# Supplementary material for: t-SMILES: a fragment-based molecular representation framework for de novo ligand design
Source: Nat Commun. 2024 Jun 11;15:4993. doi: 10.1038/s41467-024-49388-6 (PMC11167009; doi:10.1038/s41467-024-49388-6)
Supplement: Supplementary file 4 — Source Data [file 41467_2024_49388_MOESM4_ESM.zip › Soure data/Source data and code for all other graphs/Metrics/Models/Chembl/ChEMBL_MMPA[dbl][rnd50][bs128][SH]/gen.smi]

CC&O=CO&CO&C1=CC=CC=C1&CN&O=C1NC(=O)C2=CC=CC=C12&&&
CC&C1=C[NH]C=N1&C[NH3+]&O=[NH+][O-]^CN&&CN&NC=O&CC&C1=CC=CC=C1&CCl&&&
O=CNC1=N[NH]N=N1&CC&C&CC1=CC=CC=C1&&CC^C1=CC=CC=C1&&&
CO&O=CO&CC&O=C1CC=CN1&CC&&CN^C1=CC=CC=C1&CC&&CS^CS&C&CC&&CC&&
CC&CC&CS&N[SH](=O)=O&CN&CC&CC&CC&C#N&&&
CN&CN&O=CN1CCC2=CC=CC=C2C1&CC&C&CC&CC^CN^C1=CC=CC=C1&NC(=O)O&CO&CO&CO&C&&&CCC&&CC&&
CO&CO&CC&CN&O=C1[NH]C(O)=NC2=CC=CC=C12&CC&O=CN1CCNCC1&CN&C1=CC=CC=C1&CO&CO&&&
CF&C&FCF&&CC^C1=CC=CC=C1&CN&NC(=S)N1CCN2C=NN=C2C1&CC&C1=CC=NC=C1&&&
O=C1N=C[NH]C2=CC=CC=C12&CC&CN&C1=CC=C2NCNCC2=C1&&&
CC&C1=CC=CC=C1&CC&CN&NC=O&CC&O=C1[NH]C2=CC=CC=C2C2=C1C=CS2&CN&&&
CC&CC&CC&CC&CC&CC&CC&CC&CC&CO&CO&C1=CC=CC=C1&CN&NC=O&CC&C&CN&&CC^C1=CC=CC=C1&&&
CC&CN&N&CCN&&CN^CC&CN&NC=O&CC&CC&C&CC&&CC^C1=C2CCC3C4CCCC4CCC3C2CCC1&CO&O=CO^CC^CC&&CC^C[NH3+]&&&[NH4+]&C[NH2+]C&&C[NH3+]&&
CC&O=CN1CCC2=CC=CC=C21&CS&O=[SH](=O)N1CCCCC1^CC^CC&&&NC=O&CN&C1=CC=CC=C1&CC&&CO&CC&&
CN&C1CNCCN1&CN&CC&C1=CC=C2OC3=CC=CC=C3CC2=C1&CF&&&
CO&CO&CC&CN&NC(N)=O&CN&C1=CC=CC=C1&CC&O=C(O)C1=N[NH]C=C1&CN&CC&C1=CC=CC=C1&&&
CN&C1=CC=CC=C1&CC&CN&CN&C1=CN=C(N2CCC3(CC3)CC2)N=C1&&&
CC&C1=CC=CC=C1&CS&O=[SH](=O)N1CCOCC1^CC&&O=CNN=C1C(=O)NC2=CC=CC=C12&&&
C=O&C&CC&CS^CC^SC1=NN=C[NH]1&C1CC1&CC&&&C1=CC=CC=C1^CN^CO&CC&&&C1=COC=C1&&&
CC&C&CC&&CN^CC(C)NC=O&CC&CO&CO&C1=CC=CC=C1&CCl&&&
CO&CO&C1=CC=CC=C1&CC&NC1=NC2=NC=CN=C2C(N)=N1^CO&&CO^CO&&CO&&&
CN&C&CC&CC^CC^C1=CC=CC=C1&O=C1C=CN=C[NH]1&CC&CC&NC=O&NC=O^CO^CN&CN&&&CC&CC&C1=CC=CC=C1&CC&CC&CC&C&CN&FCF&NC=O&&CF^CC&&&C1CC1&&&
CO&CO&C1=CC=CC=C1&CC&C1=COC=N1^CO^CC&CO&C#N^CN&&&&CN&CC&C1=CC=NC=C1&&&
O=C1CNC2=C(C(=O)N=C[NH]2)N1&CN&C1=CC=CC=C1^CN^CCl&C1CCNC1&&CCl&&&&
CC&C1=CC2=C([NH]N=C2)S1&CN&C1=CC=CC=C1^CC&&NC=O&CN&O=S1(=O)CC2=C[NH]N=C2C1&CN&C&CCC&&CC&&
C=O&CC&C1CC1&CC&CC^CN^C1=CC=CC=C1&NC=O&C&&&CC&CC^CC^C1=CC=CC=C1&O=CO&CO&&&CO&CC&CO&CO&C1=CC=CC=C1&CCl&&CCl&&
NC(=O)C1=NOC=C1&CN&C1CCCCC1^CC^CC&OC1=NC=CC=C1&C&CO&FCF&CC&&CF^C1=CC=CC=C1&&&CF&&&
CC&CC&CC&[NH-]C=N[SH](=O)=O&CN&C^CS^CC&C1=CC=CC=C1&&CC^CCl&&&&&
CC&C1=CC=CC=C1&CC&CN&C1CCNC1&CC&CN&NC=O&CC&C1=CC=CC=C1&CC&&CN^O=CN1CCNCC1&CC&C1CCNC1&CN&C^CC^CCC&C1=CC=CC=C1&&CC^CCl&&&&&
CF&C1=CC=C2[NH]C=CC2=C1&CC&C1=CCNCC1&&&
NC=O&CN&O=C1CCCN1^CC^CN&C1=COC=C1&C1=CC=CC=C1&&&CF&&CF&&
CO&CO&C1=CC=CC=C1&CC&C^CO^CC&CO&C1=NN=N[NH]1^CN&&CN&C1CCNC1&C&&&CCC&&CC&&
CC&C1=CC=CC=C1&CC&CS^CC^CS&C1=CC=CC=C1&CC&CC&CC&C1=CC=CC=C1&CN&CC&C1=CC=C2CNCCC2=C1&C&CO&FCF&CO&&CF^CC&&&O=CO&&&
CC&O=CO&CO&O=C1OC2CC3C1COC14OC5(C(=O)CCCC5C1CC1OC14)C(=O)C3C21&CC&&CO&CO&CC&CC^C1CO1&&&
CC&C&CC&&CC^CC&C&CC&CO^CN&&O=C1[NH]C2=C3C(=CC=N2)NCCN13&CN&C1=CC=CC=C1^CC&&&&
NC=O&CC&CC&CC&C&CN&NC=O^CC^CC&O=CO&C1=CC=NC=C1&&&CC&C1=CC=CC=C1&CO&&&
CO&CO&C1=CC=CC=C1&CC&CC^CO^O=C1[NH]N=CC2=CC=CC=C12&CO^CO^CN&&&CO&C1=CC=CC=C1&&&CBr&&&
NC=O&CC&CC^CN^C1=CC=CC=C1&C1=CC2=CN=CN=C2C=C1&CO&CN&CO&CN^CO^CC&C1=CC=CC=C1&CO&C1=CC=CC=C1&CF&FC1CC1&CCl&&&CF&&&&&
CC&C1=CC=C2[NH]N=CC2=C1&CC&C1=CC=NC=C1&CO&CO&CC&C&CN&&CC^CC&C1=CC=CC=C1&CCl&&CF&&
C=NNC(=O)NO&CC&C1=CC=CC=C1&CF&&&
CC&CC&CO&CO&C1=CC=CC=C1&CC&CN&NC=O&CC&CC&CC&O=CN1CCOC2=CC=CC=C21&CC&&&
CO&CO&C1=CC=CC=C1&CC&CC&CN&NC=O&CC&C1=CC=CC=C1&CS&N[SH](=O)=O&CN&CC&C1=COC=C1&&&
CC&CN&C1=CC=C2[NH]C=CC2=C1&CS&N[SH](=O)=O&CN&CC&CC&NC=O&CN&C1=CC=CC=C1&CO&CO&&&
CO&CO&C1=CC=CC=C1&CCl&&CO^CO&CC&O=CN1CCCCCC1&&&
NC=S&CN&CC^CC^C1=COC=C1&C&&&C1CCC1&&CC^C1=CC=NC=C1&&&
CN&O=C1NCCN1&CC&NC=O&CN&CC&C1=CC=CC=C1&CO&CO&C&FCF&&CF&&
C=C&C&CC&C1=CC=CC=C1^CN^CCl&C1=C[NH]C=N1&&CO&&CO&CC&CC&CC&&&
C#N&CC&C&C1CC1&&CN^NC=O&CC&CC&CN&C1=CC=C2C3=C(CCCC3)[NH]C2=C1&CF&&CN^C1=N[NH]C=N1&&&
CC&C1=CC=C2C(=C1)CC1NCC2C2=CC=CC=C21&CC&C^CN^CO&&&&CC^CC&C1=CC=CC=C1&CN&N[SH](=O)=O&CS&&&
CC&CO&CO&C1=CC=CC=C1&CN&NC(=O)NC1=NCCS1&CN&C1CCCCC1&&&
CO&CO&O=C1NC2=CC3=C(C=C2C2=C1N=C[NH]C3=O)O2&CN&CC^CN^CC&&&CN&C1=C[NH]C=N1&&&
CC&C&CC&CC^C[NH3+]^CC&[NH4+]&CC&C[NH2+]C&C&&C[NH3+]^C=O&&&&CC^CC&C&CC&C=O^CC&&C1=CC=CC=C1&&&
CC&C&CC&&CC^CC&C&CC&O=CO^CN&&O=C1NC(=O)C2=CC=CC=C12&&&
CC&O=CO&CO&CC&C&CC&CC^CC^C1=CC=CC=C1&NC=O&CC&CN&C&CC&FCF&CC&&CF^C1=CC=CC=C1&&&&&
CO&CO&C1=CC=CC=C1&CO&CO^CC&&N=N^CO^CN&CO^CO^C1=CC=C2C=CC=CC2=C1&&&CO&&&&&
CC&CC&CC&CN&C1=CC=C2NCCC2=C1&CC&CCCCN1CCC2CCCCC2C1NC=O&&&
CO&O=CO&CC&NC(=O)N1C2C=CCC1CC2&CC&C1=CC=CC=C1^CN^CC&CC&C#C&CC&CC&CC&C1=CC=CC=C1&C1=CC=CC=C1&CO&&&CO&&&
NC=O&CC&CC^CN^CC&C&C1=CC=CC=C1&CC&&&CC^CC^C1=CC=CC=C1&NC=O&CO&CN&&&CC&O=CNO&&&
O=C1CCCN1&CN&C1=CC=CC=C1&CO&CO&CC&CC&CC&CN&C1CCNCC1&CC&C&CC1=CC=C(F)C=C1&&CC^C1=CC=CC=C1&CF&&&
CC&C&CN&CN^CC^C1CCCC1&C1=CC=CC=C1&&&CO&CO&C1=CC2=C(C=N1)SC=C2&CC&NC=O&&&
CO&CO&C1=CC=CC=C1&CO&O=[SH](=O)O&CS&C1=CC=CC=C1&CN&NC(N)=O&CN&CC&CCl&&&
CC&O=C1C2=CC=CC=C2C=C2C3=C(C=C4C=CC=CC4=N3)CN21&CI&&CC^CN&&&
CC&C&O=C1CC=CCC2CCC(CCCCO1)O2&CC^CO^CO^CC&&&&&C^CO&&CC^CO&&&
CO&CO&C1=CC=CC=C1&CC&O=CNNC=O&CC&CC&CC&NC=O&CN&C1=CC=CC=C1&&&
CO&CO&C1=CC=CC=C1&CC&O=C1C=CC=N[NH]1&CN&CC&C1=CC=NC=C1&&&
O=CN1CCN(C=O)CC1&CC&C1=CC=CC=C1^CC^CS&C1CCOC1&O=[SH](=O)N1CCCCC1&&&&&
CC&CC&CC&C1=C[NH]C=N1&CC&C1=CC=CC=C1^CN&&C1=CC=CC=C1&CI&&&
CC&O=C1C=CN=C2SC(N3CCCCC3)=NN12&CC&NC=O&CN&CC&C1=COC=C1&&&
O=C1CC2(CCCC2)CC(O)C(OC2=CC=CC=C2)C1OC(=O)O&CO&CO^CO^O=CO&CO&CC&C1=CC=CC=C1&C1=CC=CC=C1&&&CO&&CO&&
O=C1C=CC2=CC=CC=C2O1&CO&&CC^C1=CC=CC=C1&&&
NC1=NC=CC=N1&CC&C1=CC=CC=C1&&&
CC&C1=C[NH]C=C1&CC&NC=O^CC^CN&C1=CC=CC=C1^CN^CC&&&C1=CC=CC=C1&CC&&&CN&C1COCCN1&&&
O=CN1CCN2C=NN=C2C1&CC&C1=CC=CC=C1^CC^CC&C1=CC=CC=C1&C^CCl^CF&FCF&&&&CCl&CF&&&&
CO&C1=CC=CC=C1&CC&C1=CC=NC=C1&CC&CN&CN&C1CCCCC1&&&
CC&CC&CC&CC&CC&CN&C1CNCCN1&CN&C1=CC=CC=C1&CO&&&
CC&CN&N&CCN&&CN^C1=CC=CC=C1&CC&CN&C1=C[NH]N=N1&CC&C1=NCCN1&&&
CC&O=CN1C=CC2=CC=CC=C21&CC&C1=CSC=C1^CC^CC&&CC^C#N&C1=CC=CC=C1&&&CO&&&
CC&CC&C1=CN=CN=C1&CN&CN^CCl^C&&&CC&&CC^C1=CC=CC=C1&CCl&&&
NC=O&CN&C1=CN=CN=C1^CC^CC&C1=CN=NC=C1&C1=CC=CC=C1&&&CC&C&FCF&&CF&&
CC&C&CC&&CN^C1=NC=C2C=N[NH]C2=N1&CC&C1=CC=CC=C1^CN^CC&&&CC^CF^CN&&&C1CCNCC1&&&
O=CN1CCCCCC1&CC&CC&CC&C1=NOC=N1&CC&C1=CC=CC=C1&CF&&&
CC&CC&CC&CC&CC&C&CBr&&CC^CC&C&CBr&&CC^O=C1C=C2C3=C(C=CC=C3)CC2O1&CC&&CO&CC&CC&&
CC&C&CC&&CC^CC&C&CN&NC=O^CC^CC&NC=O&C1=CC=CC=C1&&&CN&NC=O&CC&CN&O=C1NCCN2C=CC=C12&CC&C1=CC=CC=C1&CCl&&&
CO&C=NO&C&CC&C1=CC=CC=C1^CC^CCl&C1=CC=CC=C1&&&CC&CO&CO&C1=CC=CC=C1&CF&&CF&&
CC&CC&CC&CC&CC&O=C1NCC2=NC3=CC=CC=C3C(=O)N2C2=NC=CC=C12&CF&&&
CO&CO&C1=CC=CC=C1&CC&NC(=O)C1=NOC=C1&CN&C1=CSC=C1&CC&&CC&CC^O=CN1CCNCC1&CN&&&
CC&C1=CN=C2SC3=C(CNCC3)C2=C1&CN&&CC^NC=O&CN&C1=CC=CC=C1&CC&C&FCF&&CF&&
CC&C&CN&&CC^NC=O&CN&C&CC&CC^CC^C1=N[NH]N=N1&NC=O&CN&CN&&&C&CC&NC=O^CC^CN&C&C&CCC&CC&&CC^CC^CC&&C1=CC=CC=C1&O=CO&&&&&
CC&O=C1C=CC2=CC=C3C(CCCC34CCN3CCCC34)C2=C1&CBr&&&
CC&C1=CC=CC=C1&CS&O=CN1CCN([SH](=O)=O)CC1&CC&CC&CC&O=CN1CCNCC1&CN&C1=CC=CC=C1&&&
CO&CO&C1=CC=CC=C1&CC&C=C^CO^C&CO&CC&&&C#N^CC&&C1=CC2=C(C=C1)OC=C2&CO&&CO^CO&&&
CO&CO&C1=CC=CC=C1&CC&O=C1NCC2=NC3=CC=CC=C3C(=O)N2C2=NC=CC=C12^C[NH3+]^CN&O=[NH+][O-]&C1CCCCC1&&&CC&&&
CC&NC=O&CN&CC&O=C1NCCO1&CN&C1=CC=CC=C1&CN&O=CN1CCNCC1^CF^CC&&&C1=CC=CC=C1&CC&&&
CC&C&CC&&CC^CC&CN&O=C1C=C[NH]N=C1&CC&C1=CSC=C1^CC&&O=S1(=O)NN=CNC2=CC=CC=C21^CO^CN&&&CC&C1=CC=CC=C1&&&
NC=O&CN&CC^CC^CC&C1=CC=CC=C1&CN&CCl&C1CNCCN1&&CCl^CN&&&C1=CC=CC=C1&&&
O=C1C=C[NH]C2=CC=CC=C12&CC&CO^CC&&C^CN^FCF&C1CC1^CN&CF&&C1CNCCN1^CF&&&&&&
O=CN1CCCC2NC(=O)CCC21&CC&C1=CC2=NON=C2C=C1^CN&&C1CCCC1&&&
CO&CO&O=CN1CCC2=CC=CC=C2C1&CC&CC&CC&O=CN1CCNCC1&CN&C1=CC=NC=C1&&&
CC&C&CC&&CC^C&CN&NC=O^CC^CC&O=CO&C1=COC=C1&&&CBr&&&
CO&CO&CC&C1=CN=CN=C1&CN&CN^CC^CC&O=CN1CCC1&C1=COC=C1&&&CC&C1=CC=C2OC=CC2=C1&&&
CO&C&CC&C^CC^CC&OCC(COCC1=CC=CC=C1)OCC1=CC=CC=C1&CO^CO&&&&CO&CC&C1=CC=CC=C1&&&
CO&O=CO&CC&CC&C1=CC=C2C(=C1)CC1=CC=CC=C12&CC&C1=C[NH]N=C1^C^CN&CO&&&&CC^C&FCF&&CF&&
CO&CO&C1=CC=CC=C1&CC&C=C1OC2=C(C=CC3=CC=CC=C23)C1=O^CO^CO&CO^CO&CO&&&&&&
CC&O=C1C=C[NH]C=N1&CC&CC^CC^CO&&&&&
CO&CO&C1=CC=CC=C1&CC&C&COC1=CC=C(C)C=C1&&CO^CO^CC^CC&C1=CC=C2OCOC2=C1&CN&&&C1COCCN1&&&
CO&CO&C1=CC=CC=C1&CN&O=C1NC(=O)C2ONCC12&CN&&CC^C1=CC=CC=C1&&&
CC&CC&CC&CC&CC&CC&CC&CC&CC&CC&CC&CC&CC&CC&CC&CC&CC&CO&CO&CC&C&CC&CO^CO^O=P([O-])(O)O&CO&CO&&&C1=CC=CC=C1&CC&C[NH3+]&C1=CSC=[NH+]1&CC&&&
CO&CO&C1CCOCC1&CO&CO^CC^C1CCOCC1&CO^CO^CO&&&&CO&CO&&CO^CC^CC&CO^CO^CC&&&&&C&CC&&CC^C1CCC2C(C1)CCC1C3CCCC3CCC21&CO&&CC&CC&CC^O=C1C=CCO1^CO&&&&
C=O&C&CC&CC^CC^CC&C1CCNCC1&C&CN&CO&C1=CC=CC=C1&CO^CC^CF&C1=CC=CC=C1&C1=CC=CC=C1&&&&&CF&&&
C#C&CC&C1CCOC1&CN&O=C1C=C[NH]C(=O)[NH]1^CO^CC&O=CO&C1=C[NH]N=N1&CC&CN&&&CC&C1=C[NH]N=N1&CN&CC&CC&CC&CC&&&
CC&CN&CCNC=O&CC&CS&SC1=NC2=CC=CC=C2S1&CN&NC=O&CC&CO&CO&C1=CC=CC=C1&CCl&&CC&&
CC&C1=CCCC=CCCC=CCCC1&CC&O=CO^CC&&O=CO^CC&&CC&C&CO&&CC^CC&C&C=O&&CC^CC&CC&CC&CC&CC&CC&CC&C1=CC=CC=C1&&&
CC&CC&CN&NC1=NC=CC2=C1C1=CC=CC=C1[NH]2&&&
CC&C1=CC=CC=C1&CS&O=[SH](=O)N1CCCC1&CC&CN&NC(=O)C(N)=O&CN&CC&C&CC&C1=COC=C1^CN&&C1CCNC1&&&
CN&C1CNCCN1&CN&C1=CC=[NH+]C=C1&C[NH3+]&CC&CC&CC&CC&CC&CC&CC&CI&&&
CC&C&CO&&CC^O=C1CC2CC=CN12&CC&O=CO^CC&&C1=CC=CC=C1&CC&CN&C1=CC=C2CNCC2=C1&&&
C=C&CC&CN&NC(=O)N1C=CC2=C([NH]N=C2)C1=O&CC&C1=CC=CC=C1^CN^CF&C1=CC=CC=C1&&&CC&C1CC1&&&
CC&C1=CON=C1&CC&&CC^C1=CC=C2C3=C(CNCC3)[NH]C2=C1&CO&CO^CN^CC&CC&C1=CC=CC=C1&C1=CSC=C1&CF&&&&CF&&
CC&C1=CC=CC=C1&CC&C&O=C1CC2=CC=CC=C2N1&CCl^CC&CCl&&&&
NC=O&CC&CCl^CN&&C1=CC=NC=C1&&&
O=CNNC=O&CC&C1CC1^CC^CC&C1=CC=CC=C1&C1=CC=CC=C1&CF&&&&&
CC&CC&CC&CC&CC&CC&CC&CC&CC&CC&CC&CC&CC&CN&NC=O&CC&C1CSCN1&&&
CO&CO&C1=CC=CC=C1&CC&C=NO^CO&&CO&C1CCOCC1&CC&CO^CO&&&CO&CO&&
CC&C&C=O&&CC^C1=C[NH]C=C1&CC&NC=O&CN&C1=CC=CC=C1&CC&NC=O^CN&&O=C1CCCN1&&&
C=C1CNCC2(CCNC23C(=O)NC2=CC=CC=C23)C1=O&CN&CC^CC^C1=CC=CC=C1&C1=CC=CC=C1^CC&&&&C1=CC=CC=C1^CN&&CC&&&
O=CO&CC&C1=CC=CC=C1&CCl&&CS^N[SH](=O)=O&CN&C1=CC=CC=C1&CO&CO&CC&C1=CC2=NN=CN2N=C1&CC&C1CC1&&&
CC&C1=CC=CC=C1&CS&N[SH](=O)=O&CN&O=C1[NH]C2=CC=CC=C2[NH]1&CN&&CN&&
CC&C1=CN=C2C(=C1)N=CC1=NN=CN12&CC&&CC^C1=CC=CC=C1&CO&CO^CCl^C1CCOC1&&&&&
CC&CO&CO&C1=CC=CC=C1&CC&CN^CO^C1CCNCC1&&&CN&C1=C[NH]N=C1&CN&NC=O&CC&C1=CC=CC=C1&CF&&&
CO&CO&O=C1C=C2[NH]C3=CC=CC=C3N=C2C2=C1C1CCCCN1CC2&CC&&CN^CC&C&C=O&&CC^C1=CC=CC=C1&&&
CC&C1=CC=CC=C1&CCl&&CN^NC=O&CC&CS&O=C1N=C(S)C2=NC=CN=C2[NH]1&CC&&CC&&
C#N&CC&C1CCC2(CC1)CC2&CN&NC1=N[NH]C=C1&CC&NC=O^CN&&C1=CC=CC=C1&CCl&&CF&&
CN&O=C1C=C[NH]C(=O)[NH]1&CN&CN^CC^CC&C#N^CN^CC&&&&&CC&C1=CC=CC=C1&&&
O=S1(=O)CCCC1&CN&N&N[SH](=O)=O&CS^CN^C1=CC=CC=C1&CC&CCl&C&&CCl^CO&&&&CC^CN&C1=CC=C2[NH]C=CC2=C1&&&
CO&CO&N=C1[NH]C2=CC=CC=C2S1&CN&C1=CC=CC=C1&CCl&&&
CC&CC&C1=CC=CC=C1&CN&NC=O&CC&CS&CS&C1=CSC=N1&CC&&&
CC&C=CC&CC&CC&CC&C&C=C&CC^CC^CC&&&CC&C&C=C&CC^CC^CC&&&C1=CC=CC=C1&CO&&CO&CO&&
CN&N&CN&CC^CN^CO&C1=CC=NC=C1&&&CN&NC=O&CC&C1=CC=C2[NH]C=CC2=C1&CCl&&&
C#N&CC&CC&CN&O=CNC1=NC=CS1&CC&C1=CC=CC=C1^CC^CCl&C1=CC=CC=C1&&&C[NH3+]&O=[NH+][O-]&&&
CC&CC&C&CC&&CC^C&C=O&&CC^C1=CC=CC=C1&CO&OC1=NN2C=NN=C2C=C1^CO^CC&&CO^C&&&FCF&&CF&&
C=C&C&CC&C1=CC=CC=C1^CC^CF&C1CCOCC1&&&CC&CO^CO&&&CO&CO&&
O=CN1CCC=N1&CC&C1=CC=NC=C1^CC&&C1=CC=NC=C1^C&&CO&&CC^C&FCF&&CF&&
CC&CO&O=CO&CC&C1=CC2C3=CC=CC=C3NCC2C1&CC&C1=CC=CC=C1&CO&CO&&&
CO&CO&O=C1C=COC2=CC=CC=C12&CC&C1=CC=CC=C1^CN^CC&NC=O&&CC^CC&&&&&
CO&CO&C1=CC=CC=C1&CC&C&CO&CO^CC&&C&CO&&CC^CN&CN&C&CC&&CC^CC&C1=COC=C1&&&
CC&C1=CC=CC=C1&CN&C1=N[NH]N=C1^CC&&O=CN1C2CCC1CC2&CC&CO&CO&C1=CC=NC=C1&CF&&&
CC&C1=CC=CC=C1&CS&O=[SH](=O)N1CCN([SH](=O)=O)CC1^CC^CS&&&&&
CBr&C1=CC=CC=C1&CC&C1=NN2C=NN=C2S1&CC&C1=COC=C1&&&
CC&CC&CC&CC&CC&C&CO&&CC^C=C&CC&O=C1CCCC1&CC&CC&C=C&CC&CC&CC&CC&CC&O=CO&&&
C#N&CC&C1=CC=C2C(=C1)OCC1CNCC21&CN&CC&CC&CC&CN&O=C1C=C[NH]C(=O)[NH]1&&&
CC&C1=CC=CC=C1&CN&N&N[SH](=O)=O&CS^CN&&CC&NC=O&CN&C1=CC=CC=C1&CN&C1COCCN1&&&
NC(N)=O&CN&C1=CC=C2OCCC2=C1^CN&&C1=CC=CC=C1&CC&C&FCF&&CF&&
CC&O=CO&CO&C1=CC=C2C=CC=CC2=C1&CO&O=CO^CO^CC&O=CO^CCl&&CC&&&&&
CC&C&CC&&CC^CN&C1=C[NH]N=C1&CC&NC1=NC2=C(C=CS2)C=N1&CN&C1CCCCC1^CC&&NC=O^CN&&&&
CC&O=C1NC(=O)C2=CC=CC=C12&CN&CC&CC&C1=CC=CC=C1&CF&&CCl&&
CN&N&CN&&CN^C1=CC=CC=C1&CC&C1=CC=C2C(=C1)CCC1=CC3=CC=CC=C3N=C12&CO&&&
N#CN1CCOCC1&&&
CN&C1=CC=C2[NH]C=CC2=C1&CC&CN&NC=O&CC&C1=CC=CC=C1&CC&C#N&&&
CO&CO&C1=CC=CC=C1&CC&O=CN1CCC=N1&CC&CS^CC^O=C1[NH]C(S)=NC2=CC=CC=C12&C1=CC=CC=C1&CN&&&CC&CC&C1=CC=CC=C1&&&
CO&CO&C1=CC=CC=C1&CC&C&CC&CO^CN&&CN&C1=CC2=C[NH]N=C2C=C1&CN&C1=CC=CC=C1&CO&CO&CC&CC&CN&C1CCNCC1&&&
CC&CO&CO&C1=CC=CC=C1&CCl&&CC^NC=O^CCl^CN&&&CC&C&CC&C1=CC=CC=C1^CN&&C1CNCCN1&CN&&&
CN&C1=CC=C2[NH]C=CC2=C1&CC&C&CO&&CC^C1=CC=C2[NH]N=CC2=C1&CN&&&
CC&O=C1C=COC=C1&CC&CS&SC1=NC2=CC=CC=C2[NH]1&&&
NC=O&CC&CC^CN^CN&C&NC=O&CC&CC&CC^CC^C&C1=CC=CC=C1&C&CC&&&CO&CC^CN&CC^C1=CC=CC=C1&NC=O&O=CN1CCCC1&&&CC&CC&C1CCCC1&NC=O&&&CN&C&CC&CC^CC^C1=CC=CC=C1&O=CO&CO&&&&&
CN&N&NC=O&CC^CN^C1=CC=CC=C1&C1CCC1&CN&&&NC=O&CC&CC&C1=CC=CC=C1&CN&NC=O&CC&O=CN1CCCCC1&CC&C1CCC1&&&
CO&CO&CC&CN&COCCNC1=NN2C=NN=C2C=C1&CC&&&
C=C&CC&C=C1CN(C=O)CC2(CCNC23C(=O)NC2=CC=CC=C23)C1=O&CC&C1=CC=CC=C1^CC&&C1=CC=CC=C1^CN^C[NH3+]&&&O=[NH+][O-]&&&
CC&C&CC&&CC^CC&C&CN&NC=O^CC^CC&NC=O&C&CN&CC&C&CC^CN^CC&C1=CC=CC=C1&NC=O&CC^CC^CO&CC&C1=CC=CC=C1&NC=O&CO&C1CCNC1&&&CN&CC&CN&&&N=C(N)N&CC^CN&&C1=CC=CC=C1&CC&&&C&CC&&CC&&
CC&C1=CN2C=CSC2=N1&CC&C=NN=CC1=CC=C(C)N1C1=N[NH]C(=O)C(C)=C1&&&
CO&O=CO&CC&O=S1(=O)CCCC1&&&
CO&CO&C1=CC=CC=C1&CC&NC(=O)NC=O&CN&CC1CCC2=C(C1)[NH]N=C2&CC&&CN^C1=CC=CC=C1&&&
CC&C1=C[NH]C=C1&CC&C=C1C(=O)NC2=CC=CC=C12^CC^CC&&CC^CC&CC&CC&CC&CO&CC&&&CN&N&CN&&CN^CC&CC&CC&CN&&&
CC&CC1N=C(N)N=C(N)N1&CN&C1=CC=CC=C1&CC&C1=CC=CC=C1&CS&O=[SH](=O)F^CC&&C&FCF&&CF&&
CC&C&C1CCCO1&CO^CO&CO&&&C^CC&CO^CN&&NC(=O)NN1C=N[NH]C1=S&CC&C1=CC=CC=C1&CF&&&
CC&C&CO&&CC^C#C^CC^CC&O=CN[SH](=O)=O&C1=CC2=C(C=C1)C1=NC=CN1CCO2&CS&CF&C1CC1&&CC&&C1=CN=CN=C1&&&
CC&C1=C[NH]N=C1&CC&&CN^C1=CN=NC=C1&CN&C1=N[NH]C2=C1CCCC2&CC&C&FCF&&CF&&
CC&C1=CC=CC=C1&CN&N[SH](=O)=O^CBr^CS&&&C1=CSC=C1&&&
O=[SH](=O)NC1=NC=CC=C1&CCl&&CS^C1=CC=NC=C1&CO&CO&C1=CC=CC=C1&CC&CC&CC&C1CCCC1&&&
CO&CO&CC&CN&NC1=NC=C2COC3=CC=CC=C3C2=N1&CC&C#N^CN&&C1CNCCN1&CN&&&
O=CN1CCCCNCCC1&CC&CC&C1=CC=CC=C1&CF&&CCl&&
CO&CO&C1=CC=CC=C1&CC&C1=COC=N1&CC&CN&N&CN&&CN^C&CC&&CC&CC^C1=CON=C1&&&
CC&CC&C&CC&&CN^O=C1[NH]C=N[NH]1&CN&C1=CC=CC=C1&CN&C1CNCCN1&CN&C1=CC=CC=C1&CO&CO&CC&C1CCOC1&C&CC&CN^CC^C1=N[NH]C=N1&C1=CC=CC=C1&&&CF&&CF&&
O=C1NC2=CC=CC=C2NC2=CC=CC=C12&CO&CO^CC^CC&C1=CC=NC=C1&C&&&FCF&&CF&&
CN&O=C1N=C2[NH]C3=CC=CC=C3N=C2C(=O)[NH]1&CN&C1CCCCCCCCC1&&&
O=C1C=C[NH]C(=O)[NH]1&CN&C1CCOC1^CC^CC&C1=CSC=C1&CO^CO&&&&&CO&&
O=CO&CC&C1=CN=C2C=CSC2=C1&CC&C1=CC=NC=C1^CN&&CN&CC&CC&C1=CC=CC=C1&CCl&&CCl&&
CC&CC&C&CC&&CN^NC(N)=O&N&CN&&CN^CC&O=C1NCCCOCCCCCOC2=CC=CC=C12&CC&&CN^N[SH](=O)=O^CN^CS&C^CC^C1=C[NH]C=N1&CC&&&CN&&CC&&CO&&&
CO&CO&C1=CC=CC=C1&CC&NC1=NC=NC2=C1S(=O)(=O)CCCC2&CN&C1=CC=CC=C1&CC&CC^CF^O=CO&&&&&
CF&ClC1CC(Cl)C(Cl)C(Cl)C2=CC=NC=C21&CCl&&CCl&&
CC&C&CC&&CN^N&CC(C)N&&CN^CC&CS&N[SH](=O)=O&CN&C&CP(=O)(O)O&&CP^O=[PH](O)O&&&
O=C1CC2=CC=CC=C2N1&CC&C1=CC=C2[NH]C=CC2=C1&&&
CS&CS&C1=CC=CC=C1&CCl&&CS^N[SH](=O)=O&CN&C1=CC=CC=C1&CC&NC=O&CN&C1=CC=C2CCCC2=C1&CC&O=CO&&&
O=C1NCCC12CCNCC2&CC&C1=CC=CC=C1^CN&&C&C1CCCCCCCC1&&CC^C1CCCCCCC1&&&
CC&CN&CCNC=O&CC&C&C1CC1&CC^CC^CN&C1=CC=CC=C1&&&&&
CO&CO&C1=CC=CC=C1&CO&CO^CC&&C=C1NC2=CC=CC=C2C1C&CN&&CC&&
CO&CO&C1=CC=CC=C1&CC&C1=CC2=CC=C3C(=C2C=C1)OC1=C3N=CN=C1^CO&&CO&&&
CC&C1=N[NH]C=N1&CC&&CN^CC&C1COCCN1&CN&CC&NC=O&&&
CC&C1=CC=CC=C1&CN&NC=O&CC&CN&N&NC=O&CC^CN^CN&CC&N[SH](=O)=O&C1=CC=CC=C1&CS&&&C1=CC=CC=C1&&&
CC&CC&CC&C1=CC=NC=C1&CC&C1=CSC=C1&CS&O=[SH](=O)N1CCCC1&&&
C=O&C&CC&CO^CC^NC1=NC=NC2=C1N=C(O)[NH]C2=O&C1=CC=CC=C1&CN&&&CC&C1=CC=CC=C1&&&
O=C1[NH]N=C2C1=C[NH]C1=CC=CC=C21&CN&CC^CN^C1=CC=CC=C1&CC&CCl&C1=CC=CC=C1&&CCl&&&&
O=CO&CC&CC&CC&C&CN&NC=O^CC^CC&O=CO&CN&&&O=C1CCCC2=CC=CC=C2N1&CN&NC=O&CC&O=CN1CCCC1&CN&NC=O&CC&CI&&&
CC&C&CO&CO^CC^C1=CC=CC=C1&NC=O&&&CN&C1=CC=CC=C1&CS&O=[SH](=O)N1CCCC1&&&
CO&CO&C1=CC=C2C(=C1)[NH]C1=CN=CN=C12&CN&CN&CC&C1=CC=NC=C1&&&
C[NH3+]&[NH4+]&C[NH3+]&&C[NH3+]^CC^C[NH3+]^CC&CC&CN&C1=CC=CC=C1&C1=CC=C2SC3=CC=CC=C3NC2=C1&&&CCl&&&
CC&CC&C1=CC=CC=C1&CN&NC=O&CC&O=[SH](=O)N1CCCCC1&CS&C1=C[NH]C=N1&&&
C#C&CC&CO&O=C(O)NN=C1C=CCCC1&CC&C1=CC=CC=C1&C[NH3+]&O=[NH+][O-]&&&
CC&O=C1N=CC=C[NH]1&CS&CS&CC&C1=CC=C2[NH]C=CC2=C1&&&
CC&C&CC&&CC^C&CN&CN^CC^CC&O=CO&NC(=O)NC=O&&&CN&CC&CN&O=C1NC(=O)C2=C3C1=CC=CC3=CC=C2&&&
CC&CC&CC&CC&CC&CC&CC&CC&C=C&CC&CC&CC&CC&CC&CC&CC&C&CC&&CC&CC^NC=O&CN&C1=CC=CC=C1&CC&O=CO&&&
CN&C=NNC1=NN=CN1N&CC&C1=CC=C2C=C3[NH]C=NC3=CC2=C1&&&
CN&C&CC&CC^CC^CC&O=CO&CN&&&CN&CC&C1=CC=CC=C1&CO&CO&CC&C1=CC=CC=C1&&&
CC&O=CO&CO&C1=CC=CC=C1&CC&O=CO&CO&C1=CC=C2[NH]C=CC2=C1&CC&C^CC^C=O&&CN&CC&&&&
CO&CO&C1=CC=CC=C1&CC&O=[SH](=O)N1CCC=N1&CS&C1=CC=CC=C1^CC^CO&C1=CC=CC=C1&&CC&&&&
O=[SH](=O)N1CCC2=N[NH]C=C2C1&CS&C1=CSC=C1^CC&&C1=CC=NC=C1&&&
CO&CC&C1CCOC1&CN&C1=NC=C2N=C[NH]C2=N1^CO^CN&&CO^CN&&&C1CC2CCC1C2&&&
N=C(N)N&CN&CC&CC&CC&C&CN&&CC^O=CO&&&
CC&CC1CCCCN1&CN&C&CC&C1=CC=CC=C1^CC^CC&C1=CC=CC=C1&C1=CC=CC=C1&CC&&&C&CC&&CN^C1CNCCN1&CN&C1=CC=NC=C1&&&
CC&C1=CC=CC=C1&CO&CO^CC^CC&&CC^C1=CC=CC=C1&C1=CC=CC=C1&&&CO&CO&CC&C1=N[NH]N=N1&&&
CO&CO&C1=CC=CC=C1&CC&O=CNNC(=S)NC=O&CC&C1=CC=NC=C1&&&
NC=O&CN&CC^CC^CS&C1=CC=CC=C1&S&CCl&O=S=O&&&&CS^C1=CC2=NSN=C2C=C1&&&
CO&CO&C1=CC=CC=C1&CC&NC=O^CO^CN&CO&C1=CC=C2OCCOC2=C1&&&&&
CN&O=C1C2=CC=CC=C2C2=N[NH]C3=C2C1=CC=C3&CN&CN&CC&CN&CN&CC&CO&&&
CC&CC&C&C=C&CC^CN^C&CN&C=O&&&&CC^C1=CC=CC=C1&CO&&CO&CO&&
CN&CNC=O&CC&C1=CC=CC=C1&CC&CC&CN&NC(=O)C1=NN2CCNC(=O)C2=C1&CN&CC&C1=CC=CC=C1&CF&&&
CC&C1=CC=C2C(=C1)CC1=CC=CC=C12&CCl&&C^CO&&CC^C&FCF&&CF&&
CC&C1=CC=C2N=C3C=CC=CC3=CC2=C1&CN&CN^CC^C1=CC=CC=C1&&&CN&N[SH](=O)=O&CS&&&
NC=O&CN&C1=CC=NC=C1^CC&&C1=CC=CC=C1&CS&O=[SH](=O)N1CCC2=NC=CN=C2C1&&&
C=C&CC&CN&NN=C1C(=O)NC(=O)NC1=O&CN&CC&C1=CC=CC=C1&CF&&&
CC&O=[SH](=O)NC1=NC=NC=C1&CS&C1=CC=CC=C1^CC^CN&&&NC=O&CC&CN&C1CCNC1&&&
N[SH](=O)=O&CN&CC^CS^CN&C1=CC=CC=C1&C1CCNCC1&CO&CN&CO&N[SH](=O)=O&C&CS&FCF&C1=CC=CC=C1&&CF^CF&&&&&
C=C&CC&C1=CC=C2C(=C1)N=C1SC=CN12&CN&N=C=S&&&
CO&CO&C1=CC=CC=C1&CS&O=C(N[SH](=O)=O)N1CCOCC1&CN&CC&C1=CC=CC=C1&&&
CC&CO&O=CO&CC&O=C1OCCC2C1CCC1CCCC(=O)C12&CN&NS(=O)(=O)O^CC&&&CC^C1=COC=C1^CC&&&&
CO&CO&C1=CC=CC=C1&CN&C1CNCCN1&CN&CC&C1=CC=C2[NH]C=NC2=C1&CC&&&
N[SH](=O)=O&CN&CC^CS^C1=NN=C2CCCN12&C1=CC=C2C=CC=CC2=C1&&&&&
CN&C1=C[NH]N=C1&CC&C=C1C(=O)NC2=CC=CC=C12^CC^CBr&C1=CC=CC=C1&&&&&
CC&CC&CC&CC&C&CCCCC&&CN^O=S1(=O)NCCOC2=CC=CC=C21&CC&CO^CN^CO&C1CCNC1&CC&CN&C1=CC=CC=C1&N&&&CN&&CN&&
C#N&CC&N=C1CCC2=C(CCCC2=O)O1&CC&C1=CC=NC=C1&&&
CC&C1=CC=CC=C1&CO&CO&CC&NC=O&CN&C1=CC=CC=C1&CN&O=CN1CCNCC1&CC&CN&C1=C[NH]N=C1&CC&&CBr&CC&&
C#N&CC&C1=CC=CC=C1&CN&CN&O=C1C=CC(=O)C2=CC=CC=C12&CN&CN&C1=CC=CC=C1&CC&C&FCF&&CF&&
C=C1C(=O)OC2CC3CC3CC12&CC&&CC^CC&CC&C&CC&&CO^O=CO&CC&C&CC&&CC^CC&&&
O=CNC1=NC=CS1&CC&C1=CC=CC=C1&&&
CC&CO&CO&C1=CC=CC=C1&CC&CN^CO^O=C1NCCCC12CCNCC2&&&CN&C1=CC2=NC=CN=C2C=C1&&&
O=C1[NH]C2=CC=CC=C2Cl1&CS&N[SH](=O)=O&CN&CC&C1=COC=C1&&&
CS&S&O=S=O&&CS^C1=CC=CC=C1&CC&C^CCl^CC&&&CC^CC^[O-][N+]1=CC=CC=C1&C1=CC=CC=C1&&&CO&CO^CO^C&CO&CF&C&&CF^CF&&&&CF&&
N#CN=C(N)N&CN&C1=CC=C2SC=NC2=C1^CN&&C1=CC=CC=C1&&&
CO&CO&C1=CC=CC=C1&CO&CO^CC&&C1=NC=C2C=NOC2=N1&CN&C1=CC=C2CNCCC2=C1&&&
CO&CO&C1=CC=CC=C1&CC&NC=O&CN&C1CCNCC1&CN&CC&C1=CC=CC=C1&CF&&&
CC&C&CCC&&CC^CN&O=C1NCCC12CCNCC2&CN&C1=CC=NC=C1&CC&C1CC1&&&
CC&CC&CO&CO&CC1CCC=C2C3=COC4=CC=CC=C4C3=CCC12&CC&&&
CC&C1=CC=C2OC=CC2=C1&CC&O=CN1CCCCC1&CC&C&C=O&&CC^C1=CC=CC=C1&CC&C&CCC&&CC&&
N=CN&CC&C1=CC=CC=C1&CC&CN&C1=CC=C2[NH]C=CC2=C1&CC&NC=O^CO^CN&&&CC&O=CO&&&
CC&C1=CC=CC=C1&CC&O=C(N1CCC2COC3=CC=CC=C3C21)N1CCOCC1&CC&C&FCF&&CF&&
CC&CC&CN&N=C1[NH]C2=CC=CC=C2[NH]1&CN&CC&O=CO&CO&C&C1=CC=C2OCOC2=C1&&CC^C&FCF&&CF&&
CC&C&CCC&&CS^CS&C1=CC=C2[NH]C=CC2=C1&CC&CC^CN^C&CC^CO^CC&C1=CC=CC=C1&CO&&CC^CCl&CC&&CC&&ClC1=NC=CC=C1&O=CO&&&&&
CC&CC1C2CCC1CC2&CC&CS^CO^O=[SH](=O)N1CCC2(C=CC3=CC=CC=C32)CC1&&&C[NH3+]&O=[NH+][O-]^CC&&CC&O=CO&&&
CO&CO&C1=CC=CC=C1&CC&C1=NN2C=CSC2=N1&CC&C1=CC=CC=C1&CN&NC=O&CC&C1=CSC=C1&&&
CN&C1=CC=CC=C1&CN&NC=O&CC&C1=CC=C2N=CC=CC2=C1&CC&C1=CC=NC=C1&&&
CC&CC&CN&O=C1CSC(=S)N1&&&
CO&CO&C1=CC=CC=C1&CN&O=C1[NH]SC2=NC=CC=C12&&&
NC=O&CN&C1=CC=CC=C1^CC^CO&C1=CC=NC=C1&&CC&&C1=CC=C2[NH]C=NC2=C1&&&
CC&C1=CC=CC=C1&CO&CO&C1=CC2=NC3=CN=C[NH]C3=C2C=C1&&&
CO&CO&C1=CC=CC=C1&CC&CN^CO^N&CO&N[SH](=O)=O&&&CS^CN^C1=CSC=C1&CC&CC&C1=CC=CC=C1&O=C1C=CC=N[NH]1&CO&&&&&
O=S(=O)(N=C1[NH]C2=CC=CC=C2S1)N1CCC2=CC=CC=C2C1&CCl&&&
CO&CO&C1=CC=CC=C1&CO&&CC^C&C=O&&CC^C=C&CC&C1=CC=CC=C1&CO&&&
CC&CN&N&N[SH](=O)=O&CS^CN^C1=CC=CC=C1&C1=CC=CC=C1&CC&&&NC=O&CN&CC&CS&CS&C1=CC=CC=C1&&&
CC&CC&C&O=C1CC2=C(CO1)C(=O)N1CC3=CC4=CC=CC=C4N=C3C1=C2&CF^CO&&&&
CO&O=CO&CC&CC&C&CN&NC=O^CC^CC&O=CO&C1=CC=CC=C1&CO&CN&&&N&CN&&CN^CC&NC1=NC2=CC=CC=C2O1&CN&C1=CC=CC=C1&CC&N=CN&&&
CO&CO&C1=CC=CC=C1&CC&C=NNC=O^CO^CC&O=CO&C1=CC=CC=C1&CC&CN&C1=CC=C2OCOC2=C1&O=C1CCC(=O)N1&&&&&
CO&CO&C1=CC=CC=C1&CC&C&CO&&CC^C1=CC=CC=C1^CC^CCl&C1=CC=NC=C1&&&&&
CC&C1=CC=CC=C1&CC&&CO^CO&CC&NC=O&N&CN&CC^CN^C1=NOC=N1&C&CC&CC&C1=CC=CC=C1&&CC^CF&&&&&
CC&C1=CC=CC=C1&CS&N[SH](=O)=O&CN&CC&CN&NC1=NC2=C(CCCC2)C(N)=N1&&&
O=C1OCC2CC3=CC=CC=C3CC12&CF&&CC^C=C&CC&C1=CC=NC=C1&CC&C1=CC=CC=C1&CF&&&
O=C1CC2(CCC=C2CC2=CC=CC=C2)C(=O)N1&CC&CC&C1=CC=CC=C1&&&
CC&C&CC&&CC^C1=CSC=N1&CC&CN&N&NC(N)=O&CN^CN^C&&&CC&NC=O^CC^CN&C&C&CC&CC&&CC^CC^CC&&CC&CC&C&C1=CC=CC=C1&CC&&&CC^CN^C1=CC=CC=C1&NC(=O)O&&&CO&CC&C1=CSC=N1&&&
CC&C&CC&&CC^O=C1NCC23C=CC(CC12)O3&CC&NC=O^CN^CN&&&C1CC1&&&
NC=O&CN&CC^CC^C1=CC=CC=C1&C1=CC=CC=C1&&&CS&O=[SH](=O)N1CC2CCCN2CC2=CC=CC=C21&&&
CC&C&CCC&&CN^N=C1NC(=O)C(=C2C(=O)NC3=CC=CC=C23)S1&CF&&&
CC&O=C1C=C[NH]C(S)=N1&CS&CC&O=CNC1=NC=CS1&CC&C1=CC=CC=C1&CC&C&FCF&&CF&&
CN&C1=C[NH]N=C1&CC&CN&CN&C1CCNCC1&CN&C1=CN=NC=C1&CN&NC1=NC=C2SC=NC2=N1&CC&C1=CC=CC=C1&CF&&CCl&&
CC&NC=O&CN&C1=CC=CC=C1&CN&O=C1CCCN1&CC&NC=O&CN&C&CC&&CC^C1=CC=CC=C1&&&
O=CO&CO&CC^CC^CC&C1=CC=NC=C1&CO&&&CO&C1=CC=CC=C1&&&
C=NNC=O&CC&C1=CC=CC=C1^CC^CC&C1=CN=CC=N1&C&&&FCF&&CF&&
CC&CC&C&CC&&CS^SC1=N[NH]C=N1&&&
CC&C&CC&&CS^S&O=S=O&&CS^C&C=C&CC^CC^C1=CC=C2[NH]C=CC2=C1&NC=O&&&CN&C1CCCC1&&&
CC&CO&CO&C1=CC=CC=C1&CS&N[SH](=O)=O&N&CN&CC^CN^O=CN1CCOCC1&C1=CC=CC=C1&&&CO&CO&&&
CC&CO&O=CO&CC&O=C1NC=CCN1&CN&CC^CC^CC&C1=CC=CC=C1&CC&&&O=CO&&&
O=CN1CCN([SH](=O)=O)CC1&CC&CO^CS^CO&C1=CC=CC=C1&C1=CC=CC=C1&CF&CCl&&&&&
CC&C1=CC=CC=C1&CC&CC&NC=O&CN&C1CCNCC1&CN&CC&C1=CC=CC=C1&&&
NC1=NC(=O)[NH]C=C1&CN&CC^CBr^C1=CC=NC=C1&&&&&
C1=CC=C2C(=C1)C=CC1=NC3=CC=CC=C3N12&&&
CC&C&CC&&CN&CC^CC&NC=O&CN&O=C1CCCC2=CC=CC=C2N1&CN&CC&C1=CC=CC=C1&CC&C1=CC=CC=C1&CC&C1=N[NH]N=N1&&&
CC&C1=CC=CC=C1&CC&C^CN^CC&NC=O&&CC^CC&&&CN&O=C1[NH]C(=O)C2=CC=CC=C2[NH]1&CN&C1=CC=CC=C1&CC&NC=O&&&
CC&C&CC&&CN^CN&C1=CC=C2N=CC=CC2=C1&CC&C1=CC=C2C=CC=CC2=C1&&&
CC&C1=CC=CC=C1&CC&C&CC&CC^CN^O=CO&NC=O&&&CC&C1=CC=NC=C1&CCl&&&
CN&CN&CC&CC&C&CC&C1=CSC=C1^CC^CBr&C1=CC=CC=C1&&&CCl&&CCl&&
CN&C1=C[NH]C=C1&CC&O=C1C=CC(=O)N1&CC&C1=CC=C2[NH]C=CC2=C1&&&
CC&C1=CC(N2CCCC2)=NC=N1&CC&&CC^O=[SH](=O)N1CCCCC1^CC^CS&&&&&
CC&C1=CC=C2[NH]C=CC2=C1&CC&C1=CC=CC=C1^CN^CO&CC^CO&&C1=CC=CC=C1&&&CO&CO&CC&CN&C1CCNC1&&&
CN&NC1=NC=NC=C1&CC&&CS^S&O=S=O&&CS^C1=CC=CC=C1&&&
CC&CC&CO&CO&CC&CC&CN&NC=O&CC&C1CCNCC1&CN&CC&C1=CC=C2OCCOC2=C1&&&
C#C&CC&CN&N&CN&CC^CN^O=C1N=C[NH]C2=CC=CC=C12&C1=CC=CC=C1&CC&CC&&&NC=O^CF^CN&&&C&CC&CC^CC^CC&O=CO&NC=O&&&CN&C&CC&CC^CC^CC&O=CO&O=CO&&&&&
CO&CO&C1=CC=CC=C1&CF&&CF&CN^CN&CC&C1=C[NH]C=N1&&&
CC&CC&CC&C1=CC=CC=C1&CC&C&C=O&&CC^C=C&CC&O=C1C=CC2=CC=CC=C2O1&CO&CO^CO&&CO&&&
CC&C1=CC2=NC=CN2C=C1&CCl&&CC^O=CN1CCCC1&&&
CO&CO&C1=CC=CC=C1&CC&C=NNC1=NC=CS1&C&CC&&CC^C1=CC=C2C=CC=CC2=C1&&&
NC=O&CN&C1=CC=CC=C1^CC^CN&C1=CC=CC=C1&C1CCNC1&CCl&&&&CS^O=[SH](=O)N1CCOCC1&&&
CC&CO&CO&C1=CC=CC=C1&CN&N&NC=O&CC^CN^C1=CSN=N1&C&&&CC&NC=O^CC^CN&C1=CC=NC=C1&C1CCCCC1&&&&&
O=CO&CC&C1CCCCC1&CC&C1=CC=C2[NH]C=NC2=C1&CO&CO^CN^CC&CC&C1=CC2=CC=CN=C2C=C1&C1=CC=CC=C1&&&CN&C1CCNCC1&&&
CO&CO&C1=CC=CC=C1&CC&CN&NC=O&CC&C1CCCCC1&CC&C&C=O&&CC^C1=CC=CC=C1&CF&&&
O=C1CNC(=O)N1&C&CC&CN^CC^O=C1NCC2=CC=CC=C12&C1=CC=CC=C1&&&CO&CO&C1=CC=CC=C1&&&
CC&CC&CC&CC&CC&CC&C1=CC=CC=C1&CO&&CO^CO&CC&CC&CC&CC&CC&CC&NC=O&CN&CC&C1=CC=CC=C1&&&
CO&CO&C1=CC=CC=C1&CC&&CN^NC1=NC=C[NH]C1=O^CC^CCl&&&&CN^C&CC&&CC^C1CC1&&&
O=C1CCCC2=CC=CC=C12&CC&NC=O&CN&C1=CC=CC=C1&CS&O=[SH](=O)N1CCCCC1&&&
CC&CO&O=CO&CC&C1=C[NH]C=C1&CC&C1=CC=CC=C1^CN^CCl&CC^CC&&NC=O&&&CN&C1=CC=CC=C1&CO&CO^CO&&CO&&&
CO&O=CO&CC&C&CC&CC^CN^C1=CC=C2[NH]C=CC2=C1&NP(=O)(O)O&&&CO&CC^CO^C1CCOC1&C1=CC=CC=C1&CN&&&O=C1C=C[NH]C(=O)[NH]1^C[NH-]^CC&N#[N+][NH-]&&&&&
CO&CO&C1=CC=CC=C1&CC&O=C1C=COC2=C1C=CC=C2&CO&&CO^CO&C1CCOCC1&CC&CO^CO^O=CO&O=CO^CO^CC&CC&O=CO^CO&&&&CC&O=CO&&&CC&&&
C1=CC=CC=C1&CN&N=CN&CC&C1=CC=CC=C1^CN&&C1=CC=CC=C1&&&
CC&O=C1C2=C(C=NC3=C4C=CC=CC4=CC=C2)CCC13&CC&C1=CC=CC=C1&&&
O=C1NCCN1&CN&C1=CC2=NC=CN2C=C1^CN&&C1=CC=NC=C1&CC&C1=CC=NC=C1^CC&&C1=CC=CC=C1&CF&&&
C=O&CC&O=C1C=COC2=CC=CC=C12&CCl&&CCl&&
CC&CC1=C(C(=O)OC(C)C)CC=CN1&CC&NC=O^CC^CN&C1=C[NH]C=N1&CC&CC&CC&C1=CSC=C1&C&&&CC&&CC&&
CO&C=NO&C&CC&CC^CC^CN&C1=CC=CC=C1&C1CNCCN1&CF&CN&&&C1=CC=NC=C1&&&
CO&O=CO&CC&C1=CN=C(N2CCC3=CC=CC=C3C2)C=C1&CC&C#N^CN&&C1CNCCN1^CC^CN&C#N&C1=CC=CC=C1&&&&&
CO&CO&C1=CC2=C(C=C1)CNCC2&CO&&CC^CC&C1=CC=CC=C1&CO&&&
CC&C&C=NN1CCNCC1&CN^CC^C1=CC=CC=C1&C1=CC=C2[NH]C=CC2=C1&&&&&
O=C1C2=CC=CC=C2OC2=CC=CC=C12&CO&&CO&&
CC&C1=CC=CC=C1&CC&CO^CO^CO&CO&C1=CC=CC=C1&C&CN&FCF&CN^CCl&CF^O=C1C=CN=C(O)[NH]1&&&&&&&
CO&CO&C1=CC=CC=C1&CC&NC1=NC(=O)C2=C([NH]C=C2)[NH]1&CS&CS&C1=CC=CC=C1&CC&&&
C=C1CC23CC4C5C6CCCC57C(C2CC1CC37)N4C6&CC&&CO^O=CO^CO^CC&&CO^C1=CC=CC=C1&O=CO&&&CC&C1=CC=CC=C1&&&
O=CN1CCC2CNC3=CC=CC=C3C21&CC&C1=CC=CC=C1^CC^CF&CO^CC&&&&C1=CC=CC=C1&CF&&&
CC&CC&CC&C1CO1&CC&CC&C=C&CC&CC&C=C&CC&CC&C=C&CC&CC&CC&CC&CC&O=CO&&&
CN&C&CC&CC^CC^C&O=CO&CC&&&CC^CC^CC&O=CO&O=CO&&&&&
CC&CO&CO&C1=CC=CC=C1&CC&CN^CO^C1CCNCC1&&&CN&O=C1NCC2=CC=CC=C12&CC&NC=O&&&
O=CN1CCC2=CC=CC=C21&CC&CS&SC1=NN=C[NH]1&CC&C1=CC=C2N=CC=CC2=C1^CN&&C1=CC=CC=C1&&&
CC&NC1=NC=NC=N1&CN&CC^CC^CC&C1=CC=CC=C1&C#N&CCl&&&&CCl&&
CC&C1=CC=CC=C1&CC&C1=NN=CO1&CC&CS&O=C1C=C2N=CN=C(S)N2[NH]1&CC&C1=CC=CC=C1&CCl&&&
C#N&CC&CC&CC&CC&CO&O=C1C2=CC=CN=C2C(=O)C2=C(O)C=CC=C12&CO&NC(=O)O&CN&CC&CN&C1CNCCN1&CN&CC&CO&&&
O=[NH+][O-]&C[NH3+]&C1=CC=CC=C1&CC&O=[SH](=O)N1CC=CCC1&CC&CO^CS&&C1=CC=C2OCCOC2=C1&&&
CC&C&CC&&CC^CO&CO&C1=CC=CC=C1&CC&NC=O^CCl^CN&&&CC&C&C1CCCCC1&&CN^N&CN&&CN&&
C=NNC=O&CC&CN^CC^O=C1NC(=O)C2C3C=CC(C3)C12&C1=CC=CC=C1&&&CO&&&
CC&C1=C[NH]N=C1&CN&&CC&CN^N[SH](=O)=O&CS&C1=CC=NC=C1&CN&O=[SH](=O)N1CCNCC1&CS&&&
CO&CO&C1=CC=CC=C1&CC&CN^CO^CN&&&CC&CC&CC&CC&CC&CC&CN&CN&C1=CC=C2N=C3CCCCC3=CC2=C1&&&
NC1=NC2=NC=NN2C(N)=N1&CN&CC^CC^C1=CSC=C1&C1=COC=C1&CC&&&C1=CC=CC=C1&&&
NC=O&CN&C1=CC=CC=C1^CC&&O=C1CCCN1&CN&C1=CC=CC=C1&CCl&&&
CN&N&NC=O&CC^CN^CC&CC&O=C1CSC(N2CCCC2)=N1&NC=O&&&CN&C1=CC=CC=C1&CF&&&
CN&C1=CSC(N2CCNCC2)=N1&CN&S=C1[NH]C=N[NH]1&CC&C1=CC=CC=C1&&&
CC&C1=CC2=C(C=C1)[NH]C=N2&CN&O=C(O)O^CC^CO&&&C&CCC&&CC&&
CO&CO&CC&CN&NC=O&CC&CN&O=C1NS(=O)(=O)C2=CC=CC=C12&&&
CC&C1=CC=CC=C1&CC&CN&NC=O&CC&C1=CC=CC=C1&CN&NC=O&CC&C1CC1&&&
CO&CO&C1=CC=CC=C1&CC&C^CC^CF&NC=O&&CF^CN&&CC^O=C1C=CC2=CC=CC=C2O1&C&CC&FCF&O=CO^CCl&CF&&&&&&
C[NH3+]&[NH4+]&C1CC[NH2+]CC1&&C[NH3+]^CC&CN&N[SH](=O)=O&CS&C1=CC=CC=C1&&&
CO&CC&C1CCNCC1&CO&&CO&CO&CN^CC&CC&CC&CC&CO&CO&C1=CC2=CC=CN=C2C=C1&&&
CO&CO&C1=CC=CC=C1&CC&O=C1NC=CCN1&CC&&CC^NC=O&CN&C1=CC=CC=C1&CO&CO&&&
O=CO&CC&CC&O=C1C2=CC=CC=C2SCC2CCCCC12&&&
C=C&CC&CO&CO&C1=CC=CC=C1&CC&NC=O&CN&C1=CC=CC=C1&CN&CNC(N)=S&CN&&&
C=C&CC&C1=NCCO1&CC&C1=CC=CC=C1^CS^CF&CS&&&C1=CC=CC=C1&&&
CC&CN&O=C1NC2=NC=CC=C2NC2=NC=CC=C12&CN&&&
CC&CC&C1=CSC=C1&CC&C^CN^C=O&&&&CC^CC&C1=CC=CC=C1&&&
O=CNO&CC&O=[SH](=O)N1CCSC1&CS&C1=CC=CC=C1&CO&CO&C1=CC=CC=C1&CF&&&
CC&C&C=O&&CC^C1=C[NH]C=C1&CC&&CC^O=CO^CC^CO&&&CC&NC=O&N&CN&&CN^C1CCCCC1&&&
CN&C=NOC(N)=O&CC&C1=CC=CC=C1&&&
O=C1CCCN1&CC&C1=CC2=NC=CN2C=C1^CN^CC&C1=CC=CC=C1&C1=CC=CC=C1&&&&&
CN&C1=CC=C2OCCNC2=C1&CC&NC=O&CN&CC&O=CN1CCC2=CC=CC=C21&CC&C1=CSC=N1&&&
C=O&C&CC&C1=CC=CC=C1^CC^CCl&S=C1[NH]C=CS1&&&CN&C1=CC=CC=C1&CCl&&&
CC&C1=CC=CC=C1&CN&O=C1[NH]N=CC2=C[NH]C=C12&CN&CC^CC^NC=O&&CC^CN&&&CC&C1=CC=CC=C1&CCl&&&
NC(=O)C1=NON=C1C1=NC2=CC=CC=C2[NH]1&CN&CC&C1=CC=CC=C1&&&
CN&C1CCNC1&CC&C1=CC=C2OCCOC2=C1&&&
CC&CC&CC&CC&CC&NC=O&CN&C1=CC=CC=C1&CO&CO^CC^CC&C&CN&C=O&C1CCNCC1&&CC&&C1=CC=CC=C1&&&
O=CO&CC&CC&C&CC&NC=O^CC^CN&C&C&C=O&CC&&CC^CC^CC^O=C1CCCN1&C1=CC=C2[NH]C=CC2=C1&O=CO&&&&&&&
CC&C&CC&C1=COC=C1^CN&&N&NC=O&CC^CN^CO&C1=CC=NC=C1&CO&&&C1=CC=CC=C1&CCl&&CC^C&FCF&&CF&&
CO&CO&C1=CC=CC=C1&CC&C&C=O&&CC^C1=CC=C2[NH]C=CC2=C1&CN&&CO^CO^CO&&CO&&&
O=CN1CCN(C=O)CC1&CC&CS^CC^SC1=NC=NC2=C1C=CS2&C1=COC=C1&&&&&
CO&CO&CC&CO&CO&C1=CC=NC=C1&CC&O=CN1CCNCC1&CN&C1=CC=CC=C1&CS&S&O=S=O&&CS&&
CS&CS&CC&CC&C&CN&NC=O^CC^CC&NC=O&C&&&CC&CC^CN^CC&NC=O&NC=O&CC&&&C&CC&CC^CN^CC&NC=O&CN&CC&N=C(N)N&C&&&CC&CC^CN^CC&NC=O&CC&CC&CN&C&&&CC&CO^CN&&NC=O&CC&&&
C1=CC=CC=C1&CC&CC&CC&CC&CN&C1CNCCN1&CN&CC&CO&CO&C&CC1=CC=CC=C1&&CC^C1=CC=CC=C1&&&
NC=O&CC&CO^CN^CO&C1=CC=CC=C1&C1=CC=CC=C1&CC&CCl&C1=N[NH]N=N1&&&CN&CC&O=CN1CCCC1&&&
CO&CO&C1=CC=CC=C1&CN&N[SH](=O)=O^CS^CS&O=[SH](=O)N1CCOCC1&O=C1CCC2=CC=CC=C2N1&&&&&
CS&CS&CC&CC&C&CN&NC=O^CC^CC&NNC=O&O=C1CCC2C3CC4=CC=CC5=C4C2(CCN3)C1O5&&&CO&&CO&CN^CC&C1CC1&&&
CS&CS&NC1=NC(N[SH](=O)=O)=NC=C1&CS&C1=CC=CC=C1&CF&&&
CC&CO&OC1=NN=C[NH]1&CC&CC^CN^C1=CC=CC=C1&C1=CC=NC=C1&&&CO&CO&&&
CC&C1=CC=C2[NH]C=NC2=C1&CC&C1=C[NH]N=C1&CC&C^CN^FCF&C1=CC=CC=C1&&CF^CS&&&O=[SH](=O)N1CCCC1&&&
CN&C1=CC=CC=C1&CO&CO&CC&CN&C1CNCCN1&CN&CC&C1=C[NH]C=C1&CN&C1=CC=NC=C1&&&
NC=O&CC&C=C^CN^CC&C1=CC=CC=C1&C1=CC=CC=C1&CO&CO&&&&CO&&
CC&C&C=O&&CC^CC&O=CNC1=NC=NS1&CC&C1=CC=CC=C1&&&
O=CO&CO&O=C1C=CC2=CC=CC=C2[NH]1^CC&&C1=CC=CC=C1&&&
CO&CO&C1=CC=CC=C1&CN&NC=O^CN^CC&NC=O&C1=CC=C2OCOC2=C1&CC&&&C1=CC=CC=C1&CC&&&
CO&CO&C1=CC=CC=C1&CC&C=NNC(=O)N1CCCCC1&&&
N[SH](=O)=O&CN&C1=CC=NC=C1^CS&&C&FCF&&CF&&
CC&CC1CC23CCCC(CCC12)C3&CO&O=CO^CO^CC&&CC^C1=CC=CC=C1&&&&&
CC&C1=C[NH]N=C1&CN&&CC&CO^CO&CC&NC=O&CN&CC&CN&CC1CCCCN1&CC&&&
CN&CN&CC&CC1C=CC2=C(C=CC=C2)O1&CO&&CC^C1=CC=CC=C1^CC^CC&&&&&
O=CN1CCN2CCCCC2C1&CC&C1=CC=NC=C1^CO&&CO&C1=CC=NC=C1&&&
CO&CO&C1=CC2=CN=CN=C2C=C1&CN&O=C(O)N1CCNCC1^CO^CO&CO&C1=CC=CC=C1&&&CN&C1=C[NH]N=C1&&&
CC&CC1NS(=O)(=O)C2=CC=CC=C2N1&CN&C^CCl^CC&&&CC^CC^CO&O=CO&&&&&
CC&CO&O=CO&CC&C1=CC=CC=C1&CN&NC=O&CC&O=[SH](=O)N1CCCC1&CS&O=CN1CCC2=C1C=CC=C2&CBr&&CC^CC&&&
O=[NH+][O-]&C[NH3+]&C1=CC=CC=C1&CS&N[SH](=O)=O&N&CN&CC^CN^CO&C&&&CC&C1=CC=CC=C1^CP&&O=[PH](O)O&&&
NC1=NC(=O)C2=C([NH]C=N2)[NH]1&CN&C1CCOC1&CC&CO^CO^O=CO&&CO^CC&&&CC&CC&C1=CC=CC=C1&&&
CN&NC=O&CC&O=CN1CCC2=CC=CC=C21&CC&CC&C1=CC=CC=C1&&&
CC&CN&C1=C[NH]N=C1&CC&CC^CF^CN&&&NC=O&CC&O=C1CCCCN1&CN&CC&CC&C1=CC=CC=C1&CCl&&&
CO&CO&CC&CO&CO&C1=CC2=CC=CN=C2C=C1&CC&C#N^CN&&CN^CO^C1=CC=CC=C1&CO&CS&&&SC1=NC=CC=N1^CC^CC&&&&&
CC&C1=CC=CC=C1&CC&C^CC^C1CC1&C1=NCCO1&&CC^CC&NC=O&&&CN&C1=CC=CC=C1&CC&C1=NCCO1&CC&NC=O&CN&C1=CC=CC=C1&&&
CO&CO&C1=CC=CC=C1&CF&&CC^C1=NOC=N1&CC&CO&CO&C1=CC=C2CCCC2=C1&CC&CC&O=CO&&&
CO&CO&C1=CC=CC=C1&CC&O=C1NC(=O)C2C1CN1C(=O)NC(=O)C21^CO^CN&CO&CC^CC&&C1=CC=CC=C1&CC^CN&&CNC=O&C1=CC=CC=C1&CN&CF&&&&&
CN&C1CNCCN1&CN&CC&C1=CC2=C(C=CS2)[NH]1&CN&C1=CC=CC=C1&CC&C#N&&&
CO&CO&C1=CC=CC=C1&CN&N&NC=O&CC^CN^C1=CC=CC=C1&CC&CCl&C=NNC=O&&&C&CC&&CC^C1=CC=CC=C1&CO&&&
O=C1NC(=O)C2C3=C(CCC12)C1=CC=CC=C1[NH]3&CN&CC&CC&C1=CC=NC=C1&&&
CO&CO&C1=CC=CC=C1&CC&C1=C[NH]N=C1&CN&C1=CC=CC=C1^CC&&O=CN1CCN(C2=NC=CC=N2)CC1&&&
CO&CO&C1=CC=CC=C1&CC&C^CO^C=C1C(=O)CC(C)CC1=O&&&CC^CC&&C&C=O&&CC&&
CC&C1=NOC=N1&CC&C1=CC=CC=C1&CC&O=CN1CCCCC1&CN&C1NCC2CC12&&&
NC(N)=O&CN&CC^CN^C1=CC=CC=C1&C1=CC2=C(S1)C1=C[NH]N=C1CC2&CF&CN&&&CC&C1=CC=NC=C1&&&
O=CO&CO&CC^CC^C1=CC=CC=C1&C1=NCCO1&&&CC&C1=CC=CC=C1&CO&&CF&&
CC&C&CO&&CC^CN&N&NC(=O)NC1=NC=CS1&&CN^C&CCC&&CC&&
CC&O=C1CCNCC1&CN&C1CCNCC1&CN&C1=CC=CC=C1&CC&C#N^CN&&NC1=NN2C=CN=C2C(N)=N1^CCl^CN&&&C1CC1^CC&&C#N&&&
C1=CC=CC=C1&CN&C1=C[NH]N=C1&CC&C1=CC=CC=C1&CN&CN&CC&C1=COC=N1&CC&C1=CC=CC=C1&CC&C1=CC=C2[NH]C=NC2=C1&CC&C&FCF&&CF&&
O=CO&CO&CC^CC^C1=CC=CC=C1&C1=CN=CC=N1&CC&&&C#C&CC&CC&CC&C1CCCCC1&&&
CN&N&NC1=NC(=O)C2=CC=CC=C2S1&&CN^CC&C1=CSC=C1&&&
CO&CO&C1=CC=CC=C1&CC&C=C^CO^CC&&&C&C=C&CC^CO^C&&&C=O&&CC&&
NC(=O)C1=N[NH]N=N1&CN&C1=CC=CC=C1^CN^CO&O=CN1CCCCC1&CO&CC&C&C1=CC=CC=C1^CC^FCF&&&C1=CC=CC=C1&&CF&&&&
O=CO&CC&C1CCCC1&CC&NC=O&CN&C1=CC=CC=C1&CI&&&
NC(=O)C=O&CN&C1=CC=CC=C1^CC^CCl&C&&CC^CC&CO&C^CC&&C=O&O=C1OCC2=CC=CC=C12&&CC&&C1=CC=CC=C1&&&
NC=O&CN&C1=CC=CC=C1^CC^CS&O=C(NC1=CC=CC=C1)C1=CC=CC=C1&NC=CC1=CC=C([SH](=O)=O)C=C1&&&&&
CC&C&CCC&&CC^O=CNC1=NN=CS1&CC&C1CCOC1&&&
CC&CO&CO&C1=CC=CC=C1&CC&NC=O&CN&C1=CC=CC=C1&CC&NC=O&CN&CC&CC&C1=CC=CC=C1&&&
CO&CO&C1=CC=C2N=C3C=CC=CC3=CC2=C1&CCl&&CN^CN&CC&CC&CN&CC1NC(=O)NC1=O&CN&&CC&&
CO&O=CO&CC&C1CCOC1&CN&NC1=NC(=O)C=C[NH]1^CO^CC&&&&&
CO&CO&C1=CC=CC=C1&CN&O=C1[NH]C(S)=NC2=C1[NH]C1=CC=CC=C12&CS&&&
CC&CC&C1=CC=CC=C1&CC&C=CC1=CC=C(C)C=C1&CC&C1=CC=CC=C1&CC&CC&CN&N&CCN&&CN^CC&&&
O=S=O&S&CS&C1=CC=CC=C1^CS^CC&C1=CC=C2C3=C(C4=CC=CC=C4[NH]3)OC2=C1&C&&&FCF&&CF&&
CO&CO&C1=CC=CC=C1&CC&C&C=O&&CC^C1=CC=CC=C1&CC&O=CO&&&
CS&N[SH](=O)=O&N&CN&CC^CN^O=CN1CCCCC1&C1=CC=CC=C1&&&CCl&&&
CC&CO&O=C(O)C1=NC(=O)C2=C([NH]1)SC=C2&CC&&&
NC(N)=S&CN&C1=CC=CC=C1&CO&CO&CC&CC&CC&CC&CC&CN&S=C1NCCN1&CN&C1=CC=CC=C1&CO&CO&CC&CN&C1CCNCC1&&&
CO&O=CO&CC&C&CC&CC^CN^C1=CC=C2[NH]C=CC2=C1&NC=O&&&CC&C1=CC=CC=C1&CO&CO^CO&&CO^CO&&CO&&&
CC&C1=CC=CC=C1&CO&&CO&&
CC&C1=CSC=C1&CN&&CC^C&C=O&&CC^C1=CSC=C1&&&
CC&C1=CC=CC=C1&CN&SC1=NN=C[NH]1&CS&CC^CC^NC=O&C1=CC=CC=C1&CN&&&CC&C1=COC=C1&&&
CC&NC=O&CN&C1=CC=CC=C1&CO&CO&CC&C&CO&&CC^CN&C1=CC=C2[NH]C=NC2=C1&CC&CC&CC&C1=CC=CC=C1&&&
O=S(=O)(O)C1=NC=C[NH]1&CC&O=S(=O)(O)OCC(Cl)Cl&&&
CC&C1=CC=CC=C1&CN&O=CN1CCNCC1^CC^CC&&&C1=CN2N=CC=C2N=C1&CC&C^CC^CF&&&&CF&&
CC&C&CC&O=CO^CN&&O=C1NC(=O)C2=C3C1=CC=CC3=CC=C2&&&
CC&NC(=O)N1CCOC2=C1C=CC=C2&CN&C1=C[NH]N=C1^CC^CN&C&&&FCF&&CF&&
CN&NC1=NC(=O)C(=C2CCNC(=O)C3=CC=CC=C23)S1&&&
CC&C&CC&&CC^O=CN1CCOC2=CC=CC=C2N=C(N2CCNCC2)C1&CN&C1=CC=NC=C1&&&
CC&CC&CC&CC&CC&CC&CC&CC&CC&CC&CC&CN&NC(=O)O&CO&O=C(O)N1CCC2C1CC(=O)N2C(=O)O&CO&CC^CO^C1=CC=CC=C1&CC&&&C1=CC=CC=C1&&&
CC&NC=O&CN&C&CC&NC=O^CC^CN&C&CC&CC&O=CO&&CC^CO&&&CC&C1=CC=CC=C1&C[NH3+]&O=[NH+][O-]^C[NH3+]&&O=[NH+][O-]&&&
O=CNC1=NC=CS1&CC&CS&SC1=NN=C[NH]1&CC&C1CC1^CN&&C1=CC=CC=C1&&&
CO&CO&C1=CC=CC=C1&CC&CN&NC=O&CC&C1=CC=CC=C1&CN&NC(=O)N1CCSC2=NC=CC=C21&&&
CC&CO&OC1=NC=CC=C1&CC&CN&NC=O&CC&O=C1CCCN1&CN&CC&C1=CC=CC=C1&CC&&&
CC&C&CCC&&CC^C1=CC=CC=C1&CC&CN&C1=CC=C2CNCCC2=C1&CS&N[SH](=O)=O&CN&C1=CC=CC=C1&CC&CC^CF^CC&&&CC&C1CCCC1&&&
CC&C&C=N&&CC^C&C=C&C^CC^CC&CC(C)=C(C)C(=O)C=C(C)C&&CC&&C1=CC=CC=C1&CC&C1=CC=CC=C1^CO^CO&&CC&&&&
NC(=O)C1=NOC=C1&CN&C^CC^CC&C1=CC=CC=C1&CO^CC^CC&&&NC=O&C^CCl^CN&FCF&&CCl^C1=CC=CC=C1&&CF&&CCl&&&&CCl&&
O=[NH+][O-]&C[NH3+]&C1=CC=CC=C1&CC&CN&N&N[SH](=O)=O&CS^CN^C1=CC2=CC=CN=C2C=C1&CC&&&C1CO1&&&
NC=O&CC&CN^CN^O=C1CCSC2=CC=CC=C2N1&C1CCCCCC1&&&&&
CC&C&CCC&&CN^NC=O&CC&O=CN1CCCC1&CC&C&CO&&CC^C&CC&CC^CN^C1=CC=CC=C1&NC=O&&&CC&O=CN1CCC2=CC=CC=C2C1&CC&C&CN&NC=O^CC^CC&C&C&CC&CN&&CC^NC=O^CC&&CC&C&CC&CCC&CC&&CC^CC&&&CC&O=CO&&&
NC(=S)NC=O&CC&CC^CN^CC&C1CCCCC1&C1=CC=CC=C1&CC&&&CC&CN&C1CCNCC1&CC&C1=CC=C2[NH]C=CC2=C1&&&
CC&CO&O=CO&CC&C&CN&NC=O^CC^CC&O=C1C=C[NH]C(=O)[NH]1&C&CF&CC&&CN&CO&CN&CN^CC&&&C1=CC=CC=C1&&&
C=O&C&CC&C=C^CC^CC&C1=CC=CC=C1&C1=CC=CC=C1&CO&CO&&&&CO&&
CC&C1=CC=CC=C1&CS&S^CO^O=S=O&CO&&CS^CC&&&C&CO&&CC^CN&O=CN1CCNCC1&CC&C1=COC=C1&&&
NC(=O)C1=N[NH]C(=O)C2=CC=CC=C12&CN&CC^CN^C1=CC=CC=C1&CC&&&O=CN1CCCCC1&CC&CC&C1=CC=NC=C1&&&
CC&CO&CO&C1=CC=CC=C1&CO&CO&CC&C&CC&&CN^O=C1NC(=O)C2=C1C=CC=C2&&&
CC&C&O=C1CCCN1&CN^CC^C1CCNCC1&O=CN1CCCCC1&CN&&&C1=CC=CC=C1&CS&S&O=S=O&&CS^C1CC1&&&
CN&O=C1CN=CC2=CC=CC=C2N1&CN&NC=O^CC^CC&C1=CC=CC=C1&CC&&&CC&CC&CC&O=CNO&&&
CO&CO&C1=CC=CC=C1&CC&C1=CN2N=CC=C2N=C1&CC&&CS^N[SH](=O)=O&N&CN&&CN^CC&C1=CC=CC=C1&&&
NC=O&CN&C^CC^CC&C1=CC=C2SC=NC2=C1&C1=CC=CC=C1^CC&&&&C&CF&&CF&CC^C&CF&&CF&CC^C&CF&&CF&CC^C&FCF&&CF&&
O=[NH+][O-]&C[NH3+]&C1=CC=CC=C1&CF&&CC^C1=CC2=C(C=C1)OC(N1CCNCC1)=N2&CN&CC^CCl^CO&&&&&
CC&O=C1CCCC2=NC=CC=C12&CC&CN&NC=O&CC&C1CCCC1&&&
NC=O&CC&C=C^CN^CC&C1=CC=CC=C1&C1=CC=CC=C1&CC&CCl&NC=O&&CCl^CN&&&C1CC1&&&
CC&C&CC&&CC^C&CC&CC^CC^CC&C&C&CC&CC&&CC&CC&&C1=C2CCCCC2C2CCC3CCCC3C2C1&CO&&CC&CC&&
CC&CC&CC&C&CN&NC=O^CC^CC&O=CC1=NC2=CC=CC=C2O1&O=CN1CC(=O)N2CCC2C1&&&CC&C&CN&NC=O^CC^CC&C&O=CN1CCCC1&CC&CC&&CC^NC=O&&&&&
CC&CC&CC&NC=O&CN&O=C1CSC(=O)N1&CN&CC&C1=CC=CC=C1&&&
NC=O&CC&CC&CC&C&CN&NC=O^CC^CC&O=CO&C&&&CC&CC^CN^C1=CC=CC=C1&NC=O&&&CC&C&CC&CC^CN^CC&NC=O&NC=O&CC&&&C&CN&&CC^CC&C1=CC=CC=C1&&&
C#N&CC&C&C=C&CC^CC^C1=CC=CC=C1&NC=O&CBr&&&&&
CC&CC&CC&CC&CC&CC&CC&CC&CC&C&C=O&&CC^C1=CSC=C1&CC&O=CO&&&
CO&CO&C1=CC=CC=C1&CN&NC=O&CC&C1=CC2=C(CCCCC2)S1&CN&C1=NN=N[NH]1&&&
O=C1C=CC(=O)C2=C1N=C[NH]2&CCl&&CN^CN^CC^C1=CC=CC=C1&C1=CC=CC=C1&CN&&&CN&C1=CC=CC=C1&&&
CC&CC&CO&CO&C1=CC=CC=C1&CC&C&CN&CN^CC^O=C1C=CC1=O&C&CN&FCF&CN&&CF^[O-][N+]1=CC=CC=C1&&&CC&&&
CC&CO&O=CO&CC&O=C1NC=CCN1&CC&CO^CC^O=CO&C1=CC=CC=C1&CC&&&C=C&CC&C1=CC=CC=C1&CO&CO^CO&&CO&&&
CO&CO&C1=CC=CC=C1&CC&C=C^CO^C&CO&CC&CC&C#N^CC^NC=O&&&NC=O&CN&CN&CC&C1=CC=CC=C1&C1CCOC1&CO&&&&&
CO&CO&O=C1C2=CC=CC=C2OC2=CC=CC=C12&CC&&CC&&
CC&C&CCC&&CO^O=C(O)N1CCCCC1&CC&O=CN1CCCCC1&CC&O=CO&&&
CCl&C1=CC=CC=C1&CC&FC1=CC=C(C2=NC3=CN(C4=NC=CC=C4)N=C3N=C2)C=C1&&&
CO&CO&C1=CC=CC=C1&CN&NC=O^CO^CC&CO&CN&&&O=C(O)C1=N[NH]C(=O)C2=CC=CC=C12&&&
O=[NH+][O-]&C[NH3+]&C1=CC=CC=C1&CN&CN&C1=CC=C2N=C3C=CC=CC3=CC2=C1&CN&N[SH](=O)=O&CS&C&FCF&&CF&&
NC1=NCC2=CC=CC=C2N1&C&CC&C1=CC=NC=C1^CC&&C1=CC=CC=C1&CC&C&CC(F)(F)F&&CO&CC^C&FCF&&CF&&
O=C1CCCN1&CN&CC&C1=C[NH]N=N1&CN&CC&CC&C1=CC=C2[NH]C=CC2=C1&CF&&&
CO&CO&C1=CC=CC=C1&CC&C1=COC=N1&CC&CS^CC^S&&&O=S=O&&CS^CC&NC=O&CN&CC&CC&CN&C1CCCNCC1&&&
CN&C1=C[NH]N=C1&CN&NC1=NC(O)=NC=C1&CO&C1=CC=CC=C1&CP&O=[PH](O)O&&&
CN&CNC(=O)N1CCN(C=O)CC1&CC&CC&C1=CC=CC=C1&&&
CO&O=CO&CC&CC&CC&CC&CC&CC&CN&N=C1C=CC2=NC3=CC=CC=C3[NH]C2=C1&CN&C1=CC=CC=C1^CN^CCl&CN&&&C1=CC=NC=C1&&&
CC&C1=CC=CC=C1&CC&&CS^N[SH](=O)=O^CC^CN&&&C1=CC=C2C(=C1)OC1COCCC21&CC&CC^CC^O=CN1CCN(C=O)CC1&CO&&&&&
CC&C1=C[NH]N=C1&CN&&CC&CC^CN&ClC1=NC=C2N=C[NH]C2=N1&CBr&&&
CC&NC=O&CN&C&CC&&CC^C1=CC=CC=C1&CO&CO&C1=CC(N2CCCC2)=NC=N1&CO&CO^CF^CC&&&C1CC1&&&
NC(=S)N1CCNCC1&CN&CC^CN^C1=CC=C2OCOC2=C1&CC&&&C1=CC=CC=C1&&&
CC&CC1C(=O)NC(=O)C2=CC=CC=C21&CN&C1=CC=CC=C1&&&
CO&CO&C1CCC2(CC1)CO2&CO&O=CO^CC^CC&C&&&C=NO&CO^CC^C&&&CC&&CC^C&CO&CO^CC&&C&CC&&CC^C=C&CC&C=C&C&CC&&CC^C&CC&&CO^O=CO&CC&&&
CC&C1=CC=CC=C1&CC&C1=CN2N=CC=C2N=C1&CC&&CN^CN^CC^CC&&&CC&C1=CC=CC=C1&&&
CO&CO&C1=CC=CC=C1&CC&O=CNC1=NC=CS1^CF^CC&&&CS^CC^SC1=NN=C[NH]1&&&CC&C1=CN=CC=N1^CN&&C1=CC=CC=C1&&&
CC&C1=CC=CC=C1&CC&&CN^NC=O&CC&CN&NC=O&CC&C=C&CC&C1=CSC=C1&&&
CS&CS&C1=CC=CC=C1&CO&CO&CC&CS&SC1=NC2=CC=CC=C2[NH]1&&&
CF&C1=CC=CC=C1&CN&S=C1C=C[NH]C2=C3C=CC=CC3=NC=C12&&&
CO&CO&C1=CC=CC=C1&CC&C=C^CO^CC&CO^CO^C&&&CO&C=O&&&&CC^O=C1C=CC2=C(C=CC=C2)O1&CO&CO^CC&&&&
CN&C1=CC=C2C(=C1)[NH]C1=CC=CC=C12&CC&C=NN=CC1=CC=C(N)C2=CC=CC=C12&CN&C1=CC=CC=C1&CCl&&&
CN&O=C1C=C[NH]C(=O)[NH]1&CC&CN^CN^N[SH](=O)=O&&&CS&C1=CC=CC=C1&CC&C&FCF&&CF&&
CC&C=C&C&CC&&CC^O=CO&CO&C1CCC2C(C1)CCCC21CO1&CC&C^CO^CC&O=CO^CC&CC^CC&CO^C&&&&&&CC&&CC^CC&&&
CC&C&C=C&CC^CC^CC&O=C1C=C2C3CCCC3CCC2C2CCCCC12&CC&CO&O=CO&&CO&&&CC&CC&&
CC&NC=O&CN&CC&O=C1NCCO1&CN&O=C1C=CN=C2C=CC=CN12&CBr&&&
CO&CO&C1=CC=CC=C1&CC&CC^CO^C&CO^CBr^C=O&&&&&&CC^C1=CC=CC=C1&CN&N&CN&&CN^CC&C1=CC=CC=C1&&&
CC&O=C1C=C[NH][NH]1&CN&C1=CC=CC=C1^CN&&N=N&CN&C1=CC=CC=C1&CO&CO&C1CCOCC1&CC&CO^CO&&&CO&CO&&
CN&CC&C1=CC2=NC=CN2C=C1&CC&O=CN1CCCCC1^CCl^CN&&CCl&&&&
CC&CC&C&CC&C1=CC=CC=C1^CC^CO&C&&&CC&CC^CC^CC&C1=CC=CC=C1&CC&CO&C[NH-]&&&N#[N+][NH-]&&&
CC&O=CO&CO&CC1CCCC2C1CCC1C2CCC2C1CCC13CCC(COC1)C23&CO&O=CO^CO^CC&&CO^CC1CO1&O=CO^CC^CC&CC&&CC&&&&&CC&CO&&
CC&CO&CO&C1=CC=CC=C1&CN&NC=O&CC&C&CC&&CN^N&N[SH](=O)=O&CS^CN^C1=CC=CC=C1&C1=CC=CC=C1&&&CO&CO&CC&&&
C=C&C&CC&CC^CC^CC&C&C1CC2CCC(O1)O2&CO&CC&O=CO^CC^O=CO^CC^CC&C&CO&O=CO^CO&&CC&CC&&&O=CO^CO&CC&CC^CC&&C^CC&CC&&&CO&C1=CC=CC=C1&CC&&CC&&CC&O=CO&CC&&&CC&CC&&&
CO&CO&C1=CC=CC=C1&CN&NC1=NC=NC2=C1C=C[NH]2&CC&C1=CC=CC=C1^CN&&C1=CC=CC=C1&&&
CC&C1=CC=CC=C1&CC&&CO^CO&CC&CN&NC=O&CC&C1=CC=CC=C1&C[NH3+]&O=[NH+][O-]&&&
CN&CC&C1=CC=CC=C1&CC&CC1=CC=C(CC2NC(=O)N(CC3=CC=CC=C3)CCC2O)C=C1&CO&&&
O=CO&CC&CC&C&CO&&CC^CC&C&CC&C=CCl^CC^CCl&O=CO&&&&&
C=O&CC&O=C1C=CC2=C(CCC2)[NH]1&&&
CO&CO&O=C1C=CC=CO1&CC&C^CC^C=O&C&&CC^CC&C=C&&CC^CC&&&C&CC&&CC^CC&CC&CC&C&CC&&CC^CC&CC&CC&C&CC&&CC&&
O=CN1CCOCC1&CC&CN&C=C1SC(=O)NC1=O&CC&C1=CC=CC=C1&C[NH3+]&O=[NH+][O-]&&&
C#N&CC&O=C1C=CC2=C([NH]1)C1=C[NH]C=C1CC2&CS&S&O=S=O&&CS^C1=CC=CC=C1&&&
CO&CO&C1=CC=CC=C1&CC&CC&C1=CC=C2[NH]C=NC2=C1&CN&NC=O^CN^CC&CC&&&C1=CC=CC=C1&&&
CC&CN&N&CCN&&CN^O=C1C=CC2=CC=CC=C2[NH]1&CC&C1=CC=CC=C1^CCl&&&&
CN&C1=C[NH]N=C1&CC&C^CC^FCF&NC=O&&CF^CN&&&C1=CC=CC=C1&CS&O=C(O)N1CCN([SH](=O)=O)CC1&CO&C&CCC&&CC&&
NC=O&CC&CN^CN^CN&C1=CC=C2C(=C1)SC1=C2C=CC=C1&CC&CC&CC&O=C1C=CC(=O)N1&CC&CN&C1=CC=CC=C1&CN&&&C1=CC=CC=C1&&&
CO&CO&O=C1[NH]C(O)=NC2=C1C=CC=C2&CC&NC=O^CN^CN&CC^CO^CC&C&CO&C1=CC=C2C=CC=CC2=C1&CC&&&&&&CC&&
NC(N)=S&CN&C1=CC=CC=C1&CO&CO&CC&CC&CC&CC&CC&CC&CN&O=C1NC(=O)C2=CC=CC=C12&&&
NC1=NC(=O)C2=NN=NN2[NH]1&CN&C1=CC=CC=C1&CCl&&CC^C^CCl^FCF&&&&CF&&
CC&C1=CC=C2C=CC=CC2=C1&CC&CC^CCl^O=CO&&&&&
CC&C&CC&&CN^O=C1CCCC2=CC=CC=C2N1&CN&NC=O^CCl^CC&&&C&CC&CC^CN^CC&NC(=O)O&O=CO&CO&&&C&CCC&&CC&&
CN&CC&CN&CN&O=C1C2=CC=CC=C2N2N=NC3=C2C1=CC=C3&&&
O=C1C2=CC=CC=C2OC2=CC=CC=C2C12C1=C[NH]C=NC1=NC2=O&CC&C1=CC=CC=C1&&&
CC&C&C=O&&CC^O=C1C=CCN1&CO&&CN^C1=CC=NC=C1^CC^CBr&C1=CC=CC=C1&&&CCl&&&
CC&C1=CC=CC=C1&CC&&CN^NC=O&CC&CS&SC1=NN=C[NH]1&CN&&&
CN&CC&CS&N[SH](=O)=O&CN&CC&C1CCOC1&CN&C1=NC=C2N=C[NH]C2=N1^CO^CN&&CO^CN&&&CC&C1=CC=C2C=CC=CC2=C1&&&
CN&C1=NC=C2C(=C1)C=CC1=N[NH]N=C12&CN&C1=CC=CC=C1&CCl&&&
O=C1[NH]N=C2C=CC=CN12&CC&C1=CN=C(N2CCCCC2)N=C1&&&
CC&C&CC&&CO^CO&C1=CC=CC=C1&CC&CC&C1=CSC=C1&CC&C1CCOCC1^CCl^CC&&&CO^CO&&&CO&CO&&
CC&C1=CC2=C(N=C1)SC=C2&CC&NC=O^CN^CN&&CC^C1=CC=NC=C1&C#N^CC&&&&&&
CN&C1CNCCNC1&CN&C1=CC=CC=C1&CN&CN&C=C1C(=O)NC(=O)C2=CC=CC=C12&&&
CC&C1=NC=C2SC=CC2=N1&CS&CS^CC^CC&&&O=CNC1=NOC=C1&CC&&&
C1=CC=CC=C1&CC&C1=CC2=NC=CN2C=C1&CC&C1=CSC=C1^CC&&C1=CC=CC=C1&CC&C1=CSC=C1&&&
CO&CO&C1=CC=CC=C1&CC&CN&CN&C1=CC=C2[NH]C=NC2=C1&CC&CC^CN^CN&&&CC1CCCC(C)(C)N1&CC&&&
CC&O=CO&CO&C1=CSC=N1&CC&&CC^C=C1C=CC(=O)N1&CN&C1=CC=CC=C1&&&
CC&CN&CCN[SH](=O)=O&CS&C1=CC=CC=C1&CC&NC=O^CBr^CN&&&C1=CC=CC=C1&CO&CO^CO&&CO&&&
CC&CN&N&CCN&&CN^CC&CN&C1CNCCN1&CN&O=C1C=C[NH]C2=C1C=CC=C2&CF&&CC^O=CNN1CSCCC1=O^CN^CC&C1CC1&C1=CC=C2[NH]C=CC2=C1&&&&&
CC&C&C1OC2COC3COC1N32&&CC^C1=CC=CC=C1&&&
CC&C=NN1C=NC2=CC=CC=C2C1=O&CC&C1=CC=CC=C1&CBr&&&
CO&CO&C1=CC=CC=C1&CC&N=C1CCC2=CC=CC=C2O1&CO&O=CO^CC^CC&C#N&&&&&
CBr&C1=CC=C2[NH]C=CC2=C1&CC&C1=CC=C2[NH]N=CC2=C1&&&
CC&CC&CC&CC&C1=CC=CC=C1&CN&N[SH](=O)=O&CS&C1=CC=CC=C1&CN&C1=C[NH]N=C1&&&
NC=O&CC&CS^CN^SC1=NN=CO1&CC&CC&C1=COC=C1&C1=CC=NC=C1&&&&&
CC&C&C=O&&CC^O=C1CC(=S)NC(=O)N1&&&
CO&O=CO&CC&C1=CC2=C(CCCC2)S1&CN&NC=O&CC&CS&SC1=NN=N[NH]1&CN&&&
CO&CO&C1=CC=CC=C1&CC&CC^CF^C1=CC=C2[NH]C=CC2=C1&&&CC&C1CCCC1^C[NH3+]&&O=[NH+][O-]^CN&&&CO&&
CO&CO&C1=CC=CC=C1&CC&C1CCNCC1&CN&C1=CN=NC=C1&CC&C1=CC=CC=C1&CO&CO&&&
CO&CO&C1=CC=CC=C1&CO&CO&CC&NC=O&CN&C1=CC=CC=C1&CCl&&CC^C1=CC=CC=C1&&&
CC&O=CO&CO&CC&C1CCOCC1&CN&NS(N)(=O)=O^CO&&O=CO^CO^CC&O=CO^CO&&CC&O=CO&&&CC&&&
CO&CO&C1=CC=CC=C1&CN&NC=O^CO^CC&CO&O=C1CCCN1&&&CN&C1CCCCC1&&&
CN&C1=CC2=C(CNCC2)S1&CN&NC=O^CC^CC&NC=O&C1=CC=CC=C1&&&&&
CO&CO&CC&NC=O&CN&CC&CC&CC&CC&CC&C&CN&NC(=O)O^CC^CO&NC=O&CC&CN&C1=CC=CC=C1&C&&&CC&CO^CC^CO&NC=O&C1=CC=CC=C1&CN&&&C&CC&NC=O^CC^CN&C&CC&CC&NC=O&&CC^CN&&&O=C1CCCO1&CO&&&
CO&CO&C1=CC=CC=C1&CC&CC^CO^C1=NOCC1&CO&CC&&&C1=CC=CC=C1&CC&C&FCF&&CF&&
CO&CO&C1=CC=CC=C1&CC&C1=CSC=C1^CO^CC&CO&N=CN&&&&&
CN&C=C1C(=O)C(=C)NC1=O&CC&C1=C[NH]C=C1^CC&&C1=CC=C2[NH]C=CC2=C1&&&
O=CO&CC&CC&C1=CC=C2N=CC=CC2=C1&CC&C1=CC=CC=C1^CC&&C1=CC=CC=C1&CO&CO&O=C1C=CC=N[NH]1&&&
NC=O&CN&C^CC^CC&NC1=NC=NC=C1&CO^CC^CN&&&C1=CC=CC=C1&CC^CC&&C1=CC=CC=C1&C1=CC=CC=C1&&&&&
CC&C&CC&&CN^CN&C1=CC=NC=C1&CCl&&CC^NC=O&CN&CC&C1=CC=CC=C1&&&
CC&O=CO&CO&O=C1CCC2C1CCC1C3CCCCC3CCC21&CO&O=CO^CC^CC&&CC&&&&
CC&C1=CC=C2[NH]C=CC2=C1&CC&C1=CC=CC=C1^CN^CO&C1=CCNCC1&&&&&
CO&CO&C1=CC=CC=C1&CN&N&NC=O&CC^CN^CN&&&O=C1CC2=CC=CC=C2N1&CS&O=[SH](=O)N1CCCC1&&&
NC=O&CC&CC^CN^C&CC&CC&CC&O=CNO^CN^C1=CC=CC=C1&&&O=C1CCCN1&CO&&&CO&CC&C1=CC=C2N=CC=CC2=C1&CC&C1=CC=CC=C1&&&
CO&CO&C1=CC=NC=C1&CC&C1=CC=C2[NH]C=NC2=C1&CN&NC=O^CN^CC&C1CCCCC1&C1=COC=C1&&&&&
CO&O=CO&CC&C&CC&CC^CC^CC&CC&CC&CC&CN&CC&N[PH](=O)C1=CC=CC=C1&CC&CP&C1=CC=CC=C1&C1=CC=CC=C1&&&&&
CC&O=C1C=COC2=C1C=CC=C2&CC&NC=O^CC^CN&&&C1=CC=CC=C1&CS&O=[SH](=O)N1CCOCC1^CN&&C1CCNC1&&&
CC&CN&CN&C&CC&CN^CC^CN&CC&C&C1CCCC1&CC&&&CN^CC^C1CCNC1&O=CO&CC&&&CN&NC=O&CC&CC&C1CCNCC1&&&
N=CN&CC&C1=CC=C2C=CC=CC2=C1&CC&CO&CO&N=C(N)C12CC3CC(CC(C3)C1)C2&&&
C=O&C&CC&C=C^CC^CC&C1=CC=CC=C1&C1=CC=CC=C1&CC&CF&C=C&&&CC&C1=CSC=C1&&&
O=CO&CC&CC&C1=CC=C2C(=C1)OC1COCCC21&CN&NC=O^CC^CC&CO&C1CC1&&&&&
CO&C1=CC=C2C(=C1)OC1CC2C2=C3OCCCC3=CC=C2O1&CC&C1=CC=CC=C1^CO^CO&&CO&&CO^CC^C1=CC=C2OCCCC2=C1&C1=CC=CC=C1^CO^CO&CO&&CC&CC&&C1=CC=CC=C1^CO^C1=CC=CC=C1&CO&&&CO&&&&&
CN&NS(=O)(=O)N[SH](=O)=O&CS&C1=CC=CC=C1&CN&NC=O&CC&CN&N&CN&&CN&&
CC&CN&C1=CC=C2[NH]C=CC2=C1&CC&CC^CO^NNC=O&CO&&&CC&O=CO&&&
CC&C1=COC=C1&CC&CN&C1CCNCC1&CC&CO&CO&C1=CC=CC=C1&CC&NC=O&N&CN&CC^CN^CC&C1CC1&C#N&&&&&
CC&O=CNC1=NC2=CC=CC=C2S1&CO&CO&C1=CN=CN=C1&CC&C1=CC=CC=C1&CC&C^CN^FCF&NC=O&&CF^CC&&&C1=CC=CC=C1&CCl&&CC^CN&C1CNC1&&&
CO&CO&C1=CC=CC=C1&CO&CO^CC&&C=NNC=O&CC&C1=CC=CC=C1&CS&O=[SH](=O)N1CCCCC1&&&
NC=O&CN&C1=C[NH]N=C1^CC^CC&C1CCOC1&C1=CC=CC=C1^CN&&&&C1=CC=CC=C1&&&
CC&C&C=O&&CC^C1=CC=CC=C1&CF&&CC^C&CO&&CC^C1=C[NH]C=N1&CC&C1=CC=CC=C1&CF&&&
C#N&CC&C1=CC=CC=C1&CC&O=C1NC(=O)C2C1CN1CCCC21^CC^CN&C1=CC=NC=C1&CC^CC&&C1=CC=CC=C1&O=CO&&&CO&CC&C1=CC=CC=C1&&&
CC&CO&O=C(O)N1CC=CNC1=O&CC&&CC^O=CO^CC^CO&C1=CC=CC=C1&CC&CCl&O=CN1CCCC1&&CF&&&&
NC(N)=O&CN&C1=CC=CC=C1^CN^CF&C1=CC2=C(CNCC2)S1&&&CC&NC=O^CN^CN&CC&CC&C1=CC=CC=C1&C1=CC=CC=C1&&&CCl&&&
CC&CO&O=CO&CC&C1=CSC=C1&CN&CNC=N^CC^CN&O=CO^CC&&CO&&&CC&&&
CC&C&CC&C1=CC=CC=C1^CN^CCl&O=C1COC(=O)N1&&&C&CC&CC^CC^C1=CC=CC=C1&NC=O&&&CN&C1=CC=CC=C1&CCl&&CCl&&
CC&CC1CC=CCC1&CC&CN^CC^C1CNCCN1&C1=CC=CC=C1&CN&CCl&C1=CC=CC=C1&&&CC&O=CN[SH](=O)=O^CO^CS&CO&OC1=NC=CC=C1&C1=CC2=C(C=C1)[NH]C=C2&CO&CC&CC^CC^C#N&C1CCOCC1&C#N&&&&&&&
CO&CO&C1=CC=C2[NH]C=CC2=C1&CS&O=[SH](=O)N1CCCCC1^CN&&CC&NC=O&CN&C1=CC=CC=C1&CF&&&
CO&CO&C1=CC=CC=C1&CC&O=C1NC=CCN1^CO^CC&&&C1=CC=CC=C1&CBr&&&
NC=O&CN&C1CCNCC1^CC^CN&C1=CC=CC=C1&CC&CS&C1=CC=CC=C1&N[SH](=O)=O&&&CN&C1CCCCC1&&&
CO&CO&C1=CC=CC=C1&CC&C^CC^C=O&CN&&CC^O=C1C=CC=N[NH]1&&&CN&C1CCNCC1^CCl^CC&&&&&
C1=CC=CC=C1&CO&CO&CC&CN&C1CCNCC1&CN&N&CN&CC^CN^C1=CC=CC=C1&C1=CC=NC=C1&CO&&&CO&CC&CN&C1CCNC1&&&
CO&CO&C1=CC2=C(C=C1)OCCC2&CN&NC1=NC=C2C(=O)[NH]C3=NC=CN3C2=N1^CC^CN&&&C1=CC=CC=C1&CN&C1CNCCN1&CN&&&
CS&S&O=S=O&&CS^C1=CC=CC=C1&CC&O=CNC1=NC=CS1&CCl&&&
CC&O=CO&CO&CC1C2=CCCC1CC1C(CCC3OCC31)C(=O)C2&CC&&CO&CO^O=CO^CO^CC&O=CO^CO&&CC&&CO^C1=CC=CC=C1&O=CO^CC&&CC&&CC^C&&&CO&&CC^C&CN&NC=O^CC^CC&C1=CC=CC=C1&C1=CC=CC=C1&&&&&
CF&C1=CC=CC=C1&CC&CN&NC1=NC(N2CCCCC2)=NC2=CC=CC=C12&&&
O=C1OC2(CO2)C2=C1C(=O)[NH]C=C2&CC&C=C&CC&C1=CC=CC=C1&CO&CO&CC&C1=CC=CC=C1&&&
CO&CO&C1=CC=CC=C1&CC&C=C&CC&NC=O&CN&C1=CC=CC=C1&CN&N&CN&&CN&&
CO&O=CO&CC&CC1CC=C2NC(=O)CCC2C1&CC&CC^CN^O=CN1CCN(C=O)CC1&CC^CC^CC&C1=CC=C2C=CC=CC2=C1&&&C1=COC=C1&&&&&
CC&CC&CC&CC&CC&CC&CC&CC&C=C&CC&CC&CC&CC&CC&CC&CC&CC&CC&C&CO&&CC^CN&NC=O&CC&&&
CN&N&CN&&CN^C1=CC=CC=C1&CC&C1=CSC=C1^CCl^CC&&&CC&C&CC&C#N^CN&&NC=O&CC&C1CC2CC1CN2&&&
CC&C&CC&&CC^CC^CN^C1=CC=C2C=CC=CC2=C1&CN&&&CC&O=CN1CCCC1&CC&C#N&&&
CO&CO&CC&C&CC&&CO^CO&C1=CC=CC=C1&CO&CO^CC^C1=CC=NC=C1&O=CNC1=NC=CS1&CF&C&&&CC&&CC^C&CC&&CC&CO&&
CO&CO&O=C1C2=CC=CC=C2CC2CCCCC12&CO&&CO&&
CC&C1=CC2=C(C=C1)CCCC2&CO&&CN^CN&C1=CC2=CC=CN=C2C=C1&&&
CC&O=CN1CCCC2=CC=CC=C21&CS&N[SH](=O)=O&CN&C1=CC=CC=C1&CF&&&
N=CNNC=O&CC&CO^CC^CO&C1=CC=NC=C1&C1=CC=CC=C1&&&CF&&&
O=[SH](=O)O&CS&C1=CC=C2C=CC=CC2=C1&CN&CN&C1=CC=CC=C1&CO&&&
O=CNO&CC&C&CC&CC^CN^CC&N[SH](=O)=O&CC&CS&CN&C1=CC=CC=C1&N[SH](=O)=O&CCl&CS&&CCl^C1=CC=CC=C1&&&CF&&&
O=C1CC2(CCCC2)CC(=O)N1&CN&CC&CN&CN&CC&C1=CC=CC=C1&CC&C1=CC=CC=C1&CC&C1=N[NH]N=N1&&&
CC&CO&O=CO&CC&C1=CC=CC=C1&CN&N[SH](=O)=O&CS&C1=CC=CC=C1&CC&C1=CON=C1^CC^CC&C1CC1&&&&&
CC&O=C1C=C[NH]C(N2C=CC=N2)=N1&CBr&&CC&CC&&
CN&NC1=NC2=C([NH]1)C(=O)[NH]C(=O)[NH]2&CN&C1=CC=CC=C1^CN^CCl&CC&&&C1=CC=CC=C1&&&
CN&N&CN&&CN^CC&C1=C[NH]C=N1&CN&C1=CC=CC=C1&CN&NC=O&CC&CC&CC&CC&C1=CC=CC=C1&CN&NC1=NC2CS(=O)(=O)CC2S1&&&
CC&O=C1NCCCOC2=CC=CC=C12&CN&C^CN^CC&NC=O^CC&CC^CC&CN&CO&C1CCCCC1&N&&&&&N[SH](=O)=O&CS^CN^C1=CC=CC=C1&&&&&
CC&CC&CN&ClC1=NC2=CC=CC=C2[NH]1&&&
NC=O&CN&C1CC1^CC&&O=C1C=C[NH]C2=NC=CC=C12&CN&CC&C1=CC=CC=C1&CCl&&&
CC&C1=CC=CC=C1&CC&C&CC&NC=O^CN^CN&N&C1CCCCC1&NC=O&&&CC^CN^CN&CC&O=C1[NH]N=CC2=CC=CC=C12&C1=CC=NC=C1&&&&&
CC&CC&CC&CC&CC&CC&CC&CC&CC&CC&CC&CC&CC&CC&CC&CO&CO&C1=CC=CC=C1&CC&C=C&C&CC&&CC^O=CO&CO&CC&C&CO&&CC^CO&&&
CO&CO&C1=CC=CC=C1&CC&O=S1(=O)NCCCOC2=CC=CC=C21&CC&CN^CC^N&&CN^NC=O&C&CC^CN^CC&C1=CC=NC=C1&&&&CC&&CO&&&
CC&C&CC&O=CO^CN^CO&O=C1NC(=O)C2=CC=CC=C12&CC&&&C&C=O&&CC^C1=CC2=C(C=C1)C1CCC3C4CCCC4CCC3C1CC2&CO&&CC&CO&CC&&
CO&CO&C1=CC=CC=C1&CC&CC&C=NNC1=NC(=O)CS1&CC&CC&NC=O&CN&CC&C1=COC=C1&&&
CO&CO&C1=CC=CC=C1&C[NH3+]&O=[NH+][O-]^CN&&NC=O&CC&C1=C[NH]C=N1&CC&&CN^C1=CC=CC=C1^CC&&&&
NC=O&CC&CC^CN^C&CC&CO&C1=CC=NC=C1&&CC&&C1=CC=CC=C1&CCl&&&
C#N&CC&C1=CC=CC=C1&CC&C1=CC=CC=C1&CC&C&CC&CN^CN^CN&CN&CC&CC&C&O=CN1CCCC1&CO&CF&&CC&&C1=CC=CC=C1&CCl&&&
CO&CO&C1=CC=CC=C1&CO&CO^CC&&C=NNC=O&CC&C1=CC=NC=C1&&&
CC&C&CC&NC=O^CC^CN&C1=CC=CC=C1&CC&CN&C1=CN=C(N2CCCCC2)C=C1&N[SH](=O)=O^CF^CC&CS&&&C^CC&&FCF&CO&&CF&&&&
NC(=O)C(=O)O&CN&O=C1CCN1&CN&CC^CC^CC&C=C&C&CC&C=O&C1=CC=CC=C1&&CC&&C1=COC=C1&&&
CN&C1=CC=C2[NH]C=NC2=C1&CC&C1=CC=CC=C1&CC&O=CO&&&
CC&C1=CC=CC=C1&CO&&CC^C^CC^C=O&CN&&CC^C1COCCN1&C=C&&&CC&C1=COC=C1&&&
O=C1CSC2=NN=CN12&CC&C1=CC=CC=C1^CC&&CC&C1=CC=CC=C1&CCl&&&
ON=C1CCCCC2CCCCC12&CC&C&O=C1C2=CC=CC=C2C(=O)C2=C1C=C1CCCCC1=C2&CO^CO&CO&&&CO&CO^CO^CC^C1CCOCC1&O=CO^CO^CO&&&&&&CO&CO^CO&C1CCOCC1&CO&&CO&CO&&
CC&C1=CC2=NC=CN2C=C1&CC&CN^CC^O=C1[NH]C=CC2=CC=CC=C12&CC&&&C#N&&&
CC&C1=CC=CC=C1&CC&C1=CC=CC=C1&CN&NC=O^CC^CC&O=CO&C1=COC=N1&&&CC&C1CCCCC1&&&
O=CO&CC&C1=CC=C2[NH]C=NC2=C1&CC&CN&C1CCNCC1&CC&C1=CC=C2ON=CC2=C1&CF&&&
CC&C1=CC=CC=C1&CN&NC=O^CC^CC&&&CS&O=C1N=C(S)C2=C(CCC2)[NH]1&CN&CC&CC&CN&C1=C[NH]C=N1&&&
CC&CC&CC&CC&CC&CC&CC&CO&CO&C1=CC=CC=C1&CO&&CC^O=CO&CO&CCCCCCCCOC1=CC(O)=C2C(=O)C3=CC=CC=C3OC2=C1&CO&&&
O=CO&CC&CC&CC&CC&CC&CC&CC&CC&CC&C1=CC=CC=C1&CC&C1=NCCO1&CC&C1=CC=CC=C1&&&
CO&CO[PH](=O)O&CP&C&CO&O=CO^CC^CC&C1=CC=CC=C1&CO&C[NH3+]&CO&O=[NH+][O-]&C1=CC=CC=C1&&&CCl&&CCl&&
CC&CO&O=CO&CC&CC&O=CNC1=NC=CS1&CC&O=C1C=CC=CO1&&&
CC&C1CNCCN1&CN&C1=CC=NC=C1^CN^CN&CC&NC=O&C&CC&FCF&C1=CC=CC=C1&&CF^CF&&&&CO^CO&C&FCF&&CF&&
CC&C1=CSC=N1&CC&C1=CC=CC=C1^CC^CO&CC&CO&CO&C1=CC=CC=C1&CO&CCl&C1=CC=CC=C1&&&CC&CC&O=CO&&&
CO&CO&C1=CC=C2C=CC=CC2=C1&CC&C&CC&&CC^O=CO&CO&CC&NC=O&CN&C1=CC=CC=C1&CS&N=C(N)N[SH](=O)=O&&&
CC&C&CCC&&CO^O=CO&CC&C&C1CCNCC1&CN^CC^CC&C1=CC=CC=C1&CC&&&C&C=O&&CC^C1=CC=CC=C1&CN&NC=O&CC&C1=CC=CC=C1&CCl&&&
CN&CC&C1=CC=CC=C1&&&
CC&C1=CC=CC=C1&CC&C1=CC2=CC=CN=C2C=C1^CC^CC&&CO^CC&&&C1=CC=CC=C1&C[NH3+]&O=[NH+][O-]&&&
CC&CN&N&NC=O&CC^CN&&CC&C1=CC=CC=C1&CN&NC1=NC=CC(N2C=CN=C2)=N1&CC&C1=CC=CC=C1&CC&CN&C1CCNC1&CO&&&
NC=O&CC&CO^CN^O=CO&C1=CC=C2OCCOC2=C1&CC&&&C1=CC=CC=C1&CS&CN[SH](=O)=O&CN&&&
CC&C=NNC1=NC=NC=C1&CC&C1=CC=CC=C1^CC^CO&C1=CC=CC=C1&&&&&
CC&CC&C&CC&&CC^C1=CC=CC=C1&CO&CO&CC&C=NNC=O&C&CC&&CC^C1=CC=CC=C1&CN&C1=C[NH]C=C1&&&
CO&CO&C1=CC=CC=C1&CC&CN&O=C1NCCNN1&&&
O=C1CCCO1&CC&CO^CO^O=[SH](=O)O&&CO^CS&&&C1=CC=CC=C1&CBr&&&
CO&CO&C1=CC=CC=C1&CC&C1=CC=C2C(C3=NC=NO3)=N[NH]C2=C1&CN&CC&CN&C1CNCCN1&CN&&&
C#N&CC&O=CN1CCCC1&CF&&CC^CN&CN&C1NCC2CC12&CN&C1=CC=CC=C1&CCl&&CCl&&
CN&N&NC1=NC=NC2=C1C=C[NH]2&&CN^C1CCCCC1&CC&CS&O=[SH](=O)N1CCC2=CC=CC=C21&&&
NC=O&CC&CS^CN^SC1=NN=CO1&C1=CC=CC=C1&CC&CC&C1=CC=C2[NH]C=CC2=C1&O=CO&&&&&
CC&CC&C1=CN=CN=C1&CC&C1=CC=CC=C1^CC^CF&C#C&&CC^CC&O=CN1CCNCC1^CF^C1=CC=NC=C1&CN&&&CN&CO&&&CO&&&
CC&CC&CC&CC&CO&CO&O=S1(=O)NCCOC2=CC=CC=C21&CN&C&CC&CC^CC^C1=CC=CC=C1&C&&&CO&&CC^CN&C1CNCCN1&CN&CC&C1=CC=C2OCOC2=C1&&&
CN&C&C1CCC1&&CC^C1=CC=CC=C1&CC&C1=CC2=NC=NN2C=C1&CO&OC1=NC=CC=C1&&&
CC&CC&C1=CC=CC=C1&CN&NC=O&CC&O=C1NC=CCN1&CC&&CO^CO&CC&C1=CC=CC=C1&CF&&&
CC&O=C1C=CC(=O)C2=C1N=C1SCCN12&CCl&&&
O=C(O)NN1CCCC1&CO&C1OC2CC3CC1C2C3^CN&&C1CCCCC1&&&
O=C1C=CC=N[NH]1&CN&C1=CC=CC=C1&CF&&CF&&
CO&OC1=NC=CC=C1&CC&CO&CO&C1=CC=CC=C1&CC&C#C&CC&C&C1CN2CCC1CC2&&CO&&
N[SH](=O)=O&CS&C1=CC=CC=C1&CN&NC=O&CC&CN&N&NCC(=O)O&&CN^CC&CNCC(=O)NC1=CC=C(S(N)(=O)=O)C=C1&CN&CC&O=CO&&&
CC&C1=CC=CC=C1&CCl&&CN^NC=O&CC&CC&N=C1[NH]N=CS1&CN&C1=CC=CC=C1^CN^CCl&&&&&
CN&N&NC1=NC2=CC=CC=C2S1&&CN^CC&CO&CO&C1=CC=CC=C1&CC&CC&O=C1CSC(=O)N1&&&
CC&C1=CC=CC=C1&CN&NC(=S)N1CCN([SH](=O)=O)C1&CS&&&
CBr&C1=CC=CC=C1&CC&CC&CN&NC1=NC2=CC=CC=C2OC1&&&
CN&CN&C1=CC=NC=C1&CC&&CS^N[SH](=O)=O&CN&CC&CC&C1=CC=CC=C1&CO&CO&&&
CC&C&C=O&&CC^C1=CC=CC=C1&CS&N[SH](=O)=O&CN&CC&CC&NC=O&CN&C1=CC=CC=C1&CCl&&CC&&
CF&C1=CC=CC=C1&CC&CN^CF^NC1=NC=CC=C1&&&CC&C^CC^FCF&CC&&CF^C1=CN=C2[NH]N=CC2=C1&&&&&
CO&CO&C1=CC=CC=C1&CC&O=CO^CS^CO&O=[SH](=O)N1CCOCC1&CC&&&C1=NN=CO1&CC&C1=CSC=C1&&&
CO&CO&C1=CC=C2C=CC=CC2=C1&CC&C1=CC=C2C=NC=CC2=C1&CS&N[SH](=O)=O&CN&C1=CN=CN=C1&&&
CO&CO&C1=CC=CC=C1&CC&C^CO^CO&CO^CO&CC&&CO&C#C&&&CC&[O-][N+]1=C2C=CC=CC2=NO1&&&
NC=O&CC&CS^CN^O=C1N=C(S)[NH]C2=C1SC(=S)[NH]2&C1=CC=CC=C1&CN&CF&C1=CC=CC=C1&&&CCl&&&
CC&C1=CC=CC=C1&CC&C&CC1=CC=C(C)C=C1&&CN^C1=NC2=C(C(C1)NCC)C1=C(C=C2)[NH]N=C1&CC&&CN^CC&CC&CO&&&
CC&C1=CC=CC=C1&CN&NC=O&CC&C1=CC=C2OC=CC2=C1&&&
CC&O=CO&CO&CC&CO&CO&CN&O=C1[NH]C(=O)C2=[N+]([O-])ON=C2[NH]1&&&
CN&C1=CC=CC=C1&CC&C=C&CC&C1=CC=CC=C1&CN&N&NCCCl&&CN^CC&CCl&&&
CN&CN&C1=CC=CC=C1&CC&C^C[NH3+]^CO&O=[NH+][O-]&&CP&&P&O=PC1=CC=CC=C1&&CP^C1=CC=CC=C1&&&
NC=O&CC&CC^CN^N=C1NC(=O)CS1&C1=CC=CC=C1&CN&CBr&C1=CC=CC=C1^CN&&CBr&CC&&&CC&C1=CC=NC=C1&&&
CO&NO&N&CN&CC^CN^CC&C1CCOC1&CC&&&CO&CO&C1=CC=CC=C1&CC&C1=CC=CC=C1&&&
O=C1[NH]C(S)=NC2=C1SC(N1CCCCC1)=N2&CS&CC^CN^C1=CC=CC=C1&CC&CF&C1=COC=C1&&CCl&&&&
CC&O=C1C=C[NH]C(=O)[NH]1&CN&C1CCOC1^CN^C[NH-]&CC&N#[N+][NH-]^CC^CC&&&CO&CC&O=P(O)(O)O&CC&&&CC&CC&O=CO&&&
CC&CO&CO&C1=CC=CC=C1&CN&NC(N)=S^CO^CN&CO^CN^CC&CC&NC=O&CC&&&CC&CN&C1CCCC1&C1COCCN1&&&&&
CC&C&C1CNC1&CN^CC^CC&NC=O&C1=CC=C2[NH]C=CC2=C1&CN&&&C1=CC=C2[NH]N=CC2=C1&CC&C1=CC=CC=C1&CCl&&&
CO&CO&C1=CC=CC=C1&CS&N[SH](=O)=O&CN&CC&C&CC&C1=COC=C1^CS&&S&O=S=O&&CS^C1=CC=CC=C1&CF&&&
CC&C1=CC=CC=C1&CO&&CC^C=NN=C&CN&&CC^C1=CC2=CC=CN=C2C=C1&&&
CC&O=C1C2=CC=CC=C2C=C2C=CC=CN12&CC&CNS(=O)(=O)NC=O&CN&&&
C=C&C&CC&&CC^C1=CCCCC1&CC&C=O^CC&&C1=CC=CC=C1&CO&&CO&&
CO&CO&C1=CC=CC=C1&CC&C=C^CO^CC&CO&C&&&C=O&&CC^C1=CC=CC=C1&CO&&&
C=C&C&CC&&CC^CC1CCCC2C1CCC1C2CCC2C3CCCC3CCC21&CC&O=CO^CC&&&CC&CO^O=CO^CC^CC&&CC^C1=CC=CC=C1&&&C[NH3+]&O=[NH+][O-]&&&
CO&CO&C1=CC=CC=C1&CN&NC=O&CC&CS&O=C1C=C[NH]C(S)=N1&CC&C&CC&&CC&&
CC&C&CC&&CC^CC&CN&NC=O&CC&C&CC&C1=CC=C2N=CC=CC2=C1^CN^CC&O=C1CCN1&C1=CC=CC=C1&&&&&
CO&CO&C1=CC=CC=C1&CN&NC=O&CC&C&CC&C1=CC=CC=C1^CN&&O=C1NCC2=CC=CC=C12&&&
CC&CC&CC&CC&CC&CC&CC&CC&CC&CC&CC&CC&CC&CC&CC&CC&CC&CN&NC=O&CC&C1=CSC=C1&CC&C1=CC=CC=C1^CC&&C1=CC=CC=C1^CC&&C1=NCCN1&CN&C1=CC=CC=C1&&&
CO&CO&O=[SH](=O)N1C=CC2=CC=CC=C21&CC&C1=CCNCC1^CS&&C1=CC=CC=C1&CC&C&CCC&&CC&&
CN&CNC(=O)ON=C1CCCCCCN1&&&
C1=NC=C2N=C[NH]C2=N1&CN&CN&C1CCCCCCCCC1&&&
CS&CS&O=CNC1=NC=CC=C1&CC&C1=COC=C1&C[NH3+]&O=[NH+][O-]&&&
O=C1CC2=C(C=CC3=CC=CC=C23)N1&CC&CC&CN&C1CNCCN1&CN&C1=CC=CC=C1&CCl&&&
O=CO&CC&C1=CC=C2C3=C(CNCC3)[NH]C2=C1&CC&CC&CO&&&
CO&CO&C1=CC=CC=C1&CO&CO^CC&&C1=CC=C2[NH]C=CC2=C1&CC&C1=CSC=C1^CC&&C1=CC=NC=C1^CN^CN&&&CN&C&CC&&CC^C1=CC=CC=C1&&&
CO&CO&C1=CC=CC=C1&CS&O=CN[SH](=O)=O^CO^CC&CO&&CN&&CC&CC&CC&C1=CC=CC=C1&&&
[O-][N+]1=CC=CC2=C1CCCC2&CO&CO&C1=CC=CC=C1&&&
CC&CO&O=CO&CC&C1=CC2=CC3=C(N=C2C=C1)[NH]C1=CC=CC=C13&CCl&&CN^C&CC&&CC^CO&&&
CC&CC&C&CC&&CC^C&CN&&CC^NC=O&CN&C&CC&O=CN1CCCC1^CC^CC&C&NC=O&CC&CN&&CC^C&&&CC&CS^CC&&NC=O&CN&C&CC&CC^CC^C&NC=O&CC&CN&&CC^C&&&CC&CC^CC^C&O=CO&CC&&&&CC&&
CC&CC&CC&CC&C1=CC=C2C=CC=C2C=C1&CC&C=C^CO^CC&CO^CO^O=CO&&&CO&&&&&
CC&CO&O=CO&CC&C1=CC=CC=C1&CN&NC=O&CC&C1=CC=C2OC=NC2=C1&CC&CC&CC&C1=CC=CC=C1&&&
CC&CN&O=C1C=C[NH]C2=NC=CC=C12&CC&O=CO^CF&&&CN^C1=CN=C(N2CCNCC2)N=C1&&&
CS&C1=CC=CC=C1&CC&CN&C1CCNCC1&CC&CC&C1=CC=CC=C1&&&
CO&O=C(O)N1C2CCCC1CC2&C&CO&&CC^C#C&CC&C1=CC=CC=C1&&&
CN&O=[SH](=O)NN[SH](=O)=O&CS&C1=CC=CC=C1^CS^CCl&C1=CC=CC=C1&&&CC&C#N&&&
CC&C&CC&&CN^N[SH](=O)=O^CC^CS&C1=CC=CC=C1&CC&CO&CC&CO&CO&CC&CO&C1COC1&CN&&&C1=CC=C2[NH]C=NC2=C1&&&
NC1=NCC2=CC=CC=C2N1&CO&CO&C1=CC=CC=C1&CN&N[SH](=O)=O&CS&C1=CC=CC=C1&CC&C&FCF&&CF&&
CO&CO&C1=CC=CC=C1&CC&C=C^CO^CC&CO&O=CO&CC&CO&CC&CC&CC&NC=O&CN&CN&N&CC&CN&CO&&CN&&&&
CC&C&CC&&CC^CC&CC&CC&CC&CC&CC&CC&C&C=O&&CC^C1=C[NH]C=C1&CC&CC^CC^CC&C=C1SC(=O)NC1=O&O=CO&CN&&&CC&C1=CC=CC=C1&&&
CC&C1=CC=CC=C1&CC&&CS^N[SH](=O)=O&N&CN&&CN^CC&NC=O&CN&C1CC2CCC1C2&&&
CO&CO&C1=CC=CC=C1&CS&S&O=S=O&&CS^C&CC&CC^CC^C#C&O=C(O)N1CCC2=CC=CC=C2C1&CC&CO&C1=CSC=C1&C&&&CCC&&CC&&
CC&CC&CN&O=C1[NH]C(=O)C2=C(N=C3C=CC=CN32)[NH]1&CN&CC&C&C=O&&CC&&
CC&O=C1COC2=CC=CC=C2N1&CC&CC^CN^NNC=O&&&&&
CC&CC&CC&CC&CC&CC&CC&CO&CO&C1=CC=CC=C1&CC&C#N&&&
CC&CN&N&NC=O&CC^CN^C&CC&C=C&C1=CC=CC=C1&CC^CO&&C1=CC=CC=C1&O=CO&&&CC&C&C=C&CC^CO^C&&&C=O&&CC&&
CO&CO&C1=CC=CC=C1&CC&CC&O=CO&CO&CC&C&C=O&&CC^CC&CC&O=C1C=CC2=CC=CC=C2O1&CO&&&
CC&C&CC&&CC^C1=CC2=C(C=N1)CCCC2&CN&C1CCNC1^CC&&C#N&&&
CC&CC&CC&CC&CC&CC&CC&CC&C=C&CC&CC&CC&CC&CC&CC&CC&CC&O=CO&CO&CC&C&CO&&CC^CO&CO&C1CCOCC1&CO&&CO&CC^CO^CO&&&&
CN&N&CN&&CN^CC&CS&SC1=NC=CC=N1&CC&C1=CC=CC=C1&CCl&&CCl&&
CC&C1=CC=CC=C1&CN&NC=O^CC^CC&&&CC&C&C=NNC(N)=S&&CC^C1=CC=CC=C1&CC&&&
CC&C1CCNC1&CN&O=C1C=CN2CCOC3=CC=CC1=C32^CN^CF&C1CCNC1&&CC^CF&O=CO^CC&&&&&&
CC&C1=CC=CC=C1&CCl&&CO^CO&CC&O=CN1CCC2=CC=CC=C2C1&CS&S&O=S=O&&CS&&
CO&CO&C1=CC=CC=C1&CN&NC=O&CC&C1=CC=CC=C1&CO&CO&CC&CN&N&CN&&CN&&
C=NNC=O&CC&C1=CC=C2C=CC=CC2=C1^CC^CO&C1=CC=CC=C1&&&CF&&&
CC&CO&NC(=O)O&CN&C&CC&&CC^NC=O&N&CN&CC^CN^CC&CC&CC&C1=CC=NC=C1&CN&&&N&CN&&CN&&
CC&C&CC&&CC^CC&CN&CN&C1=CC=CC=C1&CN&NN=CC1=NC2=CC=CC=C2[NH]C1=O^C[NH3+]^C[NH3+]&O=[NH+][O-]&O=[NH+][O-]&&&&&
CC&C#C&CC&CO&CO&C1=CC=CC=C1&CS&S&O=S=O&&CS^CC&C&O=CN1CCCCC1&CC^CC^C1=CC=NC=C1&O=CNO&CCl&&&&CCl&&
CC&CC&CC&CC&O=CO&CO&CC&NC=O&CN&C1=CC=CC=C1&CN&CN&C1=CC=C2N=C3C=CC=CC3=CC2=C1&&&
C=N&CC&C1=CC=CC=C1&CO&CO&CC&CC&CC&CN&C1CCNCC1&CC&C&CC1=CC=C(F)C=C1&&CO&CC^C1=CC=CC=C1&CF&&&
NC=O&CC&CS^CN^SC1=NC2=CC=CC=C2O1&CC&&&CN&C1COCCN1&&&
CN&CNC=O&CC&CC&CC&CC&C1=CC=CC=C1&CN&NC1=NC2=NC=CC=C2N=C1N[SH](=O)=O&CS&C1=CC=CC=C1&C[NH3+]&O=[NH+][O-]&&&
CC&CC&C&CC&&CC^C&CN&NC(N)=O^CC^CN&CNC=O&C1=CC=CC=C1&CN&CCl&&&&CCl&&
CC&C&CC&&CO^O=CO&CC&CC&CN&O=C1C=CC=N[NH]1&CC&C1=CC=CC=C1&&&
CO&CO&C1=CC=CC=C1&CC&C1COCOC1^CO^CC&&&C1=CC=CC=C1^CC^CO&CO&&CO&&CO&&&
CC&OC1=NC=CC=C1&CO&CC&O=CN1CCCC1&CN&CN^CC^CC&CC&C1=CC=CC=C1&C1=CSC=N1&CO&&&&&
O=CO&CC&C1=CC=CC=C1&CC&CN&C1=C[NH]N=N1&CC&CC&CC&CC&CC&CC&C1=CC=CC=C1&&&
O=CN1CCNCC1&CC&C1=CC=C2[NH]C=CC2=C1^CN^CN&C1=CC=CC=C1&NC1=NC=CC=N1&CBr&CC&&&C1=CC=NC=C1&&&
CN&NC=O&CC&CC&C1COC2CCNC2C1&CN&CC&C1=CC=CC=C1&CF&&&
CO&CO&C1=CC=CC=C1&CN&O=C1[NH]C(=O)C2=C(N=C[NH]2)[NH]1&CC&C1=CC=NC=C1^CN&&CC^CN^C1=COC=C1&&&&&
CN&S=C1[NH]C2=CC=CN=C2[NH]1&CC&C1=CC2=CC=NC=C2C=C1&&&
CC&C1=CC=CC=C1&CC&&CS^O=[SH](=O)N1CC2COCC2C1&CC&O=CN1CCOCC1&&&
O=C1C2=CC3=C(C=C2N=C2SCCN21)OCO3&&&
C=C&CC&CC&CC&CC&CC&CC&CC&CC&CC&O=CO&CO&C1CCOCC1&CO&CO^CC^CC&CO^CO^CC&&&CO^CO^CC&C1CCOCC1&O=CO&CC&CC&CC&CC&CO^CO^CC&CC&&&&CO&&CC&&CO^CC&&&CC&&&
CO&CO&C1=CC=CC=C1&CN&CC1CNCCN1^CN^CC&N[SH](=O)=O&&&CS&C1=CC=NC=C1&CC&C1=CSC=C1^CC&&&&
CC&CN&N&CN&CC^CN^C1=CC=NC=C1&NC1=NC2=C(C=CC=C2)[NH]1&&&CC&CC^CC^CC&CC^CN&&C1=CC=CC=C1&C&CCl&CC&&CCl&CC&&&&
CC&C&CC&&CC^O=CNC1=NOC=C1^CC&&C&CC&C1=CC=C2N=CC=CC2=C1^CC&&C1=CC=C2N=CC=CC2=C1&CO&&&
CC&O=CO&CO&C1CCC2(CC1)OOC1(CCC3C(CCC4C5CCCC5CCC34)C1)OO2&CC&&CO^O=CO^CC^CC&&CC&&C^CC^CC&&&&CC^CC&CC&O=CO&&&
CC&CC&C&O=C1CC(=O)C2=CC=CC=C2N1&CN^CC^C1=CC=CC=C1&CC&&&CC&CC&C1=CC=CC=C1&&&
CO&CO&C1=CC=CC=C1&CC&C1=COC=N1^CS^CC&O=[SH](=O)N1CCOCC1&C#N^CN&&&&N&CN&&CN&&
CC&C&CC&CC^CN^O=CO&NC=O&&&CC&CO&CO&C1=CC=CC=C1&CO&CO&CC&C1=CC=CC=C1&CBr&&CCl&&
CC&C1=C[NH]N=C1&CC&&CN^CC&C&CC&&CN^CN&CC&C1=COC=N1&CC&C1=CC=CC=C1&CC&C&FCF&&CF&&
CO&CO&C1=CC=CC=C1&CC&C=C1C=NN(C2=NC3=CC=CC=C3S2)C1=O&CC&C1=CC=CC=C1&CCl&&&
CC&CO&CO&C1=CC=CC=C1&CN&NC=O&CC&CS&SC1=NN=CO1&CC&CN&NC=O&CC&C1=COC=C1&&&
CC&C&C1CO1&&CC^CC1CCCC2C1=CCC1C3CCCC3CC(=O)C21&CC&&CO^O=CO^CC^CC&&CC^C=C&&CC^CC&&&C1=CC=CC=C1&CO&&&
CO&O=CO&CC&C1=CC2=NC=CN2C=C1&CC&C1=CC=CC=C1&CN&N[SH](=O)=O&CS&C1=CC=CC=C1&CF&&CF&&
CO&O=CO&CC&C&CC&CC^CN^C1=C[NH]C=N1&NC=O&CN&CC&CC&C&C1=CC=CC=C1&CN&CC&&CC^C1=CC=CC=C1&CC&&&NC=O&&&
C=C&CC&C1=CC=CC=C1&CC&NC=O&CN&CC&CNC(=O)C1=CC=C(C2C3=CC=CC=C3CC3=CC=CC=C32)C=C1&&&
C1=CC=NC=C1&CC&C1=NC=C2C=CSC2=N1&CN&C1CCNCC1&&&
CC&C&CC&&CN^N&NC=O&CC^CN^CN&C1=CC=CC=C1&O=C1NS(=O)(=O)C2=CC=CC=C12&CCl&&&&CCl&&
NN1C=NN=C1S&CS&CC^CC^O=CN1N=CC2=C1C1=CC=CC=C1N=C2&C1=CC=CC=C1&CC&&&C1=CC=CC=C1&&&
O=CO&CC&C1=CC=CC=C1&CC&C1=CC=C2[NH]C=CC2=C1&CC&CC&CN&CN&CC&C&CO&&CC^C1=CC=CC=C1&CCl&&&
CO&CO&C1=CC=CC=C1&CC&CC^CN^C1=CC=CC=C1&NC=O&&&CC&ClC1=NN=CC=C1&CC&&&
C=O&CC&C1=CC=CC=C1&CC&O=CO&CO&C[NH3+]&O=[NH+][O-]&&&
CC&CN&CCNC(=S)S&CS&CC&NC=O&CN&C1=CC=CC=C1&CC&C&FCF&&CF&&
CC&CO&O=CO&CC&C&O=CN1CCCCC1&CC^CC^C1=COC=C1&C1=CC=NC=C1&&&&&
CN&O=C1C=CC(=O)C2=NC=CC=C12&&&
CC&C&CCC&&CN^O=C1[NH]C=NC2=C1C=N[NH]2&CN&CC&C1=CC=CC=C1&CS&S&O=S=O&&CS^C1CC1&&&
CC&O=C1C=CC2=CC=CC=C2O1&CC&C^CO^C=O&&&&CC^C1=CC=CC=C1&CS&N[SH](=O)=O&&&
CC&CC1CCCCN1C1=NC=CN=C1&CN&NC(=O)C1=N[NH]C=C1&&&
CO&CO&C1=CC=CC=C1&CC&O=C1OC=NC2=C1C=CS2^CO^CC&CO&&&&&
CC&C&C=O&&CC^C1=CC=CC=C1&CN&NC=O&CC&C1=CC=CC=C1&CC&&CS^O=[SH](=O)N1CCCCC1&CC&&&
CC&CC&C1=CC=CC=C1&CC&C&C=O&&CC^CO&O=CO&CC&C1=CC=C2SN=NC2=C1&&&
CC&CN&NC1=NC=C2NC(=O)CNC2=N1&CN&C1=CC=CC=C1^CN^CC&CC&&&CN&N&CN&&CN&&
CO&CO&C1=CC=CC=C1&CC&C1=NOCC1^CO^CC&CO^CO^NC=O&&&CO&CN&&&C1=CC=CC=C1&C[NH3+]&O=[NH+][O-]&&&
CC&O=CN1CCC2=CC=CC=C21&CS&O=[SH](=O)N1CCC2=CC=CC=C21&CC&&&
CC&C1CCNCC1&CN&CC&C1=COC=C1&CC&CN&CN&C1=CN=NC=C1&CC&C1=CC=CC=C1&&&
O=CN1CCNCC1&CC&C1=CSC=C1^CN^CC&C1=CC=CC=C1&C1=C[NH]C=N1&&&&&
CC&O=CO&CO&C1=CC=CC=C1&CC&&CO^O=CO^CC^CC&C^CO&&C=O&O=CO&&CC^CC&&&&&
CC&O=C1CCCC1&CC&O=CN1CCCCC1^CC^C&C1=CC=CC=C1&CO&&&&CC^C1=CC=CC=C1&&&
CO&CO&C1=CC=CC=C1&CC&C=C^CO^CC&CO&C&CC&C=O&C1=CC=NC=C1&&CC^CCl&C1=CC=CC=C1&&&CO&&&
CO&CO&C1=CC=CC=C1&CC&C1=CC2=NC=CN2C=C1&CC&&CC^CC&C1=CC=CC=C1&CCl&&&
CO&CO&C1=CC=CC=C1&CC&CC&O=C1C=CC=N[NH]1&CC&&CN^CC&NC=O&CN&C1=CC=CC=C1&CC&C&FCF&&CF&&
CO&CO&C1=CC=CC=C1&CC&NC=O&CN&C1=CC=CC=C1&CC&NC=O&CN&C1=CC=NC=C1&CCl&&&
CC&CC&CC&CN&CCCCNC=O&CC&CC&C&CN&NC=O^CC^CC&O=CO&C1=CC=CC=C1&&&CC&CO&CO&NC1=NC2=CC=CC=C2O1&CN&C1=CC=CC=C1&CCl&&CCl&&
CO&CO&C1=CC=CC=C1&CC&C=C^CO^CC&CO&CO&&&O=CO&CC&C=C&CC&C1=CC=CC=C1&CO&&CO&&
CO&O=CO&CC&C1=CN=CNC1&CC&&CC&CN^CC^CC^C&C1=CC=CC=C1&CO&CF&&CC&CF^CN&&&C1CCNCC1&C&CC&O=CO^CC^CO&C1=CC=CC=C1&&&&&
CO&CO&C1=CC2=C(C=C1)[NH]C=C2&CC&O=CN1CCC2=C1C=CC1=NC=CC=C21^CO^CC&CO^CO^CCl^CN&&CO&&&&&&&
CC&C1=NC=C2C=CSC2=N1&CN&C1CNCCN1^CC^CN&&CC^C1CCCCC1&&&&&
CC&CO&O=CO&CC&C1=CCC2CCCCC2C1&CO&NC(=O)O&CN&C1=CC=CC=C1&&&
CN&C&CC&CN^CC^O=C1N=C[NH]C2=C1N=C[NH]2&O=CO&&&&&
C=C&C&CC&&CC^CC&CC&CO&CO&C1CCCC1&CC&O=CO^CN&&NC=O^CO^CC&&&&&
N[SH](=O)=O&CN&CC^CS^CC&C1=CC=CC=C1&C1=CC=CC=C1&&&CCl&&&
O=C1COC2=CC=CC=C2N1&CC&C&C=O&&CC^C1CCNCC1&CN&CC&C1=CC=CC=C1&&&
CC&C1=CC=C2C(=C1)C1=C3C4C(CCCN4CC1)CCN32&CC&C&CC&&CC&&
CC&C=C1C=NN(C=O)C1=O&CC&C1=CC=CC=C1^CC^C[NH3+]&C1=CC=CC=C1&O=[NH+][O-]&CCl&&&&&
CO&CO&C1=CC=CC=C1&CS&CS&NC1=NC=C2C=CC=CC2=N1&CC&&CN^CC&CC&CC&CC&CC&CC&CN&C1COCCN1&&&
CC&CC&CC&CO&O=C(O)O&CO&CC1C2CCC3C4C=CC(=O)C4CC=CC3C12&CC&&CO^O=CO^CO^CC&&CC^CC&CO^CC^CC&&&&CO&&&&
CO&C1=CC=CC=C1&CC&C1=NNCC1&CN&C1=CC=CC=C1^CC&&C1=CC=CC=C1&CO&&&
CN&N&CN&&CN^CC&CC&CN&NC1=NC2=C(SC=C2)C(N)=N1&CN&CC&C1=CC=CC=C1&CCl&&&
CC&O=CNC1=NN=CO1&CC&O=C1[NH]C=NC2=CC=CC=C12&CC&&CN^CC&C1=CC=CC=C1&CO&CO&C1=CC=CC=C1&&&
CO&CO&C1=CC=CC=C1&CO&CO^CN&&NC=O&CC&CN&C1CNCCN1&CN&&&
O=C(O)N1CCCCC1&CO&O=C1CCC2=C1C=CC=C2^CN&&C1CCNCC1&CN&C1CCNCC1&&&
C1=CC=CC=C1&CC&C1=CN=CN=C1&&&
CC&CO&O=CO&CC&C1=CSC=C1&CN&NC=O^CC^CC&C#N^CC^C1=CON=C1&&&&&CC&C1=CC=CC=C1^CC^CO&&&CO&&&
C=C&CC&CC&C1=CC=CC=C1&CC&CO^CC^CO&C^CO^CC&C=O&&&CO&&CC^CO&&&CC&CN&C1CCNCC1&CC&CC&CC&CC&CC&CC&&&
C=C1C(=O)NC2=CC=CC=C12&C[NH3+]&O=[NH+][O-]^CC&&C1=CC=CC=C1&CCl&&CCl&CO&&
NC=O&CC&CS^CN^SC1=NN=C[NH]1&C1=CC=CC=C1&CC&CCl&C1=CC=CC=C1^CN&CCl&&C1CC1&&&&&
NC(=O)NC1=NC=CS1&CN&CC^CC^CC&C1=CC=NC=C1&C1CCCCC1&&&&&
CC&C&CCC&&CO^NC(=O)O&CN&C&CC&CC^CC^C1=CC=CC=C1&C&&&CO&&CC^O=CC1=NC2=CC=CC=C2S1&&&
CS&CS&C1=CC=NC=C1&CC&CS&SC1=NC2=CC=CC=C2[NH]1&CC&NC=O^CN&&CC&C1=CC=CC=C1&CCl&&&
CC&CC1CNCCN1&CN&C1=CN=C(N2CCCN(C3=NC=NC4=C3C=CS4)CC2)C=C1&&&
CS&N[SH](=O)=O&CN&O=C1NC2C3=CC=CC=C3CC2C2=C1C=CC=C2&CN&CC&C&FCF&&CF&&
CC&O=C1C=C[NH]C2=CC=CC=C12&CC&&CC^CN&N&CN&&CN^CC&CC&C1=CC=CC=C1&&&
O=[PH](O)O&CP&C&CC&CC^CS^CN&O=[SH](=O)O&C1=C[NH]N=N1&&&CC&C1=CC=CC=C1&&&
NC=O&CN&C1CCNCC1^CC&&C1=CC=CC=C1&CC&C1=NC=C2C=COC2=N1&CN&CN^CC^CC&C1=CC=CC=C1&CC&&&C1=CC=CC=C1&&&
CC&CC&C&C1=CC=C2OCOC2=C1&&CC^O=CN1CCNCC1&CN&C1=CC=NC=C1^CC&&&&
CC&CC&CN&S=C1[NH]C=C[NH]1&CC&C1=CC=CC=C1^CC&&C1=CC=CC=C1&&&
CN&N&CN&&CN^CC&CC&CN&CN&C1=CN=C2C=CN=CC2=C1&CN&NC(=O)N1CCNCC1^CC^CN&C1=CC=CC=C1&C1=CC=CC=C1&CCl&&&&&
CO&O=CO&CC&NC1=NCC=CN1&CC&&CN^CC^CN^C1=CC=CC=C1&CC^CC&&CC&C1=CC=CC=C1&CN&CF&C1=C[NH]C=N1&&&&&
O=C1CCCC2=C1C1C(=O)C3=CC=CC=C3C(=O)C1N2&CO&&CO&CO&CN^CC&CC&CN&C1COCCN1&&&
CC&C&CC&CC^CN^C1=CC=C2[NH]C=CC2=C1&CN&CO&CC&O=[SH](=O)O&C&CS&CO&&&&CC^C1=CC=CC=C1&CCl&&&
O=C1CCC2=C(N1)[NH]C1=CC=CC=C21&CC&C1=CC=CC=C1&C[NH3+]&O=[NH+][O-]^C[NH3+]&&O=[NH+][O-]&&&
CN&C1=C[NH]N=C1&CC&NC=O^CCl^CN&&&CC&CN&C1=CC2=C3C(=C1)CCNC3CC1=CC3=C(C=C12)OCO3&&&
CO&CO&C1=CC=CC=C1&CC&NC=O&CN&CC&CN&C1CCNC1&&&
O=[NH+][O-]&C[NH3+]&C1=CC=CC=C1&CC&C1=NC=C2N=COC2=N1&CN&CN&CC&C1=CC=NC=C1&&&
CC&CO&O=CO&CC&C&CN&CN^CN^CC&CNC(N)=O^CC^CC&CN&C&C1=CC=C2CSCCC2=C1&&&FCF&&&&CF&&
CC&C1=CN=C(N2CCNCC2)N=C1&CC&&CN^CC&NC=O&CN&C1=C[NH]N=C1&CC&&CC&CC&&
CC&C1=CC=CC=C1&CC&CN&C1=C[NH]N=N1&CC&O=CN1CCNCC1&CN&CC&C1=CC=CC=C1&CF&&&
CC&O=[SH](=O)N1CCOC2CNCC21&CS&C1=CC=CC=C1&CC&&&
CC&C&CC&&CO^O=C(O)N1CCCCC1&CC&CO&CO&C1=CC=CC=C1&CC&CN^CF^O=S1(=O)CCC2=C[NH]N=C2C1&&&CN&&&
CN&CNC=O&CC&NC1=NC=C2C=C[NH]C2=N1&CN&C1=CC=NC=C1^CN^CN&C1CCCC1&O=C1NC2(CCNCC2)CCN1&&&&&
CO&CO&O=C1CCC2=CC=CC=C12&CO&CO^CC^CC&C1=CC=CC=C1&CF&CF&&&&&
CO&CO&C1=CC=CC=C1&CS&N[SH](=O)=O^CN^N&NC=O&CN&CC&&CN^C1=CSC=C1&CC&&&C1=C[NH]N=C1&CN&&&
CO&CO&C1=CC=CC=C1&CC&NC=O&CN&CC&C&CC&C1=CSC=C1^CN&&C1CNCCN1&CN&C1=CC=CC=C1&&&
O=CO&CC&CO&CO&NC(=O)ON=C1CCC2=C1C=CC=C2&CO&CO^CN^C1=CC=CC=C1&C1=CC=CC=C1&CC&&&C&FCF&&CF&&
CO&CO&C1=CC=CC=C1&CC&O=C1C=CCO1^CO^CC&CO&C1=CC=CC=C1&&&CO&O=CO^CO^CC&O=CO&&&CC&&&
O=C(C1=N[NH]C2=C1CS(=O)(=O)C1=CC=CC=C12)N1CCOCC1&CN&C1=CC=CC=C1&CO&CO&CC&CC&CN&C1CCNC1&&&
C=C1C=NNC1=O&CC&C1=CC=NC=C1^CC&&C1=CC=CC=C1^CN&&CN&C1CCCCC1&&&
CC&O=C1C2=CC=CC=C2C(=O)C2=C1C=CC1=C2OC=C1&CC&C1=NN=N[NH]1^CO&&CO&C&CC&&CC&&
CC&C&O=C(O)N1CCCC1&CO^CC^C&C1=CC=CC=C1&CCC&CN&&CC^NC(N)=O&&&CN&C1=CC2=NC=CN=C2C=C1&&&
CO&CO&CC&CC&C1=C[NH]N=C1&CN&CC^CC^C1=CC=CC=C1&CC^CC^CN&C1=CC=CC=C1&CC&&&&&C&CO&&CC^CC&C&CC&&CC&CC^NC=O&&&
CC&NC=O&CN&CC&O=CN1CCC2(CCNC2)CC1&CN&C1=CC=CC=C1&CC&C#N&&&
CO&CO&C1=CC=CC=C1&CC&CC&CN&NC=O&CC&CN&O=C1COC2=CC=CC=C2N1&CS&O=[SH](=O)N1CCCCC1&CC&&&
CO&O=CO&CC&CC&O=CN1CCNC(=O)C1&CC&C&CC&CC^CN^C1=CC=CC=C1&N[SH](=O)=O&&&CS&C1=CC=CC=C1&CC&&&
O=C1[NH]C2=CC3=CC=CC=C3N=C2[NH]1&CO&&&
CC&O=C1CCON1&CN&C1=NC=C2N=C[NH]C2=N1&CCl&&&
C=O&C&CC&C1=CC=CC=C1^CC&&C1=CC=CC=C1&CCl&&CCl&CCl&CO^CO&C1=CC=CC=C1&CO&&CC^CN&C1=C[NH]C=N1&&&
CC&C&CC&&CC^C&CS&CS^CC^C1=CC=CC=C1&O=CO&CC&&&C#N^CN&&NC=O&CC&C&FCF&&CF&&
CC&CO&O=CN1CCN(C(=O)O)CC1&CC&CC&CC&CN&NC=O&CC&CC&CN&O=C1[NH]C=NC2=CC=CC=C12&&&
CC&CO&O=CO&CC&CN&C1=CC=C2[NH]C=NC2=C1&CC&C1=CSC=C1&&&
CO&CO&C1=CC2=[N+](C=C1)CCC1=C2[NH]C2=CC=CC=C12&CN&CC&C1=CC=NC=C1&&&
CC&C1=CC=CC=C1&CS&S&O=S=O&&CS^CC&C1=COC=C1&CC&NC=O&CN&C1=CC=CC=C1&CN&C1=NN=N[NH]1&&&
CO&CO&C1=CC=C2SC3=CC=CC=C3NC2=C1&CN&CC&C&CO&&CC^CC&C1CCNCC1&&&
CO&O=CO&CC&C1=CC=C2C3=NCCCN3SC2=C1&&&
O=CO&CC&C1=CC=CC=C1&CO&CO&CC&CC&C1CCNCC1&CN&C1=CN=NC=C1&CC&C1=CC=NC=C1&&&
CC&CS&S&O=S&&CS^C1=CC=CC=C1&CC&NC=O&CN&CC&C1CCNCC1&CN&&&
CC&C1=CC=CC=C1&CC&NC=O&CN&C&C=C&CC^CC^C=C&NC=O&CC&CN&C1=CC=CC=C1&CC&&&C1=COC=C1&&&
CC&CC&CC&C=C&CC&CC&C=C&CC&C=CC&CC&C=C&CC&CC&C=C&CC&CC&C=C&CC&CC&CC&CC&O=CO&&&
CN&N&NC1=NC2=CC=CC=C2O1&&CN^CC&CO&CO&C1=CC=CC=C1&CC&CC&O=C1CSC(=O)N1&&&
CC&CN&CCN[SH](=O)=O&CS&C1=CC=CC=C1&CN&O=C1CCCN1&&&
CC&CC1CCC2CCC3C(=CCC4C3CCC3C(C)C5=NN(Br)N=C5CC34)C2C1&CC&O=CO^CC^CO&&CC^CC&&CC^C1=CC=CC=C1&&CC^CBr&&&&&
CO&CO&C1CCCCC1&CC&CN&CN&CC&C1=C[NH]N=C1&CC&C^CN^CCC&C1=CC=NC=C1&&CC^CS&&&S&O=S=O&&CS&&
O=C1NC(=O)C2C3C=CC(C4C=CC43)C12&CN&CC&CC&CC&CN&C1CNCCN1&CN&C1CCCCC1&&&
NC=O&CC&CS&CS&C12C3C4C1C1C2C3C41&CC&C#N&&&
NC=O&CC&CS^CN^SC1=NC2=CC=CC=C2O1&CC&&&O=C1[NH]C=NC2=CC=CC=C12&CN&C1=CC=CC=C1&CC&C&FCF&&CF&&
CO&CO&CC1C=CC2=C3C=C4OCOC4=CC3=NC=C2O1&CC&C1=CCNCC1^CC&&&&
CO&CO&O=[SH](=O)N1C=CC2=CC=CC=C21&CS&C1=CC=CC=C1^CO^CC&CO&O=CO&CC&&&C1=CC=CC=C1&&&
NC=O&CN&C1=CC=NC=C1^CC&&O=C1CC2=CC=CC=C2OCCCN1&CN&N[SH](=O)=O^CN^CS&C^CC^C1=CC=CC=C1&CC&CC&CCl&CN^CC^C1=CC=C2OCOC2=C1&&&C1CCNC1&C1=CC=C2OCOC2=C1&&&&&&&
C=O&CC&C1=CC=C2C(=C1)[NH]C1=C2C=CN=C1&CO&&CC^CC&C1CO1&&&
CN&CC&C1=NN=C[NH]1&CC&C1CCNCC1^CN^CN&CC&CC&CC&C1=CSC=N1&C1=CC=CC=C1&&&&&
CO&CO&O=C1C2=CC=CC=C2OC2=C1C=CC=C2&CC&&CC^C=NNC=O^CO^CC&&CO^C1=CC=NC=C1&&&&&
CC&CC&C&CC&&CC^C1=CC=CC=C1&CO&CO^CO^C1CCOCC1&&&CC&CO^CO&&&CO&CO&&
CC&O=C1[NH]N=CN2C1=CC1=C2C=CS1&CN&CC&CC&O=CN1CCNCC1&CN&C1=CC=CC=C1&CCl&&&
CC&C1=C[NH]C=N1&CC&NC1=NC=CC=N1^CN^CN&C&C1=CC=CC=C1&CC&CN&&CC^C1COCCN1^CO&&&&&&
CO&CO&C1=CC=CC=C1&CC&C=C&CC&NC=O&CN&C1=CC=CC=C1&CC&C1=CC=C2[NH]C=NC2=C1&CC&C#N^CN&&&&
CO&O=CO&CC&C1=CC=CC=C1&CC&CC^CS^NC=O&O=[SH](=O)N1CCOCC1&N&&&CN&&CN^C1=CC=CC=C1&&&
CO&CO&NC1=NC=CC2=C3C=CC=CC3=NC=C12&CC&C1=CC=NC=C1^CO^CO&CO&CO&&&C&CC&&CC&&
NC=O&CC&CC^CN^O=CN1CCCCCCCC1&C1=CC=CC=C1&&&CCl&&CCl&CO&&
CO&O=CO&CC&C=C&CC&CC&CC1CC=CCC1&CC&&CC^C=C^CC^CC&&&C1=CN=C2N=CSC2=C1&CC&C1=COC=C1&&&
CC&CN&NC(N)=O&CN&C1=CC=CC=C1&CC&C1=NC(C2=NN=CO2)=NC(N2CCOCC2)=N1&CC&&&
O=C1C=CC2=CC=CC=C2[NH]1&CC&CN^CF^N&&CF^CN&&&CC^CN^C1=NN=N[NH]1&C1CCCCC1&CN&&&CC&C1=CC=CC=C1&&&
N[SH](=O)=O&CS&C1=CC=CC=C1&CC&C1=CC=CC=C1&CS&N[SH](=O)=O&CN&C&CC&CC^CC^C&C1=C[NH]C=C1&CF&CC&&CF^C1=CC=CC=C1&&CC&&O=CO&&&
CN&N&CN&CC^CN^CC&CC&CC&NC=O&C1=CC=CC=C1&CN&&&C1=CC=CC=C1&CBr&&C[NH3+]^O=[NH+][O-]&&&
CN&N&CN&&CN^CC&CN&C1=CN=C2NCCNCC2=C1&CN&CC&NC=O&CN&CC&C1=CC=NC=C1&&&
CC&C1=CC=CC=C1&CN&C1=N[NH]C=N1&CC&C1=CC=C2C(=C1)C1=NN=CN1CC1=CN=CN21&CC&&&
O=CO&CC&CO&CO&C1=CC2=C(C=C1)CCCC2&CC&O=CO&&&
CC&CC&CC&CC&CC&CC&CC&CC&C1=CC=CC=C1&CC&CC&C1=CC2=C(C=C1)C1=C(C=CC=C1)CCCC2&CO&&CO&CO&&
CO&O=CO&CC&C1=CC=CC=C1&CC&O=C1[NH]N=CC2=CC=CC=C12&CN&CC&C1=CC=CC=C1&CBr&&&
CN&C1=C[NH]C=N1&CC&CO&CO&C1=CC=CC=C1&CC&C1CCC1^CC&&NC1=NC=CN=C1^CF&&&&
CO&CO&C1=CC2=C(C=C1)OC=C2&CC&CC^CC^O=CN1CCCCC1&&&CC&&&
CC&C&CC&&CN^NC1=NC2=CC=CC=C2[NH]1&CC&CNC=O^CCl^CN&&CCl&&&&
C=O&C&CC&CN^CC^C1=CC=C2[NH]C=NC2=C1&C1=CC=CC=C1&CC&CF&C1=CC=CC=C1&&&CCl&&&
CO&CO&C1=CC=CC=C1&CC&O=CN1CCC=N1&CC&C1=CC=CC=C1^C&&CO&&CC^C1=CC=CC=C1&CC&&&
CC&C1=CC=CC=C1&CN&NC=O^CO^CC&CO&C1=CC=CC=C1&CC&CC&CC&CN&CC&C1COCCN1&C1=COC=C1&&&&&
CC&CN&C1CNCCN1&CN&C1=CC=CC=C1&CS&CS&C1=CC=CC=C1&CC&CC^CF^C&&&CC&C#N^CN&&NC=O&CC&C1CC2CC1CN2&&&
CC&C1=CC=CC=C1&CO&CO&CC&CS&SC1=NC2=CC=CC=C2[NH]1&CN&CC&O=CO&&&
CC&CC&CN&CN&C1=CSC=C1&CC&C^CN^C=O&&CC&CC^C#N&&&&&
CC&C&C=O&&CC^C1CCC2C(C1)CCC1C3CCCC3CCC21&CC&&CC&C^CO&&CC^C#C&CC&C1=CC=CC=C1&&&
CBr&C1=CC=CC=C1&CN&CN&C1=CN=NC=C1&CN&CN&C1=CC=CC=C1&CO&CO&C1=CC=CC=C1&CC&CN&C1CCNC1&&&
O=C1CN2CCCCC2C(=O)N1&CC&C1=CC=CC=C1&&&
CC&CC&CC&CC&CN&N&NC(=O)N1N=C[NH]C1=O&CC^CN^C1=CC=CC=C1^CN^CC&CC&C&&&C&CC&C1CCCC1&&CC&CC&&CC&&&
CC&SC1=NC2=CC=CC=C2C=C1&CC&&CS^CC&C&C=O&&CC^C1=CC=C2[NH]C=NC2=C1&&&
CC&C#C&CC&CO&CO&C1=CC=CC=C1&CS&O=[SH](=O)N1CCCN([SH](=O)=O)CC1&CS&C1=CC=C2COCCC2=C1^CC^CO&O=CNO&&&&&
NC=O&CC&CO&CO&C1=CC=CC=C1&C[NH3+]&O=[NH+][O-]&&&
CO&CO&C1=CC=CC=C1&CC&CC^CO^CC&&&C1=CC=CC=C1&&&
C1=CC=CC=C1&CC&C1=CC=CC=C1&CN&NC1=NCCCS1&&&
CC&CC&CC&CN&N=C1[NH]C2=CC=CC=C2[NH]1&CN&CC&C&CO&&CC^CO&CO&C1=CC=CC=C1&CCl&&CCl&&
CC&CC&CN&CCCNS(=O)(=O)C1=NC=N[NH]1&&&
CN&C1=C[NH]N=C1&CS&N[SH](=O)=O&CN&C1=CC=C2C(=C1)C=C1CCCCN12&CC&CC&O=CO&&&
CC&CC&CC&CC&CC&CC&CC&CO&CO&C1=CC=CC=C1&CN&NN=C1C(=O)NC(=O)C2=C1C=CC1=C2C=C[NH]1&CO&&&
C#N&CC&C1=CC=CC=C1&CC&C1=COC=C1&CC&C1=NOC=N1&CC&C1=CC=NC=C1&&&
CC&C1=CC=CC=C1&CS&N[SH](=O)=O^CF^CN&&&C1=CC=CC=C1&CC&NC=O^CCl^CN&&&CC&C1CCOC1&&&
CO&CO&C1=CC=CC=C1&CC&NC1=NON=C1N1C=CN=N1&CC&C=NNC=O&CC&C1=CC=CC=C1&CO&CO^CO&&CO&&&
CO&CO&C1=CC=CC=C1&CC&C=NNC=O^CO^CC&&&CN&C1CNCCN1&CN&C1=CC=CC=C1&CF&&&
CC&C1=CC=CC=C1&CN&CN&O=C1C=CC(=O)C2=C1C=NC1=C2C(=O)CCC1&CN&C1=CC=CC=N1&&&
O=CN1CCNCC1&CC&C^CN^CC1=CC=CC=C1&CC&&CC^C1=CC=CC=C1&C1=CC=CC=C1&CF&&&&CF&&
NC(=O)NO&CN&CC&C1=CON=C1&CC&C=C&CC&O=CNO&&&
CS&OC1=NC(S)=NC=C1&CC&&CO^CC&CO&O=CO&CC&&&
CC&C&CCC&&CO^NC(=O)O&CN&C&CC&CC^CC^C1=C[NH]C=N1&NC=O&&&CN&C&CC&CC^CC^C1=C[NH]C=N1&NC=O&&&CN&C&CC&CO^CC^CO&NC=O&CC&CN&C1=CC=CC=C1&CC&&&CC&CC&CC&C1=CC=CC=C1&&&
CC&CO&O=CO&CC&C&C1CC2OOC(C1)O2&CC^CC&&CC&CC&CC&C1=CC=CC=C1&&&
CO&CO&C1=CC=C2OCCC2=C1&CC&CC&NC1=NC=C2C=COC2=N1&CN&&CC&&
CN&O=C1C=CC2=CC=CC=C2[NH]1&CN&NC(N)=O&CN&C1CCCC1&CC&C&CCC&&CC&&
CO&CO&C1=CC=CC=C1&CC&C1=NC2=CC=CC=C2SCC1&CC&NC=O&&&
CO&C1=CC=CC=C1&CC&C1=NN=CS1&CC&CC&C1=CSC=N1&CC&C1=CC=CC=C1&CO&&&
CC&CC&C&CC&&CC^C&CN&NC=O^CC^CC&NC=O&O=C1CCCN1&CN&&&C&CC&CC^CC^C&O=CC1=NC2=CC=CC=C2S1&CC&&&&CC&&
CC&CC1CC=CC(=O)C=CC2CCCC2C(=O)OCCC1&CO&O^CC^CC&&CO^CO^CO^CO^CC&CO&C1CCOCC1&&&C1CCOCC1&C1CCOCC1&CC&CC&CC&&CO&CO&CO^CO^CO&CO&CO&&CO^C1CCOCC1&&&CO&CC&C1CCOCC1&&CN^CC&N^CO&CO^CN&&CO&CO&CN&&&&&CO&CO&&
CC&CO&O=CO&CC&C1=CC=C2C(=C1)C1=C(CN3CCCC3C1)C1=CC=CC=C12&CO&CO^CO&&CO&&&
CC&C&CC&&CC^CC&O=CN1CCC2=C(C1)[NH]C1=CC=CC=C21&CC&CN&&&
CN&C1=CC=CC=C1&CN&CN^CN^C1=CC=CC=C1&C1=C[NH]N=C1&&&CC&C1=CC=CC=C1&CO&&&
NN1C(=O)C2=C(C1=O)C1=C(C3=C2C2=CC=CC=C2[NH]3)N(O)C2=CC=CC=C12&CO&&CO^C1CCOCC1^CO^CC&&CN^CO^CO^CC&&&&CO^C1=CC=CC=C1&&CO^CF&&&&&
C#N&CC&C1=CC=CC=C1&CC&C1=COC=C1^CO^CC&CO&C&CC&C=O&C1=CSC=C1&&CC&&C1=CC=CC=C1&CCl&&CO^CO&CC&CC&CN&C1CCNC1&&&
CC&CC&C&CC&CC^CC^C1=CC=CC=C1&O=CO&CO&&&CO^CC&&NC=O&CN&CC&C1=CC=CC=C1&CC&C&FCF&&CF&&
C=C&C&CC&&CC^C&CO&&CC^CC&CC&C&C1=C2CCCCC2CCC1&CC^CC&C&&CC&&CC^CC&CC&O=C1C=CCO1&CO&&&
CC&C1=CC=NC=C1&CO&O=CO&CC&C1=CC=CC=C1&CN&NC=O^CC^CC&C&C1=CC=CC=C1&CN&CC&&CC^C&O=CO&CF&&&&CF&&
CO&CO&C1=CC=CC=C1&CC&C^CO^CC&CO&C#N^CN&&&&C1=CC=C2[NH]N=NC2=C1&&&
CO&CO&C1=CC=CC=C1&CC&C&C=O&&CC^O=CN1CCCCC1&CC&C1=CC=CC=C1&CN&O=C1CCCN1&&&
CC&C1=COC=C1&CC&C&C1=CC=C2C(=C1)CN1C=CN=C21&&CC^CC&C1=CC=CC=C1&&&
CC&CO&CO&C1=CC=CC=C1&CN&C=N&CC&O=C1C=CC2=CC=CC=C2O1&CO&CO&&&
CC&C1=CC=CC=C1&CO&CO&CC&SC1=NN=C[NH]1&CS&CC^CN^NC=O&&&CN&C1=CC=CC=C1&CS&N[SH](=O)=O&&&
CN&N&CN&C1=CN=CN=C1^CN^CC&C1=CN=C2C(=C1)C=C1CCCCN12&C#C&CC&CC&CC&C&O=CO&FCF&&&&CF&&
CC&C&CC&&CC^CN&N&NC=O&CC^CN^CC&O=C1C=C[NH]C(=O)[NH]1&CC&CN&O=CO&&CN^CO&CC&CC&C&C&C=O&C=O&&CC&CC^C1=CC=CC=C1&C1=CC=CC=C1&CF&CF&&&&&
CO&CO&C1CCCCC1&CN&N&NC(N)=O&CN^CN^C&CC&CC&CC&&CC^CC&&&C1=CC=C2[NH]C=CC2=C1&&&
CC&CN&N&CCN&&CN^CC&CN&C1=CC=C2C(=C1)SC1=C3C2=N[NH]C3=CC=C1&CN&CN^CO^CC&CO^CO^CN&&&CO&CN&&&CC&CO&&&
O=[SH](=O)NC1=NC=NS1&CS&C1=CC=CC=C1&CF&&CO^CO^CF^CC&&&C1CCNCC1&CC&C1=CC=CC=C1&CC&C&FCF&&CF&&
CC&CC&CC&CN&O=C1[NH]C=N[NH]1&CC&NC1=NC=CC=C1^CN^CC&CC&&&C1=CC=CC=C1&CC&C1=CC=CC=C1&CC&C1=N[NH]N=N1&&&
O=C1C=COC2=C1CCCCCC2&CO&&CC^C&CC&C1=CC=CC=C1^CC^CN&C1CC1&N[SH](=O)=O&&&CS&C1=CSC=C1&&&
CC&CN&CCNS(=O)(=O)N1CCC2=NC3=C(C=C2C=N1)OCO3&CC&C1=CC=CC=C1^CC^CC&&&&&
CC&C&CCC&&CC^C1=CC=CC=C1&CC&CS&SC1=NN=CO1&CC&CO&CO&C1=CC=CC=C1&&&
N=CN&CC&C1=CC=C2[NH]C=NC2=C1&CC&C1=CC=CC=C1&CO&CO^CO^CC&&&C1=CC=CC=C1&&&
CN&C1=CC=CC=C1&CC&CC^CC^O=CO&CC1=CC=C(N)C=C1&CO&&&CC&C1=CC=CC=C1&&&
CN&NC1=NC2=CC=CC=C2[NH]1&CN&C1=CC=CC=C1^CC^CCl&NC=O^CO&CC^CN&CO&CN^CCl^C1=CC=CC=C1&CC&NC=O&&&CF&C&CC&&CCl^CF&C&&&&CF^CCC&&&&CO&&
CC&C1=CC=CC=C1&CC&C^CC^O=C1CC2=CC=CC=C2N1&C^CC&CC^FCF&C&CC&&CF^FCF&CC&&&&CF^CC&&&CC&O=CO&&&
CO&CO&C1=CC=CC=C1&CC&CC^CO^CN&CO&O=C1CNC(=O)N1&&&CN&C1=CC=CC=C1^CC^CF&CC&&&NC=O&CN&CC&C1=CC=CC=C1&CCl&&&
CC&C&C=O&&CC^C1=CC=CC=C1&CN&CN&O=C1C=CC(=O)C2=CC=CC=C12&CCl&&&
O=CC1=NC2=CC=CC=C2S1&&&
CC&O=S1(=O)NCCCOC2=CC=CC=C21&CN&C^CC^CC&C1=CC=CC=C1^CC&CC^CC&CN&CO&CO&N&&&&&CN&&CN^CC&C1=CC=CC=C1&&&
O=CO&CO&CC^CC^C&C1=CC=NC=C1&C=O&&&&CC^C1=CC=CC=C1&CF&&CF&&
CO&CO&C1=CC=CC=C1&CC&C1=CC=CC=C1^CO^CC&&&C^CO^C=O&&CO&CC^CO&&&&&
CC&CC&C1=CC=CC=C1&CN&N&NC=O&CC^CN^C1CCOC1&O=CN1CCCCC1&&&CC&C1=CSC=C1&&&
CC&C1=CC=C2C(=C1)CCC1C2CCC2CCCC21&CO&&C^CO&&CC^CC&C1=CC=NC=C1&&&
C#N&CC&O=C1[NH]C2=CC=CC=C2C(=O)N1N1CCC1=O&C[NH3+]&O=[NH+][O-]&&&
CC&C&CO&&CC^NC=O&CN&C1CCCCC1&CC&CC1C2CCN(C=O)C1CC1=CC=CC=C12&CC&&CO&CC&&
CC&C&CO&CO^CC^C1=CC=CC=C1&NC=O&&&CN&CC&O=CO&CO&CC&O=C1C=CN=C2SC=NN12&CC&C1CCCC1&&&
CN&NC(=O)N1CCNCC1&CN&CC&CC&CS&SC1=NC=CC=C1&CC&C1CCNCC1^CC&&C#N&&&
CC&C&CC&&CN^N&CN&&CN^CC&O=C1CN2C=CC=C2C(=O)N1&CC&&CN^CC&C1=CC=CC=C1&CCl&&&
CO&CO&C1=CC=CC=C1&CC&CN&C1=CC=C2[NH]C=NC2=C1&CC&CC&C1=CC=CC=C1&&&
CC&C&CC&&CC^CC&CNC1=NC=CC(N)=N1&CN&&CN^O=[SH](=O)N1CCCC2=CC=CC=C21&CS&C1=CSC=C1&&&
CC&CC1C2C=CCC1C2&CC&C[NH3+]&[NH4+]&C[NH3+]&&C[NH3+]&C[NH3+]^CC&C1=CC=CC=C1&CCl&&&
NC1=N[NH]C(=S)S1&&&
NC=O&CN&C1CCCCCC1^CC&&O=C1NCC2=CC=CC=C12&CN&CC&CC&CO&CO&C&CC&C1=CC=CC=C1^CC&&C1=CC=NC=C1&&&
CC&CC&CC&C1=CSC=C1&CC&C1=N[NH]C=N1^CC^CN&&&CC&C1=CC=CC=C1&&&
CS&N[SH](=O)=O&CN&O=[SH](=O)C1=NC=CC=C1&CC&CC^CS^CC&C1=CC=CC=C1&CC&CC&CC&C&O=CO&FCF&&&&CF&&
CC&C1=CC=CC=C1&CC&C^CC^C=O&&&&CC^C1=CC=C2OC=NC2=C1&CC&CO&CO&C1=CC=CC=C1&&&
CC&C&CC&&CO^CO^CC^C1=CC=CC=C1&O=CO&CS&&&CS&C1=CC=CC=C1&CCl&&CC^C#N&&&
CO&O=CO&CC&C1=CC=CC=C1&CO&&CO^CO^CC&&CC^CO^C1=CC=C2CNCCC2=C1&&&CO&&CO&CN^C1=CC=C2CCCCC2=C1&&&
C#N&CC&C1=CC=CC=C1&CS&O=[SH](=O)NC1=NC=NS1^CO&&CO&C1=CC=CC=C1&CF&&CC^C1=CC=CC=C1&CF&&CF&&
CO&CO&C1=CC=CC=C1&CN&NC=O&CC&CO&O=CO&CC&CN&C1=CC=C2[NH]C=CC2=C1&&&
CC&CC&CC&CC&C1CC1&CC&C&CN&NC=O^CC^CC&C1=CC=CC=C1&C1=CC=CC=C1&CC&&&C1=CC=CC=C1&&&
CC&C&CC&&CC^CC^CC^CC&O=CO&CN&&&C1CCNCC1&CC&NC=O&CN&C1=CC=C2OCOC2=C1&&&
O=CN1CC2CNCC(C2)C1&CC&CC&CN&C1=C[NH]C=N1&CC&C1=CSC=C1&&&
CC&CO&O=CO&CC&O=C1C=CC2=CC=CC=C2O1&CC&C1=CC=CC=C1&&&
CN&NC(N)=S&CN&O=S1(=O)CCCC1&&&
C#N&CC&C1=CC=C2[NH]C=CC2=C1&CC&CC&CN&CN&CC&C1CC1&&&
CC&CC&C1=CC=CC=C1&CN&N[SH](=O)=O&CS&O=C1CCCC2=C1C=CC=C2&&&
CC&CO&O=CO&CC&CC&CN&NC(=O)C=O&CC&C1=CC=C2[NH]C=CC2=C1&&&
C1=CC=C2C(=C1)CCCC21CCNCC1&&&
CS&S&O=S=O&&CS^C1=CC=CC=C1&CC&O=C1CCCCC1&CC&O=C1NC(=O)C2C3C=CC(C3)C12&&&
NC=O&CC&CS^CN^SC1=NN=C[NH]1&C1CCCC1&CC&&&C1=CC=NC=C1^CN&&C1CC1&&&
CN&CNC=O&CC&C&CO&CO^CC^O=C1C=CC2=CC=CC=C2O1&C1=CC=CC=C1&CC&&&C=C&CC&O=CO&&&
CO&CO&C1=CC=CC=C1&CS&N[SH](=O)=O&CN&CC&C&CC&C1=COC=C1^CN&&C1=CC=C2NCCC2=C1&&&
CO&C&CC&CN^CC^N&C1=NCCN1&NCCCl&&&&CN^CC&CCl&&&
CO&CO&O=C1CC=CCCCOC(=O)CC2CCC(CCO1)O2&CC&&CC^C=O^CC&&&CC^CC^CO^C&&CC^CC&&&&CC&&
CC&CO&CO&C1=CC=CC=C1&CN&NC=O&CC&N=C1CCC2=CC=CC=C2O1&CO&CO^CC&&C1=CC=NC=C1&&&
CN&N&CN&&CN^C1=CC=CC=C1&CC&CN&CN&C1=CC=NC=C1&CC&C1COCCN1&CN&CC&C1=CC=CC=C1&&&
CO&CO&C1=CC=CC=C1&CC&CN&NC=O&CC&C1=C[NH]N=N1&CN&CC^CN^NC=O&&&CN&C1=CC=CC=C1&CO&CO&&&
CC&CN&N&NC(=O)N1C=NC2=CC=CC=C21&&CN^C1=CC=CC=C1&&&
C=C1CCC2C(C)CCCC2C1&CC&&CO&CC&CC^C=C&CC&O=C1CCC2OC12&&&
CN&C1=C[NH]N=C1&CC&C1=CC=NC=C1&CC&C1=CC=CC=C1&CCl&&CS^O=[SH](=O)N1CCCC2=CC=CC=C21&CF&&&
O=CN1CCCC1&CC&CC^CC^CC&C1=C[NH]C=N1&C1=CC=CC=C1&CC&&&C1=CC=CC=C1&&&
CO&O=CO&CC&C1=CSC=C1&CS&O=[SH](=O)N1CCNCC1&CN&C&CC&&CC^C1=CC=CC=C1&CO&CO&&&
CO&CO&C1=CC=CC=C1&CC&C=C^CO^CC&&&C&C=O&&CC^C=C&C&CO&&CC^C=C&CC&C1=CC=CC=C1&CO&O=CO^CO^CC&O=CO&&&CC&&&
NC=O&CN&CC^CC^CC&OC1=NC=CC=C1&C1=CC=CC=C1&CO&&&C1=CC=CC=C1&&&
NC=O&CN&CC^CC^C1=CC=C2[NH]C=NC2=C1&C1=COCCC1&&&CC&O=C1C=COC2=CC=CC=C12^CO&&CO&CC&CC&CC&CO&&&
NC=O&CC&CC^CN^CC&C1=CC=CC=C1&CC&CCl&CN&&&CN&S=C1N=C2C=CC=CC2=C[NH]1&&&
CN&CN&C&CC&&CC^NC=O&CN&O=C1CCCC2C3=CC=CC=C3CCN12&CC&CC^CC^C1=CC=CC=C1&NC=O&&&CN&C&CC&CO^CC&&NC=O&&&
CC&CS&CS&C1CCOC1&CC&CN^CN&&O=C1C=C[NH]C(=O)[NH]1^CS&&S&O=S=O&&CS^C1=CC=CC=C1&&&
CC&C1=CC=CC=C1&CS&CS&C1=CC=CC=C1&CC&C1=CC=NC=C1^CC&&C&FCF&&CF&&
CC&CO&O=CC(=O)O&CC&C&CC&CC^CN&&N[SH](=O)=O&CS&C&FCF&&CF&&
CO&CO&C1=CC=CC=C1&CC&C1=CC=C2OC=NC2=C1^CN&&N&NC=O&CC^CN^C1=COC=C1&CC&CC&C1=CC=NC=C1&&CC&&&&
C1=CC=C2C(=C1)N=CN1C3=CC=CC=C3N=C21&CC&CN^CC^C1CCNCC1&C1=CSC=C1&CC&&&C1=C[NH]N=C1&CC&C1CCNCC1&&&
CC&C&CS&&CC^NC=O&CN&CC&O=CO&&&
CC&C1=CC=C2[NH]C=CC2=C1&CC&CC&CN&NC=O&CC&CC&C&C=NO&&CC^C1=CC=CC=C1&CC&&&
CC&CO&O=CO&CC&CN&O=C1[NH]C2=CC=CC=C2[NH]C1=O&C[NH3+]&O=[NH+][O-]^CN&&C1=C[NH]C=C1&&&
CO&CO&N=C1C=CC2=C(C=CC=C2)O1&CC&NC=O&CN&C1=CC=CC=C1&&&
CC&C&CN&NC=O^CC^CC&C1=CC=CC=C1&C&&&CC&CC^CN^O=CO&NC=O&&&CC&CN&NC=O&CC&C&CC&CC^CN^NC=O&NC=O&&&CC&CN&O=C1C=C[NH]C(=O)[NH]1&CF&&&
CN&NC=O&CC&C1CCOC1&CN&C1=NC=C2N=C[NH]C2=N1^CO^CN&&CO^CN&&&C&CC&&CC^C1CCCCC1&&&
CO&CO&C1=CC=CC=C1&CO&CO&CC&CN&O=C1NCNC2=CC=CC=C12&CC&C1=CC=CC=C1&CO&CO^CO&&CO^CO&&CO&&&
CC&NC=O&CN&C&CC&CC^CC^O=CO&O=CO&CO&&&C&CC&&CC&&
O=CO&CC&CN&NC=O&CC&C1=CC2=CC=CN=C2C=C1&&&
CC&CC&C&CCCCC&&CC^C1=CC=C2C(=C1)NCC1=CC3=CC=CC=C3N21&&&
CC&C1=CC2=C(N=C1)SC1=C2CCNC1&CN&CC^CCl^C1=CC=CC=C1&&CC&&&CN^C1CCC1&&&
CC&C&C=O&&CC^C1=CN=C2C=CC=NC2=C1&CC&C1=CC=CC=C1^CN^CCl&CN&&CO^C1=CC=NC=C1&&CCl^CC&&&C1CCNCC1&&&
CN&N&CN&&CN^C1=CC=CC=C1&CC&O=CNC=O&CC&CO&O=CO&CC&C1=CC=CC=C1&CC&O=CO&&&
CC&CC&CC&C1=CC=C2[NH]C=NC2=C1&CN&CC&C1=CC=CC=C1&CC&&CO&CC&&
N[SH](=O)=O&CN&C1=CC=C2OCCOC2=C1^CS&&C1=CC=NC=C1&&&
CO&CO&C1=CC2=CC=CN=C2C=C1&CN&CN^CC^C1=CC=CC=C1&C#N^CN^CO&&&CN&CO^CCl^C&CC&&&CC&C1=CC=NC=C1&&CC^CN&CC&&&CC&CN&N&CN&&CN&&
CN&NC1=NC2=NC3=C(C=C2C=C1)CCC2=C1N=C(S)[NH]C3=O&CS&CC^CC^C1=CC=CC=C1&C#N&&&&&
CC&C&C=O&&CC^C1=CC2C3CC4=CC=CC5=C4C2(CCN3)C(C1)O5&CO&&CN&&
CC&C&CC&&CO^CO&C1=CC=CC=C1&CC&C1=CC=C2[NH]C=CC2=C1&CC&C1=CC=CC=C1^CC^CO&C#N&CO&&&CC&CN&C1CCNCC1&&&
CO&CO&C1=CC=CC=C1&CC&C=C&CC&C&C=O&&CC^C1=CC=CC=C1&CN&O=C1C=CC(=O)N1&&&
CC&CS&N[SH](=O)=O&CN&C1=CC=CC=C1&CC&C1=CC2=CC=CN=C2C=C1&CN&&&
CC&CC&C1=CC=CC=C1&CO&CO&CC&C1=COC=C1&CC&O=CO&&&
CC&NC=O&CN&C1=CC=CC=C1&CC&CN&CN&C&CC&&CC^C1=CC=CC=C1&CC&C1=CC=NC=C1&&&
CC&C1=CC=CC=C1&CN&NC=O^CBr^CC&&&CS&SC1=NN=C[NH]1&CC&C1=CC=CC=C1^CN&&CC&C1=COC=C1&&&
CN&C1=CC=C2[NH]C=CC2=C1&CC&C=C&C&CC&C#N^CC&&NC=O&CN&CC&C1=COC=C1&&&
NC=O&CC&C&CN&CN^CC^C1CCCCC1&O=CN1CCCCC1&CC&CC&C1=CC=C2[NH]C=CC2=C1&C=C&&&CC&C1=CC=CC=C1&CF&&&
C#C&CC&CO&CO&C1=CC=C2N=C3C=CC=CC3=CC2=C1&CCl&&CN^CN&CC&CC&CC&CC&C&CC&C1=CC=CC=C1^CC&&CCCCCCNC1=C2C=C(Cl)C=C(OCCCN3C=C2C=NC2=CC(Cl)=CC=C23)C2=NC3=CC=CC=C3N12&&&
CC&O=CN1CCN(C=O)CC1&CC&CN&O=C1[NH]C(=O)C2=CC=CC=C2[NH]1&CN&CC&CC&CC&NC=O&CN&CC&C1=CC=CC=C1&CCl&&&
NC=O&CN&C1=CC=CC=C1^CC^CS&C1=COC=C1&O=[SH](=O)NC1=NC=CC=N1&C[NH3+]&&&O=[NH+][O-]&&&
CC&CN&CN&CC&CC&CC&CN&CN&CC&CC&CN&CN&CC&CC&CN&CN&CC&CC&CC&CC&CC&CN&CN&CC&CC&CC&CC&CN&NC=O&CC&CC&C1=CC=CC=C1&CN&N&NCCCl&&CN^CC&CCl&&&
CC&C&CCC&&CC^C&CN&NC=O^CN^CC&NC(=O)O&O=CN1CCCC1&CO&CC&C&C1=CSN=C1&CCC&CC&&CC^O=CN1CCCC1&&&CC&C#N&&&
CN&C1=NN=N[NH]1&CC&NC1=NC=CC=N1&CC&C1=CC=CC=C1&CF&&&
CC&C1=CC=CC=C1&CO&CO^CC^CC&CC&C1=CC=CC=C1&CC&CC&O=CO&C1=CC=CC=C1&&&CN&O=C1NCCO1&&&
CN&O=C1CCNCCN1&CN&CC^CC^C1=CSC=C1&C&&&CC&&CC^C1=CC=CC=C1&&&
CC&C1=NC=C2N=C[NH]C2=C1&CN&CC&C1=CC=CC=C1&CO&CO&CC&C&CC&CC^CC^CC&C1=CC=CC=C1&C&&&CC&&CC&CO&&
CC&CC&C1=CC=CC=C1&CN&O=C1CCCN1&CC&O=CNC1=NOC=C1&CC&&&
CO&CO&C1=CC=CC=C1&CC&C=C^CO^CC&&&O=CO&CO&CC&C1CCOCC1&CO&O=CO^CO^CC&O=CO^CO^C=C&CC&O=CO^CO^CC&&&CC&O=CO&C1=CC=C2C=CC=CC2=C1&&&CC&CO&&&CO^CO&&O=CO^CO^CC&O=CO^CO&&CC&O=CO&&&CC&&&
NC=O&CN&CC^CC^C1CCNCC1&C1=CC=C2N=C3CCCC3=CC2=C1&CN&CBr&CC&&&CC&CC&CN&CN&C1=CC=C2N=C3CCCCC3=CC2=C1&&&
CC&O=C1C=NC2=C[NH]C=CN21&CC&C1=CC=NC=C1&&&
C=C&CC&C&CC&&CO&CC^CC&CC&CC&C&CC&&CC^CC1CCCC2C1=CC(=O)C1=C2CCCC1&CC&&CO&CO&CC&CC&&
C=NN[SH](=O)=O&CC&C1=CC2CCC1C2^CS&&C1=CC=CC=C1&&&
CO&CO&C1=CC=CC=C1&CN&O=C1CCN1&CC&CC^CC^CC&C1=CC=CC=C1&CC&CO&C1=CC=CC=C1&&&&&
CC&C1=CC=CC=C1&CCl&&CC^O=C1C=C[NH]C2=CC=CC=C12&CO&&&
CO&CO&C1=CC=CC=C1&CC&C1=CC2=NC=CN2C=C1&CN&NC=O^CC&&C1=CC=CC=C1&CF&&&
O=CN1CCNC(=O)C1&CC&CC^CN^C1=CC=CC=C1&C1=CC=CC=C1&CCl&C[NH3+]&&&O=[NH+][O-]&&&
CC&[O-][N+]1=C2C=CC3=NO[N+]([O-])=C3C2=N[NH]1&CN&C1=CC=CC=C1&&&
CC&C1=C[NH]C=C1&CC&O=CN1CCC2(CC1)C(=O)NC1=CC=CC=C12^CN&&&&
CO&CO&C1=CC=CC=C1&CN&NC1=NN=C(S)S1&CS&CC&O=C1N=C[NH]C2=CC=CC=C12&&&
CC&CC&C1=CN=CN=C1&CC&C1=CC=CC=C1^CC^CF&C#C&&CC^CC&O=CN1CCNCC1^CF^C1=CC=NC=C1&CN&&&CN&CC&&&C1=CC=CC=C1&&&
C#N&CC&O=CN1CCCC1&CC&C1CCNC1&CN&CC&C1=CC=CC=C1&&&
N[SH](=O)=O&CS&C1=CC=CC=C1&CO&&CS^CS^CF^C&&&CF&&CF&CC^C&CF&&CF&&
CC&C&CC&&CN^NC=O&CC&C1=CN2CCNCC2=N1&CN&CC^CC^C1=CSC=C1&C1CC1&&&&&
CO&CO&C1=CC=CC=C1&CO&CO&CC&CC&O=CN1CCCCC1&CC&C1=NN=C[NH]1&CN&&&
C=C&C&CC&&CC^O=CO&CO&O=C1CCC2CCCCC2C1&CC&&CO&CC^C^CC^CC&&C&CC^CO&CC&&CC^CC&CO&CC&&&C=C&C&CC&&CC^O=CO&CO&&&
CS&CS&C1=CC=CC=C1&CS&N[SH](=O)=O&N&CN&CC^CN^C&CC&CC&C&&CC^CO&&&&CC^C&CC&CC^CN^C1=CC=CC=C1&NC(=O)O&&&CO&C1CC2CCOC2C1&&&
CO&CO&C1=CC=CC=C1&CC&NC1=NC2(CCOC3=CC=CC=C3C2)N=C1N1CCCC1^CC^C&&&CCl&&CC^CO&&&
CC&O=C1C=C[NH][NH]1&CN&BrC1=NC=C2N=C[NH]C2=N1^CN^CC&C1=CC=CC=C1^CN^C1=COC=C1&&&&&&&
CC&CO&CO&C1=CC=CC=C1&CC&C1=CC=CC=C1&CC&C^CC^CCC&&CC&CC^C&&&CCC&&CC&&
CC&CO&CO&CC&CN&C1=NC=C2[NH]C=CC2=N1&CC&C1CC1^CN&&C1CCNCC1^CC^CN&&&N&NC=O&CC^CN&&C1CCC1&&&
CC&C&NC1=NCC(F)CO1&CF^CC&&C1=CC=CC=C1&CN&NC=O^CF^CC&&&C1=CC=NC=C1&CC&C#N&&&
CO&O=CO&CC&C1=CC=CC=C1&CC&NC=O&CN&C&CC&&CC^CC&C&CO&&CC^C1=CC=CC=C1&&&
CC&O=CO&CO&CC&C1=CCOCC1&CO&O=CO^CO^CC&O=CO&C1=CC=CC=C1&CC&CO&&&O=CO&CC&&&
NC=O&CC&CC^CN^CC&CC&CC&CC&CC&C1=CC=CC=C1&CC&&&C1=C[NH]C=N1&&&
O=C1C=CN=C(O)[NH]1&CN&N[SH](=O)=O^CN^CS&CC&C1=CC=C2C=CC=CC2=C1&C&&&FCF&&CF&&
CC&CC&CC&C&CC&&CS^N[SH](=O)=O&CN&CC&CN&NC(=O)C1=NOC2(C=CC(=O)CC2)C1&CC&C1=CC=CC=C1^CBr^CO&&CC&&CC&C1=CC=CC=C1&&&
CN&CC&CC&C&CO&&CC^CC&NC=O&CN&C1CCC1&&&
CC&C&CC&&CC^NC=O&CN&C&CC&CC^CC^O=CO&C1=CC=CC=C1&&&CBr&&&
CC&C1=CC=CC=C1&CC&&CN^SC1=NN=C[NH]1&CC&&CS^CC&NC=O&CN&C1=CC=C2OCCOC2=C1&&&
CN&N&C=NN&CC^CN^C1=CC=CC=C1&CC&CBr&C1=CC=CC=C1&&&CF&&&
CO&CO&C1=CC=CC=C1&CN&NC(=S)N=CN&CC&C1=CC=CC=C1&&&
O=CO&CC&CC&CC&C1=COC=C1&CC&C1=CC=C2SC=NC2=C1&CF&&CF&&
CO&CO&C1=CC=CC=C1&CC&C&C=O&&CC^C=C&CN&CN&C1=CC=CC=C1&CC&&&
CC&CC&O=C1CCCCCCCCCCC2OC(=O)OC2CO1&CC&&CO^O=CO^CC^CC&&CO^CO&CO^CC^CO&C1CCOCC1&&CC^CC&CC&&CC^C1=CC=CC=C1&&CN&CO^CC&N^CO&C^C1=CC=CC=C1&CN&&C&&CN&&CN^CC&&CN&&&CO&&CO&&&
CN&N&CN&CC^CN^C1=CC=CC=C1&O=S1(=O)CCCC1&&&&&
CO&CO&C1=CC=CC=C1&CN&O=C1NC2=CC=CC=C2NN2CCCC12^CO&&&&
O=CO&CO&O=C1C=COC=C1^CC^CC&C1=CC=CC=C1&CN&CF&O=C1NC(=O)C2=CC=CC=C12&&&&&
CO&CO&C1=CC=CC=C1&CO&OC1=NC=CC=C1&CC&ON=CN1CCC2=CC=CC=C21&&&
CO&CO&C1=CC=CC=C1&CN&C1=CC=C2[NH]C=NC2=C1&CN&NC=O&CC&C1CCCCC1&CC&&&
O=C1CN=CC2=CC=CC=C2N1&CC&C1=CC=CC=C1^CCl^CF&&CN&&CC&C&CO&&CC^CN&C1CCNC1&&&
CC&C1=CC=CC=C1&CN&NC=O^CN^CC&C1=C[NH]N=N1&C1=CC=CC=C1&CC&CC&C1=CC=NC=C1&CN&&&C1CCNCC1&&&
CO&CO&O=C1C=C[NH]C2=C1C=CC(N1CCCC1)=N2&CN&&CF&CC^O=CO^CN&&C1=CC=CC=C1&CF&&CN^C1CNC1^CF^CN&&&&&
CO&C1=CC2=C(C=C1)C1=CN=CC=C1[NH]2&CC&C1=CC=CC=C1^CC^CCl&C&&&FCF&&CF&&
CC&C&CC&&CC^CC&CN&NC=O&CC&CN&N&N[SH](=O)=O&CS^CN&&C1=CC=CC=C1&CCl&&&
CO&CO&C1=CC=CC=C1&CC&C=C^CO^CC&CO&CC&&&CC&CC&CC&C&CC&&CN^CN&CC&C&CO&&CC^C1=CC=CC=C1&&&
CC&C&CO&&CC^C&C1=CC=2(CCCCO2)OC1&CC^CO&CC&&CC&C=C&C&CC&&CC^CC&CC&CC&O=CN[SH](=O)=O&CS&C1CC1&&&
CN&N&CN&&CN^C1CCCCC1&CN&N&NC=O&CC^CN^CC&&&C1=CC=CC=C1&CCl&&CCl&&
CC&C1=CC=CC=C1&CS&CN[SH](=O)=O^CN^CN&NC=O&&&CC&CO&O=CO&CC&C1=CC2=CC3=C(CCCC3)N=C2S1&CN&&&
CC&CO&CO&O=C1OC2=CC=CC=C2C2=C1CNCC2&CN&CC^CC^CC&&&CN&C1=N[NH]C=N1&&&
CC&NC=O&CN&C&CC&CC^CC^C1=CC=C2[NH]C=CC2=C1&NC=O&&&CN&CC&O=C1CCO1&&&
CO&CO&C1=CC2=CN=C(N3C=CC4=CC=CC=C43)N=C2C=C1&CC&C=C^CN^CC&&CO^CO&CO&&&&&
CC&C&CCC&&CC^CN&N&NC=O&CC^CN^CC&C1=CC=CC=C1&C1=CC=CC=C1&CC&CCl&C^CC&&FCF&C&&CF^FCF&&&&CF&&
CC&C&CC&&CO^O=CO&CC&CC1CN(C(=O)O)C2=CC=CN=C2N1&CC&&CC&CO^C&CCC&&CC&&
O=C1C=NC2=CN=C(N3CCNCC3)N=C2[NH]1&CC&C1=CSC=C1^CN&&CC&C1=COC=C1&&&
O=CO&CC&ON1C=CC(=NO)[NH]C1=S&CO&C1=CC=CC=C1^CC&&CN&C1COCCN1&&&
CC&CC&CC&C&CC&CC^CC^C&O=CO&C1CCCC1&&&&CC^NC=O&CN&CC&CC&C1=CC=CC=C1&CO&CO&C1=CC=CC=C1&&&
CO&O=CO&CC&C=C&CC&O=C1C=CC2=CN(CCCC3SC4=C(C=CC5=C4C=N[NH]5)C(=O)N34)C=CC12&&&
CN&CC&CC&CN&NC=O&CC&C&CC&CC^CN^C1=CC=CC=C1&NC=O&CO&CC&&&C&CC&CC^CN^C1=CC=C2[NH]C=CC2=C1&NC(=O)O&&&CO&CC&C1=CC=CC=C1&&&
CC&C&CC&&CC^C1=CC=NC=C1&CC&C1=CC=CC=C1^CC^CF&C1=CC=CC=C1^CC&&CF&C#C&&&CP&P&O=PO&&CP^CC&C&CO&&CC^CC&O=CO&&&
O=CN1CCC2(CC1)OCCO2&CC&C1=CC=C2SC=CC2=C1&CCl&&&
C=NNC(=N)NC1=NC(=O)C2=C(N=C[NH]2)[NH]1&CC&C1=CC=CC=C1&&&
CC&CO&O=CO&CC&O=C1C=CCN1&CN&CN^CN^C1=CC=CC=C1&&&CF&&&
CC&CC&C&CC&CN^CN^CN&O=C1NCC2=C3C(=C4CCC5=N[NH]C=C5C4=C12)[NH]C1=CC=CC=C13&C&CN&CCC&&&&CC&&
C=C1SC(=O)NC1=O&CC&C1=CC=CC=C1^CN^CO&CC&CO&C1=C[NH]N=N1&CC&CN&C1=CC=CC=C1&CC&&&C1=CC=CC=C1&CF&&&
CC&NC=O&CN&C&CC&C1=CC=CC=C1^CC^CO&C1=CSC=N1&CO&CC&C&C1=CC=CC=C1&FCF&&&&CF&&
CC&C1=CC=CC=C1&CN&&CN^NC(N)=S&CN&CC&C1=CC=C2C=CC=CC2=C1&&&
CC&CC&C&CC&CN^CN^C1COCCN1&C1=NC=C2N=C[NH]C2=N1&&&CN&CN^CC^CC&&&C1=CC=CC=C1&CC&C1CCCC1&&&
O=CO&CC&CO&CO&C1=CC=CC=C1&CC&C=C1[NH]C(=O)C(=C)[NH]C1=O&CC&C1=CC=CC=C1&CCl&&&
CN&CC&CC&CN&CN&CC&CC&CC&CN&N=C(N)NCCCNC(=N)N&&&
CC&CC&CC&CO&OC1=NOC2=C1CNCCC2&&&
N=CN&CC&CS^CN&&CC&CC&C&C=O&&CC^C1=CC=NC=C1&&&
CC&C1=CC=CC=C1&CN&NC=O&CC&C1=CC=CC=C1&CCl&&CS^N[SH](=O)=O&CN&CC&C1=CC=CC=C1&CCl&&&
CO&CC&C=C&CC&C#C&CC&CC&CC&CC&C#C&CC&CC&C=C&CC&C#C&CC&CC&CC&CO&&&
CO&CO&C1=CC=CC=C1&CC&C1=NOCC1^CO^CC&CO^CO^O=CO&&&CO&CO&&&C&CC&&CC&&
O=C1CCCCCN1&CN&CC&C1CCCCC1&&&
CC&CC&C&C=C&CC^CC^C&C=C&CC&CC&&CC^O=CN1CCCC1&C&&&CO&&CC^O=C1C=CC=CCCCCCCC=CC=CCCO1&CO&&CC&CO^O=CO^CC^CC&&CC&&&CO^O=CO^CC^CC&&CO&&&CC&CO^CO&&&
CC&CC&C&CC&&CC^O=C1CCCCCNC(=O)CNC(=O)CNC(=O)CNC(=O)CN1&CC&C^CN^CC&&CC&CC^CC^CC&&CC&CO&CC&&&CN&N=C(N)N&&&
CC&C1=CC2=CC=CN=C2C=C1&CN&C1CNCCN1&CN&CC&CC&C1=CC=CC=C1&CN&NC=O&CC&C1=CSC=C1&&&
CC&CO&O=CO&CC&CS&CS&C1=NC2=CN=C[NH]C2=N1&&&
CO&OC1=NC=CC=C1&CC&CN^CC^N&&&NC(N)=O&CN^CN^C1=NC=C2CCCC2=C1&CC&CO&C1=CC=NC=C1&CO&&&C1CCOC1&&&
CC&C&C=O&&CC^C1=CC=CC=C1&CN&N&NC=O&CC^CN^C1=CSN=N1&C&&&CC&NC=O^CC^CN&C1=CC=NC=C1&C1CCCC1&&&&&
CC&C1=CN=C(NC2=NC=C3SC=NC3=N2)N=C1&CN&C1CNCCN1&CN&&&
CO&CO&C&COC&&CC^CN&O=C1[NH]C(S)=NC2=CC=CC=C12&CS&CC&NC=O&CN&C1=CC=CC=C1&CF&&&
C#N&CC&C1=CC=CC=C1&CC&NC1=NC=CN=N1&CN&C1=CC=CC=C1&CC&NC=O&&&
C=C&CC&CO&O=C(O)N1CCCCC1&CN&C1=NC=C2C=N[NH]C2=N1&CN&C=C1C(=O)NCC2CNN=C12^CC^CN&C1=CC=CC=C1&&CC^CO&&CC^CO^CO^C1=CC=CC=C1&&&CO&CF&&&&CF&&
CC&CO&O=CO&CC&C&CC&&CN^NC=O&CC&C&CC&&CN^NC(=O)O&CO&CC&C1=CC=CC=C1&&&
CC&O=C1CCC=CCCC(=O)OCCN1&CC&CC^CC^O=CO&CC&CO&NC=O&C&CN&CCC&CC&&CC^CO&&&CO&C1=CC=C2C=CC=CC2=C1&&&
CC&CO&O=CO&CC&O=C1NC=CCN1&CC&CO^CC^O=CO&&&CC&CN&CC1CNCCO1&CC&&&
CC&C&C=O&&CC^O=C1C=C2C(CC1)C1=C3C2C(=[O+])C2=CC=CC=C2N3CO1&CC&C^CO^CC&&&&CO&&
CN&N&CN&&CN^C1=CC=CC=C1&CC&O=C(N1CCN([SH](=O)=O)CC1)N1C=CC=N1&CS&C1=CC=CC=C1^CC&&C#N&&&
CC&C1=CC=CC=C1&CC&C&C=O&&CC^C1=CC=C2[NH]C=CC2=C1&CC&&CC^CC&O=CN1CCCC1&&&
CC&CC&CC&O=CN1CCNCC1&CN&C1=CC=CC=C1&CN&CN&C=C1C(=O)NC(=O)C2=CC=CC=C12&CC&C1=COC=C1&&&
CO&CO&C1=CC=CC=C1&CO&CO^CN&&NC=O&CC&C1=CC2=C(CCCC2)S1&CN&CN&CC&C1=CC=CC=C1&CO&CO&&&
CC&CN&C1CCCNCC1&CN&CN&C1=CC=C2N=CC=CC2=C1&CC&C#C^CO^CC&CO&CN&&&NC=O&CC&O=C1C=CC=C[NH]1&CN&C&CC&&CC^C1=CC=CC=C1&CF&&CF&&
O=C1NCC2=CC3=C4OCOC4=CC=C3C=C12&CC&C1=CC=C2OCOC2=C1^CN&&CC&CN&C1CCNC1&&&
CC&C=C&CC&C1=CC=CC=C1&CO&CO^CO&&CO&&&
CO&CO&C1CCOCC1&CN&CN&C1CC2CCCC2C1&CC&O=CN1CC2CC1CN2&CN&C1=CC=CC=C1&CC&C^CC^FCF&C&&CF^FCF&&&&CF&&
CN&S=C1NC2CNC3(CCCS(=O)(=O)C3)C1N2&CCl&&CC^C1=CC=CC=C1&CCl&&&
CO&CO&C1=CC=CC=C1&CC&CC&CN&NC=O&CC&O=C1CCNC2=NC=NN12&&&
CN&C1CNCCN1&CN&C1=CN=C2[NH]C=CC2=C1&CS&S&O=S=O&&CS^C1=CC=CC=C1&&&
CO&O=CO&CC&O=CN1C=CC2=CC=CC=C21&CC&C1=CC=CC=C1&C[NH3+]&O=[NH+][O-]&&&
CC&NC=O&CN&C1CCOCC1&CO&&CC^C^C^CO&CO&&CC^CO^CC^C&CC&O=CO&CO&CC&&&&CC^CC&CO&CC&&&CC&CO&CO&C1=CC=CC=C1&C[NH-]&N#[N+][NH-]^CI&&&&
CC&O=C1C=C[NH]C(=O)[NH]1&CN&C1CCOC1&CC&NC=O&CN&C&CC&CC^CC^O=CC1=NC2=CC=CC=C2O1&O=CO&&&&&
CO&CO&C1=CC=CC=C1&CC&C1=NOC=N1&CC&CN&C1=C[NH]N=N1&CC&C1=CSC=C1&CC&&&
CN&N&N[SH](=O)=O&CS^CN^C1=CC=CC=C1&C1=CC=C2C(=C1)CCN1CCCCC21&CCl&&&&&
CC&C&CCC&&CN^N[SH](=O)=O&CS&C1=CC=CC=C1&CC&C1=CC=CC=C1&CC&NC1=NC=CC=C1^CF^CC&&&C&FCF&&CF&&
C1=CC=CC=C1&CC&C1=NN=C2CNCCN12&&&
O=C1OCC2=CC=CC=C12&CN&CN&C&CC&CC^CC^C&O=C1OCC2=CC=CC=C12&FCF&&&&CF&&
O=CN1CCC2CCOC2C1&CC&C1=CN=CC=N1^CC&&CO&CO&C1=CC=NC=C1&&&
CC&CN&NC1=NC=C2N=C[NH]C2=N1&CN&&CN^C1CCOC1&CC&CO^CO&&&CO&&
CO&CO&C1=CC=CC=C1&CC&CN&O=C1NCCCCNCCOC2=CC=CC=C12&CC&&CO^CO^CC&&&CN^NC(N)=O^CN^CN&CC^CC^C1=CC=CC=C1&C1=CC=CC=C1&&&CCl&CF&&CCl&&&&
O=C1C=C[NH]C(=O)[NH]1&CN&C1CCOC1^CC^CC&C=CCl^CO^CO^CCl&&CO&&&&CCl^CC&&&C1=CC=CC=C1&&&
CBr&C1=CC=CC=C1&CN&N=C1NCCN1^CC&&C1=C[NH]C=N1&CC&C1=CC=CC=C1^CC^CN&C1=CC=CC=C1^CN^C1CNCCN1&&&CC&&&C1=CC=CC=C1&&&
O=[SH](=O)N1C2CC3=N[NH]C=C3C1C1=CC=CC=C12&CS&C1=CC=NC=C1^CN^CC&C1=CC=CC=C1^CCl^C&CF&&&FCF&&CF&CF&&&&
CO&CO&O=CN1CCC2=C(C=CC=C2)C1&CO&CO^CC&&CC&CN&N[SH](=O)=O&CS&C1=CC=CC=C1&&&
CC&C1=NN2C=NC3=C(N=C[NH]3)C2=N1&CC&C1=CC=CC=C1&CF&&&
CO&CO&C1=CC=CC=C1&CF&&CC^C1=CC=CC=C1&CC&CC^CF^C&&&CC&C#N^CN&&NC=O&CC&C1CC2CC1CN2&&&
CC&CC&C&CC&&CC^C&CN&NC=O^CC^CC&NC=O&C&CN&CC&C&CC^CN^CC&CC&NC=O&CC^CC^CC&CC&CC&O=CO&CN&C&CC&&&&&CC&CN&CC^CN&&&&NC=O&CC&&&
CO&CO&C1=CC=CC=C1&CC&CC&CN&N[SH](=O)=O&CS&C1=C[NH]N=C1&CC&&CN^CC^CC^NC=O&&&&&
C=C&CC&C&CC&CO^CN^O=CO&NC=O&CC&CC&&&C&CC&&CC^C1=CC=CC=C1&CC&CC&&&
CN&C1=CC=C2[NH]C=CC2=C1&CC&C1=CC=CC=C1^CI^CN&&CC^NC=O&O=CO^CO^CC&&&&&CC&CC&C&CN&&CC^O=CO&&&
O=CO&CC&C&C1=CC=C2OCCOC2=C1&&CO^CO&C1=CC=CC=C1&CC&C1CC1&&&
CC&CO&O=CO&CC&C&C1CCNCC1&CN^CC^C1CCNCC1&CC&CN&C1=CC=CC=C1&C1=CC=CC=C1&CI&CO&&&CO&&&
O=CN1CCNCC1&CC&C1=COC=C1^CN&&CC&CO&CO&CC&C1=CC=CC=C1&&&
O=CO&CO&CC^CC^CN&C1=CC=C2C=CC=CC2=C1&O=C1NC(=O)C2=CC=CC=C12&CO&&&&&
O=CO&CC&C&C=C&CC^CO^C&&&C=O&&CC^C1=CC=C2CCCCC2=C1&&&
CO&CO&C1=CC=CC=C1&CC&O=C1OCC2CC3=CC4=C(C=C3CC12)OCO4^CO^CO&CO^CO^CO&&&CO&C1COC2COCOC2C1&&&CC&C1=CSC=C1^CO&&&CO&&
CC&C&CC&&CC^C&CO&O=CO^CC^CC&O=CNN=C1C2=CC=CC=C2[NH]C2=CC=CC=C12&C1=CC=NC=C1&&&&&
CN&CN&C1=CN=C(N2CCCCC2)N=C1&CC&&CC^NC=O&CN&CC&C1=CC=C2SC=NC2=C1&&&
CO&CO&C1=CC=CC=C1&CN&C1=C[NH]N=N1^CO^CC&CO&NC=O&&&CN&C&O=C1CC2CCC=CN12&CC^CO^O=CO^CC&&&&CO&O=CO&CC&&&
CC&C&CO&CO^CC^C1=CC=CC=C1&C1=NOC=N1&&&CC&C1=CC=C2[NH]C=CC2=C1&CC&C1CCNCC1&&&
CO&CO&O=C1C=C[NH]C2=C1C=CC=C2&CC&CO^CN^O=CO&C1CC1^CN^CC&&&C1CNCCN1^CO^C1=CC=CC=C1&CN&CO^CO^CO&C1=CC=NC=C1&&&CO&CO^CO&&&&&&CO&&&
CO&CO&C1=CC=CC=C1&CC&CC^CO^C&CO&CN&&&NC=O^CC^CC&NC=O&C&CN&CC&C&&CC^CC&&&CC^CC^C&NC=O&CC&CN&&CC^C&&&CC&CC^CC^C&O=CN1CCCC1&CC&CC&&CC^NC=O&&&CN&C&CC&CC^CC^C1=CC=CC=C1&O=CO&&&&&
CO&C&CC&CN^CC^CN&C1=CC=CC=C1&C1=CN=CN=C1&CCl&CC&&CCl^C1=CC2=CC=NC=C2C=C1&&&&&
CO&CO&C1=CC=CC=C1&CCl&&CN^NC=O&CC&C1=CC=C2N=CC=CC2=C1&CC&C1=CC=NC=C1^CC&&&&
CC&C1=C[NH]N=C1&CN&&CC&CS^N[SH](=O)=O&N&CN&&CN^CC&NC=O&CN&C1=CC=CC=C1&CBr&&CF&&
C=O&C&CC&C1=CC=CC=C1^CC&&C1=C[NH]C=C1&CN&O=C1C=CC(=O)N1&CC&C1=CC=C2[NH]C=CC2=C1^CC&&C1=CC=CC=C1&&&
CO&O=CO&CC&CC&CN&SC1=NC2=CC=CC=C2[NH]1&CS&CC^CI^CC&&CI^CC&&&CC&C&C=O&&CC^O=C1C=CCO1&CO&&CC&&
CF&C&FCF&&CC^C1=CC=CC=C1&CC&C1=C[NH]C=N1&CC&C1=CC=CC=C1&CC&C1=CC=CC=C1&&&
CN&C1CCNCC1&CC&C1=CC=CC=C1&CCl&&CO&&
CC&C&CCC&&CC^O=CN1CCC2=NC=C3CCNC(=O)C3=C2C1&CC&CO^CN&&CC^CC^C1=COC=C1&C1=CC=CC=C1&&&&&
CC&CO&O=CO&CC&C&C1CCNCC1&&CC^O=C1C=CC=C[NH]1&CN&&&
CO&CO&C1=CC=CC=C1&CC&C&C=C&CC^CC^C1=CC=CC=C1&CN&CN&C1COCCN1&N&&&CN&&CN&&
CO&CO&C1=CC=CC=C1&CC&NC=O&CN&CC&CN&O=[SH](=O)N1CCNCC1&CS&C1=CC=CC=C1&CF&&&
C=C&C&CC&&CC^C1CCCCC23OC4CCC5OCC6(OC7CCCCC8OCBr)CCC6C54OC2OC3CC1&CC&&CC&CC^O=C1C=CCO1^CC&&&CO&CC&&
CC&CC&CC&CC&CC&CC&CC&O=C1C=CC2=CC=CC=C2O1&CO&&CC&&
CC&C&CC&&CN^NC(=O)N1CCNCC1&CN&C1=CC=CC=C1&CO&CO&C1=CC=NC=C1&CC&C1=C[NH]C=C1&CC&C^CCl^CO&&CCl&CC&&CO&&&
CC&C&CCC&&CC^C1=COC=N1&CC&CS&CS&NC(=O)N1CCCC1&CN&C1CCCCC1&CC&C&CN&&CC^CC&C1=CC=CC=C1&CF&&CF&&
NC(=S)N1C2CCCC1CC2&CN&CC&CN&C1COCCN1&&&
CO&CO&C1=CC=CC=C1&CC&C=NNC(N)=S^CO&&O=CO&CC&C1=CC=NC=C1&&&
CN&NC(=O)O&CO&CC&CS&CS&C1=CC=CC=C1&CS&O=CN[SH](=O)=O^CC^CC&CC&C1=CC=CC=C1&CI&CO&&&CO^CO&&CO^CO&&CO&&&
NC=O&CN&CC^CC^C&C1=CC=CC=C1&FCF&CS&&CF^N[SH](=O)=O&&&CN&C1=CC=CC=C1&CCl&&&
CC&C&CC&&CO^CO&C1=CSC=C1&CC&O=CO&&&
CC&CC&C1=CC=C2C(=C1)OC1=CN=CN=C12&CN&CN&C1=CC=CC=C1&CO&CO^CO&&CO&&&
CN&O=C1C2=CC=CC=C2CC12CCNC21C(=O)NC2=CC=CC=C21&CI&&&
C#N&CC&SC1=NC=CC=C1&CN&&CS^C1=CC=CC=C1^CC^CCl&C#N^CC&&&&C1=CC=CC=C1&&&
CC&C&CC&&CC^C1=CC=CC=C1&CC&NC=O^CN^CN&NC(N)=O&C1CCNCC1&N&CN&CN&CC&&CN^CC&CC&C1=CC=CC=C1&C1=CC=C2OC=CC2=C1&&&&&
CC&CO&O=CO&CC&C=C&CC&CO&CO&C1=CC=CC=C1&CO&CO&&&
CC&CO&O=CO&CC&C&CC&&CS^SC1=NC=NC2=CC=CC=C12&CC&C1=CC=C2[NH]C=CC2=C1&&&
CC&CO&CO&C=C1COC2=CC=CC=C2C1=O&CC&C1=CC=CC=C1&&&
CO&C1=CC=CC=C1&CC&C^CO^CO&&&&CC^C1=CC=C2OCOC2=C1&&&
CN&O=CN1CCNCC1&CC&CC&O=C1CCC2C3=CC=CC=C3CCC2N1&CC&&CN^C1CCCCC1&&&
CO&CO&O=C1C2=CC=CC=C2SC2=C1C=CC=C2&CC&C1=CC=C2[NH]C=CC2=C1&CF&&&
CC&C&CC&&CC^NC=O&CN&CC&C&C1CCCCC1&&CN^N&CN&&CN&&
CC&C1=CSC=N1&CC&CN&C1COC2CCNC2C1&CC&C1=C[NH]N=C1&CN&&&
CO&CO&C1=CC=C2C=CC=CC2=C1&CO&CO^CC^O=C1C=CC(=O)C=C1&O=CO&CC&CO&C&C&CC&CCC&&CC&CC&&&&
CN&CN[SH](=O)=O&CS&CC&C1=CC=CC=C1&C[NH3+]&O=[NH+][O-]&&&
N=CN&CC&C1=CC=C2N=CC=NC2=C1&CC&C1=COC=C1&&&
CC&C1CCC2C(C1)CCC1C3CCCC3CCC21&CO&CO^CC^C1CCOCC1&&CC^CC&O=C1C=CCO1^CO^CO^CO&&&&&&&CO&CO&&
CC&CO&O=CO&CC&O=C1NCC(=O)N2C1CC1COC3=CC=CC=C3C12&CC&&CC&&
CO&O=CO&CC&C1=CC=CC=C1&CN&C1=C[NH]C=C1^CBr&&&&
O=CO&CC&C1CCNCC1&CN&CC&CC&C=C1C2=CC=CC=C2COC2=CC=CC=C12&CC&O=CO&&&
C=C1C(=O)NNC1=O&CN&C1=CC=CC=C1^CC^CCl&C1=CC=CC=C1&&CCl^CBr&&&&&
CO&CO&C1=CC=CC=C1&CS&N[SH](=O)=O^CCl^N&&&CN&CC^CN^C&CC&CC&C&&CC^CO&&&&CC^C&CC&CC^CN^C1=CC=CC=C1&NC(=O)O&&&CO&C1CC2CCOC2O1&&&
CS&CS&C1=CC=CC=C1&CC&C=C&C&CC&CN^CC^N&NC=O&CN&CN&&CN^C1CCCCC1&&&&&
CC&C&CC&&CC^CC&O=C1CC2CCCCC2C2=C1C=CC=C2&CC&&C^CC&&CC^O=CO&&&
C[NH3+]&[NH4+]&C[NH3+]&&C[NH3+]^CC^C[NH3+]^CC&CC&CC&CC&CC&C1=CC=CC=C1&C1=CC=CC=C1&&&&&
CC&C1=C[NH]N=C1&CN&&CC&CC^O=CN1CCC2CNC2C1&CN&C1=CN=NC=C1&&&
C=C&C&CC&&CC^O=C1C=CC2C(=C1)CCC1C3CCCC3CCC21&CC&&CC&CO&CC&&
CO&CO&C1=CC=CC=C1&CO&CO^CC&&C1=CC=C2C=NC=CC2=C1^CCl^CS&&&O=[SH](=O)NC1=NC=CS1&&&
N[SH](=O)=O&CN&C1=CC=CC=C1^CS^CCl&C1=CC=CC=C1&&CCl^CCl&&&&&
CC&C1=CC=CC=C1&CC&CN&N&CN&&CN^C1=CC=CC=C1&C[NH3+]&O=[NH+][O-]^CC&&C^C[NH3+]^FCF&O=[NH+][O-]^C[NH3+]&CF&&O=[NH+][O-]&&&&&
CO&O=C(O)N1C2=CC=CC=C2CCC2=CC=CC=C21&&&
CC&CO&O=CO&CC&C=C&C&CO&&CC^CS&SC1=NN=N[NH]1&CN&C1=CC=CC=C1&CCl&&&
CC&CC&C1=CSC=N1&CC&O=CN1CCCCC1&CC&C1=CON=C1&CC&&CC&&
CC&C1=CC=CC=C1&CN&NC=O^CC^CC&O=CO&C1=CC=CC=C1&&&CS&NC(N)=N[SH](=O)=O&&&
CO&CO&C1=CC=CC=C1&CC&O=C1OCC2CC3=CC4=C(C=C3CC12)OCO4^CO^CN&CO^CO^CN&&&&&C1=CC=CC=C1&CF&&&
CC&C1=CC=CC=C1&CC&NC=O^CO^CN&CO&C1=CC=CC=C1&C1=CC=CC=C1&CCl&CC&&&O=CO&&&
N#CS&CS&CC&O=C1C2=CC=CC=C2N=CN1O&CO&CC^CBr^CC&&&CC&CCl&&&
NC(=O)NN1C(=O)CCCC1=O&CN&C1=CC=CC=C1&CO&CO&C1=CC=CC=C1&&&
CC&C1=C[NH]C=N1&CN&C1=CN=C(N2CCCC2)N=C1&CO&CO^CF^CC&&&C1=CC=NC=C1&&&
C#C&CC&CN&SC1=NN=C2SC3=CC=CC=C3N12&CS&&&
NC(N)=O&CN&C1=CC=CC=C1^CN^CN&C1=CC=CC=C1&NC(=O)C1=NC=NC2=C1N=C[NH]2&CF&&&&&
CO&CO&C1=CC=CC=C1&CC&C=C^CO^CC&CO^CO^C1=CC=NC=C1&&&CO&&&&&
CC&CC&CC&CN&CCCCNC=O&CC&C1=CC=CC=C1&CC&C1=CC=CC=C1^CC&&NC=O&CN&C&CC&CC^CC^C1=CC=CC=C1&C&&&CO&&CC^CN&CN&C1CCCCC1&CC&&&
CO&CO&C1=CC=CC=C1&CC&C^CO^CC&CO&C#N^CC&&&&CC^CS^CC&CS&CC&C1=CC=CC=C1&CC&CC&CC&C&CC&FCF&CN&&CF&&&&
CC&CC&CC&CN&N&NC=O&CC^CN^C1=CC=CC=C1&CC&&&CN&C1CCNCC1&CC&CC&C1=CC=CC=C1&CO&&&
CC&C1=CC=CC=C1&CC&O=C1C=C2C=COC=C2C(=O)N1O&&&
CN&N&CN&&CN^CC&CC&CO&CO&C1=CC=CC=C1&CN&N=CN&CC&C[NH3+]^CN^O=[NH+][O-]&C1=CC=CC=C1&&&&&
CC&C&CC&&CC^CN&NC=O&CC&CC&CC&CC&CC&CC&CC&CC&S=C1[NH]C=N[NH]1&CN&C1=CC=CC=C1&&&
CC&CC&CC&C1=C[NH]C=N1&CC&CC^CC&&O=C1C=CC=C[NH]1^CN&&CC&C1=CC=CC=C1&CC&C1=CC=CC=C1&C[NH3+]&O=[NH+][O-]&&&
CC&O=C1C=CC(=O)C2=CC=CC=C12&CN&C1CNCCN1^CO^CN&&&CC&CO&&&
CC&CO&CO&C1=CC=CC=C1&CC&C1=CN2N=CC=C2N=C1&CC&&CC^CC^CC^CC&&&NC=O&CN&CC&C1=CC=CC=C1&CO&CO^CO&&CO&&&
CC&C&C=C&CC^CC^CC&CC&CC&C=C&C&C&CC&CC&&CC&CC^C&CC&C=C1OC(=O)CC1=O&CC&CC^CO^C=C&&&&&C&CC&&CC^CC&CC&CC1C=CCCC1&CC&&CC&&
CO&CO&O=C1C2=CC=CC=C2OC2=CC=CC=C12&CC&CC^CO^C=CC&&CO^CC&&CC&&CC^CC^C=CC&CC^CO^CC&C=CC&&CO&&CC&&&&&
NC=O&CC&C1=CC2=CN=CN=C2C=C1&CN&CN&CC&C1=CC=CC=C1&CN&NC=O&CC&C1=CC=CC=C1&CO&CO&C&FCF&&CF&&
CO&CO&C1=CC=CC=C1&CN&N&N[SH](=O)=O&CS^CN^C1=CC=CC=C1&&&CC&O=CN1CCNCC1&CN&C1=CC=NC=C1&&&
CC&O=C1C=CC2=CC=CC=C2[NH]1&CC&C1=CC=CC=C1&&&
CC&C1=COC=N1&CC&C1=CC=CC=C1^CC&&CC&CO&CO&C1=CC=CC=C1&CC&CN&N&CN&CC^CN^CC&CC&C1=CC=CC=C1&O=CO&&&&&
CC&C1CCNC1&CN&CC&CC&CO&CO&C1=CC=CC=C1&CC&C&C=O&&CC^CN&NC1=NC=CC2=C1C=CS2&&&
CN&N&CN&CC^CN^NC(=O)NC=O&CC&CN&C1=COC=C1&C1CCCC1&&&&&
CC&CO&O=CO&CC&C1=NC=C2C=C[NH]C2=N1&CC&C1=CC=CC=C1&CC&C1=CC=CC=C1&&&
CC&C1=CC=CC=C1&CC&CN&O=C1CNC2=CC=CC=C2N1&C&CC&&CC^CN&C1CCNC1&&&
C[NH3+]&C1=CC=C2[NH+]=CC=CC2=C1&CN&CN&C1=CC=CC=C1&CN&N[SH](=O)=O&CS&&&
NC=O&CC&CC^CN^CC&C&C1=CC=CC=C1&CC&CC&CC^CC^C1=CC=CC=C1&C1=CC=CC=C1&NC=O&CC&&&CN&C&CC&FCF&O=CO&&CF&&&&
CC&C1=CC=CC=C1&CC&SC1=NN=CC=N1&CS&C&CC&&CC^O=CN1CCC2=CC=CC=C21&&&
CC&CC&CC&CN&N&CN&&CN^C1CCNCC1&CN&CC&NC=O&CN&C1=CN=CN=C1&CC&&CC^C1=CC=CC=C1&CCl&&&
CC&C&CC&&CC^C1=CC=CC=C1&CC&C&CC&&CC&CN^N[SH](=O)=O&CS&O=C1[NH]C2=CC=CC=C2O1&CN&&&
CC&C1=C[NH]C=N1&CC&CN&NC=O&CC&O=C1CCCCN1&CN&CC&CO&CO&C1=CC=CC=C1&&&
CC&C1=CN=CN=C1&CN&CN^CC^CC&C1CCNC1&CC&&&C1=CC=CC=C1&&&
CC&NC=O&CN&C&CC&CC^CC^C&NC=O&CC&CN&&CC^C&&&CC&CC^CC^C&NC=O&CC&CN&&CC^C&&&CC&C=O^CC&&CC&CC&CN&N=C(N)N[N+](=O)[O-]&&&
CF&C1=CC=CC=C1&CN&C1CNCCN1&CN&CC&CC&CC&CO&CO&C1=CC=C2C=CC=CC2=C1&&&
O=C1CN([SH](=O)=O)C(=O)CCN1&CS&C1=CC=CC=C1^CC^CCl&CC&&&C1=CC=CC=C1&&&
CO&O=CO&CC&C1=CC=CC=C1&CN&NC=O&CC&C1=COCCC1&CC&C1=CC=C2SC=CC2=C1^CO&&CO&CC&C1=CC=CC=C1&CC&CO&&&
NC=O&CN&C1=CC=NC=C1^CC&&C1=CC=CC=C1&CC&NC=O&CN&C1=CC=CC=C1&&&
CC&NC=O&N&CN&CC^CN^CC&C&C1=CC=CC=C1&CC&&&&CC^O=CN1CCCC1&CC&O=CO&&&
CO&CO&C1=CC=CC=C1&CC&C1=NN=N[NH]1&CN&CC&O=CN1CCC2=CC=CC=C21&&&
CC&C1=CC=CC=C1&CS&NC(=O)N[SH](=O)=O&CN&C1=CC=CC=C1&CC&&CCl&&
CN&N&CN&&CN^C1=CC=CC=C1&CN&NC=O&CC&CN&N&NC=O&CC^CN^C1=CC=C2C=CC=CC2=C1&&&CO&&&
O=CO&CC&C&C=C&CC^CO^C&&&C=O&&CC^C1=CC=CC=C1&CO&&CO&CO&&
NC=O&CC&C&CC&CC^CN^CC&N&C&NC=O&FCF&CC^CN&CF^C&C1=CC=C2CCCC2=C1&&&CC&&&CC^CN^C1=C[NH]C=N1&N[SH](=O)=O&&&CS&C1=CC=CC=C1&CCl&&CCl&&
CO&CO&C1=CC=C2N=C3C=CC=CC3=CC2=C1&CCl&&CN^CN&CC&CC&CC&CN&NC(N)=O&CN&C1CCNCC1&CN&CC&C1=CC=CC=C1&CN&&&
CO&O=CO&CC&C1=CC=CC=C1&CC&C&CN&NC(=O)O^CC^CO&C&CC&C=C&C1=CC=CC=C1&CC^CF&&C&&&CC&&CC^NC=O&CN&C&CC&C^CC^C=O&C&&CC^CC&C&&CC^FCF&&&&CF&&
CO&CO&C1=CC2=CN=CN=C2C=C1&CO&CO^CN&&&&
CC&CC&CC&CC&CC&CC&CC&CC&CC&CC&CC&CC&CC&CC&CC&NC=O&CN&C&CC&CO^CC&&C&CC&&CO&&
CC&CC1C2CCCC1C2&CN&CN^CC^CC&&&C1=COC=N1&CC&C1=CSC=C1&&&
CC&C1=CC=CC=C1&CF&&CC^C^CS^C1CC1&S^CO&CC^O=S=O&&CO&&&CS&&C1=CC=CC=C1&CF&&CF&&
CO&O=CN1CCCC2C3=CC=CC=C3CCC21&CC&C1=CC=C2[NH]C=NC2=C1&&&
CC&C1=CC=CC=C1&CS&S&O=S&&CS^NC1=NC2=CN=NN2C2=C1SC=C2&CN&CC&C1=CC=CC=C1&&&
C=NNC=O&CC&C1=CC=CC=C1^CC&&NC(=S)N1CCCC1&CN&CC&C1=CC=CC=C1&&&
O=[SH](=O)O&CS&C1=CC=C2C(=C1)C=CC1=CC=CC=C12&CC&C1=CC=CC=C1&&&
NC(=O)C1=NOC=C1&CN&CC^CC^C1=CC=CC=C1&C1=CC=CC=C1&CF&CO&&&&&
N#[N+][N-]C1=NN2C=NN=C2C=C1&CC&C^CN^FCF&CN&&CF^CC&&&C1CCOCC1&&&
CO&CO&C1=CC=CC=C1&CC&CC^CF^CC&&&C=NNC=O&CC&C1=CC=CC=C1&C[NH3+]&O=[NH+][O-]&&&
CN&N&N[SH](=O)=O&CS^CN^CC&CC&CC&C1=CC=CC=C1&C1=CC=CC=C1&&&CF&&&
CC&C&C=O&&CC^C&C1=C2CCCCC2C2CCC3CCCC3C2C1&CO^CO&CO&&&CO&CC&CC&&
CC&O=CO&CO&CC&O=C1C=CC(=O)C2=C1C=CN=C2&CN&&CC&&
CN&O=C1C=CC=C[NH]1&C[NH3+]&O=[NH+][O-]^CC&&O=CN1CCNCC1&CN&C1=CC=NC=C1&&&
CN&NC1=NC2=C([NH]1)C(=O)[NH]C(=O)[NH]2&CN&CC^CN^CC&CC^CN^C1=CC=CC=C1&C&&&&&CC&&CC&&
CCl&C1=CC=C2[NH]C=CC2=C1&CC&C1=CC=NC=C1^CN&&CNC1=NC=CC=C1&CN&CC&CN&C1CCNC1&&&
CC&CN&SC1=NN=C[NH]1&CC&CC^CS^CC&CC&CC&O=CNC1=NOC=C1&CO&CC&CO&&&C1=CC=CC=C1&CC&&&
O=CO&CC&O=C1C=C[NH]C2=CC=CC=C12&CN&C1CC1^CN&&C1CNCCN1^CF^CN&&&CN&S=C1[NH]N=N[NH]1&CN&C1=CC=CC=C1&CC&C&FCF&&CF&&
O=CNC1=NN=CS1&CC&C1=CC=NC=C1^CC&&C1=CC=C2OC=CC2=C1&&&
C=NN1C(=O)CSC1=S&CC&C1=CC=C2C=CC=CC2=C1^CC&&C1=CC=CC=C1&CF&&&
CC&O=C1CC2SCC=CN12&CC&O=CO^CN&&NC=O&CC&C&CN&&CC^C1CCCC1&&&
CC&CC&CC&CS&S&O=S=O&&CS^C&CC&C[NH3+]^CC^O=[NH+][O-]&C&&&CO&CO^CC^C1=CC=CC=C1&O=CO&CC&&&C1=CC=CC=C1&CF&&&
CO&CO&C1=CC=NC=C1&CN&NC=O&CC&NC1=NC=CS1&CN&C1CC1&&&
CC&CO&CO&CN&O=C1C=C[NH]C(=O)[NH]1&CC&CC^CC^C1=CC=CC=C1&C=C&&&CC&C&C=O&&CC^C1=CC=CC=C1&&&
CC&C1=CC=CC=C1&CS&S&O=S=O&&CS^CC&C&C=O&&CC^CC&C&CO&&CC^C&CO&&CC^O=CN1CCCC1&&&
CN&CC&O=C1C=C[NH]C2=C1C=CC(N1CCC(=NO)C1)=N2&CF&&CC^O=CO^CN&&C1CC1^CO&&CC&C1=CC=CC=C1&&&
CC&C1=COC=N1&CC&S=C1[NH]C=N[NH]1&CN&C1=CC=CC=C1^CN&&&&
CO&CO&C1=CC=CC=C1&CC&O=C1[NH]N=CC2=C[NH]N=C12&CN&CC^CN^CC&C1=CC=CC=C1^CC^CN&&&&&C1CCNCC1&&&
CC&C1=NN=C2SCCN12&CC&O=CNN=C1CCCCCC1&&&
NC=O&CN&C1=CC=NC=C1^CC^CO&C1=CC=CC=C1&CO&CC&C1=CC=CC=C1&C^CC^CF&FCF&C1=CC=CC=C1&&&&CF^CF&&&&CF&&
O=CO&CC&C&C=C&CC^CN^C1=CC=CC=C1&C1=N[NH]C=N1&CC&&&CC&C1=CC=CC=C1&&&
C=O&C&CC&CC^CC^CC&CC&CC&NC=O&CC&CN&CC&O=C1CCCO1&CC&&&CC&CC&CC&CC&C1=CC=CC=C1&&&
CN&CN&C1=CC=NC=C1&CC&C1=NOCC1&CC&C1=CC=CC=C1&CC&C&CCC&&CC&&
CC&C#C&CC^C1=CC=CC=C1^C1=CC=C2OC=NC2=C1&&&&&
CO&CO&C1=CC=CC=C1&CC&C=C^CO^CC&&&C&C=O&&CC^C&C=C&C^CC^CO&CC&&CC^CC&C=C&C1=CC=CC=C1&CC&CO&C1=CC=CC=C1&&CO^CO&&&&&
CC&SC1=NC=CC=N1&CS&CC&CN&C1=C[NH]C=N1&C[NH3+]&O=[NH+][O-]^CC&&&&
CO&CO&C1=CC=CC=C1&CN&C1CNCCN1&CN&CC&CC&CN&C1=CC=C2[NH]C=CC2=C1&CC&C1=CC=CC=C1&&&
CC&CC&C1=CC=CC=C1&CC&C^CO^C=O&&CO&CC^CO&&&CC&CC&CC&CC&CC&C&C1=CC=C2OCCC2=C1&CO^CC&CC&&&&
O=CO&CC&O=CN1CCC2=CC=CC=C2C1&CI&&CO^CO^CI^CC&&CC^C1=CC=CC=C1&C=C&CO&CC&CO&C1=CC=CC=C1&C&CO&CF&CO&&CF^C1=CC=CC=C1&&&&&
C#N&CC&C1=CC=CC=C1&CC&O=CN1CCCCC1&CC&C1=CC=NC=C1&CC&NC=O&CN&CC&C1COCCO1&&&
CC&C1=CC=CC=C1&CS&OC1=NC2=CC=CC=C2N=C1[SH](=O)=O&CC&C^CO^FCF&CC&&CF^C&&&CO&&CC^CO&&&
CO&CO&C1=CC=CC=C1&CC&C&C=O&&CC^CC&CC&C&C=C&CC^CC^C=C&&&CC&NC=O&CN&C1C2CC3CC1CC(C2)C3&&&
CO&CO&C1=CC=C2[NH]C=CC2=C1&CC&NC=O&CN&C&CC&&CC&&
CO&CO&C1=CC=CC=C1&CC&O=CO^CO^CO&&&CC&CN&C1CCNCC1&CC&C&CC1=CC=C(F)C=C1&&CO&CC^C1=CC=CC=C1&CF&&&
CC&CC&CC&NC=O&CN&C1=CC=CC=C1&CC&C1=COC=N1^CC^CC&&&C1=CC=CC=C1^CC&&C1=CC=CC=C1&&&
CF&C&FCF&&CC^C1=CC=CC=C1&CC&CC^CC^C1=CC=CC=C1&CN&CC&C1CCNC1&CN&&&C1CCNC1&&&
CC&C&CC&&CC^C1=CSC=N1&CC&C1=CC=CC=C1^CC^CC&C1=CC=CC=C1&NC=O&CN&CN&NC=O&CC&CC&CC&C1CCOC1&CN&&&C1=C[NH]C=N1&&&
CO&CO&C1=CC=CC=C1&CS&N[SH](=O)=O^CN^CN&C1=NN=N[NH]1&CC&&&C1=CC=NC=C1&&&
CC&C1=CC=C2OC=CC2=C1&CC&C=CC#N^CO^CC&CO&C#N&C1CCOCC1&&&CC&CO^CO&&&CO&CO&&
CC&CC&C&CC&&CC^O=C1OC2CC(CC=CCCC=CC=C3COC4CC=CC1C34)OC1(C=CCCO1)C2&CC&&CC&CO^CO^CC^C1CCOCC1&&CO^CO&&CC^CO^CO&CO&&CO^CC&&C1CCOCC1&&&CO&CO^CN&&NC=O^CC^CC&&&CN&N&CN&&CN&&
CC&C1=CC=CC=C1&CCl&&CN^O=C1[NH]C=C[NH]C1=O&CN&CC&NC=O&CN&C1=CC=CC=C1&CF&&&
CC&C1=CC=CC=C1&CN&CC1CC(=O)C2=C[NH]N=C2C1^CC^CC&&&&C^CC&&CC^C1CCCC1&&&
CC&C&CC&&CN^CN&C1=CC=C2C=NC=CC2=C1&CC&C1=CC=CC=C1&CN&NC=O&CC&C1CCC1&&&
C=C&CC&C&C1CCCCC1&CC^CC^C^CC&&C=C&C&&CC^C=C&&&&CC^C&C=O&&CC^C=C&CC&C1=CC=CC=C1&CF&&CF&&
CF&C&FCF&&CC^C1=CC=C2[NH]C=NC2=C1&CC&ClC1=NC=CC=N1&&&
CC&C&CO&&CC^C1=CC=CC=C1&CC&C&CC&C#N^CN&&NC=O&CC&C&CC&&CN^NC=O&CC&C1C2CC3CC1CC(C2)C3&&&
CC&C&C=O&&CC^C1=CC=C2[NH]C=CC2=C1&CN&CC^CO^NC=O&CO&N&CC&CN&CC&&CN^CC&C&CC&CC&CO&&CC&&O=CO&&&
CC&C1=C[NH]C=N1&CN&CC^CS^C1=CC=CC=C1&CN[SH](=O)=O&CF&CN&&CF&&&&
C=O&C&CC&C1=CC=CC=C1^CC&&O=[SH](=O)N1CCCCC1&CS&C1=CC=CC=C1&CC&NC=O&CN&C1=CC=CC=C1&CC&O=CO&&&
NC(=S)N1CC2CC(C1)C1=CC=CC(=O)N1C2&CN&CC&CC&C1=CC=CC=C1&CF&&&
CO&CO&C1=CC=CC=C1&CC&O=CN1CCCC1&CC&C1=CC=CC=C1&CN&&&
CC&NC=O&CN&C1=CC=CC=C1&CO&CO&CC&O=C1C=CC2=CC=CC=C2O1&CC&&&
O=[PH](O)O&CP&C&CP(=O)(O)O&&CO&CC^CC&C1=CC=C2SC=CC2=C1&&&
CO&O=CO&CC&CO&CO&C1=CC=CC=C1&CC&CC^C[NH3+]^CO&O=[NH+][O-]&CO&&&C1=CC=CC=C1&CO&&CC^C&C=O&&CC^C=C&CC&C1=CC=CC=C1&CO&&CO&&
O=C1C=CC2=CC=CC=C2C1=O&CC&C=C&CC&C=C&CC&C1=CC=CC=C1&&&
O=C1[NH]C(=O)C2=NC=CN=C2[NH]1&CN&CC^CN^CC&CC&CC&C1=CC=CC=C1&C1=NOC=N1&CF&CC&&CF^C1=CC=CC=C1&&&CF&&CF&&
CC&CC&CC&CC&CN&NC=O&CC&C&CC&CC^CN^C1=CC=CC=C1&NC=O&CO&CC&CO^CC^C&CC&O=CO&CC&O=CO&&&CC^CN&&CC&NC=O&CC&CC&&&CC&CC&CC&CN&NC=O&CC&C1=CC=CC=C1&CC&C1=CC=CC=C1&&&
N[SH](=O)=O&CS&CC&OC1=NC=NC=C1&CO&C1=CC=CC=C1&CN&N&NCCCl&&CN^CC&CCl&&&
CC&CC1CCCN([SH](=O)=O)C1&CS&C1=CC=CC=C1&CC&NC=O^CCl^CN&&&C1=CC=NC=C1&&&
CO&CO&O=C1CCC2C3CC4=C5C(=CC=C4)OC1C52CCN3&CN&CC&C1CC1&&&
C1=CC=NC=C1&CC&C1CCNCC1&CN&CC&C1CC1&CC&C1=CC=C2[NH]C=CC2=C1&CN&C1=NN=C[NH]1&&&
CC&CC&CC&C1=CC=C2[NH]C=NC2=C1&CC&O=CO^CN&&CC&C1=CC=CC=C1&CC&C1=CC=CC=C1&CC&O=C1[NH]C=NO1&&&
CO&CO&C1=CC=CC=C1&CC&CN^CO^N[SH](=O)=O&CO&CS&&&C1=C[NH]N=C1&CC&&CN&CC&&
CO&CO&C1=CC=C2C[NH+]3CCC4=CC5=C(C=C4C3CC2=C1)OCO5&CO&CO^C[NH3+]&&&&
CN&C1=CC=CC=C1&CS&NC1=NN=C(N[SH](=O)=O)S1&&&
CC&CC&CC&CC&C&CC&CC^CC&&CN&NC(=O)O&CO&C1=CC=CC=C1&CC&C^CO^C=O&&&&CC^C1=CC=CC=C1&&&
CO&O=CO&CC&O=C1C=CC=C[NH]1&CC&C1=CC=CC=C1^CC^CN&C#N^CN&&&&CC&CC&C1=CC=CC=C1&&&
CN&N&CN&&CN^CC&CN&NC=O&CC&CN&O=C1CNC(=O)N1&CC&C1=CC=CC=C1&CCl&&&
CO&CO&C1=CC=CC=C1&CO&CO^CC&&CN&NC=O&CC&C1=CC=C2[NH]C=CC2=C1&CC&&CC&CN^CC&O=CN1CCCC1&&&
CC&C&CC&&CN^NC=O^CC^CC&O=CO&CC&&&CC&CN&C1CCNCC1&CC&CN&CN&C1=CC=C2OC3(CCCC3)CCC2=C1&&&
CC&CC1CCC2=CC=CC=C2O1&CC&C#N^CN&&O=C1CCCN1^CO&&&&
CO&CO&C1=CC=CC=C1&CC&C=NNC=O^CO^CC&CO^CO^CS&&&&&SC1=NN=C[NH]1&CC&C1=CC=NC=C1^CN&&&&
CC&CC&O=C1C=C[NH]C(S)=N1&CC&CC^CS^C1=CC=CC=C1&CC&&&C1=CC=CC=C1&CC&&&
CF&C&FCF&&CC^C1=CC=CC=C1&CS&CS&C&CC&C1CC1^CN&&C1=CN=C(N2CCNCC2)N=C1&&&
CC&CC&CC&CC&CC&CC&O=CN1CCNCC1&CN&C1=CC=C2C(=C1)CC1=CC=CC=C12&&&
CC&C&CC&&CC^O=CN1CCC2=C(C=CC=C2)C1&CC&C1=CC=CC=C1&CS&CN[SH](=O)=O&CN&&&
O=C(O)N1CCC2=CC=CC=C21&CO&O=C1NC2CC2C=CCCCCCCC(=O)N2CCCC12&CC&O=CN[SH](=O)=O^CO^CS&O=C(O)N1CC2=CC=CC=C2C1&C1CC1&&&&&
CO&CO&C1=CC=CC=C1&CC&C^CC^CC&C1CCNC1&&CC^CN&&&CC^CC^C&NC=O&CO&CN&&CC^C1=CC=CC=C1&C&CC&CC&NC=O&CC^CN^CN&C1=CC=CC=C1&NC(=O)O&C&&&CO&CCC&C&&CC^CCC&&&&CC&&
NC=O&CC&CC^CN^CC&CC&O=CN1CCCCC1&C1=CC=CC=C1&CC&CCl&CO&&CCl&&&&
CC&CC&C1=CC=CC=C1&CC&C^CO^CC&CO^CO&CC^C1=CC=CC=C1&&&&&CCl&&CC^C#N&&&
CO&CO&C1=CC=CC=C1&CC&CC&C&CC&C1=CC=CC=C1^CN&&C1CNCCN1&CN&O=CN1CCCCC1&CC&C1=CC=C2C=CC=CC2=C1&&&
NC(=O)N1CCN(C2=NC=NS2)CC1&CN&CC^CC^C1=CC=CC=C1&C1=CC=CC=C1&&&&&
ON=CC1=NC2=CC=CC=C2O1&CC&C1=CC=C2OCOC2=C1&&&
CC&C1=CC=CC=C1&CN&NC=O^CC^CC&&&O=[SH](=O)N1CCCCC1&CS&O=CN1CCC2=CC=CC=C21&CC&&CC^C1CC1&&&
CC&C&CC&&CC^C1=C2CCCCC2=N[NH]1&CN&CC&NC=O&N&CN&&CN^CC&C1=NCCN1&&&
C=C&C&CC&CO^CC^O=CO&C1=CCCCC1&CC&CC&&&C1=CC=CC=C1^CO&&&C^CC&&CO&&
CC&C&CC&&CN^CN&C1=CC=CC=C1&CN&N=N^CN^CN&N=N&C1=CC=CC=C1&CN&CC&C1=CC=CC=C1&O=CO&CC&&&O=CO&&&
CC&CC&CN&NC=O&CC&CN&O=C1[NH]N=CC2=C1[NH]C1=CC=CC=C12&CN&CC&C1=NOC=N1&CC&C1=COC=C1&&&
CN&NC(=O)N1CCCC1&CC&O=CN1CCC2=CC=CC=C2C1&CO&CO^CO&&CO^CC&&CO&CO&C1=CC=CC=C1&CO&CO&&&
CC&C1=CC=CC=C1&CN&NC=O&CC&O=C1C=COC2=CC=CC=C12&&&
CC&C1=CC2=NC=CN2C=C1&CC&C1=COC=C1^CC&&CC^CC^C1CCCC1&&CBr&&&&
C[NH3+]&C[NH+]=C1C=CC2=CC3=CC=CC=C3SC2=C1&CO&&CC^C#N&&&
O=CO&CC&O=C(O)C1=NN(C2=CC=CC=C2F)C2=C1C=CC1=CC=CC=C12&CN&C1=CC=CC=C1&CF&&&
CC&CC&CC&CC&C&CN&NC=O^CC^CC&NC=O&C&CN&CC&C&CC^CN^CC&C1=CC=CC=C1&NC(=O)O&CC^CP&&CO&C1CCCCC1&O=[PH](O)OC1=CC=CC=C1&C1=CC=CC=C1&&&CO&&&C1=CC=CC=C1&&&
CO&CO&C1CCOCC1&CC&CO^CO&&O=P(O)(O)O^CO^CO&&CO^C1CCOCC1&&&CC&CO^CO&&&CO&CO^CO&C1=CC=CC=C1&&&
CC&CC&C1=CC=CC=C1&CC&C1=COC=N1&CC&CN&CN&CC&CS&S&O=S=O&&CS^C1=CC=CC=C1&&&
CC&CO&O=CO&CC&NC1=NC=NN2C=CC=C12&CN&C1=CC=CC=C1^CC^CC&&&NC=O^CC^CN&&&CC&CO&&&
CO&CO&C1=CC=CC=C1&CC&C1=NN=C2SCCN12&CC&C1=CC=CC=C1&CO&CO&&&
C[NH3+]&C1=CC=[NH+]C=C1&CC&O=CN1CCCCC1&CC&CC&CN&C1=CC=C2[NH]C=CC2=C1&CC&C&C=O&&CC^C1=CC=C2C=CC=CC2=C1&&&
CO&C1=CC=CC=C1&CC&NC1=NN=CC2=CC=CC=C12&CN&C1=C2CCCC2=N[NH]1&&&
CC&CC&CC&CN&CC1CC(=O)C2=C(C1)NC=CC2&CC&C#N^CC&&C1=CC=CC=C1^CC^CC&&CC^C1=CC=CC=C1&C1=CC=CC=C1&CC&&&O=CO&&&
CN&CN&CC&O=CN1CCCCC1&CC&O=C1[NH]C2=C(C=CC=C2)C2=C1C=N[NH]2&CC&&CN^C1CCOCC1&&&
CC&C&C=C&CC^CC^C1=CSC=N1&CC1CCC(=O)OCCC=CCCCCCCCC1=O&CC&CO&&&&CO&CC&CC&CC&CO&&
CO&O=CO&CC&C1=CC=CC=C1&CN&NC(=O)N1CC2CCC(C1)O2&CC&CN&NC=O&CC&C1CC1&&&
CC&CC&C&CC&&CC^O=C1CNC(=O)CNC(=O)C2=C(N=C[NH]2)C2=CC(=CC=C2)CCN1&CC&CC^CC^C1=CC=C2[NH]C=CC2=C1&CC^CC&&C&C&CC&CC&&CC&CC&&&&
CO&CO&C1=CC=C2C(=C1)[NH]C1=C[NH+]=CC=C12&C[NH3+]&CC&C1CC1&&&
CC&CN&N=C1C=CN=C(S)N1NC=O&CC&C1=CC=CC=C1^CC^CF&C1=CC=CC=C1&&&CF&&&
CN&O=C1[NH]C(=O)C2=C([NH]1)C1=CC=CC=C1S2&&&
CC&CC&CC&CC&CN&C1=C[NH]N=N1&CC&CN&O=CNC1=NC(=O)CN1&CC&C&CC&&CC^CN&NC(=O)O&CO&CC&C1=CC=CC=C1&&&
NN=C1[NH]C=CS1&CC&C1=CC=CC=C1&CCl&&CCl&&
CO&CO&C1=CC2=C(C=CC=C2)CC1&CO&CO^CN&&NC=O&CC&C=C&CC&C1=CC=CC=C1&CC&C&FCF&&CF&&
CC&O=CNC1=NN=CO1&CC&C1=COC=C1&C[NH3+]&O=[NH+][O-]&&&
CN&CN&CC&NC=O&CN&C&CC&C1=CC=CC=C1^CC^CCl&C&&&CO&&CC^C1=CC=CC=C1&&&
C1=CC=CC=C1&CC&C1=CN=C2N=C(N3CCCCC3)N=C(N3CCOCC3)C2=C1&CC&CO&CO&C1=CC=CC=C1&CC&CC&CN&C1CCNC1&&&
CC&C&CC&CO^CN&&N[SH](=O)=O^CC^CS&NC=O&C1=CC=C2C=CC=CC2=C1&CN&&&CC&C1=CC=CC=C1&CN&C1=C[NH]N=C1&CC&C#N^CN&&&&
CO&O=CO&CC&C1=COC=C1&CC&CN&N[SH](=O)=O&CS&C=C&CC&C1=CC=CC=C1&&&
CC&C&O=S1(=O)CCCC1&&CN^NC(=O)O&CO&C&CCC&&CC&&
CO&CO&C1=CC=C2C=CC=CC2=C1&CC&C1=CC=CC=C1^CC&&CC&CN&NC=O&CC&C&CC&&CC&&
O=C1C=C[NH]C(S)=N1&CS&CC^CN^C1=CC=CC=C1&C1=CC=CC=C1^CC&&CCl&CC&&CCl^C1=CC=CC=C1&&&CCl&&CCl&&
CO&CO&O=C1CCOC2=CC=CC=C12&CO&&CC^C1=CC=CC=C1&CO&CO^CO&&&&
CC&C&CC&NC=O^CC^CN&C1=CC=CC=C1&CC&CN&C1=CC=CC=C1&N[SH](=O)=O^CF^CC&CS&&&C^CS&&FCF&CS&&CF^CC&&&CN&N&CN&&CN&&
CC&CC1CC(=O)C2=C(C1)N=C1C=CC=CC1=N2&CC&&CN^C1=CC=CC=C1&CCl&&CCl&&
CC&CC&CC&C&CO&&CC^NC1=NC2=CC=CN=C2C(N)=N1&&&
O=C1[NH]C2=CC3=CC=C4OCOC4=C3N=C2[NH]1&CN&CC&CC&CC&C1=CC=CC=C1&CF&&&
CC&CC&C&CC&&CN^N=C1NC2=CC=CC=C2S(=O)(=O)N1&CCl&&&
CO&CO&C1=CC=CC=C1&CN&O=CN1CCNCC1&CC&CS&SC1=NN=C[NH]1&CC&&CN&&
CO&CO&COC1=C(SC)C=CC=C1&CC&NC1=NCCS1&&&
O=CO&CC&C1=CC=C2[NH]C=CC2=C1&CC&C1CCCCC1^CC&&C&CC1=NN(C2=CC=C(Cl)C=C2)C(C(=O)O)=C1&&CC^C1=CC=CC=C1&CCl&&&
CO&CO&C1=CC=CC=C1&CC&C&CO&&CC^C1=CSC=N1&CC&C1=CC=C2C=CC=CC2=C1&&&
O=C1C=COC2=CC=CC=C12&CO&&CC^CC&C1=CC=CC=C1&CO&CO&C&CF&&CF&&
CC&C&C=O&&CC^C1=CC=CC=C1&CC&&CS^N[SH](=O)=O&CN&CC&C1=CC=C2CCNCCC2=C1&CN&CC^CC^NC=O&&&CN&C1CCNCC1&CN&CC&CC1CC=CC(=O)C1&CC&&&
CN&C1CCNCC1&CC&CC&CC&C1=C[NH]C=N1&&&
CN&N&NC(=O)C1=N[NH]C=C1&CN^CN^C1=CC=CC=C1^CCl^CC&&&&CCl^O=CO&&&&&
CC&CC&CN&O=C1[NH]C(=O)C2=C([NH]C=N2)[NH]1&CC&C1=CC=CC=C1^CN^CO&CC&CO&CC&CC&&&O=CN1CCC1&&&
CS&SC1=NN=C[NH]1&CC&CN^CN^C1CNCCN1&C&CN&CC&C1=CC=CC=C1&&CC^CO&&&&&
CC&CC&C&CC&&CC&CN^NC=O&CC&C&CC&C1=CC=NC=C1^CN&&N&NC=O&CC^CN^CN&C1=CC=CC=C1&CN&CC&C1CCCCC1&C&&&CCC&&CC&&
C=C&C&CC&&CC^O=C1OC2CC1C1C(=O)C=CC2C12CCC1=CC3=CC(=O)CCC3C12&CC&&CC&CC&CC^O=CO&&&
NC=O&CC&CN^CN^O=C1NC2=CC=CC=C2N2CCCCC12&CC&CC&C1=CC=CC=C1&O=CN1CCOCC1&CCl&&&&&
CC&CO&CO&C1=CC=CC=C1&CN&O=C1CCCN1&CC&NC=O&CN&C1=CC=C2OCOC2=C1&&&
CC&C1=CC=CC=C1&CS&NC(=O)NN[SH](=O)=O&CN&C&CC&CC^CC^C1=CC=C2[NH]C=CC2=C1&NC=O&&&CN&C&CC&&CC^C1=CC=CC=C1&&&
CO&CO&C1=CC=CC=C1&CC&NC=O&CN&C&CC&CC^CN^C&O=C1CCN1&CC&CN&&CC^O=C1NCCO1^CC&&CC&C=C&C1=CC=CC=C1&CC&&&C1=CC=CC=C1&&&
CC&CN&CCNC=O&CC&O=C1CCC2C(=NCC3C4CCCC4CCC23)C1&CC&&CC&&
O=CO&CC&C=C^CO^CC&CC&C1=CC=CC=C1&CC&CO&C1=CC=CC=C1&&CO&&&&
CC&CN&N&NC1=NC(=O)CS1&CC^CN^C&C1=CC=CC=C1&CC&CO&&CC^CO&&&&&
CC&C1=NN2CCNCC2=C1&CN&CC^CC^CC&CN&C1=CC=NC=C1&NC=O&&&CC&C1=CC=C2OCOC2=C1&&&
CO&CO&C1=CC=C2N=CC=CC2=C1&CN&CN&C&CC&C1=CC=CC=C1^CC^CCl&C1=CC=CC=C1&&&CC&CN&C1CCNCC1&&&
CC&CC&C&O=C1CC(=O)NN1&CN^CC^C1=CC=CC=C1&C1=CC=CC=C1&CCl&&&&&
CO&C1=CC=CC=C1&CC&C1=CSC=N1&CC&C1=CC=CC=C1&CF&&&
CC&CC&C&CC&&CC^O=CO&CO&O=C1CC2C3CCCCC3CCC2C2CCCC12&CC&&CC&CC&CO^O=CO^CC^CC&C&C=C&CC&C&&CC^CC&O=CO&&CC&&O=CO&&&
C#N&CC&C1=CC=CC=C1&CC&C1=CC=CC=C1&CC&CC&C&CC&C#N^CN&&NC=O&CC&C1CC2CC1CN2&&&
CN&O=CN1CCNCC1&CC&C1=NC=C2C=C[NH]C2=N1&CC&C1=CC=CC=C1&CN&NC(=O)NC1=NOC=C1&CC&C&CCC&&CC&&
CC&CC&CC&CC&O=CC1=NC=CN=C1&CC&C=C&CC&C1=CC=CC=C1&CO&&CO^CO&&&
O=[NH+][O-]&C[NH3+]&C1=CN2CCCOC2=N1&CO&CO&CC&C1=CC=CC=C1&CO&CO&C&FCF&&CF&&
CC&CO&CO&CC&CC&CN&NC=O&CC&CC&CC&O=CN1CC2=CC=CC=C2OC2=NC=CC=C21&CC&&&
CN&C1=C[NH]N=C1&CC&C1=C[NH]N=C1&CC&O=CO&&&
CC&C&CC&&CN^N&NC(=O)C1=NC2=NC=CN=C2C=C1&CC^CN^C=C&&&CC&C1=CC=CC=C1&CF&&&
CO&CO&C1=CC=CC=C1&CC&CN^CO^NC1=NC=CC2=C1C(=O)[NH]C=N2&CO&CC&&&&CN^CC&C1CCOC1&&&
CC&CC&CC&C1=CC=CC=C1&CC&O=C1N=C2OC=CC2=C[NH]1&CN&C1CCOC1&CO&&CC^CO&&&
CO&CO&C1=CC=CC=C1&CC&CC^CO^CN&CO&CN&&&CC&CC&CC&CC&CC&CC&CO&CO&C1=CC=CC=C1&CC&C&C=O&&CC^CC&CC&C1=CC=CC=C1&&&
CO&CO&O=C1C=C[NH]C2=C1C=CC=C2&CN&C1CCOC1^CF^CN&&CN^CN&&CC^CC&O=CO^CN^CF&&&C1CC1&&&&&
CC&C&C=NN&&CC^C1=CC=CC=C1&CO&CO&C&CC&&CC&&
CC&C1=CC=CC=C1&CC&CC&CC&CC&C&CC&CC^CO^CC&O=CO&O=CO&CC&&&CC&CC&C&CC(=O)O&&CC^O=CO&&&
CC&C1=CC=CC=C1&CC&CO&NC(=O)O&CN&C&CC&CS^CC^S&O=CN1CCCC1&O=S=O&CC&&CS^NC=O&CC&CN&C1=CC=CC=C1&C&&&CC&CC^CC^CC&O=CC1=NC2=CC=CC=C2O1&CC&CCl&CN&&&NC(N)=O&&&
O=C1C=COC2=CC=CC=C12&CC&C1=CC=CC=C1^CO^CCl&CO^CO&CN^CC&&&C1COCCN1&CN&&&C1COCCN1&&&
CC&CO&O=CO&CC&NC1=NC=CS1&CN&O=C1C=CC2=CC=CC=C2O1&CCl&&&
CC&CC&C&CC&NC=O^CC^CN&C1=CC=CC=C1&C1=CC=C2OCOC2=C1&&&&&
O=CO&CC&C1=CC=NC=C1&CC&C1=CC=CC=C1&CCl&&CC^CN&O=C1[NH]C=NC2=CC=CC=C12&CN&C1=N[NH]N=C1&&&
O=CO&CC&CN&O=C1CCCN1&C&CF&&CC^C1=CC=CC=C1&CC&C1=CC=CC=C1&CF&&&
O=C1CCC(=O)N1&CS&CS^CN^CC&CC&C1=CC=CC=C1&C1=CC=CC=C1&CBr&&&&&
CC&CC&CC&CN&O=C1C=CS[NH]1&&&
CC&C&CC&&CC^C1=CC=NC=C1&CC&C1=NN=CO1^CO^CC&&CC^C&C1=CC=CC=C1&C1CCC1&&&&CN^NC=O&CC&CC&C1=CC=CC=C1&&&
CC&C&CC&&CO^CO&C1=CC=C2[NH]C=CC2=C1&CC&NC=O^CC^CN&O=CN1CCOCC1^CN^CC&&&C1CCCCC1&C1=CC=CC=C1&&&CF&&CF&&
CC&C&CO&CO^CC^C1=CC=CC=C1&C1=CSC=N1&CC&CC&C&C1=CC=CC=C1&FCF&CCl&&CF&CC&&O=CO&&&
CC&O=CN1CCC2CNS(=O)(=O)C2CC1&CN&&CC^C1=CC=CC=C1&CF&&CF&&
CC&C1=CC=C2OC=NC2=C1&CN&NC(N)=S&CN&C&CN&NC=O^CC&&C&ClCCl&&CCl&&
CN&C1=CC=C2[NH]C=NC2=C1&CC&C&CC&C#N^CC&&C&C=O&&CC^CS&SC1=NN=C[NH]1&CN&C1=CC=CC=C1&&&
CC&C&CN&CN^CC^CC&NC=O&C1=CC=CC=C1&&&CO&CO&CC&CO&CO&C1=CC=CC=C1&CC&N=CN&&&
N=CN&CC&C1=CC=CC=C1&CC&O=C(C1=NC=CS1)N1CCCCC1&CC&CC&O=CO&&&
CC&NC=O&CN&C1=CC=CC=C1&CC&CC&CN&[O-][NH+](C1=NC2=CC=CC=C2[NH]1)[SH](=O)=O&CS&&CCl&C[NH3+]^CC&C1=CC=CC=C1&&&
CC&O=C1[NH]N=CC2=C1C=NO2&CC&CC^CN^C1=CC=C2C=CC=CC2=C1&CC&&&C=NNC=O&CC&C1=CC=CC=C1&&&
N#[N+][NH-]&C[NH-]&C1=CC=CC=C1&CS&O=[SH](=O)O&CO&C1=CC=CC=C1&CC&CC&C&CC&O=CO^CN&&O=C1NCC2=CC=CC=C12&&&
CC&C1=CC=CC=C1&CS&CS^CC^C1=CC=C2[NH]C=CC2=C1&&&CC&O=CO^CCl&&&&
CC&C1=CC=CC=C1&CO&CO&C1=CC2=CC=CN=C2C=C1&CN&CN&CC&CC&CC&CC&CC&CC&CN&CN&C1=CC=C2N=C3CCCCC3=CC2=C1&&&
CN&C1CNCCN1&CN&NC1=NC=CC=C1&CN&C1CNC1&CN&C1=CC=C2CCCC2=C1&CC&C1=CC=CC=C1&CCl&&&
CC&C&CC&&CN^CC(C)NC=O&CC&CC&C1=CC=CC=C1&CC&C1=CC=C2SC=NC2=C1&CC&C&CC&NC=O^CS^CN&S&CC&O=S=O&CS&&CS^N[SH](=O)=O&&&&&
CC&C#C&CC&C1=CC=CC=C1&CC&C1CNC1&CC&CO^CN&&CC&C1=CC=C2OC=NC2=C1&&&
CC&CC&CN&CCCNC=O&CC&C1=CC=CC=C1&CC&NC=O&CN&C&CC&CC^CC^C1=CC=CC=C1&C&&&CC&CC^CN^CC&NC=O&CC&CC&CN&C&&&CC&CC^CN^C1=CC=CC=C1&NC=O&&&CC&C1CCNCC1&CN&CC&CC&C1=CC=CC=C1&&&
CO&CO&C1=CC=CC=C1&CC&O=C1[NH]C=NC2=CC=CC=C12&CN&CN^CN^CC&CC&C1=CC=CC=C1&NC=O&CCl&&&&&
CC&NC=O&CN&CC&CN&NC1=NC=NC2=CC=CC=C12&CC&C1=CC=NC=C1&&&
CN&O=C1[NH]C(=O)C2=C(N=C[NH]2)[NH]1&CN&CC^CN^NC=O&&&CN&C1=CC=CC=C1&CS&O=[SH](=O)N1CCCC1&&&
N[SH](=O)=O&CS&C1=CC=CC=C1&CC&CC&CC&CN&NC(=O)NN1CCOCC1&&&
CC&C1=CC=CC=C1&CN&O=C1CCCN1&CC&O=CO&CO&CC&NC=O&CN&O=S1(=O)CCCC1&&&
CC&CC&C1=NOC=N1&CC&CN&CC1NC(=O)NC1=O&CC&&&
CC&O=C1C2=C(CCC13CO3)N1C=CSC1=N2&CC&CS&SC1=NN=CO1&CC&C1=CC=NC=C1&&&
CN&C1=CC=CC=C1&CC&O=CO&CO&CC&C1=CC=CC=C1&CCl&&&
CCl&C1=CC=CC=C1&CC&CC&C&CC&CN^CC^C1=C[NH]C=N1&C1=CC=CC=C1&&&CCl&&CCl&&
CC&CC&C&CC&&CC^C&CN&N[SH](=O)=O^CC^CS&O=CO&C1=CC=CC=C1&&&CC&C1=CC=CC=C1&CO&CO&CC&NC=O&CN&C1CCCCC1&&&
CC&CC&CC&C=C&CC&C=C&CC&CC&C=C&CC&CC&C=C&CC&C=C&CC&C&CO&&CC^CC&CC&CC&O=CO&CO&&&
O=C1C=CC2=CC=CC=C2O1&CO&&CO&CC^C&CC1=C(O)C2=CC=CC=C2OC1=O&&CC^C1=CC=CC=C1&&&
O=C1C=CC=CN1O&CN&C1COCCN1^CC&&C1=COC=C1&&&
O=C1CC2=CC=CC=C2C(=O)N1O&CC&C1=CC=C2C(=C1)C=CC1=C2C=CC=C1&&&
CN&CC&CC&C&C1CCNC1&&CC^O=CN1CCCC1&&&
CC&O=C1C=C[NH]C=N1&CC&CO&CO&C1=CC=C2SC=NC2=C1&&&
CO&CO&C1=CC=CC=C1&CO&OC1=NC=CC=C1&CC&&CC^ON=CN1CCSCC1&&&
CO&CO&C1=CC=CC=C1&CN&&CCl&CC^NC=O&CN&C1CCNCC1&CN&CC&CC&CC&C1=CC=CC=C1&&&
CO&CO&C1=CC=CC=C1&CC&C#C^CCl^CC&&&C1=CSC=C1&CC&O=CN1CCCCC1&CC&CO^CC&&C1CCC1&&&
CO&CO&C1=CC=CC=C1&CN&N&NC=O&CC^CN^C&CC&ClCCl&O=C1N=C[NH]C2=CC=CC=C12&&CCl^CC&&&&&
CC&CO&O=CO&CC&CCOC(=O)C1=C(C)NC=CC1&CC&&CC^C1=CC=CC=C1&CO&CO&CC&C=NNC=O&CC&C1=CC=C2C=CC=CC2=C1&CO&CO&CC&C1=CC=CC=C1&&&
CC&CC&O=CNC1=NN=CS1&CC&O=C1NCCCN2C1=CC1=CC=CN=C12&CC&&&
N=CN&CN&C1=CC=CC=C1^CC&&C1=CC=NC=C1&&&
CN&CN[SH](=O)=O&CS&C1=CC=CC=C1&CN&CC1CC(=N)CC(=N)C1^CC^CC&NC=O&&&&&
CN&C1=CC=CC=C1&CC&C1=NOC=N1&CC&C=C&CC&C1=CC=CC=C1&&&
CC&CO&CO&CC&CN&O=CN1CC2CNCC2C1&CC&C1=CC=C2COCC2=C1&&&
CC&CC&CC&CC&C1=C[NH]C=N1&CCl&&CC^O=CO^CN&&CC&C1=CC=CC=C1&CC&C1=CC=CC=C1&CS&O=CN[SH](=O)=O&CC&C1=CC=CC=C1&&&
CO&CO&C1=CC=CC=C1&CC&NC=O^CS^CN&O=[SH](=O)N1CCOCC1&CC&&&CC&C1=CC=CC=C1&CCl&&&
CC&C&CCC&&CN^NC(=O)C=O&CC&C&CC&CC^CN^C1=CC=CC=C1&NC=O&&&CC&O=CN1CCCC1&CC&C&CN&&CC^CC&C1=CC=CC=C1&CO&&&
CC&CC&CN&O=C1[NH]C(=O)C2=C(N=C3C=CC=CN32)[NH]1&CC&&CN^CC&C1=CC=CC=C1&CF&&CF&&
CO&CO&C1=CC=C2C(=C1)C=CC1=CC3=C(C=C12)OCO3&CC&CC&CN&C1CNCCN1&CN&&&
O=C1NC(=O)C(CC(=O)O)C1=O&CC&CC&C1=CC=CC=C1&&&
CO&NC1=NC2=C(N=C[NH]2)C(O)=N1&CN&C1CC2CCC1C2&CF&&CC^CO&O=P(O)(O)O&CO&C1=CC=CC=C1&CC&O=CO&&&
CC&CN&N&CCN&&CN^CC&CC&CC&C&CC&&CN^NC=O&CC&C1=CC=C2N=CC=CC2=C1&CC&C1=CSC=C1&&&
CO&CO&C1=CC=CC=C1&CC&C1=COC=N1&CC&CN^CC^C1CCNCC1&&&CC&NC=O&CN&CC&C1=CC=NC=C1&&&
CC&C1=C[NH]C=C1&CC&C^CC^C=O&&CN&CC^C1CC1&CN&&&O=C1NC(=O)C(C2=CC=CC=C2)N1&CN&C1CCCCCC1^CC&&C1=CC=CC=C1&&&
CC&O=C1[NH]C(=O)C2=C(N=C3[NH]C=CC(=O)N32)[NH]1&CO&&CN^CC^CN^CC&&CN^C1=CC=CC=C1&&&&&
CC&O=C1OC2CNCC2O1&CC&C1=CC=CC=C1^CN&&&&
NC=O&CN&C1=CC=CC=C1^CC^CO&C1=CC=CC=C1&&&CCl&&CO&&
CC&C=CC&C&CC&O=CO^CN&&C=C1SC(=S)NC1=O&CC&C1=CC=CC=C1&CO&&CO&&
C=C&CC&CN&N&NC(=O)O&CO^CN^CC&C1CCNCC1&C1=CC=CC=C1&CN&C[NH3+]&CC&O=[NH+][O-]&CC&&&C&CC&CN^CC^C1=CC=C2SC3=CC=CC=C3NC2=C1&C1=CC=CC=C1&&&&&
CC&CC&CC&CC&CC&CC&CC&CC&CC&CC&CN&NC=O&CC&CS&CS&CC&C&CN&NC=O^CC^CC&NC=O&CC&CN&CC&CC&C&O=CO&CN&CO&&CC&&O=CO&&&
C=C1C(=O)NC2=CC=CC=C12&CC&C1=CC=NC=C1^CN&&C1=CC=CC=C1&CC&O=CO&&&
CC&O=C1N=C[NH]C2=CC=CC=C12&CN&NC=O^CO^CC&&&C1=CC=CC=C1&C[NH3+]&O=[NH+][O-]&&&
S=C1C=CC=C[NH]1&CN&CC&C1CC2CC2CN1&&&
N=C(N)N[SH](=O)=O&CS&C1=CC=C2C=CC=CC2=C1&CCl&&&
CC&CC1C(=O)C=CC2C1CCC1C3CCC4CCCCC4C3=CCC21&CC&O=CO^CC&&&CC&CC&CC&CC&&
CN&C1CNCCN1&CN&CC&C1=CC=CC=C1&CC&O=C1[NH]C2=CC=CC=C2C2=C1CCCN2&&&
CO&CO&C1=CC=CC=C1&CO&CO&CC&NC=O&CN&C1=CN(C2=NN=C(N3CCCCC3)S2)C=C1&&&
CO&CO&O=C1C2=CC=CC=C2OC2=C1C=CC=C2&CC&CO&&&
O=CN1CCC2=CC=NC=C2C1&CC&C1=COC=N1^CC^CC&CO&C1=CC=NC=C1&CO&&&C1=CC=CC=C1&&&
CC&C=C&CC&CC&CC&CC&CC&CC&CC&CC&CO&CO&C1=CC=CC=C1&CC&CC^CO^O=C1CCCO1&&&CO&&CC^CC&C1=CC=CC=C1&&&
NC(=O)NC1=NOC=C1&CN&C1=CC=CC=C1^CC^CF&C1=CC=NC=C1&&&&&
O=CO&CC&C&C=C&CC^CO^C&&&C=O&&CC^C1=CC=CC=C1&CN&N[SH](=O)=O&CS&C1=CC=CC=C1&CCl&&CCl&&
CC&CC&C&C=C1N=C(N)NC1=O&&CC^C1=CC=CC=C1&CN&NC=O&CC&&&
CC&C&C=C&CC^CC^C1=CC=CC=C1&C=C&&&CC&NC=O&CN&C&CC&&CC^C1=CC=NC=C1&&&
CC&C1=CC=CC=C1&CC&CN&NC=O&CC&C&C1CCCC1&&CN^NC=O&CC&C&CC&CC^CN^CC&NC(=O)O&CC&CO&CN&C&&&CC&CC^CC^O=CO&O=CO&&&&&
CC&O=CO&CO&C1=CC=CC=C1&CC&C&O=C1C=CCO1&CC^CO^C1=CC=C2OCOC2=C1^CC&&&&CC&C1=CC=C2OCOC2=C1&&&
CC&CO&CO&C1=CC=CC=C1&CC&CN&N[SH](=O)=O&CS&C1=CC=CC=C1&CO&CO^CO&&CO&&&
CC&CS&C=C1CC2CCC(C1)N2C(=O)S&CC&O=CO&&&
CO&O=CO&CC&CS&SC1=NN=N[NH]1&CN&C1=CC=CC=C1&&&
O=CN1CCN([SH](=O)=O)CC1&CC&C1=CC=CC=C1^CS^CO&C1=CC=CC=C1&CO&CF&C1=CC=CC=C1&&&&&
CC&CC&C&CC&&CC&CN^CN&CC&C&CO&&CC^CO&CO&O=C1C2=CC=CC=C2OC2=C1C=CC=C2&CC&&CO&&
CC&NC=O&CN&C1=CC=CC=C1&CC&NC(=O)C=O&CN&C1=CC=CC=C1&CC&CS&CS&C1=CC=CC=C1&&&
CC&C1=CC=CC=C1&CC&&CO&CC^CN&C1CCNCC1&&&
NC=O&CN&CC^CC^CN&C1=CC=CC=C1&C1CCNCC1&CN&&&NC(=O)C1=N[NH]C2=C1CCC1=CN=C(N)N=C12&CN&C1CCCC1&&&
CC&CC&CC&CC&CC&CC&CC&CC&CC&CC&CC&CC&CC&CC&C&CC&&CC&CC^O=CO&CO&CC&C&CC&CO^CO^O=CO&O=CO&CC&CC&CC&CC&CC&CC&CC&CC&CC&CC&CC&CC&CC&CCCCCCCCCC&&&&&
CC&CC&C1=CC=CC=C1&CN&NC=O&CC&C1=COC=C1&CC&&&
CC&C1=CC=CC=C1&CS&NC(=O)N1CC2=CC([SH](=O)=O)=NC=C2C1&CC&CC^CN^C1=CC=CC=C1&CC&&&CC&C1=CC=CC=C1&&&
CC&CC&CN&O=C1NCNC2=CC=CC=C12&CC&&CC^C1=CC=CC=C1&CCl&&&
O=C1CCOC2=CC=CC=C12&CC&C1=CC=CC=C1^CO&&CO^CO^CC&&&CC&CC&CC&CN&C1CCNCC1&&&
CO&CO&C1=CC=CC=C1&CC&CN^CO^C1CCNC1&CO&C&&&CC&CO^CC&&CC&C1=CC=CC=C1&CCl&&CCl&&
CC&C&CC&&CC^CC&CC&CC&C&CC&&CN^NC=O&CC&C&CC&CC^CN^C&O=C1CCN1&CC&CN&&CC^NC=O^CC&&CC&C=C&C1=CC=CC=C1&CC&&&C1=CC=C2OCOC2=C1&&&
CCl&C1=CC=CC=C1&CC&C1COCOC1&CC&CO^CC^CO&C1=CC=NC=C1&CC&&&C1=CC=CC=C1&&&
NC(N)=O&CN&CC^CN^CF&C1=CC=CC=C1&&&CC&O=CN1CCCNCC1&CN&C1CC1&&&
CO&CO&C1=CC=CC=C1&CN&NC=O&CC&CO&O=CO&CC&C1=CON=C1&CC&&CC^C&CC&&CC&&
CC&C1=CON=C1&CC&&CC^C1=CC2=C(C=C1)CCC2&CC&NC=O&CN&C1=CC=CC=C1&CCl&&CO&CCl&&
CC&C1=CC=CC=C1&CN&NC(=O)N1CCCCC1&CC&CN&NC=O&CC&C1CCC1&&&
O=P1(NCCCl)OCCCO1&CN&CC&CCl&&&
CO&CO&C1=CC=CC=C1&CC&C=C^CO^CC&&&C&C=O&&CC^C&C1=C2CCCCC2C2CCC3CCCC3C2C1&CO^CO^O=CO^CO&&CC&O=CO^CC^C=C&CC&&CC^C&&&&&CC&&CC^C1=CC=CC=C1&CO&&CO^O=CO&CC&&&
CN&C=C1SC(=N)NC1=O&CC&C1=CC=CC=C1^CN^CO&CC&CO^CO^CC&CC&&CO^CC&CC&CO&O=CO&CN&C1=CC=CC=C1&&&&&CC&&CC&&
NC=O&CN&CC^CC^CO&C1=CC=C2N=C3C=CC=CC3=NC2=C1&&&&&
CC&C&CN&NC1=NC=NC2=CN=C(N3CCNCC3)N=C12^CC^CN&C1=CC=NC=C1&&&CN&NC(N)=O&CN&C1=CC=CC=C1&CBr&&&
CC&C1=CC=CC=C1&CC&O=C1NCNC2=CC=CC=C12&CN&C1=CC=CC=C1&CCl&&&
CN&N&CN&&CN^C1=CC=NC=C1&CN&NC=O&CC&ClC1=NC=CC=C1&CCl&&&
CC&C&CC&&CC^CO&CO&CC&C1=CC=CC=C1&CC&O=CN1CCOCC1&&&
CC&C&C=O&&CC^C1=CC=CC=C1&CC&CS&N[SH](=O)=O&CN&C1=CC=CC=C1&&&
CC&CC&CO&CO&C1=CC=CC=C1&CC&C#C&CC&O=C1N=CC=C[NH]1&CN&CC^CC^CC&C1=CC=CC=C1&CC&&&O=CO&&&
CO&CO&C1=CC=CC=C1&CC&O=C1C=CC=C2N=CN=C(S)N12&CC&CC^CS^C1=CC=C2C=CC=CC2=C1&C1=CC=CC=C1&CN&&&NC=O&CC&&&
NC=O&CN&C1CCOCC1^CC^CO&C1=CC=CC=C1&NC(=O)O^CC^CF&CN&CO^CO&CF^C1=CC=CC=C1&CO&&CO&&CF&C1=CC=CC=C1&&&&CF^CBr&&&&&
CC&O=[SH](=O)N1CCCCC1&CS&C1=CN2C=CN=C2N=C1&CC&C1=CC=CC=C1^CC^CCl&&&&&
CC&C&CC&CC^CN^C1=CC=C2[NH]C=CC2=C1&CN&&&CC&C&CO&&CC^C1=CC=CC=C1&CCl&&CCl&&
CO&C&C1=CC=C2C(=C1)CC1=CN=CC=C12&CCl^CC&&C&FCF&&CF&&
CO&CO&C1=CC=CC=C1&CC&O=CO^CO^CO&&&CC&C&C=O&&CC^C1=CC=CC=C1&CO&&CO^CO&&&
CO&CO&C1=CC=CC=C1&CN&N&N=C(N)N&CN^CN^C1=CC=CC=C1&&&CO&CO^CC&&&&
CN&N&N[SH](=O)=O&CS^CN&&C1CCCC1&CC&NC1=NC=CC=N1&CC&C1=CC=CC=C1&CCl&&&
CO&CO&O=C1C=CC2=CC=CC=C2O1&CC&NC=O&CN&C1=CC=NC=C1&&&
CO&CC&CN&C1CNCCN1&CN&CC&C1=CC=C2C(=C1)C=C1OCCCC3=CC=CC2=C13&CCl&&&
C=C1CCOC1=O&CC&CC^CC^C1=CC=CC=C1&C&CC&CO&C^CC&CC^FCF&C&CN&&CF^FCF&N&&&&CF^CN&&&&CN^CC&&&
CC&CC&C1=CC=CC=C1&CC&CN&CC1NC(=O)NC1=O&CN&C1=CC=CC=C1^CC&&&&
NC=O&CC&CC^CN^CC&C1=C[NH]N=C1&CO&CC&CO&C1=CC=CC=C1&C1=CC=CC=C1&CCl&CCl&&CCl&CCl&&&&
CC&CC&CC&CC&O=CO&CO&O=C1CC23CCC4C5C(=O)CCCC5CCC4C2CCC1C3&CC&&CC&CO^O=CO^CC^CC&&&CC&&&
O=[SH](=O)C1=NC=NO1&CC&CC^CS^CC&CC&CC&CC&C1=CC=CC=C1&C1=CC=CC=C1&CC&&&C1=CC=CC=C1&&&
CO&CO&C1=CC=CC=C1&CC&C=NNC=O^CC^CC&CO&C1=CC=CC=C1&CO&CF&C1=CC=CC=C1&&&&&
CO&CO&C1=CC=CC=C1&CN&CN&CC&C1=COC=C1&CC&C1=CC=CC=C1&&&
CC&C1=CC=NC=C1&CC&C1=CC=CC=C1&CN&CN&NC(=O)C1=NC=CN=C1&CN&C1=CC=CC=C1&CO&CO&C&FCF&&CF&&
CC&CN&N&CN&CC^CN^C1=CC=NC=C1&CC&&&C1=C[NH]N=N1&CN&C1=CC=CC=C1&CO&CO^CC^CC&C1C2CC3CC1CC(C2)C3&C1=CC=CC=C1&&&&&
CC&C1=CC=CC=C1&CN&O=CN1CCNCC1&CC&CN&C1=C[NH]C=C1&CC&C1=CSC=C1^CC&&C1=CC=CC=C1^CC^CCl&CC&&&O=CO&&&
CC&C&C=O&&CC^NC(=O)NC1=NC=CS1&CN&C1CCNCC1^CC^CN&&&CC^CC^C1=COC=N1&CC&CC&C1=CC=CC=C1&C1=CC=CC=C1&&&CF&&&
CC&C1=CC=CC=C1&CS&S&O=S=O&&CS^C1=CN=C2SC=CC2=C1&CN&&CC^C1=CC=CC=C1^CC^CF&C1=CC=CC=C1&&&&&
CC&CC&CS&SC1=NC=C2N=N[NH]C2=N1&CN&C=NN^CN^CC&C1CCCC1&C1=CC=CC=C1&CO&CF&&CO&&&CO&&
CN&C&CC&CC^CC^NC=O&O=CO&CN&&&C&CC&CS^CC^CS&NC=O&CC&CN&CC&C1=CC=CC=C1&CC&CC&CN&O=C1C=CC=C[NH]1&CN&&&O=C1C=C[NH]C2=CC=CC=C12&CF&&&
CO&CO&O=C1C=COC2=C1C=CC=C2&CC&C1=CC=CC=C1^CO^CO&CO^CO&&&&CO&CC&CC&CC&CC&CC&CN&C1CCNC1&&&
CC&NC=O&CN&C1=CC=CC=C1&CO&CO&CC&CC&CN&C1COCCN1&&&
CC&C1=CC=NC=C1&CN&NC=O&CC&C1=CC=CC=C1&CC&C^CO^FCF&CO&&CF^C1=CC=NC=C1&&&CCl&&&
C1=CC=C2OC=CC2=C1&CC&C1=CN2CCC1CC2&&&
CN&CC&CC&C1=CC=C2[NH]C=CC2=C1&CC&CC&CN&CN&CC&C1=CC=CC=C1&&&
CC&CO&O=CO&CC&C1=C[NH]C=C1&CC&&CC^C1=CC=CC=C1^CC^CN&&&NC=O&CC&CO&CO&C1=CC=CC=C1&CO&CO&&&
CC&C1=CC=CC=C1&CC&C1=CN=CN=C1&CC&C1CCNCC1&CN&CC&C1=C[NH]C=N1&CC&&&
O=CO&CC&C1=CC=CC=C1&CC&CC&C1=CC=C2CCCCC2=C1&CN&CN&CC&C&CO&&CC^C1=CC=CC=C1&CCl&&&
CO&CO&CC&C1=C[NH]C=N1&CC&CO^CN&&O=CN1CCC1&CC&C1=CC=CC=C1&CC&C1=CC=NC=C1^CC&&&&
NC=O&CN&C1=CC=CC=C1^CC^CC&C1CCOCC1&O=C1C=COC2=C1C=CC=C2^CN&&CN&C1CCNC1&C1COCCN1&&&&&
CO&CO&CC&C1=CC2=C(C=C1)C1=C(C2)C2=CC=CC=C2[NH]1&CF&&CO^CO^CN^CC&&&CC&CN&N&CN&&CN&&
CC&O=CNC1=NC=C2N=C[NH]C2=N1&CO&CO^CN^CC&C1C2CC3CC1CC(C2)C3&C1=CC=CC=C1&&&&&
CN&N&CN&&CN^C1=CC=CC=C1&CC&C=C&CC&C&C=O&&CC^C1=CC=CC=C1&CBr&&&
CN&N&NC=O&CC^CN^C&O=S1(=O)CCCC1&CC&&&CS^CN^S&NC=O&O=S=O&CC&&CS^C&C1=CC=C2C=CC=CC2=C1&CC&CCl&CC^CN&&CC&NC(=O)O&CC&CO&CN&C&N=S(N)(=O)C1=N[NH]C=N1&CCC&&&&CC&&
C#N&CC&NC1=NC(=O)C=C[NH]1&CC&C1=CC=CC=C1^CC&&C1=CC=CC=C1&&&
CC&C&O=C1CCC2C(CCC3CCCC32)C1&CC^CC&CC^CO&&CC&&&CC^C1CCOC1&CC&C1CCOC1&CC&C&CC&CO^CC&&O=CO&&&
CO&CC&C1CCOC1&CN&NC1=NC=C2N=C[NH]C2=N1^CO&&&CO&&
CC&C1=CC=C2C3=C(CC4CCNCC4C3)[NH]C2=C1&CC&C^CN^FCF&CC&&CF^CC&&&CS&SC1=NC2=CC=CC=C2[NH]1&&&
CO&CO&C1=CC=CC=C1&CC&CC^CO^CN&CO&NC=O&&&CC&O=[SH](=O)N1CCCCC1&CS&O=CN1CCC2=CC=CC=C21&CC&&CC&&
CC&CO&O=CO&CC&O=C1C=C[NH]C2=CC=CC=C12&C[NH3+]&O=[NH+][O-]&&&
CO&CO&C1=CC=CC=C1&CBr&&CC^CC(=O)N=C1NC(=N)C(=N)S1&CN&^CN^CN&&&C1=CC=CC=C1&CS&O=[SH](=O)O^CCl&&&&
CC&CN&O=C1[NH]C=N[NH]1&CC&C1=C[NH]C=N1^CN^CN&CC&CC&C1CCOC1&C1=CC=CC=C1&&&CF&&&
CN&O=C1C2=CC=CC=C2CC12CCNC21C(=O)NC2=CC=CC=C21&CBr&&&
CC&NC(=O)C1=NN2C=CC=NC2=N1&CC&&CN^CC&C1CCCCC1&&&
NC=O&CC&C1=CC=CC=C1&CO&CO&C1=CC=C2C=CC=CC2=C1&C[NH3+]&O=[NH+][O-]&&&
CC&C&CC&&CO^CO&C1=CC=CC=C1&CC&CN&C1COC2CCNCC2C1&CN&NC=O&CC&CC&C1CC1&&&
CC&CO&O=CO&CC&O=C1NC=CCN1&CC&C1=CC=CC=C1^CC&&C1=CC=CC=C1&C[NH3+]&O=[NH+][O-]&&&
O=CN1CCCCCCC1&CC&C=C&CC&C1=CC=CC=C1&CS&O=[SH](=O)N1CCOCC1&&&
CO&CO&C1=CC=NC=C1&CC&C1=CC=C2SC=CC2=C1&CN&NC=O&CC&C1CC1&&&
CC&CC1C=[N+]([O-])C2(C=CC3=CC=CC=C32)C1=O&CC&&&
CC&CO&O=CO&CC&C&C=C&CN^CC^NC(=S)NC1=NC=CC=N1&C#N&&&&&
CC&CC&C1=CN=CN=C1&CN&C1CCNCC1^CC^CC&C#C&NC=O&CC&CN&C1=CC=NC=C1&C1CC1&CN&&&&&
CC&CC&CC&CC&CC&CC&C&CC1CCC=CC1=O&CC^CO&CC&&&&
CN&O=C1C=C[NH]C2=C1[NH]C=C2&CC&O=CO&&&
CC&CC&C&CC&O=C1[NH]C=NC2=C1SC=C2^CN^CN&N&CC&NC=O&C1=CC=CC=C1&CC^CN&&C1=COC=C1&CC&&&C1=CC=CC=C1&&&
CC&O=C1C2=C(N=C3C=CC=CN13)[NH]C=C2&CC&O=CN1CCCCC1^CN^CC&&&&&
C[NH3+]&C1=CC=[NH+]C=C1&CN&NC=O&CC&C1=CC=CC=C1&&&
C#N&CC&C1=CC=NC=C1&CC&O=CN1CCN(C2=NC=CS2)CC1&CC&C1=CC=CC=C1&CCl&&CF&CO^CO&CC&C1=CC=NC=C1&&&
CC&C1=COC=N1&CC&C1=CC=CC=C1&CC&CC&CN&CN&C1CCNCC1&CC&C1=CC=CC=C1&&&
CC&O=C1C=CC2=CC=CC=C2O1&CO&&CO&CC^CC&C1=CC=CC=C1&&&
CC&C1=CC=CC=C1&CS&C=NN[SH](=O)=O&CC&C1=CSC=C1&CBr&&&
O=[SH](=O)[O-]&CS&C1=CC=CC=C1&CC&CC&CC&C1=CC=CC=C1&&&
CC&SC1=NC=CC=N1&CC&&CS^C&CC&&CC^NC=O&CN&C1CC1&&&
CC&CC1CC2=NOC=C2C(C)N1O&CN&N=N^CC^CN&&&C1=CC=CC=C1&CCl&&CCl&&
C=C&CC&CN&N&CN&CC^CN^CC&CC&CO&CC&CO&C&C1=CC=CC=C1&CO&CCl&&CC&&CN&CN&CC&C1=COC=C1&&&
CC&C&CC&&CN^C=N&CC&C1=CC=CC=C1&CCl&&CCl&&
CC&CC1CN=C2C3=CC=CC=C3N=C(S)N12&CS&CC&NC=O&CN&C1CCCCCC1&&&
CN&N&CN&&CN^CC&CC&CN&NC=O&CC&C1=CC2=CC=CN=C2C=C1&CO&&&
CC&CC&CC&CC&CN&NC=O&CC&C&CC&CC^CN^C1=CC=CC=C1&NC=O&CO&CC&CO&C&C&CC&CC(=O)O&CC^CN&CC^C1=CC=C2[NH]C=CC2=C1&NC(=O)O&O=CO&&&CO&&&C&CCC&&CC&&
CO&CO&C1=CC=CC=C1&CO&CO&O=CN1CCC1&CC&C1=CN=CC=N1&&&
CC&C1=CC=C2[NH]C=CC2=C1&CC&CN^CN^NC=O&&&CC&C=C&CC&C1=CC=CC=C1&CF&&&
CO&CO&C1=CC=CC=C1&CS&O=C1C=CC([SH](=O)=O)=N[NH]1&&&
CN&C1=CC=C2C(=C1)NC1=CN=CN=C1N1C=CC=C21&CN&&CCl&&
CC&CC&CC&CC&O=CO&CO&CC1OC23CCCCC2CCC1C3&CC&&CC&CO^O=CO^CO^CC&O=CO^CC&&CC&&CO^C1=COC=C1&O=CO&&&CC&C1=COC=C1&&&
O=CO&CC&CC&CN&O=C1CNC(=O)N1&CC&CC&C1=CC=CC=C1&CN&CN&C1=CC=CC=C1&&&
CC&O=C1C=CC2=C(CC3C=CCC24NCCCC34)[NH]1&CC&&CN^CC&C1=CC=CC=C1&&&
CO&CO&C1=CC=CC=C1&CO&CO^CC&&CS&CS&C1=CC=CC=C1&CN&NC(N)=O&CN&C&CC&&CC^CC&C1=CC=CC=C1&&&
O=P1(N2CCOCC2)NCCO1&CC&CC&C1=CC=CC=C1&CO&CO&C&FCF&&CF&&
CC&O=CON=CC1=NC=CS1&CC&C1=CC=CC=C1&CC&C&CCC&&CC&&
CO&CO&CC&C1=CC=CC=C1&CC&C#C&CC&C1=CC=NC=C1&CC&CC&CC&CC&C&CC&&CC&CO^CO&&&
CO&CO&C1=CC=CC=C1&CN&NC=O^CO^CC&&&C1=CC=CC=C1&CN&NC=O&CC&CN&N&CN&&CN&&
CC&C1CC2CCOC3OC4CCC(C1)C23OO4&CC&&CO^CO^CC^CC&&&CC&CC&C#N&&&
CC&CO&O=CO&CC&C=C&CN&C1=N[NH]C=N1&&&
CC&C1=CC=CC=C1&CC&&CN^NC(N)=S&CN&CC&C1=CC=CC=C1&&&
CO&CO&C1=CC=CC=C1&CC&C&C=O&&CC^C=C&CC&C1=CC2=C(C=C1)SCO2&CO&CO&&&
CC&O=C1[NH]C2=C([NH]1)C1=C(C=C2)N=CS1&CN&C1=CC=CC=C1&CCl&&&
CO&O=CO&CC&C&CC&CC^CN^C1=CC=CC=C1&COC(=O)C(CC1=CC=C(OC)C=C1)N[PH](N)=O&CO&CN&CO&CC&&&CC&C1=CC=CC=C1&CC&C^CC^CC&C&&CC^CC&&&&CC&&
CC&C1=CC=CC=C1&CS&S&O=S=O&&CS^CC&CC&O=CN1CCOCC1&&&
CF&C&FCF&&CC^C1=CC=CC=C1&CN&NC1=NC(N)=NC(N)=N1^CCl^CN&&&CC^CN^CN&CC&C1COCCN1&CC&&&C&CC1=CC=CC=C1&&CC^C1=CC=CC=C1&&&
CO&CO&C1=CC=CC=C1&CC&CC^CO^CC&&&CC&C1CCCCC1&C&CC&CO^CC&&CC&CC&C&CCC&&CC&&
NC(N)=O&CN&CC^CN^CC&CC&C1=C[NH]C=C1&C1=CC=NC=C1&&&&&
CC&CC&C1=CN=CN=C1&CC&C1=CC=CC=C1^CC^CF&C#C&&CC^CC&NC=O^CF^C1=CC=NC=C1&N&&&CN&CN&N&&CN^CN&CC&&CN&&&&
O=CO&CC&C&C=C&CC^CO^C&&&C=O&&CC^C1=CC=C2C=CC=CC2=C1&&&
C1=CC=NC=C1&CC&CC&C1=C[NH]N=N1&CN&C1=CC=CC=C1&CO&CO&C1=CC=NC=C1&&&
CC&C&CC&CN^CN^CC1CCCN1&O=C1NCCC2=CC=CC=C12&CC&CC&&&C1=C[NH]N=C1^CC&&&&
CC&CC&CC&CC&CC&CC&CC&CC&CC&CC&CC&C=CC(=O)OP(=O)(O)O&CO&CC&C1CCOC1&CN&C1=NC=C2N=C[NH]C2=N1^CO^CN&&CO&&&&
O=CO&CC&C1=CC=C2OCCOC2=C1&&&
O=C1C=N[NH]C(=O)[NH]1&CN&C1=CC=CC=C1&CS&O=[SH](=O)N1CCCCC1^CCl&&&&
C#N&CC&C1=CC=CC=C1&CC&C1CCC2CC2C1^CN&&NC1=N[NH]C=C1&CC&NC=O^CN&&C1=CC=CC=C1&CF&&&
CO&CO&C1=CC=CC=C1&CN&NC=O&CC&C&C=C&CC^CC^C1=CC=C2[NH]C=CC2=C1&C#N&CO&&&&&
CO&CO&C1=CC=CC=C1&CN&NC(N)=O^CO^CN&CO&C&&&CC&CC^CC^C1=CC=CC=C1&NC=O&CO&CN&&&C1CCNC1&CN&CC&C1=CC=CC=C1&CO&&&
CC&CC&C&CC&&CC^CC&C&CC&&CC&CC^NC=O&CN&O=C1CN=CC2=CC=CC3=C2N1CC3&CC&C1=CC=CC=C1^CN&&&&
CC&CC1C2=C(CN1C(=O)N1CCN3CCCC3C1)C(NC=O)=N[NH]2&CC&O=CN1CCCCC1^CC&&&&
CC&CC&CC&CC&CC&CC&CC&CC&CC&CN&O=C1C=C[NH]C(=O)[NH]1&CN&C1CCOC1&CN&NC(=O)O^CC^CO&CO&CC&&&C1=CC=CC=C1&&&
CC&CN&N&CCN&&CN^CC&CC&CN&CN&C1=CN=C2C=CN=CC2=C1&CC&C1=CC=CC=C1^CC^CO&C1=CC=CC=C1&&&CO&&&
NC(=O)N1CCNCC1&CN&C1=CC=CC=C1^CN^CCl&C1CC1&&CCl&&&&
CC&C&CC&&CC^CC&C&CN&NC=O^CC^CC&NC=O&C1=C[NH]C=N1&CN&CC&CC&C#N&C1=CC=CC=C1&&&CF&&&
CC&C&CC&&CC^C1=CC=CC=C1&CC&C^CN^CC&NC=O&&CC^CC&&&CC&C1=C[NH]C=N1&CC&C1=CC=CC=C1&&&
CC&C&CCC&&CC^C1=CC=CC=C1&CO&CO&C1=CC=NC=C1&CC&ON=CN1CC1&&&
CO&CO&C1=CC=CC=C1&CC&CN&NC=O&CC&C&O=CN1CCC1&CC^CC^CC&&&C1=CC=CC=C1&CCl&&&
O=CN1CCOCC1&CC&C1=CC=CC=C1&CC&C1=CC=CC=C1&CC&NC1=NC=CN=C1^CF&&&&
CN&CN&O=C1C=CC1=O&CN&CN&C1=CC=C2C(=C1)N=C1CCCCN12&CN&C1=CC=CC=C1&CN&C1CCNCC1&CO&&&
O=S1(=O)C=CC2=CC=CC=C21&CN&C1CCNC1&&&
CO&CO&C1=CC=CC=C1&CF&&CC^C1=CC=CC=C1&CC&CO^CC^CO&CC1CCCC1&C1=CC=C2C(=C1)CCC21CC1&CC&CC&&&O=CO&&&
CC&CO&O=CO&CC&C1=CC=CC=C1&CC&C^CO^C=O&&&&CC^CO&CO&C1=CC=CC=C1&CO&CO&&&
O=[SH](=O)N1CCC2=CC=CC=C21&CS&C1=CC=CC=C1^CF^CF&&&&&
CC&C1=C[NH]C=C1&CC&C^CC^C=O&&CN&CC^CC&CO&C1=CC=CC=C1&O=CO&&&CC&C=C&CC&C1=CC=C2OCOC2=C1&&&
CO&CO&C1=CC=CC=C1&CC&C=C1SC(=O)NC1=O&CN&CC&C&C=O&&CC^C1=CC=CC=C1&CO&&CO&&
O=CC1=NN2CCCCC2=C1&CC&C1=CC=CC=C1&CCl&&&
CO&CO&C1=CC=CC=C1&CN&NC1=NC=NC2=C1N=C1CCCCN12&&&
CO&O=CO&CC&C1=CC=[NH+]C=C1&C[NH3+]&CC&C&C=O&&CC^C1=CC=CC=C1&CC&&&
CC&O=C1CC2CCCC3CCC4OOC32C(N1)O4&CN&&CC&&
CO&CO&C1=CC=CC=C1&CO&CO^CS&&N[SH](=O)=O&CN&C1=CC=CC=C1&CC&NC=O&CN&C&CC&CC^CC^C&NC=O&CC&CN&&CC^C1CCCC1&&&&&
O=C1NCC(=O)N2CC3=C(CC12)C1=CC=CC=C1[NH]3&CC&C1=CC=C2OCOC2=C1^CN&&C1=CC=CC=C1&CCl&&CCl&&
C#N&CC&C1=CC=C2N=C3[NH]C4=CC=CC=C4SC3=CC2=C1&CN&&CN^C1CC2CCC(C1)N2&&&
CO&CO&C1=CC=CC=C1&CN&NC=O^C[NH3+]^CC&O=[NH+][O-]&CN&&&O=C1COC2=CC=CC=C2N1&CC&&&
CO&CO&C1=CC=CC=C1&CF&&CC^C1=CC2=C(N=C1)[NH]C=C2&CC&C1CCNCC1&&&
CN&CC&C1=CC=CC=C1&CC&C=NNC=O&CC&O=C1C2=CC=CC=C2C(=O)C2=C1C=C1C=CC=CN21&&&
CO&CO&C1=CC=CC=C1&CN&NC=O^CO^CC&O=CO&CO&CC&O=CO&&&CC&C1=CC=CC=C1&CS&O=[SH](=O)N1CCOCC1&&&
CO&CO&C1=CC=CC=C1&CBr&&CC^NC=O&CN&C1=CC=CC=C1&CN&C1=C[NH]N=N1&CC&C1=CC=NC=C1&&&
NC=O&CC&C=C^N^CC&CN&C1=CC=CC=C1&C1=CC=NC=C1^CN^C[NH3+]&&&C1CCNCC1&O=[NH+][O-]&CN&&&CC&C1=CC=CC=C1&&&
C#N&CC&SC1=NC=CC=N1&CN&CN^CS^CC&CC^CC^CC&C1=CSC=N1&C1=CSC=C1&CC&CC&&&C1=CC=CC=C1&C1=CC=CC=C1&&&CC&O=CO&&&
CC&C1=CC=CC=C1&CC&C1=C2CCNCC2=NC(C2=N[NH]C=C2)=N1&&&
CN&N&CN&CC^CN^CC&CC&C1=CC=CC=C1&C1=CSC=N1&&&&&
CN&C1=C[NH]N=C1&CN&NC=O^CC^CC&C1CCNC1&C1=CSC=N1&CN&CC&CC&C1=CC=CC=C1^CN^CC&CF&&&CF&&CF&&&&
CC&O=C1C=C2CCC3C4CCCC4CCC3C2CC1&CO&&&
CC&C1=CC=CC=C1&CN&NC(=O)N1CCCCC1&CC&CN&C1CCNCC1&CC&C1=CC=C2ON=CC2=C1&CF&&&
CC&CC&CC&CN&CCCCNC(=O)C1=N[NH]C=C1&CN&C1=CC=CC=C1^CC^CC&&CCl^O=CN[SH](=O)=O^CC&&CS&O=CN1CCC2=CC=CC=C2C1&C1=CC=C2C=CC=CC2=C1&CC&&&CN&N&CN&&CN&&
CC&CC&CC&CO&CO&C1=CC2=CN=CN=C2C=C1&CN&CN^CO^O=C1C=CC(=O)C=C1&CO&CN&CC&CN&CC&C&CC&CCO&CC&&CC^CN&CO&&&&&
O=CNC1=NC2=CC=CC=C2S1&CF&&CC^C1CC1&&&
CO&C1=CC=C2C=CC=CC2=C1&CC&C&CC&C1=CC=CC=C1^CN&&C1CCNCC1&&&
CC&C&CC&&CC^O=CNC1=NN=CS1&CC&C1=COC=C1&&&
NC(=O)O&CN&C^CO^CC&CC&CS^CC^C1=CC=C2C(=C1)CC1=CC=CC=C12&S&O=CO&&&O=S=O&&&&CS^C1=CC=CC=C1&&&
CO&CO&C1=CC=CC=C1&CN&NC=O^CO^CC&CO&C1=CC2=C([NH]N=C2)S1&&&CC&&CN^C1CCCCC1&&&
CC&C&CC&&CN^NC=O&CC&O=CNC1=NC2=C(C=CC=C2)S1&CC&C1CC1&&&
CC&C1=CC=CC=C1&CC&C1=CN2N=CC=C2N=C1&CC&C1=CC=CC=C1^CN&&O=CN1CCNCC1^CC^CC&&&C1=COC=C1&&&
NC=O&CN&C1=CC2=C3C(=C1)CC1NCCC34C(CCCC14)O2^CC^CO&C1=CC=NC=C1&&CO&&&CN^CC&C1CC1&&&
CC&CO&O=CO&CC&C1=C[NH]N=C1&CC&C1=CC=CC=C1^CN&&C1=CC=CC=C1&&&
CC&CC&CC&CN&NC=O&CC&C&O=CN1CCC1&CC^CC^CC&&&C1=CC=CC=C1&CO&CO^CC^C1=CC=CC=C1&C#N&CCl&&&&&
CN&C&CC&CC^CC^C1CCCCC1&O=CO&CC&&&CS&O=[SH]C1=NN=N[NH]1&CN&C1=CC=CC=C1&&&
CC&C1=CC=CC=C1&CC&C1=CC=C2N=CC=NC2=C1&CC&&CC^O=CO^CC&&C1=CC=CC=C1&&&
CC&NC=O&CN&C1=CC=CC=C1&CO&CO&CC&O=C1C=CN=C2SC=CN12&&&
CC&CC&O=C1CCCCCCCNCCCCCO1&CC&&CO^CO^CC^C1CCOCC1&&CO^CO&CO^CC&CC^C1CCOCC1&&CN&C^CC&&CC^CC&&CN&CO&CO^N^CO^CO^C^CO&CN&&&C1=CC=C2SC=NC2=C1&CC^C&&&CN&&&CO^CC&&&CO&&CO&&&&
CO&O=CO&CC&C&C=C1C(=O)NC2=C1C=CC=C2&CC^CC&CC&&O=CN1CCNCC1&CN&C1=CC=CC=C1&CC&&CC&&
CC&C1=CSC=C1&CC&O=CN1CCNCC1&CN&C1=CC=CC=C1&CF&&&
CC&CO&CO&C1=CC=CC=C1&CC&C=C^CO^CC&&&C&C=O&&CC^CC1C=CC2=C(C=CC=C2)O1&CO&&CC^CC^CC&&&&
C#N&CC&C&CC1=CC=CC=C1&&CC^CC^CC^CC&C1=CC=CC=C1&CC&&&CN&S=C1NCCN1&CN&C&CC&CC^CC^C1=CC=CC=C1&C&&&CC&CC^CN^C1=CC=CC=C1&S=C1NCCN1&&&CN&CC&C1=CC=CC=C1&&&
CC&C1=CC=CC=C1&CC&C1=NOC=N1&CC&CC&CC&O=CO&&&
C#N&CC&C1=CC=CC=C1&CCl&&CN^NC=O&CC&CN&CN&O=C1C=C[NH][NH]1&CC&C^CN^FCF&C1=CC=CC=C1&&CF&&&&
C1=CC=CC=C1&CC&CN&NC1=NC(N)=NC(N2CCNCC2)=N1&CN&CC&CC&C1=C[NH]C=N1&&&
CO&CO&C1=CC=CC=C1&CC&C^CO^CN&CO^CO^CN^CC&&CO&C&NC=O&&&CC&N&&CC^CN&NC=O&&CN^CN&C&C&CC&CC&CC^CC&CC^C1=C[NH]C=N1&NC=O&CC&&&CN&NC=O&CC&CN&NC=O&C&&&CC&&CC^NC=O&CN&CC&CC&CC&CN&&&
CC&CC&C&CC&C1=NN=N[NH]1^CN^CN&C1CNCCN1&C1=CC=CC=C1&CN&CF&C1=CC=CC=C1&&&CF&&&
CS&O=[SH](=O)N1CCNCC1&CN&CC&C&CC&NC=O^CC^CN&C1=CC=CC=C1&C1=CC=CC=C1&&&CC&C^CCl^C=O&&&&CC^C1=CC=CC=C1&&&
CO&CO&C1=CN=C2C(=C1)N=CC1=CN=CN12&CC&&CC&CC^CC&CC&CCl&&&
O=C(C1=NOC=C1)N1CCC2=CC=CC=C21&CCl&&CCl&&
CO&CO&C1=C2CCN3CC4=CC5=C(C=C4C(CC1)C23)OCO5&CO&&&
CC&C1=CC1&CC&CC&CC&C&CN&&CC^CC&O=CN1CCNCC1&CN&C&CC&C#N^CC&&O=CN1CCCCC1&&&
N=CN&CC&CC&C1=CC=CC=C1&CO&CO&C1=CC=CC=C1&CN&&&
CC&CC&CC&CO&CO&C1=CC=C2C(=C1)CC1NCCC23CCCCC13&&&
CC&C1=CC=CC=C1&CS&N[SH](=O)=O&CN&CC&CS&CS&CC&C1=COC=C1&&&
CC&CN&N&NC=O&CC^CN^CC&CC&CC&NC=O&NC=O&CN&CN&C&C1=CC=NC=C1&CC&&&CC^CC^CC&NC=O&O=CO&CN&&&C1=CC=NC=C1&&&
CO&O=CO&CC&CN&N&N[SH](=O)=O&CS^CN^C1=CC=C2C=CC=CC2=C1&C1=CC=CC=C1&&&CC&C&CC(F)(F)F&&CO&CC^C&FCF&&CF&&
CN&N&CN&&CN^C1=CC=CC=C1&CC&C1=CC(N2CCOCC2)=NC=N1&CC&CS&SC1=NN=C[NH]1&CN&&&
CC&C1=NOC=N1&CC&O=C1CC2SCC=CN12&CC&O=CO^CN&&NC(=O)C=NO&CO&C1=CC=CC=C1^CC^CC&NC1=NC=CS1&C#N&&&&&
CC&C1CCOCC1&CO&CO^CO^C1CCC2C(C1)CCC1C3CCCC3CCC21&&CO^CC&CO^CO&CC^C1CCOCC1&&&C^CC^CC&CC&&CC^CO^CO&CC^C&&&CO^CO&&CC&C1CCOCC1&&CO&CO^CC&&&&&&CO&CO&CO&&
CS&S&O=S=O&&CS^C1=CC=CC=C1&CC&O=C1CCC2=CC=CC=C2N1&CC&C1=CC=CC=C1^CCl&&&&
CO&CO&C1=CC=CC=C1&CBr&&CC^NC(=O)C1=NOC=C1&CN&C1=CC=CC=C1&&&
C=C1C(=O)C23CC1CCC2C12CCCC(C)C1CC3OC2&CO&O=CO^CO^CC&O=CO^CO^C1=CC=CC=C1&CC&&CC^CCl&&&CO&&&O=CO&CC&&&
CC&CO&O=CO&CC&C1=CC2=C(CCCC2)S1&CN&NC=O&CC&CN&O=C1[NH]C=NC2=CC=CC=C12&&&
CO&CO&O=C1OCC2=NC3=C(C=N[NH]3)CC12&CC&C1=CC=CC=C1&CO&CO&C1=CC=CC=C1&&&
CC&O=CN1CCN(C2=NC=CS2)CC1&CC&C1=CC=NC=C1&&&
NC=O&CC&CC^CN^CN&CC&O=C1[NH]C2=NC=CC=C2N2C=CC=C12&CC&&&CN&C1CNCCN1&CN&C1=CC=CC=C1&&&
O=C1[NH]C2=CC=CC=C2[NH]1&CN&C1=C[NH]N=C1&&&
O=C1C=COC2=CC=CC=C12&CC&CS&CS&CC&CO&&&
O=[NH+][O-]&C[NH3+]&C1=CC2=NC=CN2C=C1&CC&CN^CC^NC1=NC=CC=N1&C&CC&FCF&C1=CC=CC=C1&&CF&&&&
CC&CC&CC&C1=CC=CC=C1&CN&O=C1[NH]N=C2C3=CC=CC=C3N=C(O)N12&CC&CC&CC&&&
CC&CC&O=C(N1C=NCC1)N1CCNCC1&CC&C1=CC=CC=C1^CC&&C1=CC=CC=C1^CN&&C1=CC=CC=C1&CC&&&
CC&C1=CON=C1&CC&O=CN1CCCCC1&CC&CO&CO&C1=CC=CC=C1&&&
CC&C&CC&&CC^C&CC&CO^CN&&CN&CC&C1=CC=NC=C1&CC&C#C^CF^CC&&&C1=CC=NC=C1&&&
CN&C1=CC=C2[NH]C=CC2=C1&CC&C1=NCC(C2=CC=CC=C2)N1&CC&C1=CC=CC=C1&&&
O=C1OCCC2=CC=C3C=CC=CC3=C12&CCl&&CC^CN&C1CNCCN1&CN&C1=CC=NC=C1&&&
O=CNC1=NC=CS1&CC&C1=CC=CC=C1^CC^CF&O=CN1CCCC1&&&CC&C1=CSC=N1&&&
CC&C=CC&CC&CO&CO&C1=CC=CC=C1&CC&C=C1SC(=O)NC1=O^CO&&CO&CC&C1CC1&&&
C#N&CC&O=C1C=C[NH]C(S)=N1&CC&C1=CC=CC=C1^CS&&CC&C1CCCCC1&&&
CC&C1=CC=CC=C1&CC&O=C1[NH]SC2=NC=CC=C12&CC&&CN^CN&O=CN1CCNCC1&CC&CC&C1=CC=CC=C1&&&
CC&CC&CC&CC&C1=CC2=CC=CC=C2C1&CC&C=C^CO^CC&&&C1=CC=CC=C1&CO&&&
CC&C&C=O&&CC^CC&C&CC&C1=CC=CC=C1^CC^CBr&O=C1C=COC=C1&&&CC&&&
CO&O=CO&CC&CC&CC&O=C1C=CC2=CC=CC=C2O1&CO&O=CO&CC&CC1CC(=O)C2=C(C1)[NH]C(=O)C=C2&CN&C1=CC=CC=C1^CC^CF&&&&&
CC&C1=CC=CC=C1&CN&C1=C[NH]C=C1&CC&&CC^C=C1C(=O)NC(=O)NC1=O^CC^CN&&&CC&C1=CC=CC=C1&&&
CC&CS&S&O=S=O&&CS^C1=CC=CC=C1&CC&CC&NC=O&CN&C1=C[NH]N=C1&CC&C1=CC=CC=C1^CN^CO&C1=CC=CC=C1&&&&&
CN&NC=O&CC&C1=CN=CN=C1&CC&C1=CC=C2OCOC2=C1^CC&&&&
CC&C&O=C1CCCCO1&&CC^CC1C(=O)CCC2C3=C(CCC12)C1C(=O)CCC1CC3=O&CC&&CC&CC&CO&CC&&
CC&C1=CC=CC=C1&CS&S^CN^O=S=O&NC=O&&CS^CC&C&CC&FCF&C1=CC=CC=C1&&CF&&&&
CC&C=C1C2C=CCC1C1=C(C2)[NH]C(=O)C=C1&CC&&&
CC&C1CCNCC1&CN&CC&O=CN1CCC2=CC=CC=C2C1&CC&CC&C1=CC=CC=C1&CCl&&&
CO&CO&C1=CC=CC=C1&CC&CN^CO^O=C1NCC2=CC=CC=C12&CO&C&&&CO&CO^CC^CC&C1=CC=CC=C1&C&&&CO&&CC^CN&C1CCNCC1&&&
CC&C1=CC=CC=C1&CC&&CN^NC=O&CC&C&O=C1COC(=O)N1&CN^CC^C&C1=CC=CC=C1&CC&&&&CC&&
CO&CO&C1=CC=CC=C1&CC&C^CO^CO&CO^CO&CC&&CO&C1=CC=C2OC=CC2=C1&&&CC&C1=CC=CC=C1&CO&&&
O=CO&CC&CN&C=C1SC(=S)NC1=O&CC&C1=CC=CC=C1&CC&C&FCF&&CF&&
CC&CO&O=CO&CC&C1=CC=C2SC=CC2=C1&CN&NC=O&CC&CO&O=C(O)C1=N[NH]C(=O)C=C1&CN&&&
CC&C&CC&C1=CC=CC=C1^CN&&N&NC=O&CC^CN^C1=CC=NC=C1&C1=CC=NC=C1&&&&&
CO&CO&CC&C1=CN=C(N2CCN3C=CN=C3C2)N=C1&CC&CN^CC^C1COCCN1&&&&&
CC&C&CC&&CC^CC&C&CC&CO^CN&&CN&CC&C&CC&CC^CN^CC&CN&C1=CC=CC=C1&CC&&&C&CC&CC^CN^C&CN&CC&CC&&CC^C&&&CN&NC(N)=O^CC^CN&C&C&CC&CC&&CC^CC^CC&&O=CO&O=CO&&&&&
O=CO&CC&C&C=C&CC^CO^C&&&C=O&&CC^O=C1C=CC=C[NH]1&CC&CC^CN^C1=CC=CC=C1&CC&CCl&C1=CC=CC=C1&&&CF&&CF&&
CO&C&CC1=CC=C(Cl)C=C1&&CC^C1=CC=CC=C1^CC^CCl&C1=CC=NC=C1&&&&&
CC&C&CO&&CC^CC^CC^C1=COC=C1&C1=CC=C2OC=NC2=C1&&&&&
CN&CN&O=C1C=CC(=O)C=C1&CO&CO&&&
CC&C&C=C&CC^CC^C1=CC=CC=C1&C=C1SC(=S)NC1=O&&&CN&CC&CC&O=CO&&&
CO&O=CO&CC&C1=CC=CC=C1&CC&CN&C1CCCNCCC1&CN&NC=O&CC&C1=CC=C2[NH]N=CC2=C1&CC&C1=CC=NC=C1&&&
NC(=O)O&CN&CC^CO^C1=CC=NC=C1&C&&&CC&O=CNC1=NN=CS1^CC^CC&C1=CC=CC=C1&CC&CC&C1=CC=CC=C1&C&&&FCF&&CF&&
CS&CS&CC&CC&C&CN&NC(=O)O^CC^CO&C&C&C=O&CCC&&CC&CC^CF&&&&&
C1=CC=CC=C1&CC&C1=CC=C2SC=CC2=C1&&&
CC&O=CN1CC2C(=O)CCCC2=NC2=CC=CC=C21&CC&C1=CC=CC=C1&CO&CO&C&FCF&&CF&&
CO&CO&C1=CC=CC=C1&CC&CN&C1CNCCN1&CN&C1=CC=C2N=CC=CC2=C1&CCl&&&
NC=O&CC&CC^CN^C1=CC=C2[NH]C=CC2=C1&C1=CC=CC=C1&&&CN&C1COCCN1&&&
CCl&C1=CC=CC=C1&CC&C1=CC=C2C(=C1)OCC1=NC=CN21&&&
NC=O&CC&C=C^CN^CC&C1CCCCC1&C1=CC=C2OCOC2=C1&CC&&&CC&CN&C1CCNCC1&CC&C1=CC2=C(C=C1)OCC2&&&
CO&CO&O=C1C=CC(=O)C2=C1CC1C3NC(CC4=C3C(=O)C=CC4=O)CN1C2&CC&&CO^CO^CC^CC&&CC^C1=CC=CC=C1&CC^CN&&CO&&&O=CO&CC&&&
CO&CO&C1=CC=C2N=CC=CC2=C1&CN&C=NN&CC&C1=CC=CC=C1&C[NH3+]&O=[NH+][O-]&&&
CO&CO&C1=CC=C2N=CC=CC2=C1&CN&O=S1(=O)CCNCC1&&&
O=CO&CC&CN&N&NCC(=O)O&&CN^C1=CC=CC=C1&CC&O=CO&&&
CO&CO&C1=CC=CC=C1&CC&O=C1C=CC=C[NH]1^CO^CC&CO&O=C1C=C[NH]C(=O)[NH]1&&&CN&C1CCOC1&CO&&CC^CO&&&
CO&CO&C1=CC=CC=C1&CN&NC(N)=O&CN&C1=CSC=C1&CC&&CC&CC^CC&O=CO&&&
NC1=NC2=CC=CC=C2[NH]C1=O&CN&CC&C1=CC=NC=C1&&&
CO&O=C(O)O&CO&CN&C1=NN=C[NH]1&CC&C^CC^C1CCC1&C1=CC=CC=C1&&CC^CC&C1=CC=NC=C1&C&CC&FCF&C#N&&CF&&&&
CO&O=CO&CC&O=C1CC2CC3C(=O)C(COC(=O)CCC=CCC2O1)C31CO1&CC&&CO^O=CO^CC^CC&&CO&&&CC&CO^O=CO&CC&C&CC&&CN^NC(=O)O&CO&C&CCC&&CC&&
CO&CO&CC&CC&CN&NC=O&CC&C1=CC=CC=C1&CC&CS&SC1=NC2=CC=NC=C2[NH]1&CN&CC&C1=CC=CC=C1&CF&&&
O=CO&CC&C=C1OC2=C(C=CC=C2)C1=O&CC&C1=CC=CC=C1&CCl&&&
CC&C1=CC=CC=C1&CO&CO^C[NH3+]^CC&O=[NH+][O-]&CN&&&CN&CC&O=CO&&&
CC&C1=CC=CC=C1&CC&CC&CC&CN&N[SH](=O)=O&CS&C1=C[NH]C=N1&CN&&&
CC&C&CC&&CO^CO&C1=CC=CC=C1&CC&C1CCOC1^CCl^CC&&CCl^C1=CC=C2OCOC2=C1^CC&&&&CC&C1=CC=NC=C1&CCl&&&
CF&C1=CC=CC=C1&CC&C&CC&C1=CC=CC=C1^CC&&C1CCNC1&&&
CO&CO&CC&CC&CO&CO&C1=CC=CC=C1&CC&NC=O^CO^N&CO&CN&&&CC^CN^C1CCNC1&C&CO&CC&CO&&CC^C1=CC=CC=C1&&&CC&C&FCF&&CF&&
CC&CC&CC&CC&CC&CC&CC&CC&CC&CC&CC&CC&CC&CC&CC&O=CN1CCCCC1&CC&CO&&&
CO&CO&C1=CC=CC=C1&CN&NC=O^CO^CC&CO^CO^CS&&&CO&O=C1C=C[NH]C(S)=N1&&&CS&N[SH](=O)=O^CN^CN&CC&C1=CC=CC=C1&C1=CC=CC=C1&CC&&&C&FCF&&CF&&
CC&C1=CC=CC=C1&CS&O=C1CSC(N[SH](=O)=O)=N1&&&
CC&C&CC&&CC^CC&C&CN&&CC^NC=O&CN&C1=CC=CC=C1&CC&NC=O^CO^CN&CO&C&CC&CC&O=CO&CC^CC&&C1=CC=CC=C1&O=CO&&&&&
O=[NH+][O-]&C[NH3+]&C1=CC=CC=C1&CN&NC1=NSN=C1N&CN&CC&C1=CC=CC=C1&CCl&&&
O=C1NCNC12CCNCC2&CN&C1=CC=CC=C1^CN&&C&CC&C1=CC=CC=C1^CC&&C1=NN=N[NH]1&CN&C1=CC=C2OCCOC2=C1&&&
CO&CO&CC1CCC2=C(C=C3OC4=CC=CC=C4C(=O)C3=C2)O1&CO&O=CO^CO^CC&O=CO^CC^CC1C2CCC1C(=O)O2&CC&&CC^CC&CC1C2CCC1C(=O)O2&&&&CC^CC&&&&CC&&
CO&CO&C1=CC=CC=C1&CCl&&CC^C1=C[NH]N=C1&CC&C1=CC=CC=C1&CC&C1=CC=CC=C1&CC&&CC&&
CC&C1=CC=CC=C1&CN&CC1CNC1=O&CC&&&
CC&CC&C&C=O&&CC^C&[O-][N+]1=C2C=CC=CC2=NO1&&CC&&
CC&O=CO&CO&CC1CCC2=C(C1)[NH]C1=C2C=CC=C1&CC&&&
CN&O=C1NC(=O)C2=C1C1=C3C4=C2C2=CC=CC=C2N4CC(=O)N3C2=C1C=CC=C2&&&
CC&CC&CO&CO&C1=CC=CC=C1&CC&O=C1N=C[NH]C2=C1C=CS2&CC&&CC&&
O=CO&CC&C1=CC=CC=C1&CS&SC1=NC=CC=N1^C[NH3+]^CC&O=[NH+][O-]&C1=COC=C1&&&&&
CC&C&CC&C^CN^C=O&C1=C[NH]C=N1&&CC&&C1=CC=CC=C1&CCl&&CCl&&
CO&CO&C1=CC=CC=C1&CC&C=C1N=COC1=O&CC&C1=CC=CC=C1&CN&NC=O&CC&&&
NC=O&CN&C1=CC=CC=C1^CC^CCl&O=C1NC2=CC=CC=C2S(=O)(=O)N2CCCC12&&CCl^CN&&&CC&C1=CC=CC=C1&CF&&&
O=CN1CCCCC1&CC&O=C1N=CC=C2[NH]C3=CC=CC=C3C=C21&&&
C1=CC=CC=C1&CC&CC&CN&C1=NC=C2C=N[NH]C2=N1&CN&CN&CC&C1=CC=NC=C1&&&
CC&C1=CC=CC=C1&CS&NC(=O)N[SH](=O)=O&&&
CO&CO&C1=CC=CC=C1&CC&C1CCNC1&CN&CC^CC^CC&CC&CC&NC=O&C1=CC=CC=C1&N&&&CN&&CN^C1=CC=CC=C1&&&
CC&C1=CC=CC=C1&CO&CO&CC&NC=O&CN&CC&O=CN1CCC2(CC1)NCCC1=C2N=C[NH]1&&&
CO&CO&C1=CC=CC=C1&CC&C=NNC=O&CC&[O-][N+]1=C2C=CC=CC2=NO1&&&
CC&CC&CS&CS&C1=CC=C2[NH]C=CC2=C1&CC&CC^CN^C&CC&CC&C1=CC=CC=C1&&CC^CCl&&CC&&O=CO&&&
CC&CC&C1=CC=CC=C1&CN&NC(N)=O^CC^CN&C1=NN=N[NH]1&CC&CN&C1CCNCC1&&&CN&CC&CC&CC&CC&CC&CC&CN&CN&CC&CC&C1=CC=CC=C1&CO&&&
CC&CC&CO&CO&C1=CC=CC=C1&CC&O=CN1COC2=NC(S)=NN=C2C2=CC=CC=C21&CS&&CC^C1=CC=CC=C1&CO&CO&&&
NC(=O)N1CCCCC1&CN&CC^CC^CC&C1=CC=NC=C1&CC&CF&CN&&&C1CNCCN1&CN&C1=CC=CC=C1&CCl&&&
C=C&CC&CN&C1=NC=C2C=N[NH]C2=N1&CN&&&
CC&C1=NN2C=CSC2=N1&CC&CN^CC^C1CCNCC1&C1=CC=CC=C1&&&CCl&&CCl&&
CC&C1=CC=CC=C1&CC&&CN^C1CNCCN1^CC^CN&&&O=C1C=CC2(CCCCC2)O1&&&
CC&C1=CC=CC=C1&CC&CO&CO&C1=CC=CC=C1&CC&C=NNC=O&CC&CN&N&N[SH](=O)=O&CS^CN^C1=CC=CC=C1&C1=CC=CC=C1&&&CC&&&
O=CO&CC&C1=CC=CC=C1&CN&O=C1[NH]C=NC2=C1SC=C2&CC&C1=CC=CC=C1&CN&C1COCCN1&&&
CO&CC&C1CCOCC1&CO&CO^CO^C1=CC=CC=C1&&CO^CC&&CO^CC^CCl&&C1=CC=CC=C1&&&&&
CO&CO&C1=CC=CC=C1&CC&CC1CC2CCC3C(=CCC4C3CCC3C(C)CCCC34)C2C1^CC^CC&CC^CO&CC^C=CC&&&&CO^CC&&CO&&&CC&CC&&
CC&CN&O=C1[NH]C(S)=NC2=C1SCC2&CS&CC&NC=O&CN&C1=CC=CC=C1&CF&&&
CC&C&CC&&CC^CN&O=C1CCCN1&CC&NC=O&CN&CC&C1=CC=CC=C1&CCl&&&
CC&CN&N&NC=O&CC^CN^CC&CC&CN&CC&NC(=O)O&CN&CO&NC(=O)O&C&CO&CCC&C&&CC^CCC&&&&CC&&
CC&C1=CC=NC=C1&CC&&CN^CN&C1CCNCC1&CN&CC&C1=NOC=N1&CC&C1CC1&&&
CC&CO&CO&N#CC1=NC=C2C(=N1)[NH]C1=C2C=CN=C1&&&
CO&CO&C1=CC=CC=C1&CN&NC=O^CO^CC&CO^CO^CN&&&CO&C1CSCCN1&&&&&
NC=O&CC&CC^CN^C1CCNCC1&C1=CC=CC=C1&&&CC&C1=CC=C2SC=NC2=C1&&&
CC&O=C1C=C[NH]C2=C1C=CC=C2&CN&C1CCNC1^CF^CC&&CN^O=CNC1=NC=CS1&&CF^CC&&&CC&C&CC&&CC&&
CC&CC&CC&CC&CO&CO&C1=CC=C2OC=CC2=C1&CC&O=CO^CC&&C1=C[NH]N=N1^CO^CN&CO&CC&&&C1CCCCC1&&&
CO&CO&C1=CC=CC=C1&CC&O=C1OCC2CC3=CC4=C(C=C3CC12)OCO4^CO^CN&CO^CO^CN&&&&&C1=CC=CC=C1&CN&NC=O&CC&CC&CC&CN&N&CN&&CN&&
CC&CC&CC&O=C1NC(=O)C2C1CCC1C(=NO)CCCC12&CO&CC^CO^C=C&&CO^C&CC&CC&C1=CC=CC=C1&&CC&&CC&CC&C=CC&CC&&&
CO&CO&C1=CC2=CN=CN=C2C=C1&CC&NC=O^CN&&CN^CO^C1=CC=CC=C1&CO&CF&&&&CO^CO&CC&CN&CN&CC&CO&&&
CC&C1=CC=C2C=CC=CC2=C1&CC&C&CC&C1=CC=CC=C1^CN&&C1CNCCN1&CN&CC&C1=CC=NC=C1&&&
CC&CC&CC&CC&CC&CC&CC&CC&CC&CC&CC&CC&CC&CC&CC&CN&CN&C1=CC=CC=C1&CC&CC&CC&O=CO&&&
CO&CO&C1=CC=C2[NH]C=CC2=C1&CC&CC&CN&NC1=NC=NC2=CC=CC=C12&CC&&&
CC&CC&CC&CN&C1CCNCC1&CC&CO&OC1=NC2=CC=CC=C2C2=CC=CC=C12&CC&&&
CC&O=CO&CO&C1=CC=C2C(=C1)NCN1C2=NC2=CC=CC=C21&CCl&&&
CO&CO&C1=CC=NC=C1&CC&C1=CC=C2[NH]N=CC2=C1&CC&NC=O&CN&C1CCNCC1&CN&CC&C1=CC=CC=C1&CF&&&
CC&C&CC&&CC^CC&CN&C1=CC=C2[NH]C=NC2=C1&CC&O=C1CCCN1&CN&C1=CC=CC=C1&CC&C#N&&&
CC&O=S(=O)(N1CCCCC1)N1C=CC(S(=O)(=O)N2CCCCC2)=N1&CC&C1=CC=CC=C1&CF&&&
CC&CO&O=CO&CC&O=C1C=C[NH]C2=CC=CC=C12&CN&CC^CN^C1=CC=CC=C1&C1CNCCN1^CF^CN&CN&&&C1=C[NH]C=N1&C1CCNCC1&&&&&
CC&C&CC&&CC^CC&C&CN&NC=O^CC^CC&NC=O&C&CN&CC&C1=CC=CC=C1&CC^CC&&CC&CP&C1=CC=CC=C1&P&&&O=PO&&CP^CO&CO&C1=CC=CC=C1&&&
CC&C1=C[NH]N=C1&CN&&CC&CC^O=C1[NH]C(=O)C2=C[NH]N=C2[NH]1&CN&&CN^CC^CN^C1CC1&CC&&&C1=CC=C2N=CC=CC2=C1&CCl&&&
NC=O&CC&CC^CN^C1C2CC3CC1CC(C2)C3&CC&&&CN&O=C1C=CC(Cl)=N[NH]1&&&
CN&O=CN1CCNCC1&CC&O=S1(=O)C2=C(C=CC=C2)SC2=NC=CN21&CCl&&&
CO&CO&C1=CC=CC=C1&CBr&&CC^C=NNC=O&C&CC&CC^CC^CN&C1=CC=CC=C1&O=C1NC(=O)C2=CC=CC=C12&&&&&
CO&CO&C1=CC=CC=C1&CN&C1CNCCN1^CN^CN&NC1=NC=C2C=C[NH]C2=N1&C&CN&CC&CN&&CC^C1=CC=CC=C1&&&CF&&CC^NC=O&&&
C=C&C&CC&C=C^CC^C&O=C1C=CCC2CCC3OC123&CC&CC&&CO&&&&
CC&C&CCC&&CC^C1=C[NH]N=C1&CC&NC=O^CN^CN&CC&C1=CC=CC=C1&C1=CC=CC=C1&CCl&&&&&
C=NNC(N)=O&CC&C1=CC=CC=C1^CN^C[NH3+]&C1=CC=CC=C1&O=[NH+][O-]&C[NH3+]&&&O=[NH+][O-]&&&
CN&C&C1=CC=C2C(=C1)CCC1CCCCC21&CO^CC&CO^O=CO&&&&&
CC&CN&CN&NC1=NC=CC=N1&CC&C1=CC=CC=C1^CN^CO&C&CO&CC&&&&CC&CC^CCC&&&
CC&CC&CC&C1=CC=CC=C1&CC&C1=C[NH]N=N1&CN&CC&C&CN&&CC^O=CO&&&
CC&C&CC&&CC^C&O=C1OCC2=C1C(=O)N1CC3=CC4=CC=CC=C4N=C3C1=C2&&CC^O=CN1CCCCC1&CC&NC=O&&&
O=CO&CC&CC&CC&CN&S=C1NCCN1&CN&CC&CC&CN&CN&C1=CC=C2N=CC=CC2=C1&CCl&&&
O=CO&CC&CC&CC&CC&CC&CC&CC&C1=COC=N1&CC&C1=CC=CC=C1^CC^CC&C1=CC=CC=C1&C1=CSC=C1&&&&&
C#N&CC&C1CCCCC1&CC&NC=O&CN&C1=CC=CC=C1&CC&C1=CC=CC=C1&CC&CN&NC1=NN=CO1&CC&C&FCF&&CF&&
CO&CO&C1=CC2=C(C=C1)CNCC2&CO&CO^CC&&CC^CN^C1=CC=C2C=CC=CC2=C1&CC&&&NC=O&CN&C&CC&&CC&&
NC=O&CC&CO^CN^CO&CC&C1=CC=CC=C1&O=CN1CCNCC1&CBr&CN&&&C1=CC=NC=C1&&&
CO&CO&C1=CC=CC=C1&CC&NC=O&CN&C1=CC=CC=C1&CN&C1CCNC1&&&
NC(=O)O&CN&C^CO^CC&CC&CN^CC^C1=CC=CC=C1&C1=C[NH]C=N1&O=CO&&&&&&&
CC&C&CC&&CC^CO^CN&&NC=O&CC&CO&CO&O=C1C=CC2=CC=CC=C2O1&CC&C1=CC=C2OCOC2=C1&&&
CO&CO&C1=CC=CC=C1&CS&O=CN1CCN([SH](=O)=O)CC1&CC&C=C&CC&C1=CC=CC=C1&C[NH3+]&O=[NH+][O-]&&&
NC=O&CN&C1=CC=CC=C1^CC^CI&C1=CC=C2N=CC=CC2=C1&&CO&&&CI&&
CC&C1=CC2=NC=CN2C=C1&CC&C1=CC=CC=C1&CS&N[SH](=O)=O&CN&C1=CC=CC=C1&CO&&&
N=C(N)N&CN&CC&CC&CC&C&CN&NC=O^CC^CC&O=CO&C&&&CC&CC^CN^CC&NC(=O)O&O=CO&CO&&&CC&C1=CC=CC=C1&&&
CO&CO&C1=CC=CC=C1&CC&C=NNC=O&C&CC&&CC^C1=CC=CC=C1&CCl&&&
CC&C1=CSC(NN=C2CCCC2)=N1&CC&C1=CC=CC=C1&CF&&CCl&&
O=C1C2=CC=CC=C2C(=O)C12CCCC2&CCl&&CO&&
CN&C1=CC2=CC=NC=C2C=C1&CC&C1=CC=CC=C1&CO&CO&CC&CN&C1CCNC1&&&
CC&C1=CSC=N1&CC&C1=CC=NC=C1^CC&&CC&CO&CO&C1=CC=CC=C1&CC&C2=CC=CN=C2C=C1&CC&C1=CC=CC=C1&&&
CC&C&C=C&CC^CC^C1=CC=NC=C1&CC1CCC(C)C2=C1C=CC=C2&CC&CC&O=CO&&CC&&&CC&&
CO&CO&C1=CC=CC=C1&CN&N&NC=O&CC^CN^C&&&CC&&CC&CO^CO&C1=CC=CC=C1&CO&CO&C1=CC=CC=C1&&&
CC&CC&CC&CC&CC&C1=CC=CC=C1&CS&N[SH](=O)=O&CN&C1=CC=C2CCCCC2=C1&CN&CN&CC&C&CO&&CC^CO&CO&C1=CC2=C(C=C1)[NH]C=C2&&&
CO&CO&O=C1[NH]C=CC2=C1C=CC=C2&CN&CC&C1=CC=CC=C1&CC&C=N&CN&C1=CC=CC=C1&CN&C1COCCN1&&&
CC&C1=CC=CC=C1&CO&CO^CC^CC&&&C1CCNCC1&CN&CC&C1=CC=NC=C1&&&
CC&C1=CC=CC=C1&CN&CC1CC(=O)C2=C(C1)[NH]C(=O)C=C2&CC&NC=O^CC^CN&&&CC&C1CCOC1&&&
CC&C&CC&&CC^C&CC&CO^CN&&CN&CC&C1=CC=NC=C1&CN&C1COCCN1^CF&&&&
CF&C&FCF&&CC^C1=CC=CC=C1&CC&C1=CC=CC=C1&CC&C1=CC=C2[NH]C=NC2=C1&&&
CC&CN&N&CN&CC^CN^C1=NOC=N1&C&CC&CC&C1=COC=C1&&CC&&&&
CC&C1=CC=CC=C1&CO&CO&C1=CC2=C(C=N1)SC=C2&CC&NC=O&&&
O=C1C=COC2=C1C=CC1=CC=CC=C12&CC&C1=CC=CC=C1^CCl^CCl&&&&&
CN&N&CN&&CN^CC&CC&C&CO&&CC^C1=CC=CC=C1^CC&&C1=CC=CC=C1&&&
NC=O&CC&CC^CN^C1=CC=CC=C1&CC&CCl&CC&&&CC&CN&NC=O&CC&C1=CSC=C1&&&
CC&C1=CC2=C(C=C1)C1=CC=NN1CC2&CO&&CC^CN^CC^N&C1=CC=CC=C1&CN&CF&&CN&&&&
CC&C&CN&NC=O^CC^CC&C1=CC=CC=C1&C1CCNCC1&CC&CN&C&CC&FCF&CC&&CF^CO&&&CO&C1=CC=CC=C1&CC&C&FCF&&CF&&
CO&CO&C1=CC=CC=C1&CN&NC1=NC=CC(N2C=CN=C2)=N1&CC&&CC^C1=CC=CC=C1&&&
CO&CO&NC1=NC2=CC=CC=C2N=C1&CN&C1CCCCC1&&&
N[SH](=O)=O&CS&C1=CC=CC=C1&CN&NC=O&CC&C1=CC=CC=C1&CCl&&&
O=C1C=CC2=CC=CC=C2[NH]1&CC&C^CC^FCF&C^CC&CF^FCF&C&&&&CF^FCF&&&&CF&&
CO&NC(=O)C=NO&CN&O=C1CC2SCC=CN12^CC^CC&NC1=NC=CS1&O=CO^CC&&&&CS&SC1=NC=N[NH]1&CN&&&
CC&CC&CN&N&CCCN&&CN^CC&CN&O=C1CN=CC2=CC=CC=C2N1&CC&C1=CC=CC=C1^CCl&&&&
CC&C1=CC=CC=C1&CC&CC&C1=CN2N=CSC2=N1&CC&&CC^CC&C1=CC=CC=C1&CO&CO&C&FCF&&CF&&
O=CN1CCCCC1&CC&C1=CC=C2[NH]C=CC2=C1^CC&&CC&CC&C1=CC=CC=C1&&&
CO&CO&C1=CC=CC=C1&CN&NC=O&CC&C=C&CC&C1=CC=CC=C1&CO&CO^C[NH3+]^CC&O=[NH+][O-]&CC&&&CN&C1COCCN1&&&
CC&C&C=NNC=O&CC^CC^C1=CC=NC=C1&C1=CC=CC=C1&&&CO&&&
O=C1C=CC2=CC=CC=C2O1&CCl&&CC^C1=NN2CCCOC2=C1&&&
CC&NC=O&CN&C1=CC=CC=C1&CS&O=[SH](=O)N1CCOC1&CC&CC&C&C=O&&CC^C1=CC=C2OC=CC2=C1&&&
CC&C&CO&&CC^NC=O^CC^CN&C&C1=CC=NC=C1&FCF&&&&CF&&
CN&N&CN&CC^CN^CC&C1=CC=CC=C1&CN&&&CN&O=C(NC1=NC=CS1)C1=NC2=CN=CC=C2S1&&&
CC&C&CC&&CN^CN&CC&C&CO&&CC^CO&CO&C1=CC=CC=C1&CC&C1=C[NH]C=N1&CC&C1=CC=CC=C1^CC&&C1=CC=CC=C1&&&
CC&O=CN1CCC2=CC=CC=C21&CS&N[SH](=O)=O^CC^CN&&&CC&CN&C1CNCCN1&CN&C1=CC=CC=C1&CC&&CC&&
CC&C1=CC=CC=C1&CC&C1=CN=CN=C1&CC&C1=CC=CC=C1&&&
CC&C&CC&&CC^CC&CN&NC=O&CC&NN1C=CC=C1&&&
CC&C1=CC=CC=C1&CC&NC=O&CN&CC&CN&C1=C[NH]N=C1&&&
C=O&C&CC&CC^CC^CC&CC&C1=CC=CC=C1&C&&&CO&O=S(=O)(O)O^CC&&O=CO&&&
C#N&CC&C1=CC=CC=C1&CN&NC=O&CC&CS&CS&C1=CC=C2OCCOC2=C1&&&
C#N&CC&C1=NC=C2C=C[NH]C2=N1&CCl&&CN^C1CCOC1^CC^CC&CO&CO^CO&&&&&CO&&
CC&C&CCC&&CO^NC(=O)O&CN&C&CC&CC1C2CN(C=O)CC12^CC^CC&C&NC=O^CC^CCC&CN&&&&CC^C&&&CC&CC^CC^C1CC1&NC(=O)C=O&&&&&
CC&CC&CN&C1=C[NH]C=C1&CC&C1=CC=CC=C1^CC^CF&CN^CC&&C1CNCCN1&&&CN&C1=CC=CC=C1&CC&&&
NC=O&CC&CN^CN^O=S1(=O)NCCN1&C1=CC=C2C(=C1)CCN2C1=NC2=CC=NN2C=C1&CN&CF&CC&&&C1=CC=CC=C1&CCl&&&
O=CN1CCNCC1&CC&C1=CN=C(N2C=CC=N2)N=C1^CN^CC&C1=CC=CC=C1&C^CC^CF&FCF&C1CC1&&&&CF&&&&
CO&CO&CC1C=CC2=C(C=CC=C2)O1&CC&C^CC^C=O&&&&CC^C=C&CC&C=C&CC&C1=CC=CC=C1&C[NH3+]&O=[NH+][O-]&&&
N[SH](=O)=O&CN&CC^CS^CC&C1=CC=CC=C1&C1=CC=C2[NH]C=CC2=C1&CCl&&&&CCl&&
CC&C1=COC=N1&CC&C1=CC=CC=C1^CC^CC&CN&C&O=C1C=CN=C[NH]1&CCC&CN&&CC^N^CC&&CN&&&&CN&&
C=C1SC(=S)NC1=O&CC&C1=CC=CC=C1&CO&CO&CC&C1=CC=CC=C1&&&
CC&C1=COC=C1&CN&NC=O^CC^CC&C^CC^C1=CN=CC=N1&CC&&&&&&CC&&
C=C&CC&C1=CC=CC=C1&CC&CN&O=C1CCCN1&CC&O=CN1CCOCC1&&&
CC&C=C1C=NOC1=O&CC&C1=CC=CC=C1&CCl&&&
CN&N&N[SH](=O)=O&CS^CN&&C1=CC=CC=C1&CC&NC=O&CN&C1=CC2=C(CCCCC2)S1&CC&NC=O&&&
CC&CC&CC1OCC2CCC13OC23&CC&&CC^CO^C&&CC&&CC^C1=CC2=C(C=C1)C1CCOC1O2&CO&CO&&&
NC=O&CN&C1CCCCC1^CC^CC&C1=CC=CC=C1&CC&&&CN&C1=CC2=C(CCO2)C(N2CCNCC2)=N1&&&
CC&C&CO&&CC^C1=CC=CC=C1^CC&&C1=CC=C2SC=NC2=C1&&&
CO&CO&C1=CC=CC=C1&CC&CC^CO^CC&&&CC&C1=CC=CC=C1&CO&&&
CO&CO&C1=CC=CC=C1&CC&CC&C&CN&NC=O^CC^CC&NC=O&O=C1C=C[NH]C=C1&CN&CO&C&&&CC&O=CO^CC&&C1=CC=CC=C1&&&
CC&C1=CC=CC=C1&CCl&&CN^N&NC=O&CC^CN^CO&CC&O=CO&CC&CC&C#N&C=C&&&CC&C1=CC=CC=C1&&&
N=CNOC=O&CC&CO^CC^CO&C1=CC=NC=C1&C1=CC=CC=C1&&&&&
C=C1CCOC1=O&CC&CO^CC&&C1=CC=CC=C1&CCl&&&
CO&O=CO&CC&C1=CC=CC=C1&CN&NC(=S)N1CCNCC1&CN&C1=CC=CC=C1&CC&&&
CO&CO&C1=CC=CC=C1&CN&N&NC=O&CC^CN^C1=CSC=C1&CC&&&NC=O&CN&CC&C1=CC=C2OCCOC2=C1&&&
O=C1CC2(CCCCC2)CC(=O)N1&CN&CC&CN&N&NC(N)=O&CN^CN^C1=CC=CC=C1&C1=CC=CC=C1&CF&&&&&
CO&CO&C1=CC=CC=C1&CC&C=C^CO^CC&&&C1=CC=CC=C1&CO&&&
CO&O=CO&CC&&&
O=CO&CC&C&CCO&&CC^C1=CC=CC=C1&CO&&&
C1=CC=CC=C1&CC&C1=NN=CC(NC2=NC=CS2)=N1&&&
NC=O&CC&CN^CN^C1CNCCN1&C1=CC=CC=C1&CN&&&CC&C1=CC=CC=C1&&&
CC&CC&C&CC&&CO^O=CO&CC&C1=COC=N1&CC&C1=CC=CC=C1^CC^CCl&C&&&FCF&&CF&&
NC=O&CC&CC^CN^C1=CSC=C1&CC&&&CC&C1=CC=C2[NH]C=CC2=C1&CCl&&&
CO&CO&NC1=NC=NC2=CC=CC=C12&N&CN&CC^CN^CC&C1=CN=C2CCCC2=C1&C1=CC=CC=C1&&&CCl&&&
CC&C1=CC2=CC=CN=C2C=C1&CO&CO&CC&NC=O&CN&C1=CSC=C1&CC&O=CN1CCCCC1^CC&&&CC^C&CF&&CF&&
CO&C1CCNCC1&CN&CC^CN^C1CC1&C1CCNCC1&&&CC&C&CC1=CC=CC=C1&&CC^C1=CC=CC=C1&&&
CO&CO&C1=CC=CC=C1&CS&O=[SH](=O)O&CO&CC&CN&NC1=NC(Cl)=NC(Cl)=N1&&&
CC&NC=O&CN&CC&O=CN1CCCCC1&CN&C1CNCCN1^CC^CN&C1=CC=CC=C1&C1=CC=CC=C1&CC&CF&C1=CC=CC=C1&&&&&
CC&CC&C&CN&NC=O^CC^CC&C1=CC=CC=C1&C1=CC=C2[NH]C=CC2=C1&&&CC&&CC&CN^CC&C1=CC=CC=C1&CC&C1=CC=CC=C1&CC&O=CO&&&
CC&C&CCC&&CC^C1=C[NH]N=C1&CN&NC(N)=O^CN^CN&C1=CC=CC=C1&C1=CC=CC=C1&CC&CCl&NC=O&&&CN&CC&CC&O=CO&&&
O=[NH+][O-]&C[NH3+]&C1=CSC=C1&CC&C1=CN=NC=C1&CS&CS&CC&CN&C1CCNCC1&&&
CO&CO&C1=CC=CC=C1&CC&C=C&CC&O=CO&CO&CC&C1CCOCC1&CO&CO^CO^C1=C2CCCCC2C2CCC3C4CC5(CCCCO5)OC4CC3C2C1&&CO^CC&&CO&CC&&&CC&CC&&
CO&CO&C1=CC=CC=C1&CC&C&CC&CN^CN^C1CNCCN1&N&CN&NC=O&C1=CC=CC=C1^CC^CC^CN^CCl&&&&&&&&&
CC&CC&CC&CC&CC&CC&CC&CC&CC&CC&CC&CC&CC&CC&CO&CO&CC&C&CC&CO^CO^O=P([O-])(O)O&CO&CO&CC&CC&CC&C[NH3+]&CC&[NH4+]&CC&C[NH2+]C&CC&&C[NH3+]&&&&
O=CN1CCN(C=O)CC1&CC&C1=CC=CC=C1^CC^CBr&C1=COC=C1&&CO&&&&
CN&O=C1NC2CCCOC2COC2=CC=CC=C12&CN&NC=O^CC^CC&CC&C1CCCC1&NC=O&&&CN&CC&C1=CC=CC=C1&CC&C1=CC=CC=C1&&&
O=CN1CCC2(CC1)OCCO2&CC&C1=CC=CC=C1&CF&&&
CO&CO&C1=CC=CC=C1&CC&O=CN1CCNCC1&CN&C1=CN2N=CC=C2N=C1&CC&&CC^C1=CC=CC=C1^CC^CF&&&&&
CN&C&CC&CC^CC^C1=CC=CC=C1&NC=O&&&CN&C1=CC=CC=C1&CC&NC=O^CO^CN&CO&C&CC&CC&CO&CC^CC^CO&C1=CC=C2[NH]C=CC2=C1&O=CO&C1=CC=CC=C1&&&&&&&
CO&CO&C1=CC=CC=C1&CC&CN&C1CCNCC1&CN&C1CNCCN1&CN&O=C1C=C[NH]C2=C1C=CC=C2^CC^CF&&&&CC^O=CO^CN&&C1CC1&&&
CO&CO&CC&CN&N&COCCN&&CN^CC&CC&CC&C&C1=CC=C2SCCNC2=C1&CN^CC^CC^CO&&C1=CC=CC=C1&&&&&
CC&C&CC&C1=CC=CC=C1^CN&&CC(C1=CC=CC=C1)N=C(N)N&&&
CO&O=CO&CC&C1=CC=C2[NH]C=CC2=C1&CS&CS&C1=CC=CC=C1&C[NH3+]&O=[NH+][O-]&&&
CO&O=CO&CC&C&CC&&CN^N&NS&CS^CN^C1=CC=CC=C1&C1=CC=CC=C1&&&&&
CS&CS&CC&CC&C&CN&NC=O^CC^CC&O=CO&CC&&&CC&C&CN&NC=O^CC^CC&O=CO&C1=CC=NC=C1&&&&&
CC&C&C=O&&CC^C1=NC=C2C=C[NH]C2=N1&&&
CO&CO&C1=CC=CC=C1&CC&O=C1NCCN1^CO^CN&CO&CC&&&C1=CC=CC=C1&CCl&&CCl&&
C=O&C&CC&C=C^CC^CC&C1=CC=CC=C1&ClC1=NC2=CC=CC=C2C=C1&&&&&
CC&CC&NC=O&N&CN&C1=CC=CC=C1^CN&&O=CN1CCCCC1&CC&C&CC&CC^CN^C1=CC=CC=C1&NC=O&CCl&CC&&CCl^CN&&&&&
NS(=O)(=O)O&CO&C1=CC=CC=C1&CCl&&&
NC=O&CN&CC^CC^CN&C1=CC=C2N=C3[NH]C=CC3=NC2=C1&C1CCNC1&CN&&&CC^CN^C1=COC=C1&O=C1CCC(=O)N1&&&&&
CC&C1=CSC=N1&CC&C#C&CC&C1=CC=NC=C1&CN&C1COCCN1&&&
CO&CO&C1=CC=CC=C1&CC&O=C1C=COC2=CC=CC=C12&CO&O=CO^CO^CC&&&C=C&CC&C1=CC=CC=C1&CO&&&
O=C1NCNC12CCNCC2&CN&CC^CN^CN&CC&C1COCCN1&CC&&&C1=CC=CC=C1&&&
CO&N#CC=NO&CC&C1=CC=C2[NH]C=CC2=C1&&&
CC&C=C&C&CC&&CC^O=CO&CO&CC&C1=CC=CC=C1&&&
CN&O=C1N=C2[NH]C3=CC=CC=C3N=C2C(=O)[NH]1&CN&C1=CC=CC=C1&&&
N[SH](=O)=O&CS&C1=CC=CC=C1&CC&CN&CN&CC&O=C1C=CC2=CC=CC=C2O1&CCl&&&
C=C1CCCCC1=C&CO&&CC^C=C1CCCC2CCCC12&CC&&CC^C&CC&&CC^CC&O=C1CCCN1&CN&CC^C^C1=CC=CC=C1&CC&C[NH3+]&&CO^O=[NH+][O-]&&&&&
CO&CO&C1=CC=CC=C1&C[NH3+]&O=[NH+][O-]^CN&&NC=O&CC&CO&O=CO&CC&O=[SH](=O)N1CCCC1&CS&C1=CC=CC=C1&CC&&CC&&
CO&CO&C1=CC=CC=C1&CN&NC=O^CN^CC&N[SH](=O)=O&C1=CC=CC=C1&CS&CCl&C1=CC=NC=C1&&CCl&&&&
O=C1C2=CC=CC=C2C(=O)C2=C1C=CC1=C2[NH]C2=CC=CC=C2[NH]1&&&
N=C(N)N&CN&CC&CC&CC&C&CN&NC=O^CC^CC&O=CC1=NC2=CC=CC=C2S1&CN&&&O=C1CNC(=O)CN1&CC&CC&CN&NC(N)=O&&&
O=C1CCCCC1&CC&C&CC1=CC=CC=C1&&CO&CC^C1=CC=CC=C1&&&
CC&CC&CC&CO&CO&C1=CC=CC=C1&CC&NC=O&CN&CC&O=CO&CO&CC&NC=O&N&CN&&CN^C1CCCCC1&&&
CC&C&C=O&&CC^C1=CC=CC=C1&CBr&&CN^O=CN1CCNCC1^CO^CC&&&C1=CC=NC=C1&&&
CC&O=CN1CCN2C(=O)[NH]C3=CC=CC1=C32&CN&N[SH](=O)=O&CS&C1=CC=CC=C1&CC&C&CCC&&CC&&
CN&N&CN&CC^CN^NC1=NC2=NC=CN=C2C(N)=N1&C1=CC=CC=C1&&&CC&NC=O&CN&C&CC&CC^CC^CC&O=CO&NC=O&&&CN&CC&O=CO&&&
CC&C&CO&&CC^O=C1CC2CC=CN12&CC&O=CO^CS&&CS^CC^C1CCNC1&&&CC&CNC1=NC=CC=C1&CN&&&
CN&N&N[SH](=O)=O&CS^CN&&O=C1NC2C3CCC(C3)C2C(=O)C1=C1NC2=CC=CC=C2S(=O)(=O)N1&CN&CC&C1=CC=CC=C1&CC&C&FCF&&CF&&
CN&C&CC&CC^CC^C1=CC=CC=C1&O=CN1CCCCC1&CO&&&&&
CC&C&CC&&CC^CC&C&CO&&CC^NC=O&CN&C&CC&C1=CC=CC=C1^CC^CC&C1=CC=NC=C1&C&&&FCF&&CF&&
CN&N&CN&&CN^CC&CO&CO&C1=CC=CC=C1&CN&NC1=NC=CC(O)=N1&CC&C^CO^FCF&O=C1NCC2=C1C=CC=C2&&CF^CN&&&&&
CO&CO&C1=CC=CC=C1&CC&C=NNC=O^CO^CC&CO&CC&&&CN&N[SH](=O)=O&CS&C1=CC=CC=C1&CF&&&
CO&CO&C1=CC=CC=C1&CC&O=C1C=CC2CCC3OC4C(=CCC5C6CC7=CC=CC=C7C54)CC3C2C1&CC&&CC&CC&CO&CC&CC&CO&&
NC=O&CC&CC^CN^C1=CC=CC=C1&C1=CN=NC=C1&&&CC&CC&CC&CC&CC&O=CNC1=NN=CS1&CC&C&CO&O=CO^CC^CC&C1=CC=CC=C1&CC&&&C1=CC=CC=C1&&&
CC&C&C=C&C^CN^CC&CN&C#N^CC^CC&&&NC=O&CO&&&CO&CC&CO&CO&C1=CC=CC=C1&CC&C&CC&&CC&&
CN&C1=CC=CC=C1&CC&CC&O=CNC1=NN=CS1&CC&CC&CC&CC&CC&C1=CN=NC=C1&CN&NC=O&CC&CC&C1=CC=CC=C1&&&
CC&O=C1C=C[NH]C(=O)[NH]1&CN&O=[PH]1OCCCO1&CP&CO&CO&CC&CN&NC(=S)C1=NSC(N)=N1&&&
CO&CO&C1=CC=CC=C1&CC&CC&CN&NC=O&CC&CS&O=C1[NH]C(S)=NC2=CC=CC=C12&CN&C1CCCC1&&&
N=C1SC=NC2=C1N1CCCCC1=C2&&&
O=C1N=C[NH]C2=CC=CC=C12&CN&C1=CC=CC=C1&CO&&C[NH3+]^O=[NH+][O-]&&&
CC&CC&C&C=O&&CC^CC1CCC2=CC=CC=C2N1C(=O)C=O&CN&NC=O^CC^CC&C1=CC=CC=C1^CC^C1=CC=CC=C1&&&&&CO&CO&&&
CN&C1CCNCC1&CC&NC1=NC=CC=N1&CC&C^CN^CF&C1=CC=CC=C1&&CF^CCl&&&&CCl&&
CC&CO&O=CO&CC&C1=CSC=C1&CN&NC=O^CC^CC&CC^CC^CC&&&&&CC&C1=CC=CC=C1&&&
N=C(N)NC(=N)N&CN&CC&CN&CN&CC&CC&CN&CN&CC&C&CN&&CC^O=CO&&&
C#N&CC&C1=CC=CC=C1&CC&CN&C1=CN=C(N2CCC3=C(C=C[NH]3)C2)N=C1&&&
CC&NC=O&CN&C1=CC=CC=C1&CO&CO&C1=CC=CC=C1&C[NH3+]&O=[NH+][O-]&&&
CO&CO&C1=CC=CC=C1&CC&C1=C[NH]N=C1&CN&C1=CC=CC=C1^CN&&NC=O&CC&C&CC&&CS^SC1=NC2=CC=CC=C2[NH]1&&&
CC&C&CCC&&CC^C1=CC=CC=C1&CN&NC=O&CC&CN&O=C1NC2=NCCCN2C2=C1[NH]C(Cl)=N2&CN&CC&C1=CC=CC=C1&CCl&&&
CN&N&CN&&CN^CC&CN&NC(N)=O&CN&C&C1CCCCC1&CC^CC^CC&CC&CC&CN&C1=CC=CC=C1&C1CCNCC1&&&CC&C1=CC2=C(CCCC2)O1&&&
CO&CO&O=C1[NH]C(=O)N2C3CC4OC4C(=NO)C3CCN12&CN&C1=CC=CC=C1^CO&&&&
NC=O&CC&C1=CC=C2SC=CC2=C1^N^CCl&CN&&CCl^CC^CN&&C1=CC=CC=C1&C1CCNC1&CCl&&&&&
NC=O&CC&CN^CN^C1=CC=C2C(=C1)CCC1=C2[NH]C2=CC=CC=C12&CC&&&C1=CC=CC=C1&&&
N=C(C(=O)N1CCOCC1)N1CCCCC1&CN&C1=CC=CC=C1&CN&C1COCCN1&&&
CC&C1=CC=CC=C1&CN&SC1=NN=N[NH]1&CS&CC&O=CO&&&
CC&C&C=O&&CC^C1=CC=CC=C1&CC&CO&CO&C1=CC=CC=C1&CS&N[SH](=O)=O&CN&CC&CC&CC&C#N&&&
CC&CO&O=CO&CC&C1=CNCNC1&CC&&CS&CC^C1=CC=CC=C1&CN&&&
CC&CC&CC&CO&O=C(O)N[SH](=O)=O&CS&C1=CSC=C1&CC&CC^CC^C&NC=O&CC&CN&&CC^C1CCOCC1&&&&&
C=C&CC&C&CCC1OCCOC1=O&CC^CO&CC&&CC&CN&C1CCNCC1&CC&C&C=O&&CC^C1=CC=CC=C1&CCl&&&
C=C&CC&C&C=C&&CC&&
CC&C&CC&&CC^C1=C[NH]C=N1&CN&CC&CN&NC=O&CC&CN&N&CN&&CN^CC&C1=CC=CC=C1&CCl&&&
CC&C&CC&&CC^C1=CC=CC=C1&CS&S&O=S=O&&CS^CC&C1=CC=CC=C1&CC&NC=O&CN&C1CCNCC1&CN&CC&C1=CSC=N1&&&
CC&CC&C1=CC=CC=C1&CN&NC(=O)N1CCNCC1^CC^CN&CO&C1CC1&&&&&
CO&O=CO&CC&C&CC&CC^CN^C1=CC=CC=C1&O=C1CCNC(=O)N1&&&CN&C=N&CC&C1=CC=CC=C1&&&
O=[NH+][O-]&C[NH3+]&C1=CC=CC=C1&CC&C1=C[NH]C=N1&CC&C1=CSC=C1^CC&&C1=CC=NC=C1&&&
CC&CN&N&CN&CC^CN^CN&C1CC1&NC=O&&&CC&C1=CC=CC=C1&CO&CO^CO&&CO^CO&&CO&&&
CC&C&CC&&CC^C&CC&CO^CN&&NC=O&CC&C&O=CN1CCC1&CC^CC^C&&&C1CCCC1&&CC^C1=CC=CC=C1&&&
CC&O=C1C=CN=C2SC=NN12&CC&CO&O=CO&CC&C1=CC=CC=C1&CN&NC=O&CC&CC&C1=CC=CC=C1&CF&&&
CC&C1=CC=CC=C1&CC&C1=CN=C(N2CCCCC2)N=C1^CC^CC&&&C1=CC=C2[NH]C=CC2=C1&&&
C=[SH](N)=O&CS&C1=CC=CC=C1&CC&NC=O&CN&C1=CC=CC=C1&CC&C1=CSC=C1^CN&&&&
CC&C1=CC=CC=C1&CN&NC(N)=O&CN&C1=CC=CC=C1&CC&CC1CC(=O)C2=C(C1)[NH]N=C2N^CC^CC&&&&&
CS&O=[SH](=O)N1CCCCC1&CC&C1=C[NH]N=C1&CC&O=CN1CCCCC1&&&
CO&CO&C1=CC=CC=C1&CC&CN&O=CN1CCNCC1&CC&C1=CC=CC=C1&CN&C1COCCN1^CN&&NC=O&CC&C1=CSC=C1&&&
CC&CO&CO&C1=CC=CC=C1&CN&CN&C&CC&C1=CC=CC=C1^CC&&C&CC&CC^CC^CC&C1=CC=CC=C1&CN&&&C1CCNCC1&&&
NC=O&CN&C^CC^CC&C1=CC=CC=C1&CC^CC^CCl&C1=CC=CC=C1&NC=O&&CCl&&CN&&&C1=CC=CC=C1&CBr&&&
CO&CO&C1=CC=CC=C1&CC&NC(=O)C1=NOC=C1&CN&C1=CC=CC=C1&CO&CO&&&
CO&CO&C1=CC=CC=C1&CN&NC=O^CO^CC&CO&O=[SH](=O)N1CCCCC1&&&CS&C1=CC=CC=C1&CC&&CC^NC=O&&&
C=NNC=O&CC&C1=CC=CC=C1^CC^C[NH3+]&C1=CC=CC=C1&O=[NH+][O-]&CN&&&C=NN&CC&C1=CC=CC=C1&CO&&&
CC&C1=C[NH]N=C1&CN&C1=CC=CC=C1^CCl^CF&&CC&&C=NNC=O&CC&C1=CC=NC=C1&&&
CC&CC&CC&CC&CC&CC&CC&CC&C&C=O&&CC^C1=CC=CC=C1&CO&&CC^C^CO^C=O&&&&CC^CC&CC&CC&CC&CC&CC&C&C=O&&CC&&
CC&C&NC(=O)N1CC2CCC1C2&CN^CO^C1=CC=CC=C1^CC&&CF&C1=CC=CC=C1&&&CC&C=C&CC&NC=O&CN&C1=CC=CC=C1&CC&C&FCF&&CF&&
CC&C1=CC=NC=C1&CN&CN^CC^C&C1=CC=CC=C1&CC&CF&C1=CC=CC=C1^CC&&CC&C1=CC=C==C1&NC=O&CCl&CN&&&CC&CC&O=CO&&&
O=[NH+][O-]&C[NH3+]&C1=CC=CC=C1&CS&N[SH](=O)=O&CN&C1=CC=NC=C1&&&
C=C&CC&CN&C=C1C(=O)NC(=O)NC1=O&C&CC&CC^CN&&CN&CC&CC&C1=CC=CC=C1&&&
NC=O&CC&CC^CN^CC&C1C2CC3CC1CC(C2)C3&CN&&&NC1=NC=CC=N1&&&
CC&O=CNC1=NOC=C1&CC&CS&SC1=NN=CO1&CC&CS&SC1=NN=C[NH]1&CC&&CN&&
CC&C1=CC=CC=C1&CS&O=CN[SH](=O)=O&CC&C&O=CN1CCC1&CC^CC^CC&&&C1=CSC=C1&&&
CN&C1CCNCC1&CC&CC^CC^C&C&C=O&C=O&&CC&CC^C1=CC=CC=C1&C1=CC=CC=C1&&&&&
NC=O&CN&C1CC1^CC&&O=C1NCCN2C1=CC1=CC=CC=C12&&&
CC&CC&C1=CC=CC=C1&CN&O=C1CCCN1&CC&NC=O&CN&C1=CC=CC=C1&CF&&&
CC&CN&N&CCN&&CN^CC&C1=CC=CC=C1&CN&CN^CO^[O-][N+]1=CC=CC2=CC=CC=C21&&&CCl&&&
CC&CO&O=CO&CC&C&CC&CN^CC^NC=O&CC&CC&C1=CC=CC=C1&CC&&&CC&O=C1N=C[NH]C2=CC=CC=C12&&&
CO&CO&C1=CC=CC=C1&CC&CC&O=C1C=C[NH]C2=CC=NN12&CC&&CC^C1=CC=CC=C1^CC^CF&C&&&FCF&&CF&&
NC=O&CC&CO^CN^CO&C1=CC=NC=C1&C1=CC=CC=C1&&&CCl&&CCl&&
O=C(C1=N[NH]C(=O)C=C1)N1CCOCC1&CN&CC&CC&C1=CC=CC=C1&CF&&&
CC&C&C=O&&CC^C1=CC=CC=C1&CO&CO&C1CCOC1&CO&&CC^CO^CS&&O=CS&CC&&&
CC&C&CO&CO^CC^CC&C1=CC=CC=C1&C&CC&CO&CO&&CC^CO&C&CC&FCF&C&&CF^C1CCCCC1&&&CC^CO^O=CO&&&&&
CO&CO&CC&CO&CO&C1=CC=CC=C1&CC&C1=CC=CC=C1&CS&S&O=S=O&&CS^C&C1CCNCC1&&CC^O=CNO&&&
CC&CC1C=NC2=CN=CN=C2O1&CN&&CC^C1=CC=CC=C1&CCl&&CO&CCl&&
CO&CO&C1=CC=CC=C1&CN&O=C1NCCC2=C1[NH]N=C2&CC&C^CN^FCF&C1=CC=CC=C1&&CF^CC&&&C&O=C1CCCCN1&&CC&&
CS&O=CNC1=NC2=CC=C3N=C(S)SC4=CC=CC1=C43)S2&CC&C1=COC=C1&&&
CC&C&CC&&CS^O=CN[SH](=O)=O&CC&C1=CC=CC=C1&CCl&&CO^CO^CF^CC&&&C1C2CC3CC1CC(C2)C3&&&
CC&C&CC&O=CO^CC&&C1=CC=CC=C1&CC&C&C=O&&CC^O=C1CCCCC1&&&
CO&CO&C1=CC=C2OC=NC2=C1&CC&C1=CC=CC=C1&CN&N[SH](=O)=O&CS&C1=CC=CC=C1&CN&C1CCNC1^C[NH3+]&&O=[NH+][O-]&&&
CC&C&CC1C(=O)CCC2C1CCC1C3CCC4CCCCC4C3=CC(=O)C12&CC^CC&CC^NC=O&&CC^CN&&CC^CC&&CC^CC&&&CC&O=CO&&&
CC&C&CC&&CC^C&C=O&&CC^O=C1[NH]C2=CC=CC=C2S1&CN&CC&CC&CS&S&O=S=O&&CS&&
CN&O=C(N1CCNCC1)N1CCC2CNC2C1&CN&CC&C1=CC=CC=C1&&&
CS&CS&CC&NC=O&CN&C1=CC=CC=C1&CC&O=C1C=C[NH]C2=CN=CN12&CN&CC^CC^C1=CC=CC=C1&O=CO^CC^CF&&&CN&&&N&CN&&CN^CC&C1=CC=CC=C1&&&
CC&C1=CC=CC=C1&CO&CO&CC&C&CC&&CC^CN&NC=O&CC&CC&CC&C1=CC=CC=C1&&&
CC&CN&N&NC=O&CC^CN^C1=CC=CC=C1&CC&C[NH3+]&NC=O&O=[NH+][O-]&CN&&&CC&CC&CN&CC1CCCNC1&CC&&&
CC&C&C=NNC=O&CC^CC^C1=CC=CC=C1&CC&CBr&C1=NOC=N1&&&CC&&&
CC&C&C=O&&CC^C1=CC=CC=C1&CO&CO&CC&C&CO&&CC^CN&C1CNCCN1&CN&C1=CC=CC=C1&&&
C=C&CC&CC&C1=CC2=CC=CN=C2C=C1&CCl&&CCl&CC^CC&C=C&&&
CO&CO&CC&C&CC&CC1CCC23CCC4C5CCC6CCCC5CCC4C2=CC(=O)C3C1&CC&&CC&CO^O=CO^CC^CC&&CC&&&&
CO&CO&C1=CC=CC=C1&CC&O=CO^CN^CO&NC=O&CC&CC&C&CC&C=O&NC=O&&CC^CN&C1=CC=CC=C1&C&CF&CC&&&NC=O^CC^CN&C&C&CC&CC&&CC^CC^CC&&C&NC=O&CC&&&&CC&&
CC&C&CC&&CC^C&CN&CN^CC^CC&O=CO&NC1=NC2=C(O1)C1=CC=CC=C1CC21C(=O)C2=CC=CC=C2C1=O&&&CBr&&&
C=C&CC&CN&O=C1NCC2=C3C(=C4CCC5C(C)CCCC5C4=C12)[NH]C1=CC=CC=C13&CC&&CO&&
CC&CN&N&CCN&&CN^O=C1C=CC2=CC=CC=C2O1&C[NH3+]&O=[NH+][O-]&&&
CC&C1=CC=CC=C1&CO&CO&CC&CC&C1=CC=CC=C1&CS&CS&CC&O=CO&&&
CC&CC&O=CNC1=NN=CS1&CC&CS&SC1=NN=C[NH]1&CC&C1=CC=CC=C1^CN&&&&
CC&C1=CC=C2OC=NC2=C1&CN&NC(=O)N1CCCCC1&C&CC&&CN^C1CCNCC1&&&
C=NNC=O&CC&C1=CC=NC=C1^CC&&C1=CC2=NC=CN2C=C1&&&
CC&CC&C&CC&&CC^C&C=O&&CC^C1=CC2=CC=CN=C2C=C1&CO&CO^CO&&CO^CO&&CO^CC&&C1=CC=CC=C1&CCl&&&
CC&C1=CON=C1&CC&C1=CC2CCC(C1)N2&CC&C1=CC=CC=C1^CN^CC&&&C1=CC=CC=C1&&&
CC&CC&CC&CC&CC&C&CO&&CC^O=C1OCCC2=CC=CC=C12&CO&CO^CO&&CO^CC&&C1=CC=CC=C1&CO&CO&&&
CN&NC(N)=NC(N)=NO&CO&CC&CC&CO&CO&C1=CC=CC=C1&&&
CC&CO&O=CO&CC&C=C&C&CO&&CC^NC=O&CN&C1=CC=CC=C1&CC&&CN^C1=C[NH]C=C1&&&
CO&CO&C1=CC=CC=C1&CN&O=C1[NH]C=NN2C=CC=C12^CO^CC&CO&C1=CC=CC=C1&CC&CCl&C&&&CO&&CC^CO&&&
O=C1N=C2[NH]C=CN=C2C(=O)[NH]1&CN&CC^CC^CC&C1=CC=CC=C1&CC&&&CC&CO&&&
CC&CN&N&CCN&&CN^CC&CC&CC&C&CC&&CN^CN&C1=CC=C2N=CC=CC2=C1&CCl&&&
N[SH](=O)=O&CS&C1=CC=CC=C1&CN&C1=C[NH]N=C1&CC&C^CC^FCF&C1=CC=C2C=CC=CC2=C1&&CF&&&&
CO&CO&C1=CC=CC=C1&CN&CC1=CC=C(N2CCNCC2)C=C1&CC&&CC^O=C1C=CC=C[NH]1&CN&&&
CC&CO&CO&C1=CC=CC=C1&CC&O=CNC1=NN=CS1&CC&C1CC1&&&
CC&CC&CN&NC(=O)NC=O&CC&CO&O=CO&CC&CN&O=C1NC(=O)C2CC=CCC12&&&
CN&NC=O&CC&C1=CC=CC=C1&CS&S&O=S=O&&CS^C1=CN=C2SC=CC2=C1&CN&CN^CN^C1=CC=CC=C1&&&&&
CC&CC&CC&CC&CC&CC&CC&CC&CC&CC&CC&CC&CC&CC&CC&C=C1CCCC=CO1&CO&&CO^CO^CO&&&CO^O=CO&CC&&&
CCl&C1=CC=CC=C1&CN&NC1=NC2=C(CCC3=CC=CC=C32)S1&&&
O=C1C=CC(=O)N1&CC&C1=CC=C2[NH]C=CC2=C1^CC&&C1=CC=C2OC=CC2=C1&CN&C1=CC=C2SC=NC2=C1&&&
CO&CO&C1=CC=CC=C1&CC&CN^CO^N&&&N[SH](=O)=O&CS^CN^C1=CC=CC=C1&&&CC&&&
NC=O&CN&C1CCNCC1^CC^CN&C1=CC=C2[NH]N=CC2=C1&CC&CC&C1=CC=CC=C1&C1=CC=NC=C1&&&&&
CC&C1=C[NH]C=C1&CC&C1CCNCC1&CN&CC&C1=NN=N[NH]1&CN&CC&CN&C1=C[NH]C=N1&&&
CC&C1=CC=CC=C1&CN&O=C1CCCN1&CC&O=CO&CO&CC&C&C=O&&CC^O=C1C=C[NH]C(=O)[NH]1&CN&&CN&CN&&
CO&CO&C1=CC=C2N=CC=CC2=C1&CO&CO&C1=CC=CC=C1&CC&CC^CO^O=C1CSC(=O)N1&CO&&&C1=CC=CC=C1&&&
CC&CO&O=CO&CC&C1=CC=C2C(=C1)C=CC1=C2N=C2C=CC=CC2=N1&CC&&CO^CO^CO&&CO^CO&&CO&&&
N[SH](=O)=O&CS&C1=CC=CC=C1&CN&NC=O&CC&C=C&CC&C1=CC=CC=C1&CN&O=C1CCC(=O)N1&&&
CO&CO&CC&CC&CN&NC=O&CC&C1=CC=CC=C1&CN&C1=NN=C[NH]1&&&
CC&O=C1[NH]C=NC2=CC=CC=C12&CN&C1=CC=CC=C1&CI&&&
CN&CNC1=NC=CC=C1&CC&CO^CCl^O=CO&&&CC&C1=CC=CC=C1&CN&&CO&&
CO&CO&C1=CC=CC=C1&CN&CN&CC&SC1=NN=C[NH]1&CS&CC^CN^C1CCOCC1&&&&&
NC1=NOC2=CC=CC=C12&CC&NC=O&CN&C1=CC=CC=C1&CN&NC=O&CC&C1=CC=CC=C1&CCl&&CCl&&
C=NO&C&CC&CC^CC^C1=CC=CC=C1&C1=CC=C2[NH]C=CC2=C1&CO&&&CO&CC&CC&CN&C1CCNCC1&&&
CC&C1=NN=C2CNCCN12&CN&CC&CS&SC1=NN=C[NH]1&CC&CN^CN^O=C1[NH]C2=CC=CC=C2S1&&&&&
C=NNC(N)=S&C&CC&C=C^CC^CC&C1=CC=CC=C1&C1=CC=CC=C1&CCl&&&&&
CC&CN&O=CN1CCC2=C(C1)[NH]N=C2&CC&C1=CC=CC=C1^CC^CC&CO&C&CO&CF&&&&CF&&
CN&N&CN&CC^CN^NC=O&CC&CN&C1=CC=CC=C1&C1=CC=CC=C1&CC&CCl&C&&&FCF&&CF&&
CO&CO&O=C1C=COC2=CC=CC=C12&CO&&CO^CO^CC^CC&C1=CC=CC=C1&O=CN1CC(=O)NC2=CC=CC=C21&&&&&
CO&CO&C1=CC=CC=C1&CC&C1OCC2COCC12^CO^CC&&&C1=CC=C2OCOC2=C1&&&
NC1=NC=NC2=C1N=C[NH]2&CN&C1CCOC1&CC&CS^CO^CS&&CO^CC&&&CO&CO&CP&O=[PH](O)O&&&
CO&CO&C1=CC=CC=C1&CN&N&N[SH](=O)=O&CS^CN^O=CN1CCC2=CC=CC=C21&&&CC&&CC^C1CC1&&&
CC&CC&C1=NO[NH]C1&CC&C1=CC=CC=C1&CO&CO&&&
CC&C1=CC=CC=C1&CO&&CC&CC^CC&C&CN&&CC^NC=O&CN&C&CC&&CC^O=CN1CCC2=CC=CC=C2C1&CC&NC=O&CN&C&CC&&CC^NC=O&&&
O=CO&CO&CC^CC^C&C1=CC=C2OCCOC2=C1&C=O&&&&CC^C1=CC=CC=C1&CO&CO&C&FCF&&CF&&
CC&C&CN&NC=O^CC^CC&NC=O&C&CN&CN&C&NC=O^CC^CC&CC&C&O=CO^CC^C&CC&&&C&CC&&CC^CC&CC^CN&&&CC^CC&NC=O&&&O=CO&CC&&&C&CC&CC^CN^CS&NC=O&CS&CC&C&CO&CC&CO&CC^CC^C1=CC=CC=C1&O=CO&NC=O&CC&&&&&CO&CO&C1=CC=CC=C1&&&
NC1=NC(=O)C2=N[NH]N=C2[NH]1&CN&C1=CC=CC=C1&CO&&&
CC&C1=CC=CC=C1&CC&CN&NC=O&CC&C1=CC=CC=C1&CN&C1=CN=C2[NH]C=NC2=C1^CC^CC&&&&&
[C-]#[NH+]&C[NH3+]&C&C=C&CC^CC^C1=CC=NC=C1&C1CCCC&&&&&
CO&CO&C1=CC=C2C=CC=CC2=C1&CC&O=CO^CC&&&&
CN&C1=CC=C2[NH]C=CC2=C1&CC&C&CC&CC^CC^O=CN1CCCCC1&C1=CC=CC=C1&CN&&&N&NC=O&CC^CN^C=C&C1CC1&CC&&&O=CO&&&
O=C1NCC2=CC=CC=C12&CO&&CO&CC^C1=CC=CC=C1&&&
CC&C&CC&&CC^CC&O=C1CNC(=O)CNC(=O)C2CCCN2C(=O)CNC(=O)CN1&CC&C^CC^CC&CC^CC&CC^O=CO&CC&&&&&C1=CC=C2[NH]C=CC2=C1&&&
CO&CO&C1=CC=CC=C1&CC&O=CNC1=NC=CN=C1^CS^CC&O=[SH](=O)N1CCOCC1&C&&&CC&&CC&&
CS&O=CN[SH](=O)=O&CC&CC1CCC2=CC=CC=C2O1&CC&C1=CC=CC=C1^CC&&&CO&&
CC&CC&C1=CN2CCNC2=N1&CC&NC=O^CN&&C1=CC=CC=C1&CCl&&CCl&&
CO&CO&COC1=CC2=CC=CC=C2C=C1&CO&CO^CC&&C&C=O&&CC^C=C&CC&C1=CC=CC=C1&CO&CO^CO&&&&
CO&C1=CC=C2CCCCC2=C1&CN&CN&CC&CC&CN&C1CNCCN1&CN&C1=CC2=CC=CN=C2C=C1&&&
CC&O=[SH](=O)N1C=CN=C1&CS&C1=CC=C2OCCOC2=C1&&&
CC&C&C=O&&CC^C1=CC=CC=C1&CN&NC(=O)C1=NOC=C1&CC&C1=CC=CC=C1&CCl&&&
CC&C1=CC=NC=C1&CC&C1=CC=CC=C1&CO&CO&C1=CC=CC=C1&CS&O=[SH](=O)NC1=NC=NS1^CC&&C#N&&&
CC&C&CCC&&CO^NC(=O)O&CN&C&CC&CC^CC^C1=CC=C2[NH]C=CC2=C1&NC=O&&&CN&C&CC&CC^CC^CC&NC=O&CC&CN&CN&C&NC=O&CC&CC&CC^CC^C=C&O=CO&NC=O&CC&&&CN&C1=CC=CC=C1&C&CO&CC&&CO^CC^CC&&CC&NC=O&NC=O&&&&&
CC&CO&O=CO&CC&C1=CC=CC=C1&CC&C1=CC=C2[NH]C=NC2=C1&CN&&&
CC&C1=CC=C2[NH]C=CC2=C1&CC&&CN^CC&C&CC&&CN^CN&CC&C&CO&&CC^CO&CO&C1=CC=CC=C1&&&
C=C1CC2C3CC4=CC=CC5=C4C2(CCN3)C(O5)C1=O&CC&C1=CC=CC=C1^CO^C[NH3+]&&CO^O=[NH+][O-]&&CN&&CC&C1=CC=CC=C1&&&
CC&C1=CC=CC=C1&CN&N&N[SH](=O)=O&CS^CN^C1=CC=CC=C1&CC&&&NC=O&N&CN&&CN^O=S1(=O)CCCC1&&&
CO&CO&C1=CC=CC=C1&CC&CN^CO^N&CO^CO^NC=O&&&CO&CC^CN&&C1=CC=CC=C1&CC&CS&C1=CC=C2OCOC2=C1&O=[SH](=O)N1CCCC1&&&&&
CO&CO&C1=CC=CC=C1&CC&CC^CO^O=CNNC(=S)NC=O&CO^CO^CC&&&CO&C1=CSC=C1&&&&&
CO&CO&C=C1CC2=C(C=CC=C2)C1=O&CO&CO^CC&&C1=CC=CC=C1&CO&CO^CO&&CO^CO&&CO&&&
CC&CC1N=CSC1=O&CC&C1=CC=CC=C1&CO&CO&CC&C&FCF&&CF&&
CO&CO&C1=CC2=C3C(=C1)CC1NCCC34C(O2)C2CCC14CC2&CO&CO^CC&&CO^CN^CO&&&CC&C1=CC=CC=C1&CC&&&
C=O&C&CC&C1=CC=CC=C1^CC^CCl&C&&CCl^CC&&&C1=CSC=N1^CN&&C1CCNCC1&CC&O=CO&&&
CC&C&C=O&&CC^CC(=O)C1=CNC=CC1&CN&C1=CC=CC=C1^CC^CCl&C1=CC=CC=C1&&&CCl&&&
O=CO&CC&CC&CC&C&CO&O=CO^CC^CC&C1=CC=CC=C1&CC&&&C1=CC=CC=C1&&&
CC&C1=CC=CC=C1&CS&CS^CC^O=C1C=COCC1&C^CO^CO&CCC&O=[SH](=O)O&&C&CC^CS&CC&&&C1=CC=NC=C1&CC^CC&&CC&C&C1=CC=CC=C1&CC&CO&&CC&&&&
CC&C1=CC=CC=C1&CN&S=C1[NH]C=N[NH]1&CC&C1=CC=CC=C1&CS&S&O=S=O&&CS&&
CO&CO&C1=CC=CC=C1&CC&CN^CO^NC1=NC=NC2=CC=CC=C12&CO^CO^CC&&&CO&C1=CC=CC=C1&&&CC&CN&C1CCNC1&&&
CO&CO&C1=CC=CC=C1&CC&CN^CO^CN&CO^CO^C&&&CO&CC&&&CN^CC^C1CCNC1&C&&&CO&&CC^C1=CC=CC=C1&&&
NC1=NON=C1N1C=CN=N1&CC&NC=O^CC^CN&C1=CC=CC=C1&CC&&&C1=CC=CC=C1&CF&&&
CN&N&CN&&CN^CC&CC&CN&N&NC=O&CC^CN^C1CCCCC1&CC&&&CC&CC&C1CC2CCC1C2&CN&NC(N)=O&CN&C1=CC=CC=C1&CF&&CF&&
CC&C=C1CN2CCC34C5=CC=CC=C5N5C6OCC=C7CC8N(C2=C1CC37)C4C5&CC&CO^CO&&&CO^CO&&&
CC&O=C1C=CC(=O)C=C1&CC&O=C1C=CC2=C(C=CC=C2)O1^CC&&&CN^CN&C1=CC=CC=C1&C[NH3+]&O=[NH+][O-]&&&
CCl&C1=CC=CC=C1&CC&CN&ClC1=CC=C(CN2CCNCCNCCNCCNCCCNCC1)C=C2&&&
CC&C1=CC=C2C3=C(CN4C=CC=C4C3)[NH]C2=C1&CC&CO^CC&&CO^CN&&&&
CO&CO&C1=CC=CC=C1&CC&CN^CO^N&CO&NC=O&&&CC^CN^CC&&&CC&C1=NOC=N1&CC&C1=CC=CC=C1&CF&&&
CO&O=CO&CC&CC1C(=O)C=CC2C1CCC1C3CCC4CCCCC4C3=CCC21&CC&&CC&CC&CC&CC&CC&&
CN&C1=CC=C2OCCNC2=C1&CN&N^C^NC(=O)C(=O)O&CC&&CN&CC^C1=CC=CC=C1&CO&CC&CO&O=CO&C1=CC=CC=C1&&&CC&N=CN&&&
CO&CO&C1=CC=CC=C1&CC&C=NN1CCNC1=O&&&
N=C(N)N&CN&C1=CC=C2CCCCC2=C1&CN&NC(=O)N1CCCCC1^CO^CN&&&C1CCNCC1&&&
C=C&CC&C&C1CCOC1&CN^CC^NC1=NC=C2N=C[NH]C2=N1^CC^CO&CN&CO^CO&&&&O=P(O)(O)O&&&&&
CO&CO&C1=CC=CC=C1&CC&O=CNC1=NC=CS1&CC&C1=CC=C2OCOC2=C1^CC&&O=CO&&&
O=C1NC(=O)C2=CC=CC=C12&CN&C1CN2CCC1CC2&&&
CCl&C1=CC=CC=C1&CC&CN^CCl^C1=CC=C2C3=C(CNCC3)[NH]C2=C1&&&&&
O=C1C2=CC=CC=C2C(=O)C12CC1CSCN1C21C(=O)NC2=CC=CC=C21&CC&C1=CC=CC=C1^C[NH3+]^CBr&O=[NH+][O-]&&&&&
O=CC1=CC=CC=C1&CC&CN&C=C1SC(=S)NC1=O&CC&C1=CC=CC=C1&&&
CC&C1=CC=CC=C1&CN&NC=O&CC&O=C(O)N1C2CCCC1CC2&CO&C1=CC=CC=C1&CS&CS&C1CC1&&&
CF&C1=CC=CC=C1&CC&C1=CN2N=CC=C2N=C1&CN&CN^CC^CC&C1=CC=CC=C1&C1=CC=NC=C1&&&&&
CO&CO&C1=CC=CC=C1&CN&CN^CO^CC&CO&NC=O&&&CN&C1=CC=CC=C1&CC&C&FCF&&CF&&
C=C1C=CC2=C3C=CC(=O)C=C3OC(=O)C=C2C1=O&CN&C1COCCN1&&&
CO&CO&C1=CC=CC=C1&CC&C1=C[NH]C=N1&CC&C&CC&&CN^CN&CC&CC&C1=CC=C2[NH]C=CC2=C1&&&
CN&C1=CC=C2[NH]C=CC2=C1&CN&NC=O&CC&C1=CC=CC=C1&C[NH3+]&O=[NH+][O-]&&&
O=C1C=N[NH]C(=O)[NH]1&CN&C1=CC=CC=C1&CS&O=[SH](=O)N1CCCCC1^CN&&C1CCNCC1&&&
CC&C1=CC=CC=C1&CS&NC(=O)N[SH](=O)=O&CN&C1=CC=CC=C1&CC&C1=CC=C2C(=C1)SC1=CN=CN=C12&CN&&&
CC&CO&O=CO&CC&C1=CC=CC=C1&CN&NC=O&CC&O=C1C=CN=C2SC(N3CCCCC3)=NN12&CC&&&
CC&CC=C1CC2CCCC(=O)C12&CC&&C^CC&&CC^CC&C&CO&&CC^CO&&&
CO&O=CO&CC&CC&C1=NN=CO1&CC&CC&CN&NC(=O)O&CO&C&CCC&&CC&&
CC&CN&C1CCNC1&CC&CN&NC(=O)N1C(=O)[NH]C2=CC=CC=C21&CN&CC&NC=O&&&
CO&CO&C1=CC=CC=C1&CC&C^CO^C=O&&CO&CC^CO&&&CC&C1=CC=CC=C1&CC&C1=CC=CC=C1&&&
CC&C&CC&CC^CN^NC=O&N=NC(=O)O&&&CO&CC&C1=CC=CC=C1&CCl&&&
O=CO&CC&C1=CC=C2N=CC=CC2=C1&CC&C=C^CCl^C&&&CO&&CC^C1=CC=CC=C1&CC&C&FCF&&CF&&
CC&O=C1[NH]C2=CC=CC=C2O1&CN&CC&CC&CO&CO&C1=CC=CC=C1&&&
CC&C1=CC=CC=C1&CC&NC=O&CN&C&C=C&CC^CC^C1=CC=CC=C1&NC=O&C[NH3+]&CN&O=[NH+][O-]&CC&&&CC&CN&C1=C[NH]C=N1&&&
CC&C1=CN2C=CN=C2N=C1&CC&NC=O&CN&CC&C1=CC=CC=C1&&&
O=CO&CC&C=C&CC&NC=O&CN&C1=CC=CC=C1&CN&NC=O&CC&C1=CC=CC=C1&&&
CN&N&NC=O&CC^CN^CS&O=S1(=O)CCCC1&SC1=NN=C[NH]1&&&CC&C1CC1^CN&&CC&C1=CC=CC=C1&&&
CO&O=CO&CC&O=C1CCCC2CCCC=C2C=CCCCCO1&CO&O=CO^CO^CC&O=CO&C1=CC=CC=C1&CC&&&C1=COC=C1&&&
CO&CO&O=C1C2=CC3C(=O)C=CCC3CC2CC2=C1C=CC=C2&CO&&CC^CN^CO^C1COCCN1&&CC&&NC=O^CO&&&CN^N&CN&&CN&&
CC&CC&CN&CCCNC=O&CC&C1=CC=CC=C1&CC&NC=O^CN^CN&O=S1(=O)CCCCN1&C&&&CC&CC^CC^C1=CC=CC=C1&C&&&CO&&CC^CN&CN&C1CC1&&&
CC&C&C=O&&CC^O=C1C=CCN1&CO&&CN^CC^CC^CC&C1=CC=CC=C1&C1=CC=C2[NH]C=CC2=C1&CO&&&&&
NC(N)=O&CN&C1=CC=CC=C1^CN&&C1=CC=CC=C1&CC&C1=CN2C=CSC2=N1&&&
CO&O=CO&CC&C1=COC=N1&CC&C1=COC=C1&CC&C#N&&&
CC&C1=CC=CC=C1&CN&CN&CC&C1=CC=C2[NH]C=NC2=C1&C[NH3+]&O=[NH+][O-]^CN&&&&
CO&CO&C1=CC=CC=C1&CN&C1CNCCN1&CN&CC&O=CNC1=NC=CS1&CC&C1=CC=CC=C1&&&
CC&CN&C1=C[NH]N=C1&CC&CN&C1CCNCC1&CC&NC=O&CN&C1=CC=NC=C1&CC&C#N&&&
CC&C&CO&O=CO^CC^CC&NC=O&C1CCC1&N&&&CN&&CN^CC&C1=CC=CC=C1&CF&&&
CC&C1=CC=NC=C1&CC&CN&C1CCNCC1&CO&CO&CC&C&FCF&&CF&&
CC&C#C&CC&C&O=C1C=C2CCC3C(=C2CC1)CCC1CCCC13&CC^CO^C1=CC=CC=C1^CC&&CN&&&N&NC=O&CC^CN^CC&&&CC&CC&O=CO&CO&&&
CC&O=C1NC(=O)C2=CC=CC=C12&CN&C1=CC=CC=C1&CC&O=C1C=COC2=C1C=CC=C2&CN&C1COCCN1&&&
CN&N&CN&&CN^CC&C1=CC=CC=C1&CC&CC&O=CO&&&
CC&CC&O=C1C=C[NH]C2=C1C=CC=C2&CC&C1=CC=NC=C1^CN&&C1CC1^CC&&C1=CC=CC=C1&CO&CO&&&
CC&C1=NN=CO1&CC&CS&NN1C=NN=C1S&CC&C1=CC=CC=C1&&&
CC&O=C1[NH]C(=O)C2=CN3C4=CC=CC=C4NCC3=C2[NH]1&CC&C1=CC=CC=C1^CN&&&CC^C1=COC=C1^CN&&C1=CC=CC=C1&&&
CC&C&C=O&&CC^C1=CN=C(N2CCN3C(=NC4=CC=CC=C43)C2)N=C1&CS&S^CC^O=S=O&C^CC&CS^CC&C&&&&CC^FCF&&&&CF&&
C#N&CC&C1=CC=C2C(=C1)[NH]C1=CC=NC=C12&CC&C1=CC=CC=C1&CF&&&
CF&C1=CC=CC=C1&CC&C=NN&CN&C1=CC=C2N=CC=CC2=C1&CCl&&&
CO&CO&CC&CO&CO&CC&CN&NC1=NC=CC=C1&CC&CNC(=O)N1CCC2(CCC2)CC1&CC&NC=O&CN&CC&C&CC1=CC=CC=C1&&CC^C1=CC=CC=C1&&&
CO&CO&C1=CC=CC=C1&CC&CC&CC1OC=CC1=O&CC&C1=CC=CC=C1^CC^CS&&&S&O=S=O&&CS&&
CC&N#CC1=NC(NC(=O)C2=N[NH]C=C2)=NC=C1&CN&&CN&&
CF&C1=CC=CC=C1&CC&C1=NN(C2=NC(N3C=CC=N3)=NC=C2)CC1&CC&C^CC^FCF&C1=CC=CC=C1^CC&CF^CBr&C1=CC=CC=C1&&&&&&&
CC&C&CC&&CN^C1=C[NH]N=C1&CC&NC(=O)NC1=NC=C2C=N[NH]C2=C1&CN&C&CC&&CC^C1=CC=CC=C1&&&
CO&CO&C1=CC=CC=C1&CC&O=C1CCCC2=NC3=NC=NN3CC12&CC&C1=COC=C1&&&
CC&CO&O=CO&CC&CO&CO&C1=CC=CC=C1&CC&C^CO^C=O&&&&CC^C1=CC=CC=C1&&&
CO&CO&C1=CC=CC=C1&CN&NC(N)=O&CN&CC&CC&C#N&&&
CC&C1=CC=CC=C1&CC&&CS^O=[SH](=O)N1CCCCC1^CC^CC&&&NC=O&CN&O=S1(=O)CCCC1&&&
CO&CO&O=C1C=C[NH]C2=C1C=CC=C2&CF&&CN^C&CC&&CC^CN&&&
CN&N&CN&CC^CN^CN&CC&CN&CN&C1=CC=C2N=C3C=CC=CC3=CC2=C1&N&CCl&CN&&CO&CN^CO&&&CC&CN&C1CCNCC1&&&
CC&C&CC&NC=O^CC^CN&C1=CC=CC=C1&C&CC&C1CCCCC1&C^CC^CN^CC^FCF&C&C1CC2(CCN1)OCCO2&C1=CC=CC=C1&&CF^FCF&&&&&&&&CF&&
CO&CO&C1=CC=CC=C1&CC&C=NNC1=NC=CN=C1Cl&&&
C=C&CC&CN&N&NC=O&CC^CN^CN&CC&O=C1COC2=CC=CC=C2N1&C1=CC=CC=C1&CS&&&O=[SH](=O)N1CCOCC1&&&
CO&CO&CC&CN&NC1=NC(N)=NC=C1&CC&C1=CC=C2N=CC=NC2=C1^CN&&C1=CC=CC=C1&CC&NC=O&&&
CC&S=C1NCCC2=C1[NH]C1=CC=CC=C21&CC&O=CN1CCOCC1&&&
CO&CO&C1=CC=CC=C1&CO&CO^CCl^CC&&&N(C=O)C(=O)NC=O&&&
NC1=NC=NC2=C1C=C[NH]2&CC&C1=CC=CC=C1^CN^CO&C1=CC=C2N=CC=CC2=C1&CO&CC&C1=CC=CC=C1&C1=CC=CC=C1&&&&&
CC&C&CC&&CC^C1=C[NH]N=C1&CC&O=CN1CCCCC1&CC&C1=CN=CN=C1&CC&C&CC&&CC&&
CO&CO&C1=CC=C2OC=CC2=C1&CC&O=CO^CC&&CO&O=CO&CC&C1=CC=CC=C1&&&
CC&C1=CC=CC=C1&CS&O=CN[SH](=O)=O&CC&CC&CC&C1CCCCC1&&&
CO&CO&CC&CC&CN&O=C1[NH]C=N[NH]1&CN&C1=CC=CC=C1&CN&C1CNCCN1&CN&C1=CC=CC=C1&CO&CO&CC&C1CCOC1&C&CC&CN^CC^C1=N[NH]C=N1&C1=CC=CC=C1&&&CF&&CF&&
CO&CO&C1=CC=CC=C1&CC&CC^CO^CN&CO&NC=O&&&CC&CC&CS&S&O=S=O&&CS^O=CN1CCC2=CC=CC=C21&CC&&&
CF&C1=CC=CC=C1&CC&CN&C1=C[NH]N=N1&CC&C1=NOC=N1&CC&C1=CC=NC=C1&&&
CN&O=CNN=C1[NH]C2=CC=CC=C2S1&CC&C^CBr^CC&&&&CC^C1=CC=CC=C1&CC&C1=CC=CC=C1&&&
CC&CC&CC&CN&NC1=NC=C2[NH]C(=O)[NH]C2=N1&CN&&CN^CC&C1=CC=NC=C1&&&
CC&CC&C1=CON=C1&CC&&CC^NC=O&N&CN&&CN^CC&NC=O&CN&C1=CC=CC=C1&CN&O=C1COCCN1&&&
CC&C=C&CC&C1=CC=CC=C1&&&
CO&CO&C1CCC2COCC2C1&CN&CN^CO^CC&&CO^C1=CC=CC=C1&&&CC&&&
CO&CO&C1=CC=CC=C1&CN&C1=C[NH]N=N1&CC&CN&O=C1CN([SH](=O)=O)CCN1&CS&C1=CC=C2OCCOC2=C1&&&
CO&CO&C1=CC=CC=C1&CC&CN&C1CCNC1&CC&NC=O&N&CN&CC^CN^C1=CC=C2OCCCOC2=C1&CC&CCl&C&&&CC&&CC&&
CO&O=CO&CC&C1=CC=CC=C1&CC&C1=COC=C1&CC&C=NO^CC&&&&
NC=O&CC&C&CC&CC^CN^CC&NC=O&CC&CC&CN&C&NC=O&CC&CC&CO^CN^C1=CC=CC=C1&&&NC=O&CO&CC&&CO^C&&&CC&CC^CN^C1=C[NH]C=N1&NC=O&&&CC&CC&CC&CC&O=C1NC2CSCC2N1&&&
C#N&CC&C1=CC=NC=C1&CN&C1=C[NH]N=C1&CC&C^CC^FCF&C#N^CC&CF&&C1=CC=CC=C1&&&CO&CO&C1=CC=CC=C1&&&
CO&CO&C1=CC=CC=C1&CC&CN^CO^O=C1NCCC2=C1[NH]C1=CC=CC=C21&CO&CN&&&NC=O&CC&&&
CO&CO&C1=CC=CC=C1&CC&C&CC&NC=O^CN^CN&N&C1CCCC1&NC=O&&&CC^CN^NC(=O)C1=NSC=C1&CC&CN&C1=CC=CC=C1&&&CCl&&&
CO&O=CO&CC&O=C1C=CC=C2[NH]C3=CC=CC=C3N12&CCl&&&
CO&O=CO&CC&C1=CC=CC=C1&CO&CO&CC&C&C=O&&CC^C&ClCCl&&CCl&&
CC&C1=C[NH]N=C1&CC&&CC^O=CN1CCC2=C(C1)N=C[NH]2&CC&O=CO^CN&&CC&CC&C&CC&&CC&&
CS&CS&C1=CSC=N1&CC&O=CNC1=NOC=C1^CC^CC&C1=CC=CC=C1&&&CF&&&
CC&CO&CO&C1=CC=CC=C1&CC&C1=COC=N1&CC&CN&CN&C1C2CC3CC1CC(C2)C3&&&
NC=O&CN&ClC1=NC=CC=C1^CC&&C1=CC=CC=C1&&&
CN&CC&C1CCCCC1&CO&CO^CN^C1CCCCC1&&CO^CN&&&&CN&CO^CO^CO^C1CCOCC1&&&CC&CO^CO&&&CN&CO&&
O=C1C=COC12CCNCC2&CC&C1=CC=CC=C1^CC&&CO^CN&&CC&C1=CC=CC=C1&&&
CN&NC(N)=O&CN&C&CC&C1=CC=C2N=CC=CC2=C1^CC^CCl&C1=CC=C2[NH]C=CC2=C1&&CCl&&&&
CN&O=C1[NH]C(=O)C2=C(N=C(S)[NH]2)[NH]1&CS&CC^CN^CN&&CN^C1COCCN1&&&&&
CS&S&O=S=O&&CS^C1=CC=CC=C1&CC&O=C1NCCO1&&&
CC&C1=CC=CC=C1&CCl&&CC&CN^NC=O&CC&C&CC&&CN&&
CC&CC&CC&C1=C[NH]N=C1&CN&C1=CC=CC=C1^CC^CF&O=CO^CC&&&&CC&C1=CC=CC=C1&CC&C1=CC=CC=C1&CC&C1=N[NH]N=N1&&&
CO&CO&C1=CC=CC=C1&CC&CN&N&CN&&CN^CC&O=C1OCCC1C1=CC=CC=C1&CC&C1=CC=CC=C1&&&
O=C1[NH]C=NC2=CC=CC=C12&CC&CN^CN^C1=CC2=NN=CN2N=C1N1CCNCC1&C1=CC=CC=C1&&&&&
CC&CO&OC1=NC=CN=C1&CN&NP(=O)(O)O^CN^CO&&CC^CC^CO^CC&C&C1=CC=C2N=CC=CC2=C1&&&CC&&&&CC&&
C=C&CC&CC&C&CC&CC^CC^NC=O&NC=O&N&CN&CN&CC&CC^CN^CO&CO&CC&O=CO&O=CO&C1=CC=CC=C1&CC&CC&&&C&C&CCC&CC&&CC^CC^CC&&C=C&CC&&&O=CO&CO&C&CCC&&CC&&
CN&O=C1C=CC1=O&CN&CN&CC&CC&CN&NC(=O)O&CO&CC&C1CCNCC1&CN&CC&CC&C1=CC=CC=C1&CN&N&NCC1=CC=CC=N1&&CN^CC&C1=CC=NC=C1&&&
CCl&C1=CC=CC=C1&CC&CO&CO&C1=CC=CC=C1&CC&C=C1SC(=S)NC1=O&&&
C1=CC2CCC1C2&CC&C1=CN=C2C=CC=NC2=C1^CC&&C1=CSC=C1&&&
CO&CO&C1=CC=CC=C1&CC&C^CO^C=O&CO^CO&CC&&CO&C1=CSC=C1&&&CC&C1=CC=CC=C1^CN^CCl&&&&&
CC&C1=CC=C2[NH]C=NC2=C1&CN&C1CC2CCC(C1)N2&CN&CC&CC&C&O=CN1CCCCC1&CC^CC^C1=CC=CC=C1&C1=CC=CC=C1&CC&CF&NC=O&&CF&&&CF&&
CO&CO&C1=CC=CC=C1&CC&C=C1CNCC2=C1OC(=N)CC2&CC&C1=CC=CC=C1^CC^CO&C#N^CN^CO^CO&&C1=CC=CC=C1&&&CO^CO^CC&&&CO&&&&&
O=CN1CCCC1&CC&C1=CSC=N1^CC^CC&C1=CC=CC=C1&C1CC1&&&&&
CC&C&CC&&CC^O=C1C=C[NH]C(S)=N1&CC&CN^CS^C1=CC=C2NCCCC2=C1&CC&&&C&C=O&&CC^C1=CC=CC=C1&CF&&&
O=C(NC1=NN=CS1)C1=NC=CC=C1&CC&CC&CC&CC&CC&CC&C1=CC=CC=C1&&&
NC=O&CN&C1=CC=CC=C1^CC^CN&C1CCCCC1&C1=NN=N[NH]1&&&&&
CS&S&O=S=O&&CS^C1=CC=NC=C1&CN&C1=C[NH]N=C1&CC&C^CC^CF&C#N^CN&CF&&CN&&&C1CC1&&&
CC&CN&C1=C[NH]N=C1&CC&&CC^O=CN1CCCCC1&CC&C1=CC=CC=C1&CC&CO^CF&&&&
CO&O=CO&CC&C1=CC=CC=C1&CC&CN&CN&CC&C&CC&&CC^O=C1N=C[NH]C2=C1C=N[NH]2&CN&C1=CC=CC=C1&CC&&CC&CC&&
CO&CC&C1CCOC1&CN&OC1=NC2=C3N=C[NH]C3=CC=C2N=C1^CO^CN&&CO^C=C^CO&&CC&&&C1=CC=CC=C1&&&
C#N&CC&O=CN1CCC1&CC&C1=CC=CC=C1^CC^CC&CO^CC^C1=CCCC1&&&C1CC1&&&&&
CC&CO&O=CO&CC&C1=CSC=C1&CN&NC=O^CC^CC&&CC^CN&&&&&
C=O&C&CC&CC^CC^CC&O=C1CC(=O)N(C2=CC=CC=C2)N1&C1=CC=CC=C1&CN&&&C1=CC=CC=C1&&&
CO&CO&C1=CC=CC=C1&CC&C=NNC(=O)C(N)=O^CO^CN&CO&C1=CC=CC=C1&&&CO&&&
CC&CN&C1CCNC1&CC&CN&NC=O&CC&C1=CC=CC=C1&CO&&CO^CO^CO&&CO^CO&&CO&&&
CO&CO&C1=CC=CC=C1&CC&O=CNC=O&CC&CO&O=CO&CC&OC1=NC=CC=C1&CO&&&
NC1=NC(Cl)=NC2=C1N=C[NH]2&CN&CC&C1=CSC=C1&CC&C1=CC=CC=C1&&&
CC&CC&O=C1C=C2CCCCC2=C[NH]1&CC&&CC&CO&&
CC&C&CC&CO^CN^CO&N=CC1=NC=C[NH]1&C1=CC=CC=C1&CC&CCl&C1=CC=CC=C1&&&CO&CO&C&FCF&&CF&&
CC&O=C1C=CC2=C(N=C3C=CC=CN3C2=O)[NH]1&CC&C#N^CN&&CC&C1=CC=CC=C1&&&
CO&CO&O=C1N=C[NH]C2=C1C=CC=C2&CN&CN&C1=CC=CC=C1&CBr&&&
CC&C&CC&&CC^C=CCC(C)C&CC&C=C&CC&O=CO&&&
C1=CC=C2OC=CC2=C1&CC&CN&CN&CC&CC&C1=CC=NC=C1&&&
CC&C&CC&&CC^C1CC2CCC1C2&CO&&CC&&
CO&CO&CC&CN&NC1=NC=NC2=CN=C(N3CCCNCC3)N=C12&CN&C1=CC=CC=C1&CC&NC=O^CC^CN&&&C1=CC=CC=C1&CC&C&FCF&&CF&&
CC&CO&CCOP(O)(=S)Cl&CO&C1=CC=CC=C1&CC&CCOP(=S)(OCC)C(=S)OC1=CC=CC=C1&&&
CC&CO&O=CO&CC&C&CC&CC^CN^C1=CC=CC=C1&O=C1NCNC12CCNCC2&&&CC&C1=CC=CC=C1^CN&&CC&CC&CC&CO&CO&C1=CC=CC=C1&CCl&&&
O=[NH+][O-]&C[NH3+]&C1=CC=CC=C1&CC&C1=NOC=N1^CN^CC&C1CNCCN1&C1=COC=C1&CN&&&CC&C1=CC=C2OCOC2=C1&&&
CO&CO&CC&C&CC&&CN^C1=C[NH]C=N1&CC&C1=C[NH]N=C1&CC&C1=CC=CC=C1^CN&&C1=CC=CC=C1&&&
CC&CO&O=CO&CC&C1=CC=C2[NH]C=CC2=C1&CO&CO^CC&&CN&C1CNCCN1&CN&C1=CC=CC=C1&&&
CN&C1=CC2=[N+](C=C[NH]2)C1&CC&C1=CC=CC=C1^CC&&C=C1NC2=CC=CC=C2S1&CN&CC&CO&&&
CO&O=CO&CC&C&CN&NC(=O)O^CC^CO&C&CC&CC&C1=CC=CC=C1&&CC&&&&
CC&C&CC&&CC^C&CN&NC=O^CC^CC&NC=O&C1=CC=CC=C1&CN&CN&CC&NC=O&C1=CC=CC=C1&CC&CC&C1=CC=CC=C1&CC&&&C1=CC=CC=C1&&&
CC&CC&C&CC&&CC^C&CN&NC=O^CC^CC&NC=O&C&CN&CN&C&&CC^CC&CN&CC^CC^NC=O&C1CCCCC1&NC=O&CC&&&CN&C&CC&CC&C&CC^CN^CC&C1=CC=CC=C1&NC=O&CC^CN^CO&CC&C&NC=O&&&&&CC&CC&&CC^C&&&CN&&CC^CO&&&
CC&C1=CC=NC=C1&CC&C&C1NCC2CC12&&CC^C1=CN=C(N2CCC2)C=C1&CC&NC=O&&&
CC&CO&O=CO&CC&O=C1NC=CCN1&CC&&CC^C1=CC=CC=C1&CO&CO&O=C1C=CC2=CC=CC=C2O1&&&
CO&CO&C1=CC=CC=C1&CC&C^CO^CC&CO&CC^CN&&O=CO&O=C1NCC2=CC=CC=C12&&&CO&CO&CC&C1CCNCC1&&&
CC&CC&CC&C1=CC=C2[NH]C=NC2=C1&CC&&CC^C1=CC=C2[NH]C=NC2=C1^CN^CN&CC&C1=C[NH]C=N1&C1=CC=CC=C1&&&CC&NC=O&&&
CN&C1=CC=C2[NH+]=C[NH]C2=C1&C[NH3+]&C1=CC=CC=C1&CO&O=CO&CC&C1=CC=CC=C1&CO&CO&C1=CC=CC=C1&&&
CO&CO&C1=CC=CC=C1&CC&C1=C[NH]N=N1&CN&CC^CC^C&NC=O&CO&CN&&CC^C1CCCC1&CO&&&&&
CN&C1=CC=C2[NH]C=CC2=C1&CC&O=C1C=CC(=O)N1&CC&C1=CC=C2[NH]C=CC2=C1&&&
CC&C1=NC=C2C(=C1)OC1=CN=CN=C12&CN&CN&C1=CC=CC=C1&CF&&CCl&CCl&&
O=CNO&CC&C1=CC=C2[NH]C=CC2=C1&CN&CN&CC&C1=CC=CC=C1&CF&&&
CC&C1=CC2=C(C=C1)[NH]C=C2&CC&CC&C1=CC=NC=C1&CC&C1=CC=CC=C1&CC&O=CO&&&
CC&CC1OC(=O)CC(=O)O1&CC&C1=CC=CC=C1&CCl&&CCl&&
CO&O=CO&CC&C1=CSC=C1&CN&NC=O&CC&CS&S&O=S=O&&CS^C1=CC=CC=C1&&&
CS&O=CN1CCN([SH](=O)=O)CC1&CC&CC&CC&C1=CC=CC=C1&&&
CO&CO&C1=CC=CC=C1&CC&CC^CO^CC&CO&C1=NN=CO1&&&CC&C&CC1=CC=CC=C1&&CC^C1=CC=CC=C1&&&
CC&CC&CC&O=C1C=C2CCC3C4CCCC4CCC3C2CC1&CCl&&&
CO&CO&C1=CC=CC=C1&CN&O=C1[NH]C=N[NH]1&CC&&CN^C1=CC=CC=C1&CN&CN&CC&C1=CC=C2C=CC=CC2=C1&CC&C&FCF&&CF&&
CC&C1=CC2=NC=CN2C=C1&CN&C1CCNC1^CC&&CS&CS&CC&CC&C1=CC=CC=C1&&&
CC&CO&CO&C1=CC=CC=C1&CN&O=C1[NH]C=NC2=CC=CC=C12&CC&C&C=C&CC^CC^C1=CC=CC=C1&C#N&C[NH3+]&&&O=[NH+][O-]&&&
CF&C1=CC=CC=C1&CC&C1=CC=C2C=NC=CC2=C1^CC^CCl&C1=N[NH]C=N1&&&&&
CO&CO&C1=CC=CC=C1&CC&C^CO^C1CCNC1&CO&CN^CC^C1=CC=CC=C1&C1=CC=NC=C1&&&CC&&&C#N^CC&&C&FCF&&CF&&
CC&CN&C=C1N=C(N)NC1=O&CC&C1=CC=C2OCOC2=C1^CN&&CC&&&
CO&CO&C1=CC=CC=C1&CS&O=[SH](=O)N1CCCCC1^CN&&NC=O&CC&O=C1CCCN1&CN&C1CCCC1&&&
NS(=O)(=O)O&CO&CC&C1=CC=CC=C1&&&
CN&CNC1=NC(=N)SC2=C1CCCC2&CN&C1=CC=CC=C1^CC&&C1=CC=CC=C1&&&
CO&CO&C1=CC=CC=C1&CC&NC(=O)C1=NOC=C1&CN&C1=CC=CC=C1&&&
CC&O=CO&CO&CC1CCCC2C1=CC(=O)C13CCC(CCC21)C3&CO&O=CO^CC^CC&&CC^C&&CC^CC&CO^CC&CN&&&&NC=O&CC&&&
C=C1CC2CCCC3COC(=O)C1C32&CC&C^CO^CC&&CO^C=CC^CO&CC^CC&O=CO&&&&&CC&&&
CC&C1=CC=CC=C1&CC&C&CC&&CN^CN&C&CC&&CC^C&CO&&CC^CO&CO&C1=CC=CC=C1&CC&&&
NC=O&CN&C1=CC=CC=C1^CC^CO&C1=CC=CC=C1&&CC^CC&O=CO&C1=CC=CC=C1^CC&&CO&C1=CC=C2OC=CC2=C1&&CO^CC&&&CC&C1=CC=CC=C1&&&
CC&C&CC&&CC^C1=CC=CC=C1&CC&C^CN^CC&NC(=O)NCCN1CCNCC1&&CC^CN&&&CC&CN&C1CCNC1&&&
CO&CO&C1=CC=CC=C1&CC&C=NNC=O^CO^CC&CO^CO^C1CC1&&&CO&&&&&
CO&O=CO&CC&C1=C[NH]C=C1&CN&CC&C1=CC=CC=C1&C[NH3+]&O=[NH+][O-]&&&
CC&CO&CO&C1=CC=CC=C1&CN&NC(N)=S&N&CN&CC^CN^C1=CC=NC=C1&CC&&&O=C1C=CC2=CC=CC=C2[NH]1&CC&&&
CC&CN&N&CN&CC^CN^C1=CC=CC=C1&CC&CC&C1=CC=CC=C1&CC&CO&CC&CO&CC&&&CC&C1=CC=C2[NH]C=CC2=C1&CO&CO&&&
O=[NH+][O-]&C[NH3+]&C1=CC=CC=C1&CN&NC1=NN=CC2=CC=CC=C12&CC&C1=CC=CC=C1&CO&&&
CO&CC&C1CCOC1&CN&C1=NC=C2N=C[NH]C2=N1^CO^CN&&CO^CN&&&C1CCCCC1&&&
CC&C1=C[NH]N=C1&CN&&CO^CO^CC^C1=CC=CC=C1&C=NO&C[NH3+]&&&O=[NH+][O-]&&&
CN&NC1=NC=CS1&CC&C1=CC=CC=C1^CC^CCl&O=CN1CC2=CC=CC=C2C1&&&CO&&&
CO&CO&C1=CC=CC=C1&CC&C^CO^C=O&CO&&CC^CC&&&CC&CN&C1CCNCC1&CC&C&CC1=CC=C(F)C=C1&&CO&CC^C1=CC=CC=C1&CF&&&
CO&CO&C1=CC=CC=C1&CS&O=[SH](=O)N1CCNCC1^CO^CN&CO&CC&&&NC=O&CN&C1=CC=CC=C1&CO&CO^CO&&CO&&&
CO&CO&C1=CC=CC=C1&CC&NC=O&N&CN&C1=CC=NC=C1^CN&&C1CCNCC1&CN&C1=CC=NC=C1&CN&&&
NC=O&CC&CO^CN^O=CO&CC&CC&C1=CSC=C1&[O-][N+]1=CC=CC=C1&&&&&
C1=CN=CN=C1&CC&C1CCCC1^CC&&C1=C[NH]N=C1&CC&C1CCNCC1&&&
O=C(O)C1=NC=CC2=C1[NH]C1=CC=CC=C12&CO&CC&CO&&&
C#N&CC&SC1=NC=CC=C1&CN&&CS^C1=CC=CC=C1^CC^CO&C#N^CC&&&&C1=CSC=C1&&&
C1=CC=C2[NH]C=NC2=C1&CN&CC&CC&CC&CC&CC&CC&CC&CO&CO&C1=CC=CC=C1&&&
CC&CC&CC&CC&CC&CC&CC&CC&CC&CC&CC&CC&CC&CC&CC&CC&CC&C=C&CC&C&CO&&CC^NC=O&CN&C&CC&CO^CC^CO&C&C1CCOCC1&CO&CC&&CC^CO^CO^C&&&&CO^CO&&CO&CC&&CC&CC&CC&CC&CC&CC&CC&CC&CCCCC&&&
O=CN1CCNCC1&CC&C1=CC=CC=C1^CN^CC&C1CC1&CN&&&N[SH](=O)=O&CS&C1=CC2=CC=NC=C2C=C1&&&
CC&CN&CCN[SH](=O)=O&CS&O=C1COC2=C(C=CC=C2)N1&CC&&&
NC=O&CN&CC^CC^C1CCNCC1&C1=CC=C2SC=CC2=C1&&&CCl&&&
CC&CC&CC&CC&CC&CC&CC&CC&C=C&CC&CC&CC&CC&CC&CC&CC&CC&O=CN1CCOC1&CC&CO^CC^CO&CC&&&C1=CC=CC=C1&CO&CO^CO&&CO^CO&&CO&&&
CO&CO&C1=CC=CC=C1&CC&C^CO^CC1=C(C)C(=O)[NH][NH]1&CO^CO&CC&&CO&O=C1C=C[NH][NH]1&&&CC&&&
CC&C1=CC=CC=C1&CN&NC=O^CC^CC&&&CC&CN&O=C1[NH]C=C[NH]1&CO&&CN&&
NC(=O)C1=COC(F)=C1&CN&CC&CC&CC&CN&C1CNCCN1&CN&CC&CC&CC&CC&CCCN1CCNCC(CCN2C(=O)C3OC4(F)CCC(F)(F)C43CC2F)CC1&CF&&CC^C1=COC=C1^CF&&&&
CC&C&C=O&&CC^C1=CN=NC=C1&CN&C1CNCCN1&CN&C1=CC=CC=C1&CC&C&FCF&&CF&&
C=NN1C=N[NH]C1=S&CC&CC^CC^C1=CC=CC=C1&C1=COC=C1&CCl&&&&CCl&&
O=CN1CCNC(=O)C1&CC&C1=CC=CC=C1^CN^CC&CC&C^CCl^C1CC1&FCF&&&&&&CF&&
O=C1C=C[NH]C(S)=N1&CS&CC&C1=CC=CC=C1&&&
O=C1[NH][NH]C2=CC=CC=C12&CN&CC^C[NH3+]^CO&O=[NH+][O-]&CO&&&C1=CC=CC=C1&CCl&&&
CF&C1=CC=CC=C1&CCl&&CC^C1=COC=N1&CC&C1=CC=CC=C1&CC&C1=CC=CC=C1&&&
O=CO&CC&CC&CN&N&CN&CC^CN^C1=CC=CC=C1&CC&CCl&C1=CC=NC=C1&&&&&
CC&C1=CC=CC=C1&CO&CO&CC&CC&CC&CN&N&CN&&CN^C1CCCCC1&&&
CO&CO&C1=CC=CC=C1&CC&C&CC&CC^CN^O=CN1CCC2(CC1)OCCO2&C(C1=CC=CC=C1)N1CCCOCC1&&&&&
CS&S&O=S=O&&CS^CC&CC&C&CC&O=CN1CCNCC1^CN^CN&C1=C[NH]C=N1&CC&&&C1=CC=NC=C1&&&
O=[NH+][O-]&C[NH3+]&C1=CC=CC=C1&CN&C=N^CCl^CC&&&C1=C[NH]N=C1&CN&CC^CC^C1=CC=CC=C1&C1=CC=CC=C1&&&CF&&&
CC&C&CCC&&CC^CO&OC1=NC=CC=C1&CN&N^C[NH3+]^NCCCl&O=[NH+][O-]^C[NH3+]&CN&&O=[NH+][O-]&CC&&&CCl&&&
CO&CO&C1=CC=CC=C1&CC&NC=O^CO^CN&CO&CC&&&C1CCNCC1&CN&CC&CC&CC&CC&C1=C[NH]N=C1&CC&C1=CC=CC=C1^CN&&&&
CO&CO&C1=CC=CC=C1&CC&CC^CO^CC&CO&O=C1C=CC=C[NH]1&CC&CC&O=CO&&CN&&CC&CC&C1=CC=CC=C1&&&
CO&CO&C1=CC=CC=C1&CN&NC=O^CO^CC&CO&C&&&CC&&CN^O=S1(=O)NC2=C[NH]N=C2C2=CC=CC=C21&CC&&CN^CC&C1=CC=CC=C1&CC&C#N&&&
CO&O=CO&CC&C&CC&CC^CN^C1=C[NH]C=N1&NC=O&&&CC&CC&CN&O=C1NCCO1&CC&C1=CC=CC=C1&&&
CC&O=C1C=C[NH]C(=O)[NH]1&CN&C1CCOC1&CO&&CC^CN&N&N[SH](=O)=O&CS^CN&&CC&C1=CC=CC=C1&&&
C#N&CC&O=CN1CCCCC1&CC&CN&O=C1[NH]N=NC2=C1C=CS2&&&
CC&CN&N&NC=O&CC^CN^CO&CC&CO&CO&CC&CO&C1=C[NH]N=C1&&&CC&&CN^C1=CC=CC=C1^CC^CO&&&CO&&&
CC&O=C1C=CC2=CC=CC=C2[NH]1&CC&CN^CC^N&&&NC(N)=S&CN^CN^CC&CC&C1=COC=C1&C1=COC=C1&&&&&
CC&CC&CC&CC&CC&CC&CC&CC&CC&CC&CC&CC&CC&CC&CC&CC&O=CNNC=O&CC&C1=CC=NC=C1&&&
CC&CN&N&NC=O&CC^CN^C&CC&CC&C1CCNC1&&CC^CC&&&CO^CC&&CN&C1CC2NCCOC2C1&&&
C#N&CC&C1=CC=NC=C1&CN&C1CCCNCC1&CO&OC1=NC=CC=C1&CC&C^CCl^FCF&&&&CF&&
CS&O=[SH](=O)N1CCNCC1&CN&C1=CC=CC=C1&CN&O=C1NC(=O)C2=CC=C3C(=O)N4CCCC1C243^CCl&&&&
C=O&C&CC&C1=CC=C2C=CC=CC2=C1^CC&&C1CCNCC1&CN&C1=CC=CC=C1&CN&O=C1CC=NC2=CC=CC=C2N1&CC&C1=CC=CC=C1&&&
CC&C1=CC=CC=C1&CO&CO^CC^CC&&&CC&O=CO&CO&CC&NC=O&CN&C1=CC2=C(CCCC2)S1&CC&C#N&&&
C1=CC=C2N=C3CCCCC3=CC2=C1&CN&CN&CC&CN&C1=C[NH]C=N1&&&
CC&O=CN1CCCCC1&CN&C1CNC1&CC&C1=CC=C2[NH]C=NC2=C1&CC&&CC^OC1=NC=CC=C1&CO&C&CC&&CC&&
CN&N&CN&&CN^CC&CC&C1=CC=C2[NH]C=CC2=C1&CO&CO&CC&CO&CO&C1=CC=CC=C1&C[NH3+]&O=[NH+][O-]&&&
CO&C1=CC=CC=C1&CC&CN&C1CCNCC1&CC&C1=CSC=C1&&&
CC&C&CC&&CN^N&NC=O&CC^CN^C1=CC=C2N=CC=CC2=C1&CC&CC&CO&C1=CC=CC=C1&&&CN&N&CN&&CN&&
CO&NC(=O)O&CN&C&C1CCCCC1&&CC^C1=NN=N[NH]1&CN&CC&CN&C1CCNC1&&&
CO&O=CO&CC&CO&CO&O=C1CC2=C(C=CC=C2)CN1&CO&CO^CC^C1=CC=CC=C1&C1=CC=CC=C1^CN&&CCl&C1=CC=CC=C1&&&CN&NC=O&CC&C&CC&&CN^O=C1NCCN1&&&
CO&CO&C1=CC=CC=C1&CC&CN&NC=O&CC&C1=CC=CC=C1&CO&CO^CO&&CO&C&CCl&&CC^CCl&&&
CC&C1=CC=CC=C1&CC&CN^CO&&&&
CN&C1=CN=CC=N1&CC&C1=CC=CC=C1&CC&OC1=NC=CC=C1^CF^CO&&&C1CCC1&&&
CO&CO&C1=CC=CC=C1&CC&O=CO^C[NH3+]^CO&O=[NH+][O-]&CC&&&NC=O&CN&CC&C1=CC=CC=C1&&&
CC&CO&O=CO&CC&C1=C[NH]C=C1&CC&&CC&C[NH3+]^O=[NH+][O-]&&&
CC&CC&C1CN2CCC1CC2&CC&C&CO&&CC^C1=CC=C2N=CC=CC2=C1&CC&C1=CC=CC=C1^CO^CCl&CO&&&&&
CC&CC&CN&C1CNCCN1&CN&C1=CC=C2C(=C1)CCC1=C3C=CC=CC3=CC=C21&CO&&&
CC&C1=C[NH]N=C1&CN&CC^CCl^C1=CC=CC=C1&&CC^CCl&NC=O&&&CN&C1=CC=C2OCOC2=C1&&&
CO&CO&C1=CC=CC=C1&CC&C&CC&O=C1C=CC(=O)C2=CC=CC=C12^CC^CO&O=C1C(=CBr)CCC2=C1C=CCO2&&&CBr&&CO&CO&&
CC&CC&CC&CC&CC&CC&CC&CC&CC&CN&O=C1N=C(O)C=C[NH]1&CS&&&
C=C1C(=O)OC2CC3CC4C(=O)CCC4C3CC12&CC&&CC&CO&&
CO&CC&CO&CO&CN&OC1=NC2=CN=C(N3CCCNCC3)N=C2C(N2CCNCC2)=N1&CN&C1=CC=CC=C1^CO&&CC&CO&&&
CO&CO&C1=CC=CC=C1&CC&CO&CO&C1=CON=C1&CC&C^CC^FCF&CC&&CF^CC&&&O=CO&&&
CC&C1=CC=CC=C1&CS&NC(=O)N[SH](=O)=O&CN&C1=CC=CC=C1&CC&NC=O&CN&C1=CC=CC=C1&CI&&&
CO&CO&C1=CC=CC=C1&CC&CC^CO^CC&&&C&C=O&&CC^C&C=C&C^CC^CO&CC&&CC^C1=CC=CC=C1&C=C&CO&CC&&CO^C1=CC=CC=C1&&&CO&&CO&&
CO&CO&C1=CC=C2C=CC=CC2=C1&CC&C1=CC=C2C=NC=CC2=C1&CS&O=[SH](=O)NC1=NC=CS1&&&
O=C1NCC2=C1N=C1N=C[NH]C(=O)C1=C2&CC&CO^CN^O=C1C=C[NH]C(O)=N1&CC^CN&&CC&CC&C1=CC=CC=C1&C1=CC=CC=C1&&&&&
CC&C1=CC=CC=C1&CC&NC=O&CN&CC&CN&C1=CC=C2CNCCC2=C1&&&
CC&C1=CC=NC=C1&CC&C1=CC=CC=C1^CC&&C#C&CC&C1=CC=NC=C1&CN&N&CN&&CN&&
CN&N&CN&&CN^C1=CC=CC=C1&CC&C#C&CC&C1=CN=CN=C1&CN&&CC^C1=CC=CC=C1&&&
&OCOC1=C(Cl)C=CC=C1&CC&OC1=CC=CC=C1&CCl&&CCl&&
CC&CC&C&CC&&CC^C&CN&NC(N)=O^CC^CN&O=CO&CC&&&C1=CC=CC=C1&CN&&&
CN&N&NC=O&CC^CN^C&CC&CC&C1=CC=CC=C1&CC^CN&&C1=CC=CC=C1&NC=O&&&CC&O=CN1CCCC1&CO&&CC^C1=CC=C2[NH]C=CC2=C1&CN&&&
CC&C1=CSC=N1&CC&CC&CC&C&O=C(C1=NOC=C1)N1CCCC1&CC^CO^C&&&CCC&&CC&&
O=CN1CCCC1&CC&C1=CC=CC=C1&CC&O=CO&CO&CC&C1CC2CCC1CN2&&&
CO&CO&C1=CC=CC=C1&CC&NC=O^CS^CN&O=[SH](=O)N1CCCC1&CC&&&C1=COC=C1&&&
C1=CC=NC=C1&CC&C1=C[NH]C=N1&&&
CO&CO&CC&CN&C1CCNCC1&CN&NC=O&CC&C1=CC2=C(C=C1)OC=C2&&&
CCl&C1=CC=CC=C1&CCl&&CC^CC&C1=CC=C2N=C3OC=NC3=CC2=C1&&&
CO&CO&C1=CC=CC=C1&CO&CO&CC&NC=O&CN&C1=CC=CC=C1&CN&NC=O^CC^CC&C&C=C&C=O&CC&&CC^C1=CC=C2OCOC2=C1&C1=CC=CC=C1&&&&&
NC(=O)N[SH](=O)=O&CN&C1=CC=NC=C1^CS&&C1=CC=CC=C1&CO&CO&CC&C1=CC=CC=C1&&&
CC&CO&NC(=O)C(=O)O&CN&C1=CC=CC=C1&CS&NC(=S)S&CN&O=C1CCCO1&&&
CC&CN&N&CCN&&CN^CC&CN&N=C1[NH]C2=CC=CC=C2S1&CC&C&C=O&&CC^C1=CC=CC=C1&CO&&&
CC&CC&CC&CC&CC&CC&C&CO&&CC^C&C1CCOC1&CC^CO^C1CCOC1&&&CC&C^CC^CO&C1CCOC1&&CC^CC&C=C&C1CCOC1&CC&CC&C&C(C)OCCC(O)C1CCCO1&CO&CC^CO&CC^CC&&&C&CC&C=O&CC&&CC^CC&&&CC&CC&CC&CC&O=C1C=CCO1&CC&&CO&&
CC&C1=CC=C2[NH]C=CC2=C1&CC&CC^CF^CS&&CN^CS&C1=CC=CC=C1&C1=CC=NC=C1&&&&&
NC=O&CC&CC&C&CN&NC=O^CC^CC&C1=CC=CC=C1&CC&CN&C1=CC=CC=C1&CN^C[NH3+]^CBr&CC&O=[NH+][O-]&&&C1=CC=CC=C1&&&CO&CO&C1=CC=CC=C1&&&
O=C1[NH]N=C(S)S1&CS&CC^CN^C1=CC=CC=C1&C1=CC=CC=C1&&&&&
CC&C1=CC=CC=C1&CC&CS&S&O=S=O&&CS^C&C=C&CC^CC^ClC1=NC2=CC=CC=C2C=C1&C&CF&C=O&&&&CC^C1=CC=CC=C1&CBr&&&
CO&O=CO&CC&CC&C1=CC=CC=C1&CO&&CC^C1=CC=CC=C1&CO&&&
O=CN1C2=NC=NN2C2(CCCCC2)C2CCCCC21&CC&C1=COC=C1^CC&&C1=COC=C1&&&
CC&C&CC&&CC^CC&CN&C1=NN=N[NH]1&CC&C&CC&C1=CC=C2OC=CC2=C1^CN&&C1CNCCN1&CN&&&
CO&CO&C1=CC=C2C(=C1)CCC1C2CCC2CCCC21&CC&&CC^CC^CO^CC&&&CC&C1=CC=CC=C1&CI&&&
CC&C1=CC=CC=C1&CC&&CO^CO&CC&C1=COC=C1&CC&NC=O&CN&C1=CC=CC=C1&CC&O=CO&&&
CO&CO&C1=CC=CC=C1&CC&C1=COC=N1^CO^CC&&&CN&C1=CC=C2CNCCC2=C1&CO&CO^CO&&CO&&&
C#N&CC&C1=CC=CC=C1&CO&OC1=NC=NO1&CC&C1=CC=CC=C1&CCl&&&
CC&C1=CC2=CC=CN=C2C=C1&CO&&CC^C1=CC=CC=C1^CO&&CO&CC&C1=CC=CC=C1&&&
CC&CO&O=CO&CC&C1=CN=C2C(=C1)CCC1=C2C=CS1&CC&&CC&&
CC&C1=CN=C2C=C3OCOC3=CC2=C1&CN&CN^CC^C1=CC=CC=C1&C1=CC=CC=C1&CN&&&CN&C1=CC=C2N=C3C=CC=CC3=CC2=C1&&&
CS&N[SH](=O)=O&CN&C1=CC=C2[NH]C=NC2=C1&CC&CC^CN^CN&CC&C1CCNC1&C1=CC=CC=C1&&&CF&&&
CC&C1=NN=C(N2CCNCC2)C2=N[NH]C=C12&CN&C1=CC=CC=C1^CN&&C1=CC=CC=C1^CC&&&&
O=C1CCC=NN1&CC&CC&CC&O=CO&&&
CC&CO&CO&O=C(NC1=NC=CC=N1)N[SH](=O)=O&CC&&CS^C1=CC=CC=C1&CN&NC=O^CCl^CC&&&&&
N=C(N)N&CN&CC^CN^CC&O=C1NC(=O)C2=CC=CC=C12&CC&&&CC&CC&CC&CC&CC&C&C=O&&CC^C1=CC=CC=C1&&&
CC&C&CC&&CC^CC&C&CCNC(=O)OCOC(C)C&&CN^NC=O&CC&C&CN&&CC^CC&C1=C[NH]C=N1&&&
CC&O=CN1CCCCC1&CC&CN&NC=O&CC&C1=CC=C2[NH]C=CC2=C1&CC&&CC&&
C=C&CC&C&C=C&CC^CC^C&&&CC&&CC&CC^C1CO1&CC&CC&C=C1CCCC2CCCC12&CC&&CC^C&CC&&CO&&
CC&C1=CC=CC=C1&CC&CC&NC=O&CN&CC&CS&SC1=NC=CS1&&&
NC=O&CC&CC^CN^C1=CSC=C1&O=C1NC(=O)C2=CC=CC=C12&&&&&
O=[SH](=O)O&CS&CC^CO^CC&C1=CC=C2C(=C1)C=CC1=CC=CC=C12&C1=CC=CC=C1&&&CO&CO^CO^C1=CC=CC=C1&&&CO&&CO&&
CC&CO&CO&C1=CC=CC=C1&CN&NC=O&CC&CC&CC&CN&O=C1[NH]C2=CC=CC=C2O1&CBr&&&
CC&CC&CC&CN&C1=NN=N[NH]1&CC&C&CC&C1=CC=C2OC=CC2=C1^CN&&CC1CNCCO1&CC&&&
CO&O=CO&CC&O=C1OCCC2C1CCC1CCCC(=O)C12&CO&CO^CC^CC&&CC^C1=CC=C2C=CC=CC2=C1&C1=COC=C1^CC&&&&&&
CC&C1=CC=C2CC3CCCC3CCC2=C1&CC&NC=O&N&CN&&CN^CC&C1=NOC=N1&CC&&&
CN&C1=CC=CC=C1&CC&O=CN1CCNCC1&CN&C1=CC=CC=C1&C[NH3+]&O=[NH+][O-]^CO&&&&
CO&CO&C1=CC=CC=C1&CC&N#CC=C1[NH]C=NC2=CC=CN=C12&CC&C#N^CN&&CC&C1=CSC=N1&CC&&&
CC&CC1C2CCC1C(=O)C2&CC&&&
CC&CC&CN&CN&C1=CC=CC=C1&CC&C&C=O&&CC^C=C&CC&C1=CC=CC=C1&CN&N&CCN&&CN^CC&&&
CF&C1=CC2=C3C(=C1)NC1=CC4=C(C=C13)OCO2&CN&CC&CN&C1CNCCN1&CN&C1=CC=CC=C1&CCl&&&
NC(=O)O&CN&C1=CC=CC=C1^CO^CF&CC&&&C1=C[NH]N=N1&CN&C1=CC=CC=C1&CCl&&&
CC&C=C1CCC2=C([NH]C3=CC=CC=C3C2=O)C1&CBr&&C^CO&&CC^C&CC&&CC&CO&&
CO&CO&C1=CC=CC=C1&CC&CC&C1=CC=C2[NH]C=NC2=C1&CN&CC&C1=CC=CC=C1&CN&&&
CC&CC&CC&CN&N&NC=O&CC^CN^CN&&&O=C1[NH]C=NC2=C1C=CS2&CC&C1=CC=CC=C1&&&
CO&NC(=O)O&CN&O=C1C=CC2=C3C=CC=CC3=CC=C2O1&CC&&&
CC&CN&C1COCCN1&CC&CN&NC(=O)C1=NC=C[NH]1&CN&CC&C1=CC=CC=C1&CCl&&&
CN&C1=CC=CC=C1&CS&O=[SH](=O)NO&CO&CC^CN^C1=CC=CC=C1&CC&&&C1=CC=CC=C1&C[NH3+]&O=[NH+][O-]&&&
CC&CC1CCCC(C)(C)N1&CN&NC(N)=O&CN&CC&C1=CC=CC=C1&CCl&&&
CO&CO&C1=CC=CC=C1&CC&CN&C1=CC=C2OCCNCC2=C1&CC&C1=C[NH]N=C1&&&
CC&CC&C1=COC=C1&CC&C1=CC=NC=C1^CC&&CC&CC&C1=CC=C2OC=NC2=C1&CO&CO&CC&C&CO&&CC^CN&O=C1CC2(CCCNC2)C2=CC=CC=C2N1&&&
O=CO&CO&C1=CC=CC=C1^CC^CC&C1=CC=CC=C1&CC&CC&O=C1COC(=O)N1&C^CC&&FCF&C&&CF^FCF&&&&CF&&
CC&NC(=O)C1=NC=NN=C1&CN&C1=CC=CC=C1^CC&&&&
CC&O=CO&CO&CC&C=C1C(=O)N2C=CCS(=O)(=O)C12&CC&O=CO^CC&&C=C&CC&C&CC1=CC(F)=C(F)C=C1&&CO&CC^C1=CC=CC=C1&CF&&CC&&
CC&CC&CC&CN&CN&C1=CC=C2N=C3C=CC=CC3=CC2=C1&CS&O=[SH](=O)N1CCN2C=CN=C2S1&&&
CO&CO&O=C1C=C(C=C2C3=CC=CC=C3C3=CC=CC=C23)O1&&&
CC&C1=CC=CC=C1&CC&&CS^O=CN[SH](=O)=O&CC&C1=CC=CC=C1&CF&&CF&CF&CF&&
CC&C&C=O&&CC^C=C1C(=O)N2C1=CC1=CC=CC=C1C2=O&CO&CO^CC^CC&&&O=CO&CO&CC&C1=C[NH]N=N1&CN&CC&CC1=CC(OCC(=O)N2C(=O)C3=CC=CC=C3C2=O)=CC=C1P1(=O)O&&&
O=[SH](=O)C1=N[NH]N=N1&CS&CC^CN^CC&C1=CC=CC=C1&CC&&&CC&CC&C1=CC=CC=C1&&&
C1=CCCC1&CC&C1=CC(C2OCC3CCOC32)=CC(C2OCC3OCOC32)=C1&CC&C1CCC1&&&
CC&O=C1C=C[NH]C(=O)[NH]1&CN&C1CCOC1^CN^CN&&&NC(=O)NN=O^CC^CN&CO&CC&&&CCl&&&
C=C&CC&CN&C1CC2CNC(C1)CN2&CO&CO^CN^C1=CC=CC=C1&CC&CO&C1=COC=C1&CO&&&&&
C1=CC=CC=C1&C[PH3+]&[PH4+]&C1=CC=C([PH2+]C2=CC=CC=C2)C=C1&&C[PH3+]^CC&C1=CC=CC=C1&CC&C[PH3+]&[PH4+]&C1=CC=C([PH2+]C2=CC=C([PH](C3=CC=CC=C3)C=C2)C=C1&&C[PH3+]^C1=CC=CC=C1&&&
CO&O=C(O)C1=NC(=O)C2=C([NH]1)SC=C2&CC&O=CO&CO&CC&C1=CC=CC=C1&&&
CO&CO&C1=CC=CC=C1&CC&CN&N&CN&CC^CN^CO&CC&CO&C&O=C1C=COC2=CC=CC=C12&CCC&CF&&CC&&&&
CC&CC&CC&CN&N&NC(=O)N1CCC2=CC=CC=C21&CF^CN&&C1=CC=CC=C1&CC&C^CC^CC&C&&CC^CC&&&&CO^CO&C1=CC=CC=C1&CC&C1=N[NH]N=N1&&&
CO&CO&C1=CC=CC=C1&CN&NN=C1C(=O)NC(=O)NC1=O&CN&CC&C1=CC=CC=C1&&&
CN&OC1=N[NH]C=C1&CC&NC=O^CO^CN&CC&C1=CC=CC=C1&C1=CC=CC=C1&CC&&&C&FCF&&CF&&
CC&CC&C&CN&CN^CC^ClC1=NC2=NC=NN2C=C1&C&CC&FCF&C1=CC=CC=C1&&CF^CO&&&CO^CF^CC&&&CN&C1COCCN1&&&
CC&CO&O=CO&CC&C1=CC=CC=C1&CN&NC1=NC=C2C=CC=CC2=N1&CN&CN&CC&C1=CC=CC=C1&&&
CC&CC&CC&C&CC&&CN^CN&CC&C&CO&&CC^C1=CC=C2NCCCC2=C1&CO&&CO&&
CC&CC&CC&CC&CC&CC&CC&CC&CC&CC&CC&O=C1CNC(=O)CNC(=O)C2CCCN2C(=O)CNC(=O)CN1&CC&CC^CN^C&&CC^CC&C^CN&CC^CC&&CC&&&CC^CC^CN&&C&CN&CC&&&&CC&&
CN&CC&C1=CC=CC=C1&CS&N[SH](=O)=O&&&
CO&CO&C1=CC=CC=C1&CC&C1=NNCC1&CC&C1=CC=CC=C1^CN&&C1=CC=CC=C1&CS&N[SH](=O)=O&&&
CC&CC&CC&CC&CC&C&C=NO&&CC^C1=CC=C2C=CC=CC2=C1&&&
C1=CC=CC=C1&CC&CC&C1=NN2C=NN=C2S1&CC&C1=CC=NC=C1&&&
CN&N&CN&CC^CN^C1=CSC=C1&C1COC2CCNCC2C1&&&CN&CC&C1CC1&&&
CC&CN&N&CCN&&CN^CC&C&C1=CC=C2C(=C1)CC1=CC=CC=C12&&CC^CC&CC&C1=CC=NC=C1&&&
CC&C1=CC=CC=C1&CC&C&C1CCN2CCCCC2C1&&CN^C1CCNCC1&&&
CN&C=NNC1=NC(NC)=NC(NC)=N1&CC&C1=CC=CC=C1^CN^CF&&&&&
CN&C&CC&CC^CC^CC&O=CO&NC=O&&&CN&C&CC&CS^CC^CS&NC=O&C1=CC=CC=C1&CN&C[NH3+]&CC&O=[NH+][O-]^C[NH3+]^O=CO&&&O=[NH+][O-]&&&&&
CC&CC&CC&CC&CC&CC&C1=CN=C(N2CCCCC2)C=C1&CC&C^CC^FCF&CN&&CF^NC=O&&&CC&C&CC&&CC^C1=CC=CC=C1&CN&N[SH](=O)=O^CF^CS&&&&&
CC&C1=CC=CC=C1&CN&NC1=NC2=CC=CC=C2C(=O)O1&&&
C=C1SC(=O)NC1=O&CC&C1CCCC1^CN&&CC&C1=C[NH]N=N1&CN&CC&C1=CC=CC=C1&&&
CC&CC&CC&O=CNC1=NN=CS1&CC&C1=COC=C1&&&
CC&C1=CC=CC=C1&CC&C&CO&CO^CC^C1=CC=NC=C1&FC1=NC=CC=C1&CC&&&C&CC&&CC&&
CO&CO&C1=CC=CC=C1&CC&O=C1NC=NC2CC12^CN&&C=N&CC&C1=CC=CC=C1&CCl&&CCl&CCl&&
CC&C1=CC=CC=C1&CO&CO^CC^CC&&&NC=O&CN&CC&C1=CC=C2SC=NC2=C1&&&
CO&CO&C1=CC=CC=C1&CN&S=C1[NH]C=N[NH]1&CC&CS&S&O=S&&CS^C1=CC=CC=C1&&&
NC(=S)N1CCC=N1&CC&C1=CC=CC=C1^CC&&C1=CC=CC=C1&CCl&&CCl&&
CC&CC&C&CO&&CC^C&CC&&CC&CC^CN&C1=CC=C2C(=C1)[NH]C1=CC=CC=C12&CO&CO&CC&C1=CC=CC=C1&&&
CC&C&CC&&CO&CC^C1=CC=C2C(=C1)CC1NCC2C2=CC=CC=C21&&&
CN&N&CN&&CN^C1CCCCC1&CO&O=CO&CC&C&C=C1CC1&&CC^C1=CC=CC=C1&CCl&&&
CO&CO&C1=CC=CC=C1&CC&C1=CC2=CC3=CC=C(C=C4C=CC(=CC5=NC(=CC1=N2)C=C5)[NH]4)[NH]3&CC&C1=CC=CC=C1^CC^CO&C1=CC=CC=C1^CC&&CO&C1=CC=CC=C1&&&&&
CO&C1COC2(C1)CCNCC2&CN&CC^CC^C1=CSC=C1&C1=CC=CC=C1&&&&&
CO&CO&S=C1[NH]C2=CC=CC=C2S1&&&
CC&CS&O=C1[NH]C(S)=NC2=C1C1=C(CCCC1)S2&CN&CC^CC^NC=O&&&&&
C[NH3+]&[NH4+]&C1CC[NH2+]C1&CN^C[N+]^O=C1NCC(CC2=CC=CC=C2)N1&CC&CC&C1=CC=CC=C1&CC&&&C1=CC=CC=C1&&&
CO&CO&C1=CC=CC=C1&CC&C1=CON=C1&CC&C1=CC=CC=C1^CC&&NC=O&CN&CC&C1=COC=C1&&&
CC&C&CCC&&CC^C1=CC=CC=C1&CO&CO&C1=CC=NC=C1&CC&N=CNO&CN&CC&C1=CC=NC=C1&&&
CO&CO&C1=CC=CC=C1&CN&C1=C[NH]N=C1&CC&C^CC^FCF&NC=O&&CF^CN&&&CC&CN&N&CC(C)N&&CN^C&CC&&CC&&
CO&CO&CC&CN&COCCNC=O&CC&CN&C1CCNC1&CC&C1=CC=C2OC=NC2=C1^CC&&O=CO^CC&&C1=CC=CC=C1&CO&CO&C&CC&&CC&&
CC&CC&C&O=C1CC2=C(CO1)C(=O)N1CC3=C(N=C4C=CC=CC4=C3)C1=C2&CC^CO^C=NO&&&CO&CC&O=C1NCCO1&CN&C1=CC=CC=C1&CO&CO&&&
O=CO&CC&O=[N+]([O-])C1=N[NH]C=C1&&&
CC&C&NC1=NCCO1&&CC^C1=CC=CC=C1&CN&NC=O&CC&C1=CC2=C(C=C1)OCCO2&&&
CC&CC&C&CC&CC^CC^NC1=NCCO1&C1=CC=CC=C1&&&CC&C&FCF&&CF&&
CS&S&O=S=O&&CS^C1=CC=CC=C1&CC&CN&CN&CC&C1=C[NH]C=N1&&&
CO&CO&C1=CC=C2C(=C1)[NH]C1=C2C=CC=C1&CO&CO^CC&&&CN&&
CO&CO&C1=CC=C2C(=C1)CCC1=CC=CC=C12&CN&N&CN&&CN^CC&O=C1N=C[NH]C2=C1[NH]N=C2&CC&&&
CC&CN&C1=C[NH]C=N1&CC&C&CO&CO^CC&&C1=CC=CC=C1&CC&C&CCC&&CC&&
CN&NC=O&CC&C&CC&CC^CN^C1=CSC=C1&NC=O&&&CC&C&CN&&CC^CC&O=CO&&&
CO&CO&C1=CC=CC=C1&CC&CN^CO^CN&&&C1C2CC3CC1CC(C2)C3&&&
CC&CC&CC&CC&C1=CC=CC=C1&CC&NC=O&CN&C1=CC=CC=C1&CC&CC^CS^C&O=[SH](=O)N1CCCC1&CCC&&&&CC&&
O=CO&CO&CC^CC^CC&C1=CC=CC=C1&CC&CC&CC&CN^CO^CC&C1CCNCC1&&CC^C&&&CN&CC1=CC=CC=C1&C1CCNC1&&CC&&C1=CC=CC=C1&&&
CO&CO&C1=CC=CC=C1&CN&O=C1NCCO1&CC&CN&C1=C[NH]N=N1&CC&CO&CO&C1=CC=CC=C1&CCl&&&
C=C&CC&CO&O=CO&CC&C&CC&CC^CN^C1=CC=CC=C1&NC(N)=O&CO&CN&&&C1=CC=CC=C1&&&
CC&C1=CC=CC=C1&CS&N[SH](=O)=O&N&CN&&CN^CC&O=C1NCCCOC2=CC=CC=C12&CN&N[SH](=O)=O^CN^CS&C^CC^C1=CC=CC=C1&CC&&&CCl&&CC&&CO&&&
CC&CC&CC&CC&CC&CC&CN&O=C1CCCN1&CC&&&
CC&CC&C1=CC=CC=C1&CN&N&NC=O&CC^CN^C1=CN=C(N2CCCCC2)C=C1&&&CC&&CC&&
NC=O&CC&CC&CC&C&CN&NC=O^CC^CC&NC=O&C&CN&CN&CC&&CC^NC=O&CC&CN&C1=CC=CC=C1&CC&CO&O=CO&&&&&
CC&C1=CC=CC=C1&CC&NC=O^CN^CN&NC1=NC2=CC=CC=C2[NH]1&C1=CC=CC=C1&CN&CC&NC1=NC=NC=C1&C&CN&FCF&CC&&CF^C1=CC=CC=C1&&&&&
CO&CO&C1=CC=CC=C1&CC&O=C1CCN1&CN&C1=CC=CC=C1^CC^CCl&C1=CC=CC=C1&&CC^CO&&&CO&&&
CO&CO&O=C1CCC2=C1C=CC=C2&CO&CO^CC&&OC1=NC=CN=C1&CO&C1=CC=CC=C1&CC&C=C&CC&O=CO&&&
CC&C=C&C&CC&&CC^O=CO&CO&CC&C=C1C(=O)OC2CC=CCCC=CCCC12&CC&CO^CC&&&&
CO&CO&C1=CC=CC=C1&CC&C1=C[NH]N=C1^CF^CC&&&CN^CN^CN&&&C1CCCCC1&CC&&&
CC&CC&CN&NC=O&CC&C1CCCC1&CC&O=CO&&&
O=C1C=CC2=CC=CC=C2[NH]1&CC&C1=CC=CC=C1^CO&&&&
CC&CC&C1=CC=CC=C1&CC&C1=CC=C2CCNCCC2=C1&CO&&CO&CN^CC&CC&CF&&&
CN&N&CN&&CN^C&CC&C1=CC=CC=C1^CC^CO&C1COCCN1&&&&&
CC&CN&NC(=O)C1=NOC=C1&CC&C1=CC=CC=C1^CN^CC&NC=O&C^CO^CC&CC&&CO^C1CCCCC1&&CC&&&&&&
NC(=O)C1=N[NH]C=C1&CN&CC^CN^C&C1=CCOC1&FCF&CC&&CF^CO&&&&&
CN&NC(=O)N1CCN(C2=NC=C3C(=O)C=C[NH]C3=N2)CC1&CC&O=CO^CN&&C1=CC=CC=C1&CN&C1COCCN1&&&
CC&CC&CC&CC&C&CO&O=CO^CC^CC&NC=O&CN&&&O=C1NS(=O)(=O)C2=CC=CC=C12&&&
CC&C1=CC=CC=C1&CC&O=CNNC=O&CC&CS&O=C1CN=C2C3=CC=CC=C3N=C(S)N12&CC&CC&NC=O&CN&C1CCCCC1&&&
CO&CO&C1=CC=CC=C1&CN&NC=O^CO^CC&CO&NC1=NC=NC=C1&&&CN&CC&C1=CC=CC=C1&CF&&&
CO&CO&C1=CC=CC=C1&CC&O=CN1CC=CCCOC(=O)C1&CC&C1=CC=CC=C1&CC&&&
CC&O=[SH](=O)NC1=NC=CC=N1&CS&C1=CC=CC=C1&CN&NC=O&CC&C1=CC=C2OCOC2=C1&&&
O=[NH+][O-]&C[NH3+]&C1=CC2=CC=CN=C2C=C1&CN&CN^CN^CC&CN&C1=CC=C2OCOC2=C1&CC&&&CC&CN&C1COCCN1&&&
C#C&CC&CO&CO&C1=CC=CC=C1&CO&CO&C1=CC=CC=C1&&&
O=CO&CO&CC^CC^O=C1C=CC2=CC=CC=C2[NH]1&C1=CC=CC=C1&&&CCl&&&
CN&CC&CS&CS&CC&CC&CN&CN&CC&CS&CS&CC&C1=CC=CC=C1&CN&N[SH](=O)=O&CS&CS&&&
CN&NC=O&CC&NC1=NC=CC=C1&CN&CC^CC^C1=CC=CC=C1&C1=CC=C2OCOC2=C1&CN&&&&&
CC&CS&S&O=S=O&&CS^CC&CN&N&NC=O&CC^CN^CC&C&C1=CC=CC=C1&CC&CC&&CC^C^CF^O=C1[NH]C=NC2=C1C=CS2&FCF&&&CN&&CF^C1=CC=CC=C1&&&CC&C#N&&&
CC&CC&CC&CS&N[SH](=O)=O&CN&C&CC&CC^CC^O=CO&CC&&&C1=COC=C1&CC&CC&CC&C1CCNCC1&&&
CC&O=C1CCCN2N=NC=C2COCCCN1&CN&C^CC^CC&CN&&CC^N&CO&CN&&&&CN^CC&C1=CC=CC=C1&CCl&&CCl&&
CC&C1=CC=CC=C1&CC&C1=CC2=NC=CN2C=C1&CCl&&CN^CN&C1=CC=C2OCOC2=C1&&&
C=C&C&CC&&CC^O=C1C=CC2C1CC1OC1C1C3OC4OC3CCC21O4&CC&C=C^CC^CC&CO^CO^C=C&&&&CO^CC&&CC^CC&&CC^CC&&CO^CC&O=CO&CC&CC&CC&&&CC&CC&CC&CC&&&
CO&CO&C1=CC=CC=C1&CC&CC&C&C=O&&CC^CC1CC=CC(=O)C1&CC&&&
CN&CN[SH](=O)=O&CS&C1=CC=CC=C1&CC&C1=CCNC1&CN&&CC^O=CO&&&
CS&S&O=S=O&&CS^C1=CC=CC=C1&CC&CN&N&NC=O&CC^CN^CC&C1CCOCC1&C1=CC=CC=C1&&&CC&C1=CSC=N1&&&
O=CN1CCCCC1&CC&CN^CO^O=C1NC2=CC=CC=C2C1=O&CO&CCl&C1=CC=CC=C1&&&CBr&&&
CC&CC&CC&CC&CC&CC&C1=CC=C2OC=NC2=C1&CC&O=CN1CCC2=CC=CC=C2C1&CC&O=CO&&&
CC&CC1OCC2=C(N1)C(=O)[NH]C1=CC=CC=C21&CC&C1=CC=CC=C1&C[NH3+]&O=[NH+][O-]&&&
CO&CO&COC1=C(OC)C=CC=C1&CC&C=C1CCC(=CC2=CC=CC(OC)=C2)C1=O&CO&CO^CO&&CO&&&
CC&C1CC1&CC&C&CN&NC=O^CC^CC&NC=O&CC&CN&C1=CSC=C1&CC&&&C1=CC=CC=C1&CC&O=CO&&&
CC&CO&CO&CC&CN&O=C1[NH]C(=O)C2=C(N=C(S)[NH]2)[NH]1&CS&CC^CN^C1=CC=CC=C1&CC&C[NH3+]&C1=CC=CC=C1&O=[NH+][O-]&&&&&
CC&C1=CC=NC=C1&CN&N[SH](=O)=O&CS&C1=CC=CC=C1&CN&O=C1CCCN1&&&
CC&C1=CC=CC=C1&CN&NC=O^CC^CC&&&CS&SC1=N[NH]C=N1&CC&C1CC1&&&
O=C(C1=N[NH]C=C1)N1CCC2=CC=CC=C2C1&CCl&&CC^C1=CC=CC=C1&&&
CO&CO&C1=CC=CC=C1&CC&CO^CO^CO&CO&C1=CC=CC=C1&&&CC&CN^CO^C1CCNCC1&CO&&&&&
CC&C&CC&&CC^O=C1N=C[NH]C2=C1[NH]N=C2&CN&&CC^C1=CC=CC=C1&&&
CO&CO&C1=CC=CC=C1&CO&CO^CN&&NC(N)=O&CN&C&CC&&CC^O=CS&CS&C&CC&CC^CC^C1=CC=CC=C1&O=CO&CC&&&C1=CC=CC=C1&&&
CC&CC&C1=CC=CC=C1&CC&CO&CO&CC&C1CCNCC1&CN&CC&CC&C1=CC=CC=C1&&&
CC&C1=CC=CC=C1&CS&CS^CC^O=C1C=COCC1&C^CN^CO&CCC&NC=O&&C&CC^CC&CC&&&C1=CC=NC=C1&CC^CC&&CC&C&C1=CN=CN=C1&CC&&&&CC&&
CN&C1=CC2=C(CCCC2)S1&CC&C&C=O&&CC^C1=CC=CC=C1&&&
CO&CO&C1=CC=CC=C1&CC&CC&CC&O=CO&CO&CC&O=C1[NH]C2=C(C=CC=C2)O1&&&
CO&CO&C1=CC=CC=C1&CC&CC&CN&O=C1C=CN=C(O)[NH]1&CN&C1CCNCC1&&&
CC&C&C=C&CC^CC^C=C&C=C&CC&CC&C&CC1C=CCCC1&C=C&CC&CC^CC&CC^O=CO&&&&&CO&C&CC&&CC&&
C1=CC=CC=C1&CC&C1=CN=C(N2CCCC2)C=N1&CC&C1CNC1&CN&C1=CC2=CC=CN=C2C=C1&&&
CC&CC&CC&CN&N&CCCCN&&CN^C1=CC=C2CCCCC2=C1&CO&O=[SH](=O)O&CS&C&FCF&&CF&&
CO&CO&C1=CC=CC=C1&CN&NC=O^CO^CC&CO^CO^C1=CC=CC=C1&&&CO&CC&&&CN&O=C1[NH]C(=O)C2=CC=CC=C2[NH]1&CN&CC&NC=O&CN&C1=CC=CC=C1&CO&CO^CO&&CO&&&
NC(N)=O&CN&C1=CSC=C1^CN^CC&C1=CC=CC=C1&O=CO&CC&&&C&FCF&&CF&&
O=CO&CC&C=C&CC&NC=O&CN&C&CC&CC^CC^C1=CC=CC=C1&O=CO&&&&&
CC&CO&O=CO&CC&O=CN1CCCCC1&CC&CS&SC1=NN=C[NH]1&CC&&CN^C1=CC=CC=C1&CO&CO&&&
NC=O&CC&O=C1NCC2=C1C=CC=C2&CF&&CN^C1CCCC1&&&
C=C&CC&NC=O&CN&C1=CC=CC=C1&CC&CN&NC1=NC(N)=NC=C1&CN&C1=CC=CC=C1^CCl^CF&&&&&
CC&N#CN1C=CC=N1&CC&&CC^CC&CC&O=CN1CCNCC1&CN&C&O=C1CC(=O)C2=CC=CC=C2C1&CC^CC^O=S1(=O)N=CNC2=CC=CC=C21&C1=CC=CC=C1&CN&&&N[SH](=O)=O&CS&&&
CC&C1=C[NH]N=C1&CN&NC=O^CN^CC&&&C1=CC=CC=C1&CS&N[SH](=O)=O&N&CN&&CN^C1=CC=CC=C1&&&
CO&C1=CC=CC=C1&CC&C1=CC=CC=C1&CC&C1=CC=CC=C1&CO&&CC^C1=CC=CC=C1&&&
CC&CC&CC&C&CN&NC=O^CC^CC&NC(=O)C=O&O=CN1CC2CCCC2C1&CN&CC&C&C&CC&CN&&CC^NC=O^CC^C1=CC=CC=C1&CC&C&&&C&CC&CN&&CC^NC=O^CC&&CC&C&C1=CN=CC=N1&CC&&&&CC&&
NC(=O)C1=N[NH]C2=C1CCC1=N[NH]N=C12&CN&CC&C1CC1&&&
CC&CN&N&NC=O&CC^CN^CC&C1CCNCC1&C1=CC=CC=C1&CN&CS&CC&S&CC&O=S=O&C&&CS^O=CN1CCCCC1&&&CC^CC^C1=CC=CC=C1&C1=CC=CC=C1&CS&CF&N[SH](=O)=O^CCl&CF^CN&&CCl&&C&&&CC&&CC&&
O=C1N=C2CCNCC2=C2[NH]C=CN12&CC&C1=CC=CC=C1^CN^CCl&CC&&&CC&C1=CC=CC=C1&&&
CC&NC1=NC=CC=C1&CN&CN&C1CCCCC1&CC&C1=CC=CC=C1&CC&O=CO&&&
C#N&CC&C1=CC2=CN3N=CC=C3N=C2C=C1&CC&C1=CC=CC=C1^CC&&NC=O&&&
CC&CN&CCNC=O&CC&C1=C[NH]C=C1&CC&C1=CC=C2C(=C1)C=CC1=CC=CC=C12^CC&&CC^CC^CC&&&O=CO&&&
CC&C1=CN=C2[NH]N=CC2=C1&CN&C1=CC=CC=C1^CN&&CN&C1=CC=NC=C1&&&
CO&CO&C1=CC=CC=C1&CC&CC^CS^NC=O&O=[SH](=O)N1CCCCC1^CO^CN&&&CO&O=S1(=O)CCCC1&&&&&
CO&CO&CC&CC&O=CN1CCC2=C(C=N[NH]2)C1&CC&C1=CCCC1^CN&&CC&C1CC1&&&
CC&O=CO&CO&C&CC&&CC&CC^CC&CC&C&C=C&CC^CC^CC&&&CC&C&C=C&CC^CC^CO&&&O=CO&CC&&&
N=C(N)N&CN&CC&CC&CC&C&CN&NC=O^CC^CC&O=CO&C1=COC=C1&&&CC&C1=CC=CC=C1&C[NH3+]&O=[NH+][O-]&&&
CO&C1=CC=CC=C1&CC&C1=NNCC1&CC&C1=CC=CC=C1^CN&&C1=CC=CC=C1&CS&CS&C1=CC=CC=C1&&&
CC&C=CC&CC&C1=CC=CC=C1&CC&C^CO^C=O&&CO&CC^CO&C1=CC=CC=C1&CC&CC&CN&O=CO^CO^C1=C[NH]C=N1&&&&&&&
CO&CO&O=CN1CCC2=C(C=CC=C2)C1&CO&CO^CC&&CC&CC&CC&CN&O=C1NC(=O)C(C2=CC=CC=C2)N1&CC&C1=CC=CC=C1&&&
CO&CO&C1=CC=CC=C1&CC&C&C=O&&CC^C1=CC2=CC=CN=C2C=C1&CO&&CN^CN&C1=CC=CC=C1&CC&&CC&&
CC&O=C1C=C[NH][NH]1&CN&NC=O^CN^CC&C1=CC=CC=C1^CN^C&&&&&CC&CC^CN^C1=CC=CC=C1&NC=O&&&CC&CN&C1CCNC1&&&
CS&O=CNC(=O)NSNC(=O)OO&CN&&CO^O=CO^CN^CC&C1=CC=CC=C1^CC&&CBr&C1=CC=CC=C1&&&CC&C&FCF&&CF&&
CC&CC&CC&CC&C1=CC=C2C(=C1)C1=CC=CC=C1N1OCCC21&CCl&&&
CC&C1=CC=CC=C1&CS&O=COC1=NN([SH](=O)=O)C=C1&CC&C1=CC=CC=C1^CN^CF&&&&CF&&
C1=CC=NC=C1&CC&CN&C1CSCN1&&&
CO&CO&C1=CC=CC=C1&CO&CO&CC&C&CO&&CC^CN&C1CCNC1&&&
NC=O&CC&CO^CN^O=CO&C1=CC=CC=C1&CC&CO&C1C2CC3CC1CC(C2)C3&CO&&&C&CF&&CF&&
CC&C1=COC(NC2=NC=CS2)=N1&CC&C1=CC=CC=C1&&&
C=C&CC&CN&O=C1[NH]C(S)=NC2=CC=CC=C12&CS&CC^CC^NC=O&O=CO&CN&&&C1=CC=CC=C1&&&
NC=O&CC&CC^CN^C1=CC=CC=C1&CC&C[NH3+]&C1=CC=CC=C1&O=[NH+][O-]&CCl&&&&CCl&&
C#C&CC&CO&C=NO&CC&C[NH3+]&[NH4+]&CCC1CCCC2C1CCC1C3CCC4CCCCC4C3=CC(=O)C12&CC^C[NH3+]&CC&&&CC&CO^O=CO^CC^CC&&CC^CC&&CC^CC&&&CC&CC&CC&CC&CC&&&
O=C1CC2(CCCC2)CC(=O)N1&CN&CC&CC&CC&CN&C1CNCCN1&CN&C1=CC=CC=C1&CF&&CF&&
CC&C1=CSC=C1&CC&C&C=NNC=O&CC^CC^CN&C1=CC=CC=C1&O=C1NC(=O)C2(CCCC2)N1&CC&&&&&
O=C1CCN1&CCl&&CC^C1=CC=CC=C1^CN&&C1=CC=CC=C1&CCl&&CCl&&
CO&CO&C1=CC=CC=C1&CO&CO^CC&&C=C&CC&O=CO&CO&CC&NC=O&CN&C1CCCCCCCCCC1&&&
CC&C1=CC=CC=C1&CC&O=CNNNC=O&CC&C1=CC=C2OCCC2=C1^CN^CCl&C&&&CCC&&CC&&
NC=O&CN&C1CCC1^CC&&C1=CC=NC=C1&CC&CN&C1COCCN1&CC&C1=CC=CC=C1&&&
CO&CO&CC&CC&CN&NC=O&CC&C1=CC=CC=C1&CS&N[SH](=O)=O^CO^CN&CO&CC&&&CC&C1=CC=CC=C1&CCl&&&
CC&O=C1N=C[NH]C2=C1C1=CC=CC=C1C=C2&CCl&&&
CC&CN&NC1=NC=C2N=C[NH]C2=N1&CN&CN^CN^CC&C1CCCCC1&C&CN&CC1=CC=CC=C1&NC1=NC(N)=NC(N)=N1&&CC^CN&C1=CC=CC=C1&CC&&&C1=CC=CC=C1&&&
CC&CC&CC&CC&CC&C&CO&&CC^C=C&CC&O=C1CCCN1&CN&CC&CC&CC&CC&CC&O=CO&&&
C#N&CC&C&C1CCNCC1&CN^CC^CC&C1=CN=CN=C1&O=CNC1=NC=CS1&&&&&
CC&C1=CC=CC=C1&CO&CO&CC&C1CO1&&&
C=C1CCCC2CCCCC12&C[NH3+]&C1=C[NH+]=CC=N1^CN&&N^CO^NCCCl&&&&CN^CC&CCl&&&
O=C1C2=C(C=CC=C2)CC12CCNC21C(=O)NC2=CC=CC=C21&CO&&CN^C1=CC=CC=C1&&&
CC&O=C1C=C[NH]C(=O)[NH]1&CN&C1CCOC1&CO&&CC^CN&NC=O&CC&CC&CC&C1=CC=C2[NH]C=CC2=C1&CBr&&&
CO&CO&C1=CC=CC=C1&CC&C1=CC=NC=C1^CO^CC&CO^CO^C1=CC=C2[NH]C=CC2=C1&&&CO&&&&&
NC=O&CC&CC^CN^[O-][N+]1=CC=CC=C1&C1=CC=C2C(=C1)SC1=C2C=CC=C1&&&CC&O=C1C=CN=C2C=CC=CN12&CN&C1CNCCN1&&&
C=O&C&CC&C1=CC=C2[NH]C=CC2=C1^CC&&C1=CC=C2[NH]C=CC2=C1&&&
CO&CO&C1=CC=CC=C1&CC&C1=CC=C2OCCOC2=C1^CO^CC&&&O=C1C=COC2=CC=CC=C12^CC^CO&CO&&CO^O=P(O)(O)O&&CO^CO&&&C1CCOCC1&CC&&CO&CO&CO&&
CO&CO&C1CCOCC1&CO&CO^CN^CC&NC=O&O=CO&CC&&&O=C1C2=CC=CC=C2C(=O)C2=C1C=C1C=CC=CC1=C2&CO&&CO&CO&CC&CC&&
CC&CC&CN&C1CNCCN1&CN&CC&CC&NC=O&CN&C1=CC2=CC=CN=C2C=C1&&&
CN&N&NC=O&CC^CN^CO&O=S1(=O)CCCC1&O=CO&&&CC&C1=CC=CC=C1&CBr&&CS^O=[SH](=O)N1CCOCC1&&&
NC=O&CC&CN^CN^O=[N+]([O-])C1=N[NH]C=N1&C1=CC=CC=C1&&&CCl&&C[NH3+]^O=[NH+][O-]&&&
CBr&C1=CC2=NC=CN2C=C1&CN&CN^CC^C1=CC=C2C=CC=CC2=C1&CC&&&C1=CC=CC=C1&&&
CO&O=CO&CC&CS&SC1=NC=C[NH]1&CC&C1=CC=CC=C1^CC^CF&C1=CC=NC=C1&&&CN&CN&C&CC&&CC^C1=CC=CC=C1&&&
O=C1CCCC2=CC=CC=C12&CN&CN&C&CC&CC^CC^C&O=CO&C=O&&&&CC^C1=CC=CC=C1&&&
CC&NC=O&CN&C&CC&NC=O^CC^CN&C&C&CC&CC&&CO&CC&&NC=O&CN&CC&O=CN1CCCC1&CC&NC=O&CN&C&CC&&CC^NC=O&CN&CC&NC=O&CN&C&CC&O=CN1CCCC1^CC^CC&C&NC=O&CC&CN&&CO^C&&&CC&CO^CC&&NC=O&CN&C&CC&&CC^NC=O&CN&CC&NC=O&&&
N[SH](=O)=O&CS&C1=CC=CC=C1&CC&CN&N[SH](=O)=O&CS&C1=CC=CC=C1&CN&CN&CC&CC&C1=CC=CC=C1&CF&&&
C#N&CC&C&CC&NC=O^C[NH3+]^CN&O=[NH+][O-]&C1=CC=CC=C1&&&&&
CC&C1=CC=NC=C1&CN&CN&CC&C1=CC=CC=C1&CBr&&&
NN1C=NN=C1S&CS&CC^CC^CO&C1=COC=C1&CO&&&C1=CC=CC=C1&CCl&&&
CO&CO&O=C1C=C2C3=C(C=CC=C3)CCC2O1&CCl&&&
CC&CC&C&CCC&&CN^CN&CC&C1=C[NH]N=N1&CN&C1CCCCC1&CO&&&
CC&C1=NC=C2C=C[NH]C2=N1&CN&CN&NC(N)=O&CN&O=C1CN=CC2=CC=CC=C2N1&CC&C1=CC=CC=C1^CN&&CC&C&CO&&CC^CO&&&
CC&CN&CCNS(=O)(=O)N1CCS(=O)(=O)C2=C(C=CC=C2)C1&CC&&&
CO&CO&C1=CC=CC=C1&CC&C=C^CO^CC&CO&C1=CC=C2C=CC=CC2=C1&&&CO&CO&&&
CC&O=CO&CO&C1=CC=CC=C1&CO&CO^CC^C1=CC=CC=C1&CC&CC&O=C1C=CC(=O)C=C1&C&CO&FCF&&&&CF&&
CC&CC&CO&CO&C1=CC=CC=C1&CC&C1=CC=C2C(=C1)CCN1CCCC21&&&
NC=O&CN&C1=CC=CC=C1^CC^CS&C1=CC=CC=C1&O=[SH](=O)NC1=NC=C2C=CC=CC2=C1&CS&&&O=[SH](=O)N1CCNCC1&CN&CC&C1=CC=CC=C1&&&
CC&CO&O=CO&CC&O=CN1CCCCC1&CC&C1=CC=CC=C1&CS&N[SH](=O)=O&N&CN&CC^CN&&C1=CC=CC=C1&&&
CO&CO&C1=CC=CC=C1&CC&C=C1SC(=S)NC1=O^CO&&&&
C#N&CC&CC&C1=CC=NC=C1&&&
NC=O&CC&C1=CC=[NH+]C=C1&CC&O=C1[NH]C=NN2C=CC=C12^C[NH3+]^CBr&C1=CC=C2N=CC=CC2=C1&&CN&&CC&CC&C1=CC=CC=C1&&&
CC&C1=CC=CC=C1&CS&CS&CC&NC=O&CN&CC&O=C1NCCO1&CN&C1=CC=CC=C1&CC&C1=CON=C1&&&
CO&CO&C1=CC=CC=C1&CN&O=C1[NH]C=CC2=C1SC1=NC=CC=C12^CO^CN&CO&C1CCNCC1&&&CC&&&
CO&CO&C1=CC=CC=C1&CN&&CCl&CC^NC=O&CN&C1CC2CCCC(C1)N2&CN&CC&C1=C[NH]C=C1&CN&CC&C1=CC=CC=C1&&&
CO&CO&C1=CC=CC=C1&CCl&&CS^CS&O=CN1CCC=N1&CC&C1=CSC=C1^CC&&CS&CS&C1=CC=NC=C1&&&
CC&CO&O=C(O)C1=NN=CC2=CC=CC=C12&&&
CO&CO&C&CC&C1=CC=CC=C1^CC&&C1=CC=CC=C1^CC^CCl&S=C1[NH]C=N[NH]1&&&&&
CN&N&CN&&CN^C=C&C&CC&C#N^CC&&CN(C)C=C(C#N)C=CC1=CC=CC=C1&&&
CN&N&CN&&CN^CC&C1=CC=CC=C1&CC&C^CO^C=O&&&&CC^CN&O=CN1CCNCC1&CC&C1=CC=CC=C1&&&
C1=CC=CC=C1&CC&C1=NN=C2CCCCCN12&&&
CN&N&CN&CC^CN^C1=CC=CC=C1&C1CCNCC1&CC&CN&C#N&CC&&&CC&C1=CC=C2[NH]C=CC2=C1&CN&C1=NN=C[NH]1&&&
CO&CO&CC&C1=CC=CC=C1&CC&C1=CSC=N1&CC&O=CN1CCNCC1&CN&&&
NC1=NC(Cl)=NC2=C1N=C[NH]2&CN&C1CCOC1&CO&&CC^CO&O=P(O)(O)O&&&
CO&CO&C1=CC=CC=C1&CC&S=C1C=CC=C[NH]1&CC&C#N^CN&&C1CCCCC1^CC&&C#N&&&
O=C1C=C[NH]C(=O)[NH]1&CN&OC1COCC1O&CC&CO&CO&CC&CC&CO&OP(O)(O)O&&&
CC&CO&O=CO&CC&NC1=NC(N)=NC=C1&CN&C1=CC=CC=C1&CO&CO&&&
CC&CO&CO&C1=CC=CC=C1&CC&CN&NC=O&CC&C1=CN=C2SC=CC2=C1&CC&&CC&CN^C1=C[NH]N=C1&CC&&CC&&
CC&CN&O=C1NCC2=CC=CC=C12&CC&C1=CC=CC=C1&CO&&&
CO&CO&C1=CN=C(NC2=NC=CS2)C=C1&CC&NC1=NC=CC=C1&CN&C1CCNC1&&&
CO&CO&C1=CC=CC=C1&CN&NC1=NC=C2COC3=CC=CC=C3C2=N1&CC&C&FCF&&CF&&
O=C1[NH]C2=CC=CN=C2O1&CCl&&CN^CN&C1CNCCN1&CN&C1=CC=CC=C1&CF&&&
C=O&C&CC&C1=CC=CC=C1^CC&&C1=CC=C2[NH]C=CC2=C1&CO&CO&CC&C&CO&&CC^CN&C1CNCCN1&CN&CC&CO&&&
CC&O=C(N1CCCC1)N1C(=O)C=C2OC3=CC=CC=C3C21&CO&CO&C1=CC=CC=C1&CF&&&
CC&C1=CC=CC=C1&CO&CO&CC&CN&NC=O&CC&C1=CC=C2OCCOC2=C1&&&
CN&C1CCNCC1&CC&C1=CSC=N1&CC&C1=CC=CC=C1&CF&&&
NC(=O)C1=NC=CN=C1N&CN&CC^CN^C1=CC=NC=C1&CC&&&C1CCNCC1&&&
CC&O=C1C=C[NH]C(NC2=NC3=CC=CC=C3S2)=N1&CC&&&
N[SH](=O)=O&CN&CC^CS^CC&C1=CC=CC=C1&CO&CCl&CO&&&CC&C1=C[NH]C=N1&CN&CC&C1=CC=CC=C1&&&
O=[NH+][O-]&C[NH3+]&C1=CSC=C1&CC&C1=CON=C1&CC&C1=CC=CC=C1&CCl&&&
CC&CN&NC=O&CC&C1CCOC1&CN&C1=NC=C2N=C[NH]C2=N1^CO^CN&&CO^N[SH](=O)=O&&&CS&&&
CC&C1=CC=NC=C1&CC&C1=C[NH]C=C1&CC&CO^CC^CO&C1=CC2=NC=NN2C=C1^CN^C1=CC=CC=C1&&&&&CF&&&
CC&CC&C&CC&C1=CC=CC=C1^CN&&O=C1NCC(=O)N2CC3=C(CC12)C1=CC=CC=C1[NH]3&&&
CC&CC1CN([SH](=O)=O)CCO1&CS&C1=CC=C2C=CC=CC2=C1&CN&N[SH](=O)=O&CS&C1=CC=CC=C1&&&
CO&CO&C1=CC=CC=C1&CCl&&CS^N[SH](=O)=O&CN&C1=CC=C2C3=C(CCCC3)[NH]C2=C1&CN&CC&O=CO&&&
CO&CO&C1=CC=CC=C1&CN&NC=O^CO^CC&CO&C1=CC=CC=C1&&&CS&CC1CC2CC(C1)N([SH](=O)=O)C2&CC&&CC&&
CO&C1=CC=CC=C1&CC&C=C&CC&C1=CC=C2C=CC=CC2=C1&&&
NC1=NC=CC=N1&CC&C1=CC=NC=C1&CC&C&C1CCC1&&CC^C1=NOC=N1&CC&C1=CN=CN=C1&&&
CO&CO&C1=CC=CC=C1&CC&CC&NC=O&CN&C&CC&O=CN1CCCC1^CC^CC&C&NC=O&CC&CN&&CC^C&&&CC&C^CP^CC&CSC1=CC=C(O[PH](=O)O)C=C1&&CC^CO&&&C1=CC=CC=C1&CS&CS&&&
O=CNO&CC&O=[SH](=O)N1CCOC1&CN&CC^CS^C1=CC=CC=C1&C1=CC=CC=C1&&&CO&CO&C&FCF&&CF&&
CO&O=CO&CC&C1=C[NH]N=N1&CN&C=C1C#N^CC&&C#N&&&
CC&C1=CC=CC=C1&CC&&CN^O=[SH](=O)N1CCNCC1^CC^CS&&&C1=CC=CC=C1&CF&&&
CN&CN&C1CCNCC1&CN&C1=CC=NC=C1&CN&NC1=NC=C2C(=N1)[NH]C1=CN=CC=C12&CN&C1CCCC1&&&
CC&O=C1N=C2C=CC=CN2C2=C1N=N[NH]2&CN&CC&C1=CC=CC=C1&CCl&&&
NC=O&CC&CN^CN^N&CC&NC=O&C1=CC=NC=C1&CC^CN&&CN&CC&N[SH](=O)=O&C1=CC=CC=C1&CS&CF&C1=CC=C2C=CC=CC2=C1&&&&&
CC&O=CO&CO&CC&CC1C2CCC3C4C=CC(=O)C4CC=CC3C12&CC&&CO&CC^CO^CO^O=CO&&CC^CC&&CC^C1=CC=CC=C1&&&C[NH3+]&O=[NH+][O-]&&&
CC&O=C1CNC(=O)CNC(=O)C2=CC(=CC=C2)NC(=O)CNC(=O)CN1&CC&CC^CC^CC&CC^CC^O=CO&CC&CC&&&CN&C1=CC=CC=C1&N=C(N)N&CO&&&&&
CC&CC&CN&O=C1N=C(O)[NH]C2=NC=CC=C12&CN&C1CNCCN1&CN&CC&C1=CC=CC=C1&CCl&&CCl&&
CO&OC1=NC=CC=C1&CC&NC=O&CN&C1CCNCC1&CN&CC&C&CC&&CC&&
CCl&C1=CC=CC=C1&CC&CN^CCl^C1=CC=C2OCCNCC2=C1&&&CC&CN&C1CCNCC1&&&
CC&C1=CC=C2N=CC=CC2=C1&CO&CO&CC&CC&CC&CC&CC&C&CC&&CC&&
CC&CC&CN&O=C1[NH]C2=CC=CC=C2C2=CC=CC=C12&C[NH3+]&O=[NH+][O-]&&&
CC&CO&O=CO&CC&C1=CC=CC=C1&CN&NC=O&CC&CC&C&CCC&&CC&&
CC&C1=CC=CC=C1&CF&&CO^CO&C1=CC=NC=C1&CC&N=CNO&CN&C1=CC=CC=C1&CC&C&CC&&CC&&
CO&CO&C1=CN2C=CN=C2N=C1&CC&&CC^CC&C1=CC=CC=C1&CC&&&
CC&CN&SC1=NN=C[NH]1&CS&CC^CC^NC=O&C1=CSC=C1&CN&&&C1=CC=CC=C1&CN&C1COCCN1&&&
CN&N&CN&&CN^CC&C1=CC=C2CCCCC2=C1&CN&NC=O&CC&C1=CC=CC=C1&CC&C^CC^FCF&C&&CF^FCF&&&&CF&&
CC&C&CC&&CC^CN&N&N[SH](=O)=O&CS^CN^C1=CC=CC=C1&C&CN&CC&&&CO^CC&&CC&CC&CC&CN&NC=O&CC&C&CN&NC=O^CC^CC&C&C1=CC=CC=C1&CC1=CC=CC=C1&CC&&CC^O=CO^CO^C1=CC=CC=C1&&&&&&&
CN&C1=NOC2(C1)CCNCC2&CC&C1=CC=CC=C1&CCl&&&
CC&O=[SH](=O)N1CC2=C[NH]N=C2C2=CC=CC=C21&CO&&CS^C1=CC=CC=C1&CCl&&&
CN&N&CN&&CN^C1=CC=C2CCCC2=C1&CN&CN&C#C&CC&C&CO&&CC^C1=CC=CC=C1^CC^CCl&C1=CN=CC=N1&&&&&
CC&CN&O=C1NCCCO1&CC&CN&N&CN&CC^CN^C1=CC=CC=C1&CC&CC&C&CN&CC&N&&CC^CN&&&&CN&&
CC&C1=C[NH]N=C1&CN&&CO^CO^CC^C1=CC=C2C=CC=CC2=C1&O=CN1CCCC1&&&&&
C1=CC=CC=C1&CN&NC1=NC2=C(CCCCC2)S1&&&
CC&C1=CC=CC=C1&CC&NC=O&CN&C1=CC=NC=C1&CO&CO&C1=CC=NC=C1&&&
CC&C&CC&&CC^CC&C&CN&NC=O^CC^CC&O=CO&C^CC&&CN&C&&CC^CC&CC&&CC^CC&&&CC&CC&CC&CN&&&
CC&C&CC&&CC^CC&CC&CC&CC&CC&CC&CC&CN&N&CN&&CN&&
NC(=O)O&CN&C1=CC=CC=C1^CO^CCl&CC&&CCl^C1=C[NH]N=N1&&&CN&C1CCOCC1&CC&CO^CO&&&CO&CO&&
C#N&CC&C1=C[NH]N=C1&CN&C1=CC=CC=C1^CC^C[NH3+]&C1=CC=CC=C1&O=[NH+][O-]&&&&&
O=CNO&CC&C=C&CC&C1=CC=C2[NH]N=NC2=C1&CN&CC&C1=CC=CC=C1&CCl&&&
CO&CO&C1=CC=CC=C1&CC&C1=CC=C2SC=NC2=C1&CC&C1=CC=C2[NH]C=NC2=C1&CC&CC^CN^CO&&&CO&CC&CO&&&
CO&CO&C1=CC=CC=C1&CN&C1CNCCN1&CN&CC&CN&O=[N+]([O-])C1=N[NH]C=N1&&&
CO&CO&C=C1CCC2=C(C=CC=C2)C1=O&CO&CO^CC&&C1=CC=CC=C1&CO&&&
CC&C&CN&NC=O^CC^CC&C1=CC=C2C=CC=CC2=C1&C1CCCCCC1&&&&&
CC&CC&C1=CC=CC=C1&CC&C&C=NO&O^CC^CC&C1=CSC=C1&CN^CC^CC&CN&C1=CC=CC=C1&&&&&CF&&&
CO&CO&C1=CC=CC=C1&CC&O=CO&CO&C1CCOC1&CO&O=CO^CC^CC&CO^CN^C=C&&&C1=NC=C2N=C[NH]C2=N1&CC&CN&C1=CC=CC=C1&&&CO&CO&&&
CO&CO&C1=CC=CC=C1&CC&C1=C[NH]C=N1^CF^CC&&&C&C1CCCCC1&&CO&&
CC&O=C1C=CN=C2SC=NN12&CC&CO&O=CO&CC&CC&C1=CC=CC=C1&CN&NC=O&CC&C&CCC&&CC&&
CC&CC&CC&CN&CCCCNC=O&CC&CN&C1CCNC1&CC&C1=CC=C2OCCC2=C1^CC&&O=CO^CC&&C1=CC=CC=C1&CCl&&&
CC&C&CC&&CC^C1=CC=CC=C1&CS&N[SH](=O)=O&CN&CC&CC&CC&CN&NC1=NC=CS1&CC&C1=CC=NC=C1&&&
CC&CC&C1=CC=NC=C1&CC&&CN^NC=O^CS^CC&CS&&&C1=CC2=CC=CN=C2C=C1&&&
C=NNC1=NC(=O)CS1&CC&C1=CC=C2[NH]C=CC2=C1&CC&CC&C1=CC=CC=C1&&&
CC&CC&NC=O&N&CN&C1=CC=CC=C1^CN&&C&C1CCNCC1&CN^CC^CC&O=CO&CC&CO&C&&&CN&NC(=O)O^CC^CO&C1=CC=CC=C1&CC&&&C1=CC=CC=C1&&&
CC&C&CN&NC1=NC=CC(N2CCOC2=O)=N1^CC^CC&C1=CC=C2OC=CC2=C1&C&&&CC&&CC&&
CC&O=CO&CO&CC&O=C1C2=CCCCC2OC12CCCO2&CO&O=CO^CC^CC&O=C1C=CCO1^C^C&&&CO&CO&&CC&CC^CO&CO&&&&&
CC&C1=NC=C2C=CSC2=N1&CC&C1=NN=CO1^CN^CC&C1CNCCN1&C1=CC=CC=C1&CN&CF&C1=CC=NC=C1&&&&&
NC(N)=O&CN&C1=CC=CC=C1^CN^CCl&C1=CC=C2OCOC2=C1&&CCl&&&&
NC=O&CN&C1=CC=CC=C1^CC^CN&C1=CC=CC=C1&NC=O&C[NH3+]&CC&O=[NH+][O-]&C1CCOC1&&&&&
C1=CC=CC=C1&CC&CN&CN&C1=CC=CC=C1&CN&C1=C[NH]C=N1&&&
O=CO&CC&C&CC&CC^CN^C1=CC=C2[NH]C=CC2=C1&O=C1NC(=O)C2=CC=CC=C12&&&&&
CC&CO&O=CO&CC&C&CC&&CS^SC1=NN=C[NH]1&CC&C1=CC=CC=C1^CN^CS&&&O=[SH](=O)N1CCNCC1&CN&&&
CN&O=C1C=CN=C(O)[NH]1&CO&C1CCNCC1^CC^CN&C1=CN=CN=C1&C1=CC=CC=C1&&&CN&C1CNCCN1&&&
CC&O=C1CC2=CC=CC=C2OCCCN1&CN&C^CN^CC&NC(N)=O^CC&CC^CN&CN&CO&C1=CC=C2C=CC=CC2=C1&N&&&&&CN&&CN^CC&C1=CC=CC=C1&CC&C1=CC=CC=C1&&&
CO&CO&C1=CC=CC=C1&CC&C=NNC=O^CF^CC&&&CN&N&N[SH](=O)=O&CS^CN^C1=CC=CC=C1&C1=CC=CC=C1&&&CO&CO&C&CF&&CF&&
CC&CC&CC&CC&CC&CC&CC&CC&CC&CC&CC&CC&CC&CC&CC&CC&CC&O=CO&CO&CC&C&CC&CO^CO^CO&O=CO&C1CCOCC1&CC&CC&CC&&CO^CC&&CO^CC&&CO^CC&&&CC&CC&CCCCCCC&&&
CC&CO&O=CO&CC&O=C1C=CC(=O)C2=C1C=C[NH]2&CN&&&
O=CO&CO&C1=CC=CC=C1^CC^CCl&C1=CC=CC=C1&&CCl&&&CCl&CCl&&
CO&CO&C1=CC=CC=C1&CC&C1=C[NH]C=C1&CN&CC^CC^C1=CC=CC=C1&C&CC&CC&C#N&O=CO^CC&&&&C1=CC=CC=C1&CC&C&FCF&&CF&&
CO&CO&C1=CC=CC=C1&CC&NC=O^CO^CN&CO&CC&&&C1=CC=CC=C1&CC&&CS^O=[SH](=O)N1CCCC1&&&
CC&NC=O&CN&C&CC&CC^CC^C1=CC=C2[NH]C=CC2=C1&NC=O&&&CN&C&CC&NC=O^CC^CN&C1CCCCC1&C&&&CC&CC^CC^O=CO&NC=O&&&CN&C&CC&CC^CC^C&O=CC1=NC2=CC=CC=C2O1&CC&&&&CC&&
CO&CO&C1=CC=CC=C1&CC&C=NNC1=NC=CS1&C&CC&&CC^C1=COC=C1&&&
O=C1NC(=O)C2=CC=CC=C12&CN&CC&CC&O=CN1CCCC2=CC=CC=C21&&&
NC=O&CN&CC^CC^C1=CC=CC=C1&NC(=O)N1CCCC1&CCl&CN&&&C1=CC=CC=C1&&&
CO&CO&C1=CC=CC=C1&CC&O=C1C=NC2=CC=CC=C2[NH]1&&&
CC&NC1=NC2=C(C=C1)CCC1=NN=C(S)N21&CS&CC&C1=CC=CC=C1&CCl&&&
CO&CO&C1=CC=CC=C1&CC&O=C1CCC2=C(CCC3C4CCC(=O)C4CCC32)C1&CC&&&
C=C&CC&CN&SC1=NN=C[NH]1&CC&&CS^CC&NC=O&CN&O=S1(=O)CCCC1&&&
CO&CO&C1=CC=C2C(=C1)C=CC1=CC=CC=C12&CC&CO^CO^O=CO&&CO^CC&&CO&&&&
CN&SC1=NN=C[NH]1&CS&CC^CC^C1=CC=CC=C1&NC1=NC=CC=C1&&&CN&CC&C1=COC=C1&&&
CN&O=C1C2=CC3=CC=CN=C3C=C2NCN1O&CC&C1=CSC=C1&&&
C#N&CC&N=C1CC2(CCCCC2)C2=C(CCCC2=O)O1&CC&C1=CC=CC=C1&CCl&&&
CN&N&CN&&CN^O=C1C=CC=C2C(=C1)CCCC1=CC=CC=C12&CO&CO^CO^C1=CC=CC=C1&CO^CCl^CN&C1CCCC1&&&N[SH](=O)=O&&&CS&&&
CO&CO&C1=CC=CC=C1&CC&C=NNC=O^CO^CC&CO&CS&&&NC=O&CC&CN&NC=O&CC&C1=CC=CC=C1&CCl&&&
CC&NC(=O)NN=NC1=NN2C=NN=C2C=C1&CN&CC&C1=CC=CC=C1&&&
CC&C&CN&NC(=O)O^CC^CO&NC=O&O=CN1CCC2=CC=CC=C2C1&CN&CC&C&C&CC&CN&CC^CC&CC^C1=CC=C2[NH]C=CC2=C1&NC=O&CC&&&CN&C1=CC=CC=C1&C&CO&CC&&&CC^CC^C1=CC=CC=C1&O=CO&&&&&
O=C1NCCNC1=O&CC&CC^CN^CC&CC&CC&CC&CN&C1CCCCC1&O=C1NCCNC1=O&&&CC&CC^CN^C1=CC=CC=C1&CC&CO&CC&&&C1=CC=CC=C1&&&
CO&O=CO&CC&O=C1OCCC2C1CCC1CCCC(=O)C12&CO&O=CO^CC^CC&&CC^CC&C1=COC=C1^CC^C1=CC=CC=C1&&&&&&&
CC&C1=CC=CC=C1&CCl&&CO^CO&CC&NC=O&CN&CC&C1CCOC1&&&
CC&C1=CC=CC=C1&CN&CN^CCl^C1=CN=CC=N1&&&CC&CN&C1COCCN1&&&
CC&C1=CC=C2C=CC=CC2=C1&CC&C1=C[NH]N=N1&CN&C1=CC=CC=C1^CC^CS&C1CCCCC1&N[SH](=O)=O&&&&&
CC&CC&C1CCNCC1&CN&CC&CC&CN&NC=O&CC&C1=CC=CC=C1&CCl&&CN^NC(N)=O&CN&C1=CC=CC=C1&&&
NC=O&CC&CO^CN^O=CO&C1=CC=CC=C1&CC&&&CN&CN&C1=CC=CC=C1&CF&&CCl&&
CC&CC&C&O=C1CC2=C(CO1)C(=O)N1CC(S(=O)(=O)O)=NC1=C2&CO^CO^C&&&CC&&CC^O=CO&&&
CC&CO&CO&C1=CC=CC=C1&CN&NC=O&CC&C1=CC=C2C=CC=CC2=C1&CO&&&
CO&CO&C1=CC=C2N=CC=CC2=C1&CO&CO^CC^O=C(O)NN1CCCCC=C(CC2=CC=CC3=CC=C(Br)C=C23)CCCCC1&C1=CC=CC=C1&CC&CBr&CC^CO&&C1=CC=CC=C1&C&&&CCC&&CC&&
CO&CO&C1=CC=CC=C1&CC&C1=CC=C2C(=C1)SCCC1=NN=CN21&CC&CN&C1CCNCC1&&&
CC&C1=CC=CC=C1&CC&&CN^O=C1C=C[NH]C(=S)[NH]1&CO&&CC^C=N&CN&C1=CC=CC=C1&CO&&&
CC&CN&CCNC(=O)C1=NOC=C1&CC&C1=CSC=C1&&&
CO&O=CO&CC&C1=CC=CC=C1&CC&C1=CC=CC=C1&CC&CN&N&CN&&CN^C1CCCCC1&CC&C1=CC=C2[NH]C=CC2=C1^CC^CC&&&C1=C[NH]N=C1&CN&&&
CO&CO&C1=CC=CC=C1&CN&NC(N)=O&N&CN&&CN^CC&O=C1NCCCOC2=CC=CC=C12&CN&N[SH](=O)=O^CN^CS&C^CC^C1=CC2=CC=CN=C2C=C1&CC&&&&&&CC^CO&&&
CN&N&NC=O&CC^CN^C1=CC=CC=C1&CC&CS&NC=O&O=[SH](=O)N1CCNCC1&CN&CN&C1=CC=CC=C1&C1=CC=CC=C1&CF&CF&&&&&
CO&O=CO&CC&C1=CC=CC=C1&CCl&&CC^C1=CC=CC=C1&CC&C^CF^O=C1CC(=O)C2=CC=CC=C12&&&&CO&&
CS&S&O=S=O&&CS^C1=CC=CC=C1&CC&C1=CN2N=CC=C2N=C1&CC&C&C=O&&CC^C1=CSC=C1&&&
CC&C1=CC=CC=C1&CC&C1=CC=C2OC=CC2=C1^CO^CC&&&CN^CO^C1CCNC1&&CC&&&&
NC=O&CC&CO^CN^CO&CC&C1=CC=CC=C1&CS&CCl&CS&&CCl^C1=CN=C(N2CCNCC2)N=C1&&CCl&&&&
CC&CS&O=[SH](=O)N1CCCCC1&CC&NC=O&CN&C1=CC=CC=C1&CC&O=CN1CCCC1&&&
CO&CO&C1=CC=CC=C1&CC&C=NNC=O^CCl^CC&&CO^C1=CC=CC=C1&&&CO&CO^CO&&CO^CO&&CO&&&
CC&C1=CON=C1&CC&&CC^C1=CC=CC=C1&CC&C1=NC=C2C=N[NH]C2=N1&CN&C^CN^CC&&&&CC&&
CO&O=CO&CC&C1=CC=C2C=CC=CC2=C1&CC&C&C=O&&CC^C1=CC=CC=C1&CC&&&
CO&CO&C1=CC=CC=C1&CC&C^CN^C=O&C=N&&CC^CC&C1=CC=CC=C1&C1=CC=C2[NH]C=CC2=C1&CF&&&&&
CC&CO&CO&C1=CC=C2CNCCC2=C1&CN&CC&C1=COC=N1&CC&C1=CC=CC=C1&CF&&&
CC&CN&O=C1C=C[NH]C2=CC=CC=C12&CC&O=CO^CF&&&CN^O=CN1CCNCC1&CC&C1=COC=C1&CC&&&
CN&NC=O&CC&C=C&CC&C1=CC=CC=C1&CC&C1=CSC(N2CCC2)=N1&CC&&CC^CO^CC&&CN&&&
O=C(NO)C1=N[NH]C2=C1CC1CC21&CN&C1=CC=CC=C1&CCl&&CO^CO&CC&C1=CC=CC=C1&&&
CO&O=CO&CC&C1=CC=C2[NH]C=CC2=C1&CO&CO^CN^CC&CC&C1=CC=CC=C1&CC&&&CC&CC&CC&CC&CO&O=CO&CC&C1=CC=[NH+]C=C1&C[NH3+]&CC&CO&&&
CC&CC&CO&CO&C1=CC=CC=C1&CC&C1=C[NH]N=C1&CC&C1=CC=CC=C1^CC^CS&CC&S&&&O=S=O&&CS&&
CO&O=CO&CC&C&CC&CC^CN^C1=C[NH]C=N1&NC=O&&&CC&C&CN&NC=O^CC^CC&C&C&CC&CN&&CO^NC=O^CC&&CC&C&CC&CC&CC&&CC^C1=CC=CC=C1&&&&&
CC&C&CC&&CN^O=C1CC2(C(=O)N1)C(=O)NC(=O)C1=CC=CC=C12&&&
CN&O=C1C=C[NH]C(=O)[NH]1&CO&&CC^C=NNC=O^CN^CC&&&C1=CC=CC=C1&C[NH3+]&O=[NH+][O-]&&&
CC&C1=CC=CC=C1&CC&&CS^CS&NC1=NC=C[NH]1&CN&&&
CC&CO&O=CO&CC&CC&O=CNC1=NC=CS1&CC&C1=CC=NC=C1&&&
CC&C1=CC=CC=C1&CO&CO^CC^CC&&&NC=O&CN&CC&C&C1CCCC1&&CC^CC&O=CO&&&
CO&O=CO&CC&C1=C2CCOCC2=CC2=C1OCO2&CC&C1=CC=C2OCOC2=C1^CO&&&CC^O=C1COC2OC3=CC=CC=C3C=C12&&&
NC=O&CN&CC^CC^C1=CC=CC=C1&O=S(=O)(N1CCCCC1)N1CCCCC1&CF&&&&&
CC&C&CC&&CO^CO&O=C1C=CCOC1&CC&CN&C1=C[NH]N=N1&CC&CN&O=C1CCCN1&&&
CC&C&C=NNC=O&CC^CC^CN&C1=CC=C2OCCOC2=C1&C1=CC=C2[NH]N=NC2=C1&&&&&
CC&C&CCC&&CC^C1=CC=CC=C1&CC&C1=CN=C2[NH]C=CC2=C1&CC&C1=CC=CC=C1&CC&CN&C1CNC1&&&
CC&CC&CC&CC&CC&CC&CC&CC&CC&CC&CC&CC&CC&CO&&&
CO&CO&C1=CC=CC=C1&CN&N&N[SH](=O)=O&CS^CN^C1=CC=CC=C1&&&CC&O=CNC1=NN=CO1&CC&C1=CC=CC=C1&&&
O=C1CN([SH](=O)=O)CCN1&CS&C1=CC=C2OCCOC2=C1&&&
CC&NC=O&CN&C&CC&CC^CC^C1=CC=CC=C1&NC=O&CO&CN&&&C1CCOCC1&CC&CN^CC^C1CCNC1&CN^CO&&N&&CO^CN&&&&CN&&
CC&O=C1C=C[NH]C2=CC=CC=C12&CC&C1=CC=CC=C1^CBr^CO&&&CO&CC&C1CCNCC1&&&
CN&O=C1CC2CC3(CCC2=NN1)OCCO3&&&
CC&C&CC&&CC^CN&N&N[SH](=O)=O&CS^CN^C1=CC=CC=C1&C1CCCCC1&CN&&&N&NC=O&CC^CN^C&CC&CN&C1=CC=CC=C1&NC(=O)O^CC^CF&CO&C1=CSC=C1&&&CC&&&C1=CC=CC=C1&&&
CC&C&CC&&CS^O=C1N=C(S)[NH]C2=NC(S)=NC=C12&CS&&CN^CC&C1=CC=CC=C1&CF&&&
CO&CO&C1=CC=CC=C1&CC&CC1CN(C)C1=O^CO^CC&CO&&&&&
CO&O=CO&CC&C1=CNC=CC1&CC&&CC&CC^O=CO^CC^CO&C1=CC=CC=C1&CC&C[NH3+]&CC&O=[NH+][O-]&CN&&&C1=C[NH]C=N1&&&
CC&CO&O=CO&CC&C&O=C1C=CCN1&CN^CC^CN^CN&&C1=CC=CC=C1&C1=CC=CC=C1&&&CO&CO&&&
CC&CN&N&N[SH](=O)=O&CS^CN^C1=CC=CC=C1&C1=CC=CC=C1&CCl&&&&CN^NC(=S)NC=O&CC&C=C&CC&C1=COC=C1&&&
CO&CO&C1=CC=CC=C1&CO&&CC^CN&O=C1NC2=CC=CC=C2OC2=CC3=C(C=C12)OCO3&&&
CC&CC1CCC2CCC3C(=CCC4C3CCC3C(C)CCCC34)C2C1&CC&O=CO^CC^CO&&CC^CC&&CO^C1=CC=CC=C1&&CC&&&CC&&
CO&C&CC&CN^CC^CN&CO&CC&CO&CN&C1=CC=NC=C1&N&&&NCC1=CC=CC=C1&&CN^CC&C1=CC=CC=C1&&&
CC&C&CC&&CN^CN&CC&C&CO&&CC^CO&CO&C1=CC=CC=C1&CO&&CC^C&C=O&&CC^CC&CC&C1=CC=CC=C1&&&
CC&C=C&CC&C=C&CC&C&CC&CC^CC&&C&CO&NC(=O)O^CC&&C&CO&&CC^C&CC&CO^CC&&C&C=C&CC^CC^C=C&&&CC&&&
CO&O=CO&CC&C&C1CCC2C3=C(C=C4CCCCC4=C3)CCC2C1&CC^CC&CC&&&&
CC&C&CC&&CC^CC&CN&C1=CC=C2[NH]C=NC2=C1&&&
CN&CN&CC&NC=O&CN&C&CC&CC^CC^C1=CC=CC=C1&O=CN1CCC2=CC=CC=C2C1&CCl&CC&&CCl^O=CN1CCC2=CC=CC=C2C1&&&&&
CC&CN&C=C1SC(=N)NC1=O&CC&C1=CC=C2[NH]C=CC2=C1^CN^CN&&&CC&C1=CC=CC=C1&CC&&&
NC=O&CN&CC^CC^CC&C1CCNCC1&C1=CC=CC=C1&CN&CF&C1CCOCC1&&&&&
CO&CO&O=C1C2=CC=CC=C2[NH]C2=CC=CC=C12&CCl&&CN^C1CNCCN1&CN&&&
CC&NC=O&CN&O=S1(=O)C=CC2=C(C=CC=C2)N1&CCl&&CC^C1=CC=CC=C1^CN&&&&
O=C1CC(=O)NC(=O)N1&C&CC&C1=CC=CC=C1^CN^CO&C1CNCCN1&CO&CN&C1=CC=CC=C1&C1=CC=CC=C1&CF&CF&&&&&
NC1=NC(=O)[NH]C=C1&CN&C1=CCOCC1&CC&CO^CO^O=P(O)(O)OP(=O)(O)OP(=O)(O)O&&CO&&&&
CC&C&CO&O=CO^CC^CC&C=C1SC(=S)NC1=O&CC&&&C&CF&&CF&CC^C&CF&&CF&CC^C&CF&&CF&CC^C&FCF&&CF&&
NC1=NC(=O)C2=C([NH]C=N2)[NH]1&CN&O=P1(O)OCC2OCCC2O1&CO&&&
O=CN1CCCC2(CCNC2)C1&CC&C1=CC=CC=C1&CF&&CCl&&
CC&O=CNCC1=CC=CC=C1&CN&CC&CC&CC&CC&CC&CC&CN&NC=O&CC&CC(=O)NCCCCCCNC(=O)C1=CC=C2C(=O)C3=CC=CC=C3C(=O)C2=C1&&&
CC&C1=CC2=CC=CN=C2C=C1&CC&&CC^CN&C1CCNCC1&CO&O=C1CSC2=CC=CC=C2N1&&&
CO&CO&C1=CC=CC=C1&CC&C^CO^C=O&&&&CC^CS&SC1=NN=N[NH]1&CN&C1=CC=CC=C1&&&
O=C1CCCN1&CN&N[SH](=O)=O^CN^CS&CC&C1=CN=C2C=CSC2=C1&C1=CC=CC=C1&&&CF&&&
CO&CO&C1=CC=CC=C1&CC&C1=CC=C2C=NC=CC2=C1&CS&O=[SH](=O)NC1=NC=CS1&CC&C1=CC=CC=C1&CF&&&
CO&CO&C1=CC=CC=C1&CC&C^CO^C=O&CO^CO&CC&&CO&C1=CC=C2[NH]C=CC2=C1&&&CN&CC^CCl^CC&&&CN&C1=C[NH]C=N1&&&
CC&O=C1NCCCOC2=NC=CC=C12&CN&C^CBr^CC&&CC&CC^CN&CO&N&&&CN&&CN^CC&C1=CC=CC=C1&CO&CO&C1=CC=CC=C1&&&
CN&C1=CC=CC=C1&CC&CC^CN^CC&CN&O=CN1CCOCC1&C1=CC=C2N=CC=CC2=C1&&&CCl&&&
CC&C1=CC=CC=C1&CC&C&CC&NC=O^CN^CN&N&C1CCCCC1&NC=O&CC&CC^CN&&O=C1C=COC2=CC=CC=C12&CC&&&C1=CC=CC=C1&&&
CO&O=CO&CC&C1=CC=CC=C1&CCl&&CN^NC=O&CC&CO&CO&C1=CC=CC=C1&CO&O=CO&CC&&&
CC&C1=CC=CC=C1&CBr&&CC&CN^NC=O&CC&CN&C1CNCCN1&CN&C1=CC=CC=C1&CC&C&FCF&&CF&&
O=CN1CCC2(CCCNC2)CC1&CC&C1=CSN=N1^CN&&CC&C1=CSC=N1&&&
CC&OC1=NC=CC=C1&CO&O=CO^C[NH3+]^CC&O=[NH+][O-]&C1=CSC=C1&&&&&
O=C1NC2=CC=CC=C2SC2=CC=CC=C12&CN&CC&C1=CC=CC=C1&CCl&&&
CO&CO&C1=C[NH]N=C1&CC&C=NO^CC&&C^CN^FCF&C1=CC=NC=C1&&CF^CS&&&S&O=S=O&&CS&&
N[SH](=O)=O&CS&C1=C[NH]N=C1&CC&C1=CC=C2OC=NC2=C1&&&
CC&C1=CC=C2C3=C(CNCC3)[NH]C2=C1&CC&NC=O&CN&C&CC&&CC^NC=O&CN&C&CC&CC^CC^CC&NC=O&NC=O&CN&&&CC&CO&&&
CO&CO&C1=CC=C2C=CC=CC2=C1&CC&C=C&C&CC&C#N^CC&&NC=S&&&
CN&O=C1C=C[NH]C(=O)[NH]1&CN&&CC^C^CN^C=O&&&&CC^CO&O=CO&CC&C&CC&CC^CN^C1=CC=CC=C1&NC=O&&&CC&C1=CC=CC=C1&&&
CO&CO&O=C1C=CC2=C(C=C1)C1=C(C=CC=C1)CCC2&CN&C1COCCN1^CO&&CO^CO&&CO^CN&&NC=O&CC&C1=CC=C2C=CC=CC2=C1&&&
CC&C1=CSN=C1&CC&CC&NC=O&CN&C1=CC=CC=C1&CF&&CCl&&
CN&N&NC=O&CC^CN^O=C1CCCCN1&CC&CN&C1=CC=CC=C1&CC&CCl&CC&&&C#N&&&
C#N&CC&C1=COC=N1&CC&C1=CSC=C1^CN&&C1CCNCC1&CC&C&CO&&CC^C1=CC=CC=C1^CC&&C1CCCCC1&&&
CC&CN&N&CN&CC^CN^C1CC1&O=[SH](=O)N1CCCC1&&&CS&CC1C=CC2=CC=CC=C21&CC&&&
O=C1C=C[NH]C(=O)[NH]1&CN&C1CCOC1^CC^CO&CO&&CC^CO&CO^CO^CC&&&O=P(O)(O)O&C1=CC=CC=C1&&&CCl&&CCl&&
C=C1OC(=S)NC1C&CC&C=C^CC^CC&C1=COC=C1&C1=CC=CC=C1&&&C[NH3+]&O=[NH+][O-]&&&
CO&CO&C1=CC=CC=C1&CC&O=CN1CCNCC1&CN&C1=CC=NC=C1&CC&&CC&&
CC&CC&NC=O&CN&C1=CC=CC=C1&CC&O=C1C=C[NH]C2=NC=CN12&CN&CC^CC^C1=CC=CC=C1&O=CO^CC^CF&CO&CN&&&C&N&CCC&CN&&CC&CN&&CC&CC&C1=CC=NC=C1&&&
CC&C=CC&CC&CC&CC&C&C=C&CC^CC^CC&&&CC&C&C=C&CC^CC^CC&&&CC&C&C1=CC=C2OCCCC2=C1&CO^CC^O=CO^CC&&CC&O=C1C=COC2=CC=CC=C12&C=C&CO&C&&CO^CC&&&&CC^CO&&&
CC&O=C1OCC2CC3CCCCC3CC12&CC&C=C&CC&C1=CN=CN=C1&CC&C1=CC=CC=C1&CCl&&&
CC&C&CC&&CC^CC&C&CN&NC=O^CC^CC&C&C1=CC=CC=C1&CC&CCl&&CO&CCl&&&&
O=C1N=C[NH]C2=CC=CC=C12&CN&C1CCNC1^CC&&C=C&CC&C1=CC=CC=C1&&&
CC&C&C=O&&CC^C1=CC=CC=C1&CC&C1=C[NH]C=C1&CC&C1=CC=CC=C1^CN&&C1=CC=CC=C1&CS&N[SH](=O)=O&&&
CC&ClC1=NC2=CC=CC=C2[NH]1&CN&CC&C1=CC=CC=C1&CCl&&&
NC1=NC=C2C=CC=CC2=N1&CN&&CN^NC(N)=O&CN&C1=CC=CC=C1&CCl&&&
CO&CO&O=C1C2=CC=CC=C2C(=O)C2=C1C=CC=C2&CO&CO^CC&&C1=NN=CO1&CC&&&
S=C1C=C[NH]C(=S)[NH]1&CN&C1=CC=CC=C1^CO&&&CC^C=N&CN&C1=CC=CC=C1&CC&C1=CC=C2SC=NC2=C1&&&
CC&C1=CC=CC=C1&CN&NC=O^CC^CC&&&C1=CC=CC=C1&CC&O=CO&&&
O=CN1CC2CN(C3=NC=CC=N3)CC2C1&CC&C1=CC=CC=C1^CC^CF&C=C&&CCl^CC&&&C1=CC=NC=C1&&&
CO&CO&C1=CC=CC=C1&CC&O=C1C=CC2=C(C=C3OC=CC3=C2)O1^CO^CC&CO&&CC&&CC^CC^C&&&C=O&&CC&&
CC&C1=CC=CC=C1&CN&NC=O^CC^CC&&&C1=C[NH]N=C1&CN&C1=CC=CC=C1^CC&&O=C(O)N1CCCCC1&CO&C&CCC&&CC&&
O=CO&CC&CC&C1=C[NH]C=C1&CC&C1=CC=CC=C1^CC&&C1=COC=C1&&&
CC&CC&CC&CC&CN&NC=O&CC&C&CN&NC=O^CC^CC&C&&&CC&&CC&&
C#C&CC&CS&SC1=NC=CC=N1&CC&O=C1C=CC=C[NH]1^CC&&C&FCF&&CF&&
CC&C=CC&CC&CC&CC&C&C=C&CC^CC^CC&&&CC1C=CC2=C(C=C3OC(=O)C=CC3=C2)O1&CO&&CC&&
C#C&CC&CN&N&CN&CC^CN^O=C1N=C[NH]C2=C1C=CC=C2&C1=CC=CC=C1&CC&CC&&CC^NC=O^C[NH3+]&&CN&O=[NH+][O-]&C&&&CC&CC^CC^CC&O=CO&O=CO&&&&&
CC&CC&C&CC&&CN^O=C1C=C[NH]C2=NC=CC=C12&CC&NC=O&CN&C&CC&&CC^CC&&&
CC&CC1CC(=O)C2=CN=C(N3CCOC4=CC=CC=C43)N=C2C1&CC&C1=CC=CC=C1&CCl&&&
CC&CC&CC&CC&CC&CC&CC&CC&CC&CC&CC&CN&C1CCN2CCNCC2C1&CC&CC^CC&&&&
CO&CO&ClC1=NC=C2C=CC=CC2=N1&CN&CN^CO^C1=CC=C2OC=CC2=C1&CO&CC&&&NC=O&CN&CC&C1=COC=C1&&&
CC&CC&C1=CC=CC=C1&CC&C1=CON=C1^CS^CC&O=[SH](=O)N1CCNCC1&&&CN&C1=CC=CC=C1&CC&C&CC&&CC&&
CN&CN&C1=CC=C2N=C3CCCC3=CC2=C1&CC&C1=CC=CC=C1&&&
CC&C&CC&CO^CN&&CN&C1=CC=NC=C1&CC&C1=NOC=N1&CC&C&C1CCC1&&CC^C1=CC=NC=C1&CC&NC1=NC=CC=N1&&&
O=C1NC2=CC=CC=C2C1=O&CS&N[SH](=O)=O&CN&C1=CC=CC=C1&CO&CO&C&FCF&&CF&&
CO&CO&C=C&C&CC&O=CO^CC^CO&C1=CC=CC=C1&&&CC&CO&CO&O=C1C=CC2=CC=CC=C2O1&CC&&CC^C1=CC=CC=C1&CCl&&CCl&&
O=C(O)C1=NN2C(=O)[NH]C3=CC=CC=C3C2=C1&CCl&&CCl&CCl&CCl&&
CC&CC&CC&CC&CC&CC&CC&CC&CC&CC&CC&CC&CC&CC&CC&O=C1CCC(=O)N1&CN&C^CC^CC&C1=CC=CC=C1&O=CO^CC&&CO&C1=CC=CC=C1&CC&&&C1=CC=CC=C1&&&
NC1=NC=C2C=CC=CC2=N1&CN&&CCl&&
NC=O&CC&CN^CN^C=C1NC(=O)NC1=O&C1CCCCC1&CC&&&C1=COC=C1&&&
CO&CO&C1=CC=CC=C1&CS&N[SH](=O)=O^CC^N&C1=NOC=N1&CN&CC&&CN&&C1CCCCC1&&&
CC&CO&CO&C1=CC=CC=C1&CC&C=NNC=O^CO^CC&CO&CC&CC&CC&O=CN1CCCC1&O=CO&&&&&
CC&C=C&CC&C1=CC=C2C(=C1)OC1=NC=CC=C12&CC&NC=O&CN&CC&C1=COC=C1&&&
CC&C1=CC=CC=C1&CF&&CC^C1=C[NH]N=C1&CC&C^CN^CF&NC(=O)NC1=NC=CC=N1&&CF^CN&&&C1=CC=CC=C1&CS&S&O=S=O&&CS&&
CO&O=CO&CC&CC&CC&O=C1C2=CC=CC=C2OCC12CCN=N2&CC&&CC&&
C=C&CC&C&O=C1CCC23CCCCCC(CCC2)C13&CO^CC^O=CO^CC&&CC&&CC^CS&&CC^CS&&CO^O=CN1CCCCC1&&&CC&CC&CN&NC1=NC=C2N=C[NH]C2=N1&CN&C1CNCCN1&&&
C=C&C&CC&&CC^C1=CCCCCCCCCC2=C(C=CC=C2)CCCC1&CC&&CO&CO&CO&CO&CO&C^CC&&CO&&
CO&CO&C1=CC=CC=C1&CN&C1CNCCN1&CN&CC&NC=O&CN&C1=CC=CC=C1&CS&CS&&&
CC&CC&C1=CC=CC=C1&CC&S=C(S)N1CCCCC1&CS&CC&C1=CC=CC=C1&&&
CC&C1=CC=CC=C1&CC&&CN^NC(=S)NC=O&CC&C&CC&CC^CN^C1=CC=CC=C1&NC=O&&&CC&CC&C1=CC=CC=C1&&&
NC=O&CN&C1=CC=CC=C1&CO&&CN^C=N&CC&C1=CC=C2C=CC=CC2=C1&CO&&&
CC&C1=CC=[NH+]C=C1&CC&&C[NH3+]^CC^CC^CO&&CC&&&&
CC&NC1=NC2=C(C=CC(=O)[NH]2)C=N1&CC&C1=CN=C2[NH]C=CC2=C1^CN&&C1CCCC1&&&
CC&C&CC&&CC^CC&C&CN&NC=O^CC^CC&NC=O&C&CN&CC&C&CC^CN^CC&C1=CC=CC=C1&NC=O&CC^CC&&CC&CC&NC=O&CN&CN&CN&&&N=C(N)N&CC&&&CC&CC&CC&C&CN&&CC^O=CO&&&
O=C1C=CCCC1&CC&C1=CC=CC=C1^CO^CC&&&C1=CC=CC=C1&CF&&&
CN&O=C1C=COC2(CCNCC2)N1&CC&C1=CC=CC=C1^CO&&CO&CC&C1=CC=CC=C1&&&
CC&CC&CC&CN&N&NC=O&CC^CN^O=C1C2=C(N=C3C=CC=CN13)[NH]C=C2&&&CC&&CN^C1=CC=CC=C1&CC&&CC&&
C#N&CC&C1=CC=CC=C1&CC&CN^CO^C1=C[NH]C=N1&CO&&&C1=CC=CC=C1&CC&C#N^CC&&C1=CC=C2C=CC=CC2=C1&&&
NC1=NC2=C(N=C[NH]2)C(N)=N1&CN&CC^CN^C&C1CCOC1&CO&CC&&CC^CO^CO^C1=CC=C2C=CC=CC2=C1&&&&CO&&&&
CC&CC&C&CC&&CC^O=C1CNC(=O)N1&CN&CC&C1=CC=C2N=CC=CC2=C1&CO&CO&&&
NC=O&CC&O=C1CCN2C=NC=C2CN1&CN&C&CC&CC^CC^C1=CC=CC=C1&O=CO&&&&&
CO&O=CO&CC&C1=CC=CC=C1&CC&C=NNC(N)=S&CN&CC&C1=COC=C1&&&
C=O&C&CC&C1=CC=C2[NH]C=CC2=C1^CC^CN&C1C2CC3CC1CC(C2)C3&CC&&&CN&C1COCCN1&&&
CN&N&CN&CC^CN^C1=CC=CC=C1&CC&&&C&CO&&CC^CN&O=C1CSCN1&CC&C1=CC=CC=C1&CC&C^CO^CCC&&CC&CC^C&&&CCC&&CC&&
CC&C1=CN2N=CC=C2N=C1&CN&NC1=NC=CS1^CC^CC&C1=CC=CC=C1&CO&CCl&&&&&
CC&CC&CC&CC&CC&CC&C#C&CC&CO&CO&O=C1C=CC2=C(C=C3OC=CC3=C2)O1&CC&&CC&&
CC&C&CC&&CC^CC&C&CC&C=NO^CN&&NC=O&CC&C&CC&CC^CN^C&N[SH](=O)=O&CC&CS&&CC^C1=CC=CC=C1&&&CF&&CF&&
CO&CO&C1=CC=CC=C1&CN&O=C1[NH]SC2=CC=CC=C12&CF&&&
CC&O=C1C=CC2=CC=CC=C2O1&CO&CO^CC^C&&&CC&&CC^O=CO&CO&CC&CC&C&CO&&CC^CN&C1CNCCN1&CN&CC&C1=CC=C2OCOC2=C1&&&
CC&CO&CO&O=C1C=CC2=C([NH]1)C1=CC=CC=C1OC2&CC&C1=CC=CC=C1^CN^CC&CC&C#N&NC=O&&&&&
CN&N&CN&&CN^CC&C1=CC=C2[NH]C=CC2=C1&CC&CC&C=NO&&&
CC&C&CN&&CC^NC=O&CN&C&CC&&CC^NC=O&CN&C&CC&&CC&CC^O=CO&&&
CO&CO&C1=CC=CC=C1&CC&C=C^CO^CC&CO^CO^C&&&CO&C=O&&&&CC^C1=CC=CC=C1&CC&CC&O=C1CSC(=O)N1&&&
ON=CN1CCCCCC1&CC&OC1=NC=CC=C1&CO&C1=CC=CC=C1&CCl&&&
CC&C&C=O&&CC^C1=CC=CC=C1&CC&O=CNC1=NC=N[NH]1^CN^CC&C1CCNC1&C1=CC=CC=C1&&&&&
CN&C1=C[NH]N=N1&CC&C1=CC=CC=C1&CCl&&CO^CO&C1=CC=CC=C1&CF&&CS^O=[SH](=O)NC1=NN=CS1^CCl&&&&
CC&CO&O=CO&CC&CCOC(=O)C1=C(C)NC=CC1&CC&&CC^C1=CC=CC=C1&CBr&&C[NH3+]^O=[NH+][O-]&&&
CC&C&CC&&CC^CC&C&CN&NC=O^CC^CC&O=CN1CCC2OCC(=O)C21&CC&CC&C&NC=O&CC&CN&&CC^C&O=CO&CC&&&CC^CC^C&NC=O&CC&CN&&CC^CC&&&C&CCC&&CC&&
NC(=O)O&CN&O=C1NCC2=CC=CC=C2N1^CO^CN&C1=CC2=CC=NC=C2C=C1&CC&&&CN&C1CCNC1&&&
CC&O=[SH](=O)NC1=NOC=C1&CS&CC&C1CCCCC1&CN&CN&C1=CC2=C(C=C1)[NH]N=C2&CC&C#N^CN&&C1=CC=NC=C1&&&
CO&CO&C1=CC=CC=C1&CC&C&O=C1NCC2=CC=CC=C12&CN^CO^CC&&&CO&&&
C=C&CC&CS&N[SH](=O)=O&CN&CC&CC&C1=CC=C2[NH]C=CC2=C1&&&
CO&CO&O=C1OC=NC2=C1C=CC=C2&CC&C1=NC=C2C=CSC2=N1^CC&&&&
CC&CC&CC&CC&NC=O&CN&CC&CC&C1=CC=CC=C1&CO&CO&&&
CC&C&CC&&CC^CC&C&CN&NC=O^CC^CC&O=CO&C&&&CC&CC^CN^C1=CC=CC=C1&NC=O&CC&CC&O=C1CCS(=O)(=O)N1&C&&&CN&&CC^CS&&&
O=CO&CC&CS&SC1=NN=C[NH]1&CC&C1=CC=CC=C1^CN^CF&CC&&&C1=CC=CC=C1&&&
CC&C1=CSC=N1&CC&C&CC&&CS^O=C1[NH]C(S)=NC2=CC3=C(C=C12)OCO3&CN&C1=CC=CC=C1&&&
CC&C1=CC=C2N=C(N3CCCC3)C=CC2=C1&CC&&CC&&
O=S1(=O)NCCOC2=CC=CC=C21&CC&CC^CN^C1=CC=CC=C1&C1CCNC1&&&&&
CO&CO&C1=CC=CC=C1&CN&CN&CC&O=CN1CCCCC1&CO&CO&C1=CC=CC=C1&&&
CC&C1=CC=CC=C1&CN&N^CC^CC(C)N&O=C1C2=CC=CC=C2N=CN1C1=NC=CS1&&CN&&C&CC&&CC&&
CC&CC&C&CC&&CC&CC^NC=O&CN&C1=CC=C2[NH]C=CC2=C1&CC&O=CO^CC&&CC^CN^C1CCCCC1&CC&&&C1=CC=CC=C1&CC&C1=CC=CC=C1&CC&O=CO&&&
CC&CC1CCCCN1&CN&C1=CC=NC=C1&CS&N[SH](=O)=O&CN&C1=CC=CC=C1&C[NH3+]&O=[NH+][O-]&&&
CC&O=C1C=C2C=C3CCCCC3=CC2O1&CO&&C^CC&&CO&&
CO&CO&C1=CC=CC=C1&CC&CN&O=C1CCCN1&CC&O=CO&CO&CC&O=CN1CCOCC1&&&
O=C1COC2=CC=CC=C2N1&CO&CO^CO^CC&CO&C1=NN=C[NH]1&CC&CC&C&C1=CC=NC=C1^CN^C1CC1&&&C1CC1&&CC&&C1=CC=CC=C1&CCl&&&
CO&CO&C1=CC=CC=C1&CC&CN&O=C1NC2C3=CC=CC=C3C(=O)C2=C1C=C[NH]2&CC&&CN^C1=CC=CC=C1&CO&&&
CCl&C1=CC=CC=C1&CN&NC1=NC=NC2=C1C1=C(CCC1)[NH]2&&&
CC&O=C1C=CC2=CC=CC=C2O1&CC&&CO^CO^CC^CC&&&O=CN1C=COCC1&&&
CC&C&CC&&CN^O=C(O)N1CCC2(CC1)CC1=C[NH]N=C1C(=O)N2&CO&C&CCC&&CC&&
CC&CC1CNCC2=CC=CC=C21&CC&C#C^CN^CC&O=C1C=CN=C[NH]1&C1=CC=CC=C1&&&CF&&CF&&
O=CO&CC&C1=CC=CC=C1&CO&OC1=NN=CO1&CC&C1=CC=CC=C1&&&
CC&C1=CC=CC=C1&CBr&&CO^CO&CC&C1CNC1&&&
C1=CSC=C1&CC&C1=CN=CN=C1&CC&C1=CSC=C1&&&
CC&CO&CO&C1=CC=CC=C1&CC&O=C1C2=C(CN1C1=NN=CS1)C(=O)C1=CC=CC=C1O2^CO^CC&CO&C1=CC=CC=C1&&&&&
CC&CO&NC(=NC(=O)O)NC(=O)O&CN&C^CO^CC&CC&&CC&&&&
CC&C&C=O&&CC^C&CC&CC^CN^C&NC=O&CC&CC&&CC^C&&&CC&CC^CN^C&NC=O&CC&CC&&CC^C&&&CC&CC^CC^C&CC&C=O&C&&CC^CC&C1=CC=CC=C1&&CC&&&&
C=C1C(=O)NC(=O)NC1=O&CN&C1=CC=CC=C1^CC&&C1=CC=CC=C1&CCl&&CO^CO&C1=CC=CC=C1&CCl&&&
CC&C1=C[NH]N=C1&CC&CC&C1CCNC1&CN&O=CN1CCCCC1&CC&C1=CC=C2C=CC=CC2=C1&&&
CC&C1=CSC=C1&CC&C&C=O&&CC^O=C1C=CCN1C1=NOC=C1&CO&&CC^C^CC^C=O&C1=CC=NC=C1&&CC&&C1=CC=C2[NH]C=CC2=C1&&&
CC&C&C=O&&CC^C1=CC=CC=C1&CN&NC=O&CC&O=C1CCC2SCCN12&CC&&&
CCl&C1=CC=CC=C1&CCl&&CC^CS&SC1=NC2=CC=CC=C2O1&&&
O=CO&CC&C1=C[NH]N=C1&CC&C1=CC=CC=C1^CN^CO&CC&CO&C1=CC=CC=C1&CC&&&C1=CC=CC=C1&CC&C&FCF&&CF&&
CC&CN&N&CN&CC^CN^C1=C[NH]N=N1&CC&CN&C&CC&CO&C1=CC=CC=C1&&CC&&CN^CC^C1=N[NH]C=N1&C1=CC=CC=C1&&&CF&&CF&&
CC&CN&C1=CC=C2C(=C1)CC1NCCC23CCCCC13&CO&&&
CN&CN&C&CC&C1=CC=CC=C1^CC^CC&C1=CC=CC=C1&C^CO^CO&FCF&CO&CO^CO&CF^CC&&&CO&&&CO&&&&&
CO&CO&CO&CO&CC&C1CCOC1&CN&C1=NC=C2N=C[NH]C2=N1^CO^CN&&CO&&&&
NC=O&CC&C1=CSC=N1&CC&C1OCC2OC12&CC&CO&NC(=O)O&CN&CC&CC&CC&CC&CC&O=CO&&&
CC&CO&CO&C1=CC=CC=C1&CN&&CCl&CC^NC=O&CN&C1CC2CCC(C1)N2&CN&&&
CC&CC&C1=CC=C2C(=C1)COC1CNCCC21&CN&CC^CO^NC=O&&&CN&C1=CC=CC=C1&CCl&&CO^CO&&&
CC&C1=NCC2=NN=CN2C2=C1C=CS2&CC&C#C^CC^CC&C1=CC=CC=C1&CN&CCl&O=C1CCC2=CC=CC=C2N1&&&&&
CC&CO&O=CO&CC&C1=CSC=C1&CN&NC=O^CC^CC&&CC^CS&&&O=C1[NH]C(S)=NC2=CC=CC=C12&CN&CC&&&
CC&C&CC&&CO&CC^C#N&&&
CO&O=CO&CC&CC&CC&C&CC&&CC^C1CCC2C(C1)CCC1C3CCCC3CCC21&CO&O=CO^CC^CC&&CO^CC&O=CO^CC^CC&CC&&&CC&CC&CN&CC&N&C[NH3+]&NC=O&O=[NH+][O-]&CC^CN&&&&CC&CO&&&
CCl&C1=CC=CC=C1&CC&CC&CO&CO&C1CCCCC1&CN&C1COCCN1&&&
C#C&CC&CS&O=CN1COC2=NC(S)=NN=C2C2=CC=CC=C21&CC&C1=CC=CC=C1^CC^CBr&&&&CBr&CO^CO&CC&&&
CN&CC&C1CCOC1&CO&CO^CO^C&&CO^CC&&&CN^CC^NO&C1CCOC1&&&CO&&CO&&
NC=O&CN&C1=CC=CC=C1^CC^CO&O=C1C=CC=CC2=C[NH]C=C12&&&&&
CC&C&CC&&CO^NC(=O)O&CN&C1=CC=C2C(=C1)[NH]C1=C2C=CC=C1&CO&&&
CC&C&CC&&CN^NC(=S)N1CC2C(=CC3=CC=CC=C32)C1&&&
CC&CC&O=CN1CCCCC1&CC&C1=CC=CC=C1&CO&CO^CN&&NC1=NC2CS(=O)(=O)CC2S1&&&
O=CN1CC=CC1=O&CC&CC&CC&CC&O=CO&CO&CC&CO&&&
CO&CO&CC&C1CCNCC1&CN&CC&C1=CC=CC=C1&CC&O=CN1CCCCC1^CO^CN&&&CN&C1=CC=CC=C1&CF&&CF&&
CN&CN&C&CC&&CC^CC&CC&NC1=NC(=O)C=C[NH]1&CCl&&&
CC&CC&C1CCNCC1&CN&CC&CC&CN&N&NC(N)=S&CN^CN^CC&CC&CC&O=C1C=CC2=CC3=C(C=C2[NH]1)OCCO3&C1=CC=CC=C1&&&&&
CC&NC=O&CN&C&CC&&CC^CC&C1=CC=CC=C1&CC&C#C&CC&OC1=NC=CC=N1&CO&CC&C1=CC=CC=C1&CF&&&
CC&C&CC&&CC^CC&CO&CO&O=C1C=CCOC1&CC&CN&C1=C[NH]N=N1&CC&CC&CC&C&CF&&CF&CC^C&CF&&CF&CC^C&CF&&CF&CC^C&CF&&CF&CC^C&CF&&CF&CC^C&CF&&CF&CC^C&CF&&CF&CC^C&CF&&CF&CC^C&CF&&CF&CC^C&FCF&&CF&&
CO&CO&C1=CC=CC=C1&CN&NC=O&CC&C1=CN=C2OCCC2=C1&CC&C1=CC=CC=C1&CN&N[SH](=O)=O&CS&C1=CC=CC=C1&CC&&C[NH3+]^O=[NH+][O-]&&&
CO&CO&C1=CC=CC=C1&CC&C&CSC1=CC(C)=CC=C1&&CS^CS&C1=CC=CC=C1&CC&C&CC&&CN^NC(=O)O&CO&CC&C1=CSC=N1&&&
O=CN1CCC2(CCCO2)CC1&CC&C1=C[NH]N=C1^CO&&CO&CC&C1CC1&&&
CC&NC=O&CN&C1=CC=CC=C1&CN&N&N[SH](=O)=O&CS^CN^C1=CC=CC=C1&&&CC&NC=O&CN&CC&C1CCOC1&&&
CO&CO&C&COC&&CC^CS&SC1=NC=NC2=C1CC1=CC=NC=C1O2&CC&C1=CC=CC=C1^CC^CC&CO^CC&&&&&&
CO&CO&C1=CC=CC=C1&CC&C=C&CC&O=CNC1=NC=CC=C1&CC&&&
CC&C&CC&&CC^CC&CC&C&CC&CC^CC^C&O=CNC1=NC=CS1&CO&&&&CC^C&CC&CC^CN^C1CCCCC1&NC=O&&&CC&C&CN&NC(=O)O^CC^CO&C&C&CC&CCC&&CC&CC&&&&
NC=O&CN&C1=CC=NC=C1^CC^CN&C1=CC=CC=C1&CN&CF&C1=CN=CC=N1&&&&&
O=C1C=COC2=CC=CC=C12&CC&C1=CC=CC=C1^CO^CF&CO&&&CC&CC&CC&CN&N&CN&CC^CN^C1=CC=CC=C1&CC&CO&C1=CC=CC=C1&CO&CF&CC&&&C1=CC=CC=C1&&&
NC=O&CC&CN^CN^O=C1[NH]C(=O)C2=CC=CC=C2[NH]1&CC&CN&CC&C1=CC=CC=C1&CC&&&NC=O&CN&CC&CC&C1=CC=CC=C1&CCl&&&
CN&O=C1CCCN1&CC&C&CO&&CC^CC&C=C&CC&C=C&CC&C1=CC=C2OCOC2=C1&&&
CN&O=C1N=C(N2CCCCC2)C(=O)N1&CN&C1CCNCC1&CC&C1=CC=CC=C1&CCl&&&
CN&C1=C[NH]C=N1&CC&CN&C1=CC=C2NCCCC2=C1&CN&N^CC^N[SH](=O)=O&C#N&CS^CN&&C1=CC=NC=C1&CC&&&CN&C1COCCN1&&&
NC=O&CN&CC^CC^C1=COC=C1&C1=CC=C2N=CC=CC2=C1&&&CC&C1=CSC=C1&&&
CC&C&CC&&CC^CC^CC^CN&C1=CC=CC=C1&NC=O&&&CC&C1=CC=CC=C1&C[NH3+]&O=[NH+][O-]&&&
CN&N&NC=O&CC^CN^CC&C1CCCCC1&CC&&&CO&CO&NC1=NC2=NC3=CC=CC=C3N=C2[NH]1&&&
C=C&CC&CN&NC1=NC=NC=N1&CC&&CC^C1=CC=CC=C1&&&
CN&C1=CC=[N+]2C=C[NH]C2=C1&CC&C1=CC=C2C(=C1)C=CC1=C2C2=CC=CC=C2[NH]1&&&
CO&CO&C1=CC=CC=C1&CC&C1=CC=C2C=CC=CC2=C1&CO&CO^CO&&CO&&&
CO&CO&O=C1C=C2[NH][NH]C(=O)C2=C[NH]1&CN&C1=CC=CC=C1^CN^CCl&CC&&&CC&C1=CC=CC=C1&&&
CN&C&CC&CC^CC^C1=CC=C2N=CC=CC2=C1&O=CO&CCl&&&&&
CC&CO&O=CO&CC&C1=CCN2CCCCC2C1&CN&CN&CC&C1=CC=CC=C1&CO&&&
CC&C1=CC=CC=C1&CC&C1CC2CCC(C1)N2&CC&O=CO^CN^CO&&&CC&CF&&&
CC&CC&CC&CC&CC&CC&CC&O=CO&CO&CC&C1CCOCC1&CN&C1=C[NH]N=N1^CO^CC&O=CO^CO^CC&CC&O=CO^CO^CC&CC&CC&O=CO&CC&CC&CC&CC&CC&CC&CCCCCCC&CC&CC&CC&CC&CC&CC&CC&CC&CC&CC&CC&CC&CC&&&CC&CC&&&CC&&&CCCCC&&&
CO&CO&C1=CC=CC=C1&CN&&CCl&CN^NC=O&CC&C1CCNCC1&CN&CC&C1=CC=CC=C1&CO&&&
CC&CC1CC=CCC(C)C=CCCC2CCCC23CCC1O3&CO&&CO^O=CO^CC^CC&&CC^C1=CC=CC=C1&&CO^CO&&CC&&&CO&C^CC&&CO&&
CO&CO&O=C1C=NC2=CC=CC=C2C(=O)OCCCCCCC1&CC&&CO&CC^CC&CC&NC=O&CN&C&CC&&CC^O=CO&CO&CC&C&CO&&CC^CO&&&
CC&CC&C&CO&&CC^C&CC&&CC^O=CO&CO&CC1CCCC2C1CCC1C3CCCC3CCC21&CC&&CC&CO^O=CO^CC^CC&&CC&&&CC^C&C1CCOC1&CC^CC^C&&&CC&&CC&CO&&
C#N&CC&C&C=C&CC^CC^O=C1C=CN=C2C=CC=CN12&NC=O&CN&CN&C1CCNC1^CC^C1CCCC1&&&C#N&&&&&
CO&O=CO&CC&C1=CSC=C1&CC&C1=COC=C1^CN^CC&NC=O&&&CC&C1=CC=CC=C1&CC&&&
CC&O=C1CC2=CC=CC=C2OCCCN1&CN&C^CN^CC&NC=O^CC&CC^CC&CN&CO&C1CCCCC1&N&&&&&N[SH](=O)=O&CS^CN&&&&
CN&SC1=NC=C[NH]1&CC&CO^CS&&CC&CO&CO&C&CC1=CC=CC=C1&&CC^C1=CC=CC=C1^CC&&C1=CC=NC=C1&&&
C=O&C&CC&CC^CC^CS&C1=CC=CC=C1&CS&CF&C1=CC=CC=C1&&&CN&NC=O&CC&C1=CC=CC=C1&&&
NC1=NC=NC2=C1N=C[NH]2&CN&C1CCOC1&CO&&CC^CO&&&
CC&CC&CO&CO&C1=CC=CC=C1&CC&C1=NC2=C[NH]C=CC2=N1&CN&CC&C1=CC=CC=C1&CO&CO&&&
CC&C1=CC=CC=C1&CC&C=C&CC&C=C&CC&O=CO&CO&CC&C=CC&CC&&&
CC&C&CC&&CN^N&CC(C)N&&CN^CC&CC&C&CC1=CC=CC=C1&&CC^C#N^CC&&C1=CC=CC=C1&&&
CC&C1=CC=CC=C1&CC&&CS^S&O=S=O&&CS^C1=CC=C2[NH]C=CC2=C1&CC&NC=O^CCl^CN&&&C&CC&&CC^CO&&&
CC&CO&O=CO&CC&CO&CO&C1=CC=CC=C1&CC&C=C1CCCCC(=C)C1=O^CO^CC&CO&C1=CC=CC=C1&&&CF&&CF&&
CC&C1=CC=CC=C1&CC&C^CC^C=O&&&&CC^CC&CC&O=CN1CCOCC1&&&
CO&CO&C1=CC=CC=C1&CC&CC&NC=O&CN&SC1=NC2=CC=CC=C2S1&CS&C&CC&&CC^O=CN1CCOC2=CC=CC=C21&&&
CC&C1=CC=CC=C1&CC&NC=O^C[NH3+]^CN&O=[NH+][O-]&C1=CC=CC=C1&&&CS&N[SH](=O)=O&CN&C1=CC=NC=C1&&&
CO&OC1=NC=CC=C1&CC&NC=O&CN&C1=CC=CC=C1&CC&CN&NC1=NC=NC2=CC=CC=C12&CC&NC=O&&&
CC&NC=O&CN&C&CC&&CC^C1=CC=CC=C1&CO&CO&NC1=NC=CC(N2CCCC2)=N1&CF&&N^CN&&CN^CC&CC&CC&C#N&&&
CN&C1=NN=C(N2CCNCC2)S1&CC&C1=CC2=CC=CN=C2C=C1&&&
NC=O&CC&CN^CN^C1COCCN1&C1=CC=CC=C1&&&C[NH3+]&O=[NH+][O-]^CO&&&&
CC&CC&C1=CC=CC=C1&CC&&CN^NC=O&CC&C1=COC=C1&CC&&&
CO&CO&C1=CC=CC=C1&CC&CN&O=CN1CCNCC1&CC&C1=COC=C1&&&
C=C&C&CC&CC^CC&&C&C=O&&CC^C1=CC=CC=C1&CO&CO^CCl^CC&&CCl^NC=O&&&CN&C1=CC=CC=C1&CC&O=CO&CO&CC&&&
CO&CO&C1=CC=CC=C1&CC&O=C1C=C[NH]C(=O)[NH]1^CF^CC&&&&CN^CC^CN^C1=CC=CC=C1&CC&CF&CN&&CF^N&&&NC(N)=O&CN^CN^C1=CC=CC=C1&CC&&&C&CC&&CC&&
CC&O=C1NC2(CCC3CC4=CC=CC5=C4C2OP(=O)(O)O5)OC3O1&CO&&CC^CC^CO^CC&&&CC&C1=CC=CC=C1&&&
C1=CC2=C(C=C1)OC=C2&CC&CC^CC^CC&C1=NCCN1&C1=CC=CC=C1&&&CC&C1=NCCN1&&&
CC&C1=C[NH]N=C1&CC&NC=S&CN&O=C1C=C2CCC3C4CCCC4CCC3C2CC1&CC&&CC&&
NC=O&CN&C1=CC=CC=C1^CC&&C1=CN=C(N2CCCC2)N=C1&CC&C&FCF&&CF&&
CO&CO&O=CN1CC2CCC3=CC=CC=C3C2=N1&CC&CC&CC&C1=CC=CC=C1&&&
CO&C&CC&CO^CC^CO&CN&CC&C1=CC=C2C(=C1)CCC1CNCCN21&CN&&&C1=CC=C2[NH]C=CC2=C1&&&
CC&CO&O=CO&CC&CN&CN&C1=CN=C(N2CCNCC2)C=N1&CN&C1=CC=CC=C1&CCl&&CO^CO&&&
CN&O=C1NCC2=C[NH]N=C12&CC&C1=CC=CC=C1^CN^CCl&C1=CC2=CC=CN=C2C=C1&&&&&
CC&CO&CO&C1=CC=CC=C1&CC&C=C1SC(=S)NC1=O&CN&CC&CC&NC=O&CN&C1=CC=CC=C1&CC&O=CO&&&
CN&C1CNCCN1&CN&C1=CN=CN=C1&CC&C^CC^FCF&C1=CC=CC=C1&&CF^CS&&&S&O=S=O&&CS&&
CO&CO&CC&CO&CO&C1=CC2=NC=CN2C=C1&CC&C1=CC=CC=C1^CC^CO&C1=CC=CC=C1&CO&&&&&
N=CN&CC&C1=CC=CC=C1&CC&C1=NOCC1&CC&CC&NC=O&CN&CC&CC&O=CO&&&
CC&CC&CC&CN&N&CN&&CN^CC&C1=COC=C1&CC&CS&CS&CC&NC=O&CN&C1=CC=CC=C1&CC&&&
CC&C&CN&NC=O^CC^CC&C1=CC=CC=C1&C1=C[NH]C=N1&&&CC&NC=O&CN&CC&C1=CC=CC=C1&&&
NC(=O)C1=CC(F)=C(F)C=C1&CN&O=CNC1=CC=CC=C1&CC&C1=CC=CC=C1&CF&&CF&CF&CF&&
CCl&C1=CC=CC=C1&CN&NC1=NC=NC2=C1C=CS2&CC&C1=CC=CC=C1&&&
O=CN1CCN2C=NN=C2C1&CC&C1=CC=CC=C1^CC^CC&C1=CC=CC=C1&C^CCl^CCl&FCF&&&&&&CF&&
CO&CO&O=C1C=CC=C2C(=C1)CCCC1=C2C=CC=C1&CO&CO^CCl&&&CO^CO^CN&&NC=O&CC&&&
CO&CO&C1CCC2(CC3C(CC4C3CCC3C5CCCCC5CCC34)O2)OC1&CO&CO^CC^C1CCOCC1&&CC^CC&&CC&CO&CC&CO&CO&CO&&CO^CO^C1CCOCC1&&&CC&&CO^O=CO^CO^CC&&CO^C1=CC=CC=C1&&&CO&&&
CC&O=CNN=C1N=C2C=CC=CC2=NC1=O&CC&C1=CC=CC=C1&&&
CO&CO&C1=CC=CC=C1&CO&CO^CBr^CC&&&O=CO&&&
CO&CO&C1=CC=CC=C1&CN&NC=O&CC&O=S1(=O)N=C2CCCCCN2C2=CC=CC=C21&&&
CC&CC&O=C1[NH]C2=CC=CC=C2N2C=NC=C12&CN&C&CO&&CC^C&ClCCl&&CCl&&
CC&CN&CN&CC&C1=CC=C2[NH]C=CC2=C1&CC&O=CO&&&
CO&CO&C1=CC=CC=C1&CC&C1=CSC=C1^CO^CN&CO&NC=O^CC&&CC&NC=O&C1CCCC1&CN&&&CC&CC&C1=CC=CC=C1&CCl&&&
CO&O=CO&CC&CC&CC&CC&CC&NC=O&CN&CC&C1=C[NH]N=C1&CN&C1=CC=CC=C1^CC&&C1=CC=CC=C1&CO&CO&&&
CC&C&C=O&&CC^O=C1C=CCN1&CO&&CN^C1=CC=CC=C1^CC^CCl&C1=CC=CC=C1&&&CC&&CBr&&
C1=CC=CC=C1&CC&C1=CC=C2C(=C1)[NH]C1=C[NH+]=CC=C12&C[NH3+]&CC&CC&C1=CC=CC=C1&&&
CO&CO&O=C1CCC2C3CC4=CC=CC5=C4C2(CCN3)C1O5&CC&&CN^CC&C1CC1&&&
NC=O&CC&CO^CN^CO&C1=CC=CC=C1&C1=CC=CC=C1&&&CC&C=C1SC(=O)NC1=O&&&
CC&C&C=O&&CC^C1=CC=CC=C1&CN&O=CN1CCNCC1&CC&C1=CN2N=CC=C2N=C1&CC&C^CC^CF&&&&CF&&
CC&CC&CC&CC&CC&CC&CC&CN&CN&C1=CC=C2N=C3CCCCC3=CC2=C1&CO&CO&&&
CO&C&CC&CO^CC^CO&CN&C1=CC=CC=C1&C1=C[NH]C=N1&CCl&&&&&
CO&CO&NC1=NC=CC=N1&CN&C1=CC=CC=C1&CBr&&&
CC&CC&CC&NC=O&CN&C1=CC=C2C(=C1)CCN1CCCCC21&CC&C1=CC=CC=C1&&&
CC&C&CCC&&CO^O=CO&CC&C=C&CC&C1=C[NH]N=C1&CC&C1=CC=CC=C1^CN&&C1=CC=CC=C1&&&
NC=O&CN&C1=CC=CC=C1^CC^CC&C1=CC=CC=C1&C^CC&&C=O&C&&CC^FCF&C1=CC=CC=C1&&CF&&&&
O=CN1CCC2NC(=O)CCC21&CC&C1=CSC=C1^CN&&CC&C1=CC=NC=C1&&&
CO&CO&O=C1NCCCCCCCC=CC2=CN=C(C=C2)OC2=CC=C1C=C2&CO&CO^CN&&CC&C1=CSC=N1&CC&&CC^C1=CC=CC=C1&&&
CC&C1=CC=CC=C1&CC&CN&C1=CC=C2[NH]C=NC2=C1&CC&CC&CN&NC=O&CC&CC&C1=CC=CC=C1&&&
CO&CO&C1=CC=CC=C1&CO&CO^CC&&C&C=NN=C1[NH]C=CS1&CC^CC&CC&&&&
CO&CO&C1=CC=C2C=CC=CC2=C1&CC&O=CNC1=NN=CS1&CC&CC&C1=CC=CC=C1&&&
CC&CO&O=CO&CC&C&CC&&CN^CN&NC1=NC=CC=N1&CC&&CN^C1=CC=CC=C1&CC&C&CCC&&CC&&
CC&CC&CC&CN&N&N[SH](=O)=O&CS^CN^C1=CC=CC=C1&C1=CC=CC=C1&CF&CC&&&C&CO&&CC^CC^CC^CC&C&&&FCF&&CF&&
CC&C1=NC=C2C=CSC2=N1&CN&C1CCNCC1^CC^CC&&&C1=NOC=N1&CC&C1=CC=CC=C1&CCl&&&
CN&CNC=O&CC&C1=CC=C2CNCCC2=C1&CN&CC&C1CCCCCC1&&&
CO&C1=CC=CC=C1&CC&C1=CC=CC=C1^CC^CC&C1=CC=CC=C1^CO^C1=CC=CC=C1&CCl&&&&&&&
CC&CN&C1CCNC1&CC&CN&O=C1[NH]C=N[NH]1&CC&C1=CC=CC=C1^CN^CCl&C1=CC=CC=C1&&&CCl&&&
CC&C1=CC=CC=C1&CC&NC=O&CN&O=C1CN=CC2=CC=CC=C2N1&CC&C1=CC=CC=C1^CN^CF&&&&&
CN&C1CC1&CC&C1=CC=CC=C1&&&
CC&C1=CC=CC=C1&CC&CC1CCCC2=C1CCC1=CC=CC=C21&CO&&CC&CO&CC&&
CC&CN&N&N[SH](=O)=O&CS^CN^C1=CC=CC=C1&CC&CO&C&CO&CO&&&&CC^O=CO&CO&&&
CC&O=C1NCCCOC2=CC=CC=C12&CN&C^CN^CC&N[SH](=O)=O^CC&CC^CS&CN&CO&C1=CC=CC=C1&N&&&&&CN&&CN^CC&C1=CC=CC=C1&CC&C&FCF&&CF&&
CC&CC&C&CCC&&CC^C&C=O&&CC^C1=CC2=CC=CN=C2C=C1&CC&O=CO^CN&&CN&C1=CC=CC=C1&C[NH3+]&C1=C[NH+]=C[NH]1&CN&CC&C1=CC=CC=C1&CO&CO&&&
CO&CO&C1=CC=CC=C1&CC&C=NNC=O^CO^CC&O=CO&C1=CC=CC=C1&CC&CO&&&&&
CC&O=C1C=C[NH]C=N1&CC&&CN^NC(=O)O^CC^CO&CC&CC&C1=CC=CC=C1&C1=CC=CC=C1&CC&&&C1=CC=CC=C1&CC&C&CCC&&CC&&
CN&NC1=NC2=CC=CC=C2[NH]1&CN&C1=CC=CC=C1^CC^CCl&NC=O^CN&CC^CN&C1CCNCC1&CN^CCl^CC&CC&NC=O&&&C1=CC=CC=C1&C&CC&CF&FCF&C1=CC=NC=C1&&&&CF^CCl&&&&&
C=C1C=CC(=O)O1&CC&C1=CC=CC=C1^CC^CO&CC&&&C1=CC=CC=C1&CO&&CO&&
CS&N[SH](=O)=O&CN&CC&C1CCCCC1&CN&NC1=NC=CC(N2C=CC3=CC=CC=C32)=N1&&&
CC&C&CC&&CN^C1=CC=C2C3=C(CCCNC3)[NH]C2=C1&CI&&CN^CC&CC&CC&C1=CC=NC=C1&&&
NC=O&CN&O=[SH](=O)N1CCC2=C(C=CC=C2)C1^CC^CS&C1=CC2=NC=CN2C=C1&C1=CSC=C1&&&CCl&&&
NC1=NC=NC2=C1C=C[NH]2&&&
CC&C&CN&NC(=O)C=O^CC^CC&C1=CC=CC=C1&C1=CC=C2[NH]C=CC2=C1&&&CC&O=CO&&&
CC&CC&CN&C=C1CS(=O)CC(=CC2=CC=C(Cl)C=C2Cl)C1=O&CC&C1=CC=CC=C1&CCl&&CCl&&
CC&C1=CC=C2C(=C1)CC1CC2CCN1&CO&&CC&CN^CC&C1=COC=C1&&&
C#C&CC&CO&CO&CN&O=C1C=C[NH]C(=O)[NH]1&CC&C=C^CC^CI&CC&&&C1=CC=CC=C1&CC&CC&C&CC&&CC&&
CC&CO&O=CO&CC&C=C&CC&C&CC&CC^CN^CC&NC=O&NC=O&CC&&&C&CC&CC^CN^C1=CC=CC=C1&NC=O&&&CC&C&CC&CC^CN^CC&O=C1C=CC=C[NH]1&CN&&&N=C(N)N&&&
CC&C&CCC&&CN^NC=O&CC&O=CN1CCC2(C1)OCCO2&CC&C&CO&&CC^C&CC&CC^CN^C1=CC=CC=C1&NC=O&&&CC&C&CN&NC=O^CC^CC&C&C1=CC=CC=C1&CCC&CC&&CC^O=CO^CO&&&&CO&CC&CC&C1=CC=C2OCCOC2=C1&&&
CN&O=CN1CCNCC1&CC&C1=CC=CC=C1&CC&C1=CC=CC=C1&CF&&&
CO&NC(=O)O&CN&C&CC&O=CN1CCCC1^CC^CC&CCC&C1=C[NH]C=N1&&&CC&C1=CC=CC=C1&CC&C1=CC=CC=C1&CC&C1=C[NH]C=N1&CC&CCC(NC(=O)OC)C(=O)N1CCCC1&CC&&&
CC&C1=C[NH]C=N1&C[NH3+]&N=O^CN&&CC^CN^C1=CC=CC=C1&&&&&
CO&CO&C1=CC=CC=C1&CN&N[SH](=O)=O&CS&C1=COC=C1&CC&O=C1C=CC=N[NH]1&&&
NC=O&CN&CC^CC^C1=CC=C2OCOC2=C1&NC(=O)N1CCCC1&&&CN&C1=CC=CC=C1&&&
O=C1CCN1&CCl&&CC^C1=CC=CC=C1^CN^CCl&C1=CC=CC=C1&&&&&
O=C1CCC=NN1&CC&C1=CC=CC=C1&CN&CN&C1=CC2=CC=NC=C2C=C1&&&
CC&CC&CC&CC&CC&C&CO&&CC^CC&C=C&CC&O=C1CCCC1&CS&CS^CC^CC&C#C&CC&CC&CC&CC&CC&CC&CC&O=CO&O=CO&&&&&
CO&CO&C1=CC=CC=C1&CO&O=[SH](=O)O&CS&C1=CC=CC=C1&CC&&CCl&&
CC&C1=C[NH]N=C1&CN&&CCl&CC^O=CN1CCCC1&CC&C1=NN=C[NH]1&CN&&&
CC&C#C&CC&C&CC&CC^CC^O=CO&C1=CC=CC=C1&&&CO&CO&CC&C1=C[NH]N=N1&CN&C1=CC=NC=C1&&&
O=CO&CC&C1=CC=CC=C1&CCl&&CN^N[SH](=O)=O&CS&C1=CC2=NSN=C2C=C1&&&
CC&C1=CC=CC=C1&CN&NC=O^CF^CC&&&C&C=C&CC^CC^C1=CC=CC=C1&C#N&&&&&
CN&C1=CC=NC=C1&CC&C1CCCCC1&CN&O=C1NC2=CC=CC=C2CO1&CF&&CF&&
C#C&CC&CS&NC(=O)N[SH](=O)=O&CN&C1CCCCC1&&&
CC&C1=CC=NC=C1&CN&NC=O&CC&C1=CC=CC=C1&CC&CN&N&CN&&CN^CC&C1=C[NH]N=C1&CN&C1=CC=CC=C1^CC&&C1=CC=CC=C1&CF&&&
O=C1C=N[NH]C(=O)[NH]1&CN&C1=CC=CC=C1&CS&O=[SH](=O)N1CCN(C2=NC=CC=C2)CC1^CI&&&&
CC&C1=CC=CC=C1&CC&&CO^OC1=NC=CC=C1&CC&&CC^ON=CN1CC=CC1&&&
CO&CO&C1=CC=CC=C1&CN&&CCl&CC^O=CO&CO&CC&CN&C1CCNCC1&CN&NC=O&CC&C&CC&&CC^C1=CC=CC=C1&&&
O=CO&CC&CC&CC&C&CN&NC(=O)O^CC^CO&O=CO&CC&&&C1=CC=CC=C1&&&
CC&CS&O=[SH](=O)N1CCCC2CN3CCC4=CC=CC=C4C3CC21&&&
CC&CC&CC&CN&N=C(N)NC1=NC=CS1&CC&C1=COC=C1&CC&CN&NC=O&CC&C1=CC=CC=C1&CO&CO&&&
CC&CO&O=CO&CC&C1=CSC=C1&CN&NC=O^CC^CC&C#N^CC^C1=CC=C2OC=CC2=C1&&&&&&&
CO&CO&C1=CC=CC=C1&CC&NC(=S)NC=O^CO^CN&CO^CO^C1=CC=CC=C1&&&CO&CN&&&C1COCCN1&&&
CO&O=CO&CC&C1=CC=CC=C1&CN&C1CNCCN1&CN&CC&C1=CC=CC=C1&&&
CO&CO&C1=CC=CC=C1&CC&C&C=NN1CCCCCCC1&&CC&&
CC&C&CC&&CN^C1=NC=C2N=C[NH]C2=N1&CN&N^CC^CN&C#C&&CN^CC&&&C1=CC=CC=C1&CCl&&&
CC&SC1=NC=N[NH]1&CS&CC&NC(=O)NC=O&CN&C1=CC=CC=C1&CC&&&
CO&O=CO&CC&C&CC&CC^CN^C1=CC=C2N=CC=CC2=C1&NC=O&CCl&CC&&&C&CC&CBr^CN&&NC=O&CC&C=C&CC&C1=CC=CC=C1&CO&CO^CO&&CO&&&
C=C&CC&CC&C&CC&CC^CC^O=CNC=O&NC=O&CC&CN&C&C&CC&CC&CC^CC^CC^C1=CC=CC=C1&CC&C1=CC=C2[NH]C=CC2=C1&CC&&&C&&&C&CC&CC&&CC^CC^C=C&CC&&&NC=O&CN&C&CC&CO^CC&&CC&C1=CC=CC=C1&&&
CC&NC=O&CN&CC&O=C1NCCO1&CN&C1=CC=CC=C1&CN&NC=O&CC&C1=CC=C2C=CC=CC2=C1&&&
CC&CO&O=C(O)N1CCCCC1&CN&NC=O&CC&CN&NC(N)=O&CN&CC&C1=CSC=C1&&&
C#N&CC&C1=CSC=C1&CN&&CC^C^C[NH3+]^C=O&O=[NH+][O-]&&CC&&C1=CC=CC=C1&&&
N#CC1=NC(N)=NC=C1&CN&NC=O^CN^CC&C1CCCC1&C1=CC=CC=C1&&&CC&C^CCl^FCF&&&&CF&&
CS&SC1=NC2=NC=CN2C=C1&CS&CS^CC^C1=CC=CC=C1&C&CCl&C=O&&&&CC&&
CO&CO&O=C1NCC2=CC=CC=C12&CN&CC&C&O=C1CNC(=O)N1&&CC^C#C&CC&C1=CC=CC=C1&CC&O=C1C=C[NH]C=N1&CC&&&
O=C1N=C[NH]C2=C1C=C[NH]2&CC&C1=CC=CC=C1&&&
CO&CO&C1=CC=C2[NH]C=CC2=C1&CC&O=CC=O^CN^CC&&&C1=CC=CC=C1&CO&CO^CO&&CO^CO&&CO&&&
CC&CC&CC&CC&CC&CN&NC=O&CC&C1=CC=CC=C1&CN&CN^C[NH3+]^CC&O=[NH+][O-]&C1=COC=C1&&&&&
CC&C&CC&&CC^C&CC&CC^CO^CC&O=CO&C&CC&CC&C&&CC^CC&C1CC2CC2C1&&CC^CO&O=C1CC2C3CCCC3CCC2C2CCCCC12&&CC^CO&&&&CC&CC&&
O=S1(=O)NCCOC2=CC=CC=C21&CN&CC^CC^C1=CC=CC=C1&CO&CC&&&C1=CC=NC=C1&&&
CC&C1=CSC=N1&CC&CO&CO&C1=CC=C2[NH]C=NC2=C1&CC&C1CCCCC1^CN^CC&C&O=CO&CC&&&&CC&&
CC&O=C1C=C2N=CC=CN2[NH]1&CC&&CC^CC&NC=O&CN&C1=CC=NC=C1&&&
CO&C&C1=CC=C2C(=C1)CC1=CC=CC=C12&&CC^CC&CN&C1CCNCC1&&&
CC&CC1CC2=C(C=NC3=C2C=CS3)CO1&CN&NC=O^CC^CC&C#N^CC^C1=CC=CC=C1&&&&&&&
CC&C=NN1OC=CC1=O&CC&C1=CSC=C1^CC&&C1=CSC=C1&&&
CC&C&C=O&&CC^C=C&CC&CC1CCCCC1&CCl&&CC&&
NC=O&CC&CC^CN^CN&CC&NC=O&CC&CC&C1=CC=CC=C1&C1=CC=CC=C1&&&CCl&&&
CO&CO&C1=CC=CC=C1&CN&NC=O^CN^CC&NC=O&C1=CC=CC=C1&CC&&&CS&O=C1[NH]C(S)=NC2=NC=NN12&CN&CC&CC&C1=CC=CC=C1&&&
NC1=NC(=O)C2=C(CCC3=CC=CC=C32)[NH]1&CCl&&&
O=CNN[SH](=O)=O&CC&C=C^CS^CC&C1=CC=CC=C1&C1=CC=CC=C1&CBr&&&&&
CC&C1=CC=CC=C1&CS&N[SH](=O)=O&CN&O=C1NCCCOC2=C1C=CC=C2&CC&CN^CC^N&&CN^CN&C&&CN^CC&CC&&CC^C1=CC=CC=C1&CO&CF&&&&CF&&
CC&CC&CC&CC&C1=CC=C2[NH]C=NC2=C1&CO&CO^CN&&NC=O^CN^CC&CC&&&C1=CC=CC=C1&CC&C1=CC=CC=C1&CC&C1=N[NH]N=N1&&&
CO&C1=CC=CC=C1&CC&CC&CN&C1=CC=C2C(=C1)CC1NCCC23CCCCC13&CO&CO&CC&C1CC1&&&
CC&C1=CN(C2=NC3=CC=CC=C3[NH]2)N=C1&CC&&CC&CC^C1=COC=C1^CC&&C#N&&&
C#N&CC&C=CC#N&CC&O=CNC1=NC=CC=N1&&&
C=NNC(N)=S&C&CC&CC^CC^C1CCCCC1&C1C2CC3CC1CC(C2)C3&&&&&
CO&CO&C1=CC=CC=C1&CC&C1=CC=C2OC=CC2=C1&CO&CO^CC&&C&C=O&&CC^C1=CC=CC=C1&CO&CO^CO&&CO^CO&&CO&&&
CN&N&CN&&CN^CC&CC&CO&CO&C1=CC=CC=C1&CO&OC1=NC=CC=C1&CC&N=CNO&CN&C1CCCCC1&&&
CN&CN&CC&CC&C&CO&CO^CC^C1=CC=C2C=CC=CC2=C1&C1=CC=CC=C1&&&CO&CO&&&
C=C&CC&NC=O&CN&C1=CC=CC=C1&CN&NC1=NC(N)=NC=C1&CN&O=C(C1=N[NH]C=C1)N1CCOCC1^CN&&&&
CC&CC&C1=CC=C2[NH]N=CC2=C1&CN&CC^CN^C1=CC=NC=C1&NC=O&CC&CC&&&C1=CC2=NC=CN2C=C1&CO&CO&CC&CN&&&
CO&O=C(O)N1CCN(C2=NC(=O)[NH]C=C2)CC1&CO&&CN^C1=CC=CC=C1&CC&&&
O=[NH+][O-]&C[NH3+]&C1=CC2=CC3=C(C=C2N=C1)OCO3&CCl&&CN^CN&CC&C1=CC=CC=C1&&&
CC&O=C1C=CC2=CC=CC=C2O1&CC&&CO^CO&CC&CC&CN&C1CCNCC1&&&
CO&CO&C1=CC=CC=C1&CO&CO&CC&CC&O=CN1CCCNCC1&CN&CC&C1=CC=NC=C1&&&
CC&NC=O&CN&C1=CC=CC=C1&CC&N=C(N=C1[NH]C2=CC=CC=C2O1)NC=O&CC&&&
CC&CO&CO&C1=CC=CC=C1&CC&C#C&CC&C1=CC=CC=C1&CC&CC&C&CC&&CN^NC=O&CC&&&
CC&CC&CC&C1=CN=NC=C1&CN&CN^CC^C&C&CC&CC&CC^CC&CC^C1=CC=CC=C1&O=CO&&&CN&&&NC=O&CC&C1=CC=NC=C1&CCl&&CCl&&
CO&CO&C1=CC=C2C(=C1)CCC1=C[NH]N=C12&CN&CC&O=CN1CCCC1&CC&C1=CC=NC=C1&CBr&&&
CO&CO&C1=CC=CC=C1&CC&C=N^CO^CN&&&C1=CC=CC=C1&CN&O=C(O)C=CC1=CC=C(O)C=C1&CC&C1=CC=CC=C1&CO&&CO&&
O=CN1CCCCC1&CC&C1CCCC1^CO&&OC1=NC=CC2=C1COCC2&CC&C1=CC=CC=C1&CCl&&&
CC&C=C&CC^CC^C1=CC=C2N=CC=CC2=C1&CN&&&C1=CC=C2[NH]C=NC2=C1&&&
CO&O=CO&CC&C1=CC=CC=C1&CO&&CO^CO^CN&&NC=O&CC&C1=COC=C1&C[NH3+]&O=[NH+][O-]&&&
CC&C=C1CC23CCC4C5=CC(=O)CCC5CCC4C2CCC1C3&CO&&CC&CC^C^CC^CC&&CC&CC^O=CO&&CO&&&&
O=C1N=C2C=CC=CN2C2CCCCC12&CCl&&&
CS&O=[SH](=O)N1CCNCC1&CN&CC&CO&CO&CC&C1=NC=C2N=C[NH]C2=N1&CN&&CN^C1CCOC1&CC&CO^CO^O=P(O)(O)OP(=O)(O)O&&CO&&&&
N=C(NC=O)NC1=NC2=CC=CC=C2S1&CC&C1=COC=C1&&&
CC&CC&CC&CC&CC&CC&CC&CC&CC&CC&CC&CC&CC&CC&CS&N[SH](=O)=O&N&CN&&CN^CC&CO&&&
CC&C1=CN(C2=NC=CC(N3CCCC3)=N2)C=N1&CC&&CC&CC&&
CC&CC1CCC=C2C1CCC1C3CCC4CCCCC4C3=CC(=O)C21&CC&O=CO^CC&&&CC&CO&CC&CC&C^CC&&CO&&
CC&C1=CC=CC=C1&CN&NC=O&CC&CS&O=C1[NH]C(=O)C2=C(N=CN=C2S)[NH]1&CC&&CN&CN&&
CC&C&CC&&CC^CN&NC=O&CC&NC1=NC=CS1&CN&C1=CC=CC=C1^CCl^CC&&&C&FCF&&CF&&
CC&CN&CCNC=O&CC&C1=CC2=C(CC34CCNCC4CC3)N2C=C1&CN&&CO^CO^CC&&&CC^CC&O=CO&&&
CC&CO&O=CN1CCN(C(=O)O)CC1&CC&CC&O=C1C=C[NH]C2=CC=CC=C12&CN&CC^CCl&&&&
CO&CO&C1=N[NH]C2=C1CC1CC2CCN1&CC&C1=CC=CC=C1^CN^CC&&&C#N&&&
CC&CN&N&CN&&CN^CN&O=C1[NH]N=NC2=C1SC1=C2C(=O)[NH]C(=O)[NH]1&CN&CC^CN^C1=CC=CC=C1&CC&CF&C1=CC=CC=C1&&&CF&&&
CC&CC&CC&CC&CC&CN&NC=O&CC&CN&C1CCNCC1&CC&NC=O&CN&CC1CCC(C)N1&CC&&CC&&
CO&CO&C1=CC=CC=C1&CC&C&C=O&&CC^O=C1C=CCN1&CO&&CN^CC^CC^C1=CC=NC=C1&C1=CC=CC=C1&&&CBr&&&
CC&C1CCOCC1&CO&CO^CO^CC&&CO^C1CCOCC1&&CO^CO&&&CO^CO^O=C1C=COC2=CC=CC=C12&&CO^CC&&CO^C1=CC=CC=C1^CO&&CO&&CO&&&&
NC=S&CC&C1=CC=CC=C1&CCl&&&
NC=O&CC&C1=CC=C2[NH]C=NC2=C1&CC&C1=CC=CC=C1&CC&O=C1CC=NC2=CC=CC=C2N1&CBr&&&
CC&C1=CC=CC=C1&CC&C1=NC=C2N=C[NH]C2=C1&CN&CC&CN&C1CCNCC1&&&
O=C1NC2=CC=CC=C2N2CCCC12&CN&CC&CC&CN&C1CNCCN1&CN&C1=CC=CC=C1&&&
NC=O&CC&CC^CN^O=C1NCCC2CCCCC12&C&CN&CC&C1=CC=CC=C1&CC^CC^CCl&C1=CC=CC=C1&O=CO&&&CO&&&&&
CO&CO&C1=CC=CC=C1&CN&C1=C[NH]N=C1&CC&&CC^CC^CC^NC=O&&&CN&C1CCCC1&&&
CO&CO&O=C1C=CC2=C(C=CC=C2)O1&CC&CN&O=[N+]([O-])C1=NC=C[NH]1&&&
CC&C1=CC=CC=C1&CC&C1=CN=C(N2C=CC=N2)N=C1&CC&O=CN1CCC2=CC=CC=C2C1^CC&&C1=CC=CC=C1&CCl&&&
CO&CO&O=C1C2=CC=CC=C2C(=O)C2=C1C=CC=C2&CO&&CC^C1CCOCC1^CO^CC&CO&NC=O^CO&&CN&&CO^C1=CC=CC=C1&&&CO&&&
CC&C1=CC=CC=C1&CC&CN&C1=C[NH]C=N1&CC&CC&CN&NC(=O)C(N)=O&CN&C1=CC=CC=C1&CC&C&FCF&&CF&&
CC&O=C1NCCCOCC2=CC=CC=C2C2=C1[NH]C1=CC=CC=C21&CN&C^CN^CC&&CC&CC^CN&CO&N&&&NC(N)=O&CN^CN^C1=CC=C2OCOC2=C1&&&&&
CC&C1=CC2=C(C=C1)SC=N2&CC&C^CC^CC&C1=CC=CC=C1&O=CN[SH](=O)=O^CC^CC&CS&C1=CC=C2OCOC2=C1&NC=O&&&&&&&
CC&C1=CC=CC=C1&CN&CN&C&C=C1C(=O)CCCC1=O&CC^CC^C1CCCCC1&&&&&
CC&C&CC&&CC^C1=NOC=N1&CC&O=CN1CCCC1&CC&C1=CN2N=CC=C2N=C1&&&
CO&CO&C1=CC=CC=C1&CO&CO&C1=CC=CC=C1&CS&N[SH](=O)=O&CN&C&CC&O=CNO^CC&&O=CN1CCCCC1&&&
CO&CO&C1=CC=CC=C1&CC&O=[SH](=O)N1CCC2=C(C1)C1=NN=CN1C=N2&CS&C1=CC=CC=C1&CC&&&
CC&C1=COC=C1&CC&CN&C1CNCCN1&CN&CC^CC^C1=CN=CCC1&CC&CC&CO&C#N&&&&&
CC&CN&NC(=S)N=C1[NH]C2=CC=CC=C2S1&CN&NC=O&CC&C1=CC=CC=C1&&&
CC&CN&N&CCN&&CN^C1=CC=CC=C1&CC&C=NN&CN&C1=CN=C(N2CCOCC2)N=C1&CC&&CC&&
CC&O=C1[NH]N=CC2=C1C=NO2&CC&C1=CC=CC=C1^CN^CN&CC&C1CCNCC1&C&CN&C=O&C1COCCN1&&CC&&C1=CC=CC=C1&CCl&&&
C1=CC=CC=C1&CN&NC1=NN=CO1&CC&C1=CC=NC=C1&&&
CC&CC&C&C=C1C(=O)NC(=O)N(C)C1=O&CN^CN&&CN&CC&CC&CO&&&
CS&N[SH](=O)=O&CN&C1=CC=CC=C1&CC&C1=CC2=CC=CN=C2C=C1&CC&NC=O&CN&CC&CC&CN&C1CNCCN1&CN&C1=CC=CC=C1&CF&&&
CC&C1=CC=C2OC=NC2=C1&CC&C1=CC=CC=C1&CN&NC=O&CC&CO&CO&C1=CC=CC=C1&CCl&&CC&&
CN&SC1=NN=N[NH]1&CS&CC&O=C1CC2SCC=CN12&CC&O=CO^CN&&NC=O&CC&C&CN&NC=O^CC^CC&C1=C[NH]C=C1&CC&&&C1=CC=CC=C1&CO&&&
CC&O=C1NCCCOCCCCCOC2=CC=CC=C12&CC&CN^CC^N&&CN^CN&C^CN&CN^CC&NC(N)=O&CC&&CC^CN&C1CCCCC1&CO&C1=CC=CC=C1&&&&&CC&C&FCF&&CF&&
O=CO&CC&C1=CC=CC=C1&CC&O=C1N=C[NH]C2=C1C=CS2^CF^CC&&&C=C&CC&C1=CC=CC=C1&&&
CN&CNC(=O)O&CO&C1=CC=CC=C1&CC&C1=CC=C2SC=CC2=C1&CO&&&
CC&C1=CC=CC=C1&CS&N[SH](=O)=O&CN&C1=CC=NC=C1&&&
O=CN1CCNCC1&CC&O=S1(=O)NC=CC2=C1C=CS2^CN^CO&C1=CC=CC=C1&&CC^CCl&C1=CC=CC=C1&&&&&
CN&N&NC=O&CC^CN^CC&CC&CC&CC&C#N&O=CO&&&&&
CO&CO&C1=CC=CC=C1&CC&O=C1NN=CC2CC=CCC12^CO^CN&CO&O=C1C=CC=C2C(=C1)CCCC1=CC=CC=C12&C1CCCC1&CCl&&&&CO^CO^CO&&CO^CO&&CO&&&
O=CO&CC&C1=CC=CC=C1&CF&&CF&CF&CF&&
CC&CC&CO&O=S(=O)(O)O&&&
CO&CO&C1=CC=CC=C1&CC&CC1OC2=C(C(=O)[NH]C3=CC=CC=C23)C2CCC12^CO^CC&CO&CC1CN(C=O)CCO1^CC&&CC&&&&&
CC&CO&CO&C1=CC=CC=C1&CN&NC=O&CC&O=[SH](=O)N1CCCCC1&CS&C1=C[NH]C=N1&&&
O=[SH](=O)N1CCOCC1&CS&C1=CC=CC=C1&CS&O=[SH](=O)N1C=NC2=CC=CC=C21&CC&C1=CC=CC=C1&&&
CO&CO&O=C1C2=C(C=CC=C2)C(=O)C2=CC3=C(C=C12)CCCC3&CO&&CO&CC^C&C=O&&CC&&
ClC1=NSN=C1&CC&C1=CC=CC=C1&CCl&&&
CN&N&CN&NC1=NC=CC=N1^CN^CN&C1=CC=C2CCCCC2=C1&C1=CC=CC=C1&&&CS&N[SH](=O)=O&&&
CO&CO&C1=CC=CC=C1&CC&NC1=NC=C2N=CC(=O)[NH]C2=N1^CC^CN&&&&CN^CC&CC&C#N&&&
CO&CO&C1=CC=CC=C1&CN&NC=O&CC&C1=CC=CC=C1&CC&O=CO&CO&CC&NC=O&CN&C1=CC=CC=C1&CC&C#N&&&
CN&O=C1[NH]C2=NN=CN2C2=C1SC=C2&CC&CC&CC&CC&NC=O&CN&C1CCCCC1&&&
CO&CO&C1=CC=CC=C1&CC&O=CN1CC(=O)N2CCC2C1&CC&CO^CC&&C1=CC=CC=C1&CC&C#C&CC&C1=CC=NC=C1&CC&&&
NC=O&CC&CN^CN^O=[SH](=O)N1CCNCC1&C1=CC=CC=C1&CS&CCl&C1=CC=CC=C1&&CCl&&&&
CC&C1=CSC=N1&CC&C1=CC=CC=C1^CC^CF&NC=O&&&CN&CC&CC&CN&CN&C1=CC=CC=C1&CCl&&CCl&&
CO&CO&O=C(O)C1=N[NH]C=C1&CN&C1=CC=CC=C1^CO^CF&C^CC&&CF&C#C&&CF^CC&&&C&C1CCCC1&&CO&&
CO&CO&C1=CC=CC=C1&CO&CO^CC&&C=N&CN&C1=CC=CC=C1&CC&O=CO&&&
CC&C1=C[NH]N=C1&CN&&CC^C=NN=C1[NH]C2=CC=CC=C2S1&&&
C1=C[NH]C=N1&CC&CN&C1COC2CCNC2C1&CC&CO&CO&CC&C1=CC=NC=C1&&&
CN&N&NC(N)=O&CN^CN^C&C1=CC=CC=C1&CC&&&CC^CC^CC&O=CNO&CC&&&CN&CN&C&CC1=CC=CC=C1&&CC^C1=CC=CC=C1&&&
CC&CO&CO&C1=CC=C2C(=C1)NC1CNCCC21&CN&&&
NC=O&CN&C^CC^CC&C1=CC=CC=C1&CC^CC^CC&C1=CC=CC=C1&O=CO&CC&&&&&CC&C1CSSC1&&&
CC&C&CC&&CC^C1=CC=CC=C1&CN&NC(=O)N1CCCCC1&CN&C1=CC=C2CNCCC2=C1&CBr&&&
CC&CO&CO&C1=CC=CC=C1&CS&O=[SH](=O)N1CCC2CNC3=CC=CC=C3C21&CC&CO^CN&&&CC^CO&&&
CO&CO&C1=CC=CC=C1&CN&NC=O^CCl^CC&&CS^C1CC1&CN[SH](=O)=O&&&CN&&&
CC&CO&O=CO&CC&C1=CSC=C1&CS&CS^CC&&O=CO^CC^CO&&&C&CC&&CC&&
CC&C&CO&CO^CC^C1=CC=CC=C1&O=CO&CCl&&&&CCl&&
CC&CO&CO&C1=CC=CC=C1&CN&O=C1[NH]N=C(S)[NH]1&CS&CC&O=CN1CCOCC1&&&
C=C&CC&CC&CC&CN&N&NC(=O)C=O&CC^CN^C1=CC=C2[NH]C=CC2=C1&CC&CC&&&&CN&&
N[SH](=O)=O&CS&C1=CC=CC=C1^N^CBr&CN&&&CC^CN^CC&CC&C1=CC=CC=C1&C&CC&CO&C&&CC^FCF&CN&&CF^C1CNCCN1&&&CN&C&CC1=CC=CC=C1&&CC^C1=CC=CC=C1&&&
O=C1[NH]C=CC2=N[NH]C=C12&CN&C1=CC=CC=C1^CN^CF&C1=CC=CC=C1&&&CCl&&&
CC&NC=O&CN&C1=CC=CC=C1&CO&O=CO&CC&O=C1CCNC2=NC=NN12&&&
CC&N#CN=C1NC2CC(N1)C1=CC=CC=C1O2&CC&C#N&&&
CC&C1=CC=CC=C1&CC&CC&C1=CC=C2[NH]C=NC2=C1&&&
CO&CO&C1=CC=CC=C1&CN&CC1C=CC2=CC=CC=C2N1&CC&&CC&CC&&
CO&CO&C1=CC=CC=C1&CC&NC=O&CN&CC&C&CC&&CO&CC^CC&C1=C[NH]N=N1&CN&CC&C&C=O&&CC^C1=CC=CC=C1&&&
CN&C=C1CCNCC1&CC&C1=CC=CC=C1&CO&CO&CC&C&CO&&CC^CN&C1=CC=C2C(=C1)[NH]C1=CC=CC=C12&&&
CC&O=CO&CO&O=C1OC=NC2=CC=CC=C12&CC&&CC^C1=CN=C(N2CCNCC2)C=C1&CN&C1=CC=NC=C1&&&
CCl&C1=CC=CC=C1&CC&NC1=NC(N)=NC(NC2=CC=C(Cl)C=C2Cl)=N1&CN&C1=CC=CC=C1&CCl&&CCl&&
CC&C=C1CC2=CC=CC=C2C1=O&&C1=CC=CC=C1&&
CC&CC&CN&N&NC=O&CC^CN^C1=CSC=N1&CC&CC&NC=O&C1=CC=CC=C1&CN&CF&C1=CC=CC=C1&&&CO&CO&&&
CO&CO&C1=CC=CC=C1&CN&S=C1[NH]C=N[NH]1&CC&CO&CO&O=C1NC2=C(C=CC=C2)C1=O&CN&CC&C1=CC=CC=C1&CCl&&&
CN&N&CN&&CN^CC&O=CNC1=NSC2=NC=CC=C12&CC&C1=COC=C1&&&
CC&CC1SC(=O)NC1=O&CN&&CN^CC&CC&CC&CN&C1CNCCN1&CN&CC&C1=CC=CC=C1&&&
CO&CO&O=C1CCC2=C1C=CC=C2&CO&CO^CC&&CC&CC&CC&CC&C&CC&&CC&CO&&
CC&O=CO&CO&CC&C1=CC=C2N=C3C(=NC2=C1)[NH]C1=CC=CC=C13&CN&CC&C1=CC=CC=C1&&&
NC(=O)C1=NOC=C1&CN&CC^CC^C1=CC=CC=C1&O=[SH](=O)N1CCCCC1&CF&CS&&&C1=CC=CC=C1&CC&C&FCF&&CF&&
CO&CO&C1=CC=CC=C1&CC&C=C&CC&C1=CC=NC=C1&&&
CC&O=C1NCCCOCCCCCOC2=CC=CC=C12&CC&CN^CC^N&&CN^CN&C^CN&CN^CC&N[SH](=O)=O&CC&&CC^CS&C1=CC=CC=C1&CO&C1=CC=CC=C1&CC&&&&&C&FCF&&CF&&
CO&CO&C1=CC=CC=C1&CC&C^CF^CC&&&NC=O^CN&&N&NC=O&CC^CN^C1=CN=CC=N1&C1=CC=CC=C1&&&CC&&CC&&
CC&CC&CN&N&CCCN&&CN^CC&CC&CN&N&NC(N)=O&CN^CN^C1=CC=CC=C1&CC&CCl&O=C1C=CC2=CC3=C(C=C2[NH]1)OCO3&&CCl&&&&
CC&CC&CC&CC&C&C=NO&CO^CC^CC&C1=CC=CC=C1&CC&CC&CC&C1=CC=CC=C1&CC&CC&O=CO&&&&&
NC(=O)N1CCOCC1&CN&C1=CC=CC=C1&CC&NC1=NC=CC=N1&CC&C1=CC=CC=C1&&&
CO&O=CO&CC&C1=CC=CC=C1&CN&NC=O^CC^CC&O=CO&C1=CC=CC=C1&CO&CO&&&CO&&&
CC&CC&CC&O=C1C=CC2=CC=CC=C2O1&CO&CO^CCl^CC&&&C&C=O&&CC^C=C&C&CO&&CC^O=CO&&&
CC&O=C1CC2=CC=CC=C2OCCCN1&CN&C^CN^CC&NC=O^CC&CC^CC&CN&CO&C1CCCCC1&N&&&&&CN&&CN^CC&C1=CC=CC=C1&CC&NC=O&CN&C1=CC=CC=C1&CN&&&
CO&CO&C1=CC=CC=C1&CC&C&CC&CN^CN^NC=O&C1CCNC1&CC&&&CN&NC=O&CC&C1=CC=CC=C1&CCl&&&
CN&C1=CC=C2[NH]C=CC2=C1&CC&O=CO^CN&&C1COCCN1^CC&&C&CC&&CC^C1=CC=CC=C1&&&
O=C1NC2=CC=CC=C2C1=NN=C1[NH]C2=CC=CC=C2S1&&&
CC&CN&N&CN&CC^CN^NC=O&C1CCCCC1&CN&CC&C1CC1&&&&&
CO&CO&C1=CC=CC=C1&CS&N[SH](=O)=O^CCl^N&&&CN&&CN^CC&O=C1NCCCOCCCCCOC2=CC=CC=C12&CC&&CN^NC(N)=O^CN^CN&C^CC^C1=CC=CC=C1&CC&&&CC&&CC^C&CO&FCF&&&&CF&&
CC&CC&C1=CC=CC=C1&CN&NC=O&CC&CC&CC&O=CN1CCNC(=O)C1&CN&C1=CC=CC=C1&CO&CO&&&
CC&CO&O=CO&CC&CS&SC1=NN=C[NH]1&CC&CC^CN^C1CCCC1&CC&&&C1=CC=CC=C1&&&
O=CO&CC&CC&CC&NC=O&CN&C1=CC=CC=C1&CC&C1=CC=C2[NH]C=NC2=C1&CCl&&CCl&CN^C1CCC1&&&
NC=O&CN&CC^CC^C1=CC=CC=C1&O=S1(=O)C=CC=CC2=NC=CC=C21&CCl&CO&&&&&
O=CN1CCNCC1&CC&CC^CN^C1=CC=CC=C1&C1=CC=C2CC3=NC=CC=C3CCC2=C1&&&CCl&&&
CO&CO&C1=CC=CC=C1&CC&CN^CO^C1=C[NH]N=N1&CO&CC&&&C1=CC=CC=C1&CC&CC(C)NC=O&CN&C&CC&&CC&&
CN&O=C1[NH]C2=CN=C3C=CC=NC3=C2[NH]1&CN&O=CN1CCCCC1^CC^CC&C1=CN=C2[NH]C=CC2=C1&CO&&&&&
CO&CO&C1=CC=CC=C1&CC&NC1=NC=CC=C1&CC&C1=CC=CC=C1^CC^CO&C#N&CO^CO&&&&&&
O=CN1CCNC1=O&CC&CC&CN&O=C1CCCN1&&&
CO&CO&C1=CC=CC=C1&CN&NC1=NC(O)=NC=N1&CO&&CC^CN&CN&C1=CC=C2C=CC=CC2=C1&&&
CC&CO&O=CO&CC&CO&CO&O=C1[NH]C=CC2=C1C=CC=C2&CN&CC&C1=CSC=N1&CC&C1=CC=CC=C1&CO&CO&&&
CO&CO&C1=CC=CC=C1&CO&CO&CC&C&CO&&CC^CN&C1CNCCN1&CN&C1=CC=C2CCCC2=C1&&&
CO&CO&C1=CC=CC=C1&CBr&&CC^CN&NC=O&CC&C&CC&C#N^CC&&C1=CC=CC=C1&CO&CO&C1=CC=CC=C1&&&
CO&CO&C1=CC=CC=C1&CC&O=C1CCOC2=CC=CC=C12^CO^CO&&&CO^CO&&&CO^O=CO&CC&C&CC&&CC&&
CC&CN&N&CCN&&CN^CC&CC&CN&CN&CC&CC&CC&C1=CC=CC=C1&CN&CN&C1=CC=C2N=C3C=CC=CC3=CC2=C1&&&
CO&CO&C1=CC=CC=C1&CC&CN^CS^NC=O&O=[SH](=O)N1CCOCC1&CC&&&O=C1CCCN1&CN&C1=CC=CC=C1&CO&CO&&&
CC&CC&CC&CC&CC&CC&CC&CC&C=C&CC&CC&CC&CC&CC&CC&CC&CC&NC=O&CN&C1=CC=CC=C1&CC&&CC&&
NC=O&CN&CC^CC^C1=CC=NC=C1&C1CCNCC1&&&CN&C&CC&CO^CC&&C1=CC=CC=C1&&&
CC&C1=CC=CC=C1&CO&CO^CC^CC&C&CN&C=O&C1COCCN1&&CC&&C1=CC=CC=C1&CO&&CO&CC^CC&C1=CC=C2[NH]C=CC2=C1&&&
CC&CC&CC&C&CC&C1=NN=N[NH]1^CN^CN&C1CNCCN1&CC&CN&C1=COC=C1&C1=CC=CC=C1&&&CCl&&&
NC=O&CN&CC^CC^C1CCOC1&C1=CC=C2SCCNC2=C1&&&CN&CC&C1=CC=CC=C1&CCl&&CCl&&
CO&CO&C1=CC=CC=C1&CC&O=C1CCNC1=O&CC&C^CN^C=O&C1=CC=CC=C1&&CC^CC&CC&C1=CC=NC=C1&C&&&CC&&CC&&
CO&CO&O=C1OCC2=C1C=CC=C2&CC&&CO&CC^CC&C=C&C&CC&&CC^CC&CC&NC=O&CN&CC&CN&N&CN&&CN&&
CS&S&O=S&&CS^NC1=NC=CC=N1&CN&CC&CC&CC&CC&CN&CN&C1CCCC1&&&
CC&CN&N&CCN&&CN^CC&CC&CC&C&CC&&CN^CN&C1=C[NH]C=C1&CC&C1=NC2=C(C=N1)N=C[NH]2^CN^CN&&&&&
CC&C&CC&&CC^NC=O&CN&C1=CC=C2C(=C1)OC1COCCC21&CC&CC^CC^O=CN1CCC2=CC=CC=C2C1&CO&&&&&
CN&NC=O&CC&O=C1C=CC=N[NH]1&CO&CO^CN^CC&&&CC&C1=CC=C2C=CC=CC2=C1&&&
CC&CO&O=CO&CC&CO&CO&ClC1=NC=CC=C1&CS&O=[SH](=O)N1CCCCC1&&&
O=C1N=C[NH]C2=C1N=CC(=O)[NH]2&CN&CC^CC^CC&C1=CC=CC=C1&C1=CC=CC=C1&&&CF&&&
CO&CO&C1=CC=CC=C1&CC&C1=CN2C=CSC2=N1^CO^CS&CO&CS^CC&&CC&C=NNC=O&NC=O&CC&&&C1=CN=CC=N1&&&
CN&C1CCNCC1&CC&C1=CC=C2[NH]N=NC2=C1&&&
O=CN1CCN(C2=NC3=CC=CC=C3S2)CC1&CC&CC^CCl^O=C1CCCN1&&&&&
NC(=O)C(N)=O&CN&CC^CN^CC&C1=CC=NC=C1&O=[SH](=O)N1CCCCC1&&&CS&C1=CSC=C1&&&
CC&C1=CC=CC=C1&CN&CN^CC^O=C1N=C[NH]C2=C1C=CC=C2&&&&&
C=C&CC&O=CN1CCCCC1&C&CC&&CC^CN&NC1=NC=NC2=C1N=C[NH]2&CC&&CC^O=C1C=CC=C[NH]1^CN^CC&CC&&CN^C1=CC=CC=C1&&&CO&CO&&&
CC&O=C1CC2CCC=C3C(=O)C=CC3C2O1&CC&CO^CC&&&&
CC&CO&CO&C1=CC=CC=C1&CC&O=C1NC(=O)N2N=CC3=CC=CC=C3C12&CN&CC&C1=CC=CC=C1&CC&NC=O&CN&C1=CC=CC=C1&CC&CC&&&
CO&CC&C1=CC=C2CN3C=CC=C3CCC2=C1&CC&CO&&&
CN&N&CN&CC^CN^CC&C1=CN=CC=N1&CC&&&CC&CC&CO&CO&O=C1C=CC2=CC=CC=C2O1&&&
C#N&CC&CC&C1=CC=CC=C1&CO&CO^CCl^C1=CC=CC=C1&&&CCl&&CN^O=C1C=N[NH]C(=O)[NH]1^CCl&&&&
CC&CC&CC&CC&CC&CC&CC&CC&CC&C&CO&&CC^CC1OCCCOO1&CC&&&
CC&C=C1CCC2C3=C(CCN2C1)C1=CC=CC=C1[NH]3&CC&C1=CC2CC=CC1C2^CC&&O=CO&&&
CN&C1CNCCN1&CN&O=C(C1=N[NH]C2=C1CS(=O)(=O)C1=CC=CC=C12)N1CCOCC1&CN&&&
CC&C&CC&&CC^O=CN1CC2CC23C1=CC(=O)C1=C3C=C[NH]1&CC&C=C1NC(=O)CS1&CC&CC^CN^NC=O&CC&CN&O=CO&C&&&CCO&&CC^CO&&&
CC&CN&O=C1C=CC=C[NH]1&CN&NC(N)=O&CN&CC&C1=CSC=C1&&&
C1=CC2=C(C=C1)OCO2&CC&C1CNCN1&CN&CC&C1=CC=NC=C1&&&
C=C1C(=O)CC2CC3(OCC3=O)C12&CC&&CC^C&CC&&CC^CC&CC&C=C&C&CC&&CC^O=CO&&&
CO&CC&C1=CC=C2N=CC=CC2=C1&CO&&CC^C&CF&&CF&CC^C&CF&&CF&CC^C1=CC=CC=C1&CCl&&&
CO&CO&C1=CC=CC=C1&CN&NC=O^CCl^CC&&&C1=C[NH]N=C1&CC&&CN^C1=CN=NC=C1^CC^CN&&&C1CCNCC1&&&
CC&C1=CC=CC=C1&CO&&CC&CC^NC=O&CN&C&CC&NC=O^CC^CN&C&C&CC&CC&&CC^CC^CC&&C1=CC=CC=C1&C&&&CO&&CC^CC&C&CC&CC^CN^C1=CC=CC=C1&NC=O&&&CC&C&CN&NC(=O)O^CC^CO&C&C&CC&CCC&&CC&CC&&&&
O=S(=O)([O-])O&CO&C&CC&C^CC^CO&C&&CC^CO&C[SH2+]&&CC^C1CC[SH+]C1&C&CO&CO&&CO&CC&CC^C&CO&CO&&&&CC^CO&&&
CN&C1=CC=C2N=CC=CC2=C1&CN&CN&CC&CC&CC&CC&CN&CN&CC&C1=CC=C2C=CC=CC2=C1&&&
O=CN1CCC=N1&CC&C1=CC=NC=C1^CC^CC&C1=CC=CC=C1^CC^C&CBr&C1=CC=CC=C1&FCF&&&CF&&CF&CF&&&&
O=CO&CC&C&C=C&CC^CO^C&&&C=O&&CC^C1=CC=CC=C1&CC&CC&C&CC(=O)C=CC1=CC=C(C(=O)C=CC2=CC=C(C(F)(F)F)N=C2)C=C1&&CC^C1=CC=CC=C1&CC&C&FCF&&CF&&
CO&CO&C1=CC=CC=C1&CC&O=C1CCCC2=C1CC1C(=N2)OC2=CC=CC=C21&CO&CO^CBr&&&CO&&
O=P1(NCCCl)NCCCO1&CN&CC^CC^CCl&O=CN1CCNCC1&&&CN&C1=CC=CC=C1&&&
CC&CC&O=[SH](=O)NC1=NN=CS1&CS&C1=CC=CC=C1&CN&CN&C=C&CC&C&C=O&&CC^C1=CC=CC=C1&CCl&&&
CC&C&CN&CN^CC^C&C1=CC=CC=C1&CC&&&C#N^CC&&C1=CC=CC=C1&&&
CO&CO&C1=CC=C2C=CC=CC2=C1&CC&NC=O^CBr^CN&&&CC&C1CCNCC1&CN&C1=CC=CC=C1&CC&&&
CO&CO&O=C1C=CC2=CC=CC=C2O1&CC&C&CC&C1=NN=N[NH]1^CN^CN&C1CNCCN1&C1CCCC1&CN&&&C1=CC=CC=C1&&&
CS&S&O=S=O&&CS^C1=CC=CC=C1&CC&C1=C[NH]C=N1&CC&C^CC^FCF&C1=CC=CC=C1&&CF&&&&
CC&CC&CN&CCCNC=O&CC&C1=CC=CC=C1&CC&&CC^NC=O&CN&C&CC&CC^CC^C1=CC=CC=C1&C&CF&CO&&CF&CC&&C1CCNCC1&CC&C1=CC=CC=C1&CC&&CO&&
CN&C1CCNCC1&CC&CC&CN&C1=CC=C2SC3=CC=CC=C3NC2=C1&&&
CN&NC(=NC1=NC(=O)CN1)N1CCC=N1&CC&&CC^C1=CC=CC=C1&&&
NC(=O)C1=[N+]([O-])ON=C1N&CN&C1CCCCC1^CC&&C1=CC=CC=C1&&&
CC&C=C&CC&O=CN1CCCCC1&CN&C1CNCCN1&CN&C^CC^CC&&&&CC^C1=CC=CC=C1&CS&S&O=S=O&&CS^C1=CC=C2OCOC2=C1&&&
CC&CC&C&O=C1C2=CC=CC=C2C(=O)C2=C1C=C1CCCCC1=C2&CO^CO&CO&&&CO&CN^NC=O^CO^CC&&&CN&CN&&&
CO&CO&C1=CC=CC=C1&CC&C=NNC=O^CO^CC&&&C&C=C&CC^CO^C1=CC=CC=C1&&&&&
CC&C&CCl&&CC^C=C&CC&NC=O&N&CN&CC^CN^C1=CC=CC=C1&CC&CCl&C&&&CC&&CC&CN^CN&C1=CC2=C(C=C1)[NH]N=C2&C[NH3+]&O=[NH+][O-]^CN&&CC&CN&N&CN&&CN&&
O=C1C=CC2(C=C1)OCCO2&CO&O=CO&CC&C1=CC=CC=C1&CCl&&CCl&&
NC(=O)N1C=CC2=CC=CC=C21&CN&NC(=O)N1CCCC1&CN&&CC^NC=O&CN&CC&C1=CC=CC=C1&CCl&&CF&&
C#N&CC&C1=CC=CC=C1&CN&NC(=O)O&CO&CC&CC&CC&CC&CC&CC&CC&CC&CN&C1CCNCC1&&&
CO&CO&C1=CC=CC=C1&CC&C=C^CCl^CC&&CO^O=CO&CO&&&C1CCOCC1&CO&&CO&CO&&
CC&CO&O=C(O)N1CCCCC1&CN&O=C1CN=CC2=C(N1)[NH]N=C2&CC&C1=CC=CC=C1^CC&&&CN^CC&&&
NC=O&CC&C1=CSC=C1&CC&O=CN1CCCC1&CC&C1=CC=CC=C1&CF&&&
CC&C&C=C&CC^CC^CC&CC&O=C1OC2CC1C1C(=O)CCC1C2&O=C1C=CC(=O)C2=CC=CC=C12&CC&CO&&CC&CO^C&&&CC&&CC&&
CC&C1=CSC(N2CCNCC2)=N1&CN&CC^CC^C1=CC=CC=C1&C1=CC=CC=C1&CCl&&&&CCl&&
CC&C1=CC=CC=C1&CC&C&CC&&CN^CN&CC&C&CO&&CC^CO&CO&C1=CC=C2N=CC=CC2=C1&&&
C=C1CCCC2CCC3=CCCC3C12&CO&O=CO^CO^CC&O=CO^CC^C&CC&^CO&&C=C&&&O=CO^CC^CC^CC^CC&&CC^C1=CC=CC=C1&&&C1=CC=CC=C1&O=CO&&&&&CO&&&
O=C1CNC(=O)CNC(=O)C2CCCN2C(=O)CN1&CC&CC^CC^C1=CC=CC=C1&CS^CC&&&&CC&C1=CC=CC=C1&CO&&&
CC&O=C1OC=C[NH]1&CC&C1=CC=CC=C1&CCl&&&
CC&CC&CN&CN&C1=CN=C(N2CCCCC2)N=C1&CN&&CC&&
CO&CO&C1=CC=CC=C1&CN&O=C1CCCNN1&&&
CC&O=CN1CCCCC1&CC&CO&O=CO&CC&C1=CC=CC=C1&CC&&&
CO&CO&C1=CC=CC=C1&CO&CO^CC&&C1=CCC2CCCOC2C1&CO&&CC^C=C&CC&C1=CC=CC=C1&CF&&&
CC&CO&CO&C1=CC=CC=C1&CN&O=S1(=O)CC2=C[NH]N=C2C1&CN&NC=O&CC&C1CCCCC1&&&
CC&C1=C[NH]C=C1&CC&C=C1SC(=N)NC1=O^CC^CN&&CN^C1=CC=CC=C1&C1=CC=NC=C1&CCl&&&&&
CC&C=C&C&CC&&CC^NC=O&CN&CC&C&CN&&CC^NC=O&CN&C&CC&CC^CC^C&NC=O&CC&CN&&CC^C&&&CC&CC^CC^C1=CC=CC=C1&NC=O&&&CN&C&CC&CC^CC^CC&NC=O&CN&&&N=C(N)N&&&
CC&C1=CSC=N1&CC&C1=CC=C2OCCOC2=C1^CC&&NC=O&CN&C1=CC=C2OCCOC2=C1&&&
CC&C&CC&&CN^N[SH](=O)=O^CC^CS&NC=O&C1=CC=CC=C1&CN&CCl&C1=CC=CC=C1&&&CF&&CF&CCl&&
CC&C&CCC&&CC^C1=CC=CC=C1&CN&NC(N)=S&CN&CC&C1=CC=CC=C1&CCl&&CC^C&FCF&&CF&&
CO&CO&C1=CC=CC=C1&CC&C1=CC=CC=C1&CC&CO^CC&&CO&CO&C1=CC=CC=C1&CO&&CC^C&C=O&&CC^C&CC&&CC&CC^O=CO&&&
CO&CO&C1=CC=CC=C1&CC&C=C1CCCC(=C)C1=O^CO^CC&CO^CO^C1=CC=CC=C1&&&CO&CBr&&&&&
CC&CC&CC&O=C1NCNC2=CC=CC=C12&CC&C^CN^FCF&CC&&CF^C1=C[NH]C=N1&&&&&
CC&CC&C&CC&O=CO^CN&&O=S1(=O)NCC2=C1C=CS2&CC&C1=CSC=C1&&&
CC&C1=CC=CC=C1&CC&CN^CC^C1CCNC1&C&CC&C=O&CC&&CC^C1=CC=CC=C1&CN&&&O=CN1CCNCC1&CC&O=CN1CCCC1&CC&C&CC&C^CN^CCC&O=C1CCCN1&&CC&&&&
CC&CO&O=CO&CC&C1=CC=CC=C1&CO&CO^CO^CC&CO^CBr&&CC&&&&&
C#N&CC&C1=CN=C(N2CCCC3CCNC32)C=N1&&&
CC&CO&O=CO&CC&C1=COC=C1&CC&C&CN&NC(=O)O^CC^CO&C&CC1CCCC(C)(C)N1O&CO&CC&&CC&&CC&&&
CC&CN&C1=C[NH]N=C1&CC&CN&C1CCNCC1&CN&C1=C[NH]N=C1&CN&NC=O&CC&CC&CC&CC&C1=CC=CC=C1&&&
NC1=NC=C2C=C[NH]C2=N1&CN&CN^CN^C1=CC=CC=C1&C1CCCC1&CF&CO&&CF&CF&&&&
O=C(C1=N[NH]C(=O)C=C1)N1CCCC1&CC&CC^CN^C1=CC=CC=C1&O=C1N=C2C=CC=CN2C2=CC=CC=C12&&&&&
CC&CC&C&CC&&CC^C&CN&NC=O^CC^CC&O=CO&C1=CC=CC=C1&&&CN&&CO&&
CO&OC1=NC=CC=C1&CN&NC1=NC=CC=C1^CF^CC&&&CC^CC^CN&C1=NC2=C(C=N1)N=C[NH]2&CN&CC&C&&&CCC&&CC&&
CC&CN&O=C1C=CC=C[NH]1&CC&&CC^CO&CO&C1=CC=C2C(=C1)C=C1CCCCC21&CC&CC&O=CO&&&
CC&C1=CC=CC=C1&CN&N^CC^NC=O&&&CC^CN^C1=CSN=N1&C&&&CC&NC=O^CC^CN&C1=CC=NC=C1&C1CCCCC1&&&&&
CC&CN&SC1=NN=C[NH]1&CC&&CS^CC&C=NNC=O&CC&C1=CC=C2C=CC=CC2=C1&CO&CO&&&
CO&CO&C1=CC=CC=C1&CN&N[SH](=O)=O^CN^CS&C1=C[NH]C=N1&C1=CC=CC=C1&CC&CC&&&&&
CC&C1=CON=C1&CC&&CC^CN&NC1=NC=CC=N1&CC&C1=CC=C2[NH]C=CC2=C1&CC&C1=C[NH]N=C1&CN&&&
CC&C1=CC=CC=C1&CC&C1CCNCC1&CN&CC^CC^CC&CN&CCl&NC=O&&&CC&C1=CN=CC=N1&&&
CC&C1=CC=NC=C1&CN&CN&C1=CC=CC=C1&CCl&&CO^CO^CC^C1=CC=CC=C1&O=CO&CO&&&CO&C&FCF&&CF&&
O=CN1CCNC2=CC=CC=C2C1&CC&C1=CC=NC=C1^CN^CO&CC^CCl^CO&C1=C[NH]C=N1&&&C1=CC=CC=C1&&&&&
CO&CO&C1=CC=CC=C1&CN&O=C1[NH]SC2=NC=CC=C12&CC&&&
CO&CO&C1=CC=CC=C1&CC&C=C^CO^CC&CO^CO^C&&&CO&C=O&&&&CC^C=C&C&CO&&CC^C=C&CC&C1=CC=CC=C1&CO&CO^CO&&CO^CO&&CO&&&
CN&O=C1[NH]C2=CC=CC=C2[NH]1&CC&C&CC1=C(C2=CC=C([NH])C=C2)[NH]C1=O&&CC^C1=CC=CC=C1&CC&C#N&&&
CC&C1=CC2=NC=CN2C=C1&CC&C1=CC=CC=C1^CC&&CS&CS&CC&CC&C1=CC=CC=C1&&&
CC&O=[N+]([O-])C1=N[NH]C=C1&CCl&&CN^CC&CC&CC&NC=O&CN&C1=CC=CC=C1&CO&CO&CC&C1=CC=CC=C1&&&
CO&CO&C1=CC=CC=C1&CC&CN^CO^C1CCNCC1&CO&CN&&&C1CNCCN1&CN&C1=CC=CC=C1&CC&C#N&&&
O=CO&CC&CO&CO&C1=CC=C2N=C3CCCCC3=CC2=C1&CN&CN&CC&C1=CC=C2OCOC2=C1&&&
CC&C1=CC=CC=C1&CN&O=CN1CCNCC1^CC^CC&O=C1N=C[NH]C2=C1C=NS2&C1=CC=CC=C1&CC&CCl&C1CCCCC1&&&&&
CN&N&CN&&CN^CC&NC=O&CN&C&CC&CC^CC^C1=CC=CC=C1&CC&CO&C1=CC2=CC=CN=C2C=C1&&&&&
CC&C&C=O&&CC^C1=CC=CC=C1&CO&OC1=NC=NC=C1&CN&C1CCNCC1^CF^CN&&&NC(N)=O&CN&C1=CC=CC=C1&&&
CO&CO&C1=CC=CC=C1&CC&O=CN1CCC=N1&CC&C1=CC=CC=C1^CC^CF&&CC&&C1=CC=CC=C1&CO&CO^CO&&CO^CO&&CO&&&
CO&CO&CC&CN&NC(=S)N1CCCCC1&CC&C&C=O&&CC^C1=CC=CC=C1&CC&C1=CC=CC=C1&&&
CO&CO&C1=CC2=CC=NC=C2C=C1&CC&C&CO&&CC^CC&C&CC&&CC^CN&CN&CC&CN&O=C1CC2(CCCC2)OC2=C2C=CC=C12&&&
NC=O&CN&C^CC^CC&C1=CC=C2C=CC=CC2=C1&C1=CC=CC=C1^CC&&CCl&C1=CC=NC=C1&&&&&
O=[NH+][O-]&C[NH3+]&C1=CC=CC=C1&CN&C1CNCCN1&CN&CC&CC&CO&CO&C1=CC2=CC3=C(C=C2N=C1)[NH]N=C3&&&
CC&C&CP(=O)(O)O&&CC^CN^CP^O=[SH](=O)O&O=[PH](O)O&CO&&&C1=CC=CC=C1&CC&C&FCF&&CF&&
CO&CC&C1CCN(C2=NC3=NON=C3N=C2N2CCSCC2)CC1&&&
CC&C&CCC&&CC^C1=CC=CC=C1&CC&C&CO&&CC^C1=C[NH]C=N1&CC&C1=CC=CC=C1&CF&&&
CC&CC&CC&CC&C&CC&CC^CN&&CN&CC&C1=COC=N1&CC&C1=CC=CC=C1&CC&CC&CC&&&
CC&C1=CC=CC=C1&CCl&&CC^C1=CC=CC=C1&CO&&&
NC=O&CC&CN^CN^C1CCNCC1&C1=CC=CC=C1&CC&&&C1=CC=CC=C1&CCl&&CF&&
CC&CO&CCO[PH](=O)O&CP&C&C=C&CN^CC^CN&C#N&C1=CC=CC=C1&&&&&
CC&C1=CC=CC=C1&CN&N=C1C(=O)N1O[SH](=O)=O&CS&&&
CC&CO&CO&O=C1C=CC2=CC=CC=C2O1&CC&C1=CC=CC=C1^CN^CO&NC=O&CO&CC&CC&C1=CC=CC=C1&O=CO&CO&&&CO&C1=CC=CC=C1&CC&C1=CC=CC=C1&&&
CO&CO&C1=CC=CC=C1&CC&C=C^CO^CC&&&C&C=O&&CC^C1=CC=CC=C1&CC&C1=CC=CC=C1^CC&&O=CO&&&
CC&C&CC&&CC^O=CN1CCN([SH](=O)=O)C2=CC=CC=C21&CS&&CS^O=[SH](=O)N1CCNCC1&CN&C1=CC=CC=C1&CCl&&&
CC&C&C=CC1=CC=C(O)C=C1&CC^CC^C1=CC=CC=C1&C1=CC=CC=C1&CO&CO&&&&&
CO&CO&C1=CC=CC=C1&CO&CO^CC&&C&C=O&&CC^C=C&CC&C1=CC=CC=C1&CO&CO^CO&&CO^CO&&CO&&&
CN&NC(=O)C=NO&CO&&CC^C1=CC=CC=C1&CC&CO&OC=NO&CC&C1=CC=CC=C1&CC&C&FCF&&CF&&
CO&CO&C1=CC=CC=C1&CC&O=CNN1CCC1=O^CO^CCl&CO&&CC^CC&CC&C1=CC=CC=C1&NC(=O)NC=O&&&&&
CN&NC=O&CC&CS&S&O=S=O&&CS^C1=CC=CC=C1&CC&C1=CON=C1&CC&&&
CF&C1=CC=CC=C1&CC&C1=CN=NC=C1&CN&CN&CC&CC&CC&CC&CC&CC&C1=CC=CC=C1&&&
CC&O=C1OCC2CC3CCCCC3CC12&CN&C1=NC=C2N=C[NH]C2=N1^CC^CCl&C=C&&&CC&C1=CC=NC=C1&&&
CS&S&O=S=O&&CS^C1=CC=CC=C1&CN&NC=O&CC&O=[SH](=O)N1CCCCC1&CS&C1=CC=CC=C1&CC&C^CCl^FCF&&&&CF&&
CC&C1=CN2N=CN=C2N=C1&CC&C1=CC=CC=C1&CCl&&&
O=C1[NH]C=NC2=NC3=CC=CC=C3C=C12&CC&C1=CC=CC=C1^CN^CF&CC&&&C1CCOC1&&&
CC&C1=CON=C1&CC&&CC^CN&C1CC2(CCN1)CCNCC2&CN&C&CC&&CC&&
NC=O&CN&O=C1CCN1S(=O)(=O)O^CC&&C1=CC=CC=C1&CF&&&
CC&O=C1C=C[NH]C(=O)[NH]1&CN&C1CCOC1^CN^CO&&&&CC^CO&CC(NP(N)(=O)O)C(=O)OCC(C2=CC=CC=C2)C(=O)OCCCCCC(F)(F)F&CN&C1CCOCC1&CC&NC=O^CO&&&CO&CO&&
CN&N&NC=O&CC^CN^CN&C1C2CC3CC1CC(C2)C3&O=C1[NH]C2=CC=CC=C2O1&&&CS&N[SH](=O)=O&CN&CC&C1=CC=CC=C1&CF&&&
O=C1CCN1&CO&CO^CC^C1=CC=CC=C1&C1=CC=CC=C1^CN&&&&C1=CC=NC=C1&&&
CC&C1=CSC=N1&CC&C#C&CC&C1=CC=NC=C1&CF&&CC^C1=CC=NC=C1&&&
CC&CS&O=[SH](=O)N1CCNC2=CC=CC=C2C1&CC&C^CN^FCF&CC^CO&CF^C1=C[NH]C=N1&CO&&&&&C1=CC=CC=C1&&&
CN&NC=O&CC&NC1=NC=CC2=C1C=CS2&CC&C1=CC=CC=C1&CCl&&&
CO&CO&C1=CC=CC=C1&CC&CN^CF^N&&&NC=O&CC^CN^CC&CC&CC&CC&C&O=C1CCC2=C(C=CC=C2)N1&CC&&&&CC&&
CC&CC&C&CCC&&CC^CN^CC^N=C1NCCN1&C&CC&C=O&CC^CN&CC^C1=CC=CC=C1&CC&C&CO&C1CCCCC1&CC&&CCl&&&CC&&&&
CN&O=C1C=C[NH]C(=O)[NH]1&CN&&CC^C^CN^C=O&&&&CC^CS&SC1=NN=N[NH]1&CN&C1=CC=CC=C1&&&
CC&CN&C1CC2=C(CN1)N=N[NH]2&CN&CC^CC^C1=COC=C1&CO&&&CO&CC&C1CCOCC1&&&
CO&CO&C1=CC=C2C=[N+]3CCC4=CC5=C(C=C4C3=CC2=C1)OCO5&CO&CO&CC&CC&CC&CC&CO&CO&C1=CC=CC=C1&CC&C&FCF&&CF&&
CC&C1=CC=CC=C1&CC&CN&NC=O&CC&CC&CC&O=CN1CCNCC1&CN&&&
CO&C&CC&CC^CC^CN&CO&C1CNCCN1&CO&CN&C1=CC=CC=C1&C1=CC2=CC=CN=C2C=C1&CCl&&&&CCl&&
CO&CO&C1=CC=C2N=CC=CC2=C1&CN&CN^CCl^CC&&CC^CC&&&CC&CC&CN&NC=O&CC&C&CC&&CN&&
CC&C1=CC=CC=C1&CCl&&CN^NC(=O)NC1=NN=CS1&CC&&&
O=C1[NH]C=CC2=CC=CC=C12&CC&C1=CC=CC=C1^CN^CO&C1=CC=C2[NH]C=NC2=C1&CO&&&C1CCNCC1&&&
CO&CO&C1=CC=CC=C1&CC&C1=CC2=C(C=C1)CNCC2&CO&CO^CN&&CC&CN&NC=O&CC&C=C&CC&C1=CC=CC=C1&C[NH3+]&O=[NH+][O-]&&&
CC&O=C1CCCC2=C1C=C[NH]2&CC&O=CO^CC&&C1=CC=CC=C1&&&
CC&C&CC&&CN^O=C1[NH]C2=CC=CC=C2N1[SH](=O)=O&CF&&CS^O=[SH](=O)N1CCCC1&CC&NC=O&CN&CC&C1=CC=NC=C1&&&
CN&C1=CC=CC=C1&CC&O=C1C=COC2=CC=CC=C12&&&
NC=O&CN&C1=CC=CC=C1^CC^CN&C1=CC=CC=C1&C1CNCCN1^CC^CF&CN&C&&&CC&FCF&C&&CF^CO&&&&CC^CN^CC^C1=N[NH]C=N1&C1=CC=CC=C1&&&CF&&CF&&
NC(=S)NC=O&CN&C1=CC=CC=C1^CC^CC&C1=COC=C1&CC&CC&C1=CC=NC=C1&C1=CC=CC=C1&&&CCl&&CCl&&
CN&C=C1C(=O)NC(=O)N(C)C1=O&CN&CN&C1=CC=CC=C1&CC&C1=CC=CC=C1^CC^CC&C&O=CO&FCF&&&&CF&&
CO&CO&CC&CC&C1=CC=NC=C1&CCl&&CC^C1=NC=C2C(=C1)N=N[NH]C21CCNCC1&CN&CN&C1=C[NH]N=C1&&&
CN&N&CN&CC^CN^NC=O&CC&CN&NC=O&C1=CC=CC=C1&CN&CCl&C1=CC=CC=C1&&CCl^CBr&&&&&
CC&CO&O=CO&CC&S=C1NC=CCN1&CC&&CC^C1=C[NH]C=C1&CC&&CN^C^CC^CC&&&&CC&&
CO&CO&C1=CC=CC=C1&CC&C=N&CN&C1=C[NH]N=C1&CC&&CC^NC=O&&&
NC(=O)N1CCC2(CC1)CCN(C(=O)N1CCOCC1)C2&CN&C1=CC=CC=C1&&&
NC1=NS(=O)(=O)C2=CC=CC=C12&CN&C1=CC=CC=C1&CBr&&&
CO&CO&O=C1OC=CC2=CC=CC=C12&CN&NC=O^CCl^CC&&&CC&CC&CC&CC&CC&CC&CC&CC&CC&CC&CC&CC&C&CO&&CC^NC=O&CN&C&CC&CC^CC^C1=CC=CC=C1&O=CO&&&CO&CC&C1=CC=CC=C1&&&
CC&O=C1C=C[NH]C=N1&CC&CN&C1CNCCN1&CN&C1=C[NH]N=C1&CC&C1=CC=NC=C1^CN&&&&
O=CO&CO&CC^CC^C&C1=CC=CC=C1&C=O&&&&CC^C1=C[NH]C=C1&CC&NC=O&CN&CC&CC&C1=CC=CC=C1&&&
CO&CO&C1=CC=CC=C1&CC&C1CCNCC1&CN&C1=C[NH]N=N1^CO^CC&&CN^C1CC1&CC&&&C1CCCCC1&&&
CC&O=C1C=CC2=CC=CC=C2O1&CO&CO&C1CCOCC1&CC&CO^CO^CO&&CO^O=C1C=COC2=CC=CC=C12&&CO^CC&&&C1=CC=CC=C1^CO^CO&&CO&&&&
CC&O=C1CC2=CC=CC=C2OCCCN1&CN&C^CN^CC&NC(N)=O^CC&CC^CN&CN&CO&C1=CC=CC=C1&N&&&CF&CN&&&&CN^CC&C1=CC=CC=C1&CC&NC=O&CN&C1=CC=CC=C1&CN&&&
CN&CN&CC&C&C1=CC=C2CCCC2=C1&&CC^C1=CC=CC=C1&CC&C#N&&&
CO&CO&O=CN1CCC2=C(C=CC=C2)C1&CO&CO^CC&&O=[SH](=O)N1CCCC1&CS&C1=CSC=C1&&&
CO&C1CCCCC1&CC&OC1=NC=CC=C1&CO&C1=CC=CC=C1&CN&NC1=NC2=CC=CC=C2S1&&&
CC&C&CC&&CC^CO^CN&&CN&CC&C1=CC=CC=C1&CO&CO&C1CCCCC1&&&
O=C1N=C(N=CN1CC1=CC=CC=C1)N=C1N=CN2C(=O)C3=CC=CC=C3N=C2S1&CC&CO&O=CO&CC&CC&C1=CC=CC=C1&&&
CC&CC&CC&CC&C&CC&CN^CC^O=CNO&NC=O&&&CN&C&CC&C^CC^C=O&C&&CC^CC&CC&&CC^NC=O&&&CN&C&CCC&&CC&&
O=CO&CO&CC^CC^C1=CC=C2C=CC=CC2=C1&C1=CC=CC=C1&&&CN&C1=NN=N[NH]1&&&
CN&C1CCNC1&CC&CO&O=CO&CC&C1=CC=CC=C1&&&
CO&CO&C1=CC=CC=C1&CO&CO^CC&&CN&O=C1N=C[NH]C2=CC=CC=C12&&&
CC&C1=CC=CC=C1&CS&N[SH](=O)=O&CN&C1=CC=CC=C1&CC&C1=CC=NC=C1&&&
CC&C&CC&&CC^CN&C1=C[NH]C=C1&CC&NC=O&CN&CC&C1=CC=CC=C1&CCl&&CCl&&
CN&C1=CC=C2[NH]C=CC2=C1&CC&NC=O&CN&C1=CC=CC=C1&CCl&&&
CO&C1=CC=C2C=CC=CC2=C1&CC&C1=NCCN1^CC&&C1=CC=CC=C1&CF&&&
O=C1[NH]C2=NN=CN2C2=C1SC=C2&CC&C1=CC=CC=C1^CN^CCl&CC&&&C1=CC=CC=C1&&&
CC&C1=CC=CC=C1&CN&NC=O^CC^CC&&&CO&O=CO&CC&CC&CC&C&C=O&&CC^C1=CSC=C1&&&
CC&C1=CN2N=CC=C2N=C1&CC&&CC^NC=O&CN&CC&C1=CC=CC=C1&&&
CO&CO&C1=CC=CC=C1&CN&CN^CO^C1=CC2=C(C=C1)[NH]C=N2&CO^CO^CC&&&CO&C1=CSN=C1&&&CC&&&
CC&C&CC&&CC^CC&C&CN&&CC^NC=O&CN&CC&C1=CC=CC=C1&CO&CO&CC&C1=CC=CC=C1&&&
CN&C1CNCCN1&CN&CC&CC&CN&NC=O&CC&C1=CC=C2[NH]C=CC2=C1&CN&NC1=NC=CC=N1^CN^CC&&&C1=C[NH]C=N1&CC&C1=CC=CC=C1^CN&&&&
CC&CC&C&CC&C1=CC=CC=C1^CN^CO&C1=C[NH]C=N1&CO^CO&&C1=CC=CC=C1&CO&CC&&&C&FCF&&CF&&
CC&C1=CC=CC=C1&CC&C1=CN2N=CC=C2N=C1&CN&C1COCCN1^CC&&C1=CC=CC=C1&&&
CC&CC&C&CC&&CC^C&CN&NC=O^CC^CC&O=CN1CCC2OC3=CC=C(C=CNC(=O)CNC(=O)C21)C=C3&C&CC&CC&C&CC^CN^CC&C1=CC=CC=C1&NC(=O)O&&CC&&CO&&&C&CCC&&CC&&
CC&C1CCOC1&CN&C1=NC=C2C=C[NH]C2=N1^CO^CI&&CO&CC&&C1=CC=CC=C1&CN&&&
CC&C&CCC&&CO^O=C(O)N1C=CC2=CC=CC=C21&CC&C&CO&&CC^CC&CO&&&
CC&CO&O=C(O)O&CO&CC&C&C=O&&CC^C1=CC=CC=C1&&&
CO&CO&CC&C1=NC2=C(CCNCC2)C(N2CCCC2)=N1&CC&&CC^C1=CC=CC=C1&CC&C#N&&&
CC&CO&O=CO&CC&CC&O=C(O)C1=N[NH]C2=C1CC1CC21&CO&&CN^C1=CC=CC=C1^CO&&O=CO&CC&&&
O=CNO&CC&C1=CC2=C(C=N1)[NH]C=C2&CC&C1=CC=NC=C1^CN&&CN&C1=CC=CC=C1&&&
O=[NH+][O-]&C[NH3+]&C1=CC=CC=C1&CN&N[SH](=O)=O^CN^CS&CN&C1=CC=CC=C1&C1=CC=C2N=CN=CC2=C1&C[NH3+]&&&O=[NH+][O-]&&&
CC&C&CC&&CC^CC&C&CN&NC=O^CC^CC&O=CN1CCC1&CN&CC&NC=O&O=CO&CC&&&C&CC&CC^CN^C&NC=O&CC&CC&&CC^C&&&CC&&CN^NC=O&CC&C&CC&CO^CN&&NC=O&CC&C1=CC=CC=C1&CN&N&CN&&CN&&
NC1=NC(N)=NC=C1&&&
CCl&C1=C2CCCCN2CC2=C1[NH]N=C2&CN&C1=CC=CC=C1^CC^CCl&CC&&&C1=CC=CC=C1&&&
O=C1NC(=O)N2CCCC12&CN&CC&CC&CC&CN&C1CNCCN1&CN&C1=CC=CC=C1&CC&C^CC^FCF&C&&CF^FCF&&&&CF&&
O=C1CC2(CCNCC2)CN1&CN&CC^CN^C1=CC=C2OC=CC2=C1&CC&&&C1CC1&&&
CO&CO&C1=CC2=CC=NN=C2C=C1&CC&C1=CN=C(N2CCCCC2)C=C1^CO^CC&&&C^CC^FCF&C1=C[NH]N=C1&&CF^CN&&&&&
NC(=O)C1=CC=C(O)C=C1&CN&C1=CC=CC=C1&CS&O=CNC1=CC=CC([SH](=O)=O)=C1&CC&C1=CC=CC=C1&CO&&&
CC&C&CN&&CC^NC=O&CN&O=C1CCCCC2CCCN12&CC&NC=O&CN&C&CC1=CC=CC=C1&&CC^C1=CC=CC=C1&&&
CC&C1=CON=C1&CC&CN&C1CNCCN1&CN&C&CC&&CC^C1=NOC=N1&CC&C1CC1&&&
CC&C&CC&&CN^O=C1C=CC2=CC=CC=C2[NH]1&CC&O=S1(=O)N=CNC2=CC=CC=C21^CN&&C1CCNC1&&&
CC&CC&CC&C&CC&C1=CC=CC=C1^CC&&C1=CC=CC=C1&CS&CS&CC&C&CN&&CC^CO&&&
CO&CO&C1=CC=CC=C1&CC&C^CO^C1CCNCC1&CO&CN^CC&&CC&C#N&O=C1C=C[NH]C(=O)[NH]1&&&CN&&CN&&
CC&O=C1C=C[NH][NH]1&CN&NC=O^CN^CC&C1=CC=CC=C1^CN^CN&&&&&O=C1NC(=O)C2(CCCC2)N1&&&
CC&O=C1C=C[NH]C2=CC=NN12&CC&CN^CC^N&CC&CN&C1=CC=CC=C1&&CN^CF&&&&CCl&&
CC&NC(=O)C1=N[NH]C=C1&CN&C1=CC=CC=C1^CN^CC&C1=CC=CC=C1^CC^C&CCl&C1=CC=CC=C1&FCF&&CCl^CCl&&CF&&&CCl&&&&
CC&SC1=NC=CN=C1&CS&CC&O=C1C=COC=C1&CO&O=CO&CC&C1=CC=CC=C1&&&
CC&CO&O=CO&CC&C1=CNC2=NC3=C(C=C2C1)CCCC3&CC&&CN&CC^C1=CC=CC=C1&CO&CO&&&
CC&C1=CC=CC=C1&CC&&CN^NC1=NC(N)=NC=C1&CN&CC^CN^C1=CC=CC=C1&N[SH](=O)=O&CC&CS&O=CN1CCCCC1&&&&&
CN&C1CCNCC1&CN&NC=O&CC&CO&CO&C1=CC=CC=C1&CF&&&
CN&C1=C[NH]C=C1&CN&NC=O^CC^CC&NC=O&C&CN&CCC&C1=C[NH]C=C1&&CC^CC&&&NC=O^CN^CN&&&C1=C[NH]C=C1&CC&NC=O^CN^CN&&&CC&CN&C1COCCN1&&&
CO&CO&C1=CC=CC=C1&CC&CN^CO^O=CN1CCNCC1&CO^CO^CC&&&CO&C=C&&&CC&C1=CC=CC=C1&&&
CO&CO&C1=CC=CC=C1&CC&&CN^NC(=S)NC=O&CC&C1=CC=C2C=CC=CC2=C1&CC&C1C2CC3CC1CC(C2)C3&&&
CC&CC&CC&C1=CC=NC=C1&CC&C1=CC=C2[NH]C=NC2=C1&CC&NC1=NC=CC=C1^CN&&C1=CC=CC=C1&CCl&&&
CC&CC&O=CN1CCC2=C(C1)[NH]C1=CC=CC=C21&CC&CC^CC&&C1=CC=CC=C1&&&
CC&O=CNC1=NN=CS1&CC&CC&CN&O=C1CCC(=O)N1&&&
O=CN1CCCC1=O&CC&C1=CC=NC=C1&&&
CN&C1CCNC1&CC&C&C=O&&CC^C1=CC=C2C3=C(CNCC3)[NH]C2=C1&CC&C1=COC=C1&&&
CC&CO&O=CO&CC&CN&O=C1[NH]C2=CC=CC=C2O1&&&
CS&CS&C&CC&CC^CC^C1=CC=C2[NH]C=CC2=C1&O=CO&&&&&
CC&C&CC&&CC^CC&C&CN&NC=O^CC^CC&NC=O&O=C1CCN1P(=O)(O)S&CN&CO&C&C1=CC=CC=C1^CO^CC&&&CC&&CC^C1=CC=CC=C1&O=CO&CF&&&&CF&&
CC&C1=CC=NC=C1&CC&CO^CC&&C=NNC=O^CO^CC&&&C1=CC=CC=C1&CN&&CBr&&
O=CN1CCCCC1&CC&CN^CO^C1=N[NH]N=N1&&&CC&C1=CSC=C1&CCl&&&
CC&C1=CC=CC=C1&CS&N[SH](=O)=O&CN&C&CC&CC^CC^C1=CC=CC=C1&O=C1N=C[NH]C2=C1[NH]C=N2&CF&&&&&
O=C1C=C[NH]C(=O)[NH]1&CN&C1CCOC1^CF^CC&&&C^CO^CN&&CO^CN^CC&&CC&CP&CC&O=[PH](O)O&CC&&&C1=C[NH]N=N1&CN&CC&CC&CC&CC&C1CCCC1&&&
CC&C1=CC=CC=C1&CC&CS&CS&C1=CC=C2[NH]C=CC2=C1&CN&CC&O=CO&&&
O=CO&CO&CC^CC^C1=C[NH]N=N1&C1=CC=CC=C1&CN&&&CC&C1=CC=CC=C1&CF&&&
CN&N&CN&CC^CN^O=CN1CCCCC1&C1=CC=CC=C1&CC&CCl&CC&&CCl^O=CO&&&&&
CC&C&CN&NC=O^CC^CC&C1=CC=CC=C1&C1=CC=CC=C1&CF&CS&&&N[SH](=O)=O^CO^N&&&CN&&CN^C1CCCCC1&&&
C#N&CC&O=C1N=C2[NH]C3=CC=CC=C3N2C(=O)[NH]1&CN&C1=CC=CC=C1&&&
CC&CO&CO&C1=CC=CC=C1&CC&NC=O^CBr^CN&&CO^C1=CC=CC=C1&CO&CN&CC&C1CNCCN1&NC=O&CN&N&CC&CN&C1=COC=C1&&CN^CC&CC&&CC&&&&
C#N&CC&OC1=NC2=CC=CC=C2C=C1&CC&C&CO&&CC^CN&C1CNCCN1&CN&CC&C1=CC=CC=C1&CF&&&
CO&CO&C1=CC=CC=C1&CO&CO^CC&&CN&CN&CC&CC&CC&C1CC2CCCN2C1&&&
O=C1C=C[NH]C(=O)[NH]1&CN&FC1CCOC1&CC&CO^CO^O=[PH](O)OP(=O)(O)OP(O)(O)=S&&CO^CP&&&C&CO&&CC^CO&&&
CN&C1=C[NH]N=C1&CC&CN&NC(=O)N1CCNCC1&CN&CC&C&CF&&CF&&
CC&C1=CC=C2[NH]C=CC2=C1&CC&CC&NC=O&CN&CC&C1=CC=CC=C1&CC&C^CC^FCF&C&&CF^FCF&&&&CF&&
CC&C1=CC=CC=C1&CN&NC(=O)N1CCCCC1^CC^CN&&&O=C1[NH]C2=CC=CC=C2[NH]1&&&
CO&CO&C1=CC=C2[NH]C=CC2=C1&CC&C^CN^C=O&CC&&CC^O=CN1CCCC1&C1CC1&CC&&&NC=O&&&
CN&C1=C[NH]N=C1&CN&NC=O^CC^CC&C1CCNCC1&C1=CSC=N1&CN&CC&C&C1=CC=CC=C1^CN^CCC&CCl&&&&CC&&&&
CO&C&CC&CN^CC^CN&CN&CC&C1=CC=C2C(=C1)[NH]C1=CC=CC=C12&C1=CC=CC=C1&&&&&
O=CO&CC&CC&C&CC&CC^CC^NC=O&C1=CC=CC=C1&CN&&&C1=CC=CC=C1&CC&CC&CN&CN&C1=CC=NC=C1&&&
CC&CC&NC1=NC(=O)C=C[NH]1&CC&C1=COC=C1&&&
CO&O=CO&CC&C1=CC=CC=C1&CC&CN&CC1CC2=C([NH]N=C2)C2=CC=CC=C21&CC&&CC&&
CC&CC&CC&CC&CN&O=C1C=C[NH]C2=C1C=N[NH]2&CC&NC=O^CC^CN&&CN^C1CCCCCC1&&&&&
CC&C1=CC=CC=C1&CC&C1=C[NH]N=C1&CC&NC=O^CN^CN&CC&CC&C1=CC=CC=C1&C1=CC=CC=C1&CF&CF&&&&&
CC&C1=C[NH]N=C1&CN&CC&C&CC&&CN^NC(N)=O&CN&CC&C1=CC=CC=C1&CCl&&&
C=C1C(=O)OC2CC3OC(=O)CC3CC12&CO&&CC&&
CN&N&CN&&CN^CC&CC&CN&NC=O&CC&C1=CC=C2C(=C1)N=C1COCCN12&&&
CC&CC&C1=CC=C2C(=C1)CCC1C2CCC2CCCC21&CO&&CC^C=O^CO&&&&
CO&CO&OC1=NC=CC=C1&CC&NC=O^CO^CN&&&C1=CC=CC=C1&CC&NC=O&CN&CC&CO&&&
CC&O=CN1CCNCC1&CN&C1=CC=CC=C1&CC&C1=COC=N1&CC&C1=CC=CC=C1&CO&CO&C&FCF&&CF&&
CO&CO&O=C1C=CC2=CC=CC=C2O1&CC&NC=O&CN&C1=CC=CC=C1&CN&C1CCNCC1&&&
CO&CO&C1=CC=CC=C1&CC&NC(=O)N1CCN(C=O)CC1&CN&C1=CC=CC=C1&CO&CO&&&
C#N&CC&C1=CC=CC=C1&CO&CO&CC&O=CN1CCCC2=CC=CC=C21&&&
C1=CC=CC=C1&CC&C1=NN=CO1&CC&CC&CC&CC&CC&CC&C1=CN=C(N2CCCCC2)N=C1&&&
CC&C1=CC=NC=C1&CC&C1CCOCC1&CN&NC=O&CC&C1=CC=NC=C1&CC&C1=CC=CC=C1&&&
CO&CO&C1=CC=CC=C1&CC&C^CC^CCC&CN&&CC^NC(N)=S&&&CN&CC&C1=CC=CC=C1&CN&N[SH](=O)=O&CS&&&
CN&NC1=NC(O)=NC(N2CCNCC2)=N1&CO&N=NN1CCCCC1^CN^CN&C1=CC=C2N=CC=CC2=C1&C1=CC=CC=C1&CCl&&&&&
CC&C&CC&&CC^C&CS&S=C1C=C[NH]C(S)=N1^CC^CC&O=CN1CCOCC1&C#N&&&&&
CC&C1=COC=N1&CC&C1=CC=CC=C1^CC&&CC&CO&CO&C1=CC=CC=C1&CC&CC&C&CO&CO^CC^C1=CC=CC=C1&O=CO&CC&&&C&C=O&&CC^C1=CC=CC=C1&CCl&&CCl&&
CC&CN&C1=CC=C2C(=C1)[NH]C1=CN=CC=C12&CC&C=C^CC^CC&C1=CC=CC=C1&C1=CC=CC=C1&CC&CCl&C#N&&&&&
CC&CC1CN2C(=O)CC2S1&CN&NC=O^CC^CC&O=CO&C&&&CN&NC=O^CC^CC&C1=CC=CC=C1&CN&&&NC=O&CC&C&CN&&CC^CC&CC&CC&O=CO&&&
CO&CO&C1=CC=C2N=C(C3=NC=NC=C3)C=CC2=C1&CO&CO^CC&&C^CC^CC&&&&CN^NC=O&CC&C=C&CC&C1=CC=NC=C1&CO&CO^CO&&CO&&&
CC&C&CC&&CC^CC&S=C1NCCN1&CN&CC&C1CCNC1&CN&CC&C&CC&CC^CN^C1=CC=C2C=CC=CC2=C1&S=C1NCCN1&&&CC&CC^CN^C1=CC=CC=C1&CC&&&CC&C1=CC=CC=C1&&&
NC=O&CC&CN^CN^C1COCCN1&C1=CC=CC=C1&&&CC&NC=O&CN&C1=CC=CC=C1&CC&O=CC1=NC=C[NH]1&&&
CC&C1=CC=CC=C1&CN&N&NC=O&CC^CN^CN&C&C1=N[NH]N=N1&CC&CC&NC=O^CC^C1=CC=CC=C1&CN&C1=CC=NC=C1&CCl&CC&&&&&C1CCOC1&&&
CC&CS&N[SH](=O)=O&N&CN&&CN^CC&C1=CC=NC=C1&CC&C1=CSC=N1&CC&CO&CO&C1=CC=C2CCCC2=C1&CC&C&CC&&CC&&
CC&CC&CC&CC&CN&O=C1NC=CCN1&CC&C1=CC=CC=C1^CC^CN&O=CO^CC^C1=NN=N[NH]1&CO&&&&&CC&C1=CC=CC=C1&&&
C=C1CC23OC2(C2=C3CCCC1C)C1C(=O)N([SH](=O)=O)C2O1&CS&C1=CC=CC=C1^CC^CCl&C1=CC=CC=C1&&&&&
CC&C1=C[NH]N=C1&CC&C^CN^FCF&CC&&CF^O=CN1CCCC1&&&CC&C1=C[NH]N=C1&CN&&&
CC&CO&O=CO&CC&CS&SC1=NC=C2C(=N1)[NH]C1=CN=CC=C12&CN&CN&CC&C1=CC=CC=C1&&&
CO&CO&CC&CO&O=CO&CC&O=C1CCCC2=C1CC=CN2&CC&&CC^C1=CC=CC=C1^CC^CO&C1=CC=C2OCOC2=C1&CO&&&&&
CN&CC&CC&CC&CC&C&CN&&CC^NC=O&CN&C&CC&CC^CC^CC&CC&CN&CC&&&O=CO&&&
CC&CO&CO&C1=CC=C2CC3=CC=CC=C3SCC2=C1&CC&C1=CC=CC=C1&CC&C#N&&&
CC&CC&O=CN1CCC2(COC2)C1&CC&CO&CO&C1=CC=CC=C1&CO&CO&&&
CO&C&CC&CN^CC^C1CNCCN1&CN&CN&C1=CC=C2N=C3C(=NC2=C1)[NH]C1=CC=CC=C13&C1=CC=CC=C1&&&&&
CC&CN&O=C1C=C[NH][NH]1&CC&&CC^C1=CC=C2N=CC=NC2=C1^CN&&&&
CC&CC&CN&NC(=O)NC1=NC2=N[NH]C=C2C2=NC=NN12&CN&C1=CC=CC=C1^CC^CCl&C1=COC=C1&&&&&
CC&C&C=NO&CO^CC^C&CC&CC&CN&&CC^C1=CN=C2CCCCNC2=C1&C1=C[NH]N=N1&CC&CN&&CC^C1CCOC1&&CC^CO&&&&&
C=O&CC&C1=CC=C2C=CC=CC2=C1&CO&&&
CO&CO&C1=CC=CC=C1&CC&CC&CN&CN&C1=CC=CC=C1&CC&C=C&C&CBr&&CC^C1=CC=CC=C1&CO&CO^CO&&CO^CO&&CO&&&
CN&O=C(C1=N[NH]C=C1)N1CCOCC1&CO&CO&CC&C1CCNCC1&CN&CC&C1=C[NH]N=C1&CC&C1=CC=CC=C1&CF&&&
CC&C&CN&NC=O^CC^CC&C1=CC=CC=C1&C1=CC=CC=C1&CCl&CO&&&CO&CC&CC&CN&CN&CC&C1C2CC3CC1CC(C2)C3&&&
O=C1C2=NC=CC=C2C2=C3C1=NC=CC3=CC=N2&&&
CO&CO&C1=CC=CC=C1&CC&C&O=C1C=CCCO1&&CO&&
CC&CC&CC&CO&NC(=O)O&CN&NC1=NC=CN=C1&CN&CN^CN^C&NC=O&CC&CC&&CC^C=CC&CC&CC&CC&&&CC&CC&&&
CN&C1=CC=CC=C1&CC&C1=CC=C2N=C3C=C4[NH]C=NC4=CC3=CC2=C1^CCl&&&&
CC&NC(=O)N1CCC2(CC1)NC(=O)C1=C(C=CS1)NC2=O&CN&CC&CC&C1=CC=CC=C1&&&
CO&CO&CC&CO&O=CO&CC&C=C&C&CO&&CC^CS&SC1=NN=CO1&CC&C1=CC=CC=C1&CBr&&&
CO&O=CO&CC&C=C1CN2C3CCC2CC1C3&CC&C#C&CC&C1=CC=CC=C1&&&
CC&C&O=C1CNC(=O)N1&&CC^C1=CC=CC=C1&CO&&&
CO&CO&C1=CC=CC=C1&CC&C&C=O&&CC^CCl&&&
O=CO&CC&C1=CC=CC=C1&CC&CO&CO&C1=CC=CC=C1&CC&C=C1C(=O)NC(=O)NC1=O&&&
CN&CC&C&CC&CC^CC^O=CO&C1=CC=CC=C1&&&CO&CO&CC&CC&CC&CC&C1C2CC3CC1CC(C2)C3&&&
CC&CC&CC&CO&CO&C1=CC=CC=C1&CC&CC&CC&C&C=O&&CC^C1=CC=C2OCOC2=C1&&&
CC&CC&NC=O&CN&CC&O=CNC1=NN=CS1&CC&CC&CCC(=O)NC1=NN=C(NC(=O)CC)S1&&&
CC&C&CC&O=CO^CN&&O=C1NC(=O)C2C3CCC(O3)C12&&&
CC&C1=CC=CC=C1&CCl&&CN^NC=O&CC&CC&CN&C1=C[NH]C=C1&&&
CC&C&CC&&CC^C1=CC=CC=C1&CC&C=C^CO^CC&CO^CO^C&CC&&&C=O&C&&CC^CC&C=C&CO^CO^CC&&&&&C1=CC=CC=C1&CO&&&
CC&CC&CC&CC&C1=C[NH]C=N1&CC&CO^CN&&CC&C1=COC=C1&CC&C1=CSC=N1&CC&CC&O=CO&CO&CC&&&
CO&O=CO&CC&C1=CSC=C1&CC&C1=COC=C1&CC&C1=NOC=N1&CC&CC&C#N&&&
CO&CO&C1=CC=CC=C1&CS&O=[SH](=O)N1CCNCC1^CCl^CN&&&CC&O=C1C=CN=C2C=CC=CN12&&&
N=CN&CC&C1=CC=CC=C1&CC&C1=CON=C1&CC&C1=CC=NC=C1&CC&N=CN&&&
O=CO&CC&CN&N&NCC(=O)O&&CN^C1=CC=CC=C1&CC&C1=CSC=C1&CC&CO&&&
CN&CN&C1=CC=NC=C1&CN&NC(=O)N1CC2=CC=CN2CC2=CC=CC=C21&CC&C1=CC=CC=C1&CF&&CF&&
CN&N=C1C=CC=C[NH]1&&&
CC&C1=CSC=N1&CC&C^CC^CC&O=CN1CCN2C=NN=C2C1&&CC^CC&&&C1=C[NH]C=C1&&&
NC=O&CN&C1=CC=CC=C1^CC&&C1=CC=CC=C1&CN&NC1=NC(=O)C(N)=N1&CN&CC&C1=COC=C1&&&
CC&C1=CC2=CC=CN=C2C=C1&CO&CO&CC&CN&NC=O&CC&C1=CC=C2OCCOC2=C1&&&
CC&CC&O=CO&CO&C1=CC=CC=C1&CO&CO^CC&&C^CO^C=O&O=CO&&CC^CC&C=C&&&CC&C1=CC=CC=C1&CO&O=CO&CC&&&
CC&CO&NC(=O)C(=O)O&CN&C1=CC=CC=C1&CCl&&CC^C#N&&&
NC=O&CC&CC^CN^C=NO&CC&CO&CC&C1=CC=CC=C1&CN&&&C1COCCN1&&&
CC&CC&CC&C&O=C1CCC2=CC=CC=C2N1&&CC^CC&C1=CC=CC=C1&&&
CO&CO&CC&CC&C&CC&&CN^NC=O&CC&C1=C[NH]C=C1&CN&NC=O^CN^CC&&&C1=C[NH]C=C1&CC&C1=CC=CC=C1^CN^CCl&&&&CCl&&
CC&CO&CO&C1=CC=CC=C1&CC&CC^CO^CN&CO&NC=O&CC&CC&&&CN&O=C1COC2=CC=CC=C2N1&&&
CN&C1=CC=C2[NH]C=NC2=C1&CC&CO&CO&C1=CC=CC=C1&CC&CC&O=C1CSC(=O)N1&&&
CC&C&CC&&CC^CC&CC&C1=NN=N[NH]1&CN&C1CC2CCC1C2&CC&O=CO&&&
O=[NH+][O-]&C[NH3+]&C1=CC2=C(C=C1)[NH]C=C2&CC&CC&CC&CC&CN&C1CNCCN1&CN&CC&CC&C1=CC=CC=C1&&&
CC&O=C1NC(=O)C2(CC3=C(C=C4ON=C(N5CCOC5=O)C4=C3)N3CCOCC32)C(=O)N1&CC&CBr^CF&&&CC&&
CO&CO&C1=CC=CC=C1&CC&CN^CO^NC=O&CO&CC&&&C&CC&CC^CN^NC=O&NC(=O)O&CN&CO&CC&C&CO&CCC&CO&&CC^C1=CC=C2NCCCC2=C1&&&&&
CC&CO&O=CO&CC&CC&CN&O=C1[NH]C=NC2=C1C1=NC3=CC=CC=C3N=C1[NH]2&CN&CC^CN^C1=COC=C1&CC&&&C1CCOC1&&&
CN&O=C1C2=CC=CC=C2C(=O)C2=C1N=N[NH]2&&&
CS&N[SH](=O)=O&CN&CC&C1=CC=CC=C1&CC&C1=CC2=C(N=C1)[NH]C=C2&&&
O=C1CCC2C3CC4=CC=CC5=C4C2(CCN3)C1O5&CO&&CN^CC&C1CC1&&&
CC&O=C1C=C2CC3C4CCC(=O)C4CCC3C2CC1&CC&&&
O=C1CCNCCN1&CN&CC^CN^C1=CC=CC=C1&C&CC&CC&C&CO^CC^FCF&&&CC&&CF^C1=CC=CC=C1&&&&&
CC&C1=C[NH]N=C1&CN&C1=CC=CC=C1^CC&&C1=NOC=N1&CC&C1=CC=NC=C1&&&
CN&O=C1CN=CC2=CC=CC=C2N1&CN&NC(N)=O^CC^CN&C1=CC=CC=C1&C1=CC=CC=C1&&&CC&NC=O&CN&CC&CN&&&
CC&CC&CC&CC&CC&C&CC&CN^CC^O=CNO&NC=O&&&CN&C&CC&C^CC^C=O&C&&CC^CC&C1=COC=N1&&CC^CC&&&C1CC1&&&
CC&CN&N&NC(N)=O&CN^CN^O=C1N=CC=C[NH]1&C1=CC=CC=C1&CC&&&&CO&&
CC&CO&O=CO&CC&CCOC(=O)C1=C(C)NC=CC1&CC&&CC^C1=CC=CC=C1&C[NH3+]&O=[NH+][O-]&&&
CC&C1=CC2=NC=CN2C=C1&CC&C=C&CC&C1=CC=CC=C1&&&
NN&CN&C1=CC=CC=C1&CC&C#N^C[NH3+]&&O=[NH+][O-]&&&
NC=O&CC&CS^CN^SC1=NN=C[NH]1&C1=CC=CC=C1&CC&&&C1=CC=NC=C1^CN&&&&
S=C1[NH]N=CO1&CC&C1=CC=CC=C1&CC&C1=CC=CC=C1&&&
CO&CO&C1=CC=CC=C1&CC&C=NNC1=NC=CS1&CC&C1=CSC=C1&CBr&&&
CO&CO&C1=CC=CC=C1&CC&O=C1OCC2CC3=CC4=C(C=C3CC12)OCO4^CO^CN&CO^CO^CN&&&&&C1=CC=CC=C1&C[NH3+]&O=[NH+][O-]&&&
O=CO&CC&C1=CC=CC=C1&CN&O=[SH](=O)N1CCNCC1&CS&C1=CSC=C1&&&
CC&CC&O=C1CCCCCCCC(=O)OCCCC1&CC&&CO^NC(=O)O^CC^CN&&CO^CC&CO^CC^CC&C1CCOCC1&&CC^CC&CC&&CO^C1=CC=CC=C1&&CN^CO^C^CO&N^CO&CC^CO&CN&&&C&&&&CN&CN^CC&&&&&&CO&&
CC&CC&C&CC&&CC^C&CN&NC=O^CC^CC&NC=O&CC&CN&CC&CC&C&NC=O&CC&CN&CC^CN^CC&CS&NC=O&C&CS&CC&C=O&&&C&&CC^CN&C1=CC=CC=C1&&CC^CC&CS&C&CS&FCF&&&&CF&&
CC&C1=CC=CC=C1&CN&NC=O^CCl^CC&&&CC&CC&O=C1C=CC2=CC3=C(C=C2O1)OC=C3&CC&&CC&&
CC&CN&NC1=NC(N)=NC(O)=N1&CN&C1=CC=CC=C1^CO^CO&C1=CC=C2C=CC=CC2=C1&CO&&&C&FCF&&CF&&
O=CO&CC&C1=CC=C2[NH]C=CC2=C1&CC&CC&CC&CO&CO&C1=CC=CC=C1&CC&C1=CC=CC=C1&CCl&&&
CO&CO&C1=CC=CC=C1&CC&C1=CC=CC=C1^CC^CS&CN&N[SH](=O)=O^CF^CN&CN&&&CC&C1=CC=CC=C1&C&CS&CC&CS&&CC^C1CC1&&&&&
C1=CC=CC=C1&CC&CN&NC1=NC=CC=N1&CC&C1=CC=CC=C1&&&
CO&CO&C1=CC=CC=C1&CC&O=C1C=CN2N=CC=C2[NH]1&CN&CC^CC^C1=CC=CC=C1&C1=CC=CC=C1&CC&&&O=CN1CCCC1&CC&C1=CN=CN=C1&&&
CO&CO&C1=CC=CC=C1&CC&CC^CO^CN&CO&CN&&&C&CN&NC=O^CC^CC&C&C1=CC=CC=C1&C=O&CF&&CC&CC^C1=CC=CC=C1&&&CCl&&&
CC&C1=C[NH]N=C1&CC&CC^CN^C1=CC=CC=C1&CC&CC&O=CO&O=CO&&&&&
CC&C&CC&&CN^NC1=NC=C2C(=N1)C(N)=NC1=CC=CC=C12&CN&C1=CC=CC=C1^CC^CCl&O=CO&&CF&&&&
CO&CO&C1=CC=CC=C1&CO&NP(=O)(O)O&CN&C^CO^CC&C1=CC=CC=C1&&CC&&O=CO&CO&CC&C1=CC=CC=C1&&&
CO&CO&C1=CC=CC=C1&CC&C^CO^C1CCCC1&CO&&CC&&CN&&&
CC&C1=CC=CC=C1&CC&&CN^C=N^CC^CC&&&C1=COC=C1&&&
CC&CC&C1=C[NH]C=N1&CC&CN^CC^O=C1NCC2(CCNCC2)O1&&&CN&C1=CC=CC=C1&CC&C1=CC=CC=C1&CC&O=CO&&&
CN&NC=O&CC&O=C(O)N1CC2=C(C=NC=C2)C1&CC&C#C^CO^CC&C&C1=CC=CC=C1&CCC&CC&&CC^C1=CC=CC=C1&&&&&
NC=O&CN&C1CC2CCC(C1)N2^CC^CN&FC1=NC=CS1&CC&&&C1=CC=NC=C1&&&
CC&CC&CC&CC&O=C1CNS(=O)(=O)N1&CN&CO^CN^O=CO&CC&CC&C1=CC=CC=C1&CC&CC&CC&C1=CC=CC=C1&CC&CC&&&C&FCF&&CF&&
CC&CC1CCCC2C1CCC1C2CCC2C3CCCCC3=CCC12&CC&O=CO^CC^CO&&CC^CC&&CO^CC&&CC^CC&&CC^CC&&&CC&CC&CC&CC&CC&CO&&&
CO&CO&C&CC&C#C^CC^CC&C&C1=CC2CCCN2C1&CO&CO&&CC&CO^C1=CCCCCCCCCCC1&&&&&
O=CO&CC&CO&CO&C1=CC=CC=C1&CC&C&CC1=C(C(=O)O)C2=CC=CC=C2N=C1&&CC^C1=CC=C2[NH]C=CC2=C1&CN&CC&C1=CC=CC=C1&&&
CC&C1=CC=CC=C1&CN&NC=O^CO^CC&CO&C1=CC2=C(C=C1)[NH]C=N2&CC&CC&C1=CC=CC=C1&C1=CC=NC=C1&CCl&&&&&
CC&CO&O=CO&CC&CC&O=CNC1=NC=CS1&CC&CO&CO&C1=CC=CC=C1&CC&CN&C1=CC=C2NCCC2=C1&&&
CC&CC&CC&CO&O=C(O)N[SH](=O)=O&CS&C1=CSC=C1&CC&CC^CC^C&C1=CC=CC=C1&CC&CC&&CC^CN&&&N&NC=O&CC^CN^C1CCC1&CC&&&&&
CC&CC&CC&C&C=O&&CC^C1=C[NH]C=N1&CN&C1=CC=CC=C1^CC^CN&&&NC=O&CC&C1=CC=C2[NH]C=CC2=C1&CN&&CO^CO&&&
CS&N[SH](=O)=O&CN&C1=CC=CC=C1&CC&NC=O&CN&CC&CN&C1=C[NH]N=C1&CCl&&&
CC&CC&C&O=[SH](=O)N1CCCC1&CS^CC^C1=CC=CC=C1&&&CO&CO^CC^C1=CC=CC=C1&O=CO&CCl&&&&&
O=CNC1=NC2=CC=CC=C2S1&CC&CN&O=[SH](=O)N1CCNCC1&CS&C1=CC=CC=C1&CCl&&&
CC&CO&NC(=O)O&CN&NC1=NC=CC=C1&CN&CN^C[NH3+]^C&O=[NH+][O-]&CC&&&&CC&&
CC&CC1C=CC2=C(C=CC3=C2OCC2=C3C=CC=C2)O1&CF&&CC&&
C1=CC=CC=C1&CC&CC&C&CC&CC^CN^C1=CC=CC=C1&CN&&&C&CC&C1=CC=CC=C1^CC&&C&CO&&CC^C1=CC=CC=C1&CO&CO&C&FCF&&CF&&
O=CNC1=NC=CS1&CC&C1=CC=CC=C1^CC^CCl&O=C1CC(=O)C2=CC=CC=C2N1&&&&&
CN&C&CC&CS^CC^NC(=S)S&O=CO&CN&&&CC&O=CO&&&
CC&C&C1=CC=C2C(=C1)CNC1CCCOC21&&CC^C1=CC=CC=C1&CF&&&
O=CO&CC&O=C1C=C[NH]C2=CC=CC=C12&CN&C1CC1^CN&&C1CNCCN1^CF&&&&
CC&C&CCC&&CO^O=C(O)N1CCCC1&CC&C#C&CC&C1=CC=CC=C1&CN&N[SH](=O)=O&CS&&&
CO&CO&C1=CC=CC=C1&CC&C&C=O&&CC^O=C1C=CCN1&CO&&CN^CC^CC^C1=CC=CC=C1&C1=CC=C2C=CC=CC2=C1&&&&&
CC&C1=CC=CC=C1&CN&NC=O&CC&C&C=C&CC^CN^C1=CC=NC=C1&NC=O&&&CC&C1=COC=C1&&&
CN&CC&CC&NC=O&CN&C&CC&CC^CC^C1=CC=CC=C1&O=CO&&&CO&CC&C&C=O&&CC^C1=CC=CC=C1&CF&&&
C=O&C&CC&C1=CC=CC=C1^CC^CO&C1=CC=C2SC=CC2=C1&CO&CC&CC&C1=CC=CC=C1^CO^CN&CO&&&C1=C[NH]C=N1&CO&&&CC&CN&C1CCNC1&&&
CN&N&CN&&CN^CC&CO&O=CO&CC&C1C2CC3CC1CC(C2)C3&CN&NC=O&CC&CC1CC2(CCSC2)CC(C)(C)N1&CC&&&
CC&CO&CO&O=C1C=CC(=O)C=C1&CN&C1CN1^CC&&&CC^CN&O=CN1CCNCC1&CC&C1CCCCC1&&&
CCl&C1=CC=CC=C1&CC&C1=C[NH]N=N1&CN&C1CCOCC1&CC&CO^CO^CO&CO^CO^CC&CC&CO^CO^C1=CC=CC=C1&C1=CC=CC=C1&CC&CO&&&&&C1=CC=CC=C1&CC&&&C1=CC=CC=C1&&&
O=S=O&S&CS&CC^CS^C1=CC=CC=C1&C1=CC2=C(C=N1)SC=N2&&&&&
CN&C1=CC=CC=C1&CC&C1=C[NH]N=C1&CC&C^CN^FCF&C1=CC=CC=C1&&CF^CS&&&N[SH](=O)=O&&&
CC&C&CC&&CN^CN&NC1=NC(=O)[NH]C=C1&CN&C1CCOC1&CC&CO^CO&&&CO&&
NC=O&CN&C1CCNCC1^CC^CN&C1=CSC=N1&CC&&&C1=CC=C2SC=CC2=C1&&&
CO&CO&C1=CC=CC=C1&CC&C=C&CC&C&C=O&&CC^C&C=C&CC^CC^C1=CC=CC=C1&CC&CO&CO&&C[NH3+]&&O=[NH+][O-]&&&
CC&C1=C[NH]N=C1&CN&&CC&CN^N&N[SH](=O)=O&CS^CN&&CC&CO&CO&C1=CC=CC=C1&CC&CC&O=C1CSC(N2CCCCC2)=N1&&&
CC&NC=O&CN&CC&NC=O&CN&C&CC&&CC^O=CN1CCCC1&&&
CO&CO&C1=CC=CC=C1&CC&CC&O=CO&CO&CC1C2CCC3C4C=CC(=O)C4CC=CC3C12&CC&&CO&CC^CO^CO&&&CC&CC&&
CC&CC&CN&NC(=O)N1CCSC2=NC(S)=NN=C21&CS&CC&C1=CC=CC=C1&&&
C=O&C&CC&CS^CC^O=C1[NH]C(S)=NC2=CC=CC=C12&C1=CC=CC=C1&CN&&&C1=CC=CC=C1&CCl&&&
CC&CC1OC2=CC=CC=C2C2NC3=C(C=CC=C3)CCC12&CO&&CC&&
NC=O&CN&C^CC^C=C&C1=COC=C1&CC^CC&&C1=CC=CC=C1&O=CN1CCCC1&&&&&
CO&CO&CC&CN&C1=CC=C2[NH]C=NC2=C1&CC&C1=COC=C1&CC&C1=CC=CC=C1&CCl&&CCl&&
CO&CO&C1=CC=CC=C1&CS&O=[SH](=O)N1CCCCC1&CN&NC=O&CC&C1C2CC3CC1CC(C2)C3&&&
CC&C1=NOC=N1&CC&CN&N&CN&&CN^C1CCNC1&CN&CC&NC=O&CN&C1=C[NH]N=C1&CC&&CN&CC&&
NC=O&CN&C1=CC=C2OCOCC2=C1^CC&&C1=NC2=C(N=C3CCCCCN32)C(N2CCCCC2)=N1&&&
CC&C&CC&&CC^C1=CC=CC=C1&CN&CN&C1=CC=C2N=CC=CC2=C1&CC&O=CO^CC&&C^CO^FCF&&&&CF&&
CO&O=CO&CC&C1=CC=CC=C1&CN&NC=O&CC&CC&CC&C1=CC=C2[NH]C=CC2=C1&&&
O=CNN=C1C2=CC=CC=C2[NH]C2=CC=CC=C12&CC&CC&C1=CC=CC=C1&CCl&&&
C=C1CCCC2CCCC12&CC&CC^C^CC&CC&CC&&CC^O=C1C=CCO1&O=CO&&&&&
CC&C&CCC&&CC^CC&C&CC&&CC&CN^N=C(N)N&CN&C1=CC=CC=C1^CN^CCl&O=C1CCCC2=CC=CC=C2N1&&CCl^CN&&&CC&CN&N[SH](=O)=O&CS&&&
CC&CN&N&CCN&&CN^C&CC&&CC^CN&CN&C1=CC=CC=C1&CS&S&O=S=O&&CS^C1=CC=CC=C1&CC&C&CC&&CN^N#CN=C(N)N&CN&C&CC&&CC&&
CC&CO&O=CO&CC&CC&C1=NN=CO1&CC&C1=CC=CC=C1&CO&CO^CO&&CO^CO&&CO&&&
CO&CO&C&CC&&CC^CC&C1=CC=C2OC=NC2=C1&CC&C1CCNCC1&&&
NC=O&CC&CI^CN&&CC&CC&CN&CN&C1=CC=C2N=C3C=CC=CC3=CC2=C1&&&
CO&CO&C1=CC=CC=C1&CC&C#C&CC&C1=CC2=NC=CN2C=C1&CN&NC=O^CC&&C1=CC=CC=C1&CF&&&
CO&CO&C1=CC=CC=C1&CC&O=C1OCC2CC3=CC4=C(C=C3CC12)OCO4^CO^CC&CO^CO^CO&&&&&O=CO&CC&C&CC&&CC&&
CO&CO&C1=CC=CC=C1&CC&NC1=NC2=C(C=C1)C(=O)[NH]C(=O)[NH]2^CCl^CN&&CO^CC^CN&&C1CCNC1&&CN&&CC&C1CC1&&&
CF&C1=CC=NC=C1&CC&CO^CC^CO&CN&C1=CC=CC=C1&C1=C[NH]C=N1&CO&&&CO&CC&C1=CC=CC=C1&&&
C=C1C=CC(=O)O1&CC&C1=CC=CC=C1^CC^CCl&C1=CC=CC=C1^CC&CCl^CBr&C1=CC=CC=C1&&&&CO^CBr&&CBr&CO&&&CBr&&
CO&CO&C1=CC=C2C=[N+]3CCC4=CC5=C(C=C4C3=CC2=C1)OCO5&CC&CC^CO^C1=CC=CC=C1&CO&CCl&&&&&
CC&C&CO&&CC^CC&CC&CC&CC&CC&CC&CC&CC&CC&CC&CC&CC&C&C=O&&CC^C&CC(=O)O&&CC&CC^O=CO&&&
CO&CO&O=C1C2=CC=CC=C2[NH]C2=C1C=CC=C2&CN&CN&CC&CN&C1CNCCN1&&&
N#CC(=NO)C(N)=O&CO&CC&CC&CO&CO&CC&C1=CC=CC=C1&&&
O=CO&CC&CC&C&C1COCO1&&CC^CC&CC&O=CO&&&
CO&O=C(O)NO&CO&CC&CC&C1=CC=CC=C1&CO&CO&&&
CC&C=CC&CC&CC&CC&C&C=C&CC^CC^CC&&&C&CP(=O)(O)O&&CO&CP^O=[PH](O)O&&&
CO&CO&C1=CC=CC=C1&CC&C^CO^C=O&CO&&CC^C1CCOC1&C1=CC=CC=C1&&&CO&&CO&&
CC&CC&C1=CC=C2C=CC=CC2=C1&CS&O=[SH](=O)N1CCNCC1^CO^CN&CO&&&&&
O=C1CCOC2=CC=CC=C12&CC&C1=CC=C2OCCOC2=C1^CC&&CC^CO^C1=CC=CC=C1&&&CO&CO&CC&CN&C1CCNCC1&&&
CO&CO&O=C1[NH]C=NC2=C1C=CC=C2&CO&CO^CC&&C=C^CN^CC&CC^CO^C1=CC=CC=C1&CO&CO&&&&&&&
CO&CO&O=C1CCOC2=CC=CC=C12&CC&C1=CC=NC=C1&&&
CO&CO&C1=CC=CC=C1&CC&CN^CO^N&CO&NC(N)=S&&&CN^CN^C1=CC=CC=C1&CC&CC&C1=CC=CC=C1&&&CF&&&
NC=O&CN&CC^CC^CS&C1CCCCC1&O=[SH](=O)N1CCNCC1&&&CN&C1=CC=NC=C1&&&
CN&C1=CC=C2[NH]C=CC2=C1&CC&O=C1C=CC=C2SC=CN12&CC&O=CN[SH](=O)=O^CC^CS&CC^CC^C1=CC=CC=C1&C1=CC=C2OC=CC2=C1&NC=O&CCl&&&&&&&
CC&CS&N[SH](=O)=O&CN&C1CCCC1&CO&CO^CC^CC&C1=CC=CC=C1^CO^C1=CC=CC=C1&&&&&CC&C^CC^FCF&C&&CF^FCF&&&&CF&&
CC&C1=CC=C2[NH]C=NC2=C1&CC&O=C1[NH]C=NC2=C1C=N[NH]2^CN^CN&C1=CC=CC=C1&C1CCOCC1&&&&&
CC&C1=CC=CC=C1&CC&CN&O=CN1CCNCC1&CC&C1=CC=C2OC=CC2=C1&&&
CC&C1=CC=CC=C1&CN&C1=C[NH]N=C1^CC^CC&CN&C#N^CN^O=C1[NH]N=CC2=C1[NH]C=C2&&&C1CCNC1&&&CN&&&
CC&O=CNN=C1[NH]C2=CC=CC=C2S1&CN&CC&C1=CC=C2OCOC2=C1&&&
CC&C1=C[NH]N=C1&CN&C1=CC=CC=C1^CC&&&CC^C&C=O&&CC^C1=CC=CC=C1&CO&&CC&&
CC&O=C1C=CC2=CC=CC=C2[NH]1&CO&CO^CC^C1CCOC1&&&CO&&&
CO&O=CO&CC&C&CO&&CC^C1=CC=C2[NH]C=CC2=C1^CC^CCl&C&&&FCF&&CF&&
CO&O=CO&CC&C&CC&&CN^NC=O&CC&CN&NC=O&CC&C&CC&CC^CN^CC&NC=O&CC&CC&CN&C&NC=S&CC&CC&CC^CN^C&CC&NC=O&CC&CN&CC&&CN^N=C(N)N&C&NC=O&&&CC&CC&CC^CN&&C&N&CC&NC=O&&CC^CC^CN&&C&&&CC&&CN^NC(N)=O&CN&CC&C1=CC=CC=C1&&&
CO&O=CO&CC&CC&CC&NC=O&CN&C1=CC=CC=C1&CC&NC=O&&&
O=C(O)N1CCC2=CC=CC=C2C1&CO&C1=CC=CC=C1^CC^CN&C1=CC=CC=C1&C1CCNC1&&&&&
CO&CO&C1=CC=CC=C1&CC&CN&NC1=NC=NC2=C1C=NO2&CC&&&
C=C&CC&CC&C&CC&C1=CC=CC=C1^CC&&O=C1CCCCC1&&&
CC&C1=CC=CC=C1&CS&O=CN1CCN([SH](=O)=O)CC1&CC&CS&SC1=NN=CN2C1=CC1=C2C=CO1&&&
CN&C&CC&CC^CC^C1=CC=CC=C1&O=CO&CCl&&&&&
CC&CC&CC&C&CO&&CC^C&CC&CN^CN^CN&NC=O&CC&CC&C1=CC=CC=C1&CN&CC&NC=O&&CC^CC&&&C1=CC=CC=C1&CC&C&FCF&&CF&&
CC&C1=CC=CC=C1&CC&C&CC&NC=O^CN^CN&N&C1CCCC1&NC=O&&&CC^CN^NC(=O)C1=NSC=C1&C1=CC=CC=C1&CN&CC&&&&&
CCl&C1=CC=CC=C1&CN&NC1=NC2=CC=CC=C2C(N)=N1&CN&C&CC&C1=CC=CC=C1^CC&&C1=CC=CC=C1&CCl&&&
CO&CO&C1=CC=CC=C1&CS&O=[SH](=O)N1CCOCC1^CC&&O=CO&CO&CC&O=CN1CCCC1&&&
CC&CC&CC&CC&CC&CC&O=C1N=C[NH]C2=C1[NH]C=C2&CN&&CC^O=[SH](=O)N1CC=CC1&CS&&&
CC&CC&CC&CC&CC&CC&CC&CN&NC1=NC(=O)C2=C([NH]C=N2)C(=O)[NH]1&CN&C1CCOC1&C[NH-]&N#[N+][NH-]^CC&&CO&&&
CO&CO&C1=CC=CC=C1&CC&C=C&CC&C1=CC=CC=C1&CO&CO^CO&&CO^CC&&C=C&CC&C&C=O&&CC^O=C1C=CCN1&CO&&CN&&
CC&CO&O=CO&CC&C1=CC=CC=C1&CS&O=[SH](=O)N1CCNCC1&CN&C1=CC=CC=C1&CCl&&CCl&&
O=C1C=C[NH]C(=O)[NH]1&CO&&CN^CC^CN^CC&CC&C1=CC=CC=C1&C1=CCCC1&&&&&
CC&C&CC&&CN^NC1=NC(=O)CS1&CC&C&CC&&CC^O=C(O)N1C=CC2=CC=CC=C21&CO&C1=CC=CC=C1&&&
C^C1=CC=C2C(=C1)CCC1C2CCC2CCCC21&CO&CO^CO&CC&&O=CO&CC&C1=CSC=N1&&&
CO&CO&C1=CC=CC=C1&CC&C1=C[NH]N=N1^CO^CN&CO&C1CCOCC1&&&CC&CO^CO^O=CO&O=CO^CO^CC&CC&O=CO^CO^C1C2CC3CC1CC(C2)C3&&&CC&O=CO&&&&&CC&&&
CC&C=C&C&CC&&CC^O=CO&CO&C1CC2OCCC3CCCC(CO3)C2C1&CC&&CO^O=CO^CO^CC&O=CO^CO^C1=CC=CC=C1&CC&O=CO^CO&&&&CC&O=CO^C&&CC&CC^C&&&CO^CC&&&&CO&&
CO&CO&C1=CC=CC=C1&CC&CN^CO^C1=CC2=C(CNCC2)S1&CO&CN&&&NC=O^CC^CC&C#N&C1=CC=CC=C1&&&&&
CS&SC1=NC=NC2=C1N=C[NH]2&CN&C1COCCO1&&&
CO&CO&CC&CO&O=CO&CC&C&O=C1OC(=O)CC2C1CCC1CCCC(=O)C12&CC^CC^O=CN1CCCC1^CC^C&&&&&CC&&CC&&
CC&NC1=NC2=CC=CC=C2O1&CN&C1=CC=NC=C1&CC&C1CCNCC1&&&
O=C1NC(=O)C2(N1)C1CCC2CC2=CC=CC=C2C1&&&
O=C1N=C[NH]C2=CC=CC=C12&CC&C1=CC=CC=C1&CF&&&
CO&CO&C1=CC2=C(C=C1)C1CNCC1CC2&CN&C1CCCCC1&CC&C^CC^C=NO&&&CO^CC^CC&&&CN&&&
CC&C&CC&&CC^CC&C1=C[NH]N=C1&CN&&CCl&CC^CN&C1CCNCC1&CC&&&
C1=CC=CC=C1&CC&C1=COC=C1^CC^CC&C1=CC=C2C=NC=CC2=C1&C1=CC2=NC=CN=C2C=C1&&&&&
CC&O=CO&CO&C1=CC=CC=C1&CC&O=CO&CO&CC1CCCC2C1CCC1C3CCC4CCCCC4C3=CCC12&CC&&CC&CC&CC&CC^NC(=S)N1CCN(C=O)CC1^CC^CN&&CC^C1=CC=CC=C1&&&CCl&&CCl&&
C[NH3+]&C1=CC=[NH+]C=C1&CC&C1=CC=NC=C1&CC&O=C1C=NC2=N[NH]C=C2[NH]1&CN&C1=CC=NC=C1&&&
CC&CC&CC&CN&NC=O&CC&O=CN1CC2=CC3=C(C=C2C=N1)OCO3&CC&C1=CC=CC=C1^CC^CN&C1=CC=CC=C1&&&&&
C=NN1C=NC2=C(CC3C4CCC3C2C4)C1=O&CC&C1=CC2=CC=CC=C2OC1&&&
CO&CO&O=C1C=CC2=CC3=C(C=C2O1)OC=C3&CC&C=O&&&
CC&C&CC&&CC^CC&CO&O=[PH](O)O&CP&C1=CC=CC=C1^CO&&C1=CC=CC=C1&CC&C=C1SC(=S)NC1=O&&&
NC=O&CN&C1=CC=CC=C1^CC^CI&C1=CC=CC=C1&&&CC&C1=CC=CC=C1&CC&C1=NC=C2C=C[NH]C2=C1^CO&&&&
CC&C1=CC=CC=C1&CN&NC(N)=O&N&CN&CC^CN^C1=CC=CC=C1&C1CCNC1&&&CN&C&CC&&CC^CC&C&CC&CN^CC^N&C1=CC=CC=C1&N[SH](=O)=O&&&CS^CN^C1=CC=CC=C1&&&&&
CC&O=CO&CO&CC(=O)OC1C(=O)OC(C=NN=C2C(=O)O)CC2C1=C&CC&C1=CC=CC=C1&CO&&&
CN&N&CN&&CN^C&CC&CC^CC^C1=CC=CC=C1&O=CO&CO&&&CO&CC&CC&C1=COC=N1&CC&C1=CC=CC=C1^CC^CF&C&&&FCF&&CF&&
CO&CO&C1=CC=CC=C1&CC&CC&C&CN&NC(N)=O^CC^CN&O=CN1CCNCC1&C1=CC=CC=C1&CN&CC&&&&CCl&&
CC&CO&O=CO&CC&C=C&C&CC&&CN^O=C1NC(=O)C2=CC=CC=C12&&&
CC&CC&CC&CC&C1=C[NH]C=N1&CC&C=C1NC(=O)NC1=O^CN^CN&CC&CC^CN^C1=CC=CC=C1&CC&CC&CC&CC&C1=N[NH]N=N1&C&&&&&CCC&&CC&&
CC&C=C1C=CC2=CC=CC=C12&CC&CC^CF^O=CO&&CC^CO&C1=CC=CC=C1&CC&CC&C=C&C&C&CC&CC&&CC&CC&&CC&O=CO&&&
CC&NN=C(C=NNC=O)C(=O)O&CC&C1=CC=CC=C1^CO&&CC&CC&C#N&&&
CO&CO&NC(=O)N1CCC2=C(C=CC=C2)C1&CO&CO^CC&&C^CN^FCF&C1=CC=CC=C1&&CF^CC&&&C&FCF&&CF&&
CC&CO&CO&C1=CC=CC=C1&CN&N&N[SH](=O)=O&CS^CN^C1=CON=C1&CC&CC&C&&CC^CO&&&&CC^CN&O=[N+]([O-])C1=N[NH]C=C1&CBr&&CC&&
NC=O&CN&CC^CC^C1=CC=CC=C1&C1=CC2=CC=NC=C2C=C1&CF&&&&&
CC&CC&CC&CC&CC&CC&CC&CC&CC&CC&CO&CO&C1=CC=CC=C1&CO&&CC^O=CO&&&
NC=O&CC&C1=CSC=C1&CN&NC=O&CC&CC&C1C2CC3CC1CC(C2)C3&&&
CC&C&CC&&CN^N&CN&CC^CN^CC&C1CCCCC1&CC&CC&C1=CC=CC=C1&CO&CF&O=CO&&&CC&C1=CC=CC=C1&CO&&&
CC&C&CCC&&CO^NC(=O)O&CN&CC&CC&NS(=O)(=O)C1=NN=C(NC=O)S1&&&
CO&CO&O=C1NCCCCNCCOC2=CC=CC=C12&CN&&CN^NC=O^CC^CC&&CC^C1=CC=CC=C1&&&CF&&&
C1=CC=NC=C1&CC&C1=CC=C2N=CC=CC2=C1&CC&CN&CN&C1=CC=C2N=CC=CC2=C1&&&
O=CNN=C1CCCC(=O)C1&CC&CS&SC1=NC=NC2=C1C=CS2&CC&C1=CC=CC=C1&&&
CS&S&O=S=O&&CS^C1=CC=CC=C1&CN&NC1=NC(N)=NC=C1&CN&C1=CC2=CC=CN=C2C=C1&&&
CC&CC1CC=CCC1&CC&CN^CC^C1CNCCN1&C1=CC=CC=C1&CN&&&C1=CC=CC=C1&CC&O=CN[SH](=O)=O^CO^CS&CO&OC1=NC=CC=C1&C1=CC2=C(C=C1)[NH]C=C2&CO&CF&C1CCC1^CC&&&&C1=CC=CC=C1&CF&&&
CC&C1=CC=C2[NH]C=CC2=C1&CC&C1=CC=CC=C1^CN^CO&CC^CO&&C1=CC=CC=C1&&&CO&CO&CC&CN&C1CCNC1&&&
CO&CO&C1=CC=CC=C1&CF&&CN^C1CNCCN1&CN&CC&CC&CC&CN&O=C1NC(=O)C(C2=CC=C(F)C=C2)N1&CC&C1=CC=CC=C1&CF&&&
CC&C&CC&&CN^C1=C[NH]C=N1&CC&CN&C1CCNCC1&C&CO&CO^CC^C1=CC=CC=C1&O=CO&&&&&
CN&C1=CSC=C1&CC&C1=CC=CC=C1^CC&&NC=O&CN&C1=CC=CC=C1&&&
ClC1=NC2=CC=CC=C2C2=C1C=C[NH]2&CN&C1=CC=CC=C1&&&
CC&C1=CC=NC=C1&CC&C1=CC=C2C=NC=CC2=C1&CN&NC=O&CC&C1CC1&&&
CC&NC(=O)C1=NN2C=CC=NC2=N1&CC&&CN^C1=CSC=C1&CC&&CC&CC&&
CO&CO&C1=CC=CC=C1&CC&C^CO^CC&CO&CC^CC^C1CCCC1&CC&O=CO&&&C&&&C=O&&CC^C1=CC=CC=C1&CC&&&
CN&CNC=O&CC&C1=CC=CC=C1&CC&NC1=NC=NC2=CC=CC=C12&CN&CC&C1=CSC=N1&&&
CO&CO&C1=CC=CC=C1&CC&CN^CO^O=C1NCC(=O)N2CC3=C(CC12)C1=CC=CC=C1[NH]3&CO&CC&&&C1=CC=C2OCOC2=C1&&&
CC&CC&O=C1OC=NC2=C1C=CC=C2&CO&&CC^C1=CN=C(N2CCNCC2)C=C1&CN&C&CCC&&CC&&
CC&C1=CC=CC=C1&CN&SC1=NN=C[NH]1&CC&CC^CS^C1=C[NH]C=C1&CC&CN&O=CNC1=NC=CS1&&&&&
CC&C&C=C&CC^CC^C=C&O=CO&CC&&&C&CC&&CC^CC1CCCC2C3=CCC4CCCC4C3=CCC12&CO&&CC&CC&CC&CO&CC&&
O=CNC1=NC=CC2=CC=CC=C12&CC&C1=CC=CC=C1&CF&&CS^O=[SH](=O)N1CCC2=CC=CC=C21&&&
CC&C&C=O&&CC^C1=CC=CC=C1&CN&NC=O&CC&CC&C1=CSC=N1&CC&C1=CC=CC=C1&CC&&&
CO&CO&C1=CC=CC=C1&CO&CO^CO&&CO^CC&&C=C&C&CC&C#N^CC&&O=CO&&&
CO&CO&C1=CC=CC=C1&CC&CC^CO^CN&CO&NC=O&&&CC&CC&CN&O=C1NC2=CC=CC=C2SC2=NC=CC=C12&&&
CC&C&CC&CC^CC^O=CO&CC&&&O=C1CCCN1&CN&C1=CC=CC=C1^CC^CCl&CC&&&CC&C1=CC=CC=C1&&&
CO&CO&C1=CC=CC=C1&CC&C=N^CBr^CN&&&C1=CC=CC=C1&CS&S&O=S=O&&CS^CC&C1=C[NH]N=N1&CN&O=C1CCCCCCCCCCC=CC=CCCO1&CC&C^CC^CC&&CO&CN&CC^N&CC^CO^CN&C=O&&CC&CN&&&CC&&&CO^O=CO^CC^CC&&CO^C1CCNCC1&CO&CN&&&&&
CO&CO&C1=CC=CC=C1&CC&C1=CN2N=CC=C2N=C1&CC&C&CC&&CC&&
CC&C1=CC=CC=C1&CC&NC=O&CN&C1=CC=NC=C1&CN&N&CN&&CN^CC&NC=O&CN&C1CC1&&&
CC&C1CCNCC1&CN&CC&CO&CO&O=C1C=CC2=CC=CC=C2O1&&&
CC&O=C1OC=CC2=C1C=C1CCCCC1O2&CC&C&CC&&CC^CN&NC=O&CC&C&CN&&CC^CO&O=CO&CC&CC&C&CC&&CC&&
CC&CO&CO&C1=CC=CC=C1&CN&C1CNCCN1&CN&CC&CC&CC&CN&O=C1C=CC=N[NH]1&CC&C1=CC=CC=C1&CF&&CF&&
CC&CC&C&CC&CO^CC^CO&CC1CCCC23CC24CCC2C5CCCOC5CC2C4CCC13&&&CC&&CO&CC&CC&CO^CO^CC^O=CN1CCOCC1&&&CC&CO&&&
O=CN1CCCCC1&CC&C1=CC=CC=C1^CC^CCl&CS&&&S&O=S=O&&CS^S=C1COC2=C(C=CC=C2)N1&CCl&&&
CC&C1=C[NH]N=N1&CC&O=CO^CN&&C1=CC=CC=C1&&&
CO&CC&CO&CO&CC&CN&CN&CC&C1=CC=CC=C1&CC&C1=CC=CC=C1&&&
C=C&C&CC&&CC^C1=CC2C(OC3C4=CC=CC=C4CCC32)OC1&CC&&CO^CO^CO&&O=CO^CC^CC&&CO&&O=CO&CC&&&
O=C1CCC2=C(C=CC3=CC=CC=C23)O1&CC&C1=CC=C2OCOC2=C1&&&
C=O&C&CC&C=C^CC^CC&C1=CC=C2OCCOC2=C1&C1=CC=CC=C1&&&CCl&&&
CO&CO&C1=CC=CC=C1&CF&&CC^C1=CC2=C(N=C1)[NH]C=C2&CC&C#N^CC&&C1CCNCC1&CN&&&
CC&CC&CC&CC&CC&CC&CC&CC&CC&CC&CC&C[NH3+]&[NH4+]&C1CC2CCC(C1)[NH2+]2&CC^C[NH3+]^CC&&&CC&C&CC1=CC=CC=C1&&CO&CC^C1=CC=CC=C1&&&
CO&CO&C1=CC=CC=C1&CC&C1=NOC=N1^CO^CC&CO&C1=C[NH]N=C1&&&CC&C^CN^CCC&&&&CC&&
CO&CO&C1=CC=C2SC=CC2=C1&CC&CC^CC^C1=CC=CC=C1&C1=CC=CC=C1&CO&CO&O=CO&&&CC&&&
CN&CN&CC&C&CO&&CC^C&CC&C1=CC=CC=C1^CN^CF&C1=CC=C2[NH]C=CC2=C1&&&&&
CO&O=CO&CC&C1=CC=CC=C1&CC&C^CO^CO&&&&CC^CN&CN&C&CC&&CC&&
NC=O&CC&CO^CN^CO&CC&C1=CC=CC=C1&C1=CC=NC=C1&CCl&&&&CCl&CCl&&
CC&CC&C&CC&&CC^C&CC&CO^CN&&N[SH](=O)=O&CS&C1=CC=CC=C1&CC&&CC&CC&CC&&
CC&CN&N&NC=O&CC^CN^C1=C[NH]N=N1&CC&CC&C1=CC=CC=C1&CC^CN^CO&C&CC&&&CC&C1=CSC=C1&&CC&&&&
NC(=O)N1CCC2=C(C1)[NH]C=N2&CN&C1=CC=CC=C1^CC^CO&C1=CC=NC=C1&CO&&&CC&CC&C1=CC=CC=C1&&&
CC&C[NH3+]&[NH4+]&CC[NH2+]CC&&C[NH3+]^CC&CC&CC&CCCN(CC)CC&&&
CO&O=CO&CC&O=C1C2=CC3=C(C=C2CC12CC1=CC=CC=C1C2)CCC3&&&
CC&CO&O=CO&CC&C=C1SC2=NC=CCN2C1=O&CC&&CC^C1=CSC=C1^CC&&C1=CC=CC=C1&CO&CO&C1=CC=CC=C1&&&
CC&CC&C&CC&&CC^C&CN&NC=O^CC^CC&NC=O&C&CN&CC&C&CC^CN^CC&C1=CC=CC=C1&NC=O&CC^CC^CO&CC&CC&O=CO&&&C&CC&&&CC&CN&CC^CN&&CC&NC=O&CC&CC&CN&C&&&CC&CC^CN^C1CCCCC1&NC=O&&&CC&CC&CC&C1CCCCC1&&&
CC&CC&CC&C&CN&NC=O^CC^CC&O=CO&C&&&CC&CC^CN^C1=CC=CC=C1&NC=O&&&CC&C&CN&NC=O^CC^CC&C&C&CC&CC&&CC^CC^CN^CC&C&NC=O&&&CC&CC&&CC^C&&&CC&CC^CN^CC&NC=O&CC&CC&CN&C1=CC=CC=C1&&&CO&&CO&&
NC(=O)NC1=NC2=CC=CC=C2S1&CCl&&CC^C&FCF&&CF&&
CC&CC&C&O=C1C=C2C=CCCC2C(=O)O1&&CC&&
CO&CO&C1=CC=CC=C1&CN&O=C1C=C[NH]C(S)=N1&CO&&CS^CC&NC=O&CN&C1=CC=CC=C1&CS&O=[SH](=O)N1CCCC1&&&
CC&C1=CC=CC=C1&CN&NC=O^CN^CC&NC=O&C&CC&O=C1CNC(=O)N1&C1=CC=CC=C1&CN^CC&&C1CCCCC1&&&&&
CC&CC&CC&CC&CC&CC&CC&CC&CC&C&C=O&&CC^C1=CC=CC=C1&CO&&CO^CO&&&
CC&C1=CON=C1&CC&C1CCNC1&CC&C1=CC=CC=C1^CN&&&&
CC&C1=CC2=NC=CN2N=C1&CC&C1=CC=CC=C1^CC^CO&C1=CC=CC=C1^CC&&&&NC1=NC=CC=N1&CN&C1=CC=CC=C1&CF&&&
O=C(O)C1=NN2C(=O)[NH]C3=CC=CC=C3C2=C1&CO&CC^CC^O=CN1CCOCC1&O=CO&&&&&
CC&C1=COC=N1&CC&C1=CC=CC=C1^CC&&CC&CO&CO&O=C1CC2=CC=CC=C2CN1&CN&C1=CC=CC=C1^CC^CC&CC&C#N&O=C1CCCCO1&&&CO&&&
CCl&C1=CC=CC=C1&CC&CN&NC(N)=S&CN&C1CCCCC1&&&
CC&CO&CO&C1=CC=CC=C1&CC&C^CO^CNC(=O)C(=O)NC1=NC=CS1&CO&&CC&&&&
CO&CO&C1=CC=C2C=CC=CC2=C1&CC&NC=O^CBr^CN&&&CC&C1CCNC1&CN&C1CC1&&&
N=C(NO)N1CCN(C(N)=O)CC1&CN&C1=CC=CC=C1&CN&CN&C1=CN=C2N=C[NH]C2=C1&&&
CC&C&CC&&CN^N&NC=O&CC^CN^C1=C[NH]N=C1&CC&CC&NC=O&C1=CC=CC=C1&CN&&&C1=CC=CC=C1&CF&&CF&&
CC&C&C=O&&CC^C1=CC=CC=C1&CO&O=CO&CC&C1=COC=C1&C[NH3+]&O=[NH+][O-]&&&
CC&C1=N[NH]C=N1&CC&&CN^CC&C1CCNC1&CN&CC&CC&CS&N[SH](=O)=O&&&
CS&CS&CC&C1=C[NH]N=N1&CN&CC&CC&C1=CC=CC=C1&&&
CN&N&NC=O&CC^CN^O=CN1CCC2=NC=CN=C2C1&CC&CC&CC&C1=CC=CC=C1&CN&CF&C1COCCN1&&&&&
CCl&C1=CC=CC=C1&CC&C1=CN=C2N=C(N3CCOCC3)N=C(N3CCOCC3)C2=C1^CCl^CCl&&&&CC^C1=CN=CN=C1&&&
CC&C1=CSC=N1&CC&C1=CSC=N1&CC&CC^CCl^CO&&&CO&C1=CC=C2CCCC2=C1&CC&CC&O=CO&&&
CC&CC&CN&O=C1C=C2CNCCC2=N[NH]1&CN&CC&O=CN1CCCC1&&&
CC&CC&CC&C&CC&CN^CC^CN&CN&&&NC=O&CC&C&CC&CC^CN^C1CCCCC1&NC(=O)C1=NC2=CC=CC=C2O1&&&&&
NC1=NC(=O)C2=NC=C[NH]C2=N1&CC&NC=O&CN&CC&C1=CSC=C1&CC&NC=O&CN&C&CC&CC^CC^CC&O=CO&O=CO&&&&&
CC&O=CO&CO&CC1C2CCC3C4C=CC(=O)C4CC=CC3C12&CO&&CO^O=CO^CC^CC&&CO^C&&CC^CC&&CC&CC&&C1=CC=CC=C1&&&
CC&C&C1COOC1&&CC^CC&O=CO&&&
O=CO&CC&CC&CC&CC&C=C&CC&CC&C1CC2CCC1O2&CC&CN&NS(=O)(=O)NC(=O)O&CO&CC&C1=CC=CC=C1&&&
CC&C=NN1C=NC2=C(CC3CCC4CC(=O)OC4C3C2)C1=O&CC&C1=CC=CC=C1^CC^C[NH3+]&O=C1C=CC2=CC=CC=C2O1&O=[NH+][O-]&&&&&
O=CO&CC&C=C1C2=CC=CC=C2COC2=CC=CC=C12&CC&CC&CN&C1=CC=C2C3=C(CCC3)[NH]C2=C1&&&
CN&C1=CC=CC=C1&CN&NC=O&CC&CC&CC&CC&CN&C1=CC=C2[NH]C=CC2=C1&CC&O=C1C=CC(=O)N1&CC&C1=CC=C2[NH]C=CC2=C1&&&
CC&C1=CC=CC=C1&CO&CO^CC^CC&C^CO^CC&C=O&&&CC&&CC^CO&CC&CO&C1CCCC1&C1=CC=CC=C1&&&CC&O=CO&&&
CC&CC&C&CCC&&CO&CC^O=C1CCNCCN1&CN&CC^CN^C1=CC=CC=C1&C&CC&CC&&&&CC&&
CN&CN&C1=CC=CC=C1&CC&CC&CN&O=C1C=CC(=O)C2=CN=CC=C12&CCl&&&
CC&CC&CC&C&C1=CC=C2C3=C([NH]C2=C1)C1CCCCN1CC3&CF^CO&&O=CO&CC&C&CC&CC^CN^C&NC(=O)O&CC&CO&&CC^CC&&&C1=CC=CC=C1&&&
C#N&CC&O=C1C=CS[NH]1&CN&CN&CC&C1=CC=CC=C1&CCl&&&
O=[NH+][O-]&C[NH3+]&C1=CC2=NC3=C[NH]C=CC3=C2C=C1&CN&CC^CO^C1CCCCCC1&&&&&
CN&C1=C[NH]C=C1&CC&C=C1SC(=N)NC1=O&CN&C1=CC=CC=C1^CN&&&&
CC&C1CNC1&CN&&CN^O=C1C=C[NH]C2=CC=CC=C12&CF&&CC^O=CO^CN&&C1CC1^CCl&&&&
CO&CO&C1=CC=CC=C1&CC&CC&NC=O&CN&C&C=C&CC^CC^C1=CC=CC=C1&NC=O&CCl&CN&&&CC&CN&C1COCCN1&&&
O=C1C=N[NH]C(=O)[NH]1&CN&C1=CC=CC=C1&CS&N[SH](=O)=O^CCl^CN&&&CC&CC&C1=CC=CC=C1&&&
CC&C1=C[NH]C=C1&CC&C^CC^C=O&&CN&CC^CC&CN&C1=COC=C1&O=C1NS(=O)(=O)C2=CC=CC=C12&&&&&
O=C1CCC2=CC3=C(C=C2N1)OCO3&CC&C1=CC=CC=C1^CN^CF&C1=CC=CC=C1&&&&&
CC&C&CC&&CC^CS&O=[SH](=O)N1CC2=CC=CC=C2C=N1&CC&C=C&CC&C1=CC=CC=C1&CC&CC&C&CC&&CC&CO&&
CN&NC=O&CC&C1CCNC1&CN&CO^CN^CO&C1=NC=C2C=C[NH]C2=N1&CC&CC&CO&C1=CC=CC=C1^CN&&&&&&
C#N&CC&C1=CC=CC=C1&CC&C&C=O&&CC^CN&O=CN1CCNCC1&CC&C1=CC=CC=C1&&&
O=CO&CO&C1CN2CCC1CC2^CC&&C&CC1=CC=CC=C1&&CO&CC^C1=CC=CC=C1&&&
CO&CO&C1=CC=CC=C1&CC&C1=CC2=CC=CN=C2C=C1^CO^CC&CO^CO^NC=O&&&CO&CN&&&C1=CC=CC=C1&CS&O=[SH](=O)N1CCCC1&&&
O=C1C=CC2=CC=CC=C2O1&CO&CO&CC&CC&CC&C1=CC=CC=C1&&&
N[SH](=O)=O&CS&C1=CC=CC=C1&CS&O=[SH](=O)O^CN&&NC=O^CCl^CC&&&CO&CO&C1CCOCC1&CC&CO^CO&&&CO&CO&&
CC&NC(=O)N1CC2=C(C=NC=N2)C1&CC&C1=C[NH]N=C1^CC^CN&CC^CN^C1=CC=CC=C1&CO&C1=CC=CC=C1&CC&&&CF&O=CO&&&&&
CC&C&CC&&CC^CC&C&CN&NC=O^CC^CC&O=CO&C1=CC=CC=C1&&&CN&NC=O^CO^CC&CO&C&C&CN&CC(=O)O&&CC&CC^CC&O=CO&C&&&CC&&CC&&
CO&CO&C1=CC=CC=C1&CC&O=C1CCN1&CC&C1=CC=CC=C1^CN^CO&C1=CC=C2OCOC2=C1&CO^CO&&&&CO^CO&&CO&&&
CC&C&CC&&CC^O=C1CNCCOC2=CC=CC=C2C=CCNC(=O)CNC(=O)CNC(=O)CN1&CC&CC^CC^C1=CC=CC=C1&CC&CF&C1=CC=CC=C1&&&CCl&&&
CC&O=CN1CCSC2=NC=CC=N21&CC&O=C1C=CC2=CC=CC=C2O1&&&
CC&C1=CN2N=CSC2=N1&CC&C=C1C(=O)NC(=S)NC1=O^CC&&C1=CC=CC=C1&CF&&&
CC&CN&N&CCN&&CN^CC&CC&CN&C1=CC2=C(C=CS2)[NH]1&CC&O=CO&CO&CC&C1=CC=CC=C1&CC&&&
CC&C&CC&&CC^CC&C&CN&&CC^C1=CC=CC=C1&CC&C^CN^FCF&O=CN1CCNCC1&&CF^CC&&&CC&CC&C1=CC=CC=C1&CCl&&&
CO&CO&C1=CC=C2SC=CC2=C1&CC&C1=CC=CC=C1^CC^CF&C1=CC=CC=C1&&&CF&&&
NC=O&CC&CC^CN^CC&C1=CCCCC1&C1=CC=C2OCCOCCC2=C1&CC&&&O=CO&&&
CO&CO&C1=CC=CC=C1&CC&CC&CN&N[SH](=O)=O&CS&O=C1COC2=C(C=CC=C2)N1&CC&&&
CC&C1=CN=C2C=C3[NH]N=CC3=CC2=C1&CC&&CN^CC^CC^C1=CC=CC=C1&&CC&&C&FCF&&CF&&
C=O&C&CC&C=C^CC^CC&C1=C[NH]C=C1&C1=CC=CC=C1&&&CCl&&CCl&&
NC=O&CC&CC&C1=CC=CC=C1&CC&CC&NC1=NC=NC=C1&CC&C1CC1&&&
CC&CC1CCC2=C(C1)C1=CC=CC=C1[NH]2&CN&CC&CC&CN&C1CNCCN1&CN&C1=CC=CC=C1&&&
CO&CO&O=CNC1=NC2=CC=CC=C2S1&CC&CO&CO&C1=CC=CC=C1&CO&CO&&&
CO&CO&CC&CC&CN&NC=O&CC&C1=CC=CC=C1&CN&NC=O&CC&CS&SC1=NC2=CC=CC=C2C=C1&CC&C#N&&&
CC&C1=CC=CC=C1&CC&C1=CC=CC=C1&CC&NC=O&CN&C&CC&CC^CC^C&NC=O&CC&CN&&CC^C1CCCC1&&&CC&NC=O&CN&C&CC&O=CO^CC&&C&CC&&CC&&
O=CO&CC&C1CCNC1&CO&CO&C&O=C1CC2=CC=CC=C2N1&CCl^CC&CCl^C1=CC=CC=C1&&&CCl&&&
CN&C&CC&CC^CC^C&O=CO&CC&&&CC^CC^CC&O=CO&CC&&&CC&C1=NOC=N1&CC&C1=CSC=C1&&&
O=CN1CCOCC1&CC&C=C&CC&C1=CC=C2OCOC2=C1&&&
CC&O=C1N=C(S)N=C2C=CC=CN12&CS&CC&NC=O&CN&C1CCCC1&&&
CO&CO&C1=CC=CC=C1&CC&CC&CC&O=CO&CO&CC&C&C=O&&CC^C&O=C1C2=CC=CC=C2C(=O)C2=C1C=C1CCCCC1=C2&CO^CO&CO&&&CO^CO^CO^C1CCOCC1&CO&CN&&&&CO&CC&&
C=O&CC&C1=CC=C2N=CC=CC2=C1&CO&&CC^C1=CC=CC=C1&CN&O=C1CCCN1&&&
CC&O=C1C=CC=C[NH]1&CC&CC^CC^C1=CC=CC=C1&C^CO^CF&FCF&CO&&CCl&CF^C1=CC=CC=C1&&&&&CF&&CS^S&O=S=O&&CS&&
CN&O=CNO&CC&C1=CC=CC=C1&CO&O=CNO&CC&CC&CC&C1=CC=CC=C1&&&
CC&C&C=O&&CC^C1=CC=CC=C1&CC&C1CCNCC1&&&
CC&C1=CC=CC=C1&CS&CS&C1=CC=CC=C1&CO&CO^CC^CC&C&CO&FCF&OC1=NC=CC=C1&&CF^CC&&&CC^CC^O=CO&&&&&
C=C&CC&CN&O=C1[NH]C(S)=NC2=C1C1=C(CNCC1)S2&CS&CC^CN^C=C&&&&&
CC&CC&O=CO&CO&CC&CO&O=CO&CC&C&CC&&CO^OC1=NC(=S)[NH]C2=NC=CC=C12&CN&&CN^C1=CC=CC=C1^CC&&NC=O&&&
N=C1[NH]N=CS1&CC&C1=CC=CC=C1^CN^CC&C1=CC=CC=C1&C=C&CCl&CC&&CCl^O=CO&&&&&
C#N&CC&N=C1CCC2=C(CCCC2=O)O1&CC&C1=CC=CC=C1&CO&&&
CC&C1=C[NH]N=C1&CN&NC=O^CC^CC&&&C=C&C&CC&&CC^C1=CC=CC=C1&CCl&&&
C=C1SC(=S)NC1=O&CC&C=C^CN^CC&C1=CC=CC=C1&C1=CC=CC=C1&CS&&&O=[SH](=O)O&&&
CC&C1=C[NH]N=C1&CN&CC^CC^C1=CC=CC=C1&&CN^CCl&NC(=S)N1CCNCC1&&CCl^CN&&&CC&C1=CC=CC=C1&&&
CC&CO&O=CO&CC&C1=CC=CC=C1&CN&NC(N)=O&CN&C&CC&CC^CC^CN&C1=CC=CC=C1&C1CCNCC1&&&CC&CC(C)NC=O&CN&C&CC&&CC&&
CO&CC&C1=CC2OC3C1CN2C3&CO&&&
CC&O=CO&CO&C1=CC=CC=C1&CN&O=C1CCCN1&CC&O=CNC1=NN=CS1&CC&CC&C&CC&&CC&&
CN&N&CN&CC^CN^CC&CC&CC&CC&CN&C1=CC=CC=C1&CN&&&C1=CC=C2N=C3CCCCC3=CC2=C1&&&
CO&C&CC&CO^CC^CO&CN&C1=CC=CC=C1&N&CS&CN&CS&CC^CN^C1=CC=CC=C1&C1=CC=CC=C1&CC&&&&&C1=CC=NC=C1&&&
CC&O=C1CCCCC2CCC(CCC3OC4(CC=O)C5CC(CC5CC43)O1)O2&CC&&CC&CC&&
CC&NC=O&CN&C1=COCCC1&CN&NC(N)=S^CC^CN&O=CO^CC^C1=CC=CC=C1&&&C&CI&CO&&CC&CC&&C&CO&&CC^CO&&&
C=C1CCCC2CC=CCC12&CC&&CO&CC&CC^C&CC&&CC^CC&CC&C&C=C&CC^CC^CC&&&O=C1C=COC2=C1C=CC=C2&CO&&CO&CC^CC^CC^CC&&CO^C&&&C=C&CC^CC^C&&&CC&&CC&CO&&
CC&CO&O=CO&CC&CC&C1CCC23CCC(CCC2C1)C3&CO&&CC&&
CC&C&CC&&CC^CN&N&NC=O&CC^CN^C&CC&CC&C1=CC=C2OCCCOC2=C1&&CC^CCl&CN&&&CN&CC&C1=CC2=C(C=C1)[NH]C=C2&&&
C[NH3+]&[NH4+]&C1CSCC[NH2+]1&&C[NH3+]^C&CC&CN^CC^CN&C1=CC=CC=C1&CC&&&C1=CC=C2[NH]C=CC2=C1&&&
C#N&CC&O=C1C=C[NH]C(S)=N1&CC&C1=CC=CC=C1^CS^CCl&CC&&&C1=CC=CC=C1&CC&C&FCF&&CF&&
CO&CO&C1=CCCCCC2=C3OCCOC3=CC=C2CC1&CC&CC^CC^CC&CO^CC^C=CC&O=CO&CO&CC&CC&O=CO&&&&&CC&&&
CC&O=C1NCCCOC2=CC=CC=C12&CN&C^CN^CC&NC=O^CC&CC^CC&CN&CO&C1=CC=CC=C1&N&&&CC&N[SH](=O)=O&C&CS^CN^FCF&C1=CC=CC=C1&&&&CF&&&&
NC(=O)N1CCCCC1&CN&C1=CC=NC=C1^CN^CC&O=C1[NH]C=C[NH]1&C1=CC=CC=C1&CC&&&C1=CC=CC=C1^CC&&C1=CC=CC=C1&&&
CN&NC=O&CC&C&CN&NC=O^CC^CC&C&C&CCC&CC&&CC^CC^CC&&C&C&CC&CC&&CC^O=CNO^CC&&&&C1CCCC1&&&
CO&O=CO&CC&C1=COC=C1&CC&O=C1CCC2=CC=CC=C2N1&CCl&&CC&&
CC&CC1CN(C=O)CCO1&CC&CN&NC(=O)C1=N[NH]C(=O)C2=CC=CC=C12&CN&C1=CC=CC=C1&CF&&&
NC=O&CC&CC^CN^C1=CC=CC=C1&C1=CC=CC=C1&CCl&&&&CCl&&
CC&O=CO&CO&C1=CC=CC=C1&CC&C=C&CC&O=CO&CO&C1=CC=CC=C1&CBr&&CBr&CBr&&
CC&C&CN&NC=O^CC^CC&O=CO&C1=CC=CC=C1&CO&&&CC&NC=O&N&CN&&CN^C1CCCCC1&&&
CC&C&CC&&CN^NC=O&CC&CN&O=C1[NH]C2=CC=CC=C2[NH]1&CN&C1CCNCC1&CN&C1CCC1&&&
CO&CO&C1=CC=CC=C1&CN&C1CNCCN1&CN&CC&CC&CC&CC&CN&O=C1NC(=O)C2=CC=CC=C12&CC&CC&O=CO&&&
CC&CC1OC(=N)N=C2C=CC(=O)N12&&&
CO&CO&C1=CC=CC=C1&CC&CN&O=C1[NH]C2=C(CNCC2)C(=O)[NH]1&CN&CC^CN^CN&CC&N&C1=CC=CC=C1&CN&CF&&CN&CF^CC&&&CN&NC(N)=O&CN&C1=CSC=N1&&&
CO&CO&C1=CC=CC=C1&CC&CC^CO^CN&CO&NC(N)=O&&&N&CN&&CN^CC&O=C1CCCN2C=NN=C12&CC&&&
NC(=O)C1=N[NH]C=C1&CN&CC^CN^CO&C1CCNCC1&&&&&
CC&C&CO&NC(=O)O^CO^CN&O=CO&C1=CC=CC=C1&CC&&&C1=CC=CC=C1&CC&O=CO&&&
O=C1N=C2[NH]C=NC2=C[NH]1&CO&&&
CO&O=CO&CC&C1=CSC=C1&CN&NC=O^CC^CC&&CC^C1=COC=C1&&&CBr&&&
CO&CO&C1=CC=CC=C1&CC&C=C&CC&C&C=O&&CC^C1=CC=CC=C1&CO&&&
CC&C1=CN=NC=C1&CN&CN&O=CN1CCCCC1&CC&C1=CN=CC=N1&CC&&&
CO&CO&C1=CC=CC=C1&CC&C1=C[NH]N=N1&CC&CN&O=C1CNS(=O)(=O)CCN1&CN&CC^CC^C1=C[NH]N=N1&CC&CN&C&CC&CC&CC&&CC^C1COCO1&&&&&
C#N&CC&C&C=C&CC^CC^C1=CC=CC=C1&O=CNN=C1CCCCCCC1&&&&&
CC&C1=CC=CC=C1&CCl&&CC^CN&CN&CC&C1C2CC3CC1CC(C2)C3&&&
CO&CO&C1=CC=CC=C1&CC&CC^CO^CC&CO&C&&&CO&O=CO^CC^CC&C1=CC=CC=C1&O=CN1CCCCC1&CO&CC&CO&C&CC&CN&C1=CC=CC=C1&NC(=O)O^CC&&CO&C&C&CC&CCC&&CC&CC&&&&
C#N&CC&C1=CC=NC=C1&CC&C=C&CC&C1=CC=CC=C1&CCl&&&
C1=CC=C2[NH]C=CC2=C1&CC&C1=CC=CC=C1&CO&CO&CC&C1CCNCC1&&&
N[SH](=O)=O&CN&C1=CC=CC=C1^CS^CO&C1=CC=C2C=CC=CC2=C1&&&&&
CC&C1=CC=CC=C1&CS&O=CN1CCN([SH](=O)=O)CC1&CC&C1=N[NH]C2=C1CCCC2&CN&CC&C1=CC=CC=C1&&&
CO&O=CO&CC&C1=CC=NC=C1&CN&C1CCNC1&CC&C1=C[NH]N=C1&CC&&CC&&
CC&C1=CC=C2C(=C1)CCC1C2CCC2CCCC21&CO&&C^CC&&CO&&
CO&O=CO&CC&CC&CC&O=[SH](=O)N1CC2CC2C1&CS&CC&C1=CC=CC=C1&&&
CO&CO&C1=CC=CC=C1&CN&O=C1C=CC(S)=N[NH]1&CS&C1=CC=CC=C1^CC^CCl&CC&&&CC&C&CC&&CN^NC=O&CC&C1CCNCC1&CC&C1=CC=CC=C1&CF&&&
C=C&CC&CO&CO&C1=CC=CC=C1&CC&C^CO^C=C&&&&CC^C=C&CC&CC1=CC=CC=C1&CO&&CC&&
CC&C&CO&&CC^CO^CC^CO&C1=NN=C2CSCN12&C1=CC=CC=C1&CC&CCl&C1=CC=CC=C1&&&&&
CO&CO&C1=CC=CC=C1&CC&O=C1CCCC2=C1CNC(=S)N2^CO^CC&CO&&&&&
O=CN1CCN(C(=O)N2CCOCC2)CC1&CC&O=C1CCCN1&CN&C1=CC=CC=C1&CF&&&
C#N&CC&O=C1C=C[NH]C2=C1SC=C2&CS&S^CO^O=S=O&&&&CS^C1=CC=CC=C1&CCl&&CCl&&
CO&CO&O=CN1CCCCC1&CC&C1=CN=C2[NH]C=CC2=C1&CC&NC1=NC=CN=C1&CN&CC&C1=CC=CC=C1&CF&&&
CC&CC&CN&CN&C1=CC=C2C3=C([NH]C2=C1)C1CCCCN1CC3&CN&N&NC=O&CC^CN^C1=CC=CC=C1&&&CO&CO&&&
N[SH](=O)=O&CN&CC^CS^S=C1[NH]C=N[NH]1&C&CN&FCF&C1=CC=CC=C1&&CF&&&&
CC&C1=CC=CC=C1&CC&&CN^NC(=S)N1CCCC1&&&
CO&CO&O=CN1CC2CCC3=CC=CC=C3C2=N1&CC&C1=CC=CC=C1^CC^CC&&&&&
CO&CO&O=CN1CCC2=C1C=CC=C2&CN&NC1=NC=C2C=C[NH]C2=N1^CC^CN&CN&CN&C1CCNCC1&C1=CC=CC=C1&CC&CF&&&&CC^NC=O&&&
CC&C1=CC=C2[NH]C=CC2=C1&CC&O=CN1CCC2=CC=CC=C2C1&&&
CN&N&CN&&CN^C1=CC=CC=C1&CN&NC(N)=O&CN&C&CC&CC^CC^CC&O=CO&O=CO&&&&&
C#N&CC&C1=CC=CC=C1&CC&C&C1=CC=C2C(=C1)CC1=CC=CC=C12&&CO&&
CN&CC&C1=C[NH]N=N1&CN&C1=CC=CC=C1&C[NH3+]&O=[NH+][O-]&&&
CO&CO&C1=CC=CC=C1&CC&C1=NC=C2C=CSC2=N1&CN&CN^CC^CC&&&C&CC&&CC&&
O=CN1CCCCC1&CC&C1=CC2=C(C=C1)C1=CN=CN=C31CCO2^CC^CN&C&C1COCCN1&FCF&&&&CF&&
CN&C1=CC=CC=C1&CS&O=[SH](=O)NC1=NC=CC=N1&CN&CC&C1=CC=C2[NH]C=NC2=C1&CN&CC&C1=CC=CC=C1&&&
CC&C1=CC=CC=C1&CC&C&CC&CC^CO^C&CO&C=O&C1=CC=CC=C1&&CC^CCl&C1=CC=CC=C1&&&CN&O=C1C=CC=N[NH]1&CCl&&CCl&&
O=CO&CC&CC&CC&C1=CC=C2C(=C1)C1CCC2C2=CC=CC=C21&C[NH3+]&O=[NH+][O-]&&&
CO&C1(C2CC3CCC2CC3)CN1&&&
CO&CO&C1=CC=C2C=CC=CC2=C1&CC&C1=CC=NC=C1^CC^CC&C#N&C1=CC=CC=C1&&&CF&&CCl&&
CN&N&CN&CC^CN^CO&NC1=NC2=C(C=CC=C2)[NH]1&&&CC&C^CN^C=O&C1=CC=CC=C1^CN&CC^CCl&&&C1CCCCC1&&CCl^CC&&&C&CCC&&CC&&
CC&C1=CC2=C(C=C1)[NH]C=C2&CN&CN&C1=CC2=C(N=C1)SC=C2&CC&C#N^CC&&C=C&CC&C&CO&&CC^CN&C1COCCN1&&&
O=CO&CC&C1=C[NH]N=C1&CN&C1=CC=CC=C1^CC^CS&C1=CC=CC=C1&O=[SH](=O)N1CCOCC1&CC&&&C&FCF&&CF&&
O=[NH+][O-]&C[NH3+]&C1=CC=CC=C1&CC&CC&C1=N[NH]C=N1&CC&C1=CC=CC=C1&CC&C1=CC=NC=C1&&&
CC&CC&CO&CO&CC&CO&CO&O=C1OCCC2C1CCC1CCCC(=O)C12&CC&O=CO^CC^CO&&CC^C1CCOCC1&C1=COC=C1^CC^CC&&&&&CO^CO&&&CO&CO&&
CO&CO&C1=CC=CC=C1&CC&O=C1C=CC2=CC=CC=C2O1&CO&CO&C1=CC=CC=C1&CC&O=CN1CCCC1&&&
CN&N[SH](=O)=O&CS&C1=CC=CC=C1&CS&O=[SH](=O)N1CCCC1&&&
CO&CO&O=C1CC(=O)C2=C(C=CC=C2)N1&CO&CO^CC&&C&CC&CC^CC^O=CN1CCCCC1&C1=CC=C2[NH]C=CC2=C1&CC&&&&&
CC&CC1CCCNC1&CN&CC&CC&CN&NC=O&CC&O=C1[NH]C2=CC=CC=C2C2=C1CSCC2&&&
CC&CC&C&CC&&CN&CC^NC=O&CN&C&CC&&CC^NC=O&CN&C&CC&&CC^NC=O&CN&C&CC&CC^CC^CC&O=CO&CN&&&N=C(N)N&&&
CC&CO&O=CO&CC&CC&CC&CC&CC&CO&CO&C1=CC=NC=C1&CC&CS^CC^O=[SH]C1=NC2=CC=CC=C2[NH]1&C=C&CN&CC&CC&C1=CC=NC=C1&&&&&
CC&C1=CC=CC=C1&CC&C#C&CC&O=C1C=CC2C(CCC3C4CCCC4CCC23)N1&CC&&CC&&
CC&C1=CNC2=NN=NN2C1&CC&O=CN1CCNCC1^CC^CN&C1=CC=CC=C1&C1=CC=CC=C1&CO&CF&&&&&
CC&CC&NC(=O)C1=N[NH]C=N1&CN&C1=CC=CC=C1^CN^CCl&C1=CC=CC=C1&&&CCl&&CO^CO&&&
CC&O=C1[NH]C2=C(C=CC=C2)C2=C1C=N[NH]2&CN&C1CCOCC1^CC&&O=CN1CCNCC1&CN&C1CCC1&&&
CC&CO&O=CO&CC&CC1CCC2=CC=CC=C2O1&CN&NC=O^CO^CC&&CC^C1=C[NH]C=C1&&&&&
CO&CO&C1=CC2=C(N=C3C=CC=CC3=C2)S1&CCl&&CC^O=CNC1=NC=CS1&CN&CC&CN&N&CN&&CN&&
CN&N&CN&&CN^CC&CC&CN&N&CN&&CN^C1=CC=CC=C1&CC&C=NN[SH](=O)=O&CN&&CS^C1=CC=C2C=CC=CC2=C1&&&
CN&NC1=NC2=CC=CC=C2[NH]1&CN&C1=CC=CC=C1^CC^CCl&NC=O^CN&CC^CN&C1CCNCC1&CN^CCl^CC&CC&NC=O&&&C1=CC=CC=C1&C&CC&&&FCF&C&&CF^CC&&&&CC&CN^N&CN&&CN&&
O=CNO&CC&CN&C1=C[NH]N=N1&CC&CO&CO&C1=CC=CC=C1&CF&&&
CC&C&CN&NC(=O)O^CC^CO&C1=NN=CO1&C&CC&CCC&CC&&CC^C1=CC=CC=C1&&&&&
CC&C1=CC=CC=C1&CS&O=CN1CCN([SH](=O)=O)CC1^CC^CC&&&CO&O=CO&CC&O=C1CCCN1&&&
CC&CO&NC(=O)C(=O)O&CN&C1=CC=CC=C1&CO&CO&CC&&&
C#N&CC&CC&C1=CC=C2C(=C1)C1=C3C4C(=C[NH]C4=CC4=CC=C31)CC21CCCC(C)O1&CO&&&
N#[N+][NH-]&C[NH-]&CC&CC&C#N&&&
CC&CN&C1=C[NH]N=C1&CC&NC=O&CN&CC&C1=CN=C(N2CCC3OCCCC32)N=C1&&&
CO&CO&C1=CC=CC=C1&CO&CO&CC&C&C=O&&CC^CN&O=C1[NH]C=NO1&CC&&&
CC&CC1CN(C=O)CS1&CC&C^CC^CO&NC=O&O=CO^CC^CN&CC&C&CC&CC&CN&CC&CC&&CC^C1=CC=CC=C1&CC&CC&&&O=CO&CC&&&CC&CN&&&
CC&C1=CC=CC=C1&CC&&CN^O=C1[NH]C(S)=NC2=CC=CC=C12&CS&CC&O=CN1CCC2=CC=CC=C21&CC&&&
CO&CO&C1=CC=CC=C1&CC&CN&C1CCNCC1&CC&NC=O&CN&CC&CN&C1COCCN1&&&
CC&C&CC&&CO^O=CO&CC&C1=CC=CC=C1&CN&NC=O&CC&C1=CC=CC=C1&C[NH3+]&O=[NH+][O-]^CCl&&&CCl&&
O=CO&CC&CN&C1=CC=C2[NH]C=CC2=C1&CC&CC&C1=CC2=C(C=C1)SC=N2&CF&&&
CC&O=CO&CO&C&CC&CO^CC&&C&CO&O=CO^CC^CC&C&&&CO&O=CO^CC^CC&NC=O&&&CN&C1=CC=CC=C1&CC&&CC&&
O=CO&CO&CC^CC^CO&C1=CC=CC=C1&&&CO&&CO&CO&&
CC&CS&NC1=NC(S)=NC=C1&CC&&CC^C1=CC=C2SC=NC2=C1^CN&&C1CCCC1&CC&CO^CO&&&CO&&
CC&C1=CC=CC=C1&CC&CN^CC^N&C1=CSC=C1&CN&CC&&CN^CC&&&C1=CC=CC=C1&CO&&&
CC&CO&CNC(=O)O&CN&C&CC&O=CNC1=NN=CS1^CC^CC&C&CC&CC&CS&&CC^CCOC(=O)NC(C1=CC=CC=C1)C(=O)NC1=NN=C(CCS)S1&&&&&
N=CN&CC&C1=CC=CC=C1&CC&C1=CC=NC=C1&CC&N=C(N)C1=NC=CC=C1&&&
CC&C1=CC=CC=C1&CN&NC=O^C[NH3+]^CC&O=[NH+][O-]&C1=CC=C2OCCOC2=C1&&&&&
CO&CO&C1=CC=C2C=CC=CC2=C1&CO&CO^CO&&CO&CC&C1=CC=CC=C1&CC&O=CO&CO&C&CCC&&CC&&
CC&C1=CC=CC=C1&CC&SC1=NC=NN2C=NN=C12^CC^CS&&&CC&C1=CC=NC=C1&CCl&&&
NC=O&CC&CO^CN^CO&CC&C1=CC=CC=C1&C&CCl&CO&&&&CC^C1=CC=C2OC=CC2=C1&&&
CC&O=CN1CCCCC1&CC&CCl&&&
C1=CC=CC=C1&CC&C1=CC=CC=C1&CC&CN&CN&C1CCNCC1&CN&CC&CC&C1=CC=C2[NH]C=CC2=C1&CN&C1=NN=C[NH]1&&&
N[SH](=O)=O&CS&C1=CC=CC=C1&CN&CN&C1=CC=CC=C1&CCl&&C[NH3+]^O=[NH+][O-]&&&
NC=S&CC&CO^CN^CO&C1CCC1&C1=CC=CC=C1&&&CCl&&&
CO&CO&O=C1C2=CC=CC=C2[NH]C2=C1C=CC=C2&CN&&&
CO&CO&C1=CC=CC=C1&CF&&CC^O=C1C=CCCC1&CC&C1=CC=CC=C1&CN&&&
CC&CO&CO&SC1=N[NH]C=N1&CS&CC^CN^C1=CC=CC=C1&C1=CC=CC=C1&CC&CCl&&&&CC&&
CC&CO&CO&C1=CC=CC=C1&CN&C1CNCCN1&CN&CC&CO&CO&O=C1C=CC(=O)C2=CC=CC=C12&CN&N[SH](=O)=O&CS&C1=CSC=C1&&&
CC&C&CN&CN^CC^CC&C1=CC=C2C=CC=CC2=C1&C1=CC2=N[NH]N=C2C=C1&&&CN&C1CCNCC1&CN&CC&C1=CC=CC=C1&&&
CC&CO&NC(=O)C(=O)O&N&CN&CC^CN&&C&C1CCCC1&&CC^C#N&&&
CC&C1=CC=CC=C1&CS&SC1=NN=C[NH]1^CC^CC&&&CO^CN^CO&CC&C1CCCCC1&C1=COC=C1&&&&&
C=O&C&CC&CC^CC^C1=CC=C2OCOC2=C1&C1=C[NH]N=C1&&&CN&C1=CC=CC=C1^CC&&C1=CC=CC=C1&CO&&CO&&
CC&CC&CC&CN&N&NC(N)=O&CN^CN^C1=CC=CC=C1&CC&&&O=C1C=CC2=CC3=C(C=C2[NH]1)OCCO3&&&
CC&O=C1C=CC2=C(C=CC=C2)O1&CC&CC^CC^C1=CC=CC=C1&C&&&CC&&CC&&
CO&CO&C1=CC=CC=C1&CC&C=NNC1=NC2=CC=CC=C2C(=O)[NH]1&CN&C1=CC=CC=C1&&&
CO&CO&O=C1C=CC(=O)C2=C1C=CC=C2&CO&CO^CC&&&&
CC&CC&O=CN1CCC2=CC=CC=C21&CC&CN&O=C1[NH]C2=CC=CC=C2O1&CC&C&CC&&CC&&
N=C(N)N&CN&CC&CC&CC&C&CN&NC=O^CC^CC&O=CC1=NC=CS1&O=CN1CC(=O)N2CCCC2C1&&&CC&CC&CC&C1=CC=CC=C1&&&
CC&O=C1C=CC2=CC=CC=C2O1&CO&CO^CC^CC&&CC^NNC=O&C1=CC=CC=C1&&&&&
CC&CC&CC&CN&O=C1NC(=O)C(=O)N1&CN&CC&CC&C1=CC(N2CCNCC2)=NC=N1&CN&&CC^C1=CC=CC=C1&CF&&&
CC&O=CNN=C1CCCC2C1CC[N+]1([O-])CC=CC21&CC&&CC^C1=COC=C1&&&
CC&CN&N&NC=O&CC^CN^CO&C1=CC=CC=C1&O=CO&&&CC&C1=CC=CC=C1&CS&CS&CC&O=CN1CCCC1&&&
CC&CC&CS&SC1=NN=C[NH]1&CC&C1=CC=NC=C1^CN&&CC&C1=CC=CC=C1&CN&NC=O&CC&C1=CC=CC=C1&CC&O=CO&&&
CC&C&CC&&CC^C1=CC=CC=C1&CO&CO&NC(=O)C1=NC=CC=C1&CN&CC&C&CF&&CF&CC^C&CF&&CF&CC^C&CF&&CF&CC^C&CF&&CF&CC^C&CF&&CF&CC^C&CF&&CF&CC^C&CF&&CF&CC^C&FCF&&CF&&
CC&CN&N&NC=O&CC^CN^C1=CC=CC=C1&CC&CN&NC=O&C1COCCN1^C[NH3+]^CN&&&O=[NH+][O-]&C1=CC=CC=C1&&&CN&N&CN&&CN&&
CC&C1=CC=CC=C1&CC&C1=CC=C2[NH]N=CC2=C1&CC&C1=CC=C2[NH]C=CC2=C1&CC&CC&CN&&&
CO&CO&C1=CC=CC=C1&CN&N[SH](=O)=O&CS&C1=CC=CC=C1&CC&&CC^NC=O^CC^N&&&CN&&CN^CC&C1=CC=CC=C1&&&
CC&C1=CC2=C(C=C1)[NH]C=N2&CN&CC^CC^C1=CC=CC=C1&&&CBr&&&
CC&CC1C=CC(C)N1&CC&NC=O^CC^CN&&&CC&CC&CN&NC=O&CC&C1=CC=CC=C1&CO&&&
CN&N&CN&&CN^CC&CN&O=C1NC(=O)C2=C1[NH]C1=CC=CC=C21&&&
O=CO&CC&C1=CC=C2C=CC=CC2=C1&CBr&&&
CC&C&CC&NC=O^CN^CN&O=C1CCC(=O)N1&C1=[NH+]C=C2C=CC=NC2=C1&&&C[NH3+]&CC&C1=CC=CC=C1&&&
CN&O=C1NC2=NC(=CN=C2)OC2=CC(=CC=C2)CNC(=O)C2=CC=C1N2&CO&&&
CC&CN&CCNC=O&CC&C1=C[NH]N=C1&CN&C1=CC=CC=C1^CC&&C1=CC=CC=C1&&&
CO&CO&O=C1C=COC2=CC=CC=C12&CC&CN&N&NC=O&CC^CN^C1=CC=CC=C1&C&&&CC&&CC&&
CC&NC=O&CN&C1CCCC1&CC&CC^CC^CC&C1=CC=CC=C1&C1CCCCC1&CC&&&C&FCF&&CF&&
C=NC=O&CC&C1=CC=CC=C1^CC^CO&C1=CC=NC=C1&&&CBr&&&
CC&CC&CC&CC&CC&CO&CO&C1=CC=C2C(=C1)[NH]C1=C2C=CN=C1&&&
C#N&CC&C1=CC=CC=C1&CO&CO&CC&CO&CO&C1=CC=C2[NH]C=CC2=C1&CC&CC&O=CO&&&
O=C1CCCN1&CN&C1=CC=CC=C1&CS&O=[SH](=O)N1CC2=C[NH]N=C2C1&CN&CC&C1=CSC=N1&&&
CC&C&CC&&CC^CC&C&CC&CC^CN^NC=O&NC=O&N&CC&CN&C&&CN^CC&C&CC^CN^CC&C1=CC=C2[NH]C=CC2=C1&NC=O&CC^CC&&CC&CC&O=CO&C&NC=O&&&CC&&&CC^CN^CC&NC=O&CN&CC&N=C(N)N&C&&&CN&&CC^CC&O=CO&&&
C=C&CC&C&CC&&CC&CC^C1=CC=C2[NH]C=CC2=C1&CC&CC1CCCN(C=O)C1^CN^CC&CC^CC&&CC&&&CN&O=C1[NH]C=C[NH]1&CO&&CN&&
CC&CN&N&NC=O&CC^CN^C1CCCCC1&CC&CC&O=CO&&&CO&C&CC&&CC^O=C1C=CC2=CC=CC=C2O1&CC&&CC&&
CN&CN&C1=CC=CC=C1&CO&OC1=NC=CC=C1&CC&C1=CC=CC=C1^CC^CO&C#N&CO&&&&&
O=C1CCCC2=CC=CC=C2N1&CN&CC&CC&CC&CN&C1=CCNCC1&CC&C1=CC=C2[NH]C=CC2=C1&&&
NC(N)=O&CN&C1=CC=CC=C1^CN^CF&C1CC2CCC(C1)N2&&&CN&CC&C1=CC=CC=C1&&&
CC&C1=C[NH]N=C1&CN&O=CN1CCCCC1&CC&CO&CO&CC&C1=CSC=N1&&&
CO&CO&C1=CC=CC=C1&CC&O=C1C=N[NH]C(=O)N1C1=NC=CC=N1^CO&&CO&&&
CO&O=CO&CC&C&CC&CC^CN^C&NC=O&CC&CC&&CC^C&&&CC&CC^CN^CC&NC=O&O=CO&CC&&&C=C&CC&O=C1C=C[NH]C(=O)[NH]1&CN&C1CCOC1&CO&&CC^CO&&&
CN&O=C1[NH]C(=O)C2=C(N=C[NH]2)[NH]1&CN&CC^CN^NC=O&&&CN&C1CCCC1&&&
CC&C&CC&&CO&CC^C#C&CC&C1=CC2=C(C=C1)C1CC(C1)N1C=CN=C21&CF&&CF&CC^NC=O^CC&&C&CO&&CC^C1=N[NH]N=N1&CN&&&
CC&CO&CO&C1=CC=CC=C1&CC&O=C1NC=CCN1^C[NH3+]^CC&O=[NH+][O-]^CO^C1=CC=CC=C1^CC&&&&&&C1=CC=CC=C1&CO&&&
CC&CC&O=CNC1=NN=CS1&CC&CS&SC1=NC=CC=C1&CC&&CC&CC^C#N&&&
C1=CC=CC=C1&CN&NC1=NC(N2CCCCC2)=N[NH]1&&&
C#N&CC&C1=CC2=CN3C4=CC=CC=C4N=NC3=C2C=C1&CCl&&CCl&CC^C1=CC=CC=C1&&&
C=C&C&CC&&CC^NC=O&CN&C1=CC=CC=C1&CC&C1=NC2=C(C=C[NH]2)C=N1&CC&C1=CC=CC=C1&CF&&&
CO&CO&C1=CC=CC=C1&CC&CN^CO^C1CCNCC1&&&CN&CN&CC&C&CO&&CC^CO&CO&C1=CC=CC=C1&CC&C#N^CO&&CO&&&
C=C&CC&CC&O=CN=CN1CCCCC1&CC&CN&N&CNS(N)(=O)=O&CN^CN&&C1=CC=C2N=CC=CC2=C1&CCl&&&
O=[NH+][O-]&C[NH3+]&C1=CN(C2=NC=CS2)N=C1&CC&C1=CC=CC=C1^CC&&C&FCF&&CF&&
C#N&CC&C1=CC=CC=C1&CC&C1COCCN1^CF&&&&
CO&CO&C1=CC=CC=C1&CF&&CC^CN&CN&CC&CC&C1=CC=CC=C1&CC&C&FCF&&CF&&
C=O&C&CC&C1=CC=CC=C1^CC&&C1=CC=CC=C1&CC&CN&C1=CC=C2[NH]N=NC2=C1&&&
NC(=O)N1CCC2=C1C=CC(=O)[NH]2&CC&C^CN^FCF&C1=CC=CC=C1&&CF^CS&&&S&O=S=O&&CS^C&CF&&CF&&
CCl&C1=CC=CC=C1&CC&CN&CN&C1=CC=C2N=CC=CC2=C1&CCl&&&
CC&C1=CC=CC=C1&CC&CN&CN&NC1=NC=CC=N1&CN&C1=CC=CC=C1&CC&C1=CC=C2SC=NC2=C1^CF&&&&
O=C1NC2=CC=CC=C2C1=O&CN&CC^CS^C1=CC=C2C=CC=CC2=C1&O=[SH](=O)N1CCCC1&&&CC&CO&CO&C1=CC=CC=C1&&&
CO&CO&C1=CC=CC=C1&CN&NC=O^CO^CC&CO&C&&&CC&&CN^NC=O&CC&C1=CC=C2SC=NC2=C1&CC&&&
CC&O=CN1CCCC1&CC&C1=CC=C2[NH]C=CC2=C1&CC&&CBr&CS^CS&C1=CC=CC=C1&CC&&&
CO&CO&C1=CC=CC=C1&CN&NC=O&CC&CC&CC&O=C1[NH]C2=NN=CN2C2=CC=CC=C12&CN&C1=CC=CC=C1&&&
CC&C1=CC2=CC=CN=C2C=C1&CN&N=C(N)NC1=NC=CC=N1&CN&C1CCCCC1&&&
CC&NC=O&CN&C&CC&&CC^C1=CC=CC=C1&CO&CO&C1CCNC1&CN&C1=CC(N2CCCC2)=NC=N1&CC&&&
CO&CO&C1=CC=CC=C1&CC&NC=O^CO^CN&CO^CO^CC&&&&&C=NNC=O&CC&C1=CC=CC=C1&CO&&&
NC(N)=O&CN&C1=CC=CC=C1^CN^CC&C1=CC=CC=C1&CN&C[NH3+]&C1=CC=C2CNCCC2=C1&O=[NH+][O-]&&&&&
CC&C&CC&CO^CC&&C1CCC2C(C1)CCC1C3CCCC3CCC21&CO&CO^CC^C1CCOCC1&&CO^CC&O=CO^CC^CO^CO^CC&&CC&&&CO^C1=CC=CC=C1&&&&CO&&&&
CC&C1=CSC=C1&CC&C1=CC=C2SC=CC2=C1&CC&CC&CN&N&CN&&CN&&
CC&C1=COC=C1&CC&O=C1C=CN=C(C2=NC3=CC=CC=C3[NH]2)[NH]1&CC&C1=CC=CC=C1^CC&&&&
CO&CO&C1=CC=CC=C1&CC&CC^CO^CC&&&O=CO&CO&C1CC2CCC(C1)N2&CN&&&
CO&O=CO&CC&C&CC&CC^CN^C1=CC=CC=C1&NC=O&CO&CC&O=CO^CO^C&CC&O=CO&CN&&&CC&&CC&&C&CC&&CO&&
CC&C1=CC=C2OC=CC2=C1&CC&NC=O^CS^CN&O=[SH](=O)N1CCOCC1&CC&&&CC&C1=CC=CC=C1&&&
CC&CC1C(=O)CCC2C3=CC(=O)CCC3=CCC12&CC&&CC&CC^C1=COC=C1&&&
CO&CO&C1=CC=C2[NH]C=CC2=C1&CC&C&C=O&&CC^C1=NC=C2C=C[NH]C2=N1&CN&CN&C1=CC=CC=C1&CCl&&CC&&
N#CC1=NC=C2N=C1OCCCCCOC1=CC=CC=C1NC(=O)N2&CO&CO^CCl^CC&&&CN&C1CCNCC1&&&
C1=CN=CN=C1&CC&C1=CC=NC=C1&CC&C1=CC=CC=C1&CO&CO&C1=CN=C2[NH]C=CC2=C1&&&
CC&CC1CCC2=CC=CC=C2O1&CN&NC(N)=O^CC^CN&C&O=C1CCC2=CC=CC=C2N1&FCF&&&&CF&&
CC&C1=NC=C2C=CSC2=N1&CN&O=C(O)N1CCNCC1&CO&C&CC&&CC&&
CC&CC&CC&CC&C&O=C1CC(=O)C2=CC=CC=C12&&CC^CC&C1=CC=CC=C1&CO&CO^CO&&CO&&&
CC&C1CCOCC1&CO&CO^CN^CC&CN&C#N&CC&&&C1=CC=C2C=CC=CC2=C1&&&
CC&C&CC&&CC^C1=CC=CC=C1&CN&NC=O&CC&C&CC&CC^CN^O=CO&NC1=NSC2=CC=CC=C12&&&&&
O=C1[NH]C=C[NH]1&CO&&CC^C1=CC=NC=C1&&&
C=C&CC&CC&C1=CC=CC=C1&CO&O=CO^CO^CC&CO^CO^CC&&&&&CN&CN&CC&CC&&&
C#N&CC&O=CN1CCC2CC21&CC&C&CN&&CC^C1C2CC3CC1CC(C2)C3&&&
CN&CN&C&CC&&CC^NC=O&CN&C&CC&NC=O^CC^CN&C&C&CCC&CC&&CC^NC=O^CC&&CN&C&C&CCC&CC&&CC^NC=O^CC&&CN&C&CC&CC&NC=O&&CC&&&&
C=C&CC&CO&CO&C&CN&NC=O^CC^CC&O=CO^CC^CC&&&C&CC&FCF&C&&CF^C=C&&&CO^CC^CO&O=CO&C1=CC=CC=C1&&&CC&C&FCF&&CF&&
CC&C1=CC=C2[NH]C=CC2=C1&CC&NC1=NC=CS1&&&
CC&C&O=CN1CCC1&CC^CO^CC&&&C1=NN=CO1&CC&C&C1CCC1&&CC^C1=CC=CC=C1&CCl&&&
C1=CC=C2N=C(N3CCOCC3)C=CC2=C1&CO&OC1=NC=CN=C1&CC&C1CCNCC1&&&
CO&CO&C1=CC=CC=C1&CC&O=C1C=COC2=CC=CC=C12&CN&&CO^CO&C1CCOCC1&CC&CO^CO^CO&&CO^C1CCOCC1&&CO^CC&&&&CO&CO&CO&&
CC&C1=CC=CC=C1&CC&CN&NC=O&CC&CC&CC&O=C1C=C[NH]C2=NC=NN12&CC&&&
CC&CC1CCC2=C[NH]C(=S)N=C2C1&CO&&CN^C1CCCCC1^CC&&C^CO^CC&&&&CC&&
O=C1[NH]C=CC2=C1C=NO2&CC&C1=CC=CC=C1^CN^CCl&C1=CC=NC=C1&&&CN&C1CNCCN1&&&
CC&C&CC&&CC^C1=N[NH]C=N1&CC&O=CN1CCOCC1&CC&C1=CC2=NC=CN2C=C1&CC&CO&&&
C=C&CC&CO&CO&C1CCOCC1&CO&&CC^CO^CO^O=CO&CO^CO^CC&C1=CC=CC=C1&O=CO&C1=CC=CC=C1&CI&CC&&&&&C1=CC=CC=C1&&&
CO&C1=CC=CC=C1&CC&CC&CC&S=C1N=C2C=CC=CC2=C[NH]1&CO&&&
N=CNOC=O&CC&CO^CC^CO&C1=CC=NC=C1&C1=CC=CC=C1&&&CCl&&&
CC&CO&CO&C1=CC=CC=C1&CC&C#N^CN&&NC=O&CC&C1=CC=CC=C1&CCl&&CN^O=C1C=CC=N[NH]1&&&
CC&C&CC&&CO^CO&C1=CC=CC=C1&CC&O=C1OCC2=NC3=CC=CC=C3CC12&CCl&&&
CS&SC1=NC=NC2=C1N=C[NH]2&CN&O=C(O)N1CCCCC1&CO&CC&C&C=O&&CC^C1=CC=CC=C1&&&
C=C&C&CBr&&CC^NC=O&CN&C1=CC=CC=C1&CC&C=C1SC(=O)NC1=O&CN&CC&C1=CC=CC=C1&CCl&&&
CC&C&CN&NC=O^CC^CC&C1=CC=CC=C1&CS&&&O=C1[NH]C(S)=NC2=CC=CC=C12&CCl&&CN^C1=CC=CC=C1&&&
CC&NC(=O)N1CCSC2=CC=CC=C21&CN&C1=CC=CC=C1&CCl&&&
CC&C1=CC=CC=C1&CO&OC1=NC=CC=C1&CC&N=CNO&&&
CS&S&O=S=O&&CS^C1=CC=CC=C1&CO&OC1=NC=NC=C1&CN&C1CCCNCC1^C[NH3+]&&O=[NH+][O-]&&&
CN&C1CNCCN1&CN&C=NC1=NC2=CC=CC=C2C(N)=N1&CC&C1=CC=CC=C1&CF&&&
CC&C&CO&&CC^C&CC&CC^CC^CP&O=CO&O=[PH](O)O&&&&&
CC&C&CC&&CC^CC&CN&O=C1C=C[NH]N=C1&CC&CC^CC^C1CC1&O=S1(=O)N=CNC2=CC=CC=C21^CO&&CN&&&N[SH](=O)=O&CS&&&
CC&C1=CC=CC=C1&CC&CN&C1CNCCN1&CN&C1=CC=NC=C1&CC&C#N&&&
CO&CO&C1=CC=CC=C1&CC&C1=CC=C2C(=C1)SC1=NC=CN12&CC&NC=O&CN&CC&C1=CC=CC=C1&CO&CO&&&
CO&CO&C1=CC=CC=C1&CN&O=CN1CCNCC1&CC&C1=CC=CC=C1&CO&CO^CO^C&CO&CF&CC&&CF^C&&&CO&&CC^CN&C1CCNCC1&&&
CC&C1CCOCC1&CO&CO^CO^C1CCOCC1&&CO^CO&&CO&CO&&CO^CC^CC&CO^CO^C1=CC2CCCCC2C2CCC3C4CC5(CCCCO5)OC4CC3C2C1&&&CO&CC&C1CCOCC1&&CC^CC&&CC^CO^CO&&&&&CO&CO&&
CO&NC(=O)O&CN&C1=CC=CC=C1&CS&N[SH](=O)=O&CN&C&CC&CC^CC^CN&C1=CC=CC=C1&NC(=O)O&CCl&CO&&&CC&C1=CC=CC=C1&&&
CC&CO&O=CO&CC&O=C1ON=C2CSCC12&CC&C1=CC=CC=C1&CO&CO&&&
CC&CO&CO&C&CC&CC1CCCC23CC24CCC2C5CCCOC5CC2C4CCC13^CC^CC&C&&CO^CC&&CC&CC&CC&CO&CO&&CO^CC^O=CN1CCOCC1&&&CC&CO&&&
CC&CC&CC&CO&CO&C1=CC=CC=C1&CC&C&CSCCCOC1=CC=CC=C1&&CS^CS&CC&CC&&&
NC=O&CC&C1=CC=NC=C1&&&
CC&O=CO&CO&CC&CO&CO&CN&OBrC1=NC2=CN=CN=C2[NH]1&CCl&&&
CO&CO&C1=CC=CC=C1&CC&CC^CO^C&CO&CC&&&&CN^CN&CC&C1=COC=C1&&&
C=O&C&CC&C=C^CC^CC&C1=CC=CC=C1&C1=CC=CC=C1&CC&CO&CO&&&CO&C1=CC=CC=C1&CC&CC&C1=CC=C2CNCCC2=C1&CO&&CO&&
CF&NC1=NC2=CC=CN=C2C(N)=N1&CN&C1=CC2=C(C=C1)[NH]N=C2^CF^CN&&CN^C1CC1&C1CC1&&&&&
CC&C&CC&&CC^C1=CC=CC=C1&CO&CO&C&CC&CC^CC^C1=CC=CC=C1&O=CO&&&&&
CC&CC&CN&NC=O&CC&O=C1NCC2=CN=CN2C2=CC=CC=C12&CN&&CCl&&
C=O&C&CC&C=C^CC^CC&C1=CC=CC=C1&C1=C[NH]N=C1&CF&CN&&&C1=CC=CC=C1^CC&&C1=CC=CC=C1&&&
CO&CO&O=C1CC2=CC=CC=C2C(=O)OCCCC2CCC(COC(=O)CN1)O2&CO&&CC&CC&CO&&
CC&CC&CC&CC&CC&C&C=O&&CC^C=C&C&CO&&CC^C&C=C&CC^CC^C=C&&&CC&C&C=C1C(=O)CC2C1CCC1C(C)C(=O)CCC12&CC^CC&CC&&&CC&&
CC&O=C1C=CC=C[NH]1&CC&&CC^CN&NC=O&CC&O=C1C=CN=C[NH]1&CC&O=CN1CCOCC1^CN&&&&
CS&CS&C1=CC=CC=C1&CF&&CC^CC&C&CC&CC^CC^C&O=CO&CN&&&&CC^O=CO&&&
CO&CO&C1=CC=CC=C1&CC&C1=C[NH]N=N1^CO^CN&CO&O=C1C=CC2=CC=CC=C2O1&&&CO&&CC^NC=O&&&
CBr&C1=CN=C(N2CCN(C3=NC=C4C=CC=CC4=N3)CC2)N=C1&&&
CC&CC&CC&CC1C=CC2=CC=C3OC(=O)C=CC3=C2O1&CN&O=CN1CCNCC1^CO^CC&&CC^C1=CC=CC=C1&&&CF&&&
NC=O&CC&CC&NC(=O)C1=NC=CN=C1N1CCCCC1&CCl&&CN^CC&C1=CC=CC=C1&&&
CO&CO&C1=CC=CC=C1&CO&CO^CN&&NC=O&CC&CC&CN&C1CNCCN1&CN&&&
CO&CO&C1=CC=CC=C1&CC&CN&O=C1[NH]C2=NN=C(S)N2C2=C1C1=C(CCCCC1)S2&CS&CC&NC=O&&&
O=CO&CO&CC^CC^CN&C1=CC=CC=C1&CN&CS&C1=CC=C2N=CC=CC2=C1&O=[SH](=O)N1CCCCC1&CCl&&&&&
CC&C1=CC=CC=C1&CN&NC=O^CF^CC&&&CN&O=C1[NH]C(=O)C2=C([NH]1)SC1=C2CCCC1&CN&CC&C1=CC=CC=C1&CF&&&
CO&O=CO&CC&C1=CC=C2C(=C1)[NH]C1=CC=CC=C12&CC&C1=CC=CC=C1&C[NH3+]&O=[NH+][O-]&&&
CO&CO&C1=CC=CC=C1&CF&&CC^C1=CC2=C(N=C1)[NH]C=C2&CCl&&CC^C1CCNC1&CN&CC&CC&C1=CC=CC=C1&&&
C=C&CC&CC&C&O=C1CSC(N2CCCCC2)=N1&CC^CC^C1=CC=CC=C1&&&&&
CC&C&CC&&CC^C&CN&NC=O^CC^CC&NC=O&CC&CN&C1CCCC1&CC&&&CC&C1=NOC=N1&CC&C1=CC=NC=C1&&&
CC&CN&N[SH](=O)=O&CS&C1=CC=CC=C1&CC&CC&CC&NC=O&CN&C1=CC=CC=C1&CS&O=[SH](=O)N1CCOCC1^CO&&CO&&&
CC&NC1=NN2CC(=O)NC(=O)C2C1&CN&CC&C1=CC=NC=C1&&&
C1=CC=NC=C1&CC&C1=CC=C2[NH]C=NC2=C1&CC&C1=CN=C(N2CCOCC2)N=C1&&&
O=CO&CC&O=C1C=C[NH]C2=C3C=CC=CC3=NC=C12&CC&C&FCF&&CF&&
CC&CC&CC&CC&O=C1N=C[NH]C2=C1[NH]N=C2&CN&&CC^C1=C[NH]N=C1&CN&&CC&&
CO&NC(=O)C1=N[NH]C(=O)N=C1C(=O)O&CN&C1=CC=CC=C1^CN&&&&
CO&CO&C1=CC=CC=C1&CC&C=N^CO^CN&&&CC&CC&C1=CC=C2[NH]C=CC2=C1&&&
CC&CC1CCC(C)C2=C1C=CC=C2&CC&C^CC^C=O&&CC&CC&&C1=CC=CC=C1&CC&O=CO&&&
CO&CO&C1=CSC=C1&CC&O=CN1CCN([SH](=O)=O)CC1&CS&&&
CN&CN&CC&C&CO&&CC^C1=CC=CC=C1&CC&O=S1(=O)NCCN2C=CC=C21&CC&C1=CC=CC=C1&CCl&&&
CN&C1CC2CCC(C1)N2&CO&O=CO&CC&C&CC&CO^CC&&C1=CC=CC=C1&&&
C=C&CC&CN&NC1=NCCN1&CN&C1=CC=CC=C1&CS&S&O=S&&CS^C&FCF&&CF&&
CO&CO&C1=CC=C2C=CC=CC2=C1&CO&CO^CC&&O=CO&CO&CC&CN&C1CNCCN1&CN&&&
CO&CO&C1=CC=CC=C1&CC&CC^CO^CN&CO&NC=O&&&CC&C1=C[NH]C=C1&CS&O=[SH](=O)N1CCC2=CC=CC=C21^CN&&&&
CC&CO&O=CO&CC&C1=CSC=C1&CN&NC=O^CC^CC&&CC^CO&&&O=CO&CC&C1=CC=CC=C1&CS&N[SH](=O)=O&N&CN&CC^CN&&CC&C1=CC=CC=C1&&&
O=[NH+][O-]&C[NH3+]&C1=CC=CC=C1&CC&C1=CC=CC=C1&CC&C1=NOCC1&CC&CC&C1=CC=CC=C1&&&
CO&CO&C1=CC=CC=C1&CC&C^CO^C=O&CO^CO&CC&&CO&CC&&&C1=CC=C2CCCCC2=C1&CO&&&
CC&C1=COC=N1&CC&C1=CC=CC=C1&CN&NC=O&CC&C1=CSC=C1&&&
CO&CO&C1=CC2=C(C=C1)C1=CN=C3C=C4OCOC4=CC3=C1C=C2&CO&CO^CO&&CO^CO&&CO&&&
CC&NC1=NC=CC=N1&CN&C1CCCCCC1^CN&&CN^CC^C1=CC=C2SC=NC2=C1&C&&&CC&&CC&&
CC&C#C&CC&CO&CO&C1=CC=CC=C1&CS&O=C(O)N1CCCN([SH](=O)=O)CC1&CO&&CC^O=CNO&&&
N[SH](=O)=O&CS&CC&CN&NC=O&CC&C&CC&C1=CSC=C1^CN&&C1CNCCN1&CN&C1=CC=CC=C1&&&
CC&C&CC&&CC^CC&O=C1CNS(=O)(=O)CCN1&CN&CC^CN^C1=C[NH]N=N1&CC&CN&C1=CC=CC=C1&CC&CC&CC&C1=CC=CC=C1&C1COCO1&CC&&&C&FCF&&CF&&
CC&CO&CO&C1=CC=CC=C1&CC&C=C1C(=O)NC2=CC=CC=C12&&&
NC=O&CN&C1=CC=CC=C1^CC^CC&C1=CC=NC=C1&C^CC^CBr&FCF&C&&&&CF^FCF&&&&CF&&
CC&C1=NC=C2N=C[NH]C2=N1&CC&&CS^CS^CN^C1=CC=CC=C1&C1=CC=CC=C1&CO&CCl&&CCl&&&&
CC&C1=CC=CC=C1&CCl&&CN^C1=NC2=C(CNCC2)C(N2CCNCC2)=N1&CC&C1=CC=NC=C1&&&
CO&O=CO&CC&C1=CC=CC=C1&CS&O=[SH](=O)N1CCNCC1&CN&CC&C1=CC=CC=C1&CBr&&&
C=NNC=O&CC&C1=CC=NC=C1^CC&&C1=CC=CC=C1&C[NH3+]&O=[NH+][O-]&&&
C=NNC=O&CC&C1=CC=NC=C1^CC&&C1=CC=CC=C1&C[NH3+]&O=[NH+][O-]&&&
N[SH](=O)=O&CS&C1=CC=CC=C1^N^CF&CN&&CF^C1CC1^CN&&&&C1=CC2=C(C=C1)OCC2&CC&C&CO&&CC^CO&&&
O=S=O&S&CS&C1=CC=CC=C1^CS^CF&C1=CC=CC=C1&&&CN&C1CNCCN1&CC&C&FCF&&CF&&
CC&C&C1CNC1&CN^CC^CC&NC=O&C1=CC=CC=C1&CN&CO&C1=CC=CC=C1&CO&CCl&C1=CC=CC=C1&&CF&&&&
CC&C&CC&&CC^CN&N&N[SH](=O)=O&CS^CN^C1=CC=C2SC=NC2=C1&CC&&&C&CO&&CC^C&CC&CC^CN^C1=CC=CC=C1&NC=O&&&CC&C1=CC=CC=C1&CC&CCl&&&
CC&C1=CC=CC=C1&CS&O=CN1CCN([SH](=O)=O)CC1^CC^CC&&&CO&O=CO&CC&CC&CC&C&C=O&&CC^C1=CSC=C1&&&
CC&C1=CC=CC=C1&CCl&&CN^O=C1C=CC=C[NH]1&CC&NC=O&CN&CC&C1=COC=C1&&&
NS(=O)(=O)C1=CC=C(Cl)C=C1&CN&N[SH](=O)=O&CS&C1=CC=CC=C1&CCl&&&
CC&C&C=NNC=O&CC^CC^C1=CC=C2N=CC=CC2=C1&C1=CC=CC=C1&CC&&&&&
O=CN1CCCC1&CC&CS&SC1=NN=CO1&CC&C1=CC=NC=C1&&&
O=CN1CCCC2=CC=CC=C21&CC&C1=CC=NC=C1^CC^CCl&C1=CC=CC=C1&&&CCl&&&
CC&C1=CC=CC=C1&CS&O=CN1CCN([SH](=O)=O)CC1^CC^CC&&&C1=CC=NC=C1&CN&N&CN&&CN&&
CO&O=CO&CC&C1=CC=CC=C1&CC&C1=CC=CC=C1&CC&C&CC&&CN^NC=O&CC&CS&SC1=NC2=CC=CC=C2[NH]1&CN&CC&CO&&&
CC&CO&O=CO&CC&O=C1C=C[NH]C2=CC=CC=C12&CC&C1=CC=CC=C1^CC^CO&C&CO&FCF&C1=CC=CC=C1&&CF&&&&
CC&CC&CC&CC&C&C=O&&CC^C1=CC=C2[NH]C=CC2=C1&CO&CO^CN&&CC&C1=CC=CC=C1&CCl&&CCl&&
O=CN1CCC2CC1C1=CC=CC=C12&CC&C1=CC=C2OCOC2=C1^CC&&C1=CC=CC=C1&&&
O=CO&CO&CC^CC^CC&C1=CC=CC=C1&C1=C[NH]C=N1&CCl&&&&CCl&&
CO&CO&C1=CC=CC=C1&CO&CO&O=C1CN=C(N2C=CN=C2)C=C2C3=C(C=CC=C3)CCN12&CC&C1CC1&&&
CC&CC&O=CN1CCC2=CC=CC=C21&CS&N[SH](=O)=O&CN&CC&CC&C1=CC=CC=C1&&&
C#N&CC&C&C1CC1&&CN^NC=O&CC&C1CCNC1&CS&S^CN^O=S=O&C1=CC=NC=C1&&CS^CC&C1=CC=CC=C1&C&CO&FCF&CO&&CF^C&&&FCF&&CF&&
C=C&CC&CN&CN&C&CC&NC=O^CC^CN&C&C&CO&CC&&CC^NC=O^CC^C&CN&C&CO&CC&CC&&CC^CC&&CN^C1=CC=CC=C1&&CC^NC=O&&&&&CC&C&CN&NC=O^CC^CC&C&CC&CC&C&&CC^CC&&&&CC&&
CO&N=C(O)N[SH](=O)=O&CS&C1=CC=CC=C1&CN&O=C1C=CC=N[NH]1&&&
CO&CO&C1=CC=CC=C1&CC&CC&CN&NC=O&CC&C1=CC=CC=C1&CO&CO^CN&&NC(=S)N1CCCC1&&&
NC=O&CC&C1=CSC=C1&CC&C1=CC=NC=C1&&&
C=C1CCCC12CC=CCC2&CC&&CC^O=C1C=CC(=O)O1&CC&&&
CC&C1=CC=CC=C1&CC&&CO^CO&CC&CN&CN&CC&C&CO&&CC^CO&CO&C1=CC=CC=C1&&&
CCl&C1=CC=CC=C1&CC&C1=COC=N1&CC&CN&C1=C[NH]C=N1&&&
CC&CC&C&CC&&CC^C&CN&NC=O^CC^CC&NC=O&C&CN&CC&C&CC^CN^CC&CC&NC=O&NC=O^CC^CN&CC&CN&C&N=C(N)N&C&C&CC&&&&&CC&&CO^CC^CN&&CC&NC=O&CC&CC&CN&CC&&&O=CN1CC=CC1&CC&C&CC&CC^CN^CC&NC=O&CC&CC&CN&CC&&&CC&CN&NC=O&CC&C&CN&&CC^CC&CC&CC&CN&&
C=NO&CC&C1=CC=CC=C1&CI&&&
CC&C&CC&&CC^CC&C1=CC=CC=C1&CC&C^CN^CC&NNC(N)=O&&CC^CN&&&C1=CC=NC=C1&&&
CC&C1=CC=CC=C1&CS&N[SH](=O)=O^CBr^CN&&CCl^C&&&CC&&CC^C1=CC=C2OCOC2=C1&&&
CC&C&CC&&CC^C1=CC=CC=C1&CC&C^CN^CC&NC(N)=O&&CC^CN&&&C&CC&&CC^CC^CC^C1CCCCC1&NC=O&&&CN&CC&CC&CN&N&CN&&CN&&
CO&CO&C1=CC=CC=C1&CC&C=NNC1=NC(=O)C=N[NH]1^CC^CC&&&&&
O=CN1CCCCC1&CC&C1COC2CCNCC2C1&CN&CC&C1=COC=C1&&&
O=CO&CO&CC^CC^CN&C1=CC=CC=C1&C1CCNCC1&CCl&&&&C[NH3+]^O=[NH+][O-]^CCl&&&&
CC&C1=C[NH]N=C1&CC&NC=O^CN^CN&C1=CC=C2C=CC=CC2=C1&C1=CC=CC=C1&CC&CC&C1=CC=NC=C1&N=CN^CF&&&&&&
CN&C1=CCNCC1&CC&C1=CC=NC=C1&&&
CO&CO&C1=CC=CC=C1&CS&CS&CC&O=CO&&&
CS&N[SH](=O)=O&N&CN&CC^CN^NC=O&C1=CC=CC=C1&CN&CCl&C1=CC=CC=C1&&CCl^CC&&&O=CN1CCCCC1&&&
CC&CC&CC&CC&CO&O=C(O)N[SH](=O)=O&CS&C1=CSC=C1&CC&CC^CC^C&C1=CC=CC=C1&CC&CC&&CC^CN&&&O=C1[NH]C=NC2=CC=CC=C12&CC&CC^CN^CC&N&&&NC=O&CC^CN^CN&CC&C1=C[NH]N=C1&C1=CC=CC=C1&&&&&
CC&C1=CC2=CC=CN=C2C=C1&CC&NC=O&CN&CC&C1=CC=C2OCOC2=C1&&&
CC&CC&O=C1CCCCC2CC=C(CCCCO1)O2&CC&&CO^CO^CC^CO&&CO^CO&CO^CC^C1=CC=CC=C1&C1CCOCC1&&CC^CO&CC&&CC^CO&&CN&CO&&N^CO^O=CO^C^CN&&&CC&CC^C&CN^CC&&CO^CC&&&CC&O=CO&&CO^C&CC&&&CC&&&&CC^CC&&&
C=C&CC&CN&C1=CC2=C3C(=C1)OC1C4=C(CC5C(C2)NCCC315)C1=CC=CC=C1[NH]4&CO&&CO^O=CO&CC&CC&CC&CC&&&
CC&CC&CC&CN&O=C1NCCCN1&CN&CC&C1=CC=CC=C1&CC&C1=CSC=C1&CC&CN&C1CCNCC1&CO&&&
CC&CC&CN&C1CCNCC1&CC&C1=CC=CC=C1&CN&CN&&&
CC&NC=O&CN&C1=COCCC1&CN&&CC^O=CO^CC&&C&CO&&CC^C&CO&&CC^CO&&&
O=C1C=CC2=CC=CC=C2[NH]1&CO&CO&CC&CC&CC&CC&CC&CN&C1CNCCN1&CN&C1=CC=CC=C1&CCl&&CCl&&
CO&CO&C1=CC=CC=C1&CCl&&CN^NC(N)=S&CN&C1CCCCC1&&&
CC&CN&CCNC=O&CC&CN&O=C1C=C[NH]C(=S)[NH]1&CC&C1=CC=CC=C1^CC^C[NH3+]&C&O=[NH+][O-]&CC&&&C1=CC=CC=C1^CN&&C1CNCCN1&CN&&&
CC&O=CO&CO&CC&CO&CO&CN&O=C1NS(=O)(=O)C2=CC=CC=C12&&&
CC&C&O=C1CN2C=CN=C2N1&CN^CC^C1=CC=CC=C1^CS^CC&CCl&S&C1=CC=CC=C1&&CF^O=S=O&CBr&&&&CS&&C1=CC=CC=C1&&&
CN&CNC1=NN2C=CN=C2C(N)=N1&CN&C1=CC=CC=C1^CC^CN&C#N&C1CCNC1^CCl&&&&&&
CC&C1=CC=C2N=CC=CC2=C1&CC&C1=CSC=C1&CC&C1=CON=C1&CC&&CC&&
CO&CO&CC&CC&C1=NOC=N1&CC&C1=CON=C1&CC&&CC^C1=CC=CC=C1&CO&CO^CC&&NC=O^CO^CN&&&CC&CC&CN&C1COCCN1&&&
C1=CC=C2N=C3CCCCC3=CC2=C1&CN&CN&CC&CC&CC&CC&CC&CC&CC&CC&CC&CN&CN&C1=CC2=NON=C2C=C1&CN&C1COCCN1&&&
O=CN1CCNCC1&CC&O=C1C=CSC1^CN^CCl&C1=CC=CC=C1&&&CF&&&
CC&C1=CON=C1&CN&N[SH](=O)=O^CC^CS&&&C1=CSC=C1&CC&NC=O&CN&C1=CC=CC=C1&CF&&CC^C&FCF&&CF&&
CN&O=C1[NH]C(=O)C2=C(N=C[NH]2)[NH]1&CN&CC^CN^NC=O&&&CN&C1=CC=CC=C1&CN&C1COCCN1&&&
CC&CC&CC&CC&O=C1[NH]C=N[NH]1&CN&CC^CN^CC&CC&CC&C1=CC=CC=C1&&&CC&C1=CC=CC=C1&CS&O=CN[SH](=O)=O&CC&C1CC1&&&
CC&CC&CC&CN&O=C1NC(=O)C2(CC2)N1&CC&C1=CC=CC=C1&CC&C&FCF&&CF&&
CO&O=CO&CC&CC&C1=CC=CC=C1&CO&CO^CCl^C1=CC2=C(C=C1)[NH]C=C2&&&CC&O=CN[SH](=O)=O^CC^CS&C1=CC=CC=C1&C1=CC=CC=C1&CC&CC&C&&&FCF&&CF&&
CN&O=C1CN=CC2=CC=CC=C2N1&CC&C1=CC=C2C=CC=CC2=C1^CCl&&&&
CC&C1=CC=CC=C1&CN&NC(=O)N1CCCC1^CC&&&&
CC&O=C1C=C[NH]C(=O)[NH]1&CN&C1CCOC1&CO&O=CO^CC^CC&CO&C1=CC=CC=C1&O=CO&CI&CC&&&C1=CC=CC=C1&CCl&&&
CC&O=C1CC23CCC4CCCCC4C2CCC1C3&CC&&C^CC&&CC^NC=O&CN&C&CCC&&CC&&
O=[NH+][O-]&C[NH3+]&SC1=NC2=CC=CC=C2S1&CS&CC&CO&&&
CCl&C1=CC=CC=C1&CN&C1=NN2CCCCC2=N1&CC&C1=CC=CC=C1&&&
N#CC1=NC=CC=C1&CC&&C[NH3+]^O=[NH+][O-]^CC&&C1=CC=CC=C1^CC&&C1=CC=CC=C1&&&
O=CO&CC&CN&O=[N+]([O-])C1=N[NH]C(SC2=NN=N[NH]2)=N1&CN&C1=CC=CC=C1&&&
NC1=NCCO1&CC&CC&CC&CS&&&
O=CO&CC&C1=CC2=NC3=CC=CC=C3N2CC1&CO&&CC^C^CC^FCF&CC&&CF^CC&&&CC&CN&C1=CCNCC1&&&
CO&CO&C1=CC=CC=C1&CC&C1=CN=C2N=C(N3CCCCC3)N=C(N3CCOCC3)C2=C1^CC^CC&CO&&CC&&NC=O&&&
CO&NC(=O)O&CN&NC(=O)N1CCCCC1&CN&C1=CC=CC=C1&CF&&CC&&
CC&C1=CC=CC=C1&CN&NC=O^C[NH3+]^CC&O=[NH+][O-]&CO&&&O=CO&CC&CN&O=C1NC(=O)C2(CCCC2)N1&&&
CO&CO&C1=CC=NC=C1&CC&C1=C[NH]N=C1&CN&C1=CC=C2C=CC=CC2=C1^CC&&NC1=NC=CS1&&&
CO&CO&O=C1C=CC=CCCCCC=CC=CCCO1&CC&&CC&CO&CC&CC&CO^CO^CC^C1CCOCC1&&&C[NH3+]&O=[NH+][O-]^CC&&&CC&CO^CO^CN&&N^CO^CCN&&&&CN^CC&&&
CN&NC(=O)NC1=NC=C2C(N)=NC(N)=NC2=N1&CN&CC^CN^CC&C1=CC=CC=C1&C1=CC=CC=C1&CC&CO&&CO^CO^CO&&&&CO^CO&&CO&&&
CS&O=C1C2=CC=CC=C2C(=O)N1O[SH](=O)=O&CO&CC&C1=CC=CC=C1&CO&CO&C&FCF&&CF&&
CC&CO&CO&C1=CC=CC=C1&CN&O=C1CCCN1&CC&O=CO&&&
CS&O=C1C=CC(=O)N1N[SH](=O)=O&CN&CN^CCl^C1=CC=CC=C1&&CC^CCl&NC=O&&CCl^CN&&&CC&C1=CC=CC=C1&&&
CC&C1=CC=CC=C1&CC&C1=NOC=N1&CC&C1=CC=CC=C1&CN&C1COCCN1^C[NH3+]&&O=[NH+][O-]&&&
CO&CO&C1=CC=CC=C1&CC&C=NN1C=N[NH]C1=S&CC&C1=CC=CC=C1&CC&&&
CC&CC1CCCC2C1CCC1C3CCC4CCCCC4C3=CCC12&CC&NC=O^CC^CN&&CC^C&&CO^CC&&CC^CC^CC&CC^C1=C[NH]C=N1&O=CO&&CC&&&&&&
CO&CO&C1=CC=CC=C1&CC&C1=COC=N1&CC&CN&N&N[SH](=O)=O&CS^CN^C1=CC=CC=C1&C1=CC=C2NCCCC2=C1&CC&CC&&&C#N^CN&&CC&C1=C[NH]C=N1&&&
CO&CO&C1=CC=C2OC=CC2=C1&CC&O=CN1CCN(C=O)CC1^CC^CC&&&CO&CO&C1=CC=CC=C1&CC&&&
CC&CN&O=C1C=CN=C2CNCCCN21&C[NH3+]&O=[NH+][O-]&&&
CC&CC&CC&CC1CC(=O)NC2=C1C=CC=C2&CC&&CC&&
CC&C1=CC=C2C=C3OC=NC3=CC2=C1&CC&C1=CC=CC=C1&CN&NC=O&CC&CO&CO&C1=CC=CC=C1&CC&&&
NC1=NC=NC2=C1C=C[NH]2&CC&C1=CC=C2C=CC=CC2=C1^CN&&C1CCOC1&CC&CO^CO&&&CO&&
N[SH](=O)=O&CN&C1=CC=CC=C1^CS^CC&C1=CC=C2C=CC=CC2=C1&CC&&&CN&CN&CC&C&CO&&CC^CO&CO&C1=CC=CC=C1&CO&&&
CC&C&CC&&CN^NC(=O)NC=O&CC&CO&O=CO&CC&CC&CC&C1=CC=C2[NH]C=CC2=C1&&&
CC&O=CO&CO&CC&C&CC&&CN^N&CN&&CN&&
O=[SH](=O)N1CC2CCC(C1)NC2&CS&C1=CC=CC=C1^CN^CF&CC&&&C1=NC=C2C=C[NH]C2=C1&&&
CC&C1=CC=CC=C1&CN&NC=O^CC^CC&&&CC&CN&N[SH](=O)=O&CS&O=C1[NH]C2=CC=CC=C2O1&&&
CC&CC&C&CC&&CC^C1=CC=CC=C1&CN&NC=O&CC&C&CC&CC^CC^O=CO&CC&&&C1=CC=CC=C1&CCl&&&
CO&CO&C1=CC=CC=C1&CO&CO^CC&&CC^CO^C=C&CO&C&&&CC&&CC^CC&CC&C=CC&CC&&&
CC&C&CC&NC=O^CN^CN&N&C1=CC=CC=C1&CN&CS&&CN^O=[SH](=O)N1CCCCC1^CCl&&CN&&&&&
CC&O=C1NC=CCN1&CC&O=CO^CC^CO&&&C1CCCC1&&&
CN&O=C1NC2CCCOC2COC2=CC=CC=C12&CN&NC=O^CC^CC&CC&C1=CC=CC=C1&NC=O&CCl&CN&&&CC&CC&C1=CC2=C(C=C1)OCO2&&&
CC&O=C(NC1=NC=CS1)N1CCN=C1&CC&C1=CC=NC=C1&&&
NC=O&CC&C1=CC=CC=C1&CC&C&CC&C1=CC=C2ON=CC2=C1^CN&&C1=C[NH]C=N1&&&
CCl&C1=NCCC2=CC=CC=C12&CC&C1=CC=C2[NH]C=CC2=C1^CCl^CBr&&&&&
CC&C&CC&&CC^CC&C&CN&N[SH](=O)=O^CC^CS&O=CO&C1=CC=CC=C1&&&CCl&&CCl&&
CN&CC&O=C1CCC2=C(CN1)[NH]C1=CC=CC=C21&CN&CC&C1=CC=CC=C1&CF&&&
O=C1C=CC=N[NH]1&CO&CO^CCl^C1=CC=C2C=CC=CC2=C1&&&&&
CC&C1=CC=CC=C1&CF&&CC^C1=C[NH]N=C1&CC&NC=O&CN&CC&CC&CC&C1=CN=C(N2C=CC=N2)C=C1&&&
CC&C&CC&&CC^O=C1CNC(=O)CNC(=O)CNC(=O)CNC(=O)C2CCCN2C(=O)CNC(=O)CN1&CC&CC^CC^CC&CC^CN^CN&C1=CC=CC=C1&&CC^N=C(N)N&&&CC^CC&&C1=CC=CC=C1&&CN^CO&&CC&&C&CC&&CO&&
CC&CO&OP1(=S)NCC2=CC=CC=C2O1&CCl&&CCl&&
CC&C&CC&&CN^CN&C1=CC=CC=C1&CC&C#N^CN&&CN&NC(=O)C1=NC=CC=C1&CN&C1=CC=CC=C1&CCl&&&
CO&CO&C1=CC=C2C(=C1)[NH]C1=CC=CC=C12&CC&C&CC&&CC^C&CC&&CC&&
CN&CN&C&CC&CC^CC^CC&O=CN1CCCC1&CC&CC&CN&NC=O&NC(N)=O&CN&CN&CC&C1C2CC3CC1CC(C2)C3&CC&&&C1=CC=CC=C1&&&
CC&O=CN1COC=N1&CC&C1=CC=CC=C1^CN^CC&N=N&&&CN&C1=CC=CC=C1&CS&NC(=O)N[SH](=O)=O&CN&CC&C&CC&&CC&&
CO&CO&C1=CC=CC=C1&CC&CC&COC1=CC=C(CC2NC(=O)N(CC(=O)N3CCN)CCC2CNC1=O&CN&CC&C&C=O&&CC^CC&O=CO&&&
CO&CO&C1=CC=CC=C1&CC&C1=CC=C2OC=CC2=C1&CO&&CC&CC^C&C=O&&CC^C=C&CC&C1=CC=NC=C1&&&
CO&CO&C1=CC=CC=C1&CC&C1=CC2=C(C=N1)SC=C2&CN&CN^CC^C1=CC=CC=C1&C^CC^CC&C=O&&&&&&CC&&
CO&CO&C1=CC=C2[NH]C=CC2=C1&CC&CN^CC^O=C1NCNC12CCNCC2&&CN^CN&&&C1=CC=CC=C1&&&
O=CO&CC&C1=CC=CC=C1&CN&NC=O&CC&C&C1CCC1&&CC^NC=O&CN&C1=CC=CC=C1&CN&N&NC1=NCCCS1&&CN^C1=CC=CC=C1&&&
CC&CC&CC&CC&CC&CS&S&O=S=O&&CS^CC&CC&CC&CC&CC&O=CO&CO&CC&C&CCl&&CCl&&
CN&N&CN&&CN^C1=CC=CC=C1&CC&CN&NC=O&CC&C1=CC=CC=C1&CS&S^C[NH3+]^O=S=O&O=[NH+][O-]&&CS&&&&
O=CO&CC&CO&CO&C1=CSC=C1&CC&O=CO^CC&&C1=CC=C2SC=NC2=C1^CBr&&&&
C1=CSC=C1&CC&C&CC&C1=CC=C2SC=CC2=C1^CN&&C1=N[NH]C=N1&&&
CO&CO&O=C1C=COC2=CC=CC=C12&CC&C1=CC=CC=C1&&&
CO&CO&C1=CC=CC=C1&CN&NC=O&CC&CC&CN&O=S1(=O)NC2=CC3=C(C=C2C3)C2=CC=CC=C21&&&
CN&NC=O&CC&C1=CC=C2[NH]C=CC2=C1&CC&CC&CN&C1CNCCN1&CN&C1=CC2=C(C=C1)OCO2&&&
CC&C1=CC=NC=C1&CC&C&CO&&CC^C1=CSC=N1&CC&C1=CC=CC=C1&CC&C1=CC=CC=C1&CC&O=CO&&&
O=C1CCOC2=CC=CC=C12&CC&C1=CC=CC=C1^CO&&CO&CC&C1=CC=CC=C1&&&
CC&CN&NC(=O)NC1=NC2=CC=CC=C2S1&CC&C1=CN=C(N2CCCC2)C=N1^CC^CC&C1=C[NH]N=C1&CO&&&&&
CO&CO&C1=CC=CC=C1&CCl&&CN^O=C1CCC(=O)N1&CN&&&
CC&C&CN&NC=O^CC^CC&O=CO&CN&&&N&NC=O&CC^CN^C&CC&CC&CN&CC^CN^C1COCCN1&C1=CC=CC=C1&NC(=O)O&&&&&CO&CC&C1=CC=CC=C1&&&
O=C1CC2(C(=O)N1)C(=O)NC(=O)C1=CC=CC=C12&CN&CC&C1=CC=CC=C1&CBr&&CF&&
O=CO&CC&CC&CN&NC=O&CC&C1=CC=CC=C1&CC&CC^CC^C1=CC=CC=C1&C1=CC=CC=C1&&&&&
CO&CO&C1=CC=CC=C1&CC&C=C^CO^CC&CO&C1=C[NH]C=N1&&&C[NH3+]&O=[NH+][O-]^CN&&&&
N=CNO&CN&C1=CC=CC=C1^CC^CF&C1=CC=NC=C1&&&CO&CO&C1=CC=C2C=CC=CC2=C1&&&
CO&CO&O=C1C2=C(COC=C2)C(=O)C2=C1C=CC(=O)O2&CC&C=C^CC^CC&&&CO&&&
CC&C=CC&CC&CC&O=C1C2=CC3CC4COC(C3=O)C24OC2=C1C=CC=C2&CO&&CO&CC^CC^CC^C=CC&CO&CC&CO&&&C1CCCC1&&&
O=C1N=C[NH]C2=C1N=C[NH]2&CN&C1CCOC1&CO&&CC^CO&O=CNS(=O)(=O)O&CC&C1=CC=CC=C1&CO&&&
CC&CC&CN&N&CCCN&&CN^O=C1C=CN2CCCCC12&CC&C^CC^CC&O=CO&&CC&&&&
CC&CN&N&CCN&&CN^CC&CN&CN&CC&C1=CC=C2N=CC=CC2=C1&CC&C1=CC=CC=C1&CCl&&&
CC&C&CC&&CN^O=C1OC2=CC=CC=C2C2=C1N=C[NH]2&&&
CN&C1=C[NH]N=C1&CC&O=CN1CCNCC1&CN&C1=CC=CC=C1&CCl&&CCl&&
CC&CC&CC&CC&C&CC&&CC&CC^C1=CC=CC=C1&CC&C^CO^CC&&CO&CC&&CC&&&
CC&C&CC&&CC^C&CN&NC(=O)O^CC^CO&NC=O&CC&CN&C1=CC=CC=C1&C&&&CC&CC^CC^C1=CC=CC=C1&O=CC1=NC2=CC=CC=C2S1&CO&&&&&
NC=O&CC&CN^CN^O=C1[NH]C2=CC=CC=C2O1&C1=CC=C2CCCCC2=C1&CF&CC&&&CC&C1=CC=NC=C1&CC&O=CO&&&
O=CO&CC&C&C=C&CC^CO^C&&&C=O&&CC^C1=CC=CC=C1&CBr&&CO&&
CC&CC&CC&CN&N&CCCCN&&CN^CC&C&CO&&CC^C1=CC=C2N=CC=CC2=C1&CC&C^CC^FCF&C&&CF^FCF&&&&CF&&
CC&C1=CC=CC=C1&CO&CO^CC^CC&&CC^O=CO&CC&&&C1=CC=CC=C1&CN&N=C(N)N&&&
CN&O=[SH](=O)N1CCC2=C(C=N[NH]2)C1&CC&C1=CC=CC=C1^CS^CBr&C1CCCC1&&&&&
O=S1(=O)CC2=CC=CC=C2N1&CN&CC^CN^C1=CC=CC=C1&C1CNCCN1&CF&CN&&&CC&CC&C&FCF&&CF&&
CC&C1=CC=CC=C1&CS&O=[SH](=O)N1CCCCC1&CC&NC=O&CN&CC&CC&C1=CC=CC=C1&&&
CC&CC&CN&N&NC1=NC=CC=N1&CC^CN&CC^C1=CC=C2C=CC=CC2=C1&C1=CC=CC=C1&&&CO&CO^CCl&&&&
CC&CC&C1=CC=CC=C1&CN&NC=O&CC&CN&C1CNCCN1&CN&C1CCCCC1&&&
CO&CO&O=CN1CCC2=C(C=CC=C2)C1&CO&CO^CC&&C&CC&CS^CN^CS&NC=O&[O-][N+]1=CC=CC2=CC=CC=C21&CC&&&CC&CC&CC&C&CC&&CC&&
O=C1C2=CC=CC=C2[NH]C2=CC(=O)N3CCC4=CC=CC1=C43&CO&&CO&&
CO&CO&C1CCOCC1&CC&CO^CO&&CO^CO^C1CCOCC1&&CO^CC&&&O=CO^CS&&CS^CO^C1CCOCC1&&CO^CC&CO&O=CO^CO^C1CCOCC1&&&&CN^CC&NC=O^CO^CO^CO^CC&&&&&&CO&&
CC&C1=C[NH]N=C1&CC&CN&O=C1NC(=O)C(C2=CC=CC=C2)N1&CC&C1=CC=CC=C1&&&
C#N&CC&C1=CN=C2C=NC=CC2=C1&CN&CN^CN^C1=CC=CC=C1&CN&CF&CC&&CCl^CC&&&CN&NC=O&CC&C&FCF&&CF&&
CO&O=CO&CC&CC&CC&CC&C1=CC=CC=C1&CC&CN&NC=O&CC&CC1CCCN(C2=NC=C3C=CC=CC3=N2)C1&CC&&&
C[NH3+]&[NH4+]&C1CC2CCC(C1)[NH2+]2&CC^C[NH3+]^CC&CC&C&C1=CC=CC=C1&CC1=CC=CC=C1&CCl&&CC&CCl^C1=CC=CC=C1&&&&&
CN&N&CN&&CN^CC&C1=C[NH]C=N1&CC&C^CN^C=O&C1=CC=CC=C1&&CC^CF&C1=COC=C1&&&&&
C#N&CC&OC1=NC=CC=C1&CC&C1=CSC=C1^CO&&C1=CC=CC=C1&CF&&&
CO&CO&C1=CC=CC=C1&CC&C&C=O&&CC^CN&O=C1C=C2CNCCC2=N[NH]1&CN&CO&O=CO&CC&C1=CC=CC=C1&&&
O=C1C=COC2=CC=CC=C12&CC&C=C&CC&C1=CC=CC=C1&&&
CC&CC&NC=O&N&CN&C1=CC=CC=C1^CN&&C&C1CCNCC1&CN^CC^CC&CO&CC&O=CO&CN&CC&C1=N[NH]N=N1&&&CC&C1=CC=CC=C1&CO&&&
NC=O&CN&C1=CC=CC=C1^CC^CC&C1=CC=CC=C1&C1=CC=CC=C1^CO^CC&&&&&C1=CC=CC=C1^CO&&&&
CC&C1=CC=CC=C1&CC&NC=O&CN&C&C=C&CC^CC^C1=COC=C1&NC=O&&&CN&CC&C1=CC=NC=C1&&&
CS&N=C1N=C(S)NC(=O)C1C1=CC=CC=C1&CC&C1=CC=CC=C1^CN&&C1=CC=CC=C1&&&
CC&C1=CON=C1&CC&NC=O&CN&C1=CC=CC=C1&CS&O=[SH](=O)N1CCCC1&&&
O=C1[NH]N=N[NH]1&CN&C1=C[NH]N=C1^CN^CN&C1=CC=CC=C1&C1=CC=CC=C1&CCl&CF&&CCl&&&&
NC=O&CN&C1=CC=CC=C1^CC^CBr&C1=CSC=N1&&&CC&C1=CSC=C1^CC&&C&FCF&&CF&&
O=CO&CC&C1=CC=CC=C1&CC&C1=CC=CC=C1&CC&CC&CC&C1=C[NH]C=N1&CC&CC&C1=CC=CC=C1&&&
CC&O=CNC1=NC=CC=N1&CC&&CC^C&CC&&CC&&
CO&CC&C1CCNCC1&CO&&CO&&
CC&C1=CSC=N1&CC&C1=CC=CC=C1^CC^CC&O=CN1CCNCC1&C^CC^CN&FCF&C&C1=CC=CC=C1&&CF^FCF&CF&&&&CF&&&&
O=C1CCC=CCN1O&CN&N[SH](=O)=O&CS&C1=CC=CC=C1&CO&CO&C1=CC=CC=C1&CCl&&&
C=C&CC&CC&C&CC&&CO&CC^C1=CC2=C3C(=C1)OC1CCCC4C(C2)NCCC314&CO&&CO&CN^CC&C1CC1&&&
C#N&CC&SC1=NC=CC=N1&CN&CN^CS^C1=CC=CC=C1&CC^CC&&NC=O&C1=CC=CC=C1&CN&CI&C1=CC=CC=C1&&&CF&&CCl&&
CC&C&CO&CO^CC^C1=CC=CC=C1&NC=O&&&CN&CC&O=CN1CCC2=CC=CC=C21&&&
CO&O=CO&CC&CC&C1=CC=CC=C1&CC&C^CO^C=O&&&&CC^C1=CSC=C1&CC&C1=CC=CC=C1&&&
CO&O=CO&CC&C&CC&CC^CN^C1=CC=CC=C1&NC=O&&&CC&C&CC&CC^CN^C1=CC=CC=C1&NC(N)=O&&&CN&C&CC&CC^CC^C1=CC=CC=C1&O=CO&&&&&
CC&C1=CC=C2C=CC=CC2=C1&CC&C&CC&&CC^NC=O&CN&C1=CC=NC=C1&&&
O=CN1CCCC1&CC&C1=CC=CC=C1&CCl&&CO^CO&CC&C1=CC=CC=C1&CF&&&
CC&C1=CC=CC=C1&CN&NC=O^CCl^CC&&&CS&O=C1[NH]C(S)=NC2=C1SC1=C2C=CC=N1&CN&C1=CC=CC=C1&CC&&CCl&&
C=C1C(=O)OC2CCCC=CCCC=CCCC1OC2&CC&CO^CC^NC(=O)O&&CO&&&CO^O=CO^CC^CC&&&&&
CO&CO&C1=CC=CC=C1&CC&C1=C[NH]N=C1^CF^CN&&&C1=CC=CC=C1^CC&&CN&N&CN&&CN^CC&C1=CN=CN=C1&CC&&CC&&
CC&CO&CO&C1=CC=CC=C1&CO&CO&&&
C=O&C&CC&C^CC^C=C&C1=CC=CC=C1&CC^CS^CBr&C1=CC=CC=C1&S&&&CO&O=S&CO^CO&CS^C1=CC=CC=C1&&&CC&CBr&C1=CC=CC=C1&&&CBr&&&
CS&S&O=S=O&&CS^C1=CC=NC=C1&CCl&&CC^NC=O&CN&C1=CC=CC=C1&CCl&&&
CC&C#C&CC&CN&O=C1[NH]C(N2CCCCC2)=NC2=C1[NH]C=C2&CN&&CN^CC&C1=CC2=NON=C2C=C1&&&
CC&CO&O=CO&CC&C1=CC=C2OC=CC2=C1&CC&CS^CO^CS&CO^CO^C1=CC=NC=C1&&&CO&&&&&
CO&CO&C1=CC=CC=C1&CS&CS^CO^C1=CC=C2[NH]C=CC2=C1&CO^CO^CC&&&CO&C1=C[NH]N=C1&&&CN&&&
CC&CC&CS&O=[SH](=O)N1CCNCC1&CN&C1=CC=CC=C1&CC&C^CF^C=O&&&&CC^C&CC&&CO&CC^C1=CC=C2[NH]C=NC2=C1&&&
CC&CC&C1=CC=CC=C1&CC&O=C1C=CCCC1^CO^CC&CO^CO^C1=CC=CC=C1&&&CO&CO&&&&CCl&&
CN&N&NC(=O)C=O&CC^CN^C1=CC=C2[NH]C=CC2=C1&CC&&&CC&C#N&&&
O=CNC1=NC=CS1&CC&C1=CC=NC=C1^C[NH3+]&&O=[NH+][O-]&&&
O=C1C=CCCC1&CC&C1=CC=CC=C1&CC&O=C1C=COC2=CC=CC=C12&&&
NC=O&CC&CC^CN^CC&O=C(N1CCCC1)N1CCCCC1&CC&CN&C1=CC=CC=C1&NC(=O)N1CCNCC1&CCl&CN&&&C1=CC=CC=C1&&&
CC&C&CC&&CC^C&CO&&CC^C1=CC=CC=C1&CC&C1=CC=CC=C1&&&
CC&C=CC&CC&CC&C1=CC2=C(C=C1)OC=C2&CC&O=C1CCOC2=CC=CC=C12^CO^CO&&CO^CO&&&C1CCOCC1&CC&CO^CO&&&CO&CO&&
CO&CO&C1=CC=CC=C1&CC&CC^CO^CN&CO&NC=O&&&CC&CS&SC1=NC(N2CCCC2)=NC=C1&CO&CO^CO&&CO&C1=CC=CC=C1&&&
O=CO&CC&O=CN1CCC2=CC=CC=C2C1&CI&&CO^CO^CI^CC&&CC^O=CO&C=C&&&CC&ClC1=NC=CC=C1&&&
CO&CO&C1=CC=CC=C1&CC&C&CN&&CC^C1=CC=C2N=CC=CC2=C1&CC&&&
CO&CO&C1=CC=CC=C1&CN&C1CNCCN1&CN&CC&CC&CC&CC&CN&NC=O&CC&C1=CC=CC=C1&CC&C1=CC=CC=C1&&&
CO&CO&C1=CC=CC=C1&CC&O=CN1CCCCC1^CC^CN&&&C1=C[NH]N=C1&&&
CO&CO&C1=CC=C2CN3CC4CC5=C(C=CC=C5)C(N4)C3CC2=C1&CO&CO^CO&&CO^CO&&CO^CC&&CN^CC^NC=O&C#N^CN^CC&&&&&C1=CC=C2SC=CC2=C1&&&
CC&CO&O=CO&CC&C&O=C1C=C2NCC3C4CCCC4CCC3C2CC1&CC^CO&CC&&&&
CC&CC&CC&CC&C&CC&CC^CC&&CO&O=CO&CC&CN&NC=O&CC&C&CC&CS^CN^CS&NC=O&CC&CC&NC=O&CN&CN&NC=O&C&CC&C1=CC=C(CC2=CC=CC=C2)C=C1&CC&&CC^CC&C1=CC=CC=C1&CC&&&C&CN&&CC^O=CO&&&
CC&CO&O=CO&CC&O=C1C=C[NH]C2=CC=CC=C12&CC&CC&&&
NC1=NC=NC2=C1N=C[NH]2&CN&C1CCOC1&CC&CS^CO^CS&&CO^C1CCNC1&CO&&&CC&CC&CC&O=CO&&&
CC&C&C=NNC(N)=S&&CC^C1=CC=CC=C1&CC&C&FCF&&CF&&
CC&CC&CN&N&N[SH](=O)=O&CS^CN&&O=C1NC2C3CCC(C3)C2C(=O)C1=C1NC2=CC=CC=C2S(=O)(=O)N1&CN&CC&&&
CC&C1=CC=NC=C1&CN&N[SH](=O)=O&CS&C1=CC=CC=C1&CCl&&CCl&&
CC&C1=CC=NC=C1&CN&NC=O&CC&C&CC&&CN^NC=O&CC&C&CC&&CN^NC=O&CC&C&CC&&CN^NC=O&CC&CC&C&CC&&CC&&
C=C&C&CC&&CC^CC1C=C2C3=CC4=C5C(=C3CC2C(C)O1)C(=O)CN5C1=C4CC2CCC3CCCCC3C12&CC&&CO&CC&CC&CC&CO&C^CC&&CC^C=C&CC&C=C&C&CC&CC^CC&&O=CO&&&
CO&CO&C1=CC=CC=C1&CC&CN&NC=O&CC&C&CN&NC=O^CC^CC&C&C1CC1&CC&&&&CC&&
CC&NC=O&CN&C1=CC=CC=C1&CS&O=[SH](=O)NC1=NOC=C1&CC&&&
NC=O&CN&C1=CC=C2CCCC2=C1^CC^CN&C&NC=O&CC&CC&CC^CN^C1=CC=NC=C1&C1=CC=CC=C1&NS(=O)(=O)C1=NC=C[NH]1&&&&&&&
CC&C&CN&&CC^NC=O&CN&C&CC&CS^CC&&NC=O&CN&C&CC&&CC^O=CO&&&
CN&C1CNCCN1&CN&CC&C1=CC=CC=C1&CC&CO^CO&&&C&&
CO&CO&C1=CC=CC=C1&CN&NC=O&CC&CC&CS&CS&C1=CC=CC=C1&CBr&&&
CC&CC&CO&CO&C1=CC=CC=C1&CN&C1CNC1&CO&CO&C1=CC=CC=C1&CC&C&CC&&CN^NC=O&CC&CC&C&CC&&CN^NC=O&CC&&&
CC&CN&N&CCN&&CN^CC&CC&C&CC&C1=CC=CC=C1^CC&&C1=CSC=C1&&&
CC&CO&CO&CC&C1=CN2CCSC2=N1&CC&C1=CC=CC=C1^CC&&C1=CC=CC=C1&CF&&&
CN&C1=CC=CC=C1&CN&NC=O&CC&C1=CC=CC=C1&CC&C1=CC=CC=C1&CC&NC=O&CN&CC&C1=CC=NC=C1&&&
CC&O=CO&CO&C&CC&&CC^C1=CC2C3CC4CCCC4C2CC13&CC&&CC^C=O^CC&&C^CC^CC&O=CO&&CC&&&&
NC=O&CC&CC^CN^CC&C1=CN=CC=N1&C1=CC=C2[NH]C=CC2=C1&&&CCl&&&
[C-]#[NH+]&C[NH3+]&C1=CC2CCC3C4CCC=CC4CCC3C2CC1&CC&&CC&CC^C^CC^CC&&&&CC&&
CO&CO&C1=CC=CC=C1&CC&C1=NN(C2=NC=CS2)CC1&CC&C1=CC=CC=C1^CC^CC&C1=CC=CC=C1&&CC^CBr&&&&&
CN&N&CN&&CN^CC&C1=CC=CC=C1&CC&C1=NOC=N1&CC&CC&C1=CC=CC=C1&&&
CO&CO&C1=CC=CC=C1&CC&CC^CC^C&CN&CC&N&&CN^NC=O&CO&CC^CN^CO&C&&&C1=CC=CC=C1&CC&&&CC^CN^C&CN&CC&CC&&CC^C&&&CO&&CC^C1=CC=CC=C1&CC&C&FCF&&CF&&
CN&NC=O&CC&C1=CC2=C(C=CS2)[NH]1&CC&C1=CC=CC=C1^CN&&CC&C1=CC=CC=C1&CBr&&&
CC&CO&O=CO&CC&C1=CC2=C(CCC2)S1&CN&NC=O&CC&C1=CC=CC=C1&CO&CO^CO&&CO&&&
CC&C1=CC=C2SC=CC2=C1&CC&CC^CCl^O=CO&&&&&
CC&C1=CC=CC=C1&CC&&CN^N&NC=O&CC^CN^C1=CSC=C1&C&&&CC&NC=O^CC^CN&C1=CC=NC=C1&C1CCCCC1&&&&&
CC&C&C=NO&CO^CC^CC&NC(=O)NC1=NN=CS1&CC&CN&C#N&&&&&
CO&CO&C1=CC=CC=C1&CN&CN^CO^CC&CO&C1=C[NH]C=N1&&&CC&C1=CC2=C(C=C1)OCO2^CC^CCl&C1=CC=NC=C1&&&&&
CC&CO&O=C(O)C1=NOC=C1&CC&C=C&CC&C1=CC=CC=C1&CBr&&&
O=C1N=C2[NH]C3=CC=CC=C3C=C2C(=O)[NH]1&CN&C1=CC=CC=C1^CN^CO&C1=CC=CC=C1&&&CO&&CBr&&
O=CO&CC&CC&C1=CC=CC=C1&C[NH3+]&O=[NH+][O-]^CO&&&&
C=C&CC&CO&O=CO&CC&C&C1CCNCC1&CN^CC^CC&C#N&CC&&&C&CC1=CC=CC=C1&&CC^C1=CC=CC=C1&&&
CC&CC&C#C&CC&C&O=C1NC2=CC=CC=C2CO1&CI^CC&&C1=CN=CN=C1&&&
CC&CC&CC&CC&O=C1[NH]C=N[NH]1&CN&C1=CC=CC=C1^CN^CC&CC&C&C1=CC=CC=C1&FCF&CC&&CF^C1=CC=CC=C1&&&CS&O=CN[SH](=O)=O&CC&C&CC&&CC&&
C=C&CC&C1CCNCC1&CC&NC=O&CN&C&CC&C^CC^CC&C1CCOCC1&&CCl^CS&&&CS^CO&&&CO&CO&&
CC&CN&O=C1C=C[NH]C2=NC=CC=C12&CC&O=CO^CF&&&CN^C1CNCCN1&CN&C=C1C(=O)NC2=CC=CC=C12&CC&O=CO&&&
CC&CO&CO&C1=CC=CC=C1&CC&C1=NOC=N1&CC&CN&N&NC=O&CC^CN^C1=CC=CC=C1&CC&CO&C1=CC=CC=C1&CO^CO^CO&&&CO&CO&&&&&
CC&C&CC&&CC^CC&C&CN&NC=O^CC^CC&O=CN1CCCC1&CC&CC&CC&NC=O&C1=CC=CC=C1&CN&&&C&CC&CC^CC^O=CO&NC=O&&&CN&C&CC&CO^CC&&NC=O&CN&C&CC&NC=O^CC&&C&CC&&CO&&
CO&O=CO&CC&C1=CC=CC=C1&CO&&CO&CCl&CC^CC&CC&NC=O&CN&C1=CC=NC=C1&&&
O=[SH](=O)N1CCNCC1&CS&C1=CC=CC=C1^CN^CCl&CC&&&C1=CC=C2OCOC2=C1&&&
NC=O&CN&C1=CC=CC=C1^CC^CCl&C1=CC=CC=C1&&&CO&&&
CO&CO&C1=CC=CC=C1&CC&COC1=CC=C(C2NCC3CCCC2C3=NO)C=C1&CO&O=CO&CC&&&
CO&CO&C1=CC=CC=C1&CC&CN^CO^O=C1NC(=O)C2=NC=CC=C12&CO&&&&&
CO&CO&C1=CC=CC=C1&CC&CC&CN&NC=O&CC&CN&NC=O&CC&C1C2CC3CC1CC(C2)C3&&&
CO&CO&C1=CC=CC=C1&CN&NC(N)=O&CN&O=C1NCCCOCCCCCOC2=CC=CC=C12&CN&C^CC^CC&&CC&CC^CN^CC^CO&N&&&&&NC(N)=O&CN^CN^C1=CC=CC=C1&&&CF&&&
CO&CO&C1=CC2=CC=CN=C2C=C1&CS&S^CF^O=S=O&&&&CS^C1=CC=CC=C1&CN&NC=O&CC&C1=CC=CC=C1&CBr&&&
CO&CO&O=C1C=CCCCCC=CCCCCC2CC(CCO2)O1&CC&&CO^O=CO^CC^CC&&CO&&O=CO^CC^CC&&CC&&&CO^O=CO^CO^CC&O=CO^CC&&CC&&&&&
CC&CC1C2=NC3=NCCN3C=C2CCN1O&CC&C1=CC=CC=C1^CC^CF&&&&&
CC&C&CC&CC^CN^C1=CC=CC=C1&NC=O&&&CC&C1=CC=CC=C1&CCl&&&
O=C1[NH]C(O)=NC2=NN([SH](=O)=O)C=C12&CS&C1=CC=CC=C1^CN&&C1=CC=CC=C1&&&
CC&C&CO&O=CO^CC^CC&NC=O&CC&CN&CC&C1=CC=CC=C1&CC&CCl&C1=CC=C2[NH]C=CC2=C1&&&&&
C1=CC=NC=C1&CN&C1=C[NH]N=C1&CC&C1=CC=NC=C1&&&
CO&CO&O=C(C1=N[NH]C2=C1CS(=O)(=O)C1=CC=CC=C12)N1CCOCC1&CN&C1=CC=CC=C1&CC&CN&O=C1[NH]OC(=O)[NH]1&&&
CC&CC&C&CC&&CC^C&CN&NC(=O)O^CC^CO&NC=O&CC&CN&C1=CC=CC=C1&CC&&&O=CN1CCCC1&CC&O=CN1CCCC1&CC&&CC^NC=O&&&
CC&C&CC&CN^CC^N&O=CNO^CS^CN&&&S&&CN^O=S=O&&&&CS^C1=CC=CC=C1&CO&CO&CC&C1=CC=NC=C1&&&
CC&C1=CC=CC=C1&CN&NC=O^CS^CC&O=[SH](=O)N1CCOCC1&CC&&&CC&O=C1N=C[NH]C2=CC=CC=C12&&&
CC&CO&CO&C1=CC=CC=C1&CC&NC=O&CN&O=CN1CCCCC1&CC&C1=COC=N1&CC&&CC&&
C1=CC=CC=C1&CC&C&CC1=CC=CC=C1&&CN^C1CC2CCC(C1)N2&&&
CO&C&CC&CN^CC^NC(=S)NC1=NC2=CC=CC=C2[NH]1&C1=CC=CC=C1&&&&&
CO&CO&C1=CC=C2C(=C1)[NH]C1=CC=CC=C12&CN&&&
CC&C1=C2C(CC1)OCCC1=C2N=C2[NH]N=CC2=C1&CO&&CC&&
CC&C1=CC=CC=C1&CC&O=CN1CCN(C=O)CC1^CS^CC&O=[SH](=O)N1CCCC1&C1=COCCO1&&&&&
CC&O=C1C=C[NH][NH]1&CN&CN^CN^C=C&C1=CC=CC=C1^CN^CC&&&&&C&C=O&&CC^C1=CC=CC=C1&CCl&&&
CC&C1=C2CCCCC2CC2=C1[NH]N=C2&CN&C1=CC=CC=C1^CC^CF&C&&&CO&&CC^C1=CSC=C1&CCl&&&
NC(=O)N[SH](=O)=O&CN&C1=CC=CC=C1^CS^CBr&C1=CC=CC=C1&&&CO&CO&CC&CC&CN&C1CCNCC1&&&
C#C&CC&CN&O=C1C=C[NH]C(=O)[NH]1&CC&C#N^CN&&C1CCOC1&CC&CO^CO&&&CF&&
CC&O=C1NCCCOCCCCCOC2=CC=CC=C12&CC&CN^CC^N&&CN^CN&C^CN&CN^CC&N[SH](=O)=O&CC&&CC^CS&C1CCCCC1&CO&C1=CC=CC=C1&&&&&CC&C&FCF&&CF&&
CC&CO&O=CO&CC&CCOC(=O)C1=C(C)NC=CC1&CC&&CC^COC(=O)C1=C(C)NC=CC1&CC&O=CO^CC^CO&&&&&
CN&C1=C[NH]N=C1&CC&C1=CN=C(N2CCN3C=NN=C3C2)C=C1&CN&N[SH](=O)=O&CS&&&
CO&CO&C1=CC=CC=C1&CC&CN^CO^C1=C[NH]N=N1&CO&CC&CC&CC&CF&CC&&&CN&CN&O=C1C=CC1=O&CN&CN&C1=CC=CC=C1&CCl&&CC^C&FCF&&CF&&
CC&CC&CC&C&C1CCC1&&CC^C&CO&&CC^CC&C=C&CC&O=C1CCCC1&CO&&CC^CC&C#C&CC&CC&CC&CC&CC&O=CO&&&
O=C1C=COC2=CC=CC=C12&CBr&&CBr&CC^C1=CC=CC=C1&CBr&&&
CO&CO&C1=CC=CC=C1&CC&C&CC&C1=CC=NC=C1^CN&&C1=CN=C2C(=C1)COC21CCNCC1&&&
CC&C1=CC=C2OC=NC2=C1&CC&C1=CC=CC=C1&CN&NC=O&CC&CO&CO&C1=CC=CC=C1&&&
CO&CO&OC1=CC=CC=C1&CC&O=CO&CO&O=CN1CCCCC1&CC&C=C&CC&C1=CC=CC=C1&CO&CO^CO&&&&
N=CN&CC&C1=CC=CC=C1&CC&CC&C&CN&N[SH](=O)=O^CC^CS&O=CN1CCNCC1&C1=CC=C2SC=CC2=C1&CN&CCl&C1=CC=CC=C1&&&CC&CN&&&
CC&CC&CC&CC&CC&CN&O=C1CNCCN1&CC&CC&C1=CC=C2[NH]C=CC2=C1&&&
CC&CO&CO&O=[SH](=O)N1CCCCC1&CS&C1=CC=CC=C1&CN&NC=O&CC&C1=CC=CC=C1&C[NH3+]&O=[NH+][O-]&&&
CO&OC1=NC=CC=C1&CC&CN&C=C1CCNCC1&CC&C1=CC=CC=C1^CC^CO&C1=CC=CC=C1^CC^CO&CO&C1=CC=CC=C1&C&CO&CO&FCF&C&CO^CO&CF^FCF&&&CO&&&&CF&&&&
CC&CO&O=CO&CC&O=C1C=CC2=CC=CC=C2O1&CC&&CO^CO&CC&C1=CC=CC=C1&&&
CO&CO&C1=CC=CC=C1&CC&CN^CO^O=C1NCCCCN1&CO&CN&&&CC^CC^C1=CC=CC=C1&CC^CO^CC&C1=CC=CC=C1&&CO^NC=O&&&&CC^CN&CC&C1=CC=NC=C1&C1=CC=CC=C1&&&&&
O=C1NC(=O)C2=CC=CC=C12&CN&CC&CO&O=CNC(O)=S&CC&C1=CC=CC=C1^CN^CCl&C1=CC=CC=C1&&CCl^CCl&&&&&
O=C1C=C[NH]C(=O)[NH]1&CN&C1CCOC1^CC^CO&C=C&&CC^CBr&CO&&&&&
O=S=O&S&CS&CC^CS^C1=CC=CC=C1&CC&CCl&CN&&&C1COCCN1&&&
CC&C=NN1C=N[NH]C1=S&CC&C1=CC=CC=C1&CCl&&CCl&&
CC&C1=CC=CC=C1&CCl&&CN^CN&CC&C1=CC=NC=C1&&&
CC&O=CN1C(=S)C=NNC2=CN=CN=C21&CN&&CC&CC^C1=CC=CC=C1&&&
CC&C1=CC=CC=C1&CO&CO&CC&SC1=NN=C[NH]1&CS&CC^CN^O=CNC1=NC=CS1&&&CC&C1=CC=CC=C1&&&
CC&CN&C1=C[NH]C=N1&CC&C1=CC2=CC=CN=C2C=C1&CC&C#C&CC&C1=CC=CC=C1&CN&C1CCNCC1&&&
CC&C1=CC=CC=C1&CN&C1CNCCN1&CN&C1=CC=NC=C1&CC&C=NO&&&
CC&C1=CSC=N1&CC&C#C&CC&C1=CC=NC=C1&CN&C1CCNCC1&CO&&&
N[SH](=O)=O&CS&C1=CC=CC=C1^N&&CN&CC^CN^CO&CC&&&C&FCF&&CF&&
CC&CN&N[SH](=O)=O&CS&C1=CC=C2SC(N3CCOCC3)=NC2=C1&CC&&&
CO&CO&C1=CC=CC=C1&CC&C=NO^CO&&CO&C&CC&&CC^C1=C[NH]N=N1&CN&CC&C1CCOCC1&CO&CO^CO^C1CCCCC1&&CN^CN&&CO&CN&&&CO&CO&&
CC&O=CO&CO&CC&O=C1CC2SCC=CN12&CC&O=CO^CN&&NC=O&CC&C&CN&NC=O^CC^CC&C1=COC=C1&C&&&CC&&CC^C1=CC=CC=C1&&&
CC&C&CO&&CC^C#C^CC^CC&C1=CC=NC=C1&NC(=O)C1=NC2=C(CCOC3=CC=CC=C32)S1&&&CC&C#N&&&
NC=O&CN&C1CCNCC1^CC^CN&C1=CC=C2[NH]N=CC2=C1&CC&CC&C1=CC=CC=C1&C1=CC=NC=C1&&&&&
CC&C1=CC=CC=C1&CC&C1=CC=CC=C1&CC&C1=CN=C2N=C(N3CCOCC3)SC2=C1&CC&NC=O&CN&C1CC1&&&
CO&O=CO&CC&C&CC&CC^CN^CC&NC=O&CC&CC&CN&C1=CC=CC=C1&&&CN&&CN&&
O=C1C=CN=C(O)[NH]1&CN&CN&CC&CC&CC&CC&CC&CO&CO&C1=CC=CC=C1&&&
CO&O=CO&CC&C&C=O&&CC^C1=C[NH]C=C1&CC&&CC^C^CC^C=O&&&&CC^C&CC&&CO^CO&C1=CC=CC=C1&CC&&CC&&
CC&C&CC&&CC^CC(C)C1OC(=O)C(C2=CC=CC=C2)(C)C(=O)O1&CC&C1=CC=CC=C1&&&
CO&C&CC&CN^CC^C1=CCNCC1&C1=CC=CC=C1&CC&CO&C1=CC=CC=C1&CO&&&CC&C1=CC=CC=C1&&&
NC=O&CC&CO^CN^CO&C1=CC=CC=C1&C1=CC=CC=C1&CS&CC&O=[SH](=O)N1CCOCC1&C1=CC=C2OC=NC2=C1&&&&&
CC&CC&CC&CC&CC&CC&CC&CC&CC&CC&C&CO&&CC^CO&&&
C=O&CC&SC1=NC=CC=C1&CS&CC&C1=CC=CC=C1&CBr&&&
CO&CO&C1=CC=CC=C1&CC&O=C1C=CC=C2[NH]C3=CC=CC=C3N12&CN&CC^CC^C&C#N&C=NO&&&&CC&&
CO&CO&C1=CC=CC=C1&CC&CC^CO^CN&CO&NC=O&&&CC&CS&SC1=NN=C2C=CC=NN12&CC&C1=CC=NC=C1&&&
CC&C1=CC=CC=C1&CC&&CC^C1=CC=CC=C1&CC&CO&CO&C1=CC=C2[NH]N=CC2=C1&CN&CC&C1=CC=NC=C1&CC&&&
CC&O=C1[NH]C(=O)C2=C(N=C3[NH]C=CN32)[NH]1&CN&&CN&CN^CC^CN^CC&&&CN&C1CNCCN1&CN&C1=CC=CC=C1&&&
C#N&CC&C1=CC=C2CCCC2=C1&CN&NC=O&CC&C1=CC=CC=C1&CF&&CN^C1=C[NH]N=C1&&&
CN&CNC1=NNCC1&CC&C1=CC=CC=C1^CC^CC&C#N&C#N&&&&&
CC&C1=CC=C2N=CC=CC2=C1&CN&CN^CC^C1=CC=CC=C1&C1=CC=CC=C1&C[NH3+]&&&O=[NH+][O-]&&&
CN&N&CN&&CN^CC&CN&N=N&CN&C1=CC=CC=C1&CS&O=CN[SH](=O)=O^C[NH3+]^CC&O=[NH+][O-]&C1=CC=CC=C1&&&CN&&C[NH3+]^O=[NH+][O-]&&&
NC=O&CC&CF^CN&&CC&O=C1C=COC2=C1C=CC=C2&CBr&&CC^O=CO&&&
CN&CC&C1=CC=CC=C1&CC&C1=COC=C1&&&
CN&C1CNCCN1&CN&C1=CC=CC=C1&CC&C1=CC2=NC=CN2C=C1&CCl&&&
CO&CO&CC&C1=COC=C1&CC&CN&CN&O=C1C=CC1=O&CN&C1CCNC1&&&
CC&C&CC&&CC^CC&C1=CC=C2C(=C1)CC1CC2CCN1&CO&&CC&CN&&
CC&CC=NC1=NC=CS1&CC&C1=CC=CC=C1^CC&&C1=CSC=C1&&&
CF&C1=CC=CC=C1&CN&NC1=NC=C2C=CC=CC2=N1&CN&CN&CC&CN&C1CCNCC1&&&
N=C1C(=O)NC2=CC=CC=C12&CN&CC^CS^C1=CC=CC=C1&O=[SH](=O)N1CCOCC1&CF&&&&&
N[SH](=O)=O&CN&CC^CS^C1=CC=C2OCOC2=C1&C1=CC=CC=C1&&&CCl&&CN^C1=NN=N[NH]1&&&
C#N&CC&C1=CC=CC=C1&C[NH3+]&O=[NH+][O-]^CC&&C#N&&&
CS&CS&CC1CCC(C)C2=CC3=CC=CC=C3C=C21&CC&&CC&CC&&
NC(=O)N1N=CN=C1S&CC&CC^CS^C1=CC=CC=C1&CC&&&C1=CC=CC=C1&CF&&&
CN&C1CC2CCC(C1)N2&CC&CO^CC^CO&C1=CC=CC=C1&C&CCl&CC1=CC=C(F)C=C1&&&&CC^C1=CC=CC=C1&CF&&&
CC&CC&O=[SH](=O)NC1=NN=CS1&CS&C1=CC=CC=C1&CN&NC=O&CC&CS&SC1=NC2=CC=CC=C2S1&&&
CO&CO&C1=CC=CC=C1&CN&O=C1NCNC2=CC=CC=C12&CC&CC&C1=CC=CC=C1&&&
CN&N&CN&&CN^C1=CC=CC=C1&CS&O=[SH](=O)N1CCOCC1^CN&&NC=O&CC&CC&C1=CC=C2C=CC=CC2=C1&&&
C1=CC=CC=C1&CC&C&CN&N=C1NSN=C1N^CC^CN&C1=C[NH]C=N1&CC&&&C1=CC=C2OCOC2=C1&&&
NC=O&CC&CC^CN^CC&CC&CO&CC&CO&CN&C1=CC=CC=C1&CN&&&C1=CC=C2N=C3CCCCC3=CC2=C1&&&
CC&C1=CC=CC=C1&CC&NC=O^CC^CN&O=C1[NH]SC2=C1C(=O)C1=C(C=CC=C1)[NH]2&C1CCNC1&C1CC1&CN&&&C1CC1&&&
CC&CC&C1=CON=C1&CC&&CC^O=CN1CCNCC1&CN&CC&C1=C[NH]N=C1&CC&&CN&CC&&
CC&C1=CC=CC=C1&CO&CO&CC&O=CO&CO&CC&NC=O&CN&C&CC&&CC^C1=CC=C2C=CC=CC2=C1&&&
NC1=NC(N)=NC=C1&CN&C1=CC=CC=C1^CN^CC&C1CCCC1&C1=CC=C2SC=NC2=C1&&&&&
CC&C1=C[NH]N=C1&CN&&CN^C1=CC=CC=C1&CN&NC=O&CC&C1=CC=NC=C1&&&
C#N&CC&CN&NC=O&CC&C&C1CCCCC1&&CN^NC=O&CC&C1=CC=CC=C1&CS&S&O=S=O&&CS^C1=CC=CC=C1&&&
O=C1OC2=CC=CC=C2C2=CC=CC=C12&CO&CO&CC&C1CCNC1&CN&CC&C1=CC=CC=C1&&&
CO&CO&C1=CC=CC=C1&CC&C1=CSC=N1^CO^CC&CO&CC&CC&CN&C1=CC=CC=C1&NC=O&CCl&CC&&&C1=CC=CC=C1&CN&C1CCNCC1^CC&&C&FCF&&CF&&
CC&CO&CO&C1=CC=CC=C1&CC&C&C=O&&CC^CN&C1=NN=N[NH]1&CC&C1=CSC=C1&&&
CN&N&NC=O&CC^CN^C1=CC=CC=C1&C1=CC=C2C(=C1)C=C1CCCCCN12&&&CC&CC&O=CO&&&
CO&O=CO&CC&C&CC&&CO^CO&CO&CO&CC&CC&CC&CC&CC&CC&CC&CC&C1CCNCC1&&&
NC=O&CC&C1=CC=[NH+]C=C1&C[NH3+]&CC&CC&CC&C[NH3+]&C1=CC=[NH+]C=C1&CC&C=NO&&&
CO&CO&C1=CC=C2C(=C1)CC1NCCC23CCCCC13&CN&CC&C1CCOC1&&&
CC&C1=CN2N=CN=C2N=C1&CC&&CC^C=C&CC&C1=CC=CC=C1&CBr&&&
CC&C1=COC=C1&CC&O=CN1CCC2(CC1)CNCCO2&CN&CC&C1=CC=NC=C1&&&
CC&NC=O&CN&C1=CC=CC=C1&CO&CO&CC&C&CO&&CC^CO&CO&C1=CC=CC=C1&CC&NC=O&CN&C1=CC=C2C(=C1)CC1=CC=CC=C12&&&
CO&CO&C1=CC=CC=C1&CC&CC^CO^C&CO&CC&&&CC^CO^C&CO&C=O&&&&CC^C1=CC=C2C=CC=CC2=C1&&&
CC&C1=C[NH]N=C1&CN&&CC&CN^NC=O&CC&C1=CC=CC=C1&CS&O=[SH](=O)N1CCCCC1&&&
O=[SH](=O)NC1=NC=CS1&CS&C1=CC=C2C(N3CCOCC3)=NC=CC2=C1&&&
NC1=NC=CC=N1&CC&C1=CC=CC=C1&CC&C1=CC=CC=C1^CF^CS&&&N[SH](=O)=O&CN&C1CC1&&&
O=C1CCCO1&CN&N[SH](=O)=O&CS&C1=CC=CC=C1&CC&C1=CC=CC=C1&CC&NC1=NC=CN=C1^CF&&&&
CC&C&CC&&CC^CC&C&CN&NC(=O)C(N)=O^CC^CN&NC=O&C1=CC=CC=C1&CN&CCl&C&&&CC&O=CN1CCOC1=O^CC^C&C&CC&CC&&CC&CC^CC&&&CC&O=CO&&&
CS&O=C1C=C[NH]C(S)=N1&CC&C1=CC=CC=C1^CC&&C&CC&CC^CN^C1=CC=CC=C1&C1=CC=C2SC(N3CCNCC3)=NC2=C1&&&&&
CC&C1=CC=CC=C1&CN&C1CCNCC1^CC^CN&&&O=C1CCCCN1&&&
CO&CO&C1=CC=CC=C1&CC&C&C=O&&CC^C&CN&CN^CC^CC&C&C1=CC=CC=C1&CC1=CC=CC=C1&CF&&CO&&&CC^C1=CC=CC=C1&&&
CO&CO&C1=CC=CC=C1&CS&S&O=S=O&&CS^C&C1CC1&&CC^C&CC&O=CNO^CC&&C&CC&&CC^CS&S&O=S=O&&CS^C1=CC=CC=C1&&&
CO&CO&C1=CC=CC=C1&CC&O=C1C2=C([NH]C=N2)[NH]C2=NC=CN12&CN&CO&CO&CC&CO&&&
CO&CO&C[NH+]1CCC2(C=CC3=C2C=CC=C3)CC1&CO&CO^C[NH3+]&&&CO&&
C=NNC1=NC(=C)C(=O)N1&CC&C1=CC=CC=C1^CC^C[NH3+]&C1=CC=CC=C1&O=[NH+][O-]&&&&&
O=CO&CC&C1=CC=CC=C1&CC&C1=CC=CC=C1&CC&CC&CC&C#C&CI&&&
CC&CO&CO&C1=CC=CC=C1&CN&C1=C[NH]N=C1&CC&C1=CC=NC=C1^CC&&NC=O&CN&CC&C1=CC=CC=C1&CC&&&
CC&CS&O=[SH](=O)N1CCNCC1&CN&CC&S=C1[NH]C=N[NH]1&CN&C1=CC=CC=C1&CC&&&
CC&O=C1C=C[NH]C=N1&CC&C1=CC=NC=C1^CC&&C1=CC=CC=C1&&&
CC&C1CC1&CC&O=CO&&&
CN&O=C1C=C[NH]C(=O)[NH]1&CN&&CC^C^CN^C=O&&&&CC^CO&O=CO&CC&C1=CC=C2N=CC=CC2=C1&CC&CC^CC^C1=CC=CC=C1&C1CC1&CF&&&&&
CC&O=C1CC2CCCC3CCC4OOC32C(O1)O4&CC&CC^CC^CC&&&C1=CC=CC=C1&CO&CO&C1=CC=CC=C1&&&
CC&C1CCNCC1&CN&C1=CC2=NC=CN=C2C=C1^CN&&NC=O&CC&C=C&CC&C1=CC=CC=C1&CC&C&FCF&&CF&&
CC&C1=CC=CC=C1&CC&C1=NOC=N1&CC&CN&N&NC=O&CC^CN^C1=COC=C1&C&&&CC&&CC&&
CN&N[SH](=O)=O&CS&CC&C1=CC=CC=C1&CC&C&CC&C1=CC=CC=C1^CN&&C1CNCCN1&CN&C1CCCCC1&&&
CC&CN&NC(=O)C1=NOC=C1&CC&C1=CC=CC=C1^CN^CI&NC=O&&CO^CC&&CO^C1=CC=C2C=CC=CC2=C1&&&CC&CN&C1CNCCN1&CN&&&
CC&C&CCC&&CO^O=C(O)N1CCCCC1&CC&C1=C[NH]N=C1&CC&O=CN1CCCCC1^CN^CC&C1=CC=CC=C1&CC&CCl&CO&&&CO&C&FCF&&CF&&
CC&CC1OCCO1&CC&CN^CC^C1=N[NH]C=N1&C&&&CO&&CC^C1=CC=CC=C1^CC&&C1CCCCC1&&&
CC&CC1CN(C=O)C2=C(C1)SC=C2&CC&&CC^C1CC1&&&
NC=O&CN&C1CCCCC1^CC^CO&OC1=NC=CC=C1&OC1=NC=NC2=C1C=N[NH]2&CO&&&C1=CC=CC=C1&CCl&&&
CC&C&CC&&CC^CC&O=C1CNC(=O)CNC(=O)CNC(=O)C2=CC=CC=C2SSCCN1&CC&CC^CN^C1=C[NH]C=N1&&CC&&NC=O^CC&&CC&NC=O&&&
CC&C&C=O&&CC^C1=CC=C2[NH]C=CC2=C1&CC&&CN^CC^CN^O=CN1CCCCC1&NC=O&CC&CC&&&C1=CSC=C1&&&
O=C1[NH]C2=CC=CC3=C2N=C1C=NO3&C[NH3+]&O=[NH+][O-]^CC&&C&C=NO&&CC^C1=CC=CC=C1&&&
CO&CO&C1=CC=CC=C1&CC&C=C^CO^CC&CO&C&&&C=O&&CC^C1=CC=CC=C1&CBr&&&
CC&CC&CC&CC&CC&C&C=O&&CC^C1=CC=CC=C1&CO&CO&CC&CC&CN&O=CN1CCNCC1&CC&C1=CC=NC=C1&&&
NC=O&CN&C1CCCC1^CC&&O=C1NCC2=CC=CC=C12&CN&C1=CC=CC=C1&&&
CC&O=C1CCC2C(=NCC3C4CCCC4CCC23)C1&CC&&CC^NC=O&CN&C1C2CC3CC1CC(C2)C3&&&
O=C1CCC2=C(CCCC2=O)N1&CC&C1=CC=CC=C1^CC&&C1=CC=CC=C1&&&
CC&NC1=NC(&CO&CO&CC&C1=CC=CC=C1&CF&&CCl&&
CC&C&CC&&CO^CO&C&CC&NC=O^CC^CN&C1=CC=CC=C1&C1=CC=CC=C1&&&CC&C^CC^FCF&C&&CF^FCF&&&&CF&&
CC&O=CNC1=NOC=C1&CC&O=[SH](=O)N1CCCC1&CS&C1=CC=CC=C1&CC&&CC&CC&&
CO&CO&O=C1C=CC=C2C(=C1)CCCC1=C2C=CC=C1&CO&CO^CO&&CO^CS&&CS^CN&&NC=O&CC&&&
CO&CO&C1=CC=CC=C1&CC&C&CC&CC^CC^NC=O&O=CO&CN&&&C1=CSC=C1&CC&C1=CC=CC=C1&&&
O=[NH+][O-]&C[NH3+]&C1=CC=CC=C1&CC&C1=NOC=N1&CC&C1=CSC=C1&&&
NC=O&CC&C1=CC=C2[NH]C=NC2=C1&CC&C1=CC=CC=C1&CO&CO^CI^C1=CC=CC=C1&&&&&
CC&C1=CC=CC=C1&CC&C&CC1=C(C)C(=O)[NH][NH]1&&CC^C1=C[NH]C=C1&CC&&&
CN&CN[SH](=O)=O&CS&C1=CC=CC=C1&CC&O=CN1CCN(C(=O)C2=NC([SH](=O)=O)=NC=C2)CC1&CS&CC^CN^C1=CC=CC=C1&C1COCCN1&&&&&
NC1=NC(P(=O)(O)O)=NC2=C1N=C[NH]2&CO&CC^CN^CC&C1CCSC1&CC&CO&CC&&CO^CC&&&CC&CC&CC&CC&CC&NC=O&CN&C&CC&CC^CC^C1=C[NH]C=N1&O=CO&CN&&&CC&C1=CC=CC=C1&&&
CC&CC&C&CC&CO^CN&&NC1=NC=C2N=C[NH]C2=N1&CN&CN^CN^CC&C&C1=CC=CC=C1&CC&&&&CC&&
CC&CC1CCCC2C1CC(=O)C21CCCO1&CC&&CO&CC&&
CC&CC&O=CN1CCC2=CC=CC=C21&CS&N[SH](=O)=O&CN&CC&CC&C1=CC=CC=C1&CO&CO&&&
CC&C1=CC=CC=C1&CC&&CO^CO&CC&C&CO&&CC^CS&SC1=NN=C[NH]1&CC&C1=CC=NC=C1^CN&&&&
CO&CO&C1=CC=CC=C1&CC&O=CO&CO&CC&O=CN1CCOCC1&&&
N=C(N)NC=O&CC&CC^CN^CN&CC&NC=O&CC&CC&C1=CC=CC=C1&C&CCl&CC&&CCl^CC^CN&&CC&N[SH](=O)=O&CC&CS&CN&C1=CC=C2C=CC=CC2=C1&&&&&
O=CO&CC&C1=CC=CC=C1&CO&&CO&CO&&
CO&CO&C1=CC=CC=C1&CC&C^CO^C=O&CO^CO&CC&&CO&CC&&&CC&CO&CO&C1=CC=CC=C1&CC&C&C=O&&CC^C1=CC=CC=C1&CO&CO^CO&&CO^CO&&CO&&&
C1=CC=CC=C1&CC&C1=CC=CC=C1&CC&C1=CSC=N1&CC&CN&CN&CC&C1=COC=C1&&&
CO&CO&C1=CC=CC=C1&CC&O=C1C=COC2=CC=CC=C12^CO^CO&&CO&&&&
CC&CO&O=CO&CC&C&CC1CC1&CC^CN&&NC(=O)NNC=O&CC&C1=CC=CC=C1&&&
CC&CC1CC(=O)C2=C(C1)NC1=C(C2)C(=O)CC(C)(C)C1&CN&C1=CC=CC=C1^CC^CS&C1=CC=CC=C1&N[SH](=O)=O&CF&&&&CF&&
CN&C1=CN=CC=N1&CC&C1=CC=CC=C1&CC&C1=CC=CC=C1^CF^CS&&&O=[SH](=O)N1CCCCC1&CC&CO&&&
O=CN1CCCCC1&CC&C1CCOC1^CO&&&CN^C1=C[NH]N=N1^CC^CC&C1=CC=CC=C1&C1CC1&CBr&&&&&
CC&C1=CC=CC=C1&CC&O=C1N=C[NH]C2=C1N=C1N=CC=CC1=C2&CCl&&CC&&
CO&CO&C1=CC=C2C=CC=CC2=C1&CC&O=CN1CCCCC1&CC&&&
CC&O=C1CC2CCC3CC2(C1)C1CCCCC1CC3&CC&&C^CC&&CO&&
CC&C1=CC=CC=C1&CN&NC=O&CC&C&CC&CC^CN^C1=CC=CC=C1&NC=O&&&CC&CN&N[SH](=O)=O&CS&C1=CC2=NSN=C2C=C1&&&
CO&CO&C1=CC=C2N=CC=CC2=C1&CN&&CC^C1=CC=CC=C1&&&
CC&CC&CC&CC&CC&C1=CC=CC=C1&CC&O=C1N=C2OC=CC2=C[NH]1&CN&C1CCOC1&CO&&CC^CO&&&
CO&CO&C1=CC=CC=C1&CC&C&CC&CN^CN^NC=O&C1CCNCC1&CC&&&C1=CC=CC=C1&CS&O=[SH](=O)N1CCCCC1&&&
CC&C&C=C&CC^CC^C=C&C=C&CC&CC&C&CC1C=CCCC1&C=C&CC&CC^CC&CC^O=CO&&&&&&&
CC&CN&N=C1[NH]C=CS1&CN&CCN=C1[NH]N=CS1&CC&&&
CC&C&CN&CN^CC^C1=CC=NC=C1&C1=CC=CC=C1&CN&&&C1=N[NH]C=N1&&&
CC&CC1C2C=CC(=O)C3CCCC3C3OC3CCC12&CO&O=CO^CO^CC&O=CO^CC^C&CC&&CC^C1CO1&CC&&&CC^CC^C&&&&&C1CO1&&CC&&
CC&C1=CC=CC=C1&CC&&CN^NC=O&CC&C1=CC=C2OC=CC2=C1&CO&CO&C1CCNCC1&&&
CC&CN&N&CCN&&CN^CN&O=C1C=C[NH][NH]1&CC&&CC^C&C=O&&CC^C1=CC=CC=C1&CC&&&
CO&CO&C1=CC=CC=C1&CCl&&CCl&CO&&
O=CN1CCN([SH](=O)=O)CC1&CC&C1CCOCC1^CS&&C1=CC=CC=C1&CCl&&&
O=CO&CC&C1=CC=C2SC=CC2=C1&CO&&CC^CN&C1=C[NH]C=N1&&&
CC&CC&CC&CN&CN&OC1=NC=CN=C1&CO&C1=CC=CC=C1&CN&NC(N)=O&CN&C1=CC=NC=C1&&&
CC&C&CC&C1=CC=CC=C1^CN^CF&NC(=O)NO&&&&&
CO&CO&C1=CC=CC=C1&CO&CO&CC&NC=O&CN&O=S1(=O)CC2=C[NH]N=C2C1&CN&C&CCC&&CC&&
C#N&CC&C1=CC=CC=C1&CC&CN&C1=C[NH]C=C1&CC&O=CO^CC&&C1=CC=CC=C1&CBr&&&
CN&N&NC=O&CC^CN^C&C1CCCCC1&CC&CN&CC^CN^C1CCNC1&C1=CC=CC=C1&NC=O&&&CF&CC&&CF^C1=CC=CC=C1&&&CC&C1=CC=NC=C1&&&
CC&C1=CN2N=CC=C2N=C1&CN&CN^CC^C&&CC^CC&C1=CC=CC=C1&&CC&&C1=CC=CC=C1&&&
O=CO&CC&CC&CC&CC&CC&CS&N[SH](=O)=O&CN&C1=CC=CC=C1&CN&CN&C1=CC=C2N=C3C=CC=CC3=CC2=C1&&&
NC1=NCCO1&CC&CC&CO&CO&C1=CC=CC=C1&CCl&&CCl&&
CC&CO&O=CO&CC&O=C1NC=CCN1&CC&&CC^C1=CC=C2OCOC2=C1&&&
CN&N&CN&CC^CN^CC&C1=CC=C2CCCCC2=C1&C1=CC=CC=C1&CN&&&C1CCNC1&&&
NC(=O)C=NO&CN&CC&CC&CC&CS&CS&C1=CC=CC=C1&&&
CC&C&C=NOC(N)=O&CN^CC^C1=CC=CC=C1&CC&CBr&C1=CON=C1&&&CC&C1=CC=CC=C1^CC^CCl&&&&&
CN&NC1=NC=CC=N1&CC&C1CN2CCSC2=N1&&&
CC&C&CC&&CC^O=C1NCCC2=C1N=C[NH]2&CN&CC^CN^CN&C1=CC=CC=C1&N&CF&CN&&&&CN&&
CS&O=CN[SH](=O)=O&CC&C1=CC=CC=C1&CC&C1=CC=CC=C1^CCl^CC&&&CN&CN&CC&CC&C1=CC=CC=C1&&&
NC=O&CC&CN&NC=O&CC&C1=CC=C2SC=CC2=C1&CCl&&&
CC&C&C=O&&CC^C1=CC=CC=C1&CN&NC(=O)N1CCCC2(CCN(C=O)CC2)C1&CC&C1=CC=CC=C1&&&
CC&C1=CC=CC=C1&CS&S&O=S=O&&CS^C=C&CC&C1=CC=NC=C1&&&
C=NNC=O&CC&CN^CC^C1=CC=C2[NH]C=NC2=C1&C1=C[NH]C=C1&CC&&&C1CCNCC1^CCl&&&CCl&&
C=C&CC&CC&CC&C1=CC=CC=C1&CCl&&CO^CO&CC&C1COCCN1&CN&CC&C1=CC=CC=C1&CC&O=CO&&&
CN&N#CNC(=N)N&CN&CC&CS&CS&CC&CN&O=C1C=CC=N[NH]1&CC&C1=CC=CC=C1&&&
C=C&CC&CN&NC(N)=S&N&CN&CC^CN^C1=CC=CC=C1&C&&&CC&&CC^C1=CSC=C1&CN&&CC^C#N&&&
CC&C1=C[NH]C=N1&C[NH3+]&O=[NH+][O-]^CN&&CC&C&C=O&&CC^CCl&&&
CC&C1=CC=CC=C1&CC&&CC^CN&C1=CC=C2[NH]N=CC2=C1&CO&CO&C1=CC=CC=C1&CN&NC=O^CF^CC&&&CN&N&CN&&CN&&
CC&O=C1[NH]C=N[NH]1&CN&C1CCCCC1&CN&NC1=NC(N)=NC=C1&CC&C^CN^FCF&C1=CC=CC=C1&&CF^CC&&&O=CO^CO&&&CF&&
CC&CC&C&O=C1CC2=C(CO1)C(=O)N1CC3=CC4=CC=CN=C4N=C3C1=C2&CN^CO^CC^CC&&CC&&&CN&C1COCCN1&&&
CC&CN&N&CCN&&CN^CC&CC&CC&CN&CCN(CC)CCCCN1CC(=O)NC2=CC=CC=C21&&&
CC&C&C=O&&CC^C1=CC=CC=C1&CN&NC(N)=O&CN&C1=CC=C2C=CC=CC2=C1&&&
NC(=O)C1=NOC=C1&CN&CC^CC^CC&C1=CC=CC=C1&CC&CO&CC&&&CC&CC&C1=CC=CC=C1&&&
CO&CC&C1=CC=CC=C1&CC&C1=C[NH]C2=NC=NC2=C1&&&
CC&C&C=O&&CC^C1=CC=CC=C1&CN&NC(N)=S&CN&CC&CN&C1COCCN1&&&
O=CN1CCC2=C(C1)N=CN=C2&CC&C1=C[NH]C=C1^CC&&C1=CC=CC=C1&CC&C^CCl^FCF&&&&CF&&
CC&CC&CO&CO&O=C1C=CC2C(=C1)CCC1C3CCCC3CCC21&CC&&CC&CO^O=CO&CC&CC&&&
CC&C1=CSC=C1&CC&O=C1NCNC2=CC=CC=C12&CN&C1=CC=CC=C1&CCl&&&
CC&CC&NC=O&N&CN&&CN^CC&C1=COC=N1&CC&C1=CC=CC=C1&CC&C&CCC&&CC&&
N[SH](=O)=O&CN&C1=CC=NC=C1^CS^CO&C&CO&FCF&C1=CC=C2C(=C1)OC1=CC=CC=C12&&CF&&&&
CS&SC1=NN2C=CC=NC2=N1&CC&C^CC^FCF&C&&CF^C=O&&&&CC^C1=CC=CC=C1&CCl&&&
CC&C&CC&&CN^N=CN&CC&C1=CC=CC=C1&CC&C1=COC=C1&CC&C1=CC=CC=C1&CC&N=CN&CN&C&CC&&CC&&
CC&SC1=NC=CC=C1&CC&O=CO&CO&CC&C&C=O&&CC^C1=CC=CC=C1&CN&&&
CO&CO&C1=CC=C2C=CC=CC2=C1&CC&C&CC&C#N^CC&&O=CO&CO&C1CCCC1&&&
CO&O=CO&CC&C1=CC=CC=C1&CO&CO^CC^CC&C&NC=O&C=O&CN&&CC^C1=CC=CC=C1&&&CC&&CC&&
CC&CO&CO&C1=CC=CC=C1&CC&CN^CO^NC=O&CO&CC&&&CC&CC&CC&CN&O=C1[NH]C2=CC=CC=C2N2C=CC=C12&&&
CC&CO&O=CO&CC&C1=CC(N2CCCCC2)=NC(NC2=NC=CS2)=N1&CO&CO^CN&&&CC&&
O=CNC1=NC=CS1&CC&C1=COC=C1^CC&&C1=CC=NC=C1&&&
CC&C&CC&&CC^C&CC1=CC=CC=C1&&CC^O=CN1CCN(C(=O)O)CC1^CC^CO&C1=CC=CC=C1&C&&&CCC&&CC&&
CC&CC&C&CC&&CC^C&CN&NC=O^CC^CC&NC=O&C1=CC=NC=C1&CN&&&C&CC&O=CO^CC&&C1=CC=CC=C1&&&
CN&C1=CC=C2N=C3CCCCC3=CC2=C1&CCl&&&
CN&C&C1CCNCC1&&CC^CC&C1=CC=CC=C1&&&
CC&CN&C1=C[NH]N=C1&CC&&CC^C=NNC=O^CC^CC&&&CC&CC&NC=O&CN&C1=CC=CC=C1&CC&&&
CO&O=CO&CC&C&CC&CC^CN^CS&NC(N)=O&CS&CN&&&C1=CC=CC=C1&&&
CO&CO&C1=CC=CC=C1&CO&CO^CN&&NC1=NC=CC(C2=NC=CS2)=N1&&&
N=CN&CN&C1CCC1^CC&&C1=CC=CC=C1&CC&CNC(=N)C1=CC=C(C2COCO2)C=C1&&&
CO&CO&C1CCOC1&CF&&CN^O=CNC(=O)NN=C1NC(=O)C2=CC=CC=C12&CC&C1=CC=CC=C1&&&
NC=O&CC&CN^CN^C1CNCCN1&C1CC1&CN&&&C1CCCCC1&&&
CN&NC(=O)N1CCC2=C(C=CS2)C1&CC&C1=CC=NC=C1&CC&&&
CC&C1=CC=CC=C1&CS&S&O=S=O&&CS^C&CC&&CC&CC^C#N&&&
CC&C&CC&&CC^CC&C&CC&C1=NN=N[NH]1^CN^CN&N&CC&CC(C)N&C1=CC=CC=C1&&CN&&C&CC&&CC&&
O=CO&CC&C1=CC=CC=C1&CN&NC1=NN=CC2=CC=CC=C12&CC&C1=CC=CC=C1&CS&S&O=S=O&&CS^C1=CC=CC=C1&&&
CC&CN&O=C1NC(=S)NC1=O&CN&C1=CC=CC=C1&CCl&&&
CN&C1CC2CCC(C1)N2&CC&C1=NOC=N1^CC^CC&C1=CC=CC=C1&C1=CC=CC=C1&CCl&CC&&CCl^C&&&FCF&&CF&&
CC&C1=CC=CC=C1&CC&NC1=NC=NC=C1&CN&CC&C1=CC=NC=C1&&&
CO&CO&C1=CC=C2[NH]C=CC2=C1&CC&CC^CN^C&C1=CC=CC=C1&CN&CF&&CC&&O=CO&&&
CC&C&C=O&&CC^C1=CC=CC=C1&CN&CN&C&CC&C#N^CC&&C1=CSC=C1&CBr&&&
CN&O=[SH](=O)NC1=N[NH]C=C1&CS&C1=CC=CC=C1&CF&&CN^C1CCNCC1^CF^CC&&&CC&CN&NC=O&CC&C1=CC=CC=C1&CC&C&FCF&&CF&&
CC&C1=CON=C1&CC&C1=CC=CC=C1^CC^CF&NC=O&&&CN&C1=CC=CC=C1&CS&O=[SH](=O)N1CCCCC1&CC&&&
CO&CO&C1=CC=C2C=CC=CC2=C1&CC&O=C1C=CC=C[NH]1&CC&C#N&&&
CO&CO&C1=CC=C2C=CC=CC2=C1&CO&CO^CO&&CO^CO&&O=CO^CCl^CC&&&C1=CC=CC=C1&CC&CO^C[NH3+]&&O=[NH+][O-]&&&
CN&CC&CC&C1=CC=CC=C1&CO&&CO&CO&&
NC=O&CC&CN^CN^C1=C2CCCCC2=N[NH]1&C1=CC=CC=C1&&&CCl&&&
CC&C1CCC2CCCC2C1&CC&C1=CC=CC=C1^CO^CO&&&&&
C=C&CC&CN&NC1=NC=CS1&CC&&CC^NC1=NC=CC=N1&CC&C1=CC=CC=C1&CO&CO^CO&&CO^CO&&CO&&&
CC&C&CO&&CC^CN&NC(=S)NNC=O&CC&C1=CSC=C1&&&
CC&CC&CC&CC&CC&CC&CC&CC&CC&CC&CC&CC&CC&CC&CC&O=CO&CO&CC&CN&NC=O&CC&C&CC&CO^CN&&NC=O&CC&C&CO&O=CO^CC^CC&C&CC&CO&CC&&CC^CC&C&CC&CO&&&&CC^C&CO&&CC^CO&&&
CO&CO&C1CC2CC2C1&CC&C^C^O=C1NCC2ONCC12&CO&CN^CC&CC^CC^CC&C&CO&&&C1=CC=CC=C1&FCF&&&&&&CF&&
CC&C1=CC=CC=C1&CC&C1=C[NH]N=C1&CC&C^CN^FCF&C1=CC=CC=C1&&CF^CS&&&N[SH](=O)=O^CC&&C#N&&&
O=C1CCCC(=O)C1&CC&C1=CC=CC=C1&CCl&&CCl&&
CF&C1=CC=CC=C1&CC&C&CC1=CC=C(F)C=C1&&CO^CO&CC&C=C1CCN2CCCCCC12&&&
CC&O=CO&CO&CC1CCCC2C1CCC1C3CCC(=O)C=C3CCC12&CC&&CC^C^CC^CC&&CO&CC^O=CO^CC&&CC&&&&&
CCl&C1=CC=CC=C1&CC&C&CC1=CC=CC=C1Cl&&CN^CN&CC&CN&C1CNCCN1&CN&CC&CC&C1=CC=C2[NH]C=CC2=C1&&&
CO&CO&C1=CC=CC=C1&CN&CC1CC(=O)C2=CC3=CC=CC=C3N=C2C1&CC&&&
CS&CS&CC&CC&C&CC&O=CNO^CN&&N&N[SH](=O)=O&CS^CN^C1=CC=CC=C1&CC&CO&C1=CC=CC=C1&CO&C[NH3+]&CC&O=[NH+][O-]&CC&&&CC&C1=CC=CC=C1&&&
CO&CO&C1=CC=CC=C1&CC&CC^CO^CC&CO&O=CN1CCOCC1&&&&&
CO&O=CO&CC&CS&SC1=NN=C[NH]1&CC&C1=CC=C2SC=CC2=C1^CN^CCl&CC&&CCl^C1=COC=C1&&&&&
C#C&CC&CN&NC=O&CC&C&CC&C^CN^CC&C1CCNCC1&&CC&&&&
CC&NC=O&CN&CC&CC&C&O=C1CC(=O)C2=CC=CC=C2N1&CN^CN^C1=CC=CC=C1&NC=O&CC&CC&C1=CC=CC=C1&CC&&&CC&CC&O=CN1CCCC1&CC&NC=O&CN&C&CC&CC^CC^CC&O=CO&CC&&&CN&&&
CO&CO&C1=CC=CC=C1&CC&C1=CN2N=CC=C2N=N1&CC&C1=CC=CC=C1^CC^CBr&&&&&
CC&O=CO&CO&O=C1C=CC2=CC=CC=C2O1&CO&CO&C&CC&&CC^C&C=O&&CC^C1=CC=CC=C1&CI&&&
CC&C=C1C(=O)CC(C)CC1=O&CN&C1CNCCN1&CN&CC&O=CO&&&
CC&C&CN&NC1=NC=C[NH]1^CC^CC&C1=CC=NC=C1&C1=CC=CC=C1^CN&&&&C1=CC=NC=C1&&&
CF&C1=CC=CC=C1&CC&C1=C[NH]C=C1&CC&C1=C[NH]C=C1^CC&&C1=CC=CC=C1&CF&&&
CC&CC&O=C1CC2CCC(CCCNCCCCO1)OC1(CCNCC1)O2&CC&&CN^C1=CC=CC=C1^CC^C[NH3+]&&CC^O=[NH+][O-]&&CC&&&CN^C1=CC=NC=C1^CC^CC&&C&CCl^CC&&&&CO&&
NC=O&CN&O=C1C=CC(=O)C2=CC=CC=C12^CC^CN&C1=CC=CC=C1&C1CCNCC1&CCl&&&&&
CN&N&NC=O&CC^CN^C1=CC=CC=C1&C&CCl&CC&&&C1=CSC=C1^CC&&C1=NN=CO1&CC&C1=CC=CC=C1&&&
CO&O=CO&CC&CC&CC&C&C=C&CC^CC^CC&&&C&CC&&CC^CC1CCCC2C1=CCC1C3CCCC3CCC21&CC&&CC&CO^O=CO^CC^CC&&CC^CC&&&CC&C&CC&&CC&CO&&
CN&C1=CC=CC=C1&CC&C1=CSC=C1&CC&C1=C[NH]C=N1&CC&C1=CC=CC=C1^CC^CO&C1=CCCCC1&CO&&&C1=CC=CC=C1&&&
CF&C1=CC=NC=C1&CC&C1=CN=C(N2CCCC2)C=C1^CF^CC&&&C1CNC1&CN&C1=CC2=CC=CN=C2C=C1&&&
CO&CO&C1=CC=CC=C1&CC&O=C1C2=CC=CC=C2CC12CCNC21C(=O)C2=C3C1=CC=CC3=CC=C2&CC&C1=CC=CC=C1^CN&&C&CC&&CC&&
CC&C&CCC&&CC^C1=CC=CC=C1&CC&NC=O&CN&C1=CC=CC=C1&CC&O=CO&CO&CC&O=C1C=CN=C2SC=NN12&CC&C1CC1&&&
C=C&CC&C1=NCCO1&CC&C^CC^CC&C1=CC=CC=C1&&CC^CO&&&&&
CO&CO&C1=CC2=C(C=C1)OCCNC2&CC&C1=CC=NC=C1^CN&&CC&C1=CC=CC=C1&CO&&&
CC&C1=CC=C2C(=C1)CCC1C2CCC2CCCC21&CO&O=CO^CO^CC&O=CO&CC&CC&CC&CC&C1=CC=CC=C1&C1=CC=CC=C1&CN&CN&N&N&NCCCl&NCCCl&&CN&CN^CC&CC&CCl&CCl&&&&&
CO&CO&O=C1C2=C(C=CC3=O)C1CN1C(=O)[NH]C(=O)C3=C1C=CN3C2(C(=O)O)C=CC3=O&CO&CO^CO&&C&CC&&CC&&
CF&C1=CC=CC=C1&CC&C1=CN=CC=N1&CC&C1CNC1&CN&C1=CC2=CC=CN=C2C=C1&&&
CC&CO&O=CO&CC&C1=CN=C2[NH]N=CC2=C1&CN&C1=CC=CC=C1^CN^CF&CN&&&C1=CC=CC=C1&CC&&&
CO&CO&C&C=C&CC^CC^C1=CC=CC=C1&NC=O&CO&CN&&CO^C&&&CC&CO^CC^O=CO&CC&CC&C1=C[NH]C=N1&C&&&CCC&&CC&&
CO&O=CO&CC&C1CC2CCC(C1)N2&CC&C1=CC=CC=C1^CN^C[NH3+]&&&O=[NH+][O-]&&&
C=NNC=O&CC&C1=COC=C1^CC^C[NH3+]&C1=CC=NC=C1&O=[NH+][O-]&&&&&
CC&CO&O=CO&CC&C1=C[NH]C=C1&CC&&CC^C=O^CC&&&CN^C1=CC=CC=C1&CO&&&
CN&O=C1C=C2[NH]C3=CC=CC=C3N2C2=C1C=CC=C2&CC&C#N&&&
CC&CN&C1=NC2=C(C=N[NH]2)C(N2CCNCC2)=N1&CC&C1=CC=CC=C1^CN&&C1=CC=CC=C1&CCl&&CCl&&
O=CN1CCC1&CC&CC&CN&O=C1[NH]C(S)=NC2=CC3=C(C=C12)OCO3&&&
CC&C1=CC=CC=C1&CO&OC1=NC=CC=C1^CC^CC&O=CO&&CC&&C&CC&&CC&&
CC&C&CC&&CC^CC&C&CN&NC=O^CC^CC&O=CN1CCCC1&C&CC&CN&NC=O&&CC^CN&CC&C&C1=CC=CC=C1&CC&&&CC^CC^CC&O=CC1=NC2=CC=CC=C2S1&CN&&&N=C(N)N&&&
CC&C1=CC=CC=C1&CC&&CS^O=[SH](=O)N1CCNCC1^CC^CN&&&CC&NC=O&CN&C1=CC=CC=C1&CC&C&CC&&CC&&
CC&C&CC&C1=CC=CC=C1^CC&&NC1=NC=CC=C1&CC&C1=CC=CC=C1^CC&&C1=NC=C2C=C[NH]C2=C1&CN&&&
CO&O=CO&CC&C1=CC=CC=C1&CC&C1=CC=CC=C1^CC^CO&C&CO^CO^CC&&&CO^CO&CC&&CO&&&&&
CC&C1=CC=CC=C1&CC&O=CN1CCC=N1&CC&C1=COC=C1^C&&CO&&CC^C&FCF&&CF&&
CC&CN&O=C(O)C1=CC2C3=CC=CC=C3C(=O)N2C2=CC=CC=C12&&&
CN&N&CN&C1=CC=CC=C1^CN^CCl&NC1=NC=CC(O)=N1&&&CN&C1=CC=CC=C1^CN^CS&C1CCNCC1^CO^N[SH](=O)=O&&&CC&&&C&FCF&&CF&&
CC&C1=CC=CC=C1&CO&CO&C1=CC=CC=C1&CS&S&O=S=O&&CS^O=C1NCC2=CC=CC=C2N1&CN&C&CC&&CC^O=CO&&&
CC&C1=CC=CC=C1&CN&O=C1[NH]C2=NN=C(S)N2C2=CC=CC=C12&&&
CF&C1=CC=CC=C1&CN&C1CNCCN1&CN&CC&CC&CO&CO&C1=CC=C2CCCC2=C1&&&
NC=O&CN&C1=CC=C2SC=NC2=C1^CC&&C&C1=NNCC1&CC^CC^C&C&FCF&FCF&&CF&CF&&&&
CC&CO&O=CO&CC&O=C1C=CC(=O)C2=C1C=CS2&CO&&CC&&
CC&NC(=O)N1CCC2=C1C=CC=C2&CCl&&CN^C1=CC=NC=C1&&&
CC&CC&CC&CC&CC&CC&CC&CC&CC&CC&CN&C1=C[NH]N=N1&CC&CC&CO&NC(=O)O&CN&C1=CC=CC=C1&CC&C^CC^CC&C&&CC^CC&&&&CC&&
O=C1CCCN1&CN&CC&NC=O&CN&C1=CC=CC=C1&CF&&CF&&
CC&C&CC&&CC^CN^CN^O=C1C=C[NH]C(=O)[NH]1&NC(=O)O&CF&CO&&&CC&C1=CC=CC=C1&CS&O=[SH](=O)F&&&
CC&C&CC&C1=CC=CC=C1^CN&&O=C1COC(=O)N1&C&CC&CC^CC^C1=CC=CC=C1&NC=O&&&CN&C1=CC=CC=C1&CCl&&&
CS&CS&C1=CC=CC=C1&CN&NC=O&CC&CO&O=CO&CC&C1=CC=CC=C1&CC&CO&CO&C1=CC=CC=C1&&&
CC&C&CC&&CC^C&CN&NC=O^CC^CC&NC=O&C1=CC=CC=C1&CN&CCl&C1=CC=CC=C1&&&CBr&&&
CC&CO&O=CO&CC&C1=CSC=C1&CN&NC=O^CC^CC&C^CC^CC&C=O&&&&&&CC^C1=CC=CC=C1&&&
CC&C1=CC=C2OC=CC2=C1&CCl&&CC^NC=O^CC^CN&&&C1CC1&&&
CO&CO&C1=CC=CC=C1&CN&CN^CO^C1=CC=C2N=CC=CC2=C1&CO&CC&&&C#N^CCl&&&CO^CO&CC&CC&CN&C1COCCN1&&&
CS&S&O=S=O&&CS^CC&CN&O=C1CC2(C=CN1)CCCC2&CS&CSC1N=C(CCN2CCCC2)C2=CC=CC=C2C1=O&&&
CC&C1=CC=C2OC=CC2=C1&CC&CC&NC=O&N&CN&&CN^CC&C1=CC=CC=C1&CF&&&
CC&CO&O=C(O)O&CO&CC&CC&CC&CO&CO&C1CC2CCC1C2&CN&C1=NC=C2N=C[NH]C2=N1&CCl&&&
CC&C&CC&&CC^CC&C&CN&NC=O^CC^CC&C&C&C=O&CC&&CC^CC^CN^CN&C1=CC=CC=C1&NC=O&C1CNCCN1&&&CC&CN&C&C1=CC=CC=C1&CN&CCl&&CC&CCl^CC&&&CC&O=CO&&&
CC&C1=CC=CC=C1&CC&CC&C1=CC=CC=C1&CN&CN&C=C1C(=O)NC(=O)NC1=O&&&
C=O&C&CC&CCl^CC&&CC&NC=O&CN&C1=CC=CC=C1&CCl&&CCl&&
CC&C&CO&&CC^C&CC&CN^CN^CN&CN&CC&CC&C1=CC=CC=C1&C&&&CO&&CC^CC&C1=CC=CC=C1&CO&&CC^NC=O&&&
C#N&CC&C1=CC=NC=C1&CN&CN&C1=CC=CC=C1&CCl&&CCl&&
CO&CO&O=CNC1=NC2=CC=CC=C2S1&CC&CN&O=C1NCNC2=CC=CC=C12&CC&C1=CC=C2OCOC2=C1&&&
CC&CC1C=CC2=C(C=CC3=C2OC2=CC=CC=C2C3=O)O1&CCl&&CC^O=CO&&&
CO&CO&C1=CC=CC=C1&CC&NC=O^CN^CN&NC1=NC=C2N=CN=C(N)C2=N1&C1=CC=CC=C1&CN&CC&CC&CN^CC^C1CCNCC1&C1CNCCN1&C&CN&CN&FCF&&&&&&CF&&
O=CNO&CC&C&C1CCOCC1&&CS^S&O=S=O&&CS^C1=CC=CC=C1&CO&CO&CC&C1=CC=CC=C1&CF&&&
CO&CO&C1=CC=CC=C1&CC&O=CNC1=NCCS1&&&
CO&CO&C1=CC=CC=C1&CN&NC=O^CO^CC&CO&C1=CC=CC=C1&&&CC&O=CO&CO&CC&O=C1C=CN=C2SC=NN12&CC&C&CC&&CC&&
CC&C&CC&&CN^CN&CC&C&CO&&CC^CO&CO&O=C1C=COC2=CC=CC=C12&CC&C1=CC=CC=C1&CN&N^CC^CN&C&&CN^FCF&&&&CF&&
CC&NC=O&CN&C1=CC=CC=C1&CO&CO&O=C1C=CC=N[NH]1&CCl&&CN^C1=CC=CC=C1&&&
CC&C1=CC=CC=C1&CN&CN&CC1C2CCC1C(=N)C2&CC&&CC&&
CC&C&CC&&CC^C&CC&CO^CN&&NC1=NC=C2N=C[NH]C2=N1&CN&CN^CN^C1=CC=NN=C1&C&&&CC&&CC&&
CC&CO&CO&C1=CC=CC=C1&CN&O=C1[NH]C=NC2=C1C=N[NH]2&CC&&CN^CC&O=CN1CCCC1&&&
CC&CO&O=CO&CC&C1=CSC=C1&CN&NC=O^CC^CC&&CC^C1CCCCC1&&&&&
C=C&C&CC&&CC^C&CO&&CC^CC&CN&C1=NCCC2=C(N1)[NH]C=N2&CO&&&
CC&C1=N[NH]C=N1&CC&&CN^CC&C1COCCN1&CN&CC&O=C1N=C[NH]C2=C1C=CS2&&&
CC&O=CO&CO&C&C1CCOC1&CC^CC^CO^CN&&O=CO&C1=NC=C2N=C[NH]C2=N1^C^CC&CS&CC&C1=COC=C1&CS&&CF&&C1CCOC1&&&&&
CC&C1=CC=CC=C1&CC&&CN^O=C1C=CC=C[NH]1&CC&O=CO&CO&CC&NC=O&CN&CC&CC&C1=CC=CC=C1&CCl&&&
CO&CO&C1=CC=CC=C1&CC&C1CC2CCC3CCNC(=[N+]23)N1&CC&CC^CN^C1=CC=CC=C1&CC&CO&C&CO^CO^CC&&&CO^CO^CC^CC&&CO&C1=CC=C2[NH]C=CC2=C1&C&&&&&CC&&CC&&
NC(N)=O&CN&C1=CC2=C(C=C1)[NH]N=C2^CN&&C1=CC=C2N=CC=CC2=C1&CC&C&FCF&&CF&&
CN&C1=CC=CC=C1&CC&C1=NN2C=NN=C2SC1&CC&C1=CC=CC=C1&C[NH3+]&O=[NH+][O-]&&&
CO&O=CO&CC&C1=CC=CC=C1&CC&C1=CC2=CC=CN=C2C=C1&CC&C=NNC=O&CC&C1=CC=CC=C1&CN&C1CNCCN1&CN&&&
NC=O&CN&CC^CC^CC&O=C1[NH]C(O)=NC2=CC=CC=C12&CC&CN&C1=CC=CC=C1&C1=CC=CC=C1&&&&&
O=C1C2=CC=CC=C2C(=O)C2=NC=CC=C12&CC&C1=CC=CC=C1&&&
C1=CC=CC=C1&CN&NC1=NC2=NC=NN2C(N)=N1&CN&CC&CC&CN&C1COCCN1&&&
NC=O&CN&CC^CC^C1=CC=CC=C1&C1CC2CCC1C2&CC&&&C1=C[NH]N=C1&&&
NC1=NC(Cl)=NC2=C1N=C[NH]2&CN&CC&C=C&CC&C&CCOP(=O)(O)O&&CC^CO&O=P(O)(O)O&&&
CC&O=CO&CO&CC&C&C=O&&CC^C&O=C1C=C2CCC3C(=CCC4CCCC43)C2CC1&CC^CO&CO&&&CC&&
CC&CO&O=CO&CC&CS&O=[SH](=O)N1CCOC2=C1C=N[NH]2&CN&C1=CC=CC=C1&CC&&&
CN&C1=CN=CC=N1&CC&C1=CC=CC=C1&CC&C1=CC=CC=C1^CF^CC&&&O=CO&&&
CO&CO&C1=CC=CC=C1&CC&O=[SH](=O)N1CCC=N1^CO^CC&CO&C1=CSC=C1^CS&&&&C1=CC=CC=C1&CC&&&
CO&CO&C1=CC=CC=C1&CC&NC=O^CO^CN&CO&CC&&&O=CN1CCC2=CC=CC=C21&CC&C1=CC=C2C=CC=CC2=C1&&&
CC&C1=CC=CC=C1&CN&CN&C1=CN=NC=C1&CN&C1CNCCN1&CN&O=CN1CCCCC1&CC&C1=CC=CC=C1&CF&&&
CC&CO&O=CO&CC&S=C1[NH]C2=NC=CC=C2S1&CN&&CC^C^CN^FCF&CN&&CF^C1CC1&&&&&
CN&C1=NC2=C(CNCC2)S1&CC&C1=C[NH]C=C1&&&
CC&C1=CC=CC=C1&CF&&CC^C&C=O&&CC^C1CCNCC1&CN&O=C1CCCCCN1&&&
CN&C1=CC=C2[NH]C=NC2=C1&CC&C=C&CC&C1=CC=C2N=CC=CC2=C1&&&
O=C1CCC2OCCN12&CC&C1=CC=CC=C1^CC^CF&CO&&&CO&C1=CC=CC=C1&&&
CC&CO&O=CO&CC&C1=CC=CC=C1&CN&NC(=S)N1CCCCC1&&&
CC&CC&C1=CC=C2[NH]C=NC2=C1&CS&S^CN^O=S=O&CC&&CS^C1=CC=CC=C1&C1=CC=CC=C1&CC&CC&&&C&FCF&&CF&&
CC&C1=CSC=C1&CC&O=C1NCNC2=CC=CC=C12&CN&&CN^C1=CC=CC=C1&CO&&&
CO&CO&C1=CC=CC=C1&CC&C&CC&CC^CC^O=CN1CCCCC1&C1=CC=NC=C1&C&&&CO&&CC^C1=CC=CC=C1&CO&CO&&&
CO&CO&C1=CC=CC=C1&CN&C1=NN=C2CNCCN12^CC^CC&C1=COC=N1&&&CC&&&
CC&C1=CC=CC=C1&CC&C1=CC=NC=C1&CC&CC^CC^CC&&CC^C&C1=CSC=C1^CC^CO&CS&&&&CC^S&CC&O=S=O&C&&CS^CCC&CC&&CC^C&&&CC&&CC&&
CN&N[SH](=O)=O&CS&CC&CN&NC=O&CC&C1=CC=CC=C1&CO&CO&&&
N[SH](=O)=O&CS&CC^CN^C1=CC=CC=C1&C&&&CC&CO^CC^CO&CC&C1=CC=C2C=CC=CC2=C1&C1=CC=C2[NH]C=CC2=C1&&&&&
O=C(O)C1=N[NH]C(=O)C2=CC=CC=C12&CO&CC^CN^C&C1=CC=CC=C1&C=O&&&&CC^C1=CC=NC=C1&&&
CC&CC&C1=CC=C2C3=C(CN4C=CC=C4C3)[NH]C2=C1&CC&CO^CC&&CO^CN^NC(=O)O&&&CN&&&
CO&CO&C1=CC=CC=C1&CC&O=C1NC(=O)C2(CC2)N1^CO^CN&CO^CO&&&&CO&&&
NC=O&CC&C=C^CN^CC&CC&C=C&CC&CC&CC&C1=CC=C2OCOC2=C1&CC&&&CN&C1=CC=C2CNCCC2=C1&&&
CC&CO&C=C1N#CCN1C(=O)C(=C2NC3=CC=CC=C3S2)NC1=O&CN&&CC^C1=CC=C2SC=[NH+]C2=C1&C[NH3+]&CC&&&
CC&CC&CC&CN&N&CCCCN&&CN^CC&CC&&&
C#N&CC&C=NNC1=NC(N)=NC(NC2=NC=CC=N2)=N1&CN&C1=CC=CC=C1^CC&&C1=CC=CC=C1^CC&&C1=CC=CC=C1&&&
CO&CO&C1=CC=CC=C1&CN&C1=C[NH]C=C1&CC&&CC^C^CC^C=O&&&&CC^CS&O=C1C=C[NH]C(S)=N1&CO&&&
CN&C1=CC=NC=C1&CC&C1=CC=CC=C1&CC&C&FC1CCCCC1&CF^CN&&NC=O&CC&C1COCO1&&&
CN&N&CN&&CN^C1=CC=CC=C1&CC&O=CN1CCNCC1&CN&C1=CC=CC=C1&&&
CO&CO&C1=CC=CC=C1&CN&NC(N)=O&CN&O=CN1CCCNCC1&CC&CC&C1=CC=C2C=CC=CC2=C1&&&
CC&O=CN1CCCCC1&CC&CC&CN&C1=C2C(=NO)CCN2C2=C1CC1=C[NH]N=C1C2&CN&&&
CC&C1=CC=CC=C1&CC&&CC^C^CO^C=O&&&&CC^C=C&CC&C1=CC=CC=C1&CC&&&
CO&O=CO&CC&C1=CC=CC=C1&CN&CN&CC&C&CC&C^CN^CC&O=C1NCCO1&&CC^CC&&&C1=CC=CC=C1^CC&&CC&CC&C1=CC=CC=C1&&&
CN&CC&CC&CC&CN&O=S1(=O)NC2=CC=CC=C2N1&CN&C1=CC=CC=C1&CF&&&
CO&CO&O=CN=C1N=C2[NH]C3=CC=CC=C3S2)S1&CN&CC^CC^O=CO&C1=CC=CC=C1&&&CF&&&
CN&SC1=NN=C[NH]1&CS&CC^CC^C&C1=CC=NC=C1&C=O&&&&CC^C1=CC=C2[NH]C=CC2=C1&&&
CC&C1=C[NH]C=N1&CN&C1=CC=CC=C1&CN&NC=O^CC^CC&C&C1=C[NH]N=C1&FCF&CC&&CF&CN&&C1=CC=CC=C1^CN^CCl&&&&&
CC&CC&CC&C&CC&CC^CC^CC&C&C&C=C&C=C&CC^CC^CC^CC^CC&&&NC=O&&&CC&CN&O=CO&C1=CC=CC=C1&&&CC&O=CO&&&
C=C&CC&CN&O=C1C=C[NH]C(=O)[NH]1&CN&&CN^N&NC=O&CC^CN^C1=CC=CC=C1&CC&&&C&O=C1CCCN1&CN^CC^CC&&&CC&CC&&&
CC&CO&O=CO&CC&C1=CSC=C1&CN&NC=O^CC^CC&C#N^CC^CN&&&&&C1=C[NH]N=C1&CBr&&&
CC&O=CN1CCC=N1&CC&O=C1C=CC2=CC=CC=C2[NH]1^CC^CC&C1=CC=CC=C1&&&CO&&&
CC&CN&N&CCN&&CN^CC&CN&CN&O=C1C2=CC=CC=C2S(=O)(=O)C2=CC=CC=C12&CCl&&&
CC&C&C=O&&CC^C1=CC=CC=C1&CN&NC(N)=O&CN&C&CC&&CC^C1=CC=C2OC=CC2=C1&&&
CO&ON=C1C2CCCC1C(C1=CC=CC=C1)NC2&CC&C1=CC=CC=C1^CC&&C1=CC=CC=C1&&&
CC&CC&CC&CC&C&CN&NC=O^CC^CC&C1=CC=CC=C1&CC1CN(C=O)CS1&CO&CC&CO^CC^C^CC^CC&CC&CO&&&&&C1=CC=CC=C1&&CC&&CC&C1=CC=CC=C1&&&
O=CO&CC&C1=CC=CC=C1&CCl&&CS^N[SH](=O)=O&CN&C1=CC2=C(C=C1)[NH]C=C2&CCl&&&
O=CO&CC&C&C=C&CC^CC^C1=CC=CC=C1&C1=CC=CC=C1&CO&CO&&CO^CO&&&C1=CC=CC=C1&CO&&&
CO&O=CO&CC&C&CC&&CC^O=C1C2=CC=CC=C2SCC2CC=CCC12&CC&&CO^CO&&&
C=C&C&CC&&CC^CC1CCCC2C1CCC1C2CCC2C3CCCC3CCC21&CC&C^CC^CO&&CC&CC&CO^C#C&O=CO^CC^CC&CC&&CC^CN&C1CCCC1&&&N&&&CN&&CN&&
O=CO&CC&C1=CC=C2[NH]C=NC2=C1&CC&C1=CC=CC=C1^CN^CO&C1CCCCC1&CO&&&CC&NC=O&CN&CC&C1CCCCC1&&&
CN&N&NC=O&CC^CN^C1=CC=CC=C1&CC&CN&NC=O&O=C1CCCN1&CN&&&C1=CC=CC=C1&CF&&CF&CF&&
CC&C1=CC=CC=C1&CC&C1=NOC=N1&CC&C&CC&&CN^NC=O&CC&C1CC1&&&
O=[SH]C1=NC2=CSC=C2[NH]1&CS&CC&C1=CC=NC=C1&CO&CO&CC&C1=CC=CC=C1&&&
CC&CO&O=CO&CC&CO&O=CO&CC&C&C=C&CC^CC^C=C&&&CC&C1=CC=C2OCOC2=C1&&&
O=C1NCC2=C3C(=C4CCC5=N[NH]C=C5C4=C12)[NH]C1=CC=CC=C13&CC&C1CCOCC1^CN&&CC&C1=COC=C1&&&
CO&CO&C1=CC=CC=C1&CC&CN^CO^C1CNCCN1&CO^CO^CN&&&CO&CC&&&C1=CC=CC=C1&CC&&CC&&
CO&CC&OCC12C3C(=O)N(C4=CC=CC=C4)C(C1C2)C1=CC=CC=C13&CC&CO^CO&&&&
CO&O=CO&CC&C1=C[NH]C=C1&CS&N[SH](=O)=O^CN^CN&&&CC&C1=COC=C1&&&
CN&NC=O&CC&CN&O=C1[NH]C(=O)C2=CC=CC=C2[NH]1&CS&O=[SH](=O)N1CCNCC1^CN^CN&CC&C1=CC=CC=C1&C1=CC=CC=C1&&&CCl&&&
CN&C1=CC=C2[NH]C=CC2=C1&CC&CC1=C(C2=C(C=C[NH]2)C2=CC=CC=C2)[NH]1&&&
CC&CN&O=C1C=C[NH]C2=CC=CC=C12&CC&O=CO^CF&&&CN^O=CN1CCNCC1&CC&C1=CC=NC=C1&&&
CC&CO&CO&C1=CC=CC=C1&CC&C=C1C(=N)N2N=CSC2=NC1=O^CO^CC&O=CO&CC&CC&O=CN1CCOCC1&&&&&
CC&NC=O&CN&C1=CC=CC=C1&CN&NC=O&CC&CS&O=C1N=C(S)[NH]C2=C1CNCC2&CN&C1=CC=CC=C1&&&
O=C1C=C[NH]C(=O)[NH]1&CN&C1CC2OCCC2O1&CC&CO&NC(=O)O&CN&C1=CC=CC=C1&CC&C1=CC=NC=C1&&&
O=C1CC(=O)NC(=O)N1&CN&C1=CC=CC=C1^C&&CN&CN^CC^C1CNCCN1&C&CN&FCF&C1=CC=CC=C1&&CF^CO&&&CO&CC&CF&&&
O=C1CC2C(CCC3C(=O)CCCC32)O1&CC&CO&&&
CS&N[SH](=O)=O&CN&O=S1(=O)N=C(O)C2=CC=CC=C21&CO&O=C1C2=CC=CC=C2C(=O)C2=C1C=CC=C2&&&
CO&CO&C1=CC=CC=C1&CC&CC^CO^C1=NOCC1&CO&CC&&&O=CO&&&
CO&CO&C1=CC=CC=C1&CC&CN^CO^N&&&N[SH](=O)=O&CS^CN^C1=CC=CC=C1&CC&CC&CN&&CO^C1CCNC1&&CC&&&&
NC(N)=O&CN&CC^N^C1=CSC=N1&CN&&&CC^CN^C1=COC=C1&C1=CC=CC=C1&CC&CF&C1=CSC=C1&&&&&
CO&OC1=NOC=C1&CC&O=CN1CCCC1&CC&C&CC&&CC&CC^NC=O&&&
CC&C&CC&&CC^CC&C&CN&NC(N)=O^CC^CN&O=CNO&C1=CC=CC=C1&&&CF&&&
CC&C1=CC=CC=C1&CC&CN^CO^C1CCNC1&CO&&&CC&C&CF&&CF&CC^C&CF&&CC^CO&CO&C1=CC2=C(C=C1)[NH]C=C2&CC&C1=CSC=C1&&&
CC&CC&CC&NC1=NC(N)=NC=C1&CC&C^CN^FCF&C1=CC=CC=C1&&CF&&&&
CN&C1CNCCN1&CN&C1CCCCC1&CN&NC1=NC=C2C(=N1)[NH]C1=CN=CC=C12&CN&C1=CC=C2CCCCC2=C1&&&
CN&C1CNCCN1&CN&C1=CC=CC=C1&CCl&&CN^CN&O=C1NCC2=C1C=CC=N2&CC&C1=CSC=N1&CC&C&CCC&&CC&&
CO&OC1=NC=NC(O)=N1&CO&&CC^C&CC&&CC&&
CC&CN&CCN[SH](=O)=O&CS&O=C1NCCN1&CN&C1=CC=CC=C1^CN^CO&CC&CO&CC&&&C1=CC=CC=C1&CC&&&
CO&CO&C1=CC=CC=C1&CC&C^CO^CO&CO^CO&CC^C1CCCC1&CO&C#C&&&&&CC&CN&N&CN&&CN&&
CC&C&CC&CO^CN&&NC1=NC=CC(N2CCOC2=O)=N1&CC&C&CC&&CC&&
O=[NH+][O-]&C[NH3+]&C1=CC=CC=C1&CN&NC(=S)N1CCN(C=O)CC1^CCl^CC&&&C1=COC=C1&&&
CF&C&FCF&&CC^C1=CC=CC=C1&CC&C1=C[NH]N=N1&CN&CC&CC&C&CC(F)(F)F&&CO&CC^C&FCF&&CF&&
CN&C1NCC2CNCC12&CN&C1CCNCC1&CN&CC&C1=CC=C2SC=CC2=C1&CCl&&CCl&&
CO&CO&C1=CC=CC=C1&CN&&CCl&CN^NC=O&CC&C=C&CC&C1CCNCC1&CN&CC&CO&&&
CCl&C1=CC=CC=C1&CCl&&CC^C1=CN2N=CC=C2N=C1&CC&C1=CC=CC=C1&&&
CC&O=CN1CCN(C=O)CC1&CC&CC^CC^C1=CC=CC=C1&CN&CCl&C1CCNC1&&CCl&&&&
CC&CO&CO&C1=CC=CC=C1&CO&CO&CC&CC&O=CO&CO&CC&NC=O&CN&C1CCCCC1&&&
CC&CO&O=CO&CC&CCOC(=O)C1=NOC2C3=C([NH]C4=CC=CC=C34)C1C=C1C(=O)C3OC34CCCCC4C2C1&CO&O=CO&CC&C1=CC=CC=C1&&&
CC&CO&O=CO&CC&C1=CC=C2[NH]C=CC2=C1&CC&CN^CN^C1CCNCC1&&CBr&&&&
CN&C1=C[NH]C=C1&CC&CC1CC(=O)C2=C(C1)OC(=N)CC2&CC&&CC^C#N&&&
CC&C1=C[NH]C=C1&CC&C1=CC=CC=C1^CN^CBr&C1=CC=CC=C1&&CO^CO&CO&&CC^CC&O=CO&C1=CC=CC=C1&&&CF&&CF&&
C#N&CC&C1=CC=CC=C1&CC&C1=CN=C2[NH]C=CC2=C1&CC&C1=CC=CC=C1&CC&O=CO^CO&&&&
CC&C&CC&&CC^C1=CC=CC=C1&CN&NC(=O)NC1=NN=CS1&CC&C1CCOC1&CO&&CC^CO&&&
CC&O=[SH](=O)NC1=NC=NC=C1&CS&C1=CC=CC=C1^CC^CN&&&NC=O&CC&CC&C1=CC=CC=C1&CF&&&
CC&CN&N&CCN&&CN^CC&CS&SC1=NN=C2CN=CC3=CC=CC=C3N12&CCl&&CC^C1=CC=CC=C1&&&
NC(=O)C1=NN=CO1&CN&C1=CC=C2CCCC2=C1^CC^CO&CC&&&C1=CC=CC=C1&CF&&CCl&&
CN&CNC=O&CC&O=C1C=CC2=CC=CN=C2[NH]1&CN&&&
CC&C1=CN=C(NC2=NN3C=CC=C3C(NC3=N[NH]C=C3)=N2)N=C1&CC&C1CC1&&&
CO&CO&C1=CC=CC=C1&CC&O=CNC1=NC=CS1&CC&C1=CC=NC=C1&CN&NC=O&CC&C1CCNCC1&&&
CN&C1=C[NH]C=C1&CN&NC=O^CC^CC&NC=O&C1=C[NH]C=C1&CN&CN&CC&NC=O^CN^CN&CC&&&C1COCCN1&C1=C[NH]C=C1&&&CC&C=C1C=CCC1^CN^CC&&&C1=CC=C2C=CC=CC2=C1&&&
CN&NC=O&CC&C1=CC=NC=C1&CO&CO&CC&C1=CON=C1&CC&C1=CC2=C(C=C1)[NH]N=C2&&&
O=CNC1=NC2=CC=CC=C2S1&CC&CC&CC&C1=CC=C2SCCNC2=C1&&&
CC&C&CC&&CC^O=CNC1=NN=C2SCCN12&&&
C=C1CCC2CC(=O)OC2C2C(=C)CCC12&CO&&CC&&
CC&CN&C1=CC=C2OCNC2=C1&CN&NC(N)=O&CN&C1=CC=CC=C1&CO&CO&&&
CO&CO&C1=CC=CC=C1&CC&C1=CC=CC=C1&CC&NC=O^CO^CN&CO&O=C1C=CC2=CC=CC=C2O1&&&CO&CO^CO^CC1CCCCO1&CO^CC^CC&&&&&&CO^CO^CO^C1CCOCC1&&CC^CO&&&&CO&CO&&
CO&CO&C1=CC=CC=C1&CC&CN^CO^N&CO&CN&&&&CN^CC&CC&CC&CC&CC&CO&C=NO&C&CC&CO^CC^CO&C&O=C1C=CC2=CC=CC=C2O1&CC&&&CC^CC^CN&C1=CC=CC=C1&C1CCNC1&CCl&&&&CCl&&
CC&C1CCC2C(C1)CCC1C3CCCC3CCC21&CO&&CC^O=C1C=CCO1^CO&&&CC^O=C1C=CCO1&&&
CC&CO&O=C(O)S&CS&C1=CC=CC=C1&CC&CC&CN&NC=O&CC&C1=CC=CC=C1&&&
O=CO&CC&CC&C&CN&NC=O^CC^CC&C&C1=CSC=C1&C=O&CC&&CC^CN&CS&N[SH](=O)=O&CS&CS&CC&C1=CC=CC=C1&C1=CC=CC=C1&CF&&&&&
CC&C1=CC2=NC=CN2C=C1&CC&NC1=NC=CC=N1&CN&C1=CC=CC=C1&CCl&&&
CC&CO&CO&C1=CC=CC=C1&CC&CCOC1=CC=C(C2=CCC(=O)N2)C=C1&&&
CC&C1=CC=CC=C1&CC&C1=CN=C(N2CCNCC2)C=N1&CN&CC&CN&C1CCNC1&&&
CN&NC=O&CC&C&CC&CC^CN^C1=CC=C2[NH]C=CC2=C1&NC=O&&&CC&C&CC&CC^CC^O=CNO&CC&&&C&CC&&CC&&
CO&CO&C1=CC=CC=C1&CN&NC=O&CC&CC&CS&S&O=S=O&&CS^O=CN1CCC2=CC=CC=C21&CC&&CC&&
CC&C1=CC=CC=C1&CC&C1CCNC1^CN^CN&NC=O&CC&CC&C1CC1&C1=CC=CC=C1&&&CN&NC1=NC=CC=N1&CC&&CC^C&FCF&&CF&&
CC&CC&CO&CO&CC&C1=COC=C1&CC&CN&C1CCNCC1&CN&C1=N[NH]C=N1&CC&CO^CN^CO&&&&&
NC(N)=O&CN&C1=CC=CC=C1^CN^CCl&O=C1CN=CC2=CC=CC=C2N1&&&CC&C1=CC=CC=C1^CN&&CC&C1=CC=CC=C1&CC&CN&C1CCNC1&&&
CN&N&N[SH](=O)=O&CS^CN^C1=CC2=CC=NC=C2C=C1&CC&&&O=CN1CCNCC1&CN&C1=CC=CC=C1&CCl&&CCl&&
CC&C&CC&&CC^CC&C1=CC=CC=C1&CC&C&CC&&CC^C1=CC=C2[NH]C=NC2=C1&CC&C1=CC=CC=C1^CN^CC&CC&C1=CC2=CC=CN=C2C=C1&C1=CC=CC=C1&&&CC&C&FCF&&CF&&
CO&CC&CC&C1CNCCN1&CN&CC^CN^C1=CC2=C(C=C1)OCO2&CC&&&CC&C1=CC=CC=C1&&&
CC&CC&C&C=NNC(N)=S&CN^CC^CC&C1=CC=NC=C1&C1=CC=NC=C1&&&&&
NC(=O)N1CCNCC1&CN&C1=CC=CC=C1^CN^CCl&C1=CC=C2N=CC=CC2=C1&&CCl^CCl&&&&&
CN&C1=CC=C2N=CC=CC2=C1&CCl&&&
CN&C1CC2CCC(C1)N2&CN&NC(=O)NC1=NC=NC2=C1CCC2&CC&C1=CC=CC=C1&CCl&&&
CC&CN&CCNC1=NC=CC(N)=N1&CN&N^CN^N[SH](=O)=O&C&CS^CN^CC&C1=CC=NC=C1&&&CC^CC^CC&C1=CC=CC=C1&O=CO&&&CO&&&O=C(O)N1CCCC1&&&
CC&C&CC&&CC^O=S1(=O)CCCC1&CO&NC(=O)O&CN&C&CC&CC^CC^C1=CC=CC=C1&C&&&CO&&CC^CN&C1CCC2CNCCC2C1&CC&NC=O&CN&C&CCC&&CC&&
CCl&C1=CC=C2SC=NC2=C1&CC&C1=CC=CC=C1&&&
NC=O&CN&C1=CC=C2CCCCC2=C1^CC&&O=S(=O)(N1CCCCC1)N1CCC2(CC1)OCCO2&&&
NC=O&CC&C1=CN=C2C=CSC2=C1&CC&C1=CC=CC=C1^CN&&&&
CC&C&CC&&CN^SC1=NN=C[NH]1&CS&CC^CC^C1=CC=CC=C1&C1=COC=C1&&&&&
CN&C1=CC(C2=CC=C(CS(=O)(=O)NC3=NC=CN=C3)C=C2)=CS1&CC&NC=O&CN&CC&CS&O=[SH](=O)O&&&
CC&CC&CC&NC=O&CN&C1=CC=C2OCOC2=C1&&&
CC&CC&CC&CN&O=C1[NH]N=N[NH]1&CN&C1=CC=CC=C1&CN&CN&C1=CC=C2N=CC=CC2=C1&CCl&&&
C#N&CC&N=C1CC2(C(=O)NC3=CC=CC=C32)C2=C(N=C(O)[NH]C2=O)O1&&&
CC&CC&CC&CC&O=C(O)N1C=NC2=C(N=C[NH]2)C1=O&CO&CC^CN^C&&CN^CC&C&&CC^CC&&&&CO&&
CC&NC=O&CN&C&CC&CC^CC^CC&NC=O&O=CO&CN&&&C&CC&&CC^NC(=O)C=O&CN&C1=CC=CC=C1&&&
CO&CO&C1=CC=CC=C1&CN&N=C1C2=CC=CC=C2C2=CC=CC=C12&&&
NC=O&CC&O=[SH](=O)N1CCNCC1^N^CS&CN&C1=CC=NC=C1&CC^CN&&C1=CC=CC=C1&CC&CC&C1=CC=CC=C1&C&CF&FCF&&&&CF&&
O=C1CCC2=CC=CC3=C2N1CC3&CC&C1=CC=NC=C1&CC&C&FCF&&CF&&
O=C(O)N1CCC2(CCNCC2)C1&CO&O=C1C=CC2=CC=CC=C2O1^CN&&CC&C1=CC=CC=C1&CF&&&
CO&CO&C1=CC=CC=C1&CC&CC&CN&CN&C1CCOCC1&CC&&CO^CO^CO^O=C1OC2CC(CC=CCCC=CC=C3COC4CC=CC1C34)OC1(C=CCCO1)C2&&CO^CC&&&&CC&CC^C^CC^CC&&CO&CC&&&&
CO&CO&O=CN1CCC2=C1C=CC=C2&CN&NC1=NC=C2C=C[NH]C2=N1^CC^CN&C&CN&CC&C1=CC=CC=C1&&CC^CF&&&&CC^NC=O&CN&CC&CN&N&CN&&CN&&
CC&CO&O=C(O)N1CCCCC1&CC&CN&O=C1NCC2=CC=CC=C12&CC&NC=O&CN&C1=CC=CC=C1&CCl&&&
CC&C&C=O&&CC^C1=CC=CC=C1&CC&C1=CN=CC=N1&CC&C1CNC1&CN&C1=CC2=CC=CN=C2C=C1&&&
C#C&CC&C&CC&CO^CN&&NC(=O)O&CO&CC&C1=CC=CC=C1&&&
NC=O&CN&CC^CC^CC&C1=CC2=CC=CN=C2C=C1&CC&CC&CN&C1=CC=CC=C1&C1CCNCC1&CO&CC&CO&C1=CC=CC=C1&C&&&FCF&&CF&&
O=CO&CC&CC&CC&C1=C[NH]N=C1&CC&C1=CC=CC=C1^CN&&CC&C1=CC=CC=C1&CC&C&FCF&&CF&&
CN&N&CN&&CN^CC&C&CC&&CC&CC^CN&NC=O&CC&O=C1C2=CC=CC=C2C2=C1C=CC=C2&&&
CC&C1=CC=C2C(=C1)C=C1CCCCN12&CN&NC(=O)N1CCCCC1&CN&O=C1NCCN1&&&
CN&CC&CC&CC&CC&CC&CC&CC&C1=CC=CC=C1&CS&N[SH](=O)=O&&&
C#N&CC&C&C1CC1&&CN^NC=O&CC&C&CC&CS^CN^CS&N[SH](=O)=O&CC&CS&C1=CON=C1&C1=CC=CC=C1&&&CN&C1=C[NH]N=C1&&&
CO&CO&C1=CC=C2[NH]C=CC2=C1&CC&C1=CC=CC=C1^CC&&NC=O^CN^CN&&&C1=CC=NC=C1&&&
CC&C1=CNC2=N[NH]C=C2C1&CC&NC=O^CC^CN&C1=CC=CC=C1^CN^C1=CC=CC=C1&CCl&C1=CC=CC=C1&&&&&&&
O=C1NC2=CCC=C2S(=O)(=O)N1&CN&CC^CN^C1=CC=CC=C1&CC&&&C1=CC=CC=C1&C[NH3+]&O=[NH+][O-]&&&
CC&O=C1C=CC2=CC=CC=C2O1&CC&C^CO^CC&&&C1=CC=CC=C1^CC&&C&CC&&CC&CO&&
CC&C1=C[NH]N=C1&CC&&CN^CC&C1=CC=NC=C1&CC&C1=CC=CC=C1^CC^CC&C1=COC=C1^CC^C#N&&&C#N&&&&&
NC=O&CN&C1=CC=CC=C1^CC^CCl&C1=CC=CC=C1&&CCl^CF&&CO&CF&&&&
CC&NC=O&CN&C&CC&CC^CC^CC&NC=O&CC&CN&CN&C&&&CC&CC^CC^C&NC=O&CC&CN&&CC^C&&&CC&NC=O^CC^CN&C&C&CC&CC&&CO^CC^CC&&C1=CC=CC=C1&NC=O&&&CN&C&CC&CC^CC^CC&O=CO&CC&&&CN&&&
CC&C&C=C&CC^CC^C=C&CC&CC&CC&C&CC&CC&C&&CC^CC&CC&&CC^CC&C=C&CC&CC&C&O=CO&C=C&&&CC^CC^C=CC&&&CC&&&
CN&CNC(=O)O&CO&O=C1C=COC2=CC=CC=C12&CO&&CC^C1=CC=CC=C1&CF&&&
CC&CO&CO&C&CCOC&&CC^CN&C1CNCCN1&CN&CC&NC=O&CN&C&CC&C1=CC=CC=C1^CC&&C&CC&&CC&&
O=CN1CCC2(CCCCC2)CC1&CC&C1=C[NH]N=C1&CN&C1=CC=CC=C1^CC^CCl&C1=CC=NC=C1&&CCl&&&&
CO&CO&C1=CC=CC=C1&CC&CN&CN&C1=CC=CC=C1&CC&O=C1[NH]C=NC2=CC=CC=C12^C[NH3+]^CN&O=[NH+][O-]&C1=CC=CC=C1&&&CO&CO&&&
CO&CO&C1=CC=CC=C1&CN&N^CO^NC=O&CO&CC^CN&&C=C&CC&CC&CC&C1=CC=CC=C1&C#N&CO&&&CO^CO&&CO&&&
CC&C1=NC2=CC=NN2CC1&CC&C1=CC=CC=C1^CC^CCl&C1=N[NH]C=N1&&CCl^CN&&&C1=CC=CC=C1&&&
CC&C1=CN=C(N2CCCC2)C=C1&CC&NC=O^CN&&N^CCl^CN&&&&CN^C1CCNCC1&CN&&CC^C1=CC=CC=C1&CF&&&
CO&CO&C1=CC=CC=C1&CC&C1=NC2=CC=CC=C2OC(N2CCOCC2)=N1&&&
CC&C1=CC=CC=C1&CS&O=[SH](=O)C1=NC=CC2=NC=NN12&CC&C1=COC=C1&&&
CC&C1=CC=C2CCCCC2=C1&CO&&CC^C1=CC=CC=C1^C^CO&CC&&&&CC^C=C&CC&C1=CC=CC=C1&CO&&&
CC&C1=COC=C1&CC&CN&NC(=O)N1CCN2CCC2C1&CC&CO^CC&&C1=CC=CC=C1&CC&C1=CC=CC=C1&CC&C#N&&&
NC(=O)N1CCNCC1&CN&C1CCCC1^CN&&C&CC&C1=CC=CC=C1^CC^CCl&C1=CC=NC=C1&&&&&
N[SH](=O)=O&CS&CC&CN&CN&C1=CC=CC=C1&CC&C1=CC=NC=C1&CC&C&C=O&&CC^C1=CSC=C1&&&
CC&C&CC&&CN^O=C1C=CC2=CC=CC=C2[NH]1&CC&NC=O&CN&C1CC2CCC(C1)N2&CN&CC&C&CO&&CC^CN&C1=N[NH]C=N1&&&
CO&CO&C1=CC=CC=C1&CN&N[SH](=O)=O&CS&C1=CSC=C1&CC&O=C1N=CC=C[NH]1&CC&&CC&&
CN&N&CN&&CN^CC&C=C&C&CC&C1=CC=CC=C1^CC^CS&C1=CC=NC=C1&S&&&O=S=O&&CS&&
CC&CC&CN&CCCNC=O&CC&C1CCNCC1&CN&CC&C1=CC=CC=C1&CF&&&
CC&C&CC&CN^CC^N&C1=CC=CC=C1&CC(C)N&CCl&&CN&&C&CC&&CC&&
CO&CO&C1=CC=C2N=CC=CC2=C1&CN&CN^CC^CC&&CO^CC&&&CC&CC&CN&NC=O&CC&C&CC&&CC&CN&&
CN&CNC(=O)O&CO&CC&C1=CC=CC=C1&CC&CN&NC=O&CC&C1=CC=C2N=CC=CC2=C1&CC&C1=CN=CN=C1&&&
CC&C&CC&&CC^CC&C&CN&NC=O^CC^CC&NC=O&C&CN&CC&C&CC^CN^CC&C1=CC=CC=C1&NC=O&CC^CC&&CC&CC&NC=O&C&CC&&&CC&CN&CC^CN&&CC&NC=O&CN&CC&N=C(N)N&C&&&CN&&CC^CC&C1=CC=CC=C1&CO&&&
C=C&C&CC&&CC^CC1CCCC2C1CCC1C2CCC2C3CCCC3CCC21&CC&NC=O^CC^CN&&CC^CC&&CO^CC&&CC^CC&&CC^CC&&&CC&CC&CC&CC&CC&NC=O&CN&C&CC&CC^CC^C&O=CO&CC&&&&CC&&
CC&CC&CO&CO&C1=CC=CC=C1&CC&CC&C1=CC=C2[NH]C=NC2=C1&CN&N^CN^NC=O&CC&CC^CN^C1CC1&C&&&&&C1=CC=C2C(=C1)CC1=CC=CC=C12&&CC&&
CO&O=CO&CC&C1=CC=CC=C1&CN&NC=O&CC&CC&O=C1CNCCN1&&&
CO&CO&C1=CC=CC=C1&CC&C=C&CC&C&C=O&&CC^C1=CC=CC=C1&CO&&CC^CN&CN&CC&CC&CC&CC&CC&CC&CN&CN&C1=CC=C2N=C3CCCCC3=CC2=C1&&&
CN&C&CC&CC^CC^C1=CC=C2C=CC=CC2=C1&O=CO&&&CO&CC&O=CN1CCOCC1&&&
CC&C1=CC=NC=C1&CN&C1CCNCC1&CC&C1=CN2N=CN=C2N=C1&CC&&CC&CC&&
CN&O=C1[NH]C(=O)C2=C(N=C3NCCCN32)[NH]1&CN&CC^CN^C1=CC=CC=C1&C1=CC=CC=C1&CCl&&&&&
CC&C1=CC=C2C=CC=CC2=C1&CC&&CO&&
CC&CO&CO&C1=CC=CC=C1&CN&NC=O&CC&O=C1[NH]C=NC2=C1C=CS2&CN&CC^CC^NC=O&&&CN&CC&C1=CC=CC=C1&CO&CO&&&
CN&C1CCNC1&C&CC&O=CN1CCCCC1^CC^CC&C1=CC=CC=C1&C1=CC=CC=C1&CCl&CCl&&CCl&CCl&&&&
CO&CO&C1=CC=CC=C1&CC&C1CCC1&CC&NC1=NC=CN=C1^CC&&CO&&&
CC&C&CC&&CC^O=C1CCC(=O)N1&CN&CC&CC&CN&C1CNCCN1&CN&CC&CC&CN&C1CNCCN1&&&
CC&C1=CON=C1&CC&&CS^N[SH](=O)=O&CN&O=C1NCCCOC2=C1C=CC=C2&CC&CN^CC^N&&CN^CN&C&&CN^CC&CC&&CC^C1=CC=CC=C1&CO&CC&&&C1=CC=CC=C1&&&
CC&CN&CCNC1=NC=C2N=N[NH]C2=N1&CN&C=NN^CN^CC&CC&C1=CC=CC=C1&C&CF&CC&&&&CC^C1=CC=CC=C1&CCl&&&
CO&CO&C1=CC=CC=C1&CC&NC=O&CN&OC1=NC=CC=C1&CO&C1=CC=CC=C1&CN&CN&C1=CC=NC=C1&&&
CC&CC&C&CC&&CN^NC=O&CC&O=C1C=CC2=C(C=CC=C2)O1&CO&CO^CC&&C1=CC=CC=C1&&&
O=CN1CCCCC1&CC&CN^CC^O=C1NC2=CC=CC=C2CO1&C&&&CN&N[SH](=O)=O^CC^CS&O=CN1CCCC1&C1=CC=CC=C1&&&CCl&&&
C=C&CC&CC&O=S1(=O)NCCCOC2=CC=CC=C21&CC&CN^CC^N&&CN^N[SH](=O)=O&C&CS^CN^CC&C1=CC=CC=C1&&&&CC^CF&CO&&&&&
CC&C&CC&&CC^CC&O=C1[NH]C(=O)C2=CN=CN=C2[NH]1&CS&CS^CN^CC&&CN^NC=O&&&CN&CC&C1=CC=CC=C1&CCl&&&
CC&CN&NC1=NC=CC=N1&CC&C=NO&CO&C1=CC=CC=C1&&&
CC&O=C1CCCCC1&CC&&CC^C&CO&&CC^CC&O=C1CCCC(=O)N1&&&
CO&CO&C1=CC=CC=C1&CC&C=C1COC2=CC=CC=C2C1=O&CO&&CO^CO&&&
CO&CO&C1=CC=CC=C1&CC&C=C1CCCN2CCON=C12^CN^CC&C1=C[NH]C=N1&C&CC&CC&&&&CC&CO&&
CO&O=CO&CC&C1=CSC=C1&CC&&CN^NC=O&CC&CS&CS&C1=CC=CC=C1&CF&&&
CC&C&C=C&CC^CC^CC&O=CO&CC&&&C&C=C&CC^CC^CC&&&CC&C&C=C&CC^CC^CC&&&CC&C&C1CO1&&CC&&
C#N&CC&C1=CC=CC=C1&CC&C1=CC=C2C(N3CCNCC3)=NC=NC2=C1&&&
CN&O=C1[NH]C(=O)C2=C(N=C[NH]2)[NH]1&CN&CC^CN^C1=CC=CC=C1&&&CF&&CF&&
CC&C1=CSC=N1&CC&C&CC&&CO&CC^C1=CC=C2[NH]C=NC2=C1&CC&C#N^CN&&CC&C1=CC=C2N=CC=CC2=C1&&&
CC&C1=CC=C2[NH]C=CC2=C1&CC&C=C1SC(=N)NC1=O^CN^CN&&&C1=CC=CC=C1&&&
CN&N&CN&CC^CN^NNC=O&CC&&&NC=O&CN&C1=CC=CC=C1&C[NH3+]&O=[NH+][O-]&&&
CC&C1=CN2N=CC=C2N=C1&CN&CN^CC^C1CC1&C1=CC=CC=C1&&&&&
O=CO&CC&CC&C&CC&CC^CC^C1=CC=CC=C1&NC=O&&&CN&C&CC&C1=CC=C2OCCCOC2=C1^CC&&C&CO&&CC^O=CO&&&
CN&N&N[SH](=O)=O&CS^CN^C1=CC=CC=C1&C1=CC=NC=C1&CN&&&NC=O&CC&CO&CO&C1=CC=CC=C1&CCl&&&
CO&CO&C1=CC=CC=C1&CC&NC=O^CO^CN&&&CC&C&CO&&CC^C&CC&CC^CN^C1CCCCC1&NC=O&&&CC&C&CC&CC^CN^C1=C[NH]C=N1&NC=O&&&CC&C&CC&CC^CN^C1=CC=CC=C1&NC(=O)O&&&CO&C&CCC&&CC&&
CO&CO&C1=CC=CC=C1&CC&C^CO^C=O&CO^CO&CC&&CO&O=C1N=C[NH]C2=C1C=CS2&&&CC&&CC&&
CC&C&CC&&CC^CC&O=C1CN(C(=O)C2=NOC=C2)CCN1&CC&C1=C[NH]N=C1&CN&&&
CC&O=C1C=C2CCC3CCCC3C2CC1&CO&&C^CC&&CO&&
CC&C1=CC=CC=C1&CS&O=[SH](=O)N1CCCCC1^CN&&NC=O&CC&CS&CS&C1=CC=CC=C1&C[NH3+]&O=[NH+][O-]&&&
CC&CC&CC&C&CC&CC^CC^C&O=CO&C1CCCC1&&&&CC^C1=NN=N[NH]1&CN&&&
CN&C1CCNC1&CC&CC&O=S1(=O)NCCOC2=CC=CC=C21&CN&CC&C1CCCC1&&&
CC&C1=CC=CC=C1&CC&&CO^CO&CC&SC1=NN=C[NH]1&CS&CC^CN^O=CN1CCCCC1&&&&&
NC=O&CC&C=C^CN^CC&C1CC2CC1CC1CC21&C1=CC=CC=C1&&&&&
CO&CO&C1=CC23CCC1C1OC4=C5C(=CC=C4)CC2NCCC513&CC&C^CO^CCC&&CN&CC&&&&
NC=O&CC&CN^CN^O=CN1CCNCC1&C1=CC=CC=C1&CC&CF&O=C1CCCN1&&CF^CN&&&C1CCCCC1&&&
CC&C1=CC=C2C(=C1)CNCC1=NN=CN21&CC&C1=CC=CC=C1&CF&&&
CO&CO&O=C1OCCC2OC3=CC=CC=C3C=C12&CO&&CC^CC^CO^C=C&&CC^C&&CC^CC&&&&CC^CC&CC&C&CC&&CC^CC&CC&C=CC&CC&&&
NC1=NCCO1&CC&CC&CO&CO&C1=CC=CC=C1&CF&&&
CC&CC1CC=CCC1&CC&CN^CC^C1CNCCN1&C1=CC=CC=C1&CN&CCl&C1=CC=CC=C1&&&CC&O=CN[SH](=O)=O^CO^CS&CO&OC1=NC=CC=C1&NC1=NC=CC=C1&CO&CCl&C^CCl&&C1CCOCC1&&&&CF&&
CO&CO&C1=CC=CC=C1&CC&CN&C=C1SC(=N)NC1=O&CC&C1=CC=CC=C1^CN^CCl&CC&&CCl^C1=CC=CC=C1&&&&&
NC=O&CN&C1=CC=CC=C1^CC&&C1=CSC=C1&CS&O=[SH](=O)N1CCOCC1&&&
CO&CO&C1=CC23CCNCC4=CC=CC(=C42)OC3CC1&CO&&CN&&
CO&CO&C1=CC=CC=C1&CC&NC=O^CO^CN&CO&CC&CC&C1CCNCC1&CC&CN&C1=CC=CC=C1&C1=CC=NC=C1&CCl&&&&CCl&&
CC&C=CC&CC&CN&O=C1[NH]C2=CC3=CC=CC=C3N=C2[NH]1&&&
CC&C&CC&&CN^O=C1C=C[NH]C2=CC=NN12&CC&C1=CC=CC=C1^CC^CCl&C1=CC=CC=C1^CC&&&&C&FCF&&CF&&
NC=O&CN&C1CC1^CC&&C1=COC=C1&CC&C1=CC=CC=C1&CCl&&CCl&&
CO&O=CO&CC&CC&C1=CC=C2C(=C1)CCOC21CCNCC1&CN&CC&C1=CC=CC=C1&&&
O=CO&CC&CC&CC&C&CC&CC^CC^[O-][N+]1=CC=CC=C1&C1=CC=CC=C1&&&CO&CO^CO^C1=CC=CC=C1&CO&CC&CC&C1CCCCC1&C1CCCC1&&&&&
CC&CO&CO&C1=CC=CC=C1&CN&NC=O&CC&C&CC&&CN^O=C1N=C1C=CC=N[NH]1&CC&C1=CC=CC=C1&CCl&&&
O=C1N=C[NH]C2=C1C=N[NH]2&CC&CC^CN^C1=CC=CC=C1&C1=CC=CC=C1&CCl&CCl&&CCl&CCl&&&&
CC&NC=O&CN&CC&CO&O=CO&CC&C1=CC2=C(CCCC2)S1&&&
O=CNO&CC&C1=CC=CC=C1&CN&N[SH](=O)=O&CS&C1=CC=CC=C1&CBr&&&
CO&CO&C1=CC=CC=C1&CC&C=NN1C=N[NH]C1=S&CC&C1=CSC=C1&&&
CO&C1CCNCC1&CN&C1=NC=C2N=C[NH]C2=N1&CS&CS&CC&CC&C1=CC=CC=C1&&&
CO&CO&C1=CC=CC=C1&CCl&&CN^NC(=O)N1CCN(C2=NN(C=O)C(=O)C3=CC=CC=C23)CC1&CC&C1=COC=C1&&&
CC&CC&CN&CCCNC=O&CC&C1=CC=CC=C1&CC&NC=O^C[NH3+]^CN&O=[NH+][O-]&C&&&CC&CC^CC^C1=CC=CC=C1&C&&&CO&&CC^CN&CN&CC&C1=CC=CC=C1&CF&&&
CC&C1CC2CCOC3OC4CCC(C1)C23OO4&CC&&CO&CC&&
CC&CO&O=CO&CC&C1=CC=CC=C1&CN&NC(=O)N1CCCCC1&CC&&&
CS&CS&CC&CC&C&CN&NC=O^CC^CC&C1=CN=C2[NH]C=NC2=C1&CC&CC&C1=CC=CC=C1&C&CC&FCF&C&&CF^FCF&&&&CF&&
CF&C1=CC=NC=C1&CC&C1=C[NH]C=N1&CC&C1=CC=CC=C1^CN^CC&C1CCNCC1&C&&&FCF&&CF&&
C=C&CC&CN&O=C1[NH]C(S)=NC2=C1C=CS2&CS&CC^CC^C=C&&CC^C&&&CC&&CC^O=CO&&&
CS&N[SH](=O)=O&N&CN&CC^CN^NC=O&C1=CC=CC=C1&CN&CCl&C1=CC=CC=C1&&CCl^CCl&&&&CF&&
CC&CO&O=CO&CC&O=CN1CCCCCC1&CC&CO&O=CO&CC&C1=CC=CC=C1&CS&O=[SH](=O)N1C=CC2=CC=CC=C21&&&
CC&CO&O=CO&CC&CN&NC=O&CC&C&CCl&&CCl&&
CC&C1=CC=CC=C1&CC&C1=CN2N=CSC2=N1&CC&&CC^C1=CC=C2[NH]C=NC2=C1&&&
CS&O=[SH]C1=NN=C[NH]1&CC&C1=CC=CC=C1^CN&&C1=CC=CC=C1&&&
CC&CC&CC&CC&CC&CC&CC&CC&C&CC1COC2=CC=CC=C21&CC^CC&&C1=CC=CC=C1&CC&O=CO&&&
CO&CO&C1=CC=CC=C1&CN&C1CCNC1&CO&&CC^CN&CN&CC&CC&C1=CC=CC=C1&CF&&&
CC&C1=CC=CC=C1&CN&C1=NC=C2C=N[NH]C2=N1&CC&C1=CC=CC=C1^CN^CS&O=[SH](=O)N1CCNCC1&N[SH](=O)=O&CS&N&C1=CC=CC=C1&CN&CF&&CN&&CO&&&
CC&CN&CCN[SH](=O)=O&CS&C1=CC=CC=C1&CN&N^CN^CN&NC=O&&CN^CC&&&CN&NC=O&CC&C1=CC=CC=C1&CO&CO^CO&&CO&&&
CC&O=C1[NH]C2=CC=CC=C2[NH]C1=O&CN&C1CCNCC1&CN&CC&C1=CN=C(N2CCCCC2)N=C1&CC&&CC^CO&&&
CC&C1=CC=CC=C1&CN&NC=O^CC^CC&&&CC&CS&S&O=S=O&&CS^O=C1[NH]C2=CC=CC=C2O1&CN&&&
CO&CO&C1=CC=CC=C1&CC&C=C&CC&C=NNC=O&CC&C1=C[NH]N=C1&CC&&CN^C1=CC=CC=C1^CC&&&&
CC&CC1CC(=O)C2=C(C1)NC(=S)NC2&CN&CC^CC^C1=COC=C1&C1=CC=CC=C1&&&CF&&&
CC&CC&C&C=O&&CC^C1=CC=CC=C1&CO&CO&CC&O=CO&CO&CC&O=C1C=CN=C2SC=NN12&CC&&&
CC&C&CC&&CC^C1=CC=C2SC=NC2=C1^CC&&C1=CC=CC=C1&CC&C1=CC=CC=C1&CO&CO^CC^CC&C#N&NC=O&&&&&
CO&CO&C1=CC=CC=C1&CC&C1CC1^CO^CC&CO^CO^C1=CC=CC=C1&&&CO&CCl&&&&CCl&&
CO&CO&C1=CC2=C(C=C1)OC=C2&CC&O=CO^CO&&CO^CO&&CO&&&
CC&CC&NC=O&CN&C&CN&NC=O^CC^CC&NC=O&C1=COC=C1&CN&&&CC&C1=CC=CC=C1&&&
O=C1C=CC=CO1&CC&C1=CC=CC=C1^CBr^CO&&CBr&&&&
C1=CC=C2C(=C1)C=C1CNNCCN12&&&
CC&CC&CC&CC&CC&C=C1CCCN2CON=C12&C&CC&&CC^C1=CN=C2[NH]C=CC2=C1&CC&&&
CC&CN&C1=CC=C2CC3(CCCN3)CC2=C1&&&
CO&CO&C1=CC=CC=C1&CC&C1=NOC=N1&CC&C=C&CC&O=CN1CCNCC1&CN&C1=CC=CC=C1&CCl&&&
CC&CC&C&C=C1C(=O)NC2=CC=CC=C12&CN^CS^CC^CCl^N[SH](=O)=O&CC&&&CN&C1=CC=CC=C1&&&&&
NC=O&CC&CO^CN^O=CO&C1=CC=CC=C1&CC&CF&O=C1C2=CC=CC=C2N=C2CCCN21&&&&&
CC&C1=CC=CC=C1&CC&NC=O^CS^CN&O=[SH](=O)N1CCCC1&C1=CC=CC=C1&&&CCl&&CCl&&
CC&CC&CC&CC&CC&C1=CC=C2C(=C1)C=CN1C=CN=C21&CC&CC&CC&&&
CO&CO&C1=CC=CC=C1&CC&&CC^CC&C&CN&&CC^C1=CC=CC=C1&&&
CO&CO&C1=CC=CC=C1&CC&C=C&CC&C&CC1CC2=C(O1)C1=C(C2)C(=O)OC=C1&CC^CC&&&&
CC&CN&C1=C[NH]N=C1&CC&C^CC^FCF&C1=CC=NC=C1&&CF^CO&&&CO&C1=CC=CC=C1&CS&O=[SH](=O)NC1=NC=CS1^CC&&C#N&&&
NC=O&CN&C1=CC=CC=C1^CC&&C1=CN(C2=NC=C3N=C[NH]C3=N2)N=C1&CN&CN^CN^C1CC1&C1CCOC1&&&CC&CO^CO&&&CO&&
CC&CC&CC&O=CO&CO&CC&CC&CO&CO&O=C1C=CCO1&CC&C1=CC=CC=C1&&&
CC&CC1CC(=O)C2=C(C1)OC1=C(C2)C2=NC3=C(C=C2C=C1)CCC3&CC&C#N&&&
CO&O=CO&CC&C&C=CC1=CC=C(OC)C=C1&CC^CC^C1=CC=CC=C1&C#N&CO&&&CO&CC&C&CC&&CN^NC(=O)O&CO&C&CCC&&CC&&
CC&O=C1C=C2NCCCCN2C=N1&CO&&CN^CC&C1=CC=CC=C1&CC&C^CCl^FCF&&&&CF&&
CC&O=CN1C=CC=N1&CC&CN^CC^C1CNCCN1&&CS^CN&CN[SH](=O)=O&C1=CC=CC=C1&CN&&&&&
CC&C&CCC&&CC^C1=CC=CC=C1&CS&O=[SH](=O)N1CC2=CC=CN=C2NC2=CC=CC=C21&&&
NC=O&CC&CC^CN^CC&CC&CC&CN&CS&CN&SC1=NC=CC=N1&CC&&&CC&CC&CC&CC&CC&CC&CC&CC&CN&CCN1C=C(CCCCCCCCCCCNCC(=O)O)C2=CC=CC=C21&&&
C#N&CC&C&C=C&CC^CC^C1=CSC=C1&C1=CC=C2[NH]C=NC2=C1&CCl&&&&&
CO&CO&C1=CC=CC=C1&CO&&CC^C=NN1CCNCC1&CN&C&CC&&CC^CN&O=C1NC(=O)C2=CC=CC=C12&&&
CN&CC&CC&CC&CC&CC&CC&CC&CS&CS&C1=CC=CC=C1&CO&&&
CO&O=CO&CC&C&CC&CC^CN^C1=CC=C2[NH]C=CC2=C1&NC=O&&&CC&C&CN&&CC^CC&C1=CC=CC=C1&CO&CO&C1=CC=CC=C1&&&
NC=O&CC&C&CN&CN^CC^CC&C1=CC=NC=C1&C1=CC=CC=C1&&&CC&C#C&CC&C1=CC=CC=C1&&&
CC&C&CC&&CN^CC(C)NC=O&CC&CS&S&O=S=O&&CS^O=CNC(=O)N1C=NC2=CC=CC=C21&CC&C1=CC=CC=C1&&&
CO&CO&C1=CC=CC=C1&CN&NC=O^CO^CC&CO&C1=COC=C1&&&CC&C&C=O&&CC^C1=CC=CC=C1&C[NH3+]&O=[NH+][O-]&&&
CC&CC&C1=NOC=N1&CC&CN&N&CN&&CN^C1CCNC1&CN&CC&C1=CC=CC=C1&CF&&&
CC&CC&C1=CC=C2C=CC=CC2=C1&CC&C1=CC=CC=C1&CO&CO&CC&C&CO&&CC^CN^CC^C1=N[NH]C=N1&C1=CC=CC=C1&&&CF&&CF&&
CC&CO&O=CO&CC&C&CC&&CN^CNC1=NC=NC2=C1C=N[NH]2&CC&&CC&CN^C1=CC=CC=C1&CC&&CC&&
O=CO&CC&CC&C=NN=C1NC(=O)CS1&CC&C1=CC=CC=C1^CN&&C1=CC=CC=C1&&&
CC&CC1C=CC2=CC=CC=C2N1C=O&CC&&CC^C1=CSC=C1&&&
CS&N[SH](=O)=O&N&CN&CC^CN^C1=CC=C2SC=CC2=C1&CC&&&C&CO&&CC^O=CNO&&&
CO&CO&C1=CC2=C(C=C1)C1NCCCC1C2&CN&CC&C1=CSC=C1&&&
CC&C1=CC=CC=C1&CN&O=C1N=C2[NH]C3=CC=CC=C3C=C2C(=O)[NH]1&CN&C1=CC=CC=C1&CCl&&&
NC1=NC=NC2=C[NH]N=C12&CN&C1=CCCC1&CO&&CC^CO^CO&&&CO&&
CC&CO&O=CO&CC&C&O=C1C=CCO1&CN^CC^CN^CC&&C1=CC=CC=C1&C1=CC=CC=C1&CCl&CF&&&&&
CC&C1=C[NH]N=C1&CN&&CC&CC^CN&N&NC=O&CC^CN^C1=CC=C2[NH]C=CC2=C1&&&CN&&&
CC&CO&O=CO&CC&N=C1CCC=CN1&CC&&CC^C#N^CC&&C1=COC=C1&&&
CC&CC&CC&CO&O=CO&CC&CCCCOC(=O)C1C(=O)CC2C1CCC1C3CCCC3CCC12&CC&&CC&CC^C&CC&&CC^CC&&&
CC&CN&N&CN&&CN^O=C1C=CN2CCSC2=N1&&&
C#N&CC&CC&CN&N&CN&CC^CN^C1=CC=CC=C1&CC&CBr&C1=NN=CO1&&&CC&C1=CC=CC=C1&&&
CC&C&CC&&CO&CC^C1COC2(C1)CCNCC2&CN&CC&C1=COC=C1&&&
NC=O&CC&CC^CN^CC&C1=CC=C2OCCOC2=C1&C1=CC=C2[NH]C=NC2=C1&&&CN&CC&C1=CC=CC=C1&CF&&&
CC&CC&C=C&CC&CC&O=C1C=CC(=O)C=C1&CO&&CO^CO&&&
CC&SC1=NN=CS1&CS&CC&C1=CC=CC=C1&&&
CC&C1=CC=CC=C1&CN&O=C1[NH]C=NC2=C1C=N[NH]2&CC&&CN^C1=CC=CC=C1&CCl&&&
CC&C&C=C&C^CN^CC&&&C#N^CC&&C&C=O&&CC^CO&O=CO&CC&C1=CC=C2SC=NC2=C1&&&
CN&CNC=O&CC&C1=CC=CC=C1&CC&O=C1C=COC2=CC=CC=C12&CC&C#N&&&
CC&C&CC&CC^CC^CC&C1CCC2C(C1)CCC1C3CCCC3CCC21&NC=O&CO&CN&&CO^C&&CC^CC&&CC^CO^CC&&&&NC=O&CN&C1=CC=CC=C1&CC&CO&&&
NC=O&CN&CC^CC^C1=NN=N[NH]1&O=C1NCC2=CC=CC=C12&CN&CN&C1=CC=CC=C1&CC&CF&C1=CC=CC=C1&&&&&
CC&C1=CN=C(NC2=NC3=C(C=CC4=CC=CC=C34)S2)N=C1&CC&C1=CC=CC=C1&&&
CO&CO&C1=CC=C2C(=C1)OC1=C2C=CC=C1&CN&NC=O&CC&C=C&CC&O=CO&&&
CN&C1=C[NH]C=N1&CC&CC&C1CCNCC1&CN&C&CC&&CC^CN&NC=O&CC&C1=C[NH]C=C1&&&
CC&CN&C1=CC=C2[NH]C=CC2=C1&CC&CC1CC(=O)C2=C(C1)NC(=N)CC2&CC&&CN^C1=CC=CC=C1^CC^CO&C#N&&&&&
CN&C1=CC=CC=C1&CC&O=C1C=C2CC3CCC4(CCN2C1)OCCO4&&&
CO&CO&O=CNN=C1C(=O)NC2=CC=CC=C12&CN&CN&ClC1=NC=CC=C1&&&
CC&CC&CC&CC&CN&C1=CC=C2C3=C(CCCC3)[NH]C2=C1&CC&C&CC&O=CO^CN&&C1=C[NH]C=N1&&&
O=CC(=O)N1CCCC1&CC&C1=CC=C2[NH]C=CC2=C1&&&
CC&CN&NC(=O)C1=N[NH]C=N1&CC&C1=CC=CC=C1^CN&&O=[SH](=O)N1CCCCC1&CS&&&
CO&CO&C1=CC=CC=C1&CC&CC&CN&NC=O&CC&CN&O=C1C=CC=N[NH]1&CC&C1=CC=CC=C1&CCl&&&
CO&CO&C1=CC=CC=C1&CC&O=CN1COC=N1^CO^CC&CO^CO&CC&&CO&&&&&
CC&CC&CC&CO&CO&C1=CN=NC=C1&CC&C1=CC=CC=C1&CN&N[SH](=O)=O&CS&C1=CC=CC=C1&C[NH3+]&O=[NH+][O-]&&&
CN&N&CN&&CN^C=C&C&CC&C#N^CS&&S&O=S=O&&CS^C1=CC=CC=C1&&&
CC&CC1CCC23CCC4C5CCC6C(C)CCCC6C5CCC4(OC2=O)C3C1&CC&&CC&CC&CO&CC&CC&&
CO&CO&O=C1NC(=O)C2ONCC12&CN&C1=CC=CC=C1^CC&&C1=CC=CC=C1&&&
C=C&C&CC&&CC^O=CO&CO&O=C1CC2CCCC3(O1)C2CCC12CC(=O)OCC1CCC3OC21&CC&&CC&CO&CC&CO&CO&C^CC&&CC^C=C&CC&&&
CC&C1=CC=CC=C1&CN&O=C1C=CC(=O)N1^CF^CCl&&&&CN^CN&C1=CC=CC=C1&CO&&CC^O=CO&&&
CN&CC&CC&CO&CO&C1=CC=CC=C1&CN&CN&C1=CC=CC=C1&&&
CO&CO&C1=CC=CC=C1&CC&CS&O=[SH]C1=NCCS1&&&
CC&CN&O=CN1CCNCC1&CC&CN&O=C1NC(=O)C2=C3C1=CC=CC3=CC=C2&&&
CC&CN&C1=CC=C2NCCC2=C1&CO&CO&C1CCNCC1&CN&C1=CC2=CC=CN=C2C=C1&&&
CO&CO&C1=CC=CC=C1&CC&C^CO^C=CCC&CO^CO^CC^CC&&CO&&&C#N&&&&&
CO&CO&C1=CC2C3CC4=CC=CC5=C4C2(CCN3)C(C1)O5&CO&O=CO^CN^CC&&&C1=CC=CC=C1&&&
CC&CC&CC&C&CC&O=CO^CC&&C1=CN=C2SC3=C(CCC3)C2=C1&CC&&CC^C1=CC=CC=C1&CC&&&
NC1=NN2C=NC=CC2=N1&CC&C1=CC=CC=C1^CC^CF&C1=CC=CC=C1&&CF^CO&&&CO&C&FCF&&CF&&
CC&CC&O=S1(=O)CCOCCN1&&&
NC(N)=O&CN&C1CCCCC1^CN^CO&C&&&CC&CC^CC^C1=C[NH]C=N1&NC=O&&&CN&C&CC&CC^CC^C1=CC=CC=C1&O=CO&&&&&
CC&CN&SC1=NN=C[NH]1&CS&CC^CC^O=CNC1=NC=CS1&C1=CC=CC=C1&&&CN&N^CO^CN&CO&&CN&&&&
CO&CO&C1=CC=CC=C1&CC&NC=O&CN&C1=CC2=C(C=C1)[NH]C=N2&CC&C1CCCCC1&&&
CO&CO&C1=CC=C2[NH]C=CC2=C1&CC&CC^CC^CN&O=CO^CN&&&&CC&C1=CC=CC=C1&CO&CO&CC&C1=CC=CC=C1&&&
CC&C=C1N=COC1=O&CC&C1=CC=NC=C1&&&
CC&CC&CC&CC&C1=C[NH]C=N1&CCl&&CC^O=CO^CN&&CC&C1=CC=CC=C1&CC&C1=CC=CC=C1&CC&O=C1[NH]C=NO1&&&
CC&CC&O=C1CCCCCCCCNCCCCO1&CC&&CO^CO^CC^C1CCOCC1&&CO^CO&CO^CC&CC^C1CCOCC1&&CN&C^CC&&CC^CC&&CN&CO&CO^N^CO&C^CO&CN&&&CC^C&&&CN&CO^CC&CC&&&&CO^CO&&&&&
C#N&CC&CN&O=C1CNC(=O)NC2=CC=CC=C2N1&CN&CC^CCl^C1=CC=C2[NH]N=CC2=C1&&&&&
CF&C1=CC=CC=C1&CO&CO&C&CC&C1=CC=CC=C1^CC^CCl&C1CCNC1&&&&&
CO&CO&C1=CC=CC=C1&CC&C=C^CO^CC&&&C&C=O&&CC^C1=CC=CC=C1&CF&&&
CC&CC&C=C&CC&CC&CC&CC&CC&CC&CC&NC=O&CN&C&CC&NC=O^CC^CN&C&C&CC&CC&&CC&CC^CC&NC=O&&&&&
NC=O&CC&CC^CN^CN&C1CCNC1&O=C1[NH]C=NC2=CC=CC=C12&CN&&&CC&C1=CC=CC=C1&CO&CO&C&FCF&&CF&&
CO&O=CO&CC&CN&O=C1[NH]C2=CN=CN=C2[NH]1&CN&C1CCCC1^CC&&C1=CC=CC=C1^CC^CCl&NC=O&&CO&&&CCl&&
CN&CN&C1=CC=C2C(=C1)OC1CCCC21&CC&C#N^CC&&C1=CC=CC=C1&&&
CO&CO&C1=CC=CC=C1&CN&NC1=NC(N)=NC(N2CCOCC2)=N1&CN&C1=CC=C2SC=NC2=C1&&&
CC&C&CC&&CC^C1=CC=CC=C1^CN^CN&N&NC=O&CN&CC&CC^CN^CN&CO&CC&C1CCNC1&&&O=CO&&&&&
CC&C1=CSC=N1&CC&C1=CC=CC=C1^CC&&CC&CN&NC(N)=O&CN&CC&C1=C[NH]C=N1&CN&&&
CO&CO&C1=CC=CC=C1&CO&CO^CO&&CO&CC&C&CO&&CC^CN&NC1=N[NH]C=N1&&&
CC&CC&CC&CO&CO^CC^C1=CC=CC=C1&O=CO&CC&&&CC&NC1=NC2=NC=CN=C2C(N)=N1&&&
CN&N&NC=O&CC^CN^CN&CC&C1CCNC1&C1=NOC=N1&&&CC&CC&C1=CC=CC=C1&&&
N=C(N)N&CN&CC&CC&CC&C&CN&NC=O^CC^CC&NC=O&C&CN&CC1=CC=CC=C1&C1=CC=CC=C1&&CC^CO&C1=CC=CC=C1&&CC&&C1=CC=CC=C1&CO&&&
CN&C1=CC=C2C(=C1)NC1NCCC21&CC&&CO^NC(=O)O^CN^CN&&&C1=CC=CC=C1&&&
CC&CO&CO&C1=CC=CC=C1&CC&C1=NN2C=NN=C2SC1&CC&C1=CC=CC=C1&CC&&&
CO&CO&CC&CC&CO&CO&C1=CC=CC=C1&CC&CC^CO^C&CO&CC&&&CC^CC^C&C&CN&CC&&CC&CC^C&&&CO&&CC^CC&C&CC&NC=O^CC^CN&C&CO&CC&O=[SH](=O)O&&CC^CS&&&C=C&CC&C1=CC=CC=C1&CO&CO&&&
C#N&CC&C1=CC=CC=C1&CN&C1=CC2=C[NH]N=C2C=C1&CO&O=CO&CC&C1=CC=CC=C1&CCl&&CCl&&
CO&CO&C1=CC=CC=C1&CC&CN&O=C1[NH]C(S)=NC2=CC=CC=C12&CS&CC&NC=O&N&CN&&CN^O=S1(=O)CCCC1&&&
CC&C&C=C&CC^CC^CO&CO&O=CO&&&CC&C1=CC=CC=C1&CC&C1=CC=CC=C1&CC&NC=O^CC^CN&C1C2CC3CC1CC(C2)C3&CC&&&C1=CC=CC=C1&CC&CN&NC(=O)O&CO&C&CCC&&CC&&
CO&CO&O=C1C=CC23CCCCC=C2C1(COC3=O)O&CO&O=CO^CC^CC&&CO&&&&
CO&C=NO&C&CC&CN^CC^N&C&NC=O&CC&CC^CN^CC^CC^C1=CC=CC=C1&&&CN&C1=CC=CC=C1&CCl&C1CCNCC1&CCl&&CCl^CN&&CCl&&O=C1NCCCN1&&&CN&CC&CN&N[SH](=O)=O&CS&C1=CC=CC=C1&&&
NC(N)=O&CN&C1=CC=CC=C1&CC&C1CCCCCC1&&&
CO&CO&C1=CC=CC=C1&CS&O=[SH](=O)N1CCCC1&CN&NC(=O)O^CC^CO&O=CNO&CC&&&C1=CC=CC=C1&&&
CO&CO&O=C1CCC2=CC=CC=C2N1&CC&&&
CC&NC=O&CN&CC&CC&CC&C1=CC=CC=C1&CS&N[SH](=O)=O&&&
CC&CC&SC1=NC=C2C=C[NH]C2=N1&CS&C1=CN=C2N=CC=NC2=C1^CN&&C1NCC2CNCC12^CCl&&&&
CN&C1=C[NH]C=C1&CN&NC=O^CC^CC&NC=O&C1=C[NH]C=C1&CN&CN&CC&NC=O^CN^CC&CC&&&N=CN&C1CCCCC1&&&&&
O=C1NCC2=CC=CC=C2N1&CN&NC(N)=O&CN&C1=CC2=NC=CN2C=C1&CC&C1=CC=NC=C1&&&
CC&CC&CN&CCCNC=O&CC&C1=CC=CC=C1&CC&&CC^NC=O&CN&C&CC&CC^CC^C1=CC=CC=C1&C&CF&CO&&CF&CC&&O=[SH](=O)N1CCNCC1&CS&C1=CSC=C1&CCl&&&
CC&C&C=C&CC^CC^CC&CC&C=C&CC&C&CC&CC&C&&CC^CC&CC&&CC^CC1CO1&CC&CC&CC&&&C&C=C1C(=O)CC2C1CCC1C(C)CCCC12&CC^CC&CC&&&CO^O=CO^CC^CC&&&CN&C1=NN=N[NH]1&&&
CO&CO&O=C1C=CC=C2C(=C1)CCCC1=C2C=CC=C1&CO&CO^CO&&CO^CN&&NC=O&CC&C1=CC=CC=C1&C[NH3+]&O=[NH+][O-]^CN&&&&
CC&CC&C1=CN=CN=C1&CC&C1=CC=CC=C1^CC^CF&C#C&&CC^CC&O=CN1CCCCC1^CCl^C1=CC=NC=C1&CN&&&CN&O=C1CCCN1&C1CNCCN1&&&&&
CC&C1CCNCC1&CN&C1=CC=C2C=CC=CC2=C1^CN&&N&CN&&CN^CC&C1=C[NH]N=C1&CN&&&
CC&CO&CO&C1=CC=CC=C1&CCl&&CC^C1=CC2=C(N=C1)[NH]C=C2^CF^CC&&CO^C1CCNCC1&CO&&&&&
CN&O=C1[NH]C(=O)C2=C(N=C3NCCCN32)[NH]1&CO&&CN^CC^CN^C1=CC=CC=C1&&&CF&&&
CC&CC&CC&O=CN1CCCCC1&CN&N&N[SH](=O)=O&CS^CN^C1=CC=CC=C1&C1=CC=C2NCCCC2=C1&CCl&CC&&&C#N^CN&&CC&C1=C[NH]C=N1&CN&&&
CC&C1=CC=C2[NH]C=CC2=C1&CC&&CN^CC^CC^C1=CC=C2N=CC=CC2=C1&NC=O&&&CN&O=C1NCCC12CCCO2&&&
CC&CC&CN&O=C1[NH]C(=O)C2=C(N=C[NH]2)[NH]1&CN&CC^CC^C1=CC=CC=C1&C1=CC=CC=C1&CO&CC&CO^CF^C&&&&&C=O&&CC^C1=CC=CC=C1&CC&CC&&&
CC&O=C1C=C[NH]C(=O)[NH]1&CN&C1CCCCC1&CO&&&
CN&O=C(C1=NC2=CC=CC=C2[NH]1)N1CCC2(CCC2)CC1&&&
CO&CO&C1=CC=CC=C1&CC&C1=CC=C2OC=NC2=C1^CN^CF&NC=O&&&CC&C1=CC=C2[NH]N=CC2=C1&&&
CC&C1=CC=CC=C1&CC&S=C1NC=CCN1&CC&C1=CC=CC=C1&CCl&&&
CCl&C1=CC=CC=C1&CC&C1=CC=C2C(=C1)NC1=NC(N3CCNCC3)=NC=C1N2&&&
CC&O=C1C=CC=C2C=CC=CN12&CN&C1C2CC3CN(C1)CC1(C3)C2&&&
CC&C1=CC=CC=C1&CN&NC=O^CBr^CC&&&C1=CC=C2OCCOC2=C1&&&
C=C&CC&CN&C=NNC(N)=S&CC&C1=CC=C2[NH]C=CC2=C1&CN&CC&CO&CO&C1=CC=CC=C1&&&
C=O&C&CC&CN^CC^C1CCNC1&C1=CC=C2OCCOC2=C1&CC&&&O=CN1CCC2(CCCC2)CC1&&&
CO&CO&C1=CC=CC=C1&CC&O=C1N=CC2=C([NH]1)C1=CC=CN=C1O2&CN&CC^CC^CC1CCCCO1&C1=C[NH]N=C1&CC&CN&&&&&
CO&CO&C1=CC=CC=C1&CC&C^CO^C=O&CO^CO&CC&&CO&C1=CC=C2[NH]C=CC2=C1&&&CC&&CN^C&CC&&CC&&
CC&NC=O&CN&C1=CC=CC=C1&CS&N[SH](=O)=O&N&CN&&CN^CC&O=CO&CO&CC&NC=O&CN&C1=CC=CC=C1&CC&&&
CO&CO&C1=NC2=C(CNCC2)C(N2CCCCC2)=N1&CC&C1=CC=NC=C1^CN^CC&C1=CC=CC=C1^CC&CCl^CC&&&&&C^CC^CC&&&&CC&&
CC&C1=C[NH]C=C1&CC&NC=O^CC^CN&C=C^CN^CC&CC&CC&C1=CC=CC=C1&C1=CC=CC=C1&C1=CC=CC=C1&CCl&&&&&&&
NC(=S)N1CCC=N1&CC&C1=CC=CC=C1^CC^CO&C1=CSC=C1&CO&&&CC&C1=CC=CC=C1&&&
CC&CN&N&CN&CC^CN^CN&C1=CC=C2CCCCC2=C1&NC=O&&&CC&O=[SH](=O)N1CCCCC1&CS&C1=CC2=NON=C2C=C1&&&
CC&C1=CC=CC=C1&CC&C1=NOC=N1&CC&C1=CC=CC=C1&CN&NC=O&CC&C1=COC=C1&CBr&&&
CC&O=CO&CO&C1=CC=CC=C1&CCl&&CC^NC=O&CN&C1=CC=CC=C1&CC&C#N&&&
CO&NC(=O)O&CN&C&CC&O=CN1CCCC1^CC^CC&C&NC=O&CC&CN&&CC^CC&&&C1=CC=C2C=CC=CC2=C1&CC&C#C&CC&C1=CC=CC=C1&CC&C1=C[NH]C=N1&CC&O=CN1CCCC1&CC&C&CC&C^CN^CC&C1CCNCC1&&CC^CC&&&NC(=O)N1CCNCC1&CN&C&CC&&CC&&
C=C&CC&C&C1CCCCC1&CC^CC^C^CC&&C=C&C&&CC^C=C&&&&CC^CO&O=CO&CC&C1=CC=CC=C1&CN&NC(=O)O&CO&&&
CO&CO&C1=CC=CC=C1&CC&C1=CC2=C(C=C1)OCO2^CO^CC&CO^CO^CC&&&CO&C=C&&&C&CC&&CC^CC&CC&C=CC&CC&&&
CC&C1=CC=CC=C1&CN&NC1=NC=C2C=CN([SH](=O)=O)C2=N1^CCl^CS&&&&CC^C1=CC=CC=C1&&&
CC&C1=CC=CC=C1&CC&&CS^N[SH](=O)=O^CC^CN&&&C&CC&&CC^CN&NC1=NC=CC(N2C=CN=C2)=N1&&&
CC&O=CN1CCCC1&CC&NC=O&CN&C1=CC=CC=C1&CCl&&CC^C&C=O&&CC^C1=CC=CC=C1&CCl&&&
CC&C&C=O&&CC^C1=CC=CC=C1&CO&CO&CC&CN&C1CCNCC1&CC&C&CC1=CC=CC=C1&&CO&CC^C1=CC=CC=C1&&&
CC&CO&CO&C1=CC=C2[NH]C=CC2=C1&CC&O=CO^CN&&C1=CN=CC=N1&&&
NC=O&CC&CN&O=C1C=C[NH]C(S)=N1&CN&&CS^CC&O=CN1CCNCC1&CN&C1=CC=CC=C1&&&
CC&SC1=NN=CS1&CS&CC&O=CN1CCC2=CC=CC=C21&&&
CO&CO&C1=CC=CC=C1&CC&O=CO^C[NH3+]^CO&O=[NH+][O-]&CC&&&NC=O&CN&CC&CC&CN&O=C1CSC(=O)N1&&&
CC&CN&N&CCN&&CN^CC&CN&O=CC1=NC2=CC=CC=C2[NH]1&CC&C1=CC=CC=C1^CI^CCl&&&&&
CC&NC=O&CN&C1=CC=CC=C1&CN&N&N[SH](=O)=O&CS^CN&&C=C1SC(=N)NC1=O&CC&C1=CC=CC=C1^CN^CN&C1CCCCC1&N&&&CN&&CN&&
CC&C&C=C&CC^CC^CO&CC&&&CC&CC1CCCC2CC(=O)CCC12&CO&&CC&CC&&
CC&CC1N=C(N)N=C(N)N1&CN&C1=CC=CC=C1&&&
C1=CC=CC=C1&CC&C^CN^C1COCO1&NC1=NC=C2N=C[NH]C2=N1&&CC^CN&CN&CN&C1=CC=CC=C1&C1=CC=C2C=CC=CC2=C1&&&&&
CF&C1=CC=CC=C1&CC&CN^CF^C1=C[NH]C=N1&&&CC&CN&CN&CC&CO&CO&C&CC&C1=CC=CC=C1^CC&&C1=CC=CC=C1&CCl&&&
CC&CC1C=CC2=C(C=CC3=C2OCCC3=O)O1&CC&C1=CC=CC=C1&&&
C=NNC(=N)N&CC&C1=CN2C=CSC2=N1&CC&C1=CC=CC=C1&CBr&&&
O=[SH](=O)N1CCCCC1&CS&C1=CSC=C1^C&&CO&&CC^C1=COC=C1&&&
CC&CC&NC=O&CN&CC&CC&CN&C1=CC=C2[NH]C=CC2=C1&CC&O=C1C=CC(=O)N1&CC&C1=CC=C2[NH]C=CC2=C1&&&
O=CO&CC&C1CCNCC1&CN&C1=CC=C2CCCC2=C1&CC&CN&C1=C[NH]C=N1&&&
CO&CO&C&COC&&CC^C1=CC=CC=C1&CN&C1=NC=C2N=N[NH]C2=N1&CO&CO&CC&C1=CC=C2CCCC2=C1&&&
CO&O=CO&CC&C1=CSC=C1&CN&NC=O^CC^CC&O=CO^CC^C1CCCCC1&CO&&&&&&&
CC&C&C=O&&CC^C1=CC=CC=C1&CN&CN&C&C=C1SC=CC1=O&CC^CC&&&&
CO&O=CO&CC&C1=CC=CC=C1&CN&C1CNCCN1&CN&CC&CC&CC&CN&O=C1CCCC2=C1C1=CC=CC=C1[NH]2&&&
CC&C1=CC=CC=C1&CN&NC=O^CCl^CC&&&CN&O=C1[NH]C=N[NH]1&CC&C^CN^FCF&C1=CC=CC=C1&&CF^CF&&&&&
CC&C1CC2CC3CCN2C(C1)C1=CC=CC=C13&&&
CC&CC1N=C(N)N=C(N)N1&CN&CC&CC&C1=CSC=C1&&&
CO&CO&C1=CC=CC=C1&CC&C1=CSC=C1^CF^CC&&&C1=CC=CC=C1^CC^CS&CC&S&CO&O=S=O&&&&CS&&
CO&CO&C1=CC=C2C=NN=CC2=C1&CC&CN&O=C1CNCCN1&CN&CC^CC^C1=CC=CC=C1&CC&CF&O=CO&&CF&&&&
CC&CN&CCNP(N)(=O)O&CN&C1=CSC=N1^CO^CC&O=C1CC2=C(C=CC=C2)N1&&&CCl&&CN^C1=CC=CC=C1&CF&&CC^CO&&&
CC&CC&CC&CC&CC&C&C=O&&CC^C1=CC=CC=C1&CO&CO&CC&CC&CN&O=CN1CCNCC1&CC&C1=CSC=C1&&&
CC&CO&O=CO&CC&C1=CSC=C1&CC&C1=CC=CC=C1^CN&&NC=O&CC&CN&C1COCCN1&&&
CC&C1=C[NH]N=C1&CN&&CC&CC^CC&CN&NC=O&CC&C1=CC2=C(C=C1)[NH]N=C2&CC&C1=CC2=C(C=C1)OCO2&&&
CC&C1=CC=CC=C1&CS&O=[SH](=O)N1CCNCC1^CC^CN&&&CC&NC=O&CN&C1=CC=CC=C1&CF&&&
CC&CO&O=CO&CC&C&CC1CCCC2C1CCC1C3CCC4CCCCC4C3=CC(=O)C12&CC^CC&CC&&&CC&CO^O=CO^CC^CC&&CC^C1=CC=CC=C1&&&C[NH3+]&O=[NH+][O-]^CN&&&&
CO&CO&O=C1C=CC2(C=C1)CC1NCCC23CC2CCC13O2&CN&&&
CC&C1=CC=CC=C1&CC&&CC^C&C=O&&CC^CO&CO&C1=CC=C2[NH]C=CC2=C1&CC&O=CO^CC&&NC=O&&&
CO&CO&C1=CC=CC=C1&CO&CO^CC&&C&CC&CN^CO^C1CNCCN1&O=CO&CN&CC&C1=CC=CC=C1&&&&&
CO&CO&C1=CC=CC=C1&CC&CN&C1=NC=C2N=C[NH]C2=N1&CS&S&O=S=O&&CS^C1=CC=CC=C1&CBr&&&
CO&CO&C1=CC=CC=C1&CC&C&C=O&&CC^C1CCNCC1&CN&C1=CC=CC=C1&C[NH3+]&O=[NH+][O-]&&&
CO&CO&C1=CC2=C(C=C1)OC(N1CCNCC1)=N2&CCl&&CN&&
CC&C1=CC=CC=C1&CC&CN&O=C1OC2CNCC2O1&CC&CC&CC&C1=CC=CC=C1&&&
CO&O=CO&CC&C&CC&CC^CN^C1=CC=CC=C1&NC=O&&&CC&C&CN&NC(=O)O^CC^CO&C&C&CC&CCC&&CC&CC&&&&
C#N&CC&N#CC1CC(=N)N(NC=O)C1&CC&C1=CC=CC=C1^CC&&C1=CC=CC=C1&&&
O=CO&CC&C1=CC=CC=C1&CC&C1=CN=C2C=CC=NC2=C1^CO^CC&&&C1=CC=C2[NH]C=CC2=C1&&&
CC&CN&CCNC(=O)O&CO&C1=CC=C2C(=C1)NCC1CCCC21&CC&&CN^CC&C1=CC=CC=C1&&&
CC&C&CC&&CC^CN&C1CCNCC1&CC&CN&N&N[SH](=O)=O&CS^CN^C1=CC=C2C=CC=CC2=C1&C1=CC=C2NCCCC2=C1&CN&CC&N&C#N^CN^CN&&&CC&&CN^C1=C[NH]C=N1&&&CN&&&
CN&C1CCNCC1&CC&C1=CN=C2[NH]C=CC2=C1&CC&NC1=NC=CN=C1&CN&CC&C1CCOC1&&&
CN&C1=C[NH]N=C1&CC&C&CO&&CC^C1=CSC=N1&CC&C1=CC=CC=C1&CC&C&FCF&&CF&&
CO&CO&O=C1C=COC2=CC=CC=C12&CC&C=NNC=O&CC&CN&O=C1[NH]C(=O)C2=C(N=C[NH]2)[NH]1&CN&&CN&&
CC&C=C1C=NN(C2=NN=CC3=CC=CC=C23)C1=O&CC&C1=CC=CC=C1&CO&O=CO&CC&C1=CC=CC=C1&C[NH3+]&O=[NH+][O-]&&&
CN&C1=CSC=C1&CC&C1=CC=CC=C1^CC&&NC=O&CN&C1=CC=CC=C1&CC&C1=CC=C2SC=NC2=C1^CF&&&&
CC&O=C1NC(=O)C2C3CCC(O3)C12&CC&CC^CN^C1=CC=CC=C1&CC&&&CC&C1=CC=CC=C1&&&
CO&CO&CC&CC&CO&CO&C1=CC=CC=C1&CC&NC1=NC(N)=NC=C1^CO&&CO&&&
CC&CO&O=CO&CC&C1=CC2=C(CCCC2)S1&CN&NC=O&CC&CC&C=NNC=O&CC&C1=CC=CC=C1&CO&CO^CO&&CO&&&
[truncated: 1,108,575 more chars]
