# Supplementary material for: t-SMILES: a fragment-based molecular representation framework for de novo ligand design
Source: Nat Commun. 2024 Jun 11;15:4993. doi: 10.1038/s41467-024-49388-6 (PMC11167009; doi:10.1038/s41467-024-49388-6)
Supplement: Supplementary file 4 — Source Data [file 41467_2024_49388_MOESM4_ESM.zip › Soure data/Source data and code for all other graphs/Metrics/Models/Chembl/ChEMBL_MMPA[dbl][rnd50][bs128][SH]/gen.smi.re_smils.smi]

CC(=O)Oc1ccc(N2C(=O)c3ccccc3C2=O)cc1
Cc1ncc([N+](=O)[O-])n1CNC(=O)c1ccc(Cl)cc1
O=C(Nc1nn[nH]n1)C(c1ccccc1)c1ccccc1
COC(=O)C1=C(C)CC(=O)N1c1cccc(C)c1SC(C)C
CCCS(=O)(=O)NCCCC#N
CNC(=O)N1CCc2ccc(C(Cc3ccc(OC)cc3)NC(=O)OC(C)(C)C)cc2C1
COCCn1c(O)nc2cccc(C3CN(C=O)CCN3c3ccc(OC)cc3)c2c1=O
FC(F)(F)c1ccc(NC(=S)N2CCn3cnnc3C2c2ccccn2)cc1
O=c1nc[nH]c2cccc(CN3CNc4ccccc4C3)c12
Cc1ccc(CNC(=O)c2csc3c2c(=O)n(C)c2ccccc32)cc1
CCCCCCCCCCOc1ccc(NC(=O)C(N)c2ccccc2)cc1
CCN(CC)CCNC(=O)CC(C)C1CC2=CCCCC2C2CCC3CC(C)C(OC(=O)C[N+](C)(C)C)C3(C)C12
Cc1c(O)ccc(NC(=O)C2CCN(S(=O)(=O)c3cccc4c3C(C)C(C)N4C=O)CC2)c1C
CN1CCN(Cc2ccc(F)c3c2Cc2ccccc2O3)CC1
COCCNC(=O)Nc1ccc(-c2c(C(=O)O)n[nH]c2N)cc1
Nc1ccc(CNC2CC23CCN(c2ncccn2)CC3)cc1
Cc1ccc(-c2cccc3c2C(=NNC=O)C(=O)N3)cc1S(=O)(=O)N1CCOCC1
O=C(CSc1nnc(-c2ccc(O)cc2)n1Cc1ccco1)C1CC1
CC(C)N(C(=O)COc1ccc(Cl)cc1)C(C)C
COc1ccc(OC)c(-c2cnc3nc(N)nc(N)c3n2)c1OC
NC(Cc1ccc(C(=O)NCc2ccc(C(F)(F)F)cc2)cc1)c1nc(C(=O)NCCCCNC(=O)C2CC2)c(O)c(=O)[nH]1
COc1cccc(OC)c1-c1nc(NCc2ccccn2)c(C#N)o1
O=C1Nc2c([nH]cnc2=O)N(c2c(Cl)cccc2Cl)C1N1CCCC1
Cc1nn(-c2ccccc2)c2scc(C(=O)NC3c4nn(C(C)(C)C)cc4CS3(=O)=O)c12
O=CNC1C(C=O)C1Cc1ccccc1
O=C(NC1CCC(C(F)(F)F)CC1)c1nocc1-c1ccc(O)nc1O
CCCC([NH-])=N[SH](=O)=O
Cc1ccc(CN2CCCC2CNC(=O)c2cc(N3CCN(C=O)CC3C3(N)NCCC3C)ccc2C)cc1
Fc1cc2c(C3C=CCNC3)cccc2[nH]1
O=C(NC1CCC(=O)N1c1cc(F)ccc1F)c1ccco1
COc1ccc(C(c2nnnn2C(C)(C)C)N2CCCC2)cc1OC
Cc1ccc(-c2ccc(-c3ccc(C(F)(F)F)cc3)cc2)c(CSCCCN2Cc3ccccc3CC2OCC(=O)O)c1
CC(=O)Oc1c(O)nc2c3c(cc(C)c2c1C)C(O)NC(C1CO1)O3
Cc1cnc2[nH]c(=O)n3c2c1N(C(CO)CC(C)C)C(N)C3
NC(=O)CCC(NC(=O)c1ccc(-c2ccc(O)cc2)cn1)C(=O)O
COc1cc(OC)c(OC)cc1Cc1cccc2c(N)n[nH]c(=O)c12
O=C(Cc1ccc(OCc2ccc(Cl)cc2)cc1)Nc1nc(Nc2ccc(F)cc2)c2ccc(OC3C(F)C3F)cc2n1
Cc1cccc2[nH]nc(-c3ccc(OCC(N)Cc4cc(F)ccc4Cl)cn3)c12
O=C(NO)NN=Cc1ccc(F)cc1
CCCOc1ccc(CNC(=O)CC2(C)COc3ccccc3N2C(C)=O)cc1
COc1ccc(CCNC(=O)c2ccc(S(=O)(=O)NCc3ccco3)cc2)cc1
CCn1ccc2cc(S(=O)(=O)NCCC(=O)Nc3ccc(OC)cc3)ccc21
COc1ccc(Cl)cc1OCC(=O)N1CCCCCC1
S=C(NCc1ccco1)C1(c2ccccn2)CCC1
CN1CC(C(=O)NCc2ccc(OC(F)(F)F)cc2)NC1=O
C=C(c1c(Cl)cccc1OCCCC)n1ccnc1
N#CC1(NC(=O)CCn2c3c(c4ccc(F)cc42)C(n2cncn2)CCC3)CC1
Cc1c(N)ccc2c1C1CNC2Cc2cccc(C(O)Cc3ccc(NS(C)(=O)=O)cc3)c21
CCOc1ccc(N(C(N)=O)C2=NC(N)CS2)cc1
COc1nc2c(=O)n(CCCn3ccnc3)c3cc(c(=O)n1C)c1cc3c2o1
CC(CCCC(=O)CC(C=O)c1ccccc1)[N+](C)(C)C
CC(C)CC(C(=O)O)N1C(=O)c2ccccc2C1=O
CC(=O)OCC(Cc1ccc(C(F)(F)F)cc1)C(=O)NCCc1ccccc1
COc1cc(O)c(OC)c(C)c1O
CCCCN1CCc2ccc(C3CC4CCCCC4C(NC=O)N3CCCC)cc21
COC(=O)C1=CC(N)(CCc2ccccc2)C2C(c3ccc(C#Cc4ccc(OC)cc4)cc3)CC1N2C(N)=O
O=C(CNC(=O)C(Cc1ccc(O)cc1)NC(=O)CCc1ccccc1)NO
O=C1CCCN1c1ccc(OCCCCN2CCCCC2C(c2ccc(F)cc2)c2ccc(F)cc2)cc1
CC(NC1CCCC1)c1ccc(Oc2c(C(N)=O)sc3cnccc23)cc1
COc1ccc(OS(=O)(=O)c2ccc(NC(=O)NCCCl)cc2)cc1
Cc1ccc2c(=O)n3c(cc2c1)-c1nc2c(I)cc(CN)cc2cc1C3
CC1CC2CCC(CO)(CC=CC(O)(CO)C(=O)OCC1(C)O)O2
COc1ccc(C(=O)NNC(=O)CCC(=O)Nc2ccccc2)cc1
COc1ccc(-c2ccc(=O)n(Cc3ccccn3)n2)cc1
O=CN1CC(C2CCCO2)N(C=O)CC1c1ccc(S(=O)(=O)N2CCCCC2)cc1
CCCc1ncc(-c2ccccc2)n1-c1ccc(I)cc1
CC1(C(=O)NCc2ccco2)CCN(c2nn3c(=O)ccnc3s2)CC1
O=C(O)OC1C(O)C(Oc2ccccc2)(Oc2ccccc2)C(OC(=O)O)C(=O)CC12CCCC2
O=c1oc2c(O)cccc2cc1-c1ccccc1
Nc1ncc(-c2ccccc2)cn1
Cc1cc(-c2ccccc2)c(C(=O)NCCCN2CCOCC2)n1-c1ccccc1
O=CN1Cc2nncn2C(c2ccc(Cl)c(C(F)(F)F)c2)(c2cc(F)ccc2Cl)C1
Oc1ccc(-c2ccc(CNC3CCCCC3)cn2)cc1
CCCCCCN1CCN(c2ccc(O)cc2)CC1
CCN(CC)c1ccc(Cn2nncc2C2CN=CN2)cc1
CC(=O)n1c(C)c(-c2ccc(O)cc2)c2cccc(-c3cc(C#N)cs3)c21
CCc1nc(Cl)cc(NC(C)c2ccc(Cl)cc2)n1
O=C(Nc1nccc(-c2ccc(C(F)(F)F)cc2)n1)c1cccnn1
CC(C)n1nc(N)c2c(-c3c(F)cccc3CCN3CCCCC3)ncnc21
O=CN1CCCC(CCc2nc(-c3ccc(F)cc3)no2)CC1
CCCCCC(Br)CC(Br)c1c(C)cc2c(c1C)C1=C(O)C(=O)OC1C2C
CC(C)CC(NC(=O)c1ccc(NC(=O)CN2CCn3ccc(-c4ccc(Cl)cc4)c3C2=O)cc1)C(N)=O
CON=C(c1ccc(Cl)cc1)c1ccc(COc2ccc(F)cc2F)cc1
CCCCCc1cc2nc3n(c(=O)c2cc1F)-c1ncccc1C(=O)NC3
COc1ccc(-c2c(C(N)=O)noc2N)cc1
CC1(C(=O)Nc2ccc(C(F)(F)F)cc2)CNC(N)c2c1sc1ncccc21
CC(N)C(=O)NC(Cc1nnn(C)n1)C(=O)NC(C(=O)NC(Cc1ccccc1)C(=O)O)C(C)(C)C
CC1CCC2C3=CC(=O)C=CC3=CC=C2C12CC(Br)N1CCCC12
Cc1ccc(S(=O)(=O)N2CCN(C=O)CC2CCC2(N)CN(C=O)CCN2)cc1
COc1cc(C=C(C#N)c2cc3c(OC)coc3cc2O)cc(OC)c1
COc1cc([N+](=O)[O-])ccc1C1NC(=O)c2cccnc2-n2c1nc1cccc(N)c1c2=O
CC(=O)NCC1OC(=O)NC1N
CC(C)CCn1nc(O)c(=O)c(-c2cccc3c2S(=O)(=O)N(Cc2ccccc2)N=CN3)c1-c1cccs1
O=C(NCCCN1CCN(c2ccccc2)CC1)c1c(Cl)cccc1Cl
O=c1c(C(F)(F)F)c(N2CCNCC2)n(C2CC2)c2cc(CO)c(F)cc12
O=C(c1cccc2nonc12)N1CCCC2C1CCC(=O)N2C1CCCC1
COC1CN(C=O)Cc2cccc(CCC3CN(C=O)CCN3c3ccccn3)c21
CC(C)C(NC(=O)c1cc(Br)co1)C(=O)O
COCc1nc(NCc2cc(-c3coc4ccccc34)co2)cc(C2CN(C=O)C2)n1
OCC(COC(c1ccccc1)C(O)C(CO)OCc1ccccc1)OCc1ccccc1
COC(=O)Cc1ccc2c(c1)C(c1ccn(C)n1)c1ccccc1-2
COc1cc(O)c(OC)c(-c2ccc3c(O)cc4c(c3c2)OC(=CO)C4=O)c1
Cc1nc(=O)c(C)c(CCO)[nH]1
COc1ccc(C(OCCN2CCOCC2)(c2ccc(OC)cc2)C2Oc3ccccc3O2)cc1
COc1ccc(N2CC3C(=O)N(C)C(=O)C3(c3ccccc3)O2)cc1
CCCCCCCCCCCCCCCCCCOCC(COP(=O)([O-])Oc1ccc(C[n+]2ccsc2C)cc1)OC
COC1(O)CC(OC2OC(O)(CO)C(O)CC2OCCC(C)C2CCC3C4CCC5(C)CC(C)(O)CCC5(O)C4CC(C4C=CC(=O)O4)C23)CC(O)(CO)O1
O=C(CCC(Oc1ccccc1)c1ccc(F)cc1)C1CCCCN1c1ccc(F)cc1
C#CC1(n2c(=O)cc(-c3cnnn3Cc3cnnn3CCCCC)[nH]c2=O)OCCC1OC(C)=O
CCN(CC)C(=O)C[SH]1C(S)=Nc2cccc(NC(=O)COc3c(C)cccc3Cl)c21
CC1=CC(CC(O)CC(=O)CCCCCCCc2ccccc2)CC=CCC(C(=O)O)C(C(=O)O)=CCCC1
CCCn1c2ccccc2c2c(N)nccc21
Cc1ccc(S(=O)(=O)N2CCC(CNC(=O)C(=O)NCC(c3ccco3)N3CCCC3)C2)cc1
CN1CCN(c2cccc[n+]2CCCCCCCCI)CC1
CC(O)C1=CC(c2ccc(CN3Cc4ccccc4C3)cc2)C2C(C(=O)O)C(=O)N12
C=CCn1ncc2c(-c3ccc(F)cc3)cn(C(=O)Nc3ccc(C4CC4)cc3)c(=O)c21
Cc1noc(C)c1-c1cccc2[nH]c3c(c12)C(OCc1ccc(F)c(F)c1)CNC3(N)c1cccs1
Cc1ccc(C2(C)C(=O)Nc3c(Cl)cc(Cl)cc32)cc1
O=C(CCl)Nc1ccccn1
O=C(NNC(=O)C1CC1c1ccccc1)c1ccc(F)cc1
CCCCCCCCCCCCCCNC(=O)C1NCCS1
COc1ccc(C=NO)cc1OC1OCC(O)(CO)CC1(O)O
CC(=O)c1cc(C(=O)Nc2ccc(N3CCCC3=O)c(C(N)=O)c2)c[nH]1
C=C1C(=O)C2(CNC1(N)c1ccccc1)C1(NCC2(c2ccccc2)c2ccccc2)C(=O)N(CC)c2ccccc21
O=C(O)c1ccc(Cl)cc1S(=O)(=O)Nc1ccc(OCc2ccc3nnc(C4CC4)n3n2)cc1
Cc1ccc(S(=O)(=O)Nc2ccc3c([nH]c(=O)n3C)c2N)cc1
Cc1nc2ccc(-c3ccc(OC4CCCO4)cc3Cl)nc2n2c(C)nnc12
CCOc1cccc(CN2CCCCC2n2ccc(NC(=O)c3ccc(F)cc3)n2)c1O
COc1c2[nH]c3ccccc3nc-2c2c(c1=O)C1N(CC2)CC(C)CC1(N)C(=O)c1ccccc1
Cc1cccc(Cl)c1NC(=O)CSc1nc(=O)[nH]c2nc(C)c(C)nc12
N#CC1C(n2cc(C(N)=O)c(Nc3c(F)cccc3Cl)n2)C12CCCCC2
Cn1c(=O)c(N)c(C#N)n(C(N)CCc2ccccc2)c1=O
O=S1(=O)CCC(N(CC(O)Cn2ccc3ccccc32)S(=O)(=O)c2cc(Cl)ccc2Cl)C1
COc1cccc2c1sc(=N)n2-c1ccc(Cl)cc1
CCc1ccc(NC(=O)CS2(C)C=CN=C2C)cc1
C=CC(C)CCC(C)=CCCC(C)=CCc1c(O)ccc(O)c1O
CN(CCO)c1ccc(NC(=O)c2ccc(Cl)c3cc[nH]c23)cn1
N#CCCN(C(=O)c1ccc(Cl)cc1)c1nc(-c2ccc([N+](=O)[O-])cc2)cs1
CCC(C)C(=O)c1cc(Oc2nn3cnnc3cc2C(F)(F)F)c(O)cc1O
C=C(c1ccc(F)cc1)C1(CO)OCC(O)CC1(O)O
O=C(c1ccccn1)N1N=C(c2ccccn2)CC1(O)C(F)(F)F
CCOC(=O)C1=CCC2CNc3cccc(-c4ccc(OC)cc4)c3C12
COc1cc2c(=O)cc(NC(C)=O)oc2cc1-c1ccc(C)cc1C
COc1ccc(C(OC)C(O)CNC(C)Cc2ccco2)cc1
Cc1c(C2CC3(COc4ccc(F)cn4)CCC2N3C=O)cccc1-n1nccn1
Cc1cccc(C)c1S(=O)(=O)N1CCN(S(C)(=O)=O)CC1
Brc1ccc(-c2nnc3sc(-c4ccco4)nn23)cc1
CCCCCC(O)C=CC1CC(=O)C(CC=CCCCCC(=O)O)C1
N#CC12CNCC1c1ccccc1OC2(N)CCCn1c(=O)cc[nH]c1=O
Cc1ccc(N(CC(=O)Nc2ccc(N3CCOCC3)cc2)S(C)(=O)=O)cc1
O=C(Nc1ccc(C(F)(F)F)cc1)Nc1cccc2c1OCC2
CC(=O)Oc1cc(OC(C)=O)c2c(OC(C)=O)c(Cl)ccc2c1
CC(C)Cn1ccc(-c2nc(N(C)C3CCCCC3)nc3scc(C(N)=O)c23)n1
Cc1ccc2c(c1N)C(=O)NC2=O
CN(C)c1ccc(-c2ccc3c(c2)CC(O)c2cc4ccccc4nc2-3)cc1
N#CN1CCOCC1
N#Cc1ccc(C(=O)NCc2cccc3[nH]cc(N)c23)cc1
COc1ccc(C2=NN(C=O)C(CSc3nc4c(N)cccc4c(=O)[nH]3)(c3ccccc3)C2)cc1
COc1ccc(C(CO)Nc2ccc3cn(-c4ccc(OCCCN5CCCCC5)cc4)nc3c2)cc1
CCOc1cc(C(=O)NCC(c2ccccc2)N2CCN(C)CC2)c(Cl)cc1Cl
Nc1cc2c(C(O)c3cccc4[nH]nc(N)c34)cccc2[nH]1
Cc1cc(=O)c(CSc2nc3ccccc3[nH]2)co1
O=CN1CC(C(O)C(Cc2ccccc2)NC(=O)CCNC(=O)C(Cc2ccccc2)NC(=O)C2CCCC2)CC1C(=O)NC(Cc1ccc(O)cc1)C(=O)O
CN(C(=O)c1ccc(NC(=O)Cc2ccc(NC(=O)C3(C4CCC4)CCN(C=O)CC3)cc2)cc1)C1CCC1
COCCN(CCOC)c1cc(C)c2nncn2n1
C=CC1(N)CNC2(C(=O)Nc3cc(-c4ccc([N+](=O)[O-])cc4)ccc32)C12CN(C=O)CC(=Cc1ccccc1)C2=O
CC(C)C
C=NN=Cc1ccc(C)n1-c1cc(Cc2c(C)sc3nccn23)c(=O)[nH]n1
COC(=O)C1CCS(=O)(=O)C1
COc1ccc(C(=O)N(CC2Cc3[nH]nc(N)c3C(C)C2)C(N)=O)cc1
C=C1C(=O)Nc2ccc(CCCO)c(-c3c(CCCCN(C)CCCCN)[nH]c(C)c3C)c21
CC1(C)N=C(N)N=C(N)N1c1ccc(-c2ccc(C(F)(F)F)cc2S(=O)(=O)F)cc1
CC1(O)COC(O)(O)C1(CO)n1nc(-c2ccc(F)cc2)n(NC(N)=O)c1=S
CC(O)(C#Cc1cn2c(n1)-c1ccc(-c3ncccn3)cc1OC(F)C2)C(=O)NS(=O)(=O)C1CC1
Cc1cc(C)n(-c2cc(-n3ncc4c3C(C(F)(F)F)CCC4)cnn2)n1
Cc1cc(Br)ccc1NS(=O)(=O)c1cccs1
O=S(=O)(Nc1ncccc1Cl)c1ccc(Oc2ccc(CCC3CCCC3)cc2)cn1
COCCNc1ncc2c(n1)-c1ccc(N3CCN(C)CC3)cc1OC2C#N
O=CN1CCCNCCCC1Cc1ccc(Cl)cc1F
COc1ccc(-c2ncc(CN(C)C(C)(C)c3ccon3)o2)cc1
CCC(C)n1nc(N)[nH]c1=O
O=C1Nc2ccc(-c3ccccn3)cc2Nc2cc(OCC(F)(F)F)ccc21
Nc1cccc2nc3c(=O)n(C4CCCCCCCCC4)c(=O)nc-3[nH]c12
O=c1[nH]cc(-c2cccs2)c(=O)n1C1(CO)OC(O)CC1O
O=C(O)c1c(NCCc2cccc(Cl)c2Cl)c(-c2ccccn2)nc2ccsc12
CCC(C)NC(=O)N(C)Cc1ccc2c(c1)C(=O)N(C(C)CO)C(NS(=O)(=O)c1nccn1C)C(C)COC(C)CCCCO2
COc1ccc(C2CCCS(=O)(=O)c3c(Nc4cccc(CC(=O)O)c4F)ncnc32)cc1
Fc1c(Cl)ncc2c1C(Cl)C(Cl)C(Cl)(Cl)CC2Cl
CC(C)N(CCS(=O)(=O)NC(P(=O)(O)O)P(=O)(O)O)C(C)C
O=C1Cc2cccc(-c3ccc4cc[nH]c4c3)c2N1
CSc1ccc(S(=O)(=O)Nc2ccc(C(=O)NC3(C(=O)O)Cc4ccccc4C3)cc2)cc1Cl
NC1(c2ccccc2)CC2(CCNCC2)C(=O)N1
CCN(CC)C(=O)C1(c2ccccc2)CC1CN
C=C1Nc2c(cc(-c3cc(OC)cc(OC)c3)c(C)c2N)C1C
COc1cccc(-c2ccc3ccc4c5ncncc5oc4c3c2)c1OC
Cc1nc(C)n(CC2CN(CC(N)=O)CCO2)n1
Cc1ccc(NC(=O)CN(Cc2ccccc2)C(=O)CNS(=O)(=O)c2ccccc2)cc1
CCCc1ccc(-c2cc(S(=O)(=O)N3CCCC3)cs2)cn1
Nc1ncnc2c(=O)n(Cc3ccccc3)c(OCC(=O)c3ccccc3)nc12
Nc1ccc(N)c2c3n[nH]c(=O)c-3c[nH]c12
O=CN1CC(C(=O)NC2CC(=O)N(CC(=O)NC(CCC(=O)O)C(=O)O)c3ccccc3C2)CC1NC(=O)CI
CC(Oc1ccccc1)C(=O)Nc1ccc(S(=O)(=O)N2CCCC2)cc1
COc1cc(NCc2ccccn2)cc2[nH]c3cncnc3c12
C[N+](C)(CCCN1c2ccccc2Sc2cccc(Cl)c21)Cc1ccccc1
CCc1ccc(NC(=O)C2CCN([SH](=O)=O)C(S)C2)cc1
C#CCOC(=O)NN=C1C=CCCC1c1ccc([N+](=O)[O-])cc1
Cc1[nH]c(=O)ncc1SCc1ccc2cc[nH]c2c1
CC(C)C(NCC(=O)N(CCN1C(=O)c2cccc3cccc(c23)C1=O)C(N)=O)C(=O)O
CCCCCCCCC=CCCCCCCC(C)(C)C(=O)Nc1ccc(C(=O)O)cc1
C=NNc1nnc(-c2c3ccccc3cc3nc[nH]c23)n1NC
NC(CCCNCc1ccc(OCc2ccccc2)cc1)C(=O)O
CC(=O)Oc1ccc(C(=O)Oc2cc(N)c3c(C)c(C(C)=O)[nH]c3c2)cc1
COc1ccc(C2=NN(S(=O)(=O)c3cc(C)cc(O)c3)CC2c2ccccc2)cc1
O=[SH](=O)N1CC([SH]2C=CC=C2)c2n[nH]cc2C1c1ccccn1
OCC1OC(O)CC1(O)n1c(NC2C3CCC2CC3)nc2cncnc21
N=C(N)NCCCC(N)C(=O)O
CCC1CC(N)CCN1
Cc1cc(C)c(-c2ccc(OCc3nn[nH]n3)cc2)cc1OCc1ccccc1
COc1ccc(C(=O)NC(=S)NNC(=O)c2ccccn2)cc1
O=C(NCCS(=O)(=O)c1cccc2nsnc12)c1ccc(Cl)cc1
COc1ccc(OC)c(C(=O)NC2COc3ccccc3O2)c1
Nc1ccc2c(c1)-c1n[nH]c3ccc(NCCNCCO)c(c13)C2=O
CCC(=CC(=O)c1c(O)cc(O)cc1O)NC
CN(C)C(=O)c1ccc(CCN2C(=O)c3cc(C(N)=O)nn3CC2(N)c2ccc(F)cc2)cc1
CC1c2ccccc2-c2ccc(Cl)cc21
Cc1ccc2nc3cccc(Nc4ccc(NS(C)(=O)=O)cc4)c3c(C)c2c1
O=C(Nc1ccccn1)c1ccc(S(=O)(=O)N2CCc3nccnc3C2)cc1
C=CCN1C(=O)C(=NN)C(=O)N(Cc2ccc(F)cc2)C1=O
Cc1ncnc(NS(=O)(=O)c2ccc(NC(=O)CN3CCCC3)cc2)c1C
O=S(=O)(NCCN1CCCCC1NS(=O)(=O)c1ccc(F)cc1)c1ccc(OC(F)(F)F)cc1
C=Cc1ccc2c(c1)nc1scc(N=C=S)n12
COc1ccc(S(=O)(=O)NC(=O)N2CCOC(N)(c3ccccc3)C2)cc1
CCOC(=O)C1CC2C(=O)OC(C)C(NS(=O)(=O)O)C2C2C(=O)C(c3ccco3)C(C)CC12
COc1ccc(N2CCN(Cc3cccc4[nH]c(C)nc34)CC2)cc1
O=S(=O)(NCc1nnc2n1CCC2)c1cccc2ccccc12
C=C1C(=O)Nc2ccc(Br)c(-c3nn(C)cc3-c3ccccc3)c21
CCCCC(CC)(CC)N1C(N2CCCC2N(C)C)C(COCc2ccccc2)Oc2ccccc2S1(=O)=O
N#CC1(c2ccccn2)CCC2=C(CCC(=N)O2)C1=O
Cc1ccc(OCC(=O)Nc2ccc(N3CCN(C=O)CC3Cn3nc(C)c(Br)c3C)cc2)cc1
N#Cc1ccc(Nc2cc(Nc3ccc(C(F)(F)F)cc3)c3c(c2)C(=O)C=CC3=O)cc1
C=C1C(=O)OC2CC3CC3(C)C(CCC(C)OC(=O)C(C)CC)C12
O=CNc1ncc(-c2ccccc2)s1
CCOc1ccc(O)c(C2(N)CCN(c3cnc4ccccc4n3)C(=O)C23CCNCC3)c1
CCN(CC)CC(=O)Nc1ccc(O)c(S(=O)(=O)NCc2ccco2)c1
CS(=O)(=O)c1cc(C(Cc2cc[n+]([O-])cc2)c2cc(OC(F)F)ccc2OC(F)F)ccc1Cl
N#CN=C(Nc1ccccc1)Nc1cccc2scnc12
COc1cccc(-c2noc3ncnc(N4CCc5ccccc5C4)c23)c1OC
COc1ccc(C(=O)NC2CC(N)(c3ccc(F)cc3)CCN2)cc1
CC(C)(C)CN1CCC2(CCN(c3ccc(C4CC4)cn3)CC2)C1=O
CCCOC1=C2C(=COc3ccccc32)C2=C(C)CCC(C)C2C1
Cc1ccc(C2(C(=O)c3ccc(C(C)(C)C)cc3)CCN(C=O)CC2)c2ccoc12
N=C(N)c1ccc(Cn2ccc3c(O)cc(C(=O)NCC(=O)O)cc32)cc1
Cc1ccc(C23c4cccc(C(F)(F)F)c4OCC2CCN3C(=O)N2CCOCC2)cc1
CCCn1c(=N)[nH]c2cccc(N)c21
CC(C)(C)Sc1c(OCc2cccnc2Cl)ccc2cc(CC(C)(C)C(=O)O)n(Cc3ccc(Cl)cc3)c12
CC1C2CC(O)C(C2C)C1CS(=O)(=O)N1CCC2(C=Cc3ccccc32)C(CC(=O)O)C1[N+](=O)[O-]
COc1ccc(-c2sc3ncnn3c2-c2ccc(NC(=O)c3cccs3)cc2)cc1
Nc1ccc(NC(=O)c2cc(-c3ccccn3)c3ccccc3n2)cc1
CCCN1C(=O)CSC1=S
COc1ccc(-n2sc3ncccc3c2=O)cc1
O=C(Nc1cc(O)cc(-c2cccc3[nH]cnc23)c1)c1ccccn1
Cc1ccc(Oc2cccc3c4[nH]cncc-4nc23)cc1
COc1cccc(CN(Cc2ccc(O)cc2)S(=O)(=O)c2cc(-c3ccc(=O)[nH]n3)cs2)c1OC
O=S(=O)(N=c1[nH]c2ccccc2s1)N1Cc2ccccc2CC1Cl
COc1cccc(O)c1C(=O)C=Cc1ccc(O)cc1
CCN(c1ccccc1)S(=O)(=O)c1ccc(C(=O)NCCSc2ccccc2)cc1
CCC1(O)c2cc3c(F)cccc3nc2-c2cc3c(c(=O)n21)COC(=O)C3
COC(=O)CC(NC(=O)c1ccc(N(C)Cc2ccc(N)c3nc(N)oc23)cc1)C(=O)OC
COc1cccc(OC(=O)C2Oc3ccccc3O2)c1C(=O)NN=Cc1ccc(N2C(=O)CCC2=O)cc1
COc1ccc(C(O)(c2ccc(Cl)cc2)c2ccccn2)cc1
Cc1ccc(OCC(=O)N(Cc2nc(-c3ccc(F)cc3)no2)C(C)C)cc1C
Cc1ccc(S(=O)(=O)NCCNc2nc(N)c3c(n2)CCCC3)cc1
O=C1OCC2C1Cc1c(C=Cc3ccc(-c4ccc(F)cc4)cn3)cccc1C2F
O=C1CC2(CC(Cc3ccccc3)C=C2Cc2ccccc2)C(=O)N1
CC(C)c1ncc(CN(C)C(=O)NC(C(=O)NC(CCC(Cc2ccccc2)NC(=O)OCc2nccs2)Cc2ccccc2)C(C)C)s1
CC(C)C1C2OC3(CNC(=O)C13)C(N)=C2C(=O)NC1CC1
O=C(NCc1ccccc1)c1ccc(S(=O)(=O)N2CC3CCCN3Cc3ccccc32)cc1
CC(C)(C)N1C(=O)C(=C2SC(=N)NC2=O)c2c(F)cccc21
Cc1cc(=O)nc(SCc2sc(NC=O)nc2-c2ccc(C(F)(F)F)cc2)[nH]1
Cn1ccc(CNC2CCCCN2c2cc(Nc3ncc4sc(-c5ccc(F)cc5Cl)nc4n3)cnn2)n1
CC(=O)Nc1ccc(N2C(=O)CCC2C(=O)NC(C)c2ccccc2)cc1
O=C(OCCCOc1ccccc1)c1ccccn1
O=C(NN=Cc1cnccn1)c1ccc(C(F)(F)F)cc1
CCC(C)Sc1nc[nH]n1
CC(C)S(=O)(=O)C(=Cc1ccc2cc[nH]c2c1)C(=O)NC1CCCC1
CCOc1ccc(S(=O)(=O)N(CC2CN(C=O)CCO2)c2ccc(OC)cc2)cc1
CCOC(=O)C1C=C(c2ccccc2)N(CCCC(=O)O)C(=O)N1
O=CN1CCN([SH](=O)=O)C(S)C1COc1ccc(Cl)cc1
Cc1ccc(CC(=O)NC2CC(N)(c3ccccc3)CCN2)cc1
Nc1cc(Br)n(Cc2ccccn2)c(=O)n1
c1ccc2c(c1)ccc1nc3ccccc3n12
CC1(N)c2ccccc2N(C(C(N)=O)C(C)(C)N)C(=O)c2c(-c3cccc(-c4nn[nH]n4)c3)cccc21
Cc1cccc(C(C)C)c1NC(=O)Cn1c(=O)[nH]c(=O)c2c(N)cccc21
CC(C)Nc1ccc2ccc(-c3cccc4ccccc34)cc2n1
Cc1ccc(C(CC(=O)O)NC(=O)c2ccc(Cl)cn2)cc1
CNCCC(c1cc(Br)cs1)c1c(Cl)cccc1Cl
Cn1cccc1C1=C(c2ccc3cc[nH]c3c2)C(=O)NC1=O
Cc1nccc(N2CCC(C)(C)C2C2(S)CCN([SH](=O)=O)CC2)n1
Cc1cc2cc(-c3ccc(O)cc3)n(Cc3ccc(OCCN4CCCC4)cc3)c2cc1O
CNc1nc(C)ncc1S(=O)(=O)c1ccccc1
CCCOCCCNC(=O)C1CCCC(N)(C2COc3ccccc3O2)N1
C#CCN(Cc1c(C)ccc2[nH]cnc(=O)c12)c1ccc(C(=O)NC(CCC(=O)NC(CCC(=O)O)C(=O)O)C(=O)O)cc1F
COc1c(F)ccc(NCc2ncc[nH]2)c1F
CCCc1ccc(C(=O)C=Cc2cc3cc(OC)c(OC)cc3oc2=O)cc1
Cc1cnc2c(Cl)c(C3CCN(C=O)C3)ccn12
C=NNc1ncc(-c2ccc(OC)cc2)s1
O=C(Nc1ccc(N2CCCC2)cc1)c1cc(Cl)cc(S(=O)(=O)N2CCOCC2)c1
CCOc1ccc(N(C(=O)c2cnns2)C(C(=O)NC2CCCCC2)c2ccccn2)cc1
O=C(O)C1CCC(c2ccc(OCc3ccnc4ccccc34)c3c2ncn3Cc2ccc(N3CCCCC3)cc2)CC1
COc1ccc(CNC(=O)C2CCC(C(=O)c3ccc(F)cc3)CC2)cc1
O=C1NC(=O)C(CN2Cc3ccccc3C2=O)(c2ccc(Oc3ccccc3)cc2)N1
CCCCCCc1cc(O)cc(OCCCCCCC(=O)NCc2ccccc2)c1
COc1cc(C)c(-n2c(Cl)cnc(NC(C)C3CC3)c2=O)c(C)c1
O=C1CC(C(=O)Nc2ccc(S(=O)(=O)N3CCCCC3)cc2)Cc2ccccc21
CCOC(=O)c1cc(-c2ccc(Cl)cc2)c(C)n1CC(=O)Nc1cccc(OC)c1OC
COC(=O)C(Cc1cccc2cc[nH]c12)NP(=O)(OCC1(n2c(=O)cc(C)[nH]c2=O)OCCC1[N-][N+]#N)Oc1ccccc1
COc1ccc(-c2ccc3oc(OC4(OC(C)=O)CCC(OC(C)=O)(OC(C)=O)C(COC(C)=O)O4)c(O)c(=O)c3c2)cc1
N=C(c1ccccc1)N(c1ccccc1)c1ccccc1
Cc1cc(-c2ccccc2)cc2c1=C1N=CC3=C(C=CC=2)C(=O)C1CC3
NC1NC(=O)NC1N
O=Cc1c(Cl)oc2ccc(Cl)cc2c1=O
CC1=CNC(C)=C(C(=O)OC(C)(CC(=O)NCCC(C)C)c2ncc(-c3cccs3)[nH]2)C1
CON=C(CCN1CCN(c2ccccn2)CC1)c1ccc(F)cc1
COC(=O)c1cc(C#N)cc2c1C(C#N)CN(c1cc(N3CCN(c4ccccc4)CC3)ccn1)C2
COc1cc(O)c2c(c1Cc1ccc(O)cc1)CCNC2
C=NN1CCN(c2ccccc2)C(C)(c2ccc3cc[nH]c3c2)C1
O=c1c2ccccc2oc2cc(O)c(O)cc12
Cc1cccc(COc2cc(Cl)ccc2Nc2cc(=O)[nH]c(O)n2)c1OC(F)(F)F
COc1ccc(-c2c(Sc3ccc(C)cc3)[nH]c3[nH]c(N)nc(=O)c23)cc1
CC=C1CC23CC4N5CC6C(OC(=O)c7ccccc7)C(OC(=O)c7ccccc7)CC7(C5C2CC1CC37)C64O
O=CN1C(CO)CC2C(c3ccc(F)cc3)Nc3cccc(-c4ccc(F)cc4)c3C21
CCCC1OC1CC=CCC=CCC=CCCCCC(=O)O
NC(CC(CCC(=O)O)C(=O)O)C(=O)O
CCOc1cc(O)ccc1CN1CCCCC1N1Cc2cccc(C(N)=O)c2C1=O
O=CN1CCc2cc(CSc3nnc(-c4cnc5ccccc5c4)n3-c3ccccc3)ccc21
Cc1nc(NCCC#N)nc(-c2c(Cl)cccc2Cl)n1
Cc1ccc(-c2nnc(CSc3nc(-c4ccc(Cl)cc4)nc4cc(=O)[nH]n34)o2)cc1
N#CCCCCOc1cccc2c1C(=O)c1ncc(OC(=O)NCCN3CCN(CCO)CC3)cc1C2=O
O=[N+]([O-])c1ccc(C2CC(CO)=C(S)CN2[SH](=O)=O)cc1
CC(C)COc1ccc(Cl)cc1C(=O)NCC1(N(C)C)CCCCC1
O=C(CN1C(=O)C2C3C=CC(C3)C2C1=O)NN=Cc1ccc(O)cc1
Cc1nn(C)c(C)c1NS(=O)(=O)c1ccc(N2CCN([SH](=O)=O)CC2S)cn1
COc1cc(CNCCCCCCCNC2CCCc3nc4ccccc4cc32)ccc1O
Nc1nc(NCc2cc(-c3ccccc3)cs2)n2nc(-c3ccco3)nc2n1
O=C(Nc1ccccc1)C1CCC(=O)N1c1ccc(Cl)cc1
CN(CC(=O)Nc1ccc(F)cc1)C(=O)CC1CCCN1C1=NC(=O)CS1
CN1CCN(c2nccs2)CC1n1nc(-c2ccccc2)[nH]c1=S
Cc1cccc2c1nc(C)n2C
COCCNC(=O)CN1C(=O)c2ccccc2S1(=O)=O
Cc1ccc(CNC(=O)c2ccc(NC(=O)C3CC3)cc2)cc1
COc1ccc(C(=O)Nc2cc(Cl)c3oc(=O)c(C(=O)O)cc3c2)cc1C(F)(F)C(F)(F)F
C[N+]1(CCNS(=O)(=O)c2ccccc2)CCCCC1
CCCCc1cccc2c(OC)ccnc12
COc1ccc(NC(=O)C2=CC(C)(c3ccc(OC)cc3)NC(=O)N2)cc1
O=C(O)CC1CCC2CSc3ccccc3C(=O)C2C1
C=CCOc1ccc(C(=O)Nc2ccc(N(C)C(=S)NC)cc2)cc1
C=CC1OC(Sc2ccccc2)=NC1c1ccc(F)cc1
CCN1c2cccnc2N(C)C(=O)c2cccnc21
CCc1cc(N)c(C(=O)Cc2ccccc2)s1
O=C(NO)C1N([SH](=O)=O)CC[SH]1c1ccc(Oc2ccc(F)cc2)cc1
CC(=O)c1[nH]c(C)c(C)c1C(=O)OCC(=O)N(C)C1CCCCC1
CNC(=O)ON=Cc1ccccc1
NC1CC(c2cc(-c3ccccc3)cn3ccnc23)C(=O)N1
Nc1ccc2c(c1C(=O)NCC1CN(C=O)c3ccc(-c4nccs4)cc31)NCCO2
Nc1[nH]c(=S)sc1C(=O)c1ccc(Cl)cc1
Cc1ccc(-n2c(C)c3cnn(CC(=O)NCc4ccc(Cl)cc4)c(=O)c3c2C)cc1
O=C(NCc1ccccc1)c1nonc1-c1nc2ccccc2[nH]1
CN1CCCC1C1COc2ccccc2O1
CCCCCC(=O)Nc1cccc(C(=O)c2ccccc2)c1OCCN1CCCCC1
O=C(O)CC(C(=O)NC(Cc1ccc2[nH]ccc2c1)C(=O)O)C(=O)C1CCC(=O)N1
CC(c1ccco1)N(C(=O)COc1c(Cl)cccc1C(F)(F)F)c1ccccn1
COc1ccc(C(=O)c2c(OC)c(OC)c3[nH]ccc3c2N)cc1
O=CN1CCN(C(=O)C[SH]2C=Cc3c(S)ncnc32)CC1c1ccco1
COCCOc1ccc(C2CN(C=O)CCN2c2ccc(S(C)(=O)=O)cc2)cn1
CSCCC(NC(=O)C(CCC(N)=O)NC(=O)C(CCCNC(=N)N)NC(=O)C(CCCCN)NC(=O)C(CO)NC(C)=O)C(N)=O
c1ccc(CCCCN2CCN(CCOC(c3ccccc3)c3ccccc3)CC2)cc1
O=CN1CCC(Cn2nnc(-c3ccc(NC(=O)COc4ccc(Cl)cc4)cc3)n2)C1
COc1cccc(NS(=O)(=O)c2ccc3c(c2)NC(=O)CC3)c1S(=O)(=O)N1CCOCC1
CSCCC(NC(=O)C1CC2C3NCC(O)C24c2c(cc(N)cc2C3O)OC4C1=O)C(=O)NN
CSc1c(N)nc(N[SH](=O)=O)nc1S
CCOc1nnc(Cc2ccccc2)n1-c1ccc(OC)cn1
Cc1cccc2[nH]c(-c3cc(C(F)(F)F)n(-c4ccc(S(=O)(=O)N5CCCC5)cc4)n3)nc12
Nc1ccc(OCCN2CCN(Cc3cccn3-c3ccccn3)CC2)cc1
O=C(C=Cc1cc(O)ccc1O)Nc1ccc(O)cc1
CC(=O)Cc1nsc(NC(=O)c2ccccc2)n1
O=C(Oc1cc(=O)[nH]c2ccccc12)c1ccccc1
COc1cc(NC(=O)c2ccc(C)cc2)cc(NC(=O)C2Oc3ccccc3O2)c1
C=NNC(=O)N1CCC(c2ccc(OC)cc2)CC1
O=S(=O)(Nc1ccccn1)C(F)(F)F
CC1C(C)C23C(C)CCC(C(OC(=O)c4ccccc4)CC12)C3O
Cc1nn(C)c(C)c1OCC(=O)NCC1(N)CC(C)CNC1C
CNCc1c(-c2ccc(C)cc2)cc(O)c2c1OC(C)(C)C=C2
O=CN1CCN2CCC(Oc3ccccn3)(c3ccccn3)CC2C1
COc1ccc2nc(N3CCN(C(=O)O)C(O)C3)nc(OC)c2c1
Cc1cc(Cl)cc2c1S(=O)(=O)NC(C)N2C(CCO)C(=O)O
CCOC(=O)c1ccc(NC(=O)C2CCN([SH](=O)=O)C2S)cc1
O=[N+]([O-])c1ccc(S(=O)(=O)N(CCO)C(c2ccccc2)P(=O)(O)O)cc1
Nc1nc(=O)c2nc[nH]c2n1C1OC(O)(O)CC1COC(=O)CCc1ccccc1
CNC(=O)c1cccc2c1CCN2C(=O)Cc1ccccc1
CCn1cc(CCNC(=O)C2CCCC(=O)N2CCc2ccc(Cl)cc2)c(F)n1
COCCOc1ccc2nc(OC)c(C#N)c(Nc3ccc(Sc4ncc(C)cn4)cc3C)c2c1
Cc1ccc(C2(C)CN=CO2)cc1C1(C(=O)Nc2ccc(C3(C(=O)Nc4ccccc4)CN=CO3)cc2)CC1
COc1cc(F)cc(-c2nc(COC3(CC(=O)O)Cc4ccccc4C3)no2)c1
COc1ccc(C23C(=O)N(Cc4ccccc4)C(=O)N2C(CC(=O)N(C)C)C2C(=O)N(c4ccc(F)cc4)C(=O)C23)c(OC)c1
CN1CCN(Cc2cc3c(ccn3-c3ccc(C#N)cc3)s2)CC1
COc1ccc(N(CC(=O)NN=C(C)c2ccc(O)cc2)C(=O)c2ccc(Cl)cc2)cc1
O=C1C2CCc3c([nH]c4ccccc34)C2C(=O)N1CCc1ccccn1
COc1ccc(-c2cc(-c3cnc(N4CCN(C=O)CC4)nc3)n(-c3ccccc3)n2)cc1
C=C1C(=O)CC(C)(C(C(C)=O)c2ccc(OC)c(O)c2)CC1=O
Cc1nc(-c2ccc(C3(N4CC5CC5C4)CCN(C=O)CC3)cc2)no1
O=C(NCc1ccc(F)cc1)NC1Cc2nn(Cc3ccccn3)cc2-c2sccc21
O=C(OCc1ccccc1)C1(c2cc(O)ccc2F)CN=CO1
CC(O)CN(C(=O)Nc1nccs1)C(C)(C)C
CC1CC(=O)C(N2CCCC(N)C2)CN1
FC(F)(F)c1nc2c(-c3ccc(-c4cnc(CNc5ccc(-c6ccn(-c7ccccc7)n6)cc5)o4)cc3)cccc2[nH]1
O=C(OCc1ccc(C#CCCC2CCCCC2)cc1)c1cnccn1
CN(Cc1cccs1)c1nc(=O)c2ccccc2s1
COc1c(O)cccc1C=CC(O)=CC(C)=O
O=CN1CCC(NC(=O)c2nnn(-c3ccc(OC(F)(F)F)cc3)n2)(c2ccccc2)C(c2ccccc2)C1
O=C(O)C1CCC(C(=O)Nc2ccc(I)cc2)C1
O=C(Nc1cccc(CO)c1Cl)C(=O)C(C(=O)c1ccccc1)c1cccc2c1C(=O)OC2
NC=Cc1ccc(S(=O)(=O)c2ccc(NC(=O)c3cccc(C(=O)Nc4ccccc4)c3)cc2)cc1
CC(C)(C)c1nnc(NC(=O)C2CCCO2)s1
CCOc1ccc(C(=O)Nc2ccc(C(=O)NCCc3ccccc3)cc2)cc1
COc1c2ccc(Cl)cc2nc2cccc(NCCCN3C(=O)N(C)C(C)(C)C3=O)c12
COC(=O)C1(O)CCC(n2c(C)cc(=O)nc2N)O1
COc1ccc(-n2c3cccc(S)c3c3nc(S)[nH]c(=O)c32)cc1
C=Cc1ccc(C(c2ccc(CC)cc2)c2ccc(CCN(CC)CC)cc2)cc1
O=S(=O)(c1ccc(C(F)(F)F)cc1)c1ccc2[nH]c3c4ccccc4oc3c2c1
COc1ccc(C(=O)c2ccc(C(=O)O)cc2)cc1
CC1(N(c2ccc(Cl)cc2)S(C)(=O)=O)CCN(C=O)CC1
CCOC(=O)c1nc(=O)c2c(C)csc2[nH]1
NC(=S)Nc1ccc(OCCCCCCN2CCN(c3ccc(OCCN4CCCCC4)cc3)C2=S)cc1
COC(=O)C(Cc1ccc2[nH]ccc2c1)NC(=O)c1cc(OC)c(OC)cc1OC
Cc1ccc(O)c(O)c1
Cc1scc(N)c1C(=O)c1cccs1
Cc1ccc(-n2c(SCC(=O)NCc3ccco3)nnc2-c2ccccc2)cc1
CC(=O)Nc1ccc(OCC(O)Cn2cnc3c(CCc4ccccc4)cccc32)cc1
O=S(=O)(O)OCC(Cl)(Cl)c1cnc(S(=O)(=O)O)[nH]1
Cc1cc(C)cc(N2CCN(C=O)CC2c2nc3ccnn3c(C)c2C(F)F)c1
CC(C(=O)O)N1C(=O)c2cccc3cccc(c23)C1=O
Cc1c(-n2ccc(N)n2)ccc2c1N(C(N)=O)CC(C(F)(F)F)O2
NC1=NC(=O)C(=C2CCNC(=O)c3ccc(N)cc32)S1
CC(C)c1cccc2c1OCCN(C=O)CC(N1CCN(c3ccccn3)CC1)=N2
CCCCCCCCCCCCNC(=O)OC1C(=O)N(C(=O)O)C2C1N(C(=O)O)C(O)(c1ccccc1)C2(O)c1ccccc1
CC(=O)NC(C(=O)NCC(=O)OCc1cccc([N+](=O)[O-])c1[N+](=O)[O-])C(C)C
O=CNc1ncc(CSc2nnc(C3CC3)n2-c2ccccc2)s1
COc1ccc(CNC(=O)c2ccc(NC(=O)N3CCSc4ncccc43)cc2)cc1
CCOc1ncccc1CNC(=O)C1CCC(=O)N1Cc1ccc(C)cc1
CC(C)(C)c1ccc(CN2CCc3ccc(S(=O)(=O)Nc4cc(F)ccc4CCCC4CCCC4)cc3C2)cc1
CC(=N)C(CC(C)=CC(=O)C(C)=C(C)C)=C(C)c1cc(-c2ccc(O)cc2)cc(O)c1C
O=C(NC(CO)C(=O)Nc1ccc(Cl)cc1Cl)c1nocc1-c1c(C(F)(F)F)ccc(Cl)c1Cl
O=[N+]([O-])c1ccc(CN(CC2CO2)S(=O)(=O)c2cnc3ccccc3c2)cc1
O=C(CN1C(=O)CCSc2ccccc21)NC1CCCCCC1
CC(C)C(NC(=O)C(NC(=O)CCCCC(=O)O)C(C)(C)C)c1c(C(=O)NC(Cc2ccccc2)C(O)C2CC(C(=O)NC(C)(C)C)CN2C=O)ccc2c1CCN(C=O)C2
NC(=S)N(C(=O)CCc1ccccc1)C1CCC(CCN2CCCCC2c2ccc3[nH]ccc3c2)CC1
CCOC(=O)C(NC(=O)C(C)(N)O)c1c(F)c(=O)n(C)c(=O)n1Cc1ccccc1
O=C(C=Cc1ccc(O)c(O)c1)c1ccc(O)cc1
Cc1cc(OCC(O)CN2CCN(C=O)CC2c2ccco2)ccc1S(C)(=O)=O
CNC(=O)c1n[nH]c(=O)c2c(N)cccc12
CCOc1ccc(OCC(C)N2C(=O)c3ccccc3C2=O)cc1
CC1(C2CCN(C=O)CC2)CCC(=O)N1C1CCCCN1c1ccc(S(=O)(=O)C2CC2)cc1
Nc1c(NC(=O)CCCCC(=O)NO)cc(-c2ccccc2)c2c1C=NCC(=O)N2
COc1ccc(-c2nc3c(C)cnn3cc2S(=O)(=O)N(C)Cc2ccccc2)cc1
O=C(NC(c1ccccc1)C(F)(F)C(F)(F)C(F)(F)C(F)(F)F)c1cccc2scnc12
NC1(CO)CN(c2nc3c(Cl)ccc(-c4cccc([N+](=O)[O-])c4F)c3o2)CCN1
Cc1cc(CNC(=O)C2CCCC2)c2c(n1)CCCC2=O
O=C(C=Cc1ccc(Cl)c(Cl)c1)Nc1ccc(C(=O)NC2CC2)cc1
CC(C)C(CCC(C)C1CCC2CC(C)C3C4CCCC(O)C4=CC(C)C3C21)C(C)C
CCCC(NC(=O)C12CCN1C(=O)CN(C=O)C2C(NC(=O)C1CC(C(N)=O)N(C=O)C1)C(C)C)c1cccc2nc(C=O)oc12
CCCC(=O)NC1SC(=O)N(Cc2ccccc2)C1=O
NC(=O)CCC(NC(=O)C(Cc1ccccc1)NC(=O)C(CCC(N)=O)NC(=O)C(N)Cc1ccccc1)C(=O)O
N#CC(=Cc1ccc(Br)cc1)C(N)=O
CCCCCCCCCC(=O)c1cc(C(=O)O)cs1
COc1ccc(NC(=O)C2Cc3sccc3CC(n3cnnn3)C2)cc1
NCn1cnc2c1C(=O)C(Cl)=C(c1ccccc1)C2=O
CCCOc1ccc(C(Nc2c(Nc3cc[n+]([O-])cc3C)c(=O)c2=O)C(F)(F)F)cc1
CCOC(=O)C1(c2ccccc2)C=C(COC(=O)C=Cc2cc(OC)ccc2OC)NC(=O)N1
COc1c(C=C(C#N)C(=O)Nc2ccc(O)cc2)cccc1OCC(=O)NCC1CCCO1
COc1c(C)cc(C)c2c(=O)c3ccccc3oc12
CC(C)(C)OC(=O)N1CCC(C2(C(=O)O)CCN(C=O)CC2)CC1
Fc1ccc(-c2cnc3nn(-c4cccc(-c5ccc(Cl)cc5)n4)cc3n2)cc1
COc1ccc(OC)c(NC(=O)Cn2nc(C(=O)O)c3ccccc3c2=O)c1
O=[N+]([O-])c1ccc(Nc2c3ccccc3nc3cccc(NS(=O)(=O)C(F)(F)F)c23)cc1
NC1=NCc2ccccc2N1
O=C1CCCN1Cc1cnnn1CCc1ccc(F)c2cc[nH]c12
COc1ccc(-c2nc(C)c(CS(=O)(=O)CC(=O)NCCCN3CCCCCC3)o2)cc1
Cn1ccc(Nc2cc(O)nc(O)n2)n1
CN(C)C(=O)N1CCN(C(=O)Cc2ccccc2)CC1
COC(=O)CCCCCCn1c2cc(=Nc3ccc(Cl)cc3)c(Nc3ccccn3)cc-2nc2ccccc21
Cc1cc(C)c(C)c(S(=O)(=O)NC2COCC3(CO)Oc4cccc(CC5CN(C=O)CCN5C=O)c4C23)c1
Cc1nn(C)c(C)c1Cn1c(Br)nc2cnc(Cl)nc21
CC(=O)NC(C)c1ccc(Oc2nccc(N3C(F)CCC3OCC3CC3)n2)cc1
NC(=S)N1CCN(CC2Oc3ccccc3O2)CC1(N)c1ccccc1
Cc1ccc2c(c1)C(=O)N(c1ccccc1)C(=O)C2C
COC(C(C)C=CC=C(C)C(C)OC(C)=O)C(C)ON=C(C)C1CC2(CCC1OC(C)=O)OC2OC
Cc1ccc(-c2nc3cc(NCCc4ccccc4)nn3c(C)c2C)cc1
COc1cc(F)cc(-c2sc(NC(C)=O)nc2CSc2nnc(-c3cnccn3)n2-c2ccccc2)c1
Cc1cc(C)cc(NC(=O)CNC(=O)C=Cc2cccs2)c1
CSc1ccc(OCCSc2nc3ccccc3[nH]2)cc1
Fc1ccc(-n2ccc(=S)c3cnc4ccccc4c32)cc1
COc1cc(OC)c(C=CC(=O)c2cc(C)c3cc(OC)c(=O)oc3c2)c(OC)c1
C=NN=Cc1ccc(Nc2ccc(Cl)cc2)c2cc(-c3cccc4c5ccccc5n(C)c34)ccc12
Cn1c(CNS(=O)(=O)c2ccc(C(F)(F)F)cc2)cc(=O)n(C)c1=O
CC=C(C)C(=O)OC12C(C(C)C)CC(C)(CC)CC1(CO)CCCC21OC1OC(C)=O
CC(=CCCC(=O)O)C1CCC2C(=O)C(O)=C3C4C(C)CC(O)C4CCC3(C)C2C1
CC(=O)NCC1OC(=O)NC1N
COc1cc(Br)c(OC)c(CC(=O)c2ccc(N(C)Cc3ccccc3)cc2)c1
Cc1c(N=Nc2ccc(OC3(O)OCCC(O)(O)C3CO)cc2)c(=O)[nH]n1-c1ccccc1
NCc1cn2c(Cl)c(Cl)cc(C3(N)CCN(C=O)CC3)c2n1
CCC(c1ccc(O)cc1)C(CCCC[N-][N+]#N)c1ccc(O)cc1
CC(=O)OC1CC2C3CCC45CCC(O)(C(C)OC4)C5C3CCC2C2C(C)CCC(C)(C(O)(OC(C)=O)OC(=O)C3(C)OC3C)C12
CCOc1ccc(NC(=O)C(C)N(c2ccc(OCC)cc2)S(=O)(=O)c2ccccc2)cc1
C=C(CC1(C)C2OC(O)(OC(OC(C)=O)(C(=O)OC(C)CCCCCCC)C2C(=O)O)C1(O)C(=O)O)C(OC(C)=O)C(C)Cc1ccccc1
COc1ccc(-n2ccc3c(Nc4ccccc4)nc(-c4ccccc4)nc32)cc1
Cc1cccc(OCCNC(=O)c2ccc([N+](=O)[O-])cc2)c1C
Cc1ccc(C(c2ccc(CN)cc2)C2NC(=O)N(Cc3ccccc3)C(O)CC2O)cc1
O=C(O)CC(O)CC(C(=O)O)C(Cl)=CCl
O=CC1CCc2[nH]c(=O)ccc21
COc1oc(=O)cc(C(=O)C=CC(C)CCCC(C)CCCC(C)C)c1C(C)C
O=CN1CCOC(CN2C(=O)SC(=Cc3ccc([N+](=O)[O-])cc3)C2=O)C1
N#Cc1[nH]cc2c1-c1[nH]c(=O)ccc1C(S(=O)(=O)c1ccccc1)C2
COc1ccc(Cc2c(N)cc(NC(C)=O)c3[nH]cnc23)cc1
CCN(CC)c1ccc2c(Cl)c(-c3ccccc3)c(=O)[nH]c2c1
Cn1cc(C(F)(F)F)c(C(=O)Nc2ccc(S(=O)(=O)N3CCN(C(=O)O)C(O)C3)cc2)n1
NCN1C(=O)C=C(c2ccc3sc4c(NC(=O)CNCCCc5ccccc5)cccc4c3c2)C1=O
COc1cc(C(=O)NCc2cccc3ccccc23)cc2c(=O)n(CC(C)C)c(OCO)nc12
NC(=S)Nc1ccc(OCCCCCCCN2C(=O)c3ccccc3C2=O)cc1
Nc1nc(=O)c2nnnn2n1-c1c(Cl)cc(Cl)cc1C(F)(F)F
Cc1cc(Cl)cc2ccc(CC(=O)O)cc12
CC(C)N1C(=O)CCCc2cc(Cl)c(NC(=O)C(CCC(=O)O)NC(=O)OC(C)(C)C)cc21
NCCNc1cccc2c(=O)c3cccc4nnn(c12)c43
O=C1N=C2N=CNC(c3ccccc3)=C2C12C(=O)c1ccccc1Oc1ccccc12
CC(=O)C1(O)C=C(c2ccc(Cl)cc2)C(=O)N1c1ccc(Br)cn1
Cc1cccc(NC(=O)CSc2nncn2C)c1C
NCCS(=O)(=O)NCC1OC(n2c(NCc3cccc4ccccc34)nc3cncnc32)C(O)C1O
Nc1cc2nn(-c3ccc(Cl)cc3)nc2c2cnccc12
O=c1[nH]nc2cccc(C3CCN(c4ncccn4)CC3)n12
CC(C)Oc1ccc(Cc2scc(C3CC(O)(O)C(CO)C(O)O3)c2Cl)cc1
Cc1c(C(=O)Nc2ccccn2)sc2nc(C#N)c(N)c(C)c12
C=C1C(=O)NC(=O)c2cccc(Nc3ccc(N4CCCN(C)CC4)cc3)c21
Cc1onc(NC=O)c1CSc1nc(C)c2scc(C)c2n1
c1ccc(-c2nc3ccc(-c4ccc(-c5cccs5)cc4)cn3c2-c2cccs2)cc1
COc1ccc(CNc2cc(CC(N)C3NC(C)(C)CCC3C)cc3c2ncn3C)cc1
C=C1C=C(c2nc(OC(C)=O)sc2C)C(=O)N1c1ccccc1
CCN(CC)S(=O)(=O)c1ccc(C(=O)Nc2cc(OC)ccc2OC)cc1Br
CCN(CC)CCN1CCN(c2c(C3(c4cccc5cc[nH]c45)CSCN(NC=O)C3=O)c(F)cc3c2c(=O)ccn3C2CC2)CC1
CC1(c2ccccc2)OC2COC3COC1N32
C=Nn1c(C)nc2cccc(-c3ccc(Br)cc3)c2c1=O
COc1ccc(-c2cc(OC(C)=O)cc3c2C(C#N)CC(=N)O3)cc1
Brc1ccc2[nH]ccc2c1-c1cccc2[nH]ncc12
CCCCc1ccc(NS(=O)(=O)c2ccc(-n3cccn3)cc2)cc1
O=C(CSc1nnc(-c2ccccn2)o1)NCc1ccco1
CC(=O)C1C(=O)NC(=O)NC1=S
COC(=O)c1cc2c(s1)CCCC2NC(=O)CSc1nnnn1C
COc1cccc(F)c1Cc1cc(C2CCCC2)c2c(c(O)cn2C)c1[N+](=O)[O-]
COc1ccc(-c2cnnc(N3CCCCC3c3ccc(OC)cc3)c2)cc1
COc1ccc(OCC(=O)Nc2ccc(Cl)cc2-c2ccccc2)cc1
CC(=O)OCC1(OC(C)=O)C(NS(N)(=O)=O)COC(OC(C)=O)C1OC(C)=O
COc1ccc(NC(=O)C2CCC(=O)N2C2CCCCC2)cc1OC
NC(=O)C1NCc2sc(N)cc2C1NC(=O)c1ccccc1
COCC(=O)NCCCCCC(NC(=O)OCc1ccccc1)C(=O)NC(COc1ccccc1)C(=O)NC(C(=O)NCC(=O)NC1(O)CCC(=O)O1)C(C)C
COc1ccc(OC)c(CC2(c3ccc(C(F)(F)F)cc3)C=NOC2)c1
COc1ccc(-c2cc(C(=N)N)cs2)c(OC)c1
C=C1C(=O)C(=C(c2ccc[nH]2)c2cc3ccccc3[nH]2)N(C)C1=O
O=C(O)Cc1nc2ccccc2c(-c2ccccc2)c1-c1ccc(Oc2ccc(=O)[nH]n2)cc1
O=C(NC(CO)c1ccccc1)c1c(NCc2ccccc2)ncnc1-c1ccccc1
CC(C)Nc1nc(Cl)ccc1C(=O)NCc1ccccc1
CC(=O)OC1CCC2C3CCC4C(=O)C(OC(C)=O)CC4C3C(C)CC2(C)C1
Cc1ccc2[nH]c(N3CC=CCC3)cc2c1-c1ccc(O)cc1
COc1ccc(N(C)C(=O)CN2C(=O)Cc3cccc(S(=O)(=O)N4CCCC4)c32)cc1
O=C(CC(C(=O)NO)N1CCCC1=O)NCCc1ccc(OCc2ccc3cc(-c4ccccc4)cnc3c2)cc1
COc1ccc(-c2c(N)cc(NC(=O)c3ccco3)c3[nH]cnc23)cn1
COC(=O)C(CCCCN[PH](=O)c1ccccc1P)CCCCc1ccccc1
Cc1ccc(C)c2c(=O)c(C(=O)Nc3cc(S(=O)(=O)N4CCOCC4)ccc3N3CCCC3)coc12
CCNC(CNC(CN1CCCC1CNC(=O)CC1CCCNC1)C(=O)O)CC1CCCC1
N=C(N)c1cc(COC2C3CC4CC2CC(C(=N)N)(C4)C3)cc2ccccc12
O=C(C=Cc1ccc(F)cc1)c1ccc(C=Cc2cccs2)cc1
CC1(C(=O)O)COCC2Oc3c(NC(=O)C4CC4)cc(CO)cc3C21
Oc1ccc(-c2cc3c(c4c2OC2(O)Oc5c(-c6ccc(O)cc6)c(-c6ccc(O)cc6)c(O)c(OC6(O)COc7ccccc7C6c6ccc(O)cc6)c5C4C2(O)O)OCCC3)cc1
CN(C)CC(=O)Nc1ccc(S(=O)(=O)N(C)S(N)(=O)=O)cc1
CCn1ccc2c(OCC(=O)O)cc(CC(=O)NN)cc21
Cc1cc(CN2CCCCC2COc2ccc(C(=O)N(CCC#N)C3CC3)cc2)co1
Cc1c(Oc2nccc(-c3c(NC(=O)c4cccc(Cl)c4CN4CCC4)cccc3C(F)(F)F)n2)ccc2nc(NC=O)sc12
COc1cccc(C(=O)NN=Cc2ccc(S(=O)(=O)N3CCCCC3)cc2)c1OC
O=C(Nc1cc(-c2ccccc2)n(-c2ccccc2)n1)C1CCCO1
CC(=O)c1cccc(F)c1C(O)c1ncc(-c2ccc(F)cc2)[nH]1
N#Cc1cc(C2C3C(=O)NC(=O)C3C3(C(=O)OCc4ccccc4)N2CCC3(N)c2ccccc2)ccc1-c1ccccn1
CCOC(=O)N1C(=O)NC=C(C(=O)OCC2CCN(C=O)C2)C1(C)c1cc(F)cc(Cl)c1
O=C(Nc1ccc(F)cc1)NC1CN(Cc2ccccc2)C(C(=O)NCc2ccc(Cl)cc2)c2sccc21
CCOC(=O)c1sc(C)c(C(=O)OCC)c1N=C(N)NC
CC(c1ccc(Cl)cc1)N1C(=O)OC(Cc2ccccc2)(C(=O)Nc2ccc(Cl)c(Cl)c2)C1=O
CC1=CCCC(CCN2CCN(c3cc(C(=O)NS(=O)(=O)c4c(C#N)ccnc4OC4(C)CCCCO4)ccc3Oc3ccc4[nH]cc(C#N)c4c3)CC2)(c2ccc(Cl)cc2)C1
COc1cc2ccn(CC(=O)Nc3ccc(F)cc3)c2cc1S(=O)(=O)N1CCCCC1
COc1ccc(C2(c3ccc(Br)cc3)C=CNC(=O)N2)cc1O
NC1(c2ccccc2)CCCNC1NC(=O)c1ccc(S(=O)(=O)NC2CCCCC2)cc1
COc1cccc(C(C)=O)c1Cn1nc(Cl)c(N2CCCCC2C)cc1=O
c1ccc(OCCN2CCCCC2N(Cc2ccc(OCCN3CCCC3)cc2)c2ccccn2)cc1
COC1COc2cccc(-n3c(=O)c4c(N)nc(N)nc4n4ccnc34)c2C1C
CS(=O)(=O)c1ccc(-c2sc(NC=O)nc2Cl)cc1
CC(=O)OC(C)(O)C1(OC(C)=O)C2=C(OC(=O)c3ccccc3)CC(O)C1(C)C(OC(=O)C(O)C(NC(=O)c1ccccc1)c1ccccc1)C1C(CCC3OC(C)C31)C(=O)C2
Fc1ccc(CNc2nc(N3CCCCC3)nc3ccccc23)cc1
O=C1OC2(CO2)c2c(C=Cc3ccc(OCc4ccccc4)cc3)c[nH]c(=O)c21
COc1ccc(C=CC(=O)Nc2ccc(N(C)C)cc2)cc1
COC(=O)C1=C2NC(=O)C(N)(c3cccc4ccccc34)CC2C(C)(CC2CN(C=O)CCN2C(=O)c2ccco2)C(C)C1
CCCCCCCCC=CCCCCCCCCC(O)CNC(C)=O
CN(C)c1ccc(Cl)c(-c2cc(CC(C#N)NC(=O)C34CCC(CN3)C4)cs2)c1
CC(C)(Cc1cccc2ccccc12)NCC1CC(C#N)N(C=O)C1
COCC(C)Oc1cc(Oc2ccc(F)cn2)ccc1-c1cnc(NC=O)s1
COc1cccc2c1C(=O)C1CCCC(O)C1(O)C2
CC1(O)Cc2ccccc2CC1Nc1ccnc2ccccc12
CC(=O)N1CCC(S(=O)(=O)Nc2ccc(F)cc2)c2ccccc21
N=C(NNC(=O)COc1ccc(F)cc1)c1ccccn1
O=S(=O)(O)c1cc(Nc2ccc(O)cc2)cc2ccccc12
O=C(NO)C(CCCCNS(=O)(=O)c1ccc(F)cc1)NS(=O)(=O)c1ccc(Cl)c(Cl)c1
O=C1CC2(CCCC2)CC(=O)N1CCNCc1ccc(-c2ccc(-c3nn[nH]n3)cc2)cc1
CCOC(=O)c1ccc(NS(=O)(=O)c2cccc(C3CC3)c2-c2cc(C)on2)cc1
Cc1nn(-c2nc(=O)c(C)c[nH]2)c(C)c1Br
Cn1c(=O)[nH]c(=O)c2[nH]c(N(Cc3ccccc3)c3ccc(Cl)cc3)nc21
CN(C)Cc1nccn1-c1ccc(NC(=O)CCCc2ccc(NC3=NC4CS(=O)(=O)CC4S3)cc2)cc1
Cc1cccc2c1C(=O)NC(N)C(C)(N)CO2
CCCn1c(Cl)nc2ccccc21
O=C(NC1CC1)c1ccnc2c1c(=O)ccn2Cc1ccc(Cl)cc1
Cc1ccc(C(C(=O)NC2CCCCC2)N(Cc2ccccn2)C(=O)Cn2ncc3ccccc3c2=O)cc1
CCCCCCCCCCCCCCCCOc1ccc(C=C(C)C(=O)OCC(O)CO)cc1
COc1ccc(C2C(C)COc3ccc(CN(C)C(=O)c4ccccn4)cc3S(=O)(=O)N2C(C)CO)cc1
CC1CC2CCC3C4CCc5cc(O)ccc5C4CC(C)C3(O)C2C1C(=O)COC(=O)C(C)N1C(=O)c2ccccc2C1=O
C=NNC1=NC(=O)C(CC(=O)NCc2ccco2)(Cc2ccc(OC)cc2)S1
COc1cc([N+](=O)[O-])ccc1NC(=O)c1nc(C)c(C)n1-c1ccccc1
O=C(CC(O)c1ccc(Cl)cc1)NCc1ccccn1
N#Cc1ccc(-c2ccc(C(CNCC(O)c3ccc(Cl)cc3)NCC3CC(F)N(C=O)C3)cc2)cc1
COc1cccc(C(=O)NN=Cc2ccccn2)c1OC
CC(C(=O)NCC1CCN(c2cc(CO)c(C(F)(F)F)cn2)CC1)c1cc(F)cc(NS(C)(=O)=O)c1
O=C(O)C(=O)NC1(C=Cc2ccccc2)CC(=O)N1CCC(=O)c1ccco1
Nc1ccc2[nH]cnc2c1-c1ccc(C(=O)O)cc1
Cc1c(O)ccc(C(=O)C=Cc2ccco2)c1CN1CCOCC1
O=C1C(Cc2ccc(Cl)cc2)Sc2nnc(-c3ccccc3)n21
O=C1c2c(O)cc(O)c(O)c2C(=O)c2c1c(O)c1c(c2C(=O)O)CC(OC2(O)CC(OC3(O)OCCCC3(O)O)C(O)CO2)C(O)(C2CCCC3CCCCC(=NO)C32)C1
Cc1cc(CC#N)cn2c(Cn3ccc4ccccc4c3=O)cnc12
Cc1ccc(-c2cc(C(=O)O)ccc2NC(=O)c2ncc(C3CCCCC3)o2)cc1
O=C(O)c1cccc2[nH]c(CN3CCCCC3c3cccc4onc(F)c34)nc12
Cc1cccc(NC(=O)CSc2nc(=O)n(CCCn3ccnc3)c3c2CCC3)c1C
CCCCCCCCOc1cccc(C(=O)OC(CCCCCC(C)O)Oc2cc(O)c3c(=O)c4ccccc4oc3c2)c1O
O=C(O)CCCCCCCCc1ccc(C2(c3ccccc3)CN=CO2)cc1
COP(=O)(OC)C(OC(=O)COc1cccc(Cl)c1Cl)c1ccc([N+](=O)[O-])cc1
CCOC(=O)Cc1sc(NC=O)nc1-c1cccc(=O)o1
CC1(N)CNC(N)CN1
Cc1nc(CCOc2ccc(CC(=O)O)cc2)c(-c2ccc(Oc3ccc(Cl)cc3)cc2)s1
COc1cccc2cc(C(C)C(=O)OCC(=O)Nc3ccc(S(=O)(=O)NC(=N)N)cc3)ccc12
CC(C)(C)OC(=O)C1(c2ccccc2)CCC(N)(CC(=O)c2ccc(NC(=O)c3ccc(Cl)cc3)cc2)CN1
NCc1ccccc1
Cc1c(O)ccc(-c2ccc(Cc3ccc([N+](=O)[O-])cc3)c3cccnc23)c1C
CCN(Cc1ccc(Nc2nccc(-n3ccnc3-c3ccc(CN4CCCC4O)cc3)n2)cc1)C(C)=O
CN(C)S(=O)(=O)c1ccc(C(=O)OCC(=O)NC2COc3ccccc3O2)cc1
Cc1cnc(-c2ccccc2)nc1NN=Cc1ccc(O)cc1
CCC(C)c1ccc(OCC(=O)NN=C(C)c2ccc(-n3cccc3)cc2)cc1
COc1ccc(CN2NCCNC2=O)cc1
O=C1CC(O)(O)C(COS(=O)(=O)c2ccc(Br)cc2)O1
COc1ccc(-c2cccc3c(-c4ncno4)nn(CCN4CCN(C)CC4)c23)cc1
N#CC1(F)CN(C=O)CC1CNC1C2CN(c3cccc(Cl)c3Cl)CC21
CN(c1ncnc2[nH]ccc12)C1CCC(CS(=O)(=O)N2CCc3ccccc32)CC1
O=C(CSc1nnc(-c2cc3ccccc3[nH]2)o1)Nc1ccc(C(=O)O)cc1
Cc1nc(OC2CN(C=O)C(c3ccc(F)c(F)c3C)CN2)nc(-c2cccc(N)n2)c1C
CCCCCOc1cccc2c1OCCN(C(Cc1ccccc1)C(O)CN1CCN(CC3Oc4ccccc4O3)CC1)S2(=O)=O
NC1(c2ccc(-c3ccc4ncnn4c3Oc3ccccn3)cc2)CCC1
CCc1ccc(NC(=O)C2(OCc3ccc(F)cc3)C=C(C)NC(=O)N2)cc1
CC1(Cl)CSc2nc3c(n21)C(=O)C=CC3=O
NC1C(O)CCN1NC(=O)O
O=c1cccnn1-c1ccc(F)cc1F
COc1ncccc1COc1ccc(C#CC2(O)CC3CCN2CC3)cc1
NS(=O)(=O)c1ccc(NC(=O)CN(CCN(CC(=O)O)CC(=O)Nc2ccc(S(N)(=O)=O)cc2)CC(=O)O)cc1
CN=c1sc(CC(=O)Nc2ccc(Cl)c(C)c2)nn1-c1ccc(Cl)cc1
CN(CCOc1ccc(CC2SC(=O)NC2=O)cc1)c1nc2ccccc2s1
Cc1ccc(NC(=S)N2CCN([SH](=O)=O)C2S)cc1
Brc1ccc(CCNC2=Nc3ccccc3OC2)cc1
CNc1nccc(C)c1S(=O)(=O)NCCc1ccc(OC)cc1
CC(=O)c1ccc(S(=O)(=O)NCCC(=O)Nc2c(C)cccc2Cl)cc1
Fc1ccc(CNc2ncc(C(F)(F)F)cc2Cc2ccnc3[nH]ncc23)c(F)c1
COc1cccc(C(=O)OCc2nnc(-c3cccs3)o2)c1S(=O)(=O)N1CCOCC1
COc1cccc2ccc(-c3cncc4c(S(=O)(=O)Nc5ncccn5)cccc34)cc12
COc1ccc(C(O)C#Cc2cccc3c2no[n+]3[O-])c(OC)c1OC
O=C(C[SH]=c1sc2c(=O)nc(S)[nH]c2n1-c1ccc(Cl)cc1)Nc1ccc(F)cc1
CC1=Nc2ccc3c(cnn3C(c3ccc(C)cc3)c3ccc(C)cc3)c2C(NC(C)(N)CCO)C1
Cc1ccc(NC(=O)c2ccc3occc3c2)cc1
CC(=O)OCCOCn1c(=O)[nH]c(=O)c2c1no[n+]2[O-]
Nc1ccc(C=Cc2ccc(N(CCCl)CCCl)cc2)cc1
CNc1c(C(O)P(=O)(c2ccccc2)c2ccccc2)cccc1[N+](=O)[O-]
CCc1ccncc1
CON(CCCCOc1ccc(-c2ccccc2)cc1)C1CCCO1
NC1(c2ccco2)CCN(c2nc3nc(SCc4cc(Cl)ccc4F)[nH]c(=O)c3s2)CC1
Cc1cc(=O)n(CCCCCCC(=O)O)c(=O)n1C1([N-][N+]#N)OCCC1COP(=O)(O)O
CCOc1cc(NC(=S)NCCCN2CCOCC2)cc(NC(=O)C2CCCC2)c1OCC
CC1(C(=O)Nc2cccc3[nH]nc(-c4ccc(Cl)cc4)c23)CC(N)(c2ccc3[nH]ccc3c2)N1
COc1ccc(S(=O)(=O)NCC(c2ccco2)S(=O)(=O)c2ccc(F)cc2)cc1
Cc1cc(O)ccc1C=NN=C(N)c1cnc2ccccc2c1
CNS(=O)(=O)N(C)C(=O)c1cccn2c(=O)c3cc(C)ccc3cc12
C=C(C)C1CC(c2cccc(O)c2O)=CCC1C=O
COc1cc(C=CC(=O)c2ccc(O)cc2)cc(OC)c1
C=C(C)C12CC(OC(=O)c3ccc([N+](=O)[O-])cc3)CC(C(C)(C)C(=O)O)C1CCC1C3CCC4CCC(C)C4C3CC(C)C12
COc1ccc(NC(=O)CSc2nc(=O)cc(C(C)C)[nH]2)cc1
CC(C)CCNC(=O)C(c1ccnc2cc(-c3ccccc3)ccc12)N1CCC1=O
COc1ccc(NC(=O)C(c2ccccc2)N2Cc3ccccc3C2=O)cc1
CCCCCCCCCCCCCCCCCCNC(=O)c1sc(C2CN=CN2c2ccccc2)c(-c2ccccc2)c1-c1ccccc1
COc1cn(S(=O)(=O)c2ccc(C(C)(C)C)cc2)c2cccc(C3C=CCNC3)c12
CNC(=O)ON=C1NCCCCCC1N
NC1(n2cnc3cncnc32)CCCCCCCCC1
CSc1c(-c2cc([N+](=O)[O-])co2)ccnc1NC=O
O=C1Cc2c(c(CCN3CCN(c4ccc(Cl)cc4)CC3)cc3ccccc23)N1
O=C(O)c1cc2c3c([nH]c2cc1CCO)CNCC3
COc1ccc(-c2c(-c3ccc(NC(C)c4ccccc4)cn3)ccc3c(-c4cccs4)cn(C)c23)c(OC)c1
COc1ccc(S(=O)(=O)N(CCCc2ccccc2)C(C)=O)cc1OC
[O-][n+]1c(Oc2ccccc2)ccc2c1CCCC2
CCOC(=O)c1cc2nc3[nH]c4ccccc4c3cc2c(N)c1Cl
CCC(C)C(N)C(=O)NC(C(C)C)C1CC(C(=O)NC(CS)C(=O)NC(CC(C)C)C(=O)NC(CC(C)C)C(=O)O)N(C=O)C1
CCCCc1cc2ccc(C=CC(=O)O)c(OC)cc-2c1OC
CCOC(=O)c1ccc(NC(=O)c2cccc3oc(CCc4ccccc4)nc23)cc1
CCn1c(F)cc(=O)c2cc(C(=O)O)c(N3CCN(c4ncccn4)CC3)nc21
Sc1ccc(CN2CCCCC2Cc2ccccc2)cc1
COC(=O)N1C2CCCC1C(O)(C#Cc1ccccc1)C2
CN(NS(=O)(=O)c1ccc(Cl)cc1)S(=O)(=O)c1ccc(C#N)cc1
CC(C)(NS(=O)(=O)CCCOCn1cnc2ccccc21)c1ccc(OCC2CCO2)cc1
NC1=NCc2cccc(Oc3ccc(NS(=O)(=O)c4ccc(C(F)(F)F)cc4)cc3)c2N1
COc1ccc(OCCCCN(C)C)c(C=CC(=O)OCC(=O)NCCO)c1
CC(C)CCCCCCCC(=O)c1[nH]c(C=C2SC(=O)N(Cc3ccccc3)C2=O)cc1CCC(=O)O
Cc1cccc(S(=O)(=O)N(C)CC(=O)NC2C3CCC2CC3)c1C
COc1ccc(S(=O)(=O)C(CC#Cc2cccs2)C2CN(C(=O)OC(C)(C)C)Cc3ccccc32)cc1
CCCn1c(=O)[nH]c(=O)c2c1nc1c(N)cccn12
Cc1cc(N)cc2c1NC(=O)C(CC(=O)NN)O2
CCCCCCCCOc1ccc(C#N)cc1
CCN(Cc1ccccc1)C(=O)C(=Cc1ccccc1)OC(=O)C(O)=CC(C)=O
COc1ccc(CC(=O)OCC(=O)CCc2ccc3ccc(=O)oc3c2O)cc1
CC(C)C1CC(C#N)c2ccncc2C1N1CCCC1
CCCCCCCCC=CCCCCCCCC(=O)OCC(O)COC1(CO)CCC(O)C(O)(O)O1
CN(C)CCSc1ncc(-c2cccc(Cl)c2Cl)cn1
Cc1ccc(C(CC(=O)Nc2c(C)cccc2C)=NNC(N)=S)cc1
Cc1cc2c(=O)c(N3CCC(N4CCCC4F)C3C)cn3c2c(c1F)OC(C(=O)O)C3
Cc1ccc(OCC2c3ccccc3CN(C=O)C2S(C)(=O)=O)cc1Cl
COc1ccc(NC(=O)c2ccc(OCCN(C)C)cc2)cc1
O=C(NN=Cc1ccc(F)cc1)c1cccc2c(O)cccc12
CCOC(=O)NC(C)C(=O)N(CCCCN(C)C)Cc1ccccn1
CC(C)CCNc1c(-n2c(=O)c(C=NN)nc3cccc([N+](=O)[O-])c32)cccc1[N+](=O)[O-]
CC#CCOc1ccc(S(=O)(=O)CC2(C(=O)NO)CCN(C=O)CC2c2cc(Cl)cc(Cl)n2)cc1
CCCCC(=O)OCC(=O)Nc1ccc(Nc2c3ccccc3nc3ccccc23)cc1
N=Cc1ccc(OCCCCN2CCCCC2C(O)(c2ccc(F)cc2)c2ccc(F)cc2)cc1
O=C(CSc1nc2ccccc2o1)NCCN1CCOCC1
CN(C)C(=O)CCCc1ccc(N(c2nc3cccnc3nc2N)S(=O)(=O)c2ccc([N+](=O)[O-])cc2)cc1
CCC(C)C(NC(=O)Nc1ccc(Cl)cc1Cl)C(=O)N(C)C
CC(C)OC(=O)CCn1nc(-c2ccccc2)ccc1=O
COc1cc(O)cc(C2OC(CO)CC(c3ccc(O)cc3OC)O2)c1
Cc1ccc(O)nc1O
O=C(O)c1ccc(Cn2nncc2CCCCCc2ccccc2)cc1
O=CN1CCN(c2ccc(Br)cc2)C(c2ccc3[nH]c(Nc4ncc(-c5ccccn5)cn4)cc3c2)C1
CCN1CCC2OCC(C)(C(=O)Nc3ccc(F)cc3)CC21
COc1ccc(-n2c(=O)n(C)c(=O)c3c2nc(-c2ccccn2)n3Cc2ccco2)cc1
Cn1c(=S)[nH]c2ccc(-c3cncc4ccccc34)nc21
Cc1ccc(S(=O)(=O)N2CC3COC(C4CN(C=O)CCO4)C3C2)cc1C
O=c1c2cc3c(cc2nc2n1CCS2)OCO3
C=CCCCCCCCCC(=O)OC1OC(CO)(OC(=O)CC)CC(OC2OC(CO)CC(O)C2(O)O)C1OCCCCCCCCCC
COc1c(NS(=O)(=O)c2cc(C)cc(-c3cccs3)n2)cccc1N1C(C)CNCC1C
CCCc1cc2c(nc(N)n2C(C)C)c(N(CC)Cc2ccccn2)c1Cc1cc(Cl)ccc1Cl
CC(C)(c1conc1NC=O)C(c1cnc2ccccc2c1)c1cc(O)nc2ccccc12
CC(=O)OC1C(C)C2(CCC1(C)OC(C)=O)OOC1(CCC3C(CCC4C3CC(C(C)CCC(=O)O)C3(C)CCCC43)C1)OO2
CCC1(CCCc2ccccc2)C(=O)c2ccccc2N(c2ccccc2)C1=O
COc1ccc(-c2nc(N(C)C)c(C#N)o2)cc1S(=O)(=O)N1CCOCC1
CC(CC(=O)O)NC(=O)COc1ccc(OCc2cc(Cl)cc(Br)c2)cc1
Cc1cc(C)n(CC(C)NCc2ncc(-c3ccc(C(F)(F)F)cc3)o2)n1
C=C1C=NN(c2nc3c(-c4ccc(OC)cc4)ccc(-c4ccc(Cl)cc4)c3s2)C1=O
CCOc1ccc(NC(=O)CSc2nnc(CNC(=O)c3ccco3)o2)cc1
CC(OC(=O)C=Cc1ccc(O)cc1)C1CCCC2C1=C(C1(C)CO1)CC1(C)C3(C)CCCC3CC(=O)C21C
COC(=O)c1c(-c2ccc(NS(=O)(=O)c3cc(F)ccc3F)cc2)ccc2nccn12
COC(=O)C(Cc1nccn1Cc1ccc(-c2ccccc2)cc1)NC(=O)C(N)CC(N)=O
C=Cc1ccc(C(=O)NCc2ccc3c(c2)Cc2ccccc2C3c2ccc(C(=O)NC)cc2)cc1
c1ccc(-c2sc3ncncc3c2N2CCCCC2)nc1
CC(C)N(C(=O)CN1C(=O)c2ccccc2S1(=O)=O)c1ccc(Cl)c(Cl)c1
Nn1c(SCc2cccc3ncc4c(-c5ccccc5)nn(C=O)c4c23)nnc1-c1ccccc1
O=C(O)c1ccc(-c2cc3c(CCNCC(O)c4ccc(Cl)cc4)cccc3[nH]2)cc1
COc1cccc(Cc2ccccc2)c1NC(=O)c1c(C)cnnc1Cl
O=Cc1ccc(C(=O)OC[N+](=O)[O-])cc1
CCN(CC)C(=S)SCC(=O)Nc1ccc(C(F)(F)F)cc1
CCOC(=O)C1(c2ccccn2)CCN(C=O)CC1c1ccco1
Nc1ccnc2c1C(=O)C=CC2=O
CC(C)(C)n1ncc2c(=O)[nH]c(N)nc21
Cc1cc(O)c2oc(=O)ccc2c1C(=O)c1ccc(S(N)(=O)=O)cc1
CC1CCN(c2cnccn2)C(C)C1n1ccc(C(N)=O)n1
COc1cc(OC)cc(-c2sc3ncoc(=O)c3c2C)c1
CC(=O)c1ccc(NC(=O)c2cc(C)ccc2S(=O)(=O)N2CCC(C)CC2)cc1
CCc1ccc(C(=O)COC(=O)c2cccc3snnc23)cc1
CCN1CC(=O)N(c2ccc(C)cc2)c2cnc(NCCN(C)C)nc21
COc1cc(OC)c(C2(C(=O)Nc3ccc([N+](=O)[O-])cc3)C=NOC2)c(OC)c1
Cc1ccc2c(c1)CC(S(=O)(=O)N1CCc3cc(C)ccc31)N2C=O
CC1CCCCN1Cc1cc(CNc2cc(-c3ccccc3)cnn2)co1
NC1CNCCN1C(=O)c1cc(-c2ncc[nH]2)cs1
CC(=O)Oc1cc(C(C)=O)c(C)c(OC(C)=O)c1OC(C)=O
CC1(c2ccccc2)CC(=O)CC1C1CCN(C=O)CC1(O)c1ccccc1
COc1cccc(OCc2ccc(Cl)cn2)c1C=CC(=O)c1ccc(O)cc1
COc1ccc(-c2cn3ccc(Cc4ccc(Cl)cc4)c(C)c3n2)cc1
COc1ccc(Cc2nn(CC(=O)Nc3ccc(C(F)(F)F)cc3)c(=O)cc2C)cc1
COc1ccc(C(=O)Nc2ccc(C(=O)Nc3ccc(Cl)cn3)cc2)cc1
CCCCN(CCCC)C(=O)CC(NC(=O)c1ccc(COc2ccc(N)c3nc(N)oc23)cc1)C(=O)O
COc1cccc(C=CCOC(=O)C=Cc2ccc(O)cc2O)c1OC
COC(=O)C1(c2ccccc2)CCCCN1CC(O)CN1C=NC(C)=C(C)C1(C(=O)OC)c1c(F)cccc1F
COc1cc2[nH]cc(OC)c2c(C(=O)N2CCc3c2c(CCl)cc2nc(N)ccc32)c1OC
Cc1nc(C)c2c(N3CCN(C4CCCCC4)CC3)c(C)sc2n1
CCOC(=O)C1CCC2CC=CC(OC(=O)Nc3ccccc3)C2C1
NC(Cn1cnc2c(=O)nc[nH]c21)C(=O)O
C=C(C)CCCOC1CC(O)C(NC(C)=O)C1C(=O)O
O=S(=O)(NCCc1ccc(Cl)cc1)c1ccccc1
NCC1=CC=CC2CCNCC12C(=O)c1ccc2c(c1)NC(=O)CO2
CC(C)c1ccc2c3c4n(c2c1)CCC1CCCN(CC3)C41C
CC(=O)N1N=C(c2ccc([N+](=O)[O-])cc2)C(=Cc2ccc(Cl)cc2)C1=O
COc1ccc(Sc2cc(C)cc3cnc(NCCCCCCCN4CCOCC4)nc23)cc1
CCCCOC(=O)OC1=C(CO)CC2C(=O)C(O)=CC2C2(C)CCC3C(C3C(C)(O)OC(=O)CCC)C12
Oc1ccc(C2=NN(c3ccccc3)CC2c2ccc(O)cc2)cc1
CN(C)CCCN(Cc1ccc(Cl)cc1)c1nc(N)nc2ccsc12
Cc1nnc(NC(=O)c2ccc(C)c3ncn(Cc4ccc(Oc5ccccc5)cc4)c(=O)c23)o1
COc1ccc(NC(=O)CN2CCN(C)CC2)cc1OC
O=C1CCc2ccc(OC(=O)N3CCC(N4CCCCC4N4CCCCC4)CC3)cc21
c1ccc(-c2ncccn2)cc1
CCOC(=O)c1sc(NC(=O)c2noc(-c3ccc(OC)cc3)c2C)c(C)c1C#N
C=CCc1cc(COCCOCCN2CCCCC2CCCCCC)c(C(C)=O)cc1O
O=C1Nc2cc([N+](=O)[O-])ccc2C1=Cc1cc(O)c(Cl)cc1Cl
O=C(CSc1nnc(-c2ccccc2)n1C1CC1)Nc1cc(Cl)ccc1Cl
NC(=O)N(CCC1CCCCC1)c1ncc(-c2ccccn2)s1
CC(C)(C)OC(=O)NC(Cc1ccccc1)C(O)c1cccc2nc(C=O)sc12
CSc1ccc(CSc2nc3cc(N)c(C(N)=O)cc3[nH]2)cn1
CC1CNCC(C2(N)CN(c3ncnc4sccc34)CCCN2c2ccccn2)N1
CS(=O)(=O)Nc1cccc2c1C(=O)NC1c3ccccc3C(N)(C(F)(F)F)C21
Cc1c[nH]c2c(C)cc(CN(C)CCc3ccccc3)cc2c1=O
O=P(O)(O)C(CCn1nncc1-c1ccccc1)S(=O)(=O)O
O=C(NC1CCCCN1)c1ccc(-c2oc3nc(NCCc4ccccc4)ncc3c2-c2ccccc2)cc1
CCC1(C2CN(C=O)C(C)CN2c2ccccn2)Oc2ccccc2O1
CCCn1c(-c2ccccc2)c(-c2ccccc2)[nH]c1=S
CN(C)CCCNc1cnc2c(N3CCN(C(N)=O)C(N)C3)cnc(-c3ccc(Cl)cc3)c2c1
CCc1cc(F)ccc1C1=C(C)C(N)(OC(=O)Cn2ccnc2)N=C(NCc2ccccc2)N1
O=C1CCC(O)(O)C2=C1C1C(=O)c3ccc(O)cc3C(=O)C1N2CCCN1CCOCC1
CC(Cc1c[nH]c2cccc(OS(C)(=O)=O)c12)NCC(O)c1ccc(Cl)cc1
O=C1CC(c2ccc([N+](=O)[O-])cc2[N+](=O)[O-])c2c([nH]c3ccccc23)N1
Cn1cc(Cl)c(C(=O)NCCN2CCc3cccc4c3C2Cc2cc3c(cc2-4)OCO3)n1
COc1ccc(C(=O)NCCN2CCCC2)cc1
O=[N+]([O-])c1ccc(-c2nc3c(NCc4ccccn4)ncnc3o2)cc1
CCOC(=O)C(NCCC1SCCc2ccccc21)(N(C)C(=O)NC)C(F)(F)F
Cc1ccnc(N2CCN(CC(=O)Nc3ccn[nH]3)C(C)C2)n1
Cc1ccc(Cn2nncc2C2CN(C=O)CCN2Cc2ccc(F)cc2)cc1
Cc1ccc(S(=O)(=O)N2C(C)COC3CNCC32)cc1
CC(C)OC(=O)N1CCC(COc2ccc(F)c(Cn3cc4c(n3)C(N)S(=O)(=O)CC4)c2)CC1
CN(C)C(=O)c1cc2cnc(N(c3ccc(N4CCC5(CCNCC5)NC4=O)cn3)C3CCCC3)nc2[nH]1
COc1cc2c(cc1OCCF)C(=O)CC2c1ccc(F)cc1
COc1cc(NC(=O)c2cccs2)cc(S(=O)(=O)N(C)Cc2ccn(C)n2)c1
COc1ccc(C(=O)NCC(c2cccs2)N2CCN(c3ccccc3)CC2)cc1
NC(=O)ON=C1c2c(Oc3ccc(C(F)(F)F)cc3)ccc(N)c2CC1OCC(=O)O
COc1ccc(OC)c(C2(c3cc(OC(C)=O)ccc3OC(C)=O)C=CC(=O)O2)c1
Nc1cccc2c1-c1[nH]nc(C(=O)N3CCOCC3)c1CS2(=O)=O
O=C1NN=C(c2ccccn2)C1=C(NC1CCCCC1)c1ccccc1
Cc1oc2c3c(ccc2c1-c1nnn[nH]1)C(=O)c1cccc(OC(C)C)c1C3=O
CC1(c2ccc(NC(=O)Nc3cnc4ccccc4n3)cc2)CCN(C(=O)O)C1O
COCCc1nn(Cc2ccc(N)cc2)c(Cc2ccccc2)c1CC(O)CC(C)(C)C(N)=O
CC(=O)NC1(C)CNCC12CCN(C(N)=O)CC2
COc1ccc(CCNC(=O)CN2C(=O)COc3cccc(S(=O)(=O)N4CCC(C)CC4)c32)cc1
COC(=O)CC(=O)N1CCNC(=O)C1C(Cc1ccccc1)NS(=O)(=O)c1ccc(C)cc1
O=c1[nH]c2cc3cccc(O)c3nc2[nH]1
CC1CC(=O)N(c2nc3c(Cl)ncnc3[nH]2)O1
O=C(c1ccccc1)c1c(Cl)cc(Cl)c(Oc2c(O)cccc2Cn2ccnc2)c1Cl
CC(C)C(Sc1ccc(NC(=O)C(F)(F)F)cc1C#N)C(=O)O
CCOC(=O)N1CCN(C=O)CC1CCCNC(=O)CCn1cnc2ccccc2c1=O
CCOC(=O)Cn1cnc2c(-c3cccs3)cccc21
COc1cccc2c3c([nH]c12)-c1cccc[n+]1CC3(N)c1ccccn1
Cc1ccc(S(=O)(=O)Cc2cc(C(=O)Nc3ccc(-n4cnnn4)cc3)co2)cc1
COc1cc(N)cc2c1Nc1ccccc1S2
COC(=O)c1ccc2c(c1)SN1CCCN=C21
CC1(COc2ccc(C(=O)O)cc2)CCCCN1c1cc(-c2ccccn2)cnn1
CCS(=O)c1ccc(C(=O)NC2(C)CCN(C)CC2)cc1
Cc1ccc(C(=O)NC(=CC=Cc2ccccc2)C(=O)NCc2ccco2)cc1
C=CC(C=CCC=CCC=CCCCC(=O)O)C=CCC=CCCC
CN(CCOc1ccc(CC2SC(=O)NC2=O)cc1)c1nc2ccccc2o1
CCN(CC)S(=O)(=O)c1ccc(N2CCCC2=O)cc1
CC1CC2C(CC(C(C)C(=O)OCc3ccc(Br)cc3)C(C)C2(C)C)C2=CCC3C4Cc5nn(Br)nc5C(C)C4CCC3C21
COC1CCC(CNCc2cc(C(C)(C)C)n(-c3ccc(S(C)(=O)=O)cn3)n2)CC1
O=C1C2C3C=CC(C4C=CC43)C2C(=O)N1CCCCN1CCN(C2CCCCC2)CC1
N#CC12C3C4C1C1C2C3C41SCC(N)=O
Nc1nc2cccc(CNC(=O)CSc3nc4ccccc4o3)c2c(=O)[nH]1
COc1c2c(cc3nc(C)c4c(c13)C=C(C1C=CCNC1)C(C)O4)OCO2
COc1cc2ccn(S(=O)(=O)c3ccc(C(=O)O)cc3)c2cc1OCc1ccccc1
O=C(Nc1ccccn1)c1cccc2c1C(NS(=O)(=O)c1ccc(Cl)cc1)C(=O)N(C(CN1CCCC1)C1Oc3ccccc3O1)CCC(CC1Oc3ccccc3O1)O2
O=Cc1cc(O)cc2[nH]c3cnc(CC4CO4)cc3c12
NCc1nnc(C2NCCCC2(N)c2nccs2)n1CCc1ccccc1
COc1cc(C(=O)NN=Cc2ccccn2)c(O)c2c(=O)c3cc(O)cc(C)c3oc12
CCC(C)c1ccc(O)c(OC2(O)CC(CO)CC(O)(O)O2)c1
Cc1cc2c(cc3c(=O)[nH]nc(N)n32)s1
Cc1ncc(-c2cnc(N)nc2N)n1C(C)C
COc1ccc(C=CC(=O)Nc2ccc(-c3cc(N)cc4[nH]c(C#N)nc34)cc2)cc1
COC(=O)c1cc(CC(=O)N(C)c2ccccc2)ccc1S(=O)(=O)N1CCOCC1
COc1cc(-c2ccc(OC(C)C)cn2)cc2c1ncc1c(N)ncc(OC)c12
CC1(C(=O)Nc2ccc(Cl)c(Cl)c2O)CCCCCN(C=O)CC1
COC(=O)C=CCC1=CC(C=Cc2ccnc3nc(-c4ccco4)sc23)CC(C)C1(C)C
CCNC(=O)Nc1ccc(C2CN(c3ncnc(-c4nnco4)n3)CC(C)O2)cc1
O=c1[nH]c2cccc(CN(Cc3nnnn3Cc3ccccc3)C3CCCCC3)c2c(F)c1F
NS(=O)(=O)c1ccc(-c2ccc(S(=O)(=O)NC(CC(F)(F)C(=O)O)c3cc(-c4ccccc4)c[nH]3)cc2)cc1
CN(CCCc1ccccc1)CC(=O)Nc1cc(Br)ccc1[N+](=O)[O-]
CN(C)CCN1Cc2cccnc2NCC1(N)C(=O)NCc1ccccn1
Cc1ccc(-n2ncnc2-c2cc(C)c3c(c2)-c2nncn2Cc2cncn2-3)cc1
O=C(O)COC1CCc2cccc(C(=O)O)c2C1
CCCCCCCCc1ccc(CC2CC(O)(O)Cc3ccccc3-c3c(O)cccc32)cc1
COC(=O)c1ccc(-c2cccc3c(N)n[nH]c(=O)c23)cc1
Cn1ccnc1COc1c(F)cc(C2CCC2)cc1-c1nccnc1N
COc1cc(C2(C)CCN(C=O)CC2C)c2ccoc2c1C
CC(C)n1c(N)nc2c(Cl)c(Cl)cc(C(=O)N(C)C)c21
O=C(Cn1cnc2c(-c3ccc(Cl)cc3)cccc21)c1ccc(F)cc1
COc1ccc(C2=NN(C=O)C(O)(c3ccc(C)cc3)C2c2ccccc2)cc1
Cc1ccc(OCCCc2ccco2)c(NC(=O)c2ccc(CN3CCOCC3)cc2)c1
CCN1CCN(c2ccc(Sc3ccc(F)c(CC(C#N)NC(=O)C4C5CCC4NC5)c3)cc2)CC1
Cc1ccc(OCCSc2nc3ccccc3n2CC(=O)O)cc1
CCCNc1sc(C(C)=O)c(N)c1C#N
CC(=O)C1CCC2(C)C3CCC4CC(C)CC4C3CCC2C1(O)C#Cc1ccccc1
Brc1ccc(Nc2cc(Nc3ccc(Oc4ccc(CN5CCCC5)cc4)cc3)cnn2)cc1
O=C1CN2C(CCCC2c2ccccc2)C(=O)N1
CCCCCN(CC)C(=O)n1nc(-c2ccc(C3(CC)CCCC3)cc2)n(C(C)C)c1=O
Cc1c(S)cc2ccc(S)nc2c1C
CC#CCOc1ccc(S(=O)(=O)N2CCC(C(=O)NO)N(S(=O)(=O)C3OC(O)Cc4ccccc43)CC2)cc1
NC(=O)COc1ccc([N+](=O)[O-])cc1
COc1ccc(O)cc1CCc1ccccc1
c1ccc(-c2ccc(NC3=NCCCS3)cc2)cc1
CCCCn1c(=NCC(O)COc2ccc(Cl)c(Cl)c2)[nH]c2ccccc21
CCCNS(=O)(=O)c1ncnn1CCC
Cn1ccc(S(=O)(=O)NC2CCCn3c2cc2cc(CC(=O)O)ccc23)n1
CCCCCCCCOc1ccc(-n2c(O)cc3c4c(ccc32)C(=NN)C(=O)NC4=O)cc1
N#Cc1ccc(-c2cc(-c3nc(-c4ccccn4)no3)co2)cc1
Cc1cc(F)cc(S(=O)(=O)Nc2cc(C(=O)NCC3CCCO3)ccc2Cl)c1
COc1ccc(-c2nnn(-c3nonc3N)c2C(=O)NN=Cc2ccc(OC)cc2OC)cc1
COc1cc(O)cc(C(=O)NN=CCN2CCN(c3ccc(F)cc3)CC2)c1
Cc1ccc(NC2CCc3nc(N)c4c(c3C2=O)C(=O)C=CC4=O)cc1
O=CN1CCN(Cc2ccc(F)cc2F)CC1C(c1ccccc1)c1ccccc1
NC(=O)N(O)Cc1cc(C=CC(=O)NO)on1
CSc1ncc(C)c(OCCOC(C)=O)n1
CC(C)(C)OC(=O)NC(Cc1ncc[nH]1)C(=O)NC(Cc1ncc[nH]1)C(=O)NC(COCc1ccccc1)C(=O)NCCCCc1ccccc1
CCOC(=O)C1(CCCc2ccccc2)CC(C)C2OOC1O2
COC1Cc2cccc(Cc3oc4nc(N)nc(C)c4c3N)c2O1
CC(C)(C)C1CCC(NC(=O)Nc2cc(=O)[nH]c3c(N)cccc23)C1
COc1ccc(-c2cc3c(cc2C(N)=O)N=CCCS3)cc1
Oc1ccc(-c2cnc(Cc3nnc(-c4ccc(O)cc4)s3)s2)cc1
CCC(C)C(NC(=O)C1CCC(=O)N1)C(=O)NC(CC(C)C)c1cccc2nc(C=O)sc12
COC(OC1(O)CC(N)C(C)(O)C(O)O1)C1(C)CCC(C)(C2(O)CCOCC2)C(OC)C=CC(=O)C=CC2CCC(C)C2C(=O)O1
CCOC(=O)c1cccc2c1c1c(c3ccccc32)CN2C(OC)CCC2C1OC
CC(C)CC1(CN)CN(C=O)Cc2[nH]c3ccccc3c21
Nc1cccc(Nc2ccccc2)c1-n1ccc(-c2ccc(O)cc2)n1
COn1c2cccc(N)c2c2c3c(c4c5cc(O)cc(O)c5[nH]c4c21)C(=O)N(N)C3=O
N#Cc1ccc(-c2cc(C(=O)c3cc(Cl)ccc3OCCCN3CCCC3)co2)cc1OCc1cccs1
CCC(Cc1cc(OC)cc(C(=O)NCc2ccc(C(F)(F)F)cc2)c1)C(=O)O
C=C(C)C(O)CCC1(C)CCC2(C)C(=CCCC2(C)CCC2(O)C=CC(=O)O2)C1
Cc1ccc(OC(=O)c2cc(C(N)C(=O)O)ccc2NC(=O)c2ccc(C(F)F)cc2)cn1
COc1ccc(OC)c(C(C#N)n2nnc3ccccc32)c1
COc1ccc(C(=O)C2(c3ccc(N4CCCC4=O)cc3)CCN(C=O)CC2)cc1
Cc1cc(C2(Cc3ccccc3)c3ccccc3-c3nccn32)co1
CCOc1ccc(N=Cc2cc3cccc(OC)c3oc2=O)cc1
Cc1ccc(OCc2nnc(SCC(=O)Nc3ccc(S(N)(=O)=O)cc3)n2C)cc1
CN(c1nccc(C#CC(F)(F)F)n1)c1ccnc2c1cc1n2CC(CC(=O)O)CC1
CC(C)CN(C(=O)CCC(=O)OCC(=O)c1ccc(F)cc1)c1c(N)c(=O)[nH]c(=O)n1CC(=O)c1ccc(F)cc1
COC1CCC(N(CCCc2cc3ccccc3[nH]2)C(=O)NC(C)C)CC1
CCN(CC)CCn1nc2c3c(cccc31)Sc1c(OC)c(NCCNCCO)cc(OC)c1-2
O=[SH](=O)NC1=NC=N[SH]1c1cc(OCC2CCNC(c3ccc(C(F)(F)F)cc3)C2)cc(F)c1F
CCCCn1nc(-c2c(C)ccnc2N)n(Cc2ccc(-c3ccc(-c4nn[nH]n4)cc3)cc2)c1=O
O=c1ccoc2c1CCCCC(C(c1ccc(NS(=O)(=O)c3cccs3)cc1)C1CC1)C2O
Cc1ccc(C2Oc3cc4c(nc3O2)CC(C)N(S(=O)(=O)NCC(C)N)N=C4)cc1
CC(C)(C)c1ccc(CSc2nnc(COc3ccccc3)o2)cc1
N=C(N)c1cccc2[nH]c(-c3cc(O)ccc3OCc3ccccc3)nc12
Cc1ccc(N)c(-c2ccc(N)c(CC(=O)OCc3ccccc3)c2)c1
CC(C)(O)C(=O)NCc1cc(Nc2nc3c(OCC(F)F)cc(N)c(C(=O)Nc4cc(F)ccc4Cl)c3[nH]2)c(Cl)cc1Cl
Cc1ccc(C2(CCCCC(=O)O)C(=O)Nc3ccccc32)c(C(F)(F)F)c1C(F)(F)F
COc1cccc(OC)c1CCN1C(=O)C(CC(=O)NCc2ccc(Cl)cc2)N(c2ccc(F)cc2)C1=O
CC(=O)c1ccc(Nc2cc(Cl)c3c(c2)C(=O)C=CC3=O)cc1
O=Cc1nc2ccccc2s1
CC1COc2c(CN(C)Cc3ccccc3)cc(-c3ccc(CO)cc3)cc2S(=O)(=O)N(C(C)CO)C1
O=C(OCC(=O)c1cccc(F)c1F)c1ccccn1
COc1cc(C(C)=O)cc(O)c1-c1cccc(O)c1OC
CCc1ccc(N(C(=O)C2CCCO2)C2(c3cccs3)CCN(C=O)CC2)cc1
CC12CCC3CCCC3C1CC(O)(Cc1ccccn1)c1c(O)cccc12
N#Cc1cccc2c(=O)n(N3CC([N+](=O)[O-])C3=O)c(=O)[nH]c12
CC(O)C(=O)NC1CCC(c2cc3c(cc2O)CC2C(C(C)C)C3CCN2C=O)CC1
CC(Oc1ccccc1)C(=O)NCC(=O)OCc1nn2c(=O)cc(C3CCCC3)nc2s1
CN1CCN(C(N)=O)CC1(N)CCSc1cc(C#N)cc(C2CCCCN2)n1
Cc1cn2c(c1CN(C)C(C)C)C(=O)NC(=O)C2(N)c1ccc(Cl)cc1
COc1ccc(Cn2cnc3c(Cc4ccccc4)cccc32)cc1
CNc1nc(N(C)c2ccc3c(c2)N(S(=O)(=O)c2cccs2)CCC3)ncc1CC(C)C
CC1=CCC2CC1C2CC[N+](C)(C)Cc1ccc(Cl)cc1
Nc1n[nH]c(=S)s1
NC1(CCOC(c2ccccc2)c2ccccn2)NC(=O)c2c(C(=O)NC3CCCCCC3)cccc21
CCCc1scc(-c2ncnn2Cc2ccccc2)c1C
CS(=O)(=O)Nc1cc(CCCCC(=O)O)cnc1S(=O)(=O)c1ccc(C(F)(F)F)cc1
Cc1cc(C)cc(C(=O)c2cccc3oc(COc4ccccc4)nc23)c1
CC(C)(Oc1ccc(Sc2c(Cl)cccc2C#N)cc1)C(=O)O
COC(=O)c1c(CC2Cc3c(O)c(N)cc(O)c3CN2)cc(OC)c(O)c1O
N#Cc1ccc([SH]2N=CN=C2N[SH](=O)=O)cc1Oc1cccc(F)c1-c1cc(F)ccc1F
COc1ccc(NC(=O)COC(=O)Cn2ccc3ccccc32)cc1
CCCCC1CC1C(NC(=O)c1ccccc1)c1ccc(-c2ccccc2)cc1
CC(C)(CCCN1CCCCC1C(=O)NC1Oc2ccccc2O1)C(=O)O
O=CN1CC2CNCC(C1)C2CCn1ccnc1-c1cccs1
CCOC(=O)c1ccc(-c2ccccc2)c2oc(=O)ccc12
CNC(=S)NC1CCS(=O)(=O)C1
N#Cc1c[nH]c2cccc(CCNCC3CC3)c12
CCc1ccc(NS(=O)(=O)C2CCC(=O)c3ccccc32)cc1
CCOC(=O)CCNC(=O)C(=O)c1ccc2[nH]ccc2c1
c1ccc2c(c1)CCCC21CCNCC1
CS(=O)(=O)c1ccc(C2(C3C4C=CC3C3C(=O)NC(=O)C43)CCC(=O)CC2)cc1
O=C(CSc1nnc(-c2ccccn2)n1C1CC1)NC1CCCC1
CN(C)C(=O)C(Oc1cc(C=CC(=O)O)c2oc(=O)ccc2c1)c1ccccc1
COc1ccc(S(=O)(=O)NCC(c2ccco2)N2CCc3ccccc32)cc1
OC(CN(CCCl)CCCl)C1CN=CN1
COC1(O)C(=O)OCCC(C)C=C(C)C(C)(C=O)C(=O)OCCC2CC(CC(C)C)C1O2
CCOc1ccc(NC(=O)c2cc3c(cc2-c2ccccn2)C(OC)CC(=N)O3)cc1
CN(C)c1ccc(CNc2ccc(C3CN(Cc4ccccc4)CCO3)cn2)cc1
COc1ccc(CNC(=O)c2c(N)nnn2CC(=O)Nc2ccc(OC)cc2)cc1
CCN(C(=O)n1cnc2ccccc21)c1ccccc1
C=C1C(C)C2CCCC(C)C2C(O)(C=CC23OC2CCC3=O)C1C
Cn1ccc(-c2ccc(-c3cccc(S(=O)(=O)N4CCCc5ccc(F)cc54)c3Cl)cn2)n1
O=CN1CCC(c2ncc(-c3ccccc3)[nH]2)C1CCc1ccccc1
COC(=O)c1cc(S(=O)(=O)N2CCN(C(C)c3ccc(OC)cc3)CC2)cs1
COc1ccc(O)c(C=CC(=O)C=C(O)C=Cc2cccc(OC(C)=O)c2OC(C)=O)c1
O=C(NCCc1ccccc1)c1ccc(O)nc1O
O=C(NCc1cccc2[nH]cnc12)C1CCOC(OCCCCO)=C1c1cccc2c(=O)ccoc12
O=C(CCCCNc1[nH]c(=S)nc2ccccc12)Nc1ccc(Cl)cc1
CNC(C)C(=O)Nc1c(C(=O)NC(CO)C(N)=O)cc2c(c1Cc1ccccc1)C1CCCC(=O)N1CC2
CCSC1OC(CN)C(n2c(=O)cc[nH]c2=O)C1S(=O)(=O)c1ccccc1
Cc1ccc(Sc2cccc(-c3ccccn3)c2C(F)(F)F)cc1
CCOC(=O)C(=O)C(CC)NS(=O)(=O)C(F)(F)F
COc1cc(N(Cc2ccccn2)C(=O)c2cc(C)c(C)o2)ccc1-c1cccc2ocnc12
c1csc(-c2c(CN3CCCCC3c3cc(C4CCCCN4)[nH]n3)ccc3ncn4c5ccccc5nc4c23)c1
CC(S)C(=O)NCC(=O)O
Cc1ccc(C(CC(=O)NCCc2cc(C)cc3[nH]ccc23)=NO)cc1
CCOC(=O)Cn1c(=O)c(=O)[nH]c2c(-n3cccc3)c([N+](=O)[O-])ccc21
COc1ccc(C(=O)Nc2ccccc2)c2ccc(=N)oc12
CC(NC(=O)C(CC(=O)O)NC(=O)CNC(=O)C(CC(N)=O)NC(=O)Cn1c(=O)cc(F)[nH]c1=O)c1ccccc1
CNC(=O)C1OC(O)C(O)C1n1c(NC(C)C2CCCCC2)nc2cncnc21
COc1ccc(OCCN2CNC(=O)c3c(-c4c(OC)ccc(OC)c4OC)cccc32)cc1
CC(=O)NC(CC(=O)OC(C)C)C(=O)O
O=C(O)CNC(=O)c1cccc2cccnc12
CCC(CC)(CC)C1Nc2ccccc2-n2c1cc1ccccc12
Cc1c(C2CCC2)nc2sc3c(c2c1Cl)CC(N)(c1ccccc1)NC3N
CC(=O)c1c(Nc2ccc(C3CCCCN3)cn2)cnc2c(-c3c(O)cc(Cl)cc3Cl)ccnc12
CN(C)c1ccc(C(=O)NC(=O)COC(=O)c2ccc(C(=O)O)cc2)cc1
CCCc1cccc2c1ncn2Cc1cc(O)c(C)cc1C
O=S(=O)(NC1COc2ccccc2O1)c1ccccn1
COc1c(Nc2cccc(OCc3ccc(N)cn3)c2Cl)c(NC(C)CCCN(C)C)c(C#N)c2cccnc12
N#Cc1ccc2c(c1)C(=O)c1cc(NC(=O)CCN3CC(N)CCC3C(S)c3ccccc3)ccc1-2
CC(=O)c1cc(O)c2c3c1OC1CC=CC4C(NCCC314)C2N
CC(C)Oc1ccc(-c2cc3[nH]cc(-c4ccc(OCCN5CCCCC5)cc4)c3cc2C#N)cc1
COc1ccc(C=CC(=O)c2ccc(N3C(=O)C=CC3=O)cc2)cc1
CCS(=O)(=O)Nc1ccc(-c2ccc3cccc(N)c3n2)cc1
CCc1ccc(OCc2cc(C(=O)O)co2)cc1
CC(=O)Nc1ccc(CNC(C)c2ccc(-c3ccccn3)cc2)cc1
Cc1cc(NC(=O)CSc2nnc(-c3ccccc3)n2Cc2ccco2)ccc1Br
N#CC(=Cc1ccc(N)c2[nH]ccc12)C(=O)NCc1ccco1
NC(=O)C(NC1CCC(c2ccc3[nH]ccc3c2)CC1)C1(C=Cc2ccc(F)cc2)CCN(C=O)CC1
C#CCOc1c2ccccc2nc2cc(Cl)c(NCCCCC(c3ccccc3)c3ccc4nc5n(c4c3)C(NCCCCCC)=C3C=C(Cl)C=C5OCCCN4C=C3C=Nc3cc(Cl)ccc34)cc12
CC1(Cn2c(=O)[nH]c(=O)c3c(N)cccc32)CN(C=O)CCN1C=O
O=C(Nc1ccc(S(=O)(=O)Nc2ncccn2)cc1)c1cc([N+](=O)[O-])co1
CCNCCCCNCCCNCCCNCCCCCCNCCCCCNC(=O)Cc1ccc(N(CCCl)CCCl)cc1
CC(C)(C)OC(=O)NC(NC(=O)C1CC(c2cc(C3CC(C#N)N(C=O)C3)sn2)N(C=O)C1)C(C)(C)C
Cn1nnnc1-c1cnc(N)nc1-c1ccc(F)cc1
Cc1cccc(CCC(=O)O)c1OCc1ccc(-c2ccc(N3CCOC3=O)cc2)cc1
CC(c1ccccc1)C1CC(=O)NC(N)CN1Cc1cccs1
Cc1cncc2ncn(Cc3ccc(OCC(CCC(C)(C)O)c4ccccc4)cc3)c12
CCc1ccc(N2C(=O)CCC2c2c(NC=O)noc2C)cc1
COc1c(O)cccc1C=CC(=O)OC1(C)OCC(OC(=O)C=Cc2c(OC(C)=O)c(OC(C)=O)c(OC)c3ccc(OC(C)=O)cc23)C(OC(C)=O)C1(OC(C)=O)OC(C)=O
NC1(CCCNC2CCc3nc4ccccc4cc3C2)CCNCC1CNC(=O)C1Cc2cc3ccccc3nc2C1Br
Cc1c(-c2ccccn2)[nH]cc2ncc(=O)n1-2
C=CC(C)(O)CCCC(C)C1(C)CC(C)C2C(=CC(=O)C3=C2CC(O)CC3)C1(O)CC
O=S(=O)(NN=CC1C2C=CC1CC2)c1ccccc1
COc1ccc(N2C(=O)CC2(CCCc2ccccc2)c2ccc(O)cc2)cc1
Cc1cccc(Cl)c1-c1c[nH]c2cccc(O)c2c1=O
COc1ccc(-c2cccn3c(-c4ccc(F)cc4)c(NC=O)nc23)cc1
O=CN1CCN(c2ccc([N+](=O)[O-])cc2)C(=O)C1Cc1ccc(Cl)cc1
Cc1cc2c(nn(-c3ccccc3)[n+]2[O-])c2c1no[n+]2[O-]
Cc1cc(N)c(C2CN(C=O)CCC23C(=O)Nc2ccccc23)[nH]1
COc1ccc(NC2=NN=C(S)[SH]2Cc2cccc3[nH]cnc(=O)c23)cc1
CC(=O)N1CC(c2ccccc2)NCC1c1ccc(-c2nc(C)c(-c3cnccc3N)c(C)n2)c(F)c1F
N#CC1CC(C2CCC(N)(c3ccccc3)N2)N(C=O)C1
NS(=O)(=O)c1c(F)ccc(O)c1SC(F)(F)C(F)F
CC(NC(=O)C1CC1)c1cnc2n1C(C)(c1cccs1)CNC2
COc1ccc(OCC2(C)CCN(C=O)CC2c2nncn2C)cc1
C=C(C)C(=O)OC1(O)CCCC2C(C)C(=O)C(C)(C(C)CCCC=C(C)C(=O)OC)CC21
CSc1ccc(S(=O)(=O)N(CC(C)C)CC(O)C(Cc2ccccc2)NC(=O)OC23CCCC2OCC3)cc1
COc1cc(C2CC3(N=C(N)C(N4CCCC4)=N3)C(Cl)(CO)c3ccccc3O2)ccc1C
Cc1c(N)c(=O)n(-c2ccccc2)n1-c1nc2c(-c3ccco3)nc(Br)nc2[nH]1
CCOc1ccc(-c2cc(C)c(C(C)(C)C)cc2C(C)(C)C)cc1
CCOCCn1c(N2CCCCC2N(C(C)=O)C2CCC2)c(C2CC2)c2nc(C)ncc21
CC1(c2cccc(NC(=O)c3ccc(C#N)cn3)c2F)OC(N)=NCC1(F)F
COC(=O)c1ccc(C(=O)NC(C)CC(O)c2ccccc2)cc1
CC(=O)OCC1=C(OC(C)=O)COC(OC(=O)c2ccc(OC(C)=O)cc2)C1
O=C(CCCCCc1ncc[nH]1)NCCc1ccccc1
O=c1cc(NS(=O)(=O)c2cccc3ccccc23)nc(O)n1CC(F)(F)F
CCCC(C)S(=O)(=O)NCCNC(=O)C1=NOC2(C=CC(=O)C(Br)C2(Cc2ccccc2)c2ccc(O)cc2)C1
NCCC(O)CC(=O)NC1CCC1
CC(C)C(=O)NC(CC(=O)O)c1ccc(Br)cc1
Cc1ccc(-n2c(C)nnc2SCC(=O)NC2COc3ccccc3O2)cc1C
CN(Cc1ccc(F)cc1)N=Cc1ccc(Br)cc1
COc1ccc(NC(=NC(N)=S)c2ccccc2)cc1
O=C(O)CCc1cc(-c2cc(F)cc3sc(F)nc23)co1
COc1ccc(C(=O)C=CNc2ccc(C)cc2)cc1
CCC1(C2(O)CC(N(C)C)C(C)(O)CO2)CC(O)C(=O)OCC2OC(=O)OC2(O)C(C)C(O)CCC(C)(c2c(N)cc(-c3cc(C)c(C(=O)O)cc3OCO)cc2N)C(C)(O)C1C
CN(Cc1ccccc1)C1CCS(=O)(=O)C1
COc1cc(O)ccc1N1c2ccccc2NC(=O)C2CCCN21
O=C(Oc1cc(=O)c(CN2C(=O)c3ccccc3C2=O)co1)c1ccc(F)cc1
COc1ccc(Oc2ncccc2-c2ccc3c(c2)CCN3C=NO)cc1
COc1ccc(-n2cnc3c(NC(=O)C4CCC(C)CC4)cccc32)cc1
CC(O)C1(N)CCNC1
Cc1ccc(-n2nncc2-c2ccccn2)cc1NC(=O)c1ccc(CN2CCCCC2)cc1
COc1cn(-c2cc(F)c(N3CCC3N)cc2F)c2nc(N3C(F)CCC3(N)C(=O)O)ccc2c1=O
Oc1cc(C(F)(F)F)c(-c2ccc(Cl)cc2)c2c1[nH]c1ccncc12
CC(C)CCNC(=O)CN(c1ccc(Cl)cc1)S(C)(=O)=O
COc1ccc(OC)c(C=CCCCCC(C)NCC(O)c2ccccc2)c1
CC(=CCc1[nH]c2ncnc(N=C(O)C(C)O)c2c1C)CCCC(=O)NS(=O)(=O)C1CC1
CN(C)C1CCC(N(C)C(=O)Cc2cc(Cl)ccc2Cl)CC1
Cc1cc(NC(=O)COC(=O)C2CCc3c(nc4sccc4c3N)C2)cc(S(=O)(=O)N(C)C)c1
CCOc1ccc2oc(=O)c3c(c2c1C)CC(N)(CCn1cncn1)NC3
CC(=O)NC(Cc1cccc2cc[nH]c12)C(=O)NCC1CC(=O)O1
COc1cc2cc(C=CCO)n(-c3ncc4ccc(N)cc4n3)c2cc1OC
CC(C)(C)CN(C(=O)Cc1ccc(Cl)cc1)c1cccc(C(F)(F)F)c1C(F)(F)F
CC(C)OC(=O)c1ccnc2c1N(C(=O)OC(C)(C)C)C(C)C(C)(C)N2
O=c1cnc2c(-c3cccs3)nc(N3CCNCC3)nc2n1Cc1ccco1
O=C(O)c1c(CN2CCOCC2)n(O)c(=S)[nH]c1=NOc1ccccc1
CCCC(CC1(C(=O)NCCc2ccc(Oc3ccccc3)cc2)CCCC1)C(=O)O
COC(=O)C=CC1OCC2(CO1)C(=O)C1CCN2CC1
NCCCNC(=O)C(Cc1ccc(O)cc1)NC(=O)C(Cc1cccc2cc[nH]c12)NC(=O)OCc1ccccc1
CC(C)c1ncc(C#CP(=O)(O)CC(O)CC(=O)O)c(-c2ccc(F)cc2)c1-c1ccc(F)cc1
O=CN1CCC2(CC1)OCC(c1ccc3sccc3c1Cl)O2
C=NNC(=N)Nc1nc(=O)c2[nH]c(-c3ccccc3)nc2[nH]1
CCOC(=O)C1(Nc2ccc(F)cc2)C=C(N)C(=O)N1
CCC(CNC(C)(C)C)n1c2ccccc2c2c3c(c4c(c21)CCc1n[nH]cc1-4)C(=O)NC3N
O=C1SC(=Cc2ccc(OCc3ccccc3)cc2)C(=O)N1Cc1cnnn1Cc1ccc(F)cc1
CC(=O)NC(c1ccc(OC(F)(F)F)cc1)c1ncc(-c2ccccc2)s1
Cc1ccc(N)cc1NC(=S)NCc1cccc2ccccc12
CCC(CN1CCOCC1)n1c(C)nc2cnc(NCc3ccc(C4CCCC4)cc3)nc21
O=C(O)COc1ccc(C=c2[nH]c(=O)c(=Cc3ccc(Cl)cc3)[nH]c2=O)cc1
N=C(N)NCCCN(CCCCNCCCN)C(=N)N
CCCCOc1noc2c1CNCCC2
N=C(CS)NCCC(=O)c1ccccn1
Cc1ccc(NC(=O)c2cccc(S(=O)(=O)NCc3ccc(Cl)cc3)c2Cl)cc1
OCC=CC#CCCCC#CCC=CC#CCCCO
COc1ccc(OC)c(C2(C(=O)OC(C)C)C=NOC2)c1OC
NC1(C2CCCCC2)CCCCC(=O)N1
CCC(C=CC1CCN(C=O)C1)=CC(C)C(O)C1(OC)CCC(C)C(C)(OC(C)=O)C(C)=C(OC(C)=O)C(C)=C(O)C(=O)OCCC=C(C)C=C(O)C1
CCC(C)C1(N)NC(=O)CNC(=O)CNC(=O)CNC(=O)CNC(=O)C(C(C)C)CC(CCCCNC(=N)N)C1CO
Cc1cc(N2CCN(CCc3ccc(NC(=O)c4cccs4)cc3)CC2)nc2ccccc12
CCOC(=O)CSc1ncc2ncnc-2[nH]1
COc1cc(C)c(CN(Cc2ccccn2)C(=O)NC2CC(OC3CCCO3)c3cnccc32)cn1
CC(=O)c1ccc(N(C(=O)c2cnns2)C(C(=O)NC2CCCC2)c2ccccn2)cc1
Cc1nc2nc(Nc3ncccn3)nc(N3CCN(C)CC3)c2s1
COC(Cn1c(S)nc2c(S)cccc2c1=O)OC
N#Cc1ccc(-c2nnc(N)nc2N)cc1
C=CCOC(=O)N1CCC(n2ncc3c(N4N=C5C(=Cc6cc(F)ccc6F)C(=O)NCC5(C)C4N)nc(-c4cc(OC)ccc4OC)nc32)CC1
CCOC(=O)C(C)NC(=O)C(C)NC(=O)OCc1ccccc1
CC1=CCCC(=O)OCCNC(=O)CC1(CC(=O)NCCOc1cccc2ccccc12)CC(=O)OC(C)(C)C
CCOC(=O)C1(C)NC(=O)NC=C1COC(=O)CN1CC(C)OC(C)C1
CC(=O)C1=C2C(CCC1=O)C1=C3C2C(=[OH+])c2cccc(O)c2N3C(C(C)O)O1
CN(C)c1ccc(-c2nn(C(=O)N3CCN(S(=O)(=O)c4ccccc4)CC3)cc2C#N)cc1
Cc1ccc(C(=O)c2cc3c(CC4CCN(C=O)C4)ccc(C)c3[nH]2)cc1
C=C1C(=O)NC(=O)c2ccc(-c3ccco3)c(Nc3ccc(N4CCN(C=O)CC4CCC)cc3)c21
COc1ccc(CNC2CC(C(=O)Nc3cc(OC)ccc3OC)Cc3ccsc32)cc1
CCN1CCCCCC1Nc1cccc2c(OC)cc(C#CCNC(=O)c3cccc(=O)n3C(C)c3cccc(F)c3F)nc12
NC1(CN2CCCC2)NC(=O)c2c1cc1c3c(ccc1c2C1Oc2ccccc2O1)OCO3
CC=Cc1c(OC)cccc1OC
COC1CCC(NC23CCCC2(C24CNC(N)(CN2C=O)C4)CCC3)CO1
NC1CC2(NCC3NC(=S)C2(c2ccc(Cl)cc2)N3)C(Cl)S(=O)(=O)C1
COc1ccc(CCNC(=O)c2nc3n(n2)C(=O)CCN3)cc1
CN1CCN(c2ccnc3[nH]cc(S(=O)(=O)c4ccccc4)c23)CC1
COC(=O)C(=O)n1ccc2cc(-c3ccc([N+](=O)[O-])cc3)ccc21
CC(=O)NC1OCC(OCCCCCCOc2cc([N-][N+]#N)ccc2I)(C(=O)O)C(O)C1C(O)C(O)CO
Cc1cc(=O)n(C2CCC(C(=O)NC(Cc3cccc4nc(C=O)oc34)C(=O)O)O2)c(=O)[nH]1
COc1ccc(-c2nc(Cn3nncc3-c3cc(C)cs3)no2)cc1
CN(C1CCC2c3ccccc3CCN2C1)S(=O)(=O)c1ccc(Cl)cc1
CC(C)(C)NS(=O)(=O)c1ccc(-c2cc(-c3c(C(F)(F)F)ccnc3N)ccc2F)cc1
c1ccc(C2CNCc3nncn32)cc1
O=C1OCc2cccc(NC(CC(F)(F)F)c3cccc4c3C(=O)OC4)c21
O=CN1CC2OCC(COc3ccccn3)C2C(c2cnccn2)C1
CCn1cnc2cnc(N(C)C3(CO)OCCC3(O)O)nc21
Cc1cccc(F)c1
C=C(Cl)c1[nH]c(=O)n(C2CC(Cl)(Cl)C(CO)O2)c(=O)c1OCc1ccccc1
N=C1NCCN1c1cc(-c2nc(-c3ccccc3)c(-c3ccc(N4CCNCC4)cc3)n2Cc2ccccc2)ccc1Br
NC12c3ccc(Cl)cc3C(S)(Cc3n[nH]cc31)N2[SH](=O)=O
COc1ccc(OC)c2c1CC(CCNS(=O)(=O)c1ccccc1)N(C=O)C2
Cc1nc2c(nc(-c3ccc(F)cc3)n3ncnc23)[nH]1
COc1cc(F)cc(-c2cc(F)ccc2CC(C#N)NC(=O)C2C3CCC2NC3)c1
CCC(NC(C)=O)C(=O)NC(CCCCN)C(=O)NC(C(=O)NC(CCCCN)C(=O)O)C(C)CC
COc1ccc(CCNS(=O)(=O)c2nn(CC(N)=O)c(C)c2C)cc1
C=CC(COC(C)=O)NC(=O)C(C)c1ccc(CC)cc1
Nc1[nH]c2c(C(=O)O)c(I)c(O)cc2c1-c1ccc(NC(=O)CCC(N)C(=O)O)cc1
O=C(O)C1(Oc2ccc(C3CC3)cc2)COc2ccccc2O1
CCOC(=O)C1(Cc2ccc(I)cc2)CCC(N2CCCC(N)C2)CN1
CC1(N)CNC(OCc2ccccc2)CN1C(=O)c1ccco1
O=C(OCCN1C(=O)c2ccccc2C1=O)c1cc(O)cc2ccccc12
O=C(O)C(O)=CC(=O)C1CCc2ccccc2C1
COc1ccc(OC)c(C2c3cc4c(cc3CC3(OC5COC6(c7cccs7)C(O)OCOC6C5O)COC(=O)C23)OCO4)c1OC
CC(C)C(OC(=O)c1ccccn1)c1cccc2c(=NNC=O)c3ccccc3[nH]c12
CNC1(C(=O)NCc2cccc3scnc23)CCN(c2ncc(C)cn2)CC1
COc1ccc(-n2nncc2C(=O)NC2(O)C=CN3C(=O)C(COC(C)=O)(C(=O)O)C3C2)cc1OC
CC(Oc1ccccc1)c1nc(-c2ccc(C3CCCCN3)c3cc[nH]c23)no1
COc1cc(OC)cc(C(=O)OCc2c(N3CCN(c4ccccn4)CC3)c(=O)c3c(OC)c(OC)cc(OC)c3n2C2CC2)c1
COc1cccc(OC)c1CC(NC(=O)C(C)C)C(=O)NC(CC(C)C)C(=O)NC(CC(C)C)C1CC(C(=O)NC(Cc2ccccc2)C(=O)O)N(C=O)C1
OC(CNc1nccc(-c2cncc3ccccc23)n1)c1ccc(Cl)c(Cl)c1
COc1ccc(Cl)cc1NC(=O)c1cnc2cc(-c3ccccn3)ccc2c1C
Cc1nn(C)c(C)c1S(=O)(=O)N(C)CC(=O)Nc1ccc(F)c(Br)c1
O=C(c1ccccc1)c1cc(N2C(=O)C(c3ccccc3)=C(c3cc4ccccc4[nH]3)C2=O)c[nH]1
COC(=O)CCn1c(SCCCCC(=O)C2(O)C=C(C)C(=O)O2)nc2c(I)cc(I)cc21
FC(F)(F)c1ccc(-c2ncc(-c3ccc(-c4ccccc4)cc3)[nH]2)cc1
CN1CCCCC1c1cccc(O)c1Cl
CC(C)(C)C1(CO)NC(=O)c2c(cnc3c2CN(C=O)CC3c2ccccc2)C1(N)c1ccco1
CCOC(=O)C1(c2cccc(=O)n2C)CCCCN1
COc1ccc(C(=Cc2ccc(N(C)C)cc2)CN2CCOCC2)cc1
COc1ccc(C(=O)NCCN2CCN([SH](=O)=O)C(S)C2)cc1
C=C(C)C(NN=N)(C1C=CC(=O)O1)C(C)(C)OC(C)(C)O
CCCCCCCc1c(O)cc2oc(=O)ccc2c1C
CC(C)N1CCN(C(N)=O)C(N)C1
CC(C)(C)c1ncc(CSC2CCN(C(N)=O)C2N)o1
NC(=S)N1C2CCCC1C(N)(CN1CCOCC1)C2
COc1ccc(OC(=O)c2ccccn2)cc1C=NNC(N)=S
CNC(=O)OCCSc1ccc(CCI)c(S(=O)(=O)NC(=O)c2c(OC)ccc(OC)c2OC)c1
O=C(NCC(F)(F)F)c1ccc(S(=O)(=O)Nc2ccc(Cl)cc2)cc1
CC(C)Oc1cc(C(=O)O)cs1
CCc1nc(Nc2ccc(OC)cc2OC)nc2c1oc1ccccc12
Nc1ccc2c(c1)NC(=O)C21NCCC12Cc1cc(I)ccc1C2=O
N#Cc1c(N)nc(Sc2ccc(Cl)cc2)c(C#N)c1-c1ccccc1
CC(C)c1ccc(NC(=O)N(C)Cc2ccc3ccoc3c2)c(C(=O)NC2CC(N)(Cc3ccccc3)CCN2)c1
CCOC(=O)C=CCOc1ccc(OC)cc1
CCOC(=O)C(C)Sc1ncnc2cccc(-c3ccc4[nH]ccc4c3)c12
C=C1COc2ccc(OCC)c(-c3ccccc3)c2C1=O
Oc1cccc(C(O)C2Oc3ccccc3O2)c1O
CN1CCN(C=O)CC1CC1(C)CC(=O)N(C2CCCCC2)C2CCc3ccccc3C21
COc1cccc2c(=O)c3c(-c4cc5c(F)cccc5[nH]4)cccc3sc12
CC(C)C(=O)NCC1(N(C)C)CCCCC1
Cc1ncc(C2(N)CC(c3ccn(C)n3)OC3CCNC32)s1
COc1cccc2c(OC3=CC(=O)C=C(C(C)C)C3=O)c(C(=O)OC(C)(C)C)ccc12
CN(C)S(=O)(=O)Cc1ccc([N+](=O)[O-])cc1
N=C(N)c1cnc2c(-c3ccco3)cccc2n1
CC1CC2C(C(O)C(C)C3CCC(C4C=CC(=O)O4)C32)C2CCC(OC3OC(O)(CO)C(O)CC3O)CC12
CCOC(=O)C12CC3(C)COc4ccc(C)cc4C3N1C(=O)CNC2=O
COC(=O)c1c(Br)cccc1-n1cccc1
NC1(Cc2ccc3c(c2)C(=CC(=O)O)c2ccccc2OC3)CCCNC1C(=O)O
O=C1NN(c2cc(Cl)ccc2Cl)C(=O)C1=Cc1ccc(Br)cc1
COc1cccc(S(=O)(=O)N(CC(C)C)CC(O)C(Cc2ccccc2)NC(=O)OC23OCCC2CCO3)c1Cl
CSc1ccc(C=C(CN(C)C)C(=O)NC2CCCCC2)cc1
CC(C)C1(C)C(C)CCC2c3ccccc3C(=O)C(C)(C(=O)O)C21
C[N+](C)(CCCCc1ccccc1)CCc1ccccc1
Cc1nn(C)c(C)c1C12CCN(C=O)CC1N(c1cccnn1)C2
C=C(C)C1=C(C)C(=O)C(C)=C2CC(C)(O)C3C4CCCC4CCC3C21
COc1cc(OC)c(Cl)c(-c2cc3ccccc3c([SH]3C=CN=C3N[SH](=O)=O)n2)c1
O=S(=O)(Nc1cccc(Cl)c1Cl)c1ccc(Cl)cc1
Cc1ccc(CN(C)c2c([N+](=O)[O-])cc(C(F)(F)F)c([N+](=O)[O-])c2[N+](=O)[O-])cc1
O=C(O)N1c2ccccc2CCc2cc(O)ccc21
CCOC(=O)C=C(O)CSc1nnnn1-c1ccc(Cl)cc1
CCc1ncc(C2(c3noc(C)c3C)CCN(C=O)CC2)s1
Cc1ccc(NC(=O)c2ccc(S(=O)(=O)N=C(N)N)cc2)cc1C(=O)O
COc1ccc(OC)c(-c2c3c(cc4c2OCO4)CC2C(=O)OC(Nc4ccc(F)cc4)C2C3)c1O
Cc1ccc(C(=O)Nc2ccc(Cl)cc2)cc1Oc1ccc(C(=O)O)cc1
N#CSCc1nc2cccc(Br)c2c(=O)n1OCCCCCl
NC(=O)N(c1ccc(Oc2ccccc2)cc1)N1C(=O)CCCC1=O
Cc1nccn1C1(F)CC(OCc2ccccn2)N(c2ncccn2)C1
C#CCN
NC(=O)c1ncnc2c1ncn2-c1ccc(NC(=O)Nc2ccc(F)cc2)cc1
COc1cc(C=Cc2ccccn2)c(OC)c(OC)c1
CCCCN(CCCC)C(=O)c1cc(C(=O)NC(Cc2ccccc2)C(O)CNC2CCC(C)CC2)cc(-c2ccccc2)c1
COc1cccc(C(C#N)(CCCCCCCN)Sc2ccc(C(F)(F)F)cc2)c1OC
CCCCN(CCN1CCCCC1Cc1ccc(O)cc1)C(=O)c1ccccc1
Cc1ccc(-c2occc3cc(=O)n(O)c(=O)c2-3)cc1
CN(C)CCCOc1ccc(N(C(=N)C[N+](=O)[O-])c2ccccc2)cc1
CC(C)CNC(=O)CCCCCCCc1nn(-c2ccccc2)c(=S)[nH]1
CCCc1nc(-c2cccc(=O)[nH]2)c(CC)n1Cc1ccc(-c2ccc([N+](=O)[O-])cc2)cc1
Cc1ccc2c(c1N1CCN(CCO)CC1)C(=O)C=C(O)C2=O
CCOc1ccc(-c2nc3c(C)cnn3c(C)c2CCC(=O)NCc2ccc(OC)cc2OC)cc1
CC=C1OC(=O)C(O)(C(C)CCC=C(C)CC=C(C)CCC=C(C)CCCC2C=C(C)C(C)CC2)C1=O
C=CC(C)Cc1c(O)c(CC(C)C=C)c2c(=O)c3c(CC(C)C=C)c(O)c(O)c(OC)c3oc2c1O
NC(=O)c1cc(NCc2ccc(NC(=O)c3ccc(OC(F)(F)F)cc3)cc2)cc2ncncc12
COc1ccc(N(C)S(=O)(=O)c2ccc(C3CN(C=O)CCN3c3ccccn3)cc2)cc1
Cc1cc2cccc(-c3ccccc3)c2[nH]c1=O
Cc1nc(CCOc2ccc(CN(CCc3ccccc3)CC(=O)O)cc2)c(-c2ccccc2)o1
CC1CCC(N)(CCOc2ccc(C(=O)CNc3nccc4sccc34)cc2)N1
CN(CC(=O)N(C(N)=O)C1CCCC1)Cc1ccco1
CCOC(=O)c1[nH]c2ncncc2c1-c1ccc(-c2ccccc2)cc1
Cc1ccc(CN2C(=O)C(C)(CN3CCCC3)Nc3ccccc32)cc1
CS(=O)(=O)Nc1ccc(Nc2c[nH+]c3c([NH3+])cccc3c2)cc1
O=C(O)CNC(=O)C(Cc1ccccc1)NC(=O)CCc1ccc(-c2ccc(C(F)(F)F)cc2)cc1
Cc1ccc(-c2nc(S)nnc2S)cc1
CCCCN(C)C1NCCCC1(N)C(=O)Nc1nc(C)cc(-c2ccc(Cl)cc2)n1
CC(C)c1ccc(C(C)(C)NS(=O)(=O)c2c(N)ccc3[nH]c(=O)oc23)cc1
Cc1ncc(CNC(=O)C2CCCC(=O)N2CCOc2ccccc2)[nH]1
Cc1nc(NCCc2ccccc2)cc(C2CCCN2)n1
CC(=O)NC(CC(C)C)C(=O)NC(CC(C)C)C(=O)NC(C=O)CCCN(C(=N)N)[N+](=O)[O-]
Fc1ccc(N2CCN(CCCCOc3cccc4ccccc34)CC2)cc1
O=C1CN(S(=O)(=O)c2ccc(Cl)cc2)C(=O)C(Cc2ccccc2)CN1
COC(=O)c1ccc(NC(=O)C2(c3cc4ccccc4s3)CCOC=C2OCc2ccc(CO)cc2)cc1
O=C(Nc1ccccc1)c1ccc(C(=O)Nc2ccccn2)cc1
CC(=O)N(CCc1ccccc1)C(C)C1CC(C(=O)O)N(C=O)C1
COc1ccc(-c2nnnn2CC(=O)N2CCc3ccccc32)cc1
Cc1ccc(S(=O)(=O)N(C(N)=O)c2cccc(C)c2Cl)cc1
CN(CC(=O)Nc1ccc(N(C)C)cc1)C(=O)c1cc(O)cc2ccccc12
O=C(O)C(O)=CC(=O)c1c(O)ccc(O)c1O
NC(=O)C(CCC(F)(F)F)N(C(=O)C(Cc1ncc[nH]1)NS(=O)(=O)c1ccc(Cl)cc1Cl)C1Cc2ccccc2C1
COc1c2ccc(NCCCCNC(=O)NC3CCCC(N)(c4ccc(N)cc4)N3)cc2nc2cccc(Cl)c12
COC(=O)c1ccc(C(NC(=O)OCc2ccccc2)C(F)=CC(C)C(=O)NC(C(=O)C(F)(F)F)C(C)C)cc1
COc1cc2ncncc2c(OC)c1N
CCCCCCCCCCCCCCCC(=O)NC(CO)C(C)O
CC1CC(NCc2ncc(-c3cccs3)o2)C2C(C)C1C2C
Cc1c(O)c(C2(C)CC2)c(S(=O)(=O)c2cccc(F)c2F)c(O)c1F
O=CN1CCCC2(c3cccc4[nH]cnc34)c3c(O)cccc3CCC12
Cc1ccc(S(=O)c2csc3c(N)nc4c(N)nnn4c23)cc1
NC(=S)N1CC(C=NNC(=O)c2ccccc2)CC1(N)c1ccccc1
O=S(=O)(O)c1cc2cc(-c3ccccc3)ccc2c2ccccc12
O=C(NCc1ccc(F)cc1)c1nocc1-c1ccc(O)cc1
N#[N+][N-]c1nn2cnnc2c(C(F)(F)F)c1NCC1CCOCC1
COc1cc(F)cc(CCC(=O)NN=Cc2ccc([N+](=O)[O-])cc2)c1
CN(Cc1ccccc1)S(=O)(=O)CCc1ccc(F)cc1
CC(=O)C1(O)CCC2C(=C(O)C(C)C3C4C(O)CCC4CC(C)C23)C1O
CC(=O)OCc1nc(N)cc2c1C(=O)C(C)=CC2=O
Cn1cc([N+](=O)[O-])c(C2CN(C=O)CCN2c2ccccn2)cc1=O
CC(C)CN(CCc1ccccc1)c1nc2c(c(=O)[nH]c(=O)n2C)n1C
CN(c1cc(-c2ccccn2)c2c(Cl)c[nH]c2c1)c1cccc(N)n1
CCn1c(CCCCOc2ccc(C)cc2)nnc1SCc1c(NC=O)noc1C
O=C(O)c1cc(F)cc2c(=O)c(N3CCN(Cn4nnn(-c5ccc(C(F)(F)F)cc5)c4=S)CC3)cn(C3CC3)c12
O=C(Nc1nnc(-c2ccccn2)s1)c1cc2ccccc2o1
C=NN1C(=O)C(c2ccc(F)cc2)(c2cccc3ccccc23)SC1=S
CC1=C(NC(=O)C(N)C2CCCC2)CSC2(C(=O)O)CC(=O)N12
CCCCS(=O)(=O)C(C[N+](=O)[O-])C(Oc1ccc(-c2ccc(F)cc2)cc1)C(=O)O
COc1ccc(NC(=O)c2sc(N)nc2N)cn1
CCOCn1c(=O)[nH]c(Cc2ccccc2)c(C=CC(=O)c2ccccc2)c1=O
Cc1ccc(S(=O)(=O)CC(=O)CC(O)C(O)C2CCN(C=O)C2)cc1
CC1(N)CC(=NO)C(O)(c2ccccc2)N1c1nc2c(c(C(=O)O)c1F)c(=O)ccn2C1CC1
Cc1ncc(-c2nn(-c3ccccc3)c(=S)n2C)o1
COc1ccc(-c2c3c(C)nn(-c4ccccc4)c(=O)c3nn2CCCN2CCCCC2)cc1
CC1(C2CCCC(=NNC=O)CC2)CSc2nncn21
O=C(Nc1ccc(Oc2ccc(F)cc2)cn1)c1ccc(-c2cc(F)ccc2F)c(C(F)(F)F)c1
O=C(O)C(=Cc1ccc(Cc2ccccc2)cc1)n1cncn1
O=C(CCCCCCCCCCc1ccccc1)CC(=O)NC1CCC(=O)O1
CNc1ccc(C2(c3ccc(C(C)(C)C)cc3)C=NOC2)cn1
C(#Cc1cccc2ocnc12)c1ccccc1
COc1cc(O)ccc1C=CC(=O)C(CCc1cccc(O)c1O)=C(O)C=Cc1ccc(O)cc1
Cc1cnc(S)nc1S
COc1ccc(N2CCN(CCCn3ccc4ccc(-c5ccccc5)cc43)CC2)cc1
CCc1c(O)cc(C(C)=O)cc1OCCCCCC1(C)c2cc(O)ccc2OC1C
O=C(O)c1cc(I)c2c(c1OCc1ccc(OC(F)F)cc1)CC(C=Cc1ccc(Oc3ccccc3)cc1)N(C(=O)I)C2
N#Cc1ccc(C2(c3ccc(C(=O)NCC4COCCO4)cn3)CCN(C=O)CC2)cc1
Cc1ccc(S(=O)(=O)c2nc3cc(C(F)(F)F)ccc3nc2OCC(O)CO)cc1
COc1ccc(C(=O)CCC(C)=CC=CC(=O)NC23CC4CC(CC(C4)C2)C3)cc1
COc1ccc2[nH]ccc2c1C(=O)NC(C)C
COc1ccc(O)c(C(=O)OCCN2CCCCC2C(O)(c2ccc(F)cc2)c2ccc(F)cc2)c1
CCCC(=O)Nc1cc(C)ccc1-c1nc(-c2ccccc2)c(-c2ccccc2)o1
FC(F)(F)c1ccc(CN2CCCC2)cc1Cc1ccc(CN2CCCC2)cc1
CC(C)c1nc(-c2ccc(NC(=O)C3CCCO3)cc2)c(-c2ccc(C(=O)NCCCn3ccnc3)cc2)s1
COc1ccc(-n2cnnn2)cc1S(=O)(=O)NCc1ccccn1
Cc1cc2c(OC3OCC(CO)C(O)(O)C3O)ccc(C(C#N)=CC#N)c2o1
CCC(C)C1=CCC(O)OC12CC1(C)OC(=O)C3C=CCC4OCC(=CC=CC(C)(O)CC=CCC(C)(O2)C1(C)OC1CC(OC2(OC)OCC(C)CC2NC(=O)CN(C)C)C(OC)C(C)O1)C43
Cc1cccc(Cl)c1-n1ccn(CC(=O)Nc2ccc(F)cc2)c(=O)c1=O
CCC1CC(=O)c2cn(-c3cc(C)ccc3C)nc2C1(C)C1CCCC1
CC(C)Nc1nccc2ccc(-c3ccc(NC(=O)C4CCC4)cc3)cc12
C=CC1(C)CC(C(=C)C)CC(C(=C)C(=O)C=Cc2cc(F)ccc2F)C1
FC(F)(F)c1cccc2[nH]c(-c3cnc(Cl)nc3)nc12
CC(NC(=O)C12CC3CC(CC(C3)C1)C2)C(=O)NC(C#N)c1ccc(C(C)O)cc1
CC(=O)c1c(N)cc(O)c2cc[nH]c12
Cc1ncc(S(=O)(=O)N(C)C)n1Cc1cccc(F)c1F
O=C(c1ccccc1)C1CCN([SH](=O)=O)C(S)C1
NC(=S)N1CC2CC(Cn3c2cccc3=O)C1(N)Cc1ccc(F)cc1
COc1ccc(C2CC(c3ccc(N)cc3)N(C=O)C2)cc1
CC(=O)Nc1ccc(OCc2cc(=O)oc3c(C)cccc23)cc1
O=P(O)(O)C(O)(Cc1ccc2sccc2c1)P(=O)(O)O
COC(=O)COc1cc(CCOc2c(O)cccc2C(=O)C=Cc2ccc(O)c(O)c2)ccc1[N+](=O)[O-]
O=C1C=C(C=CC=Cc2ccccc2)c2ccccc2C1=O
Nc1cnc2[nH]c(=O)n(CCCc3nc(-c4cc(F)ccc4F)no3)c(=O)c2n1
CCCCCNC(=O)C(Cc1cccc(OCC(=O)O)c1C(=O)O)NC(=O)C(CCCC)NC(=O)CCCCNC(=O)c1ccc(-c2ccccc2)cc1
NS(=O)(=O)Cc1cnc(O)nc1O
CC1(C)CCCN(S(=O)(=O)c2ccc(Cl)cc2C(=O)Nc2ccccn2)C1
COc1ccc2c3c1OC1C(=O)CCC4C(NCCC314)C2(N)C1CC1
NC1(C2CC2c2cc(-n3cnnc3)c3[nH]ccc3c2)CCCC(c2ccccn2)N1
CCCc1cc(C(=O)O)cc2c1ncn2Cc1ccc(-c2ccc(-c3noc(=O)[nH]3)cc2)cc1
COc1cccc(CNS(=O)(=O)c2nn(C)c(C)c2C)c1OC
COc1c2c(c(OC)c3c1OCO3)C1Cc3ccc([NH3+])cc3C[NH+]1CC2
NC1=NN=C(N[SH](=O)=O)[SH]1c1ccc(N)cc1
CCCCC(CC)CNC(=O)Oc1cc(O)cc(C(=O)c2ccccc2)c1
COC(=O)c1c(C#N)c(-c2ccc(N)cc2)cc(=O)n1CCc1ccccc1
CN(C)CCNC(=O)CN1C(=O)NC(c2ccc(Cl)cc2)C1=O
COc1cccc(CNC(=O)c2cc3c(C)c(C)ccc3n2CC2CCN(C=O)C2)c1OC
CC(C)(NC(=O)CCCN1CCCCC1CNc1ccc2c(c1)CCC1(CCCC1)O2)C(=O)O
CC1(C#N)c2ccccc2OC(C)(N2CCCC2=O)C1O
COc1cc(O)c(C(=O)NN=CCSc2nnc(-c3ccccn3)n2C)cc1OC
CCc1[nH]c(SCc2ccc(C)cc2)nc(=O)c1Cc1ccccc1
FC(F)(F)c1ccc(SC(C2CC2)N2CCN(c3ncccn3)CC2)cc1
CCCCCCC1CN(C=O)CCN1C1c2ccccc2-c2ccccc21
CC(C)c1ccc(-c2ccc(S(=O)(=O)N(C)C)cc2)c2c1CN(C=O)CC2
O=C(NS(=O)(=O)C1CC1)C1CCCCCC=CC2(OC(=O)N3CCc4ccccc43)C(NC(=O)C3CCCN3C1=O)C2OC(=O)N1Cc2ccccc2C1
COc1ccc(C2(C(=O)Nc3ccc(C(=O)NC(C)(C)C)cc3)CCCN2CC(O)C(Cc2ccccc2)NC(=O)OC(C)(C)C)cc1C(C)C
CC1(CC(=O)NCc2ccc(Cl)cc2Cl)CCCN(C(=O)CO)C1
CCc1ccc(Oc2cc(Cl)ccc2C#N)c(C(C)C)c1O
COc1ccc(CC(c2ccccc2)N2CCN(C3(c4cccc5ccccc45)CCN(C=O)CC3)CC2)cc1
NC(=O)N1C(c2ccccc2)CN(c2ncns2)CC1(N)c1ccccc1
ON=Cc1nc2cccc(C3Oc4ccccc4O3)c2o1
Cc1cc(C)cc(NC(=O)C2CCN([SH](=O)=O)C(S)C2)c1
CC(C)C1CCC(N)(C(=O)N(C)CC2CN=CN2)c2c[nH]nc21
C=C(COC(C)=O)C1(O)CCC(c2ccccc2)=CC1(C)O
CC(C)Nc1ccc(N=Nc2ccc(C(=O)O)cc2)c(N=Nc2ccc(C(=O)O)cc2)c1
CCCNC(=O)Cn1c2ccccc2c2cnn(Cc3nc(-c4ccco4)no3)c(=O)c21
CNC(=O)N1CCC(C2CN(C(=O)OC)C(COc3ccc(OC)cc3)c3c(OC)cccc32)C1
Cc1ccc(NC(=O)c2cccc3c(=O)ccoc23)cc1
Cc1c(-c2ccco2)c(CC2CCCC2)c(Br)n2c(C)cnc12
C[NH+]=c1cc2sc3c([NH3+])c(C#N)ccc3cc-2c(O)c1
Nc1ccc(C(=O)O)c(F)c1-n1nc(C(=O)O)c2ccc3ccccc3c21
CCCCC(NC(=O)C(Cc1ccccc1)NC(=O)Oc1ccccc1)C(=O)NC(CC1CCCCC1)P(=O)(O)Oc1ccccc1O
COC1(OP(=O)(O)OC2(CO)OCC(O)CC2(O)Oc2ccccc2)OC(CO)CC(O)C1O
CCc1ccc(-c2ncc(CNCCS(=O)(=O)c3ccccc3)o2)cc1
CCOC(=O)c1c(C)cn2ncnc(Nc3cc(C(=O)NCCO)ccc3C)c12
COc1ccc(C2(c3ccc(OC)cc3)CSc3nncn32)cc1
C[n+]1ccccc1C1(CCn2cc(C(=O)c3cccc4ccccc34)c3ccccc32)CCN(C=O)CC1
Nc1nncc2ccc(-n3cc4c(n3)CCC4)c(-c3ccc(O)cc3)c12
CCCCN1C=CC(c2ccc(-c3ccc(C(=O)O)cc3)cc2)C2=C1C(C)(C#N)C(C)C(c1ccccc1)C2=O
CNC1(C)CC(c2n[nH]c3c2c(=O)[nH]c2c(C)ccc(N)c23)CN(C=O)C1
CC(=Cc1ncc(C)s1)C1=CC(C)COC(=O)C(O)CC(C(C)(O)O)C(=O)CCC(C)CCCC1
COC(=O)c1ccc(NC(=O)N2CC3CC(CNC(=O)C4CC4)C(C2)O3)cc1
CCC(C)c1c2ccc(C(C)C)c1-c1nc(CC(C)C)[nH]c1C(=O)NCC(=O)NCC(=O)NC(Cc1ccc3cc[nH]c3c1)C2
COc1ccc2[nH]c3c[nH+]c([NH3+])cc3c2c1
CCN(C(=O)c1ccc(F)cc1)n1c(S)ncc(-c2ccc(F)cc2)c1=N
Nc1ccc2c(c1)sc1c(=O)[nH]c(=O)[nH]c12
CCCCCn1nncc1CN1C(NC=O)=NC(=O)C1C(C)CNC(=O)OCc1ccccc1
NN=c1[nH]cc(-c2ccc(Cl)cc2Cl)s1
COC1=CCC(OC)c2c(NC(=O)C=Cc3ccc(C(F)(F)F)cc3)cccc21
Cc1nnc(NC(=O)c2cc([N+](=O)[O-])co2)o1
CNCC(=O)NC(c1ccc(Cl)cc1)C(O)c1ccccc1
c1ccc(C2CCN(c3nc(N4CCOCC4)c4cccnc4n3)C(COc3ccc(CCN4CCCC4)cc3)C2)cc1
CC(CO)(NS(=O)(=O)c1cccc2ccccc12)C(=O)NCc1ccc(-n2cc(C#N)c(N)n2)cc1
COC(=O)c1cc(CNS(=O)(=O)C=Cc2ccccc2)co1
CC1(NC(=O)OC(C)(C)C)CCS(=O)(=O)C1
COc1ccc(CCNC(=O)C(C)C)c2cc(-c3ccccc3)ccc12
O=c1nc(SCc2ccccc2)n(-c2ccc(Cl)c(Cl)c2)cc1Cc1ccc(Cl)cc1Cl
COc1ccc(C2(OC)C(=O)c3ccccc3OC2O)c(O)c1
CC(C(=O)NCc1cc(SCCN(C)C)cc(C(F)(F)F)c1)c1cc(F)cc(NS(C)(=O)=O)c1
Cc1ccc2nc3c(nc2c1)C(=O)C(C)C(C)(N)C3
CCCC(O)c1ccc2nc(N)nc(N)c2n1
O=c1[nH]c2nc3c4c(ccc3cc2n1CCCc1ccc(F)cc1)OCO4
CCC(C)N1C(=N)Nc2cccc(Cl)c2S1(=O)=O
COc1ccc(N2CCN(C=O)CC2CSc2nnc(C)n2C)cc1
COCOc1ccccc1SCC1CN=C(N)S1
O=C(O)c1cccc2c(C3CCCCC3)c(C(c3ccc(Cl)cc3)c3cc(C(=O)O)n(-c4ccc(Cl)cc4)n3)[nH]c12
COc1ccc(C(O)c2ncc(-c3cccc4ccccc34)s2)cc1
O=c1c(Cc2ccc(OC(F)F)cc2)coc2ccc(O)cc12
CC(=O)c1cccc(C)c1S(=O)(=O)NCC1(C)CNC(N)(C(=O)NC2NCCCC2(N)C2C(C)=CC(=O)CC2C)Cc2ccccc21
CN1CCCCC1CCc1ncc[nH]1
CN(CC(=O)O)C(=O)c1nn(-c2ccccc2)c(Cl)c1Cl
CCCn1c(-c2ccc(OCC3CN(C=O)C3)cc2)nc2c(=O)[nH]c(=O)n(CCC)c21
CSc1nnc(CN2CCN(c3ccc(O)cc3)CC2)n1C(C)C
CCC(C)(C)NC(=O)C(c1ccccn1)N(C(=O)CNC1CCCCC1)c1ccc(C(C)(C)C)cc1
C=C(C)C1=CC(=O)C2C3(C)CC(C)(OC3=O)C1(C)C21CCC2=CC3=C(C(=O)O)C(=O)CCC3C21
O=CN1CCOC(C2CCCN3c4ccccc4N(CC(=O)NCc4ccc(Cl)cc4)C(=O)C23)C1
CCOc1ccc(N2C(=O)CCC2C(=O)NC2Oc3ccccc3O2)cc1
Cc1ccc(S(=O)(=O)N(NC(N)=O)C(Cc2ccc3[nH]ccc3c2)C(=O)NC(C)c2ccccc2)cc1
COc1ccc(C(=O)NC(CC(C)C)N2C(=O)CC2(C=Cc2ccccc2)N2CC(c3ccccc3)OC2=O)cc1
CCN(CC)C(=O)C12CCC(=O)CC1=NCC1C3CCCC3CC(C)C12C
O=C(C=Cc1ccc(O)cc1O)OCCc1ccccc1
CCN(C1=NC(=O)C(C(C)C)S1)c1ccc(OC)cc1
Cc1c(CNC(=O)C2Oc3ccccc3O2)nn2c1CN(CCc1ccccn1)CC2
COc1nc2ccccc2cc1NC(c1ccc(Cl)cc1)c1ccc(CN2CCCCC2)cc1
CCC1(c2ccccc2)C(=O)NN(c2ccc(Cl)cc2)C1=O
Oc1ccc(-c2ncc(-c3ccc(F)cc3)s2)cc1
CCC(C)C(=O)OC1C(OC(=O)C=C(C)C(=O)O)CC(C(C)C(=O)O)C2C1CC(C)C1C3CCCC3C(=O)C(C)(C)C12
N#Cc1ccc(-c2ccc(CC(C#N)NC(=O)C34CCC(CN3)C4)cc2)cc1
CN1CCN(C=O)CC1c1[nH]c2ncncc2c1-c1ccc(N(C(N)=O)c2nocc2C(C)(C)C)cc1
CCCCc1nc(C=Cc2ccc(OC)c(O)c2)cnc1C=O
O=[N+]([O-])C1(OCc2ccc(OC(F)(F)F)cc2)CCn2ccnc2O1
CCOCCCNC(=O)CCc1cc2c(cc1C)CN(C=O)c1cccnc1O2
Cn1ccc(-c2cc(C(=O)O)[nH]n2)n1
CC(C)N(C)C(=O)c1nc2nccnc2cc1C=Cc1ccc(F)cc1
COc1ccc(OC)c(Cn2cnc3cc(C)nc(NCC4CCCO4)c3c2=O)c1
CCCc1ccc(-c2c3ccoc3nc(=O)n2C2CC(O)(CO)CO2)cc1
COc1cccc(CCNCCCCCCCOc2ccc(C(=O)CCc3ccccc3)cc2)c1OC
COc1c(N)c(C)c(N)c2c1c(=O)cc(F)n2C
CC(=NN)c1ccc(OC(C)C)cc1
Cc1ccc(CCCC(CCC(=O)O)OC(=O)CCC(C(=O)O)C(=O)O)cc1
Cc1ccc(COC(=O)NC(CS(=O)(=O)Cc2ccccc2)C2CC(C(=O)NC(CCCCNC(N)=O)c3c(Cl)ccc4nc(C=O)oc34)N(C=O)C2)cc1
O=c1c(O)coc2ccc(-c3cccc(Cl)c3N3CCOCC3)c(OCCN3CCOCC3)c12
CCOC(=O)c1sc(N)nc1N
CCC(C(=O)NC1Oc2ccccc2O1)c1ccccc1
O=C(O)c1ccc(-c2ccc(Cn3cnc4cccc(-n5nccn5)c4c3=O)cc2Cl)cn1
O=C(O)CN1C(=O)CCC1(F)c1ccc(-c2ccc(F)cc2)cc1
O=C1CC(SCc2ccc(Br)cc2)C(=O)N1Cc1ccccc1
CCCCn1sccc1=O
CC(C)c1nc(-c2nnc(C3(NC(=O)Cc4ccccc4)CCC3)o2)cc(O)c1-c1ccccc1
CC(C)Oc1c(C2CN(C=O)CCO2)ccc2c(C(=O)NCc3cc(F)ccc3F)cn(C3CCCCC3)c12
CC(Oc1ccc(C(F)(F)F)cc1)c1ncc(-c2ccc(C(=O)O)c(Cl)c2)s1
CC1NS(=O)(=O)C2(c3cc(F)ccc3F)CCN(C=O)CCC12N
Cc1cccc2oc(NC(=S)NC(NC=O)C(Cl)(Cl)Cl)nc12
N#CC(C(=O)CSc1nncn1-c1ccccc1)c1nc2c(N)cccc2[nH]1
CC(NCc1ccc(OCCOc2ccc(C(=N)N)cc2)cc1)C(N)=O
N=C(N)c1ccc(C2(CC(=O)O)CCN(C(=O)c3nccs3)CC2)cc1
CC(=O)Nc1ccc(CCn2c([NH+]([O-])S(C)(=O)=O)nc3c([NH3+])cc(Cl)cc32)cc1
Cc1noc2c(Cc3cccc4ccccc34)nn(CC(=O)NN=Cc3ccccc3)c(=O)c12
N#[N+][N-]c1ccc(S(=O)(=O)Oc2ccc(CC(C(=O)O)N3Cc4ccccc4C3=O)cc2)cc1
Cc1cccc(Sc2[nH]c3c(Cl)cccc3c2C(=O)O)c1C
Cc1ccc(Oc2cccc3nc(NCCCCCCCNC4CCCc5cc6ccccc6nc54)ccc23)cc1
CN1CCN(c2c(N3CCC3N)ccnc2N)CC1
CC(C)N(C(=O)Cc1ccc(-c2cccc3sc(C(C(=O)NCCS(N)(=O)=O)S(C)(=O)=O)nc23)cc1)C(C)C
CC#Cc1ccc(C2(CO)NCC2(N)c2cccc3ocnc23)cc1
CCCN(CCC)C(=O)c1ccc(C(=O)NC(Cc2ccccc2)C(CCCCN)NC(=O)C(Cc2ccccc2)NC(=O)C2CC(N)(Cc3ccccc3)CCN2)cc1
COc1ccc(-c2c(NCc3ccc(Cl)cc3)ccc3ncn(CC(N)=O)c(=O)c23)cc1
CC(=O)NCCNc1ncnc2cccc(-c3ccccn3)c12
Cn1c(=O)c2c(ncn2CC(=O)Nc2ccc(S(=O)(=O)N3CCCC3)cc2)n(C)c1=O
NC(=O)N(CCCc1ccc(S(N)(=O)=O)cc1)N1CCOCC1
Cc1ccc(N2C(=O)CCC2C(=O)OCC(=O)NC2CCS(=O)(=O)C2)cc1
CCc1nc(CN2C(=O)NC(C)(C)C2=O)no1
Cc1sc2nc3c(n2c1CSc1nnc(-c2ccccn2)o1)CCC1(CO1)C3=O
Nc1ccc(C(=O)OCc2ccc(Cl)cc2)cc1
Clc1ccc(CC(Cn2ccnc2)c2cccc(Cl)c2Cl)cc1
CCC(C)C(NS(=O)(=O)c1ccc(-c2ccc(OCC(=O)NC3CCCCC3)cc2)cc1)C(=O)O
CCCC=CC=CCC=CCC=CC=CC(O)CCCC(=O)OC
O=c1cc(O)c2c(O)ccc(C(c3ccccc3)c3c(O)c4ccccc4oc3=O)c2o1
O=c1c(-c2ccco2)c(N2CCOCC2)ccn1O
O=C1Cc2cccc(-c3cc4ccccc4c4ccccc34)c2C(=O)N1O
NCCC1(C2CCN(C=O)C2)CCCN1
Cc1nc(=O)cc(COc2cccc3scnc23)[nH]1
COc1ccc(Oc2cc(C)c(C3CN(C=NO)CCS3)cn2)cc1
COc1ccc(C(=O)NC2CC(N)(CCc3ccccc3)CCN2)c(N)c1Cl
COc1cc(Cl)ccc1C#Cc1cc(C2CCN(C=O)CC2(CO)C2CCC2)cs1
COc1ccc(N(Cc2c(C)ccc3[nH]cnc(=O)c23)C(=O)C(Cl)(Cl)Cl)cc1
CCOC(=O)C(C)(COC(=O)C1=C(C)NC=CC1)c1ccc(OCC(=O)NN=Cc2cccc3cc(OCc4ccccc4)ccc23)cc1
CCc1nnc(NC(=O)C2CC(C)NC(=O)c3cc4cccnc4n32)s1
N=C(Nc1ccccc1)c1ccccn1
CC1CC(=Nc2cc(C(N)=O)ccc2S(=O)(=O)N(C)C)CC(=N)C1C
Nc1ccc(-c2nc(C=Cc3ccccc3)no2)cc1
CCOCCN1CC2CN(C=O)CC2C1C1OCc2ccccc21
CCCCc1nc(C(=O)O)c(Cl)n1Cc1ccc(-c2ccc(S(=O)(=O)NC(=O)c3ccccc3)cc2)cc1
COc1ccc(C(=O)NCCc2ccc(Cl)cc2)cc1S(=O)(=O)N1CCOCC1
CC(C)(C)NC(=O)C(=O)C(Cc1ccccc1)NC(=O)C1CC(C(N)Cc2ccc(O)cc2)N(C=O)C1
CCCn1c(=O)n(Cc2ccc(F)cc2F)c(=O)c2c1nc1cc(C)ccn12
COc1cc2cc3c(c(CCN4CCN(C)CC4)c2c2ccccc12)OCO3
O=C1NC(=O)C(C(Cc2ccccc2)C(=O)O)C1=O
COc1nc(N)nc2c1ncn2C1C2(F)CCC1(COP(=O)(O)Oc1ccc(C(=O)O)cc1)CC2
CCN(CC)CCCC(C)NC(=O)c1ccc2cc(-c3cccs3)cnc2c1
COc1ccc(-c2nc(C)c(CN3CCCCC3C(=O)NCc3ccccn3)o2)cc1
Cc1cc(C(=O)CN2C(=O)N(C3CCCCCC3)C(=O)C2c2ccccc2-c2ccccc2)n(C2CC2)c1C
Cc1c(O)n(C)c2nc3c(c(=O)n(C)c(=O)n3CCc3ccccc3)n2c1=O
CC1N(C)CC2OC(=O)OC21c1ccccc1
O=C(Nc1ccc(O)cc1)c1cccc(O)c1Cl
C=CCC
C=CCN(C(=O)OCc1ccc([N+](=O)[O-])cc1)C1CCCCN1CCC(CN1c2ccccc2Sc2ccccc21)c1ccccc1
CCCCCCCCCCCNC(=O)CSCC(NC(=O)CCC(N)C(=O)O)C(=O)NCC(=O)OC
C=C1C(=O)Nc2cc(-c3ccccn3)c(N)cc21
Cc1c(O)cc(NC(=O)c2ccc([N+](=O)[O-])cc2)c2[nH]cnc(=O)c12
S=c1ccccn1CC1C2CCNCC21
N=C(N)NS(=O)(=O)c1cccc2ccc(Cl)cc12
CC1=CC2C3CC(C)=C4C5CCCCC5CCC4(C)C3CCC2C(C)(C(C)(C)C(=O)O)C1=O
CN1CCN(Cc2ccc(-c3ccc4c5c(c(=O)[nH]c4c3)CCCN5)cc2)CC1
COc1ccc(OCC(=O)NC2CCN(c3nnc(-n4cccc4)s3)CC2)cc1
COc1ccc(CO)c2c(=O)c3ccccc3oc12
O=C(COc1ccccc1)N1Cc2cnccc2CC1c1ncc(-c2ccccn2)o1
CC=CCCCCCCCCOc1ccc(C2(C)C(Cc3ccccc3)OC(=O)C2O)cc1O
NC(=O)N(c1ccc(F)cc1)c1nocc1-c1ccccn1
O=C(O)C(O)=CC(=O)c1ccc(NS(=O)(=O)c2cccc(Cl)c2Cl)cc1
CCC(=C1N=C(N)NC1=O)c1ccc(NC(C)=O)cc1
CC(C=CC(=O)NC(C)c1ccccn1)=Cc1ccccc1
Cc1ccc(CNC(=O)C2(NC(=O)C(CCCCN)NC(=O)OC(CC(=O)O)C(=O)O)CCCC2)cc1
CC(=O)Oc1ccc(C2(O)OC(=O)C(CC3Oc4ccccc4O3)=C2C2Oc3ccccc3O2)cc1
CCOc1ccc(CNS(=O)(=O)c2cc(OC)ccc2OC)cc1
C=C1CC2CC(C(=O)O)C(C1)N2C(=O)SCC
COC(=O)CSc1nnnn1-c1ccccc1
O=C(c1ccc(Oc2ccccc2)cc1)N1CCN(S(=O)(=O)c2ccc(F)cc2)CC1
CCC(C)(C)NCC(O)COc1cccc2c(=O)c3cc(O)c(C)cc3oc12
CC(=O)Nc1ccc(C(=O)C(=O)Nc2ccc(CSc3ccccc3)cc2)cc1
Cc1cc(C)c(O)c(CN2CCCCC2)c1
O=C(NCCN1CCCCC1)c1ccc(Nc2ncc3c(n2)-c2[nH]nc(C(=O)NC4CCCC4)c2CC3)cc1
CCCCCCCCCCCCCCC(C)(C)C(=O)OCC(COC(=O)CCCCCCC)OC(=O)CCCCC(C)(CCC)CCCCCC
CCc1ccc(NC(=O)c2cc(C)co2)cc1
Cc1ccc(S(=O)(=O)c2cc3c(c(Cc4ccccc4)n2)C(N)(Cc2ccccc2)N(C(N)=O)C3)cc1
CCCN1CNC(=O)c2ccc(-c3ccc(Cl)cc3)c(C)c21
O=C1c2ccc(-c3ccccc3)cc2OC(OCCCCCN2CCCCC2)C1O
COc1cc(CN2CCCC2(CO)Cc2ccc(Cl)c(Cl)c2)cc(OC)c1
CC(C)CCCC(C)NC(=O)C(CC(C)C)N1C(=O)CC1(C=CC1Oc2ccccc2O1)NC(=O)c1ccccc1
Clc1ccc(C2OCC(c3ccccn3)C(COCc3ccccc3)O2)cc1
NC1CCN(C=O)CC(c2ccc(NC(=O)NCCF)cc2)N1
COc1ccc(NC(=O)COC(=O)c2noc(C)c2C(C)C)cc1
Cc1noc(C)c1C1(C(=O)Nc2cc(Cl)cc(O)c2Cl)Cc2ccccc2C1
Cc1ccc(NC(=O)N2CCC(CNC(=O)C3CCC3)CC2)cc1
NC1(CCl)COP(=O)(NCCCl)OC1
COc1ccc(O)cc1C=CC(=O)C1(O)CCC2C(OC(C)=O)CC3C4CC(C)CCC4=C(OC(=O)C=C(C)c4ccc(O)cc4OC(C)=O)CC3(C)C21
Cc1ccc(Oc2c(C=C3SC(=NCCCC(=O)O)N(C)C3=O)ccc(OCCCN)c2O)c(C)c1
O=C(NCCO)c1cccc2nc3ccccc3nc12
CC(c1ccc(NC(=O)Nc2ccc(Br)cc2)cn1)N1CCN(c2ncc3ncnc(N)c3n2)CC1N
Cc1ccc(-c2cccc3c2C(=O)NCN3c2ccc(Cl)cc2)cc1
CN(C)c1ccc(NC(=O)c2c(Cl)ccnc2Cl)cn1
CC(C)COCc1ccc(C2CN(C=O)CCO2)cc1
CC(=O)c1ccc(CS(=O)(=O)Nc2ccccc2)cc1
CCCOc1ccc(C#Cc2c(-c3ccccc3)cnc(=O)n2CCCC(=O)O)cc1
COc1ccc(-c2nc(Sc3ccccc3)n3c(=O)cc(Cc4cccc5cccc(NC(C)=O)c45)cc3n2)cc1
O=C(Nc1cc(F)ccc1F)OC1CC(COc2ccc(Br)cc2)C(O)(NC(=O)c2cc(F)ccc2F)OC1O
CC1CCN([SH](=O)=O)C(S)C1
CC(Cc1ccc2[nH]ccc2c1)NCC(O)c1c(Cl)cccc1Cl
OC1(C(F)(F)F)c2ccccc2-c2ccnc(Cl)c21
COc1cc(O)ccc1C(=O)COC(=O)c1c(O)cccc1OC
COc1ccc(N(C)C(=N)Nc2ccc(C)c(OC)c2)cc1
CN(C1CCC(c2cnc(N)nc2-c2ccc(Cl)cc2)C1)S(C)(=O)=O
COc1ccc(C(=O)Nc2ccccn2)c2oc(=O)ccc12
CC1(N2CCN(CCO)CC2)CCc2cccc3c2c(cc2c(Cl)cccc23)O1
CCN(C)CC(O)C1CC(=CCc2cccc(C(F)(F)F)c2C(F)(F)F)C(=O)O1
CCc1ccc(CN2C(=O)N(c3ccccc3)C(C)(C)C2=O)cc1
O=C(CCCOc1cc(Cl)ccc1Cl)Nc1cc(-c2ccc(Cl)c(Cl)c2)[nH]n1
CCCCC(=O)OC1CC2(C)C(CCC3CC(C)(OC(=O)CC)CC(=O)C32)C2CCC3CC12C(C)C3=O
O=S(=O)(CCc1ccccc1)c1nc(CCCc2ccc(-c3ccccc3)cc2)no1
COc1cc(COc2ccccc2)cc(C(=O)NN=Cc2ccc(F)cc2)c1
COc1ccc(NCc2cc(-c3ccccc3)co2)cc1
Cc1ccc(-c2ccc(N(C)C(=O)c3cncc(N)n3)cc2)cn1
CCN(Cc1ccccn1)Cc1cnnn1-c1cccc(OCc2ccccc2)c1C12CC3CC(CC(C3)C1)C2
Cc1ccc(N2CCN(C=O)CC2Cn2c(-c3ccc(Cl)cc3)cc(CC(=O)O)c2-c2cccs2)cc1
CC(=O)c1sc(N(C(N)=O)C2CCC(Cc3ccccc3)CN2Cc2ncc(-c3ccc(F)cc3)o2)nc1C
Cc1ccc(S(=O)(=O)c2c(N)c(-c3ccc(F)cc3)nc3scc(-c4ccccc4)c23)cc1
CCCSc1nc(N)c2nnn(C(=NN)c3ccc(F)cc3)c2n1
NC(CC(=O)NC(CSCCCCNc1cc(=O)c2c(F)cccc2[nH]1)C(=O)Nc1ccc(-c2cccc(=O)[nH]2)cc1)C(=O)O
COc1cc(OC)c2c(=O)c(OCCCCCCN3CCCC3)coc2c1-c1ccc(O)cc1
CC(=O)Nc1ccc(OCCCN2CCOCC2)cc1
Cc1ccc(NC(=O)c2cc(Oc3ccc(Cl)cn3)cc(C(F)(F)F)c2)cn1
C1=CC2(c3cc4ccccc4o3)CCN1CC2
NCCc1ccc(CCNCc2ccccc2)c2cc[nH]c12
CCOC(=O)c1[nH]c(C)c(C)c1-c1ccc(NC(=O)COc2ccc(OC)cc2)cc1
Cc1ccc(-c2nccc(C3CCCCN3Cc3ncc(C)[nH]3)n2)cc1
CC1(c2ccc(C(=O)O)cc2)CC(NCC(O)c2ccc(Cl)cc2)Cc2ccccc21
COCc1ncc(CO)n1C1(c2ccc(-c3ccccn3)cc2C)CN(C=O)C1
O=C(Nc1ccc(-c2ccc(N3CCOCC3)c3occc(=O)c23)cc1N1CCCC1)C1CCCCO1
COC1(C)c2c(ccc(F)c2N)-c2[nH]c3c(OCCCN(C)C)cccc3c21
Cc1nc2cnc(NC(=O)OCc3ccccc3)nc2n1C12CC3CC(CC(C3)C1)C2
CN(C)c1ccc(C=CC(=O)c2ccc(Br)cc2)cc1
CN(C(=O)C(CS(=O)(=O)c1cccc2c(Cl)cccc12)NC(=O)C(CCCCn1cnc(S(=N)(N)=O)n1)NC(=O)OC(C)(C)C)C1CCS(=O)(=O)C1
N#Cc1cc(=O)nc(N)[nH]1
CC1CCC2(C3CCC(C4CCC(C(CO)C(=O)O)O4)O3)CCC3CC(=O)C(C)(C)C(C)(CO)C3C12
Nc1ncc2ncn(C3CC(O)OC3(O)CO)c2n1
CC1NCC(N)(CCSc2nc3ccccc3[nH]2)C2C1Cc1c([nH]c3ccccc13)C2C(F)(F)F
COc1ccc(CCNC(=O)C2CCN([SH](=O)=O)C(S)C2)cc1OC
CCOC(=O)c1cc([N+](=O)[O-])c2c(=O)cc[nH]c2c1
COc1cccc(CC(=O)N=C2NC(=N)C(=N)S2)c1Br
CCn1nc(-c2nccn2Cc2ccc(F)cc2)n(CC2CCCO2)c1=O
Nc1cc(Br)cc2c1CC1(CCNC13C(=O)Nc1ccccc13)C2=O
Cc1cn2nc(C(=O)NCC3CCCCC3)nc2nc1C
NC(=O)c1ccc(Oc2cc([N+](=O)[O-])cc3ccccc23)cc1
CC(C)Oc1ccc(C2(N)CCC3C(NC(=O)CC4CC4)NCCC3O2)cc1
CCOC(=O)C1(c2ccc([N+](=O)[O-])cc2)NC(=O)NC=C1c1ccccc1
O=CN1CCCC(C=Cc2ccc(S(=O)(=O)N3CCOCC3)cc2)CCC1
COc1ccc(-c2ccc(NC(=O)C3CC3)c3ccsc23)cn1
CC1=C(C)C2(C(=O)C(C)C=[N+]2[O-])c2ccccc21
CCOC(=O)C(C#N)=CN(C(N)=S)c1ncccn1
CCc1nc(C#Cc2ccc(N)cn2)cc(N2CCCCC2C(=O)NC2CC2)n1
CCCCCCC1(O)C(C)=CC(=O)C(C)C1C
Nc1c(C(=O)O)[nH]c2c(=O)cc[nH]c12
CCC(c1csc2c(=O)[nH]c(N)nc12)N(Cc1ccccc1)C(=O)c1ccco1
Cc1[nH]c2nc3cccc(C4(C)CCN(C=O)CC4)n3c(=O)c2c1N
C[n+]1ccccc1NC(=O)c1ccccc1
N#Cc1ccc(-c2sc(N3CCN(C=O)CC3)nc2-c2ccc(F)c(Cl)c2OCc2ccccn2)cn1
Cc1ncc(-c2ccc(CCNC3CCC(c4ccccc4)CN3)cc2)o1
Cc1c(Cc2ccccc2)cc2cc(O)c(=O)oc2c1O
Cc1ccc(S(=O)(=O)NN=Cc2cc(Br)cs2)cc1
O=S(=O)([O-])c1ccc(CCc2ccccc2)cc1
Cc1nc(S)nc(S)c1C
CCC1c2conc2C(C)C(C)(N=Nc2ccc(Cl)c(Cl)c2)N1O
C=CCN(CCCOc1ccc(Cl)cc1)CCC(O)CNCc1ccco1
CC(C)N=Cc1c(Cl)cccc1Cl
CC1C(S)N=C2c3c(CC(=O)NC4CCCCCC4)cccc3N=C(S)N21
CN(C)CCCNC(=O)c1cccc2c(O)ccnc12
CCCCCNC(=O)C(Cc1ccc(OC(C(=O)O)C(=O)O)cc1)NC(=O)C(Cc1ccc2[nH]ccc2c1)NC(=O)OC(C)(C)C
COc1ccc(OC2(c3cnccn3)CN(C=O)C2)cc1
Cc1c[nH]c2c(N)c(CNC(=O)C=Cc3ccc(F)cc3)ccc12
COc1ccc(S(=O)(=O)c2ccc(=O)[nH]n2)cc1
Nc1ccc2c(c1)-c1cc(Cl)c(N)n1-c1ncncc1N2
CCCCC(=O)OC1(OC(C)=O)C(OC(=O)c2ccco2)CCC2CC(C)C3C(C(C)C)OC21C3OC(=O)c1ccco1
O=C(O)CCN1C(=O)NC(Cc2ccc(Nc3ccccc3)cc2)C1=O
CC1=CC(N)(c2ccccc2)C23NCCCC2C1Cc1[nH]c(=O)c(C)cc13
COc1cccc(CSc2ccc(NC(=O)NC(C)Cc3ccccc3)cc2)c1OC
O=P1(N2CCOCC2)NCC(Cc2ccc(OC(F)(F)F)cc2)O1
Cc1sc(C=NOC=O)nc1-c1ccc(C(C)(C)C)cc1
COCc1ccc(C#Cc2ccc(CCCC(C)(C)OC)cn2)cc1
COc1cc(O)cc(NC(=O)c2ccc(NC(=O)CN(C)C)cc2)c1
CC1CCC2(C)CCOC3OC4(C)CC(OCCCC#N)C1C32OO4
CCOC(=O)C=Cn1cncn1
Cc1cc(C)cc(NC(=S)NCc2ccccc2)c1
COc1ccc(C(=O)C=CC2(OC)Oc3ccccc3S2)cc1
Cc1nc2ccc3[nH]c(=O)n(-c4ccc(Cl)cc4)c3c2s1
COC(=O)C(Cc1ccc(OC)cc1)N[PH](=O)NC(Cc1ccc(OC)cc1)C(=O)OC(N)Cc1cccc(C(C)C)c1C(C)C
Cc1ccc(S(=O)(=O)CCC2CN(C=O)CCO2)cc1
FC(F)(F)c1ccc(Cl)c(Nc2nc(NCCC(c3ccccc3)c3ccccc3)nc(NCCN3CCOCC3)n2)c1
COc1cccc(O)c1CCCC1CCC(CO)(CCC(C)(C)C)CC1
O=C(NCCc1ccc[nH]1)NCc1ccccn1
CCc1nc(C#Cc2ccc(N(C)C)cn2)cc(-c2cc(C(=O)N(C)CC)c(F)cc2F)n1
O=C(O)C(O)=CC(=O)c1cccc2ccccc12
c1ccc(Cc2cnnn2-c2ccc(Oc3ccccn3)cc2)nc1
Cc1ccc2c(c1)C(=O)N(C(C)CN1C(C)CCC1C)CC2c1cc[nH]n1
C=C(CCCCCCCCCCC)C(=O)OP(=O)(O)OCC1CC(O)(n2c(N)nc3cncnc32)C(O)O1
O=C(O)C1COc2ccccc2O1
O=c1cn[nH]c(=O)n1-c1cc(Cl)ccc1S(=O)(=O)N1CCCCC1
N#Cc1cc(C2C3CCCCC32)cc(-n2cc(C(N)=O)c(Nc3ccc(F)cc3)n2)c1
COc1ccc(NC(=O)C(C#N)=Cc2cc3c(O)cccc3[nH]2)cc1
COc1cccc(OC)c1NC(=O)NC(Cc1ccc(O)cc1)C(=O)NC1CCC(N)(c2ccc(O)cc2)N1
CCC(C)CC(C)(C)C(=O)NC1=NCC(=O)N2c3c1cccc3C(N)C2c1ccccc1
CC1CN(C(=O)N2C(C)c3c(NC=O)n[nH]c3C2(C)C2CCN(C=O)CC2)CC2CCCN12
CCCCCCCCCCn1c(=O)ccn(C2OCC(CO)C2NC(=O)OCc2ccccc2)c1=O
CCN(CC)CCCNc1nc(-c2ccc(O)cc2)c2cccnc2c1-c1ccc(O)cc1
NC(=O)N1CC(N)NCC1N
CC(C)CC(NC(=O)c1ncc(C#N)[nH]1)C(=O)NCc1ccc(F)cc1
CC(C)c1cc(NC(=O)Cc2ncc(-c3ccccc3)[nH]2)cc(C(C)C)c1
CC(C)(C)c1ccc(Oc2ccc(C3CN3C=NO)cn2)cc1
COc1ccc(CNC(=O)C2(C)CN(C=O)C2Cc2ccc(Cl)cc2)cc1
Nc1nccnc1-c1ccc(-c2ccc(C3CN(C=O)CCO3)cc2)c(F)c1
CNc1c(Nc2cccc3c2nc2n3CCC(N)C2)c(=O)c1=O
O=S1(=O)C=Cc2c(N3CCCC3)cccc21
COc1c(F)cccc1-c1cc(C2CCC(C)(C)C2)ccc1COc1cc(C(=O)O)c2c(c1)C1(CC2)CC1
CCOC(=O)c1cc(O)ccc1C(=O)COc1ccc(OC)cc1
O=S(=O)(c1ccc(F)cc1)N1CCc2cc(F)ccc21
Cc1cc(C)n(Cc2ccccc2)c1C(=O)COC(=O)C=CC1Oc2ccccc2O1
COc1ccc(C=C2SC(=O)N(CC(=O)c3c(O)cccc3O)C2=O)cc1
O=C(c1ccc(Cl)cc1)c1cc2n(n1)CCCC2
COc1ccc(Nc2ncnc3c2nc2n3CCCC2)cc1
COC(=O)c1cccc[n+]1CC(=O)c1ccc(C)cc1
CC1C2OOC34C(CCCC3C1C)CC(=O)NC4(N)O2
COc1cccc(S(=O)(=O)Nc2ccc(C(=O)NC(CC(C)C)C(=O)NC3CCCC3)cc2)c1OC
O=C1C(C2Oc3ccccc3O2)N(c2c(Cl)cccc2Cl)C(=O)C2Cc3c([nH]c4ccccc34)CN12
N#Cc1cccc2c1Sc1cc3cccc(N)c3nc1N2C1CC2CCCC1N2
COc1c(NC(=O)CN2C(=O)COc3cccc(C)c32)cccc1[N+](=O)[O-]
COc1ccc(-c2c(C3CCCCN3)[nH]c3ncccc23)cc1F
NCc1ccc(C(=O)NN=Cc2ccn3c4c(cc3c2)C(=O)c2ccccc2C4=O)cc1
COc1c(NC(=O)COC(=O)c2ccc(S(=O)(=O)N3CCOCC3)cc2)cccc1OC(C)=O
COc1ccc(C(=O)Nc2ccc(-n3nncc3-c3ccccn3)cc2)c(Br)c1
NC1(c2ccccc2)CCNC(N(C(=O)C=Cc2ccc([N+](=O)[O-])cc2)c2ccccn2)C1
N#Cc1c(NCCCc2ccccc2)nc(SCc2ncc(-c3ccc(C(=O)O)cc3)s2)nc1-c1cccs1
Cc1ccc(-c2nc(-c3cc[nH]n3)nc3c2CCNC3)cc1
CN(CCc1ccccc1)Cc1nccs1
Cn1nc(C2CCC(N)(CCF)N2)cc1NC(=O)c1nc(N)c(-c2ccc(F)c(F)c2)s1
CC1CCC2C1CCC1C2CCC2=CC(=O)CCC21O
Cc1ccc(NC(=O)N2CCC(CN3CCCCC3c3cccc4onc(F)c34)CC2)cc1
CCCC(N)(CC(C)Cl)NC(=O)c1nn(-c2ccc(C(=O)NS(=O)(=O)c3cccc4ccccc34)cc2-c2ccc3c(c2)CC(CN(C)C)N(C=O)C3)cc1C
CCCCOc1ncc2cc(OCCCCCN)c(NC3=CC(=O)C=C(NC(C)(O)CO)C3=O)cc2n1
O=C(Nc1nc2cccc(F)c2s1)C1CC1
Oc1cc(C(c2ccccc2)N2CCCCC2)cc2ccccc12
CC(C)c1nnc(NC(=O)c2ccco2)s1
O=C(NC(CS(=O)(=O)c1ccccc1)C(=O)O)OCc1ccc2c(c1)Cc1ccccc1-2
COc1ccc(OC)c(NC(=O)c2nn(C3CCCCC3)c3scc(C)c23)c1
CC(C)NC(=O)c1c(C2CC2)ccc2sc(NC=O)nc12
Cc1ccc(-c2nc3cc(-c4ccccc4)nn3c(N3CCN(C=O)CC3c3ccco3)c2C)cc1
O=C(NC1CCC2C3C(O)c4cc(O)cc5c4C2(CCN3CC2CC2)C1O5)c1ccccn1
CCOC(=O)c1cc(-c2ccccc2)n(-c2ccccc2)n1
CCCCNC(=O)C1(C)CN(C=O)C1Cc1c(C#N)cccc1Oc1ccc(Cl)cc1
NC(CC1CCC(CS(=O)c2nnnn2-c2ccccc2)CC1)C(=O)O
Cc1ccc(-c2nc3c(C)ccc(C(=O)O)c3nc2-c2ccccc2)cc1
CC(=O)Nc1ccc(OCc2csc3nccc(=O)n23)cc1
COC1(C)C(O)CC(OC2(C)CC(=O)OCCCCC(Oc3cccc4scnc34)NC(C)C(C)(N)C(C)(C)CC2(C)OC2(O)CC(C)CC(N(C)C)O2)OC1C
COC(=O)C(C)=C1C(=O)Nc2cc(C3CN(C=O)CCN3c3ccc(C)cc3C)c(C)cc21
Cc1cc(C2CN(C=O)CCN2c2ccc(F)cc2)cs1
CCOc1cc(O)cc(C=CC(=O)C(O)C2C=C(C)c3ccc(CC)cc3O2)c1
N#CC(CCCCN1CCN(C(Cc2ccccc2)C(Cc2ccccc2)N2CCN(Cc3ccccc3)C2=S)C1=S)(c1ccccc1)c1ccccc1
Cc1ccc(-c2nc(CCC(=O)O)no2)cc1
N#Cc1ccc(NC(=O)CNc2[nH]n(-c3ccccc3)c(=O)c2C(F)(F)F)cc1Cl
Nc1nc(N)nc(N2CCN(Cc3ccccc3)C(N)(Cc3ncc[nH]3)C2)n1
COc1cc(OC)c(C(NC(C)C(=O)NC(C)CC(=O)NC(C)C(=O)NCCCCN)C(=O)N(C)C(Cc2ncc[nH]2)C(=O)NCC(N)=O)c(OC)c1
CCC(c1nnnn1-c1ccc(F)cc1)N1CCN(c2ccc(F)cc2)CC1
CS(=O)(=O)N1CCN(CC(C(=O)Nc2c(Cl)cccc2C(=O)c2ccccc2)c2ccccc2)CC1
COc1c(C)c(C)nc2c1ncc1c(CCCCl)ncn12
O=C(c1ccon1)N1CCc2c(Cl)ccc(Cl)c21
COC1C(O)C=C2CCN3Cc4cc5c(cc4C1C23)OCO5
CC1(CCC(N)CC2CN(C=O)CCN2C(C#N)C2CCN(C=O)CC2)C=C1
N=C(N)Cc1ccc(Oc2ccc(N)cc2)cc1
CCCCOC1CC23CCCCC2C(Cc2ccccc23)N1
Cc1ccc(S(=O)(=O)NCCSCc2ccco2)cc1
CCN(CC(=O)NC(CCC(=O)O)C(=O)Nc1ccccn1)C(=O)CCC(=O)Nc1ccccn1
COC(=O)CN(c1ccc(C(O)(C(F)(F)F)C(F)(F)F)cc1)S(=O)(=O)c1cccc2ccccc12
CN(C)c1ccc(-c2nccc(N3CCOC(CSc4nncn4C)C3)n2)cc1
Cc1nc(C2=C(NC(=O)C(=NOc3ccc(C#N)cc3)c3cnc(N)s3)CSC3(C(=O)O)CC(=O)N23)no1
CC1CC(C)C2(C(C)C)C(CCC3C2CCC2(OC4(OC5(CO)CC(O)(OC6OC(O)C(O)CC6(C)O)CC(O)O5)C(O)CC(O)OC4C)CCCC32C(C)O)C1
CS(=O)(=O)c1ccc(-c2cc3c(c(-c4ccccc4)c2)NC(=O)C(Cl)C3)cc1
COc1ccc(-c2c(C(N)=O)noc2N)cc1Br
CC(=O)OCC1C(O)C2CC3(C(=O)C2=COC(=O)c2ccc(Cl)cc2)C2CC4C(C)C(OC(C)=O)CCC4(CO2)C13
CCOC(=O)C1Cc2sccc2CC1NC(=O)Cn1cnc2ccccc2c1=O
COC12C(=O)OCC1=Nc1[nH]ncc1C2c1ccc(Oc2ccccc2)cc1
Cc1sc(N2CCN(C=O)CC2)nc1-c1ccccn1
O=C(CCn1c(=O)c2cccn2c2cccnc21)NCCCN1CCN(c2ccccc2)CC1
O=c1[nH]c2ccc(-n3cccn3)cc2[nH]1
O=c1cc(CSCCO)oc2ccccc12
O=[N+]([O-])c1cnc2cc(C(F)(F)F)c(CNc3ncc(-c4ccccc4)cn3)cn12
CCCc1ccc(-n2nc3c4cccc(CCC)c4nc(O)n3c2=O)cc1
CC1(C)C(c2ccccc2)N=CN1C(=O)N1CCNC(c2ccccc2)C1N
Cc1cc(C2(COc3ccccc3)CCN(C=O)CC2)on1
CC(C)C(CO)NCc1ccc(F)c(C#Cc2ccccn2)n1
Nc1ccc(-c2ccccc2C2(c3ccccc3)CN=CN2)c2cc[nH]c12
O=C1OCCc2cc(Cl)c3c(CN4CCN(c5ccccn5)CC4)cccc3c21
O=CN1CC(C(=O)Nc2nc(-c3ccc(F)cc3)cs2)CC1c1nccs1
C=CC(C)COc1cccc(OCC2CC2)c1C=C1SC(=O)NC1=O
N#Cc1[nH]c(SCC2CCCCC2)nc(=O)c1-c1ccccc1
Cc1ccc(-c2c(C)c(NC3CN(C=O)C(Cc4ccccc4)CN3)nc3s[nH]c(=O)c23)cc1
CCCCc1cc2c(c(C=Cc3ccc(O)cc3)c1O)C=CC2
CC(=O)CC(c1ccc(Br)cc1)c1cc(=O)c(C)co1
COC(=O)CCc1cc(=O)oc2c(OC(=O)C3C(=O)c4ccc(=O)n(-c5ccc(F)cc5)c4CC3(C)C)cccc12
Cc1ccc(-n2cc(C)c(C)c2C=C2C(=O)NC(=O)N(Cc3ccccc3)C2=O)cc1
CCS(=O)(=O)c1ccc(CC(=O)Nc2cc(-c3ccc(O)cc3)n(-c3ccccc3)n2)cc1
CNC(=O)c1nc(C)cc(C2Oc3ccccc3O2)n1
CC1C(=O)C2=C(CCC3C(C(C)(C)C4(C)CCCC(=O)O4)C(=O)CCC23C)C2(O)C(=O)CCC12
Cc1cccc(NC(=O)Cc2ccccc2)c1S(=O)(=O)C(F)(F)F
C=C1C2C=C(C)C(C)C1c1ccc(=O)[nH]c1C2
CC1NCCCC1(N)c1ccc2c(c1)CCN(C(=O)Cc1ccc(Cl)cc1)C2
COc1ccc(CN2Cc3ccccc3C2=O)cc1OC
Cc1cc(C)cc(NC(=O)C2(c3ccccc3)OC(=O)N(C(C)C)C2=O)c1
COc1cc(C(O)c2ccc(-c3ccc(O)cc3)c3ccoc23)cc(OC)c1OC
O=C(O)CN1C(=O)C(=Cc2ccc(C(F)(F)F)cc2)SC1=S
CCOC(=O)c1cc(NC(=O)COC(=O)c2n[nH]c(=O)cc2N)c2ccsc2c1
CC(c1ccccc1)N(C(=O)c1ccccn1)c1ccccn1
COC1(C)C(C)n2c(CN3CCOCC3)cnc2CN1c1ncccn1
CC(C)CC(CO)NCC(CCc1ccccc1)NCC(CC(C)C)NCC(NC(=O)NC(CC(=O)O)C(=O)O)C(C)C
O=C(O)C(O)=CC(=O)c1ccc(Cc2ccc(Cl)cc2)c(=O)n1Cc1c(F)cccc1F
OC(c1ccc(Cl)cc1)(c1ccc(Cl)cc1)c1ccccn1
CC(O)(Cc1ccco1)c1cccc2ocnc12
CNC1=CC(=O)C=C(OC)C1=O
CC(=Cc1ccccc1)C=C1SC(=S)N(CCC(=O)O)C1=O
COC(=O)c1ccc(CN2CCCCCCC2NC(=O)c2cccc3[nH]nc(-c4ccccn4)c23)cc1
O=C(Cc1ccccc1)Nc1nnc(C(OC(=O)NCc2ccccn2)c2ccc(C(F)(F)F)cc2)s1
CSCCC(NC(=O)OC(C)(C)C)C(=O)CF
c1ccc(-c2ccc3sccc3c2)cc1
CC1CC(=O)C2(c3ccc(OC(F)(F)F)cc3)CN(C=O)c3ccccc3N=C2C1
COc1ccc(CN2CCN(c3cccc4ccc(Cl)nc34)CC2)cc1
O=C(Cc1c[nH]c2ccccc12)Nc1ccc(N2CCOCC2)cc1
Clc1ccc(-c2cccc3c2-n2ccnc2CO3)cc1
O=C(C=CC1Oc2ccccc2O1)NC1CCC(CCN2CCCCC2c2cccc3c2OCC3)CC1
COC1=CC(=O)C2=C(C1=O)C(N)(CCOC(C)=O)C1(C)CN3CC4=C(C(=O)C(C)=CC4=O)C(OCc4ccccc4)C3C2N1
COc1ccc2nc(NN=Cc3ccc([N+](=O)[O-])cc3)ccc2c1
COc1cnc2c(N3CCS(=O)(=O)CC3)cccc2c1
O=C(O)CN(CC(=O)O)c1ccc(C(=O)O)cc1
COc1ccc(-c2[nH]c(=O)ccc2-c2cc(=O)n(C3(CO)CC(O)CO3)c(=O)[nH]2)c(OC)c1
COc1ccc(NC(=O)Nc2sc(C)c(C)c2CC(=O)O)cc1
O=c1[nH]c2ccccc2nc1NCc1ccccn1
COC(=O)OCn1c(-c2ccc(C(F)(F)F)cc2)nnc1C1(c2ccc(C#N)cn2)CCC1
COC(=O)C12CC3(C)C(=O)C(COC(=O)C(C)CC(OC(=O)C(C)NC(=O)OC(C)(C)C)=CCC1OC(=O)C2(C)OC(C)=O)C31OC1O
COCCCNC(=O)c1ccc(CSc2nc3ccncc3n2Cc2ccc(F)cc2)cc1
C=C1Oc2c(ccc(-c3ccc(Cl)cc3)c2C(=O)O)C1=O
Cc1cc(OCCNCC(=O)O)ccc1[N+](=O)[O-]
Cc1ccc(CCCNS(=O)(=O)c2nccn2C)cc1
CC(C)Oc1ccc(Cl)c(Cl)c1C1(C2Oc3ccccc3O2)CC(Cc2ccc(Cl)cn2)CO1
Fc1ccc(C(c2ccccc2)C2CCCN2)cc1
COCCCOc1ccc(C(=O)N(CC2CCC(Oc3ccc(C(F)(F)F)cc3)N2)C(C)C)cc1OC
CCCCCCCCCCCCCCC1(C)CCN(C=O)CC1CO
COc1ccc(OC)c(OC)c1NC(=O)CSc1nc(=O)c(S(=O)(=O)Nc2ccc(C(F)(F)F)cc2)cn1Cc1ccccc1
Cc1ccc(S(=O)(=O)NC2=NC(=O)CS2)cc1
CC(C)CC(N)C(=O)Nc1ccc(OCC(=O)O)c(C(=O)NC(Cc2ccccc2)C(=O)O)c1
O=[N+]([O-])c1ccc(Nc2nsnc2NCc2ccc(Cl)cc2)cc1
O=C1N(c2ccccc2)CNC12CCN(C(c1ccccc1)c1nnnn1C1COc3ccccc3O1)CC2
CCC1C2CC(C)(C(=O)Oc3ccc(C)c4oc5c(C)c6c(cc5c(=O)c34)CCC(COC(=O)C3(C)C4CC(C)(C)C3C(=O)O4)(OC)O6)C1OC2=O
COc1cc(Cl)ccc1-c1cc(-c2ccc(-c3cc(C)ccc3C)cc2)[nH]n1
Cc1ccc(N2C(=O)C(C)C2C)cc1
CCC(C)=O
CC(=O)OC1c2[nH]c3ccccc3c2CC(C)C1C
Nc1ccc2c3c4c(c5c6ccccc6n6c5c3n(c2c1)C(=O)C6)C(=O)NC4=O
CCCOc1ccc(-c2sc3[nH]c(C)nc(=O)c3c2C)cc1
O=C(O)c1cc([N+](=O)[O-])ccc1Sc1ncc(-c2ccco2)cn1
CC(C(=O)c1c(Cl)cccc1Cl)n1ccnc1
COc1ccc(C2=NC(=Cc3ccc(NC(C)=O)cc3)C(=O)O2)cc1
NC1(c2ccc(F)cc2)CCN2C1C(=O)Nc1ccc(C(=O)Nc3c(Cl)cccc3Cl)cc1S2(=O)=O
O=CN1CCC(c2cccc3cc4c(=O)nccc-4[nH]c23)CC1
c1ccc(CCn2nc(NCc3ccccn3)c3cncnc32)cc1
Cc1ccc(S(=O)(=O)NC(N)=O)cc1
COc1ccc(C2CCC(CC(=O)N(C)c3ccccc3)N2CCCc2ccccc2)cc1
Cc1ccc(OCC(=O)NCC2CNC3(CCN(C=O)CC3)c3nc[nH]c32)cc1
COc1ccc(C(=O)NN=Cc2cccc3c2no[n+]3[O-])cc1
CCCSc1cc2cc[nH]c2c(N)c1CC(C)(C)C(=O)O
CCc1cc(-c2nnnn2C)ccc1NC(=O)NCC1CCN(CCCCCCCNCCc2ccc(O)cc2)CC1
CCCOc1ccc(-c2c(S)c(-c3ccc(OC)cc3)cc3c2-c2nnc(S)nc2OCN3C=O)cc1
NC(=O)N1CC2C=CN=C(c3ccc(Cl)cc3)C2(F)CC1(N)CCC1(N)CNCCN1
C=CCn1nc(N)c2cncnc21
Cc1sc2nc(-c3cc(Cl)ccc3Cl)nn2c1CN1CCCCC1
Cc1cc(C)c(N2CCN(C3CCC4(C=CC(=O)O4)CC3)CC2)cc1C
Cc1ccc(COc2ccc(C(=O)NN=CCN(c3ccc(C)cc3)S(=O)(=O)c3ccccc3)cc2)cc1
O=C(O)c1ccc(-n2cnc3c(-c4ccc(N5CCOCC5)cc4)csc3c2=O)cc1
CC1(O)CC(O)(Oc2ccc(Cl)cc2Cc2ccccc2)C(O)OC1O
C=CC(C)Cc1c(OC)ccc(C23CCC4C(CC(C(C)(C)O)C4O)C2=CCC2C4CCCC(C)(CC)C4CCC23)c1O
CCn1c(S)nc2c(c1=O)SCC2(S)C(=O)Nc1ccc(F)cc1
CC(C)CN1C(=O)CCC1C(=O)NCc1ccc(Cl)cc1
CCN(CCCNC(=O)OC(C)(C)C)C(=O)CCNC(=O)OC(C)(C)C
Cc1cc(NC2CCCCN2Cc2nc(C3CC3)no2)cnc1C
CCOc1nccc2c1[nH]c1nc(C#N)ncc12
COc1ccc(OC)c(OC)c1NC(=O)CN1CCSCC1
O=C(CC1CCNCC1)Nc1ccc(-c2cccc3scnc23)cc1
Cc1cn(C2CCC(c3sc(NC=O)nc3CC(C)C)N2)c2c(N)cc(F)c(F)c2c1=O
CCCCCOc1cc(OC)c2oc(C(=O)O)cc2c1-c1cnnn1CC1CCCCC1
COc1cc(C2c3cc4c(cc3C(Nc3ccc(NC(=O)CCCN(C)C)cc3)C3COC(=O)C23)OCO4)c(OC)cc1O
C=CC(C)CCC(C)=CCON=C1CCC(C)(CC)C2C1C(O)(c1ccccc1)CC1C(=O)NC(=O)C12O
COc1ncc2c(Nc3cccc(F)c3OCCNCCO)c(OC)cc(C(N)=O)c2n1
Cc1cccc2cc(C(c3ccccc3)N3CCN(Cc4ccccn4)CC3)ccc12
CCCCCCCCCCCCCCCCNc1ccc(CCC(=O)O)cc1
COc1cc(CCNc2ncnc3cccc(C)c23)c2cc[nH]c2c1
CCCCN1CCCCC1COc1nc2ccccc2c2ccc(C)cc12
CC(=O)Oc1cc2nc3n(c2cc1Cl)CNc1ccccc1-3
COc1ccc(-c2cccc3[nH]nc(C(=O)NC4CC(N)(c5ccc(F)cc5)CCN4)c23)cn1
CC(C)CCn1cnc2c(C3CCC(=O)N3c3ccc(C#N)cc3)cccc21
Cc1cn(S(=O)(=O)N2CCCC(c3ccc(F)cc3)C2)nc1S(=O)(=O)N1CCCCC1
CCOC(=O)c1c(N)[nH]c2cc(F)cc(N)c2c1=O
CC(C)CC(NC(=O)C(CCc1ccccc1)CP(=O)(O)COc1ccccc1)C(=O)Nc1ccccc1
Cc1nn(C)c(C)c1-c1c2c(=O)n(C)c(=O)n(CC3CC3)c2nn1Cc1cc(Cl)c2ccccc2n1
O=C(CC12CC3CC(CC(C3)C1)C2)NCCn1nc(Cl)ccc1=O
CN1CCN(C=O)CC1c1ccc2c(c1)Sc1ncc(Cl)n1S2(=O)=O
COc1cccc(C(=O)NN=C(CCN2C(=O)c3ccccc3C2=O)c2ccccc2)c1Br
COc1cc(N2CCN(C(C)C)CC2)cc(-n2c(Nc3cccc(F)c3C(N)=O)cc3cnc(N)nc32)c1
C=C(C=C(C)O)C12CC=CC(=O)C13OC3CC2C
CC(C)(C)c1cc(C(=O)Nc2ccc(Cl)cc2)n(Cc2ccccc2)n1
O=C(NN=Cc1ccc([N+](=O)[O-])cc1)Nc1ccc([N+](=O)[O-])cc1
NC1(C(=O)O)CC2CCC(O)CC2c2ccc(O)cc21
CCN(C)c1ncc(N)c(-c2ccc(OC)cc2)n1
CCCc1ccc(-c2cnnn2CC(N)C(=O)O)cc1
CC(C)C1(C2(C(N)=O)CCN(C=O)CC2)c2cc3ccccc3nc2-c2cc3c(c(=O)n21)C(=O)OC3
O=C(O)CCCN1CCN(CCCNc2ccnc3cc(Cl)ccc23)C1=S
O=C(O)CCCCCCc1nc(-c2ccccc2)c(-c2ccc(-c3cccs3)cc2)o1
N#CC1CCC(C(=O)Nc2ccc(-c3ccc(CNc4nnc(C(F)(F)F)o4)cc3)cc2)CC1
CC(=O)NC(C)C
O=CN1CCN(c2ccccn2)C(CNC(=O)COc2ccc(Br)cc2)C1
COc1ccc(C(=O)Nc2ccc(N3CCCC3)cc2)cc1
O=C(NC(Cn1ccnc1)C(=O)O)OCc1ccccc1
CC(C)(CO)NC(=O)COc1cc2cccc(C3Oc4ccccc4O3)c2oc1=O
COc1ccc(S(=O)(=O)N2CCN(C=O)CC2C=Cc2ccc([N+](=O)[O-])cc2)cc1
O=C(Nc1c(I)ccc(O)c1I)c1ccc2cccnc2c1
Cc1cnc2ccc(-c3ccc(S(=O)(=O)Nc4ccc(O)cc4)cc3)cn12
N=C(N)NCCCC(NC(=O)C(CCC(=O)O)NC(=O)OCc1ccccc1)C(=O)O
COc1ccc(C(=O)NN=C(C)c2ccc(Cl)cc2)cc1
CC1CCC(=NNc2nccs2)C1c1cccc(Cl)c1F
O=C1c2cc(Cl)cc(O)c2C(=O)C12CCCC2
Nc1cc2cccc(-c3ccc(OCCN4CCCC4)cc3)c2cn1
CC(=O)Oc1cc(-c2ccc(OCCc3nc(C)sc3-c3ccccn3)cc2)c(O[PH](=O)O)cc1-c1ccccc1
CC(=Cc1ccc(C(=O)O)cn1)c1cc2c(cc1C)C(C(C)C)CCC2C
COc1ccc(N(C)C(=O)C(C)(C)Oc2ccc(Oc3ccccc3)cc2)cc1
CCCCCc1ccc(S(=O)(=O)NC2Cc3ccccc3C(NCC(O)COc3cccc4[nH]ccc34)C2)cc1
COc1cc2ccccc2c(=O)n1Cc1ccc(C=Nc2ccc(N3CCOCC3)cc2)cc1
Cc1ccc(OC2(C)CCCCN2Cc2ccccn2)c(C)c1
CCC1CC(=O)c2ccc(=O)n(-c3ccc(C)cc3)c2C1C(=O)NCC1CCCO1
CC(C)C(CO)NCc1cc(F)c(N2CCOCC2)cn1
FC(F)(F)c1ccc(-c2ccc(-c3cccc4[nH]cnc34)cc2)cc1
CCN(Cc1nc(-c2ccco2)no1)C(C)C
Cc1ccc(Oc2c(C(N)=O)sc3cnccc23)cc1
O=c1ccoc2c1ccc1cc(-c3ccc(Cl)cc3)c(Cl)cc12
CN(C)CCC(O)(c1ccccc1)c1ccccc1
O=C(Cc1ccc(Cl)cc1)NCCCCNC(=O)c1cccs1
CC1C(O)c2cccc(-c3ccc(F)cc3)c2-c2c(CN(C)C)cnn21
CC(O)(O)C(C)(NC(=O)c1ccccc1C(F)(F)F)C1=CC=C(C(F)(F)F)C2CCNC(N)C12
COc1ccc(Nc2nccc(-n3c(C)cnc3-c3ccccc3)n2)cc1
COc1nc2cccc(N)c2nc1N
NS(=O)(=O)c1ccc(NC(=O)c2ccc(Cl)cc2)cc1
O=c1ccc2c(C(F)(F)F)cc(C(F)(F)F)c(C(F)(F)F)c2[nH]1
CON=C(C(=O)NC1=CC(CSc2ncnn2C)SC2C(C(=O)O)C(=O)N12)c1cnc(N)s1
CCCN(CCC)CCN1C(=O)C(Cl)N=Cc2ccc(-c3ccccc3)cc21
Cc1ccc(Cc2nn3c(C)c(Cc4ccc(OC(F)(F)F)cc4)nc3s2)cc1
O=CN1CCC(CCc2ccccc2)CC1c1c[nH]c2ccccc12
COc1ccc(NC(=O)C=Cc2cccc([N+](=O)[O-])c2OCCCN2CCOCC2)cc1
CC(=NNC(=O)c1ccccn1)c1ccc(O)cc1
O=c1ccc2c(Cl)ccc(-c3cnn4c3OCCC4)c2o1
CC(=O)Nc1ccc(S(=O)(=O)N2CCOC2CC(=O)c2ccc3occc3c2)cc1
CC(O)(C(=O)Nc1ccccn1)C(F)(F)F
CN(CCCNc1cncc2nc(C(=O)Nc3nccs3)sc12)c1ccccc1
CC(C)NCC(O)COc1ccc(-c2nc(-c3ccccc3)c(-c3ccccc3)[nH]2)cc1
CC(=O)N1CC(C)c2c1cccc2S(=O)(=O)NCCN1CCN(c2cc(C)ccc2C)CC1
Cc1ccc(-c2nccc(-c3ccccc3)n2)cc1
CC(C)CCNC(=O)c1ccn(N)c1
Cc1ccc(C(=O)NCCn2cccn2)cc1
O=C(CCc1ccccc1)CC(OS(=O)(=O)O)C(=O)O
N#Cc1ccc(NC(=O)CSC2COc3ccccc3O2)cc1
N#Cc1cc2c(CO)nc(Cl)nc2n1C1(O)CC(CO)C(O)O1
CCC1C2CN(C(=O)C(NC(=O)OC(C)(C)C)C(C)(C)C)CC12C(=O)NC(CC1CC1)C(=O)C(N)=O
CCCn1c(CN2CCN(c3ccc(C)cc3)CC2)cc(-c2ccc(F)cc2)c1C
O=C(CN1CCN(Cc2ccc(Cl)cc2)S1(=O)=O)Nc1cnn2ccc(N3CCc4cc(F)ccc43)nc12
NC1(c2nn(-c3ncc(C4CC4)cn3)cc2C(F)(F)F)CN(C=O)CCN1
COC(C)C1(C(=O)C=CC=Cc2ccc([N+](=O)[O-])cc2)C=Cc2ccccc2O1
O=S(=O)(NCCc1ccc2[nH]ccc2c1)c1ccc(Cl)c(Cl)c1
Cc1nc(Cn2c(C)ncc(N(C)C)c2=O)c(-c2ccc(C(C)(C)C)cc2)o1
O=C1NC(=S)SC1=Cc1ccc(OCc2ccccc2)cc1
Cc1oc(C(C)C)c(NC(=O)c2cnccn2)c1C
C=Cc1ccc(CN2C(=O)CCC2C2CN(C=O)CCO2)cc1
CC1=NOC(=O)C1=Cc1ccc(Cl)cc1
CN(c1ccc(C(=O)NC2CCCc3sc(C(N)=O)cc3C2)cc1)S(C)(=O)=O
CCC12CCC3(OC13)C(CO)(C(C)c1cc3c(cc1OC)OC1OCCC31)OC2C
O=C(NC1CCC(CCN2CCN(c3nccc4c3CCO4)CC2)CC1)c1ccccc1
CC(O)(c1ccccc1)c1cccc2scnc12
COc1c(O)cccc1CCCc1ccc(O)cc1
COc1ccc(CC(NC(=O)c2cc(=O)c(O)c[nH]2)C(=O)NC(C(=O)O)c2ccccc2)cc1
Cc1cccc(Cl)c1N(CCC#N)C(=O)COC(=O)C=Cc1ccccc1
N=C(NOC(=O)COc1ccccc1)c1ccccn1
O=C1OCC(CO)C1=Cc1ccc(Cl)cc1
COC(=O)c1ccc(N2CCN(C(N)=S)C(N)C2)cc1
COc1ccc(N(CC(=O)NCC2COc3ccccc3O2)C(=O)c2cccs2)cc1
O=C1CC2(CCCCC2)CC(=O)N1CCN(C(=O)Nc1ccc(F)cc1)c1ccccc1
COc1ccc(O)c(C=Cc2ccc(O)cc2)c1
COC(C)=O
CC(O)(C(=O)O)c1ccc(O)cc1
c1ccc(-c2cnc(Nc3cnncn3)s2)cc1
O=C(CN1CCN(Cc2ccccc2)CC1)Nc1ccccc1
CCC(C)OC(=O)c1nc(C(F)(F)F)c(-c2ccc(Cl)cc2)o1
O=C(Cc1cccs1)NCCc1ccc(Cl)c2cc[nH]c12
COc1cccc2ncnc(N)c12
Cc1ccc2cc(OCC(=O)Nc3sc(C4CCN(C=O)CC4)c(C)c3C(F)F)ccc2n1
NC1(C2CC2)NC(O)CCC1N1CCCCC1C(c1ccccc1)c1ccccc1
COc1ccc(S(=O)(=O)OCCNc2nc(Cl)nc(Cl)n2)cc1
CC(=O)NCC(=O)N1CCCCC1(c1ccc(-c2ccccc2)cc1)N1CCN(c2ccc(F)cc2)CC1
CCC(NC(=O)c1ccc(C)c2cc(C)n(Cc3ccc(-c4ccc(C(=O)O)cc4)cc3)c12)c1ccccc1
CC(C)(C)c1cc(NC(=O)Nc2ccc(Cl)cc2)n(-c2ccc(C(=O)NCCC(=O)O)cc2)n1
O=[N+]([O-])c1cc(-c2cc(SCCN3CCCCC3)cnn2)cs1
COc1ccc(C=CC(=O)OCC2(OC34CC(C)=C5CCCCC5(C)C3CCC3C5CC6(CC(C)CCO6)OC5C(C)C34)CCOC(O)C2(O)O)cc1
COc1ccc(C(CN2CCNC(C)(N)C2)N(C)C(C)=O)cc1
CCCCCCCCCCCCCCCOCC(COP(=O)([O-])OCC[N+](C)(C)C)OCCCCCC
O=CN1CCN(C=O)C(c2ccco2)C1c1ccc(O)c(Br)c1
NC12COc3ccccc3C(=O)NC1(NC(=O)C1CCCC1)C(CC(=O)NCc1ccc(-c3ccccc3)cc1)CCO2
O=CN1CCC2(CC1)OCC(c1ccc(F)cc1)O2
COc1ccc(C2(N)CN(C=O)CCN2)cc1
NC(Cc1ccccc1)C(=O)Nc1cc(C(=O)NC(Cc2ccc3cc[nH]c3c2)C(=O)O)ccc1OCCOc1ccccc1
COc1ccc(CN2CCCCC2N2CCNC(C)(n3cc(C(=O)O)c(=O)c4c(F)ccc(N)c43)C2)cc1
COCCN(CCCC1(C)Nc2cccc(O)c2SC1(N)c1ccccc1)CCOC
CC(N=C(N)NC(C)c1ccccc1)c1ccccc1
COC(=O)c1c[nH]c2cccc(Sc3ccc([N+](=O)[O-])cc3)c12
COC(=O)C(C)N(Sc1ccccc1)c1ccccc1
CSCCC(NC(=O)CCC(NC(=O)c1ccccn1)C(=O)O)C(=O)O
CC(=O)c1cc2cncnc2[nH]1
COc1cccc(OC)c1C1CN(Cc2cc(Cl)ccc2Cl)C(=O)N1
O=C(C=Cc1cccc2nc(Cl)ccc12)c1ccccc1
CCC(=O)N(c1ccccc1)C1(C(Cc2cccc(Cl)c2Cl)NC(=O)CN)CCN(C=O)CC1
NS(=O)(=O)Oc1ccc(Cl)cc1
O=C(NCCN1CCCC1)c1cc2nc3ccn(Cc4ccco4)c3nc2cc1N1C(=O)CCC1=O
Cc1ncc(C#Cc2ccc(N3CCOCC3)cn2)s1
COc1ccc(-c2ccc3c(=O)c(O)c(OC(=O)C=Cc4ccc(O)cc4)oc3c2)cc1
NC1(CN2CCOCC2)CNCCC12C(=O)NCN2CCc1ccccc1
CON=C(C#N)c1cccc2cc[nH]c12
CC=C(C)C(=O)OCc1ccccc1
Nc1ccc2nc3c(=O)n(-c4ccccc4)c(=O)nc-3[nH]c2c1
NS(=O)(=O)c1ccc(CNCc2cc(Cl)c3oc(=O)ccc3c2)cc1
C=C1C(=CC=C2C(C(C)C3(C)C(=O)N(Cc4ccc([N+](=O)[O-])cc4)CC3(C)O)CCC3CCC(C)C23)CCCC1O
COc1ccc([N+](=O)[O-])cc1NC(=O)COC(=O)C1CCN([SH](=O)=O)C1S
COc1c(NC(=O)c2cccc(Cl)c2Cl)cccc1NS(=O)(=O)c1ccccn1
O=c1c2ccccc2c(=O)c2c1ccc1[nH]c3ccccc3[nH]c12
N=C(N)NCCCC(NC(=O)CN1CC(=O)NC(CCNC(N)=O)C1=O)c1cccc2nc(C=O)sc12
O=C1CCC(C(O)(c2ccccc2)c2ccccc2)CC1
CCCCOc1ccc(C(=O)NCC(=O)OCC(=O)N(C)C2CCCCC2)cc1
CC(=O)c1ccc(N2CCN(C=O)CC2c2ccccn2)c(Br)c1O
CC1C(NS(=O)(=O)c2ccc(C(C)(C)C)cc2)n2c(=O)[nH]c3cccc(c32)N1C=O
CN(Cc1cnc2nc(N)nc(N)c2n1)c1ccc(C(=O)NC(CCC(=O)NCC(=O)O)C(=O)O)cc1
CNc1nccc(C2CCC(SC3(C)C(=O)N4C(C(C)O)=CCC43C(=O)O)N2)c1N
CN(c1cccc2c1NC(=C1C(=O)NC3C4CC(C3C1=O)C(N)(c1ccc(C(F)(F)F)cc1)C4)NS2(=O)=O)S(C)(=O)=O
NC(Cc1ccc(O)cc1)C1CCN(C=O)CC1
CC(C)CC(O)C(=O)NC(c1ccc(C(F)(F)F)cc1)c1ccccn1
CN(C)CCOc1ccc(Nc2ncc(C(F)(F)F)c(Oc3c(N)ccc4c3CNC4=O)n2)cc1
COc1cc(OC)cc(C(=O)NN=CCCNS(=O)(=O)c2ccc(F)cc2)c1
COc1ccc(-c2cc(=O)c3nc[nH]c3[nH]2)cc1
O=C(Cc1ccccc1)Nc1cc(CCCCc2nnc(NC(=O)C(OC(=O)Cc3ccccc3)c3ccccc3)s2)cnn1
CC(NCCOCCOc1ccc(C(C)C)cc1)=C(C#N)C(N)=O
Nc1ccc(Cc2nnc(NC(=O)CCCCc3cc(NC(=O)Cc4ccccc4)cnn3)s2)cc1
NCC1(P)O[PH](=O)OC(c2[nH]c(=O)[nH]c(=O)c2Nc2nc(C(N)=S)ns2)C1(O)O
COc1ccc(CCNC(=O)CSc2nc3c(N)cccc3c(=O)[nH]2)cc1
N=c1scnc2cc3n(c12)CCCC3
O=c1ncn(-c2c(O)cccc2[N+](=O)[O-])c2ccccc12
CCC(=O)C1CC(C(C)c2ccccc2)N(C(=O)C=O)c2c(NC(=O)c3ccc(OC)cc3)cccc21
CN1CCCCC1c1c(N)nc(N)nc1C(F)F
CCOC(=O)c1sc(NC(=O)CCc2ccccc2)c(C)c1CC
N=C(N)N(CCNCCCNCC(N)C(=O)O)C(=N)N
N#Cc1ccc(Cn2ccc3c2CCN(c2ncccn2)C3)cc1
CC(=O)Nc1ccc(Oc2ccc([N+](=O)[O-])cc2)cc1
COc1ccc(-c2nn(-c3ccccc3)cc2NC(=O)C(C)Sc2nc3ccccc3[nH]2)cc1
CC(C)(C)c1ccc(NC(=O)Cn2c(Cl)nc3c2C(=O)NC2=NCCC(N)(c4ccc(Cl)cc4)N23)cc1
CN(C)CCNC(=O)NC1(CCN2CCCCC2C2CCc3occc3C2)CCC(CCc2ccccc2)CC1
COC12CC3OC3C(=NO)C1(O)CCn1c(=O)n(-c3ccccc3)c(=O)n12
O=C(c1cc2sccc2c(Cl)c1Cl)N(Cc1ccc(Cl)cc1)C1CCCN1
O=C(Cn1c2c(c3ccccc31)CCc1ccccc1-2)NCc1ccccc1
O=C(C(=Nc1ccc(N2CCOCC2)cc1)N1CCCCC1)N1CCOCC1
Cc1ccc(-n2nnnc2SCC(=O)O)cc1
CC(=O)c1ccc(COc2ccc(S(=O)(=O)NCCCC#N)cc2)cc1
CCOC(=O)C1(C)NC(c2ccc(N)cc2)NC=C1S
CCCCOC(=O)NS(=O)(=O)c1scc(CC(C)C)c1C(=O)NC1CCCCO1
C=CC1(O)COC(C(C)(C)CCN2CCCCC2C(=O)c2ccc(Cl)cc2)C(=O)O1
C=CC(=C)C
CC(C)c1nccn1CCNC(=O)CN(C)Cc1ccc(Cl)cc1
CS(=O)(=O)c1ccc(-c2ccccc2)c(C(CC(N)=O)C2(NCc3nccs3)CCNCC2)c1
CCc1ccc(CO)c(N2CCN(C(N)=O)C(N)C2)c1
COC(=O)C(Cc1ccccc1)N1C(=O)CCN(C(=N)c2ccccc2)C1=O
O=[N+]([O-])c1ccc(-c2nc(-c3ccccn3)c(-c3cccs3)[nH]2)cc1
CCN(CCNC(=O)c1c(OC)ccc(OC)c1OC)C1CC1
CC(C)C(CO)NC(=O)C1(C)CN(C=O)C1C1(c2ccccc2)CCCC1
Cc1nn2c(=O)cc(COC(=O)c3ccc(NC(=O)Cc4ccc(F)cc4)cc3)nc2s1
Cc1ccc(C)c(C2(c3cccc4cc[nH]c34)CCN(c3ncccn3)CC2)c1
C=S(N)(=O)c1ccc(C(=O)Nc2cc(N)ccc2-c2cccs2)cc1
Cc1ccc(NC(=O)Nc2ccc(C3(C)c4[nH]nc(N)c4C(=O)CC3C)cc2C)cc1
CS(=O)(=O)N1CCC(c2cc(C3CCN(C=O)CC3)[nH]n2)CC1
COc1ccc(CN2CCN(C=O)CC2c2ccc(NC(=O)c3cccs3)cc2N2CCOCC2)cc1
CCOc1ccc(NC(c2ccccc2)C(CCCN2CCCCC2)c2ccccc2)cc1
O=C(NC(Cc1ccccc1)C(=O)Nc1ccc(Br)cc1)c1cccc(Cl)c1Cl
COc1ccc(-c2c(C(N)=O)noc2N)cc1
COc1ccc(NC(=O)C2CCN([SH](=O)=O)C(S)C2)c(OC)c1
O=C(NN=Cc1ccc(NN=Cc2ccc(O)cc2)cc1)c1ccc([N+](=O)[O-])cc1
Cc1nn(-c2ccc(F)cc2)c(Cl)c1C(=O)NN=Cc1ccccn1
CCCCCCCCC(=O)c1c(O)ccc(C(=O)CCCCCCC(C)=O)c1O
CC1(O)C2CCC1N(C(=O)Nc1ccc(F)cc1)C2c1ccc(C=CC(=O)Nc2ccc(C(F)(F)F)cc2)cc1
Cc1ccc(-c2ccc(F)cc2)c(NC(c2ccc(C(=O)NCCC(=O)O)cc2)C2C(=O)OC3(CC=CC4C(Cl)CCC43)C2=O)n1
O=[N+]([O-])c1ccc(S(=O)(=O)Nc2ccccn2)cc1
C=CCN1C(=O)NC(=O)C(=C)C1=O
O=C(CCCNc1ncccn1)NC12CC3CC(CC(C3)C1)C2
Cc1c(NC=O)noc1CSc1nnc(CSc2nnc(C)n2C)o1
Cc1ccc(S(=O)(=O)NC(=O)C2(C)CN(C=O)C2Cc2cccs2)cc1
CN1CCCC(CC(=O)c2ccccc2)(C(=O)c2ccccc2)C1
O=C(NC1CC1)c1ccc2c(c1)cc1n2CCNC1=O
CCc1ccc(N2C(=O)CCC2C(=O)Nc2ccc(F)cc2)cc1
CCN(CC)Cc1cc(Nc2ccc3c(ccc(Cl)[n+]3[O-])c2)ccc1O
CCOC(=O)C(CNC(=O)CCc1cccc2[nH]cnc(=O)c12)Cc1ccccc1
COc1ccc(Cc2nn3c(=O)c(C)c(-c4ccc(F)cc4)[nH]c3c2C(F)(F)F)cc1
O=C(COc1c(Cl)cccc1Cl)Nc1ccccn1
NC1(Cc2ccc(F)cc2)CN(C(=O)c2ccc(=O)[nH]n2)CCO1
CC(=O)SC1CC(O)C(CO)(Oc2ccc(C(C)=O)cc2)O1
CC(OCC(O)C(F)(F)F)c1ccc(COCC2(O)CCC(C(=O)O)CC2)cc1
COCCOc1ccc(-c2ccc(S(=O)(=O)C3(C(=O)NO)CCCCN3)cc2)cc1
Cc1nc2c(c(-c3c(Cl)ccc(O)c3Cl)n1)N=C(N)C(C)O2
COc1ccc(-n2ncc3c2C(=O)N(c2ccc(C4(C)CCCC(=O)N4)cc2)C(C(F)(F)F)C3)cc1
CNP1(=O)NCCN1C(S)c1ccco1
CC(C)S(=O)(=O)NC(=O)c1ccc(F)c(OCC23CC4CC(CC(C4)C2)C3)c1Cl
CC(C(=O)O)c1ccc(C(=O)C2CCC(=O)CC2)cc1
COc1cccc2oc(-c3ccc(NS(=O)(=O)c4cccc(N5CCCC5)c4[N+](=O)[O-])cc3)nc12
CC1CCC2C3=CC(=O)C4(C)C(CC(C)C5C(C(C)C)C(=O)CC(C)(C(=O)NCCCC(=O)O)C54)C3CCC2C1
CC(C)C(=O)c1ccc(N)c2[nH]c(=O)sc12
NC1CN(Cc2ccccc2)CCN1C(=O)N1CCC2CNC2C1
CSCC(=O)Nc1ccc(-c2nc(C(=O)O)c3n(Cc4ccc(F)cc4)c(CN(C)Cc4ccccc4)cc(=O)n23)cc1
Cc1ccc(OCC(C)CNC(=O)CCc2ccccc2)cc1
CCN(CC(=O)NCCC(N)C1(C)CCCNC1)C(=O)c1ccc([N+](=O)[O-])cc1
CC(Cc1nc(C)no1)=NNC(=O)c1ccc(Br)cc1
CC(=O)c1ccc(OCC(O)CN2CCN(c3ccccc3)CC2)cc1
C=CCc1cc(CC=C)c2nc(Cl)cc(Cl)c2c1
CCCOC
COc1cccc(C(=O)OCC(=O)c2ccc(F)cc2)c1NC(=O)CC(=O)NC(C(=O)NC(CC(C)C)C(N)=O)C(C)C
CC(C)C(NCc1cccc2c1-c1oc(N)nc1C1(C2)C(=O)c2cccc(Br)c2C1=O)C(=O)O
C=CC1(N)CC2C(C)CC(C)CC2c2c3c(c4c([nH]c5cc(O)ccc54)c21)CNC3=O
CCN(CC)c1cc(=O)oc2c([N+](=O)[O-])cccc12
Cc1ccc(OCCc2ccc(SCC(=O)O)cc2)cc1
CCc1nnc(NC(=O)CSc2nnc(-c3ccccc3)n2C)s1
Cc1cccc2oc(NC(=O)N3CCC(C)(N4CCCCC4)CC3)nc12
O=C(NN=Cc1cccc2nccn12)c1ccccn1
CCC(C)C(=O)c1c(OC)nc2c(OC)c(OC)ccc2c1-c1ccc(Cl)cc1
Cc1cc(C23C=CCC(c4ccc(-c5ccccc5)cc4)(N2)C(N)C3)on1
CCCCCC(O)c1c(-c2ccc(OC)cc2)cc2c(c1OC)C(=O)OC(OC)C2
CNC(N=C(N)N)=NOCCCOc1ccccc1
CCOC(=O)C=C(O)C(=O)Nc1cc(C)cc(-n2cccc2)c1
COc1cc(-n2cnn3ccc(-c4ccc(Cl)cc4)c3c2=O)ccc1OCC(O)CO
O=c1nc2n(CCCCCO)c(-c3ccccc3)cnc-2c(=O)[nH]1
CCN(CC)CCCC(C)Nc1cccc2ccc(Cl)nc12
NS(=O)(=O)c1ccc(-n2cc(C(F)(F)F)c(-c3cccc4ccccc34)n2)cc1
COc1ccc(N2C(C)CN(c3ccc(C)cc3)CC2c2cccc(=O)n2C)cc1
CCOc1ccc(-c2nnc(NC(=O)C3CC3)s2)cc1
CCCN(C(N)=O)C(=O)COC(=O)CN1C(=O)C2CC=CCC2C1=O
CNC(=O)c1ccc(S(=O)(=O)c2ccnc3sc(Nc4ccccc4)c(N)c23)cc1
C=C1CC(O)(CCCCCCCCCCCCCCC)C(O)(OC(C)=O)C=C(OC)O1
Clc1ccc(Nc2nc3c(s2)CCc2ccccc2-3)cc1
Nc1ccc2c(C3=C(c4cccc5cc[nH]c45)C(=O)NC3=O)coc2c1
COc1ccc(O)cc1CN(C)S(=O)(=O)c1ccc(C)cc1
NC1(c2ccccc2)CCCC(NC(=O)c2cccc3[nH]nc(-c4ccccn4)c23)N1
Cc1cc(C2CCCC(N)(c3nnnn3CCn3ccnc3)N2)c[nH]1
Cc1ccc(N2C(=O)CCC2C(=O)OCC(=O)c2c(N)c(=O)n(C)c(=O)n2C)cc1
COc1ccc2ccc(Oc3cccc(Oc4ccccc4)c3CC3SC(=O)NC3=O)cc2n1
CCOC(=O)c1c(OC)c2c(C)ccc(OC)c2c2nc3cc(OC)ccc3nc12
NS(=O)(=O)c1ccc(NC(=O)C=Cc2ccc(N3C(=O)CCC3=O)cc2)cc1
COCCCNC(=O)c1ccc(-n2cnnc2)cc1
Cc1cccc2nc(N)[nH]c(=O)c12
CNc1ncc(COC(=O)c2c(N)cccc2O)c(N)c1Cl
COc1ccc(NCc2nnc(SC3(C)CCOCC3)n2C)cc1
Nc1noc2cccc(C(=O)Nc3ccc(NC(=O)c4c(Cl)cccc4Cl)cc3)c12
ON=C(Cc1ccc(OCCCN2CCCCC2)cc1)c1ccc2cc[nH]c2c1
Cc1nnc(SCCC2NC(N)Cn3cnnc32)n1Cn1c(=O)sc2ccccc21
C=NNC(N)=S
CCn1ncc2c1C(COC)N(C(=O)c1ccc(C(F)F)cc1)CC2
CN(CC(=O)Nc1ccc(Cl)cc1)Cc1ccc(C(F)(F)F)cc1
COc1c(-c2ccccc2)oc2c(O)ccc(OCc3ccc4c(c3)NC(=O)CN4C=O)c2c1=O
COc1c(O)cccc1C12COCC1(C1Oc3ccccc3O1)COC2
Nc1ncnc2c1ncn2C1OC(O)CC1(O)CSCCOCP(=O)(O)O
COc1ccc(N(C)S(=O)(=O)c2ccc3c(c2C)N(C=O)C(C2CC2)C3)cc1
CCC1(c2ccc(OC)cc2)C=NON1
Cc1c(O)ccc(CC(N)C(=O)NC(C)c2ccc(C(=O)NC(C)C(N)=O)c3c2CCN(C=O)C3)c1C
O=C(COC(=O)C1COc2ccccc2O1)c1ccc(OC(F)(F)F)cc1
CC(NC(=O)C(NC(=O)C(CCC(=O)O)NC(=O)C(CCSC(CC(=O)O)C(N)=O)NC(=O)COc1ccc(COc2ccccc2)cc1)C(C)C)C(=O)NC(C(=O)O)C(C)C
Nc1nc(=O)c2n[nH]nc2n1-c1ccc(O)cc1
Cc1ccc(CNC(=O)c2c(C)cccc2-n2cnc3c(C)ccnc32)cc1
[C-]#[N+]C(=Cc1ccccn1)C12CCCC(CO1)OO2
COc1ccc(C)c2cccc(C(=O)O)c12
CC1(C(c2ccccc2)c2cccc3[nH]c(N)cc23)CCCN(C=O)C1N(C(=O)C=CC(=O)O)C1CC1
O=C1NC(O)c2c1cc(O)cc2-c1ccccc1
CC(C)CC1NC(=O)CNC(=O)C2(Cc3cccc4cc[nH]c34)CCCN2C(=O)C(C(C)C)NC(=O)C(CC(=O)O)NC1=O
COc1cc(-c2nc(C(C)C)cnc2NC=O)ccc1S(=O)(=O)N1CCOCC1
CCC1(c2ccccc2)CC(O)c2c(cccc2C(=O)NS(C)(=O)=O)O1
CCc1cnc2n1C(C(N)=O)C(N)N2
COc1cc2ccc(OCC(=O)C=Cc3cccc(OC)c3O)cc2cc1OC
OC1Cc2ccccc2CC1NCCCN1CCN(c2ccnc3ccccc23)CC1
Cc1ncc(S)n1[SH](=O)=O
CC(=O)c1ccc(NC(=O)c2nocc2-c2ccc(Cl)cc2)cc1
Cc1ccc(-c2ccc(Oc3c(C#N)cccc3[SH]3N=CN=C3N[SH](=O)=O)cc2)cn1
CC(C)(C)OC(=O)NC(Cc1ccc2[nH]ccc2c1)C(=O)NC(CCCCNC(=O)C=Cc1cccc(O)c1O)C(=O)NC(CC(=O)O)C(=O)NC(CCC(N)=O)C(N)=O
CCOC(=O)c1ccc(-c2cccc3[nH]c(N)nc23)cc1
Cc1cccc2c1c(C)cn2CC(C)NCC(O)COc1ccccc1
NC1(c2ccccc2)C(O)NC2Cc3ccc(O)c4c3C13C(O4)C(=O)C(=Cc1ccc([N+](=O)[O-])cc1)CC23
Cc1ccc(N(CC(=O)N(C)C2CCS(=O)(=O)C2)S(=O)(=O)c2ccccc2)cc1
COc1cc(CN(CC2Oc3ccccc3O2)C(=O)c2ccc(S(=O)(=O)N3CCCC3)cc2)c(OC)c(OC)c1
COc1cc(CC(=O)NC(=S)NNC(=O)c2cccs2)c(OC)c(OC)c1
C=C1Cc2c(-c3cc(OC)cc(OC)c3OC)cc(OC)c(OC)c2C1=O
CC1=NC(C)(c2ccc(OCC(F)(F)F)cc2)C(=O)S1
COC1CC23CCC1C1Oc4cc(COCc5ccc(C)cc5)cc5c4C12C(N)CNC3(OC)C5
O=C(O)C1CCCCN1C(C(=O)c1c(Cl)cccc1Cl)c1nccs1
CC(=O)C1C=CN(c2ccc(Cl)cc2)C=C1C(=O)Cc1ccc(Cl)cc1
O=C(O)CCC(OC(=O)Cc1ccccc1)c1ccccc1
Cc1cc(OS(=O)(=O)c2ccccn2)c(SC2COC=C(O)C2=O)cc1C(C)(C)C
Cc1ccc(-n2nc(-c3ccc(S(C)(=O)=O)cc3)[nH]c2=S)cc1
COc1cc(CNc2ncnc3cccc(-c4ccc(CN5CCCC5)cc4)c23)c(OC)c(OC)c1
COc1ccc(CNC(CN2CCCC2)C(O)c2ccccc2)c(OC)c1OC
Nc1nonc1-n1nnc(C(=O)NCc2ccc(F)cc2)c1-c1ccccc1
CN(C)CCCN(CCCC1(NC(=O)Nc2ccc(F)c(F)c2)C2CCC1CC2)C(=O)C1CCCCC1
COc1cc(C)cc2[nH]c3c(CO)c4nc(O)ccc4cc3c12
CC1=C(C)C(=O)C(c2ccc3ccc(=O)oc3c2)=C(Nc2ccc([N+](=O)[O-])cc2)C1=O
NC1(c2ccc(Cl)cc2)CNCCN2C=CC(=CC=C(Cl)CCNCCCNCCNCCN1)C2
Cc1cccc2[nH]c3c(c12)C(CO)c1cc(N)c(CO)n1C3
COc1ccc(CN(C)C(=O)CCc2nc(-c3ccc(F)cc3)no2)cc1OC
COC(=O)C1C(C)C2C3CCC4CCCCC4(C)C3=CCC2C2C(C)=CC(=O)C(C(C)(C)C)C12
NC1(N(C(=O)C(=O)O)c2ccc(C(=O)O)cc2)CNc2ccccc2O1
C=NN1CC(c2ccc(OC)cc2)NC1=O
N=C(N)NC1(O)CCc2cc(NC(=O)N3CCC(N4CCCCC4)CC3)ccc2C1
C=CC1(CO)OCC(n2c(N)nc3cnc(N)nc32)C1(O)COP(=O)(O)O
COc1ccc(-c2sc(NC(=O)C(=O)O)nc2C2Oc3ccccc3O2)cc1
Nc1cccc2c1C(=O)NC2=O
Clc1cccc(Cn2c3c(c4ccccc42)CCNC3)c1Cl
O=C1c2ccc([N+](=O)[O-])cc2C(=O)C12CC1CSCN1C21C(=O)Nc2c(-c3ccc(Br)cc3)cccc21
O=Cc1ccc(CN2C(=O)C(=Cc3ccccc3)SC2=S)cc1
Cc1ccc(NC(=O)C2CC3CCCC2N3C(=O)Oc2ccc(SC3CC3)cc2)cc1
Fc1ccc(-c2nc3cc(NCc4ccccn4)nn3cc2-c2ccccc2)cc1
COc1cccc(NCC(=O)Nc2ccc(C(F)(F)F)cc2)c1OC
C=c1cc(N2CCOCC2)c2c(cc(=O)oc3cc(=O)ccc32)c1=O
COc1ccc(-c2ncc(C(C)NCCc3c[nH]c4ccccc34)[nH]2)cc1
Nc1cc2cc[nH]c2cc1NC(=O)c1ccc([N+](=O)[O-])cc1
O=c1cn[nH]c(=O)n1-c1cc(S(=O)(=O)N2CCCCC2)ccc1N1CCCCC1
Cc1ccc(S(=O)(=O)N(C(N)=O)c2ccc(-c3ccc4sc5cnc(N)nc5c4c3)cc2)cc1
CCOC(=O)c1ccc(NC(=O)C2(C)CCN(c3nn4c(=O)ccnc4s3)CC2)cc1
CC(C)=C1CC2(C)C1C(=O)CCC2(C)CC(O)CO
COC(=O)Cc1nnc(CCNC(=O)OC(C)(C)C)o1
CCN1CCCC1Cn1c(=O)n(C(N)=O)c2cccc(N)c21
COc1c(O)cc(C(C)=O)cc1OCc1ccc(-c2ccccc2)cc1
CC(CC(N)=O)N=NC(=O)OCc1ccc(Cl)cc1
O=C(O)c1cc(Cl)nc2cc(C=C(O)c3ccc(C(F)(F)F)cc3)ccc12
Cc1ccc(N)c2[nH]c(=O)oc12
Cc1ccc(C(=O)NC(=Cc2ccc([N+](=O)[O-])cc2)C(=O)NCCCn2ccnc2)cc1
Cc1ccn2cc(C(=O)NCc3ccccc3)nc2n1
O=C(O)C=CC(=O)Nc1ccc(NC(=O)c2ccccc2)cc1
CN(C(=O)CSc1nnc(C2CC2)n1Cc1ccccc1)C1CCS(=O)(=O)C1
COC(=O)C1CCOC(=O)CC(OC(=O)c2ccccc2)CC2CCCC=C2C=CC1OC(=O)c1ccco1
COC1c2cc(N(C)C)c(O)c(C(N)=O)c2C(=O)C2=C(O)C3(CN4CCOCC4)C(=O)C=C(O)CC3CC21
CCCN(CCC)C(=O)c1c(C(=O)NC(Cc2ccccc2)C(O)CNC2CC2)cccc1N1CCCCS1(=O)=O
CC(=O)C1(O)C=C(c2ccc(O)cc2)C(=O)N1CCc1c[nH]c2ccccc12
O=C(Nc1ccccc1)Nc1ccc(-c2cn3ccnc3s2)cc1
COC(=O)c1ncc(-c2cc(C#N)co2)o1
Cc1ccc(NCc2c(N)ccc3[nH]c([N+](=O)[O-])nc23)cc1
COc1ccc(N2CCN(Cc3sc(NC=O)nc3-c3ccccc3)CC2)cc1
CCn1ccc(CN2CCCCC2C(=O)Nc2ccc(C#N)cn2)n1
CC(OC(=O)C1CCC1)C(=O)N(C)Cc1ccc(F)cc1
Cc1ccc(CN2CCCCC2OCC(F)(F)F)cn1
CC#CC1(O)CC2=C3CCC4CCCC4C3(c3ccc(N(C)C(=O)CCCC(=O)OC)cc3)CCC2=C(C)C1=O
Cc1ccc2c(c1N)C(=O)NC2=O
CN(C)Cc1ccc(CC(=O)O)cc1
CCc1cc(-c2ccccn2)c2c(=O)c(N)c(C)[nH]c2c1
Cc1nnc(CSc2nnc(-c3ccccc3)n2N)o1
Cc1cc2c(c(-c3ccco3)c1-c1ccccc1)-n1cc3c(=O)[nH]c(=O)n(-c4ccccc4)c3c1C(N)N2
CC(=O)c1c(C(C)C)c(C(F)(F)F)cc2c1nc1n2CC(S(C)(=O)=O)N(c2ncccn2)C1
N#Cc1cccc2[nH]c3cc(-c4ccc(F)cc4)ncc3c12
Fc1ccc(C=NNc2ccc3ccc(Cl)cc3n2)cc1
CNC(=O)N1CCC2(CC1)CC(C(=O)NCC(c1ccccc1)c1ccccc1)(c1cccnc1NCCOCCOC)C2
COc1ccc(CC2=COC(C)(Cc3ccc(S(C)(=O)=O)cc3)C2=O)cc1
Cc1cnc(N(C)C(=O)c2cc(N)[nH]n2)nc1C#N
Fc1ccc(-c2c(N3N=CCC3c3ccc(Br)cc3)nc(-n3ccc(-c4ccccc4)n3)nc2C(F)(F)F)cc1
CC(C)n1ccc(-c2c(NC(N)=O)ncc3cnn(C(C)c4ccccc4)c23)n1
COc1ccc(C2C3C(=O)CCC(c4ccco4)C3=Nc3ncnn32)cc1
CCOC(=O)COc1ccc(O)cc1C(=O)c1ccccc1
COc1ccc(NC(=O)NCCC#N)cc1
Cc1cc(C)c(C)c(S(=O)(=O)N2CCC(C(=O)NC3CCS(=O)(=O)C3)CC2)c1
COc1cc(=O)c2cc(F)cc(N)c2[nH]1
CN(C)CCN(C)CCNc1c2ccccc2nc2c(OCCN3CCCCC3)ccc(Cl)c12
CC(C(=O)NC1(c2ccccc2)CCC(N2CCC3(CC2)OCCO3)CC1)c1ccc(C(F)(F)F)cc1C(F)(F)F
C=NNc1ncc(-c2ccc(OC)cc2)nc1Cl
C=CCN(Cc1ccccc1)C(=O)CN1C(=O)COc2cccc(S(=O)(=O)N3CCOCC3)c21
COCCN(c1ccc(C(N)=O)cc1)c1ncc(-c2cnc3ccccc3n2)c(N)n1
Cc1ccc2[nH]c3c(c2c1C1CN(C=O)CCO1)CCNC3=S
COc1ccc(Cl)c(OCC(=O)NC(=O)NC=O)c1
Nc1nc(-c2ccc(Oc3ccccc3)cc2)nc2c1ccn2-c1cccc2c(-c3ccccc3)ccnc12
CC(C)c1cc(C2(c3nccc(C(C)C)n3)CCN(C=O)CC2)[nH]n1
COc1coc2cc(C(=O)O)cc(COC(=O)c3ccccc3)c12
Cc1ccc(S(=O)(=O)NC(=O)CCC2CCCCC2)cc1
COCCCn1nc(N)[nH]c1=O
COc1ccc(CCNC(=O)CCS(=O)(=O)c2cc(C)c3c(c2)N(C=O)CC3)cc1OC
Fc1ccc(Cn2nncc2-c2nc(-c3ccccn3)no2)cc1
CC(c1ccc(-c2ccccc2)cc1)c1c(Br)c(N)cc2sc(=NNC=O)[nH]c12
CCCCn1c(=O)[nH]c2c(N)nc(NCc3ccccn3)nc21
CCc1noc(C)c1C(=O)N(C)CC(=O)Nc1ccc(N2CCOCC2=O)cc1
CC=Cc1ccccc1
COC1OC(O)C2CC(O)CC(NCc3ccc(C)cc3)C12
COc1ccc(-n2nncc2CN2CCN(S(=O)(=O)C3COc4ccccc4O3)CC2=O)cc1
COc1ccc(CN2CCCC2C(=O)N(CC(C)C)CC2Oc3ccccc3OCC2Cl)cc1
COC(=O)c1ccc(-c2oc(C)cc2C=NO)cc1
NC(=O)C(CCCCNC(=O)c1ccc(O)cc1O)NC(=O)C(CO)NC(=O)C(Cc1ncc[nH]1)NC(=O)CCCC1SCC2NC(=O)NC21
N#Cc1ccc(-n2nc(C(F)(F)F)c(C#N)c2-c2ccc(Oc3ccccc3)cc2)cn1
COc1cccc(Cn2c3c(c4ccccc42)CC(NC(C)=O)NC3=O)c1OC
COc1ccc(C(C(=O)NC2CCCC2)N(Cc2ccc(Cl)cc2)C(=O)c2c(C(N)=O)nsc2N)cc1
COC(=O)c1cc(Cl)c2[nH]c3cccc(=O)n3c2c1
COC(=O)c1ccc(OCC(=O)C(Cl)(Cl)Cl)cc1
Cc1n[nH]c(C)c1-c1nc2c([nH]1)C(C(=O)O)C(N)(CC(C)C)N(C=O)C2
Cc1onc(NC=O)c1C1=NC(c2ccc(F)cc2)=CS1(C)C
CCOc1ccc(-c2ncc(CNC34CC5CC(CC(C5)C3)C4)o2)cc1
O=C(Nc1cccnc1Cl)c1ccccc1
NCC1CCC(O)(OC2CC(N)(N)CC(O)(OC3(O)OCC(O)C(CO)C3N)C2)CC1N
O=C1C=COC12CCN(Cc1ccccc1)CC2(CO)c1ccccc1
CNC(=O)NC(c1ccnc2cc(Cl)c(Cl)cc12)c1c[nH]c2ccccc12
Cn1c(=O)c2c(nc(SCCN3CCOCC3)n2C)n(C)c1=O
CS(=O)(=O)c1ccc(C2CNC(=O)O2)cc1
Cc1cc(NC(=O)C(C)N)cc(C)c1Cl
CCCc1nn(-c2ccc(F)cc2)c(C(=O)O)c1Cc1ccc(-c2ccc(-c3nn[nH]n3)cc2)cc1
COc1ccc(CN(C)C2(C)COC(=O)C2c2cccc(-c3ccccc3)c2)cc1
O=c1c2cccc(CN3CCN(c4ccc5nncn5n4)CC3)c2ncn1-c1ccccc1
CCOc1nc(N)c(CC)nc1NP(=O)(OCC(C)C)Oc1ccc2cccnc2c1
C=CCC(CC(=O)N(CCOC(=O)C(CC=C)CC(=O)OC(C)(C)C)Cc1ccccc1)C(=O)NCCOC(=O)C(C)(C)C
CC1(OC(=O)NCCCNc2c(N)c(=O)c2=O)CCCNC1(N)Cc1ccc(N(Cc2ccccn2)Cc2ccccn2)cc1
O=C1NC(=S)SC1=Cc1ccc(OCc2ccc(Cl)cc2)cc1
C1=CC2(c3cccs3)CC1CC2c1ccnc2cccnc12
COc1cc(OC)c(C(=O)c2scc(-c3ccc(Cl)cc3)c2N)c(OC)c1
Cc1cccc2[nH]c(N3C4CCCC3C(N)(CC3(c5ccc(F)c(F)c5F)CCN(C=O)CC3c3ccc(C(N)=O)cc3)C4)nc12
C=C1C2=C(CNC1(C#N)c1cc(OC)c(OC)cc1OC)C(c1ccc(OC)cc1)CC(=Nc1ccc(C)cc1)O2
O=CN1C(c2ccccc2)CCC1c1ncc(C2CC2)s1
CC(C)c1[nH]c(SCC(=O)c2ccc(F)cc2)nc(=O)c1CN1CCCc2ccccc21
O=C(Nc1nncs1)c1ncccc1CCCCCc1ccccc1
O=C(Nc1ccc(-n2cnnn2)cc1)C1CCCCC1
CS(=O)(=O)c1ccc(-n2nc(C#N)c(C(F)F)c2NC2CC2)cn1
CCn1cc(C2(c3cc(F)cc(CO)c3)CCN(C=O)CC2)c(C)n1
COC(=O)c1ccc(CNCC(C)c2nn(-c3c(C)cc(C)cc3C)c3[nH]cnc(=O)c23)cc1
Nc1nc2c3nc(O)cnc3c(O)cc2n1C1C(O)OC(CO)C1O
N#CC1C(c2ccc(C3CC=CC3)cc2)N(C=O)C1(CO)C1CC1
CCOC(=O)c1sc(C)c(NC(=O)CN)c1C
O=C(CCc1ccccc1)c1ccc(N2C(=O)CC(=O)N2c2ccccc2)cc1
COc1cccc(OC)c1C=NNC(=O)C(=O)Nc1ccc(O)cc1
CCN1CCCC1CNC(=O)c1c(O)c(OC)cc(OC)c1OC
COc1ccc(C(=O)NC(=O)COC(=O)c2c(O)ccnc2O)cc1
Nc1nc(Cl)nc2c1ncn2Cc1cc(-c2ccccc2)cs1
Cc1c2c(c(O)[nH]c1=O)C(C)(C)CCC2C
CC(COc1ccc(Cl)cc1)n1c(-c2ccc(OC(F)(F)F)cc2)cnc1C=N
Cc1cccn2c(=O)c3c(C#N)c(N)c(=O)[nH]c3nc12
COc1c(Nc2ccc(Br)cc2)ccc2c(=O)nc[nH]c12
C=C(C=CC(=O)O)CC(C)CC(C)C
c1ccc(CCNCc2cccc3ccoc23)nc1
CC(C)C1C2CC(O)C1CC2C
COCCN(c1cccc(C)c1C(=O)Nc1ccc(C(F)(F)F)cc1)c1ncnc2cnc(N3CCCNCC3)nc12
CCOP(=S)(Cl)OC(C)O
CCOC(=O)C(Cc1ccccc1)N1CCC2(NCN(CCCCOc3ccc(Cl)cc3)C2=O)C(c2ccccc2)C1
O=[N+]([O-])c1ccc(N2CCN(CC3Oc4ccccc4O3)CC2)cc1-c1nc(-c2ccco2)no1
COCC(C)n1ccnc1-c1cc(-c2ccccc2)n(-c2ccccc2)n1
CCOC(=O)c1ccc2[nH]cc(OC)c2c1CN1CCN(c2ccccc2)CC1
C=C1Sc2c(-c3c[nH]c4[n+]3CC(c3ccccc3)=C4N)cccc2N1CCO
COC(=O)C(NC(=O)OCc1ccccc1)C(C)C
CC(C)C(NC(=O)c1ccc(NC(=O)c2ccccc2)cc1)C(=O)NCc1ccc(Cc2ccccc2)cc1
CCC(C)C(NC(=O)C(N)CNC(=O)C(Cc1ccc(O)cc1)NC(C)=O)C(=O)NC(CC1CCCCC1)C(=O)NCC(CC(C)C)NC(=O)C(N)CO
Cc1ccc(C2(c3cnc(N4CCC4)cc3C(N)=O)C3CNCC32)cn1
CCOC(=O)C1(C)C=C(c2ccc(Oc3cccc4oc(=O)ccc34)cc2)NC(=O)N1
COc1ccc(C(CC(=O)O)N2Cc3cccc(OC4(C)CCNCC4)c3C2=O)cc1OC
CCCc1c(C)ccc2c1nc(-c1cccc3[nH]c(-n4ccnc4)nc13)n2Cc1ccc(C(N)=O)cc1
Nc1[nH]c2ccccc2[n+]1-c1ccc(OC(=O)c2ccc(Oc3ccccc3)cc2)cc1
COc1ccc(-c2c(C(=O)NC3CCCC3)nnn2CC(O)CO)cc1
Nc1cccc2[nH]cc(C3=C(c4c[nH]c5ccccc45)C(=O)NC3=O)c12
Cc1nc(Nc2cc(F)cc(Cl)c2Cl)c2oc3ccncc3c2n1
NC(c1ccc(F)cc1)n1ccc2ccc(C(=O)NO)cc21
Cc1cccc2c(Cc3ccc(-c4ccc(C(=O)O)cc4)cn3)c[nH]c12
CC1OC(=O)C(C)(c2c(Cl)cccc2Cl)C(=O)O1
COC(=O)c1cc(NC(=O)CS(=O)(=O)c2ccccc2)cs1
CS(=O)(=O)N1CCN(C=O)CC1CCc1ccccc1
COc1ccc(OC)c(CCc2nnc(C(c3ccccc3)c3ccccc3)o2)c1
CCC1(C)CC2C(=CC1=O)CCC1C2CCC2CCCC21Cl
COc1ccc(-n2nc(C)n(-c3ccc(NCc4c(C(F)(F)F)ccc5ccccc45)cc3)c2=O)cc1
Cc1c(N2CCCC2)nc2ccc(CSCCc3ccccc3)cn12
CCOc1ccc(-n2cnc3cccc(C(C#N)=Cc4ccc([N+](=O)[O-])cc4)c3c2=O)cc1
Fc1cccc(-c2cc(Cl)c3cnccc3c2)c1-c1ncn[nH]1
COc1ccc(C2(C)CCCN2c2ccccn2)cc1Oc1c(C#N)cccc1C(F)(F)F
CCNC1=NC(=CC2Oc3ccccc3O2)C(=O)N1CC
COc1cc(NC(=O)C2CCC(=O)N2C2CCCC2)ccc1S(=O)(=O)N1CCCCC1
NS(=O)(=O)OCc1ccccc1
CN(c1ccccc1)c1nc(=N)sc2c1CCC(c1ccccc1)C2N
COc1ccc(-c2c(C(N)=O)noc2N)cc1
CC(=O)NC(C)C(=O)OC(C)C1(CO)C2=CC(=O)C34CCC(C)(CCC3C2CCC1OC(C)=O)C4C
C=CC(C)C(OC(C)=O)C1C(=C)C2C(=O)OCC3C(O)CC(C)C1(O)C23
Cc1ccc(OCC(O)C(C)NC(C)c2ccc(C)cc2)cc1
O=C(O)c1cc(O)ccc1NC(=O)c1cc(-c2cccc(O)c2O)ccc1-c1ccc2occc2c1Cc1ccccc1
CC(C)c1ccc(N2CCN(C(N)(CNC(N)=O)CN3CCCC3)CC2)cc1C(C)C
COc1cc(OC)c(OC)c(C(=O)NN=CC2CC2)c1
COC(=O)c1cccn1Cc1ccc([N+](=O)[O-])cc1
CCOc1ccc(NC(=S)N(Cc2ccccn2)Cc2ccc(C)c3[nH]c(=O)ccc23)cc1
CCN(Cc1ccc(CCCCc2c[nH]c3cccc(OC)c23)cc1)Cc1ccc(OC)cc1
O=[N+]([O-])c1ccc(Nc2nncc3cccc(-c4ccc(O)cc4)c23)cc1
OCC1OC(O)(n2c(NC3CCCCC3)nc3cncnc32)CC1O
Cc1nn(C)c(Oc2ccc([N+](=O)[O-])cc2)c1C=NO
CNc1nc(-c2ccc3c(c2)C(O)N(C=O)C3)c(-c2ccc(Cl)cc2)s1
COc1ccc(OCCCN2CCCCC2C(O)(c2ccc(F)cc2)c2ccc(F)cc2)c(C(C)=O)c1
COc1ccc(OC)c(S(=O)(=O)N2CCN(CC(=O)Nc3cccc(OC)c3OC)CC2)c1
COc1ccc(C(=O)N(c2ccccn2)C2CCCCN2c2ccc(N)cn2)cc1
O=C(COC(=O)c1cc[n+]([O-])cc1)NCc1cccs1
c1ncc(C2CCCC2)c(-c2cc(C3CCCCN3)[nH]n2)n1
O=C(OCCO)c1nccc2c1[nH]c1ccccc12
N#Cc1c(Sc2ccc(O)cc2)nc(-c2cccs2)c(N)c1C#N
c1ccc(OCCCCCCCCn2cnc3ccccc32)cc1
CCCCCCCCCCCCCCCCCC=CC(O)C(=O)NC(COC1OC(O)(CO)CC(O)C1O)C(O)C(O)CCCCCCCC(C)CCCC
O=C(c1ccc(CNS(=O)(=O)c2ccc3cnccc3c2)cc1)N1CCN(C2CC2)CC1
CCN(CC)S(=O)(=O)c1c(C)ccc2c1OCC(=O)N2
CC1(NC(=O)c2ccc3sccc3c2Cl)CCCNC1
CCCCCCCCC=CCCCCCCC1(C)COC(Cc2cc(OC)c(OC)cc2OC)N1C(=O)COC
COc1cc(OC)c(OC)c(C(c2[nH][nH]c(=O)c2C)c2c(C)[nH][nH]c2=O)c1
Cc1ccc(NC(=O)CCn2cc(O)n(C)c2=O)c(C)c1
NC(=O)c1cc(F)oc1N
CC(=O)c1cc(N2CCN(c3ccc(C(F)(F)F)cc3)CC2)cnn1
S=c1[nH]nc(Cc2cccc(Cl)c2Cl)n1N=Cc1ccco1
NC1(C2CC2)NC(=O)CN(C=O)C1c1cc(Cl)ccc1C(F)(F)F
O=c1cc[nH]c(SCc2ccccc2)n1
O=c1[nH]n(CCOc2ccc(Cl)cc2)c2c([N+](=O)[O-])cccc12
Fc1c(Cl)cccc1-c1ncc(-c2ccc(-c3ccccc3)cc2)o1
O=C(O)CCN(Cc1ccc(Cl)cc1)Cc1ccccn1
Cc1ccc(OCCCCN(C)C2CCCCC2)cc1
COc1ccc(C(N)CC2CN(C=O)CCC23OCCO3)cc1
CS(=O)(=O)CCC(C1CN(C=O)CC(N)(c2ccccn2)N1)n1ccnc1
O=[N+]([O-])c1c(Cl)cccc1N=Cc1cc(-c2ccc(F)cc2)n(Cc2ccccc2)n1
CC(C)(C)COc1cc(N(CCCl)CCCl)c([N+](=O)[O-])c([N+](=O)[O-])n1
COc1ccc(C(=O)NC2(C)CCCC(N)(CCCc3cc(-c4ccccc4)n(C)n3)N2)cc1OC
COc1ccc(OCC(=O)O)cc1CCc1[nH]c(=O)c(C)cc1N
COc1ccc(OC)c(NC(=O)C(C)n2cc3c(n2)-c2c(C)cccc2S(=O)(=O)N3Cc2ccc(C#N)cc2)c1
COC(=O)C(Cc1ncc[nH]1)NC(=O)CCN1CC(c2ccccc2)OC1=O
Cc1cc(=O)n(C2CC(O)C(CN(Cc3ccccc3)S(C)(=O)=O)O2)c(=O)[nH]1
N#CC1(Cn2nnc3sccc3c2=O)CCN(C=O)CC1
CCN(CCOC)C(=O)COCc1nn(-c2ccc(OC)cc2)c(C)c1C
Cc1cc(C)c2[nH]c(=O)c(CN(Cc3ccco3)C(=S)NCc3ccco3)cc2c1
CCCCCCCCCCCCCCCCC(=O)NNC(=O)c1ccccn1
CCN(CC1(CO)CC(C2(N)CC3NCCOC3C2)CN1)C(=O)C(C)C
N#Cc1ccc(N2CCCCCC2Oc2ccc(C(F)(F)F)c(Cl)n2)cn1
CS(=O)(=O)N1CCN(c2cc(Cl)cc(N3C(=O)C4=CC=C5C(=O)N6CCCC(C3=O)C456)c2)CC1
O=C(c1cccc2ccccc12)C1CCCCN1c1ccc(N2C(=O)C(c3ccccc3)C=Nc3ccccc32)cc1
Cc1cccc(OCCC(=O)OCC(=O)Nc2csc3c2C(C#N)CCC3)c1C
c1cn(CCNc2ccc3cc4c(nc3c2)CCCC4)cn1
Cc1cc(C2CCN2C2(C)CCN(C=O)CC2)c2nc[nH]c2c1-c1ccc(O)nc1O
CN(C)CCc1c[nH]c2cccc(OCCOc3ccc([N+](=O)[O-])cc3)c12
Oc1ccc(CN2CCCCC2c2cccs2)cc1
CC(C)N(CCO)C(=O)c1ccc2cc(-c3ccc(N(C)C)cc3)ccc2n1
COC(=O)NC1(c2nnnn2CCN2CCCC2)CCCCC1
COC(=O)COc1ccc2c(c1)C(N)(c1ccc(Cl)cc1)NC(=O)C2Oc1ccccc1
COc1ccc(CNC(=O)c2cccc(OC(Cl)CCl)c2OC)cc1
Cc1c(O)cccc1CN
Nc1cncc(-c2ccc(F)c(-c3ccc(O)nc3O)c2)n1
COc1cccc(C(=O)OCC(=O)NCc2ccccc2)c1[N+](=O)[O-]
CCOC(=O)c1[nH]c(C)c(C)c1[N+](=O)[O-]
CCC12CCN(CC1)C(C(O)c1cnc3ccc(-c4ccc(Cl)cc4)cc3c1OC)C2
CCCN1CCN(c2cccc3c4c(ccc23)-c2cc(O)ccc2CC4)CC1
Cc1nn(Cc2ccc(Cl)cc2)c(Cl)c1C(=O)NC1Oc2ccccc2O1
COc1ccc(C(C2=CC3=C(CC(O)(O)C(=CBr)C3=O)OC2Br)c2cc(O)c3c(c2)C(=O)C=CC3=O)cc1
CCCCCCCCCCn1c(S)cc(O)nc1=O
CC=C1C(=O)OC2C1CC1C(CC3C(=O)CC(O)C31)C2C
NC1CN(c2nc(O)nc3cnc(N4CCNCC(N)(OCCO)C4)nc23)CC(O)N1
COc1ccc(COc2noc(C(F)(F)F)c2CCC(=O)O)cc1
Cc1ccc(S(=O)(=O)N(C(N)=O)c2ccc(C(=O)Nc3ccc(I)cc3)cc2)cc1
COc1ccc(CCC(=O)C(Cc2ccc(O)cc2O)=C(O)C=Cc2ccc(O)cc2O)cc1O
COc1cccc2cccc(-c3ccc4cc([SH]5C=CN=C5N[SH](=O)=O)ncc4c3)c12
CCc1ccccc1
Cc1ccc(C(=O)NCCN2CCc3ccccc3C2)cc1
Cc1cc(-c2ccccc2)cc(C#Cc2ccc(N(C)C)cn2)n1
CN(C)c1ccc(C#Cc2nc(N)cc(-c3ccccc3)n2)cc1
CCC(C)C(NC(=O)NCc1ccc(N)cc1)C(=O)O
CN(Cc1ccccc1)C(=O)C(Cc1ccccc1)NC(=O)C1CN(C=O)C(O)C1c1c[nH]c2c(N)cccc12
Cc1ncc(CCC2(O)CC(C(C)(C)C)N(C(=O)c3ccon3)C2)s1
O=CN1CCC(c2ccc(C(=O)OCC3CC4CCC3CN4)cc2)C1
COc1ccc(S(=O)(=O)N2CCCC2)cc1C(=O)NCc1ccco1
c1ccc(-c2ncc[nH]2)nc1
COCCN1CCCCC1NC(=O)c1cccc2ccoc12
Clc1cccc(Cc2ccc3nc4ocnc4cc3c2)c1Cl
COc1ccc(OCC(=O)Nc2cc(NC(=O)C=CC3Oc4ccccc4O3)cc(C(=O)c3ccccc3)c2)cc1
NC(=O)N(c1ccccn1)S(=O)(=O)c1ccc(OCc2ccccc2)cc1
CCOC(=O)C(=O)Nc1ccc(SC(=S)NC2CCC(=O)O2)cc1
CCN(CC)CCn1c(=N)sc2c(C(=O)c3ccc(O)cc3)cccc21
CCCCCCC(O)C1(O)CCC(C2OCC(C3CCC(C4CCC(C5(O)COC(CCCCCCCCC6(O)OC(=O)C=C6C)(C(O)CCOCC)C5)O4)O3)C2C(O)C=CC(O)C(C)=O)O1
Cc1cc2c(ccn2-c2ccccc2)c(CCSc2ccccn2)c1F
NC(=O)CC(NC(=O)Cc1ccc(Br)cc1)c1ccc([N+](=O)[O-])cc1NCc1ccc(Oc2ccccc2)cc1
O=C1N(c2ccccc2)N=C(S)[SH]1Cc1ccccc1
Cc1ccc(CS(=O)(=O)C(=Cc2ccc3nc(Cl)c(F)cc3c2)C(=O)c2ccc(Br)cc2)cc1
COC(=O)Cc1cc(-c2ccc(O)cc2)ccc1O
O=C(c1ccco1)N1c2ncnn2C2(CCCCC2c2ccco2)C2CCCCC21
CC(C)CCn1nnnc1C(c1coc2ccccc12)N1CCN(C)CC1
COc1cccc2c1C1C(CC2)C2C(CCCc3ccc(I)cc3)CCC2CC1(C)O
Cc1ccc(OCc2cc(C(=O)Nc3ccc(C(=O)O)cc3)co2)c(C)c1
COc1cccc(-c2ncc(CN3Cc4cccc(OC)c4C(OC)C3)o2)c1O
N#Cc1ccc(Oc2nc(-c3ccc(Cl)cc3)no2)cc1
Cc1cc(O)cc2nc(-c3ccccc3)c(OCc3ccccc3)cc12
CCOC(=O)c1cnc2c(c1)CC(C)c1sc(C)cc1-2
CC1(Nc2ccc(Nc3c4ccccc4nc4ccccc34)cc2)Oc2cc3nccc(-c4ccccc4)c3cc2O1
CS(=O)(=O)Nc1c(CCN2CCCC2)c(N)cc2[nH]cnc12
Cc1c2cnnc(N3CCN(c4ccccc4)CC3C)c2nn1-c1ccccc1
O=C(O)CCC1=NNC(=O)CC1
CCOc1cnc(NC(=O)NS(=O)(=O)c2ccc(Cl)c(NC(C)=O)c2)nc1C
N=C(NCCCCCCCCC(=O)c1ccccc1)Nc1ccc2c(c1)C(=O)NC2=O
CCNC(=O)OCOC(C)C(CC(C)C)NC(=O)C(N)Cc1ncc[nH]1
Cc1cc(C(=O)NCC2(C)CCN(C=O)CC2)c(C)c2[nH]ccc12
C=CC(C)=CC(C)(C)C1OC1CC1C(C)CC2C(=C)CC(C(C)O)CC21
Cc1ccc(CC(=O)NCC[SH]2C=CN=C2S)cc1
O=C(Cc1cccs1)Nc1ccc2c(c1)C(=O)NC2=O
O=S(=O)(CCc1cc(Oc2cccc(O)c2O)ccc1O)Oc1cc2ccccc2c2ccccc12
CCOc1ccc(NC(=O)CCCn2c(=O)oc3c(Br)cccc32)cc1
CCCCn1nnnc1C(c1cc2ccccc2o1)N1CC(C)OC(C)C1
COC(=O)C12C(C)C(OCc3cccc4ccccc34)OC(=O)C1C(C)CC1(c3ccco3)CCCC(=O)C12
Cc1noc(CN(C)C(=O)C2c3ccccc3CCC3(C)CCCC23)n1
Nc1ccc(C2CN(C=O)CCN2c2c(O)cccc2[N+](=O)[O-])cc1
COc1ccc(-c2nc3c(cc2C#N)N=CN(Cc2ncc(C)s2)C3=CC#N)cc1
CC12CCC(CC1=O)C2(C)C
CCCNc1ccc(C(=O)C=Cc2ccc(N(CC)CC)cc2)cc1
NC1(CN2CCN(c3ccc(Cl)cc3)CC2)OC2COCOC2C2OCOC21F
O=C(Nc1ccc(F)cc1)OCc1cnnn1-c1ccc(Cl)cc1
C=C1Cc2[nH]c3ccccc3c(=O)c2C(O)(C(C)(C)O)C1(C)Br
COc1ccc(Cc2cccc3c2ncn3Cc2ccc(N)cc2)cc1
CCCCN(C)C(=O)Cn1cnc2sc(-c3ccccc3)cc2c1=O
COC(=O)Nc1cccc2ccc3oc(=O)c(C)cc3c12
CCN1CCOC(Cn2cc(N)nc2C(N)=O)C1
Nc1ccc(S(=O)(=O)N(Cc2ccc([N+](=O)[O-])cc2)OCc2ccccc2)cc1
CC1(C)CCCC(C)(CNC(=O)NCc2ccc(Cl)cc2)N1
COc1ccc(CN2CCOc3cc(-c4cc[nH]n4)ccc3C2)cc1
CCc1occ(CCc2cccc3oc(OCC(O)C4(N)CCNCC45CC(=O)Nc4ccccc45)nc23)c1-c1ccccn1
O=C1NC(=O)C(Cc2ccc(OC(=O)c3cc(C(F)(F)F)cc(C(F)(F)F)c3)cc2)O1
Cc1nnc(C)c(C(=O)Nc2ccccc2)n1
CC(=O)OCC1C(C(=O)O)=CN2C(=O)C(=CC=CC(O)(c3ccc(F)c(F)c3)c3cccc(C)c3F)C2S1(=O)=O
CCCCNc1c2ccccc2nc2cccc([SH]3c4nccn4CCN3[SH](=O)=O)c12
COc1ccc2c(c1)-c1ccccc1C2=CC1=CC(=O)O1
Cc1cc(C)cc(S(=O)(=O)NC(=O)c2c(F)c(F)cc(F)c2F)c1
C=C1C(=O)n2c1c(C(C)=O)c1c(OCC(=O)OCc3cnnn3CC3NCN3C=O)c(C)ccc1c2=O
O=S(=O)(CCCCCc1ccccc1)c1nnn(-c2ccccc2)n1
C1=CCC(C2OC(c3cccc(C4(C5CCC5)OCC5CCOC54)c3)C3OCOC23)C1
Cc1cc(=O)n(C)c(=O)n1C1OCC(N(N=O)C(=O)NCCCl)C1CO
C=CCN1CC2(Oc3ccc(OC)cc3)CCC(N)(c3ccco3)C1CN2
[PH3+]Cc1ccc(C[P+](c2ccccc2)(c2ccccc2)c2ccccc2)cc1
COC(=O)c1nc(=O)c2c(C(=O)OCc3ccccc3)csc2[nH]1
COc1ccc(CN(CCOc2coc3cccc(F)c3c2=O)CC(C)(C)C)cc1
CCCCN(C(=O)N1CCc2cc(F)ccc21)c1ccc(C(C)Oc2ccc(-c3nn[nH]n3)cc2)c(C(C)C)c1
COc1ccc(N2C(=O)C(=NN)C(=O)N(Cc3ccccc3)C2=O)cc1
Cn1cc(C(=O)Nc2ccc(C(F)(F)F)cc2)c(OCc2ccccc2)n1
CCC(Nc1c(Cl)nc2ncnn2c1-c1cc(OCCN2CCOCC2)ccc1F)C(F)(F)F
CCOC(=O)c1ccc(Nc2nc(NCc3ccccc3)c3ccccc3n2)cc1
CCCC(C)NCC(O)C1(O)CCNc2cc(O)ccc21
CCCCCCCCCCC1(C)NC(=O)CNC(=O)C(N)(CC(C)C)NC(=O)C(NC)N(C)C(=O)C2C(C(C)C)CC(CC(C)C)N2C1=O
NCc1ccc(S(N)(=O)=O)cc1
COc1ccc(C2(c3ccccc3)C=NN(c3ccc(S(N)(=O)=O)cc3)C2)cc1
CCCCCC(=NO)c1cccc2ccccc12
c1ccc(Cc2nnc3sc(-c4ccccn4)nn23)cc1
CN(Cc1cccs1)C1OC2CCNCC2CC1(N)C1CC1
CCN(CC)CC1(CCc2ccccn2)c2ccccc2-c2ccccc21
Cc1ccc(C2(N3CCCCC3)CCCN3CCCCC32)cc1
C=NNc1nc(NCc2ccc(F)cc2)nc(N(C)CN)n1
NC(CCC(=O)NC(CSc1cc([N+](=O)[O-])ccc1[N+](=O)[O-])C(=O)NCC(=O)O)C(=O)O
CCCCCCc1ccc(N2CCCC(C(F)(F)F)C2CNC(=O)C(C)c2ccc(NS(C)(=O)=O)cc2F)nc1
Cc1ccc(Nc2nc3ccccc3c(=O)o2)cc1
O=C1SC(=CC2CCCC2)C(=O)N1Cc1cnnn1Cc1ccccc1
CCCc1nnc(NC(=O)c2ccco2)s1
Cc1ccc(C(Oc2ccc(C(C)C)cn2)c2cccnc2F)cc1
COc1ccc(N=Cc2c(Cl)cc(Cl)cc2Cl)c(C23CC2N=CNC3=O)c1
Cc1cccc(OCC(=O)NCc2cccc3scnc23)c1C
COc1ccc(-n2nc(CS(=O)c3ccccc3)[nH]c2=S)cc1
NC(=S)N1CC(c2ccccc2)C(c2ccc(Cl)c(Cl)c2)=N1
CCC(O)C(C)(C)Cn1c2ccccc2c2cccc(OCc3ccccc3)c21
CC(C)(O)C12Cc3ccccc3C(CN1)c1ccccc12
C=C1CC1(C(=O)OC1CCC(N(C)C)CC1)c1ccc(Cl)cc1
COc1ccc(-c2c3ccc(cc4nc(c(-c5ccc(O)cc5)c5nc(cc6cc(-c7ccccc7)c2[nH]6)C=C5)C=C4c2ccc(O)cc2)[nH]3)cc1
NC1(c2cccs2)COC2(CC(O)NCC2c2ccccc2)C1
COc1cccc2[nH]c(=S)sc12
CC1Cc2c(sc3nc(S)n(CC(N)=O)c(=O)c23)CC1(C)S
C[N+]1(Cc2ccccc2)CCCC1N1C(=O)NCC1(Cc1ccccc1)Cc1ccccc1
COc1ccc(-c2noc(-c3ccccc3)c2C(=O)NCc2ccco2)cc1
CC(C)(C)c1ccc(Oc2ccc(C(=N)N(O)Cc3ccccn3)cn2)cc1
COc1ccc(-n2ncc(C(=O)NCCN(C(C)C)C(C)C)c2C(F)(F)F)cc1
COCCN(CCOC)C(=O)CN1CC(C(=O)O)C(c2cccc3ocnc23)C1c1ccc(OC(C)C)cc1
CCC1(O)c2cc3cc(C=NOCC4OC(=O)NC4N)ccc3nc2-c2cc3c(c(=O)n21)COC(=O)C3
O=C(O)c1c[nH]nc1[N+](=O)[O-]
CC1(c2ccc(NC(=O)C3COc4ccccc4O3)cc2)CN=C(N)O1
CCC(CC1CN=C(N)O1)c1ccc(C(F)(F)F)cc1
CS(=O)(=O)c1ccc(CNCc2ncc[nH]2)cc1
COc1ccc2[nH]c3c(OC)cc(N)c(C)c3c2c1
COC1Cc2ccccc2-c2cccc(N(C)Cc3n[nH]c4c(=O)nc(C)[nH]c34)c21
CCn1ccnc1C(OC)c1ccc(C(C)(C)C)cc1
CNC(=O)C(Cc1cccs1)NC(=O)C(N)CC(=O)O
COc1ccc(CNC23CC4CC(CC(C4)C2)C3)cc1O
CCCCc1ccc(C(=O)Nc2cc(CC(C)(C)C)ccc2S(=O)(=O)N2CCCC2)cc1
O=C(OCCCCCC(c1ccccc1)c1ccccc1)c1ccc(O)c(CN2CCCC2)c1CN1CCCCC1
COc1ccc(N2CC(Cn3nncc3COc3ccc(Cl)cc3)OC2=O)cc1
C=CCOC(=O)C(Cc1ccc(O)cc1)NC(=O)Nc1ccccc1
Cc1ccc(S(=O)(=O)N(C)Cc2c(NS(=O)(=O)c3ccc(Cl)cc3)c(C)cc3c2OCCCN(C(C)CO)C3=O)cc1
CCCCCCCN1C(=O)CCC1C
CCc1ccc(N(C)C(=O)C2CCCCN2c2ncc(C)cc2C)cc1
NC(=O)CCC(NC(=O)C(N)Cc1ccc(O)cc1)C(=O)NCC(=O)NCC(=O)O
Cc1cc(C(=O)Nc2ccc(C(F)(F)F)cc2)cc(-n2c(N)nc3cccc(Nc4ccnc(N)n4)c32)c1
COc1ccc(C2(c3ccc(OC)cc3)CC(=O)N2c2cccc(C)c2Cl)cc1
COC1c2ccccc2C(=O)C1(OC)c1ncc(O)nc1O
CC=C(C)C(=O)OC(C)=C1C(=O)OC2CC=CCC(C)C=CC(CO)CC12
COc1ccc(F)c(-c2cc(CNC3CCC(C)CC3)n(C)n2)c1
CCCNC(=O)C1CCC(C(=O)O)C1
O=c1cc(O)c2cc(-c3ccccc3)ccc2[nH]1
CCc1ccc(C2Cc3ccc(O)c(O)c3CC(N)(CCF)N2)cc1
CN(C)C(c1ccc(O)cc1)C1CNCCO1
CCNC(=O)c1noc(NC(=O)C2CCCCC2)c1-c1c(O)cc(C(C)C)cc1O
O=C(c1cc[nH]n1)N(CC(F)(F)F)C1C=CC(CO)O1
NC(=O)N1CCN(c2nc(C(=O)O)c3c(=O)cc(N)[nH]c3n2)C(N)C1
CCCCC(OC(=O)CN1C(=O)c2ccccc2S1(=O)=O)C(N)=O
Cc1ccc(C(=O)NNC(=O)CSC2=Nc3c(CC(=O)NC4CCCCC4)cccc3C3=NCC(=O)N23)cc1
COc1ccc(NC(=O)c2cnc(N)nc2N)cc1OC
COc1ccc(C2COC(=O)CN(C=O)CC=C2c2ccc(C)cc2)cc1
Cc1cnc(N[SH](=O)=O)nc1S
O=[N+]([O-])c1c(NCC2Oc3ccccc3O2)cnc2ccc(NCCCN3CCOCC3)cc12
C#CCOc1ccc(Oc2ccccc2)cc1
O=C(OCc1ccc2ccc(=O)[nH]c2c1)c1ccc(Cl)cc1
NCCSCCCNCCSCc1ccc(NS(=O)(=O)CS)cc1
CNC(=O)c1ccc(C2Oc3ccccc3O2)nc1NCc1ccc(N)cc1
CCS(=O)(=O)CCN(C(=O)Cc1cc(F)ccc1C(F)(F)F)C(C)c1cc2c(=O)[nH]c(N)nc2s1
CCCCS(=O)(=O)NC(CC(=O)O)Cc1cc(CC2(C)CCNCC2)co1
CC1OCCCN(C(C)CO)C(=O)CC(CN(C)Cc2ccc(Cl)c(Cl)c2)Cn2nncc21
Cc1ccc(-c2cn3ccc(Cl)c(NC4Oc5ccccc5O4)c3n2)cc1
C=C(C)C1(C)CC23OC4(C)OC(C2C2OC2(O)CC2C(=O)C(C=CC=CCCCCCCCCCC)=C(CO)C23O)C1(OC(C)=O)O4
COc1ccc(CC(=O)C2=CCC(C)C(C)C2=O)cc1
CN(C)S(=O)(=O)c1ccc(C2(N)C=CC(C(=O)O)N2)cc1
CS(=O)(=O)c1ccc(CN(C(=O)Cc2ccc(-c3nccs3)cc2)C2CCCCO2)cc1
O=CN1CCC(Oc2ccc(Br)cc2)CC1CN1C(=O)C(=O)c2c(Cl)cccc21
CCCCCCc1cccc2oc(C3(C(=O)O)Cc4ccccc4CN3C=O)nc12
CC1OC(Cc2ccc([N+](=O)[O-])cc2)Nc2c1c1ccccc1[nH]c2=O
COC=C1C(=O)C(=Cc2ccc(-c3cc(OC)cc(OC)c3OC)c(OC)c2)CC1OC
CC1CC1C(NC(=O)Cc1cccs1)C(=O)NCc1ccc(C(=O)O)cc1
CCOCCn1c(=O)[nH]c(=O)c2c1nc(SCc1ccc([N+](=O)[O-])cc1)n2Cc1ccccc1
Cc1ccc(NS(=O)(=O)c2ccc(N3CCCC3=O)cc2)cn1
Cc1ccc(C)c(NC(=O)CSc2n[nH]c(C3CC3)n2)c1
O=C(c1n[nH]cc1Cl)N1Cc2ccccc2CC1c1ccccc1
COc1ccc(OC)c(COc2cccc(CN3CCCCC3)c2OC)c1
CC(C)c1nn(C)c2c(=O)nc(-c3ccccc3)[nH]c12
COc1cccc(OC)c1NC(=O)NC(C)C(=O)SC(Cc1ccc(-c2ccccc2)cc1)C(=O)O
CCc1ccc(COCC2CCN(CCc3ccccc3)CC2)cc1
Cc1cc(C(C)(C)C)cc(SC2C(=O)C=C(O)OC2(CCc2ncccn2)C(C)C)c1NC(=O)c1ccccn1
Nc1cc2c(s1)CCCC2C(=O)c1ccccc1
COc1ccc(CCC(=O)OCc2cccc3oc(=O)[nH]c23)cc1
COc1ccc(CCn2c(O)nc(N3CCCCC3)cc2=O)cc1
CC(C=CC1=CC(C)(C)C(C)CC1)=CC=CC(C)=CC(=O)OC(C)C
c1ccc(-c2nccnc2N2CCC(C3CCN3c3cccc4cccnc34)C2)cc1
CCCCN(CCCC)C1CCc2ccc(OS(=O)(=O)C(F)(F)F)cc2C1
COc1cc(NC(=O)c2ccc(Cn3c(=O)[nH]c(=O)c4c(N)cccc43)cc2)cc(OC)c1OC
O=C(Nc1ccc(C(F)(F)F)cc1)Nc1cc(C(=O)O)cs1
O=C(O)C=CC(=O)NC(Cc1ccccc1)C(=O)O
CCOC(=O)C1(CSc2nnc(C)n2-c2ccc(OC)cc2)CCN(C=O)CC1
NC(=O)c1c(F)ccc2c1C(N)NC2=O
C=CC(=O)Nc1ccc(CNc2nc(Cl)cc(Nc3ccc(F)cc3)n2)cc1
Cc1nn(C#N)c(CCC2CN(C=O)CCN2C2(c3ccccc3)C(=O)CC(=O)c3cccc(-c4c(NS(C)(=O)=O)ccc5c4S(=O)(=O)N=CN5)c32)c1C
Cc1nn(C(N)=O)cc1N
Oc1ccc(-c2ccc(-c3cc(O)ccc3-c3ccccc3)cc2)cc1
CCCC(NC(=O)C1(C(NC(=O)C(NC(=O)c2cnccn2)C(C)C)C(C)C)CC2CN(C=O)CC2C1)C(=O)C(=O)NC(C)c1ccccc1
NC(=O)c1n[nH]c2c1CCc1nn(CC3CC3)nc1-2
CCN(C(=O)Cc1ccc(S(C)(=O)=O)cc1)C1CCCC(N)(CC2(c3ccc(F)c(F)c3)CCN(C=O)CC2c2c(S(=O)(=O)NC(C)C)ccc(Cl)c2Cl)N1
O=c1nc2c(c3[nH]cc(-c4ccc(Cl)cc4)n13)CN(CCc1ccccc1)CC2
Cc1c(NC2CCC(c3ccc(C(=O)O)cc3)CC2)ccnc1N
N#Cc1c(C(N)=O)c(-c2ccccc2)cc2nc3ccnn3cc12
CCN(CC)C(=O)c1[nH]c(-c2cc3ccccc3c3ccccc23)c(CCC(=O)O)c1C
Cc1ccnc2c1c(Nc1ccccn1)nn2-c1ccccc1
COc1ccc(CC(=O)NC2CCS(=O)(=O)C2)c(OC)c1S(=O)(=O)N1CCCCC1
COCC1(C)CN(C=O)C(N)(C2CC2)c2c(C3CC=CC3)n[nH]c21
CC(=O)OCC=C(C)CCC=C(C)CCC(C)(C)OC(C)=O
N=C(N)NCCCC(NC(=O)c1cc(-c2ccc([N+](=O)[O-])cc2)co1)C(=O)O
Oc1ccc(C2(c3ccccc3)C=NN(c3ccc(Sc4ccccc4)cc3)C2)cc1
C=CC(C)c1cc(C(=O)c2cc(C(=O)O)ccc2O)c(O)cc1OCCn1ccnc1
COc1ccc2c(c1)CN(C=O)C(CCCCN1C(=O)NC(=O)C1c1ccc(-c3ccccc3)cc1)(OC)C2
COc1ccc(C(=O)c2cc3ccc(O)cc3nc2Nc2c(C)cccc2C)cc1
Cc1c(NC(=O)C(Cc2ccccc2)NC(=O)CN2CCCC2)c(=O)n(C)n1-c1ccccc1
CN(C(=O)c1ccc(C(F)(F)F)cc1)C(=O)N(c1ccc(Br)cc1)[SH](C)NC(=O)OOC(=O)O
CCCCc1cccc2c1-c1c(Cl)cccc1N1OCCC21
Cc1ccc(S(=O)(=O)n2cc(N)c(OC(=O)c3cccc(F)c3F)n2)cc1
c1ccc(CN2CCSC2)nc1
COc1ccc(OCC(O)CN2CCCC2)cc1
O=C(COC(=O)C12CC3CC(CC(C3)C1)C2)Nc1ccc(OC(F)F)cc1
Cc1sc(Nc2ncco2)nc1-c1ccccc1
C=CCn1c(SCC(=O)Nc2ccccc2)nc2ccc(C(=O)O)cc2c1=O
O=C(Cc1ccc([N+](=O)[O-])cc1)NCc1cc(Cl)ccc1Cl
C#CCON=CC[NH3+]
O=C1CC2(CCCC2)CC(=O)N1CCCCN1CCN(c2ccc(F)cc2F)CC1
Cc1ccc(C(=NNC(=O)CN2C(=O)NC(=O)C23CCCC3)c2csc(C)c2)cc1
O=C1C(c2ccccc2)C(Cl)N1c1ccc(Cl)cc1Cl
COc1ccc(C=CC(=O)OCC(=O)NC2CCCCCCCCCC2)c(OC)c1
Cc1ccc(C(=O)NNN(C(=O)C2Cc3cc(Cl)ccc3O2)C(C)(C)C)cc1
O=C(NC1CCC1)c1ccc(CN2CCOC(c3ccccc3)C2)cn1
COCCCNC(=O)c1cc(S(=O)(=O)NCCc2ccc(Cl)cc2)ccc1OC
Cc1cccc2ccc3[nH]c(Cl)nc(=O)c3c12
CCn1c(NCC(c2ccccc2)c2ccccc2)nc2cnc(NC3CCC(Nc4nc(N)nc(NCc5ccccc5)n4)CC3)nc21
CCCCCC(O)C=CC1CCC(=O)N1CCCCCC(=O)O
N#CC1(c2ncccn2)CCC(N)(c2cnc(NC=O)s2)CN1
Cc1ccc(OCC2CO2)cc1
C=C1C2CCC([n+]3ccncc3)C(O)C2CCC1N(CCCl)CCCl
O=C1c2cc(O)ccc2CC12CCN(c1ccccc1)C21C(=O)Nc2ccccc21
Cc1cc(=O)n(C2(O)CCC(CNC(=O)CCc3cc(Br)c4cc[nH]c4c3)O2)c(=O)[nH]1
COc1ccc(OC)c(-c2ccc(-c3c[nH]c4ccccc34)cn2)c1OC
O=C(Cc1cc[n+]([O-])cc1)Nc1cccc2c1sc1ccc(-c3cc(=O)n4c(N5CCNCC5)cccc4n3)cc12
O=C(c1ccc2[nH]ccc2c1)c1cc2ccccc2[nH]1
COc1cccc(C2(c3c(O)cc(O)c4c(=O)cc(O)oc34)COc3ccc(COP(=O)(O)OC4OC(O)CC(O)(O)C4C)cc3O2)c1O
COC1OCC(OCC(=O)O)CC1NC(=O)c1ccc2c(C)c3c(c(C)c2c1O)C(=O)c1c(O)ccc(O)c1C3=O
CCCN1CCN(CCC(=O)Nc2cnc3ccccc3c2)CC1
CN(C(=O)COC(=O)c1cccc(Br)c1S(=O)(=O)N1CCOCC1)C1CCS(=O)(=O)C1
O=C(Cn1cnc([N+](=O)[O-])n1)Nc1ccc(Cl)cc1[N+](=O)[O-]
Brc1cc(Cc2ccccc2)cn2cc(Nc3cccc4ccccc34)nc12
COC(=O)CSc1nc(-c2ccc(NC(C)c3ccccc3)cn2)c(-c2ccc(F)cc2)[nH]1
O=C(CC(Nc1ccc2c(c1)C(=O)CCC2)C(=O)O)c1ccccc1
CC(=O)NC(C(=O)NC(C)C(=O)NCC1CC(C(=O)NC(C)C(=O)NCC(=O)NC(C(C)O)C2CC(C(=O)NC(CO)C(=O)NC(C)C(=O)NCC(N)=O)N(C=O)C2)N(C=O)C1)C(C)O
NS(=O)(=O)c1ccc(CNS(=O)(=O)c2ccc(NCCc3ccc(F)cc3)cc2)cc1
N#CC(C(=O)Nc1ccccc1)[N+](=O)[O-]
Cc1ccc(NCc2ccc(Br)cc2)cn1
Nn1c(SCCOc2ccc(Cl)cc2)nnc1-c1ccco1
COc1ccc(Cl)c2c1CCC1OC(=O)C=C21
CCC(C)(C)NCc1cnnn1C1CCC(O)CC1
Cc1cc2cncnc2n1CNC(=O)Nc1ccc2c(c1)C(c1ccccc1)=NC(N)(C(O)CO)C(=O)N2
CCNS(=O)(=O)N1Cc2ccccc2S(=O)(=O)C(C)(N)C1C
COc1cccc(OC)c1C=Cc1c(OC)ccc2ccccc12
CC(=O)Oc1ccc(Oc2ccc(C(F)(F)F)cc2)cc1CC1=CC(=O)C=C(O)C1=O
CCCOc1ccc(-c2ccc3c(c2)C2CCCN2CC3)cc1
O=C(Nc1ccc(S(=O)(=O)Nc2cc3ccccc3cn2)cc1)c1ccc(S(=O)(=O)N2CCN(Cc3ccccc3)CC2)cc1
CCOC(=O)C1(c2ccc(S(=O)(=O)N(CC)c3ccccc3)cc2)CCN(C=O)CC1
COc1cccc(C=C2SC(=S)NC2=O)c1O
N#CCc1ccccn1
NC(=O)c1[nH+]cc(-c2cc(Br)n3ncn(CCc4ccccc4)c(=O)c23)cc1[NH3+]
Cc1ccc(SCC(=O)NCC2OC(=O)NC2N)cc1
COc1cc(OC)cc(-n2ccc3c(sc4nccc(N5CCCCC5C)c43)c2=O)c1
COc1cc(C(=O)NC23CCCC(CCC2)N3Cc2cccn2Cc2ccccc2)c(N)cc1Cl
COc1cc(Cl)cc(SC2=NN(C(=O)CSc3ccccn3)CC2c2cccs2)c1
CCOC(=O)c1nncc2ccccc12
COC(c1ccccc1)(c1ccc(Cl)cc1)c1n[nH]c(=S)[nH]1
CN(C)C=C(C#N)CN(C)C=C(C#N)C=Cc1ccccc1
CN(C)Cc1cccc(O)c1C(=O)CN1CCN(C=O)CC1c1ccccc1
c1ccc(C2CCCn3cnnc3C2)cc1
CC(C)N(Cc1ccc(C#N)cc1)C1NC(n2cnnc2)Cc2c1ccc1ccn(C)c21
COCc1ccc(-c2ncc(C3CN(C=O)CC(N)N3)s2)cc1
Nc1nc(Cl)nc2c1ncn2C1(COP(=O)(O)O)CC(O)CO1
COc1ccc(-c2c(C#N)cc(C#N)c(=S)n2C2CCCCC2)cc1
O=c1cc[nH]c(=O)n1C1OCC(O)(COCCCO[PH](O)(O)O)C1O
CCOC(=O)c1cnc(Nc2ccc(OC)cc2)nc1N
CCOc1ccc(CNC(=O)c2c(C)c(-n3nc(C)cc3C)nc3scc(C)c23)cc1
CCN1Cc2cccc(-c3ccc(O)cc3)c2C1=O
COc1csc(Nc2cc(-c3c(N4CCCC4)ccnc3N)ccn2)n1
COc1ccc(Nc2nc3c(c(C(F)(F)F)n2)COc2ccccc2-3)cc1
O=c1[nH]c2cc(Cl)c(NC3CN(c4ccc(F)cc4)CCN3)nc2o1
O=C(c1ccccc1)c1cc2c(OCC(O)CN3CCN(CCO)CC3)cccc2[nH]1
Cc1cccc2c1OC1=C(Oc3ccc(F)cc3)C(=O)N(C(=O)N3CCCC3)C12
Cc1ccc(OCCNC(=O)C2COc3ccccc3O2)cc1
CN1CCCCC1c1ncc(-c2ccc(F)cc2)s1
Nc1nccnc1C(=O)N(Cc1ccccn1)CC1CCCNC1
Cc1cc(=O)nc(Nc2nc3cccc(C)c3s2)[nH]1
O=S(=O)(NCCCOCc1nccn1Cc1ccccc1)c1ccc(Cl)cc1
O=[N+]([O-])c1cc(-c2cc(-c3ccc(Cl)cc3)on2)cs1
CCNC(=O)C1OC(n2c(NS(C)(=O)=O)nc3cncnc32)C(O)C1O
Cc1ccc(-c2c(-c3ccc4ncnn4c3)c(COc3ccc(F)cc3)cn2C)cn1
CCC(c1ccccc1)n1c2c(c3ccccc31)CC1C(=O)NCC(=O)N1C2
CC1CN(S(=O)(=O)c2cccc3cccc(NS(=O)(=O)c4ccccc4)c23)CC(C)O1
COc1cc(Cl)ccc1S(=O)(=O)NC1c2[nH]c3ccccc3c2CCC1(N)C(=O)O
COc1ccc(NC(=O)c2ccc(S(=O)(=O)N3CC4C(C)C(C)CC3C4C)cc2)c(OC)c1
Oc1ccc(C=Cc2cccc3ccccc23)cc1
Nc1ncc(-c2ccc(C3(c4nc(-c5ncccn5)no4)CCC3)cn2)cn1
COc1ccc(CC(=O)NC(C(C)C)C2CC(C(=O)NC(C(C)C)P(=O)(Oc3ccc(SC)cc3)Oc3ccc(SC)cc3)N(C=O)C2)cc1
NC1(c2ccccc2)CN(S(=O)(=O)c2ccc(OC(F)(F)F)cc2)C(C(=O)NO)O1
COC(=O)c1c(C#N)nnn1-c1cccc2c1S(=O)(=O)N(C(=O)N[SH](=O)=O)C2=O
Cc1cc(C)c(N2CCN([SH](=O)=O)C(S)C2)cc1C
CNC1CCCCN1c1ccc(-n2c3cnccc3c3c(N)nc(N)nc32)cn1
Cc1cccc2nc(=O)c3nnn(Cc4ccc(Cl)cc4)c3n12
O=C(CN(Cc1ccc(F)cc1)C(=O)CNS(=O)(=O)c1cccc2ccccc12)NCc1ccccn1
CC(=O)OCC12CC(C)C3C(C1(C)C=CCC1C(=O)C=CC12)C3(O)C(C)(O)COC(=O)c1ccc([N+](=O)[O-])cc1
Cc1ccc2c(CCC(=O)O)c1C(=O)NC(Cc1ccc(O)cc1)C(=O)NCC(=O)NC(CCCNC(=N)N)C(=O)NCC(=O)N2
CCCn1c(O)nc(=O)c2c(N3CCN(Cc4cccc(Cl)c4Cl)CC3)ccnc21
COc1ncccc1C(=O)NC1CCCCN1CC(C)C
Clc1cccc(Cl)c1CN1CCOc2cc(CN3CCCCC3)ccc2C1
Cc1nc2ccccc2cc1OCCCCCC(C)C
CCCn1c(=O)c2ccccc2c2cccc([N+](=O)[O-])c21
CCOC(=O)c1ccc(NC(=O)CC(C)(C)C)cc1
Cc1cc(Oc2ccc(C(=N)N(O)c3ccc(C(C)C)cc3)cn2)ccc1F
COc1cc(C)n2cc(Cc3ccc(C)cc3)nc2n1
CCn1c(SCC(=O)Nc2ccc(N3CCOCC3)cc2)nnc1-c1cccs1
CN(C)C1(C)CCc2cc(NC(=O)c3ccc(C(F)(F)F)cc3C(F)(F)F)ccc2C1
CC(C)CN(C(CO)CCCCNC(=O)C(NC(=O)c1cc(O)ccc1C(=O)O)C(c1ccccc1)c1ccccc1)S(=O)(=O)c1ccc(N)cc1
CN1CCC2(CC=NO2)CC1c1ccc(Cl)cc1
Cc1[nH]nc2c1CN(S(=O)(=O)c1ccc(Cl)cc1)c1cc(O)ccc1-2
CN(C)C1(NC#CC(O)(c2ccc(Cl)cc2)c2cnccn2)Cc2ccccc2C1
CCN1CCC(CN(Cc2ccc(CN(C)C)cc2)CC(C)C)OC1=O
Cc1nn(C)c(Oc2cccc3ccccc23)c1C1CCN(C=O)C1
c1ccc(Nc2nc3c(s2)CCCCC3)cc1
Cc1ccc(C(=O)Nc2ccc(Oc3ccccn3)cn2)cc1
CC(C)CC(NC=O)C(=O)O
CC(C)CCCCCCCCN(C)C
O=C(Nc1ccc(Cl)cc1Cl)OCc1cnnn1C1OC(O)(O)CC(CO)C1O
N#Cc1cc(-c2ccccc2)n(-c2ccc([N+](=O)[O-])cc2)n1
O=C(C=Cc1cccc2c1nnn2Cc1ccc(Cl)cc1)NO
COc1ccc(-c2cccc3sc(-c4c(N)ccc5[nH]c(CCOCCO)nc45)nc23)cc1
COc1ccc(N2CCN(CCn3cnc([N+](=O)[O-])n3)CC2)cc1
C=C1CC(OC)(OC)c2c(cccc2-c2ccc(O)cc2)C1=O
CC(NC(=O)C1CCCCCC1)c1cccc2ccccc12
CCc1ccc(C(=NO)c2cc(C)cs2)cc1
COc1ccc(C=CC(=O)OC2(CO)CC(OC(=O)c3ccc(OC)cc3)OC2n2c(N)nc3cncnc32)cc1
COc1cccc(-c2ncc(C3(O)CCCCC3)[nH]2)c1F
Cc1nn2c(=O)cc(COC(=O)Cc3ccc(NC(=O)C(C)(C)C)cc3)nc2s1
CCCCN(CCCC)C(=O)CN1CC(C(=O)O)C(c2ccc(Cl)cc2)C1c1ccc2c(c1)OCC2
CC(C)c1ccc(S(=O)(=O)NCCCCNc2ncc(-c3ccccn3)s2)cc1
CCc1nc(Sc2cccc3ncccc23)c(NC(C)=O)cc1C
C=NNC1=NC(=O)C(c2ccc(Cc3ccccc3)c3cc[nH]c23)S1
CCC(=O)N(c1ccccc1)C1(C(=O)OC)CCC(N)(CC(NC(=O)OCc2ccccc2)c2ccccc2)CN1
CC(Nc1nccc(N2CC(C(C)C)OC2=O)n1)c1cccc2ccoc12
CC(=O)OC1(C)CC(OC(=O)C(O)CO)=C2C(=O)C3(CC(O)(CO)CO3)OC2C1C1C=CC(=O)O1
Cc1sc2nc(N3CCN(c4ccccn4)CC3)ncc2c1-c1nnc(-c2ccc(F)cc2)o1
O=C(Nc1ccc(Cl)c(Cl)c1)NC1Oc2ccccc2O1
O=C(Nc1ccc(NC(=O)C2CCCO2)cc1)c1ccc([N+](=O)[O-])cc1
c1ccc(CNc2ccc(-n3ccnc3)cc2)cc1
O=C(O)C(Cc1c[nH]c2ccccc12)N1C(=O)c2ccccc2C1=O
CCOC(=O)C(C)Sc1nnc(-c2ccc(S(=O)(=O)N3CCN(C)CC3)cc2)n1C
Cn1c(OC2CCCCN2c2ccc(N3CCNCC3)cc2)nc(-c2ncccn2)cc1=O
Cc1ccc2c(c1)OC(C)C(N)C(N)NC(=O)C2
COc1cccc(F)c1C(=O)NN=CCN(c1ccc(OC(F)F)cc1)S(=O)(=O)c1ccccc1
CCCCCCCCCCCCCCCCCC(=O)OCC(COC1OC(O)(O)CC(O)C1C)OC(=O)CCCCCC(C)CCCCCC
CCOC(=O)c1cc2c(n1C)C(=O)C=CC2=O
O=C(Oc1c(Cl)c(Cl)cc(Cl)c1Cl)c1ccccc1
COc1ccc(-c2[nH]cc(C)c2N)cc1
COc1ccc(C(=O)NCc2cccc(C)c2S(=O)(=O)N2CCCC2)cc1OC
CC(=O)NC(Cc1ccc2[nH]ccc2c1)C(=O)NC(C(=O)NC(CC(=O)O)C(=O)NC(CC(C)C)c1cccc2nc(C=O)oc12)C1CCCCC1
C=NNc1ncc(-c2ccc(OC)cc2)s1
Nc1cccc2c1C(=O)NC2=O
NC(=O)N1CCC(C(=O)NCc2ccc(Cl)cc2)C1N
COc1ccc(-c2cccc3ncc(=O)[nH]c23)cc1
CC1Cc2ccc(N)nc2-n2c(SCc3ccc(Cl)cc3)nnc21
COc1ccc(C23CCC4=C(CCC(=O)C4)C2CCC2(C)C(=O)CCC23)cc1
C=CCn1c(C)nnc1SCC(=O)NC1CCS(=O)(=O)C1
COc1cc2c(COC(C)=O)cc(O)c(O)c2c2ccc(O)cc12
Cn1c(SCc2ccccc2)nnc1-c1ccc(N)nc1N
Nc1cnc2cc3c(cc2c1)C(=O)N(O)C(c1cccs1)N3
N#CC1CCC2(CC(=N)OC3=C2C(=O)CCC3)C(c2ccc(Cl)cc2)C1
CN(C)C1c2cc(=O)cccc2-c2cccc(Oc3ccc(NS(C)(=O)=O)cc3)c2CC1(Cl)OC1CCCC1
COc1ccc(C(=O)NN=CCS)cc1OC
Cc1cc2nncn2nc1N=NN(Cc1ccccc1)C(N)=O
CC(NC(=O)OC1(C(N)Cc2ccc(O)cc2)Cc2ccccc2CN1C=O)C(=O)NC(Cc1cc2ccccc2[nH]1)C(=O)NC(Cc1ccccc1)C(=O)O
CCc1ccc(N2CC3N(C(=O)C2=O)C(=O)C(=O)N(C2CCCC(C(C)(C)CCc4ccccc4O)C2)C3(C)CN)cc1
COC(=O)C12CCC3C(=O)OC(C)(OC(=O)Cc4ccccc4)C(c4ccco4)C3C1C(=O)CC(C)C2
Cc1ccc(Cl)cc1OCC(=O)NCC1CCCO1
Cc1cccc(Nc2cncc(CN3CCOCC3)n2)c1Cl
Cc1cccc2cccc(-c3c(C4CCCCC4)nnn3-c3ccc(S(N)(=O)=O)cc3)c12
CCC1CCN(CCCNC(=O)c2ccc(Cl)cc2NC(=O)Nc2ccccc2)CC1
O=C(COC(=O)CNc1ccc(Cl)c(F)c1)Nc1ccccc1
CCC1(O)C(S(=O)(=O)OC(C)C(=O)O)=Nc2cc3c(c(=O)n21)COC(=O)C3
CCOc1ccc(NC(=O)c2cccc3cc(O)ccc23)cc1
COc1cc(-c2ccc(Br)cc2)nc2c(Oc3cc(CC4=C(Cc5ccccc5)CCCCN(NC(=O)O)C(O)CCCC4)c4cc(Br)ccc4c3)cccc12
COc1ccc(-c2cc(CN3CCCCC3)c3c(c2)-n2cnnc2CCS3)cc1
Cc1cccc(-n2c(=S)[nH]c(O)c(C=Nc3ccc(O)cc3)c2=O)c1C
CCN(CC)C(=O)c1nocc1-c1cccs1
COC(=O)c1ccc(-c2ccc(CN(C)C3CCCC(C)C3c3ccc4[nH]ccc4c3-c3ccn(C)n3)cc2)cc1
Cc1cccc2c1C(=O)NC(N(C(=O)Nc1cc(CO)cc(N)c1OC(C)C)c1ccc3c(S(N)(=O)=O)cc(N)nc3c1)CCO2
CN(CC(=O)Nc1ccc(F)cc1)C(=O)c1ccc(S(=O)(=O)N2CCN(c3ccc(F)cc3)CC2)cc1
COC(=O)c1cc(Cl)ccc1-c1cc(C2(O)C(=O)c3ccccc3C2=O)ccc1F
CS(=O)(=O)c1ccc(-c2ccn3ncc(C(=O)c4cccs4)c3n2)cc1
Cc1cc2c(CN3CCCC3)cc(O)c(-c3ccc(O)cc3C)c2o1
O=C(COc1c(Cl)ccc(Cl)c1Cl)NCCSC1CN(c2ncccn2)CCN1
CCS(=O)(=O)N1CCC(C(=O)Nc2ccc(C3CCN(C=O)C3)cc2)CC1
COc1cc(O)c(C(=O)NN=Cc2c(OC)ccc(OC)c2OC)c(Cl)c1
Cc1noc(C)c1-c1ccc(-c2nn(C(C)C)c3nc(N)ncc23)cc1
COC(=O)c1cccc2c(C(=O)c3ccc(C)cc3)cccc12
COc1cc(C(=O)c2ccc(F)cc2)ccc1N=Cc1c[nH]c2ccccc12
CCOc1cccc2c1CNCC2(N)c1ncc(-c2ccc(F)cc2)o1
CCn1cc(N2CCN(C=O)CC2c2cc(C)co2)c(=O)c2c(C(=O)O)ccc(F)c21
CNC(=O)C=Cc1ccc(C2CN(c3nc(CN)cs3)C2(C)CO)cc1
O=C(c1n[nH]c2c1CC1CC21)N(O)c1cc(Cl)cc(OCc2ccccc2)c1
COC(=O)c1ccc(OCc2ccccc2)c2ccn(CCCCCCCOC(=O)c3cccc[n+]3CCO)c12
CCCOc1ccc(-c2n[nH]c(-c3ccc(S(C)(=O)=O)cc3)c2CC)cc1
COC(=O)C(Cc1ncc[nH]1)NC(=O)C(NC(=O)C(NC(=O)CCc1ccccc1)C(C)C)C(C)O
CC(C)N1C(=O)c2ccccc2C2(CC(=O)NC2=O)C1=O
Cn1c(O)c(C(=O)NN=Cc2ccc([N+](=O)[O-])cc2)c(=O)n(C)c1=O
Cc1ccc(Sc2cnc(N)n2C)c(C)c1
CCOC(=O)Cc1sc(NC=O)nc1-c1ccccn1
Cc1cccc(C)c1OCC(=O)NCC1(CC(=O)O)CCCC1
COC(=O)C1(O)OCc2cc3c(cc2C1C1Oc2ccccc2O1)OC(c1ccc2c(c1)C=C1C(=O)COC1O2)O3
O=C(NCc1ccc(F)cc1)C1CCN(S(=O)(=O)N2CCCCC2)CC1
CC(C)OC1(Cn2nncc2CN2CCCC2=O)OCC=CC1=O
CC(=NNC(=O)Cn1nnc2ccccc21)C1COc2ccccc2O1
CC(C)(C)c1ccc(-c2ccnc3[nH]cc(-c4ccc(CN5CCC5)cc4)c23)cc1
CCCCCCCCCCCCCCO
COc1ccc(N(C)S(=O)(=O)c2ccc(-c3nnc(NC(=O)c4ccccc4)o3)cc2)cc1
O=C1CN(S(=O)(=O)C2COc3ccccc3O2)CCN1
CC(=O)NC(Cc1ccc(O)cc1)C(=O)NC1(O)OCC(O)CC1(CN(C)C)CN1CCCC1
Cc1cc(Br)c2c(=O)cc[nH]c2c1-c1ccc(OCC2CCNCC2)cc1
NC1COC2(CCC3=NNC(=O)CC3C2)O1
CC(C)CN(C1CCCCC1)S(=O)(=O)c1ccc(N(Cc2ccc(F)cc2)C(=O)C(NC(=O)OCc2ccccc2)c2cccs2)cc1
CC(C)Sc1nc(S)c2c(=O)nc(S)n(Cc3ccc(F)cc3)c2n1
COc1cccc(C(C)N2CC(C)C2=O)c1OC
COC(=O)C1(C(=O)OCCCn2ccnc2)C(C)=CNC(c2ccc([N+](=O)[O-])cc2)=C1C
CCOC(=O)C1(C)C=C(Nc2ccccc2)C(=O)N1c1ccc(OC)cc1
CCN(c1ccccc1)S(=O)(=O)c1cc(N(C(=O)C=Cc2ccco2)C(N)=S)ccc1Cl
COc1c(O)cccc1CN1C(=O)c2cc3c(cc2Oc2ccccc21)OCO3
CC1CCC2C(CCC3(C)C2CC=C2C4CC(C(C)(C)C(=O)OCc5ccccc5)CCC4(O)CCC23C)C1C
OC(CNCCN(Cc1ccccc1)Cc1ccccc1)COc1ccccn1
CC(C)NCC(O)COc1cc(O)ccc1C(=O)CCc1ccccc1
CC=CC=CC(CC)C(OC(N)=O)C(O)C(CO)C(C)=CC=CC
COC(=O)C1(C)CCC2c3cc4c(cc3CCC2C1)CCCC4(C)C
CC(C)CCn1cnc2ccccc21
CNCC(=O)NC(Cc1cccc(Cl)c1Cl)C1CN(C=O)Cc2cccc(-c3ccc4c(c3)CCN(C=O)C4)c21
CCN1C(=O)C(=Cc2cn(Cc3ccc(C)cc3)c3ccccc23)SC1=NC
O=C(NCCc1ccc(F)cc1)C1CCCCN1C1CCCCO1
COc1cc(Cl)cc2c(=O)c3cc(N4CCN(C)CC4)ccc3[nH]c12
CC(=O)NC1=C(Cl)S(=O)(=O)Nc2cc(N)c(-c3ccccc3)cc21
O=C1NC(=O)C(c2ccc(Oc3ccc(F)cc3)cc2)(N2CCN(c3ccc(F)cc3)CC2)C(=O)N1
Nc1ccn(C2C=C(O)C(O)OC2COP(=O)(OP(=O)(O)O)OP(=O)(O)O)c(=O)n1
CC(C=C1SC(=S)NC1=O)OC(=O)CC(F)(F)C(F)(F)C(F)(F)C(F)(F)F
Nc1nc(=O)c2nc[nH]c2n1C12OP(=O)(O)OCC1OCC2O
O=CN1CCCC2(CNC(c3cccc(F)c3Cl)C2)C1
CC(=O)NCCCCCCNC(=O)c1cc2c(cc1C(=O)NCCCCCCC(N)(NC=O)c1ccc(C)cc1)C(=O)c1ccccc1C2=O
Cc1cnc2c(C)ccc(CN3CCCC(O)C3)c2c1
COc1cc(O)cc(C(=O)CSc2nnnn2-c2ccccc2)c1
NC1(c2ccc(F)cc2)C(=O)NCC1NS(=O)(=O)c1ccnc2ccsc12
COc1ccc(-c2cccc3ccnc([SH]4C(c5ccc(F)cc5)=CN=C4N[SH](=O)=O)c23)cc1
COc1ccc(OC)c(C(=O)c2cn(CCCn3ccnc3)c3c(Cl)cccc23)c1OC
CC1CCN(C(C)CO)C(=O)c2c(Br)cc(CN(C)Cc3ccc(Oc4ccccc4)cc3)nc2O1
Nc1ccc(Nc2nc3ccccc3cc2Cl)c(CCC2CN(C=O)CCO2)c1
Cc1ccc(C(C(=O)NC2CCC(C)CC2)N(Cc2ccccc2)C(=O)c2ccc3occc(=O)c3c2)cc1
COC(=O)c1cccc(NC(=O)COc2ccc(OC(C)=O)cc2)c1Cl
Cc1cc(Br)c(C)c(NC(=O)CN2CCN(c3ccc(C(F)(F)F)cc3)CC2)c1
O=CN1CCC2(CCCN(Cc3nccs3)C2c2cnns2)CC1
Cc1cc(OC(=O)c2cccs2)c([N+](=O)[O-])nc1O
O=C1c2ccccc2Sc2ccccc2N1Cc1ccc(Cl)cc1
COc1nn(-c2ccc(S(C)(=O)=O)cn2)c(C=NO)c1C(F)(F)F
NS(=O)(=O)c1cc(-c2cccc3ocnc23)[nH]n1
Cc1ccc2[nH]c3c(c2c1C(=O)NC(C)C(=O)NC(CCC(N)=O)C(=O)NCCO)CCNC3
COc1cccc2cccc(C=C(C#N)C(N)=S)c12
Cn1c(N)c(C(=O)COC(=O)C(Cc2ccccc2)NC(=O)c2ccccc2)c(=O)n(C)c1=O
COc1c(NC(=O)c2cccc3ccccc23)ccc2c1-c1ccc(=O)cc(N3CCOCC3)c1C(OC)CC2OC
Cc1cc(CC(=O)Nc2cc(F)cc(Cl)c2)sn1
CN(Cc1ccc(Cl)cc1)C(=O)C1CCCC(=O)N1CCC#N
N#Cc1nc(N2CCCCC2C(O)(c2ccccc2)C2CCCCC2)c(-c2cccs2)o1
CCN(CC1CC1)C1CN([SH](=O)=O)C(S)(C2C=Cc3cc(C)ccc32)C1
O=c1[nH]cc(COCc2cccc(Cl)c2Cl)c(=O)n1C1OC(O)C(CO)C1OP(=O)(O)O
C=C1OC(=S)NC1(C=Cc1ccc([N+](=O)[O-])cc1)Cc1ccco1
COc1ccc(C2CN(C=O)CCN2c2cc(C)c(C)cn2)cc1
CCC(=O)Nc1ccc(-c2c(CN(C)CCc3ccccn3)nc3n(Cc4ccc(F)cc4)cc(C(=O)OC(C)(C)C)c(=O)n23)cc1
C=CC(C)CCC(C)=CCCC(C)=CCCC1(C)CCOc2cc(OC(=O)C=C(C)CO)cc(-c3oc4cc(O)ccc4c(=O)c3O)c21
CC1OC(=O)C2CC3CCC(C=Cc4nccc(-c5ccc(Cl)cc5)n4)CC3CC12
CC(C)CC(NC(=O)c1cccc(Cl)c1Cl)C(C)O
O=c1nc[nH]c2c(N3CCCC3)cc(C=Cc3ccccc3)cc12
CC(=O)c1ccc(-c2[nH]c(-c3ccccc3)cc2N)cc1
Cc1cccc2nc(Cl)n(Cc3ccc(Cl)cc3)c12
Nc1ncc2c(NC(=O)Nc3ccc(Cl)cc3)ccc(N)c2n1
COc1ccc2c(c1)C(=O)c1cc(OC)cc(-c3nnc(C)o3)c1C2=O
Oc1[nH]c(=S)n(-c2ccccc2)c(=S)c1C=Nc1ccc(-c2cccc3scnc23)cc1
Cc1cccc(C)c1NC(=O)c1ccc(C(=O)O)cc1
O=CN1CC2CN(c3ncccn3)C(c3cccc(Cl)c3F)C2C1C=Cc1ccccn1
COc1cccc(OC)c1-c1c2oc(C)cc2c(C)c2cc(CC(C)=O)c(=O)oc12
Cc1cccc(C)c1NC(=O)c1cc(C2CCN(C(=O)O)C(O)C2)n(-c2ccccc2)n1
O=C(O)Cc1[nH]c(-c2ccccc2)cc1-c1ccco1
CCCCCNC(=O)C(NC(C)=O)C(C)C
C#CCSc1ncc(-c2cccc(=O)[nH]2)c(C(F)(F)F)n1
C=CC(C)CCC(C)=CC(C)(O)C1C=Cc2cc3cc(C)c(=O)oc3cc2O1
C#CCN(Cc1c(C)ccc2c(=O)nc(C)[nH]c12)c1cc(C(=O)NC(CCC(=O)O)C(=O)O)ccc1[N+](=O)[O-]
CCC(C)NC(=O)c1ccnc2c1c(=O)ccn2C(C)CC
Cc1cccc2c1OC(c1ccc(Cl)cc1)CN2c1ncc2c(n1)CC(C)CC2=O
CCCCCCCCCCCC1(N)C(C)C(CC)CN2CCNCC21
COc1nc(Cl)nc2c(OC)c(Nc3cc4c(C(=O)NCc5ccco5)cccc4o3)ccc12
CCc1cccc(-c2cc(C)on2)c1S(=O)(=O)N1CCN(c2ccc(C(C)C)cc2)CC1
CNc1ccc2nc3c(c(-c4ccccc4)c2c1)CCC3
CC(CO)Nc1ccc(-c2nc(C3(c4ccc(-c5cnc(N)nc5)cn4)CCC3)no2)cn1
O=C1Nc2cccc(S(=O)(=O)Nc3ccc(OC(F)(F)F)cc3)c2C1=O
COC=C(C(=O)OC)c1ccc(COc2ccc3c(C)cc(=O)oc3c2-c2ccc(Cl)cc2Cl)cc1
O=C(O)c1nn2c(=O)[nH]c3cc(Cl)c(Cl)c(Cl)c3c2c1Cl
CCCCCCCCCCCCCCCC1C(=O)N(C(C(=O)OCc2ccccc2)c2ccccc2)C(=O)C1c1ccccc1
Nc1ncc2c(N)ccc(Cl)c2n1
O=C(CN1C(=O)NC(=Cc2ccco2)C1=O)NC1CCCCC1
COc1cc(S(=O)(=O)N(C)C2CCCCC2)ccc1-c1nc(C)no1
CCOc1ccc(OCC2CCN(C=O)C2)c(C(=O)NN=CCCC(=O)O)c1
CC=Cc1ccc2c(n1)oc1ccc(C(=O)NCc3ccco3)cc12
Cc1ccc(-c2cc(C(F)F)n(-c3cnc(N(C(N)=O)c4ccc(S(C)(=O)=O)cc4)nc3)n2)c(F)c1
COC(=O)CC1(C)Oc2cc(C)ccc2C(=O)C12N=NCC2C
C=CC1(C)C(OC(=O)CSC2(CCn3c(N4CCNCC4)nc4cnc(N)nc43)CCN(C=O)CC2)C(=O)C2C3(O)CCCC(C)C(C)(C)C21CCC3
C=C(C)c1ccc2c(c1)C(O)CCCCCC(O)C(O)(O)C(C)=CCCC(O)C2
COc1ccc(N2CCN(CC(=O)Nc3ccc(SC)cc3)CC2)cc1
CC1(S)CC(c2ccccc2-c2ccccc2)CCN1C(=S)S
Cc1cccc(N(C(=O)C(Cc2ccccc2)NC(=O)Cc2ccccc2)C(N)=S)c1C
NC(N)=O
Cc1c[n+](CCO)c(C)c(C)c1C
Cc1nc(N)nc2c1c(-c1ccnc3[nH]ccc13)cc(=O)n2C1CCCC1
CC(C)CC(NC(=O)C(Cc1ccccc1)NC(=O)CN)C(=O)NC(CCCNC(=N)N)C(=O)NCCCCC(N)C(=O)O
O=C1C=CC(O)CC1c1ccc(-c2ccc(F)cc2)cc1
NC1=COC2(CC(OCc3ccccc3)NC(c3ccccc3)C2)NC1=O
CCCCN(C)C(=O)c1ccc(C)n2c(=O)c3ccn(-c4cc(C)ccc4C)c3nc12
N#Cc1ccc(Oc2ccc(C#N)cc2-c2cccc3ccccc23)c(Cn2ccnc2)c1
Nc1nc(N(CC(O)c2cccc3ccccc23)C2(CO)OCCC2(O)O)nc2[nH]cnc12
CCC(C)C1NC(=O)N(Cc2ccnc3c(OC)cccc23)C1=O
NC(=O)C1NC(=O)CCn2cnc(N)c21
COC(=O)c1ccc(C=NNC(=S)NCc2ccco2)cc1
Nc1cc2cc[nH]c2cc1C(=O)C12CC3CC(CC(C3)C1)C2
CN(Cc1ccccc1)CC(O)CN1C(=O)CSC1c1ccc(C(C)(C)C)c(O)c1C(C)(C)C
Cc1nc2ccnn2c(-c2ccc(Cl)cc2)c1Nc1ncc(CO)s1
CCCCCCC#CCOc1cc2cc3c(C)coc3c(C)c2oc1=O
CC(C)CC(C=NO)NC(=O)C(CC(C)C)NS(=O)(=O)c1ccc(F)cc1F
COc1ccc(-n2sc3cccc(F)c3c2=O)cc1
Cc1cc(OC(C)C(=O)OCCC(O)CN2CCN(CC3Oc4ccccc4O3)CC2)c2oc(=O)c(C)cc2c1
CCOc1cccc2c1OC(c1ccc(C#N)cc1)c1ccc(=O)n(CC(N)=O)c1-2
CN(C)Cc1cc(CC=NO)c2cc[nH]c2c1
CC(N)C(=O)NC(C)C(=O)NC(C)(C)C(=O)O
COc1cc(C=CC(=O)c2ccc(CC3SC(=O)NC3=O)cc2)cc(OC)c1OC
ON=CN1CCCC(c2ccc(O)nc2O)CC1
CC(=O)c1cccc(N2CCCC2)c1-c1n[nH]c(NC(=O)c2ccccc2)n1
Cn1nncc1-c1ccc(Cl)cc1Oc1cc([SH]2C=NN=C2N[SH](=O)=O)c(Cl)cc1F
CCOC(=O)C(Cc1c(Br)cccc1[N+](=O)[O-])OC(=O)C1=C(C)NC=CC1C
CC(C)CC(NC(=O)C12C(=O)COC1(C(CC(C)C)NC(=O)CC(C)C(=O)O)CCN2C=O)C(=O)NCC(C)(C)C
NC1(CN2CCCC2)NC(=O)Nc2c(NC(=O)Oc3nccc4ccccc34)cccc21
Cc1c(N[SH](=O)=O)noc1S
COc1ccc(C2(O)NC(=O)c3cccc(N)c32)cc1
C=CCS(=O)(=O)NCCc1cccc2cc[nH]c12
COc1ccc(-c2cc3cncnc3s2)c2c(=O)oc(C)nc12
CCCCC(=O)NCCc1ccc(OC)cc1
CC(C)CC(NC(=O)C(Cc1ccc(C2CC(=O)NS2(=O)=O)cc1)NC(=O)C(N)CS)C(=O)O
O=C(O)CSc1nnc(-c2ccc(F)cc2)n1Cc1ccccc1
Cc1ncc(C(C)Sc2nc3c(N)c4c(cc3c(=O)[nH]2)OCO4)s1
Cc1cc2c(C)cccc2nc1N1CCCC1C
O=S1(=O)NCC(N2CCCC2)Oc2cc(Cc3ccccc3)ccc21
COc1ccc(NC2(C)CCN(C=O)CC2Oc2ccccc2)cc1
Cc1cccc(-c2csc(-n3cnc4ccccc4c3=O)n2)c1N(C(C)C)C(C)C
CCC(C)(C)C(=O)Nc1ccc2c(c1)c(CC1CCCCC1)c(C(=O)O)n2Cc1ccc(-c2ccc(C(=O)O)cc2)cc1
CCC1CCC(N)CN1
CC1=C2C=C3CC(O)CCC3=CC2OC1=O
COc1ccc(CN2C(=O)CCC2C(=O)OCC2CN(C=O)CCO2)cc1
O=C1COc2cc(OCc3nnc(-c4ccccn4)n3C3CC3)cc(OCC3(c4ccc(Cl)cc4)CC3)c2N1
COc1ccc(CN(CCN2CCCC2N)c2cccc3c2C(=O)c2cc(C)cc(O)c2C3=O)cc1
Nc1ncnc2c1c1c(n2-c2ccc(Cl)cc2)CCC1
Cc1cc(C)c2c(C)c(OCC3=CN(C=O)CCO3)c(=O)oc2c1
CC(C)N1C(=O)c2n[nH]cc2CC12CCN(C(=O)O)C(O)C2
CC1c2cc(C#Cc3ccc(F)c(F)c3)ccc2CN(c2nccc(=O)[nH]2)C1C
O=C(O)c1ccc(Oc2nnc(-c3ccccc3)o2)cc1
Cc1cc(OCC2CCN2)ccc1Br
c1csc(-c2ccnc(-c3cccs3)n2)c1
CCOc1ccc(OC)cc1-c1cc(-c2ccccc2)c2oc3c(c(=O)c2c1)CN(c1nncs1)C3=O
CCOC(=O)N=C(N)N(C(=O)OCC)C(C)C
CC(=O)C(CC(C)C)NC(=O)C(CC(C)C)NC(=O)C(CC(=O)c1ccccc1)CC(C)C
O=C1NC(=O)N(c2ccccc2)C(=O)C1=Cc1ccc(Oc2ccc(Cl)cc2)c(Cl)c1
Cc1cc(CC2CCCN2C2(c3cccc4ccccc34)CCN(C=O)CC2)[nH]n1
Cc1cc(C(=O)c2conc2N2C(=O)C(c3ccccn3)=CC2(O)C(=O)c2c[nH]c3ccccc23)cs1
CC(=O)c1ccc(NC(=O)C2(C)CSC3CCC(=O)N32)cc1
Clc1ccc(CSc2nc3ccccc3o2)c(Cl)c1
O=C(O)c1cc(-c2ccc(OCc3ccc(C(F)(F)F)cc3)cc2)n(Cc2ccccc2)n1
CCN(Cc1cnnn1Cc1ccccc1)CC(O)(Cn1cncn1)c1ccc(F)cc1F
CC1(N)CNC2Cc3ccccc3C13CCCC(O)C23
CNC(c1cc(OC)ccc1OC)c1cccc(C(F)(F)F)c1OCCO
COCOCC1(n2c(N)nc3cncnc32)CC(O)(O)CO1
NC(=O)c1ncc(C23COCC2(COC(=O)NCCCCCC(=O)O)O3)s1
CCOc1c(C(=O)NC2CC3CCCC2(N)N3)ccc(N)c1Cl
CCc1cccc2c1C1(O)CC(N)(C(=O)Nc3cccc(Cl)c3OC)NCC1OC2
Cc1sc2c(c1-c1ccc(Cl)cc1)C=NC(C#CCN1C(=O)CCc3ccccc31)c1nncn1-2
CCOC(=O)c1sc(C)c(NC(=O)CSc2nc3c(N)cccc3c(=O)[nH]2)c1C
CC(C)(O)C#N
COC(=O)CCC(C)C1CC(OC(=O)CCCCN(CCO)C(C)=O)CC2CC(C)C3C(CCC4CCCC43OC(=O)CCC[N+](=O)[O-])C21C
Clc1ccc(CCOC2CCC(N3CCOCC3)CC2)cc1
C#CCSc1nnc2c(n1)OCN(C=O)c1cc(-c3ccc(Br)c(Br)c3OCC)c(C)cc1-2
NCC1(O)CC(O)C(OC(CNO)C2OCC(O)C2O)O1
O=C(Nc1ccc(O)cc1)c1ccc(=O)c2c[nH]cc2c1
CC(C)OC(=O)Nc1cccc2c1[nH]c1ccc(O)cc12
CC(C)NC(=S)N1CC2=Cc3ccccc3C2C1
CCC1(c2ccc(OC)cc2NC2=NC3CS(=O)(=O)CC3S2)CCCCN1C=O
O=CN1CC=C(CCCC(=O)OCCO)C1=O
COC1(C)CC(N)(c2cc(C3(Nc4cccc(F)c4F)CCN(C=O)CC3)ccc2O)CCN1
CNC(C)CCc1[nH]c(N)nc(=O)c1Cl
CC(N)(N)C1CC(C)(C(Cc2ccccc2)N(Cc2c3c(cc4[nH]c(=O)ccc24)OCCO3)C(N)=S)CCN1
CC(=O)NC(C)Cc1ccc(C#Cc2cnc(O)nc2O)cc1
CC(C)CCOC1(Cn2nncc2CCC(F)(F)C(F)(F)C(F)(F)C(F)(F)C(F)(F)C(F)(F)C(F)(F)C(F)(F)C(F)(F)C(F)(F)F)OCC=CC1=O
COc1ccc(NC(=O)c2ccnc3c2C(c2ccc(NS(=O)(=O)c4ccc([N+](=O)[O-])c(C)c4)cc2)CO3)cc1
COc1ccc(C(Sc2ccc(C(C)NC(=O)OCc3nccs3)cc2)c2cccc(SC)c2)cc1
O=CN1CCC2(CCC(c3cc[nH]n3)O2)C(OCC2CC2)C1
CC(=O)Nc1ccc(N(C)S(=O)(=O)c2ccc(C(=O)NCC3CCCO3)cc2)cc1
COC(CSc1ncnc2c1C(C)c1c(cnc(-c3ccc(C)cc3)c1CO)O2)OC
COc1ccc(C=Cc2c(C)ccnc2NC=O)cc1
CC(C)CCC(CC(O)C(CC1CCCCC1)NC(=O)C(NC(=O)OC(C)(C)C)C(C)C)c1cnc(NC=O)s1
O=C(Nc1ccc(Nc2cnccn2)cn1)c1ccc(F)cc1
O=c1cc(-c2ccc(F)cc2)oc2cccc(OCCCCN(Cc3ccc(F)cc3)Cc3ccc(OCc4ccccc4)cc3)c12
Nc1cccc2c1c(=O)[nH]c(=O)n2CC(=O)NCCCC(=O)NCCc1ccc(Cl)cc1
CN1C(=O)CCC1C(O)CC=CC=CC1Oc2ccccc2O1
CN1C(=O)N=C(N2CCC(N3CCCCC3c3ccc(Cl)cc3)CC2)C1=O
Cn1ccnc1CN1c2ccccc2CC(C#N)C1N(CCN1CCOCC1)S(=O)(=O)c1ccccn1
O=C(NCc1ccco1)c1cnc2cc(-c3cccs3)ccc2c1
CC(C)(CCNC(=O)c1ccc([N+](=O)[O-])cc1)c1ccccc1
CN(C(=O)CCCOc1cccc2nc3nc(N)[nH]c3nc12)C1CCCCC1
C=CCNc1nc(C)nc(-c2ccccc2)n1
Nc1c[n+]2cccc(-c3cccc4ccc5[nH]c6ccccc6c5c34)c2[nH]1
COc1ccc(-c2cccc3cc(OC)c(OC)cc23)cc1
COc1c2c(=O)n(-c3ccc(Cl)cc3)[nH]c2cc(=O)n1CCc1ccccc1
NC(Cc1cnc2c(Cl)cccc2c1)C(=O)O
CCOC(=O)C1C(NCc2ccc(O)cc2)CCN2CC=CCC12
Cc1ccc(C2CC3NC2C(N)CC3C(=O)OCCF)cc1
CCCCCCCCc1cnnn1C1OC(OC(=O)CCCCCCC(C)CCCC)C(COC(=O)CCCCCCC)(OC(=O)CCCCCCCC(C)(C)CCC)CC1OC(=O)CCCCC
COc1cc(N)c(NC(=O)C2NCCCC2(N)c2ccc(O)cc2)cc1Cl
CC1=CCCC2(C)CCCC23CC(O)C(O3)C(O)(C(C)O)C(C)(OC(=O)c2ccc(O)cc2)C(C)=CCC1CO
COc1ccc(O)c2c1N=C(CCC(=O)NC(C)C(=O)OCC(O)CO)C(=O)CCCCC(C)CCOC2=O
CCC(O)C(C)C(=O)OC1(C(C)(C)OC(C)=O)CCCC2C3CCC4CC(C)CC4C3C(C)(C3(C)CCC(C(C)(C)O)O3)CC21
N#CC(=Cc1cc(=O)n2c(N3CCCC3)cc(C#N)cc2n1)C(=O)NC1CCCC1
COC(=O)c1sc(NC(=O)c2ccc(C)cc2)cc1-c1cc(C)co1
CC1Oc2ccccc2CC(=O)N(C(C)CO)C(CN(C)S(C)(=O)=O)C1NC(=O)C1CCCCC1
Cn1c(CO)cnc1SCCOC(c1ccccc1)(c1ccccc1)c1ccccn1
O=C(CCSc1ccc(NC(=O)c2ccccc2)cc1)c1ccc(F)cc1
Nc1ncnc2c1ncn2C1OC(CO)CC1O
CCCOc1ccc(-c2cn(Cc3ccc(OC)cc3)cc3ncnc2-3)cc1
C=CC(C)COC(=O)C=CC=Cc1ccc(C)cc1
CC(C)N(CCC(C#N)(c1ccccc1)c1ccccc1)C(C)C
Cc1ccc(S(=O)(=O)c2cc3ccc(Cl)c(C(=O)NC(C)CO)c3[nH]2)cc1C
C=C1CCC(c2cccc(OCC(=O)OCC)c2OC)CC(=Cc2ccc(F)cc2F)C1=O
Cc1cc(C)cc(C(=O)CCC2CN(C=O)CCO2)c1
COc1ccc(CC(=O)Nc2cccc3c2[SH](C(C)c2ccc4c(c2)OCCN4C=O)C(S)=N3)cc1
Cc1ccc([N+](=O)[O-])cc1C(=O)Nc1ccc(S(=O)(=O)Nc2ccccn2)cc1
COc1ncccc1C(=O)Nc1ccc(CNc2ncnc3cccc(C(N)=O)c23)cc1
CC(=O)NC(C)c1ccc(OC2CN(c3ccnc(N(C)CCCC#N)n3)CC2F)cc1
CN1CCN(c2nncs2)CC1c1cccc2cccnc12
O=C(CN1CCOCC1)Nc1cccc([N+](=O)[O-])c1O
CCc1cccc(C)c1NC(=O)c1cc(C)co1
COc1ccc(CN2CCN(C=O)CC2c2ccco2)cc1
C=C(CC)C(=O)c1ccc(Cl)c(Cl)c1OCC(=O)Nc1ccc(C(=O)OCC)cc1
COc1cccc(-c2c(C)c(=O)n(Cc3ccc(F)c(F)c3)c(=O)n2CCN(CC(C)C)C(=O)Nc2ccccc2)c1F
CC12CCC3(NC(=O)OC1O3)C1OP(=O)(O)Oc3cc(O)c(O)c(c31)C2CCCc1ccccc1
C1=NCC(c2ccc(CCc3cccc4c(C5CN=CN5)coc34)cc2)N1
Cc1cc(C(=S)NC23CCCC2CCC2C4CCC(=O)C=C4C(C)C(C)C23)[nH]n1
O=C(Nc1ccccc1)C1CCN(c2nccc(C(F)(F)F)n2)C1
COC1N(C=O)N=C2c3ccccc3CCC21CCc1ccccc1
NC1(C(O)COCCn2ccc3ccccc32)CC2CNCCN2c2ccccc21
CCOC(=O)CNc1nccnc1N1CCN(c2cc(Cl)cc(OC)c2)CC1
Cn1nc2c(c1-c1ccc(Cl)cc1)CN(c1cccc3cccnc13)C2=O
CCOc1ccc(C=C2SC(=S)N(CCC(=O)Nc3ccc(C(=O)O)cc3)C2=O)cc1
CN1CCN(c2nc(-c3ccc(S(C)(=O)=O)cc3)cc(C(F)(F)F)n2)CC1
COCCOc1nc2cc(-c3ccc(OC)cc3)ccn2c1-c1ccccc1
N=C(N)c1ccc(C2(CC(=O)NCCC(=O)O)C=NOC2)cc1
CCCCN(C)Cc1cc(CSCC(=O)Nc2ccc(C)cc2)co1
CC(NC(=O)c1ncc(C(=O)NCc2ccccc2)[nH]1)c1ccccc1
NC(=O)c1cc(F)c(F)cc1N(C=O)c1ccc(-c2c(F)c(F)cc(F)c2F)cc1
Clc1ccc(Nc2ncnc3sc(-c4ccccc4)cc23)cc1
O=C(c1ccc(Cl)cc1)N1CCn2cnnc2C1c1cc(C(F)(F)F)ccc1Cl
COc1cc(NC(C)=O)cc2c1-c1c(c(OC)c(=O)cc(Cl)c1OC)CCC2
COC1CCCC2(C)C3CCC4C(CC5(C)OC6(CC(C)C(C)(OC7(C)OCCC(O)(OC8CC(O)C(O)C(C)(OC(=O)c9ccc(O)cc9)O8)C7(O)O)CO6)CC45)C3CC(O)C12
Cc1c(-c2ccccc2)ccc2c1=NC(=O)C(=NNC=O)N=2
COc1cc(Br)cc(OCC(=O)O)c1
COc1ccc(NC(=O)c2ccc3c(c2)N2CCCCCC2=NS3(=O)=O)cc1
CCc1cccc2c1n(C(O)C(Cl)(Cl)Cl)c(=O)c1cncn12
CCNCc1ccc2[nH]ccc2c1C(=O)O
COc1cccc(-c2scc(C(=O)NCCc3ccc(Cl)cc3)c2NC(=O)C2CCCC2)c1OC
COC(=O)CCCCC(=O)NCc1cc(-c2ccc(OC)cc2)n(-c2ccccc2)n1
CC(=O)C1(C)NC(=O)C(N)=C1O
c1ccc(CC[n+]2ccc3c(c2)[nH]c2ccc(-c4ccccc4)cc23)cc1
COc1cc(C)c2c3c1OC1C(=O)CC(N)(C4CC4)C4C(C2)NCCC314
O=C(COc1ccc(C=C2SC(=O)NC2=O)cc1)Nc1ccccc1
CC(=O)c1ccc(N2CCN(C=O)CC2c2nc3ccnn3c(C(F)F)c2C)cc1
CCCCCCCCNc1ccc2nc3c(c(OC)c2c1)CCCC3
OC(COc1ccc(Cl)cc1)Cn1ccnc1
COc1cnc(N)nc1N
CCCC(=O)NC1CCN2C(c3ccccc3)Cc3ccccc3C2C1
CC(C)(C)OC(=O)C=Cc1cc(-c2ccccc2)n(-c2ccccc2)n1
O=C(Nc1cc(C(=O)c2ccccc2)cc(C(F)(F)F)c1)c1ccccc1
NC1(c2ccccn2)CC2C(CCN2C(=O)c2cccs2)NC1=O
COC1=Cc2ccc(nc2)Oc2ccc(cc2)C(=O)N(Cc2nc(-c3ccccc3)c(C)s2)C(OC)CCCCCC1
Cc1ccc(Cn2cnc3c(CCNC(=O)Cc4ccccc4)cccc32)cc1
COc1cccc(C(C)=NN=c2[nH]c(C)c(C)s2)c1OC
COc1c(-c2nnc(NC(=O)Cc3ccccc3)s2)ccc2ccccc12
CCOC(=O)C(C)N(C)c1ncc(N)c(C)n1
CCCCN(c1ccc(C(O)(CCC)C(F)(F)F)cc1)S(=O)(=O)c1ccc(F)cc1
Cc1ncc2c(N3CCCCC3c3nc(-c4ccc(Cl)cc4)no3)c(C)sc2n1
Nc1cc2c(cc1C(N)NC(=O)C1CCCCCC1)CCNC2
Oc1cc(-c2ccc(Cl)cc2)c(-c2ccc(-c3ccccc3)cc2)cc1O
CCN1CCCC1Cn1nc(-c2ccc(Cl)cc2)n(-c2ccc(Cl)cc2)c1=O
Cc1ccc(C(=O)Nc2cccc3c2C(N)=NC(c2ccc(F)cc2)C(=O)N3)cc1
NC1CC1c1ccccc1
Cc1ccc(C(O)C2C3=C(CCC2C)c2c(O)cccc2C(C)C3)cc1
CCN(CC(O)C(=O)OC)S(=O)(=O)c1ccc(OC)cc1
Cc1cc2c(c(N)c1C)OCCCN(C)C2=O
CCC(C)(C)C(=O)c1ccc2ccc(Nc3ccc(-[n+]4ccn(Cc5ccc(OC)cc5)c4)cc3)c(C(=O)O)c2n1
COc1cccc(C(=O)NN=Cc2ccc(O)cc2)c1OC(C)=O
Cc1c(C)n(C)c(C)nc1=O
CN(c1cc(Cl)c(Cl)c(CNC(=O)c2ccc(Cl)cn2)c1)c1nc2cccc(C(=O)NCc3ccc(F)cc3)c2n1C1CCC(C(F)(F)F)CN1
O=C1C=C(c2ccc(O)cc2)C(=CCc2c(O)cccc2O)O1
CS(=O)(=O)NCC1CCC(Nc2nccc(-n3ccc4ccccc43)n2)CC1
CC(C)n1c2c(c3cc(I)ccc31)CNCC(N)(CCc1ccccn1)C2
O=C(NC1CN([SH](=O)=O)Cc2cc([SH]3C=CC=C3Cl)ccc21)c1cccn2ccnc12
Nc1ncnc2[nH]ccc12
CC(NC(=O)C(=O)c1cc2c(C(=O)O)cccc2[nH]1)c1ccccc1
C=C1CS(=O)C(N)(CC)C(=C(c2ccc(Cl)cc2Cl)c2ccc(Cl)cc2Cl)C1=O
Cc1cc(N)c2c(c1C)CC1NCCC2C1O
C#CCOCn1c(=O)[nH]c(C=CI)c(Cc2ccc(CC(C)C)cc2)c1=O
CCOC(=O)C=CC(CCC(N)=O)NC(=O)C(Cc1ccccc1)NC(=O)C(CCCNC(=N)N)n1ccccc1=O
CC(C)(C)NC(=O)C1COC2(CCN(C=O)C2C(O)C(Cc2ccccc2)NC(=O)C(NC(=O)c2cccc(OCCC3COc4ccccc4O3)c2C(=O)O)C(C)(C)C)O1
CN1CCN(C=O)CC1c1ccc(-c2ccc(F)cc2)cc1
COC(=O)NC(C(=O)N1CCCC1)C(C)Cc1cnc(-c2ccc(-c3ccc(-c4cnc(C5CC(C(NC(=O)OC)C(C)C)CN5C=O)[nH]4)cc3)cc2)[nH]1
Cc1nc([NH3+])c(N)n1C
COc1ccc(NS(=O)(=O)c2cc(-c3ccc(=O)[nH]n3)co2)cc1
NC(=O)N1CCC(C(=O)NCC2Oc3ccccc3O2)C1N
O=C1C(Cl)C(c2ccc(Cl)cc2)N1c1ccccc1
O=C1CCC(c2ccc(Nc3cccc4cnccc34)cc2)=NN1
CCCCCC(O)CC=CC1CC(SCCCCCC(=O)O)C(=O)C1C#CCCC(=O)O
COc1ccc(OS(=O)(=O)c2ccc(Cl)c(C)c2)cc1
Cc1nn(C)c(Cl)c1C1CC(c2nncn2C)N(C=O)C1
CC#CC(CC(=O)O)c1ccc(OCc2cnnn2-c2ccccn2)cc1
O=C(O)c1cccc(Cl)c1NS(=O)(=O)c1cccc2nsnc12
Cc1ccc(NC(=O)C(C#N)=Cc2ccccc2)cc1F
Nc1ccc(C2CCC(N3C(=O)OCc4ccc(F)c(F)c43)CC2)cn1
C#CCS(=O)(=O)N(C(N)=O)C1CCCCC1
Cc1ccc(NC(=O)c2ccc(CN(C)Cc3cc(-c4ccc(F)cc4)n(-c4ccccc4)n3)cc2)cn1
O=c1cn[nH]c(=O)n1-c1ccc(S(=O)(=O)N2CCN(c3ccccn3)CC2)cc1I
Cc1ccc(C2=CCN(C=NO)C2)nc1Oc1c(C)cccc1C
COc1ccc(Cl)c(N)c1C(=O)OCCN1CCCCC1NC(=O)C(C)c1ccccc1
O=C(O)CCC(NC(=O)OCc1ccccc1)C(=O)O
CC1(S)C2CCCN([SH](=O)=O)C2CC2c3ccccc3CCN21
CCCCN(C(=N)N)c1ncc(-c2cc(CNC(=O)c3ccc(OC)cc3)co2)s1
CCOC(=O)c1sc(C)c(NC(=O)c2ccc3occc3c2)c1C#N
COc1ccc(C(=O)N(C(N)=S)c2ccc(N3CCOCC3)cc2)c(OC)c1OC
COC(=O)c1ccc(N2CCN(Cc3ccccc3)CC2)cc1
C=NN1CCCC(C)(c2ccc(OC)cc2)CCC1
CC(C)n1c(C#Cc2ccc(Cl)cc2)nc2cnc(N(C)C)nc21
Cc1ccc(N(C(N)=O)C(=O)CSc2nc(C)n[nH]2)cc1
COC(=O)C(Cc1cccc2ccc(Cl)nc12)NC(=O)C(CBr)NC(=O)C=Cc1cc(OC)ccc1OC
C=CCC(CC(=O)NC(C)=O)C(=O)NC
CC(=O)NCC1OC(=O)NC1N
CCOC(=O)N1CCC(NC(=O)CNC(=O)NCc2cccs2)CC1
N#Cc1sc([N+](=O)[O-])c(N)c1C(=O)c1ccccc1
N#Cc1cc(NC(=O)c2cc(Cl)cc(C(F)(F)F)c2)nc(NC2CCCC2)n1
CSc1nc2nccn2c(Sc2ccc(Cl)cc2)c1C(C)=O
COc1cccc2c1C(=O)NC2(N)C1(C#Cc2ccc(-c3nc(=O)cc(C)[nH]3)cc2)NC(=O)NC1=O
O=c1nc[nH]c2[nH]c(-c3ccccc3)cc12
COc1cc(OC)c(C(=O)C(=O)c2cc(OC)c3[nH]cc(N)c3c2)c(OC)c1
CCCCCCNC(=O)c1ccc([N+](=O)[O-])c(NCc2ccco2)c1
CC(C)C(CCC(C)C1(C)C2CCC(O)C21)OC(=O)C(C)C12CCCCC1(C)C(=O)C(O)C1C3CCC(C)C3CCC12
O=S1(=O)c2c(CO)cccc2OCCN1Cc1ccc(-c2ccccn2)cc1
Cc1ncc(COc2c(C3CCC(C(=O)O)CC3)c(N)cc3[nH]cnc23)s1
Cc1cnc2c(CC(=O)Nc3ccccn3)c(=O)[nH]n2c1C
OC1(CCN2CCCCC2)c2ccccc2-c2ccccc21
Cc1csc2ncc3c(c12)C(NC(=O)c1ccccc1)C(C)(C#N)OC3C
Cc1c(-c2cccs2)on(N=Cc2cccs2)c1=O
CC(=O)C=CC1CC(C)CC(C)C1Cl
O=C(CCNC(=O)c1ccc(Cl)cc1)NCCc1ccccc1
COc1cccc(NC(=O)CSc2nc3nc(N)nn3c(=O)[nH]2)c1NC(=O)c1ccccc1
Nc1nc(=O)c2c([nH]1)C(Cl)Cc1ccccc1-2
O=C(C=Cc1ccccc1)NNS(=O)(=O)c1ccc(Br)cc1
Cc1ccc(S(=O)(=O)Nc2cc(N)c3c(c2)OC(CN(C)Cc2ccc(F)c(F)c2)CC(C)NC3=O)cc1
CCCCc1c(OC)cc(NC(C)=O)c2[nH]c(N)nc12
NC1(Cc2ccc(O)cc2)CC23CCCCC2C(Cc2cccc(OCC4CC4)c23)N1
Cc1c(C#N)c(C)c2nc(-n3nccc3-c3ccco3)[nH]c2c1C
N#CC(C#N)=Cc1cnc(NC=O)nc1
C=NNC(N)=S
COc1ccc(-c2ccc3occ(OC)c3c2C(=O)c2cc(OC)cc(OC)c2OC)cc1
CN(C)CCCOc1ccc(Oc2ncccc2C(=N)N(O)C2CCCCC2)cc1
CNCCC(Oc1cccc2ccccc12)c1ccc(OC)cc1
C=CC(=O)Nc1ccc(Nc2nccc(N(C)C3CN(C(=O)c4cc[nH]n4)CCO3)n2)cc1
CCc1ccc(NC(=O)c2cnc3ccc(OCCN)cn23)c2c1cnn2Cc1ccc(C)cn1
COC(=O)N1CCN(c2cc(O)n(-c3ccc(C)cc3)c(=O)n2)CC1
O=[N+]([O-])c1c(NCc2ccccc2)cnc2c(Cl)c3c(cc12)OCO3
Cc1ccc2oc(=O)cc(OCCCN3CCCCC3)c2c1C
COc1ccc(OCCC2CCN(Cc3ccccn3)CCN2C=O)cc1
CC(=O)Nc1ccc(C(=O)NC(=N)N=c2[nH]c3cccc(C)c3o2)cc1
CCOc1ccc(C#Cc2ccc(CC(C)NC(C)=O)cc2)cc1
CCCc1cc(C(C)C)c(NC(Cc2ccc(NC(=O)c3nc(Cl)ccc3Cl)cc2)C(=O)O)nn1
COc1cccc2c1-c1n[nH]cc1CC2(N)C1CC(c2ccc(Br)cn2)N(C=O)C1
COc1ccc(C=Nc2cccc(N)c2)cc1O
O=CN1CC(C2CCCC2)CCC1Oc1nccc2c1COCC2c1ccc(Cl)cc1
C(=Cc1ccc2cccnc2c1)CCn1cnc2ccccc21
COC(=O)c1c(NC(=O)c2cc([N+](=O)[O-])co2)cc(O)cc1OC
CC(O)=C1CC23CC1CCC2(C)C1CCC2(C(=O)O)CC(C)C(=O)C=C2C1CC3C(C)(C)O
O=C1N=C2C=CC=CN2C2CCCC(Cl)C12
CS(=O)(=O)N1CCN(CCOCc2nc3c(N)ncnc3n2C2(O)OCC(O)C2COP(=O)(O)OP(=O)(O)O)CC1
N=C(NC=O)Nc1nc2cccc(-c3ccco3)c2s1
CCCCCCCCCCCCCCCS(=O)(=O)N(C)CCO
Cc1nc(-n2ccnc2)nc(N2CCCC2(C)C)c1C
CC1CC2CC(C)(C)CCC2C2=CC(=O)C3C4=CCC(C)(C)C(C(=O)O)(C(C)O)C4C(O)CC3C21
Cc1ccc(NC(=O)CSc2nc(C)nc3c2c(=O)n(C)c(=O)n3C)cc1
CC(C)CNC(=O)c1sc(Nc2ccc(C(F)(F)F)cc2)nc1Cl
CCN(CC)C(=O)C1(OC)CC2(CC3=C4C=C(N)C(C)=CN43)CCNCC21CC(=O)O
CCOC(=O)N1CCN(C=O)CC1Cc1cc2c(=O)cc(N)[nH]c2cc1Cl
COc1n[nH]c2c1CC1(c3ccc(C#N)cc3)CC2(N)CCN1
CCN(C)Cn1c(=O)n(Cc2ccc(F)cc2)c(=O)c2c3nnn(Cc4ccc(F)cc4)c(=O)c3sc21
CCCCCCNC(=O)CN1CCCCC1C(=O)NC1C(C)C(C)NC1(C)C
COc1ccc(C(=O)C2(O)C=C(c3ccc(Br)cc3)C(=O)N2Cc2ccccn2)cc1
CC1OC(O)C(OC2(C)C(Oc3cc(O)c(-c4ccc(O)cc4)c4c(=O)c(O)coc34)COC(O)(O)C2O)C(O)C1O
NC(=S)c1ccc(Cl)cc1
NC(=O)c1cccc2[nH]c(-c3ccc(C4=Nc5cccc(Br)c5NC(=O)C4)cc3)nc12
Cc1ccc(-c2cncc3ncn(CCN4CCCCC4)c23)cc1
NC1(CCN2CCN(c3ccccc3)CC2)CCN2c3ccccc3NC(=O)C21
NC1CC(CC(=O)NC(Cc2ccc(O)cc2)C(=O)O)CC2C(=O)NCCC12
COc1ccc(-n2nc(C)c(CC(=O)NC3CCCC3)c2C)cc1
COc1cc(=O)oc2cccc(Cn3ccnc3[N+](=O)[O-])c12
Cc1ccc(-c2ccn(-c3nc(-c4ccc(Cl)cc4)cc(-c4ccc5c(c4)CN(C=O)CC5)n3)n2)cc1
COc1cc2c(c(O)c1OC)C(=O)c1cccc(C3(C(=O)Nc4ccc(O)cc4)CC(O)CC(O)O3)c1C2=O
Cc1ccc(Cn2ccnc2CCNC(=O)C(=O)Nc2ccc(C(F)(F)F)cc2)cc1
CC1COCc2ccccc2-c2c(n(C(C)CO)c3c(CN(C)C(=O)NC4Oc5ccccc5O4)cccc23)C(=O)N(C)C1
Cc1nc2cc(-c3ccc(C(N)=O)cc3)c(C(C(=O)NS(C)(=O)=O)C3Oc4ccccc4O3)cc2s1
C=C1C(=O)CC(C)(Nc2ccc(C)cc2)C(C2CCCCC2)C1=O
CC(C)c1nc(C2CC(c3ccn4nccc4n3)N(C=O)C2)no1
COc1ccc(Oc2ccc(S(=O)(=O)NC(C(=O)NO)C3CCN(C=O)CC3)cc2)cc1
COc1ccc(-c2nc3c(c4nncn24)CN([SH](=O)=O)C(S)C3)cc1
Cc1cc(CN2CCNC(CCO)C2(N)C2=NC=CC(C#N)C2)co1
CCn1c(=NC(N)=S)sc2c(NC(=O)c3ccccc3)cccc21
CCN(CC)c1ccc(C=NNC2(C)CN(c3nccc(C)n3)CCO2)cc1
Cc1noc2c(-c3ccc(N4CCCCC4N4CCOCC4)cc3)nn(CC(=O)c3ccc(Cl)cc3)c(=O)c12
c1ccc(Nc2nnc(-c3ccccn3)o2)cc1
C=C1C(=O)N(C)C(=O)N(C(CC)NCCCO)C1=O
CS(=O)(=O)Nc1ccc(-c2c(C(=O)NCCCN3CCN(c4ccc(F)cc4)CC3)ccc3ncccc23)cc1
Cc1ccc(Cl)cc1OCC(=O)Nc1ccc(-c2nc3c(C)cccc3o2)cc1
Cn1nnnc1SC1(C)C=CN2C(=O)C(NC(=O)C(NC(=O)Cc3ccc(O)cc3)c3ccc[nH]3)C2(C(=O)O)S1
CC(CO)N1C(=O)c2ccccc2OCCCCC(NC(=O)Nc2ccc(C(F)(F)F)cc2)OCC(C)C1(C)CN(C)CC1CCCCC1
O=C(O)c1ccc(-c2sc3[nH]cnc(=O)c3c2C=Cc2ccccc2)cc1F
CN(C)C(=O)Oc1ccc(-c2cc3c(O)cccc3s2)cc1
Cc1ccc(S(=O)(=O)Nc2ccccn2)cc1
O=CN1CCN(c2ccc(Cl)cc2)CC1c1cc2c(s1)C(c1ccccc1)=C(O)NS2(=O)=O
CN(CCC(=O)O)C(=O)CCC#N
COc1cccc(OC2CCCC2)c1C1C=CCC2C(=O)NN=C(N)C21
O=C(O)c1c(F)c(F)cc(F)c1F
CCCOS(=O)(=O)O
CCC1Oc2c(c(=O)[nH]c3c(-c4ccc(OC)c(OC)c4)cccc23)C2CCC12C1N(C=O)CCOC1(C)C
CCOc1ccc(NC(=O)C2CCN([SH](=O)=O)C(S)C2)cc1
O=[SH](=O)N1CCOCC1S
COC1C(O)Cc2cc3c(cc2C1O)C(=O)c1c(C(C)=O)cccc1C3=O
Clc1ccc(-c2nsnc2Cl)cc1
CN(c1cnc(N)nc1N)C1CCc2ccccc2C1
CNc1ncc2nc(-c3ccc(OC)c(C)c3)c(=O)n(CCC#N)c2n1
COc1ccc(NC(=O)c2ccc(C(=O)OCC(=O)Nc3ccc(C#N)cc3)cc2)cc1
Cn1c(=O)c2scc(CCCC(=O)NC3CCCCC3)c2n2cnnc12
COc1ccc(C(=O)N2C(c3ccc(C#Cc4ccc(C)cn4)cc3)C(=O)N3CCC3C2CO)cc1
O=C(CN1CCN([SH](=O)=O)C(S)C1)Nc1c(Cl)cccc1Cl
Cc1nc(C(=O)NCCCNc2cc(Cl)ccc2Cl)c(-c2ccc(F)cc2)s1
COc1c(C(=O)OC(F)F)nn(-c2ccc(F)cc2)c1C#CC1(O)CCCC1
COc1ccc(C=Nc2ccc(C(=O)O)cc2)cc1OC
C=NN=c1[nH]c2cccc(-c3cc(C)nn3C)c2s1
NC1(c2ncc[nH]2)CCOC2CC(COCc3ccccn3)NC21
CN(C(=O)NC(CCCCNC(c1ccccc1)c1ccccc1)C(=O)NO)c1ccccc1
CCOC1(N)NCCC2c3ccccc3NC21
O=C(NC(Cc1ccccc1)C(=O)O)c1ccc(CCC2CCSS2)cc1
CC(C)c1ccc(NC(=O)N2CCC(N3CCc4cccc(Br)c4C3)CC2)cc1
CCOc1ccc(S(=O)(=O)N2CCC3CN(C)c4cc(CO)c(CO)cc4C32)cc1
COc1ccc(NC(=O)C2CC2)c(S(=O)(=O)N(C)C)c1Cl
CCOC(=O)C1=CC(C)=C(C(=O)OC(C)C)S1(C)C
CC(Oc1cc(Cl)ccc1Cl)C(=O)O
CCOc1ccc(-n2c(SCC3CN(C=O)CCO3)n[nH]c2=O)cc1
C=CCCCN(CC)C(=O)C(=O)c1c(C)cc(N)c2cc[nH]c12
O=S(=O)(c1ccc(Br)cc1)N(CCc1ccc(C(F)(F)F)cc1)CC(O)CN1CCN(C(c2ccccc2)c2ccccc2)CC1
O=c1c2cn(-c3ccc(F)cc3)nc2ccn1-c1ccc(Cl)cc1
CC(=O)Nc1ccc(OC(=O)c2nc3n(n2)C(=O)CCN3)cc1
CC12CC(C#N)(NC(=NC#N)N1)Oc1ccccc12
Cc1ccc(Cc2cccc3[nH]cnc23)cc1
COc1ccc(N2c3c(C)cc(C)cc3C=C(C)C2C)cc1
COc1ccc(C(=O)NCC(C)(O)Cc2cnnn2CC(=O)c2ccccc2)cc1
C=C1CCN(C)C(c2ccc(OCC(O)Cn3c4ccccc4c4ccccc43)cc2)C1
CC(=O)Oc1c(C)ccc2nc(C3CN(c4ncccc4N)CCN3)oc(=O)c12
Nc1nc(N)nc(N(c2cccc(Cl)c2Cl)c2ccc(Cl)c(-c3ccc(Cl)cc3)c2Cl)n1
C=C1C(=O)c2ccccc2C1c1ccccc1
CCCN(CC(=O)Nc1ccc(OC)cc1)C(=O)c1ncc(-c2ccc(F)cc2)s1
COc1ccc(-n2nc(COc3ccc(N)c4c3NC(=O)C4=O)[nH]c2=S)cc1
CN(C)Cc1c(-c2ccco2)cnc2snc(NC=O)c12
CN1C(=O)SC(C)(C(N)CCCN2CCN(Cc3ccccc3)CC2)C1=O
COc1cccc2c1C(=O)CC2(CCCCC(C)(C)O)OC
CC(=O)OCc1ccc2c3nc4ccccc4nc3n(Cc3ccccc3)c2c1
O=C(NCc1ccc(F)cc1)c1nocc1C1CCN([SH](=O)=O)C(S)C1
COc1ccc(C=Cc2ccccn2)cc1
Cc1cc(NS(=O)(=O)c2ccccc2)c2c(c1)C(=O)N(C(C)CO)C(CN(C)Cc1ccc(C(F)(F)F)cc1)CC(C)OCCCCCO2
COc1cccc(F)c1C(C(N)=O)N(C(=O)c1cnccn1)c1cc(C)ccc1C
CCCN(CCC)CCCN(C(=O)Nc1c(Cl)cccc1Cl)C1(C)Oc2cc3ccc(=O)[nH]c3cc2O1
CCCCC(=NOCCCCC(=O)O)c1ccc(-c2ccc(C)cc2)cc1
NC(=O)N1CCOCC1N
COC(=O)c1cccc(NC(=O)c2ccc(OC)cc2)c1C(=O)OC
CCCc1cc(=O)oc2cc(Cl)c(OCC(=O)C=C(O)C(=O)O)cc12
Cc1c(CN(C)Cc2ccc(C(=O)Nc3ccc(N)cc3)cc2)c(NC(=O)C2CCCCC2)cc2c1OCCCN(C(C)CO)C(=O)C2
COc1ccc(C(CNC(=O)CNC(=O)c2ccc(Cl)cc2)N2CCCC2)cc1
CC(c1ccccc1)c1c(N)cc(N2CCOCC2)c2[nH]c(C(=O)O)cc12
O=C1Nc2ccccc2C1=NN=c1[nH]c2ccccc2s1
CCN(CC(=O)NC1CC1)C1CCC(C)CC1
COc1ccc(Cl)cc1S(=O)(=O)N(C)Cc1cc2c(cc1NC(=O)Nc1ccc(C(F)(F)F)cc1)C(=O)NC(C)(C)CCOC(N)CCCCO2
CCc1ccc(NC(=O)CCC(=O)N2CCN(c3ccc(OC)cc3)C(=O)C2)cc1
CCOC(=O)CSc1nnc(CC2CCCC2)n1Cc1ccccc1
O=C(O)CCC(=O)Nc1ccc(-c2c(Cl)c(Cl)cc3c2ncn3C2CCC2)cc1
O=C(NCc1ccc(Cl)cc1)C1=CC=CS(=O)(=O)c2cc(O)cnc21
NC(=O)N1CCNCC1Cc1ccccc1
COc1ccc(OC)c(Cn2nncc2-c2ccc(C(=O)N(C(C)C)C(C)C)cc2)c1
Nc1cc(-c2ccnc3[nH]ccc23)c2ncc3[nH]c(=O)n(C4(CO)CCN(C=O)CC4)c3c2n1
COc1ccc(-c2cc(-c3cccc(O)c3OC)c(C#N)nc2N)cc1
O=CN1CC(CCN2CCCC2=O)NC1=O
COc1ccc(Nc2nc(CNc3cccc4ccccc34)nc(OC)n2)cc1
CCOC(=O)COc1c[nH]c(=O)c2cc(N)ccc12
COc1ccc(OCC(O)CN2CCN(C3Cc4ccccc4C3)CC2)cc1
COc1cccc(CNC(=O)C(C#N)c2ccc(Oc3ccccc3)cc2)c1Br
COc1cc(O)ccc1C1Oc2c(ccc(OC(=O)C(C)C)c2O)C(=O)C1OC
CCN(CC)CCCNCCCc1ccc(Nc2c3ccccc3nc3ccccc23)cc1
COc1ccc(N2C(=O)CCC2C(=O)NCc2ccc(OC)c(S(=O)(=O)N3CCOCC3)c2)cc1
CCCCCCCCC=CCCCCCCCC(=O)Nc1c(C)cccc1C
NC1CCCC(C(=O)NCc2ccccn2)N1
Cc1c(OCCN2CCOCC2)cccc1C(=O)c1cc(Cc2ccc3[nH]ccc3c2)cc(O)c1O
CCCC(c1nnnn1Cc1ccco1)N1CCN(c2ccc(Cl)cc2)CC1
O=C(NCC1CCCO1)c1ccc2c(c1)SCCN2Cc1cc(Cl)ccc1Cl
COc1ccc(C2(C(=O)CC(C)C)CC(=O)C(=O)N2c2ccc(-c3ccccn3)cc2)cc1
COc1cc(C)c(CC=C(C)CCC(=O)NCCN(C)C)c2c1C(O)OC2=O
CS(=O)c1cnc(N)nc1N
CCN(CC)CCCC(C)Nc1[nH]c(N)cc1-c1nc2cncnc2n1C
CC(C)C(=O)NC1CC2c3c(Cc4ccc5c(c4)CCN(C=O)C5)cccc3OC2C(CO)O1
CNC(=O)c1nn(C)c(=O)cc1OCCc1cccc2ccccc12
CCOC(=O)COc1c(S(=O)(=O)N2CCCCC2)ccnc1Cl
O=c1[nH]c2c(nc1-c1ccccc1)c(=O)ncn2CCc1ccc(F)cc1
COc1cccc(OC)c1-c1sc2ncc(SCC(N)=O)n2c1C(=O)NN=Cc1cnccn1
CN1CCCCC1c1cccc2[nH]nnc12
CC1(c2ccc(Cl)c3nc(N4CCN(C=O)CC4)sc23)CCC(=O)N1
O=C(NCCC1CCCN([SH](=O)=O)C1[SH]1C=CC=C1)C(=O)Nc1ccccn1
Cc1ccc(C)c(Nc2cccc3c(=O)nc[nH]c23)c1
C=CC1CCN(C=O)CC1(C)Cn1c(C)nc2c(NCc3ccc(OC)cc3)nc(-c3[nH]c(=O)c(C)cc3N)nc21
CC1=CC2C(=CCCC3(C)CC(=O)OC23CO)C1=O
CCOc1ccc(-c2ccc3c(c2)C=NN2C(=O)N(Cc4ccc(C(=O)Nc5ccc(CC)cc5)cc4)C(=O)C32)cc1
OCc1cc2n(c1CO)Cc1ccccc1CC2
CN(CCCCCCOc1ccc2ccc(=O)oc2c1)c1cnccn1
N#CCc1cccc(Cl)c1Oc1cc(Cl)cc(-n2c(=O)cn[nH]c2=O)c1Cl
CCCCCCCCCC(O)C1(C)CCOC(C)OO1
C=C1CC(C)C2(C(=O)O)c3[nH]c4ccccc4c3CCN2C1C1=CC2C=CC(C1)C2
CN1CCN(c2cc(N)cc3c2S(=O)(=O)Cc2c(C(=O)N4CCOCC4)n[nH]c2-3)CC1
C=C1SC(CC(=O)NC(C)(O)CO)(C2=C3N(C=O)C(C(C)C)C4CC34c3cc[nH]c3C2=O)C(=O)N1CC(=O)O
CCn1c(NC(=O)NCc2cccs2)cccc1=O
NC1(c2cccnc2)Oc2cccc(C3NCCN3)c2O1
CC=C1C(=O)CC2CC3(OC(C(C)CCC=C(C)C(=O)O)C3=O)C12
OCc1ccc2ccc(O)c(C(F)(F)C(F)(F)c3ccc(Cl)cc3)c2n1
COc1cccc(Cl)c1NC(=O)c1nn(-c2cc(N3CCCCC3)cnn2)c(C)c1C
Cc1cc(O)c(C(=O)NC(C(=O)NC(Cc2ccccc2)C(O)CC(Cc2ccccc2)NC(=O)C(NC(=O)OC(C)(C)C)C(C)C)C(C)C)cc1C
O=S(=O)([O-])OC(C(O)C[S+]1CCC(CO)C1(O)O)C(O)C(O)C(O)CO
Nc1cc2ccccc2nc1NCCCCCNCc1cccc2ccccc12
O=CN1N=CC(c2ccc(C(F)(F)F)cn2)(c2cc(F)ccc2F)C1c1ccc(Br)cc1
O=C(O)C(O)=CC(=O)c1ccc(CC(C(=O)C=Cc2ccc(C(=O)C=Cc3ccc(C(F)(F)F)nc3)cc2)c2ccc(C(F)(F)F)cc2)cc1
COc1ccc(C23C(=NC4=C(C(=O)CC(OC)C4)C2Br)Oc2cc(O)ccc23)cc1
NC1(CCl)OP(=O)(NCCCl)NCC1C1CN(C=O)CCN1c1ccccc1
CCC1=NN=C(N[SH](=O)=O)[SH]1c1ccc(NC=CC(=O)c2ccc(Cl)cc2)cc1
CC(NC(C#N)c1ccccc1)c1ccccc1
COc1c(C(=O)NCC2CCCN(c3ccc(C)cc3)C2)ccc2ccc(Br)cc12
COc1ccc(C(c2nnnn2C2CCCC2)N2CCN(c3ccccc3)CC2)c2oc(=O)ccc12
CS(=O)(=O)c1ccc(-c2nc(-c3ccccc3)c(C(F)(F)F)[nH]2)cc1
CCCN(CCC)C(=O)c1cc(C)ccc1C(=O)NC(Cc1ccc(F)c(F)c1)C(O)C1CCC(c2cc(O)ccc2C)CN1
CN1CCCCC1CCN1c2ccccc2Sc2ccccc21
CNC(=NC1=NC(=O)CN1)N1CC(C)C(c2ccccc2)=N1
NC(=O)c1c(NC2CCC(c3ccccc3)CC2)no[n+]1[O-]
CC=CC1(N2CCN(C(C)c3ccc(S(=O)(=O)C4Oc5ccccc5O4)cc3)C(C)C2)CCN(C=O)CC1
CCC1(O)CCc2c(cc3c(c2O)C(=O)c2c(NC(=O)CNC)ccc(O)c2C3=O)C1(O)O
COc1cc(C(=O)NN=CC(O)=Cc2ccccc2)ccc1O
CC(Cl)C=CC(=O)N(Cc1ccc(Cl)cc1)CC(C)(C)Nc1nn(CCN(C)C)c2ccc([N+](=O)[O-])cc12
O=C1C=CC2(C=C1)OCC(OC(=O)c1ccc(Cl)c(Cl)c1)O2
CN(C(=O)N1CCC(C(=O)NCc2ccc(Cl)cc2F)C1)c1ccc2ccn(C(N)=O)c2c1
N#Cc1ccc(NC(=O)OCCCCCCCCCN2CCCCC2)cc1
COc1c(C=CC(=O)O)ccc(OC2OCC(O)(O)CC2O)c1Cl
Cc1cccc2c1C(O)(c1n[nH]c3c1C(N)=NCC(=O)N3)C(C)(C)N(C(=O)O)C2N
NC(=O)c1cc(C2CC(c3ccc(F)cc3)N(C=O)C2)cs1
CC(=CCC1C2CC3(C(C)C)C(C)CC(=O)C3C1C(=O)O2)Cc1ccc2c(c1)C(=O)C(O)=C(O)C2=O
CC1NC(N)(c2ccc(Cl)c(Cl)c2)CN(c2nccs2)C1c1ccccc1
Cc1ccc(C(C)NCC(O)COc2cccc3cccnc23)cc1
CC=C1CCCC2CC(OC(C)=O)C3=CCCC3C12OC(C)=O
O=C1CNC(=O)CNC(=O)C2N(CC(Cc3ccccc3)C2(CS)Cc2ccc(O)cc2)C(=O)CN1
Cc1[nH]c(=O)oc1-c1ccc(Cl)cc1
CCCNC1CCN(c2ncccn2)C(C)(N)C1
COc1ccc(N2NCCCC2=O)cc1
Cc1ccc(C(=O)OCC2(C)CCN(C=O)CC2)cc1
COc1ccc(C23CC=C(C=Cc4ccc(F)cc4)CC2CC(O)CO3)cc1OC
CCOc1ccc(-n2cc3c(n2)C(NC(=O)C2CCCCC2)S(=O)(=O)C3)cc1
Cc1cc(C)n(-c2ccccn2)c1C=C1SC(=N)N(c2ccc(Cl)cc2)C1=O
CC=C(C)C(=O)NCC(N)C(=O)NC(CC(C)C)C(=O)NC(Cc1ccccc1)C(=O)NC(CCCNC(=N)N)C(N)=O
Cc1nc(C(=O)NC2COc3ccccc3O2)c(C2COc3ccccc3O2)s1
CC(C)(NS(=O)(=O)c1ccc(Cl)cc1)C(=O)Nc1cc(Cl)cc(F)c1F
CC(C)(C)c1ccc(NC(=S)NCc2ccc(C(F)(F)F)cc2Cl)cc1
COc1ccc(-c2cc(CO)cc(COc3cccc(O)c3C(=O)C(C)(C)C(=O)O)c2)cc1
C=C1CC(c2ccc(Br)cc2)(c2cc(OC)cc(OC)c2OC)CC(=C)C1=O
CCCC1Nc2ccc(C(F)(F)F)cc2C(=O)N1Cc1ncc[nH]1
CCC(C(=O)O)N1Cc2sc(-c3cccs3)cc2S1(=O)=O
Cc1cc(CN2CCCC2Cc2ccccc2)ccc1C(=O)CN1CCN(C=O)CC1C1CC(C(N2CCCC2=O)C(C)(C)C)N(C=O)C1
CCOC(=O)c1c(OCC)ccc(OCC)c1Br
N#CC1CCC2CCNC2N1c1cnccn1
CCOC(=O)c1cc(C(NC(=O)OC2CC(C)C(C)N(O)C2(C)C)C(O)CC)co1
CCn1ccc(CN2CCCCC2n2ccc(NC(=O)CCCc3ccccc3)n2)n1
Nc1ncc2c(Nc3ccc(F)cc3F)cn(C3C(O)CCC3F)c2n1
O=C(c1ccc(=O)n(-c2ccc3c(=O)nc4ccccn4c3c2)n1)N1CCCC1Cc1ccccc1
CCC(C)C(NC(=O)c1cccc(N)c1O)C(=O)O
COc1nc(F)ccc1Nc1nc(CCNC(C)(C)C)ccc1-c1nc2c(C)ncnc2[nH]1
CCn1cc(COC2CC(CC(=O)O)CC3=Cc4ccccc4C32)cc(C)c1=O
Cc1cccc(C)c1N(C(=O)c1cnns1)C(C(=O)NC1CCCCC1)c1ccccn1
CCn1c(C)nnc1SCC(=O)NN=Cc1cccc2cccc(OC)c12
COc1ccc(NS(=O)(=O)c2ccc(C)cc2)cc1-n1ccnc1C
Cc1noc(C)c1CNc1ncc(-c2ccc(-c3ccn(C)n3)c3cc[nH]c23)cn1
CCCCl
Cc1ccc(Nc2cc(Cl)c(Oc3ccc(OC(F)(F)F)cc3)cc2C(=O)O)cn1
Cc1cccc2c1N1C=C(c3cccc(Oc4ccccc4)n3)NC1CN(C=O)C2Cl
COc1ccc(-n2sc3nccc(C)c3c2=O)cc1
COc1ccc(OC)c(OC)c1C=CC(O)=CC(=O)C=Cc1ccc(OC)c(OC)c1OC
Cn1c(=O)[nH]c2c(C(C3=C(c4ccc(N)cc4)NC3=O)c3ccc(C#N)cc3)cccc21
Cc1c(CSCCc2ccccc2)nc2ccc(-c3ccccc3)cn12
Cc1c([N+](=O)[O-])nn(CCCC(=O)Nc2ccc(OCc3ccccc3)cc2)c1Cl
COc1cccc(OC)c1CN1CCCCC1N1CCN(c2ccc(C#N)cc2)CC1
O=C(O)COC1(NCC2Oc3ccccc3O2)CCCc2cc3ccccc3nc21
Cc1cccc(N2CCN(C=O)CC2c2ccc(Cl)cc2)c1-c1nsc2[nH]c(C3CCCCC3)nc(=O)c12
CN(C)CC(=O)NC(Cc1ccc(O)cc1)Cc1ccc2ccccc2n1
CC(=O)c1ccc(Oc2nc(N3CCCCC3NC(=O)Nc3ccccc3)ncc2F)cc1
COc1ccc(C2=NN(C(=O)c3c(OC)cc(OC)cc3OC)C(C)C2c2ccc(F)cc2)cc1
COCCNC(=S)N1CCC(C(=O)c2ccc(-c3ccccc3)cc2)CC1
COc1cc2cccc(C(O)CC(C)CNCC3(N)c4ccccc4C(=O)CC3C)c2cn1
O=C(NC(c1ccc(Cl)cc1)c1ccccn1)c1cccc2ccccc12
O=[N+]([O-])c1ccc(N2CCN(CCCOc3cnc4cc5[nH]ncc5cc4c3)CC2)cc1
CC(CN)(P(=O)(O)O)P(=O)(O)O
CC1(O)CCN(c2nc3nonc3nc2N2CCSCC2)CC1
CC(C)(C)c1ccc(C(O)c2ncc(-c3ccc(F)cc3)[nH]2)cc1
CCCCC(CC)NCc1ncc(-c2ccc(CCC)cc2)o1
Cc1ccc(-c2ccc(O)cc2)cc1Cl
O=C(CN1CCCCC1c1cccc(Cl)c1F)Nc1ccccc1
CCOP(=O)(OCC)C(C#N)=CNc1ccccc1
Cc1ccc(N=c2c(=O)n2OS(C)(=O)=O)cc1
CCOc1ccc2oc(=O)c(-c3ccc(OCC(=O)O)cc3)c(NC(=O)c3ccc(Oc4ccc(-c5ccccc5)cc4)cc3)c2c1
COc1ccc(O)cc1C=CC(=O)c1cccc(C(=O)O)c1-c1ccccc1
CC(C)c1ccc2c(c1)N(C=O)CC(S)(S(=O)(=O)N1CCN(c3ccc(Cl)cc3)CC1)N2[SH](=O)=O
CC(=Cc1ccc(O)c(-c2ccc(O)cc2)c1)c1ccc(O)cc1
COc1cc(C=CC(=O)c2c(OC)cccc2OC)c(OC)c(OC)c1
CNC(=O)C(=NOC)c1ccc(CON=C(O)c2ccc(C(F)(F)F)cc2)cc1
COc1ccc(OCc2ccccc2)c(C2C(=O)N(NC=O)C2(Cl)CC(=O)NC(N)=O)c1
CNC(=O)CS(=O)(=O)c1ccc(-c2cc(C)on2)cc1
Fc1ccc(-c2cc(NCCCCCCc3ccccc3)cnn2)cc1
CC1C2CC3C(=O)OC(C=Cc4ccccn4)C3CC2CCC1n1c(Cl)nc2cncnc21
CS(=O)(=O)c1ccc(NC(=O)C2CCN([SH](=O)=O)C(S)C2)cc1
Cc1ccn2nc(-c3ccc(Cl)cc3)nc2n1
Nc1ccc2nc3nc[nH]c(=O)c3c(-c3ccc(F)cc3)c2c1
Cc1noc(C)c1CN1CCC2(CC1)CCN(C(C)C)CC2
O=C(NC1CC(=O)N1S(=O)(=O)O)c1ccc(F)cc1
Cc1c(N)c(=O)[nH]c(=O)n1C1(C(O)(OC(=O)C(C)NP(=O)(O)NC2CC(O)(O)C(C(N)=O)C(O)O2)C(C(=O)OCCCCCC(F)(F)F)c2ccccc2)CC(O)CO1
CN(C(=O)Cn1c(=O)oc2c(S(=O)(=O)NCc3ccc(F)cc3)cccc21)C12CC3CC(CC(C3)C1)C2
O=C1C(Oc2ccccc2)C(c2ccccc2)N1c1ccccn1
Cc1ncc(C#Cc2nccc(F)c2-c2ccccn2)s1
CCS(=O)(=O)N1CCNc2c(C(F)(F)F)ccc(Oc3ccccc3)c2C1(N)c1ncc[nH]1
CNC(=O)c1sc2ccnc(N)c2c1-c1ccc(Cl)cc1
COc1cccc(CN(CCC2Cc3ccccc3NC2=O)C(=O)CCC(C)C)c1F
CCC(CC)(CN1C(=N)N(CC2CCCCC2)CC1Cc1ccc(Cl)c(O)c1)C(=O)C(C)C
Cn1c(N)c(C(=O)CSc2nnnn2-c2ccccc2)c(=O)n(C)c1=O
CCn1nnc2c1CC(N)(c1ccco1)NC2COC1(C)CCOCC1
COc1ccc2cc3[n+](cc2c1)CCc1cc2c(c(OCCCCCOc4ccc(C(F)(F)F)cc4)c1-3)OCO2
Cc1ccc(CNC(=O)CCC2CN(C=O)CCN2C)cc1
OC(CCN1CCN(c2cccc3ncccc23)CC1)COc1cccc(Cl)c1Cl
COc1cnc2ccc(Cl)c(NCCCCCNC(=O)C(C)N)c2c1C
Cc1nnc(N(C(N)=O)c2ccc(Cl)c(C)c2)s1
O=c1c2ccc(-c3ccc(OC4CCCCN4)cc3)cc2ccn1-c1cccc2[nH]cnc12
COc1ccc(C2NCc3cc(OC)ccc3C2(N)CNC(=O)C=Cc2ccc([N+](=O)[O-])cc2)cc1
Cc1cc2c([nH]1)C(C(=O)O)C(c1ccccc1)CC2=O
CC(C)n1c(=O)n(S(=O)(=O)C2CC(C(=O)NCc3ccccn3)N([SH](=O)=O)C2)c2cc(F)ccc21
Nc1ccc(-c2coc3ccccc3c2=O)cc1
O=C(Nc1c(N2CCN(CC(O)(Cn3cncn3)c3cc(F)ccc3F)CC2)cccc1C(F)(F)F)c1ccc(F)cc1
NC(=S)N(C(=O)c1cc(-c2cc(Cl)ccc2Cl)co1)c1ccc(Cc2ccccn2)cc1
C=C1C(=O)N(C)C(=O)N(CNc2cc(-c3ccc(C(=O)O)cc3)cc(C(F)(F)F)c2)C1=O
COCCc1cc(C2(Nc3cc[nH]n3)CC3(CCN2)NN=Nc2ccncc23)cc(Cl)n1
CN(CC(=O)Nc1ccc(Br)cc1)CC(=O)Nc1c(Cl)cccc1Cl
CCOC(=O)C1(C)C=C(c2c(C)cc(C)n2C(C)C)NC(=S)N1
COc1ccc(C=Nc2n[nH]c(C)c2C(N)=O)cc1
O=C(Nc1ccccc1)N1CCC2(CC1)CCN(C(=O)N1CCOCC1)C2
NC1=NS(=O)(=O)c2c(N)cccc21
COc1c(NC(=O)CCCCCCCCCCCCC(O)C(=O)NC(Cc2ccccc2)C(=O)OCc2ccccc2)oc(=O)c2cccc(Cl)c12
Cc1nc(=O)cc(CN2CCN(c3cc(-c4ccccn4)n(C)n3)CC2)[nH]1
O=C(NCCc1ccccc1)c1c[nH]c(C(=O)COC(=O)c2ccccc2)c1
COc1ccc(C2N(c3[nH]nnc3C3CC3)CC(O)CC2(N)C2CCCCC2)cc1
Cc1ccc(OC2(O)OC(O)CCC2(O)COc2ccc(O)c3c(=O)c(O)c(-c4ccc(O)cc4)oc23)c2oc(=O)ccc12
Cc1ccc(N)c2c1OCC(N)CNC(=O)C2C
CNCC1(c2ccc(C#N)cc2)Cc2ccccc2C1
COc1cccc2c1CN(C=O)CC2(OC)C1CC([SH]2C=CC=C2)N([SH](=O)=O)C1
Oc1ccc(C2CCC(O)CC2)c(O)n1
CC(C)(CO)NCc1ccc(OC2CCCCC2)cc1
O=C(Cc1ccccc1)OCc1cccc(Cn2cnc(N=c3ncn4c(=O)c5ccccc5nc4s3)nc2=O)c1
CCCCC(CN(O)C=O)C(=O)NC(C(=O)CC(=O)NC(C)(C)C)C(C)C
O=C(OCc1cccc2ccccc12)c1ccc(-n2cnnn2)cc1
CN1CCCC1COC(=O)c1ccccc1
COc1cccc(Cn2cnc(=O)c3ccccc32)c1OC
Cc1ccc(S(=O)(=O)Nc2ccc(-c3ccccn3)cc2)cc1
CC(C)Cn1cccc1C(=O)NCc1cc(Cl)ccc1Cl
Nc1ccc(C(=O)Nc2ccc(Cl)cc2)c2cc[nH]c12
Oc1c(C2CN=CN2)ccc2cc(-c3ccc(F)cc3)ccc12
O=c1c2sc(-c3ccc(Cl)cc3)cc2n2cnnc2n1Cc1ccccc1
Cc1cccc(NC(=O)COC(=O)CCC(=O)c2cccs2)c1C
Cc1nc2c(C)cnn2cc1C(=O)NCc1ccccc1
COc1cc(OC)c(Nc2nc3ccc(-c4cc(C)sn4)cc3[nH]2)c(OC)c1
CC(C)CC(N)C(=O)NCc1ccc(OCc2ccccc2)cc1
CN1CCN(CCCNC(=O)c2ccc3c(c2)c(Nc2ncc(-c4ncc(-c5ccccc5)n4C)cn2)cn3C)CC1
CCC(c1cc(Oc2ccc(C(F)(F)F)cc2)ccc1OC)n1ccnc1
Cc1ccc(-c2nc3cc(N4CCOCC4)nn3cc2-c2ccccc2)cc1
CCC(C)C(NC(=O)C(Cc1ccccc1)NC(=O)OC(C)(C)C)C12Oc3ccc(cc3)C=CNC(=O)CNC(=O)C1N(C=O)CC2C(C)C
CC1OC(O)(O)CC1n1ccc2c(I)nc(-c3ccc(N)cc3)nc21
CC(C)(C)OC(=O)n1c(C(O)CCO)cc2ccccc21
CCOC(=O)OCC(=O)c1ccccc1
COC1(C)CCN(c2ncnc3c2CC(C)(c2ccc(C#N)cc2)NCC3)C1
CCOC(=O)CC12Cc3c(C(=O)O)nn(-c4ccccc4)c3C1(O)C2OC(C)=O
O=C(NO)c1c[nH]c2cnc(-c3ccccn3)c(Nc3ccccc3)c12
O=[N+]([O-])c1ccc(S(=O)(=O)Nc2cccc(Nc3cccc4cncnc34)c2[N+](=O)[O-])cc1
CC(C)CC(NC(=O)C(C)NC(=O)C(CO)NC(=O)c1ccc(N(C)C)cc1)C(=O)NCC(=O)NC(CC(C)C)C1(C(=O)O)CN(C=O)C1
Nc1ccnc(N)n1
CC1c2cn[nH]c2C(Cl)=C2CCCC(N)N21
NC1(CCCN2CCN(c3cccc(C(F)(F)F)c3C(F)(F)F)CC2)CCN2C(=O)NC(=O)C21
NC1(c2ccc3occc3c2)C(=O)NCC12CCNCC2(N)C1CC1
COc1cc(O)c2nnc(C3C(c4ccn(C)n4)N(c4ccccn4)CCC3C(F)(F)F)cc2c1
NC(=O)c1ccc(O)cc1N
CC(N)C(=O)NC12CCCCC(=O)N1CCC2C(=O)NC(c1ccccc1)c1ccccc1
Cc1cc(CN2CCN(C(C)c3nc(C4CC4)no3)CC2)on1
CC(C)n1c(=O)c(-c2cccc3c2S(=O)(=O)N=CN3)cc2cc(N3CCCC3)ccc21
CCCC(c1ccccc1)c1ccc(SCC(N)CO)cc1
COc1cc(OC)cc(C2(C#N)CCC(N)(c3cc(=O)n(C)c(=O)n3C)CN2)c1
Cc1c(NC(=O)CN2C(=O)NC(=O)C23CCCC3)c(=O)n(-c2ccccc2)n1C
Cc1nn2c(=O)cc(CN(C)C)[nH]c2c1Cc1cccc(F)c1Cl
Cc1c(C(=O)Nc2ccc(Cl)cc2Cl)nn(-c2ccc(C(F)(F)F)cc2)c1-c1cc(Cl)ccc1Cl
Cc1ncc(S)nc1S
CCOC(=O)C1(c2ccc(OC)cc2)CCc2nc3c(cc2C1N)C(C)C=CN3
Cc1cccc(C)c1N(Cc1ccc(C2CCN(C=O)CC2)cc1)c1nc(N)cc(NS(C)(=O)=O)n1
CN1CCCCC1NC(=O)COc1ccc(F)cc1
Cn1cc(NC(=O)C(C)(C)C)cc1C(=O)Nc1[nH]c(N)cc1C(=O)Nc1cc(N)c(C(=O)NCCN2CCOCC2)[nH]1
COc1cc(OC)c(OC)cc1CN1CCN(C=O)CC1C=Cc1ccccc1
COc1c(C)cccc1N(C(=O)c1cccc2c(C34CC5CC(CC(C5)C3)C4)cccc12)C(N)=S
CCCc1ccc(-c2cc(-c3cccnc3N)cc3[nH]c(N)nc23)cn1
CCc1cc(-c2ccccc2)c2[nH]c3c(c2c1)CCN(C=O)C3CC
Cc1nnc(NC(=O)CCN2C(=O)CCC2=O)s1
O=CN1CCC(c2ccccn2)C1=O
CN1CCCC1C(=O)c1cc(-c2ccco2)cc2[nH]c3c(c12)CCNC3
CCOC(=O)Cn1c(=O)oc2ccccc21
CSC(Cc1ccc2[nH]ccc2c1)C(=O)O
CC(C)CC(NC(=O)C1(O)C(O)C(=O)N1P(=O)(O)S)C(=O)NC(C)C(=O)O
Cc1cc(C(=O)NN=Cc2cccc(N)c2Br)c(CO)c(O)n1
O=CN1CCC(O)CC1Cn1nnc(-c2cc(Cl)cs2)n1
Cc1ccc(S(=O)(=O)NC(Cc2ccc(F)cc2)c2nc3[nH]cnc(=O)c3[nH]2)cc1
O=c1[nH]c(=O)n(C2CC(O)(O)C(C(CP(=O)(O)O)NCCCc3cnnn3CCCCC3CCCC3)O2)cc1F
Cc1ccc(CSc2cccc3ccn(CC(=O)O)c23)cc1
O=C(OCc1cnnn1Cc1ccc(F)cc1)c1ccccc1
CN(CC1C(CC(=O)O)CCCN1C=O)c1cc(Cl)ccc1Cl
CC(NC(=O)c1cc(S(=O)(=O)N(C)C2CCCCC2)ccc1O)c1ccc(F)cc1
N#Cc1cccc2[nH]c3nc(=O)n(-c4ccccc4)c(=O)n3c12
CCOc1c(Br)ccc(OCC(=O)N(C)CC)c1C(=O)Nc1ccc(N2CCN(Cc3cc(C)c(C)o3)CC2)cc1
N#Cc1cccc2cc(C(O)CN3CCN(Cc4ccc(F)cc4)CC3)c(O)nc12
COc1ccc(CNCCCC2CC3CCCN3C2)cc1OC
O=c1cc[nH]c(=O)n1C1(CO[PH](O)(=S)(OP(=O)(O)O[PH](=O)O)C(O)CO)OC(O)CC1(O)F
Cn1ccc(CN2CCN(C(N)=O)CC2(N)C(F)F)n1
Cc1cc2c(CC(=O)NCc3cccc(C(F)(F)F)c3C(F)(F)F)cccc2[nH]1
Cc1cc(C)cc(NC(=O)N2CCC(n3c(=O)[nH]c4ccccc43)CC2)c1
COc1cn(CC2CC(C(N)=O)N(C=O)C2)c2ccc(C(=O)C3CC3)cc12
Cn1ncc(C2CCCCN2C(C)(C)C)c1NC(=O)c1nc(N)c(-c2ccc(Cl)cc2)s1
OC(CNCc1ccccc1)Cn1c2ccccc2c2ccccc21
O=C(O)CC(CC(=O)Nc1ccc(CCNc2ccccn2)cc1)c1ccccc1
CCc1[nH]c(N)nc(=O)c1-c1ccco1
COC(=O)c1ccc(Cn2nc(C)c3c2-c2ccc(C)cc2C(C)C3)cc1
CCCCCn1nc(C(=O)NC2CCCCCC2)c2c(=O)c(C)cn(C)c21
Cc1ccc(-c2cc(C(=O)NCc3ccc(F)cc3)n(Cc3ccc(F)cc3)n2)cc1
Cc1ccn(CC(C)NC(=O)NCc2ccc(Cl)cc2)n1
C=C1C(=O)OC2CC3OC(=O)CC3C(C)(O)C12
CN(C)CCCNC(=O)c1cccc2nc3n(c12)CCOC3
CCC1CC2C3CCc4ccccc4C3C(O)CC2C1(O)C=O
COc1cc(C(=O)Nc2ccc(C(=O)NCCO)cc2)c(O)nc1O
CC1CN(C=O)CCN1c1ccc(-c2ncc(-c3ccc(OC(F)(F)F)cc3)o2)cc1
COc1cc(=O)oc2c(C(=O)Nc3ccc(N4CCCCC4)cc3)cccc12
COc1ccc(C(=O)N2CCN(C(N)=O)C(N)C2)cc1
CC1(Oc2ccc(C#N)cc2)CCc2ccccc2N1C=O
CC1(CCCCc2nnc(-c3ccccc3)o2)CCCN(c2ncccn2)C1
Cc1ccc(C2CCC(NC(=O)c3ccc(-c4ccccc4)cn3)CO2)cn1
COc1c(CNC(=S)NCc2ccc(NS(C)(=O)=O)cc2)cccc1C(C)(C)C
CN1CCN(c2nc(Nc3ccc4cc(Cl)cnc4c3)nc(OC3CCN(N=N)C(N)C3)n2)CC1
CC(C)C(Sc1nc(=S)cc(C#N)[nH]1)C1CN(C=O)CCO1
Cc1nc(CCOc2ccc(CC(Oc3ccc(C(=O)c4cc(Cl)ccc4Cl)cc3)C(=O)O)cc2)c(-c2ccccc2)o1
CCn1c2cnccc2c2ccc(-c3ccc(C#N)cc3)c(C=Cc3ccc(Cl)cc3)c21
CC12CC(=O)N1C(C(=O)O)C(CNC(=O)C(NC(=O)CNC(=O)C(N)CCCC(=O)O)c1ccccc1)S2
COc1nccc(-c2cc(C(C)NC(=O)C=Cc3ccc(OC)c(OC)n3)c3c(C)c(OC)ccc3n2)n1
CC(C)CC1CN(CC2CCC(N)(C(Cc3cccc4ccccc34)N3C(=S)N(CCc4ccccc4)CC3Cc3ccccc3)N2)C(=S)N1
O=Cc1ncc(-c2ccc(NC(=O)c3ccc(NC(=O)CN4CCOCC4)cc3)cc2)[nH]1
Cc1ccc(N(C(=O)Cn2nnc(-c3ccc(Cl)cc3)n2)C(C(=O)NCC2CCCO2)c2ccccn2)cc1
CCS(=O)(=O)N(C)Cc1ccc(-c2ncc(COC3(C(C)C)Cc4ccccc4C3)s2)cn1
CCCCCN1C(=O)NC(C)=C(c2ccc(-n3cnnn3)cc2)C1C(=O)OCc1ccccc1
CC(S)=C1CC23OC24C(=C3CCCC1C)C1OC4C(=O)N1[SH](=O)=O
Cc1cc(C(F)(F)F)n(CC2CC(c3ccn(C)n3)N(C=O)C2)n1
CCOC(=O)CSc1ncc2c(n1)[nH]c1cncc(NCc3ccccc3)c12
COCCOC(=O)C1=C(c2ccc(OC)cc2)NC2=C(C1)C(=O)C(C)(C1Oc3ccccc3O1)CC2
NCCCCC(N)C(=O)NC(CCCN)CCC(=O)O
CCOc1cccc2c1Cc1ccc(-c3ccc(C#N)cc3)cc1CS2
CCC1CN(C=O)C(COc2ccc(OC)cc2)C12COC2
OC(CN1CCN(c2ccccc2)CC1)Cn1c2ccccc2c2nc3ccccc3nc21
CCn1c(=O)c(-c2cnc3ccccc3n2)c(C)n1C
CCCn1nc2nc(N(C(N)=O)c3ccc(Cl)cc3)n3ncnc3c2c1-c1ccco1
CC(CCN1c2cccnc2C(C)(C)CCC1C)=NOC(C)c1cnnn1C1CCC(O)O1
O=Cc1c(O)ccc2ccccc12
COc1ccc(CCNc2ccc(C=C(Br)c3c(OC)ccc(OC)c3OC)cc2)cc1
Cn1ccc(C(=O)N2CCOC(OCC3CCCN(Cc4cc(-c5ccc(F)cc5)[nH]n4)C3)C2)n1
CC(NC(=O)c1ccc(OCCCNCC23CC4CC(CC(C4)C2)C3)cc1)c1ccc(Cl)cc1
O=C1c2ncccc2-c2nccc3ccnc1c23
COc1ccc(C2(O)CC=CC(=O)O2)cc1
C=CC(C)C(=O)Nc1nc(N(C)C(=O)OCCCC)cnc1NC(C)CCCCC
Nc1ccc(-c2cccc3cc4cc5nc[nH]c5cc4nc23)cc1Cl
Cc1cc2c(s1)C(=O)N(CCc1ccccc1)C1(CCN(C(N)=O)CC1)C(=O)N2
COCCOC(=O)C=C(O)CSc1nnc(-c2ccc(Br)cc2)o1
C=C1CN2C3CC1C(C(=O)OC)C2CC3C#Cc1ccccc1
CC1(c2ccc(O)cc2)NC(=O)NC1=O
COc1ccc(C(=O)CCl)cc1
O=C1NC(=O)C(=Cc2ccc(OCc3ccc(C(=O)O)cc3)cc2)C(=O)N1
NCC(CC(=O)O)c1ccc(OCCCCC23CC4CC(CC(C4)C2)C3)cc1
CCCCOc1ccc(CCC(=O)C2Oc3ccccc3O2)cc1
CCC(=O)NCc1nnc(NC(=O)CC(C)C(=O)Nc2nnc(NC(=O)CC)s2)s1
CC(C(=O)O)N1C(=O)C2C3CCC(O3)C2C1=O
Cc1cccc(NC(=O)CCn2cccc2)c1Cl
CC(C)c1c(O)cc(OCC(O)CO)cc1C=CC(=O)C=Cc1ccc(O)cc1
CCCCc1ncc(CO)n1Cc1cc(-c2ncc(CC(=O)OCC)s2)co1
COC(=O)c1cc(-c2cc(-c3nc(CC#N)no3)co2)cs1
COc1ccc(Cl)c(S(=O)(=O)N2CCN(Cc3cccn4c(=O)ccnc34)CC2)c1
N=C(N)c1ccc(-c2cc(-c3ccc(C(=N)N)cn3)on2)cc1
O=C(O)CN(CC(=O)O)c1ccc(-c2cc(CO)cs2)cc1
CNc1ccc(NC(=O)N2Cc3cc(-c4c(F)cccc4F)cn3Cc3ccccc32)cn1
N=c1[nH]cccc1N
Cc1nc(C2(c3ccc[nH]3)c3nncn3CCN2C=O)c(C(C)C)s1
NC1=NC(=O)C(N(Cc2ccco2)c2ccc(C(=O)Nc3ccccc3)cc2)=N1
Cc1cnc2ccccc2c1OCCNC(=O)C1COc2ccccc2O1
CCC(=O)Oc1ccc(OC(C)=O)c(OC)c1C(=O)C=Cc1ccc(OC(C)=O)cc1
CCOC(=O)C(=O)Nc1cc(Cl)cc(C#N)c1
O=C(CC=NOc1ccccc1)NCCCN1CCOCC1
CCCC1(Cc2ccccc2)CC(=O)Nc2ccccc21
COCCC(C)NC(=O)c1[nH]cc(NC(=O)c2[nH]cc(-c3cc(Cl)ccc3Cl)c2N)c1N
CCOc1cccc(CCNC(=O)CN2C(=O)COc3ccccc32)c1OCC
Nc1ccc2[nH]cnc2c1COc1ccc(CC2SC(=O)NC2=O)cc1
CC(C)CCc1nnnn1C1(C(=O)O)C2CCC1CC2
O=[N+]([O-])c1cccc2c(CCCCN3CCN(CCc4ccccc4)CC3)c[nH]c12
CC1(F)C(CBr)OCC2(C)N1c1cc3onc(N4CCOC4=O)c3cc1CC21C(=O)NC(=O)NC1=O
COc1ccc(CNC(=O)C(CC(=O)NCCOc2ccc3c(c2)NCCC3)NC(=O)OC(C)(C)C)c(OC)c1
CCOC(=O)CCn1c2nc3cc(N)cc(N)c3nc2c2c(=O)[nH]cnc21
Cn1nnc2c1C(=O)c1ccccc1C2=O
CS(=O)(=O)NCc1ccc(-c2c[nH]c3ncccc23)cc1
O=C1CCC2C3Cc4ccc(O)c5c4C2(CCN3CC2CC2)C1O5
CC1CC(=O)C=C2CC3C4CCC(=O)C4CC(C)C3C21
NC1(c2ccc(C(F)(F)F)cc2)CC(=O)NCCN1C(CO)Cc1ccccc1
Cc1cc(-c2nc(-c3ccccn3)no2)n(-c2ccccc2)n1
NCCNC(=O)c1ccc(NC(=O)Nc2cc(N)cc3c2C(c2ccccc2)=NCC(=O)N3)cc1
CCCCCC(CN(O)C=O)C(=O)NC(C(=O)c1ncc(C2CC2)o1)C(C)C
CCN(C(=O)Nc1[nH]c(=O)nc(O)c1C)c1ccccc1
CCOC(=O)C(COC(=O)C1=C(C)NC=CC1C)c1ccc([N+](=O)[O-])cc1
Cc1cnc2ccc(C=Cc3ccccc3)cn12
N#Cc1ccc([N+](=O)[O-])cc1NN
Cn1c(SCC(=O)Nc2ccccc2)nnc1-c1ccccn1
S=c1[nH]nc(-c2ccc(-c3ccccc3)cc2)o1
C=NNc1nc(-c2cc(Br)cs2)c(-c2ccc(OC)cc2)s1
COc1ccc(OC)c(C2c3cc4c(cc3CC3C(Nc5ccc([N+](=O)[O-])cc5)OC(=O)C23)OCO4)c1O
O=C(O)c1ccc(N2CCN([SH](=O)=O)CC2[SH]2C=CC=C2)cc1
CC(C)C1COC(=O)CC(N)(O)C(C)(C)CC(C2CC(O)OC(C)(O)C2(N)O)CCC(=O)C(OC(=O)NCCCc2cc(C(C)(O)O)ccc2O)C1
CCC(C)C(NC(=O)CCC(CCSC)NC(=O)C(N)CSC)C(=O)NCC(=O)NCC(=O)c1ccc(C(F)(F)F)cc1
Cc1cc(Cl)ccc1NC(=O)CCc1cc(=O)oc2c(C)c3occc3c(C)c12
CCNc1nc(Nc2ccc(OC(F)(F)F)cc2)nc(Oc2cccc3ccccc23)n1
O=C(O)c1cc(CCCOc2ccc(-c3ccc(Cl)cc3)cc2)c2cc[nH]c2c1
COc1cccc(CNCC(C)C)c1-c1cc(F)ccc1S(=O)(=O)Nc1ccc(SC2CC2)cc1
c1ccc(CNc2ncc(-c3ccccc3)cn2)cc1
COc1ccc(-c2c(N)nn3cc(C)c(=O)[nH]c23)cc1
COc1cccc(CCNC(NC(=O)c2cc(C)cc(F)c2)C(=O)c2ccc(Cl)cc2)c1OC
Cc1cc(Cc2ccc(C(=O)O)cc2)n(CC(=O)O)n1
CC(C)Nc1nc2c(C(=O)O)cccc2c2cnc(Nc3cccc(F)c3Cl)nc12
COc1ccc(OP(=O)(NC(C)C(=O)OCc2ccccc2)Oc2ccccc2)cc1
COc1cccc(C2(CN)CCCC2)c1OC
Cc1ccc(N=Cc2ccco2)c(C)c1C
CCc1nc(C)c(CN2CCC3(CC2)OC(=O)NC3N)[nH]1
CNC(=O)C1c2cnccc2C(C#Cc2ccc(-c3ccccc3)cc2)N1C(=O)OC(C)(C)C
NC1(c2ccccn2)C2CCCC(N2)C1NC(=O)c1cnc(F)s1
Cc1ccc(-c2ccc(C(F)(F)F)cc2)cc1
CC1CCCC2C1=CCC1C3CCC4(O)C(CCCC4(C)C(C)(C)C(=O)OCCCCCCCCCCO)C3CCC21C
COC(C#CC1=CC2(O)C(O)CCN2C1)C(O)C1=CCCCCCCCCCC1
O=C(O)COc1ccc(C(c2cnc3ccccc3c2C(=O)O)c2cn(Cc3ccccc3)c3ccccc23)cc1
Cc1cc(NC(=O)c2nc3ccc(-c4ccccn4)cc3[nH]2)cc(OCc2ccc(Cl)cc2)c1
CCOC(=O)Cc1sc(NC=O)nc1COc1ccc(CN2CCc3ccccc32)cc1
CCCCOC(=O)NS(=O)(=O)c1scc(CC(C)C)c1-c1ccc(CN(CC)C(=O)C2CCC2)cc1
CCCC(=O)c1ncc(C)n1-c1ccc(NC(=O)c2c[nH]c3c(N)c(OC)ccc23)cc1
CS(=O)(=O)Nc1ccc(C(=O)NCCn2ccc(Cl)n2)cc1
CCC1(C)CCN([SH](=O)=O)C1S
O=CNc1nc2cccc(CN3CCN([SH](=O)=O)C(S)C3)c2s1
CCOC(=O)N(C)c1cc([N+](=O)[O-])c(NC(C)C)cn1
CC1Oc2c(cc(F)c3c2C=CC(C)(C)O3)-c2ccccc21
OC(c1ccc(OC(F)(F)F)cc1)C(NC(Cc1ccccc1)Cc1ccccc1)c1ccccc1
O=C1CC(=O)c2cccc(-c3csc(NC(=O)c4ccc(Cl)cc4)n3)c2N1
NC(CSC(=S)NCC(=O)O)C(=O)O
CC1(c2ccc(F)cc2)CCC2NCc3ccccc3C2O1
O=C(O)c1cc2c(=O)ccn(C3CC3)c2c(N2CCNCC2)c1F
CC(C)(C)OC(=O)N1CCC(C#Cc2ccc(NS(C)(=O)=O)cc2)C1
COc1ccc(C(=O)C2(O)C=C(c3cccc4ccccc34)C(=O)N2Cc2ccccc2)cc1
Cc1ccc(NC(=O)C(=Cc2ccccn2)NC(=O)c2ccco2)cc1
NCCC(=O)NC(Cc1ccccc1)C(=O)OCC(=O)c1ccc(F)cc1
O=C(c1ccc(OCCn2ccnc2)cc1)c1cc2c(-c3ccc(OCCN4CCCC4)cc3)cc(O)cc2s1
CC1CC2(CSC(C)C2C(=O)NC2C3CC4CC2CC(C(=O)OCCN(C)C)(C4)C3)CC(C)(C)N1
CCOC1=C(C)C(=O)C(CN2CCN(C=O)CC2C2CCCCC2)=C(N2CC2)C1=O
Clc1ccc(-c2cnnn2C2CC(COCc3ccccc3)C(OCc3ccccc3)(OCc3ccccc3)C(OCc3ccccc3)O2)cc1
O=S(=O)(Cc1ccccc1)c1nc2ccncc2s1
Nc1ccc(-c2cc(C(F)(F)F)n(-c3ccc(S(N)(=O)=O)cc3)n2)cc1
CC(C)N(C)c1ccn(C2OCC(O)C2(O)CO)c(=O)n1
NC(=O)c1ncc(N2CCC(N)(c3cccc4sccc34)CC2)s1
COc1ccc(C=CC(=O)C(=Cc2cc([N+](=O)[O-])ccc2O)CCO)cc1
Cc1nn(C)c(C)c1N(CCOc1ccc(CC2CCCN(C3=NC(=O)CS3)C2)cc1)S(C)(=O)=O
CC(=O)NCC(=O)NC(C)C1CCN(C=O)C1
COc1ccc(CC(=O)OC23C(=O)C=C(C)C2C2CCC4C(C(C)(O)CO)C4C2(O)C=CC3C)cc1
CCCNC(=O)N1CCSc2nc(SCc3ccccc3)nnc21
Nc1cccc2c(=O)[nH]c(SCC(=O)c3ccccc3)nc12
CC1Oc2ccccc2C2Nc3ccccc3C(O)C(C)(C)C12
O=CN1CCC(C(=Cc2ccccc2)NC(=O)c2ccco2)C1
COCCn1cnc2c(-c3cc(-c4ccc(Cl)cc4Cl)co3)cccc21
COc1ccc(S(=O)(=O)N2CCC(NC(=O)C34CC5CC(CC(C5)C3)C4)CC2)cc1
Cc1nc(CN(C)C2CCC(N)(C(=O)Nc3nn(C)c(C)c3C)N2)no1
O=C(NC1OCc2ccccc2O1)C1CCCCc2nc3c(N4CCCCC4)ncnc3n21
CC(C)c1ccc(Nc2c(O)cnc3ccc(C(F)(F)F)c(C(=O)O)c23)cc1
COC(=O)c1ccc(NC(=O)CCc2c[nH]c3ccccc23)cc1
O=CNN=c1c2ccccc2[nH]c2c(Cc3ccc(Cl)cc3)cccc12
C=C1CC(C)(C(=O)O)C(CCCC2C=CC(=O)O2)C2CCCC12
CC(C)(C)CC(C)(C)N(C(N)=Nc1cc(Cl)ccc1Cl)c1cccc2c1CC(N)(CNS(C)(=O)=O)CC(=O)N2
CCN(CC)C(C)CNc1ccc(S(=O)(=O)c2ccc(C(C)NC(=NC#N)NC(C)C)cc2)cc1
CCOC(=O)Cc1nnc(-c2cc(OC)cc(OC)c2OC)o1
COC(C)Cc1cccc2oc(C3CCCCN3)nc12
O=C(CI)NCCCNc1c2ccccc2nc2ccccc12
COc1ccc(C#Cc2cc(NC=O)cc3nc(-c4ccc(F)cc4)cn23)cc1
COc1cc(-c2c3c(cc4c2OCO4)C(COC(=O)C(C)C)C2COC(=O)C2C3)cc(OC)c1O
COc1c(-c2cc3c(=O)n(CC4CC4)c(=O)[nH]c3nc2N(C)CC2CCCN2)ccc(Cl)c1O
Fc1nc(Cn2ccnc2)ccc1COc1ccc(OCc2ccccc2)cc1
O=C1C=C(c2ccc(Br)c(O)c2Br)C(=C(c2cc(Cl)ccc2Cl)c2cc(Br)c(O)cc2Br)O1
COC1(OC)C[n+]2c(cc3ccccc3c2Cc2ccc(Cl)cc2)-c2cc3c(cc21)OCO3
CC(O)CCCCCCCCCCCCC(=O)C(C)(C(=O)O)C(=O)O
COc1cccc2c(=O)c3ccccc3n(C(N)CN3CCNCC3)c12
N#CC(=NOCCCOCc1ccccc1)C(N)=O
O=C(O)CCC1(CC(=O)O)OCCO1
CONC(=O)OCCc1ccc(OC)cc1
C=CC(C)CCC(C)=CCC(O)(P(=O)(O)O)P(=O)(O)O
COc1cc(C(=O)c2ccc(O)cc2O)ccc1OC1CCCO1
CCc1cccc2c(OC)c(S(=O)(=O)N3CCN(C)CC3)ccc12
O=C1c2cccc(C3COc4ccccc4O3)c2OC(O)C1Cc1ccc(OCCN2CCCCC2)cc1
COc1cc(OC)c2nc(C=Cc3ccccc3)n(CCO)c(=O)c2c1OC
COC1(c2ccccn2)CC(=O)c2ccccc2O1
COc1cc(CN(Cc2ccc(F)cc2)C(=S)Nc2ccc(C)cc2)cc(OC)c1
O=C(NCCS(=O)(=O)N1CCN(c2ccccn2)CC1)C1CCCCC1
NC(=O)c1sc2c(Cc3cccc4ccoc34)cc(C(=O)NS(=O)(=O)c3ccc(Cl)cc3)c(=O)n2c1-c1cc(N)cc2[nH]ccc12
CCS(=O)(=O)NC1C(O)CC(OCc2ccc(C(F)(F)F)c(C(F)(F)F)c2)C1c1ccccc1
Cc1c(-c2nn(C3CCCCO3)c3nc[nH]c(=O)c23)cc(N)c2[nH]cnc12
Cc1ccc(CN2CCN(C=O)CC2c2cc3ccccc3o2)cc1
Cc1cc(-n2cc(N3CCCC3N)c(C#N)n2)ccc1Cn1ccc2cn[nH]c(=O)c21
Cc1cccc2[nH]c(=NN(C=O)CC3Oc4ccccc4O3)sc12
Cc1cc(O)cc(C(=O)c2c(C)nn(-c3ccccc3)c2C)c1
Cc1cc(C)c2[nH]c(=O)cc(OC3CCC(O)O3)c2c1
COC(=O)C(O)(c1c[nH]c2cccc(Cl)c12)C(F)(F)F
COC(=O)C(C)NC(=O)CNC(=O)C(CCCCNC(=S)C(C)NC(C)=O)NC(=O)C(CCCNC(=N)N)NC(=O)C(CC(C)C)N(C)C(=O)C(C)NC(=O)NCc1ccccc1
COC(=O)CCC(=O)Nc1ccc(C(N)=O)cc1
O=C(Oc1ccc(N2CCCC2)cc1)N1Cc2ccccc2CC1c1ccccc1
COc1ccc(CNc2ncnc3onc(C)c23)cc1
C=CCC(c1ccccc1)C1CCC(=O)CC1
Cc1ccc(S(=O)(=O)N2CCN(C=O)CC2CSc2nncn3c2cc2occc23)cc1
NC(Cc1ccc(Cl)cc1)C(=O)O
CCCC(O)C(CNCc1cc(C)ccc1C)NC(=O)CNC(=O)c1ccc(C(F)(F)F)cc1
Cc1ccc(C(C(=O)NC2CCCC2)N(C(=O)c2c(C(N)=O)nsc2N)c2ccc(C)cc2)cc1
Nc1nc(Nc2ccc(Cl)cc2)c2cccc(N)c2n1
COc1ccc(C(=O)OCC2CCN(C=O)C2)cc1S(=O)(=O)N1CCOCC1
CCCCCCc1cn(C)c2c(=O)nc(C3=CC(S)N([SH](=O)=O)C3)[nH]c12
CCCCCCCCn1c(N)nc(=O)c2ncn(C3([N-][N+]#N)CC(CO)CO3)c2c1=O
COc1ccc(C=Cc2c(C=CC(=O)C3C(O)=CC(=O)N3C)ccc(OC)c2OC)cc1
CCOC(=O)c1ccc(S(=O)(=O)N2CCN(c3c(Cl)cccc3Cl)CC2)cc1
Cn1c(O)c(N)c(=O)[nH]c1=O
CC(C)NC1=NC(=O)C(C(C)c2cc3c(O)cccc3n2C(=O)O)S1
COC1(C(=O)O)CCC2C3CCc4ccccc4C3CCC21O
COc1ccc(-c2cnnn2C2(OC(C)=O)OC(COC(=O)C34CC5CC(CC(C5)C3)C4)(OC(C)=O)CCC2OC(C)=O)c(OC)c1
CC=C(C)C(=O)OC1OC2CCCC1C1(OC(C)=O)CC(C)(O)C(C)(O)C1(C)OC(OC(C)=O)C2(OC(C)=O)OC(=O)c1ccccc1
COc1cccc(CN2Cc3sccc3C(C#N)C2NC(=O)c2ccccc2)c1OC
CSc1ncnc2c1ncn2C1COCCO1
COCCOC(=O)C1(C(C)C)CC2C(=O)OC(=O)C(C)C2C2C(=O)CCCC21C1CCN(C=O)C1
Cc1ccc(N)c2nc(N)oc12
O=C1NC(=O)C2(N1)C1CCC2Cc2ccccc2C1
O=c1nc[nH]c2cccc(-c3ccc(F)cc3)c12
COc1ccc2c(c1)CCC1CN(C3(C(C)=NOCCN)CCCCC3C)CC21
CC(C)Cc1nn(C)c(Cl)c1CN1CCCCC1C
c1cc(-c2ccc(-c3cc(-c4cnc5ccccc5n4)co3)cc2)c2cnccc2c1
CC(=O)Oc1ccc(C(=O)OC23CC(C(=O)N4CCN(C(N)=S)C(N)C4)C4C(CCCC4(C)C(C)(C)C)C2C(C)C=C2C4CCCCC4CC(C)C23)cc1
C[n+]1ccccc1-c1ccc(-c2[nH]nc3ncc(=O)n(-c4ccccn4)c23)cn1
CCCCNC(=O)c1c2c(c(-c3ccc(N)cc3)c3c1C(c1ccccc1)=NN(C=O)C3)OCO2
C=Nn1cnc2c(c1=O)CC1C3CCC1C2(c1ccc2c(c1)C=CCO2)C3
COc1oc2cc3oc(=O)ccc3cc2c1C=O
CC(C)CCOP(=O)(Oc1ccc(C=C2SC(=S)NC2=O)cc1)c1ccccc1
O=C(Nc1ccc(I)cc1)c1ccc(-c2cccc(O)c2-c2cncc3cc[nH]c23)cc1
Cc1ccc(NC(=O)N(Cc2ccccc2)C2CCCN2C(C)CC(CN(C)S(=O)(=O)c2ccccc2)c2ccccc2)cc1
C=C1C(OC(=O)Cc2ccc(O)cc2)C(=O)OC2C=NN=C(C(=O)O)C1C2OC(C)=O
CN(C)C(Cc1ccc(OCCc2nc(C(F)(F)F)c(-c3ccc(F)cc3)o2)cc1)C(=O)O
COc1ccc(CC(NC(=O)Nc2ccc(Cl)cc2C)C2CN(C=O)CCN2C)cc1
CCOC(=O)C=C(C)N1C(=O)c2ccccc2C1=O
CCCC
C=C1C(C)=C(c2ccc(C(C)C)cc2)c2cc(F)cc(CC(=O)OCC=C(C)CC(=O)O)c21
CC(=O)NN=C(C(=NN)C(=O)OCCC#N)c1ccccc1
COc1c(C(F)(F)F)cc2c(c1OC)CCN(C(=O)Nc1ccc(C(F)(F)F)cc1)C2
CCOc1ccc(N(CC(O)Cn2nc([N+](=O)[O-])c(Br)c2C)S(=O)(=O)c2noc(C)c2C)cc1
O=C(NCc1ccc(F)cc1)c1cncc2ccccc12
CCCCCCCCCCCOc1ccc(O)cc1C(=O)O
NC(=O)c1cc(NC(=O)CC23CC4CC(CC(C4)C2)C3)cs1
CC(C)N(CCCc1ccc(F)cc1)C1CCC(COC(=O)c2ccc(O)cc2)CC1
CC(C)(C)OC(=O)NCCC(=O)Nc1nnc(S(N)(=O)=O)s1
COC1COc2cccc(NC(=O)c3ccc(F)cc3)c2C(=O)NC(N)CC(C)C(C)N1
c1ccc(-c2ccc3cc(CNc4ccc5cccnc5c4)ccc3n2)nc1
O=CNN=C1CCCC(=O)C1C[SH]1C(c2ccccc2)=Cc2c(S)ncnc21
CS(=O)(=O)c1ccc(N(c2cnc3ccccc3c2)c2nccc(N)n2)cc1
CC1=CCC(C)(c2ccccc2)CC1CN1CCN(c2cc(C(=O)NS(=O)(=O)c3ccc(-c4ccc(F)cc4)nc3OC3CCC3)ccc2Oc2ccc3c(F)c[nH]c3c2)CC1
Cc1c(-c2ccc(O)cc2)c2ccc(O)cc2n1Cc1ccc(OCCN2CCCC2)cc1
COc1cc(N2CCN(CCCCN3C(=O)NC(=O)C3c3ccc(F)c(-c4ccc(F)cc4)c3)CC2)ccc1F
CC(C)n1ccnc1CN1CCCCC1(Oc1ccccc1)C(=O)O
Nc1cc(C(=O)Nc2ccccc2)c(-c2ccccc2)s1
Nc1cccc2c1nc(Cl)c1cc[nH]c12
Cc1ccc(-c2ccc3ccncc3c2NC(=O)C2CC2)cn1
Cc1cn2nc(C(=O)Nc3sc(C)c(C)c3C)nc2nc1C
COc1ccc(OC2CCCC2)c(C(CCC(=O)c2ccc(C)cc2)C(=O)O)c1
CN(C)C(=O)c1ccc(-c2cccc3nc(N)nc(N)c23)cc1
COc1ccc(OC)c(Cn2c3c(c4c(C5Oc6ccccc6O5)cccc42)CC2C(=O)NCC(=O)N2C3)c1
CCc1c(-c2cccc(N3CCN(C(C)(C)C)CC3)n2)c(O)cc2c(=O)ocnc12
Cc1ccc(-n2c(Cc3cc(N)c[nH]3)nnc2SCc2cnc(NC=O)s2)cc1
CC(=CC=CC(C)C(C)(O)C1(C)CCCC2C3=C(O)CC4CC(C)CC4C3=CCC21C)C(=O)O
O=CNc1nccc2c(-c3ccc(F)cc3S(=O)(=O)N3CCc4ccccc43)cccc12
CC(=O)c1ccc(NC(=O)Cc2ncc(-c3ccc(C)cc3)s2)cc1
COc1ccc(C=C(C#N)C(=O)O)c(OC)c1OC
COc1cccc(CCNC(=O)CCN2C(=O)c3cccnc3Sc3ccccc32)c1OC
CC(CC(=O)O)C1(C)CN(c2ccc(Cl)cc2)C(=O)C1CCc1ccccc1
COC1=CC(OC(=O)C2CCCCN2C)C(C)OC(=O)C(C)(C(C)N(C)C)C(O)(CC=O)C(C)(O)C(C)C(n2nncc2CS(=O)(=O)c2ccc(N=Cc3cc(OC)ccc3Br)cc2)CCCCCC=C1
COc1ccc(-c2ccn3ncc(C(C)C)c3n2)cc1
Cc1ccc(C(=O)Nc2ccc(N(C)CC(=O)NC3CC3)cn2)cc1
CC1CCCCN1CCOc1ccc2oc(=O)ccc2c1
Cc1coc(=O)c2c1OC1CCCCC1=C2C(C)CNC(=O)C(N)COC(=O)CC(C)C
CCOc1ccc(N2CCN(CCCCn3nc(-c4ccc(F)c(F)c4)ccc3=O)CC2)cc1
CCC(COC)C1CCC(C)(C(C)(C)O)C2CCC3C4(OC5CN(C=O)C(CO)CO5)CC5OCCCC5(C)C4CCC34CC124
O=CN1CCC(CS(=O)(=O)c2c(Cl)ccc3c2OCC(=S)N3)C(c2ccc(Cl)cc2)C1
Cc1c(C(=O)O)nnn1-c1ccccc1
OCCOCCNCc1ccc(-c2ccccc2)cc1
C=C(C)c1ccc2c(c1)C(OC(C)=O)CC1C2(C)OC2OCC(C)=C(OC)C21OC(C)=O
O=C1CCc2c(ccc3ccc(C4Oc5ccccc5O4)cc23)O1
O=C(C=Cc1ccc(Cl)cc1)C1COc2ccccc2O1
COc1c(F)cccc1-c1c(C2CCCC(N)N2)[nH]c2nccc(C#N)c12
CCCCCCCCCCCC[N+]1(C)C2CCCC1C(CCC(O)(c1ccccc1)c1ccccc1)C2
COc1ccc(-c2nc(-c3cc(C(C)(C)C)n(C)n3)no2)c(OC)c1
COc1sc2c(-c3ccc(O)cc3)cccc2c1Cc1ccc(OC(C)=O)cc1
CNCC(O)C(c1ccc(F)cc1)n1ccc2ccccc21
COC(=O)c1cc(C(O)CNC(C)C)ccc1O
O=C(COc1cc(Cl)c(Cl)cc1Cl)NCc1ccccn1
CCC(C)C(CO)NS(=O)(=O)c1c(C)c(C)cc(C)c1C
CCN(Cc1ccc(O)cc1)C(=O)c1c(CC(C)C)nnn1Cc1cccs1
NC(=O)N1Cc2c(ncn2-c2ccc(OCCc3ccccc3)cc2)CC1c1ccccn1
CCN(CC)CC(C)(C)CC[N+](CC)(CC)CC
COC(=O)C1CCc2cc3c(cc21)CC1(Cc2ccccc2C1)C3=O
CCOC(=O)C1(c2ccc(Oc3ccccc3)cc2)C(C)=CN=c2sc(=Cc3cccs3)c(=O)n21
CCC(C)C(NC(=O)C(Cc1ccc(O)cc1)NC(=O)C(CCCCN)NC(=O)C(CC1CCCCC1)NC(=O)CCC1CCCCC1)C(=O)NC(CCCCN)C(=O)O
CCCC(NC(=O)C(Cc1ccccc1)NC(=O)C(NC(=O)C(CC(C)C)NC(=O)C(CCCCN)NC(=O)c1ccc(O)cc1O)C(C)CC)C(=O)O
NC(=O)Nc1nc2c(Cl)ccc(C(F)(F)F)c2s1
CCC1(C)CC=CC2=CC(=O)OC(=O)C21
COc1ccc(-n2c(O)cc(=O)nc2SCC(=O)Nc2ccc(S(=O)(=O)N3CCCC3)cc2)cc1
Cc1cc(NC(=O)c2ccccc2)ccc1NC(=O)C1(C)NC(=O)N(C2CCCCC2)C1=O
CCCCCCCCCC(=O)c1cccc(O)c1OC
Cc1cc(C2(c3ccccc3)CC(N)CN2)on1
Cc1nn2c(-c3ccccc3)c(-c3ccc(O)cc3)nc2cc1-c1cnc(N)nc1N
O=CN1CCOC(COC(=O)c2nn3c(=O)[nH]c4ccccc4c3c2C(=O)O)C1
Cc1nc(CCOC2C(=O)NC(N)c3c(C)cccc32)c(-c2ccccc2)o1
S=C(NCc1ccc(Cl)cc1)NC1CCCCC1
CCOc1cc(OC)ccc1C(C)NC(=O)C(=O)Nc1nccs1
COc1cc(Br)cc2cccc(C(=O)NCC3CCCN3C3CC3)c12
N=C(NO)N1CCN(C(=O)Nc2ccc(Nc3ccnc4nc[nH]c34)cc2)CC1
CC(C)N(CC(=O)Nc1ccc(F)c(F)c1)C(=O)c1cc(-c2ccccc2)[nH]n1
CC(=O)c1ccc(OC(=O)c2cc([N+](=O)[O-])co2)cc1
Cc1nc(C)n(CC2CCC(N)(CCS(N)(=O)=O)N2)n1
CSCc1cnnn1CCc1ccccc1
CN(CCCN1CCOCC1)C(=O)C1CN(C(=O)c2ccc(F)cc2)Cc2nccnc21
Clc1ccc(C2COCCN2c2nc(N3CCOC(Cl)C3)c3ccc(-c4ncccn4)nc3n2)c(Cl)c1
Cc1ncc(-c2nc(Cl)c(CCOC3(CC(=O)O)Cc4ccccc4C3)s2)s1
CCCn1nc2c(cc1=O)CNCC2(N)C1CCN(C=O)C1
CCCC(CNC)CNC(=O)C(CC1CCCCC1)NC(=O)c1nc2ccccc2o1
Nc1nc2[nH]c(C(=O)NCc3cc(C(=O)NC(CCC(=O)O)C(=O)O)cs3)cnc-2c(=O)n1
CC(=O)OC(O)(OC(=O)C(C)c1ccccc1)C1(C)C2C3(C)C=CCC4C(=O)C=C(O)C4C3CCC21C
CC1(CC(=O)O)CCOO1
NS(=O)(=O)N(CC12CCC(CC=CCCCC(=O)O)(CC1)O2)C(=O)OCc1ccccc1
C=Nn1cnc2c(c1=O)C(c1ccc([N+](=O)[O-])cc1)C1CCC3(C)CC(=O)OC3C1(c1ccc3ccc(=O)oc3c1)C2
O=C(O)c1ccc2c(c1)C(=CCCn1c3c(c4ccccc41)CCC3)c1ccccc1OC2
Nc1ccc(NC(=O)CCCCn2ccc3cccc(C4=C(c5ccc6[nH]ccc6c5)C(=O)NC4=O)c32)cc1
Cc1cc(O)cc(C(=O)CC2CCCC2)c1OCCCCOc1ccc(C(=O)O)cc1
CCC(O)(CC)C1CN(C(C)C)C(N)(c2ccc(C)cc2)CC(=O)N1
CNc1ccc(CCN)cc1
CCCC1(OC(=O)C(CC(C)C)NC(=O)OCc2ccccc2)CCC2c3[nH]c4cc(F)ccc4c3CCN2C1
N#Cc1cc(=O)n(C(N)c2ccc(Cl)cc2)s1
O=[N+]([O-])c1cn(CC2CCCCCC2)cc2nc3c(O)cccc3c1-2
Cn1cccc1C(N)=C1SC(=N)N(c2ccccc2)C1=O
CC1CC(N)N1c1c(F)[nH]c2c(C(=O)O)c(Cl)c(N)cc2c1=O
COc1ccc(CC(=O)NC(=Cc2ccc(Cl)cc2)C(=O)NCCN2CCOCC2)cc1
O=c1cn[nH]c(=O)n1-c1ccc(S(=O)(=O)NCCc2ccccc2)cc1Cl
Cc1cc(C)n(Cc2ccco2)c1C(=O)CN1C(=O)c2ccccc2S1(=O)=O
O=C1CCc2c(cc3c(c2-c2ccc(F)cc2)OCO3)N1c1ccccc1
CC(C)CS(=O)(=O)N1Cc2c(C=Cc3ccc(CC(C)(C)O)cc3)cccc2C=N1
Cc1cn(C2(O)C(N)NC(C(=O)Nc3ccccc3)C2(O)O)c2nc(N)ncc12
N#Cc1ccc(C(=O)CN2CCN(C=O)CC2c2ccccc2)cc1
O=C(OC12CCN(CC1)CC2)C(O)(c1ccccc1)c1ccccc1
COc1ccc(OC)c(-c2c(C(=O)Nc3ccc(S(=O)(=O)N4CCCC4)cc3)cnc3ccccc23)c1OC
O=c1cc(OCCCc2ccccc2)c2ccccc2o1
NS(=O)(=O)c1cc(Cl)c(S(=O)(=O)O)cc1NC(=O)COC1(O)CC(CO)C(O)(O)CO1
CC1(c2ccn(-c3ccc(C(=O)O)cc3)n2)c2cncnc2C(CCO)N1C(=O)Nc1ccc(F)cc1
CC(C)CC(N)C(=O)Nc1ccc(OC(C(=O)O)C(=O)O)c(C(=O)NC(CC(C)C)C(=O)O)c1
COc1ccc(C2(c3cc(OC)c(OC)c(OC)c3)CC(=O)N2C2Oc3ccccc3O2)cc1
CC(C)C1NC(=O)CNC(=O)CNC(=O)CNC(Cc2ccc(F)cc2)C(Cc2ccc(Cl)cc2)Oc2ccccc2C=CCNC1=O
CC12CCCC1N=C(N)C2c1ccc2oc(=O)ccc2c1
Cc1nn2c(C=C3C(=O)NC(=S)NC3=O)c(-c3ccc(F)cc3)nc2s1
CCN(CC)CCCn1ccc2sc(C(=O)OCc3ccc(C)cc3)cc21
CC(C)CC(N)c1c(N2CCN(C=O)CC2CCc2ccc(Cl)cc2)cccc1C(F)(F)F
COc1c(-c2ccc(F)cc2)cc2sccc2c1-c1ccc(F)cc1
CC1(CC(=O)NC2CC=C(C(=O)O)CC2)COCCc2ccccc2O1
COc1ccc(CCNS(=O)(=O)c2c(C)ccc3c2OCC(=O)N3)cc1
Cc1cc(C)c2c(C)c3c(N)n[nH]c3c(C)c2n1
O=C(C=Cc1cccc(Cl)c1Cl)c1ccc[nH]1
NC(=O)Cc1ccc(Cc2c(N)ncnc2C2CC2)cc1
CC1c2c([nH]c3ccccc23)CCC1C(N)CCN1CCN(c2ccccc2)CC1
COc1ccc(OCc2ccc3nc(NC=O)sc3c2OC)cc1
COCCCNC(=O)c1ccc(NC(=O)CSc2ccc3c(C#N)cccc3n2)cc1
Cc1ccc(-c2ccc(C(=O)NC(CC(C)C)C(=O)NC3CCC(C(=O)NC(C(=O)O)C(C)C)C3)cc2)cc1
O=C(O)C1CCC(OC2(c3ccc(Cl)cc3)C(=O)Nc3ccc(Cl)c(Cl)c32)N1
NC(CC(CCCCc1nc(-c2cccs2)no1)C(=O)O)C(=O)O
O=CN1CCOC(C=CC2Oc3ccccc3O2)C1
Cc1ccc(S)c2nc(S)nc(=O)n12
COc1ccc(CCC(=O)OCC(=O)C2(O)CCc3cc4c(cc3C2(OC)OC2OC(C)C(N)CC2O)C(=O)c2c(O)ccc(O)c2C4=O)cc1
O=Cc1cc(-c2ccc(N3CCCC3=O)cc2)c2cc(O)cnc2c1
Cc1[nH]c(=O)c(Cc2cc(F)cc(Cl)c2)c(Oc2cc(F)ccc2S(C)(=O)=O)c1C(F)(F)F
CN(O)C(=O)c1ccc(ONC(=O)CCc2ccccc2)cc1
CC(=O)c1ccc(C2CCCCN2)cc1
Cc1ccc(Sc2cccc(C(F)(F)F)c2OCCOc2nc(CC(=O)O)ccc2C)cc1
C=CCSc1nc2sc3c(c2c(=O)n1C)CCN(CC=C)C3
CCC(=O)OCCOC(=O)C(C)Oc1nc(=S)n(-c2ccccc2)c2ncc(N)c(C(N)=O)c12
N=c1sc(-c2ccc(C=CC(=O)O)cc2)nn1-c1cccc(Cl)c1Cl
N#CC1(c2ccc(O)cc2)CCC2=C(CCC(=N)O2)C1=O
Cc1cc(C)n(C(N)=O)n1
O=C1C(=CC=Cc2ccccc2)SC(=S)N1c1ccc(S(=O)(=O)O)cc1
Cc1nn(Cc2ccc(Cl)c(Cl)c2)c(C)c1N1CCN(C(N)=S)CC1(N)c1ccccc1
CCOC(=O)c1ccc(NC(=O)NC(CCN2CCCCC2C(=O)N(C(C)C)C(C)C)c2ccccc2)cc1
CC1(O)C2OC3(O)C=CC2CN31
CC(=O)Oc1ccc(N2C(=O)CCC2c2nnc(NC(=O)CC(C)C)s2)cc1
CN(CCCCNc1ccc2nc3c(cc2c1)CCCC3)CCc1ccccc1
OC(COc1ccc(Sc2ccccc2)cc1)CN(Cc1ccccc1)Cc1ccccn1
CC1CCC(C)C2OC(CCC3OC4(CC=O)C5CC(CC5CC34)OC1=O)C(C)C2C
CC(=O)NC1C(NC(=S)Nc2cc(C)cc(I)c2)=C(C(=O)O)OCC1C(O)C(O)CO
C=C1C(C)CC(C(C)CCC(C)=CCc2c(CCC(C)=CC(C)(C)O)c(O)c(O)c3oc(C)c(O)c(=O)c23)C2CC=C(O)C(C)C12
CCOC(=O)CC1CC23CCC(C)CC2(O)CCC1C3
CC(C)CN(C(=O)C(C)CNCc1ccc2[nH]ccc2c1)C1(C)COc2ccccc2OC1Cl
C[N+]1(C(CNCc2c[nH]c3ccccc23)c2ccccc2)CCSCC1
N#Cc1[nH]c(SCc2ccc(C(F)(F)F)cc2)nc(=O)c1-c1ccc(Cl)cc1
C=CC(C)CCC1(OC)CCCC=CCCc2c(COC(C)=O)cc3c(c21)OCC(COC(C)=O)O3
Cc1cccc2c1OC(C)C(N)C(N)NC2=O
O=C(Nc1ccc(-c2ccccc2)cn1)N1CCC(n2c(-c3ccccc3)c(-c3ccccc3)[nH]c2=O)CC1
CNC(=O)C(NC(=O)C(CC(C)C)C(C(=O)NO)C1CCCC1)C(C)(C)C
COC(=O)c1cc(-c2cccc3c2C(Cl)C(C)C(=O)N3)co1
CCC1CN(C=O)C(Cn2nc(C(N)=O)c3cccc(N)c3c2=O)CO1
O=C(Cc1cccc(Cl)c1Cl)Nc1ccccc1
CC(=O)Oc1ccc(C=CC(=O)Oc2cc(Br)c(Br)cc2Br)cc1
CC(NC(=O)c1ccccc1)C(=O)OCC(=O)N(C)C1CCCCC1
CC(C)NC(=O)Cn1c(=O)n(C2CCCCN2C2CCC2)c2ccccc21
COc1ccc(N2CCN(CCCCCN3C(=O)c4ccc(CC(=O)O)cc4C3=O)CC2)cc1
CC1=CC2=NC(=N)OC(C)N2C1=O
CCNC(=O)Nc1cncs1
COc1ccc(CCNC(=O)N(C)C2(C)CCn3c(C)nnc3C2=O)c(OC)c1
O=C(NC1CCCCN1)c1ccn(CCO)n1
CC(OC(=O)Nc1ccccc1)OC(=O)c1ccc(C(=O)O)cc1
O=c1nc2[nH]cnc2c(O)[nH]1
COC(=O)c1sc(C)c(NC(=O)c2cc(Br)co2)c1C
COc1ccc(C=CC(=O)c2ccc(O)cc2)cc1
Cc1cc(NC2(c3cncc(C)n3)CCN(C=O)CC2)cnn1
CC(C)C
N#CC(=Cc1ccccc1)C1CCCC(=NNC=O)CCC1
Cc1c(Cl)cccc1CNCC12CC3CC(CC(C3)C1)C2
COc1ccc(CCC(OC(=O)C2(C(NC(=O)OC(C)(C)C)C(C)C)CCN(C=O)CC2)c2ccc(OCc3ccccc3)cc2)cc1OC
N#Cc1ccc(C=Cc2ccc(Cl)cc2)cn1
c1cc(-c2ccc(OCC3CCCNC3)cc2)c2[nH]ccc2c1
O=S(=O)(Nc1ccc(O)cc1)c1cccc2ccccc12
Cc1ccc(S(=O)(=O)N2CCN(C=O)CC2C2c3[nH]ncc3CCC2(N)c2ccccc2)cc1
COC(=O)c1ccc(N2CCCC2c2n[nH]c(C)c2C)cn1
Cc1c(O)ccc2c1C1CCC3C(CCC3(C)O)C1CC2
O=C(Cc1ccccc1)OCC12CN([SH](=O)=O)CC1(S)C2
COc1ccc(-n2nc(Sc3ccc(Cl)cc3)c(CCC(C)NC(=O)C3CCC(c4ccc(F)cc4)CN3)cc2=O)cc1
C=CCOc1cc(C(=C)C=Cc2ccc(CC)cc2O)ccc1O
CC(O)(COc1ccc(Cl)cc1)C1(c2ccccc2)SCc2nncn21
COc1ccc(C2(C)NC(=S)NC3=C2C(=O)CCC3)cc1OC
O=CN1CCN(C(=O)N2CCOC(C3CCC(=O)N3c3ccc(F)cc3)C2)CC1
N#Cc1c(S(=O)(=O)c2c(Cl)cccc2Cl)sc2c(=O)c(O)c[nH]c12
COC1(c2ccnc3[nH]cc(-c4ncc(N)nc4N)c23)CCN(C=O)CC1
CCCNc1cc(N(C)C(=O)c2ccc(OC)cc2)c2[nH]c3c(c2c1)CCN1CCCCC31
O=S(=O)(NCc1nn(-c2ccccc2)c(=S)[nH]1)C(F)(F)F
Cc1cc(C)cc(NC(=S)N2CCCC2)c1
COC(=O)N1CC2(c3ccc(C)cc3)CCc3cccc(C)c3C2=N1
COC1(n2c(Nc3cc(F)cc(C(N)=O)c3)cc3cnc(N)nc32)Cc2cc(CN3CCCCC3C)ccc2N1C=O
Cc1cc2c(C3CN(C=O)Cc4ccccc43)cccc2[nH]1
CN(C)c1ccc(NC(=O)NC(CCC(=O)O)C(=O)O)cc1
N#Cc1ccc(C2(O)c3ccccc3-c3ccccc32)cc1
NCc1cnnn1-c1ccc([N+](=O)[O-])cc1
COc1ccc(-c2sc3nc(NCC(C)C)ncc3c2C)cc1
O=C(N1CCCCC1c1coc2cc3[nH]cc(N4CCOCC4)c(=O)c3cc2c1=O)C(F)(F)F
Nc1ccc(S(=O)(=O)Nc2nccc(N)n2)cc1
Cc1ccc(C(CC(=O)c2ccc(-n3nc(Cl)c(Cl)cc3=O)cc2)Oc2ccc(Cl)cc2)cc1
O=C(O)CCC1CC2c3ccccc3C1c1cccc([N+](=O)[O-])c12
OC1C2CCC(CC2)C1C1CN1
COc1c(C#N)cc(-c2ccc(-c3cccc(F)c3Cl)cn2)c2ccccc12
CN(CCO)c1c(C(=O)C2CCC(C(C)(C)C)CC2)cc(N)c2[nH]c(Nc3c(Cl)cccc3Cl)nc12
Cc1cccc2c1ccn2CN
O=C(O)c1cc(-c2ccc(C(F)(F)F)cc2)n(-c2ccc(S(=O)(=O)N3CCOCC3)cc2)n1
O=[N+]([O-])c1ccc(Cc2nc(-c3ccc(-c4ccccn4)cc3)n[nH]2)cc1
CCCOCCOC12C(=O)OCCC1(C(=O)OC1(CO)CC(O)C(O)C(O)O1)C1C(=O)CCCC1(c1ccco1)C(C)C2C
COc1ccc(-c2cc3cccc(Oc4ccc(C5CCN(C=O)C5)cc4)c3oc2=O)cc1
CNS(=O)(=O)c1ccc(S(=O)(=O)N2CCCC2)cc1
COc1cc2c(c(OC)c1C(c1ccc3[nH]ccc3c1)C1(C)CC(C)CN(C=O)C1)C(=O)CC(=O)N2
CC1CNCC(N)(CCNC(=O)c2cccc3c4c(c(=O)[nH]c23)CSCC4)C1C
CCC(C)(N)C(=O)NC(C)C(=O)NC(C)C(=O)NC(CCCNC(=N)N)C(=O)O
CCOC(=O)CCCCCOc1cc(CS(=O)c2nc3ccccc3n2CC)c(C=Cc2ccccn2)cn1
Cc1ccc(C#CC23CCCC2CCC2C4C=CC(=O)NC4C(C)CC23C)cc1
CC1C(c2ccc(O)cc2)=C(C2NCCN(C=O)C2N)Nc2nnnn21
CCc1nc(C(=O)Nc2cc(OC)ccc2Cl)nn1-c1ccc(Cl)cc1
Cc1n[nH]c2c1c(=O)n(C1CCCCO1)c1c(C3CN(C(N)=O)CCN3)cccc21
CCOC(=O)C1(C)Cc2cc(NC(=O)c3ccc[nH]3)c(O)cc2OC1C
COc1sc2nc3cccc(Cl)c3cc2c1-c1cnc(N(C=O)CCN(C)C)s1
CN(C)CCCN(C)c1ccc(C=NN(C)S(=O)(=O)c2cccc3ccccc23)cc1
CN(C)C(C)(C)C(=O)NCc1c(Nc2nc3c(C(=O)NCc4ccccc4)cc(N4CCCCC4C(F)(F)F)c(N)c3[nH]2)ccc(Cl)c1Cl
O=C(Cn1nncc1COc1ccc(F)cc1)NO
CC(NC(=O)OC(C)(C)C)c1nnc(Cc2ccccc2)o1
Cc1cccc(S(=O)(=O)N2CCN(C=O)CC2COC(=O)C2CCC(=O)N2)c1C
CCOC(=O)C(=O)Nc1ccc(OCC)cc1
CCCC[N+](CCCC)(CCCC)CCCC(C)(C#N)C(C)O
N#CCC[N-][N+]#N
CCn1ccc(C(=O)NCC2CCOC3CCN(c4ncccn4)C23)n1
COc1ccc(OCC(=O)Cn2c(C)noc2=O)cc1
CC1SC(C)N(C(=O)C(=O)NCCc2ccccc2)C1C(OC(=O)CCCC(=O)O)C(N)CCCCN
Cc1ccc(-n2c(S)nc3c(S)cccc3c2=O)c(C)c1
COc1ccc(CN2CCCCC2C(=O)NCCN2CCOCC2)cc1
CC(C)OC(=O)c1ccc(NC(=O)c2c(Cl)ccc([N+](=O)[O-])c2Cl)cc1
O=C(O)Cn1cc(Cc2nc3ccc(F)cc3s2)c2ccccc21
CC(=O)OC(CO)C(OC(C)=O)C(OC(C)=O)C(=O)Nc1ccc(C)cc1C
O=C(OCCO)c1cc(O)c(O)cc1O
CCSc1nc(NC2CC(O)(O)CC2CO)c(C)c(-c2cccc3scnc23)n1
Cc1ccc(-c2cc(Cc3ccc(O)cc3)cs2)c(CN(C)C)c1
CCOC(=O)N(C)C(c1nnc(NC(=O)CC(S)COC(=O)NC(C(=O)Nc2nnc(CCS)s2)c2ccccc2)s1)C(C)C
N=C(N)c1ccc(-c2ccc(-c3cccnc3C(=N)N)cn2)cc1
Cc1cccc(NC(=O)C2COc3ccccc3O2)c1[N+](=O)[O-]
COc1ccc2ccc(OCc3ccc(C(=O)OC(C)(C)C)cc3)cc2c1OC
Cc1ccc(-c2nnc3c(S)nc(S)nn23)c(C)c1
O=C(COc1ccc(Cl)cc1)NCC(O)c1ccc2occc2c1
CC1(CCl)CCN(C=O)CC1
NC1(Cc2ccc3c(-n4cnnc4)c[nH]c3c2)CCNC(NCc2ccc(-c3ccccc3)cc2)C1
NS(=O)(=O)c1ccc(Nc2cc(Cl)ccc2[N+](=O)[O-])cc1
S=C(COc1ccc(Cl)cc1)NC1CCC1
COc1cccc2c(=O)c3c(N)cccc3[nH]c12
COc1cccc(C2(c3ccc(N)cc3)CCC=CC2=O)c1F
CCOc1nc(SCc2ccc(C)cc2)nn1-c1cccc(C)c1Cl
CCOc1ccc(N2CCN(CCOc3cc(NS(=O)(=O)c4cccs4)c4c(c3)C(=O)C=CC4=O)CC2)cc1
CC(NCc1cc(N2CCCCC2(N)c2ccccc2)cc2n[nH]nc12)c1cccc2ccccc12
CCOC(=O)C(=O)N(CC)C1(C#N)CCCC1
Cc1ccc(C)c(Sc2nnc(COC3CCCCC3)n2Cc2ccco2)c1
O=C(CC1Oc2ccccc2O1)c1cc(-c2ccc(O)cc2O)n(-c2ccccc2)n1
CCCCN(C(=O)Nc1ccccc1)C1(C)COc2cc3[nH]c(=O)ccc3cc2O1
Cc1c(Cc2ccccc2)c2c(C(C)C)cccc2oc1=O
C=NN(c1ccccc1)c1nc2cccc(-c3ccc(OC)cc3)c2c(=O)[nH]1
COC1=C(C)C(=O)c2ccc(OC)cc2C1=O
CCc1cc2c(cc1Cn1c(=O)oc3c(C(C)C)cccc31)CCN2C=O
N=C(N)NCCCC(NC(=O)C(=O)N1CC2CCCN2C(=O)C1CCc1ccccc1)c1cnc(C=O)s1
Cc1cc2c(C)c(OCC(=O)NN)c(=O)oc2cc1-c1ccccc1
CCCCN1C(=O)C(=O)N(CCC2CNCCN2c2nc(-c3ccc(F)cc3)ncc2N)C1=O
CC12CC[N+]3([O-])C(c4ccco4)C=CC3(C)C1CCCC2=NNC=O
CCN(C(=O)COC(=O)c1ccc(SCC2CCN(C=O)C2)cc1)c1ccccc1
CCCSc1nnc(-c2ccccn2)n1Cc1ccc(NC(=O)c2ccc(C(=O)O)cc2)cc1
CC(C)c1ccc(Oc2ccc(N)nc2C(N)=O)cc1
CCN(CC(=O)Nc1ccc(N(C)C)cc1)C(=O)c1ccc([N+](=O)[O-])c(N2CCOCC2)c1
Cc1ccc(-c2cccc3[nH]nc(-c4cc5c(CCN)cccc5[nH]4)c23)cc1
COc1ccc(NS(=O)(=O)c2ccc(C)c(C(=O)N(C)Cc3ccccc3)c2C)cc1
Cc1cccc2c1nc(C)n2Cc1ccc(Br)cc1
CC1=CC(C)NC1C(C)C(=O)NCCCNC(=O)c1ccc(O)cc1
CN(C)CCn1c2c(c3ccccc31)C(=O)NC2=O
O=C(O)c1cccc2cc(Br)ccc12
CC(C(=O)Nc1ccc2c[n+](Cc3ccccc3)ccc2n1)N1C(=O)CCC1=O
NC1NC(=O)c2ccc([nH]2)C(=O)Nc2cncc(n2)Oc2cccc1c2O
CCN(CC)C(=O)c1cc(-c2ccccc2)n(-c2ccccc2)n1
COc1coc2cccc(CN(C(=O)c3ccccc3)C(C)C)c2c1=O
CC(=O)NC1CC(c2ccc(C(F)(F)F)cc2)CC1CCC1CCCCC1
O=C(N=Cc1ccc(Br)cn1)c1ccc(O)cc1
CCCCCCOc1cccc2c1[nH]c1cnccc12
N#Cc1ccc(OCCOc2ccc(CC(=O)O)c3cc[nH]c23)cc1
NC1(c2nccs2)c2n[nH]cc2CN1S(=O)(=O)c1ccc(N2CCCC2=O)cc1
CC(C)CC(CC(=O)N(C)C(CCC(N)=O)C(=O)O)NC(=O)C(Cc1c[nH]c2ccccc12)NC(=O)C(CCCNC(=N)N)NC(=O)C(N)CC(=O)O
C=CC(C)(C)c1c(N)[nH]c2ccc(C)c(C3CCC(C)CN3C(C)=O)c12
CCN(CC(=O)OC(C)c1cc2oc(=O)c(C)cc2cc1C)C(=O)C1CCC(C)CC1
CNc1ccc(Oc2cc(C#N)c(-c3ccc(OC)cc3)cn2)cc1
NC1(CCCN2CC=CC(c3cccc4cc[nH]c34)C2)CC(=O)Nc2ccccc2C1
CN(C(N)=O)C1=CC(F)=CC2(c3ccccc3)CC3CCCC12N3C
Cc1ccn(C2(COCc3nccs3)CCN(C=O)CC2)n1
COc1cccc(OC)c1-c1cnc(-n2c(=O)cn[nH]c2=O)nc1
COC(=O)C(CC(C)C)NC(=O)C(CCC(=O)O)NC(=O)C=Cc1cc(=O)n(C2CC(O)(CO)CO2)c(=O)[nH]1
Cn1c(=O)n(CC(=O)NC2CCCC2)c(=O)c2[nH]c(N)nc21
Cn1nnc(C(O)c2cc3c(cc2C(N)=O)-c2nccn2C2(C#CC(C)(C)O)C(F)C3C2F)n1
CCOc1c(C2(c3ccc(O)cc3)NC(=O)NC=C2c2ccccc2)ccc([N+](=O)[O-])c1O
CCc1nnc(NC(=O)CSc2nc(C)c(C#N)cc2C)s1
Nc1nc(N2CCCCC2)nn1-c1ccccc1
N#Cc1c(Cl)ccc2cn3c(nnc4ccc(Cl)c(-c5ccccc5)c43)c12
C=C(C)C(=O)Nc1ccc(-c2ncnc3[nH]c(-c4ccc(F)cc4)cc23)cc1
COc1ccc(CN2CCCCC2NCC(O)COc2cccc(C#N)c2OC)cc1O
C=CC1(C)CN(C=NC=O)CCC1CN(c1cccc2ccc(Cl)nc12)S(=O)(=O)N(C)C
O=[N+]([O-])c1nn(-c2nc(C(F)(F)F)cs2)cc1-c1ccccc1
N#Cc1c(F)cccc1C1CNCCO1
COc1ccc(F)cc1CNCCc1ccc(C(F)(F)F)cc1
O=C(c1ccccc1)c1ccc(Cn2nnc3ccccc32)cc1
NC(=O)N1CCc2c1c(C(F)(F)F)cc(=O)n2-c1ccc(S(=O)(=O)C(F)F)cc1
Clc1ccc(CNc2cccc3c(Cl)ccnc23)cc1
Cc1ccc(CN(C)c2nccc(N)n2)cc1
O=C1C(=O)N(Cc2cccc3ccccc23)c2ccc(S(=O)(=O)N3CCC(COc4ccccc4)C3)cc21
COc1cc(NC(=O)C(C)NC(=O)c2cccc3sc(C)nc23)cc(OC)c1
Cc1ccc(Sc2ccc(Br)c3c(C)c(C4CC(C)CN4C=O)[nH]c23)cc1
COc1ccc(NC(=O)CCc2cccc3c2c(=O)[nH]c2nnc(N)n23)cc1
Cc1cc(N(C(=N)NC2CCCCC2)c2ncccn2)cc2cccnc12
CC(=O)NC(C)c1ccc(OC2CCCN2c2nccc(N3CCC(C)C3)n2)cc1
COc1cc(O)cc(OC)c1C(=O)NCC(=O)NN=Cc1ccc(O)cc1
O=C(Nc1ccc(CN2CCc3ccccc3C2)cc1)Nc1ccc([N+](=O)[O-])cc1
CC1CC2C(CCC3CCCC32C(C)CO)C2(C)CC(OC(=O)c3ccccc3)C(C)(OC3(O)CCC(O)C(O)(CO)O3)CC12
Cc1cc(-c2cc3c(CCN(C)C)cccc3s2)cs1
Cc1cc(-c2c(-c3ccccc3)nc(-c3nc4cccc(C)c4[nH]3)[nH]c2=O)co1
COc1c(O)cccc1CCC(=O)OC1CC2CC(N)CC1N2
COC(=O)C(Cc1cccc(OC(C)=O)c1OC(C)=O)NC(=O)C(N)C(C)O
Cc1cc2occc2c(S(=O)(=O)N2CCOCC2)c1C(=O)NCCc1ccccc1
CCC1C(=O)CC(c2ccco2)C2C3=C(C)C(=O)CC(C)C3=CCC12
COc1cc2c(C(=O)c3cc4cncnc4n3CN)cccc2[nH]1
N#Cc1nc(OCCN2CCCCC2)c2nc1OCCCCCOc1cc(Cl)ccc1NC(=O)N2
c1cnc(-c2ccc(-c3ccc(Oc4ccnc5[nH]ccc45)cc3)cn2)nc1
Cc1cc(NC(=O)Nc2ccc3c(c2)NC(=O)CC3)c2c(c1)OC(CC(F)(F)F)CC2
Cc1sc2ncncc2c1N1CCN(C(=O)O)C(O)C1
CCCCC1(Cc2cc(OC)ccc2OC)C(=O)c2ccccc2C1=O
CC1(NCc2cccc3ccccc23)CCC(OCC#N)CO1
CC(C)c1ccc(NC(=O)C(CC(=O)O)Nc2nsc3ccccc23)cc1
O=c1[nH]c(O)c(-c2ccccn2)[nH]1
C=CCc1cc(OC)c(O)cc1OC(=O)CCNCCC
N#CC12CCN(C=O)C1(C(N)C13CC4CC(CC(C4)C1)C3)C2
CNC(C)C(=O)NC(C(=O)NC(C(=O)NC(C(=O)NCC(N)=O)C(C)C)C(C)(C)C)C(C)(C)C
C=CCOC(NC(=O)CCC(=COc1ccc(C(F)(F)F)cc1)C(=O)O)(C(=O)O)C(F)(F)F
Cc1ccc2[nH]ccc2c1-c1cnc(N)s1
CC1(O)CN(C=O)C1Cc1nnc(C2(c3ccc(Cl)cc3)CCC2)o1
c1ccc2c(Oc3nccnc3C3CCCCN3)cc(N3CCOCC3)nc2c1
COc1ccc(-c2c(N)c(OC3(O)CC(O)C(O)C(COC4OC(O)CC(C)(O)C4O)O3)cc3c(=O)ccoc23)cc1
Cc1ccc(CNC(=O)CCc2nc3[nH]c(C)cc(=O)n3n2)cc1
Cc1c2c(nc(=S)n1C1CCCCC1)C(C(C)C)C(C(O)O)CC2
O=c1c2cnoc2cc(-c2ccc(Cl)cc2)n1-c1ccc(N2CCNCC2)cn1
CC(C)c1nc(C2CN(C=O)C(c3c(CO)ccc4nccn34)CO2)n[nH]1
C=CCOC1(O)OC(OC(=O)c2ccccc2)CCC1(COC(=O)c1ccccc1)Oc1ccc(I)cc1
Oc1ccc(CCc2[nH]c(=S)nc3cccc(O)c23)cc1
N=C(NOC(=O)COc1ccc(Cl)cc1)c1ccccn1
CCOc1ccc(C#N)cc1NC(=O)c1ccc(-n2ncccc2=O)cc1Cl
CC(C)Oc1ccc(C2(Cl)OC(=O)C3Cc4ccccc4N=C32)cc1
O=C(O)N1CCC(C(=O)c2ccccc2)(n2cnc3c(S)nc(S)nc32)C(O)C1
C=C(Br)C(=O)Nc1ccc(C=C2SC(=O)N(Cc3ccc(Cl)cc3)C2=O)cc1
CC(NC(=O)CSc1nc2cc(N)cc(Cl)c2c(=O)[nH]1)c1ccccc1
Cc1ccc2c(c1)SCCN2C(=O)Nc1ccc(Cl)cc1
Cc1ccc(Oc2ncccc2C(=N)NO)cc1
CS(=O)(=O)c1ccc(Oc2ncnc(N3CCCCCC3)c2[N+](=O)[O-])cc1
C=Nc1nc(N)c2c(N3CCN(C)CC3)c(-c3ccc(F)cc3)ccc2n1
CC(O)C(CCP(=O)(O)O)C(=O)O
CC(C)CCn1nc(CC2CC2)c(=O)c(-c2c(NS(C)(=O)=O)ccc3c2S(=O)(=O)N=CN3)c1O
Cc1ccc(CN2CCN(c3ccc(C#N)cn3)CC2)cc1
COc1ccc(CNC(=O)c2c(-c3ccc(OC)cc3)nc3sc4ccccc4n23)cc1
COc1ccc(N2CCN(C=O)CC2c2cccc(OC(F)F)c2OCC(O)CN2CCCCC2)cc1
CC1=CCC2C3CC4OC5(CCC(C)(OC6(O)C(OC7OCC(O)C(O)C7(O)CO)COC(OC7CC(O)(O)C(O)OC7C)C6CO)CO5)CC4C3C(C)CC2(C)C2CCCCC12
COC(=O)Nc1ccc(S(=O)(=O)NC(CCNC(=O)OCc2ccccc2)c2ccc(Cl)cc2)cc1
CCOC(=O)C12C(=O)ON=C1CSC2c1ccc(OC)cc1
CCOC(C(C)(C)O)C12CCC3C(C(C)(C)O)CC(OC4CN(C=O)C(CO)CO4)CC34C(C)C14CCC1C3CCC(C)OC3CC12
CCCCOc1ccc(C(CCSC)(Oc2ccccc2)SCCC)cc1
NC(=O)c1ccccn1
CC(=O)OCCOC1(N)Cc2cc3c(cc2-c2c1cc1c(c2Cl)C(=O)N2c4ccccc4SC12)C(=O)c1ccccc1C3=O
COc1ccc(OC)c(CC(C)NCc2ccco2)c1
O=C(C=Cc1ccc(O)cc1)c1ccc(COc2ccc(Cc3ccc4c(c3)CC(O)(O)NC4)cc2)cc1
Nc1nc(NC2CC2)c2nc(F)c(F)c(-n3ncc4c(N)cccc43)c2n1
CC(C)c1ccc(OC(Cc2ccccc2)C(=O)O)cc1
CCCNC(=O)C1NC(=O)c2c(Cl)cc(N)cc2-n2cncc21
O=C(C=Cc1cc(-c2ccccc2)n(-c2ccccc2)n1)c1ccc(F)cc1
COC1CC2OC1C(C)OC(=O)CNC(=O)C(O)c1ccccc1C(=O)OC(C)CC2O
C=C1C(=O)C(C)(C=CC=C(C)C(O)=CC(=O)CCCCC)C2(C)C3C(C)CC(=O)C(C)C3CCC12C
Cc1cc(CNC(=O)c2nc(C3CN(C=O)CCO3)cc(=O)n2C)c(C)c(=O)[nH]1
CSc1ccc(CC(CC(N)C(=O)O)C(=O)O)cc1F
COc1ccc(OC)c(-c2cnnn2-c2cc(=O)oc3c(O)cc(C(N)=O)cc23)c1
BrC1CN(c2ncc3ccccc3n2)CCN1c1ncccn1
CCCC1(CC)Oc2c(cc(O)c3oc(=O)ccc23)C=C1N1CCN(C=O)CC1c1ccc(F)cc1
CC1(C(N)=O)CC(N)(c2ccccc2)CCN1c1nc(Cl)cnc1C(N)=O
COc1cc(NC(=O)CCN2CCN(C)CC2)cc(OC)c1
COc1ccc(C2(N)CCc3sc4c(c3CC2)c(=O)[nH]c2nnc(SCC(N)=O)n24)cc1
O=C(OCCNc1cnc2c(Cl)cccc2c1)c1ccc(S(=O)(=O)N2CCCCC2)cc1
Cc1c(F)cccc1NC(=O)C1(N)CCc2sc3[nH]c(=O)[nH]c(=O)c3c2C1(N)c1ccc(F)cc1
COC(=O)c1c(-c2ccc([N+](=O)[O-])cc2)ccc2c1[nH]c1ccccc12
COc1cc(-c2c[nH]c3nc(Cl)c(C4CCC(N)(Cc5ccccc5)N4)cc23)ccc1F
C=CCC1(C)CCN(C2=NC(=O)CS2)CC1c1ccccc1
CC(C)C(NC(=O)CC1CCCC1)C(=O)NCCc1nc(-c2ccccn2)no1
CCNS(=O)(=O)c1ccc(CCC(=O)Nc2cc(OC)ccc2S(=O)(=O)N2CCOCC2)cc1
CC1C(=O)N(Cc2ccncc2)C(=O)C2CC(N)=NN12
c1ccc(-c2cccc3[nH]c(C4CN(c5ncccn5)CCO4)nc23)nc1
O=C(O)c1cccc2c1ncc1c(=O)c(C(F)(F)F)c[nH]c12
CCCCc1nn(C)c2c(=O)nc(-c3cc(C)n(C)n3)[nH]c12
CNC(=O)c1nn(-c2ccccc2)c(=O)nc1C(=O)OC
COc1cc(O)ccc1C=NCCc1ccc2cc[nH]c2c1
Cc1ccc2c(c1)C(C)(C)CC(C)C2(C)C(=O)c1ccc(C(=O)O)cc1
COc1cc(C2CN(C=O)CCN2S(C)(=O)=O)cs1
CNCC(O)c1ccc(-c2c(-c3ccc(Cl)cc3)cn3c2S(=O)(=O)NCC3)cc1
CN1C2CCCC1C(OC(=O)C(CO)c1ccccc1)C2
C=CCN1CC(N)N=C1N
COc1ccc2c(OC)cc(C(=O)OCCN3CCN(C)CC3)cc2c1
COc1ccc(OC)c(CCNC(=O)c2[nH]cc(N)c2S(=O)(=O)N2CCc3ccccc32)c1
CCOC(=O)c1sc(C)c(NC(=O)COC(=O)c2ccc(S(=O)(=O)N(CC)Cc3ccccc3)cc2)c1C
O=[N+]([O-])c1ccc(-c2ccc(C3(Cc4ccccc4)C=NOC3)cc2)cc1
COc1cc(OC)c(OC)c(C(=O)Cc2ccc3c(c2)CCC(O)C3)c1
Cc1ncc(-c2ccc(NC(=O)c3cccs3)cc2)o1
COc1cc2cc(OC)c3c4cc5c(c(OC)c4ncc3c2cc1OC)OCO5
Cc1c(Nc2cccc3scnc23)nc(NC2CCCCCC2)nc1C(C)C
CC#CCOc1ccc(S(=O)(=O)N2CCN(C(=O)O)CC(O)C2C(=O)NO)cc1
NS(=O)(=O)CCNC(=O)C(c1cccs1)N1CCN(c2ccccc2)CC1
CC(C)C1(C)C(=O)NC(N)(c2ccc(-c3ccc(C(F)(F)F)cc3)cc2)CS(=O)(=O)N1Cc1cnnn1CCC1OCCO1
C=C1C(=O)Nc2cccc(-c3ccc(OCC)cc3)c21
O=C(Nc1c(C(F)(F)F)cccc1C(F)(F)F)c1ccc(Br)cn1
Cc1nc(Sc2ccc(Cl)cc2O)nc2c1nc(C)n2-c1ccc(Cl)cc1
Cc1cccc(N2CCN(c3nc(-c4ccccn4)nc4c3CNCC4)CC2)c1Cl
COC(=O)c1ccc(S(=O)(=O)N2CCN(Cc3ccc(Br)cc3)CC2)cc1
O=C(NN=Cc1ccc([N+](=O)[O-])cc1)c1ccccn1
O=C(NN=Cc1ccc([N+](=O)[O-])cc1)c1ccccn1
O=S(=O)(c1ccc(F)cc1F)N(c1ccc2c(c1)OCC2C(O)CO)C1CC1
O=S(=O)(c1ccc(F)cc1)c1ccc(N2CCNCC2C(F)(F)F)cc1
CC1(C(=O)Nc2ccc(F)c(Cl)c2)CC(N)(c2ccc(Oc3ccccc3)cc2)N1
CC(C)CN(CC(O)C(Cc1ccccc1)NC(=O)c1ccc(CCl)cc1)S(=O)(=O)c1cccc2scnc12
Cc1cccc(C)c1S(=O)(=O)N1CCN(C=O)CC1COC(=O)CCC(=O)c1cccs1
Cc1c(Cl)cccc1-n1c(C(=O)NCc2ccco2)cccc1=O
NS(=O)(=O)c1ccc(Cl)c(NS(=O)(=O)c2ccc(Cl)cc2)c1
CC(=NNC(=O)c1ccc2cccc(C)c2n1)c1ccccc1
O=CN1CCC(CSc2nnc(-c3ccccn3)o2)C1
O=C(c1ccc(Cl)cn1)N1CCCc2cc(-c3ccc(Cl)cc3)ccc21
Cc1ccc(C)c(S(=O)(=O)N2CCN(C=O)CC2c2ccc(N(C)C)cn2)c1
COC(=O)c1ccc(-c2ccc(C(C)NC(=O)CSc3nc4ccccc4n3CCO)cc2)cc1
CCOC(=O)c1c(-c2ccc(Oc3ccccc3)cc2)[nH]c2cc(C(F)(F)F)ccc2c1=O
CCCCC(=O)c1c(OC)c2ccccc2n1Cc1cc(Cl)ccc1Cl
O=CN1CCC2c3ccc(C4Oc5ccccc5O4)cc3C1C2c1ccccc1
O=C(OCCc1ncc[nH]1)c1ccc(Cl)cc1Cl
COc1ccc(OC2CN3C(=O)CN=C(n4ccnc4)C=C3c3ccc(C4CC4)cc32)cc1
CC1(C)Cc2cc(S(=O)(=O)NCCc3ccccc3)ccc2N1C=O
N#CC1(NC(=O)C2(S(=O)(=O)c3ccc(OC(F)(F)F)cc3)CCCN2c2ccc(C(F)(F)F)cn2)CC1
C=CCNC(C(=O)NC(C(=O)NCC(C)C)C(C)NC(=O)C(NC(=O)CC(C)C)C(C)C)C(O)C(O)c1ccccc1
COC(=N)NS(=O)(=O)c1ccc(-n2ncccc2=O)cc1
COc1ccc(CCNC(=O)c2ccc(NC(=S)N3CCCC3)c(OC)c2)cc1
NC(=O)c1cc(-c2ccccn2)cs1
C=C1CCCC12CC(C1=C(C)C(=O)OC1=O)=CCC2C
Cc1cccc(OCCNCC(O)COc2ccccc2)c1C
Clc1ccc(-c2ncc(Cn3ccnc3)o2)cc1
CCC(C)C(NC(=O)C(CCCNC(=N)N)NC(C)=O)C(=O)NC(C(=O)NC(CCCCN)NC(=O)CC1=CC(C(CCCCN)NC(=O)CCCNC(=O)C(N)CCCCN)N(C=O)C1)C(C)O
ON=Cc1ccc(I)cc1
CC(C)Cc1cc(C(C)C)ccc1N(C(=O)NN)c1ccccn1
Cc1cc(S(=O)(=O)NC(C)C2Oc3ccccc3O2)c(Cl)cc1Br
CC(C)c1ccc(NC(=O)NC(C)(CC2CCCCC2)C(=O)NCCCN(C)C)cc1C(C)C
CC=NNc1nc(=O)c(-c2c(C)cccc2OC)n[nH]1
NC1(c2ccco2)CNCC2CCC(C3CCN(C=O)CC3)OC21
O=C(OCCN1CCCCC1)c1ccc(Cl)c(Cl)c1[N+](=O)[O-]
Cc1cc(C(=O)Nc2cc(F)ccc2C(=N)N)n(-c2cc(-c3ccccn3)cc3ccccc23)n1
NC1C=CC(c2ccccn2)CN1
COc1ccc(SCC(=O)O)cc1
CS(=O)(=O)N(CC(=O)Nc1ccc(C2CCN(C=O)CC2)cc1)c1ccc(Cl)cc1Cl
CCCCCOC(=O)NS(=O)(=O)c1sc(-c2ccc(Cn3cnc4cc(CCC)c(N(Cc5ccccc5)C(=O)Cn5cccn5)cc4c3=O)cc2)cc1CC(C)C
Cc1cccc2ncc(C(=O)NCC3Oc4ccccc4O3)cc12
CCOC(=O)CC1(C2(C(C)O)CCC(C)(N(C)C)OC2(O)OC(C)(C)C)C(C(C)(C)C)CC(=O)OC(C(C)C)CCCC2=CCC(OC=O)(O2)C1OC(O)(O)Oc1ccccc1
C=CCN1C(O)CC23c4c5cccc4OC2c2[nH]c4ccc(OC(=O)CCCC)cc4c2CC3C1C5
CCCCN1CCCN(Cc2ccc(-c3cc(CN4CCCCC4O)cs3)cc2)C1=O
CCCN1CCCCC1c1ccc(NC)cc1
CC(=O)NC1C=C(N)OC(C(O)C(O)CO)C1C(=O)O
O=c1[nH]c2ccccc2cc1OCCCCCCN1CCN(c2ccc(Cl)cc2Cl)CC1
COc1ccc(Cl)cc1NC(=S)NC1CCCCC1
CCN(CC)C(=O)Cn1c(=S)[nH]c(-c2ccc([N+](=O)[O-])cc2)c(C(c2ccccc2)N2CCN(C)CC2)c1=O
CC(=O)OCCOCN1C(=O)c2ccccc2S1(=O)=O
CC1(Cc2ccc(Br)cc2)C(=O)N(c2ccc(F)cc2Cl)c2nc(S(=O)(=O)c3ccccc3)cn21
CNc1nc(N(CC#N)c2ccc(Cl)cc2N2CCCC2)nn2ccnc12
Cc1ccc2ncc(-c3cc(-c4noc(C)c4C)cs3)cc2c1
COCCc1nc(-c2noc(C)c2-c2c(C(=O)NCCCN3CCOCC3)ccc(O)c2OC)no1
c1ccc2nc3c(cc2c1)CCCC3NCCCCCCCCCCNc1cc(N2CCOCC2)cc2nonc12
NC1C(C2(Cl)SC=CC2=O)NCCN1C=O
Cc1noc(NS(=O)(=O)c2cc(C(=O)Nc3cc(C(F)(F)F)ccc3F)cs2)c1C
Cn1cnc2c1c(=O)n(CC(=O)Nc1ccc(N3CCOCC3)cc1)c(=O)n2C
CCCCc1nn(CCCC)c(=O)n1Cc1ccc(-c2ccc(S(=O)(=O)NC(=O)C3CC3)cc2)cc1
CCCCN1C(=O)NC(=O)C12CC2c1ccc(C(F)(F)F)cc1
COC(=O)Cc1ccc(Cl)cc1Oc1cc2[nH]ccc2c(-c2ccc(C(F)(F)F)cc2)c1C(=O)NS(=O)(=O)c1ccc(C)cc1
Nc1cc(Cl)cc2c1NC(=O)C(c1cccc3ccccc13)N=C2
Cc1cccc(C)c1NC(=O)N1CCCC1
Cc1cc(=O)n(C2(OC(=O)c3ccc(I)cc3)CCC(COC(=O)c3ccc(Cl)cc3)O2)c(=O)[nH]1
CC1CCCC2(C)CCC34CC(=O)C(C3)CC(C)(C(=O)NC(C)(C)C)C4C12
O=[N+]([O-])c1cccc2c1[SH](CCO)C(S)=N2
Nc1cccc(Cl)c1
Cc1nc(C#N)c(-c2ccccc2)c(-c2ccccc2)c1[N+](=O)[O-]
O=C(O)Cn1nnnc1Sc1nc([N+](=O)[O-])nn1-c1ccccc1
NC1=NCC(CCCS)O1
O=C(O)C1=CCCn2c1nc1c(O)c(CCCCN3CC=CCC3)cc(C(F)(F)F)c12
COc1cc(-c2cc(C(N)=O)c3c(N4CCOC(C)C4)nc(N4CCCCC4)nc3n2)ccc1CO
COC(=O)N(C)C(=O)N1CCCCC1N
Cc1cccc(NC(=O)COC(=O)CN2C(=O)NC(=O)C23CCCC3)c1[N+](=O)[O-]
COc1ccc(-c2cc(-c3cnc(N)s3)n(-c3cccc4ccccc34)n2)cn1
CCN(CC)C1C(C)(OC2C=C(OC)C=CC(C)COC(=O)C(C)=C(C)C(O)=CC(C)(C)CC2)OC(OC)C(C)C1(O)[N+](=O)[O-]
CNc1nc(N(CCc2ccc(OC)c(OC)c2OC)c2ccc(C)cc2O)c2cnc(NC(N)=O)nc2n1
CS(=O)(=O)ON1C(=O)c2ccc(O)cc2C1=O
CCOc1ccc(N2C(=O)CCC2C(=O)O)cc1
CS(=O)(=O)N(CN)N1C(=O)C(Cl)=C(C(=O)NCc2ccccc2)C1=O
Cc1ccc(-c2nc(-c3ccc([N+](=O)[O-])cc3N3CCOCC3)no2)cc1
COc1ccc(-c2n[nH]c(=S)n2N=Cc2ccc(C)cc2)cc1
CC1CCC2C3=CCC4C(CCC5C4(C)CC(C)(C)CC5(O)C(C)(C)C(=O)NC(Cc4ncc[nH]4)C(=O)O)C3CCC2C1
COc1cc(CNS(=O)(=O)c2c(N)cccc2C2Cc3cccc(C#N)c3-n3cnc(CN)c32)cc(-c2cocn2)c1
COc1c(C)oc2c(C3(COc4ccc(C)cc4)CN(C=O)CCN3C=O)cccc12
CCN1Cc2nccc(=O)n2CCC1[N+](=O)[O-]
CCC1(C)C(=O)Nc2c(C)cc(C)cc2C1C
Cc1ccc(OCC(=O)Nc2ccc(-c3ccc4cc5ocnc5c(C)c4c3)cc2)cc1
OCC1COC(Nc2nc(-c3cccc4ccccc34)nc3[nH]ccc23)C1(O)O
O=S(=O)(Nc1ccc(CCNCC(O)COc2ccc(O)cc2)cc1)c1cccc2ccccc12
CC(C)N(C(N)=O)C(=O)COC(=O)CCc1c[nH]c2ccccc12
CC(=O)OCC(C)N(C)C
NC1CC2CN([SH](=O)=O)C(S)C1CN2
Cc1ccc(NC(=O)CCNS(=O)(=O)c2cccc3[nH]c(=O)oc23)c(C)c1
CCC(C)c1ccc(NC(=O)C(CC(=O)O)Cc2ccc(Cl)cc2)cc1
C=CC(C)CCC(C)=CCc1ccc(OC)c(OC)c1OC
CC(C(=O)Nc1c(Cl)cccc1S(=O)(=O)N1CCC(N)CC1)N(C)C
CC1=C(C(=O)OC2CCCC2)C(C)NC(=O)N1
NC1CC(NC(=O)c2ccc(Cl)cc2)C2(CC(=O)NCCC3Oc4ccccc4O3)NC(=O)c3ccccc3OCC2O1
CC1=NC(c2ccccn2)CN1C(=O)Nc1nccs1
NC(=O)c1ccc(C(c2cccc3oncc23)n2ccnc2)cc1
Clc1cc(Cl)c(-c2cc3c(Br)cccc3[nH]2)c2c1CCN=C2
CC(C)CC(NS(=O)(=O)c1cc(Cl)ccc1Cl)C(=O)O
CC1(N)c2c([nH]c3ccccc23)CNC(=O)C1(N)c1ccc(F)cc1
O=c1cc(Oc2cccc3ccccc23)c(Cl)n[nH]1
Cc1cc(-c2cc(C(=O)NCCCc3ccnn3-c3ccccn3)[nH]n2)ccc1F
CC(C)C1NC(=O)C(C)(C(C)O)NC(=O)C2CC(N)CN2C(=O)CNC(=O)CNC(=O)C(CCCNC(=N)N)(Cc2ccccc2)N(C)C(=O)C(Cc2ccc(O)cc2)NC1=O
CCOP1(=S)NC(Cl)c2cc(Cl)ccc2O1
CC(C)Nc1cc(C#N)ccc1N(C)C(=O)c1cccc(N)n1
COc1cccc2c1[nH]c1cc(C(C)C(C)C)ccc12
CNC(CCCCNC(=O)NC12CC3CC(CC(C3)C1)C2)C1CC(C(=O)NCCc2ccccc2)N(C=O)C1
CC1=NN(C=O)C(N=Nc2ccc(S(=O)(=O)N(CC(C)C)C(N)=O)cc2)(c2ccc(C)cc2)O1
COc1ccc(Cc2ncc(N)n3nnnc23)cc1
COc1ccc(-c2cc3cc(C(=O)C=Cc4ccccn4)oc3c(C)c2O)cc1
COc1ccc(-c2csc3c(Nc4ccc(C)cc4)nc(C(C)=O)c(C)c23)cc1
COc1c(C2(N)NC3(CCNCC3)C(=O)N2c2ccccc2)[nH]c2c(N)cc(C)cc12
O=C(O)c1ccc(NC(=O)C2(C(=O)Nc3ccc(N(C4=NCCCS4)c4ccccc4)cc3)CCC2)cc1
CCCCCCS(=O)(=O)CCCCCC(=O)OCC(Cl)Cl
CN(C)c1ccc(CNC(=O)c2cc([N+](=O)[O-])ccc2S(C)(=O)=O)cc1
O=C(O)COc1sc(Br)c(C(=O)O)c1-c1cccc2scnc12
c1csc(C(c2cccc3ccsc23)n2cncn2)c1
COc1ccc(-c2ccccc2)c2c(=O)ccoc12
COc1ccc(NC(=O)CCN2C3=CC4=C(C=C3C4)c3ccccc3S2(=O)=O)cc1
CNC(=O)c1ccc2[nH]ccc2c1CCN1CCN(C2Oc3ccccc3O2)CC1
Cc1ccc(C(O)c2ncc(-c3ccc(-c4ccc(C(=O)O)cc4)cc3)s2)cn1
O=C1CCOc2cc(-c3ccccc3)c(OCc3ccccc3)cc21
CCN(C(N)=O)c1nc2cc(-c3cc[nH]n3)cc(-c3nccnc3N3CCC(CO)C3)c2s1
COc1ccc(N2C(=O)CC(N)C2=O)c(Cl)c1
CC(NC(=O)CN(CCN1CCOCC1)C(=O)C(Cc1ccccc1)NC(=O)OCc1ccccc1)C(=O)O
O=C1NC(=O)C2(CC(=O)N(Cc3ccc(Br)cc3F)C2=O)c2ccccc21
O=C(O)CCNC(=O)c1ccc(Cc2ccccc2)cc1-c1ccccc1
COc1ccc(C=Cc2ncc([N+](=O)[O-])n2C)cc1OC
N=C(c1ccc(Oc2cccc3ccccc23)cn1)N(O)c1ccc(F)cc1
COc1cc2c(oc1=O)C(=O)C1=C(C=C(C)OC1C=CCO)C2=O
C=CC(C)CC12OC(O)C3(O)C(C)(C(C)C=C)C(C1=O)C(COC1CCCC1)=C1C(=O)c4ccccc4OC123
O=C(NS(=O)(=O)OCC1(O)COC(n2cnc3c(=O)nc[nH]c32)C1)c1ccc(O)cc1
CCCN(CCC)C1=CC(=O)C2N1CCCC2(C(=O)O)C(C)C
CCN(CC)CCNCc1nc2ccccc2cc1-c1ccc(Cl)cc1
CC(C)n1cnc2c(=O)oc3ccccc3c21
Cn1ccc(C2CN(C=O)CCN2c2ccc(Cl)c(Cl)c2)n1
CCCCC(C)(C)c1cc(O)cc(O)c1C(C)CC
CC(C)C(NC(=O)OCc1ccccc1)C(=O)NC(Cc1ccc(O)cc1)c1cccc2nc(C=O)sc12
O=C(Cn1c(=O)oc2c(F)cccc21)NC1Cc2ccccc2CC1Cc1ccc(C(=O)O)cn1
O=C(O)C(O)=CC(=O)c1cc(O)ccc1Br
CCCCN(CCCC)CC(O)c1cc(C(F)(F)F)c2ccc(C(F)(F)F)nc2c1
Cc1ccc(OCC(=O)O)c(Cc2ccc(NC(=N)N)cc2)c1C
Cn1ncc2c1CC(S)(c1ccc(Br)cc1)N([SH](=O)=O)C2
NC1(c2ccc(F)cc2)c2cc(N3CCN(CCC(F)(F)F)CC3)ccc2NS1(=O)=O
Cc1ccc(S(=O)(=O)N2CCC(C(=O)NCCc3ccccc3)CC2)cc1
CCCN(c1ncc(C)c(-c2ccc(Cl)cc2OC)n1)c1cccc2ccccc12
CCc1ccc(NC(=O)CN2CCN(C3CCCCC3)CC2)cc1
COC(=O)N1Cc2ccc(C(CSc3cc[n+]([O-])c4ccccc34)NC(=O)CCCC(C)C)cc2CC1OC
O=C(O)C1CCCCC1(O)O
COC1(OC2CCC(OC3OCC(O)C(CO)C3O)(C(=O)O)C(O)(SC3(NC(C)=O)OC(O)CC(O)C3C(=O)O)O2)CC(O)C(O)(CO)CO1
Cc1cc(CN2C(=O)NC(=O)C2c2ccc(-c3ccccc3)cc2)[nH]n1
N#Cc1cc2c(Nc3ccc(F)cc3Cl)ccnc2c(NCCCNC(=O)C(F)(F)F)n1
COC(=O)CCCc1ccc(CNC(=O)c2c(C)ccc3cnc(N4CCCC(C)C4)nc23)cc1
C[N+]1(Cc2cccc(Cl)c2Cl)C2CCCC1C(CC(c1ccccc1)c1ccccc1)C2
CN(C)Cc1ncc(C(=O)c2ccco2)n1-c1ccc(F)cc1
N#Cc1cc(-c2cccs2)cnc1Oc1ccc(F)cc1
COc1ccc(C(=O)Cn2nc3c(cc2=O)CNCC3(N)OC(=O)c2ccccc2)cc1
O=c1ccoc2c(C=Cc3ccccc3)cccc12
CCC(=O)N(c1ccccc1)C1(COC(C)=O)CCC(N)(CCn2nnc(-c3ccc(O)cc3)n2)CN1
O=C(Nc1c(O)cccc1-c1ccccc1)c1ccc(-c2ccccc2)cc1O
Cc1ccc(C(=O)NC(=Cc2ccco2)C(=O)NCc2ccccn2)cc1
CSC1=NC(=Nc2ccccc2)C(c2ccc(-c3ccccc3)cc2)C(=O)N1
Cc1cc(C(=O)Nc2ccc(S(=O)(=O)N3CCCC3)cc2)on1
O=c1n(-c2ccn(-c3ccc(F)cc3)n2)nnn1-c1c(Cl)cccc1Cl
O=C(Nc1ccc(Br)cc1)c1nc(C(F)(F)F)c(-c2cccs2)s1
O=C(O)c1ccc(-c2ccc(CCc3ncc(Cc4ccccc4)[nH]3)cc2)cc1
Cc1nc(NC=O)nc(C(C)C)c1C
OCC1CCNCC1(O)O
Cc1nc(C2CN(C=O)CCN2c2ccc(F)cc2)c(-c2ccc(C(F)(F)F)cc2C(F)(F)F)s1
O=C1CCC=CC(NS(=O)(=O)c2ccc(Oc3ccc(Cl)cc3)cc2)N1O
C=CCC(C)(O)C12Cc3cccc4c3C3(CC(O)N1CC1CC1)C(CCCC32O)O4
N#Cc1c(Nc2ccccc2)nc(SCC(=O)Nc2cc(F)cc(Cl)c2)nc1-c1ccc(I)cc1
CC(Oc1ccccc1)C(=O)NCC1CN(C=O)c2ccccc21
COC(=O)Cc1cccc(C(=O)c2cc(-c3ccccc3)cs2)c1O
COC(=O)C(Cc1ccccc1)NC(=O)C(Cc1ccccc1)NC(=O)NC(Cc1ccccc1)C(=O)O
Cc1cccc2cc(C(C)C(=O)Nc3ccccn3)ccc12
O=CN1CCC(c2ccc(OCc3ccc(F)cc3)c(Cl)c2)C1
Cc1cc(Cl)ccc1NC(=O)C[SH]1c2nccc(N)c2-c2nc(S)[nH]c(=O)c21
CC(=O)OC1OC2CCC=CCC(C)C=CCC(O)CC1OC(=O)C2=C(C)COC(N)=O
COc1cc(F)ccc1-c1cc(CN(C)Cc2nc(C)cc(C)n2)n(-c2ccccc2)n1
CCOc1ccc(OC)cc1
O=C(C(=Cc1cc(O)cc(Oc2ccc(Br)cc2)c1)S(=O)Cc1ccc(Br)cc1)c1ccc(Br)cc1
CS(=O)(=O)c1ncc(C(=O)Nc2ccc(Cl)cc2)cc1Cl
NCc1cc2nonc2c2c1[nH]c1c(=O)[nH]c(N3CCC(N)(N)CC3)nc12
CCOC(=O)c1cc(CSc2ccccn2)c2occ(OC)c2c1OC
COc1cc(OC)c(Sc2c[nH]c3cccc(-c4ccn(C)n4)c23)c(OC)c1
CCCS(=O)(=O)N1CCN(c2ccc(C(=O)C(C)(O)c3cccc4[nH]cnc34)cc2F)CC1
CCc1cc(OC)cc(C2(c3c(O)cccc3Cl)CCC=CC2=O)c1OC
CN(CCC#N)C(=O)C(=O)c1c[nH]c2ccccc12
O=CNc1nc(-c2ccccn2)c([N+](=O)[O-])s1
O=C1C=CCCC1c1ccc(-c2ccc3occc(=O)c3c2)cc1
NC(=O)N1CCN(C2(NC(=O)CCCc3ccc(Cl)cc3)CCN(C(=O)N3CCCC3)CC2)CC1N
CC(C)C(O)c1ccc(-c2ccccc2)cc1
C=CC(C)Cc1oc2cc(O)cc(O)c2c1-c1cc2c(c(OC3(O)OC(O)CCC3(O)CO)c1)C(=O)CCO2
COc1cc(CCNC(=O)CSc2ccnc(N3CC(OC)C(Oc4ccccc4)C3)n2)cc(OC)c1
O=CN1Cc2c(I)cc(C(=O)O)c(C=Cc3cccnc3Cl)c2C(I)(OCC(=O)O)C1
COc1ccc(C(N)c2ccnc3ccc(C)cc23)cc1
COc1ccc(N2CCN(CCCCCNC(=O)c3ccc(-c4ccccc4)cc3)CC2)cc1
COc1ccc(C)cc1C1(n2cccn2)CCN(C=O)CC1
COc1c(C#N)c2c(c(OC)c1OC)C(CNC(=O)c1cc3ccccc3s1)(OC)N1CC3Cc4cc(N)ccc4C(N3)C1C2
CCOC(=O)C1(O)CC2CCCC2(C)C2C(C)NC3=CC(=O)CCC3C21
CCCCC(CC)COC(=O)CNC(=O)C(CSCC(=O)NC(c1ccccc1)(c1ccccc1)c1ccccc1)NC(=O)CNC(=O)CCCC(N)C(=O)O
CCOC(=O)c1ccc(CC)c2c(=O)cc[nH]c12
Nc1ncnc2c1ncn2C1(O)OC(CSC2CCCN2)CC1OCCCC(=O)O
CC(=NNC(N)=S)c1ccc(C(F)(F)F)cc1
CCCN(C12C(=O)C(=C3Nc4ccccc4S(=O)(=O)N3)C(=O)NC1C1CC2C(C)(N)C1)S(C)(=O)=O
Cc1ccc(NS(=O)(=O)c2ccc(Cl)c(Cl)c2)cn1
Cc1ccc(NC(=O)C(C)NC(=O)C(C)NC(=O)C(C)NC(=O)CC(C)C)cn1
C=C(C)C1(C)c2c(n3c4c(c5c(c(C)c24)C2=C(O)C(C)(C(C)C=CC=C(CC)C(=O)O)OC(CO)C2C5)C(=O)C3)C2C3CC(C)CCC3CCC21
COc1ccc(CNC(=O)C(NC(=O)C2CC2)C(C)C)cc1
CC(=O)Nc1ccc(S(=O)(=O)Nc2nocc2C)cc1
NS(=O)(=O)c1nccn1C(Cc1ccccc1)C(=O)NC1(NC(=O)c2ccccn2)Cc2ccccc2C1
CC(N)C(=O)NC(CS)C(=O)NC(C)C(=O)O
CN1CCN(Cc2cccc(O)c2CO)CC1
COc1ccc(NC(=O)CCSc2ccc(Br)cc2)cc1
CCCOc1ccc(N2CCC2Oc2ccc(C(C)NC(=O)CC(C)NC(C)=O)cc2)cc1
CCN(CC)CCC(c1ccccc1)c1cccs1
CCOCc1cnc2n1C(c1ccc(F)cc1)C(c1ccccc1)S2
Nc1ccc(NC(=O)c2ccc(-c3ccc(C(=O)NCc4ccccn4)cc3)cc2)cc1
CC(=O)OC(C)C12C(CC(C(=O)O)C1C=O)CC1C3C(C)=CC1(C(C)C)CC32
O=C(CCc1ccc2[nH]ccc2c1Cl)Nc1cnccn1
[C-]#[N+]C12CCC3(C)C4CCC=CC4CCC3C1CC(C(C)C)C(C)=C2C
COc1ccc(C2C=NN(c3nc(-c4ccc(Br)cc4)c(-c4c(C)cccc4C)s3)C2)cc1
CN(C)Cc1ccc(-c2nc(Cc3ccccc3)no2)cc1
COc1ccc(CC(C)N)cc1CN(C)C(=O)C(CC(C)C)NCC(O)c1ccc(C(F)(F)F)cc1
CNC(=O)c1cc2[nH]c(-c3ccccc3)c(N)c2s1
CCOC(=O)C1(NC(=O)c2cccc(OC)c2OC)CCc2sccc21
Cc1cc2cc(CC(=O)O)sc2cc1Cl
Cc1ccc(N(C(=O)c2cccs2)C(C(=O)NC2CCCCC2)c2ccccn2)c(C)c1
CC(=NOCCC#N)c1nnc(N(C)C(N)=O)s1
COc1ccc(NCc2nc(-c3ccccn3)c(C3(Cl)Oc4ccccc4O3)[nH]2)c(OC)c1
CCOC(=O)c1nocc1C=Cc1ccc(Br)cc1
Nc1cc2cc3c(=O)[nH]c(=O)nc-3[nH]c2cc1N
O=C(O)Cc1cccc([N+](=O)[O-])c1O
C=CCOC(=O)C1(C#N)CCC(N)(CC(c2ccccc2)c2ccccc2)CN1
CCC#CC1(c2ncccn2)OC(=O)Nc2cccc(I)c21
CCCCc1nn(-c2ccc(C(F)(F)F)cc2)c(=O)n1Cc1ccc(-c2ccc(S(=O)(=O)NC(=O)C(C)C)cc2)cc1
C=CC1CCC(C(=O)NC(C(C)Cl)C2OC(O)CC(O)C2(O)SC)CN1
C=C1C(=O)Nc2ccc(C(=O)O)c(N3CCN(c4c(C(=O)O)cnc5c4c(=O)cc(F)n5CC)CC3)c21
CCOc1ccc(-c2nc(CN(Cc3ccc(OC)cc3)C(=O)c3cc(OC)cc(OC)c3)no2)cc1
CC(C)CC(NC(=O)CCc1ccccc1)C1CC(C(=O)NC(CC(=O)O)C(=O)NC(CO)C(=O)NC(C(N)=O)C(C)O)N(C=O)C1
COC(=O)c1cc(O)c(Cl)c(CCC(=O)Nc2ccccn2)c1O
O=S(=O)(c1ccc(Cl)cc1)N1CCN(CC2Oc3ccccc3O2)CC1
O=C(Nc1ccc(Cl)cc1)c1ccc(O)cc1
COc1ccc(C2CC3CNC(c4ccc(OC)cc4)C(OC(C)=O)(C2)C3=NO)cc1
COc1ccc(OC)c(CN2C(=O)c3cccnc3C2=O)c1
COc1ccc(CCNC(=O)CNC(=O)C23CC4CC(CC(C4)C2)C3)cc1
COc1ccc(NC(=O)Nc2c(C)ccc3c2OC(C)CC(C)CCOCCC(N)NC3=O)cc1
COc1ccc2nccc(S(=O)(=O)c3ccc(NC(=O)c4ccc(Br)cc4)cc3)c2c1F
COC1C=CCCC(C)(C)C(C)(OC(C)=O)C(OC(C)=O)=C(C)C(=O)OC2CC(OCC2OC(C)=O)C(OC(C)=O)C(C)C1
CC1CC2=CN3CC(c4ccc(F)cc4)N=C3N=C2C(C)(C)N1O
CC(Cc1ccccc1)NC(=O)c1ccc(Cl)cc1
Nc1c2c(=O)[nH]c(O)nc2nn1S(=O)(=O)c1ccccc1
CC(OC(=O)CCCc1cc2ccccc2[nH]1)C(=O)Nc1ccc(Cl)cc1
c1ccc(-c2ccn(-c3ccccn3)n2)nc1
COc1cccc2c1S(=O)(=O)Cc1c(C(=O)N3CCOCC3)nn(-c3ccc(Cn4c(=O)[nH]oc4=O)cc3)c1-2
CCC(C)C(NC(=O)OCc1ccccc1)C(=O)NCC1CC(C2CC(C)N(C(=O)C(N)=O)C2)N(C=O)C1
CN(C)CC(C)(C(=O)NO)S(=O)(=O)c1ccc(OCc2ccccn2)cc1
Cc1cccc(S(=O)(=O)N2CCOCC2)c1NC(=O)CCc1cccc2[nH]cnc(=O)c12
CCOc1ccc(C(=O)NC2(c3nc(C)c(C)o3)CCN(C=O)CC2)cc1
c1ccc(C(c2ccccc2)N2C3CCCC2CC3)cc1
NC(=S)Nc1nc2ccccc2n1CC(O)c1ccccc1
COc1cc(N)cc2c1[nH]c1ccccc12
Cc1n[nH]c2nc3c(c(O)c12)CCOC1(C)CCC=C31
Cc1cccc(S(=O)(=O)N2CCCC2)c1C1C(C2COC=CO2)N(C=O)CCN1C=O
Cc1c(N)c(=O)n(-c2ccccc2)n1C(N)=CC(=O)c1ccc(Cl)cc1
CC1(C(O)c2cc(Cl)cs2)CCC2=Cc3c(cnn3-c3ccc(F)cc3)CC2C1
NC(=O)N(c1ccc(Br)cc1)S(=O)(=O)c1ccc(OCCCN2CCCCC2)cc1
C#CCn1c(=O)cc(C#N)n(C2(O)OCCC2(F)CO)c1=O
CC1NC(=O)c2ccccc2OCCCC(C)(N)C(N)OCC1CN(C)CC1CCCCC1
CCOC(=O)C(C)C1=C(C(=O)OCC(C)OC(=O)C2=C(CC(=O)OC)NC=C(C)C2)CC=CN1
Cn1ccc(C2c3nncn3CCN2c2ccc(NS(C)(=O)=O)cn2)n1
COc1cccc(Cn2nncc2CCCNc2c(Nc3cc(Cl)cc(C(F)(F)F)c3)c(=O)c2=O)c1OCCF
CCCC1(C(O)CC=CC2CCC(=O)C2(O)CC#CCCCCC(=O)O)CCC1
O=c1c(Br)c(-c2ccc(Br)cc2)oc2cccc(Br)c12
COc1ccc(C(c2ccccn2)N2CCC3(CC2)OCc2cccnc23)cc1
Cc1cccc2oc(-c3ccc(NC(=O)COc4ccccc4)cc3)nc12
COc1ccc(O)cc1C=CC1(OC(=O)c2cc(O)ccc2OC)CCN(C=O)CC1
N=C(N)c1ccc(CC(NS(=O)(=O)c2ccc(Cl)c3ccsc23)C2CN(C=O)CCN2c2ccc(CN)cc2)cc1
CCCCCCN1C(=O)CNCC1Cc1cc2ccccc2[nH]1
CCOC1CCN([SH](=O)=O)C(S)C1
COc1cc(C=C2CCN(Cc3cccnc3OC)C(c3ccc(OC(F)(F)F)cc3)C2c2ccc(OC(F)(F)F)cc2)cc(OC)c1
CCOC(=O)c1ccc2c(OCc3ccccc3)c(C)c(=O)oc2c1
COc1ccc(CN2CC(O)C(O)(Cc3ccccc3)C(Cc3ccccc3)N(Cc3ccc(C(=O)Nc4ccccn4)cc3)C2=O)cc1OC
Nc1cccc2c1C(=O)NC2=O
O=c1[nH]cc(C=CBr)c(=O)n1C1OCC(O)C1CO
O=S(=O)(CCN1CCOCC1)Cc1ccc(Cl)cc1
Cc1n[nH]c(=S)n1N=Cc1ccc(Cl)cc1Cl
Cc1cc(NCc2ccccn2)ccc1Cl
Cc1nc(C)c2c(n1)N(C=O)C(=S)C(c1ccccc1)=NN2C
Cc1ccc(OCc2nnc(SCc3sc(NC=O)nc3-c3ccccc3)n2C)cc1
CCn1ccnc1-c1cc(C#Cc2ccc(N3CCCCC3)cc2)cc2cccnc12
Cc1ccc(N2CCN(c3ccc(C=NO)cn3)CC2)cc1
Cc1ncc(C#Cc2ccc(N3CCCCC3O)cn2)s1
O=S(=O)(c1ccccc1)N(CCO)CC(F)(F)F
CCNS(=O)(=O)c1ccc2sc(N3CCOCC3)nc2c1C
COc1c(C=NO)cccc1OC(C)c1cnnn1CC1CC(O)OC(O)(OC2(O)CCC(N)C(N)(O)C2)C1N
CC(=O)OCC1SC2(C(=O)O)CC(=O)N2C=C1NC(=O)C(NC(=O)C(C)c1ccccc1)c1ccco1
CC(O)(C#CC1COc2cc(C#N)ccc2-c2nc(C(N)=O)sc21)c1ccccn1
NC1(c2ccccc2)CCCC(NC(=O)c2cccc3[nH]nc(-c4ccccn4)c23)N1
Cc1ccc(-c2ccc(-c3ccnc4nc(N5CCOC(C(=O)NC6CC6)C5)sc34)cc2)cc1
COC(=O)C(CCCCN)NC(=O)c1ccc(N)cc1N
NC(CCCCCOc1ccccc1)n1c(O)nccc1=O
COC(=O)C(=O)c1[nH]c(C)c(C)c1C(=O)C(C)Oc1c(C)cccc1C
CC(C)c1cc(-c2ccccc2)ccc1C1(C)C(=O)OC(C(C)C)OC1=O
OC(CN1CC=CC(c2ccccc2)C1)c1ccc(OCc2ccccc2)cc1
O=C(COc1ccc(-c2cccc3ocnc23)cc1)Nc1ccc(S(=O)(=O)N2CCOCC2)cc1
CCCCCCCCCCC(O)CO
O=Cc1ccc(S)nc1S
COc1ccc(-c2cc(C)c3[nH]c4c(N)cccc4n3c2=O)cc1
COc1cccc(OC)c1CCNC(=O)CSc1nnc2ccc(-c3ccccn3)nn12
Cc1ccc(Cn2ncc3c(OCc4ccc(-c5cccc(C)c5C)cc4)cccc32)nc1
Cc1c(N)n(C)c2nc3c(c(=O)n(CCCN4CCN(c5ccccc5)CC4)c(=O)n3C)n12
N#CC1(NC(=O)c2cc(F)cc(-n3cccn3)c2)Cc2ccccc2C1
CNC1=NN(C)C(C#N)(c2ccc(C#N)cc2)C1
Cc1ccc2c(-c3ccccc3)c(Nc3ccc([N+](=O)[O-])cc3)cnc2c1
CN(C)CCN=Nc1c([N+](=O)[O-])cccc1S(=O)(=O)NC(=O)c1c(N)cccc1[N+](=O)[O-]
O=C(CF)NCc1cc(=O)c2cc(C(=O)O)cc(Br)c2o1
NCc1ccc(-c2ccco2)cc1
CN1CCN(c2ccc(-c3cnc4ccc(Cl)cn34)cc2)CC1
COCc1cc(CNc2c(N3CCCC3)c(=O)c2=O)co1
Cc1ccc2c(c1CC(C)C)CC1(N)CC2CC(O)N1
Cc1sc(N=CCc2ccccc2)nc1-c1cccs1
Fc1ccc(Nc2nc(NCCN3CCCCC3)c3ccccc3n2)cc1
O=C1Nc2c(cccc2S(=O)(=O)N2CCOCC2)C1=NCc1ccc(F)cc1
O=S(=O)(NCC1Oc2ccccc2O1)c1ccc(-n2cnnn2)cc1Cl
N#Cc1ccc(C#N)c([N+](=O)[O-])c1
CCC1CC(C)C(CC)c2cc3c(SC)cccc3cc21
NC(=O)n1nc(Cc2ccccc2)nc1SCc1ccc(F)cc1
CN1C2CC(c3ccc(Cl)cc3)CC1C(COC(c1ccc(F)cc1)c1ccc(F)cc1)C2
CCC1=NN=C(N[SH](=O)=O)[SH]1c1ccc(NC(=O)C[SH]2C(S)=Nc3ccccc32)cc1
COc1ccc(N2CNC(=O)c3c(Cc4ccccc4)cccc32)cc1
CN(C)c1c(NC(=O)Cc2cccc3ccccc23)cccc1S(=O)(=O)N1CCOCC1
N=c1[nH]snc1N(CC1Oc2ccccc2O1)C(c1ccccc1)c1ncc[nH]1
O=C(CCCOc1ccccc1)NCCCNc1ccc2cc3c(nc2c1)CCCC3
Cc1ccc(-c2c3c(cc4[nH]c5s[nH]c(=O)c5c(=O)c24)C3)c(C(=O)NC2CCCN2C2CC2)c1
CCc1noc(C)c1C1CN(C=O)CC(N)(c2nn(C)c(C)c2C)N1
Cc1ccc(OCC(=O)OCC(=O)NC(C)c2cccc3ccccc23)cc1
c1cc(-c2ccc(Nc3ccnc(NC4CCCC4)n3)cc2)c2ncsc2c1
Cc1nn(-c2ccc(NC(=O)c3ccccn3)cc2)cc1N
N#CCNC(=O)C1(NC(=O)c2ccc(S(=O)(=O)c3ccccc3)cc2)CCCCC1
NC1(c2ccccc2)CCC(COc2cccc3c(=O)oc4ccccc4c23)N1
COc1cccc(OCc2ccc(Cl)cc2)c1-c1ncc(CCNC(=O)c2cccc(N3CCCCC3)c2C(F)(F)F)s1
CCOc1ccc(C(=O)Cn2nnnc2-c2cccs2)cc1
CN(C(=O)c1ccccc1)c1cc(CC(=O)O)cc2cc3n(c12)CCCCC3
COC(=O)C(C)OCOCCCCCCCCC1CCCNC1
NC(=O)c1cccc[n+]1CCCC[n+]1ccccc1C=NO
COC1CNC2Cc3ccccc3C13CCCC(N)(C1CCCO1)C23
Cc1nc2ncnn2c(C)c1C=Cc1ccc(Br)cc1
Cc1cc(C2COC3(CCN(C=O)CC3)CN2Cc2ccccn2)co1
CC(=O)Nc1ccc(OCC(O)COc2ccc(C(=O)NC3c4ccccc4-c4ccccc43)cc2)cc1
COc1cc(CC(CC(=O)c2cccc3ccccc23)OC)cc(OC)c1
Cc1nn(C)c(C)c1NC(=O)c1ccc(S(=O)(=O)N2CCCCC2)cc1
O=[SH](=O)NC1=NC=C[SH]1C1CN(c2nccc3ccccc23)CCO1
Nc1ncc(-c2ccc(F)cc2-c2ccc(S(=O)(=O)NC3CC3)cc2)cn1
Nc1nccnc1-c1cccc(F)c1-c1ccc(S(=O)(=O)NC2CCC(=O)O2)cc1
CC(C)CC(NC(=O)C(=O)Nc1ccc(Cl)cc1)C(=O)NC(C(C)C)C1OC(=O)N(C=O)C1(C)CCC(=O)O
CSc1nc(=O)c(C(Cc2ccccc2)N2CCN(c3nc4ccccc4s3)CC2)c(-c2ccccc2)[nH]1
Cc1cc(C)cc(N2CCCCC2N2CCCCC2=O)c1
COc1ccc(C(=O)C(NCc2ccc(F)cc2)C(O)(c2ccccc2)c2ccccc2)cc1
COc1ccc(S(=O)(=O)C2(C(C(=O)NO)C(C)CS(=O)(=O)c3ccccc3)CC2)cc1
COc1ccc(-c2cnc3n(COCCO)c4[nH]cnc4c(=O)n23)cc1
COc1cc([NH3+])cc2c1C1(C=C2O)CC[NH+](C)C(OC)C1
C=NNC1=NC(=C(c2ccccc2)c2ccc([N+](=O)[O-])cc2)C(=O)N1
O=C(O)c1ccc(-c2ccc(CCC#CI)cc2)cc1
CCOc1ccc(-n2ncc(-c3ccccn3)c2C(=O)NCc2ccc(C)cc2)cc1
CCS(=O)(=O)N1CCN(Cc2nn(-c3ccc(C)cc3)c(=S)[nH]2)CC1
Cc1nc(=O)c(-c2ccccc2)c(-c2ccccn2)[nH]1
CC1CC1C(=O)O
Cn1c(N)c(C(=O)COC(=O)c2cnc3c(C4CC4)cccc3c2Cc2ccc(F)cc2)c(=O)n(C)c1=O
CC1CCC2CC(=O)OC3OC4(C)CCC1(CCc1ccc(Oc5ccccc5)cc1)C23OO4
CC1NCC(N)CC1N
Cc1ccc(-c2nc(CN(C(=O)c3ccco3)C(C)C)no2)cc1
CNS(=O)(=O)Cc1ccc(C(c2ccccc2)N2CCN(C3CCCCC3)CC2)cc1
CCNC(=O)c1noc(NC(=O)c2cccc3cccc(CN4CCN(C)CC4)c23)c1-c1c(O)ccc(I)c1O
CC(C)(C)OC(=O)N1CCC(c2cc(C3(CCOC(F)(F)F)CCN(C=O)CC3)n(-c3ccc(Cl)cc3)n2)CC1
CC1(Cn2cncn2)COC(CC(O)(c2ccccc2)C2CCCCC2)O1
CC(=O)N1CC(C)(C)Cc2scc(C3CC3)c21
O=C(NC1CCC(Oc2ncnc3[nH]ncc23)CC1)c1ccc(O)nc1O
CC(C)CC1(N)NC(=O)C(Cc2ncc[nH]2)NC(=O)c2cccc(CC(N)=O)c2SSC(C(N)=O)CNC(=O)CNC1=O
CC(=O)c1c(C)cc(NC(=O)c2cccs2)c2ccn(CC(=O)N3CCC(C)CC3)c12
O=c1[nH]c2cc([N+](=O)[O-])cc3c2nc1C(C(=NO)c1ccccc1)=NO3
COc1ccc(C=CC(=O)c2ccc(Br)cc2)c(OC)c1
CCCCCC(=O)c1ccc(OCCCN2CCN(C=O)CC2c2ccccn2)cc1
NC1NC(=O)c2c(C(=O)NC3CCCC3)cccc21
CC1CC2(C)C(C(=O)NC34CC5CC(CC(C5)C3)C4)CCC2C2CN=C3CC(=O)CCC3C12
O=C1CCCC2=C1CC(c1ccccc1)(c1ccccc1)C(=O)N2
CC1CN(c2nc(OCc3cccc(F)c3Cl)c3ncnc(N)c3n2)CCN1
CC(C)OC(C(=O)Nc1c(C(F)(F)F)cccc1C(F)(F)F)c1ccccc1
Cc1c(NC=O)noc1C1CCN([SH](=O)=O)C1S
COc1cc(=O)cc2c(c1OC)-c1c(OC)cc(SC)cc1C(NC(C)=O)CC2
COc1ccc(C(CC(=O)Nc2cc(-c3ccccc3)cs2)C(=O)O)cc1
O=[N+]([O-])c1ccc(-c2nc(-c3cccs3)no2)cc1
NC(=O)c1cccc2[nH]c(-c3ccc(Oc4ccccc4)cc3I)nc12
Cc1ccc(C(c2cc(C)c[nH]2)c2c(C)[nH][nH]c2=O)cc1
CN(C)S(=O)(=O)c1ccc(-c2cnc([SH](=O)=O)nc2C(=O)N2CC(N3CCOCC3)N(C=O)CC2(S)c2ccccc2)cc1
Nc1nc(P(=O)(O)OCCCCCCCCCCC(=O)NC(Cc2nccn2Cc2ccccc2)C(=O)O)nc2c1ncn2C1(O)CC(O)CS1
CCC(CO)n1c(NCc2ccccc2)nc2cnc(NC(C)C)nc21
CC1CCC(C)C2(C)CC(=O)C3(OC(O)CC3C)C12
CCC(=O)N1CCc2cc(S(=O)(=O)NCCc3ccc(OC)cc3)ccc21
Cc1ccc(OCC(O)CSc2nnc(-c3ccccn3)n2C)c(C)c1
COc1ccc(C(=O)OCC2CN(C=O)CCO2)cc1
N=C(N)N(CCc1cccc(Cl)c1Cl)C(=O)CCNC(=O)C(CCCCN)NS(=O)(=O)c1cccc2ccccc12
O=C(O)c1cc(O)cc(O)c1O
COc1cc(OC)c(C(=O)c2ccc(OCCCC(=O)c3cc(OC)cc(OC)c3OC)cc2)c(OC)c1
c1ccc(-c2ccc(-c3ncc(CNCc4ccco4)s3)cc2)cc1
COc1ccc(O)c(-c2ccc3occc(=O)c3c2O)c1O
CCOC(=O)C1(N(NC(N)=O)C(=O)c2ccccc2)C(C)C1C
CC1C2=C(CC(C)(C)CC2=O)N(c2ccc(S(N)(=O)=O)cc2)C2=C1C(=O)CC(C)C2c1ccc(F)cc1F
Nc1cncc(-c2ccc(F)cc2-c2ccc(S(=O)(=O)N3CCC(CO)CC3)cc2)n1
O=CN1CC(n2nncc2C2CC2)C(c2ccc(Br)cc2)C(O)(C2CCCO2)C1
Cc1ccc(-c2c3cc(Cl)cnc3nc3c(=O)nc(C)[nH]c23)cc1
COc1cccc2ccc(C3(C)CCN(C=O)CC3)cc12
CC1CC2CCCC(C)(O)C2C23CC(=O)CC2(C)CCC1C3
Cc1ccc(NC(=O)C(Cc2ccccc2)NC(=O)CNS(=O)(=O)c2cccc3nsnc23)cc1
COc1cc(N)c2ncccc2c1-c1ccccc1
CCCCCc1ccc(-c2c3ccoc3nc(=O)n2C2CC(CO)C(O)O2)cc1
COc1ccc(C(CNC(=O)c2ccc(S(=O)(=O)N3CCCCC3)cc2)N2CCCCC2)cc1
CC(C=CC1=CC(C)CCC1(C)C)=CC=CC(C)=CC(=O)O
CCN=c1sc(C)nn1-c1cn(CC)c(=N)s1
CC(Nc1ccc(-n2cncn2)cn1)c1ccccc1
CC1CC(C)C2C3OC3CCC3C(COC(=O)C4(C)OC4C)C3(C)C=C(OC(=O)CC3(C)CO3)C(=O)C12
Cc1ccc(NC(=O)c2cc(OC3CCCCN3)c3ccoc3c2)cc1C
CCN(CC)Cn1[nH]c(C)c(C(=O)c2ccc(C)cc2)c1=O
COc1cc(O)c(Cl)c(Cl)c1
O=CN1CCN(S(=O)(=O)c2ccc(Cl)cc2)C(C2CCCCO2)C1
O=C(O)c1sc2cc(O)ccc2c1Cn1ccnc1
CCCCNc1ncc(O)nc1O
CC(c1ccc(F)cc1)N(O)C(N)=O
COc1ccc(OCC(=O)NC2c3nn(C(C)(C)C)cc3CS2(=O)=O)cc1
N#Cc1ccc(Cn2ccc(C(=O)O)c2-c2ccc(Br)cc2)cc1
CN(C(=O)C(Cc1ccc(F)c(F)c1)NC(=O)c1ccc(-c2ccccn2)cc1)C1CCC(N2CCCC2)CC1
Cc1nc2c(C)c(NC(C)c3ccccc3)nn2cc1-c1ccccc1
O=C(O)CCCCCS(=O)(=O)Nc1ccc(Nc2c3ccccc3nc3ccccc23)cc1
NC1=NCC(CCOc2cc(Cl)ccc2Cl)O1
CCOC(=O)C1NC(=O)NC(C2Oc3ccccc3O2)=C1C
CN(CCc1ccccc1)C1(N2CCCC2)CCc2ccccc2C1
NC(=O)C(N)=NO
CC(Cc1noc(-c2ccc(Cl)cc2)c1C)=NOC(=O)Nc1ccc(Br)cc1
CNc1ncc(C2CN3CCN=C3S2)cn1
CC(C)c1nc2c(n1-c1ccc(F)cc1)C(N)(CN(C)C)CNC2=O
CS(=O)(=O)NC(=O)c1cc(-c2ccc(CNCCc3ccccc3)cc2)ccc1Cl
NC(=O)CNC(=O)c1ccc2sccc2c1Cl
CC(=O)c1ccc(NC(=O)N2CCCC3(CCN(C=O)C(c4ccccc4)C3)C2)cc1
Cc1ccc(S(=O)(=O)C=Cc2ccccn2)cc1
O=C(Cn1cnc2c(Cl)c(Cl)c(C3CCCCN3)cc21)NN=Cc1ccc[nH]1
C=CCCc1ccc(OCC2CN(Cc3ccc(C(=O)O)cc3)CCO2)cc1Cl
CN(CCSCCn1nc(-c2ccccc2)ccc1=O)C(=N)NC#N
C=CCNC(=S)N(Cc1ccccc1)C(C)c1sc(N)cc1C#N
Cc1ncc([N+](=O)[O-])n1CC(=O)CCl
Cc1ccc(Cn2ncc3c(Oc4cc(F)cc(NC(=O)CN(C)C)c4)cccc32)cc1C
Cc1nn(C2CCC(Nc3nc(Nc4cc(O)cc(F)c4C(=O)O)cc(C(F)(F)F)n3)CC2)c(=O)[nH]1
CCC1(C)C(=O)OCc2c1cc1n(c2=O)C(C2CN(CCO)CCO2)c2cc3cccnc3nc2-1
CCN(CC)CCCC(N)(CCCN(CC)CC)N1CC(=O)Nc2ccccc21
CC(=O)c1ccc(NC(=O)Nc2cccc3ccccc23)cc1
O=C(NCCCCCCc1ccccc1)c1nocc1-c1ccc(O)cc1
OCc1ccc(-c2cc[nH]c3ncnc2-3)cc1
CC(=O)c1ccc(NC(=S)NCCN2CCOCC2)cc1
O=CN1Cc2nc(-c3ccc(Cl)cc3C(F)(F)F)ncc2CC1c1ccc[nH]1
CCCOC1CC2CCC3C4C=CC(=O)C(C)=C4CCC3(OC(=O)CC)C2(C)C1
Cc1cc(-c2cccc3c2C(=O)N(c2ccc(Cl)cc2)CN3)cs1
CCC(=O)N(C)Cc1ncc(-c2ccc(C(C)(C)C)cc2)o1
O=S(=O)(Nc1ccc(Oc2cccc3c2oc2ccccc23)cn1)C(F)(F)F
CSc1nc2ncc(C(F)(F)F)c(C(=O)c3ccc(Cl)cc3)n2n1
CC(C)NC(=N)c1ccc(-c2coc(-c3ccc(C(=N)NC(C)C)cc3)c2)cc1
Cc1c(C(=O)OCC(=O)c2ccc(N)cc2)ccnc1S
COc1cc(C(C#N)C(=O)OC2CCCC2)cc2ccccc12
COC(=O)c1cc(OCC(=O)Nc2cc(C)ccc2C)ccc1C(C)=O
CCOc1c(CNC(=O)CCCCn2c(=O)c3cccn3c3ccccc32)cccc1OC
CCOC(=O)c1cnc(Nc2nccs2)nc1N1CC(C)(N)CCC1OC
O=C(Nc1ncc(-c2ccco2)s1)c1ccccn1
CC(C)C(c1ccccc1)(c1ccccc1)C1CN(C=O)CCN1C(=O)OC(C)(C)C
CCC(C)C(NC(=O)c1ccccn1)C(=O)NC(C(=O)O)c1ccccc1
NC1CCc2nc3c(Cl)cccc3cc2C1
NC1(Cc2ccccc2)CCCCN1
CCn1nc(C)c(C(=O)NN=CCCC(=O)Nc2ccc(C)cc2)c1C
COC(=O)C(CCSC)NC(=O)Nc1ccccc1
COc1ccc(Nc2nccc(-c3nccs3)n2)c(OC)c1
N=C(NCc1ccc(C(=N)NC2CCC2)cc1)c1ccc(C2COCO2)cc1
COC1(F)CCC(N2C(=O)c3cccc(-c4ccccc4)c3C2=NNC(=O)NC=O)O1
O=C(CN1CCN(C2CCCCC2)CC1)NC1CC1
Cc1ccc(C2(N)c3ccsc3CCN2C(N)=O)nc1
Cc1ccc(S(=O)(=O)C(C)(C)C#N)cc1
CC(C)CC(c1nnnn1Cc1ccccc1)N(C(C)C)C(C)C
O=C(O)c1ccc(Nc2nncc3cccc(-c4ccc(S(=O)(=O)c5ccccc5)cc4)c23)cc1
CCN1C(=O)C(=O)N(c2ccc(Cl)cc2)C1=S
CN1C2CCC1C(c1c(Cl)cccc1Cl)C(c1nc(-c3ccc(C(F)(F)F)cc3)no1)C2
Cc1ccc(-c2cnc(N)nc2N)cc1
COc1ccc(CC(N)C(=O)O)c2ccn(-c3ccc(F)cc3)c12
CC(=O)c1ccc(NC(C#N)c2cc(Br)cs2)cc1
Cn1nc(N[SH](=O)=O)cc1S
Cc1noc(-c2ccc(F)cc2)c1C(=O)Nc1ccc(S(=O)(=O)N2CCC(C)CC2)cc1
COc1cccc2cc(-c3[nH]c(=O)ccc3C#N)ccc12
COc1cc2ccc(OC(=O)c3cc([N+](=O)[O-])ccc3CO)c(OC)c2c(OC)c1Cl
NCCc1cc(O)cc(O)c1O
O=C(Cn1cc2c(n1)CCCC2)Nc1ccc(Cl)cc1
CC1CC2C(c3ccc(O)cc3)CCCC2C1O
C=CCNc1nc(-c2cnc(N)nc2-c2ccc(OC)c(OC)c2OC)c(C)s1
CC(O)CN(NC(N)=S)C(=O)c1cccs1
CCCCCCCCCCCCCCCC(=O)OCCNC(=O)C(CO)NC(=O)C(OC(=O)CCCCC)C(O)C(O)C(O)CO
COC1C2CCCC21C
Cc1ccc(-c2cc(C(F)(F)F)n(-c3c(C#N)cccc3S(N)(=O)=O)n2)cc1
O=C1CCCC(=O)C1c1c(Cl)cccc1Cl
C=C1C2CCCCCN2CC1(C)OC(c1ccc(F)cc1)c1ccc(F)cc1
CC(=O)OC1CC2C(C(C)C(C)C)CC(C)C(OC(C)=O)C2C2CCC3=CC(=O)CCC3(C)C12
Clc1ccc(C(NCCN2CCN(CCc3ccc4[nH]ccc4c3)CC2)c2ccccc2Cl)cc1
COc1cccc(N)c1
CSCCC(C(=O)NO)N(Cc1ccc([N+](=O)[O-])cc1)S(=O)(=O)c1ccc(OCCCc2ccccc2)cc1
COc1ccc(OC)c(CCC2CN(C=O)CCO2)c1
COC(=O)CSc1nnc(-c2c(Cl)c(Cl)cc3ccsc23)n1Cc1ccco1
C#CCNC(=O)C(C(C)C)N1CCCCC1
CC(=O)NCCC1(NC(=O)CCCC2CC(C(=O)NC(CCCCN)C(=O)O)N(C=O)C2)C(=O)c2ccccc2N(c2ccc(-c3ccccc3)cc2)C1=O
COc1ccc(-c2c(C)nn3c(-c4ccc(Br)cc4)cnnc23)cc1
CC(=O)Oc1cc2cccc(OC(C)C(=O)c3ccc(I)cc3)c2oc1=O
C=C1C(=O)CC(C(C)N2CCN(CC(=O)O)CC2)CC1=O
CC(c1ccccn1)n1c(-c2ccccc2)cnc1Nc1ccccn1
Fc1ccc(-c2c[nH]c(-c3ccc(F)cc3)c2-c2ccc[nH]2)cc1
CC1(C)CCNCCCCOC(=O)C(C)(N)C2(C)OC3(CCNCC3N)OC1(C)CC2(C)C
O=C(Nc1cc2c(c(N3CCCCC3)c1)C(=O)C=CC2=O)c1ccc(Cl)cc1
CN(C(=O)c1ccc(Cl)cc1)C(c1nnc(-c2ccccc2)o1)c1cccs1
COC(=O)CCC(C)=CCC(C)C1CCC(C(C)(C)C)C2=CC(OC(=O)CCC(C)(C)O)C3C(CCC4CCCC43C)C21
Nc1ccc(-c2cc(-c3nc(C4CC=CCC4)c(-c4ccc(Oc5ccccc5)cc4)[nH]3)cs2)cc1
Fc1cc(F)nc(-c2cnc(N3CCCC3)cc2C2CCN2c2ccc3ccccc3n2)c1
COc1ccc(-c2cc3cccc4c3c(c2-c2ccccc2)C2(C4=O)N(C(C)C)CCC23Cc2ccccc2C3=O)cc1
CC(C)(C)c1ccc(C(=O)Nc2ccc(C(=O)OCc3nn4c(=O)cc(C5CC5)nc4s3)cc2)cc1
C=CC1(C(C)C)CN=C(c2ccc(O)cc2)O1
COc1c(-c2ccccn2)ccc2c1CNC(N)(c1ccc(O)cc1)CO2
Cc1cccc2c1C1(OC(=O)Cc3ccc(N(CCCl)CCCl)cc3)CCC3(OC(=O)CCc4ccc(N(CCCl)CCCl)cc4)CCCC3C1CC2
COC1=CC(=O)c2c3n(c(=O)[nH]c2=O)C(O)C2C(=O)C(=C12)C1(C(=O)O)C=CC(=O)N1C(OC)=C3
Fc1ccc(-c2cncc(C3CCN3c3cccc4cccnc34)n2)cc1
CCOC(=O)c1ccnc2c1c(Nc1ccc(C)cc1)nn2-c1ccc(F)cc1
COC(=Cc1cccc(O)c1O)C(=O)NC(COC(=O)C(C)(C)C)Cc1ncc[nH]1
COC(=O)C1(N)C2CCCC(N2)C1c1ccc([N+](=O)[O-])cc1
O=C(NN=Cc1ccccn1)c1cc([N+](=O)[O-])co1
CCOC(=O)c1c(C=O)c(C)c(C)n1-c1ccc(O)cc1
N#Cc1ccc2c(c1)c(=O)cc1[nH]c3cccc(N)c3n12
CCN1CCN(c2ncnc3[nH]ncc23)C(N)(c2ccccc2)C1
O=CN1CC(CCn2c(S)nc3cc4c(cc3c2=O)OCO4)C1
Cc1cc(C(C)C)cnc1Oc1c(C)cccc1C(=O)O
CC(C)CC(NC(=O)C(N)Cc1ccccc1)C1CC(C(=O)NC(CCCNC(=N)N)c2cccc3nc(C=O)sc23)N(C=O)C1
Cc1cc(C)c(C)c(S(=O)(=O)N2CCN(CC(=O)Nc3ccc(C(C)C)cc3)CC2)c1
CC(c1ccccc1)c1c(N)ncc(-c2ccccc2)c1-c1cncc2ccn(C)c12
COC(=O)c1cc(-c2cc(OC)cc(OC)c2OC)cc(C(C)C)c1
Cc1ccc(C2=NN(C(=O)c3ccco3)C(O)(C(F)(F)F)C2)cc1
CCN
CN(c1ccc(Cl)cc1)c1c(OCC(F)(F)F)nc(Nc2ccc(S(N)(=O)=O)cc2)nc1N1CCCCC1
Cc1ccc(Oc2ccc(S(=O)(=O)c3cc(N)cc4c3NC(=O)NC4)cc2)cc1
Cc1ccc(-n2c(=O)c3ccccc3n3c(S)nnc23)cc1
Fc1ccc(N2CCN(CCCOC3Cc4ccccc4C3)CC2)cc1
O=C(Nc1cccc2scnc12)C1(C(F)(F)F)C=NNC1C(F)(F)F
CCOC(=O)c1cc2c(s1)C(=O)C(O)=C(C)C2=O
CC1Cc2cccc(Cl)c2N1C(=O)Nc1ccccn1
CCCCCCCCCCCn1nncc1CCOC(=O)Nc1cccc(C(C)C)c1C(C)C
O=C(CN1CCCC1=O)Nc1c(F)cccc1F
CC(C)(Cn1c(=O)cc(F)[nH]c1=O)NC(=O)OCc1ccc(S(=O)(=O)F)cc1
CC(c1ccccc1)N1C(=O)OC(Cc2ccccc2)(C(=O)Nc2ccc(Cl)cc2)C1=O
CSc1ccc(NC(=O)COC(=O)c2ccc(COc3ccccc3)cc2)cc1
CC(C)C(NC(=O)c1ccc(Cl)cc1)C(=O)Nc1ccc(Br)cc1
CCOC(=O)c1sc(NC(=O)CC)c(C)c1C(=O)c1ccccc1
Cc1oc2ccc(Cl)c(C(=O)NC3CC3)c2c1C
COc1ccc(OC)c(Nc2c(C#N)c(OCCCN3CCOCC3)cc3ccc(Cl)nc23)c1
C[SH](C1CCC2(C=CN(CCS(C)(=O)=O)C(=O)C2)C1)C1N=C(CCN2CCCC2)c2ccccc2C1=O
Cc1coc2cccc(CC(=O)N(C)Cc3ccc(F)cc3)c12
CCOC(=O)OCCCCOC1(n2c(Cl)nc3cncnc32)C2CCC1CC2
CC(C)CC(NC(=O)C(Cc1ccccc1)NC(=O)C(N)CCC(=O)O)C(=O)CN1CCN(c2ccc(Cl)cc2Cl)CC1
Cc1ccc(Cc2ccc(NC=C3C(=O)NC(=O)NC3=O)cc2)cc1
O=C(CCl)CC(=O)Nc1c(Cl)cccc1Cl
CC(O)C(CNCc1ccccc1)NCC(O)Cc1cc(C(N)=O)ccc1O
N#Cc1ccc(Nc2ccc(Cl)cc2Cl)cn1
COc1c(CN2CNC(=O)c3c(C4Oc5ccccc5O4)cccc32)ccc2nc(NC=O)sc12
CC1(CCl)C=Cc2c(ccc3c(=O)c4cccc(C(=O)O)c4oc23)O1
COc1ccc(N(c2ncnc3cnc(N)nc23)C2(C)CCCC(N)N2)c(C(=O)Nc2ccc(CN3CCN(C)CC3)cc2C(F)(F)F)c1
O=C(NO)C1(S(=O)(=O)c2ccc(OCc3ccc(F)cc3)cc2)CCCCO1
COc1ccc(C2CN=C(NC=O)S2)cc1
COc1cccc(NC(=O)c2ccc(C(=O)OCc3nn4c(=O)cc(C(C)C)nc4s3)cc2)c1OC
CC(C)NCC(O)COc1cc(=O)c2c(-c3c(N(C)C)cccc3C(F)(F)F)cccc2o1
CC(=O)Nc1ccc(Oc2nn(-c3ccccc3)c(=O)cc2Cl)cc1
Cc1ccc(NC2(C)C3CCC2(C)C(C)C3=N)cc1
CC(N)c1nc2cnc(NC(CO)C(C)C)nc2n1-c1ccnnc1
CCOc1ccc(-n2nc(C)c3c(=O)n(CC4CCN(C=O)C4)cnc32)cc1
CCOC(=O)c1sc(C)c(NC(=O)C2CCCCC2)c1C
C=C(C)C(O)CCn1c(O)nc2c1NC=NCC2
Cc1nc(C)n(CC2CN(Cc3cc4c(=O)nc[nH]c4s3)CCO2)n1
CC(=O)OC1(C)OCC(C)(F)C1(COC(=O)c1ccco1)n1c(SC2CCCO2)nc2cncnc21
Cc1ccc(-n2c(C(=O)OCC(=O)NCCc3ccc(Cl)cc3)cccc2=O)cc1C
COC1=CC2(C(C)(O)O)C3(C=C1)c1cc(C)cc(OC)c1NC1=[N+]3C(CCN1)C2(N)C(C)(OC)C(C)(C)c1cccc2[nH]ccc12
O=C(Nc1ccnc2cc(C(F)(F)F)ccc12)Nc1n[nH]c2ccccc12
Nc1ccc(C2(c3ccc([N+](=O)[O-])cc3)C=Nn3cnnc3S2)cc1
COC(=O)c1ccc(-c2cc(C(=O)NN=Cc3ccc(N4CCN(C)CC4)cc3)cc3cccnc23)cc1
Nc1ccc(C(=O)NCCCc2ccccc2)c2c(=O)[nH]c(O)nc12
O=C1c2cccc(-c3ccccc3)c2C(=O)c2cccnc21
Nc1nc(N(CCCN2CCOCC2)c2ccccc2)n2ncnc2n1
O=C(NCc1ccc(-c2cc[nH]n2)cc1)C1C2CCC1CC2
CC(C=CCn1cnc2c(N)nc(Cl)nc21)(COP(=O)(O)O)OP(=O)(O)O
CC(=O)OCC(=O)C1(O)CCC2C(O)C=C3C(CCC4=CC(=O)C(C)C(C)C43)C21
CCOC(=O)CS(=O)(=O)N1CCOc2c1cnn2-c1ccc(C)cc1
Nc1cncc(-c2ccc(-c3ccc(C(=O)O)cc3)cc2F)n1
COc1cccc(C2=NN(S(=O)(=O)c3ccc(C)cc3)CC2c2cccs2)c1OC
COc1cccc(C(=O)NCc2ccc3c(c2)CCN3C(=O)c2cccc3ccccc23)c1OC
Cc1ccc(Nc2cc(N3CCN(C4(c5ccc(F)cc5)CCN(C=O)CC4)CC3)cnn2)cc1
CCOC(=O)c1c(N)c(C(F)(F)F)nc2c1sc(=S)n2C1(N)CC1
CN1Cc2scnc2C(c2ccc[nH]2)C1
Cc1cccc(C(=O)C2NCCCC2N2CCCCCC2=O)c1F
Nc1ccc(C=Cc2ccnc3ccccc23)c2nc[nH]c12
O=C1CC(COc2ccccc2)C2OC(c3ccc(F)cc3)CN12
CCOC(=O)c1ccc(NC(=S)N2CCCCC2)cc1
CCc1cc(S(=O)(=O)c2ccc(C(F)(F)F)cc2)cc2c1ncn2Cc1ccc(C)cc1
Cc1cc(-c2cccc3c2C(=O)NC(N)N3c2ccc(O)cc2)cs1
COc1ccc(C(CC2CCC(O)(c3ccc(OC)cc3)N(C=O)C2)c2ccccn2)cc1
COc1cc(-c2ncc(C)o2)cc(N2Cc3nncn3C(C)C2)c1
Cc1ccc(-c2nc(C)c(-c3cc(S(=O)(=O)CC(C)C)cs3)c(C)c2CCC(O)CC(C)(C)C)cc1
CNS(=O)(=O)CCNC(=O)c1ccc(OC)cc1
O=S(=O)(Cc1ccccc1)NC(COc1cccc2ccccc12)Cc1cc2ccccc2[nH]1
Cn1nc(C(=O)O)c2cccc(O)c2c1=O
CCC1(COC(=O)NC)c2c([nH]c3ccc(N)cc23)Cn2cc(CO)cc21
COc1ccc(OC)c(C2CC23C(=O)NC(=O)N3C)c1OC
O=C(C=CC=CC1Oc2ccccc2O1)NCCCCCN1CCc2ccccc2C1
CCO
CCCCN(CCC)CCCC
N#Cc1cnc(N(c2ccccc2)c2nc(N)nc(NN=C(c3ccccc3)c3ccccc3)n2)nc1
COc1ccc(-n2c(C(=O)CSc3nc(=O)cc(O)[nH]3)cc(C)c2C)cc1
Nc1ccc(-c2ccc(C3(NC(=O)C4OCCO4)CCC(F)CC3F)cc2)cn1
CN(C)c1ccc(C2CN(C=O)CCN2c2ccccc2)cc1
COc1ccc(NC(=O)NC2CC(Cc3cccc4ccccc34)N(C=O)CCN2)cc1
CC1(CCn2cc3c(n2)Cc2c(cc4n2CC(N)C4=NO)C3)CCN(C=O)CC1
Cc1ccc(C=CC(=O)c2cc(C)c(C)c(O)c2)cc1
COC(=O)c1ccc(NCC(C(C)C)N2CC(CCc3ccccc3)(c3ccccc3)OC2=O)cc1
NCCCCN1c2ccccc2N(c2ccc(F)cc2)S1(=O)=O
COC(=O)CN(CC(=O)OC(=O)CN)c1ccc(F)c(C)c1
Cn1c(SCC(=O)c2ccc3cc[nH]c3c2)nnc1-c1ccccn1
Cc1nccn1-c1ccc(C(F)(F)F)c(NC(=O)c2nn(-c3ccc(Cl)cc3)c(C)c2N)c1
CCCC(CCC(C)=CC(=O)Nc1ccc(C(=O)O)cc1)C(C)=CCCC(=O)O
C=CCn1c(=O)c(N(CC2(C)CCC(=O)N2CCCC)C(=O)c2ccccc2)cn(C)c1=O
CCOC(=O)c1sc(C)c(NC(=O)Cn2ccc(Br)n2)c1C#N
CC1=NN(C(=O)c2ccc(O)cc2)C(c2cc(=O)[nH]c3c(C)cccc23)C1
CCN(CC)CCNc1ccc(Cl)c2c1S(=O)(=O)c1ccccc1C2=O
CC(=O)c1ccc(NC(=O)NC(C)c2cccc3ccoc23)cc1
ON=C1C2CNC(c3ccccc3-c3ccccc3)C1C(c1ccccc1)CC2O
CCCCC(NC(=O)C1(C)SC(C)(C(O)Cc2ccccc2)CN1C=O)c1ccc(Cc2ccccc2)c(OCC)c1
O=C(O)c1cc(Cl)cc(S(=O)(=O)Nc2ccc3[nH]cc(Cl)c3c2)c1
O=C(O)C(=Cc1cccc(O)c1O)c1ccc(Oc2ccc(O)cc2)cc1
COC(=O)C(C)C1=C(OC)C(C)C2C(=O)c3ccccc3SCC2C1
C=C(C)C12CCC3C4CCCC4CC(C)C3C1CC(C)C1C(C(C)(C)C(O)C#CCN(C)C)CC(OC(=O)C3CCCC3)CC12
O=C(COc1ccc(-c2ccc3c(ncn3C3CCCCC3)c2C(=O)O)cc1)NCC1CCCCC1
CN(CC(=O)Nc1c(F)cc(F)cc1F)C(=O)c1ccc(N2CCCC2=O)cc1
Cc1ccc(-c2nc(C(C)NC(=O)C3CC3)no2)cc1
O=[SH]c1nc2c([nH]1)=C[SH](Cc1ccc(OCc3ccccc3)cn1)C=2
CCOC(=O)COC(=O)C(C)=CC=CC1Oc2ccccc2O1
O=C1NCc2c1c1c(c3[nH]c4ccccc4c23)CC(C2CCCCO2)c2nn(Cc3ccco3)cc2-1
COc1cc(CN2CCN(Cc3cccc(C)c3C)CC2)c(OC)c(OC)c1
O=C1C2c3cccc(CO)c3C(C3CC23CO)N1c1ccc(CO)cc1O
COC(=O)c1[nH]c(S(=O)(=O)NCc2ccco2)cc1N
CNC(=O)Cn1c(=O)n(Cc2ccc(Cl)cc2)c(=O)c2cccc(S(=O)(=O)N3CCN(c4ccccc4)CC3)c21
CC1=C(c2[nH]c(-c3c(N)ccc4[nH]ccc34)cc2-c2ccccc2)N1
CCn1cc(F)c(=O)c2c(C(=O)O)cc(N3CCN(C=O)CC3c3ccccn3)cc21
CCOc1cc(OC(C)=O)cc(C2=NN3C(=N)C(=CCC4CN(C=O)CCO4)C(=O)N=C3S2)c1
CC(=O)Nc1ccc(NC(=O)CSc2nc(=O)c3c([nH]2)CCN(c2ccccc2)C3)cc1
O=C(Nc1ccc(-c2ccccn2)cc1)OCC12CCOC1(n1c(=O)cc[nH]c1=O)CCO2
O=C1NC(=O)C(NC2CN(c3ccc(OCCF)cc3)CCN2)(C(F)(F)F)C(=O)N1c1ccccc1
O=C1CC2C3CCCC(=O)C3CCC2(CO)O1
CS(=O)(=O)Nc1ccc(O)c2c1S(=O)(=O)N=C2O
COc1ccc(OC)c(CC2(C(=O)O)C=NOC2)c1
COc1cc(O)ccc1CN(CCN1CCCC1)S(=O)(=O)c1cc(O)c(C)cc1C
O=C(NCc1nccs1)N(Cc1cc(-c2cccs2)co1)c1ccc(F)cc1
COc1nocc1C1CC(C(C)(C)C(N)=O)N(C=O)C1
CC(C)CC(NC(=O)Nc1ccc(F)cc1)C(=O)NO
Cc1cccc(OCC(F)(F)C(F)COc2[nH]c3ccccc3c2-c2cccs2)c1CN1CCCC1
CCCc1c(N)nc(Nc2ccccc2)nc1C(F)(F)F
CN1CCN(C2CCC(n3c4cnccc4c4c(N)nc(N)nc43)CC2)CC1
CN1CCN(c2ccc(Nc3nc4c(cc3-c3ncc(C(C)(C)C)s3)C(=O)NC4)c(Cl)c2)CC1
COc1nc(OC)nc(C(C)C)n1
COc1ccccc1
COc1ccc(OC)c(C(O)C#CCN(C)C)c1OC1CCCC1
CC(CO)Nc1nccc(N2CC(C(C)C)OC2=O)n1
O=C(c1ccco1)N1CCN(C(=S)Nc2ccc(Cl)c([N+](=O)[O-])c2)CC1
OC(CCn1nncc1-c1ccc(C(F)(F)F)cc1)(C(F)(F)F)C(F)(F)F
Cc1cc2c(Cl)c(Cl)ccc2s1
COc1c(N)ccc(Cl)c1NC(=O)C=CC1NCCCC1(N)CO
Clc1cccc(Cl)c1-c1ccn2ncc(-c3ccccc3)c2n1
CC1(CN2CCCC2)CN(C=O)C(Cc2c(Cl)cccc2Cl)CN1C=O
CCOc1ccc(OCCC(=O)OCC(=O)NC2CCCCC2)cc1
CCOC(=O)C1CCCC2C3CC(=CC4C(C(=O)OCCOC(=O)c5ccccc5)=NOC3c3c4[nH]c4ccccc34)C(=O)C3OC132
CCOC(=O)c1cc2[nH]c(N)cc2c(Br)c1CN1CCCCC1
CC1CC(=O)C2=C(OC(=N)C(c3cccn3C)C2C#N)C1C
Cc1ccc(-c2cccc(OCc3c(F)cccc3F)c2Br)n1-c1cc(O)ccc1C(=O)O
N#Cc1ccc(-c2ccnc3[nH]cc(-c4ccc(O)cc4C(=O)O)c23)cc1
CC(C)c1ccc(N(C(N)=O)c2nnc(C3(CO)CCC(O)O3)s2)cc1
Cc1ncnc(NS(=O)(=O)c2ccc(NC(=O)Cc3ccc(F)cc3)cc2)c1C
CCN(CC)CCSc1nnc2n1-c1ccccc1C=NC2(Cl)c1ccccc1
O=C(NC1(O)Cc2ccccc2C1)c1nnc(Cc2ccc(Cl)c(F)c2)o1
CN(C)C(=O)c1ccc2ccc(=O)n(C)c2n1
Cc1cc(Nc2nc(Nc3nccc(C4CC4)n3)nn3cccc23)n[nH]1
COc1ccc(-c2sc(NC=O)nc2-c2ccc(NC(=O)C3CCCCN3)cn2)cc1
C=C1C=CCC1(c1cc(C(=O)Nc2cc(N)c(C(=O)Nc3ccn(C)c3C(=O)NCCN3CCOCC3)[nH]2)n(C)c1)c1cccc2ccccc12
CNC(=O)c1ccc(OCc2cc(-c3n[nH]c4ccccc34)on2)cn1
O=CNc1nc2cccc(CCc3cccc4c3SCCN4)c2s1
CC(C)C1CSc2nnc(NC=O)n21
C=C1CCC2C(=CC)CCC3CC(=O)OC3(O)C12
CCN1COc2cccc(NC(=O)Nc3ccc(OC)cc3)c21
COc1ccc(-c2ccc(OC)cc2C(=O)Nc2c(C)c(=O)oc3cc(OC)c(OC4(COC5(O)OCCC(O)C5O)CC(C)(O)CC(C)O4)cc23)cc1
COc1ccc(CN(C)CCCCCCON=C(COc2cc(=O)oc3ccccc23)C(CCN2CCCC2)c2cccc(Cl)c2Cl)c(OC)c1
CC12CCCC1C1C(C3C=CC(=O)O3)CC3CC(O)C(O)(C4C=CC(=O)O4)CC3C1CC2
CCOC(=O)Sc1ccc(CCNC(=O)c2ccccc2)cc1
O=C(O)CC(NC(=O)c1cc(CNS(=O)(=O)c2ccc(F)cc2)cs1)C(=O)CSCc1ccccc1
Cc1c(-c2cnc(N)nc2N)ccc2nccn12
CCOc1ccc(-c2cc(OCC)ccc2C2=CCC(=O)N2)cc1
Cc1ccc(-c2nccnc2N2CCN(CCN3CCCC3)CC2)cc1
CNC(=O)C(Cc1ccc2cc[nH]c2c1)NC(=O)C(CC(=O)NO)CC(C)C
COc1ccc(NC(=O)CCS(=O)(=O)C2c3c(C)cccc3N(C=O)C2C)cc1
Cc1cc(NC(=O)c2ccc(Nc3ncc(C)c(C(F)(F)F)n3)cc2)cc(C2CCC(N)(C3CC3)N2)c1
CCCOCc1cc(CN2CCCCC2n2nc(N)nc2COC)co1
Nc1ccc2c(c1)NC(=O)C(NC(=O)Nc1ccc(Cl)cc1)N=C2c1ccccc1
CN(CC1CN(C=O)CCN1c1cccc(Cl)c1Cl)S(=O)(=O)c1ccc2cnccc2c1
CC(C)Cc1ccc(C(C)c2cc(-c3ccc(-c4ccc5ncccc5c4)cc3)cc3c2ncn3Cc2ccc(C(F)(F)F)cc2)cc1
NC1(C2Oc3ccccc3O2)CNC(CCO)CN1CCc1ccccc1
CCC(=NNC(=S)NCc1ccccn1)c1ccccn1
O=C(Nc1ccc(Cl)cc1Cl)N1CCN(c2cc3cccnc3cc2Cl)CC1
Nc1ccnc2cc(Cl)ccc12
CN1C2CCCC1C(N(C(N)=O)c1ncnc3c1CCC3c1ccc(Cl)cc1)C2
CCNc1ccnc(N(CCN(C)S(=O)(=O)c2ccc(C)cn2)C(Cc2ccc(OC(=O)N3CCCC3)cc2)C(=O)O)n1
CC(C)C1CC(OC(=O)NC(Cc2ccccc2)C(O)C2(N)CNCC3CCC(C(=O)NC(C)(C)C)CC32)S(=O)(=O)C1
Clc1cccc2sc(-c3ccccc3)nc12
O=C(NC1CCc2ccccc2C1)C1CCN(S(=O)(=O)N2CCC3(CC2)OCCO3)CC1
NC(=O)c1ccnc2c(-c3ccccc3)c(N)sc12
CC(C)n1c(SCc2ccccc2)nnc1-c1ccco1
Nc1cnc(C(=O)NCCS(=O)(=O)O)c(NS(=O)(=O)Cc2ccc(-c3ccsc3)cc2)n1
CCCC(=O)NC1Oc2ccccc2O1
CCCCn1nnn(-c2ccc(Nc3ccc4ccc(Cl)cc4n3)cc2)c1=O
N#Cc1cccc2c1C1(CC(=N)Oc3nc(O)[nH]c(=O)c31)C(=O)N2
CCCCc1nc2c(=O)n(C(=O)OCC(C)C)c(N)nc2n1C
CC(=O)NC(CCC(=O)O)C(=O)NC(C)C(=O)C(=O)Nc1ccccc1
COc1ccc(N=C2c3ccccc3-c3ccccc32)cc1
O=C(C1NCCN([SH](=O)=O)C1S)N(Cc1ccc(F)cc1)Cc1ccc(C(F)(F)F)cc1
O=C1CCc2cccc3c2N1C(c1ccc(C(F)(F)F)cn1)C3
NC1(c2ccc(F)cc2)CN(C(=O)Oc2cccc3oc(=O)ccc23)CC12CCNCC2
COc1ccc(CCNC2(O)OC(C)C(OC3(C)C4CC=CC(C(C)C)CC(O)=CC=C5COC6CC=CC(C(=O)OC3(C)CC3(C=C(C)CCO3)O4)C56)CC2O)cc1
COC1CN(C=O)c2cc(-n3c(Nc4ccc(C(=O)NCCN(C)C)cc4F)cc4cnc(N)nc43)c(C(C)C)cc21
CCOC(=O)N1CCC(CN2Cc3cccc(C(=O)Nc4ccc(Cl)cc4)c3C2=O)CC1
CC(=O)c1ccc(-c2cncc(C3CCN3c3ccc4ccccc4n3)n2)cc1
C#CC(CO)NC(=O)OCc1ccccc1
O=C(NCCCCN1CCCCC1c1ccccc1)c1ccc2c(-c3ccc(OC(F)(F)F)cc3)cccc2n1
O=C(O)CCc1cc(-c2ccccc2)n(Cc2ccc(C(F)(F)F)cc2)n1
CN(C)CC(C)(C)CNC(=O)c1cccc2c1-c1ccccc1C2=O
CC1Cn2c(cc3ccccc32)CC1NC(=O)N1CCC(N2CCNC2=O)CC1
NCCCCCCCc1ccc(S(N)(=O)=O)cc1
N#CC1(NC(=O)C(CSCc2ccon2)NS(=O)(=O)c2ccc(-n3cccn3)cc2)CC1
COc1c(N)cc(-c2ccccc2)c2cc(C(=O)Nc3ccccn3)[nH]c12
CC1(c2ccc(Cl)cc2)C=C(C(=O)Nc2ccccc2)Nc2nn(-c3ccccc3)cc21
NC1(c2ccccc2)C=C2NC(=O)N(Cc3ccc([N+](=O)[O-])cc3)S(=O)(=O)C2=C1
Cc1cc(C(c2ccccc2)C(C)(C)O)c2oc(=O)c(O)cc2c1
Cc1cc(C)n(Cc2nc(-c3ccc(C#N)cc3)c(C#N)cc2-c2ccco2)n1
O=C(Nc1ccc(Cl)c(Cl)c1O)c1cc(F)ccc1F
CC(=O)NC(CCCCN)C(=O)NC(CC(C)C)C(=O)NC(C(=O)NC(Cc1ccccc1)C(=O)NC(CCCCN)C(=O)O)C(C)O
C=CC(C)C=C(C)CCCC(C)C=CC=C(C)CCCC(C)C=CC(=O)O
CN(C)C(=O)Oc1cc(-c2ccc(F)cc2)cc2c(=O)cc(O)oc12
CCOC(CN1CCN(CC(=O)NC(c2ccccc2)C(C)C)CC1)OCC
O=CN1CCC2(CCCC(c3cc(-c4ccccn4)n(-c4cccc(Cl)c4Cl)n3)C2)CC1
COc1ccc(CNc2ccc(-c3cccc4nc(N)[nH]c(=O)c34)cc2[N+](=O)[O-])cc1
COc1ccc(OC)c(C=CC(=O)N(CCC#N)c2c(OC)cccc2OC)c1
CC1Cn2nc(-c3cc(Cl)ccc3Cl)cc2N=C1c1ncnn1-c1ccccc1
CC1C(Cl)CN(c2cccc(C(N)=O)n2)C1N(C)C1CC(N)(c2ccc(F)cc2)CCN1
COc1ccc(-c2ccc3c(c2)N=CN=C(N2CCOCC2)O3)cc1
Cc1ccc(S(=O)(=O)c2nccc3nc(-c4ccco4)nn23)cc1
CC1(O)Cc2ccccc2C(c2ccc(O)cc2)C1
Cc1cc(C2(N)C(CO)N3C(c4ccc(-c5ccc(C#N)cc5)cc4)CN(C(N)=O)CC32)co1
O=C(N1CCNCC1)N(C1CCCC1)C(c1ccc(Cl)cc1)c1ccccn1
NS(=O)(=O)CCNc1ccc(-c2ccc(C(=O)c3cccs3)cn2)cc1
CC(C)n1c(=O)c(C(=O)NC2CC3NC2CCC3(N)C(O)Cn2cncn2)cc2ccccc21
COc1ccc(NS(=O)(=O)c2cc(-c3[nH]c(=O)nc(C)c3C)cs2)cc1
CN(C)CC=C(c1ccc(S(C)(=O)=O)cc1)c1ccccn1
CC(NC(=O)C1(N)CCNCC1)C(C)(N)c1ccc(F)cc1
CC(CN(C(C)C)C(C)C)c1ccc(Cl)cc1
COc1nc2c(NCCCCCNC(=O)C(C)(C)N)c(C)ccc2cc1O
CN(C)C(=O)OCc1ccc(CNC(=O)c2cc3cccnc3cc2-c2ncccn2)cc1
CC(C)CC(NC(=O)C(Cc1ccccc1)NC(=O)C(CCCNC(=N)N)NC(=O)C(N)Cc1ccc(O)cc1)C(=O)NC(CCCCN)C(N)=O
C=C(C)C12CC(O)CC(C(C)(C)C(=O)NCCCCCCCCCC(=O)NC(CC(C)C)C(=O)O)C1CCC1C3CCC4CCC(C)C4(C)C3CCC12
CCCOc1ccc(Cc2cc(N)c(N(C)C(=O)C3(C)c4ccccc4-c4ccccc43)c3[nH]cnc23)cc1
COC(=O)c1ccc(NC(=O)C2(C)NCCNC2=O)cc1
COc1ccc(C=CC(=O)c2cccc(CNCCCCCCCNc3c4c(nc5ccccc35)CCCC4)c2O)cc1
NC(Cc1cccc2ccccc12)C(=O)OCC1CN(C=O)CCO1
Cc1ccc(N2CCCCC2c2nc3nc(C)nn3c(C)c2C)cn1
NC1CCn2c(nc3c2c(=O)[nH]c(=O)n3Cc2ccc(Cl)cc2)N1c1ccccc1
Cc1cccc2c(C)c(O)ccc12
CCOc1ccc(NC(=O)c2sc3ncn(CC(=O)NCc4ccc(OC)cc4)c(=O)c3c2C)cc1
CN1CCCC1(c1ccc(Cl)c(Cl)c1)C1(c2ccc(Cl)c(Cl)c2)CCN(C=O)CC1
COc1ccc(C2CC(CO)C2c2nccnc2N)cc1
CC(C)C1CC(=O)N(CCCN2CCN(CCCN3CCNCC3)CC2)C1=O
Cc1noc(C)c1S(=O)(=O)NC1CC(C)N(C(C)CO)C(=O)c2ccc(CN(C)Cc3ccc(-c4ccccc4)cc3)cc2O1
CCn1nnc2cnc(NC(N)(CNN=Cc3ccc(F)cc3)C(C)c3ccc(Cl)cc3)nc21
COc1ccc(C(=O)Nc2ccc(O)nc2O)cc1
CCC(C)NC(=O)c1cc(-c2ccccc2)c2c(OC)cc(=O)oc2c1
O=CN1CCC(C(NS(=O)(=O)c2ccc(Cl)cc2)C2CCC(CN3C(=O)OCc4ccccc43)N(C=O)C2)C1
C=CCc1cc(CN(C)S(=O)(=O)c2ccc(F)cc2)cc2c1OCCC(C)(N)NS2(=O)=O
CC(C)Cc1nc(SCC(=O)NCc2ccc(Cl)cc2)c2c(=O)n(C)c(=O)n(C)c2n1
CCNc1ncc(C=NOc2ccccc2)cn1
CC1CC(C)(C(O)CC2CC(=O)NC(=O)C2)CCC1=O
C=C1C(=O)c2cc(OC)c(O)cc2OC1c1ccc(OC)cc1
C=C1C2=NOCCN2C(c2cc(OC)cc(-n3ccnc3C)c2)CC1C(C)(C)O
COC(=O)c1scc(NC(=O)CSc2ccc(F)cc2)c1C
CC(=CCCC(C)=CCCC1(C)CO1)CCC=C(C)C(=O)O
N#Cc1ccc(C2CNCCN2c2ncnc3ccccc23)cc1
Cn1cnc2c1c(=O)n(Cc1ccc(F)c(F)c1)c(=O)n2C
Cc1ncc(C(C)(O)c2c(C#N)ccc3c2ncn3Cc2ccc3ncccc3c2)s1
Cc1c(N)ccc2c(C=C3SC(=N)N(c4ccccc4)C3=O)c[nH]c12
CN(CC(=O)NN)CC(=O)Nc1ccc([N+](=O)[O-])cc1
Cc1nc2cc(-c3ccccc3)nn2cc1NC1CC1
O=C(O)CC(Cc1ccccc1)C(=O)NC(C1COc2ccccc2OC1)C(O)C(=O)O
CN(c1ccccn1)S(=O)(=O)c1ccc(NC(=O)COc2ccc(Cl)cc2)cc1
COc1ccc(C(=O)NCC(O)C(CC2CCCCC2)NC(=O)C(Cc2ncc[nH]2)NC(=O)C(Cc2ccccc2)NC(=O)OC(C)(C)C)cc1O
COc1ccc(OC)c(C(=O)c2sc3[nH]c(C)nc(=O)c3c2C)c1OC
CC(C)Cc1cc(C(=O)N2CC(=O)NC(c3ccn(C)n3)C2)no1
CC1C(O)C2=CC(=O)CCC2C2C1CCC2(C)O
Cc1ccc(NC(=O)CSc2ccc([N+](=O)[O-])cc2)c(S(=O)(=O)N2CCCCC2)c1
CCCC(CC1(c2nnnn2C)CCCC1)C(=O)O
CN1CCCC1Cc1ccc2c(c1)OCCN(CC1CCCC1)S2(=O)=O
Cc1cccc(OCc2nnc(SC3(C)CCN(C=O)CC3)n2C)c1C
O=C(C=Cc1ccccc1)NC1CC2CC1CC1CC21
COC1NC2Cc3cccc4c3C3(C1N)C(O)(O4)C1C=C(C(C)(C)C)C23CC1
O=CN1CCN(CC(=O)Nc2cc(F)ccc2F)C(C2CCC(=O)N2C2CCCCC2)C1
CC1(c2ccc(F)cc2)NCc2nncn2-c2ccccc21
C=CC(C)CCC(C)CCC(C)=CCc1ccc(OC)c2c1OC1(O)C(=C2)C(=O)OC(C)C1(C)O
NC1=NCC(CCOc2ccc(F)cc2)O1
CCC1(c2ccc(Cl)cc2)CCC=CC1CN1CCN(c2cccc(Oc3c(Cl)ccnc3N)c2C(=O)NS(=O)(=O)c2c(Cl)ccnc2OC2(F)CCCCO2)CC1
COc1ccc(CN2C(=O)C(=Cc3ccc(Cl)cc3Cl)SC2=NCc2ccccc2)cc1
O=C(Nc1ccccc1)c1cc(S(=O)(=O)N2CCOCC2)cs1
COc1c(O)cc2c3c1OC1C(N)CC=CC31CCNC2
COc1cccc(OCCc2c(Cl)cccc2Cl)c1C(=O)NC1(C)CCN(c2ccccn2)CC1
C=CC(C)Cn1c(=O)[nH]c2cc3ccccc3nc21
CC(C)n1c(-c2ccccc2)c(-c2ccc(Cl)cc2)c(=O)n2ncc(C(F)(F)F)c12
O=C(NC1CC1)c1cc(-c2ccc(Cl)cc2Cl)co1
COC(=O)Cc1ccc2c(c1)C1(CCNCC1)OC(N)(c1ccccc1)C2
O=C(O)CCC(Cc1cc[n+]([O-])cc1)c1cc(Oc2ccc(C3CCCCC3)cc2)ccc1OCC1CCCC1
CCOc1ccc(NC(=O)C(C)n2c(=O)c3c(ncn3C(=O)O)c3c(-c4ccc(Cl)cc4)cccc32)cc1
O=c1nc(Cc2cc(Cl)ccc2Cl)n(-c2ccc(Cl)c(Cl)c2)c2[nH]ncc12
CC(=O)NCCOC(=O)C1CCc2ccsc2C1
O=C(NO)c1ccc(NS(=O)(=O)c2ccc(Br)cc2)cc1
COc1ccc(-c2n[nH]c(=S)n2N=Cc2cccs2)cc1
OC1NCCCC1n1c(SCCc2ccccc2)nc2cncnc21
COc1cc(NC(=O)N2CCN(c3nn(C=O)c(=O)c4c(-c5ccco5)cccc34)CC2)ccc1Cl
CCCN(CCC)C(=O)c1ccc([N+](=O)[O-])c(C(=O)NC(Cc2ccccc2)C(O)CNCc2ccc(F)cc2)c1
CC1CCC2(O)CCOC3OC4(C)CCC1(C)C32OO4
CCOC(=O)c1ccc(NC(=O)N2CCC(C)CC2)cc1
CSCCC(NC(=O)Cc1ccc(C(F)(F)F)cc1)c1ccnc2[nH]c(C(F)(F)F)nc12
Fc1ccc(-c2ncc(-c3ccc(C(F)(F)F)cc3)n2C2CCCCN2)cn1
C=CCn1c(S)nc2c(c1=O)C(C)=C(C)[SH]2CC=C(C)C(=O)O
CS(=O)(=O)N(CC(=O)Nc1cc(F)ccc1Cl)c1ccc(Cl)c(Cl)c1
CCOC(=O)C1(COC(=O)c2ccc(S(=O)(=O)n3ccc4ccccc43)cc2)CCCN(C=O)CC1
CCOC(=O)CNC(=O)C(Cl)Cl
Cc1ccc(-c2nn3c(C)c(-c4cccc5[nH]cnc45)nc3s2)cc1
CS(=O)c1nnc(-c2ccccc2)n1-c1ccccc1
CCCCCCCCC1(c2ccc(C(=O)O)cc2)Oc2ccccc2C1CC
COc1ccc(N2CCC(CNCCc3ccc(F)cc3)C2O)cc1
Cc1ccc(-n2nc(N3CCN([SH](=O)=O)C(S)C3)c3cnc(-c4ccc(S(=O)(=O)N(C)CO)cc4)nc32)cc1
CCN(CC)S(=O)(=O)c1cccc(NC(=O)CNC(=O)c2cc(OC)ccc2OC)c1N(C)C
Cc1ccc2c(c1)[nH]c(=O)c(=O)n2C1CC(N)(c2cnc(N3CCCCC3CO)nc2C)CCN1
Cc1cccc(NC(=O)CCS(=O)(=O)c2c(N)ccc3[nH]c(=O)oc23)c1C
COc1ccc(C=CC(=O)NN=Cc2nn(-c3ccccc3)c(C)c2C)cc1
CC1CC(=O)C2=C(C1)NC(=S)N(Cc1ccco1)C2(C)c1ccc(F)cc1
CCC(=O)c1ccc(OCC(=O)OCc2nn3c(=O)cc(C)nc3s2)cc1
CC(C)(c1ccc(-c2ccc(C#N)c(OCC(N)=O)c2)cc1)c1cccc2scnc12
COc1cc(OC)c(C2CC2c2c(Cl)cccc2Cl)cc1OC
COc1cc2oc(C(=O)O)cc2c(OC)c1OC
CCC(=O)NC(NC(=O)c1ccco1)C(=O)NCc1ccccc1
O=c1occ(Br)c(-c2ccc(O)cc2)c1Br
c1ccc2c(c1)cc1n2CCNNC1
CCCCC(C)=C1CC(C)(c2ccnc3[nH]cc(C)c23)CN2CON=C12
CCN1CCCC12Cc1ccccc1C2
COc1ccc(-c2nc(C=CC3CN(C=O)CCN3c3ccc(Cl)cc3)no2)cc1
CCC(=C1C(=O)N(CCc2ccccc2)c2c(Cl)cccc21)S(=O)(=O)NC
O=C(COC(=O)c1ccc2c(=O)n3c(nc2c1)CCC3)Nc1ccc(F)cc1
Cc1cccc(C(=O)Nc2ccc(Cl)c(Cl)c2)c1S(=O)(=O)N1CCCC1
CCCCCc1cn2ccnc2c2c(CCC)cccc12
COc1cccc(CC(N)c2ccccc2)c1C
COc1ccc(C=CC2(C)C3=C(OC(C)C3)c3c(C)coc(=O)c32)cc1
CCn1cc(C(F)(F)F)c(-c2ccc(Oc3ccc([SH]4C=CN=C4N[SH](=O)=O)cc3C#N)cn2)n1
Nc1cc(C(=O)Nc2ccccc2)nn1-c1nc(NC2CC2)c2nc[nH]c2n1
CCCC(=O)OCCCOC1(c2ccccc2)C=CC(=O)O1
CC1(C)CC(=O)C2=C(C1)Oc1ccc3c(C#N)c4c(nc3c1C2)CCC4
C=Cc1ccc(OC(C#N)C(=O)OC)c(-c2ccc(OCC(C)NC(=O)OC(C)(C)C)cc2)c1
CC1C(O)Cn2cnc(=O)cc2NC1(N)c1cccc(Cl)c1C(F)(F)F
CC(=O)n1nc(C)c(S(=O)(=O)N(C)C)c1CN1CCN(c2ccccc2)CC1
CC(C)(C)c1ccc(S(=O)(=O)N2Cc3cccnc3Nc3ccccc32)cc1
CCn1cc(CCCCCCCCCCC(N)(CCCCCCCCCNCCNC(=O)CCCCSc2ncccn2)NCC(=O)O)c2ccccc21
N#CC(=Cc1cc(Cl)cs1)c1cccc2[nH]cnc12
COc1c(O)cccc1C1CN(N=CN)CCN1
NCCCCCCCCSc1ccc(O)cc1
COC(=O)C(Cc1c[nH]c2ccccc12)NC(=O)C(N)Cc1ccc(Oc2ccccc2)cc1
NC(=O)C(NCc1ccc(C#Cc2ccccc2)cc1)c1ccccn1
CC(C)N(C(=O)CS(=O)(=O)C(=O)NC(=O)n1cnc2cccc(-c3ccccc3)c21)C(C)C
COc1ccc(OC)c(NC(=O)c2cc(C(=O)c3ccc([N+](=O)[O-])cc3)co2)c1
CCc1nc(CN(C)C2CCC(N)(c3ccc(F)cc3)N2)no1
CCc1cccc2cccc(-c3ccc(OCC(O)(Cn4cncn4)c4cc(F)ccc4F)cc3)c12
CCOC(=O)C(C)n1nc(C)c2c(N(CC)c3cc(C)ccc3C)ncnc21
C=NN=C1SC(CC(=O)O)(c2ccccc2)C(=O)N1c1ccccc1
Cc1cc2c(cc1C)N(C(=O)c1cccs1)C(C)C=C2
CS(=O)(=O)N(Cc1cc2ccccc2s1)CC(O)C(=O)NO
COc1ccc2c(c1)C1C(CCCN1Cc1cccs1)C2
Cc1ccc(-n2c(=O)nc3n(-c4ccc(Cl)cc4)c4ccccc4cc-3c2=O)cc1
Nc1ncnc2cn(C3(O)CC(CO)=CC3(O)O)nc12
CCOC(=O)C1(C)OC(=O)C(c2ccc(F)cc2)=C1Nc1ccc(Cl)cc1
Cc1nn(C)c(C)c1CN(C)C(=O)c1ccc2cc[nH]c2c1N
CCOC(=O)C1=C(c2ccco2)CC(C)(C#N)C(=N)N1
CCCCOC(=O)C12CCCC1CCC1(C)C3CC(=O)C(C(=O)OC(C)CCCC(C)CC)C3CCC12
CCN(C)C1Cn2ccc(=O)nc2S1
N#CCCN(Cc1ccc(Br)cc1)Cc1nnc(-c2ccccc2)o1
CC(C)(O)C1CC2(CCN1)CCC(N)(c1ccco1)O2
O=C(CCc1cccc2c1ncn2Cc1ccc(F)cc1)NC1COc2ccccc2O1
CCC=CCC1=C(O)C(=O)C(OC)=CC1=O
CC1=NN=C(S)[SH]1Cc1ccccc1
Cc1ccc(-n2nc(C)c3c(=O)n(-c4ccc(Cl)cc4)cnc32)cc1
CC(N)=C(C#N)C(=O)COC(=O)c1cccc2scnc12
CN(C)C(=O)c1ccc(-c2coc3cccc(C#N)c3c2=O)cc1
CC(CCC(=O)NC(CO)C(=O)Nc1ccc(CO)cc1)C1C2CC(C)C3C(CCC4CCCC43C)C2CCC1(O)O
NC1(c2ccccc2)NC(=O)c2c(C(=O)NCc3nnnn3-c3ccc(F)cc3)cccc21
Cc1ccc2c(ccc3sc(Nc4nccc(-c5ccccc5)n4)nc32)c1
COc1c(NC(=O)C=CC(=O)O)ccc2c1oc1ccccc12
CC(CNC(=O)c1ccc[nH]1)N1CCCC(Cc2nccn2C)C1
CCn1ccc2cccc(C3(C)C(=N)NC4=C(C(=O)CC(C)(N)C4)C3C)c21
Nc1ccc(-c2cc3c(c(Cl)c2Cl)SC(=C2Sc4ccccc4C2=O)C3=O)cc1
COc1cccc2c1C(=NNC=O)C(=O)N2CN
CCCCCn1c2c(c3ccccc31)C(C(C(=O)O)n1ccnc1)CCC2
O=CC(=O)N1CCC(c2c[nH]c3ccccc23)C1
CCn1nc(C(=O)NC2(S)CCN([SH](=O)=O)CC2)nc1-c1ccccc1
COc1ccc(CCNC(=O)Cn2nc(-c3ccc(Cl)cc3)ccc2=O)cc1
COc1cc(OC)c(OC)c(C2=NN(C=O)C(C)(C)O2)c1
CCCCOc1cc(-c2ccc(NS(=O)(=O)c3ccc([N+](=O)[O-])cc3)cc2)cnn1
CN(C)C=C(C#N)S(=O)(=O)c1ccccc1
CC1CCCC2C1C(C)CC1(C)C2CCC23OC(=O)C4(CCC(C(C)(C)C)CC42C)CC(O)C13
COC12C(=O)NC(=O)C1ON(c1ccccc1)C2c1ccccc1
C=C(C)C(=O)OC1(C)CCC2(OC(=O)C(C)(O)C(=O)O2)C(C)(O)C1O
Cc1c(F)cccc1N1C(=O)C(Cl)=C(Nc2cc(O)cc(C(=O)O)c2)C1=O
NCCCOc1ccc(Nc2ccccc2)cc1
COc1ccc(C[SH]2CCN=C2[SH]=O)cc1
CCN1CCN(C=O)CC1CN1C(=O)c2cccc3cccc(c23)C1=O
CCN1CCc2cccc(OC3CCCCN3c3ccc4ccccc4n3)c21
C=CC(C)C(C#N)c1cc(OC)c(OC)c(OC)c1
COC1=CCC2Oc3cccc4c3C23CCN(C)C(OC(=O)c2ccccc2)(C4)C13
CCCC(C(=O)O)c1cc2c3c(sc2nc1-c1ccc(C)cc1)CC(C)C3
Nc1nc2cc(-c3cccc(F)c3F)nc(-c3ccc(OC(F)(F)F)cc3)n2n1
CC1(C)COCCS(=O)(=O)N1
O=C(NC1CCC(O)CC1)NC(Cc1ncc[nH]1)C(=O)NC(Cc1ccccc1)C(=O)O
CCn1c(SCc2cnc(NC=O)s2)nnc1-c1c(OC)cccc1N(C)C
COc1ccc(C(=O)Nc2nc3ccc(C4CCCCC4)cc3[nH]2)cc1
COc1c(CCN)n(Cc2ccc(OCc3ccccc3)cc2)c2c(C(=O)O)cccc12
CC1=NC(=Cc2ccccn2)C(=O)O1
CCCCc1nc(C(=O)O)c(Cl)n1Cc1ccc(-c2ccc(-c3noc(=O)[nH]3)cc2)cc1
CCC1C(C)(C)CCC(N)NCC(O)CCOC(=O)CC(C)(OC2CC(C)(O)C(C)(OC)CO2)C1(C)OC1(C)CCC(O)(N(C)CCO)CO1
N#CCN1C(=O)C(Cl)NC(=O)N(Cc2cccc3[nH]ncc23)c2ccccc21
Fc1ccc(OC(c2ccc(Cl)cc2)C2CCCN2)cc1
COc1cc(O)ccc1C=CC(=O)c1ccc(F)cc1
CCC=CCCCCCCC(=O)NC(C(=O)NC(C)C(N)=O)C(C)CC
NC1(c2ccc(OC(F)(F)F)cc2)CCC(NC(=O)CCn2cnc3ccccc3c2=O)N1
COC(=O)Cn1c(=O)n(C2CCCC2)c2c(C(N)=O)nc(-c3ccc(Cl)c(Cl)c3O)nc21
CNC1(C#N)CCC2c3cc(-c4ccccc4)ccc3OC21
COc1ccc(Nc2nc(Nc3cccc4scnc34)nc(N3CCOCC3)n2)cc1
CC(C)(c1ccc(NC(=O)CN2CCCC2)cc1)N(CCO)CC(=O)O
Cc1nc(CCNC(=O)NCc2nccn2C)c(-c2ccccc2)s1
COc1ccc(OCC(O)Cn2cnc(N)n2)c(OC)c1
CCCC(Oc1ccc(Cc2cnc3nc(N)nc(N)c3n2)cc1)C(=O)O
CN(Cc1nc(Cc2ccccc2)no1)C(=O)CN1CCCC1
N=C(N)NCCCC(NC(=O)C(c1ccccc1)c1ccccc1)C(=O)Nc1cccc(-c2ccc(O)cc2)c1O
CN1c2ccc(OC(=O)Nc3ccccc3)c(N)c2C2(C)CCNC12
CCOc1ccc(C2(c3ccc(C)cc3)C=Nn3cnnc3S2)cc1
COCCCOc1ccc(OC)cc1CC(CC(N)C(O)CC(C(=O)NCOS(=O)(=O)C=Cc1ccc(OC)cc1)C(C)C)C(C)C
N#Cc1ccc(-n2cc3ccc(OC(=O)c4cccc(Cl)c4Cl)cc3n2)cc1
COc1ccc(Cn2c(S)nc3c(S)cccc3c2=O)cc1
CC(=CCOC(=O)c1ccc(-c2ccc(C34CC5CC(CC(C5)C3)C4)c(C(=O)NCc3ccc(CNC(=O)OC(C)(C)C)cc3)c2)cc1)CO
COC1(C)CC=C2C3(O)C(=O)C=CC2(C(=O)OC3O)C(OC(C)=O)C1
CON=C(CN(C)C(=O)c1ccc(Cl)c(Cl)c1)C(CCN1CCCCC1N1CCCN(CCNS(=O)(=O)c2ccccc2)C1=O)c1cccc(Cl)c1Cl
NC(=O)Nc1ccc(C2CCCCCC2)cc1
COc1ccc(S(=O)(=O)N2CCC(NC(=O)OCc3ccccc3)C2C(=O)NO)cc1
COc1cc(C)c2c(c1)CCC(=O)N2
CC(=O)NCCCc1ccc(S(N)(=O)=O)cc1
CCc1cc2c(Cl)nc(Sc3ccnc4nccnc34)nc2n1C12CNCC1CNC2
Cn1cc(NC(=O)c2ccc(N)n2C(N)=O)cc1C(=O)NCCC(=N)N
O=C1NCc2c(cccc2NC(=O)Nc2cnc3ccc(-c4ccccn4)cn23)N1
CCCN(CCC)C(=O)c1cc(C(=O)NC(Cc2ccc(F)cc2F)C(O)C2CN([SH](=O)=O)C([SH]3C=CC=C3Cl)CN2)ccc1C
CC(=CCC=C(C)CC1(C)OC1C)CCCC(C)CCC(C)=C1C(=O)C(C)C2C3CCCC(C)(C)C3C(C)C(OC(=O)Cn3cnnn3)C12
COc1ccc(NC(=O)c2ccc([N+](=O)[O-])cc2N)c2c1-c1ccc(OC)c(=O)c(OC)c1CCC2
CCc1nc(C#Cc2ccc(N3CCNCC3)cn2)cc(-c2cc(F)c(Cl)c(C3(N4CCCC4=O)CCN(C=O)CC3)c2)n1
CC1CCCC(N(C)Cc2ccn(C)n2)N1c1cccc2ccccc12
CCOc1cc(Cl)c(-c2c(C3CCCCN3)[nH]c3ncccc23)c(F)c1OC
NC1C(O)Nc2nc3[nH]c(=O)n(Cc4ccc(F)cc4)c(=O)c3n2C1N
CCC1(C)CCC(N(c2cc3c(cc2C#N)NCC(N)(c2nccn2C)C3)S(=O)(=O)c2ccc(Cl)cc2)CN1C=O
Cc1c(C(=O)NC2CCC3(CCNC3=O)O2)cc2ccn(Cc3ccc4ncccc4c3)c2c1C
CCCn1c(=O)[nH]c(=O)c2c1nc(-c1ccc(C(=O)c3ccc(CC)cc3)cc1)n2Cc1cccc(F)c1OC
Cc1cc(=O)n(C2CCC(O)CC2)c(=O)[nH]1
NC1CC2(CCC2)CCN1C(=O)c1nc2ccccc2[nH]1
COc1c(NC(=O)c2cccc3[nH]ncc23)cccc1-c1cccc2oc(F)nc12
Cc1ccc(C2(c3ccc(Cl)cc3)C=CNC(=S)N2)cc1
Clc1ccc(C2CN(c3ncc4c(n3)Nc3ccccc3N4)CCN2)cc1
Cc1ccc(=O)n2cccc(N)c12
Cc1ccc(Br)c(NC(=O)C2COc3ccccc3O2)c1
C=CCNC(=S)NN=Cc1cccc2ccn(CCOc3ccccc3)c12
O=CN1CCC2(CCC(C3CCCN3CC(=O)C3COc4ccccc4O3)C2)CC1
COc1ccc(-c2ccc3c(n2)oc2c(-c4ccn(C)n4)nc(=O)n(CC4CC(C)COC4C)c23)cc1
COc1ccc(OC)c(C(=O)c2cc(C)cc3cc(N)[nH]c23)c1OC
CC(=O)Nc1ccc(S(=O)(=O)N(C)CC(=O)OCC(=O)Nc2ccc(C)cc2)cc1
COc1nc2c(c(N3CCC(c4cc(C)c(Cl)cn4)CC3(C)N)n1)CNCC2
Cc1c(C(=O)NCc2ccc(Cl)cc2)c(C=Cc2ccccc2)cn1Cc1ccccc1
NC(=S)N1CC(c2ccc(OCc3ccccc3)cc2)C(c2cccs2)=N1
CCN(CCNC(=O)C1CCN([SH](=O)=O)C(S)C1)C1CCc2ccccc2C1
Cc1ccc(-c2nc(-c3ccc(NC(=O)c4cc(Br)co4)cc3)no2)cc1
CC(=O)Oc1ccc(C(=O)Nc2ccc(C#N)cc2)cc1Cl
COC(=O)NC(C(C)C)C1CC(C(=O)NCc2cccc3cc(C#Cc4ccc(-c5ncc(C6CC(C(C(C)C)N7CCCCC7C7CN(C(=O)NC(C)C)CCN7)N(C=O)C6)[nH]5)cc4)ccc23)N(C=O)C1
C=CC1(C)CC(C(=C)C)CCC1C(=C)COC(=O)c1ccc(NC(=O)OC)cc1
C=CC(C)CCC(C)=CCC1(c2cc(OC)cc(OC)c2OC)Oc2ccccc2O1
Cc1ccc(Cl)c(Nc2ncc3c(-c4ccccc4)c(S)n([SH](=O)=O)c3n2)c1
Cc1ccc(S(=O)(=O)NC(C)CNc2nccc(-n3ccnc3)n2)c(C)c1C
CC1CC(C(=O)Nc2cc(C(=O)c3ccc(Cl)cc3)ccc2Cl)N(C=O)C1
CC(=O)c1ccc(OCCN2CCCCC2C(O)(c2ccccc2)c2ccccc2)cc1
CCOc1cc(C(=O)O)c2ccn(-c3cnccn3)c2c1
NC(=O)Cn1c(N)cc(=O)nc1SCC1(N)CN(C=O)CCN1
CC1=NN=C(S)[SH]1C1(C)CN(C=O)c2ccccc21
COc1cc(C(=O)OCC(=O)NCCCN2C(=O)CSC2=O)ccc1[N+](=O)[O-]
CCN(CC)CCn1c(C=O)nc2c(-c3ccc(Cl)cc3)cc(I)cc21
CC(=O)Nc1ccc(N(C(=C2SC(=N)N(C3CCCCC3)C2=O)c2ccc(N(C)C)cc2)S(C)(=O)=O)cc1
CC(=CCO)CC(C)C1CCC(C)(C)C2C(O)C(=O)CCC12
CC1(C)N=C(N)N=C(N)N1c1ccccc1
NCC1(c2ccc(-n3c(Nc4cccc5ccccc45)nc4cnc(N)nc43)cc2)OCCO1
Fc1cccc(F)c1Cn1ccnc1CNCCOC(c1ccccc1)c1ccc(Cl)cc1
CCC1C=Cc2c(ccc3c2OC(c2ccccc2)CC3=O)O1
N=C(N)NN=Cc1sc2nccn2c1-c1ccc(Br)cc1
O=S(=O)(c1cccs1)N1CCC(O)(c2ccco2)CC1
CCC(=O)NCCCn1c(C2=C(c3cccc4cc[nH]c34)C(=O)NC2=O)cc2ccccc21
NC1CCNC(C(=O)O)C1
COC(OC)c1ccc(-n2nnc3c(OCC4CCc5ccccc54)ncnc32)cc1
COC(=O)c1sc(C(=O)OC)c(NC(=O)C2CCCCC2)c1C
CC(=O)c1ccc(NC(C)=C2SC=C(C)C2=O)cc1
COC(=O)c1ccc(N2CCN(CCCCn3c4c(c5ccccc53)C(=O)CCC4)CC2)cc1
Cc1ccc(Cl)c(NC(=O)Cn2nc(C(F)(F)F)n(-c3ccc(F)cc3)c2=O)c1
Cc1ccc2c(c1)C1CCN3C(CCCC23)C1
CC1(C)N=C(N)N=C(N)N1CCc1cccs1
COc1cccc(F)c1-c1sc(CCO)cc1-c1ccc(S(C)(=O)=O)cc1
COc1nncc2c(CN3C(=O)C(N)(c4cc(F)ccc4F)NCC3CC(=O)O)cccc12
CCN(c1ncc(C)s1)P(=O)(O)NCC1(O)C(=O)Nc2ccc(N)c(Cl)c21
CCCCCC(=O)c1ccc(OCCCN2CCN(C=O)CC2c2cccs2)cc1
CCOC(=O)c1sc(NC(=O)CN2CCOCC2)cc1-c1ccccc1
Cc1nn(C)c(C)c1CCNC(=O)c1n[nH]c2cc(C3Oc4ccccc4O3)ccc12
Cc1cccc(S(=O)(=O)N2CCN(CC(=O)Nc3ccc(F)cc3)CC2)c1C
CCOC(=O)C1(C)CC2C(=C(C)C(=O)C3C2CCC2(C)C3CCC(OC(=O)c3cccc([N+](=O)[O-])c3N)C2C(C)(C)C)C2CCCCC21
COC1(N)CNC2CC3(C=CC(=O)C=C3)C13CC1CCC23O1
Cc1cc(C)cc(C(=O)COc2c[nH]c3cc(C(=O)O)c(C(N)=O)cc23)c1
COc1ccc(C(CN2CCN(c3ccccc3)CC2)OC(C)=O)c(OC)c1
COc1ccc(Cn2c(S(=O)(=O)c3ccc(Br)cc3)nc3cncnc32)cc1
COc1ccc(C(=O)C2CCCCN2c2ccc([N+](=O)[O-])cc2)cc1
COc1c(Cl)ccc2oc(N3CCNC(N)C3)nc12
Cc1ccc(CN2CC3OC(=O)OC3C2CCc2ccccc2)cc1
COC(=O)C(Cc1ccccc1)NC(=O)C(NC(=O)OC(C)(C)C)C(C)C
N#CC1CC(=N)N(NC(=O)c2ccccc2)C1(C#N)c1ccccc1
O=C(O)c1ccc(O)c(-c2ccnc3c(-c4ccc5cc[nH]c5c4)ccnc23)c1
CCN(CC)C(=O)Oc1cccc2c1C1CCC(N)(c3ccccc3)C1(C)CN2
CC(C)CN1CCCCC1CN(c1cccc2c1N(Cc1nccn1C)C(C#N)CC2)S(=O)(=O)c1c(N(C)C)ccc2ccccc12
CN1CCCCC1c1ccnc2[nH]cc(-c3ncc(N)nc3N)c12
Cn1ccc(C(O)c2ncc(-c3ccc(C(F)(F)F)cc3)s2)n1
COc1coc2cccc(C(=O)NN=CCn3c(=O)[nH]c(=O)c4c3nc(N)n4C)c2c1=O
C=C1C=NN(c2nnc(-c3ccc(OC(=O)c4ccc([N+](=O)[O-])cc4)cc3)c3c(C)cccc23)C1=O
Nc1cc(C(=O)Nc2ccc(F)c(-c3cccc4scnc34)c2)c(-c2ccccc2)s1
CC1C2OC(C3C(=O)NC(=O)C23Cc2ccccc2)C1(N)Cc1ccccc1
COCCCOc1cccc(OC)c1-c1cnc(N)nc1N
CCOC(=O)C1CCc2ccsc2C1NC(=O)CC(=O)NN=Cc1cc(OC)ccc1OC
O=C(NCc1ccc(S(=O)(=O)c2ccccc2)cc1)c1cncc2cc[nH]c12
CC(CN1CNC(=O)C(C(Cc2cccs2)c2ccsc2)NC(=O)C(N)(C(C)C)C(Cc2ccc(Cc3cccs3)cc2)NC(=O)C(Cc2cccs2)NC(=O)CNC1=O)C(N)Cc1cccs1
Cn1c(SCC(=O)NCC(=O)Nc2cc(C(N)=O)cs2)nc2c(Br)cccc2c1=O
O=C(O)c1ccc(N2C(=O)CSC2=S)cc1
Cc1ccc(-c2ccc(O)nc2O)cn1
CC(C)CC(NC(=O)OCc1ccccc1)C(=O)NC(Cc1ccccc1)C(O)C1CNCC(=O)N1
NC1N=Cc2c(-c3ccccc3)ccc(NC(=O)C(Cc3ccccc3)NC(=O)OCc3ccc(C(F)(F)F)cc3)c2NC1=O
C(=NCOc1cccc2ccccc12)c1cc(-c2ccc(-c3ccccc3)cc2)co1
Cc1nccn1C(N=O)c1ccc(O)nc1O
COCCCOc1c(CC(CC(N)C(O)CC(C(=O)NCC(C)(C)C(N)=O)C(C)C)C(C)C)cccc1OC
CC(C)n1cnc2cnc(N(c3cnn4c3CNCC4)C3CCC(O)CC3)nc21
CS(=O)(=O)CCOc1ccc(Cn2c(=O)[nH]c(=O)c3scc(N)c32)cc1
CC(C)(CO)NCc1ccc(-c2n[nH]c(C3CCCCN3)c2-c2ccc(C#N)cc2)cc1
Cc1ccn2ncc(N3CCN(C=O)CC3c3cccnc3Cl)c2n1
CCSc1ccc(O)cc1C=NNC(N)=O
N#Cc1ccc(OCC(=O)NNC(=O)CCc2ccccc2)cc1
Cc1ccc(Cl)nc1C
COc1c(O)c(=O)oc2c(OC)cc(OC(=O)C(C)N)cc12
CC(C)COC(=O)N1c2ccccc2C2C1C1N(CC3(Br)c4c(O)cccc4C(=O)N13)C2O
CCNC(=O)OC1Cc2ccccc2C(N(C)CCCOC2CCc3c(c(=O)oc4ccccc34)C2)C1
COc1ccc(OC)c(Nc2cnc3cc(C(=O)O)ccc3n2)c1
CS(=O)(=O)c1ccc(-c2ncc(C(O)c3ccccc3)s2)cc1
CCc1ccc(N2C(=O)CCC2C(=O)NCCCN2CCOCC2)cc1
CCC1(O)c2cc3cccc(CNc4cccc5ccccc45)c3nc2-c2cc3c(c(=O)n21)COC(=O)C3
CSCCC(NC(C)=O)C(=O)OC(CNCC(N)CS)Cc1ccccc1
Cc1cc(C)c(Oc2cccc(N)c2)c(CC(NC(=O)C2CCC(C)C2C)C(=O)N(C)S(C)(=O)=O)c1
CC(=CCC(C)C1C(C)C2C3CCCC3CC(C)C23CC32C=C(O)C(=O)CC12C)CCC=C(C)C(=O)O
O=C1COc2cccc(S(=O)(=O)Nc3ccc(Cl)cc3)c2N1
CC(C)Cn1nc(COc2ccc(Br)cc2)[nH]c1=S
COc1cc(OC)c(-c2cc(C(=O)Nc3ccccc3)c3ccccc3n2)c(OC)c1
Cc1cccc(C(=O)Nc2ccc(N3CCCC3)cn2)c1N(C(=O)c1cccc2ccccc12)C(N)=S
C=CC1(C)OC(CCCC(C)=CCC2=C(O)C(=O)C=C(C)C2=O)=C(C)C1=O
Cc1ccc(NC(=O)c2cc3cccc(O)c3oc2=O)c(C)c1
O=C(O)C1(C(=O)Nc2ccc(Cl)cc2)C2C=CC1CC2
NC(=O)C(=NO)C(N)(CSSC(CNC(=O)C=NO)Cc1ccccc1)c1ccccc1
O=C1CCC(S(=O)(=O)c2ccccc2)O1
Cc1ccn(-c2ccc(NC(=O)c3ccc(F)cc3)cc2N2CCOC2=O)n1
CN(C)CCn1c(NC2CC2)nc(=O)c2c1[nH]c(=O)n2C(N)=O
CCc1ccc(Cc2noc3cc(OCC(=O)NC(COC4C(O)Cc5cc6c(cc5C4O)C(=O)c4cc(OC5OC(O)C(C(=O)CO)CC5N)c(C)c(O)c4C6=O)C(=O)O)cc(C)c23)cc1
CCC(c1ccccc1)n1nnc2c(NCc3ccc(C(C)(C)C)cc3)nc(C)nc21
CCN(CC)CCCNC(=O)c1cccs1
COc1cccc(-n2c(Cl)cnc(NC(C)C3CCCO3)c2=O)c1OC
O=c1nc[nH]c(C2(c3ccc(Cl)cc3)C=NOC2)c1[N+](=O)[O-]
Cc1cccc(F)c1
Cn1c(SCC(=O)Nc2ccc(C(=O)O)cc2)nnc1-c1cccs1
Nc1ccc(-c2ccco2)c2cc3cnn(COCCO)c3nc12
COc1ccc(C(=O)NCCNC(=O)c2ccco2)cc1
CCOC(=O)c1cc2nc3ccn(N=Cc4cccc(OC)c4OC(=O)CN4CCCCC4)c3nc2c(N)c1C
Cc1ccc(-c2c3c(nn2C)C(=O)NC3c2ccc(Cn3ccnc3)cc2)c(F)c1
CCC(OC)c1sc(-c2ccccc2)c(-c2ccccc2)c1N1CCCC1
CC1C(C)C1(C(=O)NS(=O)(=O)c1cc(Cl)c(Cl)s1)C1Oc2ccccc2O1
Nc1nc(=O)c2c(CNc3ccc(C(=O)NC(CCC(=O)O)C(=O)O)cc3)c[nH]c2[nH]1
Cc1ccc([N+](=O)[O-])cc1S(=O)(=O)N(C(N)=O)c1ccc(Cl)cc1
COC1(c2ccc(-c3cn(-c4ccccc4)nc3NC(=O)C3CCC(=O)N3)cc2)CCCCO1
Cc1noc(C)c1CN(C)c1ncc2c(n1)-c1[nH]nc(C(N)=O)c1CC2N
CN1CCN(c2cccc(NC(=O)c3cc4ccccc4[nH]3)c2C2CN(C=O)CCO2)CC1
COc1cccc(NC(=O)OC(C)(C)C)c1C1CC=CC(=O)O1
COc1ccc(CNC(=O)c2c(S(=O)(=O)N3CCCCC3)cc3occc3c2C)cc1
O=C(C=Cc1ccc(Cl)cc1)c1ccc(Nc2c3ccccc3nc3ccccc23)cc1
Cc1ccc(-c2ccn3nc(-c4ccccc4)c(C(=O)Nc4cc5cc(N)ccc5[nH]4)c3n2)cc1
N#Cc1[nH]cc(-c2ccccc2)c1-c1ccc(Br)cc1
CC12CC(O)(C(C)(O)C3CN(C=O)CCN3c3ccccn3)C3(C)C4CCCC4CCC34CC14CCCC2=O
CCC(C(=O)NC1CCCCC1)n1c(=O)cnc2cccc(-c3ccco3)c21
Cc1c(C2CCC(C(C)N(C(=O)C3NC(=O)CNC3=O)c3ccc(O)cc3O)CC2)ccc(F)c1F
c1cnc(N2CCN(c3nccc(-c4ccc(-c5ncc[nH]5)cc4)n3)CC2)nc1
CC(c1ccc(F)cc1)N1C(=O)C(C)N(c2cccc(F)c2)C1=O
COc1cccc2c(CCNC(C)=O)cccc12
C=Cc1cc(Cl)ccc1C=C1CN(C=O)CC(=C)C1=O
CCCC1(C)c2ccccc2N=C2COC(=O)C21
c1coc(-c2nc(CN3CCOC(Cn4cncn4)C3)no2)c1
CC1(CCCN2CC(N)(c3ccccc3)N(C(N)=O)C(C)(C(=O)O)C2=O)CCCNC1
C=CCC1(C)NCCC(N)C1NC(=O)CCc1ccccc1
COc1cccc(S(=O)(=O)N2CCC(Oc3ccc(C#N)cc3)CC2)c1OC
COC1CNC2Cc3ccccc3CC2C1(N)CN1CCN(c2ccc3[nH]ccc3c2C)CC1
Cc1nc(C)c(C(=O)O)c(C)c1SCc1c(Cl)cccc1Cl
OC1CC(C(c2ccccc2)c2ccccc2)CC(NCc2cccc3[nH]cnc23)O1
NC1CNCCN1c1nc2ccc(-c3ccccc3)cc2nc1N1CCCC1
Oc1ccc(C2(c3ccccc3)CC3(c4ccccc4)CCC2CC3)cc1
Cn1c(-c2ccc(F)cc2F)cccc1=O
Cn1cc(-c2cc(O)cc3ccccc23)c(C(=O)Nc2ccccn2)n1
CC(C)C(NC(=O)Cn1c(NC(=O)OCc2ccccc2)c(-c2ccccc2)ccc1=O)C(=O)C(F)(F)F
CC(=O)Oc1c(-c2ccc(Cl)cn2)ccc2c(=O)ocnc12
Nc1cc(NC(=O)c2ccc(N3CCNCC3)cn2)cc(-c2ccccc2)c1
CCCCN(C)CCCNC(=O)c1ccc(-n2cnnn2)cc1
CCN(CC)C(=O)COc1ccc(S(=O)(=O)Nc2ccc(Cl)cc2)cc1
COCC(=O)Nc1[nH][nH]c(=O)c1-c1ccccn1
O=C(Cc1ccc(O)cc1)NCc1ccc(Oc2ccccc2)cc1
Cc1cc(C)c(C2(C(C)(C)O)CCN(C=O)CC2)cc1-c1nc2ncnc(-c3cc(F)cc(Cl)c3)c2[nH]1
O=C1Nc2ccccc2C1(O)O
CCCCCCCCCCCCCCCCCNC(=O)CN1C(=O)CCSC1c1ccc([N+](=O)[O-])cc1
Cc1cccc(C)c1NC(=O)CCc1ccccn1
O=C(Nc1ccc(S(=O)(=O)N2CCCC2)cc1)NC1CCCCC1
O=c1c2scc(-c3ccccc3)c2nnn1-c1ccc(S(=O)(=O)N2CCCC2)cn1
Nc1cncc(-c2cc(F)ccc2-c2ccc(OC(=O)NC3CCC3)cc2)n1
CC1=CC(COc2ccccc2)(c2ccc(S(C)(=O)=O)cc2)OC1=O
C=C(C)C12CCCC1C1CCC3C(C(C)CC4C(C(C)(C)CNS(=O)(=O)c5ncc[nH]5)CCC(C)(OC(=O)C(NC(C)=O)C(C)C)C34)C1CC2
Nc1cc(-c2ccccn2)c2[nH]c(C3CCCCC3)cc2c1C(=O)NC1(C(=O)Nc2ccc(C(=O)Nc3ccc(C=CC(=O)O)cc3)cc2)CCCCN1
C=CCN1c2c(S)cc(C)cc2C23C(=NC=CC12)N([SH](=O)=O)C(C)(C(=O)OC)C3C(=O)OC
Nc1cc(N2CCN(CC(O)COc3cccc4c3[nH]c3ccccc34)CC2)c2[nH]c3c(c2c1)CC(=O)c1ccccc1-3
COc1c(C)cc(C)c(C)c1S(=O)(=O)NC(Cc1ccc2[nH]ccc2c1O)C(=O)O
CC=CC1(c2ccccc2)CC(=O)NC(=O)C1
COC(=O)c1csc2ccc(O)c(-c3ccccc3)c12
Cc1ccc(CN2CCCCC2Oc2ccc(C3CCCN(C=O)CC3)cc2)cc1
COc1ccc(COc2ccc3occc(=O)c3c2N2CCOCC2)cc1
Cc1ccc(-c2c(SCC(=O)Nc3ccc(F)cc3)ncc(C(F)(F)F)c2C#N)cc1
COC(=O)c1cnnn1C1CCCC(N)(C(=O)NC(C)C)N1
CCCCCCCC1(N)CC2CCCC(CC(=O)NCc3ccc(N(C)C)cc3)(C(=O)O)C=C2NC1=O
CCN(CC)CCn1cc(-c2nc3cncnc3n2C2OC(CO)CC2(O)O)nc1C
CN(C)CCCOc1ccc(CN2CCCCC2(CO)CCOc2ccccc2)cc1
N#Cc1c2cccc1-n1cncc1-c1cccc(c1)CCN1CCN(Cc3cccc(c3)O2)C(=O)C1
Cc1nccc(-c2ccc(OC3CCCCN3C(C)C)cc2)n1
CC(=O)c1cn(CC2CN(C=O)CCO2)c2ccccc12
O=C(CN1CCS(=O)(=O)CC1)Nc1ccc(C(F)(F)F)cc1
Nc1nccc2c1nnn2C1OCC(O)(O)C1CO
Cn1nc(CNCc2ccc(Cl)cc2)c(Cl)c1-c1ccccc1
CC(C)COc1ccc(C(=O)O)c(S(=O)(=O)N2CCC(C(=O)Nc3c(F)ccc(F)c3F)CC2)c1
CCOC(=O)c1nc(C)c(C)c(=NN2C(=O)C=CC2=O)[nH]1
C=C1C(CC)CCC2(O)CCC3=CC(=O)CC(C3C)C(OC=O)(C3(C(C)(CC(=O)OC(=O)O)OC(=O)C(C)CO)OCCC(C(=O)OC)C3(C)C)C12
CC(C)(C)Cc1cc(F)c2c(c1Cl)NC(=O)C21CNC(C(=O)NC2(C)CCCCN2CC(F)(F)F)(c2cccc(Cl)c2F)C1
O=c1ccn(Cc2ccccc2)cc1CNCc1cc(F)cc(C(F)(F)F)c1
Cc1c(C(=NCCN2CCOCC2)c2ccccc2)c(=O)n(-c2ccccc2)n1C
CCC(C)c1ccc(S(=O)(=O)NC(Cc2ccc(-c3nnc(C)n3C)cc2)C(=O)NCCC(=O)O)cc1
Cc1ccc(CNC(=O)Cc2ncc(COC(=O)c3ccc(C)cc3)s2)cc1
Nc1ncnc2c1ncn2C(CC(O)CO)OC1CCCCO1
NC(CNC(=O)c1ccco1)C(=O)O
CCCCCCCCCCCCCCCCOC(=O)N1CCC(n2ccc(N)nc2=O)CC1
CN(C)C1CCCN1c1ccc(N2CCCCC2n2ncc3ccc(N)cc32)cn1
O=C(Cc1cccc2ccccc12)NCc1ccc(C(=O)O)cc1
COc1cc(-n2cnnn2)ccc1S(=O)(=O)N(CC(=O)Nc1ccc(F)cc1)c1ccc(F)cc1
COc1ccc(-c2cc3c(C)nc(C)nc3n2-c2ccc(OC(F)(F)F)cc2)cc1
CCOc1cc(C)cc2cnc(N3CC(OC)CCC3NC3CC3)nc12
O=C1c2c(O)cccc2Cc2c(O)ccc(Sc3ccc(O)cc3)c21
COc1ccc(Nc2cc(O)c3c(c2)C(=O)c2c(ccc4ccc(=NN)[nH]c24)C3=O)cc1
Oc1cn(CCc2ccccc2)c(=S)[nH]1
CCC(C)C(CO)NC(=O)C(CCCCN)NC(=O)C1CC(C(CCc2ccccc2)C(O)C(Cc2ccccc2)NC(=O)OC(C)(C)C)N(C=O)C1
O=CN1CCN(c2ccccc2)CC1Cn1cnc2ccccc2c1=O
CC(O)(CCO)C(=O)O
Cc1nn(C)c(C)c1C1CNCCCN1C(=O)OC(C)(C)C
CCn1c2ccccc2c2c(-c3cc(F)n(CCc4ccc(C)cc4)n3)n[nH]c(=O)c21
NS(=O)(=O)c1cc(OS(=O)(=O)c2ccc(-c3ccccn3)cc2)c(NCC2Oc3ccccc3O2)cc1NC(=O)c1ccccc1
CCCCCCNc1nc(C(N)=O)cnc1C#N
CC1CNC(N)CC12CCc1cccc(O)c12
N#Cc1cccc(-c2ccccc2)c1NC(=O)c1ccc(CN(CC2CC2)c2nc3ccccc3s2)cc1
COc1ccc2c(OC)[n+](C)c(-c3ccc(-c4ccc(-c5ccc(-c6ccc(C(=O)[O-])cc6-c6ccc([NH3+])c[nH+]6)cc5)cc4)cc3)cc2c1
CCCCN1CCN(C=O)CC1C(CCC(=O)O)NC(=O)c1ccc(-c2c(OC)oc3ccc(OC)c(OC)c3c2=O)cc1
NC(=O)C(Cc1ccccc1)C1CC(C(=O)NCCc2ccccc2)N(C=O)C1
CCC(C)CNC1CCC(COCc2ccc(C(F)(F)F)c(C(F)(F)F)c2)(c2ccc(F)cc2)C1
CN1CCN(c2cccc(F)c2CNC(=O)c2c(-c3ccccc3)c(C(=O)O)cn2C2CCCCO2)CC1
Cc1c(N2C(=O)c3ccc(N)cc3C2=O)c(=O)n(C)n1-c1ccccc1
CCN(CC)CCn1nc2c3c(cccc31)Sc1cc(NCCN(C)C)ccc1-2
Cc1ccc(C(=O)Nc2ccc(C(=O)OCc3csc4nccc(=O)n34)cc2)cc1
O=C(Cc1ccc(OC(F)(F)F)cc1)NCC(O)(Cc1cc[n+]([O-])cc1)c1ccccc1
O=[N+]([O-])c1ccc(Cn2c(CCN3CCCCC3)cc3ccccc32)cc1
NCC1CCC(C(=O)NC(CCCCNC(=O)Nc2ccccc2)C(=O)Nc2ccc(-c3ccc4c(c3)C(=O)C=CC4=O)cc2)CC1
CN1CCN(C=O)CC1c1c(N)n(O)c(=O)c2ccc3[nH]c(=O)[nH]c3c12
CC(C)c1ccc(NC(=O)C2Oc3ccccc3O2)cc1
COc1oc2cccc(C3CN=CN3)c2c1OC
CCCCNC(=O)C(=O)NN=Cc1cccc2ccccc12
C=CC(=O)Nc1c(OC2CCCO2)ccc2nc(Nc3cc(Cl)ccc3F)ncc12
CN(C)CC(C)(O)N1C(=O)COc2ccc(Cl)cc21
CC(C(=O)NO)N(CC1Oc2ccccc2O1)S(=O)(=O)c1ccc(F)cc1
N#Cc1nc(N2CCOCC2)c(COc2ccc(CC(NC(=O)OCc3ccccc3)C(=O)O)cc2)o1
O=C(NCCO)c1ccc(S(=O)(=O)N2CCCC2)cc1
CC(=O)c1ccc(C2(C)COc3c(Cl)cc(C4OC(O)CC(O)(CO)C4O)cc32)cc1
CNC(=O)C=CC(O)=C(C#N)c1ccc(C(=O)OC)cc1
COc1cc(OC)c(Sc2cc3cnc(N)nc3n2CCc2ccccc2)c(OC)c1
COc1ccc(N2C(=O)CCC2C(=O)NCCc2cc(OC)cc(OC)c2)cc1
CCc1nn(C)c(Cl)c1CN(C)C(=O)COc1c(F)cccc1F
COc1ccc(NC(=O)CSC2=NC(NC(=O)Nc3ccc(C)cc3)=CC(C#N)C2c2cccs2)cc1
Cc1[nH+]ccc2c(N)c3[nH]c4c([NH3+])cc(Cl)cc4c3cc12
O=C(CNC(=O)c1ccccc1)OCC(=O)c1cc(Cl)ccc1Cl
CCNc1ncc2c(n1)C(c1ccc(OC)c(OC)c1Cl)N(C(N)=O)C2
NS(=O)(=O)c1ccc(-n2nncc2COc2cccc3ccccc23)cc1
Cc1cc(C)n(CC2CN(Cc3cnc(NC=O)s3)CCO2)n1
CSc1nn2cc(S(=O)Cc3ccc(Cl)cc3)cnc2c1C
COc1ccc(NC(=O)CCc2cccc3cc[nH]c23)cc1S(=O)(=O)N1CCOCC1
Cc1cc(C)c(NC(=O)Nc2ccc(Cl)c(Cl)c2)cc1C
COc1ccc(-c2ccc(O)nc2O)cn1
CC(C)CCCC(C)C12CCC(C)C1(C)CCC1C3CCC(=O)CC3CC(=O)C12
CCOC(=O)c1nc(Cl)c2cc(-c3ccccc3)ccc2n1
CCC(C)(C)NC(=O)c1ccnc2cc(-c3ccccn3)[nH]c12
CC(C)C(CO)n1c(N)nc2c(N)nc(Cl)nc21
COc1ccc(-c2cc3n[nH]c(=O)n3c3c(C)cccc23)cc1
CC1C=CCCC(CCO)C(O)C=CC(=O)OC2CCOC1C2O
COc1cc(S(=O)(=O)NCc2ccc(C(=O)O)cc2)c(C)cc1Br
CCOC(=O)C(Oc1ccc(OC2(C3(COC)CCC3)CCN(C=O)CC2)cc1)c1ccc(OC(F)(F)F)cc1
Cc1ccc(Cc2cncc3ncn(C4CNC(N)(C(P(=O)(O)O)P(=O)(O)O)CN4)c23)cc1
N#Cc1ccc(N2CCN(C=O)C3CS(=O)(=O)C(C4CC4)C32)cc1
Cc1cc(S)c2c(ccn2[SH](=O)=O)c1
N#CC(c1ccc(Cl)cc1Cl)c1nn(CC(F)(F)F)c2nc(Nc3ccc(N(CCO)Cc4ccccc4)cc3)ncc12
COC(=O)NCC1CC2CCN1C2
CCN(CC)CCNC(=O)Cn1cc(-c2cc(Cl)cs2)c2c(C(C)=O)ccc(Cl)c21
Cc1cccc(C)c1OCCn1cc(S(=O)(=O)N2CCOCC2)c2ccccc21
c1ccc2nc3c(nc2c1)nc1ccccn13
C#N
CNC(C(=O)NC(C(=O)N(C)C(C=C(C)C(=O)O)C(C)C)C(C)(C)C)C(C)(C)c1ccccc1
Cc1cccc2ccnc(N(C)c3cccc4nc(N)nc(N)c34)c12
CN(CCC(=O)c1ccccc1)CC(O)(Cn1cncn1)c1ccc(F)cc1F
CCCCCN(Cc1ccccc1)c1nc(N)nc2nnc(SCC(=O)c3ccc4ccc(=O)oc4c3)n12
Cc1ccc2c(c1)C1C(O)C(O)C3(CC(=O)O)CCCC3C1CC2
Cc1ccc(C=C(C(=O)c2ccc(O)cc2)c2cc(O)cc(OCc3ccc(CC(=O)O)cc3)c2)cc1
CCCCCC=C(C=Cc1ccccc1)C=C(C)C=CC1CCN(C=O)C1
Cc1cccc(O)c1NC(=O)c1ccc(CNc2nc(N(C)C(=O)Cc3ccc(F)cc3)nc3ccccc23)cc1
O=C(Nc1ccc(C(=O)C(=O)c2cccc3c(Cl)cccc23)cc1)c1ccccc1
O=C(Nc1ccc(S(=O)(=O)c2ccc(Cl)cc2)cc1)C1CCCN1
O=C(Nc1ccccc1)c1cccc(S(=O)(=O)N2CCCCC2)c1Cl
NC1=COC(C(=O)O)CC1(N)c1ccc(Br)cc1
CCCCOc1c(C#N)cc(NC(=O)C=CCN(C)C(C)=O)c2nc(Nc3cc(OCc4ccccc4)c(Cl)cc3Cl)ccc12
CN(C)CCCS(=O)(=O)Nc1cc(F)c(-c2c(-c3ccn(C)n3)ccnc2N)c(F)c1
CCOc1cc(NC(=O)c2ccccn2)cc(NC(=O)CCn2cncn2)c1OCC
O=C(O)Cc1ccc2c(cc3n2CCCC3)c1OCc1nc(C(F)(F)F)c(-c2ccc(F)cc2)o1
CCC1(C)C(=S)Nc2c(Cl)cccc21
CCOc1ccc(N)cc1
CC(C)CC(NC(=O)NCc1ccc([N+](=O)[O-])cc1)C(=O)O
CC(=O)N(c1nnc(NC(N)=O)s1)C1CCCCC1
CCOC(=O)c1cc2c(n1-c1ccccc1)C(=O)C(C)=C(C)C2=O
CC(=O)OCC(=O)NC1=C(C)C(=O)c2c(nc3n2C(OC(C)=O)CC3)C1=O
CCc1ccc2c(c1)C=C(Cl)C(c1c(OC)cccc1OC)CC2
CC(=O)c1nn(-c2ccccc2)c(C)c1C
COc1ccc(C(=O)NN2C(=O)C(=Cc3ccc(O)cc3)SC2=S)cc1
CCOc1ccc(CC(CN)C(=O)NCc2ccccc2)cc1
Brc1ccc(CSc2nnc(C3Oc4ccccc4O3)o2)cc1
O=C(NCc1ccon1)OC1CCCC1
C=C1C=C(CCCCCCCCCCCCC)C(=O)C=C1OCCN1CCCCC1
CCOC(=O)c1c(Cl)sc2c1S(=O)(=O)c1ccc(N)cc1N2c1ccc(Cl)cc1
CCc1nc(O)n(C2CCCCN2)c(=O)c1Cc1cccc(Br)c1OC
CC(C)(CC(O)(Cc1nn[nH]n1)C(N)=O)c1ccc(Cn2ccnc2)cc1
Nc1cc2c(cc1Nc1ccc(Nc3nc(NCCO)nc(Nc4ccccc4)n3)cc1)C(=O)c1cccc(S(=O)(=O)O)c1C2=O
Cc1ccc(-c2cccc3[nH]nc(C)c23)cn1
COC(=O)C1CC23CC(CCC2C2CCC(O)CC12O)C(=C(C)COC(C)=O)C3=O
CC(C)CCCC(C)N1CNC(=O)N=C1NC(N)=O
O=C1C(=O)c2cccc(-c3cccc4ocnc34)c2-c2ccccc21
NCCSCc1ccccn1
CC1CCC2C1CCC1C2C(CCC(N)C(=O)O)CC2(C)CCC(NCc3ccc([N+](=O)[O-])cc3)CC12
O=C(O)CC(Cc1ccccc1)NC(=O)CCCCN1C(=O)c2ccccc2C1=O
Cc1ccc(C(=O)c2cc(-n3ccnc3)cc3c2ccn3S(=O)(=O)c2ccccc2)cc1
COc1ccc(-n2nnnc2CC[SH2+])cc1
C=CC(C=C[N+](=O)[O-])CC(C)CCCC
Nc1cc([NH3+])c2nc(NN=C3C(=O)NC(=S)NC3=O)sc2c1
CN(C)c1ccc(C=CC(=O)c2ccc3c4c2CCC(=O)N4C3N)cc1
CCN1CCOC(CNC(=O)CN2N=C(c3ccc(C)cc3)CCC2=O)C1
Nc1nc(N)c2nnn(CCO)c2n1
CC(C)CC(=O)Nc1cc(F)ccc1C(=O)NC(C)C
Cc1ccc(-c2ccc3cnc(N(C)c4ccccc4)nc3n2)cc1
CC1(Cc2cccc3ccccc23)NC(=O)N(Cc2ccc(OC(F)(F)F)cc2)C1=O
CS(=O)(=O)N1Cc2cn[nH]c2C(N)(CCN2CCCCC2)C1c1ccc(C#Cc2ccc(CN3CCCCC3)cc2)cc1
NC1CCC(OC(=O)NC(Cc2ccc3[nH]ccc3c2)C(=O)NC(Cc2cc3ccccc3[nH]2)C(=O)NC(CC(=O)O)C(=O)NC(Cc2ccc(O)cc2)C(=O)O)C1
COc1ccc(Cc2nn(CC(=O)Nc3c(C)cccc3C)c(=O)cc2Cl)cc1
CCn1ccc(=O)c2c(C(=O)O)c(C)cc(N3CCNS3(=O)=O)c21
COc1cc(Cc2cnnn2-c2ccc3ccc(=O)oc3c2C(F)(F)F)ccc1O
C=CC(=O)Nc1ccc(-n2c(=O)cc(C)c3cnc(NC4CCCCCCC4)nc32)cc1
Nc1nc(=O)c2n[nH]nc2n1-c1ccccn1
CCC(=O)c1cc(C(=O)NCc2ccc(F)c(F)c2)c[nH]1
Cc1c(C(=O)O)nn(-c2ccccc2)c1-c1ccc(-c2ccccc2)cc1
O=c1[nH]c2cccc(-c3cc(N4CCN(c5ccc(F)cc5)CC4)cnn3)c2o1
CCOC(=O)C1(Cn2cnc3ccsc3c2=O)CCN(C=O)CC1
Cc1ccc(NC(=O)COC(=O)C2Cc3cccc4cccc2c34)cc1
CN(C)Cc1ccc(-c2cc(CN(C)C(=O)COC(=O)c3c(O)cc(O)cc3O)on2)cc1
O=CN1CCC(=C2c3cc(Cc4ccccc4)ccc3C(Cl)Cc3cccnc32)CC1
Cc1ccc(Oc2[nH]c(=O)c(Cn3cnnc3-c3ccc(F)cc3)c(C)c2I)cc1C
Cc1cccc2[nH]c(N3C4CCCC3C(N)(CC3(c5ccc(F)cc5)CCN(C=O)CC3c3ccccc3)C4)nc12
Brc1cccc[n+]1CCc1ccccc1
CN1CCN(CCCNCc2ccc(OCc3cccc(Cl)c3F)cc2)C1=O
O=C(c1n[nH]c(=O)c2ccccc12)N1CCCCCC1
COc1ccc(CCCNc2nccc(CO)n2)cc1
C1=CC2(c3ccccn3)CNCC(C1)C2
CCOC(=O)N1CCN(S(=O)(=O)c2ccc(Br)cc2)CC1
CN(C)CC(c1ccc(Br)cc1)c1cccc2c1oc1ccccc12
c1csc(-c2ncc(-c3cc4c(C5CCCN5)cccc4[nH]3)o2)c1
CC(NCCNC(=O)COc1ccc(Cl)cc1)c1ccccc1
CC(C#N)NC(=O)c1ccc(OC23CC4CC(C2)C(C(=O)O)C(C4)C3)cc1
C1C2CC3CC1CC(C2)C3
COc1ccc(C(=O)Nc2coc3cccc(C(=O)N(C)c4ccccc4)c23)cc1
COc1c(Br)c[nH]c2c(Cc3ccc(F)cc3)c(=O)oc(=O)c1-2
Nc1ccc2c(=O)nccc-2[nH]1
CN1CCN(c2ccc(Nc3nc4c(-c5ccc(S(=O)(=O)N6CCOCC6)cc5)cccn4n3)cc2)CC1
COC(COC1C(CO)C(O)CC(O)(O)C1O)CN1CCCC1
CCCCN(C)C(=O)C1(N)Nc2nccn2C1CC
N#Cc1cc(Cl)c(C#N)n1-c1ccc(O)cc1C(=O)O
CC1NC(=O)C2CC3(Br)C(c4ccc(c(C(=O)OC(C)(C)C)c4)OC3(N)c3ccccc3)N2C1=O
CC(=O)NC(Cc1ncc[nH]1)C(=O)NC(Cc1ccccc1)C(=O)NC(CCCNC(=N)N)C(=O)NC(Cc1c[nH]c2ccccc12)C(N)=O
NC(C(F)F)n1c(=O)ccc2c(O)cc(C(F)(F)F)cc21
COc1cccc(NC(=O)C=Cc2ccc([N+](=O)[O-])cc2)c1OC
CC1=C2CCC(C)C2C2CCC3C(CCC(=O)N3c3[nH]nnc3CI)C2C1
O=C(CBr)NC1CCCC(NC(=O)c2cc3ncc(C(F)(F)F)cn3n2)C1
NC(=O)N1CC(NCc2nc(C3CC3)no2)CC(N)(c2ccccc2)C1
CC1(O)CCC(CO)C1n1c(=O)cc(F)[nH]c1=O
Cc1ccc(S(=O)(=O)N(CC(=O)NO)OCc2ccc(OCc3ccccc3)cc2)cc1
COC(=O)CCOc1ccc(CO)cc1-c1cc(O)c(C2c3cccc(CO)c3OC2OC)c(O)c1
COC(=O)c1nnn(-c2nonc2N)c1CS(=O)(=O)c1ccccc1
COc1ccc(CNCC(O)C(Cc2ccccc2)NC(=O)c2ccc(Cl)nc2NCC2CCCCC2)cc1
O=C1CC(c2cn(CCCN3CCCCC3)c3ccccc23)c2ccccc2N1
CC(=O)OC(C)(C)c1cc(=O)c(OC(=O)c2ccc(OC(F)(F)F)cc2)co1
CC(O)CN1CCC2=C(C1)SC1(C(C)C)N=CN(C=O)C(=O)C21c1ccccc1
C=CCN(C)CC1CNc2[nH]c(N)nc(=O)c2N1
Cc1c(NC(=S)Nc2ccccn2)c(=O)n(C)n1-c1ccccc1
CCCCN(C(=N)N)c1ncc(-c2[nH]c(CC)c(CC)c2CC)s1
O=C1CCC(c2ccc(OCCCNC(=O)NC(c3ccccc3)c3ccccc3)cc2)=NN1
CC(Oc1c(N)ccc2cnc(N)nc12)c1c(Cl)cccc1Cl
COc1nc2ccc(-c3ccccc3)c(O)c2s1
COc1ccc(C2C(c3cc(OC)c(OC)cc3OC)=NN(c3nccs3)C2c2ccc(F)cc2)cc1
Nc1ncc(-c2ccc(NC(=O)c3ccc(Cl)cc3)cc2)[nH]1
CC(C)c1ccc(NC(=O)CN(Cc2ccc(Cl)cc2)S(C)(=O)=O)cc1
c1ccc(-c2cc(NC3COc4ccccc4O3)cn3ccnc23)cc1
O=C(O)CN1C(=O)Cc2ccc(F)cc2-c2ccccc21
CC(C)CC(O)C(O)C(CC1CCCCC1)NC(=O)C(C)C(O)C(Cc1ccccc1)NC(=O)OC(C)(C)C
Oc1ccc(C2(c3nc(-c4ccc(Oc5ccccc5)cc4)no3)CCC2)cc1
NC1(CCCC(=O)Nc2ccc(F)cc2)CNCC(Cc2ccccc2)C1
NC(=O)N1CC2CNCC2(N)C1N
CCn1c(SCC2CCN(C=O)C2)nnc1-c1cccs1
CCOC1C(CCCO)=COC(c2cccs2)C1C(=O)Nc1ccc(F)cc1
CCCN(CCC)C1Cc2cc(C#Cc3ccccc3)cc(OC)c2C1
CS1(Cc2cncc(C=NNC=O)c2)C=CN=C1N
CCOc1cccc(CNCCSc2ncc(N)c(N)n2)c1OCC
COc1ccc(C(=O)NC(=Cc2ccc(Cl)cc2)C(=O)OC2CCC(=O)O2)cc1
Cn1ccc(CN2CCN(C(=O)N3Cc4cncn4-c4ccccc43)CC2)n1
Cc1nnc(NC(=O)c2ccc(Br)cc2)s1
CCOC(=O)c1c(OCc2ccc(Oc3ccccc3)cc2)cnc2[nH]ccc(=O)c12
CC(C)CN(C(=O)CN(CCc1ccccc1)C(=O)Cn1cnc2ccccc21)c1[nH]c(=O)n(Cc2ccccc2)c(=O)c1N
NC(=O)c1nc2ccc(-c3ccc(C(F)(F)F)cc3)cc2[nH]1
Cc1ccc(C2CN(c3ncc(N)c(=O)[nH]3)CCO2)cn1
CC1N(C)CCCC1(O)c1ccc(F)cc1
O=C(CCc1cccc2scnc12)OCC(=O)N(c1ccc(Cl)cc1Cl)C1CC1
CC1(C)CCC2=CCC3C4CCC5(C=C4C(=O)C3C2C1)CC1N(C=O)CCCC1(C)O5
O=CN1C(c2cc(Cl)ccc2Cl)CCCC1C1(N2CCCCC2)CC1
Nc1cccc2c1OCC=CCNCc1nnc(N3CCNC(N)(Sc4ccc(C(F)(F)F)cc4)C3Cl)n1-2
NC(=O)CCC(c1cccc2ccccc12)C1CCN(C=O)C1(Oc1ccc(Cc2nccs2)cc1)C(=O)O
CS(=O)(=O)c1[nH]c(=O)cc(Cc2ccc(Cl)c(Cl)c2)c1C(F)(F)F
Nc1ccc2c(-c3ccc(OC(F)(F)F)cn3)[nH]nc2c1-c1ccc(Cc2cc(F)ccc2F)cc1
Cc1cc(C2N(C(C)(C)C)C(=O)C23CCN(C(N)=O)CC3N)on1
Cc1cc(=O)oc2c(C(=O)Nc3ccc(C(=O)NS(=O)(=O)c4ccc(Cl)cc4)cc3)cccc12
C=CCN1C(Cc2ccc(O)cc2)C(=O)N2CC(=O)N(Cc3cc(C4CN(C=O)Cc5c(C(=O)NC)cccc54)c4cc(N)[nH]c4c3)CC2N1C(=O)NCc1ccccc1
COc1ccc(OCO)c(C=NNC(=N)N)c1
CCCCN(CC)C(=O)c1cc(-n2ccnc2)c2c(c1)nc(N)n2CCCC
CCN(C)C(Oc1cccc(O)c1)C1CC(=O)NC(N)CC(C)OCc2cn(nn2)C1(C)C
COc1ccc(O)c(-c2ccc3ccc(=O)oc3c2O)c1
COCCn1nc(-c2ccc(OC)cc2)c2c1C(=O)NC2c1ccc(O)cc1
O=C1CCOc2c1ccc(O)c2O
CC(NC(=O)C(N)C(=O)O)C(=O)NC(CO)C(O)C=Cc1ccc(F)cc1
Cc1ccc(Nn2cnnc2SCC(=O)NC2CC2)cc1
C=CC(C)=CC1(C)CC(C)C(CC=CC=C(C)CCC(C)C=C)C2(C)C(O)C=CCC12
CN1C(=O)C(=Cc2cccc(O)c2Cl)NC1=S
Cc1cc(-c2ccccc2)cn2ccnc12
COc1c2ccnc(C(=O)NCCN(C)C)c2c(C)c2c1[nH]c1cc(N)ccc12
Cc1ccc(Nc2ccc3c(c2)cc(C#N)c2nncn23)cc1
CCOC(=O)c1ccc(NP(=O)(O)OCC)cc1
N#CC=CC(=NC1=NN=C(S)[SH]1Cc1ccccc1)c1ccn2nc(N)nc2n1
C=C(C)C(O)Cc1cc2ccccc2c2ccccc12
Nc1ccc(-c2nn(C=O)cc2-c2cccc3ncccc23)cc1
O=C(NC(=Cc1ccco1)c1nnc(-c2ccccc2)o1)c1ccco1
O=C(Nc1cccc(Cl)c1C(F)(F)F)c1cc(-c2ccc(Cl)cc2)on1
CCc1c(OC)ccc2[nH]c(N)nc12
Cc1ccc(C(=O)Nc2ccc(OCc3noc(C)c3C)cc2)cc1
CN(C)c1ncc(-c2ccccc2)c(Cl)n1
O=S(=O)(c1ccccc1)N(c1ccccc1)C(c1nnnn1Cc1cccs1)C1CC1
CC(C)C#CC1(N)CN([SH](=O)=O)CC(S)N1
COc1ccc(C(=O)C=Cc2cc(Cl)c(Cl)c3ccsc23)cc1
Cc1cccc2[nH]c3c(c12)CCc1onc(NC(=O)c2cc(CN4CCCCC4)on2)c1-3
Cc1nc2nc(-c3ccc(F)cc3)nn2cc1N(CCO)CC(F)F
C=CCn1c(SCC(=O)Nc2ccc(O)cc2)nnc1-c1ccc(OC)cc1
NS(=O)(=O)c1ccc(NC(=O)CN2C(=O)CSc3ccccc32)cc1
CC1(C)N(c2nccc(N)n2)CCc2nncn2C1(N)c1ccc(OC(F)(F)F)cc1
O=C1Nc2cc(Cl)ccc2CC1(c1ccc(OC(F)(F)F)cc1)c1ccccn1
CCN(c1ccc(Cl)cc1)S(=O)(=O)c1c(C)ccc2c1OCCN2C=O
COC(=O)CCc1ccc2c3c1ccn3C(=O)CC2
CCN(c1ccccc1)S(=O)(=O)c1ccc(C(=O)NCC(c2ccco2)N(C)C)cc1
O=c1ccccn1N=C1c2ccccc2OC1O
N=C(CN1CCNC1=O)NO
Cc1ccc(-c2csc3nc4n(c(=O)c23)CC(C)C4C(=O)Nc2ccc(F)cc2)cc1
N#Cc1ccc(Cn2c(=O)[nH]c(=O)c3c(N)cccc32)cc1
COC(=O)c1cc(S(=O)(=O)N2CCC(C)CC2)cs1
CCn1c(N2CCN(C(=O)OC(C)(C)C)C(C)C2)cc(=O)c2c(C(=O)O)c(F)ccc21
CCS(=O)(=O)NC(CCOC)c1nnc(C(CCC(=O)O)NC(=O)Cc2nnc(CCCNC=O)o2)o1
Cc1cc(C)n(CC2Oc3ccccc3O2)c1C(=O)CSc1nc2ccccc2[nH]1
COc1ccc(C2CC23C(=O)Nc2cc(C(=O)c4ccc(O)cc4)ccc23)cc1
CSCCC(NC(=O)C(CS)C(C)O)C(=O)O
Fc1ccc(-c2ccc3nncn3c2Cl)cc1
CCc1ccc(-n2c(=O)[nH]c(O)c(C=NCc3cccs3)c2=O)cc1
COc1nc(OCCN2CCOCC2)nc2cc(Nc3ccc(Br)cc3)ccc12
Oc1ccc(CCc2cccc(O)c2O)cc1
CN(C)c1ccc(CNC(=O)c2ccc(F)cc2)cn1
CC(=O)SCC(=O)c1ccc(NS(=O)(=O)c2cccc(OCCC(C)O)c2Cl)cc1
COc1cc(NS(C)(=O)=O)c(NC(=O)c2cc(C)ccc2Nc2ncnc3ccc(N4CCOCC4)nc23)c(C(C)(C)C)c1
COCCOc1ccc(-c2cc(C(=O)O)nc3c(Br)cccc23)cc1
CC(=O)NC1(C)N(C=O)C(N)(C(C)C)CC12NCCN(c1ccccc1)C2=O
COc1cc(Cl)c(-n2nc(CN3CCN(c4cc(C)c5ccc(C)cc5n4)CC3)[nH]c2=S)c(Cl)c1
Cc1ccc(C(=O)Cc2cn3c(n2)N(c2ccc(Cl)cc2)C(=O)C3(C)c2ccccc2)cc1
Cc1nc(C)n(CC2CCC(N)(c3ncc(-c4cccs4)o3)N2)n1
COC1(COS(=O)(=O)c2ccc(Br)cc2)CC(O)CC(C)(C(C)C)O1
CCC(C)C(C(CC1CC(C(OC)C(C(C)C)N(C(=O)Sc2ccc(C)cc2)C(C)C)N(C=O)C1)OC)N(C)C(=O)C(NC(=O)C(C)(C)C)C(C)C
COc1cc(F)cc(-c2nc(-c3cccc(OC)c3C(F)(F)F)c(-c3ccc(S(C)(=O)=O)cc3)s2)c1
COc1ccc2c(c1NC(N)=O)C1CC(OC)CN1c1ccccc1C2c1ccc(CC(C)(C)C)cc1
CC(=O)C(CCO)NC(=O)C(C)NC(=O)C(CCCCN)NC(=O)C(N)CCCNC(=N)N
CCCc1c(C(C)(C)C)c(=O)on1C(=O)N1CCCCC1
CCC(CO)n1c(NCc2ccccn2)nc2cnc(NC(C)CO)nc21
Nc1nnc(-c2cc(Cl)cc(Cl)c2Cl)o1
Cc1ccc(C(=O)NC2Cc3ccccc3C2)cc1
CCn1ccc(N2CCC3(CC2)CC(N)NC3=O)n1
Cc1cc2c(NC(=O)C(C)(C)O)cc(OC(=O)C(Cc3ccc4cc[nH]c4c3)NC(=O)OC(C)(C)C)c(C)c2oc1=O
Cc1cc(C)c(-c2ccc(NC(=O)C=CCN3CCCCC3)cc2)nc1N=C=O
COc1ccc(NC(=O)c2cc(-c3ccc(OC)c(OC)c3)c3occc(=O)c3c2)cc1
Cc1nc(CCc2ccc(S(=O)(=O)NC3CCc4cccc(C(=O)O)c4C3)cc2F)c(-c2ccccc2)s1
C=C1C(=O)Nc2ccc(N)c(-c3nc4sc(C=Cc5ccc(OC)cc5)nn4c3C)c21
COc1cc(OC)c2c(C(=O)c3c(O)ccc(Cl)c3Cl)c(F)ccc2n1
O=C(O)CNCCSc1ccc(-c2nc(-c3ccccc3)c(-c3ccccc3)o2)cc1
COc1cc(C=C(C(=O)O)C(=O)c2cc(OC)ccc2Cl)c(OC)c(OC)c1
CC(OC(=O)CCc1ccc(Cl)cc1)C(=O)NC1CCCCCC1
CCN(CC)C(=O)CC1=C[SH](C2CCN([SH](=O)=O)C2)c2c1c(N)n[nH]c2=O
COc1ccc(OCC(CO)=C(c2ccccc2)c2ccc(OCC(=O)O)cc2)cc1
O=C(NC1CCC(Br)CC1)NC(Cc1ccccc1)(c1ccccc1)c1ccccn1
CCOc1ccc(C(=O)NCC(c2ccccn2)N2CCN(c3ccc(F)cc3)CC2)cc1
COc1ccc(OC)c(C(=O)C2(c3ccccc3)Oc3ccccc3O2)c1OC
COc1ccc(Oc2nc(N3CCOCC3)c3ccccc3n2)cc1
OC1COC2(CCN(c3ncc(OCc4ccccc4)cn3)CC2)C1
COCCCn1ncc2c(=N)sc(N3CCCCC3N)nc21
Nc1cccc[n+]1Cc1ccc(-c2ccc(N(Cc3ccccc3)Cc3ccccc3)cc2)cn1
COc1ccc(-c2cccc(=O)n2O)cc1
COCCNC(=O)CN1C(=O)c2cccnc2Sc2ccccc21
COCCOO
CCCn1ccc(=O)c2ccc(F)c(S(=O)(=O)c3cc(C)cc(F)c3)c21
Cc1nsc(Nc2n[nH]c(=O)cc2-c2cc(N3CCCCC3)n(C)n2)n1
CCN1C(=O)Nc2c(N)cccc2S1(=O)=O
COc1cc(Nc2ncnc3c2nc2n3CCCC2)ccc1Cl
C=C1C(=O)OC(CO)(COC(=O)C(C)=CC)C1CC(C)(C)C
CCn1ccc(CN2CCN(Cc3ccc(CC#N)cc3)C(C=C(C)C(=O)O)C2)n1
Cc1ccc(NC(=S)NN=Cc2cc(O)ccc2O)cc1
Cc1cccc(C2CN(C(N)=O)CCN2)c1Oc1c(Cl)cccc1[N+](=O)[O-]
O=S(=O)(O)Oc1cc(Br)c(Cl)c(-c2ccccc2)c1
Nc1ncc(C(=O)Nc2ccc(O)cc2)c(-c2ccco2)n1
CC1(c2cccs2)CCNc2nc3sc4c(c3c(=O)n21)CCCC4
NC1CCN(c2ncc3ncn(-c4ccc(N(c5ccccc5)c5ncc6ccc(=O)[nH]c6n5)nc4)c3n2)C(N)C1
O=C(O)CN1C(=O)C(=O)N(Cc2ccccc2)C1=O
CCN1CCCC1CNC(=O)c1c(C)cc(OC)c(C)c1OC
COC(=O)C=CCNC(=O)CN1C(=O)CCC1CNC(=O)c1ccc(C)cc1
COc1ccc(C(=O)C2(c3ccc(OC(C)=O)cc3)CC(=O)C(=O)N2c2ccc(-c3cccs3)cc2)cc1
CNC(=NS(=O)(=O)c1ccc(Cl)cc1)N1N=CC(c2ccccc2)C1c1ccco1
COc1ccc(NC(=O)CCCl)c2c1-c1cc(Cl)cc(=O)c(OC)c1CC(OC)C2
CCC(C(=O)OCc1cccc2[nH]cnc(=O)c12)c1ccccc1
CC(C)(O)c1ccc(-c2cccc3[nH]cnc23)cn1
COc1ccc(C=CC(=O)NC2CCC(N3CCN(c4ccc(OC)cc4)CC3)CC2)cc1
CCOC(=O)C1CCCC(N)(C(O)COc2ccc(S(=O)(=O)N3CCOCC3)cc2)N1
CC(C=CC(=O)NO)CN(CCO)C(=O)c1cc2cc(-c3ccco3)cc(O)c2oc1=N
Cc1cccc2[nH]c(C(Cc3ccccc3)NC(=S)NCCCn3ccnc3)nc12
Cc1cccc2c1C(=O)c1nc(N3CCCCC3)c3c(c1-2)C(Br)C(C)CC3
CC(=NNC(=O)c1ccco1)c1ccc(NC(=O)C(C)Oc2cccc3ccccc23)cc1
CNC(=O)C(CCC(N)(Cc1ccccc1)C(N)=O)NC(=O)C(C)NC(=O)C(CC(C)C)NC(=O)C(C)NC(=O)C(CCCCN)NC(C)=O
CC(C)C1CNC(n2cc(N)c(=O)c3c(F)c(Cl)cc(C(=O)O)c32)CN1
Cc1ncc(C(=O)C2CCN(C(N)=O)C2N)n1-c1ccccc1
CNc1ccn2ncc(-c3ccc(C4CN(C=O)CCN4S(=O)(=O)c4ccc(F)cc4)cc3)c2n1
Cc1c(N)c(=O)n(-c2ccccc2)n1-c1nn(CCN2CCN(c3[nH]c4cc(N)c(C(=O)O)cc4c(=O)c3F)CC2)c(=O)[nH]1
COC(=O)N1CCc2ccc(C=Cc3c(OC)ccc(OC)c3Br)c(N3CC(C)CNCC3(C)N)c21
O=C(O)CC12CC3CC(C1)C(C(=O)Nc1cccc(Cl)c1I)C(C3)C2
CC(=O)NC(C)c1ccc(OC2CCN2c2cccc3oc(C)nc23)cc1
NC(=O)CC(N)Cc1ccc(N2CCN(c3cccc4[nH]c(-c5ccccc5)nc34)CC2)cc1
Cc1nccc(=O)n1C1NCCCNC1N
CN(C)CCCc1cc(-c2ccc(F)cc2)ccc1Cl
CC1Cn2c(nnc2-c2ccccc2)CN1c1nccc(-c2ccco2)n1
CC(O)C1=CC(SC(=S)N2CCCCC2)C2N1C(=O)C2(C)C(=O)O
NC(=O)C1CCOCC1
CCC(O)c1ccc2c(c1)C(O)SC(C)(O)CNC(=O)C(O)=CCCOC2=O
NC(CCOCc1ccccc1)C(=O)Nc1ccccc1
COc1ccc(F)cc1-c1c(C)c(=O)n(Cc2c(F)cccc2F)c(=O)n1CC(Nc1ccccc1)c1ccccc1
CC(C)N1CCNC(c2nnc(CCCCc3ccccc3)o2)C1(N)COC(=O)c1ccccc1
CC(=O)c1ccc(N(CC(=O)Nc2ccc(S(=O)(=O)N3CCOCC3)cc2)S(=O)(=O)c2ccccc2)cc1
O=c1n(C2CC2)cc(S)n1-c1ccc(Br)cc1
NC1CNC(=O)N1
COc1ccc(C=Nc2cc(Cl)c(Cl)cn2)cc1
COc1c(C=O)cccc1N1CCN(C(N)=S)C(N)C1
CCOC(=O)c1[nH]c(=O)c(Cc2ccccc2)cc1OC1CCCCC1
Nc1cc2nc(N3CCNCC3)[nH]c2cc1N
NC(=O)NC(=O)c1c(O)cccc1O
CCC(C)C(NC(=O)C(CCCCN)NC(=O)C(CCCNC(=N)N)NC(=O)CNC)C(=O)NC(C(C)C)C1CC(C(=O)O)N(C=O)C1
Cn1cc(CCCn2c(=O)oc3ccccc32)c(NC=O)n1
COCCN(C)c1cncc(-c2ccnc3[nH]cc(C4CCCCN4C)c23)n1
COC(=O)C1c2cccc3c2C24CCNC1(O)C2Cc1c([nH]c2cc(O)c(N)cc12)C4O3
CC1(C)CN(C=O)N=C1c1ccc(S(=O)(=O)N2CCCC2)cc1
c1ccc(COc2ccc(-c3cc(N4CCOCC4)cnn3)cc2)cc1
COc1ccc(C=Nc2ccc(N3CCCCC3)cc2)cc1
C=C1C(=O)CC(c2ccc(F)cc2)c2cc(OC)ccc21
O=C(c1ccccc1)c1cccc2[nH]c(-c3ccc(NCC4OCCc5ccccc54)cc3)nc12
CC1=CC2C(CCC3(C)C(C)C(=O)CCC23)C2CCC34CCC(C)(C(C)C)CC3C12OC4=O
CC(=O)NC1(Br)c2ccccc2-c2cccnc2C1Br
CC(=O)OC1CCCC2C3=CCC4C(CCC5C(C)(C(C)(C)C)C(=O)C(=O)C(C)(C)C45C)C3CCC12
Cc1ccc(F)cc1-c1ccc(C2(C)CC(O)OC(=NO)C2(C)O)cc1
CC(=O)NC1(CO)OCCC(NC(=O)c2ccccc2)(OC(C)C(=O)NC(C)C(=O)NC(CCC(=O)NC(CCC(=O)NC(CCCCN)C(N)=O)C(=O)O)C(=O)O)C1O
Cc1ccc(S(=O)(=O)NCC2CCCO2)cc1
CCC(C)OC(=O)C(Cc1ccccc1)NC(=O)C(NC(=O)OCc1ccccc1)C(C)CC
C#CCCCCNC(=O)C=Cc1c(OC(C)=O)cccc1C(CCCCCNC(=O)C=Cc1ccc(OC)cc1)NC(=O)Oc1ccc(-c2ccc(OC)cc2)cc1
CCC1(CCc2ccc(F)cc2)Cn2nc(NC=O)nc2NC1=O
CC(C)c1ccc(NC(=O)C2CCCCC2)cc1
Cc1cncc(CNC(=O)C2CCCC(N)(c3cc(C)n(C)n3)N2)n1
Nc1cc([N+](=O)[O-])nc(Oc2ccc(C(F)(F)F)cc2)n1
CCNC(=O)C(=O)N(CC)CCc1ccccc1
Cc1cc(C(=O)NC(=O)C(NC(=O)OC(C)(C)C)C(C)C)c2oc(=O)ccc2c1
COc1ccc(-c2cc(C)c(C#N)nc2N(C=O)c2ccc(S(=O)(=O)N3CCCCCC3)cc2)cc1
Cc1nc2cncnc2n1-c1c(C=NOCCO)cc(N2CCN([SH](=O)=O)CC2S)nc1N
NC(=O)C1OC(=O)NC1N
Cc1cc(C=CC(=O)Nc2ccc(N3CCSCC3)cc2S(=O)(=O)N2CCOCC2)on1
O=[N+]([O-])c1cc(CI)co1
CC1=CCCCC(C)=C(O)CCC=C(C)C(C(C)O)CC1
CCCCCCCCCCc1cc(-c2ccc(CCCCCCCCCC)c3ccsc(=O)c23)c2c(=O)ssc2c1
CC(C)c1[nH]c(=O)n(C)c(=O)c1Cc1ccc(Cl)cc1
COc1cc(C)ccc1S(=O)(=O)N1CCC(C2CCN(C=O)C2)CC1
Cc1ccc(C(=O)NCC2CCN(CCCOc3ccc4[nH]c(=O)ccc4c3)CC2)cc1
COc1ccc(C(=O)ON=C(C)c2ccccn2)c(OC)c1Br
CCn1c(SCC(=O)NCc2ccco2)nnc1-c1ccc(F)cc1
Cc1ccc(-c2nnc(-c3cc(N4CCCCC4O)cnn3)s2)cc1
COc1ccc(C2CCC(=NNc3nccs3)CC2)cc1
COC(=O)Cc1cc(Cl)ccc1NC(=O)c1c(F)cccc1F
COC1CCC=CCC(=O)NCC(=O)OCC(C)CC=CCC(=O)OCCCC=CCC(=O)O1
Cc1nc(CN2CCN(C(N)=O)C(N)C2)no1
Cc1cc(C2CCCCN2CCC(=O)NCc2ccccn2)n(C)n1
COc1ccc(Cc2cc(C3(O)OCC(O)C3C(O)CO)c(Cl)cc2O)cc1
COc1ccc(Nc2ccc(CO)c(C(=O)O)c2NC(=O)c2ccc(OCCN(C)C)c(N)c2)cc1
N#CN=C(NCc1nccnc1N=C(N)N)Nc1ccccc1
O=C(O)c1ccc(NC(=O)c2cc(-c3ccccc3)cc3cccnc23)c(CO)c1
CC(C)CNC(=O)C1(C)COCC(NC(=O)C(N)Cc2ccccc2)C1CO
CN(C)S(=O)(=O)c1ccc(C2=NN(C(=O)c3cccc4ccoc34)C(CC(=O)c3ccccc3)C2)cc1
CCOc1ccc(-c2nn(Cc3cccc4ccccc34)c(=O)cc2-c2ccc(OC)cc2)cc1
CN(Cc1cnc2nc(N)nc(N)c2n1)c1ccc(C(=O)NCCC(=O)NO)cc1
COc1ccc(OCCCO)c(C=Cc2ccc(O)cc2)c1
O=C(O)c1ccc(-c2ccc(OCc3ccc(Cl)cc3)cc2Cl)cn1
CC(=O)OCC1(Oc2ccc(CC(C)C)cc2)CC(=O)C(=O)N1CCc1ccc(O)cc1
Cc1nc(C(=O)NCCCN2CCN(C=O)CC2c2ccc(Cl)cc2)c(-c2ccc(C(F)(F)F)cc2)s1
S=c1[nH]cc(-c2ccc(Cl)cc2)[nH]1
NC1(c2ccc(F)cc2)NCCC(c2ccccn2)C12CCN(C=O)CC2
CC(=NNS(=O)(=O)c1ccccc1)c1c(O)c(=O)n(C)c(=O)n1C
CC1(C2CCN2c2cccc3cccnc23)CCCN(c2ccccn2)C1
CCC1(C2CCCCN2c2ccccc2)CNc2c(cccc2OCC(O)CN2CCNS2(=O)=O)C=N1
O=c1ccc2c(=O)[nH]c(Oc3c(Cl)ccc4c(Br)cc(=O)oc34)nc2[nH]1
CC(C)(C)OC(=O)N1CCC(NC(=O)c2ccc(S(C)(=O)=O)cc2[N+](=O)[O-])CC1
NC1(CCc2ccc3c(c2)C(=O)N(O)C3=O)CNC(=O)N1
CCOC(=O)C(CN)C(=O)OCC
CCOC(=O)C(C)Oc1ccc(C(=O)C=Cc2cc(O)ccc2OC)cc1
Cc1cc2[nH]c(=O)c(NC(=O)C3c4c(F)cc(N5CCCC(N)(C(F)(F)F)C5)cc4OC3N)cc2cc1F
CC(C)CCNC(=O)C(C)NC(=O)CNC(=O)C(C)NC(=O)C(N)CCCCNC(=O)C(N)Cc1ccc(O)cc1
Cn1ccc(C(C#N)C2Cc3c([nH]c4ccccc34)C2OCc2ccc(C(F)(F)F)cc2F)n1
COc1cc2c(c(Oc3ccc(CC4SC(=O)NC4=O)c(OC)c3OC)c1)OC(C)C(C)=C2
CC1(O)CCN(S(=O)(=O)c2ccc(Oc3ccc(C(F)(F)F)cc3)cc2)CC1C(=O)NO
COc1ccc(N2CCN(C3CC(=O)N(c4cc(OC)cc(OC)c4OC)C3=O)CC2)cc1
CCCC1(C)CC(=O)OC1(CC)C1(c2ccc(OC)cc2)C=NOC1
O=C(O)COc1cc(C(=O)OCC(=O)c2ccc[nH]2)cs1
COc1ccc(CS(=O)(=O)NC(=O)c2ccccc2)cn1
C1=c2c(nc(-c3ccccc3)n2C2CCCC2)=NC1
Cn1c(=O)[nH]c2c(N)ccnc21
CCC(C)(C)C(=O)C1Cc2c(NC(=O)c3ccc(OC)cc3)cc(C)cc2OC1CO
CC(=O)OC(C)(OC(C)=O)C1(C)C2C3C=CCC4C(=O)C=CC4(C)C3(O)CC(C)C21O
CCOC(=O)CC1=C2C=C(OC)C=CC=C1C(=O)C(OCC(=O)O)C2
NS(=O)(=O)c1ccc(C(O)CN(CCO)CCO)cc1
O=CN1CCSC1C1CN(C2CCC2)CCO1
Cc1ccc(-c2cccc3c2C(Cn2nc(-c4cccc(Cl)c4Cl)nc2C)N(C=O)C(OCC(=O)O)C3)cc1
CCc1ccc(-c2[nH]nc3[nH]cnc(=O)c23)cc1
Oc1c(CN2CCCCC2)c(-c2ccc(Br)cc2)cc2[nH]cnc12
Cc1cccc(NS(=O)(=O)c2ccc(C3(C(N)=O)CCN(C=O)CC3)cc2)c1C
CCOC(=O)ON(C)C(=O)c1cc(C)nc2cccc(Cc3ccccc3)c12
Cn1c(N2CCCC2=O)cc(=O)nc1SCC(=O)Nc1ccc(F)cc1
COc1ccc(CN2CCCCC2CNC(=O)c2cccc3ccccc23)cc1OC
NC(=O)NN(C(=O)c1ncc(-c2ccccn2)s1)C1CCCCC1
COc1ccc(C(=O)NN=Cc2cnc3c(-c4ccccn4)cccc3c2)c(OC)c1OC
CSc1nc(N)nc(-c2ccccc2)n1
CN1CC2CN(CC(O)Cn3c4ccccc4c4ccccc43)CC2C1
COc1ccc(C=CC(=O)c2ccc(N)cc2)cc1
O=C(CCc1ccc(O)c(O)c1)Nc1ccc(C(=O)O)cc1
Cc1ccc(S(=O)(=O)N2CCN(C=O)CC2c2ccco2)cc1
Cc1ccc(S(=O)(=O)NC2=CC(=N)C(=O)c3cc(N)ccc32)cc1
O=C(CCNc1ccc(Cl)cc1)c1ccccc1
C=C1Oc2ccccc2-c2c(C)cc3c(c21)C(c1c(F)cccc1F)=C(C)C(C)(F)N3
C=CC(C)CC(OC(=O)c1ccc(OC)cc1)c1ccc2c(c1)C(=O)C(OC)=C(OC)C2=O
Clc1ccc(CNc2ncnc3cccc(-c4ccccn4)c23)cc1
C=C1c2c(cc(F)cc2-c2cccc(Cl)c2OC)C(=O)CCC1F
CCOC(=O)c1ccccn1
O=C(CC(NC1Oc2ccccc2O1)C(=O)O)c1ccccc1
COc1ccc(-c2ccc(N3CCOCC3)c3c2S(=O)(=O)c2ccccc2C3=O)cc1
CC(O)(CS(=O)(=O)CCCn1cccn1)C(=O)Nc1ccc(C(F)(F)F)c(C#N)c1
Cc1ccc(Oc2nnnc3c2sc2ncccc23)cc1
CCC(C)(CC)n1nnnc1C(c1cc(OC)ccc1OC)N1CCN(c2ccccc2)CC1
CCCCCC1CN(C=O)CCN1C(C(=O)N(C)C(C(=O)N(C)C(C(=O)N(C)C(C)C(=O)N(C)C(C)C(N)=O)C1CCCCC1)c1ccccc1)C(C)C
CCOC1Nc2ccccc2C2NC(c3ccccc3)CC12
NC1CNC(=O)C(=O)N1
CCN(CC)CCOc1ccc(C(=CF)c2ccccc2)cc1
Oc1ccc(CNC23CCCN(CC4CCC4)C2Cc2ccccc2C3)cc1
CC(NC(=O)C(F)(F)F)C(Cc1ccc(C(F)(F)F)cc1)c1ccc(C#N)cn1
NCCNC(=O)COc1ccc(-c2c(Cl)ccc3[nH]c(Cl)nc23)cc1
CCOC(=O)c1c(N)c(C)c(NS(=O)(=O)c2ccc(C)cc2)c2cc[nH]c12
CCN(Cc1ncc(CN2CCN(CCO)CC2)n1C)c1ncc(-c2ccccn2)s1
c1ccc(-c2cc(CNc3ncccn3)on2)nc1
CCN1CCN(C=O)CC1COc1ccc(Br)c(Br)c1
COC(=O)c1ccc(-c2ccc(N)cc2)c(C)c1C(N)=O
CC1(c2ccc(-c3ccc(CN)cc3)cc2)CCN(C=O)CC1C(=O)Nc1ccc(-c2nnn[nH]2)cc1
Cc1cc(C(=O)CC(=O)Nc2ccc(C(F)(F)F)cn2)[nH]n1
c1ccc(CSc2ncc(-c3ccccn3)cn2)cc1
COc1ccc(OCC(=O)NCC(=O)NCCc2cccs2)cc1
Cc1cc(N2Cc3cccc(OCCCN4CCCCC4)c3C2=O)cs1
COc1ccc(C=CC(=O)c2ccc(-n3nncc3COc3ccc4c(c3)C(=O)N3CCC(OC)C3C=N4)cc2)c(OC)c1
NC1CCN1C1COc2cccc(Cc3ccccc3)c2S(=O)(=O)N1
COc1ccc(CNC(=O)c2ccnc3[nH]c(-c4cc[nH]n4)c(N)c23)cc1
COc1ncnc2c(OC)cc(N3CCN(C=O)CC3c3ccco3)cc12
CC(=O)OCC1CC(OC(C)=O)OC(OC(C)=O)C1(OC(C)=O)Sc1ccc(S)cc1
CC(OCc1ccc(CON=C(C2CCCCC2)C(C(=O)O)C(c2ccccc2)c2ccccc2)cc1)C(F)(F)F
Cc1ccc2c(Oc3ccc(Cl)c(Cl)c3)c(Oc3ccc(NC(=O)C(N)CCCN(C)C)cc3)c(=O)oc2c1
Cc1ccc(NC(=O)C2CCN(c3nn4c(=O)ccnc4s3)C2)cc1
Cc1ccc(OCC(C)O)c2oc(-c3ccccc3)cc(=O)c12
O=C(C=CCC(OC(=O)C=Cc1ccc(Cl)cc1)C(=O)O)Oc1ccccc1
O=C(O)c1csc2c1c(Nc1ccc(Cl)cc1)nc1ccccc12
CCC(O)C(Cc1ccccc1)NC(=O)CCCCCCCCCCCCC[N-][N+]#N
O=S(=O)(Nc1ccc(-n2cccn2)cc1)c1ccccc1
C=CCC1(C(=O)O)CCC(C2Oc3ccccc3O2)c2ccc(Nc3ccc(CC(=O)O)cc3)nc21
CC(C)Cc1ccc(-c2ccccc2)c(-c2nccnc2N)c1C(N)=O
CN(C)c1ccc(C(=O)Nc2ccc3c(Nc4ccc(Cl)c(F)c4)nc(-c4ccc(C#N)cc4)nc3n2)cc1
COc1cc(OC)c(-c2c(C(C)C)sc3nc4scnn4c(=O)c23)cc1OC
Nc1c2c(cc3nc(S)n4c(=O)[nH]cc4c13)OC(S)(c1ccccc1)O2
CCC(Sc1nc2c(Br)c(Br)ccc2[nH]1)C(=O)Nc1ccc(S(=O)(=O)N2CCCC2)cc1
C#CC(C)(CC)NC(=O)c1cc(OC)c(Br)cc1Br
CCCCn1c(=S)[nH]c(O)c(-c2cccc3c2S(=O)(=O)NC(=NN=CN)N3)c1=O
O=C(NN=Cc1ccc(Cl)cc1)c1cc2ccccc2[nH]1
CC(C=CC1(C)C(C)CCCC2OC(=O)C(O2)C1CC(C)(C)O)=CCc1ccc(O)cc1C1C=CC(=O)O1
Clc1ccc(NC2CC2C2Oc3ccccc3O2)cc1
CCCc1nc(Sc2cccc(Cl)c2Cl)nn1Cc1cc(OC(F)(F)F)cc2ccccc12
O=CN1CC2(c3ccccn3)CC(N2)C1COc1ccccc1
CN(C)CCNC(=O)c1ccc(CN(C)Cc2ccccn2)cc1
CC(C)N1CCN(C2CC(=O)N(c3c(Cl)cccc3Cl)C2=O)CC1
CC(=O)Nc1ccc(-c2cnc(N)nc2-n2cnc3c(-c4ccccc4)cccc32)cc1
Cc1c(NCc2ccc([SH]3C(S)=Nc4ccccc43)cc2)cc(C(N)=O)c2ncccc12
COc1ccc(C(=O)NC(CNC(=O)C2Cc3ccccc3C2)C(=O)O)cc1
CC1(c2cccc(=O)n2Cc2ccc(Cl)cc2)CN=CN1
COc1ccc(Br)c(C=NN(C)c2nc(N)ncc2C)c1O
COc1ccc(Nc2nc(OC)nc3ccc(OC)cc23)cc1
N#Cc1ccc2c(c1)C(=O)C1=C(CCOC1c1ccc(NC(=O)c3ccc(Cl)cc3)cc1)C2=O
N#Cc1cc(C(=O)Nc2ccc(CN3CCCCC3)cc2)c2cc[nH]c2c1
Cc1cccc(S(=O)(=O)OC2c3ccccc3-c3ccccc32)c1[N+](=O)[O-]
CCN(Cc1cc(Cl)cs1)C(=O)c1ccc(C)c2ccoc12
Cc1nc(O)nc(O)c1Nc1ccc(C#N)cc1
CCc1cc(F)cc(Oc2nc(-c3ccccc3)ccc2NC2(C)CCc3cccnc3C2)c1
Clc1ccc(-c2cccc3oc(Cl)nc23)c(Cl)c1
Cc1ncc(CC(O)CN2CCCCC2C(O)(c2ccccc2)c2ccccc2)s1
CCOC(=O)C1(C)C=C(c2ncc(-c3ccc(F)cc3)[nH]2)NC(C)=C1C(=O)OC
Cc1sc(NC(=O)C(=O)N(C)C)nc1-c1ccccc1
COc1ccc(NC(=O)Nc2ccc(-c3cncc4cc(N)sc34)cc2)cc1
Nc1cc(C(=O)O)c2c(c1)[nH]c(=O)c1c(=O)cc[nH]c12
Cc1ccc2ccc(=O)oc2c1OCc1ccc(-c2ccccc2)cc1
FC(F)(F)c1ccc(Nc2nc3cccnc3n3nc(COc4ccccc4)nc23)cc1
CC1(C)CNc2cc3oc(=O)ccc3cc2C1
O=C(O)Oc1ccccc1C1Cc2[nH]c(SCC3CCCCC3)nc(=O)c2C1
CCC(NC(C)=O)C(=O)NCC1(O)OC(n2c(NCc3ccc4occc4c3)nc3cncnc32)CC1O
COC(=O)C1C=C(C)OC(C)=C1C(=O)OCC1=C(C)OC(C)C1=O
CC(C)c1ccc(C(=O)N2CC3C(CON3c3ccccc3)C2C)cc1
CCCNC(=O)C1(C)CCC(N)(c2ccc(C(=O)O)cc2)CN1
COc1ccc(OC)c(CCCC(CCC2C(=O)NC(=O)N2c2ccc(C)cc2)c2ccc(OC)c(OC)c2)c1
COc1c(C(N)=O)n[nH]c1C
CCN1c2nc(CN)ccc2-c2nc(Cl)c(C)n2-c2cccnc21
Cc1ncc(-c2sc(NC=O)nc2-c2ccc3ccoc3c2)[nH]1
NC1(c2ccccc2)CCC(CNC(=O)Cc2ccc(OCC(F)(F)F)cc2)N1
Cn1c(=O)[nH]c(=O)c2[nH]c(N3CCC(N)C(N)(CCCc4ccccc4)C3)nc21
CC(C(=O)O)c1ccc(O)cc1-c1ccccc1
COc1cccc(C2NCc3ncccc3C2N)c1-n1ccnc1C
CCCc1cnnn1CC(O)COc1cc(-c2ccccc2)c2oc(=O)ccc2c1
COc1ccc(C=O)c(-c2ccnc3c2OCCN3)c1C1CCC1
NC(=S)N1CCN(CCCOc2ccc(-c3ccc(S(N)(=O)=O)cc3)cc2)CC1N
NS(=O)(=O)c1ccc(Cl)c(-n2cc3c(n2)CCC3)c1
O=C(Cn1cccn1)NCC1Oc2ccccc2O1
Cc1cc(NC(=O)c2ccc(C(F)F)cc2)cc(NC(=O)c2ccccn2)c1
O=P(O)(O)Cc1cc(Oc2ccccn2)ccc1C(F)(F)F
Cc1ccc2ccn(CN)c2c1
COc1cccc(OC)c1C=Cc1cnc2ccc([N+](=O)[O-])cc2c1
Cc1cc(O)c2c(c1)C(C)(C)CCC2C
COc1ccc(NC(=S)Nc2ccc(Cl)cc2)cc1
Fc1cc(-c2nnc(CN3CCCCC3n3cccn3)o2)ccc1Cl
CCCCCCCON=Cc1ccc(C=Nc2ccc(CCCCC(=O)OC(C)C)cc2)cc1
CN(C)C1Cc2ccccc2C(c2ccccc2)C1
Cc1ccc(SCc2cc(C(=O)NCc3ccccc3)on2)cc1
CCOC(=O)CNC(=O)CCCN1C(=O)C(=O)c2ccccc21
CNC(=O)C(Cc1cccc2ccccc12)N1C(=O)CN(C=O)CC1(CCCNC(=N)N)C(CCNC(=O)OC)Cc1ccccc1
OCCNc1nccc(OCc2ccc(SCCOc3nc(NCCO)nc(-c4occc4OCCO)n3)cc2)n1
O=C(COC(=O)c1ccc(Cl)cc1)Nc1ccc2[nH]c(=O)[nH]c2c1
CCOC(=O)Nc1cccc2c1[SH](CC(=O)Nc1ccc(Cl)cc1)C(S)=N2
CCOc1ccc(OCC)c(CCNC(=O)Cn2c3cc(N)ccc3c3cn[nH]c(=O)c32)c1
CCn1c(=O)ccc2ccc(SCC(=O)NCCC3CC=CCC3)cc21
CCCCCCCCC(C(=O)O)C(c1ccc(O)cc1)c1ccc(OC)cc1
CCNC(=O)Nc1ccc2ccn(-c3ccc(C)cc3)c(=O)c2c1
C=NNC1=NC(=C(c2ccc([N+](=O)[O-])cc2)c2cccs2)C(=O)N1
Cc1cnc2n(c1=O)CCN(C=O)C2c1cc(N)c[nH]1
CNc1ccc2c(ccn2S(=O)(=O)c2ccc([N+](=O)[O-])cc2)c1
COc1ccc(NC(=O)CCc2nn(-c3cc(N4CCCC4)cnn3)c(C)c2C)cc1
O=C1c2cc(O)ccc2C(OC2OC(O)C(O)(CO)CC2O)c2cc(O)c(Cc3ccc(O)cc3)c(O)c21
CC(=O)c1ccc(COc2ccc(OCC(C)C)cc2)cc1
CCOc1ccc(NC(=O)c2nc(S(=O)(=O)Cc3ccc(C)cc3)ncc2Cl)cc1
CC1CC2OOC34C(NC(=O)C(N)(CCCc5ccccc5)C3C(C)CCC14)O2
COc1ccc(C(NC(=O)CCN)c2ccc3ncc(O)c(Cl)c3c2)c(OC)c1
COc1ccc(-n2c(C)nnc2SCC2CN(C=O)CCN2c2ccc(F)cc2)cc1
COc1c(NS(=O)(=O)c2cc(-c3ccccc3)cs2)cccc1N1C(C)CNCC1C
CC(=O)NCCNC(=O)c1cccc(C)c1C
COc1ccc(C(=O)C=Cc2cc3cccc(OC)c3oc2=O)cc1
Nc1nc(-c2ccc(OC(F)(F)F)cc2)c2cc(-c3ccccc3)c(-c3ccccc3)nc2n1
COCc1cncc(CN2CCCCC2c2ncc(C3OCCCO3)[nH]2)n1
CC(=O)OCCNC1(C(C)C)CNC2CC1c1cccc(C)c1C2(N)CCc1ccccc1
S=C(NCc1ccc(I)cc1)OCc1ccccc1
N#CC1(NC(=O)C2(c3ccccn3)CCCC(C3CN(C=O)CCN3c3ccccn3)C2)CC1
CCc1nc(=O)c2nnn(Cc3ccc(C#N)cc3)c2n1-c1cc(Cl)ccc1Cl
CCc1[nH]c(=O)n(C2(CO)CCC(O)O2)c(=O)c1C
CNc1ccc(Cc2ccc(-c3ccc(Cl)cc3)cc2)cn1
O=CN1CCCCC1(C=CC1Oc2ccccc2O1)CCCN1CCCCC1c1c[nH]c2cccc(-c3cccs3)c12
CC(C)CC(NC(=O)c1ncc(C(=O)NC(CC(C)C)C(=O)OC(C)(C)C)[nH]1)C(=O)OCc1ccccc1
COc1cc2c(cc1-c1cc(Br)cc(OCCO)c1)C(=O)C(OC(=O)NCCO)CO2
CCOC(=O)CCCCCCOCC1(O)C(O)OCCC1(Oc1ccc(O)cc1)c1cc(Cl)ccc1Cl
Cc1cc(-c2c(N)ccc3c2C=CS(=O)(=O)N3)c2cc[nH]c2c1
O=C(O)c1cn(C2CC2)c2c(N3CC4CC4C3)c(N3CC4CCCNC4C3)c(F)c(F)c2c1=O
COc1c(O)cccc1C(=O)OC1C2CC(OC(=O)c3ccc(O)cc3)CC(N2)C1N
COC1=Cc2ccccc2C(=O)OC2=C1OCO2
COc1cc(Cl)cc(Nc2c(OCCCN3CCCCC3)cnc3c(C#N)ccc(OC)c23)c1Cl
Cc1ccc(OCc2cc(-c3nc(NCCc4ccccc4)c(C#N)o3)co2)cc1
CCON=C(C(=O)NC1=CCSC2(C(=O)O)C(CNC(=O)c3ccc(O)c(C(=O)O)c3O)C(=O)N12)c1cnc(N)s1
COc1ccc(N2CCN(C(CNC(=O)c3ccc(Cl)cc3)c3ccccn3)CC2)cc1
CC1Cc2cc(C3NCCN(C=O)C3(N)c3ccccc3)ccc2N1C=O
COC(=O)C1(O)C(=O)C=C2C(=CN(C3Oc4ccccc4O3)C=C2c2ccco2)C1=O
CC(=O)C1CC2CCC(c3ccc(I)cc3)C1N2
COc1cccc(OC)c1-c1nc2nc(C)nn2c(C)c1CC(=O)O
O=C(NCC1CCCCC1)c1ccc(CSc2nc3ccncc3n2Cc2ccc(F)cc2)cc1
O=CN1c2ccccc2OC(c2ccccc2)C1c1cc(=O)[nH]c(O)n1
COc1ccc(N2CCN(CCN3C(=O)CC4(CCCC4)CC3=O)CC2)cc1
COc1c(O)cccc1C(=O)C=Cc1ccc(Br)cc1
Clc1ccc(C(c2ccc(Cl)cc2)c2cc(CN3CCOCC3)cc3ccccc23)cc1
Cc1c(OC(C)c2ccc3c(c2)NC(=O)CN3C=O)ccnc1C(N)=O
COc1ccc(C(=O)C[n+]2ccc3c([nH]c4ccccc43)c2N)cc1
CCOC(=O)c1cc2ccc(Cl)cc2n1C(N)=O
Cc1ccc(OCC(=O)NC(C(=O)O)c2ccc(Cl)cc2)c(C)c1
Cc1nc(=O)cc(C#N)n1CCCN1CCN(c2ncccn2)CC1
COc1cc(Nc2nccc(C(O)C(F)(F)F)c2C(=O)N(C)C)ccc1Cl
CC(=O)OC(C)(C)C=CC(=O)C(C)(O)C12C3CCCC3CC(=O)C1C1C=CC(=O)C(C)(C(C)(O)O)C1=CC2(C)C
Nc1c(-c2cccc3[nH]cnc23)cnc2csnc12
COC1CC(OC)(c2cccc(O)c2OC2CCCCC2)OC(C(=O)OCCc2nnn[nH]2)C1O
CCOc1[nH]c(=O)nc2nc(O)cc(N)c12
COc1ccc(-c2c(OC)cccc2OC)cc1
C=CC1(C)C(C)(OC(=O)CN2CCN(C=O)CC2C(NC(=O)C=Cc2ccccc2)C(C)C)C(=O)C2C3CCC(C)CCC21C(O)CC3C
O=C1C=CC(=O)c2c(Cc3ccccc3)ccc(O)c21
COC(c1ccc([N+](=O)[O-])cc1)C(CCO)c1cccc(Cl)c1Cl
CCN(CC1CCCO1)C(=O)c1ccnc2c(Cl)cccc12
COc1ccc(S(=O)(=O)NC2CCc3ccccc3C2)cc1
O=C(Nc1ccc(Br)cc1)c1ccc(N2CCN(CC=Cc3ccccc3)CC2)cc1
CCC(CCO)CCC1(CC)CC(CC(=O)OC)C(CC)OO1
CN(C)C=C(C(=O)c1ccccc1)S(=O)(=O)c1ccc(Cl)cc1
Cc1cc(=O)nc(CC(=O)Nc2ccc(C)c(Cl)c2)[nH]1
COc1ccc(C=CC(=O)OC2(OC3CCCO3)CC(O)C(O)C(COC3CC(O)(CO)C(O)CO3)O2)cc1
CC(F)(F)F
N#Cc1csc(N2C(=O)C3Cc4ccccc4C3C2=O)n1
Clc1ccc(Nc2cccc3nc4ccc(=NCCCN5CCCCC5)cc-4n(-c4ccc(COc5ccccc5)cc4)c23)cc1
NC1(CCc2cccc3[nH]c(-n4cnnc4)nc23)CCCC(NCc2cc[nH]n2)N1
O=c1[nH]c2c(-n3ccnc3)cc(-c3ccccc3)cc2nc1O
CC(C)C(CC1(C)CCC23COC(C)(C)C1C2CCC1(C)C3=CCC2CCCCC21)C(=O)O
C=NN1CC(N)NC(C2(C)C(OC)=C(O)C(C)=C(C)C(=O)Nc3ccc4c5c(cc(OC(C)=O)c4c3C)OC(OC=CCCC(C)CC(C)(O)C(C)(O)C2(C)O)C5=O)C1
CC(CCN1CCN(CC(=O)O)CC1)(c1ccc(I)cc1)c1ccc(I)cc1
Brc1ccc(-c2ncc(CNCCCn3ccnc3)o2)cc1
O=C(OCO)C1=CC2(O)c3ccccc3C1c1c(CO)cccc12
Cc1ccc(N2CCN(c3nc4c(C)c(-c5ccc(F)cc5)nn4cc3C)CC2)cc1
COc1cc(NS(C)(=O)=O)ccc1Nc1c2ccccc2nc2cccc(Cl)c12
Cc1ccc(N(CC(=O)Nc2ccc(C(F)(F)F)cc2Cl)S(C)(=O)=O)cc1
NCC1(Cc2ccc(Cl)cc2)CC2(N)CCCC1N2
NC1(c2ccccc2)CCNC(C(c2ccc(Cl)cc2)n2ccnc2)C1
O=C(O)C(O)=CC(=O)c1cccc2cc[nH]c12
CNCCN(C(=O)c1ccc(-n2cncn2)cc1)C1CC1
Cc1cc(-c2n[nH]c(=S)n2N=Cc2cc(Cl)ccc2Cl)co1
Oc1nc(-c2ncc(-c3ccccc3)s2)c(-c2ccccc2)s1
Fc1ccc(CCN2CC=CC(c3cccc4[nH]ncc34)C2)cc1
COc1cc2cnc(OCCNC(=O)CS(C)(=O)=O)nc2cc1Nc1cccc(Cl)c1OCc1ccc(C)cn1
Nc1ncc2c(Nc3ccc(C(=O)O)cc3)c(Cc3cc(F)cc(-c4ccccc4)c3)[nH]c2n1
COCC1(N)CCC(NC(C)=O)C(C)(n2ccnc2)N1
COc1ccnc2c(N3CCCC3(O)CNCc3cc(Br)c(Br)s3)ccnc12
C=Cc1c(Cl)cc(S(=O)(=O)n2ccc(-c3ccccc3)c2)c2c1S(=O)(=O)NCN2
CC(C)Cc1ccc2c(c1Cl)CCC(=O)O2
Cc1ncc2c(N3CC(C)OC(C)C3)c(C)sc2n1
CCOC(=O)C(Cl)Cc1ccc(O)cc1
CC(C)(C)OC(=O)Cc1cc(-c2ccc(OCCNCCc3ccccc3)cc2)c2ccn(C(=O)Cl)c2c1
CCCC1(C)c2cc(OCC(O)CNC(C)C)c(OCC(O)CO)cc2S1(=O)=O
COc1ccc(Nc2ncnc(N3CCC(c4ccc(F)cc4)CC3)n2)cc1
CC1(C)CC(F)C(N2CCCC2NC(=O)C2Oc3ccccc3O2)N(c2ncccn2)C1
CC1=Cc2ccccc2OC1CCN1CCCCC1(O)c1ccc(Cl)cc1
COc1cc(-c2cc3cccc(O)c3[nH]c2=O)c2oc(=O)c(OC)c(C)c2c1
O=C(O)CN1C(=O)C2C3CCC(C3)C2C1=O
COc1ccc(NC(=O)N(CCN(C)C)Cc2cc(C)c3[nH]c(=O)ccc3c2)cc1
CC1C(=N)NC2=C(C(=O)CC(C)C2(C)N)C1C
CC(=O)c1ccc(NC(=O)COC(=O)CCCS(=O)(=O)c2ccc(C)cc2)cc1
N=C(N)NC(=O)Cn1ccc(-c2ccc(C(F)(F)F)cc2)c1-c1ccc(N2CCOCC2)cc1
CS(=O)(=O)c1ccc(CCn2c3c(c(=O)n4nc(-c5ccc(SC(F)(F)F)cc5)cc24)C(C(N)=O)NC3)cc1
O=C(Cc1ccccc1)Nc1cc(CCCc2nnc(NC(=O)Cc3ccccc3)s2)cnn1
CCC(C(N)=O)N1Cc2sc(C#N)cc2S1(=O)=O
Nc1cc2ncc3c(n2c1)NC(=O)NC3(N)c1ccc(Cl)cc1
COc1ccc(N2CCN(c3cnc(N)nc3)CC2)cc1
CCC1(C)CCC(C)C(CC=O)(OC2OCC(O)(O)C(C)C2N(C)C)C(C)(O)C(=O)OCC(O)(C=O)C=C(COc2ccc(C(F)(F)F)cc2)C=CC(=NO)C1
O=C(Nc1ccc(N2CCCCC2)cc1)c1ncn(COCC2CO2)n1
COc1ccc2nc(N3CCN(C=O)CC3N)nc(OC)c2c1-c1ccccc1
Fc1ccc(-n2nncc2-c2ccc(Oc3ccccc3)cc2)cc1
CCOC(=O)c1cc2c(Nc3ccc(OC)cc3)cccc2o1
C=CCc1c(NC(=O)CN2CCN(c3ccc(OC)cc3)CC2)ccc2c(C)cc(O)cc12
CCn1c(N)ncc2cc(C(=O)NCCCc3ncc[nH]3)nc1-2
COc1cc(C)c([N+](=O)[O-])c(N(C)n2cnnc2)c1
CNc1cccc2oc3c(N4CCC(Cl)C4)nc(N)nc3c12
CC(=O)c1ccc(NC(=S)N(C)C2(C)CCC(=O)NCC(N)COCc3nnn2c3C)cc1
COc1ccc(NC(=S)NCCNCC(O)COc2ccccc2)cc1
Nc1cc(-c2ccccn2)c2[nH]c(=O)c3cccn3c2c1
COc1cccc2c1OCCC=CC(C)C(O)CC(O)C(=O)C2
CCOc1ccc(N2C(=O)CCC2C(=O)Nc2ccc(C3(C)CCN(Cc4ccccc4)CC3)cc2)cc1
CCOC(=O)C1=C(C)NC(=Cc2c(C)cc(C)n2-c2ccc(Cl)cc2)C1=O
Oc1ccc(Nc2c3ccccc3nc3cccc(F)c23)cc1
CC1(C(=O)O)CN=CC(c2ccc(O)cc2)C1
CC(=O)OC1=C(O)C2(C)OC3CC(C)C(OC(=O)CC(C)C)(C2CC1)C31OC1(C)OC(C)=O
COC1=C(C)C(=O)C=C(OC(=O)c2ccc(Br)cc2)C1=O
N#Cc1ccc2c(c1Br)C1C(CCN1C(=O)c1ccc(O)cc1)CN2
COCCOc1cccc2oc3c(c(=O)c12)C(N)(c1ccccc1)NC3=O
Cc1ccc(C)c(C(=O)Nc2nn[nH]n2)c1C
COC1(COC(N)=O)C=CC=CC(=O)NC2=CC(=O)C(C)=C(OC(C)(NCC(C)OC(N)=O)C(O)(OC)CCCC(C)=CC1C)C2=O
COc1ccc(OCc2cnnn2CC2(N)CN(C=O)CCN2)cc1C=Cc1ccc2ccc(=O)oc2c1OC
CC1=CN=C2SC(C(=O)Nc3ccccc3)=C(c3ccc(F)cc3)N2C1(C)C(=O)NCCCn1ccnc1
COc1cc(N)c(C(C)=O)c(OCc2cccc3[nH]cnc23)c1
CCC12CCC(CC(=O)NCCC(C)(C)C)C(=O)N1CCc1c2[nH]c2ccc(-c3ccco3)c(C3C(C4CC4)N(C=O)CCN3C=O)c12
c1cc2c3c(cccc3c1)NCN2
CC(C)(C)c1nn(-c2ccccc2)cc1NC(=O)Nc1cccc(F)c1NS(C)(=O)=O
N#CC1c2ccccc2-n2nncc2CN1S(=O)(=O)c1ccc(C(F)(F)F)cc1
COC(=O)CCCCc1ccc(Nc2cc(-c3cc(Cl)c(O)c(OC)c3)c3ccc(C(C)=O)cc3n2)cc1
NC1(CC(=O)c2cccs2)CC2(CCN1c1ccccc1)NCNC2=O
N=C(N)Nc1ccc(CCC(NC(=O)CCCCCNC(=O)C(=Cc2c(O)cccc2I)c2ccccn2)C(=O)O)cc1
CCNCc1cc(OC)ccc1OCCCOc1ccc(C(=O)CC2(C)c3c(ccc(C)c3C)OC(C)C2O)cc1
CC(=O)NCCCc1ccc2cc(Cl)c(=O)[nH]c2c1-c1cccs1
CC(C)c1ncc(C#Cc2ccc(-n3ccnc3)cc2)n1-c1ccc(F)cc1
Cc1ccc(OCC(=O)NN=Cc2cccc3ccccc23)c(C)c1
Cc1ncc(CN2CCC3(C2=O)C2CC4CC(C2)CC3C4)s1
O=C1NC(=O)C(=Cc2cc3ccc(Cl)cc3n2CCCCOC2(C(F)(F)F)CCN(c3ncccn3)CC2)S1
N#Cc1ccc(-c2sc(N)c(-c3ccc([N+](=O)[O-])cc3)c2C(=O)c2ccc(F)cc2)cc1
O=C(CN(C(=O)c1cccs1)C1CC1)Nc1ccc(N2CCOCC2)cc1
COc1cccc2c1CC1NC2C(=O)C(N)O1
Cc1cc(C(NCCCN)c2ccc(Cl)cc2)cs1
O=P(O)(O)C(CCC=Cc1ccc(Cl)cc1)S(=O)(=O)O
COc1ccc2c([nH]c3cncnc32)c1NCCc1ccccc1
C=CC(C)CCC(C)=CCN1CCCCC1C(O)(c1ccccc1)c1ccccc1
C=CC(C)C(C)C1Oc2ccc3c(c2C=C1C)OC1c2c(ccoc2=O)OC1C3=O
Cc1ccc(C)c(NC(=O)NN=c2[nH]c(=O)c3ccccc3n2-c2ccc(C)c(C)c2)c1
C=C1CCC(c2ccc(OC(C)=O)cc2)CC(=Cc2ccc([N+](=O)[O-])cc2)C1=O
Cc1cccc2sc(NC(=O)N3C(c4ccccc4)Cc4ncncc4C3c3cc(Cl)ccc3Cl)nc12
Cc1ccc(NC2=NN=C(S)[SH]2CC(=O)Nc2ccc(S(=O)(=O)N3CCCCC3)cc2)cc1
c1ccc(CNc2ccc(-n3ccnc3)cc2)cc1
CN1CCN(C(c2ccccn2)c2nnc(SCCCn3ccnc3)n2-c2ccccc2)CC1
CS(=O)(=O)N(Cc1ccc2c(c1)CCN2C=O)c1ccc(Cl)cc1Cl
Cc1cc(C2CC23NC(=O)NC3=O)co1
CCC(=O)NS(=O)(=O)c1ccc([N+](=O)[O-])cc1
COc1ccc(C=CS(=O)Cc2ccc(F)cc2)c(OC)c1OC
CC1OCC(O)C(O)(O)C1OC1CCC(OC2(C)CCC(O)(O)OC2(N)N)CC1
CC(C)(N)C(=O)NC(Cc1ccc2[nH]ccc2c1)C1CC2(CCc3ccccc32)CCN1C=O
c1ccc2nc3c(nc2c1)[nH]c1ccccc13
Cc1cccc2c1CCC1C(C(C)C)CCC(C)(C(=O)N(C)C)C21
COCCOc1ccc(NC(=O)NC2Oc3ccccc3O2)cn1
Cc1ccc(N2CCN(CCn3c(=NCCCOc4ccccc4)[nH]c4ccccc43)CC2)cc1
CC(C)c1nc(-c2ccc(F)cc2)c(Sc2ccc(F)cc2)n1CC(O)CC(O)CC(=O)O
COc1ccc(-n2c3c(cc(C(=O)NCCc4cccc(OC)c4OC)c2=O)C(=O)CC(C)(C)C3)cc1
CC(C)C(Nc1ccccc1)=C(C#N)C(=O)NCc1ccccc1
COc1cc(C=NC2(C#N)CCc3sccc32)cc(OC)c1
O=c1cc2c3c(ccc(Cl)c3o1)C(CN1CCOCC1)=CO2
CCOC(=O)C1(C)C=C(c2cc(OC)ccc2O)N=c2sc(=Cc3ccc(O)c(O)c3)c(=O)n21
O=C(Cc1ccc(Cl)cc1)Nc1ccccn1
COc1ccc(CCn2c(O)cccc2=O)cc1OCC(O)CC(C)C(=O)NC1CC2(CCC2)Oc2ccccc21
CCn1c(NC(N)=O)nc2cccc(-c3ccc(C)cc3)c21
Cc1ccc(COC(=O)c2nc(SCc3ccc(C)cc3)ncc2Cl)cc1
CC(=CC=C1CN2CCC34c5cc(-c6cccc7ccc(Br)cc67)cc(O)c5N5C(=O)C=CC(C1CC23)C54)C(=O)O
C=C(C)N1C(=O)C(c2cccc3ccccc23)SC1=NNC=O
O=C(CCc1ccc(C(=O)O)cc1)CC(O)CCc1ccc(Cc2ccc(O)c3cccnc23)cc1
CC(C)(O)c1cnnn1-c1ccc(COc2cc3ccccc3oc2=O)cc1
CCNC(=O)N1CCN(C=O)C(C)C2(CC(=O)N(C(C)C)C2)C1
CC1(N)CN2C(c3ccccc3)CNCC2c2ccccc21
O=C1CC(c2ccc(Cl)cc2)C(=O)N1CN1CCN(c2ccc(F)cc2)CC1
COc1ccc(NS(C)(=O)=O)c(-c2c(Nc3nc4cnc(Cl)nc4n3C(N)C(C)O)ncc3cc(C)c(=O)[nH]c23)n1
COc1ccc(CNC(=O)CN2C(=O)COc3cccc(S(=O)(=O)Nc4ccc(F)cc4)c32)cc1
O=C(O)COc1ccc(CNCC(O)c2ccccc2)cc1
CC(C)(C)OC(=O)C(Cc1ccc(OCc2ccc(N)c3[nH]ccc23)cc1)NC(=O)c1ccc(-c2ccco2)c2c1ncn2C1CCCCC1
CCOC(=O)C(Oc1ccc(C2(O)CNC(=O)c3ccccc3C2=C(N)OC)cc1)C(C)C
COc1ccc(C2=NN(C=O)C(c3ccccc3)C2Cn2c(=O)[nH]c(=O)c3c2nc(N)n3C)cc1
CCOC(=O)C(O)(c1ccccc1)P(=O)(OCOC(C)=O)OCOC(=O)CC
NC1(c2cccc3c2CCc2ccccc2C3)CCNC(NC(=O)Cc2ccc(F)cc2)C1
C=CCNc1cccc(C(=O)NC(Cc2ccccc2)C(O)CNC(C)c2ccccc2)c1OC
COc1ccc(N2C(=O)CCC2C(=O)NCCc2ccccc2)cc1
CC(C)CC(NC(=O)C(Cc1ccc(OP(=O)(O)O)cc1)NC(=O)CCC(=O)O)C1CC(C(=O)NC(CCC(=O)O)C(N)=O)N(C=O)C1
COc1ccc(OC)c(NC(=O)Cn2ccc(S(=O)(=O)N3CCC(S(=O)(=O)N4CCCC4)C3)c2)c1
O=[SH](=O)NS(=O)(=O)c1cccc(S)c1S
Cc1ccc(OCc2ccc(-c3nn[nH]n3)cc2)c2oc(=O)ccc12
OC1CNCc2cnc(N3CCCc4ccccc43)nc21
Cc1noc2c1C(=NO)C=CC2=NOCC1Oc2ccccc2O1
COc1ccc(NC(=O)NC2(C(F)(F)F)NC(=O)N(c3ccc(OC)cc3)C2=O)cc1
COc1ccc(CCNC(=O)c2c(C)oc3nccc(=O)n23)c(OC)c1
C=CC(C)CC(OC(=O)C=Cc1ccc(C)cc1)c1cc(O)c2c(c1)C(=O)C(O)=C(O)C2=O
CCCS(=O)(=O)NCCOC1CCc2ccc(N)c(Cc3cc(Cl)ccc3Cl)c2C1
Cc1ccn(Cc2nnc(NC(=O)CC(C)C)s2)n1
C=NN1C(=O)N=C(c2nc3ccccc3[nH]2)C1(c1ccccc1)c1ccc(Br)cc1
NC(=O)c1n[nH]cc1N1CCCC(N)C1
Cc1nn(C)c2c(N3CCCCC3)nc(-c3ccccn3)nc12
O=C(COC(=O)c1cc2ccccc2[nH]1)c1ccc([N+](=O)[O-])cc1
O=c1[nH]c(O)nc2c1SC(c1ccco1)CN2C1CCC1
COC1CCOc2c(C)c(CNc3ccc(N(C)C)cc3)c(-c3ccccc3)c(C)c21
CCC(C)Cn1c(=O)c2scc(CCCC(=O)NCCc3ccc(OC)cc3)c2n2cnnc12
NC1(Cc2ccccc2)CC2c3ccccc3N(S(=O)(=O)c3ccc([N+](=O)[O-])cc3)C2N1
CCOc1ccc(-c2ncc(CNc3cc(OC)cc(OC)c3)o2)cc1
CC(C)(C)NCCS(=O)(=O)Nc1cnc2c(-c3ccccc3)cc(-c3ccccc3)cc2n1
COc1ccc(CN(C)CC(=O)NCC2(c3ccccc3)CCCC2)cc1OC
CCOC(=O)c1cccc2c1C1NC(=O)c3ccccc3C1C2N
CC(C)OC(=O)C=Cc1n[nH]c(=O)nc1-c1ccccc1
CCOc1ccc(N(C(=N)N)c2ncc3c(C)ccc(C)c3n2)cc1
Cc1ccc(C(=O)CSc2nnc(-c3ccccn3)o2)cc1
CCOC(=O)C1(CCOC)CCC(N)(c2cc(C)n(Cc3ccc(Cl)cc3)n2)CN1
NC1CNCCN1c1nsc2ccccc12
Nc1ccc(-c2nc(C(=O)Nc3ccc(F)cc3)c(-c3cccs3)[nH]2)cc1
O=C1C=CC2(CC1)CC2O
CCC(C)C(=O)C1CC2C3CCC(O)CC3=C(C)CC2C2C(C)CCC12
NC1(CCC(=O)Cc2ccc(Cl)cc2)c2cccc3c2C24CCN(CC5CC5)C1C2(O)Cc1c([nH]c2ccccc12)C4O3
Cc1ncc(-c2ccc(S(=O)(=O)Nc3ccc(F)cc3Cl)cc2)o1
COc1cc(C)cc2c1C(=O)c1ccc3c(OCCN(C)C)coc3c1C2=O
CN(C)CCN(C)C(=O)CN1C(=O)c2cccnc2Sc2ccccc21
CCOC(=O)C1(c2c(CNC(=O)c3ccccn3)cccc2[N+](=O)[O-])CCN(C=O)CC1
CCOC(=O)c1oc(=N)c(-c2ccc(OC)cc2)c(C)c1C#N
CCS(=O)(=O)c1cc(C)c(C#N)cc1N
CCOC(=O)c1ccc(-n2nnnc2SCC(=O)c2cc3ccccc3[nH]2)cc1
COc1ccc(-c2cc(CN3CCN(Cc4ccccc4)CC3)n(-c3ccccc3)n2)cc1
CCOC(=O)c1[nH]c(C)c(C)c1C(=O)C[SH]1C(N)=NN=C1S
COc1ccc(CSc2nc(-c3ccc(C)cc3)n[nH]2)cc1OC
Cn1c(=O)c2c(n(-c3ccccc3)c1=O)CC1=C(CCC(c3cccc(F)c3Br)C1=O)N2
CC(O)C(=O)NC1=NN=C(S)[SH]1C1(C)CCN(C=O)CC1
COCCNC(=S)NCCc1ccc2cc[nH]c2c1
Cc1ccc(CN(C)c2ccnc3[nH]c(N)nc23)cc1
COc1ccc(C2(c3cc(-c4ccccc4)co3)C=NNC2)cc1
c1ccc2c(c1)OCC(c1nc(-c3cccc4[nH]cnc34)no1)O2
Cc1nc(CNc2ccccc2)cnc1N
COC(=O)C12CCC(O)(C(C)C)C1(OC(=O)C=C(C)C)C=COC2OC(=O)C=Cc1ccc(O)cc1
NC(=S)N(C(=O)c1ccccc1)c1ccc([N+](=O)[O-])cc1Cl
COc1ccc(Cl)cc1CCC(=O)N(C)O
O=C(O)CN(CCCc1ccccc1)S(=O)(=O)c1cccc(Cl)c1Cl
Cc1ccc(S(=O)(=O)Nc2cccc3nc(N4CCCC4)sc23)cc1
CC(C)c1ccc(C(CC(=O)O)NC(=O)c2noc3ccccc23)cc1
CCc1c(C2(C)CCN(C=O)CC2)oc2nc3ccccc3cc12
CN1CCN(C2CC(N)(c3ccccn3)CCN2)CC1
Nc1ccc2c(c1)S(=O)c1c(cccc1C1CCN(C=O)C1)C(=O)N2
CC(C)(C)OC(=O)NCc1ccc(-c2nccc(C3(NC(=O)c4ccc(OC(F)(F)F)cc4)CC3)n2)cc1
COCC1C2C3CCC4(OC(C)=O)CC3C(C4)C34CC(N)(OC)C(OC)(OC(=O)C(C)C)C(CNC23O)C14OC(C)=O
N#Cc1ccc(NC(=O)COC(=O)C(Cc2cc3ccccc3[nH]2)NS(=O)(=O)c2ccc(Br)cc2)cc1
NC(=O)c1ncncc1Nc1c(Cl)ccc(OCc2cc(CO)on2)c1F
CC(=Cc1ccc(CC(N)C(=O)C(C)(C)C)cc1)c1ccccc1
CSCCC(NC(=O)c1cc2ccccc2o1)c1cccc2[nH]cnc12
COc1ccc(C(Cc2ccc(Br)cc2)c2cnc(N)[nH]2)cc1
CCCCSCc1ccc2ccc(=O)oc2c1OCC(=O)Nc1ccc(C(=O)O)cc1
COC(=O)C1(C)C=C(C(=O)OCc2ccc(C(F)(F)F)cc2)N=C(C)C1c1ccc([N+](=O)[O-])cc1
COc1cccc(-c2cn3ncnc3c(-c3ccc(F)cc3)c2NC=O)c1OC
Nc1ncccc1Cn1ccc(-c2ccccc2)n1
CCCOc1ccc2ccc3oc4nc(=O)n(CCC)c(=O)c-4cc3c2c1
COc1cccc(OC)c1CCN(C)Cc1nccc2c1C(=O)c1ccncc1C2=O
COC(=O)Cn1c2ccccc2n2c(N)nnc12
COc1ccc(C(=O)Nc2ccc(-c3nn[nH]n3)cc2)cc1OC1CCCC1
CCn1nc(N)c2c1NC(=O)C(C)(c1ccc(Cl)cc1)N=C2
CC(C)C1(C)CCC(=O)CC1
CCC1=CCCC2(CC3CCC4C(C)C5(CCC(C(=O)OCCCCC(=O)O)CO5)N=C(N2)N34)OC1
NC1(c2ccccc2)c2c(ccc3c2ccc2ccccc23)C1NCc1cccc([N+](=O)[O-])c1
CCC(C)C(NC(=O)C(Cc1ccc(O)cc1)NC(=O)C1CC(C(CCCNC(=N)N)NC(=O)CCCCCN)N(C=O)C1)C(=O)NC(CC(C)C)C(=O)O
CN(C)c1c(O)c(O)c2c(c1O)CC1CC3C(O)C(=O)C(C(N)=O)=C(O)C3C=C1C2=O
CCn1ncc2c1OC(=N)C(C#N)(c1ccccc1)C2c1ccccc1
O=C(c1cccc2ccccc12)N1N=CC(c2ccccc2)C1c1cccc2ccc(O)cc12
COc1ccc(OC)c(OC)c1C=CC(=O)C=C(O)C=Cc1cc(Cl)ccc1OC(=O)CCCC(=O)OC12CCC3CCC(C)CC3C1CCC1CCCC12
Cc1cc2c(c3[nH]c4cccc(N)c4c13)C(=O)C=CC2=O
CNc1ccc2c([N+](=O)[O-])ccc(N)c2n1
Nc1ncnc2c1ncn2C1CC(O)C(O)C1CO
CC(O)(CS(=O)(=O)c1ccc(Cl)cc1)C(=O)Nc1cccnc1F
CCOC(=O)c1cc2cc(C)n(-c3ccccc3)c2cc1OC
Cc1ccc(-n2cc(C3CN(C=O)CCN3S(=O)(=O)c3ccc(C)cc3)c(C3CCN(C(=O)O)C(O)C3)n2)cc1
O=CN1CCOC(C2CCC(Cn3c(O)c4ccccc4nc3=S)CC2)C1
CCC1CC(=O)C2=C(C1)N(c1ccc(OC)cc1)C1c3ccc(O)cc3C(=O)C21
CSc1ccc(OCCOc2ccc(-c3ccc(-c4cccc5[nH]c(C(F)(F)F)nc45)cc3)cc2)cc1
COc1cc(CN2C(=O)c3c(C)ccnc3OC23CC3)c2nc(-c3cc[nH]n3)[nH]c2c1
CC(C)COc1ccc(C2C(=O)N(NC(=O)c3ccc(O)cc3)C2Cl)cc1
ON=CN1CCC(c2ccc(OC3CCc4ccccc4C3)cn2)CC1
CC(C)CC(C)NC(=O)CCc1nc(-c2ccccc2)no1
Cc1occ(C(N)=O)c1C
COc1ccc(-c2cc(C)c(CN3CCSCC3)n2-c2ccc(F)cc2)cc1
C=NN=c1[nH]c2cccc(-c3coc(CS(=O)(=O)c4ccc(C)cc4)c3)c2s1
CCCCC1CCC(C2=CCC(C(C)(C)C(=O)OC)CC2=NO)CC1
CC(=O)NC(C)Cc1ccc(OC2CCCN2C2(F)CN(C(=O)N3CC(F)C3)C2)cc1
CN1C(CCO)CNCC1(N)c1ccccc1
CC(C)C(=O)c1cn(Cc2ccc(Cl)cc2)c(=O)[nH]1
CN(C)CCCOc1c(O)oc2c(-c3cccc(C(F)(F)F)c3O)cccc2c1=O
C=CCN1C(=O)C(=NNC=O)c2c(-c3ccccn3)cccc21
CCC(C)Sc1nc2ccccc2c2nc(C3Oc4ccccc4O3)nn12
Cc1nc(O)[nH]c(=O)c1C(=O)NCCCN1CCN(CC(O)COc2ccc(Cl)cc2)CC1
CC(CO)N1C(=O)c2c(Br)ccnc2OC(CN(C)S(=O)(=O)c2ccc(F)cc2)CC1C
Cc1cccc(NC(=O)Cn2c(S)nc3c(S)cccc32)c1C
Cc1cccc(C)c1NCc1cccn1-c1nnc(N2CCOCC2)s1
CN(C)C(=O)CC1(C)CN(C(=O)c2cc[nH]n2)CCCC1N
NC(=S)N1C(N)CN(c2ncnc3ccccc23)CC1Br
O=C(CN1CCN([SH](=O)=O)C(S)C1)c1ccccc1
Cc1ccc(S(=O)(=O)NC(CCN2CCCCC2C)c2ccccc2)cc1
Nc1cc(S(=O)(=O)N2CCCc3ccccc32)ccc1Cl
COc1c(OC(=O)CC(N)C(O)c2ccccc2)cccc1C(=O)O
O=C(CN1CNS(=O)(=O)c2ccccc21)NO
CCOC(C)c1[nH]c(=O)n(CCNC(=O)c2ccc(OC)c(OC)c2OC)c(=O)c1C
C=C(C)C1(C(C)(C)C(=O)O)C(=NNc2ccc(C)cc2)C(C)CC2C3CCC4C(CCC5CCC(C)C54)C3CCC21C
CCOC(=O)c1nc2c(-c3ccccc3)cnn2cc1C
CC(C(=O)NCc1ccc(C(F)(F)F)cc1)N(C)Cc1cccs1
COc1ccc(C(C)(c2ccc(OC)cc2)N2CCN(CCCCCCCCN3CCN(c4ccccn4)CC3)CC2)cc1
CCCCCCCCCCCCn1nncc1Cn1c(=O)n(C)c(=O)c2c1nc1n2CC(N)N1
CC(C)n1c2ccc3c(c2c2c(O)ccc(-c4ccc(Cl)cc4)c21)C(=O)NC3=O
CCCCNC(=O)N1CCC(N(C(N)=O)C(=O)c2ccccc2)CC1
COc1ccc(Oc2cc(Cl)c3c(c2)C(=O)C=CC3=O)cc1
COc1cccc(NC(=O)CNC(=O)c2ccc(C)cc2)c1S(=O)(=O)N1CCCCC1
Cc1ccc(Sc2cc3[nH]c(Cl)cc3cc2C(=O)O)cc1
C[N+](C)(C)CC(=O)Nc1cc2c3ccccc3[nH]c2c2nc3ccccc3c(=O)n12
CC(CF)c1ccc(-c2cccc3oc(CCC(C)(C)C(=O)O)nc23)cc1
CC1C(C)C12NC(=O)NC2=O
CCOC(=O)C1CCNC2Cc3c(N)n(Cc4cc(OC)cc(OC)c4)c4cccc(c34)C21
O=C(NCCN1CCOCC1)c1ccc(-n2cnnn2)cc1
CCOc1ccc(OCCCC(=O)NCCOc2ccccc2)cc1
C=NNc1nc(-c2[nH]c(=O)n(-c3ccccc3)c(=O)c2O)c(CC)s1
Cc1ccc(OCc2cccn3c(=O)ccnc23)cc1
Clc1ccc(Cn2nc(N3CCOCC3)c3cncnc32)cc1
NCCc1cccn1CCS(=O)(=O)c1cccc2ccccc12
CCOC(=O)c1nc2c(=O)[nH]c3cccc(Cl)c3n2n1
c1ccc(-c2cnc(-c3sccc3-c3ccccn3)o2)cc1
Nc1nc2c(cnn2CC2CCC(=O)C2)c(=O)[nH]1
Cc1ccc(CS(=O)CC(=O)N(C)c2ccccc2)cc1
C#CCN(c1cc(F)cc(C(=O)NC(CCC(=O)NC(CCC(=O)O)C(=O)O)C(=O)O)c1)C1(C)CCc2[nH]cnc(=O)c2C1
C=CCCC(O)c1ccc(NC(=O)CCN2N=C(c3ccccc3)CCC2=O)cc1
Nc1ccc(NC(=O)c2ccc(-c3ccc(-n4c(=O)ccc5c(N)nc(N)nc54)cn3)cc2)cc1
CC(=NNC(=O)c1ccc(C)c(Cl)c1)c1ccc(NC2Cc3ccccc3C(=O)c3ccccc32)cc1
COc1ccc(OC)c(-c2c(OCC(O)CN3CCCCC3)cc3c(=O)ccoc3c2C)c1
CC(C=CC1(c2cccc3sc(C)nc23)CC1)=CC(=O)O
COc1ccc(C2(C(F)(F)F)CC(=O)N(CC3CCC(N)N3)c3cc(OC)c(OC(=O)C(C)(C)C)cc3C2)cc1
CS(=O)(=O)c1ccc(Oc2ncc(C(F)(F)F)cn2)cc1
Nc1cc([N+](=O)[O-])c2c(c1CC1CCCC1)C1C(=O)NC(=O)N1C2=O
CC(C)(C(=O)O)n1c(=O)[nH]c2c(-c3ccc(Cl)cc3)cccc21
COc1ccc(OC)c(-c2nnn3c2C(=O)NC3)c1
C=C1NC(=O)C(OC)C(C)(CC)C1(N)c1ccc(N2CCOCC2)cc1
Cn1c(=O)[nH]c2cnc(N)cc21
C=C(C)C1(C)CCCC2(C)C3=CC(C)(COC(=O)c4ccc([N+](=O)[O-])cc4)CCC3CCC12
Cc1ccc(-c2cccc3oc(NC(=O)CCN4CCN(Cc5ccc(Cl)cc5)CC4)nc23)cc1
O=C(CN1CC2(CCC2)C1)Nc1ccc(C2(c3cc(NC(=O)Nc4ccc(C(F)(F)F)cc4)nn3-c3ccc(C(=O)O)cc3)CC2)cc1
COc1[nH]c2c(c1N)C(=O)C(C(=O)c1ccccc1)=C(CO)C2=O
O=CN1CC(COC(=O)NCCc2cc3ccccc3[nH]2)N(c2ccc(Cl)cc2)C(Cc2ccccc2)C1
COc1ccc(CCCNC(=S)NN=Cc2ccccn2)cc1
COc1ccc(Oc2ccc(C(=O)Nc3cc(OC)cc(OC)c3OC)c3cccnc23)cc1
CSCCC(NC(=O)c1cccc(-c2ccc(C)cc2)c1COc1ccc(CCNCC(C)C)cc1)C(=O)O
Cn1c(=O)n(CC2CN(C=O)CCN2c2ccc(Cl)cc2)c(=O)c2[nH]c(N)nc21
N=C(N)NCCc1c[nH]c2ccccc12
CNC(=O)C1CCC2C3CCC4NC(=O)CC(N)C4C3CC(OCc3ccccc3)C12C
C=C(C)C12CCC3C(C(C)(C)C(=O)ON=C4CCN(S(=O)(=O)c5ccc([N+](=O)[O-])cc5)C4)CC(OC(=O)CC(C)C)CC3(C)C1CCC1C2CCC2CCCC21C
CC(C)C(C(=O)NC1CCCC1)N(Cc1ccccc1)C(=O)c1c(C(N)=O)nsc1N
COc1ccc(OCc2cc(C(=O)N3CCCC3)no2)cc1
CC(=Cc1ccc(O)c(OC2(N)CCC(O)CC2)c1)C(=O)Nc1cc(F)ccc1C
COC(=O)c1cc(-c2csc3nccnc23)cn2cncc12
CC(=O)C(C(C)=O)c1cn[nH]c(=O)c1
N#Cc1cc2c(C(=O)c3ccc(Br)cc3)c3n(c(=N)c2cc1Cl)CCC(F)N3
O=C(NCc1ccc(Cl)cc1)NCc1ccc(-c2cc[nH]n2)cc1
CC(C)C(NC(=O)c1cc2ccccc2[nH]1)C(=O)NC(CC(=O)O)C(=O)NC(Cc1ccccc1)C(N)=O
NC(=NC(=O)Cc1c(Cl)cccc1Cl)NCCCc1ccccc1
CN(CC(=O)Nc1ccc(C(F)(F)F)cc1)C(=O)c1ccc(S(=O)(=O)c2ccc(Cl)cc2)cc1
N#Cc1ccc(C(=O)C2Oc3ccccc3O2)cc1
O=C(NCCc1ccccn1)c1ccc(-c2ccccc2)cn1
COCCCn1nnnc1C(c1cc2cccc(C)c2[nH]c1=O)N1CCCCC1C
O=C(O)CCC(NC(=O)NC(CCC(=O)O)C(=O)O)C(=O)O
CCOC(=O)c1cc(N)cc2c(=O)ccn(N3CCCC3c3ccccc3)c12
C#CC(=O)C(Cc1ccccc1)NC(=O)C(CN1CCCC1)NC(=O)C(CC(N)=O)NC(=O)C(Cc1ccc(OP(=O)(O)O)cc1)NC(=O)OCc1ccccc1
NC(=O)c1nc2ccccc2c(NCc2ccccc2)c1Cl
NS(=O)(=O)c1ccc(CCNS(=O)(=O)c2cc(Br)c(Br)s2)cc1
CCN(c1ccc(OC)c(CN2CCC2(C)c2ccc(NS(=O)(=O)c3ccc(C)cc3)cc2)c1)C(C)C1CC(F)N(C=O)C1
COc1ccc(CC2COc3ccccc3O2)cc1
CC1C2=C(Oc3nc[nH]c(=N)c31)C(C)C(C)C(N)C2=O
NC1(c2ccccc2)CC2(Oc3ccc(-c4ccc(F)cc4)cc3)CNCC1C2
Cc1c(C(=O)N2CCN(C(=O)C(F)(F)F)CC2(C)c2ccc(F)cc2)nn2cccnc12
CC1(C(=O)O)CCC(COc2ccc(-c3ccc(OC(F)(F)F)cc3)cc2F)CC1
CC(=O)NCC1(NC(=O)N2CCCCC2N)CNC(=O)O1
CC(CNC(=O)CC(O)c1ccccc1)NCC(O)c1c(O)cccc1O
COc1c(O)cccc1C(O)C12CCN(CC1)CC2
CCN1C2CCCC1C(NC(=O)COc1cc(C)cc(C)n1)C2
CS(=O)(=O)N1CCN(c2cc(F)cc(CN(C3CC3)S(=O)(=O)c3ccccn3)c2)CC1
CC(C)(C)OC(=O)CNC(=O)C(CCCCNC(=O)CCc1ccc(-c2ccc(C(F)(F)F)cc2)cc1)NC(=O)CCc1ccccc1
NC(Cc1cc(Br)ccc1Br)(c1ccc(Br)cc1)n1cc2c3c(=O)[nH]c(=O)c=3cc-2c1=O
CC(CC(=O)C1(c2ccc(Br)cc2)C(O)=CC(=O)N1Cc1ccccc1)C(=O)O
CCC1(C(NC(=O)C(N)CCCCN)C(=O)NC(CCCNC(=N)N)C(N)=O)CN(C=O)C(C(=O)c2c(N)ccc3[nH]ccc23)S1
CC(=O)CCC#N
C=C(Cc1c(OC)cc(C(F)(F)F)cc1C(C)C)C(CC)c1ccc(OC)cc1
COc1ccc(Nc2cccc3[nH]c4cnccc4c23)cc1
CC(Nc1c(N(C)c2ccnc(N)n2)c(=O)c1=O)C(C)(C)C
CC(C)C1CNCC(=O)N1c1ccc(OCc2nc(-c3ccccn3)c(-c3ccccc3)[nH]2)cc1
COc1ccc(C(=O)C=Cc2ccc(C(=O)NC3Oc4ccccc4O3)cc2)cc1I
C=CCC1(C)C(C)CC2C(C)CC3=C(CCCC3)C2C1(C)C(=O)O
O=C(O)CCC(Cn1ccnc1)c1cccc2[nH]cnc12
CCCn1c(=O)[nH]c(=O)c2nc(CN3CCN(c4ccc(C)cc4)CC3)n(C(c3ccccc3)c3ccccc3)c21
CCCCCCCCCCCCCCCCOCC(COC(=O)CCCCCCCC(C)(C)CCC)OC(=O)CCC[N+](C)(C)C
O=CN1CCOC(Cn2nnc(-c3ccc(OCC(=O)O)cc3)n2)C1
CCc1ccc(CNC(=O)C2CCN(S(=O)(=O)N3CCCCC3)C2)cc1
COc1ccc(C(=O)NC2(C)CN(C=O)CCC2C2Oc3ccccc3O2)cc1
O=C(c1ccc(Cn2cccn2)cc1)C(F)(F)F
CCCCCCCCNC1Cc2ccccc2Sc2ccccc21
CC(C)(NC(=O)c1cccc2c(OC(F)(F)F)ccnc12)C(N)=O
CCCCCCCOc1ccc(CCC(CC(=O)NO)C(=O)NC(C(=O)NC)C(C)C)cc1
NCC1(OC2OC(O)(n3cc([N+](=O)[O-])c4ccccc43)C(O)C2CO)COC(O)(O)CC1N
CCOC(=O)NCc1c(C)c2c(=O)ccoc2c2c(O)cc(=O)oc12
CCCC(=O)c1cc2c(-c3cc(O)c(Cl)cc3Cl)ccnc2cc1Nc1cc(CC)n(C)n1
O=C(CSc1nnc(-c2ccccn2)o1)c1ccc(Cl)cc1
CC=Cc1cc(OC)cc(OCCCC(=O)OC)c1
N=C(N)N1CCC(CNC(=O)C2(Cc3nccs3)CN(C=O)CCN2S(=O)(=O)c2cccs2)CC1
CCOc1ccc(OCCNCc2ccccc2)cc1
NC(=O)c1c(C(=O)Nc2ccc([N+](=O)[O-])cc2)nnn1-c1ccccc1
Cc1ccc(NC(=O)C2NCCCC2(N)c2noc(C)c2C)cc1
CCS(=O)(=O)c1cc(C(=O)NC(c2ccc(F)cn2)C(C)C)ccc1OC
CNP(=O)(O)NC(O)CCl
CCN(CC)CCc1ccc(O)cc1
COc1cc(OC)c(C23Cc4cc5c(cc4CC2C(=O)OC3NC(=S)NCc2cccc3ccccc23)OCO5)c(OC)c1
CCOc1nc2nc(Sc3cccc4ccccc34)nn2cc1C
CCOC(=O)c1c(C)cnc2cc(O)cc(N)c12
CNCc1ccn([SH](=O)=O)c1S
O=CN1CCC(C(=Cc2ccc(C(F)(F)F)cc2)NC(=O)c2ccco2)C1
O=c1nc(-c2ccco2)[nH]c2c1sc(=S)n2-c1cccc(Cl)c1Cl
CCCC#Cc1cc(-c2c[nH]nc2C(=O)NNC(N)=S)cs1
Cc1cc(Cl)cc2c1cnn2-c1nc(N2CCOCC2)nc(N2CCOCC2)n1
Cn1ccc(-c2ccc3ccn(C=O)c3c2)c1Cl
Cc1cc(=O)n(C2(F)OCCC2C[N-][N+]#N)c(=O)[nH]1
Nc1cccc2c1NC(c1ccc(S(=O)(=O)N3CCCCC3)cc1)CN2C=O
COC1=C(C(Cc2ccccc2)OC(=O)c2ccc(O)nc2O)C(=Cc2cccc(Cc3ccc(O)cc3)c2O)OC1=O
CN1CCN(Cc2ccc(COc3ccc(C4CN(C=O)CCN4C)cc3)cc2)CC1
CON=C(C(=O)NC1C(=O)N2C=C(C(=O)[O-])CCC12[N+]12CCC(CC1)CC2)c1cnc(N)s1
O=[SH](=O)n1c2c(c3ccccc31)C(S)(c1ccccc1)CN(C1CCCC1)CC2
Cc1cc(C(=O)NCc2ccccc2)n2ccnc2c1C
COc1ccc(C(c2nnnn2C(C)(C)C)N2CCN(C3CCCC3)CC2)cc1
CCC(C)N1C(=O)C(=NN)c2cccc(N)c21
CCN(CC(=O)Nc1cccc(OC)c1OC)C(=O)CSc1ccc(Cl)cc1
CN1CCN(C(=O)c2ccc(OCOCC3CNCCCN3C(N)=O)cc2)CC1
Nc1ccn(C(c2ccc(F)cc2)P(=O)(O)O)c(=O)n1
CCOC(=O)CCN(CCC(=O)OCC)C(=O)CCNC(=O)OC(C)(C)C
Cc1ccc(C(N)=O)c2nc(N)nc(N)c12
CSCCNC(=O)c1ccc2nc3c(ccc4cc(NCCCOCCN5CCOCC5)ccc43)nc2c1
CN(C)C(CNC(=O)c1ccc2ccc(=O)[nH]c2c1)c1ccccc1
O=CC(=NO)c1ccccc1
CC1CC2=C3CCC(=O)C=C3C=CC2(c2ccccc2)C2CCC(C(=O)c3ccc(NS(=O)(=O)c4ccc(N)cc4)cc3)C12
COc1cnc2cc(NC(C)CCCNC(=O)C(CCCN)NC(CCCNC(=N)N)C(=O)NC(CCCNC(=N)N)C(=O)NC(C(=O)NC(C)C)C(C)C)c(C)cc2c1
CN(C)C1CCC2(CN1)CN(C(=O)N1CCCC1)C(N)CO2
Cc1c(Cl)cccc1OCC(=O)NCCC1(C)CCN(C=O)CC1
Cc1ccc(C(N)c2ncc(-c3ccc4ncccc4c3)s2)cc1
CCOC(=O)Cc1sc(NC=O)nc1CCC1CCCCC1
COc1cc(NC(C)CCCNC(=O)CC(NS(=O)(=O)c2ccccn2)C(=O)O)c2ccccc2n1
Cc1cccc2ccn(CCC3CN(C=O)CCO3)c12
O=C(O)c1ccc(OCCCc2cc(C(=O)c3ccccc3)cs2)cc1
CCCCNC(=O)c1nn(-c2nc(-c3ccc(OC)cc3)cs2)cc1-c1ccccn1
CCCCCCCCCCCCCCC(O)CNC(=O)OCCN(CC)CC
CNC(=O)N1C2CNC(C2)C(N)C1(N)CN1CCOc2ccccc2C1
CCCc1cccc2nc(-c3nonc3OC(=O)N3CCCCC3)[nH]c12
Cc1nn(-c2ccccc2)c2ncnc(Nc3ccccn3)c12
C=CC1CC1(NC(=O)CC1(C)C2(CC(C(NC(=O)C(NC(=O)C(NC(=O)C3CCC(N)(CO)N3)C3CCCCC3)C3(C)CCCCC3)C3=CCN(C=O)C3)C2)C12CCN(C=O)C2)C1CCN(S(=O)(=O)NC=O)C1
CC1=C(C(=O)OC2CCC(C)C2c2ccc([N+](=O)[O-])cc2)CC=C(C(=O)OCc2ccccc2)N1
NC1NC(=O)c2ccc(-c3ccc(NC(=O)COc4ccc([N+](=O)[O-])cc4)cc3)cc2N1c1ccccc1
CC(C(=O)NCc1ccc(Cl)cc1)N1CCCC1=O
N#CC(=Cc1cc(-c2ccc([N+](=O)[O-])cc2)co1)c1cccc2[nH]cnc12
O=C(Nc1ccccc1)c1ccc(Br)cc1
CN1c2nc3[nH]c(=O)n(C)c(=O)c3n2CCC1(N)Cc1cc2ccccc2[nH]1
COc1ccc(-n2c(SC3CCC(=O)O3)nnc2-c2ccccc2)cc1
CCCc1nc2c(Nc3ccccc3)cnn2cc1C
CC(C)(C)OC(=O)CC1CC(CC(=O)NCCOc2ccccc2)=C(c2ccccc2)CCC(=O)NCCOC1=O
COc1ccc(OC2(OCC3(C)OC(C)C(C)(O)C(N)C3O)OCC(C)CC2(O)O)cc1
NC(CO)COc1ccc(-c2n[nH]c3cc(OCCc4ccccc4)ccc23)cn1
CC(C)(C)OC(=O)N1CC(F)(C(=O)SCC2CN(C=O)CCN2c2ccc(OCC(N)=O)cn2)C1
C=CC1CC1(NC(=O)C(=O)N1CC2(CC1C(NC(=O)C(NC(=O)c1cnccn1)C1CCCCC1)C(C)(C)C)C(CC)C21CCC1)C1CCN(S(=O)(=O)NC=O)C1
CCNC(=S)Nc1ccc(-c2nn(CC)c(=S)[nH]2)cc1
CCN(CC)C(=O)C1CC(C2CN(C3CCCC3)C3Cc4c[nH]c5cccc(c45)C3(N)C2)N(C=O)C1
N#CC1C(N)C(c2ccccn2)c2c(C(=O)Nc3ccc(Cl)cc3)ccn21
COc1cc(O)cc(C(=O)c2cc(O)ccc2OC)c1
CCN1CC(C)NC(N)C1
Cc1ccc(S(=O)(=O)N2CCC(NC(=O)c3nonc3C)CC2O)cc1
Cn1ccc(-c2ccc(Oc3ccc(C#N)c([SH]4C=CN=C4N[SH](=O)=O)c3)cc2)n1
CCCN(CCCc1ccc2[nH]ccc2c1OC)C1Cc2ccccc2C(N)C1
COc1cc2c3c(c1)Oc1ccc(cc1)CC1NCCc4ccc(cc41)Oc1cc(c(O)c(O)c1OC)Oc1ccc(c(N)c1)C(OC)C3NCC2
C=CC(C)CC1=Cc2c(ccc3oc4ccccc4c(=O)c23)OC1(C)C
COc1ccc(NS(C)(=O)=O)cc1Nc1c2ccccc2nc2cccc(C(=O)NC(C)C(=O)O)c12
O=C(O)c1csc2cccc(Cn3ccnc3)c12
N#CC1(C(N)=O)CCSC(C(=N)N)S1
CN1CCCC1CCN1C(=O)C(=C2C(=O)Nc3ccccc32)c2ccccc21
Cc1ccc(CSc2ncc(Cl)c(C(=O)NCc3ccc(Cl)cc3)n2)cc1
Cc1c(COc2ccc(S(=O)(=O)N3CCCC3)cc2)ccc2snc(NC=O)c12
Cc1ccc2c(c1CNC(=O)c1ccc(Cl)cn1)C1C(CC=CC1(C)O)C(C)O2
O=C1CC(c2ccc(CC(NS(=O)(=O)c3ccccc3)c3cccc4[nH]cnc34)cc2)S(=O)(=O)N1
COc1cc(NC(=O)CCCn2c(O)c(-c3ccccc3)n(-c3ccccc3)c2=O)ccc1Cl
O=C(COC(=O)c1ccc2occc2c1CN1CCN(CCO)CC1)c1ccc([N+](=O)[O-])cc1
NC(=O)N(c1ccc(NS(N)(=O)=O)cc1)c1ncc(C(F)(F)F)c(-c2ccccc2)n1
CC(C)(CO)CN1CC(=CC#N)C(=O)C(=C(Cl)c2ccc(Cl)cc2Cl)C1c1c(Cl)cccc1Cl
CC1CC2CC(C)C3C(=CCC4(C)C3CCC3C4CCC(=O)C3(C)C)C2CC1C(C)C(=O)OCCCCCBr
CC(C)CCCC(C)C12C(C)CCC1C1CC(=NO)C3CCCCC3C1(O)CC2C
CCOC12OC(=O)CC1(n1c(=O)cc[nH]c1=O)OCC2O
O=C(Nc1ccccc1)c1cccs1
CC(=O)NC(C(=O)NC(C)(C#N)c1ccc(F)cc1)C1CCCCC1
O=C(NCC(O)CO)c1cc(N2CCCC2)nc2c(-c3ccc(CO)c(F)c3)cnn12
O=C(O)c1ccc(NC2CCC(CO)CO2)cc1
CCCCc1[nH]c(SCCNC(=O)CN2C(=O)c3ccccc3S2(=O)=O)nc(=O)c1O
CC(NC(=O)c1ccc(NC(=O)Cc2ccccc2)cc1N(C)S(=O)(=O)c1ncc[nH]1)c1ccccc1
CC(C)NC(=N)c1ccc(-c2cc(-c3ccc(C(=N)NC(C)C)cc3)on2)cc1
CCOP(=O)(OCC)N1CC2(CN(C(=O)O)CCO2)C1
Cc1ccc(C)c(NC(=O)CN2C(=O)c3ccc(C(=O)O)cc3C2=O)c1
Cc1cccc(C)c1S(=O)(=O)N1C(=O)NCC1c1ccccc1
COc1ccc(S(=O)(=O)N(CC(O)CN(CCc2ccccc2)C(=O)Oc2ccccn2)CC2CCCC2)cc1
CC1CC2CC(C)C1C2(C)NC(=O)C(CC1CCCCC1)NC(=O)N1CCOCC1
CCN(CC)CCC(=O)NC(C(=O)NC(C(=O)NC(Cc1ncc[nH]1)C(=O)NC(Cc1ccccc1)C(=O)NC(CC(C)C)C(=O)NCC1CCCCC1)C(C)C)C(C)C
O=CN1CCSC(c2cc(Cl)cs2)C1
C=C(C)COc1cc(-c2cc(-c3ccc(OC)c(OC)c3OC)[nH]n2)ccc1O
CON=C(COCc1cc(C(F)(F)F)ccc1C(F)(F)F)C(CCN1CCCCC1(O)c1ccccc1)c1cc(Cl)ccc1Cl
NC1Cc2ccc(O)c(NC(=O)c3ccc(CN4CCCC4)cc3)c2C1
CCCN(CC(=O)Nc1ccc(C)cc1)C(=O)C1=NC(C2CC2)OC=C1
COc1ccc(-c2nn3c(=S)nc4ccccc4c3[nH]2)cc1
Cc1nc(C(=O)Nc2ccc(Cl)cc2)nn1C(C)C
COCCNC(C#N)=C(O)c1ccccc1
CC(=O)c1ccc(NS(=O)(=O)c2[nH]c(=O)nc(O)c2C=Cc2ccccc2)cc1
O=CN1C(c2ccc(Cl)cc2)CN2C(=O)c3c(-c4ccccn4)cncc3C21
Cc1ccc(CN2CCCC2c2nc(-c3cccs3)no2)cc1
N=C(N)NCCCC(N)C1CC(C(=O)O)N(C=O)C1
S=C1NN(c2ccccc2)C2(CCCCC2CSc2ccccn2)N1
Cc1ccc(NC(=O)C(C)c2ccc(C(C)(C)C)cc2)cc1-c1ccc2nncn2c1
NC(=S)N1N=CC(c2ccc(F)cc2)C1c1ccc(F)cc1
O=P(O)(O)OCC1(O)OCCC1(O)n1cnc2cncnc21
C=C1CC(c2cccc(OC)c2OCCCCC(C)(C)C)OC1=O
O=CN1Cc2ncnc(N3CCOCC3)c2C(c2ccc(Cl)c(Cl)c2)C1
O=C(C=Cc1cc(-c2ccc(Cl)c(Cl)c2)n(-c2ccccc2)n1)c1ccc([N+](=O)[O-])cc1
C=C1C2=C(COc3ccc(CCCl)cc32)C(=O)c2ccsc21
Nc1nnc(Sc2nc(N3CCNC(S)(c4ccccc4)C3)c3cc(Cl)ccc3n2)[nH]1
CCOC(=O)c1ccc(-n2cnc3cccc(CNc4ccc(OCC)cc4)c3c2=O)cc1
CCOC(=O)c1ccc(NC(=O)Cc2ncc(CSc3ccccc3)s2)cc1
C=C1CC(C(=O)O)CC1c1ncc(-c2ccc(C(F)(F)F)cc2)o1
CCC1(C#N)CC2=C(CC(c3ccc(O)cc3)C(=N)N2)C(=O)C1(C)N
CCC(C)C(NC(=O)C(CC1CCCCC1)NC(=O)C(Cc1ncc[nH]1)NC(=O)C(C)N)C(=O)NC(Cc1c[nH]c2ccccc12)C(=O)O
Cc1ccc(NC(=O)CN(c2ccc(Cl)cc2)S(C)(=O)=O)cc1
CN1CCN(C(Cn2nnc(-c3ccccc3)n2)c2cccc(Cl)c2F)CC1
Cc1cc(C)cc(S(=O)(=O)N2CCN(C=O)CC2Cn2c(=O)cnc3cccc(-c4cc5ccccc5[nH]4)c32)c1
CC1(Cc2ccc(C#N)cc2)CCN(c2cc3nccc(-c4ccc(S(C)(=O)=O)cc4)n3n2)C1c1ccc(C(F)(F)F)cc1
CCCn1c(-c2ccc(OCC3Cc4c(C)cccc4N3C=O)cc2)nc2c(=O)[nH]c(=O)n(CCC)c21
COCCS(=O)(=O)NC(C)c1ccc(-c2ccc(F)c(OC3CCCC3)c2)cc1
C=C1C(=O)OC(CO)(COC(=O)c2cccc3occ(CCC)c23)C1CC(C(C)C)C(C)C
Cc1ccc(OCC(=O)NC2(C(=O)c3ccc(Cl)cc3)c3sc(C)cc3CCN2C=O)cc1
CCOC(=O)N1CCN(C(N)=S)C(N)C1
CCCCN(CCCC)CC(O)Cn1c2ccccc2c2cnn(Cc3ccc(OC)cc3)c(=O)c21
COc1ccc(NC(=O)Nc2c(S)c(C)c(S)c(=O)n2N[SH](=O)=O)cc1
CCCCCC(NC(=O)OC(C)(Cc1ccccc1)c1ccccc1)C(=O)NCC(=O)OCOC(C)=O
Cc1cc(F)ccc1S(=O)(=O)NC(=O)c1cc(Br)co1
Cc1nccc(N2CCN(C(N)=S)CC2)c1C
Cc1cccc(N2CCN(CCCCN3C(=O)NCc4c(N)cccc43)CC2)c1C
COc1ccc(-c2ccc3c(c2)OCCC3=O)cc1
CCC(C(=O)Nc1ccccn1)n1cc(Br)c([N+](=O)[O-])n1
CCC1CC(C)CCC(C)(OC2OC(O)C(C)CC2N(C)C)C(C)(OC2(C)OCC(O)CC2(C)OC)CC(=O)OCC(O)C(C)CN1C
Nc1ccc(-c2ccc(Cl)cc2)cc1NC(=O)c1ccccn1
COC(=O)NC1CC(c2ccccc2)C(N)(c2ccc(C(F)(F)F)cc2C(F)(F)F)C(C)(c2ccccc2)C(=O)N1
COc1cc(OC)c(Cc2nc3c(N)ncnc3n2CC(O)c2cccc3ccccc23)c(OC)c1
Cc1cc(N2CCC(O)C(NCc3ncc(C4CC4)s3)C2)nc(O)n1
COC(=O)Nc1nc2cccc(S(=O)(=O)NCc3ccccc3)c2[nH]1
CCCCCCCCCCC1CC(C)(c2ccc(Oc3ccc(C)cc3)cc2)CCN1C(=O)c1cncc(C(=O)O)n1
CC1CC(=O)C2=C(C1)NC(=O)C2(C)c1ccc(F)cc1
CC(=O)OC1=C2CC(=O)C3CC(O)C4OCC4C3CC3(OC(=O)OC3(OC(=O)C(O)c3ccc(N(C)C)cc3)C1(C)O)C2(OC(C)=O)C(C)(O)OC(=O)C(C)=CC=C(O)C(F)(F)F
COC(=O)c1nc(-c2cccc3ccccc23)n(-c2ccc(Cl)cc2)n1
C#CC1(O)CCC2C1CC(C)C1(C)C3CCC(=O)C=C3CCC21
COc1ccc(N2CCN(CCCC(=O)c3ccc([N+](=O)[O-])cc3)CC2)cc1
Nc1cc(CN2CCCCC2n2nncc2CCCCC2CCSS2)c2cc[nH]c2c1
O=C(CNCc1ccc(Cl)cc1Cl)NC1CCc2nc3ccccc3cc2C1
CCCCCC(C)N1CCOc2c(COCc3ccccc3)cc(N3CCCC3c3ccc(C)cc3)cc2S1(=O)=O
C=CCNC(=N)NN=Cc1ccc(C)cc1
FC(F)(F)Oc1ccc(-c2c(-c3ccc(Cl)cc3)cnc3[nH]c(-c4ccc(Cl)cc4)nc23)cc1
N=C1N(CC2CCCCC2)CC(CC2CCCCC2)N1C(Cc1ccccc1)C(=O)NC12CCCN(CC1)C2
Cc1c2c(cc3oc(C(=O)OCC(F)(F)F)nc13)NC(=O)C2C
CC(C)C1NC(=O)OC12CCN(C=O)C(O)C2
O=C(O)c1cnnn1-c1ccccc1
CN(C)CCN1C(=O)c2cccc3cc4cc(N)ccc4c(c23)C1=O
CN1C(=O)c2cccc(N)c2Nc2ccccc21
COc1ccc(O)cc1CN(C)CCCOc1ccc(S(=O)(=O)c2cc(C(C)C)cc3cccn23)cc1
COC(=O)CC(c1cccc2c1CCN2C=O)c1cc(OC)cc(OC)c1OC
COC(=O)c1ccc(C2c3[nH]c4ccccc4c3CN2C(=O)c2cccc(Cl)c2Cl)cc1
O=C1OC(CN2CCN(CC=Cc3ccccc3)CC2)CN1c1ccccn1
CCCCCS(=O)(=O)NC(=O)C=Cc1scc(C=CC2=C(C)C(C)Oc3ccc(C)cc32)c1Sc1ccc2sccc2c1C
COc1ccc(S(=O)(=O)NC(Cc2ccc(F)cc2)C(=O)NO)cc1
Cc1cc(O)ccc1Nc1ccc(Br)cc1
Cc1nc2cc(-c3cc[nH]n3)c(Cl)cc2[nH]1
Cc1ccc(C2(N)CN(C=O)CC23CCNC3c2nccs2)cn1
CC(=O)NC(C)(C)C=Cc1ccc(-c2cccc(=O)n2-c2ccc3c(c2)CCNC3)cc1
Cn1ncc(C(F)(F)F)c1C(=O)Nc1ccc(S)c2nc(S)oc12
O=C(Nc1ccc2c(c1)CCCO2)c1ccn(-c2ccccc2)n1
CC1(CCC(=O)O)CN(C=O)CCC12CCC2Cn1c(NC(=O)CCC(=O)O)nc2cncnc21
CCOC(=O)c1cc(Sc2nc(C)cc(C)n2)cc2c1CC(C#N)C(=N)O2
COc1ccc(OC)c2c1CC(C)(CC(=O)O)CO2
CCC(C)C(N)CN(C(=O)C1CC1c1ccccc1)c1ccc(-c2ccc(Cl)cc2)cc1
c1ccc(CSC2(c3ccnc4ccccc34)OC2c2ccccc2)cc1
Clc1ccc(Nc2cnc3cc(-c4cccs4)ccc3c2)cc1
CCOc1ccc(O)c(C(=O)NN=Cc2cc(OC)ccc2O)c1
CCNC(=N)N(CC)c1ccccn1
O=CN1CC2(C(=O)O)CCCCC2C1CC(O)(C(=O)O)C(=O)O
C=CC(C)CCC(C)CC=C(C)CCCC1(C)NCc2c(ccc3c2CC(C)C(N)O3)O1
CC(C)c1ccc(OCC(=O)N(C)c2ncc(N)c(-c3ccc(Cl)cc3)n2)cc1
COc1ccc(NC(=O)c2ccc3c(c2)[nH]c2c3c3ccc(N)cc3c3nnnn32)c(Cl)c1
CSc1ncc2c(Nc3ccc(Cl)cc3)nn(CC(Cl)c3ccccc3)c2n1
O=C(NCc1ccccc1)c1cc(-c2ccccn2)[nH]n1
Cn1c(=O)cc(C(=O)Nc2ccc(S(=O)(=O)N3CCc4ccccc43)cc2)n1-c1ccccc1
CC1(C)C(O)C(=NO)C2CCC3c4ccccc4CC3C21OP(=O)(O)O
COc1ccc(Nc2ncc(-c3cccc(O)c3O)s2)cc1
CN1CCN(C=O)CC1COC(c1ccccc1)c1ccc(Cl)c(Cl)c1
C=C1N=C(NN=C(C)c2nc(C)c(C(=O)OC)s2)NC1=O
CC(Oc1cc(=O)oc2ccccc12)C(=O)Nc1ccc2ccc(=O)oc2c1C(=O)O
CC(=O)c1ccc(NC(=O)C(=O)c2cc(O)c3cc[nH]c3c2)cc1
Cc1cc(Cl)cc(C(=O)OCC(=O)NCC2Oc3ccccc3O2)c1
Cc1ccc(-n2cnc3c(C(=O)Nc4ccc(C)c(C)c4)cccc32)cc1
O=[N+]([O-])c1cc(Cl)c([N+](=O)[O-])c(N(CCCl)CCCl)c1[N+](=O)[O-]
CCCCCCc1c(O)ccc(C(C)=O)c1OCCCCCCCCC#N
O=C(NCC(=O)N(c1ccccn1)C(C(=O)NC1CCCC1)c1ccccc1)c1ccccn1
COc1ccc(C(=O)C=CC2(OC)Oc3ccccc3O2)cc1
C#CCOC(=O)CC1(On2c(CC=C)c(OC)c(=O)[nH]c2=O)CC=C(CO)CO1
COc1ccc(-n2c(SCC(=O)Nc3ccc(C)c(OC)c3)nc3c([nH]c4ccccc43)c2=O)cc1
CCC(=O)NC(CCc1cccc(N)c1)C(=O)NC(CCCCNC(=O)C1CC(C)N(C=O)C1)C1CC(C(=O)NC(Cc2ccc(O)cc2)C(=O)NC(C(=O)NC(CC(C)C)C(=O)O)C(C)CC)CN1C=O
COc1cc2cc3c(=O)c4ccc5c(c4[nH]c3cc2cc1OC(C)=O)C(C)=C(OC(=O)C(C)O)C(C)(N)O5
CCOc1ccc(N(CC(=O)NC(C)c2ccccc2)S(=O)(=O)c2ccccc2)cc1
O=C(NCC1CC1)c1ccc(N2CC(CN3CCC3)CC2Cl)nc1
COc1cc(C2(O)CC(=O)c3c(O)cccc3O2)c2ccc(=O)oc2c1
C=CCN(CCC)C(=O)c1ncccc1OC
Cc1ccc(N(C(=O)C2CCN(C(N)=S)C(N)C2)C(C)C(=O)NC2CCCC2)cc1
COC(=O)C1CC2C=CCC1(c1cccc(Cl)c1F)N2C(=O)NC1CCCCC1
COc1ccc(OC)c(C2=C(c3cccc(O)c3OC)C(=O)NC2=O)c1
COc1ccc(COC2Oc3ccccc3O2)cc1
O=C(O)CC(NC(=O)CN1C(=O)CCC1CCC1CCNc2ncccc21)c1ccc(Br)cc1
CN(C)CCOc1ccc(-c2ccc(-c3cccc4[nH]c(F)nc34)cc2)cc1
CCOC(=O)c1c[n+]([O-])c2c(C)ccc(-c3ccc(F)cc3)c2[n+]1[O-]
N#Cc1ccc(C(O)c2ccc(OC3CCCCN3)c(Cl)c2)cc1
CCC1(C)CCC(C)(C)C(=O)CC(=O)OCC2OC(=O)NC2(C)C(C)C(=O)C1OC1CC(O)C(C)C(N(C)C)O1
CC(=CCCC(C)CCC(C)=CCCC(C)=CCc1cnc(N)[nH]1)CCC=C(C)CCC(O)C(C)C1(C)CC=CC(=O)O1
CS(=O)(=O)c1ccc(-c2scc(C#N)c2-c2ccc(Cl)cc2)cc1
COc1cccc(-c2[nH]nc3c2C(C#N)(c2ccco2)CC(=N)O3)c1Br
CCOC(=O)c1ccc(N(C)c2nc3c(N)cnn3cc2Br)cc1
COC(=O)CCC(C)C1(C(C)C)C(=O)C(C)CC2C3=C(C4=CCCC4CC3)C(C)CC21
CC(C)CCNC(=O)c1cccc2c1-c1sccc1CS2(=O)=O
COc1ccc(O)cc1-c1nc2c(NC=O)ncnc2n1C1OC(O)CC1(C)O
NC(=O)N1CCN(c2ccc(C3CN(C=O)CCO3)cc2)CC1N
Cc1oc2nc(N3CCCC3N)nc(C(=O)Nc3ccc(Cl)cc3)c2c1C
C#CCN(C)c1cc(N)nc(NC(=O)CC2(C)Cc3ccccc3NC2=O)n1
CC1CCCC2(C(C)CCC(=O)NCCSC(=O)CN)C1CCC1(OS(=O)(=O)O)C2CCC2CCCC21C
O=CN1CCC2(CC1)CN(C(=O)Nc1ccc(F)cc1)C(c1ccc(Cl)cc1)CO2
COc1ccc(NC(c2ccccc2)c2nnc(C3CCCCC3)o2)cc1
C=CC1CC1(NC(=O)OC(=O)N1CC2C(CC)C2(C(NC(=O)NC2(CNC3CC3)CCCCC2)C(C)(C)C)C1)C(=O)N(CC)S(=O)(=O)NCC
CCN(CC)CCn1nc2c3c(ccc(NCCNCCO)c31)C(=O)c1c(O)cc(O)cc1-2
Cn1ncc2c1NC(=O)C(c1ccc(F)cc1)(c1ccc(F)cc1)C2
CC(=O)c1ccc(NC(=O)c2ccc(CN3CC(Cc4ccccc4)(Cc4ccccc4)C(O)(O)CN(Cc4cccc5[nH]nc(N)c45)C3=O)cc2)cc1
CC(C)CNC(=O)c1ccc(-c2cc(=O)c3c(N4CCOCC4)cccc3o2)cc1
CCCCCC1(C)Oc2ccc3c(c2C(=O)C1O)OC(C)(C=CC(C)(C)O)C=C3
CC(Oc1ccc2c3c1OC1CC(N)C(O)C4C(C2)NCC(CN2CCCCC2)C314)C1CCC1
CC(C)(ON=C(C(=O)NC1=CC(C(=O)[O-])SC2(C[n+]3ccccc3-c3ccc([NH3+])c[nH+]3)CC(=O)N12)c1cnc(N)s1)C(=O)O
CC(C)(C)n1cc(F)c(=O)c2c(C3CC4CN(C=O)CCN4C3)cc(N3C(=O)NCc4nccnc43)nc21
CCc1[nH]c(=O)cc(C)c1NCc1nc(C)c(C)s1
CCCOC1=CC(=O)C23OC2CC2C(CCC4(C)CC(OC)(C(C)O)CC24)C3C1=O
CC(=O)C1=CCC2C3CC(=O)C4=C(C)CCCC4C3C=C(C)CC12O
c1ccc(-c2cccc3[nH]c(C(c4ccccc4)n4ccnc4)nc23)cc1
CCCN(Cc1ccc(C(F)(F)F)cc1F)c1nc(-c2c(Cl)cccc2OC(C)(C)C(=O)O)n(C)n1
Cn1c(=O)[nH]c(=O)c2[nH]c(N3CC(N)(CCN4CCCC4=O)NCC3N)nc21
CC(C)CC1C(=O)N(C(C(=O)OCc2ccccc2)C2CCCCC2)C(=O)C1c1ccc(OCc2ccc([N+](=O)[O-])cc2)cc1
O=C1C(=O)N(CC(CO)c2ccc(Br)cc2)c2ccc(Cl)cc21
O=CON=C1C=CC(c2ccc(O)cc2)CC1
COC(=O)CC(C=CS(=O)(=O)c1ccccc1)NC(=O)C1CC(C(NC(=O)OC(C)C)C(C)C)N(C=O)C1
CC(=O)Nc1ccc(C(=O)c2ccc(NS(=O)(=O)c3cccs3)cc2)cc1
COc1ccc(CNC2(C)CCN(C=O)CC2c2ccccn2)cc1
C#CCN(C)C1(C)CCNC(=O)c2ccc(C)cc2-c2ccccc2C(N)O1
Fc1ccc(C(CCn2ccnc2)c2ccc(Cl)cc2)cc1
Cc1cc(S(=O)(=O)NC(C)CNc2n[nH]c3ccccc23)cc(C)c1C
COc1ccc(Cn2nc3c4cnn(-c5ccc(C)cc5)c4nc(N)n3c2=O)cc1
O=C(COC(=O)c1cc(-c2ccccc2)n(-c2ccccc2)n1)Nc1ccc2[nH]c(=O)[nH]c2c1
COc1cc2c(c(OC3(O)CC(O)C(O)(CO)CO3)c1C)CC1(C(C)=O)OC(=O)CC21O
Cc1ccc(OC(C)C(=O)Oc2ccc(C3SC(C)(CC(NC(=O)c4ncc(C(N)CC(C)C)o4)C(C)C)C(C)N3C=O)cn2)c(Cl)c1
COc1cc(O)ccc1NCCCOc1ccc(-n2cccc2)cc1
O=C(Sc1ccc(Br)c(F)c1)c1c(Cl)c(=O)[nH]c2cc(-c3ccccc3)ccc12
CC(=O)Nc1ccc(C(=O)OCC(=O)Nc2ccc(C(=O)O)cc2)cc1
CCCN(CCC)CCC(c1ccccc1)(c1ccccc1)C1CCCCN1
NC(=O)CSc1n[nH]c2c3ccccc3nc-2n1
COc1ccc(C2(O)CC(=O)c3ccccc3O2)cc1
CC(=O)OC1C(C)(C=CC2CC=CCC2=O)C=C(C)CCC2C3CCC21C(=O)OC3
Cc1ccc(-n2nncc2-c2ccccc2)cc1C
Cc1ccc(NC(=O)CN2CCN([SH](=O)=O)C(S)C2)cc1
N#[N+][N-]c1cncc(N2CCOCC2)n1
Cc1cc2ccc(N3CCN(c4ccccc4)CC3)c(O)c2oc1=O
CCOC(=O)Cn1c(=O)n(CC)c2c(C)c(C)cnc21
CCc1nn(C)c(Cl)c1CN1CC2C(C1)C2c1ccc(OC)cc1C#N
CSc1cc(=O)oc2cc3occc3c(C#N)c12
Cc1ccc(C2CCCC2)c2c1NCCN(C=O)C2(N)c1ncc[nH]1
O=C1CCC(c2ccc(NC(=O)OCc3ccccc3)cc2)=NN1
N#Cc1c(-c2ccc(F)cc2)cc(-c2ccc(O)cc2)nc1N
NN(C(=O)C1CC2CCC1(C1CC1)N2C=O)c1ccccc1
S=C1CCCC(NC(=S)Nc2ccccc2)N1
Nn1c(SCCN2CCOCC2)nnc1-c1ccccc1
C=C1C(=O)OC2C1CC(C)C(C)C1(O)CCC(=O)C21
COCc1noc(-c2ccc(Cl)cc2)c1-c1ccccn1
CCCc1nnc2sc(-c3cc([N+](=O)[O-])ccc3[N+](=O)[O-])nn12
CCOCCn1nc(C)c2nc(N3CC(C)CC(N)C3)ncc21
O=[N+]([O-])c1ccc(CNCc2ccc(S(=O)(=O)c3ccccc3)cc2)cc1
O=C(NC(CCS)C(=O)NC(Cc1cc2ccccc2[nH]1)C(=O)O)OCc1ccccc1
O=CNc1ncc(-c2ccc(Br)cc2)o1
COc1c(O)cccc1C1(c2ccc(Cl)cc2)C=CNC(=O)N1
CCOC(=O)c1nn(C(O)=CC(=O)c2ccccc2)cc1-c1ccccc1
CCCC(=O)c1ccc2c(OCCO)ccc(Nc3ccc(C)cc3)c2n1
CCN(CC)CCOc1cccc(Cl)c1NC(=O)c1ccc(NC(=O)c2ccccn2)cc1
CCn1c(SCC(=O)NCC2NC(C)(C)CCC2C)nnc1-c1ccco1
NC(=O)C1Cc2c(nc(-n3cccn3)nc2C2CC2)-c2ccccc21
Cn1nc(-c2ccccc2)c(-c2ccccc2)n1
CCC(C)C1(Cc2ccccc2)OC(=O)C(Cc2ccccc2)(Cc2ccc3[nH]ccc3c2)NC(=O)CNC(=O)CNC(=O)C(NC(=O)C(c2ccccc2)c2ccccc2)NC(=O)C1C
CCCC(=O)NCc1cc(NC(=O)C(O)C(C)(C)O)cc2c1C(Cc1ccccc1)CCC2
Nn1c(COC(=O)c2cccn2Cc2ccccc2)n[nH]c1=S
Oc1ccc(Br)cc1Cc1c(CN2CCCC2)cc(O)c(CN2CCCC2)c1O
Cc1c(Cl)c(N)cc2c1nc(N)n2CCO
CCCCCCNc1nnc(Cl)c2c1C(=O)C=CC2=O
CCCS(=O)c1cc(CC(C)(C)C)cc2[nH]c(N)nc12
O=C(C=CC=Cc1ccc(F)cc1)CCc1ccccc1
COc1cc(F)c(C(=O)NC2CCCC(F)N2C)c(Nc2ncc(C(F)(F)F)c(OC3Cc4ccccc4C3=O)n2)c1
O=CN1c2cccc(CCCCN3CCCC3)c2Oc2cccnc21
Cc1ccc(N(Cc2ccccc2)C(=O)COC(=O)CCC(=O)c2cccs2)cc1
Cc1nc(C)n(CC2COCCCN2Cc2ncc(C)s2)n1
Cc1cc(C)nc(Oc2ccc(C#N)cc2CCC(=O)O)c1
Cc1cnc(C2(C)CN(C=O)C2)c2c(C#Cc3cccs3)ccn12
Cc1ccc(SCC(=O)Nc2ccc(-c3nc4c(C)cccc4s3)cc2)c2[nH]ccc12
CCCCCCCCCCCCCCc1ccc(C(O)C(CO)NC(=O)Cc2ccc(OC(F)(F)F)cc2)cc1
COC(=O)C(CC(C)C)C1(O)CC(=O)Nc2c1ccc(Cl)c2N
Cc1ccc(NC(=O)C(O)=Cc2cccc3ncc(=O)[nH]c23)cc1
COc1c(CCn2ccnc2)ccc2nc(NC=O)sc12
CCc1noc(C(F)(F)F)c1C1(C)OC(=O)C(CCc2ccccc2)=C1C1Oc2ccccc2O1
CC(=O)NC1(c2cccc(C)c2-c2cc(Cl)cc(OCc3ccc(C(F)(F)F)cc3)c2)CN(C=O)C1
COc1cccc(C(=O)C(=O)c2ccc(N(C)C)cc2)c1OC
CCc1ccc(N(C(=O)CCc2ccccc2)C(N)=S)cc1
O=C1SCc2sc3c(c21)CCN(Cc1cccs1)C3c1ccccn1
O=C(C=Cc1cccs1)C=C(O)C=Cc1ccccc1
CC1CCN([SH](=O)=O)C(S)C1
Cc1ccc(-c2cc(C(=O)N(C)Cc3ccccc3)[nH]n2)cc1O
CC1(c2ccccc2)COC(CO)C(N)(c2ccc(C(F)(F)F)cc2)S(=O)(=O)N1
N=C(N)Nc1ccc(C2CC(N)(c3nc(COCc4ccccc4)no3)CCN2)cc1
CCCCCCCC(N)C1CC(c2cccs2)=CC2=CC(c3ccccc3)=C=C21
CNc1nc(-c2ccccn2)nc(C(Cl)(Cl)Cl)n1
CCCCC1CC(N)Oc2ccc(C)c(CN(C)Cc3ccc(OC)cc3)c2S(=O)(=O)N1
CC1(Cc2ccc(N3CCN(C=O)CC3CN3CCN(c4ccccn4)CC3)cc2)CC(=O)c2ccccc21
CC1=Nc2c(cnc(O)c2C#N)C(=CO)N1Cc1ccccc1
Cc1nc(-c2cc3c(cc2N)N(C=O)CC(C)CN3)sc1CS(C)(=O)=O
COc1ccc(C(=O)Cn2[nH]c(C)cc2=O)cc1
Cc1cc(C(=O)Nc2nn(-c3ccc(Cl)cn3)c(C)c2C)co1
CC(C)(C)NCCOCC1COc2cc(-c3ccccc3)ccc2O1
CCOC(=O)c1cc(O)c2cc(C)sc2c1NC(=O)C(C)C
COc1c(O)cccc1C1=Nc2cc(C=O)ccc2SCC1
CN(C)Cc1ccc2c(c1)Oc1ccc(Cl)cc1C1CCOC21
CCc1c(C)nc(Sc2nnc(N)s2)nc1N
Cc1cccc(Oc2ccc(N(C)C(=O)C=Cc3cnccn3)cc2)c1C
O=C(NC1CC1)C1CCN([SH](=O)=O)C1S
C=Nn1cnc2sc3c(c2c1=O)CCCC3(C)C=Cc1cccs1
Cc1noc(NS(=O)(=O)c2cc(C3CCN(C(=O)O)C(O)C3)cs2)c1Br
COc1ccc(CNC(=O)Nc2ccc(Cn3nc(Cl)c(N4CCCNCC4)cc3=O)cc2)cc1
CCOC(=O)c1c(N)c(N)nc2[nH]ncc12
O=[N+]([O-])c1ccc(NC(=S)N2CCC(NCc3ccccc3)CC2)cc1
CCC(CC)(NC(=O)CC1C(C)CNc2cc(-c3ccccc3)nn21)c1ccc(Oc2ccccc2)cc1
COC1C(OC(C)=O)Nc2sc3c(C)c(OC(C)=O)c4cc(C)c(OC(C)=O)c(O)c4c3[n+]2C1(C)C
COc1ccc(S(=O)(=O)N2c3ccccc3CC2C(=O)NC2CCCCC2)cc1
O=C1C(c2ccccc2)=C(c2ccccc2)C(=O)N1CN1CCOCC1
NC1(C(=O)O)CCCCN1
CCOC(=O)c1ccc(N2CCN(C=O)CC2c2ccc(NC(=O)NC3CCCCC3)cc2)cc1
CC1OCC(C)N2c3cc4oncc4cc3C(F)(c3cnccn3)C3(C(=O)NC(=O)NC3=O)C12
C1=C2C3CC(N4CCOCC4)CCC3CC(c3cccs3)C2N=N1
COc1ccc(C=CC(=O)Oc2ccc(C(C)=O)cc2OC(=O)CCCC(=O)c2cccc3c2NC(=O)CO3)c(OC)c1
O=C(Oc1ccc(C=NO)cc1)c1ccccc1
C=C1C2=C(CNC1(N)c1ccc(Cl)cc1)C(c1ccc(OC)cc1)C(c1nc(-c3ccc(Cl)cc3)no1)C(=N)O2
O=C(COC(=O)c1ccc(S(=O)(=O)N2CCCCC2)cc1)NCc1ccc(F)cc1
CC1(C)CC2OOC34C(CCCC13)C(OC(=O)c1ccc(O)cc1)COC4(C)O2
Clc1ccc(-c2nc(-c3ccccn3)no2)cc1
COc1cccc(-n2c3c(c4c2CN(Cc2ccc(Cl)cc2)C4=O)CCCC3)c1N1CCOCC1
COC1(OC2(O)CC(C)(O)CC(O)O2)OC(Oc2cc(C)c(O)c3c(=O)cc(-c4cc(O)ccc4C=Cc4cccc(O)c4O)oc23)CCC1O
CNC(=O)c1ccc(C=CC(=O)NC(CCC(N)=O)C(=O)NC(CC(C)C)C(=O)NCC2CC(C(N)=O)N(C=O)C2)cc1
CCOCCCNC(=O)N1CCC(n2nccc2N)CC1
Nc1nc2c(CCNC(=O)c3ccc(C(F)(F)F)cc3F)cc(NC(=O)Nc3ccc(C(F)(F)F)cc3)cc2[nH]1
CN(c1ccc(Cl)cc1)S(=O)(=O)c1ccc(C(=O)NCC(=O)O)cc1
CC(C)S(=O)(=O)N1CCCc2ccc(COc3ccc(CC4SC(=O)NC4=O)cc3)cc21
O=C(Cc1ccccn1)Nc1ccc(-c2nc(-c3ccc(F)cc3)c(C(=O)O)s2)cc1
Cc1ncc(-c2ccc(NC(c3ccccn3)c3ccc4ccccc4n3)cc2)o1
C=C(C)C12CCCC1C1CCC3C(CCC4C3CC(O)C(C)C4(C)C(C)(C)c3nc(-c4ccc(C)cc4)cn3C=O)C1CC2
COC(=O)C1(c2ccccc2)OC(=O)c2cccc(Br)c2CSCC(OC)NC1=S
CC(C)C(=O)OC1(C)CC2CCC3C2=C2C(C)(CC4C5C(C)CCC(C)(C(C)(OC(=O)C(C)C)C(C)C)C5CCC4C21N)n1c(=O)[nH]c(=O)n13
Cn1c(=O)n(CC(=O)O)c(=O)c2c1nc(CC1CCCCC1)n2Cc1ccc(Cl)cc1
COc1ccc(C(Nc2ccc(C)cn2)c2c(Cl)c(O)cc3cccnc23)cc1OC
C=CC1CC1(NC(=O)C1CCN(C(=O)C(NC(=O)OC2CCCC2)C(C)(C)C)C1Oc1c(-c2sc(NC=O)nc2C(C)(C)C)cnc2cc(OC)ccc12)C(=O)O
CC(O)C(C(=O)O)N(C)c1ccnc(N)n1
C=CCC1=C(OC)C(=O)C2(CC=C)CC(C(C)=O)C1(CC=C)C2=O
Cn1c(S(=O)(=O)c2ccc3ccccc3n2)cccc1=O
CN(C)c1ccc(C=Cc2scc[n+]2C)cc1
CCN(CC)S(=O)(=O)c1ccc(N=C2C=CC(=O)c3ccc(NCc4ccc(S(N)(=O)=O)cc4)cc32)cc1
COCCN=NN(CCOC)c1ccc(C(=O)Nc2ccc(C3CN(C=O)CCO3)cc2)cc1
COc1ccc(C2=C3C(=O)C4COC(=O)C4=C3CC3CCC(C)C23)cc1
COc1ccc(O)c(-c2cc(C3Oc4ccccc4O3)on2)c1
Cc1conc1-n1cc(C)c(C(=O)CSc2nncc3cncn23)c1C
COc1ccc(-c2nnc(NC(=O)C34CC5CC(CC(C5)C3)C4)s2)cc1
CCn1cc(C)c(S(=O)(=O)NCC(C)(N)Cc2ccccc2)n1
CC(O)(c1ccc(S(=O)(=O)c2cc(C#N)c(C(F)(F)F)c(-c3ccc(C(F)(F)F)cc3)c2)cc1)C(F)(F)F
COc1ccc(-c2ccn3ncc(-c4ccc(C(=O)O)cc4)c3n2)cc1
Nc1ccc2c(c1)C(=O)Nc1ccc(C3CCN(C=O)C3)cc1S2
CS(=O)CC(=O)Nc1ccc(-c2nnco2)cn1
Cc1c(N)[nH]c2c(N3CCN(C)CC3)nc(C3CC3)nc12
COCCc1ccc(OCC(O)CNC2(C)CCC(C)CC2)cc1
Cc1ccc2c(c1)C1(CCN(C=O)CC1Cl)C(C1CC(c3ccc(F)cc3F)CN1C(C)(C)C)(C(C)(C)C1CC(O)N(C=O)C1)C2
NCCCNC(=O)C1(Cc2cccc(O)c2O)CCc2ccccc2C1
O=S(=O)(Nc1ccc(-c2cc(N3CCCC3)cnn2)cc1)c1ccc(F)cc1
CC(C)CC(c1nnnn1C(C)(C)C)N1CCOCC1
COc1ccc(CNc2nc(C#N)c(C=Cc3ccccc3)o2)cc1
O=Cc1ccc(-c2ccccc2)cc1
COc1cccc2[nH]c(Sc3c(N)cccc3C3CN(C=O)CCO3)nc12
CC(C)CC1CC2OOC34C(OC(=O)C(C)C3C(C)(NCCN)CCC14)O2
COc1ccc(C(=O)NN=Cc2ccc(S(=O)(=O)Nc3noc(C)c3C)cc2)cc1OC
CN(C)CCNS(=O)(=O)c1c(N)c(F)c(F)c2c(=O)[nH]c(=O)n(C)c12
C=C(C)C1(C)CC2C(CCC3(C)C4CCC5CC(C)CC5C4CCC23)C(C(C)C(=O)OC2OC(C)(OC3(C)CCC(O)(OC4(OC)CCC(O)O4)CO3)C(O)CC2O)C1=O
C=NNC(=O)C(=O)N[n+]1ccc(C2Oc3ccccc3O2)cc1
O=C(NC1CCCCC1)C(CC1CCCCC1)Nc1nc2cccc(Cl)c2o1
CCC(=O)C=Cc1cccc(O)c1O
CC(CO)C1(C(=O)O)CC2C3=CCC4C5CCCCC5CCC4C3(C)CC(C)(O)C2CC1(C)C
C=NNC(=S)NCCCOC
COc1nc(NC(=O)NS(=O)(=O)c2ncnc3cc(N)ccc23)nc(OC)n1
Cc1sc2ncnc(N3CCN(C)CC3)c2c1-c1ccc(NC(=O)c2cccc(F)c2F)cc1
CC(C)C1N=C(n2ccnc2)C=C2c3cccc(-c4cc[nH]n4)c3CCN2C1=O
O=C(NCc1nc2cncnc2[nH]1)C(Cc1ccccc1)CP(=O)(O)CCCc1ccccc1
CN(C)c1ccc(C(=O)NN=Cc2cccc(Nc3ccc(Cl)cc3)c2[N+](=O)[O-])cc1
Nc1ncc(C(=O)c2ccco2)s1
Nc1ncnc2c1c(=O)ccn2C1(O)CC(O)C(CO)O1
Nc1cccc2c1C(=O)N(C1=Nc3[nH]c(=O)[nH]c(=O)c3C(N)(CCl)N1)C2=O
COC1(C)OCC(O)(NC(=O)CCCC(N)=O)C(OCC2c3ccc(O)c(c3)Cc3cccc(c3)Cc3cc(O)cc(c3)Cc3c(C)c(OCC(=O)O)cc2c3OCc2ccccc2)C1OCc1cccc2ccccc12
COc1cc2c(n1C)C(=O)C(C)=C(COc1ccc(C)cc1)C2=O
CC(C)CC(NC(=O)C(O)C(N)CO)C(=O)NC(CCCCNC(=O)OC(C)(C)C)C(=O)NCCCC(=O)NCc1ccc(C(N)=O)cc1
O=C(NC1CCC1)c1ccc(N2CCOCC2)cn1
COc1cc(-c2ccccn2)c(N)c2[nH]c3s[nH]c(=O)c3c(=O)c12
CC=C1C(=O)OC2C1CC=C=C1C(=O)CCC1C2C
COc1ccc(CCC2(c3ccc(O)cc3OCC(=O)O)C=NOC2)cc1
Cc1ccc(-c2c[nH]c(=O)[nH]2)cc1
Cn1cc(O)c(NCc2cc(Cl)cc(Cl)c2Cl)nc1=O
CC(=O)NC(C)c1ccc(Oc2nccc(N3CCCC3(Cl)N3CCOCC3)n2)cc1
CCOC(=O)C1CCSc2nccc(=O)n21
CC(=O)N(Cc1ccccc1)c1ccc(C(O)(C(F)(F)F)C(F)(F)F)cc1
C1=CCC(c2ccc(CN3CCN(c4ccccc4)CC3)cc2)CC1
CCc1cc(CCn2c([N+](=O)[O-])cnc2C)c2c(c1)CC(=O)N2
CC(C)(O)C#CC1CCN2C(=O)c3cc4nc[nH]c(=O)c4cc3OC12
CC(=O)C=Nn1c(CC(=O)Nc2ccc(S(=O)(=O)N(C)C)cc2)nc2c(C)cccc2c1=O
COC(=O)C1CNCc2[nH]c3ccc(-c4ccc(O)cc4)cc3c21
C=C1C(=O)CC(C(C)Nc2ccc(OC)cc2)C1=O
O[PH](Cl)(Cl)N1CCCCC1
N#[N+][N-]C(O)C(O)CNCCc1ccccc1
Cc1ccc(C=Cc2cc3ccccc3c3nccn23)cc1
Cc1cc(OCC2CCCCN2C(=N)N)ccc1OS(=O)(=O)c1cccc2cccnc12
COCC(C)Oc1cc(C#N)cc([SH]2N=CN=C2N[SH](=O)=O)c1
Cc1cc(=O)n(C2([N-][N+]#N)CCC(COC(=O)C3(C)C(C)C4CCC3C4C)O2)c(=O)[nH]1
CC(O)CN(C)C(=O)c1ccc2c3c(n(Cc4ccccc4)c2c1)C1(CCNCC1)OCC3
CC(=O)Oc1cc(NC(=O)c2ccccc2)cc([N+](=O)[O-])c1
CC1C=CC2C(C)C(C(C)CC(=O)O)C=CC2(C)C1
CC(C)N(Cc1ccn(C)n1)S(=O)(=O)NCC(F)(F)Cl
CCN(C(=O)c1c(O)cc(N)c2c1C=CS(=O)(=O)N2)c1ccc(C)cc1
Nn1c(SCc2sc(Nc3ccccc3)nc2Cl)nnc1-c1cccc2ccccc12
CC(C)CN1CC(CCO)NC(N)(c2cccc3scnc23)C1
c1cc(CC2CCCN3CCCCC23)c2nc[nH]c2c1
Cc1cc(N2CCOCC2(C)C)nc(Nc2cc(C)[nH]n2)n1
Cc1cc(C(=N)N(O)CC(C)C)cnc1Oc1ccc(F)cc1
COc1ccc(-c2ccc3c(c2C)OC(OC)CC3(C)OC)cc1OC
COc1ccc(CCNC(=O)CN2CCCCC2Cc2ccc(O)cc2)cc1OC
CC(=O)Nc1ccc(C2CN(C=O)CCN2c2ccc(Cl)cc2)cc1
CC(=O)C1(O)CC2C(CCC3(C)CCCC23)C2CCC(=O)C=C21
CC1=CC2CC(C1C[N+]1(C)CCCCC1)C2C
COc1cccc(C(N)=O)c1CCNS(=O)(=O)c1cccc2ccncc12
COc1ccc(C(CSCc2c(OC)cccc2C(=O)O)=NO)cc1
COc1ccc(N(CC(=O)NN=C(C)c2ccccn2)S(C)(=O)=O)cc1
COc1ccc(C(CCC(=O)NC(CNC(=O)OCc2ccccc2)c2ccccc2)NC(=O)OC(C)(C)C)cc1
O=CN1CCN(c2ccc(NC(=O)Nc3ccc(Cl)cc3)cc2)C(c2ccco2)C1
CCOC(=O)c1ccc2c(c1)C(=NOCc1ccccc1)C=CC2=NOCO
Clc1ccc(C2(c3ccc(-c4cc(Cl)ccc4Cl)nc3)CN=CN2)cc1
Cc1ccc(S(=O)(=O)C(C#N)=Cc2cccs2)cc1
Cn1c(=O)nc2n(Cc3ccccc3)nc(C(F)(F)F)nc-2c1=O
COc1ccc(OC)c(C(C#N)(CCCCCN2CCCCC2c2ccc3c(c2)CCC(=O)N3)C(C)C)c1
CC(=O)Nc1ccc(OC2CCCC2)cn1
N#Cc1ccc(-c2ccccn2)c2c3c(ccc12)CCC(=N)O3
O=C(C=Cc1cccc2ccccc12)NCCCCCNc1ccc2cc3c(nc2c1)CCCC3
OC(CN1CCN(C(c2ccccc2)c2ccccc2)CC1)Cn1c(NCC2COc3ccccc3O2)nc2cncnc21
CC(=O)NC(=Cc1ccccc1)C(=O)c1ccccc1
CCCOCCn1c(OC2CCCC(N)N2)nc2c(C(F)F)cc(C(=O)NC3CCCCC3)cc21
O=C1Nc2ccccc2C1=C1Nc2c(O)cc(Cl)cc2C1=NO
COc1ccc(NC(=O)c2nn(-c3ccc(Cl)cc3)c3nc(C)c(C)cc23)cc1
COc1cc(-c2c(N)ccc3cncnc23)cc(OC)c1OC
N#Cc1ccc(-c2cnnn2-c2ccc(CC(C#N)NC(=O)C3CC4CNC3C4)cc2)cc1
COC(=O)c1ccc(C2(O)CCc3c(O)c4c(c(O)c3C2)C(=O)c2ccc(OC3(O)CC(C)CC(NC(=O)C(F)(F)F)O3)c(O)c2C4=O)cn1
CS(=O)(=O)N1CCC(c2ccc(C3CN(C(=O)c4nccnc4C(N)=O)CCO3)cc2)CC1
O=C(NCCCl)Nc1ccc(-c2ccccc2)cn1
Fc1ccc(C2CN(c3nc4cnccc4s3)CCN2Cc2ccccc2)cc1
Cc1cc(C(C)(O)c2nccn2Cc2ccccn2)cs1
Cc1ccc(-c2ccc(N)nc2C(N)=O)cc1
COc1ccc(-n2c(N)nc(=O)c3c4ccccc4nc(C)c32)cc1
CC(CCNC(=O)c1ccc(CNS(=O)(=O)CCOc2ccc(Cl)cc2)cc1)N(C)C
C=C1Oc2ccc(OCC(C)C)c(-c3csc(C)c3)c2C1=O
CCCCn1c(N)nc2c(nc(N)n2CCN)c1=O
Cn1ccnc1CS(=O)(=O)c1ncc(O)c(C(=O)N2CCC(Cl)CC2)n1
COc1ccc(NC(=O)c2ccc(NC(=O)C3CCC3)cc2)cc1
CCOc1ccc(-n2cnc3cccc(CCN4C(=O)c5ccccc5C4=O)c3c2=O)cc1
COc1cc2c(C=C(C)C(=O)Nc3ccc(C)cc3)cccc2[nH]1
CC(Cc1ccc2cc[nH]c2c1)(NC(=O)OC12CC3CC(CC(C3)C1)C2)C(=O)NC(CC(=O)O)C(N)=O
CCOC(=O)c1oc2nc(Nc3ccc(C(C)=O)cc3)nc(C)c2c1C
CC(=O)OCC(C)C12C(=C(O)OC(C)=O)C(C)(OC(C)=O)C(C)(OC(C)=O)C(C)C1C(OC(C)=O)CC1=CC(OC(C)=O)CC1C2O
OCC(O)CNC1CCCCC1
CC(=NNc1nc(C)cc(C)n1)c1ccccc1
CCCc1nc2n(C3CCC(CCC(C)(C)C)CC3)c(=O)cc(Cc3ccc(-c4ccc(-c5noc(=O)[nH]5)cc4)cc3)n2n1
CCCCc1nn(CC(C)(C)C)c(=O)n1Cc1ccc(-c2ccc(-c3nn[nH]n3)cc2)cc1
Nc1ccc(NC(=O)c2ccc(CNC(=O)c3ccnc4ncnc(NCCSc5ccc(N)cc5)c34)cc2)cc1
Cc1ccc2c(c1)c1c(n2S(C)(=O)=O)CC(Cl)N(C=O)C1
COc1ccc(-n2c(=O)[nH]c3c(c2=O)C(NC(=O)c2ccc(F)cc2)(C(F)(F)F)C(=O)N3)cc1
CC1(C)N=C(N)N=C(N)N1c1ccc(CCc2ccc(S(=O)(=O)F)cc2)cc1
CC(C)c1c(C(=O)Nc2ccc(Cl)c(Cl)c2)nn(Cc2ccc(F)cc2)c1-c1ccc(Cl)cc1
Cc1cccc(NC(=O)Cn2cc(S(=O)(=O)N3CCCC3)c3ccccc32)c1C
C=CCOC(=O)C(=Cc1ccc(OCC=C)cc1)NC(=O)C1(N)CCCCC1
Cc1c[nH]c(Cc2cc(C(=O)OCCc3ccc(F)cc3)c(C)n2Cc2ccccc2)c1
NC1(c2ccccn2)CN(C(=O)c2ccco2)CC12CNC(=O)C2
Nc1ncnc2c1ncn2C1(O)CC(O)(CSCCC(N)C(=O)O)CO1
Cc1c(Cl)ccc(N2CCOCS2(=O)=O)c1NCC(=S)NCc1ccccc1
Cc1ccc2c(c1)CN(C)CO2
Cc1nccn1C(N=O)c1ccc(Oc2c(F)ccc(Cl)c2F)cn1
Cc1cc(C#N)ccc1-n1nc2c3cn[nH]c3nc(N)n2c1=O
COc1ccc(-c2cc3cccc(OCC4CN(C=O)CCN4c4ccc(OC)cc4)c3oc2=O)cc1
Cc1[nH]nc2[nH]c(Oc3ccccc3)nc(=N)c12
Cn1nc(C(=O)NCc2ccc(Cl)cc2)cc1-c1ccccn1
COc1ccc2[nH]c3cc(OC)c(=O)c(Br)c(OC)c3c(=O)c2c1F
COc1ccc(CN2C(=O)C3CN(C=O)CC3C2c2ccc(F)cc2)cc1
COc1ccc(OC)c(CN2C(=O)CNCC2CC(=O)NCc2noc(C)c2C)c1
COc1ccc2c(c1C(C)(C)O)OC(C)C(O)(O)C2=O
O=C(NC1CCC(=O)N1c1cccc2[nH]ncc12)c1ccc(Br)cc1
COc1ccc(CCCc2c(NC(C)CO)ncnc2-c2ccccc2)cc1
CC(C)NC(=O)N1CC2C(C1)C2C(=O)NCc1ccccc1
CC(Oc1cccc2c1C(N)(C(=O)O)CC(=O)N2)C(=O)O
CCOC(=O)N1CCC(NC(=O)c2cccc3c2N(Cc2ccc(C)cc2)C(=O)c2ccccc2S3)CC1
CC1(CN2CCN(C=O)CC2c2ccco2)COC(C)(CO)O1
CS(=O)(=O)Nc1cn2cc(-c3ccccc3)cc(-c3ccc(C4(N)CCC4)cc3)c2n1
NC1C=CC(CN2C(=O)C(=Cc3cccc(Br)c3O)SC2=S)CN1
O=C(COc1ccccc1)Nc1ccc(-c2ccn3ccnc3n2)cc1
O=C(NN=CCOc1ccc(C(F)(F)F)cc1)c1cc2c(Br)cc(O)nc2c(O)c1Br
C=CCOc1ccc(S(=O)(=O)c2cc(S(=O)(=O)N3CCCc4c(C)cccc43)ccc2OC(C)C)cc1
CCOC(=O)C1CCC(S(=O)(=O)c2ccc(C)cc2)N(c2nc3cnnn3c3ccc(Cl)cc23)C1
CCCN(c1ncnc2ccccc12)C(C)C(=O)OCC
COc1ccc(N2CCN(CC(O)CCNC(=O)c3ccc(OCc4noc(C)c4C)cc3)CC2)cc1
CN1CCN(C2=C(Cl)C(=O)N(c3ccc(Cl)cn3)C2=O)CC1
CN(CC(=O)NCCN1CCCC1)S(=O)(=O)c1cccc2[nH]c3c(c12)CCCC3
CC(=O)N(Cc1ccccc1)C(Cc1ccc(OCc2ccccn2)cc1)C(=O)O
Cn1cc(Cc2ccccc2)c2ccccc21
COc1ccc(C2(c3ccc(C)cc3)CCNc3nnnn32)cc1
CC=C(C)C=C=CC(=CC)C(O)C(CC)Cc1cc(O)cc(OC)c1O
Cc1[nH]c(=O)c(C)c(C)c1N
CC12C(F)=C(S)C=CC1CN([SH](=O)=O)CC2C(C1C2CCC(CN1C(=O)O)N2)C1(O)CC1
N#Cc1ccc(Oc2ncccc2C2COCCN2C(=O)N2CCNc3ccccc32)cc1
CCCCCCCC(=O)NC(Cc1c[nH]c2cccc(O)c12)C(=O)O
O=C(O)c1ccc(S(=O)(=O)c2ccc(Br)c(Cn3cnc(=O)c4c(F)cccc43)c2)cc1
CCN(CC)Cc1cccc2c1oc1cc([N+](=O)[O-])ccc12
Cn1ncc(-c2cccc(Cl)c2Cl)c(C2C=CCN2)c1=O
Fc1cc(N2CCN(CCCC(F)(F)C(F)(F)C(F)(F)Cc3cc4ccccc4[nH]3)CC2)cc(C(F)(F)F)c1
COc1ccc(Nc2nc3c([nH]2)C(=O)C(Cl)=C(c2c(Cl)cccc2Cl)C3=O)cc1
CCC=C(CC)CC1(CC)OOC(CC)CC1CC(=O)O
CCCC1(CC(=O)O)COCc2[nH]c3cc(C)ccc3c21
CC1(NC(=O)c2c(Cl)ccnc2Cl)CCN(C2CCCCN2Cc2ccccc2)CC1
Cc1ccc(CNC(=O)c2ccc(O)cc2-c2cccc(C)c2Cl)cc1F
O=[N+]([O-])c1ccc(C(c2ccccc2)N2CCN(CC(O)(Cn3cncn3)c3ccc(F)cc3F)CC2)cc1
CC(N)C1(C)COCc2nn(C)cc21
O=C1Nc2cc(-c3ccc(OC(F)(F)F)cc3)ccc2C1C1(Cl)C(=O)Nc2ccccc21
CCOC(=O)c1[nH]cc(N)c1-n1nc2c(c1-c1ccc(Cl)cc1)C(C(C)C)N(Cc1ccccn1)C2=O
COc1ccc(NC(=O)c2ccc(NC(=O)C3CCC(=O)N3c3ccc(OC)cc3)cc2)cc1
CCCCCCCC1(N)CCC2C(=C(CC(=O)NCc3cc(OC)ccc3OC)C1)NC(=O)CC2C(=O)O
Cc1ccc(C)c(NC(c2cc(C)c(N)c3cc[nH]c23)c2nnnn2C2CCCCC2)c1
COc1cc(CCN2CCN(C3Oc4ccccc4O3)CC2)c2cc[nH]c2c1
COC(=O)Nc1cccc2c1Oc1ncncc1NC2Oc1c(Cl)cccc1Cl
COc1cc(Cl)cc(NC(=O)CCCn2ncn3c(cc4sc(C)cc43)c2=O)c1
CC1=CC(c2ccc(Cl)cc2)N(S(=O)(=O)c2ccc(F)cc2)C1
C=CC(C)CCC(C)C12C3=CC(=O)C4CCCC4(C)C3C(=O)CC1CC(=O)CC2C
Cc1nc(NC(Cc2ccc(-c3cc(Cl)ccc3Cl)cc2)C(=O)O)cc(-c2ccc(Cl)cc2)n1
COc1ccc(CO)c2c(=O)c(C)coc12
CC1CCc2nc(F)c(CSCc3ccc(F)cc3)cc2N1C=O
CC(=O)OCCOC(=O)c1ccc(O)c(O)c1
Cc1cn2c(-c3ccc(F)cc3)c(C3(C)CCN(C=O)CC3)nc2s1
CC(=O)Nc1nc2c(-c3ccc(OCC(C)(C)C#N)cc3[N+](=O)[O-])ccc(C)c2s1
CCCc1ccc(Oc2ncccc2C2CN(C=NO)CC(N)(c3ccc(F)cc3)N2)cc1
Cn1c(C(=O)NCc2ccccc2)cc(=O)n(C)c1=O
COCCCC(C)C1C(C)C2NC(=O)CCC2C2C(C)CC3CC(N)CC3C12
Cc1ccc(CNc2ccc3ncnc(Nc4c(F)cccc4Cl)c3c2OCC2CCC(N)N2)cc1
CC(=O)N(C)c1ccc2oc(=O)ccc2c1
CCC(O)c1cccc2c1ncn2Cc1ccc(C)cc1
CCc1c(C)cnc2c1nc(C)n2Cc1ccc(OC(C(=O)O)c2ccc(Cl)cc2)cc1
Cn1nc(C(=O)Nc2ccc(S(=O)(=O)N3CCC(CC4SC(=O)NC4=O)CC3)cc2)cc1C(F)(F)F
CCCCCCCCCCOC(=O)CC(CO)CCOC(=O)CCC(C)C
Nc1cc(C(=O)NN2CCCCC2c2ccc(Cl)cc2)nn1-c1c(Cl)cccc1Cl
N#Cc1ccc(S(=O)(=O)N2CC3(N)CCC2CN(C(N)=O)C3)cc1
CN1CCCCCC1OC1CN(C=O)c2cc(-c3ccc4[nH]ccc4c3OCCN3CCCCC3)c3c(CCl)cccc3c21
COC(=O)c1[nH]c(-c2ccc(N3C(=O)c4ccccc4C3=O)cc2)c(O)c1-c1ccccc1
CN1CCN(CC23Cn4c(cc5c(C6CCCCC6)cccc54)-c4ccccc4C2C3C(=O)NS(C)(=O)=O)CC1
CCOc1ccc(-c2cc([N+](=O)[O-])c(C)nc2NC=O)cc1
COC(=O)c1sc(C)c(N2CCC(N)n3nc(C(N)=O)cc3C2=O)c1C
C[S+](CCCCCCCCCCC(N)C(=O)O)CCCC(NC(=O)C(N)C(=O)O)C(=O)O
[NH3+]c1ccc2cc(C=Cc3ccc(Cl)cc3)c[nH+]c2c1
CCCCOc1cc(C2CN(C=O)CCN2Cc2cccc(S)c2)cc([N+](=O)[O-])c1
COCCCOc1nc2c(c(=O)n(CC(Oc3ccccc3)c3ccccc3)c(=O)n2C)n1C
Cc1cnn(-c2ncc(C)c(N3CCN(CC#N)CC3(C)C)n2)c1
COc1cc2ccoc(=O)c2c(Cl)c1NC(=O)OCCCCl
O=c1oc2cc(C(F)(F)F)ccc2cc1OCc1ccc(-c2ccc3c(c2)oc2nccn23)cc1
CC1CC(C#CC2(O)CCC(=O)N2C)CCS1
Cn1nc(S(N)(=O)=O)c(C(=O)c2ccccc2)[n+]1[O-]
C=C1CNC(c2ccccc2)C2(C1=O)C(N)C(c1ccc(F)cc1)NC21C(=O)Nc2ccc([N+](=O)[O-])cc21
O=C1NC(=O)c2c1c(Cc1ccc(O)cc1)cc1c2c2ccc(O)cc2n1CCCO
Cc1n[nH]c(-c2nn(-c3cccc(Cl)c3Cl)c(-c3ccc(Cl)cc3)c2-c2ccc(Cl)cc2)n1
O=c1cc(Br)n(C2(O)OCCC2CI)c(=O)[nH]1
N=C(N)Nc1ccc(Nc2nc(NCCO)nc(Nc3ccc(-c4ccccc4)cc3)n2)cc1
COC(=O)C1=CC=CC=C(O)C(O)(OC)OC(=O)c2c(O)c(C)cc(C(=O)C=Cc3ccc(O)c(O)c3)c2CC1
CC(Cc1ccccc1)n1cnc2c(N)nc(N)nc21
CC1(Oc2c(OC3CCC(O)(O)C(O)(CO)O3)oc3cccc(CCCCCCCC(O)CF)c3c2=O)CCC(OC2(O)OC(O)(O)CC(OC3OC(O)CC(O)(CO)C3O)C2CO)CO1
NC(c1ccccc1)C1CN(C(=O)Nc2ccc(NCC3CCCCC3)cn2)CCN1
O=C(NCc1cccs1)c1ncc2n1C(c1ccc(OC(F)(F)F)cc1)CCO2
NC1(C(=O)O)C2CCC1c1ccccc12
C#CCN(Cc1c(N)nc(=O)[nH]c1Cl)c1cccc2ccccc12
COc1cc(CC(N)C2CC(C(=O)NC(Cc3ccc(N)cc3)C(=O)O)N(C=O)C2)c(OC)c(OC)c1
CC1(C)C(=O)NCC(N)COc2ccc(N)cc21
COc1ccc(-c2nc(C)c(CSCC(=O)NCCCN3C(=O)COc4ccccc43)o2)cc1OC
CC(=O)Nc1ccc(OCC(O)CNCCCc2ccccc2)cc1
O=C(O)C=NOC(c1ccc(OCc2cc(-c3ccc(Br)cc3)on2)cc1)C1CCCCC1
CC(c1ccc(-c2ccc(C(=O)O)cc2)cc1)C(N)C1CC(F)N(C=O)C1
COc1cccc2ccc(C(=O)NN=CCCn3ccc(C)n3)cc12
CN1C(=O)C(c2ccc(NC(=O)c3ccc(Cl)cn3)cc2)(C2CCCCC2)N=C1N
CCn1c(=O)c(C)nc2cnc(Nc3cccc(C)c3C)nc21
CN(Cc1ccccc1)CC1CCC(CNS(=O)(=O)c2cccc3ccccc23)CC1
COc1cc2occ(OC)c(=O)c2c(OCCN2CCCC2)c1-c1ccccc1
CC#CCOC(=O)N1CCN(C=O)CC1C(CCC(=O)O)NC(=O)c1cc(NCCOC)c(-c2ccccc2)cn1
O=C(COC(=O)C=Cc1ccc(F)cc1)Nc1ccc(C(=O)NC2CC2)cc1
CCCCCC(=O)NS(=O)(=O)c1c(Oc2ccc(C(C)CC)cc2)cccc1-c1ccc(C(O)(C(F)(F)F)C(F)(F)F)cc1
COCc1nn(C2(C)CCCN(C=O)C2CNS(C)(=O)=O)c(C)c1C
Cc1ccc(C)c(C2(c3ccccc3)CN(c3ncccn3)CCO2)c1C
COc1cc(OC)cc(-c2nn(C)c3scc(-c4cccc5c4Sc4ccccc4N5C=O)c23)c1
COc1cc(Cl)ccc1NC(=O)CSc1nnc(COc2ccc(C)cc2)n1C
O=C(c1ccc(Cl)cc1)c1ccc(S(=O)(=O)c2ccc(Cl)cc2)c(Cl)c1
C=C(C)CN1CCCCC1c1ccc(O)cc1
O=C(NC1CCCCCC1)c1cccc2c1-c1ccccc1C2=O
CNC(N)=Nc1nc2cccc(I)c2s1
Cc1nc(C(=O)O)c(Cc2ccc(C3OC(O)CC(O)(CO)C3O)cc2)o1
Cc1cc(NCCc2ncc[nH]2)cc(C)c1Br
COc1cccc2cc(OC(C)=O)ccc12
COC(=O)N1CCC(CNC(=O)N2CCC(CN3CCOCC3)C2)CC1
C=Cc1ccc(C(=O)NCCCC2(N)CCC(C)(C)CN2)cc1
Cc1noc(C)c1S(=O)(=O)Nc1ccc(N2CCCC2)c(S(=O)(=O)N2CCOCC2)c1
CCn1c(COc2ccc(OC)cc2)nnc1SCC1CCCCCN1C=O
Cc1ccc(N2CCN(C=O)C(C)C2c2c(C)sc3nc(C)cc(=O)n23)cc1
C=CCn1c(S)nc2c(S)cccc2c1=O
Cc1ccc2c(c1)CC(C)C(OCCC(O)CNCc1ccccc1)C2C
COc1ccc(C(=O)NCCc2ccc3c4c2[nH]c(=S)n4CCC3)cc1
CCN(CC1CC1)C1(C)CCC(OC23CC(=O)C(C)(C)C(N)(CCCN4CCN(c5nncc6ccccc56)CC4)C(C)CC(C)(C)C(=O)CC(=O)OCC2OC(=O)N3)CO1
COc1c[nH]c2cccc(C(=O)CN3CCCCCC3)c12
O=CC(=O)N1CCCC(c2cccc3ccn(CCCc4ccccc4)c23)C1O
Cc1nc(-c2cc(=O)oc3c(C#N)cccc23)c(-c2ccc(Cl)cc2)s1
COc1ccc(CN(CCCc2ccccc2)C(=O)COC(=O)C=Cc2ccccc2)cc1
COc1ccc(C=C(C#N)c2cccc3c2ncn3CC2CC2)cc1
CC(O)(CO)Cc1cc2[nH]cc(N)c2cc1[SH]1N=CN=C1N[SH](=O)=O
COCC(C)(C)Nc1ncnc2c(-c3ccccc3)cc(Br)cc12
COC1Oc2cc3c(=O)cc(-c4c(O)cccc4O)oc3c(C3Oc4ccccc4O3)c2O1
CCCNC(=O)c1cc(N2CCCC2=O)cs1
Cc1ncc(-c2nnc(SCCCN3CC4C(C3)C4c3ccc(C(F)(F)F)cc3)n2C)o1
O=C1OC(c2ccccc2)=NC1=Cc1ccc(-c2ccccc2)cc1
COc1cc(OC)c(C(=O)Nc2cccc(OCC(=O)Nc3ccc(C(F)(F)F)cc3)c2OC)c(OC)c1
CCN(CCc1ccccc1)S(=O)(=O)N1CCC(C)CC1
O=C(Nc1ccc(C2(c3ccc(O)cc3)NCCS2)cc1)c1ccc(S(=O)(=O)O)cc1
O=C(Nc1nc(Oc2ccccn2)c2ccc(Nc3ccc(F)cc3)cc2n1)c1cccc(F)c1F
COc1c[nH]c(=O)c2ccc(N)c(OC)c12
Clc1nccc(N2CCC2(c2ccccn2)C2CC2)n1
Cc1ccc(NC(=O)CCc2ccco2)cc1
COC(=O)C1(Cc2ccc(F)cc2)c2c(ccn2Cc2ncc[nH]2)C2(C3CCN(C=O)C3)C1CN2C(=O)c1ccccc1
CN(Cc1ccc(Cl)cc1)C1NCCCC1(N)C1CCc2ccccc2O1
NC1(c2ccco2)CC2(CCN1)CNC(=O)C2(N)c1ccc(F)cc1
Cc1cc(-c2nc(-c3cc(O)cc(O)c3O)nn2C)co1
CCOc1ccc(C(=O)Nc2ccc(NC(=O)c3oc(=O)c(O)c(C)c3C(C)=O)cc2)cc1
CCN(CC)CC(O)COc1coc2c(-c3cc(O)ccc3O)c(O)cc(O)c2c1=O
NCCCNc1cc2nc3[nH]c4c(N)cccc4cc-3c2cc1-c1ccccc1
O=C(Nc1ccc(-c2cccc3c2cnn3Cc2ccccc2)cc1)C1COC=CO1
Oc1cnc(-c2ccccc2)c(O)n1
COc1nn(-c2ccc(F)cc2)c2ncnc(N3CCC4(CC3)OC(=O)c3ncccc34)c12
CCCCC1(COC(=O)CCC)OC(=O)C(Cc2ccc(OCCC)cc2)=C1c1ccc(NS(=O)(=O)c2ccc(CCN)cc2)cc1
C=NN1CCN(CC(=O)c2ccccc2)C(c2coc(-c3cccc4[nH]nc(N)c34)c2)C1
Cc1ccc(-c2ccn(C)n2)c(C)c1OCC(=O)Nc1ccc(-n2cnnn2)cc1Cl
O=C(CCc1ccc2[nH]ccc2c1)Nc1cccc(C(=O)C(F)(F)F)c1Cl
COc1ccc(OCC2C(OC)c3ccc(OC)c(C)c3CN2C=O)cc1
Cc1cnc(N2CCN3CC(COc4ccccn4)CC3C2)nc1
CC(C)(C)C(=O)N(CCCCc1ncc(C(N)=O)o1)C(=O)C(C)(C)C
CCOC(=O)COc1cccc(OC)c1C=NOCc1noc(-c2ccc(Cl)cc2Cl)c1C
Nc1nc2c(s1)SCN(c1ccccc1)C2
COc1cc(CCC(C)N)cc(OC)c1
CC(=O)NC(Cc1ncc[nH]1)C(=O)NC(C)C(=O)NC(Cc1ccccc1)C(=O)N(C)C(Cc1ccc(O)cc1)C(=O)NC(CC(N)=O)C(N)=O
COC1C2OCC3(CCCCC3C1c1ccc(F)cc1)OO2
CSc1ccc(-c2ncc(CN3CCN(Cc4ccc(C)cc4)CC3)o2)cc1
O=C(NC1CCC(c2ccccc2)CC1)c1ncccn1
CC(=O)c1ccc(NC(=O)C(C)(Cc2ccccc2)NC(=O)C(C)C)cc1
NC(=O)c1noc(CSc2ccc(Cl)cc2)c1NC(=O)CCC(=O)O
O=C(c1ccc(Cl)cc1)N1CCOc2cccc(COc3ccc(C(F)(F)F)cc3)c2C1
Nc1ccc(Cl)c2c1Nc1nccc(N)c1S2(=O)=O
CC(=O)C1(O)CC2CCC3C4CCC(=O)C=C4C=CC3C2(C)C1
COc1ccc(O)c(-c2c(C(=O)C3CCC(=O)N3)ccc3ccc(-c4ccc(CN(C)C)cc4)nc23)c1Cl
CC(C)C1(C)Cc2ccccc2C2CCC3C(=O)C(F)CC3(C(=O)O)C21
O=C(NC1CCCCC1)c1ccc2c(Cl)c3c(nc2c1)CCCC3
COc1ccc(-c2ccc(OC(=O)CN3CCCCC3C)c3oc(=O)ccc23)cc1
Cc1ccc(N(C(=O)CSC=NC#N)c2cc(O)cc3ccccc23)cc1
Cn1c(N)c(C(=O)OC2(C)CCCCN2C=O)c(=O)n(C)c1=O
Cc1ccc2nc(N=N)[nH]c2c1-n1c(=O)c(N)c(C)n1-c1cc(Cl)ccc1Cl
N#[N+][N-]c1nsnc1CCCCOCCOCCCCCCCCCc1cc(O)c2c(c1)C(=O)C=CC2=O
CCCN(CCC)c1c(CN(CCO)C2CCCCC2)ccc2ncc(=O)[nH]c12
CCN1CCN(C=O)CC1c1c(Nc2ccc(Cl)cc2OCc2ccc(F)cc2)ccc2cncnc12
C#CCSc1nnc(C2(C)CCc3c(NC(=O)c4ccccc4)csc3C2)n1NC(C)=O
COc1cc2c(C(=O)c3cc4c(C(F)(F)F)cccc4[nH]3)cccc2[nH]1
CCCCCC(=O)c1ccc(OCCCN2CCN(C=O)CC2c2ccco2)cc1
COC(=O)C(C)NP(=O)(OCC1(OC(=O)C(C)(C)C)CC(O)=CC(O)C1O)Oc1ccccc1
COc1ccc(Oc2ccc(C3CN(C=NO)CCN3c3ccc(F)cc3)cn2)cc1
N#Cc1cc2c(Cl)cccc2n2ccnc12
CSCCC(NS(=O)(=O)c1ccccc1)C(=O)NN=Cc1ccco1
COc1ccc(-c2nc(-c3ccc(C(F)(F)F)cc3)c(COc3cc(C)cc(OCC(=O)O)c3)s2)cc1
Cc1ccc(COCc2ccc(C(=O)NCc3ccc(Cl)cc3)cc2)n2c(=O)ccnc12
CN1C(=O)c2cccnc2N(c2ccc(Cl)cc2)c2c(N)cccc21
Nc1nc(NC(=O)Nc2ccc(Cl)cc2)nc2c(N)cccc12
N#CCc1ccc(-c2c(OCc3ccc(F)cc3)cc(Cl)nc2Cl)cc1
Oc1ccc(-c2ncc(-c3ccccc3)cc2-c2ccc(F)cc2)cc1
COc1ccc(OC(C)C(=O)N(CC(=O)NCC2CCCO2)Cc2ccccc2)cc1
COc1ccc(CNC(=O)C(CCC(N)=O)NC(=O)C2=CCCC(=O)N3CC(c4ccccc4)(CNC(=O)CC2)c2ccccc23)cc1
CCC(C)C(NC(=O)C1(NC)Cc2ccccc2C(=O)c2ccccc21)C(=O)Nc1ccc(N)c(F)c1
Cc1cc2oc(=O)ccc2c(O)c1C(=O)NCc1ccc(F)cc1
COC(=O)Cc1cccc(Cl)c1NCc1ccc(Cl)cc1
Cc1ccc(C(=O)Nc2ccc(NC(=O)c3ccco3)cc2)cc1
CC(C)c1ccc(-n2nc(C(=O)Nc3ccccc3)c(-c3ccc(Cl)cc3)c2CCC(=O)c2ccccc2)cc1
CC(C)CC(=O)Nc1ccc(-c2cc(C(F)(F)F)n(-c3ccc(OCCN(C)C)cc3)n2)cc1
CCCCCCCCCCCC(O)(CO)CO
O=C1NC(=S)SC1=CC=Cc1cccc2scnc12
Cc1cc(-c2cccc3[nH]c(-n4cc(C(=O)O)c(N)n4)nc23)co1
CCC(C)C(C(=O)O)n1nc(Nc2ccccc2)c2cnc(N)nc21
CC1CCC2(CC1)C(=O)NC(=O)N2C
CCCCOC(=O)N1CCN(C=O)CC1C(CCC(=O)O)NC(=O)c1c(OCC)ncnc1-c1ccccc1
Cn1c(-c2ccc(C(F)(F)F)cc2)nnc1C12CCC(c3nc(-c4ccc(S(=O)(=O)N5CCOCC5)cc4)no3)(CC1)CC2
C=Nc1nc2cccc(-c3cc(O)ccc3OC)c2[nH]1
O=C1CCOc2c(Br)cc(-c3ccccc3)cc21
CCC(C)(C)c1nnc(NC(=O)CCC2CN(C=O)CCN2c2ccccc2)s1
O=C(O)C1CCC(C(=O)N(c2ccc(Oc3ccccc3)cc2)C(CN2CCCC2)c2ccccc2)CC1
CC1(C2([SH]3C=CC=C3)CCN([SH](=O)=O)CC2)CCN(C=O)CC1
NC(=O)C1CCC(c2nc(-c3cccc4ccccc34)no2)CC1
COCCOc1ccc(C(C(=O)O)N2CCN(C)CC2)cc1F
O=C(COC(=O)c1ccc(OC(F)F)cc1)Nc1ccc(S(=O)(=O)N2CCOCC2)cc1
CC(C)N1C(=O)CCC1C(=O)NCc1ccc(Cl)cc1
CCc1ccccc1
CN(C)CCN1CCN(CCCNc2ccc3cccc(Cl)c3n2)CC1
COc1ccc(N2C(=O)C(=Cc3ccccn3)SC2=S)cc1
O=C(NCCc1ccccc1)c1ccc(NC2=NC3CS(=O)(=O)CC3S2)cc1
O=C(O)Cc1cc(CCc2ccccc2)c2c(n1)NCCN(C(=O)C(F)(F)F)C2
O=C(O)C1CC1C(c1ccccc1)c1ccccc1
O=C1NC(=O)N(C(CO)c2ccccc2)C1CO
CCc1ccc(NC(=O)c2cccc3c2COC3=O)cc1
CCN(CC)CCCCNc1cccc2nc3ccccc3c(C(=O)NCCN(CC)CC)c12
CCC1(C)COc2nccc(-c3ccc(N(C)C)cc3)c21
Cc1ccc(CN2C(=O)CCC2c2nc(-c3ccc(Cl)cc3)no2)cc1
O=C(C=CC1Oc2ccccc2O1)c1ccc(NC(=O)c2ccc(Cl)cc2)cc1
Cc1ccc(F)cc1NC(=O)CNCC(C)(C)CNC(C)(C)C
CCn1c(C23CN(NC=O)CC2C(=O)N(c2ccc(OC)cc2)C3=O)c(C)c(=O)c2cccnc21
Cc1cc(=O)oc2c(CN(Cc3ccc([N+](=O)[O-])cc3)S(=O)(=O)c3c(Cl)cccc3Br)cccc12
COc1ccc(CCNc2nc(SC)nc3nc4c(cc23)CCCC4)cc1
O=C(O)COCCOc1cccc2ccccc12
Cn1c(C2CCCCN2CC2Oc3ccccc3O2)cc(=O)n(C)c1=O
NS(=O)(=O)c1ccc(-c2cccc(-c3ccc(=O)[nH]n3)c2N=C2C(=O)CCCN2S(=O)(=O)O)cc1
CCc1nn(C)c2c(=O)nc(C3(OCc4cc(-c5ccccc5)on4)CCC(C(=O)O)c4ccsc43)[nH]c12
CCOP(=O)(OCC)C(c1cccc2ccccc12)N1CCN(C)CC1
C=CC(C)Cc1cc(OC(C)=O)c2oc3c(OC)cc(OCCC(C)(C)OC(C)=O)c(OC(C)=O)c3c(=O)c2c1CC(C)C=C
CC(=O)Nc1nc(C)c(-c2ccc(N3CCCCC3Cc3ccc(F)cc3)cc2)s1
Cc1ccc(C(=O)N2c3ccc(C)cc3CC2CCCN2CCN(C(c3ccc(F)cc3)c3ccc(F)cc3)CC2)cc1
O=C(O)c1nc2cc(-c3ccccn3)c(O)cc2cc1Cl
COC(OC)c1ccc(C=CC2CC=CC(C(C)C)C2)cn1
CC(OC(=O)c1ccco1)C(=O)NC1CCCCCCC1
CC1CC(C)C(O)(C2(C)OC3(C)NC(=O)CCC3C3CCC4CCCC4C32)O1
CCC(O)CC(O)C(C)C(OC)C12C(C)C=C3CC=C(C)C(=O)C3C1C(OC1(CO)CC(O)CC(O)(O)O1)CC1CCCC12
COc1cc(-c2ccc(NS(=O)(=O)c3ccc(Cl)cc3)cc2)cnn1
Cc1ccc(OCC(=O)NCc2ccc(C(=O)O)cc2)cc1
CCc1ccc(Oc2c(O)oc3c(O)cc(C)c(CN(CC)CC)c3c2=O)cc1
N#CCN1C(=O)CCCC1S(=O)(=O)c1ccccc1
CC1(C(=O)O)CCC(P(=O)(O)O)CC1
CCOC(=O)c1scc(C)c1C(N)=O
O=C1NC(=S)SC1=Cc1ccccn1
CCOc1ccc(C(=O)COC(=O)c2cc(Cl)c3oc(=O)ccc3c2)cc1
COc1ccc(-c2ccc(S(=O)(=O)NC3(C(=O)NO)C4C=CC3CC4)cc2)cc1
CC(C)(C)CC(C)(C)NC(=O)C(c1ccccc1)n1ncccc1=O
Cc1ccc(C2CN(C=O)CCN2c2ccc([N+](=O)[O-])cc2)cc1
COc1ccc(OCCn2cnc3c(CN(C(=O)c4ccco4)c4ccc(C)cc4)cccc32)cc1
CS(=O)(=O)N1CCC2(CC1)OCCO2
COc1cc(Br)cc(CNCC(O)C(Cc2cc3ccccc3[nH]2)NC(=O)c2ccc(N3CCCC3=O)c(OC(F)(F)F)c2)c1
COC(=O)C1=C(C)C(NC(=O)OCc2ccc3c(c2)-c2ccccc2C3)(C(F)(F)F)C(=O)N1
CC(C)C(C)C#CC(C)(O)C12C3CCC1(CC3)C(N)NS2(=O)=O
CCOc1ccc(NC(=O)CS(=O)CC(=O)Nc2ccc(OC)cc2)cc1
CN1C(=O)NC(=O)C12Cc1ccc(NC(=O)Cn3ncc4cccc(C(F)(F)F)c4c3=O)cc1C2
N#CC(=Cc1ccc([N+](=O)[O-])cc1)C(=O)Nc1cc(O)ccc1[N+](=O)[O-]
O=CN1CC(C(=O)Nc2ccc(-c3ccccc3)cc2)CC1CCCCCCNC1CCc2cc3ccccc3nc2C1
CC(C)CC(=O)NC(Cc1ccccc1)C(O)C(N)CC(Cc1ccc(OCc2ccccc2)cc1)C(=O)NC1(O)Cc2ccccc2C1
Cc1nccn1-c1cc(Cl)c(Cl)c(N2C(=O)c3ccc(C=CC(=O)O)cc3C2=O)c1
CCC(C)(C)NC(=S)Nc1cccc2c1N(C)C(=O)c1ccccc1S2
COc1ccc2c(c1)C(OCc1ccccn1)c1c(-c3ccc(C=CC#N)cc3)n[nH]c1-2
O=C(C=Cc1cc([N+](=O)[O-])co1)Nc1ccc(N2CCOCC2)cc1
O=[N+]([O-])c1ncc(-c2ccco2)n1Cc1ccc(Cl)cc1
Cc1ccc(CNC(=O)c2c(C)cc3c(c2Sc2ccc(C)cc2)NC(N)CC3)cc1
COc1ccc(OC(=O)C=Cc2ccc(O)c(OC)c2O)cc1OC
CCOC(=O)c1ccc2c(c1)N(NC(=S)SSC(N)=S)C(CC)C2C(=O)OCC
CCCCCC(O)C=CC1C(O)CC(=O)C1CCCCCCCCCC(=O)O
NC(=O)c1ncc2ccc(NCc3ccc(NC(=O)c4cccc(=O)[nH]4)cc3)cc2n1
COc1ccc2c(c1)[n+]([O-])c(C=O)c(C)[n+]2[O-]
O=[SH]c1nc2c([nH]1)=C[SH](Cc1ccc(OCc3ccc(F)c(F)c3)cn1)C=2
Cc1ncc(N)nc1C(N)=O
COc1cc(OC)c(C(=O)c2cc(-c3ccc(N)cc3)[nH]n2)cc1OC
CN(C(=O)C(CCCCNc1ccccn1)NC(=O)OCSCC(O)C(Cc1ccccc1)NC(=O)Cc1ccc(O)cc1)C(Cc1ccccc1)C(N)=O
CCC1(C)CC2NC(=O)C(=O)C(C1)C2C#Cc1ccc(OC)cc1
N#Cc1c(N)nn2c(N)c(N)nnc12
CC(=O)NC1CC(c2ccc(-c3ccccc3)cc2)N(C=O)C1
Cc1cc(C)c(C#N)c(C(=O)CCl)c1C
COc1ccc(NC(=O)C2NC(=O)NC(c3cccs3)=C2C)cc1
Cn1ccc(-c2ccc(CC(OC(=O)c3ccc(Cl)c(Cl)c3)C(=O)O)cc2)n1
COc1ccc(Nc2nc3nonc3nc2N2CCCC2)cc1
CCOC(=O)N1C2CCCC1C(N1CCCCC1Nc1nn(-c3cccnn3)c3ccccc13)C2
CC(C)(C)c1ccc(S(=O)(=O)Nc2csc3c2C(C2CN(C=O)CCO2)CCC3)c([N+](=O)[O-])c1[N+](=O)[O-]
CC(=O)N1CC(C)CC(c2ccc(C#Cc3cnc(C)s3)nc2)C1
NCCNCCCCCNC(=O)c1ccc(-c2ccc(C(F)(F)F)cc2)cn1
CCCOc1ccc(CC(C)NCCNC(=O)c2ccc(Cl)cc2)cc1
CC1CCC(O)(O)C2CCC3C4CCCC4CCC3C12
CN(C)CCn1c(SCC2CCCCN2C=O)nnc1C1CC1
Nc1c[nH]c(=O)c(N2CCN(c3ccccc3)CC2)n1
Cc1nc(C(=O)NC2CCCCC2)c(-c2ccc(Br)cc2)n1O
CN1CCN(CNN2CCCNCCC(N)(N3C=NCCC3)NC2=S)CC1
CC(OC(=O)c1ccc(S(=O)(=O)N2CCOCC2)cc1)C(=O)NCC1CCCCC1
COc1ccc(OC)c(NC(=O)c2c(N)nnn2CC(=O)Nc2ccc(Cl)cc2)c1
COC1=C(c2cc3c(C(=O)O)cccc3[nH]2)C(=Cc2c[nH]c3cccc([N+](=O)[O-])c23)NC1=O
Cc1cccc(NC(=O)Nc2cccc3c(OC(F)(F)F)cccc23)c1OCCN(C)C
COc1nc2c(-c3ncc(C)s3)cc(N)cc2[nH]1
COc1ccc(S(=O)(=O)N(CC(C)C)CC(O)C(Cc2ccc(C)cc2)NC(=O)c2ccc(-n3cncn3)cc2[N+](=O)[O-])cc1
Cc1ccc(C)c(S(=O)(=O)c2ccc(C3(C)NC(=O)NC3=O)cc2)c1
O=C(COC(=O)CN1C(=O)C2C3C=CC(C3)C2C1=O)NCc1ccccc1
CC1(c2c3nc4c(N)cccc4[nH]c-3cc(=N)c2N)CCN(C=O)CC1
Oc1ccc(NCc2cccc3c2oc2ccccc23)cc1
Cc1ccc(-c2sc3ncncc3c2Nc2ccc(Cl)cc2Cl)cc1
CN(C)c1ncc(Cc2cc(-c3nn(C)c(=S)[nH]3)cs2)cn1
O=C(CCc1ccccc1)c1ccc(OCC(O)CN2CCN(c3ccccc3)CC2)cc1
CC1(NC(=O)c2ccc(C(C)(C)C)cc2)CC(n2c(=O)[nH]c3ccccc32)N1
NC1N(c2ccc(F)cn2)CC(N)(c2ccccn2)C12NCCNC2=O
COCc1c(C(=O)O)noc1CO
O=C1NC(=O)C(Cc2ccc(Cl)cc2)O1
CCCCc1nc2n(C3CCC(OC(=O)CC4CCCC4)CC3)c(=O)cc(Cc3ccc(-c4ccc(-c5nn[nH]n5)cc4)cc3)n2n1
COc1cc(O)c(C=Cc2cnc(N)nc2-c2ccc(O)cc2)c(I)c1
CCCCCc1ccc(C2C(C#N)N([SH](=O)=O)C2(C)S)cc1
Cc1cn(CC(=O)c2ccccc2)c(C)c1C=C1SC(=S)N(c2ccc(C(=O)O)cc2)C1=O
CCCn1c(NC(=O)c2ccccc2)nc2c(C(F)(F)F)cccc21
CCCC
CCNCc1ccc2ccc(=O)oc2c1NC(=O)C1CCCN1
COc1cc(-c2c(C(N)=O)noc2-n2nccc2N)cc(OC)c1OC
CCCCn1nnc2c(N)nc(N)nc21
COCc1ccc(Cl)c2c1CC(N)(Cc1ccccc1)NC(OC)C2
CC1(CCN)NC(=O)NC(CCC(N)(NCCc2ccccc2)c2ccc(F)cc2)C(=O)N1
Nc1cccc2c(=O)[nH]c3c(c12)C(=O)c1ccccc1-3
O=C(OCc1ccccc1)N1CC2OC2(C(=O)NCc2ccccc2)C1
COc1ccc(COc2nc(=O)c3c(CCCC#N)cc(=O)oc3[nH]2)cc1
CC(C)C1(C2(c3ccc(C(F)(F)F)cc3)C3CN(C=O)C2CN3C=O)CCC(NC2CCC(F)CO2)C1
O=C(CSc1nc2ccccc2[nH]1)NCC1CCCO1
COCCNCc1ccc(Cl)cc1
CC1(NC(=O)c2ccc(-c3cccc4[nH]cc(N)c34)c(F)c2)CCCCN1c1ccccn1
O=C(OCc1nnc(-c2cccc(Cl)c2Cl)o1)c1ccccc1
Cc1ccc(S(=O)(=O)N2CCC(C3CN(C=O)CCO3)CC2)cc1
NC(CC(=O)N1CCCn2ncnc2C1c1ccccn1)Cc1cc(F)ccc1F
CCSc1cccc(CCNC(=O)c2ccco2)c1OC
CC(Oc1ccccc1)C(=O)NCC1(Cc2ccccc2)CCC(N)(c2ccccn2)CN1
CCOc1cn(CC)c2cccc(S(=O)(=O)c3cccc(Cl)c3Cl)c2c1=O
CCCCN(C(=O)CSC1=NNC(=O)CC1C)C1CCS(=O)(=O)C1
Cc1nn(-c2ccccn2)c(C)c1C1(C2C(N)NCCN2c2cc(Cl)ccn2)CCN(C=O)CC1
O=C(COC(=O)c1ccc(Cl)cc1)Nc1ccc(Cl)cn1
CC1(Nc2ncccc2-c2c[nH]c3nccnc23)CCN(C=O)CC1
CCCN1C(=O)NC(=O)C(C(C)N2CCN(c3ccc(OCc4cccc5[nH]c(N)nc45)cc3)CC2)C1=O
CCCCN(CCCO)c1ccc(-c2nccc(-c3ccccc3)n2)cc1
Cc1cn(-c2ccccc2)c(C)c1C(=O)NN=CCCCc1ccccc1
O=C(Nc1ccc(Cl)cc1)c1ccc(NS(=O)(=O)c2ccc(Cl)cc2)cc1
NC1(c2ccccc2)NC(=O)c2ccccc2C1c1cc([N+](=O)[O-])cc2nc(NC=O)sc12
Cc1nnc2c(n1)C(Cc1cccc(F)c1F)OC2(C)C
Cc1ccc(OCC2CN(C(=O)c3n[nH]c(C)c3C)CCc3cncnc32)cn1
Cc1cccc(C)c1OCC(=O)Nc1ccc(C(=O)O)cc1Br
O=[N+]([O-])c1ccc(C[SH]2C(S)=NN=C2COc2ccccc2)cc1
Cc1c(F)cccc1-c1ncc(-c2ccccn2)n1CCNC(=O)Nc1cccs1
COc1nc2c(=O)n(-c3ccccc3)c(SCc3ccccc3)nc2n1-c1ccccc1
O=[PH](O)(NC(F)Cc1ccccc1)(N1CC1F)N1CC1(O)Cc1ccccc1
CN(C)c1cc(N2CCCC2=O)ccc1C(=O)NC(Cc1ccccc1)C(O)CNC1CCc2ccccc2C1
CON=C(C(=O)NC1=C(CS(=O)(=O)Nc2cc(O)cc(OC(F)(F)F)c2)CSC2(C(=O)O)CC(=O)N12)c1cnc(N)s1
Cc1ccc(N(C(=O)C(C)OC(=O)Cc2ccc([N+](=O)[O-])cc2)C(C)C)cc1
COC1CCc2c(c3c(OC4(O)OCCC(O)C4(O)CO)cccc3oc2=O)C1
Cc1ccc(S(=O)(=O)n2cc(CN3CCCCC3)c3cccc(C(=O)NO)c32)cc1
Cc1c(NC(=O)Nc2ccc(SC(F)(F)F)cc2)c(=O)n(C)n1-c1ccccc1
Clc1ccc2c(ncn2Cc2ccccn2)c1-c1ccc(Br)cc1
CC1CN(C=O)CCN1CCc1c(-c2ccc(Cl)cc2)[nH]c2cc(C(F)(F)F)ccc12
O=C(O)CCSc1ccc(-c2ncccn2)cn1
CCCCC(C)=CC=CCC=CCC=CCCCC(=O)NN=C(C)c1ccc(-c2cccc(C)c2C)cc1
CC(C)(C)c1ccc(S(=O)(=O)Nc2c(O)ccc3ccccc23)cc1
CCOC(=O)c1cc(O)c2c(c1)c(=O)c1c(OCC)c3c(=O)c4c(C)cccc4c(=O)c3cc12
Cc1ccc(C(O)(Cn2ccnc2)c2c(Cl)cccc2Cl)cc1
N=C(N)N1CC2CCc3ccccc3C2=N1
COc1ccc(C2CN(C3=NS(=O)(=O)c4ccccc43)CCN2C=O)cc1
OCC1C(O)CC(O)C1n1cc(-c2ccco2)c2c(Nc3ccccc3)ncnc21
Cc1ccc(-c2cccc3nc(C=O)c(S(C)(=O)=O)nc23)cc1
CCCCCCCCCCCC(OC(CCCC)C(=O)NC(Cc1ccccc1)C(N)=O)C(=O)O
CCN(C(=O)C1(CN(c2ccc(OC)cc2)S(C)(=O)=O)CCN(C=O)CC1)c1ccccc1
COc1ccc(C(=O)Oc2ccc(-c3c(OC)c(OC)c4oc(OC)cc(=O)c4c3OC)c(OC)c2OC)cc1
COc1ccc(S(=O)(=O)NC2(S)CCN([SH](=O)=O)C(C)C2)cc1-c1cnnc2sc(C)nc12
C=C1CN2CCC1(c1cc(-c3ccc(C)cc3)no1)CC2
O=C1CCCN2N=C(S)[SH](c3ccccn3)C2=N1
CCCC(NC(=O)Cc1cccs1)c1ncc(C(F)(F)F)s1
C=CC(=O)Nc1ccc(S(=O)(=O)N2CCN(C(=O)N3CCCCC3)CC2COc2ccccc2)cc1
O=c1nc2ccccc2c2[nH]c(C3CCCO3)nn12
COc1cc(OC)cc(S(=O)(=O)N2CCCc3c(CN4CCCC4)cccc32)c1
CN(C)Cc1cc(Cc2nnc(NC(=O)CCCCc3cc(NC(=O)CNC(=O)NC45CC6CC(CC(C6)C4)C5)cnn3)s2)cs1
CC(CCC(=O)O)C1C(C)CC2C1CCC1C3C(O)CCCC3CCC21C
C=C1SC(N2CC(N)(c3ccccc3)NCC2c2ccc(O)cc2)=NC1=O
Cc1ccc(C(=O)NC(=Cc2ccccc2)C(=O)NCCCn2ccnc2)c(C)c1
CS(=O)(=O)c1c(N)ccc2cnc(N)nc12
O=S(=O)(c1ccc(Cl)cc1)n1c(C=NO)cc2ccccc21
O=C(c1cc[nH]n1)N1CC2CCCCC2C(COc2ccccn2)C1
COc1ccc(-n2ncc3c(N)c4ccc(OC)cc4nc32)cc1
CC(C)CC1OC(=O)CNC(=O)C(N)NC(=O)C(C(C)C)C(N)(C(C)C)N(C)C(=O)C(C(C)C)NC1=O
COc1ccc(CC(=O)Nc2ccc(N3CCCCC3)cc2)cc1OC
CCC(C)CNC(=O)C(CC(O)C(N)CC(Cc1ccc(OCc2ccccc2)cc1)C(=O)NC(C)(C)C(=O)NC1=CC2(C(=O)O)CCC(=O)CC2CC1=O)C(C)C
CS(=O)(=O)Cc1ccc(C2(c3nc(-c4n[nH]c5c(-c6ccn(CCO)n6)cc(N)c(F)c45)no3)CC2)cc1
CN(C)CCOC1CNc2c(c(=O)[nH]c3ccccc23)C1
CC(=NNc1ccc([N+](=O)[O-])cc1)c1ccc([N+](=O)[O-])cc1N(C)C
COC1(C)c2cc(OCc3ccccc3)ccc2C2(C)C(C)C(=O)C(=O)C12
COC(=O)CNC(=O)C1(C(=O)NC(Cc2ccccc2)C(=O)NC(Cc2ncc[nH]2)C(=O)NCC2CCCCC2)CCN(C=O)C1SS(=O)(=O)O
CCC1CCCN(c2cc(C)nc(SCC[SH]3C(S)=Nc4cccc(NC(=O)COc5ccc(C)cc5)c43)n2)C1
CCC(CCC(C)C1CCC(C)C2C1C(=O)C(C)(C)C1C3CCCC3C(O)CC21C)C(C)C
COC(OC)C(=O)C1CC23c4c5cccc4OC2(NC(=O)C=Cc2ccc(Cl)cc2)C(=O)CC(N)(C2CC2)C3C(C5)N1
O=C(O)CC(Cc1ccccc1)C(=O)O
Cc1nc(C)n(CC2CCC(NC(=O)c3ncc(-c4ccco4)s3)N2)n1
Nn1c(Cc2cccc3ccccc23)nnc1SCc1ccc(F)cc1
CC(C)(C)C1(n2cnc3c(N)cncc32)CCCc2c(C(N)=O)noc21
CCc1cc(=O)n(C2(F)SCC(CO)C2[N-][N+]#N)c(=O)[nH]1
COc1ccc(-c2cc(NC(=O)C(C)(C)c3ccccc3)on2)cc1
Cc1ccc(OP(N)(=O)Oc2ccc(C)cc2)cc1
CNCCC1NCC(OC)c2c(OC)cc(C)cc21
Cc1ccc(S(=O)(=O)N2CCC(C(=O)NCC3CCCO3)CC2)c(C)c1C
C=NNc1nc2cccc(C)c2n(C)c1=O
Cc1scc(C(N)=O)c1Nc1ccc(F)cc1
CCCN(CCC)CCCNC(=O)C1CCN(C(=N)N(C2CCCCC2)C2CCCCC2)C1
O=CNN=c1c2ccccc2[nH]c2c(CCN3CCOCC3)cccc12
Cn1ncnc1C1OCCN([SH](=O)=O)C1S
CC(C)(N)CC(=O)Nc1ccc2c(c1)CCC(N)(c1ccc(-c3ccc(Cn4ncnn4)cc3)cc1)C(=O)N2
C=NNc1ncc(-c2ccc(Cl)cc2)nc1Cl
Nc1ccc(C(=O)O)c2c1NC(=O)C2=O
Cc1cc(N2CCCCC2)c(NC(=O)c2nc3cccc(C)c3s2)cc1N
COCCCOc1cc(CC(CC(N)C(O)CC(C)C(=O)NC(C(=O)NCC=C(C)C(=O)NCCC(=O)O)C(C)C)C(C)C)cc(OC)c1
CC(C)CCOc1ccc(-c2c(Cl)cc(C(C)C)n3ccnc23)cc1
COC(=O)c1ccc(Oc2cn3c4c(-c5ccc(C)cc5)c(C)cnc4n[n+]([O-])c3n2)cc1
O=C(Cc1cnnn1CC(=O)c1ccccc1)NN=Cc1ccccn1
Cc1cc(=O)n(C2C=CC(COP(=O)(NC(C(=O)OCOC(=O)C(C)(C)C)c3ccccc3)Oc3ccccc3)O2)c(=O)[nH]1
NS(=O)(=O)c1ccc(CCNC(=O)c2c(F)c(F)cc(F)c2F)cc1
CC(C)Cc1ccc(C(C)C(=O)O)cc1
C=NN1CCOC(c2ccc(OC(=O)c3cccs3)cc2OC)C1
O=C(NCCN1CCOCC1)c1ccc(S(=O)(=O)N(Cc2cccc(Cl)c2F)C2CC2)cc1Cl
C=C1C(=O)CC(C(C)NN=Cc2cccc(O)c2O)CC1=O
Cn1c(-c2ccn(CCOc3ccccc3)n2)nc2c(=O)[nH]c(=O)n(C)c21
CC(C)C(=O)C1=CN(C(=O)N2CCC(c3ccccc3)CC2)N=CS1
Cc1ccc(-c2cc3ccc(NC(=O)c4ccc(C(F)(F)F)cc4)c(C(N)=O)c3cn2)cc1
COc1ccc(Cc2cccc3oc(OCC(=O)NS(=O)(=O)Cc4ccccc4)nc23)cc1
Nc1ccc(-c2ccc(Cl)cc2)cc1
Nc1nc(N)c(-c2cc([N+](=O)[O-])ccc2NC2CCCCC2)c(COCCCO)n1
O=C(Cc1ccccc1)Nc1nnc(CCCC(=O)Nc2nnc(Cc3ccc(O)cc3)s2)s1
COc1ccc(-c2cncc3c2CCn2c-3cccc2=O)cc1
O=CN1CCCC(C=Cc2ccc(Cl)c(Cl)c2)C1CCCCN1CCCCC1Cn1c(=O)[nH]c2ccccc21
O=C(CCC1CCc2c(sc3[nH]cnc(=O)c23)C1)NCc1ccco1
Cc1ccc(Nc2c(-c3nccs3)c(F)c3ccc(F)nc3c2C)c(C)c1
CONC(=O)c1ccc(O)c2oc(=O)ccc12
Cc1c(NCc2ccc(Cl)cc2)cccc1N1CCN(Cc2cc(Cl)ccc2Cl)C(=O)C1=O
Cc1ccc(-c2ccc(-c3c(Cl)cccc3C(=O)NCCN3CCOCC3)cn2)cc1
NC1(CCCn2c3ccccc3c3ccccc32)Cc2c([nH]c3ccccc23)CN1
CCCCCCCCCCCCCCCCCn1nncc1COS(=O)(=O)c1ccc(Cl)cc1
Cc1nn(-c2ccccc2)c(OC(=O)c2ccc(Cl)cc2)c1C(=O)c1c(C)c(=O)n(C)n1-c1ccccc1
Clc1cccc2c1-c1ncnn1Cc1cncn1-2
COc1ccc(CN(C)C(=O)NC(C)Cc2cc(C)[nH]n2)cc1
COc1cccc(NC(=O)CN(C)C(=O)Cc2cccs2)c1OC
COc1ccc(-c2ccc(-c3cc(OC)c(OC)cc3OC)cn2)c(OC)c1
CC(C)(CNCc1cc(O)cc(Cl)c1)c1nc(-c2ccccn2)c(-c2ccccc2)[nH]1
OC(Cc1ccc(Br)cc1)CN1CCCCC1C(O)(c1ccccc1)c1ccccc1
CNC(=O)C(Cc1cc(OCC(=O)O)cc(C(=O)O)c1)NC(=O)C(Cc1ccc(OC)cc1)NC(=O)C(Cc1ncc[nH]1)NC(C)=O
O=C(NCC(c1ccco1)N(Cc1ccco1)C(=O)C(=O)Nc1ccccc1)C(=O)NC1CCCCC1
CC(=O)OCC1(CO)OC(=O)c2c(C3CCCCC3)cccc21
CCOC(=O)C(C)c1cccc2c1C(=O)c1sccc1CS2
CCOC1Cc2cnc(Nc3ccc(OC(C)=O)cc3)nc2-c2ccccc21
COc1ccc(OC)c(C=c2[nH]c(=O)c(=Cc3ccc(NC(C)=O)cc3)[nH]c2=O)c1
Cc1ccc(NS(=O)(=O)c2cccc(C)c2F)c(-c2ccnc3scnc23)c1
Cc1nc(C)c(CN(c2ccccc2)n2cnnc2)s1
N=C(N)Nc1ncc(-c2c(Nc3ccc(C(F)(F)F)cc3)sc3cncnc23)s1
Cc1cc2c(C3CCN(C=O)CC3(F)C(=O)O)csc2cc1Br
CSCCC(NC(=O)C(CC(C)C)NC(=O)C(NC(=O)C(N)CS)C(C)C)C(=O)O
Nc1ccc(CC(c2cc(=O)[nH]c3c(O)cccc23)c2cccc3cc[nH]c23)cn1
CC(C)(C)n1c2c(c3cc(-c4c(Cl)cccc4Cl)ccc31)CC1C(=O)NC(=O)N1C2
COc1ccc(C2CCN(c3ccn4nc(C(=O)Nc5c(C)cccc5C)cc4n3)C2)cn1
O=C(Cc1ccccc1)c1cc(-c2cccc3ccccc23)n(-c2ccccc2)n1
COC(=O)C12CCCC(C)(C)C1C1=CCC3C(CCC4(C)C3CCCC4(OC(C)=O)C(C)(C)C)C1CC2
N=C(N)c1ccc(CC(NS(=O)(=O)c2cccc3ccccc23)C2CN(C=O)CCN2c2ccccc2)cc1
O=C1C(=C(OCCN2CCOCC2)c2cccs2)Oc2cc(O)ccc21
CCOC(=O)c1nn(CC(O)c2ccc(F)cc2)cc1NC(=O)Nc1ccccc1
NC(=S)NN=CC1(Br)Oc2ccccc2O1
CCOC(=O)c1oc2nc(N3CCN(c4ccc(Cl)cc4)CC3)nc(C)c2c1C
COc1ccc(NCCCN(C)CCc2ccccc2)c2c1[nH]c1cncnc12
Nc1cn(-c2nc(N)c3nc(-c4ccccc4)[nH]c3n2)nc1N1CCCC1
CC1C2CN(C(=O)C(NC(=O)NC(C)(C)C)C(C)(C)C)C(C)C12C(=O)NC(CC1CC1)C(=O)C(N)=O
Cc1ccc(S(=O)(=O)CC(C)n2[nH]nc(C(N)=O)c2=O)cc1
CC(=O)OC1=CCC(C)(OC(=O)c2ccccc2)C2C(CCC(=O)C34CC(C)CC13O4)C2(OC(=O)C1CCCCC1)C(C)(C)OC(C)=O
Cc1ccc(CNC(=O)CSc2cc(-c3ccccn3)cnn2)cc1
Cc1cc2c(c(Cc3cc(C(=O)NCCc4ccccn4)co3)c1C)C(C)CCC2(C)C
CCn1c2cnccc2c2c(N)nc(N)nc21
COc1ccc(CN(C(=O)c2cccnc2Br)C2CCS(=O)(=O)C2)cc1
Cc1cccc(NC(=O)CNC(=O)CCNS(=O)(=O)c2c(C)cccc2C)c1Cl
O=C(C=Cc1ccc(Cl)cc1)Nc1ccc(Cl)cn1
Cc1ccc(Sc2ccc3n(c2=O)C(C2(C(N)=O)CCN(C=O)CC2)CC3C)cc1
CCCC(N)(O)C(CCN1CCC(O)C(Cc2ccccc2)NC1=O)Cc1ccccc1
Cc1ccc(OCc2ccc(C(C)(C)CN3CCCCC3)cc2)cc1OCCCOc1ccc2[nH]ccc2c1CC(=O)O
CCCCCCCCCCCCC(=O)NC(Cc1ccc(N)cc1)C(=O)NC1(C(C)C)C=CCC(=O)NCC=CC(=O)NC1
COc1ccc(C2=CCC3=C(CC(C(C)(N)C#N)CC3=O)N2)cc1OC
CSc1cc(S(=O)(=O)c2ccccc2)n2c(C(=O)c3ccc(Cl)cc3)ccc2c1
CCCCCCCOc1ccc(COCc2ccc(-c3nn[nH]n3)cc2)cc1CCCN
Cc1cc(C(=O)O)cc(C(=O)c2c(C)cc(C(=O)O)cc2C(=O)O)c1C
Cc1cc(C)n(-c2nc(COc3ccc(F)cc3F)cnc2NC=O)n1
CC(C)Cc1cc(C(C)C)cc(-n2nc(-c3ccc(Cl)cc3Cl)[nH]c2=S)c1
CN(C)Cc1ccc(C(=O)c2c[nH]c3cccc(OC(C)(CCc4ccc(C(F)(F)F)cc4)C(=O)O)c23)cc1
O=C(NCC1Oc2ccccc2O1)c1cccc(N2CCN(CCO)CC2)n1
CN(Cc1cc([N+](=O)[O-])c(Cl)c2nc(O)c(=O)[nH]c12)C(=O)C1CC1
Cc1ccc(C(=O)Nc2ccc(S(=O)(=O)NC3=NCCCCC3)cc2)cc1
COc1c(Cl)ccc(Nc2nc3c(-c4ccc(CN5CCOCC5)cc4)csc3cc2C#N)c1Cl
COC(=O)c1sc(NC(=O)Cc2cccc3[nH]cnc(=O)c23)c(-c2ccccc2)c1C
CS(=O)(=O)NCC(c1ccco1)S(=O)(=O)c1ccccc1
COc1c(O)nc(C2(C)NC(=O)N(C3CC3)C2=O)nc1O
CC(Cc1c[nH]c2ccccc12)SCC(=O)O
COc1cc(C(O)CN2CCCCC2NC(=O)Cc2cccc3[nH]nc(F)c23)cc2cccnc12
c1ccc(-c2ncc(CN3CCOCC3)o2)cc1
CCNC(=O)C(=O)N(CC)C(C)(C)C(=O)NC(CC(=O)O)C1(O)CC2=CC(=O)C(C)=C(C)C2C2C(O)CC3(C)CCCC3C21F
CNC1(O)OCCC(O)(CO)C1OC1CC(O)C(NC(C)=O)C(N)C1O
CC1(C#Cc2ccc3c(c2)OCC(C(N)=O)n2ccnc2-3)NC(=O)NC1=O
Nc1scc2c(=O)[nH]c(O)nc12
CC(CC(=O)O)c1ccc(OCCc2nc(-c3cccs3)c(-c3ccccc3)o2)cc1
O=C(O)CC(NC(=O)OCc1ccccc1)C(=O)CNS(=O)(=O)c1ccccc1
C=NNC(=O)c1n[nH]cc1-c1ccc(N(C)C)cc1
O=C(O)c1ccc(S(=O)(=O)Nc2ccc(C3(O)Oc4ccccc4O3)cc2)cc1
O=c1[nH]cc(I)c(=O)n1C1C=CC(CO)O1
Nc1cc(COC(=O)c2ccccc2)cc(S2(O)C(=O)C3NC(=O)OC32)c1
Cc1cc(=O)n(C2CC(CSCCNC(=O)NCc3ccc(C4(c5ccccc5)CCN(C=O)CC4)cc3)C(O)O2)c(=O)[nH]1
Cc1cc(-c2cnc3oc4ccc(CCCO)cc4c3c2)co1
Cc1ccc(N(C(=O)CN)C(C(=O)NC2CCCCC2)c2ccccn2)c(C)c1
Cc1cc2cccc(-n3c(=O)cc(F)[nH]c3=O)c2oc1=O
Nc1cn(-c2cccc(F)c2F)c2nc(N3CC4C(F)C4C3C(=O)O)ccc2c1=O
Cc1ccc(-n2nc(-c3ccc(N(C)S(=O)(=O)c4ccc(F)cc4)cc3)c3c(=O)n(-c4ccc(F)cc4)cnc32)c(C)c1
CCON=C(c1ccc(Br)cc1)C1CC(N)CCN1
CCC(C)C=CCNC(=O)C(C)C12CCCC1(C)C1CCC3=CC(=O)C=CC3(C)C1CC2
C=C1N=C2NC(=O)C(c3cc([N+](=O)[O-])co3)C(=O)N2C1=O
O=C(CN1CCCC1)N1c2cc(-c3ccc4[nH]ccc4c3Cl)ccc2CC1F
NC1=C(Cl)C(=O)N(C2CCCCN2)C1=O
CCC(=O)N(c1ccccc1)C1(C(=O)OC)CCC(N)(Cn2c(=O)[nH]c(=O)c3c2nc(N)n3C)CN1
COCCNC(=O)c1nc(-c2cc(OC)cc(OC)c2)no1
CC(C)NCC(O)COc1cccc2c1no[n+]2[O-]
CC1(Nc2c(-c3ccc(F)cc3)ccc3nccn23)CCS(=O)(=O)C1
O=C(OCc1cnnn1Cc1ccc(Br)cc1)c1cccc(=O)[nH]1
CN(C)CCc1ccc(-c2ccc(-c3cccc4[nH]c(C(F)(F)F)nc34)cc2)cn1
O=C(CNC(=O)c1ccc(F)cc1)Nc1ccc(Cl)cc1
COc1cc(Br)c2c(c1)C(=O)c1c-2n(CC(O)CO)c(=O)c2ccccc12
O=CN1CCN(c2ccccn2)C(C(O)C(Cc2ccccc2)NC(=O)OC23OCCC2CCO3)C1
Nc1ccc(CN2CCCC2c2cc[nH]n2)cn1
NC1CC23c4c5cccc4OC2(NC2CCC(=O)N2)CC(O)(O)CC3C(C5)N1
COc1ccc(C(CC(=O)NCCO)N2C(=O)CC2(c2ccccc2)c2ccccc2)c(OC)c1OC
CC1=NNC(C)(C)C1N
O=C(Nc1ccc(Cl)cn1)Nc1cccc2[nH]ncc12
NC1NC(=O)C2(CCNCC2N)N1
O=C(c1ccc(F)cc1)c1cc(-c2cccs2)c2ccoc2c1
O=C(O)CCC(=O)Nc1cccnc1C(=O)O
COc1ccc(CNC(=O)Cc2c3oc(=O)c(C)cc3c(C)c3c(C)coc23)cc1
O=C(c1n[nH]c2c1CS(=O)(=O)c1cc(N3CCCCC3N3CCCCC3)ccc1-2)N1CCOCC1
O=C(O)N1CCCC1O
CCc1nn(-c2ccccc2)c2ncn(-c3ccc(Cl)cc3)c(=O)c12
CN(C)CCNC(=O)C(=CC(=O)c1ccccc1)NC(=O)c1cccs1
COc1ccc(NCC(C)=O)c(OC)c1
O=c1cc(O)ccn1Cc1ccco1
CCCCC1CN(C(N)=O)CCN1
Cc1ccc(-c2nn3c(C)c(C(=O)C=C(O)C(=O)Nc4ccc(C)c(C)c4)nc3s2)cc1
Cc1cccc(-c2nc3c(n2C)CC(N)NC3=O)c1NS(C)(=O)=O
CCOC(=O)c1c(CC)cnc2c1c(C(=O)OC)nn2CCCl
Cc1ccc(C2CN(c3ncc4ncc(=O)[nH]c4n3)CCN2C)cn1
c1cc(Oc2ccc(C3CCCCO3)cn2)c2c3c([nH]c2c1)CCNC3
COc1cc(C2(Br)Oc3cc4ncccc4c(Cl)c3O2)cc([N+](=O)[O-])c1OC
COc1ccc(C(CCO)N2CCCCC2OC)cc1
CC(N)Cc1c(N)ccc2cc[nH]c12
CCCCP(=O)(O)C1(NC(=O)CCCCC2SCC3NC(=O)NC32)CC=CC1
COC(=O)C1COCC2N1c1cc3oncc3cc1C(c1ccc(O)cc1)C21C(=O)NC(=O)NC1=O
CC1(CC(=O)NCc2ccc(Cl)cc2)COc2ccccc2N1C=O
CC1CN(C=O)CCN1C(S)=[SH]CC(=O)Nc1ccc([N+](=O)[O-])cc1
CN(C)C1(C)CN(C=O)Cc2cc(-c3ncccn3)sc21
NCc1ccc(F)cc1
Cn1c(=O)c2c(nc(SCc3ccc([N+](=O)[O-])cc3)n2CCCc2ccccc2)n(C)c1=O
CNC(=O)C1(C[N-][N+]#N)CC(C(C)c2ccccc2)N(C=O)C1
CC(=O)[C-]([N+]#N)C(=O)OC(CCN1CCN(c2ccccn2)CC1)c1ccc(Cl)cc1Cl
CC(C)CN(CC(=O)O)S(=O)(=O)c1c(Cl)ccc2c1NCC(=O)c1cc(Cl)c(C(=O)NCC(C)(C)Cl)cc1-2
N#CC(=NN)c1nc(=O)c2cccnc2n1-c1ccccc1
C=CC(C)CCC(C)C1=CCC(O)(C2(C)C(O)OC(O)C(O)C2C)C2C(=C)COC12
CCN1C(=O)CC2(S)C1CCN2[SH](=O)=O
CCOC(=O)c1nn(-c2ccc(C)cc2)c(-c2ccc3oc(=O)cc(C)c3c2OC)c1C
CCCCN(CCCC)CCCCNC1C2CCC1CC2
CCCCCCSCC1CCC(N)(Cc2ccc(O)cc2)NC1[N+](=O)[O-]
CN(CCO)CC(C)(O)C#Cc1cc(C(F)(F)F)cc2c1OC1CC2CO1
O=C(C(=O)c1cc(O)ccc1O)c1ccc([N+](=O)[O-])cc1
CNS(=O)(=O)c1ccc(N(C)c2ncccc2C#N)cc1
COc1ccc(-c2ccn(C3(c4cc(C)co4)CCN(C=O)CC3)n2)cc1
O=CN1CCN(c2ccc(F)cc2)C(CN2C(=O)NC(=O)C23CCCCCC3)C1
CCCCCC=CCC=CCC=CCC=CCCCC(=O)NCC1CC1
Nc1c(-c2ccccc2)ccc2c1NC(=O)C2=C1OC=CC1=O
CCC(=O)C12CCC3=CC(=O)CCC3C1(C)CCC1C(C)CCC12
Cc1nc(C)n(C2(COc3cccc4ccccc34)CCN(C=O)CC2)n1
CCC(=O)c1ccc(OCC(O)CN2C(=O)NC(C)(C)C2=O)cc1
O=C1CCCC2=C1C(c1ccc(O)cc1)C1=C(CCCC1=O)N2
CC(C)(C)c1cnc(COCC2(C)c3nncn3CCN2C=O)s1
COc1cc(-c2c(C(=O)C3C(c4ccc(Br)cc4)=C(O)C(=O)N3Cc3ccccn3)ccc3nc(C=O)oc23)cc(OC)c1OC
NC1CNC2C(O)c3cccc4c3C13C(O4)C(=O)CCC23
COc1nc2cc(-c3cc(=O)[nH]c4c(-c5ccc(Cl)cc5)cccc34)c(OC)cc2[nH]1
O=C(NCCO)c1cccc2c1-c1ccccc1C2=O
COc1ccc(NC(=O)Nc2ccc3c(c2-c2ccccc2)NC(=O)C(N)(c2ccccc2)N=C3)cc1
NC1(c2ccccc2)CCCC(NCc2ccc(-c3ccc4[nH]c(=O)[nH]c4n3)cc2)N1
CCc1ccc(N(CC)S(=O)(=O)c2nccn2C)cc1
COc1ccc(C2(CNC(=O)C3CC3)OCCn3ccnc32)cc1
NC(=O)c1cc(CCCN2CCN(c3ccc4occc4c3)CC2)cc2c1COCC2
Cc1cc(Oc2c(Cl)ccc(C)c2Cl)cc(-c2ccc(=O)n(CC#N)n2)c1
COc1nc(Nc2cc3c(cc2Cl)[nH]c2nc4ccccc4cc23)cc2c1[nH]c1ccccc12
CCN(CC)CCN(C(=O)Cn1cnc(=O)c2c(Cc3ccc(-c4ccc(F)cc4)cc3)cccc21)c1ccccc1
COc1ccc(CNC(=O)Cn2c(=O)c3cccn3c3ccccc32)cc1
Cc1ccc2c(c1)C1=C(CC3=C(CC(Cc4ccc(F)cc4)CC3=O)N1)C2=O
O=C1CCC(c2c[nH]nc2N(C(=O)c2ccc(OCC(F)(F)F)cc2)c2ccc(F)c(F)c2)N1
C#CCN(CC(Cc1ccccc1)NC(=O)OC(C)(C)C)S(=O)(=O)c1cc(OCc2ccccc2)ccc1[N+](=O)[O-]
CCOCc1nc(-c2cc(C)cc(F)c2)nn1-c1ccc(C)cn1
Clc1ccc(C2(CN3CCCCC3)OCC(c3ccc(Cl)c(Cl)c3)O2)cc1
Cc1cncc(C2(N)CC3(C(=O)NCc4ccco4)OCCCC3CN2)n1
CC(C)(C)c1ccc(Oc2nn(-c3ccc(Cl)cc3)c(=O)cc2Cl)cc1
CC(=C(c1ccc(O)cc1)c1cccc(OC(=O)COc2ccc(-c3cccc4oc(=O)ccc34)cc2)c1OC(=O)COC(=O)COc1ccc(OC2CC(N)(c3ccccc3)CCN2)cc1)c1ccccc1
COc1c(CC(=O)Oc2ccc(Cl)cc2)c2c(C)c(-c3ccc(Cl)cc3)ccc2n1C=O
Cc1ccc(OCC(=O)N(Cc2ccc(S(=O)(=O)N3CCOCC3)cc2)C2CCS(=O)(=O)C2)c(C)c1
Cc1nc(N)nc2c1[n+](Cc1ccccc1)c(C)n2CCCSc1ccccc1
COc1ccc(NC(=O)C=Cc2ccccc2)c(OC)c1
O=C(O)Cn1nc(-c2ccc(Oc3ccccc3)cc2)oc1=O
COc1cc(O)cc(OC)c1C1OC(=O)C2Cc3cc4c(cc3CC21n1ccnn1)OCO4
CC1CCC(N)(Cc2ccc(OCCC(=O)N3CCCCC3)cc2)N1
COc1c[nH]c2cccc(C(=O)c3cc(C)ccc3C)c12
CC12CC(=O)N1CC(CC(=O)O)(N=O)S2
COC1=C(CCCCCCCCCCCCCc2cnnn2C2(CO)CC(O)CC(O)(O)O2)C(=O)C(C)=CC1=O
CCCCCCCCCCCCCC(=O)OC(C[NH3+])C(C)[N+]1(C)CCN(O)C(C)C1
CC(C)CC=C(CCC(C)C)c1ccc(CCC(=O)O)cc1
C=NN1C(C)CC2N(C=O)C(=O)C(c3ccc(Cl)cc3)C21C
Cc1ccc(C2CN(C=O)CC(N3CCCCC3(N)CC(c3ccccc3)c3ccccc3)N2)cc1
CCn1cnc2cncc(-c3cc(-c4ccccc4)n(C)n3)c21
O=C(Nc1cc(F)ccc1Cl)c1ncc(COc2ccccc2)s1
COc1ccc(CC(=O)Oc2ccc(C(=O)NC(C)C)cc2)cc1
CCC1=C2c3ccc4[nH]ncc4c3C(C)(C)C2CCC1=O
CCOc1ccc(N(C)C(N)=O)cc1OCC
NCC(Cc1c[nH]c2ccccc12)C1=CC=CC2CNN(C=O)N=C12
COC(=O)c1cc(OC)c(C=CC(=O)C2(c3ccc(O)cc3)C=CNc3nnnn32)c(OC)c1
NS(=O)(=O)c1ccc(Cl)c(C(O)CNC(=O)CCc2cccc3cc[nH]c23)c1Cl
COc1cccc2oc(-c3ccc(N=Cc4cccc(O)c4Cl)cc3)nc12
COC(=O)C(NC(=O)C(CC(C)C)NC(=O)C(C)NC(=O)C(Cc1ccc2cc[nH]c2c1)NC(=O)C(Cc1ccccc1)NC(=O)C(C)NC(=O)OC(C)(C)C)c1ccccc1
CC(C)(C)c1ccc(I)cc1Oc1cc(I)ccc1CC(N)C(=O)O
CC(=O)NC(Cc1c[nH]c2ccccc12)C(=O)N(C)C(CC(C)C)C(=O)NC(CC(=O)O)C(=O)N(C)C(Cc1ccccc1)C(=O)N(C)C(Cc1ccc(O)cc1)C(N)=O
COc1ccc(-c2nc(C3(O)NCCC3I)no2)cc1
Cc1ccc(S(=O)(=O)N2CCCOC2CNC(=O)C(=O)NCc2ccccn2)c(C)c1C
Nc1cccc2c1oc1c(=O)[nH]c(SCC(=O)NCCc3ccc(S(N)(=O)=O)cc3)nc12
Cc1cc(C(N)=S)c2c(c1C)[n+]([O-])cc(C)[n+]2[O-]
COc1ccc(-c2n[nH]c(=S)n2N=Cc2ccc(Nc3cc(Cl)cc(C(=O)O)c3)cc2)cc1
CCOC(=O)C(Nc1c(Cl)cnc2c(Cl)cccc12)c1ccc(C)cc1
CCOC(=O)C1(CCc2cccc3nc(N)[nH]c(=O)c23)CCN(C=O)CC1
NC1(c2nc(N3CCCCC3)c3ccsc3n2)CCC(O)N1
CCOP(=O)(CC(=O)Nc1ccc(S(=O)(=O)N2CCOCC2)cc1)OCC
CCOC(=O)C1(c2ccc(Cl)cc2)CCCCCN1
CCCCCCc1ccc(C(=O)NCCNCCCNCC(O)COc2ccc(C(=O)NCCC)cc2O)cc1
CC(=O)N(CC(C)C)CC(C)O
CC=C(C)OC(=O)c1c(-c2cc(OC)c3c(c2)Oc2cc4ccc(=O)oc4cc2O3)cc(O)c(O)c1O
COC1=C(C)C(C(=O)NCC2CCCCC2)(c2ccc([N+](=O)[O-])cc2)N(C(=O)O)C(=O)N1Cc1ccccc1
Clc1ccc(-c2cc(C3CN=CN3)co2)cc1
CN(C)c1cc(C(=O)NN=Cc2cccc3ccccc23)ccc1F
CCOC(=O)C(O)C1NC(=O)C2(OC=C(c3ccc(OC)cc3)C2=O)C1(C(=O)c1ccccc1)c1ccccc1
CC(C(=O)NCc1cccnc1N1CCC(C(F)(F)F)CC1Cc1ccccc1)c1cccc(NS(C)(=O)=O)c1F
Cn1ccnc1-c1n[nH]c(=NN=C(c2ccc([N+](=O)[O-])cc2)[N+](=O)[O-])s1
O=C(C=Cc1ccc(CNCCOc2ccc(-c3cc(O)cc4ccccc34)cc2)cc1)NO
N=C(N)NC(=O)N1C(O)C(CCc2ccccc2)NC(N)C1CO
N#Cc1c(O)cccc1NC(=O)C(=O)O
CC(Sc1nc(=O)ccn1C)C(=O)Nc1ccc([N+](=O)[O-])cc1
CNCCCC(O)c1cccc2c1Cc1ccccc1C=C2
C=C1C(=C)C(C)(C)C2C1CCC1C2CC=C2CCC(C(C)NC(C)C)CC21O
C#CCSc1nc(N)nc2c1ncn2CCO
N#CC(c1c(F)cc(F)c2scnc12)P(=O)(O)O
c1cnc2c(c1)CCC(c1ncc[nH]1)C2
CCc1cccc2c(=O)c3c(=O)[nH]c(N)nc3sc12
COc1cc(-n2ccnc2C)ccc1-c1cnnn1Cc1ccc(F)cc1
COc1ccc(-c2cc(-c3ccc(C)cc3)cc3c2N=CCCS3)cc1OC
CC(C=CC(=O)OC1=C(C)C2OC3C(O)CC(C)(C34CO4)C2(OC(=O)c2ccccn2)C(C)C1)=Cc1ccc(O)cc1
COc1ccc(C2CCCCN2C2CCC3C2CCC2C3(C)CCC3(C)CC(OC(C)=O)CCC23OC(C)=O)cc1
Cc1ncc(CN2CCCCCC2C(F)(F)F)s1
COc1cccc(NC(=O)CCC2CCCO2)c1Cl
CCn1c(COc2ccc(Cl)cc2)nnc1SCc1ccccc1
COc1cc2c(C)c(C)c(OCCOC(C)=O)c(OC)c2c(=O)o1
FC(F)(F)c1ccc(NCc2nnc(C3CC3)n2C2CC2)cc1
COc1ccc(OC)c(-c2oc3ncn(C(C)C)c(=O)c3c2CN2CCCCC2C)c1OC
COCCOCOC(=O)Cc1cccc2ncc(=O)[nH]c12
O=C(O)c1n[nH]c2c1CC1CC21
COc1cc(O)cc(OC)c1C1Cc2c([nH]c3ccccc23)C2C(=O)N(c3ccccc3)C(=O)C12
Cn1c(N2CCOC(N)C2)ncc(-c2ccc(F)cn2)c1=O
CC=C(C)C(=O)OC1(C)SC(=Nc2ccc(S(=O)(=O)C(F)F)cc2)N(C=O)C(C)C1C
C=CC(C)C1c2ncnc(C(F)(F)F)c2C(Cn2cccn2)CN1C=O
Cc1ccc(Cn2ccc3cc(C4NC5CCC4C(N)C5)ccc32)cc1
CC(O)C1OC(O)(O)C(O)CC1O
CC(C)N1CCCC1c1nc(-c2cc(Cl)cs2)no1
CCOC(=O)C1(C#N)CCC2=C(CCC(=N)O2)C1=O
O=C(O)Cc1cc(-c2cc(NC(=O)Nc3ccccc3)[nH]n2)ccc1Cl
CC(=O)NC(C)NC(=O)c1cc(=O)c(CC(C)C)c[nH]1
CC(=O)N1CCN(C(=O)Nc2cc(F)ccc2F)CC1C
O=C(OCN1C(=O)c2ccccc2S1(=O)=O)c1cc(F)ccc1F
COCC1CC2=CC(=NCCC(=O)OC)N=C2c2cccc(C)c21
CCc1cc2c(cc1C)CC1C2=CC(=O)C2CC21C#N
Cc1c(CC(=O)O)nc2c(c1C)c(=O)ccn2-c1ccccc1
COc1ccc(-n2cnc3c(Nc4ncc(-c5ccc(Cl)cc5)s4)cccc32)cc1
O=c1c(Oc2c(O)cc3c(c2O)OCCC3Cc2ccccc2)coc2c(O)ccc(-c3c(O)cccc3O)c12
COC(=O)c1c(OC(CN(C)C)CN2CCOCC2)ccc2oc3c(c12)SCC3=O
COCCCNC(=O)c1ncc(-c2ccc3ncnn3c2)s1
O=[N+]([O-])C1(OCc2ccc(-c3ccc(C(F)(F)F)cn3)cn2)CCn2ccnc2O1
Nc1cc(N=Nc2ccc(Oc3ccccc3)cc2)c2[nH]c(CC(=O)O)nc2c1
CCN
COc1ccc(C(=O)C=Cc2ccc(N(C)C)cc2)c(OC)c1OC
COC1CC(O)(Cn2nncc2CC(C)OC2(CO)CCC(OC3CC(CO)C(O)C(O)(O)O3)C(O)(O)O2)C(O)(O)CO1
Cc1ccc(S(=O)(=O)Nc2ccc(OC3(C)CCN(C(=O)Cc4ccccc4)CC3CCc3ccccc3)cn2)cc1
C=C1C=C(C)CC(CC)(Nc2ccccc2)C1
Cc1ccc(C(=O)N(c2ccccc2)c2cc(=O)n(C)c(=O)n2C)cn1
COc1ccc(CN2CCN(C)CC2)c(-c2ccc(NC(=O)c3cc([N+](=O)[O-])co3)cc2)c1
Cc1ccc(C2(NCCC3CCN(c4ccc(C(=O)O)cc4)CC3)CCCCCO2)cc1
CCC(c1ccccn1)C1(C(=O)NC2CC(N)(C3Oc4ccccc4O3)CCN2)CCN(C=O)CC1
c1ccc(C2c3ccccc3C3(c4ccccc4)OC2N2CCOCC23)cc1
CCOC(=O)C1CCCCN1c1c(NCc2ccc(Cl)c(F)c2)c(=O)c1=O
CCC1C2CCC1(OC(=O)C(O)C(NC(=O)OC)c1cccs1)C13OC21c1ccccc1C3(C)C
CCc1cc(F)ccc1Oc1ccc(C(=N)N(O)C2CCCCC2)cn1
CCC1(OC(=O)C(C)Oc2ccccc2)c2cc3ccccc3nc2-c2cc3c(c(=O)n21)COC(=O)C3
COc1ccc2c(c1)CC(C1CNC3(c4ccccc41)C(OC)CN(C=O)CC3OC)CC2
c1ccc(C(OCCN2CCCCC2)c2ccccc2)cc1
COC1CCc2ccc(NC(C)CCc3ccccc3)cc2C1
COc1cc(-c2ccc(NC(=O)NCCN3CCOCC3)cc2)cc(S(=O)(=O)NC(Cc2ccccc2)CN2CCOCC2)c1
NC1CN([SH](=O)=O)C(S)CN1
C=C1C(=O)N(C)C(=O)N(CNCCCCCCCCCCO)C1=O
COc1ccc(CCC(=O)O)cc1OC
CCC1CNCC(N)(Cc2cc3cc[nH]c3c(OC)c2OC)C1
CCCCCCN(C(N)=O)S(=O)(=O)c1c(Cl)cccc1Oc1cccc(C)c1C
O=C(O)Cn1c(=O)n(Cc2ccccc2)c2cccc([N+](=O)[O-])c21
COCCN(C(=O)COC(=O)c1ccccn1)c1cc(=O)n(Cc2ccccc2)c(=O)n1C
COc1ccc(CCNC(=O)c2c(CC(=O)O)cccc2OCc2ccc3oc(=O)cc(C)c3c2Cl)cc1
CCCSc1nnc2c(n1)OCN(C(=O)CC)c1ccc(-c3cccs3)cc1-2
O=C(Nc1ccc(-c2ccc(N3CCNCC3)cc2)cc1)c1ccc2c(=O)ccoc2c1
Cn1cc(C(=O)Nc2ccc(O)cc2)cc1-c1ccc(NC(=O)c2cc3cccc(N)c3[nH]2)cn1
Nc1n[nH]c(=O)c2c(CC(=O)Nc3cccc(Cl)c3F)cccc12
CC1(CC(=O)NCC(F)(F)F)CCN(C=O)CC1Cc1ccccc1
CN(C(=O)Cc1cc(O)cc(Br)c1O)c1cc(Cl)ccc1Cl
CC(C)Cn1c(=O)n(Cc2ccc(C(F)(F)F)cc2)c(=O)c2c1cnn2S(=O)(=O)c1ccccc1
CCOC(=O)c1cc(C)c2c(c1)OC(Br)C1CC3C(=O)N(c4ccc(Br)cc4)C(=O)N3C21
O=C(O)CCCC=C(CC1COC(CCc2ccc(CCc3ccco3)cc2O)OC1C=CC(O)CCl)c1ccccn1
COCCn1c(=O)n2c(Cc3ccc(F)cc3)nnc2c2ccccc21
CC1COc2c(ccc(N)c2N)C(=O)NC1C
Nc1cncc(-c2cc(F)cc(OCc3cc(-c4cnccn4)cnn3)c2C2CCC2)n1
COc1cccc2cc(C(=O)Nc3ccc(C(c4oc5cc(O)ccc5c(=O)c4C)N4CCN(C)CC4)cc3)ccc12
O=CN1CCN(c2ccc(F)cc2)CC1Cc1cccs1
CNCCC(Oc1cccc2sccc12)c1ccc(C)cc1
COc1cccc2cccc(-c3ccc4c(c3CCN(C)C)N=C(c3ccc(C)cc3)NC=N4)c12
NC1(c2ncccn2)CCNC(Oc2cc3cncnc3n2Cc2ccc(F)cc2F)C1
COc1ccc(CNC(=O)Cc2csc3c(=O)[nH]c4nnc(N)n4c23)cc1
CCCc1cccc(C=CCNCCCP(=O)(O)O)c1CC
Cc1c2c(cc3cc(Cc4ccccc4)ccc13)C(=O)NCc1nc3ccc(F)c(C)c3c(=O)n1-2
COc1ccc(C2(Oc3ccc(C(=O)NCC4CCCO4)cc3)CCN(C=O)CC2)cc1
CN(CCc1ccc2c(c1N)OCC(C(=O)N(C)CC1CC1)N2)Cc1ccco1
Cc1cc(C)cc(N2CCN(CCCCn3ccnc3C(N)=O)CC2)c1
CN1CCOC(O)(CCc2ccc(O)cc2)C1
Cc1ccc(-n2c3c(c4ccccc42)CN=C(N)S3)cc1
CC(=O)NCC1OC(=O)NC1N
CC(C)C(CO)NCc1ncc(F)cc1N1CCc2ccccc2C1F
Cn1c(=O)n(Cc2ccccc2)c(=O)c2c1nc1n2CCC(N)N1
CN(C)c1ccc(NC(=O)c2cccc3nc4ccccn4c(=O)c23)cc1
Nn1c(SCc2ccc(Br)cc2)nnc1-c1ccccn1
CC1(c2cc(F)ccc2NC(=O)c2ncc(F)cc2Cl)OC(N)=NCC1F
COc1cc(OC)c(OC)c(-c2ccc(CCC=O)c3[nH]c(N)c(OC)c23)c1
COCCn1c(=O)c(N(Cc2ccccc2)C(=O)C[SH]2C=Cc3c(S)ncnc32)cn(C)c1=O
OC1CCC(Nc2cccc(S)c2)CC1
CNC1CCC(CNc2nc(-c3ccc(N)nc3N)ccc2Cl)CC1
CCOC(=O)C1(c2cccs2)NC(=S)NC=C1CNc1c(C)cccc1C
CC1(O)CCc2nc3c(n21)C(=O)C(Nc1ccc(Cl)cc1)=CC3=O
C#CC1(CO)OC(n2c(=O)cc(C)[nH]c2=O)CC1O
O=C(NCc1ccc(C(F)(F)F)cc1)Nc1ccccc1
CCN(CC)CCOc1ccc(C(C)=C(C=CC(O)c2ccccc2)c2cccc(OC)c2OC)cc1
CCN1c2ccccc2Cc2c1[nH]c(-c1cccc(-c3ccccn3)c1)nc2=O
COc1cc(C)ccc1OC1(c2cnnn2C(C)C)CCN(C=O)CC1
CC(=O)OC12CCC3CCCC3C1(C)C(C)CC1=C(O)C(=O)CC(C)C12
COc1ccc(-n2ccc3c(N)nc(N)nc32)c(OC)c1OC
Cc1ccc(-n2c(S)nc3c(c2=O)SCC3(S)C(=O)Nc2ccc(Cl)c(Cl)c2)cc1
CC1CN(C=O)CCN1c1c(NC(=O)N2CCC(n3cc4ccccc4nc3=O)CC2)ccc(Cl)c1C1CC1
O=C1Nc2ccc(F)cc2C1=C1Nc2cccc(F)c2C1=NO
O=C(Nc1ccccc1)c1ccccc1N1CCCCC1
NC(=O)N1CCCCCCC1N
O=C1NC(=S)SC1=Cc1cccc2ccccc12
CC1=NN(C(N)=S)CC1c1ccccc1
NC1(c2ncc(C3CC3)s2)CCC(CO)(Cc2cc(Cl)ccc2F)NC1
CCC1CN(C=O)C1(C)C(=O)N(Cc1nn(C)c(C(C)(C)C)c1Cl)S(=O)(=O)c1ccc(C)cc1
N#CC(Cc1c(F)c(F)cc2nc(O)c(=O)[nH]c12)NC(=O)C1C2CCC1NC2
COc1cc2c(cc1O)c(O)cc1cc3ccccc3cc12
Cc1oc(-c2ccc(N)nc2N)cc1-c1ccc(C(F)(F)F)cc1
Cc1cc(=O)n(C2(O)OCCC2CNC(=O)Nc2cccc(F)c2F)c(=O)[nH]1
CS(=O)(=O)c1ccc(C(CC2CCCC2)C(=O)Nc2ccc(N3CCN(c4ncccn4)CC3)nc2)cc1
CC1=CCC2C(C)(CO)Oc3ccccc3C2(C2(C)CCC(=O)O2)C1
Cc1c(Cl)nn2ccnc2c1-c1ccc(C(=O)NC2CCCC2)cc1
CCc1ccc(NC(=O)CSc2nc3c(N)cccc3c(=O)[nH]2)cc1
COc1cccc(NC(=O)CN(C)CC(=O)NC2(C#N)CCCCC2)c1OC
CCC1CC(=O)c2c(C)nn(-c3cccc(NC4CCCCC4)c3C(N)=O)c2C1
COc1ccc(-c2cc(C=NO)co2)cc1C#N
CCOC(=O)C1CCN([SH](=O)=O)C(S)C1
Fc1cccc(F)c1N1CCN(c2nccs2)CC1
CCOC(=O)C(C)(C)Cc1cc(-c2cc(Br)cs2)on1
O=C1NC(=O)c2c1ccc1[nH]c3c(-c4ccc(Cl)cc4)cc(OCCN4CCCCC4)cc3c21
N#Cc1cc2c(Nc3ccc(F)cc3)c(N3CCOCC3)ccc2nc1NCCc1ccccc1
O=C(OCC(=O)c1c2c(n3ccccc13)C(=O)c1ccccc1C2=O)c1ccc(F)cc1
O=NC1Cc2[nH]c(N3CCCCC3)nc(=O)c2C1
CC(C)NCC(O)COc1ccc(CCCc2ccccc2)cc1
COc1c(C(C)C(=O)OC(C)C2CN(C=O)C(C)CO2)ccc2ccccc12
Cc1ccc(NS(=O)(=O)c2cc3c4c(c2)CC(=O)N4CCC3)cc1
Sc1ccc(Cl)c(Cl)c1
Cn1cc(O)[nH]c1=S
O=C1NCc2c1c1c(c3[nH]c4c(NC(=S)N5CCCCCC5)cccc4c23)CCc2n[nH]cc2-1
CCCCCCCCCCCCCCCC(=O)NC(c1ccc(Cl)cc1)C(Cl)(Cl)Cl
CCn1c(C(=O)Nc2ccc(C)cc2)c(C)c2ccc3ccccc3c21
COC(=O)C(Cc1ccccc1)NC(=O)Nc1ccc(C)cc1C
COc1cc(OC)c(OC)c(-c2nccn3ccnc23)c1
CC(C)Cc1[nH]c2cc(N)c(OCc3cccc(F)c3F)cc2c1C(=O)NCc1ccc(F)c(F)c1
CC(c1nnc(-c2ccccc2)o1)[SH]1C(S)=Nc2ccccc21
Nc1ccc2c(n1)S(=O)(=O)NC2=O
O=C(NCc1ccccn1)C(c1ccccn1)n1c(=O)cnc2cccc(-c3ccc4[nH]ccc4c3)c21
CCc1ccc(C(=O)c2nn(-c3nc(C)c(Cc4ccc(F)cc4F)s3)cc2C)cc1
CC1(NC(=O)Nc2ccc(Cl)cc2)CCN(C=O)CC1(C)c1ccc(F)cc1
Cc1ccc(S(=O)(=O)NCC(=O)OCC2CN(C=O)CCN2S(=O)(=O)c2ccc(Br)cc2)cc1
Nc1c(O)ccc2[nH]c3c(c4c(c5c6c(O)cccc6n(-c6ccccc6)c35)C(=O)NC4=O)c12
O=C(Nc1ccc(Cl)cc1)c1ncc(C2CC2)o1
CCCCS(=O)(=O)N1CCC(C(=O)NCC2CCCO2)CC1
Cc1noc2cc(N)c3sc(N)nc3c12
CC(=O)c1ccc(NC(=O)NC2(N(C)C)Cc3ccccc3C2)cc1
CN(C)c1ccc(-c2ncc(CCOc3ccc(CC(Nc4ccc(C(=O)c5ccc(Cl)cc5)cc4)C(=O)O)cc3)s2)cc1
CC(C)c1ccc(-c2cc(N)cc3[nH]c(=NNC=O)sc23)cc1
Nc1nc2c(c(Nc3ccccc3)n1)CN(C(=O)Nc1ccc(C(F)(F)F)cc1)C2
CC(=O)NCc1cc(-c2cnc(N(Cc3ccc(F)cc3)C(=N)N)s2)co1
COc1ccc(C#Cc2c(C)nc(N)nc2N)cc1OC
O=c1c2ccccc2nc(Cc2ccccc2)n1O
Nc1nc(=O)c2nc[nH]c2n1C1CC(O)(O)C(=O)C1CO
CC(C)(C)n1nnnc1C(c1ccccn1)N1CCOCC1
N#CC(=Cc1ccc(Br)cc1)c1c(S(N)(=O)=O)ccc2nc(NC=O)sc12
CC(=O)NCC1OC(=O)NC1N
CCc1n[nH]c(CC)c1CCCCCOc1cc(C)cc(C)c1Cl
Nc1ccc(Cl)c2c(=O)c3cn[nH]c3n(O)c12
COc1ccc(OC)c2c1CN(C=O)CC2c1ccc(S(=O)(=O)N2CC(C)CCC2C)c(S(=O)(=O)N2CCOCC2)c1
COc1ccc(CC(=O)Nc2ccc(N)c(C(=O)Nc3cc(C)ccc3C)c2)c(OC)c1
Cc1ccc(S(=O)(=O)c2nc(S(=O)(=O)c3ccccc3)c(-c3cccs3)o2)cc1
Cc1cc(C)cc(C2CN(C=O)c3ccc(CN(C)C)cc32)c1
CC1=C(c2ccc(F)cc2)C(CCN2CCNCC2)OC1=O
Cc1ncc(C(=O)N(CC(=O)NCCc2ccccc2)C2CCCCC2)s1
COc1ccc(-c2c(O)cccc2C(=O)O)cc1
CN1C=Cc2cc(N)ccc2S1(=O)=O
Cc1c(-c2ccccn2)ccc2nccn12
COc1ccc(NC(=O)c2cccs2)cc1-c1cnc2cc(C=Cc3ccc(N4CCOCC4)cn3)ccc2n1
O=C(O)c1cnc(C(=O)NCCCc2ccccc2)c(C(=O)O)n1
Nc1nc(=O)c2nc[nH]c2n1-c1ccc(CO)cc1
NC(Cc1ccccc1)C(=O)Oc1ccc(C(Cc2ccc(O)cc2)SC(=O)CC(=O)O)cc1C(O)CCc1ccccc1
CC1CN(C(=O)c2cccs2)C(COCC(F)(F)F)CO1
O=C1Nc2ccccc2CC1OCc1cc(F)cc(Br)c1
NC(=O)CCN1c2ccccc2Sc2ccccc21
COc1ccc(OC)c(S(=O)(=O)N2CCN(c3cc4c(=O)c(F)cn(C5CC5)c4cc3C(=O)O)CC2)c1
NC1(O)CC(F)C(F)C(F)C(F)C1
O=C(C=Cc1ccccc1)OC1(O)OCCC2(c3ccc(O)cc3)OC12
CCCCCCCCCCC(O)C1CCC(C2CCC(C3(OCCC(O)CC4(C)C=CC(=O)O4)OC(=O)CC3Cc3ccc(O)cc3)O2)O1
CC(C)CC(=O)NS(=O)(=O)C(F)(F)F
CC(Oc1ccc(Cl)cc1)C1CN(C(=O)c2ccc(-c3ccccc3)cc2)CCN1C=O
Cc1ccc(NC(=O)CN(C)C(=O)c2cccs2)cc1
Nc1ccc2[nH]c(OCCC3CCCCC3)nc2c1COc1ccc(Cl)cc1
O=c1cc(O)n(-c2ccccc2)c(=O)n1CCO
COc1ccc2c(c1)C(OC)CNCCc1c(N)cccc1C2
O=C(O)CNC(CP(=O)(O)O)C(=O)O
COc1ccc(C2NCCN(c3nc(=O)cc[nH]3)C2N)cc1
N=C(N)NN=Cc1ccc(C=NNC(=N)N)cc1
COc1ccc2ccn(CC3CC3)c2c1CCNC(C)=O
C=C1COC2(O)OC3CCC(C)C(OC(=O)c4ccccc4)(C3)C12
C=C1CCc2c(cccc2-c2c(OC)cccc2OCCCCCCN2CCN(c3cc(=O)n(C)c(=O)n3C)CC2)C1=O
Cc1ccc(OCC(=O)Nc2ccc(N3CCN(C)CC3)cc2)cc1
COC(=O)c1nccn1-c1ccc(OCc2ccc(C)cc2)cc1
Cc1cnc(NCCN2CCOCC2)c2c1[nH]c1c(Cl)cccc12
O=C1NC(=O)C(c2ccccc2)(N2CCN(C3CCCCCC3)CC2)C(=O)N1C1CCCCC1
CN(C)c1cc(C2CN(C=O)CCN2c2ccc([N+](=O)[O-])cc2)cs1
O=C(C=Cc1ccccc1)Nc1ccc(Cl)cc1
CC(=O)NCc1cc2c(cc1-c1ccc(C(C)O)cn1)OCC1COC(=O)N21
COc1ccc(C2CCCCN2C2CCC(NC(=O)C=Cc3ccc(F)cc3)CC2)cc1
COc1ccc(CC2(O)C(=O)Nc3ccccc32)c(OC)c1
CC(=O)c1cc2c(ccc(=O)n2CC(=O)O)[nH]1
CC(C)(C)c1ccc(-c2cc(C(=O)N(Cc3ccc(Cl)cc3)c3ccc(C(=O)O)cc3)n(-c3ccccc3)n2)cc1
Cn1ccc(CN2CCCCC2C(=O)c2ccc(F)cc2)n1
CS(=O)(=O)c1ccc(-c2ccccn2)cc1
CCCCN(C(=O)c1ccc(C)c(C)c1)c1nnc(C(C)(C)C)s1
Clc1ccc(Cn2ccnc2-c2ccn3cc(-c4ccccc4)nc3n2)cc1
CCC(C)(C)NC(=O)C(c1ccc(C)cc1)N(CCCOC)C(=O)CNC(=O)c1ccc(OC)cc1
C=NNC(=O)OCC
CCC(C)C(CO)NS(=O)(=O)c1cccc(-c2ccc3cnccc3c2)c1Cl
CC=C1C(=O)c2cccc(NCc3ccccc3)c2N(CCCC)C1=O
Cc1ccc(OCc2ccc3c4c(cccc24)C(=O)N(CCN(C)C)C3=O)cc1
C=CC(C)CCC(C)=CCc1c2cocc(O)c2c(C)c2cc3cc4c(c(C)c3c(=O)c12)OC(O)O4
COc1ccc(C(=O)NC(=CCc2cccc3ccccc23)C(=O)NC(CC(N)=O)c2ccc(F)cc2)cc1
Cn1cc2c(n1)N(O)C(=O)CC2(N)c1csc(N2CCOCC2)n1
O=C(O)Cc1ccc(Oc2ccc(Cl)cc2)cc1
Cc1cccc(NC(=O)c2cc(S(=O)(=O)N3CCOCC3)cs2)c1C
Cc1cccc(C)c1NC(=O)c1cc(S(=O)(=O)N2CCCc3ccccc32)co1
COc1ccc(S(=O)(=O)Cc2cc(C(=O)NC(C)c3cccs3)co2)cc1
NCCNS(=O)(=O)c1ccc(S(N)(=O)=O)cc1
COc1ccc(NC(=O)c2c(N)nnn2CC(=O)Nc2cc(C)ccc2C)cc1
CCC(C(=O)NCc1ccccc1)N(C)S(C)(=O)=O
CSC(C)CNC(=O)c1ccnc2c(O)c(Cc3ccc(F)cc3)c(=O)n(CC(=O)NC(C)C)c12
COCCN(C)c1ncc2cccc(NCc3ccc(NC(C)=O)cc3)c2n1
CC(C=CC1=C(C)C(C)CC(C)(NCCO)C1)=CC=CC(C)=CC(=O)O
C=CC(C)(C)C1CCC=CC1CCC(O)(CCCC)C(C)(C)O
COc1ccc(CCc2ccc(OCCNCC(O)c3c(O)ccc4sc(=O)oc34)cc2)cc1
COc1ccc(C2(Oc3ccccc3)CCN(C=O)CC2)cc1
COC12CCC3(OC)C4CC5C6CNC4C5(C(C1)C3C2O)C(C)(N)C(COC(=O)c1ccc(N2C(=O)CC(C)C2=O)cc1)(OC)C6(O)OC
CC(CNC(=O)c1cccs1)Nc1ccc(C#N)cn1
Cn1c(=O)c2c(nc(-c3ccc(Cl)cc3N3CCCC3=O)n2C)n(C)c1=O
COc1ccc(N2CCN(CCCCNc3ncc(-c4ccc(F)cc4)cn3)CC2)cc1
CC(=O)OCC(c1ccccc1)C(C)(C)NC(=O)c1ccc(-c2ccc(-c3cccc4[nH]c(C(F)(F)F)nc34)cc2)cc1
COc1ccc(OCc2ccc(OC)nc2)c(CN(C)CCc2ccccn2)c1
O=C(O)c1ccc(C2CN(c3nc(N4CCOCC4)nc4ncccc34)C(C(=O)NCc3ccccc3)CO2)cc1F
N#Cc1[nH]c2ccc3c(c2c1-c1ccc(O)cc1)OC(=N)CC3
Cn1c(=O)n(Cc2ccccc2)c2cc(N3CCCC3N)cnc21
Clc1ccc(C#CCOc2ccccn2)cc1
CSC(=N)Nc1ccc(C)cc1
CN(C(=O)C(Cc1ccc(C(=N)N)cc1)NS(=O)(=O)c1cccc2ccccc12)C1CC1
CC(C)(C)C(=O)OCCN(CN1C(=O)c2ccccc2C1=O)S(=O)(=O)c1ccc(NS(C)(=O)=O)cc1
Cc1cnc2cc(C=C(C#N)c3cccc4ocnc34)c(N=CC3Oc4ccccc4O3)cn2c1=O
CC(C)c1ccc(NC(=O)c2ccc(O)nc2O)cc1
O=C(CC=Cc1ccccc1)Nc1nccc2cnc(Nc3cc(F)cc(C(F)(F)F)c3)nc12
COc1cccc2c1CC1OCC23C(O)=C(Cc2ccccn2)CCC3O1
NCCCCCCCCCCN1Cc2ccccc2-c2ccccc2C1=O
O=C(O)Cc1ccc(C=C2SC(=S)N(CCCCc3ccccc3)C2=O)cc1
CS(=O)(=O)Nc1ccc2c(c1)NC(=C1C(=O)C3C4CCC(C4)C3N(CC3COc4ccccc4O3)C1=O)NS2(=O)=O
NC(O)(CNC(=O)c1nccs1)CO[N+](=O)[O-]
COc1ccc(OC)c(CCC2(C)Oc3ccc4oc(C)c(C(F)(C(=O)O)C(=O)O)c4c3O2)c1
CCCCN(CC)c1nc(C)nc2c1nnn2-c1ccc(OC)c(OC)c1OC
CC(=NNC(=O)c1sc(=O)n(C)c1C)c1ccc(NC(=O)Nc2ccc(C)cc2)cc1
N=C(N)Nc1ccc(Cc2ncc[nH]2)cc1
S=C(Nc1ccccn1)NC1Oc2ccccc2O1
O=CNc1ncc(C23CC4CC(CC(C4)C2)C3)s1
Cc1ccc(-c2ncc(CN(C)C(=O)C3CCC(=O)N3)o2)cc1
CCOCn1c(=O)[nH]c(Cc2ccccc2)c(C(C)c2ccccc2)c1=O
COc1ccc(CNC(=O)CC2(C)CN(c3ccc4nncn4n3)CC(C)O2)cc1
CC(C(=O)N1CCCN(c2nc(N3CCOCC3)nc(N3CCOCC3)n2)CC1)n1nncc1-c1ccc(C(F)(F)F)cc1
COc1ccc(-c2ccc(-c3cn(C4CNCCO4)c4ccccc4c3=O)cn2)cc1
COc1ccc(-c2ncc(C(O)c3ccc(CN4CCN(C)CC4)cc3)[nH]2)cc1
Oc1ccc(Br)c(-c2c(Br)c(Br)cc3cc(Br)cc(O)c23)c1
COCCCN(C(=O)c1cc(-c2ccc(C#N)cc2)n(-c2ccc(C)cc2)n1)C1(C)CC1
COCCC(O)(c1ccc(-c2ccc(F)c(-c3nccnc3N)c2)cc1)c1nccc(Cl)n1
Brc1ccc(Cn2c(OCc3cc(-c4ccccc4)co3)cc3cncnc32)cc1
COc1ccc(-n2ncc3c(=O)[nH]c(N)nc32)cc1
C=CCC(C)(C)COc1cnc(OC)c2c1CN(C(C)C)CC2
CC(C)(C)C(=O)OCOC(=O)c1c[nH]c2nc3c(N)c(N)ccc3nc12
CC(NC(=O)C(NC(=O)C(Cc1ccccc1)NC(=O)CCCC(=O)NO)C(C)C)C(N)=O
Cc1nccn1-c1cccc(NC(=O)c2cccc3ccoc23)c1C(F)(F)F
COC(=N)NS(=O)(=O)c1cccc(OC)c1C
COC(=O)c1ccc(-c2cc(OC3(C)CC4C(CCC(=O)C4(C)C(C)C)C4CC=C5C6C(C)CCCC6CCC5C43C)ccc2CC(O)C(C)(C)O)cc1
COC(=O)c1nccc(O)c1NC1Cc2ccccc2C1
CC(C)n1c(=O)c2scc(SCC3CN(C=O)CCN3c3ccc(F)cc3)c2n2cnnc12
CC(C)N1CCCCC1N(C)C(=S)c1ccc(Cl)cc1Cl
O=C(CCCCCCNC(=O)CCCCC1SCC2NC(=O)NC21)NCCCCCCCCCC(=O)NCCNc1c2ccccc2nc2ccccc12
Cc1cc(Cl)ccc1NC(=O)c1ccc2c(S(=O)(=O)N(C)c3ccccc3)c(C)oc2c1
Cc1ccc(C2=NC(=O)C(C)C2(C)C)cc1
Cc1ccc(C(=O)Cn2ccc([N+](=O)[O-])n2)cc1
CC(C)c1nn(C)c(N(Cc2cnnn2Cc2ccccc2)C2=NC=C(CN)N(Cc3ccccc3)N2Cc2ccccc2)c1CNC(N)c1ccccc1
CCCC[N+]12CCC(OC(=O)C(O)(c3ccccc3)c3ccccc3)(CC1)CC2
CCOC(=O)c1ccc(NCCCCCCCCCCCCCO)cc1
O=C1CSC(C=CC=Cc2ccc(Cl)cc2)=N1
O=C(NC(Cc1ccccc1)C(=O)O)c1cnccn1
Cc1cc(=O)n(C2OCCC2(CO[PH](C)(=O)(O)NC(C)C(=O)O)[N-][N+]#N)c(=O)[nH]1
COC12C(C)C3=C(C(=O)C=C(COC(N)=O)C3=O)N1C(OCCOc1ccc(C#CCCCn3c(=O)cc(C4CC(C)N(C=O)C4)[nH]c3=O)cc1)C1NC12
CC(C)CC1(C(=O)O)CN(C(=O)C(=O)O)C(c2ccc(C(F)(F)F)cc2)C1c1cccs1
COc1ccc(OC)c(OC)c1CCC(=O)c1cc(OC)c(OC)c(OC)c1
COc1ccc(C(=O)C(C)CCc2ccccc2)c(OCC(N)=O)c1OC
Cc1cccc(C)c1S(=O)(=O)Nc1cnc(-n2c(N)nc3ccccc32)nc1
CC(C)CC(NC(=O)C(CC(=O)O)NC(=O)C(CCC(=O)O)NS(=O)(=O)Cc1ccccc1)C(=O)NC(Cc1ccccc1)C(=O)O
COc1c(CCOC(=O)c2cc(=O)c(Oc3ccccc3)c[nH]2)oc(=O)c2c(OC)cccc12
COc1ccc(O)cc1C(O)C(C)(O)C(O)Oc1ccc(C(O)(c2cccc(OCO)c2)C(C)O)cc1
CCC1C=CC(C=CC(=O)O)CC1C
COC1(NCCCCCCN)C2=C(C)C(=O)C=C(NC(=O)C=CC=CCCC=C(OC(N)=O)CC(C)C(O)C(C)C1(C)OC)C2=O
COc1cc(-c2ccc(C(=O)C=Cc3c(OC)c(=O)[nH]c4cccc(OC)c34)cc2)c(OC)c(OC)c1OC
CSCCC(NC(=O)C(N)Cc1ccccc1)C(=O)NC(C(=O)O)C(C)C
SC1=N[SH](CCN2CCOCC2)C(NCc2ccccc2)=N1
CC(O)CN1CCOC(CNCc2c(Cl)cccc2Cl)C1
Cc1ccc(C)c(N2CCN([SH](=O)=O)CC2[SH]2C=CC=C2)c1
O=c1ocnc2sc(COc3ccccc3)c(-c3ccccc3)c12
OC(COc1ccc2ccccc2n1)CN1CCN(C(c2ccccc2)c2ccccc2)CC1
Cc1noc(C)c1S(=O)(=O)N(CC(=O)Nc1ccc(F)cc1)c1ccc(C(C)C)cc1
COC1=CC=C(OC(N)=O)CCC=CCCC(C)C(OC)C(O)C(C)(NCC(C)C)C2=C(C)C(=O)C=C(NC1=O)C2=O
CCC(C)n1c(S)nc2c(c1=O)[SH](CC(=O)NC(=O)c1ccc(C)cc1)C=C2
CCOC(=O)C1(C)C=C(c2cc(-c3ccc([N+](=O)[O-])cc3)cs2)NC(=O)N1C
NC(=S)NNC(=O)CCc1ccccc1
Nc1ncc(-c2ncc(-c3ccc(F)cc3)n2C2CCCCN2)cn1
COCCn1c(S)nc2c(S)ccnc21
COC(=O)C12C(=O)OC(=O)C1C1C=CC23OC(=O)C3C1C
CC(=O)OCCNc1nccc(N2CCOC(C)C2)n1
CC1Cc2ccccc2C2C(O)CC3CCCC3C12
COc1ccc(CCNC(=O)CCn2c(=O)c3cccn3c3cccnc32)cc1OC
CC1C(C)C2(C)CCC1(C)CC2
CNC1CCC(c2cccc3c2cnn3-c2ccc(F)cc2)CN1
COc1ccc(C(=O)NCc2ccc(S(=O)(=O)N3CCCC3)cc2)cc1
Cc1ccc(NC(=O)N2CCC(c3nc(-c4cnc5ccccc5c4)no3)CC2)cc1
Cc1cc2c([nH]c1=O)CC(C)C(N)(c1ccc(C3COC4(CCN(C=O)CC4)O3)cc1)C2=O
CCn1c(S)nc2c(c1=O)[SH](Cc1ccc(F)cc1)C(C)C2
O=c1c(Cl)c(Cl)c(O)c(Cl)c(Cl)c1-c1ccccc1
CC(C)CC(NC(c1ccc(-c2ccc(-c3ccc(C4CC4C(=O)O)cn3)cc2)cc1)C(F)(F)F)C(=O)NCC#N
CC=C(C)C(=O)OCC(COC(=O)C(C)=CCC)Cn1nnc(CCC)n1
CCOC(=O)C(O)=NNC=O
Cc1nc2ccccc2c(=O)n1-c1nn[nH]n1
COc1ccc(CNC(=O)CCCCCn2nc3c(=O)n(-c4ccccc4)nc(C)c3c2C)cc1
c1ccc2cc(C(NCCCN3CCCC3)c3cccc4ccccc34)ccc2c1
COc1ccc(OCCC(C)C)c2nc(Oc3ccc(CCC(=O)Nc4ccccc4)cc3)ccc12
CCCCCCCCCCCCCCCCCCCOP(=O)(O)OCC(COC(=O)CCCCCCCCCCCCCCCCC)OC(=O)CC(O)CO
Cc1n[nH]c2cc(-c3c4c(nn3C3CCCC3)C(=O)CC3(CCN(C=O)CC3)O4)ccc12
COC(=O)c1cc(N(C(=O)C2(N)CCCCN2)C(C)C)ccc1F
CCCCSc1nnc(CNc2cccc([N+](=O)[O-])c2C(F)(F)F)n1-c1ccccc1
Nc1nc(N)n(N=Cc2cccc(O)c2F)c(=S)n1
CN(Cc1ccc(NC(=O)c2ccc(N3CCCC3=O)cc2)cc1)CC(O)(Cn1cncn1)c1c(F)cccc1F
COc1ccc(-n2c(=O)n(C)c(=O)c3c2nc2n3CCCN2Cc2ccc(SC)cc2)cc1
O=C(O)c1ccc(Cc2ccc(O)cc2Nc2ccc(C(F)(F)F)cc2)cc1
O=C(Oc1cc(=O)c(CSc2nc3ccccc3o2)co1)c1ccc(F)cc1
COC(=O)C(Cc1ccccc1)N1C(=O)NC(C(C)C)C1=O
CCC(C)C(Nc1c(Nc2ccccn2)c(=O)c1=O)C1C(O)N(C=O)CC1(C(=O)NCCOC)c1ccccc1
COC(=O)Cn1ccc(=O)c2c(C3=NN(C=O)C(c4ccco4)C3c3ccccc3)ccnc21
O=C(Nc1ccc(Nc2c(O)nc(O)nc2C2CCCC2)cc1)c1ccco1
CC(=O)NCC(C)=NNC(=O)c1ccccn1
O=C(CNS(=O)(=O)c1cccc2nsnc12)N1CCN(c2ccccc2)CC1
COc1cc(OC)c(C(=O)NC2NCCCC2N)c(OC)c1
CCCCC1CC1C(NC(C)c1ccccc1)C(F)(F)F
CCCCc1nc2cc(N)n(C)c(=O)c2[nH]1
COc1ccc(NC(=O)Cn2c(=O)c3cccn3c3cccnc32)cc1S(=O)(=O)N1CCOCC1
COC1CN(S(=O)(=O)c2ccc(C(C)(C)C)cc2)CC2Cc3cnn(-c4ccc(Cl)cc4)c3C=C21
Cc1c(C2CCN(C=O)CC2)c(S(=O)(=O)NCC2CCCO2)n(C)c1C
CN1CCCC1(C)N
COc1ccc(C(=O)C(CC2Oc3ccccc3O2)=C(C(=O)O)c2cccc3nsnc23)cc1
NC(=O)N1CCN(c2ccccc2)C(=O)C1C(=O)NC(CC1CCCCC1)C(=O)NCCCN1CCOCC1
CCOc1cc(-c2ccc(-c3ncc(C)[nH]3)c3ccoc23)c(I)cc1I
CC(C)C(NC(=O)c1ccccn1)C(=O)N(C)CC(=O)NC1CCCCC1
CCCCCC1COc2c(CO)cc(N)cc2N1
CC(C)c1cc(CNC(=O)NC(C)c2cccs2)no1
Cc1ccc(N(C)c2ncnc3sc(C)c(C)c23)cc1
CC1CCCCN1CCCNC(=O)Cn1c(=O)c2cccn2c2ccccc21
O=C1NC(=O)C2(CCCCC2)N1CCCCN1CCN(c2nsc3ccccc23)CC1
Cc1ccc(C(=O)Nc2ccc(NC(=O)c3ccco3)cc2)cc1
CCc1cc(-c2c3c(=O)[nH]c(=O)n(C)c3c3n2-c2cc(-c4ccccc4)ccc2N(C)C3)cs1
CCN(CC)C(=O)c1cc(-c2ccccc2)n(-c2ccc([N+](=O)[O-])cc2)n1
Cc1cccc(C)c1N1C(=O)CCC1C1(S)CN(C=O)CCN1[SH](=O)=O
Cc1ncc(C2CCC(N3CCN(C(N)=O)C(N)C3)CC2)o1
COc1ccc(NS(C)(=O)=O)cc1Nc1c2cc(C)ccc2nc2cccc(C(N)=O)c12
CN(C(=O)c1ccc(NC(=O)Cc2ccccc2)cc1)C1CCCCC1
CC1c2ncnnc2C(c2ccc(Cl)cc2)CN1C(=O)c1cccnn1
O=C(Nc1ccccc1)c1cc2cccnc2nc1O
CCN(CC)C(=O)c1ccc(N(c2ccccc2)C2CC3CCCC2N3)cc1
O=C(NC(c1ccccc1)c1ccccc1)N1CCN(c2ccccn2)CC1
O=C(NCc1ccccn1)N(Cc1cccs1)C1CC1c1ccc(CNCCc2cnccn2)cc1
CN(C)C
C#CC(O)C=CCCCCCCCCCCCC=CCCCC#CC(O)C#CCCCCCC=CC(O)C#CCOc1cccc2c1no[n+]2[O-]
O=C1C=C(O)OC2(CCCCC2)C1c1ccccc1
O=c1[nH]nc2c3c(cccc13)N=CN2CCN1CCCCC1
CC(=O)OC1CC(C)C2C1CC(=O)C1C2CC=C2C1(C(=O)C(C)CCC(C)(C)O)CCC(OC(C)=O)C2(C(C)(C)C)C(C)(O)C(C)OC(C)=O
CCOC(=O)C(C)N1C(=O)CSC1c1cccc(OC)c1OC
CCC(=O)Nc1ccc(C(=O)NNC(=O)c2cc(-c3cccc4ccccc34)[nH]n2)cc1
O=C1NC(=O)C(=C(O)c2ccc(Cl)cc2)N1
CCOc1ccc(CCC(=O)NCc2cc(NC(=O)c3ccc(C)cc3)ccc2OC)cc1
O=C(O)CSc1nnc(-c2ccccn2)n1Cc1ccccc1
O=C1c2c(Br)c(Br)c(Br)c(Br)c2C(=O)N1c1cc(Br)c(Cl)cc1O
COc1cc(N)c2nc(N3CCNCC3)c(C)cc2c1
NC1CNCCC12Oc1ccccc1-c1c2[nH]c2ccc(Cl)cc12
CNC(=O)c1ccc(C=Cc2ccc(O)cc2O)cc1
Cn1ccnc1C(O)(c1ccccn1)c1c(C#N)cccc1-c1ccc(C#N)cc1
NC1=NC2(CCc3ccccc3C2)N(C2CC2)C(=O)N1
COc1noc(C)c1CCNC(=O)COc1ccc(F)cc1
COc1ccc(C2CCN(c3nn4cc(C(=O)NC5CCCC5)nc4s3)C2)cc1
O=c1c2ncn3ncc(-c4ccccc4)c3c2c(-c2ccccc2)nn1Cc1ccccc1
CC(Oc1nc(C#N)c(N)c2occc12)c1cc(F)cc(Cl)c1Cl
CNCCn1nc(C2CNCCO2)c2nccnc21
Cc1ccc(-c2c(NC(N)=O)ncc3cnn(Cc4ccccn4)c23)cn1
CC(=O)Nc1ccc(-c2cncc3c(S(=O)(=O)Nc4ncccn4)cccc23)cc1
O=C1OCC2=Nc3[nH]ncc3CC12c1ccc(Cl)cc1O
COc1cc(O)cc2c(=O)c3ccc(OC4OCC(O)C(O)C4O)c(O)c3oc12
CN(C)C
COC1CC2Cc3ccccc3CC2(C2CN(C=O)CCN2S(=O)(=O)c2ccccc2)N(C)C1
CC(C)c1ccc(-c2nc(N)no2)cc1
C=CCOc1cc(OC)ccc1CC(C)N
CCOCOC(=O)C1(C)CC(C)C2C(C(C)C)=CCCC2C1
CCCCCCCCCCCCCCBr
NC(NC(=O)Nc1ccccc1)(c1ccccc1)c1ccccc1
NC1CCC(C(=O)N(CCCCCc2ncc[nH]2)CC2CCCOC2)CC1
O=CN1CCN(c2ccc(NC(=O)c3ccc(F)cc3)cc2)C(c2ccccn2)C1
Nc1ncnc(N(Cc2ccc(N3CCOCC3)cc2)Cc2ccco2)c1-c1ccccc1
CCc1ccc(-c2cc(C(=O)N(C)c3ccc(OC)cc3)cs2)cc1
CCCN(CCC)C(=O)C1CCC2(c3ccco3)c3[nH]c4ccc(CC(=O)NCCC5(N)NCCC(C)C5C)cc4c3C(C)CN2C1=O
O=C(C=Cc1cc2nccn2cc1-c1ccccn1)NO
COc1ccc(C(=O)NC(Cc2c[nH]c3ccccc23)CC(O)C(Cc2ccccc2)NC(=O)OC23OCCC2CCO3)cc1
CCC(C)C(NC(=O)c1ccc(CC(N)CS)cc1)C(=O)O
NC1(c2nnn[nH]2)CCC(O)(c2ccc(C(F)(F)F)cc2)N1
CN(CCOc1ccc(CC2SC(=O)NC2=O)cc1)c1ccccn1
CN(C)CCn1nc(CN(Cc2cnnn2Cc2ccc(C#N)cc2)C2CC2)c2c(=O)n(-c3ccc(Cl)cc3)cnc21
CC=C1N=C(c2cccc(OCC)c2OC(=O)c2ccc(O)cc2)OC1=O
CC(C)COC(=O)CCNCc1sc2nccn2c1Cl
COc1ccc(N=C(c2ccc(N(C)C)cc2)C(O)C(=O)N(N)C(C)C)cc1
COc1c(O)cc(O)c2oc(C(C)=NNC(=O)C=Cc3ccc(OC(F)(F)F)cc3)cc12
CCCNC(=O)n1cnc(CCCCC(C)CCCCCc2cn(CCC)nc2NC=O)n1
COc1cc(C=CC(=O)c2ccccc2)ccc1OC(=O)c1ccccc1
CCC1CCC2c3[nH]c4ccc(-c5cc6cc7c(cc6c6ccccc56)OCO7)cc4c3CCN2C1
O=C(OC(CO)C(O)c1ccccc1)c1ccccc1
COc1ccc(COCC(O)CNCCOc2ccccc2)cc1
CC(C)(C)c1ccc(NC(=S)NCc2nc(Cl)cnc2N)cc1
O=C(NCC(O)c1ccccc1)c1cnc(C(=O)NCc2ccccc2)[nH]1
Cc1cccc(S)c1C12C=C(CNC1)N([SH](=O)=O)C2
COC(=O)C1CN(C(=O)OC)C(O)=CC1=O
Cc1cccc2nc(-c3nnc(SCCC4(N)C=Nc5ccccc5C4)n3C)ccc12
C=C1C(=O)NN=C1N(C(=O)c1ccc(N(CC)CC)cc1)c1ccc(O)cc1
O=C(CCc1ccccc1)Nc1cc(N2CCCCC2)nc2ccccc12
COc1ccc(C2CCC34c5c(cc(OC)cc5C(=O)OCOC(C)=O)NC3(OC)C(=O)C4C2)cc1
COc1cc(C=CCSc2nc(=O)cc(O)n2C)c(O)c(OC)c1
CCn1c2ccccc2c2cccc(NC(=O)C(CCCCNC(=O)C(N)Cc3c[nH]c4ccccc34)NC(=O)C(N)Cc3ccc(O)cc3)c21
Cn1c([N+](=O)[O-])cnc1C=Cc1ccc(Cl)cc1
Cc1ccc(-n2nc(C(F)(F)F)c3c2C(=O)N(c2ccc(-c4ccc(CNCCN(C)C)cc4)cc2)CC3)cc1
Cc1ccc2c(c1)CCc1c-2[nH]oc1=O
CC(C)C(NC(=O)C1COc2ccccc2O1)C(=O)NCC1CN(C=O)CCN1c1ccc(C(F)(F)F)cn1
N=C(N)c1ccc(CNC(=O)c2ccc(C(=O)NC(c3ccccc3)c3ccccc3)nc2NCC2CC2)cc1
Cc1nc2ccccc2cc1F
COc1ccc(OC(=O)CSc2nnc(-c3ccccc3)o2)cc1
CCCN1CCCCC1NC(=O)C1(C(=O)Nc2ccc(F)cc2)CCCCC1
CC(O)C(C(=O)NC(CS(=O)(=O)c1ccccc1)C(=O)O)N(O)S(N)(=O)=O
O=C(O)c1cccc2[nH][nH]c(=O)c12
C#CC(OC)C1(n2c(=O)cc(C=C)[nH]c2=O)CC(O)CO1
Cc1c(Cl)cccc1NC(=O)Cn1ccc(=O)c2c(C)cc(C(=O)c3ccc(Cl)cc3)cc21
COc1ccc(S(=O)(=O)N(C)CC2CN(C(C)CO)C(=O)c3ccccc3OC2(C)NC(=O)Cc2ccccc2)cc1
O=C(O)c1cccc2[nH]c3c(c12)CCn1c-3nc2ccccc2c1=O
COc1cc(O)cc(-c2[nH]nc3c2C(C)(C#N)CC(=N)O3)c1
CC(C)CCNC(=O)c1cc(CI)cc(-c2ccccc2)c1
CNC(=O)CCCn1c(S)nc2c(S)cccc2c1=O
CCSC1(C(C)O)CC(=O)N1S(=O)(=O)c1ccc(C)cc1
Cc1nn(C)c(Oc2ccccc2)c1C(=O)N(C)C(C)Cn1ccc2ccncc21
CN1CCN(CC2c3ccccc3C3CCOC3c3ccccc32)CC1
O=c1nc2c(Cl)cc(O)cc2cn1CCN1CCCCC1
CCOCCN(Cc1ncc[nH]1)c1ccc(F)cc1OC
COc1c(C#N)[n+]([O-])c2cccc(C)c2[n+]1[O-]
COc1cc(-c2coc3cccc(O)c3c2=O)cc(O)c1OC
CCOC(=O)c1c(C)ccc2c1C1N3C(=O)c4cc(C)ccc4NC(=O)C3CC1(Br)CO2
Cc1nccc(-c2c(F)c(Cc3ccc([N+](=O)[O-])cc3)cc3c(=O)c(F)cn(C4CC4)c23)c1C
COc1ccc(-n2c3cnccc3c3c(N)nc(N)nc32)cc1N1CCN(CCO)CC1
Cc1ccc(-c2cc(=O)c3c(Cl)cccc3[nH]2)cc1
Cc1ccc(C2(C(=O)Nc3ccc(S(=O)(=O)N4CCOCC4)cc3)CCN(C=O)CC2)cc1
CCOC(=O)c1[nH]c(C)c(C)c1C(=O)OCc1ccc(Cl)cc1
Cc1cc(C(=O)NCC2(Cc3ccccc3)C(=O)c3ccccc3N(C(C)(C)C)C2=O)cs1
O=C(CSc1ncnc2ccccc12)Nc1ccc(Cl)cc1
CC(=O)Nc1ccc(NC(C)=O)cc1
COCCOC1(C)CCN(C=O)CC1Cc1ccccc1
COc1ccc(C2(C(=O)NC(C)C(c3ccccc3)S(=O)(=O)c3cccs3)C=NOC2)cc1
C=NNC1=NC(=O)C(CC(=O)Nc2ccc(C(=O)O)cc2)(c2ccc(OC)cc2)S1
CN1Cc2c(F)cccc2-n2nnc(-c3ccccc3)c21
Cc1ccc2c(ccc3[nH]c4ccccc4c32)c1
Cc1cccc(C)c1CC(NC(=O)C(Cc1ccccc1)NC(=O)NCc1ccccc1)C(=O)NCCc1ccc(Br)cc1
COc1cc(OC)c(-c2ccc(C)cn2)c(OC)c1CC(=O)O
CCCN(CC(=O)NC1COc2ccccc2O1)C(=O)c1cc2[nH]cc(C)c2cc1N
CCCCCCc1ccc(CCC(=O)CC(O)CC(=O)OC)cc1
C=CCN1CCC2NC(C)=NC(=O)C2C1
C=CCNS(=O)(=O)c1ccc([N+](=O)[O-])cc1
COc1ccc(C(=O)NCCc2c(OC)ccc3[nH]ccc23)c(OC)c1OC
COc1cccc(N=Cc2[nH]c(=S)n(CCc3ccccc3)c(=O)c2O)c1C
NC(Cc1ccc(F)cc1)CC1CC(CNC(=O)c2ccc(F)cc2)N(C=O)C1
NC(=O)N(Cc1ccc(Cl)cc1)c1nncs1
CCOC(=O)Nc1ccc(-c2nc(O)nc3c2ncc(=O)n3CC)cc1
Cc1ccc(S(=O)(=O)N2Cc3ccccc3OC(CC(=O)c3ccccc3)C2)cc1
COc1ccc(C2Nc3cccc4cccc(c34)N2)cc1
CNC(=O)Oc1ccc(C(=O)Nc2ccc(-c3cccc4oc(C)nc34)cc2)cc1
COc1ccc(C2CN(C=S)CCN2c2ccccc2)cc1
COc1ccc(C(=O)C2CCCCN2CCc2nc(C(C)C)n[nH]2)cc1
O=S1(=O)CC(Cc2ccccc2)N2C=C(C(F)F)SC2=N1
Cc1ccc(-c2ccc(N)c3c(=O)[nH]c(SCC#N)nc23)cc1
CCOc1ccc(Cc2ccc(C(=O)N(CC)CC)c3c2ncn3CCN(C)C)cc1
CCc1ccc(NC)cc1OC(C)c1cccc2ccccc12
COc1ccc(-c2c(C)c(C)nc3c2C(=O)NCN3)cc1
FCCCc1[nH]c2ncccc2c1-c1ccc(OC(F)F)cc1F
COc1ccc(NC(=O)N2CCC(C(=O)c3ccc(F)cc3)CC2)cc1
CC(=O)CN(c1ccc(C(=O)NC(C)CNc2ccccc2)cc1)S(C)(=O)=O
COc1ccc(CN(C)CCCC(=O)c2ccc(SC)cc2)cc1
CCOC(=O)N1CCN(CC(O)CNC(=O)C2=C(C)C(C)NC2CC)CC1
CCCCCCCc1[nH]c(=S)nc2occc12
CCCC
CC(O)C1=CC([SH]2C(c3ccc(CSc4ccc5c(c4)C(=O)C=CC5=O)cc3)=CN=C2S)C2(C)C(C(=O)O)C(=O)N12
CCCc1nnc(SCc2ccc(C)cc2)n1N
CC(C)CC(NS(=O)(=O)c1ccc(-c2cccc(C3(S)CNCCN3C)c2Nc2cc(C(F)(F)F)cc(C(F)(F)F)n2)cc1)C(=O)O
Cc1nccn1Cc1ncc(-c2ccc(F)cc2)o1
Cc1c(-c2ccccc2)c(=O)cc(Br)n1Cc1ccccc1
CC1(C)CC(=O)C2=C(Oc3cc(-c4ccc(Cl)cc4)cnc3C2)C1c1ccco1
Fc1ccc(C2Cc3c(F)cc(F)c(N4CCCCC4)c3OC2F)cc1
CCOc1ccc(COc2ccc(-c3c[nH]c4cc(N)c(-c5cc6c(O)cccc6[nH]5)c(C#N)c34)cc2)cc1
CCOC(=O)c1nn(Cc2ccccc2)cc1-c1ccc(OC(=O)NC2CCCCC2)cc1
NC1Cc2nc(S)[nH]c(=O)c2[SH]1CC(=O)Nc1ccccn1
NC1(c2cnnn2-c2ccccc2)CC(=O)O1
CCOc1cc(NC(=O)C2(NC(=O)c3c(-c4nccc(Cl)n4)cc4[nH]cc(N)c4c3C3CCCC3)CCC2)ccc1C=CC(=O)O
COc1cc(C)c(-c2ccccc2)c2c1CC1=C(CC(C)CC1=O)O2
O=C(Cn1cnc2c(-c3cccs3)cccc21)NCc1c(NS(=O)(=O)c2ccc(F)cc2)ccnc1Cl
COc1ccc(-c2c(OC3CC(COC4OCC(O)(CO)C4O)C(O)C(O)(O)O3)oc3c(O)cccc3c2=O)cc1
CN(C)CC1(c2ccccc2)COC(=O)c2ccccc21
COc1ccc(C2=NN(C(=O)c3cccs3)C(CCC(=O)O)C2)cc1
NC(c1ccccn1)n1nc(-c2ncccn2)c2cncnc21
CC(c1cc(-c2ccc(Br)cc2)co1)N1CCCCC1n1c(=O)[nH]c2ccccc21
CN1CCN(C)CC1
CN(Cc1nc(C2Oc3ccccc3O2)no1)CC1CCC1
COc1cc(C(C)c2nc3sc(=Cc4ccccc4)c(=O)n3n2)cc2ccccc12
COc1ccc(Cc2nc(C(=O)O)nn2-c2ccc(Cl)cc2)cc1
CC(=O)NC(C)(C)C12CC3CC(CC(C3)C1)C2
CC(C)CC(NC(=O)C(C)CN)C(=O)NC(CCC(=O)O)C(=O)O
NC(=O)N1CC(N)CCC1N
N#CC(Cc1c(F)cccc1CCc1cccc2[nH]ncc12)NC(=O)C1CC2CC1CN2
CS(=O)(=O)c1ccc(-c2ccc(C(C#N)NC(=O)C3CC4CC3CN4)cc2)cc1
Cc1ccc(N(O)C(N)=O)cc1
COc1ccc(C23CC4CC(C2)C(C(N)=O)C(C4)C3)cc1
CN1CC2CNCC(C(=O)O)(C2)C1(N)c1ccccc1
Cc1cc(OCCN2CCCCC2Cc2ccc(N3CCOCC3)cc2)cc2cc(Cl)cnc12
CCCOC(=O)c1c(Cl)c2cc(S)c(CC(C)C)cc2n1[SH](=O)=O
O=c1ccoc2c1C(O)CCCCC2C(c1cccc2ccccc12)c1c(O)ccc2ccccc12
Cc1cc(-c2ccccc2)c(Cl)c2c1C(N)(CN1CCCCC1)NC=N2
CC1(N)CCCC2(c3cccs3)CN(S(=O)(=O)c3ccccc3)N=C12
CCCOc1ccc(N2CCCC2Oc2ccc(C(C)NC(C)=O)cc2)cn1
CC=C1C(=O)Nc2c1ccc(-c1ccc(-c3[nH]c(CCC(=O)O)c(C)c3CCC(O)C(C)C)cc1)c2OC
O=CC=Cc1cc(C=Cc2cc(O)cc(O)c2O)c(O)c(O)c1O
CCN(CCCOc1ccc(-c2c(OC)ccc3c(=O)c(OC)c(OC)oc23)cc1)Cc1ccc(OCCN(C)C)cc1
CC(=O)OC1(O)CC(C)C2CCC34C(O)C(CCC3C2C1)C(=C(C)O)C4(C)OC(C)=O
CC(C)c1cc(C(N)=C2SC(N)=NC2=O)ccc1Br
C=NNC1=NCC(C)(c2ccc(OC)cc2)CCC1
CC=C(C)C(=O)OC1C=CC2(O)OC2CCCC(=O)C=CC2(C)OC(=O)C(=CC)C2C1
CC1CN(CCCN2CCCCC2CCc2ccccc2)CC(C)O1
COC1(COP(=O)(O)OP(=O)(O)O)CC(O)(F)C(n2ccc(N)nc2=O)O1
Cc1c(N[SH](=O)=O)noc1S
Cc1ccc(NC(S)=NC(=O)c2ccc([N+](=O)[O-])cc2)c(C)c1
O=C(Nc1ccc(O)cc1)c1ccc(S(=O)(=O)N2CCCCC2)cc1
C=CC1(C)CC2(O)C(=NO)C(C)CC2C2CC(C)C3CCC(C)CC3C21
COc1ccc(CNc2nccs2)c(OC)c1OC
FC(F)(F)Oc1ccccc1
C=C1C(=O)c2c(ccc(OC)c2-c2ccc([N+](=O)[O-])cc2)C1OC
O=c1[nH]c2c(O)ccc(C(O)CNCCc3ccc(CNCCc4ccc(F)cc4)cc3)c2s1
COc1ccc(NC(=O)CSc2nnc(C(C)Oc3ccccc3)o2)cc1
NC1COC2CC(C(=O)Nc3ccccn3)NCC2C1
CC1CCN([SH](=O)=O)C(S)C1
O=c1[nH]c(=O)n(COCCO)cc1Sc1ccc(Br)cc1
COc1cc(CCNC(=O)CCn2c(C)cccc2=O)c2[nH]ccc2c1OC
CCOC(=O)N1CCC(N(Cc2ccccc2)C(=O)c2noc3c2CSc2cccc(C)c2-3)CC1
CCN(CC)C(=S)SS(=O)(=O)c1ccc([N+](=O)[O-])cc1
CCCCn1cc(-c2ccc(OCC(=O)Nc3ccc(Cl)cc3)cc2)c2c1c(=O)[nH]c(=O)n2CCCC
C1=CCC(c2ccc(C3CN=CN3)cc2Nc2cnc3ccccc3n2)CC1
CCCc1cccc2c1OCC(=O)N2O
COC(=O)C=Cc1ccc(N(Cc2cccc(C(F)(F)F)c2C(F)(F)F)C(=O)NC(C)(C)C)cc1
Cn1c(=O)n(CC(=O)Nc2c(Cl)cccc2S(=O)(=O)N2CCOCC2)c(=O)c2[nH]c(N)nc21
N#Cc1cc2cnc(F)nc2n1COCc1ccccc1
CCCCCCCCCCCCCCn1cc[n+](CC(O)C(O)COc2no[n+]([O-])c2S(=O)(=O)c2ccccc2)c1
CC(O)C(NC(=O)C1(C)CCNC(=O)C1)C(=O)NC1CCCC(=O)N1CCc1ccccc1
CNC(=O)C(Cc1cccc(O)c1)NC(=O)C(CCCNC(=N)N)NC(=O)C(CCCNC(=N)N)NC(C)=O
OC(c1ccccc1)(c1ccccc1)C12CCCCN1CCCC2
COc1ccc(-c2ccc3[nH]nc(NC=O)c3c2-c2ccc(OC)cc2)cc1
CN(C(N)=S)S(=O)(=O)c1c(NCc2ccn(C)n2)cccc1Nc1ccnc2c(Cl)cccc12
O=C(NN=CC1CN(c2ncnc3occc23)CCC1(c1ccccc1)c1ccccc1)c1ccc(Cl)cc1
Cc1ccc(-c2csc3c(=O)nc[nH]c23)cc1
CCn1c2ccccc2c2cccc(NC(=O)C=C(C#N)c3ccccn3)c21
CSc1ccc(C2(N)CN(Cc3ccccc3)CCC23CC(C(=O)O)C(=O)N3)cc1
Cc1ncc(C#Cc2ccccc2)n1CC(C)(C)O
CC1=C2NCC3C4CCCC4CCC3(N)C2CC(C)C1=O
N#Cc1c(SCC(=O)Nc2ccccc2)ncc(-c2ccccc2)c1C(F)(F)F
CCOC(=O)CN(c1ccc(C(F)(F)F)cc1)S(=O)(=O)c1ccc(S(=O)(=O)c2ccccc2)cc1
CC1(N)CCN(c2ccc3ccc(C(N)=O)cc3c2)c2cc(-c3ccccc3)ccc21
CN(C)Cn1nc(-c2ccccn2)oc1=O
N=C(N)c1ccc(OCCCCOc2ccc(C(=N)N)cc2)cc1
N=C(N)Nc1cc(C(=O)O)ccc1NC1CCc2nc3ccccc3cc2C1
Cc1ccc(Cl)cc1NC(=O)Cn1ccn(C2COc3ccccc3O2)c(=O)c1=O
Cc1cc(Br)cc(F)c1CNCCCN1CCCC1=O
O=C(N1CCOC(CCCn2nncc2-c2ccccc2)C1)n1oc(=O)c(-c2ccccc2)c1-c1ccc(F)cc1
COc1ccc(CCC(C(=O)O)N2CCCCC2Cc2cccc(OC)c2OC)cc1
CC1=C(c2ccc(Cl)cc2)COC(CCN2CCN(c3ccc(Oc4ccc(Cl)cc4)c(C(=O)NS(=O)(=O)c4cc([N+](=O)[O-])ccc4NC4CCCCN4C)c3)CC2)C1
CCOC(=O)C1=CC(C)C(C(=O)OC(C)c2ccc(NC(=O)Nc3cccc(Cl)c3Cl)cc2)=C(C)N1
CCCCCc1ccc(OC2(O)OCCC(O)C2O)cc1
CC(C)C(NC(=O)OCc1ccc2c(c1)Cc1ccccc1-2)C(=O)NC(CC(=O)O)C(=O)COc1c(F)c(F)cc(F)c1F
O=S(=O)(NC1CCCCC1)c1ccc(N=Cc2ccc3[nH]ccc3c2)cc1
CC1=Nc2nc(NC(=O)c3ccccc3)nn2CC1c1ccc(Cl)cc1
O=c1[nH]c2cc3ccccc3nc2[nH]1
COc1cc(O)c(-c2cc(=O)c3c(OC(=O)CCc4ccccc4)cccc3o2)cc1OC
NS(=O)(=O)c1ccc(NC(=O)COC(=O)C=Cc2ccco2)cc1
C=C1Oc2cc(OCCC3CN(C=O)CCO3)c(-c3ccc(O)cc3)cc2C1=O
COc1cc(OC)c(OC)c(C2(C(=O)NCCCN(C)C)c3cc4c(cc3CC3COC(=O)C32)OCO4)c1
Cc1[nH]c(=O)cc2c1c(=O)n(Cc1ccccc1)n2Cc1ccc(F)cc1
CNC(=S)NCC1CN(C=O)CCN1c1ccc(Cl)cc1
S=c1[nH]c(-c2ccc(Cl)cc2)nn1Cc1ccc(Cl)cc1
Cc1ccc(-c2c(N)ncc3c2N(CCN2CCOCC2)C(=O)C(O)N(c2ccccc2)C3=O)cc1
Cc1nn(C)c(Cl)c1-c1cccc2c1CC(Cc1nc(=O)ccn1C1CNCCO1)N2C=O
Cc1c(NC(=O)c2ccc(C(C)(C)C)cc2)cccc1NC(=O)c1cc(=O)oc2ccccc12
CCCCC(NC(=O)OC(C(C)C)C(C)C)C(=O)C(=O)NOC
c1ccc(-c2nccc(-c3cccs3)n2)cc1
COC(=O)C(CCl)n1c(OC)nc2cncnc21
Cc1ccnc2c1cc1n2CCC(C(=O)Nc2ccc(C(F)(F)F)cc2)NC1=O
CN(Cc1ccccc1)C(=O)c1cc(-c2nc(C3CCCC3)no2)c2ccoc2c1
COc1ccc(OC)c(-c2nc3ccccc3c(C(=O)N3CCc4ccccc4C3)c2C(F)(F)F)c1
COc1ccc(-c2ccc(-c3nc(=O)c4nn[nH]c4[nH]3)cc2)cc1
CCOC(=O)C[N+](C)(C)c1ccc(N)cc1
CC(C)c1nc(-c2cc(N3CCCCC3Oc3ccc(C(F)(F)F)cc3)cnn2)no1
Cc1ccc(S(=O)(=O)N(CC(C)C)C(CO)CCCCNC(=O)Oc2ccc(C(C)n3cnc4c(N)ncnc43)cc2)cc1
CN(C)CCNC(=O)c1c(NCCN(C)C)ccc2c(=O)c3ccccc3[nH]c12
CCCCN(CC)CCCNC(=S)Nc1cc(C)ccc1Cl
CC(C)(C)OC(=O)NCC(CCc1ccccc1)Nc1ccc(C(N)=O)cc1
O=c1cc(O)c2cccc(Cc3ccccc3)c2o1
Cc1c(Cl)cc(CNC23CC4CC(CC(C4)C2)C3)c2[nH]c(=O)c(O)nc12
CCOc1ccc(N2C(=O)CCC2C(=O)NCCc2ccc(S(N)(=O)=O)cc2)cc1
CC(NC(=O)Nc1cccc2ccccc12)C1Oc2ccccc2O1
COc1ccc(-n2c(CCO)nnc2SCc2ccc(C(=O)O)cc2)cc1
Cn1cnc2nc(NC(N)=O)sc(=O)c21
CC1=C(C(=O)NCCCN2CCCCC2(C)c2ccc(C#N)cc2)C(N)(c2cc(F)ccc2F)CC(=O)N1
Cc1ccc(C)c(OP(=O)(O)Oc2ccc(C(C)(C)C)cc2)c1C
Cc1cc(=O)n(C)c2nc(Nc3ccc(Cl)cc3)nc(-c3ccc[nH]3)c12
Cc1ccc(S(=O)(=O)N2CCOCC2)cc1NC(=O)C1CC1
Cc1cc(-c2ccc(N3CCOCC3)c3ccnnc23)cc(S(=O)(=O)N2CCN(C)CC2)c1
O=C(c1ccc(Cl)cc1)c1cccn2c(C(=O)O)ccc12
CC(NC(=O)c1ccc(NS(=O)(=O)c2ccc(F)cc2)cc1)c1ccccc1
O=c1cc2[nH]c3ccccc3nc-2c2ccccc12
CC(C)CC(NC(=O)OC(C)(C)C)C(=O)NC(C(=O)NC1CC(C(=O)NC(Cc2ccccc2)C2(N)CC3CNCCC3CC2C2CN(C(N)=O)CCN2)CC2SCCN2C1=O)C(C)C
COC(=O)C(Cc1ccccc1)NC(=O)C(C)NC(=O)C(CC(C)C)NC(=O)C(CC(=O)O)NC(C)=O
CC1OCCN(C(=O)COc2c(Cl)ccc3c2OCC(=O)N3)C1C
O=CNc1nc(CCCC2CNc3ncccc3C2)c(CSCC(=O)O)s1
C=CC(C)Cn1c(=O)[nH]c(=O)c2c1nc(SCCN1CCN(c3ccc(Cl)cc3)CC1)n2C
O=S(=O)(NCCc1ccccc1)c1ccc(F)cc1
CCSC1OC(O)CC1(Cn1nncc1CC)n1c(N)nc2cnc(F)nc21
Cc1cccc2ccc(Cn3nncc3C(=O)c3cccc4ccccc34)cc12
CC(=O)Nc1n[nH]c2c1CN(C(=O)N1CC3CC(C)CN3CC1c1ncccn1)C2C
CC(C)(c1ccnc2ccc(-c3ccc(-c4ccc(-c5ccccc5)cc4)cc3)cc12)S(C)(=O)=O
Clc1ccc(-c2nnc(SCc3ccccc3)o2)cc1
CC(Cc1ccc(O)cc1)NCC(O)c1cc(Cl)ccc1Cl
CC(C)C(NC(=O)C(CC(=O)O)NC(=O)C(CC(=O)O)NC(=O)C(CC(=O)O)n1ccc(C(N)=O)nc1=O)C(=O)NC(C(C)C)C1CC(C(=O)NC(Cc2ccccc2)C(=O)O)N(C=O)C1
Cn1cnn2c(cc3oc(C(C)(C)O)cc32)c1=O
N#CC(=C1C(=O)Nc2c(N)cccc21)S(=O)(=O)c1ccccc1
Nc1ccn2nc(-c3ccccc3)nc2n1
O=C(Oc1cccc(Br)c1C(=O)Nc1ccc(F)cc1)c1ccccn1
Cc1ncc2nc3cccc(C(=O)O)c3n2c1C#N
CN1CCCCC1c1[nH]c(-c2ccccn2)cc1-c1ccc(F)cc1
CNc1nc(-c2cccc(Cl)c2Cl)nn1C(N)=S
COc1ccc(Nc2nc(NN=Cc3ccc(O)cc3)nc(Nc3ccccc3)n2)cc1
O=C(C=Cc1ccc(CNCCc2ccc3[nH]ccc3c2-c2ccccc2)cc1)NO
O=C(c1nsnc1N1CCCC1)N1CCCCC1
CCCN(CCCc1ccccc1)C1Cc2c(ccc3[nH]ccc23)C1C=O
Cc1ccc(-c2c(NC(N)=O)ncc3cnn(CCOc4ccccc4)c23)cn1
CCCCOc1ccc2ccc(=O)oc2c1-c1ccccn1
COc1ccc(C(=O)NN=Cc2nnn(-c3nonc3N)c2CN2CCOCC2)cc1
Clc1ccc(COc2ccc(OCCN3CCCC3)cc2)cc1
COc1ccc(N2C(=O)C3c4c5cccc4C(OC)(c4c-5ccc(OC)c4OC)C3C2=O)cc1
CC1CCCC2CCC34CCC(CO)(C3)C(C)(CO)CC4C12
COC(=O)c1ccc(-c2ccc(OC(=O)NCC(C)C)cc2)cc1
CCC(C)C(NC(=O)C1CCCCN1C)C(=O)NCc1c(N)cc2c(c1C)OCC(=O)N2
COc1ccc(-c2ncc(C(O)c3ccc(Cl)cc3Cl)s2)cc1
O=C1Nc2ccccc2C1=C1C(=O)Nc2cccc(F)c21
Cc1cc(Cl)ccc1Cl
O=C(NC1CCc2ccccc2C1)c1ccc(O)cc1
CN(CCCCC1(c2ccccc2)OCc2ccccc21)Cc1cccs1
COc1ccc(C(C)CNC(=O)CCCn2c(=O)[nH]c(=O)c3cccc(N)c32)cc1
CCCC(Oc1ccc(C)cn1)P(=O)(O)O
CC1C=C2C(C(C)CCC(=O)NS(=O)(=O)c3ccc(F)cc3)CC(OC(=O)C(C)(C)C)CC2C2CCC3CCC(C)C3C12
N=C(N)c1ccc(-c2ccc(-n3ccc4cc(C(=N)N)ccc43)cc2)cc1
CC1(CO)CCC(N)(c2cccnc2-c2nccs2)CN1
O=C(Nc1ccc(F)cc1)C1CCCCN1C1CCN(c2nnc(-n3cccc3)s2)C1
CN(C)CC1CCCCN1Cc1ccnc(-c2ccccc2)c1-c1ccccc1F
N=C(N)Nc1ncc(-c2ccccc2)o1
CN(C)c1ccc(C(CC(=O)c2ccc(Cl)cc2)N2CCNCC2)cc1
C=C1SC(=N)N(c2ncc(-c3ccc(Cl)cc3)s2)C1=O
NC(=O)C(Cc1ccccc1)NC(=O)C(CCC(=O)O)NC(=O)CS
Cc1ccc(C2(C)CCN(C)C(=O)C(C(=O)NC(Cc3ccccc3)C(O)CN3CCOCC3)N2C=O)cc1
N#Cc1n[nH]c(N)c1N
COC(=O)c1c(O)c(OC)c(OC)c2c1oc1c(O)c(OC)cc(-c3ccccc3)c12
COC(=O)CC(=O)O
COC(=O)C1C(=O)NC2=CCCC(N)(Cc3cccc(OC)c3OC)CC2C1CC(=O)NCc1ccc(C(F)(F)F)cc1
CN(CC(=O)Nc1ccc(Cl)cc1)C1(C)c2ccccc2Oc2[nH]cnc(=O)c21
COc1ccc(CCC(=O)c2cc3c(c4occc(=O)c24)CC(C)C(COC(=O)CC2(C)C4CC(C)C2C(=O)O4)O3)cc1
CCCCOc1cc(C=C(C#N)c2cccc3[nH]cnc23)ccc1OC
CCc1cnc2[nH]c3c(c(C(=O)OCCO)cn3-c3cc[nH]n3)c2c1
Cc1nc(CN2CCCCC2(CO)Cc2ccc(-c3ccc(C(F)(F)F)cc3C(F)(F)F)cc2)no1
Nc1ccc2[nH]ccc2c1C1CN=CN1
Oc1ccc(O)c(C=NNc2cc(Cl)c3ccc(C(F)(F)F)nc3c2)c1
CN(Cc1ccc(-c2ccc(Cc3ccccc3)cc2)cc1)Cc1ncc[nH]1
C=CC(C)CCC(C)=CCCC(C)C1(O)CC2C3C(C)c4c(cc(C5C=CC(=O)O5)oc4=O)OC3(O)CCC2(OCC2(OC)OC(O)CC(O)C2O)CO1
Clc1cnc2c(NCCCCCCCN3CCCCC3)cccc2c1
Cn1ccc(NC(=O)c2nocc2-c2ccc(O)cc2)n1
Cc1ccc(OCC(=O)Nc2ccc(C(=O)NC(C)(C)Cc3ccccc3)cc2)cc1
CCOc1cc(CCNC(=O)CSc2nc(=O)n(CCN3CCOCC3)c3c2CCC3)cc(OCC)c1
O=c1ccc2c([nH]1)CCC(c1nnn[nH]1)CC2
O=c1cc(O)oc2c(O)c(-c3ccccc3)cc(OC3(O)OCC(CO)CC3(O)O)c12
Cc1ccc2c(c1)c(=O)[nH]c1ncc3nnc(N)n3c12
CCCCCCCCS(=O)(=O)c1cc(Cl)cc(Cl)c1C(=O)CCN1CCN(C=O)CC1CC
COc1ccc(-c2c(C)c3cnc(NC4CCCC4)nc3[nH]c2=O)cn1
CN1CCN(c2ccc(CN(C)C(=O)c3nn4c(-c5ccccc5)c(NC(=O)c5ccccc5)cc4s3)cn2)CC1
CCc1nc2nc(N)nc(C)c2n1C1CCCCN1
O=C(O)C=Cn1nnc2ccccc21
COc1ccc(C(=O)OC23OCCCC2C2CCC45C(CCC6C(C(C)(C)C(C)(C)O)CCC(O)C64C5C)C2C3O)cc1
COC(=O)C1c2c(SC)c3c(n2CC1N1CC1)C(=O)C=CC3=O
COC(=O)C(Cc1ccc2[nH]ccc2c1)NC(=O)C(=Cc1ccc([N+](=O)[O-])cc1)NC(=O)c1ccc(O)cc1O
COC1COC2(CCN(c3ccccc3)CC2)c2cnn(CCc3ccccc3)c21
Cc1ccc(C)c(NC(=O)COC(=O)CNC(=O)c2cccc([N+](=O)[O-])c2Cl)c1
CC(C)NC(=O)OCC1OC(=O)Cc2cc3n(c(=O)c21)Cc1cc2c(cc1-3)OC(C)(N)O2
NC1(C(=O)Nc2ccc(F)cc2F)CNCC2CCCN21
CCOC(=O)CC1(C)CCCCN1S(=O)(=O)c1ccc(N2CCCCC2N(C(=O)c2ccccn2)c2ccc(C(F)(F)F)cc2)cn1
CCOC(=O)C(C)(CC)NC(=O)C(CC(C)C)NC(=O)Nc1ccc(Cl)cc1
CCn1c(=O)[nH]c(=O)c2c(N)cccc21
CC1(C(=O)NCc2ccccc2)CCN(C=O)CC1
COc1cc(C(=O)c2ccc(C#N)cc2)c2ccn(Cc3cnc4c(Cl)cccc4c3)c2c1
NNC(=N[N+](=O)[O-])NN=Cc1ccccn1
O=c1c2ccccc2oc2cc(OCCCBr)c(O)cc12
CCC(=O)C1C(=O)NC(=O)N(Cc2ccccc2)C1=O
O=C(NC1CCCCC1)c1ccc(S(=O)(=O)N2CCCCC2)cc1
NC1(c2ccccn2)NC2CN(C(=O)c3cc(F)cc(C(F)(F)F)c3)CCC21
Nc1c(C=C2C(=O)NC(=S)NC2=O)ccc2c[nH]nc12
NCCCC(CC1CN(C=O)CC(Cc2ccc(Cl)cc2)(c2cnc3ccccc3c2)N1)c1ccc(Cl)cc1
O=C(Nc1cc(Oc2ccc(C(F)(F)F)cn2)ccc1C(F)(F)F)c1ccc(O)cc1Cl
COC(=O)CNC(=O)C1CCC2(CC1)OOC1(O2)C2CC3CC(C2)CC1C3
CC(NC(=O)C(C)(F)F)C(Cc1ccc(Cl)cc1)c1ccc(Oc2ccc(C(N)=O)cn2)cc1
Cc1ccc(CCN2CCN(CC3CCCCC3)C(=O)C2=O)cc1
COC1=CCC2OC(=O)OC2CCC(C)C2CC(C)(CC(C)C(=O)C1)OC2=O
CN(O)C(=O)CCCCCNC(=O)CCNC(=O)c1ccccc1
O=CN1CCN(c2ccccc2)C(CN2C(=O)CSCCc3ccccc32)C1
Nc1ccc(F)nc1
CCc1cnnn1C1CC(COC(C)=O)N(c2ccccc2)O1
COc1cccc2cc(-c3cnnn3CC(=O)NC3c4ccccc4-c4ccccc43)ccc12
COC1Nc2cnc(Nc3cccc(Br)c3F)nc2Oc2ccccc21
Cc1ccc(C(=O)C2CCCC(N3CCCCC3(N)c3ccc(F)cc3)N2)c(OCCCI)c1
CCOC(=O)c1nn(-c2ccccc2)c(C)c1-c1cccc2c1NC(=O)CO2
C=C1C(=O)CC(C(C)Nc2sc3nccn3c2-c2ccccc2)CC1=O
O=C(NCc1cccs1)C1CCC(=O)N1c1ccc(Cl)cc1
CCOC(=O)c1scc(-c2ccc(C)cc2)c1NC(=O)CCN1C(=O)C2CC=CCC2C1=O
COCCOC(=O)C(C#N)C(=NCc1ccc(OC(C)C(F)(F)F)cn1)SC
CN(CC1CCCCC1)C(=O)C1CCN([SH](=O)=O)C1S
c1cc2[nH]cnc2c(N2CCOCC2)n1
N#Cc1cc(Oc2ccc(F)cc2-c2ccc(F)cn2)c(Cl)cc1[SH]1N=CN=C1N[SH](=O)=O
CC(c1ccccc1)C(NC(=N)N)C(=O)O
O=[N+]([O-])c1ccc(Nc2ncnc3cccc(Cl)c23)cc1
CC1(CNS(=O)(=O)c2ccccc2)CCN(C(=O)C2CCCCO2)CC1
Cc1ccc(C23C(=O)NC(=O)C2C2(CCCNC2=O)N(Cc2ccccc2)C3(C)N)cc1
Cc1ccc(-c2ccc3c4c(c(=O)[nH]c3c2)C2C(C)C(C3CC3)C2C(C)O4)cc1
COc1cc([N+](=O)[O-])c2c(c1)n(C)c(=O)n2Cc1ccc(Cl)cc1
COc1ccc(NC(=S)N2CCC(C(=O)c3ccc(OC)cc3)CC2)cc1
COc1ccc(C=CC(=O)OCC(=O)Nc2ccc([N+](=O)[O-])cc2)cc1
O=C(O)CC1(c2ccccc2)NCCC1c1ccc(F)c(O)c1
COc1cc(O)c(O)c(CC(=O)O)c1
COc1ccc(-n2c(SCC(=O)Nc3ccc(F)cc3)nc3c4ccccc4nc-3c2O)cc1
NC1(CN2CCN(Cc3cccc4c3C(Cl)CN4)C(c3cc(Cl)cc(Cl)c3)C2)CCCNC1
CNC(=N)NN=Cc1ccc(-c2c(CN3CCOCC3)ccc3c(C=NNC(=N)N)ccnc23)cc1
CCC1CCC=C(CCC(C)=CCCC2(C)CCOc3c(C)ccc(O)c32)C1C
COC1c2cccc3c2C24C(O3)C(=O)CCC2C1(O)NCC4(N)C1CCC1
Nc1cc(Cl)c2c(c1)C(N)N(c1nc3[nH]c(=O)[nH]c(=O)c3[nH]1)C(N)(c1cccc(F)c1Cl)C2
NC1(C2CCCCC2)C(=Cc2ccccc2)CN(S(=O)(=O)c2ccc([N+](=O)[O-])cc2)CCCNCCCN1S(=O)(=O)c1ccc([N+](=O)[O-])cc1
C=CC(C)C(=O)OCc1cc(O)c2oc(=O)ccc2c1
COc1ccc(C(O)(CCc2ccc(N(C)C)cc2)CNCC(=O)O)cc1
C=NN=C1NC(C)C(c2ccc3c(c2OC(C)=O)OP(=O)(O)OC3)N1
NC(=O)NC(N)(CCc1ccccc1)CCc1cccnc1
NC1=NC(=O)C(=Cc2cccc3ccccc23)S1
C=CC1CC1(NC(=O)C1CC2(C1)C(C)C21CN(C(C)=O)CC1C(NC(=O)C(NC(=O)C1NCCCC1(N)C(F)(F)F)C1CCCCC1)C(C)(C)C)C1CCN(S(=O)(=O)NC=O)C1
COc1ccc(-c2cccc3ccccc23)c2ccc(OCCCCN3CCCCC3)nc12
CC(=O)NC(C)Cc1ccc(C#Cc2cnc(O)nc2O)cc1
Cc1cccc2[nH]c3nc(N)nn3c(=O)c12
FC(F)(F)c1ccc(OC(CCn2ccnc2)Cc2ccccc2)cc1
Cc1ccc(N(C)C2=NN=C3c4cccc(-c5ccc(O)cc5)c4N(C=O)C3(C=NNC(=O)OC(C)(C)C)S2)cc1
CNS(=O)(=O)c1cc(NC(=O)COC(=O)C2(C)CSC3CCC(=O)N32)ccc1C
NC(=O)c1nn2c(-c3ccc4[nH]ccc4c3)c(-c3ccc(C(F)(F)F)cc3)nc2s1
CN(C(=O)c1ccc(Cl)cc1)c1ccc(C(O)(C(F)(F)F)C(F)(F)F)cc1
Nc1cc2ccccc2c2ccccc12
NC1(c2ccc(Cl)cc2)C=CC(C=Cc2ccccc2)NC(=O)C1
N#Cc1ccc(C2CCCC3(C2)N=Cc2ccccc2N3)cc1
Cc1cccc(N=Cc2ccc(O)c(O)c2O)c1N
Cc1ccc(CN(C)C(=O)c2ccc3c(=O)[nH]ccc3c2)cc1
NC1C2CCC1c1ccccc12
[truncated: 554,239 more chars]
