# Supplementary material for: t-SMILES: a fragment-based molecular representation framework for de novo ligand design
Source: Nat Commun. 2024 Jun 11;15:4993. doi: 10.1038/s41467-024-49388-6 (PMC11167009; doi:10.1038/s41467-024-49388-6)
Supplement: Supplementary file 4 — Source Data [file 41467_2024_49388_MOESM4_ESM.zip › Soure data/Source data and code for all other graphs/Metrics/Models/Chembl/ChEMBL_MMPA[dbl][rnd50][bs128][SH]/gen.smi.re_smils.smi.rnd10000.csv]

Nc1cc(C2NCCN(C=O)C2(N)c2ccccc2)ccc1[N+](=O)[O-]
Cc1c(-c2ccc(CCC(=O)O)cc2)cc2c(c1CC(C)C)Cc1scnc1-2
CCCOC(=O)C1(C)C=C(c2ccc(N(C)C)cc2)N(C)C(=O)N1
CCC(CCC(C)C1CCC(C)C2C1C(=O)C(C)(C)C1C3CCCC3C(O)CC21C)C(C)C
CCc1nc(C2CCC(N)(C(=O)Nc3ccccn3)N2)no1
Cn1cccc1-c1sc(N)nc1N
CCCC(C)(CC)NCC(O)CON=C1c2ccccc2-c2ccccc21
CSc1ccc(S(=O)(=O)Nc2ccc(-c3cnc(N4CCN(C=O)CC4)nc3)cc2)cc1
Cc1cccc(C)c1OC(C)CC1CN(C=O)CCN1c1c(Cl)cccc1C(N)Cc1ccc(F)cc1
COc1ccc(NS(=O)(=O)c2ccc(C)c(C(=O)N(C)Cc3ccccc3)c2C)cc1
CCc1nccn1CC1CC2(CCN1C=O)CN([SH](=O)=O)c1ccc(S)cc12
COc1cc(OC2CCCCN2C(C)C)cc(C(=O)NCc2ccc(Cl)cc2)c1
COc1c[nH]c2cccc(C(=O)c3cc(C)ccc3C)c12
CC1CC2CC(C)(C)CCC2C2=CC(=O)C3C4=CCC(C)(C)C(C(=O)O)(C(C)O)C4C(O)CC3C21
CCCOC
N#Cc1c(SCC(=O)Nc2ccccc2)ncc(-c2ccccc2)c1C(F)(F)F
COCC1(C)CN(C=O)C2(c3ccccc3)c3ccccc3N(C)C(CO)C12
COc1c(NC(=O)COC(=O)c2ccc(S(=O)(=O)N3CCOCC3)cc2)cccc1OC(C)=O
CC1(C(c2ccccc2)c2cccc3[nH]c(N)cc23)CCCN(C=O)C1N(C(=O)C=CC(=O)O)C1CC1
Cc1cc(-c2ccccc2)cc(=O)n1N=Cc1nc(-c2ccccc2)c[nH]1
Cc1c(F)cccc1N1C(=O)C(Cl)=C(Nc2cc(O)cc(C(=O)O)c2)C1=O
Cc1ccc(-c2cc(C)c3c(c2Cl)[n+]([O-])c(NC=O)n[n+]3[O-])cc1
Cc1cc(CN2CCN(C=O)CC2CN2C(=O)NC(=O)C23CCCC3)n2c(=O)ccnc2c1
CC(C)CN1C(=O)CCC1C(=O)NCc1ccc(Cl)cc1
COC(=O)c1ccc(NC(=O)c2ccc3c4c2OC2C(=O)C(O)C(N)(C5CC5)C5C(C3)NCC(O)C425)cc1
COC(=O)C1(O)CCC(n2c(C)cc(=O)nc2N)O1
CCCCCCCCC=CCCCCCCCC(=O)OCC(O)COC1(CO)CCC(O)C(O)(O)O1
O=C(CC(NC(=O)Nc1ccccc1)C(=O)O)NC=C(Br)c1ccccc1
O=C(Nc1ccc2nn[nH]c2c1)Nc1cccc2c1Cc1sccc1-2
N#Cc1ccc(Nc2ccccn2)nc1C(=O)Nc1cc(F)ccc1C(F)(F)F
CNc1c(Nc2cccc3c2nc2n3CCC(N)C2)c(=O)c1=O
O=c1[nH]c(O)c(-c2ccccn2)[nH]1
CCC1(O)c2c(nc3cnccc3c2CC=Nc2ccc(C(F)(F)F)cc2)-c2cc3c(c(=O)n21)COC(=O)C3
Cn1c2ncnc-2c(N)[nH]c1=S
Nc1ccc(C(=O)CCCNc2nc3c(N)nc4c5nc(N)sc5nc(=S)n4c3s2)cc1
NS(=O)(=O)Oc1cccc2ccc(N(CCCl)CCCl)cc12
COc1ccc(C(=O)NN=Cc2cccc3c2no[n+]3[O-])cc1
C=C1CC(OC)(OC)c2c(cccc2-c2ccc(O)cc2)C1=O
CN(CCCCC1(c2ccccc2)OCc2ccccc21)Cc1cccs1
CCC(C)(C)CC(=O)Oc1oc2c(OC(C)=O)c(-c3ccc(OC(C)=O)cc3)ccc2c(=O)c1Oc1ccc(OC(C)=O)cc1C=O
CCN(Cc1ccc(C(C)(C)C)cc1)C(=O)Nc1cc(Cl)ccc1CN1CCCCC1CCCCS(C)(=O)=O
COc1cccc2c1-c1n[nH]cc1CC2(N)C1CC(c2ccc(Br)cn2)N(C=O)C1
COc1c(OC2CCCO2)cccc1C(=O)CCCOc1ccc2oc(=O)ccc2c1
O=CN1CCOC(CN2C(=O)SC(=Cc3ccc([N+](=O)[O-])cc3)C2=O)C1
COC(=O)c1cccc2ncccc12
CC(=O)N1CC(C(C)c2ccc(CN3CCCCC3)cc2)c2ccc(C)cc21
Cc1nc(N)nc2c1[n+](Cc1ccccc1)c(C)n2CCCSc1ccccc1
COC(=O)C1(C)CCC2c3cc4c(cc3CCC2C1)CCCC4(C)C
COc1ccc(-c2nc(-c3ccccc3)cnc2N)c(OC)c1OC
COc1ccc2c(C(=O)NCc3ccccn3)coc2c1
O=C(NC1CC(=O)N(c2ccc(-c3ccccc3)cc2)C1=O)OCc1ccccc1
CSCCC(NC(C)=O)C(=O)OC(CNCC(N)CS)Cc1ccccc1
CS(=O)(=O)c1ccc(-c2nc(-c3ccccc3)c(C(F)(F)F)[nH]2)cc1
CC(C)c1ccc(Oc2ncccc2C(=N)N(O)Cc2cccs2)cc1
COc1ccc(CN2C(=O)C3C(c4ccc(OC)cc4)NC4(CCC(N)(c5ccccc5)NC4=O)C3C2=O)cc1
ClC1=NCc2nnc(N3CCOCC3c3ccccc3)n2-c2ccccc21
NCCC(O)CC(=O)NC1CCC1
CC(=O)Oc1cc2nc3n(c2cc1Cl)CNc1ccccc1-3
CCCN(CCC1CCC(NC(=O)C=Cc2ccc(-c3ccccc3)cc2)CC1)C1CCCc2sc(N)nc21
CC1(CN)CNCC(C)(CCCc2ccc(Br)cc2)O1
COc1ccc(C=C2SC(=S)N(CCCC(=O)Nc3cccc(C(=O)O)c3O)C2=O)cc1
COC(=O)CNC(=O)C1CCC(Cn2c(=O)[nH]c(=O)c3scc(N)c32)CC1
CCCCCCCCCCCCCCCC(=O)NC(c1ccc(Cl)cc1)C(Cl)(Cl)Cl
CC(C)C1C2CC(O)C1CC2C
Cc1ccc(Cl)c(Nc2ncc3c(-c4ccccc4)c(S)n([SH](=O)=O)c3n2)c1
Cc1ccc(N(CC(=O)NC(C)C)C(=O)C(C)C)cc1
O=CN1CCCC(CCc2nc(-c3ccc(F)cc3)no2)CC1
CN1CCCCC1OC(=O)c1cccc2c1OCC2
Nc1ccn(Cc2ccc(Cl)cc2)c(=O)n1
Cc1ccc([P+](Cc2ccc(OCc3cccc4c3CCCNCC(=O)NCC(=O)NCC(=O)NCCCC4)cc2)(c2ccc(C)cc2)c2cccc(Cl)c2)cc1
NC1(c2ccccc2)CC=CC(NC(=O)OCc2ccc3c(c2)Cc2ccccc2-3)NC1=O
CCc1cc(-c2nnnn2C)ccc1NC(=O)NCC1CCN(CCCCCCCNCCc2ccc(O)cc2)CC1
O=[SH](=O)N1CCOCC1S
CS(=O)(=O)Nc1ccc(-c2cccc3[nH]nc(NCC(O)COc4ccccc4)c23)cc1
Cc1cc(N)c(C2CN(C=O)CCC23C(=O)Nc2ccccc23)[nH]1
CCOc1ccc(NC(=O)Cn2c(=O)cnc3ccccc32)cc1
CCOC(=O)c1sc(C2(C)CN(C=O)CC(C)O2)c(C)c1NC(=O)CN1CCc2ccccc21
C=C1C(=O)OC2C1C(C)CC=CC=C=CC(C)CC1(OC(=O)C(C)OC(C)=O)OC21
Cn1c2c(N)cc(O)cc2c2c3c(c4c([nH]c5cccc(O)c54)c21)C(=O)N(N)C3=O
CCOc1ccc(-c2nc3c(C)cnn3c(C)c2CCC(=O)NCc2ccc(OC)cc2OC)cc1
CN(C)c1ccc(NC(=O)c2c(O)ccc(Cc3ccccc3)c2O)cc1
CC1=C2CCc3c(Cl)ccc(O)c3N2CCC1=O
C=CCn1c(S)nc2sc(Cl)c(C3C(=C)C=C(N4CCOCC4)C3c3ccccc3)c2c1=O
Nc1cccc2c1S(=O)(=O)NC2=O
COC1C(c2cccs2)=C(c2cc(C)co2)C(=O)N1CCn1ccnc1
O=C(Nc1ccc(-c2ccccc2)cn1)N1CCC(n2c(-c3ccccc3)c(-c3ccccc3)[nH]c2=O)CC1
Cc1c(Br)ccc(-c2cc(C(=O)NC(C)c3ccccn3)co2)c1C
Cc1c(N)c(=O)[nH]c(=O)n1C1(C(O)(OC(=O)C(C)NP(=O)(O)NC2CC(O)(O)C(C(N)=O)C(O)O2)C(C(=O)OCCCCCC(F)(F)F)c2ccccc2)CC(O)CO1
Cc1ccc2c(c1)C(C#N)CC(C(O)OCC(=O)O)O2
NC(=S)N(C(=O)c1ccnc2ccccc12)c1ccc(-c2cccc3[nH]cnc23)cc1
C=C1C(=O)C2CC(=O)C(C)C2CC1(C)C
O=C(Nc1ccc(O)cc1)c1ccc(=O)c2c[nH]cc2c1
CC(C)C(C)C#CC(C)(O)C12C3CCC1(CC3)C(N)NS2(=O)=O
Cc1cn2c(C(F)(F)F)cc(C#Cc3cccc4ccccc34)c2cn1
CCOC(=O)C1=C(Cc2cccc(CSc3ncc(C)c(-c4ccc(Cl)cc4)n3)c2OC)NC=CC1C(=O)OC
COC1(C)CC2C3CCCC3CC(C)C2C2(O)CC3OC(=O)C(C)=C3C(C)(O)C12
CCCCN(CCCC)C(=O)CC(NC(=O)c1ccc(COc2ccc(N)c3nc(N)oc23)cc1)C(=O)O
CC(C)C(C1CN(C=O)CCN1c1ccccc1)[SH]1C(S)=Nc2cccc(Cl)c21
C=C1C2=NOCCN2C(c2cc(OC)cc(-n3ccnc3C)c2)CC1C(C)(C)O
COC(=O)c1c2c(c(-c3ccc(Cl)cc3)n1C)c(=O)[nH]c(=O)n2C
Nc1ccc2[nH]c(=O)n3nc(CN4CCCCC4Cc4ccccc4)nc3c2c1
O=CN1CCCC(c2cc(Nc3ncc(-c4ncco4)cn3)c3cc[nH]c3c2Cl)CC1
CC1(O)CN(C=O)C1Cc1nnc(C2(c3ccc(Cl)cc3)CCC2)o1
NC1(S)CNCCN1[SH](=O)=O
COc1ccc(C2C=NNC2)cc1
Cc1cc(OC(=O)c2cccs2)c([N+](=O)[O-])nc1O
CC1(C)CCOC(c2ccc(Cl)cc2)C(N)(c2c(Cl)cccc2Cl)N1
C=CC(C)C(=O)Oc1ccc(O)cc1C(C(=O)O)n1c(S)cc2ccccc21
O=C1Nc2ccccc2C1=NN=c1[nH]c2ccccc2s1
CSc1ccc(-c2nn(Cc3ccc(C)cc3)c(=NC(N)=O)s2)cc1
O=C(Nc1ccc(Cl)c(Cl)c1)NC(C(=O)O)c1ccccc1
COC(=O)c1ccc(CNCC(C)c2nn(-c3c(C)cc(C)cc3C)c3[nH]cnc(=O)c23)cc1
CNc1c(C(O)P(=O)(c2ccccc2)c2ccccc2)cccc1[N+](=O)[O-]
COc1c(Cl)cccc1CC1(C)OCCC(C)OO1
COC1(Oc2ccc(-c3cc4c(cc3N(C(C)=O)C(C)C(C)C)C(=O)C=C(O)C4=O)c(O)c2O)OCC(O)CC1(O)OCCCCCc1ccc(O)cc1
CNC(=O)C1OCC(O)(c2nc3cncnc3n2C(N)c2ccc(OC)cc2)C1O
CN(C)Cc1cccc2c1Cc1ccccc1SC2
Cc1ccc(-c2nn3c(C)c(C(=O)C=C(O)C(=O)Nc4ccc(C)c(C)c4)nc3s2)cc1
COc1ccc(C=CC(=O)NC=Cc2ccc(O)cc2)cc1
O=C(COC(=O)C1CCC(=O)N1)Nc1cccc(S(=O)(=O)N2CCOCC2)c1Cl
COc1ccc(CNC(=O)C2(C)CCN(c3nn4c(=O)ccnc4s3)CC2)cc1
NC=Cc1ccc(S(=O)(=O)c2ccc(NC(=O)c3cccc(C(=O)Nc4ccccc4)c3)cc2)cc1
CCc1cc(=O)n(C2(F)SCC(CO)C2[N-][N+]#N)c(=O)[nH]1
O=C1c2ccccc2C(=O)c2c(NC(CNCCO)NCCNCCO)cccc21
COc1ccc(C=CC(=O)c2ccc(O)cc2)cc1OC
COCCNC(=S)NCCc1ccc2cc[nH]c2c1
CCOC(=O)C1(CSc2nnc(Cn3c(=O)[nH]c(=O)c4c3nc(N)n4C)o2)CCN(C=O)CC1
COC1CN(C=O)c2cc(-n3c(Nc4ccc(C(=O)NCCN(C)C)cc4F)cc4cnc(N)nc43)c(C(C)C)cc21
C=CCn1c(=C)c(=O)[nH]c(=C(c2ccc(O)cc2)c2ccc(O)cc2)c1=O
COc1cc(Cl)cc(Cl)c1OCC(=O)O
Cc1[nH]c(-c2ccccc2)c(-c2ccccc2)c1-c1c(-c2ccccc2)nc(C=O)n1C
COc1ccc(C(=O)NN=C(C)c2ccc(Cl)cc2)cc1
Cc1nc(C)c2c(n1)N(C=O)C(=S)C(c1ccccc1)=NN2C
Cc1ccc(C)c(NC(=O)CC(C)S(=O)(=O)C2Cc3ccccc3N([SH](=O)=O)C2)c1C
COc1ccc(-c2cccc3ccccc23)c2ccc(OCCCCN3CCCCC3)nc12
CC1=NOC(=O)C1=Cc1ccc(Cl)cc1
CC(=O)OC1CCC(n2cc(F)c(=O)c3cc(F)c(N)c(C(=O)O)c32)N1
COCCNC(=S)N1CCC(C(=O)c2ccc(-c3ccccc3)cc2)CC1
O=C(Cc1ncc(-c2ccccn2)o1)NCc1ccc(Cl)cc1
Cc1ccc2ccc(=O)oc2c1COC(=O)CN(CCc1ccccc1)S(=O)(=O)c1ccc(Cl)cc1
COc1cccc2c(=O)c3ccccc3n(C(N)CN3CCNCC3)c12
Clc1ccc2ncc(Cl)cc2c1
Cc1cccc2c1CCC1C(C(C)C)CCC(C)(C(=O)N(C)C)C21
CC(C)N(C)C(=O)c1nc2nccnc2cc1C=Cc1ccc(F)cc1
CC(=O)OC12CCC3C(C(=O)C(C)(C)C4(C)C3CCC3CCCC34C)C1(C)CCC(C)C2
CN(CCC#N)C(=O)C(=O)c1c[nH]c2ccccc12
C=C1C(=O)OC(CO)(COC(=O)C(C)c2ccc3ccccc3c2OC)C1CC(C)C
Nc1cc2c(cc1N)C(=C1CCCN1)C(=O)N2
Cc1ccc(Sc2cccc([N+](=O)[O-])c2[N+](=O)[O-])cc1
CC(C)N(c1ccccc1)S(=O)(=O)c1ccc(-n2ccc(C(=O)N(C)C)n2)cc1Cl
COc1ccc(CCNC(=O)c2cc3ncccc3cc2-c2ccc(C)cc2)cc1
COc1ccc(NC(=O)C(C)OC(=O)CCNC2=NS(=O)(=O)c3ccccc32)cc1
CCc1ccc(NC(=O)c2cc(NS(C)(=O)=O)ccc2OC)cc1C
CCOC(=O)C1(C#N)CCC2=C(CCC(=N)O2)C1=O
CC(O)c1cccc2[nH]c(-n3nc(OCC(N)=O)cc3-c3ccccn3)nc12
COc1ccc(NCCCN(C)CCc2ccccc2)c2c1[nH]c1cncnc12
Cc1cc(C)n2nc(NN=Cc3ccc([N+](=O)[O-])cc3)c(C)c2n1
CC1CCCC2CCC34CCC(CO)(C3)C(C)(CO)CC4C12
COc1nc(OCCN2CCCC2)c2ccc(Nc3ccc(-c4cccs4)cc3)cc2n1
CC(C)CCn1c(=O)ccc2ccc(NC(=O)c3ccc4ccoc4c3)cc21
CN(C)c1c(O)c(O)c2c(c1O)CC1CC3C(O)C(=O)C(C(N)=O)=C(O)C3C=C1C2=O
COc1c(C)cccc1-n1c(SCC(=O)N(C)C2CCS(=O)(=O)C2)nc2sc3c(c2c1=O)CCCC3
O=C(O)Cc1ccc(COC2CCC(O)(O)C(O)(CO)O2)cc1
C=CC1CCN(C=O)CC1(C)Cn1c(C)nc2c(NCc3ccc(OC)cc3)nc(-c3[nH]c(=O)c(C)cc3N)nc21
CC(=Cc1ccc(O)c(-c2ccc(O)cc2)c1)c1ccc(O)cc1
Cc1ccc(NC(=S)N2CCN(c3ncccn3)CC2)cc1
Cc1c(NC(=O)c2ccc(C(C)(C)C)cc2)cccc1NC(=O)c1cc(=O)oc2ccccc12
COc1c(N)c(C)c(N)c2c1c(=O)cc(F)n2C
CCOc1nc(N)c(CC)nc1NP(=O)(OCC(C)C)Oc1ccc2cccnc2c1
CCN1C(=O)C(CC(=O)NC(O)C(C)C)N(Cc2ccccc2)C1=S
CC(C)C(=O)N1CC2CN(c3ncc(-c4cc(F)cc(-n5nccn5)c4)cn3)CC2C1
CC(=NNC(=O)Cc1csc2ccccc12)c1ccco1
CN=c1sc(CC(=O)Nc2ccc(Cl)c(C)c2)nn1-c1ccc(Cl)cc1
CCC1CCc2cc3c(C(F)(F)F)cc(=O)[nH]c3c(C(F)(F)F)c2N1
COC(=O)c1cnc2cc(CN(Cc3ccccc3)Cc3cc(OC)c4c(=O)[nH]c(OC)c(CN)c4n3)c(OC)cc2c1
Cc1cccc(C)c1-c1cccc2nc(NC=O)[nH]c12
O=C(O)c1ccc(NS(=O)(=O)Cc2ccc3ccccc3n2)cc1
CCC1=C(CC)C(=O)C(OC)=C(C)C1=O
CCc1nc(C#Cc2ccc(N)cn2)cc(-c2cc(C3CN(C=O)CCO3)ccc2F)n1
NS(=O)(=O)OCc1ccccc1
COc1ccc(OC2CCCC2)c(C(CCC(=O)c2ccc(C)cc2)C(=O)O)c1
O=C(NCc1nc2cncnc2[nH]1)C(Cc1ccccc1)CP(=O)(O)CCCc1ccccc1
NC(=O)c1ncc2ccc(NCc3ccc(NC(=O)c4cccc(=O)[nH]4)cc3)cc2n1
COc1ccc(CC(=O)NC(=Cc2ccc(Cl)cc2)C(=O)NCCN2CCOCC2)cc1
O=C(O)C(O)=CC(=O)c1cccc2cc[nH]c12
CC(NC(=O)C(C)(C#N)C(C)C)c1ccccc1
COC1(O)CC(OC2CC(C)C(O)C(OCCC(C)C3(C)CC4CC(=O)C(C)(O)CC4C4=C3C3C(C)CCC3CC4=O)O2)C(C)(O)CO1
NC1(c2ccc(Cl)cc2)CNC(O)(O)CN1C(=O)c1cccnc1
C=C1C(=O)OC2C(O)C(OC(C)=O)=C(OC(C)=O)C(C)(O)C(O)(OC(C)=O)C(=C(C)O)CCC3CCCC(C)C132
Cc1cc(S(=O)(=O)NC(C)C2Oc3ccccc3O2)c(Cl)cc1Br
CCOC(=O)c1nc(-c2ccccc2)c(CC)c(=O)n1CC1CN(C=O)CCO1
CCC1(N)c2[nH]nc(OC)c2CNC1N
COc1ccc(CC(=O)Nc2ccc(N3CCCCC3)cc2)cc1OC
O=C(O)CC1=CC(=Cc2ccc(COc3cc4c(C(=O)O)ccc(-c5ccccc5)c4o3)cc2)c2cccc(F)c21
Cc1nn(-c2ccc(-c3nc(-c4ccccn4)no3)cc2)c(N=O)c1C(F)(F)F
CC(=O)c1c(C)ccc2c1C(=C(N)c1ccccc1)C(=O)N2
CCCOC(=O)CCc1c(C)ccc2ncc(=O)[nH]c12
Cc1ccc2c(c1)C13CCNC(C2O)C12CC(N)(c1ccccc1)C(C3)O2
CC1CN(C=O)CCN1c1ccc(-c2ncc(-c3ccc(OC(F)(F)F)cc3)o2)cc1
O=C1CSC(=S)N1
O=C(Cc1ccc(C(F)(F)F)cc1)NCc1ccc(-n2ccnc2)cc1
O=CN1CCN(C23OCC2(CNC(=O)c2cc(Cl)cs2)COC3=O)C(c2ccc(N3CCNCC3)cn2)C1
CN1CCCC1(NC(=O)c1[nH]c2c(-c3cnccn3)cc(C3CCCC3)cc2c1N)C(=O)Nc1cc(-c2cnccn2)ccc1-c1ccc(F)cc1
CCc1nnc(CNC(=O)c2ccc(OC)cc2)n1-c1ccc(C)c(Cl)c1
CCNc1nnc(-c2ccc(C(=O)c3ccc(OC)cc3)cc2)s1
O=C(O)CSc1ccc(-c2ccc3c(=O)ccoc3c2N2CCOCC2)cc1
CC1(N)CN(CCCc2ccccc2)CCN1
N=C(CC(=O)Nc1ccc(Cl)cc1)NO
CC(=Cc1ccccc1)C=C1SC(=S)N(CCC(=O)O)C1=O
O=C(O)CC(Cc1ccccc1)C(=O)O
COc1cc(Cl)ccc1NC(=O)CSc1nnc(COc2ccc(C)cc2)n1C
C=CCc1cc(COCCOCCN2CCCCC2CCCCCC)c(C(C)=O)cc1O
O=C(NC1CC1)N1CCC(c2ccnc3[nH]cc(-c4ccccn4)c23)C1
C=CCOc1ccc(OC)cc1-c1cc(N2CC(C)OC(C)C2)c2[nH]ccc(=O)c2c1
CC(C)CC(NC(=O)C(CCCNC(=N)N)NC(=O)C(Cc1ccc2cc[nH]c2c1)NC(=O)C(CO)NC(=O)C(N)CO)C1CC(C(N)=O)N(C=O)C1
CC(C)C(c1nnnn1Cc1ccccc1)N(CC(=O)NC1CCCC1)C1CCCC1
COCC(O)(C(=O)OC1CC2NC1C(N)CC2C(=O)O)C(C)C
O=[N+]([O-])c1cc(-c2cc(SCCN3CCCCC3)cnn2)cs1
CCN1C(=O)CCNC1=S
COC(=O)c1cccc2c1c1occc1n2Cc1cc(OC)cc(OC)c1OC
Cc1cc(C)c(Oc2c(N)nc3ncnn3c2N2CCCCC2(N)c2ccccc2)cc1C
CCOC(=O)c1cc(NCc2ccccn2)c2c(C)cccc2n1
CNC(=O)N1CCN(C(=O)c2ccc(CN(C)C)cc2)C(N)C1
COC(=O)Cc1sc2ncncc2c1N
O=C(C=Cc1ccccc1)Nc1n[nH]c(-c2ccccc2)cc1=O
Cc1nc(S)[nH]c(=O)c1CSc1ccc(Cl)cc1
CN(C)C(=O)Oc1cc(-c2ccc(F)cc2)cc2c(=O)cc(O)oc12
Nc1nc(SCc2ccc(Br)cc2)c2ncn(CCCO)c2n1
NC(=O)N(c1ccccn1)S(=O)(=O)c1ccc(OCc2ccccc2)cc1
Cc1ccc(-c2nnn(CCN(C(=O)c3ccc(S(=O)(=O)Nc4noc(C)c4C)cc3)c3nn4c(C)nnc4s3)n2)cc1
Cc1cccc(-n2cc(S)nc2[SH](=O)=O)c1C
Cc1ccc(-n2c(Cc3cc(N)c[nH]3)nnc2SCc2cnc(NC=O)s2)cc1
CCCCCCCCCCC#Cc1cc(=O)n(C2CCC(CO)O2)c(=O)[nH]1
CCOC(=O)COc1ccc(S(=O)(=O)NC(C)(CO)CC(=O)O)cc1
O=CN1CCN(c2ccc(F)cc2)C(CN2C(=O)NC(=O)C23CCCCCC3)C1
O=C(NCc1ccco1)c1ncc(-c2ccco2)o1
CC(CN)(P(=O)(O)O)P(=O)(O)O
Cc1nn(-c2ccccc2)c(C)c1C(=O)NN=CC1CCC(=O)N1
COc1ccc(-c2cnc(N)nc2-n2ccc3cc(C(=O)N(C)C)ccc32)cn1
COc1ccc(C=Nc2ccc(N3CCCCC3)cc2)cc1
COC(=O)C(CCSC)NC(=O)c1cc(COc2c(C)cc(Br)cc2C)co1
CCCCCCCCCCCCCCCCCC(O)c1cnnn1-c1ccc(CCl)cc1
O=C(Cc1ncc[nH]1)NNC(=O)c1cc(Cl)cs1
C=C1C(=O)C=C(CCC)C1=O
CC(C)Oc1c(Br)cccc1CNCCCN1CCN2CCN=C12
O=C(NCc1c(-c2nccs2)c(=O)c2cc(Cl)ccc2n1-c1ccccc1)c1ccc(C(=O)O)nc1
COc1ccc(N2C(=O)C(=N)c3c(F)cccc32)cc1
C#CCCCCNC(=O)C=Cc1c(OC(C)=O)cccc1C(CCCCCNC(=O)C=Cc1ccc(OC)cc1)NC(=O)Oc1ccc(-c2ccc(OC)cc2)cc1
CC(=O)NS(=O)(=O)c1ccc(CCC(=O)Nc2ccc(S(=O)(=O)N3CCOCC3)cc2)cc1
Cc1ccc(-c2cccc3c(N)n[nH]c(=O)c23)cc1
COc1ccc2c(OC)cc(C(=O)OCCN3CCN(C)CC3)cc2c1
C=CCC(CCC(C)(C)O)C(C)C1CC(C)(C2CC(=C)C(O)C(O)C2=C)C2CCCC(=C)C12
Cc1cccc(NC(=O)c2ccc(NCC3CCCO3)cn2)c1C
CN(C(=O)CSc1nc(=O)c(-c2ccccc2)c(C#N)[nH]1)C1CCc2ccccc2C1
Cc1ccc(C(=O)C=Cc2nn(C)c(C)c2C)cc1C
CCCC(NC1CCc2ccc(F)cc2C1)C(N)=O
COC(=O)CCNC(=O)C(Cc1ccc(OCc2ccccc2)cc1)CC(N)C(Cc1ccccc1)NC(=O)OC12OCCC1CCO2
OC(CN1CCc2ccccc2C1)c1cc2cccc3ccc4cccc1c4c32
CC(C)CCCC(=O)C(C)C(=O)C1(C)CC2C3CCC(C)C3CC(=O)C2C2C=CC(=O)C=C21
CCOC(=O)c1cc2oc(OC)cc2cc1N1CCN(C(N)=S)C(N)C1
O=C(COC(=O)C12CC3CC(CC(C3)C1)C2)Nc1ccc(OC(F)F)cc1
COc1cccc2sc(N(CCN(C)C)S(=O)(=O)c3cc(C)cs3)nc12
O=C(Nc1ccc(N2CCOCC2)cc1)c1cccnc1F
C=C1C(=O)CC(C(C)Nc2ccc(OC)cc2)C1=O
CC(=O)OC1=C(O)C2(C)OC3CC(C)C(OC(=O)CC(C)C)(C2CC1)C31OC1(C)OC(C)=O
CC(=O)c1ccc(Nc2cc(Cl)c3c(c2)C(=O)C=CC3=O)cc1
O=C(O)CN(CCCN(c1ccccc1)c1ccccc1)CC(=O)O
Cc1ccc(OCCn2ncnc2C(C)C)cc1
CC(=O)c1cn(CC2CN(C=O)CCO2)c2ccccc12
COC(=O)C1CC2(c3ccc(F)cc3)CCC(N)C1N2
Cc1cccc(C2CCN(C=O)CC2(C)N2CCCCC2CN2CCOCC2)c1C
Cc1ccc(-n2cc(NC(=O)Nc3c(ON4CCNC4=O)ccc4ccccc34)c(C(C)(C)C)n2)cc1
Nc1c(C=C2C(=O)NC(=S)NC2=O)ccc2c[nH]nc12
c1ccc(C(CCCCN2CCCCC2)c2ccccc2)cc1
C=C1C(=O)Nc2ccc(Cl)c(-c3ccc(N(CC)CC)cc3)c21
O=CN1CCc2c(ccc(S(=O)(=O)N3CCCC3)c2-c2ccccn2)C1
CCc1cnc2[nH]c3c(c(C(=O)OCCO)cn3-c3cc[nH]n3)c2c1
CC(C)CC(NC(=O)C1(C)CCC(=O)S1(=O)=O)C(=O)NC(Cc1ccccc1)C(=O)NCc1ccccc1
Cc1cc2occc2c(S(=O)(=O)N2CCOCC2)c1C(=O)NCCc1ccccc1
O=Cc1cc(-c2ccc(N3CCCC3=O)cc2)c2cc(O)cnc2c1
CC(C)CC(N)C(=O)Nc1ccc(OCC(=O)O)c(C(=O)NC(Cc2ccccc2)C(=O)O)c1
CCNC(=O)C1Oc2ccccc2-c2sccc21
Cc1c(COc2cccc(Cl)c2NC(=O)c2ccc(Cl)cc2)sc2nccc(=O)n12
COc1c(O)cccc1CN1C(=O)c2cc3c(cc2Oc2ccccc21)OCO3
O=C(C=CCC(OC(=O)C=Cc1ccc(Cl)cc1)C(=O)O)Oc1ccccc1
Cc1[nH]c(=O)ncc1SCc1ccc2cc[nH]c2c1
COc1cc(OC)c(C(=O)NC2NCCCC2N)c(OC)c1
CC(C=C1SC(=S)NC1=O)OC(=O)CC(F)(F)C(F)(F)C(F)(F)C(F)(F)F
CN1CCCCC1c1ccc2c(ccn2C(N)=O)c1
O=c1c2cc3c(cc2nc2n1CCS2)OCO3
NS(=O)(=O)c1ccc(-n2ccc(=O)c3cc(Cl)c(C(=O)O)cc32)cc1
Nc1cc2c(cc1S(=O)(=O)O)C(=O)c1ccccc1C2=O
CCNC(=O)NCCCc1ccc(-c2ccc(CCN(CC)C(=O)NCC)cc2)cc1
CCN(C(=O)c1c(O)cc(N)c2c1C=CS(=O)(=O)N2)c1ccc(C)cc1
ON=Cc1ccc(I)cc1
CCCC(NC(=O)C1(C(NC(=O)C(NC(=O)c2cnccn2)C(C)C)C(C)C)CC2CN(C=O)CC2C1)C(=O)C(=O)NC(C)c1ccccc1
CC1=CC=CC(C)=[N+](C(C)C(=O)c2ccccc2)C=C1
O=[N+]([O-])c1ccc(S(=O)(=O)Nc2cccc(Nc3cccc4cncnc34)c2[N+](=O)[O-])cc1
Cc1cc(C(N)=O)c2c(c1)C1CC(NC(N)(C3CC3)C1)C2C
CCS(=O)(=O)N1CCc2ccc(C(=O)NNC(=O)C3CCCCC3)cc2C1
COc1ccc(-c2oc(=O)ccc2-c2cc(O)ccc2C23CC4CC(CC(C4)C2)C3)cc1
CC(F)(F)COc1ccc(CC(=O)NC2(C)C(C(N)=O)CCC(c3ccccc3)N2c2ncnc3sccc23)cc1
Cc1c(N)ccc2c1ncn2C(N)=O
Cc1ccc(CCNC(=O)CCC(NC(=O)C(C)c2ccccc2)C(=O)O)cc1
Cc1ccc(S(=O)(=O)Oc2cc3cc(C(=O)O)c(S(=O)(=O)O)cc3[nH]2)cc1
CC(OC(=O)c1ccc(S(=O)(=O)N2CCCc3ccccc32)cc1)C1CCCC2SC(NC=O)=NC21
C=C(C)C(=O)OCC1(C)CC2(C(=C)C)C3=CC3CCC2CC1C(=C)C
CN1CCCC1(C)N
Cc1ccc(-n2c(=O)c3ccccc3n3c(S)nnc23)cc1
Cc1ccc(CCOc2nn(-c3ccc(Br)cc3)c(=O)cc2Cl)cc1
CC(C)C1CCCCC1(C)OC1CC(=O)c2cc(N3CCOCC3)ccc21
O=C1OCc2cccc(-c3ccccc3)c21
CCCCCCCCCCCCCCCCOC(=O)P(=O)(O)Cc1ccc(NC(=O)c2cc(O)cc(C(=O)O)c2)cc1
Cc1n[nH]c2cc(-c3c4c(nn3C3CCCC3)C(=O)CC3(CCN(C=O)CC3)O4)ccc12
CCCCCCCCC(CCCC)(CCCC)C(=O)NC(COC1(O)OCCC(CO)C1(O)O)C(O)CO
CC(C)CC(C(=O)N(C)CC(=O)N(C)CCO)N(C)C(=O)C(C)C
CCOC(=O)c1ccc(S(=O)(=O)N2CCN(c3c(Cl)cccc3Cl)CC2)cc1
CC1CC2C3CC4OC45CCCCC5C3CC(c3nnc(C=Cc4ccc(Cl)c(Cl)c4)o3)C2C1C
O=C(c1n[nH]c2c1CC1CC21)N(O)c1cc(Cl)cc(OCc2ccccc2)c1
Cc1ccc(C23CCC(c4sc(NC=O)nc4N)(CC2)O3)cc1
COc1ccc(OC)c(Nc2c(C#N)c(OCCCN3CCOCC3)cc3ccc(Cl)nc23)c1
CC1(c2cccs2)CCNc2nc3sc4c(c3c(=O)n21)CCCC4
O=CN1Cc2cc(CCc3ccccc3)c(C(=O)c3ccc(OCc4ccccc4)cc3)cc2C1
Cn1nc(NCc2ccccn2)c2cncnc21
O=C(Nc1ccccc1)c1ccc(OC(=O)c2ccc(N3CCCC3=O)cc2)cc1
CCNc1ccc(N2CCCC2=O)c(C(=O)NC(Cc2ccccc2)C(O)CNC(C)(C)C)c1
Cc1ccc(C2(N3CCCCC3)CCCN3CCCCC32)cc1
CC1CCCN(NC(=O)c2nn(-c3ccc(Cl)cc3Cl)cc2C(C)C)C1
CCc1cnc(NC=O)nc1C1CC(N)(Cc2ccn(CC)n2)CCN1
NC12CCNC(Cc3ccc(-c4ccccc4)cc31)C2
CCCCN1CN=C(Sc2nc3ccccc3s2)C1
Cc1cccc2ccc3[nH]c(Cl)nc(=O)c3c12
CC(=O)NC1(C)N(C=O)C(N)(C(C)C)CC12NCCN(c1ccccc1)C2=O
COc1c(F)cccc1-c1c(C2CCCC(N)N2)[nH]c2nccc(C#N)c12
Cc1ccc(CNc2ccc(C(N)=O)cc2)c(-n2nccn2)c1
NC12CCN(C(=O)c3ccco3)C1C(=O)N(C1CC1)C(=O)N2
N#Cc1ccc(C(=O)C2Oc3ccccc3O2)cc1
COc1ccc(CN(Cc2cc3cccc(C)c3[nH]c2=O)C(=O)Nc2ccc(OC)cc2)cc1
Cc1ccc(NC(=O)c2c(-c3ccc(Cl)cc3)cnc3sc(N)c(C(F)(F)F)c23)cc1C
O=C(O)CSCC(=O)NCCNC(=O)c1ccccc1
NC1CCN1C1COc2cccc(Cc3ccccc3)c2S(=O)(=O)N1
COCCn1c(S)nc2cc(S)c(C)cc2c1=O
Nc1ccc(C(=O)Nc2ccc(Cl)cc2)c2cc[nH]c12
Clc1ccc(-c2ncc(Cn3ccnc3)o2)cc1
COc1ccc(N(C)S(=O)(=O)c2ccc(-c3nnc(NC(=O)c4ccccc4)o3)cc2)cc1
NC1=NS(=O)(=O)c2c(N)cccc21
COc1ccc(OC)c(C=Cc2nnc(N)s2)c1
CC1NC(=O)c2ccccc2OCCCC(C)(N)C(N)OCC1CN(C)CC1CCCCC1
Nc1cccc2[nH]cc(C3=C(c4c[nH]c5ccccc45)C(=O)NC3=O)c12
Cc1ccc(-n2nncc2COc2ccc(C3CN(C=O)CCO3)cc2)cc1
Cc1cc(C)cc(N2CCCCC2N2CCCCC2=O)c1
CNC(=O)C(Cc1ncc(C2(O)CC(O)(O)C(C(=O)O)CO2)[nH]1)NC(=O)C(C)(C)C
N#Cc1cc(C2C3C(=O)NC(=O)C3C3(C(=O)OCc4ccccc4)N2CCC3(N)c2ccccc2)ccc1-c1ccccn1
CN(C)C1SCCC(C#N)(c2ccc(C(=N)N(c3ccccc3)C(C)(C)Cc3ccc(C(=O)NC(C)(C)C(=O)O)cc3)cc2)S1
COc1ccc(N(C)C(=O)C(C)(C)Oc2ccc(Oc3ccccc3)cc2)cc1
CC(C)c1nc(C2CN(C=O)C(CCn3cncn3)CO2)n[nH]1
Nc1cc(-c2ccccn2)c2[nH]c(C3CCCCC3)cc2c1C(=O)NC1(C(=O)Nc2ccc(C(=O)Nc3ccc(C=CC(=O)O)cc3)cc2)CCCCN1
CCS(=O)(=O)NC(CCOC)c1nnc(C(CCC(=O)O)NC(=O)Cc2nnc(CCCNC=O)o2)o1
CC(C)CCNC(=O)CN(c1ccc(Cl)cc1)S(C)(=O)=O
NC(=O)c1cc(NC(=O)CC23CC4CC(CC(C4)C2)C3)cs1
CC(C)c1ccc(C=CC(=O)Nc2ccc(C(=O)NO)cc2)cc1
CC(C)(C)C1CCC2c3c(n(C(C)(C)C(N)=O)c4ccccc34)C3C(=O)NC(=O)C3C2C1
C=C1C2=C(C(c3ccc(O)cc3)NC1C#N)C(N)(c1ccc(O)cc1)CC(=N)O2
CC#CCOc1ccc(S(=O)(=O)N2CCC(CC(=O)O)C2)cc1
Clc1ccnc2c(NCCCCNCC3CC3)cccc12
CC(=NNC(=O)c1ccc2cccc(C)c2n1)c1ccccc1
Cc1ccc(-c2cc(C(=O)NCc3ccc(F)cc3)n(Cc3ccc(F)cc3)n2)cc1
COC(=O)C(CCCCN)NC(=O)c1ccc(N)cc1N
CCCCN(CC)CCOc1c(-c2ccc(OCC(=O)O)c3cc[nH]c23)c2c(c3c(CCl)cccc13)CCN2C=O
CC(C)CC(=O)Nc1ccc(S(=O)(=O)NC2CCc3ccccc3C2)cc1
Cc1cc(N2CCN(c3ncc4ncnc(NC(C)C)c4n3)CC2N)ccc1C(=O)Nc1cc(F)cc(C(F)(F)F)c1
CC(=O)Nc1ccc(C(F)(F)F)c(S(=O)(=O)N2CCN(CCN3C(=O)c4cccc5cccc(c45)C3=O)CC2)c1
COc1cccc(OC)c1CN1CCCCC1N1CCN(c2ccc(C#N)cc2)CC1
CCOC(=O)c1ccccn1
CCCCc1ccc(CN(C)C(=O)n2ccnc2)cc1
NCc1cc(-c2ccccc2)c(Cl)c2[nH]c(N)nc(=O)c12
NC(=O)C1CCc2scc(NC(=O)C3CCCCC3)c2CC1
CC(C)N1CCCCC1N(C)C(=S)c1ccc(Cl)cc1Cl
Cc1cccc(S(=O)(=O)N(C)CC(=O)NC2C3CCC2CC3)c1C
C=C1C(=O)Nc2ccc(CCCO)c(-c3c(CCCCN(C)CCCCN)[nH]c(C)c3C)c21
Cn1c(=O)n(C2CCCCN2C(c2ccc(Cl)cc2)c2[nH]c(=O)cc(N)c2O)c2ccccc21
CCCCCCNc1nc(C(N)=O)cnc1C#N
Cc1cc(C)cc(C(=O)COc2c[nH]c3cc(C(=O)O)c(C(N)=O)cc23)c1
COc1ccc(C2COc3c(ccc(OC)c3-c3cc(OC)c(OC)c(OC)c3)S2)cc1
CC(C)NC(=O)C(=O)C(Cc1ccc(Br)cc1)NC(=O)C(CC1CCCCC1)NC(=O)C(CC(N)=O)NC(=O)c1cccc2cccnc12
CCCCN(C)C(=O)c1cc(S(=O)(=O)N2CCCCC2)ccc1Cl
CS(=O)(=O)c1ccc(CC(c2ccccn2)N2CCNCC2)cc1
COc1ccc(Cc2n[nH]c(N)n2)cc1
Cc1ccc(-c2ccc3cc(NCCc4ccc(S(C)(=O)=O)cc4)ccc3n2)cc1
O=CN1CC(CCn2c(S)nc3cc4c(cc3c2=O)OCO4)C1
CCOC(=O)C=C(O)C(=O)Nc1cc(C)cc(-n2cccc2)c1
CNC(=O)c1cccc2c1CCN2C(=O)Cc1ccccc1
Cc1ccnc(N2CCC(C)CC2C2CN(C=O)CCO2)n1
CC(C)Oc1cccc(C(=O)Nc2ccc3oc(=O)c(OCCN(C)C)cc3c2-c2ccc(Cl)cc2)c1C(F)(F)F
CCCN(CCC)C(=O)c1cccc(F)c1C(=O)NC(Cc1cc(F)ccc1F)C(O)C1CCCCN1
O=CN1CCC2(CCC(C(CC(=O)O)NC(=O)c3cccc(Cl)c3Cl)C2)CC1
N#Cc1ncc(-c2cc(F)cc(C3C4CCCC43)c2)nc1N
Fc1ccc(C(CCn2ccnc2)c2ccc(Cl)cc2)cc1
NC(=O)CNC(c1ccccc1)(c1ccccc1)c1ccccc1
CC(C)CN(C(CO)CCCCNC(=O)C(NC(=O)c1cc(O)ccc1C(=O)O)C(c1ccccc1)c1ccccc1)S(=O)(=O)c1ccc(N)cc1
Cc1nn(C)c(Cl)c1C1CC(c2nncn2C)N(C=O)C1
CON(C)CCCC(O)C(c1ccccc1)n1ccc2ccccc21
CCCCC(NC(=O)C(CCCCNC(=O)C(Cc1ccc2[nH]ccc2c1)NC(C)=O)NC(=O)C(Cc1ccccc1)NC(=O)Cc1ccccc1)C(=O)NC(Cc1cccc2cc[nH]c12)C(=O)O
CCCCN(C(=O)CCCCC1(C(=O)OCC)NC(=O)NC(C)=C1c1ccc(C(F)(F)F)cc1)C(C(=O)N(CC)Cc1ccccc1)c1ccccc1
Cn1ccc(NC(=O)c2cc(N)cn2C(N)=O)c1C(=O)NCCN1CCOCC1
CNS(=O)(=O)N(C)C(=O)c1cccn2c(=O)c3cc(C)ccc3cc12
COc1ccc(C2=NN(C=O)C(c3ccccc3)(c3ccccn3)C2)cc1
CCCN(CC(=O)Nc1ccc(N2CCOCC2)cc1)C(=O)c1cccc([N+](=O)[O-])c1N1CCOCC1
CC(C)C1CCC(OC(=O)C2COC3(Oc4c(-c5ccc(O)cc5)oc5c(O)c(O)ccc5c4=O)OC(C)(C)OC23)CC1
O=c1[nH]c2ccc(NCc3ccc(Cl)cc3)cc2[nH]1
NS(=O)(=O)CCNC(=O)C(c1cccs1)N1CCN(c2ccccc2)CC1
CC1=CCC(C)(O)CC(C)OC(=O)CCCC2OC2CC(=O)C(O)=C1
CCOc1ccc(NC(=O)CN(C)C(=O)c2c(OC)ccc(SC)c2OC)cc1
Cc1c(Nc2ccc(-c3cccc(N)c3)cn2)cccc1C(=O)O
O=C(NCCO)c1ccc(O)nc1O
Cc1cc(S(=O)(=O)NC(C)CNc2n[nH]c3ccccc23)cc(C)c1C
NC(=O)N(O)Cc1cc(C=CC(=O)NO)on1
Cc1cc(Cl)ccc1NS(=O)(=O)c1ccc(-n2cnnn2)cc1
CC(=O)c1cc(Br)c2c(=O)n(Cc3cnnn3-c3ccc(O)cc3)ccc2c1C
Cn1cc(C(=O)NOCc2ccc(F)cc2)c(OCc2ccccc2)n1
NC1(CCC(=O)c2ccc(F)cc2)Cc2cccc3c2N1C1CCNCC31
NC(CC(CCC(=O)O)C(=O)O)C(=O)O
Nc1ncnc2c1ncn2C1(C2OC2P(=O)(O)O)CCC(O)(O)O1
CSc1ccc(C2CN=CN2)cc1
Cc1c(O)c(C2(C)CC2)c(S(=O)(=O)c2cccc(F)c2F)c(O)c1F
CCN(Cc1cc(N)c2[nH]c(=O)ccc2c1OC)C(=O)OC(C)(C)C
Cc1cc(-c2cc(Cl)c(F)cc2C(F)(F)F)cc2c1OCCC21SC=NN1C(=O)Cl
O=C(Cc1ccc(Cl)cc1)NCCSCc1ccc(Cl)cc1
COc1ccc(CNS(=O)(=O)c2c(C)ccc3c2OCC(=O)N3)cc1
CC1CCN([SH](=O)=O)C(S)C1
COc1cc(OC)c(Cl)c(-c2cc3ccccc3c([SH]3C=CN=C3N[SH](=O)=O)n2)c1
CCCCCCCCNc1ccc2nc3c(c(OC)c2c1)CCCC3
Cc1cccc2[nH]c3nc(N)nn3c(=O)c12
CCc1[nH]c(N)nc(=O)c1-c1ccco1
NC(=O)C(CCCCNC(=O)c1ccc(O)cc1O)NC(=O)C(CO)NC(=O)C(Cc1ncc[nH]1)NC(=O)CCCC1SCC2NC(=O)NC21
C[N+](C)(CCO)CCO
Nc1ncc(C(=NOCCSC(=O)c2c(O)c(=O)ccn2C2CC2)C(=O)NC2C=C(S(N)(=O)=O)N3C(=O)C(C(=O)O)C3C2)s1
NC(=O)c1cc(F)oc1N
CCOC12CCC(=O)C=C1CCC1C2CCC2CCCC21C
Cc1ccc(NC(=O)c2cc(NCC(C)C)ccc2[N+](=O)[O-])cc1
CC1CN(C=S)CCO1
COc1cc(Oc2ccc(C)c3c(OC)ccc(CO)c23)c(C)cc1CCN
O=C(CC1Oc2ccccc2O1)c1cc(-c2ccc(O)cc2O)n(-c2ccccc2)n1
CC(=O)OC(C)(C)C1CC(C2NC2c2ccccc2)CC2C3=CC(C4C=CC(=O)O4)C4(C)CCCC4C3=CCC21
CC(C)(N)CC(=O)NC1SSCCN(CCCc2cc3ccccc3[nH]2)C(=O)CNC(=O)CNC(=O)CNC(=O)C1(Cc1ccc2[nH]ccc2c1)C(=O)O
C1=CCC(Cn2ccnn2)CCc2ccccc2C1
COc1cc(-c2ccc(OC(C)C)cn2)cc2c1ncc1c(N)ncc(OC)c12
CC(C)CC1CCNC(=O)CNC(=O)C2CCC(CC(C)C)N2C(=O)CNC(=O)C(Cc2ccc3cc[nH]c3c2)NC(=O)C(CCCCNC(=N)N)NC(=O)CNC(=O)C(CC(C)C)NC1=O
C=C(CO)c1c(C)c(=O)oc2cc(C=Nc3ccc(Cl)cc3Cl)ccc12
COc1c(Cl)c(Cl)c(O)c(Cl)c1Cl
CCCCNC(=O)C(CC(O)C(CC1CCCCC1)NC(=O)C(CCCC)n1c(N(C)C)cccc1=O)C(C)C
Cc1nc(=O)cc(C#N)n1CCCN1CCN(c2ncccn2)CC1
O=C(CN1CCCCC1)OCC1(CO)CC(O)(O)CO1
COC(=O)C1(CCC(=O)c2ccc(Cl)cc2)CCN(C=O)CC1
CCOc1cc(C(=O)O)c2ccn(-c3cnccn3)c2c1
CC(O)C(CCP(=O)(O)O)C(=O)O
CC(O)(C#CC1COc2cc(C#N)ccc2-c2nc(C(N)=O)sc21)c1ccccn1
c1ccc(CCn2nnnc2CNCc2ccc(CC3CCCC3)cc2)cc1
N#Cc1c[nH]c2cccc(CCNCC3CC3)c12
C=C(C)C(O)CCC1(C)CCC2(C)C(=CCCC2(C)CCC2(O)C=CC(=O)O2)C1
CC1Cc2c([nH]c3cc(C(=O)O)c(CN4CCOCC4)cc23)CN1c1nccs1
CS(=O)c1ccc(-n2cc(-c3ccc(OCc4ccccc4)cc3)nc2Cl)cc1
O=S(=O)(c1ccc(CSc2ncc(-c3ccccc3)c(C(F)(F)F)n2)cc1)c1ccccn1
COc1ccc(CCNC(=O)c2ccc(S(=O)(=O)NCc3ccco3)cc2)cc1
c1ccc2c(c1)ccc1nc3ccccc3n12
O=c1[nH]c2ccc(OCC(O)CNC3CCCCCC3)cc2[nH]1
N#Cc1ccc(N2C(=O)NCCN2Cc2cc(OC(F)(F)F)cc(C(F)(F)F)c2)cc1
N#Cc1cccc2cc(C(O)CN3CCN(Cc4ccc(F)cc4)CC3)c(O)nc12
O=C(Nc1ccccc1)N(c1ccccc1)C1CC1
CCCC(=O)Nc1cc(C)ccc1-c1nc(-c2ccccc2)c(-c2ccccc2)o1
COc1ccc(-c2cc(NC(=O)C(C)(C)c3ccccc3)on2)cc1
CCOc1ccc(S(=O)(=O)C2CCN([SH](=O)=O)C(S)C2)cc1
COc1cc(C)cc2[nH]c3c(CO)c4nc(O)ccc4cc3c12
CCN1CCN([SH](=O)=O)C(S)C1
O=C(CCc1ccccc1)Nc1cc(N2CCCCC2)nc2ccccc12
COc1cc(OC)c(C(=O)C(=O)O)cc1OC
NCCCCCN(Cc1ccccc1)S(=O)(=O)c1ccc(I)cc1
CCc1nnc(-c2ccc(-c3ccccc3)cc2)n1-c1ccc(OC(F)(F)F)cc1
CCCCC1(CCCCCCCCC(=O)O)OS(=O)(=O)C(c2ccccc2)=C1OCc1ccccc1
CC(O)(CCO)C(=O)O
CCN(CC)CCSc1nnc2n1-c1ccccc1C=NC2(Cl)c1ccccc1
O=c1cc(O)c2cc(Cl)cc(Cl)c2[nH]1
COP(=O)(O)CP(=O)(O)O
CCNC(=O)Nc1ccc(C2CCCCN2CCCn2c(=O)ccc3c(OC)cc(OC)cc32)cc1
COC(=O)C(CC(C)C)NC(=O)C(CCC(=O)O)NC(=O)C=Cc1cc(=O)n(C2CC(O)(CO)CO2)c(=O)[nH]1
CC(C)Cc1cc(C(C)C)ccc1N(C(=O)NN)c1ccccn1
COC1COC(n2cnc3c(C#Cc4ccc(C)cn4)csc3c2=O)C2CCCCN2C1
CCON=C(c1ccc(Br)cc1)C1CCCCN1C1(C)CCN(C=O)CC1c1c(C)c(C)cc(C)c1C
CN(C)CCOc1ccc(-c2ccc(-c3cccc4[nH]c(F)nc34)cc2)cc1
CC(C)(C)CC(C)(C)NC(=O)C(c1ccccc1)n1ncccc1=O
Cc1ccn(CC2CCC(N)(c3nnc(C4CC4)o3)N2)n1
COc1ccc(OCc2cccc(Cl)c2-n2nc3c(=O)n(-c4ccc(Cl)cc4)nc(C)c3c2C)cc1
N#Cc1ccc(-c2cc(-c3ccc(F)cc3)c3c(c2)C2C(CN3)C(CO)N(C=O)C2N)cc1
CS(=O)(=O)c1ccc(-c2ccc(C(F)(F)F)c3cc[nH]c23)cc1
NC(=O)N1Cc2c(ncn2-c2ccc(OCCc3ccccc3)cc2)CC1c1ccccn1
CC(C)NC1=NC(=O)C(C(C)c2cc3c(O)cccc3n2C(=O)O)S1
CCCCCCCCn1ccc2ccc(CC(N)=O)c(-c3ccc(OC(F)(F)F)cc3)c21
Cc1ccc(C(Oc2ccc(C(C)C)cn2)c2cccnc2F)cc1
CCCC(O)c1ccc2nc(N)nc(N)c2n1
OC1CNCc2cnc(N3CCCc4ccccc43)nc21
COc1cc(-c2ccc(Cl)cc2)c2[nH]cc(OC)c2c1-c1nnc(-c2ccc(Cl)cc2)o1
CC(C)C(NCC(=O)N(CCN1C(=O)c2cccc3cccc(c23)C1=O)C(N)=O)C(=O)O
O=CN1CCN(c2ccc(F)cc2)CC1Cc1cccs1
CC1CCCC(C)(N(C(=O)Nc2ccc(OC(F)(F)F)cc2)c2ccc(F)cc2)OC1
COc1ccc(N(CCc2ncc[nH]2)C(=O)OC23CCC(=O)C2(C)CCC2C4C(=CCC23)CCCC4C)c(OC)c1OC
O=C1OC2(C=CCCC2)c2c(Cc3ccccc3)cccc21
CC1(N)CCN(c2ccc3ccc(C(N)=O)cc3c2)c2cc(-c3ccccc3)ccc21
CSCCC(NC(=O)C(CC(C)C)NC(=O)C(N)CS)C(=O)O
Cc1cccc2c1nc(C)n2Cc1ccc(Br)cc1
CCOc1cc(F)cc(CNCc2nn(C)c(C)c2N(C)C)c1
O=C(Cn1ncc2cccc(-c3ccc(Cl)cc3)c2c1=O)NCc1ccco1
C=CC1CC1(NC(=O)C1CN(C=O)CC1(Oc1cnc2ccc(-c3ccccc3)cc2c1OC)C(NC(=O)C(NC(C)=O)C1CCCCC1)C(C)(C)C)C(=O)O
Cc1ccc(C)c(N2CCN(CC3(C)CCc4cc5c(nc43)N=CC5=O)CC2)c1
CCOc1ccc(NC(=O)CCCn2c(=O)oc3c(Br)cccc32)cc1
COc1ccc(CNC2CC(N)(Cc3ccccc3)CCN2)cc1OCc1ccccc1
COc1ccc(C(O)CNC(=O)COC2CN(c3ncccn3)CCN2Cc2ccccc2)cc1
O=C(CN1C(=O)c2ccccc2C1=O)Nc1cc(N2CCOCC2)ccc1Cl
Cc1ccc(OCC(=O)N(Cc2nc(-c3ccc(F)cc3)no2)C(C)C)cc1C
COc1cn(S(=O)(=O)c2ccc(C(C)(C)C)cc2)c2cccc(C3C=CCNC3)c12
CCOC(=O)CSc1nc(-c2ccc(NC(C)=O)cn2)c(-c2ccc(F)cc2)[nH]1
COc1cc(N)cc(-c2ccnc3[nH]cc(C4(C)CCC(C)N4C=O)c23)c1
Clc1ccc(-c2cncc(C3CCN3c3ccc4ccccc4n3)n2)cn1
CC(C)CC1CN(CC2CCC(N)(C(Cc3cccc4ccccc34)N3C(=S)N(CCc4ccccc4)CC3Cc3ccccc3)N2)C(=S)N1
Cc1ccc(S(=O)(=O)C(CNS(=O)(=O)c2ccc(-c3ccccc3)cc2)c2cccs2)cc1
CCC(C)C(NC(=O)C(CCCCN)NC(=O)C(CCCNC(=N)N)NC(=O)CNC)C(=O)NC(C(C)C)C1CC(C(=O)O)N(C=O)C1
COc1ccc(-c2cn3ccc(Cc4ccc(Cl)cc4)c(C)c3n2)cc1
COC1=NC2(N=C1N)c1cc(-c3nc(Cl)c(C)cc3C)ccc1CC21CCCCC1C
Cc1ccc(N2CCN(CCn3c(=NCCCOc4ccccc4)[nH]c4ccccc43)CC2)cc1
COc1ccc(Oc2ncccc2-c2ccc3c(c2)CCN3C=NO)cc1
O=C(C=CC=Cc1ccc(F)cc1)CCc1ccccc1
CCC(C(=O)NCc1ccc(OC)cc1)N(c1cccc2ccccc12)S(C)(=O)=O
COc1ccc(Oc2ccc(S(=O)(=O)NC(C(=O)NO)C3CCN(C=O)CC3)cc2)cc1
CCCCCCCCNCCS(=O)(=O)O
CC(N)C(=O)NC(C)C(=O)NC(C)(C)C(=O)O
CC(C)OC(=O)Cn1ncc2cccc(I)c2c1=O
Cc1ccc(Sc2ccc3n(c2=O)C(C2(C(N)=O)CCN(C=O)CC2)CC3C)cc1
CC(C)C(NC(=O)c1ccc(OCc2ccccc2)cc1)C(=O)NC(Cc1ccccc1)C(=O)NC(C=O)CCCNC(=N)N
Clc1ccc(CCOC2CCC(N3CCOCC3)CC2)cc1
CCC1(c2cccc3ccccc23)CN2CCCC3=C2C1=COC=N3
CCC(CO)Oc1cc(N)cc2[nH]c(NCc3ccc(F)cc3)nc12
Cc1cc(C)cc(C(=O)Cn2c(=O)[nH]c3ccc(N4CCCCC4N)nc32)c1
NS(=O)(=O)c1ccc(Cl)c(NS(=O)(=O)c2ccc(Cl)cc2)c1
COC(=O)c1ccc(NCC(C(C)C)N2CC(CCc3ccccc3)(c3ccccc3)OC2=O)cc1
COc1ccc(-c2ccc3c(n2)oc2c(-c4ccn(C)n4)nc(=O)n(CC4CC(C)COC4C)c23)cc1
COc1ccc(-n2c3cccc(S)c3c3nc(S)[nH]c(=O)c32)cc1
CC(C)N(CCS(=O)(=O)NC(P(=O)(O)O)P(=O)(O)O)C(C)C
Brc1nc2ccccc2nc1N1CCn2cnnc2C1
CC1NCCC2C1c1cc(N)cc(Cc3ccc(C(F)(F)F)c(C(F)(F)F)c3)c1N2C=O
COC(=O)c1ccc(NC(=O)N2CCC(c3nc(C)no3)CC2)cc1
Cc1nn(C#N)c(CCC2CN(C=O)CCN2C2(c3ccccc3)C(=O)CC(=O)c3cccc(-c4c(NS(C)(=O)=O)ccc5c4S(=O)(=O)N=CN5)c32)c1C
CC(=O)c1nc(SCC(=O)O)c(Cl)c(C)c1C#N
COCC1CCC(N(N=O)C(=O)NCCCl)CC1
Cc1c(-c2ccccn2)ccc2c1OC(CN(C)C(=O)c1ccccn1)CCN(C(C)CO)S2(=O)=O
O=C1Nc2nccc(-c3ccccc3)c2C1=NO
CCN(Cc1ncc(CN2CCN(CCO)CC2)n1C)c1ncc(-c2ccccn2)s1
S=CN1CCC(CCN2CCC3(CC2)CSc2ccccc23)C1
O=S1(=O)CCN(Cc2cccc3c2ncn3Cc2ccc(Cl)cc2)CC1
COc1cc(Oc2cc(NC(=O)c3ccc(C(F)(F)F)cn3)ccc2F)c2cccc(OCCCN3CCCCC3)c2n1
Cc1cc(NC(=O)CCS(=O)(=O)c2c(C)ccc3c2OCC(=O)N3)ccc1S(=O)(=O)N1CCOCC1
Cc1cc(NC(=O)Cn2ccc(Cl)c(C(F)(F)F)c2=O)n(Cc2ccccc2)n1
N#Cc1cc(=O)nc(N)[nH]1
CCOP(=O)(O)OP(=O)(OCCON=C(C)c1ccc(C2CCCCC2)cc1)OCC1CO1
CCS(=O)(=O)c1cc(C(=O)NC(c2ccc(F)cn2)C(C)C)ccc1OC
COc1ccc(C=Cc2c[nH]c3c2C24CC2CN(C(=O)c2ccc5cc[nH]c5c2)C4=CC3=O)cc1
N#Cc1ccc(C(=O)NC2CCCCN2)c2cc[nH]c12
O=[N+]([O-])c1ccc(C2CC(CO)=C(S)CN2[SH](=O)=O)cc1
CC(C)CCNC(=O)c1cccc2c1-c1sccc1CS2(=O)=O
COc1cc(-c2c(C(N)=O)noc2-n2nccc2N)cc(OC)c1OC
COc1ccc(-c2ccn3ncc(-c4ccc(C(=O)O)cc4)c3n2)cc1
CS(=O)(=O)c1ccc(-c2scc(C#N)c2-c2ccc(Cl)cc2)cc1
COc1ccc(Oc2ncccc2-c2oc(C=NO)nc2C)cc1
Cc1ncc(C#Cc2nccc(F)c2-c2ccccn2)s1
CCCCCCCCNP(=O)(OCC1C=CC(n2cccnc2=O)O1)Oc1ccccc1
Cc1nc(=O)c(-c2ccccc2)c(-c2ccccn2)[nH]1
CN1CCN(C=O)CC1c1ccc(-c2ccc(F)cc2)cc1
Cc1nnc(NC(=O)c2ccc(Br)cc2)s1
COc1ccc(CO)c2c(=O)c(C)coc12
CCCCCc1ccc(S(=O)(=O)NC2Cc3ccccc3C(NCC(O)COc3cccc4[nH]ccc34)C2)cc1
O=CN1CCN(CC(=O)Nc2cc(F)ccc2F)C(C2CCC(=O)N2C2CCCCC2)C1
Cc1cc(CCOc2ccc(-c3nnn(C)n3)c(C)c2C)cs1
CCCN1CCCCC1c1ccc(NC)cc1
C=CC(C)C(=O)OCc1cc(O)c2oc(=O)ccc2c1
CN1CCC(c2ccc3c(ccn3S(=O)(=O)c3ccccc3)c2)C1O
CCCCCCCCCCNC(=O)c1cc(O)ccc1-c1ccc(C(F)(F)F)cc1
CN(C)CCCCc1ccc(N2C(=O)C(N)N=C2N)cc1
NC(=O)N1C(c2ccccc2)CN(c2ncns2)CC1(N)c1ccccc1
CN(C)CCCc1cc(-c2ccc(F)cc2)ccc1Cl
Cc1nc(CC(=O)NCc2cc(C(=O)O)ccc2C(=O)O)c(-c2ccc(Cl)cc2)s1
COc1cccc2cc(C(C)C(=O)OCC(=O)Nc3ccc(S(=O)(=O)NC(=N)N)cc3)ccc12
COCc1cnc(Sc2nnn[nH]2)[nH]1
CC(C)(C)NC(=O)C1COC2(CCN(C=O)C2C(O)C(Cc2ccccc2)NC(=O)C(NC(=O)c2cccc(OCCC3COc4ccccc4O3)c2C(=O)O)C(C)(C)C)O1
Cc1ccc(Nc2nc(N)nc3nc(Cl)ccc23)cc1NC(=O)CNC(N)=O
COc1cc(NCCN2CCCC2)ccc1-c1c(OC)ccc(O)c1OC
CC1(O)OC(O)CC1(CO)n1c(=O)cc[nH]c1=O
CN1CCCn2c1nc1c2c(=O)n(Cc2ccc(F)cc2)c(=O)n1C
COc1ccc(NS(=O)(=O)c2cc(-c3[nH]c(=O)nc(C)c3C)cs2)cc1
CCON=C(c1ccc(Br)cc1)C1CCCCN1C1(C)CCN(C=O)CC1c1ncc(-c2ccccc2)cc1C
CC(C)c1nc(-c2cc(N3CCCCC3Oc3ccc(C(F)(F)F)cc3)cnn2)no1
O=C(Cn1c2c(c3ccccc31)CCNC2)N(Cc1ccc(C(=O)C(F)(F)F)cc1)Cc1cccc(F)c1F
CC1CC2C(CCC3CCCC32C(C)CO)C2(C)CC(OC(=O)c3ccccc3)C(C)(OC3(O)CCC(O)C(O)(CO)O3)CC12
CC(C)(O)c1ccc(-c2cccc3[nH]cnc23)cn1
CC1CCN(C(N)=O)C(N)C1
O=C(Cc1cc2ccccc2[nH]1)Nc1ccc(Cl)cn1
CS(=O)(=O)NC(=O)c1cc(-c2ccc(CNCCc3ccccc3)cc2)ccc1Cl
Cc1ccc(S(=O)(=O)Oc2cc([N+](=O)[O-])ccc2NC(=S)NN=Cc2ccc(O)cc2)cc1
COCC(C(N)=O)N(C)C(=O)C(Cc1ncc[nH]1)NC(=O)C(Cc1ccc2cc[nH]c2c1)NC(=O)C(Cc1ccc(OP(=O)(O)O)cc1)NC(C)=O
CCCCCCCCCCn1c(=O)ccn(C2OCC(CO)C2NC(=O)OCc2ccccc2)c1=O
COc1ccc(-c2nc(C)c(CS(=O)(=O)CC(=O)NCCCN3CCCCCC3)o2)cc1
CCCCOc1ccc(OCCNCCCNC(=O)c2ccc(Cl)cc2)cc1
O=C1CCCN1Cc1ncc(-c2ccc(Cl)cc2)o1
N#Cc1c(Oc2nc(N)nn2-c2ccccc2)ccc(Cl)c1Cl
Nc1ccc(C(=O)Oc2ccc(-c3ccc4c5c(ccc4c3)CN(CCN3CCOCC3)C5=O)cc2)cc1
C=NNC(=O)N1CCC(c2ccc(OC)cc2)CC1
Nc1c[nH]c2cccc(CCNC(=O)c3ccc(Cl)c(Cl)c3)c12
NC(=O)N(c1ccc(Br)cc1)S(=O)(=O)c1ccc(OCCCN2CCCCC2)cc1
NC(=O)N1CC(N)CCC1N
COc1ccc(C=C2SC(=O)N(CC(=O)c3c(O)cccc3O)C2=O)cc1
CCc1ccc(Cc2nc(-c3ccc(O)cc3)no2)cc1
Clc1ccc(CSc2ncnc3c2[nH]c2ccccc23)cc1
CC(C=CC1=CC(C)(C)C(C)CC1)=CC=CC(C)=CC(=O)OC(C)C
O=Cc1nc2cccc(-c3ccc(Oc4ncccc4C4CCC(O)CN4)cc3)c2[nH]1
CCCC1(CC)Oc2c(cc(O)c3oc(=O)ccc23)C=C1N1CCN(C=O)CC1c1ccc(F)cc1
NC(=O)Cc1ccc(Cc2c(N)ncnc2C2CC2)cc1
COc1ccc(S(=O)(=O)C2(C(C(=O)NO)C(C)CS(=O)(=O)c3ccccc3)CC2)cc1
COc1ccc(C2C(C)C3(CCN2C=O)c2ccccc2NC(=O)C3C)c(OC)c1
CCS(=O)(=O)Nc1ccc(-c2ccc3cccc(N)c3n2)cc1
C=CCC(CC(=O)NC(C)=O)C(=O)NC
O=C1CCOc2c1ccc(O)c2O
CC1=NN(C=O)C(c2cc(F)cc(Cl)c2)(c2cc([N+](=O)[O-])co2)O1
C=CC1(C)CC2(O)C(=NO)C(C)CC2C2CC(C)C3CCC(C)CC3C21
CCOc1ccc(-c2cc(-c3[nH]c(=NN)ncc3C)cs2)cc1
Cc1nn(Cc2ccccc2)c(C)c1-c1ccccc1
O=C(O)CC(O)CC(O)CCn1c(-c2ccccc2)nc(-c2ccccc2)c1-c1ccccc1
COC(=O)c1ccc(NC(=O)C2(C)NCCNC2=O)cc1
CNc1ncc(C2CN3CCN=C3S2)cn1
CC12CCCC(O)(C1=NO)C(c1ccc(Cl)cc1)NC2
COc1ccc(F)c(-c2cc(CNC3CCC(C)CC3)n(C)n2)c1
CC(C)NCC(O)CN1c2ccccc2Sc2cccc(Cl)c21
COc1ccc(S(=O)(=O)Nc2ccc(C)cn2)cc1
CC(C)N(Cc1ccn(C)n1)S(=O)(=O)NCC(F)(F)Cl
COc1ccc(SC(C)C2CCN(C=O)C2)cc1
CC(=O)NCCc1cccc2c1CCN2C(=O)c1cc2c([nH]c1=O)CCCC2
CN(c1ccc(-c2sc(N)nc2N)cc1)S(C)(=O)=O
O=CNc1ncc(-c2ccccc2)s1
COc1ccc(Nc2ncnc3c(C)cnc(OC)c23)cc1
C=C(C)C1(C)CC2C(CCC3(C)C4CCC5CC(C)CC5C4CCC23)C(C(C)C(=O)OC2OC(C)(OC3(C)CCC(O)(OC4(OC)CCC(O)O4)CO3)C(O)CC2O)C1=O
CC1(c2ccc(C(N)=O)cc2)OCCc2ccccc21
Cc1ccn2nc(-c3ccc(Cl)cc3)nc2n1
Cc1ccc(C=NNC(=O)c2csc(C)c2)cc1
COc1ncc(NS(=O)(=O)c2c(F)ccc(F)c2F)cc1-c1ccc(N)n2nc(N)nc12
Oc1ccc(CNC23CCCN(CC4CCC4)C2Cc2ccccc2C3)cc1
CC(=O)N(c1ccccc1)C(c1nnnn1CC1CCCO1)C(F)(F)F
Cc1ccc(OCC2CO2)cc1
CN(C)CCNC(=O)c1ccc(-c2cnc3cnc[nH]c2-3)cc1
CC(=O)OCC1(C(=O)O)C(=O)N2C(NC(=O)C(=NOC(C)(C)C(=O)O)c3cnc(N)s3)=CCSC21
Cc1ccc(-c2ccc3sc4ncc(C(=O)Nc5ccc(C(F)(F)F)cc5)n4c3c2)cc1
CCOC(=O)N1CCC(NC(=O)c2cc(Br)cs2)CC1
CCc1ccc(NC(=O)c2cccc3c2COC3=O)cc1
O=C(Cc1ccccc1)NCc1c([N+](=O)[O-])ccc2nc(O)c(=O)[nH]c12
Cc1cc(=O)n(C2CCC(C(=O)NC(Cc3cccc4nc(C=O)oc34)C(=O)O)O2)c(=O)[nH]1
COC1=CCC2OC(=O)OC2CCC(C)C2CC(C)(CC(C)C(=O)C1)OC2=O
Clc1ccc(CN(Cc2c(Cl)cccc2Br)CC(c2ccco2)N(Cc2ccccc2)Cc2ccccc2)cc1
O=S(=O)(Nc1ccc(-c2cc(N3CCCC3)cnn2)cc1)c1ccc(F)cc1
CCOC(=O)c1nn(-c2ccccc2)c(-c2cccs2)c1C(F)(F)F
CCOc1cc(CCNC(=O)CSc2nc(=O)n(CCN3CCOCC3)c3c2CCC3)cc(OCC)c1
CCC(C)(C)n1nnc(C=CC2CC(c3ccccc3)N(C=O)C2)n1
COc1ccc(S(=O)(=O)NC(Cc2ccc(F)cc2)C(=O)NO)cc1
CCOC(=O)c1ccc(-c2cccc3[nH]c(N)nc23)cc1
Cc1ccc(-c2cc(C3CN(C=O)CCN3c3ccccc3)n(-c3ccccc3)n2)cc1
O=C(C[n+]1cc2ccccc2cc1-c1ccccc1)c1ccc(O)cc1
Nc1cncc(-c2cc(F)ccc2-c2ccc(OC(=O)NC3CCC3)cc2)n1
CCc1ccc(NC(=O)CCC(=O)N2CCN(c3ccc(OC)cc3)C(=O)C2)cc1
CC(=O)c1ccc(NC2=NS(=O)(=O)c3cccc([N+](=O)[O-])c3S2)cc1
CC(C)CN(Nc1nc(C#N)ncc1-c1ccc(-n2ccc(Br)n2)cc1)C(=O)Br
Cc1cc(Br)ccc1NS(=O)(=O)c1cccs1
Cn1c(-c2ccc(F)cc2F)cccc1=O
O=C(c1ccccc1)N(CCCCO)c1nc(=O)c2[nH]cnc2[nH]1
CCC(c1csc2c(=O)[nH]c(N)nc12)N(Cc1ccccc1)C(=O)c1ccco1
CCN(c1ccccc1)S(=O)(=O)c1cccc2c1oc1ccccc12
CC(=O)OC1C(C)(C=CC2CC=CCC2=O)C=C(C)CCC2C3CCC21C(=O)OC3
C=CCOC(=O)C(=Cc1ccc(OCC=C)cc1)NC(=O)C1(N)CCCCC1
Cc1ccc(N(c2cccc(C(F)(F)F)c2Cl)C2CCN2)cc1C
CCN(CC)CCNC(=O)c1ccc(O)nc1O
COc1cc(N2Cc3c(ncc(Sc4ccc(C(C)(C)O)cc4)c3Cl)C2=O)ccc1OCCF
O=c1c(-c2ccco2)c(N2CCOCC2)ccn1O
CN(C)CCn1c2c(c(S)nc1=O)C(S)(C1CN(C=O)Cc3ccccc31)CCC2
N#Cc1ccc(NC(=O)OCCCCCCCCCN2CCCCC2)cc1
Cc1ccc(-c2cc(C(F)F)n(-c3cnc(N(C(N)=O)c4ccc(S(C)(=O)=O)cc4)nc3)n2)c(F)c1
Cc1cc(Br)cc(F)c1CNCCCN1CCCC1=O
COc1ccc(-n2nc(C(N)=O)nc2N)cc1
Cc1ccc(Cn2cnc3c(NC(=O)COc4ccc([N+](=O)[O-])cc4)cc(C)cc32)cc1
COCC(C)Oc1cc(C#N)cc([SH]2N=CN=C2N[SH](=O)=O)c1
CC(C)CC(C=NO)NC(=O)C(CC(C)C)NS(=O)(=O)c1ccc(F)cc1F
CCC(=O)N1CCc2cc(S(=O)(=O)NCCc3ccc(OC)cc3)ccc21
CCCN(CCC)C1CC(C)c2ccccc2C1O
COc1cccc(-c2cc(-c3ccc(C(=N)N)cc3)on2)c1C(=N)N
COc1ccc(OC)c(C(=O)Nc2cc(C(N)=O)cs2)c1
NC1NC(=O)c2c(C(=O)NC3CCCC3)cccc21
O=C1NC(=O)C(=Cc2cc(NC(=O)N3CCOCC3)cc(OCc3ccccc3)c2)S1
CC(=O)OC12OC(=O)CC(=O)OCC3(C)C(OC4(C)OC(O)CCC4(O)O)=CC(C(C)CC(C)C(C)=C1C)C32
CCCOC1=CC(=O)C23OC2CC2C(CCC4(C)CC(OC)(C(C)O)CC24)C3C1=O
COc1ccc2c(c1)C(=O)c1cc(OC)cc(-c3nnc(C)o3)c1C2=O
COc1oc2cccc(C3CN=CN3)c2c1OC
CCCOc1ccc(CNC(=O)CC2(C)COc3ccccc3N2C(C)=O)cc1
O=CN1CC(C2CCCO2)N(C=O)CC1c1ccc(S(=O)(=O)N2CCCCC2)cc1
CC1=NN=C(S)[SH]1c1ccnc2c(-c3ccc(CN4CCOCC4)cc3Cl)ccnc12
COc1ccc(-c2ccn3ncc(-c4ccc(N(C)C)cc4)c3n2)cc1
C=C1SC(N2CC(N)(c3ccccc3)NCC2c2ccc(O)cc2)=NC1=O
Cn1ccc(C2CN(C=O)CCN2c2ccccc2)c(N2C(=O)c3cccc4cc(N)cc(c34)C2=O)c1=O
Cc1cc2ccc([NH3+])nc2c2c1C(C)(C)C=[NH+]2
CCCn1c(=O)[nH]c(=O)c2nc(C(C)CC)[nH]c21
NCc1nnc(C2NCCCC2(N)c2nccs2)n1CCc1ccccc1
Nc1nc(P(=O)(O)OCCCCCCCCCCC(=O)NC(Cc2nccn2Cc2ccccc2)C(=O)O)nc2c1ncn2C1(O)CC(O)CS1
C=C1C(=O)N(C)C(=O)N(C(C)N2CCCCC2CN2CCCCC2C)C1=O
Cc1ccc(S(=O)(=O)N2CCN(C=O)CC2C2c3[nH]ncc3CCC2(N)c2ccccc2)cc1
[NH3+]c1ccc2[nH+]c3c(cc2c1)[nH]c1ccc(Cl)cc13
COc1ccc(NC(=O)NC(C)CCc2ccccc2)cc1
CCO
CCOC(=O)C1=C(c2ccc(C)cc2)CN(S(=O)(=O)c2ccc(F)cc2)C1
Cc1ccc2nnc(N3CCN([SH](=O)=O)C(C)(S)CC3)n2c1
COc1ccc(-c2ccc(-c3ccc(Br)cc3)c3c2N=CCCS3)cc1
C=NNC(=N)N
CN(C)c1ccc(NC(=O)c2c(Cl)ccnc2Cl)cn1
O=CN1CCC(N2CCCC2)C(C(O)CSCc2ccc(Cl)cc2)C1
CC(C)CC(O)c1ccc(N2CCN(C=O)CC2c2cccc3c2-c2ccccc2S(=O)(=O)N3)cc1
COc1ccc(C23C=NNC(=O)C2CC=CC3(N)Cn2ccnc2)c(OC)c1
CC#CCOc1ccc(S(=O)(=O)NC(Cc2ccc3c(OC)cn(Cc4ccc(OC)cc4)c3c2)C(=O)O)cc1
CCCCOc1ccc(N(CC)C(=O)c2ccc3[nH]ccc3c2)cc1
COc1ccc(-c2cc3c4c(c2)C(=O)NCC4N(C=O)CC3)cc1
COc1cccc(NC(=O)COC(=O)CNS(=O)(=O)c2cccs2)c1OC
COc1ccc(-n2sc3cccc(F)c3c2=O)cc1
O=C(c1ccc(Cl)cc1)N1CCOc2cccc(COc3ccc(C(F)(F)F)cc3)c2C1
COC(=O)C1(C2Oc3ccccc3O2)CC1CN(C)C
COc1ccc(N2CCN(C(CNC(=O)c3ccc(Cl)cc3)c3ccccn3)CC2)cc1
O=C1c2cc(O)ccc2OC(O)(O)C1(O)c1ccc(O)cc1
Cc1cc(C(=O)Nc2ccc(S(=O)(=O)N3CCCC3)cc2)on1
Nc1cccn2c(=O)[nH]nc12
CN(C)Cc1cc(C(=O)NCc2cc(-c3cccs3)on2)cc2c1C(O)N(C=O)CC2
Cc1ccc(N)c2nc(N)oc12
COc1ccc(CC(NC(=O)CCN2C(=O)C(C)(C)N(c3ccc(C(F)(F)F)cc3)C2=S)C(=O)O)cc1
Cc1ccc(C)c(NC(=O)CSc2nc(=O)n(CCC(=O)NCc3ccccn3)c3c2CCC3)c1
Cc1cc(C)cc(-c2c(C)c(NS(=O)(=O)c3ccc(C(C)(C)C)cc3)nc(=O)n2C(C)C)c1
Cn1c(=O)[nH]c2c(C(C3=C(c4ccc(N)cc4)NC3=O)c3ccc(C#N)cc3)cccc21
O=C(COc1ccccc1)N1Cc2cnccc2CC1c1ncc(-c2ccccn2)o1
COc1ccc(-c2ccc(NC(=O)C3CC3)c3ccsc23)cn1
CC(=O)OC1=CC(=O)c2c(C)c3c(c(O)c2C1=O)CC(C(C)OC(C)=O)C(O)(C(=O)O)C3C
COc1ccc(-c2ccc(C3(C#N)CN(C=O)C3(CO)c3ccc(C)cc3)cc2)cc1
COc1ccc(CN(C)CC(=O)NCC2(c3ccccc3)CCCC2)cc1OC
Cc1cccc(C)c1N(C(=O)c1cnns1)C(C(=O)NC1CCCCC1)c1ccccn1
CCCCCCNc1nnc(Cl)c2c1C(=O)C=CC2=O
Nc1cncc(-c2c(F)cc(C3CCC3)cc2OCc2ccc(C(F)(F)F)cc2)n1
CC(C)CCCC(=O)NC1CCC(CCN2CCCCC2c2cccc3c2OCC3)CC1
COCC1CC(S(=O)(=O)n2ccc3c(S)cccc32)N([SH](=O)=O)C1
COc1ccc(NS(=O)(=O)n2ccc(-c3ccccn3)n2)cc1
COc1cc(-c2coc3cccc(O)c3c2=O)cc(O)c1OC
CC(C)OCCNC(=O)C(Cc1ccccc1)NC(=O)C(N)CC(=O)O
C=C1C=CN(C)C(C(C)c2nc(CC(=O)O)c(-c3cccs3)s2)C1
CCN(CC(=O)NC1CC1)C1CCC(C)CC1
C=CC(C=C[N+](=O)[O-])CC(C)CCCC
COc1cc(C2(c3cccs3)C=NN(c3ccc(NS(C)(=O)=O)cc3)C2)cc(OC)c1OC
CC(=NO)C(=NNc1ccc(C)c2c(=O)ccoc12)C(=O)c1ccccc1
CCC(C)C(NC(=O)C(CC(C)C)NC(=O)C(CCCNC(=N)N)NC(=O)C(N)CC(=O)O)C(=O)NC(CCCNC(=N)N)C(=O)O
CC1c2c(c(=O)c2=O)C2CCC(=O)C(C)C2(C(=O)CO)C1C
CCOC(=O)Cc1sc(NC=O)nc1-c1ccc(OC)cc1
CC(=O)NC(c1cccs1)C1C2C(C)CC1(O)C2C
CNC12CC3CC(CC(C3)C1)C2
CC(C)c1nc2c(n1-c1ccc(F)cc1)C(N)(CN(C)C)CNC2=O
CC(C)CC(NC(=O)C(CCCCN)NC(=O)C(CCc1ncc[nH]1)NC(=O)C(CO)NC(=O)C(CC(C)C)NC(=O)C(CO)NC(=O)c1ccccc1)C(=O)O
O=C(COC(=O)C=Cc1ccc(F)cc1)Nc1ccc(C(=O)NC2CC2)cc1
N#CC1(NC(=O)c2cc(F)cc(-n3cccn3)c2)Cc2ccccc2C1
COc1ccc(-c2cnc(N)n2Cc2ncc(C)o2)cc1
COc1ccc(NC(=O)C2CCN([SH](=O)=O)C(S)C2)c(OC)c1
Cc1ccc(NC(=O)c2ccc(S(=O)(=O)N3CCOCC3)c(Br)c2)cc1
Cn1nc(CNCc2ccc(Cl)cc2)c(Cl)c1-c1ccccc1
Cc1ccn(CC2CN(C)CCO2)n1
Cc1ccc(-c2c3ccoc3nc(=O)n2C2CCc3ccccc3C2)cc1
CSC1=NC(=Nc2ccccc2)C(c2ccc(-c3ccccc3)cc2)C(=O)N1
O=CNN=Cc1cccc2ccccc12
O=P(O)(O)C(O)(Cc1ccc2sccc2c1)P(=O)(O)O
COc1cc(NCC(O)CNCC2Oc3ccccc3O2)cc(OC)c1OC
Cc1ccc(NC(=O)N2CCC(CNC(=O)C3CCC3)CC2)cc1
O=C1NC(=O)C(=Cc2ccccn2)S1
CN(C)Cc1ccc(C(=O)c2c[nH]c3cccc(OC(C)(CCc4ccc(C(F)(F)F)cc4)C(=O)O)c23)cc1
CCCc1cccc2c1OCC(=O)N2O
CCOC(=O)c1n[nH]c(N)c1N
CCN(Cc1cc(Cl)cs1)C(=O)c1ccc(C)c2ccoc12
CCc1ccc(OCc2cc(C(=O)O)co2)cc1
CC(OC(=O)C=Cc1ccc(O)cc1)C1CCCC2C1=C(C1(C)CO1)CC1(C)C3(C)CCCC3CC(=O)C21C
COc1ccc(C2(c3ccccc3)C=NN(c3ccc(S(N)(=O)=O)cc3)C2)cc1
O=C(O)c1cc2c3c([nH]c2cc1CCO)CNCC3
Cc1ccc(CN2C(=O)C(C)(CN3CCCC3)Nc3ccccc32)cc1
CC1CC(C)C(O)(C2(C)OC3(C)NC(=O)CCC3C3CCC4CCCC4C32)O1
O=C(O)CCC(=O)Nc1ccc(-c2c(Cl)c(Cl)cc3c2ncn3C2CCC2)cc1
O=C(C=Cc1cccs1)C=C(O)C=Cc1ccccc1
Cc1cc2c(SCC(=O)Nc3ccc(Cl)cc3C)cccc2[nH]1
COc1cccc(CN(CCC2Cc3ccccc3NC2=O)C(=O)CCC(C)C)c1F
C=CCC(CC(=O)NC(CO)Cc1ccccc1)C(=O)NC(COC(=O)C(CC=C)Cc1ccc(F)cc1)c1ccccc1
Cn1c(=O)c2c(ncn2CC(=O)Nc2ccc(S(=O)(=O)N3CCCC3)cc2)n(C)c1=O
Cc1c(-c2ccc(O)cc2)ccc2[nH]cnc(=O)c12
N#Cc1ccc(N(c2nccc(N)n2)C2Cc3ccccc3O2)cc1
N=C(N)NCCCC1NC(=O)CNC(=O)C2CC3CCC(Cc4ccc5cc[nH]c5c4)CC3N2C(=O)C2Cc3ccc(Cc4ccc(O)cc4)cc3CN2C(=O)CNC(=O)C(CCCNC(=N)N)NC1=O
O=C(NCc1cccc2[nH]cnc12)C1CCOC(OCCCCO)=C1c1cccc2c(=O)ccoc12
Cc1ccc(C2(CN3CCOCC3)c3c(ncn3-c3ccc(Cl)cc3)C(=O)N2c2ccc(Cl)cc2C)cc1Cl
CCOC(=O)C1(C)C=C(COC(=O)c2c(OC)cccc2S(=O)(=O)N2CCCCC2)NC(=O)N1
CC1(NCc2nc3cc(Cl)ccn3c2C2CCCN(C=O)CC2)CC1
CCC(n1c(Cl)nc2ccc(-c3ccc(OCc4ccc(Cl)cc4)cc3)cc2c1=O)C(F)(F)F
O=C1NC(O)c2c1cc(O)cc2-c1ccccc1
NS(=O)(=O)c1ccc(-c2ccc(S(=O)(=O)NC(CC(F)(F)C(=O)O)c3cc(-c4ccccc4)c[nH]3)cc2)cc1
Nc1ccc(SCc2cnc(N)nc2-c2ccc(O)cc2)cc1
O=C(C=Cc1ccc(S(=O)(=O)Nc2ccccn2)cc1)NO
Cc1cccc2sc(OCC(O)CN3CCN(Cc4nc5ncnnc5n4Cc4ccccc4)CC3)nc12
N#Cc1ccc(NC(=O)COC(=O)C(Cc2cc3ccccc3[nH]2)NS(=O)(=O)c2ccc(Br)cc2)cc1
Cc1ccc(C2CCC(C(=O)O)C(=O)N2c2ccc(C)cc2)cc1
O=C1NC(=O)c2cc(O)c(O)cc21
N#Cc1ccc(-n2nc(C(F)(F)F)c(C#N)c2-c2ccc(Oc3ccccc3)cc2)cn1
Cc1ccc(C(=O)C2CCCC(N3CCCCC3(N)c3ccc(F)cc3)N2)c(OCCCI)c1
c1ccc(-c2ccc(NC3=NCCCS3)cc2)cc1
COc1cc(C(=O)C=Cc2ccc(OC)c(OC)c2OC)cc(S(=O)(=O)N2CCOCC2)c1
N#Cc1cccc2c1C1(CC(=N)Oc3nc(O)[nH]c(=O)c31)C(=O)N2
COc1ccc(C=CC(=O)OC2=CC34COC(=O)CC(CCC3C(C)=C2)O4)cc1
Nc1cc(Br)c(Br)c2c1C(=O)NC2=O
CC(C(=O)O)c1ccc(O)cc1-c1ccccc1
Cc1cccc(C(=O)Oc2cc3c(-c4ccccc4)cc(-c4cccs4)c(C#N)n3c2)c1O
Cn1ccnc1CN1Cc2cnoc2C(COc2ccccn2)C1
CCCCCCCCc1cnnn1C1OC(OC(=O)CCCCCCC(C)CCCC)C(COC(=O)CCCCCCC)(OC(=O)CCCCCCCC(C)(C)CCC)CC1OC(=O)CCCCC
COc1ccc(N(NC(N)=O)C(=O)C2(c3cccs3)CCN(C=O)CC2)cc1
COc1cc(-c2cc(=O)c3cc(OCCN4CCOCC4)c(OC)c(OC)c3o2)cc(O)c1O
COC(=O)c1sc(C)c(NC(=O)c2cc(Br)co2)c1C
O=C(CSc1nnc(-c2ccc(O)cc2)n1Cc1ccco1)C1CC1
Cn1nc(N[SH](=O)=O)cc1S
COc1ccc(S(=O)(=O)N(C)C2(C)C(Br)COc3nccc(C)c3C(=O)N2C(C)CO)cc1
O=C(O)C=CC(=O)Nc1ccc(C(=O)c2ccc(Cl)cc2)c(OCc2cccc(F)c2F)c1
CCCCCCOc1cccc2c1[nH]c1cnccc12
Cc1cc(C)c2[nH]c(NN=C(N)C=NNC(N)=S)nc(=O)c2c1
Fc1ccc(N2CCN(CCCOC3Cc4ccccc4C3)CC2)cc1
CN(C)Cn1nc(-c2ccccn2)oc1=O
O=C(NCC1CCCO1)c1ccc(Oc2ccc(C#CC3(O)C4CC5CC(C4)CC3C5)cc2)cc1
COC1(OCCCNCCC(=O)O)C(O)Cc2cc3c(cc2C1O)C(=O)c1ccccc1C3=O
O=C(Nc1ccccn1)c1cccc(Cl)c1S(=O)(=O)N1CCCCC1
O=C(Cc1cccc2ccccc12)Nc1ccc(-c2cccc3scnc23)cc1
COC(=O)C1(O)OCc2cc3c(cc2C1C1Oc2ccccc2O1)OC(c1ccc2c(c1)C=C1C(=O)COC1O2)O3
NC(=O)CCC(=O)Nc1ccc(-c2ccn3ncc(-c4ccc(OCCN5CCCCC5)cc4)c3n2)cc1
CC(C=CCn1cnc2c(N)nc(Cl)nc21)(COP(=O)(O)O)OP(=O)(O)O
O=c1nc2[nH]cnc2c(O)[nH]1
O=C(c1cc(O)c2c(c1)n1nccc1n[n+]2[O-])c1cccc2ccccc12
Cc1ccc(N(C)c2ncnc3sc(C)c(C)c23)cc1
C=C(C)C1CCC2CCC3C(CCC4C5CCC(O)C(C(C)(C)C(=O)NCCCCCCCCO)C5CC(C)(C)C43)C21
NCc1ccc(CN)cc1
CN(C(=O)C=CC1CC1)c1ccc(S(N)(=O)=O)cc1
COc1cc(Cl)ccc1NC(=O)c1c(O)cc(Cl)cc1Br
O=CNc1ncc(CCCc2cc(-c3ccccc3)nc3c2cnn3Cc2ccccc2)s1
CC(CN1CNC(=O)C(C(Cc2cccs2)c2ccsc2)NC(=O)C(N)(C(C)C)C(Cc2ccc(Cc3cccs3)cc2)NC(=O)C(Cc2cccs2)NC(=O)CNC1=O)C(N)Cc1cccs1
N=C(CS)NCP(=O)(O)O
COc1ccc2c(ccn2CC(O)COc2ccccc2)c1
NCCCCCN(CCCN)CC1CC1
Clc1ccc(-c2ncc(Cn3ccnc3)o2)cc1
CCNc1ccc(C(=O)NC(Cc2ccccc2)C(O)CNC(C)c2ccccc2)cc1N1CCCC1=O
O=CN1CCN(C(=O)C[SH]2C=Cc3c(S)ncnc32)CC1c1ccco1
CCCCCC(CN(O)C=O)C(=O)NC(C(=O)c1ncc(C2CC2)o1)C(C)C
CCOc1ccc(CCC(=O)N(C(N)=S)c2cc(NS(C)(=O)=O)cc(N3CCCC3)c2)cc1
CS(=O)(=O)c1ncc(C(=O)Nc2ccc(Cl)cc2)cc1Cl
O=C(Oc1ccccc1)Oc1cccc2c1[nH]c1ccccc12
CCOc1cc(C)cc2cnc(N3CC(OC)CCC3NC3CC3)nc12
O=P(O)(O)C(Nc1ccccn1)P(=O)(O)O
O=C1C(c2ccc(Cl)c(Cl)c2)SCN1CCCN1CCCCC1c1ccccc1
CCOc1nccc2c1[nH]c1nc(C#N)ncc12
C=CCn1c(S)nc2c(c1=O)C(C)=C(C)[SH]2C1(C)CN(C=O)c2ccccc21
CC1=CCC2C(C)(CO)Oc3ccccc3C2(C2(C)CCC(=O)O2)C1
COc1ccc(C=CC(=O)NN=Cc2nn(-c3ccccc3)c(C)c2C)cc1
O=c1[nH]c2nc3c4c(ccc3cc2n1CCCc1ccc(F)cc1)OCO4
O=C(O)CNS(=O)(=O)c1ccc(-c2ccccc2)cc1
COc1cc(N)c(C(C)=O)c(OCc2cccc3[nH]cnc23)c1
COc1cc(CN2C(=O)c3c(C)ccnc3OC23CC3)c2nc(-c3cc[nH]n3)[nH]c2c1
O=C(O)CSSCCCO
O=C(O)N1CCCC1O
CN(C)Cc1ccc(-c2cc(CN(C)C(=O)COC(=O)c3c(O)cc(O)cc3O)on2)cc1
O=c1[nH]c2cc(C(O)CNCCCS(=O)(=O)CCCOCCc3ccccc3)cc(O)c2s1
CN1NC(=O)C(C)(C2CCCCC2)N(C)C(=O)CNC(=O)CNC(=O)CNC(=O)C1(C)Cc1ccccc1
C=CC1=CCSC2N1C(=O)C2(NC(=O)CC1(c2ccccc2)C=NOC1)C(=O)O
COc1ccc(C(CC(=O)NCc2ccc(OC)c(O)c2)N=O)cc1
CC(=O)Nc1ccc(CN2CCCCC2C(=O)NCc2cc(C(C)C)on2)cc1
NC(=O)c1n[nH]c2c1c(=O)ncn2C1(O)OC(CO)CC1O
CCC1(C)C=C(C)C(C)C2(C)C(CO)Oc3ccccc3C12
O=C(O)Cc1ccc(CN2C(=O)SC(=Cc3ccc(C=CC(=O)c4ccc(Br)cc4)cc3)C2=O)cc1
COc1nc(OCCN2CCOCC2)nc2cc(Nc3ccc(Br)cc3)ccc12
NC(=S)N(C(=O)c1ccco1)c1ccc(Nc2c3ccccc3nc3cccc(NC(=O)c4ccco4)c23)cc1
Cc1ccc(NC2(C)C3CCC2(C)C(C)C3=N)cc1
COc1noc(C)c1CCNC(=O)COc1ccc(F)cc1
Fc1ccc(OCCc2nnn[nH]2)c(CCCCc2ccc(-c3ccccc3)cc2)c1
CC(C)(O)C#Cc1nc2n(c1F)CCOc1cc(C(=O)NC3(C#N)CC3)c(C(N)=O)cc1-2
Cn1ccc(-c2ccc3c(c2)S(=O)(=O)C2(CC(c4ccc(Br)cc4)N=N2)C3=O)n1
OC(CN(CCCl)CCCl)C1CN=CN1
COCCOc1nc2cc(-c3ccc(OC)cc3)ccn2c1-c1ccccc1
CCN(CC)CCC1CCC(NC(=O)c2cccc3c(-c4ccccc4)ccnc23)CC1
CN(C)C(=O)c1cc(-c2cnc(Nc3ccc4[nH]c(C#N)cc4c3N)o2)cc(C(F)(F)F)c1
COC(Cn1c(S)nc2c(S)cccc2c1=O)OC
Cc1c(Cc2ccccc2)cc2cc(O)c(=O)oc2c1O
O=C(C=Cc1ccc(O)cc1O)c1cc(Br)co1
COc1ccc(C2(C#N)Cc3ccccc3C2O)cc1OC
C=C(COC(C)=O)C1(O)CCC(c2ccccc2)=CC1(C)O
CN(C)CCn1c(SCC2CCCCN2C=O)nnc1C1CC1
NC1CC(CC(=O)NC(Cc2ccc(O)cc2)C(=O)O)CC2C(=O)NCCC12
Cc1cc2c(OCC(=O)NC3CC3)c3c4c(oc3cc2oc1=O)CCCC4
Cc1nc(COc2ccc(C(C)(C)C(=O)O)cn2)c(-c2ccc(F)cc2)s1
CCOC(=O)C[SH]1C(c2ccc(OC)cc2)=C(C)c2c1nc(S)n(CCO)c2=O
COc1ccc(S(=O)(=O)Oc2ccc(N(C)S(=O)(=O)c3ccc(C)cc3)cc2)cc1
O=C(NN=Cc1ccc(F)cc1)C1(Br)Oc2ccccc2O1
CCCc1c(Sc2ccccc2)c(=O)[nH]c(=O)n1OCCO
COC(=O)CC12CCC(c3ccccn3)(CC1)O2
CCCCc1ccc(C(=O)Nc2cc(CC(C)(C)C)ccc2S(=O)(=O)N2CCCC2)cc1
CCc1cccc(C#N)c1Nc1nc(C(=O)NC2CCCC2)nn2ccc(C)c12
CC(=O)Nc1ccc(C2CN(C=O)CCN2c2ccc(Cl)cc2)cc1
Cc1ccc(C2=CCN(C=NO)C2)nc1Oc1c(C)cccc1C
CCOc1ccc(NC(=O)C2(S)N=C3c4c(sc5c4CC(C)CC5)N=CN3C2=O)cc1
COc1cccc(C#Cc2oc3nc(C)nc(C)c3c2NCC2CCC(N3CCOCC3)CC2)c1OC
CCOc1ccc(S)c2nc(S)[nH]c12
O=C(NCCN1CCOCC1)c1cc(-c2ccccn2)cc(C2CCC2)n1
N#Cc1c[n+]([O-])c2c(F)c(F)cc(NC(=O)c3ccco3)c2[n+]1[O-]
c1ccc(CC2CN=C(NCCC3CCCCC3)N2)cc1
COC(=O)C1=CC(c2ccc(F)cc2)C(C#N)C(=N)N1c1cc(OC)cc(OC)c1OC
CC(C)c1c(C(=O)NCc2ccc(F)cc2F)ccc2cc(OC3CCCCN3)n(Cc3ccccc3)c12
Cc1c(Cl)c(N)cc2c1nc(N)n2CCO
Cn1ccnc1COc1c(F)cc(C2CCC2)cc1-c1nccnc1N
CC(CCNC(=O)c1ccc(CNS(=O)(=O)CCOc2ccc(Cl)cc2)cc1)N(C)C
CCOCCn1cnc2c(N)nc(Cl)nc21
CN(CC(=O)Nc1ccc(F)cc1)C(=O)c1ccc(S(=O)(=O)N2CCN(c3ccc(F)cc3)CC2)cc1
CCCCCC[N+](C)(C)CCOP(=O)([O-])OCCCCCCCCCSc1ccccc1
NC1(c2ccc(CO)cc2)CC(O)C(Cc2ccccc2)N(C(O)(Cc2ccccc2)c2ccc(CO)cc2)C(=O)N1
COCCCN(C(=O)c1cc(-c2ccc(C#N)cc2)n(-c2ccc(C)cc2)n1)C1(C)CC1
Cc1ccc(S(=O)(=O)N2COC(Cc3ccccc3)C2CC(=NOCC(C)C(=O)O)C(C)C)cc1
CC1NC(=O)C2CC3(Br)C(c4ccc(c(C(=O)OC(C)(C)C)c4)OC3(N)c3ccccc3)N2C1=O
CCN1CCN(C=O)CC1c1c(Nc2ccc(Cl)cc2OCc2ccc(F)cc2)ccc2cncnc12
COc1cc(CCCOC2(c3ccccc3)Cc3ccccc3C2)cc(OC)c1OC
CC(Cc1nc(C)no1)=NNC(=O)c1ccc(Br)cc1
O=[SH](=O)N1CCCCCC1S
COc1ccc(CC(=O)NO)cc1
COc1ccc(NC(=S)NN=Cc2c3ccccc3cc3nc[nH]c23)cc1
O=C(C=CC1Oc2ccccc2O1)NC1CCC(CCN2CCCCC2c2cccc3c2OCC3)CC1
O=S(=O)(O)c1c2ccccc2cc2ccccc12
O=[N+]([O-])c1ccc(N2CCN(CC3Oc4ccccc4O3)CC2)cc1-c1nc(-c2ccco2)no1
CC=C(C)C=C=CC(=CC)C(O)C(CC)Cc1cc(O)cc(OC)c1O
COc1ccc(-c2ccc3oc(OC4(OC(C)=O)CCC(OC(C)=O)(OC(C)=O)C(COC(C)=O)O4)c(O)c(=O)c3c2)cc1
C=CC1(C)C(C)C(OC(=O)c2cccc(F)c2F)C(C(C)(O)OC(C)=O)C2CC(O)C3OC(C)CC(=O)C3C21
O=CN1CCOC(C2(O)OC(O)CC2n2c(SCc3ccc(F)cc3)nc3cnc(Br)nc32)C1
Cc1ccc(CNC(=O)c2csc3c2c(=O)n(C)c2ccccc32)cc1
NS(=O)(=O)c1ccc(CCNC(=O)CN(CC(=O)O)S(=O)(=O)c2ccc(Oc3ccccc3)cc2)cc1
O=C(c1ccon1)N1CC2CC1CC2c1ccccc1
Nc1ncc(N2CCCCC2)nc1C(=O)NCC1CCCO1
Cc1ccc2c(Oc3ccc(Cl)c(Cl)c3)c(Oc3ccc(NC(=O)C(N)CCCN(C)C)cc3)c(=O)oc2c1
CC(C)(C)OC(=O)N1CCC(c2cc(C(=O)NCc3ccco3)n(-c3ccc(Cl)cc3)n2)CC1
Cn1cnc2c(-c3ccc(N4CCOCC4)cc3)cnc(NC3CC(N)CCN3)c2c1=O
CN(C)CCCc1ccc2c(Cl)c(C(=O)c3cccc4ccccc34)[nH]c2c1
COc1ccc(C(=O)C[n+]2ccc3c([nH]c4ccccc43)c2N)cc1
Clc1ccc(CSc2nnc(-c3cccs3)o2)cc1
Nc1nc(=O)c2[nH]cnc2n1CC1CC1CO
CC#CCOc1ccc(S(=O)(=O)NC(Cc2cc3cc(N)c(O)cc3[nH]2)C(=O)O)cc1
CC(C)C(NC(=O)OCc1ccccn1)C(=O)NC(Cc1ccccc1)CC(O)C(Cc1ccccc1)NC(=O)OCc1ccccc1
FC(F)(F)c1ccc(Nc2ccc(-c3n[nH]c4cnccc34)cn2)cc1
O=c1occ(Br)c(-c2ccc(O)cc2)c1Br
CC(CCCC(=O)CC(C=O)c1ccccc1)[N+](C)(C)C
CCOC(=O)CS(=O)(=O)N1CCOc2c1cnn2-c1ccc(C)cc1
O=C(CCCOc1ccccc1)NCCCNc1ccc2cc3c(nc2c1)CCCC3
Cc1nc(CCc2ccc(S(=O)(=O)NC3CCc4cccc(C(=O)O)c4C3)cc2F)c(-c2ccccc2)s1
O=C(O)N1CCC(C(=O)c2ccccc2)(n2cnc3c(S)nc(S)nc32)C(O)C1
CCCCN(CCCC)C(C)(CNS(=O)(=O)c1ccc(F)cc1)C(=O)OCC
CC1=NC(C)(c2ccc(OCC(F)(F)F)cc2)C(=O)S1
CC(=O)c1oc(=O)c(C(=O)Nc2ccc(N)cc2)c(O)c1O
CCCCC(=NOCCCCC(=O)O)c1ccc(-c2ccc(C)cc2)cc1
CC(C(=O)NO)N(CC1Oc2ccccc2O1)S(=O)(=O)c1ccc(F)cc1
O=[SH](=O)Nc1nc2cc(S)ccc2nc1Nc1ccc(Cl)cc1Cl
CCN(CC)C(=O)Oc1cccc2c1C1CCC(N)(c3ccccc3)C1(C)CN2
C=CCC1CC=C2OC(=O)C=C2C1(O)C(=O)CC
Cn1c(=O)[nH]c(=O)c2[nH]c(N3CCC(N)C(N)(CCCc4ccccc4)C3)nc21
CC(=O)c1ccc(NS(=O)(=O)c2[nH]c(=O)nc(O)c2C=Cc2ccccc2)cc1
CCC(CC)(CN1C(=N)N(CC2CCCCC2)CC1Cc1ccc(Cl)c(O)c1)C(=O)C(C)C
CCN(CC)c1ccc(C(=O)NN=CCSc2nnc(-c3ccccn3)n2C)cc1
CS(=O)(=O)c1ccc(-c2ccc(C(C#N)NC(=O)C3CC4CC3CN4)cc2)cc1
Nc1ncnc2c1ncn2C1OCC(O)C1(O)CSCCOCCNC(=O)C(N)CO
Cc1ccn(C2(COCc3nccs3)CCN(C=O)CC2)n1
COc1ccc(Cn2c(=O)cnc3cncnc32)cc1
CC(=O)C1=C2C(CCC1=O)C1=C3C2C(=[OH+])c2cccc(O)c2N3C(C(C)O)O1
O=c1c2cccc(Br)c2oc2c(C(O)(C(F)(F)F)C(F)(F)F)cccc12
NC1(C(=O)Nc2ccc(F)cc2)CCCCCC2(C1)NC(=O)NC2=O
COc1ccc(CN2CCC34c5c6cc(O)c(OC)c5CC2C3CC(=O)C4O6)cc1
COC(=O)C1=C2C(CC(C=Cc3ccccc3)(C=Cc3ccc(C)cc3)N2C=O)c2c(C)c[nH]c2C1OC(=O)N1CCN(C)CC1
COc1cccc(Cl)c1N(C1(C)CN(C=O)c2cccc(C)c21)S(C)(=O)=O
COc1ccc(C2(C)NC(=O)NC3=C2C(=O)CC(C)C3)cc1
NC(=O)c1cccc[n+]1CCCC[n+]1ccccc1C=NO
CCCCCCCCCC[N+]1=CC(C)c2ccc(C)c(C)c21
CCCOCCOC12C(=O)OCCC1(C(=O)OC1(CO)CC(O)C(O)C(O)O1)C1C(=O)CCCC1(c1ccco1)C(C)C2C
O=c1ccoc2c1ccc1cc(-c3ccc(Cl)cc3)c(Cl)cc12
Cc1ccc(NC(=O)CN(c2ccc(C(N)=O)cc2)S(C)(=O)=O)cc1
COCCCN(C(=O)CN1CCCCCC1)c1c(N)c(=O)[nH]c(=O)n1Cc1ccccc1
Cc1cccc2c1c(C)cn2CC(C)NCC(O)COc1ccccc1
S=C(Nc1ccccn1)NC1Oc2ccccc2O1
CCC1CC(C)C(CC)c2cc3c(SC)cccc3cc21
CC(C)c1[nH]c(SCC(=O)c2ccc(F)cc2)nc(=O)c1CN1CCCc2ccccc21
COc1c(OC(=O)CC(N)C(O)c2ccccc2)cccc1C(=O)O
Cc1ccc(C2(C)CN=CO2)cc1C1(C(=O)Nc2ccc(C3(C(=O)Nc4ccccc4)CN=CO3)cc2)CC1
O=C(CCC#CCO[N+](=O)[O-])Nc1ccc(CCCNCC(O)COc2ccc(O)cc2)cc1
O=[N+]([O-])c1cccc2c1[SH](CCO)C(S)=N2
Cc1coc2cccc(CC(=O)N(C)Cc3ccc(F)cc3)c12
C=CC(C=CCC=CCC=CCCCC(=O)O)C=CCC=CCCC
CC1(C)CN2CC=CC(CCc3[nH]c4c(O)cccc4c31)C2
CC1CN(C=O)CC(N)(CCn2c(=O)c3cccn3c3cccnc32)N1
Cc1cc(F)cc(N(C(N)=O)C2=NC(=O)C(N)S2)c1
NC1(c2ccccc2)NC(=O)c2ccccc2C1c1cc([N+](=O)[O-])cc2nc(NC=O)sc12
CCOC(=O)C(=O)Nc1ccc(OCC)cc1
CCCCCCCCCCCCCCCOC(COCCCCCCCCCCC(C)CCCCC)COP(=O)([O-])OCC[N+](C)(C)C
C(=Cc1ccc2cccnc2c1)CCn1cnc2ccccc21
CSc1ncc(-c2c(O)cccc2OCc2ccc(Cl)cc2)cn1
COc1ccc(CNC2CCCN2c2ncnc3c2sc2ccc(Cl)cc23)cc1
Cc1c(N=Cc2cccc(O)c2Br)c(=O)n(-c2ccccc2)n1C
COc1ccc(S(=O)(=O)NCC(c2ccco2)N2CCc3ccccc32)cc1
O=C(CCCCCC(=O)Nc1ccc(C(=O)Nc2c3ccccc3nc3ccccc23)cc1)NO
CN1CCOC(c2ccc(-c3ccccc3)cc2)C1C(=O)O
CN(C)C1CC(c2cccc3cncnc23)N(C=O)C1
CCOC(=O)C1(c2c(-c3ccccc3)nnn2-c2c(C)cccc2C)NC(=O)NC=C1C
CC(C)C(=O)N(C)C(=O)N1CC(C)N(C=O)CC1N
CC(C)(O)C#Cc1cnc2n1C(F)COc1ccc(C(=O)NC3CC3)c(C(N)=O)c1-2
Cc1ccc(-c2nc3cc(N4CCOCC4)nn3cc2-c2ccccc2)cc1
CCOC(=O)C=CC(CCC(N)=O)NC(=O)C(Cc1ccccc1)NC(=O)C(Cc1ccccc1)NC(=O)OCc1ccccc1
CC1CCC2C3CCc4ccccc4C3CCC12O
CCC(=O)Nc1ccc(C(=O)OCc2nn3c(=O)cc(C4CCCCC4)nc3s2)cc1
CC(=O)OC(C1C2OCC3(CCCC(C)(COC(=O)c4ccccc4)C13OC(=O)c1ccccc1)C1C(O)CC3COC21C3)C(C)(O)C(C)(C)O
CCOC(=O)c1c(N)[nH]c2cc(F)cc(N)c2c1=O
Cc1ccc(COC(=O)NC(CS(=O)(=O)Cc2ccccc2)C2CC(C(=O)NC(CCCCNC(N)=O)c3c(Cl)ccc4nc(C=O)oc34)N(C=O)C2)cc1
COc1ccc(C(O)CNC(c2ccc(C(F)(F)F)cc2)c2nccn2C)cn1
N#Cc1cccnc1Br
NC1Cc2ccccc2Nc2cccc(-c3cc(F)cc(Cl)c3)c21
COc1ccc(C(=O)C=CC2(OC)Oc3ccccc3O2)cc1
CCC1(C)N=C(C(=O)O)SC(C)N1OCCCCc1ccc(C)cc1
CC(=O)Oc1c(C)cc(C(C)C)c2c1S(=O)(=O)N=C(C)N2
CCOC(=O)c1c(CN2CCOC(CO)C2)ccc2c(OC)c(O)cnc12
N=C(N)N1CCC(CC2CN(C(=O)C(=O)NCc3cccc(Cl)c3C(F)(F)F)CC2OCc2ccccc2)CC1
CC(C)Oc1cnc2ccnc(NC(=O)C3CCCCC3)c2c1-c1ccc(Cl)cc1
NS(=O)(=O)N(CC12CCC(CC=CCCCC(=O)O)(CC1)O2)C(=O)OCc1ccccc1
COc1ccc(C(C)NC(=O)C=CC2OCC(S)N2[SH](=O)=O)cc1
S=CN1CCOC(c2ccc(Sc3ccc(Cl)cc3)c3cc[nH]c23)C1
COc1cc(OC)c(C=Cc2cc(-c3cc(OC)ccc3O)no2)c(OC)c1
CC(C)c1ccc(-n2c(N3CCN(C(N)=O)CC3)nc3ccccc32)cc1
CCC(C)(C)C(=O)Nc1ccc2c(c1)c(CC1CCCCC1)c(C(=O)O)n2Cc1ccc(-c2ccc(C(=O)O)cc2)cc1
C=NNc1nc2cccc(-c3c(OC)c(O)cc(OC)c3OC)c2[nH]1
O=CN1CCN(c2ncccn2)CC1(C1CCC(Oc2ccccc2)N1)C(F)(F)F
O=C1Cc2c(c(CCN3CCN(c4ccc(Cl)cc4)CC3)cc3ccccc23)N1
CCCCc1cccc2c1S(=O)(=O)CC(C(c1ccccc1)C(O)CC)CC2N(C)C
COc1ccc(NC(=O)Cn2cnc3ccccc32)cc1[N+](=O)[O-]
Cc1cccc2oc(-c3ccc(NC(=O)COc4ccc(C(F)(F)F)cc4)cc3)nc12
COc1ccc(C(=O)CCNC(=O)CN2CCN(C=O)CC2C)cc1
COC(=O)c1ccc(-c2ccn3ncc(-c4ccc(OCCN5CCOCC5)cc4)c3n2)cc1
Cc1ccc(-c2cccc3c2C(=NNC=O)C(=O)N3)cc1S(=O)(=O)N1CCOCC1
COc1cc(-n2cnn3ccc(-c4ccc(Cl)cc4)c3c2=O)ccc1OCC(O)CO
CC1(n2nnnc2N)CC(O)(O)CC(c2cn(-c3ccccc3)nn2)N1
Cc1ncnc(NS(=O)(=O)c2ccc(NC(=O)Cc3ccc(F)cc3)cc2)c1C
C=CC(C)Cc1c(O)c(O)c(-c2ccc(O)cc2C(=O)OC)c(O)c1C(=O)C=Cc1ccc(O)c(O)c1
NC1(C2CCC2)CNCC2Oc3cc4c(cc3Cc3cccc(c3)OC4)C21
Cc1nc(C(=O)NCCCNc2cc(Cl)ccc2Cl)c(-c2ccc(F)cc2)s1
Cc1ncc(C23CCN(C=O)C2(NC(=O)Nc2ccccc2)C3)s1
Cc1cc(-n2cncn2)cc(S(=O)(=O)N2CCN(c3ncc(Cl)c(Cl)n3)CC2)c1
CCOC(=O)c1oc2nc(Nc3ccc(C(C)=O)cc3)nc(C)c2c1C
CCOC(=O)C1(C)C=C(c2c(C)cc(C)n2C(C)C)NC(=S)N1
Cc1cc2c(CN3CCCC3)cc(O)c(-c3ccc(O)cc3C)c2o1
O=C(CI)CNC(=O)c1ccc(CCl)cc1
CC(NC(=O)C1(NC(=O)C2(NC(=O)N3CCOCC3)CCO2)CC1)c1cccc(F)c1-c1c(Cl)ccc(Cl)c1OCC1(Cl)CC1
COc1ccc(CNc2cncc(-c3ccc(C(=O)N(C)C)cc3)n2)cc1F
CC1CCC2C1CCC1C2CCC2=CC(=O)CCC21O
COc1ccc(OC2(n3ccnc3C)CCC(N(O)C(=N)c3ccccc3)C2)cc1
COC1(C)Oc2ccc3c(=O)c4ccccc4oc3c2C=C1C
Cc1ccc(CN2CCCC2CNC(=O)c2cc(N3CCN(C=O)CC3C3(N)NCCC3C)ccc2C)cc1
COc1cccc(Cn2cnc(=O)c3ccccc32)c1OC
COC1Oc2ccccc2C(=O)NC(N)CC(O)N(c2nccc(C3CCCO3)n2)CCc2cc(nc(O)n2)OCc2cccc1c2
CC(=O)OCC1CC(S(=O)(=O)Cc2c(I)nnn2-c2ccccc2)OC(OC(C)=O)C1(OC(C)=O)OC(C)=O
COc1ccc(-c2c(-c3ccc(O)cc3)sc3c2c(CCC(O)CC(O)CC(=O)O)c(C2(O)CCN(C=O)CC2)n3C)cc1OC
O=C(Nc1ccc(OC(F)(F)F)cc1)c1ccc(C(F)(F)F)cc1
Cc1ccc2nc(-c3ccc(Cl)cc3)c3ncn(-c4cccc(C(N)=O)c4C)c(=O)c3c2c1N
O=[N+]([O-])c1cc(-c2ccnc3cnoc23)ccc1Cl
Cc1noc(NS(=O)(=O)c2ccc(Nc3cc4ccccc4[nH]3)cc2)c1C
CCC1(CC(C)C)SC(CN)c2nc3c4c(c21)COCC=NC=C34
Cc1ccc(OCc2ncc([N+](=O)[O-])n2C)cc1C
CCOC(=O)c1sc(C)c(NC(=O)CN)c1C
Clc1ccc(Oc2cnc3ccccc3n2)cc1
Cc1c(-c2ccc(NS(=O)(=O)c3cccs3)cc2)ccc2nc(NC=O)sc12
COc1c(C(=O)OCCN2CCCCC2CNC(=O)c2ccc(C(N)=O)cc2)ccc(Cl)c1N
COc1cc(OC)c(C23Cc4cc5c(cc4CC2C(=O)OC3NC(=O)c2ccc(F)cc2)OCO5)cc1OC
CCCCN1CCCCC1CSc1nc(=O)c(C(C)(C)C)c(C)[nH]1
COc1ccc(CCc2ccc(CC(NC(=O)C3(C)C4CCCC(C)C4c4ccccc4C3C(C)C)C(=O)O)cc2)cc1OC
Cc1ccc(OCCCc2ccco2)c(NC(=O)c2ccc(CN3CCOCC3)cc2)c1
Cc1ccc(C=NC(CC(=O)O)c2nc(C)c(C)s2)cc1
COc1ccc(Nc2cccc3c2cnn3CCCN2CCOCC2)c2cnc(OCC(=O)Nc3ccc(N(C)C)cc3)nc12
N=C(N)Nc1ccc(Cc2ncc[nH]2)cc1
CC(=O)NCCOC(=O)C1CCc2ccsc2C1
c1ccc(NC2=NCCN2)cc1
O=C(Nc1ccc(-c2ccc3ccccc3c2)cc1)c1ccccc1C(=O)Nc1ccc(C2c3ccccc3-c3ccccc32)cc1
CC1CC2C(=CC1=O)CCC1C3CCC(C)(C(=O)COC(=O)C4CCCCO4)C3CC(C)(O)C21
COC(=O)c1ccc(NC(=O)C2CC(C(c3c(C)cccc3C)N(C)S(C)(=O)=O)N(C=O)C2)cc1
Cc1ccc(CN2CCN(c3ccc(C#N)cn3)CC2)cc1
COc1c(NC(C)CCCN)cc2ncc(Oc3ccc(Br)cc3)cc2c1C
CCCNC(=O)N1CCSc2nc(SCc3ccccc3)nnc21
O=C1CCC(C=CC#CCCCCCCC2CCCCC2)C1
CC(C)(C)c1ccc(CN(Cc2ccc(C(=O)NO)cc2)S(C)(=O)=O)cc1
CC1(CC(=O)NCc2ccc(Cl)cc2)COc2ccccc2N1C=O
CNC(=O)c1cc2[nH]c(-c3ccccc3)c(N)c2s1
CNCC(O)C(c1ccc(F)cc1)n1ccc2ccccc21
CC(Cc1ccco1)NC(=O)CCC(=O)C1Oc2ccccc2O1
CC(=O)N1CCC2(C1)c1[nH]ccc1C1C2CN(C=O)C1(c1ccccc1)c1ccc(F)cc1CC(=O)OC(N)c1ccc(C(F)(F)F)cc1
COc1ccc(NC(=O)C=Cc2ccccc2)c(OC)c1
CNCc1ccc(S(=O)(=O)c2ccc(Cl)c3cc[nH]c23)cc1OC
O=C(O)CCC(CCCCNS(=O)(=O)c1ccc(Cl)cc1)CCNS(=O)(=O)c1ccccc1
C=C1C(=O)OC2C(C)C3CC3CC12CCC(C)OC(=O)C(C)C=CC(C)C(O)C1(C)OC1C
CN(C)C(=O)Oc1ccc(-c2cc3c(O)cccc3s2)cc1
Cn1ccnc1CN1c2ccccc2CC(C#N)C1N(CCN1CCOCC1)S(=O)(=O)c1ccccn1
Cc1cc(N)c2nc3[nH]nc(N)c3cc2c1
CC(C)C1Cc2c(n3cccc3c3c(COC(=O)c4ccccc4)cc(C#N)cc23)Cc2cccn21
Cc1cc(C)n(-c2ccccn2)c1C=C1SC(=N)N(c2ccc(Cl)cc2)C1=O
Oc1ccc(C2(c3ccc(O)cc3)OCCc3sccc32)cc1
CC(C)N(C)c1ccn(C2OCC(O)C2(O)CO)c(=O)n1
O=C1Nc2ccccc2Cn2c1cc1ccccc12
Cc1ccc(S(=O)(=O)N2CCCCC2)cc1NC(=O)c1ccccn1
CN(CCCc1ccco1)C1CCC12CCCN(c1ncccn1)C2
Cc1ncc(CN2Cc3scnc3C(CO)C2)s1
Cc1ccc(CNC(=O)CCc2nc3[nH]c(C)cc(=O)n3n2)cc1
C#CCSc1nnc(C2(C)CCc3c(NC(=O)c4ccccc4)csc3C2)n1NC(C)=O
COC(=O)C(C)(N)C1c2ssc(=S)c2-c2ccccc2N1C(C)=O
CC(C)c1cccc2oc(-c3ccc(NC(=O)C4(COc5ccc(F)cc5)CN(C=O)C4)cc3)nc12
O=S(=O)(Cc1cccc2ccccc12)c1ccc(S(=O)(=O)N2CCOCC2)cc1
CCOC(=O)N1CCN(C=O)CC1Cn1c2ccccc2c2cnn(Cc3ccccc3)c(=O)c21
Clc1cc2ccc1-c1cc3ccc1CC(N2)c1cccc(c1)CC(Cl)OCCOCCOCC(Cl)O3
O=C(Nc1ccccc1)c1noc(Cl)c1-c1ccccc1
COc1ccc2[nH]ccc2c1CCn1cnc2c(-c3ccc(Cl)cc3)csc2c1=O
CCc1ccc(-c2ccc3c(c2)CC(Oc2ncc(C(=O)NCCCOC)s2)CO3)cc1
CC(OC(=O)c1cc2cccc(Cl)c2oc1=O)C(=O)NCC1CCCO1
N#Cc1[nH]c2nc(N)ncc2c1N
C=C1OC(=O)C(c2nc(NC=O)sc2CCC(=O)OCC)=C1c1ccc(OCc2ccccc2)cc1
COc1ccc(CCNC(=O)N(C)C2(C)CCn3c(C)nnc3C2=O)c(OC)c1
CC(C)c1ncc(-c2ccc(N(C)C(=O)c3nccc(C(F)(F)F)n3)c(C3(O)CCN(C=O)CC3)c2)[nH]1
CCC1(C)CCC(C)C(CC=O)(OC2OCC(O)(O)C(C)C2N(C)C)C(C)(O)C(=O)OCC(O)(C=O)C=C(COc2ccc(C(F)(F)F)cc2)C=CC(=NO)C1
Nc1cc(I)n(C2(CO)OCCO2)c(=O)n1
Cc1cccc2[nH]nc(-c3ccc(OCC(N)Cc4cc(F)ccc4Cl)cn3)c12
COC(=O)C(Cc1ncc[nH]1)NC(=O)CCN1CC(c2ccccc2)OC1=O
O=c1ccoc2ccc(-c3ccccn3)c(OCCCN3CCN(Cc4ccccc4)CC3)c12
COc1cc(C)ccc1S(=O)(=O)N1CCC(C2CCN(C=O)C2)CC1
COC(=O)C1CCN([SH](=O)=O)C1S
CC(OC(=O)C1CCC1)C(=O)N(C)Cc1ccc(F)cc1
CCOCn1oc(=O)c(-c2cnc(O)nc2O)c1-c1ccc(F)cc1
CCOC(=O)c1sc(NC(C)=O)nc1-c1ccc(OC)cc1
N#Cc1cc2c(C(=O)c3ccc(Br)cc3)c3n(c(=N)c2cc1Cl)CCC(F)N3
Cc1nn(C)c(=S)n1N=Cc1ccccc1
CCCc1cccc(-c2ccc(OCCCCOc3cc(-c4ccc5cc(CC)oc5c4CC)cc(C(C)C)c3)cc2)c1OC(C(=O)O)C(=O)O
CCN(CC)C(=O)C[SH]1C(S)=Nc2cccc(NC(=O)COc3c(C)cccc3Cl)c21
NC(=O)Nc1cc(Cl)ccc1Cl
O=C(Nc1ccc(CNCc2ccccn2)cc1)c1ccccc1
C=C(CO)CCC1(C)CC2CCCC2C2(C)CCC3(C)C(C(O)C=CC(C)(C)O)CCCC3(C)C12
COc1cc(C=CC2=CCCN(C=O)C2=O)cc(OC)c1
COc1c(Nc2ncc(C(F)(F)F)c(Oc3c(N)ccc4c3CNC4=O)n2)cc(Cl)cc1C(=O)NC1CCCCN1C
Cc1ccc(Oc2c(C=C3SC(=NCCCC(=O)O)N(C)C3=O)ccc(OCCCN)c2O)c(C)c1
CCOC(OCC)c1cnc2cc(-c3ccccc3)ccc2c1Nc1ccc(O)cc1
CCc1cn2c(OCc3ccc(OC(F)(F)F)cc3)ccc(N(C)C(=O)c3cccs3)c2n1
CC(C)(c1conc1NC=O)C(c1cnc2ccccc2c1)c1cc(O)nc2ccccc12
Cc1cc(C(=O)NN=Cc2ccc(N(C)C)cc2)cs1
Cc1c(O)ccc(C(=O)C=Cc2ccco2)c1CN1CCOCC1
O=C(C=Cc1ccc(O)c(O)c1)c1ccc(O)cc1
Cc1nc2ccc(-c3c(C)cccc3NC(=O)COc3ccc([N+](=O)[O-])cc3)cc2o1
Cc1ncnc(NS(=O)(=O)c2ccc(NC(=O)CN3CCCC3)cc2)c1C
NC(=O)C1CC2CCCC(NC(=O)C3CC3)C2CN1
CC(C)CCn1nnnc1C(c1coc2ccccc12)N1CCN(C)CC1
CCN(CC)CCOc1ccc(C(=CF)c2ccccc2)cc1
COc1cc(C2c3cc4c(cc3C(Nc3ccc(NC(=O)CCCN(C)C)cc3)C3COC(=O)C23)OCO4)c(OC)cc1O
C=C1C(=O)Nc2ccc(S(=O)(=O)c3ccccc3)c(-c3ccc(Cl)cc3)c21
N#CCn1c(=NC=O)sc2c(-c3ccc(OC(F)(F)F)cc3)cc(C(F)(F)F)cc21
N#Cc1cc(=O)n(C2CCC(COP(=O)(O)O)O2)c(=O)[nH]1
Cc1ccc(-c2ccc(Oc3c(C#N)cccc3[SH]3N=CN=C3N[SH](=O)=O)cc2)cn1
CCS(=O)(=O)N1CCOC(C(=O)NCCCCn2ccnc2)C1
CC=CCCCCCCCCOc1ccc(C2(C)C(Cc3ccccc3)OC(=O)C2O)cc1O
CC(C)CCNC(=O)C(=Cc1ccco1)NC(=O)c1ccc([N+](=O)[O-])cc1
COC=C(C(=O)OC)c1ccc(COc2ccc3c(C)cc(=O)oc3c2-c2ccc(Cl)cc2Cl)cc1
COc1c(C)ccc2c1COC2=O
O=C1NC(=O)C(c2ccccc2)(N2CCN(C3CCCCC3)CC2)C(=O)N1
CC(C)c1ccc(NC(=O)C2Oc3ccccc3O2)cc1
Cc1nc(-n2ncc(N)c2C)cnc1C(N)=O
Brc1ccc(Br)c(N=NC2=C3CCCCN3CCC2)c1
O=C1c2cc(-n3cccn3)ccc2C(=O)c2[nH]ncc21
CCOc1ccc(S(=O)(=O)N2CCC3CN(C)c4cc(CO)c(CO)cc4C32)cc1
COc1ccc(OCCn2cnc3c(CN(C(=O)c4ccco4)c4ccc(C)cc4)cccc32)cc1
C#CCNC(=O)C(C(C)C)N1CCCCC1
Cc1cc2c(NC(=O)C(C)(C)O)cc(OC(=O)C(Cc3ccc4cc[nH]c4c3)NC(=O)OC(C)(C)C)c(C)c2oc1=O
CCCCCCCCOc1ccc(CCC(C)(N)COP(=O)(O)O)cc1
NC(=O)N(c1ccc(NS(N)(=O)=O)cc1)c1ncc(C(F)(F)F)c(-c2ccccc2)n1
CCOC(=O)C(=O)Nc1ccc(SC(=S)NC2CCC(=O)O2)cc1
CC(Oc1ccccc1)C(=O)NCC1(Cc2ccccc2)CCC(N)(c2ccccn2)CN1
COC1C=C(c2ccc(C(F)(F)F)cc2)OCC1(CCCO)C(=O)O
Cc1ccc(CSc2n[nH]c(=O)n2Cc2ccc(C)cc2)cc1
CCCNc1sc(C(C)=O)c(N)c1C#N
O=C(O)Cc1ccc(Oc2ccc(Cl)cc2)cc1
COc1ccc(-c2cc(C(=O)OCC(C)C3C4CCC3C(=O)C4)nc3ccccc23)cc1
CN1CCCCC1c1ccc2cc(NC(=N)c3cccs3)[nH]c2c1
COc1ccc(Cn2cnc3c(-c4ccc(S(C)=O)cc4)ccnc32)cc1
CCOC(=O)C(Nc1c(Cl)cnc2c(Cl)cccc12)c1ccc(C)cc1
O=C(NCc1c(OC(F)(F)F)cccc1C(F)(F)F)c1ccc2ccc(=O)n(O)c2n1
COc1ccc(CNC(=O)c2ccnc3[nH]c(-c4cc[nH]n4)c(N)c23)cc1
Nc1c(S)c(C(=O)OCCOc2ccc(C(=O)NCc3ccccc3)cc2)cc2c(=O)cc(F)[nH]c12
CCCCCCCCCCCCCCCCCCOC(CNCC(N)C(=O)O)COC
CC(C)CN(CC(O)C(Cc1ccccc1)NC(=O)c1ccc(CCl)cc1)S(=O)(=O)c1cccc2scnc12
CS(=O)(=O)c1ccc(C(=Cc2ccc(F)cc2)c2nnc(-c3ccccc3)o2)cc1
Cc1ccc(C(CC(=O)O)NC(N)=NN)cc1
C=CC(C)C1c2ncnc(C(F)(F)F)c2C(Cn2cccn2)CN1C=O
CCOC(=O)c1c(C)cnc2c1c(Cl)nn2-c1ccc(Cl)cc1
CCCN1CCCCC1c1ccc(C)cc1
CN(C)CCN1C(=O)c2cccc3cc4cc(N)ccc4c(c23)C1=O
COc1cc(C(=O)NCCc2ccc3[nH]ccc3c2F)c(C)c2ccoc12
C=CC(C)CCC(C)=CCOC(=O)C(C)c1cccc2cccc(OC)c12
O=C(Nc1ccccc1)C1CCC(=O)N1c1ccc(Cl)cc1
CC(=O)Nc1n[nH]c2c1CN(C(=O)N1CC3CC(C)CN3CC1c1ncccn1)C2C
Cc1nn2c(C=C3C(=O)NC(=S)NC3=O)c(-c3ccc(F)cc3)nc2s1
CCCCc1nn(CC(C)(C)C)c(=O)n1Cc1ccc(-c2ccc(-c3nn[nH]n3)cc2)cc1
CCCn1c(=O)[nH]c(=O)c2c1nc1c(N)cccn12
CC(C)CC(N)c1ccc2c(c1)CN(C=O)CC2C(=O)NC(CCc1ccccc1)C(=O)NC(C=Cc1ccc(Cl)cc1)C(C)C
COc1ccc(OC)c(C2c3cc4c(cc3CC3(OC5COC6(c7cccs7)C(O)OCOC6C5O)COC(=O)C23)OCO4)c1OC
Nc1nc(-c2ccco2)c2ncn(Cc3ccc(Cl)cc3Cl)c2n1
COC(=O)C1CNCc2[nH]c3ccc(-c4ccc(O)cc4)cc3c21
CCCCc1nc2c(=O)n(C(=O)OCC(C)C)c(N)nc2n1C
Cc1ccc(-c2cc(=O)c3c(Cl)cccc3[nH]2)cc1
Cc1ccc(OCC(=O)Nc2ccc(-c3ccc4cc5ocnc5c(C)c4c3)cc2)cc1
CCCCOc1ccc(C(=O)NCc2ccccn2)cc1
c1ccc(C2(c3cnc(-c4ccc[nH]4)o3)OCCCO2)cc1
COc1ccc(CN(C(=O)c2cccnc2Br)C2CCS(=O)(=O)C2)cc1
Cc1ccc(C(=O)NC(=Cc2cccc3scnc23)C(=O)NCc2ccc(F)cc2)cc1
Cc1cc2c(cc3c(=O)[nH]nc(N)n32)s1
COc1ccc(CN(C(=O)C=Cc2ccc(C#N)cc2)C(C(=O)NCc2ccco2)c2ccccn2)cc1
CCN(CC)CCCC(N)(CCCN(CC)CC)N1CC(=O)Nc2ccccc21
COc1ccc(NS(=O)(=O)c2ccc(C3COC4(CCN(C=O)CC4)O3)cc2)cc1
NC1(c2csc3c(C4CC4)nc(N4CCNCC4)nc23)CCC(Cc2ccccc2)N1
Cc1ncc(-c2ccc(S(=O)(=O)NCc3ccc(C(C)C)cc3)cc2)o1
COc1cccc(C2=NN(C3=NC(=O)C(=Cc4ccccc4)S3)C(c3ccc(N(C)C)cc3)C2)c1OC
Cc1cc(NS(=O)(=O)c2ccc(Cl)cc2)ccc1Nc1ncccc1C(F)(F)F
COc1c(CO)ccc2c1c(C)cc1cccc(OC)c12
COc1ccc(OCc2cc(C(=O)NCc3ccc(Cl)cc3)co2)cc1
CCCCOc1cc(C2CN(C=O)CCN2Cc2cccc(S)c2)cc([N+](=O)[O-])c1
NC1(c2ncc(C3CC3)s2)OC2CNCCC2C1C1CCN(C=O)C1
COc1ccc(CNC23CC4CC(CC(C4)C2)C3)cc1O
[O-][n+]1nc2ccnn2c2cc(I)c(OC3CCC3)cc21
CC1CCCC(N)(CCOc2ccc(-c3cccc4c3cnn4CCN3CCOCC3)cc2)N1
NC1(CN2CCN(Cc3cccc4c3C(Cl)CN4)C(c3cc(Cl)cc(Cl)c3)C2)CCCNC1
N=C(N)NC(=O)N1C(O)C(CCc2ccccc2)NC(N)C1CO
O=C(NCCO)c1ccc(S(=O)(=O)N2CCCC2)cc1
Cc1ncc(C(=O)C2CCN(C(N)=O)C2N)n1-c1ccccc1
S=c1[nH]nc(-c2ccco2)n1N=Cc1ccccc1
CC1C(N2CC2)Cc2nc3c(n21)C(=O)C(OC(=O)NCc1cccnc1Cl)=CC3=O
CC(C#N)=Cc1ccc(-c2sc(-c3ccc(C(=O)O)cc3)cc2N2CCN(c3cccnc3Cl)CC2)cc1
CC(F)=C1C(=O)NN=C1c1c(C)c(C)cn1-c1ccccc1
O=C(O)CC1(CC(=O)NCCc2nnc(-c3ccccc3)n2C2CCCCC2)CCCC1
O=C1OC(c2ccccc2)C=C1NCCC1CC=CCC1
Cc1cccc(NC(=O)CSc2nncn2C)c1C
OC1CCCCN1CC1Oc2ccccc2O1
CCC(C)(C)N(CC(O)C(Cc1ccccc1)NC(=O)Oc1cccc2scnc12)S(=O)(=O)c1ccc(OC)cc1
COc1ccc(C2=Nc3ccc(-c4ccc(O)cc4)cc3SCC2)cc1
O=C(CCCCC(c1ccc2cc[nH]c2c1)c1c[nH]c2ccccc12)NO
CC#CCOc1ccc(S(=O)(=O)N2CCC(C(=O)NO)N(S(=O)(=O)C3OC(O)Cc4ccccc43)CC2)cc1
COC(=O)c1ccc2c3c([nH]c2c1)-c1ccccc1SCC3OC
O=CN1CC(C(NC(=O)c2cccc(C(F)(F)F)c2C(F)(F)F)C2CCCCC2)CC1Sc1ccc(C(F)(F)F)cc1
Cc1c(CCO)cccc1N(C(N)=O)C(=O)c1ccc(F)cc1F
COC(=O)CCCC=CC(C)C(O)Cc1ccco1
Nc1ncnc2[nH]ccc12
CCN(CC)CCOc1ccc(C(=O)c2ccc(O)cc2)cc1
CCCN(c1cc(C)ccc1C)c1nc(NCCCc2ccccc2)nc2ccnn12
N#Cc1ccc(NC(=O)CNc2[nH]n(-c3ccccc3)c(=O)c2C(F)(F)F)cc1Cl
COc1cc(C(=O)OCC(=O)NCCCN2C(=O)CSC2=O)ccc1[N+](=O)[O-]
CC1=CC2C3CC(C)=C4C5CCCCC5CCC4(C)C3CCC2C(C)(C(C)(C)C(=O)O)C1=O
COC(=O)CC(=O)O
Cc1ccc(-c2c(NC(=O)NC3Oc4ccccc4O3)ccc3c2OCC(CN(CC(C)C)CC(C)C)CN(C(C)CO)C3=O)cc1
CC1CC2(CN)C=CN=CC2(Cl)N(c2nc3cncn3c(=N)[nH]2)C1=O
COC1C(=O)c2ccc(C3(C)CCCCN3CC3CCCCC3)cc2C1OC
COCc1nsc(NC(=O)c2ccc(C(C)(C)C)cc2)n1
Cc1cccc(NC(c2ccnc3ccccc23)c2nncn2CCN2CCOCC2)c1C
CN1CCCC1Cc1ccc2c(c1)OCCN(CC1CCCC1)S2(=O)=O
O=c1cc(CSCCO)oc2ccccc12
COCCc1cc(C2(Nc3cc[nH]n3)CC3(CCN2)NN=Nc2ccncc23)cc(Cl)n1
CN(C)CCOC(=O)NC(Cc1ccccc1)c1ccccc1
Cc1cc(C)cc(NC(=O)N2CCC(n3c(=O)[nH]c4ccccc43)CC2)c1
CCCCCCCn1nncc1C=CC(=O)CC1(O)C(=O)N(Cc2ccc(C)cc2)c2ccccc21
CCCCc1cccc2c(=O)c3c(=O)n(C(C)C)cnc3n(C)c12
Cc1c(F)cccc1S(=O)(=O)NC1CCc2ccccc2C1
NC1(CCCc2ccccc2)CNC(=O)CNC(=O)C(C(=O)NCCC(C(=O)O)C(=O)O)CSSS1
COc1ccc(C=CC(=O)c2ccc([N+](=O)[O-])cc2)cc1
CC(=O)Nc1ccc(S(=O)(=O)N(CCc2ccccc2)NC(N)=S)cc1
Cn1cc(C(=O)Nc2ccc(C(F)(F)F)cc2)c(OCc2ccccc2)n1
CC(C)n1c(=O)c2scc(SCC3CN(C=O)CCN3c3ccc(F)cc3)c2n2cnnc12
CC(=O)OC1CC2C3CCC45CCC(O)(C(C)OC4)C5C3CCC2C2C(C)CCC(C)(C(O)(OC(C)=O)OC(=O)C3(C)OC3C)C12
Nc1c(Cl)ccc2oc3c(N4CCNCC4)ncnc3c12
COc1cc(F)cc(-c2cc(F)ccc2CC(C#N)NC(=O)C2C3CCC2NC3)c1
Cc1cc2c(=O)ccoc2c(CC#N)c1-c1cc(CN2CCCCC2C)c2ccc(O)nc2c1O
Cc1cc(OCC2CN(C=O)CCO2)cc(S(=O)(=O)Nc2cc(F)ccc2C)c1
O=C(CSc1nnc(-c2ccccn2)n1C1CC1)NC1CCCC1
Cc1c(C(=O)NCc2ccccc2)sc2cc(=O)n(CCNC(=O)C(C)C)c(=O)n12
COc1ccc(OCC(=O)NC2CCCc3cnn(-c4ccc(C)c(C)c4)c32)cc1
O=C(C=CC1Oc2ccccc2O1)c1ccc(NC(=O)c2ccc(Cl)cc2)cc1
COC1Cc2c(C)cccc2C(N)C1
CCC(CO)n1cc(CCN2CCN(c3ccc(Cl)cc3)CC2)c(C(=O)Nc2cc(Cl)ccc2Cl)n1
O=C(Nc1ccc(S(=O)(=O)N2CCCC2)cc1)NC1CCCCC1
CC=CC(=O)NCCc1cc(OC)cc2ccccc12
Cc1c(O)ccc(-c2ccc(Cc3ccc([N+](=O)[O-])cc3)c3cccnc23)c1C
Cc1cc(F)ccc1CNCCc1ccc2[nH]ccc2c1
NCCCOc1cccc2c1NCC1CC=C(c3ccccc3)C21
COc1ccc(C(=O)OCc2cccc(Cl)c2Cl)c(OC)c1OC
C=CCNC(=O)c1ccc(NC(=O)c2ccc([N+](=O)[O-])cc2C)cc1
OCCCCCCCCCCC[n+]1ccccc1
CCN(CC)S(=O)(=O)c1cccc2c1N(CC(=O)NCCc1cccc(OC)c1OC)C(=O)CO2
N=C(N)c1ccc(C2(CC(=O)NCCC(=O)O)C=NOC2)cc1
N=C(N)NCCCN(CCCCNCCCN)C(=N)N
N#Cc1cnc(N(c2ccccc2)c2nc(N)nc(NN=C(c3ccccc3)c3ccccc3)n2)nc1
COc1ccc(-c2c(OC3CC(COC4OCC(O)(CO)C4O)C(O)C(O)(O)O3)oc3c(O)cccc3c2=O)cc1
CC1C=CC2C(C)C(C(C)CC(=O)O)C=CC2(C)C1
O=C(Oc1cc(Cl)ccc1Cl)c1ccc(CCl)c2oc(=O)ccc12
O=C(Oc1cc(=O)c(CSc2nc3ccccc3o2)co1)c1ccc(F)cc1
CC(C)(C)C(=O)N(CCCCc1ncc(C(N)=O)o1)C(=O)C(C)(C)C
Cc1ccc(S(=O)(=O)NCC2CCCO2)cc1
Cc1ccc(OCCC(=O)OC(C)C(=O)c2ccc(O)cc2)cc1
CCc1ccc(NC(=O)CN2CCN(C3CCCCC3)CC2)cc1
Brc1ccc(-c2nnc(-c3ccco3)o2)cc1
CCOC(=O)Nc1ccc(-c2nc(O)nc3c2ncc(=O)n3CC)cc1
C=C1CC(c2ccc(Br)cc2)(c2cc(OC)cc(OC)c2OC)CC(=C)C1=O
Cc1ccc(C(=O)NCCn2cccn2)cc1
CC(=O)Cc1nsc(NC(=O)c2ccccc2)n1
Cc1c(Cl)cccc1N1CCN(C=O)CC1CCC(=O)C(C)(C)C
COC(=O)N1CCN(c2cc(O)n(-c3ccc(C)cc3)c(=O)n2)CC1
O=Cn1cc(C2CCOC(OCCCO)=C2c2cccc3ccsc23)c2c(CO)cccc21
Clc1ncc(OCC2CCN2)cc1C=Cc1ccccn1
CCOC(=O)Cc1cc(C)cc2c1Sc1ccccc1N2NC=O
Clc1cc(C(Cl)(Cl)Cl)cc(-c2c(CCc3ccccc3)ncnc2NCCc2ccccn2)n1
O=C(COc1cc(Cl)c(Cl)cc1Cl)NCc1ccccn1
CC1NS(=O)(=O)C2(c3cc(F)ccc3F)CCN(C=O)CCC12N
COC(=O)C1(C)CC2C3CC(C(C)C)CCC3CC(C)C23C=CC1C3
COc1ccc(-c2cc3c(cc2C(N)=O)N=CCCS3)cc1
COc1cc2c(cc1NC(=O)c1cccc(OC)c1OC)CC(SC)C(OC)c1cc(=O)cccc1-2
Fc1ccc(-c2cc(CN3CC4CC(C3)c3ccccc34)co2)cc1
O=S(=O)(NC1=NCCN1C(=S)SN1CCn2c1nsc2=S)c1ccc(Cl)cc1
COc1ccc(NC(=O)c2cncc(C)n2)cc1C(C)(C)C
CCCCN(CCCC)c1cc([N+](=O)[O-])c(NC2(C)Cc3nc4sc5c(C)c[nH]c5c4cc3C(=O)O2)c([N+](=O)[O-])c1
C=C1C2=C(CNC1(C#N)c1cc(OC)c(OC)cc1OC)C(c1ccc(OC)cc1)CC(=Nc1ccc(C)cc1)O2
CC(=O)NCCC1(NC(=O)CCCC2CC(C(=O)NC(CCCCN)C(=O)O)N(C=O)C2)C(=O)c2ccccc2N(c2ccc(-c3ccccc3)cc2)C1=O
Cn1c(CNCC(C2CNCCO2)N2CCOCC2)cnc1-c1ccc(-c2ccc(C(F)(F)F)cc2)cc1
COc1ccc(C=CC(=O)c2ccc(-n3nncc3COc3ccc4c(c3)C(=O)N3CCC(OC)C3C=N4)cc2)c(OC)c1
COc1ccc(OC)c(NC(=O)CN(c2ccc(N3CCOCC3)cc2)S(=O)(=O)c2ccccc2)c1
CNc1ncc2c(CNc3cccc(Cl)c3Cl)ccnc2n1
CN(C)c1ccc(-c2nn(C(=O)N3CCN(S(=O)(=O)c4ccccc4)CC3)cc2C#N)cc1
COc1cc(NC(=O)CCCn2c(O)c(-c3ccccc3)n(-c3ccccc3)c2=O)ccc1Cl
COc1ncccc1COc1ccc(C#CC2(O)CC3CCN2CC3)cc1
COc1cccc(C)c1C1C(=O)NC(=O)CN1C=O
CCN(CC)CCOc1ccc(NC(=O)C(C)(N)Cc2ccccc2)cc1
COc1ccc(C2(c3cccc4ccccc34)CN=CN2)cc1OC
CCOC(=O)c1nn(CC(O)c2ccccc2)cc1NC(=O)Nc1ccc(Cl)c(C)c1
COc1ncccc1C(=O)Nc1ccc(CNc2ncnc3cccc(C(N)=O)c23)cc1
CCOCc1nc(-c2cc(C)cc(F)c2)nn1-c1ccc(C)cn1
NC(=O)ON(C(=O)c1cc(Br)c[nH]1)c1ccc(Cl)cc1
Cc1ccc(C(=O)c2cc(F)ccc2-n2c3c(C)cccc3c3ncn4c(=O)[nH]nc4c32)cc1
CC(=O)c1ccc(Oc2cc(NC(CCSc3ccccc3)C(=O)O)cc([N+](=O)[O-])c2)cc1
Cc1c(Cl)cccc1Oc1nn(-c2cccc(S(N)(=O)=O)c2C#N)c(C#N)c1C(F)(F)F
Cc1cccc(-c2nc3c(n2C)CC(N)NC3=O)c1NS(C)(=O)=O
CC(C)C(NC(=O)c1cc(Br)co1)C(=O)O
c1ccc(-c2ccc(C(Cc3ccn4cccc4c3)C3CCCCN3)cc2)cc1
Cc1ncc(-c2cn(C(N)=O)c3c(C(=O)N(C)C)cccc23)s1
C=CCOc1ccc(C(=O)C=Cc2cc(OC)ccc2OCC=C)cc1
O=C(NC(Cc1ccccc1)C(=O)O)c1cnccn1
COc1ccc(CC(C)(C)c2cccc3c2ncn3Cc2ccccc2)cc1
CCOC(=O)C(CCCCc1ccc2c(c1)C(=O)c1ccc(O)c(O)c1C2=O)OC(C)=O
CCOC(=O)N(Cc1ccccc1)C(=N)NC(=N)N
CCOc1ccc(-c2cc3c(ncc4c(C=O)nn(-c5ccc(Cl)cc5)c43)s2)cc1
Cc1ccc(N(N=C2C(=N)CC(=NN)CC2=O)c2ccc(-c3cccc(=S)n3Cc3ccc([N+](=O)[O-])cc3)cc2)cc1
O=C(NC1CC1)C1CCC(c2ccc(F)cn2)N1c1ccn2nccc2n1
COC1(C)C(=C(C)OC(C)=O)C2CC3CC45CCCC6(O)C(=O)OCC(OC(C)=O)(CC4)C(C2)C31CC(=O)C56OC(C)=O
O=C(Nc1ccccc1)N1CCC2(CC1)CCN(C(=O)N1CCOCC1)C2
COc1ccc(-c2cccc3[nH]nc(C(=O)NC4CC(N)(c5ccc(F)cc5)CCN4)c23)cn1
CCOC(=O)C(C)NC(=O)COc1coc2c(C(F)(F)F)c(-c3ccccc3)ccc2c1=O
CN(C)Cc1ccc(C(=O)NCC2CCCO2)cc1
COc1ccc(N2C(=O)NC3(CCCCN3c3ccc(OC)cc3)C(=O)C2=O)cc1
CC1COCCN1c1ncc(NCCO)c2cnc(-c3cnc(N)s3)nc12
COc1ccc(S(=O)(=O)NC2CCc3ccccc3C2(O)NC(=O)c2ccc(OC(F)(F)F)cc2)cc1
COc1ccc(C(=O)c2cc(N)c3[nH]c(=O)[nH]c3c2N)cc1
Cc1cc(C(C)C)cnc1Oc1c(C)cccc1C(=O)O
O=C(c1cc[nH]n1)N1CCC(c2ncc(-c3ccccc3)s2)CC1
COc1ccc2c(c1)C(=O)C=CC2=O
CC1=CCCCC(C)=C(O)CCC=C(C)C(C(C)O)CC1
CCON=[N+]([O-])N1CCN(C(=O)O)C(O)C1
COc1ccc(NC(=O)Cn2c(=O)c3cccn3c3cccnc32)cc1S(=O)(=O)N1CCOCC1
Cc1ccc(S(=O)(=O)NC(C)CNc2nccc(-n3ccnc3)n2)c(C)c1C
c1ccc(N2CCN(CCCN3CCCCC3NCc3ccc(N4CCCC4)cn3)CC2)cc1
CCS(=O)(=O)N1CCC(N2CCCCC2n2cnc3c(C(F)(F)F)cccc32)CC1
NCC(=O)NC(Cc1cccc2cc[nH]c12)C1CN(C=O)CCS1
COc1cccc(C(=O)CN(C)C(=N)N)c1O
O=[N+]([O-])c1nn(-c2nc(C(F)(F)F)cs2)cc1-c1ccccc1
CSCCC(NC(=O)CN)C(=O)NC(CCCCN)C(=O)NC(Cc1ccccc1)C(=O)NC(CC(C)C)C(=O)NC(CCCNC(=N)N)C(=O)NC(CC(C)C)C(=O)NC(CS)C(N)=O
O=C(O)CCN1C(=O)NC(Cc2ccc(Nc3ccccc3)cc2)C1=O
C=CCN1C=C(c2ccc(Cl)cc2)C(=O)C(OC(=O)c2ccco2)C1
CC(C)Oc1ccc(C2(N)CCC3C(NC(=O)CC4CC4)NCCC3O2)cc1
CCCCCCCCCCCC1=NC(=Cc2ccc[nH]2)C=C1OC
CCOC(=O)c1c(C)sc2c1C=C(C)N1N=C(N)NC1=N2
O=C1C=CCCC1c1ccc(-c2ccc3occc(=O)c3c2)cc1
CC12CC(=O)N1C(C(=O)O)C(CNC(=O)C(NC(=O)CNC(=O)C(N)CCCC(=O)O)c1ccccc1)S2
CC(=O)Nc1ccc(Oc2nn(-c3ccccc3)c(=O)cc2Cl)cc1
CC(C)c1ccc(OCC(=O)NN=Cc2ccc([N+](=O)[O-])cc2)cc1
CCc1sc(C(N)=O)cc1-c1nn(Cc2ccco2)c(=NC=O)s1
COc1cc2oc(C(=O)O)cc2c(OC)c1OC
C#CCN(CC(Cc1ccccc1)NC(=O)OC(C)(C)C)S(=O)(=O)c1cc(OCc2ccccc2)ccc1[N+](=O)[O-]
CCc1cccc2[nH]nc(-c3nnc(NCc4ccccc4)s3)c12
CCCN(CC(=O)Nc1ccc(OC)cc1)C(=O)c1ncc(-c2ccc(F)cc2)s1
C=C(C)CNCCCc1ccccc1
CSc1ccc(C(=O)NCC2(C(=O)Nc3ccc(C(=O)O)cn3)C=NOC2c2cc(Cl)ccc2F)cc1
CC(=O)Nc1c(N(C(C)=O)c2ccccc2N2C(=O)c3cccc4c(=O)cccc2c34)ccc2c1C(=O)C(=O)c1ccccc1-2
Oc1ccc2c(c1)CCCCC(O)c1ccccc1CC2
Nc1ncnc2cn(C3(O)CC(CO)=CC3(O)O)nc12
COc1cnc(N)nc1N
CCc1cc(OC)cc(C2(c3c(O)cccc3Cl)CCC=CC2=O)c1OC
CCOc1cc(NC(=O)c2ccccn2)cc(NC(=O)CCn2cncn2)c1OCC
C=CCOc1cc(C(=C)C=Cc2ccc(CC)cc2O)ccc1O
c1ccc(OCCn2cnc3c(C4NCCS4)cccc32)nc1
O=C(NO)c1ccc(NS(=O)(=O)c2cccc3ccccc23)cn1
COc1c(OCCOc2ccccc2)cccc1-c1ccc(Cl)c2ncc(Nc3ccc(C)cc3)n12
COC(=O)c1cc(OC)ccc1OC
O=CN1CCCC(C=Cc2ccc(S(=O)(=O)N3CCOCC3)cc2)CCC1
O=C(O)c1cc(F)cc2c(=O)c(N3CCN(Cn4nnn(-c5ccc(C(F)(F)F)cc5)c4=S)CC3)cn(C3CC3)c12
CCn1c(=NC(N)=S)sc2c(NC(=O)c3ccccc3)cccc21
CC#CCNC(=O)NC1(CO)CCN(c2ncccn2)CC1
O=S(=O)(NCc1nn(-c2ccccc2)c(=S)[nH]1)C(F)(F)F
Cc1ccc(Oc2ccc(C3(CNC(=O)C(C)NC(=O)CC(C)C)C=NOC3)cc2)cc1
Cc1nc(C)c(CN(c2ccccc2)n2cnnc2)s1
Cc1cc(C)cc(C(=O)CC(C(=O)O)N2CCOCC2)c1
COc1cccc2c1CCN1C(=O)CC(OC)C21C(C)C
CCCOCc1cc(CN2CCCCC2n2nc(N)nc2COC)co1
N#Cc1ccc(CSc2ccc3c(n2)C(C#N)CC3)cc1
N=C1N(CC2CCCCC2)CC(CC2CCCCC2)N1C(Cc1ccccc1)C(=O)NC12CCCN(CC1)C2
O=C(CC(O)c1ccc(Cl)cc1)NCc1ccccn1
Cc1cc(F)ccc1S(=O)(=O)NC(=O)c1cc(Br)co1
COc1cc(OC)c(C(=O)c2ccc(OCCCC(=O)c3cc(OC)cc(OC)c3OC)cc2)c(OC)c1
CC(C)CCNC(=O)NC(C)c1nc(-c2ccccn2)n[nH]1
Nc1nc(N)c2cnn(Cc3ccccc3)c2n1
COCCN(CCOC)c1cc(C)c2nncn2n1
CN1CCN(c2cc(C3CCN(C=O)CC3)ccc2[N+](=O)[O-])CC1
C=CCn1c(S)nc2c(S)cccc2c1=O
C=C1C(=O)C(C)(C=CC=C(C)C(O)=CC(=O)CCCCC)C2(C)C3C(C)CC(=O)C(C)C3CCC12C
NNC(=O)Cc1nc(=S)cc[nH]1
CCOC(CN1CCN(CC(=O)NC(c2ccccc2)C(C)C)CC1)OCC
OC1(c2cccnn2)CCCc2[nH]c3c(Cl)c(Cl)ccc3c21
N#CC(Cc1c(F)cccc1CCc1cccc2[nH]ncc12)NC(=O)C1CC2CC1CN2
CN(C)c1ccc(CNC(=O)c2cc([N+](=O)[O-])ccc2S(C)(=O)=O)cc1
CCc1ccc(CNc2cccc3[nH]c(N4CCCCC4N)nc23)cc1
COc1ccc(N2NCCCC2=O)cc1
CCC(=O)N(c1ccccc1)C1(C(Cc2cccc(Cl)c2Cl)NC(=O)CN)CCN(C=O)CC1
Cc1ccc(Nc2ncc3scc(N(C)C)c3n2)cc1OC1CCCCC1
Cc1cccc2oc(NC(=O)N3CCC(C)(N4CCCCC4)CC3)nc12
CCOC(=O)COc1c(S(=O)(=O)N2CCCCC2)ccnc1Cl
CN(c1ncnc2[nH]ccc12)C1CCC(CS(=O)(=O)N2CCC(O)(CO)CC2)CC1
N#Cc1cc(S(=O)(=O)Oc2ccc(Cl)c(Cl)c2C(F)F)cs1
NC1(CCC(=O)Cc2ccc(Cl)cc2)c2cccc3c2C24CCN(CC5CC5)C1C2(O)Cc1c([nH]c2ccccc12)C4O3
CC(NC(=O)C(N)CC(=O)O)C(C)c1ccccc1
c1ccc(C2c3ccccc3C3(c4ccccc4)OC2N2CCOCC23)cc1
CN1CCN(CCCNC(=O)c2ccc3c(c2)c(Nc2ncc(-c4ncc(-c5ccccc5)n4C)cn2)cn3C)CC1
O=C(CNc1ncnc2cccc(C(F)(F)F)c12)NC1CCN1C1CCC(C(O)C(F)(F)F)CC1
Cc1ccc(C(=O)Cn2ccc([N+](=O)[O-])n2)cc1
CC(Nc1ncnc2cccc(C(N)=O)c12)c1ccc(NC(=O)c2ccc(OC(F)(F)F)cc2)cc1
COCCCCCNC(=O)c1cnc(N2CCC3C(CCS3(=O)=O)C2)nc1
CC(=O)n1c(C)c(-c2ccc(O)cc2)c2cccc(-c3cc(C#N)cs3)c21
Cc1cc(C2(Cc3ccccc3)c3ccccc3-c3nccn32)co1
C=NNC(=O)C(=Cc1ccc(Br)cc1)c1ccccc1
CCCCCCCCCCCCCCCCN1C(=O)CSC1c1ccc(OC)cc1
FC(F)(F)c1ccc(Nc2nnc(-c3ccc(COc4ccccc4)cc3)o2)cc1
COc1cc(Nc2cccc3[nH]c(C)nc23)cc(OC)c1
CC(C)(C(=O)NCC(Cc1ccc(Cl)cc1)NC(=O)c1ccccc1)c1ccccc1
CON=C(COCc1cc(C(F)(F)F)ccc1C(F)(F)F)C(CCN1CCCCC1(O)c1ccccc1)c1cc(Cl)ccc1Cl
Nc1nc(=O)c2c([nH]1)C(Cl)Cc1ccccc1-2
Cc1c(NC(=S)Nc2ccccn2)c(=O)n(C)n1-c1ccccc1
COC(=O)c1cccc(NC(=O)C(C)OC(=O)Cc2ccc([N+](=O)[O-])cc2)c1Cl
COc1ccc(CN)cc1
OC1CCc2ccccc2C1N1CCCCC1c1cccc2c1OCC2
COc1cc(Cl)ccc1C1(C)C(C)OCCN1c1nc(=O)cc[nH]1
COc1c(C)ccc2c1[nH]c(=O)c1sc(-c3ccc(C(C)(C)CN)cc3)cc12
CC(C)N1CCCC1N(C)C(=O)Cn1ncc2c1C(C(F)(F)F)CCC2
Cc1n[nH]c(=S)n1N=Cc1ccc(Cl)cc1Cl
Cc1cccc2cc(C(=O)NN=CCN3CCN(Cc4ccccc4)CC3)ccc12
Cc1ccc(NC(=S)N2CCN([SH](=O)=O)C2S)cc1
CC(NC(=O)C1CC1)c1cccc(C2CC=CCC2)c1-n1c(C#N)cnc1C(N)=O
CC(=O)c1[nH]c(C)c(C)c1C1CN(C=O)CCN1Cc1ccc(F)cc1
C=C(C)c1ccc(OCCCCON2C(=N)N=C(N)NC2(C)C)cc1
Cc1ccc(S(=O)(=O)Nc2cccc3oc(-c4ccc(Cl)cc4)nc23)cc1
CCn1ccc(CN2CCN(Cc3ccc(CC#N)cc3)C(C=C(C)C(=O)O)C2)n1
Cc1ccc(SCCNC(=O)CNC(=O)c2c(Cl)cccc2Cl)cc1
O=c1ccc2cc(O)ccc2n1O
O=C(COc1c(Cl)cccc1Cl)NCCN1CCOCC1
CC(C)CCN1CCN(C2CCS(=O)(=O)N2Cc2cnnn2Cc2ccccc2)CC1
NS(=O)(=O)C1=Nc2c(-c3ccc(NC(=O)c4ccc(F)cc4)cc3)cccc2S(=O)(=O)C1c1ccccc1
CC(C)S(=O)(=O)N(C)C1CCCCN1Cc1ccc(C#N)cc1
NCCS(=O)(=O)NCC1OC(n2c(NCc3cccc4ccccc34)nc3cncnc32)C(O)C1O
CCCCc1nn(C)c2c(=O)nc(-c3cc(C)n(C)n3)[nH]c12
CCCCCCCc1oc(=O)ccc1C
CCN(CC)CCNCc1ncc(-c2cccc3ccccc23)o1
CC(=O)OCCN1C(=O)NC(C(C)=O)=CC1(C)c1ccccc1
CCOC(=O)CCCCCOc1cc(CS(=O)c2nc3ccccc3n2CC)c(C=Cc2ccccn2)cn1
COc1cccc(NC(=O)c2cccc(-c3cccc4scnc34)c2F)c1OC
N#CC1CC(=N)N(NC(=O)c2ccccc2)C1(C#N)c1ccccc1
CON=C(C(=O)NC1=C(CS(=O)(=O)Nc2cc(O)cc(OC(F)(F)F)c2)CSC2(C(=O)O)CC(=O)N12)c1cnc(N)s1
CCOC(=O)C=CC(CCC(N)=O)NC(=O)C(CC(=O)C(NC(=O)SC(C)(C)CC)C(C)C)C(C)C
Cc1ccc(Sc2cnc(N)n2C)c(C)c1
CCc1cccc([N+](=O)[O-])c1S(=O)(=O)Nc1cc(N2CCOCC2)ccc1S(C)(=O)=O
O=S(=O)(Nc1ccc(-n2cccn2)cc1)c1ccccc1
CCOC(=O)CC1(C2(C(C)O)CCC(C)(N(C)C)OC2(O)OC(C)(C)C)C(C(C)(C)C)CC(=O)OC(C(C)C)CCCC2=CCC(OC=O)(O2)C1OC(O)(O)Oc1ccccc1
CCCN(CC)c1nc(C)nc2c1nc(C)n2-c1cc(Br)cc(C(C)C)c1
COc1ccc(NC(=O)Nc2c(S)c(C)c(S)c(=O)n2N[SH](=O)=O)cc1
OCCNc1ncc(Cc2ccccc2)cn1
Cc1c(C(=O)N2CCN(C(=O)C(F)(F)F)CC2(C)c2ccc(F)cc2)nn2cccnc12
CCCCCCCCCCCCCCNC(=O)Cn1nncc1Cn1nn[nH]c1=O
COc1ccc(-c2nc(C(N)=O)c3[nH]c(=O)n(-c4ccc(F)cc4)c3n2)cc1
O=C(NCC1Oc2ccccc2O1)NC1CCCCN1Cc1ccc(Cl)cc1
CCc1nnc(NC(=O)CSc2nnc(-c3ccccc3)n2C)s1
CCCCCc1ccc(-c2ccc(COc3ccc(C4OC(=O)NC4=O)cc3)cc2)cc1
N#CC(=Cc1ccc(Br)cc1)c1c(S(N)(=O)=O)ccc2nc(NC=O)sc12
Clc1ccc(-c2cccc3c2-n2ccnc2CO3)cc1
COc1cccc(Cn2nc(C(N)=O)c3c2-c2cccc(N)c2S(=O)(=O)C3)c1OC
COc1ccc(C(=O)NN=CC2CC2)c(OC)c1O
CC(C)(C)c1nc(CNC(=O)c2ccc(-c3ccc(CN4C(=O)CCCc5c(C(=O)O)cccc54)cc3)cc2)no1
O=C(CNC(=O)c1ccc([N+](=O)[O-])cc1)NN=Cc1cc(Br)cc(O)c1Br
O=c1c2cn(-c3ccc(F)cc3)nc2ccn1-c1ccc(Cl)cc1
O=CN1CCNC(=O)C1CCCc1cccs1
CCC1(CCc2ccc(F)cc2)Cn2nc(NC=O)nc2NC1=O
CC(=O)OCCNc1nccc(N2CCOC(C)C2)n1
CC(C)C1CC(O)(O)CC(O)N1
Cn1c(NCCN)nc2c(-c3ccccc3)csc2c1=O
CC1CC(O)(O)COC1(O)OC(CO)CCC1(O)COC(=O)CCC(C)(CC(=O)C=CCC2=CCCOC2=O)CCC(O)C(=O)C=C1O
Cc1cccc(N=Nc2cc(C)c(O)c(C(=O)O)c2)c1C
CC(C)S(=O)(=O)N1CCCc2ccc(COc3ccc(CC4SC(=O)NC4=O)cc3)cc21
CC1=C(C)C(=O)C(C(CCCC(F)(F)C(F)(F)C(F)(F)C(F)(F)C(F)(F)C(F)(F)F)c2ccccc2)=C(C)C1=O
C=C1CC(O)(CCCCCCCCCCCCCCC)C(O)(OC(C)=O)C=C(OC)O1
CCC(C)C(NC(=O)C1CNC(=O)CNC(=O)C(C2CCC(C(=O)NCC(=O)N(C)CC(=O)NC(Cc3ccc(C)cc3)C(=O)O)CC2)CCCCOc2cccc1c2)C(=O)NCC(N)=O
Cc1cccc(NC(=O)c2ccc(S(C)(=O)=O)cc2)c1C(=O)Nc1ccccn1
Nc1ccc(-c2coc3ccccc3c2=O)cc1
COc1ccc(C=C(C#N)C(=O)O)c(OC)c1OC
CNc1ccc2c(c1)nc1n2CCC2C(C1)CC1CC=C3CCCC3C12C(=O)O
CC(C)CC(C)NC(=O)CCc1nc(-c2ccccc2)no1
CC(C)NCC(O)COC1COc2ccccc2O1
COCCCCNC(=S)NC1CC2CC(N)(c3ccccc3)CC1N2
Cc1cc(N2Cc3cccc(OCCCN4CCCCC4)c3C2=O)cs1
CCCNC(=O)C1CCC(C(=O)O)C1
O=C(C=Cc1ccc(Cl)cc1)C1COc2ccccc2O1
Nc1nc(N)c2ccn(-c3ccc(C(=O)O)cc3)c2n1
C=C1Nc2c(cc(-c3cc(OC)cc(OC)c3)c(C)c2N)C1C
CCCCn1cnc2c(-c3ccc(Cl)cc3)cc(C(CO)n3ccnc3)cc21
CC1CC2(C)C(C(=O)NC34CC5CC(CC(C5)C3)C4)CCC2C2CN=C3CC(=O)CCC3C12
NC1(c2ccccc2)CCCNC1NC(=O)c1ccc(S(=O)(=O)NC2CCCCC2)cc1
C#CCN(Cc1c(C)ccc2c(=O)nc(C)[nH]c12)c1cc(C(=O)NC(CCC(=O)O)C(=O)O)ccc1[N+](=O)[O-]
CCc1ccc(S(=O)(=O)C=C(O)c2cc(NC(C)=O)cc(OC)c2)cc1
O=C(O)Cc1ccc(OCc2cnnn2-c2ccc(OCc3ccccc3)cc2)cc1
COc1ccc(-c2ccc3c(c2)C2CC2c2cc(Cl)ccc2-3)cc1
NC(=S)NN=Cc1ccccn1
CC1(C)CN(C=O)CCC1C1CCN([SH](=O)=O)C(S)C1
COc1ccc(C(=O)C(NCc2ccc(F)cc2)C(O)(c2ccccc2)c2ccccc2)cc1
O=C(O)Cn1ncc2cccc(-c3ccccc3)c2c1=O
COc1cc(NC(=O)C(NC(=O)C2NCCc3ccccc32)c2ccccc2)cc(OC)c1
COc1ccc(Cn2cc(CN3CCN(Cc4ccccc4)CC3)c3ccc(-c4ccc(O)cc4)cc32)cc1
COc1ccc(NC(=O)CSc2ncc(-c3ccccc3)c(C(F)(F)F)n2)cc1
Cc1ccc(C2CCC=C(NCc3ccc(C(F)(F)F)cc3)C2)cc1
COc1ccc(N2CCN(Cc3ncc(-c4ccc(F)cc4)o3)CC2)cc1
CCCc1nnc2sc(-c3cc([N+](=O)[O-])ccc3[N+](=O)[O-])nn12
NCC1CC2(CO1)Nc1nc3c(S)cc(-c4ccc5c(F)cccc5c4)cc3nc1N2[SH](=O)=O
COc1ccc(C(c2nnnn2C2CCCC2)N2CCN(c3ccccc3)CC2)c2oc(=O)ccc12
Cc1nn2c(=O)cc(COC(=O)Cc3ccc(NC(=O)C(C)(C)C)cc3)nc2s1
CC(C)C(=O)C1=CN(C(=O)N2CCC(c3ccccc3)CC2)N=CS1
CC(C)(CCCN1CCCCC1C(=O)NC1Oc2ccccc2O1)C(=O)O
C=CC(C)Cc1cccc(O)c1-c1ccc2c(c1O)C(=O)C(O)C(O)(CC(C)C=C)O2
COc1ccc(N(N=O)C(=O)NCCCl)cc1
COc1ccc(C(=O)Nc2ccc(N3CCCC3)cc2)cc1
N=C(N)c1ccc(CN2C(=O)CCC2NS(=O)(=O)c2ccc(N)cc2)cc1
Cc1ccc(Nc2ccc(C(N)=O)cc2Nc2ccc(Cl)cc2S(=O)(=O)c2ccc(F)cc2)cc1F
Cc1ccc(-c2cncc3ncn(CCN4CCCCC4)c23)cc1
COC(=O)C1CCS(=O)(=O)C1
Cc1ccc(S(=O)(=O)c2cc3ccc(Cl)c(C(=O)NC(C)CO)c3[nH]2)cc1C
NC1C=CC(CN2C(=O)C(=Cc3cccc(Br)c3O)SC2=S)CN1
Cn1cc(NC(=O)c2ccc3c(c2)CNC(=O)CC3)c(C(=O)NC(CCCCN)C2CCN(C=O)CC2)c1
COc1cc(Cl)ccc1CCCc1cc(C2(OC(C)=O)OCC(CO)(OC(C)=O)CC2O)cc2c1OC(C)(Cl)C2
CCCOCCCNC(=O)C1CCCC(N)(C2COc3ccccc3O2)N1
N#CC(=N)C(C#N)=C(O)S(=O)(=O)c1ccccc1
Cc1nn(-c2ccccc2)c2cc(-c3ccc(C(F)(F)F)cc3)nc(C=NOC(N)=O)c12
COc1ccc(CC(=O)c2cn(Cc3ccc(Cl)cc3)c3ccccc23)c(OC)c1OC
CC(=O)OCC1CCC(N2CCCCC2)CC1
Clc1cc2c(-c3nc4cncnc4[nH]3)cccc2[nH]1
CCOc1ccc(N2C(=O)C(C)C(N)NC2=S)cc1
COc1ccc(S(=O)(=O)Nc2c3c(cc4ncccc24)OC(c2ccccc2)O3)cc1
CCC(Oc1ccc(C)cc1C)C(=O)NCc1nnc(SCC2CCN(C=O)C2)n1C
NC1(c2ncc(C3CC3)s2)CCC(CO)(Cc2cc(Cl)ccc2F)NC1
COC1(NCCCCCCN)C2=C(C)C(=O)C=C(NC(=O)C=CC=CCCC=C(OC(N)=O)CC(C)C(O)C(C)C1(C)OC)C2=O
CC1(C)C2Cc3c(N4Cc5ccccc5C4)nc4ccccc4c3C21
C=CC(=O)Nc1ccc(-n2c(=O)cc(C)c3cnc(NC4CCCCCCC4)nc32)cc1
Cc1nc(CC2(N3CCCCC3)CCCCO2)no1
N#Cc1ccc(OCC(O)CN(Cc2cccs2)C(=O)Nc2cc(Cl)cc([N+](=O)[O-])c2)cc1
COc1ccc(Cl)c(-n2c(=O)n(C)c(=O)c3c(C)nn(C)c32)c1
CCNc1ccc(OC)cc1C(=O)NNC(=O)c1ccc(C)cc1
COc1ccc(C2(C)CCCN2c2ccccn2)cc1Oc1c(C#N)cccc1C(F)(F)F
CS(=O)(=O)CC(=O)Nc1ccc(Oc2cc(C(F)(F)F)cc(Cl)n2)cc1
NC1(c2nc(N3CCCCC3)c3ccsc3n2)CCC(O)N1
Cc1nc(NC(Cc2ccc(-c3cc(Cl)ccc3Cl)cc2)C(=O)O)cc(-c2ccc(Cl)cc2)n1
Cc1cc(Nc2nc(Nc3nccc(C4CC4)n3)nn3cccc23)n[nH]1
CN(C)Cc1nccn1-c1ccc(NC(=O)CCCc2ccc(NC3=NC4CS(=O)(=O)CC4S3)cc2)cc1
COC1CN(S(=O)(=O)c2ccc(C(C)(C)C)cc2)CC2Cc3cnn(-c4ccc(Cl)cc4)c3C=C21
CC(CN(C(C)C)C(C)C)c1ccc(Cl)cc1
NC(CNc1ccc([SH]2C(N[SH](=O)=O)=NN=C2S(N)(=O)=O)cc1)C(=O)O
COc1ccc(N2CCN(C3CC(=O)N(c4cc(OC)cc(OC)c4OC)C3=O)CC2)cc1
Cn1c(N)c2c(=O)[nH]c(=O)n(C)c2c1N
CCCCN1C(=O)C(=O)N(CCC2CNCCN2c2nc(-c3ccc(F)cc3)ncc2N)C1=O
Cn1cccc1C(=O)NCC(=O)Nc1cc(C(F)(F)F)ccc1F
CC(C)(C(=O)NCC1CCCO1)C(=O)Nc1ccc(S(=O)(=O)NCc2ccco2)cc1
CCCCCCCCCCCCN1c2ccccc2CC1CN(CC)CC
CCOC(=O)c1nn(C(O)=CC(=O)c2ccccc2)cc1-c1ccccc1
COc1ccc(C(=O)NC(=O)COC(=O)c2c(O)ccnc2O)cc1
CC(C)(O)C(=O)NCc1cc(Nc2nc3c(OCC(F)F)cc(N)c(C(=O)Nc4cc(F)ccc4Cl)c3[nH]2)c(Cl)cc1Cl
O=C(CC1CC=CCCC(=O)OCC2(Cc3ccccc3)CCCN2C1=O)NCCO
CCCC(O)C(=O)OC1(C)C(O)c2c(O)n[nH]c2C(OC(C)=O)CCC1(C)OC(C)=O
CCOC(COC)N(Cc1ccc(-c2ccc(OC)cc2)cc1)S(=O)(=O)c1ccc(NC(=O)NC2CCCN2)cc1
COc1cc(O)cc(OC)c1C1Cc2c([nH]c3ccccc23)C2C(=O)N(c3ccccc3)C(=O)C12
Nc1ccc2nc3c(=O)n(-c4ccccc4)c(=O)nc-3[nH]c2c1
CCN(CC(O)(Cn1cncn1)c1cccc(F)c1F)C(=O)c1cc(Cl)cc(-n2cncn2)c1
O=C(NCCc1cccs1)C(O)(c1ccc(Br)cc1)c1ccc(Br)cc1
O=C(Nc1ccc(F)cc1)c1cncc2occc12
COc1ccc(C(=O)NCCC2C(S)N(C=O)CCN2[SH](=O)=O)cc1
Nc1nc(Cc2ccccc2)nc2sc(-c3cccs3)nc12
CC1CN(C=O)C(c2ccccc2)(C2CN(C=O)CCO2)C1
C=CC(C)(O)CCCC(C)C1(C)CC(C)C2C(=CC(=O)C3=C2CC(O)CC3)C1(O)CC
O=[SH](=O)n1c2c(c3ccccc31)C(S)(c1ccccc1)CN(C1CCCC1)CC2
O=C(CN1CCOCC1)Nc1ccc(NC(=O)Nc2ccc(Cl)cc2)cc1
CCC(C)CC(C)(C)C(=O)NC1=NCC(=O)N2c3c1cccc3C(N)C2c1ccccc1
Cc1cc2c(c(CO)c1C)CC(C)O2
CC1(c2ccccc2)CC(=O)CC1C1CCN(C=O)CC1(O)c1ccccc1
C=CCOC(=O)C1(C#N)CCC(N)(CC(c2ccccc2)c2ccccc2)CN1
Cc1cccc2c1CCN2S(=O)(=O)C1CC(C)N(C=O)c2ccccc21
Cc1ncc(S)nc1S
CC1(C2CCC(=O)N2CC(=O)NC(CC(=O)O)c2cnc3ccccc3c2)CCNc2ncccc21
O=c1cc([N+](=O)[O-])c2c(N3CCN(c4ccccc4)CC3)cc(Cl)cc2o1
C=C(COC=O)C(=O)OC
NC(CO)COc1ccc(-c2n[nH]c3cc(OCCc4ccccc4)ccc23)cn1
Cc1cccc(OCCNCC(O)COc2ccccc2)c1C
CC(=O)CCNc1ncnc2c1C(Cc1ccccc1)C(=O)NC2N
COC(=O)C(NP(=O)(Oc1ccccc1)OC(C)(C)C)c1ccccc1
COc1ccc(-c2c(C(N)=O)noc2N)cc1
Cn1ncnc1COc1nn2cnnc(-c3ccc(F)cc3)c2c1-c1ccc(F)cc1
CC(C)c1ccc(-c2ccc(S(=O)(=O)N(C)C)cc2)c2c1CN(C=O)CC2
CC1CCC(C(=O)Nc2ccc(F)cc2)(S(=O)(=O)c2ccccc2)C1
O=c1cc(Br)c2sccc2c2cnn3c(=O)c4c(C=Cc5ccc(F)cc5)cccc4nc3c12
O=C(O)c1cc([N+](=O)[O-])ccc1Sc1ncc(-c2ccco2)cn1
CS(=O)(=O)c1ccc(-c2ccccc2)c(C(CC(N)=O)C2(NCc3nccs3)CCNCC2)c1
CCC(Nc1c(Nc2c(C)ccc(O)c2C(=O)N(C)C)c(=O)c1=O)c1cc(-c2ccc(C)cc2)co1
CC(=O)Nc1ccc(C(=O)OCC(=O)Nc2ccc(C(=O)O)cc2)cc1
NCC1(c2ccc(-n3c(Nc4cccc5ccccc45)nc4cnc(N)nc43)cc2)OCCO1
COc1ccc(OS(=O)(=O)c2ccc(NC(=O)NCCCl)cc2)cc1
C=CCn1ccnc1-c1n[nH]c(=NN=C(c2ccc(OC)cc2)[N+](=O)[O-])s1
O=C(O)c1ccc(N2C(=O)c3ccc(C(=O)O)cc3C2=O)cc1
COc1ccc(OCCNC(=O)COC(=O)Cn2cnc3ccccc3c2=O)cc1
COc1ccc(S(=O)(=O)c2nc(N3CCCCC3c3ccccc3)c(-c3cccs3)o2)cc1
O=C(O)CCC(NC(=O)CCC(=O)c1ccc(O)cc1)C(=O)O
O=CN1CCN2CCC(Oc3ccccn3)(c3ccccn3)CC2C1
N#CC(C(=O)Nc1ccc(Br)cc1)C(=O)c1ccc(F)cc1
CSCCC(NC(=O)OC(C)CCc1ccccc1)c1nnc(C(=O)C(Cc2ccc(F)cc2)NC(=O)C(CCCNC(=N)N)NC(=O)OCc2ccccc2)o1
CC(=O)NC(C)C
COc1cc(-c2ccc3oc(OC4OC(C)C(O)(O)CC4O)c(O)c(=O)c3c2)ccc1O
CC1Oc2ccccc2C2Nc3ccccc3C(O)C(C)(C)C12
CCCCC1CC1(CC)CNC(=O)CC
O=C(OCc1ccccc1)N1CC2OC2(C(=O)NCc2ccccc2)C1
CC1(CC(=O)NC2CC=C(C(=O)O)CC2)COCCc2ccccc2O1
O=C(Nc1ccc(Oc2ccc(F)cc2)cn1)c1ccc(-c2cc(F)ccc2F)c(C(F)(F)F)c1
O=C(O)CCCC(=O)NCc1cc(S(=O)(=O)N2CCCCC2)cs1
CCCCCCCCCC1(N)NC2CCC(O)C1(O)C2
CCOC(=O)c1cc2c(Nc3ccc(OC)cc3)cccc2o1
CC(Cl)c1nnc(NC(=O)CCc2ccccc2)s1
COc1ccc(C(=O)OCC(=O)Nc2ccc(C)cc2)cc1
CCN1CCN(Cc2nccn2-c2ncccn2)CC1
COc1c(CCOC(=O)c2cc(=O)c(Oc3ccccc3)c[nH]2)oc(=O)c2c(OC)cccc12
COc1cc(Oc2c(C)nc(N)nc2-n2ccc3ccccc32)cc(C(C)=O)c1
CC(C)C(CCC(C)C1CCC2CC(C)C3C4CCCC(O)C4=CC(C)C3C21)C(C)C
CCCCCCCCCCn1c(S)cc(O)nc1=O
Cc1cc(-c2nc(-c3ccccn3)no2)n(-c2ccccc2)n1
CN1Cc2c(F)cccc2-n2nnc(-c3ccccc3)c21
C=C1CC1(C(=O)OC1CCC(N(C)C)CC1)c1ccc(Cl)cc1
COc1ccc(C)cc1-n1c(S)nc2c(c1=O)[SH](CC(=O)Nc1cccc(OC)c1OC)C=C2
CCCCCn1cc(C(=O)NC2CCCCCC2)c(=O)n2ncc(-c3ccc(C(F)(F)F)cc3)c12
C=C1CC(CCOC(=O)Nc2cc(C)cc(Cl)c2)OC1=O
COc1nc(N2CCC3(CC=NO3)CC2)c2[nH]ccc2n1
NC(=O)c1ccc(NS(=O)(=O)c2ccc(N3CCNC3=O)cc2)cc1
O=C(NC1CCCCN1)c1ccn(CCO)n1
Cc1ccc(-c2cccc3c4c(ccc23)C(=O)CCO4)cc1
CCCCCCCCCC(OC(C)=O)c1cccc(N)c1
COc1cccc(OC)c1-n1c2nc(S)nnc2c2cccc(S)c21
COc1ccc(S(=O)(=O)NC2Oc3ccccc3O2)c(OC)c1
COc1ccc(-c2cccc3c4ccccc4c4ccccc4c23)cc1
CCOc1ccc(N2CCN(S(N)(=O)=O)C(N)C2)cc1
O=C(NC(CO)C(=O)Nc1ccc(Cl)cc1Cl)c1nocc1-c1c(C(F)(F)F)ccc(Cl)c1Cl
COc1ccc(C=Cc2ccc(C=CC3NCCN(C=O)C3N)cc2)cc1
Cc1cc(Cl)ccc1N1C(=O)c2nn(C3C(C)NC3N)c(N)c2CC1C(C)C
Cc1cc(C)n(-c2nc(COc3ccc(F)cc3F)cnc2NC=O)n1
C=CCCCC(c1ccccc1)n1c(NC(=N)N)nc2cncnc21
Cc1ccc2cccc(-c3nn[nH]n3)c2n1
COc1cc(O)c(C=Cc2cnc(N)nc2-c2ccc(O)cc2)c(I)c1
NC(=O)c1nn2c(-c3ccc4[nH]ccc4c3)c(-c3ccc(C(F)(F)F)cc3)nc2s1
Clc1ccc(CC(Cc2ccccc2)Cn2ccnc2)cc1
NC(NC(=O)Nc1ccccc1)(c1ccccc1)c1ccccc1
CCc1ccc(Oc2cc(Cl)ccc2C#N)c(C(C)C)c1O
CCS(=O)(=O)N1CCN(Cc2nn(-c3ccc(C)cc3)c(=S)[nH]2)CC1
CC#CCOc1ccc(S(=O)(=O)NC(Cc2[nH]c3ccccc3c2N)C(=O)O)cc1
CC1CCC2(CC1)C(=O)NC(=O)N2CC1CCC2CN(C=O)CCN2C1
NC(c1ccc(F)cc1)n1ccc2ccc(C(=O)NO)cc21
Cc1coc(=O)c2c1OC1CCCCC1=C2C(C)CNC(=O)C(N)COC(=O)CC(C)C
Cc1ccc(-n2c(=O)n(Cc3ccc(Cl)cc3)c(=O)c3c2ncn3C)cc1
O=C(Nc1ccc(CN2CCc3ccccc3C2)cc1)Nc1ccc([N+](=O)[O-])cc1
Cc1cccc(S)c1C12C=C(CNC1)N([SH](=O)=O)C2
O=C(NC(c1ccc(Cl)cc1)c1ccccn1)c1cccc2ccccc12
COc1ccc(CNC(=O)NC2(CCO)CCc3nncn32)cc1
CC(C)N1CCN(C(N)=O)C(N)C1
CCS(=O)(=O)c1ccc(CC(=O)Nc2cc(-c3ccc(O)cc3)n(-c3ccccc3)n2)cc1
Cc1c[nH]n(-c2nc3cccc(O)c3[nH]2)c1=O
Nc1cc(CC(NC(=O)C(c2ccc(Cl)cc2)c2cccc(Cl)c2)C(=O)NC(Cc2ccccc2)C(=O)Nc2ccc(C(=O)O)c(Cl)c2)nc2ccccc12
CCCCCCCCCCCCCCCCCCCOP(=O)(O)OCC(COC(=O)CCCCCCCCCCCCCCCCC)OC(=O)CC(O)CO
C=C1C(=O)Nc2ccc(-c3[nH]c(C)c(CC)c3CC)c(NC(=O)Nc3ccc(C(=O)OCC)cc3)c21
Cc1ccc2oc(=O)c(C)cc2c1CBr
CC(C)C(NC(=O)C1(C(F)(F)F)CCN(c2ncccn2)CC1)C1CC(C(N)=O)N(C=O)C1
CC(C)CS(=O)(=O)N1Cc2c(C=Cc3ccc(CC(C)(C)O)cc3)cccc2C=N1
NC(=O)N1CCCCC1N
CCCOc1ccc(-c2cn(Cc3ccc(OC)cc3)cc3ncnc2-3)cc1
CCCCCC(=O)c1ccc(OCCCN2CCN(C=O)CC2c2cccs2)cc1
CC(C)(C)C(=O)OCCN(CN1C(=O)c2ccccc2C1=O)S(=O)(=O)c1ccc(NS(C)(=O)=O)cc1
Cc1cc(Br)c2c(=O)cc[nH]c2c1-c1ccc(OCC2CCNCC2)cc1
C(Oc1cccs1)=C1CCCCN1
C#CCOc1ccc(Oc2ccccc2)cc1
Cc1cc(N2CCN(CCc3ccc(NC(=O)c4cccs4)cc3)CC2)nc2ccccc12
NC1CCC(OC(=O)NC(Cc2ccc3[nH]ccc3c2)C(=O)NC(Cc2cc3ccccc3[nH]2)C(=O)NC(CC(=O)O)C(=O)NC(Cc2ccc(O)cc2)C(=O)O)C1
CCOCCn1nc(C)c2nc(N3CC(C)CC(N)C3)ncc21
NC(Cc1cnc2c(Cl)cccc2c1)C(=O)O
CNC(=O)C1CCC2C3CCC4NC(=O)CC(N)C4C3CC(OCc3ccccc3)C12C
COc1ccc(N2CCN(Cc3c(NC=O)noc3C)CC2)cc1
C=CC(C)Cc1c(OC)ccc(C23CCC4C(CC(C(C)(C)O)C4O)C2=CCC2C4CCCC(C)(CC)C4CCC23)c1O
Cc1cc(C)c(-c2ccc(OCc3nn[nH]n3)cc2)cc1OCc1ccccc1
C=C(CN(C)CCOC(c1ccc(Cl)cc1)c1ccc(Cl)cc1)c1ccc(C)cc1
CCc1ccc(-n2c(=O)[nH]c(O)c(C=NCCCN3CCN(C)CC3)c2=O)cc1
O=C(O)c1cccc2c(C3CCCCC3)c(C(c3ccc(Cl)cc3)c3cc(C(=O)O)n(-c4ccc(Cl)cc4)n3)[nH]c12
CC(C)(C)NCc1nc(C(c2ccccc2)c2ccccc2)ns1
O=C(Cc1nc(=O)cc(-c2ncc(-c3ccccn3)s2)[nH]1)NC1Oc2ccccc2O1
CCON=C(C(=O)NC1=CCSC2(C(=O)O)C(CNC(=O)c3ccc(O)c(C(=O)O)c3O)C(=O)N12)c1cnc(N)s1
COc1cc(OC)cc(C(=O)NC2CCc3nc4c(NCCN(C)C)cccc4cc3C2)c1
CN(C(=O)n1cnc(S(=O)(=O)C2C3CCC2CC3)n1)c1ccccc1
COc1ccc(OC)c(Cn2c3c(c4c(C5Oc6ccccc6O5)cccc42)CC2C(=O)NCC(=O)N2C3)c1
N=C(N)NCCCC(NC(=O)CN)C(=O)O
CCCCOc1c(C#N)cc(NC(=O)C=CCN(C)C(C)=O)c2nc(Nc3cc(OCc4ccccc4)c(Cl)cc3Cl)ccc12
Cc1cc(-c2cnc3oc4ccc(CCCO)cc4c3c2)co1
COCOCOP(=O)(C=Cc1cc(O)ccc1O)OCOC
CC(C)(NC(=O)c1cccc2c(OC(F)(F)F)ccnc12)C(N)=O
Cc1ccc(-c2cc(CN3C4CCC3CN(c3ccc(C#N)cn3)C4)[nH]n2)cc1
CN(C)CCNCc1cc2cc(Sc3ccccc3)ccc2s1
Cc1ccc(NC(=O)Cn2c(N3CCOCC3)cc(=O)c3c(F)c(S(=O)(=O)c4ccc(C)cc4)ccc32)cc1
CC(C)(C)C1(Cl)Cc2ccccc2NC1=O
Cc1cccc(NS(=O)(=O)c2ccc(C3(C(N)=O)CCN(C=O)CC3)cc2)c1C
CCc1c(N)nc(N)nc1-c1cc(N)c(C)c2c1NC(=O)CO2
COCCc1nc(-c2noc(C)c2-c2c(C(=O)NCCCN3CCOCC3)ccc(O)c2OC)no1
CC(=O)c1nn(-c2ccccc2)c(C)c1C
Cc1ccc(C(=NNC(=O)CN2C(=O)NC(=O)C23CCCC3)c2csc(C)c2)cc1
NC1(CCC(F)(F)F)CCNC(NC(=O)c2ccc(-c3ccc(C(F)(F)F)cc3)cc2)C1
CC(C)Nc1nc(Cl)ccc1C(=O)NCc1ccccc1
COc1cc(O)c(C(=O)NN=Cc2c(OC)ccc(OC)c2OC)c(Cl)c1
c1ccc(Nc2nc3c(s2)CCCCC3)cc1
O=C(NCCc1ccccc1)NC(CC(F)F)C(=O)O
Cc1ccc(-n2cc(O)c3cc(CC4CC(=O)C5=C(C4)NC4=C(C5)C(=O)c5c(C)cccc54)ccc3c2=O)cc1Cl
Nc1ccc(-c2ccc(Cl)cc2)cc1
CCOC(=O)CNC(=O)N1C(c2ccc(Cl)cc2)=NCC1(c1ccc(Cl)cc1)c1ccc(Cl)cc1
CC1(NC(=O)C(Cc2cc(O)ccc2O)NS(=O)(=O)c2ccc(F)cc2)Nc2ccccc2N1
CCC
CCCCCOC(=O)N1CCN(C=O)CC1C(CCC(=O)O)NC(=O)c1nc(-c2ccccc2)ccc1N1CCN(C=O)CC1CCCN(C)C
COc1cccc2c(=O)c3c(-c4cc5c(F)cccc5[nH]4)cccc3sc12
CC(C)(C)NCC(O)c1c(O)ccc2sc(=O)[nH]c12
CCN(CC)C(=O)OC1=CN2C(=O)OC(=N)C2(C)C2(CC)C1=CC(N)(c1cccc3ccccc13)C1C(=O)N(CC)C(=O)C12
CC(=O)OCc1nc(N)cc2c1C(=O)C(C)=CC2=O
CC(C)(C)c1ccc(Oc2ccc(C(=N)N(O)Cc3ccccn3)cn2)cc1
COc1ccc(CNC(=O)Cc2csc3c(=O)[nH]c4nnc(N)n4c23)cc1
COCCOC(=O)C1(c2ccccc2)CN=CS1
COc1c(O)cccc1C1(c2ccc(Cl)cc2)C=CNC(=O)N1
CCOC(=O)C1c2cc(NC(=O)COc3ccccc3)sc2COC1N(C=O)c1nc2cccc(C)c2s1
NS(=O)(=O)c1ccc(CCOC(=O)c2nc3nc(Cl)cnc3cc2Cl)cc1
CCOc1c(Br)ccc(OCC(=O)N(C)CC)c1C(=O)Nc1ccc(N2CCN(Cc3cc(C)c(C)o3)CC2)cc1
COc1c(Nc2nc3[nH]cnc(=O)c3cc2-c2cccs2)ccc2c1Oc1ccccc1O2
O=C(Nc1ccc(NC(=O)C2CC2)cn1)c1ccccn1
CC1CN(C=O)CCN1C(S)=[SH]CC(=O)Nc1ccc([N+](=O)[O-])cc1
CC(C)c1ccc(NC(=O)N2CCC(N3CCc4cccc(Br)c4C3)CC2)cc1
Cc1ccc(-c2c(C(=O)O)c(Cl)c(N)c3[nH]ccc(=O)c23)cn1
CC(C)CC(CN1CCCC1CN1CC(Cc2ccccc2)NC1=S)N1C(=S)NC(N)(C2CCCCCC2)C1Cc1ccc(O)cc1
N#CC1CCC2=C(CC(NC(=O)c3cc(Br)co3)C(=N)O2)C1=O
CCOC(=O)c1cc([N+](=O)[O-])c2c(=O)cc[nH]c2c1
Cc1cccc2ccn(CCC3CN(C=O)CCO3)c12
CCCCOc1ccc(C(CCSC)(Oc2ccccc2)SCCC)cc1
COc1ccc(C2=CCC3=C(CC(C(C)(N)C#N)CC3=O)N2)cc1OC
CC1C(=O)C(=O)CC2C1CCC1(C)C2CCC2(C)C3CCCC3CCC21
CCCCCCN1CCN(c2ccc(O)cc2)CC1
COc1cccc2c(=O)c3c(N)cccc3[nH]c12
COc1cccc(OC)c1CCN(C)Cc1nccc2c1C(=O)c1ccncc1C2=O
CSc1ncc(Cl)c(C(=O)OCC(C)=O)n1
COc1c(Cl)ccc(Nc2nc3c(-c4ccc(CN5CCOCC5)cc4)csc3cc2C#N)c1Cl
O=[N+]([O-])c1ccc(C[SH]2C(S)=NN=C2COc2ccccc2)cc1
O=C1OCCn2ccc(-c3ccccc3)c21
NC1(CN2CCOCC2)CNCCC12C(=O)NCN2CCc1ccccc1
NC(=O)COc1ccc([N+](=O)[O-])cc1
O=C(CC(CCO)C(=O)NCCCCn1nncc1-c1ccc(F)cc1)NO
CC1=CC(CCN)c2cc(NS(=O)(=O)c3cccc4ccccc34)ccc21
CCN(CC)c1ccc(OC2CCCCO2)cc1C=C1NC(=S)N(C)C1=O
COc1cc(-c2ccccn2)ccc1CN1CCCCC1
CCN(Cc1ccccc1)Cc1cc(F)cc(N2CCN(CCc3ccccc3)CC2)c1
NC1(C2CC2)NC(=O)CN(C=O)C1c1cc(Cl)ccc1C(F)(F)F
O=C(COc1cccc2oc(C(=O)O)cc(=O)c12)Nc1ccc(Oc2ccccc2)cc1
NC1CNCCN1c1nc2ccc(-c3ccccc3)cc2nc1N1CCCC1
OC(CN(Cc1ccc(-c2ccccc2)cc1)c1ccc(OC2CCCC2)cc1)C(F)(F)F
O=Cc1cccc([N+](=O)[O-])c1Br
Cc1ccc(S(=O)(=O)N2CCC(C(=O)NCC3CCCO3)CC2)c(C)c1C
CN(C)CCS(=O)(=O)c1ccc(Nc2c(-c3ccccn3)cnc3ccccc23)cc1
COc1ccc(-n2nc3c(c2N)-c2nc(N)nc(-c4ccc(N(C)C)cc4)c2CC3)cn1
CC(C)CN(C(=O)Nc1nc2c(s1)CCNC2)c1ccccc1
CC(CC1(C(=O)OCOc2ccsn2)Oc2ccc(C(=O)OCOC(=O)C(C)(C)C)cc2O1)NCC(O)c1ccc(Cl)cc1
COc1cccc(C(N)=O)c1CCNS(=O)(=O)c1cccc2ccncc12
Cc1ccc(S(=O)(=O)NC(N)=O)cc1
CCOc1ccnc2c(NC(=O)CCN3CCOCC3)c(Nc3c(Cl)cccc3OCc3ccco3)cc(C#N)c12
OCC1OC(O)(n2c(NC3CCCCC3)nc3cncnc32)CC1O
NC(=O)c1c(-c2ccc(Cl)cc2)c(Cl)cn2c(-c3ccc(F)cc3)cnc12
CCOC(=O)CCn1c2nc3cc(N)cc(N)c3nc2c2c(=O)[nH]cnc21
COc1ccc(-c2sc(NC(=O)C(=O)O)nc2C2Oc3ccccc3O2)cc1
Cc1ncc(CNC(=O)N(C)C(C)c2ccon2)s1
Cc1oc2nc(N3CCCC3N)nc(C(=O)Nc3ccc(Cl)cc3)c2c1C
CCCCC#Cc1nc2c(N)ncnc2n1C1(O)OC(O)CC1COP(=O)(O)OP(=O)(O)O
Nc1ccc(-c2ccc(-c3ccc4c(c3)C3(CCNCC3F)OC4)cc2)cn1
C=CC(C)CCC(C)=CCCC(C)=CCCC1(C)CCOc2cc(OC(=O)C=C(C)CO)cc(-c3oc4cc(O)ccc4c(=O)c3O)c21
CC1=C2CC3=C(C(=O)CC(O)C3)C2(O)C(=O)c2cc(O)c(O)cc21
O=C(O)C(O)=CC(=O)C1CCc2ccccc2C1
c1cnc(NCCCOc2ccc(-c3ncno3)cc2)nc1
Cc1nc(CN(C)C2CCC(N)(C(=O)Nc3nn(C)c(C)c3C)N2)no1
Nc1nc(=O)n(C2CC(O)C(O)(CO)O2)cc1F
COC(=O)c1ccc(CO)cn1
CCOc1ccc(C(=O)NCC(O)c2ccccc2)cc1
CC=Cc1ccc2c(=O)n3c(cc(=O)c4ccccc43)[nH]c2c1
CCOC(=O)C1CCSc2nccc(=O)n21
Cc1ccc(S(=O)(=O)N(C(N)=O)c2cccc(C)c2Cl)cc1
CN(CC=Cc1cccc2ccccc12)Cc1cccc2ccccc12
CC(NC(=O)C(NC(=O)C1CC(C(N)Cc2ccc(O)cc2)N(C=O)C1)C(C)C)C(=O)N1CC(C(C)O)C2C1CC(=O)N2C=O
COc1cccc(-n2nc(C)c3c(=O)n(-c4ccccc4)cnc32)c1OC
CCc1nc(C#Cc2ccc(Cl)cc2OC)cc(-c2ccc(P(=O)(O)CCCC(C)C)cc2)n1
Cc1c(CN(Cc2cccc(C(F)(F)F)c2F)C2(c3ccccc3)CCN(C=O)CC2)c(=O)n(-c2ccc(F)cc2)n1C
Cc1noc(C)c1C12CCC(CN(C=O)C1)CN2S(=O)(=O)c1cc(Cl)cs1
Cc1ccc(S(=O)(=O)N2CC3COC(C4CN(C=O)CCO4)C3C2)cc1C
COc1ccc(OCC(=O)NC2CCN(c3nnc(-n4cccc4)s3)CC2)cc1
CCNc1ncc2c(n1)C(c1ccc(OC)c(OC)c1Cl)N(C(N)=O)C2
COc1ccc(OC)c2c1CC(CCNC(=O)c1ccc(Br)cc1)N(C=O)C2
O=c1cc[nH]c(=O)n1C1(COP(=O)(O)Oc2ccc(Cl)cc2)CC(O)C(O)O1
O=C(COc1cccc2ccccc12)NN=Cc1ccccc1
FC(F)(F)Oc1ccccc1
Cc1ncc(-c2ccc(CC(C#N)NC(=O)C3CC4CNC3C4)cc2)nc1C#N
O=c1[nH]c2cc3ccccc3nc2[nH]1
O=CN1CCN(C2=NS(=O)(=O)c3c2cccc3C2CCCO2)CC1
CCCCN(C)C1NCCCC1(N)C(=O)Nc1nc(C)cc(-c2ccc(Cl)cc2)n1
CC1=C2C3CCC(C)CC3CCC2C2(C)CCC3C(CC(C)CC3(O)C(C)(C)C(=O)OCCN3CCN(C=O)CC3c3ccc(Cl)cc3)C2C1
CN1C(=O)c2cccnc2N(c2ccc(Cl)cc2)c2c(N)cccc21
CC(SCC(=O)c1ccc(Br)cc1)C(=O)O
COc1ccc(Nc2cc(O)c3c(c2)C(=O)c2c(ccc4ccc(=NN)[nH]c24)C3=O)cc1
CC1(N(c2ccc(Cl)cc2)S(C)(=O)=O)CCN(C=O)CC1
Cc1c(N)c(=O)n(-c2ccccc2)n1C1(c2ccccc2)CN(c2ccnc(S)n2)CC(S)N1
O=C(O)CN(CC(=O)O)c1ccc(C(=O)O)cc1
Cc1cccc2sc(OC(=O)c3ccco3)nc12
CN1CCN(C2CCC(n3c4cnccc4c4c(N)nc(N)nc43)CC2)CC1
N=c1[nH]snc1N(CC1Oc2ccccc2O1)C(c1ccccc1)c1ncc[nH]1
Nc1nc(=O)c2ncn(C3CCc4ccccc4CC3)c2n1-c1ccccc1
CCCCCCCCC=CCCCCCCC1(C)COC(Cc2cc(OC)c(OC)cc2OC)N1C(=O)COC
Cc1ccc(OCCC(=O)O)cc1
COCCn1nc(-c2ccc(OC)cc2)c2c1C(=O)NC2c1ccc(O)cc1
CCNS(=O)(=O)N1Cc2ccccc2S(=O)(=O)C(C)(N)C1C
CCOC(=O)c1ccc(OCCc2ccccc2)cc1
O=c1cc(-c2ccccc2)oc2cc(O)c(O)cc12
CC(C)CC(Cc1ccccc1)C(=O)NC(CC(C)C)C(=O)NCC(O)C(O)C(Cc1ccccc1)NC(=O)OC(C)(C)C
CCOC(=O)N1CCC(NC(=O)CNC(=O)NCc2cccs2)CC1
C=CC(O)C#CC#CC(O)=CCCCC(O)C#CC#CC(COc1ccc(OC)cc1)OC
CN(Cc1ccc(Oc2ccccc2)cc1)c1cncc2occ(CCCc3ccc4ccn(C(=O)OC(C)(C)C)c4c3)c12
O=C(C=Cc1ccc(Oc2ccccc2)cc1)c1ccc(OCCCCCF)cc1
Nc1cnc2[nH]c(=O)n(CCCc3nc(-c4cc(F)ccc4F)no3)c(=O)c2n1
Clc1ccc(C2C3CNCC32)cc1
CC=CC1(c2ccccc2)CC(=O)NC(=O)C1
CC=CCC(CC)CC(C)Cc1oc(OC)c(C)c(=O)c1O
COc1[nH]c2ccccc2c1CCNC(=O)c1ccc(C2NCCCC2N)cc1
COc1cc(-c2ccc(F)cc2)c(-c2ccc(S(C)(=O)=O)cc2)nn1
O=c1[nH]ccc(=S)n1C1(COP(=O)(O)O)OCCC1(O)O
CN(CC1CSC(=CC#N)SC1)CC(O)C(Cc1ccccc1)NC(=O)c1ccc([N+](=O)[O-])cc1
Cc1ncc(COCC23CC2OCNC3c2ccc(Cl)cc2)s1
CC(C)c1ccc(S(=O)(=O)NCCCCNc2ncc(-c3ccccn3)s2)cc1
Cc1ccc(N(C)S(=O)(=O)c2ccc(Cl)c3c(NC4CC4)noc23)cc1C
COc1cc(OC)c(OCCCC#N)cc1CNc1nc(N)n[nH]1
CCC1(OC(=O)C=Cc2ccc(Cl)cc2)c2cc3ccccc3nc2-c2cc3c(c(=O)n21)COC(=O)C3
CN1CCN(Cc2cccc3nc(N)[nH]c(=O)c23)CC1
C=C1C(=O)N(C)C(=O)N(C(NCCN2CCN(C=O)CC2c2cccs2)C(C)C)C1=O
C[N+](C)(CCCN1C(=O)c2ccccc2C1=O)Cc1ccco1
O=C(CCc1cccc2scnc12)OCC(=O)N(c1ccc(Cl)cc1Cl)C1CC1
OC1CCC(Nc2cccc(S)c2)CC1
N#Cc1ccc(Nc2nc(SCc3ncc(-c4ccc(Cl)cc4)s3)nc(-c3ccccc3)c2C#N)cc1
O=S(=O)(Cc1ccccc1)c1nc2ccncc2s1
CS(=O)(=O)C(=C=O)c1sc(N)nc1N
COC(=O)Cc1ccc(N2CCS(=O)(=O)CC2)c2cnc(N3CCCC(O)C3)nc12
O=C(c1ccc(OCCn2ccnc2)cc1)c1cc2c(-c3ccc(OCCN4CCCC4)cc3)cc(O)cc2s1
CCN1CCN(C=O)CC1CN1C(=O)c2cccc3cccc(c23)C1=O
Cc1ccc(C2NC(=S)N(CCCNc3ccc4ncc(Cl)cc4c3)C2=O)cc1
CC(C)(CC(O)(Cc1nn[nH]n1)C(N)=O)c1ccc(Cn2ccnc2)cc1
CCn1ccc(N2CCC3(CC2)CC(N)NC3=O)n1
Cc1ccc(S(=O)(=O)NC(Cc2ccc(F)cc2)c2nc3[nH]cnc(=O)c3[nH]2)cc1
Cc1cc(C(=O)NN=Cc2cccc(N)c2Br)c(CO)c(O)n1
Nc1ncc2c(n1)-c1[nH]c(N)c(N)c1CCC2
CCC(C)C(C(CC1CC(C(OC)C(C(C)C)N(C(=O)Sc2ccc(C)cc2)C(C)C)N(C=O)C1)OC)N(C)C(=O)C(NC(=O)C(C)(C)C)C(C)C
c1cc(-c2ccc(Nc3ccnc(NC4CCCC4)n3)cc2)c2ncsc2c1
COc1c(CC(=O)Oc2ccc(Cl)cc2)c2c(C)c(-c3ccc(Cl)cc3)ccc2n1C=O
Cc1ccc(-c2cc(C(=O)C=C(O)c3cccc4scnc34)n(-c3ccccc3)n2)cc1
Cc1ccc(C2(N)CN(C=O)CC23CCNC3c2nccs2)cn1
CC1(CC(=O)NCC(F)(F)F)CCN(C=O)CC1Cc1ccccc1
CC1C(NS(=O)(=O)c2ccc(C(C)(C)C)cc2)n2c(=O)[nH]c3cccc(c32)N1C=O
CCOC(=O)c1sc(C)c(NC(=O)c2ccc3occc3c2)c1C#N
CCCCCC(Br)CC(Br)c1c(C)cc2c(c1C)C1=C(O)C(=O)OC1C2C
NCS
CC1NCCN(C=O)C1N1CCC(C)(N)C1
CCc1ccc(-c2cnnn2CCCCc2sc(NC=O)nc2-c2ccc(OC)cc2)cc1
COc1ccc(C23C(=O)OCC2=NC=C(C)C3C)c(OC)c1
O=C(Cn1cnc2cccc([N+](=O)[O-])c2c1=O)NCC1CCCO1
CC(=O)N(C)COCCOC(=O)C(N)COP(=O)(O)OP(=O)(O)OCC1CC(O)(n2ccc(N)nc2=O)C(O)O1
CC(=O)Nc1ccc(S(=O)(=O)Nc2nocc2C)cc1
O=C(COC(=O)C1CCCc2cc3ccccc3nc21)Nc1ccccc1
CC(C)CC1(C)C(=O)N(C(N)=O)C1(N)c1ccccc1
COc1cc(CNc2ccnc3cccnc23)c(Cl)c(NC(=O)C2(C(C)(C)C)C=CCOC2)c1
CS(=O)(=O)NCC(NC(=O)NCC1CCCOC1)c1ccc(F)cc1
NC1CC1
O=C(Nc1ccc(Cl)cc1Cl)OCc1cnnn1C1OC(O)(O)CC(CO)C1O
CCN(C)C1Cn2ccc(=O)nc2S1
CCn1c(=O)c2nc(=S)n(C=O)n2c2c(-c3ccccc3)cccc21
CCn1cc(C2(c3cc(F)cc(CO)c3)CCN(C=O)CC2)c(C)n1
O=C(Cc1ccc(NC(=O)c2ccc(S(=O)(=O)NC(=O)Cc3ccc(NC(=O)c4ccccc4)cc3)cc2)cc1)Nc1ccc(Br)cc1
COc1ccc(C(=O)N(C(N)=O)c2ccc(C)cc2-n2ccnc2)cc1
CCn1c(CCCCOc2ccc(C)cc2)nnc1SCc1c(NC=O)noc1C
COc1ccc(C(=O)N2CCN(C(N)=O)C(N)C2)cc1
CC(=O)Oc1ccc(NS(=O)(=O)c2ccc(C)cc2Cl)cc1
CCc1ccncc1
Cn1c(SCc2ccccc2)nc2c1c(=O)[nH]c(=O)n2C
Cc1c(C(=O)Nc2ccc(Cl)cc2Cl)nn(-c2ccc(C(F)(F)F)cc2)c1-c1cc(Cl)ccc1Cl
O=C(CN1CCN(Cc2ccc(Cl)cc2)S1(=O)=O)Nc1cnn2ccc(N3CCc4cc(F)ccc43)nc12
N#CC1(c2c(-c3cccs3)nc3[nH]cc(-c4ccccc4)c(=O)n23)CCCO1
CCOC(=O)N1CCc2cc(C(=O)Nc3ccc(Cl)cc3)sc2C1NCc1ccc(F)cc1
c1ccc(-c2ccc3cnccc3c2)cc1
CC(C)Oc1ccc(NC(=O)C2CCN([SH](=O)=O)C(S)C2)cc1
CN(C)C=C(C(=O)c1ccccc1)S(=O)(=O)c1ccc(Cl)cc1
C=C1CCN(C)C1N=Nc1ccccc1
O=CNc1nc2cccc(CN3CCN([SH](=O)=O)C(S)C3)c2s1
COc1ccc(Cn2nc(C(N)=O)cc(N)c2=O)cc1
COc1c[nH]c2cccc(CCNC(=O)CCN3C(=O)C(C)Oc4c(C)cccc43)c12
CC(C)CC(O)C(O)C(CC1CCCCC1)NC(=O)C(C)C(O)C(Cc1ccccc1)NC(=O)OC(C)(C)C
CCc1cc(NC(=O)c2ccccn2)cc2cc(N)cnc12
COc1ccc(C(CC(=O)O)N2Cc3cccc(OC4(C)CCNCC4)c3C2=O)cc1OC
CC(C)CCOC(=O)CCC(NC(=O)Cc1ccc(N(C)C)cc1)C1CN(C=O)Cc2c(C(=O)NC(Cc3cc(F)cc(Cl)c3)C3CC4(C3)CC3C(CCN3C=O)O4)cccc21
CC(=NNC(=O)c1ccco1)c1ccc(NC(=O)C(C)Oc2cccc3ccccc23)cc1
CCc1noc(C)c1C1(c2ccc(C)cc2)Nn2cnnc2S1
O=C(O)C(=O)N(Cc1ccccc1)c1ccc(C(=O)O)cc1
CC(OC(=O)CCc1ccc(Cl)cc1)C(=O)NC1CCCCCC1
C=Cc1cc(Cl)ccc1C=C1CN(C=O)CC(=C)C1=O
c1ccc2c(Oc3nccnc3C3CCCCN3)cc(N3CCOCC3)nc2c1
Nc1ccc([N+](=O)[O-])cc1-c1cccc(=O)o1
CCOC(=O)C1(c2ccco2)C=C(C)NC(C(=O)OCCOC)=C1C
Nc1cn(-c2nc(N)c3nc(-c4ccccc4)[nH]c3n2)nc1N1CCCC1
Cc1nn(-c2ccc(Cl)cc2)c(N2CCCCS2(=O)=O)c1C=NC(C)c1ccccc1
COc1cc([N+](=O)[O-])c2c(c1)n(C)c(=O)n2Cc1ccc(Cl)cc1
O=C(Cn1c(=O)ncc2cccc(-c3cccs3)c21)NCCCn1ccnc1
Nc1ccc(C2CN(C=O)CCN2c2c(O)cccc2[N+](=O)[O-])cc1
CCCC([NH-])=N[SH](=O)=O
CC(C)CNC(=O)c1ccc(C(C)C(=O)O)cc1
CC(C)(C)NS(=O)(=O)c1ccc(-c2cc(-c3c(C(F)(F)F)ccnc3N)ccc2F)cc1
Cc1cc(NC(=O)Nc2ccc3c(c2)NC(=O)CC3)c2c(c1)OC(CC(F)(F)F)CC2
CC1CCN([SH](=O)=O)C(S)C1
CCC1CN(C=O)C(NC(=O)C2CC(CN(CC(N)=O)c3ccc(OC)cc3)CN2C=O)(C(O)C(Cc2ccccc2)NC(=O)C(CC(N)=O)NC(=O)OCc2ccccc2)S1
C=C1C(=O)NC(=O)C1c1ccc(OC)cc1OC
CC(O)C(=O)NC1=NN=C(S)[SH]1C1(C)CCN(C=O)CC1
O=C(NC(=Cc1ccco1)c1nnc(-c2ccccc2)o1)c1ccco1
COCCCn1cnc2cc3nc(Cc4ccccc4)ccc3c(C#N)c21
CC1CCC(NC(=O)C2CCN([SH](=O)=O)C(S)C2)CC1
CCN(CC)CCNc1nccc2cnc(-c3ccc(OC)cc3)nc12
Cc1ccc(Nc2nc(N)nc(C[SH]3C(S)=Nc4cccc(NC(=O)c5ccc(C)cc5)c43)n2)cc1
COC(=O)c1cnc2cc(-c3cc(OC)cc(C(F)(F)F)c3)ccc2n1
CCCCCCCC1C(C(=O)OCC)=C(C)NC(CC)=C1C(=O)OC=O
COc1cc2nc(-c3nc(C)cs3)ccc2c(C2(C)CCCO2)c1OC1=CC2C(NC(=O)C3CSCN3C(=O)CCCC1)C2(C)C(=O)O
N#Cc1ccc(-c2cc(F)ccc2C2(C#N)CN(C=O)C2)cc1
CCCCCCNS(=O)(=O)c1ccc(-c2nc(C(F)(F)F)no2)cc1
CN1C(=O)CCC1C(=O)NCc1ccn(-c2ccc(F)cc2)n1
CCCCCCCC(=NOCCCCCCCCC(=O)O)c1ccccc1
CCOc1ccc(-n2ccc(-c3nc4c(OCc5ccc(C(F)(F)F)cc5)cccc4n4nnnc34)n2)cc1
CC(=O)c1ccc(N=Nc2cccc3ccc(O)cc23)cc1
FC(F)(F)c1ccc(N2CCN(CC3CCNCC3)CC2)cc1
CC(C)C(NC(=O)c1c(-c2cc(Cl)ccc2Cl)ccc2[nH]c(N)nc12)C(=O)OCCN1CCOCC1
COc1cccc(C2(c3ccc(N)cc3)CCC=CC2=O)c1F
NC(=O)N1CCCCCCC1N
NC1(Cc2ccc(F)cc2)CN(C(=O)c2ccc(=O)[nH]n2)CCO1
Cc1cccc(Nc2cncc(CN3CCOCC3)n2)c1Cl
O=c1ccc2c(O)c3nc4ccc(Br)cc4c-3c(O)cc2o1
CCC1(c2ccccc2)CC=NN1C(=O)c1cc(-c2ccc(Cl)cc2)n(-c2ccccc2)n1
Nc1cncc(-c2cc(F)cc(OCc3cc(-c4cnccn4)cnn3)c2C2CCC2)n1
CC(C)C(O)c1ccc(-c2ccccc2)cc1
CCCS
CCOc1cccc2c1CNCC2(N)c1ncc(-c2ccc(F)cc2)o1
CCCCCCCCCCCCCC=CC(O)C(COC1CC(O)(CO)C(O)(O)CO1)NC(=O)CCCCCCCCCCCCCCCC
[truncated: 8,000 more rows]
