# Supplementary material for: t-SMILES: a fragment-based molecular representation framework for de novo ligand design
Source: Nat Commun. 2024 Jun 11;15:4993. doi: 10.1038/s41467-024-49388-6 (PMC11167009; doi:10.1038/s41467-024-49388-6)
Supplement: Supplementary file 4 — Source Data [file 41467_2024_49388_MOESM4_ESM.zip › Soure data/Source data and code for all other graphs/Metrics/Models/Chembl/ChEMBL_Scaffold[dbl][rnd50][bs128][SH]/gen.smi]

CO&CO&C1=CC=C(C2=C(C3=CC=CC=C3)C3=CC=CC=C3S2)C=C1&CO&&&
O=S(=O)(C1=CC=CC=C1)N1C=C(C2CCNC2)C2=CC=CC=C21&CF&&&
O=S(=O)(C=CC1=CC=CC=C1)NCCCNC1=CC=NC2=CC=CC=C12&CCl&&CCl&&
COCCN(C)CCOC&CC&O=C1NCCCC2=C1N=C[NH]2&CN&&&
CC&CC&O=C(NC1=NN=CS1)C1=CC2=CC=CC=C2C(=O)O1&&&
CC&S=C1OC(C2=CC=CC=C2COC2=CC=CC=C2)=NN1CNC1=CC=CC=C1&CC&&&
CO&CO&O=C(NC1=CC=CC=C1)NC1=CC=CC(OC2=CC=NC3=CC=CC=C23)=C1&CC&FC(F)F^CO&&CO&&&
CC=C(C)CO&CO&O=C(C=CC1=CC=CC=C1)OC1COC2=CC3=C(C=CC(=O)O3)C=C2C1&CC&&C^CC&&CC&&
CCCC&CN&O=C1[NH]C=CN1CC1=NC2=CN=CC=C2[NH]1&CF&&CN^CCCC&&&
CC&O=C(N1CCCC1)N1CCN(C2=NC=NS2)CC1&CC&CC(C)C&&&
CC&O=C(C1=CC=CC=C1)N(CC1=CC2=CC=CC=C2[NH]C1=O)CC1COCCO1&CCl&&&
CO&CO&O=C(C=CC1=CC=CC=C1)C1=CC=CC=C1&CCl&&CO&CO^CO&&&
CCO&CO&O=C(NCC1=CC=CN=C1)C1CCCN(S(=O)(=O)C2=CC=CC=C2)C1&&&
C1=CC=C(OCC2=NN3C=CC=NC3=C2)C=C1&&&
CCC(C)CO&CO&C1=CC=C2C=C(C3=CC=NC=C3)C=CC2=C1&CC&CCC^CN&&CNC&&&
CC&O=C(NC1=CC=CC=N1)C1=CC(CN2CCCCC2)=CC=C1&CO&&CC&&
CN&O=C(NC1=CC(C2N=CCNC2=O)=CC=C1)C1=CC=CC=N1&CC&FC(F)F&&&
CC&O=C(CC1=CC=NC=C1)NC1=C(C2=CC=CC=C2)C=C2C=NN(C3=CC=CC=C3)C2=C1&CC&&CS^O=[SH](=O)O&&&
COCC(C)O&CO&O=C(NC1=CN=CC=C1)C1=CC=CC(C=CC2=CC=CC=C2)=C1&CF&&CO^CO&&&
CCNCC(N)=O&CN&C1=CC=CC=C1&CO&CO&&&
CNC(P(=O)(O)O)P(=O)(O)O&CN&C1=CC=CC=C1&C[NH3+]&O=[NH+][O-]^CN&&CNC&&&
NC=O&CC&O=C(CSC1=NN=NN1C1=CC=CC=C1)NC1=CC(C2=CC=CC=C2)=CS1&&&
CO&CO&O=C(C1=CC=CC=C1)N(CC(=O)N1CCC2=CC=CC=C21)CC1=CC=CN=C1&CC&&&
CCOC=O&CC&C1=CC=C(NC2=NC=NC3=C2N=C[NH]3)C=C1&&&
COC=O&CC&O=C1OC(C2=CC=CC=C2)=CC=C1S(=O)(=O)C1=CC=CC=C1&CO&&&
O=C(C1=CC(C2CCCCC2)CCO1)N1CCN(CC2=CC=C3OCOC3=C2)CC1&CO&OCCCCO&&&
O=C(COC(=O)CNC(=O)C1=CC=CC=C1)NC1=CC=C2OCOC2=C1&CCl&&CCl&&
C=C&CC&O=C1NC(C2CCCCC2)C(=O)N2CC(CC2C(=O)NC2(C(=O)NS(=O)(=O)C3CC3)CC2)OC2=C3C=C(C=CC3=NC(OC3CC3)=C2)CCCCCO1&C&CC&&CC&&
O=C1CC(C2=CC=CN=C2OC2=CC=C(C3=CC=CC=C3)C=C2)CN1&&&
C#N&CC&O=C(NCC1=CC=CC=C1)C1=CC=C2C(=O)C3=CC=CC=C3S(=O)(=O)C2=C1&&&
O=C1OCC(C2=CC=CC=C2)N1C1=NC(NCC2=CC=CC=C2)=NC2=CC=CC=C12&CC&FC(F)F&&&
CC&O=C(NC1=CC=C2N=CC=CC2=C1)C1=CC=CC=C1COC1=CC=CC=C1&CC&&&
COC(=O)CCC(NC(=O)OC(C)(C)C)=NNC(=O)OC(C)(C)C&&&
NC=O&CC&C1=CC=C(CNC2=NC(N3CCOCC3)=NC(NC3=CC=CC=C3)=N2)C=C1&CCl&&&
O=C(CSC1=NS(=O)(=O)C2=CC=CC=C2N1C1=CC=CC=C1)NC1=CC=CC=C1&&&
CCC&CC&O=C(NC1=NN=CS1)C1CCN(C2=CC=CC=C2)CC1&CF&&&
NCCNCCCNCCO&CN&C1=CC2=CC3=C(N=C2C=C1)SC1=C3N=CN=C1NCCNCCCCN1CCOCC1&&&
CC&O=C(CC1=COC2=CC=CC=C12)N1CCC(N2C=NC3=CC=CN=C32)CC1&CC&&&
CC&O=C(NC1=CC=CN=C1)C1=CC=CC(S(=O)(=O)N2CCCC2)=C1&&&
CF&C1=CC=C(C2=CC(CN3C=CN=C3)=CN2C2=CC=CC=C2)C=C1&CO&OC(F)(F)F^CCl&&&&
CCCC&CN&O=C(NCC1=CC=C2OCCCOC2=C1)C1CCN(CC2=CC=CC=C2)C1&CS&C[SH](=O)=O^CO&&CC(=O)O&&&
CC&O=S(=O)(NC1=CC=CC=C1)C1=CC=C2[NH]C3=CC=NC=C3C2=C1&CN&&&
O=CO&CC&O=C1C=NC2=C(CN3CCNCC3)C=CC=C2[NH]1&CO&&CCl&&
CC&O=C(NN=CC1=CC=CC=C1)C1=CN=C2C=CC=CN12&CO&&CBr&&
O=C(NC1CCN(S(=O)(=O)C2=CC=CC=C2)CC1)NC12CC3CC(CC(C3)C1)C2&CC&O=CNO^CF&&&&
CC&C&O=C(CC1CCCCC1)NC1C2CC3CC(C2)CC1C3&CC^CC^NC=O^CF&&&&&&
CO&CO&O=S(=O)(C=CC1=CC=CC=C1)CCC1=CC=C(OCC2=CC=CC=C2)C=C1&CO&&CO&CO^CO&&&
CCNC=O&CC&O=C(CC1SC(N2CCCCC2)=NC1=O)NC1=CC=CC=C1&&&
CC&O=S(=O)(NCC1=CC=CC=C1)C1=CC=CC=C1&CC&&CC^CC(=O)O^CC&&O=CO&&&
CO&CO&O=C(C=CC1=CC(SC2=CC=CC=C2)=CC=C1)OCC1CCC2OC(=O)CC2O1&CCl&&CO^CO&&&
CO&CO&O=C(NCC(C1=CC=C2OCOC2=C1)N1CCOCC1)C1=CC=CC(S(=O)(=O)NC2=CC=CC=C2)=C1&CC&&&
CC&C1=CC=C(C2=C3N=CC=CC3=N[NH]2)C=C1&CO&&CC&&
CO&CO&O=C1C=CC(C2=CC=CC=C2)=CC(C2=CC=CC=C2)=C1&CN&OCCNCCO^CO&&&&
CCC&CN&O=C(NC1CNCCC1OCOC1CCC2C(=CCC3C2CCC2C4CCCC4CCC23)C1)C1=CC=CC=C1&CC&&CC&CN^CCC^CCl&&&CC&CC^CCN(C=O)CC^CCl&&&CO&C^CC&&CC&&
CO&CO&O=C1C(C2=CC=CC=C2)=CN(CC2=CC=CC=C2)C(=O)N1CCNCC1=CC=CC=C1&CC&&CF&CF&CC&&
CO&CO&O=C(OC1=CC=NN1C1=CC=CC=C1)C1=CC=CC=C1&CC&FC(F)F&&&
CNCCO&CO&O=C1C=C(C2=CC=CC=C2)OC2=CC=CC=C12&CO&&CO&&
CC&CC&O=C1CC(OC(=O)CC2=CC=CC=C2)CC(OC2CCCCO2)CCCC(=NOCC=CC2=CN=C3C=CC=CC3=C2)CC2OC(=O)OC2CO1&CC&&CC&CC&CN^CNC^CO&&&CC&CC&CC&C^CC&&CO^CO&&&
CO&CO&O=C1CC(C2=CC=CC=C2)C2=CC=CC=C2N1&CO&CO&&&
CC&C(=NNC1=NC=NC2=C1C=N[NH]2)C1=CC=CC=C1&CN&&&
CC=C(C)C&CC&O=C(C1=CC=CC=C1)C12CC3CC(CC(C3)C1)C2&CO&&CC^C=O^CO&&&CO&&
CC&CC&C1=[NH+]CNC1&[NH3+][O-]&&NO^C[NH3+](C)(C)C(=O)O^C&&CC^C&CC^CC&&&&CBr&&
O=C(CN1C=CC=N1)NCC1=CC=NC=C1&CC&FC(F)F&&&
CO&CO&O=C1OCC2=NC3=C(C=N[NH]3)C(C3=CC=CC=C3)C12&CC&&CBr&CO^CO&&&
CCC&CN&O=C(NCC1=C[NH]N=C1)C1=C2N=C(N3CCCC3C3=CN=C[NH]3)C=CN2N=C1&CF&&&
O=C(CC(C1=CC=CC=C1)C1=CC=CC=C1)NC1=CC=C2N=CN=C(NC3=CC=CC=C3)C2=C1&CCl&&CCl&&
CC&CC&O=C1NCC(C=CC2=CN=C(NC3=CC=CC=C3)C=C2)O1&&&
N#[N+][NH-]&C[NHH-]&O=C1C=CN(C2CCCO2)C(=O)[NH]1&CC&CO&&&
CO&CO&C1=CC=C2C(=C1)C=NC1=CN=NN12&&&
O=C(NC1=CC(NC(=O)C2=CC=CC=C2)=CC=C1)C1=CC=CC=C1&CCl&&&
C=CC#N&CC&C1=CC=C(NC2=NC=NC3=CC=CC=C23)C=C1&CCl&&CCl&&
O=[PH](O)O&CP&C1=CC=C(N=NC2=CC=CC=C2)C=C1&&&
CC(C)C&CC&O=C(CC1=CC=CC=C1)NCC(=O)NC1COC(=O)C1&CC&CCC^CO&&NC(=O)CO&&&
O=C(NC1=CC=CC=C1)NC1CCC(CCN2C=C(C3=CC=CC=C3)N=N2)OC1&CCl&&CCl&CC^CO&&&
CC(C)C&CC&O=C(CNC(=O)C1=CC=CO1)NCC1CCCCC1&C&CC&&CC^NC=O&&&
CC=O&CN&O=C(NCCC1=CC=CC=C1)C1CSCN1&CC&C#N^CC&&&&
C=C1C=CC(=O)O1&CC&CCCCC(=O)O&&&
CC&O=C(C1=CC=CC=C1)N1C=CC2=CC=CC=C21&CC&CC(=O)O^CC&&&CCl&&
C=CC&CC&O=C1C=C2CCCCCC2C2=C1C=CC=C2&CO&CO^CC&&&CC&CO&&
CCOC(=O)CC&CC&C1=CC=C2OCCC2=C1&CC&CC(C)COCC(=O)N(C)C&&&
CC(N)=O&NN&O=C1N=CC=C[NH]1&CO&&CC&&
CO&CO&O=S(=O)(C1=CC=CC=C1)N1C=NC2=CC=CC=C21&CCl&&&
C#N&CC&C1=CC=C(CCCCCNCCC2=CC=CC=C2)C=C1&CO&&CO&CO&CC^CO&&&
CO&CO&O=C(NC1=CC=NN1C1=CC=CC=C1)C1=CC=CC=C1&CF&&&
CO&CO&O=C(NC1=CC=CC2=C1C=N[NH]2)NC1CCC(C2=CC=CC=C2)C1&&&
CCNC=O&CN&O=C(NCCC1=CC=CC=C1)C1=CC=CC=C1&CS&N[SH](=O)=O&&&
CC&C1=NNC2(S1)C1=CC=CC=C1CC21CCCCC1&CN&CC(C)OC=O^CF&&&CF&&
CO&CO&O=C(C1=CC=CC=C1)N1CCC2NCCC2C1&CN&CC(C)C=O^CO&&CO&&&
O=C1C(NS(=O)(=O)C2=CC=CC3=NSN=C23)CCCN1C1=CC=NC=C1&&&
O=S(=O)(NCCCNCCCCNN=CC1=C[NH]C2=CC=CC=C12)C1=CC=CC2=CC=CC=C12&&&
CC&O=S(=O)(C1=CC=CC=C1)N1CCC(N2C=C(C3=CC=CC=C3)N=N2)CC1&CF&&&
CO&CO&O=C1NN=CC1=NNC1=CC=CC=C1&CC&CC(C)C^CBr&&&&
CCCO&CO&C1=CC2=NC(N3CCCNCC3)=NC(NC3CCOCC3)=C2C=C1&CN&&CO^CO&&&
N[SH](=O)=O&CS&O=C(CCCCCNC(=O)NC1=CC=CC=C1)NCCC1=CC=CC=C1&CS&N[SH](=O)=O^CF&&&&
O=C(CN1C(=O)C2=CC=CC=C2C1=O)NC1CNCCC1NS(=O)(=O)C1=CC=CC=C1&CC&FC(F)F^CC&&FC(F)F&&&
CC(N)=O&CN&C1=CC=C(C2=NC3=CC=CC=C3S2)C=C1&CC&&CO&CO&&
O=C1[NH]N=C2NC(CNCCC3=CC=CC=C3)=NC3=CC=CC1=C32&CN&CCO&&&
CO&CO&O=C(NC1=CC=CC=C1)NC1=CC(C2=CC=C(C3=NC4=CC=CC=C4[NH]3)S2)=CC=C1&CF&&&
CC&C&O=C1C=CC(=O)N1C1=CC=CC=C1&CCl^CC&&&&
O=C(NCC(C1=CC=CN=C1)N1CCC2=CC=CC=C21)C1=CC=CN=C1&&&
CN&C1=CC=C(C2=CN(C3=CN=CC=N3)C3=C2C=NC=C3)C=C1&CF&&&
CCCCCOC(C)=O&CC&C1=CC=CC=C1&CO&&CC&CO&CO&CI&&
CO&CO&O=C1CSC(C2=CC=C(OC3=CC=CC=C3)C=C2)C2=C(N1)N(C1=CC=CC=C1)N=C2&CC&&CC^CC(=O)O^CO&&CO&&&
CC(N)=O&CN&O=C(NCC1=NC(C(=O)NCC2=CC=CC=C2)=CC(=O)[NH]1)OC1=CC=CC=C1&CC&&CN^CCC(=O)O^CF&&&CC&C^CC&&CC&&
CO&CO&O=C1C2=CC=CC=C2N=C(C=CC2=CC=CO2)N1C1=CC=CC=C1&CO&CO&&&
CCCC&CC&O=C1NC(=O)C(=CC2=CN=CN2CC2=CC=CC=C2)N1&CN&CC(N)=O&&&
C#N&CC&C(#CC1=CC=CC=C1)C=C1SCCCS1&&&
CC&C&C1OC2COC3OCOC3C2O1&CC^CC^OCCO^C&&&&CC&&CC&&
CC(C)CC(O)CO&CC&O=C(NC(CC1=CSC=N1)C(=O)NCCC1CCCCC1)C(CC1=CSC=N1)CS(=O)(=O)CC1=CN=CS1&&&
O=C(CSC1=NC(=O)[NH]C=C1)NC1=CC=CC(S(=O)(=O)NC2=CC=CC=C2)=C1&CF&&CF&CF&&
CC&O=C(CN(C1=CC=CC=C1)S(=O)(=O)C1=CC=CC=C1)N1CCN(CC2=NC3=CC=CC=C3S2)CC1&CC&&CC&&
NC(=O)CCC(N)C(=O)O&CN&C1C2CC3CC1CC(C2)C3&&&
CC&O=C(NC1=CN(CC2=CC=CC=C2)N=C1)C1=C2N=CC=CN2N=C1&CCl&&&
O=C1C2=CC=CC=C2N=C(SCC2=CC=CC=C2)N1NS(=O)(=O)C1=CC=CC=C1&CBr&&&
CC&O=C1N=C(CSC2=NN=C(C3=CC=CC=C3)[NH]2)[NH]C2=C1C=CS2&CN&&CC&&
CCN&CN&C1=CN=CC(C2=CC=C3[NH]N=C(C4=NC5=CC=CC=C5[NH]4)C3=C2)=C1&CF&&&
CCC#N&CN&N=C(CC1=CC=CC=C1)C(=O)NCCC1=C[NH]C=N1&NO&&&
CN&O=C(NC1=CC=CC=C1)NC1=CC=C(OCCN2CCC2)C(C2=CC=N[NH]2)=C1&CO&OC(F)(F)F&&&
O=C(NC1=CC=CC=C1)NC1=CC=C2N=CN=C(N3CCN4CCC3CC4)C2=C1&CCl&&C[NH3+]^O=[NH+][O-]&&&
COC=O&CC&C1=CC=C(N=NC2=CC=CC=C2)C=C1&CO&&&
COC=O&CC&C1=CC=C(C2=NC3=NC=NN3C(C3=CC=CC=C3)C2)C=C1&&&
CO&CO&O=C1NC(=O)C2=C3C4=CC=CC=C4N4C3=C3C(=C12)C1=CC=CC=C1N3C1CCC4O1&CC&&&
CO&CO&O=C1C=C2CC3CCCCC3CC2O1&CC&&CC&CO&&
COC=O&CC&O=C(CNC(=O)C1CCN(S(=O)(=O)C2=CC=CC=C2)CC1)NCC1=CC=CC=C1&CC&CC(C)C&&&
CC&O=S(=O)(C1=CC=CC=C1)N1CCC(NC2=NC=CC=C2C2=NC=NC=N2)CC1&CN&&&
CC&C(=C1SC2=NN=C(C3=CC=CC=C3)N2N=C1C1=CC=CC=C1)C1=CC=CC=C1&CF&&CC&CCl&CCl&&
O=C1CC(C(C2=CC=CC=C2)N2CCN(C3=CC=CC=C3)CC2)CN1C1=CC=CC=C1&CO&&CCl&&
CCO&CC&C1=CC=C(C2=C(C3=CC=NC=N3)N3C=CC(C4=NN=CO4)=CC3=N2)C=C1&CS&C[SH](=O)=O&&&
O=C1NC(=O)C2=CC(NC3=CC=CC=C3)=C(NC3=CC=CC=C3)C=C12&CS&O=[SH](=O)CCCS&&&
CC&C(=NC1=CC=CC=C1)C1=CC=C(OC2=CC=CC=C2)N=C1&CC&&CN^NO&&&
CC&O=C1C=C2CCC3C4CCCC4CCC3C2CC1&CC&&CC&CO&CF&C^CO&&CC^O=CCO&&&
CC=O&CN&O=C1C=C(NC2=CC=C3OCCOC3=C2)C1=NC1=CC=C2NCCOC2=C1&CO&&&
CC=NO&CC&C1=CC=C(CC2=CC3=CC=CC=C3O2)C=C1&CO&&&
CC(C)C&CC&O=C(NCC1CCCCO1)C1CCCCN1&CC&CCCl^CS&&O=C(O)C(CO)NCC(=O)N[SH](=O)=O^CO&&&CO&CO&&
CN&C1=CC=C(CSC2=NN=N[NH]2)C=C1&CCl&&CCl&CCl&&
CCC&CC&C1=CC=C(C2=NC=NC=C2)C=C1&CC&O=CO&&&
CC(=O)O&CO&O=C(CCNC(=O)OCC1=CC=CC=C1)OC1=CC=CC=C1C1=NC(=O)C2=CC=CC=C2[NH]1&&&
CO&CO&C1=CN=CC(COC2=CC=C(C3=NN=CO3)C=C2)=C1&CC&&&
CN&C1=CC=C2SC(NC3CC(OC4=NC=CN=C4N4CC5(CCOC5)C4)C3)=NC2=C1&&&
CCCCCCCCCCCCCCCCCC=O&CN&O=C(NC1=CC=CC=C1)C1(CNCC2=CC=CC=C2)CCNCC1&CO&CO&&&
CCCCO&CO&O=C1C2=CC=CC=C2NC(C2=CC=CC=C2)N1C1=CC=C2ON=CC2=C1&CC&&CC&CC&&
CO&CO&O=C(C1=CC=CC=C1)C1=CSC(C2=NN=C(C3=CC=CC=C3)O2)=C1&CN&&CC&CBr&&
CC&O=C(NC1CC1)C1=CSC(C2=CC=CC=C2)=C1C1=CC=CC=C1&CN&&CC&CCl&&
CO&CO&O=C(CSC1=NN=CC(=O)[NH]1)NCC1=CC=CS1&NN&&&
CO&CO&O=S(=O)(C1=CC=C(C2=CC=NO2)S1)N1CCC2=C(CC1)N=C(C1=CC=CC=C1)C=C2&CC&&&
CCC&CC&O=C(CNC(=O)CNC(=O)OCC1=CC=CC=C1)COC(=O)C1=CC=CC=C1&CCl&&CCl&CO&&
C=O&CC&O=C(NCCC1=C[NH]C=N1)C1=CC=CO1&&&
CC(C)C&CC&O=C1C(CC2=CC=CC=C2)C2OC=CN12&CC&O=CO^CO&&&CC^O=CO^CO&&&&
CS&CS&C1=NC(C2=CC=CC=C2)C2=CC=CC=C2N2C=CC=C12&CS&CS&&&
CCNCCCCN&CN&C1=CC=C(NC2=CC=C(CNCCCNC3=C4CCCCC4=NC4=CC=CC=C34)C=C2)C=C1&&&
COC=O&CC&O=C(C=CC1=CC=CC=C1)OC1CCC2CCC3C(=O)OC(C4=COC=C4)CC3C2C1=O&C[NH3+]&O=[NH+][O-]^CC&&&CC^FC(F)F&&&
C=NNC(=N)N&CC&C1=CC=CC=C1&CN&&CCl&&
CCC&CN&O=C1[NH]C(=O)C2=C(N=C(CC3=CC=CC=C3)[NH]2)[NH]1&CN&CCC&&&
CC&O=S(=O)(NCCN1CCOCC1)C1=CC=CC2=NSN=C12&&&
CCCCCCCC&CC&C&O=C1C=CCO1&&CO&&
CO&CO&N=C1C(=O)N(CCN2CCCC2)C2=CC=CC=C12&NN&NC(N)=S^CCl&&&&
C=CCC(=O)NO&CC&O=C(OCCN1CCC2=CC=CC=C2C1)C(C1=CC=CC=C1)C1=CC=CC=C1&&&
CC(N)C(=O)O&CC&C1=CC=C(CC2CCCCC2)C=C1&CS&O=[SH](=O)O&&&
CC&C&C1=CC=C2C(=C1)C(CC1=CC=C3OCOC3=C1)=C1CCCCC12&CC^CC&CO&&&CO&&
C=C&CC&C&O=S1(=O)CCCCC(CS(=O)(=O)C2=CC=CC=C2)CC2=C1C(C1=CC=CC=C1)=CS2&CO^CC^CO^CO^CC&&&&&&&
CN&O=C1NC2=CC=CC=C2C1=C1[NH]C(=O)C(=CC2=CC=CC=C2)S1&CBr&&CO&CO&&
CN&O=C1[NH]C2=NC(NC3=CC=CC=C3)=NC=C2C=C1C1=CC=CC=C1&CCl&&CO&CC^FC(F)F&&&
CC&C1=C(CN2CCC3=NC(C4=CC=CC=C4)=CC=C3C2)CC2CC1C1CCCC21&CCl&&&
CCO&CO&C1=CC=C(NC2=NC=NC=C2C2=CC=CC=C2)C=C1&CC&C#N&&&
O=C(NC1=CC=C(OCCN2CCCC2)C2=CC=CC=C12)NC1=CC=NC2=CC=CC=C12&CCl&&CCl&&
CC&CN&O=C(NC1=CC=C2[NH]C(=NC(=O)C3=C[NH]N=C3)[NH]C2=C1)C1=CC=CC=C1&CC&FC(F)F^CN&&CCC(N)=O&&&
O=C(NCC1=CC=CC=C1)C12CCC(CC1)NC2&CF&&CC^O=CO&&&
CN&O=C(C1=COC=C1)N1CCC2=C(C1)[NH]C(=O)N=C2&CC&O=CO&&&
CO&CO&O=C(NCC1=CC=CC=C1)C1=C(NC(=O)C2=CC=CO2)C2=CC=CN=C2[NH]1&CN&&&
CC&C&O=C1CNC(=O)N1&CC^CC^C#N^CN&&&&CC(C)C&&&
O=CNO&CC&O=C(NCCC1=CC=C(C2=CC=CC=C2)C=C1)C1CCS(=O)(=O)CC1&&&
NC=O&CC&O=C(C1=CC=C(NC2=NC=CC(C3=CC=CC=C3)=N2)C=C1)N1CCN(C2CC2)CC1&&&
CCCC(=O)N(CCO)CC(=O)N(C(C)C)C(C)C&CC&O=C(CNC(=O)C1=CC=C2C(=C1)C=CC1=CC=CC=C12)NCC1=CC=CC=C1&CC&CC(N)=O&&&
C1=CN(CC2=CC=C(C3=N[NH]N=N3)C=C2)C=N1&&&
O=C(C1=CC=C(CNCC2=CC=CN=C2)C=C1)N1CCC2=CC=CC=C21&&&
O=[NH+][O-]&C[NH3+]&C(=NC1=C(C2=CC=C3OCOC3=C2)OC2=CC=CC=C12)C1=CC=CC=C1&CCl&&CC^FC(F)F&&&
CCCC&CN&O=C(NC1=C[NH]C(=O)[NH]C1=O)C1=CN(CC2=CC=CC=C2)N=C1&CN&&CN^CC(C)C&&&
O=C(OCC(=O)N1CCN(CC2=CC=C3OCOC3=C2)CC1)C1=CC=CC=C1&C[NH3+]&O=[NH+][O-]&&&
CN(CC(N)=O)C(=N)N&CN&C1=CC=CC=C1&CS&N[SH](=O)=O&&&
CC(C)CC(C)CO&CC&C1=CCNCC1&CN&&&
CC&O=C(NC1=CC=CC=C1)OCN1C=CC(=O)[NH]C1=O&CCl&&CF&&
O=C1N=C(N2CCNCC2)C=CN1C1CCCO1&CO&&CC^CO^CO&&&CO&C[NH3+]^O=[NH+][O-]&&&
CCOC=O&CC&O=C1C(=CC2=CC=CC=C2)SC2=NC=CC(C3=CC=CC=C3)N21&CC&&CN&CCl&&
CO&CO&O=C(CN1CCC2=CC=CC=C2C1CC1=CC=CC=C1)NCC1=CC=CC=C1&CO&CO^CC&&CCC(C)C&&&
CC&O=S(=O)(NC1=CC(S(=O)(=O)N2CCCCC2)=CC=C1)C1=CC=CC=C1&CC&&&
CC&O=C(NC1=CC=NO1)C1=CC=CC(NC2=NC=NC3=CN=C(N4CCNCC4)N=C23)=C1&CC&CC(C)C^CN&&&&
CN&O=C(C1=CC=C(OC2CCN(CC3=C[NH]N=C3)CC2)C=C1)N1CCCCC1&CC&&CCl&&
O=C1CCSC(C2=CC=CC=C2)N1C1=CC=CC=C1&CBr&&&
CO&CO&C1=CC=C(C2=CC3=CC=CC=C3O2)C=C1&CO&CO^CO&&&CO&CO^CO&&&
CC&C1=CC=C2C(NCCCN3C=CN=C3)=CN=NC2=C1&CN&&&
CCCNC=O&CC&O=C(NC1=CC2=C(CNCC2)S1)C12CC3CC(CC(C3)C1)C2&CN&CCOC=O&&&
CC(C)CC(C=O)NC(=O)OC(C)(C)C&CN&O=C(CCC1=CC=CC=C1)NC1CCNCC1&&&
O=C(NC1=CC=CC=C1)C1=CC=CC=C1NS(=O)(=O)C1=CC=CC2=NSN=C12&CBr&&C[NH3+]^O=[NH+][O-]&&&
CC&O=C(CN1C(=O)C2=CC=CC=C2C1=O)NCC1=CC=CC=C1&CC&&&
O=C(NC1=CC=CC=C1)NC1=NN=C(NCC2=CC=CC=C2)S1&CCl&&CN^ClCCNCCCl&&&
CCCC&CC&C1=CC2=CC=C(CN3C=NC4=CC=CC=C43)C=C2C=C1&CC&CCCC^CC&&CCCC^CC&&O=CO&&&
CC&O=C1C=C[NH]C(NCC2=CC=CC=C2)=N1&CC&&CF&CF&&
CO&CO&O=C(CC(C1=CC=CC=C1)C1=CC=C2[NH]N=CC2=C1)N1CCC(C2=CC=CC=C2)CC1&CN&&CC^NC=O&&&
CC&O=C(CCC1=CC=CC=C1)NCC1=CC(N2N=CC(=O)[NH]C2=O)=CC=C1&CN&&&
CCC(NC(=O)C(C)(C)P(=O)(O)O)P(=O)(O)O&&&
CO&CO&O=C(CN1CCN(C2=C3C(=O)C=CN(C4CC4)C3=NC=N2)CC1)NC1=CC=CC=C1&CC&CN^CO&&CO&&&
CO&CO&O=C(NCCCN1CCN(C2=CC=CC=C2)CC1)C1=CN(C2=CC=CC=C2)C(C2=CC=CC=C2)=C1&CO&&CC&CCl&CCl&&
CC&C1=CC=C(CNC2=CC=C3CCCC3=C2)C=C1&CC&O=CO&&&
C=CC(=O)OCC&CC&C1=CC=C(NC2=NC=NC3=CC=CC=C23)C=C1&CC&&CN^CCOC(N)=O&&&
CC&C1=CC(C2=CC=CC3=C2OCO3)=CC(C2OCCO2)=C1&&&
FC(F)F&CC&C(=NOC1=CC=CC=C1)C1=CC=CC=C1&CC&FC(F)F&&&
CN&CN&C1=CC=C(C2=C(C3=CC=CC=C3)SC=N2)C=C1&CO&CO^CO&&CO^CO&&&CO^CO&&&
COC=O&CC&O=C(CS(=O)(=O)C1=CN(CC2=CC=CC=C2)C2=CC=CC=C12)NC1=CC=CC=C1&CCl&&&
CO&CO&O=C(COC1=CC=CC=C1)NC1=CC=CC(NC(=O)C2=CC=CC=C2)=C1&CCl&&CCl&CC^CCC^CCl&&&&
O=CO&CC&C1=CC=C(NCCOC2=CC=CC=C2)C=C1&CF&&CN^CCO&&&
CO&CO&O=C1C2=C(C=NN2C2=CC=CC=C2)CCN1C1=CC=C(C2CC2)C=C1&CC&FC(F)F^CC&&CC#N&&&
CO&CO&O=C(NC1=CC=CC=C1)NC12CC3CC(CC(C3)C1)C2&CO&&CC&&
CC(C)(C)OC(=O)NCCCC(=O)NCC(=O)NCC(=O)O&&&
O=C(OC1CC(CC2=CC=CC=C2)NC1=O)C1=CC2=CN=CC=C2N1CC1=CC=NC=C1&&&
N#CC(C#N)C=N&CN&C1=NC(C2=CC=CC=C2)C(C2=CC=CC=C2)N1&CCl&&&
CCOC=O&CC&C1=CC=C(C2=CC=NN2C2=CC=CC=C2)C=C1&CF&&&
CCCNC=O&CC&O=C1NC2=CC=CC=C2C1=C(NC1=CC=CC=C1)C1=CC=CC=C1&CCl&&CCl&&
CO&CO&O=C(NC1=N[NH]N=N1)C(CC1=CC=C(C2=CC=CC=C2)C=C1)N1C=NC=N1&&&
CC&CC&C=C(C1=CC=CC=C1)C1=CC=CC=C1&CC&CC(N)C(=O)O^CF&&&CC^FC(F)F&&&
CO&CO&O=C1N(CC2=NN3C=CC=NC3=N2)C2=CC=CC=C2N1C1CCN(CCCOC2=CC=CC=C2)CC1&CC&CCC&&&
CC&O=C1CN(CC2=CC=C(OC3=CC=CC=C3)C=C2)S(=O)(=O)CCN1CC1=CN(CC2=CC=CO2)N=N1&&&
COC=O&CC&O=C(CCC1=CC=C(C(=O)NS(=O)(=O)C2=CC=CC=C2)S1)NC1CN(C2=CC=CC=C2)C1=O&CC&C#N&&&
C[NH3+]&[NH4+]&O=C(C[NH2+]CCCCCCCCCCCCCN1CCOCC1)N(C1=CC=CC=C1)C1=CC=CC=C1&CCl^C[NH3+]&&&&
CN&C1=CC=C(CN2CCC(NC3=CC=CC4=CN=CC=C34)CC2)C=C1&CC&O=CO&&&
CC(C)C&CC&O=C(CNC(=O)N1CCN2C1=NC1=CC=CC=C12)NCC1=CC=CC=C1&&&
O=C(C=CC=CC1=CC=C2OCOC2=C1)C=CC1=CC=C2OCOC2=C1&CO&&&
CO&CO&C1=C(C2=CC3=C(N=CC=C3C3=CC=CC=C3)[NH]2)CCNC1&CF&&CN^CC=O&&&
CCO&CO&C1=CC=C2SC=NC2=C1&CN&&&
CO&CO&O=C(CCCCC(=O)NC1COC(=O)C1)NCCNC1=C2CCCCC2=NC2=CC=CC=C12&CC&CO^CO&&&&
CC#CCO&CO&O=S(=O)(CC1CCNCC1)C1=CC=CC=C1&CC&O=CNO&&&
CC&C1=C(C2=CC=CC=C2)C2=CC=CC=C2OC1&CO&&CCl&C^CC&&CC&&
O=C(C1=CC=C(OC2CCN(CC3=CC=CC=N3)CC2)C=C1)N1CCCCC1&&&
CCO&CO&O=C(NCC1=CC=CN=C1)C1=C(C2CC2)N(C2=NC=C3CCC4=CC=CC=C4C3=N2)N=C1&&&
CO&CO&O=C(NC1=CC=CC=C1)NC1=CC=C(N2CCCC2)C(S(=O)(=O)NC2=CC=CC=C2)=C1&CC&&&
O=C(NC1=CC=CC=C1)OC1=CC=C2N=C3[NH]C(=O)[NH]C3=CC2=C1&CN&&CN^CCCF^CCl&&&&
CN&O=C1NC(=O)C(=CC2=CC=C(C3=CC=CC=C3)O2)S1&CC&O=CO&&&
CF&C1=CC=C(OC2=NN3C(C4=CC=CC=C4)=NN=C3C=C2)C=C1&&&
N[SH](=O)=O&CS&O=C(NCC1=CC=CC=C1)C1C2=CC=CC=C2OC2=CC=CC=C21&CC&FC(F)F&&&
C=C(C)C(C)O&CO&O=C1C=C(C2=CC=CC=C2)OC2=CC=CC=C12&CO&&CO&CO&CO^CC(=O)O^CO&&&&
CCC&CC&O=C1CN(C(=O)C2=CN=CN2CC2=CC=C(C3=CC=CC=C3)C=C2)CCN1&CS&CC[SH](=O)=O^CF&&&&
CO&CO&C1=CC2=C(C=C1)C(CC1=CC=NC=C1)CCC2&&&
CO&CO&C1=CC=C2SC(NC3=CC=C(N4CCNCC4)C=C3)=NC2=C1&NS&C[SH](=O)=O&&&
CCCN(C)C&CN&N=C1C2=CC=CC=C2COC2=CC=CC=C12&&&
C1=CC=C(N=NC2=C(C3=CC=CC=C3)[NH]N=C2)C=C1&&&
CN(C)C=O&CC&C1=CC2=CC3=C(C=C2C=C1)CCC3&&&
CC&CC&C1=CC=C(C2=CC=C(C3=C[NH]C=C3)C=C2)C=C1&CC&C#N^CC&&O=CO^CN&&&&
CO&CO&O=C1C=CC(=O)C2=C1[NH]C=C2COC1=CC(C2=CC=CC=C2)=NC=N1&CN&&CC&&
CO&C1=CC=C(CC2=CC(CC3=CC=CC=C3)=NC(C3=CC=CC=C3)=C2)C=C1&CBr&&&
C=C(C)C&CC&C=C1C=CC(C(=O)NC(CC2=C[NH]C=N2)C(=O)NC2=CC=CC=C2)N1&&&
CC&O=C(C=CC1=CC=CC=C1)NC1CCC(N2CCC(C3=C[NH]C4=CC=CC=C34)CC2)CC1&&&
CC&C1=CC=CC=C1&CS&CC(C)(C)C(N)C(=O)NCC(=O)NC(CCCNC(=N)N)C(=O)NC(CCCNC(=N)N)C(=O)NCC(=O)O&&&
CC&O=C(NCC1=CC=C(S(=O)(=O)C2=CC(COC3=CC=CC4=CN=CC=C34)=CC=C2)C=C1)C1=CN=CN=C1&CCl&&CCl&CN^CNC^CC&&&&
CO&CO&O=C(C1=CC=CC=C1)C1CCCN(CC2=NC=C[NH]2)C1&CC&&CC&&
CC&CN&O=C(NCC#CC1=CC2=NC(NC3CCNCC3)=CN=C2C=C1)C1=CC=CN(CC2=CC=CC=C2)C1=O&CF&&CF&&
CC&O=C(C1=CC=CC=C1)N1C2=CC=CC=C2S(=O)(=O)C2=CC=CC=C21&CCl&&CCl&&
CCCC=O&CC&O=C1NC(C2=CC=CS2)C2CC3=CC=CC=C3CCC12&CO&&CC^CC(C)C&&&
O=C(C1=CC=CC(NC2=NC=C3C=CN(C4CCCC4)C3=N2)=C1)N1CCC1&&&
CC&O=C(NCC1=CC=C(N2C=CN=C2)C=C1)C1=CC=CC=C1&CC&&CCl&CCl&&
CO&CO&O=C(CN1C(=O)C(=CC2=CC=CC=C2)SC1=S)NCCC1=CC=CC=C1&CN&&CO^CO&&&
NC(N)=NC=O&CC&O=C1C=CC2=NC=CN=C2N1C1CCCC1&CO&&&
CC&CN&O=C1N=C[NH]C2=CC=C(S(=O)(=O)N3CCNCC3)C=C12&CS&CS^CC&&CC(C)C^CN&&&&
O=C1C=C(NC2=CC=CC=C2)C(=O)C2=C1N=C[NH]2&CCl&&CF&CF&CC^FC(F)F&&&
CC&C1=CC=C(C2=CN(C3=CC=CC=C3)N=N2)C=C1&CO&&CO&&
CC&C1=CSC(C2=CN=C(NC3=CC(N4CCCCC4)=NC=N3)S2)=C1&&&
CC&O=C(CS(=O)(=O)C1=CN(CC2=CC=CC=N2)C2=CC=CC=C12)NC1=NOC=C1&&&
CC&CN&C1=CC2=CC=C(CNC3CC4CCC3C4)C=C2C=C1&CC&C=O^CC&&&C^CC&&CC&&
O=C(NCCC1=CC=CC=C1)C(CC1=CC=CC=C1)NCCCNC1=CC=NC2=CC=CC=C12&CCl&&&
CN&C1=CC=C(C2=NN=C3C=CC(SCC4=CON=C4)=NN23)C=C1&&&
CN&CN&O=C(C1=CC=C(NC2=NC=CC=N2)C=C1)N1CCC1&CO&CO^CCl&&&CS^CS^CCl&&&&
CC&O=C(CCCC1=CC=CC=C1)N1CCN2C=NN=C2C1&CN&&CC^FC(F)F^CC&&&&
CCl&C1=CC(C2=C3CCCCC3=N[NH]2)=C2C=C(CN3CCOCC3)C=CC2=N1&&&
C1=CC(C2=NN=C(SCC3=CC=C4OCOC4=C3)S2)=CC=N1&&&
C#N&CC&O=C(NC1=CC=C(C2CCNCC2)C=C1C1=CCCCC1)C1=NC2=CC=CC=C2[NH]1&&&
O=C1C=C(CN2C=C(CCCCCCCCCCC3=CN(CC4=CC=CC=C4)N=N3)N=N2)C(=CC2=CC=CC=C2)O1&CF&&CF&CF&&
O=C1C(=CC2=CC=CC=C2)CCCC1=CC1=CC=CC=C1&CO&&CO&CO&&
CO&CO&O=C(NCC1=CC=CC=C1)OC1CN2C(=O)C=CC(=O)N2C(C2=CC=CC=C2)C1OC(=O)NCC1=CC=CC=C1&CC&&&
CNC(=O)NC(C(N)=O)C(C)(C)C&CN&O=C(CNC(=O)C(CCCC1=CC=CC=C1)CC1=CC=CC=C1)NCC1=CC=CC=C1&CC&CCCO&&&
CC&O=C(C1=CC=CO1)N1CCN2C(=O)N(CC3=CC=CN=C3)CC2C1&CC&&&
COC=O&CC&O=S(=O)(C1=CC=C2OCCC(N=CNN=CC3CC3C3=CC=CC=C3)C2=C1)N1CCCCC1&CN&&CO&C^CC&&CC&&
CN(C)C&CC&C1=CC2=CC(C3=CN4C=CC=CC4=N3)=CC=C2N=C1&&&
CO&CO&C1=CC=C(C2=NN=CC3=C2C=CC=C3)C=C1&C[NH3+]&O=[NH+][O-]^CC&&&&
CN&C1=CC=C(C2NCCC3=C2[NH]C2=CC=CC=C32)C=C1&CCl&&CCl&&
O=C1C(=CC=CC2=CC=CC=C2)C2=CC=CC=C2N1C1=CC=CC=C1&&&
CC&O=C(NCCCNCCCNC(=O)C1=CC=CC2=NC3=CC=CC=C3N=C12)C1=CC2=CC=CC=C2S1&CC&&&
CCCO&CO&C1=CC=C(C2=CN=C3C=CC=CC3=C2)C=C1&CC&CN(C)C=O^CO&&CO&&&
CC&CN&O=C(NCC1=CC=CC=C1)C1=C[NH]C2=CC=C(S(=O)(=O)NC3CCCCC3)C=C2C1=O&CC&&&
CC#N&CC&O=C(NC1=NN=CO1)C1=CC=C(S(=O)(=O)NS(=O)(=O)C2=CC=CC=C2)C=C1&CCl&&&
CO&CO&O=C(C1=CC=CO1)N1CCN(CC2=CC=CO2)CC1&CO&CO&&&
CC(=O)O&CC&O=C1CSC(=NC2=NC3=CC=CC=C3S2)N1C1=CC=CC=C1&&&
CC(C)C&CC&O=C1CN(CC2=CC=NC=C2)C(=O)C(C2CC3=CC=CC=C3C2)N1&CC&CC(C)NC=O^CO&&OC(F)(F)F&&&
CCCO&CO&C1=CC2=C3C(=C1)CC1C4CC5=C(C(O2)C34CCN1CC1CC1)N(CC1CC1)C1=CC=CC=C51&CO&&&
CC&C1=CN=C(N2CC3CC(C2)N3)C=C1&CC&&&
CO&CO&O=C1COCC2=CC=CC=C2N1CC1=CC=CC=C1&CC&CC(=O)O^CBr&&&&
CO&CO&O=C(NC1CCNCC1)C1=CC=C(NC2=NC=CC(OC3=CC=CC4=C3C(=O)CC4)=N2)C=C1&CN&&CF&CC^FC(F)F&&&
CC&O=C(C1=CC=C(NC2=NN=C3C=C(C4=CC=CC=C4)C=CC3=N2)C=C1)N1CCNCC1&CO&&CCl&CN&&
CC&S=C(NN=CC1=CC=CC=C1)NC1=CC=CC=C1&CC&&CC&&
CC&C(=NOC(CN1C=CN=C1)C1=CC=CC=C1)C1=CC=CC=C1&CCl&&CCl&CCl&&
CC(=O)O&CO&O=C(NNN1C=NN=C1)C1=CC=CC=C1&CCl&&&
CC&O=C1C2=C(N=CN1C1CCCC1)N(C1=CC=CC=C1)C(=S)S2&&&
CC&CC&O=C1N=C(N2CCOCC2)SC1=CC1=CC=CO1&CC&COC=O&&&
O=C1OC(C2=CC=CS2)=NC1=CC1=CC=C(OCC(=O)N2CCOCC2)C=C1&C[NH3+]&O=[NH+][O-]&&&
[NH3+][O-]&C(=CCC1=CC=CC=C1)CCCC1=CC=CC=C1&CO&&CC^CO^CO&&&&
CCO&CO&O=C1CC(NCC2=CC=C3OCOC3=C2)C(=O)N1C1=CC=CC=C1&&&
CO&CO&O=C(NCC1=CC=CC=C1)C1=CC2=CC=CC=C2O1&CS&N[SH](=O)=O&&&
CS&CS&O=C(CNC(=O)C1=CC=CC=C1)NC1=CC=C(C2SC(=NC3=CC=CC=C3)N(CC3=CC=CO3)C2=O)C=C1&CBr&&&
CO&CO&O=C(C1=CC2=CC=CC=C2S(=O)(=O)N1)C1=CC=CC2=CC=CC=C12&CO&&CN&&
CC(C)O&CC&C1=CC=C(CNC2=NC(N3CCC3)=NC=C2)N=C1&CC&C#N&&&
CC&C1=CC=C(C2=NO[NH+]=C2)C=C1&[NH3+][O-]&&CC^NC=O&&&
CC&O=C1CCCN1C1=CC=C(C2=NC(C3CCC3)=NO2)C=C1&CC&C#N&&&
CO&CO&C1=CC=C(C2=NC=C(NC3=NC=NC(NC4=CC=CC=N4)=N3)N=C2)C=C1&CN&CNC&&&
CC&C&O=C1NC2=C(CNCC2=CC2=CC=CC=C2)OC1CC1=CC=C(OS(=O)(=O)C2=CC=C3C=CC=CC3=C2)C=C1&CCl^CC&&&&
CC&O=C(CNC(=O)C1=CC=CC=C1)OCC1=CC=C(OC2=CC=CC=C2)C=C1&NS&C[SH](=O)=O&&&
CO&CO&O=C(CC1=CSC(NC(=O)NC2=CC=CC=C2)=N1)NN=C1C(=O)NC2=CC=CC=C12&CCl&&CO^CO&&&
CN&O=C(NS(=O)(=O)C1=CC=C(NCC2CCOCC2)C=C1)C1=CC=C(N2CCN(CC3=C(C4=CC=CC=C4)CCCC3)CC2)C=C1OC1=CC=CC=C1&CCl&&CF&C[NH3+]^O=[NH+][O-]^CN&&CC(=O)O^C&&CC&&CC&&
O=C(NC1=CC=CC=C1)NC1=CC=C(C2=NC(N3CCOCC3)=NC(N3CCOCC3)=N2)C=C1&CC&FC(F)F&&&
CNC&CC&C1=CC=C2C(=C1)C=CC1=CC=CN=C12&&&
CO&CO&O=C1C=CCC(CC=CC2=CSC=C2)OC(=O)COC(=O)CCNC(=O)C(CC2=CC=CC=C2)N1&CC&&CC^CC(C)C^CC&&&&
CC&CC&C&C1=COC(C2=CC=C3OCCCC3=C2)=N1&CN^CC^CC(C)CC(N)=O&&&&&
CO&CO&O=C1CC(C2=CC=CC=C2)SC(C2=CC=CC=C2)N1&&&
O=C(CCC1=CC=CC=C1)NCCCCC(=O)NCCC1=CC=CC=C1&CO&&CC^O=CO^CO&&&CO&&
CO&CO&C(=NNC1=NC(C2=CC=CC=C2)=CS1)C1=CC=CC=C1&CC&&C[NH3+]^O=[NH+][O-]&&&
CC&O=C(NC1=CC=C(NC(=O)C2=CC=CC=C2)N=C1)C1=COC=C1&CC&&CF&CC&&
FC(F)F&CC&C1=CC=C(C2=NC(C3=CC=CC=C3)=NO2)C=C1&CC&FC(F)F&&&
CO&CO&C1=CC=C(OCCCCOC2=CC=CC3=NC=CC=C23)C=C1&CO&CO^CN&&CC(N)CCCN^CC&&&&
CCCCCCC(C)C&CC&O=C1C=CC(=O)C2=CC=CC=C12&CO&&CO&CO&&
CCCCCCCC&CN&O=C(NCC1CCCN1)C1=CC=CC=C1&CO&CO^CN&&CCNS(C)(=O)=O^CO&&CO&&&
CN&O=C(C1=CC=CO1)N1CCN(C2=CC(=O)[NH]N=C2)CC1&&&
CCOC=O&CC&O=C1[NH]C=C(C2=CC=CC=C2)C(=O)[NH]1&CN&&CN&&
O=C(CN1C(=O)CSC2=CC=C(S(=O)(=O)N3CCOCC3)C=C21)NCCC1=CC=CC=C1&CCl&&&
CO&CC&C1=CC=C(COCCCCSC2CCCCO2)C=C1&CO&&CO&CO&CO&&
CC&CC&O=C(NC1CC(C(=O)NC2=NN=CS2)N(C(=O)C2=COC3=CC=CC=C23)C1)C1=CC=N[NH]1&CC&&CN&&
CC[SH](=O)=O&NS&O=C(NC1=CC=CC=C1N1CCNCC1)C1=CC=CS1&CCl&&&
C=C(C)C=C(C)C(=O)O&CC&C1=CC2=CC3=C(C=C2O1)CCCC3&CC&CC&&&
CC&O=C1N=C(C=CC2=CC=CO2)[NH]C2=CC=CC=C12&&&
CCO&CO&O=S(=O)(NC1=CC=CC(N2CCNCC2)=C1)C1=CC=C(C2=CN=CO2)S1&CC&&CC&CC&&
CN&O=C(NCC(=O)N1CCCC1)C1=NN(C2=CC=CC=C2)C(=O)CN1&CCl&&&
CCC(C)CC=O&CC&C1=CC=CC=C1&CO&&CO&CC&CC&&
CC(C)O&CO&O=C(NC1=CC=CC=C1)ON=CC1=CC=CC=N1&&&
CO&CO&O=C(NCC1=CC=CC=C1)C1=CC=C2C=NC=CC2=N1&CO&CO&&&
O=CCCC(=O)O&CN&C1=CC=C2COC3(CCNC3)CC2=C1&&&
CN&C1=CC=C(C2=CC3=C(C=CN=C3NC3CCCNC3)S2)C=C1&CC&NC=O&&&
CCO&CO&O=C(NC1=CC=CN=C1)C1COC2=CC=CC=C2O1&&&
C=C&CC&O=C(NCC1=CC=CC=C1)C1=CCOC1C1=CC=CC=C1&CCl&&&
CCO[PH](=O)OCC&CP&N=C1C(=CC2=CC=C(OCC3=CC=CC=C3)C=C2)C(=O)N=C2SC=NN12&&&
CCN&CN&O=C1C=CC(OC2=NC=NC=N2)=N[NH]1&CN&CCNC&&&
N=C(N)NCCCC(N)C(=O)O&&&
O=C1NC(=O)C(C(=O)NCC2=CC=CC=C2)C2=CC=CC=C12&NO&&&
CCN(CC)CCCO&CO&O=C1C=CC2=C(C=CN=C2SC2=CC=CN=C2)[NH]1&CC&&&
O=C(OCC1=CC=CC=N1)C1CCN(S(=O)(=O)C2=CC=CC=C2)CC1&&&
CO&CC&C1=CC=C(N2C=CN=N2)C=C1&CCl&&CC^FC(F)F&&&
O=S(=O)(C1=CC=CS1)N1CCC(NC2=CC(C3=CC=NC=C3)=N[NH]2)CC1&&&
CO&CO&C1=CC=C(C2=CSC(C3=CC=CC=C3)=N2)C=C1&CO&CO^CBr&&&&
N[SH](=O)=O&CS&C1=CC=CC=C1&CN&NC(=O)CN(CC(=O)O)CC(=O)O&&&
NC(=O)CO&CN&C1=CC=C(C2=NC3=C(N=C2C2=CC=CC=C2)C2=CC=CC=C2N=C3)C=C1&CCl&&&
CC&CN&O=S(=O)(NC1=NC=NS1)C1=CC=C(OC2=CC=C(C3=CC=N[NH]3)C=C2)C=C1&CC&FC(F)F^CF&&&&
CCCCCCCCCCCCCCCC#CC(=O)OC(CSCC(NC(=O)CCC(N)C(=O)O)C(=O)O)CSCC(=O)O&&&
CC&O=C1ON=CC1=CNC1=CC=CC=C1&CBr&&&
S=C(NC1CCCCC1)N1CCN(C2=CC=CC=C2)CC1&CCl&&&
O=C(NC1=CC=CC=C1)N1CCN(C2=CC=C(C3=CC=CC=C3)N=N2)CC1&CF&&CF&&
CN[SH](=O)=O&CS&O=C(COC1=CC=CC=C1)NC1=CC=CC=C1&&&
CS&CS&C1=CC=C(CN2C=CC(C3=CC=CC=C3)=C2)C=C1&CC&O=CO^CF&&&&
CO&CO&O=C(NC1CCCC1)C1CCN(S(=O)(=O)C2=CC=CC=C2)CC1&CO&CO&&&
CO&CO&O=C(NCC1=CC=CC=C1)C1=CC2=CC=C(C3=C[NH]N=C3)N=C2[NH]1&&&
O=C(CC1=CC=CC=C1)NCCCNCCCCCCCCCCCNC(=O)CC1=CC=CC=C1&&&
CCl&C(=NNC1=NC(C2=CC=CC=N2)=NC=C1)C1=CC=CC2=CC=CC=C12&&&
CC&C1=NC=C(C2=NN3CCCC(NC4=CN=CN=C4)C3=C2)S1&CCl&&&
CC(=O)O&CO&O=C1C=C(CCC2CCCC3CCCCC32)CO1&CO&&CC&CO^CC(=O)O^C&&CO^C&CC^CC&&&&CO^CC(=O)O&&&
CC&O=C(NCC1=CC=CC=C1)C1=CC=CO1&CC&CCCCO&&&
CC(=O)O&CO&O=C(OC1C2CCC=C(CC(=O)C3CCC4OCC4C31)C2)C1=CC=CC=C1&CC&&CO&CO^CC(=O)O^CO&&&CO^CC(C)=CC(NC(=O)OC(C)(C)C)C(O)C(=O)O^CC&&&C^CC&&CC&&
CN&O=C(CSC1=NN=C(CC2=CC=CC3=CC=CC=C23)[NH]1)NCC1=CC=CC=C1&&&
CO&CO&C(=NCC1=CC=CC=C1)C1=CC=CN=C1OC1=CC=CC=C1&CN&NO^CC&&CCC&&&
CO&CO&O=C(NN=CC1=CC=CC=C1)C1=CC(C2=CC=CC=C2)=NC2=CC=CC=C12&CN&&&
CN(C)C=O&CC&O=C(C1=CC=C(NC2=NC=C3C=CN(C4CCCC4)C3=N2)N=C1)N1CCCC1&CO&&&
CCl&C1=CC(NC2=CC=NC(NC3=CC4=CC=C(N5CCOCC5)N=C4S3)=C2)=C2C=CN=CC2=C1&&&
CC&O=C(C1=CC=CS1)N(CC1=CC=CC=C1)C1=NC2=CC=CC=C2S1&&&
O=C1C2=CC=CC=C2C(=O)N1CCCCCCCCCCCOC1=CC=CC=C1&CCl&&CF&&
CC&CC&O=C(NCC1=CC=CC=C1)OCCOC1=CC=CC=C1&CC&CC^CC&&&&
CN&C1=NC2=C(C=N1)N=CN2C1CCCO1&CC&CSCCC(N)C(=O)O^CO&&&CO&&
CCOC=O&CC&O=C(COC1=CC=C2C(=O)C=C(C3=CC=CC=C3)OC2=C1)NC1=CC=CC=C1&CO&&CO&&
CC&O=C(CCC(=O)N1CCOC2=CC=CC=C21)NCC1=CC=CC=C1&CC&&&
CO&CO&O=C1C=CCC(CC2OC2C2=CC=CC=C2)OC(=O)COC(=O)CCNC(=O)C(CC2=CC=CC=C2)N1&CC&&CC^CC(C)C^CCl&&&CC&&
CC&O=C(COC1=CC=CC=C1)NC1=NC(C2=CC=CC=C2)=CS1&CC&&&
CC(C)(C)OC=O&CC&O=C(C1=CC=CC=C1)N(C1=CC=CC=N1)C1CCN(CC2=CC=CC=C2)CC1&&&
CO&CO&O=C(NC1=NC(C2=CC=CC=C2)=CS1)C1CCCCN1S(=O)(=O)C1=CC=C2OCCOC2=C1&&&
CCC&CC&O=C1N=C(C2=CC=CC=C2)N(C2=CC=CC=C2)C2=C1C=N[NH]2&CN&&&
O=C(NCCC1CCCCC1)C1=CN2C=C(C3=CC=CC=C3)N=C2S1&CF&&&
CO&CO&N=C(NC1=CC=CC=C1)NC1=CC=CC=C1&CN&CC(C)(C)OC=O^CC&&CC(=O)NCC(C)(C)C&&&
C1=CC=C(C2CCCCCC2)C=C1&&&
CCCOC&CN&O=C(NC1=NC2=N[NH]C=C2C2=NC(C3=CC=CO3)=NN12)NC1CCCCC1&&&
CC&O=C1CC(C2=CC=CC=C2)CC2=C1C(C1=CC=CC=C1)=CC(=O)N2C1=CC=CC=C1&CC&C#N^CCl&&&CCl&CCl&CC^C#N^CCl&&&&
CO&CO&O=C1[NH]C2=CC(C3=CC=CC=C3)=NN2N=C1CC1=CC=CC=C1&CN&CC(=O)NCC=C(C)C&&&
CC&O=C(CN1C(=O)CCN2N=C(C3=CC=C[NH]3)C=C12)NC1=CC=CC=C1&CN&&CCl&&
CC&O=C(NCC1=CC=CC=C1)C1=CC=C2C(=C1)N=CN2C1=CC=CC=C1&CC&&CC&CCl&CC&&
CC(=O)O&CO&O=C(C=CC1=CC=CC=C1)OC1CCCC23OC24CC(CC(OC(=O)C2=CC=CS2)C3C2OC(=O)C3CCCN2C3)OC1&CC&&CC&CO^CC(=O)O^C&&CC&&CC&&
CCC&CC&C1=C[NH]C(CN2CCCC2C2=NOC=N2)=N1&&&
CO&CO&O=S(=O)(NCCCCCNC1=CC=C2C(=C1)C=CN2C1=CC=CC=C1)C1=CC=CC=C1&CC&O=CO^CC&&O=CO&&&
CC(C)(C)OC=O&CC&O=C1C(C2CCON2C2=CC=CC=C2)=COC2=CC=CC=C12&&&
CN&C1=CC=C2SC(C3=CN=CN=C3NC3CCCC3)=NC2=C1&CCl&&CC^CO^CO&&&CO&&
CCCCCCCCCCCCCCC(F)=C(C(=O)NC(CO)C(=O)O)C(O)CCCN=C(N)N&&&
O=C(CN1C(=O)C2(OCCO2)C2=CC=CC=C21)NC1=CC=CC=C1&&&
CCCC(C(N)=O)C(C)CC&CN&O=C1CCCCCN1&&&
CC&C(#CC1=NC=CN2C=CC=C12)C1=CC=CC=C1&CF&&CF&CC&&
CO&CO&O=C1C2=C(C=NN2C2=CC=CC=C2)CCN1C1=CC=C(C2(CN3CCC3)CC2)C=C1&CC&FC(F)F^CO&&&&
C=C1C(=O)OC2CC3C(CC4OC45CCCC4C6CCC(=O)C6CCC45)C3CC12&CC&&CC&CC&C^CC&&CC&&
O=C(NCC1CCN(C(=O)NCC(=O)N2CCN(C(=O)OCC3=CC=CC=C3)CC2)CC1)C1=CC=CC=C1&CCl&&&
CN&O=C(NC1=CC=C2CCC3=C(C2=C1)N(C1=CC=CC=C1)N=C3)C1=CC=NC(N2CCNCC2)=C1&CC&NC=O^CF&&&&
CO&CO&O=C(NC(=S)NC1=CC=CC=C1)C1=CC=CC=C1&CN&&CC&&
C#N&CC&O=C(NC1=CC=CC=C1)C1=CC=CC=C1&&&
CCC(N)=O&CN&C1=CC=C(N2C(C3=CC=CO3)=NC3=CC=CC=C32)C=C1&CF&&&
CC&O=C(CN1C(=O)NC2(CCCCCC2)C1=O)NNC(=O)C1=CON=C1&CC&&&
CC&C1=NC2=NC(C3=CON=C3)=NN2C(C2=CC=CC=C2)C1&CC&&CF&&
CO&CO&O=C(CCCNC(=O)C1=CC=CC=C1)NCC1=NN=CS1&CC&CCCCN^CO&&CO^CO&&CO&&&
CCNC(=O)C(CCO)CC(O)C(CC(C)C)NC=O&CC&C1=CC=CC=C1&CO&CO&&&
O=C(NCCCCCCCNC(=O)C12CC3CC(CC(C3)C1)C2)OCC1=CC=CC=C1&&&
CC&CC&O=C1CN(C2=NC=NC=C2C#CC2=CN=CN=C2)CCN1&CN&&&
CC&O=C1C=C(NC2=CC=CC=C2)CCC1&C&CC&&CC&&
CC(=O)NC(C(N)=O)C(C)O&CN&O=C(CCC1=CC=CC=C1)NC1=CC=CC=C1&CO&&CO&CO&CC^CCCO&&&
O=C1C2CCCN2C(=O)CN1CN1CCN(C2=CC=C3C(=O)C=CN(C4CC4)C3=C2)CC1&C[NH3+]&O=[NH+][O-]^CF&&&CO^OC(F)F&&&
C#CCO&CO&O=C(COC(=O)C1=CC=CC=C1)NC1=CC=C(S(=O)(=O)N2CCOCC2)C=C1&CO&CCO&&&
O=C(NOCCC1=CC=CC=C1)C1CCN(S(=O)(=O)C2=CC=CC=C2)CC1&&&
CO&CO&C1=CC=C(CSC2=CC=CC=C2)C=C1&CC&FC(F)F^CO&&CO^CO&&CO^CO&&&&
OC(F)F&CO&C1=CC=C(C2=NN=C(C3=CC=C4OCOC4=C3)O2)C=C1&&&
CCC&CN&O=C(CC1=CC=CO1)OC1=C2CNC(=O)C2=CC=C1&&&
CCOC=O&CC&O=C(C1=CC2=C(C=C1)[NH]C(=O)C1=C2N(CCC2CCCCC2)N=C1)N1CCSCC1&&&
O=C(C=CC1=CC=CC=C1)NC1=CC=C(CNC(=O)C2CCN(C3=NC=NC4=C3C(=O)C=CN4C3CC3)CC2)C=C1&CCl&&CCl&CC^O=CO^CF&&&&
CO&CO&O=C1C2=C(C=CC=C2)C(=O)C2=CC3=C(C=C12)CCCC3OC1CCC(OC2CCCCO2)CO1&CO&&CO&CN^NC(=O)C(F)(F)F^CO&&&CC&C^CO&&CC^O=CCO&&&
CC&C1=CC=C(C2=NC(CN3CCN(C4=CC=NC5=CC=CC=C45)CC3)=CO2)C=C1&CCl&&&
CC&O=C1CC2C(CCC3CCC32)CO1&CO&&CC^CCCO^C&&CC&&CC&&
CC&O=C(NN=CC1=CC=CC=C1)C1=CC=C2CCC3=CC=CC1=C32&CO&&CCl&&
CCC(=O)NCCO&CO&C1=CC=C(NC2=NC(NC3=CC=CC=C3)=CC=N2)C=C1&CC&FC(F)F&&&
CC&O=C(CCNS(=O)(=O)C1=CC=C2NC(=O)CCC2=C1)NCC1=CC=CC=C1&CN&CC(C)C&&&
CC&O=C(NC1=CC=C(S(=O)(=O)NC2=NC=CC=N2)C=C1)C1=CC(=O)C2=CC=CC=C2O1&CC&&CC&&
O=[NH+][O-]&C[NH3+]&C1=CC=C(C2=NN(C3=CC=CC=C3)N=N2)C=C1&C[NH3+]&O=[NH+][O-]&&&
CO&CO&O=C(C=CC(=O)N(C1=CC=CC=C1)C(C(=O)NCC1CCCO1)C1=CC=CC=C1)NC1=CC=CC=C1&CC&CC(C)N(C=O)C(C)C&&&
O=C(C=CC1=CC=CC=C1)NC1=CC=CC(S(=O)(=O)NC2=NCCCCCC2)=C1&CO&&&
CO&CO&C1=CC=C(CCN(CCC2=CC=CC=C2)CC2=CC=CC=C2)C=C1&CO&&&
CC&C1=CC=C(OC2=CC=CC=C2)C=C1&CC&&CC^CC(=O)O&&&
CC&O=S(=O)(C1=CC=C(C2=NC(NCC3=CC=CC=C3)=NC=C2)S1)N1CCOCC1&&&
CO&CO&C1=CC=C(C2=NOC(C3=CC=C(N4CCCCC4)C=C3)=N2)C=C1&CC&C[N+](=O)[O-]^CO&&CO&&&
CC&O=C(NC1=CC=CC=C1)C1CC2NC(=O)C1CN(C(=O)OC1=CC=CC=C1)C2=O&&&
COC=O&CC&C1=CC=C(OCCCN2CCN(C3=CC=CC=C3)CC2)C=C1&CO&&CC^CCC&&&
CNC(C)=O&CC&O=C1OCCN1C1=CC=C(N2CCN(CC3=CC=CO3)CC2)C=C1&C[NH3+]&O=[NH+][O-]^CF&&&&
O=C(NC1=NC2=CC=CC=C2S1)C1=CC=CC2=CC=CC=C12&&&
CC&CC&C&O=C1C2=C(C=C3[NH]C=CN13)C1CCC2C1&CC^CC^COC=O^CC^CO&&&&C&&CC&&CC&&
CCCCCCC(O)=CC(=O)OC&&&
CC&CC&O=C1C=C(CC2=CC=CC=C2)N(COCC2=CC=CS2)C(=O)[NH]1&CC&&&
CC&C&O=C(CC1=CC=CC=C1)NC1C(=O)N2CCS(=O)C12&&CC&&
CC&C1=CC(C2=CC=CC=C2)N2C=C(C3=CC=CC=N3)SC2=N1&CC&CN(C)C=O^CO&&CC(C)(C)O&&&
CO&CO&O=C(C=CC1=CC=CO1)NNC(=O)C1=NOC=C1&CC&&&
CC&C1=C2CCCC2C2CCC3C(N4C=NN=C4)=CCC3C2C1&CO&&CC&&
CCCCCNC(=O)O&CO&O=C(NC(CC1=CC=CC=C1)C(=O)NCCC1=CC=CC=C1)C1=CC=CC=C1&CN&&CC^COC=O&&&
CCNS(=O)(=O)CC(=O)NCCCOC&CC&C1=CC=CC=C1&CF&&CF&&
NC=O&CC&O=C(NCCC1=CC=CC=C1)C(CC1=CC=CC=C1)N1C(=O)CCC1=O&&&
CN&C1=CN=C(NCC2=CN=C3N=CN=CC3=N2)N=C1&CN&&CN&CC^O=CNC(CCC(=O)NC(CCC(=O)NC(CCC(=O)O)C(=O)O)C(=O)O)C(=O)O&&&
CO&CO&O=C(C=CC1=COC2=CC=CC(C3=CN(CC4=CC=CC=C4)N=C3)=C2C1=O)C1=CC=CS1&CC&&&
CO&CO&C1=CC=C(CCCNCCC2=CC=CC=C2)C=C1&CO&&CO&CC^NC=O&&&
O=C(NC1=CC=CC=C1)NC1=CC=CC(OCCCN2CCOCC2)=C1&&&
O=C(C1=CC=CC=C1)C1CCN(C(=O)C2=CC=CC=C2)CC1&CF&&CF&CCl&&
O=C(C1=CN=C2C=CC=CC2=C1)N1CCC2(CC1)COC1=CC=CC=C1C2&&&
CC=O&CN&O=C(NC(CC1=C[NH]C2=CC=CC=C12)C(=O)NCCC1=CC=CC=C1)C1C=CC(CC2=CC=CC=C2)N1&CC&&CN&CC^CC(C)C&&&
CN&O=C(NC1=CC=C(N2C=C3C=CC(NC(=O)C4CCNCC4)=CC3=N2)C=C1)C1=CC=CN(C2=CC=CC=C2)C1=O&CF&&CF&&
CN(C)CCCNC=O&CC&C1=CC=C(CSC2=NC3=C(C=CC=C3)N2C2=CC=CC=C2)C=C1&CF&&&
CC&O=C1C(NS(=O)(=O)C=CC2=CC=CS2)=C(N2CCCCC2)C(=O)C2=CC=CC=C12&CC&&&
CC&O=C1[NH]C2=C(C=CC=C2)C2=C1CCCN2&CO&&CC^O=CO&&&
CC&CN&O=C1NC(=O)N(C2=CC=CC=C2)C(=O)C1=CC1=C[NH]N=C1C1=CC=CC=C1&CN&CC&&&
CCO&CC&C1=CC=C(CN2CCN(CC3=CC=CN=C3)CC2)C=C1&CC&FC(F)F&&&
CC&O=C(NC1=NC=C(OC2=CC=NC=N2)C=N1)NC1=CC=N[NH]1&CC&CCC^CN&&&&
CC&O=C(COC(=O)COC1=CC=CC=C1)NC(=O)C1=CC=CC=C1&CCl&&&
CO&CO&C1=CC=C(C(C2=CN(C3=CC=CC=C3)C=C2)N2C=CN=C2)C=C1&CC&&CC&&
NC=O&CC&C1=CC2=C(C=C1)[NH]C(C1=CC=C(C3CCCN3)C=N1)=N2&&&
CO&CO&O=C(NC1=CC=CC=C1)C1CSC2CCC(=O)N21&CO&CO&&&
CO&CO&O=C(C1=CC=CC=C1)C1=CSC2=C1COCC2&CN&&CO^CO^CO&&CO&&&
CO&CO&O=C(C1=C[NH]C2=CC=CC=C12)C1CNC2(C(=O)NC3=CC=CC=C32)C12C(=O)N(CC1=CC=CC=C1)C1=CC=CC=C12&CF&&CC^C#N&&&
CO&CO&O=C(NC1CC1)NC1CC(C2=CC=CC=C2)C2=CC=CC=C2CC1&CN&&CO^CO&&&
NC=O&CC&C1=CC2=CC=CC=C2NC2=CC=CC=C12&CCl&&&
CCO&CO&C1=CC=C2[NH]C=CC2=C1&CC&CCNC(C)=O^CN&&&&
CC(=O)N(O)CCCP(=O)(O)O&CC&C1=CC=CC=C1&CCl&&&
CCC#N&CN&O=C(NC1CC(=O)N(C2CCCC2)C1)C1=CC=CC=C1&&&
CC&CC&O=C(CC1CC(C(=O)N2CCN(C(=O)CC3=CC=CC=C3)CC2)C2C3=C(CCN2C1=O)C1=CC=CC=C1[NH]3)NCCCN1C=CN=C1&CO&CO&&&
CCO&CO&O=S(=O)(N=C1[NH]C=CS1)C1=CC=CC=C1&CN&&CC^CC(C)C&&&
CC&O=C(NC1=CC=CC=C1)C1=CN(CCCN2CCOCC2)C2=CC3=C(C=C2C1=O)OCO3&&&
COC(=O)NC=O&CC&C1=CC=C(C2C3CC4CC(C3)CC2C4)C=C1&CCl&&&
CCOC=O&CC&O=S(=O)(C1=CC=CC=C1)N1C=CC(C2=CC=CC=C2)=N1&CF&&CN&&
CC(C)O&CC&C1=CC2=CC=CC=C2OC1&CC&NC=O^CCl&&&C[NH3+]^O=[NH+][O-]&&&
CC(C)C&CC&N=C1CC(C2=C(N3C=CN=C3)N(C3=CC=CC=C3)N=C2)C2=C(CCCC2=O)N1C1=CC=CC=C1&CC&C#N^CCl&&&C^CC&&CC&&
CCO&CO&C1=CC=C(C2=C[NH]C=C2C(C2=CC=CC=C2)N2C=CN=C2)C=C1&CCl&&&
O=C1[NH][NH]C=C1C=NC1=CC=CC=C1&CCl&&&
O=C(CC1=CC=CC=C1)N1SC2=CC=CC=C2C1=O&CCl&&&
CC(C)COC=O&CN&C1=CC=C2C(=C1)COC21CCNCC1&CCl&&&
CC&O=C1C=CC(=O)C(CC2=CC=CC=C2)=C1&CC&CCCCCC(=O)O^CC&&&CC&CC&CO&CO&&
CO&CO&O=C(C=CC1=CC=CC=C1)C1=CC=CC2=CC=CC=C12&CO&&CO^CO&&&
C1=CC=C2C(OC3=CC=C(OC4=NC=CN=C4N4CCNCC4)C=C3)=N[NH]C2=C1&&&
CN&O=C(CC1=CC=CC=C1)OC12CC3NCC1C1OC4=C(CC3NC1C2)N(CC1=CC=CC=C1)C1=CC=CC=C41&&&
CC&O=C(NC1=CC=CC=C1)C1C(=O)N(C2=CC=CC=C2)N(C2=CC=CC=C2)C1=O&CC&&CC&CCl&&
CC(C)CO&CO&O=C1NCCC2=CC=CC=C12&&&
O=C(NCCC(OC1=CC=CC=C1)C1=CC=CC=C1)NC1=CC=CC=C1&CC&FC(F)F&&&
CC&O=S(=O)(NC1=CC=CC=C1C1=CC=CC=C1)C1=CC=CC=C1&CF&&&
CC&O=C(C1=COC=C1)N1CC2CN(CC3=CSC=N3)CCOC2C1&&&
CO&CO&O=C1C(=CC2=CC=CN=C2)SC(=S)N1C1=CC=CC=C1&&&
O=C(CC1C(=O)NC2=CC=CC=C21)C1=CC=CC=C1&CO&&CI&&
CCCC&CN&O=S(=O)(NC1=CC=CC(OCC2CCNCC2)=C1)C1=CC=C2C=CC=CC2=C1&CN&CC(=O)O&&&
CO&CO&O=C(NCCCCN1CCN(C2=CC=CC=C2)CC1)C1=CC2=CC=CC=C2C=C1&&&
CC&O=C(NCC1CCCO1)C1=CC=C(CNC(=O)N2CCCCC2)C=C1&&&
CCN(CCOC)CCOC=O&CC&C1=CC2=CC(C3CC4CCC(C3)N4)=CC=C2N=C1&CN&&&
CO&CO&C1=CC2=C(C=C1)C(CC1CCN(CCC34CC5CC(CC(C5)C3)C4)CC1)=C[NH]2&CO&&&
CC&O=C1NCC(=O)N2CC3=CC=CC=C3CC12&CC&&&
CC(=O)O&CO&O=C(OC1CC2COC3(CCCCC13)C2OC(=O)C1=CC=CO1)C1=CC=CO1&CC&&CC&CO^CC(=O)O^C&&CC^C&CO^CC&&&&CO&&
CC(C)O&CC&O=C(OC1=CC=CC=C1)C1=CC(S(=O)(=O)N2CCOCC2)=CC=C1N1C=CN=N1&&&
O=C(CCN1C=C(C2=CC=CC=C2)N=C1C1=CC=CC=C1)N1CCOCC1&CF&&&
CO&CO&O=C(CC1=CC=CC=C1)NC1=NC=C(CC2=CC=CC=C2)S1&CO&OC(F)(F)F&&&
CC&O=C1CC2CCCC3CCC4(CO4)C3C2O1&CC&&CO^NCCCCC(=O)O^CO&&&&
CCl&C1=CC=C(NC2=NC(C3=CC=CN=C3)=NC=C2)C=C1&&&
CO&CO&O=C1OCC2C(CCN3C=C(C4=CC=CC=C4)N=N3)C3=CC4=C(C=C3C(C3=CC=CC=C3)C12)OCO4&CF&&CF&CO^CO^CO&&CO&&&
CO&CO&O=C(NC1=CC=CC=C1)N1CCC(C(=O)N2CCOCC2)CC1&&&
CNC&CN&C1=CC=C2C(=C1)CC1=CC=CC=C12&C[NH3+]&O=[NH+][O-]&&&
NN&N=C1N=C[NH]C2=C1N=CN2COCCOCC1=CC=CC=C1&CCl&&&
CC(=O)O&CO&O=C(CC(NC(=O)C1=CC=CC=C1)C1=CC=CC=C1)OC1C=C2CC(=O)C3CCC4OCC4C3C(OC(=O)C3=CC=CC=C3)C(C2)C1&CF&&CC&CO&CC&CO&C^CC&&CC&&
CC(C)C&CC&C1=CC=C(CSC2=NC(C3=CC=CC=C3)=NC(SCC3=CC=NC=C3)=C2)C=C1&CC&C#N^CCl&&&&
C=CC&CC&O=C1C2=C(N=NN1C1=CC=CC=C1)SC1=C2CCCC1&CS&CS^CF&&&&
CN&C(=NNC1=NC2=C(C=N1)N=CN2C1CCCO1)C1=CC=CC=C1&CC&CO^CO&&&CO&&
C=CC=CC(=O)NO&CC&C1=CC=C(CCN2CCCCC2)C=C1&&&
CC(C)=O&CC&C&O=C1C=CC2C(=C1)CCC1C2CCC2C1CC1OC(=O)CC12&CC^CO&CC&&&CO&CC&&
CCC&CC&O=C1CCC2C3CC4=CC=CC=C4C2(CCN3CC2CC2)C1&CO&&CO&&
CO&CO&O=C(NC1=CC=C(N2CCOCC2)C=C1)C1=C[NH]N=C1C1=CC=CC=C1&CO&&&
O=C(NC1CCCCC1)NC(CC1=CC=CC=C1)(C1=CC=CC=C1)C1=CC=CC=N1&CF&&CC^FC(F)F^CCl&&&&
CN&C1=CC=C(CCCCN2C=NC3=C2N=CN=C3)C=C1&CO&&CP^O=[PH](O)O&&&
CCC&CC&O=S(=O)(NCCCCCCCCC1=CC=C2C=CC=CC=C21)C1=CC=CC=C1&CC&FC(F)F^CC&&&&
CC&O=C(CSC1=CC=CC=C1)NCCSC1=CC=CC=C1&CBr&&&
O=C(C=CC1=CC=CC=C1OC1=NN=N[NH]1)NC1=CC=CC=C1&CCl&&CO^OC(F)F&&&
CCC&CC&O=S(=O)(NCCCN1C=CN=C1)C1=CC=CC=C1&CF&&&
CO&CO&O=C1NC2=CC=CC=C2C1(C1=CC=CC=C1)C1CCCCC1&CF&&CF&&
CN&O=C(NC1=CC=C(C2=CSC3=C2C=NC=C3C2=C[NH]N=C2)C=C1)N1CCC2=CC=CC=C2C1&&&
CCOC=O&CC&C&O=C(OC1CC2C=COC(OC3CCCCO3)C2C(OC(=O)C2=CC=CC=C2)C1)C1=CC=CC=C1&CC^CO&CO&&&CO&CO&CC^O=CO^CO&&&CO&CO&&
CCCC&CN&N=C1C=C(NC2=CC=CC=C2)N=C(C2=CC=CC=C2)[NH]1&CC&C#N^CBr&&&&
CCOC=O&CC&O=C(CC1=CC=C2OCOC2=C1)NC1=NC=CS1&CC&&&
CC(=O)O&CC&C1=CC=C(N=C2C=NSS2)C=C1&CCl&&&
CCC&CC&C&O=C1CC2=CC=CC=C2C2=CC=CC=C2N1&CN^CC&&CCC&&&
CO&CO&O=C1C=C(C2=CC=CC=C2)OC2=CC=CC=C12&CO&&CO&CO&&
CCOC(N)=O&CN&O=C1CCCCC=CC2CC2(C(=O)NS(=O)(=O)C2CC2)NC(=O)C(CCOC2=CC(C3=NN=CO3)=NC3=CC=CC=C23)N1&CC&&CCl&&
CC&CN&O=C(CSC1=N[NH]C(C2=CC=CN=C2)=N1)NC1CCS(=O)(=O)C1&&&
CN(C)CCCOC=O&CC&C1=CC=C(C2=NC=CC3=CC=CC=C23)C=C1&&&
CN&O=C(CN1CCNCCNCCNCC1)NC1=CC=C2CCCC2=C1&CN&&&
CN&CN&O=C(NC1CCCCC1)C1=CC=C(NC2=NC=CC=N2)C=C1&CO&&CCl&CCl&&
CNC&CN&C1=CC=C(C2=CN=CN=C2)C=C1&CN&&&
CO&CO&O=C1C2=C(C=NN2C2=CC=CC=C2)N=CN1C1=CC=CC=C1&CC&&&
CN&CC&O=C(C1=CC=C(C#CC2=CC=CC=C2)O1)N1CCCC1&CC&FC(F)F^CO&&&&
CCCNC&CC&O=C1[NH]C2=C(C(C3=CC=CC=C3)=CC=N2)C2=C1SC=C2&CO&&&
CO&CO&O=C(NC(CC(=O)N1CCN(C2=CC=CC=C2)CC1)C1=CC=CC=C1)C1=CC=CC=C1&CCl&&&
O=S(=O)(NCC1=CC=C2OCOC2=C1)C1=CC=CC=C1&CF&&CF&&
CNC=O&CC&O=S(=O)(C1=CC=CC2=NSN=C12)N1CCCCC1&&&
O=C(C1=CC=C(OC2CCN(CC3=CC=NC=C3)CC2)C=C1)N1CCCCC1&CCl&&&
CC&S=C(NC1=CC=CC=C1)N1N=C(C2=CC=CC=C2)CC1C1=CC=CC=C1&C[NH3+]&O=[NH+][O-]^CO&&&C[NH3+]^O=[NH+][O-]&&&
CO&CO&O=C(C=CC1=CC=CC=C1)C1=CC=CC2=CC=CC=C12&CO&&CO^CO&&&
O=C1C2=CC=CC=C2N=CN1CCCN1CCN(C2=CC=CC=C2)CC1&CO&&CCl&&
O=C(C1=NOC(C2=CC=CC=C2)=C1)N1CCN(C2=CC=CC=N2)CC1&&&
S=C(NN=CC1=CC=CC2=CC=CC=C12)NC1=CC=CC=C1&CCl&&&
CO&CO&C1=CC=C2C(=C1)CCC1=CC=CC=C1C2N1CCN(CC2=C[NH]C3=CC=CC=C23)CC1&&&
CO&CO&O=C1[NH]C2=CC=CC=C2C=C1C1=CC=CC=C1&&&
CN&C1=CC=C(C2=CC=CN3N=C(NC4=CC(N5CCNCC5)=CC=C4)N=C23)C=C1&CS&C[SH](=O)=O&&&
CO&CO&O=S(=O)(NC1=CC=CC=N1)C1=CC=C(N=CC2=CC=CC=C2)C=C1&CC&&CF&&
O=S1(=O)CN(CC2=NC=CC=C2)CC1C1=CC=CC=C1&CF&&&
CC&CC&O=C(CN1C=CC=C(NC(=O)C2=NOC=C2)C1=O)NCCC1=CC=CC=C1&CC&&CO^CO^CC&&O=CO&&&
COC=O&CC&O=C1CC=CN1C1=CC=CC=C1&CC&&CC&CC^C#N&&&
C=NNC(N)=O&CC&C1=CC=C(C2=CC=CO2)C=C1&&&
COC=O&CC&C1=CC(C2=CC=CS2)C=CN1&CC&&CC&CC^COC=O&&&
O=C(NC1CNCC1OC(=O)C1=CC=CC=C1)C1=CC=CC=C1&CC&O=CO&&&
CO&CO&O=C(CSC1=NC(C2=CC=CC=C2)=NC2=C1CC1=CC=NC=C1O2)NC1=CC=C2OCOC2=C1&CC&&CC^CO&&&
CC&O=S(=O)(C1=CC=C(OCC2=CC=CC=C2)C=C1)N1CCOCC1&CC&C[N+](=O)[O-]&&&
CC&CN&O=C(NCC1=CC=C2OCOC2=C1)C1=C[NH]C2=CC(N3CCN(C(=O)C4=CC=CO4)CC3)=CC=C2C1=O&CF&&&
CCOC=O&CC&C1=CC=C(OC2=C[NH]N=C2)C=C1&CN&CC^CC&&CC^CCl&&&CCl&&
CNC(=O)O&CO&C1=CC=C2SC=NC2=C1&CS&C[SH](=O)=O&&&
CCC(C)C(NC(=O)C(CCC(=O)O)NC(=O)C(C)NC(=O)C(CCC(N)=O)NC=O)C(=O)O&CC&O=C(CCC1=CC=CC=C1)NCCC1=CC=CC=C1&CN&NCCCC(N)=O&&&
CO&CC&C1=CC=C(CN2CC3(CCCCO3)C2)C=C1&CCl&&CO&CO&&
CC(C)C&CC&O=C(CNC1=CC=C(N2CCOCC2)N=N1)NC1=CC=CC=C1&CC&C#N&&&
CC&O=C(CN1C(=O)C(CSCCOCC2=CC=CC=C2)(SC2=CC=CC=C2)C2=CC=CC=C21)NCC1=CC=CC=C1&&&
O=C1CC2=CC3=C(C=C2N1)[NH]C(NC1=CC=CC=C1)=N3&CCl&&&
CC&CC&O=C1CC(=O)OCCCCC(=O)NC(CC2=CC=CC=C2)CC(OC2CCCCO2)C1&CC&&CC&CC&CN^CNC^CO&&&CC&CO&CC&CC&CO&&
CC&O=C(COC1=CC=CC=C1)NC1=CC=C2OCCOC2=C1&CC&&&
CC&O=C(C=CC1=C[NH]C2=CC=CC=C12)NC1=CC=CC=C1&CC&C#N^CO&&&CC^C#N&&&
CC&O=S(=O)(C1CC1)N1CCC2=C(CC1)N=C(N1CCCC1)N=C2&&&
O=C1[NH]C(=O)N(CC2CC2)C2=C1N1C=C[NH]C1=N2&&&
CC&O=C(C1=CC=CC=C1)N1CCN(C2CN(C3=CC=CC=C3)C2)CC1&CC&&&
CC&O=C1C=CN(C2CCCC2)C(=O)[NH]1&C&CC&CO^CC&&COC(=O)C(C)(C)C&&&
CO&CO&O=C(CCC1=CC=CC=C1)NC12CCC(=O)C3OC4=C5C(=CC=C4)CC1N(CC1CC1)CCC532&CO&&&
CF&C1=CC=C(NC2=NC(NC3=CC=CC=C3)=NC(NCCC3=CC=C(C4=CC=NC=C4)C=C3)=N2)C=C1&CCl&&CCl&&
CC&CC&C=C1C=CC(=O)O1&CCl&&C^CBr&&CBr&&
CCCCCNC(=O)C(C)NC(=O)CNC(=O)C(CCC(=O)O)NC(=O)OC(C)(C)C&CC&C1=CC=CC=C1&CO&O=P(O)(O)O^CO&&O=P(O)(O)O&&&
COC(=O)CNC=O&CC&O=C1C2=CC=CC=C2C2=CC=CC=C12&CS&C[SH](=O)=O&&&
C#N&CC&O=C1C=C(N2CCCCC2)C=C(C2=CC=CC=C2)O1&&&
O=C(COCC1OCC2CN(C3CCCC3)CC21)N1CCCC1&&&
CCC(O)CC&CO&C1=CCC(NCC2=NC(C3=CC=CC=C3)=C(C3=CC=CC=C3)O2)CC1&&&
CO&CO&O=C1NC2=CC=CC=C2C1=CC1=CC2=C(CCCC2)[NH]1&&&
CC&O=C(C1=CC=CC=C1)N1C=C(S(=O)(=O)N2CCN(C3=CC=CC=N3)CC2)C=N1&CCl&&CF&CC&&
CC&O=C1CCC(NCC2=CC=CC=C2)=NN1&CCl&&CN^CCC&&&
CC&C&O=C(C1=CC=CC=C1)N1CCCC1&CO^CC^OC(F)(F)F^CO&&&&OC(F)(F)F&&&
CC&O=C(CN1SC=CC1=O)N1CCN(S(=O)(=O)C2=CC=CC=C2)CC1&CCl&&&
O=CO&CC&O=C1NCCC2=C(OC3=CC=CC=C3)C=CC=C12&&&
CC&C&O=C(C=CC1=CC=CC(C=NC2=NCCN2)=C1)C1=CC=CC=C1&CO^CC&&&&
O=S(=O)(N1CCOCC1)N1CCN(C2=NC=CC=N2)CC1&&&
CC&O=C1NCCCC12CCN(C1CCCCC1)C2&&&
O=C1CC(C2=CC=CC=C2)OC2=CC(OC3CCCCO3)=CC=C12&CO&&CC^CO^CO&&&CO&CO&CO&CO&CO&&
CC&O=C1N=C2C=COC3=CC=CC=C3C=C2O1&CCl&&&
O=C(NCC1=CC=CC=C1)C1=CC=CC=C1&CCl&&CCl&CO&CO&&
O=C(NC1=CC=CC=C1)NC1=CC=CC(C2=CC=C(N3CCCC3)N=N2)=C1&CF&&CF&&
CO&CO&O=C(CC1=CC=CC=C1)OC1CC2CCCC(=O)C2C23CC(OC(=O)C2)C2CCC4OCC4C2C1O3&CC&&CO&CO^CC(=O)O^CO&&&CC&C^CC^C&CC^CC&&&&CC&&
CC&O=C1CCCCCCC2CC2CC(C=CC2=CSC=N2)OC(=O)CCC1&CC&&CC&CO&CC&CO&C^CC&&CC&&
CC&O=C1C=C(C2CCC3C2CCC2C4CCC(OC5CCC(OC6CCC(OC7CCCCO7)CO6)CO5)CC4CCC23)CO1&CC&C=O^CC&&&CC&CC^CO^CO&&&CO&CO&CO&&
CCOC=O&CC&C1=CN2N=CC=C2N=C1&CC&&&
CNS(C)(=O)=O&CC&O=C1OCC2COC3=CC(C4=CC=CN=C4)=CC=C3N12&CC&C#N&&&
CO&C1=CC=C2C(COCC3=CN=CC=N3)=CC=CC2=C1&&&
CN&O=S(=O)(C1=CC=CC=C1)N1CCC(NC2=CC=CC=C2)C2=CC=CC=C21&&&
CCO&CO&C(=CC1=NC=CO1)C1=CC=CC=C1&CC&&&
CC&C1=CC=C(C2=CC=CC=C2)C=C1&CC&CCN&&&
CCO&CO&O=C(CC1=CC=CC=C1)NN=CC1=CC=CO1&CC&&&
CCCCCC&CN&O=C1NC(=S)NC1(C1=CC=CC=C1)C1=CC=CC=C1&&&
CN&O=C(C1=CC=C[NH]1)N1CC2=CC=CC=C2C(C2=CC=CC=C2)C1&&&
CO&CO&O=C(NCCCCC1=CC=CC=C1)NC1=CC=CC=C1&CC&&&
O=C(NC1=CC=CC=C1)C1=CC=C2C(=C1)CCN2S(=O)(=O)C1=CC=CC=C1&CF&&&
CC&C&O=C(CCCCC1(C2=CC=C(OCC3=CC=CC=C3)C=C2)CCCC1)NCC(=O)NC1=CC=CC=C1&CC^CC^NC=O^CN&&&&CC(=O)O&&&
CC&O=C1CCCCCCC=CCC(C=CC2=CSC=N2)OC(=O)CCC1&CO&&CC&CO&CC&CO&C^CC&&CO&&
CC&CC&O=C1OC2=CC=CC=C2C(NC2CCCC2)=C1NS(=O)(=O)C1=CC=CC=C1&&&
CC=O&CN&N=C1[NH]C2=CC=CC=C2S1&CN&CCN(C)C&&&
CCN(CC)CC&CN&O=C1[NH]C(=O)C2=C(N=C3N(CC4=CC=CC=C4)C=CC(=O)N23)[NH]1&CO&&CCl&CN^CCN(CC)CC&&&
CC(=O)O&CC&O=S(=O)(NCCC1=CC=CC=C1)C1=CC=CC=C1&&&
CO&CC&C1=CC2=CC=C(C3=NOC(C4=CC=C(N5CC6CC5CN6)C=C4)=N3)C=C2C=C1&CC&CO&&&
CC&C&O=C1C=CC2C(=C1)CCC1C2CCC2C1CC1OCOC12&CC^CC&CC&&&CF&CO&CC&CC&&
CO&CO&O=C(NC1=CC=CC2=CN=CC=C12)NC1CCC2=CC=CC=C2C1CC1=CC=CC=C1&&&
CO&CO&O=C(NC1=NC2=CC=CC=C2N=C1)N(CC1CCCC(C2=CC=CC=C2)N1)C1=CC=CC=C1&CF&&CC&&
COC=O&CC&C1=CC=C(SCCN2CCCCC2)C=C1&CCl&&&
CO&CO&O=C(NC1=CC=CC=C1)NS(=O)(=O)C1=C(C=CC2=CC=CC=C2)ON=C1&CC&&CC&CF&&
CCCCCCCCCCC(N)=O&CN&O=C1C2=CC=CC=C2C2=C1C=CC=C2&CO&CO^CO&&CO&&&
NC=O&CC&C1=CC=C(C2=NC3=C(C=CC=C3)[NH]2)C=C1&CO&&&
O=C(CN1C=NC2=CC=CC=C2C1=O)NCCCC(=O)N1CCN(C2=CC=CC=C2)CC1&CC&FC(F)F&&&
CNC(N)=S&CN&C1=CC=CC=C1&CCl&&CCl&&
O=S(=O)(NC1=CC=CC(N2C=NN=N2)=C1)C1=CC=CC=C1&CCl&&&
CN&O=C(CCC(=O)N1CC2=CC=CC=C2C1)N1CCN(CC2=CC=CC=C2)CC1&CS&N[SH](=O)=O&&&
CNC(=S)SC&CC&C1=CC=CC=C1&&&
CC(=O)O&CC&O=C(NC1=CC(C2=CC=CS2)=CC=C1)N1CC2(C1)C(=O)C1=CC=CC=C1C2=O&CC&FC(F)F&&&
CCN(C)CC&CC&O=C(C=CC1=CC=CC=C1)C1=CC=CC=C1&&&
CC(C)=CCCC(C)CC=C(C)C=CS(=O)(=O)C(=O)O&CC&C1=CC=CC=C1&&&
O=P(O)(O)O&CO&C1CCCCC1&CO&&CO^O=P(O)(O)O^CO&&O=P(O)(O)O^CO&&&&
CO&CC&C1CCC(OC2CCOCC2)OC1&CO&&CO&CC^CO^CO&&&CO&CO&CO&&
CO&CO&O=C(NC1=CC=CC=C1)NC1=NC2=CC=CC=C2S1&CC&FC(F)F^CC&&FC(F)F&&&
O=S(=O)(CC1=CC(C2CCCCO2)=CC=C1)N1CCOCC1&CCl&&CCl&&
N=CN&CC&O=C(C1=CC=C(OC2=CC=C(C3=CC=CC4=CC=CC=C34)C=C2)C=C1)N1CCCC1&CC&CCN&&&
CC(O)CO&CC&C1=CC2=CC=NC=C2C=N1&&&
CO&CO&O=C(C=CC1=CC(C2CCOCC2)=CC=C1)NC1=CC=C2OCCOC2=C1&CC&C#N^CO&&&CN&&
CC&C1=CC=C2C(=C1)NC1CCNCC21&&&
CC&CC&C&O=C1N(CC2=CC=CC=C2)C(CC2=CC=CC=C2)CCC(CC2=CC=CC=C2)N1CC1=CC=C2[NH]N=CC2=C1&CO^CO&CO&&&CO&&
CC&C1=CC=C(C2=NN=C(C3=C4CC5CC5C4=CS3)O2)C=C1&CCl&&CCl&C^CC&&CC&&
O=CO&CC&C1=CC2=CC=CC=C2N=C1&C[NH3+]&O=[NH+][O-]&&&
CN&C1=CC=C(COCCOCC(OCC2=CC=NC=C2)C(OCC2=CC=CC=C2)C2=CC=CC=C2)C=C1&CO&&&
CC&CN&C1=CC=C(NC2=NC(C3=CC=NC=C3)=CS2)C=C1&CC&&&
O=C(CC1=CC=CO1)NCCN1C(=O)SC(=CC2=CC=CC=C2)C1=O&CF&&&
CC&CC&C&O=C1CC2=C(CO1)C(=O)N1CC3=C(N=C4C=CC=CC4=C3)C1=C2&CC^CO^C=O&&&&&
CCCC(=O)CC(C)C(=O)CC&CC&O=C1CCC2C3=C(CCC2C1)OC(C1=CC=CC=C1)=C3&CO&CO^CO&&CO^CC&&&CC&CC&&
CC(C)NC=O&CC&O=C(CC1=CC=CC=C1)N1CCC(NC2=CC=CN=N2)CC1&CN&&&
CC&O=C(NC1=CC=C2OCOC2=C1)C1=CC=CC=C1&&&
CC(NC(=O)C(N)CCC(N)=O)C(=O)NC(CO)C(=O)NC(CO)C(C)O&&&
CC&C1=CC=C(CNC2=C3N=NN(C4CCCC4)C3=NC=N2)C=C1&&&
CC&C1=CC=C(C2=NN(C3=CC=CC=C3)C(C3=CC=CC=C3)C2)C=C1&CC&&CO&&
CC(C)S(=O)(=O)NC=O&CC&O=C(C1=CC=NN1C1=CC=C2ON=CC2=C1)N1CCCCC1&CN&&CCl&&
CCO&CO&O=C(C=CC1=CC=CC=C1)C1=CC=CC=C1&CCl&&CO&CO^CCO&&&
CC(C)(N)CC(N)=O&CN&O=C1CCCC2=CC=CC=C2N1CC1=CC=C(C2=CC=CC=C2C2=N[NH]N=N2)C=C1&&&
C=CC&CC&O=C(NC1CC1)N1CC(C2=CC=CC=C2)=CC1C1=CC=CC=C1&CF&&CC^COC=O^CF&&&CF&&
CF&C1=CC=C(COC2=CC=C(CC3=NC4=CC=CC=C4[NH]3)C=C2)C=C1&CF&&&
CO&CO&O=C(CC(C1=CC=CC=C1)N1CC2=CC=CC=C2S1(=O)=O)N1CCN(C2=CC=CC=C2)CC1&CO&CO&&&
CO&CO&O=C(CN(C1=CC=CC=C1)S(=O)(=O)C1=C[NH]N=C1)NCC1=CC=CC=C1&CO&&CC&CC&CF&&
C=CC&CN&O=C1[NH]C2=CC=CC=C2S1&CC&CNC(C)=O&&&
CO&CO&O=C(NCC1=CC=CO1)C1=CC=CC=C1&CN&CC(N)=O&&&
COC=O&CC&O=C1C2=CC=CC=C2N=CN1C1=CC=CC=C1&CS&CS^CO&&CC(=O)O&&&
CO&CO&C&C1=CC=C(CCCCNCCC2=CC=C3OCOC3=C2)C=C1&CC^CC&CO^CO&CO^C&&&&CC&C#N^CC&&CCC&&&
CC(N)=O&CN&C1=CCCCC1&CS&NC(=O)CS^CC&&OCC(O)CO&&&
CO&CO&O=C(NCCN1C=CN=C1)C1=CC(C2=CC=CC=C2)=CC=C1&CC&CCN&&&
CO&CO&O=C1C=C(C2=CC=CC=C2)[NH]C2=CC=CC=C12&CO&CO^CO&&CO^CO&&CO&&&
O=CO&CC&C&C1CCCCCCC1&C^CC^CF&O=CO&&CC&&&&
FC(F)F&CC&C1=CC=C(C2=NC3=CC=CC=C3[NH]2)C=C1&CC&FC(F)F&&&
CCC&CC&C1=CC=C(CC2=CN=C3C=C(C4=CC=CC=C4)C=CN23)C=C1&CC&FC(F)F^CF&&&&
CC(N)CO&CN&C1=CC=C(C2=NC3=C(N=CN=C3)[NH]2)C=C1&CCl&&CCl&CN&&
CC&O=C(NCC1=CC=CC=C1)N1CCCN1&CF&&&
CN&O=C1[NH]C2=NC=NC=C2C=C1OC1=CC=CC=C1&CF&&CF&CN&&
CC(C)(C)OC=O&CN&O=S(=O)(NC1CC2=CC=C(C3=CC4=CC=CC=C4[NH]3)C=C2C1)C1=CC=CC=C1&CN&&&
COC=O&CC&O=C1C=COC2=CC=CC=C12&&&
CC(C)N(C=O)C(C)C&CC&O=C(C=NNC1=CC=CC=C1)NC1=CC=CC=C1&CC&CC(C)C&&&
CBr&C1=CC=C(C2(C3=CC=CC=C3)OCC(C3CCCCN3)O2)C=C1&&&
CC#N&CN&C1=CC=C(C2=N[NH]N=N2)C=C1&&&
CO&CO&C1=CC=C(C2=NC(CCOC3=CC=C(CN4CCC(C5=CC=CC=C5)CC4)C=C3)=CO2)C=C1&CO&CO^CO&&CO&&&
CN(C)C=O&CC&O=C(NCC1=CC=CC=C1)C1=CC(=O)[NH]C=N1&CC&CC(C)C^CF&&&CN&&
O=C1C2=CC=CC=C2N(CC2=CN(CC3=CC=CC=C3)N=N2)C2=CC=CC=C12&CO&&&
CCOC(C)=O&CN&C1=CC2=CC(CN3CCNCC3)=CC=C2N=C1&CCl&&&
O=[NH+][O-]&C[NH3+]&C1=CC=C(C2=NC(C3=CC=CC=C3)=NO2)C=C1&CO&&&
CCO&CO&O=S(=O)(NC1=NN=CS1)C1=CC=CC=C1&CC&CNC=O^CC&&CCC&&&
CC&O=C(NC1=CC=CC=C1)NC1=NC2=CC=CC=C2C(=O)S1&CCl&&&
CCCO&CC&C1=CN=C2SC3=C(N4C=CN=C4)N=CN=C3C2=C1&&&
C[SH](=O)=O&CS&O=C1OC(=NC2=CC=CC=C2)C(=NCC2=CC=CC=C2)C1C1=CC=CC=C1&CCl&&&
CC&O=S1(=O)NN=C(C2=CN=CC=N2)C2=C1C=CC=C2&&&
C=CC&CN&O=C1[NH]C2=NN=CN2C2=CC=CC=C12&CS&NCCCNCCCN[SH](=O)=O&&&
CC&C1=CC=C(NCC2=CC=CC3=NC=NN23)C=C1&CC&CCC(=O)O^CO&&&&
CO&CO&O=C1C=CC(C2=CC=C(N3C=CN=C3)C=C2)=N[NH]1&&&
CC&O=C(NC1=CC=CC=C1)C1=CN=CC=N1&CC&&&
CCCCCCCC(=O)NC(CO)C(C)(C)C&CC&C1=CC=C(N2C=CC=N2)C=C1&CF&&&
CCO&CO&O=C(NC1=CC=CC=C1)C1=CC2=C(N=CN=C2)S1&CC&&CC&CC&&
CC(=O)O&CO&O=S(=O)(NC1CCC2C1CCC1C3=CC=CC=C3CCC12)C1CC1&CC&&CC^C=O^CO&&&&
CC&CC&O=C(OCC(=O)N1CCCCC1)C1=CON=C1C1=CC=CC=C1&CCl&&CCl&CC&&
CC(C)(C)OC(N)=O&CN&O=C(CCC1=C[NH]C2=CC=CC=C12)NC1CNC1=O&&&
CN(C)CCO&CO&C1=CC2=CC=C3C(=C2C=C1)C1=CC=CC2=C1C3=C2&&&
CC&O=C(C=CC1=CC=C(C2=CC=CC=C2)C=C1)NC(C(=O)OCC1=CC=CC=C1)C1=CC=CC=C1&&&
CCO&CO&O=C(OCC1=COC(=O)O1)C1=CC=CC=C1&CC&CCC^CC&&&&
CN&O=C(NN1C(=O)C2C3C=CC(O3)C2C1=O)C1=N[NH]C=C1&&&
CCNC(=O)C(C)C&CC&C1=CSC(C2=CSC=N2)=N1&CC&&&
CCCC&CN&O=C(COC1=CC=CC=C1)NNC(=O)C1=N[NH]C(=O)C2=CC=CC=C12&CCl&&&
O=S(=O)(NN=CC1=CC=CC=C1)C1=CC=CC=C1&CBr&&&
CCC&CC&O=S(=O)(C1=CC=CC=C1)N1C=CC=C1&CC&C#N&&&
C#N&CC&O=C(NC1CCN(C2=NC=CC(NC3=CC=CC=C3)=N2)CC1)C1=CC=C[NH]1&&&
CCC&CC&O=C(COC1=CC=C2C=CC(=O)OC2=C1)N1CCC2=CC=CC=C2C1&CO&O=C(O)CO&&&
CC&S=C1NC(C23CC4CC(CC(C4)C2)C3)=CC(C2=CC=CC=C2)N1&CC&CC(C)CN(CC(C)C)CC(C)C&&&
CC(N)=O&CN&O=C(CNC(=O)CNC(=O)CNC(=O)CNC(=O)CCC1=C[NH]C2=CC=CC=C12)COC1=CC=CN=C1&CN&&CC^CC(=O)O^CC&&&CC&CC&CC^O=CO&&&
CO&CO&O=C1NC(=O)C(C#CC2=CC=C(C3=CC=CC(N4C=CC=N4)=N3)C=C2)(CN2CC3=CC=CC=C3C2=O)N1&CC&CO^CC&&&&
CO&CO&O=C1CCCN1C1=CC=C(S(=O)(=O)C(COC2=CC=CC=C2)C2=CC=CC=C2)C=C1&CC&O=CNO&&&
O=C(C1COC2=CC=CC=C2O1)N1CCC2(CC1)COC2&&&
CN&C1=CN=C(NC2=CC=C3CCCC3=C2)N=C1&CN&&&
CO&CO&O=C(NCC1=CC=CC=C1)C1=CC=C(CN2C(=O)C3=CC=CC=C3N(CC3=CC=CC=C3)C2=O)C=C1&CC&&&
CO&CO&O=C(C=CC1=CC=CC=C1)NCCCCCNC1=C2CCCCCCC=CCCC=CC=CC(=O)NC(=CC1=O)C2=O&CC&&CO^CO^CO&&&CC&CC&CO^NC(=O)O^CO&&CO^CC&&&&
CC&O=C(OC1CCOC(OC2C=C3CC(C4=CC=CC=C4)COC3C3=C2C=CC2=C3OCO2)C1)N1CCCC1&CO&&CO&CO&CO&CO&CO&C^CC&&CC&&
C=C(C(=O)CCC1=CC=CC=C1)C1=CC=CC=C1&CCl&&CCl&CCl&&
C=CC&CC&C1=CN=C2CC34CCCC(C3)CC2=C1&CC&&CC&C^CC&&CC^CC(=O)O&&&
CCOC=O&CC&C1=CC=NC=C1&CO&CO^CS&&CCS&&&
CO&CO&C1=CC=C(C2=NC(CN3C=CN=C3)=CO2)C=C1&CC&CCC&&&
CO&CO&C(=CC1=CN=CC=C1SC1=CC=C2C=CC=CC2=C1)C1=CC=CC=C1&CC&&CC^C#N^C[NH3+]&&O=[NH+][O-]&&&
CCOC=O&CC&O=C(CSC1=NC(=O)C=C[NH]1)NC1=CC=CC=C1&CO&&&
CC&O=S(=O)(C1=C[NH]N=C1)N1CCCC(NC2=CC=CC3=CC=CN=C23)C1&CC&&CN&&
CCCCC&CC&C1=CCC2C3=CC=CC=C3OCC2C1&CO&CO^CC&&C=O^C&&CC&&CC&&
CO&CO&O=C(CCCC1=CC=CC=C1)NCC1=NN=C2CCCN21&CC&&CC&CN&&
CC&O=C(CN1CCC2=CN=CN=C2C1)NC1CCCC1&&&
O=C(NC1=CC=[NH+]C=C1)C(=O)C1=C2C=CC=CN2C(CC2=CC=CC=C2)=C1&CF&&[NH3+][O-]&CCl&&
O=C(NNC(=O)C1CCC(CNS(=O)(=O)C2=CC=CC3=CC=CN=C23)CC1)C1=CC=CC=C1&CO&OC(F)(F)F&&&
CO&CO&O=C1OC(C2=CC=CC=C2)C(CC2=CC=CC(OCCCN3CCCC3)=C2)=C1C1=CC=C2OCOC2=C1&CO&&&
CC&O=C1C2=CC=CC=C2C(=O)N1CCOC(=S)NC1=CC=CC2=C1[NH]C(=S)O2&&&
CCO&CO&O=C(NCC(=O)N1CCN(C2=CC=CC=C2)CC1)C1=CON=C1&CC&CCC^CC&&&&
O=C(NC1=NC2=CC=CC=C2S1)C1=CC=CN(CC2=CC(=O)C=C[NH]2)C1=O&CO&&&
CCNC(=O)C(C)NC(=O)C(CC(=O)O)NC(=O)C(N)C(C)C&&&
CC[SH](=O)=O&NS&C1=CC=C(C2=NNCC2CN2CCOCC2)C=C1&CCl&&CF&&
CO&CO&O=C1C2=CC=CC=C2N2N=NC3=CC=CC1=C32&CN&CN(C)CCCN&&&
CC&C1=CC=C(CSC2=NN=NN2C2=CC=CC=C2)C=C1&CC&C#N^CC&&&&
CC&O=C(NN=CC1=CC=C(C2=C[N+]3=CC=CC=C3[NH]2)C=C1)C1=CC=C2C=CC=CC2=C1&CN&&&
CO&CO&O=C(CSC1=NC2=C(C=N[NH]2)C(=O)N1C1=CC=CC=C1)NC1=CC=C2OCCOC2=C1&CO&CO&&&
CC&O=C1OCCCCCCC2OC2C2CCCC12&CC&CCC(O)CCC(O)C(C)(C)O^CC&&&CO&CC&CO&&
O=C(OCC(=O)N1CCCCCC1)C1=CC=NC2=CC=CC=C12&&&
CN&O=C(CNC(=O)C1=NN(C2=CC=CC=C2)N=C1C1=CC=CC=C1)NC1=CC=CC=C1&CF&&&
CO&CO&C1=CC=C2C(=C1)[NH]C1=[N+]2CCO1&CC&&CN^CC=O^CN&&&&
CC=O&CN&O=C1[NH]C2=CC=C(S(=O)(=O)N3CCN(C4=CC=CC=C4)CC3)C=C2O1&CO&OC(F)(F)F&&&
CC&O=C1C2=CC=CC=C2C(=O)C2=C1C=CC1=CC(C(=O)N3CCOCC3)=CC=C21&CS&NCCCNC(=O)N[SH](=O)=O&&&
CO&C1=CC=C(OCCCNCCOC2=CC=CC=C2)C=C1&&&
CC&C1=CC=C(C2=NN=C(C3=CN(C4=CC=CC=C4)N=C3C3=CC=CC=C3)O2)C=C1&CCl&&CCl&&
CO&CO&O=C1C2=C(C=CC=C2)C2=NC3=CC=CC=C3N=C12&CO&CO&&&
CC&O=C1OCC2OC3CCCCC35CCOC14CC25&CO&&CC^CO^CO&&&CO&&
CN(C)C(N)=O&CN&O=S(=O)(NC1=NC=NS1)C1=CC=CC=C1&&&
CCOCC&CN&C1=CC=C(N2CCNCC2)C=C1&CO&&CO^CO&&&
CCCCCCCCSC&CC&O=C1CCCO1&&&
COC(=O)O&CO&O=C(CC1=CC=CC=N1)NCC1=CC=CC=C1&CC&&&
CF&C1=CC=C(COC2=CC=C(C3=NC4=NC=CC=C4O3)C=C2)C=C1&CCl&&&
CCCCNS(=O)(=O)NC(N)=O&CN&C1=CC=CC=C1&CC&CCC^CC&&CCC&&&
CO&CO&O=C(NC1=NC=CC=N1)NS(=O)(=O)C1=CC=CS1&CO&CO^CC&&CC=O&&&
CC&O=C(NC1=CC=CC=C1)C1=CC=C(SCC(=O)C2=CC3=C(C=CC=C3)OC2=O)N=C1&CC&&CF&&
CC&O=C(NC1=NC2=C(S1)C1=C(C=C2)SC2=NC=CC(=O)[NH]1)C1=CC=CC=C1&CC&CN(C)CCNC=O&&&
CCNCC&CN&O=C(OC1=CC=CC=C1)C1=CC=CC=C1&CN&&&
CC=O&CN&O=C1[NH]C2=C([NH]C(C3=CC=CC=C3)=N2)C(=O)N1CCN1CCN(CCNCCNCCNCC2=CC=CC=C2)CC1&CN&&CN&CN&CC&&
CN&O=C(NC1=CC=CC=C1C(=O)NC1=CC=C(CC2=CC=C3C=CC=CC3=C2)C=C1)C1=CC=CC=C1&CS&O=[SH](=O)F^CCl&&&&
O=C1C(=CC2=CC=NC=C2)OC2=CC=CC=C12&CO&&&
CCC&CC&C1=CC=C(N2N=CC3=CC=C(OC4CCNCC4)C=C32)C=C1&CS&N[SH](=O)=O&&&
CC&O=C(CSC1=NC2=CC=C(N3C(=O)C4=CC=CC=C4C3=O)C=C2S1)OCC1=CC=CC=C1&&&
C=C1CN(S(=O)(=O)C2=CC=CC=C2)CCCN(CC2CCCCC2)CCCN(S(=O)(=O)C2=CC=CC=C2)C1&CC&&CC^CC(C)C&&&
CC&O=C(CC1=CC=CC2=CC=CC=C12)NC1=NC2=N[NH]C=C2C2=NC(C3=CC=CO3)=NN12&&&
CO&CO&O=C(NC1=CC(C2=CC=CC=C2)=CS1)C1=CC=CN=C1&CC&&CC&CO^CO&&&
CCCCC(=O)N(C)CCC&CC&O=C(CC(CC1=CC=CC=C1)NC(=O)C1=CC(NC(=O)C2=CC=CC=C2)=CC=C1)NC1CCCCC1&CO&&CBr&&
CC&O=C(NNC1=CC=CC=C1)C1=CC2=CC=CN=C2C=C1&&&
C#N&CC&C1=CC=C(C2=CSC(CC3=CC=NC=C3)=N2)C=C1&&&
CCOC=O&CC&O=C(CNCCCC1=CC=CC=C1)N1CCC2CCCCC21&CC&&CC^O=CO^CC&&O=CO&&&
CO&CO&O=C(NC1=CC=CC=C1)N1CC=C(C2=C[NH]C3=CC=CC=C23)CC1&CC&&CO^CO&&&
CS(N)(=O)=O&CN&C1=CC=C(C2=CC=C3N=CN=C(NCC4=CC=CS4)C3=C2)C=C1&CN&&&
CCC&CC&O=C(NCC(=O)N1CCCCC1CC1=CC=CC=C1)OCC1=CC=CC=C1&CC&CC(C)C#N&&&
NN&O=C(NN=CC1=CC=CC=C1)C1=C(COC2=CC=CC=C2)N(C2=NON=C2)N=N1&CCl&&&
CCC&CC&C1=N[NH]C(C2=NOC(CN3CCCC3C3CC3)=N2)=C1&&&
CS&CS&O=C(N1CCOCC1)N1CCN(C2=CC=CC=C2)CC1&&&
O=C(CCCCCN1CCN(C2=CC=CC=C2)CC1)C1=CC=CC=C1&CO&&CCl&&
CN&C1=CC=C(C2=CC(C3=CSC=C3)=CC(C3=CSC=C3)=N2)C=C1&&&
CCOC=O&CC&C&O=C(C1=CCCC1)N1CCCCC1&CO^CC&&CCOC=O&&&
CC(N)C(=O)O&CC&C1=CC=CC=C1&CO&&CC^O=P(O)(O)C(F)F&&&
COC=O&CC&C1=CC=C(CNC2=CC=CC=C2)C=C1&CC&&&
CN&O=C(NCC1=NN=C(SCC(=O)N2CCCCC2)[NH]1)C1=CC=CC=C1&CF&&&
C1=CC=C(C2=C(C3=CC=NC=C3)N=C(CCCCC3=CC=NO3)[NH]2)C=C1&&&
CC(N)=O&CN&C1=CC=C(C2=C(C3=CC=NC=N3)N(C3CCNCC3)C=N2)C=C1&CF&&&
O=[NH+][O-]&C[NH3+]&C1=CC=C(C2=CC(COC3COC4=NC=CN4C3)=CC=C2)C=C1&CO&OC(F)(F)F&&&
CC&O=C(C1=C(CC2=CC=CC=C2)N(C2=CC=CC=C2)C2=CC=CC=C12)N1CCNCC1&&&
CCO&CO&C1=CN=C2N=CN=CC2=C1&CS&CCS&&&
CN&O=C(CN1C(C2=NON=C2)=NC2=CC=CC=C21)N1CCNCC1&CN&&&
CCC(C)C(N)C(N)=O&CN&C1=CC=C(C2=CC=CN=C2)C=C1&&&
CCCCCCCCCCCCCCCC(=O)OCCCOP(=O)(O)OC&CC&O=C(NC1CCCOC1)C1=CC=CC=C1&CO&&CO&CF&CI&&
O=C(NC1=CC=CC(C2=NC3=CC=CC=C3O2)=C1)C1=CC=C(C2=CC=CC=C2)O1&CO&OC(F)(F)F&&&
CO&CO&O=C1C=CC2=C(C=CC=C2)O1&CC&&&
CC&CC&O=C(NN=C1C=C[NH]C(=O)[NH]1)NC1=CC=CC=C1&CCl&&&
O=C1NC(=O)N(CC2=CC=CC=C2)C(=O)C12CCCC2&CF&&CF&&
O=C1C2=C(N=CN1N=CC1=CC=CC=C1)N(C1=CC=CC=C1)C(=S)S2&CCl&&C[NH3+]^O=[NH+][O-]&&&
C1=C(CNCC2=NC(C3CC3)=NO2)C=C2OCCOC2=C1&&&
CO&CO&O=C1C2=CC=CC=C2OC2=CC3=C(C=C12)C(CC1=CC=CC=C1)N1CC3C(COCC2=CC=CC=C2)NCC31&CO&&CO^CO^CO&&CO^CO&&&CO^CO^CO&&CO^CO&&CO&&&
O=C(OCC1CCC2=CC=CC=C2N1S(=O)(=O)C1=CC=CC=C1)N(CC1=CC=CC=C1)CC1=CC=CC=C1&CCl&&CCl&&
CO&CO&O=C(CNC(=O)C1=CC=CC=C1)OCC1=CC(=O)N2C=CSC2=N1&CC&CCC&&&
N[SH](=O)=O&CS&O=C(NC1=NN=CS1)C1=NN(C2=CC=CC=C2)N=C1&&&
CNC(=S)SC&CN&O=C1[NH]N=C(CC2=CSC=N2)[NH]1&CN&&&
CN&C1=CC=C(C2=C3OC(C4=CC(C5=C[NH]N=C5)=CC=C4)=CC3=NC=C2)N=C1&CC&NC=O^CO&&OCC(F)F&&&
CC&CN&C1=CC=C2C(=C1)[NH]C1=C[NH+]=CC=C12&C[NH3+]&CC&&&
CN&O=C(NC1=CC=CC=C1)NC1CC2=CC=CC=C2C1&CF&&CC^CC(C)C&&&
CO&CO&C1=CC=C(CNCC2=CC=CO2)C=C1&CN&CCNC(C)=O^CO&&CO&&&
CC&O=C(COC1=CC=C2C=CC(=O)OC2=C1)NC1CCC2=CC=CC=C21&CS&N[SH](=O)=O&&&
O=C1C=C[NH]C=N1&CC&FC(F)F&&&
CC&O=C(NC1=NC=CS1)C1=NC=CC=C1&CBr&&&
CC(C)=CCCC(C)=CCCC(C)=CCS&CS&O=C1C=C(C3=CC=CC=C3)[NH]C=N1&CO&&&
CC&O=C(NN=C1CCCC1)C1=CC=C(COC2=CC=CC=C2)C=C1&&&
O=C(NC1CC2CN(S(=O)(=O)C3=CC=CC=C3)C1C2)C1=CC=CC=C1&CF&&CF&&
CC=CC=CC(O)CC=C(C)C(=O)OC(CC(=O)O)C(=O)OC(C)(C)C&CO&O=C1C=CCC(CC2CCC3(CCCCO3)O2)O1&CC&&CC&CC^CCC(OC(C)=O)C(C)C=CC(=O)OC(C)(C)C=CC(=O)OC&&&
CO&CO&C1=CC=C(C2=C(C3=CC=NC=C3)[NH]C=N2)C=C1&CS&O=C(O)C=CS^CF&&&CN^CC(N)=O^CO&&CO&&&
CC&CC&O=C(C1=COC=N1)N1CCCN(CC2=NC=CS2)CC1&CC&&CC&&
CC&C(#CC1=CC=CC=C1)C1=CC=CC=C1&CCl&&CC^CCC(=O)O&&&
CC(C)(C)OC=O&CN&O=C(C=CC1=CC=CC=C1)NC(CC1=C[NH]C=N1)C(=O)NCCC(=O)NC(CCCC1=CC=CC=N1)C(=O)NCC(=O)NCCC1=C[NH]C2=CC=CC=C12&CN&&&
C#N&CC&O=C(CSC1=NN=CO1)NC1=CC=CC=C1&&&
CO&CO&O=C1CN=C(NC2=NC=CC=N2)N1CCC1=C[NH]C=N1&&&
CC&O=C(C=CC1=CC=CC=C1)N1CCN(S(=O)(=O)C2=CC=CC=C2)CC1&CCl&&&
CC&C1=CN=C(OC2=CC=CC=C2N2CCCCC2)C=C1&CC&CC(=O)O^CC&&&&
O=[NH+][O-]&C[NH3+]&C1=COC(C2=NC(N3CCOCC3)=C3SC=CC3=N2)=C1&&&
CCOC=O&CC&O=C1C=CN(CC2=CC=CC=C2)C2=CC=CC=C12&CCl&&&
CN(C)CC[SH](=O)=O&CS&C1=CC=C(C2=NC3=C(C=CC=C3)[NH]2)C=C1&CO&&&
CCC&CC&C1=CC=C(NC2=CC=NC3=NC=NN23)C=C1&CC&&CC&&
C1=CN=C(N2CCOCC2)C(N2CCOCC2)=C1&&&
O=C(O)CCCO&NO&N=C(C1=CC=CC=C1)C(NN=CC1=CC=CC=C1)C(=O)OCC1=CC=CC=C1&CBr&&&
CN&O=S(=O)(C(=CC1=CC=CC=C1)SC1=CC=CC=C1)C1=CC=CC=C1&CBr&&CBr&CBr&&
CCCC&CN&O=C(NC1=C[NH]C(=O)[NH]C1=O)C1=CC=CC=C1&CN&&CN^CCOC^CBr&&&CC&&
C#N&CC&O=C1C(C2=CC=CC=C2)C(C2=CC=CC=C2)NC(C2=CC=CC=C2)C1C1=CC=CC(COC2=CC=CC=C2)=C1&&&
CCO&CO&O=C(CCC1=CSC(NC2=CC=CC=C2)=N1)NCC1=CC=CC=C1&&&
CN&O=C(NN=CCC1=NC(C2=CC=CC=C2)=CS1)C1CCCC1&&&
O=[NH+][O-]&C[NH3+]&C1=CC=C(C2=NN=C(SC3=NN=C(C4=CC=CC=C4)O3)O2)C=C1&&&
O=C1OCCC2=CC=CC=C12&CO&&CO&&
O=C(OC1=CC=C(C(=S)N2CCOCC2)C=C1)C1=CC=CC=C1&CO&&CO&CO&&
O=C(CC1=CC=CC=C1)NC1=N[NH]C2=CC(NC(=O)C3=CC=CS3)=CC=C12&&&
CC&C1=CC=C(C2=NC(CSC3=NC=CC=N3)=CS2)C=C1&CN&&CN&CN&&
CCOC&CC&O=C1C=CN(C2CC2)C2=C1C=CC(N1CCCCC1)=N2&CN&&CF&CC^O=CO&&&
N#CCS&CS&C1=CC=C(C2=NN=CO2)C=C1&C[NH3+]&O=[NH+][O-]&&&
O=C(NC1=NC2=CC=CC=C2N1CCN1CCOCC1)C1=CC=C(N2CCCC2=O)C=C1&&&
CO&CO&O=C1C2=CC=CC=C2SC2C3=C(CCN12)C1=CC=CC=C1[NH]3&CN&&CCl&CCl&&
CS&CS&O=C(NC1=CC=CC=C1)NC1=CC=C2OCCCCCOC(CNS(=O)(=O)C3=CC=CC=C3)CCNC(=O)C2=C1&CN&&CCl&CC&CN^CCCO&&&
CC&C&O=C1CN(C(=O)COC(=O)CCC2=CC=CC=C2)C2=CC=CC=C2N1&&CC&&
O=C(CCC(=O)C1=CC=CC=C1)NCC(=O)NCC1=CC=CC=C1&CBr&&&
C=CC(N)=O&CN&C1=CC=C(NC2=NC=NC3=CC=CC=C23)C=C1&CBr&&CO^O=C(O)CO&&&
CC&O=C(NN=CC1=CC=CC=C1)C1C2=CC=CC=C2C2=CC=CC=C21&CO&&&
CC(C)C&CN&O=C(C1=CC=C(CN2C(=O)NC3=CC=CC=C3S2(=O)=O)C=C1)N1CCC(C2=CC=CC=C2)CC1&CO&&CF&&
CC&CN&O=C(NC1=CC=CC=C1)C1=CC=C2SCCN(CC3=CC=CC=C3)C2=C1&CO&CO^CC&&&&
O=C1N=C2N=C(COC3=CC=CC=C3)[NH]C2=C[NH]1&CO&&&
CNC&CN&O=C(NC1CCC(NC2=CC=NC=N2)CC1)C1=CC=CC=C1&CN&&&
CC&O=C(NC1=CC(CN2CCOCC2)=CC=C1)C1=CC=CC(NC2=NC=NC3=CN=C(N4CCOCC4)N=C23)=C1&CC&FC(F)F&&&
CO&CO&O=C(CNS(=O)(=O)C1=CC=C2NC(=O)CCCC2=C1)NCCC1=CC=CC=C1&CN&&&
CO&CO&O=C1OC2=CC=CC=C2C=C1OC1=CC(C2=CC=CC=C2)=CC=C1&CC&C#N^CCl&&&CC^C#N&&&
C=C&CC&C&O=C(CN1CCCCC1)NC1=CC(S(=O)(=O)N2CCCCC2)=CC=C1&CO^CC^CO&&&&&
CC&C1=CC=C(C2=N[NH]N=N2)C(C2=CC=C(CN3C=NC4=CC=CC=C43)C=C2)=C1&CC&&&
CO&CC&C1=CC=C(C2=C(C3=CC=C4OCOC4=C3)SC=N2)C=C1&&&
CC(=O)O&CC&O=C(NCC1=CC=CN=C1)C1CCCN(C(=O)CCC2CCNCC2)C1&&&
CCCCNC(=O)OC(C)(C)C&CC&O=C(C1CCC(=O)N1CC1=CC=CC=C1)N1CCCC1&CO&&&
CO&CO&C1=CC=CC=C1&CN&CC(C)(C)C(N)=O&&&
CC&O=C(NC1=CC=C(C2=NC3=C(C=CC=C3)O2)C=C1)C1=CC=CO1&CCl&&&
O=C1[NH]C=C(C=NC2=CC=C(OC3=CC=CC=N3)C=C2)C(=O)[NH]1&CO&&&
O=C(CCNCCC1=CC=CC=C1)N1CCCCC1&CF&&&
CCC&CN&O=S(=O)(NC1=CC=C(CCC2=CC=NC=C2)C=C1)C1=CC=CC=C1&CO&OC(F)(F)F^CC&&O=CO&&&
NC(=O)C(CCCN=C(N)N)NC=O&CN&C1=CC=C(CCCCNCC2=CC=CC=C2)C=C1&CO&&CN^NC(=O)C(CCCN=C(N)N)NC(=O)C(N)CCCN=C(N)N&&&
CO&CO&O=C(CN(C1=CC=CC=C1)S(=O)(=O)C1=C[NH]N=C1)NC1=CC=CC=C1&CO&CO^CC&&&CN&CC&&
O=C(NC1=CC=CC=C1)C1=CN(C2=CC=CC(OC3=CC=CC=C3)=C2)C(=O)C2=CC=CC=C12&&&
CC&O=C(CCCCCC1=NC=C2C=CC(N3C=CN=C3)=NN12)C1=CC=CC=C1&&&
C=CC&CC&C&O=C1CSC(=O)C1&CC^CC&&&&
COC(C)=O&CC&C&C1CCOCC1&CO^CO^CC(=O)O^CC^CO&&&&CN&&CC(N)=O^CO&&CC(=O)O^C^S&&CC&&CC&&
CN&C1=NC=C(C2=CC=C(OC3=C4C=CSC4=CN=C3)C=C2)C=N1&&&
CN&O=C1[NH]C=C2C=CC3=CC=CC=C3N12&CBr&&CC^CCO&&&
CCNC(=O)OCC&CC&O=C(C=CC1=CC=CC=C1)C1=CC=CC=C1&&&
CC&O=C(C=CC1=CC=C(C2=NC3=C(C=CC=C3)[NH]2)C=C1)NCCN1CCCC1&CC&&CC^FC(F)F&&&
O=C(CSC1=NN=C(C2=CC=CC=C2)O1)NC1=CC=CC=C1N1CCOCC1&&&
CO&CC&C1=CC=C(CN2C(C3CCCCC3)=NC3=CC=C(OCC4=N[NH]C=C4)C=C32)C=C1&&&
O=C(NCC1=CC=CS1)C1=N[NH]C(=O)C=C1&CN&CCO&&&
CO&CO&O=C(NC1=CC=CC=C1)C1CCCN(S(=O)(=O)NCC2=CC=CO2)C1&&&
CCNCC&CN&C1=CC=C(NC2=NC=CC=N2)C=C1&CC&&CC&CBr&CI&&
C#N&CC&C1=CCC(CCN2C=NC=N2)OC1&CCl&&&
CC&CC&O=C(NCC1CCCN(CC2=CC=CC=C2)C1)C1=CC2=CC=CC=C2C2=CC=CC=C12&&&
CCCCCCCCS(=O)(=O)NC(C)C(=O)O&CC&C1=CC=CC=C1&CO&CS(=O)(=O)OCCCO&&&
CN&O=C(NS(=O)(=O)N1CCOCC1)C1=CC=C2OCCCC2=C1&C&CC&&CC&&
CN&O=C(CCCC1=CC=CC=C1)N1CCCC1CNS(=O)(=O)C1=CC=CC=C1&CF&&&
CCCCC(=O)O&CC&C1=CC=C(OCCN2C3=CC=CC=C3C3=CC=CC=C32)C=C1&CBr&&CF&&
CC&O=C1OCC2C1CC1CCCCC1C2C=CC1=CC=C(C2=CC=CC=C2)C=N1&&&
CCCCCCCCCCCCC&CC&C1=CCC2C3=CC=CC=C3OCC2C1&CO&&CC&C^CC&&CC&&
CO&CO&O=C(NC1=CC=CC=C1)NC1=CC=CC(C2=CC=C3N=CSC3=C2)=C1&CN&CC(N)=O^CC&&&&
CCOC=O&CC&O=C1[NH]C(C2=CC=CC=C2)=NC2=C1C=C[NH]2&CC&&CN&CN&&
CC&O=C1C=CC2=CC3=C(C=C2O1)OCN(CCC1=CC=CC=C1)C3&CC&&CC&CC&&
CN&O=S(=O)(C1=CC=CC2=CC=CC=C12)N1C=C(C2CCNC2)C2=CC=CC=C21&&&
FC(F)F&CC&C1=CN=C(NC2=NC(C3=CC=C4C=CC=NC4=C3)=CS2)C=C1&&&
CCNC(=O)NC(=O)CS&CS&O=C1C2=NN=CN2C2=CC=CC=C2N1CC1=CC=CC=C1&&&
CF&C1=CC=C2OC(CNC3CCCC4=CC=CN=C43)COC2=C1&&&
CCOC(=O)CNC(=O)CS&CS&O=C1N=C(CCCN2CCN(CC3=CC=C4OCOC4=C3)CC2)[NH]C2=CC=CC=C12&&&
CCC(=O)O&CC&O=C(C1=C2OCCC(=O)C2=CC=C1)C1=CC=CC=C1&CO&&CO&CO&CO&C^CC&&CC&&
CN&O=C(CC1=CC=C(NC(=O)C2CCN(C(=O)C3CCCC3)CC2)C=C1)NC1=CC=C(C(=O)NC2CCCCC2)C=C1&&&
CN&O=C(CC1CC2CCC(C1)N2)NC(=O)C1=CC=CC=C1&CF&&&
CO&CO&O=C(NC1=CC=CC=C1)C1=CC=CC=C1&CBr&&CF&&
CO&CO&O=C1C(=CC2=CC=CC=C2)CCCC1=CC1=CC=CC=C1&C[NH3+]&O=[NH+][O-]^CBr&&&CO^CO^CO&&CO&&&
CCC(CP(=O)(O)CNC(=O)OC(C)(C)C)C(=O)OC&CC&C1=CC=CC=C1&&&
CC&O=C(C1=CC2=C(N3CCN(C4=CC=CC=N4)CC3)N=CN=C2S1)N1CCCCC1&&&
CC&C1=CC=C(C2=C(C3CCCCC3)N=CO2)C=C1&CS&N[SH](=O)=O&&&
NC=O&CC&O=C1C2=CC=CC=C2C(C2=CC=CC=C2)=CN1CC1=N[NH]C=C1&CCl&&&
COC&CC&O=C1NC(=O)C2(CC3=C(C=C4ON=C(C5CC5)C4=C3)N3CCOCC32)C(=O)N1&CF&&CC&&
CC&O=C(NC1=CC=CC=C1)N1CCC(C2=NC(C3=CC=C4C=CC=CC4=C3)=NO2)CC1&&&
CO&CO&C1=CC=C(C2=NC3=CC=CC=C3O2)C=C1&CCl&&&
O=C(CSC1=NN=C(C2=CC=CC=C2)O1)NC1CCS(=O)(=O)C1&&&
O=C(C1=CSC(C2=CC=NC=C2)=N1)N1CCCC1C1=NC=CS1&&&
CN&C1=CC=C(CCNCC2=CC=CN=C2)C=C1&&&
C#N&CC&O=C(NC1=CC=CC=N1)C1CC1C1=CC=CC=C1&CC&FC(F)F^CC&&NC=O&&&
O=C1NC2=CC=CC(OC3CCCCO3)=C2C(=O)C2=C1C=CC1=C2N=C(C2=CC=CC=C2)[NH]1&CCl&&CCl&CO&CC^CO^CO&&&CO&CO&&
CCSC&CN&O=C1NCCC12CCN(CC1=CC=NC=C1)C2&&&
CC&C1=C(OCCCN2C=NC=N2)C=NC(C2=C(OCC3CC3)C=CS2)=C1&CC&&CC&&
O=C(C=CC1=CC=CC=C1)NC1=CC=CC=C1&CO&&CC^O=CC=C(O)C(=O)O^CO&&&&
CN&O=C(NCCN1CCOCC1)C1=CC=C(CS(=O)(=O)C2=CC=CC=C2)O1&CCl&&&
CCO&CO&O=C(CSC1=NN=C(C2=CC=CO2)[NH]1)NC1=CC=CC=C1&NN&&&
CC&CC&C1=CC=C(NC2=CC=NC3=NC=NN23)C=C1&CC&&CC&CC&&
CN&O=C(NCC1=CC=CC=C1)C1=CC=C2C(=C1)C=CN2CC1=CC=C(C2=CC=CC=C2)C=C1&CC&&CO^CC(C)(O)C(=O)O^CC&&&CC^CCC(=O)O&&&
CC(O)=C(C#N)C(N)=O&CN&C1=CC=CC=C1&CC&C#N&&&
CC&C1=NOC(CC2=CC3=C(C=C2)OCO3)C1&CC&O=CO^CC&&&&
CS&CS&O=C(OCC1CCCC(OC2=C(C3=CC=CC=C3)OC3=CC=CC=C3C2=O)O1)C1=CC=CC=C1&CO&&CO&CO&CO&CO&CO&&
CO&C1=CC=C(C2=NC3=C(C4=CC=CC=C4OCC3)C(C3=CC=CC=C3)N2)C=C1&CCl&&CCl&&
CC&CN&O=C(NCC1=CC=C(C(=O)NCC2=CC=CC=C2)C=C1)C1=CC=CC=C1&CC&&CC&CC^CCC^CN&&CNC&&&
CC&C1=CC=C(C2=NN3C(C2)C2=CC=CC=C2OC32CCNCC2)C=C1&CCl&&CN&&
CC(C)NCCC(N)=O&CN&O=C1C2=CC=CC=C2C2=CC=CC=C12&CN&CC(C)NCCC(N)=O&&&
CCN(CC)CCNC=O&CC&O=C(CC1=CC=CC2=CC=CC=C12)NC1=CC=CC=C1&&&
CC&C(#CC1=CC=C2OCCN3C=CN=C3C2=C1)CC1=NOC=C1&CC&NC=O^C&&CC&&CO&&
CC=O&CC&O=C(C1=CC(=O)N(CC2=CC=CO2)C1C1=CC=CC=C1)C1=CC=CC=C1&CO&&&
CN&CN&C1=CC=C(C2=CC3=CN=CN=C3N=C2)C=C1&CO&CO^CN&&CC(C)(C)NC(N)=O&&&
CC&CN&O=C(NCC1=CC=C[NH]C1=O)C1=CC(NC2CCOCC2)=CC(C2=CC=C(CN3CCCCC3)C=C2)=C1&CO&&CC&CC&CC&&
COC&CC&O=C(CNC(=O)C1=CSC(C2=CC=CS2)=N1)NC(CCNCC1=CC=CC=C1)CC1=CC=CC=C1&CO&&CC^CC=O&&&
CC(N)=O&CN&O=C1C=CC(=O)N1N=C1N=C[NH]C2=C1C=CC=C2&CC&&CC&&
COC=O&CC&O=C(NC1=CC=CC=C1)C1COC2=CC=CC=C2O1&&&
CNC(=O)C=NOC&CC&C1=CC=C(OC2=CC=CC=C2)C=C1&CCl&&CCl&&
CO&CO&O=C(NC1=CC=C2[NH]C(C(=O)N3CCC4=C3C=CC3=CC=CC=C43)=CC2=C1)C1=CC2=CC=CC=C2O1&CC&CCl^CN&&&&
CC&C1=CC2CC3=NC4=CC=CC=C4C(N4CCN(CC5=CC=CC=C5)CC4)=C3C(C1)C2&CCl&&CCl&&
CN(C)S(=O)(=O)N(C)C&CC&C1=CC=C(N2C=NC3=CC=CC=C32)C=C1&CF&&CN^CNC&&&
CO&CO&O=C(NCC1=CC=CC=C1)C(=O)NC1=CC(C2=CC3=CC=CC=C3[NH]2)=CC=C1&CC&O=CO^CO&&&&
O=C(O)CO&CO&C(CC1=CC=CC=C1)=NOC1=CC=CC=C1&CC&FC(F)F&&&
C=C&CC&O=C(NC(C(=O)NCC(=O)N1CC2(CC1C(=O)NC1CC1)CC21CCC1)C1CCCCC1)C1=NC2=CC=CC=C2[NH]1&CN&CCC^CC&&CC(C)C^CC&&CN(C)S(=O)(=O)NC=O^C&&CC&&CC&&
CCOC&CC&O=C(C1CNCC(=O)N1C1=CC=C(OCCCOCC2=CC=CC=C2)C=C1)N(CC1=CC=CC=C1)C1CC1&CCl&&CO^CO&&&
CC&CC&O=C(CN1C=CC=C1)NC1=CC=C2C(=C1)CC1=CC=CC=C12&&&
CN&O=C1[NH]C(SCC2=CC=CC=C2)=NC2=CC=CC=C12&&&
CO&CO&O=C(NC1=CC=C(N2CCN(C(=O)C3=CC=CC=C3)CC2)C=C1)C1=COCCO1&&&
CO&CO&O=C(NC1=CC=C2[NH]C(=O)C(=O)[NH]C2=C1)C1=CC=CC=C1&CN&&CN&&
CC(O)CO&CN&C1=CC=C2C(CCC3CCCN3)=C[NH]C2=C1&CO&&&
CN&CC&C1=CC=C(N2CCOCC2)C=C1&C[NH3+]&O=[NH+][O-]&&&
CN&O=C1CCC(CC2=CC=CC=C2)N1C(=O)NCC1=CC=CN=C1&&&
CC&O=S(=O)(C1=CC=CC=C1)N1CCN(C2C3=CC=CC=C3C3=CC=CC=C32)CC1&CC&&&
CC&C1=CC=CC=C1&CC&C=C(C#N)C#N^CC&&&&
CC&O=C(C1=CC=CC=C1)N1CC(C2=CC=C(C#CC3=CC=CC=C3)C=C2)C1&CC&CO&&&
CO&CO&O=C1CC2=C3C(=CC=C2)CCCN13&&&
CN&O=C(COC1=CC=CC=C1)NC1=CC=C(N2CCNCC2)C=C1&CCl&&&
CN&C1=CC=C(COC2=C3[NH]C=NC3=NC(N3CCOCC3)=N2)C=C1&&&
FC(F)F&CC&C1=CC=C(CCN2CCN3C(=NC4=CC=CC=C43)C2)C=C1&&&
CC&CC&C&O=C(CCC1=CC=CC=C1)NC1CCNCC1&CN^CC^CCO^C&&&&CC&&CC&&
O=[SH](=O)O&CS&C1=CC=CC=C1&CC&O=P(O)(O)C(F)F&&&
CO&CO&O=C1[NH]C2=C(C3=NC(C4=CC=CN=C4)=CC=C3N=C2)N1C1CCNCC1&CN&CC(C)(C)OC=O^CN&&&&
CO&CO&O=S(=O)(NCCCC1=CC=CC=C1)C1=CC=CC=C1&CC&O=CO^CC&&C=CC(=O)O&&&
CO&CC&C(=NNC1=NC(N2CCCC2)=C2N=CN(C3CCCO3)C2=N1)C1=CC=CC=C1&CO&&CO&&
CCC&CN&O=C(CNC(=O)C1=CC=C2OCOC2=C1)NC1=CC=CC=C1&CC&&CC&&
CO&CO&O=C(CN1C(=CC=CC2=CC=CC=C2)N=C(C2CCCCC2)C2=CC=CC=C21)NC1=CC=CC=C1&CC&C#N&&&
O=C1CN2CCN1C1=CC(=C(C3=CC=C(C4CCCCC4)C=C3)C3=N[NH]C=C3)C=C12&&&
CC&O=C1C2=C(C=NN2C2CC2)C(C2=CC=CC=C2)N1C1=C[NH]C(=O)C=C1&CC&&CN&CCl&&
CO&CO&O=C(NC1=CC=C2SN=NC2=C1)N1CCNCC1&CN&&&
O=C(NC1=CC=CC=C1)C1=CC(N2CCC3=NC=NC=C3C2)=CC=N1&CC&FC(F)F&&&
CC&O=C(NC1=CC=CC=C1)C1=CC2=C(C=C1N1CCCCC1)[NH]C(NC1=CC=CC=C1)=N2&CCl&&CS^N[SH](=O)=O^CO&&OC(F)(F)F^CC&&&&
CC=O&CN&C1=CC=C(C2=CC=NN2C2CCN(CCCN3CCC(N4C=CC=N4)CC3)CC2)C=C1&CC&CCC&&&
CO&CO&O=C(NCC1=CC=CC=C1)C1=CC(C2=CC=CC=C2)=NC2=CC=CC=C12&CN&&CO&&
CC&O=C(COC(=O)COC1=CC=CC=C1)NC1CCCCC1&CBr&&CC&&
O=C1NC2=CC=CC=C2C(CCC2=CC=CC=C2)N1&CCl&&CC^CCO&&&
CC&O=C1N=C(NCC2=CC=CN=C2)NC1=CC1=CN(C2CCCO2)C=C1&CO&&CC^CO&&&
O=C(NC1=CC=C(C=CC2=CC=C(NC(=O)C3CCCN3C(=O)CC3=CC=CC=C3)C=C2)C=C1)C1CCCN1C(=O)CC1=CC=CC=C1&&&
CS&CS&O=C(NCC1=CC=NC=C1)C(=O)NCC(C1=CC=CN=C1)N1CCCC1&&&
CCO&CO&C(=NNC1=CC=NC2=CC=NN12)C1=CC=CC=C1&CC&&CO^CCO&&&
CC(=O)O&CO&N=C1C=C2CCC3C4CCC(=NOC5CCCCO5)C4CCC3C2CC1&CC&&CC^CC(=O)O^CC&&&&
CBr&C1=CC=C(OC2=C3OC4(CCCCC4)C4=CC=CC=C4C3=NC=N2)C=C1&&&
CNC=O&CC&C1=CN=C2[NH]C=CC2=C1&CC&&CN&CN^CN(C)CCCN&&&
O=C(C1=CC=CS1)C1=N[NH]C2=C1CCCC2&CN&CCO&&&
CN&O=C(NC1=C2CN(C(=O)C3=CC=C4C=CN=CC4=C3)CCCN2N=C1)C1=CC=CC=C1&&&
C=CCO&CO&O=C(CC1=CC=CC=C1)NCCC1=CC=C(C2=CC=CC=C2)C=C1&CC&O=CO&&&
CCCCCCCCCCCCCCCCC(C)(C)C(N)=O&CN&O=C1C=CC2=CC=CC=C2O1&CC&&&
CO&CO&O=C(NC1CCN(C(=O)NC2=CC=CC=C2)CC1)C1=CC=CC=C1&CO&CO^CO&&CO&&&
CO&CO&O=C(NC1=CC=CC=N1)OCC#CCOC1=C(OC2=CC=CC=C2)C(NS(=O)(=O)C2=CC=CC=N2)=NC(N2CCOCC2)=N1&&&
O=C1CCCN1CNC1=CC=CC=C1&CC&FC(F)F&&&
CC(C)(C)OC=O&CC&O=C(NC1=NC=CS1)OCC#CCOC(=O)C1=CC=CC=C1&CC&CC(C)(C)OC=O&&&
CC&O=C1[NH]N=C(CC2=C[NH]C3=CC=CC=C23)C2=CC=CC=C12&NO&&&
CNC=O&CC&C1=CC=C(OC2CCN(C3=NC=NC(NC4=CC=C(N5CCNCC5)N=C4)=C3)CC2)C=C1&CF&&CC^FC(F)F^CN&&&&
C#N&CC&C1=CC=C(C2CNCC3=CC=CC=C32)C=C1&CN&&CN&&
O=CNCCCO&CC&O=C1C2=CC=CC=C2N(CC2=CC=CC=C2)C(=O)N1CC1=CC=CC=C1&&&
COC=O&CC&O=C(C1=CC=CC=C1)N(C1=CC=CC=C1)C1=NC=CS1&CC&&&
C=CCCC&CC&O=C1NCC=CN1C1CCCO1&CC&CO^CO&&&CO&&
O=C(CCCC(OC1=CC=CC=C1)C1=CC=CC=C1)N1CCN(CC2=CC=CN=C2)CC1&&&
C=CCOC=O&CC&C1=CC(C2=CC=CC=C2)C=CO1&CC&&CC&CC^CCOC=O^C[NH3+]&&O=[NH+][O-]&&&
CC&O=C(NC1CNCCC1C1=N[NH]C=C1)C1=CC=NC=C1&&&
CNC=O&CC&O=C(NCC1=CC=CS1)N1C2C=C(C3=CC=CC=C3OCC3=CC=CC=C3)CC1CC2&CF&&&
C#N&CC&O=C1C=C(C2=CC=CC=C2)[NH]C(SCCCC2=CC=CC=C2)=N1&&&
O=C(CCN1C=CC=C1)N1CCCC(N2CCN(C3=CC=CC=C3)CC2)C1&&&
C=C1COC(C(=O)NC2=N[NH]C=C2)C1&CC&CCO^CN&&&&
CC(C)(C)OC=O&CN&O=C(NCCCN1CCCC1)C1=C(C2CCNCC2)N(C2=CC=CC=C2)N=C1&CCl&&&
CC&C&C1=CC=C(C2=CC(N3CCOCC3)=NC(NC3CCNCC3)=N2)C=C1&CBr^CC&NS&&C[SH](=O)=O&&&
O=C(CC1=CC=CC=C1)NC1=NC(C2=CC=NC=C2)=CS1&&&
CCO&CN&C1=CC=C(C2=C(C3=CC=CC=C3)ON=C2)C=C1&CCl&&CO&&
C1=CN=CC(C2=CC3=CC=NC=C3C=C2OCC2=CC=NC=C2)=C1&&&
O=C1C2=CC=CC=C2C(=O)N1CCCCNCC1=CC=CC=C1&CF&&&
CCO&CO&C1=CC=C(CNCC2=CSC(C3=CC=CC=C3)=N2)C=C1&CO&CO&&&
CCN(C)C&CC&O=C(NS(=O)(=O)C1=CC=C(NCCSC2=CC=CC=C2)C=C1)C1=CC=C(N2CCC(=CC3=CC=CC=C3)CC2)C=C1&C[NH3+]&O=[NH+][O-]&&&
CO&CO&O=C1C=C(C2=CC=C(OCCCN3CCN(C4=CC=CC=C4)CC3)C=C2)OC2=CC=CC=C12&CO&&CO^CO&&&
CN(C)C=S&CC&O=C1OCCN1C1=CC=C(N2CCN(C3=CC=CC=C3)CC2)C=C1&CF&&&
CCOC=O&CC&O=C1CSC(NN=CC2=CC=CS2)=N1&CN&&&
CC&C1=CC=C(CNC2=NC=NC(NCC3=CC=CC4=CC=CC=C34)=N2)C=C1&CN&&CCl&&
CCS&CS&C1=NN=CS1&CN&NC(=O)CCl^CC&&CC&&&
CCC(NC(CCP(=O)(O)CC(CCC(=O)O)N(C)C=O)C(=O)O)C(=O)NCC(=O)O&CC&C1=CC=CC=C1&&&
CO&CO&O=C(NC1=CC=C(N2CCCCC2)C(S(=O)(=O)NC2=CC=CC=C2)=C1)C1=CC=CC=C1&CC&&&
CN&O=C1C2=C3C(=CC=CC3=CC=C2)C(=O)N1CC1=CC=C(NCC2=CN=CN=C2)C=C1&CO&&&
CO&CO&O=C(CSC1=NC2=C([NH]1)C(=O)[NH]C(=O)[NH]2)NC1=CC=CC=C1&CN&&CN&CN&&
CC&O=C1OC2OC3CCC4CCCC(C1CCCCCC1C(=O)OC5OC6CCC7CCCC1C75OO6)C42OO3&CC&&CC&CC&&
CO&CO&O=C(CSC1=NN=C(C2=CC=CN=C2)N1C1=CC=CC=C1)NC1=CC=CC=C1&&&
CCC(S)C(=O)O&CS&C1=CC=C(NC2=NC=NC3=CC=CC=C23)C=C1&CCl&&CO^CO&&&
C#C&CC&C1=CC=C(C2=CC3=CC=CC=C3C=N2)N=C1&CC&&CC&&
CN&O=C1NC2=CC=CC=C2C12NCC(C1=CC=CC=C1)C21CNCC(=CC2=CC=CC=C2)C1=O&CN&&CC^FC(F)F^CC&&FC(F)F^CN&&&&
CC&CC&O=C(NC1=CC=CC=C1)C1=CC=CC=C1&C[NH3+]&O=[NH+][O-]&&&
CCC(C)CC&CC&O=C(CC1=CC=CC=C1)NCCCCCCCCOC1=CC=CC=C1&CO&CO^CO&&CO&&&
CC&CN&N=C1[NH]C2=C3C(=CC=C2)CN(CCCCN2CCN(C4=CC=CC5=CC=CC=C45)CC2)CCN13&CO&CO^CO&&CO&&&
CC&O=C1C=CN(C2=CC=CC=C2)C(=O)[NH]1&CCl&&&
CC&CC&O=C1NC=C(C(=O)OCC2=CC=CC=C2)C(C2=CC=CC=C2)N1&CN&CCOC=O&&&
CS&CS&O=C1C2=CC=CC=C2N=CN1CCCN1CCCC1&CC&&&
O=C(NC1=CC=C(N2S(=O)(=O)CC2C2=CC=CC=C2)C=C1)C1=CC=CC2=CC=CN=C12&CC&O=CO&&&
CCN(CC)CCCO&CO&O=C(CCC(=O)N1CC2=CC=CC=C2OC2=NC=CC=C21)NCC1=CC=CC=C1&&&
CCOC=O&CN&O=C1NC(SCC2=CC=CC=C2)=NC1=CC1=CC=CC=C1&&&
O=S(=O)(C1=CC=CS1)N1CCN2C=CC=C2C1C1CC1&&&
CC&O=C(NCC1=CC=C[NH]C1=O)C1=CC(C2=CC=CC(CN3CCOCC3)=C2)=CC(NC2CCOCC2)=C1&CC&&CC&CC&CN^CNC&&&
CO&CO&O=C(NCC1=CC=CC=C1)NC1=CC=C2OCCCN(CC3=CC=C4OCOC4=C3)C(=O)C2=C1&CN&&CC&&
CC&O=C(NC1=CC=CC(C(=O)N2CCC(C3=CC=CC=C3)CC2)=N1)C1=CC=CC=C1&CF&&CC^C#N^CC&&&CF&&
COCCN&CN&C1=CC=C(CN2CCOC(N3C=NC4=C3N=CN=C4)C2)C=C1&CC&CO&&&
CC&O=C(C1=CC=CC(S(=O)(=O)N2CCCCC2)=C1)N1CCN(CC2=CC=C3OCOC3=C2)CC1&&&
CC&CC&C(=NNC1=CC=CC=N1)C1=CC=C(C2=CC=CC=C2)C=C1&&&
CCN&CC&C1=CC=C(C2=NCCN(C3=CC=CC=C3)C3=CC=CC=C23)C=C1&CF&&&
CCOC=O&CC&O=C(CNC1=CC=CC=C1)N1CCC=N1&CC&&NS^C[SH](=O)=O&&&
O=C1CC(C2=CC=CC=C2)C2=C(CCCC2=O)N1C1=CC=CC=C1&CBr&&CF&&
C=C(CCC(=O)N1CC2=CC=CC=C2OC2=NC=CC=C21)C1=CC=CC=C1&CO&CO^CO&&CO^CO&&CO^CC&&&&
CO&C1=CC=C(OCCCNCCCOC2=CC=CC=C2)C=C1&&&
C[SH]=O&CS&C1=CC=C(NC2=C3C=CC=CC3=NC3=CC=CC=C23)C=C1&CC&NC=O&&&
CCCCCCCCCC&CC&C&C(=CC1CCCC1)COC1=CC=CC=C1&CO^CO&CO&&&CC^CO&&&
CO&CO&C1=CC=C(COC2=CC=CC=C2)C=C1&CC&CCCl^CC&&C=NNC(=N)N^CO&&CO&&&
CN&O=C(NN1C=NN=C1)C1=CC=CC=C1&&&
CO&CO&O=C(CSC1=NN=C(CNC(=O)C2=CC=CC=C2)O1)NCCC1=CC=CC=C1&CCl&&&
CN(C)C=O&CC&C1=CC=C(CNC2=C3N=CN(C4CCC5CC54)C3=NC=N2)N=C1&CCl&&CCl&CO&CO&&
CC&O=C1CCN(C2CC2)C2=CC(N3CCCNCC3)=CC=C2N1&CF&&NS^C[SH](=O)=O&&&
CCOC=O&CC&O=C1[NH]C(NC2=CC=CC=C2)=CC2=CC=CC=C12&CC&&&
C=CC&CC&C(=CC1=CC=CC=C1)C1=CC=CC=C1&CO&CO^CO&&CO^CO&&CO^CO&&CO^CF&&&&
NC(=O)NCCCCC(N)=O&CN&O=C1CCSSCCC(C(=O)NC2CCCC3=CC=CC=C32)NC(=O)C2CCCN2C(=O)C(CC2=CC=CC=C2)NC(=O)CN1&CO&&&
O=C(NCCC1=CC=CC=C1)C(NC1=CC=CC=C1)C1=CSC2=CC=CC=C12&C[NH3+]&O=[NH+][O-]&&&
CN&O=C(CNC(=O)C1=CC=C(N2C=NN=N2)C=C1)NC1=CC=CC=C1&&&
CO&CO&C1=C(C2=CC=CC=C2)C2=C(C=CC=C2)OC1&CO&CO^CO&&CO^CO&&CO^CO&&CO&&&
CO&CO&O=C(NC1=CC=CC=C1N1CCNCC1)C1=CC=CO1&C[NH3+]&O=[NH+][O-]&&&
CC&CC&O=C1C2=CC=CC=C2C=CC2=NC=C(C3=C[NH]N=C3)C=C12&CN&CCC^CF&&&&
NC=O&CC&O=C(C1=CC=C2C=C[NH]C2=N1)N1CCOC2=C(C=CC=C2)C1&&&
COCCNC(C)=O&CN&C1=CC=C2#CCC(N3CCCCC3)CC2=C1&&&
CO&CO&C1=CC=C(C2=CC=NC3=CC=CC=C23)C=C1&CCl&&CC^CC(=O)O&&&
C=CCCC(C)C&CC&C1CCC(OC2CCC(OC3CCCOC3OC3CC4C5CCCC5CCC4C4CCCC34)OC2)OC1&CC&&CO&CC^CO^CO&&&CO&CC^O=CO^CC&&&CO&CO&CO&CC^CO^CO&&&CO&CC&&
CC(=O)OC(OC(C)=O)C(=O)NC(C(N)=O)C(C)C&CC&C1=C[NH]C=N1&&&
CCCCCC(=CCCC(CCCO)C(=O)NCC(=O)O)CCCCCC(N)=O&CC&C1=CC=CC=C1&&&
O=C1C2=CC=CC=C2N(CCCOC2=CC=CC=C2)C2=CC=CC=C12&CCl&&CCl&C[NH3+]^O=[NH+][O-]&&&
FC(F)F&CC&C1=CC=C(N2CC(OC3=NC=CC=C3C3CCOCC3)C2)N=C1&&&
CO&CO&O=C(NC1=CC=CC=C1)C1=CC=CC=C1C(=O)C1=CC=CC=C1&&&
CC&O=C1C=CN(CCCN2CCOCC2)C(=O)[NH]1&CN&CCOC(=O)C(C)(C)C&&&
O=C1OC(COC2=CC=CC=C2)CN1C1=CC=C(C2=CC=NO2)C=C1&CF&&&
O=C(NCC(C1=CC=CS1)N1CCC2=CC=CC=C21)C1=CC=CO1&&&
O=C1OC2=CC=CC=C2C=C1C1=NC(C2=CC=CC=C2)=CS1&CCl&&CC^FC(F)F&&&
O=C(NC1CCC(CCN2CCN(C3=CC=CC=C3)CC2)CC1)C1CCC1&CO&OCCF&&&
CN(C)C=O&CC&C1=CC=C(CCCC2CCN(CC3CC3)CC2)C=C1&CF&&&
CCOC=O&CC&O=C(C1=CC=CC=N1)N1CCS(=O)(=O)CC1&&&
[NH3+][O-]&C1=CC=C(NCCCCCNC2=CC=[NH+]C3=CC=CC=C23)C=C1&CCl&&CC^FC(F)F&&&
CF&C1=CC=C(CC2=NN=C(NC3CCC4=CC=CC=C43)C3=CN=CC=C23)C=C1&CCl&&&
CN&C(=CC1=CC=CS1)C1=CC=CC=C1&CS&N[SH](=O)=O&&&
CC&C1=CN2N=CSC2=N1&CC&C#N^CC&&CC(C)OCP(=O)(O)O&&&
CC&O=C1C(OC2=CC=CC=C2)NC(C2=CC=CC=C2)N1C1CCCCC1&NN&O=CNCCO&&&
CCCCC(=O)OC&CC&O=C1C=CC(=O)C2=C1C=C1CCCN12&CO&CO^CC&&&&
O=CO&CC&O=C1C2=CC=CC=C2[NH]C2=CC(N3C(C4=CC=CO4)=NC4=C(N5CCOCC5)C=CC=C43)=CC=C12&CN&NCCO&&&
CO&CO&C1=CC=C(C2=CC=CC3=C2C=NN3C2=CC=CC=C2)C=C1&CC&CCNC(=O)CC(=O)O^CC&&CCC&&&
CS(N)(=O)=O&CN&C1=CC=C(CCCN2CCN(C3=CC=CC=C3)CC2)C=C1&&&
CN&O=C1NN=C2C=CC3=CC2=C1C=C3&CC&FC(F)F^CN&&&&
O=C(NCCC1=CC=CC=C1)C1=CC(C2=CC=CC=C2)=NC2=C1C=NN2C1=CC=CC=C1&CF&&&
CO&CO&C1=CC=C(C2CCC3=CC4=C(C=C32)OCO4)C=C1&CO&CO^CO&&CO^CO&&CO&&&
COC=O&CC&C1=C[NH]N=C1&NO&&CC^CC(O)C#N&&&
CC(C)C&CC&O=C(CC1=CC=CC=C1)NCC1CCNC(=O)C2CCCN2C(=O)CCSSCCN1&CC&&CN&CN^CCCO&&&
C=C1C(=O)C2CCCCC2CC1CCC(=O)N1CCN(CC=CC2=CC=CC=C2)CC1&CC&&C^CC&&CC&&
CN&C1=CC=C(C2=CC=C3C=NN(CC4=C[NH]N=C4)C3=N2)C=C1&CC&FC(F)F^CN&&CCCC(=O)O&&&
CCl&C1=CC=C(N2CCN(CCNC3=CC4=NC(C5=CC=CO5)=NN4C=N3)CC2)C=C1&&&
CC&CN&O=C1NC(=O)C2C1C(C1=CC=CC=C1)NC21CCCN(CC2=CC=CN=C2)C1=O&CC&FC(F)F&&&
CC(C)OC=O&CC&O=C1C=C[NH]C2=CC(C3=CC=CC=C3)=NN12&CC&FC(F)F&&&
CC(C)NC(=O)N[SH](=O)=O&CS&C1=CC=C(OC2=CC=C3OCOC3=C2)C=C1&CC&C#N&&&
O=C(C1=CC=CC=C1N1N=CC=N1)N1CCC2CN(C3=NC=CC=N3)C2C1&CF&&CF&&
O=C1C2=CC=CC=C2C(=O)N1C1=CC=CC(OCCC2=CC=CC=C2)=C1&&&
O=[NH+][O-]&C[NH3+]&C1=CC=C2C=CC=CC2=C1&C[NH3+]&O=[NH+][O-]^CO&&&&
CO&CO&O=C(COC1=CC=CC=C1)NNC(=O)C1=CC=NC=C1&CC&CC=O&&&
CN&O=C(NC1=CC(C2=NC3=NC=CC=C3O2)=CC=C1)C1=CC=C(CN2CCNCC2)C=C1&CCl&&&
CC&O=S(=O)(C1=CC=CC=C1)C1=CN(C2=CC=CC=C2)C2=CC=CC=C21&CC&O=CO^CCl&&&CCl&CCl&&
CC&C&O=C(OCC1=CC=CC(OC2=CC=CC=C2)=C1)C1CC1&CC^CC^C=C(Cl)Cl^CC&&&&C#N&&&
CC&O=C1C(=O)N(CC2CCCCC2)CCN1CC1=CC=CC=C1&CC&&&
CO&CO&O=C(C1=CC=CC=C1)N1CCN(CC2=NN=NN2CC2=CC=CO2)CC1&CO&CO^CO&&CO&&&
CN(C)CCO&CO&O=C(NCC#CC1=CC=C2N=CC=CC2=C1)C1=CN=CN(CC2=CC=CC=C2)C1=O&CF&&CF&&
CO&CO&O=C(C(CC1=CC=CC=C1)NS(=O)(=O)C1=CC=CC=C1)N1CCNCC1&CC&N=CN^CN&&CCO^CC&&N=CN&&&
CC&C1=CC=C(C2=CC3=CC=CC=C3[NH]2)C=C1&CC&O=CO^CO&&&&
CN&O=C1NCNCON1&CN&&&
CO&CO&C1=CC=C(C2CCN(C3CCCCC3)C2)C=C1&CO&&&
CCCCC(CC)C(=O)O&&&
O=C(COC(=O)C=CC1=CC=CC=C1)NC(=O)NCC1=CC=CC=C1&C[NH3+]&O=[NH+][O-]&&&
CC&O=C(COC1=CC=CC=C1)NC1=CC=C2OC(C3=CC=NC=C3)=NC2=C1&CF&&&
C[SH](=O)=O&CS&O=C1NC2=CC=CC=C2C1=CC1=CC=C(C2=CC=CC=C2)O1&CCl&&&
CC&O=C(CCC1=CC=CC=C1)NCCCCCNS(=O)(=O)C1=CC=C2C=CC=CC2=C1&CN&CC(C)C^CC&&O=CO&&&
CC&O=C(NCC1=CC=CC=N1)C1=CC(=O)C2=CC=C(N3CCOC3=O)C=C2O1&&&
CN(C)CCO&CO&O=C(NCC1=CC=CC=C1)C1=CC=CC=C1&&&
O=CC(O)C(=O)O&CC&O=C(CCC1=CC=CC=C1)NC(CCC1=CC=CC=C1)C(=O)NCCC1=CC=CC=C1&&&
CC(N)C(=O)O&CC&C1=CC2=NC1=C(C1=CC=CC=C1)C1=NC(=C(C3=CC=CC=C3)C3=CC=C([NH]3)C(C3=CC=CC=C3)=C3C=CC(=C2C2=CC=CC=C2)[NH]3)C=C1&&&
CCO&CO&O=C1C=CN(C2=NC=CC=C2)C2=NC(N3CCC3)=CC=C12&CC&O=CO^CN&&&CF&&
CC(N)=O&CN&O=C1CCCN1C1=CC=CC=C1&CC&O=CO&&&
C1=CN=CC(C2=CN=C(N3CCN4C=CN=C4C3)N=C2)=C1&&&
C=C1CCC2=CC(=O)C=CC2C1(C=CC1=CC=CC=C1)C=CC1=CC=CC=C1&CO&CO^CC&&&CO&CO&CC&CO&CO^CO&&&
CC&C1=CC=C(C2=NC(CN3CCN(C4=CC=CC=C4)CC3)=CO2)C=C1&CCl&&&
CC&CN&O=C1NCCN(CC(=O)N2CCC3=CC=CC=C3C2)C1=O&&&
C#N&CC&O=C(CN1CCC(NC2=NC=CC(OCC3CCCCC3)=N2)CC1)NC1=CC=CC=C1&&&
CN(C)CC=O&CN&C1CCNC1&CC&C#N&&&
CC&CC&O=C(C1=CC=CC=C1)C1=C[NH]C(C2=CC=CC=C2)=N1&CO&CO^CO&&CO&&&
CC&CN&O=C1[NH]C2=CC=CC=C2N1CC1=NC2=CC=CC=C2[NH]1&CN&CCC(C)C&&&
CCO&CO&O=C1C2=C(C=NN1C1CCCCC1)N=NN2CC1=CC=CC2=CC=CC=C12&CC&&&
O=C(C1=COC=C1)N1CCN(C2=NC(=O)C3=CC=CC=C3S2)CC1&CC&FC(F)F^CF&&&&
CC&O=C(NCCOCCOCCOCCOCCOCCOCCOCCOCCOCCNC(=O)NC1=CC=CC=C1)NC12CC3CC(CC(C3)C1)C2&CC&&&
CF&C1=CC=C(N2C3=CC=CC=C3N3C(CNCCC4CC4)=CN=C23)C=C1&CCl&&CCl&&
CO&CO&O=C(CCC(=O)N(CC(=O)NC1CCCC1)C1=CC=CC=C1)NC1=CC=CC=N1&&&
CC&C&C1=CC=C(C2=CN(C3CCCCO3)C3=C2C=C2CCCCC2=C3)C=C1&CC^CC^CO^CO&&&&&CO&CO&CCl&C^CC&&CC&&
O=C(CC1=CC=CC=C1)N1CCCN2N=NC(COC3=CC=C4OCOC4=C3)=C2C1&&&
CO&S=C1[NH]C=CN1C1=CC=CC=C1&&&
O=C(NCCCN1CCOCC1)C1=CC=CN(C2=CC=CC=C2)C1=O&&&
O=C(NCCC1=CC=CC=N1)C1=CC=CC=C1&CF&&&
CO&CO&O=C(NCC1CCN(CC2CC2)C1)C1=CC=CC=C1&CBr&&CBr&CO^CO^CO&&CO&&&
CO&CO&O=C(NC1=CC=CC=C1)OCCNCC1=CC=CC=C1&CC&&CN&CO^CO&&&
CC&O=S(=O)(C1=CC=CC=C1)N1CCN(C2=NC=CS2)CC1&&&
CC&C1=NN(C2=CC=CC=C2)C(C2=CC=CC=C2)C1&CO&&&
CN&C1=CC=C(CCOC2=CN=C3N=CN=CC3=C2)C=C1&CN&&CN&CN&&
CC&O=C1C=CCC2C1CCC2C1CC=CC1&CO&&CC&C^CC&&CO&&
CC&O=C1C=CN(C2CC2)C2=CC(N3CCNCC3)=CC=C12&CF&&CC^O=CO^CF&&&&
CO&CO&O=C(C1CCN(S(=O)(=O)C2=C(C=CC3=CC=CC=C3)ON=C2)CC1)N1CCCCC1&CC&&CC&CO^CO&&&
O=C(NCCCNCCCNCCCNC(=O)C1=CC=CC=C1)C1=CC=CC=C1&&&
CO&CO&C1=CC=CC=C1&CC&CCNC(=O)C(C)C=O^CO&&&&
CC(C)C&CC&O=C(OC1=CC=CC(OC(=O)N2CCOCC2)=C1)C1=CC=CC=C1&CI&&CI&&
CC&O=C(NC1=CC=C(C2=NOC(COC3=CC=CC=C3)=N2)C=C1)C1=CC=CN=C1&&&
CN&O=C1[NH]C2=CC=C(C3=CC=C(S(=O)(=O)NC4=CC=CC=C4)C=C3)C=C2O1&CC&FC(F)F&&&
O=C(C=CC1=CC=NC=C1)C=CC1=CC=NC=C1&&&
O=C(C1=CC=CC=C1)C1=CC=CC=C1&CO&&CO&CO&CO&C[NH3+]^O=[NH+][O-]^CO&&&&
CN&O=C(NC1=CC=CC=C1)NC1=CC=NN=C1&CCl&&CCl&&
CC&O=C(NC1(C(=O)NC2=CC=CC=C2)CCC1)C1=CC=C2C(C3CCCC3)=C(C3=NC=CC=N3)[NH]C2=C1&CC&C=CC(=O)O^CN&&&&
O=C1N(C2=CC=NC=C2)CCC12CCCN(CC1=CC=CN=C1)C2&&&
CCOC=O&CC&C=C1SCC(=O)N1CC(=O)NC1=CC=CC=C1&CC&&&
O=C1C2=CC=CC=C2C(=O)C1C1=CC=CC=C1&CO&&CO&CCl&CO&&
CC&O=C1CC(N2CCN(C3=CC=CC=C3)CC2)C(=O)N1&CC&&&
C[NH3+]&O=C(OCC1CCC[NH+]2CCCCC12)C1=CC=CC=C1&&&
CC[N+](C)(CC)CC&CC&O=S(=O)(N=[SH]C1=CC=CC=C1)C1=CC=CC=C1&[SH2+]S&&C[NH3+]&&
C=CC(=O)O&CC&C1=CC=C(CN(CCOC2=CC=CC=C2)CC(C2=CC=CC=C2)C2=CC=CC=C2)C=C1&&&
CN&O=C(NC1=CC=C(C2=COC=N2)C=C1)C1=CC=CC=C1&&&
CCC&CC&C&C1=CC=C2C3=C(COCC3)[NH]C2=C1&CC^CC&CC^CC(=O)O&C#N&&&&&
CC&O=C(NC1=CC(C2COCC=N2)=CC=C1)C1=CC=CC=N1&CC&FCF^CN&&&&
CC(=O)O&CO&O=C1CSC(C23CC(C4=CC=CC=C42)C2=CC=CC=C2O3)N1C1=CC=CC=C1&CC&C#N&&&
C=C&CC&O=C(NNC(=O)C1=CCN(C(=O)CCN2CCCC2)CC1)OC1CCCCC1&CC&&CO^CO&&&
S=C1SC2=CC=CC=C2N1CCCOC1=CC=CC=C1&&&
O=CO&CC&C1=CC=C(C2=NN(C3=NC=CS3)C(C3CCCC3)=C2)C=C1&CC&FC(F)F&&&
CC&C1=NCN2C(NC3=CC=CC=C3)=CC=C12&CF&&&
S=C(NCC1=CC=CC=C1)NC1=CC=CC=C1&CCl&&&
CN&O=C1[NH]C=NC2=C1C(NC1=CC=CC=C1)=NC(C1=CC=C(N3CCNCC3)C=C1)=C2&CCl&&CO^O=S(=O)(O)NCCO&&&
N[SH](=O)=O&CS&O=C(NC1=CC=CC=C1)C1=CC=CC=C1&CO&&CO&CCl&&
O=C(C1=CN=CC=N1)N1CCN2CCCC2C1&CCl&&&
CCC&CN&O=S(=O)(NC1=CC=CC=C1)C1=CC=CC=C1&CCl&&CC^O=CO^CC&&&&
CO&S=C(NCC1=CC=CN=C1)NC1=CC=CC=C1&CF&&&
CC&O=C1OC(C2=CC=CC=C2)=NC1=CC1=CC=CC=C1&CC&&CC^CC(O)C(=O)O&&&
CC&C1=CC(N2C=CC=C2)=CC(NC2=NC=CC=C2C2=NC=NC=N2)=C1&CN&&CC^FC(F)F&&&
O=CO&CC&O=C1C=CC2=CC=C(OCCC3=C[NH]C4=CC=CC=C34)C=C2O1&&&
O=C1N(CC2=CC=CC=C2)N=C(C2CCNCC2)N1C1=CC=CC=C1&C[NH3+]&O=[NH+][O-]&&&
CO&CO&O=C(NCC1=CC=CC=C1)C1CCCN1C(=O)NC1=C[NH]C2=CC=CC=C12&CC&&CN&CN^NC=O&&&
CC&O=C1C=CN(CC2=CN(CC3CC(=NOCC4=CN(C5CCC(OC6CCCCO6)CO5)N=N4)N=N3)N=N2)C(=O)[NH]1&CC&CNC(=O)OC(C)(C)C^CN&&CC(C)(C)OC(N)=O^CC&&CO^CO&&&CO&CO&CO&&
CC=O&CC&O=C1CC(C2=CC=C3OCCOC3=C2)C=C(SCNC2=CC=CC=C2)N1&&&
CC&O=C1C=C(OCC2=NN=N[NH]2)C2=CC=CC=C2O1&&&
CC(=O)O&CC&O=C(C1=CN=C2C(=C1)C1=CC=CC=C1N2CC1CC2=CC=CC=C2CN1)N1CCC(N2CCCCC2)CC1&&&
CC&C1=CC2=C[NH]N=C2N=C1&CN&&&
CCCCC&CN&O=S(=O)(C1=CC=CC=C1)N(CC1=C[NH]C=N1)CC1CC1&&&
CCCC&CN&O=C1[NH]C2=CC=CC=C2N1C1CCN(C(C2=CC=CS2)C2=NN=N[NH]2)CC1&CO&CO&&&
CC&C1=CC(C2=CC=CC=C2)N2N=C(SCC3=CC=CC=C3)N=C2N1&CC&NC=O^CC&&&&
O=C1C=CN(C2C=CCC2)C(=O)[NH]1&CC&CO^CO&&&CF&CC^C=CBr&&&
CO&CO&O=C(CC1=CC2=CC3=C(C=C2OC1=O)OC=C3)NCC1=CC=CC=C1&CC&&CC^O=CO^CO&&&CO^CO&&&
CC&O=C1C2=C(N=C3[NH]N=CN13)SC(C1=CC=CC=C1)=C2&CCl&&&
CC(CCC(=O)O)=NO&CO&C&O=C1C=CC2C(=C1)CCC1C3CCCC3CCC21&CC^CC&CC^O=CO&&CF&&&CO&CC&&
O=C(C=CC1=CC=CC=C1)C1=CC=CC2=C1SC(=O)O2&CBr&&&
O=C(NC1=CC=CN=C1)N1CCC2=C(C=CS2)C1&&&
CCCCCCC&CN&O=C1[NH]C2=CC=CC=C2C2=CC=CC=C12&CC&OC(C(F)(F)F)C(F)(F)F&&&
FC(F)F&CC&C1=CC=C(OCCCN2C3=C(CNCC3)C3=CC=CC=C32)C=C1&&&
C=CCO&CO&O=C1NC(=O)C(=CC2=CC=C(OCC3CCC4=CC=CC=C4O3)C=C2)S1&CC&&CC&CC&CC&&
CC&O=C1CCCC2=C1C(C1=CC=CC=C1)C1=C(CCCC1=O)N2NC(=O)C1=CC(=O)[NH]C(=O)[NH]1&CN&&CN&&
CN&C1=CC=C(OC2=CC=CC=C2)C=C1&CN&&&
CCCCS(C)(=O)=O&CC&O=C1C=CC2=CC=CC=C2O1&CC&&CO^CC(=O)O&&&
CCOC=O&CC&C1=CC=C(C2=C[NH]C(C3(C)C4CC5CC(C4)CC3C5)=N2)C=C1&CC&CCC&&&
CN&O=CC=CC1=CC=CC=C1&CO&&CO&&
CC(N)=O&CN&O=C(CCC1=C[NH]C2=CC=CC=C12)NC1=CC=CC=C1&CC&&C[NH3+]^O=[NH+][O-]&&&
CC(O)CNC=O&CC&O=S(=O)(C1=CC=CC=C1)N1CCOCC1&&&
COC=O&CC&O=C(C(=O)N1CCCCC1)C1=C[NH]C2=CC=CC=C12&CBr&&&
CN&O=C(NCC1=CC=CC=C1)C1=CC=CC(S(=O)(=O)NCC2=CC=CC=C2)=C1&CF&&CF&&
COC=O&CC&O=C(C=CC1=CC=CC=C1)N1CCC2=C1C=CO2&CC&&&
CO&CO&O=C1CCC2C(=C1C1=CC=NC=C1)CCC1C3CCCC3CCC21&CC&&CC&C^CC&&CO&&
CC&O=C(NCC1=NC=CS1)C1=CC2=CC(NC3=NC=CC(C4=NC=CS4)=N3)=CC=C2[NH]1&CC&FC(F)F&&&
CC=C(NC(=O)C=CC(=O)OCC)C(=O)OCC&C[NH3+]&C1=CSC([NH+]=CC2=CC=CC3=CC=CC=C23)=C1&CN&CNC&&&
CCO&CO&O=C(CCC1=CC=CC=C1)NC1=CC=CC=C1&CO&CO&&&
CO&CO&O=C(OC1=CC=C(C(=S)N2CCCCC2)C=C1)C1=CC=CC=C1&CN&CC(N)=O&&&
CC(C)COC=O&CN&O=C(C1CCCN1)N1CCCC1C1=NN=C(C2CC2)O1&&&
CC&O=C(NS(=O)(=O)C1=CC=CC=C1)C1CCN1C(=O)CC1CCCCC1&CC&FC(F)F&&&
O=S(=O)(NCCSCC1=CC=CO1)C1=CC=CC=C1&CF&&&
CCNC(C)=O&CC&C1=CC(C2=CC=C3OCOC3=C2)=CC(OC2CCCC2)=C1&&&
O=C(NC1CCCCC1)NS(=O)(=O)N1CCC(CCNC(=O)C2=CN=C[NH]2)CC1&CCl&&CCl&&
CC&C1=CC=CC=C1&CN&N#CC(=NO)C(N)=O&&&
CO&CO&O=C1C(=CC2=CC=CC=C2)COC2=C1C=CC=C2&CO&&CO&CO^CO^CO&&CO&&&
CCOC=O&CC&C&S=C(NC1=CC=CC=C1)N1C=C2C(=N1)C1CCC3C4CCCCC4CCC23C1&CCl^CC&CC&&&CO^CO^CC&&&CC&&
CC&CN&O=C(CN1CCNCC1)OC1CC2CC(C3=CC=CC=C3)C1C(C1=CC=CC=C1)N2&CC&&C^CC&&CC&&
CN&S=C(C1=CC=CC=C1)N1CCC(N2CCC3=CC=CN=C3C2)CC1&CCl&&&
CCl&C1=CC=C(NC2=CC3=NON=C3C=C2)C=C1&&&
CC&O=C(NC1=CC=CC(C2=NC3=NC=CC=C3O2)=C1)C1=CC=CC(C2=CC=C3C=CC=CC3=C2)=C1&&&
CO&CO&O=C(CSC1=NC2=C(OC3=CC=CC=C32)C(=O)N1CC1=CC=CO1)NC1=CC=CC=C1&&&
C=CC(C)C&CC&O=C1C2=CC=CC=C2OC2=CC=C3OCCCC3=C12&CO&&CO&CC^CC=C(C)C^CO&&&C^CC&&CC^CC(C)(O)C(=O)O&&&
CN(C)CCF&CC&C1=CC=C(OC2=CC=CC=C2)C=C1&&&
CCOC=O&CC&C1=CC=C(C2=CC=NN2C2=CC=CC=C2)C=C1&CC&C#CC(C)(C)O^CBr&&&CC^C=O&&&
CC=O&CN&O=C(NCCN1CCNCC1)C1=CC=C2OCCOC2=C1&&&
N#CCC(N)=O&CN&O=C(COC(=O)C1=CC=CC=C1)C1=CC=CC=C1&&&
CC=NNC(=N)N&CC&C1=C(C2=C[NH]C3=CC=CC=C23)CNCC1&CN&&CBr&&
COCCCCNCC(N)=O&CN&O=C(CCN1CCCCC1)NC1=CC=C2C(NC3=CC=CC=C3)=C3C=CC(NC(=O)NCC4=CC=CC=C4)=CC3=NC2=C1&CN&COCCCCNCC(N)=O&&&
COC=O&CC&O=C1C=C(N2CCCCC2)CC(C2=CC=CC=C2)C1&C[NH3+]&O=[NH+][O-]&&&
O=S(=O)(NC1CCCCC1N1CCOCC1)C1=CC=CC=C1&&&
CO&CO&C1=CC=C(C2=NC=NN2C2=CC=CC=C2)C=C1&CO&CO^CO&&CO^CC&&&&
O=[NH+][O-]&C[NH3+]&C1=CN=CC(C2=CN=CS2)=C1&&&
O=C(NCCCCCC1=CC=CC=C1)N1CCOCC1&&&
CCN(CC)CCCCN&CN&C1=CC2=C3C(=C1)C1=C(CCCC1)N3CC2&&&
CC(=O)O&CN&O=C1NC2=CC=CC=C2CCC1SC1=CC=CC=C1&CCl&&CCl&&
O=C(NC1=CN=CC(OC2=CN=CN=C2)=N1)C1=CC=CC=C1&CF&&CF&&
CC(=O)S&CS&O=C(CCC(=O)N1CCN(C2=CC=CC=C2)CC1)C1=CC=CC=C1&&&
CC&O=C(CSC1=NC=C(C(=O)NC2=CC=CC=C2)C(=O)[NH]1)NC1=N[NH]C=C1&CN&&&
CS(=O)(=O)NCCO&CN&O=C(NC1=CC=C(OC2=CC=CN=C2)C=C1)NC1=CC=NN1C1=CC=C(C2=CC=NC=N2)C=C1&CC&CC(C)C&&&
CC#N&CC&C1=CC=CC=C1&C[NH3+]&O=[NH+][O-]^CO&&&&
O=C(CCC1=CC=CC=C1)OC1N=C(C2=CC=CC=C2)C2=CC=CC=C2NC1=O&&&
CC(C)C&CC&O=C(CCN1CCN(C2=CC=NC3=CC=CC=C23)CC1)NN=CC1=CC=CC=C1&CCl&&&
CCO&CO&O=C1C=COC2=C1C=C1C=COC1=C2&CC&CNCCO&&&
O=C(CSC1=NN=C(C2=CC=CC=C2)N1C1=CC=CC=C1)NCCC1=CC=CO1&&&
O=C(NC1=CC=CC=C1)C1=CC=C(NC2=NC3CS(=O)(=O)CC3S2)C=C1&&&
C=CN(C)C(C)=O&CC&C1=CC=C(C2=NC(N3CCCCC3)=CC(N3CCCCC3)=N2)C=C1&CO&CO^CC&&&&
CN&O=S1C=CC=C1&CO&&&
CC(O)(C(N)=O)C(F)(F)F&CN&O=C(C1=CC=CC=C1)C1=CC=CC=N1&&&
CO&CO&O=C1C(=CC2=C[NH]C3=CC=CC=C23)OC2=CC=CC=C12&CO&CC(=O)O&&&
CS&CS&C1=CC(NC2=N[NH]C=C2)=NC(C2=CC=NC(N3CCNCC3)=C2)=C1&CC&&&
CC&C&O=C1CNC(=O)N1C1=CC=CC=C1&CC^CC^C#N^CS&&&&N[SH](=O)=O^CN&&CCC(F)(F)CCl&&&
S=C(NC1=CC=CC=C1)N1CCC(C2=NC3=CC=CC=C3O2)CC1&CCl&&&
COCCO&CN&C1=CC=C2C(=C1)[NH]C1=C2N=CN=C1N1CCNCC1&&&
CO&CO&O=C1CN(CC2CCN(CC3=C[NH]N=C3)CC2)CCN1C1=CC=CC=C1&&&
CS&CS&O=S(=O)(C1=CC=C2OC=NC2=C1)N1CCNCC1CC1=CC=CC=C1&CN&&&
CC&S=C(NC1=CC=CC=C1)NC1=CC=CC=C1&CCl&&&
O=C1CC(C2=CC=CC=C2)CC(=O)C1SC1=CC=CC=C1&CCl&&&
CC&O=C(C1=CC=C2[NH]C3=C(C=CC=C3)C2=C1)N1CCN(CC2=CC=CC=C2)CC1&CC&&CN&&
CCC&CC&O=C(NCC(=O)N(C1=CC=CC=C1)C(C(=O)NC1CCCC1)C1=CC=CN=C1)C1=CC=CO1&&&
CCCC&C[NH3+]&O=C1C2=CC=CC=C2C(=O)N1CC1=[NH+]C2=CC=CC=C2[NH]1&CN&&&
CCO&CO&O=C(C1=CC=CO1)N1CCN(CC2=COC(C3=CC=CC=C3)=N2)CC1&CC&&&
O=C(COC(=O)CNC(=O)C1=CC=CC=C1)NC1=CC=CC=N1&CF&&CF&CCl&&
CO&CO&O=C(CC1CC2=CC=CC=C2C1=OOCC1=CC=CC=C1)NC1=CC=CC=C1&CC&&CCl&&
NCCC(N)=O&CN&O=S(=O)(NC1=CC=CC=C1N1CCOCC1)C1=CC=CC=C1&CF&&&
CO&CO&C1=CC=C(CNC2=NC(C3CCNCC3)=NC=C2)C=C1&CC&&&
CO&CO&O=C(CC(=O)NC1=CC=CC=C1)NN=CCC(=O)NC1=CC=CC=C1&CC&&CC&CC&&
CC&O=C(NC1=CC(C2=CN3C(=N2)SC2=CC=CC=C23)=CC=C1)NC1=CC=N[NH]1&CC&CC(C)C&&&
O=C(CC(CC(=O)C1=CC=CC=C1)C1=CC=CC=C1)C1=CC=CC=C1&CF&&CC^O=CO^CBr&&&CF&&
CO&CO&C(=NCC1=CC=CC=C1)C1=CC=CN=C1OC1=CC=CC=C1&CC&&CN^NO^CCl&&&&
CCCCCNC(C)=O&CN&O=C1CCCC(=O)N1&&&
CCC&CC&O=S(=O)(NCCCN1CCN(C2=CC=CC=C2)CC1)C1=CC=CC=C1&CC&FC(F)F^CCl&&&&
CCOC=O&CC&O=C1NC(CN2C=NC3=CC=CC=C32)=CC(C2=CC=CC=C2)N1&C[NH3+]&O=[NH+][O-]&&&
CC&O=C(C1=CC=CC=C1)C1C(=O)N(C2=CC=CC=C2)N(C2=CC=CC=C2)C1=O&C[NH3+]&O=[NH+][O-]^CCl&&&CC&&
CN&O=C1N=C(NC2=CC=CC=C2)C2CCC(C2)N1C1=CC=CC=C1&CCl&&CC^C#N&&&
CCCCC(C)O&CN&O=C(NC1=N[NH]N=N1)C1=CC=CC(C2=CC=CC=C2)=C1&CC&&CO^CO&&&
CC&CC&O=C(NCC1=NN=C[NH]1)NC1=CC=CC=C1&CN&CC&&&
O=C(NC1=CC=CC=C1)C1=CC=CC=C1&C[NH3+]&O=[NH+][O-]^CO&&&&
CC(C)C[SH](=O)=O&NS&C(#CC1=CC=C(C2=NC3=CC=CC=C3[NH]2)C=C1)CN1CCNCC1&&&
CN&C1=CC=C(OCCNCC2=C[NH]C(C3=CC=CC=C3)=N2)C=C1&CCl&&&
O=C(NC1CCCCC1)C1=NOC(C2=CC=CC=C2OC2=NC=CC=C2)=C1&CO&&CO&&
CC&CN&O=C(CCCC1=NN=C2[NH]C(=O)C3=C(C=CS3)N12)NCCC1=CC=CC=C1&CO&CO&&&
CCCCCCCCCCCO&CO&C1CCOCC1&CC&CO^CO&&&CO&CO&&
CC&O=C1C(C2=NC3=CC=CC=C3S2)CCN1C1=CC=CC=C1&CCl&&&
CO&CO&O=C1OCC2C(NC3=CC=CC=C3)C3=CC4=C(C=C3C(C3=CC=CC=C3)C12)OCO4&CO&&CO^CO^CO&&CO^CO&&&&
CCC&C[NH3+]&[NH4+]&O=C(CCN1CC[NH2+]CC1)C1=CC=CC=C1&CCl^C[NH3+]&&&&
CC&O=C1C2=CC=CC=C2N=C(C2=CC=CC=C2)N1CCCCOC1=CC=CC=C1&CF&&&
CO&CO&O=C(NC1=CN=CC=C1N1CCC(NC2=CC=CN=N2)CC1)C1=CC=CC(C2=CC=CC=C2)=N1&CF&&CC&CF&CN&&
CC&O=C(CC1=CC=CC=C1)NCC1=CC=CC=C1NC1CCCCCCC1&CC&FC(F)F^CN&&CS(N)(=O)=O^CF&&&&
CO&CO&O=C(CSC1=NC2=CC=CC=C2C(=O)N1CCCN1CCCCC1)NC1=CC=CC=C1&CC&&&
CC&O=C(NC1=CC=C(S(=O)(=O)NC2=NOC=C2)C=C1)C1=CC=C(N2C(=O)CCC2=O)C=C1&&&
CO&CO&C1=CC(CCN2CCCC2CN2C=NC=N2)=CC=N1&&&
C#N&CC&O=C1[NH]C2=CC=CC=C2C2=C1N(CC1=CC=C3OCOC3=C1)C(N1CCCCC1)=N2&CN&&&
CC&CC&O=C1CC(SC2=NC=CC=N2)C(=O)N1C1=C[NH]N(C2=CC=CC=C2)C1=O&CC&&CC&CN&&
CC(C)CN(C)C(=O)CCO&CC&O=C(NCCC1=CC=CC=C1)C(CC(=O)N1CCOCC1)CC1CCCCC1&CC&CO&&&
CC&C1=CC=C(SC2=CN3C(C4=CC=CC=C4)=NN=C3C=C2)C=C1&CF&&CF&CC^FC(F)F&&&
CO&CO&O=C(CSC1=NC(=O)C(NC(=O)C2=CC=CC=C2)=C[NH]1)NC1=CC=CC=C1&CO&CO^CO&&CO&&&
CCNC=O&CC&O=C(CCCN1C(=O)C2=CC=CC=C2C1=O)NCCC1=C[NH]C2=CC=CC=C12&CBr&&&
CO&CO&O=S(=O)(NC1=CN=CN=C1)C1=CC=CC=C1&CO&CO^CO&&CO&&&
CC&C&O=C(C1=CC=C(C2CC2)S1)N1CCC(N2C=NC3=CN=C(C4=CC=CC=C4)N=C32)CC1&CF^CC&CN&&&&
O=C(COC1=CC=CC=C1)N1N=C(C2=CC=CC=C2)CC1C1=CC=CC=C1&CCl&&CCl&CCl&CC^O=CO&&&
CC&O=C(C1=CN=C2C=CC=CC2=N1)N(CC1=CC=CC=C1)CC1=CSC=N1&&&
CCOC=O&CC&O=C(C1=CC=CC=C1)N1CCC(CC2CCCCO2)CC1&CC&&&
CCC&CN&N=C1[NH]C2=CC=CC=C2N1CC1=CC=CC=C1&CF&&CF&CF&&
O=C(NCCN1CCOCC1)NC1=CC=CC=C1&CF&&CCl&&
CO&CO&O=C(CSC1=NN=C(C2=CC=CC=C2)O1)NC1CCS(=O)(=O)C1&CN&&CO^CO^CO&&CO&&&
CCN(CC)CCCC(C)N&CN&C1=CC=CC=C1&CC&O=CO^C[NH3+]&&O=[NH+][O-]^C[NH3+]&&O=[NH+][O-]&&&
CO&CO&O=C(C=CC1=CC=CC=C1)NC1=CC=CC=C1&CO&CO^CO&&CO^CO&&CO^CC&&NC=O&&&
CNS(C)(=O)=O&CN&C1=CC=C(CN2CCCCC2)C=C1&&&
CC&C1=COC(C2=NN3C=NC4=C(C=NN4CCN4CCN(C5=CC=CC6=CC=CC=C56)CC4)C3=N2)=C1&CC&&&
COC=O&CC&O=C(NC1=CC=CC=C1)C(=CC1=CC=CC=C1)NC(=O)C1=CC=CO1&&&
CO&CO&O=C(CC1CC2C3=CC(NC(=O)NC4=CC=CC=C4)=CC=C3OC2CO1)NCC1=CC=CC=C1&CC&CO&&&
CC&O=S(=O)(C1=CC=CC=C1)N1CCCCC1C1=CC=CS1&CC&CO&&&
CO&CO&C1=CC=C(C2=CC=NC=N2)C=C1&CN&&CN&&
C#N&CC&C(#CC1=CSN=C1C1=CC=CC=C1)C1=CC=CC=C1&CBr&&CCl&&
CN&C1=CC=C2[NH]C(NCCN3CCNCC3)=NC2=C1&&&
CN&O=C(NC1=CC=CC=C1)N1CCCC1CN1CCCC1&CCl&&CCl&&
CC(C)O&CO&O=S(=O)(NCC1=CC=CC=C1)C1=CC=CC=C1C1=CC=CC=C1&CC&CC(=O)O^CC&&FC(F)F&&&
CO&CO&O=C1OCC2=C1C(C1=CC=C3OCOC3=C1)=C1C=CC=CN21&&&
CC(C)(C)OC=O&CN&C1=NC=C2N=CN(C3CCCNC3)C2=N1&CN&&&
CCCCCCC(C)C&CC&C1=CCC2C3=CC=CC=C3OCC2C1&CO&&CC^C#CCO^C&&CC&&CC&&
CC&O=C1C2=N[NH]C(C3CC3)=C2C(C2=CC=CC=C2)N1C1=CN2C=NN=C2C=C1&CN&CNC^CCl&&&CC&CCl&&
CC&C1=CC=C(CCCCNCCC2=CC=CC=C2)C=C1&CO&&CO&CO&CC^CC(C)C^CO&&&&
CC&O=C(NCC1CCNC(=O)C2=CC=CC(NC(=O)NC3=CC=CC=C3)=C2O1)NC1=CC=C2OCOC2=C1&CN&CCCO^CN&&&&
CCCCCCCCCCCCCCCCS(=O)(=O)NCC&CC&C1=CC=C2[NH]C=CC2=C1&&&
CC&O=C(COC1=CC=CC=C1)NCC1=CC=CC=C1&CF&&CF&&
CO&CO&C1=CC2=C3COC4=C(C=CC=C4)C3=CC=C2NC1&CO&CC(=O)O^CC&&&CC&C^CC&&C&
CCO&CO&O=S(=O)(NCC1=CC=CC=C1)C1=CC2=NSN=C2C=C1&&&
CN&O=C(NC1=CC=CC=C1)C1=NC(C2=CC=CC=C2)=CN=C1&&&
O=C(NC1=CC=CC=C1)C1=CC(SC2CCCCC2)=NC=N1&CCl&&&
CC&O=C1CCCN2N=NC=C2COC(CNCC2=CC=CC=C2)CCN1&CN&CCCO^CN&&&CC^FC(F)F&&&
CO&CO&O=C(NC1=CC=CC=C1)NC1=CC=CN(CC2=CC=CC=C2)C1=O&CC&&&
COC(C)=O&CC&C1=CC=C(C2=CC=CC=C2)C=C1&CC&COC=O^C[NH3+]&&O=[NH+][O-]&&&
CCO&CO&O=C1OC=CC2=C1SC1=C2C2=CC=CC=C2N=C1N1CCCCC1&CC&&&
CCCN(C=O)CCC&CC&C1=CC=C(C2=CC=NO2)C=C1&CBr&&&
CN&C(=CC1=CC=C(C2=CC=CC=C2)O1)C1=NC2=CC=CC=C2[NH]1&CC&C#N&&&
CCCC&CC&O=C1C=C2C3=C(C=CC=C3)CC2CC1&CO&CO^CBr&&&CC&&
O=C(NC1CC2=CC=CC=C2NC1=O)C1=CC2=CC=CC=C2[NH]1&CCl&&&
CC&O=C(C=CC1=CC=C(CC(=O)NCCC2=CC=CC=C2)C=C1)NCCC1=CC=CC=C1&&&
CC&O=C1N(C2=CC=CC=C2)N=C2C3=CC=CC=C3N=CN12&CS&&CO&&
CO&CO&O=C1C2=C(C=N[NH]2)C(C2=CC=CC=C2)N1C1=CC=C(C2=NOC=C2)C=C1&CC&&CC^CC(C)C&&&
CO&CO&O=C(COC1=CC=CC=C1)NC1=CC=CC=C1&CC&C#N&&&
CN(C)C(=O)CO&CO&C1=CC=NC=C1&C[NH3+]&O=[NH+][O-]&&&
CC(C)(C)OC=O&CN&O=C(COCC1=CC=CC=C1)N1CCNCC1&&&
CO&CC&C1=CC=C(C2CC3CCC(C2)N3)C=C1&CCl&&CCl&&
CC&C1=CC=C(NC2=NC=NC=C2C2=CC=CC=C2)C=C1&CN&&CC&CO&CC&&
CC&O=C1NC2CSCC2N1C1=NC=CC=C1&CC&&&
O=C(CC1=CC=CC=C1)NC1=NC(C2=CC=C(S(=O)(=O)NCC3=CC=CC=C3)S2)=CS1&&&
COC=O&CC&O=C(CSC1=NC2=CC=CN=C2N1C1=CC=CC=C1)NC1=CC=CC=C1&CC&&CC&&
O=S(=O)(C1=CC=C(OC2=CN=CC=C2)C=C1)C1=CC=C2OC3=C(CNCC3)C2=C1&CCl&&CCl&&
CO&CO&O=C(OCC1=CC=CC=C1)C1=CC=CC=C1&CC&CCN(C)C^CO&&&&
CCNCC&CN&C1=CN=C(N2C=CC=N2)N=C1&CC&&CC^FC(F)F&&&
CCOC=O&CN&C1=CC=C(C(CCCN2CCNCC2)N2CCCCC2)C=C1&CC&&CCl&&
CO&CO&C1=CC=C(C2=NC(CCOC3=CC=CC=C3C3=CC=CC=C3)=CO2)C=C1&CF&&&
O=C1CCC2=CN(CC3=CC=CC=C3)N=C2N1&CCl&&CF&&
O=C1[NH]C(=S)OC2=C1SC=C2&CO&&&
CCOC=O&CC&C1=CC=C(COC2=CC=CC=C2C2=C(C3=CC=CC=C3)SC=C2)C=C1&CC&&CO&CO^CO^CO&&CO^CO&&&&
CCl&C1=CC(C2=NCCC3=CC=CC=C23)=CC(N2CCOCC2)=C1&&&
CC(C)C&CC&C1=CC=C(COC2=CC=C(N3C=NN=N3)C=C2)C=C1&CF&&&
CC&O=C(CN1C(=O)C=NC2=CC=CC=C21)NC1CC1&&&
CO&CO&O=C(N=CNCC1=CC=CC=C1)C1=CC=CC=C1&C[NH3+]&O=[NH+][O-]^CC&&FC(F)F^CN&&&&
O=C1C(=CC2=CC=CC=C2)N=C(C2=CC=CC=C2)N1C1=CC=C(S(=O)(=O)NC2=NC=CS2)C=C1&CCl&&CBr&CO&&
O=CC=O&CC&C1=CC=CC=C1&CCl&&CCl&&
O=C(C1=CC=C2[NH]C=CC2=C1)N1CCOCC1&CC&FC(F)F^CC&&CCO&&&
CCC&CN&O=C1[NH]C(=O)C2=C([NH]C(C3=CC=NC=C3)=N2)[NH]1&CN&CCC&&&
O=S1(=O)NCCC1=CC1=CC=CC=C1&CO&&&
CN&O=C(NC1CCC2=CC(C3=CC=CC=C3C3=NN=N[NH]3)=CC=C21)C1=CN=CN=C1&CC&FC(F)F^CCl&&&CN&&
CC(C)OC(=O)C=O&CN&C1=CC=C(N2CCNCC2)C=C1&CCl&&&
O=C(NCC1=CC=CC=N1)C1=CC=CC(NC(=O)C2=CC=CC=C2)=C1&CCl&&&
O=C1NC(=O)C2=C1C=C(CN1CCOC3=CC=C(CNCC4=CC=C5OCCOC5=C4)C=C3C1)C1=C2C2=CC=CC=C2[NH]1&&&
CCN&CN&O=S1(=O)CC(C2=C[NH]C3=CC=CC=C23)SC2=CC=CC=C21&&&
CC&O=C(CSC1=NN=C2C=CC3=CC=CC=C3N12)NN=CC1=CC=CC=C1&CC&&&
CC&O=C(CC1CCCCC1)C1=CN2CCOC3=C(N4CCNCC4)C=CC1=C32&CN&&CF&&
CO&CO&C1=CC=C(CCNC2=CN=C(C3=CC=CC=C3)O2)C=C1&CC&C#N^CO&&CO&&&
CC&O=C(NC(=S)NC1=CC=CC=C1)C1CCC2=CC3=C(C=C2C1CC1=CC=CC=C1)OCO3&CO&&CCl&CCl&&
O=C(CCCCC(C(=O)N1CCOCC1)N1CCOCC1)N1CCOCC1&C&CF&&CF&&
CC&CN&O=C(OC1CCCNC1)C(C1=CC=CC=C1)C1=CC=CC=C1&CO&&CO&&
CCC&CC&C1=CC=C(CN2CCCCC2)C=C1&CO&&&
O=C(OCC#CCCCCC#CC1=CC=CC=C1)C1=CC2=CC=CC=C2C=C1&&&
CO&CO&O=C(C=CC=CC1=CC=CC=C1)C1=CC=CC2=C1SCO2&CO&&CO^CO^CO&&CO&&&
COCCNCCOC&CN&C1=CC=C(OC2=CC=CC=C2)C=C1&C[NH3+]&O=[NH+][O-]^CC&&&CC&&
CO&CO&O=C(C=CC1=CC=CO1)NC1=CC=CC=C1&CC&&CO^CO&&&
C=C(CC)CCC(C)C&CC&O=C1CC2CCC3=C(CCC(CC4CC(=O)C(C5=COC=C5)O4)OC3)C2O1&CC&&CC&CC^CO&&&
CCO&CO&O=S(=O)(NC1=CC=CC=C1)C1=CC=CC=C1&CO&CCO&&&
CO&CO&C1=CC=C(CNCC2=CC=CC3=CC=CC=C23)C=C1&CN&&CO&CO&&
O=C1C2=CC=CC=C2N=C(C=CC2=CC=CC=C2)N1C1=NN=C(C2=CC=CC=C2)O1&CF&&&
CC(C)C&CC&O=S(=O)(NC1=CC=CC=C1)C1=CC=C(C2=CSC=N2)C=C1&&&
CC&C&O=C1CCCC2=C1[NH+]=C1C=CSC1=[NH+]2&[NH3+][O-]^CC&[NH3+][O-]&&&&
CC&O=C(NCCCN1CCN(C2=CC=CC=C2)CC1)C1=C[NH]C(C2=CC=CC=C2)=C1&CCl&&CCl&CN&&
CC=C(C)C&CC&O=C(NC1=CC2=CC=C(OCCNC3=CC=CC=C3)C=C2OC1=O)C1=CC=CC=C1&CCl&&CO&CO&&
CC&CN&O=C(CNNC(=O)C1=CC=CC=C1NC1=CC=CC=C1)NCCCCNC1=NS(=O)(=O)C2=CC=CC=C12&CN&CC^CC&&&&
C#N&CC&O=C(NS(=O)(=O)CCC1CCNCC1)C1=CC=NC(C2=CC=CN=C2)=C1&&&
O=C(NCC1=CC=CS1)C1=CC=C2C=CC=CC2=C1&&&
CCCS&CS&O=C1[NH]C2=NN=CN2C2=C1SC=C2&CN&&&
O=C(NC1=C(C2=NC=CC=C2)SC=C1)C1=CC=CC=C1&CC&O=CO&&&
C1=CC=C2C(=C1)NC1=NC=CC=C1N1C(C3=CC=C(C4CCCCC4)C=C3)=NN=C21&&&
CO&CO&O=C1NC2=CC=CC=C2C1C1=CC=CC=C1&CO&CS(=O)(=O)O^CC&&CC(C)C^CO&&&&
CC=CC(N)=O&CN&O=C(CNC(=O)C1(NC(=O)CCC2=CC=CC=C2)CCCCC1)NCCCC1=CC2=CC=CC=C2C=C1&CC&CCCNC(=N)N^CC&&NC=O&&&
CO&CO&C1=CC=C(CCNC2=CC(C3=CC=CC=C3)=NC3=CC=CC=C23)C=C1&CO&CO^CO&&CO^CO&&CO^CO&&CO&&&
N=C(N)CS&CN&C1=CC=CC=C1&CC&FC(F)F&&&
CCO&CO&O=C(NCC1=CC=CC=C1)C1=CC(C2=CC=CC=C2)=N[NH]1&CF&&&
O=C(CCC1=CN=CC=C1)N1CCN(CC2=CC=CC=C2)CC1&CCl&&&
CO&CO&O=C(N1CCC2=NC=CC=C2C1)C12CCCC1CC(NC1CCOCC1)C2&CO&&CC^FC(F)F&&&
CN&O=C1C=CC(=O)C2=NC=CC=C12&CO&&CBr&&
CO&CO&C1=CC=C(CC2=CN=CN=C2)C=C1&CN&&CO^CO^CO&&CO^CN&&&&
CN&O=C(NCC1CCN(CC2C3CC4CC(C3)CC2C4)CC1)C1=CC(C2=CC=N[NH]2)=CC=C1&&&
CF&C1=CC=C(OCCCN2CCC(C(C3=CC=CC=C3)C3=CC=CC=C3)CC2)C=C1&CF&&&
O=C(NC1=NC(C2=CC=CC=C2)=C(OC2=CC=CC=C2)S1)OCC1=CC=CC=C1&CCl&&CCl&CBr&&
CO&CO&O=C1C=C(C(=O)N2CCN(C3=CC=CC=C3)CC2)C2(CCCCC2)O1&CC&&CC&&
O=S(=O)(NC1=CC=C2C(=C1)C=CN2CCN1CCOCC1)C1=CC=CC=C1&&&
O=S(=O)(C1=CC=CC=C1)N1CCC2=CC=CC=C2C1&&&
CN&O=C1C2=CC=CC=C2OC2=CC=C(C#CC3=CC=CC=C3)C=C12&CP&O=[PH](O)O&&&
CN&O=C(CC1=CC=CC=C1)NC1=NC2=N[NH]C=C2C2=NC(C3=CC=CO3)=NN12&CBr&&&
CO&CO&O=C(NC1C(=O)NC2=C1C(=O)[NH]C(=O)N2C1=CC=CC=C1)C1=CC=CC=C1&CC&FC(F)F&&&
CO&CO&O=C(NCCC1=CC=CC=C1)C1=CC=C(NCC2=CC=CC=C2)C=C1&CN&&CS^N[SH](=O)=O^CO&&CO&&&
O=C1C2=CC=CC=C2OC2=CC=CC=C12&&&
O=C(C1=CC=C(OC2CCN(C(=O)N3C=NC4=CC=CC=C43)CC2)C=C1)N1CCCC(C2=CC=CC=C2)C1&CC&CO&&&
O=C(OCC#CCSC1=NN=C(C2=CC=CC3=CC=CN=C23)O1)C1=CC=CS1&CCl&&&
O=C(CN1N=CC2=C1CCCC2)N1CCC(NC2=NC=CC=N2)CC1&CC&FC(F)F&&&
CC(=O)NC(C=O)CCO&CN&O=C(NCCC1=CN=C[NH]1)C1CCCN1&CC&NC(=O)C(CO)NC=O&&&
C=CC(C)=CC&CC&C&O=C1C=CC23CCCC2C1CCC3&CC^CO&C&&CC&&CC&&
CC&C1=CC=C(OCC2=CC=NC(N3CCCCC3)=N2)C=C1&CC&CO^CCl&&&&
CC&CC&C1=CC=C(CN2C=CC3=CC=CC=C32)C=C1&CC&CC(N)=O^CO&&O=C(O)CO&&&
O=S(=O)(NC1=CC=C2[NH]N=CC2=C1)C1=CC=CC2=CN=CC=C12&&&
CC(C)C&CC&O=C(C=CC1=CC=CS1)NC1=CC=C2OC(=O)C=CC2=C1&&&
COC=O&CC&O=C(NC1=CC=CC=C1)NC1=CC=CC=C1&CCl&&&
CO&CO&C1=CC2=CC(=C1)CC1=CC=CC=C1CC1=CC=CC=C1CC1=CC=C(C=C1)O2&CO&&CO^CO^CO&&&&
N#CCCNC=O&CC&C1=CC=C(NC2=NC3=CC=CC=C3N=C2OC2=CC=CC=C2)C=C1&CC&FC(F)F&&&
CC&C&C1CCC2C(C1)CCC1C3CCCC3CCC21&CO^CC&CC^CO&O=CO&&&&&
O=C(C1=CC2=CC=CC=C2OC1=O)C1=CC=CC=C1&C[NH3+]&O=[NH+][O-]&&&
O=C(NN=CC1=CC=CC=C1)C(=O)NN=CC1=CC=CC=C1&CO&&CO&CO&CO&&
CO&CO&O=C1CCNC(COC2=CC=C3C=CC=CC3=C2)CN1&CN&&&
CC=O&CC&O=C(OC1CCCCC1)C1=CC2=C(C=C1)OCC2&&&
CC(C)(C)O&OP&O=[PH]1OCCCO1&CC&CO^C&&CC&&CC&&
CO&CO&O=C1C=CC(C2=CC=CC=C2)=C(C2=CC=CC=C2)[NH]1&CN&CNC^CC&&C#N&&&
CO&CO&O=C1OC2=CC=CC=C2C2=C1C=NN2C1=CC=CC=C1&&&
CCC=O&CN&O=C(NC1=CC=CC=C1N1CCNCC1)C1=CC=CS1&C[NH3+]&O=[NH+][O-]&&&
CC&C1=CC=C(COC2=NC3=NC=CC=C3C=N2)C=C1&CN&CC(N)=O&&&
N=CN&CC&C1=CC=C(N2C=CC(C3=CC=CN=C3)=C2)N=C1&&&
CC(C)C&CC&O=C(CNC(=O)OCC1=CC=CC=C1)NCCC1=CC=CC=C1&CC&N=C(N)NCCCC(NC(=O)C(CCCCN)NC=O)C(=O)NCC(=O)NCC(=O)O)C(=O)NCC(=O)O&&&
O=C1C(OC2CCCCO2)=C(C2=CC=CC=C2)OC2=CC(OC3CCCCO3)=CC=C12&CO&&CC^CO^CO&&&CO&CO&CO&CC^CO^CO&&&CO&CO&CO&CO^O=S(=O)(O)O&&&
CO&CO&O=C(NC1=CC=C(C2=NN3C(=O)C=C(N4CCN(CC5=CC=CC=C5)CC4)N=C3S2)C=C1)C1=CC=CC=C1&CC&&CCl&&
O=C(NNC(=O)C1=CC=CC=C1)C1=CC=CC=C1&CC&FC(F)F&&&
O=C1C=CN(C2CCCO2)C(=O)[NH]1&CC&CO^CO&&&&
CC(C)CN(CC(C)C)C(=O)CS&CS&C1=CC=C(N2N=C3C=NN=CC3=C2N2CCCCC2)C=C1&CCl&&CCl&&
CNC=O&CC&C1=CC=C(C2CCN(CCC3CCOCC3)CC2)C=C1&CC&CCC&&&
O=P(O)(O)O&CO&C1=CCCCC1&CC&O=CO^CO&&&CO&CO&&
CC(C)C&CC&S=C1NC(C2=CC=CC=C2)=CC(C2=CC=CC=C2)N1&CO&&CC^CC(C)C^CO&&&&
O=S(=O)(C1=CC=CC=C1)N1C=C(C2=CCCNC2)C2=CC=CC=C21&CBr&&&
C1=NC(CC2C3=CC=CC=C3N3C(=NCCN4CCOCC4)N=CN=C23)=C[NH]1&&&
CS&CS&C1=CC2=CC=CC=C2C(C2=CC=CC=C2)C2=CC=CC=C12&CO&&CC^CC(C)CNC=O^CCl&&&&
CN&C1CCCCC1&CO&&CO&CO&CO&CO&&
CC(C)N(C)CCC(O)(P(=O)(O)O)P(=O)(O)O&CC&C1=CC=CC=C1&&&
CO&C1=CC=C(CC2=NC(C3=CC=CC=C3)=C[NH]2)C=C1&CO&&CCl&&
CN&O=C(NCC1=CC=CC=N1)C1=CC=C(NS(=O)(=O)C2=CC=C3N=C4CCCCC4=CC3=C2)C=C1&CC&O=CO^CF&&&&
CC&N=C(NN=CC1=CC=CC=C1)NC(=O)CC1=CC=CC=C1&&&
O=C1C2=CC=CC=C2C2=C1C1=CC=CC=C1C(=O)N2CCN1CCOCC1&&&
O=[NH+][O-]&C[NH3+]&C(=NNC1=CC=C(C2=NC3=CC=CC=C3[NH]2)C=C1)C1=CC=CC=C1&CO&&&
O=CNO&CC&C(CCCN1CCCCC1)=C(C1=CC=CC=C1)C1=CC=CC=C1&CCl&&CC^FC(F)F&&&
CN&O=C(NCC1=CC=CC=C1N1C=CC=N1)C1=CC=CN2C(=O)C3=CC=CC=C3N=C12&CC&FC(F)F&&&
O=C(CCS(=O)(=O)C1=CC=CC2=C1N(C(=O)C1CC1)CC2)N1CCN(C2=NC=CC=N2)CC1&CBr&&&
CCS&CS&O=C1[NH]C2=NN=CN2C2=CC=CC=C12&CCl&&CN^CCOC(C)=O&&&
O=C(C1=CC=C(N2C=NN(C3CCCCCC3)C2=O)C=C1)N1CCOCC1&&&
CO&CO&O=S(=O)(NC1=NC2=CC=CC=C2N=C1NC1=CC=CC=C1)C1=C[NH]N=C1&CC&&CN&&
CC&O=C(NC1=CC=C2[NH]C(=NC(=O)C3=CC=C(C=CC4=CC=CC=C4)S3)[NH]C2=C1)C1=CC=CC=C1&CN&&CN^CCC(N)=O&&&
O=C(NCC1=NC2=CC=CC=C2S1)C1=NC=C2C=CC=CC2=C1&CO&&&
CN&O=C(CN1C(=O)SC(=CC2=CC=C[NH]2)C1=O)NC1CCS(=O)(=O)C1&&&
CC&C1=CC=C(C2=CC=CC=C2)C=C1&CC&C#N^CCl&&&CC^CN&&&
CO&CO&O=C1C2=C(C=C(OCC3=CN(CCCCCOC4=CC5=C(C=C4)C(=O)N4CCCCC4C=N5)N=N3)C=C2)N=CC2CCCN12&CO&CO&&&
CCCCCN&CN&C1=COC(C2=NN3C=NC=CC3=N2)=C1&&&
CO&CO&O=C(NCC1=CC=CC=C1)C1=CC=C2N=C(CC3=CC=CC=C3)OC2=C1&CC&&CO^CO&&&
O=C(NC1=CC=CC=C1)NC1=NN=CS1&CF&&CCl&&
C#C&CC&C&O=C1C=C2CCC3C4CCCC4CCC3C2CC1&CC^CO&&&&
CC&CC&O=C1N=C(C2=CC=CC=C2)[NH]C2=NC=CC=C12&CO&CO&&&
CN&C1=NC2=C(C=N1)N=CN2C1CCCO1&CC&CC(N)C(=O)NCCCC(N)C(=O)O^CO&&&CO&&
C=NO&CC&C1=CC=[N+](CCC[N+]2=CC=CC=C2)C=C1&CC&C=NO&&&
CO&CO&O=C(N1CC(C2=CC=CC=C2)C1)C12CC1C1=CC=CC=C1C1=C(C3CCCCC3)C3=CC=CC=C3N1C2&CC&O=CO^CC&&&&
CN&O=C1C=C(C2=NC3=CC=CC=C3[NH]2)C=CN1C1=CC=CC=C1&CC&CC(C)(C)OCCCNC=O^CO&&&&
CO&CO&O=S(=O)(NC1=CC=CC=C1)C1=CC(C2=CON=C2)=CC=C1&CC&&CC&CCl&&
O=C(NCC1=CC=NC=C1)N(CC1=CC=CS1)C1CC1&&&
CC&C1=CC=C(C2=NN3C=CC=NC3=C2)C=C1&C[NH3+]&O=[NH+][O-]^CN&&CN(C)C=N&&&
CC&O=C1C=C(NCC2=CC=CC=C2)C2=CC=C(OCC3=CC=CC=C3)C=C2O1&&&
CO&CO&C1=CC(N2CCCCC2)=NC(NC2=CC=C3[NH]C=NC3=C2)=N1&CC&&CC^CN(C)S(C)(=O)=O&&&
O=S(=O)(NC1=CC=CC(S(=O)(=O)N2CCOCC2)=C1)C1=CC=CC=C1&CO&&CF&&
CN(C)CCNC(N)=O&CN&C1=CN=C(C2=N[NH]C3=CC=CC=C23)N=C1&&&
CC&C1=CC2=CC=C3N=COC3=C2N=C1&CC&&&
CCC(C)C&CC&O=C(C1=CC=CC=C1)N1CCCC1CN1C=CC=N1&CS&C[SH](=O)=O^CC&&O=CO^CC&&C#N&&&
CC(N)=O&CN&O=C(NC1=CC=CC=C1)C1CC2=C(C3=CC=CC=C3)C=CN=C2O1&CC&&&
O=C(COC1=CC=C(C=C2SC(=S)NC2=O)C=C1)NC1=CC=CC=C1&&&
CC&O=C1C2=C(C=C3N=CC=NC3=C2)N=CN1C1=CC=CC=C1&CO&&CC^NC=O&&&
CC&O=S(=O)(NC1=CC=CC=C1)C1=C[NH]N=C1&CN&&CCl&&
C[NH3+]&[NH4+]&C1=CC=C(C[NH2+]CCCN2C3=CC=CC=C3SC3=CC=CC=C32)C=C1&CCl^C[NH3+]&CCl&&&CCl&&
CC&C1=CC=C(OC2=CN=C(NCC3=CC=C4[NH]N=CC4=C3)N=C2)C=C1&CN&&CO^OC(F)(F)F&&&
CC&O=C(CNCCNC1=CC=NC2=CC=CC=C12)N1CCN(CCC2=CC=CC=C2)CC1&CC&&CN^CC(C)C^CC&&&CC^FC(F)F&&&
CCCCCCCCCC&CC&O=C1[NH]C=C(C2=CC=CC=C2)N1C1CCCCC1&&&
CC&O=C(COC1=CC=C2CCCC2=C1)N1CCN(S(=O)(=O)C2=CC=CS2)CC1&&&
CC&C&C1=CC=C(C2=NC3=CC=CC=C3O2)C=C1&CC^CC^C#N^CO&&&&&&
CC&O=C(CSC1=NC2=C(C=C1)C(=O)CCC2)NC1=CC=C2OCOC2=C1&CC&&&
CCC(CC)N(C=O)C(C)CC&CC&C1=CC=C(C2=NC=NC3=CC=CC=C23)C=C1&&&
CC=O&CN&O=C1CNC2=NC=CC=C2N1&CC&CS(=O)(=O)CCC(NC=O)C(=O)O&&&
O=C(C1=CC=C(OCC2=CC=CC=C2)C=C1)C1=C(C2=CC=CC=C2)OC2=CC=CC=C12&CO&&CO&&
CCCCCCO&CO&O=C(NC1=CC=C2[NH]N=CC2=C1)C1=CC=CC=C1&CC&&CN^CCNCC&&&
CCC(NC(=O)C(N)COP(=O)(O)O)C(=O)NCCCO&CC&C1=CC=C(NC2=CC=CC=C2)C=C1&CP&O=[PH](O)O&&&
CCO&CO&O=C(C=CC1=CC=CC=C1)NC1CCCCC1&CC&C#N^CF&&&&
CC&O=C(C1=CC=CC=C1N1N=CC=N1)N1CCCCC(OC2=CC=CC3=C2C=C[NH]3)C1&CF&&&
CC&O=C1CCCC2=C1C1C(=N2)CCC2=CC=CC=C21&C&CC&&CC&&
CO&CO&C1=CC=C(C2=NNC(C3=CC=CC=C3)O2)C=C1&CF&&C[NH3+]^O=[NH+][O-]^CN&&CC=O&&&
COCCCO&CO&C1=CC=C(C2=CC=NN2C2=CC=CC=C2)C=C1&CC&FC(F)F^CS&&N[SH](=O)=O&&&
CO&CO&O=C(NC1CCC(CCN2CCN(C3=CC=CC4=C3OCO4)CC2)CC1)C1=CC=CC=C1&&&
O=C(NN=CC1=CC=CC=C1)C1(C2=CC=CC=C2)CCCC1&CBr&&&
CCN(C)C&CC&C1=CC=C(CNC2=NC=NC3=CC4=C(C=C23)OCO4)C=C1&CN&&&
CCNC(=O)NCCO&CC&C1=CC2=CC=CC=C2C1&&&
C#CCO&CO&O=C1ON=C2C(C3=CC=CC=C3)SC=CN21&CBr&&CN&CC&&
CC&CC&O=C(NCC1CCN(C2=CC=CC=C2)C1)C(=O)C1=C[NH]C2=CC=CC=C12&&&
CCCCCCN&CC&C1=CC=C2C=CC=CC2=C1&&&
CCC&CC&C1=CC2=C(C=C[NH]2)C(N2C=CC3=CC(CN4C=NC5=CC=CC=C54)=CC=C32)=C1&CC&&CN^CNC^CC&&CCC&&&
CCCC&CN&C1=CC=C(C2=C[NH]C3=CC=C(C4=CC=C5C=C[NH]C5=C4)C=C23)C=C1&CN&CC(=O)O&&&
CO&CO&O=C(OC1CCOC(OC2=COC=CC2=O)C1)C1=CC=CC=C1&&&
CC(N)=O&CN&C1=CC=C(OC2=CC=CC=C2)C=C1&CCl&&CC^FC(F)F^C[NH3+]&&O=[NH+][O-]^CO&&&&
CC&CN&O=S(=O)(NC1=NC=CC=N1)C1=CC=CC=C1&CN&CC(N)=O^CC&&&&
O=C1C=C(N2CCN(C3=CC=CC=C3)CC2)C2=CC=CC=C2N1C1=NC=CC=N1&CC&FC(F)F&&&
C#CC&CN&C1=CC=C(CNCC2=CC=CC=C2)C=C1&CC&&&
O=C1NC2=CC=CC=C2C1C1=C[NH]C2=CC=CC=C12&CF&&CF&CO&&
CC&O=C1C2=C(C=NN2C2CC2)C(C2=CC=CC=C2)N1C1=CN2C=NN=C2C=C1&CC&&CCl&CC&&
CN&CN&O=C(NC1=CC=C(CNC2=NC=NC3=CC=CC=C23)C=C1)C1=CC=CC=C1&CC&&CC^FC(F)F&&&
CO&CO&O=C(NC1=CC=C(CCNCC2=CC=CC=C2)C=C1)C1=CC=CC2=C1SC1=CC=CC=C1C2=O&CO&CO^CBr&&&CO^CO&&&
CN&O=C(CC1CCCCC1)NC(CC1=CC=CC=C1)C(=O)NCCCC1=CC=CC=C1&CN&C=O&&&
CNC=O&CC&C(=CC1=NC2=CC=CC=C2C=C1C1=CC=NC=C1)C1=CC=CC=C1&&&
CCC&CC&C1=CC=C(C2=NC=CC(NCC3=CSC=N3)=N2)C=C1&CN&&&
C=C1CCCC1&CC&C=CCC=CC(C)(C)O^CO&&&&
CC(N)=O&CN&O=C(NC1=NC=C[NH]1)C1=CC=C2N=CSC2=C1&&&
CCCCCC(=O)OCC=O&CC&C&C1=CC=C(CCN2C=NC=N2)C=C1&CCl^CO&CCl&&&&
O=C(OCC1=CC=CC=C1)C1CCCN1C(=O)NC1=CC=CC=C1&CF&&CF&CCl&&
CC&O=C(NCCC(=O)N1CCOCC1)C1=CN(C2=CC=CC=C2)N=C1&CC&&&
CC&O=C(C1=CC=CC=C1)C1=CN=C(NC2=NC3=CC=CC=C3S2)S1&CC&&&
CCC&CC&C1=CC=C(C2=N[NH]N=N2)C(C2=CC=C(CN3C=NC(N4C=CC=C4)=C3)C=C2)=C1&CC&&CC^CC(C)C&&&
CO&CO&O=C(NC1=CC=CC=C1)C1=CC2=CC=C(C3=CC=CC=C3)N=C2S1&CC&&CN&&
CCN(C)C&CC&O=C1NC2=CC=C(C3=CC=CC=C3)C=C2C1=CC1=CC2=CC=C(C3=CC=CC=C3)N=C2[NH]1&&&
C1=CC=C2C(=C1)CC1CNCC3=C1C2=CC=C3&&&
O=CC(O)(CCO)SS&&&
CC&O=C(CN(CC1=CC=CC=C1)C(=O)CNS(=O)(=O)C1=CC=CC=C1)NCCC1=CC=CC=C1&&&
COC=O&CC&C1=CC=C(C2=NC=CS2)C=C1&C[NH3+]&O=[NH+][O-]^CC&&&&
CC&CC&O=C1[NH]C(=O)C2=C(N=C(NCC3=CC=CC=C3)N2CC2=CC=CC=C2)[NH]1&CN&&CN&&
CCOC=O&CC&C1=CC=C(N2C=CC=N2)C=C1&CC&&&
CCCCNC(=S)N[SH](=O)=O&CS&O=S(=O)(C1=CC=CC=C1)N1CCOCC1&&&
O=C(C1=CN2C(SCC3=CC=CC=C3)=NN=C2C=C1)N1CCCC1&CF&&CF&&
CCOC=O&CC&C1=CC=C(COC2=CC=CC=C2)C=C1&CO&CO^CC&&CCOC=O&&&
CCO&CO&O=C1C=NC2=CN=C(OC3=CC=CC=C3)N=C2N1CC1=CC=CC=C1&CC&&&
C#N&CC&C1=CC=C(COC2=CC(NC3=CC=CC=C3)=C4N=C[NH]C4=N2)C=C1&&&
CCCC(N)C(=O)O&CC&C1=CC=C2OCOC2=C1&&&
O=C(C1=NOC(C2=CC=CC=C2)=C1)N(CCC1=CCCCC1)C1=NC=CS1&CF&&&
C#N&CC&O=C(C1=CC=CC=C1N1N=CC=N1)N1CC2CN(C3=NC=CC(C4=CC=CC=C4)=N3)CC2C1&CF&&&
O=C(NC1=CC=C(C2=NCCN2)C=C1)NS(=O)(=O)C1=CC=C(C(=O)NCCC2=C[NH]C3=CC=CC=C23)C=C1&&&
O=C(NC1=CC=CC=N1)C1=NN(C2=CC=CC=C2)C(C2=CC=CC=C2)=C1&CCl&&CCl&CCl&&
C#C&CC&O=C1C=C[NH]C2=CC=CC=C12&CC&&&
CO&CO&O=S(=O)(NC1=CC=CC=C1)C1=CC=C(C2=CC=NO2)S1&CC&&&
CO&CO&O=C(NC1=CC=CC=C1)C1=CC(S(=O)(=O)N2CCOCC2)=CC=C1&CN&&CC&CCl&&
CC=O&CN&C1=CC(C2CC3CNC3C2)=CC=C1OCC1CCC1&&&
CCC&CN&O=C1[NH]C(=O)C2=C([NH]C(C3=CN(CC4=CC=CC=C4)N=C3)=N2)[NH]1&CC&FC(F)F^CN&&CCC&&&
CC&C1=CC=C(C2=C3N=CC=CN3N=C2)C=C1&CC&&CC&&
O=C(NC1=CC=CC=C1)C1=CC2=CC=CC=C2[NH]1&CO&CC(C)(CF)OC(=O)C(O)C(F)(F)F&&&
CO&CO&O=C1C2=CC=CN=C2SN1C1=CC=CC=C1&&&
C=CC&CC&O=C(COC1=CC=CC2=CC=CC=C12)NN=CC1=CC=CC=C1&CO&&&
C#CC(C)(C)O&CC&C1=CN=C2C(=C1)N=CN2C1CCCCC1&CC&CC(C)C^CN&&&&
CC(=O)O&CO&O=C1C=CC2=C3OCCCC3=C3OCCCC3=C2O1&CC&&CO&CC&C^CC&&CC&&
O=C1N(CC2=C[NH]C3=CC=CC=C23)CCCC12CCN(CC1=CC=CC=C1)CC2&&&
CO&CO&O=C(CSC1=NN2C(C3=CC=CC=C3)=NN=C2C=C1)NC1=CC=CC=C1&CC&&CC&&
NC(CC=O)C(=O)O&CN&C1CC2(CN1)SCCS2&&&
CC&O=S(=O)(C1=CC=CC=C1)N1C=CC=C1&CC&&CC^C#N^CN&&&&
COC(=O)C(NC(=O)CS)C(C)C&CS&C1=CC=C(N2N=CC3=CN=CN=C32)C=C1&CN&&&
CO&CO&O=C(CSC1=NN=C(COC2=CC=CC=C2)[NH]1)NC1=CC=CC=C1&CN&&&
CNC&CN&O=C(CNC(=O)C1=CC=CC=C1)NC1CCN(CC2=CC=CC=C2)C1&CC&FC(F)F&&&
CC&O=C(CCC1=CN2N=CN=C2N=C1)NCC1=C[NH]N=C1&CC&CCC^CN&&&CN&&
CO&CO&C(=NC1=CN=NC=N1)C1=CC=CC=C1&CC&CC(C)C^CO&&&&
O=C(OCC(=O)N(CC(=O)C1=CC=CS1)C(=O)C1=CC=CC=C1)C1=CC=CC=C1&CF&&&
CC(=O)O&CC&C1=CC(CN2CCCCC2)=CC(C2=NC3=CC=CC=C3[NH]2)=C1&CF&&&
CC&O=C1C=CN=C2C(=NNC3=CC=CC=C3)CCCN21&CC&O=CO&&&
O=C(C1=CC=CC=C1)C1=CC=C2OCOC2=C1&CO&O=C(O)CO^CO&&O=C(O)CO&&&
CC&O=C1C=NC2=CC=CC=C2[NH]1&CBr&&&
CO&CO&O=C(CNC(=O)C1=CC=CC=C1)NNC(=O)CNS(=O)(=O)C1=CC=CC=C1&CO&CO^CO&&CO&&&
CO&CO&O=C(CN1C(=O)N(CC2=CC=C3OCOC3=C2)C(=O)C2=C1C1=CC=CC=C1O2)NC1=CC=CC=C1&CC&&CC&&
CCO&CO&O=C(CC1C(=O)N(C2=CC=CC=C2)C(=O)N1CCC1=CC=CC=C1)NC1=CC=CC=C1&CO&CO^CO&&CO&&&
CCC&CC&C1CNC2(C1)C1CC3CC(C1)CC2C3&CN&&&
CO&CO&O=C(NCCC1=CC=CC=C1)NCC1=CC=NC=N1&CO&&CC&&
O=C(NC1=CC=CN=C1)OC1CCC2=CC=CC=C2C1&&&
C#N&CC&O=C(C1=CC=CC=C1NS(=O)(=O)C1=CC=CC=C1)N1CCCCC1&&&
CCl&C1=CC=C(NC2=[NH+]C=CS2)C=C1&CCl&&[NH3+][O-]&&
C=C&CC&C&O=C(NC1=CC(OC2=CC=CN=C2)=CC(C2CCCCC2)=N1)C1=CC=CC=C1&CC^CO^C#N&&&&&
C1=CC=C(CCC2=CC=C(C3=CC(C4=NC=CC=C4)=C(C4=CC=CC=C4)[NH]3)C=C2)C=C1&&&
C#N&CC&O=C(NC1=CC=CC=C1)C1=CC=CC(C(=O)NC2=CC=CN=C2)=C1&CC&NC=O&&&
O=C1[NH]C(N2N=C(C3=CC=CC=C3)CC2C2=CC=CC=C2)=C(C2=CC=CC=C2)[NH]1&C[NH3+]&O=[NH+][O-]&&&
CC(N)=O&NN&C1=CN=CN=C1&CC&&&
O=C(NCC12CC3CC(CC(C3)C1)C2)C1=CC=CO1&CBr&&&
C(=NC1=CN2N=C(OCC3=CC=CC=C3)SC2=N1)C1=CC=C2OCCOC2=C1&&&
CCOC=O&CC&O=C(C1CSC2CCC(=O)N21)N1CCCCC1&&&
CO&CO&O=C(CCC(=O)NC1CCCCC1)NC1=CC=CC=C1&CO&CO^CN&&CC(=O)O&&&
O=C(CCCC1=C[NH]C2=CC=CC=C12)NCCC1=CC=CC=C1&CCl&&&
CC&C1=CN=C(N2C=NC=N2)N=C1&CN&CNC^CC&&&CCl&&
CO&CO&C1=CC=C(CCOC2=CC=CC=C2)C=C1&CO&&CC&CO&CO^CO^CO&&CO^CO&&CO&&&
CC&C1=NC(N2CCNCC2)=C2N=C[NH]C2=N1&CN&&&
O=C(CCN1CCCCC1)NC1=CC=C(C2=CC=NC3=C2N=C[NH]3)C2=C1C1=CC=CC=C1S2&&&
CO&CO&O=C(NC1=CC=C2N=C3CCCCN3C(=O)C2=C1)C1=CC=CC=C1&CC&&&
CC&C1=CC=C(CCNCC2=NC(CC3=NC=CS3)=NO2)C=C1&CN&&CC&&
CCl&C1=CC=C(C2=NN=C3C4=C(C(OCC5=CC=CN=C5)=NN23)C2CCC4CC2)C=C1&&&
NC=O&CC&O=C(CN1CCN(CC2=CC=CC=C2)C1=O)NCC1=CC=CC=C1&CC&CC(=O)NO&&&
C1=CC=C2[NH]C(NC3=C(C4=NC=NO4)C4=C(COCC4)S3)=NC2=C1&&&
O=C(COC1=CC=CC=C1)NCCCC1=CC=CC=C1&CO&OC(F)(F)F&&&
CN&O=C(NC1CCCC2CNCCC21)C1=CC=CC=C1&CCl&&CCl&&
CC&O=C(NC1=CC=CC=N1)C1=CC=CC(S(=O)(=O)NC2=C[NH]N(C3=CC=CC=C3)C2=O)=C1&CN&&&
CO&CO&C1=CC=C(C2=NN3C(=NN=C3C3=CC=CC=C3)SC2)C=C1&CBr&&CO^CO&&&
CC&O=S(=O)(NN=CC1=CC=CC2=CC=CC=C12)C1=CC=CC=C1&CO&&CBr&&
S=C(NCCC1CCN(CC2=CC=CC=C2)CC1)NC1=CC=CC=C1&&&
CCl&C1=CC=C(CNC2=NN=NN2C2=CC=CC=C2)C=C1&&&
CCCC&CC&O=C(CNC(=O)N1CCN2C1=NC1=CC=CC=C12)NCC1=CC=CC=C1&&&
CS&CS&C1=CC=C(C2=CC=NC3=C2C2=C(CCCCC2)[NH]3)C=C1&CF&&&
CC&O=C1C=C(N2CCCC2)C(=O)N1C1=CC=CC=C1&CCl&&CCl&&
CC=N&CN&C1=CC=C(C2NN=C(COC3=CC=NC=N3)O2)C=C1&CC&&CC&CC&&
CO&CO&O=C(NC1=CC=C(C2=CN3C=NN=C3C=C2)C=C1)C1=CC=CC=C1&CCl&&CCl&&
CC(C)(C)C(N)=O&CN&O=C1C=C(NC2=CC=C3OCOC3=C2)C2=CC=CC=C2O1&&&
CO&C1=CC=C(C2CCN(C3CC4C5CC6=CC=CC7=C6C4(CCN5CC4CC4)C(O7)C3O7)CC2)C=C1&CO&&&
CCl&C1=CC=C(CNS(C2=CC=CC=C2)C2=CC=CN=C2)C=C1&&&
CC(=O)O&CO&O=C(NC1=CC=CC=C1)C1=CC(C(=O)C2=CC=CC=C2)=CC=C1&CC&&CO&&
CC(C)C&CC&O=C(CNS(=O)(=O)C1=CC=CC=C1)NC1CCN(C2CCN(CC3=CC=CC=C3)CC2)CC1&&&
CC&O=C(NN=CC1=CC=C[NH]1)C1=CN(C2=NON=C2)N=N1&CN&&CN&&
CO&CO&O=S(=O)(C1=CC=CC=C1)N1CCOCC1&CC&&CO&CC^O=CO&&&
C1=CC=C(C2=CN=C(CN(CC3=NN=N[NH]3)C3CCCC3)N=C2C2=CC=CC=C2)C=C1&&&
C#N&CC&C1=C(C2=CC=CN=C2)CNC1&CN&CCCO&&&
CON=CCC=O&CC&C1=CC=CC=C1&CO&CO&&&
O=[NH+][O-]&C[NH3+]&C1=CC=C(NC2=NC3=CC=CC=C3N3N=NN=C23)C=C1&C[NH3+]&O=[NH+][O-]&&&
CC&O=C(NC1=CC2=NN(C3=CC=CC=C3)N=C2C=C1)C1=CC=CO1&&&
C#N&CC&O=C1CCC2=CC(C3=CC=CC=C3)=CC=C2N1&&&
CN(C)CCN(C)C=O&CN&O=C(C1=CC2=C(C=C1)[NH]C(=O)C1=C2N(C2CCOCC2)N=C1)N1CCNCC1&CC&&CCl&&
CO&CO&O=C(NCC1=CC=CC=C1)C1=NC(=O)C2=C([NH]1)SC=C2&&&
CC&O=C1C(=NNC2=CC=CC=C2)C=NN1C(=O)C1=NN(C2=CC=CC=C2)C(C2=CC=CC=C2)=C1&CCl&&CC&CS^N[SH](=O)=O^CC&&&&
C=C&CC&C&O=C1NCCC1C#CC1=CC2=C(C=C1)C1CCC3CCCCC3C1CC2&CO^CC&CC&&&CC^CC&&&
O=C(NC1=CC=CC=C1)OCCCS(=O)(=O)C1=CC=C(C#CC2=CC=CC=C2)C=C1&&&
CO&CO&O=C(C1=NN(C2=CC=CC=C2)C2=C1CS(=O)(=O)C1=CC=CC=C12)N1CCOCC1&&&
CCCCC&CC&C1CCCCC1&C&CS&CS^CS&&CS&&&
CO&CO&O=C1C2=C(C=C(C3=CC=CC=C3)S2)N=CN1C1=CC=C2C=C(N3CCCCC3)C=CC2=C1&CCl&&CC&&
CN&O=C1C=CC2=C(CCC(NCC3=CN=C4N=CC=CN34)C2)[NH]1&CN&&&
O=C(C=CO)C(=O)O&CC&C1=CC=C2C=CC=CC2=C1&CCl&&&
CO&CO&C1=CC2=C(C=C1)OC=C2&CC&O=CCCC(=O)O^CC&&&&
CC&C1=CC=CC=C1&CC&&CC^C=CC(=S)N(C)C&&&
CC&CC&O=C1C=C2CC(CCC3=CC=CC=C3)C3C4CCCC4CCC3C2CC1&CS&CC(C)S^CC&&&CO^CC(=O)O&&&
CO&CO&O=C(CCNC(=O)C1=CC=CO1)NC1=CC=CC=C1&C[NH3+]&O=[NH+][O-]^CO&&CO&&&
C#N&CC&O=C(NCCC1=CC=C(C2=CC=CO2)C=C1)C1NC2CC1C1CC21&&&
CO&CO&O=C1OCC2=NC3=CC=C4C5=C(C=CC=C5)OC4=C3C(C3=CC=CC=C3)C12&CCl&&&
CCCC&CC&O=C(CSC1=NN=CN1CC1CCCO1)NC1=CC=CC=C1&CC&&&
CN(C)C=O&CC&O=C1NC2=CC=CC=C2C1=C(NC1=CC=C(CN2CCCC2)C=C1)C1=CC=CC=C1&&&
CN&C1=CC=C(C2=CN=C3C(=C2)CC2C4CCCCC4CCC32)C=C1&CO&&&
CCC&CN&O=C1C=C[NH]C2=NC(NCC3=CC=CC=C3)=NN12&C[NH3+]&O=[NH+][O-]^CC&&O=CO^CN&&CCC&&&
CO&CO&O=C(COCC1=NOC(C2=CC=CS2)=C1)NCC1=CC=CC=C1&CC&&&
CC&CC&C1=CC=C(C2=C(C3=CC=NC=C3)[NH]C=N2)C=C1&CO&CO^CO&&CO^CO&&&&
CO&CO&O=C(NN=CC1=CC=CC=C1)C1=CC=CC=C1&CO&&CO^CO^CN&&CC(N)=O&&&
C=CCOC(=O)NC(CC(=O)O)C(=O)C=CC&CC&C1=CC=CC=C1&CCl&&&
CO&CO&O=C1C=C(C2=CC=CC=C2)C2=C(C=CC=C2)O1&CO&CO^CO&&CO&&&
CC&O=C(CN1N=CC2=C1CCCC2)NC1=CC=C2OCOC2=C1&&&
CCOC=O&CC&O=C(CN1C(=O)C2(SCC(=O)N2C2=CC=CC=C2)C2=CC=CC=C21)NC1=CC2=C(CNCC2)S1&CC&CC(C)C^C&&CC^C&CC^CC&&&&CC&&
CCC(C)C&CC&C1CCCCC1&CC&CN&&&
CNC(C)(C)C&CC&C(=CC1=CC=CC=C1)C1=CC=CC=C1&CC&C#N&&&
CCCC=O&CN&O=S(=O)(NCCNCC1=CC=CC=C1)C1=CC=CC=C1&CC&O=CO^CN&&CC(C)OC=O&&&
CC&O=C1COC(CN2C=NC=N2)(C2=CC=CC=C2)C2=CC=CC=C12&CC&O=CO&&&
O=C(NC1=CC=CC=C1)N(CCCN1CCOCC1)CC1=CC=CC=C1OC1=CC=CC=C1&CCl&&CCl&&
O=C(NCC1=CC=CC=C1)C(=O)C1=C[NH]C2=CC=CC=C12&CCl&&CBr&CO&&
CC&CN&O=C(NC1=NC2=CC=CC=C2[NH]1)C1=CC=CC=C1&C[NH3+]&O=[NH+][O-]&&&
CC&O=C(CSC1=CC=NC2=NC=NN12)NCCCC1=CC=CC=C1&&&
CC(=O)O&CN&O=C(C1=CC=CS1)C1=C[NH]C2=CC(NC(=O)N3CCCCC3)=CC=C12&&&
CO&CO&O=C(COC1=CC=CC=C1)NNC(=O)C1=COC=C1&CC&&CC&CC&&
CC&O=C(C1=CC=C2SCCN(CC3=CC=CC=C3)C2=C1)N1CCNCC1&CN&&&
CCO&CO&S=C(NCC1=CC=CC=C1)NC1=CC=CC=N1&CC&&CS^C[SH](=O)=O^CC&&&&
O=C(C=CC1=CC=C(C2=NC3=CC=CC=C3[NH]2)C=C1)NCCC1=C[NH]C2=CC=CC=C12&CC&O=CO^C[NH3+]&&O=[NH+][O-]&&&
CCOCC&CN&O=C1NC(=O)C(=CC2=C[NH]C3=CC=CC=C23)C(=O)N1&&&
O=CO&CC&C1=CC=C(C2=CC=C(COC3COC4=NC=CN4C3)C=C2)C=C1&C[NH3+]&O=[NH+][O-]&&&
CC&O=C(CNC(=O)C(C1=CC=CC=C1)C1=CC=CC=C1)NC1=CC=CC=C1&CC&&&
CC(C)N(C(=O)CN(C=O)C(C)C)C(C)C&CC&C1C2CC3CC1CC(C2)C3&&&
CC(C)C&CC&O=C1CCNC(=O)CNC(=O)CNC(=O)CNC(=O)CN1&CN&CC(C)C(N)CC(=O)O^CC&&CCC^CC&&CCCCN^CC&&CCO&&&
CC&C&O=C(C1=CN2CCN(C3CCCCC3)CN(C(=O)C3=CC=CC=C3)C2=N1)N1CCC1&CCl^CC&CCl&&&CC^CO&&&
C[SH](=O)=O&CS&O=C1CC(C2=CC=CC=C2C2=CC=CC=C2)CN1C1=CC=CC=C1&C&CF&&CF&&
CCOC=O&CC&C1=CSC=C1&CS&CC(C)=CCCC(C)=CCS^CC&&CC#N^CC&&&&
CN&O=C(NCC(CCN1CCC(C2=CC=CC=C2)CC1)C1=CC=CC=C1)C1=CC=CC2=CC=CC=C12&CS&C[SH]=O^CF&&&CCl&&
CO&C1=CC=C(C(=C2CCCNC2)C2=CC=CC=C2)C=C1&&&
CN(C)C&CC&C1=CC=NC=C1&&&
CC&C1=CC=C(CCCN2CCN(CCOC(C3=CC=CC=C3)C3=CC=CC=C3)CC2)C=C1&CBr&&CF&&
NCCO&CO&O=C1C=CC23CCCC(CN(C4=CC=CC=C4)C2)C3=C1&&&
CO&CO&O=C(CN(CC1=CC=CC=C1)S(=O)(=O)C1=CC=CC=C1)NC1=CC=CC=C1&&&
C=C1CCC2C(C(=O)NCC3=CC=CC=C3)CCCC2C1CC=C1CCOC1=O&CC&&CO&CC&&
CCO&CO&O=C(NCC#CC1=CC=C2N=CN=CC2=C1)C1=CC=CN(CC2=CC=CC=C2)C1=O&CF&&CF&&
CCOC&CN&O=C(CSC1=NC2=CC=CC=C2C(=O)[NH]1)N1CCNCC1&CN&&&
CC&O=C1C2=C(C=CN1C1=CC=CC=C1)N=NN2CCCN1C=NC(C2=CC=CC=C2)=C1&CC&&CC&&
CCOC=O&CC&O=C1C=CC(=O)C(C2=NN=NN2C2=CC=CC=C2)=C1&&&
CO&CO&O=S(=O)(NC1=CC=C(C2=CSC=N2)C=C1)C1=CC=CC=C1&CC&&CC&&
CO&CO&O=C1C=C[NH]C(NC2=CC=CC=C2)=N1&CO&&&
CO&CO&C1=CC(C2=CC=NC=C2)=CN=C1&CN&&&
CCC&CC&S=C(NCC1=CC=CC=C1)NCC1=CC=CC=C1&CC&CC(C)C^CN&&CS(N)(=O)=O&&&
CC&C&N=C1CC(C2=CC=CS2)C2=C(CCCC2=O)O1&CC^CC^C#N&&&&&
CCCC&CC&O=C(CNC(=O)OCC1=CC=CC=C1)COC(=O)C1=CC=CC=C1&CCl&&CCl&CCl&&
C1=CN=CC(C2=CC=CC3=NC=CN=C23)=C1&&&
O=C1CC(C2=CC=CC=C2)N1C1=CC=C(S(=O)(=O)NC2=CC=NC=N2)C=C1&CCl&&CCl&&
NC(CCSCCCCCCCCCCCCCCO)C(=O)O&&&
CCOC=O&CN&O=C(CCN1CCNCC1)NC1=CC=CC=C1&CC&CC(=O)OCC=O&&&
CC&O=C(CC1=CC=CC=C1)NC1=CC=C(C2=NC3=CC=CC=C3O2)C=C1&&&
O=S(=O)(C=CS(=O)(=O)C1=CC=CC=C1)CC1=NCCO1&&&
CO&CO&O=C(NC1=CC(C2=NC3=CC=CC=C3O2)=CC=C1)C1=CC=C2OCCOC2=C1&CC&&CC&CO^CO&&&
CC(C)S(N)(=O)=O&CN&C1=CC=C(C2=CC=C3C=CN=CC3=C2)C=C1&CC&NC=O^CF&&&CCl&&
CC&O=C1NC(C2=CC=CC=C2)OC2=CC=CC=C12&&&
CN&O=C1C2=CC(OCC3=CC=CC=C3)=CC=C2C2=CC=C(OCC3=CC=CC=C3)C=C12&CO&&&
O=C1NC2=CC=CC=C2C(C#CC2=CC=CC=N2)O1&CC&FC(F)F^CC&&FC(F)F&&&
CO&CO&O=C1[NH]C2=CN=C3C=CC(OCC4=CC=CC=C4)=CC3=C2N1C1=CC=CC=C1&CC&C#N^CF&&&CN&&
CC&O=C1C=C2CCC3C(CCC4C5CC6(CCCCO6)OC5CC43)C2CC1&CO&&CC&CC&CC&&
CC(=O)O&CO&O=C1OCC2CCCC3CCC4OC(C5=COC=C5)CC12C34&CC&&CC&&
COC(=O)CNN&CN&C1=NC=NC=N1&CO&COCCO^CN&&CC(N)=O&&&
O=S(=O)(NC1CCOCC1)C1=CC=C(OC2=CN=CC=N2)C=C1&CF&&CCl&&
CO&CO&O=C(CC1C(=O)NCCN1CC1=CC=CC=C1)NCC1=CC=CC=C1&CN&&CO^CO^CO&&CO&&&
O=C(NC1=CC=CN=C1)C1CCN(C(=O)C2=CC=CC=C2)CC1&CCl&&CO&&
CCCC(=O)O&CO&C1=C2CCCCC2C2CCC3CCCC3C2C1&CC&&CO&CC&CC^CCCCC(C)CO&&&
CC(=O)SCC=O&CC&C&O=C(C=CC1=CC=CC=C1)C1=CC=C2OCC=CC2=C1&CO^CC&CCl&&&&
CC&O=C(NC1=NC=C2C(C3=CC=NC=C3)=N[NH]C2=C1)NC1CNCC1C1=CC=CC=C1&CCl&&&
C#N&CC&O=C(C1=CC=CC=C1)N1CCC(C2=CC=CC=C2)N(CC2=CN=CN2CC2=CC=CC=C2)CC1&CF&&CF&&
CCCCCCCCCCCCCCCCC(=O)NC(CCCN=C(N)N)C(=O)NC(C)C(=O)NC(CCCCN)C(N)=O&&&
NO&N=C1C(=O)N(CN2CCN(C3=CC4=C(C=N3)CCC4)CC2)C2=CC=CC=C12&CF&&&
C[SH](=O)=O&NS&O=C(NC1=CC=C(S(=O)(=O)N2CCCC2)C=C1)C1CCCNC1&&&
CC&O=C(NC1=CC=C(N2CCC(N3CCCC3)C2)C=C1)C1=COC2=CC=CC=C12&&&
CC&CN&O=C(CSC1=CC=CC=C1)C1=C[NH]C2=CC=CC=C12&&&
CO&CO&O=C(N=CC1=CC=CC=C1)OC1CC2(CCOC2)COC1OC1CCCCO1&CO&CC(=O)O^CO&&CC(=O)O^CO&&CC(=O)O^CO&&CC(=O)O^CC&&CCC^CO&&CC(=O)O^CO&&CC(=O)O^CO&&CC(=O)O&&&
O=S1(=O)C2=CC=CC=C2C2=CC=C(C3=NN=N[NH]3)C=C21&CBr&&CO&&
O=C(NCC1=CC=CC=N1)NC1=CC=C2OCOC2=C1&&&
CO&CO&O=C(NC1=CC=C2CCC3=CC=CC1=C32)C1=CC2=CC=CC=C2[NH]1&CCl&&&
CCCC&CC&O=C1CCOC2=C3C=CCOC3=C3C=CC(=O)OC3=C12&CC&&CC&&
C[SH](=O)=O&CS&C1=CC=C(CC2CC3=C(C=CC=C3)C2)C=C1&CO&&&
CO&CO&O=C1C=CN(CCCCOC(C2=CC=CC=C2)(C2=CC=CC=C2)C2=CC=CC=C2)C(=O)[NH]1&&&
O=CO&CC&O=C1C(=CC2=CC=C(C3=CC=CC=C3)O2)SC(=S)N1CCC1=CC=CC=C1&CCl&&&
O=C(NCC1=CC=CC=C1)C1=CC2=C(S1)C1=CC=CC=C1OC2&CCl&&&
CC&CC&C&O=C1COC(=O)C1&C^CC^CC&CC&&CC&&&&
CC(C)C&CC&O=C(CCCCCOC1=CC=C(CC2SC(=O)NC2=O)C=C1)NCC(=O)NC1COC(=O)C1&CC&&CO&&
CC&O=C(NC1=CC=C(N2CCC(N3CCCC3)C2)C=C1)C1=CC=CC=C1&CBr&&CC&&
CN&O=C(NC1=CC=C2[NH]C=CC2=C1)NC1=CC=NC2=CC=CC=C12&&&
CC&C&C1=NC=NCN1C1=CC=C2SCCNC2=C1&CN^CC&CN&&&CN&&
CO&CO&C1=CC=C(CC2=CC=CC(CC3=CC=CC=C3)=C2)C=C1&CO&&CO&&
CCC&CC&O=C(NCC(=O)N1CCCC1)C1=CC=NC2=CC=CC=C12&CC&CC(C)(C)C(=O)CO^CCl&&&&
CC&C&C=C1CCC2C(CCC3C2CCC2C3CC3OC(=O)CC32)C1&CC^CC&CC&&&CO&CO&CC&C^CC&&CC&&
CCOC=O&CN&N=C1NCC(C2=CC=CC=C2)N1&CN&CC&&&
CC&O=S(=O)(NN=CC1=CC=CC=C1)C1=CC=CC=C1&CN&&CCl&&
CC&O=C(NC1=CC=CC(S(=O)(=O)N2CCOCC2)=C1)C1=CC=C2C(=C1)CCCN2S(=O)(=O)C1=CC=CC=C1&CC&&&
CC(C)=O&CN&C1=CC=C(CNCC2CCCO2)C=C1&&&
O=C(NP(=O)(N1CCOCC1)N1CCOCC1)C1=CC=CC=C1&CCl&&CCl&&
CC&O=C(C1=CN=NS1)N1CCCC1C1=NOC=N1&&&
CO[PH](=O)OC&CP&C1=CC=C(OCCCCCCCCCCC2=NC=CS2)C=C1&CC&CCSC(=O)C(C)O&&&
CC&C1=CC=C(SC2=CC=CC=C2NC2=CC=CC=N2)C=C1&CC&C#N^CC&&&&
CCC(C)(C)NC=O&CC&O=C1C=CC2C(CCC3C2CCC2C4CC5=C(CC4CCC23)OC=N5)N1&CC&C#N^CC&&&CC&CC&C^CC&&CC&&
CO&CO&O=C(CSC1=NN=C(C2=CC=CO2)N1C1CC1)NCC1=CC=CC=C1&&&
CCCNC(=O)NC&CN&C1=CC=C(C2=NC3=NN=CC=C3O2)C=C1&CC&&CC&CC&&
CC(C)=CCCC(C)=CCOP(=O)(O)OP(=O)(O)O&&&
CC&O=C(NC1=CSC=C1)C1=CC=C2C=C3C(=O)NCCCN3C2=C1&CC&CCCN(C)C&&&
CC&CC&O=C1C=NN(C2=CC=C(S(=O)(=O)NC3=CC=CC=C3)C=C2)C(=O)[NH]1&&&
C#CC&CC&O=C1N=CC=CN1C1CCCO1&CC&CO^CN&&&&
CC&S=C1[NH]N=C(C2=CC=CC=C2)N1N=CC=CC1=CC=CC=C1&CF&&&
CO&CO&O=C(C=CC1=CC=CC2=CC=CC=C12)C1=CC=CC=C1&CBr&&&
CC&O=C(C1=CC=C(NC2=NC3CS(=O)(=O)CC3S2)C=C1)N1CCCC1&&&
CC&CC&C&O=C1CCC2=C(CO1)C(=O)N1CC3=C(N=C4C=CC=CC4=C3C3=CC=CC=C3)C1=C2&CC^CO^FC(F)F&&&&&
CC&C1=CC=C(N2C=CC3=C2N=CC=C3N2C=NN=C2)C=C1&CC&&&
CCCOC&CN&O=C(CSC1=NC2=CC=CC=C2C(=O)[NH]1)NCC1=CC=CC=C1&&&
CC&O=S(=O)(NC1=CC=CC=C1)C1=CC=CC=C1N1CCCC1&&&
C[NH3+]&[NH4+]&O=C(NC1C[NH2+]CC1C1=CC=CC=C1)C1CCCC1&&C[NH3+]&&
O=C1C(=CC2=CSC=C2)CCCC1=CC1=CSC=C1&&&
O=C1CCCC(CCC2=CN=C3CCCCC3=C2)O1&CO&&&
CO&CO&C1=CC=C2C=CC=CC2=C1&CO&CO^CO&&CO^CO&&CO&&&
CC&O=C(COC1=CC=C(C(C2=CC=CC=C2)C2=CC=CC=C2)C=C1)CN1C=C(C(C2=CC=CC=C2)C2=CC=CC=C2)N=N1&CO&&CO&&
CN&C1=CC=C(C2=C(C3=CC=CC=C3)[NH]C=N2)C=C1&CS&C[SH]=O^CF&&&&
C=C(C)CON=CCCCCCC&&&
CC=O&CN&O=C(C1CNCC1C1=CC=CC=C1)N1CCC2(CCC3=C[NH]N=C32)CC1&CN&&CF&CF&CC^FC(F)F^CC&&FC(F)F&&&
O=C1[NH]C2=CC=NC=C2N1CC1=CC=CC=C1&CBr&&&
CC&CN&O=C1CC(CNCC2=CC=CC=C2)(C2=CC=CC=C2)OC(=O)N1&CO&CO^CC&&FC(F)F^CO&&CO&&&
O=C(NC1=CC=CC(C2=C(C3=CC=C(NC(=O)C4=CC=CN=C4)C=C3)[NH]C3=CC=CC=C23)=C1)C1=CC2=CC=CC=C2[NH]1&&&
CC&O=C1C=C(NCC2CCCCC2)[NH]C(=O)[NH]1&CN&COCCO&&&
COC=CC(=O)OC&CC&O=C(C=CC1=CC=CC=C1)C=CC1=CC=CC=C1OCC1=CC=CC=C1&CO&CO^CO&&CO&&&
CC(C)NC=O&CC&C1=CC=C(CCN2CCN(C3=CC=CC=C3)CC2)C=C1&CC&C#N&&&
CC&C1=CC2=C(C=C1)SC=N2&CO&O=C(CCCCCCCCCCO)NO&&&
CC&CC&O=C1NC(=O)C(C2=CC=CC=C2)O1&C[NH3+]&O=[NH+][O-]&&&
CC&C1=CC=C(NC2=NC(N3CCNCC3)=NC3=CC=CC=C23)C=C1&CN&&CCl&&
CO&CO&O=C1[NH]C2=CC=CC=C2N1C1=CC=CC=C1&&&
N[SH](=O)=O&CS&C1=CC=C(C2=NN(C3=CC=CC=C3)CC2)C=C1&CC&FC(F)F&&&
NC(=O)CSC(N)=O&CN&C1=CC=C(C2=CSC=N2)C=C1&CCl&&&
O=C(ON=C(C1=CC=CC=C1)C1=CC=NC=C1)C1=CC=CC=C1&CCl&&&
CNC=S&CN&C1=CN=CC(CNCCC2=C[NH]C3=CC=CC=C23)=C1&CC&&CC&&
CC&CC&O=C(NC1=CC(CNC2=CN=CC=N2)=CC=C1)C1=CC=CC=C1&CC&NC=O^CF&&&&
CC(C)C&CC&C=C1[NH]C(=O)C(=C)[NH]C1=O&C&CC&C#N^CC&&CC(C)C&&&
O=C(NC1CC1)C1=CC=CC(C2=CC=C3N=N[NH]C3=C2)=C1&CC&CO&&&
CO&CO&O=C1NC(=O)C(C#CC2=CC=C(C3=CN=CN=C3)N=C2)(CN2CC3=CC=CC=C3C2=O)N1&CF&&&
CC&O=C1CC2=CC(NC(=O)CC3=CC=CC=C3)=CC=C2OC(CNCC2=CC=CC=C2)CCN1&CN&CCCO^CN&&&CCl&CCl&&
CC&O=C(NCCC1=NN2C=CC=NC2=N1)C1=CC=CC=C1&CC&&CF&&
CCO&CO&O=C(C=CNC1=CC=CC=C1)C1=CC=CC=C1&CO&CO^CO&&&&
O=C(NCC1=CC=CC=C1)C1=CC(C2=CC=CC=N2)=NC2=CC=CC=C12&CBr&&&
CC(C)=O&CC&O=C1C=C(CCC2CCC(N3C=NC4=C(NC5CCOC5)N=CN=C43)O2)C(C2=CC=C(C3=CC=CC=C3)C=C2)=C[NH]1&CN&&CO&CO&&
C1=CC(N2CCC(N3CCC3)CC2)=C2C=C(N3CCCC3)C=CC2=N1&&&
CC&CN&C1=CC=C(NCC2=NC3=CC=CC=C3[NH]2)C=C1&&&
CC&O=C(NC1=CC=CC=C1)C1CC2=CC=CC=C2CN1&CN&NC(C=O)CCCCN^CC&&O=CO&&&
CCSC&CC&O=C(CNC(=O)C(CC1=CC=CC=C1)C[PH](=O)CCCCC1=CC=CC=C1)NCCC1=C[NH]C2=CC=CC=C12&OP&&CC^NC=O&&&
CC(N)=O&CN&C1=CC=C(OCCCN2C=CN=C2)C=C1&&&
CN&O=C1[NH]C=NC2=CC(C3=CC=CN=C3)=NC(NC3CCOC3)=C12&CC&CC(C)O&&&
CC&O=C(COC1=CC=CC=C1)NC1CCS(=O)(=O)C1&CC&&CC&CC&&
CC&C1=C(C2=CC=CC=C2)C2=CC=CC=C2OC1&C&CC&&CC&&
COC(=O)CCC(=O)NCCNCCCCN&CC&C1CCCC1&&&
CO&CO&O=C(C1=CC=CC=C1)C1=CN(C2=CC=CC=C2)C=C1&CC&CN(C)C=O^CO&&CC(O)CN(C)C&&&
CN&O=C1C=CN(C2=CC=CC=C2)C2=C1C=CC(N1CCNCC1)=C2&CF&&CC^O=CO^CCl&&&CF&&
CO&CO&O=C(NC1=NC2=C(S1)C(C1=CC=CC=C1)=CC=C2)C1CC1&&&
CC&O=C(CC1=CC=CC=C1)NCC1=CC=CC=N1&CC&&CC^CC(C)C&&&
CO&CO&O=C1NCC2C3=C(C=CC=C3)CCN12&CO&CO^CO&&&CO&&
CCOC=O&CC&O=C(C1=CC=CC=C1)C1=CN2N=CN=C(NC3=CC=CC=C3)C2=C1&CC&COC=O&&&
O=C(COC(=O)C=CC1=CC=CC=C1)NCCCC1=CC=CC=C1&CF&&&
CC&C1=C(COCC2=COC(C3=CC=CC=C3)=N2)OCCC1&CC&&CC^CC(N)=O&&&
CC&S=C1C=CC=C[NH]1&CS&N#CCCS^CC&&C#N&&&
CN&C1=CC=C(CCC2C3=CC=CC=C3C3=NCCN32)C=C1&CCl&&CCl&&
CO&CO&O=C(NCC1=CC=CC=N1)C1=CC=C(OC2CCN(CCC3=CC=CC=C3)CC2)C=C1&CO&CO&&&
O=C1CCCC(=O)N1CCCCN1CCN(C2=CC=C3C=CC=CC3=N2)CC1&&&
O=C1C(=CC2=CC=CC=C2)CC2C1CCC1C3=CC=CC=C3CCC12&CO&&CO&CC^FC(F)F&&&
O=C(CNC(=O)C(CC1=CC=CC=C1)NC(=O)C1=CSC(CCCCN2C(=O)C=CC2=O)=N1)NCCC1=CC=CC=C1&CC&O=CO^CO&&&&
CCCC&CC&C1=CC=C(C2=N[NH]N=N2)C(C2=CC=C(CN3C=CN=C3)C=C2)=C1&CCl&&CC^CO&&&
CC&O=C1C(=CC2=CN(C3=CC=CC=C3)C=C2)SC(=S)N1CC1=CC=CC=C1&CC&&CO&CC^O=CO&&&
O=C1C2=C3C(=CC=CC3=CC=C2)C(=O)N1C1=CC=CC=N1&C[NH3+]&O=[NH+][O-]&&&
CCCCC&CC&O=C1CCCCOC(=O)C2CCCN2C(=O)C(CC2=CC=CC=C2)NC(=O)CNC(=O)C(CC2=CC=CC=C2)NC(=O)C2CCCN2C(=O)CN1&&&
CC&C1=CC=CC=C1&CC&&&
CO&CO&O=C(NS(=O)(=O)C1=CON=C1)C1=CC2=NC(C3=CC=CC=C3)=CC=C2C=C1&CC&&CC&CO&&
CCC&CC&O=C1N(CC2=CC=CC=C2)N=C2C3=C(N=CN12)N(CCN1C=CN=C1)N=C3&CCl&&CC^CC&&&
O=C(CN1CCN(C2=CC=CC=N2)CC1)NN1CCNC1=O&CCl&&&
CN&O=C1C=C(C2=NC3=CC=CC=C3[NH]2)C=CN1C1=C[NH]N=C1&C[NH3+]&O=[NH+][O-]^CO&&&&
CC&O=C(NCCOC(=S)NC1=CC=CC=C1)C1=CC=CC=C1&CC&O=CO^CO&&&&
C=C1CCCC2NC3=CC=CC=C3C12&CI&&C[NH3+]^O=[NH+][O-]^C[NH3+]&&O=[NH+][O-]&&&
CC&O=C1C=C(SC2=CC=CC=C2)N(CCC2=CC=CC=C2)C(=O)[NH]1&CC&CCCCC&&&
CC(C)CC(NC(=O)C(C)NC=O)C(=O)NC(CCC(=O)O)C(N)=O&CC&O=C(C=CC(=O)NCC(=O)NCC1=CC=CC=C1)NCC(=O)NCCC1=CC=CC=C1&CC&&CC^O=CO&&&
O=C1C(=NNC2=CC=CC=C2)CCCC2=CC=CC=C12&CCl&&&
CCN(CC)CCS&CS&C1=CC=C(C2=CN3C=NN=C3N=C2C2=CC=C(CN3CCC(C4=NC5=CC=CC=C5[NH]4)CC3)C=C2)C=C1&&&
CO&CO&C1=CC=C2C(=C1)CC1C3CCCCC23CCN1CC1CCOCC1&CO&&&
C1=CC=C(C2=CC=C(CC3=CC(C4CCCNC4)=NC=N3)C=C2)C=C1&&&
CO&CO&O=C1C=CC2=CC=C(OC3=NC=CC=N3)C=C2O1&CC&&CO^CO&&&
O=C(CCC1=CC=CC=C1)NCCCN1CCN(CCCNC(=O)CCC2=CC=CC=C2)CC1&CI&&CO&CI&&
C=C(C)C(C)NO&CN&C1=CC=NC=C1&C[NH3+]&O=[NH+][O-]&&&
O=C1COC2=CC(NCC3=CC=CC=C3)=CC=C2N1&CF&&&
CO&CO&O=C1[NH]N(CC2=CC=CC=C2)C2=C1[NH]C(C1=CC3=CC=CC=C3N1CC1=CC=CC=C1)=N2&&&
CO&CO&O=C1[NH]N=CN1N=CC1=CC=CN=C1&CC&&&
CC&O=C(C1=CC(CC2CCN(CC3=CC=CC=N3)CC2)=CC=C1)N1CCCC1&CF&&&
O=C1C=C(N2CCOCC2)[NH]C(NCC2=CC=CC=C2)=N1&CCl&&CCl&&
CC(C)=CCCC(C)=CCCC(C)=CCC(=O)OCC(O)CBr&&&
CS(N)(=O)=O&CN&C1=CC=C(N2CCN(CCC3CCCCC3)CC2)C=C1&&&
CC&O=C(CNC(=O)C1=CN(CC2=CC=CC=C2)N=C1C1=CC=CC=C1)NC1=CC=CC=C1&CC&FC(F)F^CCl&&&CCl&&
CN&O=C(NCC1=NC(C2=CC=CC=N2)=NO1)NC1=NC=C2C=C[NH]C2=C1&&&
CO&CO&O=C(CCOCC1=CC=CC=C1)NC1CCC(CN2CCC(CC3=CC=CC=C3)CC2)CC1&CCl&&&
CC&C1=CC=CC=C1&CS&NCCS&&&
CNC=O&CC&O=C(CNC1=C[NH]N=C1)NCCC1=CC=CC=C1&CN&CNC=O^CC&&CC(F)F&&&
CC&C1=CC=C(CC(SC2=CC=CC=C2)C2=CN=C(C3=CC=CC=C3)S2)C=C1&CC&FC(F)F^CC&&FC(F)F^CC&&&CO^O=C(O)CO&&&
CO&CO&S=C1NC(C2=CC=CC=C2)C=CN1CC1=CC=CN=C1&CC&&CO^CO^CO&&CO&&&
N=CN&CC&O=C(CCCCCCCC(=O)N1CCN(C(=O)N2CC(CC3CCNCC3)C2=O)CC1)N1CCN(C(=O)N2CC(OC(=O)N3CCCC3)C2)CC1&&&
C=CCNC=O&CC&C1=CC=C(SCC2=NOC=C2)C=C1&CC&CC=O&&&
C=CC&CN&O=C(NCC1CCCN1)C1=CC=CC=C1&CC&&CBr&&
CO&CO&C1=CC2=NC=C(COC3=CC=C(CCN4CCCCC4)C=C3)N=C2C=C1&CO&&&
CS&CS&O=C(NCC1=NN=C(SCC2=CC=CC=C2)N1C1=CC=CC=C1)C1=CC=CC(S(=O)(=O)N2CCOCC2)=C1&CF&&&
CC&O=C1CC2C=CCCSSCC(NC(=O)CN1)C(=O)NCC(=O)N2&CC&CC(=O)O^CO&&&&
O=C(NC1=CC=C(C(=O)N2CCC3=C([NH]C4=CC=CC=C34)C3=CC=CC=C32)C=C1)C1=CC=CC=C1C1=CC=CC=C1&CBr&&&
CC&O=C1C=CN(C2CCCC2)C(=O)[NH]1&CC&CO^CCl&&&&
CCC&CN&O=C(CCCCCNC(=O)OCCN1CCC2=C(C1)SC1=C2C(=O)C2=C([NH]C(=O)[NH]2)C1=O)NCCC1=CC=CC=C1&CN&CC(C)(C)OC(N)=O^CO&&&CO&CO&CN^CC(N)=O&&&
CC&O=C(CN1C(=O)C(=NNC(=O)C2=CC=CC=C2)C2=CC=CC=C21)NC1=CC=CC=C1&CO&&&
CC=C(NC=O)C(=O)O&CC&C1CCCCC1&&&
CO&CO&O=C(CN1C(=O)N(C2=CC=CC=C2)C(=O)C2=C1C1=CC=CC=C1S2)NC1=CC=CC=C1&CC&&CC&CC&&
CN&C1=NC=C2N=CN(C3CCCO3)C2=N1&CC&CO^CO&&&CO&&
CC(C)(C)OC(N)=O&CN&O=C(NC1CCC2=CC=CC=C21)C(CCCCC1=CC=CC=C1)CC1=CC=CC=C1&CO&&CO&&
N[SH](=O)=O&CS&O=C(CCC1=NC(=O)C2=CC=CC=C2[NH]1)NCCCCNC(=O)NC1=CC=CC=C1&CCl&&&
O=C(C1=CC=CC(CN2C=CN=C2)=C1)N1CCN(C2=NC=CC=N2)CC1&&&
CCCCCCNC(=O)OCCCCC&&&
CO&CO&O=C1NC(=S)SC1=CC1=CN(C2=CC=CC=C2)N=C1C1=CC=CC=C1&CN&CC(=O)O&&&
CC&C1=CC=C(CNC2=NC(C3=CC=NC(NC4CCCC4)=C3)=CC=N2)C=C1&CF&&&
CN&O=C1C2=CC(OC3=CC=C4OCOC4=C3)=NC=C2N=CN1CC1CCCNC1&&&
CO&CO&C1=CC=C(C2=CC=C(CNC3=CC=C(CC4=CC=C(NC5=NC=CC=N5)C=C4)C=C3)S2)C=C1&CN&&CF&&
O=C1NC(=O)C(NC2CCN(CC3=CC=C4OCOC4=C3)CC2)=C1C1=C[NH]C2=CC=CC=C12&CN&CCO&&&
CO&CO&O=C(NC1CCOCC1)C(CCCN1CCN(C(=O)C2=NOC=C2)CC1)CC1=CC=CC=C1&CO&&CC^O=CNCC(F)(F)F^CO&&&CC^CC(C)(C)NC=O&&&
CO&CO&C1=CC=C(CNC2=NC=NC3=CC=CC=C23)C=C1&CN&CC(N)=O^CC&&NC=O&&&
CNC(C)=O&CN&O=C(N=C1[NH]C2=CC=CC=C2[NH]1)C1=CC=CC=C1&CO&OC(F)(F)F&&&
CC&O=C(C1=CC=C(N2C=CN=C2)O1)N1CCCCC1&CC&C#N&&&
CNC(=O)C(C)C&CC&C1=CC=C(N2CCN(C3=CC=CC=C3)CC2)C=C1&CF&&&
CC&O=C(COC(=O)C1CCCCC1)NC1=CN(C2=CC=CC=C2)N=C1&CC&&&
CC&O=C(C1=CC=CN=C1)N1CCNCC1&CN&CN(C)C=O&&&
CC&CN&O=C(CSC1=NN=C(CNC(=O)C2=CC=CO2)[NH]1)NC1=NC=CS1&CC&&&
O=[NH+][O-]&C[NH3+]&C1=CC=C(C2=NN=CC(C3=CC=CC=C3)=N2)C=C1&&&
CCC&CN&O=C(NCC[NH2+]CCNC(=O)NS(=O)(=O)C1=CC=CC=C1)NS(=O)(=O)C1=CC=CC=C1&CN&CCC^CN&&CCC^CN&&CCC^CN&&CCC&&&
CC&CN&O=C(NCC(=O)N1CCN(C2=CC=C3C(=O)C=C[NH]C3=C2)CC1)C1=CC2=[NH+]C3=CC=CC=C3[NH+]=C2C=C1&[NH3+][O-]&&CC^O=CO^[NH3+][O-]&&&&
CC&CC&O=C1C=CC2=CC3=C(C=C2O1)OC1=C3CCCC1&CO&&&
CCCCCCCC=CC=CC(=O)OC(COC(=O)CCCCCCCCCCCCC)COP(=O)(O)OC&&&
C1=CC=C2NCCN(CC3CCOCC3)CC2=C1&&&
CC&O=C(NCC=CCN1C=CC(=O)[NH]C1=O)C1=CC=CC=C1&&&
CCC(=O)O&CN&O=S(=O)(NC1=CC=CC=C1N1CCCC1)C1=CC=CC=C1&C[NH3+]&O=[NH+][O-]&&&
CCC&CC&C1=CC=C(OC2=CC=CC=C2)C=C1&C&CC&&CC^O=CO&&&
CO&CO&O=C(CNC1=CC=CC=C1)NN=C1C(=O)NC2=CC=CC=C12&CCl&&NS^C[SH](=O)=O&&&
O=C(NC(=O)C1=CC=CC=C1)NC1=CC=CC=C1NC(=O)C1=CC=CC=C1&CF&&CF&CCl&CF&&
CCCOC=O&CC&C&O=C1CCC2=CC=CC=C12&CCl^CC&&CC=O&&&
CC=O&CC&S=C1C=C(C2=CC=CC=C2)C=C(C2=CC=CC=C2)N1C1CCCCO1&CC&&CC^CO^CO&&&CO&CO&CC&CC^C#N^CCl&&&&
CCO&CO&C1=CC=C(C2=NC(CN3CCN(C4=CC=CC=C4)CC3)=CO2)C=C1&CCl&&CO^CO&&&
CC&O=C(COC1=CC=CC=C1)NC1=CC=C(C(=O)OCC2=CC(=O)N3N=CSC3=N2)C=C1&CC&&&
CC&CN&C1=CC=C(OC2=CC=CC(OC3=CC=CC=C3)=N2)C=C1&CF&&CC^N=CN^CC&&O=CO^CF&&&CN&&
CCO&CO&S=C1[NH]N=C(CNC2=CC=CC=C2)N1C1=CC=CC=C1&CO&CO^CC&&&&
O=C(NC1=CC=CC=C1C1=CC=CC=C1)C1=CC=CC(CN2C(=O)C=C(C3=CC=CC=C3)C2=O)=C1&&&
CCC&CC&O=C1N(CC2=CC=C(C3=CC=CC=C3)C=C2)C=NC12CCCCC2&CC&O=CO&&&
CO&CO&O=C1NC(=O)N(CC2=CC=CO2)C(=O)C1=CNC1=CC=CC(S(=O)(=O)NC2=CC=CC=C2)=C1&&&
CC(C)(C)OC(N)=O&&&
O=C(C1=CN=C(COC2=CC=CC=C2)N=C1)N1CCC2=CC=CC=C2C1&CF&&&
CF&C1=CC=C(CSC2=NC(NC3=CC=CC=C3)=N[NH]2)C=C1&CF&&CC^FC(F)F&&&
CN&O=C(NCCC1=CC=C(NC(=O)C2=C3C=CC=CC3=CC3=CC=CC=C23)C=C1)C1=CC=CC=C1&CN&&CC^O=CO&&&
CC&O=C(COC1=CC=C2C=CC(=O)OC2=C1)NS(=O)(=O)C1=CC=CS1&CCl&&&
CC=O&CN&O=C(NCC1=CC=C(S(=O)(=O)C2=CC=CC=C2)C=C1)C1CSCN1&&&
CCC&CN&O=C1C=C(C2=CC=CC=C2)CC2C(C3=CC=CC=C3)C(OCC3=CC=CC=C3)CN12&CC&FC(F)F^CC&&FC(F)F^CC&&FC(F)F^C[NH3+]&&O=[NH+][O-]&&&
CO&CO&O=C(CC(=CC1=CC=CC=C1)N1C=CN=C1)NC1=CC=CC=C1&CC&&CCl&&
CO&CO&C1=CC=C(OC2=CC=C3[NH]C=CC3=C2)C=C1&CO&CO^CC&&&CC^CC(=O)O&&&
CO&CO&O=C1C=C(C2=CC=CC=C2)C2=CC=C3OCC=CC3=C2O1&CO&&C^CC&&CC&&
CCC&CN&O=C1[NH]C(=O)C2=C(N=C(CCCC3=CC=CC=C3)[NH]2)[NH]1&CN&CCC&&&
CN&C1=CC=C(C2=CN(C3CCCO3)C3=C2C=NC=N3)C=C1&CO&&CC^CO&&&
CC(C)NN&&&
O=C1C(C2=CC=CC=C2)=[NH+]C2=CC=CC=C12&[NH3+][O-]&&C[NH3+]^O=[NH+][O-]&&&
CC&O=C(CC1=CC=CC=C1)NCCCC1=NC=CS1&&&
O=C1C=C[NH]C(=O)[NH]1&CN&CCCCCO&&&
CO&CO&S=C1[NH]N=C(NC2=CC=CC=C2)S1&CN&&&
C=O&CC&C1=COC(C2=CC=C3C=CC=CC3=C2)=C1&C[NH3+]&O=[NH+][O-]&&&
CC&O=C(NCC1=CC=CC=C1)C1=CC=CC(C2=CC=CC=C2)=C1&CN&CS(N)(=O)=O^CF&&&CC&CF&&
CCO&CO&O=C(C1=CC=CC=C1)N1CCN(C2=CC=CC=C2)CC1&CO&CO^CO&&CO^CO&&CO&&&
CC(C)S&CS&O=C1C2=C(CCCC2)[NH]C2=NC=NN12&&&
CC(C)C(NC=O)C(=O)O&CC&O=C1CCC2=C3C(=CC=C2)CCN13&&&
CN&C1=CC=C(C2=C[NH]N=C2C2CC2)C=C1&CC&FC(F)F^CS&&C[SH](=O)=O^CBr&&&&
CC&O=C1N=C(C2=CC=CC=C2)[NH]C2=C1[NH]N=C2&CN&&CC^CCC^CN&&&&
CO&CO&C1=CC2=C(C=C1)CN1CCC3=CC4=C(C=C3C1C2)OCO4&&&
CC&CC&O=C(C1=CC=C(C2=NC=NC=C2C#CC2=CC=CN=C2)C=C1)N1CCNCC1&CC&&CN^CCO^CF&&&CN&&
CO&CO&O=C(CSC1=NC2=CC=CN=C2[NH]1)NC1=CC=CC=C1&CS&CN(C)[SH](=O)=O^CN&&CCC&&&
CN&O=C(NC1CCN(CCCN2C(=O)C3=CC=CC=C3C2=O)CC1)C1=N[NH]C2=C1C=CC=C2&&&
CO&CO&C(=NCC1=CC=CC=N1)C1=CC=CC=C1&CO&CC(C)O&&&
CO&CO&O=S(=O)(C1=CC=CC(C2=CC=NO2)=C1)N1CCN(C2=CC=CC=C2)CC1&CC&&CC&&
COC=O&CC&O=C(NC1=NC=N[NH]1)C1=CC=CC=C1&CC&&CN&&
CN&O=C(COC1=CC=CC=C1)NC1=C(C(=O)C2=CC=CC=C2)SC2=C1C=CS2&CF&&&
CCN(CC)[SH](=O)=O&CS&C1=CC=C2C(=C1)N=SN2C1=NC=CC(N2CCCC2)=N1&CN&&&
CN&O=C1[NH]C(=O)C2=C([NH]C(CNCC3=CC=CC=C3)=N2)[NH]1&CN&&CN&&
C#N&CC&O=C(NC1CCC(S(=O)(=O)C2=CC=CC=C2)CC1)C1=CC=CC=C1&CCl&&&
CCC&CN&C1=CC=C(CN2C=C(CNNCC3=CN4N=C(C5=CC=CO5)N=C4S3)N=N2)C=C1&CF&&CF&CF&C[NH3+]^O=[NH+][O-]&&&
CCCCCCCCCCCCCCCCO&CO&C1=CC=CC=C1&CO&CO^CC&&CN(C)C&&&
CC&O=C(NC1=CC=CC(NC2=NC=CC(C3=CC=CN=C3)=N2)=C1)C1=CC=CC=C1&&&
CCC&CN&O=C(NC1=CC=CC=C1)C1=CC=C2C(=O)NC(=O)C2=C1&&&
CC&O=C(NC1CC1C1=CC=CC=C1)N1CC2=C1C=CN=C2&&&
CN&O=C(NC1CC2CN(S(=O)(=O)C3=CC=CC=N3)CC21)C1=CC2=CC=CC=C2[NH]1&CCl&&&
CO&CO&O=C(CCCN1CCN(CC2CCC3=CC=CC=C3C2)CC1)C1=CC=CC=C1&&&
CN&O=S(=O)(C1=CC=C2[NH]C(C3=CC=C4OCOC4=C3)=C(CC3=CC=CC=C3)C2=C1)N1CCNCC1&&&
CC&O=C(NC1=CC=CC=C1)C1=CC2=C(N=C1)[NH]C(C1=CC=CC=C1)=N2&CC&&&
C#N&CC&O=C(C=CC1=C[NH]C2=CC=CC=C12)NC1CCC(CCN2CCC3=CC=CC=C3CC2)CC1&&&
CO&CO&C1=CC=C(OC2=NC=CC=C2)C=C1&CC&&CC^CCN&&&
CC&CN&O=C(NCC1=CC=CC=C1)C1=CC=C2SCCNC2=C1&CF&&&
O=C(NC1=CC=CC=C1)NC1=CC=NC2=CC=CC=C12&CC&FC(F)F^CCl&&&&
CC&O=C(CSC1=C[NH]N=N1)NC1=CC=C(OC2=CC=CC=C2)C=C1&&&
CCCC&CC&O=C1C=CC2=CC=CN=C2N1C1=CC=CC=C1&CO&&CO^CO^CO&&CO&&&
CC&O=C1C=CN(C2C=CC(COP3(=O)OCC4=CC(=O)C=CC4O3)O2)C(=O)[NH]1&CC&&&
CO&CO&C1=CC=C(C2=CC3=C(C=C4OCOC4=C3)O2)C=C1&CO&CO&&&
CC&C&O=C(CN1C=CC2=CC(OCC3=CC=CC=C3)=CC=C21)NCCC1=CC=CC=C1&&CC&&
CC(=O)O&CC&C1=CC=C(OCC2=NC3=CC=CC=C3S2)C=C1&CCl&&&
CC(=O)O&CO&C&O=C1C=C(C2CCC3C2CCC2C4CCCCC4CCC23)CO1&CC^CC&CC&&&CO&&
CC&O=C(C1=NC=CN=C1)N(C1=CC=CC=C1)C1CCC(N2CCC(CC3=CC=CC=C3)CC2)CC1&CI&&&
CC&O=C(CN1C=CC=N1)NN=CC1=CC2=CC=CC=C2C=C1&CO&&CC&C[NH3+]^O=[NH+][O-]&&&
CO&CO&C1=CC=C(NC2=CC=CC3=NON=C23)C=C1&C[NH3+]&O=[NH+][O-]&&&
CN&O=C(CCC(NC(=O)C1=CC=CC=C1)C(=O)N1CCC2(CCCC2)CC1)NCCOC1=CC=CC2=CN=CC=C12&CF&&&
CCC(=O)N(C)C&CC&O=C1NCCCOC2=CC=C(NS(=O)(=O)C3=CC=CC=C3)C=C12&CCl&&CN^CCCO^CC&&&&
CCO&CO&O=C(NC1=CC=C2CCNCCC2=C1)C1=CC2=C(C=CC=C2)S1&CN&&&
CO&CO&O=C(C=CC1=CC=CC=C1C=CC1=CC=CC=C1)NC1=CC=CC=C1&CO&CO^CO&&&CO^CO&&&
CCO&CO&O=C(NC1=CC=CC(CNC2=NC=NC3=CC=CC=C23)=C1)C1=CC=CC=C1&CC&&CC^NC=O^CO&&CO&&&
CCCCC&CC&O=C1C2=CC=CC=C2OC2=C1C=C1C=CCOC1=C2&CO&&CO&CO&CO&&
O=C(NC1=CC=CC=C1N1C=NC=N1)C1=C(C2=CC=CC=C2)OC=N1&CCl&&&
O=C1NCC2(CCCN(C(=O)NC3=CC=CC=C3)C2)O1&&&
CC&C1=CC=C(CN2N=CC3=CC(NC4=NC=NN5C=CC(CN6CCCCC6)=C45)=CC=C32)C=C1&&&
CC&O=C(NC1CCCCCC1)C1C(=O)C2=CC=CC=C2C1=O&CC&CC(C)C&&&
CC&O=C1N2CCN=C2SC12COC1=C(OC3=C(C=NN=C3)C1)C2&CC&CC(C)C&&&
CC&O=C1NC2=CC=CC=C2C1=NN=CC1=CC=CC=C1&CO&&CCl&&
CNC(=O)C(=O)NCCC(C)C&CC&O=S(=O)(NCC1CCCO1)C1=CC=CC=C1&CN&CCCCF&&&
O=C1C2=C(C(=O)N1CCN1C=CN=C1)C1=CC=CC=C1CN2&&&
CN&O=C(C1=CC=C(N2CCNCC2)N=C1)N1CCCCC1&&&
CC&C1=CC2=CC=CC=C2N(CC2=CN=C[NH]2)C1&CN&&CC^CC(C)C^C&&CC&&CC&&
CO&CO&O=C1CC(C2=CC=CC=C2)C2=C(C=CC3=C2CCC3)N1&C[NH3+]&O=[NH+][O-]^CO&&CC(=O)O^CO&&CO&&&
CC(C)(C)OC(N)=O&CN&O=C(CCCCC1=CC=CC=C1)N1CCCCC1&CN&&CF&CF&&
CO&CO&C1=CC=C(C2=NN=C(CN3CCC(N4CCCC4)CC3)O2)C=C1&CO&CO&&&
O=S(=O)(NC1=CC=CC2=CC=CC=C12)C1=CC=CC=C1&CBr&&CBr&CO&&
CCCCCCCC&CN&C1=CC=C2[NH]C=CC2=C1&CC&CCOC=O^C[NH3+]&&O=[NH+][O-]&&&
CN&O=C1C=C[NH]C(=O)[NH]1&CN&FCCNCCCl&&&
CC&C&O=C(CC1CCN(C2=CC=CC=C2)C1=O)NC1=CC=CC=C1&CF^CC&&&&
O=C(NC1=CC=C(C(=O)N2CCN(C3=CC=CC=C3)CC2)C=C1)C1=CC=CC=C1&C[NH3+]&O=[NH+][O-]&&&
COC(=O)NC(C(=O)NC(CC(C)C)C(=O)NC(C=O)CC(C)C)C(C)C&CC&C1=CC=CC=C1&&&
CC(=O)O&CO&O=C1C(C2=CC=CC=C2)=COC2=C1C=CC=C2&CCl&&&
CC&O=C1C2=CC3=CC=CC=C3OCC2=NN1C1=CC=CC=C1&&&
CCO&CO&O=C(C1=CC2=CC=CN=C2[NH]C1=O)N1CCN(C2=CC=CC=C2)CC1&CN&&&
CO&CO&O=C(CCC1=CC=C[NH+]=C1)C1=CC=CC=C1OCCC1CCCCC1&CC&&CC&[NH3+][O-]&&
CN&O=C(NC1=CC=CC=C1)C1=C2CNCC(=O)N2C=C1&CF&&CF&CC^O=CO&&&
COC=O&CC&C&C1=C2C(CCC1)CCCC2CC1=C[NH]C2=CC=CC=C12&CC^CC&CC&&&C[NH3+]^O=[NH+][O-]&&&
CC&CN&C1=CC=C2N=C(C3=NN=C(SCCN4CC5CC(C4)C5)O3)C=CC2=C1&CC&&CC^FC(F)F&&&
O=C(NC1=C(C(=O)NC2=CC=CC=C2)C2=C(COCC2)S1)C1=CC=CC=C1&CF&&CCl&CF&&
O=C(C1=CC=CC=C1)N1CCN2C(=O)C3=CC=NC=C3C12C1=CC=CC=C1&CF&&CCl&&
CC&C1=CC=C(C2=NC=C3C=CC(OCC4=CC=C5C=CC=CC5=N4)=CC3=[NH+]2)C=C1&[NH3+][O-]&&&
O=C1NC(=O)C(=CC=CC2=CC=CS2)S1&&&
CCC&CN&C1=NC(OCC2CCNCC2)=C2C=N[NH]C2=N1&CN&CC&&&
CC&O=C1C2=CC=CC=C2C=NN1C1=CC=CC(N2C=CC=N2)=C1&CC&CCC(=O)O^CF&&&CC&CC&&
CNC(C)=O&CC&O=C1OCCN1C1=CC=C(N2CCN(CC3=CN(C4=CC=CC=C4)C(C4=CC=CC=C4)=C3)CC2)C=C1&CF&&&
CO&CO&O=C(CCCOC1=CC(=O)[NH]C2=CC=CC=C12)NCC1=CC=CC=C1&CN&&&
CC(=O)O&CO&O=C(C1=CC=CC=C1)N1C2=CC=CC=C2OC2=CC=CC=C21&CF&&&
CO&CO&C1=CC=C(C2=CN=CN=C2C2=CC=CC=C2)C=C1&CN&&CO&&
CCN(CC)C(C)=O&CC&C1=CC=C(C2=NC=CO2)C=C1&CC&COC=O&&&
COC=O&CC&O=C(OCC(=O)N1CCCCC1)C1=CC=CN=C1&CC&&&
N[SH](=O)=O&CS&C1=CC=C(C2=CC=NN2C2=CC=CC=C2)C=C1&CC&O=CCCCCl&&&
O=[NH+][O-]&C[NH3+]&C1=CC=C(NC2=C3C(=NC4=CC=CC=C34)[NH]C(NC3=CC4=CC=CC=C4C=C3)=N2)C=C1&&&
CC&O=C1C=CC23CCC4CC5=CN(C(OC6CCCCO6)=NC6=CC=CC=C6)C(=O)C6=CC=CC(=C56)C4=C5C(=C5C=CC(=O)OC5=C6C=CCO5)C=C5OCCC5=C6C2=C13&CO&&CC&CO&CO&CO&CO&CO&CC&C^CC&&CC^C=C^CC(O&
CN&O=C1C2=CC=CC=C2C(=O)C2=C1C=CC=C2&CS&OCCS&&&
CO&CO&O=C(NC1=CC=C2C=C1)NC1=NC(CCC2=CC=CC=C2)=CS1&CN&&&
CC(C)C&CC&O=C(C=CC1=CC=CC=C1)OCCNC(=O)C1=CC=CC=C1&CC&CC(C)C&&&
CC&C1=CC=C(C23CC2CN(CCCSC2=NN=C(C4=CN=CO4)[NH]2)C3)C=C1&CC&CC(C)C^CN&&&&
CO&CO&O=C(NC1=CC=CC(C2=NC3=CC=CC=C3[NH]2)=C1)C1=CSC=C1&CCl&&CC&&
CC&O=C(CCC1=CC=CC=C1)N1OC=CC1=O&CC&&CS^CC(C)(C)S&&&
CN&O=C(NCC1CCCCN1C1C2CCC1CC(N1C=NC3=C1N=CN=C3)C2)C1=CC=CC=C1&CC&FC(F)F&&&
N=C1C=CN(C2CCCO2)C2=NON=C12&CO&&CC^COP(=O)(O)O^CO&&&CO&NO&&
CO&CO&O=C(NC1=CC=CC=C1)C1CCC(N2C(=O)C3C4C=CC(C4)C3C2=O)CC1&&&
CO&CO&O=C(NC1=N[NH]N=N1)C1=CC2=CC=CC=C2N(C2=CC=CC=C2)C1=O&CO&&&
CC&O=C(CCCN1CCCCC1)NC1=CC=CC=C1&CN&&CC&&
CCCO&CO&C1=CC=C(C2=CC=C(C3CN4CCCCN(CC5=CC=CN=C5)CC34)C=C2)C=C1&CC&CO&&&
CC&O=C(NCC1=CC=CO1)C1CCCNC1&NS&C[SH](=O)=O&&&
CCO&CO&O=C(NC12CC3CC(CC(C3)C1)C2)C1=CC=C(N2CCC2)C=C1&&&
O=C(NCC1=CC=CS1)NC1CCCC1CN1C=CC=N1&&&
CC=O&CC&O=C(CCC1=NC(C2=CC=CC=C2)=NO1)NC1=CC=CC=C1&CC&&&
CO&CO&O=C(C=CNC1=CC(S(=O)(=O)N2CCCCC2)=CC=C1)C1=CC=CC=C1&CCl&&&
CN&O=C1NC2=CC=CC=C2C12CC2C1=CN=C[NH]1&&&
C#N&CC&O=C(NC1=CC=C(N2C=NC=N2)C=C1)C1=CC(C2=CC=CC=C2)=NO1&&&
NC=O&CC&C1=CC=C(CCN2CCC3=CC=CC=C3C2)C=C1&CBr&&&
CC&O=C(NC1=CC=CC=C1C(=O)NCCCC1=CC=CC=C1)C1=CON=C1C1=CC=CC=C1&CCl&&CCl&&
CCO&CO&O=C(C=CC1=CC=CC=C1)C1=CC=CC=C1&CO&CO^CO&&CO^CO&&&&
CO&CO&O=C(COC1=CC=C2OCOC2=C1)NC1CCCCC1&&&
CCC&CC&O=C(NC1=CC=NO1)C1CCC(=O)N1&CN&&&
C[N+](C)(C)C&CC&C1=NCCN1CCCCCCCC1=CC=CC=C1&&&
CC&C1=CC(C2=CC=CC=C2)N2N=CN=C2N1&CC&NC=S^CN&&&&
CO&CO&O=C(NC1=CSC(C2=CC=CC=C2)=C1)C1=CC=CC=C1&CC&CC(=O)O^CC&&O=CO&&&
CC&C1=CC=C(CNCC2=CN=C(NC3=CC=C(OC4CCNCC4)C=C3)C=C2)C=C1&CC&FC(F)F^CC&&NC=O^CN&&&CF&&
CC&O=C(NS(=O)(=O)C1=CC=CC=C1)C1=CC=CC=C1&CN&CNC^CC&&C#N&&&
CC&C&O=C(NC1=NN=CO1)C1=CC=CC=C1&CC^CC^FC(F)F&&&&&
O=C1CC(C2=CC=CC=C2)N1N1N=CC2=CC=CC=C2C1=O&CBr&&&
CN&O=C1CC(SC2=NC=NC3=C2N=C[NH]3)C(=O)N1C1=CC=C(OC2=CC=CC=C2)C=C1&&&
CCO&CO&O=C(NC1=CN(CC2=CC=CC=C2)C(=O)[NH]C1=O)C1=CC=CC=C1&CN&CCC(C)C^CN&&&&
CC&C1=C2CCC(CC3=CN=C4C=CC=CN34)C2CC2=C1N(C1=CC=CC=C1)N=C2&CF&&CCl&&
S=C1[NH]C=C(CC2=CC=CC=C2)S1&&&
CC&O=C(NC1=CC=CC=C1)N1CC2CCC(C1)N(CC1=CC=CC=C1)C2&CC&&&
CO&CO&O=C(NCCCNCCC1=CC=C(C2=NOC=C2)C=C1)C1=CCCC1&CC&&CC&CC^O=CO&&&
CC&C1=CC=C(C2CN(C3=CC=CC=C3)N=C2C2=CC=CC=C2)C=C1&C[NH3+]&O=[NH+][O-]&&&
S=C(NN=CC1=CC=C(OC2=CC=CC=C2)C=C1)NC1=CC=CC=C1&CCl&&&
O=C1C2=C(CCCCCC2)[NH]N1C1=CC=C(OC2=CC=CC=C2)C=C1&&&
CCC(=O)O&CO&O=C1OCCC=CCCC2=CC=CC(=C2)OC2=CC=CC=C12&CO&&CC^C=O^CO&&&CO&CC^CCCCC=C(C)C&&&
CC&O=C1NC2=CC=CC=C2C1=NNC(=S)NC1=CC=CC=C1&CC&O=CO&&&
CCC&CC&C&N=C1N=C[NH]C2=C1N=CN2C1CCCO1&CN^CC&CN^CO&&CN&&&&
CN&O=C(NC1CCC1)C1=CN=C(NC2=CC=CC=C2)N=C1NC1CCCCC1&CF&&CC^C#N^CC&&FC(F)F&&&
CO&CO&O=C1N=C(C2=CC=CC=C2)[NH]C2=C1C=NO2&CC&&&
CC(=O)SC(CCCCCCNC(C)=O)C(=O)O&&&
O=C(NC1=CC=C(C2=CN=CC(N3CCCNCC3)=N2)C=C1)C1=CC=NC=C1&&&
CC&C&C1=C2C(CCC3C2CCC3C2CCCCC2)C2=C([NH]C=C2)C1&CC^CC&CC&&&CC^CC(=O)O&&&
O=C(COC1=CC=CC2=C1C(S(=O)(=O)C1=CC=C3C=CC=CC3=C1)=C[NH]2)NS(=O)(=O)C1=CC=CS1&CCl&&CCl&&
CO&CO&O=C1OCC2C1C1=C(C=C3OCOC3=C1)C(C1=CC=C3OCOC3=C1)C2C(=O)NCC1=CC=NC=C1&&&
CC(C)CCO&CC&O=C(CC(=O)NC1=CC2=CC=COC2=CC=C1)NC1CCCCNC1=O&CO&&CC^CC(=O)O^CC&&&&
CCO&CO&C1=CC=C(CC2CC(C3=CC=CC=C3)=NO2)C=C1&CO&CC(C)(O)C(=O)O&&&
CC&O=S(=O)(C1=CC=CC=C1)C1=C[NH]C2=CC=CC(CC3=CC=CC=C3)=C12&CC&CCC(=O)O^CC&&CC(C)C&&&
CC(C)(CNC=O)C(=O)O&CC&C1=CC=C2N=C3C(=CC2=C1)C=NN3CC1=NCCN1&&&
CC&O=C(NCC12CCC3(O1)C1CC4=CC=CC=C4C3(CCN1CC1CC1)C2)C1=CC=CC=C1&CO&&CO&&
CC=O&CC&C1=CC=C(C2=CC3=C(NC4CCCCC4)C=CN=C3C=C2)C=C1&CF&&CO&CCl&CC^CCC&&&
CC(N)=O&CN&O=C(C(NS(=O)(=O)C1=CC=CC=C1)C1=CC=CC=C1)N1CCC=C(CCNCCCOC2=CC=CC=C2)C1&CO&&&
CC&O=C(NCC1=CC=NC=C1)C1=CC=C(OCC2=CON=C2)C=C1&CC&&&
CC&C1=CC=C(OC2=NC(OCC3CCN3)=CC=C2)C=C1&CCl&&CC^N=CN^CN&&N#CCC=O&&&
CN&O=C1[NH]C(=O)C2=C(N=C(N3CCN(C4=CC=CC=C4)CC3)N2CC2=CC=CC=C2)[NH]1&CF&&CN&&
CC(C)CC(NC(=O)C(C)N)C(=O)NCC=O&CN&C1CCNC1&CC&O=CO&&&
CO&CO&C1=CC2=CC=NN=C2C=C1&CC&CC(C)N(CCF)C(C)C&&&
CCO&CO&S=C(NC1=CC=CC=C1)NC1=NC=CC=N1&CCl&&CC&CCl&&
O=C1NC(=O)C2C1C(C1=CC=CC=C1)N1C(=O)N(C3=CC=CC=C3)C(=O)N1C2C1=CC=CO1&CF&&&
COC=O&CC&O=C1C=COC=C1&CO&&CC&CC&&
CC&O=C(NCCCC1=CC=CC=C1)C1CCN1CC1=CC=C(C2=CC=CC=C2)O1&CC&&&
O=C(C1=CC=C(S(=O)(=O)NC2=CC=CC=C2)C=C1)N1CCN(S(=O)(=O)C2=CC=CC=C2)CC1&CF&&&
CO&CO&O=C(NC1=CC=CC=C1)C1=CC=C(N2C=NN=N2)C=C1&CC&CCC&&&
NC(=O)NCCCCCC(=O)NO&CN&C1=CC=C(COC2=C3C=COC3=CC3=C2C=CS3)C=C1&CC&O=CO&&&
CBr&C1=CC=C2[NH]C(C3=CC=C(OCCN4CCCC4)C=C3)=NC2=C1&&&
NCCCO&CO&N=C1C2=CC=CC=C2C2=CC=CC=C12&NO&&&
CC&O=C(NN=C1CCCC1)C1=CC=CC=C1&&&
C[NH3+]&[NH4+]&C1=CC=C(OC2=CC=C(CC[NH2+]CC3=CC=CC4=CC=CC=C34)C=C2)C=C1&CO^C[NH3+]&&&&
O=C(NCC1=CC=C(N2CCC(COC3=CC=C4C=CC(=O)OC4=C3)CC2)C=C1)C1=CC=CS1&&&
O=C(NCC1=CC=C2OCOC2=C1)C1=NOC2=C1CCC1=CC=CC=C12&&&
CN&O=C(NC1=NN=C(S(=O)(=O)NCC2=CC=CC=C2)S1)C1=CC=CC=C1&CF&&&
CO&CO&O=C(CC1=CC=CC2=CC=CC=C12)NC1=NC=CS1&CC&CCC&&&
CC&O=C1C=CC2C(=C1)CCC1C3CCCC3CCC21&CO&&CC&CCl&CC&C^CO&O=C(O)CCO&&&
CCC(C)=O&CN&O=C(NC1=CC=CC=C1)NC1C(=O)NC2=CC=CC=C2NC1=O&CN&CCC(C)C^CCl&&&&
CO&CO&C1=CC=C(COCC2CCC3C2CCC2C4=CC=CC=C4CCC23)C=C1&CC&CN^CC&&&&
C=C1C(=O)OC2CC3CCC(=O)C3CC12&CC&&CO&CO&CO&CC&&
CC=O&CC&O=S(=O)(NC1=CC=CC(C2=NN3N=CC=CC3=C2C2=CC=NC(NC3=CC=CC=C3)=N2)=C1)C1=CC=CC=C1&CCl&&&
CCC&CN&O=C(CSC1=CC(=O)[NH]C2=CC=CC=C12)NC1=CC=C2OCCOC2=C1&&&
CC=O&CN&O=C(NC1CCNCC1)NC1CC1&&&
CO&CO&O=C(C=CCN1CCCCC1)NC1=CC2=C(NC3=CC=CC=C3)N=CN=C2C=C1&CF&&CCl&&
CC(CC(=O)NC(C)C)=NNC(=N)N&CC&C1=CC=CC=C1&CCl&&&
CC&S=[PH](NC1=CC=CC=C1)OC1=CC=CC=C1&CC&&CC&NP^CC(C)OC(=O)C(C)NC(=O)OC(C)(C)C&&&
CN&O=C(NCC1=CC=CC=C1)C1=CC=N[NH]1&CCl&&CC^FC(F)F^CC&&FC(F)F&&&
CN&O=C(C1=CC=CC=C1)C1=NC2=CC=CC=C2[NH]1&&&
O=C(NCC1=CC=CC=C1)N1SC2=CC=CC=C2C1=O&&&
CN&C1=CC=C(C2=CN(CC3OCC(C(C4=CC=CC=C4)C4=CC=CC=C4)CO3)N=N2)C=C1&CCl&&&
CCOC=O&CC&O=C(NC1=CC=CS1)C1=CC=C(OCC2CCCO2)C=C1&&&
CC(C)=O&CC&O=C(CCCCCC1=CC=CC=C1)C1=NC=NO1&&&
CC&C1=CC=C(CNC2=CC=NC3=CC=C(C4=C[NH]N=C4)N=C23)C=C1&CN&&&
CO&CO&O=C1OCC2C(=O)N(CC3=CC=CC=C3)C(C3=CC=CC=C3)C12&&&
CC&C1=CC2=CC=C(C3=CSC(CN4N=CN=N4)=N3)C=C2C=C1&&&
CC(N)C(=O)O&CC&O=C1C=C(C2=CC=CC=C2)O[NH]1&&&
CCCNC=O&CC&O=C(C1=CC=CC=C1)N1CCCCCC1&CO&CO&&&
O=C(NC1=CC=C(C2CCOC2)C=C1)C1CCN(S(=O)(=O)CC2=CC=CC=C2)CC1&&&
CC&C1=CC=C2OC(COC3CCCCO3)CCC2=C1&CC&&CN^NC(=O)CBr^CO&&&CO&CO&&
CC&O=C(CCC1=C[NH]C2=CC=CC=C12)NC(CC1=C[NH]C2=CC=CC=C12)C(=O)NC(CC1=CC=CC=C1)C(=O)NCCNC(=O)C1=CC(NC(=O)CCC2=CC=CC=C2)=CC=C1&CN&&CN&CC&CO&CN&&
CN&O=C1N=C2SC=NN2C=C1CC1=CC=CC=C1&CO&OCCCCCF^CCl&&&&
CCO&CO&C(=CC1=CC=NC2=CC=CC=C12)C1=CC=CC=C1&CO&CO^CO&&CO&&&
CO&CO&O=C1CC(C2=CC=CC=C2)N1C1=NN=C(CNC2=NN=C(C3=CC=CC=C3)S2)S1&CO&CO^CO&&CO&&&
CO&CO&O=S(=O)(NC1=CC=C2C=C(OC3CCNCC3)C=CC2=C1)C1=CC=CC=C1&CN&&CN&CC^CCC(=O)O&&&
CCl&C(=NCC1=CC=CS1)C1=CC=CC=C1&CCl&&&
CC&C1=C2C3CCCCC3CCC2C2CCC3CC(OC4CCCCO4)CCC3C2C1&CC&&CC&CC^O=CO^C&&CC^C&CC^CC&&&&CC^O=CO&&&
CC&CC&O=C(C1=CC=C(C2=NC=NC=C2C#CC2=CC=CN=C2)C=C1)N1CCC(N2CCOCC2)CC1&CF&&CN&&
CC&O=C(COC1=CC=CC=C1NC1=CC(=O)C1=O)N1CCN(CC2=CC=CC=C2)CC1&CCl&&CCl&CC^C#N&&&
CCOCCCNC&CC&C1=CC=CC=C1&CCl&&CCl&&
CCC&CC&O=C(CC1=CC=CC=C1)NCC(=O)N1CCCC1&CN&N=C(N)NCCCC(NC(N)=O)C(=O)NCC=O&&&
CCC(N)=O&CN&C1=CC=C(C2N(C3=CC=CC=C3)CCCC23C2=CN=CC=C2C2=CC=CC=C23)C=C1&CCl&&CCl&&
CCCCCCO&CO&O=C(C=CC1=CC=CC=C1)C=CC1=CC=CC=C1&CO&&CO&CO&&
O=C(CCC1=CC=CC=C1)NC1CCN(C2=CC=NC=C2)CC1&CO&OC(F)(F)F^CC&&FC(F)F&&&
CN&O=C(CC1=CC=C(NC(=O)C2CCN(S(=O)(=O)C3=CC=CC=C3)CC2)C=C1)NC1=CC(C(=O)NC2CCCNC2)=CC=C1&C[NH3+]&O=[NH+][O-]&&&
CC&CC&O=C(NCCCN1CCNCC1)C1=CC=C2C(=O)N(C3=CC=CC=C3)C=NC2=C1&CO&&CN&&
CC&O=C1C=C[NH]C(=O)[NH]1&CN&CCCCO&&&
CS(N)(=O)=O&CN&C1=CC=C(C2=CN=CC(C3=CC=CN=C3)=N2)C=C1&CCl&&&
CCNC(=O)C(=O)C(CC)NC(=O)C(CC(C)C)C(N)C(C)C&CN&O=C(CCC1=CC=CC=C1)NCCC1=CC=CC=C1&CC&CC(C)C(NC(=O)C(CCCN=C(N)N)NC=O)C(=O)O&&&
CCOC&CN&C1=CC=C(CN2CCN(CC3=NC4=CC=CC=C4[NH]3)CC2)C=C1&CO&CO&&&
CC=O&CC&O=C1C=COC1C1CCC2C3=CCC4COC(C5=COC=C5)C4C3CCC2C1&CC&&CO&CC&CC&C^CC&&CC&&
CO&CO&C1=CC=CC=C1&CN&CS(=O)(=O)NCCCCC[SH]=O&&&
CC&C&O=C1OCC2=C1C(=O)N(CCC1=CC=CC=C1)C=C2&&CC^C#N&&&
CCN(C)C&CC&C1=CC=C2[NH]C=CC2=C1&CC&NC=O&&&
C#N&CC&O=C(NN=CC1=CC=C[NH]1)C1=CC=NC=C1&&&
CO&CO&O=S(=O)(NC1=CC(NC2=CC=CC3=C2C=N[NH]3)=CC=C1)C1=CC=CC=C1&CC&&CCl&&
CC(=O)O&CC&C1=COC(CNC2=CC=CC3=NC=C(N4CCCC4)C=C23)=C1&CC&FC(F)F^CF&&&&
CC&CN&O=C(C1=C[NH]C2=CC=C(S(=O)(=O)N3CCOCC3)C=C2C1=O)N1CCN(C2=CC=CC=C2)CC1&CC&&CC&&
CN(C)C&CC&O=[PH]1OCCCO1&OP&&&
CN&O=C(NC1C(=O)N2C=CCSC12)C(C1=CC=CC=C1)N1CNC(=S)SC1&CC&O=CO^CO&&&&
COC(=O)CN&CN&C1=NC2=CC=C(C3=CSC=C3)C=C2C=N1&&&
CC&O=C1C2=CC=CC=C2C(=O)N1CCNC1=C2C(C3=CN=CS3)=NN(C3=CC=CC=C3)C2=NC=N1&&&
CNC(=O)CCl&CC&C1=CC=CC=C1&&&
NC(N)=O&CN&C1CCC(OC2CCCC(OC3CCCCO3)C2)OC1&CO&&CN&CN&CC^CN^CO&&&CO&CN&CO&&
CC&O=C1C=C(CN2CCCCC2)C2=C(C=CC(CN3CCCCC3)=C2)O1&CC&&CO&&
CN&C1=CC=C(CCSC2=NC=C[NH]2)C=C1&CC&O=CO&&&
CNC(=O)O&CO&C1=CC=C(CCCN2CCN(CCC3CCCCC3)CC2)C=C1&CC&CCN&&&
O=C(CSC1=NN=C(NCC2=CC=CC=C2)S1)NN=CC1=CC=CC=C1&CO&&&
O=C1NC2=CC=CC=C2C1=CC1=CC=CC=C1&CBr&&CBr&CO&&
O=C(CSC1=NN=C(C2=CC=CN=C2)N1CC1=CC=CO1)NC1=CC=CC=C1&CBr&&&
CO&CO&O=C(NCC1=CC=CC=C1)C1=CC(C=CC2=CC=CC=C2)=C2C=CC=CC2=N1&CC&C#N^CO&&CO^CO&&CO^CO&&CO&&&
CO&CO&O=S(=O)(C1=CC=CC=C1)N1CCNCC1&CN&&&
O=CO&CC&O=C(NC=CC1=C[NH]C2=CC=CC=C12)C1=CC=C(OC2=CC=CC3=CC=CC=C23)C=C1&&&
CC(C)(C)OC=O&CN&O=C(C1CCNCC1)N1CCC2CC1CC1=CC=CC=C12&CC&&CO&C^CC&&CC&&
CN(C)C&CC&O=C(NCCC1=CC=C(C2=C(C3=CC=CC=C3)SC3=C2C(=O)[NH]C(=O)[NH]3)C=C1)C1=CC=CC=C1&CN&&CN&CO^CN(C)CCO&&&
CO&CO&O=C(CNC(=O)C1=CC=CC=C1)NC1=CC=CC=C1&CC&O=CO^CO&&CO&&&
CC&C1=CC=C(OCCNC2=CC=CC=N2)C=C1&CC&&C[NH3+]^O=[NH+][O-]&&&
CN&O=C(COC1=CC=CC=C1)NCCNCC1=CC=CC=C1&CCl&&&
C[N+](C)(C)C&CC&O=C1C2=CC=CC=C2OCC1CC1=CC=CC=C1&&&
C=CC(N)=O&CN&C1=NC=C2C(=N1)C=CC1=CC=C(N3CCNCC3)C=C12&CN&CCOC(=O)CCCCC(=O)NCC=CC(N)=O^CN&&CCC(C)C&&&
CO&CO&O=C(C1=NN(COC2=CC=CC=C2)C=C1)N1CCCCC1&CC&CO&&&
CC&O=C(NCC1=CC=CC=C1)C1CCN(S(=O)(=O)CC2=CC=CC=C2)CC1&CF&&&
CO&CC&C1=CC=C(CCC2=CC=CC=C2)C=C1&CO&&CO&CO&&
CN(C)C&CC&O=C(CCCCCCC1=CC=CC=C1)C1=NC=CO1&&&
CCOC=O&CC&C&O=C(C1=CC=CC=C1N1C=CC=N1)N1CCCCC1&&CC&&
CN&O=C1C2=C(N=CN1C1=CC=CC=C1)[NH]C(=S)N=C2&CS&&&
CO&CO&O=S(=O)(NCCN(CCOCC1=CC=CC=C1)CCNCCS(=O)(=O)C1=CC=CC=C1)C1=CC=CC2=CC=CC=C12&CN&CNC^CF&&&&
CC&C&O=C1C(C2=CC=CC=C2)=COC2=CC(OC3CCCC(COC4CCCO4)O3)=CC=C12&CO^CO&CO&&&CO&CO&CO&CO&&
CN&O=C1NC(=S)SC1=NNC1=CC=CC=C1&CS&N[SH](=O)=O&&&
CO&CO&C1=CC=C(C2=NN=C(CSC3=NN=CN3C3CC3)O2)C=C1&CC&&&
CO&CO&O=C(NC1=CC=CC=C1)OCCN1N=CN=C1C1CCCCC1&CC&&CC&&
CO&CO&O=C1C2=C(N=CN1C1=CC=CC=C1)C1=CC=CN=C1S2&CC&&CC&&
O=C(CN1CCCCC1CN1C=NC=N1)NCC1=CC=CC=C1&CF&&CF&&
CC&C1=CC=C(CCC2=CN=CS2)C=C1&CC&NC=O^C[NH3+]&&O=[NH+][O-]&&&
CCC(C)C&CN&O=C1[NH]C2=C3C(=C1C1=CC=CC=C1)CN1C2=CC=C1N3C1CCCCO1&CC&CO^CO&&&CO&CO&CO&&
CO&CO&O=C(C1=CC=CC=C1)C1=CN2C(=O)C3=C(N=C2C(C2=CC=CC=C2)=C1)SC=C3&CO&CO^CO&&&CC&CC&&
CN&C1=CC=C(N2C=C(COC3CCC(C4=CC=C5C=CC=CC5=C4)C3)N=N2)C=C1&CF&&CF&&
CCOC(=O)CO&CO&O=S(=O)(NC1=CC=C2OC=CC2=C1)C1=CC=CC=C1&CC&&C[NH3+]^O=[NH+][O-]&&&
CCC(=O)NC&CC&C1=CC=C(C2=CC=C(NC3=CC=NC4=CC=CC=C34)C=C2)C=C1&CC&C#N^CCl&&&CN^CNC^CO&&&&
CC&O=C1N(CCCN2CCN(C3=CC=CC=C3)CC2)N=C2C=CC=CN12&CC&&CCl&&
CC&O=C(NCCCCNS(=O)(=O)C1=CC=CC=C1)C1=CC=C(NC2=NC=CN3C=C(C4=CC=CC=C4)C=C23)C=C1&CC&C#N&&&
CO&CO&O=C1C=C(C2=CC=CC=C2)OC2=C1C=CC1=C2C=CC=C1&CO&CO^CO&&CO^CO&&OCCF^CO&&&&
CC&O=C1N=CC=C2[NH]C(C3=CC=CC=C3)=C(C3=CC=CC=C3)N12&CO&&CF&&
CC(=O)O&CO&O=C(OC1C2CCC=C(CC(=O)C3CCC4OCC4C31)C2)C1=CC=CC=C1&CC&&CO&CO^CC(=O)O^CO&&&CO^CC(C)CC(NC(=O)OC(C)(C)C)C(O)C(=O)O^CC&&&C^CC&&CC&&
CC&C1=CC=C(C2=NNC(C3=CC=CC=C3)O2)C=C1&CBr&&C[NH3+]^O=[NH+][O-]&&&
O=CNC(CC(=O)O)C(=O)O&CC&O=C(NCC1=CC=CC=C1)C1CCCN1&&&
CO&CO&O=C(C=CC=CC1=CC=CC=C1)C=CC1=CC=CC=C1&CO&&CO&CO&CO&&
CC&C1=CC=C(C23CC(CO2)CN(CC2=CSC=N2)C3)C=C1&CCl&&&
CO&CO&O=C(NC1=CC(C2=CC=C(N3C(=O)C=CC4=C43)C=C2)=CC=C1)C1=CC=NC(N2CCOCC2)=C1&CC&&&
O=C1OC(CN2C=CN=N2)CN1C1=CC=C(C2=CCS(=O)(=O)CC2)C=C1&CF&&CF&&
CC&O=C1NCCC(CNCC2=CC=CC=C2)OCCCCCOC2=CC=C(NS(=O)(=O)C3=CON=C3)C=C12&CC&&CN^CCCO^CC&&&CN&CC^FC(F)F^CC&&&&
CC&CC&O=C1C=C[NH]C=C1&CO&&CN&&
O=C(NCC1CCCN(CC2=CC=CC=C2)C1)C1=CC=C2OCOC2=C1&CO&OC(F)(F)F&&&
CC&O=C1CC2=CC(NC(=O)CC3=C[NH]C4=CC=CC=C34)=CC=C2OC(CNS(=O)(=O)C2=CC=CC=C2)CCN1&CN&CCCO^CN&&&CN&&
CN&CN&C1=CC=C(CC2COC3=CC=CC=C3C2)C=C1&CO&&&
O=C(COC(=O)C1=CC=CC=C1C(=O)C1=CC=CC=C1)NC1=CC=CC=C1&CF&&CF&&
O=CO&CC&C1=CC=C(OCCCN2C=CN=C2)C=C1&&&
CF&S=C(NC1=CC=CC=C1)N(CCN1CCCC1)CC1=CC=CS1&&&
CC&O=C1CNC2=C(C=C(C3=CC=CC4=CC=CC=C34)C=C2CN2C=CN=C2)C1&CN&&CC^O=CO&&&
N#CCCNN=O&CN&C1=CC=C(NC2=C3C=CC=CC3=NC3=CC=CC=C23)C=C1&C[NH3+]&O=[NH+][O-]^CCl&&&&
O=C(COC1=CC=CC=C1)NCC1=CC=CC=C1&C[NH3+]&O=[NH+][O-]&&&
O=C(COC(=O)COC1=CC=CC=C1)NC(=O)NC1CCCCC1&CF&&&
COCCO&CO&O=C(NC1=CC=CC=C1)C1=CC(C2=CC=CC=C2)=NS(=O)(=O)N1&CC&&CN&&
CC(NCCS)C(=O)O&CC&C1=CC=CC=C1&CO&&CO&&
CO&CO&C1=CC=C(OC2=CC=CC3=NC=CC=C23)C=C1&CN&CC(N)CCCN^CC&&C#N^CC&&FC(F)F&&&
CC&O=C(COC1=CC=CC=C1)NN=CC1=CC=C(N2C=CC=C2)C=C1&CC&&CO&&
CC&O=C(NCC1=C(C2=CC=CC=C2)C(C2=CC=CC=C2)=CO1)C1CCN(C2=NC=CC=N2)CC1&CF&&&
O=C(OCCN1C(=O)C2=CC=CC=C2C1=O)C1=CC=C(N2C(=O)NCC2C2=CC=CC=C2)C=C1&CCl&&&
CC=O&CN&O=S(=O)(C1=CC=C2OCCC2=C1)N1CCC(NCC2=CC=CO2)CC1&&&
CO&CO&O=C(NN=C(CN1C=CN=C1)C1=CC=CC=C1)C1=CC=CC=C1&CBr&&C[NH3+]^O=[NH+][O-]&&&
CNC&CN&C1=CC=C2N=CC=CC2=C1&CCl&&&
CC(N)=O&CN&O=C(CCCCN1CCC(C2=CC=CC=C2)CC1)NC1=CC=CC=C1&CCl&&CCl&&
CN&O=C(CCCC1=NC=NO1)NC1=CC=CN=C1&&&
CCCOCC&CN&O=C1C2=CC=CC=C2C(=O)N1CC1CCC(C2=CC=CC=C2)NC1&CC&&CC^CC(C)NC=O&&&
CC&O=C(CSC1=NC(=O)C=N[NH]1)NC1CC1&&&
CO&CO&C1=CC=C(C2=NN(C3=CC=CC=C3)C(C3=CC=CC=C3)C2)C=C1&CCl&&CC&CO^CO&&&
CN(C)CCNC=O&CC&C1=CC=C(C2=CN(C3=CC=CC=C3)N=C2)C=C1&CCl&&&
CO&CO&C(=CC1=CC=CC=C1)C1=CC=CC=C1&CO&CO^CO&&CO^CO&&&&
O=C(NC(=O)C1=CC=CC=C1C1=CC=CC=C1)NC1=CC=C2C=CC=CC2=C1&CF&&&
O=S(CC1=CC=CC=C1)C1=CC=CC=C1&CC&CO&&&
CC&O=C(CNC1CCCCC1)NC1=CC2=C(C=C1)OCO2&CC&&&
O=C(C=CC1=CC=CC=C1)OC1COC2=C(C3=CC=CC=C3C(=O)C3=CC=CC=C3)C=CC=C2C1&CO&&CO&CO&CO&CO&CO&CO&&
CCCCCCC&CN&O=C(NC1CC2CCC(C1)N2)N1C(=O)[NH]C2=CC=CC=C21&CN&CC(C)N&&&
CO&CO&C1=CC=C(NC2=CC=NC=N2)C=C1&CCl&&CC^FC(F)F&&&
CCOC=O&CC&O=C(C1=COC=C1)N1CCCC(CC2=CC=CC=C2)C1&CC&&CC^CC=O&&&
CCCC&CC&O=C1C=CC=CN1CC1=CC=C(C2=CC=CC=C2C2=N[NH]N=N2)C=C1&CC&COC=O&&&
CCCCCCCCCCCCCCCCNC=O&CC&C1=CC=C(C2=NN=CO2)C=C1&CO&CO&&&
O=C(CC1CC(C(=O)N2CCOCC2)C2(CCC3CCCC3)C3=C(CCN2C1=O)C1=CC=C(C2=CC=CO2)C=C1[NH]3)NCC1=CC=CO1&&&
CC&O=C(CNC(=O)C(CC1=CC=CC=C1)NOCCCCCNC(=O)N1CCNCC1)NC(CC1=CC=CC=C1)C1=NC=C[NH]1&CN&&CC^CCCNC(=N)N&&&
CC&O=C1C=CN(C2=CC=CC=C2)C=C1&CC&&CC&&
CCCCO&CO&O=C1OC2=CC=CC=C2C=C1C1=CC=CC=C1&CO&CC(=O)O&&&
C1=NC(C2=C(C3=CC=CC=C3)[NH]C3=CC=CC=C23)NC1&&&
COC=O&CC&O=C(CCN1CCCCC1)NC1=CSC=C1&CC&CC(C)C&&&
O=C(NCC1=CC=CC=C1)C1=CC=CN=C1OC1=CC=C(NC2=CC=CC=N2)C=C1&CC&FC(F)F^CCl&&&&
CC&O=C(CN1N=C(C2=CC=CC=C2OS(=O)(=O)C2=CC=CC=C2)C=C1C1=CC=CC=C1)OCC1=CC=CC=C1&CC&FC(F)F&&&
COC=O&CC&O=C(CC1=CC=C2OCCCOC2=C1)NCC1=CC=CC=C1&CN&&&
O=[NH+][O-]&C[NH3+]&C1=CC=C(N2N=NC3=CC=CC=C32)C=C1&CCl&&&
CCOC=O&CC&C1=N[NH]C(C2=COC=C2)=C1&CC&&CN^CC(N)=O^CC&&CCC^CC&&&&
COC(C)=O&CN&O=C(NC1CCCOC1)C1=C2CCC3=CC=CC=C3C2=N[NH]1&CN&&&
O=CO&CC&O=C1C=CN(CC=CC2=CC=CC=C2)C2=CC=CC=C12&CCl&&CF&CF&&
CO&CO&O=C(C=CC=CC1=CC=CC=C1)C=CC1=CC=CC=C1&CC&C=CC(=O)OCC=O^CO&&&&
O=C1N=CC(CC2=CC=CC=C2)=C[NH]1&CO&&CO&CF&&
N=C1SC(=CC2=CC=CC=C2)C(=O)N1C1=NC=CS1&CBr&&&
CC(C)CC(NC=O)C(=O)O&CC&O=C(CNC(=O)CN1C=C(CCCC2=CC=CC=C2)N=N1)NCCC1=CC=CC=C1&CN&&CO&&
CO&CO&O=S(=O)(C1=CC=CC=C1)N1CCC(C2=CC=C3OCOC3=C2)CC1&CO&CO^CO&&CO&&&
CCN(C)C&CN&O=C1NC(=O)C2=C3C1=CC=CC3=C(N1C=C(C3=CC=CC=C3)C=N1)C=C2&&&
C#N&CC&O=S(=O)(NC1=NC=NS1)C1=CC=C(OC2=CC=CC=C2C2=CC=N[NH]2)C=C1&CF&&&
O=C(NCC1=CC=CC=C1)N1CCC(OC2=CC=C3[NH]C=CC3=C2)CC1&&&
CCC&CN&O=C(NC1=CC=CC=C1)C1=C2C(=O)NCC2=CC=C1&CBr&&CO^CO&&&
CCCC&CN&C1=CC2=C3C(=C[NH]2)CC2NCCCC2C3=C1&CC&CC(=O)OCC=O^CN&&&&
CO&CO&O=C(COC(=O)C1=CC=CC=C1NS(=O)(=O)C1=CC=CC=C1)NCC1=CC=CO1&CO&CO^CO&&CO&&&
CO&CO&O=C(NC1CCC(NCC(CC2=CC=CC=C2)NC(=O)OCC2=CC=CC=C2)CC1)OCC1=CC=CC=C1&&&
CCOCC(=O)NC&CC&C1=CC=C(C2=NC=CS2)C=C1&CCl&&CCl&CC&CC&&
O=C(C=CC1=CC=CC=C1)NNC(=O)C1=CC=NC=C1&CCl&&&
CNC(C)=O&CC&O=C(C1CNCC(=O)N1C1=CC=C(OCCOC2=CC=CC=C2)C=C1)N(CC1=CC=CC=C1)C1CC1&CCl&&CC&CCl&&
O=CNCC(=O)O&CC&O=S(=O)(NCCCCCC1=CC=CC=C1)C1=CC=CC=C1&CO&&CC^O=CO&&&
CC&O=C(NC1=CC=CC=C1)NC(C1=CC=CC=C1)C1CCNCC1&CN&CC(=O)N(C)C&&&
O=C(NC1=NC(C2=CC=CC=C2)=CS1)C1=NC(S(=O)(=O)CC2=CC=CC=C2)=NC=C1&CF&&CCl&&
CO&CO&C1=CC=C(NC2=C(C3=CC=CC=C3)N=C(C3=CC=CC=C3)O2)C=C1&CO&&CC&&
CN&CC&O=C(NC1=CC=CC=C1)N(CCCN1CCCCC1)C1CC=C(C2=CC=CC=N2)CC1&CF&&CCl&&
CC&CC&C&C1=NC=C2C(=C1)C1=CN=C(NC3=CC=C(N4CCCC4)C=N3)N=C1N2C1CCCC1&CO^CO&&&&
CC(C)C&CC&O=C1CNCC=CCNC(=O)C(CC2=CC=CC=C2)NC(=O)CNC(=O)CN1&CC&CCC^CC&&CCC^CN&&&&
CC&O=C(NC1=CC=CC=C1)N(CCCN1CCOCC1)CC1=CC2=CC=CC=C2[NH]C1=O&CCl&&&
CC&S=C(NCCC1=CC=CC=C1)NC1=CC=CC=N1&&&
C=O&CN&O=C1C(=CC2=CC=CC=C2)NC(=S)N1C1=CC=C(N2CCNCC2)C=C1&C[NH3+]&O=[NH+][O-]&&&
CCO&CO&C1=CC=CC=C1&CC&CCC^CC&&CN&&&
CC&N=C1[NH]C2=C(C=C1C(=O)NC1CCCCC1)C(=O)N1C=CC=CC1=N2&NN&&&
CO&CO&O=C(NCCCN1CCN(C2=CC=CC=C2)CC1)C1=CC=C[NH]1&CC&&CC^CC=O^CC&&&CC&&
CN&O=C1NCC2=CC=CC=C2C2=C1[NH]C1=CC=CC=C21&CCl&&&
CCCO&OP&O=[PH](OC1=CC=CC=C1)OC1COC(N2C=NC3=C(NC4CCCC4)N=CN=C32)C1&CN&&&
CCC&CC&C1=CC=CC=C1&C[NH3+]&O=[NH+][O-]^CN&&CC(=O)O&&&
O=C(NC1C2CCN(CC2)C1CC1=CC=CN=C1)C1=CC=CC=C1&CF&&CF&&
CC&O=C(C1=CC=CC=C1)N1CCN(C(=O)N(C2=CC=CC=C2)C2=CC=CC=C2)CC1&CC&&&
CC&O=C(NCCC1=CC=CC=C1)C1CCNCC1&CN&CN(C)C=O&&&
CCNCC&CN&O=C(CNC1=CC=CC=C1)NC1=CC=CC=C1&NS&C[SH](=O)=O&&&
CNC&CN&C(=NCCCCCNC1CCCCC1OC1CCCCO1)C1=CC=CC=C1&CO&&CO&CN^CC(C)(C)OC=O^CC&&CNC(=O)C(N)C(C)(C)C^CO&&&CO&CN&CN^CC(C)(C)OC(N)=O^CO&&&&
CO&CO&O=C(CN1N=CC2=CC=CC=C2C1=O)NC1=CC=CC=C1&CC&O=CO^CCl&&&CO^CO&&&
CN&C1=CC=C(OC2=C3SC(C4=C[NH]C=N4)=CC3=NC=N2)C=C1&CF&&&
CO&CO&O=C(CC(C1=CC=CC=C1)C1=CC=C2OC(=O)C=CC2=C1)N1CCCCC1&CC&&CC&CO^CO&&&
C#N&CC&O=C(NC1=CC=CC=C1)C1CCCN1C(=O)NC1CCCC1&&&
O=C(NCCN=CC1=CC=CC2=CC=CC=C12)C1=CC=CC=N1&CO&&CO&CO&&
CCCNC(C)=O&CN&O=C1[NH]N=CN2C1=CC1=C2C=CS1&CC&CC&&&
CC&C1=CC=C(OCCOCCN2CCCCC2)C=C1&&&
C#N&CC&O=C(CN1CCC2=C(C1)N=CN2C1CC1)NC1=CC=CC=C1&&&
CC&O=C(COC(=O)CSC1=CC=CC=C1)NCC1=CC=C2OCOC2=C1&CC&&&
CC(C)CC(NC=O)C(=O)O&CC&C1=CC=C(NCC2=NC(C3=CC=CC=C3)=C3N=CN(C4CCCC4)C3=N2)C=C1&&&
O=CO&CC&O=C1C(=CC=CC2=CC=CC=C2)C(=O)C2=CC=CC=C12&&&
NCCCNCCCCNC(=O)C(CC(=O)O)NC(=O)C(CCCCN)NC(=O)C(CCCCN)NC(=O)CCCNCC(=O)O&&&
CN&O=C(NC1=CC=CC=C1N1CCNCC1)C1=NC(C2=CC=CC=C2)=CC2=CC=CC=C12&&&
N#[N+][NH-]&C[NH-]&C1=CC=C(NC2=NC3=CC=CC=C3N2C2CC2)C=C1&CF&&CF&CF&CF&&
CC(N)=O&CN&C1=CC=C(COC2CCCN(C3=NC=NC(NC4=CC=CC=C4)=N3)C2)C=C1&CC&&&
COC&CC&C1=CC=CC=C1&&&
CO&CO&O=C1C=CC=C2C3=NC4=CC=CC=C4C=C3CN21&CC&CO^CC&&CN(C)CCNC=O&&&
CN&O=C(C=CC1=CC=CC=C1)N(C1=CC=C2CCCNC2=C1)C1CCN(CC2=CC=CC=C2)CC1&CF&&&
CC&O=C(NC1=CC=CC=C1)C1CC2C=CC1O2&CC&O=CO&&&
O=C(CC(C1=CC=CC=C1)C1=CC=CC=C1)N1CCN(C(C2=CC=CC=C2)C2=CC=CC=C2)CC1&CCl&&&
CC&S=C1[NH]N=CN1N=CC1=CC=CC=C1&CO&&&
CCO&CO&O=C(NC1=CC=CC=C1)C1=CC(C2CCCCC2)CO1&CC&CC(C)NC=O&&&
CC=O&CC&O=C(NN1CCNCC1)C1=CC=CC=C1&CN&CCN(C)C&&&
CNC=O&CC&C&C1=NC=C2N=CN(C3CCCC3)C2=N1&CN^CC&CO^CO&&CO&&&&
C=CC(C)C&CC&O=C1CNC(=O)C(C2CCN3CCCCC3C2)N1&&&
CCC&CC&O=S(=O)(C1=CC=CC=C1)N1C=NC(C2=CC=CC=C2)=N1&CC&&&
CN&C1=CC=C(CNN2C=NN=C2C2=CC=C[NH]2)C=C1&CS&OCCS&&&
C[SH](=O)=O&CS&C1=CC=C(CCN2CCC(NC3=NC4=CC=CC=C4N3CC3=CC=CC=C3)CC2)C=C1&&&
CN&O=C1N=C[NH]C2=C1[NH]C=C2CC1=CC=CC=C1&CCl&&&
CCO&CO&O=C1C2=CC=CC=C2N=CN1C1=CC=CC=C1&CO&&CS&&
O=C(NCC1=CC=CC=C1)C1=C[NH]C2=CC(C3=COC4=CC=CC=C34)=CC=C2C1=O&CO&&&
CCCCCCC&CC&C1=CC=C(CCC2=CN=CN=C2)C=C1&CN&&&
CC(Cl)Cl&CC&N=C(NCNC(=O)C1=CC=CC=C1)NC1=CC=CN=C1&N[NH3+]&O=[NH+][O-]^CF&&&CF&CF&CF&&
CO&CO&O=C(NCC1=CC=CC=C1)C1=C2C(=CC=C1)C=CN2CC1=CC=CC=C1&CC&&CC&CC^CC(C)C^CO&&CC(C)=CCO^CF&&&&
CO&CO&C1=CC=C(C2CCC3=C(C=CC=C3)O2)C=C1&CO&CO^CO&&CO^CC&&CO^CC&&CO^CO&&&CO&&
CN&O=C(NC1(C(=O)NC2C(=O)NC2OC2=CC=CC=C2)CCCCC1)C1=CC=CC=C1&C[NH3+]&O=[NH+][O-]&&&
O=C1C2=CC=CC=C2SC2=CC(SC3=CC=CC=C3)=C(SC3=CC=CC=C3)C=C12&CO&&&
CC(N)C(=O)O&CC&C1=CC=CC=C1&CP&O=[PH](O)O&&&
CN&CC&O=C(C1=CC=CC2=CC=CN=C12)C1=CN(CC2=CN=CN2CC2=CC=CC=C2)C2=CC=CC=C12&&&
CC&O=C(CCC1=C[NH]N=C1)N1CCCC(N2C=CN=C2)C1&CN&&&
CC(C)C&CC&S=C(NC1=CC=CC=N1)N1CCN(C2=CC=CC=N2)CC1&CC&FC(F)F&&&
CC&O=C1C=CN2CCSC3=C(N4CCCC4)C=CC1=C32&CF&&CC^O=CO^C&&CC&&CC&&
CN&O=C(CN1C(C2=CC=C(OC3=CC=CC=C3)C=C2)=CC2=CC(OCC3=CC(=O)[NH]O3)=CC=C21)NCCN1CCOCC1&&&
CC(C)(C)OC=O&CN&O=C(NC(CC1=CC=CC=C1)C(=O)CCC(=O)N1CCCNCC1)C1=CC=CC=C1&CO&&CC^N=CN&&&
CC&C&O=C(C1=CC=CC=C1)N1CC2CCC(CC2)C1&CCl^CC&CC&&FC(F)F&&&
CC&O=C1C=C2CCC3CCC(=O)C=C3C2O1&CC&&&
CN&O=C1C=CN(C2CCCC2)C2=C1C=NC(C1=CC=CC=C1)=N2&CCl&&CC^CO&&&
CCCCO&CO&O=C(C=CC1=CC=CC=C1)NC1=CC2=CC=CN=C2C=C1&CC&&CN&CO^CCO&&&
CC&C1=CC=C(C2=NC3=CC=CC=C3N2CCCC[NH2+]C2=CC=CC=C2)C=C1&CC&&CC&CC&CC&[NH4+]^C[NH3+]&&C[NH3+]&&
C#N&CC&O=C(CN1C=NC(S(=O)(=O)N2CCCC2)=C1)NC1=CC=CC=C1&&&
NS(=O)(=O)O&CO&C1=CC2=CC=CC=C2N(CC2=CC=CC=C2)C1&CC&O=CO^CC&&CCO&&&
CC&O=C(NCC(=O)N1CCC2(CC1)OCCO2)C1=CC=CC=C1&&&
O=CO&CC&O=S(=O)(C1=CC=CC=C1)N1CCOC2=C(N3CCNCC3)C=CC=C21&&&
CNC&CN&C1=CC=C(C2CCCC3=CC=C4[NH]C5=C(C=CC=C5)C4=C32)C=C1&CCl&&CCl&C^CC&&CC&&
C[NH3+]&C1=CC=C(C2=CC=C(C3=CC=C(C4=CC=C(C5=CC=CC=C5)5=CC=CC=C45)C=C3)C=C2)C=C1&CC&O=CO^CO&&&&
CC&CN&O=S1(=O)CC2NCCN(S(=O)(=O)C3=CC=CC=C3)C2C1&CC&&&
CO&C1=CC=C(C2CCNCC2)C=C1&&&
CC&O=C(CSC1=NC=CS1)NCCC1=CC=CC=C1&CC&&&
C#N&CC&O=C(NC1=CC2=C(CN(C(=O)CC3=CC=CC=C3)CC2)S1)C1=CC=CC=C1&&&
CCC&CN&O=C1N=C2[NH]N=C(CN3CCN(C4=CC=CC=C4)CC3)N=C2C(=O)[NH]1&CN&&CF&&
CC&O=C(C=CCCC1=CC=CS1)OCCC1=C[NH]C2=CC=CC=C12&CC&C=O&&&
CCC&CC&O=C(CN1N=CN2C(=CC3=C2C=CS3)C1=O)NCC1=CC=CC=C1&CC&&&
CO&CO&O=C1C=C(C2=CC=CC=C2)OC2=CC=CC=C12&CCl&&CCl&CO&&
O=C(C1=CC=CC=C1)C1=C[NH]C(C(=O)NCC2CCCO2)=C1&CCl&&&
CC=O&CC&O=S(=O)(NC1=CC(OC2=NC=CC=C2)=CC=C1)C1=CC=C(N2CCNCC2)C=C1&CN&&CC&CO^CC(C)O&&&
CN&O=C(COC1=CC=CN=C1)NC1=C[NH]N=C1&CC&FC(F)F^C[NH3+]&&O=[NH+][O-]^CC&&C#N&&&
CCO&CO&O=C1C2=CC=CC=C2CCC1N1C=CN=C1&&&
CCOC(C)=O&CN&O=C1[NH+]=C(NCCCCC2CCCCC2)C(=O)[NH]1&C[NH3+]&&&
CO&CO&O=C(COC1=CC=CC=C1)NC1=CC(S(=O)(=O)N2CCOCC2)=CC=C1N1CCCC1&CO&CO&&&
CC&CC&O=C1C=CN(C2CCCO2)C(=O)[NH]1&CC&COP(=O)(O)O^CO&&&CO&&
CO&CO&O=C(NCC1CCCN1C1CCCC1)C1=CC=CC=C1&CN&&CCl&&
CC=NOC&CC&C1=CC=C(NC2=NC=NN3C=CC=C23)C=C1&CC&&CO^CO^CC&&NC=O^CC&&&&
O=C1CC(N(S(=O)(=O)C2=CC=CS2)C2=CC=CC=C2)CN1C1=CC=CC=C1&CC&FC(F)F&&&
CO&CO&O=C(NCC1=CC=CC=C1)C1=CC(C2=CC=CN=C2)=CC2=NC=C(CC3=CC=CC=C3)C=C12&CO&&CF&&
CC&C&O=C(CNC1=CC=CC=C1)NCC1=CC=CC=C1&CF^CC&NS&&C[SH](=O)=O&&&
O=CO&CC&O=C1OC2=CC=CC=C2C2=C1C=CC=C2&CF&&CC^FC(F)F&&&
CBr&C1=CC=C(C2NN=C3C4=CC=CC=C4SN23)C=C1&&&
CC&CN&O=C(CCS(=O)(=O)C1=CC=CC=C1)NC1=CC=C2[NH]C(CN3CCOCC3)=NC2=C1&CO&CO&&&
CC&O=C1OCC2C1CC1CCCCC1C2C=CC1=CC=C(C2CCCCC2)C=N1&&&
C=C1CCC2C3COCOC3CCC2C1CC=C1CCOC1=O&CC&&CO&CC&C^CC&&CC^CO&&&
CCCCCC(=O)CCCCCCCCC=O&CN&O=C1C=CCN1&&&
CC(C)CCN(C)CC(=O)O&CC&C1=NC=C2[NH]C=NC2=N1&&&
CO&CO&O=C(NNC(=O)C1=CC=CO1)C1=CC=CC=C1N1C=CC=C1&CC&&&
CCOC=O&CN&O=C1NC2=CC=CC=C2C(C2=CC=CC=C2)N1&CCl&&&
O=C(NC1=CC=CC=C1)C1=CC=CC=C1OC1=CC=CC=C1&CC&FC(F)F^CC&&FC(F)F^CC&&O=CO&&&
CC(C)C&CC&O=C(CN1C(=O)CN(CCC2=CC=CC=C2)CC1=O)NCCC1=CC=CC=C1&&&
CCOCO&CO&O=C(C=CC1=CC=CC=C1)NC1=CC=CC=C1&CO&CO^CO&&&CC^CCOC=O&&&
CC&O=C(CSC1=NN=C(C2=CC=C3OCOC3=C2)[NH]1)N1CCC2=CC=CC=C21&CN&&&
CN&O=C(COC1=CC=CC(OCC(=O)N2CCN(C(=O)C3=CC=CC=C3)CC2)=C1)COC1=CC=C(C2=NC3=C(CCNC3)[NH]2)C=C1&C[NH3+]&O=[NH+][O-]^CF&&&&
CO&CO&O=C(CCCN1C=NC=N1)NC1=CC=CC=C1&C[NH3+]&O=[NH+][O-]^CC&&&&
CC(C)(C)CCC=C(C)CC=NNC(=O)CS&CS&C1=CC=C(OCC2=NN=CN2C2=CC=CC=C2)C=C1&CF&&&
CO&CO&O=S(=O)(OC1=CC=CC2=C1C=CC=C2)C1=CC=CC=C1&CN&NC(=O)NO^CO&&CO&&&
C1=CC=C(CCN2CCC(CN3C=NC4=CC=CC=C43)(C3=CC=CC=C3)CC2)C=C1&&&
N=CN&CC&C1=CC=CC=C1&CO&OCCOCCOCCO^CO&&O=C(O)COCCCO&&&
O=C(NC1=CC=NC=C1)C1=CC=C(C2=CC=CC=C2)O1&CCl&&&
CO&CO&O=C(NC1=CN=C2C=CC=CC2=C1)N1CCNCC1&CN&&CO^CO&&&
COCCCNC(N)=O&CN&O=C(NC1=CC=CC=C1)NC1CCC2=CC=CC=C2N(CC2=CC=CC=C2)C1=O&&&
CN&O=C1CC(C(=O)NCC2=CC=C3OCOC3=C2)CN1&CN&CC(N)=O&&&
CC=O&CN&O=C(NC1CC1)C1=NC(C2=CC=CC=C2)=CC(N2CCNCC2)=C1&CC&CN(C)C=O^CC&&CCC&&&
NC=O&CC&O=C1CC(NC23CC4CC(CC(C4)C2)C3)C(=O)N1C1=CC=CC=C1&CO&&&
O=S(=O)(CC1=CC=CC=C1)C1=CC=CO1&&&
COC(C)=O&CC&C1=CC=C(C2C3CCC4=CC=CC=C4C3=NC3=CC=CC=C32)C=C1&CO&&&
CO&CO&C1=CC=C(C2=CC=CC=C2COC2=NC=CC=C2)C=C1&CC&CC(O)CO^CF&&&&
CC&O=C1C=CC=C(CSC2=NC3=C(C=N[NH]3)C(=O)N2C2=CC=CC=C2)N1CC1=CC=CC=C1&CO&&CC^C#N&&&
CC&O=C1[NH]C2=C(C=CC=C2)C=C1C(C1=NN=N[NH]1)N(CCC1=CC=CC=C1)CC1CCCO1&CC&&CN^CC(C)C&&&
CO&CO&O=C(NCCC1=CC=CC=C1)C1CN(C2=CC=CC=C2)C(=O)N1&CN&CNC^CF&&&&
CO&CO&O=C(C=CC1=CC=CC=C1)OC1CCC2C(=CCC3C2CCC2C(=O)CCC23)C1&CC&&CC&&
CCC&CC&O=C1CC(=O)N(C2=CC=CC=C2)C(=S)N1&&&
CN&O=C(CCC1CCCCC1)NN=CC1=CC=CS1&&&
CCOC=O&CC&C(=NNC1=NC=CS1)C1=CC=CC=C1&CCl&&CS^CS^CCl&&&&
CCCCCCCCCC[N+](C)(C)C&CC&C1=CCCC1&&&
CO&CO&O=C1C2=CC3=CC=CC=C3C=C2N=CN1C1=CC=CC=C1CN1C=CN=N1&CCl&&CC^CCN&&&
CF&S=C(NC1=CC=CC=C1)N1CCC(C(C2=CC=CC=C2)C2=CC=CC=C2)CC1&&&
CNC(C)=O&CC&N=C1CN(C2=CC=C(N3CCOC3=O)C=C2)CC(=N)N1&CF&&CF&N[NH3+]^O=[NH+][O-]^CF&&&&
CCC(C)=NN&CC&C1=CC=C(C2=NC3=NC=NN3C(C3=CC=CC=C3)C2)C=C1&C[NH3+]&O=[NH+][O-]^CO&&CO&&&
CO&CO&O=C1NC2=CC=CC=C2C(C2=CC=CC=C2)N1&CN&CCCC(N)=O&&&
CC(N)=O&CN&C1=CC=C(CCCCNC2(C3=CC=CC=C3)CCCC2)C=C1&CF&&CF&CO&CC^CC(C)C^CO&&&&
CCCNCCCCCCN(CCC)[SH](=O)=O&CS&C1=CC=CC=C1&&&
O=C(CNC(=O)C1=CC2=CC=CC=C2[NH]1)NCCCCNC(=O)OCC1=CC=CC=C1&CC&CO^CC&&CO&&&
O=C1CCC2(CCN(S(=O)(=O)C3=CC=CC=C3)CC2)N1CC1=CC=NC=C1&CO&OC(F)(F)F&&&
CC&O=C(C1=CC(=O)N(C2=NOC=C2)C1C1=CC=CC=C1)C1=CC=C2OCCC2=C1&CO&&CC&CC&&
O=C(NCC1=CSC=C1)C1=CC(S(=O)(=O)N2CCCCC2)=CC=C1&CCl&&&
CCl&C1=CC=C(C(NC2=CC=NC3=CC=CC=C23)C2=CC=C(CN3CCCC3)C=C2)C=C1&CCl&&CCl&&
CC&C1=CC=C(C2=NC(C3=CC=CC=C3)CO2)C=C1&CF&&CF&CF&CF&CF&CF&&
CO&CO&O=C(NC1=CC=CC(C2=CC=CC(C3=NC4=CC=CC=C4[NH]3)=C2)=C1)C1=CC=CC=C1&CC&FC(F)F^CCl&&&&
CO&C1=CC=C(CC2=N[NH]N=N2)C=C1&CBr&&&
C#N&CC&C1=CC=C(C2(C3=CC=C(C4=NC=CC=N4)C=C3)CC2)C=C1&CC&C#N^CN&&&&
CN&C1=NC(CCCC2=CC=CC=C2)CO1&CCl&&CCl&&
CCC&CC&C1=CC=C(C2CCCC3=CC4=C(C=C32)OCO4)C=C1&CN&NC(=O)O^CO&&&&
CO&CO&O=C(NC1(C2=CC=CC=C2)CCC1)C1=CC=CC(S(=O)(=O)NC2=CC=CC=C2)=C1&CO&&CC^O=CO&&&
CO&C1=CC=C(CCN2CCC(C3=CC=CC=C3)(C3=CC=CC=C3)CC2)C=C1&CO&&&
CC&O=C(NN=CC1=CC=CC=C1)NC1=CC=C(C2=CC=CC=C2)C=C1&CO&&&
CN&O=C(C1=CC=CC=C1)N1CCC(=O)N2N=C(C3=CC=CC=C3)C=C2C1&CBr&&&
CO&CO&O=C(CN(C1=CC=CC=C1)S(=O)(=O)C1=CC=CC=C1)NCCSC1=CC=CC=C1&CO&CO^CO&&CO&&&
C=C1CC(CCCC2CCC3C(=CC=C4CCCCC4=C)CCCC23)OC1=O&CC&CCCO^CO&&&CC&CC^CC(C)C^CO&&OCCCO^CO&&&&
N=CN&CC&O=C(OC1CCCC(OC(=O)C2=CC=CC=C2)C1)C1=CC=CC=C1&&&
CC=O&CC&C1=CSC(C2=NC=NC=C2)=C1&CCl&&CC&&
CC&CC&O=C(NC1=CC=C2[NH]N=CC2=C1)C1=CC=CC=C1&CO&O=C(O)CO&&&
CC(C)C&CC&C1=CC=C(CCC2=CC=CC=C2)C=C1&CO&&CC^CC(C)C^CO&&&&
CCNS(N)(=O)=O&CN&C1=NC=C(C2CCNCC2)N=C1&CN&COCC(C)C&&&
CN&O=C1[NH]C2=NC(NC3CCCC3)=NC=C2C=C1C1=CC=CC=C1&CCl&&CCl&&
CC&O=C1CC(C(=O)NC2=CC=CC=C2)SC(NN2C(=O)C3=CC=CC=C3C2=O)=N1&CC&&&
CC&O=C(NC1=CC=CC=C1)C1=CC=CC=C1&CC&O=CO^CCl&&&&
CCCC(=O)O&CC&C1=CC=C2[NH]C=NC2=C1&&&
O=C(CSC1=NC2=CC=CC=C2[NH]1)C1=CC=CS1&&&
NO&C1=CC=C(C2=NC(C3=CC=CC=C3)=NC(N3CCCC3)=N2)C=C1&&&
CCC[SH](=O)=O&NS&O=C(NCC1(N2CCNCC2)CCCCC1)C1=CC=CC=C1&CO&CO&&&
CC&C1=NC(C2=CC=CC=C2)C(C2=CC=CC=C2)N1&C[NH3+]&O=[NH+][O-]^CF&&&CF&&
CNC=S&CN&C1=CC=C(C2=N[NH]C=N2)C=C1&CC&&&
CC&O=C(OCC1=NN=C(C2=CC=CC=C2)O1)C1=CC=CC=C1&CC&&&
CN&O=C(NC1=CC=CC=C1)NC1=CC=C(C2=CSC3=NC=NC=C23)C=C1&CN&&CF&CCl&&
C=CCO&CO&O=S(=O)(C1=CC=CC=C1)C1CCC2OC12&CC&&CC&&
CC(C)(C)OC(N)=O&CN&O=C1NC2(C(=O)NS(=O)(=O)C3CC3)CC2C=CCCCCCC(NC(=O)N2CCC3=CC=CC=C3C2)C(=O)N2CCCC12&&&
CC&C1CN2CC3CC(NC3)C2=N1&NN&&C[NH3+]^O=[NH+][O-]^C[NH3+]&&O=[NH+][O-]&&&
COC=O&CC&O=C(NC1=CC=CC=C1)NC1=CSC=C1&&&
C1=CC2=CC=CN=C2C=C1&&&
O=C1C(=CC2=C[NH]C3=CC=CC=C23)SC2=NC3=CC=CC=C3N12&&&
CO&CO&O=C(C1=CC=CC=C1)C1=NC2=CC=CC=C2[NH]1&CN&CC(N)=O&&&
CC&O=C1NC(=O)C(CC2=CC=C(OC3=CC=CC=C3)C=C2)S1&&&
CO&CO&O=C(C1=N[NH]C(=O)C2=CC=CC=C12)N1CCN(C2=CC=CC=C2)CC1&CN&&&
CCl&C1=CC=C(CCC2=NC(C3=CC=CC=C3)CO2)C=C1&&&
C=CC&CN&O=C(CC1=CC=CC=C1)NC1CCN(CC2CN(C(=O)C3CCCC3)CC2C2=CC=CC=C2)CC1&CS&C[SH](=O)=O^CF&&&CO&&
CC&O=C(NC1=NN(CC2=CC=CC=C2OCC2=CC=CC=C2)C=C1)C1=CC=CC=C1&CCl&&C[NH3+]^O=[NH+][O-]&&&
CC&CN&O=C1CCC2=CC(C3=C[NH]C(=O)C=C3)=CC3=C2N1CCC3&CC&&&
CN&O=S(=O)(NC1=C[NH]N=C1)C1=CC=C(NCC2=CC=C3OCOC3=C2)N=C1&&&
CO&CO&O=C1C2=CC=CC=C2CC2C3=C(CCN12)C1=CC=CC=C1[NH]3&CO&CO^CC&&&&
CO&CO&O=C(CCC1=CC=CC=C1)NC1=CC=CC(S(=O)(=O)NC2=CC=CC=C2)=C1&CC&&CC^C#N^CC&&&&
O=C1C2=CC=CC=C2C(=O)N1CCCCCCN1C(=O)C2=CC=CC=C2C1=O&&&
CC&O=C(NC1=CC=CC=C1C(=O)NCCC1=CC=CC=C1)C1=COCCS1&&&
CN&O=C(NC1=CC=CC=C1)C1=NC=NC(NC2=CC=CC=C2)=C1&CCl&&CCl&CCl&&
CC&O=S(=O)(C1=CC(C2=CC=NO2)=CC=C1)N1CCOC2(COCCN(C3=NC=CS3)C2)C1&&&
O=C1[NH]C=CN1C1=CC=CC=C1&CC&CCO&&&
CF&C1=CC=C(C2=NC=CC(N3CCCC3)=N2)C=C1&&&
CO&CO&C1=CC=C(CCN2CCCC(C3=NOC(C4=CC=CC=C4)=N3)C2)C=C1&CN&CNC&&&
CCOC=O&CC&O=C1NC2(CCN(C(=O)C3CC3)CC2)C(=O)N1CC1CO1&&&
CO&CO&C1=CC=C(C2OCC3C(C4=CC=CC=C4)OCC23)C=C1&CO&CO^CO&&&CO^CO^CO&&&&
CO&CO&O=C(NC1=CC=CC=C1)NC1=NC2=CC=CC=C2S1&CN&CCN(C)C&&&
O=CCC(F)(F)C(F)(F)F&CN&C1=CC=C(C2=NOC(C3CCNCC3)=N2)C=C1&CC&FC(F)F&&&
CC&O=C1NC(=O)C(CC2=CC(=O)C=CO2)C2=CC=CC=C12&CO&&&
CCO&CO&C1=CC2=C(C=C1)SC(NCCC1=C[NH]C=N1)=N2&CO&CCO&&&
CC&O=C1CC2C(C3=CC=CC=C3)C3C4=CC=CC=C4C(C4=CC=CC=C4)C4OC(=O)C23O4&&&
CO&CO&O=C(C1CNC2CC3=C(C=CC=C3)CC2C1)N1CC=C(C2=CC=C3[NH]C=CC3=C2)CC1&CC&FC(F)F^CN&&&&
CC&O=C(C1=CC=C2OCC3=CC=CC=C3C(=O)C2=C1)N1CCC2=C(C=CC=C2)C1&CO&&CC&CO&&
CO&CO&C1=CC=C(OCCSC2=NC3=CC=CC=C3[NH]2)C=C1&CCl&&CN^CC(=O)O&&&
CS&CS&C1=CC=C(CNCC2=CN(CC3=CC=CC=C3)C3=CC=CC=C23)C=C1&CC&O=CO^CC&&&CC&CC&&
CN&CN&C1=CC2=C(C=C1)C1=C(C=N2)C2=CC=CC=C2S1&&&
CCCCN&CN&O=C1NC=NC1=CC1=CC=NC=C1&CN&&&
O=C1NCC(=O)N2C1CC1=C([NH]C3=CC=CC=C13)C2C1=CC=C2OCOC2=C1&CN&CCO&&&
CC&CC&O=S(=O)(C1=C[NH]C(=S)[NH]1)N1CCN(C2=CC=CC=C2)CC1&CN&&&
CCCO&CO&O=C1[NH]C=C(C2=CC=CC=C2)N1C1=CC=CC=C1&&&
CCN(CC)CCNC=O&CC&C1=CC=CC=C1&CC&COC=O^CN&&&&
C#N&CC&C1=CC=C(C2=NC3=CC=CC=C3S2)C=C1&CN&&&
CC&CC&O=C(CN1CCN(C2=CC=CC=C2)CC1)NC1=CC=CC=C1&CO&CO&&&
O=C(CSC1=N[NH]C=N1)NC1=CC=C(S(=O)(=O)N2CCOCC2)C=C1&CN&ClCCNCCCl&&&
C[SH](=O)=O&NS&C1=C(C2=CC=CC=C2)CC2CCC1N2&CCl&&CC^CF&&&
CNO&CN&C1=CC=C(N2C=CC=N2)C=C1&&&
CC&O=C1CN(C(=O)C2=CC=CC=C2)C(C2=CC=CC=C2)C2=CC=CC=C2N1&CF&&CF&&
CN&O=C1C2=CC=CC=C2C(=O)C2=C1N=C(NC1=CC=CC=C1)S2&CF&&&
NCCS&CN&C1=CC=C(NC2=NC=NC3=CC=CC=C23)C=C1&CC&FC(F)F&&&
CC(C)OC(=O)C(C)N&NP&O=[PH](COCCN1C=NC2=CN=CN=C21)OC1=CC=CC=C1&CN&&&
CN(C)C(=O)O[N+](=O)[O-]&CC&C1=CC=CC=C1&CO&&&
O=C(NC1(C(=O)NC(CC2=CC=CC=C2)C(=O)NCCCN2CCOCC2)CCCCC1)C1=CC2=CC=CC=C2S1&&&
O=C1C2=CC=CC=C2C(=O)N1CCCCOC(=S)NC1=CC=CC=C1&CCl&&&
CC&C1=CC=C(CCNCCCNC2=CC=CC=C2)C=C1&CO&&CO&CCl&C^CC&&CC&&
CC&O=C(CSC1=NN=CN1CC1CCCO1)NC1=CC=CC=C1&CC&&&
CC&O=C(NCC(=O)N1CCN(C2=CC=CC=C2)CC1)C1=CC=CC=C1&CC&&CCl&&
CN(C)C&CC&O=C(NCC1=CC=CC=C1)C1CCC(=O)N(CCC2=CC=CC=C2)C1&CF&&&
O=C(NN=CC1=CC=CC=C1)C1=CC=NC=C1&CBr&&&
CC&O=C(CN1C(=O)NC(C2CC2)C1=O)NCC(=O)NC1=CC=CC=C1&CC&&CCl&&
O=C(O)CO&CO&O=C(NC(CC1=CC=CC=C1)C(=O)NC(CC1=CC=CC=C1)C(=O)NC(CC1=CC=CC=C1)C(=O)NC(CC1=CC=CC=C1)C(=O)NC1=NC(C2=CC=CC=C2)=CS1)C1=CC=CC=C1&CO&&CO&&
CO&CO&N=C1C2=CC=CC=C2C(C(=O)C2=CC=CC=C2)=C2NCCN21&CF&&CC^C#N^CCl&&&CCl&&
CC(C)CNCC=CC(N)=O&CN&C1=CC=C(NC2=NC=CC3=CC=CC=C23)C=C1&CF&&CCl&&
CO&CO&O=C(NS(=O)(=O)C1=CC=CC=C1)C1=CC=CC=C1&CBr&&&
C=C&CC&C1=CC=C(C2=CC=C(C3=CC=C4C=CC=CC4=N3)C=C2)C=C1&CO&CO^CO&&CO&&&
CCC&CC&C1=NC(N2CCNCC2)=CC(OCCN2CCOCC2)=N1&CN&&&
CC&O=C(C1=CC=CC=C1)C1=CC=CC=C1N1CCCCC1&CS&CC(C)C(N[SH](=O)=O)C(=O)O&&&
CC&CC&O=C(C[N+]1=C2CCCN2C(C2=CC=CC=C2)=C1)NC1=CC=CC=C1&&&
CCCN&CC&C1=CC=C(CN2C=NC3=CN=CN=C32)C=C1&CN&&&
CO&CO&C1=CC=C(C2=NN(C3=NC(C4=CC=CC=C4)=CS3)C(C3=CC=CS3)C2)C=C1&CBr&&&
CCCC=CCCC&CC&O=C1C=CCC1&CC&CCCOC(C)=O^CS&&CCCC(=O)S&&&
CC&CN&O=C(NN=CC1=CC=C(N2C=CC=C2)C=C1)C12CC3CC(CC(C3)C1)C2&CC&&CC&&
CNCCOC&CC&C1=CC=C(NC2=NC=NC3=CC(C4=NC=CC=C4)=CC=C23)C=C1&CC&FC(F)F^CC&&FC(F)F&&&
O=C(NC1=CC=CC=C1)C1CC(=O)N(C2=CC=C3OCCOC3=C2)C1&&&
CO&CO&O=C1C2=C(C2=CC=CC=C2)C2=C(Br3=CC=CC=C3C=C2)N1CC1=CC=CC=C1&CC&O=CO^CO&&CO^CO&&CO&&&
CC&C&O=C(C1=NC=CC=N1)N1CC2CCCC1C2&CC^CC&&&&
COCC=O&CN&C1=CN=CC(OC2=NC=NC(C3CCNC3)=C2)=C1&CO&CO&&&
CC(=O)O&CC&O=C(CSC1=CC=CC=C1)NC1=NN=C(CC2=NC3=CC=CC=C3[NH]2)S1&&&
CC(C)N(C)[SH](=O)=O&CS&C1=CC=C(C2=NN3C(=NN=C3C3=CC=CC=C3)SC2)C=C1&&&
CN&O=C(CSC1=NC=CC=C1C1=NC2=CC=CC=C2[NH]1)NCCC1=CC=CC=C1&&&
COC(=O)C(CCCNC(=N)N)NC(=O)CCCCC(N)=O&CN&C1=C2C3CCCCC3CCC2C2CCC3CCCCC3C2C1&CC&&CC&CC&CC^O=CO^CC&&&C^CC&&CC&&
CN&O=C1C=C(C2=CC=NC=C2)N=C(N2CCOC(C3=CC=CC=C3)C2)[NH]1&CF&&&
C=NN=C(C)C(=O)O&CC&C1=CC=C(OC2=CC=CC=C2)C=C1&CC&FC(F)F&&&
CO&CO&C1=CC=C(CC2=C(C3=CC=CC=C3)N=NS2)C=C1&CO&CO^CO&&CO^CO&&CO&&&
CC&O=C(NCC1=CC=CS1)C1=CC=C2SC3=CC=CC=C3C(=O)N(CC3=CC=CC=C3)C2=C1&&&
CCOC=O&CC&O=S(=O)(C1=CC=CC=C1)N1CC=CC1C1=CC=CC=C1&CCl&&CCl&CC&&
CN&O=C1N=C[NH]C2=CC=C(NC3=CC=C(N4CCOCC4)C=C3)C=C12&CC&C#N&&&
CCOC(=O)C(C)O&CO&C1=CC=C2N=CC=CC2=C1&CC&&CC&CC&&
CCOC(=O)CNCCOC&CC&C1=CC=C(C2=NC3=C(C4=CC=CC=C4)C=NN3C=C2)C=C1&CCl&&CO^CO^CO&&CO^CO&&CO&&&
O=C(CCCCCC(=O)NC(CC1=CC=CC=C1)C(=O)OCC1=CC=CC=C1)SCC1=CC=CC=C1&CC&O=CO^CC&&O=CO^CC&&O=CO&&&
O=C(CC1=CC=CC(N2C(=O)C3=CC=CC=C3C2=O)=C1)NC1=NC2=CC=CC=C2S1&&&
CC(C)=CCCC(C)=CCSCC(NC(=O)CO)C(=O)O&&&
CC&O=C1C2=NN(C3CC3)C=C2C(C2=NC=CC=C2)N1C1=C[NH]C(=O)C=C1&CF&&CCl&CN&&
CN&C(#CC1=CN=C2N=CN=CC2=N1)C1=CC=CC=C1&CN&&CN&&
O=C(NC1=CC=CC=C1)C1=C(C2=CC=CC=C2)C2=CC=CC=C2N=C1&CBr&&&
C=C(C)CNC=S&CN&O=S(=O)(C1=CC=CC=C1)N1CCNCC1&C[NH3+]&O=[NH+][O-]&&&
CN&O=C(NC1=CC=CC=C1)C1=C[NH]C2=CC=CC=C2C1=O&CF&&&
CCC&CC&O=C(NCC1=CC=CN=C1)NCC1=COC=N1&CC&&&
N=CN&CC&C1=CC=CC=C1&CCl&&&
CS&CS&C1=CC=C(CCNCC2=CC=CC=C2)C=C1&CBr&&CBr&&
CNC(C)=S&CC&O=C(C=CC1=CC=CC=C1)N1CCN(C2=CC=C(N3CCOC3=O)C=C2)CC1&CF&&CCl&&
CCCC&CC&O=C1CC(C(=O)NC2=NN(C3=CC=CC=C3)C(C3=CC=CC=C3)=C2)CN1&&&
O=C(ON1C(C2=CC=CC=C2)=NC2=CC=CC=C2C1=O)C1=CC=CO1&CBr&&&
CO&CO&O=C1NC2(CCCCC2)N=C2C3=CC=CC=C3N=C(NCCC3=CC=CC=C3)N12&&&
CC&O=C(CN1CCOCC1)N1CCN(CC2=CC=CC=C2)CC1&CCl&&&
C[SH](=O)=O&CS&O=C1C(=CC2=CC=CC=C2)C(C2=CC=CC=C2)=NN1C1=CC=CC=C1&&&
O=C1C=C(N2CCC(C3=CC=CC=C3)CC2)C(=O)C2=CC(C3=CC=CC=C3)=CC=C12&CCl&&CCl&&
CCCCO&CO&O=C(CN1C=CC2=CC=CC=C21)NC1=CC=CC=C1&CC&COC=O&&&
CCCCCCCCCCCCCCCCOCC(O)COP(=O)([O-])OCC[N+](C)(C)C&&&
CCNC=O&CC&O=C(NC1=CC=C(C2=CSC3=C2C=NC=C3)C=C1)N1CCCC1&CC&CCC^CN&&&CF&&
CCC(C)C&CC&O=C(NC1=CN(CC2=CC=CC=C2)N=C1)C1=NOC=C1&CCl&&&
CC&CN&O=C1NCCN(C(=O)COC(=O)C2=N[NH]C=C2)C1=O&CC&&CN&&
N[SH](=O)=O&CS&O=C(NC1CC1C1=CC=CC=C1)N1CCN(C2=CC=CC=C2)CC1&&&
N[SH](=O)=O&CS&O=C1OC(COC2=CC=CC=C2)=C(C2=CC=CC=C2)C=C1CSC1=CC=CC=C1&&&
CO&CO&O=C(NC1=CC=CC=C1)C1=NN(C2=CC=CC=C2)C=CC1=O&CF&&&
CCCCC(=O)NCC&CC&C1=C(C2=CC=CC=C2)C2CCCC2C1&CO&CO&&&
O=C1CCCC2=C1C(C1=CC=CC=C1)C1=C(COC1=O)N2&CF&&CBr&&
CCCCCC=CCC=CCC=CCCCCCC(=O)NCC&CC&C1=CC=CC=C1&&&
C=C(C)C&CC&C1=CC=C(OC2CCC3=CC=CC=C3O2)C=C1&CO&&CC^CC=C(C)C^CO&&&&
CO&CO&C1=CC=C(OCCCC2=C[NH]C=N2)C=C1&CN&&&
CC&O=C1NC(=O)C2(CC3=C(C=C4ON=C(N5CCOC5=O)C4=C3)N3CCOCC32)C(=O)N1&CC&CO^CF&&&CC&&
CC&O=C1C2=C(C=C(C3=CC=CC=C3)S2)N=CN1CC(CN1C=NC=N1)C1=CC=CC=C1&CCl&&CO&CF&CF&&
CO&CO&O=C(NN=CC1=CC=CC=C1)C1=CC(C2=CC=CC=C2)=NC2=CC=CC=C12&CC&&&
CCl&C1=CC=C(CN(CC2=CN=CN=C2)CC2=CC=CO2)C=C1&&&
CO&S=C(NC1=CC=CC=C1)NC1=CC=CC=N1&&&
CC(CC=O)N(C)C&CC&C1=CC=C2C=CC=CC2=C1&&&
CCC&CC&O=C1CN(CC2=CC=C(C3=CN=CN=C3)C=C2)S(=O)(=O)CCN1CC1=CN(CCC2OCCCO2)N=N1&&&
O=C1C2=CC=CC=C2N(CC2=CC=CC=C2)S(=O)(=O)N1CC1=CC=CC=C1&CCl&&CCl&&
CC&O=C(NC1CCCC1)C(C1=CC=CC=C1)N(C(=O)C1=CC=NS1)C1=CC=CC=C1&CC&NC=O^CN&&&CN^CC(C)(C)N&&&
CO&CO&O=C1[NH]C2=CC(C3=CC=CC=C3)=CN=C2[NH]1&&&
CN&O=C1N=C2[NH]C=NC2=C[NH]1&CO&&&
CN&C1=CC=C(OCCN2CCN(C3=NC4=CC=CC=C4[NH]3)CC2)C=C1&&&
O=C(NCC1CCCO1)C1=C2OCCN(CC3CC3)C2=CC=C1&CCl&&&
CCO&CO&S=C(NC1=CC=CC=C1)N1CCOCC1&&&
CC&O=C(NC1=N[NH]C2=C1CN(C(=O)N1CCNCC1CC1=CC=CC=C1)C2)C1=NC=CC=C1&CO&OC(F)(F)F^CN&&&&
CO&CO&C1=CC2=C(C=C1)C1=C(C=C3O[PH](=O)OCC3=C1)[NH]2&OP&CC(=O)O^CC&&CC(C)C&&&
CC(C)CC(CC(N)C(=O)O)C(=O)O&&&
C=CC&CN&O=C1NC(=NC2=CC=CC=C2)SC1=CC1=CN(C2=CC=CC=C2)C=C1&CC&&CC&&
COCCOC&CC&C1=CN=C2SC=NC2=C1&&&
O=C1C=C[NH]C(SCC2=CC=NC=C2)=N1&&&
CO&CO&O=C(C1=CC=CC=C1)N1CCN(C(C2=CC=CC=C2)C2=CC=CC=C2)CC1&C[NH3+]&O=[NH+][O-]&&&
CNC(=O)CC(O)C(CC(C)C)NC(=O)C(C)NC(=O)C(C)NC(=O)C(C)NC(=O)C(C)NC(C)C&CC&C1=CC=CC=C1&&&
CO&CO&O=S(=O)(NC1=CC=CC=C1)C1=CC=C(C2=CC=CC=C2)C=C1&CC&O=CO^CO&&CO&&&
CCC&CN&C1=CC=C2[NH]C(C3CCCN3)=NC2=C1&CC&NC=O&&&
O=C(NCCC1(C2=CC=CC=C2)CCC1)C1=CC=CC2=CC=CC=C12&CCl&&CCl&&
CCCCCCCN(CCCCCCC)C(=O)C=CC(=O)OC(C)(C)C&CC&O=C(C1=CC=CC=C1)N1CCC2=CC=CC=C2C1&&&
CC&O=C(CC1COCCN1CC1=CC=CC=C1)C1=CC=CC=C1&CF&&&
O=C1NC2=CC=CC=C2C1=NN=CC1=CC=CO1&&&
CO&CO&O=C(NC1=CC=C(C2=CC=CC=C2)C=C1)C1=CC2=CC3=CC=CC=C3N=C2O1&&&
C1=CC=C([P+](N2N=CC3=CC=CC=C32)(N2CCOCC2)C2=CC=CC=C2)C=C1&&&
N=CN&CC&O=C(NCCC1=CC=CC=C1)C1=CC2=CC=CC=C2[NH]1&CO&&&
CC(C)C&CC&O=C(CNC(=O)C(CCCCCNC(=O)NC1=CC=CC=C1)NC(=O)C(CC1=CC=CC=C1)NC(=O)CCC1=CC=CC=C1)NCCC1=CC=CC=C1&CN&&CC^NC=O^CC&&NC=O&&&
C=C1C(=O)OC2CC3CC4C5CCCC4(O3)C12&CO&&CC&&
NC(CC(=O)O)C(=O)NCCCO&CO&C1CCOCC1&CC&CO^CO&&&CO&CO&&
COC=O&CC&C(#CC1=CC=CC=N1)C1=CC=CC=C1&CC&&&
CC(C)CC(=O)NC(N)=S&CN&C1=CC=CC=C1&CC&O=CO&&&
CCl&C1=CC2C3=CC=CC=C3NC(C3=CC=CC=C3)C2C1&CCl&&&
CC&O=C1C2C3CCC(C3)C2C(=O)N1CCCCN1CCN(C2=NC=CC=N2)CC1&&&
C=CC&CN&O=C(CSC1=NN=C(C2=NON=C2)[NH]1)NC1C2CC3CC(C2)CC1C3&CN&CCOC&&&
CC&O=C(NC1=N[NH]N=N1)C1=CC=C(CN2C=CC=N2)C=C1&&&
CC&O=C(COC(=O)C1=CON=C1C1=CC=CC=C1)NC1=CC=C(S(=O)(=O)N2CCCCC2)C=C1&CCl&&&
CC&O=C(COC(=O)C1=CC=NC2=CC=CC=C12)NC1=CN(CC2=CC=CC=C2)C(=O)[NH]C1=O&CN&CCC(C)C^CN&&&&
CC&CC&O=C(NC1=CC=CC=C1)C1CCCN(CC(=O)N2CCN(C3=NC=CC=N3)CC2)C1&CC&&CC&&
CC&O=S(=O)(C1=CC=CC=C1)N1CC2=C[NH]N=C2C2=CC=CC=C21&CC&&CCl&&
CC(O)=CCCC(C)=CCCC(C)=CCS&&&
CO&CO&O=C1C2=C(N=CN1C1=CC=CC=C1)SC1=C2CCCC1&CS&O=C(O)CS&&&
O=CO&CC&O=S(=O)(CC1CCCN1)C1=CC=C(OC2=CC=CC=C2)C=C1&NS&O=[SH](=O)C(F)(F)F&&&
CC&O=C(CC1=CC=CC=C1C1=CC=CC=C1)NC1CNNC1=O&CN&CC(=O)O^CN&&&&
O=C(O)CCNCCO&CN&C1CNCCN1&&&
CN&N=C1N=C2N(C3=CC=CC=C3)C(=S)N(C3=CC=CC=C3)CC2=C[NH]1&&&
CC&O=C(NC1=CC=CC=C1#CCCNC(=O)C1=CC=CS1)C1=CC=CC=C1&CC&FC(F)F^CC&&&CC&&
CC&O=C(NC1=CC=NO1)N1C(C2=CC=CC=C2)=NC(C2=CC=CC=C2)C1C1=CC=CC=C1&CCl&&CC^FC(F)F^CC&&FC(F)F&&&
O=C1C2=CC=CC=C2C2=CC=CC=C2N1CC1=CC=CC=C1&CO&&CBr&C[NH3+]^O=[NH+][O-]&&&
CC&O=C1C=C2CCC3C4CCC(=O)C4CCC3C2CC1&CC&&&
CO&CO&C1=CC=C(CCNCCN2C=CC=N2)C=C1&CC&O=CO^CN&&&CCl&&
CC&CC&O=C1C2=CC=CC=C2N=CN1C1=CC=CC=C1&CC&&CI&CI&CO^CO&&&
C#N&CC&C1=CC=C(C2=CC3=NC=C(CC4=CC=CN=C4)N3C=C2)C=C1&&&
CO&C1=CC=C(C2=NC(CNC3CCC4=NC=NN4C3)=NO2)C=C1&CF&&&
CO&CO&O=C(NCCC1=CC=CC=C1)C1=C[NH]N=C1&CO&O=C(O)CO^CO&&CO&&&
CC&O=C1C(NCC2=NN=C(NC(CC3=C[NH]C4=CC=CC=C34)C(=O)NCC3=CC=CN=C3)N2CC2=CC=CC=C2)=C[NH]N1C1=CC=CC=C1&CN&&&
CC&CC&C1=NC=C2C3=C(COCC3)SC2=N1&CS&CC(=O)S^C&&CC&&CC&&
CO&CO&C1=CC=C(N2CCN(C3=NC4=CC=CC=C4C4=NN=CN34)CC2)C=C1&&&
CO&CO&O=C1C2=C(C=CC=C2)C2CNCCN12&CC&FC(F)F&&&
CCOC&CN&O=C(CCN1C=NC2=CC=CC=C2C1=O)NCC1=CC=C2OCOC2=C1&CS&N[SH](=O)=O&&&
O=C(CC1=CC=CC(OC2=CC=CC=C2)=C1)NCCC1=C[NH]C=N1&&&
CC&O=C(CCCN1N=NN=C1CN1CCCC1)NCC1=CC=CO1&&&
CC&C1=CC=C(OC2=NC(C3=CC=CC=C3)=NC=C2)C=C1&CCl&&CCl&&
C[SH](=O)=O&NS&C1=CC=C(N(C2=CC=CC=C2)C2CCNCC2)C=C1&&&
CC&CN&O=C1N=C(NS(=O)(=O)C2=CC=CC=C2)SC1=CC1=CC=C(N2CCNCC2)C=C1&CN&&&
CC&C1=CC=C(C2=NC=NC=C2C2=CC=C3C=CC=CC3=C2)C=C1&CCl&&&
O=CO&CC&C1=CC=C(C2=CC=CC=C2)C=C1&&&
CCCC&CC&O=C1C2=CC=CC=C2C(C2=NN=N[NH]2)N1CC1=CC=CC=C1&CN&CC(C)C&&&
O=C(CCCCC1=CC=CC=C1)N1CCN2C=NN=C2C1&CC&FC(F)F^CCl&&&&
CO&CO&O=C1COC2=CC=C(CNC3CCN(CCC4=CC=NC5=CC=CC=C45)CC3)N=C2N1&CO&&CC^O=CO&&&
CCO&CO&O=C(CC1=NC(=O)C=C(N2CCOCC2)[NH]1)NC1=CC=CC=C1&&&
CC&O=C(NS(=O)(=O)C1=C[NH]N=C1)C1=CC=C(OCC2CCCCC2)C=C1&CN&&&
CCNC&CN&C1=NC=NC(NCCSC2=NN=N[NH]2)=N1&CN&&CN&&
CN&O=S(=O)(C1=CC=CC=C1)C1=NC(NC2CCNCC2)=C2N=C[NH]C2=N1&CC&C#N^CN&&&&
CC&C(=C1NC2=CC=CC=C2S1)C1=NC=NC2=C1C=CC=C2&CCl&&CN^CCO^CC&&C#N&&&
N[SH](=O)=O&CS&C1=CC=C(CCCNCCC(C2=CC=CC=C2)C2=CC=CC=C2)C=C1&CO&&&
CO&CO&C1=CC=C(C2=NN=CN2C2=CC=CC=C2)C=C1&CS&NCCS^CO&&CO&&&
CCCNC(=N)N&CC&O=C1CNC(=O)CNC(=O)CNC(=O)CNC(=O)CNC(=O)CNC(=O)CN1&CC&CC4CC(=O)O^CC&&CC(=O)O^CC&&NC=O&&&
CC&C1=CC=C(C2=C3N=CC=C(NCCC4=CC=CC=N4)N3N=C2)C=C1&CC&&CCl&&
CCOC=O&CC&O=S(=O)(C1=CC=CC2=NON=C12)N1C=CCCC1&&&
CC&O=C1C=C2CCC3C4CCCC4CCC3C2CC1&CO&&CC&C^CO&&CC^O=CCOCCO&&&
COC(=O)CCCC=CC=CCC(O)CCCCCCCCCCCCCCCCCCCCCCC=O&&&
C=CC(N)=O&CN&O=C(NC1=CC=CC(C#CC2=CC3=C(C=N2)OCCN3)=C1)NC1=CC=CC=C1OCC1=CC=CC=C1&CC&FC(F)F&&&
CC&O=C1CCCC2=C1C(C1=C[NH]N(C3=CC=CC=C3)C1=O)C(=O)N2C1=CC=CC=C1&CC&FC(F)F^C&&CC&&CC&&
CO&CO&C1=CC=C(NC2=NC3=NON=C3N=C2NC2=CC=CC=C2)C=C1&CO&CO^CO&&CO&&&
CC(=O)O&CO&O=C1OC2C=CCCCC3C=CCC(CC3)C23OC13&CO&&CC&CO^CC(=O)O^CC&&&CO^CC(=O)O^CO&&CC(=O)O^C&&CC&&C&
O=C1NC(=S)SC1=C1C(=O)NC2=CC=CC=C12&CN&CC(=O)O&&&
CN&C1=CC=C(C2=NC3=CC=CC=C3C(CC3CCCCN3)=C2)C=C1&CCl&&CO&CO&&
CCCN(C)S(=O)(=O)C=C(O)NO&CC&C1=CC=C(CCC2=CSC=C2)C=C1&&&
CCSC&CC&O=C(COC1=CC=CC=C1)COC1=CC=CC=C1&CO&&&
CCOC=O&CN&O=C(C1=CC=NC=N1)N1C2CCC1CNC2&&&
CC&O=C1C2=CC=C(N3CCN(C4=CC=CC=N4)CC3)C=C2C(=O)N1C(COC1=CC=CC=C1)C=CC1=CC=CC=C1&CCl&&&
CO&CO&O=C(C=CC1=CC=CC=C1)OCC1C2C=COC(O2)OC1OC1=CC=CC=C1&CC&CO^CO&&&CO^CO^CO&&&CO&&
O=C(NC1=NC(C2=CC=CC3=CC=CC=C23)=CS1)C1=CC=C(NC2=CC=NC=N2)C=C1&CF&&&
CO&C1=CC=C(C2=NC3=CC=CC=C3N=C2C2=CC=C(CN3CCC(C4=NC5=CC=CC=C5[NH]4)CC3)C=C2)C=C1&&&
O=C(C=CC1=CC=CS1)C1=CC=CS1&CCl&&&
CC(C)C&CC&O=C(NCC1=CC=CC=C1)C1=CC=C(C2=CC=CC(C3=NC4=CC=CC=C4[NH]3)=C2)C=C1&CC&FC(F)F^CF&&&CF&CF&CF&CF&CF&&
CNC(=O)CNC(=O)C(C)NC(C)=O&CC&C1=CC=CC=C1&CO&O=P(O)(O)O&&&
CC&C1=CC=C(CNC2=CC=CN=C2)C=C1&CN&&CC^O=CO^CCl&&&&
O=C1C(=CC2=CC=CC=C2)SC(=S)N1NS(=O)(=O)C1=CC=CC=C1&C[NH3+]&O=[NH+][O-]&&&
CO&CO&O=C1C2CCCN2CCCN1CCC1=CC=CC=C1&&&
CC&CN&O=C(CN1N=CC2=C([NH]C3=CC=CC=C32)C1=O)N1CCNCC1&CC&&&
CN(C)C&CC&C1=CC=C(C2CC2)C=C1&CN&NC(N)=O&&&
CCC=O&CN&O=C(NCC1=CC=CC=C1)C1CCN(S(=O)(=O)C2=C3NCCC3=CC=C2)CC1&CBr&&CCl&&
CC&O=C(CNP(=O)(OCC1CCC(N2C=NC3=CN=CN=C32)O1)OC1=CC=CC2=CC=CC=C12)OC1CCC1&CN&&CO&C^CC&&CO&&
O=C(C1=CC=CC=C1)N1CCC2(CC1)CN(CC1=CC=CC=C1)C2&CF&&CCl&&
CO&CO&O=C(C(=O)N1CCCCC1C(=O)NCCC1=C[NH]C2=CC=CC=C12)C1=CC=CC=C1&&&
CC(N)=O&CN&C1=NC(CSC2=CN=CS2)=CS1&C[NH3+]&O=[NH+][O-]&&&
O=S(=O)(NC1=CC=C(CCNCCC2=CC=CN=C2)C=C1)C1=CC=C(C2=NOC(C3=CC=C4CCCCC4=C3)=N2)C=C1&CO&&&
CC&O=C(CNS(=O)(=O)C1=CC=CC=C1)NN=CC1=CC=CO1&CCl&&&
CO&CO&C1=CC=C(NC2=NC=NC3=C2SC=C3)C=C1&CN&CC(C)N&&&
C=C1CC2CCCC2C(=O)OCC2C3CCC(O3)C(OC(=O)CC=CC3=CC=CC=C3)CC12&CO&CC(=O)O^CC&&&CO^CC(=O)O^CC&&&CO^CC(=O)O^CO&&CCO^CO&&CC(=O)O&&&
CCC&CC&C1=CC=C2C(=C1)C=CC1=CC=C(C3=CSC=N3)C=C12&CO&&&
O=C1NC(=O)N(CC2=CC=CC=C2)C=C1CC1=CC=CC=C1&&&
O=CO&CC&O=S(=O)(NC1=CC=C(OC2=CC=CC=C2OC2=CC=CC=C2)C=C1)C1=CC=CC=C1&CCl&&&
CC&O=C(NC1=CC=CN=C1)C1=CC(COC2=CC=CC=C2)=CC=C1COC1=CC=CC=C1&CC&&CC^CC(C)C(=O)O^CF&&&&
CC&O=C1C=C(NC2=CC=CC=C2)N=C[NH]1&CO&&CBr&CF&&
C(=CC1=CC=CC=C1)CSSCC=CC1=CC=CC=C1&&&
CC&O=C1C=CN=C2C(=NNC3=CC=CC=C3)CCCN21&CC&O=CO^CBr&&&&
CO&CO&O=C1NCC(C2=CC=CC(OC3CC4CC3C3=CC=CC=C34)=C2)S1&&&
CO&CO&O=C1[NH]N=C(C2=CC=CC=C2)N1N=CC1=CC=C(NC2=CC=CC=C2)O1&C[NH3+]&O=[NH+][O-]^CC&&&&
COC=O&CC&O=C1OC(C2=COC=C2)CC2C1CCC1CCCC(=O)C12&CO&NCCO^CC&&&CC&&
CCOC=O&CC&O=C(CNS(=O)(=O)C1=C[NH]C=C1)NC1=CC=CC=C1&CC&&CC&CC&&
CCCCCCCC&CN&N=C1NCCN1&CC&CNC(C)=O&&&
O=C(CSC1=NN=NN1C1=CC=CC=C1)NC1=CC=C2OCOC2=C1&&&
O=S(CC1=NC=CC=C1)C1=NC2=CSC=C2[NH]1&CO&OCC(F)(F)F&&&
CCCNC=S&CN&O=S(=O)(C1=CC=C2NCCC2=C1)N1CCCCC1&&&
CO&CO&O=C(NC1=CC=CC=C1)C1CC1C1=CC=CC=C1&CO&CO^CO&&CO&&&
CCN(CC)[SH](=O)=O&CS&O=C(CN1C(=O)COC2=CC=CC=C21)N1CCN(C2=CC=CC=C2)CC1&CCl&&CC&&
CCOC=O&CC&O=C1C=C(C2=CC=CC=C2)SC1&CCl&&&
O=C(NC1=NC(=O)N(CCCN2CCOCC2)C=C1)OCC1=CC=CC=C1&&&
CC(N)=O&CN&O=C(CN(C1=CC=CC=C1)S(=O)(=O)C1=CC=CC=C1)NCCSC1=CC=CC=C1&&&
CN&O=C(C1=CC=CC2=C1C=C[NH]2)N1CCC(NC2=CC=CN=N2)CC1&&&
C=C(S)C(=O)O&CC&C1=CC=CC=C1&CC&CCC&&&
CCC(C)OC=O&CC&C1=CC=C2C=CC=CC2=C1&CO&&&
CO&CO&O=C1C=C(CN2CCCC3=CC=CC=C32)C2=CC=CC=C2O1&CC&&&
CO&CO&O=C(OC(C(=O)NCC1=CC=CC=C1)C1=CC=CC=C1)C1=CSC=N1&CC&&CN&&
C=C(NC1=CC=CC=C1)C1=CC=CC=C1&CN&O=CCCl^CC&&O=CO&&&
CC&O=S(=O)(NC1=CN=C2C=CC=CC2=C1)C1=CC=CC=C1&CC&&CC&&
CC&C(=NNC1=NC(C2=CC=CC=C2)=CS1)C1=CC=CN=C1&&&
CO&CO&O=C(C1=CC(=O)N(CCCN2C=CN=C2)C1C1=CC=CC=C1)C1=CC=C2OCCOC2=C1&CO&&&
CC&O=C(NCCCN1CCOCC1)C1=CC2=C(CCCC2)S1&&&
CO&CO&O=C(N1CC23CNCC2(COC3)C1)C12CC1C1=CC=CC=C1C1=C(C3CCCCC3)C3=CC=CC=C3N1C2&NS&C[SH](=O)=O^CC&&CC(C)S(=O)(=O)NC=O&&&
CO&CO&C1=CC=C(C2=C3N=CC=CN3N=C2)C=C1&CC&C#N^CC&&&CC^FC(F)F&&&
CCOC=O&CC&O=C(CNC(=O)NC1=CC=CC=C1)NCCC1=CC=CC=C1&CCl&&CC^NC=O&&&
CO&CO&O=C(C1=CC=CC=C1)N1CCC2=CC=CC=C21&CC&&&
CO&CO&O=C(NCCCN1CCN(C2=CC=CC=C2)CC1)C1=CC=C2C(=O)N(C3=CC=CC=N3)C(=O)C2=C1&CO&&&
CCC(O)(P(=O)(O)O)P(=O)(O)O&CC&C1=CC=C(COC2=CC=C(C3=CC=CC=C3)C=C2)C=C1&CC&FC(F)F&&&
CN&O=C1[NH]C2=C([NH]C(N3CCN(C4=CC=CC=C4)CC3)=N2)C(=O)N1CC1=CC=CC=C1&CCl&&CN&&
CO&CC&C1=CC=C2C(NCCCN3CCOCC3)=C3C=CC=CC3=NC2=C1&&&
CO&CO&O=C(NCCCCN1CCN(C2=CC=CC=C2)CC1)C1=CC2=CC=CC=C2[NH]1&CO&CO^CCl&&&&
CO&CO&O=C(NC1=CC=CC(C2=CC=C(N3CCCCC3)N=N2)=C1)C1=CC=CC=C1&CC&&CF&CC&&
CO&CO&O=C(CC1=CC=CC=C1)OCCCC1=CC=CC=C1&CC&COC(=O)C(C)(C)C^CO&&&CC&CO&CO&&
N[SH](=O)=O&CS&O=C(NCCC1=CC=CC=C1)C1=CC(=O)C2=CC=CC=C2O1&&&
O=C1NN=C(C2=CN=CC=N2)C1=C1CC(C2=CC=CC=C2)NC1=O&CF&&&
CCO&CO&O=C(NCC1=CC=CC=C1)C1=CC=C2C(=C1)OCC1CN(CC3=CC=CC=C3)CCC21&CF&&CO&&
O=C(NC1=CC=CC=C1C(=O)NC1=CC=CC=N1)C1=CC=CC=C1&CCl&&CO&&
C=CCO&CO&O=C(NN=CC1=CC=CC=C1)C1=CSC2=C1CCCC2&CCl&&CO^CCCCCCCCCCCO&&&
CO&CO&O=C(OC(C(=O)NCC1=CC=CC=C1)C1=CC=CN=C1)C1C(=O)N(C2=CC=CC=C2)C1C1=CC=CC=C1&&&
O=C(OCCCOC(=O)C1=CC=C(NC(=O)C2=CC=CC=C2)C=C1)C1=CC=CC=C1&CO&&CO&CO&CO&CC^O=CO^CO&&&CO&&
CCOC=O&CC&O=C1NC2=CC(OCCCCN3CCCCC3)=CC=C2C1=CC1=CC2=C(CCCC2)[NH]1&&&
O=S1(=O)CCC(N2CCCC2)C1&&&
CC(=O)O&CO&C&C1CCN2C(=C1)OC1CCCC21&&CC^CCC(=O)O&&&
O=C1C=C(NCCC2=CC=CC=C2)[NH]C=N1&CC&CCCO&&&
CC&O=C(CNCC(=O)NC1=NC=CS1)NC1=NC=CS1&CN&&CC&&
O=C(NC1=CC=CC=C1)NC(CC1=CC=CC=C1)C(=O)N1CCC(NCC2=CC=CC=C2)CC1&&&
CC&O=C1CCCC(=O)C1CC1=CC=CC(NS(=O)(=O)C2=CC=CC3=CC=CN=C23)=C1&CO&&CC^C#N^CCl&&&&
CO&CO&O=C(CCCN1N=NC(C2=CC=CC=C2)=N1)NC1CCCCC1&&&
CO&CO&C1=CC=C(C2=C[NH]N=C2C2=CC=CC=C2)C=C1&CO&&CO^CO^CO&&CO^CO&&CO&&&
COC=O&CC&O=C1C2ON(C3=CC=CC=C3)C(C3=CC=CC=C3)C2C(=O)N1C1=CC=CC=C1&CO&&C[NH3+]^O=[NH+][O-]&&&
CCO&CN&C1=CC(NC2CCCCC2)=CC(C2=NN=C[NH]2)=C1&&&
[NH3+][O-]&C1=CC=C([NH+]=C(C2=CC=CC=C2)N2CCC2)C=C1&&&
C#N&CC&O=C(C1=CC=CC=C1)C1=CC=C2C=CC=CN12&CC&O=CO&&&
CCCCNC(=N)N&CC&O=C(CN1C(=O)CNC1=O)NC(CC1=CC=CC=C1)C(=O)NC1=CC=C2SC=NC2=C1&CC&CCCC&&&
CC&CN&O=C(CNS(=O)(=O)C1=CC=CC=C1)NCC1=CC=CC=C1&CO&CO^CO&&CO&&&
C[SH](=O)=O&CS&O=C1CC(C(=O)N2CCC3(CCCO3)CC2)CN1C1=CC=CC=C1&&&
O=C(NC1=CC=CC=C1N1CCOCC1)C1=CC=C(C2=CC=CC=C2)O1&CCl&&&
O=C1C(=CC2=CC=C(C=NN3CCOCC3)C=C2)SC(=NC2=CC=CC=C2)N1C1=CC=CC=C1&C[NH3+]&O=[NH+][O-]&&&
O=S(=O)(NCC1=CC=CC=C1)C1=CC(C2=C(C3=CC=CC=C3)[NH]N=N2)=CC=C1&CF&&CF&CF&CF&CF&CF&&
CO&CO&C1=CC=C(CCC2CCN(CC3=CC=CC=C3)CC2)C=C1&CO&CO&&&
CC&C1=CC=C(OC2=CC=CC(OC3=CC=CC=C3)=N2)C=C1&CF&&CC^N=CN^CN&&CNC&&&
CN&O=C(CN1CCCC1C1=C[NH]N=C1)NCCN1C=CC=N1&CC&CCC(=O)N(C)C&&&
CCOC=O&CN&O=C1C2CCNCC2OCC1C1=CC=CC=C1&CO&&&
CCOCCOC(=O)C(C#N)=C(CC)NC&CC&C1=CC=C(N2CCN(CCN3C=CN=C3)CC2)C=C1&CO&CCO^CO&&CCO&&&
CO&CO&S=C(NCC1=CC=CO1)NN=CC1=CC=NC=C1&&&
C#CC(C)NC(=O)OCC&CC&C1=CC=C(OC2=NC=CS2)C=C1&CO&CC(C)C(=O)O&&&
O=CO&CC&C(=C1CCC2=CC3=C(C=C12)OCO3)C1=NC2=CC=CC=C2C(CC2=CC=CC=C2)C1&CO&&&
CCNC=O&CC&O=C(NC1=CC=CC=C1)NC1=C2N=CN(C3CCCO3)C2=NC=N1&CF&&CO&CO&&
O=S1(=O)C2=CC=CC=C2OC2=CC=CC=C21&&&
CC&O=C(NC1=CC=CC=C1)NS(=O)(=O)C1=NC=CC=C1&CCl&&&
CN&O=C1N(C2=CC=C(CNCC(CN3C=NC=N3)C3=CC=CC=C3)C=C2)C=NN1CC1=CC=CC=C1&CBr&&CO&CF&CF&&
CCC(=O)O&CN&C1=CC(SC2=CC=C3[NH]C=CC3=C2)=CC(NC2CCNCC2)=C1&CCl&&&
FC(F)F&CC&C1=CC=C(C2CCN3C(=NC4=CC=CC=C43)C2)C=C1&CC&FC(F)F^CBr&&&CC^FC(F)F^CCl&&&&
CCCCO&CO&O=C(NN=CC1=CC=CC=C1)C1=COC=C1&CC&&CC&&
C#N&CC&O=S(=O)(NC1=NC=CC=N1)C1=CC=C(OC2=CC=CC(C3=CC=N[NH]3)=C2)C=C1&CN&CC(F)(F)F&&&
CCCCC(=O)NC(C(=O)NC(CC(C)C)C(=O)NC(CC(=O)O)C(=O)O)C(C)CC&CC&O=C(OC1OCC2=CC=CC=C21)C1=CC=CC=C1&&&
CO&CO&O=C(C1=CC=CC=C1)N1CCCCC1C1=CC=CS1&CO&CO^CO&&CO&&&
O=C(C1=CC=CC=C1C1=NC=CC=N1)N1CC2CN(C3=CC=CC=N3)CC2C1&CC&FC(F)F&&&
CC&O=C(CN1C=C(C2=NC(C3=CC=CC=C3)=NO2)N=N1)NC1=CC=CC=C1&CC&&CN&CC&&
C=CC&CN&O=C1NC=C(C(=O)OCC2=CC=CC=C2)C(C2=CSC=C2)N1&CC&&&
CC&C1=CC=C(C2=CC(C3=C[NH]C=C3)=NC(N3CCCC3)=N2)C=C1&CC&NC=O^CC&&&CC&CN&&
CC(C)CNC=N&CC&O=S(=O)(C1=CC=CC=C1)N1CCCCC1&&&
CO&CO&O=C(NC1=CC2=CC=CC=C2OC1=O)C1=CC=C(C2=CC=CC=C2)O1&CCl&&CN^CNC^CO&&&&
CO&CO&O=C1C(C2=CC=CC=C2)=C(CN2CCOCC2)N=C2C=CC=CN12&CC&CC(C)C&&&
C#CCN&CN&O=C1NC(=O)C(=CC2=CC=C(C3=CC=CC=C3)O2)S1&CC&O=CO&&&
CCCC&CC&O=C(NC1=NN=CS1)C1=CN2C=CC=NC2=N1&CC&&&
CO&CO&C1=CC=CC=C1&CN&CC(C)OCCCNC(N)=S&&&
CC(N)=O&CN&O=C(NCCN1CCN(C2=CC=CC=C2)CC1)C1=CC=C(C2=CC=CC=C2)O1&CCl&&&
CO&CO&O=C1C(=O)N(C2=CC=C(C3=CSC=C3)C=C2)C(C2=CC=CC=C2)C1C(=O)C1CC1&&&
CO&CO&C1=CC=C(C2=NN3C(=NN=C3CC3=CC=NO3)SC2)C=C1&CC&&&
CC(=O)OCCC=C(C)CCC=C(C)C&CC&C1=CC=C2C(=C1)N=C(C1CC1)N2C1CCCO1&CBr&&CBr&CBr&CO&CO&&
CC(=O)O&CC&O=C1C=CC(C2=CC3=CC=CC=C3N2S(=O)(=O)C2=CC=CC=C2)C=C1&CO&&CCl&&
CC&C1=CC=C2C(C3=NC=NC(N4CCOCC4)=C3)=CC=CC2=C1&CO&CC(C)O&&&
CC(O)C(NC=O)C(=O)NO&CN&C(#CC1=CC(C2=NNCN2)=CC=C1)C1=CC=CC=C1&&&
CCC(O)CN&CN&O=C1C=CC(=O)C2=C1C=NC=N2&CN&CCN^CN&&CCN&&&
C=C1CC(OC(=O)CC2=CC=CC=C2)C2C=CC(=O)C2CC1C(=O)OC1=CC=CC=C1&CC&&&
COC=O&CC&C1=CC2CCC1C2&CC&CN(CCBr)C(C)(C)C^CC&&&CC&&
O=C(C1=CC=CC=C1C1=CC=CC=C1)N1CC2CN(C3=CN=C4C=CC=CC4=N3)CC2C1&&&
O=C(C1CCC1)N1CCN(C(C2=CC=CC=C2)C2=CC=CC=C2)CC1&CCl&&CCl&&
CC&C1=CC=C(C2=CC=CC=N2)C=C1&CC&CN^CF&&&CC^CN&&&
C1CC2CC(C1)C2&&&
CC=O&CN&O=C(NC1=CC=CC=C1)N1CCCCCC1&CO&&&
CC(=O)O&CC&C1=CC=C(C2=CC=CS2)C=C1&&&
CN&O=C1C=C(C2=CC=CC=C2)[NH]C2=CC=CC=C12&CO&&CN&CCl&CCl&&
CO&CO&O=C(NC1(C2=CC=CC=C2)CCC1)C1=CC=CC(NC(=O)C2=CC=CS2)=C1&&&
O=C(CCNC(=O)C1=CC=CC=C1)NC1=CC=C2SC3=CC=CC=C3C(=O)NC2=C1&CCl&&&
COC=O&CC&C1=CC(C2=CC=CO2)C=CN1&CC&&CC&CC^CC(C)(C)OC=O^CC&&NC=O&&&
CC(C)CN(CC(=O)NO)[SH](=O)=O&CS&C1=CC=C(NC2=CC=CC=C2)C=C1&CC&C#N^CN&&&&
CCCC&CC&C(=CC1=CN=CN1CC1=CC=CC=C1)CC1=CC=CS1&CC&O=CO^CC&&O=CO^CCl&&&&
CC&O=C1N=C[NH]C2=C1N=C[NH]2&CN&&&
CO&CO&O=C(CN(CC1=CC=CC=C1)S(=O)(=O)C1=CC=CC=C1)NC1=CC=CC=C1&CC&&CCl&CO^CO^CO&&CO&&&
CC&O=C(C1=CC=C(CS(=O)(=O)C2=CC=CC=C2)O1)N1CCCCC1&CF&&CCl&&
CC&O=C(CC1=CON=C1)N1CCCC1CC1=C[NH]N=C1&CC&&CN&CC&&
CC&O=C(NCCC1=CC=CC=C1)C1=C[NH]C2=C(C=C(CNCCC3=CC=CC=N3)S2)C1=O&CN&&CO&&
O=S(=O)(NC1CCC1)C1=CC=CC=C1&CC&C#CCCCCCCCO&&&
CO&CO&O=C1OCC2C(NC3=NN=CO3)C3=CC4=C(C=C3C(C3=CC=CC=C3)C12)OCO4&CF&&CO^CO^CO&&&&
CCC&CC&O=C(NCC(=O)N1CCC2(CC1)NCCC1=C2N=C[NH]1)C1=CC=CC=C1&CN&CC(C)(C)OC(N)=O&&&
O=C(NC1=CSC(CC2=CC=CC=C2)=N1)NN1C=NN=C1&CBr&&&
CC(C)CN&CN&O=C1NC(=O)N(CC2=CC=CO2)C(=O)C1=CC1=CN(CC2=CC=CC=C2)C2=CC=CC=C12&CF&&&
CC(C)CC(N)=O&CN&O=C(C1=CC2=CC=CC=C2O1)N1CCN(S(=O)(=O)C2=CC=CC=C2)CC1&CCl&&&
CCCO&CO&C1=CC=C(OC2CN(C3=CC=CC=C3)C2)C=C1&CC&CCNC(C)=O&&&
CC&CN&C1=C(NCC2=CC=CN=C2)NCC(CC2=CC=CC=C2)N1&CCl&&C[NH3+]^O=[NH+][O-]^CN&&&&
CC&O=C(NC1=CC=C2OCCOC2=C1)C1=CC=CC(NC2=NC=NC3=CN=C(N4CCN(C(=O)C5=CC=CC=C5)CC4)N=C23)=C1&CC&CC(C)C&&&
FC(F)F&CC&S=C(NN=C1CCCCC1)NC1=CC=CC=C1&&&
CO&CO&O=C1N(CC2=CC=CC=C2)C(CCC2=CC=CC=C2)CC(CC2=CC=CC=C2)N1CC1=CC=CC=C1&CO&&&
CC(N)=O&CN&C1=CC=C(C2=NN=C(C3=CSC=N3)O2)C=C1&CCl&&&
CCCN(C)C&CN&O=C(COC1=CC=CC=C1)NNC(=O)C1CSC2CCC(=O)N21&C&CC&&CC&&
CCCCCCCCCCCC&CN&O=C1NC2=CCCCC2C(=O)C1=CNCC1=CC=CC=C1&CC&CCOC=O&&&
CC&O=C1CN(CC(=O)NC2CCCCC2)C(=O)CC2=CC=CC=C2N1&CC&CC(C)C&&&
C=C(C)C&CC&O=C(C1=CC=CC=C1)N1CC2C3CCCFC3CC2C1&CC&CO^CC&&CC(=O)O&&&
CCC&CN&O=C(NC1=C[NH]C(=O)[NH]C1=O)C1=CC=CC(N2C=NN=N2)=C1&CN&&CN^CC(C)C&&&
CO&CO&C1=CC=C(OCCNCC2OC3=CC=CC=C3OC2C2=CC=CC=C2)C=C1&CO&CO^CO&&&CCl&&
CC&C(#CC1=CN=CN=C1NC1CCCC1)C1=CSC=N1&CC&CO^CO&&&CO&CN&&
CC&O=C(NCC1=CC=CC=C1)NC1=CC=CC=C1&CC&&&
CO&CO&O=C(NN=CC1=CC=CC=C1)C1=CC2=C(C=C1)C1=CC=CC=C1O2&CO&&&
COC=O&CC&O=C(NCC1CCC2CCCCC21)OCCC1=CC=CC=C1&&&
COC(=O)NCC(C)N&CC&C1=CC=CC=C1&&&
CN&C1=CC=C(CNC2=NC3=CN(C4=CC=CC=C4)N=C3C=N2)C=C1&CCl&&&
CC(C)(C)OC(N)=O&CN&O=C(CCC1=CC=CC=C1)NCC1=NC2=CC=CN=C2N1C1(C2=CC=CC=C2)CC1&&&
CCC(=O)NCCCOC&CC&C1=CC=C2[NH]C=CC2=C1&&&
CO&CO&O=C(NC1=CC=CC=C1)C1=CC(C2=CC=CC=C2)=NS(=O)(=O)N1&CN&&CC&&
COC=O&CC&O=C(CC1=CC=CS1)NC1=CC=CC=C1&CO&CO^CO&&CO&&&
N=CN&CC&C1=CC=C(COC2=CC=CC3=CC=CC=C23)C=C1&CC&N=CN&&&
CCCCC&CC&C1=CC=C(C2=CC=NC=C2)C=C1&CC&CCC^CC&&CCC^CC&&CO^CF&&&&
CF&CC&C1=CC=C(C2=NC(CNC3=N[NH]C=C3)=CO2)C=C1&&&
CC&O=C(NC1=CC=CC(C2N=COC3CC32)=C1)C1=NC=CC=C1&CF&&CC^FCF^CC&&CF^CN&&&&
CO&CO&C1=CC=C(C2=CC=NC3=C2C=C(C2CCNC2)[NH]3)C=C1&CF&&&
CC&O=C1C=CC2=CC=CC=C2[NH]1&CN&&CC^CC(=O)O&&&
CC&C(=CC1=CC=CC=C1)C1=CC=CC=C1&CO&&CO&&
C=C&CC&C1=CC(C=CC2=CC=C[NH+]=C2)CC(OC2CCCCO2)O1&CC&CO^CO&&&CO&CO&CC^COC=O^C[NH3+]&&CCCCCCCCCCC=C)C(=O)O&&&
COC(=O)CC=O&CC&C1=CC=CC=C1&CC&COC(=O)CC=O&&&
CCC&CC&O=C1C(CC2=CC=CC=C2)=COC2=C1CCOC2&CO&&&
NC(=O)CCC(=O)O&CN&C1=CC=C2C(=C1)N=C(C12CC3CC(CC(C3)C1)C2)N1CCCCCC1&&&
CN&C1=CC=C(C2=NC3=C(C=N2)C=C(CN2CCOCC2)S3)C=C1&CBr&&&
O=CO&CC&C1=C(C2CCCC2)C=C2SC(CN3C=NC4=CC=CN=C43)=NC2=C1&&&
O=C(NC1=NC(=O)N(CCCN2CCOCC2)C=C1)OC1=CC=CC=C1&&&
CN=CNO&CN&C1=CC=C(COC2=NC=NC=C2)C=C1&CC&&CC&&
CN&C1=COC(C2=NN3C=NC(NCC4CCCN4CC4=CSC=N4)=NC3=N2)=C1&&&
CC&O=C1C(=CC2=CC=CO2)SC(=S)N1CC1=CC=CO1&&&
O=C(NC1=CC=NC=C1)C1=CC=C(N2C=CC3=CC=CC=C32)C=N1&CC&FC(F)F&&&
NO&N=C(C1=CC=CC=C1OCC1=CC=CC=C1)N1CCCC1&CCl&&&
O=C(NC1=CC=CC=C1)OC1=CC=C2C(=C1)C1CCN(CC3=CC=CC=C3)C1N2CC(=O)N(CC1CC1)CC1CC1&CBr&&&
CC(C)(C)S&CS&O=C1CCC=CCC(NS(=O)(=O)C2=CC=CC=C2)C(=O)N2CCCC2COC(=O)CC(C2=CC=CC=C2)N1&C[NH3+]&O=[NH+][O-]&&&
CC&O=S(=O)(NCCNC1=NC(C2=CC=CC=N2)=CS1)C1=CC=CC=C1&CC&&CC&&
CCCN&CN&O=C1[NH]C2=CC=CC3=C2N1CCNC3&CC&&&
NCCCC(N)C(N)=O&CN&O=C(CCCN1C(=O)CCC1=O)NCC(=O)NCC(=O)N1CCCC1C(=O)NCC1CCC(N2C=CC(=O)[NH]C2=O)O1&CC&O=CO^CC&&CO^CC&&CO^CO&&&CO&&
CC&C&O=C1OCOC(=O)C1C1=CNCC1&&CC&&
CC&C1=CC=C(NC2=NC=NC3=C2OC2=CC=CC=C23)C=C1&CO&&&
CC&CC&O=C(C1=CC=CC(C2=NC=N[NH]2)=C1)N1CCC(C2=CC=CC=C2)CC1&CC&CC^CC&&COC=O&&&
CO&CO&O=C(C(=O)N1CCN(C(C2=CC=CC=C2)C2=CC=CC=C2)CC1)C1=C[NH]C2=C1C=CC=C2C1=NOC=N1&CBr&&&
CCC=O&CN&O=C1[NH]C2=CC=CC=C2C=C1CNC1CCNCC1&CC&&CN&&
C#N&CC&C1=CC=C(COC2=CC=CC=C2)C=C1&CC&CC(=O)NO&&&
CCC(=O)NC(C)(C)C&CN&O=C(CC1=CC=CC=C1)NC1=CC=C(N2CCNCC2)C=C1&CCl&&&
CC&C1=CN(C2=NC=CC(C3CCOCC3)=N2)C=N1&&&
CC&O=S(=O)(C1=CC=CC=C1)N1CCN(C(=S)NC2=CC=CC=C2)CC1&CC&&CF&CCl&CCl&&
CO&CC&C1=CC=C(SC2=C3C=CN(C4CCCO4)C3=NC=N2)C=C1&CO&&CO&&
CN&C1=NC(C2=CC=CC=C2)CO1&CC&FC(F)F&&&
O=C(NCC1=CC=CC=N1)NC1=CC=C(OC2=CC=CN=C2)C=C1&CF&&&
CO&CO&O=C(C1=CC=CC=C1)N1CCC2=CC=CC=C2C1COC1=CC=CC=C1&CO&CO^CO&&CO^CF&&&&
CO&CO&O=C1C=C(C2=CC=CC=C2)OC2=C1C=CC=C2&CO&&CO^CO^CO&&&&
CS&CS&N=C(NC1=CC=CC(NC(=O)C2=CC=CC=C2)=C1)C1=CC=CC=C1&CC&&&
CC(=O)NCC(N)=O&CN&O=C(NC(CC1=CC=CC=C1)C(=O)NN1CCOCC1)C1=CC=CC=C1&&&
CO&CO&C1=CC=C(C2=CC3=CN=CN=C3N2C2CCCO2)C=C1&CN&&CC^CO^CO&&&CO&CO&&
CC&O=C1N=C[NH]C2=C1C=CS2&CC&NC(CNC=O)C(=O)O&&&
CC&O=C(NCC1=COC(C2=CC=CC=C2)=N1)C1=CC(N2CCNCC2)=CC=C1&CF&&CN&&
CC&CC&C1=CC=C(CNCC2=NC=NO2)C=C1&CO&CN(C)C(=O)CO^CC&&CCC&&&
CO&CO&O=C1NCCC(CNCC2=CC=CC=C2)OC2=NC=C(C#CC3=CC=CC=N3)C=C12&CN&CCCO^CC&&&CN&CC^FC(F)F&&&
CN&O=C(CN1C(=O)CCC1=O)NC1=CC=C2OCCOC2=C1&&&
CO&CO&C1=CC=CC=C1&CC&CNC(=O)NC(CO)C(=O)OCC#N^CO&&CO&&&
O=C(CCN1C(=O)C2C3C=CC(C3)C2C1=O)NC1=NN=CS1&&&
C=CCNC=O&CC&O=C(C1=CC=CC=C1)C1=CC=CC=C1&&&
CCOC(=O)CCC(N)=O&CN&O=C(C1=CC=CC=C1)C1=CC=CC=C1&&&
CO&CO&O=C1C=C(C2CCC3C2CCC2C4CCC(OC5CCC(OC6CCC(OC7CCCCO7)CO6)CO5)CC4CCC23)CO1&CC&&CC&CC&CO&CC&CO&CO&CO&CO&&
CCC(=O)O&CC&C1=CC=C(C2=N[NH]C=C2)C=C1&&&
CC&N=C(C(=O)NC1C(=O)N2C=C(SC3=CN=CS3)CCC12)C1=CSC=N1&CC&O=CO^NO&&&CN&&
CNC&CN&C1=CC=C(C2=NC3=CC=CC=C3S2)C=C1&&&
CO&CO&O=C1[NH]C(=CC2=C[NH]C=N2)C(=O)[NH]C1=CC1=CC=CC=C1&CC&&CO^CO&&&
C=CC&CC&O=C1OC(=O)C2C=C1C1CCC(=CC3C3CO3)C(=O)C1C1OC=CC21&CC&&CC&CO&CC^C=CC^CC&&&&
CCCCO[PH](=O)O&CP&C1=CC=C(CNC2=CC=CC=C2)C=C1&CI&&&
CC&O=C1CSC(NN=CCOC2=CC=CC=C2)=N1&C&CC&&CC&&
CCOC=O&CC&C1=CC=C2C(=C1)OC1=C2C=CC=C1&CO&&CC&CC&&
CC&O=C(C1=CC(=O)N(CCCN2C=CN=C2)C1C1=CC=CC=C1)C1=CC=CC=C1&CO&&CCl&CCl&&
CC&O=C(NC1=NN=C(C2=CC=NC=C2)S1)C1=CC=CC=C1&CN&&&
CO&CO&C1=CC=C(NC2=CC(OCC3=CC=CC=C3N3C=CC=N3)=NC=N2)C=C1&CC&&CO^CO^CC&&&CO^CO^CO&&CO&&&
CCO&CO&O=C1C=NC2=CN=C(NC3=CC=CC=C3)N=C2N1CC1=CC=CC=C1&&&
CC&O=C1C=CN(CCC2=CC=CC=C2)C(=O)N1CCC1=CC=CC=C1&CCl&&CO&&
CCCC&CC&O=C1N(CC2=CC=C(C3=CC=CC=C3C3=N[NH]N=N3)C=C2)C=NN1C1=CC=C(C2=NN=N[NH]2)C=C1&CN&&&
CC&O=C(CCCN1C=CC=N1)NCC1=CC=CC=N1&C[NH3+]&O=[NH+][O-]^CC&&&C[NH3+]^O=[NH+][O-]&&&
CCCCOC&CN&O=C1C=C[NH]C2=CC(N3CCCC3)=CC=C12&CC&O=CO^CF&&&CN&&
CC(N)=O&CN&C1=CSC(C2=NC=NC3=C2C(C2=CC=CS2)=NO3)=C1&CC&&&
C=C(Br)C(N)=O&CN&O=C(NC1=C[NH]C(C(=O)NC2=C[NH]C(C(=O)NC3=NC=CS3)=C2)=C1)C1=CC=C[NH]1&CC&N=C(N)CCNC=O^CN&&&CN&CN&&
CC&O=C(NC1=NC(C2=CC3=CC=CC=C3O2)=CS1)C1=CC=CC=C1&CCl&&&
CC&C&O=C1OC(C2=CC=CN=C2OC2=CC=C(NC3=NC4=CC=CC=C4[NH]3)C=C2)C2=C1CSCC2&&CC&&
CN&O=C(NC1=C[NH]C(C(=O)NC2=C[NH]C=C2)=C1)C1=CC=C[NH]1&CN&NC=O^CN&&&CN&CC^N=C(N)CCNC=O&&&
C#N&CC&O=C1C=C(C2=CC=CC=C2)C=CN1NS(=O)(=O)C1=CC=CC=C1&CO&&CC^C#N&&&
CC&CC&O=C(C1=CC=C(C2=NC=NC=C2C#CC2=CC=CN=C2)C=C1)N1CCN2C=NN=C2C1&CF&&CN&&
CO&CO&O=C1[NH]C2=CC=CC=C2C2=C1C(C1=CC=CC=C1OCC1=CC=CC=C1)=CO2&&&
CC&O=C(NC(=S)NC1=CC=CC=C1)C1=CN(C2=CC=C3C(=C2)C2C(=O)NC4=CC=CC=C4C(=O)N32)N=C1C1=CC=CC=C1&CN&&&
CN(C)C=O&CN&O=C1CCC2=CC(S(=O)(=O)N3CCC(C(=O)NCC(=O)NC4=CC=CC=C4)CC3)=CC=C2N1&CC&FC(F)F^CC&&FC(F)F&&&
CO&CO&O=C(NC1=NN2C(=N1)N=C(C1=CC=CC=C1)CC2C1=CC=CC=C1)C1=CC=CC=C1&&&
CN(C)C&CC&C1=COC(CN2CCOC3=CC=CC=C3C2)=C1&CO&NC(=O)CO&&&
CC(=O)NC(C)C&CC&C(#CC1=CC=C(OC2CC2)N=C1)C1=CC=CC=C1&&&
CC&CN&O=C(CC1=CC=C(NC2=NC=NC3=C2N=CN3CC2=CC=CC=C2)C=C1)NC1=CC=CC=C1&CO&CO&&&
CC&O=C1C=CC=CN1N=CC1=CC=CC=C1&CC&&CC&CN&CC^C#N&&&
CCO&CO&O=C(C1=CC=CN=C1)N1CCN(CC2=NC3=CC=CC=C3[NH]2)CC1&CN&CC&&&
O=C(NCC1CN(C2=CC=C(N3CCCOCC3)C=C=C2)C(=O)O1)C1=CC=CC=C1&CF&&CCl&&
CC&O=C(C1=CC=CS1)N1CCCC1CN1C=CC=N1&CC&&&
COC&CC&O=C(NCC1=NN=CO1)C1CCCN(CC2=CC=CC=C2)C1&CC&&CCl&&
CC&C1=CC=C(COC2=CSC(N3C=NC4=CC=CC=C43)=C2)C=C1&CC&FC(F)F^CC&&NC=O&&&
CC&O=C(NN=CC1=CC=C(CC(=O)N2CC3CCCC2C3)C=C1)C1=CC=C(C(=O)NN=CC2=CC=C(CC(=O)N3CC4CCCC3C4)C=C2)C=C1&CC&&CC&C^CC&&CC&&
C=C1C=CCC=CC(=O)N=CC(=O)N(CCCCCC(=O)NCCCCCOC2=CC=CC=C2)NC(=O)C(CC2=CC=CC=C2)NC1=O&CC&&CC&CO^CO^CO&&CO^CC&&&CN&CC&CO^CO&&&
CCC(C)C(NC(=O)C(NCCO)C(C)O)C(=O)NC(CCC(=O)O)C(=O)O&CC&C1=CC=CC=C1&&&
O=C1[NH]C2=CC=CC=C2C2=NC(C3=CC=CC=C3)=NN12&CCl&&CCl&&
CC(C)C&CN&O=C(NN=C1CCCC2=CC=CC=C12)C1=C[NH]C(=O)C=C1&&&
CCO&CO&O=C1C(=CC2=CC=CC=C2)SC2=NC(C3=CC=CN=C3)=NN12&&&
CC&O=C(C1=CC=CC(NC2=NC3=CC=C(C4=CC=CO4)C=C3N=N2)=C1)N1CCNCC1&CC&&CN&&
CBr&C1=CC=C(COC2CCN(C3=CC=C(NC4=CC=[NH+]C5=CC=CC=C45)C=C3)CC2)C=C1&CCl&&[NH3+][O-]&&
C=CC&CN&O=C1C(CNC2CC2)=C[NH]C2=CC=CC=C12&CC&&&
CCC&CC&C1=CC=C2C(=C1)N=CN2C1=NC=CS1&CN&&CN&CC^FC(F)F&&&
CC&O=C(CN1CCCC1)NC1CCNCC1&CN&&&
CCOC&CN&C1=CC=C2C(=C1)SC1=CC3=CC=CC=C3N=C1N2CCCN1CCNCC1&CC&&&
NC(N)=NCCCC(NC(N)=O)C(=O)O&&&
CC&CC&O=C(NC1CN(C(=O)C2=COC=N2)CC1C1=CC=CC=C1)OC1=CC=CC=C1&CC&&&
CC&O=C(COC(=O)C1CC2C=CC1C2)NC1=CC=CC=C1&CC&&&
N=C(N)NCCCCNC=O&CC&O=C(CCC1=CC=CC=C1)N1CCC2(CCC3=CC=CC=C32)CC1&CO&&CN^NC(=O)C(N)CCCN=C(N)N&&&
CCCNC(NCC)C(=O)O&CC&C1=CC=CC=C1&&&
CC(=O)O&CO&O=C1C=C2C(CCC3C2CCC2C3CC3OC34CCCCC3OC3CCCCO3)C3OC23CO1&CC&&CO&CO&CC&CC&C^CC&&CC&&
O=C(NC1CCCCC1)C1=CC=C(N2CCN(C(=O)C3=CC=CO3)CC2)N=C1&&&
CCCCCCCCCCCCCC=CC(O)C(CO)NC(=O)CCCCCCCCCCCC&CO&C1CCOCC1&CC&CO^CO&&&CO&CO&&
O=C1CC2(CCCC(C3=CC=CC=C3)(C3=CC=CC=C3)O2)C(=O)N1&C[NH3+]&O=[NH+][O-]&&&
CC&C1=CC=C(CSC2=NC3=CC=CC=C3O2)C=C1&CC&C#N&&&
CC&O=C(NC1=CC(CN2CCC(C3=CC=CC=N3)CC2)=CC=C1)C1=CC=C(N2CCCC2)N=C1&CC&C#N&&&
O=C(NN=CC1=CC=CC=C1)C1=CC=C(CNC2=CC=CC=C2)O1&C[NH3+]&O=[NH+][O-]^CO&&&CCl&&
CCC&CC&O=C(C1=CC=CC=C1)N1C=NC2=CC=CC=C21&CC&CCO^CC&&&&
CC&O=C(NC1=NC=CC=C1)C1=CC=CC(S(=O)(=O)NCC2=CC=CC=C2)=C1&CN&&&
CS(N)(=O)=O&CN&C1=CC=C(C2=CN3C(=N2)SC2=CC=CC=C23)C=C1&CC&FC(F)F^CC&&FC(F)F&&&
CCO&CO&C1=CC=C(C2=NC(CNCC3=C[NH]N=C3)=CO2)C=C1&CN&&CN^CCC&&&
CC&O=C(CN1C(=O)C(C2=CC=CC=C2)=CC2=C1C=NN2C1=CC=CC=C1)N1CCCCC1&CC&NC=O&&&
CC&O=C(CCC(=O)NC1=CC=CC=N1)NCC(=O)NCC1=CC=CO1&CC&CC(C)C^CN&&&&
CC&C&C1=C2C3CCCCC3CCC2C2CCC3CC(OC4CCCCO4)CCC3C2C1&CN^CC&CC^O=CO&&CC&&&CO&CO&CO&CC&C^CC&&CC&&
CO&CO&O=C1C2=CC=CC=C2C(C2C3=CC=CC=C3OC3=CC=CC=C32)C2=CC=CC=C12&CO&&CO&CC^C^CC=C(C)C^CO&&CC^CC&&&&CC&&
O=C1NC2=CC=CC=C2N2CCNCC12&&&
CC&O=S1(=O)CC(N2CCN(CCCC3=CC=CC=C3)CC2)CN1CC1=CN(CC2=CC=CC=C2)N=N1&&&
CCCC(N)=O&CN&O=C(NC(=O)C1=CC=CC=C1)NC1=CC=C2C(=CC3=CC=C[NH]3)C(=O)NC2=C1&CC&O=CO&&&
CN&N=C(C(=O)NC1C(=O)N2C=C(SC3=CC=CC=C3)CCC12)C1=CSC=N1&NO&OCCCO^CC&&O=CO&&&
CN&CN&C1=CN=C(C2=CC=NC3=CC=CC=C23)N=C1&CO&CO&&&
O=C(NC1CCCCC1)N1CCN(CC2=CC=CC=C2)CC1&CF&&&
CC&C1=CC=C(OC2=CN(C3=CC=C(C4CC4)C=N3)N=C2)C=C1&CC&CO&&&
CCl&C1=CC=C(N2N=NCC2C2=CC=NC=C2)C=C1&CCl&&&
CO&CO&O=C(NC1=CC=CC=C1)NC1=NN=C(N2CCCCC2)S1&CC&&CC&&
CC&C1=N[NH]C(C2=CN=CC(OC3CNCC3C3=CC=C(N4CCOCC4)C=C3)=C2)=C1&CN&CCC&&&
COC(C)=O&CC&C1=CC=C(CN2C=CC3=CC(OCCCN4CCCCC4)=CC=C32)C=C1&&&
CC&O=C(NC1CCC(CN2C=CC(C3=CC=CC=C3)=N2)CC1)C1=CC=CO1&CCl&&&
CC&C1=CC=C(C[N+]23CCC(C(C4=CC=CC=C4)C4=CC=CC=C4)(CC2)CC3)C=C1&CO&&&
O=C1CCCC(OC2OCCC3NC(=O)OC32)CCCCCC(CCC2CO2)O1&CC&CO^CO&&&CO&CO&CC^CBr^CO&&&&
CC&O=C(NC(CC1=CC=CC=C1)C1=CN=CC(N2CCN(C3=CC=CC=C3)CC2)=C1)C1CCCN1&CC&&&
CO&CO&O=S(=O)(C1=CC=CC=C1)N1CCCCC1&CC&NC=O&&&
CC&O=C1NC(=O)C(C=NNC2=CC=CC=C2)C(=O)N1&CCl&&CC&&
C=CCNC=O&CC&O=C(NC(=O)C1=CC=CC=C1)NC1=CC=C(SC2=CC=CC=C2)C=C1&CF&&&
CC(N)=O&CN&C1=CSC(C2=CC=NC=C2)=C1&CC&C#N&&&
CN&O=C1N(CC2=CC=C3C=C[NH]C3=C2)C(CCC2=CC=CC=C2)CC(CC2=CC=CC=C2)N1CC1=CC=C2[NH]N=NC2=C1&CO&&&
CC(=O)NC(C)(C)C&CC&O=C(C1CCC(=O)N2CCC3=C([NH]C4=CC=CC=C34)C12CCC1=CC=CC=C1)N1CCCCC1&CC&CC(=O)N(C)C&&&
C1=CC(C2=NN=C3SCC(C4=CC=C5OCOC5=C4)=NN32)=CC=C1OC1CCCC1&&&
CC&O=C1NCCN1CCNS(=O)(=O)C1=CC=CC=C1&CC&&&
CNC=O&CC&C1=CC=C(CNC2=C3N=CN(C4CCC5CC54)C3=NC=N2)C=C1&CCl&&CO&CO&&
CN&O=C1NC(=O)C(=CC2=CC=CN=C2)C(=O)N1&&&
CCOC=O&CC&C1=CC=C(C2=CSC=C2)C=C1&CF&&CN&&
CCOC(C)=O&CN&O=C(C1CNCC(=O)N1C1=CC=C(OCCOC2=CC=CC=C2)C=C1)N(CC1=CC=[NH+]C=C1)C1CC1&CCl&&CCl&[NH3+][O-]&&
O=C(NCC1=CC=CO1)C1=CC=C(N2CCC(N3CCCC3)CC2)C=C1&&&
CO&CO&O=C(C1=CC=CC=C1)N1C=NC(NC2=CC=CC=C2)=N1&CN&&CO^CO^CO&&CO&&&
CC(C)(C)C&CC&O=C1C=C2C=CC3(OCCO3)C2CC1&CBr&&&
CCCCNC(=O)C(CCO)C(C)C&CC&O=C(CNC(CC1=C[NH]C=N1)C(=O)NCCC1CCCCC1)NCCC1=CC=CC=C1&CC&CCC&&&
CN&C1=C(C2=CC=CC=C2)C(OC(C2=CC=CC=C2)C2=C[NH]C3=CC=CC=C23)C(N2CCNCC2)C1C1=CC=CC=C1&&&
O=C(NN=CC1CC1)NC1=CC=CC=C1&&&
CC&O=C1C=COC2=CC(=O)OC=C12&CO&CC(C)(C)NC(=O)CCl&&&
CC(C)S&CS&O=C(NC1=CC=CC=C1)NC12CC3CC(CC(C3)C1)C2&&&
O=CO&CC&C1=CC=C(NC2=NC=CS2)C=C1&CCl&&CCl&&
CC&O=C1[NH]C(=O)C2=C([NH]C(C3=CN(CC4=CC=CC=C4)N=C3)=N2)[NH]1&CN&&CN&&
CC&CN&C1=NC(OCCC2CCCCC2)=NC(N2CCNCC2)=C1&CN&&CN&CC^CNC=O&&&
CNC&CN&C1=CC=C(OC2=CC=CC=C2)C=C1&CC&CNC(=N)N&&&
O=C1CSC(C2=CC=CC=C2)N1C1=NC(C2=CC=CC=C2)=CS1&CCl&&CF&&
O=C1C=C(OC2=CC=CN=C2)C2=CC=CC=C2N1CC1=CC=CC=C1&&&
CCCC&CN&O=C1NC(=S)SC1=CC1=CC=C2OCOC2=C1&&&
CC&CN&C1=NC(C2=CC=CC=C2)CC2=NC3=CC=CC=C3C=C12&&&
CC&O=C1NC=C(C(=O)OC2=CC=CC=C2)C(C2=CC=NC=C2)N1&CO&&&
CO&CO&O=C(NCCC1=CC=C(C2=CC=CC=C2)C=C1)C1COCO1&CC&CS(=O)(=O)CC(=O)O^CC&&O=CO&&&
CCC&CC&O=C1[NH]C(=O)C2=C(N=C3N(CC4=CC=CC=C4)C=CC(=O)N23)[NH]1&CO&&CF&CN&CN&&
CO&CO&O=C(CCOC1=CC=CC=C1)NC1=CC=CC=C1&CC&NC(=O)CNC=O^CO&&CO&&&
CO&CO&O=C(NCCC1=CC=CC=C1)C1CCCNC1&&&
CCCCCCS&CS&C1=CC=C(C2=CC=NC=C2)C=C1&CN&&CC&CC^C#N&&&
CC&O=C(NCC1CCCCC1)NC1=NC(C2=CC=NC=C2)=CC(C2=CC=CC=C2)=C1&CC&CCC&&&
CCOC=O&CC&O=S1(=O)CCN(C2=NC3=CC=CC=C3C=C2)CC1&CO&CO^CO&&CO&&&
COC=O&CC&O=C(NC1=CC=C(C2=CSC=N2)C=C1)C1CCN(CC2=CC=CC=C2)CC1&CF&&&
CO&CO&O=C(CSC1=NC2=CC=CC=C2C=C1)NNC(=O)C1=CC=CO1&CC&&CC&&
CC&O=C1C=CC(=O)C(C=CCCCCCCC2=CC=CC=C2)=C1&CC&&CC&CC&CC&CC&CC&CC&&
CN&CC&O=C1C2=CC=CC=C2C(=O)C2=C1C=C1C=CC=CN21&CBr&&CCl&CC^O=CO&&&
CN&O=C(C=CC1=CC=CC=C1)NCNC(=S)NC1=CC=CN=C1&C[NH3+]&O=[NH+][O-]&&&
CCCCCC=CCC=CC=CCNNS(C)(=O)=O&CN&C1=CC=CC=C1&&&
CN&O=C(CSC1=NN=C(C2=CC=NC=C2)[NH]1)N1CCCC2=CC=CC=C21&&&
CS(N)(=O)=O&CN&O=C1C(=C2NC3=CC=CC=C3S(=O)(=O)N2)C(=O)N(CC2=CC=CC=C2)C2CCCC12&CF&&&
O=C1C=CC(=O)C(C2=C[NH]C3=CC=CC=C23)=C1&CC&CCl^CO&&&CO&&
C=CCCCCCCCCCCCCOC&&&
CCC[SH](=O)=O&NS&O=S(=O)(N1CCNCC1)N1CCCCC1&&&
N#CC(=NO)C(N)=O&CN&C1=CC=CC=C1&CCl&&CCl&&
CC&O=C1CN=C(C2=CC=CC=C2)C2=C(N1)[NH]C(=O)[NH]C2=O&CN&&CN&&
CC&CN&C1=CC=C(C2=CC3=CC=CC=C3[NH]2)C=C1&CO&&&
CCN&CC&O=C(NC1=CC(C2=CC=C(C(=O)NCCC3=CC=CC=C3)C=C2)=CC=C1)C1=CC=CC=C1&CO&&CCl&CCl&&
CC&C1=CN=C(C2CCCN2C2=CC=C3[NH]N=CC3=C2)C=C1&CC&C#N&&&
CO&CO&C1=CC=C(C2=CC(C3=CC=CC=C3)=NC=C2)C=C1&CN&&CN&CC^NC=O&&&
CCC&CC&O=C(CCNC(=O)CNS(=O)(=O)C1=CC=CC=C1)NCCC1=C[NH]C2=CC=CC=C12&CN&CC(=O)NC(CCC(=O)O)C(N)=O^CC&&NC=O&&&
COC=O&CC&C(=C1CN2C3CCC2CC1C3)C1=CC=C(C2=CC=CC=C2)C=N1&CF&&&
CCNC=O&CC&C1=CC=C(C2=CSC(N3C=CC=N3)=N2)C=C1&CO&CC(C)O^CC&&FC(F)F&&&
CC#N&CN&O=C(NC1=CC=CC=C1)NC1=CC=NC(C2=CC=CC(C(=O)NCCN3CCC3)=C2)=C1&&&
CC&CC&O=C(CNC(=O)C1=CC=CC=C1)NC1=NN=CS1&CS&CCS^CO&&CO^CO&&CO&&&
CO&CO&O=C1OC2(C(=O)OC3COC4=CC=C5C(=O)C=COC5=C4C3OC(=O)C34CCC(C3)C(=O)O4)CCC1C2&CC&CBr^CC&&&CC&C^CC^C&CC^CC^C&&&CC^CC&&&&CC&&
CCCCCCCCCCCCCCCCCC(=O)N(C)CC[N+](C)(C)CC[N+](C)(C)C&&&
CCC&CN&O=C1N=C[NH]C2=CC=C(CNC3=CC=CC=C3)C=C12&CN&&CC^O=CNC(CCC(=O)O)C(=O)O&&&
C#CCN(CC)CC&CC&O=C1C=CN(C2CCCO2)C(=O)[NH]1&CO&&&
CCC(=O)NCCOC&CN&O=C1OCCN1C1=CC=C(N2CCN(CC3CNC3)CC2)C=C1&CF&&CF&&
CCCC(=O)SC(C)CO&CC&C1=NC=C2N=CN(C3CCCO3)C2=N1&CN&CN&&&
CO&CO&O=C1C=C(C2=CC=CC=C2)OC2=CC(OC3OCCCC3OC3CC(COC4CCCCO4)CCO3)=CC=C12&CC&&CO&CO&CO&CC^CO^CO&&&CO&CO&CO&CO&CO&CO&&
C#CC&CN&O=C(OCC1=CC=CC=C1)C1=CC(=O)C2=CC=CC=C2[NH]1&&&
C=CC&CN&C1=CC=C2C(C3CNCCO3)=CC=CC2=C1&CO&CO&&&
CC&O=C1C=CCC(CC2CCC3C2CCC2C3CCC3CC=CC(=O)C32)O1&CC&&CO&CO&CC&CC&CO&C^CC&&CO&&
C#N&CC&O=C(NCC1=CC=CC=C1)N1CCN(C(=O)C2CCCO2)CC1&&&
NCCC(N)=O&CN&C1=NC=C2[NH]C=C(C3=CC=C(C4CCCCC4)C=C3)C2=N1&CC&CC(=O)O&&&
CCC&CC&O=S(=O)(CC1=NN=CS1)C1=CC=C(C2=CC=CC=C2)C=C1&CN&CC(C)(C)OC(=O)NCCO&&&
CC&O=C1C=CN(C2CCCN(CC3=CC=CC(OC4=CC=CC=C4)=C3)C2)C(=O)[NH]1&CC&CO^CCl&&&CF&&
CC&O=C(C1CCNC1)N1CCCC1CCOC1=CC=CC=C1&CC&C#N&&&
N=C1C(=CC2=CC=C(C3=CC=CC=C3)O2)NC(=S)N1CC1CCCO1&CO&&CC^O=CO&&&
O=C1CCC(C2=CC=C(OCCOC3=CC=CC=C3)C=C2)(N2C(=O)C3=CC=CC4=CC=CC(=C34)C2=O)C(=O)N1&CBr&&CBr&&
CO&CO&C1=CC=C(C2=CC3=CC=CC=C3N2CCC2CCCCN2)C=C1&CO&&CN^CC(C)(C)OC=O&&&
CC&CC&C1=CC=C(C2=CC=C(C3=NOC(C4=CC=CC=C4)=N3)C=N2)C=C1&CO&CO^CO&&CO&&&
CO&C1=CC=C(CCN2C=C(CN(CC(CN3C=NC=N3)C3=CC=CC=C3)C3CC3)N=N2)C=C1&CC&FC(F)F^CO&&&CF&CF&&
CCOC=O&CC&C1=CC=C2C(=C1)OCCC2N1CCCCC1&CO&&&
CN(C)[SH](=O)=O&CS&O=C(OCC1=CC(=O)N2N=CSC2=N1)C1=CC=CC=C1&CF&&&
CC=O&CC&O=C1C=C2CCC3C4CCCC4CC(=O)C3C2CC1&CC&&CC&&
CC&O=C1C=CC2=CC3=C(C=C2O1)OCCN3&CC&CC(=O)NCCC(=O)O^CN&&CC(C)(C)C=O^CC&&&&
CCC&CC&O=C(NC1CCCCC1)OC1=CC(C2=CC=CC=C2)=CC=C1&&&
O=C1C2=CC=CC=C2N(CC[N+]2=CC=C(C3=CC4=CC=CC=C4OC3=O)C=C2)C2=CC=CC=C12&CCl&&&
CC&O=C(NS(=O)(=O)C1=CC=C(OCC2CCCCC2)C=C1)C1=CC=C(N2CCN(CC3=C(C4=CC=CC=C4)CCCC3)CC2)C=C1OC1=CC=CC=C1&CCl&&CC^FC(F)F^C&&CC&&CC&&
CCO&CO&O=C(CC1=C[NH]N=C1C1=CC=CC=C1)N1CCNCC1&CN&CCC&&&
CO&CO&O=C1C2=CC=CC=C2OC2=C1C=CC1=CC=CC=C12&CO&&&
C#N&CC&O=C(CN1N=C(C2=CC=CC=C2)C=CC1=O)NCC1=CC=CO1&&&
CCOC=O&CC&C1=CC=C2C=CC=CC2=C1&CO&CO^CO&&CC(=O)O^CO&&CO^CO&&CC(=O)O&&&
C#N&CC&C1=CC=C2C=C3C(=CC2=C1)C=CN3C1CCCN(C2=CC3=CC=CC=C3[NH]2)C1&&&
CC&O=C1CN(C(=O)C2=CC=CC=C2OC2=NC=CC=N2)CCN1&CCl&&&
N=C1N=C2C=CC=CC2=C2[NH]C(CCC3=CC=CC=C3)=NN12&&&
CC&O=C(NC1=CC=C2OC(CNCC3=CC=C(C4=CC=CC=C4)C=C3)CCNC(=O)C2=C1)NC1=CC=CC2=CC=CN=C12&CN&CCCO^CN&&&&
CCC(=O)O&CN&C1CCNCC1&&&
C1=CC=C(N2C=NN=C2SCCN2CCCCC2)C=C1&&&
C#N&CC&C1=CC=C(C2=NN=C(C3=CC=CC=C3)O2)C=C1&&&
CC&O=C1C=C2C(=CC3OC(=O)C4CCCC2C34)CO1&CO&&CC&&
O=C(NCC1=CC=CC=C1)C1CCCCCN1S(=O)(=O)C1=CC=CS1&&&
C1=CC=C(C2(CNC3=NCCO3)SCCCS2)C=C1&&&
C=CC(=O)NO&CC&O=C(CN1CCCCC1)N1CCC2=CC=CC=C2C1&&&
CC&O=S(=O)(CC1CC(NC2=NC=NC3=C2C=C[NH]3)C1)N1CCCCC1&CN&CC(C)(C)O&&&
CC&C1=CC=C2SC(C3=CC=NC4=CC=CC=C34)=CC2=C1&CCl&&&
O=C1NC(=O)C2=C1C(C1=CC=CC=C1)=CC1=C2C2=CC=CC=C2[NH]1&CCl&&CO&&
CC&O=C(CN1C=CC=C(NS(=O)(=O)CC2=CC=CC=C2)C1=O)NCC1=C[NH]C=N1&CN&&&
CN&O=C1CC(C2=CC=CC=C2)C2(C(=O)NC(=O)NC2=O)C(C2=CC=CC=C2)C1&CBr&&CN&&
CCO[PH](=O)OCC&CP&S=C(NCC1=CC=CC=C1)NCC1=CC=CC=C1&CC&&&
CC(C)C&CC&O=C(CCC1=C[NH]C2=CC=CC=C12)NCC(=O)NCC(=O)OCCCC1=CC=CC=C1&NO&&CN^CC(C)(C)OC(N)=O&&&
C1=NC(OC2=CN=CN=C2)=C2CSCCC12&&&
CC&C&N=C1CCC2C(C1)CC(=O)N2C1=CC=CC=C1&CC^CC&NO&&&C[NH3+]^O=[NH+][O-]&&&
CCOC=O&CC&O=C1C2=CC=CC=C2C(=O)C2=C1C=CS2&CC&CCl&&&
CO&CO&O=C1NCC(=O)N(CC2=CC=CC=C2)C1CC1=CC=CC=C1&NO&&&
CC&O=C1C=CN(C2CCCO2)C(=O)[NH]1&CI&&CC^CO&&&
CC&C&C1=CC=C(C2=[NH+]CCN2)C=C1&NO^CC&[NH3+][O-]&&&CCl&CC^CCO&&&
CO&CO&O=C(C1=CSC2=CC=CC=C12)N1CCC(N2CCC(CC3=CC=CC=C3)CC2)CC1&CF&&&
CN&O=C1NC=NC12CCOC1=CC=C(C3=CC=CC=C3)C=C12&C[NH3+]&O=[NH+][O-]^CCl&&&CN&C^CC&&CC&&
CCO&CO&O=C1C=CN(CCCCC2=CC=NC=C2)C(=O)[NH]1&CP&CO[PH](=O)SCC^CC&&&&
CCCC&CN&O=C(NC1=C[NH]C(=O)[NH]C1=O)C1CCN(C2=NC=NC3=C2N=C2CCCCCN23)CC1&CN&&CN^CCOC&&&
CN&O=C(NC1=CC=CC=C1)C1=CC=C(CNCC2=CC=CC=C2)C=C1&CO&CN(C)CCCO&&&
CCCNC(=N)N&CC&O=C1CNC(=O)CNC(=O)CNC(=O)CNC(=O)CNC(=O)C=CCCNC(=O)CN1&CC&CC(=O)O^CC&&CC(=O)O^CC&&CC(N)=O^CC&&CC(=O)O^CC&&CC(=O)O&&&
COC=O&CC&O=C(NC1=CC=CC=C1)NC1=CC=CC=C1N1CC2CC(C1)C1=CC=CC(=O)N1C2&&&
CO&CO&O=C1C2=CC=CC=C2OC2=C1C=CC(=O)[NH]2&CN&&&
CC&O=C1[NH]C=CN=C1NC1=CC=CC=C1&CC&FC(F)F^CCl&&&CCl&CO&&
C=CCCCS(=O)(=O)N(C=O)CCC&CC&O=C(NCC(=O)N1CC2=CC=CC=C2CC1C(=O)NCCC1CCC1)OCC1=CC=CC=C1&CC&CC(C)C&&&
CC&O=C1CCC2=CC(OCCCCN3CCN(C4=CC=CC=C4)CC3)=CC=C2N1&&&
O=C(NC(CC1CCCCC1)C(=O)NC1CC2(CC1C(=O)NS(=O)(=O)C1=CC=CC=C1)CC21CCC1)C1=CC=C2[NH]C=CC2=C1&CF&&&
C=CC&CN&O=C(NC1=CC=C(NC2CCNCC2)C=C1)C1=CC=CC=C1&CBr&&CC&&
CC=O&CN&C1=CC=C(C2=NNC(C3=CC=CC=C3)C2)C=C1&CO&&CO&&
CO&CO&O=C(CSC1=NC=C2C(=N1)C1=CC=CC=C1NS2(=O)=O)NCC1=CC=CO1&CN&CC(=O)N(C)C&&&
CS(N)(=O)=O&CN&C1=CC=C(C2=CC=C3C(=C2)C=NN3C2=CC=CC=C2)C=C1&CF&&&
CC(C)C&CC&O=C(CNC(=O)N1CCOCC1)NCCC1=CC=CC=C1&CO&&CC^O=CNC(CC(=O)O)C(=O)O&&&
CC&O=C1C=CC2=C(C=C3OC=CC3=C2)O1&CC&O=CO&&&
CO&CO&O=C(ON=C1CC(C2=CC=CC=C2)NC(C2=CC=CC=C2)C1)C1=CC=CC=C1&CO&CO^CN&&&&
NC(=O)NCCCCCNS(N)(=O)=O&CN&O=C1C2=CC3(C=C2C(=O)C2=CC=CC=C12)OCCO3&CN&NC(N)=O&&&
CC&CC&O=C(NCCN1CCC(C2=CC=CC=C2)CC1)C1=C[NH]C(C2=CC=CC=C2)=C1&CC&&CC^CC^CS&&CC[SH](=O)=O&&&
CC&CN&O=C1C=C[NH]C2=CC(N3CCN(S(=O)(=O)C4=CC=CC=C4)CC3)=CC=C12&CC&O=CO^CF&&&C[NH3+]^O=[NH+][O-]&&&
CC&O=C1C=CC=C(C2=COC=N2)O1&CC&CCC^CO&&&&
CCl&C1=CC=C(C(C2=CC=CC=C2)C2=C(OCCN3CCCCC3)C=CC3=CC=CC=C23)C=C1&&&
CC(C)(C)NC=O&CC&O=C(NC1CCC2=CC=CC=C21)C(CCCN1CCN(CC2=CC3=C(C=C2)OCO3)CC1)CC1=CC=CC=C1&CO&&CO&&
CC&O=C(NN=CC1=CC=CC=C1N1CCCC1)C1=CC=CC=C1&C[NH3+]&O=[NH+][O-]&&&
O=C(NC1=N[NH]N=N1)C1=CC=CC=C1&CO&&&
CO&CO&O=C(C1=CC=C(OC2CCN(CC3=CC=CC=C3)CC2)C=C1)N1CCCCC1&&&
CO&CO&C1=CC=C(CSC2=NN=C[NH]2)C=C1&CN&&&
CS&CS&C1=NC2=NC=CC=C2C(C2=CC=C3OCOC3=C2)=NC1C1=CSC=C1&&&
CCOC=O&CC&C1=CC=C(CCNC2=NC3=CC=CC=C3N=C2N2CCCCC2)C=C1&&&
CN&O=C(NC(C(=O)NCC1CCNCC1)C1=CC=CC=C1)C1=CC=C2N=C(NC(=O)C3=CC=CO3)C=CC2=C1&&&
CC&CC&O=C(C1=CC=CC=C1)C1=CC=CC(CN2C=CN=N2)=C1&CC&&CC^CC(=O)O&&&
O=C(C1=CC=CC=C1)N1CC2CN(CCCC3CCCC3)CC(C2)C1&&&
C=C1C(C2C=CC(=O)CC2)CCC2CC(OC3CCCCO3)C(=O)C(=O)CC12&CC&&CC^CO^CO&&&CO&CO&CC^CC^CO&&&CC^CC(O)C(=O)O^CC&&&C^CC&&CC&&
OCCNCCO&CN&C1=CC=C2[NH]N=CC2=C1&&&
CC&CN&O=C(NN=CC1=C[NH]N=C1)C1=CC=C(C2=CC=CC=C2)O1&C[NH3+]&O=[NH+][O-]&&&
CN&O=C(NCCC1=N[NH]N=N1)C1=NC(C2=CC=CC=C2)=CN=C1&&&
CNC&CN&C1=CC=C(CN2C(NC3CCNCC3)=NC3=CC=CC=C32)C=C1&&&
CC(C)C=O&CN&O=C(NC1=CC=CC=C1N1CCNCC1)C1CC1&&&
CO&CO&C1=CC=C(N2C=NC3=CC=CC=C32)C=C1&CS&CS&&&
O=C(CSC1=NC(C2=CC=CC=C2)=CN1C1=CC=CC=C1)NC1=NC2=CC=CC=C2S1&CCl&&CCl&CCl&&
CCC&CC&O=S1(=O)NCC2=C(C3=NOC=N3)N=CN2C2=CC=CC=C21&CC&CC&&&
CO&CO&O=C1OCC2=C1C=CC=C2&CN&NC(=O)CCC(N)C(=O)O^CO&&CO^CC&&&&
NCCCCC(N)C(=O)O&CN&C1=CC=C2N=C3C=CC=CC3=CC2=C1&&&
CN&O=C(CCC1=CC=CC=C1)NCCN1CCN(C2=CC=CC=C2)CC1&CCl&&CC^CC(C)C^CC&&&&
C1=CN=NC(N2CCCNCC2)=C1&&&
CO&CO&O=C(NC1=CC=CC=C1)C1=CC=C(NC2=CC=CC=C2)N=C1&CO&CO&&&
CC&C(=CC1=CC=CC=C1)CN1CCN(CC2=COC(C3=CC=CC=C3)=N2)CC1&&&
CO&CO&O=C1OCC2=NC3=C(C=N[NH]3)C(C3=CC=CC=C3)C12&CC&&CO&&
CCl&C1=CN=C(N2CCN(CCC3=COC=C3)CC2)C=C1&&&
CC&O=C1C=CC2=CC=CC(CN3CCN(C4=CC=CC=C4)CC3)=C2O1&CO&&&
O=S(=O)(C1=CC=CC=C1)N1C=CC2=NC=NC(N3CCNCC3)=C21&&&
CC&C1=CC=CC=C1&CS&N#CS&&&
CCl&C1=CC=C(C2=C(C3=CC=CC=C3)SN=N2)C=C1&&&
FC(F)F&CC&C1=CC=C(SC2=NC=NC3=C2C=C[NH]3)C=C1&CI&&&
CN(C)C=O&CC&C1=CC=C(CNC2=CC=CC=C2)C=C1&CCl&&NS^C[SH](=O)=O&&&
O=C1CN(C(=O)C2CC3(CCN(C(=O)C4=NC=CC=C4)CC3)C2)CCN1&CCl&&&
CCO&CO&O=C(NCC1=CC=CN=C1)C1=CC=C(CS(=O)(=O)C2=CC=CC=C2)O1&&&
CC&O=C(COC1=CC=C2C=CC(=O)OC2=C1)NN=CC1=CC=CN=C1&CC&&&
CCCCN(C)C=O&CC&O=C(CCC1=NN=C(CCCC2=CC=CC=C2)O1)NCC1CCC1&&&
CC(=O)NCCCC(=O)O&CC&C1=CC=C(CCC2=C[NH]C=N2)C=C1&&&
CO&CO&C1=CC=CC=C1&CC&CCC(=O)NC(CCCNC(=N)N)C(=O)NC(CCCCN)C(=O)NC(CCCCN)C(=O)NC(CCCNC(=N)N)C(N)=O&&&
CCl&C1=CC=C(CN2C=NC3=C(N4CCCC4)N=CN=C32)C=C1&&&
C#N&CC&C1=CC=C(NC2=NC=CC(C3=CC=CC=C3)=N2)C=C1&&&
CCN&CC&C1=CC=CC=C1&CC&C#N&&&
CC&O=C(NC1=CC=CC=C1)C1=CC(C2=CC=CC=C2)=CN=C1&CC&CN(C)CCNC=O&&&
CC&O=C(C1=CC=CO1)N1CCN(C2=NC3=CC=CC=C3S2)CC1&CN&CNC&&&
CC&O=C(CC(=O)NC1=CC=CC=C1)NC1=CC=CC=C1&CS&N[SH](=O)=O&&&
CCO&CO&O=C(NCCC1=CN=C(C2=CC=CC=C2)S1)C(=O)NC1=CC=CC=C1&CC&&CC&&
CO&CO&O=C(CN1C(=O)N(CC2=CC=CO2)C(=O)C2=C1C1=CC=CC=C1O2)NC1=CC=CC=C1&CO&CO&&&
CCC(N)=O&CN&C1=CC=C(C2=CC=C3[NH]N=CC3=C2)C=C1&&&
CCC(=O)NCCCCN&CC&O=C(CNC(=O)C(CC1=CC=CC2=CC=CC=C12)NC(=O)C(CC1=C[NH]C2=CC=CC=C12)NC(=O)OC1C2CC3CC(C2)CC1C3)NCCC1=C[NH]C2=C1C=CC=C12&CC&NC=O&&&
O==O&CC&C1=CC=C(C2=CC=C(C3=CC=CC=C3C3CC3)C=C2)C=C1&CF&&CF&&
O=CO&CC&O=C1C2=CC=CC=C2C2C=NC=CC12&CCl&&&
CO&CO&C(=NNC1=CC=NC2=CC=CC=C12)C1=CC=CC=C1&CC&&&
CC&O=C(NC1=CC=CC=C1)NC1=CC=C2OCCCCCOC(CNCC3=CC=C4OCOC4=C3)CCNC(=O)C2=C1&CN&&CC&CN^CCCO^CC&&FC(F)F&&&
NCCCCS&CS&C1=CC=CC=C1&C[NH3+]&O=[NH+][O-]^C[NH3+]&&O=[NH+][O-]&&&
O=C(NC(CC1=CC=CC=C1)C(=O)NCCCCCNS(=O)(=O)C1=CC=CC=C1)OCCC1=CC=CC=C1&CC&CO&&&
O=C(NNC(=O)C1=CN=CC=N1)C1=CC=CC=C1&CBr&&&
C=C1CC2OC(=O)C(=C)C2CC=CCCCC1OC(=O)C=CC1=CC=C(C2=CC=CC=C2)C=C1&CC&CO&&&
CO&CO&O=C(NC1=CC=CC=C1)C1=C(C2=CC=CC=C2)C(C2=CC=CC=C2)=C[NH]1&CN&CC(C)(C)NC(N)=O^CO&&CO^CO&&&CO^CO^CN&&&&
CCC&CC&O=C1C=CC2=CC=CC=C2[NH]1&CC&&CN^CN&&&
CN&C1=CC=C(COC2=CSC(C3=CN=CN=C3)=C2)C=C1&CCl&&&
CO&CO&O=C1NC(C2=CC=CC=C2)NN=C1CC1=CC=CC=C1&CO&&&
N[SH](=O)=O&CS&O=C(CNCCSCCNCC(=O)NC1=CC=CC=C1)NC1=CC=CC=C1&CN&C=O^CS&&N[SH](=O)=O^CF&&&CF&&
CO&CO&C1=CC2=C(C=C1)[NH]C=C2&CC&NC=O^CC&&&CN&&
CO&CO&O=C1OCC2=C1C1CCCCC1CC2&CC&CCC&&&
O=C1NCCN1CCN1CCC(C2=CN(C3=CC=CC=C3)C3=CC=CC=C23)CC1&CF&&&
CC(C)NC=O&CN&O=C1[NH]C2=CC=CC=C2C=C1CNC1CCNCC1&CN&&CO^CC(C)O&&&
O=C(NC1=CC=CC=C1)C1=CC2=CC=CC=C2C=N1&CCl&&CO&&
CC&C1=CC=C(OCCCOC2=CC=C(C3OCCO3)C=C2)C=C1&CO&&C[NH3+]^O=[NH+][O-]&&&
CC=O&CC&S=C(NC1=CC=CC=C1)OCCC1=CC=CC=C1&&&
CC&O=C(C1=CN=C[NH]1)C1=CC(OC2=CN=CN=C2)=CC=N1&CN&&CN&&
CC&C1CCC(OCC2CCCC3CCC4C(CC32)C3CCCCC43)OC1&CO&&CC&CC&CC&CO&CC&&
CCNC=O&CC&C1=CC=C(CNC2=NC=NC=C2)C=C1&CC&&CF&&
N[SH](=O)=O&CS&C1=CC=CC=C1&CS&OCCS&&&
NC(=O)O&CO&C1=CC=C2C(=C1)C=CN2CCCN1CCCCC1&&&
C#CCCC&CN&C1=CC=C(SC2=NC3=CN=CN=C3[NH]2)C=C1&CCl&&CCl&CN&&
CCOC=O&CN&O=C(NCCOC1=CC=CC=C1)C1=CC=CN=C1N1CCNCC1&&&
CN&O=S(=O)(C1=C[NH]C=N1)N1CCN(C2=CC=CC=C2)CC1&CCl&&CCl&&
CCC&CC&O=C1CNC(=O)CNC(=O)CNC(=O)C2CCCN2C(=O)C(CC2=CC=CC=C2)NC(=O)CN1&CO&&CN&CC^CCCCCCC(=O)O^CN&&&&
O=C(NC1=CC=CC2=CC=CC=C12)N1CC(C2=CC=CC=C2)C1&CC&CO^CCl&&&&
CNC(C)=O&CC&C1=CC=C(C2=NC=NO2)C=C1&CCl&&&
CC&O=C1CCC2=CC=C(C=C2)OC2=CC(=CC=C2)CCOC2=CC(=CC=C2)COC2=CC=C(C=C2)CCN1&CO&&CCl&&
CC&O=C1NC(=S)SC1=CC1=C[NH]N=C1C1=CC=CC=C1&CN&CO&&&
CC&N=C1CCC2=C1N=CC=C2&CN&&NO&&
CC&O=C(C1=CC=CC=C1)C1=CC2=C(C=CC=C2)[NH]1&CC&&&
CCOC=O&CC&C1=CC=C(CN2N=C(C3=CC=CC=C3)C=C2C2=CC=CC=C2)C=C1&CC&FC(F)F&&&
CO&CO&O=C1C=CC2=NC=CC=C2N1CCN1CCC(NC(=S)NC2=CC=C3C=CC=CC3=N2)CC1&&&
CO&CO&O=C(NCC1=CC=CN=C1)NCC1=N[NH]C=N1&CN&&&
CC&O=C(OC1=NC=NC2=C1CCCC2)C1=CC=CC=C1&CN&CNC&&&
O=C(C=CC1=CC=CC=C1)NC1=CC=CC(C2=NC3=CC=CC=C3[NH]2)=C1&CF&&&
C#N&CC&C1=CC=C(CN2CCC(C3CCOCC3)=N2)C=C1&&&
CCO&CN&C1=CC=C(CNC2=NC=C(C3=CC=CC=C3)S2)C=C1&&&
CCCCNC(=O)C(C)OS(C)(=O)=O&CN&C1=C[NH]N=C1&CC&&&
CCC(=O)OC&CN&O=C1C=CN(C2=CC=CC=C2)C2=C1C=CC(N1CC3CC3C1)=C2&CF&&CC^O=CO^CO&&CO&&&
CO&CO&O=C1C(=CC2=CC=CC=C2)CCC2=CC=CC=C12&CO&&CO^CO^CO&&CO&&&
O=C1NC2(CCCCC2)C(=O)N1NC(=S)NC1=CC=CC=C1&&&
CC&O=C1C(CC2=CC=CC=C2)=NN=C2N(CC3=CC=CC=C3)C3=CC=CC=C3N12&CCl&&&
C=CCNC(=O)O&CO&C1=CC=C2NC3=N[NH]C=C3C(N3CCCC3)=NC2=C1&&&
CC(N)=O&CN&O=C(CSC1=NC=C[NH]1)NN=CC1=CN(C2=CC=CC=C2)C(=O)[NH]C1=O&CN&&CN&CO&&
C=C1CC2CCC34CC5OC6C(OC7CCC(CC(=O)CC8CCOC8CC8OC(CCC8=C)CCC1O2)OC7C6O3)C5O4&CC&&CC^CC#N^CO&&CO&&&
CCCNC(=N)N&CC&O=C(NCC(=O)N1CCN(C2=CC=NC=C2)CC1)C1=CC=CC=C1&CCl&&&
CO&CO&O=C1C2=C(C=C(OCCCCCN3C=CC4=CC5=C(C=C43)OCO5)C=C2)N=CC2CCCN12&&&
O=C(NCCCCN(CCCNC(=O)C1=CC=CC=C1)C(=O)CC1=CC=CC=C1)C1=CC=CC=C1&CO&&CO&CO&CO&CO&CO&CO&&
C#N&CC&O=C(C1=CC=CC=C1)C1=CC=C(CC2=CC=CC=C2)C=C1&CN&&CF&&
O=S(=O)(C1=CC=CC=C1)N1CCN(CC2=CN(C3=CC=NC4=CC=CC=C34)N=N2)CC1&CCl&&CF&CCl&&
CS&CS&O=C(CSC1=NC(=O)C2=C(CCCC2)[NH]1)NC1=CC=CC=C1&&&
CN&O=C(NC1=CC=C2OC(SCC3=CC=CC=C3)=NC2=C1)C1=C[NH]N=C1&CC&FC(F)F&&&
CO&CO&C1=CN=C(N2CCC3=NC=NC(N4CCCCC4)=C3CC2)N=C1&CC&FCF&&&
N=CN&CC&O=C(NC1=CC=CC(C(=O)NC2=CC=CC=C2)=C1)C1=CC=CC=C1&CC&N=CN&&&
CC&O=C(NC1(C2=CC=CC=N2)CCC2=NN3C=CC=CC3=C2C1)C1=CC=C(N2C=NC=N2)C=C1&CC&&CF&&
O=C(NC1=CC=CC=C1)NC1=CC=C2OC=CC2=C1&CC&O=CO^CC&&FC(F)F&&&
C#CC&CN&O=C(C1=CC=CC=C1)N1CC(C(=O)N2CCN(C(C3=CC=CC=C3)C3=CC=CC=C3)CC2)C(C2=CC=CC=C2)C1&CF&&CF&&
CC&O=C(C1=COC=C1)N1CCCC1C1=NC=NC(C2=CC(C3CCCO3)=N[NH]2)=C1&&&
CO&CO&O=C(CCCN1CCN(C2=CC=CC=C2)CC1)C1=CC=CC=C1&CO&CO^CF&&&&
CC&O=C(NC1=N[NH]C2=C1CN(C(=O)N1CCN(CC3CCOCC3)CC1)C2)C1=CC=N[NH]1&CC&&CN&C^CC&&CC&&
CC&O=C(NC1=C[NH]N=C1)N1CCC2=NC(C3CCOC3)=NC=C2C1&CN&&&
CCCC&CC&O=C1[NH]C=NC2=C1CCC1=CC=CC=C12&NN&CN^C&&CC&&CC&&
CO&CO&O=C(NCCC1=CC=C(C2=CC=CC=C2)C=C1)C1CCCO1&CO&CO^CC&&&CC^O=CO&&&
CO&CO&O=C1COC2=CC=C(C3=CC=CC=C3)C=C2N1&CN&CC(C)CC(C)NC(N)=O&&&
CC(C)C&CC&O=C(NC1=NOC=C1)C1CCCN1C(=O)N1CCS(=O)(=O)CC1&&&
CC&O=C(C=C1CCCN(C(=O)C2=CC=C(N3C=CC=N3)C=C2)C2=CC=CC=C12)NCC1=N[NH]C=C1&CCl&&C^CF&&CF&&
CF&C1=CC=C(C2=NN3C=CC=CC3=C2C2=CC=NC=N2)C=C1&CC&FC(F)F&&&
CO&CO&C1=CC=C2N=C(CC3CCCCN3)C=CC2=C1&CC&&CN&CO&&
CO&CO&O=C(C=CC1=CC=CC=C1)C1=CC=CC=C1&CO&CO^CO&&CO^CO&&CO&&&
COC=O&CN&C1=COC(CNCCN2C=CN=C2)=C1&CC&&&
CC&O=C(C1=CC=CN=C1)N1CCCCC1CN1C=CC=N1&CC&&CC&&
CN&O=C1NCCN1CCNS(=O)(=O)C1=C[NH]C=N1&&&
CC=NO&CC&C1=CC=C(C2=CC=CC=C2)C=C1&CC&C#N&&&
CCC&CC&O=P(OC1=CC=CC=C1)(OC1=CC=CC=C1)OC1=CC=CC=C1&CC&CCC^CC&&CCC^CN&&N=C(N)N&&&
CC&O=C(NN=CC1=CC=CN=C1)C(=O)NN=CC1=CC=CN=C1&CC&&&
CO&CO&O=C(C=CC(=O)C1=CC=CC=C1)NC1=CC=CC=C1&CO&CO^CO&&&CCl&CCl&&
CCCCO&CC&C1=COC=N1&CC&CCC(C)=NNC(N)=O&&&
CC&O=C(CN1C=CC=N1)N1CCN(CC2=CC=CC=C2)CC1&CC&&CBr&&
CO&CC&C1=CC=C(N=NC2=CC=CC=C2)C=C1&CO&&CC^CO&&&
CO&CO&O=C1C=COC2=C(CNCCCCCCNCC3=CC=CC=C3)C=CC=C12&CN&&CO&CO&CO^CO^CO&&CO^CO&&CO&&&
CC&C1=CC=C(C2=CC=C(C3=NC4=CC=CC=C4[NH]3)C=C2)C=C1&CC&O=CO^CC&&O=CO^CF&&&CF&CF&CF&CF&&
CC&CC&C1=CC=C(CCC2=CC=CC=C2)C=C1&CO&&CC^CN&&&
CC&O=C(C1=CN=CN=C1)N1CC2=C([NH]N=N2)C(COCC2CC2)C1&CN&&&
O=C(NCC1=NC2=CC=CC=C2[NH]1)C1CCN(C2=NN3C(=O)C=CN=C3S2)CC1&&&
CC&C1=CC(CN2CCC3CC2CC2=CC=CC=C23)=CC(OCC2=CC=CC=C2)=C1&CO&&CC&&
CCC(=O)NC(CCO)C(=O)NC(C)C(=O)O&CC&O=[PH]1COC(C2=CC=CC=C2)CN1&OP&&&
CO&CO&O=C1C=CC2(CC1)CO2&CC&&C^CC&&CC&&
CO&CO&O=C1C2=C(C=NN2C2=CC=CC=C2)CCN1C1=CC=C(C2(CN3CCCC3)CC2)C=C1&CC&NC=O&&&
CO&CO&O=C1C2=C(N=CN1C1=CC=CC=C1)SC=C2&CS&&CC&CC&CO^CO&&&
CO&CO&O=C1[NH]C2=CC=CC=C2C=C1CN(CC1=CC=CC=C1)CC1CCCN1&CO&CO&&&
CCO&CO&O=C(C1=CC=CC=C1)C1C(C2=CC=CC=C2)NC(C2=CC=CC=C2)CS1(=O)=O&CO&CO^CO&&CO^CO&&CO^CC&&&CO^CO&&&
CF&C1=CC=C(NC2=NC(C3=CC=NC=C3NC3=CC=C(SC4=NC=CC=C4)C=C3)=CS2)C=C1&CCl&&&
CC&C1=CC=C(OCC2=NN3C=NC4=C(C=NN4C4=CC=CC=C4)C3=N2)C=C1&CN&&&
CO&CO&O=C(CN1CCCCC1)NC1=CC=CC=C1C(=O)C1=CC=CC=C1&CBr&&&
CN&O=C1N=C[NH]C2=C1N=CN2C1C=CCC1&CC&CO&&&
CCCCCCO&CO&O=C1OCC2=C1C(C1=CC=CC=C1)C1=CC3=C(C=C1N2)OCO3&CN&CCOCCO&&&
C#CCOCCOCCOCCN&CN&O=C(CN1C=CN=N1)N1CCN(C2=NC=NC(N3CCN(C(=O)CN4C=CN=N4)CC3)=N2)CC1&CC&CCCCN^CC&&CCCCN&&&
CC&O=C(NCC1CCCO1)C1=CN(C2=CC=C3OCCOC3=C2)N=C1&&&
CCN(C)C&CN&O=C1CNC2=CC=CC=C2N1&CN&&&
O=C(CCCN1C(=O)CCC1=O)NCC1COC2=CC=CC=C2O1&&&
CCNC=O&CC&O=C(NCC#CC1=C(C2=CC=CC=C2)ON=C1)C1=CC=CN=C1&CC&CC(C)OC=O^CC&&&CO&CO&&
COC(=O)NC(C)CN&CN&O=S(=O)(NC1=CC=NO1)C1=CC=CC=C1C1=CC=C(C2=NC=CN=C2)C=C1&CC&&CC&&
CC=O&CN&O=C(C=CC1=CC=CC=C1)N(C1=CC2CCC(C1)N2)N1C=CC=N1&CC&C#N&&&
CC&S=C1OC(C2=CC=C3C=CC=CC3=N2)=NN1CNC1=CC=CC=C1&CC&CCC&&&
CCCO&CO&C1=CC=CC=C1&CC&C#N&&&
CO&CO&O=C(NCCCN1CCN(C2=CC=CC=C2)CC1)C1=CC=CN=C1NC1=CC=CC=C1&CO&&CO^CO&&&
CCOC=O&CC&O=C(CN1CCNCC1)N(C1=NC=CS1)C1CC1&CC&CCOC=O^CC&&&&
CN&C1=CC=C(C2OCCCCO2)C=C1&CF&&&
N#CCC=O&CN&O=C(C1CCC2(CCNCC2)CC1)N1CCCCO1&&&
CCC&CC&O=C(NC1=CC=CC=C1)C1CCN(S(=O)(=O)C2=C(C=CC3=C2NCC3)CCCC2=CC=CC=C2)CC1&CC&&CC&CO&&
C1=CC=C2C(=C1)N=CC1=NC(C3CCCCC3)=CN12&&&
CO&CO&O=C(C1=CC=C(OCC2=CC=CC=C2)C=C1)N1CCCN(C2CC2)CC1&&&
C#C&CC&C&C1=C2CCC3C4CCCC4CCC3C2CC2=NN=NN12&CS^CO^C[SH](=O)=O^CC&&&&&CC&&
CN&O=C(CN(C1=CC=CC=N1)S(=O)(=O)C1=CC=CC=C1)N(CC1=CC=C2OCC=CC2=C1)C1CC1&CF&&CF&&
O=C(NCCC1=CC=CC=C1)C1=N[NH]C=C1&CO&&CC^O=CO&&&
CCOC=O&CC&O=C(NC1=CC2=C(CCCC2)S1)NS(=O)(=O)C1CC1&C&CC&&CC&&
CN&O=C(CC12CC3CC(CC(C3)C1)C2)N1CCN(C(=O)C2=CC=C3[NH]C=NC3=C2)CC1&&&
O=C1C2=CC=CC=C2C2=C1C1=CC=CC=C1C(=O)N2CCCCC1=CC=CC=C1&&&
CN&N=C(NC1CCCCC1)C1=CC=C(OC2=CC=CC=C2)N=C1&CN&&CF&&
CC&O=C(CCC1=CC=CC=C1)N1CCC2C1CC(=O)N2CC1=NC=CC=C1&&&
CCN(C)C&CC&O=C(COC1=CC=CC=C1)NN=CC1=CC=CC=C1&CC&FC(F)F&&&
CC&CC&O=C1CN(C(=O)NC2=NN(C3=CC=CC=C3)C(C3=CC=CC=C3)=C2)CCN1&CC&&CF&&
CC&CC&O=C(C=CC1=CC=CC=C1)OC1CC2(CC3(CCCCC13)OCOC2=O)OC1OC(=O)CC12CCC1C3CCCCC3=CCC12&CC&CCCCCCCCN^CC&&&CO&CC&C^CC&&CC&&
CC(=O)NC(C(=O)O)C(C)C&CN&O=C1C=NN(C2=CC=CC=C2)C(=O)[NH]1&CCl&&&
O=C(NC1C(=O)NC2=C1C(=O)[NH]C(=O)N2CC1=CC=CC=C1)C1=CC=CC=C1&CO&&CC^FC(F)F^C[NH3+]&&O=[NH+][O-]&&&
C=CC(C)=CC=CC(CC(=O)O)CC(=O)O&CC&C&C1CC2COC(C1)C2&CC^CO&C&&CO&&CC^CO&&&
CO&CO&O=C(NC1=CC=C(C(=O)N2CC3OCCCN3CC3=CC=CC=C32)C=C1)C1=CC=CC=C1C1=CC=CC=C1&&&
CCCC&CC&C&O=S1(=O)CCNC(C2=CC=CC=C2)C2=CC=CC=C21&CC^CC^CC(=O)O^CO^CC&&&CO&&&&&
CC&O=C(CSC1=NN=C(CC2=CC=C[NH]2)N1C1=CC=CC=C1)NCC1=CC=CC=C1&CN&&CC&&
CC&CC&C1=NOC(C2=CC=C(OCCC3=NC(C4=CC=CC=C4)=NO3)C=C2)C1&&&
CO&CO&C1=CC=C(C2=NC=NC(N3CCNCC3)=C2C2=CC=NC=C2)C=C1&CC&FC(F)F^CN&&&&
C#N&CC&C1=CC=C(C2=CC(COC3=CC(C4CCOCC4)=CC=C3)=CC=N2)C=C1&CC&NC=O^CF&&&&
CC&C&S=C1NCC(CC2=CC=CC=C2)N1&CO^CC&&&&
CC&C1=CC=C(C2=NN=CC=N2)C=C1&CN&&&
CN&O=C1NOCC2=C1[NH]C=N2&&&
O=C(C1=NN(C2=CC=CC=C2)C2=C1CS(=O)(=O)C1=CC=CC=C12)N1CCOCC1&CF&&&
CO&CO&O=C(CCC1=CC=CC=C1)N1CC2CONC2CC1C1=CC=CC=C1&CN&&CO^CO^CO&&CO&&&
COC(=O)CCC(C(N)=O)C(O)C(=O)O&CN&C1C2CC3CC1CC(C2)C3&&&
O=C(C1=CC=CC=C1)C1=CC=C(OCCCN2CCN(C3=CC=CC=C3)CC2)C=C1&CO&&CF&&
C[SH](=O)=O&CS&C1=CC=C(C2=CC=C(C3=NC4=CC=CC=C4[NH]3)C=C2)C=C1&CC&FC(F)F&&&
CCN(C=O)CC&CC&O=C(CC1CC=CN(CC2=CC=CC=C2)C1=O)NC1CCCCCC1&CC&&CC^CC(C)N(C=O)C(C)C&&&
CNC(C)=O&CN&O=C1NC2=CC=CC=C2C(C2=CC=CC=C2)=NC1NCC1=CC=CC=C1&CCl&&&
NNC=O&CC&C1=CC=CC=C1&CCl&&&
O=C(NN1C(=O)CSC1C1=CC=CC=C1)C1=CSC2=C1CCCC2&CBr&&CBr&CO&&
COC(=O)CO&CC&O=C1OC2C(=O)C3C4C=C5CCC6CCCCC6C5CC4OC3C3=CC=C(C14)C23&CC&&CO&CC&CO^CC(=O)O^CC&&&CO&C^CC&&CC^COC=O&&&
O=C(NC1CCC1)OCCCC1=C[NH]C=N1&&&
O=C1NCCCC2=C1OC1=CC=CC=C21&CO&OC(F)(F)F&&&
CO&CO&O=C1CC(C2=CC=CC=C2)OC2=C1C=CC=C2&CO&&CC^CC(=O)C(C)(C)C(C)=CCCC(C)(C)Br&&&
CC&O=C(NCC1=NC=C[NH]1)C1=C(N2C=CC=C2)C=CS1&CN&&CN&&
O=C(NC1=CC=CN=C1)C1=CC=CC(OC2=CC=C(C(=O)N3CCOCC3)C=C2)=C1&&&
CCCCN&CN&C1=CC=C(C2=NC=CO2)C=C1&CC&&CC^C#N&&&
CO&CO&O=C1C(=CNC2=CC=CC=C2)COC2=CC=CC=C12&CC&&&
CC&O=C(C1=CC=CC=C1)N1CCOC2(CNCCOC2)C1&&&
O=C(C1=CC=C(OC2=CC=CC=C2)C=C1)C1C(=S)NC2=CC=CC=C21&CCl&&CO&&
COC=O&CN&O=C1NNC1CC1=CC=CC=C1&CC&&&
COC=O&CC&C1=CC=C(N2C=CC3=NC4=CC=CC=C4N=C32)C=C1&CN&&CCl&&
CN&O=C(NCC1=CC=CC=C1)C1=CC2=CC=CC=C2[NH]1&CC&O=CC(F)(F)F^CCl&&&&
CC(NC=O)C(=O)O&CC&O=C(CCNC(=O)CNC(=O)C(CC1=C[NH]C2=CC=CC=C12)NC(=O)CCSCC1=CC=CC=C1)NCCC1=CC=CC=C1&CC&CC(=O)O^CO&&&CC^CCCCN^CC&&O=CO&&&
CC&CC&O=C(NCC[NH2+]CC1=CC=CC=C1)C1=NC=CN=C1&CN&&[NH4+]^C[NH3+]&&C[NH3+]&&
C[SH](=O)=O&CS&C1=CC=C(OC2=CN=CC(N3CCOCC3)=N2)C=C1&CCl&&&
CC&O=C(CSC1=CC=CC=C1)NC1=CC=C2[NH]C(=O)[NH]C2=C1&&&
CC(=O)O&CC&C1=CN=CC(C2=NC3=CC=CC=C3S2)=C1&CF&&&
CO&CO&O=C1C=C(N=CC2=CC=CC=C2)C=C(C2=CC=CC=C2)N1C1CCCCO1&CC&&CC^CO^CO&&&CO&CO&&
O=[NH+][O-]&C[NH3+]&C1=CC=C(CNC2=CC=C(N3CCCCC3)C=C2)C=C1&&&
C1=CC=C2[NH]C(C3=CC=C(OCCCCOC4=CC=C(C5=NC6=CC(C7=NCCN7)=CC=C6[NH]5)C=C4)C=C3)=NC2=C1&&&
CC&C1=CC=C(CCCNCCC2C3=CC=CC=C3C3=CC=CC=N3C2C2=CC=CC=C2)C=C1&CO&&&
CC&O=C(CN1C=CC=N1)NN=CC=CC1=CC=CC=C1&CO&&&
CC&O=C(NCCS(=O)(=O)N1CCN(C2=CC=CC=C2)CC1)C1CCCCC1&&&
CC&C&O=C1CCC2=CC(=O)OC2C1&&CC&&
N#[N+][NH-]&C[NH-]&C1=NC=C2N=CN(C3CCCO3)C2=N1&CN&&CC^CO^CO&&&CO&&
O=C(C1=CC=NC=C1)N1CC2CC(C1)[NH2+]C2&[NH4+]&C[NH3+]&&C[NH3+]&&
CCCCC&CC&C1=N[NH]N=N1&CN&CCCCOC(=O)NC(C)(C)CC&&&
CC&C1=CC=C(C2=CC=C3C=NN(CC4=CC=NC=C4)C3=N2)C=C1&CC&O=CO&&&
CO&CO&C1=CC=C(C2CNC3=NC(C4=CC=CC=C4)=NN3C2)C=C1&CCl&&&
O=C1CCCCCN1CCCSC1=CC=CC=C1&C[NH3+]&O=[NH+][O-]&&&
CC(N)=O&CN&O=C(C1=CC=CC=C1NS(=O)(=O)C1=CC=CC=C1)N1CCCCC1&CN&&&
CCC(C)N&CN&O=C1C=CC(=O)C2=C1N=C1CCCN12&CO&&&
O=C(C1=C(OC2=CC=CC=C2)N(C2=CC=CC=C2)C2=CC=CC=C12)N1CCNCC1&CF&&&
CO&CO&C1=CC=C(CN2CCCC(C3=CC=N[NH]3)C2)C=C1&CC&&CBr&CO^CO&&&
CO&CO&C1=CC=C(C2=CN=NC(NCC3=CC=CC4=CC=CC=C34)=N2)C=C1&CO&&&
CO&C1=CC=C(CCNC2=NC3=C(C4=CC=CC=C4)N=NN3C=C2)C=C1&CCl&&&
CC&O=C(CN1CCCC2=CC=CC=C21)N1CCN(S(=O)(=O)C2=CC=CC=C2)CC1&&&
O=C1N=C2[NH]ON=C2N=C1NC1=CC=CC=C1&CCl&&&
CC=O&CC&O=C1OC(OC2=CC=CC=C2)=NN1C1=CC=CC=C1&C[NH3+]&O=[NH+][O-]&&&
N[SH](=O)=O&CS&O=C(C=CC1=NN=C2C=CC(=CNCCN3CCNCC3)C(=O)N21)NCCNS(=O)(=O)C1=CC=CC=C1&&&
CC&O=C(COC1=CC=CC=C1)NN=C1CCCC2=C1C=NC=C2&CC&&CC&&
CC(N)=O&CN&C1=CN=CC(C2=CC(C3=CC=CS3)=NC(C3=CN=CS3)=N2)=C1&CC&&&
C=C1CC(C(OC(=O)NC2=CC=CC=C2)C2=CC=CC=C2)OC1=O&CC&CCCCCC^CC&&O=CO&&&
CCO&CO&O=C(NCC1=CC=CC=C1)C1=C[NH+]=C2C=CC=CC2=[NH+]1&CC&&[NH3+][O-]&CO^CO^[NH3+][O-]&&&&
CN&O=C(C1CCCCC1)N1CCC(C2=CC=CC=C2)C2CNCCC21&CO&&&
CCS&CS&C1=CC=C(OCC2=NC=NC=C2)C=C1&CC&&CC^CCOC=O&&&
NC=O&CC&O=C1C=CN(C2=CC=CC=C2)C2=C1C=CC(N1CCNCC1)=C2&CF&&CC^O=CO^CF&&&&
CC&CC&O=C1C2=CC=CC=C2OC2=C1C(=O)N(C1=CC=CC=C1)C=N2&CO&CO&&&
CCO&CO&O=C(C1=CC=C2OCOC2=C1)N1CCC2(C=CC3=CC=CC=C32)CC1&&&
CO&CO&O=C(CNC1=CC=NC2=CC=CC=C12)N1CCN(C2=CC=CC=C2)CC1&CC&CCO^CC&&&&
CSCCC(NC=O)C(=O)O&CC&C1=CN(C2=CSC=C2)C=C1&CC&CC=O&&&
CC&O=C(NCCC1=CC=CC=C1)C1=COCCS1&CC&NC=O&&&
NCCN&CN&C1=CSC(N2C=CC=N2)=C1&CC&NC=O&&&
CN&CN&C1=NC=NC(NCC2=CSC=N2)=C1&CC&CCC^CN&&CNC&&&
CCN(C=O)CC&CC&C1=CC=C(N(C2=CC=CC=C2)C2CCN(CCC3=CC=CS3)CC2)C=C1&&&
O=C1NC(=O)C2=C1C1=C(N=C(C3=CC=C(CN4CCOCC4)C=C3)[NH]1)N2CCCN1CCCCC1&&&
CN&O=C1[NH]C(=O)C2=C(N=C3N(CCC4=CC=CC=C4)CCCN32)[NH]1&CCl&&CN&&
CC(C)C&CN&O=S(=O)(NC1=NN=CS1)C1=CC=C(OC2=CC=CC=C2C2=CC=N[NH]2)C=C1&CC&FC(F)F^CCl&&&&
CO&CO&O=C(C1=CC=CC=C1)C1=CC(C2=CC=CO2)=NC2=CC=C3[NH]C=NC3=C12&CC&&CO^CO^CO&&CO&&&
CO&CO&O=C(NCC(C1=CC=CC=C1)N1CCCC1)C1=CC=CC(S(=O)(=O)NC2=CC=CC=C2)=C1&CN&&CCl&&
CO&CO&C1=CC=C(C2=CC=NN2C2=CC=CC=C2)C=C1&CC&C=O^CCl&&&&
CC&C1=CC=C(C2C(N3C=CN=C3)NC3=NC=NN3C3=CC=CC=C32)C=C1&&&
CO&CO&O=C(CN1C(=O)CCSC2=CC=C(C3=CC=CC=C3)C=C21)NCC1=CC=CC=C1&CO&CO&&&
CCCCCCO&CO&O=S(=O)(NC1=CC=NC=N1)C1=CC=C2C(C3=CC=CC=C3)=NC=NC2=C1&CC&&&
CC&O=C(CSCC(=O)NC1=CC=CC(S(=O)(=O)N2CCCCC2)=C1)NC1=CC=CC=C1&CC&&CC&&
CCCCCCCCCCCCCCCC(=O)O&CO&O=C1C(=CC2=CC=CC=C2)OC2=CC=CC=C12&CO&&CO&&
CO&CO&O=C(CN1CCC2=CC=CC=C2C1CC1=CC=CC=C1)NCC1=CC=CC=C1&CO&CO^CO&&CO&&&
O=S(=O)(NC1=NC=CS1)C1=CC=C(OC2=CC=CC(NCC3=CC=CC=C3)=N2)C=C1&CF&&CF&&
O=CO&CC&O=C(C1=CC=CC=C1)C1=CC=C(CC(CN2C=NC=N2)C2=CC=CC=C2)C=C1&CBr&&CO^OC(F)(F)F^CO&&&CF&&
CC&O=C(NC1=N[NH]C2=C1CN(C(=O)N1CCN3CCCC3C1)C2)C1=CC=CC=N1&CC&&C^CC&&CC&&
CC&O=C(CCCC1=C[NH]C2=CC=CC=C12)N(CC=CC1=CC=CC=C1)CC1CCCN1&&&
CC&O=S(=O)(NC1=CC(CCNCCC2=C[NH]C3=C(OS(=O)(=O)C4=CC=CC=C4)C=CC=C23)=CC=C1)C1=CC=CS1&CO&&&
CC=O&CC&O=C(NCC1=CC=CC=C1)N1CCN(C2=CC=CC=N2)CC1&CC&&&
O=C1NCC2=NC(SC3=CC=CC=C3)=CC=C2N1C1=CC=CC=C1&CF&&CF&CF&&
CC&O=S(=O)(NC1=CC=NO1)C1=C(C2=CC=CC=C2)C=CS1&CC&&&
CCCCC(C)(O)CCC&CC&C1CC2CCC(O1)O2&CC&CO^CC&&CC=CCCCC(=O)O&&&
CC&O=C(OC(C(=O)NC1=CC=CC=C1)C1=CC=CC=C1)C1=CON=C1&CC&&CC&&
CC&N=C(CSC1=CC=CC=C1)C1=CC=CC=N1&NO&&&
CC(N)=O&CN&O=C(CNC1=CC(S(=O)(=O)N2CCCCC2)=CC=C1NCC1=CC=CC=C1)NC1CCCCC1&&&
CCC(C)C(NC(=O)C(CCC(=O)O)NC(=O)OC)C(=O)NC(CO)C(N)=O&CC&C1=CC=CC=C1&&&
C#N&CC&O=C(NC1=CC=C(C2CCN(C(=O)C3=CC=C[NH]3)CC2)C=C1C1=CCCCC1)C1=NC=C[NH]1&&&
CC&O=C(CN1C=C(S(=O)(=O)CC2=CC=CC=C2)C2=CC=CC=C21)N1CCCC1&&&
CC&C1=NC=C(C2=CC=C(CN3CCCC3)C=C2)N=C1&CC&CO&&&
CN&CN&C1=CC(N2C=NC=N2)=NC=N1&CS&N[SH](=O)=O^CN&&&CC&&
CO&CO&O=C(OC1CCC2=C(C=CC=C2)C2=CC=CC(=O)C=C21)N1CCOCC1&CO&CO^CO&&CO^CS&&CS^CC&&&&
CC&O=C(NS(=O)(=O)CC1=CC=CC=C1)C1CCN1C(=O)C1=CC=CC=C1&CC&&CC^C#N&&&
CC&O=C1OC2=CC=CC=C2C(C2=CC=CO2)=C1C1=CC=CC=C1&CS&C[SH](=O)=O&&&
O=C(C1=CC=CO1)N1CCN(CC2=CC=CS2)CC1&C[NH3+]&O=[NH+][O-]&&&
CN(C)C(=O)O&CO&C1=COC2CCCC2C1&CC&&CC^CCC&&&
CCOC=O&CC&O=C(NCC1CC1)C1=NC=CN=C1&&&
O=C(CO)NO&CO&C1=CC=CC=C1&CI&&&
CC&CC&O=C(C1=CC=C2[NH]N=NC2=C1)N1CCC(N2C=C(C3=CC=CC=C3)N=N2)CC1&CC&CC(=O)O&&&
CC=O&CC&O=C(NC1=CC=CC=C1)NC1=CC=CC=C1&&&
CCC&CC&O=C(NCCCN1CCN(C2=CC=CC=C2)CC1)C1=CN(C2=CC=CC=C2)C=N1&CC&&CCl&CC&CC&&
O=C(CN1CCCNCC1)N1CCCCC1&&&
CC(O)CO&CO&O=C(NC1=CC=CC=C1)C1=CC(OC2=CC=NC(C3=CC=C[NH]3)=C2)=CC=C1&CF&&CC^O=CO^CC&&&&
CC&C1=CC=C(C2=NC(C3=CC=NC=C3)=NO2)C=C1&CO&CC(C)O^CO&&OCCO&&&
CCCCCC(O)CCCO&CC&O=C1OCCC1CCCCCCCCCCC1CCC(C2CCCO2)O1&CO&&CC&&
CCCC(N)=O&CN&O=C(NC1CCCC1)C1=CC(S(=O)(=O)N2CCOCC2)=C[NH]1&&&
CCCC(=O)O&CC&O=S(=O)(NCCC1=CC(CC2=CC=CN=C2)=CC=C1)C1=CC=CC=C1&CCl&&&
CC&O=S(=O)(C1=CC=CC=C1)N(C1=CC=CC=C1)C1=CN2C=CC=CC2=N1&CCl&&CC^C#N&&&
CCCCCCCCO&CO&C1=CC=CC=C1&CC&CCC(N)(CO)CO&&&
CNC=O&CC&O=C1C=CC2=CC(S(=O)(=O)N3CCCC3)=CC=C2[NH]1&&&
CCl&C1=CN=CC(C2=CC=C(OC3=CN=CC4=C3C=C(C3=N[NH]N=N3)S4)C=C2)=C1&&&
O=C(NC1CCCCC1)C(C1=CC=CC=C1)N(C(=O)CN1N=NC(C2=CC=CC=C2)=N1)C1CC1&CF&&CF&&
CCN(C)CC&CC&O=C(NCC#CC1=CC2=C3[NH]C=NC3=CN=C2C=C1)C1=CN=CN(CC2=CC=CC=C2)C1=O&CF&&CF&CN&&
CC&O=C1NC(=O)C2=C1C(C1CCCCC1)=CC=C2&&&
CC&CC&O=C(CCN1CCCNC1=S)NC1=CC=CC=C1&&&
CO&CO&C1=CC=C(CN2CCOCCOCCOCCOCC2)C=C1&CO&OCCF&&&
O=C(OC1=CC=C[NH]C1=O)C1C2=CC=CC=C2OC2=CC=CC=C21&&&
CO&CO&O=C1C=C(COC2=CC=CC(OC3=CC=CC=C3)=N2)C2=CC=CC=C2[NH]1&CO&CO^CN&&&CF&&
CCNC(C)=O&CC&C1=CC=C(OC2CN(C3=CC=C(OCC4CC4)C=C3)C2)C=C1&CF&&&
COC(=O)C(CC(C)C)NC=O&CC&C1=C2C3CCCCC3CCC2C2CCC3CC4=NC5=CC=CC=C5N=C4CC3C2C1&CC&&CC&CC&C^CC^C&CC^CC&&&&CC&&
NC=O&CN&O=C(N=C1[NH]C=CS1)C1=CC=CC=C1&CN&&&
CC&O=C(NC1=NC=CS1)C1=CC(=O)[NH]C2=CC=CC=C12&CC&&&
CC&O=C1C(=O)N(C2=CC=CC=C2)C(=O)C(=O)C1CC1=CC=CC=C1&&&
O=C(NC1=CC=CC=C1)C1CNCC1C(=O)C1=CC=C2C=CC=CC2=C1&&&
CCO&CO&O=C(CSCC1=COC(C2=CC=CC=C2)=N1)NCCN1CCN(C2=CC=CC=C2)CC1&CC&&CC&&
FC(F)F&CC&C1=CC=C2C(=C1)C=CC1=NC=CN12&&&
NCCC(=O)O&CC&C1=CC=C2C=CC=CC2=C1&&&
O=C(NC1=CC=CC=C1)OC1=CC=C2OCOC2=C1&&&
CC&C1=CC=C(CCNC(C2=NN=C(C3=CC=CC=C3)O2)C2CC2)C=C1&CO&&CO&&
CCC&CC&O=C(CNC(=O)C(CCCCC1=CC=CC=C1)CC1=CC=CC=C1)NCC1=CC=CC=C1&CO&&CC^CC(=O)O^CN&&CC(C)(C)OC(N)=O&&&
CCC&CN&O=C1C=C[NH]C2=CC(N3CCNCC3)=CC=C12&CC&O=CO^CF&&&CCl&&
CC&O=C(NC1=CC2=C(CCCC2)S1)C1=CC=CC=C1&CC&NC=O&&&
C1=CC=C(C2=NC3=CC=CC=C3C(C3=CC=NC=C3)=NN2)C=C1&&&
CC(C)(C)OC(N)=O&CN&O=C(NC1CCC2=CC=CC=C21)C(CCCCC1=CC=CC=C1)CC1=CC=CC=C1&CO&&CO&&
NO&N=C(CC1=CC=CC=C1)C1=CC=CC=C1&CO&&CO&&
CO&CO&O=C(CNC(=O)C1=CC=C(CN(CCC2=CC=CC=C2)CC2=CC=CC=N2)C=C1)NCC1=CC=CC=C1&CC&CCCNC(=N)N^CF&&&&
CC&O=C(C1=CC=CC=C1)N1C=CC=N1&CO&OC(F)F&&&
CCOC=O&CC&O=C1C=CN(CCCN2C3=CC=CC=C3SC3=CC=CC=C32)C(=O)[NH]1&CC&&&
CC(C)CCO&CO&C1=CC=C2C(=C1)CC1=CC=CC(C3=NC4=CC=CC=C4C=C3)=C12&C&CO&&CC^FC(F)F&&&
CC(C)C&CC&C1=CN(CC2=NC=NO2)N=C1&CC&&CC^CC(C)C&&&
CC=O&CC&O=C1C=CC(C=CC2=CC=CC=C2)=N[NH]1&CC&&CCl&&
O=C1C2=CC=CC=C2OC2=CC3=C(C=C12)OCO3&CO&&CO&&
CNC=O&CC&O=C(C1=CC=CN=C1)N1CCCC1C1=C[NH]N=C1&CN&&CC&CC&&
COCCO&CO&O=C(NCCN1CCN(C2=CC=CC=C2)CC1)C1=COC(C2=CC=CC=C2)=C1&CF&&CCl&CC&&
CCO&CO&O=C(CN1CCNCC1)NC1=CC=C2SC3=CC=CC=C3C(=O)NC2=C1&CN&&&
CCCC&CC&C1=CC=C2OC(N3C=NC4=CN=CN=C43)CC2=C1&CN&&&
CO&CO&O=C(NC1=CC=CC=C1)C1=CC=C(OCCN2CCCCC2)C=C1&CCl&&CF&&
CO&CO&O=C(NCC1=CC=CC=C1)C1=CC=C(OC2CCN(CC3=CC=CC=N3)CC2)C=C1&CO&CO&&&
CCOC=O&CC&C1=CC(=NCCNC2CCCCC2)CCC1&CC&&CO&CN^O=CCO^C&&CC^C&CC^CC&&&&CC&&
CC(N)=C(C#N)C(=O)COC(=O)C(N)=O&CN&C1=CC=CC=C1&CCl&&&
CCOC(=O)CC&CC&O=S(=O)(NCCC1=CC=C2N=CC=NC2=C1)C1=CC=CC=C1&CC&&CC&&
CF&C1=CC=C(OC2=NC=NC3=C2SC2=NC=CC=C23)C=C1&&&
C=C&CC&O=C1OC2=C(C=CC=C2)C2=C1CN(CCN1CC3CCC(CC3)C1)CC2&CO&&&
C1=CC=C(C2=NC3=C(CN4C=NC=N4)C(C4=CC=CC=C4)=NN3C=C2)C=C1&&&
CN&O=C(NS(=O)(=O)C1=CC=CC=C1)C1=CC=C2C=CC=CC2=C1&C[NH3+]&O=[NH+][O-]&&&
CO&CO&O=C1[NH]N=C(C2=CC=CC3=CC=CC=C23)C2=CC=CC=C12&CN&CCCN(C)C^CN&&&&
CO&CO&O=C1N(C2=CC=CC=C2)CCCC12CCN(C1=NC=NC3=C1C=C[NH]3)CC2&&&
CC&CN&O=C1[NH]C(=O)C2=C(N=C(NCC3=CC=CO3)N2CCSC2=NC=CC=N2)[NH]1&CN&CC&&&
CCOC=O&CC&C(#CC1C=CNC(C2=CC=CC=C2)=C1)CN1CCCCC1&CC&&CC^C#N&&&
CC&C1=CC=C(COCCN2C=CC=N2)C=C1&CC&&CC&&
C=C&CC&C&C(=CC1CCCC1CCCC1=CC=CC=C1)COC1=CC=CC2=CCCC21&CO^CC&CC&&&CC^CCCCC(=O)O^CC&&&&
O=CO&CC&O=C(CSC1=CC=CC=C1)N1CCCC1&&&
CCCCCCCCC=CCCCCCCCC(=O)NC&CC&C1CC2CCC1C2&&&
CO&CO&O=C1C=NC2=CC=C(C3=CC=CC=C3)N=C2N1CCC1=CC=CC=C1&CC&&&
O=C(NC1=CC=CC=C1)NC1=CC=C(OC2=CN=CC=C2)C=C1&CC&FC(F)F^CCl&&&CC^FC(F)F^CCl&&&&
CN&O=C1CCSSCCNC(=O)CNC(=O)C(CC2CCCCC2)NC(=O)CNC(=O)CNC(=O)C2CCCN2C(=O)CNC(=O)CN1&CC&CCCCN^CC&&CC(C)C^CC&&CCCCN^CN&&&CC^NC=O&&&
CN&C1=CN=C2C(CC3=CC=NC4=CC=CC=C34)=C[NH]C2=C1&CO&&&
C=CC&CN&O=C1NC(C2=CC=CC=C2)C2=C1OC1=CC=CC=C1C2=O&CC&&&
O=[NH+][O-]&C[NH3+]&S=C(NCC1=CC=C(C2=CC=CC=N2)C=C1)NC1=CC=CC=C1&&&
CF&C1=CC=C(NC2=NC=NC3=CC=CC=C23)C=C1&CF&&CCl&&
CC&O=C(CN1N=CC2=C1CCC2)NC1=NN=CS1&CC&O=CO^CC&&FC(F)F&&&
C#N&CC&O=C(CCN=CCC1=CC=C(C2=CC=CC=C2)C=C1)NC1=CC=CC=C1&CO&&C[NH3+]^O=[NH+][O-]&&&
C=C(CC1CCC2C3=C(CCC12)C1CCCC(COC(=O)C2=CC=CC=C2)C1CC3)C1=CC=CC=N1&CC&&CC&CC^O=CO^C&&CC&&CC&&
CC&C1C2OOC1OO2&CC&&C^CC&&CC&&
CO&CO&O=C1NN=C(C2=CC=CC=C2)C2CCCC12&&&
CC&CC&O=C(CNC(=O)C1=CC=CC=C1)C1=CC=CC=C1&CC&&CO^CO^CBr&&&CO^CO&&&
CS&CS&O=C(NCCC1=CC=CC=C1)C1=CC=C2[NH]N=C(CC3=CC=CC=C3)C2=C1&CO&&CC^NC=O&&&
CC&O=C(CN1N=CC2=C1CCCC2)NC1=CC=CC=C1&CC&FC(F)F&&&
CC&O=C(NC1=CC(CN2CCOCC2)=CC=C1)C1=CN=C(NC2=CC=CC=C2)N=C1NC1CCCC1&&&
CN&C&C1=CCCC1&CP^CC^O=[PH](O)O&O=CO&&&&&
CC(=O)O&CO&C1=CC=C(C2=CC=CC=C2)C=C1&CF&&CO^NC(N)=NOCCCO&&&
COCC=O&CN&O=C(NCC1CCCNC1)C1=CC=CN=C1&CN&&&
O=C(COC1=CC=CC=C1)NC1=CC=C(C(=O)N2CCOCC2)C=C1&CC&FC(F)F&&&
CO&CO&C1=NN(C2CN3CCC2CC3)C=N1&&&
O=C(OC1CCC2C3CC4=CC=CC5=C4C2(CCN3CC2CC2)C1O5)C1=C2C=CC=CC2=CC2=CC=CC=C12&CO&&CO&&
CN&C1=CC=C(CCCNC2=CC=CC=C2)C=C1&CC&NC(N)=NCCCC(C=O)NC=O^CN&&&&
CC&O=C1C=CC(C2CC2)=C2C=C(N3CC4CC4C3)C=CN12&CF&&CC^O=CO&&&
CO&C1=CC=C2C(CC3CCCCN3)=CC=NC2=C1&CC&FC(F)F^CCl&&&&
CN&CN&C1=CC=C(C2CCCC3=CC=CC=C32)C=C1&CCl&&CCl&CN^CN&&&
O=C1C(=O)C2=C(OC(=O)C3=CC=CC=CC=C2)C2=CC=CC=C12&CO&&CO&&
CC&C1=CC=C(CSC2=NC=CC(NC3=N[NH]C=C3)=N2)C=C1&CC&&CCl&CF&&
C#CC&CN&O=C1N=C[NH]C2=CC=C(CNC3=CC=CC=C3)C=C12&CN&&CC^CCN(C(C)=O)C(C)=O^CF&&&&
CC&O=C1CC2CCC1(CS(=O)(=O)N1CCC3(C=CC4=CC=CC=C43)CC1)C2&C&CC&&CC&&
CCOC=O&CC&O=C1C=C(COC2=CC=CC=C2)N=C2C=CC=CN12&CS&CS&&&
CN&C1=CC=C(C2=CSC3=C2C(SC2=NN=C[NH]2)=NC=N3)C=C1&CN&&&
C#N&CC&C1=CC=C(CC2=NC=C(NC3=CC=CC=C3)O2)C=C1&CC&C#N&&&
CC&O=C1CCCC2=CC=CC(=C2)OC2=CC=C(C=C2)CCN1&CN&&CC^NC=O&&&
O=C1NC(=O)N(CC2=CC=C(C3=CC=CN=C3)C=C2)C1=CC1=CC=CC=C1&&&
CCC&CC&O=C(NCC1=CC=CN=C1)C1=CC=C(C2=CC=CC=C2)N=C1&CC&CN(C)C=O&&&
CF&C1=CC=C(CCOC2=CC=CC=C2)C=C1&&&
CCOC=O&CC&O=C(NCCC1=CC=CC=C1)C1=CC=C2C(=C1)N=CN2CC1=CC=CC=C1&CC&O=CO^CO&&CO&&&
CC&CN&O=C(CSC1=NN=C(C2=CC=CS2)[NH]1)NC1=NC=CS1&&&
CC(=O)O&CO&O=C1C=C(C2=CC=CC=C2)OC2=CC3=C(C=CCO3)C=C12&CO&&CO^CC(=O)O^C&&CC&&CC&&
O=C(CCN1C=CN=C1)NC1=CC=CC(C2=CC=NC(NC3=CC=C4CCCC4=C3)=N2)=C1&&&
CO&CO&O=C(C=CC1=CC=CC=C1)OC1COC2=CC3=C(C=CC(=O)O3)C=C2C1&C&CC&&CC&&
CC&O=C(C1=NOC=C1)N1CCCCC1C1=N[NH]C=C1&CN&&CC^CS(C)(=O)=O&&&
CC&O=C(NC1=CC=C(N2CCOCC2)C=C1)C1CCCN(C2=NC=NC3=C2N=C2CCCCCN23)C1&CC&&&
CC&C&O=C1C(=O)C2=C(C=C3OCC4CCCCC4C3=C2)C2=C1CCO2&CO^CC&CO&&&&
CC&O=C1C=C2C(CCC3C2CCC2CC4=C(CC23)N=C2C=CC=CN42)C2=C1C=C1OCOC1=C2&CO&&&
O=C(NC1=CC=CC=C1)NC1=CC=C(N2N=CC(=O)[NH]C2=O)C=C1&CC&FC(F)F^CCl&&&&
O=C(NCCCNC1=CC=NC2=CC=CC=C12)C1=CC=CC=C1&CCl&&CCl&CO^OC(F)(F)F&&&
O=C(CCN1CCOCC1)NC1=CC=C2[NH]C(C3=N[NH]C4=CC=CC=C34)=CC2=N1&&&
CS&CS&O=C(NC1=CC=CC=C1)C1=CC=CN=C1&CC&&&
CO&CO&O=C(CCNCC1=CC=CC=C1)N1CCCCC1&&&
CO&CO&O=C(NCC1=CC=CC=C1)C1CCC(CNS(=O)(=O)C2=CC=CC=C2)CC1&CF&&&
O=C(CCC1N=C2C3=CC=CC=C3N=C(SCC3=CC=CC=C3)N2C1=O)NCCSCC1=CC=CC=C1&CCl&&CCl&&
CO&CO&O=S(=O)(NC1=NC=NC=C1)C1=CC=C(NCC2=CC=CC=C2)C=C1&CO&CO^C[NH3+]&&O=[NH+][O-]&&&
CN&CN&C1=CC=C(NC2=NC3=NC=CN3C=C2)C=C1&CCl&&CO^CO&&&
CC&CC&O=C(CSC1=NN=C(C2=CC=CS2)N1C1=CC=CC=C1)N1CCC(C2=NN=CO2)CC1&&&
CNCCCO&CO&C1=CC2=CC=CC=C2OC1&CO&CO^C&&CC&&CC&&
CO&C1=CC=C(NC2=NC(NC3CCCC3)=C3C=CC=CC3=N2)C=C1&&&
CO&CO&O=C1COC2=CC=C(C3=C(C4=CC=CC=C4)[NH]N=C3)C=C2N1&C[NH3+]&O=[NH+][O-]&&&
CO&CO&O=C(CCCCCN1C(=O)C2=CC=CC=C2N(CC(=O)NCC2=CC=CC=C2)C1=O)NCC1=CC=CC=C1&CC&&CCl&CN&&
CC&C1=NC(CCOC2=CC=CC=C2)CO1&CN&&CCl&CCl&&
CN&O=C1NCCCCC1N1C=C(C2=CC=C(C3=C[NH]N=C3)C=C2)N=N1&&&
COCC(C)O&CO&O=C(NC1=N[NH]C=C1)C1=CC=CC(C#CC2=CC=CC=C2)=C1&CC&&CN&&
CN(C)CCNC(N)=O&CN&O=C1NC(=O)C(C2=CC=CC=C2)(C2=CC=CC=C2)N1&&&
CC&CN&O=C1C2=CC=CC3=C2C(=CN1C1CCNCC1)CN(CC1=CN=C[NH]1)C3&CC&C#N^CC&&C#N&&&
CC&O=C(CNC1=CC=CC=C1)NN=CC1=CC=CC=C1&CO&&&
CC&O=C1C=CC2=CC=CC(CN3CCCCC3)=C2O1&CC&&CO&CF&&
CO&CO&C1=CC=C(C2CC(C3=CC=C4C=CC=CC4=C3)=NN2)C=C1&CN&CC=O^CO&&&&
O=C(NCC1=CC=C(C2=CC=CC=C2)C=C1)N1CCCN1C(=O)NC1=CC=CC=C1&CCl&&&
CCl&C1=CC=C(C(C2=CC=CC=C2)(C2=CC=CC=C2)N2C=NN=C2)C=C1&&&
CC&O=C(NN=CC1=CC=CC=C1)C1=CN2C=CC=CC2=N1&CC&&CC&&
CC&O=C(NC1=CC=CC=C1)NC1=CC=C2OC3COC(NC(=O)NC4=CC=CC=C4)CC3C2=C1&CC&CO^CO&&O=S(=O)(O)O^CC&&FC(F)F&&&
C=CC(=O)C=C(O)C(=O)OCC&CC&C1=CC=C(CN2C=CC3=CC=CC=C32)C=C1&CF&&&
CCOC(=O)C(CCCN=C(N)N)N[SH](=O)=O&CS&C1=CC=C2C=CC=CC2=C1&CN&CNC&&&
N=CN&CC&C1=CC=C(N2C=CC=N2)C=C1&CC&O=CO&&&
C1=CC=C(CC2=C3C=CC=CN3C(C3=CC=CC=C3)=C2C2=CC=CC=C2)C=C1&&&
O=C(O)CO&CO&O=C1C2=CC=CC=C2C(=O)N1C1=CC=CC=C1&&&
C=C(C#N)C#N&CC&C1=CC=C(C2=CN3C=CC=CC3=N2)C=C1&&&
CC(C)C&CC&O=C(NC1=NC=C(SCC2=NC=CO2)S1)C1CCCCN1&CN&&&
N=C(N)NCCCC(NC=O)C(=O)O&CC&O=C(CCC1=CC=CC2=CC=CC=C12)NCC(=O)NCC(=O)NC(CC1=CC=CC=C1)C(=O)NCCC1=CC=CC=C1&CN&&CO&&
CO&CO&C1=CC=C(C2=NC=NC(NCCC3=C[NH]C4=CC=CC=C34)=C2)C=C1&CC&CC(C)(C)NC=O&&&
CC&O=C(C1=CN=CN=C1)N1C2CCC1CN(CC1=CN=C[NH]1)C2&CN&&&
CC&C&C1=CC=C(OC(CCN2C=NC=N2)C2=CC=CC=C2)C=C1&CC^CC^C#N^CCl&&&&&&
CO&CO&O=C(CN1N=CC=C(CC2=CC=CC=C2)C1=O)NC1=CC=CC=C1&CC&&CCl&&
C#N&CC&O=C(C1=CC=CC=C1)N1CCN(CC2=CC=CC=C2)CC1&&&
CC&CN&O=C(NCC1=CC=CC=C1)C1=C[NH]C2=CC=C(S(=O)(=O)NC3=CC=CC=C3)C=C2C1=O&CN&&CCl&&
CN&O=C1[NH]N=C(C2=CC=CC(NS(=O)(=O)CC3CCCCC3)=C2)[NH]1&CN&&&
CC=CC(CCC=C(C)C)OC(=O)C(O)CC=C&CC&C1CC2CCOC3OC4CCC(C1)C23OO4&CC&&CC&CC&&
O=C(OCC1=CC=CC=C1)N1C2=CC=CC=C2C(=O)N1CCN1CCOCC1&CO&OC(F)(F)F&&&
CO&CO&O=C1CCCCC1S(=O)(=O)C1=CC=CC=C1&CO&CO&&&
CC(N)=O&CN&C1=CSC=N1&CS&O=C(O)CS&&&
CO&CO&O=C1C=CN(C2=CC=CC=C2)C(=O)[NH]1&CC&CCC^CN&&&&
CC&CN&N=C(C(=O)NC1CNC3=CC=CC=C31)C1=CSC=N1&NO&O=C(O)CO^CN&&CC(C)(C)OC=O^CO&&&&
CC&O=S(=O)(NC1=CC=CC=C1)C1=CC2=C(C=C1)CCNC2&CCl&&CN&CCl&&
CC&O=C1C=CN(C2CCCO2)C(=O)[NH]1&CS&NC(=O)CS^CC&&CO&&&
CO&CO&O=C(NCC1CCCO1)C1=CC(NS(=O)(=O)C2=CC=CC=C2)=CC=C1&&&
CCCC&CN&C1=CC2=C3CC(NCC4CCCO4)CCC3=CC=C2[NH]1&CO&CO&&&
C=C&CC&O=C1NC(C2CCCC2)C(=O)N2CC(CC2C(=O)NC2CC2)OC(=O)N2CC3=C(CC2C(=O)OCCCCCCC(=O)N2CC4=CC=CC=C4N12)C1=CC=CC=C4N=C3C2=C1&CO&CO^CO&&CO&&&
CO&CO&O=C(CC1=CN=C(C(C2=CC=CC=C2)N2CCNCC2)S1)NCC1=CC=CC=C1&CN&&CC&&
O=C(CCC1=CC=CC=C1)C1=CC=CC=C1OCCCN1CCN(CCCN2CCN(C3=CC=CC=C3)CC2)CC1&CF&&CO&CF&CF&&
CC&CC&O=C(NS(=O)(=O)C1=CC=CC=C1)C1=NN2C=CC=NC2=N1&CO&CO^CO&&CO&&&
C#CC&CN&O=C1NC2CCC1CN(C(=O)OCC1=CC=CC=C1)C2&&&
COC=O&CC&O=C(C1=CC2=C(CC3CN(C(=O)C4=CC=CC=C4)C(CC4=CC=CC=C4)C23)N1CC1CC1)N1CCCC1&CO&CO&&&
O=C(NCC1=CC=CC=C1)C1=CC(=O)C2=CC=CC=C2O1&CO&&CO&&
CC&O=C1C(N=CNN=CC2=CC=C(NC3=CC=CC=C3)C=C2)=C[NH]N1C1=CC=CC=C1&CC&&CN&&
C=CC&CC&C1CCC(OC2CCCCO2)CC1&CO&&CC&CC&CC^CO^CO&&&CO&CO&CO^CO&&&
O=C(NC12CC3CC(CC(C3)C1)C2)C1CCCN1&CO&&&
CO&CC&C1=CC=C(CC2=NN=C(C3=CC4=NC=CC=C4C(C4=CC=CC=C4)=N3)O2)C=C1&CF&&CF&CO&&
CO&CO&O=C(CN1N=CC2=C(C1=O)N(CC1=CC=CC=C1)C1=CC=CC=C21)NCC1=CC=CC=C1&CCl&&&
CC&O=C1C=CC(C2CC3OC(=O)CC4CCC5OCC43C52)O1&CO&&CC&CO&CO&CO&&
O=C(CN1CCN(C2=CC=CC=C2)CC1)NC1=NC2=CC=CC=C2S1&CF&&&
CCO&CO&O=C(CNCC1=CC=CC=C1)NC1=CC=CC=C1&CN&&CCl&CCl&&
C=NNC(=N)NO&CC&C1=CC=C(OC2=CC=CC=C2)C=C1&CCl&&CCl&&
CO&CO&O=C1C=C(C(=O)C2=CC=CC=C2)C(C2=CC=CC=C2)N1&CO&&CN^CCN(C)C^CO&&CO&&&
CC&O=C(CCN1CCCC1)NC1=CC=CC=C1&CC&&CC&&
CCOCCOCCOCCNC(N)=O&CN&C1=CC=CC=C1&CC&&CCl&&
CO&CO&O=C(NC(=O)C1=CN=CC=C1)NC1=CC=C2OCOC2=C1&&&
O=C(CCCCN1C(=O)C2=CC=CC=C2N(CC2=CC=CC=C2)C1=O)NCC1CCCO1&CC&FC(F)F&&&
O=C(NC1=NC=CC=N1)C1=CC=CC2=C1C(=O)C1=CC=C(N3CCCC3)C=C1S2(=O)=O&&&
CN&O=C1C=NN(CCCCC2=CC=CC=C2)C(=O)[NH]1&CCl&&&
O=C(C1=CCOC1C1=CC=CC=C1)N1CCN(C2=CC=CC=C2)CC1&CCl&&CCl&&
CO&CO&C1=CC=C(CCNCC2=CC=CC=C2)C=C1&CN&&CO&CC&&
NC=O&CC&O=C1CCC2=C1C=CC=C2&&&
COC&CC&C1=CC=C(C2NC3=CC=CC=C3N3C=CC=C23)C=C1&C[NH3+]&O=[NH+][O-]^CN&&CC(C)(CO)NC=O&&&
C=C(C#N)C(=O)O&CC&C1=CC=C(CC2=CC=CC=C2)C=C1&&&
CO&CO&O=C(CC1=CC=CC=C1)NNC(=O)C1=CC=CC=C1&CCl&&CF&&
CC&O=C(CN1CCCC(NC2=CC=C3FC2C2=CC=C(C(=O)N4CCCC4)C=C2[NH]3)C1=O)NC1=CC=CC(C2=N[NH]N=N2)=C1&CO&&&
CO&CO&C1=CC=C(CN2C=NC=C2CNCCC2=C[NH]C3=CC=CC=C23)C=C1&CC&O=CO&&&
CC&O=C1C=CCC(CC2CCC3C2CCC2C6=CC=CC=C3CCC23OC(=O)C2(C=CC3=CC=CC=C3)CCCCC2=O)O1&CC&&CO&CC^CO^CC&&&&
CCC&CC&O=S(=O)(NC1=CC=CC=C1)C1=CC=CC=C1&CC&CCC^CO&&&&
CCCC&CC&O=C1CCC2CCN3N=NC=C3C2=C1C1=CC=CC=C1&CF&&&
CC&O=C1C=C(CN2CCCC3=CC=CC=C32)[NH]C(SCC2=CC=CC=C2)=N1&&&
O=C(CC1CCN(CC2=CC=CC=C2)C1)C1=CC=C(OC2CCC2)C=C1&&&
C=CC&CN&O=C(CSC1=NN=C(CCCNC(=O)C2=CC=CC=C2)[NH]1)C1=CC=CC=C1&CO&CO^CC&&&&
CCCC&CN&O=C1[NH]N=CN1CC1=CC=C(C2=CC=CC=C2C2=N[NH]N=N2)C=C1&CC&CC(C)C&&&
CO&CO&C1=CC=C(NC2=CN=CC(OC3=CC=CC4=C3CCO4)=N2)N=C1&&&
OCCS&CS&C1=NC2=C(C=N1)N=CN2C1CCCO1&CC&CO^CO&&&CO&&
C=CCOC&CC&O=C1CN(CC2=CC=CC=C2)S(=O)(=O)CCN1CC1=CN(CC2=CC=CO2)N=N1&CC&&&
O=C1CCCC2=C1C(C1=NC3=CC=CC=C3S1)C1=C(CCSC1=O)N2&CBr&&CBr&&
CC&O=C(C1=C[NH]N=C1)N1CCCC1C1=N[NH]C=C1&CN&&CC&&
CO&CO&O=C(NCCC1=CC=NC2=CC=CC=C12)NCC1=CC=CC=C1&CO&&CC&C[NH3+]^O=[NH+][O-]&&&
CO&CO&C1=CC=CC=C1&CC&COC(N)=O^CO&&&&
CN&O=C(NC1=CC=CC=C1)C1=CC2=C(C=C1N1CCCC1)[NH]C(NC1=CC=CC=C1)=N2&CCl&&CC^CNC(=O)C(C)(C)N^CCl&&&CF&CCl&&
COC(=O)CNC=O&CC&O=C1C=CN(C2CCCO2)C(=O)[NH]1&CC&&&
C=NNC(=N)N&CC&C1=CC=CC=C1&CC&C=NNC(=N)N&&&
CO&C1=CC=C(C2=NC3=CC=CC=C3[NH]2)C=C1&CBr&&CO&CBr&CF&&
CC&C1=CC=C(NC2=NC(C3=CN=CS3)=CC(C3=CC=CC=C3)=N2)C=C1&CN&CNC^CO&&&&
CC&CN&O=C(CSC1=NN=C(C2=CC=CS2)[NH]1)N1CCCC1&&&
CN&O=C1[NH]C(=O)C2=C(N=C(CN3CCN(C4=NC=CC=C4)CC3)N2CC2=CC=CC=C2)[NH]1&CO&&CF&CN&&
CO&C1=CC=C(COC2=CC=C(NC3CCCC3)C=C2)C=C1&CCl&&CCl&CCl&&
CN(C)CCO&CO&O=C(NC=CC1=CC=CC=C1)C1=CC=CC=C1&CBr&&CC^CNC(=O)OCC[N+](C)(C)C&&&
CO&CO&O=C1OCC2C1CC1=CC=CC(C1C2)N1C=NC2=CC=C(C3CCCCC3)C=C21&&&
CCOC=O&CC&O=C(COC1=CC=CC=C1)N1CCC2=CC=CC=C2C1&CC&C#N&&&
CN&N=C1[NH]C2=C(C(=O)N1CCN1CCN(C3=CC=CC=C3)CC1)C1=CC=CC=C1O2&CCl&&&
O=S(=O)(NC1=CC=C(S(=O)(=O)N2CCCCCC2)C=C1)C1=CC=CC=C1&CF&&CF&CF&CF&CF&&
N=CN&CC&C1=CC=C(C2=NOC(C3=CC=CC=C3)=C2)C=C1&CC&N=CN&&&
O=C(NC1(C2=NC3=CC=CC=C3[NH]2)CCC1)C1=CC=C2C(C3CCCC3)=C(C3=NC=CC=N3)[NH]C2=C1&CC&FCF^CN&&CC(F)(F)F&&&
CC&O=C(NC1CCN(S(=O)(=O)C2=CC=CC=C2)CC1)C1=CC=CC=C1&CC&O=CNO^CF&&&CF&&
CCOCCOCCOCCOCCCC(=O)OCC&&&
CC&CN&O=S(=O)(NCC1=CC=CC=C1)C1=C[NH]N=C1&CC&&CC&&
N[SH](=O)=O&CS&O=C(C1=CC=CC=C1)N1C=CC2=CC=CC=C21&CC&CO^CO&&&&
CN&C(#CC1=CSC(C2=NN(CCC3CCCC3)C3=NC=NC=C23)=C1)C1=CC=CC=C1&CN&&&
CN(CCCNC=O)C(N)=O&CC&C1=C[NH]N=C1&C[NH3+]&O=[NH+][O-]&&&
CC&O=C1C2=CC=CC=C2OC2=CC=CC=C12&CO&&CC&CO&CO&&
CC&O=C1CC2=C(N=CC=C2)N1CCNCC1=CC=CC2=CC=CC=C12&CCl&&CN&&
O=C(O)CO&CO&O=C(NC1=CC=CC=C1)C1=CC=C(OC2=CC=CC=C2)C=C1&&&
CC&O=C(C1=CN=CC=C1C1=CC=C(CN2CCNCC2)C=C1)N1CCC(NC2=CC=CC=C2)CC1&CC&FC(F)F^CF&&&&
O=C(NC1=NC(=O)C2=CC=CC=C2[NH]1)C1=CC=CC=C1&CCl&&CF&&
CC&CC&C1=CC=C2OC3=CC=CC=C3CC2=C1&CO&&CC^CCC(C)C=O^CO&&&CC^CC=O^CO&&&CC^CC&&&
CO&CO&O=S(=O)(C1=CC=C(C2=CC=C3N=CC=C(NC4=CC=CC=C4)C3=C2)C=C1)N1CCNCC1&CN&CC=O^CCl&&&&
CC&O=C(CCC(=O)OC1CCC2C(CC=C3CC4CCC5CCCCC5C4CCC32)C1)OC1=CN(C2=CC=CC=C2)N=C1&CC&&CO&CO&CC&CC&C^CC^C&CC^CC&&&&CC&&
CC(C)(C)OS(N)(=O)=O&CN&O=C1C2=C(N=CN1CCCCCCN1CCC(C3=CC=CC=C3)CC1)N(CC1CC1)C1=CC=CC=C21&CF&&CF&&
CC&O=C(C=CC(=O)NCC(=O)NCCC1=CC=CC=C1)NCC(=O)NCCC1=CC=CC=C1&CC&CC(C)C(NC(=O)C(CC(=O)O)NC=O)C(=O)NC(C(=O)NCC(N)=O)C(C)C^CC&&O=CO&&&
CC&O=C1CC(CCC2CCCCC2)OC=C1SC1=CC=C(NS(=O)(=O)C2=CON=C2)C=C1&CC&&CO&CC^CCC^CC&&&&
CCOC=O&CC&C1=CC=C(CC2CCCN(CC3=CC=C4OCOC4=C3)C2)C=C1&CC&&CO^CO&&&
CCC(C)O&CC&C1=CCCCC1&CC&CC(=O)O&&&
CC(N)=O&CN&C1=CC=C(C2=NC(N3CCOCC3)=C3C=NN(CCC4=CC=NC=C4)C3=N2)C=C1&&&
CO&CO&O=C(CNC(=O)C1=CCNC1)NC1=CC=CC=C1&CN&CC=O^CC&&CCC^C&&CC^C&CC^CC&&&&CC&&
CC&O=C(OC1=CC=CC=C1)C1=CN(C2=CC=C(S(=O)(=O)NC3=CC=CC=C3)C=C2)N=C1&CC&&CF&&
CO&CO&C1=CC=C(CCOC2=CC=CC=C2)C=C1&CC&CCCO^CC&&&CO^CO^CO&&&&
CC&O=C(NN=CC1=CN(C2=CC=CC=C2)N=C1C=CC1=CC=CC=C1)C1COC2=CC=CC=C2O1&&&
CC(CO)NC(=O)C(C#N)C(C)(C)C&CC&C1=CC=CC=C1&CO&&&
CC&C1=CC=C(SC2=NC=CC=C2)C=C1&CC&N=C(N)NC=O^CC&&&&
CO&CO&O=C(CN1C(=O)C2=CC=CC=C2C1=O)NN=CC1=CC=CC=C1&CC&CC(C)C^CO&&&&
CN&C1=CC2=C(C=N1)N=C[NH]2&CN&CCCO&&&
CO&CO&O=C1C(C2=CC=CC=C2)=NC2=CN=C(OC3=CC=CC=C3)N=C2N1CC1=CC=CS1&CO&CO&&&
O=C(NC1=CC=CC=C1)NC1=CC=CC=C1&CO&OC(F)(F)Cl&&&
CN&C1=CC=C(CN2CCC3=C(C2)[NH]C2=CC=CC=C32)C=C1&&&
COC=O&CC&O=C(NC1=CC=C2OC=CC2=C1)C1CCCCC1&&&
CC&O=C(C=CC=CC=CC=CC1=CCCCC1)OC1CC(OC(=O)CC2=CC=CC=C2)C(OC2CCCCO2)O1&CC&&CC&CC^CO^CO&&&CO&CO&CO&CC&C^CC&&CC&&
CC&C(#CC1=C2C=NC=CC2=N[NH]1)C1=CC=CC=C1&CN&&&
CN&O=C1N=CC=NN1C1CCCO1&CO&&C^CC&CCl^CC&&CO&&&
O=C1C(=CC2=CC=CC=C2)SC2=NC(C3=CC=CC=C3)=NN12&&&
CO&CO&O=C(NCCC1=CC=CC=C1)C1=C(NN=CC2=CC=CC=C2)N(C2=CC=CC=C2)N=C1&CCl&&CCl&&
CC&O=S(=O)(NC1=CC(CCNCCC2=C[NH]C3=CC=CC=C23)=CC=C1)C1=CC=CS1&CO&&&
C=C(C)CO&CO&O=C(OCC(=O)N1CCN(S(=O)(=O)C2=CC=CC=C2)CC1)C1=CC=CC=C1&CC&&CO^CO&&&
CCCCCCCCCCCCCCCC[N+](C)(C)CCC[N+](C)(C)CCC[N+](C)(C)CCC[N+](C)(C)CCC[N+](C)(C)CCC[N+](C)(C)CCC[N+](C)(C)CCC[N+](C)(C)CCC[N+](C)(C)CCC[N+](C)(C)CCC[NH+]&&&
CO&CO&O=C1C2CC3=C([NH]C4=CC=CC=C34)C(C3=CC=C4OCOC4=C3)N2C(=O)CN1C1CCN(CCOC2=CC=CC=C2)C1&&&
CC&O=S(=O)(C1=CC=CC=C1C1=CC=C(C2=CC=CN=C2)C=C1)N1CCCC1&CN&&CF&&
CCO&CO&C1=CC=C(COC2=CC=C(CN3CCCCC3)C=C2)C=C1&CCl&&&
C=CC&CC&C1CCOCC1&CC&CO^CO&&&CO&CO&&
C1=CC=C(COC2=CC(CN3CCC(N4CCCC4)CC3)=CC=C2)C=C1&&&
CCCCC#CCNC&CC&C1=CC=C(COC2=CC=CC3=C2SC=C3)C=C1&CC&&CO^CO^CO&&CO&&&
O=C(CN1C(=O)CSC2=NC=CC=C21)NC1CCCCC1&&&
CC(=O)NCC(=O)O&CC&C1=CC=CC=C1&CO&&CC^O=CO&&&
COCCNC=O&CC&C1=CC2=CN=CN2C=C1&CC&&CC&&
CO&CO&C1=CC=C(CC[N+]2=CC=CC3=CC=CC=C32)C=C1&CO&&&
O=C1C=C(CN2CCOC(CN3C=CC=N3)C2)C=CN1CC1=CC=CC=N1&CF&&&
CO&CO&O=S(=O)(NCC1=CC=CO1)C1=CC=C(N2C=NN=N2)C=C1&&&
CCCCCOC(=O)CCCNC(=O)CC&CC&C1=CC=CC=C1&CC&&&
O=C1C=C(C2=CC=CC=C2)[NH]C2=CC=CC=C12&CO&&CO&&
CC&CC&O=C(CN1N=CN2C=CC=C2C1=O)NC1=CC=CC=C1&CC&&&
CO&CO&O=C1OC(C2=CC=CC=C2)C2CCC(C3=CC=CC=C3C3=CC(C4=CC=CS4)=CC=C3C3=CC(C#CC4=CC=CC=C4)=CC=C3)N12&CO&CO^CO&&CO^CC&&CO^CO&&CO^CF&&&CC^FC(F)F&&&
CI&C1=CC=C(C2=NN3CC(C4=CC=C(C5=CC=CC=C5)C=C4)NC3=C2)C=C1&&&
CO&CO&C1=CC=C(C2=N[NH]C=C2)C=C1&CN&CCC(=O)O^CS&&N[SH](=O)=O&&&
CCOC(=O)CS&CS&O=C1SC=NC1=CC=CC1=CC=CO1&&&
CC&O=C(NN=CC1=CC=CC=C1)C1=CN=CC=N1&CCl&&&
CC(C)S&CS&O=C(CC1CCCCC1)N1CCCC(C2=NN=CN2C2=CC=CN=C2)C1&&&
CN&O=C1[NH][NH]C2=C1C(C1=CC=CC=C1)SC(SC1=CC=CC=C1)=N2&&&
CC&C1=CC=C(CC2CCCCC2)C=C1&CO&&CO&&
C=C1CCOC1=O&CC&CCCCC^CO&&CO&&&
O=C(O)NCC=CC=CC=C(F)F&&&
CO&CO&O=C(NC1=CC=CC=C1)C1=COC2=C1C1=NCCN1C=N2&CS&CS^CC&&&&
C1=CN=C(N2C3CCC2CC3)N=C1&&&
O=C(N=CNNC(=O)C1=CC=CC=C1)OCC1=CC=CC=C1&CS&&C[NH3+]^O=[NH+][O-]&&&
CCO&CO&O=C(CCC1=CC(=O)[NH][NH]1)NC1=CC=CC=C1NC(=O)C1=CC=CC=C1&&&
CO&CO&O=C1C2CCCCC3=CC=CC(=C32)C2=CC(NC3=CC=CC=C3)=CC(=C2)CC(COC2=CC=CC3=C2C=C(OC2=CC=CC4=CC=CN=C24)C=C13)N1CCCCC1&CC&&CO^CO^CO&&&CC&&
CC(=O)O&CO&O=C1CC2C3CCCCC3CCC2C2CC3OC4(CCCCO4)CC3C12&CC&&CC&CC&CC&C^CC&&CO&&
CCCO&CO&O=C(CC1=CC=CC=C1)NCC1=CC=CN=C1N1CCN(C2=CC=CC=C2)CC1&CC&FC(F)F^CC&&&CC^CC^CN&&CS(N)(=O)=O^CF&&&&
CN&O=C(NCC1CNC2CC3=C[NH]C4=C3C(=CC=C4)C2C1)C1CC1&CN&&&
CNC=O&CC&O=C(NC1=CC=CC=C1)C1=CC=C(C2=CSC=C2)C=C1&&&
O=C(C1=CC=CO1)N1CCN(C2=NC3=CC=CC=C3S2)CC1&C[NH3+]&O=[NH+][O-]&&&
O=C(COC(=O)C=CC1=CC=CC2=CC=CC=C12)NCCCN1CCN(CCCNC(=O)C2=CC3=CC=CC=C3O2)CC1&&&
CO&CO&O=C1CN(C2=NC3=CN=C(NC4=CC=CC=C4)N=C3N2CC2=CC=CC=C2)CCN1&CF&&&
CNS(=O)(=O)CCNC(C)=O&CC&O=S(=O)(C1=CC=CC=C1)C1=CC=CC=C1S(=O)(=O)C1=CC=CC=C1&CCl&&CF&&
CO&CO&O=C(NCCC1=CC=CC=C1)C1=CC=C2C(=C1)N=C1COCCN12&CO&OCC(F)(F)F&&&
CO&CO&O=C(NC1=CC=CC=C1)C1=CC=C(C2=CC(C3=NC=NO3)=CC=C2)C=C1&CC&&&
C#CCO&CO&O=C(CC1CCOCC1)NC1=CC=C2C(=C1)C=CN2CC1=CC=CC=C1&CC&O=CO&&&
CC&O=C(NCC1OCCC2=CN=NN2C1SC1=CC=CC=C1)C1=CC=CO1&&&
C=CC&CC&O=C1C=CC2C1CC1OC1C1C3OCOC3CCC21&CC&COC(C)=O^CO&&&CO&CC&CO&&
COCCO&CO&O=C(CN(C1=CC=CC=C1)S(=O)(=O)C1=CC=CC=C1)N1CCCCCC1&CC&&CC^O=CO^CC&&&&
CN(C)C&CC&C1=CC=C(C2=NN(CC3=CC=NC=C3)C3=CC=CC=C23)C=C1&CO&OCCF&&&
CCCC&CC&O=C(CNC(=O)CC1=CC=CC=C1)NCCCC(=O)NC(CC1=CC=CC=C1)C(=O)NCC(=O)NC1=CC=CC=C1&CC&CCC(=O)O^CO&&&CO&CC^O=CO&&&
CO&CO&O=C(OCC(=O)N1CCC2=CC=CC=C21)C1CCN(CC2=CC=CC=C2)CC1&&&
CC&C1=CC=C(C2=CC=C(COC3=C4C(=CC=C3)CCC3CCCCC34)C=C2)C=C1&CO&&C^CC&&CC^O=CO&&&
O=CO&CC&C1=CC=C2NCCCC2=C1&CN&O=CCCS&&&
O=C(CN1C(C2=CC=C3C=CC=CC3=C2)=CC2=CC=CC=C2S1(=O)=O)C1=CC=CC=C1&&&
CC&O=C(COC1=CC=CC=C1)NC1=CC=CC=C1N1C=NC=N1&CCl&&&
COC=O&CC&C1=C(C2=CC=CC=C2)CC2CCC(CCCC3CCCCO3)N2C1&CC&FC(F)F^CO&&&CO&&
CC&O=C(NC1=CC(C2=NC3=NC=CC=C3O2)=CC=C1)C1=CC=CS1&CBr&&&
CO&CO&O=C1CNC(=O)C(CC2=CC=CC=C2)NC(=O)CCOC(=O)C(CC2=CC=CC=C2)N1&CC&CCC&&&
CC&O=C(C1=CON=C1C1=CC=CC=C1)N1CCN(C2=CC=CC=C2)CC1&CCl&&CCl&CC&&
CO&CO&C1=CC=C(C2=NNC(C3=CC=CC=C3)C2)C=C1&CBr&&&
CO&CO&O=C(C1=CC=CC=C1)C1=CC=CC=C1NCCC1=CC=C(OCCC2=CC=CC=C2)C=C1&CC&O=CO&&&
C[NH3+]&[NH4+]&C1=CC=C(C[NH2+]CCCCCC[NH2+]CC2=CC=CC=C2)C=C1&[NH4+]^C[NH3+]^C[NH3+]&&&&C[NH3+]&&
CCC(NC=O)C(N)=O&CC&O=C(NCC1=NC=C[NH]1)C1COC(C2=CC=CC=C2)=N1&&&
CC&O=C(CC1=NOC2=C1CCCC2)NC1=CC=CC=C1&CC&C#N&&&
CC&C1=CC=C(C2=C(C3=CC=CC=C3)[NH]C=C2)C=C1&CN&CC(C)N^CCl&&&CC^FC(F)F&&&
C=C1CCC2COC(=O)CC(=O)CC(CC1)O2&CC&&CO^CC(C)(C)CC(=O)O^CO&&CCCC(=O)O^CC&&&&
O=C(NC1=CC=CC=C1C(=O)NN=CC1=CC=CC=N1)C1=CC=CO1&CBr&&&
CN(C)C&CC&O=C1C2=CC=CC=C2COC2=CC(NC3=CC=CC=C3)=CC=C12&&&
CC&O=C(COC1=CC=CC=C1C(=O)NCC1=CC=CC=C1)NC1=CC=CC=C1&CC&&&
CC&O=C1NC=C(C(=O)OCC2=CC=CC=C2)C(C2=CC=CC=C2)N1&CCl&&&
CC&CC&C1=CC=C(C2=NC3=C(N4CCNCC4)N=CN=C3[NH]2)C=C1&CF&&CN^CC&&&
COC(=O)CS&CS&O=C(CN1C=NC2=CC=CC=C21)NC1=NN=CS1&CC&&&
O=C1NC2=CC=CC=C2C1=CC1=CC=CC=N1&CBr&&C[NH3+]^O=[NH+][O-]&&&
CO&CO&O=C(OCC1=CC=CC=C1)C1=CC=CC(NC(=O)C2NC3CCC2C3)=C1&CO&CO^CC&&CCN&&&
C#N&CC&O=C(NC1CC1)C1CC(S(=O)(=O)C2=CC=CC=C2)CN1C(=O)C1(N2CCC2)CC1&CCl&&&
CO&CO&C1=CC=C(CNC(CCC2=CC=CC=C2)C2=CC=CC=C2)C=C1&CO&CO^CO&&CO^CO&&CO^CO&&CO&&&
CN&O=C1C2=CC=CC=C2C(C2=NN=N[NH]2)N1CC1=CC=CC=C1&&&
N[SH](=O)=O&CS&O=C(NCCC1=C[NH]C=N1)C1=CC=CC=C1&CCl&&&
CC&C&O=C1CNC(=O)N1C1=CC=CC=C1&CC^CC^CO^CCl&&&&&&
CO&CO&O=C(CC(C1=CC=CC=C1)C1=CC=CC=C1)NC1=CC=CC=C1&C[NH3+]&O=[NH+][O-]^CO&&&&
COC=O&CC&O=C1C=CC2=CC=C(C3=CC=CC=C3)C=C2O1&CC&&&
CO&CO&O=C(C=CC1=CC=CC=C1)NC1=CC=CC=C1&CC&C#N^CO&&&CC^O=CO&&&
CO&CO&O=C(NC1=CC=C2N=C(N3CCN(C4=CC=CC=C4)CC3)C=CC2=C1)C1=CC=CC=C1&CC&&CO^CO&&&
CC(C)CC(=O)N[SH](=O)=O&CS&O=S(=O)(C1=CC=CC=C1)N1CCOCC1&&&
CO&CO&C1=CC=CC=C1&CC&C=CC(C)=O&&&
CC=O&CN&O=S(=O)(NOCC1=CC=CC=C1)C1=CC=C2NCCC2=C1&CF&&CC&C[NH3+]^O=[NH+][O-]&&&
CC&O=C(CSC1=NC2=C(SC=C2)C(=O)N1C1=CC=CC=C1)CC1=NC2=CC=CC=C2[NH]C1=O&C[NH3+]&O=[NH+][O-]&&&
CN&C1=NC2=CN=CN=C2NC2=CC=CC=C12&CN&&&
O=C1C(C2=CC=CC=C2)=C(C2=CC=CC=C2)OC2=CC(OCCN3CCCC3)=CC=C12&CO&&CO&&
CN&C1=CC=C(C2=CC=CC(C34CC5CC(CC(C5)C3)C4)=C2)C=C1&&&
CC&O=S(=O)(NC1=NC=CS1)C1=CC=C(NCC2=NC=NO2)C=C1&CC&&&
O=C(C=CC1=CC=C(OCC2=CC=C(C3=CC=CC=C3)C=C2)C=C1)C1=CC=CC=C1&CO&O=C(O)CO&&&
CC(O)C(=O)O&CO&C1=CC=C(COC2=CC(OCC3=CC=CC=C3)=C(C=CC3=CC=CC=C3)C=C2)C=C1&CO&&&
CC&CN&O=C(NC1=CC=CC=N1)C1=N[NH]C(C2CC2)=C1&C[NH3+]&O=[NH+][O-]&&&
NC(=O)CCCCCCCNC(=O)CBr&CN&O=C(CC1=C[NH]C2=CC=CC=C12)NC1=CC=CC=C1&&&
CC&O=C(C1=CC=CS1)N1CCOC2CN(CC3=C[NH]N=C3)CC2C1&CN&&&
CNC&CN&O=C1C=CC2C=C3SC4=C(C=CC=C4)C3CC2(C1)NC=CC(C1=CC=CC=C1)O4&CC&C#N^CCl&&&CC^C#N^CCl&&&CCl&&
CC&S=C(NC1=CC=CC=C1)N1CCN(C2=CC=CC=N2)CC1&&&
CC&C1=CC=C2C(=C1)CCCC2C1=NC=C[NH]1&CC&&CN&&
CCCN&CN&O=C1C(=CC2=CN(C3=CC=CC=C3)C=C2)SC(=S)N1C1=CC=CC=C1&CC&&CC&CO^CCO&&&
CO&CO&O=C(CN(C(=O)CNS(=O)(=O)C1=CC=CC=C1)C1=CC=CC=C1)NC1CCCCC1&CC&&CC&&
O=C1[NH]C2=CC=CC=C2C2=C1C=CC=C2&CC&OCC(O)C(O)CO&&&
CC&C1=COC(CNCC2=CN3CCCCC3=N2)=C1&CC&&&
CC&C&O=C1CC2=CC3=C(C=C2N1)[NH]C(C1=CC=NC=C1)=N3&&CC&&
NC=O&CC&O=C(C1=CC=C(OC2=CC=CC=C2)C=C1)N1CCC(CNC2CCC(C3=C[NH]C4=CC=CC=C34)CC2)CC1&CCl&&CF&&
CN&N=C1SC(=CC2=CC=CC=C2)C(=O)N1C1=NOC=C1&CF&&CF&&
CC&CN&O=C(CC1=CC=C2[NH]C3=CC=CC=C3C2=C1)NC1=CC=CC=C1&CC&CCCC(=O)NC(C=O)CC(=O)O^CO&&CO&&&
O=C1NCC(C2=CC=C(OCC3=CC=CC=C3)C=C2)O1&&&
CCOC(=O)C=CS&CS&C1=CC=NC=C1&CCl&&CC^C#N&&&
CC&O=C1CCCC2=C1C=C1C=CC=CC1=N2&&&
O=C(NCC1=CC=CS1)C1CCCN1C(=O)NC1=CC=CC=C1&&&
CC=O&CN&O=C(C1=CC=CC(S(=O)(=O)N2CCNCC2)=C1)N1CC=CCC1&CC&&CC&&
CCCCCCC(=O)OCCO&CO&C1=CC=C2C(=C1)CC1=CC=CC=C12&&&
CC(C)O&CC&C1=CC=C2C(=C1)OC1=C(C3=COC=C3)C=CC=C12&&&
COC&CC&O=C1[NH]C(=O)N(C2=CC=CC=C2)C=C1C=NC1=CC=CC=C1&CO&&CO^CO&&&
O=S(=O)(NCCCCN1CCC(CC2=CC=CC=C2)CC1)C1=CC=CC2=CC=CC=C12&CC&CO^CO&&&CCl&CCl&&
CC&O=C(COC(=O)C1=CC=CO1)NC1CCCCC1&CC&&&
NCCS(=O)(=O)O&CN&C1=CC=C2C(=C1)[NH]C1=CC=CC=C12&&&
CO&CO&O=C(C1=CC=CC=C1)C1=C2C=CC=CN2C=C1&CC&&CC^CC(=O)N(C)C^CO&&CO&&&
O=C(NC1=CC=CC=C1)C1CCN(C2=NC3=CC=CC=C3N=C2C2=CC=CC=C2)CC1&CF&&&
CO&CO&C1=CC(NC2=CN=CC=C2)=NC(C2=NC=NC=N2)=C1&CO&OCCO&&&
O=C(CCN1C(=O)C2C3C=CC(C4CC34)C2C1=O)NCC1=CC=CC=C1&CCl&&&
CC&C1=CC=C(C2=NC(CNC3CCCCCC3)=CO2)C=C1&CF&&&
O=C(NC1=CC=CC2=CC=CC=C12)N1CCCC(N2C=CN=C2)C1&&&
CN&O=C(CC1=CC=CC=C1)C1=CC=CC=C1&CC&N=CN&&&
CO&CO&C1=CC=CC=C1&CC&C=NNC(=S)NO^CO&&CO&&&
O=C1C=C(C2=CC=CC=C2)OC2=CC(OCCNCCN3CCCCC3)=CC=C12&CO&&CO&CC^CO&&&
CO&C1=CC=C(C2=C(OC3CCCCO3)C3=CC=CC=C3O2)C=C1&CO&&CO&&
CC&O=S(=O)(C1=CC=CC=C1)C1=CC=CN=C1&CC&&CC&CC^CCC&&&
CC&O=C1C=CC2=CC3=C(C=C2O1)OC=C3C1=CC=CC=C1&CC&CC(=O)N(C)C^CC&&&&
CCCNC(=N)N&CC&O=C1CNC(=O)N1&&&
O=[NH+][O-]&C[NH3+]&C1=CC=C(CCCNC2=CC(NC3CCNCC3)=CC=C2)C=C1&CN&CC(F)(F)F^CO&&&CC^FC(F)F&&&
CC(N)=O&CN&O=S(=O)(NCC1CCCCO1)C1=CC=CC=C1&CC&O=CO^CO&&O=C(O)CO^CO&&CC(=O)O^CO&&CC(=O)O&&&
CN&O=C1C2=CC=CC3=C2C2=C1C(N1CCCCC1)=NC1=CC=CN=C1C(=O)[NH]2&&&
CN&O=C(C=C(C1=CC=C(N2CCNCC2)C=C1)C1=NC2=CC=CC=C2[NH]1)C1=CC=CC=C1&&&
CS(N)(=O)=O&CN&O=C1OC2(CCCC2)C2=C1C(=O)N(C1=CC=CC=C1)C=N2&&&
CC(N)=O&CN&O=C(C1=C(SC2=CC=CN=C2)C2=CC=CC=C2[NH]1)N1CCC2=CC=CC=C2C1&&&
CC&CC&C&O=C1C2=CC=CC=C2C(=O)C2=C1C=C1CCCC(OC3CCCCO3)C1=C2&CO^CO&CO&&&CN&CO&CC&CC^COC=O&&&
CCC(=O)O&CN&C1=CC=C2[NH]C=NC2=C1&CC&O=CO&&&
O=C(NCCCN1C=CN=C1)C1=CC=CC=C1&CBr&&&
CNC&CN&C1=CC=C(C2=CN3N=C(C4=CC=CC=C4)SC3=N2)C=C1&&&
CC&O=C1[NH]C(=S)C=NN1C1=CC=CC=C1&CC&&CC&CC^CC#N&&&
CCCS&CS&O=C(CCCN1C(=O)C2=CC=CN2C2=CC=CN=C21)NCC1=CC=CC=C1&&&
CC(C)CC(NC(=O)C(CS(=O)(=O)O)N[SH](=O)=O)C(=O)NCC(N)=O&CS&C1=CC=C(C2=CC=CC=C2)C=C1&&&
CO&CO&O=C(CCN1C(=O)C2CCCCC2C1=O)N1CCN(S(=O)(=O)C2=CC=CC=C2)CC1&CC&&CC&&
CC&CC&O=C(CSC1=NN=C[NH]1)NC1=NOC=C1&CC&&CN&&
CC&O=C(CNC(=O)C1=CC=CC=C1)NC1=CC=CC(S(=O)(=O)NC2=NCCC2)=C1&&&
O=C(COC1=CC=C(C=C2N=NC(=O)C3=CC=CC=C23)C=C1)NC1=CC=CC=C1&CCl&&&
O=C1C=C[NH]C(=O)[NH]1&CN&CC(CF)OC(CO)CO&&&
O=C(NC1=CC=CC=C1)C1=N[NH]C2=C1CCC(N1CCCC1)C2&CC&FC(F)F&&&
O=C(NC1CCCN(CCC2=CC=CC=C2)C1)C1=CC=C2[NH]N=C(C3=CC=NC=C3)C2=C1&&&
CN&O=C(NC1=CC(C2=CC=C3SC=NC3=C2)=CC=C1)C1CCCN1&CCl&&&
CC&O=C1NCCCOCCCCCOC2=CC=C(NS(=O)(=O)C3=CC=CC=C3)C=C12&CC&CN(C)C^CC&&&CN^CCCO&&&
C=C1CCC2C(COC(=O)C3=CC=CC(CNS(=O)(=O)C4=CC=CC=C4)=C3)CCCC2C1&CC&&CO&&
CO&CO&O=C(CCNC(=O)C1=CC=CO1)NCCC1=CC=CC=C1&CO&CO&&&
CCN(CC)CCNC=O&CC&O=C(COC1=CC=CC=C1)NC1=CC=CC=C1&CS&CN(C)[SH](=O)=O&&&
CCC&CC&O=C(NCC1=CC=CC=C1)C1=CN=C(N2CCN(C3CCNCC3)CC2)C=C1&CC&FC(F)F^CCl&&&&
CC(C)O&CO&O=C(CC1=CC=CC=C1)NC1=NC2=CC=CC=C2S1&CCl&&&
CC(C)N&CN&O=C1[NH]C=NC2=C1C=NC(C1=CN=CN=C1)=C2&CN&&&
O=C1OC(CN2C=NC=N2)CN1C1=CC=C(N2CCN(C3=CC=CC=N3)CC2)C=C1&C[NH3+]&O=[NH+][O-]^CF&&&CF&&
CC&CC&C1=CN2CCN3C=CC=C3C3=C([NH]C4=CC=CC=C34)C2=N1&CO&CO&&&
C[SH](=O)=O&CS&O=C1C(C2=CC=CC=C2)=C(C2=CC=CC=C2)OC2=CC(N3CCOCC3)=CC=C12&CF&&&
CC&C1=NC(NCCCN2C=NC=N2)=C2C=CSC2=N1&CC&&&
CC&O=C(NC(=O)C1=CC=C(OC2=CC=CC=C2)C=C1)NC1=CC=C(CC2=NOC=C2)C=C1&CC&FC(F)F&&&
CO&CO&O=C(NC1=NN=C(C=CC2=CC=CC=C2)S1)C1=CC=CO1&&&
CC(N)=O&CN&O=C(NC1=CC=CC(C(=O)NC2=CN=C(N3CCNCC3)C=N2)=C1)C1=CC=CC=C1&CC&FC(F)F&&&
NCCO&CO&C1=CC=C(NC2=NN=C(C3=CN(C4=CC=CC=C4)N=C3C3=CC=CC=C3)O2)C=C1&&&
CC&O=C(ON=CC1=CC=CC=C1)C1=CC=CC=C1&CN&&C[NH3+]^O=[NH+][O-]&&&
CO&CO&O=C(CCC(=O)N1CCN(C2=CC=CC=C2)CC1)NC1=CC=CC=C1&CF&&&
CCCSC&CN&O=S(=O)(C1=C[NH]C=N1)N(CC1=CC=CC=C1)C1CC2=CC=CC=C2N(CC2=C[NH]C=N2)C1&CF&&CN&&
CCOC&CN&O=C(CCC1=NN=C2[NH]C(=O)C3=CC=CC=C3N12)NC1=CC=CC=C1&CC&&&
CC&CN&C1=NN(C23CC4CC(CC(C4)C2)C3)C=N1&CC&&&
CC&O=C(NN=CC=CC1=CC=CC=C1)C1=CC2=CC=CN=C2S1&CC&&CN&&
CC&C&N=C1CCCCOC(=O)CCCO1&C^CC^CC&&&&CC&&
CC&CC&O=C1NCC2=C1N=C(N1CCN(C3=CC=CC=C3)CC1)N=C2&CN&&CO^CO&&&
CCCN(C)CC&CC&O=C(N=C1[NH]C2=CC=CC=C2S1)NN=CC1=CC=CC=C1&CN&&CO^CO^CO&&CO&&&
N#CN=CN&CC&C1=CC=C(OCC2=CC=C3SC=CC3=C2)C=C1&C&CO&&CC^FC(F)F&&&
CC(C)(C)OC(=O)NCC(=O)O&CC&O=C1CN(CCOC2=CC=C3C(=C2)CC2=CC=CC=C23)C(=O)N1&&&
O=CO&CC&C(=CC1=CC=C2C=CC=CC2=N1)C1=CC=CC=C1&CO&&&
CC(C)C&CC&C1=CC=C(CNCC2CC(C3=CC=CC=N3)=NO2)C=C1&&&
CC&C1=CC=CC=C1&CC&NC(=O)C(O)C(CC(F)(F)F)NC=O&&&
CO&CO&C1=CC=C(C2=NNC(C3=CC=CC=C3)C2)C=C1&CO&CO^CO&&CO^CO&&CO^CO&&CO^CN&&&&
CC&CN&C1=CC=C(N2C=C(C3CNCCO3)C=N2)N=C1&CC&&CC&&
CN&C1=CC=C2OC3(CCCCC3)CCC2=C1&CO&&CC^FC(F)F&&&
CCCC(=O)CCCC(C)C&CC&C1=CC=CC=C1&CC&O=CO^CO&&CO&&&
CO&CO&O=C1C=C(C2=CC=CC=C2)OC2=CC=CC=C12&CC&O=CO^CO&&NCCCCCCO&&&
O=C(NC1=NC=CS1)C1=CC=CC(S(=O)(=O)N2CCOCC2)=C1&CF&&&
CCCCN(C)C&CC&O=C(C1=CC=CC=C1)C1=CC2=C(S1)C(C1=CC=CC=C1)=CO2&CCl&&&
C=CC(N)=O&CN&C1=CC=C(CNC2=NC(NC3=CC=C(N4CCNCC4)C=C3)=NC=C2)C=C1&CN&O=CCO^CO&&CO^CC&&FC(F)F&&&
CN(C)CCCNC=O&CC&O=S(=O)(NC1=C[NH]N=C1)C1=CC=C(C2=CN=C(C3CC3)O2)C=C1&CN&&CC^FC(F)F&&&
O=C1N=C(N2CCN(C(C3=CC=CC=C3)C3=NN=NN3C3CCCC3)CC2)SC1=CC1=CC=CC=C1&CBr&&&
O=C(C=CC1=CC=CC=C1)NC1=NCCS1&CCl&&CCl&&
CN&C1=CC=C(CN2CCN(CC3=C[NH]N=C3)C3CCC4=CC=CC=C4C3C2)C=C1&CC&C#N&&&
CC&O=C(C1=C(C2CCNCC2)N(C2=CC=CC=C2)N=C1)N1CCN(C2CCCCCC2)CC1&CN&CC(C)(C)OC=O&&&
CC&O=C1C=CN(C2CCCO2)C(=O)[NH]1&CO&&CC^CO&&&
CC&C&O=C(NC1=CC=C(CCCCN2C=NC(=O)C3=CC=CC=C32)C=C1C1=CCCCC1)C1=NC=C[NH]1&CO^CC&CCl&&&CC^O=CO^C&&CC&&CC&&
O=C1C=C(N2CCOCC2)OC2=CC(OCCC3=CC=CC4=CC=CC=C34)=CC=C12&&&
O=C1CCC2C3=CC=CC4=C3C2N1C1=CC=CC=C41&CO&&CO&&
NC=O&CC&O=C1NC2=CC=CC=C2N2CCCC12&CN&&C[NH3+]^O=[NH+][O-]&&&
CC(C)=CCCC(C)=CCCC(C)=CCS&CS&C1=CC=CC=C1&CC&O=CO&&&
CC(C)CCS(=O)(=O)CCN&CC&C1=CC=CC=C1&CO&&&
CC&O=S(=O)(NC1=NC=CS1)C1=CC=C(OC2=CC=CC=C2C2=NC=C(CNC3CC3)S2)C=C1&CF&&CC^C#N&&&
C=C&CC&O=C(NC1=CC=CC=C1)C1=CCOC1C1=CC=CC=C1&CO&CO^CO&&CO&&&
CC&C1=CC=C(C=C(C2=CC=NC3=CC=CC=C23)C2=C3[NH]N=CC3=[NH+]C=C2)C=C1&CBr&&CCl&CC&[NH3+][O-]&&
CC&O=S(=O)(NC1=NCN(C2=CC=CC=C2)CN1)C1=CC=CC=C1&&&
O=C(NCC(C1=CC=CN=C1)N1CCN(C2=CC=CC=C2)CC1)C1=CC=CC=C1&CCl&&&
O=CO&CC&C1=CC=CC=C1&CO&FC(F)=C(F)SCCCCCO^CC&&FC(F)F&&&
CC&O=C(NC1=CC=CC=C1)OC1C(=O)C2=CC=CC=C2OC1C1=CC=C2OCOC2=C1&CCl&&&
NCC(CC(N)C(=O)O)C(=O)O&CN&C1=NC=C2N=C(C3=CN=CN=C3NC3CCCC3)N(C3CCCO3)C2=N1&CC&CO^CO&&&CO&&
CNC&CN&O=C1C=CC=NN1CC1=CC=CC=C1C1=CC=CC=C1&&&
O=C(CC1=CC=CC=C1)NC1=CC=C2OC(C3=CC=CO3)=NC2=C1&CF&&CCl&&
O=C(NCC1COCCN1)C1=CN=C(NC2=CC=CC=C2)N=C1&CO&OC(F)(F)F&&&
O=C(CCCN1C(=O)SC(=CC2=CC=CS2)C1=O)NC1=CC=C(N2CCN(CCCN3CCOCC3)CC2)C=C1&&&
CC&CC&O=C1C=C(CC2=CC=CC=C2)[NH]C(SCC2=CC=CC=C2)=N1&CCl&&CO^CO^CO&&CO&&&
CO&CO&C1=CC=CC=C1&CS&N[SH](=O)=O^CI&&&CO^CO^CO&&CO&&&
O=C1OC2=CC=CC=C2C1=CC1=CC=CC=C1&CCl&&&
CO&CO&O=C(NNC(=O)C1=CC=CC=C1)C1=CC=CC=C1&CN&CC(C)C&&&
O=C1C(NCC2=NCCN2)=C(NC2=CC=CC=C2)C1=O&CBr&&&
C=C&CC&C1=CC=C(OC2=CC=C3C=NN=CC3=C2)C=C1&CN&&&
CCO&CO&O=C(C=CCC(=O)C1=CC=CC=C1)OCC1=CN(C2CCN(CC3=CC=CC=C3)C(C3=CC=CC=C3)C2)N=N1&CO&&&
CCl&C1=CC=C(CNCC2=CC=NC=C2)C=C1&&&
O=C(CSC1=NN=C2C=CC=CN12)NC(C1=CC=CC=C1)C1=CC=CS1&CO&&&
C1=CC=C(CSC(C2=CC=C(C3=CC=CC=C3)N=C2)C2=CC=CC=N2)C=C1&&&
CC(C)C&CC&O=C(CNC(=O)OCC1=CC=CC=C1)NC(CC1=CC=CC=C1)C(=O)C(=O)NCCC1CCCN1&&&
CC(=O)O&CO&O=C(CNC(=O)C1CCCN1)OC1C=C2CC(=O)CC3CCC4OCC4C3C(OC(=O)C3=CC=CC=C3)C(C2)C1&CC&&CO&CO^CC(=O)O^CC&&&CO&CC^CC(C)C^CO&&&C^CC&&CC&&
NC=O&CC&O=C(NCCCNCC1=CC=CC=C1)C1=CC=CC(N2CCCC2=O)=C1&CO&&&
N#CSPC=O&CC&O=S(=O)(CC1=CC=CC=C1)NCC1=CC=CC=C1&&&
CCC&CC&O=C(NC(CCN1CCN(CC2=CN=CC=C2)CC1)CC1=CC=CC=C1)OC1CCS(=O)(=O)C1&CO&&CC^CCC^CC&&CC(C)(C)NC=O&&&
NC(CCSCCCC(=O)O)C(=O)O&CN&C1=CC=CC=C1&C[NH3+]&O=[NH+][O-]&&&
CN&C1=CC=C(OC2(C3=CC=CC=C3)CCNCC2)C=C1&CBr&&&
CCCCC=O&CN&C1=CC=C(CCN2CCNCC2)C=C1&CO&&CBr&&
C=C1CCCCC1=CC=C1CCCC2C(C(=O)C3=CC=CS3)CCC12&CC&&CC^CC(C)(O)CO^CO&&&CO&&
CC(C)C&CC&O=C(CNC(=O)CNC(=O)OCC1=CC=CC=C1)NCC(=O)N1CCCC1&CC&CCCN=C(N)N^CC&&CCCN=C(N)N^C&&CC&&CC&&
CC&O=C1CCCN1C1=CC=C(NCC2=NN=C(C3=CC=CC=C3)O2)C=C1&CCl&&&
O=C(NC1CCC1)C1=CC=C(S(=O)(=O)NC2=CC=C(S(=O)(=O)NC3=NC=CS3)C=C2)C=C1&&&
CN&O=C(CC1=CC=CC=C1)NC1C2=CC=CC=C2C2=CC=CC(C(=O)N3CCNCC3)=C21&&&
O=C(OCCCCCOC(=O)C1=CC2=CC=CC=C2OC1=O)C1=CC2=CC=CC=C2OC1=O&CO&&CO&CO&CO&&
CCCCC=O&CN&O=C(CCC1CCCN1)NCC1=NC(CC2=CC=CC=C2)=NO1&&&
CC&O=C(NC1=CC=CC=C1)C1C2C=CC3(O2)C1C(=O)N(CCCN1CCCCC1)C3C(=O)NC1CC1&CF&&CC&&
COC=O&CC&C1=CC=C(C2=CC=C(C3CC4CCC(C3)N4)C=C2)C=C1&C[NH3+]&O=[NH+][O-]^CN&&&&
CCCNC=O&CC&C1=NOC=C1C1CCN(C2CCC3=CC=CC=C32)CC1&CC&&&
CO&CO&O=C(NC1=CC=CC=C1)NC1=CC=CC=C1&CN&ClCCNCCCl&&&
CCC(=O)NO&CN&O=S1(=O)NCCNC2=CC(C#CC3=CC=CC=C3)=CC=C21&&&
CC&O=C(CSC1=NC2=C(SC3=CC=CC=C32)C(=O)N1C1=CC=CC=C1)N1CCOCC1&&&
CCC&CC&O=C(CCC1=CC=CC=C1)NCC(=O)NC(CC1=CC=CC=C1)C(=O)N1CCCC1&CC&O=CO&&&
CC&O=C(NC1=NC2=CC=CC=C2S1)C1=CC=CS1&CC&&&
CCCC(N)=O&CN&O=C(CNC(=O)C(CC1=CC=CC=C1)NC(=O)CCC1=C[NH]C2=CC=CC=C12)NCCC1=CN=C[NH]1&CC&CCCN=C(N)N^CC&&NC=O&&&
COC=O&CC&O=C(CC1CC2CCCC=C2N(CC2=CC=CC=C2)C1=O)N1CCCC1&CCl&&CCl&CN^CCS(N)(=O)=O&&&
CO&CO&O=C1C2=CC3=NC=CC=C3C=C2CN1CC1=CC=CC=C1&CO&&&
O=[NH+][O-]&C[NH3+]&C1=CC=CC=C1&CF&&&
CO&CO&C1=CC23CCC1C1OC4=C5C(=CC=C4)CC2N(CC2CC2)CCC513&CO&&CC&&
CN&O=C1N=CN(CC2=CC=CC=C2)C2=C1[NH]C=N2&&&
CCC(=O)NC&CC&C1=CC=C(CC2CCCC3=CC=CN=C32)C=C1&CCl&&CCl&&
O=C(CSC1=NC2=C(CCCC2)C(C2=CC=C3OCOC3=C2)=N1)NC1=CC=CC=C1&CC&FC(F)F&&&
CCOC=O&CC&C1=CC(C2=CC=CC=C2)C=CO1&CC&&CC&CC^CC(C)(C)OC=O&&&
CC&O=C(NC1=CC=CC=N1)C1=CC2=CC3=CC=CC=C3N=C2S1&CC&&CCl&&
C1=CC=C(N2CCCC3(COCCN(CC4=CSC=N4)C3)C2)N=C1&&&
CC&O=C1[NH]C(=O)C2=C(N=C(OC3=CC=CC=C3)N2CC2=CC=CC=C2)[NH]1&CCl&&CN&CN&&
CN&O=C(NCC1CCCN1C(=O)CCCC1=CC=CC=C1)C1=CC=CC=C1&CF&&CF&CF&&
O=C(O)C(O)(CO)C(S)=CS&&&
CC(N)=O&CN&O=C1COC2=CC=C(C3=CSC=N3)C=C2N1&&&
C#N&CC&O=C(C=CC1=CN(CCOC2=CC=C3C=CC=CC3=C2)C2=CC=CC=C12)C1=CC=CC=C1&CO&&CCl&&
CC&O=C(NC1=CC=CC=C1)NC1=CC=CC=C1&CCl&&CCl&CCl&&
O=C(CN1C(=O)SC(=CC2=CC=CC=C2)C1=O)NC1=CC=CC=C1&CO&&CO&C[NH3+]^O=[NH+][O-]&&&
O=C1CC(C2=CC=CC=C2)CC2=C1C(C1=CC=C3OCCOC3=C1)C(C(C1=CC=CC=C1)=C1CCCCC1=N2)N1CCCCC1&CF&&CF&&
C#N&CC&O=C(C=CC1=CC=CC=C1)C1=C2SC=CC2=CC=C1&C[NH3+]&O=[NH+][O-]^CCl&&&CCl&&
CCO&CO&O=C(NCCCCN1CCN(C2=CC=CC=C2)CC1)C1=CC=C2C=CC=CC2=N1&&&
CC&C&O=C(CNC(=O)CN1CCNCC1)NCC1=CC=CC=C1&CC^CC^CC(=O)O^C[NH3+]&&&&O=[NH+][O-]&&&
CC&C1=CC=C(C2=NC(N3CCOCC3)=C3C=CC=CC3=N2)C=C1&&&
C(=CC1=CC=CC=C1)CN1N=NN=C1SCC1=CC=CC=C1&&&
CC&O=C(NC1=CC=CC(NC2=CC=C3C(=O)C4=CC=CC=C4CCC3=C2)=C1)C1=CC=C(N2C(=O)C3C4C=CC(C4)C3C2=O)C=C1&CC&&&
CN&O=C(CCCCC1SCC2NC(=O)NC21)NS(=O)(=O)OCC1CCC(N2C=NC3=C2N=CN=C3)O1&CO&&CO&&
CO&CO&O=C1C(=CC2=CC=CC=C2)OC2=C1C=CC=C2CN1CCNCC1&CO&CO^CN&&&&
CO&CO&O=C1CC(C2=CC=CC=C2)CC2=C(C=CC=C2)N1CC1CCCN1&CO&CC(=O)O^CO&&CO^CN&&&&
CC&O=C1C=CC2=CC=CC(CN3CCOCC3)=C2O1&CO&&&
CCCCCCCCCCCCCC(C)OC(C)=O&CC&O=C1OCC(C2=CC=CC=C2)N1C1=CC=CC=C1&CO&&&
C=CCC(=O)OC&CC&O=S1(=O)NCCC(CNCC2=CC=CC=C2)OC2=CC=CC=C21&CN&&CCl&CN^CCCO^CC&&&&
CCCCCCCCCCCCCCCCNC=O&CC&C1=CC=C(CN2CCC3=CC=CC=C32)C=C1&CC&&&
C1=CC=C2C(CN3CCN4C(=NN=C4C4CC4)C3C3=CC=C(C4CC4)C=C3)=CC=CC2=C1&&&
CO&CO&O=C(NC1=CC=CC=C1)NC1=CC=C2OC(CNS(=O)(=O)C3=CC=CC=C3)CCNC(=O)C2=C1&CN&CCCO^CC&&&CN&CO^CO^CC&&&&
CC(C)(C)S&CS&C1=CC=C(N2C=CC=N2)N=C1&CC&C#N^CC&&CO&&&
O=C(NC1=CC=CN=C1)C1=CC=C2C(=C1)CC1=C2[NH]N=C1C1=CC=C(C2=CC=CC=C2)C=C1&CC&CC(F)(F)F&&&
CO&C1=CC2=C3C(=C1)CC1C4CCC(OCC5=CC6=C7C(=CC=C6O5)C(O2)C64CCN1CC1CC1)C3OCC2C1CC2OCCO2&CO&&&
CC&O=C(CCN1CCC1)N1CCC2=C(C1)SC(C#CC1=CC=CC=C1)=N2&&&
CC&O=C(C1=CC=CC=C1)N1CCN(CCC2=CC=CC3=C2OC(C2=CC=CC=C2)=CC3=O)CC1&CF&&CF&CCl&&
CC(N)C(=O)NC(C(=O)NC(CCC(N)=O)C(N)=O)C(C)C&CC&C1=CC=CC=C1&CF&&&
CC&O=C(CN1C=C(C(=O)NCCC2=CC=CC=C2)N=N1)NC1=CC=CC=C1&CN&&CC^NC=O&&&
CCO&CO&C1=CN(C2=NC3=C(CCCC4=C3SC=N4)S2)N=C1&CC&&CC&&
CC&O=C(N1CCN(C(=S)NC2=CC=CC=C2)CC1)C12CCCCC1C1=CCC3C4CCCCC4CCC3C1CC2&CC&&CO&CC&CC&CO&CC&CC&C^CC&&CC&&
CN&C1=CC=C(C2=CC(C3=NC4=CC=CC=C4[NH]3)=CS2)C=C1&&&
O=C(NC1=CC=CC=N1)C1CCOC2CCN(C3=CC=CN=N3)CC21&&&
CO&CO&C1=NC(C2=CC=CC=C2)(C2=CC(C3=CC=CC=C3)=CC=C2)C2=NC=CC=C12&CF&&CN&CC&&
CO&CO&O=C(NC1=CC=CC=C1)C1=CC=CC(NC2=NC=CC(C3=CC=CN=C3)=N2)=C1&&&
O=C1C2=CC=CC=C2N=C(C2=CC(C3=CC=CC=C3)=C(N3CCOCC3)S2)N1C1=CC=CC=C1&CF&&&
CO&CO&O=C(NCC1=CC=C2OCOC2=C1)C1=NN(CC2=CON=C2)C=N1&CC&&CC&&
COC=O&CC&O=C1CNC(COC2=NC=CC=N2)(C2=CC=CC=C2)C2=CC=CC=C12&CC&&CC&CC^O=CO^CC&&&&
CO&CO&O=C(OC1=CC(C2=CC(=O)C3=C(C=CC=C3)O2)=CC=C1)C1=CC=CC=C1&CO&CO^CO&&CO^CO&&CO^CO&&CO&&&
CO&CC&C(#CC1=CC=C2[NH]C=CC2=C1)C1=CC=CC=C1&CN&FCCO^CC&&FC(F)F&&&
CCO&CO&O=S1(=O)CCCC2=C1C(NC1=CC=CC=C1)=NC(NC1=CC=CC=C1)=N2&CC&CC(=O)O^CC&&CCC&&&
CN&O=C1C=C(NC2=CC=CC=C2S(=O)(=O)NC2=CC=CC=C2)C(=O)C2=CC=CC=C12&CCl&&CI&CS^N[SH](=O)=O&&&
CO&CO&O=C(C1=CC2=CC=CC=C2[NH]1)N1CCC2=C1C=CC1=C2C=C[NH]1&CC&CCl^CO&&&CC^CCl^CO&&OC(F)(F)F&&&
CC&O=C(NCC1CC2=C(O1)C(C1=NC=CO1)=CC=C2)C1=CC2=CC=CC=C2[NH]1&CO&CN(C)C(=O)CCCO&&&
CC(N)=O&CN&O=C1C(C2=CC=CC=C2)=C(C2=NC(NCC3CC3)=NC=C2)N2CCCN12&CC&&CF&&
CCO&CO&O=C(NC1=NC2=CC=CC=C2S1)C1=CC=CC=C1&CN&CCN(C)C^C[NH3+]&&O=[NH+][O-]&&&
CC&C1=CC=CC=C1&CC&O=C2C=CC(=O)O&&&
CC&O=C(CN1CCNCC1)NC1=CC=C(C2=NC3=C([NH]2)C(=O)[NH]C(=O)[NH]3)C=C1&CN&&CN&CN&&
CN&C1=NC2(CO1)C1=CC(C3=CN=CC=C3)=CC=C1OC1=CN=C(N3CCCC3)C=C12&CF&&&
CCCO&CO&C1=CC=C2C(=C1)COC1=CC=C(CN3CCOCC3)C=C12&CC&&CO&CC^CCC&&&
CC(C)N&CN&O=C(C1=CC=CC=C1)C1=CC(NC2=CC=CC=C2)=NC=N1&CF&&&
CO&CO&C1=CC=C(N=C2C3=CC=CC=C3[NH]C3=CC=CC=C23)C=C1&CN&&CO^CO&&&
CO&CO&O=C1NC2=CC(C(=O)N3CCN(C4=CC=CC=C4)CC3)=CC=C2NC1NS(=O)(=O)C1=CC=CN=C1&&&
CC(N)=O&CN&O=C1C=CC(=O)C2=NC(C3=C4N=C5C=CC=CC5=C4C=C[NH]3)=CC=C12&&&
CO&CO&O=C(OC1CCC2=C(C=CC=C2)C2=CC=CC(=O)C=C21)C1=CC=CC=C1&CO&CO^CO&&CO^CO&&CO^CO&&CO^CS&&CS^CC&&&&
C1=CC=C2C(=C1)C12CC2C(CNCCCNC2=CC=NC3=CC=CC=C23)C1C1=CC=CC2=CC=CC=C12&&&
CN(C)CCCN&CN&O=C1C2=CC=CC=C2OC2=C1C=CC=C2&CO&&CC^NC=O&&&
CC&O=C(NC1=CC=CC=C1)C1=CC(N2CCC3=NC=NC=C3C2)=CC=C1&CC&FC(F)F^CN&&CS(N)(=O)=O&&&
O=C(NC1=CC=CC=C1)C1=CC=CC(C(=O)NC2=CC=CC=C2)=C1&&&
O=C1[NH]C2=CC=CC=C2N2N=C(C3=CC=CO3)C=C12&&&
NC(=O)C(N)CCCCCCNC(=N)N&CN&C1=CC=CC=C1&CCl&&&
CCNC(N)=S&CN&O=C1NN=C(C2=CC=NC=C2)C1=CC1=C[NH]C2=CC=CC=C12&&&
O=C(NC1=NC(C2=CC=CC=C2)=C(C(=O)C2=CC=CC=C2)O1)C1=CC=CC=C1&C[NH3+]&O=[NH+][O-]&&&
CC&C(=CC1=CC=CC=C1)C1=CC=CC=C1&CC&O=CO^C[NH3+]&&O=[NH+][O-]&&&
C#N&CC&C1=CC=C(CN2CCC3(CC2)NC(C2=CC=CC=C2)CC2=CN=CC=C23)C=C1&CO&&&
CC&O=C(CC1=CC=C(C2=CC=CC=C2)C=C1)NNS(=O)(=O)C1=CC=CC=C1&CN&&&
CC(C)CC(NC=O)C(=O)NC(C)C(N)=O&CC&O=C(CNC(=O)CNC(=O)OCC1C2=CC=CC=C2C2=CC=CC=C21)NCCC1=CC=CC=C1&CO&&CC^CCC(N)=O&&&
C=CCN(CC=C)[SH](=O)=O&CS&C1=N[NH]C=N1&CN&&&
CCOC=O&CC&C1=CC2CCOC2C2C=COC12&CO&CO^CC&&&&
CCC(=O)O&CO&O=C1C=C(C2=CC=CC=C2)OC2=CC(OCCN3CCCCC3)=CC=C12&CO&&&
C#CCC&CN&C1CCNC1&CC&CO&&&
CCCCC&CC&O=C1C=CC(=O)C1CN1C2=CC=CC=C2C2=CC=CC=C21&CS&CS&&&
CF&C1=CC=C(NC2=C3NCC4=CC=CC=C4OC3=NC=N2)C=C1&CCl&&&
CO&CO&O=C(C1=CC=C2C=CC=CC2=C1)N1C=CC(=O)O1&CN&NCCCl^CC&&&&
CCCO&CO&O=C1C=C(C2=CC=CC=C2)C(=O)C2=C1C=CC=C2&CCl&&C[NH3+]^O=[NH+][O-]&&&
CO&CO&O=C(NN1C=CC=C1S(=O)(=O)C1=CC=CC=C1)C1=CC=CC=C1&C[NH3+]&O=[NH+][O-]&&&
O=C(CCN1C(=O)C2C3C=CC(C3)C2C1=O)NCCOC1=CC=CC=C1&CCl&&&
C=CC&CN&O=C(NC1=CC=NC(NCC2=CC=CC=C2)=N1)C1=CC=CC=C1&CCl&&CC&&
CN&O=C1[NH]C(=O)C2=C(N=C[NH]2)[NH]1&CN&COCCOP(=O)(O)OP(=O)(O)O^CN&&&&
CO&CO&O=C(C1=CC=CN=C1)N1N=C(C2=CC=CC=C2)CC1C1=CC=CC=C1&C[NH3+]&O=[NH+][O-]&&&
CO&CO&C1=CC=C(CC2=NC(C3=CC=CC=C3)=CS2)C=C1&CO&&&
O=C1C(=CC2=CC=CC=C2)OC2=CC=CC=C12&CO&&CO&CO&&
CCCC&CN&O=S(=O)(C1=CC=CC=C1)C1=C[NH]N=C1&CC&&CC&CC^CCCNC=O&&&
CC&C1=CC=C2C(=C1)OC1=C3C2=N[NH]C3=CC=C1&CN&CCCN(C)C&&&
CC=O&CC&C1=CC=C(C2CC3CCC(C2)N3)C=C1&CC&&CN&&
CC(O)CN(C)C&CC&C1=CC=C(COC2=CC=CC=C2)C=C1&&&
C=CCS&CS&C1=CC=C(OCC2=NN=CN2C2=CC=CC=C2)C=C1&CF&&&
O=C(NNC(=O)C1=CC=CC=C1)C1=CC=CC=C1&CBr&&CCl&&
CCS&CS&O=C1N=C[NH]C2=C1SC1=NC=CC=C12&CC&&&
CC&O=C(CNC(=O)C1=CC=CC=C1NC1=CC=CC=C1)NCCC1=CC=CC=C1&CC&&CC^C=CCCC(=O)O^C[NH3+]&&O=[NH+][O-]&&&
CO&CO&O=C(NC1=CC=NC=C1)C1=CC=C2C=CN(CC3=CC=CC=C3)C2=C1&CC&&CBr&CO^CO&&&
CC&C1=CC=C(C2=NN(C3=NC=CS3)C(C3=CN=CC=C3)C2)C=C1&CC&NC=O^CCl&&&CCl&&
C=NNC(=O)OC&CC&C1=CC=C(N2CCCCC2)C=C1&C[NH3+]&O=[NH+][O-]&&&
C#CC(C)(C)O&CC&C1=CC=C(C2=CN(C3=CC=CC=C3)C3=NC=NC=C23)C=C1&CF&&CN&&
CCN(C)CC&CC&O=C1NC2=CC=CC=C2C1=C1C(=O)NC2=C1C=CC=C2&&&
O=C(COC1=CC=CC(OC2=CC=CC=C2)=C1)NC1=CC=CC=C1&&&
CCCCCCC(C)C&CC&C1=CC=C2C(=C1)[NH]C1=CC=CC=C12&CO&&CC^C=O&&&
CC&CN&O=C(NC1CC2CNCC(C1)N2)N1C=CC2=CC=CC=C21&CN&&&
CCCCCCCCCCCCO&CO&C1=CC=C(CCN2C=CN=C2)C=C1&&&
CC&C&O=C1CCCC2=C1C(C1=C[NH]C3=CC=CC=C13)C1=C(C=CC3=C1CCC3)O2&CCl^CC&C&&CC&&CC&&
CC&O=C(NCCC1=CC=CC=N1)C1=CC=C(OCC2=CON=C2C2=CC=CC=C2)N=C1&&&
O=C(NC1CC1)C1=NC=C2C=CC(N3CCOCC3)=NC2=C1&CO&&&
CC&O=C(CCC1CCCN(C(=O)C2=NOC=C2)C1)N1CCN(C2=CC=CC=N2)CC1&CC&&&
CC&O=C(N1CCN(C2=NC=CS2)CC1)C12CC3CC(C1)CC(NC1CCOCC1)(C3)C2&&&
CC&O=C(CS(=O)CC1=COC(C2=CC=CC=C2)=N1)NCC1=CC=CC=C1&CC&&CCl&&
CCO&CO&C1=CC=C2C=CC=CC2=C1&CC&CCNC(=O)OCC&&&
CNC&CN&O=C1C2=CC3C(=O)C=CCC3CC2CC2=CC3=CC(NCCN4CCCC4)=CC=C3C=C12&CO&&CC^NC=O^CO&&&CO&CO&CO&C^CF&&CF&&
CC&O=C(NC1=CC=C(OC2=CC=CC=C2)C=C1)N1CCN(C2=NC=NC3=CC=CC=C23)CC1&CC&CC(C)C^CC&&&&
CNC&CN&O=C1C=C2COC3C(=C2CC1)C(C1=CC=CC=C1)CC1CCCC13&CC&&&
CC(N)C(=O)O&CC&C1=CC=CC=C1&CCl&&&
O=C(NC1=NOC=C1)NC1=CC=CC(C2=NC=C3C=CC=CC3=N2)=C1&CC&FC(F)F&&&
C=S(C)(N)=O&CN&C1=CC2=CC=C3OC=NC3=C2C=C1&CCl&&CO^CO&&&
CC&O=C1C(CC2=CC=CC=C2)N2C=CN=C2N1C1=CC=CC=C1&CCl&&CC^O=CO^CCl&&&CC^FC(F)F&&&
CO&CO&C1=CC=CC=C1&CN&NCC(N)C(=O)O&&&
CO&CO&C1=CC=C(OC2CCN(CC3=CC=C(N4C=CN=C4)C=C3)C2)C=C1&CC&&CC&CF&&
O=C1C2=CC=CC=C2C(=O)C2=CC=CC=C12&CO&&&
CC&O=C(NCC1=CC=CC=C1)C1=CC=C2SCCN(CC3=CC=CC=C3)C2=C1&CC&CC(C)C&&&
CCCCCNC(=O)CC&CN&O=C(CN1C(=O)[NH]C(=O)C2=CC=CC=C21)NC1=CC=CC=C1&CO&CO^CO&&CO&&&
CCOCO&CO&O=S(=O)(NC1=CC=CC=C1)C1=CC=CC=C1&CC&&C[NH3+]^O=[NH+][O-]^CC&&&&
O=C(NC(=O)C1=CC=CC=C1)NC1=CC=C2C(=O)OCC2=C1&CC&FC(C(F)(F)F)C(F)(F)F&&&
CCC(=O)OC&CC&C1CCC2(CC1)OOC1(CCC3C(CCC4C5CCCC5CCC34)C1)OO2&CC&&CO^CC(=O)O^CC&&&&
CCCCCC(C)C&CC&O=C(OC1CCCC2CCCC21)C1=CC=CC=C1&CO&&CC&&
CC&O=C(CC1=CC=CC(C2=CC=CC=C2)=C1)N1CCN(C2=CC=CC=C2)CC1&CCl&&CC&CS^CC(C)(O)C(=O)N[SH](=O)=O&&&
CCNCC&CN&C1=CC=C2C(C3=NC=CO3)=CC=CC2=C1&CC&C#N&&&
CN&O=C1CN=C(C2=CC=CC=C2)C2=CC=CC=C2N1&CF&&CF&CC^CC(=O)O&&&
CC&C1=CC=C2C(=C1)C(OCC1=NCCN1)CC21CCNCC1&&&
CC&O=C(C1=CC=CC=C1)N1CCC(CNCC2=CC=CC(N3C=NN=N3)=N2)CC1&CF&&&
O=C(NC1=CC=C(S(=O)(=O)N2CCCC2)C=C1)C1=CC=[NH+]C=C1&[NH3+][O-]&&&
O=C1C=C(C(CC2=CC=CC(OCC3=CN(CCOC(=O)C4=CC=CC=C4)N=N3)=C2)OCC2=CC=CC=C2)C(=O)C2=CC=CC=C12&CI&&CO&&
CO&CO&C1=CC=C(OC2=NC=CC=C2)C=C1&CCl&&CC&CC^C#N&&&
CCCCN&CN&O=C1[NH]C2=CN=CN=C2N1CC1=CC=CN=C1&CN&&&
CC(=O)O&CO&O=C1OCC2C3=C(C(=O)C4=C2C1=CO4)C1CCC(C3)C1C1=CC=C(OCC2=CN(CCCCCCCCCCCNC3=NC(=O)C=C(C4=CC=CC=C4)O3)N=N2)C(OC2CCCCO2)C1=O&CC&&CC&CC&&
CC&O=C(CSC1=NN=C(C2=CC=CN=C2)[NH]1)N1CCCCC1&NN&&CC&&
CC&CN&C1=CC2=CC(CN3CCNCC3)=CC=C2N=C1&CO&CO&&&
CC&O=C(NC1=CC=CC(NC2=NC=CC(C3=CC=CN=C3)=N2)=C1)C1=CC=C2C=CC=CC2=C1&&&
CO&CO&O=C1C=CC=CCCC=CCC2C=CC(NC(=O)C3=CC=CC=C3)C3(CCCC3)NC(=O)C(CC3=CC=CC=C3)N2&CO&CO^CC&&&CO^CO^CO&&&CC&CC&CO^NC(=O)O&&&
CCOC=O&CC&O=C1C=C(OC2=CC=CC=C2)C(=O)C2=C1C=CNC=C2&CC&&CC&CN^NC(=O)CCCC(=O)O^CC&&&&
CCO&CO&C1=CC=C(NCC2=CSC=N2)C=C1&C[NH3+]&O=[NH+][O-]&&&
CC&CN&O=C1[NH]C=CC=C1CNC1=CC=CN=C1&CO&&CC&&
CCC&CC&O=C1CC(C=CC2=CC=CC=C2)N1C1=CC=CC=C1&&&
CCC(=O)O&C[NH3+]&C1=CC=C2C(=C1)[NH]C1=CC=[NH+]C=C12&CC&CO&&&
CC&O=S(=O)(NC1=CON=C1)C1=CC=CC=C1&CC&&&
CO&C1=CC=C(CNC2=CC=CC=C2CNC2CCCC2)C=C1&&&
C=NOCC(=O)NO&CC&C1=CC=CC=C1&CCl&&&
CO&CO&C1=CC=C(NC2=NC=CC(OC3CCCC3)=N2)C=C1&CC&&CC^C#N&&&
CCCNC(=N)N&CC&O=C(CNC(=O)C(CC1=C[NH]C=N1)NC(=O)OCC1=CC=CC=C1)NCCC1=CC=CC=C1&CO&&CC^NC=O&&&
O=C(CCCCCCCCC(=O)N1CCC2=CC=CC=C21)C1=CC=C(C2=CC=CC=C2)C=C1&CO&&CO&&
CCN&CN&O=C(C1=CC=CC=C1)N1CCN(CC2=C[NH]C=N2)C2=CC=C(C3=CC=CC=C3)C=C2C1&CF&&&
O=C1OC(=O)C23CCC2(C2=CC=CC=C2)C1C3&&&
O=C(NN=CC1=CC=CC=C1)C1=CC=NC=C1&CO&&&
O=C(NCC1=CN(C2CCC(OCC3CCCC(OC4CCCCC4)O3)O2)N=N1)C1=CC=C2N=C[NH]C2=C1&CC&CO^CO&&&CO&CO&CO&&
CNC=O&CC&C1=CC=C(C2=CC=C(C3=NC(C4=CC=CC=C4)=CS3)C=C2)C=C1&CCl&&CCl&CF&&
CN&O=C(NC1=CC=CC=N1)C1=CNS(=O)(=O)C2=C1C=CS2&CO&&&
CNC&CN&O=C1C=CC2CC3C(=O)C4=CC=CC=C4CC3CC2C1&CC&NC=O^CO&&&CO&CO&CI&CN^CNC^CC&&FC(F)F&&&
CC&O=C1C=CC(=O)C2=C1CC1C3CCC(N3)C3OCC2N13&CN&&CC^NC=O^C&&CC&&CC&&
CO&CO&O=C(C=CC1=CC=C2C=CC=CC2=C1)C1=CC=C2OCC=CC2=C1&CO&&C^CC&&CC&&
CO&CO&O=C(CSC1=NN=N[NH]1)NC1=CC=CC=C1&CN&CC(F)(F)F^CO&&CO&&&
CC&C&N=C1CC2(C(=O)N(CCC3=CC=CC=C3)C3=CC=CC=C32)C2=C([NH]N=C2CSC2=CC=CC=C2)O1&CC^CC^C#N&&&&&
COC(C)C&CC&O=C1C=CC(C2=CC=CC=C2)=C[NH]1&CN&CC(N)=O&&&
COC=O&CC&O=C1C=CC2=CC=C(OC3=NOC=C3)C=C2O1&CC&&CC&&
CC&O=C(C=CC1=CC=CC=C1)NC1=CC=C2N=C(N3CCC(C4CC4)CC3)C=CC2=C1&CO&&CBr&&
CCCCCCCCS&CS&C1=C(C2=NSN=C2)CNCC1&CN&&&
CCC&CC&O=C(CCCC1=CC=C2OCOC2=C1)NC1=NCCS1&&&
CC&O=C(CCC1=CC=CC=C1)NC1=CC(C2=CN3C=CC=CC3=N2)=CC=C1&&&
CC&O=C1CSC(NN=CC2=CC=CC=C2)=N1&CC&&&
CN&C1=CC=C(CN2C(C3=CC=CC=C3)=C(COCC3=CN(CC4=CN(CC5=CC=CC=C5)N=N4)N=N3)C3=CC=CC=C32)C=C1&CF&&CC^FC(F)F&&&
CC&O=C(NC1CC(=O)N(C2=CC=CC=C2)C1)C1=CC=CS1&&&
CC&CN&O=C1C(NC(=S)NC2=CC=CC=C2)=C(N2CCNCC2)C(=O)C2=CC=CC=C12&CBr&&&
CN&C1=CC=C(C2=CN3C(C4=CC=CC=C4)=CN=C3C=C2)C=C1&CS&C[SH](=O)=O^CC&&FC(F)F&&&
O=C1C=CC=C2[NH]C(C3=CC=CC=C3)=CC=C21&CO&&&
CC(C)C&CN&O=C(CN1CCNCC1)NC1=CC(CN2CCCCC2)=CC=C1&&&
CC&O=C1C=C(N2CCOCC2)C(=O)N1C1=CC=CC=C1&CCl&&CCl&&
CO&C1=CC=C(COCCCN2CCC3=CC4=C(C=C3C2)OCO4)C=C1&&&
CC&O=C(CN1N=CC2=C1CCCC2)N(CC1=CC=NC=C1)C1=CC=CC=C1&CC&&&
CC(C)C&CC&O=C(CNCC1CC1)NC1=NC=CS1&&&
O=C1C=C(CC2=CC=CC=C2)[NH]C=N1&CBr&&CF&&
CCCCCCCCCCCCCCCCCCN&CN&C1CCCCC1&CC&CNC(=O)CO&&&
CCN(CC)CC&CN&O=C1NC(C2=CC=CC=C2)C2=C1OC1=CC=CC=C1C2=O&CCl&&&
CC&CC&C(=C(C1=CC=CC2=CC=CC=C12)C1=CC=CC2=CC=CC=C12)C1=CC=CC=C1&CO&CC(O)CO&&&
CCCCCCCCCCC&CN&O=S1(=O)CCC(NC(=S)NCCCCCCNC(=S)NC2=CC=C3C=CC=CC3=C2)C1&&&
CC(=O)O&CO&O=C(COC1=CC=CC=C1)OCC1=CC(=O)C(OC(=O)C2=CC=CC=C2)=CO1&&&
CC=O&CN&O=C(NCC1=CC=C2C=CSC2=C1)C1CCCN1&CC&N=CN&&&
CO&CO&O=C1C2=CC=CC=C2N=C(C=CC2=CC=CC=C2)N1C1=CC=CC=C1&CCl&&CC^O=CO^C[NH3+]&&O=[NH+][O-]^CO&&&&
C#N&CC&O=C(NC1=CC2=C(CCC2)S1)NC1=CC(C2CC2)=CC=C1&CC&NC=O&&&
CO&CO&O=C1N=C(NC2=NC3=CC=CC=C3C=N2)[NH]C2=CC=CC=C12&CC&&CC&&
O=C(NC1=CC=CC=C1)NC1=CC=CC=C1OC1CCNCC1&CI&&CCl&&
CCC(=O)O&CC&O=C(CNC(=O)C1CCC2=CC=C(OCC3=CC=C4C=CC=CC4=N3)C3=C2N1C(=O)CC3)NCC1=CC=CC=C1&&&
CO&CO&O=C(CNC(=O)C1=CC=CC(S(=O)(=O)NC2=CC=CC=C2)=C1)NC1=CC=CC=C1&CN&&CO^CO&&&
CO&CO&C1=CC=C(CC2=CC=CC=C2)C=C1&CO&&CBr&CBr&CO^CO^CBr&&&CO^CO^CBr&&&CBr&CO^CO&&&
CO&CO&O=C1[NH]C2=C(C=CC=N2)C(=O)N1CC1=CC=CC=C1&CCl&&CN&&
CC&O=C(NC1=NC=CS1)C1CC2C3=CC=CC=C3C1C1=CC=CC=C12&&&
O=CO&CC&C1=CC=C2CNCCC2=C1&CC&CP(=O)(O)O&&&
CO&CO&O=C1CCC2C(=C1OC(=O)C1=CC=CC=C1)CCC1C2CCC2C(OC(=O)C3=CC=CC=C3)CCC21&CCl&&CC&CC&C^CO&&CC^CCC&&&
CO&CO&O=C1CSC2=NC3=CC=CC=C3N12&&&
CC&C1=NCC2(CCC3=CC=CC=C32)N1&&&
CCO&CO&C1=CC=CC=C1&CN&CC(C)C(NC(=O)C(N)CO)C(N)=O^CO&&CCO&&&
CC&O=C(NCC1=NC=CC=C1)C1CCN(C2CCN(C(=O)C3=CN=CC=N3)CC2)CC1&CC&&CN&&
CC&O=C(C1=CC=C(S(=O)(=O)NC2=CC=CC=C2)C=C1)N1CCOCC1&CC&&CC&CC&&
CO&CO&O=C(OCC1=CC=CC=C1)C1=CC=C2C(=O)N(CC3=CC=CC=C3)C(=O)C2=C1&CO&CO^CO&&CO&&&
CO&CO&C1=CC=C(C2=C(C3=CC=CC=C3)[NH]N=C2)C=C1&CO&CO^CO&&CO^CO&&CO&&&
CC&O=C1CCC2=C(N1)C(NC(=O)C1=CC=CC=C1)=CC=C2&CC&&&
CC&C&O=S(=O)(OC1=CC=CN=C1OC1=CC=CC=C1)C1=CC=CC=C1&CCl^CC&CS^FC(F)(F)S&&&&&
CC&O=C1C=COC2=CC=CC=C12&CC&&&
CC&CN&O=C(CN1N=CC2=C([NH]C3=CC=CC=C32)C1=O)NC1=CC=C2OCCOC2=C1&CC&&&
CO&CO&C1=CC=C2N=CC=CC2=C1&CC&O=CO&&&
CC(N)=O&CN&C1=CC=C(CNCC2CCN(CCCC3=C[NH]C4=CC=C(N5C=NN=C5)C=C34)CC2)C=C1&CF&&&
CN&O=C(NC1CCCCC1)C1=CC=C(C2=N[NH]C(=O)C3=CC=CC=C23)C=C1&&&
CCO&CC&C1CCC(OC2CC3CCC2C3)OC1&CO&&CO&CO&CC&&
CC&O=C(C1=CC=CC=C1)N1CCC2=C(C1)N=CN=C2C1=CC=N[NH]1&CC&&CC&CC^FC(F)F&&&
CO&NO&N=C(C(=O)NC1C(=O)N2C=C(C[N+]3=CC=CC4=C3C=C[NH]4)CSC12)C1=CSC=N1&CC&O=C[O-]^CN&&&&
CCC&CC&O=C1CCCC(C=CC2=C(SC3=CC=CC=C3)C3=CC=CC=C3N=C2C2=CC=C(OC3=CC=CC=C3)C=C2)O1&CO&&CF&CC^CCC^CCl&&&&
CC(N)=O&NN&O=C(NC1=NN=C(C2=CC=CC=C2)S1)C1=CC=CC=C1&CCl&&C[NH3+]^O=[NH+][O-]&&&
C#N&CC&O=C(NC1CCCCC1)C1=CC2=CC=CC=C2S1&&&
CO&CO&O=C(CCCS(=O)(=O)C1=NC2=C(C=CC=C2)[NH]1)NCCC1=CC=CC=C1&CO&CO^CO&&CO^CO&&CO&&&
CC(C)CCC(=O)NCC#N&CC&C1=CC=C(C2=CC=C(N3CCCCC3)C=C2)C=C1&&&
CNC(=O)OC(C)(C)C&CC&S=C(NCC1=CC=CC=C1)NCC1=CC=CC=C1&CC&NC=O&&&
CO&CO&O=C1C(C2=CC=CC=C2)=COC2=CC=CC=C12&CO&CO^CO&&CO^CO&&CO&&&
CN&O=C(NC1CCCCC1)C1=CC=C(NCC2CNC3=CC=NN3C2)C=C1&&&
O=C1C2=CC=CC=C2C(=O)N1CCCCCCOC1=CC=CC=C1&C[NH3+]&O=[NH+][O-]&&&
CO&CO&O=C(N=C(NC1=CC=CC=C1)NC1=CC=CC2=CC=CC=C12)NC1=CC=CC2=CC=CC=C12&CO&CO&&&
CC&O=C1N=C(N2CCC2)[NH]C2=C1CCN(CC1=CC=CC=N1)C2&&&
CCOC(C)C(=O)O&CC&C1=CC=C(CN2C=CC3=CC=CC=C32)C=C1&CC&FC(F)F&&&
C=C1CCC2C(COC(=O)CC3=CC=CC=C3)C(OC(=O)CC3=CC=CC=C3)CCC2C1CC=C1CCOC1=O&CC&CO^CO&&&CC&CC&&
CO&CO&O=C(COC(=O)CCSC1=CC=CC=C1)NC1=CC=CC=C1&CS&CN(C)[SH](=O)=O&&&
CCC&CC&O=C1NC(=O)N(CC2=CC=C(C3=CC=CC=C3C3=N[NH]N=N3)C=C2)C1CC1=CC=C(OCC2=CC=CC=C2)C=C1&&&
CC&O=C1C=C(CN2CCCC2C2=NOC(C3CC3)=N2)[NH]C(=O)[NH]1&CN&&CN&&
CCC(=O)O&CO&C1=CC=C2C(=C1)N=C(NC1CC1)N2C1CCCO1&CC&COC(C)=O^CCl&&&CO^CCC(=O)O&&&
O=C(C1=CC=CC=C1)N1CCC(N2CCC(C(=O)N3CCOCC3)CC2)CC1&CCl&&&
CO&CO&O=C(NC1=CC=C(C2=CC=CC=C2)C=C1)C1CC=NO1&CC&CN(C)C=O^CCl&&&CCl&&
CO&CO&O=C(NCCC1=NC2=CC=CC=C2N1CCOC1=CC=CC=C1)C1CCCCC1&&&
CN&C1=NC2=C(C=C[NH]2)C(N2CCN3N=CC(NC4CC5CCC(O4)O5)=C3C2)=N1&CC&FCF^C&&CC&&CC&&
CCC&CC&O=C(C=CC1=CC=CC=C1)NCC(=O)N1CC2CC2C1&CO&O=P(O)(O)O^CC&&NOC=O&&&
CN&C1=CC=C(N2C=CC3=C2N=CN2N=C(C4=CC=CO4)N=C32)C=C1&&&
CCOC=O&CC&C&O=C(OCC1=CC=CC=C1)N1CCCC1&CC^CC^CC(C)COC=O&&&&&
CC=CC(O)C(C)C(O)CCCCO&CC&O=C1C=CCCO1&CC&C=CCCCCC(=O)O&&&
CC&C1=CC=C2C(=C1)[NH]C1=CC(OCCCN3CCCCC3)=CC=C12&&&
CO&CO&O=C(CCC1=CN(C2=CC=C(N3CCNCC3)N=N2)N=C1)NCC1=CC=CC=C1&CC&&CC&&
O=C(NCCNC(=O)C1=CC=C2C=CC=CC2=N1)C1=CC=C(CNS(=O)(=O)C2=CC=CC=C2)C=C1&&&
O=C(NCC1=CC=CC=C1)C1CCC(CNC22CCS(=O)(=O)CC2)CC1&CO&OC(F)(F)F&&&
O=C(COC(=O)COC1=CC=CC=C1)NC1=CC=CC=C1&CO&OC(F)F&&&
NC(=O)NO&CN&C1=CC=C(C2=NOC3=CC=CC=C23)C=C1&CCl&&&
CC&CN&C1=CC=C2SC(NC3=CC=C(N4CCNCC4)C=C3)=NC2=C1&CN&&CO&CC&&
C#N&CC&O=C(COC(=O)C1=CC=C(N2C=NN=N2)C=C1)C1=CC=CC=C1&CF&&&
CC(C)C&CC&O=C1[NH]C(C2=CC=NC=C2)=NN2C=CC=C12&CN&&&
O=C1OC2=CC(OCCCCN3CCN(C4=CC=CC=C4)CC3)=CC=C2C(OC2=CC=CC=C2)=C1OC1=CC=CC=C1&CCl&&CCl&CO&&
C=C&CC&C1=NOC(C2=CC=C(NC3CCCCC3)C=C2)=C1&&&
CC&O=C(NC1=CC=CC=C1)NC1=CC=C(C2=CC=C(C3=NC4=C(C=CC=C4)[NH]3)C=C2)C=C1&CC&&&
CC&C&C1C2CCC3C(C2)C13&CC^CC&&&&
CN&O=C(NN=CC1=CC=CC=C1)C1=C(NC2=CC=CC=C2)[NH]N=N1&C[NH3+]&O=[NH+][O-]^CCl&&&&
CC=O&CC&C1=CC=C(OCCCSC2=NC=CC=N2)C=C1&CC&&CN&&
O=C(NC1CC1)C1=CC=C(CN2C=NC3=CC=CC=C32)N=C1&CC&O=CO&&&
O=CO&CC&C1=CC=C2N=C(CCCC3=C[NH]C4=CC=CC=C34)C=CC2=C1&CBr&&&
CC&O=C1C(C2=N[NH]N=N2)=COC2=C1C=CC=C2&CN&CN(C)CCN&&&
CC&O=C1C=C2CCC3C(=C2CC1)C(C1=CC=C(NC(=O)C2=CC=CC=C2)C=C1)CC1C(C(=O)C2CC2)CCC31&CF&&CC&CO&&
CC&C&O=S(=O)(C1=CC=CC=C1)N(CC1=N[NH]C(=S)N1CC1=CC=CC=C1)CC1CCCO1&CBr^CC&&&&
O=C1NCC2=NC(SC3=CC=CC=C3)=CC=C2N1C2=CC=CC(C1=NC=CC=N1)=C2&CF&&CCl&&
CO&CO&C1=CN=CC(C2=NC=CC=C2C2=CN=C(C3=CC=CN=C3)S2)=C1&CO&CO&&&
O=C(NCCCNCC1=CC=CC=C1)NC1=CC=CC=C1&CO&&&
CO&CO&O=C(COC(=O)CCOC1=CC=CC=C1)NCCC1=CC=CC=C1&&&
CO&CO&O=C(CN1C(=O)NC(C2=CC=CC=C2)C1=O)NC1=CC=CC=C1&CF&&CC&CN^CCCO&&&
CC&O=C1C2=CC=CC(N3CCNCC3)=C2C=CN1C1=CC=CC=C1&CO&&CC^NC=O^CO&&&&
CCO&CO&O=C(CN1CCOCC1)NC1=CC=C(S(=O)(=O)N2CCCCC2)C=C1&&&
CC&O=C1CCC2C1CCC1C3CCC=C3CC(=O)C21&CC&&&
CC&O=C(CC1=CC=CC=C1)NC1=CC=C2OC(C3=CC=NC=C3)=NC2=C1&CO&CC(C)O&&&
CN&O=C(NC1CCCCC1)N1CCC2=NC(COC3=CC=CC=C3)=C3CCOCC3=C2C1&&&
CC(S)C=O&CN&C1=CC=C(CCCCC(CC2=CC=CC=C2)NC2CC3=CC=CC=C3C2)C=C1&CO&&CN^CC(C)(C)OC(N)=O&&&
CCN(CC)C(=O)COC=O&CC&O=C(C=CC1=CC=CC=C1)NC1=CC=CC=C1&CO&CO&&&
CO&CO&C1=CC=C(NC2=NC=C3C=CN(C4=CC=CC=C4)C3=N2)C=C1&CC&CO^CO&&CO&&&
CC=O&CN&O=C1NC(=O)C2C3CC(C4SC5=C(SC(=O)[NH]5)C(C5=CC=CN=C5)C34)C12&&&
CO&CO&S=C(NC1=CC=CC=C1)N1CCCCC1&CO&CC(C)=CCO^CO&&CO&&&
CO&CO&O=C1C=CC2=CC(OCCCN3CCN(C4=CC=CC=C4)CC3)=CC=C2O1&CO&&C[NH3+]^O=[NH+][O-]&&&
CC&C1=CC=C(C2=CN=CN=C2C2=CC=CC=C2)C=C1&CC&O=CO^CO&&&&
CS&CS&C1=CC=C(OC2=CC=CC=C2)C=C1&CS&CC(C)(C)NC(=O)C[SH](=O)=O&&&
CC&O=C(CC1C(=O)NCCN1CC1=CC=CC=C1)NCCCN1CCCCC1&CN&&&
CC&C1=NC=NCC1CC1=C(C2=CC=CC=C2)[NH]C2=C1C=CC=C2&CN&&CN&CN&&
CCO&CO&O=C1OC2=NC(OC3=CC=CC=C3)=NC=C2N=C1N1CCNCC1&CN&&&
CC&O=C(CNC(=O)CNC(=O)C1CS)NCC(=O)NC(CCCCN)CC(=O)CN1&CO&&CC^CCC^CC&&CCCNC(=N)N^CC&&CCCCN^CC&&CCC&&&
NCCC(N)=O&CN&O=C1CC2=CC=CC=C2CC(CCNS(=O)(=O)C2=CC=CC=C2)N1&CC&CN&&&
CN&O=C1C=NC2=C(C=C(NC3CC3)[NH]C2=O)[NH]1&&&
C#N&CC&O=C(NCC(=O)N1CCCC1)C1=CC=NC=C1&&&
CC&O=C1COC(=O)C1C1=CC=CC=C1&CCl&&CCl&&
CNC&CN&O=S(=O)(C1=CC=C(NCCCN2CCOCC2)C=C1)N1CCOCC1&&&
CO&CO&O=C1C=CC(=O)C2=C1C=CO2&CC&&&
CO&CO&C1=CC=C(OC2=CC(CC3CCCCN3)=CC=C2)C=C1&CN&&&
CC(N)=O&CN&O=C1C=CC(C2NC3=CC=CC=C3N2)=C[NH]1&CO&&&
CC&O=C(NCC#CC1=CC2=C3C(=CN=C2C=C1)N=CN3C1CCNCC1)C1=CC=NN(CC2=CC=CC=C2)C1=O&CC&&&
CO&CO&O=C(C=CC1=CC=CC=C1)N1CCCC1&CC&CNC(C)C^CC&&CO^CO&&&&
CN&O=C(CC1=N[NH]C(=O)C2=CC=CC=C12)NC1=CC=CC=C1&&&
CC&O=C(COC1=CC=CC=C1)NC1=C[NH]N(C2=CC=CC=C2)C1=O&CC&&CN&&
CO&CO&O=C(CN1C=CN=C(NCCC2=CC=CC=C2)C1=O)NCC1=CC=CC=C1&CCl&&CC&CC^CN(C)C=O&&&
CO&CO&O=C(COC(=O)COC1=CC=CC=C1)NC1=CC=CC=C1&CO&CO&&&
CC&CC&O=C(COC1=CC=CC=C1C1=CC=CC=C1)NN=CC1=CC=CO1&&&
CCCN(C)C&CN&O=C(COC1=CC=CC=C1)NC1=NC2=CC3=C(C=C2S1)OCO3&CF&&&
CC&C1=CC=C(CC2=CC=CC=C2)C=C1&CC&&CO&&
CCCCCC(C)C&CC&N=C1CC2C3CCCC3CCC2C2CCCC=C12&NO&&CC&CC&&
CC&CN&C1=NN(C2=CC=CC=C2)C2=NC3=C4C=CC=CC4=CC=C3N=C12&&&
C#N&CC&C1=CC=C(C2=CC=C3N=CN=C(N4C=CC5=CC=CC=C54)C3=C2)C=C1&&&
CO&CO&C1=CC=C(CN2CCCC(N3CCN(C4=CC=CC=C4)CC3)C2)C=C1&&&
CC&CC&O=C(CN1N=C(C2=CC=CC=C2)C2=CC=CC=C2C1=O)NC1=CC=CC=C1&CC&&&
CC&O=C(CN1C(=O)C=CC2=C1N(C1=CC=CC=C1)N=C2)NCC1=CC=CC=C1&CC&&CC&CC&&
CC&O=C(NC(=S)NN1C=NC2=CC=CC=C2C1=O)C1=CC=CC=C1&CF&&CCl&&
CCCN(C)S(C)(=O)=O&CC&C1=CC=CC=C1&CF&&&
CC&O=C(NC1CCCCC1)C1=COC2=CC3=C(C=CC(=O)O3)C=C12&CC&&&
O=S1(=O)NC(=NC2=CC=CC=C2)SC2=C1C1=CC=CC=C1C=C2&CF&&&
O=C(OCC1=CC=CC=C1)C1CCC(=O)N1S(=O)(=O)C1=CC=CC=C1&&&
O=C(OCCN1C=NC2=C(SC=C2)C1=O)C1=CC=CS1&CS&&&
CN&O=C(NC1=CC=C(N2CCNCC2)C=C1)C1=CC=CC=C1&CCl&&C[NH3+]^O=[NH+][O-]^CCl&&&&
CN&C1=CC=C(C2NN=C(C3=CC=C4C=CC=CC4=C3)O2)C=C1&&&
CC&CC&O=C(C1=CC=CN1C1=NC=CC=C1)N1CCN2C=NN=C2C1&CN&CNC&&&
CC(C)C&CC&O=C(C1CNCC1C1=CC=CC=C1)N1CCC2(CCN(C3=CC=CC=C3)CC2)CC1&CF&&CN^CC(C)C^CC&&FC(F)F^CF&&&&
CC&O=C1CCCC2=NC(SCC(=O)C3=CN(C4=CC=CC=C4)C=C3)=NC=C12&CC&&CC&CC&&
CC&O=C1C(N2CC2)=CC(=O)C2=C1C=C[NH]2&CC&CO&&&
CO&CO&O=C1C=C(C2=CC=CC=C2)C=CN1C1=CC=CC=C1&CC&C#N^CC&&C#N^CS&&N[SH](=O)=O&&&
CCC&CN&O=C1NC(CC2=CC=CC=C2)CCC(CC2=CC=CC=C2)N1&CN&CCC^CO&&&CO&&
CN&O=C(NC1=CC=CC=C1)NC1N=C(C2=CC=CC=C2)C2=CC=CC=C2NC1=O&CF&&CCl&&
CC(N)=O&CN&C1=CC=C2C=C(CC3=CC=C4[NH]C=CC4=C3)C=CC2=C1&CC&&CO&&
CCCCCCCO&CO&C1=CC=CC=C1&CCl&&CC^CCC(C)C(C)=NOC(=O)NC&&&
CSCCCO&CO&C1=CC=C(C2=CC=CC=C2)C=C1&CC&&&
O=C(NC1=NC(C2=CC=CC=C2)=CS1)C1=CC=C(S(=O)(=O)N2CCC3=CC=CC=C3C2)C=C1&&&
CCCCNC(=O)CCCCC&CN&O=C1[NH]C(=O)N(CC2=CC=CO2)C2=C1SC=C2&CCl&&&
C1=CN=CC(OC2=CC=C(NC3=NC4=CC(C5=NC=CS5)=CC=C4O3)C=C2)=C1&&&
CO&CO&C1=CC=C(C2=CC(N3CCCCC3)=NN3C=CC=C23)C=C1&CC&CC(C)C^CC&&C=C(C#N)C(N)=O^CC&&&CO^CO&&&
CCOC(=O)C=CC(=O)N(CC(N)=O)NC(=O)C(CC(C)C)NC(=O)C(CC(C)C)NC=O&CC&C1=CC=C(OCCC2=CC=C3C=CC=CC3=N2)C=C1&&&
COC=O&CC&O=C(NCC1=CC=CC=C1)C1=CN(CC2=CC=CC=C2)C(=O)S1&CC&&CN^CC(N)=O&&&
CCO&CO&O=C(CCN1C=CC=N1)N1CCN(C2=CC=CC=C2)CC1&C[NH3+]&O=[NH+][O-]&&&
C#N&CC&C(#CC1=CC=CC=N1)C1=CC=CS1&&&
CC&O=C1C2=CC=CC=C2N=C(C2=CC=CC=C2)N1CCC1=CC=CC=C1&CC&&&
CC(C)C&CN&O=C(CC1=CC=CC=C1)N1C[NH+](CC2=CC=CC=C2)CC2=C1[NH]C1=CC=CC=C21&[NH3+][O-]&&CF&CF&&
CO&CO&O=S(=O)(NC1=NOC(C2=NN(C3=CC=CC=C3)C=C2)=C1)C1=CC=CC=C1&CC&&CC&CI&&
O=C(NC1=CC=NO1)N1CCN(C2=CC=CC=N2)CC1&CC&FC(F)F^CC&&CCO&&&
CN&C1=NC=C2N=C[NH]C2=N1&CN&ClCCNCCCl^CN&&NCCCO&&&
CCO&CO&O=C(CN1C=C(C(=O)C2=CC=CC=C2)C(=O)C2=CC3=C(C=C21)OCO3)NC1=CC=CC=C1&&&
CF&C1=CC=C(OC(C2=CC=CC=C2)C2CCNCC2)C=C1&CF&&&
CCC&CC&C1=CN=C(N2C=NC=N2)N=C1&CC&&CC&CC^CCC&&&
O=[NH+][O-]&C[NH3+]&C1=CC=C(C2=CC(COC3COC4=NC=CN4C3)=CS2)C=C1&CC&FC(F)F&&&
O=C(NCCOC1=CC=C(S(=O)(=O)C2CCCNC2)C=C1)C1=CC=CC=C1&CCl&&&
O=CO&CC&O=C1[NH]C2=CC=CC=C2N=C1C(CC1CC[N+](CC2=CC=CC=C2)=C1)C1=CC=CC=N1&&&
C1=NN(CC2CCCN(CC3=NC(C4CC4)=NO3)C2)N=N1&&&
CO&CO&O=C1C2=C(N=CN1C1=CC=CC=C1)SC(C1=CC=CC=C1)=C2&CS&NNC(=O)CS^CO&&CO&&&
CO&CO&O=C1CCC(C2=CC=CC(OC3CCCC3)=C2)=NN1&&&
C#N&CC&C1=CC=C(CCN2CCC(NC3=NC4=CC=CC=C4N3CCC3=CC=CC=C3)CC2)C=C1&CO&&CCl&&
C#N&CC&O=C(NCCC1=CC=C(C2=CC=C(CN(CC3CCCN3)CC3CCCN3)C=C2)C=C1)C1NC2CCC1CC2&CF&&&
CCO&CO&O=C(CN1C=C(S(=O)(=O)N2CCCC2)C(S(=O)(=O)N2CCCC2)=C1)NC1=CC=CC=C1&&&
CC&O=C1OC2=CC=CC3=C2C2=C(C=CC=C12)OC3=O&CO&O=C(O)CBr&&&
CC&O=C1OCCC=CCCC(=S)NCC(=O)N2N=CCC2C(=O)NCC(=O)N1&CC&&CBr&CBr&&
CCC&CC&O=C1N(CC2=CC=CC=C2)C(CCC2=CC=CC=C2)CC(CC2=CC=CC=C2)N1CC1=CC=CC=C1&CN&&CC^CCC^CO&&&&
CCO&CO&O=C(C=CCN1CCOCC1)NC1=CC2=C(NC3=CC=CC=C3)N=CN=C2C=C1&CF&&CF&CCl&CO^CO&&&
CC(C)C&CC&C1=CC=C(C2=NN3C=NN=C3C=C2)C=C1&&&
CCO&CO&C1=CC=C(C2=NOC(C3=CC=CC=C3)=N2)C=C1&CC&&CC&CO^CCO&&&
CCN(CC)C(=O)CS&CS&O=C(CCCCCNC(=O)C1=CC=CC=C1)NCCCCCNC(=O)CCCCCNC(=O)C1=CC=CC=C1&CO&CO^CO&&CO^CO&&CO&&&
CO&CO&O=C(C=CC1=CC=C(C2=CC=CC=C2)O1)NC1CCC2OCOC2C1&CC&&CO&CO&CO&&
CCCC&CC&O=C1[NH]C(C2=CC(C3=C[NH]C=N3)=CC=C2)=NO1&CN&&CN^CCC&&&
CN&C1=CC=C(N2CCC3=C(C2)C(C2=C[NH]N=C2)=NC=N3)C=C1&CF&&&
CCOC(C)=O&CC&O=C(C1=CC=CC=C1)N1N=CC2=CC=CC=C21&CC&&CN&CI&&
CC&O=C(NC1=CC=CC=C1)NC1=NC=CC=C1&CBr&&&
O=C(CN1C=C(S(=O)(=O)N2CCN(C3=CC=CC=C3)CC2)C2=CC=CC=C2C1=O)NC1=CC=CC=C1&CF&&CC^FC(F)F&&&
CCSC&CC&O=C(CCC1=C[NH]C2=CC=CC=C12)NCC(=O)NCC(=O)NCCC1=C[NH]C2=CC=CC=C12&CC&CCCCN^CN&&&CC^O=CNC(CC(=O)O)C(=O)O&&&
O=C(NCC1CC1)C1=CC=CC2=NC(C3CC3)=NN12&&&
CC&CC&O=C(CSC1=C2C(=O)[NH]C(=O)[NH]C2=NC=N1)C1=CC=CC=C1&CN&&CN&&
O=C(CSC12CC3CC(CC(C3)C1)C2)NCCC1=CC=CC=C1&&&
CCC&CN&C1=CN=C2[NH]C=NC2=N1&CN&&&
C=CC&CC&C&C1CCC2C(C1)CCC1C2CCC2C3CCCC3CCC21&CC^CC^CO^CO&&&&&CC&CC&CO^CO^CC&&&C^CC&&CC&&
CN&C1=CC=C(CN2CCC(NC3=CC=CC=C3)CC2)C=C1&&&
C1=CC=C(CCNC2=CC=CC=C2OC2CN(C3=CC=C4OCOC4=C3)C2)C=C1&&&
CC&C1=CC=C(CC2=NN=C(C3=CC=CC=C3)O2)C=C1&CCl&&CCl&&
CO&CO&C1=CC=C(CN2CCC(N3CCN(C4=NC=CC=C4)CC3)CC2)C=C1&CO&CO^CC&&C#N^CCl&&&CC&CCl&&
CO&CO&C1=CC=C(CC2CN3C(=NCC3C3CCCCC3)N2CC23CC4CC(CC(C4)C2)C3)C=C1&&&
CN&C1=CC=C2C(=C1)C=NC1=CC=NN12&CF&&&
CC&O=C(C=CC1=CC=CC=C1)NC=CC1=CC=CC=C1&CC&O=CO^C[NH3+]&&O=[NH+][O-]&&&
CN&O=C(NC1=CC=CC(C2=CC=C3C=C(NC(=O)C4CC4)N=CC3=C2)=C1)C1CC1&CF&&&
CC&O=C(CCCOC1=CC=CC=C1)NC1=CC=CC(S(=O)(=O)NC2=CC=CC=C2)=C1&CCl&&CCl&&
CN&O=C1CCC(C2=CC=CC=C2)N1&&&
CC&O=S(C1=CC=CC=C1)C1=CC(C(C2=CC=CC=C2)C2=CC=CN=C2)=CC=C1&CO&&&
CO&CO&O=C(NC1=CC=C(OC2=CC=CN=C2)C=C1)C1=CC=NC=C1&CCl&&&
CC&O=C(CS(=O)(=O)C1=CN(CC2=CC=CC=C2)C2=CC=CC=C12)N1CCCC1&CCl&&&
CCOC=O&CN&O=C(NC1=CC=C(C2=NN=C(NCCCC3=CC=CC=C3)O2)C=C1)OCC1CCNCC1&&&
CC&O=C1C2=CC=CC=C2C(=O)N1CCOC(=NC1=CC=CC=C1)SSC(=NC1=CC=CC=C1)OCCN1C(=O)C2=CC=CC=C2C1=O&CC&&&
CCO&CO&C1=CC=C(NC2=CC=NC3=CC=CC=C23)C=C1&CC&NC=O^CO&&CCO^CC&&FC(F)F&&&
CC&O=S(=O)(C1=C[NH]N=C1)N1CCN(CC2=CC=CS2)CC1&CN&&&
CCC(C)CC&CN&O=C1NC(=O)C(=CC2=CC=CN=C2)S1&CN&&&
CO&CO&O=C1NC2=CC3=C(C=C2C(C2=CC=CC=C2)N1)OCO3&CCl&&CN&&
CN&O=C(NC1=CC(=O)[NH]C(=O)[NH]1)C1CC1&CN&&&
CN&O=C(CN1CCNCC1)NC1=CC=C(C2=NC3=CC=C(NC(=O)CN4CCNCC4)C=C3[NH]2)C=C1&&&
O=C(CC1=CC=CC=C1)NC1=CN=C2[NH]N=C(C3=CC=CC=C3)C2=C1&CO&&CCl&&
CO&CO&O=C1NC2=CC=CC=C2C1=CC1=CC=CC=C1&CCl&&&
O=C1C=C(N2CCOCC2)OC2=C(C3=CC=CC=C3)C=CC=C12&&&
CC(CCl)NC(N)=O&CN&C1=CC=C(CN2C3=CC=CC=C3C3CNCCC32)C=C1&CC&NC=O&&&
CO&CO&O=C(NN=CC1=CC=CC2=CC=CC=C12)C1=CC=NC=C1&&&
C=C(C)CC&CN&S=C1[NH]C2=C3C(=CC=C2)CNCCN13&CC&&CC&&
CO&CO&O=S(=O)(NC1=CC=CC=N1)C1=CC=C(OC2=CC=CC=C2)C=C1&CF&&CF&CF&&
CCOC=O&CC&C1=CC=C2[NH]C=CC2=C1&CC&&CCl&CC&&
CC&O=C(CCCCCC(=O)NC1=C2OC(CNCCC3=CC=NC=C3)CCNC(=O)C2=CC=C1)NC1=CC=CC=C1&CN&CCCO^CN&&&CN&&
O=C(NCCC1=CC=CC=C1)C1=CC=C2C=NC=CC2=C1&CCl&&CCl&&
CO&CO&O=C(C1=CC=C2[NH]C=NC2=C1)N1CCC(C2=CC=CC=C2)=N1&&&
C=C&CC&C&O=C1CCC23CCCC(OC(=O)N4CCC5=C(C=CC=C5)C4=O)C(CCC2)C13&CC^CC&CC&&&CC&CO&&
O=CO&CC&O=C1C2=C(C=CC=C2)CN1CCCCC1=CC=CC=C1&&&
CC=O&CC&O=S(=O)(NC1=CC2=C(C=C1)OCO2)C1=CC=CC=C1&CC&O=CO&&&
CC&O=C(C1=CC=CC=C1)C1=CC=CC=C1&CCl&&CO&CO&CCl&&
CCCN(CCC)C(=O)C=O&CC&C1=CC=C(C2=CC3=CC=CC=C3[NH]2)C=C1&CO&CO&&&
CO&CO&O=C(OCC1=CC(=O)N2N=C(C3CCCCC3)SC2=N1)C1=CC=CC=C1&&&
CC(C)N(CCNC=O)C(C)C&CC&O=C(CC1=CC=CC2=CC=CC=C12)NC1C(=O)N(CC2=CC=CC=C2)C2=CN(C=N2)C(=O)NC1COC(=O)C1CCCN1&CN&&&
O=C(CCSC1=CC=CC=N1)N1CCCC(C2=C[NH]N=C2)C1&&&
CC&C1=CC=C(C2CCN(CC3CC3C3=CC=CC=C3)CC2)C=C1&CC&&CO&&
CC(O)CCC(=O)O&CO&C1CCOCC1&CC&O=CO^CO&&&CN^CC(N)=O^CO&&&&
CNC&CN&O=C1C=C(C2=CC=CC=C2)OC2=CC=CC=C12&CO&&CO&CO&&
CC&O=C1C2=CC=CC=C2C(=O)C2=C1C=CC=C2&CC&&CO&CC&CO&&
C=C(C1=CC=CC=C1)C1COC2(CCCC2)OO1&CC&CC&&&
CC(=O)O&CC&C&C1=CC=C(CCC2=NC(CC3=CC=C4OCOC4=C3)=NO2)C=C1&&CC^CC(=O)O&&&
CNC(C)=O&CC&O=C(NC1=CC=C(N2CCCCC2)C=C1)N1CCOCC1&CC&C#N&&&
CC(=O)O&CC&O=C1C=NC2=CC=CC=C2[NH]1&CCl&&&
O=C(C1=CC=CC=C1)N1CCN2C(=O)C3=CC=NC=C3C12C1=CC=CC=C1&CF&&CCl&&
CC&O=C(NNS(=O)(=O)C1=CC=CC=C1)C(C1=CC=CC=C1)(C1=CC=CC=C1)C1=CC=CC=C1&&&
CC(=O)O&CO&O=C1COC2CC3CCC4OC4C3C(C3=CC=CC=C3)C12&CO&&CO&CC&CO&C^CC&&CC&&
CNC=O&CC&C1=CC=C(CSC2=CC=CC=C2)C=C1&CF&&CF&&
CC&C&C1=C2[NH]C=CC2=CC2=C1CCCC2&CBr^CC&&&&
CCC&CC&O=C1[NH]C=NC2=C1C(SC1=NN=C(C3=CC=CC=C3)O1)=CS2&NN&&&
CC&O=C(NC1=CC=CC2=C1[NH]N=C2)C1CNCCO1&CN&&CC^FC(F)F&&&
O=CO&CC&O=C1C=CN(C2CC2)C2=CC(N3CCN(CC4=CC=C(CN5CCN(C6=CC=CC=C6)CC5)C=C4)CC3)=CC=C12&CCl&&CI&&
CN&O=C(NC1=CC=CC=C1)C1=N[NH]C2=C1CCC1=CN=C(NC3=CC=C(N4CCNCC4)C=C3)N=C12&CCl&&&
C#N&CC&N=C(C1=CC=CN=C1OC1=CC=CC=C1)N1CCCCCC1&NO&&&
COCC(C)(C)O&CC&C1=CC=C(NC2=CC(NC3=CC=NC4=CC=CC=C34)=CC=C2)C=C1&CCl&&CO&&
COC&CC&C1=CC=C(C2=CC=CC=C2)C=C1&CS&C[SH](=O)=O^CC&&CNC(=O)NC(CCC(=O)O)C(=O)O&&&
CC&O=C(CN1N=C(C2=CC=CC=C2)C(C2=CC=CC=C2)=N1)NN=CC1=CC=CC=C1&CC&&CO&CC&&
CNC(C)=O&CC&O=C1OCCN1C1=CC=C(C2CCS(=O)(=O)CC2)C=C1&CF&&&
CCC&CN&O=C(CN1CCNCC1)OCC1CCC(N2C=CC(=O)[NH]C2=O)O1&CO&&C^CC&&CO&&
O=C(CCCN1CCN(C2=CC=CC=C2)CC1)NCC1=NC2=CC=CC=C2C(=O)N1C1=CC=CC=C1&CCl&&CO^OC(F)(F)F&&&
CC&CC&C&O=C1C(CCN2CCN(C3=CC=CC=C3)CC2)=CN=C2CCCCN21&CCl^CC&&&&
CC&O=C1C=CC2=CC3=C(C=C2O1)OCN(C3C1=CC=CC=C1)C31CC2CCC(C1)N2&CC&&&
CC&C&O=C(NCCOC1=CC=CC=C1)C1=CC=CC=C1&CF^CC&CC^C#N&C#N&&&&&
CC&CC&O=C(C1=CC=C(C2=NC=NC=C2C#CC2=CC=CN=C2)C=C1)N1CCN(CC2=COC=C2)CC1&CF&&CN&&
O=C(NCC(CCC1=CC=C(C2=CC=CS2)C=C1)(C1=CC=CC=C1)C1=CC=CC=C1)NC1C2CC3CC(C2)CC1C3&&&
CO&CO&O=C1CC(=O)NCC2=C(N=CC(C3=CC=CC=C3)=C2)N1&CN&&CN&CO^CO&&&
CC(C)N&CN&C1=NC=C2CCCCCC2=N1&CS&C[SH](=O)=O&&&
O=C1C=CC2(CCCC2)CC1&&&
CCO&CO&O=C(C1CCN(S(=O)(=O)C2=CC=CC=C2)CC1)N1CCC2=C(C=CC=C2)C1&CO&CCO^CCl&&&&
CO&CO&C1=CC=C(CNCC2=CC=CC=C2)C=C1&CBr&&&
CO&CO&C1=CC=C(C2=NC=C3C=CC=CC3=N2)C=C1&CC&&&
C=CC&CN&O=C1N=C[NH]C2=C1N=NN2C1=CC=CC=C1&CCl&&CCl&&
CCO&CO&C1=CC=C(CN2CCCC(NC3=CC=C4[NH]N=CC4=C3)C2)C=C1&CN&&CC&&
C1=CN=CC(C2=CC=CN=C2)=C1&&&
O=S(=O)(OC1=CC=CC=C1)C1=CC=C(S(=O)(=O)C2=CC=CC=C2)C=C1&CCl&&&
CO&CO&O=C1N=C[NH]C2=C1N=NN2C1=CC=CC=C1&CC&&&
CO&CO&O=C(CSC1=NC=C(C(=O)NC2=NC=CS2)C=N1)NCC1=CC=CC=C1&CC&&CN&CC&&
CC&C1=CC=C(C2=CC=N[NH]2)C=C1&CC&&CC^O=CO&&&
O=C(CNC(=O)C1=CC=CC=C1)OCC1=CSC=N1&CF&&&
CO&CO&O=C(COC(=O)C1=CC=CO1)NCC1=CC=CC=C1&CC&&C[NH3+]^O=[NH+][O-]&&&
CCOC(=O)CCC(NC=O)C(N)=O&CC&O=C(NCCC1=CC=CC=C1)OCC1=CC=CC=C1&&&
CN&O=C1[NH]N=NC2=C1C=CS2&CC&O=CCCl&&&
CC&O=C(NC1=CC(C2COCC=N2)=CC=C1)C1=CSC=N1&CCl&&CF&CC^FCF^CN&&&&
O=C1C2=C(N=CN1CC1=CC=CC=C1)N(C1=CC=CC=C1)C1=NC3=CC=CC=C3N=C21&CC&FC(F)F&&&
CC&O=C(CSC1=NN=C(CNC(=O)C2=CC=CC=C2)[NH]1)NC1=CC=CC=C1&CN&&CC^CC(C)C&&&
CO&CO&C1=CC=C(C2CCC(OC3=CC(OC4CCCCO4)=CC(OC4CCCCCN4)=C3)O2)C=C1&CC&CO^CO&&&CO&CO&CO&CO^CO^CC&&CO&&&
CCCCN(C)C(C)C&CC&C1=CC=C(C2=NC=CO2)C=C1&C[NH3+]&O=[NH+][O-]^CF&&&&
CO&CO&C1=CC=CC=C1&CC&NNC=O^CC&&&&
O=[PH]1NCCCO1&NP&NCCBr^CO&&OO&&&
CC&O=C(SC=CNCCSP(=S)(SCC1=CC=CC=C1)NCC1=CC=CC=C1)C1=CC=CC=C1&CC&CCOP(=O)([O-])OCC[N+](C)(C)C^CC&&FC(F)F&&&
CO&CO&O=S(=O)(NCC1=C(C2=CC=CC=C2)C2=CC=CC=C2N=C1N1CCNCC1)C1=CC=CC=C1&CC&FC(F)F&&&
COC=O&CC&C1=CC=C(C2CC3CCC(C2)N3)C=C1&CI&&CN^CCCF&&&
CSCCCNC=O&CC&C1=COC=N1&CC&CC(C)CS(C)(=O)=O&&&
CO&CO&O=C(NCCN1CCN(C2=CC=CC=C2)CC1)NC1=CC=CC=C1&CO&CO&&&
CN&C1=CC=C(CNCC2COC3=CC=CC=C3C2)C=C1&CC&O=CO&&&
CC(=O)O&CC&O=C1C(CCOC2=CC=CC=C2)OC2=CC=CC=C2N1CC1=CC=CC=C1&CBr&&CCl&&
CC&O=C1C=C2CCC3C(=C2CC1)C(C1=CC=CN=C1)CC1C3CCC11CC1&&&
CC(=O)O&CO&C1=CC=C2C(=C1)C1C3CC(C1N1CCCCC1)C1CC4=CC=CC=C4C21O3&CC&&&
O=C1N=C(CN2CCN(CC3=CC=CC=C3)CC2)[NH]C2=C1C1=C(CCCC1)S2&&&
C#CC&CN&O=C1N=C[NH]C2=CC=C(CNC3=CC=CC=C3)C=C12&CC&&CC^C#N&&&
CO&CO&O=C(NCCC1=CC=CC=C1)C1=CC=CC=C1SSC1=CC=CC=C1C(=O)NCCC1=CC=CC=C1&CBr&&CO^CO^CO&&CO^CBr&&&CN&CC^O=CO^CO&&CO^CO&&CO^CO&&CO&&&
CCCNC(=N)N&CC&O=C(CNC(=O)CNS(=O)(=O)CCCC1=CC=CC=C1)NCCC1=CC=CC=C1&CC&CO&&&
COC=O&CC&O=C(NC1=CC=CC=C1)C1=CC=CC=C1C1=CC=CC=C1&CC&O=CO&&&
CC&O=C(CN1CCOCC1)NC1=NC=CS1&CC&&CC&&
CF&C1=CC=C(N2C(C3=CC=NC=C3)=NC3=CC=CN=C32)C=C1&&&
CO&CO&O=C(C1=CC(C2=CC=CC=C2)=C[NH]C1=O)C1=CC=CC2=CC=CC=C12&CN&&&
CO&CO&O=C(NN=CC1=CC=CC(COC2=CC=CC=C2)=C1)C1=CC=C(N2C=NN=N2)C=C1&CO&CO&&&
CC&C&O=S(=O)(C1=CC=CC=C1)N1CC2=CC=CC=C2N2N=CC=C2C1&&CO&&
CC&O=C(CC1=CC=CC=C1)NC1=CC=C2C(=C1)C(=O)OC1=CC=CC=C12&&&
O=C(NCC1=CC=CC(CNC(=O)C=CC2=CC=CC=C2)=C1)C=CC1=CC=CC=C1&CO&&CO&CC^O=CO^CO&&&CO&&
CC&O=C1C2=C(CC1CN1CCCCC1)SC=N2&CC&CNC(C)(C)C&&&
CC&CC&C1=CC=C(OC2=NC=CC=C2C2CCCCC2)C=C1&CC&&CC&CCl&&
CC&O=C(CCCCCC1=CC=CC=C1)NCCCN1C=CN=C1&CC&&CO&CC&CN^CC(=O)NO^CO&&&CC^NC=O&&&
CCCCCC[SH](=O)=O&CS&C1=CC=C(CNCCC[N+]2=CC=CC=C2)C=C1&CN&CCCCCC[S+](C)C^CO&&CO&&&
C(=CC1=CC=CC=C1)CN1N=CC2=C1CCCC2&&&
CCCCO&CO&O=C(CCNS(=O)(=O)C1=CC=CC=C1)NC1=CC=CC=C1&CCl&&CC^O=CO&&&
CC&C1=C2C3CCCCC3CCC2C2CCC3CCCCC3C2C1&CC&O=COCCCCBr^CC&&&CC&CO&CC&CC&C^CC&&CC&&
CC&CN&O=C1NCC(C2=C[NH]N=C2)N1&CN&CC&&&
O=C(C1=CC=CC=C1)N1C=CN=C1C1=CC=CC=C1&CO&OC(F)(F)F&&&
O=C(NC(C(=O)N1CC2C=NOC2C1)C1=CN=C(N2CCNCC2)C=C1)C1=CC=C2C=NC=CC2=C1&CBr&&&
CC&O=C(NC1=CC=CC(NC(=O)C2=CC=CC=C2)=C1)C1=CC=CC=C1&CF&&&
CO&CO&O=C(CC1=COC2=CC=CC=C12)NCCC1=CC=CC=C1&CC&&CC&CO^CO^CO&&CO&&&
O=CO&CC&C1=CC=C2N=C3[NH]C=CC3=NC2=C1&CCl&&&
CO&CO&O=C1C=CC2(CC1)OC1=CC=CC=C1C2=O&CC&O=CO&&&
CCOC(C)=O&CN&O=C(NC1=CC=CC=C1)C1=CC=C2C(=O)N3CCCCC3=NC2=C1&CF&&&
O=CO&CC&O=C1CCCN1C1=CC=C(N2N=CC3=C(C4=CC=CC=C4)C=CN=C32)C=C1&CF&&&
CO&CO&C1=CC=C2OC=CC2=C1&CC&O=CO^CC&&O=CO&&&
CC&O=C(CNC(=O)NC1=NC=CC=C1)NCC1CCCCC1&CC&CO&&&
CC=O&CN&O=C(NC1CCNCC1)C1=CC=C(OCC2=CC=CN=C2)C=C1&CN&CNC&&&
C=NNC(=N)N&CC&C1=CC=CC=C1&&&
CCO&CO&O=C(NC1=NC2=CC=CC=C2S1)C1=CC=CC=N1&&&
O=C1C(=CC2=CC=CC=C2)CN(C(=O)C2=CC=CC=C2)CC1=CC1=CC=CC=C1&CO&&CO&CO&&
CO&CO&O=C(NN=C1NCN(C2=CC=CC=C2)CN1)C1=CC=NC=C1&&&
CC&C1=CC=C(C2=N[NH]C(C3=CC=C(C4=CC=CC=C4)S3)=N2)C=C1&CF&&CCl&CN&CCl&&
CC&CN&O=C(NC(CC1=CC=CC=C1)C(=O)N1CCN(C2=C3CN(CC4=C[NH]N=C4)CCC3=NC=N2)CC1)C1CC1&CC&FC(F)F&&&
C[SH](=O)=O&CS&O=S(=O)(NCCNS(=O)(=O)C1=CC=CC=C1)C1=CC=CC=C1&C[NH3+]&O=[NH+][O-]&&&
CC&O=C1NCCC(CNS(=O)(=O)C2=CC=CC=C2)OCC2=CC=CC=C2C2=C1[NH]C1=CC=CC=C21&CN&CCCO^CN&&&CN&CF&&
C=C&CC&C1=CC=CC=C1&CC&CC(C)C(=O)N(C(C)C)C(C)C&&&
O=CO&CC&O=C(NC1C2CC3CC(C2)CC1C3)N1CCC(N2CCC(OC3=CC=CC=C3)CC2)CC1&CO&OC(F)(F)F&&&
O=C1C2=C(C(=O)N1NCC1=CN(CC3=CC(=O)OC4=CC=CC=C34)N=N1)C(=O)N1CCCC1=C2&&&
C#N&CC&C(=CC1=CC=CN=C1)C1=CC=CC=C1&C[NH3+]&O=[NH+][O-]&&&
CCCCCCCC&CN&C1=C[NH]C=N1&CC&CSCCNC=O&&&
CO&CC&C1=C[NH]C=N1&&&
C=CC&CC&C1CCCCC1&CC&&C^CP^C&CC^CO&CCC(C)C(N)P(=O)(O)OCC&&CO&&&&
O=C(CC1=CC=CC=C1)NC1=NC2=NN(CCC3=CC=CC=C3)C=C2C2=NC(C3=CC=CO3)=NN12&CCl&&&
C1=CC2=NC(=C1)C1=CC=C(C=C1)CSC1=CC(=CC=C1)SC1=CC(=CC=C1)CN1C=NC=C1C1=CC=C(C=C1)O2&&&
CO&CO&O=C1C=CN(C2=NC=CS2)C2=NC(N3CCCC3)=CC=C12&CC&O=CO^CF&&&&
CCO&CO&O=C(CN1C(=O)NC2(CCCC2)C1=O)N1CCOC2=CC=CC=C21&&&
CC&O=C(CNN1C(=O)C2C3C=CC(C4CC34)C2C1=O)C1=CC=CC=C1&CCl&&&
CO&CO&O=C1CC(C2=CC=CC=C2)OC2=CC=CC=C12&CC&&CC&&
CCOC&CC&C1=CN=C2[NH]N=C(NC3=NC(N4CCCCC4)=NC=C3)C2=C1&CF&&CN&CC&&
CC&O=C(CCS(=O)(=O)C1=CC2=C(C=C1)NC(=O)CO2)NCC1=CC=CC=C1&CCl&&CC&&
CC&O=S(=O)(NCCCN1CCCCC1)C1=CC=CC=C1&&&
CF&C1=CC=C(C2=NN=C3SC(CC4=CN=CS4)=NN23)C=C1&&&
CNC&CN&C1=CC=C(C2=CC3=CC=CC=C3C=N2)C=C1&CN&NCCCN&&&
CO&CO&O=S(=O)(C1=C[NH]C=N1)N1CCCCC2=CC=CC=C21&CN&&&
CN&O=S(=O)(NC1=NN=CS1)C1=CC=CC=C1&CS&N[SH](=O)=O&&&
CC&O=C(NN=CC1=CC=C(N2C=CC=C2)C=C1)C1=CC=NC=C1&CC&&&
O=C(NC1=CC=C(C(=O)N2CCCC(NC(=O)C3=CSC(CN4CCOCC4)=N3)C2)C=C1)C1=CSC2=CC=CC=C12&&&
CC&O=C(NC1CCCCC1)C1=CC2=CC=CC=C2O1&CN&NC(=O)CCC(=O)O^CC&&&&
CC&O=C(NCC1=CC=CC=C1)C1=CC(OC2=CC=CC=C2)=CC=C1&CC&CC(C)C^CC&&CN^CO&&CC(C)(O)C(=O)O^CF&&&&
CCO&NO&O=C1C=C2N(C(=O)C3=CC4=CC=CC=C4[NH]3)CC3CC23C2=C1[NH]C=C2&CC&&CO&&
CC&O=C(NC1=CC=CC=C1)C1CCCN(C(=O)C2=NN3C=CC=CC3=C2)C1&&&
O=C(CCC1CC2C3=CC(NS(=O)(=O)C4=CC=CC=C4)=CC=C3OC2CO1)N1CCCOCC1&CF&&CC^CO&&&
CCCCC(=O)O&CC&O=C(C1=CC=CS1)N1CC2CCCN3CCCC(C1)C23&&&
COCCCN&CN&C1=CC=C(CNC2=NC=NC=C2)N=C1&CC&&CC&&
CO&CO&O=S(=O)(NC1=CC(C2=NN3C=NN=C3C3=CC=CC=C23)=CC=C1)C1=CC=CC=C1&C[NH3+]&O=[NH+][O-]&&&
CCO&CO&O=C(CSC1=NC=CC(C2=CC=CC=C2)=N1)NC1=CC=CC=C1&CC&&CC&CC^C#N&&&
CN&O=C1N=C2SC(=CC3=CC=CC=C3)C(=O)N2C(=O)[NH]1&CO&&&
CO&CO&O=C(NC(C1=CC=CC=C1)C1=CC=CC=C1)C1CCN(CCOC2=CC=CC=C2)CC1&CC&NC=O&&&
CN&O=C1[NH]C(=O)C2=NC(COC3=CC=CC=C3)=CN=C2[NH]1&CBr&&CF&CN&&
O=C(NC1=NOC=C1)N1CCC(N2CCC3=CC=CC=C3C2)CC1&&&
O=C(NN1C(=O)CCSC1C1=CC=CC=C1)C1=CSC(N2CCOCC2)=N1&CCl&&CCl&&
CO&CO&C1=CC=C(CCCC(COC2=NC=CC=N2)(C2=CC=CC=C2)C2=CC=CC=C2)C=C1&CC&CO^CC&&&CC^COC(=O)CCCCO^CO&&&CO^CO^CO&&CO&&&
CC&CC&O=C(CN1N=CN2C(=CC3=C2C=CO3)C1=O)NCC1=CC=CC=C1&CC&&CC&&
CC&O=C(NCCCN1C=CN=C1)C(=O)NC1=CC=C2OCOC2=C1&&&
CCCCCS&CS&O=C1C=C(CC2=CC=CC3=CC=CC=C23)[NH]C=N1&CC&CC&&&
CNC&CC&O=S(=O)(CC1CCCCC1)N1CCCC(CCC2=NN=CO2)C1&&&
CO&CO&O=C(CC1=CC=CC=C1)NCCN1C=CC2=CC=CC=C21&&&
CO&CO&O=C(C1=CC=CC=C1)N1CCC2(CC1)NCCC1=C2N=C[NH]1&&&
CO&CO&C1=CC=C(CSC2=NN=C(CNC3=CC=CC=C3)O2)C=C1&CC&C#N^CO&&CO&&&
CCC=O&CC&C1=CC=C(C2CC3CCC(C2)N3)C=C1&CI&&CN&&
CO&CC&C1=CC=C(CCC2CCCO2)C=C1&CO&&CO&&
CC(=O)NC(C)C(=O)NCC(=O)NC(C)P(=O)(O)O&&&
CCN(C)C(=O)C(N)C(C)C&CC&C1=CC=CC=C1&&&
ClCCC(Cl)Cl&&&
O=C(CC(=O)N1CCOCC1)NC1=CC=C(C2=CC=CC3=C2[NH]C(N2CCOCC2)=CC3=O)C2=C1C1=CC=CC=C1S2&&&
CN&O=C1N(CC2CC2)C(CC2=CC=CC=C2)CCC(CC2=CC=CC=C2)N1CC1CC1&CN&&CO&CO&&
O=C(NC(CC1=CC=CC=C1)C(=O)NC1=CC=C(N2CCOCC2=O)C=C1N1CCOCC1)C1=CC=CO1&CCl&&CF&&
CO&CO&O=C(NC1=CC=CC=C1)N1CCC2=C(C=CC=C2)C1&CO&CO^CC&&&&
CO&CO&O=C1OC(CC2=CC3=CC=CC=C3CCC2)C(=O)C1=C1C=CC(C2=CC=CC=C2)O1&CC&&CC^CC(C)OC=O&&&
CN&O=C1NC(=O)C2=C1C1=C([NH]C3=CC=CC=C31)C1=C2C2=CC=CC=C2C1=O&CCl&&&
CCC&CC&O=C(C1=CC=CC=C1)C1=CN2C=NN=C2C=C1&CO&CO^CF&&&CF&&
CCOC(=O)C=C(O)CS&CS&O=C1[NH]C(=O)C2=C(N=CN2CC2=CC=CC=C2)[NH]1&CN&&CN&&
CC&CC&O=C1C=C(C2=CC=CC=C2)OC2=CC=CC=C12&CF&&CO&CO&CO&&
C1=CC=C(C(CCCCC2=CC=CC=N2)NC2=CC=CC=N2)C=C1&&&
O=C1N=C(N2CCCCC2)[NH]C2=C1CCN(CC1=CC=CC=C1)C2&&&
CC&CC&O=C(C=CC1=CC=CC=C1)CC(=O)C=CC1=CC=CC=C1&CO&&CC^C#N^CO&&&CO&&
O=C(C1=CC=CC=C1)N1N=C(C2=CC=CS2)CC1C1=CC=CS1&&&
CCO&CO&O=C(C1=CC(S(=O)(=O)NCC2=CC=CC=N2)=CC=C1)N1CCC2=CC=CC=C2C1&&&
CCCCC(=O)O&CN&O=C1NC(=S)SC1=CC1=CC=CC(OCC2=CC=CC=C2)=C1&&&
CCSC=O&CC&O=C(NC1=CC=CS1)C1=NN(C2=CC=CC=C2)C(=O)CC1&CC&&CC&&
CO&CO&O=C1[NH]C2=C(C=C(CNC3CCCC3)C=C2)C2=C1N(CC1=CC=CC=C1)C3=CC=CC=C23&CN&&CO&&
O=C(NC1=CC=C(C(=O)NC2=CC=CC=C2)C=C1)C1=CC=CC=C1&CC&O=CO^CC&&O=CO^CCl&&&&
CO&CO&O=C(NCC1=CC=CC=C1)C1=CC(C2=CC=CC=C2)=N[NH]1&CF&&CC^FC(F)F&&&
CC&C1=CC=C(NCC2=NC(C3=CN4N=CN=C4C=C3)=C(C3=NC=CC=C3)[NH]2)C=C1&CC&C#N&&&
CC&O=C(NC1=NC=CS1)C1=CC=CC=C1&CF&&&
CC&C1=C(C2=CC=C(C3=NOC=N3)C=C2)CCNC1&CN&CC(C)O^CC&&&&
CC&C&O=C1OCC2=C1C(=O)N(CC1=CC=CC=C1)C=C2&CCl^CC&CCl&&&&
CO&CO&C1=CC=C2N=CC=CC2=C1&CN&NCCCCCCCCN^CC&&FC(F)F&&&
CO&CO&O=C(CCC1=CC=CC=C1)C1=CC=CC=C1OCCCNCCC1=CC=CC=C1&CO&&&
CNC(=O)COCC(NC(C)=O)C(=O)NN&&&
CC&O=C(CCC(=O)OCC(=O)C1=CC=CC=C1)NC1=CC=C2[NH]C(=O)[NH]C2=C1&&&
CO&CO&O=C(NCCC1=CC=C2N=C[NH]C2=C1)C1=CC=C2OCOC2=C1&CC&C=CCC(C)CO^CC&&&CN&&
CC=CCCCC(=O)O&CC&C(=CC1CCCC1)CC1CC2=CC=CC=C2C1&CO&&CO&CO&&
O=C1C2=CC=CC=C2N=C(C2=CC=CO2)N1CCCOC1=CC=CC=C1&CF&&&
CC(N)=O&CN&C1=CC=C(C2=C(C3=NC(N4CCNCC4)=NC(N4CCOCC4)=N3)N3C=CC=CC3=N2)C=C1&CC&&CC&&
CO&CO&O=C1C2=CC=CC=C2C=CN1C1CCC(OC2CCCO2)CO1&CC&CO^CC&&CO^CO&&&CO&CO&CO&CO&&
O=C1C2C(=C3CCCCCN32)N2C=NN=C2N1C1=CC=CC=C1&CO&&CO&&
CCN=C(N)NCCCCCCCCCCCCNCCCCCCNCCCCC(N)=O&&&
CO&CO&C1=CC=C(C2=CN=C(NC3=CC=C4C(=C3)CCN4C3CCOCC3)N=C2)C=C1&&&
CC&S=C(NC1=CC=CC=C1)N1CCN(C2=CC=CC=C2)CC1&&&
CCO&CO&O=C1NC(=O)N(CC(=O)N2CCCCC2)C1=CC1=CC=CC=C1&CC&&CO&&
CO&CO&O=S(=O)(C1=CC=CC=C1)N1C=NC2=CC=CC=C21&CN&&&
O=C(CCN1CCN(CCOC(C2=CC=CC=C2)C2=CC=CC=C2)CC1)C1=CC=C2CCCCC2=C1&&&
C=C1NO[NH+]=C1COCC1=CC=CC=C1&[NH3+][O-]&&&
CC(NC=O)C(=O)O&CC&O=C(CCC1=CC=CC=C1)NCC(=O)NCC(=O)NCCC1=C[NH]C2=CC=CC=C12&CN&&CO&&
CO&CO&O=C1CC(C2=CC=CC=C2)N1C1=CC=CC=C1&&&
CC(N)=O&NN&S=C1[NH]N=C(C2=CC=CC=C2)[NH]1&CN&CC(C)C&&&
O=C1C(=O)C2=C(N=C3C=CC=CN23)C2=CC=CC=C12&C[NH3+]&O=[NH+][O-]&&&
CN(C)C=O&CC&C1=CC=C(C2=CC(COC3=CC=C(N4CCCCC4)C=C3)=CC=C2)C=C1&CCl&&&
CCOC=O&CC&C1=CC=C(OC2=NC=NN3C=CC=C23)C=C1&CC&&CC&&
CO&CO&C1=CC=C(C2CN(C3=NC=C4N=CN(C5CCCC5)C4=N3)CC3=CC=CC=C32)C=C1&&&
CCCCNCC&CN&O=C(NC1=CC=CC=C1)C1=CC=C(S(=O)(=O)NC2=CC=CC=C2)C=C1&CF&&CN&CC^C#N&&&
CCCCCCCC&CN&O=C1N=C2[NH]C3=CC=CC=C3C=C2C(=O)[NH]1&&&
CN&C1=CC=C(C2=CC=C(C[N+]3=CC=C(N4CCNCC4)C=C3)C=C2)C=C1&&&
COC=O&CC&O=C1C=CC(=O)C2=NC=CC=C12&CO&CO^CO&&CO&&&
C=NOCCCO&CC&C1=CC2=NC=C(CC3=CC4=C(C=C3)[NH]C=N4)N2N=C1&CF&&CN&CF&&
O=C1C2=CC=CC=C2C(=O)C2=CC=CC=C12&CO&&CF&CO&&
CO&CO&O=C1NC(NC2=NC3=CC=CC=C3C=N2)NC2=CC=CC=C12&CC&&CC&&
CCC&CN&C1=CC=C(CCNCC2=CC=CC=C2)C=C1&CC&CCl^C[NH3+]&&O=[NH+][O-]&&&
CO&CO&O=C1C2=CC=CC=C2C(=O)C2=C1C=CO2&CC&C#N&&&
CO&CO&O=C(OC1=CC=C(C(=O)N2CCNCC2)C=C1)C1=CC=CC=C1&CN&&&
NCCC(N)(CC(O)C(O)O)C(N)=O&CN&C1CCCCC1&&&
COC(=O)CO&CO&O=C1C=C(NC2=CC=CC=C2)C(=O)N1&CCl&&CCl&&
CCO&CO&C1=CC=C(CN2CCC(NCC3=COC(C4=CC=CC=C4)=N3)C2)C=C1&&&
CC&C1=CC=C(NC2=NC3=CC=C(N4CCNCC4)C=C3N3N=NN=C23)C=C1&CCl&&&
CN&O=C(CNC(=O)C1=CCNCC1)NC1=CC=CC=C1&CCl&&CN&&
CC[SH](=O)=O&NS&C1=CC=C2C(=C1)NCC21CCNCC1&CC&&&
C1=CC=C2C(=C1)N=C(NC1CCCC1)C1=NN=CN12&&&
CC&O=C(CC1=CC=C(NC(=O)NC2=CC=CC=C2)C=C1)NC1=CC=C(C(=O)NC2=CC=CC=C2)C=C1&&&
CCOC=O&CC&C1=CN=C(SC2CSC(=NC3=CC=CC4=CC=CC=C34)N2)C=C1&CC&CCOC=O&&&
CC&O=C(CC1CC=CN(CC2=CC=CC=C2)C1=O)NCC1=CC=CS1&CC&CN(C)C=O^CF&&&&
O=C1CC(COC2=CC=C3C=CC=CC3=C2)(C2=CC=CC=C2)OC(=O)C1SC1=CC=CC=C1&CCl&&&
CC&O=C(OC1=CC=C(C2C3CN(CC4=NC=CO4)CC2N3)C=C1)C1CC1&CC&&&
CC(=O)O&CO&O=C1[NH]C2=CC=CC=C2C=C1C1=CC=CC=C1&CBr&&CBr&CN&&
CC(C)=CC(=O)O&CN&O=C1NC(=O)C(=CC2=CC3=CC=CC=C3OC2=O)S1&CC&CCC(C)(C)O^CO&&&&
O=[NH+][O-]&C[NH3+]&C(=NN1CCC(C2=CC=CC=C2)=N1)C1=CC2=C(C=C1)OCO2&CCl&&&
O=C(NC1CCC1)C1CCN(S(=O)(=O)C2=CC=CC3=CC=CN=C23)CC1&&&
CC&O=C(C1=CC2=CC=CC=C2O1)N1CCC(N2CCC(CC3=CC=CC=C3)CC2)CC1&CO&&CCl&&
O=C(CN1C(=O)N(CC2CSC(C(=O)NCCC3=CC=CC=C3)(C3=CC=CC=C3)O2)C(=O)C2=CC=CC=C21)NC1=CC=CC=C1&CF&&&
O=C(NC1=CC=CC=C1)N1CC2C(CN2C(=O)C2=CC=CC=C2)C2=CC=CC=C21&CF&&CC^CO^CF&&&&
CCCCCCCOC=O&CC&C1=CC2=NC=CC(NC3=CC=C(OCC4CCNCC4)C=C3)=C2C=C1&CF&&CCl&CN&&
CN(C)CCN&CN&O=C(NC1CCC1)NC1CCC2=CC=CC=C2C1&&&
CC&CN&O=C1C2=CC=CC=C2NC12CCNCC2&CN&&C[NH3+]^O=[NH+][O-]&&&
O=C(NC(NC(=O)C12CC3CC(CC(C3)C1)C2)C(=O)NC1CCCCC1)OCC1=CC=CC=C1&&&
COC=O&CC&O=C(C1=CC=CO1)N1CCC(NC2=CC(=O)[NH]C3=CC=CC=C23)CC1&&&
CCO&CO&O=C(NC1=CC=CC=C1)C1=NC=CC=C1&CCl&&CCl&&
CO&CO&O=C(NC1=CC=CC=C1)C1=CC=CC(NC(=O)NC2=CC=CC=C2)=C1&CO&CO^CCl&&&&
O=C1C=CN(C2CCCO2)C(=O)[NH]1&CC&CF^CC&&CCl^CO&&&&
CC&CC&C1=CC=C(C2=CC3=CC=CC=C3C(C3CCC4=CC=CC=C43)C2)C=C1&CO&&CO&CO&&
CCC&CC&C1CC2CCOC3OC4CCC(C1)C23OO4&CC&&CC&&
CO&CO&O=C(NC1=NC2=CC=CC=C2S1)C1=CC=CC=C1&CCl&&CC&CC&&
O=C(NCCN1CC2=CC=CC=C2OC(C2=CN=CC=N2)C1)NC1=CC=CC=C1&CCl&&&
NCC(N)=O&NN&N=C1C(=O)C2=CC=CC=C2C1=O&&&
O=C(NC1=CC=CC=C1)NC1=CC=C(CCNC2=NC=NC3=C2C(C2=CC=CC=C2)=C(C2=CC=CC=C2)[NH]3)C=C1&CF&&&
O=C(NC1=CC=CC=N1)C1=CC=C(C(=O)C2=CC=CC=C2)C=C1&CCl&&CCl&&
O=C1N(CC2=CC=CC=C2)N=C2C=CC=CN12&&&
O=C1OC2=CC=CC=C2C=C1C1=CC=CC=C1&CO&&CO&CO&&
CN&O=C1[NH]C(=O)C2=C(N=C(CN3CCC4=CC=CC=C4C3)N2CC2=CC=CC=C2)[NH]1&CN&&&
CN&C1=CC=C(C2=N[NH]N=N2)C(C2=CC=C(C3=CC=CN=C3)C=C2)=C1&CC&O=CO&&&
CCSC&CC&C1=NCCN1&CN&&CN^CN(C)C(=O)CCN&&&
COC=O&CC&C1=CC=C(C2(C3=CC(OCC4=CC=C5C=CC=CC5=N4)=CC=C3)CC3CCC2C3)C=C1&&&
CC&O=C1CC(C(=O)NC2=NN(C3=CC=CC=C3)C(C3=CC=CC=C3)=C2)CN1&CC&CC(C)C&&&
CCN(CC)C(N)=O&CN&O=C(CN1C(C2=CC=CC=C2)=CC2=CC=CC=C21)OCC(=O)C1=CN(CCC2=CC=CC=C2)N=C1&CO&CO^CC&&&&
C=C1NC=CC(C2=CC=CC=C2)N1&CC&CCCCCCCCCCCCCCCCCCCNC=O^C[NH3+]&&O=[NH+][O-]^CO&&CO&&&
CC&C1=CC=C2C(=C1)CC1CC2CCN1&CO&&CC&CN&&
O=C(CN1C(=O)NC2(CCCC2)C1=O)NC1=CC=CC=C1&CC&FC(F)F&&&
CC(C)O&CN&C1=CC=C(C2CCCN2)C=C1&&&
CC(N)=O&CN&C1=CC=CC=C1&CC&&&
CCCCCC(C)C&CC&C1=C2CCCCC2C2CCC3CCCC3C2C1&CO&&CC&CC&&
CCCC(NC(=O)OC(C)(C)C)C(O)C(=O)O&CO&O=C1CC(=O)C2C1CC=C1C3CCCCC3CCC21&CC&&CC&CC&CC^CC(=O)CC=C(C)CCC=C(C)C&&&
CN&O=C(C1=CC=C[NH]1)N1CCCC1C1=NOC(C2CC2)=N1&&&
CCNC(C)=O&CC&C1=CC=C(OC2CN(C3=NC(N4CCCC4)=NC=C3)C2)C=C1&CCl&&&
CCC(C)C(NC(=O)C(S)C(C)C)C(=O)NC(CC(=O)O)C(=O)NC(CC(=O)O)C(=O)NC(CC(=O)O)C(=O)O&CC&C1=CC=C2[NH]C=CC2=C1&&&
O=C(NC1=CC=C(C[N+]2=CC=CC=C2)C=C1)C1=CC2=CC=CC=C2O1&&&
N=O&CN&C1=CC=C2CC3=CC=CC=C3CC2=C1&&&
COC(C)=O&CC&C1CCN2CCCC2C1&CC&&&
CC&C1=CC=C(OCC2=CC=CN=C2)C=C1&CC&&CC^CC(C)CCOC=O^CC&&&CCl&&
CO&CO&O=C1CC(C(=O)NC2=CC=CC=C2)SC(=NC2=CC=CC=C2)N1&CC&&CN&&
CC&CN&O=C(CSC1=NN=C(CNC2=CC=CC=C2)[NH]1)NC1=CC2=C(CCC2)S1&CC&C#N^CC&&&&
CO&CO&C(=CC1=CC=C2C=CC=CC2=N1)C1=CC=CC=C1&CF&&CCl&&
CN&O=C1[NH]N=C(C2=CC=CC=C2)C2=C(C=CC3=CC=CC=C3)N(OCC3=CC=CC=C3)C=C12&CF&&CF&&
CCOC(N)=O&CN&O=C(NC1CC1)C1=C(CSC2=NN=CS2)C2=C(S1)N(CC1=CC=CC=C1)N=C2&&&
CCC(C)C(NC(=O)NC)C(=O)O&CC&C1=CC=C2[NH]C=CC2=C1&CO&&&
CC(=O)O&CC&O=C(NCC1=CC=CN=C1)NC1=CC=CC=C1C1=CC=CC=C1&&&
CC&O=C(C=CC1=CC=CC=C1)NCCCCCN1CCC(NC(=O)NC2=CC=CC=C2)CC1&CCl&&CCl&&
CO&CO&C1=C2CC3CCC4(COC5(CCOCC5)OC5(CCC6CCC7OCC7C65)OC5CCC6OC65C(O5)C64)C3C2OC1&CC&&CC&CC&CC&CO&CO&CO&C^CC&&CC&&
CCCC(NC=O)C(=O)O&CC&O=C(C1=CC2=CC=CC=C2[NH]1)N1CCNCC1&CN&&&
CN&O=C(NC1=CC=C2[NH]C(C34CC5CC(CC(C5)C3)C4)=NC2=C1)C1=CC2=CC=CC=C2S1&&&
CCO&CO&O=C(COC1=CC=CC=C1)NC1=CC=C(S(=O)(=O)N2CCOCC2)C=C1&&&
CC&O=C(COC1=CC=CC=C1)NC1=CC(N2CCCC2)=NC(C2=CC=NC=C2)=N1&&&
O=CO&CC&C1=CC(NCC2=CC=N[NH]2)=NC(N2C=NC3=CC=CC=C32)=C1&&&
CCOC=O&CC&C1=CC=C(C2=C[NH]C=C2N2CCOCC2)C=C1&CCl&&&
CN&O=C1[NH]C2=CC=CC=C2C2=C1N=C(C1=CC=CC=C1)[NH]2&CN&&&
CC&O=C(NCC1=NN=C2CCCN21)C1=CC=NC=C1&CN&CCC&&&
COC(C)=O&CC&C&O=C1C=CCCC1&&CC^COCOC&&&
CC&O=C(C1=CC=CC=C1)N1C(C2=CC=CC=C2)=CSC1=S&&&
CC&O=C(C=CC1=CC=CC=C1)NCC1=CC=C2C(=C1)CCN2C(=O)C1=CC=CC=C1&CCl&&&
CC(=O)NCC(C)(C)O&CN&O=C(NS(=O)(=O)C1=CC=CS1)C1=CC=C(N2N=CC=CC2=O)C=C1&CCl&&&
CC&O=C1C2=CC=CC=C2C(=O)C2=C1C=C1CCCC(OC3CCCCO3)C1=C2&CO&&CO&CN&CO&C^CO&&CC^OCCO&&&
CC&O=C(CSC1=NN=C(COC2=CC=CC=C2)N1C1=CC=CC=C1)C1=CC=CC=C1&CC&CCC&&&
CN&O=C1CCC2C(CCC3C4CCCC4CCC23)N1&CC&&CC&CC^CCN&&&
C=CC&CC&O=C1CNC(=O)CNC(=O)CNC(=O)C(CC2=CC=CC=C2)NC(=O)CN1&CC&CCC^CC&&CCC^CC&&CCC(N)=O&&&
O=C(NCCC1=CC=CC=C1)NC1COC2=CC=CC=C2C1&CO&&CC^CO&&&
CCO&CO&O=C(C1=C(C2CCNCC2)N(C2=CC=CC=C2)N=C1)N1CCOCC1&CC&&CN^CC(C)(C)OC=O&&&
CC&C&O=C1CC(C2=CC=NC=C2)OC(=O)C1C1=CC=CC=N1&&CC&&
CCN(CC)CCCNC&CC&O=C(NC1=CC=CC=C1)N(CCCN1CCCCC1)C1=CC=CC=C1&CF&&CCl&CCl&&
CC&O=C(CS(=O)(=O)CC1=COC(C2=CC=CC=C2)=N1)NCC1=CC=CC=C1&CC&&CC&&
CCNC=O&CN&O=C(NCC1=CC=CS1)C1CCCNC1&&&
CC&CC&C1=CC=C(CC2=C[NH]N=C2OC2CCCCO2)C=C1&CC&CO^CO&&&CO&CO&CC^O=CO&&&
CNC=N&CC&O=C1NC(=O)C2=C1C(C1=CC=CC=C1)=CC1=C2C2=CC=CC=C2[NH]1&CC&COC=O&&&
CO&CO&O=C1N=C2C=CC=CC2=C[NH]1&CO&CO^CN&&CC(C)O&&&
CC(C)C&CC&O=C1CNC(=O)C2CCCCN2C(=O)CNC(=O)C(CC2=CC=CC=C2)N1&CC&CCC(=O)O^CO&&&CO&&
CC&O=C(NCC1=NC=CC=C1)C1=C(C2CCNCC2)N(C2=CC=CC=C2)N=C1&CF&&CN^CC(C)(C)OC=O&&&
CC&O=S(=O)(C1=C[NH]N=C1)N1CCN(C2=CC=CC=C2)CC1&CC&&CC&CC^FC(F)F^CF&&&&
C[SH](=O)=O&CS&C1=CC=C(C2=NN3C=NC4=N[NH]C=C4C3=N2)C=C1&CBr&&&
CO&CO&O=C(CCCCN1CCN(C2=CC=CC=C2)CC1)NCC1=CC=CC=C1C1=CC=CC=C1&&&
CO&CO&C1=CC=C(C2=CC=C(CN3C=CC4=C(C5=CC=C6C=CC=CC6=C5)OC=C43)C=C2)C=C1&CC&O=CO&&&
CO&CO&O=C(CCCN1N=CC2=C(C1=O)C1=CC=CC=C1S2)NCC1=CC=CC=C1&CC&&CO^CO&&&
CO&CO&O=C(CCC(=O)N1CC2=CC=CC=C2C1)NCCCN1CCN(C2=CC=CC=C2)CC1&&&
CC&O=C1N(N=C2[NH]C=CC(=O)[NH]2)C=NN1C1=CC=CC=C1&CCl&&CO&&
COC&CC&O=S(=O)(C1=CC=CC=C1)C1=C2N=CC=CN2N=C1&&&
CCCC(=O)NC&CC&C1=CC=C(CN2CCC3=C(C=NC=C3)C2)C=C1&&&
O=C(CCCC1=CC=CC=C1)C1=NC(C2=NN=C(CCC3=CC=CC=C3)O2)=CO1&C[NH3+]&O=[NH+][O-]&&&
CC&C1=C[NH]C(C2=CC=C3CCCCC3=C2)=N1&CN&NN&&&
CC&C1=NN2C=NC(C3CCCN3C3=CN=C4C=C[NH]C4=N3)=C2C=N1&CN&&&
CCCCCCCCCCCCCCCCCCOC&CC&O=C(OCCCOC1=N[NH]C(C(=O)NC2=CC=CC=C2)=C1)C1=CC=CC=C1&CN&&&
CC&C&O=C(OCC1=CC=CC=C1OC1=CC=CC=C1)C1CS(=O)(=O)C2CC(=O)N12&CC^CC^O=CO^C^O=CO&&&CC&&&&CC&&
CCCN(C)C&CN&C1=CC=C2[NH]C(N3CCNCC3)=CC2=C1&&&
CC&O=C1NC(=O)C2C1C1CNC(=O)C2N1C(=O)C1=CC=CC=C1&CN&&CN&&
CO&CO&O=C(COC1=CC=C2CCCC2=C1)NCC1=CC=CC=C1&&&
CC&C&O=C1CCCC2=C1C(C1=CC=CC=C1)C1=C(CCCC1=O)N2OC(=O)C1=CC=NC=C1&CBr^CC&C&&CC&&CC&&
O=C(O)CO&CO&C1=CC=C(C(C2=CC=CC=C2)N(C2=CC=CC=C2)C2CCCCC2)C=C1&&&
CF&C1=CC=C(C23CCN(CC2)CC2=CC(C4=CN=CN=C4)=CC=C23)C=C1&&&
O=C(NCCC1=CC=C(S(=O)(=O)NC(=O)C2=CC=CC=C2)C=C1)OCC1=CC=CC=C1&CC&O=CO&&&
CO&CO&O=C1NCC(C(=O)NC2=NN(C3=CC=CC=C3)C(C3=CC=CC=C3)=C2)N1&&&
CC&C1=COC(C2=NC3=CC=CC=C3C=C2)=C1&CF&&CF&CCl&&
CC=C(C)C(=O)OC&CC&C1=CC=C2C(=C1)C1OC3C(COCC4=CC=CC=C43)OC21&CO&&CC^CC=C(C)CCC=C(C)CO^CC&&&C^CC&&CC&&
CO&CO&C1=CC=C(C2=NN3N=CC(C4=CC=CS4)=NC3=C2)C=C1&CO&CO&&&
CN&O=C(COC(=O)CSC1=NC2=CC=CC=C2[NH]1)NC1=CN(CC2=CC=CC=C2)C(=O)[NH]C1=O&CN&&&
C=CCCC&CC&O=C(NCC(=O)N1CC2CC2C1C(=O)NCC(=O)C(=O)NC1CC1)NC1CCCCC1&CC&CC(C)C^CC&&CC(C)C^C&&CC&&CC&&
NC(=O)CCC(N)CC(N)=O&CN&O=C(CCC1=C[NH]C2=CC=CC=C12)NC(CC1=CC=CC=C1)C(=O)NCC1=CC=NC=C1&&&
CO&CO&C1=CC=C2CCNCCC2=C1&CO&CO&&&
CCOC=O&CC&O=C1C2=CC=CC=C2C(=O)N1CCCCC1CCNCC1&&&
CO&CO&O=S(CC1=NC=CC(OC2=CC=CC=C2)=C1)C1=NC2=CC=CC=C2[NH]1&CC&&CN&CO^CO&&&
CC&O=C1C2=CC=CC=C2C(=O)C2=C1C=C1C=CC=CN21&&&
CC&CC&C1=CC=C(OC2=NC=CC(N3C=CC=N3)=N2)C=C1&CC&&CC&CF&&
CC(C)CNS(C)(=O)=O&CN&O=C(NCCN1CCOCC1)C1=CC2=C(N=C[NH]C2=O)S1&&&
O=CCCC=O&CC&C1=CC=C(C2=CC=C(COC3=CC=C4C(=C3)SCC3=CN=C(N4N=CC=N4)N3CC3=CC=CC=C3)N=C2)C=C1&CC&CO&&&
CCS&CS&O=C(NC1=CC2=C(CCCC2)S1)C1=NC=NC=C1&CCl&&CC^COCCCNC=O&&&
CO&CO&O=C(NC1=CC=CC2=CC=CC=C12)C1=CC=CC=C1&&&
CO&CO&O=C(NC1=CC=C2C(=C1)N(CC1=CC=CC=C1)C(=O)N1N=CC=C21)C1=CC=CC=C1&CC&&&
CC&O=C1C=C(CN2CCN(C3=CC=CC=C3)CC2)[NH]C2=C(C3=CC=CC=C3)C=NN12&&&
CCC&CC&O=C(OC1=CC=CC=C1)N1CCC2=C(C1)N=CN2CC1=CC=CC=C1&CC&O=CO&&&
O=C1[NH]C(=S)N(C2=CC=CC=C2)C=C1C=NCC1=CC=CN=C1&CO&&&
CO&CO&C1=NC(CCC2=CC=CC=C2)CO1&CC&FC(F)F^CN&&&&
CC&O=C1OC2=CC=CC=C2C(OC2=CC=CC=C2)=C1C1=CC=CC=C1&CC&C=CC(=O)O^CC&&FC(F)F^CO&&&&
CCl&C1=CC=C(C2=NC(CNCC3=CC=CN=C3)=CO2)C=C1&CCl&&&
CO&CO&O=C(CC1C(=O)N(CC2=CC=CC=C2)CC1CC1=CC=CC=C1)NC1=CC=CC=C1&CO&CO&&&
CC&CC&O=C(CNC(=O)C1=CSC=C1)NC1=NC(C2=CC=CC=C2)=CS1&CC&CCC&&&
CO&CO&O=C(NN=CC1=CC=CC=C1)C1=CC=CC=C1&CO&OC(F)F&&&
CCC&CN&O=C(COC1=CC(C2=CON=C2)=CC(C2=NC3=C([NH]2)N(CC2=CC=CC=C2)C(=O)[NH]C3=O)=C1)NCCN1CCNCC1&CC&&CN&CN^CCC&&&
CC(C)C&CC&O=C(NC1=NN=CS1)C1CCN1C(=O)CCC1=CC=CC=C1&CC&&&
CCCC&CN&O=C1[NH]C(=O)C2=C(N=C(NC3CCCCC3)[NH]2)[NH]1&CN&&CN&&
CC(O)C(=O)NC(C)C(=O)NC(CC(=O)O)C(=O)CF&CC&C1=CC=CC=C1&&&
CC&O=C1COC2=C(C=CC(S(=O)(=O)NCCCC3=CC=CC=C3)=C2)N1&CC&&&
CN&C1=CC(C2=CC=CC=C2)CCC1&CO&&CO&&
C=CC&CN&O=C(NC(C(=O)NC1CCCC1)C1=CC=CC=C1)C1=CSN=N1&CC&&&
C=O&CC&O=C1C=C2CCCCC2C2=CC=CC=C12&CO&&CO&CO&&
NO&N=C1C(=C2C(=O)NC3=CC=CC=C23)NC2=CC=CC=C12&&&
FC(F)F&CC&C1=CC=C2SC(N3CCCC3CN3C=NC=N3)=NC2=C1&&&
CN&O=S(=O)(NCC1=CC=CC=C1)NS(=O)(=O)NCC1=CC=CC=C1&CN&&&
O=C1CC(C2=CC=CC=C2)SC(N2CCOCC2)=N1&&&
O=C(NCC1=NN=N[NH]1)C1=CC=C2C=CC=CC2=N1&&&
CBr&C1=CC=C(CNC2=CC=NC(C3=CC=C4OCOC4=C3)=N2)C=C1&&&
CC#CCOC=O&CC&O=S(=O)(C1=CC=CC=C1)N1C=CC=C1&CC&&&
CN(C)C=N&CN&O=C1C2=CC=CC=C2N=NN1CC1=CC=CC=C1&CCl&&&
O=C(C(C[N+]1=CC=CC=C1)N1CCCCC1)N1CCN(C2=CC=CC=C2)CC1&&&
O=C(CC1=CC=CC=C1)N1CCC(N2C(=O)OCC3=CC=CC=C32)CC1&CF&&&
CO&CO&O=C(C=CC1=CN=C2NC(=O)C3(CC4=CC=CC=C4N13)C(=O)NC1=CC=CC=C13)NCCC1=CC=CC=C1&CC&C=O^CCl&&&&
O=CNO&CC&C1=CC=C(C2(NC3=NC=CC=N3)CC2)C=C1&CC&FC(F)F^CF&&&&
O=C(NC1CC2CCC1C2)N1CC(OCC2=CC=CC=C2)C(C2=CC=CC=C2)C1&CCl&&CC^FC(F)F&&&
CCCC&CC&C&C1COOCO1&C^CC^CC&CC(=O)O&&CC&&&&
O=C(NC1=NC(=O)N(C2CCCO2)C=C1)C1=CCCC1&CC&O=CO^CO&&&CO&&
CCCCCCCCCCCCCCCC(=O)OCC(O)COP(=O)(O)O&CC&O=C1C=CN(C2CCCO2)C(=O)[NH]1&CC&&C[NH-]^N#[N+][NH-]&&&
COCO&CO&O=C(OC1COCC(OC2CCCCO2)C1OC1CCCCO1)C1=CC=CC=C1&CC&CO^CC&&COC(C)=O^CO&&&CO&CC&CO^CO^CO&&&CO&CO&&
CS&CS&O=C1C=C(C2=CC=CC=C2)[NH]C=N1&CC&C#N&&&
C#N&CC&C1=CC=C(NC2=NN(C3CCCCC3)C=C2)C=C1&CC&NC=O^CF&&&CC^CC(F)F&&&
O=C1N(CC2CC2)CN(C2=CC=CC=C2)C12CCN(C(C1=CC=CC=C1)C1=CC=CC=C1)CC2&CCl&&CCl&&
O=C(CCC1=CC=CC=C1)NC(CC1=CC=CC=C1)C(=O)C(=O)NCC1=CC=CC=C1&CO&&&
O=C(NC1=CC=CC=C1)NC1=CC=C(CCNC2=NC=NC3=C2C(C2=CC=CC=C2)=C(C2=CC=CC=C2)O3)C=C1&CF&&CF&&
CO&CO&O=C(NCCCOC1=CC(CN2CCCCC2)=CC=C1)NC1=CC=CC=C1&&&
CC&O=C1OC2=C(C=C1C=CC1=CC=CC=C1)C(CC1=CC=CC=C1)=CC=C2&CO&&CBr&&
CCC(C)C&CN&O=C(CSC1=NC2=CC=CC=C2[NH]1)NN=CC1=C[NH]N=C1&CN&&&
CO&CO&O=C1CCCC2=C1C=NN2C1=CC=CC(NCCCN2CCOCC2)=C1&CC&NC=O^CC&&&C^CC&&CC&&
O=C(NC1=CC=CC=C1)NC(CC1=C[NH]C2=CC=CC=C12)C(=O)N1CCN(C2=CC=CC=C2CNC2CC2)CC1&CCl&&&
CC&O=C(NS(=O)(=O)C1=CC=CC=C1)C(C1=CC=C2OCOC2=C1)C1=C[NH]C2=CC=CC=C12&CN&&&
CC(C)C&CC&O=S(=O)(NC1=NC=CS1)C1=CC=C2C(C3=CC=CC=C3)=NC=NC2=C1&&&
CC&O=C(NCCC1=CC=CC=C1)C1=CC=C2C(=C1)N(CC1=CC=CC=C1)C(=O)C1=CC=CC=C1S2(=O)=O&CF&&&
O=C(NC1=CC2=NN(C3=CC=CC=C3)C=C2C=C1)C1=CC=CN=C1&CF&&&
CF&S=C(NC1=CC=CC=C1)NN1C=NN=C1&&&
CO&CO&O=C1C=C(C2=CC=CC=C2)C=C(C2=CC=CC=C2)N1NS(=O)(=O)C1=CC=CC=C1&CC&C#N^CC&&C#N&&&
CC&O=C1C=CN(C2CCC(COC3CCCCO3)O2)C(=O)[NH]1&C[NH-]&N#[N+][NH-]^CC&&CO^CO&&&CO&CO&&
CCO&CO&O=C(NC(=S)NC1=CC=CN=C1)C1=CC=CC=C1&CBr&&&
CC&C1=CC=C(CN2CCC(C3=NN=C(C4=CN=CS4)O3)C2)C=C1&CC&&CCl&&
CCCCCCCCCCCCCCCC(=O)O&CO&O=C1CCCO1&CC&CO^CO&&CO^CC&&&&
O=C(NC1=CC=CC=C1)NC1=CC=CC(OC2=CC=CC3=C2[NH]C(=O)[NH]3)=C1&CCl&&CC^FC(F)F&&&
CSCCC(NC(=O)C(C)NC(=O)OC(C)(C)C)C(=O)NCC(=O)O&CC&C1=CC=CC=C1&&&
CO&CO&O=C1CNC(=O)N1CCCOC1=CC=C(C2=CC=CC=C2)C=C1&CN&&CC^CC=O^CN&&O=CNO&&&
CC&C&O=C1C(C2=COC=C2)=COC2=C1C=C1CCCOC1=C2&CO^CC&CO&&&CO^O=C(O)CO^CC&&CO^CC&&CO^CO&&&&
C1=CC(C2=NCCN2)=CC=C1OCCCOC1=CC=C(C2=NCCN2)C=C1&&&
O=C1C=CC2=CC3=C(C=C2[NH]1)OCCO3&&&
CCSC&CN&C1=NN=C(CNC2CCCC3=C2C=N[NH]3)O1&CC&&&
CC(N)=O&CN&C(#CC1=NC=NC2=CC=CC=C12)C1=CC=CN=C1&&&
CC&C1=CC=C(NCC2=CSC=N2)C=C1&CC&&&
CO&CO&O=C(CCC1=CN2N=C(C3=CC=CC=C3)C=C2N=C1)NC1=CC=CC=C1&CC&&CC&CO^CO^CO&&CO&&&
O=C(NC1=CC=CC=C1)NC1CCN(CCN2C(=O)C=CC3=NC=CC=C32)CC1&&&
CCCCCCC(C)C&CC&C1=CC=C(CC2=CC=CC=C2)C=C1&CO&&CC^O=CO^CO&&&&
COC=O&CC&O=C(NC1=CC=CC=C1)N1CCC(CC2=CC=CC=C2)CC1&&&
CC&O=C(C=CC1=CC=CC=C1)NC1=NC=CS1&CC&&CC^CCC&&&
CCCCCC=O&CN&C1=C(C2=NOC(CC3CCNCC3)=N2)C=C2OCOC2=C1&&&
[NH3+][O-]&C1=CC=C(C[NH+](CCCOC2=CC=CC3=C2OCCO3)CC2=CC=NC=C2)C=C1&CO&&&
CO&CO&C1=CC=C(C2=C[NH]C3=C2C2=C(C=C3)C3=CC=CC4=C3N2CCC4)C=C1&CO&&CO&CC^O=CO&&&
CO&CO&C1=CC=C(N2N=C3C4=C(OC32)C2=CC=CC=C2CC4)C=C1&CC&&&
CC(=O)O&CN&O=C1NC(=O)C2=C1C(C1=CC=CC=C1)(C1=CC=CC=C1)C(C1=CC=CC=C1)=C2C1=CC=CC=C1&&&
CCCC&CN&C1=CC=C(C2=CC=C3[NH]C=CC3=C2)C=C1&CC&&CC^CN^CF&&&&
CCCCCCC(=O)C(=O)NC&CC&C1=CC=CC=C1&&&
CC&CN&O=C1NC(=2CN(CC3=NC(C4=CC=CC=C4)=NO3)CC2=O)SC1=CC1=C[NH]C2=CC=CC=C12&CCl&&&
CO&C1=CC=C(C2=CC=CN=C2)C=C1&CCl&&CCl&&
CO&S=C1[NH]N=C(COC2=CC=C(C3=CC=CC=C3)C=C2)N1C1=CC=CC=C1&&&
CC(C)C&CN&C1=N[NH]C=C1CNC1CCNCC1&CC&CCC&&&
CCC(O)C(O)C(CC)C(C)C&CC&C1=C2C3CCCC3CCC2C2CCCCC2C1&CO&&CO&CC&CC&&
CC&C=C1C(=O)CC2C1CCC1C3=C(C=CC=C3)CCC12&CN&CNC^CO&&&CC&&
O=C(NCC1=CC=CC=C1)C1=CC(S(=O)(=O)N2CCCC2)=C[NH]1&CC&FC(F)F&&&
CO&CO&C(=C1C=NNC1C1=CC=CC=C1)C1=CC=CC=C1&CO&&&
CC&O=C(NC1CCCCC1)C1=C[NH+]=C2C=CC=CC2=[NH+]1&CF&&[NH3+][O-]&[NH3+][O-]&&
CC&O=C1[NH]C(=O)N(C2=CC=CC=C2)C=C1C=NC1=CC=C(N2CCOCC2)C=C1&CO&&&
C=O&CC&C1=CC=C(N2C=CC=C2)C=C1&CC&FC(F)F^CC&&FC(F)F&&&
CCCCC&CC&S=C1NC=CC(C2=CC=CC=C2)N1&CC&&CN^CCN(CC)CCCCCCC(=O)O^CC&&COC=O&&&
CO&CO&O=C(CC1=CC=CC=C1)C1=CN(C2=CC=CC=C2)C2=NC=CC=C12&CC&&&
O=S(=O)(C1=CC=CC=C1)N1CCCN(S(=O)(=O)C2=CC=CC=C2)CC1&CF&&CF&&
C=O&CC&O=C(NCC1=CC=CC=C1)N1CCN(C2=NC=NC3=CC=CC=C23)CC1&CF&&&
CCCC&CC&O=C1CCC(C=CCC2CCC2)N1CCC1=CC=CC=C1&CO&&CN^CC(=O)N(C)S(=O)(=O)CC(NC(=O)OC(C)(C)C)C(=O)NC(C=O)C(C)(C)C&&&
CC&CC&O=C(NN=CC1=CC=CC=C1)C1=COC=C1&CC&&&
O=C(CN1C(=O)C2CC(C2)C1=O)OCN1C(=O)C2=CC=CC=C2C1=O&&&
CO&CO&O=C(CCN1C2=CC=CC=C2C2=C3CNC(=O)C3=C3C4=C(C=CC=C4)[NH]C3=C21)NC1=CC=CC=C1&CO&CO&&&
CC&C1=CC=C(C2=NN=CS2)C=C1&CN&N=C(N)NCCN&&&
C#N&CC&C1=CC=C(OC2=CC=CC3=NC=CC=C23)C=C1&CN&&CCl&&
CC&O=C1[NH]C2=CC=CC(C3=CC=CN=C3)=C2C2=C1SC=C2&CN&&&
O=S(=O)(C1=CC=CC=C1)N1CCC(OC2=CC=C(C3=CC=CN=C3)C=C2)CC1&CF&&&
CC&O=C1C2=C(C=NN1CC1=CC=CC=C1)C1=CC(C3=CC=CC=C3)=NN1C=N2&CO&OC(F)F^CC&&&&
CN(C)CCN&CN&O=C1C2=CC=CC=C2N2N=CC3=C2C1=CC=C3&&&
CCOP(=O)(O)O&CC&O=C(CCCCCC1=NC=C2C=CC=NN12)C1=CC=CC=C1&&&
O=C1[NH]C2=CC=CC=C2O1&CO&&CO&CO&&
CC&O=C1C=CN=C2C(=NNC3=CC=CC=C3)CCCN21&CC&O=CO^CCl&&&CC^O=CO&&&
C[NH3+]&O=C(C[NH+]1CCCCC1)NC1=CC=C2C(=C1)C(=O)C1=CC(NC(=O)C[NH+]3CCCCC3)=CC=C12&C[NH3+]&&&
CC&O=C(COC1=CC2=C(C=C1)C1=C(CCC1)C(=O)O2)N1CCCCC1&CC&O=CO&&&
CO&CO&O=C1NCCNC2=C1N=C[NH]2&CN&&CN&&
O=C(C1=NOC(C2=CC=CS2)=C1)N1CCC(CNCCC2=CC=CC=C2)CC1&CF&&CBr&CO&&
CCCCCCCCSC&CN&C1=CC=C2C(=C1)[NH]C1=CC=CC=C12&CCl&&&
C=NNC(=S)SCC&CC&C1=CC=CC=C1&CO&CCOC(=O)CO&&&
CC(C)O&CC&O=C(COC1=CC=CC=C1)NCC1CCCCC1&CCl&&CCl&&
CO&CO&O=C(C=CC1=CC=CC=C1)NC(=S)NNC(=O)C1=CC=CC=C1&CCl&&&
CCOC=O&CN&O=C(OC1CC2CCC(C1)N2)C1=CC=CC=C1&&&
CO&CO&O=C1C=CCC(CC=CC2=CSC=N2)OC(=O)COC(=O)CCCC(OC2CCCCO2)CCC1&CC&&CC&CC^CCC^CC&&&CO&CC&CO&CO^CO^C&&CC&&CO^CO&&&
CC&C1=CC=C(CCNC2CCCNC2C2=CC=CC=C2)C=C1&CF&&CC^FC(F)F^CC&&FC(F)F&&&
CO&CO&C&O=C1OC2(C3=CC=CC=C13)C(=O)N(CC1=CC=CC=C1)C1=CC=CC=C12&CBr^CC&&&&
O=C(CNC(=S)N(CC1=CC=CC=C1)CC1=CC=CS1)NCC1=CC=CN=C1&&&
CC(C)CCC(=O)O&CC&O=C(CNC(=O)C1=CC=CC2=CC=CC=C12)NCC1CCC2=CC(C3=CC=CC=C3)=CC=C2C1&&&
CC&C1=CC=C(NC2=NC=C3C=CN(C4=CC=CC=C4)C3=N2)C=C1&CC&CN(C)CCCNC=O^CF&&&&
C=CCCN(CC=O)C(=O)C(C)(C)C&CC&C1=CC=C(C2=CC=CC=C2)C=C1&&&
O=C(C1=CSN=N1)N1CCC2(CC1)CN(C1=CC=NC=C1)C2&CCl&&&
CO&CO&O=C(CN1CCOCC1)NN=CC1=CC=CC(CN2C=CC=N2)=C1&CC&&C[NH3+]^O=[NH+][O-]&&&
CC(=O)O&CO&O=C1CCCC2=C1C(C1=CC=CC=C1)C1=C(CCCC1=O)N2C1=CC=CC=C1&C&CC^C^C#N^CC^CC&&&C#N&&CC&&&&
CO&CO&O=C(NC1=CC=CC=C1)C1CCCN(C2=NC(NCC3=CC=CC=C3)=NC=C2)C1&CO&CO^CC&&&CF&&
CCN(CC)C(=S)SCC(N)=O&CN&C1=CC=CC=C1&CCl&&&
CC(=O)NC(C)C&CN&O=C(CSC1=NC2=CC=CC=C2[NH]1)NC1=CC=CC=C1&CCl&&&
COC=O&CC&O=C(C=C1SC(CC(=O)NC2=CC=CC=C2)C(=O)N1C1=CC=CC=C1)NC1=CC=CC=C1&CO&CO&&&
CO&CO&O=C1[NH]C2=C([NH]C(NC3=CC=CC=C3)=N2)C(=O)N1CC1=CC=CC=C1&CC&&CC&CN&CN&&
O=C1OC2=CC(OC3CCCCO3)=CC=C2C2=C1CN(CCN1CC3CCC(C1)O3)CC2&CO&&CO&CO&CO&&
CC&O=C(NC(=S)NC1=CC=CC=C1N1CCOCC1)C1=CC=CC=C1&CC&&&
CC&O=C1N=CC=C[NH]1&CN&CC(C)CC(=O)CN&&&
CC(C)C&CC&O=C1C2=CC=CC=C2C=NN1CCN1C=CN=C1&&&
CF&C1=CC=C(C2=NC(CNC3CC4CC(C4)C3)=CO2)C=C1&CCl&&&
O=C(NC1=CC=C(OC2=CC=CC=C2)C=C1)C(=O)C1=NC2=CC=CC=C2S1&&&
N[SH](=O)=O&CS&O=C(CNCCN1CCOCC1)NCCC1=CC=CC=C1&CO&&CO&CO&CO&CO&&
CC&C1=CC=C(C2=CN=C3C=C(C4=NC=CC=N4)C=CN23)C=C1&CN&NC(=O)NCC(F)(F)F&&&
CC&O=C(NCC1=CC=CC=C1)C1=CC=C(C2=NC(CS(=O)(=O)C3=CC=CC=C3)=CO2)C=C1&CCl&&CC&&
C=CC(=O)N(C)C&CC&C1=CC=C(COC2=CC(OCC3=CC=CC=C3)=CC=C2)C=C1&CC&FC(F)F&&&
CO&CO&O=C1C2=CC3=C(C=C2OC2C4=CC5=C(OCO5)C(OC4C4CCCCO4)C12)OCO3&CO&&CC^CO^CO&&&CO&CO&CO^CC(C)C(=O)O&&&
CNC=O&CC&O=C(CCC1CCC(NS(=O)(=O)C2=CC=CC=C2)CC1)N1CCCC1&CN&&CC&CF&&
CN&O=C(NCC1=CC=CC=C1)C1=CC=C2C(=C1)NC(=O)C1=CC=CC=C1S2=O&&&
O=C1C=C(OC2=CC=CC=C2)C(=O)C2=CC=CC=C12&CF&&C[NH3+]^O=[NH+][O-]&&&
CO&CO&O=S(=O)(C1=CC=C(C2=CSC=N2)C=C1)N1CCN(C2=CC=CC=C2)CC1&CCl&&CCl&&
CC&C&O=C1CC2CCC1(CS(=O)(=O)NCCOCC1=CC=CC=C1)C2&&CC&&
CCC(C)SS&CS&C1=CC=CC=C1&&&
O=[NH+][O-]&C[NH3+]&C1=CC=C(COC2COC3=NC=CN3C2)C=C1&CO&OCCOCCO^CF&&&&
CO&CO&O=C1[NH]C(=O)N(C2=CC=CC=C2)C=C1C=NN1CCOCC1&CO&&&
O=C(NC1=CC=C(N2CCN(CC(CN3C=NC=N3)C3=CC=CC=C3)CC2)C=C1)C1=CC=CC=C1&CC&FC(F)F^CO&&&CF&CF&&
CCC&CC&O=C1COC2=CC=C(C(=O)COC(=O)CNC(=O)C3=CC=CC=C3)C=C2N1&CC&CC(=O)O^C&&CC&&CC&&
CO&CO&O=C1CC(C2=CC=CC=C2)N1C1=CC=CC=C1&CO&CO^CO&&CO^CO&&&&
CC&CN&O=C(C1C2CNCC21)N1CCC(CC2=NC=C[NH]2)CC1&CN&&&
CCOC=O&CC&O=C1C=CC(=O)N1N=C1C=C[NH]C(2=CC=CC=C2)=N1&CCl&&CC&&
CN&C1=CC(C2=CN=CN=C2C2CC2)=CC=N1&&&
C=CC(C)C(O)C(C)O&CC&O=C1CCC23CC24CCC2CCCC2C4CCC3C1&CC&CO^CO&&&CC&CO&CC&C^CC&&CC&&
CCOC=O&CC&O=C1NC2=CC=CC=C2CN1C1=CC=CC=C1&&&
CO&CO&O=C1NC(=O)C2=CC(C#CC3(CN4CCC(C5=CC=CC=N5)CC4)CC3)=CC=C12&CO&&CO&&
CCO&CO&O=C(CCC1=NC(C2=CC=CC=C2)=NO1)NCC1=CC=CC=C1&CC&&&
C=CC(O)CCCCC&CC&O=C1CCCC1&CO&&CC^CCSC&&&
CCOC=O&CC&O=C(C=CC1=CC=CO1)OCC(=O)C1=C[NH]C=C1&CC&&CC&&
CC&O=C(CNC(=O)C1(C2=CC=CC=C2)CCCCC1)NC1=CC=CC=C1&CN&&&
CNC&CN&C1=NC(NC2CCCCC2)=NC(N2CCCC2)=N1&&&
CO&CO&O=C1C2=CC=CC=C2N=CN1C1=CC=CC=C1&CS&N#CCC[SH](=O)=O^CO&&CO^CO&&CO&&&
CO&CO&O=C(COC(=O)C1=CC=C2C=CC=CC2=N1)CN1C=CC2=CC=CC=C21&CC&C#N&&&
C1=CC=C(CNC2=CC=C(C3=NC(CN4CCCC4)=CO3)C=C2)C=C1&&&
CO&CO&O=C(CCCOC1=CC(=O)[NH]C2=CC=CC=C12)NC1=CC=CC=C1&NO&&CC&&
O=C(NN=CC1=CC=CC2=CC=CC=C12)C1=CC=C(C2=CC=CC=C2)O1&CO&&C[NH3+]^O=[NH+][O-]&&&
CC&O=C(OC(C(=O)NCC1=CC=CC=C1)C1=CC=CO1)C1=CC=CS1&&&
CO&CO&O=C(C1=CC=CC=C1)C1=CC=CC=C1NCCC1=CC=C(OCCNC2=NC3=CC=CC=C3O2)C=C1&CN&&CO^CO^CN&&&CN&CN&&
CCC(N)=O&CN&O=C(NC1=CC=CC=C1)C1=CN=CO1&CC&&CC^CC(C)C&&&
CCC=O&CN&O=C1CNC(C2=CC=CC=C2)C2=CC=CC=C2N1&CCl&&CC&&
C=C&CC&O=C(NC(C(=O)NCC(=O)N1CC2(CC1C(=O)NC1(C(=O)NS(=O)(=O)N3CCCC3)CC1)CC21CCC1)C1CCCCC1)C1=CC=CN=C1&CC&CC(C)C^C&&CC&&CC&&
C=CCNS(=O)(=O)N(CC)CCCCCCCCCCC&CC&O=C1CCC2C(CCC3C4CCC=C4CCC23)C1&CC&&CC&CC&C^CC&&CC&&
N=CN&CC&C1=CN=CC(C2=NC3=CC=CC=C3[NH]2)=C1&CO&OC(F)(F)F&&&
CC&CC&O=C(C1=CC=CC=C1)N1CCC2(CC1)CC(NC1=NC=CC=N1)C2&CCl&&&
CO&CO&O=C(C=CC1=CC=CC=C1)NCCCN1CCOCC1&&&
CCOC=O&CC&O=C(NC1=CC=CC=C1)C1=CC=CC(C2=CC=C3C=CC=CC3=C2)=C1&&&
CCC(=O)NCCNC=O&CC&O=C(NC1CCN(C(=O)C2=CC=CC=C2)CC1)C1=CC=CN=C1&CCl&&&
CC&O=C1OCC2=C1CCC1CCCCC21&C&CO&&CC^C[N-][N+]#N&&&
CCCCCCCCCCCC=O&CC&C1=CC=C2C(=C1)[NH]C1=C2C=CC=C1&CO&&CO&&
COC=O&CC&O=C(NCCC1=CC=CC=C1)C1=CC=CC2=C1[NH]C1=CC=CC=C1C2=O&&&
CN&O=C1N=C[NH]C=C1N=NC1=CC=CC=C1&CC&C=[N+]([O-])OCCCOCCO&&&
CO&CO&O=C(OCC(=O)N1CCOCC1)C1=CC=C(C2=CC=CC=C2)O1&C[NH3+]&O=[NH+][O-]&&&
C[SH](=O)=O&CS&C1=CC=C(CC2=NN=CO2)C=C1&CN&NC(=O)O&&&
CCl&C1=CC=C(C2=NC=C(COC3COC4=NC=CN4C3)S2)C=C1&CCl&&&
CC&CC&O=C1C2=CC=CC=C2CN1C1CCNCC1&CC&NC=O^CN&&&&
C#N&CC&C(#CC1=CSC=N1)C1=CC=C(C2=CC=CC=C2)C=C1&&&
CO&CO&O=C(CNC1=CC=CC=C1)NC1=CC=CC=C1&C[NH3+]&O=[NH+][O-]^CC&&&NS^C[SH](=O)=O&&&
CC&O=C(C=CC1=CC=C2CCOC2=C1)NC1=CC=C(N2CCNCC2)C=C1&CN&CC(C)C=O&&&
CN(C)C=O&CC&O=C(C1=CC=C(NC2=NC=C3C=CN(C4CCCC4)C3=N2)N=C1)N1CC2CCC(C1)N2&&&
CCNC(=O)N(C)O&CC&C1=CC=CC=C1&&&
CN&O=C(NC1=CC=C(C2=NC3=CC=CC=C3[NH]2)C=C1)C1=CC=CC=C1&CF&&&
CCCC&CC&O=C1CCCCCOC2=CC=C(C=C2)CC(CCNS(=O)(=O)C2=CC=CC=C2)NC(=O)CN1&CN&CC(C)(C)OC(N)=O^CN&&&&
CC&C&O=S(=O)(CC12CCC(CC1)C2)N1CCN(C2=NC=CC=C2OC2=CC=CC=C2)CC1&CC^CC^FC(F)F&&&&&
CO&CO&O=C(NC1=CC=CC=C1)N(CCCN1CCNCC1)C1CCC2=CC=CC=C21&CN&&CO^CO&&&
CO&CO&C1=CC=C(CNC2=CC=C3CC4C5CCCCC5(CCN4CC4CCC4)C3=C2)C=C1&&&
C=C1CCOC1N1C=CC(NC(=O)OCCNC(=O)CCC2=CC=CC=C2)=NC1=O&CC&&CO&CC^CO^CN&&&CO&CN&&
CC&O=C(NCCCN1C=CN=C1)C1=C(S(=O)(=O)C2=CC=CC=C2)C2=CC=CC=C2[NH]1&CC&&C[NH3+]&CF&CF&&
CC&C1=CC=C(OCCCN2C=CN=C2)C=C1&CC&&CO&CC^CC(C)NC=O&&&
CO&CO&O=C1C=CC=CCCCCCCCCC=COC2OC3=CC=C4C=C(N1)C1=C(N=C5C=CC=CN51)C4=C3C2=O&CC&&CC&CO&CO&CC&CC&CO&CC&CO&CC&CO^CC(=O)O^CC&&&&
CC&CC&O=C(NC1=NN=CS1)C1=CC=C(OC2=CC=CC=C2)O1&CCl&&CC^FC(F)F&&&
CCOC=O&CC&O=C1C(=C2C=NN(C3=CC=CC=C3)C2=O)C(=O)N(C2=CC=CC=C2)N1C1=CC=CC=C1&CCl&&CC^CCOC=O&&&
CC&C&O=P1(NC2=CC=CC=C2)OCCCO1&CF^C[NH3+]&&O=[NH+][O-]&&&
CF&C1=CC=C(CNC2=CC=CC=C2)C=C1&CCl&&CCl&&
CC(=O)O&CC&O=C(NC1=NC=CS1)C1=CC=CC=C1&CCl&&CCl&&
CC&C&C1=CC=C(CC(CNC2=CC=CC=C2)C2=CC=CC=C2)C=C1&CC^CO&CO&&&CO&&
CN&C1=NC2=C(C=N1)N=CN2C1CCCO1&CO&O=P(O)(O)CO&&&
O=C(OCC1=CC=CC=C1)N1CCN(CC2=CN=CN2CC2=CC=CC=C2)CC1&CCl&&CCl&CCl&&
CCC&CC&C1=CN=C(NCC2CCC(N3C=NC4=CN=CN=C43)O2)N=C1&CN&&CC&CC^NC=O^CO&&&CO&&
N#CCCNN&CN&C1=CC=CC=C1&C[NH3+]&O=[NH+][O-]^C[NH3+]&&O=[NH+][O-]&&&
CC&O=C(C=CC=CC=CC=CC1=CC(N2C=CN=C2)CCC1)NC1=CC=CC=C1&CC&&CC&C^CC&&CC&&
O=S(=O)(NC1=NC=CS1)C1=CC=C(OC2=CC=CC=C2C2=CC=CC(N3CCNCC3)=C2)C=C1&CF&&&
CO&CO&O=C(NC(CC1CNCC1C1=CC=CC=C1)C(=O)NCC1=CC=CC=C1)C1=CC=CC=C1&&&
CN&O=C(NCCC1=C[NH]C2=CC=CC=C12)C1=CC(C(=O)C2=CC=CC=C2)=C[NH]1&CCl&&&
CO&CO&O=C(C1=CC=CC=C1)C1=C(C2=CC=CC=C2)OC2=CC=CC=C12&CF&&CF&CF&&
CN&C1=CC=C(CNC2=CC=CC=C2)C=C1&CBr&&CI&&
CC&O=C(NN(C=CC1=CC=CC=C1)C(=S)NC1=CC=CC=C1)C1=CC=CC=C1&CC&O=CO^CCl&&&CCl&&
COC(C)=O&CC&O=C(NC1=CC=C2C=CC(=O)OC2=C1)NS(=O)(=O)C1=CC=CO1&CC&&&
CC&O=C(NC1=CC=C2N=CC=CC2=C1)C1=CC=CC=C1COC(=O)C1=CC=CO1&CN&&&
CC(C)C&CC&O=C(NCCNC1=CC=CC=C1)C(CC(=O)N1CCOCC1)CC1CCCCC1&CO&OC(F)(F)F&&&
CCCC&CC&O=C(OC1C(=O)C2=CNC=CN2C2=CC=CC=C21)C1=CC=CC=C1&CC&CCOC=O^CO&&CO^CC&&&&
NC=S&CN&C1=CC=C(OCC2NCCS2)C=C1&&&
CC(C)C&CC&O=C(C1=CC=CC=C1)C1=CC=C2C=CC=CN12&C[NH3+]&O=[NH+][O-]^CC&&CC(C)C&&&
CC&O=C(NC1=NC=CC(C2=NC3=CC=CC=C3S2)=C1)C1=CC=C(N2C(=O)CCC2=O)C=C1&&&
CO&CO&O=C(CN1N=CC2=C1C=CO2)NC1=CC=CC=C1&CC&&CC&CO^CO&&&
O=C(NC1=NC=CS1)C1=CC=C(C2=CC=C3OCC(COC4=CC=CC=C4)OC3=C2)C=C1&CC&CCO^CF&&&CF&&
CC&CC&O=C1C2=C(N=C3C=CC=CN32)N(CC2=CC=CC=C2)C(=O)N1C1=CC=CC=C1&CC&COC=O&&&
CC&O=C1C=C2CCC3C4CCCC4CCC3C2CC1&CO&&CC&&
CC&O=C1CCN(CC2CC2)C2=C1C=CC(C1=CC=CS1)=N2&CF&&CC^O=CO&&&
CC(N)=O&CN&C1=COC(CNC2=NC=NC3=CC=CC=C23)=C1&CC&NC=O&&&
CC&CN&O=C1[NH]C(=CC2=CC=CC=[NH+]2)SC1=C1NC2=CC=CC=C2S1&C[NH3+]&&&
O=C(C1CCC1)N1CCC2=NC(C3CC3)=NC(N3CCOCC3)=C2CC1&&&
CCC&CN&O=C1CC2(CCCC2)CC(=O)N1CCCCNC1COC2=CC=CC=C2C1&CO&CO&&&
CO&CO&O=C(CC1=CC=CC=C1)NC1=CC(C2=CC=C(NS(=O)(=O)C3=CC=CC=C3)C=C2)=N[NH]1&CC&CC(=O)O&&&
O=C(NC1=CC=CC=C1)NC1=CC=C(OC2=CC=C(C3=NC=C[NH]3)C=C2)C=C1&CF&&CF&&
CN&CN&O=S(=O)(N=CC1=CC=CC=C1)C1=CC=CC=C1&CCl&&CCl&&
O=C(CN1CCC2=CC=C(OCC3=CC=CC=C3)C=C2CC1)NCC1CC1&&&
CCN(C)C&CN&O=C1N(C2=CC=NC=C2)CCC12CCNCC2&&&
CO&CO&O=C(C1=CC=CC=C1)C1=CC=CC=C1&CO&CO^CC&&&CC^CCC^CC&&CCC^CO&&CO&&&
C1=CC=C2C=C(CC3=NN=N[NH]3)C=CC2=C1&&&
C=C1C(=O)OC2C1CCC(COC(=O)NC1=CC=CC=C1)=CCCC1OC12&CC&&CF&&
O=C(C1=CN=CC=N1)N1CCC2=C(C=CN=N2)C1&&&
CC&O=C(NC1CCOCC1)C1=CC=C(OCC2=CON=C2C2=CC=CC=C2)N=C1&CN&&&
CC&O=C1C=C(OCCC2=CC=CC=C2)N=C[NH]1&CS&&CC^CN(C(=O)OC(C)(C)C)C(C)(C)C&&&
C#N&CC&C1=CC=C(SCC2=CC=CC(N3CCOCC3)=N2)C=C1&&&
CC(C)CO&CO&O=C1C=CC2(CCCCC2)O1&&&
CO&CO&O=C(C1=CC=CC=C1)N1CCC2=CC=CC=C21&CC&&&
N=CN&CC&O=C(CN1C(C2=CC=CC=C2)=CN=C(NCCCC2=CC=CC=C2)C1=O)NCC1=CC=CC=C1&CCl&&&
O=C(CN1C(=O)C2=CC=CC=C2C1=O)N1CCNC(C2=CC=CC=C2)C1&&&
CN&C1=NC=C(CC2=CC=C3OCOC3=C2)C(NCCC2=C[NH]C3=CC=CC=C23)=C1&CN&&&
CO&CO&C1=NNC(C2=CC=CC=C2)S1&CC&CC(C)C^CN&&CC=O&&&
O=CO&CC&O=C1C=C2SC3=CC=CC=C3N=C2C2=CC=CC=C12&&&
C1=CC=C(N2N=NC3=CC=CC=C3C2C2=NC3=CC=CC=C3[NH]2)C=C1&&&
CO&CO&O=C1N=C(N2N=C(C3=CC=CC=C3)CC2C2=C(N3C=CN=C3)N(C3=CC=CC=C3)N=C2)SC1=CC1=CC=CC=C1&CC&&CO^CO&&&
O=S(=O)(NCC1=CC=CC=C1)C1=CC=CS1&CCl&&CCl&&
CC(C)(C)OC=O&CN&C1=CC=C(NC2=CC=C(OC3=NC=CC=C3N3CCOCC3)C=C2)N=C1&&&
CC&C1=CC=C(COC2=NC=CC=C2CNCC2=C[NH]N=C2)N=C1&CP&C[PH](=O)O^CN&&&&
CC&O=C(CCCN1C=CC=N1)NCCC1=C[NH]C2=CC=CC=C12&&&
CC[SH](=O)=O&CS&C1=CC=C(COC2=CC=C(C3=CC=NN3C3=CC=CC=C3)C=C2)C=C1&CC&FC(F)F^CF&&&CF&&
C=NNC(N)=O&CC&C1=CC2=CC=C(OCC3=CC=CC=C3)C=C2C=C1&&&
COC(C)=O&CN&O=C1[NH]C2=NC3=CC=CC=C3N=C2[NH]1&&&
CC&O=C(NCC1=CC=CS1)NC1=CC=C2N=CSC2=C1&CN&CNC&&&
CO&CO&O=C(COC1=CC=CC=C1)N1CCN(C2=CC=CC=C2)CC1&C[NH3+]&O=[NH+][O-]^CO&&CO&&&
O=C(NC1=CC=CC=C1)N1CCN2C(=O)N(C3CC3C3=CC=CC=C3)C(=O)C2C1&CCl&&CCl&CF&&
CC(C)NC=N&CC&C1=CC=C(C2=CC3=CC=CC=C3O2)C=C1&CC&CC(C)NC=N&&&
C=CCO&CO&O=C1C=CC2=C(C=CC=C2)O1&CC&CC(C)NC=O&&&
CN&O=C(NC1CCC(CC(=O)N2CCSCC2)CC1)C1=CC=CC=C1&CCl&&&
CO&CO&O=C(NC1=NOC=C1)C1=CC2=CC=CC=C2C=C1&CC&&CC&&
CC&O=C(NC1=CC=C(C2=CC=CC=C2)C=C1)NC1=CC=C(C2=NC(N3CCOCC3)=NC(OC3CCOC3)=N2)C=C1&CS&C[SH](=O)=O^CCl&&&&
CO&CO&C1=CC=C(OC2=CC=CC=C2)C=C1&CC&C#N^CC&&&&
C#CC(C)(F)CC&CC&C1=NC2(CO1)C1=CC(C3=CC=[NH+]C=C3)=CC=C1OC1=NC=CC=C12&CN&&[NH3+][O-]&&
O=C(CN1C=CC2=NC=CC=C21)NCC1=CC=CC=C1&CC&FC(F)F&&&
S=C(NC1=CC=CC=C1)NC1=CC=C2OCOC2=C1&&&
CCC&CC&O=C(NC1=N[NH]N=N1)C1=CC=C(CN2C(=O)N(C3=CC=CC=C3)C(=O)C3=C2C=CS3)C=C1&CCl&&&
O=C(C1=CC=CC=C1)C(CN1CC2CCC(C1)N2)C1=CC=CC=C1&CBr&&CO&&
CCCCCCCCCCCC=O&CN&C1=CC=C2OCNC2=C1&CC&&&
CO&CO&O=C(NC=CC1=CC=CC=C1)C1=CC=CC=C1&CC&O=CO^CO&&&&
CC&O=C(CN1C=CN=C(NCCC2=CC=CC=C2)C1=O)NCC1=CC=CN=C1&CN&&CC^CC(C)C^CC&&&&
FC(F)F&CC&C1=CC=C(CCN=C2SC=CN2C2=CC=CC=C2)C=C1&&&
CC[SH](=O)=O&CS&O=C(C1=CC=CC=C1)C1=CC=C2C=CC=CN12&CC&O=CO&&&
CCC(C)C(NCC(N)CC(N)=O)C(=O)NC(C(=O)NC(CC(C)C)C(=O)NCC(=O)O)C(C)O&CN&C1=CC=CC=C1&CS&O=[SH](=O)(O)O&&&
CC&O=C(C1=CC=C(OC2=CC=CC=C2)C=C1)N1CCN(C2=CC=CC=C2)CC1&C[NH3+]&O=[NH+][O-]&&&
CO&CO&O=C(NCC1=CC=C(C2=CC=CC=C2)C=C1)C1CCCN1S(=O)(=O)C1=CC=CC=C1&CO&&CO&CC^CC(=O)O&&&
N=C1SC(=CC2=CC=CC=C2OCC2=CC=CC=C2)C(=O)N1C1=CC=CC=C1&CCl&&CC^O=CO&&&
CC&O=C1OCCN1C1=NC(NCC2=NC=NO2)=NC=C1&CC&CCC&&&
CO&CO&O=C1C(=CC2=CC=CC=C2)SC(=NN=CC2=CC=CC=C2)N1C1=CC=CC=C1&C[NH3+]&O=[NH+][O-]^CCl&&&&
CC&CC&C1=CC=C(CNC2=NN=CC3=CN(C4=CC=CC=C4)N=C23)C=C1&CC&&CC&CC&&
CCOCCOC=O&CC&C1=CC=C(OC2=NC(N3CCNCC3)=C3C=C[NH]C3=N2)C=C1&CN&&CCl&&
CN&O=C1CCCCN1C1CCNCC1&&&
CC=O&CN&C1=CC=C(C2=CC3=C(C=NC=C3C3=CN(C4CCNCC4)N=C3)O2)C=C1&CN&&&
CC&C1=CC=C2[NH]C(CNC3=NC=NC4=C3C3=C(CCCC3)S4)=NC2=C1&&&
CCC(C)O&CN&O=C1[NH]C2=C(C=C3CCNC(CC4=CC=CC=C4)C3=C2)O1&CCl&&C^CC&&CC&&
CCC&CC&O=C1NCCCCC1N(CC1=CC=CC=C1)S(=O)(=O)C1=CC=CC=C1&CCl&&&
N[SH](=O)=O&CS&O=C(C1=CC=C(C2=CC=CC=C2)C=C1)N1CCN(C2=CC=CC=C2)CC1&&&
CC&O=C1CC(N2CCN(C3=CC=CC=C3)CC2)C(=O)N1C1=CC=CC=C1&CO&&CO&CI&&
CC&C1=CC=C(NC2=C3C=N[NH]C3=NC=N2)C=C1&CN&&&
COCCN(C=O)CCOC&CC&C1=CC=C(C2=NOC=N2)C=C1&CCl&&&
CF&C1=CC=C(C(=NNC2=NC=CC=N2)C2=CC=CC=C2)C=C1&&&
CC(C)C&CC&O=C1OC(C2=CC=CC=C2)=NC1=CC1=CC=CC=C1&CO&&&
CC(O)CO&CN&C1CCNCC1&&&
CCC(C)C&CN&O=C(NC1CNCC1C1=N[NH]N=N1)C1=CC=C[NH]1&CN&&&
CN&O=S(=O)(C1=CC=CN=C1)N1CC(C2=NC=CN=C2C2CNC2)C1&&&
CO&CO&C1=CC=C(OCC2SCCCS2)C=C1&CS&N[SH](=O)=O^C[NH3+]&&O=[NH+][O-]&&&
CCC(N)C(=O)O&CC&C1=CC=C(C2=C[NH]C=N2)C=C1&&&
O=C(CCC1=CC=C(N2C=NC=N2)C=C1)NCC1=CC=CC=C1&CC&O=CO&&&
O=C(CC(NC(=O)C1=CC=CC=C1)C1=CC=CC=C1)OC1C=CCCC2(C1)OCC1=CC=CC=C12&CO&&CO&CO&CF&&
NNC=S&CN&O=S1(=O)CCCN1C1=CC=CC=C1&CF&&&
CC=CCP(=O)(OCOC(=O)C(C)(C)C)OCOC(=O)C(C)(C)C&CN&O=C1N=CC=C[NH]1&CN&&&
CCN(C)C(C)=O&CN&C1=CC=C(C2=CC=C3C=CC=NC3=N2)C=C1&CC&FC(F)F^CO&&CO&&&
O=C(C1=CSC(C2CCCO2)=N1)N1CCCC1&CC&CO^CO&&&CO&CCl&&
CC&O=C(CC1=C[NH]N=C1C1=CC=C(C2=CC=CC=C2)C=C1)NC1=CC=CC=C1&CC&CCC&&&
CN&O=C(NC1=CC=CC=C1)N(CCCN1CCNCC1)C1CCC2(C3=CC=CC=C3)CC12&CF&&CCl&CF&&
CN&C1=CC=C2[NH]C(CN3CCOCC3)=CC2=C1&CC&C=CC(=O)NO&&&
O=C(COC1=CC=CC=C1)N1CCN(C2=CC=NC3=CC=CC=C23)CC1&CCl&&&
CC&O=C(NCC1CCNC(=O)C2=CC(NC(=O)NC3=CC=CC=C3)=CC=C2OCCCCCO1)NC1CCCCC1&CN&&CC&CN^CCCO&&&
CCl&C1=CC=C(C2=NC3=CC=CC=C3N=C(N3CCCCC3)C2)C=C1&&&
CC&O=C1C=CC(=O)C=C1&CS&OCCS^CC&&&&
CO&CO&O=C1[NH]C2=CC=C(OCCN3C4=CC=CC=C4C4=CC=CC=C43)C=C2[NH]1&&&
CO&CO&O=C(CNCC1=CC=CC=C1)NCC1=CC=CC=C1&CN&&CCl&&
CO&CO&C1=CC=C(C2=NCC3=NN=CN3C3=CC=CC=C23)C=C1&CCl&&&
O=C1C2=CC=CC=C2C(=O)N1CC1=CC=CC=C1&C[NH3+]&O=[NH+][O-]^CF&&&CF&&
CO&CO&O=C(OCCCC1=CC=CC=C1)C1=CC2=C(C=CC=C2)[NH]C1=O&CO&CO^CO&&CO&&&
CO&CO&C1=CC=C(C2=NN(C3=NC(C4=CC=CC=C4)=CS3)C(C3=CC=CS3)C2)C=C1&CBr&&CO^CO&&&
CC&C1=CC=C(N=NC2=NC=C[NH]2)C=C1&CN&&&
CO&C1=CC=C(CSC2CCCCC2)C=C1&&&
CC(N)=O&CN&O=C(NC1=CC(NC2=CC=C3C(=O)C4=CC=CC=C4OC3=C2)=CC=C1)C1=CSC=N1&CBr&&&
CO&C1=C2CCN3CC4=CC5=C(C=C4C(C(O1)C23)OCO5)OCO5&CO&&&
CCO&CC&C1=CC=C2SC(C3=CN=CN=C3NC3CCCNC3)=NC2=C1&CN&&CN&CC&&
CC&C&C1=CC=C(CC2=CC=CC=C2)C=C1&C[NH3+]^CC^O=[NH+][O-]^C[NH3+]&&&&O=[NH+][O-]^CO&&&&
CC(=O)O&CO&O=C1CCC2C(CCC3C2CCC2C(C4=COC=C4)OC(=O)C4OC423)C1&CC&&CO&CC&CC&C^CC&&CC&&
CN&C1=CC=C(NC2=C3C=N[NH]C3=NC(N3CCCCC3)=N2)C=C1&CCl&&&
CO&CC&C1=CC=C(N2CCN(C3=NC(C4=CC=CS4)=CS3)CC2)C=C1&&&
CCCCN&CN&O=C(NC1=CC=CC=C1)C1=CN=CN=C1&CC&CCC(=O)O&&&
O=C1CSC(=S)N1NCC1=CC=CC=C1&&&
CO&CO&O=C(NC1=CC=CC(NC2=NC(C3=CC=CN=C3)=C[NH]2)=C1)C1=CC=CC=C1&CCl&&&
CCO&CO&O=C(NC1=NC2=C(CCCC2)S1)C1=CC=CC=C1&CO&CO&&&
O=C1C(C2=CC=CC=C2)=[S+][C-]2C=CC=CN12&CCl&&&
CC(C)CO&CO&S=C(NC1=CC=CC=C1)N1CCN(C2=NC=NC3=CC=CC=C23)CC1&C[NH3+]&O=[NH+][O-]&&&
CO&CO&O=C(C1=CC2=CC(NS(=O)(=O)C3=CC=CC=C3)=CC=C2[NH]1)N1CCC(CC2=CC=CC=C2)CC1&&&
CO&CO&C1=CC2=C(C=C1)C1=C(CC2)SC(C2=C[NH]N=C2)=N1&CN&CC(C)CN^CO&&CO&&&
CCN(C)CC&CC&O=C1C=C(C2=CC=CC=C2)OC2=CC=CC=C12&CC&FC(F)F&&&
CCN(C)C&CC&O=C(CCS(=O)(=O)C1=CC=C2C=CC=CC2=C1)N1CCN(C2=CC=NC=N2)CC1&CCl&&&
CC(C)NCCCN&CN&C1=CC=C2C=CC=CC2=C1&&&
O=C1NC2=CC=C(C(=O)NCCC3=NC4=CC=CC=C4[NH]3)C=C2C1=CC1=CC=CC=C1&CF&&CF&&
COC=O&CC&C&C1=C(CCC2=CC=C3C=CC=CC3=C2)CCCC1&CC^CO&CO&&&CO&&
CCC(=O)O&CN&C1=NN=C(C2CCNCC2)O1&CN&CCC(N)=O&&&
CC&O=C(CSC1=NN=C(NC2CC2)S1)NC1=CC=CC=C1&CC&&&
CCCNC=O&CN&C1=CC=C(C2=NC3=CC=NN3C(N3CCNCC3)=C2)C=C1&CF&&&
CC&O=C1C=CC=CN1C1=CC=CC=C1&CC&&CC^C#N^CN&&NCCO&&&
CC&O=C(CSC1=NC2=CC=CC=C2C=C1)NC1=CC=CC=C1&CS&CN(C)[SH](=O)=O^CC&&&&
CC=O&CN&O=C(NC1=NC2=C(CNCC2)S1)C1=CC=CC(C2CCNCC2)=C1&CN&&&
C=C1C(=O)OC2CCC3OC3CCCC12&CO&&CC&CO&CO^CC(C)C(=O)O^CC&&&CO&&
CO&CO&O=C(CC1=CN(C(=O)C2=CC=CC=C2)C2=CC=CC=C12)N1CCOCC1&CC&CC(=O)O^CCl&&&&
CC&O=C(CC1=CC=C(C2CCCN2)C=C1)NC1=N[NH]C(C2CC2)=C1&&&
CC&CC&C1=CC=C(NC2=C3N=CN(C4CCCO4)C3=NC=N2)C=C1&CI&&CO&CO&&
O=C(C1=CC=CC=C1)N1CCC2=NC=C(COCC3=CC=C4C=CC=CC4=C3)C=C2C1&CF&&&
O=C(COC1=CC=CC=C1)NC1=NC(C2=CC=CC=C2)=N[NH]1&CO&OC(F)(F)F&&&
CCO&CO&O=C(CSC1=NC(C2=CC=CC=C2)=CC=N1)NC1=NOC=C1&CC&FC(F)F^CC&&&&
O=S(=O)(NC1=CC=CC=C1)C1=CC=C(C2=CN=C(C3CC3)O2)C=C1&CCl&&&
CCOC=O&CC&O=C(OCN1C(=O)C2=CC=CC=C2S1(=O)=O)C1=CC=CC=C1&CC&FC(F)F^CCl&&&&
CC&O=C(C1=CC=C2C=CC=CC2=N1)N1C=CC=N1&&&
CC&O=C(NC1CCC1)C1=CC(C2=CC=CC=C2)=NC2=CC=CC=C12&&&
C#CC=CCCCCCCCCCCCCCC=CCCCCCC=CCCCC=CCCCCC=CC#CC(O)C#C&&&
CC&C1=CC=C(CNC2=NC=NC3=CC=CC=C23)C=C1&&&
CC&C&O=C1CCC2C(CCC3CCCC32)C1&CC^CC&CC^C=O&CO&&&&&
CC(=O)O&CO&O=S(=O)(C1=CC=CC=C1)C1=C2N=C(N3CCOCC3)C3=C(C=CS3)N2N=N1&&&
CC&O=C(CCNCCC1=CC=CC=C1)N1CCC2=CC=CC=C21&CN&&CCl&CS^C[SH](=O)=O&&&
CCCCCCCN(CCO)CCCCCCC&CC&C1=CC=C2C(=C1)C=CC1=CC=CC=C12&CCl&&CCl&CCl&&
CN&CN&C1=CC2=CC=CC=C2C1=CC1=CC=CN=C1&&&
C#N&CC&O=C(NCCNCCCOC1=CC=CC=C1)NC1=CC=CC=C1&&&
COC=O&CC&O=C1C=C(OCCCN2C=CC(C3=CC=CC=C3)NC2=O)CS1&CC&COC=O^CS&&CS&&&
COC=O&CC&C1=CC2=CC=NC=C2C=C1&CC&CN^CO&&&CO^CO&&&
C#CCCO&CO&C1=CC=CC=C1&CC&C=CC&&&
CO&CO&O=C(NC1=CC=CC=C1)C1CCCN(S(=O)(=O)C2=C[NH]C=N2)C1&CO&CO&&&
CCO&CO&C1=CC=C(NC2=NC=NC=N2)C=C1&CN&CC(C)CCN^CO&&CC(C)CO&&&
C=C(CC)C(C)=O&CC&C1=CC=C(OCCOC2=CC=CC=C2)C=C1&C[NH3+]&O=[NH+][O-]&&&
O=C(NCC(C1=CC=CS1)N1CCOCC1)C1=CC=C2OCCOC2=C1&&&
O=C(NCC1CCCN1)C1=CC=CC=C1&CCl&&CO&CO&&
CC&O=C1CCCC2=NC3=CC=CC=C3NC(C3=CC=CS3)C12&NO&&C&CC&&CC&&
CNC(=O)C(Cl)Cl&CC&C1=CC=CC=C1&CC&&&
CC&O=C(CCN1C(=O)C(=CC2=CC=CC=C2)SC1=S)OCC(=O)C1=CC=C2OCOC2=C1&&&
COC=O&CC&C(=CC1=CC=CC=C1)CN1CCN(CC2=CC=CC3=CC=CC=C23)CC1&CF&&CF&CO&&
N[SH](=O)=O&CS&C1=CC=C(C2=NN(C3=CC=CC=C3)CC2C2=CC=CC=C2)C=C1&C[NH3+]&O=[NH+][O-]&&&
CO&CO&O=C(NCCC1=CC=CC=C1)C1=CC(S(=O)(=O)NC2=CC=CC=C2)=CC=C1&CN&&&
CC&O=C1[NH]C(=O)C2=C(C3=CC=CC=C3)N3C4=CC=CC=C4NC(C4=CC=CO4)C3=C2[NH]1&CN&&CN&&
C=C&CC&O=C(CNC(=O)C1=CC(OC2=CC(C3=CC=CC=C3)=NC3=CC=CC=C23)CC1C(=O)NC1CC1)NCC1CCCCC1&CO&CO^CO&&CO^CC&&CC(C)N(CCOC=O)C(C)C^CC&&O=CO&&&
CCCCC&CN&O=C1C=C(C2=CC=CC=C2)[NH]C2=NC=CC=C12&&&
CC(C)C(O)CNC(N)=O&CN&O=C(CCC1=CC=CC=C1)NCC(=O)NCC1=CC=CC=C1&CO&O=P(O)(O)O^CC&&CC(C)C&&&
CO&CO&O=C1C=CC2CCC3C4C=CC(=O)C4CCC3C2=C1&CC&&CC&CC&CC&CO&&
O=C(CCS(=O)(=O)C1=CC=CC2=C1N(C(=O)C1CC1)CC2)N1CCC(N2C(=O)[NH]C3=CC=CC=C32)CC1&CBr&&&
C1=C(C2=NC3=CC=CC=C3S2)CCN(CCC2=CC=CC=N2)C1&&&
CO&CO&S=C1[NH]N=C(C2=CC=CC=C2)N1N=CC1=CC=CC=C1&CO&&&
CCOC=O&CC&C1=CC=C(C2=NOC3=C2C(N2CCCCC2)=NC=N3)C=C1&CF&&&
O=C(NC1=CC=CC=C1N1CCCC1)C1CCN(S(=O)(=O)CC2=CC=CC=C2)CC1&&&
O=C(NCC#CC1=CC=C2N=CC(NC3CCNCC3)=NC2=C1)C1=CN=CN(CC2=CC=CC=C2)C1=O&CF&&CF&&
O=C1NC(=O)C(C2=CC=CC=C2)=C1NC1=CC=CC=C1&CCl&&&
CCCCC&CC&O=S1(=O)C2=CC=CC=C2C2(CCCCC2)N1CC1=CC=CC=C1&&&
CCC=O&CC&O=C(NC1=CC=CC=C1)C(CC1=CC=CC=C1)NS(=O)(=O)C1=CC=C2[NH]C(=O)[NH]C(=O)C2=C1&CN&&&
CC&C1=CC=C(C2=NN3CCNC4=CC=NC2=C43)C=C1&CCl&&CN^CN(C)CCCNC=S^CC&&&&
CC(C)C&CC&O=C1N=CC=CN1C1CCCO1&CN&&CC^CO^CO&&&CO&&
O=C(C1=N[NH]C2=CC=CC=C12)N(CC1=CC=C(C2=CC=CS2)C=C1)C1=CC=CC=C1&CF&&CF&CF&&
CC&O=C(NC1=CC=CC2=C1C1=CC=CC=C1O2)C1=CN=CC=C1&&&
COC(CS)OC&CS&C1=CC=C(C2CN3C=CC=CC3=N2)C=C1&CO&CO^CO&&CO^CC&&COC=O&&&
CNC(C)(C)C(N)=O&CC&C1=CC=C(CCNCCC2=CC=C(C3=CC=CC=C3)C=C2)C=C1&CO&&CC^C#N^C&&CC&&CC&&
CO&CO&C1=CC=C2C(=C1)C=CC1=C3C=CC=C4C=CC(=C2)C1=C43&CO&&CO^CO^CO&&&CO^CO^CO&&CO&&&
O=C(NCC1=CC=CN=C1)C(C1=CC=CC=C1)N(C(=O)CN1N=NC(C2=CC=CS2)=N1)C1=CC=CC=C1&CF&&&
C#N&CC&O=C(NC1=CC=C(CCN2CCC3=CC=CC=C3C2)C=C1)C1=CC(C2=CC=CC=C2)=CC=C1&CO&&CO&&
CCNC(C)=O&CC&C1=CN=C2C(=C1)C=NN2C1CCNCC1&CN&&CF&&
CC(C)(C)OC(N)=O&CN&O=C(NC(CCCCC1=CC=CC=C1)CC1=CC=CC=C1)C1=CC=CC=C1&CO&&CCl&&
CO&CO&O=C1NC(=S)SC1=CC1=CC2=CC=CC=C2C=C1&CN&CC(=O)O^CBr&&&&
O=C(NC1CCCCC1)C(C1=CC=CS1)N(C(=O)CC1=CC=CS1)C1=CC=CC=C1&CF&&&
CO&CO&O=C(NC1=CC=CC=C1)N1CCCN(C2=CC=CC=C2)CC1&CC&FC(F)F&&&
CCCC&CC&O=C1C2=CC(C3CC4C(=O)C5=CC=CC=C5C4N3C(=O)C3=CC=CC=C3)=CC=C2N=CN1C1=CC=CC=C1&CC&O=CO&&&
CC&C1=COC(C2=NN3C=NC(NCC4=CC=C5OCOC5=C4)=NC3=N2)=C1&CN&&&
CO&CO&O=C(CSC1=NN=C(C2=CC=CC=C2)N1C1=CC=CC=C1)NC1=CC=CC=C1&CO&CO&&&
CF&C1=CC=C(OCCC2=CC=C(OCCN3CCOC(COC4=CC=CC=C4)C3)C=C2)C=C1&&&
CO&CO&O=C(NC1=CC=CC=C1)C1=NN(C2=CC=CC=C2)N=N1&CC&C#N&&&
CCN(C)C&CN&O=C1NC(=O)C2=C3C1=CC=CC3=CC1=CC=CC=C21&CO&&&
CC&O=C1C=CC2=C(O1)C1=C(C=C2)OC(C2=CC=CC=C2)=CC1=O&CO&CN(C)CCO^CC&&CC(C)C&&&
CO&CO&O=C(COC1=CC=CC=C1)NC1=CC=C(C(=O)OCC2=CC(=O)N3N=CSC3=N2)C=C1&CC&&&
CCC(=O)O&CC&C1=CC=C(C2=C[NH]C3=CC=CC=C23)C=C1&CF&&&
CN&O=C(COC1=CC=CC=C1NC(=O)C1=NC2=C(CNCC2)S1)NC1=CC=CC=C1&CF&&CCl&&
CC&O=C(NC1=CC=CC=C1)C1=CN=C(N2CCC3=CC=CC=C3C2)C=C1&CN&&&
CC&C1=CC=C(C2=CC=NN2C2=CC=CC=C2)C=C1&CO&OCC=CCO^CS&&C[SH](=O)=O^CF&&&&
CN&O=C(NCC1=CC=CC=C1)N1CCCC2(COCCN(C3=NC=NC=C3)C2)C1&&&
N=C(N)NO&CN&C1=CC2=CC=C(N3CCCCC3)N=C2C=C1&&&
CC(N)=O&CN&O=C1NC2=CN=C(N3CCNCC3)N=C2N(C2CCCC2)C2=NC=CC=C12&&&
CO&CO&C1=CC=C2C(C3=CC=C(OC4=CC=C(C5=CC(C6=CC7=CC=CC=C7N=C6)=CC=C5)C=C4)C=C3)=CC=CC2=C1&CO&CO^CO&&CO&&&
CO&CO&O=C(NC(C(=O)N1CCCC1)C1=CC=CC=C1)C1=CC=C(CNC2=NC=NC3=CC=CC=C23)C=C1&CC&NC=O^CN&&&CO^CO&&&
O=C(CN1C(=O)CSC2=CC=C(S(=O)(=O)N3CCCCC3)C=C21)N1CCN(C2=CC=CC=C2)CC1&CF&&&
CC(C)C&CC&C1=CC=C(OC2=CC=C(C3=NN4CCC5=C(C=CC=C5)C4=N3)C=C2)C=C1&CC&FC(F)F&&&
CCO&CO&O=C(NC1CC(=O)N(C2=CC=CC=C2)C1)C1=CC=CC=C1&CCl&&&
CN&O=C(CCCC1=CC=CC=C1)N1CCN2C=NN=C2C1&CC&FC(F)F^CF&&&CF&CF&&
CCOC(=O)C(N)=O&CN&O=C(NCC1=CC=CC=C1)C1=CC=CC=C1&CN&CC(C)C&&&
CO&CO&O=C1C(=CC2=CC=CC=C2)OC2=CC(OCCN3CCCCCC3)=CC=C12&CC&NC=O^CO&&CO&&&
CC&C1=NC=C2C=CSC2=N1&CS&NC(=O)CS^CC&&&&
CC&O=C(C1=CC=C2OCCOC2=C1)N(C1=CC=CC=C1)C1C=CS(=O)(=O)C1&CC&&&
COC(=O)NC(C(=O)NC(CC(C)C)C(O)CC(=O)O)C(C)C&CC&C1=CC=C2C(=C1)[NH]C1=CC=CC=C12&&&
CCCN(C)C&CN&C1=CC=C2C(C3=C4[NH]C5=CC=CC=C5C4=CC=N3)=CC=NC2=C1&&&
CC&O=C(C1CC1)N(CC1=CC2=C(C=CC=C2)[NH]C1=O)C1CC1&&&
CCCC&CN&O=C(NC1=C2OCCCNC(=O)C2=CC=C1)C1=CC=NC=C1&CN&CCCO^CC&&&&
O=C1[NH]C2=CC=CC=C2N1C1CCN(CC2=CC=CC=C2)CC1&CCl&&&
C1=CN(CC2CC3OCC4=C(CCSC4)C3N2)N=C1&&&
CN&O=C(NCC1(CC2CC2)C2CN(S(=O)(=O)C3=CN=CC=N3)CC21)C1=C[NH]C=C1&&&
CCO&CO&O=C1C=NC2=CN=C(OC3=CC=CC=C3)N=C2N1CC1=CC=CC=C1&&&
CCC(N)=O&CN&O=C(CN1C(=O)NC(C2=CC=CC=C2)C1=O)NCC1=CC=CO1&CC&&CO^CO&&&
CC&O=C(C1=COC=C1)N1CCC2(CC1)CN(C1=CC=CC=C1)CCO2&&&
CC&O=C(C1=C[NH]N=C1)N1CCC(CC2=CC=CC=C2)CC1&CN&&&
CC&CN&O=C1[NH]C(C2=CC=CC=C2)=NC2=C1C=N[NH]2&CN&CCC^CC&&&&
C1=CC=C(C2=NN=C(C3=CC=CC=C3C3=NC4=CC=CC=C4S3)O2)C=C1&&&
C#N&CC&O=C1C=C(C2=CC=C(C3=CC=CC=C3)C=C2)SC(N2CCOCC2)=C1&&&
O=C(NC1CC1)C1CCN(S(=O)(=O)CC2=CC=CC=C2)CC1&CF&&&
O=S1C(CC2=CC=CC=C2)CCC1(C1=CC=CC=C1)C1=CC=CC=C1&CO&&CO&&
C#N&CC&O=C1C=C(C2=CC=CC=C2)C=C(C2=CC=CC=C2)[NH]1&CCl&&&
CO&CO&O=S(=O)(NC1=CC=CC=C1CN1C(SCC2=CC=CC=C2)=NN=C1C1=CC=CC=N1)C1=CC=C2OCCOC2=C1&&&
CN(O)C=O&CC&O=C(CCC1CCCC1)N1CCCC1&&&
CC&C&C1=CC=C(C2=NOC(C3=NN=C(C4=CC=CC=C4)O3)C2)C=C1&CCl^CC&CCl&&&&
CCC&CC&C1=NC(N2CCOCC2)=NC(C2=CC=C3[NH]C=NC3=C2)=C1&&&
C1=CC(C2=CC=NC(NCCCN3CCOCC3)=C2)=NC(N2CCOCC2)=C1&&&
CCl&C1=CC=C(C2=CC=C3N=CC=NC3=C2)C=C1&&&
CC&CC&O=C1C=C[NH]C(SCC2=NN=C[NH]2)=N1&CN&&&
CCCCCCC&CC&C1=CC=CC=C1&CC&CC=CC(C(O)CCSC)N(C)C&&&
CC&O=C(NC1=CC=CC2=CC=CN=C12)C1CCN(S(=O)(=O)C2=CC=C3C(=C2)CCN3C(=O)C2CC2)CC1&&&
O=C(NN=CC1=CC=CC=C1)C1=CC=C2OCCOC2=C1&CBr&&C[NH3+]^O=[NH+][O-]&&&
CC&CC&C1=CC=C(C2=NC=CS2)C=C1&CC&CN(C)C=O&&&
CC&O=C(NCC1=CC=CC=C1)C1=CC(C2=CN=C3N=CC=CN23)=CC=C1&CC&CC(=O)O&&&
CN(CCO)CCO&CO&C1=CC=C(CCC2CCCCC2)C=C1&CO&&&
C1=CC=C(C2=NC(C3=COC=C3)=CS2)C=C1&&&
CCl&C1=CC(C2=CC=CC=C2)CC(C2=CC=C(SCC3=CC=CC=C3)O2)=C1&CCl&&&
O=C(CC1=CC=CC=C1)NCC1=CC=CC=C1&C[NH3+]&O=[NH+][O-]^CF&&&&
CCCCCCC=CCC(O)CCCCCCCCC(=O)NCC&CC&C1=CC=CC=C1&CO&&CO^CO&&&
CO&CO&C1=CC=C(C2=CC=C(CNC3=NC(C4=CC=CC=C4)=NC=C3)C=C2)C=C1&CO&OCCO^CC&&CC(C)C^CF&&&&
O=C(NCCC1=CC=CC=C1)NC1=CC=CC=C1&CF&&CF&&
CC(C=O)NC(C)C&CC&C1=CC2=CC(OCC3CO3)=CC=C2S1&CCl&&&
CC&O=C(COC1=CC=CC=C1)NC1=C2SC(=CC3=CC=CC=C3)C(=O)NC3=C2C2=CC=CC=C2C=C1N1CCCC1&&&
CC&C1=CC=C(C2=C[NH]C(CSC3=NN(C4=CC=CC=C4)C=C3)=N2)C=C1&&&
CN&O=C(NC1=CC=[NH+]C=C1)C1=CC2=CC=CC=C2N1OCC1=CC=CC=C1&CCl&&CCl&[NH3+][O-]&CCl&&
C[SH](=O)=O&NS&O=C(CNC1=CC=CC=C1)N1CCC(C2=CC=CC=C2)CC1&CC&FC(F)F^CC&&FC(F)F&&&
CCCS(=O)(=O)NC=O&CC&C&O=C(C1=CC=CC=C1)N1CCCCC1&CO^CC^CO^CO&&&&CO&&&
CC&O=C(CCCN1C(=O)C(=CC2=CC=CS2)SC1=S)NC1=CC=CC=C1&CO&&&
CC(N)C(N)=O&CN&O=C1C(C2=NS(=O)(=O)C3=CC=CC=C3N2)=CC2=C1C=CC=C2&CO&&&
COC=O&CC&O=C1OCC2CCC3C=COC(O1)C23&CC&CC(O)CO^CC&&&&
O=C(C=CC(=O)N1CC(=CC2=CC=CC=C2)C(=O)C(=CC2=CC=CC=C2)C1)NC1=CC=CC=C1&&&
CNC(=O)CCl&CC&C1=CC=C2[NH]C=CC2=C1&&&
C=NNC(N)=O&CC&C1=CC2=NO[NH+]=C2C=C1&[NH3+][O-]&&&
O=C1NC(=O)C(C2=CC=CC=C2)=C1NC1=CC=CC=C1&&&
CC&CN&O=C1NC(=S)SC1=CC=C1C=CNC2=CC=CC=C12&CN&CC&&&
CO&CO&O=C1C=CC=C2C3=C(C=CC=C3)CCC(NC(=S)NC3=CC=CC=C3)C2=C1&CCl&&CO^CO^CO&&CO^CO&&CO^CO&&CO^CO&&CO&&&
O=C(CNC(=O)C1CC2=CC=CC=C2CN1C(=O)CCC1=CC=CC=C1)C1=NC2=CC=CC=C2[NH]1&CF&&CC^CCC(=O)O&&&
CO&CO&C1=CC=C(C2=CC=NN2C2=CC=CC=C2)C=C1&CC&&CC^CCCOC(C)=O&&&
O=S(=O)(NC1=CC2=C(OC=C2)C2=CC=CC=C12)C1=CC=CC=C1&CCl&&CC^CO^CCl&&&CCl&&
CC&O=C1NC(=O)C(CCCC2CCCC3(CCC(CCOC(=O)C4CCCC4)O3)O2)C(=O)N1&CC&&CO&CO&&
CC&O=C1C2=CC=CC=C2S(=O)(=O)C2=CC=CC=C12&CC&CC(C)N(C)C&&&
NC(=O)CCCCCCC(=O)NO&CN&O=C(NC1=CC=CC=C1)C1=CC=CC2=CC=CC=C12&&&
CO&CO&O=C(NC1=CC=CC=C1)N1CCC2=C(C1)C(C1=CC=CC=C1)=NO2&&&
CC&CN&O=C(CN1C=CC(=O)[NH]C1=O)N1CCC(CC2=CC=CC=C2)C1&&&
CS&CS&O=C1C2=CC=CC=C2NC(C2=CC=CC(COC3=CC=CC=C3)=C2)N1CC1=CC=CO1&C[NH3+]&O=[NH+][O-]&&&
CC&CC&O=C1C=C[NH]C(=O)[NH]1&CN&CCCCCCCCCCC^CN&&COC(N)=O&&&
CO&CO&O=C(NC1=CC=CC(N2C=CN=C2)=C1)C1=CC=CC(NC2=NC=NC3=CN=C(N4CCNCC4)N=C23)=C1&CC&&CC^FC(F)F^CN&&&CC&&
C#N&CC&O=S(=O)(NC1=NC=NS1)C1=CC=C(OC2=CC=CC=C2C2=CC=NN2C2=CC=CC=C2)C=C1&CCl&&CCl&&
CF&C1=CC=C(COC2CCCCC2NC2=NC3=CC=CC=C3O2)C=C1&CCl&&CF&&
CCl&C1=CC=C(C2=NOC(CN(C3=CC=CC=C3)C3=CC=CN=C3)=N2)C=C1&CCl&&&
CC&O=C(C1=NC=CS1)C1CC(C2=CC=CO2)=NO1&CC&O=CO&&&
CC&C1=CN=CC(OCC23CCCC2CN(CC2=CSC=N2)C3)=C1&CC&&&
CO&CO&O=C1C=C[NH]C(NN=CC2=CC=CC=C2)=N1&CC&&&
CCO&CO&O=C(NCCC1=CC=C(C2=CC=CC=C2)C=C1)C1CCC2=C1C=CC=C2&CO&CCO^CC&&O=CO&&&
CO&CO&C1=CC=C(CNCCC2=C[NH]C3=CC=CC=C23)C=C1&CO&CO^CN&&&&
CO&CO&O=C(NCC1=CC=CC=C1)C1=CC=CC(C2=CC=CC=C2)=N1&CC&CC(=O)O^CF&&&CC^C#N&&&
CO&CO&O=C(NC(CCNS(=O)(=O)C1=CC=CC=C1)CC1=CC=CC=C1)OC1COC2OCCC12&CN&CC(C)C^CO&&&&
CC(NC(=O)C(C)NC(=O)C(CN)NC(=O)C(CCC(=O)O)NC=O)C(=O)O&CC&C1=CC=CC=C1&CI&&&
CO&CO&S=C1[NH]N=C(C2=CC=CC=C2)N1C1CCCC1&CO&CO&&&
COC(N)=O&CN&C1=CC=C2C(=C1)SC1=CC=CC=C1C2C1=CSC=C1&CS&CS&&&
O=C(NCCNC(=O)C1=CC=C2C=CC=CC2=C1)C1=CC=C(C2=CC=CC=C2)C=C1&CCl&&&
CC(N)=O&CN&O=C(CNS(=O)(=O)C1=CC=CC=C1)NCC1=CC=CC=C1&CN&&CCl&&
CN&O=C(NC1=CC=CC=C1)C1=CSC=C1&CCl&&&
C=NOC&CC&C=C(CC1=CC=CC=C1)C(=O)OC1=CC=CC=C1&CBr&&CO^CO^CBr&&&CO^CO&&&
CC&O=C1C=CC2=CC=CC=C2O1&CC&&CO&CO&&
CC&O=C(NC1CCCCC1)C1=C2N=C(N3CCCC3C3=CC=CN=C3)C=CN2N=C1&CN&CNC&&&
CN&O=C1C2=CC=CC=C2C(=O)C1C1=CC=CC2=CC=CC=C12&&&
O=CO&CC&O=S(=O)(NC1=CC=C(C2=NC=CC(NC3=CC=C4[NH]C=CC4=C3)=N2)C=C1)C1=CC=CC=C1&&&
CO&CO&O=C(C1=CC=CS1)N(C1CCCCC1)C1CCCCC1&CO&&&
C=C(C(=O)CCC)C(C)C&CC&O=C1CC2CCCC2C2CC=C3C=CCCC3C12&CO&&CBr&CC&CC&&
CCCCC=O&CC&C1=CC=CC=C1&CO&&&
CO&CO&O=C(N=CNCC1=CC=CC=C1)NC1=CC=CC=C1&&&
CCCCC&CC&O=C(CNC(=O)C1=CC=CC=C1)C1=CC=CC=C1&CO&CO&&&
CC(=O)O&CO&O=C(NC1=NOC=C1)C1=CC=CC(NC2=NC=NC(C3=CC=CC=C3)=C2)=C1&CC&CC(C)C&&&
O=C(CCC(=O)C1CCOC1=O)NC1=NN=C(C2CC2)S1&&&
CCCC&CC&C1=CN=CC(C2=CC=C3C=C(C4=NN=CO4)C=NC3=N2)=C1&CN&NCCO^CC&&FC(F)F&&&
CO&CO&O=C1NC(=O)C2=C3C1=CC=C1C=CC=CC1=C3N1CCCC3=C1C2=O&CN&CCN(C)C^CO&&CO^CO&&&&
CC&C1=CC=C(C2=CC=C(C3=NN=CN3C3=CC=C(OCC4NCCCO4)C=C3)C=C2)C=C1&CN&&&
CO&CO&O=S(=O)(C1=CC=CC=C1)N(C1=CC=CC=C1)C1=CC=CC=C1&CC&C#N^CC&&&&
CC(C)C(N)=O&CN&O=C(NC1=CC=NN1C1=CC=CC=C1)C1=CC=CC=C1&&&
CC&O=C(N1CCN(CC2=CC=C3OCOC3=C2)CC1)N1C=CC(=O)O1&CC&CCC&&&
CC&C&C1=NC=NCN1C1=CC=CC(COC2=CC=CC=C2)=C1&CN^CC&CN&&&CS^O=[SH](=O)F&&&
COC(=O)OCC(OC(C)=O)C(OC(C)=O)C(COC(=O)C(N)=O)OC(C)=O&&&
CCCCC(=O)O&CC&O=C1C2=C([NH]C3=CC=C4C=CC=CC4=C13)SC=C2&&&
S=C1[NH]C2=CC(OCCCN3CCN(C4=CC=CC=C4)CC3)=CC=C2[NH]1&&&
CN&O=C(NC1=NC(C(=O)NCC2CCCNC2)=CS1)C1=CC=C2C(=C1)C(=O)NC1=CC=CC=C12&&&
CO&CO&O=C(NC1=CC=CC(S(=O)(=O)N2CCOCC2)=C1)C1=CC2=C(CCC2)S1&&&
CO&CO&O=C(NCCN1CCNCC1)N1C(=O)[NH]C2=CC=CC=C21&&&
CO&NO&O=C1[NH]C2=CC=CC=C2[NH+]=C1N1CCOCC1&[NH3+][O-]&&&
COC&CC&C1=CC=C(C2=C(C3=CC=NC(NC4CCCC4)=N3)N3C=CC=CC3=N2)C=C1&&&
CC&C1=CC=C(C2=CN(CC3=CC=C(C4=CC=CN=C4)C=C3)C=N2)C=C1&&&
CC=C(C)CCC=C(C)CCC=C(C)C&CC&C1=CC=C(CNC2=CC=CC=C2)C=C1&CO&&CO&CO&&
CC&O=C1CN(CC2=CC=C(C3=CC=CC=C3)C=C2)S(=O)(=O)CCN1CC1=CN(CCC2OCCO2)N=N1&CF&&&
CCC&CN&O=C1NCCC12CCN(C(C1=CC=CC=C1)C1=CC=CC=C1)CC2&CF&&CF&&
NC(=O)CCCCCCC(=O)NO&CN&C1=CC=C(C2=CC=CC=C2)C=C1&&&
CNOC&CN&O=C(NC1CCNCC1)C1=CC=C[NH]C1=O&CN&&CN&&
CCO&CO&O=C(CN1N=NC(C2=CC=CC=C2)=N1)NCCN1CCOCC1&CN&CC&&&
CCO&CO&O=C(NC1=CC=C(N2CCN(C(=O)C3=CC=CS3)CC2)C=C1)C1=CC=CC=C1&&&
COC&CC&C1=CC2CCCC2C=C1&CC&&CC^C=O^CC&&O=CO&&&
CN&C1=CC=C(OC2=CC(OC3=CC=C4[NH]C=NC4=C3)=CC=C2)C=C1&CC&CC(C)(C)C#N^CCl&&&CF&&
O=C(NNC(=O)C1=CC=CS1)C1=CC=C(NS(=O)(=O)C2=CC=CC=C2)C=C1&CO&&CO&&
O=C(NC1CC2=CC=CC=C2C1)C1=NOC(C2=CC=CC=C2)=C1&CF&&&
O=C(CN1CCN(C2=CC3=C(C=C2)C(=O)C=CN3C2CC2)CC1)C1=CC=CC=C1&CF&&CC^O=CO^CCl&&&&
O=C1N(C2=CC=CC=C2)C2=CC=CC=C2C12CCN(CC1CCCCCCC1)CC2&CCl&&&
O=C(OC1=CC=CC=C1)N1CCN(CCC2=CC=CC=C2)CC1&&&
COC=O&CC&O=C1[NH]C2=CC=C(NCC3=CC=CC=C3)C=C2[NH]1&&&
CN&O=C(NC1=CC=CC=C1)N1CCN(C2=NC=N[NH]2)CC1&CCl&&CCl&&
CO&CO&O=C1C=C(C2=CN(C3=CC=CC=C3)C(=S)[NH]C2=O)CO1&CO&&&
CCOC(=O)CC[SH](=O)=O&CS&C1=CC=CC=C1&CC&&&
COC(=O)C(CCCCNC(N)=O)NC(=O)C(C)NC(C)=O&CC&C1=CC=CC=C1&&&
CO&CO&O=C(CCCN1C(=O)N(C2=CC=CC=C2)C(=O)C2=C1C1=CC=CC=C1S2)NCCC1=CC=CC=C1&CF&&&
CC&C1=CC=C2NC3=C(C=CS3)C(N3CCN(CC4=CSC=N4)CC3)=NC2=C1&CCl&&CN&&
O=C(C=CC1=CC=CC=C1)NC1CCC(CN2CCC(C3=C[NH]C4=CC=CC=C34)CC2)CC1&CCl&&CO&&
COC(C)=O&CC&O=C(OCC1=CC(=O)N2N=CSC2=N1)C1=CC=C2N=CC=CC2=C1&&&
CN&C1=CC=C(NCC2=NC3=CN=CN=C3N=C2)C=C1&CN&&CC^O=CNC(CC(=O)O)C(=O)O&&&
CC&O=C1C=CN(C2CCC(COC(C3=CC=CC=C3)(C3=CC=CC=C3)C3=CC=CC=C3)O2)C(=O)[NH]1&CBr&&&
CO&CO&C1=CC=C(C2=CC=CN3N=C(NC4=CC=C(C5CCNCC5)C=C4)N=C23)C=C1&CF&&CO^CO&&&
C#N&CC&O=C(NC1=C[NH+]=C2C=CC=CC2=[NH+]1)C1=CC=CS1&[NH3+][O-]&&CCl&[NH3+][O-]&&
CN&O=C1NCC(CC2=CC=CC3=CC=CC=C23)N(CCC2=CC=CC=C2)C1=O&CN&&CO&&
O=C(C1=CC=CC=C1N1CCOCC1)N1CCN(C2=CC=CC=C2)CC1&C[NH3+]&O=[NH+][O-]&&&
CC&O=S(=O)(C1=CC=CC=C1)C1=CN=CS1&CN&&CC&&
CC&CC&C1=C(C2=NC=CO2)C2=CC=CC=C2CCC1&CC&CN(C)C&&&
CO&CO&O=C(NC1=CC=CC=C1)N1CCOC2=CC(OC3=CC=NC4=CC=CC=C34)=CC=C21&CC&CC(C)C^CO&&CO&&&
CN&C1=CC=C2NCNC2=C1&&&
CO&CO&O=C(NCC1OCCC2=CC=CC=C21)NC1=CC=CC=C1&CO&CO&&&
CO&CO&O=C(C=CC(=O)C1=[NH+]C2=CC=CC=C2[NH+]=C1)NC1=CC=CC=C1&CO&&[NH3+][O-]&CC^CCC^[NH3+][O-]&&&&
O=C1CN=C(N2C=NN=C2C2=CC=CC=C2)C=C2C3=CC=CC(C4=CC=CC=N4)=C3CCN12&CF&&&
O=C(C1=CC=CC=C1)N1CCN(C2=CC=C(N(CC3=C[NH]C=N3)S(=O)(=O)C3=CC=CC=C3)C=C2)CC1&CF&&CCl&CCl&&
CCCNC&CN&O=C(NCC1(C2=CC=CC=C2)CCCCC1)NC1=CC=CC=C1&CS&C[SH](=O)=O^CC&&&&
CO&CO&O=C(COC(=O)C1=CC=CC(S(=O)(=O)N2CCOCC2)=C1)C1=CC=CC=C1&CCl&&CC&&
CC&C1=CC=C(OCC2CCC(C3=CN=C(C4=CN=CN=C4)S3)O2)C=C1&CO&&CC&&
CCl&C1=CC2=C3C(=C1)CCN3CCNC2&&&
CC&O=C(CC1=C[NH]N=C1)NCC1=CC=CC=C1&CN&&CC&CCl&CC&&
CC&O=C(C1=NOC=C1)N(CC1=CC=CC=C1)C1CC1&CC&FC(F)F&&&
O=C1NCCC2=C1N(CC1=CC=CC=C1)C1=CC=CC=C21&CO&&&
CCCCCCC&CC&O=C1C=CC(=O)C(C2=C[NH]C3=CC=CC=C23)=C1&CC&&CO&CO&CN&&
CC&C&O=C(NCCC1=CC=CC=C1)C(CCC(=O)N1CCC2(C=CC3=CC=CC=C32)CC1)CC1=CC=CC=C1&CO^CC&CC&&C#N^CC&&O=CO&&&
CC(C)C&CC&C1=CC2=NC=CC(NC(=NC3CCNCC3)NC3=CC=NC4=CC=CC=C34)=C2C=C1&CCl&&CCl&&
CC&O=C(NC1=CC=CC=C1)N1CCC(C2=CC=CC=C2)C1&CC&&CC^O=CO&&&
CCN&CN&O=C1C(C2=NC3=CC=CC=C3[NH]2)=CC(C2=CC=CC=C2)=C2C3=CN=CC=C3CCCN21&CO&CO&&&
NC=O&CC&C1=CC=C(NC2=CC3=C(CN4CCNCC4)C=CN=C3C=C2)C=C1&CN&&CCl&&
CS&CS&O=C(NC1=CN=CC=C1)C1=CC=N[NH]1&CC&&CN&&
CO&CO&C1=CC=C(C2CC(N3CCNCC3)C3=CC=CC=C32)C=C1&CO&CO^CC&&&CN&&
C#N&CC&C1=CC=C(CCNC2=C(C3=CC=CC=C3)C=C(C3=CC=CC=C3)O2)C=C1&CF&&&
CO&C1=CC2=C(C3=CC=CC=C3)C=C(CCN3C4C5C6CC7C8CC7C8C3C7C3(C79)C53C7CCN9CC7C8C5C6C4CC3(C67)C2C66)C(C2=CN4C61&CO&&CO&CO&CO&&
CO&CO&O=C1C=C(C2=CC=CC=C2)OC2=CC=CC=C12&CO&&CC&CO&CO^CO^CO&&&&
C#N&CC&O=C(C=C1SC(=CC2=CC=C[NH]2)C(=O)N1C1=CC=CC=C1)NCC1=CC=CO1&&&
CC&CN&O=C(CNCC1CCCCC1)NC1=CC=CC=C1&CC&&CC&&
CC&O=S(=O)(NC1=NN=CS1)C1=CC=CC=C1&CN&CC(C)(C)OC(=O)NCC(N)=O&&&
CO&CO&O=C(C=CC=CC1=CC=C(OC(=O)CC(C2=CC=CC=C2)C2=CC=CC=C2)C=C1)C=CC1=CC=C(OC(=O)CC(=O)C=CC2=CC=CC=C2)C=C1&CO&&CO^CO&&&
CN&O=C(NC1=N[NH]C2=C1CN(C(=O)N1CCNCC1CNCC1=CC=CC=C1)C2)C1=CC=CC=N1&C&CC&&CC&&
C1=CC=C(C23CC(CN2)C3)C=C1&&&
CC&CC&O=C(CNC1=CC=C(C2=NC(N3CCCC3)=NC(N3CCCCC3)=N2)C=C1)NC1=CC=CC=C1&CC&CC(C)C^CC&&&CC&CC&CC&&
CO&CO&O=S(=O)(C1=CC=CC=C1)N1C2=CC=CC=C2CCC1C1=CC=CC=C1&CO&CC(C)O^CC&&&CO&&
CC(=O)O&CO&O=C(C=CC1=CC=C(OCCCN2C=CC3=CC=CC=C32)C=C1)OC1CC23CCC4CCCCC4C2CCC1C3&CC&&CC&CC&&
CC&O=C1C=CC2=NC3=CC=CC=C3OC2=C1&CN&CCC#N&&&
CO&CO&O=C(CN1C(=O)SC(=CC2=CC=CS2)C1=O)NC1=CC=CC=C1&&&
CCOC=O&CC&O=C(CC1=CC=CC=C1)NC1=CC2=C(CNCC2)S1&CO&CO^CO&&CO^CO&&CO^CN&&&&
CO&CO&C1=NCCC2=C1[NH]C1=C2C=CC=C1&C&CO&&CC^CNC=O&&&
CN&C1=CC=C2SC3=CC=CC=C3C(N3CCNCC3)CC2=C1&CC&C#N&&&
CCC&CC&O=C(OC1CCC2CC(C3=CC=CC=C3)CCC2C1CN1C=CN=C1)C1=CC=CC=C1&CO&&CO&CC^CO&&&
COC=O&CC&O=C1C2=CC=CC=C2NC(=S)C(C2=CC=CC=C2)N1CC1=CC=CC=C1&CCl&&CCl&CCl&CCl&&
C=C&CC&O=C1C=C2CCC3C4CC=CC4CCC3C2CC1&CC&&&
CCC&CC&O=C(NCCN1C(C2=CC=C(C3=CC=CC=C3)C=C2)=NC2=CC=CC=C2C1=O)C1CCCC1&&&
CO&CO&C1=CC2=C(C=C1)C1CC(C1)N1C=C(C3CCC3)N=C21&CC&NC=O&&&
COC=O&CC&O=C(CNC1=CC=CC=C1)N1CCCCC1&NS&C[SH](=O)=O&&&
CS(=O)(=O)NC=O&CC&C1=CC=C(C2C3CCC(O3)C2C2=NC=CO2)C=C1&CCl&&CCl&CF&&
CO&CO&O=C1NC(=O)C(=CC2=CC=CC=C2)N1&&&
CCOC=O&CC&O=C(C=CC1=CC=CC=C1)NC1=CC=CC(C2=CC=NC(C3=CC=CC=C3)=C2)=C1&&&
C1=C(C2=CC=CC=C2)C(CCC(C2=CC=CC=C2)C2=CC=CC=C2)CCC1&&&
CC=NN&CC&C1=NC=C2N=CN(C3CCCO3)C2=N1&CN&&CO&CO&&
CC&O=C1C2=C(N=C3C=CC=CN13)SC1=C2CCCCC1&CC&C#N^CC&&&&
CO&CO&O=C1C=C(NC2CCNCC2)C(=O)C2=C1N1CC3NC3C1C2&CC&COC(N)=O^CC&&&&
CO&CO&O=C1[NH]C2=CC3=C(C=C2C=C1CNCC1=CC=CC=C1)OCCO3&CN&CCCO&&&
NC(=O)CCCS&CN&C1=NN=C2N=CC3=CC=CC=C3N12&&&
CC&O=C(CNC(=O)C1CC2=CC=CC=C2CN1)NC1=CC=CC=C1&CC&&CN^CC(C=O)CC(C)C&&&
CCCCCCCCC=CCCCCCCC(=O)NC(C)C&&&
CCCOC=O&CC&O=C(NC1=CC=C2[NH]C(C(=O)N3CCC4=C5C=COC5=CC=C43)=CC2=C1)C1=CC2=CC=CC=C2[NH]1&CO&&CC^CCl&&&
CO&CO&O=C(NC1=CC=CC=C1)C1=CC2=CC=NC=C2OC1=NC1=CC=CC=C1&CC&CO^CC&&&CC^FC(F)F&&&
CC(C)NC=O&CC&O=C1C=CC2=CC=CC=C2O1&&&
CCCCCCCOC(N)=O&CN&O=C1CCSSCCNC(=O)C(CCC2CCCCC2)NC(=O)CNC(=O)CN1&CC&NC=O^CC&&CCCN=C(N)N^C&&CC&&CC&&
CC&O=C(NC1=CC=CC=C1)OC1=CC=CN2C(=O)N(CCSC3=CC=CC=C3)C=C12&C[NH3+]&O=[NH+][O-]^CC&&&&
CC(C)(C)OC(N)=O&CN&O=C(CCC1=C[NH]C2=CC=CC=C12)NCCC1=CC=CC=C1&CC&NCCCCC(NC=O)C(N)=O&&&
C=C(C(=O)C(CCCC)OC(C)=O)C(C)OC(=O)CCOC(C)=O&CC&O=C1CCC2C3=C(C(=O)CC2C1)C1C(=O)CCC1CC3=O&CC&&CC&CC&&
CCCNC=O&CC&O=C(NCC1=CC=CO1)C1=CC=CN=C1NC1=CC=CC=C1&CC&FC(F)F^CC&&&&
CCC(C)C&CN&O=C1[NH]C2=CC=CC=C2N1CC1=NC2=CC=CC=C2[NH]1&CN&CCC^CCl&&&&
NN&N=C1C=COC2=CC=CC=C12&&&
CO&CO&O=C1NC(=S)SC1=CC1=CC=CC=C1&CN&CCCCC(=O)O^CO&&&&
CCl&C1=CC=C(CN2C=CC3=NC(C4=CC=CC=C4)=NC3=C2)C=C1&CCl&&&
O=C(C1=CC=CC=C1C1=NC=CC=N1)N1CC2CN(C3=CN=C4C=CC=CC4=N3)CC2C1&CF&&&
O=CO&CC&C1=CC=C(C2=CC(C3=NC=CS3)=NC=C2)C=C1&&&
CCC&CC&O=C1C=C[NH]C2=NC(C#CC3=CC=CC=C3)=NN12&&&
CC&CN&O=C(CCS(=O)(=O)C1=CC=CS1)NC1=CC=CC=C1&CS&CC[SH](=O)=O^CC&&&&
CC&C1=CC=NC=C1&CC&&CN^CC(C)NC(=O)C(NC(N)=O)C(C)C&&&
CCCCC(=O)NC(C)COC(=O)CCCO&CO&C1=CC=CC=C1&CC&COC=O^CCl&&&&
CC(C)C&CC&O=C1CN(C(=O)NC(=O)C2=CC=CC=C2)CCN1&CCl&&CCl&&
CN(C)CCCCO&NO&N=C1C2=CC=CC=C2OC2=C1C(C1=CC=CC=C1)=CC=N2&CO&&&
CC&O=S(=O)(NCC1=CC=CC=C1)C1=C[NH]N=C1&CC&&CN&CN&CF&&
CO&CO&O=C(CSC1=NN=CS1)NCC(=O)NC(C1=CC=CC=C1)P(=O)(OC1=CC=CC=C1)OC1=CC=CC=C1&CN&&&
NCC(C)C(N)=O&CN&O=C1CCCC2=CC=CC=C2N1CC1=CC=C(C2=CC=CC=C2)C=C1&CC&CC(=O)O&&&
CCOC(=O)C(C)S&CS&O=C1C2=C(SC3=C2CCCC3)N2C=NN=C2N1C1CCCC1&&&
CC&O=C1[NH]C2=C(CNC(CC3=CC=CC=C3)CN2)C(=O)[NH]1&&&
CO&CO&N=C(C1=CC=CC=C1)C1=CC=C2C=CC=CC2=C1&CO&CO^NO&&&&
CC=C(C)CCC=C(C)C&CC&O=C1C=C(C2=CC=CC=C2)OC2=C1C=CC=C2&CO&&CO&CO&CO&&
CC&C[SH2+]&C1=C(C2=CC=CC=C2)C2CCC([SH+]CC3CCC(N4C=NC5=CC=CC=C54)O3)C2C1&CC&NC=O^CO&&CC(=O)O^CO&&CC(=O)O^CO&&CO^CO&&CC(=O)O&&&
CO&CO&C1=CC=C(C2=CC=C(C3=NN=CO3)C=N2)C=C1&CC&&CO^CO&&&
C=CC&CC&C(#CC1CN2CCC1CC2)C1=CC=CC=C1&CC&CO^CO&&&&
O=S(=O)(NC1=CC=CN=N1)C1=CC=C(OC2=CC=CC=C2C2=CC=NC(N3CCOCC3)=C2)C=C1&CCl&&CF&CF&&
CC&O=S(=O)(NC1=CC=CC=C1)C1=CC=C2NC(C3=CC=NC=C3)C3CC=CC3C2=C1&CC&&&
CO&CO&O=C1C=CC=NN1C1=CC=CC=C1&&&
C=O&CC&C1=CC=C2[NH]C=CC2=C1&&&
CCCC(O)(CCC(C)=CCO)C(=O)O&CO&C1=CC2C=CCCC2CC1&CC&&CC&CC^CC(C)=O&&&
CO&CO&O=C(CC(C1=CC=CC=C1)C1=CC=C2OCOC2=C1)NCC1=CC=CC=C1&CO&CO&&&
CN&O=C(C1=CC=CC=N1)C1=CC(C2=CC=CC3=NC=CC=C23)=CC2=NC=CC=C12&CS&O=C(O)CCS^CF&&&CO&&
CCC&CN&O=C(CSC1=NN=C(C2=CC=NC=C2)[NH]1)N1CCC2=CC=CC=C2C1&&&
N=CN&CC&C1=CC=C(OCCCCOC2=CC=CC=C2)C=C1&CC&N=CN^CI&&&CC^N=CN&&&
CC&O=S(=O)(NC1=CC(C2=CC=C3N=CC=C(C4=CC=CC=C4)C3=C2)=CN=C1)C1=CC=CC=C1&CCl&&CC&&
NN&O=C1[NH]C(CCC2=CC=CC=C2)=NC2=C1C1=C(CNCC1)S2&&&
CC&C(=NC1=CC=CC=C1)C1=CC2=CC=CC=C2[NH]1&CO&&CN&&
O=S12CCCC1C1=CC=CC=C1C2&CI&&&
NC=O&CC&O=C(NCCC1=CC=CC=C1)C1CCCN1C(=O)CCC1=CC=CC=C1&CN&&&
C[NH3+]&C(#CC1=CC=CC=[NH+]1)C1=CC=CC=C1&&&
CO&CO&O=C(OCC(=O)N1CCN(C2=CC=CC=C2)CC1)C1=CC=CC=C1&C[NH3+]&O=[NH+][O-]^CO&&&CO^CO&&&
O=C(NCC1=CC=CC=C1)NC1=CC=CC2=C1C=N[NH]2&CC&FC(F)F&&&
CCOC=O&CC&O=C1C=C(C2=C(C3=CC=CC=C3)[NH]C3=CC=CC=C23)C(=O)N1&&&
CO&CO&O=C(OC1CCOC1=O)C1=CC=CC=C1&C&CC&&CC&&
CCCCCCCCO&CO&O=C(NC1=CC=CC=C1)OC1=CC=CC=C1&&&
CC&CN&O=C1CNCCOC2=CC=CC=C2CC2=CC=C(C=C2)OCCOC2=CC=CC=C2CN1&&&
N#[NH+]&N[NH3+]&O=C1OCC2(CCCC2)N1CCCCCCN1CCC(C2=CC=CC=C2)CC1&&&
O=C(NN=CC1=CC=CC=C1)C1=CN=CC=N1&CC&FC(F)F&&&
C1=CN2C(C3CCN(C4CCCCC4)CC3)=NN=C2C=N1&&&
O=C(CN1CCOCC1)NC1=CC=C(CC2=CC=C(NC(=O)CN3CCOCC3)C=C2)C=C1&&&
CC&CN&O=C1[NH]C2=NC(N3CCN(C4=CC=CC=C4)CC3)=NC=C2N=C1C1=CC=CC=C1&CF&&&
O=C(NCCC1=CC=CS1)C1=CC=CC(NC(=O)C2=CC=CC=C2)=C1&CCl&&CCl&&
CO&CO&O=C(NC1=CC=CC=C1)N(CC1=CC=CC=C1)CC1=CC=CC=C1&CO&CO^CCl&&&CO^CO^CO&&CO&&&
O=C(CC1=CC=CC=C1)NC1=CC=C(S(=O)(=O)N2CCCC2)C=C1&&&
CO&CO&O=C(COC1=CC=CC=C1)NC1=CC(C2=C(C3=CC=CC=C3)N=C[NH]2)=CC=N1&&&
CC&CC&O=C1NC(=S)N(C2=CC=CC=C2)C(=O)C1=CC1=CC=C(C2=CC=CC=C2)O1&CC&O=CO&&&
COC(=O)CS&CS&C1=CC=C(C2=NC(N3CCOCC3)=C3C=CC=CC3=N2)C=C1&CF&&&
CC&O=C(NS(=O)(=O)C1=CC=CS1)C1=CC2=CC=CC=C2N1CC1=CC=CC=C1&C[NH3+]&O=[NH+][O-]&&&
CC&CN&C1=CC=C(C2=CC=C3C(=N2)OCC3C2=CC=C3C=CC=CC3=C2)C(C2=NC=C[NH]2)=C1&CC&&&
CCCCCCCCCC=CCC[N+](C)(C)C&&&
CCC&CN&O=C1COC2=CC(CN3CCN(C4=CC=C5OCCOC5=C4)CC3)=CC=C2N1&&&
CCNC=O&CC&C1=CC=C(C2=NC3=CC=CC=C3S2)C=C1&&&
CO&CO&C1=CC=C(C2=CN(CCCCCCN3CCN(C4=CC=CC=C4)CC3)N=N2)C=C1&CO&CO^CO&&CO&&&
C[SH](=O)=O&CS&C1=CC=C(C2=CC=C(C3=CN=CC=N3)S2)C=C1&CN&&&
CC&O=C(NC1=CC=CC=C1)C1=CC=NN1CSC1=CC=CC=C1&CF&&&
CO&CO&O=C(NCN1CCN(C2=CC=CC=C2)CC1)C1=CC(NC(=O)C2=CC=CC=C2)=CC=C1&CO&CO^C&&CC&&CC&&
CC&CN&O=C(NCC1CCCN1)C1=CC=CC=C1&CO&CO^CCl&&&CCl&CO^CO&&&
CO&CO&O=C(C=CC1=CC=CC=C1)NCC1=CC=CC=C1&CC&C#N^CO&&CO^CI&&&CO^CO&&&
CCC&CC&C1=CC2=NC3=NC=CC=C3N2C=C1&CC&CCC&&&
COC(=O)C(C)(C)O&CO&C1=CC=C(C2=NC3=CC=CC=C3S2)C=C1&CF&&&
CCl&C1=CC=C(C2=NNC(C3=CC=CC=C3)C2)C=C1&CCl&&&
O=[NH+][O-]&C[NH3+]&O=S(=O)(C=CC1=CC=CC=C1)OC1=CC=CC=C1&&&
CC&O=C(CN1C=CN=C(NCCC2=CC=CC=N2)C1=O)NCC1=CC=C2[NH]N=C(C3=CC4=C(C=N3)[NH]C=N4)C2=C1&CC&&&
CNC(C)=O&CC&O=C1OCCN1C1=CC=CC=C1&&&
CO&CO&O=S(=O)(NC1=CC(N2CCNCC2)=CC=C1)C1=CC=C(C2=CC=CC=N2)C=C1&CC&&CC&&
CC(C)C(N)=O&CN&O=C(CSC1=NN=CS1)C1=CC=CC=C1&&&
N=CN&CC&C1=CC=C(OCCN2C(C3=CC=CC=C3)=CC3=CC=CC=C32)C=C1&CO&&CO&&
CO&C1=CC=C(N2CCN(C3=NC4=CC=CC=C4NC4=CC=CC=C34)CC2)C=C1&CO&&&
CCSC&CC&O=C(CCC1=CC=CC=C1)NCC(=O)NCC(=O)NC(CC1=CC=CC=C1)C(=O)N1CCCC1&CN&&CO&CC^O=CO&&&
O=CO&CC&O=C1CCCC2=C1C(=O)C1=CC=CC(OCC3=CC=CC=C3)=C1O2&CBr&&CCl&CCl&&
CC&O=C1C=CN(CC2=CC=CC=C2)C(=O)[NH]1&CN&CNC&&&
C=C(C)C(CC(=O)OCC)NC(=O)C(C)NC(=O)OC(C)(C)C&CC&O=C1OCCC1=CC1=CC=CC=C1&CO&CC(C)(C)O&&&
O=C(CC(=O)NC1=CC=CC=C1)NC1=CC=CC=C1&C[NH3+]&O=[NH+][O-]&&&
CO&CO&O=C(CN1C(=O)N(CC2=CC=CC=C2)C(=O)C2=C1C1=CC=CC=C1S2)NC1=CC=CC=C1&CC&&&
CC&C1=CC=C(OC2=NC(CCCC3=C[NH]N=C3)=CC=C2)C=C1&CN&CCO^CCl&&&&
CC(C)(N[SH](=O)=O)C(F)(F)F&CS&C1=CC=C(C2=CC3=CC=CC=C3N2C2CCC2)N=C1&CC&C#N^CF&&&&
CO&CO&O=C1NC2=CC=CC=C2NC2=CC(C3=CC=CC=C3)=CC=C12&CC&&CO&CO&CO^CO&&&
CO&CO&C&O=C1N=CC=CN1C1CCCO1&CN^CC&CI^CO&&CO&&&&
CO&CO&O=C(CCN1C=NC2=C(C(C3=CC=CC=C3)=NO2)C1=O)NC1=CC=CC=C1&CF&&&
CCC(C)C&CN&C1=CC=C(CN2C(NC(C3=CC=CC=C3)C3=NN=N[NH]3)=NC3=CC=CC=C32)C=C1&CF&&CF&&
CC&C1=CC=C(C2=NN=C(C3=CC=CO3)O2)C=C1&CC&&&
CO&CO&O=C1C=C(C2=CC=CC=C2)OC2=CC=CC=C12&CO&&CO^CO&&&
COC(=O)NC(C=O)C(C)C&CN&C1=CC(C2=CC3=C(C=N(C4CCCNC4)N=C3)O2)=CC(C2=CN=C(C3CCCN3)[NH]2)=C1&CC&&&
CCC(C)C(N)C=O&CN&O=C(N1CCCC1)N1CCNCC1&&&
CN&C1=NC(N2CCCCC2)=CC(N2CCCNCC2)=N1&CN&&&
CC&O=C(NC1=CC2=NN(C3=CC=CC=C3)N=C2C=C1)C1=CC=CO1&CCl&&&
CC&C1=CC=C(CNC2=CC(C3=NC=NC(NC4=CC=C(N5C=NC=N5)C=C4)=C3)=CC=N2)C=C1&CN&&CC&CF&&
CCOC=O&CC&O=C1CC(C2=CC=CC=C2)CC2=C1C(C1=CC=CC=C1)C=CN2&CC&&CO^CO^CO&&CO^CF&&&&
O=C1C2=CC3=C(C=C2OC2CCCN12)C(=O)N(CCC1=CC=CC=C1)N=N3&&&
CC&O=C(NCC1=CC=CC=C1)C1=CON=C1C1=CC=CC=C1&CCl&&&
CO&CO&C1=CC=C2C(NCCN3CCCCC3)=C3C=CC=CC3=NC2=C1&CCl&&&
CC&O=C(OC1=CC=CC=N1)C1=CN=C2CCCC12&CC&FC(F)F&&&
CO&CO&O=C1C=CC(=O)C2=NC(C3=NC=CC4=C3[NH]C3=CC=CC=C34)=CC=C12&CN&&CBr&&
C[SH](=O)=O&NS&O=C(NC1CCCCC1)C1=CC(C2CNC2)=N[NH]1&&&
CC&CC&C&C1=CC=C(CSCN2CCNCC2)C=C1&CN^CC^CCN(CC)CC&CC&&&&&
O=CO&CC&O=C(NN=CC1=CC=CC=C1)C1=CC=C(COC2=CC=CC=C2)C=C1&CBr&&&
O=C1CCN(C(=O)COC2=CC=CC=C2)C2=CC=CC=C2N1&CCl&&&
CC&C1=CSC(C2=NC=NC3=CC=C(C4=COC=C4)C=C23)=C1&CC&&&
O=C(C=CC1=CC=CC=C1)OCCCOC(=O)C=CC1=CC=CC=C1&CO&&CO&CC^O=CO^CO&&&CO&CO&CC^O=CO^C&&CO&&CC^O=CO&&&
CC=O&CC&O=C(NC1C2CC3CC(C2)CC1C3)C1=NN(C2=CC=CC=C2)C(C2=CC=CC=C2)=C1&CO&&&
CO&CO&O=C1C=C(C2=CC=CC=C2)OC2=CC(OC3CCCCO3)=CC=C12&CC&&CO&CO^CO^CO&&&CO&CO&&
CC(O)C(=O)O&NO&N=C(C(=O)NC1C(=O)NC1COC(=O)C1=CC=CC=C1)C1=CN=CS1&CC&O=CO^CO&&&CO&&
COC=O&CC&O=C1C=C(C(=O)C2=CC=CC=C2)C(C2=CC=CC=C2)N1&CO&&CN^CCN(C)C&&&
O=C(OC(CNC(=O)C1CC1C1=CC=CC=C1)CP(=O)(OC1=CC=CC=C1)OC1=CC=CC=C1)C1=CC=CC=C1&&&
COCCO&CO&C1=CC=C(C2=CC=C(N3CCOCC3)N=N2)C=C1&&&
C=C(C)C=O&CC&O=C1C=CC2C(CCC3C4C=CCCC4CCC23)C1&CC&&CC&CC^CC(O)C(O)C=C[N+](=O)[O-]^CC&&&C^CC&&CC&&
N=O&CN&C1=NN=CN1&&&
C=C1C(=O)OC2CC=CCCC=CCCC3OC3CC12&CC&&CO^CC(CO)C(=O)O^CC&&&CO^CO&&&
CN&O=C(CN1CCNCC1)NC1=NOC=C1&C[NH3+]&O=[NH+][O-]&&&
CO&CO&C1=CC=C(C2=NN3C(C4=CC=CC=C4)=C(C4=CC=CC=C4)[NH]C3=C2CN2C=NC=N2)C=C1&CC&&CCl&CCl&CN^CNC&&&
C#N&CC&O=C1CSC2=CC=C(C3=NC(C4=CC=CC=C4)=CO3)C=C2N1&CF&&&
O=C1C(=CNC(=S)N2CCOCC2)C2=CC=CC=C2OC12CCCC2&&&
CN(O)C=O&CC&C1=CC=C2SC(C3=CC=NC=C3)=NC2=C1&&&
O=C1NC(=O)C(=CC2=C[NH]C3=CC=CC=C23)C1=CC1=CC=CC=C1OCCCN1CCOCC1&CF&&&
CCCCNC(=O)CS&CS&O=C1C2=C(N=CN1C1=CC=CC=C1)SC1=C2CCCCCC1&CC&&CC&&
CO&CO&O=C(CCCC1=NC(C2=CC=CC=C2)=NO1)NCC1=CC=CC=C1&CO&CO^CO&&CO&&&
CC&CN&C(=CC1=CC=CC=C1)CNCC1=CC=CC=C1&CC&CC=O&&&
CC&O=C1N=C(NCC2=CC=CC=C2)[NH]C=C1CC1=CC=CC=C1&&&
CC&N=C1[NH]N=C(COC2=CC=CC=C2)S1&NN&&&
C=CC=C(C=CC=C(C)CC)CCC=C(C)C&CC&C1CC2COC(C1)C2&CC&CO^CO&&&&
CF&C1=CC=C(CCOC2=CC=CC=C2C2=CC=CC3=CC=CC=C23)C=C1&&&
CO&CO&C1=CC=C(C2CC3(N4CCCCC4)CC(C4=CC=CC=C4)C2C(C2=CC=CC=C2)C3)C=C1&CO&CO&&&
CCC&CN&O=C1[NH]C=CC2=CC(N3CCOCC3)=CC=C12&CCl&&&
CO&CO&C1=CC=C(C2=CC3=CC=CC=C3C=N2)C=C1&CN&CN(C)CCNCCC(C)(C)NC(C)=O&&&
C=CC&CC&C1CCC2C(C1)CCC1C3CCCC3CCC21&CN&N#CN=CN^CC&&&CC&C^CC&&CC^CC(=O)O&&&
NC(=O)CCCF&CN&C1=CC=C(C2CCC(C3=CC=CC=C3)O2)C=C1&CF&&CO&CC^FC(F)F&&&
CO&CO&O=C1C=CC(=O)N1CCCCC1CCN(CCC2CCC3C2CCC2C4CCCCC4CCC23)CC1&CC&&CC&CO&CC&&
CC&C1=CC=C(C2=CC=C3N=C(NC4=CC=C(OCCN5CCCC5)C=C4)N=NC3=C2)C=C1&CC&&CC^CN(C)C&&&
O=CO&CC&O=C1C(=CC2=CC=C3SC=CC3=C2)SC(=S)N1C1=CC=CC=C1&CCl&&CC^O=CO&&&
CO&CO&C1=CC=C(CNCC2=COC(C3=CC=CC=C3)=N2)C=C1&CN&&CC&CO^CO&&&
O=S(=O)(CC1=CC=CC=C1)N1CCOCC1&&&
CC&O=C(C1=NC=CC=C1C1=NC=CC=N1)N1C2CCC1C(COC1=NC=CC=N1)C2&CC&&CF&&
CCC&CC&C1=C[NH]N=N1&CN&CCCP(=O)(O)O&&&
CCCN&CN&C1=CC=C(C2=NN3C=CC=NC3=C2)C=C1&CO&&CC&CC&&
O=C(C1=CC=CO1)N1CCN(S(=O)(=O)C2=CC=C3OC4=CC=CC=C4SC3=C2)CC1&CCl&&&
O=C(C1=CC=CC=C1)N1CCN(C2=CC=C3C(=O)C=CSC3=C2)CC1&CI&&&
CC(=O)O&CO&O=C(OC1=CC=CC=C1)C1=CC=CC=C1&CO&&&
C[NH3+]&O=C(NC1=CC=[NH+]C=C1)C1=CC=C2C(=C1)N=C(NC1CCCCC1)N2C1CCCCC1&CF&&&
CBr&C(=CN1CCN(C2=CC=CC=C2)CC1)N=NC1=CC=CC=C1&CBr&&&
CCO&CO&C(=CC1=CC=CC=C1)C1=CC=CC=C1&CO&CC(=O)O^CC&&CSCC(NC(=O)CCC(N)C(=O)O)C(=O)O&&&
CCCC(=O)OCC[N+](C)([O-])CCCC(=O)OCC&&&
CCC&CN&O=C1CNC(=S)N1C1=CC=CC=C1&CBr&&CC^C#N^C&&CC&&CC&&
O=C(CON1N=NC2=CC=CC=C21)NC1=CC=CC=C1&CC&FC(F)F&&&
CC&O=S(=O)(NC1=CC=NO1)C1=CC=CC(C2=CC=CC=C2)=C1&CN&&CC&&
CC#CC(C)N(C)C(=O)OC&CN&C1=CC=C(N2C3=CC=CC=CC3=NC3=CC=CC=C32)C=C1&CBr&&&
CNC(=S)NCCO&CN&C1=CC2=CC=CN=C2C=C1&&&
CO&CO&O=C(CSC1=NC=CC=N1)C1=CC=CC=C1&CC&&CC&&
C#N&CC&C(=C1SCCS1)N1CCCC2=CC=CC=C21&&&
C1=CC=C(CNC2=NC3=CC=CC=C3N=C2N2CCCCC2)C=C1&&&
C=CC&CC&C&O=C1CSC(NC2C3CC4CC(C3)CC2C4)=N1&&CC&&
CCO&CO&C1=CC=C(NC2=NN=CC3=CC=CC=C23)C=C1&CC&&CS^C[SH](=O)=O&&&
O=C(CN1CCN(C2=CC=C3C(=O)C=C[NH]C3=C2)CC1)C1=CC=CC=C1&CC&O=CO^CF&&&CCl&&
CO&CO&O=C(C=CC1=CC=CC=C1)NC1=CC(C(=O)C=CC2=CC=CC=C2)=CC=C1&CO&CO^CO&&CO^CO&&CO^C[NH3+]&&O=[NH+][O-]^C[NH3+]&&O=[NH+][O-]&&&
CCOC=O&CC&O=C(NCC1CCCO1)C1=CN(CC2=CC=CC=C2)C=C1&CC&&CC&&
CC&CC&O=C(C[N+]1=C2CCC3=CCOC3C2=CC=C1)C1=CC=CC=C1&CF&&&
CC&O=S(=O)(C1=CC=CC=C1)N1CC=CC2=CC=CC=C21&C[NH3+]&O=[NH+][O-]^C[NH3+]&&O=[NH+][O-]^CN&&CNC&&&
C#C&CC&O=C(NC1CCN(CC2=CC=CC=C2)C1)C1=CC=CC=C1&CN&CN&&&
CC&O=C(CN1N=NC(C2=CC=CC=C2)=N1)NC1=CC=CC2=CC=CC=C12&CC&&&
O=C(C=CC1=CC=CC=C1)NC(CC1=CC=CC=C1)C(=O)NCCC1=CC=CC=C1&&&
C=C(CCC1=CC=CC=C1)C1CCC2CCC3C4CCC5CCCCC5C4=CCC3C21&CC&O=CO^CC&&&CC&CO&CC&C^CC&&CC&&
O=CO&CC&C1=CC=C(COC2=CC=CC3=CC=C(C4=CC=C5C=CC=CC5=C4)C=C23)C=C1&CO&&&
O=C(CN1CCN(S(=O)(=O)C2=CC=CC=C2)CC1)NCC1=CC=C2OCOC2=C1&CF&&CCl&&
CC&O=C(NC1=CC=CC(NC2=C3OC4=CC=CC=C4C3=NC=N2)=C1)C1=CC=CC=C1&&&
CCCCCCCCCCCCCCC=CC(O)C(COC(=O)NC)NC(=O)C(C)(C)C&&&
CC&O=C(CC1=CC=CN=C1)N1CCC2=C(C=CS2)C1&&&
CO&CO&O=C1[NH]C=NC2=C1C(NC1=CC=C(C3=NC=C[NH]3)C=C1)=NC(C1=CN=CN=C1)=C2&CN&&&
O=C(O)CCC(=O)O&CO&O=C1C(C2=CC=CC=C2)=COC2=CC=CC=C12&CF&&&
CN&O=C1[NH]C2=NN=CN2C2=CC=CC=C12&CC&CC#N&&&
CC&O=C(N1CCCCC1)N1CCCCC1CN1C=CC=N1&CC&&CC&&
C#CC&CN&O=C(NC(CCNS(=O)(=O)C1=CC=CC=C1)CC1=CC=CC=C1)OC1CCOC1&CO&CO^CO&&CO^CN&&&&
CN(C)[SH](=O)=O&NS&C1=CC=C(CN2CCC3(CCNC3)CC2)C=C1&CCl&&&
CC&CN&O=C1NC(=NC2=NC=CS2)SC1=CC=C1C(=O)NC2=CC=CC=C12&CN&CCCO&&&
CC&O=C(CC(C1=CC=CC=C1)C1=CC=CC=C1)NC1=NC=C(CC(=O)N2CCOCC2)S1&CC&&&
CC&C(=CC=CC=CC1=CCCCC1)C=CC=CC=CC=CC1=CCCCC1&CC&&CC&CC&CC^CC(C)O^CC&&&C^CC^C&CC^CC&&&&CC&&
O=CO&CC&C1=CC=C(OC2=CC=CC(OC3=CC=CC=C3)=C2)C=C1&&&
O=C(NN=CC1=CN(CC2=CC=CC=C2)C(=O)[NH]C1=O)C1=CC=NC=C1&CO&&CCl&&
CC&O=C(COC(=O)C1=CC=CO1)NC1=CC=CC(S(=O)(=O)NC2=CC=CC=C2)=C1&C[NH3+]&O=[NH+][O-]&&&
CC&C1=CSC=N1&CC&CN(C)C(CO)C(N)=O&&&
O=C1CCC2(C3=CC=CC=C3)NC3=NC=CC=C3N12&CF&&CCl&&
C=O&CC&O=C(C1=CC=CC=C1)C(C(=S)[N-]CC1=CC=CC=C1)[N+]1=CC=CC=C1&&&
S=C(NCC1CCCO1)NN=CC1=CC=CC=C1&CCl&&&
CO&CO&O=C1C2=C([NH]C(C3=CN=CN=C3)=N2)C(C2=CC=CC=C2)N1C1=CC=C[NH]C1=O&CN&CNC^CN&&CCC^CCl&&&CCl&&
CC(C)(C)NC=O&CC&O=C1CC2=C(C=CC3=CC=CC=C23)O1&&&
O=C1C=C[NH]C2=NC(C3=CC=CC=C3)=NN12&CO&&&
O=C1NC(=O)C(C2=CC=C(CC(=O)N3CCN(C4CCC(CC5=CC=CC=C5)CC4)CC3)C=C2)O1&&&
O=C(NC1=C[NH]N=C1)N1CCN(CC2=CC=CC=C2)CC1&CCl&&&
CC&O=C(C[N+]1=C(C2=CC=CC=C2)N=C2SC=CN2C1=O)N1CCCCCC1&&&
CO&CO&O=C(C1=CC=CS1)N1CCC2(CC1)NCCC1=C2N=C[NH]1&CN&CCC(C)C^CO&&CO&&&
CC&O=C(C1=C[NH]N=C1)N1CCCC1CN1C=CC=N1&CCl&&&
CCO&CO&O=C(CNC1=CC=CC=C1)NC1=CC=C(N2CCOCC2)C=C1&CO&CCO^NS&&C[SH](=O)=O&&&
CNC&CN&O=C(NC1=CC=CC=C1C(=O)OCC1=CC=CC=C1)C1=CN=C2C=CC=CC2=C1&&&
CO&CO&O=C1C2=CC(OC3CCCCO3)=CC=C2OC2=C1C=NC1=CC=CC=C21&CO&&CC^CO^CO&&&CO&CO&CO&&
CC&C1=CC=C(COC2=CSC(C3=CN=C4C=CC=CN34)=C2)C=C1&CC&NS(=O)(=O)CCNC=O^CO&&OC(F)F^CC&&&&
O=C(NC1=CC=CC=C1C1=CN=CO1)C1=CC=CC=N1&&&
CC=O&CN&O=C(NC1=CC=NC=C1)C1CCNCC1&CC&N=CN&&&
CCCCCCCCCC&CC&C1=CON=C1&C=O&CO&OCC(O)CO&&&
CC&CC&O=C1C2=C(N=CN1C1=CC=CC=C1)C1=C3CCOC3=CN=C1S2&CS&CS^C&&CC&&CC&&
O=S(=O)(NC1=NC=CS1)C1=CC=C2C(C3=CC=CC=C3)=NC=CC2=C1&CF&&&
CC&O=C1[NH]C2=CC=CC=C2N=C1C(=NNC1=CC=CC=C1)C1=NN=NN1C1=CC=CC=C1&CCl&&&
CC&C1=CC=C(CNC2=NC=NC3=CC=CC=C23)C=C1&CN&ClCCNCCCl&&&
COC=O&CC&O=C1C=CC2=CC(CN3CCOCC3)=CC=C2O1&&&
CO&C1=CC=C(NCC2=CC=C(CNC3=CC=CC=C3)C=C2)C=C1&CO&&&
CN&O=C(CCNCC1=CC=CC=C1)C1=CC=C(C2=CC=CC=C2)C=C1&&&
O=C(NCCCN1C=CN=C1)C1=CC(S(=O)(=O)N2CCC3=CC=CC=C32)=C[NH]1&&&
CO&CO&O=S(=O)(NCCC1=CC=CC=C1)C1=CC=CC=C1&CC&O=CO&&&
CC&C1=CC=C2C=CC=C2C=C1&CC&CC(NC=O)C(=O)O&&&
CCOC&CN&O=C(NCC1CCCO1)C1=C[NH]C2=NC3=CC=CC=C3N=C12&&&
O=C(CSC1=NN=NN1C1=CC=C2C=CC=CC2=C1)NN=CC1=CC=CC=C1&CO&&&
CC&CN&C(=CC1=[NH+]C2=NC3=CC=CC=C3C=C2[NH]1)C=C1CC2=CC=CC=C2N1&CN&N=CN^C[NH3+]&&CC^C&&CC&&CC&&
CC&CN&N=C1NC2=CC=CC=C2S(=O)(=O)N1&CI&&CF&&
CN&C1=CC2=CN=CN=C2C=C1&CN&&CCl&&
CC&C1=CC=C(CCCN2CCC3=C(C2)N=CN3C2=CC=CC=C2)C=C1&CF&&CF&&
CC&O=C(NC1=NC=CS1)C1=CC=CC(OC2=CC=NC(C3=CC=CC=N3)=C2)=C1&CCl&&&
CN&C(=CCCC1=CC=CC=C1)CCCCCNCC1=CC=CC=C1&CN&&&
CN&C1=CC=C(CNC2=CN=C3C(=C2)CCC2=CC=CC=C23)C=C1&CF&&&
CC&O=C(NCC1=CC=C(N2CCC(C3=CC=CC=C3)CC2)C=C1)C1=C2C=CC=CN2N=C1&CC&&CC^FC(F)F&&&
N=CN&CN&O=C(CNC(=O)C(CC1C2CC3CC(C2)CC1C3)NS(=O)(=O)C1=CC=CC2=CC=CC=C12)NCC1CCCNC1&CC&CCCN&&&
CC=NOCC(=O)OCC#N&CC&C1=CC=C(SC2=CC=CC(CC3=CC=CC=C3)=C2)C=C1&CCl&&&
CN&O=C1C2=C(N=NN1CCOCOC1=CC=CC=C1)SC1=C2CCCCC1&&&
CO&CO&O=C1NCCC(CN(CC2=CC=CC=C2)CC2=CC=CC=C2)OC2=C1C=CC=C2NS(=O)(=O)C1=CC=CC=C1&CN&CCCO^CC&&&CN&CC^FC(F)F&&&
CC&CN&O=C1N=C2[NH]C3=CC=CC=C3N2C(=O)[NH]1&&&
CCCCCCNC=O&CN&O=C1[NH]C=CN=C1NC1=CC=CC=C1&CO&&&
O=C1C2=CC=CC=C2CN1C1CN2CCC1CC2&&&
CN&O=C(NC1=CC=CC=C1)NC1=CC=C(C2SC3=CC=CC=C3C(=O)NC2OC2=CC=CC=C2)C=C1&&&
CC&O=C(NN=CC1=C[NH]N=C1)C1=CC=C(N2CCOCC2)C=C1&CN&&&
C=CC&CC&O=C(CCCC1CCCC2C1CCC1C3CCCC3CCC21)NCC(=O)NCC1=CC=CC=C1&CC&CO^CO&&&CO&CC&CC&&
CC&O=C(NC1=CC=CC=C1)C1=CON=C1C1=CC=CC=C1&CCl&&CN&CS^CN(C)[SH](=O)=O&&&
CO&CO&O=C(NC1=CC=CC=C1)C1=CC(C2=CC=CC=C2)=NC2=CC=CC=C12&CC&CC=O^CO&&CO^CO&&CO&&&
C1=CN(C2CN3CCC2C3)N=N1&&&
CC(O)COCC(O)C[SH](=O)=O&CS&C1=CC=CC=C1&&&
CO&CO&C1=CC=C(NC2=NN=C(C3=CC=CC=C3)S2)C=C1&CC&CCC^CO&&CO^CO&&CO&&&
CCC&CN&O=C1[NH]C(=O)C2=C(N=C[NH]2)[NH]1&CN&&&
CO&CO&C1=NC2=C3C(=C1)CC1C4CCCC(O2)C34CCN1CC1CC1&CO&&&
C=CC(C)(C)O&CC&O=C1C(C2=CC=C3OCOC3=C2)=COC2=CC=CC=C12&CO&&CO&&
CO&CO&O=C(CCS(=O)(=O)C1=CC=CS1)NC1=CC=CC=C1&CBr&&&
CO&CO&O=C1C=CC=C2C(=C1)CCCC1=C2C=CC=C1&CS&&CO^CO^CO&&CO^CN&&CC(N)=O&&&
CC&CC&O=C(C1=CC=N[NH]1)N1CCC(CC2=C[NH]C=N2)C1&CN&&CN&&
CC&O=C(CN1C(=O)OC2=CC(S(=O)(=O)N3CCCCC3)=CC=C21)NC1=CC=CC=C1&CF&&&
CN(C)C&CC&O=C1C(=NOCCN2CCOCC2)C2=CC=CC=C2N1C1=CC=CC=C1&CF&&CCl&&
CC=C(CC(=O)NCCC(NC(=O)OC(C)(C)C)C(=O)OC(C)(C)C)C(=O)OC&&&
CC&O=C(COC1=CC=CC=C1)NCC(=O)NN=CC1=CC=CO1&&&
O=C1C=C(OC2CCCCN2)C=CN1CC1=CC=CC=C1&CO&OC(F)(F)F&&&
CCC(=O)C(CCCCCCO)C(=O)CC&CO&C1CCOCC1&CC&&CO&CO&CO&&
CO&CO&O=C1C=CC2=NC=CC=C2N1CCN1CCC(NC(=S)NC2=CC=CC=C2)CC1&CN&CC=O^CO&&CO&&&
CC&O=C(OCCN1C(=O)C2=CC=CC=C2S1(=O)=O)C1=CNC=C(C(=O)OCN2C(=O)C3=CC=CC=C3S2(=O)=O)C1&CC&&CCl&&
CCOC=O&CC&C1=CC=C(OC2=CC=N[NH]2)C=C1&CN&&CN&&
CO&CO&O=C1C2=CC=CC=C2C(CC2=CC=CC(OC3CCCC3)=C2)C2=CC=CC=C12&CCl&&CCl&CO^CO&&&
CC&CC&O=C(C[N+]1=CC=C(C2=CC=CC=C2)C=C1)OC1=CC=CC=C1&CC&CC^CS&&N[SH](=O)=O&&&
CC&O=C(NCCC1=CN=C(C2=CC=CC=C2)S1)C1=CN=CS1&CN&CNC^CF&&&&
CCC&CC&O=C(NS(=O)(=O)NC1=CC=CC=C1)OC1=CC=CC=C1&CC&CCC^CC&&CCC^CC&&CCC^CC&&CCC^CC&&CCC&&&
O=C1C(=CC2=CC=CC=C2)COC2=CC=CC=C12&CF&&CO&&
CC&C&S=C(NCC1OCOC2OC3CCC4CCCC1C42OO3)NC1=CC=CC=C1&CC^CC&CC&&&C^CC&&CC&&
CC&CN&O=C(CSC1=NC2=CC=CC=C2[NH]1)NCC1=CC=CC=C1&C[NH3+]&O=[NH+][O-]&&&
CO&CO&O=C(C1=CC(=O)N(C2=CC=CC=N2)C1C1=CC=CC=C1)C1=CC=CC=C1&CO&&CC&CO^CO&&&
CCNCC&CN&C1=CC=C2N=CC=CC2=C1&CN&&&
C1=CC=C(CCN2CCC3(CC2)OCCC2=CC=CC=C23)C=C1&&&
CO&CO&O=C(C1=CC=C2C(=C1)C1=C(CCCC1)N2CCCN1CCCCC1)N1CCCCC1&&&
CC&O=C(NCC1=CC=CS1)NC1=CC=C2N=C(N3CCCC3)SC2=C1&&&
CC&CN&O=C1NC2=CC=CN=C2NC2=NC=C(N3CCN(C4=CC=CC=N4)CC3)C=C12&CN&&CN&&
CN&O=C(C1=CC=CC=C1)C1=CSC2=C1CCN(C(=O)OCC1=CC=CC=C1)C2&CCl&&&
O=C(NCCNC1=CC=C2C(=C1)C(=O)[NH]N2C1=CC=CC=C1)C1=CC=CC=C1&CF&&CC^FC(F)F^CC&&FC(F)F&&&
CN&O=C1C(C2=C[NH]C3=CC=CC=C23)=NC2=CN=C(N3CCNCC3)N=C2N1CC1=CC=CC=C1&CN&&&
CCl&C1=CC=C2[NH]C=NC2=C1&&&
CNC&CN&O=C(NC1=CC=CC=C1)C1CCN(S(=O)(=O)C2=CC=CO2)CC1&&&
CN(C)C=O&CN&C1=C(C2=CC=C3C=N[NH]C3=C2)CC2CCC1N2&CN&&&
CCC(=O)O&CC&O=C1C2=CC=CC=C2COC2=CC=CC=C12&&&
CO&CO&O=C1CC(COC2=CC(C3=CN=CN=C3)=CC3=NC=CC=C23)CN1&C[NH3+]&O=[NH+][O-]&&&
CC&O=S(=O)(N=C1C=CC=C[NH]1)C1=CC=CC=C1&CC&C#N^CCl&&&&
CC(=O)O&CC&O=C(CCC(NC(=O)C1=CC=CC=C1)C(=O)N1CCC2(CCCC2NC2=NC=CC(N3CCOCC3)=N2)C1)NCCCC1=CC=CC=N1&&&
C#CCCCCCC&CC&O=C1C=CN(C2CCCO2)C(=O)[NH]1&CC&&CC^CO&&&
C1=CC=C(OC2=CC=C(NCCCN3CCN(C(C4=CC=CC=C4)C4=CC=CC=C4)CC3)C=C2)C=C1&&&
O=C1[NH]N=C(CC2=CC=CC=C2)N1N=CC=CC1=CC=CC=C1&CBr&&&
CCCCS&CS&C1=CC=C2C(=C1)[NH]C1=NC=NN=C12&CC&&CN^CC&&&
CCC&CN&C1=CC=C(C2=NC=C[NH]2)C=C1&CC&&CC^C#N^CC&&NC(N)=NC=O^CO&&CO&&&
CO&CO&C1=CC=C(C2=NC3=CC=CC=C3[NH]2)C=C1&CC&O=CO&&&
CC(C)O&CO&O=C1CC2=C(C=CC=C2)C(C2=CC=CC=C2)N1C1=CC=C(NCC2CCNCC2)C=C1&CO&CN(C)CCCO^CCl&&&CN&&
CN&O=C(NC1=C[NH]N=C1)C1=CC=CC2=C1ON=C2NC1=CC=CC=C1&CCl&&CC^FC(F)F^CCl&&&&
CC&O=C1OC=CN1C1=CC=CC=C1&CC&&CC&CC&&
CO&CO&O=C(C=CC1=CC=CC=C1)NC1=CC=CC=C1&CCl&&&
CN&O=C(C1=CC=CC=C1)N1CCC(C+]2=NC3=C4CNCCC4=CC=C3[NH]2)CC1&CC&FC(F)F^CCl&&&&
CC&O=C1CC2=CC(NS(=O)(=O)C3=CC=CC=C3)=CC=C2OC(CNCC2=CC=C(C(=O)NC3=CC=CC=C3)C=C2)CCN1&CN&CCCO^CN&&&CN&CC&&
CC&O=C1C=C(C2CCC3C2CCC2C4CCC(OC5CCC(OC6CCCCO6)CO5)CC4CCC23)CO1&CC&CO^CO&&&CC^CO^CO&&&CO&CO&CC^CO^CO&&&CO&CO&CO&&
O=C1C(=O)N(C2=CC=C(N3CCOCC3)C=C2)C(C2CCCCC2)C1C(=O)C1=CC=C(C2=CC=CC=C2)C=C1&&&
CO&CO&O=C(NC1=CC=CC=C1)N1CCCCN2CC(C3=CC=C(C#CC4=CC=CC=C4)C=C3)C2C1&CC&CO&&&
CC&C1=CC=C(C2=CC=CC=C2)C=C1&CO&&CO&CC^CCCN(C)C^CC&&CCCN(C)C&&&
CCN(C)CC(=O)NC(C)=O&CC&C1=CC=C(C2CCCCC2)C=C1&CO&&&
CCO&CO&O=C(NCC1=CC=CO1)C1CCN(S(=O)(=O)N2CCCCC2)CC1&&&
C=C1C=NN(C2=CC=CC=C2)C1=O&CF&&&
C1=CC=C(COCCN2C3CCC2CC(C2=CC=CC=C2)C3)C=C1&&&
O=[NH+][O-]&C[NH3+]&C1=CC=C(N2C=CC3=CC=CC=C32)C=C1&CC&O=CO&&&
CO&CO&O=C(NC1CCN(C2CCC(C3=CC=CC=C3)CC2)CC1)C1=CC=C(NC2=NC=C3CCC4=N[NH]C=C4C3=N2)C=C1&CN&&CC^CO&&&
CCCCCCCCCCCCCCCCCCCC&CC&O=C1C=CC2=CC=CC=C2N1C1=CC=CC=C1&CO&&&
O=[NH+][O-]&C[NH3+]&C1=CC=C(SCC(CN2C=NC=N2)C2=CC=CC=C2)C=C1&CO&&CF&CCl&&
CCCCCCCCOC(=O)CN(C)CC(=O)OCC&&&
CN&O=C(CSC1=NN=C(C2=CC=C[NH]2)N1C1=CC=CC=C1)NNC(=S)NC1=CC=CC=C1&CCl&&CCl&&
CF&C1=CC=C(N=C(C2=CC=CC=C2)N2CCOCC2)C=C1&&&
O=C1N=C[NH]C2=C1[NH]C=N2&&&
CO&CO&O=S(=O)(OC1=CC=CC=C1C1=NN=C(SC2=CC=CC=C2)S1)C1=CC=CC=C1&&&
N[SH](=O)=O&CS&O=C(CSC1=NC=CC=C1)N1CCCCC1&CC&FC(F)F^CCl&&&&
CBr&C1=C(C2=CC=CC=C2)C(NCC2=NCCN2)=NC2=CC=CC=C2C1&&&
O=C(NC1=CC=CC=C1)C1C(=O)N2C3=CC=CC=C3OC3=CC=CC1=C32&CO&&&
CN&O=C1C=C(C2=C[NH]C3=CC=CC=C23)C(=O)C2=C1C=C[NH]2&CCl&&CO&&
CO&CO&O=C1COC2=CC=C(CNC3CCN(CCC4=CC=NC5=CC=CC=C45)CC3)C=C2N1&CO&&CBr&&
CO&CO&O=C1C=CC2=C(C=C3OCCCC3=C2)O1&C&CC&&CC&&
COC=O&CC&O=C(OC1CC2CCC(C1)N2)C1=CC=CC=C1&CN&&&
CO&CO&C(=CC1=CC=CC=C1SCC1=CC=CC=C1)C1=CC=CC=C1&CC&O=CO^CF&&&&
O=C(C=CC1=CC=CC=C1)NS(=O)(=O)C1=CC=CC=C1&CCl&&&
CC&C1=CC=C(C2=NC(CNCC3=CC=CC4=CC=CC=C34)=CO2)C=C1&&&
CN&O=C1CC2C(CCN2S(=O)(=O)C2=C[NH]N=C2)N1C1=CC=CC=N1&CC&FC(F)F&&&
CC&C1=NN(CCNCC2=CN=C3[NH]C=CC3=C2)C=N1&CN&&&
CCCC(=O)O&CN&O=C1[NH]N=CC2=C1N(CC1=CC=CC=C1)C1=CC=CC=C21&CBr&&&
O=C1NN(C2=CC=CC=C2)C(=O)C1=CC1=CC=CC=C1&CCl&&CBr&&
CO&CO&O=C1C=C(C2=CC=CC=C2)OC2=CC=CC=C12&CO&CO^CO&&&CO&CO&&
CC(C)O&CO&O=C1C2CN(C3=CC=CC=C3)OC2C(=O)N1C1=CC=CC=C1&&&
CO&CO&O=C(COC(=O)CNC(=O)C1=CC=CS1)NC1=CC=CC=C1&&&
CCC&CC&O=C1C=CC(=O)C2=C1CC1C3C(=O)C4=CC=CC=C4C(=O)C3CCC13OC23&CO&&CO&CO&CC&CO^CO&&&
CO&CO&N=C1NN=CC1C(SC1=CC=CC=N1)C1=CC=CC=C1&NN&&&
CC(N)=C(C#N)C(=O)CCO^CC&&&&
C#N&CC&C1=CC=C(C2=NN3C(CC4=CC=C5N=CC=CC5=C4)=NN=C3C=C2)C=C1&&&
CC&O=C1C2=C(C=NN1CC1=CC=CC=C1)C1=C(C=CS1)[NH]2&CF&&CF&CN&&
O=CO&CC&C1=CC=C(CSCCCNC2=CC=CC=C2)C=C1&CCl&&CCl&&
CC&CN&O=C(C1=CC=CC=C1)N1CCCN(CC2=NC=C[NH]2)CC1&CO&CO&&&
CC&C1=CC=C(C2=NC(NCC3=NC4=CC=CC=C4S3)=NN=C2)C=C1&&&
CN&C1=NN(C2COCO2)C=N1&CC&CS(=O)(=O)O&&&
CO&CO&O=C(CN1C(=O)C=CC2=C1[NH]N=C2)NC1=CC=CC=C1&CC&&CC&CC&CN&&
CN&C1=COC(CN2CC3CNCC(C3)C2)=C1&&&
CC&O=C(NCC1=CC=CC=C1)C1=CC=CC=C1&CS&CC(C)N[SH](=O)=O^CC&&&&
CNC&CN&O=C(OC1CCCCCC1)C1=CC=CN=C1&&&
CN&O=C1C=CC=CCN1&CC&O=CO&&&
O=C(C1=CC(C2=CC=NC=C2)=NC2=CC=CC=C12)N1CCC2(CC1)OCCO2&&&
O=C1C=CN(C2CCCO2)C(=O)[NH]1&CO&&CC^CO&&&
CS(N)(=O)=O&CN&C1=CC=C(CNC2=CN=CC=N2)C=C1&&&
C#N&CC&C1=CC=C(CC2=NC3=CC=CC=C3[NH]2)N=C1&CN&&&
C=C&CC&O=C(NC(C(=O)NCC(=O)N1CC2(CC1C(=O)NC1(C(=O)NS(=O)(=O)N3CCCC3)CC1)CC21CCC1)C1CCCCC1)C1CCCCC1)C1CCCN1&CN&CC^CC&&CC(C)C^C&&CC&&CC&&
CN&CN&C1=CC=C(C2=NC=CO2)C=C1&CC&C#N^CC&&&&
CNCC(C)C&CN&O=S(=O)(C1=CC=CC=C1)N(CC1=CC=CC=C1)C1=CC=CC=C1&CC&FC(F)F^CC&&CC(=O)O^CN&&CC(C)CC(N)=O&&&
O=C(CSC1=CC=CC=C1)NC1=CC=C(N2CCOCC2)C=C1N1CCOCC1&CF&&&
CCCC(=O)NC(C)C(=O)NCCCCCNCCCN&CC&C1=CC=CC=C1&CO&&&
CCOC=O&CC&C(=NNC1=NC=NC2=CC=CC=C12)C1=NC=CS1&CC&&&
CC(N)=O&CN&C1=CC=C(SC2=CC=CC=C2)C=C1&&&
CO&CO&O=C(OC1CCCCC1)C1=CC=CC=C1&CO&&CO&CO&CO&&
CC&O=C(CC1=COC2=CC=CC=C12)OCC(=O)C1=CC=CC=C1&&&
CC&O=C(CSC1=CC=C2C=CC=CC2=C1)NC1=CC=CC=C1&CC&&&
CCCCC&CC&O=C(NC1=NN=CS1)C1=CC=CC=C1&C[NH3+]&O=[NH+][O-]&&&
C[SH](=O)=O&CS&O=C(CCCC1=CC=CC=C1)N1CC2CNCC(C2)C1&&&
NO&N=C(C1=CC=NC(OC2=CC=CC3=CC=CC=C23)=C1)N1CCN(C2=CC=CC=C2)CC1&CC&FC(F)F&&&
CC&O=C(NC(=S)NC1=CC=C(S(=O)(=O)NC2=NC=N[NH]2)C=C1)C1=CC=CC=C1&CCl&&&
CNC=O&CC&C1=CC=C(C2=CN(C3=CC=CC=C3)N=N2)C=C1&CO&CO&&&
CNC(=O)C=NOC&CC&C1=CC=C(COCC2=CC=CC=N2)C=C1&&&
O=C1C2=CC=CC=C2OC2=C1C1=CC=CC=C1OC2=O&CO&&CO&CO&CO&&
CO&CO&O=C(NC1=C(C(=O)NC2=CC=CC=C2)SC=C1)C1=CC=CC=C1&CCl&&CC&&
CC=O&CN&O=C(C1=CC=C[NH]1)N1CCC(NC2=CC=CC=C2)C2=CC=CC=C21&CN&&&
CCNC(C)=O&CC&C1=CC=C(OC2CCN(C3=CC=CC=N3)C2)C=C1&CO&CC(C)O&&&
CC(C)N(C)[SH](=O)=O&CS&O=C(NC1=CC=CC=C1)C1=CC=CO1&&&
CC&O=C(NCC1=CC=CS1)C1=CN(CC2=COC(C3=CC=CC=C3)=N2)N=N1&CCl&&&
CN&O=C1N(CC2=C[NH]C3=CC=CC=C23)CCCC12CCN(C1=NC=NC3=C1C=C[NH]3)CC2&&&
CCC(C)(C)NC=O&CC&O=C(CNC(=O)C1=CN=C2C=CC=CC2=N1)NC(CC(=O)N1CCSC1)CC1=CC=CC=C1&CO&&CC^CC(C)C^C&&CC&&CC&&
CC&O=C(NC1=CC=CC=C1)C1CC1&CC&&&
CC&CN&O=C(NC1CCNCC1)C1=CC2=CC=C(NC3=NC=CC(NC4=CC=CC=C4)=N3)N=C2[NH]1&CCl&&CS^N[SH](=O)=O&&&
CO&CO&C1=CC=C(CN2CCNCC2C2=CC=CC=C2)C=C1&CF&&CO^CO^CO&&CO&&&
CCC&CN&O=C1N=C(NCC2=CC=CC=C2)C=C[NH]1&CO&&&
CCN(CC)CC(O)CC&CC&C1=CC=CC=C1&C[NH3+]&O=[NH+][O-]^CO&&&CO&&
CO&CO&O=C(C=CC1=CC=CC=C1)C1=CC=CC=C1&CO&&CO&CBr&&
NC=O&CC&O=C(COC1=CC=C(C23CC4CC(CC(C4)C2)C3)C=C1)NC1=CC(C(=O)NCCC2=CC=CC=C2)=CC=C1&&&
CBr&C1=CC=C(CN2CCN(CCOC3=CC=C4COCCC4=C3)CC2)C=C1&&&
CN&C1=CC=C(CNCC2=COC(C3=CC=CO3)=N2)C=C1&CCl&&&
CCOC=O&CC&C1=CC=C2C(=C1)SC1=NC3=C(C=N1)C1=C(C=C3N3CCNCC3)N12&CN&&&
CCCC&CN&O=C(C1=CC=CC2=CC=CC=C12)C1=C[NH]C2=CC=CC=C12&CO&CO&&&
CCO&CO&O=C(CCS(=O)(=O)C1=CC=CC2=NSN=C12)NC1=CC=CC=C1&&&
CCC&CC&O=C(NCCOC1=CC=CC=C1)C1=CN2N=CC(C3=CC=CC=C3)=C2N=C1&CC&&&
COC=O&CC&O=C(OCCN1C(=O)C2=CC=CC=C2S1(=O)=O)C1=CNC=CC1C1=CC=CC=C1&CC&&CC&CCl&&
CC(C)C&CN&O=C(NCCC1=CC=CC=C1)NC1=C[NH]C(=O)C2=CC=CC=C12&&&
COC=O&CN&C1=CC=C2C(=C1)CCNCC21COC1&CO&CO&&&
O=C(CSC1=NN=C(C2=CC=CO2)O1)NC1=CC=CC(S(=O)(=O)N2CCOCC2)=C1&&&
O=C(CN1C(=O)C2=CC=CC3=CC=CC(=C23)C1=O)N1CCN(C2=CC=CC=C2)CC1&&&
CC&O=C(NC1=CC=CC=C1)C1=CC(S(=O)(=O)NCC2=CC=CC=C2)=CC=C1&CF&&CBr&&
C[SH](=O)=O&NS&O=C(NC1=CC=C(C2=CN=C3C=C(C4CCCNC4)C=CN23)C=C1)N1CCN(C2=CC=CC=C2)CC1&&&
CC&O=C1OCC2C1CC1CN(S(=O)(=O)C3=CC=CC=C3)CCC1C2C=CC1=CC=C(C2=CC=CC=C2)C=N1&CC&FC(F)F&&&
CO&CO&O=C1C2=CC=CC=C2NC(C2=CC=CC(COC3=CC=CC=C3)=C2)N1CC1=CC=CC=C1&CN&CC(N)=O^CC&&&&
CC&O=C1C(CC2=CC=CC=C2)=C[NH]N1C1=NC2=CC=CC=C2S1&CC&&&
O=CO&CC&O=C1N(CC2=CC=CC=C2)C2=CC=CC=C2C12CC=CC(COC1=CC=CC=C1)O2&CCl&&CCl&&
CN&O=C(CCCN1CCC2C(CC1)C1=CC=CC3=C1N2CC3)C1=CC=CC=C1&CF&&&
CC(=O)N(C)C&CC&C1=CC=C2OCOC2=C1&&&
O=S(=O)(C1=CC=CC=C1)N1CCN=C1C1=CC=CC=C1&CBr&&CF&&
O=C(C1=CC=CC=C1)C1=CC=CC=C1OCCN1C=CC(=O)[NH]C1=O&CCl&&CCl&&
O=CO&CC&O=C(C1=CC=CC=C1)C1=CC=CC=C1&C[NH3+]&O=[NH+][O-]&&&
O=C(NC1C2CC3CC(C2)CC1C3)C1=CC=C(OC2=NC=CN=C2C2CC2)C=C1&&&
CC&C1=CN=C2C(=C1)CCCC2NCC1=CN2C=CC=CC2=N1&CCl&&&
CO&CO&O=C1N=C2[NH]C3=CC=CC=C3N=C2C(=O)[NH]1&CN&CCC(C)C&&&
CC&O=C1C=CC(N2C=CC=N2)=NN1CCCNS(=O)(=O)C1=CC=C2C=CC=CC2=C1&&&
CN&O=S(=O)(NC1=CC=CC=C1)C1=CC=C(NC2=NC=NC3=CN=C(C4=CC=C(N5CCNCC5)O4)N=C23)C=C1&CCl&&&
C=CC(C)=CC=C(F)C(C)=CC(=O)O&CC&C1=CC=CC=C1&CC&CC(C)C^CC&&CC(C)C&&&
O=CNO&CC&O=C(NCCCCN1CCN(C2=CC=CC=C2)CC1)C1=CC=CC=C1&CO&OC(F)(F)F&&&
CO&CO&C1=CC=C(COC2CC3CCCC4CCC5OOC43C(O2)O6)C=C1&CO&CO^CC&&C=NO^CC&&&CC&&
O=C(C1=CC=NC2=CC=CC=C12)N(C1=CC=NC=C1)C1CC1&&&
CCCCCCCCCC&CN&C1=CC=C(C(C2=CC=CC=C2)[N+]2=C[NH]C=C2)C=C1&&&
CN&O=C(C1=CC=CC(S(=O)(=O)NC2=CC=CC=C2)=C1)C1=CC2=CC=CC=C2OC1=O&CF&&&
O=C1N=C(C2=CC=C(OC3=CC=CC=C3)C=C2)[NH]C2=C1N=C1C=CC=CC1=C2&&&
CN&O=C1C=C(C2=CC=CC=C2)[NH][NH]1&C[NH3+]&O=[NH+][O-]&&&
O=C1OC(CCCC2=C[NH]N=N2)CC1CC1=CC=CC=C1&&&
O=C(C=CC1=CC=CO1)NC1=CC(S(=O)(=O)NC2=CC=CC=C2)=CC=C1&CF&&C[NH3+]^O=[NH+][O-]&&&
CN&O=C(C1=CC=CC=C1)C1=CSC=C1CN1CCN(C2=CC=CC=C2)CC1&CCl&&CCl&&
C1=CC=C(C2CC2C2=CC=CC=C2)C=C1&&&
CC&O=S(=O)(NC1=CC(C#CC2=CN=CN=C2N2CCNCC2)=CN=C1)C1=CC=CC=C1&CC&O=CO^CC&&&CF&&
O=C1C2=CC=CC=C2N=C(C2=CC=CC=C2)N1C1=CC=C2OCCOC2=C1&&&
CC&N=C1CCC2C1CCC1C3CCCCC3=CCC21&CO&&CC&NN^NC(N)=O&&&
CCC&CN&C1=CC=C(C2CCCCN2)C=C1&CS&CS&&&
CO&CO&C1=CC=C(NC2=C(C3=CC=CC=C3)N=C3N2CCN(C2=CC=CC=C2)CC3C2CCOC2)C=C1&&&
O=C1NC(=O)N(CC2=CC=CC=C2)C1C1=CC=CC=C1&CBr&&CCl&&
C1=CC=C2OC(C3=NN=C(C4=CC=C5OCCOC5=C4)O3)=CC2=C1&&&
CCC(C)C(NC(=O)C(CC(C)C)NC=O)C(=O)NC&CC&O=C1CCCCCOC2=CC=C(C=C2)CC(CCNCC2=CC=CC=C2)N1&CO&&CC^CC(N)=O&&&
O=C(C1=CC=CC=C1)N1CCN2C(=NN=C2C2=CN=CC=N2)C1&CCl&&CCl&&
CC&O=C(CCC1=CC=CC=C1)NC1=NN=CS1&CS&N[SH](=O)=O&&&
N#CCS&CS&C1=CC=C(C2=NN=CO2)C=C1&C[NH3+]&O=[NH+][O-]&&&
O=C(NC1=CC=CC2=CC=CN=C12)C1=CC2=CC=CC=C2O1&CCl&&&
CC&O=C(CNC(=O)C1=CC=CC=C1)NC1CN(C2CCC(C3=C[NH]C=N3)CC2)C1&CO&&CC^FC(F)F&&&
CCO&CO&O=C(NN(CC1CCCC1)C1=NC=NC(NCC2=CSC(C3=CC=CC=C3)=N2)=C1)C1=CC=CC=C1&C&CC&&CC&&
CC(C)C&CC&O=C(CNC(=O)N1CCCCCC1)NC(CC1=C[NH]C2=CC=CC=C12)C1=NC=C[NH]1&CC&O=CO&&&
CO&CO&O=C(C=CC1=CC=CC=C1)NC1=CC=CC(OCCN2CCC(NC3=NC4=CC=CC=C4[NH]3)CC2)=C1&CC&C#N&&&
CN&C1=C(N2CCNCC2)C2=NSN=C2CC1&&&
O=C(NC1=CC=CC=C1)C1=CC=C(CSC2=NC(=O)N3C=CC=CC3=N2)C=C1&CCl&&&
CC&C(#CC1=CC=CC=C1)C1=CC=CC=C1&CC&FC(F)F^CC&&O=CO&&&
O=C(CNC(=O)C1=CC=CC=C1)OCCCOC(=O)CNC(=O)C1=CC=CC=C1&&&
CC&CC&C(C=C(C1=CC=CC=C1)C1=CC=C(OCN2CCOCC2)C=C1)=NC1=CC=CC=C1&CC&CC^CC&&C=O^CO&&&&
CN&O=C(NC1=NC2=CC=CC=C2[NH]1)C1=CC=CC=C1&CCl&&CCl&CC^C#N&&&
CBr&C(=CC1=CC=CC=N1)C1=CC=CC=C1&CBr&&&
CC(C)=CCCC(C)=CCCC(C)=CCNC(N)=O&CN&C1=CC=C(CCCC2=CC=CC=C2)C=C1&CO&&&
CC(N)=O&CN&C1=CC=C(C2SCCCS2)C=C1&CC&C#N&&&
CC=O&CC&O=C(CSC1=NC2=CC=CC=C2C(=O)N1C1CC1)NC1=NC=CS1&CC&&CN&&
CC&O=C1[NH]C(=O)C2=C(N=C3N(CCCNC4=CC=CC=N4)CCCN32)[NH]1&CN&&CN&&
CO&CO&O=C(CN1CCCC1)NC1=CC=CC=C1&CC&&&
O=C1NCCCCC1N(CC1=CC=CC(C2=CC=CC(CN3CCCCC3)=C2)=C1)S(=O)(=O)C1=CC=CC=C1&CCl&&&
O=C1NC(C2=CC=CC=C2)NC2=CC=CC=C12&CO&&C[NH3+]^O=[NH+][O-]^C[NH3+]&&O=[NH+][O-]&&&
O=C1CC(=O)CC(C2=CC=C(C3=CC=CC=C3)O2)C1&CF&&&
CF&C1=CC=C(C2=CC=C3C=C3N=CN=C(NCC4=CC=CS4)C3=C2)C=C1&&&
O=C(NC1CCCC1)C(C1=CC=CC=C1)N(C(=O)C1=CSN=N1)C1CC1&CF&&&
CC(=O)O&CN&O=C1[NH]N=CC2=CC=CC=C12&&&
CC&O=C(NCC1CCCO1)C(=CC1=CC=CN=C1)NC(=O)C1=CC=CC=C1&&&
CC&O=C1N=CC(S(=O)(=O)NC2=CC=CC=C2)=C[NH]1&CO&&CCl&&
CO&CO&N=C1C(=CC2=CC=C(OCCOC3=CC=CC=C3)C=C2)C(=O)N=C2SC=NN12&CC&CCl^CCl&&&&
CN&O=C(NC1=CC=CC=C1)C1=CC=C(N2CCCCC2)N=C1&&&
CN(C)[SH](=O)=O&CS&O=C(CN1C(=O)CCSC2=CC=CC=C21)NC1=CC=CC=C1&&&
CCO&CO&C1=CC=C2[NH]C(CNCC3=C[NH]N=N3)=NC2=C1&CN&CC(=O)O&&&
CCCC&CC&O=C(CCC1=CC=CC=C1)NCC(=O)NCC(=O)NCCC1=CC=CC=C1&CO&&CC^CC(C)C^CO&&&CN^N=C(N)N^CC&&CC(C)CC(NC(=O)C(CCCN=C(N)N)NC=O)C(N)=O&&&
CNC&CN&S=C1[NH]C=NC2=C1C(C1=CC=CC=C1)C1=C(N=C(NC3=CC=CC=C3)S1)O2&CC&&CS^N[SH](=O)=O^CCl&&&CF&&
O=C1NC2(CCCCC2)C(=O)N1CC1=NN=C2CCCCCN21&&&
O=C(NC1=CC=CC(NC2=NC=NC3=CC=CC=C23)=C1)NC1=CC=NN1C1=CC=CC=C1&CC&CC(F)(F)F&&&
CC&CC&O=C1CN2CC3=C4C(=CC=C3)NCCC(C1OCC1CC1)C4N2&CN&&&
CCOC=O&CC&C1=CC=C(CN2CCC(NC3=NC4=CC=CC=C4O3)CC2)C=C1&CCl&&&
N[SH](=O)=O&CS&O=C(NC(=CC1=CC=CC=C1)C(=O)N1CCCCC1)C1=CC=CC=C1&CBr&&CC^O=CO&&&
NCCC(N)=O&CN&O=C1C=NC2=CN=C(NC3=CC=CC=C3)N=C2N1C1=CC=CC=C1&&&
CC&CN&O=C(NC1=NN(CC2=CC=CC=C2OCC2=CC=CC=C2)C=C1)C1CCCCN1&CCl&&&
CO&CO&O=C(NCC1=CC=CN=C1N1CCN(C2=CC=CC=C2)CC1)C1=CC=CC=C1&CC&FC(F)F^CC&&&&
CNC(C)C(N)=O&CN&O=C(NCC1CCNC2=CC=CC=C21)C1CCCC2=C1N=CS2&CN&&&
O=C1C=NC2=CC=CC=C2[NH]1&C[NH3+]&O=[NH+][O-]^CO&&&&
CC&O=C(NC1=CC=CC=C1)N1CCN(C2=NC=CC=N2)CC1&CCl&&&
CC&O=C(C1=CC=CC=C1)C1SC2=NN=CN2NC1C1=CC=CO1&&&
O=C(NC1=NC=CS1)C(CC1CCCCC1)N1C=NC2=C(SC(C3=CC=CC=C3)=C2)C1=O&&&
C=CC&CN&O=C(NCC1=CC=CC=C1)C1=CC2=CC=CC=C2[NH]C1=O&CCl&&CO&&
CN&O=C1[NH]N=C(C2=N[NH]C=C2)[NH]1&CN&&CN^CC(C)(C)O&&&
N=CN&CC&O=C(CN1C(C2=NON=C2)=NC2=CC=CC=C21)NC1=CC=CC=C1&CN&&&
O=CO&CC&O=C(NC1=N[NH]C2=C1CN(C(=O)N1CCN3CCCC3C1)C2)C1=CC=CC=C1&C&CF&&CF&&
CO&CO&C1=CC=C(C2CC(C3=CC=C4OCOC4=C3)=NC(C3=CC=CC=C3)N2)C=C1&CC&C#N^CO&&&C[NH3+]^O=[NH+][O-]^CO&&CO&&&
CO&CO&O=C(NC1=CC=CC=C1C(=O)N1CCOCC1)C1=C2C(=CC=C1)N=CN2CC1=CC=C(C2=CC=CC=C2C2=NN=N[NH]2)C=C1&&&
CCC(=O)O&CO&C&O=C1C=CC2C(=C1)CCC1C3CCCC3CCC21&CC^CC&CC^O=CO&&CF&&&CO&CC&&
CCCCN(C=O)CCCC&CC&O=C(NS(=O)(=O)C1=CC=C2C=CC=CC2=C1)C1=C[NH]C=N1&CC&NC=O&&&
O=C(CSC1=NC(C2=CC=CC=C2)=N[NH]1)C1=CC=CC=C1&C[NH3+]&O=[NH+][O-]&&&
CCNC(N)=O&CN&O=C1OC2=CC(OC3=CC=CC=C3)=CC=C2CC1=NNC1=CC=CC=C1&CC&&CC^CCC^CC&&&&
CC(=O)O&CO&O=C(OC1CCCC23OC2C=C(CO3)CC(OC(=O)C2=CC=CC=C2)C13COC1CC2COC4C(=O)OCC2(C1)C(C1=COC=CCO1)CC3OC(=O)C1=CC=CC=C1&CC&&CC&CC&C^CO&&CC^CBr&&&
CC(=O)O&CN&O=S(=O)(NCC1=CC=CC=C1)NS(=O)(=O)NCC1=CC=CC=C1&CC&O=CO^CO&&&CC^O=CO&&&
O=C1C(=CC2=CC=C(C=NNC(=S)NC3=CC=CC=C3)N=C2)CC2=CC=CC=C12&CCl&&CCl&&
O=C(ON1C(CC2=CC=CC=C2)=NC2=C(C3=CC=CO3)N=C[NH]C2=N1)N(CCCCN1CCN(C(C2=CC=CC=C2)C2=CC=CC=C2)CC1)CC1=CC=CC=C1&CCl&&CO&CO&&
CO&CO&O=C1C2=C(C=C(C3=CSC(C4=CC=CC=C4)=N3)O2)C(C2=CC=CC=C2)N1CC1=CC=CC=C1&CO&CO^CC&&O=CO&&&
CCCCCCC&CC&O=C1C=CCCO1&&&
CO&CO&C1=CC=C2C(CC3=C[NH]C4=CC=CC=C34)=NN=CC2=C1&CCl&&CCl&&
CC&O=C1OC(C2=CC=CC=C2)CC23OOC=C12C=CC(C1=COC=C1)C3&CC&&&
CN&O=C(C=CC1=CC=CC=C1)N1CCOCC1&&&
CC&CN&O=C1C=C[NH]C2=C3N=N[NH]C3=CC=C12&CC&CNC(=O)CCCNC(C)=O^CF&&&CN&&
CCCC=O&CC&C1=CC=C(NC2=CC=NC3=CC=CC=C23)C=C1&CF&&CO&CC&&
CCO&CO&O=C(NCC1(N2CCCCC2)CCCCC1)C1=CC=CO1&&&
O=[SH](=O)NCCCCCO&CS&C1=CC2=C(C=C1)OC(C1=NCC3(CNC4=CC=CC=C43)S1)=C2&CO&&&
N#CC(C#N)C=N&CN&C1=CC=NC=C1&CO&&&
CC&O=C1C=C2CC3CCCCC3CC2O1&CC&&C^CC&&CC&&
CO&CO&O=C1CC(COC2=NC(C3=CC=CC=C3)=CC3=NC=CC=C23)CN1&CC&CCC^CO&&CO&&&
CC(=O)O&CC&C1=CC=C(C2=NC3=CC=CC=C3[NH]2)C=C1&CC&FC(F)F^CCl&&&&
O=C(NC1=CC=CC=C1)NC1=NC(C2=CC=CC=N2)=CC2=CC=CC=C12&CBr&&&
CCO&CO&O=C1C=CC(C2=CC=CC=C2)=N[NH]1&&&
CF&C1=CC=C(NC2=NC=CC(C3=CC=CS3)=N2)C=C1&&&
CO&CO&O=C1C=CC=C(CC2=CC=CC=C2)[NH]1&CC&&&
C#N&CC&O=C(CNC(=O)OCC1=CC=CC=C1)NCCC1CCNC1=O&CC&C=O&&&
CCC(=O)O&CC&O=C(CCC(NC(=O)C1=CC=CC=C1)C(=O)N1CCC2(CCCC2)CC1)NCC(=O)NC1=CC=CC2=CC=CC=C12&CCl&&CCl&&
CN&CC&C1CCC2(C1)OCC(O2)C1CCC(N2CCOCC2)O1&CO&&CO&CO&&
O=C(NC1=CC=CC=C1C(=O)NC1=CC=CC=C1)C1=CC=CC=C1&CCl&&CO&CC^O=CO&&&
O=C(CSC1=CC=CC=C1)NC1C(=O)N2C=C(CSC3=CC=[N+](CC(=O)C4=CC=CC=C4)C=C3)CSC12&CCl&&CCl&CC^O=CO&&&
CCCCCCCCN&CN&C1=NC=NC=N1&CN&CCNCC^CN&&CCNCC&&&
CO&CO&C1=CC=C(C2=NN=C3C(=N2)C(C2=CC=CC=C2)=NN3C2=CC=CC=C2)C=C1&CO&CO^CO&&CO^CO&&CO^CO&&CO&&&
O=C(NC1=CC=CC=C1)NC1=CC=C(OCCCN2CCOCC2)C=C1&CC&FC(F)F&&&
CC&CC&O=C(NC1=CC=CC=C1)ON=C1CCCC2=C1C=C[NH]2&CC&&&
C=CC&CC&O=C1C=C2C3=CC4C(OC(=O)C5CCCC6C4CCCC65)C4CCCC3CCC2C2CCCCC12&CO&&CO^CC(=O)O^CC&&COC=O^CC&&&CC&CC&C^CC^C&CO^CC&&&&CO&&
O=C(NCC1=CC=CC=C1)C1=CC=CC(C2=CC=CC=C2)=C1&CO&OCCCCl&&&
CC(=O)O&CN&C1=CC=C(C2=N[NH]N=N2)C(C2=CC=C(CCC3=NC4=CC=CC=C4[NH]3)C=C2)=C1&CC&FC(F)F&&&
CC&O=C1[NH]C2=C(C=CC=C2)C=C1CNCCC1=CC=CC=C1&CN&&CC^O=CO^CC&&&&
CCCCCCO&CO&C1=CC=CC=C1&CC&CCCN^CS&&CS&&&
N=C(N)NN=CC(=O)O&CC&C1=CC=NC=C1&&&
C=C(C#N)C(=O)OCC&CC&C1=C[NH]N=C1&CN&&CC&CC&&
CO&CO&O=C1CC2C(CCN2C(=O)C2=CC=C[NH]2)N1&CC&&&
CC&C&C1CCC2C(C1)CCC1CCCCC12&CC^CC&CC^O=CO&&CO&&O=C(O)CCC(=O)O&&&
CCC&CN&O=C1C2=CC=CC=C2C(=O)C2=C1N=N[NH]2&&&
CC&O=C(C1=CC=CS1)N1CCN(C(=O)C2CCCC3=CC=CC=C32)CC1&&&
CC=O&CC&C&O=C1CCC2C(CCC3C4CCCC4CCC23)N1&CN^CO&CC&&&CC&&
CO&CO&O=C1C=CN(CC=CC2=CC=CC=C2)C2=C1C(CNCC1=CC=CC=C1)=C(C1=CC=CC=C1)S2&CN&&CO^CO^CO&&CO^CF&&&&
CCCCCCCCC=CCCCCCCCC(=O)OC&CC&O=C1C=CN(C2CCCO2)C(=O)[NH]1&CC&&C[NH-]^N#[N+][NH-]&&&
CC&C1=CC=C(NC2=NC=CC(C3=CN=C4C=CC=CN34)=N2)C=C1&CO&CN(C)CCO&&&
CC(=O)O&CO&O=C1OC(OCC2=CC=CC=C2)=CC2=CC=CC=C12&&&
CC(=O)O&CO&C1=CC(C2CC3CCCC4COC5OC6=C(C7=C(C=C6)C(C3)C7)C24O)=CO1&CC&&CC&CO&CC&CO^CC(=O)O^CC&&&CC&CO&&
CC=NNC(N)=S&CC&C1=CC2CCC1N2&CC&&CN&&
CC&O=C1N=C(C2=CC=CC=C2)[NH]C2=C1C=C(C1=CC=CC=C1)S2&CC&&&
C=CC&CN&O=C1[NH]C(=O)C2=C([NH]C(C3=CC=NC=C3)=N2)[NH]1&CN&CCCC&&&
CCCC&CC&O=C1C=C(NC2=CC=CC=C2)[NH]C=N1&CC&FC(F)F^CC&&C#N&&&
C1=C(C2=C(C3=CC=CC=C3)C=CO2)CC2CCC1N2&&&
CC&C1=NOC=N1&CC&C=N^CC&&&&
CC=O&CN&C1=CC=C(CNC2=CC=CC=C2)C=C1&CC&O=CO^CC&&&&
CC&O=C(CC1=CC=CC(SC2=NC(C3=CC=CC=C3)=CC(C3=CC=CC=C3)=N2)=C1)NCC1=CC=CC=N1&CC&&CO&CC^O=CO&&&
CC&O=C(NN=CC1=CC=C(OCC2=CC=CC(C3=CC=CC=C3)=C2)C=C1)C1=COC=C1&CC&CO&&&
CC&C=C1C(=O)C=CC2=C1[NH]C1=C2CCC1&CC&&CO&&
CCC&CN&O=S(=O)(NCC1=C[NH]N=C1)C1=CN=C(C2=CC=C(N3CCCC3)N=C2)S1&CN&&CC&&
CC&O=C1CC(SC2=NC=CS2)C(=O)N1C1=CC=CC=C1&CC&&&
CN&C=C(C1=CC=CC=C1)N1N=CC2=C1N=CN=C2&CCl&&CCl&&
O=[NH+][O-]&C[NH3+]&O=S(=O)(C1=CC=CC=C1)N1CCC2=C3C=CC=CC3=CC=C21&&&
CCN(C)CC&CC&C1=CC=NC=C1&&&
CCCNCCC&CN&C1=CC=C2CCCCC2=C1&CO&&CC&&
CO&CO&O=C1C(=CC2=CC=CC=C2)SC(=S)N1CC1=CC=CC=C1&CC&O=CO^CO&&CO&&&
CC(C)(N)C(N)=O&CN&O=C(CCCCC1=CC=CC=C1)N1CCC2(CCC3=CC=CC=C32)CC1&CC&NC(=O)C=O&&&
CCCCCOC=O&CN&O=C(NCC(=O)N1CCNCC1)C1=CC(N2CCCCC2)=CC(C2=CC=CC=C2)=N1&CC&CCC(=O)O^CC&&FC(F)F&&&
CC&CN&O=C(NC1CC2CCCC(C1)N2)C1=C2N=C(C3=CC=CC=C3)[NH]C2=NC=C1&CC&&&
CCC=O&CN&O=C(NCC1=CC=CC=C1)C1CCCN(S(=O)(=O)C2=C3NCCC3=CC=C2)C1&CBr&&CBr&&
CO&CO&C(#CC1=CC=CC=N1)C1=CCCC(CC2CCC(CC3=CC=CC=C3)O2)C1&CC&&CC&CO&&
COC=O&CC&O=C(C1=CC=CC=C1)C1=NC=CC=C1&CC&&CC&C[NH3+]^O=[NH+][O-]&&&
O=C(COC1=CC=CC=C1)NCC1=CC=CC=C1&CBr&&CO^OC(F)(F)F&&&
CO&CO&O=C1CCC2=CC=C(NC3=CC=CC=C3)C=C2CN1&CN&&&
CC&C1=CC=C(N2CCN(CCC3=C[NH]C4=CC=CC=C34)CC2)C=C1&&&
COC=O&CC&C1=CC=C(OC2=NC3=CC=CC=C3C=C2NC2=NC=CC=N2)C=C1&CC&&CC&&
CN(C(=O)CO)C(C)(C)C&CO&C1=CC=C(C2=NC(C3=CC=CC=C3)=C(C3=CC=CC=C3)[NH]2)C=C1&&&
CC&O=C(C1=CC=C2C(=C1)C1=C(CS2(=O)=O)N(CC2=CC=CC=C2)C2=CC=CC=C12)N1CCNCC1&CCl&&CN&&
O=C1C2=CC=CN=C2C(=O)C2=C1C1=CC=CC=C1C(=O)N2CCCN1CCOCC1&&&
CC&O=C1CCC2=CC(CCN3C=CN=C3)=CC=C2N1&CC&&&
CO&CO&O=C1CC2(C=C3CCN13)CC2C1=COC=C1&CC&C#N^CC&&&CC^C#N&&&
CC&O=C(NC12CC3CC(CC(C3)C1)C2)C1=CC=C(OCCN2CCN(C3=NC=CC=N3)CC2)C=C1&&&
CN&O=C1NC(=O)C(=CC2=CC=C(C(=O)C=CC3=CC=CC=C3)C=C2)C(=O)N1&CN&&&
CO&CO&O=C(C1=CN(C2=CC=CC=C2)C(C2=CC=CC=C2)=N1)N1CCN2C=NN=C2C1&CC&&CC^FC(F)F&&&
CN[SH](=O)=O&CS&O=C(NCC1=CC=CC=C1)C1=N[NH]C(C2=CC=CO2)=C1&CF&&CN&&
C=O&CC&C1=CC=C(N2CCC3=C(C2)SC=C3)C=C1&CCl&&&
CCCCC(N)C(=O)N(CCCC#N)CCCC&&&
CO&CO&C(=CC1=NC2=CC=CC=C2[NH]1)C1=CC=CC=C1&CC&C#N^CO&&CO&&&
CO&CO&C1=CC23CCN(CC4=CC5=C(C=C42)OCO5)C3(CCNCC2=CC3=C(C=C2)OCO3)C2CCCCC12&CO&&CC&&
O=C(NC1=CC=C2C=CC=CC2=C1)NC1=CC=C2N=CC(N3CCOCC3)=NC2=C1&&&
CO&CO&O=C(ON=CC1=CC=CC=C1)C1=CC=CC=C1&CN&&&
O=C1CCC(C(=O)N2CCCC(N3CCN(C4=CC=CC=C4)CC3)CC2)C1&&&
O=C(NC1=CC=CC=C1)C1=C(NCC2=CC=CO2)C2=C(CCCCCC2)S1&CCl&&&
CCCC&CC&O=C(OCN1C(=O)C2=CC=CC=C2S1(=O)=O)C1=CC=CC=C1&CO&CO&&&
O=C1C=C(C(C2=CC(=O)C(OCC3=CC=CC=C3)=CO2)C2=CC=C3OCOC3=C2)C(=O)C2=CC=CC=C12&CO&&&
COC=O&CC&S=C(NCCC1=CC=CC=C1)NC1=CC=CC=C1&CO&CO&&&
CO&CO&O=C1C2=CC=CC=C2S(=O)(=O)N1CCCCN1CCN(C2=CC=CC=C2)CC1&&&
CC(C)C&CC&O=C(CNC(=O)C1CCCN1)NCC=CS(=O)(=O)C1=CC=C(OC2=CC=CC=C2)C=C1&CN&CC(C)(C)OC(=O)NC(C=O)C(C)(C)C&&&
CO&CO&O=C(C1=C2C=NN(C3=CC=CC=C3)C2=NC=C1)N1CCN(C2=CC=CC=C2)CC1&CC&&CC&&
CO&CO&O=C1C=C(N2CCOCC2)C(=O)C2=C1N1CC3NC3C1C2&CC&COC(N)=O^CC&&&&
O=C(NC1=CC=CC(C2=C(C3=CC=NC(NC4=CC=C(OCCN5CCOCC5)C=C4)=N3)N3C=CSC3=N2)=C1)C1=CC=CS1&&&
CN&C1=NC2=C(C=N1)N=N[NH]2&CBr&&&
O=C(COC1=CC=CC=C1)N(C1=CC=CC=N1)C1CCCCC1&C[NH3+]&O=[NH+][O-]&&&
COC(C)=O&CC&O=C(OC(C1=CC=CC=C1)C1=CC=CC=C1)C1=CCSC2C(NC3=NC4=CC=CC=C4S3)C(=O)N12&CC&COC(C)=O&&&
CCO&CO&O=C(NC1=CC=C(N2CCNCC2)C=C1)C1=CC=CN=C1&CN&&&
O=CO&CC&O=C1C=CN(C2CC2)C2=CC=CC=C12&CCl&&&
CN&O=C1NC(CN2CCOCC2)COC2=CC(C#CC3=CC=CC=C3)=CC=C12&CO&&&
C=CC&CN&O=C1CCNCCN1&CN&CC(C)(C)C^CC&&&&
C=C(CCCC)C(C)C&CC&C1CC2CCC34CC35CCCCC5CCC4C2C1&CC&&CO&CC&C^CC&&CC&&
CC&O=S(=O)(NC(CCN1CCN(CCC2=CSC3=CC=CC=C23)CC1)CC1=CC=CC=C1)C1=CC=CC=C1&CO&&CO^NC(=O)CO&&&
CN&O=C1NC(=S)SC1=CC1=CC=C(NC(=O)C2=CC=CC=C2)C=C1&&&
C#N&CC&O=C(NC1=NC(C2=CC=CC=C2)=CS1)C1=CC=CS1&&&
CO&CO&O=C(C1=NC2=CC=CC=C2[NH]1)N1CC(C2=NC=CN=C2N2CCCCC2)C1&&&
O=CO&CC&O=S(=O)(N1CCCC1)N1CCC2=NC=CN=C2C1&&&
CC&O=C(NCC1=CC=CC=C1)C(C1=CC=CC=C1)N(C(=O)C1=CSN=N1)C1CC1&&&
COC&CC&O=C(CN1CCNCC1)N1CCC2=NC=C(CC3=CC=CC=C3)C=C21&CC&&C^CC&&CC&&
CCOC(=O)CNCCN(CC)CC&CN&C1=CC=C(C2=NC3=CC=CC=C3C=N2)C=C1&CN&CC&&&
CO&CO&O=C(CC1=CC=CC=C1)NN=CC1=CC=CC=C1&CO&&CO^CO&&&
CO&CO&O=C(NC1=CC=CC(C2=COC3=CC=C(C4=NC(C5=CC=CC=C5)=CO4)C=C3C2=O)=C1)C1=CC=CC=C1&CC&&&
CCCCCCC(S)C(=O)O&CS&C1=CC=C(C2=CSC(NC3=NC=NC=C3)=N2)C=C1&CCl&&CCl&&
CCCCCCCCCCCCCCCCCCCCCCCCOCC(COP(=O)([O-])OCC[N+](C)(C)C)OC&&&
O=[NH+][O-]&C[NH3+]&C1=CC=C(C2=CN(C3=CC=CC=C3)N=N2)C=C1&C[NH3+]&O=[NH+][O-]^CO&&&C[NH3+]^O=[NH+][O-]&&&
CCl&C1=CC=C(COC(CN2C=CN=C2)C2=CC=CC=C2)C=C1&CCl&&CCl&CCl&&
CN&O=[PH](OCC1CCCO1)O[PH](=O)O[PH](=O)OCC1CCC(N2C=NC3=C2N=CN=C3)O1&OP&&OP&OP&CO&CO&CO&CO&&
O=C(N1CCC(C2=C[NH]N=C2)C2=CC=CC=C21)C1(C2=CC=CC=N2)CCCCCC1&CCl&&&
CO&CO&O=S(=O)(C1=CC=CC=C1)N1CCN(C2=CC=CC=C2)CC1&CF&&&
CC&O=C1C2=C(C(C3=CC=CC=C3)=NC(C3=CC=CC=C3)=C2)N2CCCN12&CCl&&&
CC&O=C(C1=CC=CC(S(=O)(=O)NCC2=CC=CO2)=C1)N1CCCCC1&&&
CC&O=C(CC(C1=CC=CC=C1)C1=CC=CC=C1)N1CCN(CC2=NC3=CC=CC=C3O2)CC1&CF&&CF&CC&&
CC&CC&O=C1CC(OC2CCCCO2)CC(OC2CCCCO2)CCCCCCCCO1&CC&&CO&CC&CC&CC&CN^CNC(C)C^CO&&&CC&CO&CC&CO&C^CC^C&CO^CC^C&&&CO^CC&&&&CO^CO&&&
CCO&CO&O=C(CN1C(=O)N(C2=CC=CC=C2)C(=O)C2=C1C=CS2)NC1=CC=CC=C1&CC&&&
CC&O=[PH](OCC1=CC=CC=C1)O[PH](=O)OCC1CCC(N2C(SC3=CC=CC=C3)=NC3=CN=CN=C32)O1&OP&&OP&OP&CO&CO&&
CCC&CC&O=C(CNC1=NC=NC2=CC=CC=C12)N1CCC(NC2CCCCC2)CC1&CC&FC(F)F&&&
CC(=O)O&CO&O=C1C=CC2C(=C1)CCC1C3CCCC3CC(=O)C21&CC&&CC&&
CC&CN&O=C(CSC1=NN=C(C2=C[NH]C3=CC=CC=C23)[NH]1)NC1=CC=CC=C1&CO&OC(F)(F)F&&&
CC&CN&O=C1[NH]C(=O)C2=C(N=C(CN3CCN(S(=O)(=O)C4=CC=CC=C4)CC3)[NH]2)[NH]1&CC&&CN&CN&&
CC&O=C(CN1N=CN(C2=CC=C(N3CCCC3)C=C2)C1=O)NC1=CC=CC=C1&&&
CCOC(=O)NNC(=O)NC(CC(=O)O)C(=O)NC(CC(=O)O)C(=O)O&CN&C1=CC=CC=C1&&&
CO&CO&O=C1OC2=CC=CC=C2C2=C1C1=CC=CC=C1O2&CO&&CO&&
CO&C1=CC=C(OCCOCCN2CCC(C3=CC=CC=C3)CC2)C=C1&CCl&&&
CCS&CS&C1=CC=NC=C1&CC&&CC^CC(C)CNC=O^CC&&&&
CC=O&CC&C1=CC=C(C2=CN3C(C4=CC=CC=C4)=CN=C3C=C2)C=C1&CN&NC=O^CC&&CO&&&
CO&CO&O=C1NCN(C2=CC=CC=C2)C12CCN(CCC(C1=CC=CC=C1)C1=CC=CC=C1)CC2&&&
CC=O&CC&C1=CN=CC(C2CCCO2)=C1&CC&CO^CO&&&CO&&
CO&CO&O=C1C=CC2CCC3C(OC(=O)C34CC(C3=CC=CC=C3)N(C3=CC=CC=C3)O4)C2=C1&CC&&CO^CO^CO&&CO^CF&&&&
CC&O=C(NCC1=CC=CC=C1)C1CCN(CC2=COC(C3=CC=CC=C3)=N2)CC1&CO&OC(F)(F)F^CC&&&&
CC&C(=NNC1=CC=NC2=CC=CC=C12)C1=CC=CC2=CC=CC=C12&CC&&&
CC=O&CN&O=C(NC1=CC=C[NH]C1=O)N1CCCNCC1&CN&&CC&&
O=C(OCCN1CCCC1)C1=CC=CC=C1C(=O)C1=CC=CC=C1&&&
CO&CO&O=C(NC1=CC=CC=C1)NC1=CC=CC=C1&CO&CO&&&
CCO&CO&C=C1N=C(NC2=CC=CC=C2)N(C2=CC=CC=C2)C1=O&C^CC&C#N^CC&&&&CC&&
CC&CN&O=C(NCC1=CC=C[NH]C1=O)C1=CC(NC2CCOCC2)=CC(C2=CC=C(CN3CCCC3)C=C2)=C1&CO&&CC&CC&CC&&
CC(=O)O&CC&O=C1C2=CC=CC=C2S(=O)(=O)C2=CC3=CC=CC=C3N12&&&
CC&CC&O=C(NC1=CC=NN1C1=NC(=O)C=C[NH]1)C1=CC=CC2=CC=CC=C12&CC&&&
CCOC=O&CC&C1=CC=C(CNC2=C3C=COC3=NC=N2)C=C1&CC&&CC&CCl&&
CCC&CN&O=C(COC(=O)CCC1=NC2=CC=CC=C2[NH]1)NC1=CN(CC2=CC=CC=C2)C(=O)[NH]C1=O&CN&&&
CN(C)C(=O)NCCS(=O)(=O)O&CC&C1=CC=NC=C1&&&
CC&C&O=C1C2=CC=CC=C2C(=O)N1C1=CC(CCS(=O)(=O)C2=CC=C4C=CC=CC4=C2)=CC=C1&&CC&&
CO&CO&O=C1C(OC2=CC=CC=C2)=CC=NN1C1=CC=CC=C1&CCl&&CC&CC&&
CC&O=C(COC1=CC=CC=C1)ON=CC1=CC=NC=C1&CN&&CCl&&
CN&CN&C1=CC2=C(N=C1)[NH]C(C1=CC=C(OCCN3CCOCC3)C=C1)=N2&CI&&CO^CO&&&
O=C1N=C(NC2CCCCCCC2)[NH]C2=C1N=CN2C1CCCO1&CC&CO^CO&&&CO&&
CC(C)O&CO&O=C1NC(=S)SC1=CC1=CC=CC=C1&CN&CC(=O)O&&&
CCOC(C)=O&CN&O=C1C=NC2=CN=C(OCC3=CC=CC=C3)N=C2[NH]1&CC&&&
O=[NH+][O-]&C[NH3+]&C1=CC=C(CCCNC2=CC=CC=C2)C=C1&CCl&&CI&C[NH3+]^O=[NH+][O-]&&&
CO&CO&O=C1C2=CC=CC=C2C(=O)C2=C1C=C(SC1=CC=CC=C1)C1=NSN=C21&CF&&&
O=C(C=CC1=CC=C(CN2CCOCC2)C=C1)C1=CC=C(C2=CC=CC=C2)C=C1&CI&&&
CN&O=C(C=CC1=CC=C2[NH]C3=CC=CC=C3C2=C1)NC1=CC=CC=C1&CC&O=CO&&&
O=C(CCCC(=O)OC1=CC=CC=C1)NC1=CC=CC=C1&CC&FC(F)F^CC&&O=CO&&&
COCCN&CN&O=C(C1CCCC1)N1CCC2=C(C=NC=N2)C1&&&
CCCCCCCCCCCCCCCCN&CN&C1=CC=C2OCCCC2=C1&CC&C#N^CO&&&&
CO&CO&C1=CC=C(CCCN2C=NC=N2)C=C1&CC&&C[NH3+]^O=[NH+][O-]^CO&&&&
O=CNO&CC&C1=CC=C(C2CC2C2=CC=C3OC4=CC=CC=C4C3=C2)C=C1&&&
CC=O&CC&O=C1C=CC(C2=CC=C(OC3=CC=CC=C3)C=C2)N1&CO&&CN&&
CC=O&CC&O=C(OC1=CC2=CC=CC=C2C=C1C1=CC=CO1)C1=CC=CC(S(=O)(=O)N2CCOCC2)=C1&CC&&&
COC=O&CC&C1=CC2=C(C=C1)OCCC2&CO&&CC^CC(=O)O^C&&CC&&CC&&
CNC(CO)C(C)C&CC&C1=CC=C(C2=CN=CC=N2)N=C1&CC&FC(F)F&&&
CCCCNC=O&CC&C1=CC=C(C2=CC(CN3CCSCC3)=CN2C2=CC=CC=C2)C=C1&CO&&CO^CO&&&
CO&CO&C1=CC=C(CN2C=NC3=C2N=NN=C3N2CCCCC2)C=C1&CC&&&
CC&CC&O=C1[NH]C(=O)N(C2CCCO2)C=C1C#CC1=CC2=C(S1)N1C=NN=C1CN=C2C1=CC=CC=C1&CO&CO^CC&&&CO&&
CO&CO&O=C(C1=CC=CC=C1)N1CCN(CC2=CC=CC(OC3=CC=CC=C3)=C2)CC1&CCl&&CCl&&
CC&O=C(CN1CCN(CCCOC2=CC=C3SC=NC3=C2)CC1)NC1=CC=CC=C1&CO&&CC&CC&&
CC&O=C(NC1=CC=CC=C1)N1CCN(C2=NC=NC3=NC=C(C4=CC=CC=C4)N=C23)CC1&CN&&CC&&
CC&O=C1C=CC2C(=C1)CCC1C2C=CC2C(C(=O)COC(=O)CCC3=CC=CC=C3)CCC21&CO&&CC&CO&CN&CO&&
CC&CN&O=C(CNC(=O)C1=COCCO1)NC1=CC=CC=C1&CC&FC(F)F&&&
C=C1CC2=C3C(=CC=C2)C(=O)C2=C1C=CC=C2CC3NCCNC(=O)C1=CC=CC=C1&CC&&CC&CN^OCCCO^CO&&CO&&&
N=C1C=C2C=[N+](CCCC[N+]3=CC=CC=C3)CCC2=C[NH]1&C&CC&C#N^CC&&C#N&&&
C#N&CC&C1=CC=C(CCC2=NC3=CC=CC=C3S2)C=C1&CC&C=CC(=O)NO&&&
C#CCO&CC&C1=CC=C(CCNC2CC3(CCC3)OC3=NC=CC=C32)C=C1&CC&CC(C)C^CO&&&&
CO&CO&O=C1C=CC2=CC=CC(C3=NN(SCC4=CC=CC=C4)C(C4=CC=CC=C4)C3)=C2O1&&&
C=CC&CN&O=C(NC1=CC=CC=C1)N1CCC2(CC1)CNC2&&&
CC&C(=CC=CC=CC=CC1=CCCCC1)C=CC=CC=CC=CC1=CCCCC1&CC&&CC&CO&C^CC^C&CC^CC&&&&CC&&
C=C(C#N)C#N&CC&O=C1C=CC2=C(C=CC3=CC=CC=C32)O1&&&
O=C(NCCCN1CCCC1=O)NC1=CC=C2N=NSC2=C1&&&
CC=O&CC&C1=CC=C2C(=C1)C=CN2C1CCCO1&CCl&&CC^CO^CO&&&CO&CC^CC=O&&&
CCl&C1=CC=C(C2=NN=NN2C2=CC=CC=C2)C=C1&CCl&&CCl&&
CS&CS&O=C(NCCC(=O)N1CCCCC1)C1=CC=CN=C1&CC&&&
CC&CN&C1COC2NC3=C(CC2C1)C1=NC=CC=C1[NH]3&CC&CO&&&
O=C(NCCC1CCCN1)C1=CC=CC=C1&CS&O=[SH](=O)C(F)F&&&
CCCCC&CC&O=C(NCC1=CC=C(N2CCCCC2)C=C1)C1=CC=CC=C1&CN&CCCCN(CC)CCCC&&&
CC&O=C(C1=CC=CC=C1)N1CCN(C2=NC3=CC=CC=C3N2CC2=CC=CC=C2)CC1&CCl&&&
CO&CO&O=C1CC(C2C3=CC=CC=C3C(=O)C3=CC=CC=C32)CO1&CO&&CO^CO^CO&&CO^CO&&&&
CCO&NO&N=C1CC2CCCC3CCC4OOC32C(O1)O4&CC&&CC&CC&&
CCCCP(=O)(O)OC&&&
CC&O=C1NC(=O)C2=CC=CC=C2C1=CNC1=NC=CC=C1&CBr&&CBr&&
CC&C1=CC=C(C2COC3=CC=CC=C3C2)C=C1&CO&&CO&&
CN&O=C(NCCC1=CC=CC=C1)NC(=O)C1=CC(OC2=CC=CN=C2)=CC(C2=NC=N[NH]2)=C1&CCl&&&
CN&O=C(NC1=CC=C(OCC2=NC3=CC=CC=C3[NH]2)C=C1)C1=CC=CC=C1&CC&CCCN^CC&&N=CN&&&
CC&O=C(NC(=S)NC1=CC=CN=C1)C1=CC=CC=C1&CCl&&&
CCCCC(NC(=O)CN)C(=O)NC(CC(=O)O)C(=O)NC(C(=O)NC(C)C(=O)O)C(C)O&CC&C1=CC=CC=C1&&&
CCS(N)(=O)=O&CN&O=C1OC2=C3C(=CN=C2)CCC2CCCCC23O1&CCl&&&
CO&CO&O=C(NN=CC1=CC=CN=C1)C1=CC2=CC=CC=C2[NH]1&&&
COC=O&CC&O=C(CC1=CC=CC=C1)NNC(=O)C1=COC=C1&CC&&CC&&
CCCCCNC(C)=O&CC&C1=CC=CC=C1&CCl&&&
COC=O&CC&C1=CC=C(OCC2=CC=C(OC3CCCCO3)C=C2)C=C1&CC&&CO^CO^CO&&CO^CC&&CO^CO&&&CO&CO&CO^CO&&&
CO&CO&O=C(NN=CC1=CC=CC=C1)C1CC1(C1=CC=CC=C1)C1=CC=CC=C1&&&
CO&CO&O=C1C(C2=CC=CC=C2)C(C2=CC=CC=C2)N1C1=CC=CC=C1&CC&&C[NH3+]^O=[NH+][O-]^CO&&CO&&&
CO&CO&O=C1C(=O)N(C2=CC=CC=C2)CCN1CC1=CC=CC=C1&CCl&&CCl&CCl&&
CCN&CC&O=C(CN1C2CCCC1CC(NC(=O)OCC1=CC=CC=C1)C2)NC1=CC=CC=N1&&&
CN&O=C(OCC(=O)N1CCNCC1)C1=CC=CC(N2CCSCC2)=C1&CCl&&&
CC=O&CC&O=C(CSC1=NC=C(C(=O)NC2=CC=CC=C2)C(C2=CC=NC=C2)C1)NC1=CC=CC=C1&CC&&CC&CC^CC=O&&&
O=C(NC1=CC=CC=C1)NC1=CC=C(CC(=O)N2CCCC2COC2=CC=CC=C2)C=C1&CF&&CC^O=CO^CF&&&&
O=C(O)CCS&CS&O=C1N=CN=C2[NH]C3=CC=CC=C3C=C21&&&
CCC(F)F&CN&O=C(NCCCCCSC1=CC=CC=N1)NC1=CC=CC=C1&CF&&&
CCCCCCCCNC(=O)NC&CC&C1=CC=CC=C1&CO&CCCCO&&&
CC&O=C(C1=CON=C1C1=CC=CC=C1)N1CCN(C2=NN(CC3CCCCC3)C=N2)CC1&CCl&&CCl&&
CC(=O)O&CN&O=C1NC(=S)SC1=CC=CC1=CC=CC=C1&&&
O=C1C2=CC=CC=C2N=CN1C1CCCO1&CC&CCCCBr^CO&&&CO&&
CC(C)(C)OC(N)=O&CN&O=S(=O)(C1=CC=CC=C1)C1=CC=CC=C1&&&
CCCC(N)=O&CN&C1=CC(C2=CC=C(C3=CN=C4[NH]N=CC4=C3)C=C2)=CN=C1&CC&&CF&CCl&&
CC&O=C(C1=CC=CC=C1)C1=CC=C(N2C=C(COC3=CC4=CC=CC=C4C=C3)N=N2)C(C(=O)C2=CC=CC=C2)=C1&CF&&CO&&
CC&CN&C1=CC=C(CNC2=CC=CC=N2)C=C1&CC&COC=O^CC&&&CF&&
CO&CO&O=S(=O)(C1=CC=CC=C1)N1C2=CC=CC=C2C2=N[NH]C=C2C1C1CC1&CF&&&
CCCCC&CC&O=C(CCC1=CC=CC=C1)NCC1=NC=NO1&CN&CC(C)(C)OC(N)=O^CC&&&&
CC(=O)NC(C)C(=O)O&CC&O=C1CNC(=O)N1CC1=CC=CC=C1&CC&CCCCN&&&
CCNC&CC&C1=CC=C(COC2=CC=CC3=CC=CC=C23)C=C1&CO&CO^CO&&CO&&&
CN&O=C(NC1=C[NH]C(C(=O)NC2=C[NH]C(C(=O)NC3=C[NH]C=C3)=C2)=C1)C1=CC=C[NH]1&CN&ClCCNCCCl^CN&&&CN&CC^N=C(N)CCNC=O&&&
CC&CC&C&O=C1CCC2=C(CO1)C(=O)N1CC3=CC4=CC=CC=C4N=C3C1=C2&CF^CO&&&&
CCNC(=O)NC&CC&O=C(C1CNCC(=O)N1C1=CC=C(OCCOC2=CC=CC=C2)N=C1)N(CC1=CC=CC=C1)C1CC1&CO&CO^CCl&&&CCl&CC&CCl&&
CC&O=C(NC1=CC=CC=C1)C1CCN(S(=O)(=O)C2=CC=C(N3C=NN=N3)C=C2)CC1&CO&OC(F)(F)F&&&
CC&CC&O=C1C=C(C2=CC=CC=C2)OC2=CC=CC=C12&CO&O=C(O)CO^CO&&O=C(O)CO&&&
CN&O=C(NCCCN1CCCCC1)C1=CC=C2SC3=CC=CC=C3C(=O)NC2=C1&&&
CO&C1=CC=C(C2C3CN(CC4CCOCC4)C(C4=CC=CC=C4)C34CC2(C2=NC=CC=C2)C4)C=C1&CC&FC(F)F^CC&&FC(F)F&&&
CC&C1=CC=C(OCC2=NC(C3=CN=C(N4CCCC4)N=C3)=CO2)C=C1&&&
CC&O=C(C=CC1=CC=NO1)NC1=CC=CC=C1&CCl&&CC^CC(C)C&&&
O=C1C2=CC=CC=C2SC(C2=CC=C(OCCN3CCCC3)C=C2)C1C1=CC=CC=C1&CO&&CO&&
CC(C)C&CC&C1=CC=C(C2=CC=C(CN3CCC(N4C=CN=N4)CC3)O2)C=C1&&&
CCCC&CC&O=C1NC(=O)N(CC2=CC=CO2)C1=CC1=CN=CN1CC1=CC=CC=C1&CN&CCCC^CC&&COC=O^CC&&&&
CCOC(=O)C(COP(=O)(N(CCCl)CCCl)N(CCCl)CCCl)NC(=O)OC(C)(C)C&CC&C1=CC=CC=C1&&&
CC(C)C&CC&O=C(C1=CC=CC=C1)N1C=NC2=CC=CC=C21&&&
CC&O=C(CN1C=CC=NC1=O)NCC1=CC=CC=C1&CCl&&C[NH3+]^O=[NH+][O-]&&&
CCC(N)=O&CC&O=C(CCNC(=O)OCC1=CC=CC=C1)NCCC1=CC=CC=C1&&&
CN&O=C(CNP(=O)(OCC1CCC(N2C=NC3=C2N=CN=C3)O1)OC1=CC=CC2=CC=CC=C12)OCC1=CC=CC=C1&CO&&CO&&
C=CCO&CO&O=C(NC1=CC=C(CCNC2=NC=NC=C2)C=C1)C1=CC=NC=C1&CCl&&CCl&CC^O=CO&&&
CC&O=C(CN(CC1=CC=CO1)C1CCCCC1)NC1=CC=CC=C1&CC&&CC&&
CC(N)=O&CN&C1=CC=C(C2=CSC=N2)C=C1&CS&N[SH](=O)=O&&&
CS(N)(=O)=O&CN&O=C(CN1N=CC2=C1CCCC2)NC1=CC=CC=C1&CCl&&&
CC(COP(=O)(O)O)C(=O)O&&&
CC(C)CC(NC=O)C(=O)NC(CC(C)C)C(=O)O&CC&O=C(CCC1=C[NH]C2=CC=CC=C12)NC(CC1=C[NH]C(C2CCCC2)=N1)C(=O)NCCC1=C[NH]C2=CC=CC=C12&CN&NC(=O)C(N)CO&&&
O=C(NC1=CC=CC=C1)NP(=O)(N1CC1)N1CC1&CCl&&&
CC&O=C(C1=CC=CC=C1)C1=CC=CC=C1NCCC1=CC=C(OCC2=NC=CC=C2)C=C1&CC&O=CO&&&
C#N&CC&O=C(C1=CC=CC=C1)N1CCN(CC(CN2C=NC=N2)C2=CC=CC=C2)CC1&CO&&CF&CF&&
CC&O=S(=O)(CCC1=CC=CS1)C1=CC=CC=C1&CN&CC(C)S(N)(=O)=O&&&
CCC&CC&O=C(CSC1=NN=C[NH]1)NC1=NN=CS1&CN&&&
CO&CO&O=C(CN1CCCN(CC2=CC=CC=C2)S1(=O)=O)NC1=CC=CC=C1&CC&&&
CC&CC&O=C1CC(OC2CCCCO2)CC(OC2OCCCC2OCCCNCC2=CC=CC=C2)CCCCNCCCCO1&CC&&CO&CC&CC&CC&CN^CNC^CO&&&CC&CN&CC&CO&C^CC^C&CO^CC^C&&&CO^CC&CO&&CO&&&&
COC=O&CC&O=C1NC2=CC=CC=C2OC1=CC1=CC=CS1&CN&&&
CO&CO&O=C(NCC1=CC=CN=C1)C1OCOC1C(=O)NC1=CC=CC=C1&CO&CO^C&&CC&&CC&&
CCC&CN&O=C(NCC1=CC=C[NH]C1=O)C1=CC(NC2CCOCC2)=CC(C2=CC=CC=C2)=C1&CC&CNC(C)=O^CC&&&CC&CCl&&
CN&O=C1C=CC=C2[NH]C3=NC(N4CCNCC4)=NC=C3C=C21&&&
CC&CN&O=C(C1=C[NH]C2=CC=C(S(=O)(=O)NC3=CC=CC=C3)C=C2C1=O)N1CCCCC1&CF&&&
O=C(NCC1=CC=CC=C1)C(CCN1CCC2(C=CC3=CC=CC=C32)CC1)C1=CC=CC=C1&CC&FC(F)F^CC&&FC(F)F&&&
CO&CO&O=C(C1=CC=CO1)N1CCN(C2=CC=CC=N2)CC1&CC&&&
CC=O&CN&O=C1NCCC1=CC1=CN(C2=CC=CC=C2)N=C1&CC&&CC&CC&&
CC&O=C(CSC1=NN=CC(=O)[NH]1)NNC(=O)C1=CC=CC=C1&NN&&&
CC(N)=O&CN&O=C(CCC1=CC=CC=C1)NCCN1N=CC2=CC=CC=C21&C[NH3+]&O=[NH+][O-]&&&
CC(N)P(=O)(O)O&CC&C1=CC=CC=C1&CO&&CO&&
CO&CO&O=C1CN(CC2=CN3C(C4=CC=CC=C4)=NN=C3C=C2)CCN1&CC&&&
CN&O=C1C2=C(C=C[NH]2)N=CN1CCN1CCN(CC2=CC=CC=C2)CC1&CO&&&
C#CCOC(=O)C(N)CC(=O)O&CC&C1=CC=CC=C1&&&
O=C1CC2=CC=CC=C2N1CNC1=CC=C(OCC2=CC=CC=C2)C=C1&&&
CCC&CC&O=C(C1CCC(NC2CCOCC2)C1)N1CC2CC1CN2&CN&&CC^FC(F)F&&&
CC&O=C(C1=CC=CS1)N(CC1=CC=CC=C1)C1=CC=CC=C1&CC&&&
CC&C1=CC=C(C2CC3=C(C=CC=C3)O2)C=C1&CO&&CO&CC&CO&&
CCC&CN&C1=CC=C(NC2=NC=C(C3=C[NH]C4=NC=C(C5=C[NH]N=C5)C=C34)C=N2)N=C1&CN&&&
O=C(NC1=CC=CC=C1)C1CCCN(C2=NC=NC3=C2N=C2CCCCCN23)C1&CF&&CC^FC(F)F&&&
CO&CO&S=C(NC1=CC=CC=C1)N1CCN(C2=CC=CC=C2)CC1&CC&&CF&&
CO&CO&C1=CC2=C(S1)C1=C(C=C2)[NH]C(C2=CC=CO2)=N1&&&
O=[NH+][O-]&C[NH3+]&C1=CC=C(C2=NN=C(NCCCN3CCN(C4=CC=CC=C4)CC3)C3=CC=CC=C23)C=C1&&&
CN(C)C&CC&C1=CC=C(CNC2=C3SC=CC3=NC=N2)C=C1&&&
CC&O=C(NC(=S)NC1CCCCC1)C1CC1&&&
CN&C1=CN=C(OC2CCC3=CC=CC=C32)C(C2CCC2)=C1&&&
C#C&CC&C1=CC=CC=C1&CC&CCOP(=O)(O)O&&&
CC&CC&C&O=C1OC(N2C=CC(=O)[NH]C2=O)C2=C1CCCC2&CF^CC&&&&
CC(C)C&CC&C1=CC=C(C2NC(C3=CC=CC=C3)OCC2CC2=CC=C(OC3CCCC3)C=C2)C=C1&CO&&&
CN&O=C(NC1=CC=CC=C1)N1CCNC2=CC=CC=C2C1&CCl&&&
CNC(=O)C(NC(=O)C(CC(C)C)C(N[SH](=O)=O)C(N)=O)C(C)(C)C&CS&C1=CC=CC=C1&CO&CO&&&
CO&CO&O=C(CCNS(=O)(=O)C1=CC=CN=C1)NC1=CC=CC=C1&CBr&&CN&&
CS&CS&O=C(NCCC1=CC=CC=C1)C1=CC=CC2=C1N=C[NH]2&CCl&&&
CC&O=C1CC(C2=CC=CC=C2)OC2=C1C=CC=C2C1C=CC(CCOC(=O)C2CO2)C2CCCC1O2&CO&&CO&CC&CC&CO&CO&CO&CO&&
CN&O=C1[NH]C(=O)C2=C(N=C3CCCCCN32)[NH]1&CN&&&
CC&C1=C(C2=NC=CS2)CNCC1&CN&&&
O=C(NN=C1C=C[NH]C=C1N1C=CC=C1)C1=CC2=CC=CC=C2C=C1&CO&&&
O=C(O)CCCS&CS&C(=CC1=CC=C2C=CC=CC2=N1)C1=CC(CN2CCC3=CC=CC=C3C2)=CC=C1&&&
CC&O=C1C2C(C3=CC=CC=C3)C3COC4=CC=CC=C4C3N2C(=O)N1C1=CC=CC=C1&&&
CCCC(CCC)C(=O)ON(C)C=O&CC&C1=CC=CC=C1&CF&&&
C#N&CC&O=C1C=C(C2=NC=C(N3CCOCC3)O2)C2=C(C=CC=C2)[NH]1&CC&CO^CC&&FC(F)F&&&
CC&O=C(N1CCOCC1)N1C=CC(=O)O1&CC&&&
O=C(CN1CCCCC1)NC1=CC=C(S(=O)(=O)N2CCCC2)C=C1&&&
CC&O=C(NC1=C[NH]N(C2=CC=CC=C2)C1=O)C1=CC(S(=O)(=O)N2CCCCC2)=CC=C1&CN&&CC&&
CN&C(=NNC1=NC(N2CCCCC2)=NC(N2CCCCCC2)=N1)C1=CC=CC=C1&CO&&CO&&
CO&CO&O=C(NC1=CC=C(C2=NC3=CC=CC=C3O2)C=C1)C1=CC=CC=C1&CF&&CO^CO&&&
CN&O=C1NC2=CC=C(C3=CC=NC=C3)C=C2C1=CC1=CC=C[NH]1&&&
O=C1NC(NC(=O)C2=CC=CC=C2)C(=O)N2CCCC2C=CCCCCOC2=CC=CC=C12&CCl&&&
NCCCC(=O)O&CN&O=C(NN=CC1=CC=CC=C1)NC1=CC=CC=C1&C[NH3+]&O=[NH+][O-]^CF&&&CF&&
CO&CO&O=C1C(=NC2=CC=CC=C2)C2=CC=CC=C2N1CN1CCCCC1&CC&&CO^CO&&&
CC&CC&N=C(NC1=CC=CC=C1)NC1=CC=CC=C1&CN&&&
CCC=O&CN&O=S(=O)(NCCN1CCC(NC2=CC=CC=C2)CC1)C1=C2C=CC=CC2=CC=C1&CC&COC=O&&&
O=S(=O)(C1=CC=CC=C1)N1CCN(CCN2CCOCC2)CC1&CBr&&CBr&&
N[SH](=O)=O&CS&C(=NCCC1=CC=CC=C1)C1=CC=CC=C1&CO&O=P(CO)(OCCCF)OCCCF&&&
CC&O=C(NC1=C(C2=CC=C(OC3CCCCO3)C=C2)OC=N1)C1=CC=CC=C1&CC&OCC(O)CO^CO&&&CO&CO&&
CO&CO&O=C(NC1=CC=CC=C1)C1=CC=C2CCN(S(=O)(=O)C3=CC=CC=C3)C2=C1&CF&&CC^CC(=O)O&&&
N#CC=C(C#N)C#N&CC&C1=CSC=N1&CI&&&
CCOC=O&CC&S=C(NC1=CC=CC=C1)N1CCN(CC2=CC=CC=C2)CC1&CC&CC^CF&&&&
CCC(N)=O&CN&O=C(NC1=CC=CC=C1)C1=CC=CC=C1&CC&CC=O&&&
O=C(NC(CC1=CC=CC=C1)C(=O)CCC(=O)N1CCCC1)C1=CC=CC=C1&CC&O=CO&&&
NC=O&CN&O=C(NCC1=CC=CC=C1)C1C2CC2CN1C(=O)NC1=C[NH]C2=CC=CC=C12&CC&CO^CCl&&&CF&&
CCC(C)O&CO&O=C(NC1=N[NH]C2=C1CN(C(=O)N1CCN3CCCC3C1)C2)C1=CC=CN=C1&CC&&C^CC&&CC&&
CCCCNC=O&CC&O=C(CS(=O)CC1=CC=CO1)NCC1=CC=CC=C1&CC&&&
CNS(C)(=O)=O&CC&O=C(C1=CC=CN=C1)N1CCCCCC1&&&
O=C(CCC1=CN(CC2=CC=CC=C2)C2=CC=CC=C12)NCC1=CC=CC=C1&CC&FC(F)F^CCl&&&&
COC(=O)C(C)(C)O&CO&C1=CC=C(NCC2=CC=CC=C2C2=CC=CC=C2)C=C1&CF&&CC^FC(F)F^NS&&C[SH](=O)=O^CO&&CO&&&
CO&CO&S=C1[NH]N=C(CN2C=CC3=CC=CC=C32)N1C1=CC=CC=C1&CC&&&
CC(=O)NO&CN&O=S(=O)(C1=CC=CC=C1)N1CCOC2=NC=CC=C21&&&
CN(C)C=O&CN&O=S1(=O)NCCC3=CC=CC=C3NC2=N1&CN&&CN&&
O=C(NCCC1=N[NH]C(C2=CC=CC=C2)=C1)C(=O)C1=C[NH]C2=CC=CC=C12&CO&&CCl&CCl&&
N#[N+][NH-]&C[NH-]&C1=NC=C2N=CN(C3CCCO3)C2=N1&CC&CO^CN&&&&
CCCC&CN&O=C1[NH]N=CN1C1=CC=C(N2CCN(C3=CN(C4=CC=CN=C4)C4=CC=CC=C34)CC2)C=C1&CC&&CCl&CF&CCl&&
CC&C1=CC=C(OC2=NN=CC3=CC=CC=C23)C=C1&CS&O=[SH](=O)F&&&
CO&CO&O=S(CC1=NC=CC=C1)CC1=NC2=CC3=C(C=C2[NH]1)OCO3&CO&OCCO^CC&&FCF&&&
COC=O&CC&N=C1NCC(C(=O)NCCC2=CC=CC=C2)N1&&&
CN&O=C(NC1=CC=CC=C1)N1C=NC(S(=O)(=O)C2CC3CCC2C3)=N1&CC&FC(F)F&&&
O=S(=O)(NCCC1=CC=CO1)C1=CC=CS1&CBr&&&
CC=O&CN&C1=CC=C(C2=NN3CCCC3C2)N=C1&CC&CC(=O)N(C)C&&&
CC&CN&C1=CC=C(CNC2CCCC2)C=C1&CC&CC(C)O^CO&&&&
O=C(CN1CCN(C2=NN3C=NN=C3C3=CC=CC=C23)CC1)NCC1=CC=CC=C1&CF&&&
CCOC=O&CC&C1=CC=C(OC2=NN3C=NN=C3C=C2)C=C1&CC&&&
CO&CO&O=C(NC1=N[NH]C2=C1CN(C(=O)N1CCN3CCCC3C1)C2)C1=CC=CC=C1&C&CC&&CC&&
C=C(C)C&CN&O=C1C(=O)C2=C(N=C3[NH]C(=O)C(C4=CC=CC=C4)=CN23)C2=CN=CC=C12&CCl&&&
CO&CO&C1=CC=C2C(=C1)OC1=C(NC3=CC=NC=C3)N=CN=C12&CC&&&
CC&O=C1C(=CC2=CC=CC=C2)CCC1=CC1=CC=CC=C1&CCl&&CC&CC^O=CO^CC&&O=CO^CC&&&&
CCOC=O&CC&O=C1[NH]C2=CC=CC=C2N1C1=NC2=CC=CC=C2N2C=CC=C12&CBr&&&
CC&O=C1OCC2=C1C=NC=C2&CC&&CO&CN^NC(=O)C(=O)O&&&
O=C(C=CNC1=CC=CC=C1)N1CCCCCC1&CCl&&&
CO&CO&C1=CC=C(NC2=CC=C3C=CC=CC3=N2)C=C1&CN&&&
CN&O=C(N=CNCCCCC1=CC=CC=C1)NC1=CC=CC=C1&CC&O=CO^CCl&&&&
CC&O=C1NCCCC1C(C1=CC=CC=C1)N(C(=O)C1=CSN=N1)C1=CC=CC=C1&CC&&&
CO&CO&C1=CC=C2C(C3=NC4=CC=CC=C4S3)=CC=CC2=C1&CC&CCCN(C)C&&&
CCC&CC&C&C1=CC=C2C3=C(COCC3)[NH]C2=C1&CCl^CC&CCl^CC(=O)O&&&&&
CCC&CC&O=C(NCC1=CC=CC=N1)C1=CC=C(OC2CCN(CC3=CC=CC=N3)CC2)C=C1&&&
CO&CO&O=C(NC(CCNCC1=CC=CC=C1)CC1=CC=CC=C1)C1=CC(N2CCCC2=O)=CC=C1&CO&&&
CC&C&O=C(NC1=CC=CC=C1C1=NN(CCNC(=O)C2=CC=CC=C2)N2N=CC=C12)C1=CC=CC=C1&CCl^CC&&&&
CS&CS&O=C1C2=CC=CC=C2C(=O)C2=C1C=C1C(=O)C3=NC=CC=C3C(=O)C1=C2&CO&&CO&CN^CNC&&&
O=C1C=C(C2=CC(=O)C3=CC=CC4=C3OC2C2=CC=CC=C2O4)C2=CC=CC=C12&CO&&CO&CO&CO&&
CC(=O)O&CO&O=P1(OC2=CC=CC=C2)NCCCO1&CC&&&
O=S(=O)(NCC1=CC=C(S(=O)(=O)C2=CC=CC=C2)C=C1)C1=CC=CC=C1&&&
CF&C1=CC=C(C2=NC(CNC3CCC4=NC=NN4C3)=CS2)C=C1&CCl&&&
CN&O=C1C=C(C2=CC=CN=N2)N=C(OCC2CC2)[NH]1&&&
O=[NH+][O-]&C[NH3+]&C1=CC=C(NC2=NC3=CC=CC=C3S2)C=C1&&&
CF&C1=CC=C2C(=C1)NC1(CCCC1)C1=C2N(CC2=CC=C(N3C=CC=N3)C=C2)C2=CC=CC=C12&&&
C#N&CC&C1=CC=C(C2=CC=NC(C3=CC=C(C4CCCC4)C=C3)=C2)C=C1&CC&O=CO^CN&&&&
N[SH](=O)=O&CS&O=C(CN1C(=O)C2=CC=CC=C2C1=O)C1=CC=CC=C1&CO&&&
CC(=O)NCC(N)=O&CN&O=C(CCC1=CC=CC=C1)NCC(=O)NC1=CC=CC=C1&CO&O=P(O)(O)O^CC&&CC(C)C&&&
C1=CC(N2CC3CC2CN3)=C2SC=CC2=C1&&&
CO&CO&O=C(CSC1=NC(C2=CC=CC=C2)=N[NH]1)C1=C[NH]C(=O)[NH]C1=O&CN&&CN&CN&&
CO&CO&O=S(=O)(NCCC1=C(C2=CC=CC=C2)[NH]C(C2=CC=CS2)=N1)NC1CCNCC1&CC&&CN^CCO^CF&&&&
CC&C1=CSC(CC2=CN=C(C3=CSC=C3)S2)=C1&CC&&&
CC&C1=CC=C(C2=CC=C(C3=NN=CN3C3=CC=CC=C3)C=C2)C=C1&CBr&&CBr&&
CO&CO&O=C(NC1=CC=CC=C1)NC1=CC=CC=C1CN1CCC(CC2=CC=CC=C2)CC1&CC&CO&&&
CO&CO&O=C(NCC1=CC=CC=C1)C1CCN(S(=O)(=O)C2=C[NH]C=N2)CC1&CN&&&
CCN(CC)[SH](=O)=O&CS&O=C(CCCOC1=CC=CC=C1)N1CCCCC1&CC&&CC&&
COC(=O)C(=O)NC(C)C(=O)OC&&&
CCC&CC&C&O=C1CCC(C2=CC=CC=C2)C(C2=CC=CC=C2)N1CC1CC1&CCl^CC&CCl^CC(=O)O&&CCl&&&&
C=C(C1=CC=CC=C1)C1=CN=CN1CC1=CC=CC=C1&&&
CCC(=O)NC&CC&O=C(NC1=CC(C2=CC=CC(C3=NC4=CC=CC=C4[NH]3)=C2)=CC=C1)C1CCOCC1&&&
CO&CO&O=C(NCC1COC2=CC=CC=C2O1)C1=CC(C2=CC=CC=C2)=N[NH]1&CC&&&
CN&O=C(NCC1=CC=CC=C1)C(CC1=CC=CC=C1)NC1=NC=NC2=C1C=C[NH]2&CN&CCO&&&
CO&CO&O=C(C1=CC=CC=C1)C1=COC2=CC=CC=C12&CI&&CO^CO^CO&&&&
CC&O=C(CCC(=O)N1CCOC2=CC=CC=C21)NCC1=CC=CC=C1&CC&&CC&&
CCl&C1=CC=C(CN2CC3(COCC4=CN=CC=C43)C2)C=C1&CF&&&
COC(=O)C(C)NC(=O)CCC(=O)O&CC&C1=CC=CC=C1&&&
CNC&CN&O=C(C1=CC=C[NH]1)N1CCNCC1C1=CC=CC=C1&CN&&&
O=C(NC(CC1=C[NH]C2=CC=CC=C12)C(=O)N1CCC(N2CCCCC2)CC1)OC1=CC=CC=C1&CCl&&&
CCNCC&CN&O=C1[NH]C(=O)C2=C(N=CN2CC2=CC=CC=C2)[NH]1&CN&&CN&CCl&CCl&&
CO&CO&C1=CC=C(C2=C(N3CCCC3)N3N=C(C4CC4)C=C3N=C2)C=C1&CCl&&&
C#N&CC&O=C1C2N(CC3=CC=CC=C3)C3=CC=CC=C3C2C(=O)N1C1=C[NH]N=C1&CC&FC(F)F&&&
O=S1(=O)C=CC(C2=CC=CC=C2)C=C1&CF&&CF&CF&&
CC&C1=CC=C(NC2=NC(NC3=CC=CC=C3)=NC=C2)C=C1&CO&&CF&&
O=S(=O)(C=CNC1=CC=CC=C1)C1=CC=CC=C1&CF&&&
CN&O=S(=O)(NC1CCC2=CC3=CC=CN=C3N2C1)C1=CC=CC=C1&CC&CC(=O)O^CF&&&&
O=S1CC2(CCC(NC3=NC=CC(C4=CC=CC=C4N4N=CC=N4)=N3)CC2)C2=CC=CC=C21&CF&&&
CF&C1=CC=C(CCCCN2CCC(CC3=C[NH]C=N3)CC2)C=C1&&&
O=C(NC1=CC=CC=C1)NC1=CC=CC=C1&CCl&&CCl&CCl&&
CO&CO&O=C(NC1=CC=CC=C1)C1CNCC(=O)N1CC1=CC=CC=C1&CN&&NS^C[SH](=O)=O^CC&&FC(F)F^CO&&CO&&&
CNC=O&CC&O=C1NC2=CC=CC=C2C1(C1=CC=CC=C1)C1=CC=CC=C1&CN&&&
CC&C1=CC=C2C(=C1)C1=CC=CC=C1N2CCCN1CCNCC1&CN&&&
CC&CC&O=C(NC1=CC=CC=C1)C1CCN(C2=CC(C3=CC=CC=C3)=NC3=NC=NN23)CC1&CC&CC(C)C^CO&&CO&&&
COC=O&CC&O=C(NCCC1=C[NH]C2=CC=CC=C12)OCC1=CC=CC=C1&&&
CC&C1=CC=C(C2SC3(CCN(CC4=CN=C[NH]4)CC3)C3=CC=CC=C32)C=C1&CCl&&CCl&&
O=C1C(NC2=CC=C3[NH]C4=C(CCNC4=O)C3=C2)CCN1C1=CC=CC=C1&CO&&&
O=C1NC2=CC=C(C3=CC=CC=C3)C=C2C(CNC(=O)C2=CC=CC=C2)O1&CF&&CF&CF&CC^FC(F)F&&&
CO&CO&C1=CC=C(C2=CC=CN3N=C(C4=CC=CC=C4)N=C23)C=C1&CBr&&CC&&
CCC&CC&O=C1CC(C(=O)NC2=NN(C3=CC=CC=C3)C(C3=CC=CC=C3)=C2)CN1&CBr&&&
CC(=O)O&CC&O=C1C2=CC=CC=C2C=CC2=CC=CC=C12&C[NH3+]&O=[NH+][O-]&&&
CCNC(C)=O&CC&C1=CC=C(OC2CN(C3=CC=C(OCC4CC4)C=C3)C2)C=C1&CF&&&
O=C1C=C(C2=CC=CC(CC3=CC=CC=C3)=C2)OC2COC3=CC=CC=C3C=C12&&&
CCCO&CO&O=C1NC(=O)C(CC2=CC=CC=C2)S1&&&
CO&CO&O=C(NC1=CC=CC=C1)N(CCC1=C[NH]C2=CC=CC=C12)C1CCC(CC2CCCC2)CC1&CC&&&
CN&O=C(NC1=CC=CC=C1)C1=CC=C(CNCC(CN2C=NC=N2)C2=CC=CC=C2)C=C1&CN&NCCF^CO&&&CF&CF&&
CN&O=C1[NH]C2=CC3=C(C=C2C=C1C(C1=NN=N[NH]1)N1CCN(CC2=CC=CC=C2)CC1)OCO3&CCl&&&
O=CO&CC&C1=CC=C(C2=NN=C(NC3=NC=CS3)O2)C=C1&&&
COCCNC(C)=O&CN&O=C1[NH]C=NC2=C1N1CCCCCC1=C2&CC&C#N&&&
CC&CC&O=C(C1=CC=CO1)N1CCN(C2=NC3=C(C=C2)C(=O)C=CN3C2CC2)CC1&CF&&CC^O=CO&&&
CCCN&CN&C1=CC=C2CCCCC2=C1&CO&&&
O=C(NC1CCCCC1)C1=NOC(C2=CC=CS2)=C1&&&
CC&C1=CC=C(NC2=NC(N3CCNCC3)=NC(NC3=CC=CC=C3)=N2)C=C1&CC&&CN&CO&&
CC&O=C1CCCN2N=NC=C2COC(CNC(=O)NC2=CC=CC=C2)CCN1&CN&CCCO^CN&&&CCl&&
CO&CO&C1=CC=CC=C1&C[NH3+]&O=[NH+][O-]^CC&&CN(C)C=N&&&
COC(=O)C=CCO&CO&C1=CC2=C(C=C1)C1=CC=CC3=C1C(C2)N(CCC1=CSC=C1)C3&CO&CO&&&
CC&C1=CC=C(C(OC2=CC=CC3=CC=CN=C23)C2=CC=CS2)C=C1&CC&&&
CC&O=C(NC1=CC=C(N2CCC(N3CCCC3)C2)C=C1)C1=CC=CO1&CC&&&
O=C1NC(=O)C2=CC(SC3=CC=CC=N3)=CC=C12&&&
CC[SH](=O)=O&NS&C1=CC=C(CN2CCC3(CC2)NCCC2=C3[NH]C=N2)C=C1&&&
CC(NC=O)C(N)=O&CC&O=C(CNC(=O)C1=CC2=CC=CC=C2[NH]1)NC(CC1=CC=CC=C1)C(=O)NCCC1=C[NH]C2=CC=CC=C12&CO&&CC^CCCC[NH](=O)=O&&&
C1=CC=C(OCC2=NC3=CC(C4=CC=CC=C4)=CC=C3N2CCC2CCCN2)C=C1&&&
CCOC=O&CC&C1=CC(C2=CC=C3OCOC3=C2)=C2C(OCC3=CC=NC=C3)=CC=CC2=C1&CO&CO&&&
CC(=O)O&CO&O=C(OC1=CC=C2NC(=O)C3(CCCCC3)C(=O)OCC2=C1)C1=CC=CC=C1&CC&&C^CC&&CC&&
CCOC(=O)C(O)=CC=O&CC&O=C(C1=CC=CC=C1)C1=CC=CC=C1&&&
CC(C)C&CN&C1=C[NH]C(C2CCNCC2)=N1&CN&CSCC(N)=O&&&
N[SH](=O)=O&CS&O=C(NCC#CC1=CC=C2N=CC3=C(SC=C3)C2=C1)C1=CC=CN(CC2=CC=CC=C2)C1=O&&&
CC&O=C(C1=C[NH]C2=CC=C(S(=O)(=O)N3CCC4(CC3)OCCO4)C=C2C1=O)N1CCCC1&&&
CCC(C)C&CN&O=C(NC1=C[NH]C(=O)C=C1)N1CCC2=CC=CC=C21&CC&&&
CBr&C1=CC=C2NC3=CC=CC=C3C(N3CCNCC3)=NC2=C1&&&
CCCC&CN&O=S(=O)(C1=CC=CS1)N1CC2NCCOC2C1&&&
O=CO&CC&O=S(=O)(OC1=CC=C(C2=C(CCC(C3=CC=CC=C3)C3=CC=CC=C3)N3N=CN=C23)C=C1)C1=CC=CC=C1&CCl&&CCl&&
CC(C)C&CC&O=C(CNC(=O)OCC1=CC=CC=N1)NC(CCC(C1=CC=CC=C1)C1=CC=CC=C1)CC1=CC=CC=C1&CO&&CC^CC(N)=O&&&
CO&CO&C(=C1CCCN2CC(C3=CC=CC=C3)ON=C12)C1=CC=C(N2C=CN=C2)C=C1&&&
CCCCCCC(=O)C(C)O&CC&C1=CC=CC=C1&CO&&CO&&
CO&CO&C1=CC2CCC3C4CCC(CC5CCOCC5)C4CCC3C2C1&CC&&CC&CO&&
CC&C1=CC(OC2CCCC2)=CC(CCC2=CC=NC=C2)=C1&CN&&&
CC&CC&O=C(NC1=CC=C(C2=CN=CC=N2)C=N1)N1CCC2=C1C=CC=C2&CCl&&CCl&CC^FC(F)F^CCl&&&&
CC&C(=NNC1=NC(N2CCOCC2)=NC(N2CCOCC2)=N1)C1=C[NH]C2=CC=CC=C12&&&
COC=O&CC&O=S(=O)(NC1=NC=CS1)C1=CC=CC=C1&CC&&&
CCC(C)C(N)C(=O)NS(=O)(=O)C(F)(F)F&CC&C1=CC=C(OC2=CC=C3C=CC=CC3=C2)C=C1&&&
CCOC=O&CC&C1=CC=C([N+]2=C[NH]C=C2)C=C1&CN&CNC^CN&&&&
CCC(C)O&CN&O=C1NC(C2=CC=CC=C2)OC1CC1=CC=CC=C1&CC&&&
CC#N&CN&C1=CC=C(C2=N[NH]N=N2)C(C2=CC=C(CNC3=NC4=CC=CC=C4N3CC3=CC=NC=C3)C=C2)=C1&&&
CCCCCCCCCCCCCCO&CC&O=C1OCC=C1CCCCCCCCCCC1CCC(C2CCCO2)O1&CO&&CC&&
CC&N=C(NC1=CC=CC=C1)NC1=CC2=C(C=C1)C=NC1=CC=CC=C1C2&CN&CCN(C)C&&&
O=C(NCCCN1CCOCC1)C1=CC=C(N2C(C3=CC=CC=C3)=NC3=CC=CN=C32)C=C1&CBr&&&
CN&O=C1CC(C2=CC=CC=C2)CC2=NC3=CC4=C(C=C3C=C12)OCCO4&CF&&&
CO&CO&O=C(C1=CC=CC=C1)C1C2C(=O)N(CC3=CC=CO3)C(=O)C2C2C=CC=NN21&&&
CC&C1=CC=C(C2=CSC(CN3CCNCC3)=C2)C=C1&CN&CCC(C)C^CC&&&&
CC(C)O&CO&O=C(CN1CCC2=CC=CC=C2C1CC1=CC=CC=C1)NCC1=CC=CC=C1&CO&CC(C)O^CO&&CS(=O)(=O)O&&&
CN&O=C(CNC1=NC2=CC=CC=C2N=C1)N1CCCCC1&CC&C#N&&&
C[SH](=O)=O&NS&O=C(NCC1CCCN1)C1=CC=CC=C1&CO&OC(F)(F)F&&&
CC&C1=CC=C(C2=NC(CCOC3=CC=C(CC4CCCC4)C=N3)=CO2)C=C1&CC&O=C(O)CCCO&&&
CC&O=S(=O)(NN=CC1=CC=CO1)C1=CC=CC=C1&C[NH3+]&O=[NH+][O-]^CF&&&&
CO&CO&O=C(NCC1=CC=CC=C1)C1=CC(C2=CC=CO2)=NC2=CC=CC=C12&CBr&&&
CN&O=C(C1=CC=CC=C1)N1CC2NCCOC2C1&CC&C#N&&&
O=C(NCC1=CC=CN=C1)C1=COC(=O)C=C1&&&
CO&CO&O=C1C2=CC=CC=C2N=C(C2=CC=C[NH]2)N1C1=CC=CC=C1&CO&CO&&&
O=C(CN1C(=O)C2=CC=CC=C2S1(=O)=O)C1=CC=CC=C1&CC&FC(F)F&&&
CO&CO&O=C1C2=CC=CC=C2N=C2C3=C(CCN21)C1=CC=CC=C1[NH]3&CC&&CN&&
CCN(C)C&CN&O=C(NC1=NC2=CC=CC=C2S1)C1=CC=C2OCCOC2=C1&CF&&&
NNC(=O)CS&CS&C1=CC=C(C2=NN=C[NH]2)C=C1&C[NH3+]&O=[NH+][O-]^NN&&&&
CO&CO&C1=CC=C(N2C=C(C3=CC=C4C=CC(CC5=C[NH]C6=CC=CC=C56)=CC4=C3)N=N2)C=C1&&&
CO&CO&O=C(NC1=CC=CC=C1)C1=CC=C(C2=CC=CC=C2)O1&CO&CO^CO&&CO&&&
C=CC&CC&O=C1C2=C(OCCC2)C2CCCC1O2&CC&&CC^CCC^C&&CC&&CC^CCC=C(C)C=O&&&
CC&CC&O=C1[NH]C=CC=C1CNC1=CC=CC=C1&CC&CC&&&
CCOC=O&CC&O=C1C2=C(C=N[NH]2)C(C2=CC=CC=C2)N1C1=CC=CC=C1&CC&&CO^CO&&&
CO&CO&O=C(NCC1=CC(C2=CC=CC=C2)=NO1)C1=CN=C2C=CC=CC2=C1&&&
CC&O=S(=O)(NCC1CCNS(=O)(=O)C2=CC=C(C3=CCCCC3)C=C2O1)C1=CC=CC=C1&CN&&CN^CCCO^CC&&&&
COC(C(=O)NCCO)C(O)C(O)C(O)C=CC=CC(C)(C)CO&CO&C1=CC=CC=C1&&&
CCC(C)C&CN&C(#CC1CCCCC1CC1=NC=NC=C1)C1=CC=CC=C1&CC&&CO&&
C=CC&CN&O=C(C1=CC2=CC=CC=C2[NH]1)N1CCCN(CC2=C[NH]C=N2)CC1&CC&CCC&&&
CO&CO&O=C1CCCC2=C1C(C1=CC=CC=C1)C1=C(CN2)N=C2C=CC=CN12&CC&&CBr&CO^CO^CO&&CO&&&
CC(C)CC=O&CC&O=C1CCC2C(C1)C(=O)CC1C3CCCC3CCC21&CC&&CO&CC&CC&&
CCCCN&CN&O=C1NC(=O)C2=C3C1=CC=CC3=CC=C2&CN&CCN(C=O)CC&&&
CCOC=O&CC&O=C1C=C(NCCCCCCNCC2=CC=CC=C2)C(=O)C2=CC=CC=C12&&&
CC&O=C1[NH]C=C(C2=CC=CC=C2)N=C1CC1=CC=CC=C1&&&
O=C(CN1CCNCC1)NC1CCC(CCN2CCC(C3=NC4=CC=CC=C4[NH]3)CC2)CC1&&&
O=CO&CC&C1=CC2=CC=CN=C2C=C1&&&
CC(C)C&CC&O=C1CN(C(=O)C2=NOC(C3=CC=CC=C3)=C2)CCN1&CC&CC(C)C&&&
CC=O&CC&O=C1CC(=O)C2=C1C=CS2&CN&CN(C)CCCCCCN&&&
CO&CO&O=C1CCCC(C=CC2=CN=C3C=CC=CC3=C2SC2=CC=CC=C2)O1&CF&&CC&CO^CO^CC&&&CO&CC&&
O=C(NCC1=CC=CC=N1)C1=CC=C2SC=NC2=C1&CCl&&&
CC&CC&O=C(CSC1=NN=C2C(=N1)[NH]C1=CC=CC=C12)NC1=CC=CC=C1&CC&FC(F)F&&&
CC&O=C(CN1C=CN=C(NCCC2=CC=CC=N2)C1=O)NCC1=CC=CC=C1N1C=NN=N1&CCl&&C^CF&&CF&&
CN(C)CCCN&CN&C1=CC=C2[NH]C=NC2=C1&CCl&&&
CS&CS&O=C(NCC#CC1=CC2=C3C(=CN=C2C=C1)N=CN3C1CCNC1)C1=CN=CN(CC2=CC=CC=C2)C1=O&CF&&CF&&
CO&CO&O=C(NCCCCCNC1=C2CCCCC2=NC2=CC=CC=C12)C1=CC(C2=CC=CC=C2)=NC2=CC=CC=C12&CCl&&&
CCO&CO&O=C1C=C(C2CCC3C2CCC2C4CCC(OC5CCCCO5)CC4CCC23)CO1&CC&CO^CO&&&CO&CO&CC&CO^CC(=O)O^CO&&CC(=O)O^CC&&&&
CC(C)N&CC&C1=CC=C2[NH]C=CC2=C1&&&
CNCC(N)=O&CN&O=C(NC1C2CC3CC(C2)CC1C3)C12CC3CC(CC(C3)C1)C2&CC&C#N&&&
CN&C1=CC=C(C2=NC=NC(NC3=NC4=CC=CC=C4S3)=C2)C=C1&CO&&CC^CO&&&
S=C(NCCCNC1=CC=NC2=CC=CC=C12)NC1=CC=CC=C1&CCl&&&
O=CO&CC&C1=CC=C(CCCNCCOC2=CC=CC=C2)C=C1&CC&CO&&&
CCOC=O&CC&S=C1NC=CC(2=CC=CC=C2)N1&CC&&&
CC&N=C1C=C(C#CC2=CC=CC=C2)C2=CC=CC=C2O1&CC&&CC^C#N&&&
CC&O=C1C=CC2CCCCC2C1&CO&&CC&CC^CC(C)=CCNC=O&&&
CC(=O)NC(C)C&CN&O=C1[NH]C(C2=CC=CC=C2)=CN2C=C(OCCC3CCCCN3)C=C12&CCl&&&
CO&CO&O=C(COC(=O)CC1=CC=CC=C1)NCC1=CC=CO1&&&
O=CO&CC&C1=CC=C(C2=C[NH+]=C3C=CC=CC3=[NH+]2)C=C1&[NH3+][O-]&&[NH3+][O-]&CCl&&
CO&CO&O=C(NN=CC1=CC=CC=C1)C(C1=CC=CC=C1)C1=CC=CC=C1&CO&&CO&CO^CO&&&
CO&CO&O=C(NCC1CCCO1)C1=C2N=C(N3CCCC3C3=CC=CN=C3)C=CN2N=C1&CF&&&
CO&CO&O=C(NC1=CC=CC=C1)NC1=CC=C2[NH]C=NC2=C1&&&
CC&O=C1[NH]C(CC2=CC=CC=C2)=NN1C1=CC=CC=C1&CCl&&CCl&CCl&&
CC&CC&O=C1C2=C(N=CN1C1=CC=CC=C1)SC=C2&CS&NC(=O)CS&&&
O=C(NC1=CC=CC=C1)C1CCCNC1&CF&&CF&CF&CF&CF&&
CN&O=C(CCC1=CSC(C2CCNCC2)=N1)N1CCCC1&&&
CN&O=S(=O)(NC1=CC=CC=C1)C1=CC(C2=NN3C=CC=CC3=C2C2=CC=NC(NC3CCCC3)=C2)=CC=C1&CF&&&
CN(CCC=O)CCC=O&CN&C1=CC=C(C2CCNCC2)C=C1&&&
CC&C1=NOC=C1CN1CCC(CN2C=NC=N2)CC1&CC&&&
CC&C1=CC=C(NC2=NC=CC(N3C=CC(NC4CCNCC4)=C3)=N2)C=C1&CN&&CC^NC=O&&&
CC&O=C1CC2=CC(NC(=O)CCCCCC(=O)NC3=CC=CC=C3)=CC=C2OC(CNCC2=CC=C(C(=O)NC3=CC=CC=C3)C=C2)CCN1&CN&CCCO^CN&&&CN&&
CO&CO&C1=CC=C2OC(C3=CC=C(NC4=CC=NC5=CC=CC=C45)C=C3)=CC2=C1&CC&FC(F)F^CO&&CO&&&
C=C1CC(CCC2CCC3C(=CC=C4CCCCC4=C)CCCC23)OC1=O&CC&&CC&CC^CC(C)CO^CO&&&&
O=C(C1=NN(C2=CC=CC=C2)C=C1)N1CCCCC1C1=CSC=C1&CO&&&
CC&S=C(N=C1C=CC=CN1CC1=CC=CO1)NC1=CC=CC=C1&CC&&&
CN&O=S(=O)(CNCC1=CC=CC=C1)NC1=NN2C(C3=CC=CC=C3)=CC=CC2=N1&&&
CO&CO&O=S(=O)(OC1CCCCC1)C1=CC=CC=C1&CC&CO&&&
CC&C(#CC1=CN=CC=C1C1=CC=NC=N1)C1=CC=CN=C1&CC&&CN&&
CN&O=C(NC1=CC=C2N=CC=C(N3CCNCC3)C2=N1)C1=CC=CC=C1&&&
CC&C&C1CCN(CCCCC23CC4CC(CC(C4)C2)C3)CC1&&CC&&
CC&C1=CC=C(COC2CCC3CCC2O3)C=C1&CC&&&
O=C(NC1=CC=C(OC2=CC=CC=C2)C=C1)NC1=CC=NC2=CC=CC=C12&CC&FC(F)F&&&
CN&O=C(NC1=CC=CC=C1)C1=CN(CC2=CC=CC=C2)C2=C([NH]C(=O)C=C2)C1=O&CF&&CF&&
CNC=S&CN&C1=CSC(C2=N[NH]C=N2)=C1&&&
O=C(NC1CC2CC1CC(C(=O)NCC1CCN(CC3=CC=CC=C3)CC1)N2)C1=CC=C2C=CC=CC2=C1&&&
CN&O=C1NCC2(CCCN(C(=O)CC3=NN=C(C4CC4)[NH]3)C2)O1&&&
C=O&CC&O=C(CCN1C(=O)C2=CC=CC=C2S1(=O)=O)NC1=NN=CS1&&&
CO&CO&O=C(NC1=CC=CC=C1)C1=CC=C2C(=O)N(CC3=CC=CC=C3)C(=O)C2=C1&CC&O=CO&&&
O=CNO&CC&O=S(=O)(CCCCC1=CC=CC=C1)C1=CC=C2C=CC=CC2=C1&&&
CN&N=C1NC(=O)C(C2=CC=CC(C3=CC=CC=C3)=C2)(C2CCCCC2)N1&&&
CCO&CO&O=C(CN1C(=O)C2=CC=CC=C2C1=O)NC1=CC=CC=C1&CS&CN(C)[SH](=O)=O&&&
CC&C1=CC=C(C2=NC(CN3C=CN=C3)=CO2)C=C1&CF&&CBr&&
CC&CN&O=C(CSC1=NN=C(COC2=CC=CC=C2)[NH]1)NC1CCS(=O)(=O)C1&CF&&&
CO&CO&O=C(C1=CC=NO1)N1CCCC1C1=C[NH]N=C1&CC&&CC^CCC&&&
N#[N+][NH-]&C[NH-]&O=C1N=CC(CCCC2=CC=CC=C2)=C[NH]1&CN&&&
CO&CO&O=C1OC(C2=CC=CC=C2)CN1CCOC1=CC=CC=C1C1=CC=C(C2=NC3=CC=CC=C3[NH]2)C=C1&CC&FC(F)F&&&
CO&CO&C1=CC=C(CC2=CC3=CC=CC=C3C=C2)C=C1&CN&CC(NC(=O)OC(C)(C)C)C(N)=O^CO&&&&
CO&CO&O=C(NC1=NC(C2=CC=NC=C2)=CS1)C1CCCN(C2=NC3=C(C=CC=C3)[NH]2)C1&&&
CO&CO&O=C1C2=CC=CC=C2C(=O)C2=C1N=CN2C1=CC=CC=C1&CC&&&
NC=O&CC&O=C(NCC1=CC=CC=C1)C1CC(SC2=CC=CC=C2)CN1C1CC2=CC=C(C=NN3CCOCC3)C=C2C1&CCl&&&
CC&O=C(CNC(=O)C1=CC=CC=C1)NC1=CC=C2C=CC(=O)OC2=C1&CCl&&CC^CCC&&&
CN&O=C1CNC(=O)C(CC2=C[NH]C3=CC=CC=C23)N1&CC&CS&&&
CO&CO&O=C1CCC2C3CC4=CC=CC=C4C2(CCN3CC2CCC2)C1&CO&&&
CC&S=C1[NH]C=CN1C1=CC=CC=C1&&&
CN&C1=CC=C2[NH]N=CC2=C1&CCl&&CCl&CC^CO&&&
CCC(=O)O&CN&O=S(=O)(NC1CCCC1)C1=CC=CC=C1&C[NH3+]&O=[NH+][O-]&&&
CC&O=C1C=CC=CN1C1=CC=CC=C1&C[NH3+]&O=[NH+][O-]&&&
CN&C(=CC1=CC=CC=C1)C1=CC=CC=C1&CN&&CBr&&
CCNC(=O)COC&CC&C1=CC=CC=C1&CO&CC(C)CCO^CO&&CC(C)CCO&&&
CC&C1=N[NH]C=C1CN1CCCC2(C1)CN(CC1=NOC=N1)C2&CN&&CN&&
CC=O&CC&O=C(NC1=CC=C2OCOC2=C1)C1=CC=CC(S(=O)(=O)N2CCN(C3=CC=CC=C3)CC2)=C1&&&
CC&N=C(C1=CC=C(OC2=CC=CC=C2)N=C1)N1CCCC1&NO&&CF&CCl&CCl&&
CO&CO&O=C(C=CC1=CC=CC=C1)C1=CC=CC=C1&CO&OCCCO^CO&&CO^CO&&CO&&&
CC(C)(C)OC=O&CN&O=C(NCCC1=CC=CC=C1)C1CC2=CC=CC=C2N1&CN&N=C(N)NCCCC(N)C(=O)NC(C=O)CCCN=C(N)N&&&
CO&CO&O=C1C2=CC=CC=C2CC(C2=CC=CC=C2)N1CC1=CC=CO1&CO&CO&&&
CN&O=C(NCCNCCNC(=O)C1=N[NH]C2=C1CC1=CC=CC=C12)C1=N[NH]C2=C1CC1=CC=CC=C12&&&
O=C(NCC1=CC=CO1)C1=NN(C2=CC=CC=C2)C(C2=CC=CC=C2)=C1CN1C=NC=N1&CCl&&CCl&CBr&&
C=CC&CN&C1=CC=C(SC2=C3C=N[NH]C3=NC=N2)C=C1&CO&CO^CN&&&&
O=C(O)CN[SH](=O)=O&CS&C1=CC=CC=C1&CC&FC(F)F&&&
O=C(NC1=CC2=CC=C(C3=CN=CC=N3)C=C2C=N1)C1CC1&CCl&&&
CNC(=O)C=NOC&CC&C1=CC=C(COC2=NC=CC=C2)C=C1&CC&&CC^FC(F)F&&&
CC&C1=CC=C(CCCCN2CCN(C3=CC=CC=C3)CC2)C=C1&CO&&CCl&&
CC&O=C(COC1=CC=CC=C1)N1CCN(S(=O)(=O)C2=CC=CC=C2)CC1&CCl&&CC^CCC^CF&&&CF&&
CCOC=O&CC&C1=CC=C(C2=NNC(C3=CC=CC=C3)C2)C=C1&CO&CO^CO&&&CN^CC=O&&&
C=O&CC&C(=CC1=CC=CC=C1)C1=CCNC1&C[NH3+]&O=[NH+][O-]^CCl&&&CN^CCC(=O)O&&&
O=C(C1=CC=CC(OC23CC4CC(CC(C4)C2)C3)=C1)N1CCN(C2=NC=CC=N2)CC1&&&
CO&CO&C1=CC=C(OC(CCN2CCN(C3=CC=CC=C3)CC2)C2=CC=CC=C2)C=C1&CC&CC#N&&&
N[SH](=O)=O&CS&C1=CC=C(C2=NN(C3=CC=CC=C3)C(C3CCCC3)C2)C=C1&C[NH3+]&O=[NH+][O-]&&&
CN&C1=CC(NC2=NC(N3CCCC3C3=CC=C4OCOC4=C3)=NC=N2)=CC(N2CCNCC2)=C1&&&
COC(=O)CS&CS&C1=COC(C2=NN=CS2)=C1&&&
CO&C1=CC=C2C(=C1)SC1=CC=CC=C1N2CC1=NC=C[NH]1&CN&CCC(F)(F)F&&&
CC&O=C(C1=CC=CC=C1)N1C=C(S(=O)(=O)N2CCN(C3=CC=CC=C3)CC2)C=N1&CC&&CCl&CC&&
COC(C)=O&CC&C=C1CC2OC(=O)C2(COC(=O)CCCCCCCCCCCCCC2=CN(C3CCCCO3)N=N2)O1&C&CC&&CO&&
CC&CN&O=C(CN1C(=O)[NH]C2=CC=CC=C21)NC1CCCC1&&&
CCC&CC&C1=CN=CC(CN2C=CN=C2)=C1&CN&CC(C)CCN&&&
CC&O=C(CCC1=CC=CC=C1)NCC(=O)NC1CC2=CC=CC=C2CNC1=O&CO&&CC&CN^CC(N)=O^CC&&&&
CCl&C1=CC=C2C(NCCCNCCCCCNCC3=CC=C4C(=C3)OC3=C4C=CC3=O)=C3CCCCC3=NC2=C1&CCl&&&
CC&O=C(CNC(=O)C1=CC=CC=C1)NC1CCN(CCC2CN(C(=O)C3=CC=CC=N3)CC23CCCC(OC(=O)N2CCC4=CC=CC=C4C2)C3)CC1&&&
CO&CO&C1=CC=C(C2=CC3=NSC=C3N=C2)C=C1&C[NH3+]&O=[NH+][O-]&&&
O=[NH+][O-]&C[NH3+]&C1=CC=C(CCCN2CCC3(CC2)OCC2=CC=CC=C23)C=C1&CCl&&&
CNC(=O)C(NC(=O)C(CC(C)C)C(NC(=O)C(NC(=O)CCCO)C(C)C)C(C)C)C(C)C&CO&C1=CC=CC=C1&CO&&CO&CO&&
CC&C1=CC=C(CN2C(CN3CCCCC3)=NC3=CC=CC=C32)C=C1&CC&&&
CCOC=O&CC&C1=CC=C(C2=CC=C3[NH]C4=C(C=CN=C4)C3=C2)C=C1&&&
CC(=O)NNC(C)=O&CC&C1=CC=C(NC2=NC3=CC=CC=C3N=C2NC2=CC=CC=C2)C=C1&CC&FC(F)F^CC&&FC(F)F&&&
CO&CO&C1=CC2=C(C=C1)SC=N2&CC&CCS(N)(=O)=O^CN&&&&
CBr&C1=CC=C(C2=CC=C(C3=NC4=CC=CC=C4[NH]3)S2)C=C1&&&
O=C(NC1=CC=CC(C2=CSC=N2)=C1)C1CC1&&&
CCC&CN&O=C(CN1C(=O)C(NC(=O)NC2=CC=CC=C2)C(=O)N(C2=CC=CC=C2)C2=CC=CC=C21)NC1=CC=CC=C1&CO&CO&&&
CC&C&O=C(CC1=CC=CC=C1)NCCC1CCN(CC2=CC=CC=C2)CC1&CF^CC&&&&
CC&O=C1NCCC2=C1[NH]C1=CC=CC=C21&CC&CCC#N&&&
COC(C)=O&CC&O=C1C=C2C3=CCC4C5CCCCC5CCC4C3CCC2C(C2=COC=C2)O1&CC&&CC&CC&CC&C^CC&&CC&&
CC(N)=O&CN&C1=CC=C(C2=CN(C3=CC=CC=C3)C3=NC=NC=C23)C=C1&CN&&&
CN&O=C(C1=CC=CC=C1)C1=CN=CN=C1&&&
CC=CC(N)=O&CN&C1=CC=C(C2=NOC3(CCN(C4=NC=CC=C4)CC3)C2)C=C1&CC&ClC(Cl)Cl^CC&&NC=O&&&
C=C1C(=O)OC2CC=CCCC=CCC12&CC&&CC^CCC(=O)O&&&
O=C(CC1=CC=[NH+]C=C1)N1CCC(C2C3=CC=CC=C3CCC3=CC=CN=C32)CC1&[NH3+][O-]&&CBr&&
CC(C)(C)NCC(O)CO&CO&O=C1C2=CC=CC=C2C(=O)C2=C1OC1=C2C=CC(=O)C2=C1&&&
C#CC(C)(C)C&CC&C1=CC=C(CCC2=NC=CC=C2)C=C1&CO&&&
CN&O=C1CCC(CN2CCC(CCC3=C[NH]C4=CC=CC=C34)CC2)N1&&&
C[SH](=O)=O&CS&C1=CC=C(NCC2=NC(C3=CN4N=CN=C4C=C3)=C(C3=CC=CC=N3)[NH]2)C=C1&&&
CC&O=C(NCCC1=NC2=CC(S(=O)(=O)N3CCCCC3)=CC=C2[NH]1)C1=CC=CC=C1&CN&&CN^CCC&&&
CCC(=O)NO&CN&O=S(=O)(NCC1=CC=CC=C1)C1=CC=CC=C1&C[NH3+]&O=[NH+][O-]^CCl&&&&
CC(N)=O&CN&O=C(NCC1=CC=C(N2CCCCCC2)C=C1)C1=CC=CC=C1&&&
CC&O=C(C1=CN=CC=N1)N1CC2(CN(CC3=CC=CC=C3)CC3=NC=CC=C32)C1&&&
O=C(NC1CCN(C(=O)NC2CCN(C(=O)N3CCOCC3)CC2)CC1)C1=CC=C(C2=CC=CC=C2)C=C1&&&
C1=CC=C2C(=C1)C=CN2CCC1=NOC2=C1CCNC2&&&
CC&O=C(C1=CC=C2N=C(C3=CC=CC=C3)C(C3=CC=CC=C3)=NC2=C1)N1CCN(C2=NC=CC=N2)CC1&&&
N[SH](=O)=O&CS&C1=CC=C(C2=NN(C3=CC=CC=C3)C(C3=CC=CC=C3)C2)C=C1&CS&O=[SH](=O)N(CCCl)CCCl&&&
CC&O=C(NCC1=CC=CO1)C1=CC=C(N2CCC3=CC=CC=C3C2)N=C1&&&
CCCCC(N)=O&CN&O=S(=O)(C1=CC=CC=C1)N1CCCC1&&&
CO&CO&O=S(=O)(C1=CC=CC=C1)C1=CN=C(C2=CC=CC=C2)N=C1&CCl&&CC&CO^CO&&&
CC&O=C(CN(C1=CC=CC=C1)S(=O)(=O)C1=CC=C2OCCOC2=C1)NN=CC1=CC=CC=C1&CC&&CC&CC&&
CO&CO&O=C(C1=CC=CC=C1)N1CCN2C(=O)C3=CC=CC=C3C12C1=CC=CC=C1&CF&&CF&&
O=C(NC1=CC=C(N2C(=O)C3=CC=CC=C3C2=O)C2=CC=CC=C12)C1=CC=CO1&CCl&&CCl&&
CC(N)=O&CN&O=C1CCC(C2=CC=CC=C2)=NN1&CC&&&
C=C1OCC(OC(=O)C2=CC=CC=C2)CCOC(=O)CC(=O)C2CCCCN2C1=O&CO&&CO^CC(C)CO^CO&&CC(C)CO^CF&&&CC^COC(=O)CN(C)C&&&
CC&O=C(C1CCN(S(=O)(=O)C2=CC=CO2)CC1)N1CCN(C2=CC=CC=C2)CC1&CC&&CC&&
C1=CC(C2CN3CCSCC3CO2)=CC=C1OCCN1CCOCC1&&&
O=C(COC1=NOC=C1)NC1=CC=CC=C1&CC&FC(F)F&&&
CO&CO&O=C(CCN1C(=O)C(=CC2=CC=CC=C2)SC1=S)NC1=CC=CC=C1&CO&CO^CN&&CC(N)=O&&&
O=C(NN=C1CCCCCC1C1=CC=CC=C1)C1=CC=NC=C1&&&
CC(C)O&CO&O=C1C2=C(C=CC=C2)C(=O)C2=CC3=C(C=C12)CCCC3OC1CCCCO1&CO&&CO&CN^CC(C)C(N)=O^CO&&&CC&C^CO&&CC^CC=O&&&
CN&O=C(C=CC1=CC=CC2=C1C=C[NH]2)NC1CCC(CCN2CC3=CC=CC=C3C2)CC1&CC&C#N&&&
CN&C(=CC1=CC(N2CCNCC2)=CN=C1)C1=CC=CC=C1&&&
CO&CO&O=C(CN1CCC2=CC=CC=C2C1CC1=CC=CC=C1)NCC1=CC=CC=C1&CO&CO^CO&&CO^CO&&CO&&&
CC(=O)NN&CN&O=C1C=C(C2=CC=CC=C2)[NH]C=N1&CI&&&
CCOC=O&CC&C1=CC=C2C(=C1)C=CN2C1=CC=C(OCCN2CCCC2)C=C1&CC&&&
CO&CO&O=C(NCC1=CC=CC=C1)C1=CC=CN=C1C1=CC=CC=C1&CC&FC(F)F&&&
CCOC=O&CC&C1=CC=C(CCN2C=CN=N2)C=C1&CC&CCOC=O&&&
CC&O=C(NCCC1=CC=CC=C1)C1CCN(C2=CC=CC=N2)CC1&CC&C#N&&&
O=C(NC1=CC=CC=C1OC1=CC=CC=C1)C1CC(=O)N(CC2=CC=CC=C2)C1&&&
COC=O&CC&O=C1[NH]C2=C(C=CC=C2)C=C1CNCC1=CC=C2OCOC2=C1&CN&CCO^CC&&&&
CN&O=S(=O)(NC1=CSC=N1)C1=CC=C(OC2=CC(N3CCNCC3)=NC=N2)C=C1&CC&FC(F)F^CCl&&&&
CC&CC&C1=CC=C(C2C3=CC=CC=C3C3NCCCC32)C=C1&CN&CC&&&
CCCC(=O)NC(N)(C(F)(F)F)C(F)(F)F&CN&C1=CC2=NC1=C(C1=CC=C3[NH]N=CC3=C1)N1CCCC1&&&
O=C1CSC(C2=C[NH]N=C2C2=CC=CC=C2)N1C1=CC=CC=C1&CCl&&&
CO&CO&O=C(NCC1=CC=CC=N1)C1=CC=CC(S(=O)(=O)NCC2=CC=CC=C2)=C1&CC&&CO^CO&&&
CC&O=C(CN1C=C(C(=O)NCC2=CC=CS2)N=N1)NC1=CC=CC=C1&CC&&CN&&
CC&O=C(NC1=CC=CC=C1)C1=CC=C2C(=O)N3CCCCCC3=NC2=C1&CC&&&
CC&O=C1C2=C(N=CN1N=CC1=CC=C(N3C=CN=C3)C=C1)N(C1=CC=CC=C1)N=C2&CC&&CCl&CCl&&
CO&CO&N=C1CC(C2=CC=CC=C2)C2=CC=CC=C2O1&CN&&CC^C#N^CO&&CO&&&
CC&C1=CC=C(OCC2=NC(C3=CC=CC=C3)=CO2)C=C1&CCl&&CO^O=C(O)CO&&&
CC&O=C(NN1C=CC2=CC=CC=C21)C1=CC2=CC=CC=C2O1&CC&&CC^S=CO&&&
N=CN&CC&O=C(NCC(O)COC1=CC=CC=C1)C1=CC=C(C2=CC=CC=C2)C=C1&CS&N[SH](=O)=O&&&
O=C(CSC1=NC2=C([NH]C3=CC=CC=C32)C(=O)N1C1=CC=CC=C1)N1CCOCC1&&&
CS&CS&O=C1C=CCC(CC(OC2CCCCO2)C2CCCCO2)O1&CO&&CC^CO^CO&&&CO&CO&CC^CO^CO&&&CO&CO&CC&&
O=C(NNS(=O)(=O)C1=CC=CC=C1)C(=O)NC1=CC=CC=C1&C[NH3+]&O=[NH+][O-]&&&
CN&CC&C1=CC=C(OCC2=NC3=CC=CC=C3S2)N=C1&&&
CCO&CO&C1=COC(C2=NN3C=NC4=N[NH]C=C4C3=N2)=C1&CN&&&
CCC(=O)O&CC&C(#CC1=CC=CC=C1)C1=CC=CC=C1&CCl&&CCl&&
CN&O=C(NC1=CC=CC=C1)C1=CC2=CC=C(N3CCNCC3)N=C2S1&&&
CO&CO&O=C(NCCC1=CC=C2NCCC2=C1)N(CC1=CC=CO1)C1CC1&CN&CC=O&&&
O=C(NC1=CC=C(C(=O)OC2CCNCC2)C=C1)NS(=O)(=O)C1=CC=CN=C1&NN&&&
CO&CO&O=C(NC1=NN=C(S(=O)(=O)NC2=CC=CC=C2)S1)C1=CC=CC=C1&CN&&&
CO&CO&O=S(=O)(C1=CC=CC=C1)N1CCNCC1&CCl&&CN&&
O=[NH+][O-]&C[NH3+]&C1=CC=C(N2CCN(CCCC3=C[NH]C4=CC=CC=C34)CC2)C=C1&CF&&&
CCN&CN&O=C1C=CC(=O)N1N=C1N=CC=N[NH]1&&&
O=C(NCCC(C1=CC=CC=C1)C1=CC=CC=C1)C1=CC=CC=C1&CF&&&
CC&C&O=C(C=CC1=CC=CC=C1)C1=CC=C2OCCCC2=C1&CO^CC&CO&&&CO&&
CNC(=O)CC=O&CC&C1=CC=C(OC2=CC=CC=C2)C=C1&&&
CO&CO&C&O=C1C2=CC=CC=C2C(=O)C2CCCC12&CO^CO&CC^OCCBr&&&&&
CCO&CO&O=C(COC(=O)C1=CC(C2=CC=CC=C2)=NN1C1=CC=CC=C1)NC1=CC=CC=C1&CCl&&&
CCOC=O&CN&C1=CC=C2C(=C1)NCC1NCCC21&CC&COC=O^CN&&CCOC&&&
CC&O=C(NC1=CC=CC=C1)C1=CC(=O)[NH]C2=CC=CC=C12&CC&&CCl&&
CS(=O)(=O)OCCCSS(=O)(=O)CCC(OS(=O)(=O)CCC(O)CO)C(=O)OS(=O)(=O)OS(=O)(=O)O&&&
CC&O=C1C(SC2=CC=CC=C2)=COC2=C(CN3CCOCC3)C=CC=C12&CC&&CC&CO&&
CC&O=C1C=CN(C2CCCCC2)C(=O)N1CCC1=CC=CC=C1&CO&&CCl&&
CCC&CC&O=C(CN(C(=O)CN1N=NC(C2=CC=CO2)=N1)C1=CC=CC=C1)NC1CCCC1&CF&&&
CC&C(=NN=C1NC2=CC=CC=C2S1)C1=CC=C(C2=CC=CC=C2)O1&C[NH3+]&O=[NH+][O-]&&&
CCCC&CN&C(=CC1=NC=C(N2CCNCC2)O1)C1=CC=CC=C1&CC&C#N&&&
CCCCCC(=O)CC(N)=O&CN&C1=CC=CC=C1&CC&O=CO&&&
O=C(OCC1=CC=CC=C1)C1=C(N2C=CC=C2)C(=O)C2=CC=CC=C2O1&CCl&&CCl&&
C1=CC=C(CSC2=NN=C(C3=COC=C3)N2C2=CC=CC=C2)C=C1&&&
CO&C1=CC=C(NC2=NC=CC(C3=CC=CC=C3)=N2)C=C1&CC&FC(F)F&&&
CCC(C)=CCSCCC(=O)OC&CN&C1=CC=C(OCC2=NC=C[NH]2)C=C1&CC&&CC&CC&&
CO&CO&O=C1C=C(C2=CC=CC=C2)OC2=CC(OCCNCCN3CCN(C4=CC=CC=C4)CC3)=CC=C12&CCl&&CN&&
CO&CO&O=C(NN=CC1=CC=C(OCC(=O)N2CCCC2)C=C1)C1=CC=CC=C1&CC&O=CO^CC&&FC(F)F&&&
CC&O=S(=O)(NCCN1N=NN=C1CN1CCOCC1)C1=CC=CC=C1&CF&&&
CC=O&CC&O=C(C1=NOC=C1)N1CCC(N2CCC(CC3=CC=CC=C3)CC2)CC1&CCl&&&
CO&CO&O=C(NC1=CC=CC=C1)C1=CNC(=S)NC1C1=CC2=CC=CC=C2[NH]1&CC&FC(F)F&&&
CF&C1=CC=C(C2=CC(N3CC4(CCOCC4)C4=NC=C(N5CCOCC5)C=C43)=C3C=CC=CC3=N2)C=C1&&&
CC&O=C(C1=CC=CS1)N1CCC(N2CCN(C(=O)C3=CC=CO3)CC2)CC1&&&
CO&CO&C1=CC=C(CC2CCCCCC2)C=C1&CC&CN(C)C&&&
CCC(NC(=O)C(CCC(=O)O)NC=O)C(=O)NC(CC(=O)O)C(N)=O&CC&O=C(CCC1=CC=CC=C1)NCCC1=C[NH]C2=CC=CC=C12&CC&NCCCCC(NC=O)C(=O)O&&&
CO&CO&O=C1CCC2=C3C(=C4CNCCC4=C2)C2=CC=CC=C2N13&&&
O=CO&CC&C1=CC=C(CSC2=NN=NN2C2=CC=CC=C2)C=C1&&&
CCC&CC&O=C1NC(=O)C(C2=CC(OCCCOC3=CC=C(OC4=CC=CC=C4)C=C3)=CC=C2)S1&&&
O=C(C=CC1=CC=CC=C1)NC(=S)NC1=CC=CC=C1&CCl&&C[NH3+]^O=[NH+][O-]&&&
CNC=O&CC&O=C(CCC1=CC=CC=C1)NCCC1=CC=CC=C1&CC&&CO^O=P(O)(O)O^CN&&CC(N)=O&&&
CO&CO&O=C1C2=C([NH]C(C3=CN=CN=C3)=N2)C(C2=CC=CC=C2)N1C1=CC=CC=C1&CN&CCC^CCl&&&CC&CCl&CC&&
CO&CO&O=C1C(C2=CC=C(OC3=CC=CC=C3)C=C2)=C[NH]C2=CC=CC=C12&CCl&&&
CCO&CO&O=C1C(CC2=CC=CC=C2)=CN(CC2=CC3=C(C=C2)OCO3)C2=CC=CC=C12&CC&O=CO^CF&&&&
O=C(NC1CCCC2=C1[NH]C1=CC=CC=C21)C1=CC=CC=C1&&&
CCC&CN&O=C1C2=C(C=C[NH]2)N(CC2=CC=CC=C2)C2=NCCN12&&&
CO&CO&C1=CC=C(N2CCN(CCC3OCCC4=C3C=CC=C4)CC2)C=C1&CO&CO^CCl&&&&
CC&O=C(NCC1=CC=CC=C1)N1CCC(C2=CC(=O)N=C(N3CCCCC3)[NH]2)CC1&CCl&&&
CC&N=C1N(CCC2=CC=CC=C2)C(CC2CCCCC2)CN1C(CC1CCCCC1)CN1CCCC1CN1C=NCC1&CN&&CC&CC^FC(F)F^CC&&FC(F)F&&&
C=NNC(N)=S&CC&O=C(OC1OCCOC1OC1CCCCC1)C1=CC=CC=C1&CC&C=C[N+](=O)[O-]^CO&&&CO&CO&CO&&
CC&O=C1C=C[NH]C2=CC=C(C3=CN=CO3)C=C12&&&
NC=O&CC&O=C(CCCCN1CCC2=C(C1)C1=CC=CC=C1N2C1=CC=CC=C1)C1=CC=CC=C1&CF&&CF&&
CC&O=C(NC1=NC=CS1)C1=CC2=C(CCCC2=O)O1&CC&&&
CC(C)(C)OC(N)=O&CN&O=C(CCC1=C[NH]C=N1)NCCC1=CC=CC=C1&CN&&CC^NC(N)=NCCCC(C=O)NC=O&&&
CN&O=C(C1=CC=CC(=C2C=NN(C3=CC=CC=C3)C2=O)C2=C1N=C[NH]2)N1CCNCC1&CCl&&&
CCCCCO&CO&O=C(CCC(=O)NC1=CC=CC=C1)NNC(=O)COC1=CC=CC=C1&&&
CO&CO&O=C(NC1=CC=CC=N1)C1=CC=CC=C1&CO&CO&&&
CO&CO&O=C(NC1=CC=CN=C1)C1=CC=CC=C1NS(=O)(=O)C1=CC=CC=C1&C[NH3+]&O=[NH+][O-]&&&
CC(C)C&CC&O=C1C(C2C=CC(OC3=CC=C4OCOC4=C3)CC2)C(=O)C2OC12&&&
O=S(=O)(NC1=NCN(CCC2=CC=CC=C2)CN1)C1=CC=CC=C1&CCl&&&
[truncated: 841,074 more chars]
