# Supplementary material for: t-SMILES: a fragment-based molecular representation framework for de novo ligand design
Source: Nat Commun. 2024 Jun 11;15:4993. doi: 10.1038/s41467-024-49388-6 (PMC11167009; doi:10.1038/s41467-024-49388-6)
Supplement: Supplementary file 4 — Source Data [file 41467_2024_49388_MOESM4_ESM.zip › Soure data/Source data and code for all other graphs/Metrics/Models/Chembl/ChEMBL_Scaffold[dbl][rnd50][bs128][SH]/gen.smi.re_smils.smi]

COc1ccc(-c2sc3ccccc3c2-c2ccc(O)cc2)cc1
O=S(=O)(c1ccccc1)n1cc(C2(F)CCNC2)c2ccccc21
O=S(=O)(C=Cc1cccc(Cl)c1)NCCCNc1ccnc2c(Cl)cccc12
COCCN(CCOC)C1(C)CNC(=O)c2nc(N)[nH]c2C1
CCc1c(C(=O)Nc2nncs2)oc(=O)c2ccccc12
Cc1cccc(NCn2nc(-c3ccccc3COc3ccccc3C)oc2=S)c1
COc1cc(OC)c2c(Oc3cccc(NC(=O)Nc4cccc(C(F)(F)F)c4)c3)ccnc2c1
CC=C(C)COc1ccccc1C=CC(=O)OC1Cc2cc3cc(C)c(=O)oc3cc2OC1(C)C
CCC(C)n1c(Cn2c(N)c[nH]c2=O)nc2cncc(F)c21
Cc1nsc(N2CCN(C(=O)N3CCCC3)CC2C(C)(C)C)n1
Cc1cccc2[nH]c(=O)c(CN(C(=O)c3ccccc3)C(Cl)C3COCCO3)cc12
COC(=Cc1ccc(O)c(Cl)c1)C(=O)c1cccc(OC)c1
CCOc1ncccc1CNC(=O)C1CCCN(S(=O)(=O)c2ccccc2)C1
c1ccc(OCc2cc3ncccn3n2)cc1
CCC(CO)CO
Cc1nc(NC(=O)c2cccc(CN3CCCCC3)c2)cc(O)c1C
Nc1cccc(C(=O)Nc2cccc(C3N=CC(C(F)(F)F)NC3=O)c2)n1
Cc1ccc(-c2c(NC(=O)Cc3ccncc3)cc3c(cnn3-c3ccccc3S(=O)(=O)O)c2C)cc1
COCC(C)Oc1cncc(NC(=O)c2cc(F)cc(C=Cc3ccccc3OC)c2)c1
CCNCC(=O)Nc1ccc(OC)cc1
CN(C)c1cccc([N+](=O)[O-])c1N(C)C(P(=O)(O)O)P(=O)(O)O
NC(=O)c1c(-c2ccccc2)csc1NC(=O)CSc1nnnn1-c1ccccc1
COc1ccc(CN(CC(=O)N2CCc3cc(C)ccc32)C(=O)c2ccccc2)cn1
CCOC(=O)c1nc2c(Nc3ccccc3)ncnc2[nH]1
COC(=O)c1c(O)c(-c2ccccc2)oc(=O)c1S(=O)(=O)c1ccccc1
O=C(C1=CC(C2CCCCC2)CCO1)N1CCN(C(OCCCCO)c2ccc3c(c2)OCO3)CC1
O=C(COC(=O)CNC(=O)c1cccc(Cl)c1)Nc1cc(Cl)c2c(c1)OCO2
C=CC12CC(C(=O)NC3(C(=O)NS(=O)(=O)C4CC4)CC3)N(C1)C(=O)C(C1CCCCC1)NC(=O)OCCCCCc1ccc3nc(OC4CC4)cc(c3c1)O2
O=C1CC(c2cccnc2Oc2ccc(-c3ccccc3)cc2)CN1
N#Cc1ccc(CNC(=O)c2ccc3c(c2)S(=O)(=O)c2ccccc2C3=O)cc1
O=C1OCC(c2ccccc2)N1c1nc(NCc2ccccc2)nc2ccc(C(F)(F)F)cc12
Cc1cc2nccc(C)c2cc1NC(=O)c1ccccc1COc1ccccc1
COC(=O)CCC(=NNC(=O)OC(C)(C)C)NC(=O)OC(C)(C)C
NC(=O)C1CN(c2nc(NCc3ccccc3)nc(Nc3cccc(Cl)c3)n2)CCO1
O=C(CSC1=NS(=O)(=O)c2ccccc2N1c1ccccc1)Nc1ccccc1
CC(C)C1(C(=O)Nc2nncs2)CCN(c2ccccc2)C(F)C1
NCCNCCCNC(CO)N(CCCCN1CCOCC1)CCNc1ncnc2c1sc1nc3ccccc3cc12
Cc1ccc2occ(CC(=O)N3CCC(C)(n4cnc5cccnc54)CC3)c2c1
Cc1cncc(NC(=O)c2cccc(S(=O)(=O)N3CCCC3)c2)c1
Fc1cccc(-c2cc(C(Cl)n3cnc(OC(F)(F)F)c3)cn2-c2ccccc2)c1
CCC(C)N(Cc1ccc2c(c1)OCC(OC(C)=O)(S(C)(=O)=O)CO2)C(=O)C1CCN(Cc2ccccc2)C1
Cc1cc2[nH]c3ccc(S(=O)(=O)N(C)c4ccccc4)cc3c2cn1
O=C(O)C1NCCN(C(Cl)c2cccc3[nH]c(=O)cnc23)C1O
Cc1ccc2nc(Br)c(C(=O)NN=C(O)c3ccccc3)n2c1
O=C(NC1CCN(S(=O)(=O)c2cccc(F)c2)CC1)NC12CC3CC(C1)CC(C(=O)NO)(C3)C2
CC1(C)CCC(CC(=O)NC2C3CC4CC(CC2(C(N)=O)C4)C3F)CC1
COc1cc(OCc2ccc(O)cc2)ccc1CCS(=O)(=O)C=Cc1cccc(OC)c1O
CCNC(=O)C1CCCCN1C1=NC(=O)C(CC(=O)Nc2ccccc2)S1
Cc1cc(C(=O)O)c(S(=O)(=O)NCc2ccc(CC(=O)O)cc2)cc1C
COc1ccc(Sc2cccc(C=CC(=O)OCC3CCC4(OC)OC(=O)C(Cl)C4O3)c2)cc1
COC(CNC(=O)c1cccc(S(=O)(=O)Nc2ccccc2)c1)(c1cc(C)c2c(c1)OCO2)N1CCOCC1
Cc1cnc2c(-c3ccccc3O)[nH]nc2c1C
COc1ccccc1-c1cc(-c2ccccc2N(CCO)CCO)cc(=O)cc1O
CCN(CC)C(=O)C1(OC(Cl)OC2(O)CCC3C(=CCC4C3CCC3C5CCCC5CCC34)C2)CC(C)N(C(C)C)C(C)(Cl)C1(C)N(C(=O)c1ccccc1)C(C)C
COc1c(-c2cccc(F)c2C)c(=O)n(C(C)CNCc2ccccc2F)c(=O)n1Cc1ccccc1
COc1cccc(C(=O)Oc2ccnn2-c2ccccc2)c1C(F)(F)F
CNCCOc1cccc(-c2cc(=O)c3cc(O)ccc3o2)c1O
CCc1c(C)cccc1C(O)(C(=O)OC1(C)CC(OC2CCCCO2)CC(C)CC(=NOC(C)C=Cc2cnc3ccccc3c2)CC2OC(=O)OC2COC(=O)C1(C)C)N(C)C
COc1ccc2c(c1)C(c1ccccc1OC)CC(=O)N2
Cc1c(N)cccc1C=NNc1ncnc2[nH]ncc12
CC=C(C)Cc1cc(O)cc(C(=O)C23CC4CC(CC(O)(C4)C2(O)C=O)C3)c1
CCC1C=[N+]([O-])CN1O
O=C(NCc1ccncc1)C(n1cccn1)C(F)(F)F
COc1n[nH]c2c1C(OC)(c1ccc(Br)cc1C)C1C(=O)OCC1=N2
CC(C)n1cncc1C1CCCN1c1ccn2ncc(C(=O)NCc3cn[nH]c3F)c2n1
O=C(CC(c1ccccc1)c1ccccc1)Nc1ccc2ncnc(Nc3c(Cl)cccc3Cl)c2c1
CC1(C)NC(=O)OC1C=Cc1ccc(Nc2ccccc2)nc1
O=c1[nH]c(=O)n(C2CCCO2)cc1CO
COc1ccc2c(cnc3cnnn32)c1
O=C(Nc1ccc(Cl)c(NC(=O)c2ccccc2)c1)c1ccccc1
C=C(C#N)c1nc(Nc2cccc(Cl)c2)c2ccc(Cl)cc2n1
O=P(O)(O)c1ccccc1N=Nc1ccccc1
CC(C)C1OC(=O)CC1NC(=O)C(NC(=O)Cc1ccc(OCC(N)=O)cc1)C(C)(C)C
O=C(Nc1ccccc1Cl)NC1CCC(CCn2cc(-c3ccc(Cl)c(CO)c3)nn2)OC1
CC(C)(C)C1CC(CNC(=O)CNC(=O)c2ccco2)CCC1(C)C(N)=O
CC(=O)N1C(C#N)SCC1C(=O)NCCc1ccc(C)cc1
C=C1C=C(C(CCC)C(=O)O)C(=O)O1
Cc1cc2c(ccn2C(=O)c2ccccc2CC(=O)O)c(Cl)c1C
C=CCC1CC(O)CC2=C(OC)C(=O)c3c(C)ccc(C)c3C2C1
CCOC(=O)CCC1COc2c(CN(C)C(=O)COCC(C)C)cccc21
CC(=O)Nn1cc(O)c(C)nc1=O
COc1ccc2ncn(S(=O)(=O)c3ccc(Cl)cc3)c2c1
N#Cc1c(O)cccc1CCNC(CO)CCCCc1ccc(O)c(O)c1
COc1cccc(C(=O)Nc2cc(F)nn2-c2ccccc2)c1
COC1(NC(=O)Nc2cccc3[nH]ncc23)CCC(c2ccccc2)C1
CCNC(=O)N(CCc1cccc(S(N)(=O)=O)c1)C(=O)c1ccccc1
Cc1ccc2c(c1)C(F)(F)C1(CCCCC1)C21SC=NN1C(=O)OC(C)C
COc1ccc(OC)c(C(=O)N2CC3CCNC3CC2(N)C(C)C=O)c1
O=C1C(NS(=O)(=O)c2cccc3nsnc23)CCCN1c1ccncc1
O=S(=O)(NCCCNCCCCNN=Cc1c[nH]c2ccccc12)c1cccc2ccccc12
Cc1ccccc1-c1cn(C2CCN(S(=O)(=O)c3ccc(F)cc3)CC2)nn1
COc1ccc(NN=C2C(=O)NN=C2C(C)(C)C)cc1Br
CCCOC1(OC)CC(Nc2nc(N3CCCNCC3)nc3cccc(N)c23)CCO1
NS(=O)(=O)c1cccc(CCNC(=O)CC(C(F)CCNC(=O)Nc2ccccc2)S(N)(=O)=O)c1
O=C(CN1C(=O)c2ccccc2C1=O)NC1(C(F)(F)F)CNCC(C(F)(F)F)C1NS(=O)(=O)c1ccccc1
CC(=O)Nc1cccc2sc(-c3cc(C)c(O)cc3O)nc12
CC(O)N(CCc1ccccc1)CC1=Nc2cccc3c(=O)[nH]nc(c23)N1
COc1cccc2[nH]c(-c3ccc(-c4cccc(NC(=O)Nc5cccc(F)c5)c4)s3)nc12
CC
O=C(NCC(c1cccnc1)N1CCc2ccccc21)c1cccnc1
Nc1cc2c(cn1)c(-c1ccccc1F)cn2-c1cnccn1
CCC(CCOC(C)=O)c1c(O)c(O)c(O)c(C)c1I
COc1cc(C2SCC(=O)Nc3c2cnn3-c2ccccc2)c(CC(=O)O)c(OC)c1Oc1ccccc1C
CC(=O)Nc1ccc(C)cc1OC(=O)NC(C)c1nc(C(=O)NCc2ccccc2N)c(F)c(=O)[nH]1
COc1coc(C=Cc2nc3ccc(OC)cc3c(=O)n2-c2ccccc2)c1
CCC(C)c1ncc(C=C2NC(=O)NC2=O)n1Cc1ccccc1NC(C)=O
N#Cc1ccccc1C#CC=C1SCCCS1
CC1(C)OC2C3OCOC3C(C)(C)OC2(C(O)CO)O1
CC(C)CC(O)C(O)C(CNC(=O)C(Cc1cscn1)NC(=O)C(Cc1cscn1)CS(=O)(=O)Cc1cncs1)C1CCCCC1
O=C(CSc1cc(F)[nH]c(=O)n1)Nc1cc(S(=O)(=O)Nc2ccccc2)cc(F)c1F
Cc1cccc(S(=O)(=O)N(CC(=O)N2CCN(C(C)c3nc4ccccc4s3)CC2)c2ccccc2C)c1
NC(=O)CCC(NC12CC3CC(CC(C3)C1)C2)C(=O)O
Cc1cc(Cl)nc2c(C(=O)Nc3cnn(Cc4ccccc4)c3)cnn12
O=c1c2cccc(Br)c2nc(SCc2ccccc2)n1NS(=O)(=O)c1ccccc1
Cc1ccc(-c2nnc(SCc3nc(=O)c4c(C)csc4n3C)[nH]2)cc1
CCNc1cc(F)c2nc(-c3n[nH]c4ccc(-c5cccnc5)cc34)[nH]c2c1
CC(C#N)n1cnc(CCN(O)C(=O)C(=N)Cc2ccccc2)c1
NC(Oc1ccc(NC(=O)Nc2ccccc2)cc1-c1ccn[nH]1)C(OC(F)(F)F)N1CCC1
O=C(Nc1ccccc1)Nc1ccc2ncnc(N3CCN4CCC3(Cl)CC4)c2c1[N+](=O)[O-]
COC(=O)c1ccccc1N=Nc1ccc(O)cc1
COC(=O)c1ccc(C2=Nc3ncnn3C(c3ccccc3)C2)cc1
COc1cccc2c3c4c(c5c6ccccc6n6c5c3n(c12)C1OC6CC1C)C(=O)NC4=O
COC1(C)CCCC2C1CC1OC(=O)C=C1C2(C)O
COC(=O)C1CN(S(=O)(=O)c2ccccc2)CCC1C(=O)NCC(=O)NC(c1ccccc1)C(C)(C)C
Cc1ccc(N)cc1S(=O)(=O)N1CCC(Nc2ncccc2-c2ncncn2)CC1
Cc1cc(Cl)ccc1-c1nnc2n1N=C(c1ccccc1)C(=C(F)c1cccc(C)c1Cl)S2
O=C1CC(C(c2ccccc2)N2CCN(c3c(O)cccc3Cl)CC2)CN1c1ccccc1
CC(O)c1nccc(-c2c(-c3ccccc3S(C)(=O)=O)nc3cc(-c4nnco4)ccn23)n1
O=C1NC(=O)c2cc(Nc3ccc(SCCC[SH](=O)=O)cc3)c(Nc3ccccc3)cc21
Cc1ccc(NO)cc1N=Cc1ccc(Oc2ccccc2)nc1C
CC1=C2CC(O)C3C(CCC4(C)CCC(F)C34C)C2CCC1=O
CC(=O)N1CCOc2cc(N=c3c(Nc4cc(O)c5c(c4)OCCO5)cc3=O)ccc21
CC(=NO)c1ccc2c(O)c(Cc3ccccc3)oc2c1
CC(Cl)C(NC(=O)C1CCC(O)C(O)N1)(C1(O)CC(C(C)(C)C)CCO1)S(=O)(=O)NC(=O)CNC(CO)C(=O)O
Cn1nnnc1SC(Cl)c1ccc(Cl)cc1Cl
CC(C)c1ccc(-c2ncncc2C(=O)O)cc1
CC(=O)Oc1cccc(COC(=O)NCCC(=O)Oc2ccccc2-c2nc(=O)c3ccccc3[nH]2)c1
COc1cc(OCc2cncc(C)c2)ccc1-c1nnco1
NC1OCCC12CN(c1nccnc1OC1CC(Nc3nc4ccccc4s3)C1)C2
CCCCCCCCCCCCC(CCCCC=O)N1CCC(CNCc2ccc(OC)cc2)(C(=O)Nc2ccccc2)CC1
CCCCOc1cc2c(cc1C)C(=O)N(c1cc3c(C)noc3cc1C)C(c1ccccc1)N2
COc1cc(C(=O)c2cc(-c3nnc(-c4ccccc4N)o3)sc2Br)ccc1C
Cc1ccc(-c2scc(C(=O)NC3(Cl)CC3)c2-c2ccc(N)cc2)cc1C
COc1csc(CN(N)C(=O)CSc2nncc(=O)[nH]2)c1
COc1ccc(-c2ccc3c(n2)CC(C)N(S(=O)(=O)c2ccc(-c4ccno4)s2)CC3)cc1
CC(C)c1ccc(Cl)c(O)c1C(=O)OCC(=O)CNC(=O)CNC(=O)OC(Cl)c1ccccc1
O=Cc1nc(CCNC(=O)c2ccco2)c[nH]1
CC(C)(C)C(C(=O)O)(c1cc(O)ccc1O)C1(C(=O)O)C(=O)N2C=COC21
CSc1cccc2c1-n1cccc1C=NC2(SC)c1ccccc1
CC(NCCCCN)N(CCCNCc1ccc(Nc2ccccc2)cc1)c1c2c(nc3ccccc13)CCCC2
COC(=O)C1(OC(=O)C(=Cc2ccccc2[N+](=O)[O-])C(F)(F)F)CCC2CCC3C(=O)OC(c4ccoc4)CC3(C)C2C1=O
N=C(N)NN=Cc1cc(Cl)ccc1N
CC(C)n1c(=O)c2[nH]c(Cc3ccccc3)nc2n(C(C)C)c1=O
CC1COCCN1CCNS(=O)(=O)c1cccc2nsnc12
CCCCC(CCC)C1(O)C=CC(=O)O1
COC1CCN(CCN2C(=O)C(=NNC(N)=S)c3ccccc32)C1Cl
C=CC(C(=O)NO)C1Cc2ccccc2CN1CCOC(=O)C(c1ccccc1)c1ccccc1
CC(N)(C(=O)O)c1ccccc1C(C1CCCCC1)S(=O)(=O)O
Cc1cc(C(C)(C)C2=C3CCCC(O)C3c3ccc(O)cc32)cc2c1OCO2
C=CC1(CC)CC(CS(=O)(=O)c2ccccc2)C(O)c2scc(-c3ccccc3)c2S(=O)(=O)CC1OC
Nc1cc2c(c(O)c1Br)NC(=O)C2=c1[nH]c(=O)c(=Cc2ccc(O)cc2)s1
Nc1cc(Cl)cc(Nc2ncc3c(O)c(-c4ccccc4C(F)(F)F)c(=O)[nH]c3n2)c1
CC(C1=CC2CC(Cl)(C1)C1CCCC21)N1CCc2nc(-c3ccccc3)ccc2C1
CCOc1cccc(-c2cnc(C#N)nc2Nc2ccccc2)c1
O=C(Nc1ccnc2ccccc12)Nc1ccc(OCCN2CCC(Cl)C2)c2cc(Cl)ccc12
CCC(=O)Nc1cccc(C(=O)Nc2ccc3[nH]c(=NC(=O)c4cn[nH]c4)n(CC)c3c2)c1C(F)(F)F
O=C(O)c1cccc(C(F)NC(=O)C23CCC(CC2)NC3)c1
Nc1cocc1C(=O)N1CCc2cnc(=O)[nH]c2C1C(=O)O
COc1ccc(C(=O)N(C)c2c(C(=O)NCc3ccccc3)[nH]c3ncccc23)o1
CC1(C)NC(=O)NC1=O
O=C(NO)c1ccccc1-c1ccc(CCNC(=O)C2CCS(=O)(=O)CC2)cc1
NC(=O)c1cc(-c2ccccc2)nc(Nc2ccc(C(=O)N3CCN(C4CC4)CC3)cc2)n1
CCCC(=O)N(CC(=O)N(C(C)C)C(C)C)C(CO)c1cccc2ccc3cc(C(=O)NCC(=O)NC(CC(N)=O)c4ccccc4)ccc3c12
c1cn(Cc2ccc(-c3nn[nH]n3)cc2)cn1
O=C(c1ccc(CNCc2cccnc2)cc1)N1CCc2ccccc21
O=[N+]([O-])c1c(-c2oc3ccc(C(F)(F)F)cc3c2N=C(Cl)c2ccccc2)ccc2c1OCO2
CCC(C)n1c(=O)[nH]cc(NC(=O)c2cnn(Cc3cc(N)ccc3N)c2)c1=O
O=C(OCC(=O)N1CCN(Cc2ccc3c(c2)OCO3)CC1[N+](=O)[O-])c1ccccc1
CN(CC(N)=O)C(=N)Nc1ccc(S(N)(=O)=O)cc1
CC(CO)CC(C)(C)C1CNCC=C1N
CC(F)(OC(=O)Nc1cccc(Cl)c1)n1ccc(=O)[nH]c1=O
O=c1nc(N2CC(O)NC(CO)C2O)ccn1C1OCC(O)C1[N+](=O)[O-]
CCOC(=O)C1(c2cc(C)ccc2N)C=CN=c2sc(=Cc3cccc(Cl)c3)c(=O)n21
CCC(C)Cc1ccc2c(c1OC)C(Cc1ccccc1)N(CC(=O)NCc1ccccc1)C(OC)C2
Cc1ccccc1S(=O)(=O)Nc1ccc(C)c(S(=O)(=O)N2CCCCC2)c1
Cc1nc(N2CCNCC2)nc2c(Nc3ccc(N)c(C(=O)Nc4cc(C(C)(C)C)no4)c3)ncnc12
CC1(Cl)CCCCN1C(=O)c1ccc(OC2CCN(Cc3cn[nH]c3N)CC2)cc1
O=C1CCSC(c2ccccc2Br)N1c1ccccc1
COc1ccc(-c2oc3ccc(OC)c(O)c3c2O)c(OC)c1
Cc1nccn1CCCNc1cnnc2ccc(N)cc12
CCCNC(=O)C1Cc2cc(NC(=O)C34CC5CC(CC(C5)C3)C4)sc2C(N)(COC=O)N1
CC(CC(C=O)NC(=O)OC(C)(C)C)C(N)(CC(=O)NC1CCNCC1)c1ccccc1
O=C(Nc1ccccc1[N+](=O)[O-])c1ccccc1NS(=O)(=O)c1cc(Br)cc2nsnc12
Cc1ccc(CNC(=O)CN2C(=O)c3ccccc3C2=O)cc1C
O=C(Nc1ccc(N(CCCl)CCCl)cc1)Nc1nnc(NCc2cccc(Cl)c2)s1
CCC(C)c1cc(C(C)CC)c2c(ncn2Cc2ccc3c(C(C)CC)cccc3c2)c1C(=O)O
Cc1c[nH]c(NC(C)c2c(F)cccc2F)nc1=O
COc1cccc(C(CC(=O)N2CCC(c3ccccc3)C(C(N)=O)C2N)c2ccc3[nH]ncc3c2)c1
Cc1ccc(CNC(=O)CCc2ccc(N)cc2)cc1-n1ncc(=O)[nH]c1=O
CCC(NC(=O)C(C)(C)P(=O)(O)O)P(=O)(O)O
COC1CC1n1ccc(=O)c2c(N3CCN(C(CN)C(=O)Nc4ccccc4)CC3OC)ncnc21
COc1c(C(=O)NC(C)(O)CCN2CCN(c3ccccc3)CC2Cl)c(Cl)c(-c2ccccc2)n1-c1ccccc1
Cc1cc(NCc2ccccc2)cc2c1CC(C(=O)O)C2
C=CC(=O)OCCc1cc(NC(=O)OCC)c(Nc2ncnc3ccccc23)cc1C
CC1(c2cccc(-c3cccc4c3OCO4)c2)OCCO1
FC(F)(F)C(=NOc1cccc(C(F)(F)F)c1)c1ccccc1
CNc1ccccc1-c1scnc1-c1cc(OC)c(O)c(OC)c1OC
COC(=O)c1c(S(=O)(=O)CC(=O)Nc2ccccc2)c2ccc(Cl)cc2n1Cc1ccccc1
COc1ccc(OC(Cl)C(=O)Nc2ccc(Cl)c(NC(=O)c3cccc(C(C)C)c3)c2)cc1Cl
CC(O)N(c1cccc(F)c1)C(COc1ccccc1)C(=O)O
COc1cc(N2CCc3c(C(F)(F)F)nn(-c4ccccc4CC#N)c3C2=O)ccc1C1CC1
COC12CC3CC(C1)C(O)C(NC(=O)Nc1ccccc1)(C3)C2C
CC(C)(C)OC(=O)NCCCC(=O)NCC(=O)NCC(=O)O
O=C(OC1CC(Cc2ccccc2)NC1=O)c1cc2cnccc2n1Cc1ccncc1
N#CC(C#N)C=Nc1ccc(C2N=CNC2c2ccccc2)cc1Cl
CCOC(=O)c1ccccc1-c1ccnn1-c1cccc(F)c1
CCCNC(=O)c1ccc(NC(=C2C(=O)Nc3ccc(Cl)cc32)c2ccccc2)c(Cl)c1
COc1cc(CC(C(=O)Nc2nn[nH]n2)n2cncn2)ccc1-c1ccccc1
CCc1ccc(C(=CC(C)(N)C(=O)O)c2ccc(F)cc2)cc1C(F)(F)F
COc1cnc2nc(Cn3c(=O)n(C4CCN(CC(COc5ccccc5)C(C)C)CC4)c4ccccc43)nn2c1
CC(c1ccco1)n1cc(CN2CCS(=O)(=O)N(Cc3ccc(Oc4ccccc4)cc3)CC2=O)nn1
COC(=O)C1C(NC(=O)CCc2ccc(C(=O)NS(=O)(=O)c3ccccc3)s2)C(=O)N1c1ccccc1C#N
C[N+](C)(CCC(Cl)CCCCCCCCCCN1CCOCC1)CC(=O)N(c1ccccc1)c1ccccc1
Nc1ccccc1CN1CCC(Nc2cccc3cncc(C(=O)O)c23)CC1
CC(C)(C)c1cccc2c1nc1n2CCN1C(=O)NCC(=O)NCc1ccccc1
O=C(C=CC=Cc1ccc2c(c1)OCO2)C=Cc1ccc2c(c1)OC(O)O2
COC1CC(c2cc3c(-c4ccccc4)ccnc3n2C(C)=O)=C(F)CN1
CCOc1cccc2sc(N)nc12
COc1ccc2nc3c(c(NC(O)CNC(=O)CCCCC(=O)NC4CC(=O)OC4CO)c2c1)CCCC3
CC#CCOc1cccc(S(=O)(=O)CC2CCNC(C(=O)NO)C2)c1
Cc1cccc2c1OCC(Cl)=C2c1ccc(O)cc1
O=C(c1ccc(OC2CCN(Cc3ccccn3)CC2)cc1)N1CCCCC1
CCOc1cncc(CNC(=O)c2cnn(-c3ncc4c(n3)-c3ccccc3CC4)c2C2CC2)c1
COc1c(C)cccc1NS(=O)(=O)c1cc(NC(=O)Nc2ccccc2)ccc1N1CCCC1
CCC(F)n1c(=O)[nH]c2nc3cc(N)c(OC(=O)Nc4ccccc4Cl)cc3cc21
NC(=C1SC(=O)NC1=O)c1ccc(-c2ccc(C(=O)O)cc2)o1
Fc1cccc(Oc2ccc3nnc(-c4ccccc4)n3n2)c1
NS(=O)(=O)c1cc2c(cc1C(F)(F)F)C(C(=O)NCc1ccccc1)c1ccccc1O2
C=C(C)C(C)Oc1c(OC(C)=O)cc(O)c(O)c1-c1oc2ccc(O)cc2c(=O)c1O
CCS(=O)(=O)c1cc(-c2ccccc2)c(C(C)C)cc1Cn1c(C(=O)N2CCNC(=O)C2)cnc1F
COc1ccc2c(c1)CCCC2Cc1ccncc1
COc1ccc2sc(Nc3ccc(N4CCN(S(C)(=O)=O)CC4)cc3)nc2c1
CCCN(C)CN=C1c2ccccc2COc2ccccc21
c1ccc(N=Nc2cn[nH]c2-c2ccccc2)cc1
CN(C)C(=O)C1Cc2cc3ccccc3cc2C1
CCc1cc(-c2ccc(-c3cc(N)ccc3C#N)cc2C(=O)O)c[nH]1
COc1ccc(-c2cc(OC(N)c3c[nH]c4c3C(=O)C=CC4=O)ncn2)cc1C
OC(c1cccc(Br)c1)c1cc(Cc2ccccc2)nc(-c2ccccc2)c1
C=C(C)Cc1[nH]cnc1CC(NC(=O)C1C=CC(=C)N1)C(=O)Nc1ccccc1
CC(=CC(=O)NC1CCC(N2CCC(c3c[nH]c4ccccc34)CC2)CC1)c1ccccc1
Cc1cccc(S)c1
CNCN(C(=O)c1cncnc1)C(Cl)c1ccc(S(=O)(=O)c2cc(C(C)(Cl)Oc3cccc4cnccc34)ccc2C)cc1
COc1c[nH]c(C(C)N2CC(C)CC(C(=O)c3ccccc3)C2)n1
CC(N)(c1ccccc1F)n1cccc(C(=O)NC(F)C#Cc2ccc3ncc(NC4CCNCC4)nc3c2)c1=O
Cc1ccc(C(=O)N2c3ccccc3S(=O)(=O)c3cccc(Cl)c32)cc1Cl
CCCC(=O)C1(c2cccs2)NC(=O)C2CCc3c(cccc3C(C)(C)C)C(O)C21
O=C(c1cccc(Nc2ncc3ccn(C4CCCC4)c3n2)c1)N1CCC1
Cc1ccc(Cl)cc1C(=O)NC(C)c1ccc(-n2ccnc2Cl)cc1
COc1ccc(C=C2SC(=S)N(CC(=O)NCCc3cccc(N)c3OC)C2=O)cc1
NC(N)=NC(=O)C1CCCC1n1c(=O)ccc2nc(O)cnc21
CCN1CC(N)N(S(=O)(=O)c2cc(SC)c3[nH]cnc(=O)c3c2)CC1C(C)(C)C
O=C1C(F)=C(Nc2cc(Cl)ccc2F)C(=O)c2[nH]c(C(F)(F)F)nc21
Cc1ccc(O)c(-c2cn(-c3ccccc3O)nn2)c1
Cc1nc(Nc2cc(N3CCCCC3)ncn2)sc1-c1cccs1
Cc1ccnc(Cn2cc(S(=O)(=O)CC(=O)Nc3ccon3)c3ccccc32)c1
CC(NC1CC2C(C)(C)CC1C2(C)N)c1ccc2c(C=O)cccc2c1
O=C(NCCc1ccc(Cl)cc1)C(Cc1ccccc1)NCCCNc1ccnc2ccccc12
Nc1ccccc1-c1nnc2ccc(SCc3cnoc3)nn12
CNc1c(Nc2nccc(OC)n2)cc(SC)c(C(=O)N2CC(Cl)C2)c1Cl
CC(CC(=O)N1Cc2nncn2CC1C)C(N)c1ccccc1C(F)(F)F
ClC(c1ccc2nccc(-c3[nH]nc4c3CCCC4)c2c1)N1CCOCC1
c1cc(-c2nnc(SCc3ccc4c(c3)OCO4)s2)ccn1
N#CC1CCC=C(c2cc(C3CCNCC3)ccc2NC(=O)c2nc3ccccc3[nH]2)C1
O=C1OC(=Cc2ccccc2)C(Cn2cc(CCCCCC(F)CCCCc3cn(Cc4cccc(F)c4)nn3)nn2)=C1F
O=C1C(=Cc2ccc(O)cc2O)CCCC1=C(O)c1ccccc1
COc1ccc(CNC(=O)OC2Cn3c(=O)ccc(=O)n3C(c3ccccc3C)C2OC(=O)NCc2ccccc2)cc1
CCC(O)C(CCCc1ccccc1)(Cc1ccccc1)C(=O)NCC(=O)N(Cc1ccccc1)C(NC(=O)NC)(C(N)=O)C(C)(C)C
Cc1coc(C(=O)N2CCN3C(=O)N(Cc4cccnc4)CC3C2)c1C
COC(=O)C1CC(N)CCN1S(=O)(=O)c1ccc2c(c1)C(N=CNN=CC1CC1c1ccccc1)CC(O)O2
CN(C)Cc1cnc2ccc(-c3cn4ccccc4n3)cc2c1
COc1nnc(-c2cccc([N+](=O)[O-])c2)c2cc(C)ccc12
NC1(Cl)CNC(c2ccccc2Cl)c2[nH]c3ccccc3c21
O=C1C(=CC=Cc2ccccc2)c2ccccc2N1c1ccccc1
Cc1ccc2nc3cccc(C(=O)NCCCNCCCNC(=O)c4sc5ccccc5c4C)c3nc2c1
CCCOc1ccc2c(OC)c(-c3ccccc3C(=O)N(C)C)cnc2c1
CC(NC(=O)c1c[nH]c2ccc(S(=O)(=O)NC3CCCCC3(C)N)cc2c1=O)c1ccccc1
N#CCc1cc(C(=O)Nc2nnco2)ccc1S(=O)(=O)NS(=O)(=O)c1ccccc1Cl
COc1ccc(C(=O)N2CCN(Cc3occc3OC)CC2)o1
O=C(O)Cc1cccc(N2C(=O)CSC2=Nc2nc3ccccc3s2)c1
CC(C)NC(=O)c1c(OC(F)(F)F)ccc2c1CC(C1NC(=O)CN(C(c3ccncc3)C(C)(C)C)C1=O)C2
CCCOC12Cc3c(n(CC4CC4)c4cc(O)ccc34)C3Oc4cccc5c4C31CCN(CC1CC1)C2C5
CC1C2CN(c3ccccn3)CC1(C)N2
COC(c1ccccc1)N1C(=O)COCc2c(Br)ccc(CC(=O)O)c21
COc1cc2c(c(Oc3ccnc(Nc4cc(N)c(C(=O)NC5(C(F)(F)F)CCNCC5)c(F)c4)n3)c1)C(=O)CC2
Cc1cc(C(=O)N2C(N)CNCC2Cl)ccc1Nc1nnc2cc(-c3ccccc3O)ccc2n1
Cc1ccc(C=NNC(=S)Nc2c(C)cccc2C)cc1
Cc1cc(Cl)c(Cl)cc1C(Cn1ccnc1)ON=Cc1ccc(Cl)cc1
CC(=O)Oc1ccc(C(=O)NNn2cnnc2)cc1Cl
CC1(n2cnc3c(sc(=S)n3-c3ccccc3)c2=O)CCCC1
CCC1CN(C2=NC(=O)C(=Cc3ccco3)S2)CC(C(=O)OC)O1
O=C1OC(c2cccs2)=NC1=Cc1ccc(OCC(=O)N2CCOCC2)c([N+](=O)[O-])c1
CCO
CCOC1Oc2ccc(CNC3CC(=O)N(c4ccccc4)C3=O)cc2O1
COc1cccc(S(N)(=O)=O)c1CNC(=O)c1cc2ccccc2o1
CSc1ccccc1C(=O)NCC(=O)Nc1ccc(C2SC(=Nc3ccc(Br)cc3)N(Cc3ccco3)C2=O)cc1
COc1c(O)ccc2c1C=C(C(=O)c1cc(N)cc3ccccc13)NS2(=O)=O
CC(C)(O)C1CN(c2nccc(NCc3ccccn3)n2)C1C#N
Cc1c(-c2ccccc2C(N)=O)no[n+]1[O-]
Cc1cc(N2CCCC2=O)ccc1-c1nc(C2(C#N)CCC2)no1
COc1cccc(Nc2ncnc(Nc3cnc(-c4cccc(N(C)C)c4)cn3)n2)n1
CC(C)(c1ccc(OS(=O)(=O)c2ccc3ccccc3c2)cc1)C1(Cl)OC2=C(NC1=O)C(=Cc1ccccc1)CNC2
CC(C(=O)OCc1ccc(Oc2ccccc2)cc1)N(C(=O)c1ccccc1)S(C)(=O)=O
COc1cc2c(cc1Cl)NC(=O)C2=NNC(=O)C(OC)c1csc(NC(=O)Nc2ccccc2)n1
Nc1cccc(C2=C(CN3CCN(c4ccc(C(=O)NS(=O)(=O)c5ccc(NC(F)C6(N)CCOCC6)cc5Cl)c(Oc5ccccc5)c4[N+](=O)[O-])CC3)CCCC2)c1
O=C(Nc1ccc(-c2nc(N3CCOCC3)nc(N3CCOCC3)n2)cc1)Nc1ccc(C(F)(F)F)cc1
CNCc1ccnc2c1ccc1ccccc12
COC(C=Cc1csc(C(C)(C)C)c1)C1(C)CC=CC(=O)NC(C)(Cc2ccccc2)C(=O)NCCC(=O)OCC(=O)O1
CCC1(C)CCOc2cc(NC(=O)CC(C)C)c(-c3ncco3)cc21
COC1C(=O)NC(c2ccccc2)SC1c1ccccc1
O=C(CCCCNC(=O)C(O)Cc1ccc(C(=O)O)c(O)c1)NCCc1ccc(O)cc1
COc1cccc(C)c1C(=NNc1nc(-c2ccccc2)cs1)[N+](=O)[O-]
Cc1cc(NC(=O)c2coc(C)c2C)c(F)nc1NC(=O)c1ccccc1
FC(F)(F)c1cccc(-c2noc(-c3ccccc3C(F)(F)F)n2)c1
COc1cccc(OCCCC(OC)Oc2c(NCCCC(C)N)ccc3ncccc23)c1C
CCCCC(CC(C)C)c1c(O)cc2c(c1O)C(=O)C=C(O)C2=O
CCCCC(CCC)N1CC(OC)CC1CNC(=O)c1cc(N(CC)S(C)(=O)=O)ccc1OC
Nc1ccoc1C(=O)N1CCN(c2cn[nH]c(=O)c2)CC1
CCOC(=O)c1ccc(-c2c(N)[nH]c(=O)[nH]c2=O)c(N)c1
O=C(CN1C(=O)CSc2ccc(S(=O)(=O)N3CCOCC3)cc21)NCC(Cl)c1ccccc1
CC(O)(CCOC(O)c1ccc(O)cc1)CSC1OCCC(O)C1O
CCc1cc(N)c2c(C(=O)N3CC(NC(=O)c4ccn[nH]4)CC3C(=O)Nc3nnc(C)s3)coc2c1
CCS(=O)(=O)N1CCN(c2ccccc2NC(=O)c2cccs2)CC1Cl
C=C(C)C=C(Cc1coc2cc3c(c(CC)c12)CCCC3)C(=O)O
Cc1coc(C=Cc2nc(=O)c3ccccc3[nH]2)c1
CCOC1CN(c2cc(NS(=O)(=O)c3cc(C)c(-c4cnco4)s3)ccc2C)CC(C)N1
NC1CC(Cl)N(C(=O)CNC(=O)C2=NN(c3ccccc3)C(=O)CN2)C1
Cc1cc(O)c(C(C)C(C)CC=O)c(O)c1C
CC(C)Oc1ccccc1NC(=O)ON=Cc1ccccn1
COc1ccc(CNC(=O)c2ccc3cnccc3n2)cc1OC
O=CCC(C(=O)O)N1CCC2(Cc3ccccc3CO2)C1
NC(=O)c1c(-c2ccccc2)sc2ccnc(NC3CCC(N)NC3)c12
CCOc1cncc(NC(=O)C2COc3ccccc3O2)c1
C=CC(NC(=O)C1=CCOC1(Cl)c1ccccc1)c1ccccc1
CCOP(=O)(OCC)C(=C1C(=N)N2N=CSC2=NC1=O)c1ccc(OCc2ccccc2)cc1
CCNCn1nc(Oc2ncnc(NCC)n2)ccc1=O
N=C(N)NCCCC(N)C(=O)O
O=C1NC(=O)C(C(=O)N(O)Cc2ccccc2)c2ccccc21
CCN(CCCO)C(C)O
O=C(OCc1ccccn1)C1CCN(S(=O)(=O)c2ccccc2)CC1
OCc1nnn(-c2cccc(C(F)(F)F)c2)c1Cl
O=S(=O)(c1cccs1)N1CCC(Nc2cc(-c3ccncc3)n[nH]2)CC1
COc1cccc(-c2csc(-c3ccccc3Br)n2)c1OC
NS(=O)(=O)c1ccc(NC(=O)CN(CC(=O)O)CC(=O)O)cc1
NC(=O)C(N)O
CCn1nccc1-c1ccc(Oc2ccc(S(=O)(=O)Nc3nc(F)ns3)cc2C(F)(F)F)cc1
CCCCCCCCCCCCCCCC#CC(=O)OC(CSCC(=O)O)CSCC(NC(=O)CCC(N)C(=O)O)C(=O)O
Cc1ccc(NC=C2C=NOC2=O)cc1Br
S=C(NC1CCCCC1)N1CCN(c2ccccc2)C(Cl)C1
O=C(Nc1cccc(F)c1)N1CCN(c2nnc(-c3ccccc3)cc2F)CC1
CNS(=O)(=O)c1ccccc1OCC(=O)Nc1ccccc1
CSc1ccc(C(=O)O)c(Cn2ccc(-c3cccc(F)c3)c2)c1
COc1ccccc1S(=O)(=O)N1CCC(C(=O)NC2CCCC2)CC1OC
COc1ccc(CNC(=O)c2cc3ccc(-c4cn[nH]c4)nc3[nH]2)cc1
O=C(Cc1ccccc1)NCCCCCCCCCCCNCCCNC(=O)Cc1ccccc1
Clc1cccc(-c2nccc(NN=Cc3cccc4ccccc34)n2)n1
Cc1ncc(NC2CCC(Cl)n3nc(-c4cncs4)cc32)cn1
CC(=O)OC1OC(=O)C=C1CCC1C(O)CCC2C(C)CCC(OC(C)=O)C21
CCCC(O)c1ccc(CNC(=O)c2cc(C)co2)cc1
CC(=O)OC1(O)C(OC(=O)C(O)C(C=C(C)C)NC(=O)OC(C)(C)C)C=C2CC(=O)C3CC(O)C4OCC4C3C(C)(OC(=O)c3ccccc3C)C1(OC(C)=O)C2
Nc1ccc2cccc(Cc3nnc(SCC(=O)NCc4ccccc4)[nH]3)c2c1
COc1ccnc(Oc2ccc(NO)cc2)c1C=NCc1ccccc1C(C)C
COc1ccccc1-c1cc(C(=O)NN=Cc2ccccc2N)c2ccccc2n1
CN(C)C(=O)c1nc(Nc2ncc3ccn(C4CCCC4)c3n2)ccc1C(=O)N1CCCC1O
Clc1c(Nc2cccc3cnccc23)ccnc1Nc1cc2ccc(N3CCOCC3)nc2s1
Cc1cccc(CN(C(=O)c2cccs2)c2nc3ccccc3s2)c1
O=C1c2ccc(F)cc2C(=O)N1CCCCCCC(Cl)CCCCOc1ccccc1
CCc1ccc(CC)c(CNC(=O)OCCOc2ccccc2)c1C
CSCCC(N)(C(=O)O)c1ncc2nc(N)n(C3OCC(O)C3O)c2n1
CCOC(=O)c1ccccc1-c1oc2c(O)c(OCC(=O)Nc3ccccc3)ccc2c(=O)c1O
Cc1ccccc1CNC(=O)CCC(=O)N1c2ccccc2OCC1C
COC1(c2ccccc2)OC1(CC1CC=C(C)C(=O)NC(Cc2ccccc2Cl)C(=O)NCCC(=O)OC(C)C(=O)O1)C(C)(C)C
Cc1ccc(OCC(=O)Nc2nc(-c3ccccc3)cs2)cc1C
CC(C)(C)OC(=O)c1ccccc1CN1CCC(N(C(=O)c2ccccc2)c2ccccn2)CC1
COc1cccc(-c2csc(NC(=O)C3CCCCN3S(=O)(=O)c3ccc4c(c3)OCCO4)n2)c1
CC(C)c1ccc(-c2nc(=O)c3cn[nH]c3n2-c2ccccc2)cc1N
O=C(NCCC1CCCCC1)c1cn2cc(-c3cccc(F)c3)nc2s1
COc1ccc(NC(=N)Nc2cc(C)ccc2N)cc1
c1ccc(C2CCCCCC2)cc1
CCCOC1(N)CCC(NC(=O)Nc2nc3n[nH]cc3c3nc(-c4ccco4)nn23)CC1
Cc1ccccc1-c1c2c(n(-c3ccccc3)c(=O)c1Cl)C(C#N)C(Cl)(c1ccc(Cl)cc1)C(Cl)(C#N)C2=O
COC(c1ccccc1)c1nn2nc(-c3ccccc3N(CC=C(C)C)C(C)=O)cc2[nH]c1=O
Cc1cc(Cl)[nH]c1-c1cc2n(n1)CCC(=O)N2CC(=O)N(C)c1ccccc1
Cc1cccc(-n2cnc3cc(C(=O)NC(C)(Cl)c4cc(C)cc(C)c4)ccc32)c1
CC(=O)Oc1ccc(-c2cnc(-c3ccncc3)nc2C2CN(C(=O)CC(C)(OC(C)=O)c3cncs3)CCC2C)cc1
CC(C)C1CC(c2ncon2)N(Cc2ncc[nH]2)C1
COC(CCCNS(=O)(=O)c1ccccc1)(CNc1cc(C(=O)O)c2c(ccn2-c2ccccc2)c1)C(=O)O
CC(C)(C)OC(=O)c1ccc2occ(C3CCON3c3ccccc3)c(=O)c2c1
NC1(Nc2ncnc(O)c2-c2nc3c(CO)cc(Cl)c(O)c3s2)CCCC1
CCCCCCCCCCCCCCC(F)=C(C(=O)NC(CO)C(=O)O)C(O)CCCN=C(N)N
O=C(CN1C(=O)C2(OCCO2)c2ccccc21)Nc1ccccc1
CCC(C)C(CC(C)N1CCCCCC1=O)C(N)=O
Cc1cc(C)cc(C#Cc2ncc(F)n3ccc(F)c23)c1
COC1C(C(F)(F)F)CN1CC1(c2ccc(N3CCc4cnn(-c5ccccc5O)c4C3=O)cc2)CC1
CC(C)=C1C(=O)OC2C1CC1C(CC3OC34CCCC3C5CCC(=O)C5(C)CCC34C)C1C2C
O=C(NCC1CCN(C(=O)NCC(=O)N2CCN(C(=O)OCc3ccccc3)CC2)CC1Cl)c1ccccc1
NC(=O)c1ccccc1-n1ncc2c1-c1cc(NC(=O)c3cc(N4CCNCC4)nc(N)c3F)ccc1CC2
COc1c(N)cccc1NC(=S)NC(=O)c1ccc(C)cc1
N#Cc1cccc(C(=O)Nc2ccccc2)c1
CCC(=O)Nc1ccc2c(c1)nc(-c1ccco1)n2-c1ccc(F)cc1
CC1CCCCC2(NC(=O)N(CC(=O)NNC(=O)c3cnoc3)C2=O)C1C
Cc1ccc(C2CC=Nc3nc(-c4cnoc4)nn32)c(C)c1F
CCCC(N)C(CCC(=O)NC(OC)c1nncs1)NC(=O)c1ccc(OC)cc1OC
CCNC(=O)C(CCO)CC(O)(c1ccc(OC)cc1)C(CC(C)C)NC=O
O=C(NCCCCCCCNC(=O)C12CC3CC(CC(C3)C1)C2)OCc1ccccc1
CCC1CNC(=O)CN1c1ncncc1C#Cc1cncnc1N
Cc1ccc(NC2=CC(=O)CC(C)(C)C2)cc1
CCC(O)C(O)(CC(=O)N(c1ccccc1O)C(NC(C)=O)(C(N)=O)C(C)O)c1ccccc1O
O=C1CN(CN2CCN(c3ccc4c(=O)ccn(C5CC5F)c4c3)CC2)C(=O)C2(OC(F)F)C([N+](=O)[O-])CCN12
C#CCOc1cccc(C(=O)OCC(=O)Nc2ccc(S(=O)(=O)N3CCOCC3)cc2)c1OCC
O=C(NOCCc1ccccc1)C1CCN(S(=O)(=O)c2ccccc2)CC1
COc1c(C(OC)(OC)Sc2ccccc2)ccc(O)c1C(F)(F)F
OC(O)(F)F
CC(C)N1Cc2c(OC(=O)Cc3ccco3)cccc2C1=O
CCOC(=O)c1nn(CCC2CCCCC2)c2c1c(=O)[nH]c1ccc(C(=O)N3CCSCC3)cc12
O=C(Nc1ccc(CNC(=O)C2CCN(c3ncnc4c3c(=O)ccn4C3(C(=O)O)CC3)CC2)c(F)c1)C(Cl)=Cc1ccc(Cl)cc1
COC1CCC(OC2CCC(OC3(O)CCC(NC(=O)C(F)(F)F)c4c3cc3c(c4C)C(=O)c4ccc(O)c(O)c4C3=O)OC2)OC1
Cc1ccc2c(N3CCN(Cc4coc(-c5ccccc5)n4)C(Cl)C3)ccnc2c1
CCC(O)C1(C)C(=O)OCC2(O)CCC3CC(C)(C)C3C21
Cc1ccc(C=NNC(=O)c2c(O)cc3c4c(ccc(Cl)c24)CC3)cc1
CCC(=O)NCCOc1ccc(C(F)(F)F)c(Nc2ccnc(Nc3ccccc3)n2)c1
Cc1ccccc1CNC(=O)CCNS(=O)(=O)c1ccc2c(c1)CCC(=O)N2C(C)(C)C
Cc1ccc2c(=O)c(C)c(C(=O)Nc3ccc(S(=O)(=O)Nc4nccc(C)n4)cc3)oc2c1
O=[N+]([O-])c1ccc([N+](=O)[O-])c(-n2nnc(-c3ccccc3)n2)c1
COC(C(=O)NCC1CCCO1)(c1ccccc1C(=O)N(C(C)C)C(C)C)N(C(=O)C=CC(=O)Nc1ccccc1)c1ccccc1
O=C(C=Cc1ccccc1)Nc1cccc(S(=O)(=O)NC2=NCCCCC(O)C2)c1
COc1cccc(CN(CCc2ccccc2)CCc2ccccc2O)c1
Cc1ccc(CC(=O)O)c(Oc2ccccc2C)c1
Cc1ccc(CNc2nccc(-c3ccc(S(=O)(=O)N4CCOCC4)s3)n2)cc1
COc1cc(-c2nc(-c3ccccc3C[N+](=O)[O-])no2)ccc1N1CCCC(OC)C1
CC12CN(C(=O)Oc3ccccc3)C(=O)C(CC1C(=O)Nc1ccccc1)NC2=O
COC(=O)C(COc1ccccc1)CN1CCN(c2ccc(C(C)C)cc2)CC1O
CNC(=O)C1(C)CN(c2ccc(N3CCN(Cc4occc4[N+](=O)[O-])CC3)cc2F)C(=O)O1
O=C(Nc1nc2ccccc2s1)c1cccc2ccccc12
CCC1(CO)C2(C)CC(C)(C)C1(C(=O)OC)c1c2cc2[nH]ccn2c1=O
CCCCCCC(O)=CC(=O)OC
CCc1csc(COCn2c(Cc3cccc(C)c3)cc(=O)[nH]c2=O)c1
CC1(C)CN2C(=O)C(NC(=O)Cc3ccccc3)C2S1=O
CC1=CC(c2ccccc2OC(C)(C)C)N2C(=N1)SC(c1ccccn1)=C2C(=O)N(C)C
COc1ccc(C(C)=CC(=O)NNC(=O)c2ccon2)o1
CC12CCC3C4CCCC4=CC(O)C3(C)C1CC=C2n1cnnc1
COC(=O)c1ccc(CC(NC(=O)c2ccccc2)C(=O)NC(N)C(O)(CCCCNC(=O)O)c2ccccc2)cc1
CCNS(=O)(=O)C(C(=O)NCCCOC)c1c(F)cccc1F
NC(=O)C(CNC(=O)C(Cc1ccccc1)N1C(=O)CCC1=O)c1ccccc1
Nc1ccnc(NC(N)c2nc3c(C(CCC(=O)NC(CCC(=O)NC(CCC(=O)O)C(=O)O)C(=O)O)(NC=O)C(=O)O)ncnc3nc2N)n1
COC(=CC(=O)c1cccs1)c1coc2cccc(-c3cnn(Cc4cccc(C)c4)c3)c2c1=O
COC(c1ccccc1)C(O)NC(O)C(Cc1ccccc1)C(N)=O
O=C(Nc1ccccc1)Nc1cccc(OCCCN2CCOCC2)c1
O=C(c1c(F)cccc1F)C1CCN(C(=O)c2ccccc2Cl)CC1
O=C(c1cnc2ccccc2c1)N1CCC2(CC1)COc1ccccc1C2
CC(=O)N1C(Cc2ccccc2)C=C(C(C)(C)C)C1C(=O)NC(Cc1c(C)[nH]c2ccccc12)C(=O)N(C)CCc1ccccc1
Nc1ccc(C(=O)Nc2ccc(-n3cc4cc(F)c(NC(=O)C5CCNCC5)cc4n3)c(F)c2)c(=O)n1-c1ccccc1
CN(C)CCCNC(=O)c1cc(F)ccc1-n1c(SCc2ccccc2)nc2ccccc21
Cc1cc(C)c(C=CS(=O)(=O)NC2=C(N3CCCCC3)C(=O)c3ccccc3C2=O)s1
CC1(O)CCNc2c1c(=O)[nH]c1cccc(C(=O)O)c21
CCN1C(=O)C(=Cc2cn(CC)nc2-c2ccccc2)C(=O)N(c2ccccc2)C1=O
CC(O)C1CN(Cc2cncc(C(F)(F)F)c2)CCN1Cc1ccccc1
Cc1nc(NC(=O)Nc2ccn[nH]2)nc(C(C)C)c1Oc1ncncc1N
Cc1ccc(OCC(=O)OCC(=O)NC(=O)c2ccccc2)cc1Cl
COc1c(C)ncn1C(c1ccccc1)c1ccn(-c2cccc(C)c2)c1
NC(=O)C1CNC(c2ccc(-c3nc4ccccc4[nH]3)nc2)C1
COc1ccccc1NC(=O)C1C(OC)SC2CCC(=O)N21
COc1cc(C(=O)c2csc3c2COCC3)c(OC)c(N)c1OC
COc1ccc2[nH]cc(C(=O)C3(F)CNC4(C(=O)Nc5ccc(C#N)cc54)C34C(=O)N(Cc3ccccc3)c3ccccc34)c2c1
COc1cccc(C2CC(NC(=O)NC3(OC)CC3N)CCc3ccccc32)c1
NC(=O)c1cccc2c1Nc1ccccc1C=C2Cl
CCNC(=O)Cc1cc2c(ccn2C)cc1OCC
CC(=O)N(O)CCC(c1ccc(Cl)cc1)P(=O)(O)O
CC(C#N)N(C(=O)c1ccccc1)C1CC(=O)N(C2CCCC2)C1
COC(C(=O)NCCCn1ccnc1)C1CC(C(=O)N2CCN(C(=O)Cc3ccccc3)CC2)C2c3[nH]c4ccccc4c3C(C)(C)CN2C1=O
CCOc1ccc(S(=O)(=O)N=c2[nH]c(N)c(C(C)(C)C)s2)cc1
Cc1c2c(cc3c1c(=O)c(C(=O)Nc1ccccc1)cn3CCCN1CCOCC1)OCO2
COC(=O)NC(=O)c1ccc(Cl)c(C2C3CC4CC(C3)CC2C4)c1
CCOC(=O)c1cc(-c2ccc(N)cc2)nn1S(=O)(=O)c1ccc(F)cc1
CC(C)(O)c1cc2c(c([N+](=O)[O-])c1)OC(C(N)=O)C=C2Cl
CC(C)(C)c1cccc(C#N)c1-n1ncc(C2CC(=N)N(c3ccccc3)C3=C2C(=O)CCC3)c1-n1ccnc1Cl
CCOc1cn(C(c2ccccc2)c2c[nH]cc2-c2ccccc2Cl)cn1
O=c1[nH][nH]cc1C=Nc1ccc(Cl)cc1
O=C(Cc1ccc(Cl)cc1)n1sc2ccccc2c1=O
CC(C)COC(=O)N1CCC2(CC1)OC(Cl)c1ccccc12
CCCCC(C(=O)O)C1=C(C)C(=O)C(C(C)(O)c2cc(C)cc(C)c2)=C(O)C1=O
COc1ccc2c(C(=O)C=Cc3ccccc3O)c(OC)ccc2c1
c1ccc2c(Oc3ccc(Oc4nccnc4N4CCNCC4)cc3)n[nH]c2c1
NC1C2NCC3C4Oc5c(n(Cc6ccccc6)c6ccccc56)CC2NC4CC13OC(=O)Cc1ccccc1
Cc1cc(C)c(Cl)c(NC(=O)C2(C)C(=O)N(c3ccccc3)N(c3ccccc3)C2=O)c1
CC(C)COc1cccc2c1CCNC2=O
O=C(NCCC(Oc1ccccc1)(c1ccccc1)C(F)(F)F)Nc1ccccc1
Cc1ccc(NS(=O)(=O)c2ccccc2)c(-c2ccc(F)cc2)c1
Cc1nc(CN2CCOC3CN(C(=O)c4ccoc4)CC3C2)cs1
COC(=C1SC(=S)N(c2ccccc2)C1=O)c1cccnc1
O=C(CC1C(=O)Nc2cccc(O)c21)c1cccc(I)c1
CCC(C)N1CCC(N)(COc2cccc(NS(=O)(=O)c3ccc4ccccc4c3)c2)CC1
COC(CCNC(=O)c1ccc2ccccc2c1)CN1CCN(c2ccccc2)CC1
CC1CCOC1CNC(=O)c1ccc(CNC(=O)N2CCCCC2)cc1
CCN(CCOC)C(COC=O)C1CC2CC(c3ccc4ncccc4c3N)CC1N2
COC(CN1CCC(Cc2c[nH]c3ccccc23)CC1)C12CC3CC(CC(C3)C1O)C2
Cc1cc(C)c2c(c1)CN1C(=O)CNC(=O)C1C2
CC(=O)Oc1coc(C(=O)OC2CC3COC4(CC(OC(C)=O)C(C)CC24)C3OC(=O)c2cc(C)co2)c1
CC(C)(O)c1c(S(=O)(=O)N2CCOCC2)ccc(-n2ccnn2)c1C(=O)Oc1ccccc1
O=C(CCn1c(-c2ccccc2)nc(-c2ccccc2)c1F)N1CCOCC1
COC(OC(F)(F)F)(C(=O)Nc1ncc(Cc2ccccc2)s1)c1ccccc1
CC12CCC(O)C3CCC4(CO4)C3(C)C1(OC(=O)CCCCN)OC(=O)C2
Clc1ccc(-c2nccc(Nc3ccccc3)n2)cn1
COc1cccc(C2c3cc4c(cc3C(OC)(C(Cn3cc(-c5ccccc5)nn3)OC)C3(F)C(F)OC(=O)C23)OCO4)c1
COC1COCCN1C(=O)C1CCN(C(=O)Nc2ccccc2)CC1
CN(C)C1([N+](=O)[O-])c2ccccc2-c2ccccc21
N=c1ncn(N)c2c1ncn2COCCOCc1ccccc1Cl
CC(=O)Oc1cc(O)cc(C(=O)NC(c2cccc(O)c2)C(C)(F)C(=O)OC2C=C3CC(=O)C4CCC5OCC5C4C(OC(=O)c4ccccc4C)C(C3)C2)c1
CC(C)(C)c1c(Cl)ccc(CSc2cc(SCc3ccncc3)nc(-c3ccccc3)n2)c1C#N
C=CC1(C)c2c(sc3nnn(-c4ccccc4)c(=O)c23)C(F)CC1SC
NC1(n2cnc3cnc(NN=C(O)c4ccccc4)nc32)OC(CO)CC1O
C=CC=C(C(=O)NO)c1ccccc1CCN1CCCCC1
CC(=O)CC1(O)C2C3CCC4=CC(=O)C(C)=C(C)C4C3CCC2C2(O)CC(=O)OC21C
CC(C)c1ccc2c(c1)CC1C3CCC(=O)CC23CC(O)N1CC1CC1O
COc1c(N2CCOCC2)ccc(NC(=O)c2c[nH]nc2-c2ccccc2)c1O
O=C(NC1CCCCC1)NC(c1ccccc1)(c1ccccn1)C(F)(c1cccc(Cl)c1)C(F)(F)F
Nc1cccc(CCCCn2c(P(=O)(O)O)nc3cnc(O)nc32)c1
CC(C)C(C)(CCCCCCc1ccc2cccccc1-2)CNS(=O)(=O)c1ccccc1C(F)(F)F
Cc1cccc(SCC(=O)NCCSc2cccc(Br)c2)c1
O=C(C=C(Cl)c1cccc(OC(F)F)c1Oc1nnn[nH]1)Nc1ccccc1
CC(C)c1c(F)ncn1CCCNS(=O)(=O)c1ccccc1
COc1cccc2c1NC(=O)C2(c1ccccc1F)C1CCCC(F)C1
Nc1cccc2c1CN(C(=O)Nc1ccc(-c3csc4c(-c5cn[nH]c5)cncc34)cc1)CC2
CCOC(=O)C1(O)CC(O)C(O)C(O)(OC2OC=C(C(=O)O)C3(O)C2C(OC(=O)c2ccccc2)CC(C)(OC(=O)c2ccccc2)C3(O)O)O1
CCC(C)n1c(-c2ccccc2)nc(Nc2cc(Br)cc(C#N)c2)cc1=N
CCOC(=O)c1cc(CC(=O)Nc2nccs2)cc2c1OC(C)O2
O=C(O)Cc1nssc1=Nc1ccccc1Cl
CC(C)C1(C(C)C)C(=O)Nc2c(N)cccc2-c2ccccc21
COc1ccc(-c2cc(=O)c3c(O)cc(O)cc3o2)c(O)c1
CCOC(=O)Nc1nnc(-c2cc(OCCC3NC(=O)CCC(C)CC=CC4CC4(C(=O)NS(=O)(=O)C4CC4)NC3=O)c3c(Cl)cccc3n2)o1
CC1(N)CS(=O)(=O)CC1NC(=O)CSc1n[nH]c(-c2cccnc2)n1
CN(C)CCCOC(=O)c1ccc2ccnc(-c3ccccc3)c2c1
Nc1cc2c(cc1NC(=O)CN1CCNCCNCC(N)NCC1)CCC2
CNc1cc(C(=O)NC2(Cl)CCC(Cl)CC2O)ccc1Nc1ncccn1
CN(C)c1ncc(-c2ccccc2)c(N)n1
COc1ccc(-n2ncc3ncn(-c4ccccc4)c(=O)c32)cc1C
NCc1cccc(C#Cc2cc(O)c(C(=O)N3CCCC3C(F)(F)F)o2)c1
CCCNCc1cnc2[nH]c(=O)c3sccc3c2c1-c1cccc(O)c1
COC1CN(C(=O)CC(NC(=O)c2ccccc2)c2ccccc2)CCN1c1cccc(Cl)c1
O=S(=O)(NC(F)c1cc2c(cc1F)OCO2)c1ccccc1
CNC(=O)C1CCCN(S(=O)(=O)c2cccc3nsnc23)C1
O=C(c1ccc(OC2CCN(Cc3ccncc3)CC2)cc1Cl)N1CCCCC1
CC1(c2ccccc2)CC(c2ccc(O)cc2[N+](=O)[O-])=NN1C(=S)Nc1ccc([N+](=O)[O-])cc1
COC(=Cc1ccc(OC)cc1)C(=O)c1c(O)ccc2ccccc12
O=c1c2ccccc2ncn1CCC(Cl)N1CCN(c2ccc(O)cc2)CC1
O=C(c1cc(-c2ccccc2)on1)N1CCN(c2ccccn2)CC1
S=C(NN=Cc1cccc2c(Cl)cccc12)Nc1ccccc1
COc1ccc2c(c1)C(N1CCN(Cc3c[nH]c4ccccc34)CC1)c1ccccc1CC2
COc1cccc2cc(-c3ccccc3)c(=O)[nH]c12
CS(=O)(=O)c1ccc(Nc2nc3c(-c4ccccc4)cccn3n2)cc1N1CCNC(N)C1
COc1cccc(F)c1C=Nc1ccc(S(=O)(=O)Nc2cc(C)ccn2)cc1
O=S1(=O)CN(Cc2ccccn2)CC1c1ccccc1F
CCc1conc1C(=O)Nc1c(C)ccn(CC(=O)NC(Cc2ccccc2)(OC)C(=O)O)c1=O
COC(=O)C1C=CN(c2c(C)ccc(C#N)c2C)C1=O
NC(=O)NN=Cc1cccc(-c2ccco2)c1
COC(=O)C1=CNC(C)=CC1(C(=O)OC)c1cc(C)cs1
O=C(O)c1ccc(C(=O)OC2CNCC2NC(=O)c2ccccc2)cc1
COC(Sc1nc(-c2ccc(C)cc2CO)nc2c1Cc1ccncc1O2)C(=O)Nc1ccc2c(c1)OCO2
Cc1ccccc1COc1ccc(S(=O)(=O)N2CCOCC2)cc1C[N+](=O)[O-]
CCN(Cc1ccc2c(c1)OC(F)O2)C(=O)c1c[nH]c2cc(N3CCN(C(=O)c4ccco4)CC3)ccc2c1=O
CCOC(=O)c1nn(CC)cc1Oc1cc(CC)c(Cl)cc1Cl
CNC(=O)Oc1cccc2sc(S(C)(=O)=O)nc12
CCC(C)C(NC(=O)C(CC(C(=O)O)c1ccccc1C(CNC(=O)CCc1ccccc1)NC(=O)CCCN)NC(=O)C(C)NC(=O)C(CCC(N)=O)NC=O)C(=O)O
OCC(c1ccccc1O)N1CC2(CC(O)CCO2)C1Cl
CC(C)(C)c1ccccc1NC(=O)CNc1ccc(N2CCOCC2C#N)nn1
Cc1cccc(SC2(CSCCOCc3ccccc3)C(=O)N(CC(=O)NCc3ccccc3)c3ccccc32)c1
O=C1Cc2cc3nc(Nc4ccccc4Cl)[nH]c3cc2N1
Cc1cccc(C(O)C2CC(OC3(C)OCCCC3(C)C)CC(=O)C(C)(C)C(=O)OC(C)(N(C)C)C(C)(O)C(O)CC(=O)N2)c1
CC1COc2cc(NC(=O)C(C)Oc3ccccc3)ccc2O1
Cc1cc(C#N)ccc1NC(=O)C(C#N)=Cc1c[nH]c2cc(O)ccc12
CC1Cc2nc(N3CCCC3)ncc2CCN1S(=O)(=O)C1CC1
O=c1[nH]c(=O)n(CC2CC2)c2nc3[nH]ccn3c12
Cc1cccc(N2CC(N3CCN(C(=O)c4ccccc4)CC3C)C2)c1
COC(=O)C(C)(C)CC1(CO)C(C)CCC1n1ccc(=O)[nH]c1=O
COC(CC(=O)NC12CCC(=O)C3Oc4cccc5c4C31CCN(CC1CC1)C2C5)c1ccc(O)cc1
Fc1cc(Cl)c(Nc2nc(NCCc3ccc(-c4ccncc4)cc3)nc(Nc3ccccc3)n2)cc1Cl
CCC1=C(Cl)C(=C(Br)Br)OC1=O
CCCCCNC(=O)C(C)NC(=O)C(NC(=O)C(CCC(=O)O)NC(=O)OC(C)(C)C)c1cccc(OP(=O)(O)O)c1OP(=O)(O)O
COC(=O)CNC(=O)c1cccc2c1-c1ccc(S(C)(=O)=O)cc1C2=O
N#Cc1ccccc1-c1cc(N2CCCCC2)cc(=O)o1
O=C(COCC1OCC2CN(C3CCCC3)CC21)N1CCCC1
CCC(CC)OC1(NCc2nc(-c3ccccc3)c(-c3ccccc3)o2)CC=CCC1
COC1CCc2[nH]c(C=C3C(=O)Nc4ccccc43)cc2C1
CC1(C)CN(c2cc(Cl)ccn2)CCN1S(=O)(=O)c1cnn(C(=O)c2ccc(F)cc2)c1
CCC1(N)C(=O)NN=C(NCc2cccc(C)c2)C1Cl
CC1(C)CC(OC(F)(F)F)N(C(=O)c2cccc(OC(F)(F)F)c2)C1
CC1CN(S(=O)(=O)c2ccccc2Cl)CCN1C(=O)Cn1sccc1=O
O=C(O)c1ccc(Oc2cccc3c2CCNC3=O)cc1
CC1(C)CN=C(N=C(O)c2cccc(C=CC(=O)c3ccccc3)c2)N1
O=S(=O)(N1CCOCC1)N1CCN(c2ncccn2)CC1
CC1(N2CCC3(CCCNC3=O)C2)CCCCC1
O=C1c2c(O)cc(OC3OCCCC3O)cc2OC(O)(c2c(O)cc(O)cc2O)C1(O)CO
CC1=CC2=NC(=O)OC2=Cc2ccc(Cl)cc2O1
O=C(NC(O)c1c(O)cccc1Cl)c1ccc(Cl)cc1
O=C(Nc1cccc(-c2cc(F)c(N3CCCC3)nn2)c1)Nc1ccccc1F
COC1(OC(C)=O)C2CCCC(=O)C2C23CC(=O)OC(C2)C2CCC4OCC4C2(O)C(O3)C1OC(=O)Cc1cc(C)cc(O)c1C
CC1CC(=O)OC(C=Cc2cscn2)CC2CC2C(O)(O)CCCC(C)C(C)(C)C(=O)C1
CC1(OC2CCC(OC3(O)CCCC(O)O3)CO2)CCC(OC2CCC3C(CCC4C3CCC3(O)C4C(O)C(C)(CO)C3(C)C3=C(C=O)C(=O)OC3)C2)OC1
CCOC(=O)c1ccn2ncc(C)c2n1
CNS(=O)(=O)Cc1ncc(-c2ccc3c(c2)OCC2COC(=O)N32)cc1C#N
OC(OCc1cnccn1)c1cccc2ccccc12
Nc1cccc2c1N(S(=O)(=O)c1ccccc1)CCC2Nc1ccccc1
CCOc1cc(C)cc(C=Cc2ncco2)c1
Cc1ccccc1-c1ccc(C(C)N)cc1
CCOc1coc(C=NNC(=O)Cc2ccccc2)c1C
CCCC(CC)N1C(=S)NC(=O)C1(c1ccccc1)c1ccccc1
Nc1cc[nH]c1C(=O)N1Cc2ccccc2C(c2ccccc2)C1
COc1cccc(NC(=O)NCCCCc2ccccc2C)c1
O=C(Nc1ccccc1)c1cc2c(cc1F)N(S(=O)(=O)c1ccccc1)CC2
CC(C)(CCC(C(N)=O)C1(c2ccc(OCc3ccccc3)cc2)CCC(N)(C(=O)O)C1)C(=O)NCC(=O)Nc1ccccc1
CC1(C)CCCCC=CCC(O)(C=Cc2csc(O)n2)OC(=O)CCCC(=O)C1(C)O
CCc1ccccc1S(=O)(=O)Nc1c(NC2CCCC2)c2ccccc2oc1=O
CC(=O)n1c(=N)sc2cccc(N)c21
CCN(CC)C(C)n1c(=O)c2c(nc3n(C(O)c4ccc(Cl)cc4)ccc(=O)n23)n(C(C)N(CC)CC)c1=O
O=C(O)Cc1cccc(S(=O)(=O)NCCc2ccccc2)c1
OCc1cc(-c2noc(-c3ccc(N4CC5CC4(CO)CN5)cc3)n2)cc2ccccc12
CC1=C(C)C2(F)C(=CC1=O)CC(O)C1C2C(C)(C)CC2C3OCOC3C(C)C21C
COC1CC(NC(=O)Nc2cccc3cnccc23)C(Cc2ccccc2)c2ccccc21
COc1nc2cccc(C)c2nc1NC(=O)N(CC1CCCC(c2cccc(F)c2)N1)c1ccccc1
COC(=O)c1ccccc1SC(Cl)CN1CCCCC1
COc1cccc(NC(=O)NS(=O)(=O)c2cnoc2C(F)=Cc2cc(C)ccc2C)c1
CCCCCCCC(N)CCC(N)=O
NC(=O)c1ccccc1-c1nc2c(O)cccc2[nH]1
O=C(Cn1cnc2ccccc2c1=O)NCC(CC(=O)N1CCN(c2ccccc2)CC1)C(F)(F)F
CNC(=S)Nc1cccc(Cl)c1Cl
O=S(=O)(Nc1cccc(-n2cnnn2)c1)c1ccccc1Cl
NC(CC(=O)N1CCN(C(c2ccccc2)S(N)(=O)=O)CC1)C(=O)N1Cc2ccccc2C1
CNC(=S)SCc1ccccc1
O=C(O)Cc1cc(NC(=O)N2CC3(C2)C(=O)c2cccc(C(F)(F)F)c2C3=O)cc(-c2cccs2)c1
CCN(CC)Cc1cccc(C(=O)C=Cc2ccccc2)c1
CC(C)=CCCC(C)C(C=C(C)C=CS(=O)(=O)C(=O)O)c1ccccc1
O=P(O)(O)OC1(O)CC(O)CCC1(OP(=O)(O)O)OP(=O)(O)O
COC1(O)C(C)C(OC2CC(O)OCC2(O)O)OC(O)C1(C)O
COc1ccccc1NC(=O)Nc1nc2cc(C(F)(F)F)cc(C(F)(F)F)c2s1
O=S(=O)(Cc1cccc(C2CC(Cl)CCO2)c1)N1CCOCC1Cl
CC(N)C1CCCN1C(=O)c1ccc(Oc2ccc(-c3cccc4ccccc34)cc2C(=N)N)cc1
CC(O)C(O)c1nccc2ccncc12
COC1COc2ccc(NC(=O)C(N)=Cc3cc(O)cc(C4CCOCC4)c3C#N)cc2O1
Cc1ccc2c(c1)C1CNCCC1N2
CCC(O)(c1ccccc1O)C1CCC(Cc2ccccc2)N(C(O)(O)c2ccccc2)C(=O)N1Cc1ccc2[nH]ncc2c1
CC1c2c(csc2-c2nnc(-c3cc(Cl)cc(Cl)c3)o2)C2C1C2(C)C
O=C(O)c1cnc2cccc([N+](=O)[O-])c2c1
Nc1ccccc1COC(c1ccccc1)C(COCCOCc1ccccc1)OCc1ccncc1O
CCN(c1ccc(C)cc1)c1nc(-c2ccncc2)cs1
O=C(Cc1occc1F)NCCN1C(=O)SC(=Cc2ccccc2)C1=O
CCC1(O)c2c(nc3ccccc3c2C=O)-c2cc3c(c(=O)n21)COC(=O)C3
CCCC(=O)CC(C)C(=O)C(C)C1Cc2oc(-c3cccc(C)c3)c(C)c2C2C1CC(=O)C(OC)(OC)C2C
CC(C)NC(=O)c1ccc(C(N)C(=O)N2CCC(Nc3cccnn3)CC2)cc1
CC1Oc2ccc(NC(=O)c3ccccc3)cc2O1
CC(NC(=O)C(N)CCC(N)=O)C(=O)NC(CO)C(=O)NC(CO)C(C)O
CC1CCC(n2nnc3c(NCc4ccccc4)ncnc32)C1
Cc1ccc(C2CC(c3ccccc3)=NN2c2ccccc2)c(O)c1C
CC(C)S(=O)(=O)NC(=O)C1CCCN(C(=O)c2ccnn2-c2cc(N)c3oncc3c2)C1Cl
CCOC(=CC(=O)c1ccccc1)c1ccc(Cl)c(OCC)c1O
CC(C)(N)CC(=O)Nc1ccc2c(c1)N(Cc1ccc(-c3ccccc3-c3nn[nH]n3)cc1)C(=O)CCC2
C=CCc1ccc(C(=O)OC)c(F)c1C1=CC(c2ccccc2F)N(C(=O)NC2(F)CC2)C1
Fc1ccc2nc(Cc3ccc(OCc4ccccc4)c(F)c3)[nH]c2c1
COc1ccc2c(c1)S(=O)(=O)N(C(CC(=O)N1CCN(c3ccccc3)CC1OC)c1ccccc1)C2
COc1n[nH]c(C)c1S(=O)(=O)N(c1cc(C)cc(F)c1)C(O)C(=O)NCc1ccccc1
C=CCn1c(=O)sc2c(CC(=O)NC)cccc21
COc1cc(NC(C)=O)oc1CNC(=O)c1ccccc1
COC(=O)c1cccc2ncn(-c3ccc(OC(C)=O)cc3SC)c(=O)c12
COc1c(CCNC(CO)(CC(C#N)(Cc2ccccc2C)C(C)C)OC)ccc2c1OCO2
CC(=O)NC1CCC=C(C(O)(CO)CO)C1SCC(N)=O
COc1ccc(C(C)N)c(-c2cccc(C(=O)NCCn3ccnc3)c2)c1
COc1ccc(OC)c(-c2cc(=O)c3c(OC)cc(OC)cc3[nH]2)c1
CC1(F)CCCC(C(=O)O)(C(=O)O)CCC1
FC(F)(F)c1cccc(-c2nc3c(C(F)(F)F)cccc3[nH]2)c1
CC(C)c1cn2c(C(c3ccccc3)C(F)(F)F)cnc2cc1-c1cccc(F)c1
CC(N)C(O)n1c(-c2cccc(N)c2Cl)nc2c(Cl)ncnc21
Cc1ccc(CNC(=O)N2NCCC2F)cc1
Nc1cc(F)c(Oc2c(F)c3cncnc3[nH]c2=O)cc1N
CC(C)(C)OC(=O)n1c(-c2ccc3c(c2)CC(NS(=O)(=O)c2cccc(N)c2)C3)cc2ccccc21
COC(=O)c1coc2ccccc2c1=O
CC(C)N(C(=O)c1ccc(C(C)(C)C)cc1NN=CC(=O)Nc1ccccc1)C(C)C
BrC1(C2COC(c3ccccc3)(c3ccccc3)O2)CCCCN1
N#CCn1nnc(-c2ccccc2)n1
COc1cccc(-c2nc(CCOc3ccc(CN4CCC(OC)(c5ccccc5)CC4)cc3OC)co2)c1
CN(C)C(=O)C(N)(NC(=O)c1cc(=O)[nH]cn1)c1ccc(F)c(C(C)(C)C)c1
O=c1c2ccccc2n(Cc2cn(C(O)c3ccccc3)nn2)c2ccccc12
CCOC(=O)CN1CCN(Cc2cc(Cl)c3ncccc3c2)CC1
O=[N+]([O-])c1cc(O)ccc1-c1noc(-c2ccccc2)n1
CCOc1ccc(S(=O)(=O)Nc2nncs2)c(C(=O)NC)c1C(C)C
Cc1ccc2c(=O)sc(NC(=O)Nc3cccc(Cl)c3)nc2c1
CCC(O)c1cnc2sc3c(-n4ccnc4)ncnc3c2c1
CS(=O)(=O)c1ccccc1CN=C1C(=Nc2ccccc2)OC(=O)C1c1ccccc1Cl
Cc1ccc2c(c1)S(=O)(=O)NN=C2c1cnccn1
C=CCn1c(=O)c2c(S(=O)(=O)NCCCNCCCN)cccc2n2cnnc12
Cc1cc(C(C)C(=O)O)c2ncnn2c1CNc1ccccc1O
COc1cc(-c2ccc(=O)[nH]n2)ccc1-n1ccnc1
Cc1ncc(C(=O)Nc2ccccc2)nc1C
CCCCCCC(C(=O)NC(CO)C(C)(C)C)c1cccc(-n2cc(F)cn2)c1
CCOc1ccc(NC(=O)c2sc3nc(C)ncc3c2C)c(C)c1
CC(=O)OC12CCC3(C)c4ccccc4CCC3C1CCC2NS(=O)(=O)C1CC1(O)C=O
CC1CN(C(=O)COC(=O)c2conc2-c2ccccc2)C(C)(C)C(Cl)(Cl)C1
CC(C)(C)OC(=O)NC1(NC(=O)CCc2c[nH]c3ccccc23)CNC1=O
CN(C)CCOc1ccc2ccc3c(c2c1)-c1cccc2c1C3=C2
Cc1ccccc1-c1ccc(C=CC(=O)NC(C(=O)OCc2ccccc2)c2ccccc2)cc1
CCOc1ccc(C(=O)OCc2oc(=O)oc2C(C)C)c(C)c1
NC1=CC2OC1C1C(=O)N(NC(=O)c3cc[nH]n3)C(=O)C21
CCNC(=O)C(C)Cc1nc(-c2nccs2)c(C)s1
CCC(C)n1nc(C(=O)NNC(=O)COc2ccc(Cl)cc2)c2ccccc2c1=O
O=S(=O)(NN=Cc1ccccc1)c1cccc(Br)c1
CC(C)c1ccn(S(=O)(=O)c2cccc(C#N)c2)c1
N#Cc1cc[nH]c1C(=O)NC1CCN(c2nccc(Nc3ccccc3)n2)CC1
CC(C)c1cc2ccc(OCC(=O)N3CCc4c(cccc4OCC(=O)O)C3)cc2oc1=O
CC(C)CN(CC(C)C)C(c1ccccc1C1C=C(C23CC4CC(C2)C(C)C(C4)C3)NC(=S)N1)C(C)C
CC(=O)NC(Cc1c[nH]c2c(C(=O)O)c(C)ccc12)C(=O)NCC(=O)NC(C)C(=O)NC(C)C(=O)NC(N)(CC(=O)O)C(=O)COc1cccnc1
COc1ccnn1-c1ccc(CO)c(-c2ccc(C#CC3(CN4C(=O)c5ccccc5C4C)NC(=O)NC3=O)cc2)n1
COC1CC(=O)N(c2ccc(S(=O)(=O)C(COc3ccccc3)c3cccc(C(=O)NO)c3)cc2)C1
O=C(C1COc2ccccc2O1)N1CCC2(CC1)COC2
CN(c1ccc2c(c1)CCC2N)c1ncccn1
COc1ccc2c(c1)c(=O)n(Cc1ccc(C(=O)NC(C)c3ccccc3)cc1)c(=O)n2Cc1ccccc1
COC1=CC(=O)NC2=CC(=O)C(NCCCC(OC(N)=O)C(NC(=O)C(C)=C(OC)c3ccc(C)c(C)c3O)OC)=C(CCCCCCC(C)=CCCC=C1)C2=O
CC1OC2C(=C(O)C(OC3CC(O)(OC(=O)N4CCCC4)C(O)(O)CO3)c3ccc4c(c32)OC(O)O4)CC1(O)c1ccccc1
C=C(C(=O)CC(Cl)(Cl)c1ccccc1Cl)c1ccccc1
C=CCc1ccc2c(c1C)C(NCc1cccnc1C)CCC2(C)CC(=O)O
CCOC(=O)c1nc(SCC)ccc1OC
COC(c1coc(-c2ccccc2C(C)C)n1)n1ccnc1
COC(=Cc1cnccc1Sc1cc2ccccc2cc1C)c1c(C#N)cccc1[N+](=O)[O-]
CCOC(=O)C(O)(Sc1nc(=O)cc[nH]1)C(=O)Nc1ccccc1
Cc1n[nH]cc1S(=O)(=O)N1CCC(C)C(Nc2cccc3cc(N)cnc23)C1
CCC(CC)C1=CC(C=O)C2(OC)c3ccccc3OC(C)(C)C2C1
COc1ccccc1CCC(N)C(=O)NCc1nnc2n1C(C)(C)CC2
CC1CN(CC(=O)NC2CCCC2)Cc2ncncc21
O=C(Nc1cc[n+]([O-])cc1)C(=O)c1cc(Cc2ccccc2)n2cc(Cl)c(F)cc12
O=C(NNC(=O)C1CCC(CNS(=O)(=O)c2cccc3cccnc23)C(OC(F)(F)F)C1)c1ccccc1
COc1cc(OCCCN2CCCC2)cc(CC2=C(c3ccc4c(c3)OCO4)C(=O)OC2c2ccccc2)c1O
Cc1cc(NC(=S)OCCN2C(=O)c3ccccc3C2=O)c2[nH]c(=S)oc2c1
CCOc1oncc1C(=O)NCC(=O)N1CCN(c2ccccc2C)CC1C(C)C
O=C(Nc1nc2cccc(O)c2s1)c1cccn(Cc2cc(=O)cc[nH]2)c1=O
CCNC(=O)C(C)NC(=O)C(CC(=O)O)NC(=O)C(N)C(C)C
CCS(=O)(=O)N1CC(CN2CCOCC2Cl)C(c2cccc(F)c2)=N1
COc1ccc2c(c1NCCCN(C)C)c(=O)c1cccc3nnn2c31
Cc1c(C#N)ccc(-n2nnnc2SCc2ccccc2)c1C
Cc1cc(-c2c[n+]3ccccc3[nH]2)ccc1C=NNC(=O)c1cc2ccccc2cc1N
COc1cc(NC(=O)C(OC)Sc2nc3[nH]ncc3c(=O)n2-c2ccccc2)cc2c1OCCO2
CC1CC2C(=O)OC(C)(CCC(O)CCC(O)C(C)(C)O)CCCC(O)CC3(O)OC3C2(C)C1
O=C(OCC(=O)N1CCCCCC1)c1ccnc2ccccc12
Nc1ccc(NC(=O)CNC(=O)c2nn(-c3ccccc3)nc2-c2ccccc2F)cc1
COc1ccc(C)c2c1n(C)c1[n+]2C(N)(C=O)CO1
CC(=O)n1c(=O)oc2cc(S(=O)(=O)N3CCN(c4ccccc4)CC3)c(OC(F)(F)F)cc21
CC1COCCN1C(=O)c1ccc2c3c(c(S(=O)(=O)NC(=O)NCCCN)cc2c1)C(=O)c1ccccc1C3=O
Oc1ccccc1OCCNCCCOc1ccccc1
Cc1cccc(-n2cc(-c3nnc(-c4ccc(Cl)cc4)o3)c(-c3cccc(Cl)c3)n2)c1
COc1ccc2nc3c(nc2c1)-c1cccc(OC)c1C3=O
Cc1c(O)[nH]c2nccc(-c3sc4c(-c5cc(O)ccc5CO)c[nH]c(=O)c4c3O)c12
CN(C)C(=O)Nc1ccc(S(=O)(=O)Nc2ncns2)cc1
CCOC(C)N1CCN(c2ccccc2)C(OC)C1O
CCCCCC(CCSC)C1CCC(=O)O1
COC(=O)Oc1ccc(CC(=O)NCc2ccccc2)nc1C
FC(Oc1ccc(-c2nc3ncccc3o2)c(Cl)c1)c1ccccc1
CCCCNS(=O)(=O)N(C(N)=O)c1cccc(C(C)C)c1C(C)C
COc1ccnc(NC(=O)NS(=O)(=O)c2sc(OC)cc2C(C)=O)n1
Cc1nc(SCC(=O)c2c(C)c3ccc(F)cc3oc2=O)ccc1C(=O)Nc1ccccc1
Cc1cc(=O)oc2cc(OC(CCCCCn3cc(CN4C(=O)c5ccccc5C4=O)nn3)C(=O)NCCN(C)C)ccc12
CCN(CC)c1ccc(OC(=O)c2ccc(N)cc2)cc1
CC(=O)N(CCNCCNCCN1CCN(CCn2c(=O)c3c(nc(-c4ccc(C)cc4)n3C)n(C)c2=O)CC1)Cc1cccc(N)c1
Nc1cc(S(=O)(=O)F)cc2cc(Cc3ccc(NC(=O)c4ccccc4NC(=O)c4cccc(Cl)c4)cc3)ccc12
O=C1C(=Cc2ccncc2)Oc2ccc(O)cc21
CC(C)c1ccccc1-n1ncc2ccc(OC3CCNCC3S(N)(=O)=O)cc21
CC(Sc1nc2ccc(N3C(=O)c4ccccc4C3=O)cc2s1)C(=O)OCc1ccccc1
C=C1CN(S(=O)(=O)c2ccccc2)CC(C(C)(C)C)CN(CC2CCCCC2)CCC(C)N(S(=O)(=O)c2ccccc2)C1
Cc1cccc2cccc(CC(=O)Nc3nc4n[nH]cc4c4nc(-c5ccco5)nn34)c12
COc1ccc(-c2csc(NC(=O)c3cccnc3)c2OC)c(C)c1C
CCCN(C)C(=O)CCCCc1ccccc1C(=O)Nc1cccc(C(=O)NC(CC(=O)NC2CCCC(Br)C2)Cc2cccc(O)c2)c1
Cc1ccccc1NNC(=O)c1ccc2ncccc2c1
N#Cc1sc(Cc2ccncc2)nc1-c1ccccc1
CCOC(=O)c1ccc(CCCNC(C)C(=O)N2C3CCCCC3CC2(C(=O)O)C(=O)O)cc1
COC1=C(c2c[nH]c3cccc(OC)c23)C(C)CN(C(=O)Nc2ccccc2)C1
CS(=O)(=O)Nc1ccc(-c2cc(N)c3ncnc(NCc4cccs4)c3c2)cc1
CC(C)c1cccc(CC2CCCCN2C(=O)C(NC(=O)OCc2ccccc2)C(C)(C)C#N)c1
NN(N=Cc1ccccc1Cl)C(=O)c1nnn(-c2cnon2)c1COc1ccccc1
CC(C)C1CCC(C2CC2)N1Cc1nc(-c2ccn[nH]2)no1
CSc1ccccc1N1CCN(C(=O)N2CCOCC2)CC1
O=C(CCCCCN1CCN(c2cccc(Cl)c2O)CC1)c1ccccc1
Nc1cscc1-c1cc(-c2ccccc2)nc(-c2ccsc2)c1
CCOC(=O)C1(C(=O)OCC)CCC(O)=C1C(=O)N1CCCCC1
CC(N)(C(=O)O)c1cccc(C(F)(F)P(=O)(O)O)c1O
COC(=O)c1cc(NCc2ccccc2)ccc1C
Nc1ccccc1C(=O)NCc1nnc(SC(F)C(=O)N2CCCCC2)[nH]1
c1ccc(-c2[nH]c(CCCCc3ccno3)nc2-c2ccncc2)cc1
CC(=O)NC1CNCCC1(F)n1cnc(-c2ccccc2)c1-c1ccncn1
O=[N+]([O-])C1C(OCc2cc(OC(F)(F)F)cc(-c3ccccc3)c2)COc2nccn21
Cc1ccccc1Cc1c(C(=O)N2CCNCC2)c2ccccc2n1-c1ccccc1
CCOc1ccnc2ncnc(SCC)c12
Nc1ccc2nc(-c3nonc3N)n(CC(=O)N3CCNCC3)c2c1
CCC(C)C(Nc1ccc(-c2ccccc2)cn1)C(N)=O
CCCCCCCCCCCCC(CCC(=O)OCCCOP(=O)(O)OC)C1(O)COCC(F)(NC(=O)c2ccccc2O)C1I
O=C(Nc1cccc(-c2nc3ccccc3o2)c1)c1oc(-c2ccccc2)cc1OC(F)(F)F
COc1cc(C)c2ccc(=O)oc2c1
CCc1ccc(NC(=O)NN=c2cc[nH]c(=O)[nH]2)cc1Cl
O=C1NC(=O)C2(CCC(F)C2)C(=O)N1Cc1cccc(F)c1
O=c1c2sc(=S)n(-c3ccccc3Cl)c2ncn1N=Cc1cccc([N+](=O)[O-])c1
c1cc2c(cc1CNCc1nc(C3CC3)no1)OCCO2
COc1cc(OC)c(C(O)(OC)C(O)(OC)C(=O)NC(Cc2ccccc2)C(=O)NCC(=O)NC(Cc2ccccc2)(OC)C(=O)N2CCCC2)cc1OC
O=C(OCC1CCc2ccccc2N1S(=O)(=O)c1cc(Cl)cc(Cl)c1)N(Cc1ccccc1)Cc1ccccc1
COC(OC(=O)C(NC(=O)c1ccccc1)C(C)C)c1cc(=O)n2ccsc2n1
NS(=O)(=O)c1nn(-c2ccccc2)nc1C(=O)Nc1nncs1
CNC(=S)SCn1c(Cc2csc(N)n2)n[nH]c1=O
NC(=O)c1c(OCC(F)F)ccnc1-c1cc(N)nc2cc(-c3cccc(-c4cn[nH]c4)c3)oc12
CCn1c2ccccc2c2cc[n+](CC)cc21
CC(C)(C)c1cccc2c1C(N)(F)C(NC(=O)Nc1ccccc1)C2
CCN(C(C)=O)C(NC(OC)c1ccco1)(OC)c1ccccc1
Cc1cc(OCC(=O)NC2CCc3ccccc32)cc2oc(=O)c(S(N)(=O)=O)cc12
O=c1cc[nH]c(C(F)(F)F)n1
Cc1csc(NC(=O)c2ncccc2Br)n1
CC(=CCS)CCC=C(C)CCC(S)=C(C)C
Cc1cc(COc2ccccc2)ccc1C(=O)NN=C1CCCC1
O=C(NC1CC2CN(S(=O)(=O)c3ccc(F)cc3)C1(F)C2)c1ccccc1
CC=CC=CC(O)CC=C(C)C(=O)OC(CC(=O)OC1(C)C=CC(=O)OC1CC1OC2(CC(C(=CC(=O)OC(C)(C)C=CC(=O)OC)C(C)C(CC)OC(C)=O)CCO2)CC1C)C(=O)OC(C)(C)C
COc1cc(-c2[nH]c(NC(C)=O)nc2-c2ccccc2OC)c(F)c(SC=CC(=O)O)n1
Cc1nc(C(=O)N2CCN(Cc3nccs3)C(C)C(C)(C)C2)co1
Cc1ccc(C#Cc2cc(Cl)ccc2C(C)C(=O)O)cc1
CC(C)(C)OC(=O)N(CCC(=O)NC(CCC(N)c1ccccn1)C(=O)NCC(=O)NCCc1c[nH]c2ccccc12)C(=O)C(Cc1c[nH]cn1)NC(=O)C=Cc1ccccc1
N#Cc1ccc(NC(=O)CSc2nnco2)cc1
COc1cnc(NC2=NCC(=O)N2CCc2c[nH]cn2)nc1
Cc1cccc(C=CC(=O)N2CCN(S(=O)(=O)c3ccccc3)CC2)c1Cl
Cc1cc(CC(=O)O)cc(Oc2ccccn2)c1N1CCCC(C)C1
O=[N+]([O-])C1CN(c2nc(-c3ccco3)nc3ccsc23)CCO1
CCOC(=O)c1cccc(Cn2c(Cl)cc(=O)c3ccccc32)c1
CN(C)CCS(=O)(=O)c1ccccc1-c1nc2cc(O)ccc2[nH]1
Cc1nc2ncnn2c(Nc2ccccc2C(C)C)c1C
c1cnc(N2CCOCC2)c(N2CCOCC2)c1
N=C(c1ccccc1)C(C(=O)OCc1ccccc1)N(N=Cc1ccccc1Br)OCCCC(=O)O
Nc1cc(Br)ccc1SC(=Cc1c(Br)cccc1Br)S(=O)(=O)c1ccccc1
CCC(C)n1c(=O)[nH]cc(NC(=O)c2cc(N)c(Br)c(N)c2C)c1=O
N#Cc1cccc(C2C(=O)C(c3cccc(COc4ccccc4)c3)C(c3ccccc3)NC2c2ccccc2)c1
CCOc1ccc(Nc2nc(CCC(=O)NCc3ccccc3)cs2)cc1
NC(C=NNC(=O)C1CCCC1)c1nc(-c2ccccc2)cs1
O=[N+]([O-])c1ccccc1-c1nnc(Sc2nnc(-c3ccccc3)o2)o1
O=C1OCC(O)c2ccc(O)cc21
O=C(Oc1cc(O)c(C(=S)N2CCOCC2)c(O)c1O)c1ccccc1
O=C(Cc1ccccc1)Nc1n[nH]c2cc(NC(=O)c3cccs3)ccc12
Cc1cc(N)c(-c2nc(CSc3ncccn3)cs2)c(N)c1N
CCOCc1cc(N2CCCCC2(F)C(=O)O)nc2c1c(=O)ccn2C1CC1N
N#CCSc1nnc(-c2ccccc2[N+](=O)[O-])o1
O=C(Nc1nc2ccccc2n1CCN1CCOCC1)c1ccc(N2CCCC2=O)cc1
COc1cc(Cl)cc2c1C(=O)N1CCc3c([nH]c4cc(Cl)cc(N)c34)C1S2
CCC(O)N(CC1CCNC(=O)c2cc(NC(=O)N(C)c3ccc(Cl)cc3)c(C)c(SC)c2OCCCCCO1)S(=O)(=O)c1ccccc1
CC(C)(CC(=O)OCC(=O)N1CC(=O)Nc2ccccc21)c1ccccc1
O=C(CNC(=O)CC(Br)C(=O)c1ccccc1)NCc1ccccc1
C=CC(=O)Nc1cc(Nc2ncnc3cccc(Br)c23)cc(OCC(=O)O)c1
Cc1cccc2c1C(O)(C(=O)NN=Cc1ccccc1)c1ccccc1-2
CC(C)(C)N1C(=O)N(Cc2ccc(C(=O)N3CCC(c4ccccc4)CC3)cc2O)S(=O)(=O)c2c(F)cccc21
CCN(C(=O)c1cc(C)c2c(c1)N(Cc1ccccc1)CCS2)c1ccc(OC)cc1
O=c1nc2nc(COc3ccccc3)[nH]c2c(O)[nH]1
CN(C)C1(NC(=O)c2ccccc2)CCC(N)(Nc2ccncn2)CC1
Cc1cc(Nc2ncnc3cnc(N4CCOCC4)nc23)cc(C(=O)Nc2cccc(CN3CCOCC3)c2C(F)(F)F)c1
COC1CCc2cc(S(=O)(=O)NCC(=O)NC(N)Cc3ccccc3)ccc2NC1=O
COc1ccc(Oc2c(Cl)c3ccc(C#N)cc3oc2=O)cc1-c1cccc(C#N)c1
C=CC1(C)CCCCN1CC(=O)Nc1cccc(S(=O)(=O)N2CCCC(OC)C2)c1
Cc1cccc(-c2ccc(Cn3cnc4c(C)cccc43)cc2)c1-c1nn[nH]n1
OCC1Oc2ccc(-c3scnc3-c3ccccc3)cc2O1
O=C(O)CC1CC(C(=O)NCc2cccnc2)CN(C(=O)CCC2CCNCC2)C1
CCCCNC(=O)OC(C)(C)C1(C)CC(C(=O)N2CCCC2)N(C(O)c2ccccc2)C1=O
COc1ccc(NC(=O)C(C)(C)C)cc1
Cc1ccc(Cl)c2nc(-c3ccc(NC(=O)c4ccco4)cc3)oc12
O=c1[nH]cc(C(O)=Nc2ccc(Oc3ccccn3)cc2)c(=O)[nH]1
O=C(CCNCCc1cccc(F)c1)N1CCCCC1
CC(C)N(c1ccc(CC(OC(F)(F)F)c2ccncc2)cc1)S(=O)(=O)c1ccc(C(=O)O)cc1
NC(=O)C(CCCN=C(N)N)NC(=O)C(N)CCCN=C(N)Nc1cccc(CCCCN(C(O)c2ccccc2)C(CCN=C(N)N)C(NC=O)C(N)=O)c1
COc1ccc(C)cc1NC(=O)CN(c1cc(N)c(C)cc1OC)S(=O)(=O)c1cn[nH]c1
O=C(Nc1ccccc1)c1cn(-c2cccc(Oc3ccccc3)c2)c(=O)c2ccccc12
CC(CCCCC(=O)c1ccccc1)c1ncc2ccc(-n3ccnc3)nn12
C=CCC1(C)C(=O)SC(C)C1=O
CCC1(NC(C)=O)CC(C)(OC(C)=O)OC(CC(=O)OC)(OC)C1OC(C)=O
Nc1ncncc1-c1ccc(Oc2cncc3sccc23)cc1
CC(O)c1ccc2c(c(N)cc3c[nH]c(=O)n32)c1Br
CCNC(=O)OCCc1ccc(C=CC(=O)c2ccccc2)cc1
Cc1ccc2[nH]c(-c3ccc(C=CC(=O)NCCN4CCCC4C)cc3)nc2c1C(F)(F)F
O=C(CSc1nnc(-c2ccccc2)o1)Nc1ccccc1N1CCOCC1
CC1(O)CCCCC1c1nc2ccc(OCc3cc[nH]n3)cc2n1Cc1ccccc1
NC(CO)(NC(=O)c1ccc(=O)[nH]n1)c1cccs1
COc1ccoc1CNS(=O)(=O)N1CCCC(C(=O)Nc2ccccc2)C1
CCN(CC)c1c(C)nc(Nc2ccc(C)c(Br)c2)nc1I
N#Cc1nc(Cl)n(CCC2CC=CCO2)n1
CCc1cccc(CN2CCCC(CNC(=O)c3cc4ccccc4c4ccccc34)C2)c1
CCCC(CCCCS(=O)(=O)NC(C)C(=O)O)c1ccc(OCCCOS(C)(=O)=O)cc1
CC1(C)COc2ccc(C(=O)NS(=O)(=O)N3CCOCC3)cc2C1N
Nc1ccccc1CC(F)CC(=O)N1CCCC1CNS(=O)(=O)c1ccccc1
CCCC(C(=O)O)C(Cn1c2ccccc2c2cc(Br)c(F)cc21)Oc1ccccc1
CC1CCC2C(C1)CC1C(=O)OCC1C2C=Cc1ccc(-c2ccccc2)cn1
CCCCCCCCCCCCCc1cccc2c1OC(C)(C)C1C(C)C(O)=CCC21
COc1ccc(NC(=O)Nc2ccccc2)cc1-c1cc(NC(C)=O)c2nc(C)sc2c1
CCOC(=O)c1c(N)c2c(=O)[nH]c(-c3ccc(C)cc3)nc2n1C
Cc1ccc(C(C)CN2COc3cc4oc(=O)ccc4c(C)c3C2C)cc1
Nc1cc(S(=O)(=O)n2cc(C3CCNC3)c3ccccc32)c2ccccc2c1
FC(F)(F)c1sc(Nc2ccccn2)nc1-c1ccc2cccnc2c1
CCNC(=O)NC(=O)CSc1cccc2c1n(Cc1ccccc1)c(=O)c1nncn12
FC1(CNC2CCCc3cccnc32)COc2ccccc2O1
CCOC(=O)CNC(=O)CSC(CCc1nc(=O)c2ccccc2[nH]1)N1CCN(Cc2ccc3c(c2)OCO3)CC1
CC(C(=O)O)c1cc(C(=O)c2ccc(O)cc2O)c2c(c1)C(=O)C(O)C(O)O2
NC1CCCC1C(=O)N1CCC(C(=O)Nc2ccc(CC(=O)Nc3ccc(C(=O)NC4CCCCC4)cc3)cc2)CC1
NC(F)(C(=O)NC(=O)c1ccccc1)C1CC2CCC(C1)N2
COc1cccc(C(=O)Nc2cccc(F)c2)c1Br
COc1ccc(C(=C2CCCC(=Cc3cc(OC)ccc3OC)C2=O)[N+](=O)[O-])c(Br)c1
CCC(CP(=O)(O)C(NC(=O)OC(C)(C)C)c1ccccc1)C(=O)OC
CC1CCCN(C(=O)c2cc3c(N4CCN(c5ccccn5)CC4)ncnc3s2)C1
Cc1cccc(S(N)(=O)=O)c1-c1ocnc1C1CCCCC1
NC(=O)c1cc2c(-c3ccccc3)cn(Cc3cc[nH]n3)c(=O)c2cc1Cl
COCc1c2c(c(F)c3c(C4CC4)noc13)CC1(C(=O)NC(=O)NC1=O)C1(C)COCCN21
Cc1ccc(NC(=O)N2CCC(c3nc(-c4ccc5ccccc5c4)no3)CC2)cc1
COc1cc(Cl)cc2oc(-c3ccccc3)nc12
O=C(CSc1nnc(-c2ccccc2)o1)NC1CCS(=O)(=O)C1
O=C(c1csc(-c2ccncc2)n1)N1CCCC1c1nccs1
NC(NCCc1ccccc1)c1cccnc1
N#CC1(c2ccc(C(F)(F)F)cc2)CC1(C(N)=O)C(=O)Nc1ccccn1
O=c1[nH]c2c(Cl)c(Cl)c(O)c(OC3(CO)CCCC(O)O3)c2c(=O)c2c1ccc1[nH]c(-c3ccc(O)cc3O)nc12
CCSC1(N)CNC(=O)C12CCN(Cc1ccncc1)C2
Cc1sc(-c2ccc(OCCCn3cncn3)cn2)c(OCC2CC2C)c1C
O=CC(=C(O)C(=O)O)c1cccc(O)c1C=C(O)C(=O)Nc1ccccc1
NC1CN(CCNC(=O)c2ccc(CS(=O)(=O)c3ccccc3)o2)CC(Cl)O1
CCOc1ccccc1N(N)C(=O)CSc1nnc(-c2ccco2)[nH]1
CCc1cc(Nc2cc(C)nc3ncnn23)cc(C)c1C
Cc1ccccc1-c1ccc(Cn2cc(N)c3cc(C(=O)NC(C)c4cc(C(C)C(=O)O)ccc4OC(=O)C(C)(C)O)ccc32)cc1
CC(O)=C(C#N)C(=O)Nc1ccc(C#N)cc1
CC1=NOC(Cc2cc3c(c(C)c2C(=O)O)OCO3)C1
CSC(O)(OC(=O)c1ccccc1)C1(O)OC(Oc2c(-c3ccccc3)oc3ccc(O)c(O)c3c2=O)CC(O)C1O
Oc1c(Cl)cccc1C1=NC2=C(c3ccccc3OC(Cl)C2)C(c2ccccc2)N1
CCN(C(=O)c1ccc(C(C)NC(=O)c2ccccc2)cc1N(C)C)C(c1cccc(C)c1)C(C)C
CC1C(c2ccccc2)=NN2C3(CCNCC3)Oc3cccc(N)c3C12Cl
CC(CN)NCCC(N)=O
CCN(CC)CCNC(=O)c1ccc2ccccc2c1CC(=O)Nc1ccccc1
Cc1cn2c(n1)-c1cc(C#CCc3ccon3)cc(C(N)=O)c1OCC2
CC(=O)c1ccc(C2C(C(=O)c3ccccc3)=CC(=O)N2Cc2ccco2)cc1O
CNc1c(-c2ccc(OC)cc2)cnc2ncnc(NC(=O)NC(C)(C)C)c12
Cc1c[nH]c(=O)c(C(O)NC(=O)c2cc(NC3CCOCC3)cc(-c3ccc(CN4CC(C)(N)CCC4C)cc3C)c2)c1
COCc1sc(-c2cccs2)nc1C(=O)NCC(=O)NC(Cc1ccccc1)(C(C)=O)C(O)CNCc1ccccc1
CC(=O)NC1=C(C)C(=O)N(N=c2nc[nH]c3cc(C)ccc23)C1=O
COC(=O)C1Oc2ccccc2OC1C(=O)Nc1ccccc1
CNC(=O)C=NOCc1c(Cl)ccc(Cl)c1Oc1ccccc1
COc1ccc2c3c(ccc2c1)N(C(=O)c1cc2cc(NC(=O)c4cc5ccccc5o4)c(CCl)c(N)c2[nH]1)CC3
Cc1cc(Cl)ccc1CN1CCN(c2c3c(nc4ccccc24)CC2CC3CC=C2Cl)CC1
CN(C)c1c(F)cc2c(ncn2-c2ccccc2)c1CN(C)S(=O)(=O)N(C)C
COc1ccc2c(C(=O)O)c(-c3cccc(NC(=O)C(=O)NCc4cccc(O)c4)c3)[nH]c2c1
O=C(O)COc1ccccc1ON=CCc1ccc(C(F)(F)F)cc1
C=CC1CC1(NC(=O)C1CC2(CN1C(=O)CN(C(=O)C(NC(=O)c1nc3ccccc3[nH]1)C1CCCCC1C(C)(C)C)C(C)C)CC21CCC1)C(=O)NS(=O)(=O)N(C)C
CCOCC(CCOCc1ccccc1)(OC)Oc1ccc(N2C(=O)C(Cl)NCC2C(=O)N(Cc2ccccc2)C2CC2)cc1
CCc1cc2c(cc1NC(=O)Cn1cccc1)Cc1ccccc1-2
Nc1cccc2nc(SCc3ccccc3)[nH]c(=O)c12
COc1ccc(C(=O)N2CCN(c3ccc(NC(=O)C4=COCCO4)cc3)CC2)cc1
COc1cc(NC(=O)c2cccc(N)c2N)cc2[nH]c(=O)c(=O)[nH]c12
CC(O)C(O)n1cc(CCC2NCCC2O)c2ccccc21
NCc1ccccc1N1CCOCC1[N+](=O)[O-]
Nc1ccccc1CC1CCC(=O)N1C(=O)NCc1cccnc1
Cc1ccc(S(=O)(=O)N2CCN(C3(C)c4ccccc4-c4ccccc43)CC2)cc1
Cc1ccc(C=C(C#N)C#N)c(C)c1
Cc1cc(C#Cc2ccccc2)ccc1C1CN(C(=O)c2ccccc2)C1CO
COC1C(=O)N2CCCc3cccc1c32
Nc1cccc(OCC(=O)Nc2ccc(N3CCNCC3Cl)cc2)c1
NC1CN(c2nc(OCc3ccccc3)c3[nH]cnc3n2)CCO1
FC(F)(F)c1cccc2c1nc1n2CCN(CCc2ccccc2)C1
CCC1(C)CC(NC(=O)C(C)(C)Cc2ccccc2)C(N)(CO)CN1
O=P(O)(O)C(F)(F)c1ccc(S(=O)(=O)O)cc1
COc1ncc(N)cc1-c1cc(N)c2ncc3[nH]c(=O)n(C4CCNCC4)c3c2n1
C=C(C(=O)O)c1c(CCCNS(=O)(=O)c2ccccc2C(=O)O)cccc1OC
OCC1C(O)COC1n1cnc2c(N3CCCC3)nc(NN=Cc3ccccc3O)nc21
CC(C)N(C(=O)CNC(=O)c1ccc2c(c1)OC(C)(C)O2)c1ccccc1
COC(C(=O)Nc1ccccc1)N1C(=CC=Cc2ccccc2)N=C(C2CCC(C#N)CC2)c2ccccc21
O=C1CN2CCN1C1=CC(=C(c3ccc(C4CCCCC4)cc3)c3cc[nH]n3)C=C12
Cc1ccc(C2(C)c3cnn(C4CC4N)c3C(=O)N2c2c[nH]c(=O)c(Cl)c2)cc1
COC1NCCN(C(=O)Nc2ccc3snnc3c2)C1N
O=C(Nc1ccccc1)c1cc(N2CCc3ncncc3C2C(F)(F)F)ccn1
Cc1cc(NC(=O)c2cc3nc(Nc4ccccc4)[nH]c3cc2N2CCC(C)C(S(N)(=O)=O)C2)c(Cl)c(OC(F)(F)F)c1
CC(N)=O
COC(N)(NC(=O)c1cc(-c2ccc(O)cc2)nc2ccccc12)c1ccccc1
Cc1cc(Br)cc(OCC(=O)OCC(=O)NC2CCCCC2C)c1
CC(O)C(CC1NC(=O)Nc2ccc(Cl)cc21)c1ccccc1
Cc1cc(C=C2NC(NCc3cnccc3CO)=NC2=O)cn1C1CC(O)CO1
O=C(Nc1ccc(C=Cc2ccc(NC(=O)C3CCCN3C(=O)Cc3ccccc3)cc2)cc1)C1CCCN1C(=O)Cc1ccccc1
CSC1CCCN1C(CNC(=O)C(=O)NCc1ccncc1)c1cccnc1
CCOc1cc(C)cc(C=NNc2c(OCC)cnc3ccnn23)c1
CC(=O)OC1CCCOC1ON=C1CC(C)(C)C2(CC(=O)O)C1CCC1C3CCC(=N)C=C3CCC12
BrC1CCC2(CC1)Oc1c(Oc3ccccc3)ncnc1-c1ccccc12
CNC(=O)c1c(C)c(N)nc2[nH]cc(NCCCN(C)C)c12
CC(O)n1nc(C(=O)c2cccs2)c2c1CCCC2
Nc1nn2c(c1NC(=O)c1ccccc1)CN(C(=O)c1ccc3ccncc3c1)CCC2
C=CCOC(C(=O)NCC(C(=O)O)c1ccc(-c2ccccc2)cc1)c1ccccc1
CCCCCCCCCCCC(N)CCCCC(C)(C)C(N)=O
COc1cc(OC)cc(C(=O)NC2(OC)CCN(C(=O)Nc3ccccc3)CC2)c1
COc1ccccc1Oc1c(NS(=O)(=O)c2ccccn2)nc(N2CCOCC2)nc1OCC#CCOC(=O)Nc1ccccn1
O=C1CCC(C(F)(F)F)N1CNc1ccccc1
CC(C)(C)OC(=O)c1cccc(C(=O)OCC#CCOC(=O)Nc2nc(C(=O)OC(C)(C)C)cs2)c1
Cc1ccc2c(Cc3cn(O)c4ccccc34)n[nH]c(=O)c2c1
CNC(=O)c1ccc(OC2CCN(c3cc(Nc4ccc(N5CCNCC5)nc4)nc(F)n3)CC2N)c(C(F)(F)F)c1
N#Cc1ccc2c(c1)C(N)(N)NCC2c1ccccc1
O=CNCCC(O)c1ccccc1Cn1c(=O)c2ccccc2n(Cc2ccccc2)c1=O
COC(=O)c1c(C)cccc1C(=O)N(c1ccccc1)c1nccs1
C=CCCCC1C(O)COC1N1C=CC(O)(CO)NC1=O
O=C(CCCC(Oc1ccccc1)c1ccccc1)N1CCN(Cc2cccnc2)CC1
C=CCOC(=O)c1cccc(C2(C(=O)OCC)C=C([N+](=O)[O-])OC=C2C)c1C
Cc1cc(C2CCNCC2NC(=O)c2ccncc2)n[nH]1
CNC(=O)C1=C(c2ccccc2OCc2cccc(F)c2)CC2CCC1N2C(=O)NCc1cccs1
N#Cc1cccc(-c2cc(=O)nc(SCCCc3ccccc3)[nH]2)c1
O=C(CCn1cccc1)N1CCCC(N2CCN(c3ccccc3)CC2)C1
CC(O)C=C1CC(C(=O)Nc2cc[nH]n2)OC1N
CC(C)(C)OC(=O)N1CCC(c2c(C(=O)NCCCN3CCCC3)cnn2-c2cccc(Cl)c2)CC1
CC1(C)CC(Nc2nc(-c3ccccc3)cc(N3CCOCC3)n2)CC(Br)N1S(C)(=O)=O
O=C(Cc1ccccc1)Nc1nc(-c2ccncc2)cs1
CC(N)O
c1cncc(-c2cc3ccncc3cc2OCc2ccncc2)c1
O=C1c2ccccc2C(=O)N1CCCCNCc1cccc(F)c1
CCOc1cc(-c2nc(CNCc3ccccc3)cs2)ccc1OC
CCN(C)CC1CN(c2ccc(C(=O)NS(=O)(=O)c3ccc(NCCSc4ccccc4)cc3)cc2[N+](=O)[O-])CCC1=Cc1ccccc1
COc1c(-c2ccc(OCCCN3CCN(c4ccccc4)CC3)cc2)oc2c(OC)ccc(O)c2c1=O
CN(C)C(=S)c1cc(N2CCN(c3ccccc3)C(F)C2)ccc1N1CCOC1=O
CCOC(=O)c1sc(C=NNC2=NC(=O)CS2)cc1N
Cc1ccc2cc(Cl)cc(N)c2c1CNc1ncnc(NCc2ccccc2)n1
CCC1=NN=C(NC(=O)CCl)S1(C)CC
CCC(NC(CCP(=O)(O)CC(CCC(=O)O)N(C)C(=O)c1ccccc1)C(=O)O)C(=O)NCC(=O)O
COc1cc(C)cc(C(=O)Nc2ccc(N3CCCCC3)c(S(=O)(=O)Nc3ccccc3)c2)c1
Nc1ccc2c3c(cccc13)C(=O)N(C(O)c1ccc(NCc3cncnc3)cc1)C2=O
COc1ccc(NC(=O)C(N)Sc2nc3[nH]c(=O)[nH]c(=O)c3n2C)cc1N
CC(CCCC(C)C1C(=O)OC2(C)OC3(C)CCC4CCCC1C42OO3)C1C(=O)OC2OC3CCC4CCCC1C42OO3
COc1ccc(-n2c(SCC(=O)Nc3ccccc3)nnc2-c2cccnc2)cc1
CCC(Sc1cccc(Cl)c1Nc1ncnc2cccc(OC)c12)C(=O)O
C#Cc1ccc2c(C)c(-c3ncccc3C)ncc2c1
CN1C(=O)C2(NC(C(F)(F)F)C(c3ccccc3)C23CNCC(=Cc2ccc(C(F)(F)F)cc2)C3=O)c2ccc(N)c(N)c21
CCc1cc(NC(=O)c2ccccc2)cc([N+](=O)[O-])c1
CCC(CC)C(C)(CCCNC(=O)Cc1ccccc1OC)CCC(COc1ccccc1)OC
CCN=c1[nH]c2cc(OC)cc3c2n1CCN(CCCCN1CCN(c2cccc4cccc(OC)c24)CC1)C3
Cc1ccc(-n2ccc(=O)[nH]c2=O)cc1Cl
CCc1cccc(C2NC(=O)NC=C2C(=O)OC(N)(COC=O)c2ccccc2)c1
CSc1ccc2ncn(C(C)CCN3CCCC3)c(=O)c2c1
O=C(O)c1cc(C(=O)Nc2ccc(N3C(c4ccccc4)CS3(=O)=O)cc2)c2ncccc2c1
CCN(CCCO)CC(O)(NC(=O)CCC(=O)N1Cc2ccccc2Oc2ncccc21)c1ccccc1
CCOC(=O)N1C(=O)C(=Cc2ccccc2)N=C1SCc1ccccc1
O=S(=O)(c1cccs1)N1CCn2cccc2C1C1CC1
CNCN(c1cc(C(=O)NC(C)c2c(C)cc[nH]c2=O)cc(-c2cc(CN3CCOCC3)ccc2C)c1)C1CCOCC1C
COC(NC(=O)Nc1ccc2c(c1)C(=O)N(Cc1cc3c(cc1N)OC(C)O3)CCCO2)c1ccccc1
CC1CN(C(=O)c2nc(NC(=O)c3ccccc3)c(F)cc2F)C(C)CC1c1ccc(C#N)cc1
COCCNc1ncc2ncn(C3CN(Cc4ccccc4)C(CO)CO3)c2n1
Cc1ccc(C(=O)N2CCN(Cc3ccc4c(c3)OCO4)CC2)cc1S(=O)(=O)N1CCCCC1
CCc1ccnc(NN=Cc2ccc(-c3ccccc3)cc2)c1
CC(N)C1CN(c2ccccc2)c2ccccc2C(c2ccc(F)cc2)=N1
CCOC(=O)C1CC=NN1C(=O)CN(c1cccc(C)c1)S(C)(=O)=O
O=C1CCCC2=C1C(c1cccc(Br)c1)CC(=O)N2c1cccc(F)c1
COC=C(c1cccc(OC)c1)C(CC(=O)N1c2cccnc2Oc2ccccc2C1C)OC
Oc1cccc(OCCCNCCCOc2ccccc2)c1
CS(=O)c1cccc(C(N)=O)c1Nc1c2ccccc2nc2ccccc12
CCCCCC(CCCC)C(O)(C=C(CO)C1(O)CCCC1)Oc1cccc(O)c1
COc1cccc(OC(C=NNC(=N)N)c2c(OC)cccc2C(C)Cl)c1
CN(C(=O)c1ccccc1)n1cnnc1
COc1ccc(C(=O)NCc2nnc(SCC(=O)NCC(Cl)c3ccccc3)o2)cc1
CN(C)C(=O)C1C2CC(O)(O)C(n3cnc4c(NCc5ccc(Cl)c(Cl)n5)ncnc43)C21
CC1CNCCN(c2ccc3c(c2)N(C2CC2)CCC(=O)N3S(C)(=O)=O)C1F
CCOC(=O)c1c(Nc2ccc(C)cc2)[nH]c(=O)c2ccccc12
C=CCc1ccc(C=C(OC)c2cccc(OC)c2OC)c(OC)c1F
NC(=O)CCCCNC(=O)NC1CCC(NC(=O)C2CC(O)SSCCC(=O)NCC(=O)NC(Cc3ccccc3)C(=O)N3CCCC3C(=O)N2)c2ccccc21
O=C(NCCc1ccccc1)C(Nc1ccccc1)c1csc2ccc([N+](=O)[O-])cc12
CN(CC(=O)Nc1ccccc1)C(=O)c1ccc(-n2cnnn2)cc1
COc1cc(OC)c(C2=CC(OC)Oc3cccc(OC)c32)cc1OC
COC1CN(c2ccccc2NC(=O)c2ccco2)CC([N+](=O)[O-])N1
CCc1[nH]ncc1-c1c(N)nc2ccc3ccccc3c(=O)c2c1F
NC(=O)c1cc(C(=O)N2CCOc3ccccc3C2)nc2[nH]ccc12
COCCNC(=O)C1(N)Cc2ccc(OC(=O)Cc3ccccc3)cc2OS1(=O)=O
COc1c(CC(=O)O)nc2c(Cl)cccc2c1-c1ccccc1
CC(C)CCC=CC1(OC2CC3(O)C4CCC(C)C4CCC3C3CCCC23)OCCCC1(O)OC1OCC(O)(OC2(C)OCC(C)(O)C(O)(CO)C2(O)C(=O)O)C(O)(O)C1CO
CC(=O)OC(OC(C)=O)C(=O)NC(C(N)=O)C(C)Cc1ncc[nH]1
CCCCCC(=CCCC(CCCO)(C(=O)NCC(=O)O)c1ccccc1)CCCCCC(N)=O
O=c1c2ccccc2n(CC(Cl)(Cl)COc2ccccc2)c2c([N+](=O)[O-])cccc12
FC(F)(F)c1ccnc(N2CC(Oc3ncccc3C3CCOCC3)C2)c1
COc1ccccc1C(=O)c1ccccc1C(=O)Nc1ccccc1
CCOC(=O)C(C)(C)C(N)(CN1CCOCC1)C(C)n1ccc(=O)[nH]c1=O
O=C1OC(COc2ccccc2)C(F)N1c1ccc(-c2ccno2)cc1
O=C(NCC(c1cccs1)N1CCc2ccccc21)c1ccco1
O=c1oc2cccc(Cl)c2cc1-c1nc(-c2ccccc2C(F)(F)F)cs1
O=C(NC1CCC(CCN2CCN(c3ccccc3)CC2)C(OCCF)C1)C1CCC1
CN(C)C(=O)C(C1CC1)N1CCC(F)(CCCc2ccccc2)CC1
CCOC(=O)c1cccnc1C(=O)N1CCS(=O)(=O)CC1
[O-][n+]1ccc(NCCCCC(Cl)Nc2ccccc2)c2cccc(C(F)(F)F)c21
Fc1ccc2c(c1)C(Nc1nnc(Cc3ccccc3)c3ccnc(Cl)c13)CC2
Nc1ccsc1C=C(c1ccccc1)S(N)(=O)=O
Cc1nn2c(C#N)c(C(OC(C)C)P(=O)(O)O)nc2s1
Cc1ccc(C2N(C3CCCCC3)C(=O)C(Oc3ccccc3)N2N(C=O)CCO)cc1
CCCCC(=O)OCC1=C(C)C(=O)c2c(cc3n2CCC3OC)C1=O
O=C(O)c1cc(N2CCOCC2)c2nc(-c3occc3NCCO)n(-c3ccc4c(=O)c5ccccc5[nH]c4c3)c2c1
CCNC(=O)C(C(=O)O)c1cc(C(C)C)ccc1-c1cccc2c1c(OC)nn2-c1ccccc1
CS(=O)(=O)NC1CN(c2ccccc2)CCN1CCCc1ccccc1
Nc1cc2c(=O)[nH]nc3c(N)c(C(F)(F)F)c1cc32
O=C(NCCc1ccccc1F)c1cc(-c2ccccc2)nc2c1cnn2-c1ccccc1
COc1ccc(C2c3cc4c(cc3CC2OC)OCO4)c(OC)c1OC
COC(=O)c1cc(C(C)(O)C#N)n(O)n1
Cc1ccc(C(C)(C)C)c(CC(=O)NCC2CCNC(=O)C3(N)CCCN3C(=O)CCSSC(N)(CCO)CN2)c1
C=C1C(=O)C2CC(C)(C)CCC2CC1CCC(=O)N1CCN(CC=C(C)c2ccccc2)CC1
Nc1ccc(-c2cc(N)c3cnn(Cc4cn[nH]c4C(F)(F)F)c3n2)cc1
Clc1ccc(-c2nc3cc(NCCN4CCN(c5ccccc5)CC4)ncn3n2)o1
CCN1C(=O)C2C(c3ccccc3)NC3(CCCN(Cc4cncc(C(F)(F)F)c4)C3=O)C2C1=O
CC(C)OC(=O)c1c(-c2ccc(C(F)(F)F)cc2)nn2c(=O)cc[nH]c12
CC(C)NC(=O)NS(=O)(=O)c1cccc(Oc2ccc3c(c2)OC(C#N)O3)c1
O=C(c1ccc(F)cc1-n1nccn1)N1CCC2C(F)N(c3ncccn3)C2C1
O=C1c2ccccc2C(=O)N1c1cccc(OCCc2ccccc2)c1
O=[N+]([O-])c1c(O)cc2ccccc2c1[N+](=O)[O-]
COc1cccc(OC(C(C)=O)C(=O)NNC(=O)c2ccncc2)c1
Nc1nc2nc(-c3cccc(NC(=O)c4ccc(CN5CCNCC5)cc4)c3)oc2cc1Cl
Cc1ccc(-n2cc(S(=O)(=O)c3c(Cl)cccc3C(=O)O)c3cc(Cl)ccc32)c(Cl)c1
CC1(C)CC1C(=O)OCc1cc(C=C(Cl)Cl)c(C#N)c(Oc2ccccc2)c1
CC1CN(C(C)c2ccccc2)C(=O)C(=O)N1CC1CCCCC1
COc1ccc(OC)c(C(=O)N2CCN(Cc3nnnn3Cc3ccco3)CC2)c1OC
CN(C)CCOc1ncc(C(=O)NCC#Cc2ccc3ncc(F)cc3c2)c(=O)n1C(F)c1ccccc1
COC1CNC(C(=N)N)C(N)(CO)N1C(=O)C(Cc1ccc(C(=N)N)cc1)NS(=O)(=O)c1ccccc1
Cc1ccc2cc(-c3ccc(O)cc3C(=O)O)[nH]c2c1
CN1OC(N)NCNC1=O
COC1CCCC(N2CCC(c3ccc(O)cc3)C2)C1
CCCCC(CC)C(=O)O
O=C(NCc1ccccc1)NC(=O)C(OC(=O)C=Cc1ccccc1)[N+](=O)[O-]
Cc1ccccc1OCC(=O)Nc1cc(F)c2oc(-c3ccncc3)nc2c1
CS(=O)(=O)C(=C1C(=O)Nc2ccccc21)c1cc(Cl)c(-c2ccccc2)o1
Cc1c(C(=O)O)ccc2ccc(S(=O)(=O)NCC(N)(CCCNC(=O)CCc3ccccc3)C(C)C)cc12
CC(NC(=O)c1cc(=O)c2ccc(N3CCOC3=O)cc2o1)c1ccccn1
CN(C)CCOC(NC(=O)c1ccccc1)c1ccccc1
O=CC(O)(C(=O)O)c1ccc(CCC(NC(=O)CCc2ccccc2)C(=O)NCCc2ccccc2)cc1
CC(N)(C(=O)O)c1ccccc1-c1c2ccc([nH]2)c(-c2ccccc2)c2nc(c(-c3ccccc3)c3nc(c(-c4ccccc4)c4ccc1[nH]4)C=C3)C=C2
CCOc1cn(-c2cc(N)ccn2)c2nc(N3CCC3(F)C(=O)O)ccc2c1=O
CC(=O)NC1CC(C(=O)O)C(=O)N1c1ccccc1
c1cncc(-c2cnc(N3CCn4ccnc4C3)nc2)c1
COC(C)=C1C(O)(O)C(OC)C2=CC(=O)C=CC2C1(C=Cc1ccccc1)C(O)=C(C)c1ccccc1
Cc1ccc(-c2nc(CN3CCN(c4ccccc4)CC3)co2)c(Cl)c1
CC1(N)CN(C(=O)CN2CCNC(=O)C2=O)Cc2ccccc21
N#CC(C(=O)Nc1ccccc1)N1CCC(Nc2nccc(OCC3CCCCC3)n2)CC1
CN(C)CC(=O)N1CCCC1C#N
CCc1[nH]c(-c2cc(OC)cc(OC)c2)nc1C(=O)c1ccccc1
CCn1c(Cn2c(=O)[nH]c3ccccc32)nc2cc(N)ccc21
CCOc1nn(C2CCCCC2)c(=O)c2c1nnn2Cc1cccc2cc(C)ccc12
O=C(c1ccoc1)N1CCN(c2nc(=O)c3c(F)c(C(F)(F)F)ccc3s2)CC1
CC(C)(COCCOCCOCCOCCNC(=O)Nc1ccccc1)OCCOCCOCCOCCOCCNC(=O)NC12CC3CC(CC(C3)C1)C2
FC(CC1(Cl)CC1)NCc1cnc2n(-c3ccccc3)c3ccc(Cl)cc3n12
COC1(NC(=O)CN(C(=O)CCC(=O)Nc2ccccn2)c2ccccc2)CCCC1
CC1(C)CCc2c(cc3c(c(-c4cccc(CO)c4O)cn3C3CCC(Cl)CO3)c2O)C1O
O=C(Cc1ccccc1)N1CCCn2nnc(COc3ccc4c(c3)OCO4)c2C1
Oc1ccc(-n2cc[nH]c2=S)cc1
O=C(NCCCN1CCOCC1)c1cccn(-c2ccccc2)c1=O
O=C(NCCc1cc(F)ccn1)c1ccccc1
COc1cccc(C(=O)NC(Br)C2CCN(C(OC)C3CC3OC)C2)c1Br
COc1cc(C)ccc1N(C)C(=O)OC(CNCc1ccccc1)OC
Cc1ccc(S(=O)(=O)N2CCN(c3nccs3)CC2)cc1
Cc1cc(O)ccc1C1CC=NN1c1ccccc1
Nc1ccc(CC(N)(N)Oc2cnc3nc(N)ncc3c2)cc1
CC1CC(C2CC=CC2(C)O)C2(O)CC=CC(=O)C12C
CC1CC1n1c(F)cc(=O)c2c(F)cc(N3CCNCC3C(=O)O)cc21
COC(=Cc1ccc(OC)cc1)c1oncc1S(=O)(=O)N1CCC(C)(C(=O)N2CCCC(C)C2)CC1
O=C(NCCCNCCCNCCCNC(=O)c1ccccc1)c1ccccc1
CCNC(=O)C(C)C(=O)c1cccc(O)c1OC
CC(C)(C)c1cccc(C(=O)Oc2cccc(OC(=O)N3CCOC(I)C3)c2I)c1
CC(Oc1ccccc1)c1nc(-c2ccc(NC(=O)c3cccnc3)cc2)no1
Nc1c(C(F)(F)F)c(-c2ccc(S(=O)(=O)Nc3ccccc3)cc2)cc2oc(=O)[nH]c12
O=C(C=Cc1ccncc1)C=Cc1ccncc1
O=C(c1ccccc1O)c1c(O)c(O)c(O)c([N+](=O)[O-])c1O
Nc1c(Cl)ccc(Cl)c1NC(=O)Nc1ccnnc1
C=C(C(=O)O)c1cc2c(C3CCCC3)c(-c3ncccn3)n(C)c2cc1C(=O)NC1(C(=O)Nc2cccc(C)c2)CCC1
O=C1N(c2ccncc2)CCC12CCCN(Cc1cccnc1)C2
C=C1SC(C)(C(=O)OCC)C(=O)N1CC(=O)Nc1ccccc1
O=C1c2cccc(Cl)c2C(=O)C1c1cc(O)c(O)c(O)c1
Cc1cccc(N2CCN(C3C(=O)NC(=O)C3C)CC2)c1
[NH3+]c1ccc(C(=O)OCC2CCC[NH+]3CCCCC23)cc1
CC[N+](CC)(CC)Cc1cc([NH3+])cc(S([SH2+])=NS(=O)(=O)c2ccccc2)c1
C=C(C(=O)O)c1cccc(OCCN(Cc2ccccc2)CC(c2ccccc2)c2ccccc2)c1
Nc1cc(NC(=O)c2ccccc2)ccc1-c1cocn1
CC1OCC(CC(=O)O)(C(C)C)c2c1[nH]c1cc(C#N)ccc21
Cc1cc(N)cnc1C(=O)Nc1ccc(C(F)F)c(C2COCC=N2)c1
CC(=O)OC1(C23CC(c4ccccc4O2)c2ccccc23)SC(C#N)C(=O)N1c1ccccc1
C=CC1(OC)CCN(CCC(=O)N2CCC(C(=O)NNC(=O)OC3CCCCC3)=C(C)C2)C1
S=c1sc2ccccc2n1CCCOc1ccccc1
O=C(O)C1CCC(c2cc(-c3ccccc3)nn2-c2nccs2)C1C(F)(F)F
Cc1cccc(Nc2ccc3n2CN=C3F)c1
S=C(NCc1cccc(Cl)c1)Nc1ccccc1
Nc1ccc(OCCNS(=O)(=O)O)c(Nc2nc(-c3ccc(N4CCNCC4)cc3)cc3nc[nH]c(=O)c23)c1Cl
NS(=O)(=O)c1cccc(O)c1NC(=O)c1c(O)cccc1Cl
O=C(c1cnccn1)N1CCN2C(Cl)CCC2C1
Cc1cc(C(=O)O)c(Cl)c(N(C(C)C)S(=O)(=O)c2ccccc2)c1
Oc1ccc(F)cc1NC(=S)NCc1cccnc1
Cc1cc(C)c(C(C)(O)C(=O)O)c(C=C2N=C(c3ccccc3)OC2=O)c1
Cc1c(-n2ccc(N)c2)ccc(C(F)(F)F)c1Nc1ncccc1-c1ncncn1
O=C(O)c1ccc2[nH]cc(CCOc3ccc4ccc(=O)oc4c3)c2c1
O=c1n(Cc2ccccc2)nc(C2CCNCC2[N+](=O)[O-])n1-c1ccccc1
COC1(C(=O)NC(C)c2ccccc2)CCCN1C(=O)N(C(N)=O)c1c(N)[nH]c2ccccc12
CNC(=O)OC(C)(C)Cc1c(NC(=O)OC(C)(C)C)n(C(O)(CO)c2cn(C(C)C3CC(=NOCc4nnn(C5CCC(OC6OCCCC6(O)O)CO5)c4O)N=N3)nn2)c(=O)[nH]c1=O
CC(=O)c1ccccc1NCSC1=CC(c2ccc3c(c2)OCCO3)CC(=O)N1
CC(Oc1cc(=O)oc2ccccc12)c1nnn[nH]1
CC1(C(=O)O)CCN(C2CCN(C(=O)c3cnc4c(c3)c3ccccc3n4CC3Cc4ccccc4CN3)CC2)CC1
Cc1ccc2cn(C)nc2n1
CCC(CC)n1cnc(CN(CC2CC2)S(=O)(=O)c2ccccc2)c1
CCC(C)n1nnnc1C(c1cccs1)N1CCC(n2c(=O)[nH]c3ccc(OC)cc32)CC1
Cc1cc(C(N)=O)ccc1C1C=CNc2nc(SC(C)c3ccccc3)nn21
C=C(Br)C1(CO)C(O)C=CC1n1cc(F)c(=O)[nH]c1=O
COc1oc2cc3oc(=O)c(C(C)C(=O)NC(OC)c4ccccc4)c(O)c3cc2c1C(=O)O
Cc1c(-c2ccc(Cl)cc2)sc2nc3[nH]ncn3c(=O)c12
CC(CCC(=O)O)=NOC1(C(=O)O)CC2C3C(C)=C(C)C(=O)C(F)=C3C(O)CC2C2CCCC21C
O=C(C=Cc1cccc(Br)c1)c1cccc2oc(=O)sc12
O=C(Nc1cccnc1)N1CCc2sccc2C1
CCCC(CCC)n1c(=O)c2ccccc2c2cccc(C(O)(C(F)(F)F)C(F)(F)F)c21
FC(F)(F)c1ccc2c(c1)c1c(n2CCCOc2ccccc2)CCNC1
C=CCOC(=C1SC(=O)NC1=O)c1ccc(OC(C)C2CCc3cc(C)c(C)cc3O2)cc1C
Cn1c(C(=O)NN2C3=C(C(=O)CCC3)C(C)(c3ccccc3N)C3=C2CCCC3=O)cc(=O)[nH]c1=O
Nc1cccc(Oc2ccccc2N)c1
CCCCS(=O)(=O)Cc1cc2cc(OC(C)=O)cc(C)c2oc1=O
CCOC(=O)c1cccc(-c2c[nH]c(C3(C)C4CC5CC3CC(C(C)C)(C5)C4)n2)c1
Nc1cccc(O)c1C=CC(=O)O
CC(=O)NC(CC(=O)Nc1ccc(C)cc1)(c1c[nH]c2ccccc12)[N+](=O)[O-]
CC(O)CNC(=O)C1CN(S(=O)(=O)c2ccccc2)CCO1
COC(=O)c1cccc2c(C(=O)C(=O)N3CCCC(Br)C3)c[nH]c12
Nc1c(F)cc(C(=O)NC(F)c2ccccc2)cc1S(=O)(=O)NCc1ccccc1
COC(=O)C1CN(C(=O)C=Cc2cccc(C)c2)c2ccoc21
COC1C2C(=C(c3ccnc(C)c3)C(=O)C1(C)O)CCC1C3CCCC3CCC12C
Cc1c(C(=O)NCc2ncc(C(F)(F)F)s2)[nH]c2ccc(Nc3nccc(-c4nccs4)n3)cc12
CC=C(NC(=O)C=CC(=O)OCC[N+](=Cc1cccc2ccccc12)c1ccc(N(C)C)s1)C(=O)OCC
CCOC(Cc1cccc(OC)c1)C(=O)Nc1ccccc1
COc1cc(C(=S)N2CCCC(NC(C)=O)C2)ccc1OC(=O)c1ccccc1
CC(C)COC(=O)N1CCCC1C(=O)N1CCCC1c1nnc(C2CC2)o1
CC1CN(C(=O)CC2CCCCC2)C1C(=O)NS(=O)(=O)c1cccc(C(F)(F)F)c1
O=S(=O)(NCC(F)SCc1ccco1)c1ccccc1
CCNC(=O)CC1(Oc2cccc(-c3ccc4c(c3)OCO4)c2)CCCC1
O=C(NC1CCCCC1Cl)NS(=O)(=O)N1CCC(Cl)(CCNC(=O)c2cnc[nH]2)CC1
Cc1ccc(NC(=O)C(C#N)=NO)cc1
COC(=C1C(=O)c2ccccc2OC1(O)OC)c1c(O)cccc1OC
CCOC(=O)C1(C)CC2CC3(c4cn(C(=S)Nc5cccc(C)c5Cl)nc42)C(C)CC2CCC(C)C(OC)C2C13
CCN1CCN(CC(=O)OC2C3C(c4ccccc4)NC(C(C)C3c3ccccc3)C2(C)C)CC1
NC1(N2Cc3ncccc3CC2Cl)CCN(C(=S)c2ccccc2)CC1
Clc1ccccc1Nc1ccc2nonc2c1
Cc1c(NC(=O)c2cccc(-c3ccc4ccccc4c3)c2)cccc1-c1nc2ncccc2o1
COc1cccc(NC(=O)CSc2nc3c(oc4ccccc43)c(=O)n2Cc2ccco2)c1
C=CC(C)C1(C)c2c(cc(O)c3oc4c(O)cc(O)cc4c(=O)c23)OCC1CC(C)=CC
CN(C)CC(F)c1ccccc1Oc1ccccc1
C#CC(C)(O)Cc1cc(Br)ccc1-n1nc(C(=O)OCC)cc1-c1ccccc1C=O
CC(=O)N1CCN(CCNC(=O)c2ccc3c(c2)OCCO3)CC1
N#CCC(=O)Nc1cccc(C(=O)OCC(=O)c2ccccc2)c1
CC(=NNC(=N)N)c1cc(Br)cc2c(C3=C(N)CCNC3)c[nH]c12
COCCCCNCC(=O)Nc1ccccc1CN(C(=O)Nc1ccc2c(Nc3ccccc3)c3ccc(NC(=O)CCN4CCCCC4)cc3nc2c1)C(CCNCC(N)=O)COC
COC(=O)C1C(N2CCCCC2)=CC(=O)CC1c1ccccc1[N+](=O)[O-]
O=S(=O)(NC1CCCCC1N1CCOCC1)c1ccccc1
COc1ccc(-c2ncnn2-c2cccc(OC)c2OC)cc1C
O=[N+]([O-])c1cncc(-c2cncs2)c1
O=C(NCCCCCc1ccccc1)N1CCOCC1
CCN(CC)CCCC(N)N
O=C(O)CN1C(=O)C(Sc2ccccc2)C(Cl)Cc2c(Cl)cccc21
O=C(Nc1cncc(Oc2cncnc2)n1)c1c(F)cccc1F
CC(=O)Sc1cccc(C(=O)CCC(=O)N2CCN(c3ccccc3)CC2)c1
Cc1ccc(NC(=O)c2c(N)nc(SCC(=O)Nc3cc[nH]n3)[nH]c2=O)cc1
CC(C)(C)c1ccncc1Oc1ccc(NC(=O)N(c2ccnn2-c2ccc(-c3ccncn3)cc2)C(O)CNS(C)(=O)=O)cc1
N#CCc1ccc(O)cc1[N+](=O)[O-]
O=C(CCc1ccccc1)OC1N=C(c2ccccc2)c2ccccc2NC1=O
CC(C)(C)C(CC(=O)NN=Cc1ccccc1)N1CCN(c2ccnc3cc(Cl)ccc23)CC1
CCOc1coc2c(C(O)CNC)c3occc(=O)c3cc12
O=C(CSc1nnc(-c2ccccc2)n1-c1ccccc1)NCCc1ccco1
O=C(Nc1ccccc1)c1ccc(NC2=NC3CS(=O)(=O)CC3S2)cc1
C=CN(C)C(=O)C1(C)CCN(c2cc(N3CCCC(C)C3)nc(-c3ccccc3)n2)C(OC)C1
NC1=CS(=O)C(O)=C1
CC(O)(C(=O)Nc1ccc(C(=O)c2ccccc2)nc1)C(F)(F)F
COc1ccc2c(c1)OC(=Cc1c[nH]c3cccc(OC(C)=O)c13)C2=O
CSc1cc(Nc2cccc(-c3cc(C)nc(N4CCNCC4)c3)n2)n[nH]1
CC1(C)NC(=O)N(c2cc(C#N)cc(N)c2S(N)(=O)=O)C1=O
S=C(Nc1ccccc1)N1CCC(Cl)(c2nc3ccccc3o2)CC1
COCC(O)N1CCN(c2ncnc3c2[nH]c2ccccc23)CC1
COC1(CN2CCN(c3ccccc3)C(=O)C2)CCN(Cc2cn[nH]c2)CC1
CSc1c(N)cccc1CC1CNCCN1S(=O)(=O)c1ccc2ocnc2c1
Cc1ccc(NC(=S)Nc2ccc(Cl)cc2)cc1
O=C1CC(Cl)(c2ccccc2)CC(=O)C1Sc1ccccc1
Cc1ccc(C)c2c1[nH]c1ccc(C(=O)N3CCN(Cc4ccc(N)cc4)CC3)cc12
CC(C)c1ccncc1C(C(=O)NC1CCCC1)N(C(=O)CNC(=O)c1ccco1)c1ccccc1
CCC(C)[n+]1c(CN2C(=O)c3ccccc3C2=O)[nH]c2ccc(N)cc21
CCOC1C(C)N(Cc2coc(-c3ccccc3)n2)CCN1C(=O)c1ccco1
O=C(COC(=O)CNC(=O)c1ccccc1F)Nc1ncc(F)cc1Cl
COC1(C)CC1(Cl)CN1CCCn2cncc2C1
NCCC(=O)Nc1cc(NS(=O)(=O)c2ccccc2)c(N2CCOCC2)cc1F
COC1(c2nc(C)cc(NCc3ccccc3)n2)CCNCC1
COc1ccc(NC(=O)CC(=O)NN=CC(C)C(=O)Nc2ccccc2C)cc1C
Cc1ccc(-c2cn3c(n2)sc2ccccc23)cc1NC(=O)Nc1[nH]ncc1C(C)(C)C
O=C(c1ccccc1)C(Br)C(c1ccccc1F)C(F)(C(=O)O)C(=O)c1ccccc1
COc1ccccc1C(N=C(Cl)c1cccnc1Oc1ccc(C)cc1)NO
CCC(CCNC(C)=O)N1C(=O)CCCC1=O
CC(C)C(CCN1CCN(c2cc(C(F)(F)F)ccc2Cl)CC1)NS(=O)(=O)c1ccccc1
CCOC(=O)c1nc2ccccc2n1CC1=CC(c2ccccc2)([N+](=O)[O-])NC(=O)N1
Cc1ccc(C(=O)C2C(=O)N(c3cc(Cl)ccc3C)N(c3ccccc3[N+](=O)[O-])C2=O)cc1
N#Cc1cccc(N2C(=O)N=C(Nc3ccccc3)C3CCC2(N)C3)c1Cl
COc1c(C)cc(-c2ccccc2)cc1C(=O)Nc1nnn(C(C)CCC(C)O)n1
CCc1cccc(NC(=O)N(CC)Cc2nnc[nH]2)c1
O=C(Nc1cccc(O)c1)c1ccccc1[N+](=O)[O-]
CC(C)CS(=O)(=O)N1CCN(CC#Cc2ccc(-c3nc4ccccc4[nH]3)cc2)CC1
CN(Cc1c[nH]c(-c2ccccc2)n1)C(Cl)COc1ccccc1
O=C(NC1(O)CCCCC1)c1cc(-c2ccccc2Oc2ccc(O)cn2)on1
COc1csc2c(=O)[nH]c3nnc(CCCC(=O)NCC(C)(N)c4ccccc4)n3c12
CC(O)CCCCCCCCCO
CC1(Cl)CC(c2nc3ccccc3s2)C(=O)N1c1ccccc1
COc1ccc(O)cc1C1c2cc3c(cc2C(Nc2ccccc2)(OC)C2(OC)C(O)OC(=O)C12)OCO3
CC(C)[N+]1(C)CCN(C(Cl)CC(=O)c2ccccc2)CC1
CC(CC(F)COc1ccccc1)n1c(-c2ccccc2)nc2ccccc2c1=O
COc1ccccc1-c1cccc(C(=O)Nc2c(N3CCC(F)(Nc4cc(N)c(C)nn4)CC3)ccnc2F)n1
CC(NC(=O)Cc1ccc(C(F)(F)F)cc1)c1ccc(F)cc1NC1CCCCCC(NS(C)(=O)=O)C1
COc1ccc2c(=O)n(CCCN3CCCCC3)c(SCC(=O)Nc3ccccc3)nc2c1C
Cc1cc(NC(=O)c2ccc(N3C(=O)CCC3=O)cc2)ccc1S(=O)(=O)Nc1ccon1
COC1(Cn2cncn2)CCCN1CCc1ccncc1
N#CC1CCCN(c2nc3c4ccccc4[nH]c(=O)c3n2Cc2cc(N)c3c(c2)OCO3)C1
CCc1[nH]n(-c2ccc(N)cc2)c(=O)c1N1C(=O)CC(Sc2nc(C)cc(C)n2)C1=O
CC(C)CN(C)C(=O)C(CO)c1ccc(CCNC(=O)C(CC(=O)N2CCOCC2CO)CC2CCCCC2)cc1
Cc1c(F)c(Sc2cccc(C(F)(F)F)c2)cn2c(-c3ccc(F)cc3)nnc12
COc1ccc(C(=O)Nc2c[nH]c(SC(OC)C(=O)Nc3ccccc3)nc2=O)cc1OC
CCNC(=O)C(Cc1c[nH]c2ccccc12)NC(=O)CCCN1C(=O)c2ccc(Br)cc2C1=O
COc1ccc(S(=O)(=O)Nc2cncnc2OC)c(OC)c1
CC1(C)CN(C(=O)c2ccc(C3CC3)s2)C(F)CC1n1cnc2cnc(-c3cccc(N)c3)nc21
O=C(O)c1c(Cl)ccc(C2=NN(C(=O)C(Cl)Oc3ccccc3)C(c3ccccc3)C2)c1Cl
Cc1ccc(CN(Cc2cscn2)C(=O)c2cnc3ccccc3n2)cc1
CCOC(=O)C1(CC2OCCCC2C)CCN(C(=O)c2ccccc2)CC1
CC(C)n1c(=N)n(Cc2ccc(F)c(F)c2)c2cccc(F)c21
O=C(NCCN1CCOC(F)C1)Nc1cccc(Cl)c1
COc1cccc(-c2nnc(SC(OC)C(=O)N(C)C3CC(OC)S(=O)(=O)C3)o2)c1
CCN(CC)CCC(N)C(C)N
COC(=Cc1cc(OC)c(OC)c(OC)c1C(N)=O)C(=O)Nc1ccccc1
CNS(=O)(=O)C1(N)CCN(Cc2ccccc2)CC1
Cc1cc(N2CCN(CCn3ncc4c3ncn3nc(-c5ccco5)nc43)C(C)C2)c2ccccc2c1
COC(=O)c1ccccc1C=C(NC(=O)c1ccco1)C(=O)Nc1ccccc1
COC12CC(C(CO)C(=O)NCc3ccccc3)OCC1Oc1ccc(NC(=O)Nc3ccccc3)cc12
CC1(CO)CCCN(S(=O)(=O)c2ccccc2)C1c1cccs1
COc1ccc(-c2cc(N)ncn2)cc1N
N#Cc1cc(Cl)c(Br)c(-c2nscc2C#Cc2ccccc2)c1
Nc1cccc2[nH]c(NCCN3CCNCC3)nc12
NC(C1CCCN1C(=O)Nc1ccccc1Cl)N1CCC(Cl)C1
CC(C)Oc1cc(C(F)(F)F)ccc1-c1ccccc1S(=O)(=O)NCc1ccccc1CC(=O)O
COc1cc2c(cc1-c1c3c(n4ccccc14)COC3=O)OCO2
CC(C)(C)OC(=O)N1CCCC(n2cnc3c(N)ncnc32)C1
C#CC(O)c1cc(C(CCC)CCC(C)C)c2c(c1)C1CC=CC(O)C1CO2
Cc1cccc(Cl)c1C1c2c(n[nH]c2C2(N(C)C)C(C)C2Cl)C(=O)N1c1ccc2nncn2c1
CC(Cc1cc(O)c(O)cc1O)CC(NCCc1ccc(O)cc1)C(C)(C)C
CCC(O)N(C(=O)Nc1cccc2c1OC(N)(CNC(=O)Nc1ccc3c(c1)OCO3)CC(C)NC2=O)c1ccccc1
CCNS(=O)(=O)CCCCCCCCCCCCCC(CC)c1ccc2[nH]ccc2c1
Cc1cc(C(F)NC(=O)COc2ccccc2)ccc1F
COC1=CC(C)Nc2c(C)cc3c(c21)COc1c(OC(C)=O)cccc1-3
CCOc1c(S(=O)(=O)NCc2ccccc2)ccc2nsnc12
Nc1ncc(C(=O)Nc2ccccc2)nc1-c1ccccc1
O=C(Nc1ccccc1)c1cc(SC2CCCC(Cl)C2)ncn1
Cc1ccc(CNCC2CC(N)NC(=O)C(N)(CCO)CCn3nncc3CO2)cc1C(F)(F)F
COc1c(C)cccc1Cn1cccc(NC(=O)Nc2ccccc2)c1=O
COC(=O)Cc1c(C(=O)OC)cccc1-c1ccccc1[N+](=O)[O-]
CCOc1coc(=O)c2sc3c(N4CCCC(C)C4)nc4ccccc4c3c12
CCCN(CCC)C(=O)c1noc(-c2ccccc2)c1Br
N#Cc1cc(C=Cc2nc3cc(N)ccc3[nH]2)oc1-c1ccccc1
CCC(C)c1c(Br)c(C)cc2c1CC1(OC)CCC(=O)C=C21
O=C(NC1Cc2cc(Cl)ccc2NC1=O)c1cc2ccccc2[nH]1
Cc1cccc(CCNC(=O)C=Cc2ccc(CC(=O)NCCc3ccccc3)cc2)c1
Cc1ccc2c(ncn3c(=O)n(-c4ccc(S)cc4)nc23)c1O
COc1ccc(C2c3cn[nH]c3C(=O)N2c2ccc(-c3ccon3)c(C(C)(C)C)c2)cc1C
COc1cccc(NC(=O)COc2cccc(C#N)c2)c1
CN(C)C(=O)COc1ccc([N+](=O)[O-])cn1
CC(C)(C)OC(=O)N1CCN(C(=O)COCc2ccccc2)CC1
OCc1ccccc1C1CC2NC(C1)C(Cl)C2Cl
Cc1cc(Nc2ncncc2-c2c(C)cccc2O)c(C)cc1N
Cc1ccc(N2C(=O)NC3CSCC32)nc1C
O=C(Cc1ccccc1)Nc1nc(-c2ccc(S(=O)(=O)NCc3ccccc3)s2)cs1
COC(=O)C(Sc1nc2cc(C)cnc2n1-c1ccccc1)C(=O)Nc1cccc(C)c1
O=S(=O)(c1ccc2oc3c(c2c1)CNCC3)c1ccc(Oc2cccnc2)c(Cl)c1Cl
CCN(C)Cc1ccc(C(=O)OCc2ccccc2OC)c(O)c1
CCN(CC)c1nn(-c2nccc(C(F)(F)F)n2)cc1C
CCOC(=O)N1CCN(CC(C)CC(c2ccccc2)N2CCCCC2Cl)CC1
COc1ccc(-c2nc(CCOc3ccccc3-c3ccccc3)co2)c(F)c1
O=C1CCc2c(nn(Cc3cccc(F)c3)c2Cl)N1
O=c1[nH]c(=S)oc2c(O)csc12
CCOC(=O)c1c(O)cc(-c2scc(OC)c2-c2ccccc2OCc2ccc(C)c(O)c2)cc1OC
ClC1COCCN1c1cccc(C2=NCCc3ccccc32)c1
CC(C)(C)c1c(-n2cnnn2)ccc(OCc2ccccc2)c1F
CC(C(=O)NC1CC1)n1c(=O)cnc2ccccc21
COc1c([N+](=O)[O-])ccc(N)c1C(=O)N=C(NCc1ccccc1)C(F)(F)F
O=C1C(=C(O)c2cccc(Br)c2)N=C(c2ccccc2Cl)N1c1ccc(S(=O)(=O)Nc2nccs2)cc1
O=CC(=O)c1c(Cl)cccc1Cl
CC(O)c1c(C(=O)N2CCOC(C(F)(F)F)C2)ccc2[nH]ccc12
CC(C)n1c(-c2ccncc2)nc2c(=O)[nH]c(=O)n(C(C)C)c21
O=S1(=O)NCCC1=Cc1cccc(O)c1
Nc1cccc(-c2nnn[nH]2)c1-c1c(N)c2c(c(Cl)c1C(F)(F)F)C(NC(=O)c1cncnc1)CC2
CC(C)OC(=O)C(=O)N1CCN(c2ccccc2)CC1Cl
O=C(NCc1ccccn1)c1cccc(NC(=O)c2ccc(Cl)cc2)c1
O=C1NC(=O)c2c1cc(CN1CCOc3ccc(CNCc4ccc5c(c4)OCCO5)cc3C1)c1[nH]c3ccccc3c21
CCNC1(c2c[nH]c3ccccc23)CS(=O)(=O)c2ccccc2S1
Cc1cc2ccc3nnc(SCC(=O)NN=Cc4ccccc4)n3c2cc1C
CC1CCC(CC(=O)c2cn3c4c(c(N5CCNCC5)ccc24)OCC3N)CC1F
COc1cccc(-c2ncc(NCCc3ccc(C#N)cc3OC)o2)c1
CC1(Cl)Cc2cc3c(cc2C(Cc2ccccc2)C1(O)C(=O)NC(=S)Nc1ccccc1)OC(Cl)O3
O=C(CCCC(F)(F)C(C(=O)N1CCOCC1)N1CCOCC1)N1CCOCC1
CCN1CCCC(OC(=O)C(c2ccccc2)c2c(O)cccc2O)C1
CC(C)C1CN(Cc2ccccc2)CCC1O
O=C(OCC#CCCCCC#Cc1ccccc1)c1ccc2ccccc2c1
COC(=CC=C(O)C(=O)c1cc(OC)c(OC)c2c1SCO2)c1ccccc1
COCCN(CCOC)c1ccccc1Oc1cc(C)c(C)c([N+](=O)[O-])c1
COC(=Cc1cc(C)co1)C(=O)Nc1ccccc1OC
C=C(CC)CCC(C)(C)C1(CC2CCC3=C(CO2)CC(C)C2(CO)CC(=O)OC32)CC(=O)C(c2cocc2C)O1
CCOc1ccc(NS(=O)(=O)c2ccc(OCC)cc2)cc1
COc1cc2c(CNCc3cc(O)ccc3N)cccc2cc1O
O=c1c2ccccc2nc(C(F)=Cc2ccccc2)n1-c1nnc(-c2ccccc2)o1
CC(C)(C)c1ccc(NS(=O)(=O)c2ccc(-c3cscn3)cc2)cc1
CC1(C)CCC(=O)c2c1[n+]([O-])c1sccc1[n+]2[O-]
Cc1ccc(-c2cc(C(=O)NCC(Cl)CN3CCN(c4ccc(Cl)cc4)C(N)C3)c[nH]2)cc1
CC=C(C)Cc1c(Cl)cccc1NCC(O)Oc1cc2oc(=O)c(NC(=O)c3ccccc3)cc2cc1O
CCN(CCCCNC1=NS(=O)(=O)c2ccccc21)C(=O)C(C)(N)NNC(=O)c1ccccc1Nc1ccc(C)cc1
N#Cc1cnc(-c2cccnc2)cc1C(=O)NS(=O)(=O)CCC1CCNCC1
O=C(NCc1cccs1)c1ccc2ccccc2c1
CCCS1(C)C=C(N)c2c1c(=O)[nH]c1nncn21
O=C(Nc1ccsc1-c1cccc(C(=O)O)n1)c1ccccc1
c1ccc2c(c1)Nc1ncccc1-n1c(-c3ccc(C4CCCCC4)cc3)nnc1-2
COc1cccc2c1NC(=O)C2c1c(C(C)(C)C)ccc(OS(C)(=O)=O)c1O
CC=CC(=O)NC(NC(=O)C1(NC(=O)CCc2ccccc2)CCCCC1)C(=O)NCC(Cc1ccc2c(C(CC)NC(=N)N)cccc2c1)C(N)=O
COc1ccc(CC(Nc2cc(-c3ccccc3OC)nc3cc(OC)cc(OC)c23)OC)cc1
N=C(CS)Nc1ccc(C(F)(F)F)cc1
CCOc1ccc(CNC(=O)c2cc(-c3ccccc3)n[nH]2)cc1F
O=C(CCc1cncc(Cl)c1)N1CCN(Cc2ccccc2)CC1
COC12CC(NC3CCOCC3)CC1(C(=O)N1Cc3cccnc3CC1O)CC(C(F)(F)F)C2
Nc1c(Br)c(O)nc2c1C(=O)C=CC2=O
COc1ncnc(OC)c1Cc1cc(N)cc(N)c1OC
Nc1ccc(-c2ccn[nH]2)cc1C(=O)NCC1CCN(CC2C3CC4CC(C3)CC2C4)CC1
FC1CN(C(F)CCOc2ccccc2)CCC1C(c1ccccc1)c1ccccc1
O=C(Nc1nc(-c2cccc(Cl)c2Br)c(Oc2ccc(Cl)cc2)s1)OCc1ccccc1
COC1CCCCC12OC(=O)C(C)=C2C(=O)N1CCN(c2ccccc2C)CC1
O=S(=O)(Nc1ccc2c(ccn2CCN2CCOCC2)c1)c1ccccc1
O=S(=O)(c1ccccc1)N1CCc2ccccc2C1
Nc1cc(C#Cc2ccc3oc4ccccc4c(=O)c3c2)ccc1P(=O)(O)O
Nc1[nH]nc2nc(NC(=O)Cc3cccc(Br)c3)n3nc(-c4ccco4)nc3c12
COC1(NC(=O)c2ccccc2)C(=O)Nc2c1c(=O)[nH]c(=O)n2-c1ccccc1C(F)(F)F
COc1ccc(C(Nc2ccc(C(=O)NCC(N)c3cccc(OC)c3)cc2)S(N)(=O)=O)cc1
O=c1c2ccccc2oc2ccccc12
O=C(c1ccc(OC2CCN(C(=O)n3cnc4ccccc43)CC2CO)cc1)N1CCCC(c2ccccc2)C1
O=C(OCC#CCSc1nnc(-c2cccc3ccc(Cl)nc23)o1)c1cccs1
O=C(Cn1nc(C(F)(F)F)c2c1CCCC2)N1CCC(Nc2ncccn2)CC1
NC(=O)C(CO)NC(=O)C(CNC(=O)C1CC(N)(C(=O)NC(C=O)CCO)CN1)c1cnc[nH]1
C=CC(C)=CCC1(O)C(C)(C)CC2C3CCCC21C(C)=CC3=O
Cc1cc(Cl)ccc1OCc1ccnc(N2CCCC(CO)C2)n1
CC(C)(c1ccccc1)n1cc(OCC(=O)O)c2c(CC(N)=O)cccc21
O=S(=O)(Nc1ccc2[nH]ncc2c1)c1cccc2cnccc12
CC(C)(C)c1cc2cc(NC(=O)C=Cc3cccs3)ccc2oc1=O
COC(=O)c1ccc(NC(=O)Nc2ccc(Cl)cc2)cc1
COc1cc2c(c(O)c1OC)Cc1ccc(O)cc1Cc1cccc(c1)Oc1ccc(cc1)C2
N#CCCNC(=O)c1cccc2nc(Oc3ccccc3)c(Nc3ccccc3C(F)(F)F)nc12
CC1(CO)C(C(=O)O)C2C3CCCCC3CCC2C2CCC(O)C21
O=C(c1ccccc1)c1cc2ccc([N+](=O)[O-])cc2oc1=O
O=C(NN=Cc1ccccc1)C(=O)NN=Cc1c(O)cc(O)c(O)c1O
COc1cc2ccccc2cc1OCC1NCCC(=O)NC1N
CC(=O)C1Cc2cc(C(=O)OC3CCCCC3)ccc2O1
CC(C)(C)OP1(=O)OCC(C)(C)C(CO)O1
COc1ccc(-c2c(-c3ccccc3)[nH]c(=O)c(N(C)C)c2C#N)cc1
COc1cccc2oc(=O)c3cnn(-c4ccccc4)c3c12
CCC(=O)N1CCN(c2cc([N+](=O)[O-])ccc2NC(=O)c2cccs2)CC1
CC(=O)Nc1ccc(COc2ncc3cccnc3n2)c(C)c1
N=C(N)c1ncccc1-c1ccn(-c2ccccn2)c1
CC(C)(C)c1c(COC(=O)NCC(=O)NCCc2ccccc2)cccc1-c1cc(NC(=O)Nc2ccc(Oc3ccccc3)cc2)cs1
O=c1c(OC2(O)OC(O)(O)C(O)(CO)C(O)(O)C2(O)CO)c(-c2ccccc2)oc2c(O)c(OC3CCC(OS(=O)(=O)O)CO3)cc(O)c12
COc1c(N2CCN(C(Cl)c3ccccc3C)CC2)nc2sc(-c3ccc(NC(=O)c4ccccc4)cc3)nn2c1=O
O=C(NNC(=O)c1ccc(C(F)(F)F)cc1)c1ccccc1
O=c1cc(O)n(C2CCC(CO)O2)c(=O)[nH]1
CC(C)CN(CC(C)C)C(=O)CSc1ccc(Cl)c(-n2nc3cnncc3c2N2CCCCC2)c1Cl
CNC(=O)c1cccc(C(C)C)c1C1CCN(CCC2CCOCC2)CC1
O=C(O)C1C=C(O)C(O)CC1(O)OP(=O)(O)O
CC(C)(C)C1=C(c2ccccc2)NC(=S)NC1c1ccc(O)c(O)c1C(C)(C)C
O=S(=O)(c1ccccc1)n1cc(C2=CCCNC2)c2c(Br)cccc21
c1ccc2c(c1)C(Cc1c[nH]cn1)c1ncnc(=NCCN3CCOCC3)n1-2
CSC1=Cc2ccccc2C(c2ccccc2O)c2c(Cl)cc(C(=O)NCC(C)C)cc21
NC1(O)C(O)CC(O)C(O)C1O
CC(C)N(C)CC(c1ccccc1)C(O)(P(=O)(O)O)P(=O)(O)O
Oc1ccc(-c2c[nH]c(Cc3ccc(O)cc3Cl)n2)cc1
Nc1cc(NS(=O)(=O)c2ccc3nc4c(cc3c2)CC(C(=O)O)CC4)cc(F)c1C(=O)NCc1ccccn1
Cc1ccccc1C=NNC(=N)NC(=O)Cc1ccccc1
O=C1c2ccccc2-c2c1c1ccccc1c(=O)n2CCN1CCOCC1
O=[N+]([O-])c1cc(C=NNc2ccc(-c3nc4ccccc4[nH]3)cc2)ccc1O
O=C(NO)C(C=C(c1ccccc1)c1cccc(C(F)(F)F)c1Cl)CCN1CCCCC1
Nc1cn(-c2ccccc2CNC(=O)c2cccn3c(=O)c4ccccc4nc23)nc1C(F)(F)F
O=C(C1CC1)N1CCc2cccc(S(=O)(=O)CCC(=O)N3CCN(c4ncccn4)CC3Br)c21
CCOC(=O)Cn1c(=O)c2c(SCC)c(Cl)ccc2n2cnnc12
O=C(c1ccc(-n2cnn(C3CCCCCC3)c2=O)cc1)N1CCOCC1
COc1ccc(Nc2nc3ccccc3nc2N(C)S(=O)(=O)c2cn[nH]c2)c(C)c1
CCC(=O)NC(=Cc1ccc(C)cc1)c1ccc(C(=O)N=c2[nH]c3ccc(NC(=O)c4ccccc4N)cc3[nH]2)s1
O=C(NCc1nc2ccccc2s1)c1cc2cc(O)ccc2cn1
NC1C(NC(=O)CN2C(=O)SC(=Cc3ccc[nH]3)C2=O)CCS1(=O)=O
Cc1ccc(Cl)cc1-c1ccc(CN)cc1C#N
COC1=Nc2cc(OC(OC)c3cn(CCCCCOc4ccc5c(c4)N=CC4CCCCN4C5=O)nn3)ccc2C(=O)N2CCCC12
CC(N)CCCN
COc1ccc(CNC(=O)c2ccc3nc(C(OC)c4ccc(C)cc4)oc3c2)cc1
O=C(Nc1ccc(F)c(Cl)c1)Nc1nncs1
C#CC1(O)CC(=O)C(C)=C2CCC3C4CCCC4CCC3C21
CCc1cc(-c2nc(=O)c3cccnc3[nH]2)ccc1OC
CC(N)C(=O)NCC(CC(N)C(=O)O)C1OC(O)(n2cnc3cnc(N)nc32)CC1O
ON=CC(C=NO)(C[n+]1ccccc1)C[n+]1ccccc1
COC1C(c2ccccc2C)CN1C(=O)C12CC1c1ccccc1-c1c(C3CCC(C(=O)O)CC3)c3ccccc3n1C2
CC(C)(C)OCCCNC(=O)c1ccc(N)c2nc(-c3cc(=O)n(-c4ccccc4)cc3O)[nH]c12
COc1ccc(S(=O)(=O)Nc2ccc(C)cc2Cl)c(C)c1-c1cnoc1
O=C(NCc1ccncc1)N(Cc1cccs1)C1CC1
Cc1ccn2nc(-c3cccc(N=CN(C)C)c3[N+](=O)[O-])cc2n1
CC(Oc1ccc2c(NCc3ccccc3)cc(=O)oc2c1)c1ccccc1
COc1cc(Nc2ncc(C)c(N3CCCC(CS(=O)(=O)N(C)C)C3)n2)cc2nc[nH]c12
O=S(=O)(Nc1cc(F)cc(S(=O)(=O)N2CCOCC2)c1)c1cccc(O)c1
CN(C)CCNC(=O)Nc1ccc2[nH]nc(-c3ncccn3)c2c1
Cc1ccc2ccc3nc(C)oc3c2n1
CCC(C)CC(n1nccc1S(C)(=O)=O)C1(C#N)CCC(C(=O)O)N1C(=O)c1ccccc1
CC(=O)Nc1cnc2c(c1-c1ccccc1C)CC(C(=O)Nc1ccccc1)O2
O=C(COc1ccc(C=C2SC(=S)NC2=O)cc1)Nc1ccccc1
Cc1c(C(N)=O)cccc1-n1cnc2c(O)c3nccnc3cc2c1=O
Cc1n[nH]cc1S(=O)(=O)Nc1cc(N)cc(Cl)c1
C[N+](C)(CCC(Cl)N1c2ccccc2Sc2cc(Cl)ccc21)C(Cl)c1ccccc1
Cc1cc(CNc2ncc(Oc3cccc(OC(F)(F)F)c3N)cn2)cc2cn[nH]c12
CC(CNc1ccnc2ccccc12)NCC(=O)N1CCN(C(C)(Cc2ccc(C(F)(F)F)cc2)C(C)CN)CC1C
CCCCCC(CCCC)C1CCCC(n2c(-c3ccccc3)c[nH]c2=O)C1
CC1CCc2cc(OCC(=O)N3CCN(S(=O)(=O)c4cccs4)CC3)ccc21
CC
CC1CC(=O)c2ccc(SCC(=O)Nc3ccc4c(c3)OC(C)O4)nc2C1
CCC(CC)N(C=O)C(C)(CC)c1ccccc1-c1ncnc2ccccc12
CC(=O)N1C(=O)CNc2nccc(C(=O)NC(CCS(C)(=O)=O)C(=O)O)c21
O=C(c1ccc(OC(O)c2ccccc2)cc1O)c1c(-c2ccccc2)oc2ccccc12
CCCC(O)CCO
CCC(NC(=O)C(N)C(OP(=O)(O)O)c1cccc(P(=O)(O)O)c1Nc1ccccc1)C(=O)NCCCO
CCOC1(NC(=O)C=Cc2ccccc2)CCCCC1(F)C#N
Cc1cc(OC2CCCCN(C(=O)c3cccc(F)c3-n3nccn3)C2)c2cc[nH]c2c1
CC1CC(=O)C2=C(C1)N=C1C2c2ccccc2CC1(C)C
COc1cc(N)cc(C2(F)NN=C(c3ccccc3)O2)c1[N+](=O)[O-]
COCCCOc1cccc(C(F)(F)F)c1-n1nc(S(N)(=O)=O)cc1-c1ccccc1
COc1ccccc1C(=O)NC1CCC(CCN2CCN(c3cccc4c3OCO4)CC2)CC1
O=C(NN=Cc1ccccc1)C1(c2ccccc2Br)CCCC1
CCN(C)Cc1cccc(CNc2ncnc3cc4c(cc23)OC(N)O4)c1
CCNC(=O)NCC(O)c1ccc2c(c1)C=CC2
C#CCOC1(c2ccc(C)c(Br)c2)SC(N)=Cn2c1noc2=O
CC1(C)CN(c2ccccc2)CC1CNC(=O)C(=O)c1c[nH]c2ccccc12
CCCC(CCN)c1cccc2ccccc12
Cc1cc(N(C)C)c(-n2ccc3cc(Cn4cnc5cc(C(C)C)ccc54)c(C(C)C)cc32)c2cc[nH]c12
CCC(C)n1ccc2c(N)cc(-c3ccc4[nH]cc(-c5ccccc5)c4c3)cc21
COc1cccc(C(=O)OC2CCOC(Oc3coccc3=O)C2)c1
CC(=O)Nc1ccc([N+](=O)[O-])c(C(F)(F)F)c1Oc1cc(O)cc(Cl)c1
CCN(c1nccc(NC(C)=O)n1)S(=O)(=O)c1ccccc1C
O=c1cc(N2CCN(c3ccccc3)CC2)c2ccccc2n1-c1nccc(C(F)(F)F)n1
C#CCN(Cc1ccccc1)C(C)c1ccccc1
O=C1Nc2c(F)cccc2C1c1c[nH]c2c(O)c(F)ccc12
Cc1cc2nncn2cc1N1C(=O)c2c(cnn2C2CC2Cl)C1c1cccc(C)c1C
CNc1ccccc1C(=O)Nc1ccc(CNc2ncnc3c(C(F)(F)F)cccc23)c(C)c1
COc1ccc(C(=O)Nc2ccc(C(CNC(OC)c3ccccc3)OC)cc2Br)c2sc3ccccc3c(=O)c12
NC1CCCC(CC(=O)N(C=O)C(Cc2ccccc2)C(=O)NCCCc2ccccc2)C1
CNC(=O)c1ccc2cc(-c3ccncc3)c(C=Cc3ccccc3)nc2c1
CC(C)C(Nc1cc(N)nc(-c2ccccc2)n1)c1cscn1
C=C1CCC(O)(C=CCC=CC(C)(C)O)C1
CC(=O)Nc1cc2ncsc2cc1C(=O)Nc1ncc[nH]1
CCC(CCC(=O)OCC=O)C(O)(C(Cl)c1ccc(Cl)cc1)n1cncn1
O=C(OCc1ccccc1)C1CC(Cl)C(F)N1C(=O)Nc1cccc(F)c1
Cc1ccc(-n2ncc(C(=O)NCCC(=O)N3CCOCC3)c2C)cc1
Cc1cccc(C(=O)c2cnc(Nc3nc4ccccc4s3)s2)c1C
Cc1cccn1-c1cn(Cc2ccc(-c3cc(C(C)C)cc(C(C)(C)C)c3-c3nn[nH]n3)cc2)cn1
COc1cc2c(N)c(C(=O)Nc3cccc(C)c3)sc2nc1-c1ccccc1
CCN(C)Cc1cc2cc(C=C3C(=O)Nc4ccc(-c5ccccc5)cc43)[nH]c2nc1-c1ccccc1
c1ccc2c(c1)CC1CNCc3cccc-2c31
O=CC(O)(CCO)SS
Cc1ccc(CN(CC(=O)NCCc2ccccc2)C(=O)CNS(=O)(=O)c2ccccc2)cc1
COC(=O)c1cnc(-c2cccc(C)c2[N+](=O)[O-])s1
CCc1ccccc1Cn1c(N(C)Cc2cccc(N)c2)nc2[nH]c(=O)[nH]c(=O)c21
CCOC(=O)c1cc(C)nn1-c1ccccc1
O=[SH](=O)NC(=S)NCCCC1(S)CN(S(=O)(=O)c2ccccc2)CCO1
O=C(c1ccc2nnc(SCc3ccccc3)n2c1)N1C(F)CCC1F
CCOC(=O)c1ccc(COc2cc(OC)ccc2C(=O)OCC)cc1
CCOc1ccc(Oc2ncc3ncc(=O)n(Cc4ccccc4C)c3n2)cc1
N#Cc1c(OCc2ccccc2)nc2[nH]cnc2c1Nc1ccccc1
CCCC(N)(C(=O)O)C1Oc2ccccc2O1
O=C(c1cc(-c2ccccc2)on1)N(CCC1=CCC(F)CC1)c1nccs1
N#Cc1ccc(-n2nccn2)c(C(=O)N2CC3CN(c4nccc(-c5ccccc5F)n4)CC3C2)c1
O=C(Nc1ccc(C2=NCCN2)cc1)NS(=O)(=O)c1ccc(C(=O)NCCc2c[nH]c3ccccc23)cc1
O=C(Nc1cc(Cl)c(Cl)cn1)c1cc(-c2ccccc2)n(-c2cccc(Cl)c2)n1
C#Cc1cc(=O)c2c(C)cccc2[nH]1
COc1cc(S(=O)(=O)Nc2cccc(C)c2)sc1-c1ccno1
COc1c(C(=O)Nc2ccccc2C)cc(Cl)c(N)c1S(=O)(=O)N1CCOCC1
CC(=O)N1CC2CC(c3ccc(OCC4CCC4)cc3)CC21
CC(C)n1c(=O)c2nc(-c3cnn(Cc4cccc(C(F)(F)F)c4)c3)[nH]c2n(C(C)C)c1=O
Cc1ccn2ncc(-c3cccc(C)c3C)c2n1
CC(C)(CF)OC(=O)C(Oc1cccc2[nH]c(C(=O)Nc3ccccc3)cc12)C(F)(F)F
COc1cnc2sn(-c3ccccc3)c(=O)c2c1
C=CCc1ccc(OCC(=O)NN=Cc2ccccc2)c2cccc(O)c12
C#CC(C)(O)CC1CCC(C(C)(C)C)C(N)C1n1cnc2cccnc21
CC(=O)OC1C(C)Oc2c3c(c4ccc(=O)oc4c2C1C)OCC(O)C3
O=C1N(Cc2c[nH]c3ccccc23)CCCC12CCN(Cc1ccccc1)CC2
COc1cccc(C)c1NC(=O)C(C)Sc1ccc2nnc(-c3ccccc3)n2n1
NC(CC(=O)N1CCC2(C1)SCCS2)C(=O)O
Cc1ccn(S(=O)(=O)c2cc(C)c(N)c(C#N)c2)c1
COC(=O)C(NC(=O)CSc1nc(N)nc2c1cnn2-c1ccccc1)C(C)C
COC(Oc1ccc(N)cc1)c1nnc(SCC(=O)Nc2ccccc2)[nH]1
CN(C)C(NC(=O)c1ccccc1)(C(=O)NC1CCN(Cc2ccccc2)C1)C(F)(F)F
Cc1c(C(N)CC(=O)NCc2cn[nH]c2N)cnc2nc(C(C)C)nn12
COC(=Nc1cnncn1)c1ccc(O)c(C(C)(C)C)c1
O=C(OCC(=O)N(C(=O)c1ccccc1)C(F)C(=O)c1cccs1)c1ccccc1
O=C(O)CC1CCN(Cc2cccc(-c3nc4ccccc4[nH]3)c2F)CC1
Cc1cc(C(=O)O)ccc1NN=C1CCCn2c1nccc2=O
O=C(O)COc1cc(OCC(=O)O)cc(C(=O)c2ccc3c(c2)OCO3)c1
Cc1c(Br)ccc2ncc(=O)[nH]c12
COc1ccc(C(=O)NCC(=O)NNC(=O)CNS(=O)(=O)c2cccc(OC)c2OC)cc1
COc1cccc2oc3c(=O)n(Cc4cc(C)c5c(c4)OCO5)c(=O)n(C(C)C(=O)Nc4ccccc4)c3c12
CCOc1cccc(CCN2C(=O)N(c3ccccc3)C(=O)C2CC(=O)Nc2cc(OC)ccc2OC)c1
CC(C)C12CC3CC(C1)C1(CC(N)CN1)C(C3)C2
COc1cncnc1CNC(=O)NC(O)C(C)c1ccccc1
O=C(Nc1cccnc1)OC1CCc2ccccc2C1
N#Cc1ccc(NS(=O)(=O)c2ccccc2)c(C(=O)N2CCCCC2)c1
[O-][n+]1c(Nc2ccccc2)sc(Cl)c1Cl
C=CC1(O)CCC(c2cc(Oc3cncc(C#N)c3)cc(NC(=O)c3ccccc3)n2)CC1
c1ccc(CCc2ccc(-c3cc(-c4ccccn4)c(-c4ccccc4)[nH]3)cc2)cc1
N#Cc1cc(C(=O)Nc2cccnc2)cc(C(=O)Nc2ccccc2C(N)=O)c1
O=c1[nH]c(-c2cccc([N+](=O)[O-])c2)c(N2N=C(c3ccccc3)CC2c2ccccc2)[nH]1
CC(=O)NN
O=C(NCC12CC3CC(CC(C3)C1Br)C2)c1ccco1
C(=Nc1cn2nc(OCc3ccccc3)sc2n1)c1ccc2c(c1)OCCO2
CCOC(=O)C1CC2SCC(C(=O)N3CCCCC3)N2C1=O
COc1ccccc1NC(=O)C(CC(=O)NC1CCCCC1(N)C(=O)O)OC
O=C(CCCc1c[nH]c2c(Cl)cccc12)NCCc1ccccc1
Cc1nc(C)n(-c2ncc(N(C)C)c(Cl)n2)n1
COc1cc(O)c(OCCc2cc(OC)c(O)c(C)c2OC)cc1OC
Cc1nc2c(N3CCNCC3)ncnc2n1C
O=C(CCN1CCCCC1)Nc1ccc(-c2ccnc3[nH]cnc23)c2sc3ccccc3c12
COc1cc(NC(=O)c2ccccc2)cc2c(=O)n3c(nc12)CCCC3C
Cc1ccc(CCNCc2nc(C(N)c3nccs3)no2)c(C)c1
ClC1CC2CCC1c1c(OCc3cccnc3)nn3c(-c4ccccc4)nnc3c12
NC(=O)C1CN(CC(=O)NCc2ccccc2)C(=O)N1Cc1cccc(CC(=O)NO)c1
c1ccc2[nH]c(Nc3sc4c(c3-c3ncno3)CCOC4)nc2c1
O=C(COc1ccccc1)NCC(Cc1ccccc1)OC(F)(F)F
Nc1ccc(C(=O)NC2(Cl)CCCC3(Cl)CNCCC32)cc1
Cc1ccc(-n2[nH]cc(NS(=O)(=O)c3cccc(C(=O)Nc4ccccn4)c3)c2=O)c(N)c1
COc1cccc(-c2nnc3n2N=C(c2cc(OC)ccc2Br)CS3)c1
Cc1ccc2c(Br)ccc(C=NNS(=O)(=O)c3ccc(O)cc3)c2c1
S=C(NCCC1CCN(Cc2ccccc2)CC1)Nc1ccccc1
Clc1cccc(CNc2nnnn2-c2ccccc2)c1
CCC(C)c1cccc(CNC(=O)CNC(=O)N2CCn3c2nc2ccccc23)c1
CSc1ccc(F)c(-c2ccnc3[nH]c4c(c23)CCCCC4)c1
Cc1c(Cl)cccc1N1C(=O)C=C(N2CCC(Cl)C2)C1=O
CC=Nc1c(C)cccc1C1(C)NN=C(C(C)Oc2ccncn2)O1
COc1cc(-c2cc(Cl)c3nnc(Cl)n3c2)ccc1NC(=O)c1ccccc1
CC(C)(C)C(=O)Nc1ccc2c(Nc3ccc4c(c3)OCO4)cc(=O)oc2c1
O=C(Cc1nc(Nc2nccc(Nc3ccccc3)n2)sc1O)N1CC2CNCC2(O)C1
Clc1ccccc1[SH](NCc1ccccc1)c1cccnc1
CC(=O)Oc1ccc(C)c(C(=O)c2cccc(C(=O)Nc3ccccc3O)c2)c1
CC(C)(C)C1CC(NC(=O)CNS(=O)(=O)c2ccccc2)CCN1C1CCN(Cc2ccccc2)CC1
Cc1ccn(C)c1C=NNC(=O)c1nnn(-c2cnon2)c1N
COC1(C(=O)O)CN(S(=O)(=O)c2ccc(C)cc2O)CCO1
c1ccc(-c2cnc(CN(Cc3nnn[nH]3)C3CCCC3)nc2-c2ccccc2)cc1
CCC(O)N1CC=C(c2ccc(C#N)nc2)C1
CON=CCC(=O)c1ccc(OC)cc1
O=[N+]([O-])c1cccc(Nc2nc3ccc([N+](=O)[O-])cc3n3nnnc23)c1
Cc1coc(C(=O)Nc2ccc3nn(-c4ccccc4)nc3c2)c1
N#CC1Cc2cc(-c3ccccc3)ccc2NC1=O
Cc1nn(C2(Cl)CCOCC2)c2c1c(=O)[nH]c1ccc(C(=O)N3CCN(C(=O)N(C)CCN(C)C)CC3)cc12
COc1cc2c(=O)nc(C(=O)NCc3ccccc3)[nH]c2s1
Cc1cccc(-n2nc(C(=O)N3N=C(S(N)(=O)=O)C(=NNc4cc(C)cc(C)c4Cl)C3=O)cc2-c2ccccc2)c1
C=CC1(C)CCCC2C3CCc4c(C)c(C#CC5(CC)CCNC5=O)cc(O)c4C3CCC21
O=C(Nc1ccccc1)OCCCS(=O)(=O)c1ccc(C#Cc2ccccc2)cc1
COC1c2c(C(=O)N3CCOCC3)nn(-c3ccccc3)c2-c2ccccc2S1(=O)=O
CCC(CC)C1CCC(SC)(SC)CC1
COC1(C)CCCCN1c1cc2ccc(-n3cnc4cc(-c5ccccc5)sc4c3=O)cc2cc1Cl
Nc1ccn2c(CNC3CCc4[nH]c(=O)ccc4C3N)cnc2n1
O=C(O)C(=O)C=C(O)c1cccc2c(Cl)cccc12
COc1ccc2c(C(CC=O)C(=O)O)coc2c1C
C=CC(=S)N(C)Cc1ccc(C)cc1C
CC(=O)Oc1ccccc1CC(SC(C)C)C1CC2=CC(=O)CCC2C2(C)CCC3CC(C)(C)CC3C12
COc1ccc([N+](=O)[O-])c(OC)c1NC(=O)CCNC(=O)c1ccco1
N#Cc1ccoc1-c1ccc(CCNC(=O)C2NC3CC2C2CC32)cc1
COc1ccc(C2c3c(ccc4c3oc3c(Cl)cccc34)N=C3COC(=O)C32)cc1
CCC(C)C(Sc1nncn1CC1CCC(C)O1)C(=O)Nc1ccccc1
CN(C)C(=O)c1cccc(C(Nc2ccc(CN3CCCC3)cc2)=C2C(=O)Nc3ccccc32)c1
Nc1ccc(-c2cnc3c(c2)CC2C3CCC3CCC(O)CC32)cc1
CCCN1c2nc(NCc3cc(C(=O)O)cc([N+](=O)[O-])c3)nn2C(=O)CC1(C)N
COc1cccc(CNC(=O)COCc2cc(-c3cc(C)cs3)on2)c1
CCc1nccc(-c2[nH]cnc2-c2cc(O)cc(OC)c2)c1OC
COc1cc(C=NNC(=O)c2ccc(OC)cc2O)cc(NC(C)=O)c1
CC=CC(=O)C(CC(=O)O)NC(=O)OCC=Cc1ccc(Cl)cc1
COc1ccc(OC)c(-c2cc(=O)oc3cccc(OC)c23)c1
CC1CCc2cnn(CC(=O)Nc3ccc4c(c3)OCO4)c2C1
CCOC(=O)c1cccc2c1N(C(C)(C)C(=O)Nc1cc3c(s1)CNCC3C(C)(C)C)C(=O)C21SCC(=O)N1c1ccccc1
CCC(C)CC1CCC(CN)CC1
CNC(C)(C)Cc1ccc(C(C#N)=Cc2ccccc2)cc1
CCCC(=O)N(CCNS(=O)(=O)c1ccccc1)C(N)(c1ccccc1C(=O)O)C(C)OC=O
Cc1ccc2c(c1)C(Cn1cncn1)(c1ccc(C(=O)O)cc1)OCC2=O
O=C(Nc1ccccc1)N(Cc1ccccc1Oc1ccccc1)CC(Cl)CN1CCOC(Cl)C1
O=C(NCc1c(O)ccc(Br)c1Cl)C(=O)c1c[nH]c2ccccc12
CCn1c(NC(=O)c2ccccc2[N+](=O)[O-])nc2ccccc21
CC(CCNC(=O)CSc1ccnc2ncnn12)c1ccccc1
O=C(O)CN(C(=O)N1CCCCC1)c1ccc2c(C(=O)c3cccs3)c[nH]c2c1
COc1oc(C)cc1C(=O)NNC(=O)C(C)Oc1ccccc1C
Cc1c(C(=O)N2CCNCC2)ccc2c1N(Cc1ccccc1)C(N)CS2
CCOC(NC(Nc1cc(C)cc(C)n1)=[SH]C[SH](=O)=O)c1ccccc1
O=C(C=Cc1ccc(-c2nc3ccc(C(=O)O)cc3[nH]2)cc1)NCCc1c([N+](=O)[O-])[nH]c2ccccc12
CCOC(C)n1cc(C=C2C(=O)NC(=O)NC2=O)c2ccccc21
O=C(O)c1cc(COC2COc3nccn3C2)ccc1-c1ccccc1[N+](=O)[O-]
Cc1cccc(C(C(=O)NCC(=O)Nc2ccccc2C)c2ccccc2)c1
CC(C)N(C(=O)CN(C=O)C(C)(C)C12CC3CC(CC(C3)C1)C2)C(C)C
CCCC(N)C1(C(C)O)C(=O)NCC(=O)NC(C(C)C)(C(C)(C)C)C(=O)NCC(=O)NCCC(=O)N1C(C(=O)O)C(N)C(C)C
CC1(C)CN(C2CCCCC2)C(Cl)N(C(=O)c2ccc(Cl)cc2)c2nc(C(=O)N3CCC3CO)cn21
CS(=O)(=O)c1ccc(-c2ccccc2C2CC(=O)N(c3ccccc3)C2)cc1
CCOC(=O)C1=C(CC#N)C(C)=C[SH]1C(S)C=C(C)CCC=C(C)C
CS(=O)C(CNC(=O)c1cccc2ccccc12)(c1ccc(F)cc1)C(N)CN1CCC(c2cccc(Cl)c2)CC1
OC1CNCC(=C(c2ccccc2)c2ccccc2)C1
CN(C)Cc1ccccn1
CC1CN(CCOC(c2ccccc2)c2ccccc2)CCN1CCC(F)c1ccccc1Br
NCCOC12CCCC3(C=CC(=O)C=C31)CN(c1ccccc1)C2
COc1ccc(S(=O)(=O)N(CC(=O)Nc2ccccc2)Cc2ccccc2)cc1
C=C1C(C)CC2C(C(=O)NCc3ccccc3)CCC(C)C2C1(O)CC=C1CCOC1=O
CCOc1nc(F)c2cc(C#CC(F)NC(=O)c3cccn(Cc4ccccc4)c3=O)ccc2n1
CCOCN1CCN(C(=O)CSc2nc3cccc(N)c3c(=O)[nH]2)CC1
Cc1ccc(-n2ccc3nnn(CC(C)C(C)n4cnc(-c5ccccc5)c4)c3c2=O)cc1
CCOC(=O)c1ccc(-n2nnnc2C2=CC(=O)C=CC2=O)cc1
COc1cc(NS(=O)(=O)c2ccccc2C)c(C)cc1-c1cscn1
COc1ccc(Nc2nc(=O)cc[nH]2)cc1O
COc1nccc(-c2cccnc2)c1N
CC(C)c1ccc(CNC(=S)N(CS(N)(=O)=O)C(c2ccccc2)C(C)(C)C)cc1
CC1(C)CC(C#N)C2=C(C1=O)C(c1cccs1)CC(=N)O2
CCC(C)C(OC(=O)NCC(=O)COC(=O)c1cccc(Cl)c1)c1cccc(Cl)c1Cl
c1cncc(-c2cccc3nccnc23)c1
O=C1CC(c2ccccc2)N1c1ccc(S(=O)(=O)Nc2ncnc(Cl)c2Cl)cc1
NC(CCSCCCCCCCCCCCCCCO)C(=O)O
CCOC(=O)N(C(=O)CCN1CCNCC1)c1cccc(C(=O)COC(C)=O)c1
Cc1ccccc1CC(=O)Nc1ccc(-c2nc3ccccc3o2)cc1
O=S(=O)(C=CS(=O)(=O)c1ccccc1)CC1=NCCO1
COc1cc(-c2nc3ccccc3o2)cc(NC(=O)c2c(C)cc3c(c2OC)OCCO3)c1C
CC(C)S(=O)(=O)Nc1c(C(N)=O)c(-c2ccccc2Cl)cc2cncc(F)c12
Cc1ccccc1C1NC(=O)c2ccccc2O1
Nc1cc(COc2ccc3c(c2)C(=O)c2cc(OCc4ccccc4)ccc2-3)ccc1O
O=C1Nc2ccccc2C(C#Cc2ncccc2C(F)(F)F)(C(F)(F)F)O1
COc1ccc(COc2ccc3ncc4c(c3c2)n(-c2ccc(F)cc2C#N)c(=O)n4C)cc1
CC1COC2(CC3C(CC4C5CCC6=C(O)C(=O)CCC6C5(C)CCC34C)O2)C(C)C1
CC(=O)OC1CCC2CCC3OC(c4ccoc4)CC4(C(=O)OCC14C)C23C
COCCOc1nc(NNCC(=O)OC)nc(NC(C)=O)n1
O=S(=O)(NC1CCOCC1)c1ccc(Oc2nccnc2F)c(Cl)c1
COc1ccc(OC)c(C(NC(=O)CC2C(=O)N(C)CCN2Cc2ccccc2)OC)c1
O=C(Nc1cnc(O)c(Cl)c1)C1CCN(C(=O)c2ccccc2)CC1
CCCCC(C)(CO)C1CC2=C(C)CC3C4CCCC4CCC3C2(O)C(C)(OC(=O)CCC)C1
CC(=O)SCC(=O)C1(C)Oc2ccc(C(=O)C=C(Cl)c3ccccc3)cc2C=C1O
Cc1cccc(C2C(Cl)NCC2NC(=O)Nc2cc3[nH]nc(-c4ccncc4)c3cn2)c1
N#Cc1c(F)ccc(F)c1Cn1cncc1CN1CCN(C(=O)c2ccccc2)CCC1c1ccccc1
CCCCCCCCCCCCCCCCC(=O)NC(CCCN=C(N)N)C(=O)NC(C)C(=O)NC(CCCCN)C(N)=O
O=C1C(=NO)c2cccc(F)c2N1CN1CCN(c2cc3c(cn2)CCC3)CC1
CS(=O)(=O)N1CCCC(C(=O)Nc2ccc(S(=O)(=O)N3CCCC3)cc2)C1
Cc1cccc2c(C(=O)Nc3ccc(N4CCC(N5CCCC5)C4)cc3)coc12
CCn1cc(C(=O)CSc2ccccc2)c2ccccc21
COC1CC(OC(C)=O)OC(OC2OC(OC(C)=O)C3(CCOC3)CC2OC(=O)N=C(OC(C)=O)c2cc(C(C)C)c(OC(C)=O)c(OC(C)=O)c2OC(C)=O)C1OC(C)=O
O=S1(=O)c2cc(-c3nnn[nH]3)ccc2-c2c(O)ccc(Br)c21
O=C(NCc1ccccn1)Nc1ccc2c(c1)OCO2
COc1ccc2c3c(ccc(NC(=O)c4[nH]c5ccccc5c4Cl)c13)CC2
CCC(C)C1CC(=O)c2c(c3c(c4cc(C)c(=O)oc24)OC(C)C=C3)O1
CS(=O)(=O)c1ccc(O)c2c1CC(Cc1ccccc1)C2
COC(CCCOC(c1ccccc1)(c1ccccc1)c1ccccc1)n1ccc(=O)[nH]c1=O
O=C(O)c1ccc(-c2oc(C=C3SC(=S)N(CCc4ccccc4)C3=O)cc2Cl)cc1
O=C(NCc1ccc(Cl)cc1)c1cc2c(s1)-c1ccccc1OC2
CCC1(CC)C(=O)OC(C)(C)C1=O
CC(CCOc1ccc(CC2(O)SC(=O)NC2=O)cc1)CC(C(=O)NCC(=O)NC1COC(=O)C1)C(C)(C)C
Cc1cccc(C(=O)Nc2ccc(N3CCC(N4CC(C)C(Br)C4)C3)cc2)c1
Nc1cc(NC(=O)Nc2ccnc3ccccc23)cc2cc[nH]c12
CN1c2cc(N3C=NC=NC3)c(N)c(N)c2SCC1(C)C
COc1cc(O)ccc1Cc1cc(Cc2ccccc2)ccc1O
CC(C)c1ccc2nc(C(O)C(=O)C(C)(C)C)c(Cl)c(C(=O)NCC(=O)N3CCCC3)c2c1
CC(C)=C1CC2CC(C)(C)C3C4CC5OC(=O)CC5C4C(O)C(O)C3C2C(C)C1(C)C
CCN=C1NCC(c2ccccc2)N1C(=O)OCC
Cc1c(Cl)ccc(S(=O)(=O)NN=Cc2ccccc2)c1N
Cc1c(C(=O)Nc2cccc(S(=O)(=O)N3CCOC(C)C3)c2)ccc2c1CCCN2S(=O)(=O)c1ccccc1
CC(=O)C1(N)CCOC1CNCc1ccccc1
O=C(NP(=O)(N1CCOCC1)N1CCOCC1)c1ccc(Cl)c(Cl)c1
CC1(c2ncon2)CCCN1C(=O)c1cnns1
CCSC(=O)C(C)(O)C(CCCCCCCOc1ccccc1)(CCc1nccs1)P(=O)(OC)OC
Cc1cnc(Nc2ccccc2Sc2ccccc2C)c(C#N)c1
CCC(C)(C)NC(=O)C12NC(=O)C(C#N)=CC1C1CCC3C(CCC4(C)Cc5ocnc5C(C)C34)C1CC2C
COc1coc(-c2nnc(SCC(=O)NCc3ccccc3)n2C2CC2)c1
CCCNC(=O)N(C)c1cnnc2nc(-c3c(C)cc(C)cc3C)oc12
CC(C)=CCCC(C)=CCOP(=O)(O)OP(=O)(O)O
CCCN(C)C1(C)CNC(=O)c2cc3ccc(C(=O)Nc4csc(C)c4)cc3n2C1
CCc1cccc(NS(=O)(=O)c2ccc(-n3ncc(=O)[nH]c3=O)cc2)c1
C#CCC1COC(CO)(n2c(N)ccnc2=O)C1
Cc1cc(F)ccc1C=CC=Nn1c(-c2ccccc2)n[nH]c1=S
COC(=Cc1cccc2ccccc12)C(=O)c1cccc(Br)c1
CC1C2N=C(Nc3ccc(C(=O)N4CCCC4)cc3)SC2CS1(=O)=O
CCC1(O)c2c(nc3ccccc3c2-c2ccc(C(F)(F)F)cc2)-c2cc3c(c(=O)n21)COC(=O)CC3
Cc1ccc(-n2ccc3c(-n4cnnc4)c(C)cnc32)cc1
CCCOCN(Cc1ccccc1)C(=O)CSc1nc2ccccc2c(=O)[nH]1
Cc1cccc(S(=O)(=O)Nc2ccccc2)c1N1CCCC1
C[N+]1(C)CC(NC(=O)C2CCCC2)C(c2ccccc2)C1
O=C1C(=Cc2ccsc2)CCCC1=Cc1ccsc1
O=C1CCCC(O)(CCc2cnc3c(c2)CCCC3)O1
COc1cc2cccc(OC)c2c(OC)c1OC
Cc1cc(C(c2ccccc2)c2ccccc2)ccc1OCC(=O)Cn1cc(C(c2ccc(O)cc2)c2ccccc2O)nn1
CS(=O)c1ccccc1-c1nc[nH]c1-c1cccc(N)c1F
C=C(C)CON=CCCCCCC
CC(=O)n1cc2c(n1)C1(CC2)CCN(C(=O)C2(N)C(F)NC(C(F)(F)F)C2c2cccc(F)c2)C(C(F)(F)F)C1
O=c1[nH]c2c(Br)cncc2n1Cc1ccccc1
CCN1C(=O)CC(c2ccccc2)(C(NCc2cc(OC)cc(OC)c2)C(F)(F)F)OC1=O
O=C(Nc1ccc(-c2[nH]c3ccccc3c2-c2cccc(NC(=O)c3cc4ccccc4[nH]3)c2)cc1)c1cccnc1
CC1CC(CNc2cc(=O)[nH]c(=O)[nH]2)CCC1(N)OCCO
COC=CC(=O)OCC(=CC(=O)C=Cc1cccc(OC)c1)c1c(OC)cccc1OCc1ccccc1
CC(C)NC(=O)C(Cc1ccccc1)N1CCN(c2cccc(C#N)c2)CC1
Cc1nc2ccc(ONC(=O)CCCCCCCCCCO)cc2s1
CCc1ccc(C2OC(=O)NC2=O)cc1[N+](=O)[O-]
Cc1cccc(Nc2nc(N3CC(N)NCC3Cl)nc3ccccc23)c1
COc1cccc(-n2c(=O)[nH]c3ccccc32)c1
NS(=O)(=O)C1CC(c2cccc(C(F)(F)F)c2)=NN1c1ccccc1
NC(=O)CSC(=O)Nc1nc(-c2ccccc2)c(Cl)s1
O=C(ON=C(c1ccncc1)c1ccccc1Cl)c1ccccc1
CNC(=S)n1cc(CC(C)(C)NCc2cccnc2)c2ccccc21
CCc1cc(F)c(NC(=O)c2ccccc2)cc1CNc1nccnc1C(N)=O
CC(C)(C)C=c1[nH]c(=O)c(=C(C#N)C(C)(C)C)[nH]c1=O
O=C(NC1CC1)c1cccc(-c2ccc3nn[nH]c3c2CO)c1
COC(F)(N1Cc2ccccc2C1=O)C1(C#Cc2ccc(-c3cncnc3)nc2)NC(=O)NC1=O
CC1(N)C(=O)NCCC(C(Cl)NCc2ccc(Cl)cc2)Oc2ccc(NC(=O)C(N)c3ccc(CCO)cc3)cc21
CC(C)(CNC(=O)c1ccc(F)cc1)c1nc2ncccn2n1
CCOC(C(=O)c1ccccc1)=C(Nc1ccc(O)cc1)OC
O=C(NC(Br)c1ccccc1)c1cc(-c2ccccn2)nc2ccccc12
CC(=O)CC1(Nc2nc(O)nc3c2ncn3C2CCC(CC(N)c3c(-c4ccc(-c5ccccc5)cc4)c[nH]c(=O)c3O)O2)CCOC1
c1cc(N2CCC(N3CCC3)CC2)c2cc(N3CCCC3)ccc2n1
CCn1c(CNc2ccccc2)nc2ccccc21
Cc1cccc(NC(=O)C2Cc3cccc(C(=O)O)c3C(NCCCCC(N)C=O)N2)c1
CCSC(C)(Cc1c[nH]c2ccccc12)NC(=O)CNC(=O)C(Cc1ccccc1)CP(=O)(O)CC(CCc1ccccc1)C(N)=O
CC(=O)NC(COc1ccccc1)Cn1ccnc1
CC(C)(O)c1nc2cc(-c3cnccc3N)nc(NC3CCOC3)c2c(=O)[nH]1
Cc1ccc(OC(C)(C)C(=O)NC2CS(=O)(=O)CC2C)cc1
Cc1ccc(C2=CCOc3ccccc32)cc1
COC(=O)CCC(=O)NCC(NCCCCN)C1CCCC1
COc1c(C(=O)c2ccccc2OC(C)CN(C)C)c(C(=O)N(C)C)cn1-c1ccccc1
NC1C(Cl)NCCN1c1ccc2c(=O)c(F)cn(-c3ccc(F)cc3)c2c1C(=O)O
COC1(C(=O)Nc2nc3cccc(-c4ccccc4)c3s2)CC1
Cc1ccc(CC(=O)NCc2cc(C(C)(C)C)ccn2)cc1C
COc1cc(OC)c2c(c1)C1CNC(=O)N1C(O)(O)C2
CCOC(=O)c1ccc(Nc2ncnn3cc(C(=O)c4ccccc4)cc23)cc1C(=O)OC
O=C(COC(=O)C=Cc1ccccc1)NCCC(F)c1ccccc1
Cc1ccc(-c2nc(COCC3=C(CC(N)=O)CC(C)CO3)co2)cc1
Cc1[nH]c(=S)c(SCCC#N)cc1C#N
Nc1cc(CCC2c3ccccc3C3=NCCN32)c(Cl)cc1Cl
COc1cccc(CNC(=O)c2ccc(OC3CCN(CCc4ccccc4OC)CC3)cc2)n1
O=C1CCCC(=O)N1CCCCN1CCN(c2ccc3ccccc3n2)CC1
O=C1C(=C(O)c2ccccc2)C(O)C2C1CCC1c3c(cccc3C(F)(F)F)CCC12
O=C(CNC(=O)C(Cc1ccccc1)NC(=O)c1csc(CCCCN2C(=O)C=C(C(=O)O)C2=O)n1)NC(O)Cc1ccccc1
CCC(C)c1cn(C(CO)c2ccc(-c3ccccc3-c3nn[nH]n3)cc2)c(Cl)n1
Cc1ccc(-n2ccc(C(C(=O)O)=C3SC(=S)N(C(C)c4ccccc4)C3=O)c2)c(O)c1
O=C1c2cccc3c([N+](=O)[O-])ccc(c23)C(=O)N1c1ccccn1
CCC(CC)C1CCC2C(=O)OCCCCC(=O)NCC(=O)N3CCCC3C(=O)NC(Cc3ccccc3)C(=O)NCC(=O)NC(Cc3ccccc3)C(=O)N21
Cc1ccc(C)cc1
COc1c(C)c(-c2cccc(C)c2)nc2cc(C(=O)NS(=O)(=O)c3cnoc3O)ccc12
CCc1cncn1CCn1ncc2c1ncn1c(=O)n(C(c3cccc(Cl)c3)C(C)C)nc21
O=C(CN1CCN(c2cccc(Cl)n2)CC1)NN1CCNC1=O
Nc1[nH]ncc1-n1ccc(-c2nc3cccc(O)c3[nH]2)c([N+](=O)[O-])c1=O
Cc1cc(C(=O)O)cc(C(=O)NCCOC(=S)Nc2ccccc2)c1O
O=[N+]([O-])C=C1CCC(I)C2Nc3ccccc3C12[N+](=O)[O-]
CCC(CC)c1ccc(Sc2c(C)c(=O)[nH]c(=O)n2CCc2ccccc2)cc1
Cc1ccccc1CNC(=O)C(NC(=O)C(=CC(=O)NCC(=O)NCCc1ccccc1)CC(C)CC(NC(=O)C(C)NC=O)C(=O)NC(CCC(=O)O)C(N)=O)C(=O)O
O=C1C(=NNc2ccc(Cl)cc2)CCCc2ccccc21
CCN(CC)CCSc1nnc2nc(-c3ccc(CN4CCC(c5nc6ccccc6[nH]5)CC4)cc3)c(-c3ccccc3)cn12
COC12Cc3ccccc3C3(CCCCC31O)CCN2CC1CCOCC1
c1ccc(-c2ccc(Cc3cc(C4CCCNC4)ncn3)cc2)cc1
COc1cnc(Oc2cc3oc(=O)c(C)cc3cc2OC)nc1
O=C(CCc1ccccc1I)NCCCN1CCN(CCCNC(=O)CC(O)c2ccc(I)cc2)CC1
C=C(C)C(C)N(O)c1ccc([N+](=O)[O-])cn1
O=C1COc2cc(NCc3ccc(F)cc3)ccc2N1
COc1ccc2cc(-c3nc4c([nH]3)c(=O)[nH]n4Cc3ccccc3)n(Cc3ccccc3)c2c1
COc1n[nH]c(=O)n1N=Cc1cccnc1C
Cc1ccc(CN2CCC(Cc3cccc(C(=O)N4CCCC4)c3)C(F)C2)nc1
O=c1cc(N2CCOCC2)[nH]c(NCc2cccc(Cl)c2Cl)n1
CC(C)=CCCC(C)=CCCC(C)=CCC(=O)OCC(O)CBr
CS(=O)(=O)NC1CCCCC1CCN1CCN(c2ccccc2)CC1
Cc1ccc(-c2nn(Cc3ccccc3)c(Cl)c2C(=O)NC(Cl)C(=O)Nc2ccccc2)c(C(F)(F)F)c1
Nc1c[nH]c2cc(NC(=O)NCc3nc(-c4ccccn4)no3)ncc12
COC1CC(NC(=O)CCOCc2ccccc2)CCC1CN1CCC(C(Cl)c2ccccc2)CC1
Cc1ccc(SCCN)cc1
CNC(=O)c1ccccc1CCNC(=O)CN(C(=O)NC)c1c[nH]nc1C(C)(F)F
Cc1cccc(-c2ncc(C(Cc3ccc(C(F)(F)F)cc3OCC(=O)O)Sc3cc(C)ccc3C(F)(F)F)s2)c1
COC1=CN(C(OC)c2cc(OC)cnc2C)C(=S)NC1c1ccccc1
N=C(N)C1CCCN1C(=O)OC1CN(C(=O)N2CCN(C(=O)CCCCCCCC(=O)N3CCN(C(=O)N4CC(CC5CCNCC5)C4=O)CC3)CC2)C1
C=CCNC(=O)C(Sc1ccccc1)c1cc(C(C)=O)on1
C=CC1(N)CCC(C(C)NC(=O)c2ccccc2Br)N1
COc1ccc2nc(COc3ccc(CCN4CCCCC4)cc3)c(O)nc2c1
CSc1cc(C(=O)NCc2nnc(SCc3ccccc3)n2-c2ccccc2F)cc(S(=O)(=O)N2CCOCC2)c1
CC12CSSCCC(CC(=O)O)=C(O)C(CC(=O)NCC(=O)N1)NC(=O)CNC2=O
O=C(Nc1ccc(C(=O)N2CCc3c([nH]c4ccccc34)-c3ccc(Br)cc32)cc1)c1ccccc1-c1ccccc1
CC1CC(CO)(n2ccc(=O)[nH]c2=O)CC1Cl
CC(=O)NC(COC(=O)NC(O)CCCC(O)(NC(=O)OC(C)(C)C)C(=O)N(CCc1ccccc1)C(C)C)N1CCc2c(sc3c2C(=O)c2[nH]c(=O)[nH]c2C3=O)C1O
Cc1c(O)cccc1C(=O)NN=C1C(=O)N(CC(=O)Nc2ccccc2)c2ccccc21
CC=C(NC(=O)C1CCCCC1)C(=O)O
COc1cc(C)c2c(c1)sc1c(=O)n(-c3cc(C)cc(C)c3)c(=O)n(CC(=O)Nc3ccccc3)c12
Nc1ncnc2c1nc(CO)n2C1CC(O)(O)CO1
CC(C)(C)OC(=O)Nc1cccc2c1CCC2NC(=O)C(Cc1ccccc1)C(O)(O)CCCc1ccccc1
NS(=O)(=O)C(CCCNC(=O)CC(Cl)c1nc(=O)c2ccccc2[nH]1)NC(=O)Nc1ccccc1
O=C(c1cccc(Cn2ccnc2)c1)N1CCN(c2ncccn2)CC1
CCCCCCNC(=O)OCCCCC
COC(=C1SC(=S)NC1=O)c1c(-c2ccccc2)nn(-c2ccccc2)c1N
CC(Nc1nccc(-c2cc(NC3CCCC3)ncc2F)n1)c1ccccc1
NC1CCNCC1Cn1cnc2cnc(Oc3ccc4c(c3)OCO4)cc2c1=O
COc1ccccc1-c1sc(CNc2ccc(C(N)c3ccc(Nc4ncccn4)cc3)cc2)cc1F
CC(O)N(C1=C(c2c[nH]c3ccccc23)C(=O)NC1=O)C1CCN(Cc2ccc3c(c2)OCO3)CC1
COc1cccc(CC(C(=O)NC2(O)CCOCC2)C(CC(O)N2CCN(C(=O)c3ccon3)CC2)(C(=O)NC(C)(C)C)C(NC=O)C(F)(F)F)c1
COc1cccc2c(NC(NC(C)=O)(C(N)=O)c3ccccc3)ncnc12
CNC(=O)Cn1c(=NC(=O)c2ccccc2)[nH]c2ccc(OC(F)(F)F)cc21
Cc1cnc(C#N)n1-c1ccc(C(=O)N2CCCCC2)o1
CNC(=O)C(C)CC1CN(c2ccccc2F)CCN1c1ccccc1
CC1CCCC(C(=O)OCC(=O)Nc2cnn(-c3ccccc3)c2)C1C
Cc1ncccc1C(=O)N1CCNCC1(N)N(C)C=O
CCN(C(=O)C(C)Sc1nnc(CNC(=O)c2ccco2)[nH]1)c1nccs1
O=[N+]([O-])c1ccccc1-c1nncc(-c2ccccc2)n1
CCC(N)(C[NH2+]C(N)(CC)C(N)(CC)N(C(=O)NS(=O)(=O)c1ccccc1)C(C)C)NC(=O)N(C(C)C)S(=O)(=O)c1ccccc1
CCn1ccc(=O)c2ccc(N3CCN(C(=O)CNC(=O)c4ccc5c(c4)[n+]([O-])c4c(C(=O)O)cccc4[n+]5[O-])CC3)cc21
CCc1c2oc(=O)ccc2c(O)c2c3c(oc12)CCCC3
CCCCCCCC=CC=CC(=O)OC(COC(=O)CCCCCCCCCCCCC)COP(=O)(O)OC
c1ccc2c(c1)CN(CC1CCOCC1)CCN2
Cc1cc(=O)[nH]c(=O)n1CC=CCNC(=O)c1ccccc1
CC(C(=O)O)N(c1c(N2CCCC2)cccc1[N+](=O)[O-])S(=O)(=O)c1ccccc1
CC(C)c1ccccc1Oc1ccccc1
COc1cc2c(cc1Cl)N(S(C)(=O)=O)C(=O)C2=NNC(=O)CNc1ccccc1
O=C(NC(=O)c1c(F)cccc1F)Nc1ccc(F)cc1NC(=O)c1cccc(Cl)c1
CCCOC(=O)C1(C(C)=O)CC(=O)c2c(Cl)cccc21
CC(=O)c1c(O)c(O)c(-c2cc(-c3ccc(C#N)cc3)n(C3(Cl)CC(C)CCO3)c(=S)c2C)c(CO)c1O
CCOc1cc(N2CCN(Cc3coc(-c4ccccc4)n3)CC2OC)ccc1Cl
Cc1cc(C(=O)OCc2cc(=O)n3ncsc3n2)c(C)cc1NC(=O)COc1ccccc1
CCN
CCOc1cc(-n2c(CNc3ccccc3)n[nH]c2=S)c(C)cc1OC
O=C(Nc1ccccc1-c1ccccc1)c1cccc(CN2C(=O)C=C(c3ccccc3)C2=O)c1
CC(C)c1cc(-c2ccc(C(=O)O)cc2)ccc1CN1C=NC2(CCCCC2)C1=O
COc1ccc(NC=C2C(=O)NC(=O)N(Cc3ccco3)C2=O)cc1S(=O)(=O)Nc1ccccc1
CC(C)(C)OC(N)=O
O=C(c1cnc(COc2ccccc2)nc1)N1CCc2cccc(F)c2C1
Fc1ccc(C(F)(F)F)c(C(F)Sc2nc(Nc3ccccc3)n[nH]2)c1
Nc1ccccc1C(=O)NC(Cc1ccc(NC(=O)c2c3ccccc3c(N)c3ccccc23)cc1)C(=O)O
CC(Oc1ccc2ccc(=O)oc2c1Cl)C(=O)NS(=O)(=O)c1cccs1
CC(=O)N1CSCC1C(=O)NCc1ccc(S(=O)(=O)c2ccccc2)cc1
CC(C)N
COc1cc(NC(=O)CC(=Cc2ccccc2)n2cnc(Cl)c2)ccc1C
COc1cc(Oc2cc(C)c3[nH]cc(OC)c3c2)ccc1CC(=O)O
COC1C=Cc2c(ccc3c(-c4ccccc4)c(O)c(=O)oc23)O1
CC(C)n1c(=O)c2[nH]c(CCCc3ccccc3)nc2n(C(C)C)c1=O
NC1CCC(n2c(O)c(-c3ccc(CO)cc3)c3cncnc32)O1
CC(C)NN
O=C1C(c2ccc([N+](=O)[O-])cc2)=[N+]([O-])c2ccccc21
Cc1ccccc1CC(=O)NCCCc1nccs1
CCCCC(O)n1c(=O)cc[nH]c1=O
COc1ccc(Nc2n[nH]c(=S)s2)cc1N
O=Cc1cccc2cc([N+](=O)[O-])c(-c3ccco3)cc12
Cc1ccccc1CN(CS(N)(=O)=O)C(=O)c1ccc(C)c(-c2ccccc2F)c1F
CCOc1cccc(N2CCN(C(=O)c3ccccc3OC)C(OC)C2)c1OC
CC(C)Sc1nc2[nH]c3c(c(=O)n2n1)CCCC3
CC(C)C(NC(=O)c1ccc2c3c1CCN3C(=O)CC2)C(=O)O
CS(=O)(=O)C1CC1c1n[nH]c(N)c1-c1ccc(Br)c(C(F)(F)F)c1
Cc1nn(C)c2c(=O)nc(-c3ccc(C(C)C)cc3N)[nH]c12
COc1ccc2c(c1)CN1CCc3cc4c(cc3C1C2)OCO4
Cc1cc(-c2ncncc2C#Cc2cccnc2N)c(N)cc1C(=O)N1CCNC(C)(C)C1F
COc1ccc2nc(SCC(=O)Nc3cc(N)cc(S(=O)(=O)N(C)C)c3)[nH]c2n1
NC1(NC(=O)c2n[nH]c3ccccc23)CCN(CCCN2C(=O)c3ccccc3C2=O)CC1
COc1ccccc1C=NCc1cc(OC(C)C)ccn1
COC1CN(S(=O)(=O)c2cccc(-c3oncc3C)c2)CCN1c1cccc(C)c1
COC(=O)c1ccc(C(=O)Nc2ncnn2C)c(C)c1
NC(F)(Oc1ccccc1)C(=O)Nc1c(C(=O)c2ccccc2)sc2sccc12
CCN(CC)S(=O)(=O)c1cc2c(cc1N)N=[SH]N2c1nccc(N2CCCC2)n1
Nc1ccc(C(N)NCc2nc3c(=O)[nH]c(=O)[nH]c3[nH]2)c(N)c1
N#CC1CC(S(=O)(=O)c2ccccc2)CCC1(Cl)NC(=O)c1ccccc1
CC(C)N(Cc1cn2nc(-c3ccco3)nc2s1)NCc1cn(Cc2cc(F)c(F)c(F)c2[N+](=O)[O-])nn1
CCCCCCCCCCCC(O)CCCCO
Cc1ccc(-c2ccnc(Nc3cccc(NC(=O)c4ccccc4)c3)n2)cn1
CC(C)N1C(=O)c2ccc(C(=O)Nc3ccccc3)cc2C1=O
Cc1ccccc1C1CC1NC(=O)N1Cc2cnccc21
Nc1cccc2cc(C(=O)NC3CC4CN(S(=O)(=O)c5ncccc5Cl)CC43)[nH]c12
COc1cccc(C(=O)CCCN2CCN(CC3CCc4ccccc4C3)CC2)c1
Cn1c(-c2ccc3c(c2)OCO3)c(Cc2ccccc2)c2cc(S(=O)(=O)N3CCNCC3)ccc21
Cc1ccccc1-c1nc2cc(C(=O)Nc3ccccc3)c(C)nc2[nH]1
N#CC(CC1CCC(NC(=O)C=Cc2c[nH]c3ccccc23)CC1)N1CCc2ccccc2CC1
COc1cc(C(C)N)cc(Oc2ccccn2)c1C
CCN1CC(F)Sc2ccc(C(=O)NCc3ccccc3)cc21
O=C(Nc1ccccc1C(F)(F)F)Nc1ccnc2c(Cl)cccc12
Cc1[nH]nnc1SCC(=O)Nc1ccc(Oc2ccccc2)cc1
CCC(C)c1cc(OC)ccc1-n1c(=O)c(OC)cc2ccc(O)nc21
CC1=CC(=O)C=C2COP(=O)(OCC3C=CC(C)(n4ccc(=O)[nH]c4=O)O3)OC12
COC1(OC)Oc2cc3cc(-c4ccccc4)oc3cc2O1
CC(C)(CNC(=O)Cn1ccc2cc(OCc3ccccc3)ccc21)c1ccccc1
O=C(O)Cc1ccc2nc(COc3cccc(Cl)c3)sc2c1
CC(=O)OC1(C)CC2CCCCC2C2CC(C)C3C(C4=C(O)C(=O)OC4)CCC3(C)C21
Cc1cncc(C(=O)N(c2ccccc2)C2CCC(N3CCC(Cc4ccccc4I)CC3)CC2)n1
CC(=NNC(=O)Cn1cc(O)cn1)c1c([N+](=O)[O-])cc2ccccc2c1C
COc1ccc(Nc2ccc([N+](=O)[O-])c3nonc23)cc1
NC1CN(C(=O)C(CCC(=O)NCCOc2cccc3c(F)nccc23)NC(=O)c2ccccc2)CCC12CCCC2
CCC(=O)N(C)CC1CCN(C(O)CC)C(=O)c2cc(NS(=O)(=O)c3ccc(C)cc3)c(Cl)cc2O1
CCOc1cccc2cc(C(=O)Nc3cc4c(cc3N)CCNCC4)sc12
COC(=Cc1ccc(OC)cc1)c1ccc(O)cc1C=CC(=O)Nc1cccc(OC)c1
CCOc1ccc(NC(=O)c2ccc(C)cc2)c(C(N)=O)c1C(Nc1ncnc2ccccc12)OC
CCC(CC)c1ccc2oc3cc4c(cc3c(=O)c2c1)C(O)=C(O)C(O)(O)O4
O=C(Nc1cccc(Cl)c1-n1cncn1)c1ncoc1-c1ccccc1
O=C1NCC2(CCCN(C(=O)Nc3ccccc3)C2)O1
CC1CCCCN1Cc1ccn2ncnc(Nc3ccc4c(cnn4Cc4ccccc4)c3)c12
CC1(C(=O)NC2CCCCCC2)C(=O)c2cccc(C(C)(C)C)c2C1=O
Cc1nncc2c1CC1=C(CC3(CO1)SC1=NCC(C(C)(C)C)N1C3=O)O2
Cc1ccc(Cl)c(C=NN=C2C(=O)Nc3c(O)cccc32)c1
CNC(=O)C(=O)NCCC(C)CC(NS(=O)(=O)c1ccccc1)C1CCC(N)(CCCF)O1
O=C1C2=C(C(=O)N1CCn1ccnc1)c1ccccc1CN2
NC1CCN(C(=O)c2ccc(N3CCNCC3)nc2)CC1
Cc1nc[nH]c1C(C)(C)N1CC(C(C)(C)C)=C(N)c2ccccc21
COC1Cc2cc(OC(C)=O)c3c(c2C1)C(c1cccc([N+](=O)[O-])c1)C(OC)C(=O)N3
CC(C)(C)OC(=O)NC(N)(CCc1ccccc1)C(F)C(=O)N1CCCCC1F
COC1CCN(C2CCN(Cc3nnc(-c4ccccc4)o3)C(OC)C2)C1
O=S(=O)(Nc1c(Br)c(O)cc2cccc(Br)c12)c1ccccc1
CCCCC(CCC)n1c(C(=O)OCC)cc2cc([N+](=O)[O-])ccc21
Cn1c(=O)ccn(C(Cl)CNCCF)c1=O
CC1(C)CC(F)(CC(=O)Nc2ccccc2)C(=O)N1c1ccccc1
O=C(Nc1ccc(C(=O)N2CCN(c3ccccc3[N+](=O)[O-])CC2)cc1)c1ccccc1
COC(=O)NC(C(=O)NC(CC(C)C)(C(=O)NC(C=O)CC(C)C)c1ccccc1)C(C)C
CC(=O)Oc1ccc(-c2c(Cl)oc3ccccc3c2=O)cc1
CC1=C2C(=O)N(c3ccccc3)N=C2COc2ccccc21
CCOc1c(C(=O)N2CCN(c3cccc(N)c3)CC2)c(=O)[nH]c2ncccc12
COc1c(CCC(=O)c2cc(C)c(C)cc2OCCC2CCCCC2)ccc[n+]1[O-]
NC1NCC(=O)n2c(C(=O)O)cc(C(=O)Nc3cccc(F)c3F)c21
COC(=O)C1(C)CCC(C)(Cc2c[nH]c3cc(C)ccc23)C2=CCCCC21[N+](=O)[O-]
CC1(N)C2CN(CCSc3nnc(-c4ccc5ccccc5n4)o3)C(C(F)(F)F)C1(C)C2
O=C(Nc1sc2c(c1C(=O)Nc1cc(F)c(F)c(Cl)c1)CCOC2)c1ccccc1
O=C(c1ccccc1Cl)N1CCN2C(=O)c3ccncc3C12c1ccccc1F
Cc1cc2ccccc2nc1COc1ccc2cnc(-c3ccccc3)[n+]([O-])c2c1
O=C1NC(=O)C(=CC=Cc2cccs2)S1
CC(C)n1ncc2c(OCC3CCNCC3(C)N)ncnc21
Cc1nn(-c2cccc(-n3ncc(F)c3C)c2)c(=O)c2ccc(C(C)C(=O)O)c(C)c12
CNC(=O)C1(C)CN(c2ccc(N3CCN(Cc4cc(-c5ccccc5)n(-c5cccc(F)c5)c4)CC3)cc2)C(=O)O1
COc1cccc(CNC(=O)CCCOc2c(N)c(=O)[nH]c3ccccc23)c1
CC(=O)Oc1ccc2c(c1)Oc1c(F)cccc1N2C(=O)c1ccccc1
COc1cccc(-c2ncncc2-c2cccc(O)c2)c1N
CCN(CC)C(=O)Cc1oc(-c2ccccc2)nc1C(=O)OC
COC(=O)C1CCCCN1C(=O)C(C)OC(=O)c1cccnc1
NS(=O)(=O)c1cc(C(Cl)CCC=O)ccc1-c1ccnn1-c1ccccc1
O=[N+]([O-])c1ccc2nc3[nH]c(Nc4ccc5ccccc5c4)nc(Nc4ccccc4)c-3c2c1
CC1=C(O)C(=O)C2=C3C4=C5CCOC5=CC5=C(C=CC(=O)OC6=C4C(O)=CCO6)C5=C4c5ccc(C)c6c(=O)n(C(=Nc7ccccc7)OC7CCCCO7)cc(c56)C(C)C4C(O)(O)C(O)(O)C123
Nc1ccc2c(c1)C(=O)c1cc(SCCO)ccc1C2=O
COC(c1ccccc1)N1C(=O)c2ccccc2S(=O)(=O)c2c(N)cc(C(=O)NCCN3CCCC3)cc21
CC(C)(C)c1cccc(C(=O)NC(COC(=O)C=Cc2ccccc2)C(C)(C)C)c1
CC(CSc1nnc(-c2ocnc2N)[nH]1)CN1CC2(c3ccccc3)CC2(C(C)(C)C)C1
COc1c(Cl)c(C)cc2nc(-c3cccc(NC(=O)c4ccsc4)c3)[nH]c12
Cc1cc(CCC(=O)n2oc(C)cc2=O)cc(SC(C)(C)C)c1
NC1C2CCC(CC1n1cnc3cncnc31)C2N1CCCCC1C(NC(=O)c1ccccc1)C(F)(F)F
O=P(O)(O)OCC1(O)CCC(O)(n2cc(O)c(=NO)c3nonc32)O1
COC1CC(N2C(=O)C3C4C=CC(C4)C3C2=O)CCC1C(=O)Nc1ccccc1
COc1ccc2cc(C(=O)Nc3nn[nH]n3)c(=O)n(-c3ccccc3)c2c1O
Cc1ccc(NC(=O)CCCN2CCCCC2(C)N)cc1
CCCOc1cccc(-c2ccc(C3(CO)CN4CCCCN(Cc5cccnc5)CC43)cc2)c1
CC1CCN(S(C)(=O)=O)CC1C(=O)NCc1ccco1
CCOC1C2CC3CC1CC(NC(=O)c1ccc(N4CCC4)cc1)(C3)C2
O=C(NCc1cccs1)NC1CCCC1Cn1cccn1
CC(=O)c1cc(C)ccc1NC(=O)CCc1nc(-c2ccccc2)no1
COC(=CNc1cc(Cl)cc(S(=O)(=O)N2CCCCC2)c1)C(=O)c1ccccc1
Nc1nc[nH]c1C1CC12C(=O)Nc1ccccc12
N#Cc1cc(NC(=O)c2cc(-c3ccccc3)no2)ccc1-n1cncn1
NC(=O)c1ccc2c(c1)CN(CC(Br)c1ccccc1)CC2
Cc1ccc(CC(Cl)CNC(=O)c2ccccc2NC(=O)c2conc2-c2ccccc2)cc1Cl
CCOc1cc(O)cc(C(=O)C(=Cc2ccccc2)OC)c1OC
COc1cc(OCC(=O)NC2CCCCC2)cc2c1OCO2
CC(C)C1C(=O)NC(C(=O)Nc2ccno2)C1N
CC1([N+](C)(C)C)CN(CCCCCCCc2ccccc2)C=N1
Cc1c(N)cccc1C1C(C(N)=S)=CNc2ncnn21
COc1c(CC(=O)O)ccc(-c2cc(NC(=O)c3ccccc3)cs2)c1C(=O)O
Cc1ccc(CNCc2ccc(Nc3cc(F)c(OC4(C(N)=O)CCNCC4)cc3N)nc2)cc1C(F)(F)F
CNCN(C(=O)c1ccccc1)S(=O)(=O)c1cccc(C#N)c1C
CC
O=C1CC(c2ccccc2Br)N1n1ncc2ccccc2c1=O
NC1C(=O)N(c2ccc(Oc3ccccc3)cc2)C(=O)C1Sc1ncnc2[nH]cnc12
CCOc1cc(N)ccc1C(=O)N(CC(C)CC)c1cn(Cc2ccccc2)c(=O)[nH]c1=O
Cc1cc(Cl)c(F)n2c(CC3CCC4=Cc5c(cnn5-c5ccccc5)CC43)cnc12
S=c1[nH]cc(Cc2ccccc2)s1
Cc1cccc(CN2CC3CCC2CN(C(=O)Nc2ccccc2)C3C)c1
COc1onc(-c2ccc(C(C)C(NCCCNC(=O)C3=CCCC3)C(=O)O)cc2)c1C
Cc1ccc(C2([N+](=O)[O-])CN(c3ccccc3)N=C2c2ccccc2)cc1
S=C(NN=C(Cl)c1ccc(Oc2ccccc2)cc1)Nc1ccccc1
O=c1c2c([nH]n1-c1ccc(Oc3ccccc3)cc1)CCCCCC2
CCCCC(=C(C)C)C1CC=CC(C=O)C(O)(O)OC(=O)c2cccc(O)c2Oc2ccc(OC(=O)CC)c1c2
Cc1cc(NC(=S)NN=C2C(=O)Nc3ccccc32)ccc1C(=O)O
CC(C)C1(CO)OC(N)(n2cnc3c(=N)nc(N)[nH]c32)CC1N
N#CC1CCC1NC(=O)c1c(N)nc(Nc2cccc(F)c2)nc1NC1CCC(C(F)(F)F)CC1
COc1noc2[nH]c(-c3ccc(C)cc3)nc(=O)c12
CC(=O)NCCCCCCC(SC(C)=O)C(=O)O
O=C(Nc1ccc(-c2cncc(N3CCCNCC3)n2)cc1)c1ccncc1
CC1=C2C(CC(CC(=O)O)C3C2CCC3C2(C)CCC(C)(C)CC2)c2cc[nH]c2C1
O=C(COc1cccc2[nH]cc(S(=O)(=O)c3ccc4ccccc4c3Cl)c12)NS(=O)(=O)c1ccc(Cl)s1
COC12C(=O)OCC1C(C(=O)NCc1ccncc1)C(c1ccc3c(c1)OCO3)c1cc3c(cc12)OCO3
CC(C)CC(O)C1=C2OC=CC=C2C=C(NC(=O)CC(=O)NC2(C)CC(CC(=O)O)C(O)CNC2=O)C=C1
CCOc1ccc(CC2ON=C(c3ccccc3)C2OC(=O)C(C)(C)O)cc1
Cc1ccc(S(=O)(=O)c2c[nH]c3cccc(Cc4ccc(C(C)(C)C)cc4)c23)c(C(C)C(=O)O)c1
CC(C)(CNC(=O)c1ccc2cc3cnn(CC4=NCCN4)c3nc2c1)C(=O)O
Cc1ccccc1C(=O)NCC12CC(O)C3(O1)C1Cc4ccc(O)cc4C3(CCN1CC1CC1)C2
CC(=O)C1CC(Nc2ccnc3ccc(-c4ccc(F)cc4)c(O)c23)CC(Cl)(C(C)C)C1
CC(=O)Nc1ccc(S(=O)(=O)NC(C(=O)N2CCC=C(CCNCCC(O)Oc3ccccc3)C2)c2ccccc2)cc1
Cc1c(OCc2cnoc2)ccc(C(=O)NCc2ccncc2)c1C
Cc1ccc(Oc2cccc(Cl)c2N)nc1OC(C(=N)N)C1CCN1
Cn1c(=O)[nH]c2nc(N3CCN(c4cccc(F)c4)CC3)n(Cc3ccc(N)cc3)c2c1=O
CC(N)C(=O)NC(CC(C)(C)N1CCCC1C(=O)O)C(=O)NCC=O
COc1cnnc2cc(C(F)CN(C(C)C)C(C)C)ccc12
CCOc1cnc(NC(=S)Nc2ccc(Cl)cc2Cl)nc1C
O=C1NC(=O)C2C1C(c1ccco1)n1c(=O)n(-c3ccccc3)c(=O)n1C2c1ccccc1F
COC(=O)c1oc(C)c(O)c(=O)c1C
Cc1ccc(CCCNC(=O)C2CCN2Cc2ccc(-c3ccccc3C)o2)cc1
O=C(c1ccc(S(=O)(=O)Nc2ccccc2)cc1)N1CCN(S(=O)(=O)c2ccccc2)C(F)C1
COc1c(C(=O)Nc2ccccc2)ccc(-n2cnnn2)c1C(C)C
NC(=O)N(CCCCCC(=O)NO)C(Oc1c2ccoc2cc2sccc12)c1ccc(C(=O)O)cc1
BrC(CN1CCCC1)Oc1ccc(-c2nc3ccccc3[nH]2)cc1
NCCCOc1cccc2c1-c1ccccc1C2=NO
Cc1ccc(C(=O)NN=C2CCCC2)cc1
C[N+](C)(CCc1ccc(Oc2ccccc2)cc1O)Cc1cccc2ccccc12
O=C(NCc1ccc(N2CCC(COc3ccc4ccc(=O)oc4c3)CC2)cc1)c1cccs1
O=C(NCc1ccc2c(c1)OCO2)c1noc2c1CCc1ccccc1-2
Nc1ccc(C(=O)Nc2nnc(S(=O)(=O)NCc3ccccc3)s2)c(F)c1
COc1csc(NC(=O)Cc2cccc3ccc(C(C)C)cc23)n1
CC1=C(O)C(=O)C=C2CC(Cl)C3C4CCC(C)C4CCC3C21C
CCC(=O)CN1C(=O)C(NC(=O)Nc2ccccc2)C(=O)Nc2c(Cl)cc(N)cc21
COc1cc(C)cc2c1CCC1C2CCC2C(COC(CN)c3ccccc3)CCC21
CC(O)=C1C(=O)OC2CC3(O)C(O)CC(=O)C3C(C)C12
CC(=O)c1ccccc1Nc1nccc(-c2c(-c3cc(NS(=O)(=O)c4ccccc4)ccc3Cl)nn3ncccc23)n1
CC(C)N(C(=O)CSc1cc(=O)[nH]c2ccccc12)c1ccc2c(c1)OCCO2
CC(=O)N(C(=O)NC1CCNCC1)C1CC1
COc1cccc(Cl)c1Nc1ncnc2ccc(NC(=O)C=CCN3CCCC(F)C3)cc12
CC(CC(=O)NC(C)Cc1ccc(Cl)cc1)=NNC(=N)N
Cc1ccc(NP(=S)(Oc2ccccc2)N(C(=O)OC(C)(C)C)C(C)C(=O)OC(C)C)c(C)c1C
Nc1cc(C(F)(F)F)ccc1C(NC(=O)c1[nH]ncc1Cl)C(F)(F)F
Nc1ccc(C(=O)c2nc3ccccc3[nH]2)cc1
O=C(NCc1ccccc1)n1sc2ccccc2c1=O
Nc1cccc(C(c2ccccc2)C2COC(C(Cl)n3cc(-c4ccccc4)nn3)OC2)c1
CCOC(=O)c1ccsc1NC(=O)c1ccc(OCC2CCCO2)cc1
CC(=O)C(C)(CCCCC(=O)c1ncno1)c1ccccc1
Cc1cc(-c2cn[nH]c2)nc2c(NCc3ccccc3N)ccnc12
COc1ccc(CN2C(=O)C3COC(=O)C3C2c2ccccc2)cc1
Cc1cccc2cc(-c3csc(Cn4ncnn4)n3)ccc12
CC(N)(C(=O)O)c1ccc(-c2cc(=O)[nH]o2)cc1
CCCNC(=O)C1(OC)CCCCCN1C(=O)c1ccccc1
O=C(Nc1ccc(C2CCOC2)cc1)C1CCN(S(=O)(=O)Cc2ccccc2)CC1
Cc1cc(NC(=O)CBr)c2c(c1)C(O)CC(O)(COC1OCC(C)CC1O)O2
Cc1ccc(O)c2c(CC(NC(=O)C(N)(N)C(C)c3c[nH]c4c(N)cccc34)C(=O)NC(Cc3ccccc3)C(=O)NCCNC(=O)c3cccc(NC(=O)CCc4ccccc4)c3)c[nH]c12
Nc1c(Cc2ccc(OCCCCCF)cc2)c(=O)nc2sc(Cl)nn12
CCOc1cccc2nccc(C=Cc3cc(OC)ccc3OC)c12
COc1ccc(-c2nnc(NC(OC)c3nnc(N4C(=O)CC4(OC)c4ccccc4)s3)s2)cc1
COC1CNCC(N)C1Oc1ccc2cc(NS(=O)(=O)c3cccc(C(C)C(=O)O)c3)ccc2c1N
Clc1cccc(C=NC(Cl)c2cccs2)c1
CC1=C2C(CCC3(C(=O)O)CCCC(C)C23)C2CCC3CC(OC4CC(C)CCO4)CCC3C2C1
CCC1(N2CCOCC2)CCN(C(=O)c2ccc(-c3ncncc3C#Cc3cnc(F)c(N)c3)cc2)CC1
Cc1c(C#N)ccc(Nc2cc(=O)c2=O)c1OCC(=O)N1CCN(Cc2ccccc2)C(Cl)C1Cl
CCOCC(CNC)c1cc(Cl)ccc1Cl
CC(C)C1CCCN1C(=O)CN(C(=O)Cc1ccccc1)C(CCCNC(=N)N)(NC(N)=O)C(=O)NCC=O
CCC(=O)NC1(Cl)CN(c2cccc(Cl)c2)C(c2ccccc2)C2(C1)c1ccccc1-c1ccncc12
CCCCCC(O)O
O=C(NC1CCN(c2ccncc2)CC1)C(C(OC(F)(F)F)c1ccccc1)C(F)(F)F
Nc1cc(NC(=O)C2CCN(S(=O)(=O)c3ccccc3)CC2)ccc1CC(=O)Nc1cccc(C(=O)NC2([N+](=O)[O-])CCCNC2)c1
CCc1ccc(-n2c(N)nc3cc(C(=O)NCC(O)CN4CCNCC4)ccc3c2=O)cc1
CCCC(O)n1c(=O)cc(C)[nH]c1=O
CS(=O)(=O)Nc1ccccc1-c1cncc(-c2cncc(Cl)c2)n1
CCNC(=O)C(=O)C(CC)NC(=O)C(CC(C)CN(CCc1ccccc1)C(=O)CCc1ccc(C(CCCN=C(N)N)(NC=O)C(=O)NC(C(=O)O)C(C)C)cc1)C(N)C(C)C
CCOCn1c(CN2CCN(Cc3ccccc3)CC2OC)nc2ccccc21
CC(=O)C12CC=C3C4CC(O)C(C5OC=C(C)C5=O)CC4CCC3C1C(c1ccoc1C)OC2C
COc1ccc(N(CCCCC[SH]=O)S(C)(=O)=O)cc1
CC(C#N)(Cn1ccc2c(c1=O)C(=O)OC2)c1ccccc1
CCN(C)Cc1cc2c(C(N)=O)cccc2[nH]1
N#Cc1c[nH]c(C=NNC(=O)c2ccncc2)c1
COc1c(Cl)cc(Nc2cc(C)cc(NS(=O)(=O)c3ccccc3)c2)c2cn[nH]c12
CC1(C(=O)O)CC(F)CN1c1cnc2cccc(NCc3occc3C(F)(F)F)c2c1
CCn1cc(C(=O)N2CCN(c3cccc(C)c3)CC2)c(=O)c2cc(S(=O)(=O)N3CCOCC3)c(C)cc21
CN(C)CC1COP(=O)(O)OC1
Nc1ccc(C(C(=O)NC2C(=O)N3C=CC(C(=O)O)SC23)N2CNC(=S)SC2)c(O)c1
COC(=O)CNc1cc(-c2ccsc2)cc2cncnc12
Cc1ccc2c(c1)C(=O)N(CCNc1ncnc3c1c(-c1cncs1)nn3-c1ccccc1)C2=O
CNC(=O)C(Cl)c1ccccc1
NCC1(N)C(O)C(OC2(NC(N)=O)CC(OC3OCCC(N)C3O)CCC2O)OCC1(N)O
CC1CCCCN1C(C)c1cc(=O)oc2ccc(CN3CCCC(O)C3)cc12
NC(CSc1ncc[nH]1)c1ccc(C(=O)O)cc1
CNC(=O)OC(CN1CCN(CC(Cc2ccccc2)C(C)N)CC1)C1CCCCC1
O=C(CSc1nnc(NCc2ccccc2O)s1)NN=Cc1ccccc1
O=C1Nc2c(O)cccc2C1=Cc1ccc(Br)cc1Br
O=C(CSc1nnc(-c2cccnc2)n1Cc1cc(Br)co1)Nc1ccccc1
COc1cc(OC)c2c(C=Cc3ccccc3)c(OC)c(C(=O)NC(C#N)c3ccccc3OC)nc2c1
COC1CN(S(=O)(=O)c2ccccc2)CC(N)N1
O=C(O)c1ccc2c(C=CNC(=O)c3ccc(Oc4cccc5ccccc45)cc3)c[nH]c2c1
CC(C)(C)OC(=O)N1CCC(C)(C(=O)N2CCC3c4c(O)cccc4CC2C3(C)C)CC1
CN(C)CCOc1cccc(C(=O)NC(C)(Cc2ccc(-c3c(-c4cccc(N)c4)sc4c3c(=O)[nH]c(=O)n4C)cc2)N(C)C)c1
COc1ccc(C(=O)NC(C(=O)O)C(=O)Nc2ccccc2)cc1OC
Cc1ccc(C)c(NCC(Oc2ccccc2)[N+](=O)[O-])n1
Nc1cccc(CNCC(Cl)NC(=O)COc2ccccc2)c1
C[N+](C)(C)Cc1cccc(CC2COc3ccccc3C2=O)c1
C=CC(=O)Nc1nc(NC(=O)C=CCNC(=O)CCCCC(=O)OCC)c2c(ccc3ccc(N4CCN(CC(C)CC)CC4)cc32)n1
COc1cc(OCn2ccc(C(=O)N3CCCCC3)n2)ccc1CO
CC(c1ccccc1)S(=O)(=O)N1CCC(C(=O)NCc2ccccc2)CC1F
OCC(Cc1cccc(O)c1)c1c(O)cccc1O
CN(C)CC(CCCC(=O)c1ncco1)CCc1ccccc1
CCOC(=O)C1(C)CCN(C(=O)c2ccccc2-n2cccn2)CC1
Nc1cc(S)cc(-n2cnc3[nH]c(=S)ncc3c2=O)c1
COC(CNC(F)CS(=O)(=O)c1ccccc1)N(CCNS(=O)(=O)c1cccc2ccccc12)CCOCc1ccccc1N(C)C
CC1(O)COC(OC(O)C2CCC(O)C(Oc3ccc4c(=O)c(-c5ccc(O)c(O)c5O)coc4c3)O2)C1O
CN(N=C1SC(=S)NC1=O)c1ccc(S(N)(=O)=O)cc1
COC1(n2cnnc2SCc2nnc(-c3cccc(C)c3)o2)CC1
COC(COC(=O)Nc1ccc(C)cc1)n1ncnc1C1CCCCC1C
COc1ccc(C)c(-n2c(C)nc3c(sc4ncccc43)c2=O)c1
O=C(CN1CCCCC1(F)Cn1cncn1)NCc1ccc(F)cc1
CC(c1ccccc1[N+](=O)[O-])C(C(N)=O)c1cncs1
CCC(C)C1(N)CC(O)(O)COC1N1c2c3[nH]c(=O)c(-c4cc(O)cc(O)c4CO)c2Cn2c-3ccc21
COc1cccc(C(=O)c2cn3c(=O)c4c(C)c(C)sc4nc3c(-c3ccccc3)c2O)c1OC
Nc1cccc2ccc(C3(F)CCC(OCc4cn(-c5ccccc5F)nn4)C3)cc12
CCOC(=O)COc1cc(NS(=O)(=O)c2ccc([N+](=O)[O-])cc2C)cc2ccoc12
CCC(=O)NCc1cc(-c2ccc(Nc3cc(O)nc4cc(N(C)C)ccc34)cc2)c(Cl)cc1C#N
Cc1ccc2nn(CC(C)CN3CCN(c4ccc(Cl)cc4)CC3)c(=O)n2c1
Cc1ccccc1-c1cc2c(Nc3ccc(C(=O)NCCCCNS(=O)(=O)c4ccccc4C#N)cc3)nccn2c1
COc1cc2ccc3c(=O)c(OC)c(-c4ccc(O)cc4)oc3c2c(OC)c1OCCF
Cc1ccc(F)cc1-c1[nH]c2c(O)cnc(=O)n2c1-c1ccccc1
CC(=O)OC1C(O)C(C)=C2CC(=O)C3CCC4(OC(C)=O)OC(OC(=O)C(O)C(CC(C)C)NC(=O)OC(C)(C)C)C4C3C(C)(OC(=O)c3ccccc3)C1(O)C2
Cc1cccc(C2=NNC(Br)(c3ccc([N+](=O)[O-])cc3)O2)c1
O=CNC(C(=O)O)C(C(=O)O)C1CNC(C(=O)NCc2ccccc2)C1
COC(=Cc1ccc(O)cc1O)C=C(O)C(=O)C=C(O)c1ccccc1
CC(Cl)(c1cscn1)N1CC2COC(c3ccccc3)(C2)C1
COC(C(=O)NNC(=O)CNS(=O)(=O)c1cccc(C)c1)c1nc2ccccc2[nH]1
O=C1OC(C(F)n2ccnn2)CN1c1ccc(C2=CC(F)S(=O)(=O)CC2)cc1
CCC(O)N1C(=O)c2cc(NS(=O)(=O)c3cnoc3C)ccc2OCCC(C)(C(F)(F)F)CCOC(CNCc2ccccc2)C(N)C1(C)C
CCc1[nH]cc(N)c(=O)c1O
O=C(NCC1CCCN(C(OC(F)(F)F)c2ccccc2)C1)c1ccc2c(c1)OCO2
CC1C(=O)NCCC(CNS(=O)(=O)c2ccccc2)Oc2c1cc(N(CCCO)C(=O)Cc1c[nH]c3ccccc13)c(N)c2N
CNc1ccc2c(c1)CC(C(O)c1ccccc1)CO2
O=C(COC(=O)c1ccc(F)c(F)c1C(=O)c1ccccc1)Nc1ccccc1
O=C(O)c1ccc(OCCCn2ccnc2)cc1
Fc1ccsc1CN(CCN1CCCC1)C(=S)Nc1ccccc1
CC1Nc2c(cc(-c3cccc4c(C(=O)O)cccc34)cc2Cn2ccnc2N)CC1=O
N#CCCN(N=O)c1ccc2c(Nc3ccccc3Cl)c3c([N+](=O)[O-])cccc3nc2c1
O=C(COc1ccccc1)NC(c1ccccc1)[N+](=O)[O-]
O=C(COC(=O)COc1ccccc1)NC(=O)NC1CCCC(F)C1
COCCOc1cc(N)ccc1NC(=O)C1=CC(c2ccccc2C)=NS(=O)(=O)N1
CC(NCC(S)c1cc(O)ccc1O)C(=O)O
COc1cnc2cccc(Oc3cc(C#N)cc(C(F)(F)F)c3)c2c1NCCCC(C)N
CC(=NNC(=O)C(C)Oc1ccccc1)c1ccc(-n2cccc2)cc1O
CC1CN(c2ncccn2)CCC1C(=O)NCc1occ(-c2ccccc2)c1-c1ccccc1F
O=C(OCCN1C(=O)c2cccc(Cl)c2C1=O)c1ccc(N2C(=O)NCC2c2ccccc2)cc1
CC(=O)N(Cc1ccco1)C1CCN(S(=O)(=O)c2ccc3c(c2)CCO3)CC1
COc1cccc(C(=NNC(=O)c2cccc([N+](=O)[O-])c2)C(Br)n2ccnc2)c1
CN(C)c1ccc2c(Cl)ccnc2c1
CC(=O)NC(CCCN1CCC(c2ccccc2)CC1Cl)C(=O)Nc1ccc(Cl)cc1
NC(CC(=O)Nc1cccnc1)Cc1ncno1
CCCOCCN1CC(CN2C(=O)c3ccc(C(=O)NC(C)C)cc3C2=O)CCC1c1cccc(C)c1
CC1CC1NC(=O)CSc1nc(=O)cn[nH]1
COc1ccc(C2CC(c3cccc(C)c3)=NN2c2ccc(OC)cc2Cl)cc1
CN(C)CCNC(=O)c1ccccc1-n1ncc(-c2ccccc2)c1Cl
COC(=Cc1ccc(OC)c(O)c1)c1ccc(OC)cc1
O=C(NC(=O)c1c(F)cccc1-c1ccccc1)Nc1ccc2ccccc2c1
O=S(Cc1ccccc1)c1cccc(CO)c1
CC(NC1CCCCC1C)C(=O)Nc1ccc2c(c1)OCO2
O=C(OC1COc2c(cccc2-c2ccccc2C(=O)c2ccc(O)cc2)C1)C(O)=C(O)c1c(O)c(O)cc(O)c1O
CCCC(CCC)n1c(=O)n(C(=O)NC2CC3CCC(C2)N3)c2cccc(NC(C)C)c21
COc1cnc(C(F)(F)F)nc1Nc1cccc(Cl)c1
CCOC(=O)C1CCN(C(=O)c2coc(C(C)=O)c2)CC1(C)Cc1ccccc1
CCC(C)c1cccc(-c2nn[nH]n2)c1-c1ccc(C(C(=O)OC)n2ccccc2=O)cc1
CCC(CCCCCCCCCCCCCNC=O)c1nnc(-c2ccccc2OC)o1
O=C(CC1CC(C(=O)N2CCOCC2)C2(CCC3CCCC3)c3[nH]c4cc(-c5ccco5)ccc4c3CCN2C1=O)NCc1ccco1
CCC(NC(=N)N)C(Cc1ccccc1)(NC(=O)CNC(=O)C(Cc1ccccc1)NOC(C)CC(N)CCNC(=O)N1CCNCC1)c1ncc[nH]1
Cc1ccc(-n2ccc(=O)cc2C)cc1C
CCCCOc1cccc(-c2cc3c(OC(C)=O)cccc3oc2=O)c1
C1=NC(c2c(-c3ccccc3)[nH]c3ccccc23)NC1
COC(=O)c1sccc1NC(=O)CC(N1CCCCC1)C(C)(C)C
O=C(NCc1cccc(Cl)c1)c1cccnc1Oc1ccc(Nc2cccc(C(F)(F)F)n2)cc1
Cc1c(-c2ccccc2OS(=O)(=O)c2ccccc2C(F)(F)F)nn(CC(=O)OCc2ccccc2)c1-c1ccccc1
COC(=O)C(C(=O)NC(N)c1ccccc1)c1ccc2c(c1)OCCCO2
O=[N+]([O-])c1cc(Cl)c2nnn(-c3ccccc3)c2c1
CCOC(=O)c1c(C(C)C)n[nH]c1-c1c(C)oc(C)c1NC(C)=O
COC(=O)C1(N)OCCCC1NC(=O)c1[nH]nc2c1C(N)Cc1ccccc1-2
O=C(O)C(C=C(F)c1ccc(Cl)cc1)n1ccc(=O)c2c(F)cccc21
C=CC(=O)OCC(=O)c1cccc(C(=CC=CC(=O)C=Cc2ccc(O)cc2)OC)c1
O=c1nc(F)c(Cc2cccc(O)c2)c(O)[nH]1
N=C1SC(=Cc2ccccc2)C(=O)N1c1nc(Br)cs1
CC(C)CC(NC(=O)c1ccc(O)cc1CCN(C)C(=O)CNC(=O)Cn1cc(CCCc2ccccc2)nn1)C(=O)O
COc1cccc(S(=O)(=O)N2CCC(c3cc4c(cc3OC)OCO4)CC2OC)c1
CCN(C)CN1C(=O)c2cccc3c(-n4cc(-c5ccccc5)cn4)ccc(c23)C1=O
N#Cc1cc(Oc2cc(F)ccc2-c2ccn[nH]2)ccc1S(=O)(=O)Nc1ncns1
O=C(NCc1ccccc1)N1CCC(Oc2ccc3[nH]ccc3c2)CC1
COc1cc(C(=O)Nc2ccccc2)c2c(c1)C(Br)N(C(C)C)C2=O
CCC(C)N1CCC(C(=O)COC(C)=O)C2c3c(N)ccc4[nH]cc(c34)CC21
COc1cccc(S(=O)(=O)Nc2c(C(=O)OCC(=O)NCc3ccco3)ccc(OC)c2OC)c1
COc1cccc(CC(CNC2CCC(NC(=O)OCc3ccccc3)CC2)NC(=O)OCc2ccccc2)c1
CCOCC(=O)NCc1cnc(-c2c(C)c(Cl)cc(Cl)c2C)s1
O=C(NNC(=O)c1ccncc1)C(Cl)=Cc1ccccc1
CNC(=O)C(C)(c1ccccc1)N(C(=O)C1CNCC(=O)N1c1ccc(OCCOc2cccc(Cl)c2)c(C)c1Cl)C1CC1
O=CNC(C(=O)O)c1cc(O)ccc1S(=O)(=O)NC(CCCCc1ccccc1)C(=O)O
CC(=O)N(C)CN(C(=O)NC(c1cccc(C)c1)C1CCNCC1)c1ccccc1
O=C(Nc1nc(-c2ccccc2)cs1)c1nc(S(=O)(=O)C(Cl)c2ccccc2)ncc1F
COc1cccc(O)c1-c1nc(-c2ccccc2)c(Nc2cccc(C)c2)o1
CC1(N)CCN(CCCN(C(=O)Nc2ccccc2Cl)C2CC=C(c3cccc(F)n3)CC2)CC1
CCC1(O)CCC(n2c3cnc(O)cc3c3cnc(Nc4ccc(N5CCCC5)cn4)nc32)C1
CC(C)c1cc(C(C(C)C)C2NC(=O)C(N)NC(=O)CNC(=O)CNCC=CCNC2=O)ccc1C(C)(C)C
Cc1c(Cl)ccc2[nH]c(=O)c(CN(CCCN3CCOCC3)C(=O)Nc3ccccc3)cc12
Cc1cccnc1NC(=S)NCCc1ccccc1
O=CN1CCN(c2ccc(N3C(=O)C(=Cc4ccccc4)NC3=S)cc2)C([N+](=O)[O-])C1
CCOc1cc(C(C)C)ccc1CN
CC1CCC(N(N)C(=O)c2cc3c(=O)n4ccccc4nc3[nH]c2=N)CC1
COC1CN(c2cccc(C(C)=O)c2)CC(C)N1CCC(C)NC(=O)c1cc(C)c[nH]1
Nc1cccc2c1-c1c([nH]c3cc(Cl)ccc13)C(=O)NC2
CCCOP(=O)(Oc1ccccc1)OC1COC(n2cnc3c(NC4(N)CCCC4)ncnc32)C1
CC(C)c1cc([N+](=O)[O-])ccc1N
O=C(NC1(F)C2CCN(C(F)C2)C1Cc1cccnc1)c1ccccc1
Cc1ccccc1N(C(=O)N1CCN(C(=O)c2ccccc2)CC1C)c1ccccc1
CC(Cc1ccccc1)N(C(=O)C1CCNCC1)C(=O)N(C)C
CCN(CC)c1cccc(N(C(=O)CNc2ccccc2)S(C)(=O)=O)c1
CC(C)(OC(N)=O)C1CC(O)CC(OC2OCCC(O)C2NCN)C1(NCCCCCN=Cc1cc(N)cc(O)c1)C(OC=O)(C(N)N)C(O)(O)NC(=O)C(C)(N)C(C)(C)C
COc1cccc(NC(=O)C(Cl)(C(=O)O)n2ncc3ccccc3c2=O)c1OC
Nc1ccccc1Oc1ncnc2cc(-c3c[nH]c(F)n3)sc12
COc1cc(C(C)(c2ccc(C)cc2)C(OC)C(=O)N2CCCCC2)cc2ccc(=O)oc12
N#CC1(NC(=O)N2CCCC2C(=O)Nc2ccccc2)CCCC1
O=C(NCCN=Cc1ccc(O)c2ccccc12)c1nc(O)ccc1O
CCCNC(=O)Cn1ncn2c(cc3sc(CC)cc32)c1=O
CC(COCCOc1ccccc1)N1CCCCC1
N#CC1CC1n1cnc2c1CCN(CC(=O)Nc1ccccc1)C2
Cc1cc(CNC(=O)COC(=O)C(C)Sc2ccccc2)cc2c1OCO2
CC(C)CC(NC(=O)c1ccccc1NCc1nc(-c2ccccc2)c2ncn(C3CCCC3)c2n1)C(=O)O
O=C(O)c1cccc(C=CC=C2C(=O)c3ccccc3C2=O)c1
NCCCCC(NC(=O)CCCNCC(=O)O)C(=O)NC(CCCCN)C(=O)NC(CC(=O)O)C(=O)NCCCCNCCCN
Nc1cccc(-c2cc3ccccc3c(C(=O)Nc3ccccc3N3CCNCC3)n2)c1
N#[N+][N-]C1(n2c(Nc3cccc(F)c3)nc3c(F)ccc(F)c32)CC1F
CC(=O)NC1CCC(OC(C)c2ccccc2)CN1c1ncnc(Nc2ccccc2)n1
COCc1ccccc1
COc1ccc(=O)n2c1-c1nc3c(CO)cccc3c(C(=O)NCCN(C)C)c1C2
NC(=CC(=O)N(c1ccc2c(c1)NCCC2)C1CCN(Cc2cccc(F)c2)CC1)c1ccccc1
Cc1ccccc1NC(=O)C1(C(=O)O)CC2C=CC1O2
O=C(CC(c1ccccc1)c1ccccc1)N1CCN(C(c2ccccc2)c2ccccc2)C(Cl)C1
Cc1ccc(C=Nn2cn[nH]c2=S)cc1O
CCOC1=C(C(=O)Nc2ccccc2)OCC1C1CCCCC1C(=O)NC(C)C
CCN(C)C1(N)CN(NC(=O)c2ccc(C(C)=O)cc2)CCN1
CNC(=O)C1(CO)C(O)CC(n2c(N)nc3cncnc32)C1O
C=CC(C)C1(C)C(C2NC(=O)CNC2=O)CCN2CCCCC21
Cc1nc(-c2ccccc2)nn1S(=O)(=O)c1ccccc1C(C)C
Nc1cccc(CNn2c(SCCO)nnc2-c2ccc[nH]2)c1
CS(=O)(=O)c1ccccc1Cn1c(NC2CCN(CCc3ccccc3)CC2)nc2ccccc21
Nc1ccccc1C(Cl)c1c[nH]c2c(=O)nc[nH]c12
CCOc1cc2ncn(-c3ccccc3S)c(=O)c2cc1O
O=C(NCc1ccc(O)cc1)c1c[nH]c2cc(-c3coc4ccccc34)ccc2c1=O
CCCC(CCC)c1ccccc1CCc1cnc(N)nc1
CC(Cl)(Cl)c1ncc(NC(=N[N+](=O)[O-])NC(F)NC(=O)c2ccccc2F)c(F)c1F
COc1c(C(C)(C)C)cccc1C(C)(C)NC(=O)c1cc(F)cc2ccn(C(OCC=C(C)C)c3ccccc3)c12
COc1ccc2c(c1)OC(c1ccc(OC)c(OC)c1CO)C(O)(O)C2CO
NC1CCCC(NC(=O)c2ccccc2)(C(=O)NC2C(=O)NC2Oc2ccc([N+](=O)[O-])cc2)C1
O=c1c2cc(O)ccc2sc2cc(Sc3ccccc3)c(Sc3ccccc3)cc12
CC(N)(C(=O)O)c1ccc(P(=O)(O)O)cc1
NCc1ccc(Cn2cncc2Cn2cc(C(=O)c3cccc4cccnc34)c3ccccc32)cc1
CC1CC(n2ccnc2)CN(C(=O)CCc2cn[nH]c2N)C1
CC(C)(C)c1ccnc(NC(=S)N2CCN(c3ncccc3C(F)(F)F)CC2)c1
CC1CCC(C(=O)O)N1c1c(F)cc2c(=O)ccn3c2c1SC(C)(C)C3
Nc1cc(Oc2ccccc2)ccc1-c1cc2cc(OCc3cc(=O)[nH]o3)ccc2n1CC(=O)NCCN1CCOCC1
CC(C)(C)OC(=O)N1CCCN(C(=O)CC(O)C(=O)C(Cc2ccccc2)NC(=O)c2ccc(C(=N)N)cc2)CC1
CC1(C)CC2(Cl)CC(C(F)(F)F)C1CN(C(=O)c1ccccc1)C2
CC1=C2C(C)CC3CCC(=O)C=C3C2OC1=O
NC1CC(Cl)C(n2cc(CO)c(=O)c3cnc(-c4ccccc4)nc32)C1
CCCCOC(C(=O)Nc1ccc2ncccc2c1)=C(OCC)c1cccc(N)c1C
Cc1ccc(-c2nc3cc(C)cc(C)c3n2C(C)C(C)CC[N+](C)(C)c2ccccc2)cc1
N#CC1CCN(S(=O)(=O)c2cn(CC(=O)Nc3ccccc3)cn2)C1
CC(O)C1C=Cc2c(OS(N)(=O)=O)cccc2N1Cc1cccc(C(=O)O)c1
Cc1cccc(C(=O)NCC(=O)N2CCC3(CC2)OCCO3)c1
O=C(O)C1CN(S(=O)(=O)c2ccccc2)c2cccc(N3CCNCC3)c2O1
CN(C)c1cc2[nH]c3cc(Cl)ccc3c2c2c1C(Cl)C(C)(C)CC2c1ccccc1
[NH3+]c1cc(C(=O)O)c(O)c2ccc(-c3ccc(C4(C5CCCC5)OC(=O)NC4=O)c(=O)[nH]3)cc12
CCN1CCN(S(=O)(=O)c2cccc(C)c2)C2CS(=O)(=O)CC21
Oc1ccc(C2CCNCC2)cc1
Cc1csc(SCC(=O)NCC(C)c2ccccc2)n1
N#Cc1ccccc1CC(=O)N1CCc2cc(NC(=O)c3ccccc3)sc2C1
CC(C)n1c(=O)nc2[nH]nc(CN3C(N)CN(c4ccccc4)CC3F)nc-2c1=O
Cc1csc(CCC=C(C=O)C(=O)OCCc2c[nH]c3ccccc23)c1
Cc1nn(CC(=O)NCc2ccccc2)c(=O)c2c(C(C)C)c3sccc3n12
COc1c(Cl)ccc(O)c1-c1cc(=O)c2cc(Cl)ccc2o1
O=C(c1ccccc1)c1c[nH]c(C(=O)NCC2CC(Cl)CO2)c1
CC(=O)c1cc(S(=O)(=O)Nc2cccc(Oc3cc(OC(C)C)ccn3)c2)ccc1N1C(C)CNCC1N
N#Cc1[nH]nc(N)c1NC(=O)COc1cncc([N+](=O)[O-])c1C(F)(F)F
CCOc1cn(C2CCc3ccccc3C2=O)cn1
CCOC(=O)CN(C1=[NH+]C(=O)NC1=O)C([NH3+])CCCC1CCCCC1
COc1cc(S(=O)(=O)N2CCOCC2)cc(NC(=O)C(OC)Oc2ccccc2)c1N1CCCC1
CCC1(n2cc(O)c(=O)[nH]c2=O)OC(COP(=O)(O)O)CC1O
COC1(N)CC(CNC(=O)c2ccccc2)N(C2(Cl)CCCC2)C1
CC=NOCc1ccc2c(Nc3cc(C)c(OC)c(C)c3)nc(C(N)=O)nn12
O=C1CC(N(c2ccccc2)S(=O)(=O)c2cc(C(F)(F)F)cs2)CN1c1ccccc1
COc1nc2cc(-c3cccnc3O)cc(C(=O)NCc3ccccc3)c2cc1Cc1cccc(F)c1
CC(C)(NC(=O)CN(c1ccccc1)S(C)(=O)=O)c1cccc(F)c1
O=C(O)c1cc2c(=O)oc3ccc(C(F)(F)F)cc3c2cc1F
Brc1ccc2c(c1)SN1C2=NNC1c1ccccc1
COc1cc2[nH]c(C(C)(N)N3CCOCC3)nc2cc1NC(=O)CCS(=O)(=O)c1ccccc1
CC12COC(=O)C1CC1CCCCC1C2C=Cc1ccc(C2CCCCC2)cn1
CC(CO)=C1CCC2C(C(C)CC3(C)OCOCC23O)C1CC=C1CCOC1=O
CC(CCCC(=O)CCCCCCCCC=O)N1CC=CC1=O
CC(C)CCN(CC(=O)O)Cc1nc2ncncc2[nH]1
COc1cc(C)cc(C(=O)NNC(=O)c2ccco2)c1-n1cccc1
CCOC(=O)N1C(=O)Nc2cccc(Cl)c2C1c1ccccc1
O=C(O)c1ccc(Oc2ccccc2C(=O)Nc2ccc(C(F)(F)F)cc2)c(C(F)(F)F)c1
CC(C)(C)C(CN1CC(=O)N(CC(=O)NCCc2ccccc2)C(=O)C1)c1ccccc1
CCOCOc1c(NC(=O)C(=Cc2cccc(O)c2)C(=O)OCC)cccc1OC
Cc1ccc2c(c1)CCN2C(=O)CSc1nnc(-c2cc(N)c3c(c2)OCO3)[nH]1
NC(Oc1cccc(OCC(=O)COc2ccc(-c3nc4c([nH]3)CCNC4)c([N+](=O)[O-])c2)c1)C(=O)N1CCN(C(=O)c2ccccc2)C(F)C1
COc1nc(C)n(C(CCC(=O)Nc2ccccc2)[N+](=O)[O-])n1
CC(C)(C)CCC=C(CC=NNC(=O)CS)C(S)(Oc1ccccc1F)c1nncn1-c1ccccc1
COc1ccc(N(O)C(N)=O)c(OC)c1S(=O)(=O)Oc1cccc2ccccc12
c1ccc(CCN2CCC(Cn3cnc4ccccc43)(c3ccccc3)CC2)cc1
N=C(N)c1cc(OCCOCCOCCO)ccc1OCCCOCC(=O)O
O=C(Nc1ccnc(Cl)c1)c1ccc(-c2ccccc2)o1
COc1cc(OC)c2ncc(NC(=O)N3CCNCC3)cc2c1N
COC(CCNC(N)=O)N(C(=O)Nc1ccccc1)C1CCc2ccccc2N(Cc2ccccc2)C1=O
CC(=O)NC1(N)NC(=O)CC1C(=O)NCc1ccc2c(c1)OCO2
CC(=O)N1CCN(c2cc(C(=O)NC3(C(C)C)CC3C(=O)N(C)C)nc(-c3ccccc3)c2)CC1
NC(=O)c1cccc(N2C(=O)CC(NC34CC5CC(C3)C(O)C(C5)C4)C2=O)c1
O=S(=O)(Cc1ccccc1)c1ccco1
COC(=O)CC12CCc3ccccc3C1=Nc1ccccc1C2c1ccc(O)cc1
COc1cccc(-c2ccccc2COc2cc(C(O)C(C)O)ccn2)c1F
Cc1ccc(CSc2nc3[nH]ncc3c(=O)n2-c2cccc(C#N)c2)n(Cc2ccccc2O)c1=O
CC(C1CCCO1)N(CCc1ccccc1)C(C)(c1nnn[nH]1)c1cc2ccccc2n(C(C)(C)C)c1=O
COC(Cc1ccccc1F)NC(=O)C1NC(=O)N(c2ccccc2)C1N(C)C
COC1CC2C3CC=C4CC(OC(=O)C=C(C)c5ccccc5)CCC4C3CCC2(C)C1=O
CC(C)c1ccc(N2C(=O)CC(=O)NC2=S)cc1
NC1(CCC(=O)NN=Cc2cccs2)CCCCC1
CCOC(=O)C(=NNc1nc(Cl)cs1)c1ccc(SC)c(Cl)c1
CCCCCCCCC(C[N+](C)(C)C)C1CC=CC1
COc1c2ccccc2cc2c(=O)n(-c3c(Cl)cccc3Cn3cc(C(C)N)nn3)cnc12
Fc1ccccc1NC(=S)N1CCC(C(c2ccccc2)c2ccccc2)CC1
CNC(=O)Cc1cc(N2CC(F)OC2=O)ccc1N1C(F)C(=N)NC(=N[N+](=O)[O-])C1F
CCC(Cc1nc2n(n1)C(c1ccccc1)([N+](=O)[O-])CC(c1ccc(OC)cc1)=N2)=NN
CCCC(=O)Nc1ccccc1C1NC(=O)Nc2cc(OC)ccc21
CC(=O)Nc1ccc(C2(NCCCCc3cc(O)c(F)c(F)c3)CCCC2C(C)(C)C)c(O)c1
CCCN(CCCCCCNC(S)CC)[SH](=O)=O
O=C(CNC(=O)c1cc2ccccc2[nH]1)NCCCC(CO)NC(=O)OCc1ccc(CO)cc1
O=C1CC(OC(F)(F)F)C2(CCN(S(=O)(=O)c3ccccc3)CC2)N1Cc1ccncc1
Cc1ccc(C2C(C(=O)c3ccc4c(c3)CCO4)=C(O)C(=O)N2c2cc(C)on2)c(C)c1
O=C(NC(Cl)c1ccsc1)c1cccc(S(=O)(=O)N2CCCCC2)c1
Clc1ccccc1C(Nc1ccnc2c(Cl)cccc12)c1ccc(C(Cl)N2CCCC2)cc1
Cc1c(F)cc(F)cc1C1COC(c2cc(F)c(F)c(F)c2F)=N1
COc1ccc(-c2cc(-c3nc4ccccc4[nH]3)ccc2Cl)cc1NC(=O)c1ccccc1C(F)(F)F
OC(Br)(c1ccccc1)c1nn[nH]n1
N#Cc1ccnc(-c2ccc(C3(c4ccc(N)cc4)CC3)c(C#N)c2)n1
NC(CCC1COC=N1)c1cccc(Cl)c1Cl
CC(C)C1(c2ccc(NC(=O)O)cc2O)CCCc2cc3c(cc21)OCO3
COc1ccccc1C1(NC(=O)c2cccc(S(=O)(=O)Nc3cccc(C(=O)O)c3)c2)CC(O)C1
Oc1ccc(CCN2CCC(c3ccccc3)(c3ccccc3)C(O)C2)cc1
Cc1ccccc1C(O)=NNC(=O)Nc1ccc(-c2ccccc2)cc1
Nc1ccc(C(=O)N2CCC(=O)n3nc(-c4ccc(Br)cc4)cc3C2)cc1
COc1ccc(SCCNC(=O)CN(c2ccccc2OC)S(=O)(=O)c2cccc(OC)c2)cc1
C=C1CCCCC1=CC=C1CCC(OCCCO)C2C1CC(O)C2CCCC1OC(=O)C(=C(O)C(O)CC)C1(C)C(C)(C)C
N=C(N)c1ccc(C(=O)OC2CCCC(OC(=O)c3ccccc3)C2)cc1
CC(=O)c1cnc(Cl)nc1-c1ccc(C)s1
CCc1c(NC(=O)c2ccccc2)cc2cn[nH]c2c1OCC(=O)O
CC(C)(C)c1ccccc1C(O)C(c1ccccc1O)C(C)(C)C
CCNS(=O)(=O)NC1(c2cnccn2)CCNCC1(N)C(C)COC
Cn1c(=O)c(-c2cccc(Cl)c2)cc2c(Cl)nc(NC3CCCC3)nc21
Cc1ccc(C)c(NC(=O)C2CC(=O)N=C(NN3C(=O)c4ccccc4C3=O)S2)c1
Cc1cc(C(=O)O)cc(C(=O)Nc2ccccc2)c1Cl
CCC(C(=O)O)c1cccc2[nH]cnc12
O=C(CSc1nc2ccccc2[nH]1)c1cccs1
c1ccc(-c2nc(-c3ccccc3)nc(N3CCCC3)n2)cc1
CCCS(=O)(=O)N1CCN(C2(C(NC(=O)c3ccccc3)OC)CCCCC2)CC1
CC1(c2c(F)cccc2[N+](=O)[O-])N=CNC1(F)c1ccccc1
CNC(=S)n1nc(-c2ccccc2)nc1C
Cc1cccc(C(=O)OC(C)c2nnc(-c3ccccc3)o2)c1
Nc1ccc(Cl)cc1NC(=O)Nc1ccc(-c2csc3nc(F)nc(N)c23)cc1
C=CCOc1ccc(C)cc1S(=O)(=O)C1(C)CCC2OC21
CC(C)(C)OC(=O)NC1(S(=O)(=O)NC(=O)C23CC2C=CCCCCCC(NC(=O)N2CCc4ccccc4C2)C(=O)N2CCCC2C(=O)N3)CC1
CC1C2CC(C3=NCC([N+](=O)[O-])N31)N(N)C2[N+](=O)[O-]
COC(=O)c1sccc1NC(=O)Nc1ccccc1
c1ccc2ncccc2c1
O=c1c(=Cc2c[nH]c3ccccc23)sc2nc3ccccc3n12
COc1c(NC(C)=O)cccc1C(=O)c1nc2ccccc2[nH]1
Cc1cc(CC2SC(=O)NC2=O)ccc1Oc1ccccc1
COC1CN(c2ccccc2)C(N)CN1C(=O)c1n[nH]c(=O)c2ccccc12
Clc1ccc(C2COC(CCc3ccccc3)=N2)cc1
C=CC(N)(C1CN(C(=O)C2(F)CCCC2)CC1(O)c1ccccc1)N1CCC(NC(=O)C(c2ccccc2)S(C)(=O)=O)CC1
CC(c1cc([N+](=O)[O-])ccc1OC(Cl)c1ccccc1)n1ccc(NC(=O)c2ccccc2)n1
CC1CC(=O)N2CCC(C)(N)c3cc(-c4ccc(=O)[nH]c4)cc1c32
Nc1n[nH]cc1NS(=O)(=O)c1ccc(NCc2ccc3c(c2)OCO3)nc1
COc1ccc2c(c1)C(=O)N1CC(C)c3c([nH]c4ccc(OC)cc34)C1C2
COc1ccc(NS(=O)(=O)c2ccc(C#N)c(NC(=O)C(C)C(C)c3ccccc3)c2)cc1
O=C1c2ccccc2C(=O)N1CCCCCCN1C(=O)c2ccccc2C1=O
CC1CSC(C(=O)Nc2ccccc2C(=O)NCCc2ccccc2)=CO1
Nc1c(Nc2cc(Cl)ccc2Cl)ncnc1C(=O)Nc1ccc(Cl)cc1
Cc1cnc(N2CCOCC3(C2)CN(S(=O)(=O)c2cccc(-c4ccno4)c2)CCO3)s1
CC(O)c1ccc(-n2cc[nH]c2=O)cc1
FC1CCCN1c1ccnc(-c2ccccc2)n1
COC1CC(N(C)C)C(c2noc(-c3ccccc3)n2)CN1CCc1ccccc1
CCOC(=O)C1(CN2C(=O)NC3(CCN(C(=O)C4CC4)CC3)C2=O)CO1
COc1cc(OC)c(C2OC(O)C3C(c4ccccc4)OCC23)c(OC)c1O
COc1cccc(NC(=O)Nc2nc3ccccc3s2)c1N
O=CC(N1CCC(c2nc(-c3ccc(C(F)(F)F)cc3)no2)CC1)C(F)(F)C(F)(F)F
Cc1cc(=O)cc(CC2C(=O)NC(=O)c3ccc(O)cc32)o1
CCOc1[nH]cnc1CCNc1nc2c(OCC)cccc2s1
CC1CCN(c2ccccc2NC(=O)c2ccccn2)CC1
COC1C(C(=O)N2CCC(c3ccc4[nH]ccc4c3)=CC2C(F)(F)F)CNC2Cc3ccccc3C(N)C21
Cc1cc2c(c(C)c1O)CN(C(=O)c1ccc3c(c1)C(=O)c1c(O)cccc1CO3)CC2
COc1cccc(OCCSc2nc3ccccc3n2CC(=O)O)c1Cl
CSC(C)(NCc1cn(Cc2ccccc2)c2ccccc12)c1cc(C)c(C(=O)O)c(C)c1
CNc1ccc2c(c1)ncc1c3ccccc3sc21
CCCCNc1cc(C=C2N=CN(C)C2=O)ccn1
CC(O)n1c2c(c3ccccc31)CC1C(=O)NCC(=O)N1C2c1ccc2c(c1)OCO2
CC1(C)CN(c2ccccc2)C(N)CN1S(=O)(=O)c1c[nH]c(=S)[nH]1
CCCOc1ccc(-c2c[nH]c(=O)n2-c2ccccc2)cc1
CCN(CC)CCNC(=O)c1cc(N)cc(C(=O)OC)c1
N#Cc1cccc2sc(-c3ccccc3N)nc12
CCC1CN(c2ccccc2OC)CCN1CC(=O)Nc1ccccc1
O=C(CSc1nc[nH]n1)N(c1ccc(S(=O)(=O)N2CCOCC2)cc1)C(CCl)NCCCl
CS(=O)(=O)N1C2C=C(c3cccc(CF)c3)CC1C(Cl)C2
CN(O)c1cccc(-n2cccn2)c1
Cc1cc(F)c2c(c1)NC(=O)CN(C(=O)c1cccc(F)c1)C2c1ccccc1
Nc1cc2c(cc1F)C(=O)c1sc(Nc3ccccc3)nc1C2=O
NCC(S)N(c1ccccc1)c1ncnc2ccc(C(F)(F)F)cc12
CC(C)OC(=O)C(C)NP(=O)(COCCn1cnc2cncnc21)Oc1cccc(N)c1
CN(Cc1ccc(O)cc1)C(=O)O[N+](=O)[O-]
O=C(NC1(C(=O)NC(Cc2ccccc2)C(=O)NCCCN2CCOCC2)CCCCC1)c1cc2ccccc2s1
O=C1c2ccc(Cl)cc2C(=O)N1CCCCOC(=S)Nc1ccccc1
Cc1cccc(NC(Cl)C(O)CNCC(O)c2ccccc2)c1
Cc1ccccc1NC(=O)CSc1nncn1CC1CC(C)CO1
Cc1ccc(C(=O)NC(C)(Cl)C(=O)N2CCN(c3ccccc3)CC2)cc1
CN(C)Cc1cc(F)ccc1CCN1CC(C(=O)NCc2ccccc2)CCC1=O
O=C(NN=C(Br)c1ccccc1)c1ccncc1
Cc1cc(Cl)cc(NC(=O)C(C)NC(=O)CN2C(=O)NC(C3CC3)C2=O)c1
O=C(O)COC(c1ccccc1O)C(NC(=O)C(Cc1ccccc1)NC(=O)c1ccccc1)C(=O)NC(Cc1ccccc1O)C(=O)NC(Cc1ccccc1)C(=O)Nc1nc(-c2ccccc2)cs1
COc1ccc(C(=O)c2c3n(c(=N)c4c(F)cc(Cl)cc24)CC(Cl)N3)c(C#N)c1
CC(C)C(NCC=CC(N)=O)N(c1cccc(F)c1)c1nccc2ccc(Cl)cc12
COc1ccc(S(=O)(=O)NC(=O)c2ccc(Br)cc2)cc1
C=Cc1cc(OC)cc(-c2ccc(-c3ccc4c(OC)cccc4n3)cc2)c1
CC(C)c1c(OCCN2CCOCC2)nc(N)nc1N1CCNCC1
CC(C)C(NS(=O)(=O)c1ccc(N2CCCCC2C)c(C(=O)c2ccccc2)c1)C(=O)O
CCC1CCc2n1c(-c1ccccc1)c[n+]2CC(=O)Nc1ccccc1
CCC(N)c1ncnc2c1ncn2Cc1cccc(N)c1
COC1(c2cccs2)CC(c2cccc(Br)c2)=NN1c1nc(-c2ccccc2)cs1
CCCC=C(CCC)C1(SC(=O)CCC)CC=C(CC(=O)OCCC)C1=O
CCN(N=Cc1ccc(-n2cccc2)c(C)c1C)C(=O)C12CC3CC(CC(C3)C1)C2
CNCCOCc1cc(C(F)(F)F)cc(-c2ccc3c(Nc4ccccc4C(F)(F)F)ncnc3c2)n1
O=C(Nc1ccccc1)C1CC(=O)N(c2ccc3c(c2)OCCO3)C1
COc1cccc(C(NC(=O)c2n[nH]c3c2C(OC)N(C2(OC)CCCC2)CC3)C(=O)O)c1
Cc1ccnc(C(=O)N2CC3CCCC2C3(C)C)n1
COCC(=O)N1CC(c2cc(Oc3cccnc3)ncn2)CC1OC
O=C(O)Cc1ccc2nc(Cc3nnc(NC(=O)CSc4ccccc4)s3)[nH]c2c1
CC(C)N(C)S(=O)(=O)c1ccc(C2=Nn3c(nnc3-c3ccccc3)SC2)cc1
Nc1cccc2nc(-c3cccnc3SCC(=O)NCCc3ccccc3)[nH]c12
COC(=O)C(CCCNC(=N)NC1CC(C(=O)O)C2CCC3C4CCC5CCC(C)C(C)C5(C)C4=CCC3C2(C)C1)NC(=O)CCCCC(N)=O
NC1COC(c2ccccc2)CN1c1nc(-c2ccncc2F)cc(=O)[nH]1
C=NN=C(Cc1c(Oc2ccccc2)cccc1C(F)(F)F)C(=O)O
COc1cc(OC)cc(-c2nnsc2C(OC)c2ccccc2OC)c1
Cc1ccc(CN2C(=O)c3ccccc3Sc3ccc(C(=O)NCc4cccs4)cc32)cc1
CCOC(=O)C1(c2ccccc2)C=CCN1S(=O)(=O)c1cc(Cl)cc(C)c1Cl
N#Cc1cc2[nH]cnc(=O)c2cc1Nc1ccc(N2CCOC(N)C2)cc1
CCOC(=O)C(C)Oc1ccnc2c(C)cc(C)c(C)c12
CCOC(=O)CNC(COC)c1ccccc1-c1c(OC)nn2c(OC)c(OC)c(-c3cccc(Cl)c3)nc12
O=C(CCCCC(C(=O)O)C(=O)SCc1ccccc1)NC(Cc1ccccc1)C(=O)OCc1c(C(=O)O)cccc1C(=O)O
O=C(Cc1cccc(N2C(=O)c3ccccc3C2=O)c1)Nc1nc2ccccc2s1
CC(C)=CCCC(C)=CCSCC(NC(=O)CO)C(=O)O
Cc1cccnc1C1c2cn(C3(N)CC3F)nc2C(=O)N1c1c[nH]c(=O)cc1Cl
Nc1ncc2nc(C#Cc3cccc(N)c3N)cnc2n1
O=C(Nc1ccccc1)c1cnc2ccccc2c1-c1ccccc1Br
C=C(C)CNC(=S)N1CCN(S(=O)(=O)c2ccccc2)CC1[N+](=O)[O-]
Nc1cccc(NC(=O)c2c(F)[nH]c3ccccc3c2=O)c1
Cc1ccnc(C(C)C)c1CNC(=O)NCc1cocn1
N=C(N)c1ccc(Cl)cc1
CSC(Br)(Cc1ccccc1)NCc1cccc(Br)c1
CNC(=S)CC1(F)C(Cl)OC(=O)N1c1ccc(N2CCN(C(=O)C=Cc3ccccc3)CC2)cc1
CCC(C)c1cccc(-c2cc(NC(=O)C3CNC(=O)C3)nn2-c2ccccc2)c1
O=C(On1c(-c2ccccc2)nc2cc(Br)ccc2c1=O)c1ccco1
COc1ccccc1CCNC1=Nc2ccccc2C2=NC3(CCCCC3)NC(=O)N12
CC(C(=O)N1CCN(Cc2ccccc2)C(Cl)C1)N1CCOCC1
CS(=O)(=O)c1cccc(N2N=C(c3ccccc3)C(=Cc3ccccc3)C2=O)c1
O=C1C(N2CCC(c3ccccc3)CC2Cl)=CC(=O)c2c(Cl)cc(-c3ccccc3)cc21
CCCCOc1ccccc1NC(=O)Cn1c(C(=O)OC)cc2ccccc21
CCCCCCCCCCCCCCCCOCC(O)COP(=O)([O-])OCC[N+](C)(C)C
CCNC(=O)c1sc2ccncc2c1-c1ccc(NC(=O)N2CC(C(C)C)CC2N)cc1F
CCC(C)Cc1nn(Cc2ccccc2Cl)cc1NC(=O)c1ccon1
CCn1ccc(C(=O)OC(N)C(=O)N2C(=O)C(=O)NCC2C)n1
NS(=O)(=O)c1ccc(C2CC2NC(=O)N2CCN(c3ccccc3)CC2)cc1
NS(=O)(=O)c1c(-c2ccccc2)c(COc2ccccc2)oc(=O)c1CSc1ccccc1
COc1ccc(-n2ccc(=O)c(C(=O)Nc3ccccc3)n2)c(F)c1
CCNC(=O)CCCC1(C)C=C(c2cccc(OC)c2)C2CCCC21
O=C1CCCC2=C1C(c1cccc(F)c1)C1=C(N2)C(Br)OC1=O
CCCCCC=CCC=CCC=CCCCCC(C(=O)NCC)c1ccccc1
C=C(C)Cc1cc(O)cc(OC2CCc3c(O)ccc(CC(C)=CC)c3O2)c1
COC(CCc1nc[nH]c1N)Oc1ccccc1
CC1OCCN2c3c(cc4c(N5CC(C)(F)OC5=O)noc4c3CO)CC3(C(=O)NC(=O)NC3=O)C12
Cc1nc2c(Cl)c(-c3ccc(O)cc3F)sc2c(=O)n1C(F)C(Cn1cncn1)c1ccccc1
COc1ccc(-c2cc(C(=O)NN=Cc3ccc(C)cc3)c3ccccc3n2)cc1
Clc1coc(CN(Cc2ccccc2)Cc2cncnc2)c1
Oc1ccnc(NC(=S)Nc2ccccc2)c1
CC(CC=O)N(C)Cc1cccc2ccccc12
CC(C)C1CCOC(CCn2cc(CN3CCS(=O)(=O)N(Cc4ccc(-c5cncnc5)cc4)CC3=O)nn2)O1
O=C1c2ccc(Cl)cc2N(Cc2ccccc2)S(=O)(=O)N1C(Cl)c1ccccc1
CC1C(NC(=O)C(c2ccccc2)N(C(=O)c2ccns2)c2ccc(N)cc2)CC(NC(C)(C)C)C1C(N)=O
COc1nc2[nH]c(=O)[nH]c2cc1-c1ccccc1
Cn1c(O)c2nc[nH]c2nc1=O
Nc1cccc2nc(N3CCN(CCOc4ccccc4)CC3)[nH]c12
O=C(NCC1CCCO1)c1ccc(Cl)c2c1OCCN2CC1CC1
CCOC1CN(C(=S)Nc2ccccc2)CCO1
CC1CNCC(Cc2ccccc2OC(F)(F)F)N1C(=O)N1Cc2c(NC(=O)c3ccccn3)n[nH]c2C1N
COc1ccc2c(c1)[nH]c1cc3c(cc12)C(C(C)(C)C)OP(=O)(OC(C)=O)O3
CC(C)CC(CC(N)C(=O)O)C(=O)O
C=CCN1C(=O)C(=Cc2cn(-c3cccc(C)c3)cc2C)SC1=Nc1ccccc1
COCC(OC)c1ccnc2scnc12
O=c1cc[nH]c(SCc2ccncc2)n1
COc1cccc(C(c2ccccc2)N2CCN(C(=O)c3cccc([N+](=O)[O-])c3)CC2)c1
CNC(=O)CC(O)C(CC(C)C)NC(=O)C(C)NC(=O)C(C)NC(=O)C(C)(NC(=O)C(C)NC(C)C)c1ccccc1
COc1ccc(OC)c(-c2ccc(S(=O)(=O)Nc3ccccc3C(=O)O)cc2)c1
CC(C)N1CCC(C(N)=O)C1c1nc2ccccc2[nH]1
O=C(NCCC1(c2cccc(Cl)c2)CCC1)c1cccc2cccc(Cl)c12
CCCCCCCN(CCC(CCCC)C1Cc2ccccc2CN1C(=O)c1ccccc1)C(=O)C=CC(=O)OC(C)(C)C
Cc1ccccc1CN1CCOCC1(F)CC(=O)c1ccccc1
O=C1Nc2ccccc2C1=NN=Cc1ccco1
COc1cccc(-c2ccc(NC(=O)c3cc4cc5ccccc5nc4o3)cc2)c1
c1ccc([P+](c2ccccc2)(N2CCOCC2)n2ncc3ccccc32)cc1
N=C(N)C(Cc1ccccc1)NC(=O)c1cc2ccc(O)cc2[nH]1
CN(C(=O)C(CC(CCCNC(=O)Nc1cccc(C(N)=O)c1)C(N)=O)NC(=O)C(Cc1ccccc1)NC(=O)CCc1ccccc1)C(C(=O)NCCc1ccccc1)C(C)(C)C
Cc1ccccc1CC1CCC(Cc2ccccc2)N(Cc2cccc(OCc3ccccc3)c2)C(=O)N1Cc1cccc(OCc2ccccc2)c1O
NC(CC(=O)OC1(O)OCCC(O)C1(O)CO)C(=O)NCCCO
COC(=O)c1ccc(C#Cc2ccccc2)nc1C
CC(C)CC(=O)NC(=S)Nc1ccc(C(=O)O)cc1
Clc1cccc2c1NC(Cl)(c1ccccc1)C1CC=CC21
Cc1ccnc(N2CCN(CCCCN3C(=O)C4C5CCC(C5)C4C3=O)CC2)n1
C=CCN(C(=O)CSc1nnc(-c2cnon2)n1COCC)C1C2CC3CC(C2)CC1C3
Cc1ccnn1Cc1ccc(C(=O)Nc2nn[nH]n2)cc1
Cc1onc(-c2ccccc2Cl)c1C(=O)OCC(=O)Nc1ccc(S(=O)(=O)N2CCCCC2)cc1
CC(C)CCc1cc(N)cc2nccc(C(=O)OCC(=O)Nc3cn(Cc4ccc(N)cc4)c(=O)[nH]c3=O)c12
CCC1CN(C(=O)CN2CCCC(C(=O)Nc3ccc(C)cc3)C2)CC(C)N1c1ncccn1
Cc1ccc(S(=O)(=O)N2c3cccc(Cl)c3-c3n[nH]cc3C2C)cc1
CC(O)=CCCC(C)=CCCC(C)=CCS
COC1Cc2sc3ncn(-c4ccccc4)c(=O)c3c2CC1SCC(=O)O
O=C(O)c1cc(Oc2ccccc2)ccc1S(=O)(=O)CC1CCCN1S(=O)(=O)C(F)(F)F
Cc1ccc(C(N)(C(=O)O)C(=O)NC2CN(C)NC2=O)c(-c2ccccc2)c1
O=C(O)CCNCC(O)N1CCNCC1
N=c1nc2c(c(N)[nH]1)CN(c1ccccc1)C(=S)N2c1ccccc1
CC1(C)COCCC1C1(C)CCN(Cc2cnon2)CC1C(F)(F)F
Cc1ccc(C(F)(F)F)c(C2C(c3ccccc3)N=C(c3cccc(C(F)(F)F)c3Cl)N2C(=O)Nc2ccno2)c1
O=c1c2cc(O)ccc2c2ccccc2n1C(c1ccc(Br)cc1)[N+](=O)[O-]
CC1=C2CCC3C4CC(C)C(=O)C4CCC3C2CCC1=O
COc1cnn(CCNCC(C(=O)O)c2ccc(N)cc2)c1Cl
CCc1cccc2nc(C)n(-c3ccc(I)c(I)c3OC)c(=O)c12
N#Cc1c(-c2ccccc2)ccn2c(Cc3cccnc3)cnc12
OC1CC(F)(NCc2noc(-c3ccccc3)n2)Cn2ncnc21
COC(CNC(=O)c1cn[nH]c1)(OC)c1cccc(OCC(=O)O)c1
Cc1ccccc1Cn1c(CNc2c[nH]n(-c3ccccc3)c2=O)nnc1NC(Cc1c[nH]c2ccccc12)C(=O)NC(N)c1cccnc1
CC(=O)SC1c2c(sc3ncncc23)C(C)(C)OC1(C)C
COc1ccc(N2CCN(c3nc4ccccc4c4nncn34)CC2)cc1
COC12c3ccccc3C(=O)N1CCNC2C(F)(F)F
CCOCN(Cc1ccc2c(c1)OCO2)C(=O)CCn1cnc2cccc(S(N)(=O)=O)c2c1=O
O=C(Cc1cccc(Oc2ccccc2)c1)NCCc1c[nH]cn1
CC(CC(=O)NCc1ccco1)Cn1nnnc1CN1CCCC1
Cc1cc(Cl)ccc1-c1ncc(Cl)c(Oc2ccccc2)n1
CS(=O)(=O)N1CCC(N(c2ccccc2)c2ccccc2)CC1
CCN1CCN(c2ccc(C=C3SC(N(C)S(=O)(=O)c4ccccc4)=NC3=O)cc2)CC1
Cc1cccc(-c2ncncc2-c2ccc3cccc(Cl)c3c2)c1
O=C(O)c1ccccc1-c1ccccc1
CCC(C)c1ccc2c(c1)C(=O)N(Cc1ccccc1N)C2c1nnn[nH]1
O=C(CCCC(c1cccc(Cl)c1)C(F)(F)F)N1CCn2cnnc2C1
COc1ccc2nccc(CCN3CCC(O)(NCc4nc5c(cc4C(=O)O)OCC(=O)N5)CC3)c2c1
CCOC1CN(c2cc(=O)nc(CC(=O)Nc3ccccc3)[nH]2)CCO1
Cc1[nH]ncc1S(=O)(=O)NC(=O)c1ccc(OCC2CCCCC2N)cc1
CCNCn1nnnc1SCCN(C)c1ncnc(N)n1
CN(c1nc(S(=O)(=O)c2ccc(N)c(C#N)c2)nc2[nH]cnc12)C1CCNCC1
Cc1cc(Cl)c2c(c1N)NC(=Cc1ncnc3cccc(C)c13)S2
NS(=O)(=O)C(CNCCCc1ccccc1)C(O)(c1ccccc1)c1ccccc1
COc1c(SCCN)cccc1-c1nnc(OC)n1-c1ccccc1
CCC(NC(=N)N)C1(c2cccc(SCC3=NNC(=O)C3=Cc3ccccc3)c2)NC(=O)C(C(N)=O)NC(=O)CNC(=O)CNC(=O)CNC(=O)C(CC(=O)O)NC(=O)CNC1=O
Cc1ccc(-c2cnn3c(NCCc4cc(Cl)ccn4)c(C)cnc23)cc1
CCOC(=O)C1C=CN(S(=O)(=O)c2cccc3nonc23)CC1
CC1CC2=CC(=O)CC(O)C2C2(C)CCC3CC(O)(C(O)COCC=O)CC3C12
COC(=O)CCCC=CC=CCC(O)CCCCCCCCCCCCCCCCCCCCCCC=O
C=CC(=O)Nc1c(C#Cc2cccc(NC(=O)Nc3c(OCc4ccccc4)cccc3C(F)(F)F)c2)ncc2c1NCCO2
Cc1ccc(-n2[nH]cc(C3C(=O)N(c4ccccc4)C4=C3C(=O)C(C)(C)CC4)c2=O)cc1C(F)(F)F
COc1cccc(Nc2nc3nonc3nc2Nc2cc(OC)ccc2OC)c1
CC(=O)OC1=C(OC(C)=O)C2CCC(C1)C13OC1C(=O)OC3(O)C(C)=C(OC(C)=O)C(C)CC2OC(C)=O
O=C(O)CN1C(=O)C(=C2SC(=S)NC2=O)c2ccccc21
NC1(Cc2cc(-c3c(O)cccc3Cl)nc3cc(O)ccc23)CCCCN1
CCCN(C)S(=O)(=O)C(=C(O)NO)c1cc(CCc2ccccc2)cs1
CCSCc1ccc(OCC(=O)COc2ccccc2)c(O)c1
CCOC(=O)N1CC2CCC(C1)N2C(=O)c1ccncn1
CC(C=Cc1ccccc1)(COc1ccccc1)N1C(=O)c2ccc(N3CCN(c4ccccn4)CC3Cl)cc2C1=O
COC1=COC2(OC)OC(Oc3ccccc3)C(O)(COC(=O)C(CO)=C(O)c3ccccc3O)C1O2
O=C(Nc1nc(-c2cccc3c(F)cccc23)cs1)c1ccc(Nc2ccncn2)cc1
OC1CN(Cc2ccc(-c3nc4ccccc4nc3-c3ccccc3)cc2)CCC1c1nc2ccccc2[nH]1
O=C(C=Cc1sccc1Cl)c1cccs1
CC(C)(C)c1c(F)cc(-c2ccc(C(=O)NC(F)(c3cccc(F)c3F)C(F)(F)F)cc2)cc1-c1nc2cc(F)cc(F)c2[nH]1
CNC(=O)CNC(=O)C(C)NC(=O)Cc1ccc(OP(=O)(O)O)cc1
Cc1cc(NCc2ccccc2C(=O)O)c(N)nc1Cl
O=C1C(=Cc2cccc([N+](=O)[O-])c2)SC(=S)N1NS(=O)(=O)c1ccccc1
COC(CN1CCCN2CCCC2C1=O)c1ccccc1
CCN1CCN(C(=O)Cn2ncc3c([nH]c4ccccc43)c2=O)C(C)C1
CN(C)Cc1cc(C2CC2)ccc1NC(N)=O
CCC(=O)N1c2c(cccc2S(=O)(=O)N2CCC(C(=O)NC(Cl)c3ccccc3)CC2)CC1Br
Cc1c(N)cc2c(O)cccc2c1OP(=O)(NCC(=O)OC1CCC1)OCC1OC(n2cnc3cncnc32)CC1(C)O
O=C(c1cccc(Cl)c1)N1CCC2(CC1)CN(Cc1ccccc1)C2F
COc1ccc2[nH]cc(CCNC(=O)C3CCCCN3C(=O)C(=O)c3ccccc3)c2c1
CC(=O)Nc1scnc1CSc1cnc([N+](=O)[O-])s1
O=S(=O)(Nc1ccc(CCNCCc2ccc(O)nc2)cc1)c1ccc(-c2noc(-c3ccc4c(c3)CCCC4)n2)cc1
Cc1ccoc1C=NNC(=O)CNS(=O)(=O)c1ccccc1Cl
COc1nc(Nc2ccc(NC(C)C)cc2)c2sccc2n1
CCOC1CC2OC1C(OC(=O)CC=Cc1ccccc1)CC1C(=C(C)OC(C)=O)C(C)(OC(C)=O)C3(OC(C)=O)CC(OC(C)=O)CC3C(=O)OCC21
CC(C)c1c(O)c(-c2cscn2)cc2c1ccc1ccccc12
O=c1[nH]c(=O)n(Cc2ccccc2)cc1Cc1ccccc1
O=C(O)c1cccc(Oc2ccc(Cl)cc2)c1Oc1ccc(NS(=O)(=O)c2ccccc2)cc1
Cc1cnc(F)c(NC(=O)c2cc(C(Oc3ccccc3)C(C)(C)C(=O)O)ccc2COc2ccccc2)c1C
Cc1nc(Nc2c(O)cc(Br)cc2F)cc(=O)[nH]1
C(=Cc1ccccc1)CSSCC=Cc1ccccc1
CC1CC(=NNc2ccc(Br)cc2C(=O)O)c2nccc(=O)n2C1
COC12CC(CC1Oc1cccc(C3CNC(=O)S3)c1)c1ccccc12
COc1cc(C=Nn2c(-c3ccccc3C)n[nH]c2=O)oc1Nc1ccc([N+](=O)[O-])cc1
COC(=O)C1(C)CC(OCCN)C2(C)CCC3C(=O)OC(c4ccoc4)CC3C2C1=O
CCOC(=O)c1c[nH]cc1S(=O)(=O)NCC(=O)Nc1ccc(C)c(C)c1C
CCCCC(CCC)N1CC(CC(=O)NC)NC1=N
O=C(CSc1nnnn1-c1ccccc1)Nc1ccc2c(c1)OCO2
O=S(c1nc2cscc2[nH]1)C(OCC(F)(F)F)c1ccccn1
CCCNC(=S)N1CCc2cc(S(=O)(=O)N3CCCCC3)ccc21
COc1cccc(NC(=O)C2(OC)CC2(OC)c2ccccc2)c1
CCN(CC)S(=O)(=O)c1c(Cl)cccc1N1CCN(C(=O)CN2C(=O)COc3c(C)cccc32)CC1
CCOC(=O)C1(Cl)SC(c2ccccc2)=CC1=O
O=C(Nc1ccn(CCCN2CCOCC2)c(=O)n1)OCc1ccccc1
CC(=O)Nc1ccccc1SCCNC(=O)CN(c1ccccc1)S(=O)(=O)c1ccccc1
NC1(Nc2cccnn2)CCN(C(=O)c2cccc3[nH]ccc23)CC1
CC(C)c1ccc(C=C(S)C(=O)O)cc1
CCC(C)OC(=O)c1cccc2c(O)cccc12
COC1(C)Cc2ccccc2N(Cc2cc(=O)oc3ccccc23)C1
COc1sc(N)nc1C(=O)OC(C)(C(=O)NCc1ccccc1)c1ccccc1
C=C(c1cccc(C(=O)O)c1)N(c1ccccc1)C(Cl)C=O
Cc1cc(C)c2nc(C)c(NS(=O)(=O)c3ccccc3)cc2c1
Cc1cncc(C=NNc2nc(-c3ccccc3)cs2)c1
COC1COc2cc(C(=O)C3=CC(=O)N(CCCn4cnc(O)c4)C3c3ccccc3)ccc2O1
CC1CCCc2cc(C(=O)NCCCN3CCOCC3)sc21
COc1cc(C(=O)NS(=O)(=O)C(C)C)cc2c1c(C1CCCCC1)c1n2CC2(C(=O)N3CC45COCC4(C3)CN(S(C)(=O)=O)C5)CC2c2ccccc2-1
COc1ccn2nc(C(F)(F)F)c(-c3ccc(C#N)c(C)c3)c2n1
CCOC(=O)c1cc(Cl)cc(C(CNC(=O)CNC(=O)Nc2ccccc2)C(N)=O)c1
COc1c(C)ccc2c1CCN2C(=O)c1ccccc1
COC(CCNC(=O)c1ccc2c(c1)C(=O)N(c1ccccn1)C2=O)N1CCN(c2ccc(O)cc2)CC1
CC(c1cccc(-c2ccc(OCc3cccc(C(F)(F)F)c3)cc2)c1)C(O)(P(=O)(O)O)P(=O)(O)O
Nc1ccc(Cn2c(=O)[nH]c3nc(N4CCN(c5ccccc5N)CC4)[nH]c3c2=O)c(Cl)c1
OCc1ccc2nc3ccccc3c(NCCCN3CCOCC3)c2c1
COC(CCCN1CCN(c2ccccc2)CC1OC)NC(=O)c1cc2c(Cl)cccc2[nH]1
COC1CCN(c2cc(F)c(-c3cccc(NC(=O)c4ccccc4)c3)nn2)CC1(C)C
COC(=O)C(C)(C)CC(O)(C(=O)OC(OC)C(O)C(C)c1ccccc1)c1ccc(O)cc1
NS(=O)(=O)C(CNC(=O)c1cc(=O)c2ccccc2o1)c1ccccc1
O=C1NC(c2ccccc2)CC1=C1C(=O)NN=C1c1cncc(F)n1
CCOc1cc(C(=O)NCc2ccccc2)cc2c1C1CCN(Cc3cccc(O)c3)C(F)C1CO2
O=C(Nc1ccccc1C(=O)Nc1ccc(Cl)c(O)n1)c1ccccc1
C=CCOc1cccc(C=NNC(=O)c2c(Cl)sc3c2C(OCCCCCCCCCCC)CCC3)c1
COc1ccc(C(OC(=O)C2C(=O)N(c3ccccc3)C2c2ccccc2)C(=O)NCc2ccccc2)cn1
O=C(OC(O)C(O)(O)C(O)(O)OC(=O)c1ccccc1)c1ccc(NC(=O)c2ccccc2O)c(C(=O)O)c1
CCOC(=O)C1CCCc2cc(C=C3C(=O)Nc4cc(OCCCCN5CCCCC5)ccc43)[nH]c21
O=S1(=O)CCC(N2CCCC2)C1
CC(=O)OC1(C(C)C(=O)O)CCC2C1OC1=CCCCN12
CCC(O)c1c(NCCc2ccccc2)[nH]cnc1=O
Cc1nc(N(C)C(=O)CNCC(=O)Nc2nccs2)sc1C
O=C(Nc1ccccc1)NC(Cc1ccccc1)C(=O)N1CCC(NCc2ccccc2)CC1
CC1CC(=O)C(C(C#N)c2cccc(NS(=O)(=O)c3cccc4cc(Cl)cnc34)c2)C(=O)C1O
COC(CCC(=O)NC1CCCCC1)n1nnc(-c2ccccc2)n1
COc1ccc(-c2c[nH]nc2-c2c(OC)ccc(OC)c2O)cc1OC
COC(=O)c1ccccc1N1C(=O)C2ON(c3ccccc3)C(c3ccccc3[N+](=O)[O-])C2(O)C1=O
CC(O)n1cnnc1-c1cccc(NC2CCCCC2)c1
[O-][N+](=C(c1ccccc1)N1CCC1)c1ccccc1
N#Cc1ccc(C(=O)c2c(C(=O)O)cc3ccccn23)cc1
CCCC(NC(=N)N)C(c1ccccc1)C(NC(=O)C(C(C)CC)N1C(=O)CNC1=O)C(=O)Nc1ccc2scnc2c1
CCN(Cc1ccccc1)C(=O)CNS(=O)(=O)c1ccc(OC)cc1OC
CS(=O)(=O)C1C(C(=O)N2CCC3(CCCO3)CC2)CC(=O)N1c1ccccc1
O=C(Nc1ccccc1N1CCOCC1)c1cc(Cl)c(-c2ccccc2)o1
O=C1C(=Cc2ccc(C=NN3CCOCC3)cc2)SC(=Nc2ccccc2)N1c1cccc([N+](=O)[O-])c1
O=S(=O)(NC(F)(F)c1ccc(F)cc1F)c1cccc(-c2nn[nH]c2-c2cccc(F)c2)c1F
COc1ccccc1CN1CCC(CCc2ccccc2)C(OC)C1
Cc1cc(Oc2ccccc2)nc(Oc2c(F)cc(C(=N)N)cc2N(C)C)c1
CCC(=O)N(C)Cc1cnn(C(N)CNC(=O)CN2CCCC2c2cn[nH]c2)c1
CCOC(=O)N1CCC2C(=O)C(O)(c3ccccc3)COC2C1
CCOc1cc(N2CCN(CCn3ccnc3)CC2OCC)ccc1C(C)OCCOC(=O)C(C#N)=C(CC)NC
COc1cnccc1C=NNC(=S)NCc1ccco1
C#CC(C)NC(=O)OCCc1sc(Oc2ccccc2)nc1OC(=O)C(C)C
O=C(O)c1c2c(cc3c1C(=CC1=Nc4c(O)cccc4C(Cc4ccccc4)C1)CC3)OCO2
CCNC(=O)C1CC(O)(F)C(n2cnc3c(NC(=O)Nc4ccccc4O)ncnc32)O1
O=S1(=O)c2ccccc2Oc2ccccc21
Cc1ccc(NC(=O)NS(=O)(=O)c2ccccn2)cc1Cl
Nc1cccc(C(CNC(O)c2ccc(-n3cnn(C(F)c4ccccc4)c3=O)c(Br)c2)Cn2cncn2)c1F
CC(C(=O)O)N1CCC(Nc2cccc(Sc3ccc4[nH]ccc4c3)c2Cl)CC1
FC(F)(F)c1cc(Cl)cc(C2(Br)Cc3nc4ccc(C(F)(F)F)cc4n3C(C(F)(F)F)C2)c1
CCCCOC(=NNC(=O)c1ccoc1)c1cccc(C)c1C
N#Cc1cc(Oc2cccc(-c3ccnn3CC(F)(F)F)c2)ccc1S(=O)(=O)Nc1ncccn1
CCCCC(=O)NC(C(=O)NC(CC(C)C)C(=O)NC(C(=O)O)C(C(=O)O)c1cccc(C(=O)OC2OCc3ccccc32)c1)C(C)CC
COc1cccc(C(=O)N2CCCC(OC)C2(OC)c2cccs2)c1
O=C(c1ccccc1-c1ncc(C(F)(F)F)cn1)N1CC2CN(c3ccccn3)CC2C1
Cc1ccccc1-c1noc(-c2nnn(C(C)C(=O)Nc3cccc(N)c3)c2C)n1
C=CCN1C(=O)NC=C(C(=O)OCc2ccccc2)C1c1csc(C)c1
Cc1c(-c2cccc(C(N)=O)c2)nc(N2CCC(C)(C)C2)nc1-c1c[nH]cc1N
CC(C)CNC(=N)c1ccccc1S(=O)(=O)N1CCCCC1
COc1cc(C(=O)Nc2cc3c(N(C)C)cccc3oc2=O)oc1-c1cccc(Cl)c1O
COc1cccc(-c2c(CN3CCOCC3)nc3cc(C(C)(C)C)ccn3c2=O)c1
C#CCNc1ccccc1-c1cc(C(=O)O)c(C=C2SC(=O)NC2=O)o1
CCC(C)c1nc2nc(C(=O)Nc3nncs3)cn2cc1C
COc1ccc(NC(=S)NCCCOC(C)C)cc1
CC(=O)Nc1ccc(N2CCN(CCNC(=O)c3ccc(-c4ccccc4)o3)CC2)c(Cl)c1
COc1cc(N2C(=O)C(=O)C(C(=O)C3CC3)C2c2ccccc2)ccc1-c1ccsc1
COc1ccccc1C1=Nn2c(Cc3oncc3C)nnc2SC1
CC(=O)OCCC(=C(C)CCC=C(C)C)C1(O)C(Br)COC1n1c(C2(Br)CC2)nc2c(O)c(Br)ccc21
O=C1C=CC(c2c(CC(=O)O)c3c(O)cc(Cl)cc3n2S(=O)(=O)c2ccccc2)C=C1
CC(C)Oc1ccc2cccc(-c3cc(N4CCOCC4C)ncn3)c2c1
CC(O)C(C(=O)NO)N(C=O)c1ccc(C2=NNCN2)cc1C#Cc1ccccc1
CCNC1=CC(=O)c2c(NCC)nc(NCC(O)CC)nc2C1=O
C=C1CC(OC(=O)Cc2ccccc2C)C2C=CC(=O)C2CC1C(=O)Oc1ccccc1
COC(=O)C1C2CC(C)(C)C1C=C2CC(C)(C)N(C)CCBr
O=C(c1ccccc1-c1ccccc1)N1CC2CN(c3cnc4ccccc4n3)CC2C1
O=C(C1CCC1)N1CCN(C(c2cccc(Cl)c2)c2ccccc2Cl)CC1
Cc1cc(-c2ccc(F)cc2)nc(CN)c1CN
C1CC2CC(C1)C2
CC(=O)N(C(=O)N1CCCCCC1)c1ccccc1O
O=C(O)Cc1ccccc1-c1cccs1
Nc1ccc(-c2[nH]c3ccc(Cl)c(Cl)c3c(=O)c2N)cc1O
COc1ccccc1C1(NC(=O)c2cccc(NC(=O)c3cccs3)c2)CCC1
O=C(CCNC(=O)c1ccccc1)Nc1ccc2c(c1)NC(=O)c1cc(Cl)ccc1S2
COC(=O)c1cc(C2(C(N)=O)C=C(C)NC(C)=C2)oc1C(=O)OC(C)(C)C
CC(C)CN(CC(=O)NO)S(=O)(=O)c1ccccc1Nc1cc(C#N)ccc1N
CCC(C)c1ccc(Cn2c(C(=O)O)nc(Cl)c2C=CCc2sccc2C(=O)O)cc1
Cc1nc2c(=O)nc[nH]c2n1C
COc1cccc(CN(C(C)C(=O)Nc2ccccc2OC)S(=O)(=O)c2cc(OC)ccc2Cl)c1
CC1C(Cl)CCC(F)N1C(=O)c1ccc(CS(=O)(=O)c2ccccc2)o1
CC(C(=O)N1C(C)CC(N)C1C(C)c1cn[nH]c1)c1cnoc1
Cc1cccnc1CCNCc1cc2c(=O)c(C(=O)NCCc3ccc(O)cc3)c(N)[nH]c2s1
C#CCCCC(CCCO)C1CCC1NS(=O)(=O)c1ccccc1
COC1(c2ccccc2)c2cc3c(cc2C(Nc2nnco2)C2(F)C(O)OC(=O)C12OC)OCO3
CC(C)c1ccc(NC(=O)OC(C)(C)C)cc1C(=O)NCC(=O)N1CCC2(CC1)NCCc1[nH]cnc12
O=C(Nc1nc(Cc2ccccc2)sc1Br)Nn1cnnc1
CC(C)CNc1cccc(Cn2c(F)c(C=C3C(=O)NC(=O)N(Cc4ccco4)C3=O)c3ccccc32)c1
CC(C)CC(=O)NC1CN(C(=O)c2cc3ccccc3o2)CC(Cl)N1S(=O)(=O)c1ccccc1
CCCOC1(Oc2ccccc2)CN(c2ccccc2CC(=O)NCC)C1
CC1(N)NC(NC(Cl)c2cncc([N+](=O)[O-])c2)=CNC1Cc1ccccc1N
Cc1cc(NC(=O)c2cccc(Nc3ncnc4cnc(N5CCN(C(=O)c6ccccc6C(C)(C)C)CC5)nc34)c2)cc2c1OCCO2
FC(F)(F)c1ccccc1NC(=S)NN=C1CCCCC1
COc1cccc(C(O)N2C(=O)N(Cc3ccccc3)C(Cc3ccccc3)CC2CCc2ccccc2)c1
CC(=O)Nc1nc(-c2nnc(-c3ccccc3)o2)c(Cl)s1
CCCN(C)CN(NC(=O)C1CSC2CCC(=O)N21)C(=O)COc1ccccc1
CCCCCCCCCC(CC)N(C=C1C(=O)NC2=CCCCC2C1=O)C(C(=O)OCC)c1ccccc1
CC1C(=O)Nc2ccccc2CC(=O)N1CC(=O)NC1CCCC(C(C)(C)C)C1
C=C(C)Cc1cc(C(=O)C=Cc2cccc(C(=Cc3ccc4cc(CC(=O)O)ccc4n3)CO)c2)cc(-c2nn[nH]n2)c1
CC(C)n1c(=O)[nH]cc(N(C)C(=O)c2ccc(N)c(-n3cnnn3)c2)c1=O
COc1cc(C2Oc3cccc(Cl)c3OC2CNCC(OC)Oc2ccccc2)ccc1O
Cc1scnc1C#Cc1c(O)nc(N)nc1NC1CC(O)CC1CO
Cc1cccc(CNC(=O)Nc2ccccc2C)c1
COC(=NNC(=O)c1ccc2c(c1)oc1ccccc12)c1ccccc1O
COC(=O)C(NC(=O)OCCc1ccccc1)C1CCC2CCCCC21
COC(=O)NCC(N)Cc1ccccc1
NC(Nc1ncc2nn(-c3ccccc3Cl)cc2n1)c1ccccc1
CC(C)(C)OC(=O)Nc1cccc(C2(n3c(CNC(=O)CCc4ccccc4)nc4cccnc43)CC2)c1
COCCCNC(=O)C(C)c1ccc2cc[nH]c2c1
COc1cc(C)cc(C2=NS(=O)(=O)NC(C(=O)Nc3cccc(N)c3)=C2)c1
COC(=O)c1cccc(NC(=O)Cc2cc(OC)c(OC)s2)c1
N=C(N)c1cccc2c(OC(C(=N)N)c3ccccc3)cccc12
CCC(CC)c1cc(-c2cc(C(C)C)cc(C(C)C)c2CO)c(F)cn1
FCc1ccccc1-c1nc(CNc2cc[nH]n2)co1
Cc1cccc(C(=O)Nc2cc(C3N=COC4C(N)C34)c(C(F)F)c(F)c2CF)n1
COc1cc(-c2ccnc3[nH]c(C4CCNC4)cc23)ccc1F
Cc1c(N)ccc2[nH]c(=O)cc(CC(=O)O)c12
Cc1ccc(C=C(O)c2ccccc2O)cc1
C=CC1CCC(OC2(C(=O)OC)CC(O)(C=Cc3ccc(O)[nH+]c3[NH3+])C(O)=C(CO)O2)OC1
COC(=O)CC(=O)c1ccc(C(=O)CC(=O)OC)cc1
CC(C)c1cccc(Cc2coc3c(c2=O)C(O)COC3)c1
NC(=O)CC(C(=O)O)N1CCN(c2ccc(-c3cc4nc[nH]c(=O)c4cn3)cn2)CC1
Nc1c(CN2CCOCC2)sc2nc(-c3cccc(Br)c3)ncc12
O=C(O)c1cnc2c(c1)ncn2Cc1nc2ccc(C3CCCC3)cc2s1
O=C(Nc1ccn(CCCN2CCOCC2)c(=O)n1)Oc1ccccc1
CN=CN(O)c1cc(OCc2cccc(C)c2)nc(C)n1
NC(Nc1ncn2nc(-c3ccco3)nc2n1)C1CCCN1Cc1cscn1
Cc1ccoc1CN1C(=O)C(=Cc2ccco2)SC1=S
O=C(Nc1ccncc1)c1cc(C(F)(F)F)c(-n2ccc3ccccc32)cn1
ON=C(c1ccc(Cl)cc1OCc1ccccc1)N1CCCC1
O=C(Nc1ccccc1)Oc1ccc2c(c1)C1CCN(Cc3ccccc3)C1(Br)N2CC(=O)N(CC1CC1)CC1CC1
CC(C)(C)Sc1ccc(S(=O)(=O)NC2CC=CCCC(=O)NC(c3ccccc3)C([N+](=O)[O-])C(=O)OCC3CCCN3C2=O)cc1
Cc1ccccc1S(=O)(=O)NCC(C)Nc1nc(-c2ccccn2)c(C)s1
CCCNc1ccc2[nH]c(=O)n3c2c1C(C)NCC3
NCCCC(N)(C(N)=O)n1c(=O)cc(O)n(C2CCC(CNC(=O)C3CCCN3C(=O)CNC(=O)C(O)NC(=O)C(CO)(C(=O)O)C(CO)CN3C(=O)CCC3=O)O2)c1=O
CC1(C)CNC=C1C1C(=O)OCOC1=O
Cc1cccc(Nc2ncnc3c2oc2ccc(O)cc23)c1
CCc1ccc(-c2ncn[nH]2)cc1C(=O)N1CCC(c2ccccc2)C(CC)(C(=O)OC)C1
COc1[nH]c2c(-c3ncon3)cccc2c1C(=O)C(=O)N1CCN(C(Br)(c2ccccc2)c2ccccc2)CC1
CCC(=O)N1CCC(N(C)Cc2c(C)c3ccccc3[nH]c2=O)CC1
N#Cc1ccccc1COc1ccc(CC(=O)NO)cc1
CCC(=O)NC(C)(C)CN1CCN(c2ccc(NC(=O)Cc3cccc(Cl)c3)cc2)CC1
Cc1cncn1-c1nccc(C2CCOCC2)n1
Cc1ccc(S(=O)(=O)N2CCN(C(=S)Nc3cccc(Cl)c3)CC2F)c(Cl)c1C
OCC1OC(n2cc(O)c3c(Sc4ccccc4)ncnc32)CC1O
NC1(c2ccccc2)N=COC1C(F)(F)F
O=C(NCc1ncccc1F)Nc1ccc(Oc2cccnc2)cc1
COc1ccc(C(=O)N2CCc3cccc(OC)c3C2(COc2ccccc2)OC)c(F)c1
COc1cc(OC)c2c(=O)cc(-c3ccc(O)c(O)c3)oc2c1
CSc1ccccc1C(=N)Nc1cccc(NC(=O)c2ccccc2C)c1
CC(=O)NCC(=O)Nc1cccc(CC(NC(=O)c2ccccc2)C(=O)NN2CCOCC2)c1
COc1ccc(-c2cc3c(O)nc(O)nc3n2C2CC(O)CO2)c(CO)c1N
Cc1sc2[nH]cnc(=O)c2c1C(=O)NCC(N)C(=O)O
Cc1cc(N2CCNCC2)cc(C(=O)NCc2coc(-c3cccc(F)c3)n2)c1N
CCC(NCc1ccccc1)(OCC(=O)N(C)C)c1nc(C(C)C)no1
CCC(O)N1C(=O)c2cc(C#Cc3cc(C(F)(F)F)ccn3)cnc2OC(CNCc2ccc(C)cc2N)CC1OC
Nc1cc(NC(=O)CN2C(=O)CCC2=O)cc2c1OCCO2
CNC(=O)NC(CO)C(=O)OC(C#N)c1cc(OC)ccc1OC
O=C(CCN1C(=O)C2C3C=CC(C3)C2C1=O)Nc1nncs1
C=CCNC(=O)c1ccc(C(=O)c2ccccc2)cc1
CCOC(=O)CCC(=O)Nc1ccc(C(=O)c2ccccc2)cc1
COC12C(O)CC3C(C1CCC1CC(OC4OCC(OC5CCC(O)(OC6CCCCO6)CO5)CC4O)CCC12)C(C)(O)C(C)(O)C3(C)C1=C(C)C(=O)OC1
CC(C(=O)O)c1c[nH]nc1-c1ccccc1
CC12C(N)CC(Sc3cnc(C(=O)O)s3)=CN1C(=O)C2NC(=O)C(=NO)c1cscn1
CN(C)c1ccccc1-c1nc2ccccc2s1
COC(c1ccccc1OC)=c1[nH]c(=O)c(=Cc2c[nH]c(C)n2)[nH]c1=O
C=CCc1ccc(C(C)(C)C(=O)Nc2ccnc(-c3cc(O)ccc3CC=C)n2)c(C)c1
CCCCOP(=O)(O)c1c(I)cccc1CNc1ccccc1
Cc1ccccc1OC(C)(C)C=NNC1=NC(=O)CS1
CCOC(=O)c1c(O)ccc2c1oc1c(C)c(C)ccc12
CC(C(Cl)CN1C(=O)C=C(C(=O)c2ccccc2)C1c1ccccc1Cl)n1cncc1O
Cc1ccc(C(=O)Nc2nnc(-c3ccncc3)s2)cc1N
COc1cc(C)ccc1Nc1ncnc(OC(OC)c2c(C)ccc(OC)c2-n2cccn2)c1OC
CCOc1cccc(Cn2c(=O)cnc3cnc(Nc4ccccc4)nc32)c1
CC(c1ccccc1)C(O)n1ccc(=O)n(CCc2cccc(Cl)c2)c1=O
CCC(C)c1cc(-c2cccc(N)c2-c2nn[nH]n2)ccc1Cn1cnn(-c2ccc(-c3nnn[nH]3)cc2)c1=O
Cc1cnc(CNC(=O)CCCn2nc([N+](=O)[O-])cc2C)c([N+](=O)[O-])c1
CCCCOCn1cc(F)c(=O)c2ccc(N3CC(N)C(C(=O)O)C3)cc21
CC(=O)Nc1ccc(-c2ncnc3onc(-c4cc(C)cs4)c23)s1
C=C(Br)C(=O)Nc1c(C(=O)Nc2nc(N)cs2)[nH]c(C(=O)NCCC(=N)N)c1NC(=O)c1cc(NC(=O)c2ccc[nH]2)c(N)n1C
Cc1cccc(C(=O)Nc2nc(-c3cc4ccc(Cl)cc4o3)cs2)c1
CC1(C)CSCC2=C1C(c1cccnc1Oc1ccc(Nc3nc4ccccc4[nH]3)cc1)OC2=O
CN(C(=O)c1cc(NC(=O)c2[nH]ccc2N)cn1C(N)=O)c1cc(C(=O)NCCC(=N)N)[nH]c1N
N#Cc1ccc(-c2ccn(NS(=O)(=O)c3cc(O)cc(C#N)c3)c(=O)c2)cc1
CCc1cc(C(=O)N2CCn3cnnc3C2)cc(F)c1-c1nc(N)ncc1C#Cc1cccnc1
COc1ccc2c(c1)[nH]c(=O)c1c(-c3ccccc3OCc3ccccc3)coc12
Cc1cccc2c1N(C)C(=O)C1c3cc(-n4cc(C(=O)NC(=S)Nc5ccccc5)c(-c5ccccc5)n4)ccc3N1C2=O
CN(C)C(=O)N1C(=O)CCc2cc(S(=O)(=O)N3CCC(C(=O)NCC(=O)Nc4ccccc4)CC3)c(C(F)(F)F)c(C(F)(F)F)c21
COc1cccc(C2=Nc3nc(NC(=O)c4ccccc4)nn3C(c3ccccc3)C2)c1
CN(C)Cc1cccc2c1CN(Cc1ccc(OCC(N)=O)o1)CCO2
CC(=O)NC(C)Cc1ccccc1C#Cc1ccc(OC2CC2)nc1
CCN(C(=O)C(OC)c1ccc(Nc2ncnc3c2ncn3Cc2ccccc2)cc1)c1ccccc1
CC(=Nn1c(C#N)ccc(C)c1=O)c1cc(C)cc(N)c1
CCOc1ccc2[nH]c(CN3CCN(C(=O)c4cccnc4)CC3(C)N)nc2c1
O=C(NCC1CN(C2=C(Cl)C=C(N3CCCOCC3)C=C=C2F)C(=O)O1)c1ccccc1
Cc1cc(C(=O)N2CCCC2Cn2cccn2)sc1C
COC1(C)CN(Cc2ccc(Cl)cc2)CC(C(=O)NCc2nnco2)C1C
CC(Oc1csc(-n2cnc3ccccc32)c1C(N)=O)c1cccc(C(F)(F)F)c1
Cc1cc(CC(=O)N2CC3CC2C(C)CC3C)ccc1C=NNC(=O)c1ccc(C(=O)NN=Cc2ccc(CC(=O)N3CC4CCCC3C4)cc2)cc1
COC1=C(OC)C(C)C=CC(=O)N=C(N)C(=O)N(CCCCC(C)C(=O)NCC(CCCOc2ccccc2)OC)NC(=O)C(Cc2ccccc2)NC(=O)C1=C(C)C
CCC(C)C(NC(=O)C(NCCO)(c1ccccc1)C(C)O)C(=O)NC(CCC(=O)O)C(=O)O
O=c1[nH]c2cccc(Cl)c2c2nc(-c3ccccc3Cl)nn12
CC(C)(C)n1cc(C(=O)NN=C2CCCc3ccccc32)ccc1=O
CCOc1ccccc1C=c1sc2nc(-c3cccnc3)nn2c1=O
Cc1cc(C)c(-c2cc3nnc(Nc4cccc(C(=O)N5CCNCC5)c4)nc3cc2N)o1
[O-][n+]1ccc(Nc2ccc(N3CCC(OCc4cc(Br)ccc4Cl)CC3)cc2)c2ccccc21
C=CCn1cc(CNC2CC2)c(=O)c2cc(C)ccc21
CC(C)c1nc(-n2c(C(F)(F)F)nc3c(N)cccc32)sc1N
CC1CCCN1CC(=O)NC1(N)CCNCC1
CCOC(N)(CCN1c2ccccc2Sc2cc3ccccc3nc21)N1CCNCC1C
NC(=O)NC(CCCN=C(N)N)C(=O)O
CCc1ccccc1C1(C)CN(C(=O)c2cocn2)CC1NC(=O)Oc1ccccc1
Cc1cccc(NC(=O)COC(=O)C2C3C=CC(C3)C2C)c1
N=C(N)NCCCCNC(=O)c1ccccc1CCC(=O)N1CCC2(CC1)c1c(O)cccc1CC2NC(N)=NCCCC(N)C(N)=O
CCNC(NCCCc1ccccc1)C(=O)O
CC(=O)OC1(C(C)n2nc(C(=O)N3CCOCC3)c3c2-c2c(ccc(O)c2C)S(=O)(=O)C3)C(C)CCC1O
O=C(NC1CCCCC1)c1ccc(N2CCN(C(=O)c3ccco3)CC2)nc1
CCCCCCCCCCCCC(=O)NC(CO)C(O)C=CCCCCCCCCC(O)CCCC
O=C1NC(=O)C2(CCCC(c3ccccc3)(c3ccccc3)O2)C1[N+](=O)[O-]
Cc1ccc2oc(SCc3ccccc3)nc2c1C#N
Cc1cc(C(=O)Nc2cccc(CN3CCC(c4ccccn4)CC3)c2)cnc1N1CCC(C#N)C1
O=C(NN=Cc1c(O)cccc1[N+](=O)[O-])c1ccc(CNc2ccc(Cl)cc2)o1
Cc1ccc2c(nc(C(C)O)n2C(=O)c2ccccc2)c1C(C)C
Cc1cccc(CN(C)S(=O)(=O)c2cccc(C(=O)Nc3ccccn3)c2)c1
CS(=O)(=O)Nc1ccc2sc3nc(-c4cccc(C(F)(F)F)c4C(F)(F)F)cn3c2c1
CCOc1c(CNCc2coc(-c3cccc(N)c3)n2)cnn1C(C)C
CC(C(N)=O)(C(=O)N1CCCCC1)n1c(=O)c(-c2ccccc2)cc2c1cnn2-c1ccccc1
CC(CC(=O)NCC(=O)NCc1ccc(C(C)(C)C)o1)C(=O)Nc1cccc(N)n1
CC1(OC2CCC3C(CCC4C5CC(C)(C(=O)O)C6CC(O)(O)C(O)C(C)(C)C6(N)C5=CCC34)C2)CCCCO1
COc1cc2c(c(C=C(C)C)c1O)C(=O)c1ccc(C)c(CO)c1C2C1c2ccccc2Oc2cccc(O)c21
O=C1Nc2ccccc2N2CCNCC12
CC1(N2CCN(CCCc3ccccc3)CC2)CN(Cc2cn(Cc3ccccc3)nn2)S(=O)(=O)C1
CCCC(=O)Nc1[nH]c(C=C2C(=O)Nc3cc(NC(=O)NC(=O)c4ccccc4)ccc32)cc1C(=O)O
NC1CC(Sc2ccccc2)=CN2C(=O)C(NC(=O)C(=NOCCCO)c3cscn3)(C(=O)O)C12
CNc1nc2ccccc2c(-c2ncccn2)c1OC
O=C(NC1(F)CCCCC1)N1CCN(Cc2ccccc2)CC1
Cc1cccc(Oc2cnn(-c3ncc(C4CC4)cc3CO)c2)c1
Clc1cnccc1C1(Cl)CN=NN1c1ccccc1
COc1cc(NC(=O)Nc2nnc(N3CCCCC3C)s2)ccc1C
CC1COCCN1c1ccc(C2CNCC2Oc2cncc(-c3ccnn3C(C)C)c2)cc1
COC(=O)Cc1cn(Cc2ccccc2)c2ccc(OCCCN3CCCCC3)cc12
CC1(Cn2ccc(-c3ccccc3Cl)n2)CCC(NC(=O)c2ccco2)CC1
CC(c1ccccc1)[N+]12CCC(C(O)(c3ccccc3)c3ccccc3)(CC1)CC2
O=C1NC2CCOC(O)(OC3CC(CBr)CCCC(CCC4CO4)OC(=O)C(O)(CO)C(O)C3O)C2O1
Cc1cccc(N2CCN(c3cncc(C(Cc4ccccc4C)NC(=O)C4CCCN4)c3)CC2)c1
COC1CC(C(N)=O)CN(S(=O)(=O)c2ccccc2)C1
Cc1ccc(NN=CC2C(=O)NC(=O)NC2=O)c(C)c1Cl
C=CCNC(=O)c1cccc(C(=O)NC(=O)Nc2ccc(Sc3ccccc3F)cc2)c1
CC(=O)Nc1ccsc1-c1ccnc(C#N)c1
NC(Cc1cccc(O)c1)C1CC(Cc2ccccc2)N(Cc2ccc3[nH]nnc3c2)C(=O)N1Cc1ccc2cc[nH]c2c1
CC(=O)NC(C)(C)Cc1cc2[nH]c3c(c2cc1CN(C)C(C)=O)CCN1C(=O)CCC(C(=O)N2CCCCC2)C31CCc1ccccc1
c1cc(-c2nnc3n2N=C(c2ccc4c(c2)OCO4)CS3)ccc1OC1CCCC1
Cc1cccc(S(=O)(=O)NC(C)CN2CCNC2=O)c1
CNC(=O)C1CC(Cl)(n2cnc3c(NC(O)c4ccccc4)nc(O)nc32)C2CC12
Nc1ccc(C=C2C(=O)NC(=O)NC2=O)cn1
CCOC(=O)c1cc(F)ccc1-c1csc(N)c1
CCOC(=O)C1(N)NCC(C(=O)N(C2CC2)C(Cl)c2cc[n+]([O-])cc2Cl)N(c2ccc(OCCOc3ccccc3)cc2)C1=O
O=C(NCc1ccco1)c1ccc(N2CCC(N3CCCC3)CC2)cc1
COc1ccc(C(=O)n2nc(Nc3ccccc3OC)nc2OC)c(N)c1
CC(C)(C)CC12CCC(=O)C=C1C=C(Br)C21OCCO1
CCCCNC(=O)C(CC(O)C(CNC(=O)C(Cc1c[nH]cn1)NCC(=O)NCCc1cccc(C(C)C)c1)C1CCCCC1)C(C)C
NC1(N2CCNCC2)C(OC(c2ccccc2)c2c[nH]c3ccccc23)C(c2ccccc2)=CC1c1ccccc1
O=C(NN=CC1CC1)Nc1ccccc1
Cc1oc(=O)cc2oc(O)cc(=O)c12
CC(C)SC12CC3CC(CC(NC(=O)Nc4ccccc4)(C3)C1)C2
O=C(O)c1sc(Nc2cccc(Cl)c2)nc1Cl
Cc1c(-c2nc3c(=O)n(C)c(=O)[nH]c3[nH]2)cnn1Cc1cccc(N)c1
CNC(=O)C1CCC(CCOc2ncc(N)c(N3CCNC(N)C3)n2)C(C)(N)C1
CN(C)c1ccccc1Oc1ccccc1CNC(=N)N
O=C1CSC(Cl)(c2ccccc2)N1c1nc(-c2ccc(F)cc2)cs1
O=c1cc(Oc2cccnc2)c2ccccc2n1Cc1ccccc1
CCC(C)N1C(=O)C(=Cc2ccc3c(c2)OCO3)SC1=S
CC1(N)c2nc3ccccc3cc2C=NC1c1ccccc1
Cc1ccc(OC(=O)C2=CNC(=O)NC2(O)c2ccncc2)cc1
COc1c(CCNC(=O)C2COCO2)c(C(=O)O)cc(-c2ccccc2)c1C(C(=O)O)S(C)(=O)=O
CC(C)c1cc(N)c(Cn2c(O)cc(=O)n3c4c(=O)[nH]c(=O)n(C)c4nc23)c(F)c1
COc1ccc(C(=O)NCC(N)=O)c(NC(=O)CC(OC)Oc2ccccc2)c1
COC1CCC(C(=O)NCCc2ccccc2)CN1
CCCCC(S)CS
CC1CCC(C(C)C)C(CNC(=O)Nc2cc(-c3ccccc3)cc(-c3ccncc3)n2)C1
CCOC(=O)C1CS(=O)(=O)C(OC)CN1c1ccc2c(OC)cccc2n1
COC(=O)c1c(NC(=O)C2CCN(Cc3ccccc3)CC2)ccc(-c2cscn2)c1F
COC(Sc1ccc2cccc(C)c2n1)C(=O)NNC(=O)c1cc(C)co1
CC(CCC(C)(C)C(C)CC(C)c1ccccc1)=C(C)C1=CC(=O)C(C)=C(C)C1=O
NCc1cc(Br)cn2c3c(cc12)C(=O)c1c(Cl)cc(C(=O)O)cc1C3=O
NC(=Cc1ccccc1)C(=O)NCNC(=S)Nc1cncc([N+](=O)[O-])c1
CCCCCC=CCC=CC=CCNN(c1ccccc1)S(C)(=O)=O
Nc1cnccc1-c1nnc(SCC(=O)N2CCCc3ccccc32)[nH]1
CS(=O)(=O)NC1(F)CCC2C(=O)C(=C3Nc4ccccc4S(=O)(=O)N3)C(=O)N(Cc3ccccc3)C21
O=C1C=C(c2c[nH]c3c(O)ccc(O)c23)C(=O)C=C1CCl
C=CCCCCCCCCCCCCOC
CCCS(=O)(=O)N1CCN(S(=O)(=O)N2CCCCC2)CC1
N#CC(=NO)C(=O)Nc1ccc(Cl)cc1Cl
Cc1cc(N)c(C2=NCC(=O)Nc3[nH]c(=O)[nH]c(=O)c32)cc1N
CCn1c(-c2ccccc2)c(O)c2ccccc21
CC(N)C(O)(CNC(=O)c1ccc(-c2cccc(NC(=O)c3cccc(Cl)c3)c2)cc1)c1ccccc1Cl
Cc1cc(N2CCC(C#N)C2c2ccccn2)cc2cn[nH]c12
COc1c(N)ccc(-c2cc(-c3ccccc3)ncc2N)c1C(N)=O
CC(=O)NC(CC(C(=O)O)N(CCC(=O)NCC(c1c[nH]c2ccccc12)C(C)C)C(=O)C(NS(=O)(=O)c1ccccc1)C(N)=O)C(N)=O
COC(=O)c1cccc(-c2ccc(C(F)=C3CN4C5CCC4CC3C5)nc2)c1
CCNC(=O)c1ccc(-c2csc(-n3nccc3C(F)(F)F)n2)cc1OC(C)C
N#CCN(C(=O)Nc1ccnc(-c2cccc(C(=O)NCCN3CCC3)c2)c1)c1ccccc1
CCSc1nnc(NC(=O)C(CC)NC(=O)c2cc(OC)cc(OC)c2)s1
COC12CCC(C(=O)OC3c4c(cc(C)c5c(=O)ccoc45)OCC3OC(=O)C34CC(C)(CC3CBr)C(=O)O4)(C1)OC2=O
CCCCCCCCCCCCCCCCCC(=O)N(C)CC[N+](C)(C)CC[N+](C)(C)C
CC(C)N(Cc1ccc2[nH]cnc(=O)c2c1C(CC(NC=O)C(=O)O)C(=O)O)c1ccc(N)cc1
C#CCN(CC)CC1(C)CCOC1(O)n1ccc(=O)[nH]c1=O
CCC(=O)NCC(OC)N1CC(CN2CCN(c3c(F)cc(N4CCOC4=O)cc3F)CC2)C1
CCCC(=O)SC(CO)Cc1nc2cncnc2n1C1OCCC1NC
COC1(O)CC(O)C(OC2CC(COC3CCC(O)CO3)CCO2)C(O)(Oc2c(O)cc3c(=O)c(C)c(-c4c(O)c(O)c(O)c(CO)c4O)oc3c2O)O1
C#CCn1c(C(=O)OCc2ccccc2)cc(=O)c2ccccc21
C=CCN1CCOC(c2cc(OC)cc3ccccc23)C1
CC1=C(C)C(O)(O)C(C)(CC2(O)CC(C)C3C4CCC5CC=CC(=O)C5C4CCC32)OC1=O
N#CC1CN(C(=O)NCc2ccccc2)CCN1C(=O)C1CCCO1
NCCC(=O)Nc1ncnc2c(-c3ccc(C4CCCCC4)c(CC(=O)O)c3)c[nH]c12
CC(C)c1nnc(CS(=O)(=O)c2ccc(-c3ccccc3)c(N(CCO)C(=O)OC(C)(C)C)c2)s1
Cc1cc(=O)[nH]c(=O)n1C1CCCN(C(CO)c2c(F)ccc(Oc3ccccc3)c2Cl)C1
CC1CNCC1C(=O)N1C(C#N)CCC1CCOc1ccccc1
N=C1C(=Cc2ccc(-c3ccccc3)o2)NC(=S)N1CC1CC(O)(C(=O)O)CO1
O=C1CCC(c2ccc(OCC(Br)Oc3ccccc3)cc2Br)(N2C(=O)c3cccc4cccc(c34)C2=O)C(=O)N1
COc1cc2c(cc1N)cc(-c1ccccc1)n2CCC1NCCCC1O
CCc1cc(OC)ccc1-c1ncc(-c2noc(-c3ccccc3)n2)cc1OC
OC(C(CN(C1CC1)C(O)(F)c1cn(C(F)Cc2ccc(C(F)(F)F)cc2)nn1)c1ccccc1)n1cncn1
CCOC(=O)c1cccc2c1OC(O)CC2N1CCCCC1
CN(C)S(=O)(=O)c1cc(F)ccc1C(=O)OCc1cc(=O)n2ncsc2n1
CC(=O)C12CCC3=CC(=O)CC(C)C3C1C(=O)CC1CC(C)CC12
CC(=O)NCC(C(=O)O)C1CN(C(=O)C(C)(C)C)c2c(cc3oc(=O)cc(C)c3c2C)O1
CC(C)C1CCCC(NC(=O)Oc2cccc(-c3ccccc3)c2)C1
O=c1oc2ccccc2cc1-c1cc[n+](CCn2c3ccccc3c(=O)c3ccc(Cl)cc32)cc1
Cc1cc(S(=O)(=O)NC(=O)c2ccc(N3CCN(CC4=C(c5ccccc5)CCCC4)C(Cl)C3C(F)(F)F)cc2Oc2ccccc2)ccc1OCC1CCCCC1
CCOc1ccc(-c2n[nH]cc2CC(=O)N2CCNCC2(N)CC)cc1
COc1ccc2ccc3c(=O)c4c(O)cccc4oc3c2c1
N#Cc1cc(=O)n(CC(=O)NCc2ccco2)nc1-c1ccccc1
CCOC(=O)c1c(OC(C)=O)cc(OC(C)=O)c2c(OC)ccc(OC)c12
N#Cc1cn(C2CCCN(c3cc4ccccc4[nH]3)C2)c2cc3ccccc3cc12
Cc1ccc(Oc2nccc(Cl)n2)c(C(=O)N2CCNC(=O)C2)c1
N=c1nc2ccccc2c2[nH]c(CCc3ccccc3)nn12
CCC(O)N(Cc1ccc(-c2ccccc2)cc1)CC1CCN(C)C(=O)c2cc(NC(=O)Nc3ccc(C)c4cccnc34)ccc2O1
CC(C(=O)O)N1CCCCC1
c1ccc(-n2cnnc2SCCN2CCCCC2)cc1
N#Cc1ccccc1-c1nnc(-c2ccccc2)o1
CC12C=C3COC(=O)C=C3C3CCC(O)C(C)(C(=O)O1)C32
O=C(NCc1ccccc1)C1CCCCCN1S(=O)(=O)c1cccs1
c1ccc(C2(CNC3=NCCO3)SCCCS2)cc1
C=C(C(=O)NO)C(C(=O)N1CCc2ccccc2C1)N1CCCCC1
CC1CCCCN1S(=O)(=O)CC1CC(Nc2ncnc3c2ccn3CC(C)(C)O)C1
Cc1ccc2nccc(-c3cc4cccc(Cl)c4s3)c2c1
O=C1NC(=O)c2c1c(-c1ccccc1Cl)cc1[nH]c3cccc(O)c3c21
CC(C(=O)NCc1c[nH]cn1)n1cccc(NS(=O)(=O)C(N)c2ccccc2)c1=O
Nc1ccc(Br)c(C2CC(=O)C(N)C(c3ccccc3)C23C(=O)NC(=O)NC3=O)c1
CCOP(=O)(OCC)c1ccc(C(C)NC(=S)NCc2ccccc2)cc1
CC(C)(C)OC(=O)NC(CCc1ccccc1)OC(=O)CNC(=O)CN(O)C(=O)CCc1c[nH]c2c(C(C)(C)C)cccc12
C1=NC(Oc2cncnc2)=C2CSCCC12
Cc1ccccc1N1C(=O)C(C)(C)C2CC(=NO)CC([N+](=O)[O-])C21
CCOC(=O)c1cccc2c1C(=O)c1sc(CCl)cc1C2=O
COc1cccc(CN2C(=O)CN(O)C(=O)C2Cc2ccccc2)c1
CC1COC(n2c(I)cc(=O)[nH]c2=O)C1CO
CC(O)C1[N+]([O-])=C(c2ccc(Cl)cc2)N(O)C1(C)C
COC1CN(C2CCN(C(=O)c3csc4c(F)cccc34)CC2)CCC1Cc1ccccc1
Nc1c(Cl)c(-c2ccccc2)c(N)c2c1OCCC21N=C([N+](=O)[O-])NC1=O
CCOC(c1ccnc(C)c1)C(CCn1ccc(=O)[nH]c1=O)P(=O)(OC)SCC
CCOC1(N)CCC(N)Cn2c1nc1c(N3CCC(C(=O)Nc4c[nH]c(=O)n(C(C)CC)c4=O)CC3)ncnc12
CN(C)CCCOc1cc(C(=O)N(C)c2ccccc2)ccc1CNCc1ccccc1
CCC(NC(=N)N)C1(CC(=O)O)CC(CC(N)=O)=CC(=O)NCC(=O)NCC(=O)NC(CC(=O)O)C(=O)NC(CC(=O)O)C(=O)NC(CC(=O)O)C(=O)NCC(=O)N1
COC(=O)c1ccccc1NC(=O)Nc1ccccc1N1CC2CC(C1)c1cccc(=O)n1C2
COc1ccc2oc3[nH]c(=O)ccc3c(=O)c2c1N
Cc1cc(C(F)(F)F)c(Nc2nc(Cl)c[nH]c2=O)c(Cl)c1O
C=CC(CCS(=O)(=O)N(C=O)CCC)C(CC1CCC1)(NC(=O)C1Cc2ccccc2CN1C(=O)CNC(=O)OCc1ccccc1)C(C)(C)C
Cc1cccc(N2CCN(CCCCOc3ccc4c(c3)CCC(=O)N4)CC2)c1
O=C(NC(CC1(F)CCCCC1)C(=O)NC1CC2(CC1C(=O)NS(=O)(=O)c1ccccc1)CC21CCC1)c1ccc2[nH]ccc2c1
C=CCN1CCC(Nc2ccc(NC(=O)c3c(C)cccc3Br)cc2)CC1
CC(=O)N1N=C(c2ccc(O)cc2)CC1c1ccc(O)cc1
COC(c1ccco1)N(CN(C)C(C)=O)C(=O)CSc1ncc2c(n1)-c1ccccc1NS2(=O)=O
CS(=O)(=O)Nc1cccc(-n2ncc3cc(-c4ccccc4)cc(F)c32)c1
CC(C)(C)C(NC(=O)CNC(=O)N1CCOCC1)(C(O)c1ccccc1)C(C(=O)O)C(NC=O)C(=O)O
Cc1cc2c(C(=O)O)c3ccc(=O)oc3cc2o1
COc1ccc(OC)c(C2CC(=NOC(=O)c3ccccc3)CC(c3ccc(N)cc3)N2)c1
NC(=O)NCCCCC(N)NS(N)(=O)=O
CCc1ccccc1C1CCN(CC(C)NC(=O)c2c[nH]c(-c3c(CC)cccc3S(=O)(=O)CC)c2)CC1
CCn1c(F)cc(=O)c2ccc(N3CCN(S(=O)(=O)c4ccc([N+](=O)[O-])cc4)C(C(=O)O)C3)cc21
Cc1nc(-c2oc(=O)ccc2C(C)C)c(O)o1
ClC1CCN(CCOc2ccc3ccccc3c2C(c2ccccc2)c2ccccc2)CC1
CC(C)(C)NC(=O)c1cc2c(cc1CN1CCN(C(O)CCC(Cc3ccc(O)cc3)C(=O)NC3CCc4ccccc43)CC1)OCO2
CC1CCN(c2ccccc2C=NNC(=O)c2ccccc2)C1[N+](=O)[O-]
O=C(Nc1nn[nH]n1)c1ccc(O)cc1
COc1cc(C(=O)N2CCCCC2)ccc1OC1CCN(Cc2ccccc2)CC1
COc1nnc(SCc2ccccc2)n1C
CSc1ccc2c(n1)N=CC(c1ccsc1)N=C2c1ccc2c(c1)OCO2
CCOC(=O)C1CCCCN1c1nc2ccccc2nc1NCCc1ccccc1
CN(C(=O)c1ccc2nc(NC(=O)c3ccco3)ccc2c1)C(C(=O)NCC1CCNCC1)c1ccccc1
CCc1c(CC(=O)O)nnn1Cc1cccc(C(=O)c2ccc(C)cc2)c1
O=C(c1ccccc1)N1CC2CC(CN(CCCC3CCCC3)C2)C1
CCC1(O)C(=O)C(O)=C(O)C(CO)(C2(C)C(=C(C)C)C3CC(=O)C(=O)C(OC4CCCCO4)CC3(C)CC2O)C1C(C)(O)C(=O)O
OCCN(CCO)c1cccc2[nH]ncc12
CCn1cc(C=NNC(=O)c2ccc(-c3ccccc3)o2)c([N+](=O)[O-])n1
Nc1ccccc1-c1cncc(C(=O)NCCc2nn[nH]n2)n1
CN(C)C(c1ccccc1)n1c(NC2CCNCC2)nc2ccccc21
CC(C)C(=O)N1CCN(c2ccccc2NC(=O)C2CC2)CC1
COc1cccc(SC)c1-n1cnc2ccccc21
O=C(Nc1nc2ccc(Cl)c(Cl)c2s1)C(Cl)Sc1nc(-c2ccccc2)cn1-c1ccccc1
CCc1nc(-c2ncon2)c2n1-c1ccccc1S(=O)(=O)NC2C(C)C
COc1c(C)c(OC)c(NC(CCC(N)=O)C(=O)O)c2c1COC2=O
NC(N)CCCC(N)C(=O)O
CC(Cc1ccccc1)C(=O)NCCN1CCN(c2cccc(N)c2)CC1(Cl)C(C)(C)C
c1cnnc(N2CCCNCC2)c1
COc1ccc(NC(=O)c2ccc(Nc3ccc(OC)cc3)nc2)cc1
Cc1cccc(C=CCN2CCN(Cc3coc(-c4ccccc4)n3)CC2)c1
COc1cc(C2c3cn[nH]c3N=C3C(C)OC(=O)C32)ccc1O
Clc1cocc1CCN1CCN(c2ccccn2)CC1
Cc1ccc(O)cc1N1CCN(Cc2cccc3ccc(=O)oc23)CC1
O=S(=O)(c1ccccc1)n1ccc2ncnc(N3CCNCC3)c21
Cc1ccc(SC#N)cc1
Clc1cccc(-c2snnc2-c2ccccc2)c1
FC(F)(F)c1nc(Sc2ccccc2)c2cc(I)[nH]c2n1
CN(C)C(=O)c1cccc(CN(c2ccc(Cl)cc2)S(C)(=O)=O)c1
O=C1NCCN(C(=O)C2CC3(CCN(C(=O)c4ccccn4)CC3)C2)C1Cl
CCOC(NC(=O)c1ccc(CS(=O)(=O)c2ccccc2)o1)c1cccnc1
Cc1cc2ccc(=O)oc2cc1OC(C)C(=O)NN=Cc1cccnc1
CN(C=O)CCCCC1(CNC(=O)CCc2nnc(CCCc3ccccc3)o2)CCC1
CC(=O)NCCC(C(=O)O)c1cccc(CCc2c[nH]cn2)c1
CCC(=O)NC(CCCNC(=N)N)C(=O)NC(CCCCN)C(=O)NC(CC(CCN)c1ccc(OC)cc1)C(=O)NC(CCCNC(=N)N)C(N)=O
Clc1ccc(Cn2cnc3c(N4CCCC4)ncnc32)cc1
N#Cc1cnc(Nc2ccccc2)nc1-c1ccccc1
CC(N)c1ccc(C#N)cc1
Cc1ccc(C(=O)NCCN(C)C)c(NC(=O)c2cncc(-c3ccccc3)c2)c1
Cc1ccc(C(=O)N2CCN(c3nc4ccc(N(C)C)cc4s3)CC2)o1
Cc1ccc(NC(=O)CC(=O)Nc2ccccc2)cc1S(N)(=O)=O
CCOC(Cc1cnc(-c2cc(C)ccc2C)s1)NC(=O)C(=O)Nc1ccccc1
COc1coc(Cn2c(=O)c3oc4ccccc4c3n(CC(=O)Nc3ccccc3OC)c2=O)c1
CCC(=O)Nc1cccc(-c2ccc3[nH]ncc3c2)c1
CCC(=O)NCC(CCN)CSCCC(NC(=O)C(C)NC(=O)C(NC(=O)C(CC(N)=O)NC(C)=O)C(C)C)C(=O)NC(C)C(=O)NC(CO)C(=O)NC(N)CC(C)C
N=C1c2ccccc2CC(c2ccc(-c3ccc(-c4ccccc4C4CC4)cc3)c(F)c2F)c2ccccc21
O=C(O)C1=CN=CC2c3cc(Cl)ccc3C(=O)C12
COc1ccccc1C=NNc1ccnc2ccc(C)cc12
Cc1ccccc1N(C)C(=O)Nc1ccc2c(c1)C(=O)NCCC(CNCc1cc(C)c3c(c1)OCO3)OC(N)(CCO)CC(C(F)(F)F)CCO2
NCCCCSc1cc([N+](=O)[O-])ccc1[N+](=O)[O-]
O=C(NC(Cc1ccccc1CO)C(=O)NCCCCCNS(=O)(=O)c1ccccc1)OCCc1ccccc1
O=C(NNC(=O)c1cnccn1)c1cccc(Br)c1
C=C1C(=O)OC2C1CC=CCCCC(OC(=O)C=Cc1ccc(-c3ccccc3)cc1)C(=C)C2CO
COc1ccc(-c2c[nH]c(C(=O)N(CC(C)(C)NC(N)=O)c3cc(N)ccc3OC)c2-c2ccccc2O)c(OC)c1
CNc1c(C)c(=O)[nH]c2cccc(C(C)C)c12
Nc1ccc(C(Cl)Oc2csc(-c3cncnc3)c2)cc1
COC1(c2ccccc2)NN=C(Cc2cccc(O)c2)C(=O)N1
NC(S)(NCC(SCCNCC(=O)Nc1ccccc1)S(N)(=O)=O)C(=O)Nc1ccc(F)cc1F
COc1cc(C)c2[nH]c(N)c(C(N)=O)c2c1
COC1CCC2CCC3=C(C(=O)OC3C(C)C)C2C1
O=C1NCCN1CCN1CCC(c2cn(-c3ccccc3F)c3ccccc23)CC1
CC(C)NC(=O)N1C(N)CC(NCc2cc3ccccc3[nH]c2=O)CC1OC(C)C
O=C(Nc1ccccc1Cl)c1cc2cc(O)ccc2cn1
CC(O)(CC(Oc1ccccc1)[N+](=O)[O-])Oc1ccc(C2OCCO2)cc1
CC(=O)c1ccccc1NC(=S)OCCc1ccccc1
Cc1c(Oc2cnc(N)nc2)ccnc1C(=O)c1[nH]cnc1N
CC1CC(OC(C)(C)C2CCCC3CC(C)C4(O)C5CCCCC5C4CC32)OCC1(C)O
CCNC(=O)c1cc(NCc2cc(C)cc(F)c2)ncn1
NS(=O)(=O)c1ccc(SCCO)cc1
NC(=O)OC1CCCN(CCCn2ccc3ccccc32)C1
C#CCCCn1c(Sc2cc(Cl)ccc2Cl)nc2cnc(N)nc21
CCOC(=O)N1CCN(c2ncccc2C(=O)NCCOc2ccccc2)CC1
Nc1ccc(N2CCN(S(=O)(=O)c3c[nH]cn3)C(Cl)C2)c(Cl)c1
CCC(CCCC(=O)O)C1NC(=O)C2C(N)CCN2C(=O)C(Cc2ccccc2)(C(C)C)NC(=O)CNC(=O)C(O)NC(=O)CN(C)C1=O
O=C(Nc1cccc2ccccc12)N1CC(CO)(c2cccc(Cl)c2)C1
CNC(=O)Cc1noc(-c2ccccc2Cl)n1
Cc1ccc2cc1CCOc1cccc(c1)COc1cc(O)c(c(Cl)c1)CCNC(=O)CCc1ccc(cc1)O2
Cc1ccc(-c2n[nH]cc2C=C2SC(=S)N(CO)C2=O)cc1
Cc1c(N)cnc2c1CCC2=NO
Cc1ccc2cc(C(=O)c3ccccc3C)[nH]c2c1
CCOC(=O)c1ccccc1-c1cc(-c2ccccc2C(F)(F)F)nn1Cc1ccccc1
COC(Cn1c(=O)ccc2ncccc21)N1CCC(NC(=S)Nc2ccc3ccccc3n2)CC1
COc1ccc(CNC(=O)NC(N)c2nc[nH]n2)cn1
CC1c2c(ncnc2OC(=O)c2ccccc2)CCC1N(C)C
O=C(C=Cc1ccccc1)Nc1cccc(-c2nc3cccc(F)c3[nH]2)c1
N#CC1CC(C2CCOCC2)=NN1Cc1ccccc1
CC(O)N(Cc1ccccc1)c1ncc(-c2ccccc2)s1
CCCCNC(=O)C(Cn1ccc(C)n1)OS(C)(=O)=O
CCC(=O)OC1(N)C2CN(c3ccc4c(=O)ccn(-c5ccc(C(=O)O)cc5F)c4c3OC)CC21
COc1cc(OC)c2c(c1)C(=O)C(=C(O)c1ccccc1)CC2OC
O=C1NC2(CCCCC2)C(=O)N1NC(=S)Nc1ccccc1
CC(c1cccc(Cl)c1)c1nnc2n(Cc3ccccc3)c3ccccc3n2c1=O
C=CCNC(=O)OC1CCN(C2=Nc3ccccc3Nc3n[nH]cc32)C1
CC(=O)Nc1nc(SCC(=O)NN=C(N)c2c(O)n(-c3ccccc3)c(=O)[nH]c2=O)[nH]c1N
C=C1CCC2CCC3OC(CC3=C)C(C)CC34CC5OC6(OC)C(OC7C(CC#N)CC(CC(=O)CC8CCOC8CC1O2)OC7C6O3)C5O4
CCC(NC(=N)N)C(NC(=O)c1ccccc1)C(=O)N1CCN(c2ccncc2Cl)CC1
COc1cc(OCCCCCn2ccc3cc4c(cc32)OCO4)cc2c1C(=O)N1CCCC1C=N2
O=C(NCCC(O)N(CCC(O)(O)C(O)(O)NC(=O)c1ccc(O)cc1)C(=O)Cc1ccc(O)cc1)c1ccccc1
N#CC(c1ccc(C(=O)c2ccccc2)cc1)c1cccc(F)c1N
O=S(=O)(c1cc(Cl)ccc1F)N1CCN(Cc2nnn(-c3ccnc4ccccc34)c2Cl)CC1
CSC(Sc1nc(=O)c2c([nH]1)CCCC2)C(=O)Nc1ccccc1
NC(Sc1nc2cc(NC(=O)c3cn[nH]c3C(F)(F)F)ccc2o1)c1ccccc1
COC1CN(c2nccc(C(F)F)n2)CCc2ncnc(N3CCCCC3)c21
N=C(N)c1ccc(NC(=O)c2cccc(NC(=O)c3cccc(C(=N)N)c3)c2)cc1
Cc1ccnc(C2(NC(=O)c3ccc(-n4ncnc4F)cc3)CCc3nn4ccc(C)cc4c3C2)c1
O=C(Nc1ccc2occc2c1)Nc1cc(C(F)(F)F)ccc1C(=O)O
C#CC1(N)C(c2ccccc2)C(C(=O)N2CC(F)N(C(c3ccccc3)c3ccccc3)C(F)C2)CN1C(=O)c1ccccc1
CC1(c2cc(-c3cc(C4CCCN4C(=O)c4ccoc4)ncn3)[nH]n2)CCCO1
COc1cc(F)cc(C(=O)CCCN2CCN(c3ccccc3)CC2)c1OC
CC1c2c(c(NC(=O)c3ccn[nH]3)nn2C)CN1C(=O)N1CCN(CC2(C)CCOCC2)C(C)(C)C1
CC1CN(C(=O)Nc2cn[nH]c2)Cc2cnc(C3COCC3N)nc21
CCC(C)c1nc2c(c(=O)n1NC)CCc1ccccc1-2
COc1cc(-c2ccccc2)ccc1CC(NC(=O)C1OCC(C)C1C(=O)O)OC
COc1c(NC(=O)NC(C)CC(C)C)cccc1-c1ccc2c(c1)NC(=O)CO2
CC(C)(C)c1conc1NC(=O)C1CCCN1C(=O)N1CCS(=O)(=O)CC1
Cc1c(Cl)ccc2c1N(C(=O)c1ccc(-n3cccn3)cc1)CCC(F)(F)C2=CC(=O)NCc1cc[nH]n1
Fc1c(-c2c(-c3ccccc3)nn3ccccc23)ncnc1C(F)(F)F
COc1cc2ccc(CC3CC(C)CC(N)N3)nc2cc1O
COC(C(=O)c1ccccc1OC)=C(OC)c1ccccc1OC
COC(=O)N(CCn1ccnc1)C(C)c1ccco1
Cc1cncc(C(=O)N2CCCCC2Cn2ncc(C)c2C)c1
CN1CCN(CCNS(=O)(=O)c2c[nH]cn2)C1=O
CC(=NO)c1cccc(C#N)c1-c1ccccc1
CC(C)c1cccc(OP(=O)(Oc2ccccc2)Oc2c(NC(=N)N)cc(C(C)C)cc2C(C)C)c1
CC(=NNC(=O)C(=O)NN=Cc1cccnc1C)c1cccnc1
COC(=CC(=O)c1cc(OC)c(Cl)c(Cl)c1O)C(=O)Nc1ccccc1
CCCC(O)c1ncc(CC(CC)=NNC(N)=O)o1
Cc1cccc(CN2CCN(C(=O)Cn3ccc(C)n3)C(Br)C2)c1
OCc1ccc(N=Nc2ccccc2)c(CO)c1O
COc1cccc(CNCCCCCC(NC(O)c2c(OC)ccc3c(=O)c(N)c(O)oc23)OC)c1OC
Cc1c(F)cc(-c2c(F)cc(-c3nc4c(F)c(F)ccc4[nH]3)cc2F)c(C(=O)O)c1C(=O)O
CCC(Cc1cccc(CN)c1)c1ccc(O)cc1
CC1(COCC2CC2)CN(C(=O)c2cnc(N)nc2)Cc2nn[nH]c21
O=C(NCc1nc2ccccc2[nH]1)C1CCN(c2nn3c(=O)ccnc3s2)CC1
Cc1cccc(COc2cccc(CN3C(C)CC4CC3Cc3c(O)cccc34)c2)c1
CCC(=O)NC(CCO)C(=O)NC(C)(C(=O)O)c1cccc(C2CNP(=O)(O)CO2)c1
COC1OC12CCC(=O)C=C2C
COc1ccc(-n2ncc3c2C(=O)N(c2ccc(C4(CN5CCCC5)CC4)cc2C(N)=O)CC3)cc1
COc1cc(C)c(-n2cnc3scc(C)c3c2=O)c(S)c1OC
COc1ccc2[nH]c(=O)c(CN(Cc3ccccc3)C(OC)C3CCCN3)cc2c1
CCOC1(c2ccc(C)cc2)NC(c2cccc(OC)c2)CS(=O)(=O)C1C(=O)c1cc(OC)cc(OC)c1OC
Fc1cccc(Nc2nc(-c3cc(Cl)ncc3Nc3ccc(Sc4ccccn4)cc3)cs2)c1
CC(Oc1ccc(N)cc1)c1nc2c3cnn(-c4ccccc4)c3ncn2n1
COC1CCCN(C(Br)C(=O)Nc2ccccc2C(=O)c2ccccc2)C1
NC1CC=CC1(CO)n1cnc2c(=O)nc[nH]c21
NC1(COCCO)OC(=O)C2=C1Nc1cc3c(cc1C2c1ccccc1)OC(O)(CCCCCO)O3
NC#CCOCCOCCOCCN
CC1(CNC(=O)c2cnn(-c3ccc4c(c3)OCCO4)c2)CCCO1
CCN(C)CN1C(=O)CNc2ccc(N)cc21
O=C(CCCN1C(=O)CCC1=O)NCC1COc2ccccc2O1
CCNC(=O)C(C)(C#Cc1cnoc1-c1cc(C(=O)OC(C)C)cc(O)c1O)NC(=O)c1cccnc1
Cc1ccc(-c2ccc(-c3nccnc3C)cc2)c(S(=O)(=O)N(COC(=O)NC(C)CN)c2ccno2)c1
CC(=O)N1C2C=C(N(C(=O)C=Cc3ccccc3)n3nccc3C#N)CC1CC2
Cc1ccc(C(C)C)cc1NCn1nc(-c2ccc3ccccc3n2)oc1=S
CCCOc1ccc(C#N)cc1
COc1cnc(Nc2ccccc2)c(C(=O)NCCCN2CCN(c3ccccc3)CC2O)c1OC
CCOC(=O)C1CNCCN1CC(=O)N(c1ncc(C)s1)C1(C(=O)OCC)CC1
NC1CCCOC(F)(c2ccccc2)O1
N#CCC(=O)N1CCC2(CCC(C(=O)N3CCCCO3)CC2)CC1
Cc1ccccc1NC(=O)C1CCN(S(=O)(=O)c2c(C(C)(C(C)C)C(O)Cc3ccccc3)ccc3c2NCC3)CC1
c1ccc2c(c1)ncc1nc(C3CCCCC3)cn12
COc1ccc(COc2ccc(C(=O)N3CCCN(C4CC4)CC3)cc2)cc1
C#CC1(O)CC2C3Cc4nnnn4C(C)=C3CC(C)(S(C)(=O)=O)C2C2CCCC21
Nc1c(F)cccc1S(=O)(=O)N(CC(=O)N(Cc1cc2c(cc1F)OCC=C2)C1CC1)c1ccccn1
O=C(O)c1c[nH]nc1C(=O)NCC(O)c1ccccc1
CCOC(=O)C1CCC(C)(C)c2sc(NC(=O)NS(=O)(=O)C3CC3)cc21
Nc1c(C(=O)N2CCN(C(=O)CC34CC5CC(CC(C5)C3)C4)CC2)ccc2[nH]cnc12
O=C1c2ccccc2-c2c1c1ccccc1c(=O)n2CCCCc1ccccc1
CN=C(NC1(N)CCCCC1F)c1ccc(Oc2ccccc2)nc1
CC(Cc1ccccc1)C(=O)N1CCC2C1CC(=O)N2Cc1ccccn1
CCN(C)Cc1ccc(C(F)(F)F)cc1OCC(=O)NN=Cc1ccccc1
CCc1ccc(C)c(-n2nc(NC(=O)N3CCNC(=O)C3)cc2-c2ccc(F)cc2)c1
CCCCC(CCCN)C(C(=O)OC1CC2(OC3OC(=O)CC34CCC3(C)C5C(=CCC34)CCCC5O)CC3(CCCCC13)OC(C)(C)OC2=O)=C(C)c1ccccc1
CC(=O)NC(C(=O)O)C(C)Cn1c(=O)cnn(-c2ccc(Cl)cc2)c1=O
O=C(NC1C(=O)Nc2c1c(=O)[nH]c(=O)n2Cc1ccccc1O)c1c([N+](=O)[O-])cccc1C(F)(F)F
C=CC(C)=CC(=CC(CC(=O)O)CC(=O)O)C1(O)C2CC(O)(CO)CC1C(C)O2
COC1CCN2Cc3ccccc3N(C(=O)c3ccc(NC(=O)c4ccccc4-c4ccccc4)cc3)CC2O1
CCC(C)C1(CC)NC(c2ccc(CC(=O)O)cc2)c2ccccc2S(=O)(=O)C1OC
Cc1ccc(CNC(=O)CSc2nnc(Cc3cccn3C)n2-c2ccccc2)cc1C
CCc1ccccc1-c1noc(CCOc2ccc(C3CC=NO3)cc2)n1
COc1nc(-c2ccccc2C(F)(F)F)c(-c2ccncc2)c(N2CCN(C)CC2)n1
N#Cc1ccc(OC(F)c2ccnc(-c3ccccc3)c2)cc1C1CCOC(C(N)=O)C1
CC(C)(c1ccc(O)cc1)C1CNC(=S)N1
Cc1nc(-c2ccccc2)nnc1N
Cn1cnc2c1C(=O)NOC2
O=C(c1nn(-c2ccccc2F)c2c1CS(=O)(=O)c1ccccc1-2)N1CCOCC1
COc1ccccc1CCC(=O)N1C(c2ccccc2)CC2(OC)NOC(OC)C2C1N
NC(=O)C(CCC(=O)OC1(N)C2CC3CC(C2)CC1C3)C(O)C(=O)O
O=C(c1ccccc1)c1ccc(OC(O)CCN2CCN(c3ccccc3F)CC2)cc1
CS(=O)(=O)c1cc(-c2nc3ccccc3[nH]2)ccc1-c1cccc(C(F)(F)F)c1
CCN(CC)C(=O)c1ccc(CN2C=CCC(C)(CC(=O)NC3CCCC(C(=O)N(C(C)C)C(C)C)CC3)C2=O)cc1
CNC(=O)CN(Cc1ccccc1)C1N=C(c2ccccc2)c2c(Cl)cccc2NC1=O
NNC(=O)c1ccc(Cl)cc1
O=C(NN1C(=O)CSC1(O)c1ccccc1)c1csc2c1C(Br)C(Br)CC2
COC(=O)C(O)c1ccc(SC(C)(O)C(C)(O)C(=O)Nc2nc3c(C)cccc3s2)cc1OC(C)=O
O=C(NC1CCC1)OCCCc1c[nH]cn1
O=C1NCC(OC(F)(F)F)Cc2c1oc1ccccc21
COc1cc(O)c2c(c1C(CC=C(C)C(C)(C)C(C)=O)C(C)(C)Br)OC(c1ccccc1)CC2=O
Cc1c(N)sc(C(=O)NCc2nccn2C)c1-n1cccc1
O=C(Nc1cccnc1)c1cccc(Oc2ccc(C(=O)N3CCOCC3)cc2)c1
CCCCNc1oc(-c2ccc(C#N)cc2)nc1C
COc1cccc(NC=C2C(=O)c3ccccc3OC2C)c1
CC1CN(C(=O)c2ccccc2)CC2(CNCCOC2)O1
O=C(c1ccc(Oc2ccccc2)cc1)C1C(=S)Nc2cc(O)c(Cl)cc21
COC(=O)N1NC(=O)C1Cc1ccc(C)cc1
COC(=O)c1ccc2nc3c(N)cn(-c4ccccc4Cl)c3nc2c1
Nc1c(C(=O)NCc2ccccc2)[nH]c2c(Cl)cc(C(=O)C(F)(F)F)cc12
CCCC(N)C(c1c(C(=O)NC(C)C(=O)O)[nH]c2ccccc12)C(NC(=O)CCSCc1ccccc1)C(=O)NC(O)C(=O)NCC(CC(=O)O)C(=O)NCCc1ccccc1C(=O)O
CCC(c1ccccc1)[N+](C)(C)CC(N)NC(=O)c1cnccn1
CS(=O)(=O)c1ccc(Cl)c(Oc2cncc(N3CCOCC3)n2)c1
Cc1cc(NC(=O)CSc2ccccc2)cc2[nH]c(=O)[nH]c12
O=C(O)Cc1ccc(F)c2nc(-c3cccnc3)sc12
COc1c(N=C(CO)c2cccc(O)c2)c(C)c(=O)n(C2(O)CCCCO2)c1-c1ccccc1O
O=[N+]([O-])c1cccc(CNc2ccc(N3CCCCC3)cc2)c1
c1ccc2[nH]c(-c3ccc(OCCCCOc4ccc(-c5nc6cc(C7=NCCN7)ccc6[nH]5)cc4)cc3)nc2c1
CC1(OC(O)c2ccccc2)CCC2OC21
Cc1ccc(O)cc1C=CC=NNC(=O)Cn1cccn1
CC1CCCCC1C(=O)NCCS(=O)(=O)N1CCN(c2ccccc2)CC1
CC1(C)C(=O)CCC2=CC(=O)OC21
N#[N+][N-]c1ncnc2c1nc(O)n2C1OC(O)CC1(N)CO
C[N+]1(C)CC2CC1CN(C(=O)c1ccncc1)C2
CCC(CC)c1nnn(C(C)CCOC(=O)NC(C)(C)CC)n1
Cc1cc(-c2ccccc2C(=O)O)nc2c1cnn2Cc1ccncc1
COc1ccccc1-c1nc2n(n1)CC(c1ccc(Cl)cc1)CN2
O=C1CCCCC([N+](=O)[O-])N1CCCSc1ccccc1
CC(=O)Nc1cccc(S(=O)(=O)Nc2ccccc2C(=O)N2CCCCC2N)c1
CCC(C)NC1(O)CCc2nc3c(n21)C(=O)C=CC3=O
O=C(c1c(Oc2ccccc2)n(-c2ccccc2)c2cc(F)ccc12)N1CCNCC1
COc1cc(Br)ccc1C(OC)N1CC(C)CC(c2ccn[nH]2)C1
COc1cccc2c(CNc3nncc(-c4cccc(O)c4)n3)cccc12
Oc1cccc(-c2nnn3ccc(NCCc4ccccc4Cl)nc23)c1
Cc1cccc2c1N(CC(=O)N1CCN(S(=O)(=O)c3ccccc3)CC1)CCC2
O=c1nc2[nH]onc-2nc1Nc1ccc(Cl)cc1
CC(=O)c1ccc([N+](=O)[O-])cc1Oc1nn(-c2ccccc2)c(=O)o1
NS(=O)(=O)c1cc(=CNCCN2CCNCC2)c(=O)n2c(C=CC(=O)NCCNS(=O)(=O)c3ccccc3)nnc12
Cc1cccc(OCC(=O)NN=C2CCC(C)c3cc(C)ncc32)c1
CC(=O)Nc1ccsc1-c1cc(-c2cccnc2)nc(-c2scnc2C)n1
CCCC(C=C1CC(C(OC(=O)Nc2ccccc2C(=O)O)c2ccccc2)OC1=O)CC
CCOc1cc(OC)c2c(c1)[n+]([O-])c(C(=O)NCc1ccccc1)c(C)[n+]2[O-]
NC1CCC(C(=O)N2CCC(c3ccc(O)cc3)C3CNCCC32)CC1
CCOC(=O)c1nccc(C(C)Oc2ccccc2SCC)n1
NC(=O)c1ccc(-n2c(C(=O)O)c(F)c(=O)c3ccc(N4CCNCC4)cc32)c(F)c1
CCc1ccc(-n2cnc3oc4cc(OC)ccc4c(=O)c3c2=O)cc1
CCOC1=Cc2ccccc2C12CCN(C(=O)c1ccc3c(c1)OCO3)CC2
COc1cccc2c(NC(C(=O)N3CCN(c4ccccc4C)CC3)C(C)O)ccnc12
CSCCC(NC(=O)c1c(-n2cccc2)csc1C(C)=O)C(=O)O
CC(CNC(=O)C1=COCCS1)c1cccc(C(N)=O)c1
NCC(N)N
CNc1sc(N(C)C)nc1CNc1ccnc(C(C)C)n1
CCN(CC)C(=O)c1csc(CCN2CCC(N(c3ccccc3)c3ccccc3)CC2)c1
O=C1NC(=O)c2c1c1[nH]c(-c3ccc(CN4CCOCC4)cc3)nc1n2CCCN1CCCCC1
Nc1ccc(CCN2CC(Cl)C(N)n3c2nc2[nH]c(=O)[nH]c(=O)c23)cc1
CC(C)(C)n1nccc1-c1ccc(C(F)(F)F)cc1Oc1ccc(S(=O)(=O)Nc2nnc(Cl)s2)cc1
COc1ccccc1C(=O)c1c(C)c(-c2cc(OC)c(OC)o2)nc2ccc3[nH]cnc3c12
COC1CC(N)CN1C(CNC(=O)c1cc(Cl)cc(S(=O)(=O)Nc2ccccc2)c1)c1ccccc1
COc1cnn(-c2ccccc2Cl)c1-c1ccccc1C=O
Cc1cccc(C2c3ccccc3-n3ncnc3NC2n2ccnc2)c1
COc1cccc(CNC(=O)CN2C(=O)CCSc3c(OC)cc(-c4ccccc4)cc32)c1
CCCCCC(O)O
Cc1ccc(NC(=O)CSC(C)C(=O)Nc2cccc(S(=O)(=O)N3CCCCC3C)c2)cc1
CCCCCCCCCCCCC(O)CCC(=O)O
COc1ccc(OC)c(CC2c3ccccc3CCN2CC(=O)NC(OC)c2ccccc2)c1
O=S(=O)(Nc1nccs1)c1ccc(Oc2nc(NCc3ccc(F)cc3)ccc2F)cc1
O=C(c1ccc(C(OC(F)(F)F)C(Cn2nc(F)nc2O)c2ccccc2)c(C(=O)O)c1)c1ccccc1Br
Cc1cccnc1C(=O)Nc1n[nH]c2c1CN(C(=O)N1CC(C)N3CC(C)(C)CC3C1)C2
Cc1ccccc1C=CCN(CC1CCCN1)C(=O)CCCc1c[nH]c2ccccc12
CC(CNCCc1c[nH]c2c(OS(=O)(=O)c3ccccc3)ccc(O)c12)c1cccc(NS(=O)(=O)c2cccs2)c1
CC(=O)C1CN(C(=O)NCc2ccccc2)CC(C)N1c1ccccn1
O=C1NCc2nc(Sc3ccc(F)cc3F)ccc2N1c1cccc(F)c1
Cc1ccc(-c2ccsc2S(=O)(=O)Nc2ccno2)cc1C
CCCC(C)(O)CCC(C)C12CCC(CO)(OC(C(C)=CCCCC(=O)O)C1)O2
Cc1cccc(NC(=O)C(C)(OC(=O)c2cnoc2)c2cccc(C)c2)c1
Cc1ccccc1SCC(=NO)c1ccccn1
CC(=O)NC1CCN(S(=O)(=O)c2ccc(NCc3ccccc3)c(NCC(=O)NC3CCCCC3)c2)CC1
CCC(C)C(NC(=O)C(CCC(=O)O)NC(=O)OC)(C(=O)NC(CO)C(N)=O)c1ccccc1
N#CC1CCCC=C1c1cc(C2CCN(C(=O)c3ccc[nH]3)CC2)ccc1NC(=O)c1ncc[nH]1
Cc1cccc2c(S(=O)(=O)Cc3ccccc3)cn(CC(=O)N3CCCC3)c12
CC(c1ccc(-c2cnccn2)c(CO)c1)N1CCCC1
CNc1nc(C)cc(-n2nc(S(N)(=O)=O)nc2N)n1
COC1c2ccc(SC)cc2-c2cccc(=O)c(C)c2C(OC)(OC(=O)N2CCOCC2)C1OC
Cc1cccc(C(=O)N2C(C)CC2C(=O)NS(=O)(=O)Cc2cccc(C#N)c2)c1
Cc1cccc(-c2c(-c3occc3S(C)(=O)=O)c3ccccc3oc2=O)c1
O=C(c1ccco1)N1CCN(Cc2sccc2[N+](=O)[O-])CC1
CC(C)C1(C)CC(OC(=O)N(C)C)C2OC=CCC21
CCOC(=O)C(NC(=O)c1cnccn1)C1CC1
O=C(CO)NOc1ccc(I)cc1
CCc1c(C(=O)N2CCC(n3cc(-c4ccccc4)nn3)CC2)cc2nn[nH]c2c1CC(=O)O
CC(=O)c1ccc(NC(=O)Nc2ccccc2)cc1
CC(CC(C)(C)N1CCN(c2ccc(Cl)cc2C(C)C)CC1)NC(=O)c1cn(-c2ccccc2)cn1
O=C(CN1CCCNCC1)N1CCCCC1
Cc1c(Oc2cc(C(=O)Nc3cccc(OCC(C)O)c3F)ccc2C(=O)O)ccnc1-c1ccc[nH]1
Cc1cc(-c2noc(-c3ccccc3OCCO)n2)c(OC(C)C)cn1
CCCCC(C(O)CCCO)C1(CC(O)CCCCCCCCC2(C)CCC(C3CCCO3)O2)CCOC1=O
CCCC(=O)NC1CCCC1NC(=O)c1cc(S(=O)(=O)N2CCOCC2)c[nH]1
CCC(C(=O)O)c1ccc(Cc2cccc(CC(Cl)NS(=O)(=O)c3ccccc3)c2)cn1
Cc1c(Cl)c(C#N)cc2nc(N(c3ccccc3)S(=O)(=O)c3ccccc3)cn12
CC(O)CCCCCCO
CNC(=O)c1cc2cc(S(=O)(=O)N3CCCC3)ccc2[nH]c1=O
Clc1ncc(Oc2ccc(-c3cccnc3)cc2)c2cc(-c3nn[nH]n3)sc12
O=C(Cn1nnc(-c2ccccc2)n1)N(C1CC1)C(F)(C(=O)NC1CCCC(F)C1)c1ccccc1
CCN(CC)Cc1ncn(C(F)c2cccc(F)c2)c(=O)c1C(=O)N(C)CC#Cc1ccc2ncc3nc[nH]c3c2c1
Cc1cc2c(c(C3CCCCC3)c1)C(=O)NC2=O
CC(C)(CC(=O)Nc1ccccc1)N1CCCNC1=S
COC1COCC(OCCF)OCCOCCN(Cc2ccccc2)CCO1
O=C(Oc1ccc[nH]c1=O)C1c2ccccc2Oc2ccccc21
COc1ccc2[nH]c(=O)cc(COc3nc(Oc4cccc(F)c4N)ccc3OC)c2c1
CCNC(=O)Cc1ccc(OC2(F)CN(c3ccc(OCC4CC4)cc3)C2)cc1
COC(=O)C(NC=O)C(c1ccc2nc3c(nc2c1)CC1C(C3)C(C)CC2C3CCC4(C)CCCC(C)C4C3=CCC21)C(C)C
NC(=O)n1ccsc1=NC(=O)c1ccc(N)cc1
Cc1nc(NC(=O)c2cc(=O)[nH]c3ccccc23)sc1C
Cc1ccc(N2C(=O)C(=O)C(Cc3ccccc3)C(=O)C2=O)cc1
O=C(Nc1ccccc1)C1CNCC1C(=O)c1ccc2ccccc2c1
CCOC(C)(SCC(=O)NCCN1CCN(c2ccccc2)CC1C)c1coc(-c2ccccc2)n1
FC(F)(F)c1ccc2c(ccc3nccn32)c1
NCC(C(=O)O)c1cccc2ccccc12
O=C(Nc1ccccc1)Oc1ccc2c(c1)OCO2
Cc1cccc(-c2nnc(C(NCCc3ccc(O)c(O)c3)C3CC3)o2)c1
CC(C)c1ccc(CC(C(=O)NC(O)C(=O)NCc2ccccc2)C(CCCc2ccc(CC(=O)O)cc2)NC(=O)OC(C)(C)C)cc1
CC(C)N1CCN(c2ccc3c(=O)cc(Cl)[nH]c3c2C(=O)O)CC1F
Cc1c(NC(=O)c2ccccc2)sc2c1C(C(N)=O)CCC2
c1ccc(C2=Nc3ccccc3C(c3ccncc3)=NN2)cc1
CC(C)(C)OC(=O)NC(CCCC(Cc1ccccc1)C(=O)NC1CC(O)c2ccccc21)c1ccccc1O
ON=C(Cc1ccccc1)c1cc(O)ccc1O
CCC(NC(=N)N)c1cc(CN(C(F)Cc2ccccc2)C(OC)c2ccccn2)ccc1C(=O)NCC(=O)NCc1ccccc1
Cc1cccc(C(=O)n2cc(OC(F)F)cn2)c1
CCOC(=O)c1ccc2c(c1)N(CCCn1ccc(=O)[nH]c1=O)c1cccc(C)c1S2
CC(C)CCOc1ccc(-c2ccc3ccccc3n2)c2c1Cc1ccccc1-2
CC(C)(C)c1ccn(C(C)(c2ncno2)C(C)(C)C)n1
CC(=O)C(=Cc1cc(C)cc(Cl)c1)c1ccc(=O)[nH]n1
O=c1c2ccc(O)cc2oc2c(O)c3c(cc12)OCO3
CNC(=O)C1CC(c2cnn(C)c2C)N(C(=O)c2cccnc2C)C1
COCCOc1ccc(C)c(-c2cc(C(=O)NCCN3CC(Cl)N(c4ccccc4)CC3F)co2)c1
CCOc1ccc2c(c1)C(=O)Nc1cc(N(C)C(=O)CN3CCNCC3)ccc1S2
CCC(C)c1cccc2c1OC(n1cnc3c(N)ncnc31)C2
COc1cc(C(=O)Nc2ccc(F)cc2)ccc1OCCN1CCCCC1Cl
COc1ccc(C(NC(=O)c2ccc(OC3CCN(Cc4ccccn4)CC3)cc2)OC)cc1
CCOC(=O)C1(NC(O)CN=C2C=CCCC2(C)N)CCCCC1
CC(N)=C(C#N)C(=O)COC(=O)C(=O)Nc1ccc(Cl)cc1
CCOC(=O)CCc1ccccc1S(=O)(=O)NCC(C)c1cc(C)c2nccnc2c1
Fc1ccc2c(n1)sc1c(Oc3ccccc3)ncnc12
C=CC1Cc2c(c(=O)oc3ccccc23)CN1CC(O)N1CC2CCC(CC2)C1
c1ccc(-c2ccn3nc(-c4ccccc4)c(Cn4cncn4)c3n2)cc1
Nc1cc(C(=O)NS(=O)(=O)c2ccccc2)cc2cc([N+](=O)[O-])ccc12
COc1cc(N)cc2c(-c3n[nH]c(=O)c4ccccc34)c(N)ccc12
COC1CC2(CCCN(c3ccccc3)C2=O)CCN1c1ncnc2[nH]ccc12
CC(N)(Cn1c(NC(C)(N)c2ccco2)nc2[nH]c(=O)[nH]c(=O)c21)Sc1ncccn1
CCOC(=O)C1CC(C#N)CCN1CC#CC1C=CNC(c2ccccc2)=C1C
Cc1cccc(C(C)OCCn2nccc2C)c1
C=CC(C)(OC1=CC=CC2=CCCC21)C(O)=C(C)C1CCCC1CCC(C)c1cccc(C(CCC)C(=O)O)c1
O=C(O)c1cccc(SCC(=O)N2CCCC2)c1
CCCCCCCCC=CCCCC(CCCC(=O)NC)C1C2CCC1CC2
COc1ccc(-c2ccc3ncc(=O)n(C(C)Cc4ccccc4)c3n2)cc1
O=C(Nc1ccc(Oc2cnccc2C(F)(F)F)cc1)Nc1c(C(F)(F)F)ccc(Cl)c1Cl
CCCC(N)C1CNC(=O)CNC(=O)C(CC2CC(N)CCC2N)NC(=O)CNC(=O)CNC(=O)C2(C(N)=O)CCCN2C(=O)CNC(=O)CNC(=O)C(C(N)CCC)(C(C)(C)C)CSS1
Nc1cnc2ccccc2c1C(O)c1c[nH]c2cccnc12
C=CCN1C(=O)c2oc3ccccc3c(=O)c2C1c1cccc(C)c1
O=[N+]([O-])c1cc(-c2ccccn2)ccc1CNC(=S)Nc1ccccc1
Fc1ccc(Nc2ncnc3ccccc23)c(F)c1Cl
CC1Cc2cnn(C(C(=O)Nc3nnc(C(=O)O)s3)C(F)(F)F)c2C1
N#CC(CN=CCc1ccc(-c2ccccc2)c([N+](=O)[O-])c1)C(=O)Nc1cccc(O)c1
CC(C)=C(CC1CC(C)C2C3=C(CCC12)C1CCC(C)C(C(OC(=O)c2ccccc2)C(=O)O)C1CC3)c1ccccn1
CC1C2OOC1(C)OO2
COC1CCC2C(c3ccccc3)=NNC(=O)C12
CCc1ccc(OC)c(C(=O)NC(C)(Br)C(=O)c2ccc(OC)cc2)c1
CSC(c1cccc(C(N)=O)c1)c1n[nH]c2ccc(C(=O)NCCc3cccc(O)c3)cc12
CC1(C(F)(F)F)CCc2c(cnn2CC(=O)Nc2ccccc2)C1
CC1CN(Cc2cccc(NC(=O)c3cnc(Nc4ccccc4)nc3NC3CCCC3)c2)CCO1
NC1(C(=O)O)CC=CC1P(=O)(O)O
CC(=O)Oc1cccc(OCCCON=C(N)N)c1-c1ccc(F)cc1
COCC(=O)N1CCCC(C(N)NC(=O)c2cccnc2)C1
O=C(Nc1ccc(C(=O)N2CCOCC2)cc1)C(Oc1ccccc1)C(F)(F)F
COC1CC2CCN1CC2n1cncn1
O=C(OC1CCC2C3Cc4cc(O)cc5c4C2(CCN3CC2CC2)C1O5)c1c2ccccc2cc2c(O)cccc12
NC(N)=NCCC(C(C=O)NC=O)C(CC(N)(N)Nc1ccccc1)c1ccccc1
Cc1cn2c(=O)ccc(C3CC3(F)C(=O)O)c2cc1N1CC2CC2C1
Oc1cnc2ccccc2c1CC1CC(C(F)(F)F)C(Cl)CN1
CNc1cccc(C2c3c(Cl)ccc(NC)c3CCC2Cl)c1
Oc1cccc2c1OC(O)CC2NC(=S)Nc1ccsc1
Cc1cccc(CSc2nc(C)c(Cl)c(Nc3cc[nH]n3)n2)c1F
C#CCN(Cc1cc(N)c2[nH]c(F)nc(=O)c2c1)c1ccc(CC(=O)N(CC)C(C)=O)cc1
Cc1cccc2c1C1(C=C2)CCN(S(=O)(=O)CC23CC(CC2=O)CC3(C)C)CC1
CCOC(=O)c1cccc(OCc2cc(=O)n3cc(SC)ccc3n2)c1
Nc1cccc(-c2c(N)sc3ncnc(Sc4nnc[nH]4)c23)c1
N#Cc1ccc(C#N)c(Nc2cnc(Cc3ccccc3)o2)c1
CC1(C(N)=O)CCC(=O)NCCc2ccc(cc2)Oc2ccc(N)c1c2
O=C1NC(=O)N(Cc2ccc(-c3cccnc3)cc2)C1=Cc1ccccc1
CC(C)c1cnc(C(=O)N(C)C)c(CNC(=O)c2ccc(-c3ccccc3)nc2)c1
FC(COc1ccccc1)c1ccccc1
CCOC(=O)c1ccc(C(CNC(=O)c2ccc3c(c2)nc(OC)n3Cc2ccccc2)C(=O)O)cc1
CCN(C(=O)CSc1nnc(-c2cccs2)[nH]1)c1nccs1
CC(=O)Oc1c2c(cc3c(=O)cc(-c4cccc(O)c4)oc13)C=CC(OC(C)=O)O2
O=C(CCn1ccnc1)Nc1cccc(-c2ccnc(Nc3ccc4c(c3)CCC4)n2)c1
COC1Oc2cc3oc(=O)ccc3cc2CC1OC(=O)C=Cc1ccccc1
CC1CC(CS(C)(=O)=O)CN(C(=O)c2ccon2)C1(N)c1cc[nH]n1
CC1CCC(C)n2c(nc3c(N4CCCC(C(=O)Nc5ccc(N6CCOCC6)cc5)C4)ncnc32)C1
CC1(C)CC(O)C2COc3cc4c(cc3C2(O)C1)C(=O)C(=O)C1=C4OCC1
CC1CC2C(CCC3Cc4c(nc5cccc(O)n45)CC32)C2=CC(=O)c3cc4c(cc3C21)OCO4
O=C(Nc1cccc(C(F)(F)F)c1)Nc1ccc(-n2ncc(=O)[nH]c2=O)c(Cl)c1
O=C(NCCC(Cl)Nc1ccnc2cccc(Cl)c12)c1ccc(OC(F)(F)F)cc1
O=C(CCN1CCOCC1)Nc1ccc2[nH]c(-c3n[nH]c4ccccc34)cc2n1
CSc1ccncc1C(=O)Nc1ccc(C)cc1
COC(CC(=O)N1CCCCC1)NCc1ccccc1
COc1ccc(F)cc1CNC(=O)C1CCC(CNS(=O)(=O)c2ccccc2)CC1
O=C(CCC1N=C2c3cc(Cl)ccc3N=C(SCc3cccc(Cl)c3)N2C1=O)NCCSCc1ccccc1
COc1cc(OC)c([N+](=O)[O-])cc1CNc1ccc(S(=O)(=O)Nc2ccncn2)cc1
CNc1ccc(Nc2nc3nccn3cc2OC)c(Cl)c1
CCC(Sc1nnc(-c2cccs2)n1-c1ccccc1)C(=O)N1CCC(c2nnco2)CC1
CNCCCOC1=CC(OC)Oc2ccccc21
OC1(Nc2nc(Nc3ccccc3)nc3ccccc23)CCCC1
COC1Oc2ccc(-c3cn[nH]c3-c3cccc([N+](=O)[O-])c3)cc2NC1=O
COC(Cl)(CCn1c(=O)c2ccccc2n(CC(=O)NCc2ccccc2)c1=O)CC(C)C(=O)NC(N)c1ccccc1
Cc1c(N)cccc1OCC(Cl)C1COC(Cl)=N1
NC1(n2cc(-c3ccc(-c4cn[nH]c4)cc3)nn2)CCCCNC1=O
COCC(C)Oc1ccc(C#Cc2ccc(C)cc2)cc1C(=O)Nc1n[nH]cc1N
CN(C)CCNC(=O)Nc1ccc(C2(c3ccccc3)NC(=O)NC2=O)cc1
CC(N)(c1cnc[nH]1)N1Cc2cccc3c(=O)n(C4CCNC(C#N)C4)cc(c23)C1C#N
Cc1ccc(NCC(=O)NN=Cc2ccccc2)cc1O
CC1CCN(Cc2c(F)ccc3cc(O)c(=O)oc23)C(C)C1
COc1ccc2ccc(C3=NNC(c4cc(N)ccc4O)C3)cc2c1
O=C(Nc1ccccc1)N1CCCN1C(=O)NC(Cl)c1ccc(-c2ccccc2)cc1
Clc1nncn1C(c1ccccc1)(c1ccccc1)c1ccccc1
CC(=NNC(=O)c1cn2c(C)cccc2n1)c1ccc(C)cc1
Cc1ccc(NC(=O)NC2CC3c4cc(NC(=O)Nc5ccc(C(F)(F)F)cc5)c(CO)cc4OC3CO2)c(OS(=O)(=O)O)c1
C=CC(=O)C=C(O)C(=O)OCCc1ccc2ccn(Cc3ccccc3F)c2c1
CCOC(=O)C(CC(S)CN=C(N)N)N[SH](=O)=O
N=C(N)c1cc(C(=O)O)nn1-c1ccccc1
c1ccc(Cc2c(-c3ccccc3)c(-c3ccccc3)n3ccccc23)cc1
O=C(O)COc1ccc(N2C(=O)c3ccccc3C2=O)cc1
N#CC(C#N)=Cc1ccccc1-c1cn2ccccc2n1
CC(C)(C)C(Sc1cnc(NC(=O)C2CCCCN2)s1)c1nc(N)co1
CN(C(=O)C(O)NC(=O)CNC(=O)CCc1c(C(=O)NC(CCCNC(=N)N)C(=O)O)ccc2ccccc12)C(Cc1ccccc1)C(=O)NCCc1ccccc1
COc1ccc(C(=O)NC(C)(C)C)c2c(CCNc3cc(-c4ccccc4)ncn3)c[nH]c12
Cc1nc[nH]c1CN1CC2CCC(C1N)N2C(=O)c1cncnc1
CC(C)(CC(Oc1cc(Cl)ccc1C#N)c1ccccc1)n1cncn1
COc1ccccc1NC(=O)Cn1nc(Cl)cc(Cc2cccc(C)c2)c1=O
N#CC1CN(C(=O)c2ccccc2)CCN1Cc1ccccc1
CCN(c1cc(N)cc(Cl)c1)S(=O)(=O)c1ccc2[nH]cc(C(=O)NCc3ccccc3)c(=O)c2c1
Nc1c(NS(=O)(=O)C(N)C2CCCCC2)cccc1-c1n[nH]c(=O)[nH]1
C=C(CC(O)C(=O)OC(C=CC)CCC=C(C)C)C1(C)COC2OC3OOC24C(CC(C)CC14)CC3C
O=C(OCc1ccc(OC(F)(F)F)cc1)n1c2ccccc2c(=O)n1CCN1CCOCC1
COC1CCC(OC)(S(=O)(=O)c2ccccc2)C(=O)C1
CC(=O)NC1=NC=CS1(C)CC(=O)O
COc1ccc(-n2c(N)cc(=O)[nH]c2=O)c(C(C)C)c1
CCN1CC(N(OCC(=O)O)C(=O)C(=NC(=O)OC(C)(C)C)c2cscn2)c2ccc(O)cc21
Cc1cc(Cl)ccc1NS(=O)(=O)c1cc2c(cc1Cl)C(N)CNC2
Cc1c(CO)c(=O)[nH]c(=O)n1C1CCC(SCC(N)=O)O1
COC1CCC(CNC(=O)c2cccc(NS(=O)(=O)c3ccccc3)c2)O1
CCC(C)n1ccc2c3c(ccc21)CCC(NCC1OCCC1OC)C3
C=Cc1ccc2cc(OC)c(C(=O)NC(OC)C(=O)c3nccs3)cc2c1
COc1cc(C(N)(c2ncc(CC(=O)NCc3ccccc3)s2)N2CCNCC2)ccc1C
O=C(c1ccccc1OCCCN1CCN(CCCN2CCN(c3cccc(F)c3)CC2)CC1)C(F)Cc1cc(O)ccc1F
CCc1cnc2nc(C(=O)NS(=O)(=O)c3ccccc3OC)nn2c1OC
C#CC1(N)CC2CN(C(=O)OCc3ccccc3)CC1C(=O)N2
COC(=O)C1c2c(cc(C(=O)N3CCCC3)n2C(OC)C2CC2)C2C1CN(C(=O)c1ccccc1)C2Cc1ccccc1
O=C(NC(O)c1ccccc1)c1cc(=O)c2cc(O)ccc2o1
Cc1ccc(Nc2ccc(C=NNC=Nc3c(C)[nH]n(-c4ccccc4)c3=O)cc2)c(N)c1
C=CCC1(O)CC(O)(OC)C(O)(OC2CC(O)CCO2)C(CO)C1(C)C
O=C(NC12CC3CC(CC(C3)C1)C2)C1CC(O)CN1
OCc1ccc(O)cc1-c1nc(-c2nnc(C(F)(F)c3ccccc3)o2)cc2ncccc12
COc1cccc(Cn2c3ccccc3c3cnn(CC(=O)NC(Cl)c4ccccc4)c(=O)c32)c1
CC1CC2OC(O)C34C1CC(=O)OC3(O)CC(O)(C1(C)C=C(O)C(=O)O1)C24
O=C(CN1CCN(c2ccccc2)CC1)Nc1nc2ccc(F)cc2s1
CCOc1ccc(CNCC(=O)Nc2cc(Cl)cc(Cl)c2)cc1N
N=C(NO)NN=Cc1c(Cl)cccc1Oc1ccccc1Cl
COc1ccc(C(=O)C2=C(O)C(=O)NC2c2ccccc2N)c(O)c1
CC1CCN(CC(C)(C)C(=O)Nc2ccccc2)C1
CCOCCOCC(N)OCCNC(N)=O
COC1Oc2ccc(NC(=O)NC(=O)c3cccnc3)cc2O1
O=C(CCCCn1c(=O)c2ccccc2n(C(c2ccccc2)C(F)(F)F)c1=O)NCC1CCCO1
O=C(Nc1ncccn1)c1cccc2c1C(=O)c1ccc(N3CCCC3)cc1S2(=O)=O
Nc1ccccc1CCC(Cl)Cn1ncc(=O)[nH]c1=O
O=C(C1=CCOC1c1ccccc1)N1CCN(c2ccc(Cl)c(Cl)c2)CC1
COC(NCCc1cccc(N)c1C)c1cccc(O)c1
NC(=O)c1ccc2c(c1)C(=O)CC2
COCc1cc2c(c(N(C=O)C(C)(C)CO)c1)-n1cccc1C(c1ccc([N+](=O)[O-])cc1)N2
N#CC(=CC(c1ccccc1)c1ccccc1)C(=O)O
COc1cc(Cl)c(CC(=O)NNC(=O)c2ccccc2)cc1F
Cc1ccccc1C(=O)N1CCC(O)C2(CC(Oc3ccccn3)CO2)C1
COC(NCCc1c[nH]c2ccccc12)(C(=O)O)c1cncn1Cc1ccccc1
Cc1cccc(-c2nocc2COc2ncc(C(=O)N3CC(O)SCC3CO)c(C)c2C)c1
CC(C)c1cccc(S(=O)(=O)Nc2cc(O)ccc2C(C)C)c1
CCC(C)c1cccc(C2=C3c4c(F)nnn4CCC3CCC2=O)c1
Cc1ccccc1CSc1nc(=O)cc(CN2CCCc3ccccc32)[nH]1
O=C(CC1CCN(Cc2ccccc2)C1)c1ccc(OC2CCC2)cc1
C=CC(N)(CCc1nnc(SCC(=O)c2ccccc2C)[nH]1)NC(=O)c1ccc(OC)cc1
CCC(C)n1nnc(-c2ccccc2-c2ccc(Cn3c(C(C)(C)C)n[nH]c3=O)cc2)n1
COC1Cc2c(Oc3cncc(Nc4ccccn4)n3)cccc2O1
OCCSC1(n2c(O)nc3c(CO)ncnc32)CC(O)CO1
C=CCOCC(c1ccccc1)N1CC(=O)N(Cc2cn(Cc3ccco3)nn2)C(C)CS1(=O)=O
O=C1CC(Br)(Br)CC2=C1C(c1nc3ccccc3s1)C1=C(CCSC1=O)N2
CC1CC(C)C(N)(c2cc[nH]n2)N1C(=O)c1cn[nH]c1
COc1ccc2c(CC(C)NC(=O)NCc3ccccc3)c(O)cnc2c1[N+](=O)[O-]
COc1cccc(COC(N)=O)c1O
CNC(=O)C(C)(N)Cc1c(Cl)c(Cl)cc(NC(=O)c2cc3nc(Nc4ccccc4)n(C)c3cc2N2CCC(F)C2)c1Cl
COC(=O)CNC(=O)C1CCOC1(C)n1ccc(=O)[nH]c1=O
N=C(N)NN=Cc1ccc(C=NNC(=N)N)cc1
Oc1c(Br)ccc(Br)c1-c1nc2c(O)ccc(F)c2[nH]1
Cc1c(-c2ccccc2)nc(Nc2cc(O)cc(N(C)C)c2)nc1-c1cncs1
CCn1c(SCC(=O)N2CCCC2)nnc1-c1cccs1
Nc1cc(F)ccc1Cn1c(CN2CCN(c3ccccn3)CC2(N)O)nc2[nH]c(=O)[nH]c(=O)c21
Oc1cc(Cl)ccc1COc1ccc(NC2CCCC2Cl)c(Cl)c1
CNC(=O)OCC[N+](C)(C)CC(=CNC(=O)c1ccccc1OCCN(C)C)c1ccc(Br)cc1
COC1CCCCC1c1ccc2ncn(C3C=CC=C4CC5C(=O)OCC5CC43)c2c1
CCOC(=O)C(Oc1ccc(C#N)cc1)C(=O)N1CCc2ccccc2C1
N=c1[nH]c2oc3cc(Cl)c(N)cc3c2c(=O)n1CCN1CCN(c2ccccc2)CC1
O=S(=O)(Nc1ccc(S(=O)(=O)N2CCCCCC2(F)F)cc1F)c1cc(F)cc(F)c1
N=C(N)c1ccc(-c2cc(-c3ccccc3)no2)c(C(=N)N)c1
O=C(NC1(c2nc3ccccc3n2CC(F)(F)F)CCC1)c1ccc2c(C3(C(F)F)CCCC3)c(-c3ncccn3)[nH]c2c1
Cc1cccc(S(=O)(=O)N2CCC(NC(=O)c3cccc(C(=O)NO)c3)C(F)(F)C2)c1
CCOCCOCCOCCOCCCC(=O)OCC
CCn1cc(S(=O)(=O)NCc2cc(C)ccc2C)cn1
NS(=O)(=O)c1ccc2ccn(C(=O)c3cccc(CO)c3)c2c1O
Nc1ccccc1C#Cc1csc(-c2nn(CC(N)C3CCCC3)c3ncncc23)c1
CN(CCCNC(=O)c1cc([N+](=O)[O-])[nH]n1)C(N)=O
Cc1cc(O)c2c(=O)c3c(O)ccc(C)c3oc2c1O
Cc1ccnc2c1C(Cl)C(=O)N2CCN(C)Cc1cccc2ccccc12
O=C(O)COc1cc(Oc2ccccc2)ccc1C(=O)Nc1ccccc1
CC1(Nc2ccccc2F)CCN(C(=O)c2cnccc2-c2ccc(CN3CCNCC3)cc2)CC1C(F)(F)F
O=C(Nc1nc(=O)c2cc(Cl)ccc2[nH]1)c1ccc(F)cc1
CCc1cc(O)c(C(=O)C(C)CC)c2c1C(C)(C)c1cc(O)c(C(C)=O)c(O)c1O2
COc1cnc2ccc(-c3ccc(S(=O)(=O)N4CCNC(Cl)C4)c(N)c3)cc2c1Nc1ccccc1
CC1CC2C(=CCC3CC(OC(=O)C(C)(O)CC(=O)Oc4cnn(-c5ccccc5)c4)CC(O)C32)CC2(C)CCC3CCCCC3C12C
CC(C)(C)OS(=O)(=O)NC1(c2ccccc2)CCN(C(F)CCCCCn2cnc3c(c2=O)c2cc(F)ccc2n3CC2CC2)CC1
CC(Cc1ccccc1)NC(=O)CNC(=O)C=CC(=O)NCC(=O)NC(Cc1ccc(C(=O)O)cc1)C(CC(=O)O)(NC=O)C(=O)NC(C(=O)NC(C(=O)NCC(N)=O)C(C)C)C(C)C
Cc1c(NS(=O)(=O)c2cnoc2)cc(C(C)C)c(SC2=COC(CCC3CCCCC3O)C(C)C2=O)c1C
CCOC(=O)C(c1ccccc1)C1CCC(OC)N(Cc2cc3c(cc2C)OCO3)C1
CCC(O)CC1CC=C(CC(=O)O)CC1
CC(=O)Nc1cccc(-c2nc(N3CCOCC3)c3cnn(CCc4ccncc4)c3n2)c1
COC(NC(=O)C1=CCNC1)C(=O)Nc1ccc(N)c(C)c1
Cc1ccc(NS(=O)(=O)c2ccc(-n3cc(C(=O)Oc4ccccc4)c(C)n3)cc2)c(F)c1
CCC(O)c1c(O)cccc1C(C)COc1cc(OC)ccc1OC
Cc1ccccc1C=Cc1nn(-c2ccccc2)cc1C=NNC(=O)C1COc2ccccc2O1
CC(CO)NC(=O)C(C#N)C(C)(C)Cc1ccc(O)cc1
Cc1cc(Sc2cc(C)ccn2)cc(C(=O)NC(=N)N)c1
COC(=NNC(=O)CN1C(=O)c2ccccc2C1=O)c1ccc(C(C)(C)C)cc1O
Cn1cnc2cncc(N)c21
COc1csc(Cn2c(=O)c(-c3ccccc3)nc3cnc(Oc4ccccc4)nc32)c1OC
O=C(Nc1ccccc1)Nc1ccc(OC(F)(F)Cl)cc1
Nc1cccc2c3c([nH]c12)CN(Cc1ccccc1)CC3
COC(=O)C1(C(=O)Nc2ccc3occc3c2)CCCCC1
CC(C(=O)OC1CC(OC(=O)Cc2ccccc2)C(OC2CCCCO2)O1)=C(C)C(CO)=C(O)C(O)=C(O)C=CC1=C(O)C(C)(C)CCC1
Cc1ncc2c(C#Cc3ccccc3)[nH]nc2c1N
NC1CC(O)OC1n1nccnc1=O
O=c1c(=Cc2ccccc2)sc2nc(-c3ccccc3)nn12
COc1ccc(Cl)c(CCNC(=O)c2c(Cl)nn(-c3ccccc3)c2NN=Cc2ccccc2)c1
Cc1ccc(NS(=O)(=O)c2sccc2O)cc1CCNCCc1c[nH]c2ccccc12
C=C(C)COc1ccc(C)c(C(=O)OCC(=O)N2CCN(S(=O)(=O)c3ccccc3)C(OC)C2)c1
CCCCCCCCCCCCCCCC[N+](C)(C)CCC[N+](C)(C)CCC[N+](C)(C)CCC[N+](C)(C)CCC[N+](C)(C)CCC[N+](C)(C)CCC[N+](C)(C)CCC[N+](C)(C)CCC[N+](C)(C)CCC[N+](C)(C)CCC[NH3+]
COC1(N2CC(=O)N3C(Cc4c([nH]c5ccccc45)C3c3ccc4c(c3)OCO4)C2=O)CCN(CCOc2ccccc2)C1
Cc1nccc(N)c1-c1ccc(-c2ccccc2S(=O)(=O)N2CCCC2F)cc1
CCOc1cc(CN2CCCC(Cl)C2)ccc1OCc1ccccc1
C=CCC1C(O)C(CO)OCC1(O)O
c1ccc(COc2cccc(CN3CCC(N4CCCC4)CC3)c2)cc1
CCC(CC#CCNC)c1cccc(COc2ccc(OC)c3cc(OC)sc23)c1C
O=C(CN1C(=O)CSc2ncccc21)NC1CCCCC1
CC(=O)NC(C(=O)O)c1cc(O)cc(C(=O)O)c1
COCCNC(=O)c1ccc(C)n2cnc(C)c12
COc1cccc2c1ccc[n+]2CCc1cccc(O)c1
O=c1cc(CN2CCOC(Cn3nccc3F)C2)ccn1Cc1ccccn1
COc1cc(S(=O)(=O)NCc2ccco2)ccc1-n1cnnn1
CCCCCOC(=O)CC(CNC(=O)CC)c1ccc(C)cc1
O=c1cc(-c2ccc(O)cc2)[nH]c2cc(O)ccc12
CCc1cc(NC(=O)Cn2ncn3cccc3c2=O)ccc1C
COc1cccc(-c2cc(-c3cccs3)ccc2-c2cccc(C#Cc3ccccc3C(F)(F)F)c2)c1C1(F)CC(OC)C2N1C(=O)OC2(OC)c1cccc(CO)c1OC
Ic1ccc(-c2cc3n(n2)CC(c2ccc(-c4ccccc4)cc2)N3)cc1
COc1c(-c2cccc(N)c2)n[nH]c1S
CCOC(=O)CSC(=CC=C1N=CSC1=O)c1ccco1
Cc1ccccc1C(Cl)=NNC(=O)c1cnccn1
CC(C)SC1CCC(CC(=O)N2CCCC(c3nncn3-c3cccnc3)C2)CC1
Nc1ccc(SC2=Nc3[nH][nH]c(=O)c3C(c3ccccc3)S2)cc1
Cc1ccc(CC2CCCCC2O)c(O)c1
CCC(CC)C(OC)=C1CCOC1=O
O=C(O)NCC=CC=CC=C(F)F
COc1cc(C)ccc1NC(=O)c1coc2c1C1=NCCN1C(SC)=N2
c1cnc(N2C3CCC2CC3)nc1
O=C(N=CNNC(=O)c1ccc(S)cc1[N+](=O)[O-])OCc1ccccc1
CCOc1ccc(NC(=O)CCc2cc(=O)[nH][nH]2)c(NC(=O)c2ccccc2)c1
COc1cc2c3c(c1C)-c1cc(cc(Nc4ccccc4)c1)CC(N1CCCCC1)COc1cccc4c(cc(Oc5cccc6cccnc56)c(O)c14)C(=O)C3(C)CCC(OC)C2
CC(=O)OC1(C)CC(C)C2CCC3C(C(C)C(=O)C4(C)C5CC6(CCCCO6)OC5CC34)C2C1
CCCOc1ccc(CNC(=O)C(C)(c2cccc(NS(C)(=O)=O)c2F)C(F)(F)F)c(N2CCN(c3ccccc3)C(CC)C2)n1
Nc1ccc2c3c(c[nH]c13)C(N)C1NCC(CNC(=O)C3CC3)CC21
CNC(=O)c1cc(-c2ccc(C(=O)Nc3ccccc3)cc2)cs1
O=C(c1ccco1)N1CCN(c2nc3ccc([N+](=O)[O-])cc3s2)CC1
O=C(COC(=O)C=Cc1cccc2ccccc12)NCCCN1CCN(CCCNC(=O)c2cc3ccccc3o2)CC1
COC1C(=O)NCCN1c1nc2cnc(Nc3ccccc3)nc2n1Cc1cccc(F)c1
CNS(=O)(=O)CCNC(=O)Cc1ccc(S(=O)(=O)c2cccc(Cl)c2)c(S(=O)(=O)c2ccccc2)c1F
COc1c(C(=O)NCCc2ccccc2)c(OCC(F)(F)F)cc2c1nc1n2CCOC1
COc1cc(C(=O)Nc2ccccc2)ccc1-c1cccc(-c2ncno2)c1C
C#CCOc1ccccc1Cn1ccc2cc(NC(=O)CC3CCOCC3)c(C(=O)O)cc21
Cc1ccc(SC2C(CNC(=O)c3ccco3)OCCc3cnnn32)cc1
C=CCC1OC2C3C4OC4C(O)C4C(=O)C(CC(=O)OC)=CC4(O)C3C(C)CC2(O)O1
COCCOc1ccc(S(=O)(=O)N(c2ccc(C)cc2)C(C(=O)O)C(=O)N2CCCC(C)CC2)cc1
CN(C)Cc1ccc2c(c1)c(-c1ccccc1)nn2Cc1ccncc1OCCF
CCC(C)c1c(O)cccc1NC(=O)CNC(=O)C(Cc1cccc(C(=O)O)c1)NC(=O)CCCNC(=O)C(NC(=O)C(O)c1ccccc1)C(C)C(=O)O
COC1(C(=O)OCC(=O)N2CCc3ccccc32)CCN(Cc2ccccc2)CC1
Cc1ccc(-c2ccc(C(C)(Oc3cccc4c3C3CCCCC3CC4)C(=O)O)c(O)c2)cc1
O=CCC(S)N1CCC(C(=O)O)c2ccccc21
O=C(CN1C(c2ccc3ccccc3c2)=Cc2ccccc2S1(=O)=O)c1ccccc1
Cc1ccc(NC(=O)COc2ccc(Cl)cc2)c(-n2cncn2)c1
COC(=O)C1=C(c2ccc(C(F)(F)F)cc2)CC2CCC(CCCC3(O)CCCC(O)O3)N2C1
Cc1ccc(NC(=O)c2cccs2)c(Br)c1-c1nc2ncccc2o1
COC1(Cc2ccccc2)NC(=O)CNC(=O)C(Cc2ccccc2)NC(=O)C(C(C)C)COC1=O
Cc1ccc(N2CCN(C(=O)c3c(-c4ccc(Cl)cc4Cl)noc3C)CC2)cc1
COc1c(Br)cccc1C1CC(c2ccccc2)=NN1
COc1cccc(C(COc2ccc(CCNc3ccccc3C(=O)c3ccccc3)cc2)C(=O)O)c1
C[N+](C)(CCCCCC[N+](C)(C)Cc1ccccc1)Cc1ccccc1
CCC(NC(=O)c1c[nH]c(CNC(=O)C2COC(c3ccccc3)=N2)n1)C(N)=O
CC1CCc2c(CC(=O)Nc3cccc(C#N)c3)noc2C1
Cc1ccc(NC(C)C)c(-c2[nH]c(Cl)cc2-c2cccc(C(F)(F)F)c2)c1
C=C1C(C)CC2(OC(=O)CC(C)(C)C)COC(=O)CC(=O)CC(OC(=O)CCC)(CC1C)O2
O=C(Nc1cccc(Br)c1C(=O)NN=Cc1ccccn1)c1ccco1
CN(C)Cc1c(Nc2ccccc2)ccc2c1OCc1ccccc1C2=O
Cc1ccc(OC(C)C(=O)Nc2ccccc2)c(C(=O)NCc2ccccc2)c1
Cc1ccccc1COC(=O)C1=CNC(=O)NC1c1cccc(Cl)c1
CCc1ccc(F)c(-c2nc3c(N4CCNC(C)(N)C4)ncnc3[nH]2)c1
COC(=O)CSc1ccc2c(ncn2CC(=O)Nc2nncs2)c1C
O=C1Nc2c(Br)cccc2C1=Cc1cc([N+](=O)[O-])ccn1
COc1ccc(C(=O)OCc2ccccc2)cc1NC(=O)C1(C(C)N)NC2CCC1(OC)C2
N#Cc1c(Cl)cccc1S(=O)(=O)C1CC(C(=O)NC2CC2)N(C(=O)C2(N3CCC3)CC2)C1
COc1ccc(CNC(c2cc(OC)ccc2OC)C(OC)C(OC)c2ccccc2)cc1
Nc1ccc2c(c1)C(c1nnn[nH]1)N(Cc1ccccc1)C2=O
NS(=O)(=O)c1cccc(C(=O)NC(Cl)Cc2c[nH]cn2)c1
CC1(C)NC(=O)N(c2cc(Cl)ccc2CO)C1=O
COC(CC(=O)Nc1cccc(O)c1)(c1ccccc1)c1cccc([N+](=O)[O-])c1
COC(=O)c1ccccc1-c1ccc2c(C)cc(=O)oc2c1
COc1cc(O)c(C=C(C#N)C(=O)Nc2ccccc2)cc1C(=O)O
COc1cc(C)ccc1N1CCN(c2nc3ccc(NC(=O)c4ccccc4)cc3cc2OC)CC1
CC(C)CC(=O)NS(=O)(=O)C1CN(S(=O)(=O)c2ccccc2)CCO1
C=CC(=O)Cc1ccc(OC)cc1
CC(=O)N1CCc2cc(S(=O)(=O)NOC(C)c3ccc([N+](=O)[O-])cc3F)ccc21
Cc1cc2nc(SCC(=O)C(c3nc4ccccc4[nH]c3=O)[N+](=O)[O-])n(-c3ccccc3)c(=O)c2s1
Nc1nc(N)c2c(n1)Nc1ccccc1C=N2
O=c1c(-c2ccccc2)c(-c2ccccc2)oc2cc(OCCN3CC(O)CC3O)ccc12
Nc1ccccc1-c1cccc(C23CC4CC(CC(C4)C2)C3)c1
Cc1c(NCc2ncno2)ccc(S(=O)(=O)Nc2nccs2)c1C
O=C(O)COc1ccccc1-c1ccc(COc2ccc(C=CC(=O)c3ccccc3)cc2)cc1
CC(O)C(=O)Oc1ccccc1C=Cc1ccc(OCc2ccccc2)cc1OC(O)c1ccccc1
CCn1nc(C(=O)Nc2ccccn2)cc1C1([N+](=O)[O-])CC1
NC(=O)CCCCC(CCNC(=O)CBr)N(C(=O)Cc1c[nH]c2ccccc12)c1ccccc1
CC12CN(Cc3cn[nH]c3)CC1OCCN(C(=O)c1sccc1N)C2
CN(C)c1cccc(N2C(=O)CN(C(=O)C(Cl)(C#N)C(C#N)c3cc[nH]n3)CC2(Cl)Cl)c1
Cc1ccc(NC(=S)N2CCN(c3ccccn3)CC2)cc1
Cc1ccc2c(c1)C(c1ncc[nH]1)C(N)CC2C
CCCNc1ccc(-n2cc(C=C3SC(=S)N(c4ccccc4)C3=O)c(C)c2C)cc1OCC
COC(NS(=O)(=O)c1ccccc1)C(=O)N(CC(=O)NC1CCCCC1)c1ccc(C)c(C)c1
O=c1[nH]c2ccccc2c2cccc(C(O)(CO)C(O)CO)c12
CC1CCc2nc(CNC(C)c3ccco3)cn2C1
CC1(C)C(=O)Nc2cc3[nH]c(-c4ccncc4)nc3cc21
NC(=O)c1ccccc1Oc1ccc(C(=O)N2CCC(CNC3CCC(F)(c4c[nH]c5ccccc45)CC3)CC2Cl)cc1
N=C1SC(=C(F)c2ccc(N)c(F)c2)C(=O)N1c1ccon1
CCN(C(=O)Cc1ccc2[nH]c3cc(C(C)CC(=O)NC(C=O)CC(=O)O)cc(OC)c3c2c1)c1ccccc1
O=C1NCC(c2ccc(OCc3ccccc3)cc2)O1
CCOC(=O)C=CSc1ccc(C#N)c(Cl)n1
CC1CCc2nc3ccccc3cc2C1=O
O=C(NCc1cccs1)C1CCCN1C(=O)Nc1ccccc1
CC(=O)N1CCN(S(=O)(=O)c2cccc(C(=O)N3CC=CC(C)C3)c2)CC1C
CCCCC(O)CC(=O)OCCO
CC(C)(O)c1ccc2c(oc3ccccc32)c1-c1ccoc1
COCc1ccc(O)cc1N=Cc1cn(-c2cccc(OC)c2)c(=O)[nH]c1=O
O=S(=O)(NC(CO)CCC(O)N1CCC(Cc2cc(Cl)cc(Cl)c2)CC1)c1cccc2ccccc12
CC1CC(C)CC(NC(=O)COC(=O)c2ccco2)C1
NCC(n1c2ccccc2c2ccccc21)S(=O)(=O)O
COc1ccc2c(C(=O)c3ccc(C)cc3CN(C)C(C)=O)c(OC)cn2c1
O=C(Nc1ccccc1)C1CCN(c2nc3ccccc3nc2-c2ccccc2F)CC1
COc1c(Nc2cccc(-c3ncncn3)n2)cncc1OCCO
O=C(CCN1C(=O)C2C3C=CC(C2C1=O)C1(Cl)CC31)NCc1ccccc1
Cc1cccc(-c2nc(C(F)NC3CCCCCC3)co2)c1
O=C(Nc1cccc2ccccc12)N1CCCC(n2ccnc2)C1
N=C(N)c1ccc(N)c(C(=O)Cc2ccccc2)c1
COc1cccc(OC)c1C=NNC(=S)NO
O=c1c(O)c(-c2cccc(CO)c2)oc2cc(OCCNC(O)CN3CCCCC3)ccc12
Oc1cccc(-c2oc3ccccc3c2OC2OCCC(O)C2O)c1
Cc1cc(C)c(S(=O)(=O)c2cccnc2C(C)C)cc1C
CC(=O)N(C)Cc1cc(=O)oc2c(C)c3occ(-c4ccccc4)c3c(C)c12
CCC(NC(=N)N)C1NC(=O)NC1=O
O=[N+]([O-])c1ccc(N(CC(F)(F)F)C(O)CCc2ccccc2C(F)(F)F)cc1NC1CCNCC1
CC(=O)NC1C(OC(C)=O)OC(C(NS(=O)(=O)c2ccccc2)OCC(=O)O)C(C(=O)O)C1OC(C)=O
NC1CC(C(=O)NCc2nc(=O)c3ccccc3[nH]2)CCN1S(=O)(=O)c1ccccc1
Nc1ccc2[nH]c(C(=CC(=O)c3ccccc3)c3ccc(N4CCNCC4)cc3)nc2c1
CS(=O)(=O)Nc1cccc(-n2cnc3c(c2=O)C(=O)OC32CCCC2)c1
CC(=O)NC1CN(C(=O)c2[nH]c3ccccc3c2Sc2cccnc2)Cc2ccccc21
CCC1(O)c2cc3c(cc2C(OC2OCCCC2(C)C(=O)OC)CC1O)C(=O)c1cc(N)c(O)c(O)c1C3=O
CC(C(=O)O)n1cnc2c(C(=O)O)cccc21
O=C(NCCC(Br)n1ccnc1)c1ccccc1
CN(C)c1cccc(-c2nn3cc(-c4ccccc4)nc3s2)c1
Cc1cc(CC#N)c(-n2ncc(=S)[nH]c2=O)c(C)c1C
CCCSc1ccc2c(n1)n(CCCC(=O)NCc1ccccc1)c(=O)c1cccn12
CC(C)CC(NC(=O)C(CS(=O)(=O)O)NS(=O)(=O)c1ccccc1-c1ccccc1)C(=O)NCC(N)=O
COC1CCCC2C(=O)N(CC(C)C(=O)N3CCN(S(=O)(=O)c4ccccc4)C(C)C3)C(=O)C12
CCc1c(NC(=O)C(N)Sc2nnc[nH]2)noc1C
Cc1cc(NC(=O)CNC(=O)c2ccccc2)cc(S(=O)(=O)NC2=NCCC2)c1
O=C(COc1ccc(C=C2N=NC(=O)c3cccc(Cl)c32)cc1)Nc1ccccc1
CC(CF)OC(CO)C(O)n1c(=O)cc[nH]c1=O
O=C(Nc1cccc(C(F)(F)F)c1)c1n[nH]c2c1CCC(N1CCCC1)C2
O=C(NC1CCCN(CCc2ccccc2)C1)c1ccc2[nH]nc(-c3ccncc3)c2c1
Nc1ccc(NC(=O)C2CCCN2)cc1-c1cc2ncsc2cc1Cl
CN(CCCCO)CC1(C)CCOCCCNC(=O)c2cc(NS(=O)(=O)c3ccccc3N)ccc2OCC1
C=C1CCC2C(COC(=O)c3cccc(C(C)NS(=O)(=O)c4ccccc4)c3)CCCC2C1O
COc1cccc(CCNC(=O)CCNC(=O)c2cc(OC)co2)c1
CCN(CC)CCNC(=O)c1cccc(NC(=O)C(Oc2ccccc2)S(=O)(=O)N(C)C)c1
CC(C)C1CN(C2CCNCC2)CCN1c1ncc(C(=O)NCc2ccccc2C(F)(F)F)cc1Cl
CC(C)Oc1cccc2sc(NC(=O)Cc3ccc(Cl)cc3)nc12
CC(C)Nc1c(-c2cnc(N)nc2)ncc2c(=O)[nH]cnc12
O=C1OC(C(F)n2cncn2)CN1c1c(F)cc(N2CCN(c3ccccn3)CC2)cc1[N+](=O)[O-]
COc1cccc2c3c([nH]c12)-c1nccn1C(C)(C)Cn1cccc1-3
CS(=O)(=O)c1ccc(-c2c(-c3ccccc3)oc3cc(N4CCOCC4)ccc3c2=O)c(F)c1
CC(CNc1ncnc2sccc12)C(C)n1cncn1
Cc1ccc(Oc2ccc(C(=O)NC(=O)Nc3ccc(Cc4ccon4)cc3)cc2C(F)(F)F)cc1
COc1ccc(C=Cc2nnc(NC(=O)c3ccco3)s2)cc1
CC(=O)NC1CN(c2cnc(NC(=O)c3cccc(NC(=O)c4ccccc4)c3)cn2)C(C(F)(F)F)CN1
NCCOc1ccc(-n2cc(-c3nnc(Nc4ccccc4)o3)c(-c3ccccc3)n2)cc1
Cc1cccc(C(=O)ON=C(c2cccc(N)c2)[N+](=O)[O-])c1
COc1ccc(F)c(N2CCN(C(=O)CCC(=O)Nc3ccccc3)CC2)c1
CCCSC(N)(c1ccccc1)N(C1Cc2c(F)cccc2N(Cc2c[nH]c(N)n2)C1)S(=O)(=O)c1c[nH]cn1
CCOCN(C(=O)C(C)Cc1nnc2[nH]c(=O)c3ccccc3n12)c1ccccc1
CC12CC3CC(n4cncn4)(CC(C1)C3(C)N)C2
Cc1ccnc2sc(C(=O)NN=CC(N)=Cc3ccccc3)c(C)c12
CC1(C)CCC(=N)OCCCC(=O)OC1(C)C
COc1nc(N2CCN(c3ccc(N)cc3)C(C)(C)C2)nc2c1CNC2=O
CCC(C(=NNC(=O)N=c1[nH]c2ccc(OC)cc2s1)c1ccc(N)c(OC)c1)N(C)CC
N#CN=C(N)c1ccc(OCc2ccc3sccc3c2)cc1
CC(C)(C)OC(=O)NC(C(=O)O)c1ccc2c(c1)Cc1cc(OCCN3CC(=O)NC3=O)ccc1-2
O=C(O)c1ccc2nc(C=Cc3cccc(O)c3)ccc2c1
CC(C)(C)c1ccccc1CNCC1CC(c2ccccn2)=NO1
Cc1ccc(C(=O)NC(CC(F)(F)F)C(O)C(N)=O)cc1
COc1ccc(C2(OC)CC(c3cc(OC)c(OC)c(OC)c3)=NN2C)cc1
CCN1CCOC(C)(c2cnn(-c3ccccn3)c2)C1C
NC1CCCCC12Oc1cccc(O)c1CC2C(F)(F)F
CCC(C(=O)CCCC(C)C)c1ccc(C(=O)O)cc1OC
COc1cccc(OCCCCCCN)c1-c1cc(=O)c2ccc(C(=O)O)cc2o1
O=C(Nc1ncc(F)s1)c1cccc(S(=O)(=O)N2CCOCC2)c1
CCCCN(C)Cc1cc(-c2coc3cc(C(=O)c4ccccc4)sc23)ccc1Cl
C=CC(=O)Nc1cc(N(c2ncc(OC)c(NCc3ccccc3)n2)C(O)C=O)cc(C(F)(F)F)c1N1CCNCC1
CN(C)CCCNC(=O)c1n[nH]cc1NS(=O)(=O)c1cc(C(F)(F)F)c(-c2cnc(C3CC3)o2)cc1N
O=C1N=C(N2CCN(C(c3ccccc3)c3nnnn3C3CCCC3)C(Br)C2)SC1=Cc1ccccc1
O=C(NC1=NCC(Cl)S1)C(Cl)=Cc1ccccc1
N#Cc1cccc2c1C1(N)CN(Cc3ccccc3)CCN(Cc3cn[nH]c3)C1CC2
Cc1ccc(-n2ncc(C(=O)N3CCN(C4CCCCC(N)(C(C)(C)OC=O)C4)CC3)c2C2CCNCC2)cc1
CC1(O)CC(n2ccc(=O)[nH]c2=O)OC1CO
CC(C)(CCCc1cc(C2=CCCCC2)c(NC(=O)c2ncc[nH]2)c(C(=O)O)c1Cl)n1c(O)nc(=O)c2ccccc21
O=c1cc(N2CCOCC2)oc2cc(OCCc3cccc4ccccc34)ccc12
O=C1CC(O)C2c3cccc4c3C2N1c1c(O)cccc1-4
NC(=O)C1(N)CCN2c3ccc([N+](=O)[O-])cc3NC(=O)C21
CC(C)=CCCC(=CCCC(C)=CCS)CS
CC(C)(CCS(=O)(=O)CCN)c1ccc(O)cc1
Cc1ccc(Oc2ccc(S(=O)(=O)Nc3nc(F)cs3)c(C#N)c2)c(-c2ncc(CNC3CC3)s2)c1
C=Cc1cc(OC)c(NC(=O)C2=CCOC2c2ccccc2)cc1OC
Cc1cccc(Cl)c1C=C(c1ccnc2ccc(Br)cc12)c1c(C)c[n+]([O-])c2cn[nH]c12
Cc1ccccc1S(=O)(=O)NC1=NCN(c2ccccc2)CN1
O=C(NCC(Cl)(c1cccnc1)N1CCN(c2ccccc2)CC1)c1ccccc1
O=C(O)c1cccc(OCCCCCSC(F)=C(F)F)c1C(F)(F)F
Cc1cc2c(cc1C1Oc3ccccc3C(=O)C1OC(=O)Nc1ccccc1Cl)OCO2
NC(CC(C(=O)O)C(N)N(c1nc(CO)ncc1-c1nc2cncnc2n1C1(O)CC(O)CO1)C1CCCC1)C(=O)O
CN(C)c1ccccc1-c1ccccc1Cn1ncccc1=O
O=C(Cc1cccc(F)c1)Nc1cc(Cl)c2oc(-c3ccco3)nc2c1
O=C(NCC1COCCN1)c1cnc(Nc2ccccc2)nc1OC(F)(F)F
O=C(CCCN1C(=O)SC(=Cc2cccs2)C1=O)Nc1ccc(N2CCN(CCCN3CCOCC3)CC2)cc1
COc1ccc(Cl)c(OC)c1Cc1cc(=O)nc(SC(C)(C)c2ccccc2)[nH]1
COc1cc(OC)c(S(N)(=O)=O)c(OC)c1I
O=C1Oc2c(Cl)cccc2C1=Cc1ccccc1
COc1ccc(C(=O)NN(C(=O)c2ccccc2)C(C)(C)C)cc1
O=c1c(NCC2=NCC(Br)N2)c(Nc2ccccc2)c1=O
C=Cc1cc(Oc2ccccc2)cc2c(N)nncc12
CCOc1ccccc1C(=O)CC=CC(=O)OCc1nnn(C2CCN(Cc3ccccc3)C(c3ccccc3)C2)c1O
ClC(NCc1ccncc1)c1ccccc1
O=C(CSc1nnc2cc(O)ccn12)NC(c1ccccc1)c1cccs1
c1ccc(CSC(c2ccc(-c3ccccc3)nc2)c2ccccn2)cc1
CC(C)(C)c1cccc(COC(=O)NCC(=O)NC(Cc2ccccc2)C(=O)C(=O)NCCC2CCCN2)c1
CC(=O)OC1C(=O)CC2=CC(O)(OC(=O)C(C)(O)NC(=O)C3(OC(C)=O)NCC(C(C)(C)C)C3C)CC(C2O)C(OC(=O)c2ccccc2)C2C3COC3CCC12
NC(=O)C(O)(CCNC(=O)c1cccc(N2CCCC2=O)c1)NCc1ccccc1
N#CSPC(=O)c1ccc(CS(=O)(=O)NCc2ccccc2)cc1
CC(C)c1ccc(CC(CCN2CCN(C(O)(c3cccnc3)C(C)C)CC2)NC(=O)OC2CCS(=O)(=O)C2)c(C(=O)NC(C)(C)C)c1
NC(CSCCC(N)C(=O)O)CC(=O)O
Nc1ccc(Br)c(C2(Oc3ccccc3)CCNCC2)c1
CCCCC(=O)N1CCN(CC(O)c2ccccc2Br)CC1
CC(=C1CCCCC1=C(O)C=C1CC(O)CC2C(C(=O)c3cccs3)CCC12)C(O)C(C)(C)O
CCC(N=C(N)N)C1CCN(C(=O)C(NC(=O)C(C)(C)NC(=O)CNC(=O)OCc2ccccc2)C(C)(C)C)C1C(CC)N=C(N)N
Cc1ccccc1-c1nnc(CNc2ccc(N3C(=O)CCC3Cl)cc2)o1
O=C(NC1CCC1)c1ccc(S(=O)(=O)Nc2ccc(S(=O)(=O)Nc3nccs3)cc2)cc1
Nc1cccc2c1-c1cccc(C(=O)N3CCNCC3)c1C2NC(=O)Cc1ccccc1
O=C(OCC(O)CC(O)(O)C(O)OC(=O)c1cc2ccccc2oc1=O)c1cc2ccccc2oc1=O
CCCCC(=O)N(Cc1nc(Cc2ccccc2)no1)C(=O)CCC1CCCN1
CC1=CC23OC1C(C(=O)Nc1ccccc1)C2(C)C(=O)N(CCC(F)N1CCCCC1)C3C(=O)NC1CC1
COC(=O)c1c(-c2ccccc2)ccc(C2CC3CC(N)C(C2)N3)c1[N+](=O)[O-]
CCCNC(=O)C1Cc2ccccc2C1N1CCC(c2cnoc2C)CC1
COc1ccc(N(C(=O)Nc2ccccc2)C(CCl)NCCCl)cc1
CCC(=O)N(O)c1c(C#Cc2ccccc2)ccc2c1NCCNS2(=O)=O
Cc1cccc(-n2c(SCC(=O)N3CCOCC3)nc3c(sc4ccccc43)c2=O)c1
CC(C)C(CC(=O)NCC(=O)NC(Cc1ccccc1)C(=O)N1CCCC1)c1ccc(C(=O)O)cc1
Cc1csc(C(=O)Nc2nc3ccccc3s2)c1C
CCCC(=O)Nc1nc[nH]c1CCNC(=O)CNC(=O)C(Cc1ccc(C(N)=O)cc1)NC(=O)CCc1c(C(CC)N=C(N)N)[nH]c2ccccc12
CCS(=O)(=O)NC1(CC(=O)N2CCCC2C(=O)OC)CC2(Cl)C(=CCCC2Cl)N(Cc2ccccc2)C1=O
COC1c2cc3cccnc3cc2C(=O)N1Cc1cccc(O)c1
O=[N+]([O-])c1ccc(F)cc1
COC1(C)CC23C=CC1C1Oc4cccc5c4C12CCN(CC1CC1O)C3C5
Nc1nc2c([nH]1)c(=O)ncn2Cc1ccccc1
CCC(=O)NC1(C)CCc2ccc(Cl)nc2C1Cc1cccc(Cl)c1
O=C(CSc1nc2c(c(-c3ccc4c(c3)OCO4)n1)CCCC2)Nc1cccc(C(F)(F)F)c1
CCOC(=O)C1=C(C(=O)OC(C)(C)C)OC=C(C)C1c1ccc(C)cc1
Cc1cccc(NC(=O)c2cc3cc4c(C)cc(Cl)cc4nc3s2)n1
c1ccc(N2CCCC3(COCCN(Cc4cscn4)C3)C2)nc1
CC(N)(c1ccc(N)cc1)n1c(Oc2ccc(Cl)cc2)nc2[nH]c(=O)[nH]c(=O)c21
Nc1ccc(CCCC(=O)N2CCC(F)C2C(F)NC(=O)c2ccccc2)c(F)c1
O=C(O)C(O)(CO)C(S)=CS
CC(=O)Nc1scnc1-c1ccc2c(c1)NC(=O)CO2
N#Cc1ccc2c(C=CC(=O)c3ccccc3)cn(CC(Cl)Oc3ccc4cc(O)ccc4c3)c2c1
Cc1ccc(NC(=O)Nc2ccc(Cl)c(Cl)c2)cc1Cl
O=C(CN1C(=O)SC(=Cc2ccccc2)C1=O)Nc1c(O)cc(O)cc1[N+](=O)[O-]
O=C1CC(c2ccccc2)CC2=C1C(c1ccc3c(c1)OCCO3)C(N1CCCCC1)C(c1ccc(F)cc1)=C1CC(F)CCC1=N2
N#Cc1ccc([N+](=O)[O-])c(C(Cl)=CC(=O)c2ccc(Cl)c3ccsc23)c1
CCOC(CCCNC(=O)c1ccc2ccccc2n1)N1CCN(c2ccccc2)CC1
CC(C)(NC(=O)CNC(=O)CN1CCNC(CC(=O)O)C1)c1cccc([N+](=O)[O-])c1
Cc1ccccc1-c1nc(N2CCOCC2)c2ccccc2n1
C(=Cc1ccccc1)Cn1nnnc1SCc1ccccc1
Cc1ccc2c(c1)C(=O)c1c(C)cc(Nc3cccc(NC(=O)c4ccc(N5C(=O)C6C7C=CC(C7)C6C5=O)cc4)c3)cc1CC2
NC1(C(O)CCCC(=O)NS(=O)(=O)OCC2OC(n3cnc4cncnc43)CC2O)SCC2NC(=O)NC21
COc1cc2c(c(CN3CCNCC3)c1OC)OC(=Cc1ccccc1N)C2=O
COc1c(N)cc(C2CC(=O)N(CC3NCCC3OC)c3ccccc3C2)cc1OC(C)=O
Cc1cc2ccc(O)c(CN3CCOCC3)c2oc1=O
CC(=O)OC(C)CCCCCCCCCCCCCc1ccccc1N1C(=O)OCC1(O)c1ccccc1
C=CCC(=O)OC1(C)C(CNCc2ccc(C)c(Cl)c2)Oc2ccccc2S(=O)(=O)N(C)C1(N)CCO
CCCCCCCCC(CCCCCCCNC=O)C1Cc2ccccc2N1C(C)c1ccccc1
c1ccc2c(CN3CCn4c(C5CC5)nnc4C3c3ccc(C4CC4)cc3)cccc2c1
CCC(O)N(C(=O)Nc1ccc2c(c1)C(=O)NC(OC)CC(CNS(=O)(=O)c1cccc(OC)c1)O2)c1cc(N)cc(C)c1C
CC(C)(C)Sc1cc(C#N)c(CO)nc1-n1cccn1
O=C(Nc1ccc(CC(F)(F)F)nc1)c1ccc2c(c1)Cc1c(-c3ccc(-c4ccccc4)cc3)n[nH]c1-2
O=C(Nn1cnnc1O)c1oc2ccccc2c1O
CC1CN(C(=O)CCN2CCC2)Cc2sc(C#Cc3ccccc3)nc21
Cc1cccc(F)c1C(=O)N1CCN(CCc2ccc(F)c3c(=O)c(Cl)c(-c4ccccc4)oc23)CC1
CC(N)C(=O)NC(C(=O)NC(CCC(N)=O)(C(N)=O)c1ccc(F)cc1)C(C)C
Cc1ccc(C(N)=O)cc1C(N)CNC(=O)c1cn(CC(=O)Nc2ccccc2)nn1
CCOc1cnn(-c2nc3c(s2)CCCc2nc(C)sc2-3)c1C
CC1=C2C(CCC3(C(=O)N4CCN(C(=S)Nc5ccc(O)c(C)c5)C(C)(C)C4(C)O)CCCCC23)C2CC(C)C3CCCCC3C2C1
Nc1ccccc1-c1cc(-c2nc3ccccc3[nH]2)cs1
O=C(Nc1ccccn1)C1CCOC2CCN(c3cccnn3)CC21
COc1c(F)cccc1C1(c2cc(C)c(N)c(-c3ccccc3)c2)N=Cc2cccnc21
COc1ccc(-c2ccnc(Nc3cccc(C(=O)Nc4ccccc4)c3)n2)cn1
O=c1c2cc(F)ccc2nc(-c2cc(-c3ccccc3)c(N3CCOCC3)s2)n1-c1ccccc1
COC(c1cnoc1)n1cnc(C(=O)NCc2ccc3c(c2C)OC(C)O3)n1
COC(=O)c1c(C)ccc2c1C(c1ccccc1)(C(C)(Oc1ncccn1)C(=O)O)NC(C)C2=O
COc1ccc(C(=O)Oc2ccc(OC)c(-c3oc4ccc(OC)cc4c(=O)c3OC)c2OC)cc1
Cc1c[nH]c2ccc(C#Cc3ccc(N)cc3)c(CO)c12
CCOC1c2nc(Nc3ccccc3C(C)C)nc(Nc3ccccc3)c2S(=O)(=O)CC1CC(=O)O
Nc1ccc2c(c1Cl)C(=O)C=C(Nc1ccc(S(N)(=O)=O)cc1S(=O)(=O)Nc1ccc(I)cc1)C2=O
COC1Cc2c(ccc3[nH]c(CCl)c(OC(F)(F)F)c23)N1C(=O)c1[nH]c2ccc(O)cc2c1CCl
CC(NC(=O)c1[nH]c2ccccc2c1OCCCC(=O)N(C)C)C1Cc2cccc(-c3ncco3)c2O1
CC(=O)NC1CCn2c(=O)c(-c3ccc(C)cc3)c(-c3ccnc(NC(F)C4CC4)n3)n21
CCOc1ccc2sc(N(CN(C)CC)C(=O)c3ccccc3[N+](=O)[O-])nc2c1
Cc1ccc(C2OC(C3CC3)=CN3C(=O)C(NC(=O)Cc4ccccc4)C23)cc1
Cc1cc(NC(=O)CN2CCN(C)C(N)C2)ccc1-c1nc2c([nH]1)c(=O)[nH]c(=O)n2C
Nc1ccncc1-c1ccc2c(c1)C1(COC=N1)c1cc(N3CCCC3)nc(F)c1O2
CCCOc1c(CN2CCOCC2)cc2c(c1C)OCc1c-2ccc(O)c1C(C)C
CC(C)Nc1c(F)cccc1Nc1cc(C(=O)c2ccccc2)ncn1
COc1ccccc1N=c1c2ccccc2n(C)c2cccc(OC)c12
COc1ccc(N2CCN(C(=O)c3ccc4c(c3)NC(=O)C(NS(=O)(=O)c3cccnc3)N4)CC2)cc1
CC(=O)NC1=CC(=O)c2ccc(-c3[nH]ccc4c5ccccc5nc3-4)nc2C1=O
COc1cccc2c1C(OC)C(OC)(OC)C(OC)(OC(=O)c1ccc(SC)cc1)c1cc(=O)cc(C)cc1-2
O=C(c1cc2c(=O)[nH]c3ccccc3c2s1)N1CCN(c2ccccc2)CC1
CN(C)CCCNc1cc(C(N)=O)cc2c(=O)c3cc(O)ccc3oc12
Cc1ncnc2c1CN(c1cc(C(=O)Nc3cccc(NS(C)(=O)=O)c3)cc(C(F)(F)F)c1)CC2
O=C(Nc1ccccc1)c1cccc(C(=O)Nc2ccccc2)c1
O=c1[nH]c2ccccc2n2nc(-c3ccco3)cc12
NC(=O)C(N)CCCCCCNC(N)=Nc1ccc(Cl)cc1
CCNC(=S)Nc1cccc2c(C=C3C(=O)NN=C3c3ccncc3)c[nH]c12
O=C(Nc1nc(-c2ccccc2[N+](=O)[O-])c(C(=O)c2ccccc2)o1)c1ccccc1
Cc1ccc(C=Cc2cc([N+](=O)[O-])ccc2C(=O)O)cc1
N#CC1CN(Cc2ccccc2)CCC12NC(O)(c1ccccc1)Cc1cnccc12
Cc1cc(-c2ccccc2)ccc1CC(=O)NNS(=O)(=O)c1ccccc1N
CC(C)CC(NC=O)C(=O)NC(C)(C(N)=O)C(CNC(=O)CNC(=O)CNC(=O)OC(O)C1c2ccccc2-c2ccccc21)(c1ccccc1)C(C)C(N)=O
C=CCN(CC=C)S(=O)(=O)c1ncnn1C
CCOC(=O)C12OCCC1C(OC)=CC1OC=C(C)C12
CCC(=O)Oc1cc2c(=O)cc(-c3cccc(O)c3)oc2cc1OCCN1CCCCC1
C#CCCN1CCCC1CO
CCC(CC)C1(Cn2c3ccccc3c3ccc(SC)cc32)C(=O)C=CC1=O
Fc1cc(Cl)ccc1Nc1ncnc2c1NCc1ccccc1O2
COc1c(C(=O)n2ccc(=O)o2)ccc2c(NCCCl)cc(C)cc12
CCCOc1c(C2=CC(=O)c3ccccc3C2=O)ccc([N+](=O)[O-])c1Cl
COc1cccc(C(=O)Nn2ccc([N+](=O)[O-])c2S(=O)(=O)c2ccccc2)c1
O=C(NCCOc1ccccc1)C(Cl)CN1C(=O)C2C3C=CC(C3)C2C1=O
C=CCN(Cc1cccc(Cl)c1C)c1nccc(NC(=O)c2ccccc2)n1
COCC(OP(=O)(O)OP(=O)(O)O)n1c(=O)c2[nH]c(N)nc2n(C)c1=O
COc1ccccc1C1=NN(C(=O)c2cccnc2)C(c2ccccc2)([N+](=O)[O-])C1
COc1c(O)cccc1-c1csc(Cc2ccccc2)n1
O=C1C(=Cc2c(O)cccc2O)Oc2cccc(O)c21
CCCNC(=O)c1c(S(=O)(=O)c2c(C)cccc2C)cnn1C(C)CC
CCCN(C)Cn1nc2c3c(cccc31)Oc1cc(C)ccc1-2
CC(=O)c1c(C2CC3CCC(C2)N3)ccc(N)c1C
CC(O)CN(C)Cc1cccc(OCc2ccccc2)c1
C=CCSc1ccc(OCc2nnc(F)n2-c2ccccc2)cc1
O=C(NNC(=O)c1ccc(Cl)c(Br)c1)c1ccccc1
CCS1(C)c2nccc(C)c2-c2[nH]cnc(=O)c21
C=CCC(C(=O)O)c1cccc(C(CNC(=O)CNC(=O)c2c(C)cccc2Nc2cccc(C)c2)[N+](=O)[O-])c1
COc1cc(NC(=O)c2cc3c(ccn3Cc3ccc(C)cc3)cc2OC)c(Br)cn1
Cc1nc(Cl)c(C2CC(c3ccc(Cl)cc3)=NN2c2nccs2)cc1C(N)=O
C=NNC(=O)OC1(C)CCN(c2cccc([N+](=O)[O-])c2)CC1
C#CC(C)(O)Cc1c(N)ccc(-n2cc(-c3ccccc3)c3cncnc32)c1F
CCN(CC)Cc1cccc2c1C(=C1C(=O)Nc3ccccc31)C(=O)N2
O=C(COc1cccc(Oc2ccccc2)c1)Nc1ccccc1
CCCC(CCC(C)C)c1cccc2c1[nH]c1c(O)ccc(C=O)c12
CCN1C2CNCC1CC(NC(=O)n1ccc3cc(N)ccc31)C2
OCCCCCCCCCCCC(O)(Cc1ccccc1)n1ccnc1
CC1(C)CCC(=O)C2=C1Oc1ccc3c(c1C2c1c[nH]c2cccc(Cl)c12)C(C)(C)CC3
Cc1cccnc1CCNC(=O)c1ccc(OCc2conc2-c2ccccc2)nc1
O=C(NC1CC1O)c1cc2nc(N3CCOCC3)ccc2cn1
CC(CC(=O)N1CCN(c2ccccn2)CC1)C1(C)CCCN(C(=O)c2ccon2)C1
CC1CC(NC23CC4CC(C2)CC(C(=O)N2CCN(c5nccs5)CC2)(C4)C3)CCO1
Cc1ccc(-c2nc(CS(=O)CC(=O)NC(Cl)c3ccccc3)c(C)o2)cc1
CCNC(=O)OCCc1cc(OCC)c2ccccc2c1
CN(C)C1=C2C(=O)c3cc4ccc(NCCN5CCCC5)cc4c(O)c3CC2CC2(O)C(O)C(O)=C(C(N)=O)C(=O)C12O
Cc1cccc2c(N3CCN(C(=O)Nc4ccc(Oc5ccccc5)cc4C(C)(C)C)CC3C)ncnc12
Cc1c(C2CC3CCCC3C3OCC4=CC(=O)CCC4=C23)cccc1N(C)C
CC(N)(C(=O)O)c1ccc(Cl)cc1
O=C(Nc1ccc(C(F)(F)F)c(-c2ncc3ccccc3n2)c1)Nc1ccon1
C=S(C)(=O)Nc1c(Cl)ccc2c1cc(OC)c1ocnc12
Cc1cc(C(F)(F)F)ccc1N1C(=O)C(C(Cl)c2ccc(C(=O)O)cc2Cl)n2ccnc21
COc1ccc(NC(CN)C(=O)O)cc1
COC1CC(Oc2ccccc2C)CN1C(C)c1ccc(-n2ccnc2)cc1F
O=C1c2ccccc2C(=O)c2cc(O)ccc21
Cc1ccc(CNC(=O)c2ccc3c(c2)N(Cc2ccccc2)C(C(C)(C)C)CS3)cc1
CCCCC(NC(=O)CC)N(C(=O)Cn1c(=O)[nH]c(=O)c2c(OC)c(OC)ccc21)c1ccccc1
CCOCOc1ccc(NS(=O)(=O)c2ccc(C)cc2C)cc1[N+](=O)[O-]
O=C(NC(=O)c1cccc(C(F)(C(F)(F)F)C(F)(F)F)c1)Nc1ccc2c(c1)COC2=O
CCC(=O)OC1(C)CC(C)CCC12OOC1(CC3CCC4C5CCCC5CCC4C3C(C)(OC(C)=O)C1)OO2
CCCCC(C(C)C)C1CCC2(O)CC(C)CC(OC(=O)c3ccccc3)C12
Cc1cc(-c2cccc(CC(=O)N3CCN(c4ccccc4C)CC3)c2Cl)cc(S(=O)(=O)NC(=O)C(C)(C)O)c1
CCN(CC)c1cccc2cccc(-c3nc(C#N)co3)c12
Nc1cc(F)cc2c1NC(=O)CN=C2c1cc(F)ccc1CC(=O)O
CC(OC1CC2(CCNCC2)c2ccccc21)C1=NCCN1
Cc1ccc(C(F)NCC2CCN(C(=O)c3ccccc3)CC2)nc1-n1cnnn1
O=C(Nc1ccc(S(=O)(=O)N2CCCC2)cc1)c1cc[n+]([O-])cc1
O=C(OCC(O)n1nnc(COc2cccc(CC(OCc3ccccc3)C3=CC(=O)c4ccccc4C3=O)c2)c1I)c1ccccc1
COc1ccnc(Oc2cccc(C#N)c2Cl)c1C
CCCCNc1ccncc1Cn1c(=O)[nH]c2c(N)ncnc21
CC(=O)OC1=C(C2C3CC4=C(C(=O)c5oc(C)c6c5C4COC6=O)C2C(C)C3)C(=O)C(OC2CCCCO2)C(OCc2cn(CCCCCCC(C)CCCCNc3nc(=O)cc(-c4ccccc4)o3)nn2)=C1
Cc1ccncc1-c1nnc(SCC(=O)N2CCCCC2C)n1N
CCN1CCN(Cc2ccc3ncccc3c2)CC1OC
Cc1c(NC(=O)c2ccc3ccccc3c2)cccc1Nc1nccc(-c2cccnc2)n1
COc1ccc(-c2c(C3CCCC3)cc(COc3cc(C)c4c(c3)C3(CC(OC(N)=O)C4)CC3C)c(O)c2OC)c(OC)c1C
CCOC(=O)c1cc2c(=O)cc(Oc3cc(C)c(C)cc3C)c(=O)c=2c(NC(=O)CCCC(=O)O)c[nH]1
CCOC(Nc1cccc([N+](=O)[O-])c1)c1cscn1
CCN(Cc1cc(O)c[nH]c1=O)c1ccc(C)nc1
CC(C)c1ccccc1N1C(=O)CC1C=Cc1ccccc1
CC(C(=O)O)[n+]1ccc2[nH]c3cccc(CO)c3c2c1
Cc1ccc(S(=O)(=O)Nc2cnoc2)cc1C
Oc1ccc(CNc2ccccc2CNC2CCCC2)cc1
C=NOC(C(=O)NO)c1ccc(Cl)cc1
COc1ccccc1Nc1nccc(OC2(C#N)CCC(C)C2)n1
CCC(NC(=N)N)C(O)(NC(=O)C(Cc1c[nH]cn1)(NC(=O)OCc1ccccc1)C(N)=O)C(=O)NCCc1ccccc1
O=C(CCCCCC(O)C(O)CC(=O)N1CCc2ccccc21)c1ccc(-c2ccccc2)cc1
CCNc1ccc(-c2ccc3c(c2)CN(C(=O)c2ccccc2)CC(F)N3Cc2c[nH]cn2)cc1
O=C1OC(=O)C23CCC2(c2ccccc2)C1C3
O=C(NN=Cc1ccc(O)cc1)c1ccncc1
O=C(NC(O)(CO)c1cn(C2OC(OCC3CCC(O)C(O)(OC4CCCCC4)O3)CC2O)nn1)c1ccc2nc[nH]c2c1
CNC(=O)c1cc(-c2nc(-c3ccccc3)cs2)cc(F)c1-c1cc(Cl)ccc1Cl
Nc1cnc(NC(=O)C2=CNS(=O)(=O)c3sccc32)cc1O
CN(C)c1c(O)ccc2c1C(=O)C1CC3(O)C(O)=C(C(N)=O)C(=O)CC3(I)C(N(C)C)C1C2C(F)(F)F
CC1(C)OC2C3CCC(C)(N3)C3(C(N)=O)C(N)C4=C(C(=O)C=CC4=O)C1N23
COc1cc(C(=O)C=Cc2ccc3cccc(O)c3c2)cc2c1OCC=C2
COc1cc(N)c(NC(=O)CSc2nnn[nH]2)c(O)c1
CC(C)(Sc1ccccc1)c1n[nH]c2c1C1(CC(=N)O2)C(=O)N(CCc2ccc(C#N)cc2)c2ccccc21
COC(C)Cc1c(NC(C)=O)c(-c2ccccc2)c[nH]c1=O
COC(=O)c1cc2c(C)c(C)c(=O)oc2cc1Oc1ccon1
CC1C(O)C(C2CC2)CCN1c1ccc2cc(NC(=O)C=Cc3ccc(Br)cc3)ccc2n1
CCCCCCC(CS)[SH]1N=CC(C2=CCC(N)NC2)=N1
CC(C)c1cc(CCCC(=O)NC2=NCCS2)cc2c1OCO2
Cc1cccc(CCC(=O)Nc2cccc(-c3cn4ccccc4n3)c2)c1
Cc1ccc(C=NNC2=NC(=O)CS2)cc1C
Nc1ccccc1Cn1cc(Cn2cc(COCc3c(-c4ccccc4C(F)(F)F)n(Cc4ccccc4F)c4ccccc34)nn2)nn1
Cc1cccc(N2CC(NC(=O)c3cccs3)CC2=O)c1
CCN1CCN(C2=C(NC(=S)Nc3ccccc3Br)C(=O)c3ccccc3C2=O)CC1
CS(=O)(=O)c1ccc(-c2cc(C(F)(F)F)c3ncc(-c4cccc(N)c4)n3c2)cc1
O=c1cccc2[nH]c(-c3ccccc3)c(O)cc1-2
CC(C)(C)N(C(=O)CN1CCNCC1)c1cccc(CN2CCCCC2)c1
CC1(Cl)COCCN1C1=CC(=O)N(c2cccc(Cl)c2)C1=O
OC(CCOCc1ccccc1)N1CCc2cc3c(cc2C1)OCO3
Cc1ccccc1N(Cc1ccncc1)C(=O)Cn1ncc2c1C(C)CCC2
CC(C)(C)C(NCC(=O)Nc1nccs1)C1CC1
O=c1cc(C(F)(Br)c2ccccc2)[nH]cn1
CNC(=O)C(O)C1CCC(N)(CCCCCCCCCCCCCCCCCN)CC1
CCN(CC)C(C)N1C(=O)c2oc3c(Cl)cccc3c(=O)c2C1c1ccccc1
CCC(=C(c1cccc2ccccc12)c1cccc2cccc(OCC(C)O)c12)c1ccccc1
CCCCCCCCC(CC)N(C(=S)NCCCCCCNC(=S)NC1CCS(=O)(=O)C1)c1ccc2ccccc2c1
CC(=O)Oc1ccc(C(=O)Oc2coc(COC(=O)COc3ccccc3)cc2=O)cc1
CC(=O)N1CCCC1C(=O)NCc1cc2sccc2cc1C(=N)N
COc1ccc2nc(C=C(c3cccc(C(=O)O)c3O)[N+](=O)[O-])n(-c3ccccc3)c(=O)c2c1Cl
N#CC1CC1c1cccc(NC(=O)Nc2cc3c(s2)CC(C(N)=O)C3)c1
COc1c(C)cc2nc(Nc3nc(=O)c4ccccc4[nH]3)ncc2c1C
O=C(Nc1ccccc1I)Nc1c(Cl)cccc1OC1CCNCC1
CC(C(=O)O)c1cc(OCc2ccc3ccccc3n2)c2c3c1CCC(C(=O)NCC(=O)NCc1ccccc1)N3C(=O)CC2
COc1ccc(NS(=O)(=O)c2ccc(OC)c(C(=O)NC(N)C(=O)Nc3ccccc3)c2)cc1
COc1c(O)c(Br)c(Br)c(C(OC)(OC)c2cc(Br)c(Br)cc2Br)c1OC
COc1ccc2c(=O)n(Cc3cc(N)ccc3Cl)c(=O)[nH]c2n1
CC12CC(C(=O)Nc3nccs3)C(c3ccccc31)c1ccccc12
O=C(O)C1CNC(CP(=O)(O)O)c2ccccc21
COC12C(C)CC3=C(OC(=O)c4cccc(Cl)c4)C(=O)CCC3C1CCC1C(OC(=O)c3ccc(C)cc3)CCC12
COc1cccc2nc3n(c12)C(=O)CS3
CC1Cc2ccccc2C12CN=CN2
CCOc1ccc(OCC)c(NC(=O)C(NC(=O)C(N)CO)C(C)C)c1
Cc1cncc(C(=O)N2CCC(C)(N3CCC(C(=O)NC(N)c4ccccn4)CC3)CC2)n1
Cc1ccc(NS(=O)(=O)c2ccc(C(=O)N3CCOC(C)C3C)cc2C)cc1
COc1ccccc1C(OC)OC(=O)c1ccc2c(c1OC)C(=O)N(Cc1ccccc1)C2=O
COc1ccccc1-c1c(OC)n[nH]c1-c1cccc(OC)c1OC
Cc1ccc(C(=O)Nc2c(C)ccc3c2NC(=O)CC3)cc1
CC
Cc1ccc(C)c2c(=O)ccoc12
CCN(C(=O)Cn1nc(C)c2c([nH]c3ccccc32)c1=O)c1ccc2c(c1)OCCO2
COc1cc(C(=O)O)nc2ccccc12
CC(=O)Nc1cc2[nH]c(F)c(CCCN3CCC(CNCc4ccccc4)CC3)c2cc1-n1cnnc1
Nc1cccc2c(-c3ccc(C(=O)NC4CCCCC4)cc3)n[nH]c(=O)c12
CC(O)C12CCC(C1)C(OC1CC(C)(O)CCO1)C2(O)O
Cc1ccc(C)c(C(=O)N2CCc3c(-c4[nH]ncc4C)ncnc3C2C(F)(F)F)c1
COn1ccc2c1ccc[n+]2C(N)(C(=O)[O-])C1=CN2C(=O)C(NC(=O)C(=N)c3cscn3)C2SC1
CC(C)c1cc(Sc2c(C=C(F)C3OC(=O)C(O)CC3C(C)C)c(-c3ccc(Oc4ccccc4)cc3)nc3ccccc23)ccc1Cl
CC(=O)NN(C(=O)c1ccc(Cl)cc1)c1nnc(-c2ccccc2[N+](=O)[O-])s1
N#Cc1ccc2sc(C(=O)NC3CCCCC3)cc2c1
COc1ccc2[nH]c(S(=O)(=O)CCC(OC)C(=O)NCCc3cccc(OC)c3OC)nc2c1
CC(C)CCC(=O)NC(C#N)c1cccc(-c2ccc(N3CCCCC3)cc2)c1
CNC(=O)OC(C)(C)Cc1ccc(CNC(=S)NCc2ccccc2C(N)=O)cc1
COc1ccc(-c2coc3cc(OC)c(OC)c(OC)c3c2=O)cc1
Nc1cc2n(n1)CC(CNc1ccc(C(=O)NC3CCCCC3)cc1)CN2
O=C1c2cccc([N+](=O)[O-])c2C(=O)N1CCCCCCOc1ccccc1
COc1ccc2c(NC(=NC(=O)Nc3cccc4ccc(OC)cc34)Nc3ccccc3)cccc2c1
Cc1ccc(CN2CCc3c([nH]c(N4CCC4)nc3=O)C2)nc1
CCOC(CC(c1ccccc1)n1ccc2ccc(C(F)(F)F)cc21)C(=O)O
CC(CO)=C1CCC2(O)C(CCC(OC(=O)Cc3ccccc3)C2(C)COC(=O)Cc2ccccc2)C1CC=C1CCOC1=O
COc1c(NC(=O)COC(=O)CCSc2ccccc2)cccc1S(=O)(=O)N(C)C
CC(C)C(c1ccc(-c2ccccc2-c2nn[nH]n2)cc1)N1C(=O)NC(=O)C1Cc1ccc(OCc2ccccc2)cc1
CC1CCN(Cc2cc(=O)n(C)c(=O)[nH]2)C1c1noc(C2CC2N)n1
CCC(=O)OC1COC(n2c(NC3(Cl)CC3OC(=O)CC)nc3c(CC(=O)OC)cccc32)C1
O=C(c1ccccc1Cl)N1CCC(N2CCC(C(=O)N3CCOCC3)CC2)CC1
COc1ccc(-c2ccc(NC(=O)C3CC=NO3)c(Cl)c2Cl)cc1C(=O)N(C)C
COC(Cc1nc2ccccc2n1CCOc1ccccc1)NC(=O)C1CCCCC1
Cn1ccc2c(N3Cc4c(NC5OC6CCC(O6)C5C(F)F)cnn4CC3(C)C)ncnc21
CC(C)c1ccccc1C(=CC(=O)NC(C(=O)ON)C(=O)N1CC2CC2C1)OP(=O)(O)O
Nc1ccccc1-n1ccc2c1ncn1nc(-c3ccco3)nc21
CCOC(=O)C1(C)CCN(C(=O)OCc2ccccc2)C1C(=O)OCC(C)C
C=CC(CCCC(=O)O)C1(C(O)(C=CC)C(C)C(O)CCCCO)CC=CC(=O)O1
CC1CCCCN1CCCOc1ccc2c(c1)[nH]c1ccccc12
COC(CC(=O)NCc1ccc(C)cc1)c1cnn(-c2cc(C)c(N3CCNCC3)nn2)c1
O=C(NCCNC(=O)c1ccc2ccccc2n1)c1ccc(CNS(=O)(=O)c2ccccc2)cc1
O=C(COc1ccccc1)N1CCCC(OC(F)(F)F)C1c1nc(-c2ccco2)no1
O=C(COC(=O)COc1cccc(OC(F)F)c1)Nc1ccccc1
NC(=O)N(O)c1cc(Cl)cc2c(-c3ccccc3)noc12
CCN1CCN(c2cc(O)c(Nc3nc4cccc(N)c4s3)cc2C)CC1
N#Cc1cccc(C(=O)C(F)OC(=O)c2ccc(-n3cnnn3)cc2)c1
CC(C)(C)c1c(N)cn2nc(-c3ccncc3)[nH]c(=O)c12
O=c1oc2cc(OCCC(Cl)CN3CCN(c4ccccc4)CC3)ccc2c(Oc2ccccc2O)c1Oc1ccccc1Cl
C=Cc1cc(-c2ccc(NC3CCCCC3)cc2)on1
Cc1cc(-c2nc3cccc(C)c3[nH]2)ccc1-c1ccc(NC(=O)Nc2ccccc2)cc1
CC1(C)CC2CC3C1C3(C)C2
Nc1ccccc1Nc1[nH]nnc1C(=O)NN=Cc1ccc(Cl)cc1[N+](=O)[O-]
CC(=O)c1ccnc(SCC(N)COc2cccc(C)c2)n1
O=C(NC1CC1)c1ccc(C(C(=O)O)n2cnc3ccccc32)nc1
O=C(O)C(CCc1c[nH]c2c(Br)cccc12)c1ccc2ccccc2n1
Cc1c(NCCN(C)C)ccc2c(=O)c(-c3nn[nH]n3)coc12
CC1C(=O)C=C2C(=C3C(c4ccc(NC(=O)c5cccc(O)c5)cc4)CC4C(C(=O)C5CC5)CCC4C3CC2F)C1C
CC1(C)CCOC1CN(Cc1n[nH]c(=S)n1Cc1ccc(Br)cc1)S(=O)(=O)c1ccccc1
O=C1NCc2nc(Sc3cccc(F)c3)ccc2N1c1ccc(Cl)c(-c2ncccn2)c1
COc1ncccc1-c1ncc(-c2cccnc2-c2cccnc2OC)s1
O=C(NCCCNCc1ccccc1)Nc1ccccc1O
COc1cccc(CCNC(=O)COC(=O)CCOc2ccccc2)c1
COc1cccc(C2NC(=O)N(CC(=O)Nc3cccc(N)c3C)C2=O)c1F
CC1CNCCN1c1cccc2c(=O)n(-c3cc(O)ccc3C(N)=O)cc(O)c12
CCOC(C(=O)Nc1ccc(S(=O)(=O)N2CCCCC2)cc1)N1CCOCC1
CC1=C2CC(=O)C3C4CCC(=O)C4CCC3C2C(C)C1
Cc1cnccc1-c1nc2cc(NC(=O)Cc3ccccc3)cc(OC(C)C)c2o1
NC1c2c(nc(COc3ccccc3)c3c2COCC3)CCN1C(=O)NC1CCCCC1
CC(S)C(=O)N(C(CCCCc1ccc(NC(=O)OC(C)(C)C)cc1)Cc1ccccc1O)C1Cc2ccccc2C1
CCN(CC)C(=O)COC(=O)c1ccccc1C=CC(=O)Nc1cccc(OC)c1
COc1ccccc1-n1ccc2cnc(Nc3c(CO)cccc3OC)nc21
CC(=O)n1c2c(sc1=O)C(c1cccnc1)C1C3CC(C1S2)C1C(=O)NC(=O)C31
COC1CN(C(=S)Nc2ccccc2)CC(OC)(OCC=C(C)C)C1
COc1c(OCCCN2CCN(c3ccccc3)CC2)cc2cc([N+](=O)[O-])c(=O)oc2c1O
Cc1cccc(-c2nc(C(=O)O)ncc2-c2ccc(O)cc2)c1
CSc1ccccc1Oc1ccccc1S(=O)(=O)CC(=O)NC(C)(C)C
Cc1ccccc1CN1CCNC(=O)C1CC(=O)NCCC(N)N1CCCCC1
CC1N=C(N)N=CC1Cc1c(-c2ccc(N)cc2)[nH]c2ccc(N)cc12
CCOc1ccc(Oc2ncc3nc(N4CCNC(N)C4)c(=O)oc3n2)cc1
CCCC(N)C(S)(C(CC)NC(=N)N)C1NCC(=O)CC(C(C)CCCN)NC(=O)CNC(=O)C(O)(C(C)C)NC(=O)C(C(C)C)NC1=O
NCCC(=O)Nc1ccccc1S(=O)(=O)NCCC1Cc2c(CN)cccc2CC(=O)N1
Nc1c(NC2CC2)[nH]c(=O)c2ncc(=O)[nH]c12
N#Cc1cc(C(=O)NCC(=O)N2CCCC2)ccn1
Cc1cc(Cl)c(C2C(=O)COC2=O)cc1Cl
CN(C)c1cc(S(=O)(=O)N2CCOCC2)ccc1NCCCN1CCOCC1
COc1oc2c(c1C)C(=O)C=CC2=O
COC1(Cc2cccc(Oc3cccc(N)c3)c2)CCCCN1
CC(=O)Nc1cc(C2Nc3ccccc3N2)c(O)[nH]c1=O
Cc1nc2ccc(C#CCNC(=O)c3ccnn(Cc4ccccc4)c3=O)c(C)c2c2c1ncn2C1CCNCC1
CNC(C)CC1C(O)C(CO)CN1C(=O)C=Cc1cccc(OC)c1
Nc1cccc2c(=O)[nH]nc(CC(=O)Nc3ccccc3)c12
Cc1cc(N)ccc1-n1[nH]cc(NC(=O)C(C)Oc2ccccc2)c1=O
COC(NC(=O)Cn1ccnc(NCCc2cc(Cl)cc(C(=O)N(C)C)c2)c1=O)c1cccc(C)c1
COc1ccc(OC(OC)C(=O)OCC(=O)Nc2ccccc2)cc1
CCc1coc(C=NNC(=O)COc2ccccc2-c2ccccc2)c1
CCCN(C)CN(C(=O)COc1cccc(F)c1)c1nc2cc3c(cc2s1)OCO3
Cc1cccc(C(C)c2ccc(O)cc2)c1
CCCCC(C(C)C)C1(C)CC2CCC3C4CCCC=C4C(=NO)CC3C2C1C
CCN
N#Cc1cc(-c2ccccc2)cc2c(-n3ccc4ccccc43)ncnc12
COc1cccc(CN2CCCC(N3CCN(c4ccccc4)CC3)C2)c1
CCc1ccc(C)c2c(=O)n(CC(=O)Nc3ccccc3)nc(-c3ccccc3)c12
Cc1cccc(CNC(=O)Cn2c(=O)cc(C)c3c(C)nn(-c4cccc(C)c4)c32)c1
Cc1c(Cl)ccc2c(=O)n(NC(=S)NC(=O)c3ccccc3)c(F)nc12
CCCN(C)S(=O)(=O)Cc1ccc(F)cc1
Cc1cc2cc3c(C(=O)NC4CCC(C)CC4)coc3cc2oc1=O
O=S1(=O)NC(=Nc2ccc(F)cc2)Sc2ccc3ccccc3c21
O=C(OCc1ccccc1)C1CCC(=O)N1S(=O)(=O)c1ccccc1
C[SH]1C=Cc2ncn(CCOC(=O)c3cccs3)c(=O)c21
Nc1c(Cl)cc([N+](=O)[O-])cc1C(=O)Nc1ccc(N2CCNC(Cl)C2)cc1
Nc1cccc2ccc(C3=NNC(c4ccccc4)O3)cc12
CCc1nnc2n1CCN(C(=O)c1c(N(C)C)ccn1-c1ccccn1)C2
CC(C)(C)c1ccc(F)c(N2CCC3(CCN(C(=O)C4(F)CN(C(C)(C)C)CC4c4cccc(C(F)(F)F)c4)CC3)CC2)c1
Cc1ccccc1-n1cc(C(=O)C(C)(C)Sc2ncc3c(n2)CCCC3=O)cc1C
Cc1[nH]c2c(c1CO)C(=O)C(N1CC1)=CC2=O
COc1cccc(S(N)(=O)=O)c1-n1ccc(-c2cccc(C#N)c2C#N)cc1=O
CC(C)N1C(=O)NC(O)(Cc2ccccc2)CCC1C(O)c1cccc(N)c1
CN(C(=O)NC1N=C(c2ccccc2F)c2ccccc2NC1=O)c1cccc(Cl)c1
CC(=O)Nc1cc2cccc(O)c2cc1Cc1ccc2[nH]ccc2c1C
CC(O)CCCCCO
CSCCCOc1c(C)cccc1-c1ccccc1
O=C(Nc1nc(-c2ccccc2)cs1)c1ccc(S(=O)(=O)N2CCc3ccccc3C2)cc1
CCCCNC(=O)C(CCCC)n1c(=O)c2sccc2n(Cc2cc(Cl)co2)c1=O
c1cncc(Oc2ccc(Nc3nc4cc(-c5nccs5)ccc4o3)cc2)c1
COc1c(N2CCCC(C=C(C#N)C(N)=O)C2C)nn2c(OC)ccc2c1-c1cccc(C(C)(C)C)c1
CCOC(=O)C=CC(=O)N(CC(N)=O)NC(=O)C(NC(=O)C(CC(C)C)NC=O)C(c1cc2ccccc2nc1CCOc1ccccc1)C(C)C
COC(=O)c1c(C(=O)NCc2ccccc2)sc(=O)n1C(C)(NC(C)=O)c1ccccc1
CCOC(Cn1nccc1[N+](=O)[O-])C(=O)N1CCN(c2ccccc2)CC1
N#Cc1ccsc1C#Cc1ccccn1
Cc1cccc(-c2nc3ccc(C)cc3c(=O)n2CCc2ccccc2)c1
CC(C)(C)n1c2c(c3cc(F)ccc31)C[N+]([O-])(Cc1ccccc1)C(F)N2C(=O)Cc1ccccc1
COc1cc(-c2cc(NS(=O)(=O)c3ccccc3I)no2)nn1-c1ccc(C)c(C)c1
CC(O)C1CN(c2ccccn2)C(C(F)(F)F)CN1C(=O)Nc1ccno1
Cn1c(N(CCCl)CCCl)nc2cnc(NCCCO)nc21
CCOc1c(C(=O)c2ccccc2)c(=O)c2cc3c(cc2n1CC(=O)Nc1ccccc1)OCO3
Fc1ccccc1OC(c1ccccc1)C1(F)CCNCC1
Cc1cnc(-n2nc(C(C)C)nc2C)nc1C(C)C
O=[N+]([O-])c1ccc(C(F)(F)F)c(-c2cc(COC3COc4nccn4C3)cs2)c1
O=C(NCCOc1ccc(S(=O)(=O)C2CNCC(Cl)C2)cc1)c1ccccc1
O=C(O)C(C1C=[N+](Cc2ccccc2)CC1)C(c1ccccn1)c1nc2ccccc2[nH]c1=O
c1nnn(CC2CCCN(Cc3nc(C4CC4)no3)C2)n1
COc1ccc(-c2cc3c(=O)n(-c4ccc(OC)cc4SCC(=O)NN)cnc3s2)cc1
COC1CCCC1Oc1cccc(C2=NNC(=O)CC2)c1
N#CC(Cn1c(NC2CCN(CCc3ccccc3)CC2Cl)nc2cccc(O)c21)c1ccccc1
N#Cc1c(-c2ccc(CN(CC3CCCN3)CC3CCCN3)cc2)ccc(CCNC(=O)C2NC3CCC2CC3)c1F
CCOC1CCN(S(=O)(=O)c2cn(CC(=O)Nc3ccccc3)cc2S(=O)(=O)N2CCCC2)C1
Cc1ccc2oc(=O)c3c(OC(=O)CBr)ccc4oc(=O)c1c2c43
CC1CC=CCCOC(=O)NC(=O)CNC(=O)C2(C)N(N=CC2(Br)Br)C(=O)CNC1=S
CC(C)c1ccccc1CCC1CC(Cc2cc(O)ccc2C(C)C)N(Cc2ccccc2)C(=O)N1C(N)c1ccccc1
CCOc1ccc(Nc2ncnc3ccc(NC(=O)C(F)=CCN4C(F)COC(Cl)C4OC)cc23)cc1
CC(C)(C)c1cc(-c2ccccc2)nn2cnnc12
CCOc1ccccc1-c1nc(-c2ccc(OCC)c(C)c2C)no1
CCN(CC)C(=O)CSc1ccc(C(=O)NCC(CC(CC(=O)NCCCCCNC(=O)C(CCCCNC(=O)c2ccccc2)OC)OC)OC)cc1
COC(=C(C)C(=O)NC1CC(O)C2(O)OCOC2C1)c1ccc(-c2ccc(O)cc2)o1
CCC(C)c1ccc(-c2noc(=O)n2C(C)C)cc1-c1c[nH]c(N)n1
Nc1nc2c(c(-c3cn[nH]c3)n1)C(F)N(c1ccccc1)CC2
CCOC(=O)Cc1cc2c(cnn2C(=O)c2cccc(N)c2C)cc1I
Cc1cc(Br)cc(NC(=O)Nc2ccccc2)n1
O=C(Cn1cc(S(=O)(=O)N2CCN(c3ccccc3F)CC2)c2ccc(C(F)(F)F)cc2c1=O)Nc1ccccc1
CCCC(N)C(Cc1c[nH]c2ccccc12)C(=O)NCC(=O)NCC(=O)NC(CSCC)C(N)c1c[nH]c2cccc(C(C(=O)O)C(NC=O)C(=O)O)c12
O=C(NCC1CC1)c1cccc2nc(C3CC3)nn12
CCc1nc(SC(N)(N)C(=O)c2ccccc2)c2c(=O)[nH]c(=O)[nH]c2n1
O=C(CSC12CC3CC(CC(C3)C1)C2)NCCc1ccccc1
CC(C)n1c(N)nc2nccnc21
C=CCC1(C)CC2(C)CC(C)(C)C(O)(CO)C(C)(C)C2C2CCC3C4CC(OC)CC4CCC3C21
Nc1cccc(NC2CCN(Cc3ccccc3)CC2)c1
c1ccc(CCNc2ccccc2OC2CN(c3ccc4c(c3)OCO4)C2)cc1
Cc1cc(Cl)c(Cl)cc1Cc1nnc(-c2ccccc2)o1
COc1ccc(C(C)N2CCC(N3CCN(c4ncccc4Cl)CC3)C(Cl)C2)c(OC)c1C#N
COC12CC3CC(CC(CN4C5=NCC(C6CCCCC6)N5CC4Cc4ccccc4)(C3)C1)C2
Nc1ccc2cnc3ccnn3c2c1F
Cc1cccc(C=C(C(=O)NC=Cc2ccccc2C(=O)O)[N+](=O)[O-])c1
NC1(F)CC1C(=O)Nc1cccc(-c2ccc3cc(NC(=O)C4CC4)ncc3c2)c1
Cc1cc(Cl)cc(OCC(Cl)CC(=O)Nc2cccc(S(=O)(=O)Nc3ccccc3)c2)c1
NC1CC(=O)NC1c1ccccc1
Cc1ccc(C(c2cccnc2)c2cccc(S(=O)c3ccccc3)c2O)cc1
COc1ccc(Oc2ccc(NC(=O)c3ccncc3Cl)cc2)cn1
CC(Cl)(C(=O)N1CCCC1)S(=O)(=O)c1cn(Cc2ccccc2)c2ccccc12
CCOC(=O)N1CCC(COC(=O)Nc2ccc(-c3nnc(NCCCc4ccccc4)o3)cc2)CC1
Cc1ccccc1N=C(OCCN1C(=O)c2ccccc2C1=O)SSC(=Nc1ccccc1)OCCN1C(=O)c2cccc(C)c2C1=O
CCOc1cc2nc(C(F)(F)F)cc(Nc3cccc(C(N)=O)c3)c2cc1OCC
Cc1[nH]ncc1S(=O)(=O)N1CCN(Cc2cccs2)CC1N
CCC(CC)CN1C(=O)SC(=Cc2cccnc2N)C1=O
COc1c2c(cc3c1OCO3)C(c1cccc(Cl)c1N)NC(=O)N2
Cn1c(=O)cc(NC(=O)C2CC2N)[nH]c1=O
NC1CNCCN1CC(=O)Nc1ccc2nc(-c3ccc(NC(=O)CN4CCNCC4)cc3)[nH]c2c1
O=C(Cc1ccccc1)Nc1cnc2[nH]nc(-c3cc(O)ccc3Cl)c2c1
COC(=C1C(=O)Nc2cccc(Cl)c21)c1ccccc1
O=c1cc(N2CCOCC2)oc2c(-c3ccccc3)cccc12
CC(CCl)NC(=O)NC(c1ccccc1C(N)=O)N1c2ccccc2C2CNCCC21
COc1ccc2ccccc2c1C=NNC(=O)c1ccncc1
C=C(C)CCN1Cc2cccc3[nH]c(=S)n(c23)CC1(C)C
COc1c(Oc2ccccc2F)ccc(S(=O)(=O)Nc2cc(F)ccn2)c1F
CCOC(=O)c1cc(Cl)c2cc(C)[nH]c2c1C
CC1(CNCCc2ccncc2)CCNC(=O)c2ccc(N)c(NC(=O)C(N)CCCC(N)(CCO)C(=O)Nc3ccccc3)c2O1
O=C(NCCc1ccc(Cl)cc1)c1ccc2c(Cl)nccc2c1
COc1cc2[nH]cnc2cc1C(=O)N1CCC(c2ccccc2)=N1
C=CC1(C)Cc2c(ccc(O)c2C)C(=O)N1C(=O)OC1CCCC23CCCC1C2C(=O)C(C)(C)C3
O=C(O)c1ccc2c(c1)CN(CCCCc1ccccc1)C2=O
CC(=O)c1cccc(S(=O)(=O)Nc2ccc3c(c2)OCO3)c1C(=O)O
Cc1c(Cl)cc(C(=O)c2ccc(Cl)cc2)c(O)c1O
CCCN(CCC)C(=O)C(=O)c1cc2cc(-c3ccccc3)[nH]c2cc1OC
COc1c(COC(=O)c2ccccc2)nc2sc(C3CCCCC3)nn2c1=O
CC(C)N(CCNC(=O)C1(NC(=O)Cc2cccc3ccccc23)C(=O)N(Cc2ccc(N)cc2)c2cn(cn2)C(=O)NC1COC(=O)C1CCCN1)C(C)C
O=C(CCSc1ccccn1)N1CCCC(c2cn[nH]c2)C1
Cc1ccccc1C1CC1CN1CCC(c2ccccc2O)C(C)C1
CC(=O)NC1C(C(=O)O)C(O)C(O)OC1(O)C(O)CCC(=O)O
CN(C)c1cc(O)c2oc(-c3ccccc3O)cc(=O)c2c1O
Cc1c(O)cc2c(c1C)C(=O)c1ccc(O)c(C)c1C2=O
C=C(c1ccccc1)C1OOC2(CCCC2)OC1CC
O=C(O)CC1(CC(=O)O)Oc2ccc(Cc3noc(CCc4ccccc4)n3)cc2O1
CNC(=O)Cc1cc(NC(=O)N2CCOCC2)ccc1N1CCCC(C#N)C1
O=C(O)Cc1c(Cl)ccc2ncc(=O)[nH]c12
O=C(c1ccccc1F)N1CCN2C(=O)c3ccnc(Cl)c3C12c1ccccc1
Cc1cccc(S(=O)(=O)NNC(=O)C(c2ccccc2)(c2ccccc2)c2ccccc2)c1
CC(=O)OC12OC1C(O)CC1CC3OC(O)(O)C(=O)C3(C)C(c3ccccc3)C12
CNC(=O)c1c(F)cccc1C(F)Sc1ccccc1
CC1(C)CC(Br)Cc2cc3[nH]ccc3cc21
CC(C)c1sc2ncn(N)c(=O)c2c1Sc1nnc(-c2ccccc2)o1
CC1(C(=O)Nc2cc(C(F)(F)F)c(N)c3cn[nH]c23)CNCCO1
O=C(O)c1cc(=O)c2ccc(N3CCN(C(I)c4ccc(CN5CCN(c6ccccc6Cl)CC5)cc4)CC3)cc2n1C1CC1
CN(c1ccc(N2CCNCC2)cc1)c1ncc2c(n1)-c1[nH]nc(C(=O)Nc3ccccc3Cl)c1CC2
N#Cc1cnc(Oc2ccccc2)c(C(=NO)N2CCCCCC2)c1
COCC(C)(O)Cc1ccc(Nc2cccc(Nc3c(O)cnc4cc(Cl)ccc34)c2)cc1
CNC(=O)NC(CC(C(=O)O)c1cccc(COC)c1-c1cccc(S(C)(=O)=O)c1)C(=O)O
Cc1cccc(-c2nn(CC(=O)NN=Cc3ccc(C)cc3C)nc2-c2ccc(O)cc2)c1
CNC(=O)Cc1cc(N2CC(F)OC2=O)ccc1C1CCS(=O)(=O)CC1
CC(C)n1c(=O)ccn(C2(O)CCC(COC(=O)CN3CCNC(C)(O)C3)O2)c1=O
O=C(CC(Cl)CN1CCN(c2cccc(OC(F)(F)F)c2)CC1)NCc1nc2ccccc2c(=O)n1-c1ccccc1
CCC1(C)CCCn2c1ncc(CCN1CCN(c3ccccc3)CC1Cl)c2=O
CC1C(C)C2C3CCC4CCCCC4C3=CCC2C2CCC(=NOC(=O)CN3C(=O)C(=Cc4ccccc4)SC3=S)CC12
CC(C#N)(CNC(=O)c1ccccc1F)Oc1ccc(C#N)cc1
CCc1occc1CN1CCN(C(=O)c2ccc(-c3ncncc3C#Cc3cccnc3)c(N)c2)CC1F
O=C(NCC(CCc1ccc(-c2cccs2)cc1)(c1ccccc1)c1ccccc1)NC1C2CC3CC(C2)CC1C3
COc1cc(N)cc(-c2cnc3c(c2)C(OC)NC(=O)CC(=O)N3C)c1
CC(C)NC1CCc2ncncc2CC1S(C)(=O)=O
O=C1C=CC2(CCCC2)CC1
CCOc1cccc2c1CCN(C(=O)C1(OCC)CCN(S(=O)(=O)c3ccccc3)C(Cl)C1)C2
COC(Br)(NCc1ccccc1)c1ccccc1
COc1ccc2cnc(-c3ccc(C)cc3)nc2c1
C=CCn1cnc(=O)c2nnn(-c3cc(Cl)ccc3Cl)c21
CCOc1c(NC2CCC(C)N(Cc3cccc(N)c3)C2)ccc2[nH]ncc12
c1cncc(-c2cccnc2)c1
O=S(=O)(Oc1ccccc1)c1ccc(S(=O)(=O)c2ccccc2Cl)cc1
COc1ccc(-n2nnc3c(=O)nc[nH]c32)cc1C
COc1cc(C(C)NC(=O)CSc2ncc(C(=O)Nc3nccs3)cn2)c(C)cc1N
Cc1ccc(C(=O)O)c(-c2cc(C)n[nH]2)c1
O=C(CNC(=O)c1ccccc1F)OCc1cscn1
COc1cc(CNC(=O)COC(=O)c2ccc(C)o2)cc([N+](=O)[O-])c1
NC(=O)C(CCC(=O)OCCC(Cc1ccccc1)NC(=O)OCc1ccccc1)NC=O
Cn1nnc2sc(C(Cl)C=O)cc2c1=O
Cc1cc(NC(=O)c2csc(C(F)F)n2)c(N)c(C2(Cl)COCC=N2)c1F
O=c1c2c3nc4ccccc4nc3n(-c3ccc(C(F)(F)F)cc3)c2ncn1Cc1ccccc1
Cc1c(N)cc(C(C)(C)C)cc1C(=O)NCc1nnc(SCC(=O)Nc2ccccc2)[nH]1
COc1ccc(C2(O)OC(Oc3cc(OC4(O)CCC(CO)CO4)cc(OC4(OC)CCCCCN4)c3)CC2O)c(O)c1CO
CCCCN(Cc1cnc(-c2cccc([N+](=O)[O-])c2F)o1)C(C)C
COc1ccc(C(=O)NN)cc1C
O=P1(NCCBr)NC(OO)CCO1
Cc1cccc(C(CCOP(=O)([O-])OCC[N+](C)(C)C)(SP(=S)(NCc2ccccc2)SCCNC=CSC(=O)c2ccccc2)C(F)(F)F)c1
COc1cccc(S(=O)(=O)NCc2c(N3CCNCC3)nc3c(C(F)(F)F)cccc3c2-c2ccccc2)c1
CCC(F)N1C2CCC1(I)CC(c1ccccc1)C2C(=O)OC
CSCCCNC(=O)c1ncc(CS(=O)(=O)CC(C)C)o1
COc1ccc(N2CCN(CCNC(=O)Nc3ccccc3OC)CC2)cc1
Nc1ccc(C(=O)O)c2c1OCC(CNCc1ccccc1)C2
O=C(O)Cc1ccccc1CN1C(=O)C(CCOc2ccccc2Cl)Oc2cccc(Br)c21
Cc1ccncc1C1CC2C(CCC23CC3)C2CCC3=CC(=O)CCC3=C12
CC(=O)OC1c2ccccc2C23OC4CC(C(N5CCC(C)CC5)C4c4ccccc42)C13
O=c1nc(CN2CCN(Cc3ccccc3)CC2)[nH]c2sc3c(c12)CCCC3
C#CCN(Cc1cc2c(=O)nc[nH]c2cc1C)c1ccc(C#N)cc1
COc1cc(OC)c(C(Br)(OC)C(Br)(OC)N(C)C(=O)c2c(OC)cccc2SSc2ccccc2C(=O)NCC(OC)c2ccccc2)c(C(=O)O)c1
CCC(NC(=N)N)C(NC(=O)CNS(=O)(=O)CCCc1ccccc1)C(=O)NCCc1ccccc1CO
COC(=O)c1cc(C(=O)O)c(-c2ccccc2)c(C(=O)Nc2ccccc2)c1
Cc1nc(NC(=O)C(C)N2CCOCC2)sc1C
Fc1ccc(-n2c(-c3ccncc3)nc3cccnc32)cc1
COc1ccc(-c2cc(C(=O)c3cccc4ccccc34)c(=O)n(C)c2)cc1
COc1cccc(OC(OC)c2cccc(C=NNC(=O)c3ccc(-n4cnnn4)cc3)c2)c1
CC1(O)c2ccnn2-c2ccccc2CN1S(=O)(=O)c1ccccc1
Cc1ccc2oc(=O)c3cc(NC(=O)Cc4ccccc4)ccc3c2c1
O=C(C=C(O)c1cccc(O)c1)NC(O)(O)c1cccc(CNC(=O)C(=Cc2ccccc2)C(=O)O)c1
CNC(C)(C)CC(C1Cc2scnc2C1=O)N1CCCC(C)C1
CCC1(c2ccc(C)nc2Oc2ccccc2)CCCC(Cl)C1C
CC(=O)N(O)c1cccc(CCC(C(N)=O)C(C)(O)C(C)(O)C(=O)NCCCn2cnc(C)c2)c1
CCCCCC[S+](C)C(N)(CNCc1ccccc1)C(S)(CCCCC[SH](=O)=O)[n+]1ccc(OC)cc1
C(=Cc1ccccc1)Cn1ncc2c1CCCC2
CCCCOc1ccc(S(=O)(=O)NC(CC(=O)Nc2cccc(Cl)c2)C(=O)O)cc1
CC1CCCC2C1CCC1C2CC=C2C1(C)CC(O)C1CCC(C)C(C)(C)C21C(Br)CCCOC=O
CCN1CC(c2cn[nH]c2)N(CC)C1=O
O=C(c1ccccc1)n1ccnc1-c1ccccc1OC(F)(F)F
O=C(NC(C(=O)N1CC2C=NOC2C1)c1cnc(N2CCNCC2)cc1Br)c1ccc2cnccc2c1
Cc1cc(F)cc(C(=O)Nc2cccc(NC(=O)c3ccccc3)c2)c1
COc1ccc2oc(OC)c(C(C)C(=O)NCC(C)c3ccccc3)c2c1OC
O=C(O)c1cc(Cl)c2nc3cc[nH]c3nc2c1
COc1cccc2c1OC1(C=CC(=O)CC1C(=O)O)C2=O
CCOC(=O)CN(C(=O)c1ccc2c(=O)n3c(nc2c1)CC(F)CC3)c1ccccc1
O=C(O)c1ccc(-c2ccnc3c2cnn3-c2ccc(N3CCCC3=O)cc2)cc1F
COc1cc2c(C(=O)O)c(C(=O)O)ccc2o1
Cc1cccc(NC(=O)NCC(=O)NCC2CCCC(CO)C2)n1
CC(=O)N1CCC(NC(=O)c2ccc(OCc3cccnc3)cc2)CC1N(C)C
N=C(N)NN=Cc1ccccc1
CCOc1cccc2sc(NC(=O)c3ccccn3)nc12
O=C1C(=Cc2ccccc2)C(O)N(C(=O)c2ccccc2)CC1=C(O)c1ccccc1O
COC1NC(=NNC(=O)c2ccncc2)NCN1c1ccccc1
Cc1cc(-c2cccc(N)c2Cl)sc1-c1nc(-c2cccc(Cl)c2F)n[nH]1
CC1(N)CC1C(=O)NC(Cc1ccc(C(F)(F)F)cc1)C(=O)N1CCN(c2ncnc3c2CN(Cc2cn[nH]c2)CC3)CC1
CS(=O)(=O)c1ccc(S(=O)(=O)NCCNS(=O)(=O)c2ccccc2[N+](=O)[O-])cc1
CCC(O)N1CC(C)C(CNS(=O)(=O)c2ccc(N)cc2N)OCc2c(F)cccc2-c2c([nH]c3ccccc23)C1=O
C=Cc1ccc(CC(C)N(C(=O)C(C)C)C(C)C)cc1
O=C(NC1C2CC3CC(C2)CC1C3)N1CCC(N2CCC(Oc3ccccc3)(C(=O)O)CC2OC(F)(F)F)CC1
O=C1c2cc3n(c(=O)c2C(=O)N1NCc1cn(Cc2cc(=O)oc4ccccc24)nn1)CCC3
N#Cc1ccccc1C=Cc1ccc([N+](=O)[O-])nc1
CCCCC(CCC)n1ccnc1C(=O)NCCSC
OCc1ncc[nH]1
C=CCC1CC(C)C(O)(O)CC1(P)C(C)OP(=O)(O)C(N)C(C)CC
O=C(Cc1ccccc1)Nc1nc2nn(CCc3cccc(Cl)c3)cc2c2nc(-c3ccco3)nn12
c1cc2cc(c1)Sc1cccc(c1)SCc1ccc(cc1)-c1cccc(n1)Oc1ccc(cc1)-c1cncn1C2
COC1CCN(c2ccc3c(=O)cc(C(=O)O)n(-c4nccs4)c3n2)C1F
CCOc1ccc2c(c1)OCCN2C(=O)CN1C(=O)NC2(CCCC2)C1=O
CC12CC1C1(Cl)C=CC2C2C(=O)N(NCC(=O)c3ccccc3)C(=O)C21
COc1cc2c(cc1C)C(=O)CC(c1ccccc1C)O2
CCOCC1CN(c2nccc(Nc3n[nH]c4ncc(F)cc34)n2)C(N)CC1C
Cc1cc2c(c(C)c1S(=O)(=O)CCC(=O)NC(Cl)c1ccccc1)OCC(=O)N2
Cc1cccc(S(=O)(=O)NCCCN2CCCCC2)c1
Fc1ncsc1Cc1nn2c(-c3ccccc3)nnc2s1
CN(C)c1cccc2cc(-c3ccc(NCCCN)cc3)ncc12
COc1ccc2c(c1)C(N)CCCN2S(=O)(=O)c1c[nH]cn1
CN(c1nncs1)S(=O)(=O)c1ccc(S(N)(=O)=O)cc1
Cc1cnccc1C(=O)NN=Cc1ccc(-n2cccc2)c(C)c1
O=C(NC1CCCN(C(=O)c2ccc(NC(=O)c3csc4ccccc34)cc2)C1)c1csc(CN2CCOCC2)n1
Cc1cccc2oc(C(=O)NC3CCC(NC(=O)CCC(=O)O)CC3)c(C)c12
Cc1c(Oc2ccccc2CN)ccc(F)c1C(=O)NC(c1ccccc1OC(=O)C(C)(C)O)C(C)(C)C
CCOn1ccc2c1C(=O)C=C1N(C(=O)c3[nH]c4ccccc4c3C)CC3C(O)C123
CC1CCN(C(=O)c2cc3ccccn3n2)CC1C(=O)Nc1ccccc1
O=C(CCC1CC2c3cc(NS(=O)(=O)c4ccccc4)c(F)cc3OC2CO1)N1CCCOCC1CO
CCCC(C(=O)O)c1ccc(C(=O)N2CC3CCCN4CCCC(C2)C34)s1
COCCCNc1cc(C)c(C)nc1CNc1ccncn1
COc1ccc(-c2nn3cnnc3c3c([N+](=O)[O-])cccc23)cc1NS(=O)(=O)c1ccccc1
CCOc1cccc(-c2cc(C)nc(SC(C#N)C(=O)Nc3ccccc3)n2)c1C
Cn1c(=O)nc2sc(=Cc3ccc(O)cc3)c(=O)n2c1=O
COc1cccc(OCCN2CCC(C(=O)NC(c3ccccc3)c3ccc(C(N)=O)cc3)CC2)c1
Cn1c(=O)[nH]c2nc(F)c(C(N)Oc3ccc(Br)cc3)nc2c1=O
O=C(Nc1ccon1)N1CCC(N2CCc3ccccc3C2)CC1
O=C(NN1C(=O)CC(Cl)SC1c1ccc(Cl)cc1)c1csc(N2CCOCC2)n1
COC(=O)CCCC(O)c1c(C)c(CO)cc(OC)c1CCC(OC)C(c1ccccc1)(c1cccc(O)c1)C(OC)Oc1ncccn1
Cc1cccc(CNC(=O)C(C)(C)n2ncn3c(c(C)c4occc43)c2=O)c1
Cc1cncn1CCCNC(=O)C(=O)Nc1ccc2c(c1)OCO2
CCc1c(C(S)(CCCCS)c2cccc3ccccc23)[nH]cnc1=O
CNCC1(CS(=O)(=O)N2CCCC(CCc3nnco3)C2)CCCCC1
COc1cccc2c1ccn2CCNC(=O)Cc1ccccc1
COC1Cc2[nH]cnc2C2(CCN(C(=O)c3ccccc3)CC2)N1
COc1ccccc1C(C#N)(OC)Sc1nnc(CNc2ccccc2)o1
CCC(=O)C1(c2c(N)cccc2I)CC2CCC(C1)N2
OCC1CCOC1CCc1cccc(O)c1O
CC(=O)NC(C)C(=O)NCC(=O)NC(C)P(=O)(O)O
CC(C)C(N)C(=O)N(C)CCc1ccccc1
ClCCC(Cl)Cl
O=C(CC(=O)N1CCOCC1)Nc1ccc(-c2cccc3c(=O)cc(N4CCOCC4)[nH]c23)c2sc3ccccc3c12
Nc1ccc(CC2C(O)CC(Cc3ccccc3)N(CC3CC3)C(=O)N2C(N)C2CC2O)cc1
O=C(NC(Cc1ccccc1)C(=O)Nc1ccc(N2C(=O)COCC2(F)Cl)cc1N1CCOCC1)c1ccco1
COc1cccc(NC(=O)N2CC(C)c3ccccc3C2OC)c1
COC1=C(CC2OC(=O)C(=C3C=CC(c4ccccc4)O3)C2=O)C(C(=O)OC(C)C)CC(C)c2ccccc21
Nc1ccc2c(c1)c(=O)c1c3[nH]c4cccc(Cl)c4c3c3c(=O)[nH]c(=O)c3c21
COc1nnc2cc(F)c(C(=O)c3ccc(C(C)C)cc3F)cn12
CCOC(=O)C=C(O)CSc1cc(N)c(Cn2cnc3[nH]c(=O)[nH]c(=O)c32)c(N)c1
CCc1cc(O)c2oc(-c3cc(O)c(O)c(F)c3)cc(=O)c2c1
c1ccc(C(CCCCc2ccccn2)Nc2ccccn2)cc1
O=c1nc(N2CCCCC2)[nH]c2c1CCN(Cc1ccccc1)C2
CCC(=Cc1cccc(C#N)c1O)C(=O)CC(=O)C(O)=Cc1ccccc1O
O=C(c1ccccc1)N1N=C(c2cccs2)CC1c1cccs1
CCOc1cccc2c1CN(C(=O)c1cccc(S(=O)(=O)NCc3ccccn3)c1)CC2
CCCC(C(=O)O)N1C(=O)C(=Cc2cccc(OCc3ccccc3)c2)SC1=S
CCSC(=O)c1ccccc1N1N=C(C(=O)Nc2cccs2)CC(C)(C)C1=O
COC(c1ccccc1N)n1c2ccccc2c2c3cc(CNC4CCCC4O)ccc3[nH]c(=O)c21
O=C(O)c1cccc(NC(=O)c2ccc(NC(=O)c3ccccc3)c(Cl)c2C(=O)O)c1
COc1cccc(-c2n[nH]c(C(=O)NCc3ccccc3F)c2C(F)(F)F)c1
CC(Nc1ccccc1)c1nc(-c2ccc3ncnn3c2)c(-c2cccc(C#N)n2)[nH]1
Cc1ccc(C(=O)Nc2nccs2)cc1F
CC1=C(c2ccc(-c3ncon3)c(C)c2)CC(N)(C(C)O)NC1
CC(C)(c1ccc(Cl)cc1)n1ccc2c(c1=O)C(=O)OC2Cl
COc1ccc2cc(C(F)(F)F)c(NCCCCCCCCN)nc2c1
COC(Cc1cccc(O)c1)NCCCOc1ccccc1C(=O)CCc1ccccc1
CNC(=O)COCC(NC(C)=O)C(=O)NN
Cc1cccc(C(=O)COC(=O)CCC(=O)Nc2ccc3[nH]c(=O)[nH]c3c2)c1
C=CC(C(C)CO)C(c1cc2[nH]c(N)nc2cc1C)C(NC(=O)c1ccc2c(c1)OCO2)OC
CC=C(CCCC(=O)O)C1CCCC1C(O)=CC(O)(O)C1Cc2ccccc2C1
O=c1c2ccc(F)cc2nc(-c2ccco2)n1CCCOc1ccccc1
CC(=O)Nc1ccc2nc(-c3cc(C)cc(C)c3)c(-c3nc(N4CCNCC4)nc(N4CCOCC4)n3)n2c1
COC1(O)CCC(OC2COC(O)(n3ccc4c(O)c(O)c(CO)c(CO)c4c3=O)C(O)C2)O1
O=C1C2C(=C3CCCCC(O)N32)n2c(O)nnc2N1c1ccccc1
CCN=C(N)NCCCCCCCCCCCCNCCCCCCNCCCCC(N)=O
COc1c(Nc2ncc(-c3ccccc3)cn2)ccc2c1CCN2C1CCOCC1
Cc1ccc(NC(=S)N2CCN(c3ccccc3)CC2)cc1
CCOc1ccc(C)c(C=C2C(=O)NC(=O)N2CC(=O)N2CCCC(O)C2)c1
COc1ccc2c(ncn2S(=O)(=O)c2ccccc2)c1N
O=C(CCN1CCN(CCOC(c2ccccc2)c2ccccc2)CC1)c1ccc2c(c1)CCCC2
C=C1NO[N+]([O-])=C1COCc1ccccc1
CC(NC(=O)c1ccc2[nH]c(O)c(CCNC(=O)CNC(=O)CNC(=O)CCc3ccccc3N)c2c1)C(=O)O
COc1cccc(C2CC(=O)N2c2ccccc2)c1
CC(=O)Nn1c(-c2ccccc2N)n[nH]c1=S
O=C1C(=O)c2c(nc3ccc([N+](=O)[O-])cn23)-c2ccccc21
CN(C)C(=O)c1cc(N2CCCCC2)c(Cl)cc1OCc1cccc(-c2ccccc2)c1
CCOC(=O)c1cc2c(Oc3cccc(C)c3C)ncnn2c1
COC1CCCC1n1cnc2cnc(N3Cc4ccccc4C(c4ccccc4)C3)nc21
CCCCNC(C)N(c1ccc(F)cc1)S(=O)(=O)c1c(N)cc(C(=O)Nc2ccccc2)cc1C#N
CCCCC(CCC)n1c(=O)nc2[nH]c3ccccc3cc-2c1=O
Nc1cc(C[n+]2ccc(N3CCNCC3)cc2)ccc1-c1ccccc1
COC(=O)c1c(OC)cnc2c1C(=O)C=C(OC)C2=O
C=NOCCC(O)C(c1ccc2[nH]c(F)nc2c1N)c1cnc2c(F)ccnn12
O=C1c2ccc(O)cc2C(=O)c2c(F)ccc(O)c21
COc1c(C)cc(C)c2nc(NC3NC(=O)c4ccccc4N3)ncc12
CC(C)N(CCc1ccc([N+](=O)[O-])cc1)Cc1ccc(CCl)cc1
COc1cccc2c1C(=O)c1oc(C#N)cc1C2=O
COc1cc(OC(=O)c2ccccc2N)ccc1C(=O)N1CCNCC1
NCCC(CC(O)C(O)O)(NC1CCCCC1)C(N)=O
COC(=O)COc1ccc(NC2=C(Cl)C(=O)NC2=O)cc1Cl
CCOc1ccc(-c2nc(CNC3CCN(Cc4ccccc4)C3)co2)cc1
Cc1cc(Nc2nc3ccc(N4CCNCC4)cc3n3nnnc23)ccc1Cl
CN1CCC(C(=O)NCC(=O)Nc2ccccc2)=C(N)C1Cl
CCS(=O)(=O)N1CCC2(CC1)CNc1cc(C)ccc12
c1ccc2c(c1)nc(NC1CCCC1)c1nncn12
CC(C(=O)Nc1ccc(C(=O)Nc2ccccc2)cc1)c1ccc(NC(=O)Nc2ccccc2)cc1
CCOC(=O)c1ccc(SC2CSC(=Nc3cccc4cccc(C(=O)OCC)c34)N2)nc1
Cc1cccc(CN2C=C(C(=O)N(C)C)CC(CC(=O)NC(F)c3cccs3)C2=O)c1
O=C1CC(COc2ccc3ccccc3c2)(c2ccccc2)OC(=O)C1Sc1ccccc1Cl
CC(c1ncco1)N1CC2NC(C1)C2(C)c1ccc(OC(=O)C2CC2)cc1
CC(=O)Oc1ccccc1-c1c(Br)c2c(Br)ccc(N)c2[nH]c1=O
CCC(C)(O)Cc1ccc2cc(C=C3SC(=O)N(C(C(=O)O)=C(C)C)C3=O)c(=O)oc2c1O
O=[N+]([O-])c1cc(C=NN2CCC(c3ccc(Cl)cc3)=N2)cc2c1OCO2
O=C(NC1CCC1)C1CCN(S(=O)(=O)c2cccc3cccnc23)CC1
Cc1ccc(O)c2oc(C(=O)N3CCC(N4CCC(Cc5ccccc5)CC4)CC3Cl)cc12
O=C(Cn1c(=O)n(CC2OC(C(=O)NCCc3ccccc3)(c3ccccc3)SC2F)c(=O)c2ccccc21)Nc1ccccc1
O=C(Nc1ccccc1)N1c2ccc(F)cc2C2CN(C(=O)c3ccccc3)C2(CO)C1F
CC(CCCCCOC=O)C(Oc1ccc(Nc2cc(Cl)nc3ccccc23)cc1)C1(N)CCNC(F)C1
CN(C)CCNC1Cc2ccccc2CC1NC(=O)NC1CCC1
CCN1CCC2(CC1)Nc1cc([N+](=O)[O-])c(N)cc1C2=O
O=C(NC(NC(=O)C12CC3CC(CC(C3)C1)C2)C(=O)NC1CCCCC1)OCc1ccccc1
COC(=O)c1cccc2c(NC3CCN(C(=O)c4ccco4)CC3)cc(=O)[nH]c12
CCOc1ccc(NC(=O)c2ncc(Cl)cc2Cl)cc1
COc1cc(NC(=O)Nc2ccccc2)cc(C(=O)Nc2cc(OC)ccc2Cl)c1
O=c1cc(CF)n(C2OCC(O)C2CCl)c(=O)[nH]1
CCC1(C2CC(c3ccc(O)cc3)=C(O)c3c(O)cccc32)CCc2ccccc21
CC1CC2(C(C)C)CCCC3C(C)COC4OC1OOC432
COc1cc2nc(NC(=O)c3cccc(Cl)c3)sc2c(C)c1C
O=C(NCCN1Cc2ccccc2OC(c2cncc(Cl)n2)C1)Nc1ccccc1
NCC(=O)NN=c1c(=O)c2ccccc2c1=O
O=C(Nc1ccccc1)Nc1ccc(CC(F)Nc2ncnc3[nH]c(-c4ccccc4)c(-c4ccccc4)c23)cc1
O=C(Nc1nc(Cl)ccc1Cl)c1ccc(C(=O)c2ccccc2)cc1
O=c1n(Cc2ccccc2)nc2ccccn12
O=c1oc2ccccc2cc1-c1c(O)ccc(O)c1O
Nc1cccc(Cn2c(CN3CCc4ccccc4C3)nc3[nH]c(=O)[nH]c(=O)c32)c1N
Nc1cc(-c2ccccc2-c2nn[nH]n2)cc(C(=O)O)c1-c1cccnc1
CCSCC1(NCCC(=O)N(C)C)CN=C(N)N1
COC(=O)C1CC2CC1CC2(c1ccccc1)c1cccc(OCc2ccc3ccccc3n2)c1
Cc1ccccc1-c1cc(NC(=O)C2CNC(=O)C2)nn1-c1ccccc1C(C)(C)C
CCN(CC)C(=O)Nc1ccc2cc(-c3ccccc3)n(CC(=O)OC(OC)C(=O)c3cnn(CCc4cccc(C)c4)c3)c2c1
C=C1NC=C(C(CCCC)CCCCCCCCCCCCCCNC=O)C(c2cccc(OC)c2)([N+](=O)[O-])N1
Cc1cc(N)c2c(c1)C1CCNC(C)(C1)C2O
O=C(CN1C(=O)NC2(CCC(C(F)(F)F)C2)C1=O)Nc1ccccc1
CC(C)(O)N1CCCC1c1ccccc1
CC(=O)Nc1ccc(C)cc1
CCCCC(C(C)C)C1CC2CC(C)C(C)C2C2CC=C3CCCCC3C12O
CC(C)=CCCC(C)=CCC(=O)CC(C)(OC(=O)NC(CCCO)C(O)C(=O)O)C1(C)C(=O)C2CC=C3C4CCC(C)CC4CCC3(C)C2(C)C1=O
NC1CCN(C(=O)c2ccc[nH]2)C1c1noc(C2CC2)n1
CCNC(=O)Cc1ccc(OC2(Cl)CN(c3ccnc(N4CCCC4)n3)C2)cc1
CCC(C)(c1ccc2cc[nH]c2c1)C(NC(=O)C(S)C(C)C)C(=O)NC(CC(=O)O)C(=O)NC(CC(=O)O)C(=O)NC(CC(=O)O)C(=O)O
O=C(Nc1ccc(C[n+]2ccccc2)cc1)c1cc2ccccc2o1
O=NC1c2ccccc2Cc2ccccc21
COC(=O)C1(C)CN2CCCCC2C1C
Cc1ccc(OCc2c(C)cc(C)nc2Cl)c(C(=O)OCCC(C)C)c1
COc1cccc(NC(=O)C2(N)SC(=Nc3ccccc3)NC(=O)C2C)c1
Cc1ccccc1NCc1nnc(SC(C#N)C(=O)Nc2cc3c(s2)C(C)(N)CC3)[nH]1
COc1cc(Cl)cc2ccc(C=Cc3cccc(F)c3)nc12
Nc1ccc(-c2n[nH]c(=O)c3cn(OCc4c(F)cccc4F)c(C=Cc4ccccc4)c23)cc1
CCOC(=O)NC1(NC(=O)c2sc3c(cnn3Cc3ccccc3)c2CSc2nncs2)CC1
CCC(Cc1cc2c(O)cccc2[nH]1)C(NC(=O)NC)C(=O)O
O=C(O)Cc1ccc(-c2ccccc2)c(NC(=O)NCc2cccnc2)c1
CC(=CC(=O)NC(Cl)(Cl)CCCCN1CCC(NC(=O)Nc2ccccc2)CC1)c1ccccc1
COc1c(C)c(N=Cc2[nH]c(O)c(C)c2C)c(C)c(O)c1-c1noc(O)n1
CCCC(NC(=O)C1CNC(N)CN1C(=O)c1cc2ccccc2[nH]1)C(=O)O
Nc1cccc2cc(C(=O)Nc3ccc4[nH]c(C56CC7CC(CC(C7)C5)C6)nc4c3)sc12
CCOc1ccc(OCC(=O)Nc2ccc(S(=O)(=O)N3CCOCC3)cc2)cc1
Cc1c(NC(=O)COc2ccccc2)nc(-c2ccncc2)nc1N1CCCC1
O=C(O)c1cccc2c1ncn2-c1cccc(NCc2ccn[nH]2)n1
CCOC(=O)c1cccc(-c2c[nH]cc2N2CCOCC2Cl)c1
Nc1cccc(-c2nc3c(=O)[nH]c4cc(N)ccc4c3[nH]2)c1
CCC1(N)CCn2c(CNC(=O)c3ccncc3C)nnc21
COC(=O)CC1(C(OC)OC)CCC=CC1=O
Cc1ccccc1C(=O)n1c(-c2ccccc2)csc1=S
CC1(Cl)CN(C(=O)c2ccccc2)c2ccc(CNC(=O)C=Cc3ccccc3)cc21
CC(=O)NCC(C)(O)CN(C(=O)c1ccc(-n2ncccc2=O)cc1)S(=O)(=O)c1cc(Cl)cs1
CC1(OC2CCCc3cc4c(cc32)C(=O)c2cc(O)cc(O)c2C4=O)OCCC(N)C1O
Cc1ccc(OCc2nnc(SCC(=O)c3ccccc3)n2-c2ccc(C(C)C)cc2)cc1
CC(N)C1C(=O)NC2CCC3(C)C4CCCC4CC(N)C3C2C1C
C=CCC1(C(C)C(N)=O)NC(=O)CNC(=O)C(Cc2ccccc2)(C(C)C)NC(=O)C(C(C)C)NC(=O)CNC1=O
O=C(NCCc1ccccc1)NC1Cc2cc(CO)ccc2OC1O
CC(C)(C)OC(=O)C1(c2c(C(=O)N3CCOCC3(O)CO)cnn2-c2ccccc2N)CCNCC1
CC1(C)C(=O)C(c2ccccn2)C(=O)OC1c1ccncc1
CCN(CC)C(CCNC)c1cccc(NC(=O)N(CCC(F)N2CCCCC2)c2cc(Cl)ccc2Cl)c1
Cc1cccc(-c2nc(CS(=O)(=O)CC(=O)NC(C)c3ccccc3)c(C)o2)c1
CCNC(=O)N1CCCC(C(=O)NCc2cccs2)C1
CCC1(Oc2n[nH]c(O)c2C(O)(O)c2ccc(CO)cc2)CCC(C(=O)O)CO1
CNC(=N)c1ccc(-c2cc3[nH]c4ccccc4c3c3c2C(=O)NC3=O)cc1C(=O)OC
COc1[nH]c(=O)nc2c(OC)c(N)ccc12
CC(C(=O)O)C1CCCC2C(=O)NC(C(C)(C)C)C(=O)NC(O)(Cc3cccc(O)c3)C(=O)NCC(=O)N21
Cc1ccccc1-n1ncc(C(=O)NCc2cc(F)ccn2)c1C1CCN(C(=O)OC(C)(C)C)CC1
Cc1n[nH]c(C(F)(F)F)c1S(=O)(=O)N1CC(C)N(c2ccc(F)cc2)C(C)C1
CS(=O)(=O)c1[nH]nc2nc(Br)n3nc(-c4ccccc4)nc3c12
COC(CCCN1CCN(c2ccccc2)CC1)C(=O)NCc1ccccc1-c1ccccc1
COc1ccc(-c2ccc(Cn3ccc4c(-c5ccc6cccc(C(=O)O)c6c5)occ43)cc2)cc1
COc1cccc2sc3cnn(CCCC(=O)NC(C)(OC)c4ccccc4)c(=O)c3c12
COc1cccc2c1CN(C(=O)CCC(=O)NCCCN1CCN(c3ccccc3)CC1)C2
Cc1c(Cl)[nH]c(=Nn2c(O)nn(-c3ccccc3)c2=O)[nH]c1=O
COCc1ccn2ncc(S(=O)(=O)c3ccccc3)c2n1
CCCC(=O)NCC1CN(Cc2ccccc2)Cc2cnccc21
O=C(CCCc1ccccc1[N+](=O)[O-])c1nc(-c2nnc(CCc3ccccc3)o2)co1
CC1(NN)CCc2cc(-c3ncc[nH]3)ccc2C1
Cc1ncc2c(C3CCCN3c3nc4[nH]ccc4nc3N)ncn2n1
CCCCCCCCCCCCCCC(CCCOC)c1cccc(C(=O)OCCCOc2cc(C(=O)Nc3ccccc3N)[nH]n2)c1
CC(C)(OC(=O)C1CS(=O)(=O)C2N1C(=O)C2(C)C(=O)O)c1cccc(C(=O)O)c1Oc1ccccc1
CCCN(C)CN1CCN(c2cc3ccccc3[nH]2)CC1
CC12C(=O)NC(=O)C1C1(N)C(=O)NCC2(N)N1C(=O)c1ccccc1
COc1cccc(CNC(=O)COc2ccc3c(c2)CCC3)c1
CC1(C)C(=O)C2=C(N(OC(=O)c3ccncc3)C3=C(C(=O)CCC3)C2c2ccccc2)C(C)(C)C1Br
O=C(O)COC1CCCC(N(c2ccccc2)C(c2ccccc2)c2ccccc2)C1
Fc1ccccc1C12CCN(CC1)Cc1cc(-c3cncnc3)ccc12
O=C(NCCc1ccc(S(=O)(=O)NC(=O)c2ccc(C(=O)O)cc2)cc1)OCc1ccccc1
COc1ccccc1-n1nc(NC(=O)C2CNC(=O)N2)cc1-c1ccccc1
Cc1cc2c(F)cc(-c3cc(Cl)co3)nc2cc1F
CC=C(CCC=C(C)CO)CC1OCC2OC3(C)c4ccccc4C3(COC(=O)C(C)=CC)OC2c2cc(O)ccc21
COc1csc(-c2cnn3nc(-c4ccccc4)cc3n2)c1OC
Nc1cccc(N)c1Cn1cc(NC(=O)COC(=O)CSc2nc3ccccc3[nH]2)c(=O)[nH]c1=O
C=CCCC1(C)C2CC2C(C(=O)NCC(=O)C(=O)NC2CC2(C)C)(C(C)(C)C)N1C(=O)CNC(=O)NC1(C(C)(C)C)CCCCC1
NC(=O)CC(N)CC(C(N)=O)N(Cc1ccncc1)C(=O)C(Cc1ccccc1)NC(=O)CCc1c[nH]c2ccccc12
COC1Cc2ccccc2CC(OC)N1
CCOC(=O)c1cccc2c1C(=O)N(CCCCC1CCNCC1)C2=O
COc1c(C)nc(C(OC)S(=O)c2nc3ccccc3[nH]2)c(N)c1Oc1ccccc1
Cc1ccc2c(c1)C(=O)c1c(cc3ccccn13)C2=O
CCc1cnn(-c2ccnc(Oc3cc(C)c(F)cc3C)n2)c1
CC(C)CNS(=O)(=O)CN(CCN1CCOCC1)C(=O)c1cc2c(=O)[nH]cnc2s1
O=CCC(C=O)c1ccoc1C(=O)Nc1cccc(C(=O)Nc2ccc3c(c2)OC(CO)O3)c1
CCSc1cncnc1C(=O)Nc1sc2c(c1C(=O)NCCCOC)CCC(Cl)C2
COc1ccc2c(NC(=O)c3ccccc3)cccc2c1
COc1cc(C)ccc1C(=O)Nc1ccc2c(c1)n(Cc1ccccc1)c(=O)n1nccc21
CC(c1cc(=O)n2ncc(-c3ccccc3)c2[nH]1)N1CCN(c2ccccc2)CC1
CC(C)c1cc(C(=O)O)ccc1Cn1cnc2c1CCN(C(=O)Oc1ccccc1)C2
O=c1[nH]c(=S)n(-c2ccc(O)cc2)cc1C=NCc1cccnc1
COc1ccc(C(F)(F)F)c(CCC2N=COC2N)c1
C=C(C(=O)O)c1cc2c(Oc3ccccc3)c(-c3cccc(C)c3O)c(=O)oc2cc1C(F)(F)F
Clc1cncc(CNCc2coc(-c3ccccc3)n2)c1Cl
COc1ccc(CN2CC(Cc3cccc(OC)c3)C(CC(=O)Nc3ccccc3)C2=O)cc1
CCc1c(C(=O)NCC(=O)Nc2nc(-c3ccccc3)cs2)csc1C(C)C
COc1ccccc1C(=O)NN=Cc1ccc(OC(F)F)cc1
Cc1nocc1-c1cc(OCC(=O)NCCN2CCN(C(C)C)CC2)c(N)c(-c2nc3c(=O)[nH]c(=O)n(Cc4ccccc4)c3n2C(C)C)c1
CC(C)(C)C1(C)CC(C(=O)Nc2nncs2)N1C(=O)CCc1ccccc1
CCC(C)n1c(=O)n(C)c(=O)c2[nH]c(N(C)C3CCCCC3)nc21
CC(O)C(=O)NC(C)(C(=O)NC(CC(=O)O)C(=O)CF)c1ccccc1
Cc1ccc(CCCNS(=O)(=O)c2ccc3c(c2)OCC(=O)N3)cc1C
NC1CC(O)=CC(c2ccc(O)cc2)C1
C=CCN(C(=O)C(NC(=O)c1csnn1)c1ccccc1)C1(C)CCCC1
O=CC1CCC2C(=C(O)C(=O)c3ccc(O)cc32)C1O
N=C1C(=C2C(=O)Nc3ccccc32)N(O)c2ccccc21
FC(F)(F)C1(Cn2cncn2)CCCN1c1nc2ccccc2s1
CN(Cc1ccccc1N)S(=O)(=O)NS(=O)(=O)NCc1ccccc1
O=C1CC(c2ccccc2)SC(N2CCOCC2)=N1
O=C(NCc1nnn[nH]1)c1ccc2ccccc2n1
BrC1Oc2ccc(-c3nccc(NCc4ccccc4)n3)cc2O1
CC#CCOC(=O)c1cn(S(=O)(=O)c2ccccc2)cc1C
CN(C)C=NC(c1ccccc1)n1nnc2cc(Cl)ccc2c1=O
O=C(C(C[n+]1ccccc1)N1CCCCC1)N1CCN(c2ccccc2)CC1
O=C(Cc1ccccc1)N1CCC(N2C(=O)OCc3cc(F)ccc32)CC1
COc1ccccc1C1CC2(C=O)CC3OC2C1C3Cl
O=C(NO)c1ccnc(NC2(c3cccc(C(F)(F)F)c3)CC2F)n1
O=C(NC1CC2CCC1C2)N1CC(c2ccccc2)C(Cl)(OC(c2ccccc2)C(F)(F)F)C1
CCC(C)C1(CC(=O)O)OCC(C)(C)OO1
O=C(Nc1cc(C(=O)O)n(C2CCCO2)c(=O)n1)C1=CC(O)CC1O
CCCCCCC(CCCCCCCCC(=O)OCC(O)COP(=O)(O)O)C1(n2c([N-][N+]#N)cc(=O)[nH]c2=O)CC(C)CO1
COCOC1COC(OC2C(CO)(OC(=O)c3ccccc3)C(O)(CC(=O)OC)OC(C)(O)C2(OC)OC2OCCC(O)C2O)C(O)C1
CSc1nc(=O)cc(-c2ccc(C#N)cc2)[nH]1
CC(F)(F)c1c(Nc2ccccc2)nn(C2C(C#N)CCCC2C(N)=O)c1F
O=C1N(CC2CC2)CN(c2ccccc2)C12CCN(C(c1cccc(Cl)c1)c1cccc(Cl)c1)CC2
O=C(CCc1ccccc1)NC(Cc1ccccc1)C(=O)C(=O)NC(O)c1ccccc1
O=C(Nc1ccccc1)Nc1ccc(CCNc2ncnc3oc(-c4ccccc4)c(-c4ccccc4)c23)c(F)c1F
COC(CNC(=O)Nc1ccccc1)COc1cccc(CN2CCCCC2)c1
Cc1cc2oc(=O)c(C=Cc3ccccc3)cc2c(Cc2ccc(O)cc2)c1Br
CCC(C)Cn1cc(C=NNC(=O)CSc2nc3cc(N)ccc3[nH]2)cn1
COC1c2c(cnn2-c2cccc(NCCCN3CCOCC3C(N)=O)c2)C(=O)CC1C
O=C(Nc1ccccc1)NC(Cc1c[nH]c2ccc(Cl)cc12)C(=O)N1CCN(c2ccccc2CNC2CC2)CC1
CC(C(=O)NS(=O)(=O)c1ccccc1)(c1ccc2c(c1)OCO2)c1c[nH]c2ccc(N)cc12
CC(C)(C)c1cc(S(=O)(=O)Nc2nccs2)cc2ncnc(-c3ccccc3)c12
Cc1ccccc1CCNC(=O)c1ccc2c(c1)N(Cc1cccc(F)c1)C(=O)c1ccccc1S2(=O)=O
O=C(Nc1ccc2c(F)n(-c3ccccc3)nc2c1)c1cccnc1
Fc1nncn1NC(=S)Nc1ccccc1
COc1ccccc1S(=O)(=O)Nn1c(-c2ccc(C#N)cc2)cc(-c2ccccc2C#N)cc1=O
CC1C(O)CCOC1OCC1CC(O)(CO)C(n2c(O)c([N-][N+]#N)c(=O)[nH]c2=O)O1
CCOc1cncc(NC(=S)NC(=O)c2cccc(Br)c2)c1
Cc1ccccc1C(Cl)N1CC(C)C(c2nnc(-c3cncs3)o2)C1
CCCCCCC(O)CCCCCCCCC(=O)O
O=C(Nc1cccc(Oc2cccc3[nH]c(=O)[nH]c23)c1)Nc1cccc(Cl)c1C(F)(F)F
CSCC(c1ccccc1)C(NC(=O)C(C)NC(=O)OC(C)(C)C)C(=O)NCC(=O)O
COc1c(OC(CCN2C(=O)CNC2=O)C(C)=O)c(N)cc(-c2ccccc2)c1N(O)C=O
CC1(C)Oc2c(c(O)c3c(=O)c(-c4c(CO)coc4O)c(O)oc3c2OCC(=O)O)CC1CO
c1cc(C2=NCCN2)ccc1OCCCOc1ccc(C2=NCCN2)cc1
O=c1ccc2cc3c(cc2[nH]1)OCCO3
CCSCN(Cc1nnco1)C1(C)CCCc2[nH]ncc21
CC(=O)Nc1ccc(C#Cc2ncnc3ccccc23)cn1
Cc1ccc(C)c(NCc2cscn2)c1
COc1ccc(-c2cc3ncc(C(OC)C(C)C(=O)Nc4cc(OC)ccc4C)cn3n2)cc1
O=C(Nc1ccccc1)NC1CCN(CCn2c(=O)ccc3ncccc32)CC1
CCCC(CCC(C)C)C(c1ccc(C(=O)O)cc1)c1ccc(O)c(O)c1
COC(=O)C1(Cc2ccccc2)CCN(C(=O)Nc2ccccc2)CC1
CC(=Cc1ccc(C(C)C)cc1)C(=O)Nc1nc(C)cs1
CCC(CCC=O)N1CCC(Cc2nc(-c3ccc4c(c3)OCO4)no2)CC1
[O-][N+](Cc1ccccc1)(Cc1ccncc1)CC(O)COc1cccc2c1OCCO2
COc1ccc(-c2c[nH]c3ccc4c5cccc6c5n(c4c23)C(O)CC6(O)C(=O)O)cc1
COc1cccc(N2N=C3C4=C(OC32)c2c(C)cccc2CC4)c1
O=C(O)CN1C(=O)C2=C(C1=O)C(c1ccccc1)(c1ccccc1)C(c1ccccc1)=C2c1ccccc1
CCC(C)n1c(CN)c(F)c2cc(-c3cccc(C)c3)ccc21
CNC(=O)C(=O)CCCCCCc1ccccc1
CC1(N)CN2CCC(C2)N1c1cc2c(cc1Cl)c(=O)ccn2C1CC1
Oc1c(-c2ccccc2)cnc(Cl)c1Cl
Oc1ccccc1-n1c(COc2ccc(-c3ccccc3)cc2)n[nH]c1=S
CC(C)C1(NCc2cn[nH]c2)CCN(C(C)(C)C)CC1
CCC(O)C(O)C(CCC1C(C)C(C)C2CC(O)C3C(=C(O)CC4CCCCC43)C12)C(C)C
CC=C1C(=O)CC2C3CCc4c(cccc4N(C)C)C3C(C)C(O)C12
O=C(NCc1ccccc1C(F)(F)F)c1cc(S(=O)(=O)N2CCCC2)c[nH]1
COC(=C1C=NNC1c1ccccc1O)c1ccccc1
CC1CCCC(F)C1NC(=O)c1c[n+]([O-])c2ccccc2[n+]1[O-]
Cc1cc(N2CCOCC2)ccc1N=Cc1cn(-c2ccc(O)cc2)c(=O)[nH]c1=O
O=Cc1ccn(-c2ccccc2C(F)(F)F)c1C(F)(F)F
CCC(CC)C1=CC(C)(c2cccc(C(=O)OC)c2)NC(=S)N1CCN(CC)CCCCCCC(=O)O
COc1cc(C)ccc1CC(=O)c1cn(-c2ccccc2)c2ncccc12
O=S(=O)(c1ccc(F)cc1)N1CCCN(S(=O)(=O)c2ccccc2F)CC1
O=Cc1cc2ncnc(N3CCN(C(=O)NCc4ccccc4)CC3)c2cc1F
CCC(C)C(=CCC1CCC1)C1CC(O)C(=O)N1CC(N)(c1ccccc1)C(C)(C)C(C=O)NC(=O)C(CS(=O)(=O)N(C)C(C)=O)NC(=O)OC(C)(C)C
CCc1cc(C(=O)NN=C(C)c2ccccc2)co1
O=C(CN1C(=O)C2CC(C2)C1=O)OCN1C(=O)c2ccccc2C1=O
COc1cccc2c3c4c(c5c6ccccc6[nH]c5c3n(C(CC(=O)Nc3ccccc3)OC)c12)C(=O)NC4
Cc1nnc(-c2ccccc2NCCNC(=N)N)s1
N#Cc1ccc2c(Oc3c(N)cccc3Cl)cccc2n1
Cc1cc2c(s1)c(=O)[nH]c1ccc(N)c(-c3cccnc3)c12
O=S(=O)(c1ccccc1)N1CCC(F)(Oc2ccc(-c3cccnc3)cc2)CC1
Cc1ccc(-c2cc3c4cnn(C(OC(F)F)c5ccccc5)c(=O)c4ncn3n2)c(C)c1
CN(C)CCNc1cccc2c1c(=O)c1cccc3cnn2c31
CC(OP(=O)(O)O)C(CCCC(=O)c1ccccc1)Cc1ncc2cccnn12
O=c1[nH]c2cc(O)c(O)c(O)c2o1
Cc1c(Cl)cc(C(=O)O)cc1NN=C1c2nccc(=O)n2CCC1C(=O)O
[NH3+]c1cc(NC(=O)C[NH+]2CCCCC2)cc2c1-c1ccc(NC(=O)C[NH+]3CCCCC3[NH3+])cc1C2=O
CC1Cc2c(c3ccc(OCC(=O)N4CCCCC4C(=O)O)cc3oc2=O)C1
COc1nc2c([nH]1)N(C)C(N)CNC2=O
O=C(c1cc(-c2cccs2)on1)N1CC(O)C(CNCCc2ccccc2Br)C(F)C1
CCCCC(CCCSC)n1c2ccccc2c2cccc(Cl)c21
C=NNC(=S)SCCc1ccc(OCC(=O)OCC)cc1
CC(C)(O)C(NC(=O)COc1ccccc1)C1CCCC(Cl)(Cl)C1
COc1ccccc1C=CC(=O)NC(=S)NNC(=O)c1cccc(Cl)c1
CCOC(=O)N1C2CCC1CC(OC(=O)c1ccccc1)C2
COC1CCCC(OC2CCC(OC)C(=O)OCC(=O)OC(O)(CC=C(C)c3cscn3)C(C)(C(C)C)C(C)=C(C)C(=O)CC(O)C2)O1
CC1(NCC(c2ccccc2)C(F)(F)F)CC(F)CNC1c1ccccc1C(F)(F)F
COC(C)(c1ccccc1)N1C(=O)C2(OC(=O)c3ccc(Br)cc32)c2ccccc21
O=C(CNC(=S)N(Cc1ccccc1)Cc1cccs1)NCc1cccnc1
CC(C)CC(C(=O)O)C(NC(=O)CNC(=O)c1cccc2ccccc12)C1CCc2cc(-c3ccccc3)ccc2C1
Cc1cc2cnc(Nc3ccccc3C(=O)NCCCN(C)C)nc2n1-c1ccc(F)cc1
C=CCCN(CC(=O)c1ccccc1-c1ccccc1)C(=O)C(C)(C)C
O=C(c1csnn1)N1CCC2(CC1)CN(c1ccncc1Cl)C2
COc1nn(Cc2cccc(C=NNC(=O)CN3CCOCC3)c2[N+](=O)[O-])cc1C
CC(=O)Oc1cccc(C2C3=C(CCCC3=O)N(c3ccccc3)C3=C2C(=O)CC(C#N)(C#N)C3)c1
COc1cccc(NC(=O)C2(OC)CC(F)CN(c3ccnc(NCc4ccccc4)n3)C2)c1C
CCN(CC)C(=S)SCC(=O)Nc1ccc(Cl)cc1
CC(=O)NC(C)CN(C(=O)CSc1nc2ccc(Cl)cc2[nH]1)c1ccccc1
COC(=O)c1ccc(NC(=O)CC2SC(=CC(=O)Nc3cccc(OC)c3)N(c3ccccc3)C2=O)cc1
COc1cccc(Cn2c(=O)[nH]c3nc(Nc4ccc(C)c(C)c4N)[nH]c3c2=O)c1N
O=c1oc2c(O)c(OC3CCCC(O)O3)ccc2c2c1CN(CCN1CC3CCC(O3)C1(O)O)CC2
Cc1cccc(C(=O)NC(=S)Nc2cccc(C)c2N2CCOCC2)c1
Cc1ccnc(=O)n1C(N)C(=O)CC(C)C
CC(C)(C)C(Cn1ncc2ccccc2c1=O)n1ccnc1
FC(NC1CC2CC(C2)C1Cl)c1coc(-c2ccccc2)n1
O=C(Nc1ccc(Oc2ccccc2)cc1)C(=O)c1nc2ccccc2s1
NS(=O)(=O)C(O)(NC(O)CN1CCOCC1)C(=O)NC(O)C(O)c1ccccc1O
Cc1ccc(-c2cnc3cc(-c4ncc(N(CC(F)(F)F)C(N)=O)cn4)ccn23)cc1
Cc1ccc(CNC(=O)c2ccc(-c3nc(CS(=O)(=O)c4ccccc4)c(C)o3)cc2)cc1Cl
C=CC(=O)N(C)CC(Oc1cccc(OCc2ccccc2)c1)c1ccccc1C(F)(F)F
COc1c2c(c(O)c3c1OC1(CO)C4=C(O)C5=C(OCO5)C(OC4C4OC(O)(O)CCC4OC(=O)C(C)C)C1C3=O)OCO2
CNC(=O)C1CC(C)(NS(=O)(=O)c2ccccc2)CCC1(F)C(N)CC(=O)N1CCCC1
Nc1ccc2c(c1)S(=O)c1ccc(C(=O)NCc3ccccc3)cc1NC2=O
O=C1C=C(Oc2c(F)cccc2[N+](=O)[O-])C(=O)c2ccccc21
COc1nc(-c2ccc(S(=O)(=O)N3CCN(c4ccccc4Cl)CC3Cl)cc2)cs1
CC(C)(C12CCC(CC1=O)C2)S(=O)(=O)NCCOCc1ccccc1
CCC(C)[SH](S)c1ccccc1
O=[N+]([O-])C1(OCCOCCO)Oc2nccn2CC1OCc1ccc(F)cc1
COC1(O)COCCN1N=Cc1cn(-c2ccccc2)c(=O)[nH]c1=O
O=C(Nc1c(F)cc(N2CCN(C(O)C(Cn3cncn3)c3ccccc3)CC2)cc1C(F)(F)F)c1ccc(F)cc1
CC(C)C(OC(=O)CNC(=O)c1ccccc1CC(=O)O)C(=O)c1ccc2c(c1)NC(=O)C(C)(C)O2
COc1cccc(C2(OC)C(OC)C(=O)N2c2cccc(O)c2)c1
CN1CC2C(C1)C2C(=O)N1CCC(C(C)(N)c2ncc[nH]2)CC1
CCOC(=O)C1CC1(Cl)CN1CCC2(C1)CN(S(=O)(=O)c1c[nH]cn1)C2C
Nc1cc(-c2cncnc2C2CC2)ccn1
CC(O)C(O)C(C)C=CC12CCC(C)C1(O)C1CCC3CC(=O)C(O)(CO)CC34CC14CC2C
CCOC(=O)C1c2ccccc2NC(=O)N1c1ccccc1
COc1cccc(C2CCN(CC3(C#Cc4cc(O)c5c(c4)C(=O)NC5=O)CC3)C(O)C2)n1
CCOC(C)(Cc1nc(-c2ccccc2)no1)C(=O)NCc1ccccc1
C=CC(O)CC(CCC)C1CC(CSCC)C(=O)C1O
CCOC(=O)c1ccoc1C=C(C)C(=O)OCC(=O)c1c[nH]cc1C
Cc1ccccc1N(C)C(=O)CNC(=O)C1(c2ccccc2)CCCCC1
CN(C)C1CCC(Nc2ncnc(N3CCCC3)n2)CC1
COc1cc2ncn(-c3ccc(S(=O)(=O)CCC#N)c(OC)c3)c(=O)c2cc1OC
COc1ccc2ccn(CC(=O)COC(=O)c3ccc4cc(C#N)ccc4n3)c2c1
c1ccc(CNc2ccc(-c3nc(CN4CCCC4)co3)cc2)cc1
COc1cc(C)c2[nH]c(=O)cc(OCCCC(=O)N(O)c3ccccc3)c2c1
O=C(NN=Cc1cccc2cccc([N+](=O)[O-])c12)c1ccc(-c2cccc(O)c2)o1
CC(OC(=O)c1cccs1)(C(=O)NCc1ccccc1)c1ccco1
COc1cc(N)cc(C(=O)c2ccccc2N(C)CC(OC)c2ccc(OCCN(C)c3nc4ccccc4o3)cc2)c1N
CCC(=O)Nc1nc(C)c(C(=O)Nc2ccccc2C(C)(C)C)o1
CCC(=O)N1C(=O)CNC(Cl)(c2ccccc2)c2cccc(C)c21
C=CC(NC(=O)c1cccnc1)(C(=O)NCC(=O)N1CC2(CC1C(=O)NC1(C(=O)NS(=O)(=O)N3CCC(C)(C)C3)CC1)CC21CCC1)C1CCCCC1C(C)(C)C
C=CCNS(=O)(=O)N(CC)CC(CCCCCCCCC)C1CC2C(=C1C)CCC1C3C(C)CC(=O)CC3CCC21C
N=C(N)c1cc(OC(F)(F)F)cc2[nH]c(-c3cccnc3)nc12
CCc1ccnc(NC2CC3(CCN(C(=O)c4ccccc4)CC3)C2Cl)n1
COC1COCCN1CCCNC(=O)C=Cc1ccccc1
CCOC(=O)c1ccc(-c2ccc3ccccc3c2)cc1C(=O)Nc1ccccc1
CCC(=O)NCCNC(=O)c1ccncc1C(=O)NC1CCN(C(=O)c2ccccc2)C(Cl)C1
CC1CCCC2C1C1=C(CC2(O)C[N-][N+]#N)C(=O)OC1
CCCCCCCCC(CCC=O)c1c(O)ccc2c1[nH]c1ccc(O)cc12
COC(=O)C(CNC(=O)c1cccc2c(=O)c3ccccc3[nH]c12)c1ccccc1
C=[N+]([O-])OCCCOC(CO)c1ccc(N=Nc2c[nH]c(N)nc2=O)cc1
COC1OCCN(C(=O)COC(=O)c2ccc(-c3ccccc3)o2)C1[N+](=O)[O-]
CS(=O)(=O)c1nnc(C(NC(=O)O)c2ccccc2)o1
Clc1cccc(-c2ncc(COC3COc4nccn4C3)s2)c1Cl
CC1(C)CNCCC1(N)N1Cc2c(C(N)=O)cccc2C1=O
N#Cc1scnc1C#Cc1ccc(-c2ccccc2)cc1
COc1ccc(N(CC(=O)Nc2cccc([N+](=O)[O-])c2C)S(C)(=O)=O)cc1
CC(C)C(=O)N(C(=O)C=Cc1ccc2c(c1)OCC2)c1ccc(N2CCNCC2C)cc1
CN(C)C(=O)C1CCC(n2ccc3cnc(Nc4ccc(C(=O)N5CC6CCC(C5)N6)cn4)nc32)C1
CCNC(=O)N(O)Cc1ccccc1
Nc1cc(F)c2[nH]c(-c3ccc(NC(=O)c4ccccc4)cc3)nc2c1
CCC(C)c1ccc(NC(=O)OC(C)(C)C)c(S(=O)(=O)NCCC2(N)Cc3ccc(cc3)OCCCCCC(=O)NCC(=O)N2)c1
CC1(C)CC2(C(F)(F)F)CCC1(CS(=O)(=O)N1CCN(c3ncccc3Oc3ccccc3)CC1)C2
COc1cccc2c1CCC2N(CC(CN1CCNCC1)OC)C(=O)N(C)c1ccccc1
COC(Nc1ccc2c(c1)C13CCCCC1C(C2)N(CC1CCC1)CC3)c1ccccc1
CC(O)=C1C(CO)COC1n1ccc(NC(=O)OCC(N)N(C)C(=O)C(O)Cc2ccccc2)nc1=O
Cc1cc(S(=O)(=O)c2c(C(=O)NC(C)CC(F)n3ccnc3)[nH]c3c(F)cccc23)ccc1[NH3+]
Cc1cc(OCCCn2cncc2C)cc(O)c1C(=O)NC(C)C
COC1=C(C)C(C)=C(O)C(C)(O)C(C)(O)C(C)(O)CCCCC(OC(C)=O)C=COC2Oc3cc(C)c4cc(c5c(nc6cccc(C)n65)c4c3C2=O)NC1=O
CCc1nnc(NC(=O)c2oc(Oc3ccccc3Cl)cc2C(F)(F)F)s1
CCOC(=O)C1=NN(c2ccccc2)C(=O)C1=C1C(=O)N(c2ccc(Cl)cc2)N(c2ccccc2C(=O)OCC)C1=O
CC1([N+](=O)[O-])COP(=O)(Nc2ccccc2)OC1F
FC(Nc1ccccc1Cl)c1ccc(Cl)cc1
O=C(O)Cc1ccc(C(=O)Nc2nc(Cl)cs2)c(Cl)c1
CC(O)(Nc1ccccc1)C(C)(Cc1ccccc1)c1c(O)cccc1O
NC1CCOC1(OCP(=O)(O)O)n1cnc2cncnc21
O=C(OCc1ccccc1Cl)N1CCN(Cc2c(Cl)ncn2Cc2ccccc2Cl)CC1
Cc1nc(NCC2(O)CC(O)C(n3cnc4c(C(C)C)nc(C(N)=O)nc43)O2)ncc1N
N#CCCNNc1c([N+](=O)[O-])cccc1[N+](=O)[O-]
CC(C=CC=CC=CC(=O)Nc1ccccc1C)=CC1=CC(n2ccnc2C)CCC1
O=S(=O)(Nc1nccs1)c1ccc(Oc2ccccc2-c2cccc(N3CCNCC3)c2)c(F)c1
COc1cccc(C2CNCC2CC(NC(=O)c2ccccc2)C(=O)NCc2ccccc2)c1
Nc1cc(Cl)c2[nH]cc(CCNC(=O)c3cc(C(=O)c4ccccc4)c[nH]3)c2c1
COc1cc2oc(-c3ccccc3F)c(C(=O)c3ccccc3F)c2cc1F
Nc1cccc(Br)c1CNc1cccc(I)c1
CC(=CN(NC(=O)c1ccccc1)C(=S)Nc1c(Cl)cccc1C(=O)O)c1ccc(Cl)cc1
COC(=O)Cc1ccoc1S(=O)(=O)NC(=O)Nc1ccc2cc(C)c(=O)oc2c1
Cc1ccoc1C(=O)OCc1ccccc1C(=O)Nc1cc2cccnc2cc1N
CC(C)(C)C(C1CCCCC1)C(CC(=O)N1CCOCC1)(OC(F)(F)F)C(=O)NCCNc1ccccc1
CCOC(=O)c1c(OC)ccc2c1N1C=C(C)NC=C1C(=O)C2OC(=O)c1ccccc1C(C)CC
NC(=S)N1CCSC1COc1ccccc1
CC(C)(C)c1ccc(C(=O)c2ccc3c(C(C)(C)C)c([N+](=O)[O-])ccn23)cc1
Cc1ccc2sc(-c3ccnc(NC(=O)c4ccc(N5C(=O)CCC5=O)cc4)c3)nc2c1
COc1cc(C)ccc1NC(=O)Cn1ncc2oc(C)c(OC)c21
CC(O)c1cc(-c2ccc(C(=O)Nc3nc(F)cs3)cc2)cc2c1OCC(COc1ccc(F)cc1)O2
CCc1cc2nc3c(c(=O)n(-c4ccccc4)c(=O)n3Cc3ccccc3)n2cc1C(=O)OC
CC1CC2CCC3C4CCC(=O)C(O)=C4CCC3(C)C2C1
CC(N1c2nc(-c3cccs3)ccc2C(=O)CC1C(=O)O)C1(F)CC1
CC(=O)NC(Nc1ncnc2cc(C(N)=O)ccc12)c1ccco1
CCN1C(=c2sc(=Cc3ccc([NH3+])c[nH+]3)[nH]c2=O)Sc2ccccc21
O=C(C1CCC1)N1CCc2nc(C3CC3)nc(N3CCOCC3)c2CC1
COc1ccc2c(c1)CC(N(CCCCN1C(=O)CC3(CCCC3)CC1=O)C(C)C)CO2
COc1cc(CC(=O)O)cc(CC(=O)Nc2cc(-c3ccc(NS(=O)(=O)c4ccccc4)cc3)n[nH]2)c1
O=C(Nc1ccc(Oc2ccc(-c3nc(F)c[nH]3)cc2)cc1)Nc1ccccc1F
CNc1ccc(Cl)cc1C=NS(=O)(=O)c1cccc(Cl)c1
O=C(CN1CCc2ccc(OCc3ccccc3)cc2CC1)NCC1CC1
CCN(C)CN1CCC2(CC1)CCN(c1ccncc1)C2=O
COc1cc(OC)c(C(C)C)cc1C(=O)c1cc(OC)c(C(C)C)cc1C
c1ccc2cc(Cc3nnn[nH]3)ccc2c1
CC=C1C(=O)OC2C1CC(F)C(COC(=O)Nc1ccccc1)=CCCC1OC12
O=C(c1cnccn1)N1CCc2nnccc2C1
Cc1c(OCc2conc2-c2ccccc2)ncc(C(=O)NC2CCOCC2)c1N
Cc1cccc(C(S)COc2nc[nH]c(=O)c2CC(C)(C)N(C)C(=O)OC(C)(C)C)c1
N#Cc1ccc(SCc2cccc(N3CCOCC3)n2)cc1
CC(C)COC1CCC2(C=CC(=O)O2)CC1
COc1ccccc1C(=O)N1CCc2c(C)cccc21
N=C(N)C(CCc1ccccc1)Nc1ncc(-c2ccc(Cl)cc2)n(CC(=O)NCc2ccccc2)c1=O
O=C(CN1C(=O)c2ccccc2C1=O)N1CCNC(c2ccccc2)C1
Nc1[nH]c2ccccc2c1CCNc1ccncc1C(N)c1ccc2c(c1)OCO2
COc1ccc(C2(C(C)(C)C)NN=CS2)c(N)c1
O=C(O)c1c2sc3ccccc3nc-2c2ccccc2c1=O
c1ccc(N2N=Nc3ccccc3C2c2nc3ccccc3[nH]2)cc1
COc1cccc(C=C2SC(N3N=C(c4ccccc4)CC3c3cnn(-c4ccccc4)c3-n3cnc(C)c3)=NC2=O)c1OC
O=S(=O)(NCc1ccc(Cl)cc1)c1cc(Cl)cs1
CC(C)(C)OC(=O)N(c1ccc(Oc2ncccc2N2CCOCC2)cc1)c1ccccn1
Cc1ccc(N)nc1C(Oc1ncccc1CNCc1cn[nH]c1)P(C)(=O)O
CC(CC(=O)NCCc1c[nH]c2ccccc12)Cn1cccn1
CCS(=O)(=O)c1cnn(-c2ccccc2)c1-c1ccc(OC(F)c2cccc(F)c2)cc1C(F)(F)F
NC(=O)NN=Cc1cccc2ccc(OCc3ccccc3)cc12
COC(=O)Cn1c(=O)[nH]c2nc3ccccc3nc21
Cc1ccsc1CNC(=O)Nc1cc2scnc2cc1N(C)C
COc1cccc(OCC(=O)N2CCN(c3cccc([N+](=O)[O-])c3)CC2)c1OC
O=C(Nc1cccc(F)c1Cl)N1CC(Cl)N2C(=O)N(C3CC3c3ccccc3)C(=O)C2C1
CC(C)NC(=N)c1ccccc1-c1cc2cccc(C(=N)NC(C)C)c2o1
C=CCOc1cc(C(=O)NC(C)C)c2ccc(=O)oc2c1
NC1CC(NC(=O)c2ccccc2)CCC1C(Cl)C(=O)N1CCSCC1
COc1cc(C)c2cc(C(=O)Nc3nocc3C)ccc2c1
Cc1cc(-c2nc(OC3CCOC3S(C)(=O)=O)nc(N3CCOCC3)n2)ccc1NC(=O)Nc1ccc(-c2ccccc2)cc1Cl
COc1cccc(C)c1Oc1ccccc1C#N
C#CC(C)(F)CCc1cc(-c2cc[n+]([O-])cc2)cc2c1Oc1ncc(N)cc1C21COC=N1
O=C(Cn1cc(C(F)(F)F)c2ncccc21)NCc1ccccc1
S=C(Nc1ccccc1)Nc1ccc2c(c1)OCO2
CC(C)c1c(Cl)cccc1-n1c(=O)c2sccc2n(Cc2ccc(C(=O)Nc3nn[nH]n3)cc2)c1=O
O=C(c1ccccc1O)C(CN1CC2CCC(N2)C1Br)c1ccccc1
CCCCCCCCC(CCC=O)N1COc2cccc(C)c21
COc1cc(C(=O)O)ccc1C(=O)NC=Cc1ccccc1O
CC(CNc1nccn(C(N)C(=O)NC(C)(c2cccnc2)C(C)(C)C)c1=O)c1ccccc1
FC(F)(F)c1cccc(CCN=c2sccn2-c2ccccc2)c1
CCS(=O)(=O)c1cc2ccccn2c1C(=O)c1ccc(C(=O)O)cc1
CCC(C)C(NCC(CC(N)=O)Nc1cccc(S)c1)C(=O)NC(C(=O)NC(CC(C)C)C(=O)NCC(=O)O)C(C)O
Cc1ccc([N+](=O)[O-])c(Oc2ccc(C(=O)N3CCN(c4ccccc4)CC3)cc2)c1
COc1cc(O)c(-c2ccc(CNC(=O)C3CC(O)CN3S(=O)(=O)c3ccccc3)cc2)c(CC(=O)O)c1
N=C1SC(=Cc2ccccc2OCc2ccc(Cl)cc2)C(=O)N1c1ccc(C(=O)O)cc1
CC(C)C1C(C)OC(=O)N1c1ccnc(NCc2ncno2)n1
COc1cc(Cl)ccc1C(=NN=C1SC(=Cc2ccccc2)C(=O)N1c1ccccc1)[N+](=O)[O-]
CCc1c2c(C)nnc(NCc3cccc(C)c3)c2nn1-c1ccc(C)cc1
CCOCCOC(=O)c1cc(Cl)cc(Oc2nc(N3CCNCC3)c3c(N)c[nH]c3n2)c1
NC1CCCN(C2CCNCC2)C1=O
CC(=O)N1CCC(N)(n2cc(-c3cncc4oc(-c5ccccc5)cc34)cn2)CC1
Cc1ccc2nc(CNc3ncnc4sc5c(c34)CCCC5)[nH]c2c1
CCC(O)CN1CCc2cc3oc(=O)[nH]c3cc2C1(Cl)Cc1ccccc1
CC(C)C1(N(Cc2ccccc2)S(=O)(=O)c2ccccc2)C(=O)NCCCC1Cl
NS(=O)(=O)c1ccc(-c2ccc(C(=O)N3CCN(c4ccccc4)CC3)cc2)cc1
CC1C(=O)N(c2ccccc2)C(=O)C1(O)N1CCN(c2cccc(O)c2I)CC1
Cc1nc(Nc2ccccc2N)c2cn[nH]c2n1
COCCN(CCOC)C(=O)c1nc(-c2ccccc2Cl)no1
Fc1cnc(NN=C(c2ccccc2)c2ccccc2)nc1
CC(C)(C)c1cccc(C=C2N=C(c3ccccc3)OC2=O)c1O
CC(O)C(O)N1CCCCC1
CCC(C)Cn1nnc(C2C(N)NCC2NC(=O)c2ccc[nH]2)n1
Nc1cnc(C2CNC2)c(C2CN(S(=O)(=O)c3cccnc3)C2)n1
COC1CCSC(COc2cccc([N+](=O)[O-])c2)(S(N)(=O)=O)S1
CCC(N)(C(=O)O)c1nc(-c2ccccc2)c[nH]1
O=C(CCc1ccc(-n2cncn2)cc1C(=O)O)NCc1ccccc1
O=C(NC(c1ccccc1)C(O)(O)C(=O)OC1C=CCCC2(C1)OC(F)c1ccc(O)cc12)c1ccccc1
NN(C=S)C1CN(c2ccccc2)S(=O)(=O)C1F
CC(=CCP(=O)(OCOC(=O)C(C)(C)C)OCOC(=O)C(C)(C)C)n1c(N)ccnc1=O
CC(=O)N(C)C(C)N
O=C(c1nc(C2CCC(Cl)O2)sc1CO)N1CC(O)CC1O
Cc1ccc(-c2ccc(-c3n[nH]cc3CC(=O)Nc3cccc(C(C)C)c3)cc2)cc1
Nc1cccc(C23CCC(N(CC(F)CN4CCNCC4)C(=O)Nc4cccc(Cl)c4F)C2C3)c1
C=C(C(=O)NO)C(c1[nH]c2ccccc2c1N)N1CCOCC1
O=C(C(Cl)Oc1ccccc1)N1CCN(c2ccnc3ccccc23)CC1
CC1(NC(=O)NC(N)C2(C)CCNC(=O)c3cc(NC(=O)Nc4ccccc4)ccc3OC(N)(CCO)CCCCO2)CCCCC1
ClC1CCCN(C2=Nc3ccccc3N=C(c3ccccc3)C2)C1
CC1=C(C)C(=O)C(SCCO)=CC1=O
COc1ccc2c3ccccc3n(CCOc3ccc4[nH]c(=O)[nH]c4c3)c2c1
COC(NC(=O)CNC(N)c1cccc(Cl)c1)c1ccccc1
COC1N=C(c2ccc(Cl)cc2)c2ccccc2-n2cnnc21
O=C1c2ccccc2C(=O)N1Cc1c(F)cc([N+](=O)[O-])cc1F
COc1ccc(CC(COC(=O)c2cc3cc(OC)ccc3[nH]c2=O)OC)cc1
COc1ccc(C2=NN(c3nc(-c4cccc(Br)c4)cs3)C(c3sccc3OC)C2)cc1
Cc1cnc(N=Nc2ccccc2)n1C
OC1CCCC(SCc2ccccc2)C1
CC(=O)Nc1ccc(NC(=O)c2cscn2)c(Br)c1Nc1ccc2c(=O)c3ccccc3oc2c1
O=c1nc(NCc2ccc(O)cc2)[nH]c2n[nH]c(O)c12
CC(O)c1ncc(-c2nc3ccccc3s2)c(NC2C(C)CC(N)NC2N)n1
CC(C)(c1ccc(O)cc1)c1c([N+](=O)[O-])cccc1[N+](=O)[O-]
CC(=O)OC1C(C)C2CC(=O)C(C)C(O)C2C2C(C)CC3C(c4ccoc4)OC(=O)C4OC43C12
NC1CCCN(c2nc(Nc3ccccc3Cl)c3cn[nH]c3n2)C1
CC1(O)CN(c2nc(-c3cccs3)cs2)CCN1c1ccccc1
CCCCNc1ncc(C(=O)Nc2ccccc2)c(C(C)C(=O)O)n1
O=C1CSC(=S)N1NCc1ccccc1
COc1ccncc1-c1nc(Nc2cccc(NC(=O)c3ccccc3)c2)[nH]c1Cl
CCOC1CCc2nc(NC(=O)c3ccccc3)sc2C1OC
O=c1c(-c2cccc(Cl)c2)[s+][c-]2ccccn12
CC(C)COc1ccc2nc([N+](=O)[O-])nc(N3CCN(C(=S)Nc4ccccc4)CC3)c2c1
COc1cc(NS(=O)(=O)c2ccccc2)cc2cc(C(=O)N3CCC(Cc4ccccc4)CC3)[nH]c12
COc1ccc2c(c1OC)-c1nc(-c3cn[nH]c3NCC(C)C)sc1CC2
CCN(CC)Cc1cccc(-c2cc(=O)c3ccccc3o2)c1C(F)(F)F
CCN(C)CC(CC(=O)N1CCN(c2ncncc2Cl)CC1)S(=O)(=O)c1ccc2ccccc2c1
CC(C)N(CCCN)c1cccc2ccccc12
O=C1Nc2ccc(C(=O)NCCc3nc4c(F)cccc4[nH]3)cc2C1=Cc1cccc(F)c1
COC(=O)C(O)(Cc1ccc2ccc(O)cc2c1C)C1=C(O)CCCC1
CCC(=O)NC1CC(c2nnco2)CCN1C(C)C(=O)O
Cc1ccc(NC(=O)CSc2nnc(NC3(C)CC3)s2)cc1
CCCNC(=O)N1CCN(c2cc(-c3cccc(F)c3)nc3ccnn23)CC1
Cc1cc(C)n(-c2ccc(C#N)c(NCCO)c2)c(=O)c1
Cc1cc2c(C)ccc(S(=O)(=O)N(C)C)c2nc1SCC(=O)Nc1ccccc1
CC(=O)N1CCC(c2cccc(C(=O)N(C)c3nc4c(s3)CNCC4)c2)CC1
CC(O)=C1C(=O)OC2(OC(=O)C(C)C)C1CCCC1OC1C(C)(O)C2O
COc1ccc2c(CC(=O)N3C(Cl)COCC3CC(=O)O)cn(C(=O)c3ccccc3)c2c1
CC(C(=O)Nc1cc(C2CC2)[nH]n1)c1ccc(C2CCCN2)cc1
CCC1(n2cnc3c(Nc4ccccc4)nc(O)nc32)OCCC1(O)I
O=C(c1ccc(F)cc1)N1CCc2ncc(COCc3ccc4ccccc4c3)cc2C1
O=C(COc1ccccc1)Nc1nc(-c2cccc(OC(F)(F)F)c2)n[nH]1
CCOc1c(C)cc(-c2ccnc(SCC(=O)Nc3ccon3)n2)cc1C(F)(F)F
O=S(=O)(Nc1ccc(Cl)cc1)c1ccc(-c2cnc(C3CC3)o2)cc1
CCOC(=O)c1cc2c(cc1Cl)C(=O)N(COC(=O)c1ccccc1C(F)(F)F)S2(=O)=O
Cc1ccc2nc(C(=O)n3cccn3)ccc2c1
CC1CC(NC(=O)c2cc(-c3ccccc3)nc3ccccc23)C1
C#CC=CCCCCCCCCCCCCCC=CCCCCCC=CCCCC=CCCCCC=CC#CC(O)C#C
Cc1ccc(CNc2ncnc3ccccc23)cc1
CC1(C=O)CC2C(CO)CCC2(C)C2CCC(=O)CC21
CC(=O)Oc1ccccc1S(=O)(=O)c1nnn2c1nc(N1CCOCC1)c1sccc12
CC1(Cl)CN(C(=O)C(CNCC(N)c2ccccc2)S(C)(=O)=O)c2ccccc21
CCCCCCCN(CCCCCCC)C(CO)c1c(Cl)c2cccc(Cl)c2c2cc(Cl)ccc12
CNc1cncc(C=C2C=Cc3ccccc32)c1
N#CC(CCOc1ccccc1)NCCNC(=O)Nc1ccccc1
COC(=O)c1ccc(C2(C(=O)OC)C=CN(CCCOC3=C(SC)C(=O)SC3)C(=O)N2)cc1
COC(=O)c1c(O)cc(CN)c2c(OC)cncc12
C#CCCOc1ccc(CC=C)cc1
COc1ccccc1NC(=O)C1CN(S(=O)(=O)c2c[nH]cn2)CCC1OC
CCOc1ncnc(Nc2cc(NCCC(C)C)cc(OCC(C)C)c2)n1
C=C(CC)C(=O)CC(COc1cccc([N+](=O)[O-])c1)Oc1ccccc1
O=C(NCC(c1cccs1)N1CCOCC1)c1ccc2c(c1)OCCO2
O=C(NCC1CC(Cl)CN1)c1ccc(O)cc1O
Cc1csc(C2C3C(=O)CCCC3=Nc3cccc(C)c3N2O)c1
CNC(=O)C(Cl)(Cl)c1ccc(C)cc1
CC(=C1SC(=S)N(CCC(=O)OCC(=O)c2ccc3c(c2)OCO3)C1=O)c1ccccc1
COC(=O)c1cc(F)c2ccccc2c1CN1CCN(CC(F)=Cc2ccccc2)CC1O
NS(=O)(=O)c1ccc(C2=NN(c3ccccc3)CC2c2ccccc2[N+](=O)[O-])cc1
COc1cccc(NS(=O)(=O)c2cc(N)cc(C(=O)NCCc3ccccc3)c2)c1
Cc1cc2c(cc1N)-n1c(c3[nH]c(=O)[nH]c(=O)c3c1-c1ccc(N)cc1)C(c1ccco1)N2
C=Cc1c(-c2ccccc2)nc2cccc(C(=O)OCCN(C(C)C)C(C)C)c2c1OC1C(OC)=C(C(=O)NC(OC)C(=O)NCC2CCCCC2)C(C(=O)NC2CC2)C1C(=O)O
CCC(CC)n1c(-c2ccccc2)cc(=O)c2cccnc21
CC(C)C(O)CN(C(N)=O)C(CC(=O)NCC(=O)NCc1ccccc1)(OP(=O)(O)O)c1ccccc1C(C)(C)C
COC1=C(C)C2C(CCC3C4=CC(=O)C(C)=C(C)C4C(O)CC32C)C1=O
O=C(CCS(=O)(=O)c1c(Br)ccc2c1N(C(=O)C1CC1)CC2)N1CCC(n2c(=O)[nH]c3ccccc32)CC1
C1=C(c2nc3ccccc3s2)CCN(CCc2ccccn2)C1
COC(=Nn1c(-c2ccccc2)n[nH]c1=S)c1cccc(O)c1
CCOC(=O)C1CCN(c2ncnc3onc(-c4ccccc4)c23)C(F)C1
O=C(Nc1ccccc1N1CCCC1)C1CCN(S(=O)(=O)Cc2ccccc2)CC1
O=C(NC(F)(F)C#Cc1ccc2ncc(NC3CCNCC3)nc2c1)c1cncn(Cc2ccccc2)c1=O
O=C1NC(=O)C(c2ccc(Cl)cc2)=C1Nc1ccccc1
CCC(CC)c1cccc(CN2C3(CCCCC3)c3ccccc3S2(=O)=O)c1
CCC(=O)c1cc(S(=O)(=O)NC(Cc2ccc(N)cc2)C(=O)Nc2ccccc2)cc2c(=O)[nH]c(=O)[nH]c12
CC1n2nc(-c3ccccc3)c3nc(Cl)cc(c32)NC1(C)N(C=S)CCCN(C)C
CC(C)(C)C1(N)COC(n2c(O)c(CO)cnc2=O)C1O
O=C(c1n[nH]c2cccc(F)c12)N(Cc1cc(F)c(-c2cccs2)c(F)c1)c1ccccc1
Cc1ccc2oc3cccc(NC(=O)c4cccnc4)c3c2c1
COC(=O)C1=CC2=NC(SCC(OC)OC)(c3ccc(OC)cc3)CN2C=C1OC
CNC(C)(Cc1cc(-c2ccc(CCNCCc3cccc(O)c3)cc2)ccc1C#N)C(N)=O
COc1cc2ccc3c(OC)c4ccc(O)c(OC)c4c(OC)c(O)c4c(c1)c2c3-4
O=C(NCc1cccnc1)C(c1ccccc1)N(C(=O)Cn1nnc(-c2cccs2)n1)c1cccc(F)c1
N#CC1C(O)c2ccccc2CN1CC(O)c1ccc(NC(=O)c2cccc(-c3ccccc3)c2)cc1
CCNC(=O)Cc1c(F)c(N)nc2c1cnn2C1CCNCC1
CC(C)(C)OC(=O)NC(CCCc1ccccc1)C(Cc1ccc(O)cc1)NC(=O)c1ccc(Cl)cc1
COc1c(C=C2SC(=S)NC2=O)cc(N)c2ccc(Br)cc12
O=C(NC1CCCCC1)C(c1ccc(F)s1)N(C(=O)Cc1cccs1)c1ccccc1
COC1CN(C(=O)Nc2ccccc2)CCCN1c1cccc(C(F)(F)F)c1
CCC(C)c1ccc(C(=O)N2C(c3ccc4ncn(-c5cccc(C(=O)O)c5)c(=O)c4c3)CC3C(=O)c4ccccc4C32)cc1
Cc1c(CNc2nc(N)n3nc(-c4ccco4)nc3n2)ccc2c1OCO2
COc1ccc(-n2c(SCC(=O)Nc3ccccc3)nnc2-c2ccccc2)cc1OC
Fc1cc(CCOc2ccccc2)ccc1OCCN1CCOC(COc2ccccc2)C1
COc1ccc(C#N)cc1-n1nnc(C(=O)Nc2ccccc2)n1
CCN(C)CN1C(=O)c2cccc3cc4cc(O)ccc4c(c23)C1=O
Cc1cccc(-c2cc(=O)c3c(cc(C(C)(C)C)c4ccc(=O)oc43)o2)c1OCCN(C)C
COc1ccc(C)cc1OCC(=O)Nc1ccc(C(=O)OCc2cc(=O)n3ncsc3n2)cc1
CC(C(=O)O)c1ccc2c(-c3ccccc3)c(F)[nH]c2c1
Nc1cc(F)c(OCC(=O)Nc2ccccc2Cl)c(NC(=O)c2nc3c(s2)CNCC3)c1
CC1Cc2cccc(N)c2CN1c1ccc(C(=O)Nc2ccccc2)cn1
Cc1ccc(-c2cc(S(C)(=O)=O)nn2-c2ccc(F)c(OCC=CCO)c2)cc1
NC1N(c2ccncn2)CCOCC12CCCN(C(=O)NCc1ccccc1)C2
N=C(N)N(O)C1CCN(c2ccc3ccccc3n2)CC1
CC(=O)Nc1ccc2c(n1)N(C1CCCC1)c1nc(N3CCNCC3)ncc1NC2=O
COc1cc(OC)c(-c2cc3ccccc3nc2OC)cc1-c1ccc(Oc2ccc(-c3cccc4ccccc34)cc2)cc1
COc1ccc2c(NCc3ccc(C(=O)NC(C(=O)N4CCC(OC)C4)c4ccccc4C(N)=O)cc3)ncnc2c1N
O=C(CN1C(=O)CSc2ccc(S(=O)(=O)N3CCCCC3)c(F)c21)N1CCN(c2ccccc2)CC1
CC(C)(C)c1cccc(C(F)(F)F)c1Oc1ccc(-c2nc3n(n2)CCc2ccccc2-3)cc1
CCOC1C(=O)N(c2ccccc2)CC1(Cl)NC(=O)c1ccccc1
Nc1c(F)cc(F)c(CC(CC(=O)N2CCn3cnnc3C2)C(F)(F)F)c1F
CCOC(=O)C(=O)Nc1cccc(CN(C(=O)c2ccccc2)C(C)(C)C)c1
COc1ccc(C=C2Oc3cc(OCCN4CC(OC)CCC(C(N)=O)C4)ccc3C2=O)cc1
Cc1sc2ncnc(SCC(N)=O)c2c1C
CC1=CS(=O)(=O)CC1N(C(=O)c1cc(C)c2c(c1)OCCO2)c1ccccc1
CC(C)CC(NC(=O)C(NC(=O)OCc1cccc2c1[nH]c1ccccc12)C(C)C)C(O)CC(=O)O
CCCN(C)Cn1c2ccccc2c2ccnc(-c3ccnc4ccccc34)c21
Cc1c(CN(C(=O)C2CC2)C2CC2)c(=O)[nH]c2ccccc12
CCC(C)N1CC(C)C(N)(CCO)Oc2c(NC(=O)c3ccncc3)cccc2C1=O
O=c1[nH]c2ccccc2n1C1CCN(Cc2ccccc2Cl)CC1
c1cnn(CC2CC3OCC4=C(CCSC4)C3N2)c1
Nc1nccnc1S(=O)(=O)N1CC2C(C1)C2(CNC(=O)c1cc[nH]c1)CC1CC1
CCOc1cccc(Cn2c(=O)cnc3cnc(Oc4ccccc4)nc32)c1
CCC(=O)Nc1cc(C2NC(=O)N(CC(=O)NCc3occc3C)C2=O)ccc1OC
CC1COC2(CCN(C(=O)c3ccoc3)CC2)CN1c1ccccc1
CC1CC(Cc2ccccc2N)CCN1C(=O)c1cn[nH]c1
CCn1nc(C)c2c(=O)n(C(C)C)c(-c3ccccc3)nc21
c1ccc(-c2nnc(-c3ccccc3-c3nc4ccccc4s3)o2)cc1
N#Cc1ccc(-c2ccc(-c3cc(=O)cc(N4CCOCC4)s3)cc2)cc1
O=C(NC1CC1)C1CCN(S(=O)(=O)Cc2ccccc2)C(F)C1
O=S1C(O)(Cc2ccccc2)CCC1(c1ccccc1)c1cccc(O)c1
N#Cc1c(-c2ccccc2Cl)cc(-c2ccccc2)[nH]c1=O
COc1cccc(-c2nnc(SCc3ccccc3)n2Cc2ccccc2NS(=O)(=O)c2ccc3c(c2)OCCO3)n1
CN(O)C(=O)C(CC(=O)N1CCCC1)C1CCCC1
CC1(C)C(c2ccccc2Cl)=NOC1c1nnc(-c2cccc(Cl)c2)o1
CC(C)c1c(-c2ccnc(N3CCOCC3)n2)ccc2[nH]cnc12
c1cc(-c2ccnc(NCCCN3CCOCC3)c2)nc(N2CCOCC2)c1
Clc1ccc(-c2ccc3nccnc3c2)cc1
CCc1nnc(CSc2nc(=O)cc[nH]2)n1C
CC=CC(C(O)C(CSC)c1ccc(C(CCC)CCC)cc1)N(C)C
Cc1c(S(=O)(=O)N2CCC(C(=O)Nc3cccc4cccnc34)CC2)ccc2c1CCN2C(=O)C1CC1
O=C(NN=Cc1ccc([N+](=O)[O-])cc1)c1ccc2c(c1Br)OCCO2
CCc1sc(-c2ccccc2)nc1C(=O)N(C)C
Cc1ccc(C(=O)NCc2ccccc2CC(=O)O)cc1-c1cnc2ncccn12
CN(CCO)CCOc1ccc(CC(O)C2CCCCC2)cc1
c1ccc(-c2nc(-c3ccoc3)cs2)cc1
ClC1=CC=C(c2ccc(SCc3ccccc3)o2)CC1c1ccc(Cl)cc1
O=C(Cc1ccccc1)NC(F)c1ccc([N+](=O)[O-])cc1
CCCCCCC=CCC(O)CCCCCCCCC(=O)NC(C)c1cc(O)ccc1OC
COc1cc(OCCO)cc(-c2nccc(NCc3ccc(-c4ccccc4)c(C(C)(C)C)c3F)n2)c1
O=C(NCC(F)c1ccccc1F)Nc1ccccc1
CC(C=O)NC(C)Cc1csc2ccc(OCC3(Cl)CO3)cc12
CCC(NC)C(=O)NC(C(=O)NC(CCCNC(N)=N[N+](=O)[O-])C(=O)NN)C(C)C
CC(Sc1ccn(-c2ccccc2)n1)c1nc(-c2ccccc2)c[nH]1
Nc1c(Cl)ccc2cc(C(=O)Nc3cc[n+]([O-])cc3Cl)n(OCc3cccc(Cl)c3)c12
CS(=O)(=O)N(CC(=O)N1CCC(c2ccccc2C(F)(F)F)(C(F)(F)F)CC1)c1ccccc1
CCCS(=O)(=O)NC(=O)C1(C)C(OC)CN(C(=O)c2ccccc2)CC1OC
Cc1ccccc1NC(=O)CC(O)CN1C(=O)C(=Cc2cccs2)SC1=S
CC(N)C(=O)Nc1ccc2c(c1)NC(C1=C(O)c3ccccc3C1=O)=NS2(=O)=O
COC(=O)C1=CC2C(C(O)C(C)O)CC3(C)COC(=O)OC(O1)C23
O=C(C=CC(=O)N1CC(=Cc2ccccc2)C(=O)C(=Cc2ccccc2)C1)Nc1ccccc1
CNC(=O)C(Cl)c1ccc2[nH]ccc2c1
NC(=O)NN=Cc1ccc2no[n+]([O-])c2c1
O=C1NC(=O)C(c2ccccc2)=C1Nc1ccccc1
CCN1C=C(N)C(=CC=C2SC(=S)NC2=O)c2ccccc21
COc1cc(NC(=S)NC2c3cc(=O)c(Cl)c(OC)c(OC)c3-c3c(cccc3OC)CC2OC)cc(OC)c1
CC(C(=O)O)C(CC(=O)N1Cc2c(F)cccc2CC1C(=O)NCC(=O)c1nc2ccccc2[nH]1)c1ccccc1
CCCOC(=O)Cc1c(OC)cccc1-n1nc(C)cc1-c1ccccc1
O=S(=O)(Nc1cc2cc(Cl)oc2c2c(Cl)cccc12)c1cccc(CO)c1Cl
CC1(C(O)CCC2CCCC3(O2)OC(CCOC(=O)C2CCCC2)CC3(C)O)C(=O)NC(=O)NC1=O
Cc1cccc2c1S(=O)(=O)c1ccc(CN(C)C(C)C)cc1C2=O
NC(=O)CC(CCCCC(=O)NO)N(C(=O)c1cccc2ccccc12)c1ccccc1
COC1CN(C(=O)Nc2ccccc2)Cc2c(-c3ccccc3)noc21
CC1(N)C(Cc2ccccc2)CCN1C(=O)Cn1ccc(=O)[nH]c1=O
CSC1(c2cccc(COc3ccccc3[N+](=O)[O-])c2)Nc2ccccc2C(=O)N1Cc1ccco1
CCCCCCC(CCCC)n1c(=O)[nH]c(CC)c(NC(=O)OC)c1=O
COc1nc(N2CCNCC2C)nc2c(Nc3cccc(C(=O)Nc4cc(-n5ccnc5)ccc4C)c3N)nc(C(F)(F)F)nc12
N#Cc1cc(-c2ccccc2Oc2ccc(S(=O)(=O)Nc3ncns3)cc2)n(-c2c(Cl)cccc2Cl)n1
Fc1ccc(C(Cl)OC2CCC(F)CC2Nc2nc3ccccc3o2)cc1
Clc1ccc(N(c2cccnc2)C(Cl)c2nc(-c3ccccc3)no2)cc1
Cc1ccoc1C1=NOC(C(=O)c2nc(C(=O)O)cs2)C1
Cc1ncccc1OCC12CCCC1CN(C(C)c1cscn1)C2
COc1c[nH]c(NN=Cc2ccc(C)cc2)nc1=O
CCOc1ccc2c(c1)C(OCC)(C(=O)NCCc1ccc(-c3cccc(C(=O)O)c3)cc1)CC2
COc1cccc(CNCC(OC)c2c[nH]c3ccccc23)c1N
COc1ccc(C(CC(=O)O)NC(=O)c2cccc(-c3ccc(F)cc3)n2)c(C#N)c1
COc1cccc(CC(CC(O)NS(=O)(=O)c2ccccc2)NC(=O)OC2COC3OCC(N)(C(C)C)C23)c1
CC(NC(=O)C(C)NC(=O)C(CN)NC(=O)C(CCC(=O)O)(NC=O)c1ccc(I)cc1)C(=O)O
COc1cccc(-c2n[nH]c(=S)n2C2CCCC2OC)c1
COC(=O)Nc1cccc2c1C(SC)(c1ccsc1)c1ccccc1S2
O=C(NCCNC(=O)c1ccc2cccc(Cl)c2c1)c1ccc(-c2ccccc2)cc1
CC(=O)Nc1c(N)cccc1S(=O)(=O)NCC(=O)NCc1ccc(Cl)cc1
Nc1scc(C(=O)Nc2ccccc2)c1Cl
C=NOCc1ccc(CC(=CBr)C(=O)Oc2cc(OC)c(OC)cc2Br)cc1
Cc1c(O)cc(C)c2oc(=O)c(O)cc12
CC1CCC(NC(=O)c2cnn3ccc(N4CCCC4c4cccnc4)nc23)CC1N(C)C
Nc1ccc2ccccc2c1C1C(=O)c2ccccc2C1=O
O=C(O)c1c[nH]c2ccc(Nc3ccnc(-c4ccc(NS(=O)(=O)c5ccccc5)cc4)n3)cc12
COc1cc(O)sc1C(=O)N(C1CCCCC1)C1CCCCC1
CCCC(=O)C(=CC1C=CC2=C(C)C(Br)C3C4CCCC4C(O)C(=O)C3C2C1C)C(C)C
CCCCC(=O)c1ccc(O)cc1
COC(NC=NC(=O)Nc1ccccc1)c1ccccc1
CCC(CC)c1cccc(C(=O)CNC(=O)c2ccccc2OC)c1
CC(=O)Oc1nc(Nc2cccc(C(=O)Nc3ccon3)c2)cc(-c2cccc(C(C)(C)C)c2)n1
O=C(CCC(=O)C1CCOC1=O)Nc1nnc(C2CC2)s1
CCC(C)c1nc(NCCO)ccc1-c1nc2ncc(-c3nnco3)cc2cc1C(F)(F)F
CCN(C)Cn1c2cc(OC)c(OC)cc2c2c3c(=O)[nH]c(=O)c3c3c(=O)c(O)cc(=O)c3c21
CC1CCOC(COc2ccc(-n3cnnc3-c3ccc(-c4ccccc4)cc3N)cc2)N1
COc1ccc(S(=O)(=O)N(c2ccccc2)c2ccc(C#N)cc2)c(C)c1
CC(C)C(=O)Nc1cc(NC(=O)c2ccccc2)n(-c2ccccc2)n1
Cc1cc2c(cc1CN1CCN(C(=O)n3ccc(=O)o3)CC1C(C)C)OCO2
CC(C)(Oc1ccc(S(=O)(=O)F)cc1N)c1cc(N)cc(N2C=NC=NC2)c1
COC(=O)OCC(OC(C)=O)C(OC(C)=O)C(COC(=O)C(N)=O)OC(C)=O
CCCC(C(=O)O)c1cc2[nH]c3sccc3c(=O)c2c2ccccc12
S=c1[nH]c2ccc(OCCCN3CCN(c4ccccc4)CC3)cc2[nH]1
Nc1ccc2c(c1)[nH]c(=O)c1cc(C(=O)Nc3nc(C(=O)NCC4CCCNC4)cs3)ccc12
COc1ccc(NC(=O)c2cc3c(s2)CCC3)cc1S(=O)(=O)N1CCOCC1
COc1cccc2c1[nH]c(=O)n2C(=O)NCCN1CCNCC1
COn1c(=O)c(N2CCOCC2)[n+]([O-])c2ccccc21
COCc1ccn2c(-c3ccnc(NC4CCCC4)n3)c(-c3ccccc3)nc2c1
Cc1cc(Cn2cnc(-c3ccccc3)c2)ccc1-c1cccnc1
CC=C(C)CCC=C(C)C(CC=C(C)C)c1c(O)ccc(NCc2cccc(O)c2)c1O
Cc1c(F)cccc1-c1ccc(CN2CC(=O)N(Cc3cn(CCC4OCCO4)nn3)CCS2(=O)=O)cc1
CC(C)N1CCC2(CCN(C(F)(c3ccccc3)c3ccccc3)C(F)C2)C1=O
NC(=O)C(N)CCCCCC(=O)NO
CNOCn1cccc(C(=O)NC2CCNC(N)(N)C2)c1=O
CCOC1COCCN1C(C)(N)CNC(=O)Cn1nnc(-c2ccccc2)n1
CCOC1CN(c2ccc(NC(=O)c3ccccc3)cc2)CCN1C(=O)c1cccs1
COCC12C=CC=CC1CC(C)(C=O)C2C(=O)O
CC(C)(C#N)Cc1c(Oc2cc(Oc3ccc(Cl)cc3)ccc2F)cc(N)c2[nH]cnc12
O=C(NNC(=O)c1ccc(O)s1)c1ccc(NS(=O)(=O)c2ccc(O)cc2)cc1
O=C(NC1Cc2ccccc2C1F)c1cc(-c2ccccc2)on1
O=C(CN1CCN(c2ccc3c(=O)ccn(C4(F)C(Cl)C4C(=O)O)c3c2)CC1)c1ccccc1
O=C1N(c2ccccc2)c2c(Cl)cccc2C12CCN(CC1CCCCCCC1)CC2
O=C(Oc1ccccc1)N1CCN(CCc2ccccc2)CC1
COC(=O)C(Nc1ccc2[nH]c(=O)[nH]c2c1)c1ccccc1
Nc1cccc(Cl)c1NC(=O)N1CCN(c2ncn[nH]2)C(Cl)C1
COc1cc(O)cc(-n2cc(C3=CC(=O)OC3)c(=O)[nH]c2=S)c1
CCOC(=O)CCS(=O)(=O)c1ccc(C)cc1
COC(=O)C(NC(=O)C(C)NC(C)=O)C(CCCNC(N)=O)c1ccccc1
COc1cccc2c1sc1c(=O)n(-c3ccccc3)c(=O)n(CC(F)CC(=O)NCCc3ccccc3)c12
Cc1c(Cl)ccc2c1Nc1sccc1C(N1CCN(Cc3csc(N)n3)CC1)=N2
O=C(C=Cc1ccc(O)cc1)NC1CCC(CN2CCC(c3c[nH]c4ccccc34)C(Cl)C2)CC1
COC(=O)Cc1cnc2ccc(C(=O)OCc3cc(=O)n4ncsc4n3)cc2c1
Nc1cc(NCc2cnc3ncnc(N)c3n2)cc(C(C(=O)O)C(NC=O)C(=O)O)c1
CC1(n2c(Br)cc(=O)[nH]c2=O)CCC(COC(c2ccccc2)(c2ccccc2)c2ccccc2)O1
COc1c(F)cccc1-c1ccc(OC)n2nc(Nc3ccc(C4CCNCC4)cc3)nc12
N#Cc1ccc(Cl)c2c1[n+]([O-])c(NC(=O)c1cccs1)c[n+]2[O-]
Nc1ccc2c(CC3CNC(=O)C(=O)N3CCc3ccccc3N)c(O)ccc2c1
O=C(c1ccccc1N1CCOCC1)N1CCN(c2ccccc2[N+](=O)[O-])CC1
Cc1ncc(S(=O)(=O)c2c(C)cccc2N)s1
CCC1CCC=C(c2ncco2)c2cccc(CN(C)C)c21
COc1ccc(NC(=O)N2CCOc3cc(Oc4ccnc5cc(C(C)(C)C)ccc45)ccc32)cc1OC
CN1CNc2ccccc21
COc1ccccc1NC(=O)NCC1OCC(OC)c2ccccc21
COc1cc2c(cc1C(C)C)[n+]([O-])cc(C(=O)C(O)=CC(=O)Nc1ccccc1)[n+]2[O-]
O=C1CN=C(n2cnnc2-c2ccccc2)C=C2c3ccc(F)c(-c4ccccn4)c3CCN12
O=C(c1ccccc1)N1CC(Cl)(Cl)N(c2ccc(N(Cc3c[nH]cn3)S(=O)(=O)c3ccccc3)cc2)CC1F
CCCNC(N)(NC(=O)Nc1ccc(S(C)(=O)=O)cc1)C1(c2ccccc2)CCCCC1C
COc1cc(S(=O)(=O)N2CCOCC2)c(C)c(C(=O)OCC(=O)c2ccccc2)c1Cl
Cc1ccc(O)c(OC(C)C2CCC(c3cnc(-c4cncnc4)s3)O2)c1
ClC1CN2CCc3cccc(c32)CN1
Cc1ccc(Cl)cc1CNC(=O)C(C)c1cn(C)nc1C
CC(c1ccccc1C(F)(F)F)N(C(=O)c1ccon1)C1CC1
O=C1NC(O)Cc2c1n(Cc1ccccc1)c1ccccc21
CCCC(CCC)c1cc2[nH]c(O)c(C3=C(N)C(=O)C(C)=CC3=O)c2cc1O
CC(C)(CNC(=O)C(CCC(=O)N1CCC2(C=C(C(=O)O)c3cccc(C#N)c32)CC1)Cc1ccccc1)c1ccccc1O
CC(C)(C)C1(N=C(Nc2ccnc3ccccc23)Nc2ccnc3c(Cl)ccc(Cl)c23)CCNCC1
Cc1ccc(C)c(NC(=O)N2CCC(c3ccccc3C(=O)O)C2)c1
CCNc1cc2c(cn1)-c1c(-c3cccc(OC)c3)cc(-c3nc4ccccc4[nH]3)c(=O)n1CCC2
NC(=O)c1cc(CN2CCNCC2N)c2cc(Nc3ccc(Cl)cc3)ccc2n1
CSc1ncc(NC(=O)c2ccn[nH]2)c(N)c1C
COc1ccccc1C1(OC)CC(N)(N2CCNCC2)c2cc(C)ccc21
N#Cc1ccc(-c2cc(-c3ccccc3)oc2NCCc2ccc(F)cc2)cc1
O=S(=O)(N=c1[nH]c2cc(O)c(O)c(O)c2s1)c1ccc(O)cc1O
COc1c(-c2oc3c(OC)cccc3c(=O)c2O)cc(O)c(C)c1O
N#CC(c1ccc[nH]1)=c1sc(=CC(=O)NCc2ccco2)n(-c2ccccc2)c1=O
CCN(CC(=O)Nc1ccccc1)CC1CC(C)CC(C)C1
Cc1ccc(S(=O)(=O)Nc2nncs2)cc1NC(=O)CNC(=O)OC(C)(C)C
COC(=CC(=O)CC(=O)Oc1ccc(C=CC(=O)C(OC)=C(O)C=Cc2ccc(OC(=O)CC(c3ccccc3)c3ccccc3)cc2)cc1)c1ccccc1
CN(C(=O)c1ccccn1)c1n[nH]c2c1CN(C(=O)N1CCNC(C)(C)C1CNCc1ccccc1)C2
c1ccc(C23CC(CN2)C3)cc1
Cc1ccc(C)c(NC(=O)C(C)(Nc2ccc(-c3nc(N4CCCCC4C)nc(N4CCCC4(C)C)n3)cc2)C(C)(C)C)c1
COC1(c2cccc(C)c2)C(O)Cc2ccc(OC(C)C)cc2N1S(=O)(=O)c1ccccc1
CC(=O)OC(C)(COc1ccc(C=C(C)C(=O)OC2CC34CCC5CCCCC5C3CCC2C4)cc1)Cn1cc(C)c2ccccc21
Cc1cccc2oc3cc(=O)c(N)cc-3nc12
COC(C(=O)Nc1ccccc1)N1C(=O)SC(=Cc2cccs2)C1=O
CCOC(=O)c1c(OC)cc(OC)c(C(N)C(=O)Nc2cc3c(s2)CNCC3)c1OC
COc1cccc2[nH]c3c(c12)CCN=C3
N#Cc1cc2c(cc1N)CC(N1CCNCC1)c1ccccc1S2
CC(C)c1cc(O)cc(CO)c1C1CCC2C(C1)CC(O)C(OC(=O)c1ccccc1)C2Cn1ccnc1
COC(=O)c1c(Cl)cc2c(c1Cl)C(=O)N(Cc1cccc(Cl)c1)C(Cl)(c1ccccc1)C(=S)N2
C=CC12CCC3=CC(=O)CCC3(C)C1CCC1C=CCC12
CC(C)C1(C(=O)NCCn2c(-c3ccc(-c4ccccc4)cc3)nc3ccccc3c2=O)CCCC1
COC12CC(C1)n1cc(C3CCC3)nc1-c1cc(C(N)=O)ccc12
COC(=O)C1CCCCN1C(=O)CN(c1ccccc1)S(C)(=O)=O
CS(=O)(=O)NC(=O)C12OC(F)(CC1Cl)C(c1ccc(Cl)cc1)C2c1ncco1
COc1ccc(C=C2NC(=O)NC2=O)cc1
CCOC(=O)c1cccc(C=CC(=O)Nc2cccc(-c3ccnc(-c4ccccc4)c3)c2)c1
C1=C(c2ccccc2)C(CCC(c2ccccc2)c2ccccc2)CCC1
CC(=NN)c1nc2c(N)ncnc2n1C1OC(O)CC1O
Cc1cc(C)n2c(=O)c3c4c(sc3nc2c1)CCC(C#N)CC4
COC1CC(NC2=C(C)C(=O)C3=C(CC4C5NC5C(COC(N)=O)N34)C2=O)CCN1
CCC(O)n1c(=O)c(CNCc2ccccc2)cc2c(OC)c3c(cc21)OCCO3
NC(=O)C(N)CCS
Cc1ccccc1NC(=O)CNC(=O)C1(C)Cc2ccccc2CN1C(C)(C)CC(C)C=O
CCCCCCCCC=CCCCCCCC(=O)NC(C)C
CCCOC(=O)c1c(C(=O)N2CCc3c2c(CCl)cc2occc32)[nH]c2ccc(NC(=O)c3cc4cccc(O)c4[nH]3)cc12
COc1cccc(N=c2oc3cnccc3c(C)c2C(=O)Nc2cccc(C(F)(F)F)c2CO)c1
CC(C)NC(=O)c1cc(=O)oc2ccccc12
CCCCCCC(OC(N)=O)N1CC(=O)NC(C(N)=O)C(=O)NC(CCC2CC(C(CC)N=C(N)N)CCC2(C)C)C(=O)NCCSSCCC1=O
Cc1ccc(C)c(SCCn2cc3c(OC(=O)Nc4ccccc4)cc([N+](=O)[O-])cn3c2=O)c1
CC(C)(C)OC(=O)NC(CNC(=O)C(Cc1c[nH]c2ccccc12)C(N)CCCC(NC=O)C(N)=O)c1ccccc1
C=C(C(=O)C(CCC(C)C12C(=O)CCC1C(C)(C)C(=O)C1=C2C(=O)C(C)C2CC(=O)CCC12)OC(C)=O)C(C)OC(=O)CCOC(C)=O
CCCNC(=O)c1cccc(Nc2ncccc2C(=O)NC(C)(c2ccco2)C(F)(F)F)c1
CCC(C)Cn1c(Cn2c(=O)[nH]c3cccc(Cl)c32)nc2ccc(N)cc21
NN=c1ccoc2ccccc12
CCCC(C(=O)O)N1C(=O)C(=Cc2ccc(OC)cc2O)SC1=S
Clc1ccccc1Cn1cc2nc(-c3ccccc3)nc-2c(Cl)c1
O=C(c1cccc(F)c1-c1ncccn1)N1CC2CN(c3cnc4ccccc4n3)CC2C1
O=C(O)c1ccc(-c2ccnc(-c3nccs3)c2)cc1
CC(C)c1ccc(C#Cc2nc3[nH]ccc(=O)n3n2)cc1
CCN(C(=O)CCS(=O)(=O)c1cccs1)c1ccc(C)c(S(=O)(=O)CC)c1
Cc1cc(C)nc(NC(=O)NC(C(=O)NC(C)C)C(C)C)c1
CCCC(O)C(=O)NC(C)COC(=O)CCCO
CC(C)(C)c1ccc(C(=O)NC(=O)N2CC(=O)NC(Cl)C2)cc1Cl
CN(C)CCCCON=c1c2ccccc2oc2nccc(-c3ccccc3O)c12
Cc1cccc(N)c1CN(C)S(=O)(=O)c1c(F)n[nH]c1C
COc1cccc(OP(=O)(Oc2ccccc2)C(NC(=O)CNC(=O)C(N)Sc2nncs2)c2ccccc2)c1
CC(CN)C(=O)Nc1ccc2c(c1)C(CC(=O)O)CCC(=O)N2Cc1ccc(-c2ccccc2)cc1
CCOC(=O)C(C)SC1CCCc2c1sc1c2c(=O)n(C2CCCC2)c2nncn12
CC1NC(Cc2ccccc2)CNc2[nH]c(=O)[nH]c(=O)c21
COc1ccc2cc(C(=NO)c3ccccc3)cc(OC)c2c1
CC(C)=CCCC(C)=CCc1ccc(O)c(O)c1-c1oc2cc(O)ccc2c(=O)c1O
COC12CC(C(N)=O)=C(c3cccc(OC(C)=O)c3OC(C)=O)C1CC(C)([SH2+])C2(OC(C)=O)[SH+]CC1CCC(n2cnc3ccccc32)O1
COc1nnc(-c2ccc(-c3cc(C)ccc3OC)nc2)o1
C=CC1(C)CN2CCC1C(C#Cc1ccccc1)(CO)C2O
O=S(=O)(Nc1nnccc1F)c1ccc(Oc2ccc(F)cc2-c2ccnc(N3CCOCC3)c2)c(Cl)c1
Cc1cc2c(cc1S(=O)(=O)Nc1ccccc1)C1C=CCC1(C)C(c1ccncc1)N2
COc1cnn(-c2ccccc2)c(=O)c1
O=Cc1ccc2cc[nH]c2c1
CCCC(O)(CCC(=CCO)C1(O)CC=CC2C(CC(C)=O)=CCC(C)(C)C21)C(=O)O
COc1cccc(CNC(=O)CC(c2ccc3c(c2)OCO3)c2ccccc2OC)c1
Nc1nc(C(=O)c2cc(-c3cc(F)c(O)c4ncccc34)cc3ncccc23)ccc1SCCC(=O)O
CC(C)n1c(SCC(=O)N2CCc3ccccc3C2)nnc1-c1ccncc1
N=C(N)c1ccc(OC(C(=N)N)C(CC(I)Oc2ccccc2)C(=N)N)cc1
Cc1cccc(S(=O)(=O)Nc2cnc(C)c(-c3cc4c(-c5ccccc5)ccnc4cc3Cl)c2)c1
NN1CCc2c(sc3nc(CCc4ccccc4)[nH]c(=O)c23)C1
Cc1c(N)cccc1N=C(O)c1cc2ccccc2[nH]1
O=[SH]12Cc3ccccc3C1CC(I)C2
NC(=O)C(Cc1ccccc1N)NC(=O)C1CCCN1C(=O)CCc1ccccc1
[NH3+]c1cccc(C#Cc2ccccc2)[nH+]1
COc1cc(O)cc(C(=O)OC(C(=O)N2CCN(c3ccccc3)C(OC)C2)[N+](=O)[O-])c1
O=C(NCc1ccccc1C(F)(F)F)Nc1cccc2[nH]ncc12
CCOC(=O)c1ccc(-c2[nH]c3ccccc3c2C2=CC(=O)NC2=O)cc1
COC1CC(OC(=O)c2ccccc2)C(=O)O1
CC(O)CCCCCCO
CC1(N)COc2ccccc2CNC(=O)CNCCOc2ccccc2Cc2ccc(cc2)O1
N#[N+]N
O=C(NN=Cc1ccccc1)c1cnc(C(F)(F)F)cn1
c1cn2c(C3CCN(C4CCCCC4)CC3)nnc2cn1
O=C(CN1CCOCC1)Nc1ccc(Cc2ccc(NC(=O)CN3CCOCC3)cc2)cc1
CCn1c(=O)c(-c2ccccc2)nc2c(F)nc(N3CCN(c4ccccc4)CC3)nc21
O=C(NCCc1scc(Cl)c1Cl)c1cccc(NC(=O)c2ccccc2)c1
COc1ccc(OC)c(C(OC)N(Cc2ccccc2)C(=O)Nc2c(Cl)cccc2OC)c1
O=C(Cc1ccccc1)Nc1ccc(S(=O)(=O)N2CCCC2)cc1
COc1cccc(-c2nc[nH]c2-c2ccnc(NC(=O)COc3ccccc3)c2)c1
CCc1cc(-c2ccccc2)oc1C(C(=O)O)=C1C(=O)NC(=S)N(c2ccccc2)C1=O
COC(=O)CSC1CN(c2nc(-c3ccccc3)nc3ccccc23)CC(F)O1
Cc1ccccc1Cn1c(C(=O)NS(=O)(=O)c2cccs2)cc2cccc([N+](=O)[O-])c21
CCn1ccnc1-c1ccccc1-c1ccc2c(n1)OCC2c1ccc2cccc(C)c2c1
CCCCCCCCCC=CCC[N+](C)(C)C
CC(C)N1C(=O)COc2cc(CN3CCN(c4ccc5c(c4)OCCO5)CC3)ccc21
CCNC(=O)c1cccc2sc(-c3ccccc3)nc12
COC(CC(CCCn1cc(-c2ccccc2)nn1)(OC)OC)N1CCN(c2ccccc2)CC1
CS(=O)(=O)c1cc(-c2ccc(-c3cnccn3)s2)ccc1N
Cc1cccc(SCn2nccc2C(=O)Nc2cccc(F)c2)c1
COc1ccc(N2CCN(CNC(=O)c3cccc(NC(=O)c4cccc(OC)c4)c3)CC2)cc1
COC(NC(=O)c1ccccc1)(OC)C1(Cl)CC(C)(N)C(Cl)N1
COc1ccc(C=C(C#N)C(=O)NC(OC)c2ccc(OC)cc2I)cc1
CC(C)c1cc(C(C)C)c2c(n1)nc1ccccn12
COC(=O)C(C)(C)Oc1ccc(F)c(-c2nc3ccccc3s2)c1
Clc1cccc(C2=NNC(c3cccc(Cl)c3)C2)c1
O=[N+]([O-])C(=CS(=O)(=O)Oc1ccccc1)c1ccccc1
Cc1nc(-c2n[nH]c3ccc(CNC(=O)Cn4ccnc(NCC(C)c5ccccn5)c4=O)cc23)cc2nc[nH]c12
CNC(=O)Cc1cccc(N2CCOC2=O)c1
COc1cccnc1-c1ccc(S(=O)(=O)Nc2cccc(N3CCNCC3(C)C)c2)cc1
CC(C)C(=O)Nc1ccc(C(=O)CSc2nncs2)cc1
N=C(N)c1cc(-c2cc3cccc(O)c3n2CCOc2ccccc2)ccc1O
Oc1ccc2c(c1)C(N1CCN(c3ccccc3)CC1)=Nc1cccc(O)c1N2
CCSCc1cc(CCC(=O)N(C)C(O)C(=O)NCC(=O)NC(Cc2ccccc2)C(=O)N2CCCC2)cc(C(=O)O)c1
O=C(O)c1cccc(COc2ccc(Cl)c3c(=O)c4c(oc23)CCC(Br)C4=O)c1Cl
Cc1ccccc1Cn1c(N(C)C)cc(=O)[nH]c1=O
C=C(C)C(CC(=O)OCC)(NC(=O)C(C)NC(=O)OC(C)(C)C)c1cccc(C=C2CC(OC(C)(C)C)OC2=O)c1
O=C(CC(=O)Nc1ccc([N+](=O)[O-])cc1)Nc1ccccc1
COc1ccccc1NC(=O)Cn1c(=O)n(Cc2cccc(C)c2)c(=O)c2sc3ccccc3c21
Cc1c(Cl)ccc(N)c1Oc1cccc(CCCc2cn[nH]c2)n1
CC(C)(NS(=O)(=O)C1(F)CCC1n1c(-c2ccccn2)cc2cccc(C#N)c21)C(F)(F)F
COc1ccc(-c2cc(O)c3c(c2O)Nc2c(ccc(C)c2OC)NC3=O)cc1
COC1(CO)CC(I)C(O)(n2c(N)ccnc2=O)O1
COC(Cn1cnc2onc(-c3ccccc3)c2c1=O)C(=O)Nc1cccc(F)c1
CCC(C)Cn1nnnc1C(Nc1nc2c(F)cccc2n1Cc1ccccc1F)c1ccccc1
Cc1cc(C)c(-c2nnc(-c3ccccc3)o2)o1
COc1cc(O)cc(-c2oc3ccccc3c(=O)c2OC)c1
COC(=O)NC(C=O)C(C)(C)n1cnc2c1C(C)CNC2Cc1cccnc1
CCC(C)C(C=O)NC1CN(C(=O)N2CCCC2)CCN1
NC1CCCCN1c1cc(N2CCCNCC2N)ncn1
Cc1ccccc1-n1nc2ccc(NC(=O)c3occc3Cl)cc2n1
Cc1cc(CNc2nccc(-c3cc(Nc4ccc(-n5cncn5)c(C)c4)ncn3)c2F)ccc1N
CCOC(=O)C1(C)C(=O)C2=C(NC=CC2c2cccc(F)c2)C(OC)C1(OC)c1ccccc1
O=C1c2cc3nnn(CCc4ccccc4)c(=O)c3cc2OC2CCCN12
Cc1onc(-c2ccccc2Cl)c1C(=O)NCc1ccccc1
COc1ccc2nc3ccccc3c(NC(Cl)CN3CCCCC3)c2c1
Cc1nc(OC(=O)C2=CN=C3CCCC23)ccc1C(F)(F)F
COc1c(Br)ccc2c1[nH]c1c(-c3ccc4c(n3)C(=O)C=CC4=O)nc(N)cc12
CS(=O)(=O)n1nc(C2CNC2)cc1C(=O)NC1CCCCC1
CCN(CC)C(C)N1CCN(CSCc2ccccc2)CC1(CC)CC
O=C(O)c1ccc(C=NNC(=O)c2ccc(COc3ccccc3)cc2)c(Br)c1
O=C1CCN(C(=O)COc2ccccc2)c2cc(Cl)ccc2N1
Cc1ccc(-c2ncnc3ccc(-c4ccoc4C)cc23)s1
O=C(OCCCOC(=O)C(O)=C(O)c1cccc(O)c1C(=O)O)C(O)=Cc1ccc(O)cc1C(=O)O
CC(=O)C12CC3CC(C1)C(NC(=O)c1cc(-c4ccccc4O)n(-c4ccccc4)n1)C(C3)C2
COc1cc(O)c(-c2oc3c(OC)c(OC4(O)CCCCO4)c(O)cc3c(=O)c2C)c(O)c1
CC(O)C(=O)ON1C(=O)C(NC(=O)C(=N)c2cncs2)C1C(O)OC(=O)c1ccc(O)cc1C(=O)O
COC(=O)c1cccc(C(=O)C2=CC(=O)NC2c2ccccc2O)c1N
O=C(OC(CNC(=O)C1CC1c1ccccc1)CP(=O)(Oc1ccccc1)Oc1ccccc1)c1ccccc1
COCCOc1cc(-c2ccccc2)nnc1N1CCOCC1
C=C(C)C(=O)C1=C(C)C(=O)CC2CCC3C4C=CCC(C)C4C(CC(O)C(O)C=C[N+](=O)[O-])CC3C12C
C[N+]1([O-])C=NN=C1
CC=C1C(=O)OC2CC=CCC(C)C=C(OC(=O)C(C)CO)CCC3OC3CC12OC
Nc1onc(NC(=O)CN2CCNCC2)c1[N+](=O)[O-]
COc1cc(-c2[nH]c3c(Cn4cncn4)c(-c4ccc(C)cc4)nn3c2-c2ccc(Cl)cc2Cl)cc(N(C)C)c1
N#Cc1cc2c(cc1-c1nc(-c3ccccc3)c(F)o1)NC(=O)CS2
O=C1C(=CNC(=S)N2CCOCC2)c2ccccc2OC12CCCC2
CN(O)C(=O)c1ccc2sc(-c3ccncc3)nc2c1
O=C1NC(=O)C(=Cc2c(F)[nH]c3ccccc23)C1=Cc1ccccc1OCCCN1CCOCC1
CCCC(NC(=O)CS)[SH]1C2=C(CC(C)CCCC2)c2c1nc(C)n(-c1ccccc1)c2=O
COc1cccc(CNC(=O)CCCc2nc(-c3cc(OC)ccc3OC)no2)c1
CCN(CC=C(C(C)=O)c1ccccc1)Cc1ccccc1
Cc1ccccc1CNc1nc(=O)c(Cc2ccccc2)c[nH]1
Cc1ccc(OCc2nn(N)c(=N)s2)cc1
C=CC=C(C=CC=C(C)C(C)C1CC2COC(O)(C1)C2CO)CCC=C(C)C
Fc1cccc(OCCc2ccccc2)c1-c1cccc2ccccc12
COC1(c2ccccc2)CC2(N3CCCCC3)CC(c3ccccc3)C1C(OC)(c1ccccc1)C2
CC(C)n1cc(Cl)c2cc(N3CCOCC3)ccc2c1=O
COc1ccc(-c2cc3cc(N(C(C)=O)C(C)(C)CCNCCN(C)C)ccc3cn2)cc1
C=CCC1C2CC(NC=NC#N)C3C4CCCC4CC(C)C3C2(C)CCC1(C)CC(=O)O
NC(=O)C(N)CCF
COC1CN(CC(C)C2CCC3C2CC(O)C2C4CCCCC4CCC32)CCC1CCC(C)CN1C(=O)C=C(C)C1=O
Cc1cc(C)c(-c2ccc3nc(Nc4ccc(OCCN5CCCC5)cc4)nnc3c2)c(CN(C)C)c1
O=C(O)C(=C1SC(=S)N(c2ccc(Cl)cc2C(=O)O)C1=O)c1ccc2sccc2c1
COC(NC(OC)c1coc(-c2cccc(C)c2)n1)c1cccc(N)c1
O=S(=O)(Cc1ccccc1)N1CCOCC1
Cc1ccnc(-c2cc(F)cnc2C(=O)N2C3CC(COc4ncccn4)C2CC3C)n1
CCC(n1nncc1C(C)C)P(=O)(O)O
CCCNc1cnc2cc(-c3cc(C)ccc3C)nn2c1O
O=C(c1ccco1)N1CCN(S(=O)(=O)c2ccc3c(c2)Sc2c(Cl)cccc2O3)CC1
O=C(c1ccccc1)N1CCN(c2ccc3c(=O)cc(I)sc3c2)CC1
CC(=O)Oc1ccccc1OC(=O)c1ccccc1O
[NH3+]C1(Nc2nc3cc(C(=O)Nc4cc[nH+]cc4)ccc3n2C2CCCCC2)CCCC(F)C1
BrC(=CN=Nc1ccccc1)N1CCN(c2cccc(Br)c2)CC1
CCOc1ccc(C(=Cc2ccccc2C(CC(N)C(=O)O)C(=O)NC(CSC)C(=O)O)OC(C)=O)cc1
CCCC(=O)OCC[N+](C)([O-])CCCC(=O)OCC
CC(C)N1C(=S)N(c2ccccc2Br)C(=O)C1C#N
O=C(COn1nnc2ccc(C(F)(F)F)cc21)Nc1ccccc1
Cc1cccc(-c2ccc(C)c(S(=O)(=O)Nc3cc(N)no3)c2)c1
CC#CC(C)(N)N(C)C(=O)OC
CNC(=S)N(CCO)c1cccc2cccnc12
COc1c(C)cc(C)cc1C(=O)CSc1ncccn1
N#CC(=C1SCCS1)N1CCCc2ccccc21
c1ccc(CNc2nc3ccccc3nc2N2CCCCC2)cc1
C=CCC1(C)C2CC3CC1CC(C2)C3NC1=NC(=O)CS1
CCOc1c(C)cc(S(C)(=O)=O)c2c(Nc3ccccc3)nncc12
O=C(CN1CCN(c2ccc3c(=O)cc[nH]c3c2)C(F)(C(=O)O)C1)c1ccc(Cl)cc1
COC(=CC(=O)c1cc(NC(=O)C(OC)=C(OC)c2ccc(OC)cc2[N+](=O)[O-])cc([N+](=O)[O-])c1)c1ccccc1
CCOC(=O)c1ccc(Cn2ccc(C(=O)NCC3CC(C)CO3)c2C)cc1
CCc1ccccc1C(=O)C[n+]1cccc2c1C(F)CC1=CCOC12
CC1=C([N+](=O)[O-])CN(S(=O)(=O)c2ccc([N+](=O)[O-])cc2)c2c1cccc2N(C)C
C#Cc1cccc(C(=O)NC2(NC)CCN(Cc3ccccc3)C2)c1
Cc1ccc2c(C)ccc(NC(=O)Cn3nnc(-c4ccccc4)n3)c2c1
O=C(C=Cc1ccccc1)NC(Cc1ccccc1)C(=O)NCCc1ccccc1
CC(C)=C(C(C)(Cc1cccc(C)c1)C(=O)O)C1(C)CCC2CCC3C(CC=C4C5CCCCC5CCC43O)C21
O=C(O)c1ccc2cc(-c3ccc4cccc(OCc5ccccc5O)c4c3)ccc2c1
O=C(NCc1ccc2c(c1)OCO2)C(F)N1CCN(S(=O)(=O)c2ccc(Cl)cc2)CC1
Cc1ccccc1C(=O)Nc1cccc(Nc2ncnc3c2oc2ccccc23)c1
CCCCCCCCCCCCCCC=CC(O)C(COC(=O)NC)NC(=O)C(C)(C)C
CC(C(=O)N1CCc2sccc2C1)c1cccnc1
COc1c[nH]c(-c2ccc(Nc3nc(-c4cncnc4)cc4nc[nH]c(=O)c34)c(N)c2)n1
O=C(O)CC(O)C(=O)O
N#CCc1cc(N)cc2c1c(=O)[nH]c1nncn12
CC1CCC(Cn2cccn2)N(C(=O)N2CCC(C)(C)CC2)C1
C#CCN(C(=O)OC1CCOC1)C(N)(Cc1ccccc1)C(CNS(=O)(=O)c1ccc(OC)cc1)OC
CN(C)S(=O)(=O)N1CCC2(CCN(Cc3ccccc3)CC2Cl)C1
CCN1C(=O)C(=CC=C2SC(=Nc3nccs3)NC2=O)c2cc(N)ccc21
Cc1ccccc1C(CC(=O)Nc1ncc(CC(=O)N2CCOCC2)s1)c1ccccc1C
CC(=CC(=CC=CC=CC=CC1=CCCC(C)C1)C(C)(C)O)C=C(C)C(C)=CC1=C(C)CCCC1
O=C(O)c1cccc(Oc2cccc(Oc3ccccc3)c2)c1
O=C(NN=Cc1c(Cl)n(Cc2ccc(O)cc2)c(=O)[nH]c1=O)c1ccncc1
Cc1coc(C(=O)OCC(=O)Nc2cc([N+](=O)[O-])cc(S(=O)(=O)Nc3ccccc3)c2)c1
Cc1ncc(C(O)C(C(N)=O)N(C)C)s1
O=C1CCC2(c3ccccc3)Nc3nc(F)c(Cl)cc3N12
O=Cc1ccc(C[N-]C(=S)C(C(=O)c2ccccc2)[n+]2ccccc2)cc1
S=C(NCC1CC(Cl)CO1)NN=Cc1ccccc1
CNCn1c(-c2cncnc2Cl)nc2c1C(Cl)(c1ccc(N)cc1)N(c1c(OC)cc[nH]c1=O)C2=O
CC(C)(C)NC(=O)c1ccc2c3c(ccc2c1)OC(=O)C3
O=c1cc[nH]c2nc(-c3ccc(O)cc3)nn12
O=C1NC(=O)C(c2ccc(CC(=O)N3CCN(C4CCC(Cc5ccccc5)CC4)CC3)cc2)O1
O=C(Nc1cn[nH]c1)N1CCN(C(Cl)c2ccccc2)CC1
CC(C(=O)N1CCCCCC1)[n+]1c(-c2ccccc2)nc2sccn2c1=O
CCC(C)C1(N)CN(C(=O)c2scc(OC)c2OC)CCC12NCCc1[nH]cnc12
CC(C1CCCN1C(=O)c1cn[nH]c1)n1nccc1Cl
CCOc1cc(NC(=O)C(OCC)N(c2ccccc2)S(C)(=O)=O)ccc1N1CCOCC1
CN(C)c1ccccc1COC(=O)c1ccccc1NC(=O)c1cnc2ccccc2c1
COc1cc2oc3c(c(O)nc4ccc(O)cc43)c(=O)c2c(O)c1OC1(CO)OCC(O)CC1O
Cc1cc(COc2csc(-c3cnc4c(C(=O)NCCS(N)(=O)=O)c(C)ccn34)c2)cc(OC(F)F)c1
O=C(Nc1ccccc1-c1cnco1)c1ccccn1
CC(=O)N1CCC(C(=O)Nc2ccncc2)CC1C(=N)N
CCCCCC(CCCC)c1ccno1
CSc1cccc(-n2cnc3c(sc4ncc5c(c43)C(C)(C)C(C)(C)O5)c2=O)c1
O=S(=O)(Nc1nccs1)c1cc(F)c2c(-c3ccccc3)nccc2c1
Cc1ccc2[nH]c(=O)c(C(=NNc3cccc(Cl)c3)c3nnnn3-c3ccccc3)nc2c1
Cc1cccc2c(NCc3ccccc3)nc(N(CCCl)CCCl)nc12
COC(=O)C1CN(Cc2ccc3oc(=O)ccc3c2)CCO1
Oc1cc(CNc2ccccc2)ccc1C(O)Nc1ccccc1
Nc1cc(-c2ccccc2)ccc1C(=O)CCNCc1ccccc1
O=C(NCCCn1ccnc1)c1cc(S(=O)(=O)N2CCc3ccccc32)c[nH]1
COc1c(CCNS(=O)(=O)c2ccccc2)cccc1C(=O)O
Cc1cc2cccccc-2c1C(=O)NC(C)C(=O)O
CCOCN(CC1CCCO1)C(=O)c1c[nH]c2nc3ccccc3nc12
O=C(NN=Cc1ccccc1)C(O)Sc1nnnn1-c1ccc2ccccc2c1
CCN1C(=CC=Cc2[nH]c3c(NC=N)c4ccccc4nc3[nH+]2)C(C)([NH3+])c2ccccc21
CCN1C(=N)Nc2ccc(I)c(F)c2S1(=O)=O
Nc1ccc2ncnc(Cl)c2c1N
Cc1nc2c(n1-c1cccc(F)c1)CCN(CCC(F)c1ccccc1)C2
Cc1cccc(-c2cc(Oc3ccc(Cl)c(C(=O)Nc4nccs4)c3)ccn2)n1
CN(CCCCCC=CCCc1ccc(N)cc1)Cc1ccccc1
Nc1ccc2c(c1)-c1ncc(NCc3ccccc3F)cc1CC2
Cc1cccc(C2CCN(c3ccc(CNC(=O)c4cnn5ccc(C)cc45)cc3C(F)(F)F)CC2)c1
CCC(N)c1cc(NC=N)c2c(S(=O)(=O)NC(CC3C4CC5CC(C4)CC3C5)C(=O)NCC(=O)NCC3CCCNC3)cccc2c1
CC=NOCC(=O)OC(C#N)c1cccc(Cc2cccc(Sc3cccc(Cl)c3)c2)c1
Nc1cccc(OCOCCn2nnc3sc4c(c3c2=O)CCCCC4)c1
CCC(O)N1CCC(C)(CN(Cc2ccccc2)C(c2ccc(OC)cc2)C(F)(F)F)Oc2c(NS(=O)(=O)c3cccc(N)c3)cccc2C1=O
CCn1c(=O)nc2[nH]c3ccccc3n2c1=O
CCCCC(CNC=O)N(c1ccc(O)cc1)c1ncc[nH]c1=O
O=C1c2ccccc2CN1C1CN2CCC1CC2
Nc1ccc2c(c1)SC(c1ccc(NC(=O)Nc3ccccc3)cc1)C(Oc1ccccc1)NC2=O
CC1C(N)OCCN1c1ccc(C(=O)NN=Cc2cn[nH]c2)cc1
C=CCC1CCC2C3CCC4CCCC4C3CCC2C1(O)CCC(O)(CO)C(=O)NCC(=O)NCc1cccc(C)c1C
Cc1cc(Cl)c(NC(=O)c2conc2-c2ccccc2)c(S(=O)(=O)N(C)C)c1N
COc1ccc2nc(-c3ccccc3C(C)=O)c(OC)c(C(=O)Nc3ccccc3)c2c1OC
c1cn(C2CN3CCC2C3)nn1
CC(O)COC(S)C(O)C[SH](=O)=O
COc1cccc(Nc2nnc(-c3ccc(C(C)C)c(OC)c3OC)s2)c1
CC(C)n1c(=O)[nH]c(=O)c2c1ncn2C
COC1CC2Oc3nccc4c3C23CCN(C(O)C2CC2)C(C4)C3C1
C=CC(C)(O)C1(C)Oc2ccc(-c3c(O)oc4ccc(O)cc4c3=O)cc2O1
COc1cc(S(=O)(=O)CCC(=O)Nc2ccccc2)sc1Br
COc1ccc2c(c1OC)-c1c(cc(=O)cc(S)c1OC)CC(NC(C)=O)C2
CCc1[nH]cnc1CC1CCN(C(=O)c2cc(N)n[nH]2)C1N
Cc1cc2c(cc1S(=O)(=O)N1CCCC(F)C1)oc(=O)n2CC(=O)Nc1ccccc1
CN(C)Cc1cccc2c1N(c1ccc(Cl)cc1F)C(=O)C2=NOCCN1CCOCC1
CC=C(CC(=O)NCCC(NC(=O)OC(C)(C)C)C(=O)OC(C)(C)C)C(=O)OC
CC(NC(=O)COc1ccccc1)C(=O)NN=Cc1ccco1
O=c1c(OC(F)(F)F)c(OC2CCCCN2)ccn1Cc1ccccc1
CCC(=O)C(CCCCC(O)CO)C(=O)CC
COc1c(OC)c2ncccc2n(CCN2CCC(NC(=S)N(C(C)=O)c3ccccc3)CC2)c1=O
CC1=C(C(=O)OCCN2C(=O)c3ccccc3S2(=O)=O)C(Cl)C(C(=O)OCN2C(=O)c3cc(C)ccc3S2(=O)=O)=CN1
CCOC(=O)c1cc(Oc2cccc(N)c2N)[nH]n1
COC(c1cccc(OC2CCCC2Cl)c1)C1(OC)c2ccccc2C(=O)c2c(Cl)cccc21
CCc1cc(OC(=O)C(C)(C)[n+]2ccc(-c3ccccc3)cc2)ccc1S(N)(=O)=O
CN(C)C(c1cnc(-c2ccccc2)s1)C(C)(F)NC(=O)c1cncs1
CC(C)c1ccc(OC(=O)NS(=O)(=O)Nc2c(C(C)C)c(C(C)C)cc(C(C)C)c2C(C)C)c(C(C)C)c1
O=C1C(=C(F)c2ccccc2)COc2c(O)cccc21
CC1CC(C)(C)C2CC(C)(C)C3(C)OOC24C(OCOC(CNC(=S)Nc2ccccc2)C14)O3
CCN(C(=O)CSc1nc2ccccc2[nH]1)C(c1ccccc1)[N+](=O)[O-]
COC1=C(C(=O)c2ccccc2)C(c2ccccc2O)N(c2cc(C)c(OC)cn2)C1=O
CCN(CC)c1ccc2cccnc2c1N
c1ccc(CCN2CCC3(CC2)OCCc2ccccc23)cc1
COC1CCCCN1CCCn1c2c(c3cc(C(=O)N4CCCCC4)ccc31)CCCC2
Cc1ccc(CNC(=O)Nc2ccc3nc(N4CCCC4)sc3c2)s1
CCN1c2ncc(N)cc2NC(=O)c2cc(N3CCN(c4ccccn4)CC3)c(N)nc21
Nc1sc2c(c1C(=O)c1ccccc1)CCN(C(=O)OCc1cccc(Cl)c1)C2
O=C(NCCNc1cc2c(=O)[nH]n(-c3ccccc3)c2c(C(F)(F)F)c1C(F)(F)F)c1ccccc1F
Nc1ccc2[nH]cc(-c3nc4cnc(N5CCNC(N)C5)nc4n(Cc4ccccc4)c3=O)c2c1
Clc1cccc2[nH]cnc12
CN(C)C1(C(=O)Nc2ccccc2)CCN(S(=O)(=O)c2ccco2)CC1
CN(C)C(=O)N1C2CCC1C(N)=C(c1ccc3cn[nH]c3c1)C2
CC(C(=O)O)c1cccc2c1COc1ccccc1C2=O
COc1ncc(-c2cc(OCC3CNC(=O)C3[N+](=O)[O-])c3cccnc3c2)cn1
Cc1ccc(=NS(=O)(=O)c2cc(Cl)cc(C#N)c2)[nH]c1
CC(CC(=O)NCCCc1ccccn1)(C(=O)O)C(NC(=O)c1ccccc1)C(=O)N1CCC2(CCCC2Nc2nccc(N3CCOCC3)n2)C1
C#CCCCCC(C)C1(n2cc(CO)c(=O)[nH]c2=O)CC(C)CO1
c1ccc(Oc2ccc(NCCCN3CCN(C(c4ccccc4)c4ccccc4)CC3)cc2)cc1
O=c1[nH]nc(Cc2ccccc2Br)n1N=CC=Cc1ccccc1
CCCCSc1nnc2c3cc(C)ccc3n(CC)c2n1
COc1c(C)ccc(C(=O)N=C(N)N)c1-c1ncc(C#N)n1C(C)C
COc1cc(C(=O)O)ccc1-c1nc2ccccc2[nH]1
CC(C)Oc1cc(C2c3cc(OCCCN(C)C)ccc3CC(=O)N2c2ccc(NCC3CCNCC3)cc2N)ccc1Cl
Nc1[nH]ncc1NC(=O)c1cccc2c(Nc3cc(Cl)c(C(F)(F)F)cc3Cl)noc12
Cc1cn(-c2cc(C)c(C)c(C)c2)c(=O)o1
COC(=CC(=O)Nc1ccccc1)c1ccc(Cl)cc1
Nc1c(NCc2ccc(C(F)(F)F)nc2)noc1Cl
Cc1cc2c(cc1N(C)S(=O)(=O)c1ccccc1)C(N)(CCO)C(=O)NCCC(C)(CNCc1ccc(C(=O)Nc3ccccc3)c(N)c1)O2
CC1(CO)C(O)(O)C2(O)C3CCC4CC(O)(OC5CCC(OC6CCCCO6)CO5)C(O)CC4C3C(O)C(O)C2(CO)C1(O)C1=C(CO)C(=O)OC1
O=C1C(=O)N(c2ccc(N3CCOCC3)cc2)C(C2CCCCC2)C1C(=O)c1ccc(-c2ccccc2)cc1
COc1ccccc1C#Cc1ccc(C2C(CO)N3CCCCN(C(=O)Nc4ccccc4)CC23)cc1
CCCN(C)Cc1cc(C)c(-c2cccc(O)c2CN(C)CCC)c(O)c1
CCN(C)CC(=O)NC(=O)C1(C)CCCC(c2ccc(O)cc2)C1
CCOc1ccc(CNC(=O)C2CCN(S(=O)(=O)N3CCCCC3)CC2)o1
C=C1C=NN(c2ccc(F)cc2)C1=O
c1ccc(COCCN2C3CCC2CC(c2ccccc2)C3)cc1
O=C(O)c1cccc(-n2ccc3c([N+](=O)[O-])cccc32)c1
COC1(c2ccccc2)CCC(N2CCC(N(C)C(=O)c3ccc(Nc4ncc5c(n4)-c4c[nH]nc4C(CO)C5)cc3)CC2)CC1
CCCCCCCCCCCCCCCC(CCCC)c1cc(O)cc(-n2c(=O)ccc3ccccc32)c1
O=[N+]([O-])c1c(F)cc(SCC(Cn2cncn2)c2ccccc2)c(O)c1Cl
CCCCCCCCOC(=O)CN(C)CC(=O)OCC
Nc1cccc(NC(=S)NNC(=O)C(Cl)Sc2nnc(-c3ccc(Cl)[nH]3)n2-c2ccccc2)c1
FC1COCCN1C(=Nc1ccccc1)c1ccccc1
O=c1nc[nH]c2nc[nH]c12
COc1ccccc1S(=O)(=O)Oc1ccccc1-c1nnc(Sc2ccccc2)s1
NS(=O)(=O)C1CCC(C(F)(F)F)C(Cl)N1C(=O)CSc1ccccn1
Brc1cccc2c1CC=C(c1ccccc1)C(NCC1=NCCN1)=N2
O=C(Nc1ccccc1)C1C(=O)N2c3ccc(O)cc3Oc3cccc1c32
NC1=C(c2c[nH]c3ccccc23)C(=O)c2[nH]c(O)c(Cl)c2C1=O
COc1cc(CNC2CCN(CC(Br)c3ccnc4c(O)cccc34)CC2)cc2c1OCC(=O)N2
COC1Cc2cc3ccc(=O)oc3cc2OC1(C)C
COC(=O)c1ccccc1C(=O)OC1CC2CCC(N)(C1)N2
COC(=Cc1cccc(F)c1SCc1ccccc1)c1ccc(C(=O)O)cc1
O=C(C=Cc1ccccc1)NS(=O)(=O)c1ccccc1Cl
Cc1ccc2c(CNCc3coc(-c4ccccc4)n3)cccc2c1
Nc1cccc(N2C(=O)CC3N(S(=O)(=O)c4cn[nH]c4)CCC32C(F)(F)F)n1
Cc1ncn(CCNCc2cc3cc[nH]c3nc2N)n1
CCC(C(=O)O)n1nc(Br)c2c3ccccc3n(Cc3ccccc3)c2c1=O
O=C1NN(c2ccccc2)C(=O)C1=Cc1cccc(Cl)c1Br
COc1ccc(-c2cc(=O)c3cc(O)c(O)c(OC)c3o2)c(O)c1
CC(C)OC12ON(c3ccccc3)CC1C(=O)N(c1ccccc1)C2=O
COc1ccccc1NC(=O)COC(=O)CNC(=O)c1cccs1
COC1C2=C(C(=O)C(O)=C(O)C2=O)C2OC23CCC2C(=O)c4c(O)c(C)cc(C(C)C)c4C(=O)C2C13
COC1=NN(N)C(=N)C1C(Sc1ccccn1)c1ccccc1
CC(N)=C(C#N)C(=O)CC(C)O
N#Cc1c(Cc2nnc3ccc(-c4ccccc4)nn23)ccc2ncccc12
Cc1ccc(Cn2ncc3c4sc(F)cc4n(C)c3c2=O)c(F)c1
O=C(O)c1ccc(Cl)cc1NCCCSCc1ccc(Cl)cc1
COc1ccc(C(=O)N2CCN(Cc3ncc[nH]3)CC(C)(N)C2)cc1
Cc1ccccc1-c1cnnc(NCc2nc3ccccc3s2)n1
Nc1ncnn1C1COC(CS(=O)(=O)O)O1
COc1cc(C)cc(NC(=O)C(C)(N)n2c(=O)ccc3cn[nH]c32)c1C
Nc1ccoc1CN1CC2CNCC(C2)C1
Cc1cccc(C(C)(NC(=O)c2ccccc2)S(=O)(=O)NC(C)C)c1
CN(C)C1CCCC(OC(=O)c2cccnc2)CC1
NC1=CC=CC(C(=O)O)NC1=O
O=C(c1cc(-c2ccncc2)nc2ccccc12)N1CCC2(CC1)OCCO2
O=c1[nH]c(=O)n(C2OCCC2CO)cc1O
CS(=O)(=O)Nc1ccc(CNc2cnccn2)cc1
N#Cc1ccc(N)c2[nH]c(Cc3ccccn3)nc12
C=CC(N(C)C(=NC#N)NCC)C(C)(C)C
CNc1cnc(-c2cc(C)ccc2C#N)o1
CNCC(C)C(N)(c1cccc(CC(=O)O)c1C(F)(F)F)N(c1ccccc1)S(=O)(=O)c1cccc(NC(=O)CC(C)C)c1
O=C(CSc1ccccc1)Nc1ccc(N2CCOCC2)c(F)c1N1CCOCC1
CCCC(=O)NC(C)(C(=O)NCCCCCNCCCN)c1ccc(O)cc1
CCOC(=O)c1cc(C)cc2ncnc(NN=Cc3nccs3)c12
CC(=O)Nc1ccccc1Sc1ccccc1
COC1CCC(OC(=O)c2ccc(O)cc2)C(O)C1(O)O
Cc1cccc(C(=O)COC(=O)Cc2coc3ccccc23)c1
Cc1cccc2ccc(SCC(=O)Nc3ccccc3)c(C)c12
CCC(CC)c1ccc(C(=O)Nc2nncs2)cc1[N+](=O)[O-]
CS(=O)(=O)c1ccccc1CCCC(=O)N1CC2CNCC(C2)C1
ON=C(c1ccnc(Oc2cccc3cccc(C(F)(F)F)c23)c1)N1CCN(c2ccccc2)CC1
Cc1cc(Cl)ccc1C(=O)NC(=S)Nc1ccc(S(=O)(=O)Nc2ncn[nH]2)cc1
CNC(=O)c1cccc(-c2cn(-c3ccc(OC)cc3)nn2)c1
CNC(=O)C=NOCc1ccc(COCc2ccccn2)cc1
O=c1oc2c(O)cccc2c2c(=O)c3c(O)cc(O)c(O)c3oc12
COc1cc(C)cc(NC(=O)c2scc(Cl)c2NC(=O)c2ccccc2)c1
CC(=O)N(c1ccccc1)C1CC(N)N(C(=O)c2ccc[nH]2)c2ccccc21
CCNC(=O)Cc1cccnc1N1CC(Oc2ccccc2)C(OC(C)C)C1
CC(C)N(C)S(=O)(=O)c1coc(C(=O)Nc2ccccc2)c1
CC(NC(=O)c1cn(Cc2coc(-c3ccccc3Cl)n2)nn1)c1cccs1
Nc1c[nH]c2ncnc(N3CCC4(CCCN(Cc5c[nH]c6ccccc56)C4=O)CC3)c12
CCC(C)(C)NC(=O)C(c1ccccc1)(C(CC(=O)N1CSC(O)C1)NC(=O)CNC(=O)c1cnc2ccccc2n1)C(C)(C)C
Cc1cccc(NC(=O)C2CC2C)c1
CC1(N)CC(NC(=O)c2cc3ccc(Nc4nccc(Nc5cccc(Cl)c5S(N)(=O)=O)n4)nc3[nH]2)CCN1
COc1cccc(CN2CCNC(OC)C2c2cccc(OC)c2F)c1
CC(C)n1ccc(NCc2ccccc2O)nc1=O
CCC(O)CN(CC)CCc1cc([N+](=O)[O-])cc(O)c1O
COc1cc(Br)cc(C=C(O)C(=O)c2cccc(O)c2)c1
NC(=O)c1c(NC(=O)COc2ccc(C34CC5CC(CC(C5)C3)C4)cc2)cccc1C(=O)NCCc1ccccc1
BrC1CN(CCOc2ccc3c(c2)CCOC3)CCN1Cc1ccccc1
NC(NCc1ccc(Cl)cc1)c1coc(-c2ccco2)n1
CCOC(=O)C1CNCCN1c1c(N)c2c3c4cnc(nc14)sc1ccccc1n2-3
CCC(C)n1cc(C(=O)c2cccc3cccc(OC)c23)c2ccccc21
CCOC(CS(=O)(=O)c1cccc2nsnc12)C(=O)Nc1ccccc1
Cc1cccc(OC(CNC(=O)c2cnc3c(-c4ccccc4)cnn3c2)C(C)C)c1
COC(=O)C1=C(C(=O)OC(C)(C)CN2C(=O)c3cc(Cl)ccc3S2(=O)=O)C(c2ccccc2)C=CN1
CC(C)(C)n1cc(NC(=O)NCCc2ccccc2)c2ccccc2c1=O
COC(=O)N1CCc2cc(OC)ccc2C2(COC2)C1
O=C(CSc1nnc(-c2ccco2)o1)Nc1cccc(S(=O)(=O)N2CCOCC2)c1
O=C(CN1C(=O)c2cccc3cccc(c23)C1=O)N1CCN(c2ccccc2)CC1
Cc1ccc(CNS(=O)(=O)c2cc(C(=O)Nc3ccccc3)ccc2F)cc1Br
CS(=O)(=O)N1CCCC(c2ccn3c(-c4ccc(NC(=O)N5CCN(c6ccccc6)CC5)cc4)cnc3c2)C1
Cc1cc(C=CC2C3CCN(S(=O)(=O)c4ccc(C(F)(F)F)cc4)CC3CC3C(=O)OCC32)ncc1-c1ccccc1
COC1(c2cccc(C(NC(C)=O)Oc3ccccc3)c2)Nc2ccccc2C(=O)N1Cc1ccccc1C
Cc1ccc(C(C)c2c[nH]n(-c3nc4ccccc4s3)c2=O)cc1
O=C(O)C1=CCC2(OC1COc1ccc(Cl)cc1)C(=O)N(C(Cl)c1ccccc1)c1ccccc12
NC1CN(CCCC(=O)c2cccc(F)c2)CCC2C1c1cccc3c1N2CC3
CC(=O)N(C)CC1Oc2ccccc2O1
O=S(=O)(c1ccccc1)N1C(c2ccccc2F)=NCC1Br
O=C(c1ccc(Cl)cc1)c1ccccc1OCCn1c(Cl)cc(=O)[nH]c1=O
O=C(O)c1ccc(C(=O)c2ccc([N+](=O)[O-])cc2)cc1
O=C(NC1C2CC3CC(C2)CC1C3)c1ccc(Oc2nccnc2C2CC2)cc1
Cc1cnc2c(c1)C(Cl)CCC2NCc1cn2ccccc2n1
CCC(C)Cn1c(=O)nc2[nH]c3cccc(OC)c3nc-2c1=O
CC(CCn1nc(-n2cccn2)ccc1=O)NS(=O)(=O)c1ccc2ccccc2c1
NC1CNCCN1c1cc(Cl)c(-c2ncc3ncnc(Nc4ccc(S(=O)(=O)Nc5ccccc5)cc4)c3n2)o1
C=CC(C)=CC(=C(F)C(C)=CC(=O)O)c1cccc(C(C)(C)C)c1C(C)(C)C
O=C(NC(OC(F)(F)F)C(CCN1CCN(c2ccccc2)CC1)C(=O)NO)c1ccccc1
COc1ccc2nc(-c3c(NC4CCCC4C)[nH]c(N4C(OC)CNC(C)C4C=NO)nc3=O)sc2c1
O=C(c1ccnc2ccccc12)N(c1ccncc1)C1CC1
CCCCCC(CCCC)n1cc[n+](C(c2ccccc2)c2ccccc2)c1
Nc1ccc(NS(=O)(=O)c2cc(C(=O)c3cc4ccccc4oc3=O)ccc2F)cc1
O=c1nc(-c2ccc(Oc3ccccc3)cc2)[nH]c2cc3ccccc3nc12
Nc1ccc([N+](=O)[O-])c(-c2cc(=O)[nH][nH]2)c1
O=C1OC(CCCc2c[nH]nn2)CC1Cc1ccccc1
O=C(C=Cc1occc1[N+](=O)[O-])Nc1ccc(F)c(S(=O)(=O)Nc2ccccc2)c1
NC1CN(c2ccccc2)CCN1Cc1csc(Cl)c1C(=O)c1cccc(Cl)c1
c1ccc(C2CC2c2ccccc2)cc1
Cc1ncc(C#Cc2cncc(NS(=O)(=O)c3cccc(F)c3)c2)c(N2CCNCC2(C)C(=O)O)n1
O=c1c2ccccc2nc(-c2ccccc2)n1-c1ccc2c(c1)OCCO2
CC1(C)CCC2C(=CCC3C4CCC(=NNC(N)=O)C4CC(O)C23)C1
CSc1ccc(C2CCCCN2C(C)C)cc1
COc1cccc(Nc2c(-c3ccccc3)nc3n2CCN(c2ccccc2)CC3C2CCOC2)c1
O=C1NC(=O)N(C(Br)c2ccc(Cl)cc2)C1c1ccccc1
c1ccc2oc(-c3nnc(-c4ccc5c(c4)OCCO5)o3)cc2c1
CNC(=O)C(NC(=O)C(CC(C)C)NC=O)C(C)CCC1(CCNCc2c(O)cccc2CC(N)=O)Cc2ccc(cc2)OCCCCCC(=O)N1
O=C(c1ccc(Cl)c(Cl)c1)N1CCn2c(nnc2-c2cnccn2)C1
Cc1ccccc1CC(C(=O)Nc1nncs1)S(N)(=O)=O
N#CCSc1nnc(-c2ccccc2[N+](=O)[O-])o1
O=C(Nc1cccc2cc(Cl)cnc12)c1cc2ccccc2o1
CC1(N2CC(NC(=O)CNC(=O)c3ccccc3O)C2C(F)(F)F)CCC(c2c[nH]cn2)CC1
CCOc1sc(-c2ccccc2)nc1CNc1cc(N(CC2CCCC2)NC(=O)c2ccccc2)ncn1
CC(C)(C)C(Cc1c[nH]c2ccc(C(=O)O)cc12)(NC(=O)CNC(=O)N1CCCCCC1)c1ncc[nH]1
COc1cc(NC(=O)C=Cc2ccccc2C#N)cc(OCCN2CCC(Nc3nc4ccccc4[nH]3)CC2)c1
NC1CNCCN1C1=CCCc2nsnc21
O=C(Nc1ccccc1)c1ccc(CSc2nc(=O)n3ccc(Cl)cc3n2)cc1
Cc1ccc(C#Cc2cccc(C(F)(F)F)c2)cc1C(=O)O
O=C(CNC(=O)c1ccccc1)OCCCOC(=O)CNC(=O)c1ccccc1
CCc1c(C=O)cccc1C(=CC=Nc1cccc(O)c1)c1ccc(OCN2CCOC(CC)C2)cc1
N#Cc1ccc(C(=O)Nc2nc3cc(Cl)c(N)c(Cl)c3[nH]2)cc1
Brc1ccc(Br)c(C=Cc2ccccc2)n1
CC(=CCCC(C)=CCNC(N)=O)CCC=C(C)C(N)(Cc1ccccc1)C(O)c1ccccc1
CC(=O)NC1CCSC(c2ccccc2C#N)S1
CC(=O)c1cccc2nc(SC(N)C(=O)Nc3nccs3)n(C3(C)CC3)c(=O)c12
CC(CN1CCCn2c1nc1[nH]c(=O)[nH]c(=O)c12)C(N)(N)Nc1ccccn1
COC(C(=O)Nc1ccccc1)N1CCCC1C
O=C1NCCCCC1N(Cc1cc(-c2cccc(CN3CCCCC3)c2)ccc1Cl)S(=O)(=O)c1ccccc1
O=C1NC(c2cc([N+](=O)[O-])ccc2O)Nc2c1cccc2[N+](=O)[O-]
O=C1CC(c2ccc(-c3ccccc3)o2)CC(=O)C1F
O=C1NC2(CO1)CC(COC(=O)c1ccccc1)C(Nc1ccccc1F)C2
O=C(NC1(F)CCCC1)C(c1ccccc1)N(C(=O)c1csnn1)C1CC1
O=C(O)Cn1ncc2ccccc2c1=O
CC1CCC(CNC(=O)C(=Cc2cccnc2)NC(=O)c2ccccc2)O1
Cc1[nH]c(=O)nc(O)c1S(=O)(=O)Nc1ccccc1Cl
COc1cccc(Cl)c1OCCOc1ccc(C(CCl)=C2C(=N)N3N=CSC3=NC2=O)cc1
Nc1cccc(NC(=O)c2ccc(N3CCCCC3)nc2)c1
CN(C)S(=O)(=O)C1CSc2ccccc2N(CC(=O)Nc2ccccc2)C1=O
CCOc1[nH]nnc1C(N)(NCc1nc2ccccc2[nH]1)C(=O)O
CCC(C)C(NC(=O)CNC(=O)C(O)(C(c1cccc(NC(=N)N)c1O)C(C(C)C)C(NC(=O)C(CCCN=C(N)N)NC=O)C(N)=O)C(C)(C)C)C(=O)NCCc1ccccc1
CN(C)c1cccc(S(N)(=O)=O)c1C1(C)c2sc(Nc3ccc(Cl)c(F)c3)nc2Oc2nc[nH]c(=S)c21
O=C1NC2(CCCCC2)C(=O)N1Cc1nnc2n1CCCCC2
O=C(Nc1cccc(Nc2ncnc3ccccc23)c1CC(F)(F)F)Nc1ccnn1-c1ccccc1
CCc1ccc2c3c1CN1CC(=O)C(OCC4CC4)C(CC(N)N2)C3N1
CCOC(=O)C(c1ccccc1)N1CCC(Nc2nc3ccc(Cl)cc3o2)CC1
NS(=O)(=O)C(=C(NC(=O)c1ccccc1)C(=O)N1CC(Br)CC(C(=O)O)C1)c1ccccc1
NCCC(=O)Nc1nc2cnc(Nc3ccccc3)nc2n(-c2ccccc2)c1=O
CC1(N)CCCNC1C(=O)Nc1ccn(Cc2c(Cl)cccc2OCc2ccccc2)n1
COC(NC(=O)c1ccccc1)c1cccnc1N1CCN(c2ccc(C(F)(F)F)cc2C)CC1
CNC(C)C(=O)NC1CCc2scnc2C1C(=O)NC(N)C1CCNc2ccccc21
O=c1[nH]c2c([N+](=O)[O-])cccc2nc1O
CC1CN(C(=O)Nc2ccc(Cl)cc2)CCN1c1ncccn1
Cc1coc(C2Nn3cnnc3SC2C(=O)c2ccccc2)c1
O=C(Nc1nccs1)C(CC1CCCCC1)n1cnc2cc(-c3ccccc3)sc2c1=O
C=CCn1c(=O)c(C(=O)NCc2cccc(O)c2)cc2cccc(Cl)c21
Cn1ccc(-c2nn(CC(C)(C)O)c(=O)n2C)n1
CN(C(=O)Cn1c(-c2cnon2)nc2cc(C(=N)N)ccc21)c1ccccc1
O=C(Nc1n[nH]c2c1CN(C(=O)N1CC3(C(=O)O)CCCN3CC1(F)F)C2)c1ccccc1
COc1cc(C#N)ccc1C1CC(c2ccc3c(c2[N+](=O)[O-])OCO3)=NC(O)(c2ccccc2OC)N1
COc1ccc2ncn(Cc3ccc(-c4ccccc4-c4nnn[nH]4)cc3)c2c1C(=O)Nc1ccccc1C(=O)N1CCOCC1
CCC(=O)OC1(C(=O)O)CC2C(CC(O)C3CCC(C)(F)C32)C2C1=CC(=O)C(C)=C2C
CCCCN(CCCC)C(=O)c1ccc2cc(S(=O)(=O)NC(=O)c3c[nH]cn3)ccc2c1C(N)=O
O=C(CSc1nc(-c2ccc([N+](=O)[O-])cc2)n[nH]1)c1ccccc1
CCNC(=O)Nc1ccc(C(C)C)cc1Oc1ccc2c(c1C)OC(=O)C(=NNc1ccc(C)cc1)C2
CC(=O)Oc1cccc2c1N(C(C)c1ccc(C(C)(C)Nc3ccccn3)cc1)c1ccccc1S2
O=C(O)CN(S(=O)(=O)NC(C(=O)O)c1ccccc1)S(=O)(=O)NC(O)(C(=O)O)c1ccccc1
O=C1C(=Cc2ccc(C=NNC(=S)Nc3cc(Cl)ccc3Cl)nc2)Cc2ccccc21
O=C(ON1N=C2NC=NC(c3ccco3)=C2N=C1Cc1ccccc1Cl)N(CCCCN1CCN(C(O)(c2ccccc2)c2ccccc2)CC1O)Cc1ccccc1
COc1ccc(CN2C(=O)c3oc(-c4csc(-c5ccccc5C(=O)O)n4)c(OC)c3C2c2ccccc2)cc1
CCCC(CCC)C1CC=CC(=O)O1
COc1nnc(Cc2c[nH]c3ccc(Cl)cc23)c2cccc(Cl)c12
Cc1cccc2c1C1c3ccccc3NC(C)(C(=O)c3ccccc3)C1C2
Nc1cccc(C=CC(=O)N2CCOCC2)c1
CCn1nnc2c3[nH]c(CC(=O)NCCCC(=O)NC)c(N)c(=O)c3c(F)cc21
CCCC(=O)c1ccc(O)c(Nc2ccnc3cccc(F)c23)c1C
CCOC(NC(=O)c1ccco1)C1(N2CCCCC2)CCCCC1
O=[SH](=O)NCCCC(CO)[SH]1C(c2cc3ccccc3o2)=NCC12c1ccccc1NC2O
N#CC(C#N)C=Nc1ccc(O)cn1
CC1CCC(C)C2C1CC1OC(=O)C=C1C2(C)C
COc1cc(OC)c(-c2cc3ncccc3c(OCC3CNC(=O)C3)n2)c(C(C)C)c1
O=C(O)Cc1ccc(-c2nc3cc(C(F)(F)F)cc(Cl)c3[nH]2)cc1
O=C(Nc1ccccc1)Nc1nc(-c2ncccc2Br)cc2ccccc12
CCOc1ccc(-c2ccc(=O)[nH]n2)cc1
Fc1ccccc1Nc1nccc(-c2cccs2)n1
COc1ccc(=O)[nH]c1Cc1ccccc1C
N#Cc1ccc(COC(=O)NCC(=O)NCCC2C(=O)NCC2C=O)cc1
CC(C(=O)O)c1ccc(C(=O)NC(CCC(=O)NCC(=O)Nc2cc(Cl)cc3ccccc23)C(=O)N2CCC3(CCC(Cl)C3)CC2)cc1
CC1(N)OC2(CCCC2)OC1C1CCC(O)(N2CC(O)OCC2O)O1
O=C(Nc1ccc(Cl)cc1C(=O)Nc1ccc(O)c(C(=O)O)c1)c1ccccc1
O=C(CSc1ccc(Cl)cc1)NC1C(=O)N2C=C(CSc3cc[n+](CC(=O)c4cccc(Cl)c4)cc3)CSC12C(=O)O
CCC(N)CCCCCN
COc1cccc(-n2nc(-c3c(OC)cccc3OC)c3nc(-c4cccc(OC)c4OC)nnc32)c1
O=C(Nc1ccc(OCCCN2CCOCC2)cc1)Nc1ccccc1C(F)(F)F
CC1c2[nH]ccc2C(=NOC(=O)Nc2ccccc2)CC1(C)C
C=CC1(C)COCCN1S(=O)(=O)c1cccc(C(=O)NCC(O)(OC(C)=O)C(C)N2CCOC(C)C2C(=O)OC)c1C
O=C(NCc1ccccc1)c1cc(OCCCCl)cc(-c2ccccc2)c1
O=C(O)Cn1c(CC(c2ccc(-c3ccccc3-c3nn[nH]n3)cc2)C(F)(F)F)nc2ccccc21
Cc1ccc(CCNC(C(=O)O)c2cc3cc(N)ccc3[nH]c2=O)c(C)c1
CCCCC(O)CO
N=C(N)NN=C(C(=O)O)c1ccccn1
C=C(C#N)C(=O)OCCc1nn(C)c(C)c1C
COC1CN(C(=O)c2ccc[nH]2)C2CC(=O)NC12C
CC1(C(=O)O)CC2CCCC(OC(=O)CCC(=O)O)C2C2(C)CCCCC12C
CC(C)n1nnc2c1C(=O)c1ccccc1C2=O
Cc1ccc2c(c1)C(C(=O)N1CCN(C(=O)c3cccs3)CC1)CCC2
CC(=O)C1(O)CCC2CCC3C4CCC(=O)NC4C(C)(N)CC3C21C
COc1ccc(C=CCn2c(OC)c(N)c(=O)c3c(C(F)NCc4ccc(OC)cc4)c(-c4ccccc4)sc32)cc1
CCCCCCCCC=CCC(CCCCCC(=O)OC)C1(C)CCOC1n1cc([N-][N+]#N)c(=O)[nH]c1=O
Cc1cc(-c2cnc3ccc(OCCN(C)C)cn23)nc(Nc2ccccc2)n1
CC(=O)Oc1cccc2c(=O)oc(OCc3ccccc3)cc12
CC(=O)Oc1nccc(N2CCC3(CC(C)CN(C(=O)c4c(C)c(C)c(O)c(C)c4OC(C)=O)C3)C2C)c1O
CC(=NNC(N)=S)C1(C)CC2C=CC1N2C
Cc1ccccc1-c1sc2[nH]c(-c3ccccc3)nc(=O)c2c1C
C=CCn1c(=O)[nH]c(=O)c2nc(-c3ccncc3)n(C(C)CC)c21
CCC(C)c1nc(=O)cc(Nc2cc(C(F)(F)F)ccc2C#N)[nH]1
C1=C(c2occc2-c2ccccc2)CC2CCC1N2
Cc1ncno1
CC(=O)N(Cc1ccccc1)c1ccc(C)cc1C(=O)O
Cc1ccccc1-c1cc(-c2ccccc2C(=O)O)nc(Sc2c(O)ccc(CC(=O)NCc3ccccn3)c2C)n1
Cc1ccccc1-c1cccc(COc2ccc(C(CO)=NNC(=O)c3ccoc3)cc2)c1
C=C1C(=O)C=Cc2c1[nH]c1c2C(C)(C)CC1O
Cc1c(CNS(=O)(=O)c2cnc(-c3ccc(N4CCCC4N)nc3)s2)cnn1C(C)C
Cc1cccc(N2C(=O)CC(Sc3ncc(C)s3)C2=O)c1
C=C(c1cccc(N)c1Cl)n1ncc2c(Cl)ncnc21
O=[N+]([O-])C1CN(S(=O)(=O)c2ccccc2)c2ccc3ccccc3c21
CCN(CC)Cc1ccccn1
CCCN(CCC)C1Cc2ccccc2C(C)(O)C1
COC(=C1SC(=S)N(C(C(=O)O)c2ccc(OC)cc2)C1=O)c1ccccc1
CC(C)(N)C(=O)Nc1ccc2c(c1)C1(CC2)CCN(C(=O)CCCC(C(=O)C(N)=O)c2ccccc2)CC1
CCCC(COC=O)N1CCN(C(=O)CNC(=O)c2cc(N3CCC(C(F)(F)F)CC3)cc(-c3ccccc3C(C)C(=O)O)n2)CC1
CCN1C2CCC(C)C1CC(NC(=O)c1ccnc3[nH]c(-c4ccccc4)nc13)C2
CCC(=O)N1CCc2cccc(S(=O)(=O)N3CC(C(=O)NCc4ccccc4Br)CCC3Br)c21
COC1CC(C(O)C2CC(C)C(Cc3ccccc3)O2)CC(C#Cc2ccccn2)=C1C
COC(=O)c1c(C)cccc1C(=O)c1nccc(C)c1[N+](=O)[O-]
O=C(COc1ccccc1)NCc1c(Br)cccc1OC(F)(F)F
COc1ccc(Nc2ccc3c(c2N)CNC(=O)CC3)cc1
Cc1[nH]c2ccccc2c1CCN1CCN(c2ccccc2)CC1
COC(=O)c1cc(Oc2nc3c(C)cccc3cc2Nc2ncccn2)ccc1C
CN(C(=O)COc1ccccc1-c1nc(-c2ccccc2)[nH]c1-c1ccccc1)C(C)(C)C
Cc1c(C(=O)N2CCNCC2Cl)ccc2c1-c1c(n(Cc3cccc(N)c3)c3ccccc13)CS2(=O)=O
O=C1c2cccnc2C(=O)c2c1c1ccccc1c(=O)n2CCCN1CCOCC1
Cc1ncn(CCc2ccc3c(c2)CCC(=O)N3)c1C
COC1=C2C(C#N)C(C)N2C(=O)CC12CC2(C#N)c1ccoc1
Cc1ccnc(N2CCN(CCOc3ccc(C(=O)NC45CC6CC(CC(C6)C4)C5)cc3)CC2)n1
Nc1cccc(C=CC(=O)c2ccc(C=C3C(=O)NC(=O)NC3=O)cc2)c1N
COc1cc(-c2nc(C(=O)N3CCn4cnnc4C3)c(C)n2-c2ccccc2)ccc1C(F)(F)F
CNS(=O)(=O)c1coc(-c2cc(C(=O)NCc3cccc(N)c3F)n[nH]2)c1
O=CC1CN(c2ccc(Cl)cc2)Cc2sccc21
CCCCC(N)C(=O)N(CCCC)CCCC#N
COc1ccc2nc(C=Cc3cccc(OC)c3C#N)[nH]c2c1
COC1CCCC2C1(O)C=CC13CCN(Cc4cc5c(cc41)OCO5)C23CCNCc1ccc2c(c1)OC(C)O2
O=C(Nc1ccc2ccccc2c1)Nc1ccc2ncc(N3CCOCC3)nc2c1
COc1cccc(C(N)=NOC(=O)c2ccccc2)c1
O=C1CCC(C(=O)N2CCCC(N3CCN(c4ccccc4)CC3)CC2)C1
O=C(Nc1ccccc1)c1sc2c(c1NCc1cc(Cl)co1)CCCCCC2
CCC(C)c1cccc(C(=O)OCN2C(=O)c3cccc(OC)c3S2(=O)=O)c1
O=C1C=C(C(c2cc(=O)c(OCc3ccccc3)co2)c2cc3c(cc2O)OCO3)C(=O)c2ccccc21
COC(=O)C(CNC(=S)Nc1ccccc1)(OC)c1ccccc1
COc1cccc2c1C(=O)N(CCCCN1CCN(c3ccccc3)CC1)S2(=O)=O
CC(C)(C)OC(=O)N(C(NC(=O)C1CCCN1)C(=O)NCC=CS(=O)(=O)c1ccc(Oc2ccccc2)c(C(C)(C)C)c1)C(C=O)C(C)(C)C
COc1nc2c(cnn2-c2ccccc2C)c(C(=O)N2CCN(c3ccccc3)CC2)c1C
COC1C2NC2C2CC3=C(C(=O)C(COC(N)=O)=C(N4CCOCC4C)C3=O)N21
O=C(Nc1cccc(-c2nc3sccn3c2-c2ccnc(Nc3ccc(OCCN4CCOCC4)cc3)n2)c1)c1cccs1
Cn1nnc2c(Br)ncnc21
O=C(COc1ccccc1)N(c1ccccn1)C1CCCC([N+](=O)[O-])C1
COC(=O)CC1(Nc2nc3ccccc3s2)C(=O)N2C(C(=O)OC(c3ccccc3)c3ccccc3)=CCSC21CC(=O)OC
CCOc1ccncc1C(=O)Nc1ccc(N2CCNCC2)c(N)c1
O=C(O)C1CC1n1cc(Cl)c(=O)c2ccccc21
Nc1ccc(O)cc1C#Cc1ccc2c(c1)OCC(CN1CCOCC1)NC2=O
C=CCN1CC(N)(C(C)(C)C)NC(=O)CC1C
C=C(CCCC)C(C)(C)C1CC2CC(C)(C)C(C)C2(O)C2CCC3CC(C)CCC34CC124
Cc1cccc2c(CC(OCC(N)=O)N3CCN(CC(O)C(Cc4ccccc4)NS(=O)(=O)c4ccccc4)CC3)csc12
Nc1ccc(C(=O)Nc2ccc(C=C3SC(=S)NC3=O)cc2)cc1
N#Cc1ccsc1C(=O)Nc1nc(-c2ccccc2)cs1
COc1cccc2[nH]c(C(=O)N3CC(c4nccnc4N4CCCCC4)C3)nc12
O=C(O)C1CCCN1S(=O)(=O)N1CCc2nccnc2C1
CC(C(=O)NCc1ccccc1)(c1ccccc1)N(C(=O)c1csnn1)C1CC1
COCc1cccc(C(C)(C)c2cc3c(nc2C)CCN3C(=O)CN2CCNCC2)c1
CCN(CC)CCNCC(=O)OCCN
COc1ccc(CC(=O)NN=Cc2ccccc2O)cc1OC
COc1ccccc1C(=O)Nc1cc(-c2coc3ccc(-c4nc(-c5ccccc5)co4)cc3c2=O)ccc1C
CCCCCC(C(S)C(=O)O)[SH]1C(Nc2ncncc2Cl)=NC(c2ccccc2)=C1Cl
CCCCCCCCCCCCCCCCCCCCCCCCOCC(COP(=O)([O-])OCC[N+](C)(C)C)OC
O=[N+]([O-])c1cc(O)cc(-c2nnn(-c3ccccc3[N+](=O)[O-])c2[N+](=O)[O-])c1
Clc1ccc(Cl)c(C(Cn2ccnc2)OCc2cccc(Cl)c2Cl)c1
NC1CC(O)OC1C(O)OP(=O)(O)(O)(O)O[PH](=O)O[PH](=O)OC(O)C1(O)CCC(n2cnc3cncnc32)O1
O=C(N1CCC(c2cn[nH]c2)c2cc(Cl)ccc21)C1(c2ccccn2)CCCCCC1
COC1CN(S(=O)(=O)c2cccc(F)c2)CCN1c1ccccc1
Cc1ccc(-c2cc3c(=O)n4n(c3c(-c3ccccc3)n2)CCC4)cc1Cl
CC1CCCN(C(=O)c2cccc(S(=O)(=O)NCc3ccco3)c2)C1
Cc1ccc(C(c2cc(F)ccc2C)C(F)C(=O)N2CCN(Cc3nc4ccccc4o3)CC2)cc1
CCOC1CC(C)C(C)(O)C(O)CC(O)(OC2OCC(C)CC2O)C(NC(C)(C)N)C(C)(OC2OCCC(C)(O)C2CC)CC(=O)OCC1CC(C)O
CCOc1cc2c(s1)c(=O)n(-c1ccccc1)c(=O)n2CC(=O)Nc1ccccc1C
Cc1cccc(C(O)OP(=O)(O)(O)(O)O[PH](=O)OCC2CCC(n3c(Sc4ccc(O)cc4)nc4cncnc43)O2)c1
CC(C)c1cccc2c(NCC(=O)N3CCC(NC4CCCCC4)C(C(F)(F)F)C3)ncnc12
CC(=O)OC1=C2CC(C)C3C4CCCC4CC(=O)C3C2(C)C=CC1=O
CCN(C(=O)CSc1nnc(-c2c[nH]c3ccc(OC(F)(F)F)cc23)[nH]1)c1ccccc1
CCn1c(=O)c2[nH]c(CN3C(C)CN(S(=O)(=O)c4ccccc4)CC3N)nc2n(C)c1=O
CC(C(=O)Nc1ccccc1)n1ncn(-c2ccc(N3CCCC3)cc2)c1=O
CCOC(=O)NNC(=O)NC(CC(=O)O)C(=O)N(c1ccccc1)C(CC(=O)O)C(=O)O
COc1cccc2c1oc(=O)c1c3cc(O)cc(O)c3oc21
Oc1ccccc1C1CCN(CCOCCOc2ccc(Cl)cc2)CC1
CCSc1ncc(C(=O)NCC(C)C)c(C)c1C
CC(=O)c1ccc(-c2cnc3cc(CO)c(-c4ccccc4NC=O)cn23)cc1
COC1NC(=O)C2(CCN(CCC(c3ccccc3)c3ccccc3)CC2)N1c1ccccc1
CC(=O)C1CCOC1c1c(O)ncc(O)c1CO
COc1ccccc1C1CC2(ON1c1ccc(F)cc1)C(=O)OC1C3=CC(=O)C(C)=CC3(OC)CCC12OC
Cc1ccc(-c2nc(C(C)N3CCC(C(=O)NCc4ccccc4)CC3)co2)c(OC(F)(F)F)c1
Cc1ccc2ccccc2c1C=NNc1ccnc2cccc(C)c12
CC(=O)N1CCN(C(=O)Nc2ccc[nH]c2=O)CC(N)C1C
O=C(OCCN1CCCC1)c1ccccc1C(=O)c1ccccc1
COc1ccc(NC(=O)Nc2ccc(OC)cc2)cc1
CCOC(C)=C1N=C(Nc2ccccc2)N(c2ccccc2)C1=O
Cc1c[nH]c(=O)c(C(O)NC(=O)c2cc(NC3CCOC(C)(N)C3)c(C)c(-c3ccc(CN4CCC(C)C4)cc3)c2)c1
O=C(O)Cc1cccc2c1S(=O)(=O)c1cc3ccccc3n1C2=O
CCc1cc(=O)nc(-n2nccc2NC(=O)c2ccc(C)c3ccccc23)[nH]1
CCOC(=O)c1c(C)ccc(CNc2ncnc3occ(C)c23)c1Cl
CC(C)n1c(=O)c(NC(=O)COC(=O)CCc2nc3ccccc3[nH]2)cn(Cc2cccc(N)c2)c1=O
CN(C)C(=O)NCC(c1ccccn1)S(=O)(=O)O
CC(C)(Cc1cccc(N2C(=O)c3ccccc3C2=O)c1)S(=O)(=O)c1ccc2ccccc2c1
COc1cccc(-n2nc(C)cc(Oc3ccc(C)cc3)c2=O)c1Cl
Cc1cnc(N)cc1C=NOC(=O)COc1ccccc1Cl
CNC(I)(CN1CCOCC1)Oc1ccc(-c2nc3ccc(OC)nc3[nH]2)cc1
O=c1nc(NC2(O)CCCC(CO)CC(O)C2)[nH]c2c1ncn2C1CCCO1
CC(C)Oc1ccc(C(N)=C2SC(=S)NC2=O)cc1
CCOC(=O)Cn1c(=O)cnc2cnc(OC(C)c3ccccc3)nc21
O=[N+]([O-])c1ccc(CC(CNc2ccc(Cl)cc2)[N+](=O)[O-])c(I)c1
COc1cc(F)c2c(c1)C(=O)c1cc(Sc3ccccc3)c3nsnc3c1C2=O
O=C(C=Cc1ccc(CN2CCOCC2)cc1)c1ccc(-c2ccccc2I)cc1
Nc1cc(C=CC(=O)Nc2ccccc2)cc2c1[nH]c1cccc(C(=O)O)c12
O=C(CCCC(=O)Oc1ccc(C(F)(F)F)cc1C(=O)O)Nc1ccccc1
COCCNC1CN(C(=O)C2CCCC2)Cc2cncnc21
CCCCCCCCCCCC(N)CCCCN
COc1ncnn1C(O)CC(C)c1cccc([N+](=O)[O-])c1
O=C(NO)c1cc2oc3ccccc3c2cc1C1CC1c1ccccc1
CC(=O)c1cc(Oc2ccc(C3C=CC(=O)N3)cc2)c(O)cc1N
CC(=O)c1c(OC(=O)c2cccc(S(=O)(=O)N3CCOC(C)C3)c2)c(-c2ccco2)cc2ccccc12
COC(=O)C1Oc2c(CC(=O)O)cc(O)cc2CC1(C)C
CNC(CO)C(C)Cc1cccnc1-c1cncc(C(F)(F)F)n1
CCCCNC(=O)c1c(C(O)N2CCSCC2)cn(-c2ccccc2OC)c1-c1ccccc1
COC(c1ccccc1C)n1cnc2c(N3CCCCC3)nnnc21
CCC1CCC(O)(n2cc(C#Cc3sc4c(c3C)C(c3cccc(OC)c3)=NCc3nncn3-4)c(=O)[nH]c2=O)O1
COc1cc(Oc2ccccc2Cl)cc(C(Cl)N2CCN(C(=O)c3ccccc3)CC2)c1
Cc1nc2cc(OCCCN3CCN(C(O)C(=O)Nc4cccc(C)c4C)CC3)ccc2s1
Cc1cccc(NC(=O)N2CCN(c3ncnc4ncc(-c5cccc(C)c5N)nc34)CC2)c1
CC1=C(O)C(=O)C(N)=C2CCC3(O)C4CCC(C(=O)COC(=O)C(C)Cc5ccccc5)C4C=C(O)C3C12
CCN(C(=O)CNC(=O)C1=C(C(F)(F)F)OCCO1)c1ccccc1
CC=C1c2cc(C)cc3c2C(=O)c2cccc(c2C(NCCNC(=O)c2ccc(O)cc2)C3)C1N
N#CC(C#N)(CC[N+]1=Cc2cc(=N)[nH]cc2CC1)C[n+]1ccccc1
C=C(C(=O)NO)C(Cc1nc2ccc(C#N)cc2s1)c1ccccc1
C#CC(O)C1CCC12CC(NCCc1cccc(O)c1)c1ccc(C(C)(C)C)nc1O2
COc1ccccc1C1CC(c2cccc3ccc(=O)oc23)=NN1SCc1ccccc1
C=CCN1CC2(CCN(C(=O)Nc3ccccc3)CC2)C1
CC(=CC=CC=CC=CC(C)=CC1=CCCCC1)C=C(C)C=CC=CC1=C(O)CCCC1
N#CC(C#N)=Cc1cc(=O)oc2ccc3ccccc3c12
O=C(NCCCN1CCCC1=O)Nc1ccc2nnsc2c1
CC(=O)c1cc2ccn(C3(CO)CCC(O)(C(C)=O)O3)c2c(O)c1Cl
Clc1cc(Cl)c(-c2nnnn2-c2ccccc2)cc1Cl
CSC(CC(=O)N1CCCCC1C)NC(=O)c1cccnc1
CCN1c2[nH]c3ccc(CO)nc3c2CC2CCCOC21
O=C(NCCC1NCCC1S(=O)(=O)C(F)F)c1ccccc1
CCCCN(CCCC)CC(N)(NC(=O)c1ccccc1)c1ccc(N2CCCCC2C(CC)CC)cc1
Cc1ccc(C(=O)N2CCN(c3nc4ccccc4n3Cc3ccccc3)CC2Cl)cc1
COc1cc(O)cc2c1C(=O)c1cccc(OC)c1C2C1(OC)COC(=O)C1O
CCON=C1CC2CC(C)C(C)C3CCC4(C)OOC23C(O1)O4
CCCCP(=O)(O)OC
Cc1ccc(NC=C2C(=O)NC(=O)c3cc(Br)c(Br)cc32)nc1
Cc1ccc2c(c1O)OCC(c1ccc(O)cc1)C2
Nc1c(C(=O)NC(=O)NCCc2ccccc2)cc(-c2ncn[nH]2)c(Cl)c1Oc1cccnc1
CCC(N)C(Oc1ccc(NC(=O)c2ccccc2)cc1)c1nc2ccc(C(=N)N)c(N)c2[nH]1
Cc1cncc(NC(=S)NC(=O)c2cccc(Cl)c2)c1
CCCCC(NC(=O)C(N)c1ccccc1)C(=O)NC(CC(=O)O)C(=O)NC(C(=O)NC(C)C(=O)O)C(C)O
CCS(=O)(=O)Nc1ncc2c3c1CCC1C(Cl)CCCC31OC(=O)O2
COc1ncccc1C=NNC(=O)c1cc2ccccc2[nH]1
COC(=O)c1cc(C(=O)NNC(=O)Cc2cc(C)cc(C)c2)co1
CCCC(CNC(C)=O)c1ccc(Cl)cc1
COC(=O)c1c(O)c(OC2CCCC(O)O2)c(OC)c(O)c1C(CO)Oc1ccc(C)c(OC)c1OC
COC1(C(=O)NN=Cc2ccccc2)CC1(c1ccccc1)c1ccccc1
COc1ccc([N+](=O)[O-])cc1C1C(=O)N(c2ccccc2)C1c1cccc(C)c1OC
COc1ccc(N2CCN(C(Cl)(Cl)c3ccc(Cl)cc3)C(=O)C2=O)cc1
CC(N)c1ccccc1COC(=O)NC1CC2CCCC(C1)N2CC(=O)Nc1ccccn1
Nc1ccc(N2CCSCC2)cc1C(=O)OCC(=O)N1CCNC(Cl)C1
CC(=O)c1cnccc1C1CC(SCC(=O)Nc2ccc(C)cc2)=NC=C1C(=O)Nc1c(C)cccc1C(C)=O
O=C(Nc1ccc(CC(=O)N2CC(F)CC2COc2cccc(C(=O)O)c2)cc1)Nc1ccccc1F
O=C(O)CCSc1nc2[nH]c3ccccc3cc-2c(=O)n1
CCC(F)(F)N(C(=O)NCCCCCSc1cccc(F)n1)c1ccccc1
CCCCCC(CCNC(=O)NC)c1ccc(OCCCC)cc1
Cc1ccc(-c2noc(Cl)c2C(=O)N2CCN(c3ncn(CC4CCCCC4Cl)n3)CC2)cc1
O=C(O)CN1C(=O)C(=CC=Cc2ccccc2)SC1=S
CCCC(Br)C1(O)CCC(n2cnc3cc(O)ccc3c2=O)O1
CC(C)(C)OC(=O)Nc1ccc(S(=O)(=O)c2ccccc2)cc1
CCCC(=O)Nc1c(-c2cnc3[nH]nc(Cl)c3c2F)ccc(-c2cccnc2)c1C
Cc1ccccc1C(=O)c1ccc(-n2cc(COc3ccc4ccc(O)cc4c3)nn2)c(C(=O)c2ccccc2)c1F
CCN(Cc1ccccc1C)c1cc(C(=O)OC)c(F)cn1
COc1ccccc1S(=O)(=O)N1c2c(F)cccc2-c2n[nH]cc2C1C1CC1
CCC(CC)C(C)(c1ncno1)N(CC(C)(C)OC(N)=O)C(=O)CCc1ccccc1
CCCC(N)C(c1ccccc1CC(NC(C)=O)C(=O)O)N1C(=O)CNC1=O
CCNC(C)(Oc1cccc2c(OC)cc(OC)cc12)c1ccccc1
CN(C(=O)c1cc(N(C(=O)c2ccc[nH]2)C(CCl)NCCCl)c(C(=O)NCCC(=N)N)[nH]1)c1cc(C(=O)N(C)c2cc[nH]c2)n(C)c1
CCC1(O)c2cc3c(F)cccc3nc2-c2cc3c(c(=O)n21)COC(=O)CC3
CCNC(=O)NCc1nc(OCCOc2ccccc2C)cc(Cl)c1N1C(=O)CNC(Cl)C1(OC)C(=O)N(Cc1ccccc1)C1CC1Cl
Cc1ccccc1NC(=O)C1CCN(S(=O)(=O)c2ccc(-n3cnnn3)cc2)C(OC(F)(F)F)C1
CCc1ccc(-c2cc(=O)c3c(OCC(=O)O)cccc3o2)c(OCC(=O)O)c1
Nc1ccc2c(c1)C(=O)Nc1cc(C(=O)NCCCN3CCCCC3)ccc1S2
OC1COCCC1C(N1CC2C(c3cccc(C(F)(F)F)c3)C3(c4ccccn4)CC2(C3)C1c1ccccc1)C(F)(F)F
CC(Oc1ccccc1)c1nc(-c2cnc(N3CCCC3)nc2)co1
Cc1cnoc1C(=CC(=O)Nc1ccccc1Cl)C(C)(C)C
O=C1c2ccccc2SC(c2ccc(OCCN3CCC(O)C3)c(O)c2)C1c1ccccc1
CC(C)(C)c1ccc(-c2ccc(CN3CCC(n4ccnn4)CC3)o2)cc1
CCCC(N)(c1cccc(C)c1)n1cncc1C(=C1C(=O)NC(=O)N1Cc1ccc(C(=O)OC)o1)C(C)CC
CCOC(=O)C(NC(=O)OC(C)(C)C)C(OP(=O)(N(CCCl)CCCl)N(CCCl)CCCl)c1ccccc1
CC(C)(C)c1nc2ccccc2n1C(=O)c1ccccc1
Cc1cnc(=O)n(CC(=O)NCc2c(Cl)cccc2[N+](=O)[O-])c1
CC(C(N)=O)c1ccccc1COC(=O)NCCC(=O)NCCc1ccccc1
Nc1cc(O)ccc1COC(=O)CNP(=O)(OCC1CCC(n2cnc3cncnc32)O1)Oc1c(O)ccc2ccccc12
C=CCOc1cnccc1C(=O)Nc1ccc(C(Cl)C(Cl)Nc2ccncn2)cc1C(=O)O
Cc1cccc(NC(=O)CN(Cc2ccc(C)o2)C2CCCCC2C)c1
CC(=O)Nc1nc(-c2ccccc2)c(S(N)(=O)=O)s1
CS(=O)(=O)NC1CCc2c(cnn2CC(=O)Nc2ccccc2Cl)C1
CC(COP(=O)(O)O)C(=O)O
CC(C)CC(NC=O)C(=O)NC(CC(C)(C)c1cccc2c(CCC(=O)NC(Cc3c[nH]c(C4(NC(CO)C(N)=O)CCCC4)n3)C(=O)NCCc3c[nH]c4ccccc34)c[nH]c12)C(=O)O
O=C(Nc1ccccc1)NP(=O)(N1CC1)N1CC1Cl
Cc1cccc(COc2ccc(CCNc3cc(C(=O)O)ccc3C(=O)c3ccccc3)cc2)n1
N#Cc1cc(O)c(F)c(C(=O)N2CCN(C(F)C(Cn3cncn3)c3ccccc3)CC2)c1
Cc1ccsc1CC(NS(=O)(=O)C(C)C)S(=O)(=O)c1ccccc1
CC(C)c1nnc(N(C)C(=O)CSc2nnc[nH]2)s1
COC1CCN(CC(=O)Nc2ccccc2)S(=O)(=O)N1Cc1ccc(C)cc1
CCC1CC(OCCCNC(N)c2ccccc2)C(OC2(C)CC(OC3OCCC(C)C3CC)CC(=O)OCC(C)C(O)(CO)CNC(OCC(C)O)CC(NCN)C2(O)O)OC1C
COC(=O)c1ccc2c(c1)NC(=O)C(=Cc1cc(N)cs1)O2
COc1ccccc1NC(=O)C1OC(OC)OC1C(=O)NCc1cccnc1
CNC(=O)CC(C)(NC(=O)c1cc(-c2ccccc2)cc(N(C(C)C)C2CCOCC2C)c1)c1cc(Cl)c[nH]c1=O
Nc1ccc(=O)c2cc3cnc(N4CCNCC4)nc3[nH]c1-2
CCN(c1ccccc1)S(=O)(=O)c1cc(F)c2[nH]cc(C(=O)N3CCCCC3)c(=O)c2c1
O=C(NCc1ccccc1)C(CCN1CCC2(CC1)C(C(F)(F)F)=Cc1c(C(F)(F)F)cccc12)c1ccccc1
COc1coc(C(=O)N2CCN(c3ncccc3C)CC2)c1
CC(=O)N1CC(C)(C)C(=Cc2cn(-c3ccccc3)nc2C)C1=O
Cc1ccc(C(=O)N(N)NC(=O)CSc2nncc(=O)[nH]2)cc1
CC(=O)Nc1ccc(CCC(=O)NCCn2ncc3ccccc32)cc1[N+](=O)[O-]
CC(N)(c1cccc(O)c1O)P(=O)(O)O
COc1cccc(C)c1-c1nnc2ccc(CN3CCNC(=O)C3)cn12
NC1CN(Cc2ccccc2)CCN1CC(O)n1cnc2cc[nH]c2c1=O
C#CCOC(=O)C(N)C(C(=O)O)c1ccccc1
O=C1Cc2ccccc2N1CNc1ccc(OCc2ccccc2)cc1
CC(C)C1CC(NC2CCC(C(=O)N3CC4CC3(N)CN4)C2)CC(C(F)(F)F)O1
Cc1ccccc1CN(C(=O)c1sccc1C)c1ccccc1
Cc1cc(C2Cc3cc(C)c(O)cc3O2)c(O)cc1O
CC(C)n1cc(-c2cnc3[nH]cc(-c4cnc(Nc5ccc(N)cn5)nc4)c3c2)cn1
O=C(Nc1ccccc1)C1CCCN(c2ncnc3c2nc2n3C(F)C(C(F)(F)F)CCC2)C1
COC1CN(C(=S)Nc2ccc(F)cc2)CCN1c1cccc(C)c1
COc1cc2ccsc2c2nc(-c3ccco3)[nH]c12
O=[N+]([O-])c1cccc(N2CCN(CCCNc3nnc(-c4ccccc4)c4ccccc34)CC2)c1
CN(C)Cc1ccc(CNc2ncnc3ccsc23)cc1
CC1CCCC(NC(=S)NC(=O)C2CC2)C1
Nc1cccc2c1C(Oc1ncccc1C1CCC1)CC2
C#Cc1ccc(C(C)OP(=O)(O)O)cc1
CCC1(C)CCCC2=C1C(n1c(F)cc(=O)[nH]c1=O)OC2=O
CC(C)(C)C(c1ccc(OC2CCCC2)cc1)C1COC(c2ccccc2)NC1c1ccccc1O
CN(C(=O)N1CCNc2c(Cl)cccc2C1)c1ccccc1
CNC(=O)C(NC(=O)C(S)(CC(C)C)C(N[SH](=O)=O)C(N)=O)C(C)(C)C
COC(CC(=O)Nc1cccc(N)c1)NS(=O)(=O)c1cncc(Br)c1
CSC(Cl)(CNC(=O)c1cccc2[nH]cnc12)c1ccccc1
Cc1c(O)cccc1C1(C)Oc2c(ccc(O)c2C2(C)C=CC(O)(C(O)COC(=O)C3CO3)C3CCCC2O3)C(=O)C1(O)O
Cn1c(=O)[nH]c2nc3n(c2c1=O)CCCCC3N
CC1=C(c2nccs2)CNC(N)C1
O=C(NN=c1cc(O)[nH]cc1-n1cccc1)c1ccc2ccccc2c1
O=C(O)CCCSc1c(C=Cc2ccc3ccccc3n2)cccc1CN1CCc2ccccc2C1
CC12C(=O)N(c3ccccc3)C(=O)N1C1c3ccccc3OCC1C2c1ccccc1
CCCC(C(=O)ON(C)C=O)C(CC)c1ccc(F)cc1
N#Cc1ccc2c(-c3ncc(N4CCOCC4CO)o3)c(C(F)(F)F)c(=O)[nH]c2c1
Cc1c(C)n(C(=O)N2CCOCC2)oc1=O
O=C(CN1CCCCC1)Nc1ccc(S(=O)(=O)N2CCCC2)cc1
Cc1ccc(C)c(-n2[nH]cc(NC(=O)c3ccc(N)c(S(=O)(=O)N4CCCCC4)c3)c2=O)c1
NC1(O)CCN(c2nc(NN=Cc3ccccc3O)nc(N3CCCCCC3)n2)CC1
COc1ccc(F)cc1C(=O)Nc1ccc(-c2nc3c(OC)cccc3o2)cc1
NC(=C1C(=O)Nc2ccc(-c3ccncc3)cc21)c1ccc[nH]1
O=C(NC1NC(=O)c2cc(Cl)ccc2OCCCCC=CC2CCCN2C1=O)c1ccccc1
NCCC(C(=O)O)N(C(=O)NN=Cc1ccccc1)c1cc(F)c(F)c([N+](=O)[O-])c1
COc1cccc2c1N(C(OC)N1CCCCC1)C(=O)C2=Nc1cccc(C)c1
CCc1ccc(NC(=N)Nc2ccccc2)c(N)c1
CCC(=O)N(c1ccccc1)C1(C(=O)OC)CCN(CCNS(=O)(=O)c2cccc3ccccc23)CC1
O=S(=O)(c1cccc(Br)c1)N1CCN(CCN2CCOCC2)CC1Br
NS(=O)(=O)C(CN=Cc1ccccc1OCP(=O)(OCCCF)OCCCF)c1ccccc1
Cc1nc(NC(=O)c2ccccc2)c(-c2ccc(OC3(O)OC(O)CCC3O)cc2C(O)(CO)CO)o1
COc1cc2c(cc1C(=O)Nc1ccc(F)c(CC(=O)O)c1)N(S(=O)(=O)c1ccccc1)CC2
N#CC(C#N)=C(C#N)c1ncc(I)s1
CCOC(=O)c1cccc(NC(=S)N2CCN(Cc3cccc(CC)c3)CC2F)c1
CCC(=O)Nc1ccc(NC(=O)c2ccc(C(C)=O)cc2)cc1
O=C(NC(Cc1ccccc1)C(=O)CCC(=O)N1CCC(C(=O)O)C1)c1ccccc1
NC(=O)n1cc(NC(=O)N2C(F)C3CC3C2C(=O)NCc2cccc(CO)c2Cl)c2ccccc21
CCC(C)OC1CN2CCC(C)(C)C2CN1C(=O)N1Cc2[nH]nc(NC(=O)c3cnccc3C)c2C1
CCCCNC(=O)c1cccc(CNC(=O)C(C)S(=O)Cc2ccco2)c1
CNS(=O)(=O)C1(C)CCCCCN1C(=O)c1cccnc1
O=C(CCc1c(C(F)(F)F)n(Cc2ccc(Cl)cc2)c2ccccc12)NCc1ccccc1
COC(=O)C(C)(C)Oc1cc(C(F)(F)F)c(N(Cc2cccc(F)c2-c2ccccc2)S(C)(=O)=O)cc1OC
COc1cccc2c1c(C)cn2Cc1n[nH]c(=S)n1-c1ccccc1
CC(=O)N(O)C1CN(S(=O)(=O)c2ccccc2)c2cccnc2O1
CN(C)C(=O)N1OCC2CN(S(=O)(=O)c3cccc4cccc(N)c34)C(c3ccc(-c4ccccc4)cc3N)CC21
O=C(NCCc1cc(-c2ccccc2O)[nH]n1)C(=O)c1c[nH]c2ccc(Cl)c(Cl)c12
N#[N+][N-]c1ncnc2c1ncn2C1OC(CO)CC1N
CCC(C)n1nc(C)n(-c2ccc(N3CCN(c4cn(-c5cccnc5)c5ccccc45)C(Cl)C3Cl)cc2F)c1=O
Cc1ccc(Oc2nncc3ccccc23)c(S(=O)(=O)F)c1
COc1cc(CS(=O)Cc2nc3c(OCCO)c4c(cc3[nH]2)OCO4)ncc1C(F)F
COC(=O)C1(C(=O)NCCc2ccccc2)CNC(=N)N1
NC1C2CCC1C(S(=O)(=O)c1ncn(C(=O)Nc3ccccc3)n1)C2C(F)(F)F
O=S(=O)(NCCc1cc(Br)co1)c1cccs1
CC(N)=O
CCN(Cc1cccc(O)c1)C1CCCC1C(C)(C)O
O=C(CN1CCN(c2nn3cnnc3c3ccccc23)CC1)NCc1ccccc1F
CCOC(=O)c1c(C)c(Oc2ccccc2)nn2cnnc12
COC12CCC(C)(C)N1CCN(C(=O)N1Cc3[nH]nc(NC(=O)c4ccccc4)c3C1)C2
C=C(C)Cn1c(=O)c(-c2ccccc2)c(Cl)n2c3c(nc12)-c1cnccc1C(=O)C3=O
COc1cc2oc3c(Nc4ccncc4)ncnc3c2cc1C
Cc1ccc(C)c(C(Cl)=C2C(=O)C(=Cc3ccccc3)C(C(=O)O)C2(C)C(=O)O)c1
CCOC(=O)c1cccc2c1[nH]c(=O)n2-c1nc2ccccc2n2c(Br)ccc12
Cc1cnc(C)c2c1C(O)(NC(=O)C(=O)O)OC2=O
O=C(C=C(Cl)Nc1ccccc1)N1CCCCCC1
COc1ccccc1Nc1cc(N)c2ccccc2n1
Nc1cc(Cl)cc(CCCCNC=NC(=O)Nc2ccc(C(=O)O)cc2)c1
CC1CCNC(=O)C1C(C)(c1ccccc1)N(C(=O)c1csnn1)c1ccccc1
CCCN(C)Cc1cc(-c2nc3ccc(OC)cc3s2)c2ccccc2c1
CC(C)C1(CC(=O)O)COC(Cl)(Cl)c2[nH]c3ccccc3c21
CC(C)C(NC(=O)c1ccc(OC2CCN(Cc3ccccn3)CC2)cc1)c1ccccn1
COc1ccc(CNCCC(NC(=O)c2cccc(N3CCCC3=O)c2)C(O)c2ccccc2)cc1
CC(C)(Cn1nc(-c2ccccc2NC(=O)c2ccccc2)c2c(Cl)cnn21)NC(=O)c1ccccc1
CSc1c2c(=O)c3nc(N(C)C)ccc3c(=O)c2cc2c(=O)c3c(O)ccc(O)c3c(=O)c12
O=C1C(O)=C(C2=CC(=O)c3c(O)ccc4c3OC2c2ccc(O)c(O)c2O4)c2ccccc21
CC(=O)Oc1ccc(OP2(=O)NCCC(C)O2)cc1
O=S(=O)(NCc1ccc(S(=O)(=O)c2ccccc2)cc1)c1ccccc1
Fc1cccc(-c2nc(CNC3CCc4ncnn4C3Cl)cs2)c1
NC(Oc1nc(-c2cccnn2)cc(=O)[nH]1)C1CC1
O=[N+]([O-])c1cccc(Nc2nc3ccccc3s2)c1
Fc1ccnn1-c1ccc(Cn2c3c(c4ccccc42)C2(CCCC2)Nc2ccccc2-3)cc1
N#Cc1cccc(-c2ccnc(-c3ccc(C4CCCC4)c(N)c3C(=O)O)c2)c1
NS(=O)(=O)c1cc(C(=O)CN2C(=O)c3ccccc3C2=O)ccc1O
CC(=O)NCC(=O)NC(NC(=O)CCc1cccc(OP(=O)(O)O)c1C(C)(C)C)C(=O)Nc1ccccc1
c1cc(N2CC3CC2CN3)c2sccc2c1
COc1[nH]c(=O)[nH]c(=O)c1C(=O)C(N)(N)Sc1nc(-c2ccccc2)nn1C
COc1sc(-c2nc(CCNS(=O)(=O)NC3CCN(C(C)O)CC3)c(-c3ccc(F)cc3)[nH]2)cc1C
Cc1cc(-c2ncc(C(C)c3cccs3)s2)cs1
Cc1cc(-n2cnnc2-c2ccc(-c3ccc(Br)cc3)cc2)ccc1Br
COc1cccc(NC(=O)Nc2ccccc2CO)c1CN1CCC(Cc2ccccc2)CC1
COc1ccccc1CNC(=O)C1CCN(S(=O)(=O)c2cn(C)cn2)CC1
CCN(CC)S(=O)(=O)C(COc1ccccc1)CC(=O)N1CC(C)CCC1C
COC(=O)C(=O)NC(C)C(=O)OC
CC(C)C1(CC(=O)O)CC1CN1C(=O)CCC(Cl)(c2ccccc2Cl)C1(Cl)c1ccccc1
C=C(c1ccccc1)c1cncn1Cc1ccccc1
CCC(=O)NCC1(C(=O)Nc2cccc(-c3cccc(-c4nc5ccccc5[nH]4)c3)c2)CCOCC1
COC(NC(=O)c1[nH]nc(-c2ccccc2)c1C)C1COc2ccccc2O1
Nc1cccc(C(N)(CO)C(Nc2ncnc3[nH]ccc23)C(=O)NCc2ccccc2)c1
COc1ccc2c(C(=O)c3ccc(O)c(I)c3OC)coc2c1
Cc1cccc(CNC(=O)CC(C)C(=O)N2CCOc3cc(C)ccc32)c1
Fc1cc2c(cn1)COCC21CN(Cc2cccc(Cl)c2)C1
COC(=O)C(C)NC(=O)CC(C(=O)O)c1ccccc1
CN(C)C1CN(C(=O)c2ccc[nH]2)C(c2ccccc2)CN1C
O=C(NC(C(=O)N1CCC(N2CCCCC2)CC1)C(Cl)c1c[nH]c2ccccc12)Oc1ccccc1
CCN(CC)c1ccc(C(Cl)(Cl)n2c(N)nc3[nH]c(=O)[nH]c(=O)c32)cc1N
COC1(c2cc3ncc(-c4ccccc4Cl)c(N4CCCC4)n3n2)CC1
N#Cc1ccc(C(F)(F)F)c2c1N(Cc1ccccc1)C1C(=O)N(c3cn[nH]c3)C(=O)C21
O=S1(=O)C(F)=CC(c2ccccc2F)C=C1F
Cc1ccc(Nc2nccc(Nc3cc(O)cc(F)c3)n2)cc1
O=S(=O)(C=CNc1ccccc1F)c1ccccc1
Nc1ccc2cc3n(c2n1)CC(NS(=O)(=O)c1cc(F)cc(CC(=O)O)c1)CC3
O=S1CC2(CCC(Nc3nccc(-c4ccc(F)cc4-n4nccn4)n3)CC2)c2ccccc21
Fc1[nH]cnc1CC1CCN(CCCCc2ccccc2)CC1
O=C(Nc1ccc(Cl)cc1)Nc1ccc(Cl)cc1Cl
COc1ccc(NC(=O)C2CN(S(C)(=O)=O)CC(=O)N2Cc2cc(OC)ccc2C(F)(F)F)c(N)c1
CNC(=O)c1cc(N)cc2c1NC(=O)C2(c1ccccc1)c1ccccc1
Cc1c(N)ccc2c1c1ccccc1n2CCCN1CCNCC1
CCc1ccc(-c2cc(N3CCC(OC)(C(=O)Nc4ccccc4)CC3)n3ncnc3n2)c(C(C)(C)C)c1
COC(=O)c1ccc2c(CCNC(=O)OCc3ccccc3)c[nH]c2c1
Cc1cc(Cl)c(C2SC3(CCN(Cc4cnc[nH]4)CC3)c3ccccc32)c(Cl)c1
O=C1NCCc2c1[nH]c1ccc(NC3(O)CCN(c4ccccc4)C3=O)cc21
O=C1Nc2c(F)cc(-c3c(F)cc(F)cc3C(F)(F)F)cc2C(CNC(=O)c2ccccc2)O1
COc1c(C)cccc1-c1cccn2nc(-c3cccc(Br)c3)nc12
CC(C)c1cccc(-n2nc(NC(=O)C3CNC(=O)C3Br)cc2-c2ccccc2)c1
O=C(O)Cc1cc2ccccc2c(=O)c2cccc([N+](=O)[O-])c12
CCNC(=O)CC(Oc1ccc(N2CC(Oc3ccccc3)C2)c(F)c1)C1CC1
O=C1C=C(c2cccc(Cc3ccccc3)c2)OC2COc3ccccc3C=C12
CCCOc1ccc(CC2SC(=O)NC2=O)cc1
COC1(N(C(=O)Nc2ccccc2)C(C)Cc2c[nH]c3ccccc23)CCC(CC2CCCC2)CC1
NCC(F)N(C(=O)c1ccc(CNC(F)C(Cn2cncn2)c2cccc(F)c2)cc1N)c1ccc(O)cc1
Nc1ccc(Cl)cc1CN1CCN(C(c2nnn[nH]2)c2cc3cc4c(cc3[nH]c2=O)OCO4)CC1
O=C(O)c1cnc(Nc2nnc(-c3ccccc3)o2)s1
COCCNC(=O)C1(N)Cc2cc3nc[nH]c(=O)c3n2CCC1C#N
CCC1(n2cc(F)c(=O)c3ccc(N4CCN(C(=O)c5ccc(C(=O)O)o5)CC4)nc32)CC1
CCCNC1CCc2cc(O)ccc2C1
O=C(NC1CCCCC1)c1cc(-c2cccs2)on1
Cc1ccc(Nc2nc(Nc3ccccc3)nc(N3CC(C)N(C)C(O)C3)n2)cc1
CC1CC(N)(CCO)C(=O)NCCC(Cl)(CNC(=O)Nc2ccccc2)OCc2c(N)nnn21
COc1cc(C(=N)N(C)C)cc([N+](=O)[O-])c1
COC(=O)C=CCOC(c1ccsc1)C(OC)N1Cc2cccc3c2C1Cc1ccccc1-3
Cc1cc(OC(c2ccccc2)c2cccs2)c2nc(C)ccc2c1
Cc1ccoc1C(=O)Nc1ccc(N2CCC(N3CCCC3C)C2)cc1
O=C1NC(=O)c2cc(Sc3ccccn3)ccc21
CCS(=O)(=O)n1cnc2c1C1(CCN(Cc3ccccc3)CC1)NCC2
CC(NC(=O)c1cccc(O)c1CC(NC(=O)C(NC(=O)c1cc2ccccc2[nH]1)c1cc(Sc2ccccc2)oc1C=C1C(=N)N2C=CSC2=NC1=O)C(=O)NCCc1c[nH]c2ccccc12)C(N)=O
c1ccc(OCc2nc3cc(-c4ccccc4)ccc3n2CCC2CCCN2)cc1
CCOC(=O)C1Oc2ccc(-c3cccc4c(OC)ccc(OCc5ccncc5)c34)cc2O1
CC(=O)Oc1cc(OC(=O)c2ccccc2)cc2c1NC(=O)C1(CCC(C)C(C)(C)C1)C(=O)OC2
CCOC(=O)C(O)=CC(=O)c1ccc(C(=O)c2ccccc2)cc1
CSCC(=O)NC1CN(C(C)(C)C)CCC1c1ncc[nH]1
NS(=O)(=O)c1c(C#CCNC(=O)c2cccn(Cc3ccccc3)c2=O)ccc2ncc3ccsc3c12
Cc1cc(S(=O)(=O)N2CCC3(CC2)OCCO3)cc2c(=O)c(C(=O)N3CCCC3)c[nH]c12
CCC(C)Cn1cc(NC(=O)N2c3ccccc3CC2C)ccc1=O
Brc1ccc2c(c1)Nc1ccccc1N=C2N1CCNCC1
CCC(C)N1CCOC2CN(S(=O)(=O)c3cccs3)CC21
O=C(O)c1cccc(C(Cl)(CCC2=C(c3ccc(OS(=O)(=O)c4ccccc4)cc3)c3ncnn32)c2ccccc2Cl)c1
CC(C)(C)C(OC(=O)NCC(=O)NC(Cc1ccccc1)C(O)CC(CC(N)=O)(c1ccccc1)c1ccccc1)c1ccccn1
COc1cncn1-c1ccc(C=C2CCCN3CC(c4ccccc4)ON=C23)cc1
CCCCC(CC(=O)C(C)O)c1cc(O)ccc1O
COC1(C)CC2C=C(C)CC2C2CCC3C(CC4CCOCC4O)CCC3C21
Cc1cc(C(N)Cc2cccc(OC3CCCC3)c2)ccn1
CCC1CN(C(=O)Nc2cc(Cl)c(-c3cncc(C(F)(F)F)n3)c(Cl)n2)c2cccc(Cl)c21
CC1CN(c2nc(NN=Cc3c[nH]c4ccccc34)nc(N3CCOCC3)n2)CCO1
COC(=O)c1ccc(S(=O)(=O)Nc2nccs2)cc1C
CCC(C)C(N)(C(=O)NS(=O)(=O)C(F)(F)F)c1cc2ccccc2cc1Oc1ccccc1
CCOC(=O)c1cc(N)cc(-[n+]2c[nH]cc2N(C)C)c1
CCC(O)CN1C(=O)C(C(C)c2ccccc2)OC1c1ccccc1
N#CCN(Cc1ccc(-c2ccccc2-c2nn[nH]n2)cc1)c1nc2ccccc2n1Cc1ccncc1
CCCC(CCCCCCCCCCO)C(CCCCCC1=CCOC1=O)CCC(C)CC1CCC(C2(O)CCCO2)O1
CCN(C)CN(C(=N)Nc1ccccc1)c1ccc2c(c1)Cc1cccc(C)c1N=C2
O=C(NCCCN1CCOC(Br)C1)c1ccc(-n2c(-c3ccccc3)nc3cccnc32)cc1
NC1c2nc3cc4c(cc3c(F)c2C(=O)CC1c1ccccc1)OCCO4
COC12C(=O)N(Cc3ccco3)C(=O)C1C(C(=O)c1ccccc1)N1N=CC=CC12
CCC(C)C1(N)CN(Cc2cc(-c3ccc(C)cc3)cs2)CC(C)N1
CC(C)Oc1cccc2c1CC(OC(C)C)N(CC(=O)NCc1ccccc1)C2Cc1ccc(OS(C)(=O)=O)cc1
N#Cc1nc2ccc(N)cc2nc1NCC(=O)N1CCCCC1
CS(=O)(=O)N1CC(OC(F)(F)F)CC1CNC(=O)c1ccccc1
CC(Cc1coc(-c2ccccc2)n1)Oc1ncc(CC2CCCC2)cc1C(O)CCC(=O)O
Cc1c([N+](=O)[O-])coc1C=NNS(=O)(=O)c1ccc(F)cc1
COc1ccc2nc(-c3ccco3)cc(C(=O)NC(Br)c3ccccc3)c2c1
N#CC12CN(C(=O)c3ccccc3)CC1(N)NCCO2
O=C(NCc1cccnc1)c1ccc(=O)oc1
COc1c[nH]c(-c2nc3ccccc3c(=O)n2-c2ccccc2)c1OC
O=C(CN1C(=O)c2c(C(F)(F)F)cccc2S1(=O)=O)c1ccccc1
COc1cc(C)cc2nc3n(c(=O)c12)CCc1c-3[nH]c2cccc(N)c12
CCN(C)CN(C(=O)c1cc(F)c2c(c1)OCCO2)c1nc2ccccc2s1
NNC(=O)CSc1nnc(-c2ccccc2[N+](=O)[O-])n1N
COc1cccc2[nH]cc(Cc3ccc4ccc(-c5cn(-c6ccccc6)nn5)cc4c3)c12
COc1cc(-c2ccccc2)oc1C(=O)Nc1cccc(OC)c1OC
C=CC1(C)CCC2OC1(C)C1=C(CC(C)(C(=O)C(C)=CCC)C(C(C)C)O1)C2=O
CCc1c[nH]c(=O)c(CNc2ccccc2CC)c1
CCOC(=O)c1n[nH]c2c1C(c1cc(C)cc(OC)c1)N(c1ccccc1)C2=O
COc1nc2ccccc2cc1C(=O)NCc1cc(-c2ccccc2)no1
CC1=C(c2ccc3c(c2)OC(CNS(=O)(=O)c2ccccc2)CCN(C)S3(=O)=O)C(C)CC(N)(CCO)C1
COC(C(=O)NCCOc1ccccc1)C(O)C(O)C(O)C=CC=CC(C)(C)CO
CCC(C)C(N)(c1ccncn1)C1CC(O)C(C)CC1C#Cc1ccccc1
C=CC1(N)CN(Cc2c[nH]cn2)CCCN1C(=O)c1cc2cccc(C(C)C)c2[nH]1
COc1ccn2c3c(nc2c1)CNC1=C(C(=O)C(C)CC1OC)C3(OC)c1ccccc1Br
CC(C)CC(=O)C12CC(C)C(=O)CC1C(=O)C(C)C1(O)C3CCCC3CCC21C
CCCCNc1ccc2c3c(cccc13)C(=O)N(C(=O)N(CC)CC)C2=O
CCOC(=O)c1ccc2c(c1)C(=O)C(NCCCCCCNCc1ccccc1)=CC2=O
Cc1ccccc1Cc1nc(-c2ccccc2)c[nH]c1=O
O=C(CN1CCNCC1)NC1CCC(CCN2CCC(c3nc4ccccc4[nH]3)CC2)CC1
O=C(O)c1ccc2ccccc2n1
CC(C)(C)c1cccc(-c2cc(C(=O)N3CC(=O)NCC3C(C)(C)C)no2)c1
CC(=O)c1sc2c(c1NCCCCCCN(C)C)C(=O)CC2=O
COc1nc2c(O)cccc2c(Sc2ccccc2)c1C(C)=CC1OC(=O)C(C)(F)C(OC)C1C
O=C(NCc1ccccn1)c1ccc2sc(Cl)nc2c1
CCc1ccc2c(c1)[nH]c1nc(SC(C(=O)Nc3ccccc3)C(F)(F)F)nnc12
Cc1cccnc1C(F)(F)CNc1nccn(CC(=O)NCc2cc(Cl)ccc2-n2cnnn2)c1=O
CN(C)CCCNc1cccc2[nH]c(Cl)nc12
CSC1(F)CNCC1n1cnc2cnc3ccc(C#CCNC(=O)c4cnc(F)n(Cc5ccccc5)c4=O)cc3c21
COC(CCC(Cl)NC(=O)c1cc(-c2ccccc2)nc2ccccc12)CNc1c2c(nc3ccccc13)CCCC2
CCOC1CC(OC2CCCC(C)O2)CC2CCC3C(C(OC(C)=O)CC4C3C(C)(OC(C)=O)C(O)(O)C4(O)C3=C(CO)C(=O)OC3)C21
CC(C)(N)c1c[nH]c2ccccc12
CNCC(=O)NC12CC3CC(C#N)(CC(C1)C3NC(=O)C13CC4CC(CC(C4)C1)C3)C2
Nc1c(CO)cc(O)c2nc(Nc3cc(-c4ccccc4)ncn3)sc12
S=C(NCCCNc1ccnc2ccccc12)Nc1ccccc1Cl
O=C(O)c1ccccc1CCCNCCOc1cccc(CO)c1
CCOC(=O)C(CC(C)C)(NC(C)=O)C(=O)NC(C(N)=O)C(C)C
Cc1ccc2c(C#Cc3c(C)cccc3C#N)cc(=N)oc2c1
CC(C)=CCNC(=O)C12C=C(C)C(=O)CC1(O)CCC(C)C2
CC(=O)NC(C)C1(N)CCCNC1CCOc1cc2c(=O)[nH]c(-c3ccccc3Cl)cn2c1
COC(OC(=O)Cc1ccccc1)C(=O)NCc1ccco1
O=C(O)c1ccc(-c2c[n+]([O-])c3c(Cl)cccc3[n+]2[O-])cc1
COc1cccc(C(OC)(C(=O)NN=C(O)c2ccccc2O)c2ccccc2)c1
COC1CCC(c2cccnc2)N1c1ccn2ncc(C(=O)NC(F)C3CCCO3)c2n1
COc1cc(NC(=O)Nc2ccccc2)cc2nc[nH]c12
Cc1cc(Cl)cc(-n2nc(Cc3cc(Cl)ccc3Cl)[nH]c2=O)c1
CCc1cc(-n2cnc3sccc3c2=O)ccc1SCC(N)=O
O=C(Nc1cc(F)c(F)cc1F)C1CNC(F)C(F)C1
Nc1sc(C2CCNCC2)nc1CCC(=O)N1CCCC1
Nc1cnc(NC2CCCC2)cc1-c1c(-c2cccc(S(=O)(=O)Nc3ccccc3F)c2)nn2ccccc12
CN(CCC=O)CCC(=O)N1CCC(c2ccccc2)CC1
CC1CC(C(C)n2cncn2)CCN1Cc1cnoc1
Cc1c(N)c(NC2CCNCC2)cn1-c1ccnc(Nc2cccc(C(N)=O)c2)n1
CCC(O)N(C(=O)CC(N)CCCC(=O)Nc1cc(C)cc(N)c1)c1ccc2c(c1)CC(=O)NCCC(CNCc1ccc(C(=O)Nc3ccccc3)cc1)O2
COc1cc(Nc2ccnc3ccccc23)ccc1-c1oc2cc(C(F)(F)F)ccc2c1OC
C=C1CCCCC1=CC(O)=C1CCCC2C1CC(C(O)C(C)C)C2CCC1OC(=O)C(=CC)C1C
O=C(c1ccn(-c2ccccc2)n1)N1C(O)CCCC1c1ccsc1
Cc1cc(C)n(Cc2ccco2)c(=NC(=S)Nc2ccccc2)c1
CN(Cc1ccccc1)CS(=O)(=O)Nc1nc2cccc(-c3ccccc3)n2n1
COC1CCC(CO)C(OS(=O)(=O)c2ccccc2)C1
Cc1cncc(C#Cc2cncc(N)c2-c2ncncc2C)c1
Nc1ccc(C(=O)Nc2ccc3nccc(N4CCNCC4)c3n2)cc1
CC1(C)CCCN(CCCCC23CC4CC(CC(C4)C2)C3)C1
Cc1cccc(COC2C(C)CC3CCC2O3)c1
O=C(Nc1ccc(Oc2ccccc2C(F)(F)F)cc1)Nc1ccnc2ccccc12
NC(c1ccccc1)n1cc(C(=O)Nc2ccc(F)c(F)c2)c(=O)c2[nH]c(=O)ccc21
CNC(=S)n1cnc(-c2cccs2)n1
O=C(NC1CC2CC1CC(C(=O)NCC1CCN(Cc3ccccc3)CC1)N2)c1ccc2ccccc2c1
NC1(c2nnc(CC(=O)N3CCCC4(CNC(=O)O4)C3)[nH]2)CC1
O=Cc1ccc2c(c1)C(=O)N(CCC(=O)Nc1nncs1)S2(=O)=O
COC(c1ccccc1)N1C(=O)c2ccc(C(=O)Nc3cccc(C(=O)O)c3)cc2C1=O
O=C(NO)c1ccc2ccc(S(=O)(=O)CCCCc3ccccc3)cc2c1
N=C1NC(=O)C(c2cccc(-c3ccccc3)c2N)(C2CCCCC2)N1
CCOC(C(=O)Nc1ccccc1)(N1C(=O)c2ccccc2C1=O)S(=O)(=O)N(C)C
Cc1ccc(-c2nc(Cn3ccnc3F)c(Br)o2)cc1
CC1(N)CC(NC(=O)CSc2nnc(C(F)Oc3ccccc3)[nH]2)CS1(=O)=O
COC1(c2cn[nH]c2)N(C(=O)c2ccno2)CCC1(C)C(C)C
N#[N+][N-]c1c(N)cccc1CCCc1cnc(=O)[nH]c1
COc1cc2nc(-c3ccc(-c4ccccc4OCCN4CC(c5ccccc5)OC4=O)cc3)[nH]c2cc1C(F)(F)F
COc1c(O)c(Cc2ccccc2)c(NC(=O)C(C)NC(=O)OC(C)(C)C)c2ccccc12
COC1(C(=O)Nc2nc(-c3ccncc3)cs2)CCCN(c2nc3ccccc3[nH]2)C1
COc1ccc2c(c1)C(=O)c1ncn(-c3ccccc3C)c1C2=O
NC(=O)c1cc2c(cc1C=NN1CCOCC1)CC(N1C(C(=O)NCc3ccccc3)CC(Sc3ccccc3)C1Cl)C2
Cc1cccc(C(=O)NCC(=O)Nc2ccc3c(C(C)C)c(Cl)c(=O)oc3c2)c1
Cn1cc(CC2(CS)NC(=O)CNC2=O)c2ccccc21
COC12CCC(=O)CC13CCN(CC1CC(O)C1)C2Cc1ccccc13
Cc1ccc(-n2cc[nH]c2=S)cc1
Nc1c(Cl)c(Cl)cc2c(CO)n[nH]c12
CC(C(=O)O)N(C1CCCC1)S(=O)(=O)c1cccc([N+](=O)[O-])c1
Cc1cccc(-n2cccc([N+](=O)[O-])c2=O)c1
Nc1ccc(C=Cc2cc(Br)ccc2N)cc1
CCNC(=O)COCc1ccc(OCCC(C)C)cc1OCCC(C)C
CC1C(N)CN(Cc2cnn(C)c2)CC12CN(Cc1ncon1)C2
CC(=O)c1cc(NC(=O)c2cccc(S(=O)(=O)N3CCN(c4ccccc4)CC3)c2)cc2c1OCO2
Cc1ccc(Oc2cc(Cl)c(C(=NO)N3CCCC3F)cn2)c(Cl)c1
COC(C(=O)c1ccccc1OC)=C(OC)c1cccc(OCCCO)c1
CC(C)(C)OC(=O)N1c2ccccc2CC1C(=O)NCCc1ccc(N(C(=O)C(N)CCCNC(=N)N)C(C=O)CCCN=C(N)N)cc1
COc1cccc2c1C(=O)N(Cc1ccco1)C(c1ccccc1)C2OC
NC1c2ccccc2-c2[nH]nc(C(=O)NCCNCCNC(=O)c3n[nH]c4c3Cc3ccccc3-4)c21
O=C(NCc1ccc(Cl)o1)c1nn(-c2ccc(Br)cc2)c(-c2ccccc2)c1C(Cl)n1cncn1
C=CCn1ncc2c(Sc3cc(N)cc(OC)c3)ncnc21
O=C(O)CNS(=O)(=O)c1ccc(C(F)(F)F)cc1
O=C(Nc1cc2ccc(-c3cnccn3)cc2c(Cl)n1)C1CC1
CNC(=O)C=NOCc1cc(COc2cc(C(F)(F)F)ccn2)ccc1C
Cc1c(Cl)cccc1N1CCN(CCCCc2ccc(O)cc2)CC1
CC(C)c1ccc(OC(F)(Cl)C(=O)N2CCN(S(=O)(=O)c3ccc(F)cc3)CC2C)cc1
CCOC(=O)c1cc(C2CC(c3ccc(OC)cc3)=NN2)cc(N)c1O
CC(C(=O)O)N1CC(C=Cc2ccc([N+](=O)[O-])cc2)=CC1(Cl)C=O
O=C(c1cccc(OC23CC4CC(CC(C4)C2)C3)c1)N1CCN(c2ncccn2)CC1
COc1cccc(C(CCN2CCN(c3ccccc3)CC2)Oc2ccccc2CC#N)c1
NS(=O)(=O)C1(C2CC(c3ccccc3)=NN2c2cccc([N+](=O)[O-])c2)CCCC1
Nc1c(Nc2ncnc(N3CCCC3c3ccc4c(c3)OCO4)n2)cccc1N1CCNCC1
COC(=O)CS1(C)C=NN=C1c1ccco1
NC(CC(F)(F)F)(c1ncc[nH]1)N1c2ccccc2Sc2cc(O)ccc21
Cc1cccc(C(=O)n2ncc(S(=O)(=O)N3CCN(c4ccc(C)cc4Cl)CC3)c2C)c1
C=C1OC2(COC(=O)C(C)(CCCCCCCCCCCCc3cn(C4CCCCO4)nn3)C(=O)OC)C(=O)OC2C1(C)O
CCN(C(=O)Cn1c(=O)[nH]c2ccccc21)C1CCCC1
CC(C)CCNc1cn(Cc2cncc(C(C)C)c2)cn1
CC(=O)NC1(NC(=O)CNC(=O)C(O)C(C)c2cccc(C)c2)Cc2ccc(C)cc2CNC1=O
O=C1C=C(Cl)c2c1oc1cc(CNCCCC(Cl)CNCCCNc3c4c(nc5ccccc35)CCCC4)ccc21
CC1(CCN2CCC(NC(=O)CNC(=O)c3ccccc3)CC2)CN(C(=O)c2ccccn2)CC12CCCC(OC(=O)N1CCc3ccccc3C1)C2
COc1cccc(-c2cnc3csnc3c2)c1[N+](=O)[O-]
O=[N+]([O-])c1cccc2c1COC21CCN(CCCc2ccccc2)C(Cl)C1
CNC(=O)C(NC(=O)C(CC(C)C)C(O)(NC(=O)C(NC(=O)CCCO)C(C)C)C(C)C)C(C)C
Cc1cccc(C)c1Cn1c(CN2CCCCC2)nc2ccccc21
CCOC(=O)c1cccc(-c2ccc3[nH]c4cnccc4c3c2)c1
CC(=O)NNC(=O)Cc1cc(C(F)(F)F)c2nc(Nc3ccccc3)c(Nc3ccccc3C(F)(F)F)nc2c1
COc1nc2c(N)cc(C(C)S(N)(=O)=O)cc2s1
Brc1ccccc1-c1ccc(-c2nc3ccccc3[nH]2)s1
O=C(Nc1cccc(-c2cscn2)c1)C1CC1
COc1cccc(N2C(=O)C(NC(=O)Nc3ccccc3)C(=O)N(CC(=O)N(c3ccccc3)C(C)C)c3ccccc32)c1
CC(C)(CC1(F)CCN(Cc2ccccc2)CC1)NC(=O)Cc1ccccc1
Cc1ccc(C(C)C#N)c2c3c([nH]c12)C(=O)NCC3
COC(=O)CC1=C2C3=C(C)C(=O)OC(c4ccoc4)C3(C)CCC2C2CCC3CC(C)C(C)CC3C2C1
CC(=O)Nc1c(-c2ccccc2)c2cncnc2n1-c1cccc(N)c1
Nc1ncc(C(=O)c2ccccc2)cn1
CC=CC(=O)NC1CC2(CC(c3ccccc3)=NO2)C(C(N)=O)CN1c1ccc(C(Cl)(Cl)Cl)cn1
C=C1C(=O)OC2CC=CCCC(C)=CC(C(C)C(=O)O)C12
O=C(Cc1cc[n+]([O-])cc1)N1CCC(C2c3ncccc3CCc3cccc(Br)c32)CC1
CC(C)(C)NCC(CO)Oc1ccccc1C(=O)OCCSCC1CNCCC1c1ccccc1
C#CC(C)(C)C(C)(Cc1cc(O)ccn1)c1ccccc1
Cn1cc(CCC2CCN(CC3CCC(=O)N3)CC2)c2ccccc21
CS(=O)(=O)c1cccc(NCc2nc(-c3ccc4ncnn4c3)c(-c3ccccn3)[nH]2)c1
CC1CCCN(S(=O)(=O)c2cc3nc(CCN(C(=O)c4ccccc4)C(C)C)[nH]c3cc2N)C1
CCC(=O)N(O)c1c(Cl)cccc1S(=O)(=O)NC(c1ccccc1)[N+](=O)[O-]
CC(=O)Nc1ccccc1C(=O)NCc1ccc(N2CCCCCC2)cc1
CC1N(C(=O)c2cnccn2)CC12CN(Cc1ccccc1)Cc1ncccc12
O=C(NC1CCN(C(=O)NC2CCN(C(=O)N3CCOCC3)CC2)CC1)c1ccc(-c2ccccc2)cc1
c1ccc2c(c1)ccn2CCc1noc2c1CCNC2
Cc1cc2nc(-c3ccccc3)c(-c3ccccc3)nc2cc1C(=O)N1CCN(c2ncccn2)CC1
NS(=O)(=O)c1ccc(N2N=C(c3cccc(S(=O)(=O)N(CCCl)CCCl)c3)CC2c2ccccc2)cc1
CC(NC(=O)c1ccc(N2CCc3ccccc3C2)nc1)c1ccco1
CCCCC(=O)NC1CCN(S(=O)(=O)c2ccccc2)C1
COc1ccc(S(=O)(=O)c2cnc(-c3ccccc3Cl)nc2)c(OC)c1C
Cc1ccc(C)c(N(C(C)C(=O)NN=Cc2ccccc2)S(=O)(=O)c2ccc3c(c2)OC(C)CO3)c1
COc1ccccc1C(=O)N1CCN2C(=O)c3c(F)cccc3C12c1ccccc1F
O=C(Nc1ccc(N2C(=O)c3cc(Cl)cc(Cl)c3C2=O)c2ccccc12)c1ccco1
CC(=O)Nc1ccc(C2=NNC(=O)CC2)cc1C
COC(=O)CN(C)Cc1ccccc1C(=O)OC1COC(=C(O)OCC(C)C)C(=O)N2CCC(F)CC2C(=O)CC(=O)OCC1OCC(C)C
Cc1ccc(S(=O)(=O)N2CCC(C(=O)N3CCN(c4ccccc4)CC3C)CC2C)o1
c1cc(C2CN3CCSCC3CO2)ccc1OCCN1CCOCC1
O=C(COc1ccon1)Nc1cccc(C(F)(F)F)c1
COC(=C1SC(=S)N(CCC(=O)Nc2cccc(OC)c2NC(C)=O)C1=O)c1ccccc1
O=C(NN=C1CCCCCC1c1ccccc1)c1ccncc1
CC(C)Oc1c(O)c2c(c(O)c1NC(=O)C(C)C)C(=O)c1c(cc3c(c1O)CCCC3OC1CCCC(C)O1)C2=O
N#Cc1cccc2c1CN(CCC1CCC(NC(=O)C=Cc3cccc4[nH]ccc34)CC1N)C2
Nc1ccc(C=Cc2cncc(N3CCNCC3)c2)cc1
COc1ccc(OC)c2c1CC(OC)N(C(OC)C(=O)NCc1ccccc1)C2Cc1ccccc1
CC(=O)NNc1nc(=O)cc(-c2ccc(I)cc2)[nH]1
CCOC(=O)C(CN1CCCC1)Oc1ccc(-n2ccc3cc(C)ccc32)cc1
COc1ccccc1CNC(=O)c1cccnc1-c1ccccc1C(F)(F)F
CCOC(=O)c1ccc(CCn2ccnn2)c(C(=O)OCC)c1
Cc1cnc(N2CCC(C(=O)NCCc3ccccc3)CC2)cc1C#N
O=C(Nc1ccccc1Oc1ccccc1)C1CC(=O)N(Cc2ccccc2)C1
COC(=O)c1ccc2cc(CNCc3cc(C)c4c(c3)OCO4)c(=O)n(C(C)O)c2c1
NC1CN(c2ncnc(Oc3ccc(S(=O)(=O)Nc4cscn4)cc3)c2Cl)CC(C(F)(F)F)N1
CCN1CCC(C)(C)C2C(c3ccccc3)c3ccccc3C21
CCCC(=O)NC(NC1CC2CCN1CC2C#Cc1ccc(Oc2ccc(C(=O)NCC3CCCCC3)cc2)cc1)(C(F)(F)F)C(F)(F)F
O=C1CSC(c2c(-c3ccccc3)n[nH]c2Cl)N1c1ccccc1
COc1ccccc1CNS(=O)(=O)c1cc(C(=O)NCc2ncccc2OC)ccc1C
Cc1csc(C(C)(N)NC(=O)c2cn(CC(=O)Nc3ccccc3)nn2)c1
Cc1cccc(NC(=O)c2ccc3c(=O)n4c(nc3c2)CCCCC4C)c1
Cc1cn(-c2c(Cl)cc(C=Nn3cnc4c(cnn4-c4ccccc4)c3=O)c(C)c2Cl)cn1
CN=C1Oc2c(OC)cc(OC)cc2C(c2ccccc2)C1C#N
Cc1ccccc1-c1coc(COc2cc(Cl)cc(OCC(=O)O)c2)n1
Cc1cc(C)c2c(c1)c(C(O)=S)cn2NC(=O)c1cc2ccccc2o1
N=C(N)c1ccccc1-c1ccc(C(=O)NCC(O)COc2ccccc2S(N)(=O)=O)cc1
O=C(CSc1nc2c([nH]c3ccccc32)c(=O)n1-c1ccccc1)N1CCOCC1
CSC1(O)C(CO)=C(O)C(=O)OC1(O)C(O)(CO)C(O)(OC1OCCCC1C)C1(O)CCCC(O)O1
O=C(NNS(=O)(=O)c1cccc([N+](=O)[O-])c1)C(=O)Nc1ccccc1
NCc1cccc2sc(COc3ccccn3)nc12
CCOc1ccoc1-c1nc2c3c(N)[nH]nc3ncn2n1
CC(C(=O)O)c1cc(Cl)c(C#Cc2ccccc2)cc1Cl
Nc1c(C(=O)Nc2ccccc2)sc2nc(N3CCNCC3)ccc12
COC(c1ccco1)N(C(=O)NCCc1ccc2c(c1)C(N)(C=O)CN2)C1CC1
NN(C(=O)Nc1ccc(C(=O)OC2CCNCC2)cc1)S(=O)(=O)c1cccnc1
COc1ccc(NS(=O)(=O)c2nnc(N(C)C(=O)c3ccccc3)s2)cc1
COC1CN(S(=O)(=O)c2cc(N)cc(Cl)c2)CCN1
O=[N+]([O-])C(CCc1c[nH]c2ccccc12)N1CCN(c2ccc(F)cc2)CC1
CCNc1cnc(=NN2C(=O)C=CC2=O)[nH]n1
O=C(NCCC(F)(c1ccccc1)c1ccccc1)c1ccccc1
CC1(C)CC(O)Oc2ccc(C(=O)C=Cc3c(O)cccc3O)cc21
CNC(=O)CC(=O)c1ccccc1Oc1ccccc1
COC1(OCCBr)CC2C(=O)c3cccc(O)c3C(=O)C2(C)C1
CCOC(OC(=O)c1cc(-c2ccccc2Cl)nn1-c1ccccc1)C(=O)Nc1ccccc1
CCOC(=O)N1C2C(C(=O)OC)Nc3ccccc3C2CC1(N)OCC
Cc1cc(C)cc(NC(=O)c2cc(=O)[nH]c3cccc(Cl)c23)c1
CS(=O)(=O)OCCCSS(=O)(=O)CCC(OS(=O)(=O)CCC(O)CO)C(=O)OS(=O)(=O)OS(=O)(=O)O
Cc1cc(Sc2coc3c(C(C)(C)N4CCOCC4)cccc3c2=O)ccc1O
Cc1ccccc1CCn1c(=O)cc(Cl)n(C2CCCC(O)C2)c1=O
CC(C)C(C(=O)N(CC(=O)NC1CCCC1)c1ccccc1)n1nnc(-c2cc(F)co2)n1
Cc1cccc(-c2oc(C=NN=c3[nH]c4ccccc4s3)cc2[N+](=O)[O-])c1
CCC(C)N1CCN(c2cnc(C=Cc3ccccc3C#N)o2)CC1
CC(N)CCCC(=O)CC(N)=O
O=C(OCc1ccccc1Cl)c1oc2cccc(Cl)c2c(=O)c1-n1cccc1
c1ccc(CSc2nnc(-c3ccoc3)n2-c2ccccc2)cc1
Oc1cccc(-c2cc(C(F)(F)F)nc(Nc3ccccc3)n2)c1
COC(=O)CCSCC=C(C)CCn1ccnc1COc1cc(C)cc(C)c1C
COc1cccc(-c2cc(=O)c3ccc(OCCNCCN4CCN(c5ccc(N)cc5)CC4)c(Cl)c3o2)c1
COc1ccccc1C(=O)NN=C(C(=O)O)c1ccc(OCC(=O)N2CCCC2)c(C(F)(F)F)c1
Cc1ccccc1S(=O)(=O)NCCn1nnnc1CN1CCOCC1F
CC(=O)C1(C(Cl)c2ccccc2)CCN(C2CCN(C(=O)c3ccon3)CC2)CC1
COc1ccc(NC(=O)C2=CNC(=S)NC2c2cc3cc(C(F)(F)F)ccc3[nH]2)cc1
Fc1cccc(-c2cc(N3CC4(CCOCC4)c4ncc(N5CCOCC5)cc43)c3ccccc3n2)c1
CC1(N2CCN(C(=O)c3ccco3)CC2)CCN(C(=O)c2cccs2)CC1
COc1cccc(CN(C)C)c1CC1CCCCCC1
CC(c1ccc(C(CCN)CC(NC=O)C(=O)O)c(CCC(=O)NCCc2c[nH]c3ccccc23)c1)C(NC(=O)C(CCC(=O)O)NC=O)C(=O)NC(CC(=O)O)C(N)=O
COc1ccc2c(c1)c1c3c(cc4c1n2C(=O)CC4)CCNC3
O=C(O)c1ccc(CSc2nnnn2-c2ccccc2)cc1
CC(C)C(CCOc1cccc(C2SC(=O)NC2=O)c1)Oc1ccc(Oc2ccccc2)cc1
O=C(C=C(Cl)c1ccccc1)NC(=S)Nc1cccc([N+](=O)[O-])c1
CNC(=O)c1ccc(CCC(=O)NCCc2ccc(NC(C)=O)c(OP(=O)(O)O)c2)cc1C
COc1ncc(-c2nc3c(n2C(C)C)C(c2ccccc2)N(c2c(C)ccc(C)c2Cl)C3=O)c(Cl)n1
COc1ccccc1Oc1ccc(-c2c[nH]c3ccccc3c2=O)c(Cl)c1
CCOc1ccccc1Cc1cn(Cc2ccc3c(c2C(=O)O)OCO3)c2c(F)cccc2c1=O
O=C(NC1CCCc2c1[nH]c1ccccc21)c1ccccc1
CC(C)n1ccc2c1C(=O)N1CCN=C1N2Cc1ccccc1
COC1CN(c2ccccc2)CC(OC)N1CCC1OCCc2c(Cl)cccc21
CC1CC(Cl)CN(c2nc(=O)cc(C3CCN(C(=O)NCc4ccccc4)CC3)[nH]2)C1
CN=C1N(CCc2c(C)cc(C(F)(F)F)cc2C(F)(F)F)C(CC2CCCCC2)C(C)N1C(CC1CCCCC1)CN1CCCC1CN1C=NCC1
C=C([N+](=O)[O-])C1(OC(=O)c2ccccc2)OCC(O)OC1(O)OC1CC(O)C(C=NNC(N)=S)C(O)C1
Cc1ncc(-c2ccc3[nH]ccc(=O)c3c2)o1
NC(=O)c1cccc(-n2c3c(c4ccccc42)CN(CCC(F)CC(=O)c2ccccc2)C(F)C3)c1
Cc1csc(NC(=O)c2cc3c(o2)CC(C)CC3=O)n1
CC(C)(C)OC(=O)NC(Cc1ccccc1)NC(=O)C(Cc1nc[nH]c1N)C(CCC(C=O)NC=O)N=C(N)N
NC1=CC(=C2C=NN(c3cccc(Cl)c3)C2=O)c2[nH]cnc2C(C(=O)N2CCNCC2)=C1
O=C(CCC(=O)Nc1ccccc1)NNC(=O)C(O)(CCCCO)Oc1ccccc1
COc1cccc(NC(=O)c2ccccc2OC)n1
COc1ncccc1NC(=O)c1c(NS(=O)(=O)c2ccccc2)cccc1[N+](=O)[O-]
CC(C)(C)C1(Oc2ccc3c(c2)OCO3)C=CC(C2C(=O)C3OC3C2=O)CC1
O=S(=O)(NC1=NCN(CCc2ccccc2)C(Cl)N1)c1ccccc1
CC(C)(C)OC(Cl)(NC(N)(C(=O)O)c1ccccc1)C(=O)NC(Cc1ccc(OC(=O)c2ccccc2)c(C(C)(C)C)c1)C(C)(C)C
Oc1coc(-c2csc(Cc3ccc(F)cc3)n2)c1
O=C1c2ccc(O)cc2C(=O)N1N=C(c1ccccc1)[N+](=O)[O-]
Cc1cccc(Nc2cc(C)nc(Nc3cc(O)cc(C#N)c3)n2)c1
O=C1CCc2cccc(Oc3ccnc(Nc4ccc(N5CCNCC5C(F)(F)F)cc4)n3)c21
COC(=O)c1c(C)c2c(c3c1CCC3)C(=O)N(N=Cc1ccccc1)C2=O
CC(=O)OC1=C(O)OC(c2ccoc2)C2(C)CCC3CC(OC(=O)C(C)(C)O)C(OC(C)=O)CC3C12C
Cc1cc(N)cc(CC(C)n2ccc(C(=O)CSc3nccc(Cl)n3)c2)c1
CCCCC(S)S
COC(=O)c1ccc(CC(O)(Cc2ccccc2)C(=O)OC)cc1
COC(=O)c1cc2cc(C(=O)N3CC4CC45C3=CC(=O)c3[nH]cc(OC)c35)[nH]c2c(C)c1OC
CC(C)(C)c1ccc(NC(=O)N2N=CC(C(CNC=O)C(=O)O)C2c2ccccc2Br)c(O)c1
O=C1C(=Cc2cccc(O)c2)CCCC1=C(Br)c1ccccc1
COc1ccc2oc3cc(Oc4ccc5c(c4)OCO5)ccc3c(=O)c2c1OC
O=c1c2c([N+](=O)[O-])cccc2nc(-c2ccco2)n1N=Cc1ccccc1
CC(c1ccccn1)N1CCC2(CCN(c3ccc(N4CCC(Cl)(N5CCCC5)C4)cc3)C2=O)CC1
CCN(CC)C(=O)C(c1ccccc1)c1cc(Cl)cc(Cl)c1
CCOC(=O)c1ncnc(NC(=O)Nc2cccc(N(C)C)c2N(C)C)n1
CCOc1ccccc1S(=O)(=O)N(CC(=O)NN=CNC(Br)c1ccccc1)c1ccccc1
CC12CCCOC1OC1CC3CCC4C5CCC(CO)(C6=C(O)C(=O)OC6)C5(C)CC(O)C4(O)C3CC1O2
Cc1nc(C(F)(F)F)c(C(=O)Nc2nocc2C)s1
Cc1ccccc1CN1CC2COC1CN(S(=O)(=O)C1CC1C)C2
CC=NOC(C)(C)C(C)(CNC(=O)C(Cc1ccccc1)NC(=O)OCc1ccccc1)c1ccccc1
CCSC(=O)CCNC(=O)c1ccc(C(C)C)cc1
NC1CN(c2ccc(NC3=NCc4c3ccc3nc[nH]c43)cc2)CCO1
CC(N)(C(=O)O)c1ccc(I)cc1
O=C(NNC(=O)c1cc(C23CC4CC(CC(C4)C2)C3)c2c(F)cccc2n1)c1ccccc1
CCOC(=O)C1c2ccccc2-c2ccccc21
Cc1ccc(-c2nc(Nc3cc(-c4cnco4)ccn3)oc2S(C)(=O)=O)cc1
O=S(=O)(NC(Cc1ccccc1)c1cscn1)c1cc(Cl)ccc1Cl
O=C(NCc1cccc(Cl)c1)c1ccc(-c2ccn[nH]2)cc1
O=C(NCCCCN1CCC(c2c[nH]c3c(C(F)(F)F)cccc23)CC1)c1cnc(-c2cccnc2)nc1
CN(C)Cc1c(N)c(C(=O)Nc2ccccc2)cc2c3c([nH]c12)C(=O)NCC3
Cc1ccccc1-c1nc(C(=O)N2CCNC(=O)C2)c(F)s1
CC(=O)Oc1c(N)cccc1-c1nc2cc3c(cc2[nH]1)OCO3
COC1CN(Cc2ccccc2)CC2(CCN(c3cccnc3)C2=O)C1
CC(=CC(=O)Sc1ccccc1)c1ccccc1
CC(=Nc1c(-c2cn(CC3CC3)c3cc(-c4cc[nH]n4)cn3c2=O)nc2ccccn12)c1cccnc1
COC(=O)c1nn(C)c2c1C(c1ccccc1)=NC(C)C(=O)N2
O=C(NCc1ccccc1)C(Cl)N1C(=O)c2ccccc2C1=O
COc1cccc(C(=O)Nc2ccccc2C)c1
CC#CCOC1(N)CN(S(=O)(=O)c2ccccc2)CCC(C(=O)NO)N1
CC1CN(S(=O)(=O)c2ccccc2)C(C)C(N)N1C(=O)Cn1c(=O)cnc2[nH]ncc21
CC(C)C1(C(C)(C)O)CCN(Cc2ncno2)CC1
O=C(c1cccnc1Cl)N1CC(c2nc(-c3ccccc3)no2)C1
N=c1nc(-c2ccc([N+](=O)[O-])cc2)c2ccccc2n1NC(=O)CCN
CC(=O)NC(F)(CCCNC1(c2ccccc2)CC1)c1ccc(F)c(O)c1C(CC(C)C)N(C)C=O
COc1cc(O)ccc1OCC1(C(OC)Oc2ccccc2)COc2ccccc2C1=O
NC1CC1C(=O)NC(Cl)CCCNc1ccnc2ccccc12
O=C(C=CC(=O)NCC1CCCO1)NCC1CCCO1
COc1cc2c(C)cccc2cc1CNC(=O)N1CCCC(O)C1
COc1ccc2cc1C=NCCCC(=O)Nc1cccc(c1)C(CCc1ccccc1)OC(=O)C1CCCN21
O=C1NCCN2CCCC12
CC1CCOC2(C1)OC(CC=C(O)C1OC3(CCC4OC(CCCC5CCCC6(CCCCO6)O5)C(=C(O)CO)C(C)(O)C4(CO)O3)C(C)(O)C1(C)O)CC=C2O
c1ccc(COc2cc(NC3CCN(Cc4ccccc4)CC3)ncn2)cc1
CC1=CC(=O)OC12CCC1(C)C(OC(=O)c3cccnc3)CC(O)C3OCC(C)C14C=CCC1C4CCCCC4=CCC1(CO4)C32
O=C(OC(Cl)C(=O)NCc1ccccc1)c1cc([N+](=O)[O-])co1
Cc1cccc(C)c1S(=O)(=O)NCCCC(C)N1CCN(c2ccccc2)CC1
O=C(Cc1ccc(C(F)(F)F)cc1)N1CCOC2(CCN(CC3CC3)CC2)C1
Clc1ccc(C2c3ccccc3C3=NCCN32)cc1
COc1cccc(NC(=O)Cn2ncc(C)c(Cc3ccccc3)c2=O)c1
CCNC(=O)c1c(N)ccc2cc(-c3[nH]nnc3C#CCNC(=O)N3CCCC3)sc12
CCn1c(C(=O)c2c(N)ccc(C#N)c2N)cc(=O)[nH]c1=O
CC1CN(CC(C)N(Cc2ccc(O)cc2)Cc2ccon2)CCO1
O=S(=O)(NCC1(N2CCOCC2)CCCC1)c1ccccc1
Nc1ncccc1-c1cn(-c2ncc3ncn(C4CCC(C(O)OS(=O)(=O)NC(=O)c5ccc(O)cc5)O4)c3n2)nn1
C=C(C)C(OC)(C1=C(OC(C)=O)C2CC(C)C(OC(C)=O)CC2C23OC2CC=C13)C(OC)C(=O)OC
COC(=C1SC(=O)NC1=O)c1cn(-c2ccccc2)nc1-c1ccccc1
CCN1CCN(C(=S)NC(=O)c2ccc(C(C)=O)cc2)CC1
O=C(CCc1ccccc1)OCCCNC(=O)c1cccc2ccccc12
COc1c2c(cc3c1C(c1cccc(N)c1)C1=C(COC1=O)N3)OCO2
CC(C(=O)Nc1ccc(S(=O)(=O)Nc2ccncn2)cc1)N1CCC(C)(C(C)(C)C)CC1
CCOC(=O)C1(C(C)CC)C=C(Cc2ccccc2)c2ccccc21
C=CCc1c(-c2ccccc2O)cn(CC(=O)O)c(=O)c1C(=O)C1C=CC2CC(C)C(C)CC2C1
Nc1ccc(Cl)cc1C(O)c1c(N)[nH]cnc1=O
COc1ccc2c(NN=C(C)c3ccc(C)cc3)c(OC)cnc2c1
Nc1cc(NCc2ccc3ncncc3n2)cc(C(CC(NC=O)C(=O)O)C(=O)O)c1N
COc1ccccc1CC(=O)Nc1ccc(CCCCc2nnc(NC(=O)Cc3ccccc3)s2)nn1
CC(C)(SCC(=O)Nc1ccccc1)C(=O)OCC(=O)c1ccccc1
CC(O)c1cc(OCc2ccccc2)c2cc(O)cnc2c1
CC1OC(n2cc(-c3ccc(CO)cc3)c(=O)[nH]c2=O)C(O)C1N
Nc1ccc(-c2cc3nc(SCc4cscn4)[nH]c(=O)c3s2)cc1
O=Cc1cccc(CNC(=O)COC(=O)COc2ccccc2)c1
O=c1c(Nc2ccc(Cl)cc2)nc(Cl)cn1CC1(Cl)CC1
CCN(CC)CCNC(=O)c1c(OC)cc(OC)c2c(=O)c3c(oc12)C(=O)NC3c1ccccc1
CC(=O)NCC(=O)N1CCC2CN(Cc3ccc4c(c3)OCO4)CCC21
CC(C)(C)NC(=O)c1ccc2[nH]c(-c3ccncc3)nc(=O)c2c1
CC(CC(=O)O)(OCCN1CC(=O)N(c2cccc(SC(F)(F)F)c2)C1=O)c1ccccc1
COc1cccc(N(CC(=O)N2CCCCC2)S(=O)(=O)c2ccc(Cl)cc2)c1C
N#CC1NCCC(Oc2ccc(COC(=O)c3ccccc3)c(Cl)c2)C1(N)Cl
O=C(Nc1ccccc1)Nc1ccc(C(F)(F)F)c(-n2ccc3nc4ccccc4nc32)c1NCCO
O=S(=O)(Nc1cccc(-c2cc(O)cc3ccccc23)c1)c1ccccc1
Cc1ccc2c(c1N)C(=O)C(C=c1ccc3[nH]cc(Cl)c(=C(N)C#N)c1=3)C(C#N)O2
CNC(=O)C1(N)CC(c2ccccc2)CC(C)N1c1ccc2ccccc2n1
CCOC(=O)C(C(=O)Nc1nc(C)cs1)N1C(=O)C2CC=CC(C)C2C1=O
Fc1cccc(C(F)(F)F)c1N1CCN(c2nnc(-c3ccccc3)c3c2OCCO3)C(Cl)C1
O=C(CCCN1CCCCC1)Nc1ccccc1Cc1ccccc1
CNC(=O)Cn1cnc(-c2cccc(F)c2)c1-c1ccncc1
CC1(C)CCCN1C(=O)c1ccc(-c2ncnc(N)c2C#Cc2cccnc2)cc1F
O=C(C=C(F)CN1CCCCC1)Nc1sc2ncnc(Nc3ccccc3Cl)c2c1F
Cc1cc(F)ccc1C(Cn1ncnc1O)Cn1cnc2ccc(F)c(C(=O)O)c2c1=O
CCOC(=O)c1ccoc1C(C)=c1sc2n(c1=O)C(c1ccccc1)C=CN=2
O=C(O)C1CCN(c2ccccc2)C1
O=C(C(=O)c1cc(F)c(F)cc1F)c1ccccc1
CC(C)(C)OC(=O)Nc1ccc(C2(n3c(CNC(=O)CCc4cccc(F)c4)nc4cccnc43)CC2)cc1
Cc1cc(C(=O)Nc2ccccc2)cc(C#N)c1C(F)(F)F
COc1cccc(N(C)C(=O)CSc2nnc(C(=O)Nc3ccccc3)[nH]2)c1
O=C(NN=Cc1occc1[N+](=O)[O-])C1COc2ccccc2O1
O=C(NCCCCN1CCCC(c2ccccc2)(c2ccccc2)C1)c1cccc(OC(F)(F)F)c1
O=c1[nH]c2ccccc2cc1CN(CCc1cccc(F)c1)Cc1nnnn1CC1CCCO1
Fc1ccc(-c2nn(-c3ccccc3)cc2-c2nn[nH]n2)cc1
Cc1[nH]c(=O)c2ccccc2c1NC(=O)N1CCCN(Cc2ccccn2)CC1
COc1ccc(OC)c2c1nc1n2C(O)Cc2ccc(C(=O)NCCN(C)C)cc2-1
CC1(c2cc(O)ccc2Cl)SC=Cn2c1noc2=O
COc1ccc(CCC(=O)Nc2nc3c(s2)CCC3)cc1
COCc1cc2c3c(cccc3c1)NC2=O
Cc1cc(C)cc(CN2CCN(C(=O)NC34CC5CC(CC(C5)C3)C4)CC2)c1
NS(=O)(=O)c1cccc(CCNC(=O)c2ccc3c(c2)OCO3)c1
COc1ccc(CNC(=O)c2cnn3c(=O)cc(-c4cccc(C(C)(C)C)c4OC)[nH]c23)cc1
CC(C)NC(=O)c1ccccc1Nc1nc2cc(Cl)ccc2nc1-c1ccsc1
Cc1cccc(CNC(=O)CN2CCC(C(C)C)N(Cc3ccccc3)S2(=O)=O)c1
CC(C)(C)c1ccccc1C(N)C1NC(=O)C2C(C(C)(C)C)CCN2C(=O)COC(=O)C(Cc2ccccc2)NC(=O)C(O)NC(=O)CNC(=O)CNC1=O
O=C(O)C1C2C=CC(C3CC23)C1C(=O)Nc1ccccc1
Cc1cocc1-c1nnc(SCC(=O)NC(=O)NC2CCCCC2C)n1C
Cc1ccc2[nH]cc(CCNC(=O)Oc3ccccc3)c2c1C
CC(=O)Oc1ccc2c(c1)C(=O)c1cccc(OC(C)=O)c1-2
Cc1ccc(Cl)nc1C=NNC(=S)N1CCCC1
CC(=O)OC1OC2(CCCc3cc(C)ccc32)Cc2ccccc21
Oc1cccc2sc(-c3ccccc3)nc12
COC(=O)CC(Br)(c1cccc(O)c1)c1ncc(Br)[nH]1
O=C(O)CCC(CCC(=O)NO)C(=O)O
CSCCC(NC(=O)C(C)NC=O)(C(=O)O)c1c(CCNC(=O)CNC(=O)C(O)Cc2ccccc2)ncn1C
FC(F)C(F)(F)c1ccc(CC2=NCCN2)cc1
OCc1ccc2c(Cn3ccc4c(Nc5ccc(N6CCOCC6)cc5)ncnc43)cccc2c1
CCNC(C(=O)O)c1cc(O)ccc1O
COC(NC(=O)C1CN(Cc2ccccc2)C(=O)CC1Cl)c1ccccn1
Cc1ccc2ccc(C=CC3=CC(C)(C)CC(C(=O)O)C3)cc2c1
CC1(OC2CCCCO2)CC(O)(C(=O)O)C(SC2=CN3C(=O)C(CN)(C(=O)O)C3(C)C2(O)O)OC1O
Cc1cc2ccc(=O)oc2cc1OCC(=O)Nc1ccc(C(C)N2CCCC2)cc1
CC1(C)C2CC3CC1(Cc1ncon1)C(Cl)C(C2)C3NC(=O)COc1ccccc1N
CCCCN(C=O)c1cc(NC(=O)C2CCCN2)cc2nc(-c3ccco3)c(-c3ccco3)nc12
CNC(=O)C1CN(C(=O)N2CCN(c3ccccc3)CC2)C(N)(C=O)CN1
Cc1c(CN)cccc1-c1cn(-c2ccccc2)c2cnccc12
COc1cccc(CC(=O)Nc2c[nH]c3c(Cl)cc(C(=O)O)cc23)c1
O=C(CCn1ccc2cc(F)ccc21)NCCc1nc2ccccc2[nH]1
O=C(NCCOc1cncc(F)c1)c1cccc(-c2ccccc2)c1
Cc1cccc(C(=O)NNC(=O)Cn2nnc(-c3ccccc3)n2)c1
COc1cc(C=CC(=O)OCC(=O)c2ccc[nH]2)cc(C)c1OC
N#CC(c1ccnc(Nc2ccccc2)n1)c1ccccc1S(N)(=O)=O
CC=C1C(=CC=C2CC(C)CC3C(CCOC(=O)c4ccccc4)CCC23)CCCC1O
CN(c1ccccc1Cl)S(=O)(=O)c1cccc(N)c1
Cc1cc(=O)[nH]c(=O)n1C1(C[N-][N+]#N)CCC(O)O1
CC1(CNc2nc(N3CCOCC3)nc(N3CCc4ccccc4C3)n2)COc2ccccc2O1
O=CSCC(C(=O)O)c1ccccc1OC(c1ccccc1)C(F)(F)F
COc1ccc(N=c2[nH]c(CC(=O)N(O)c3cccc(C)c3)c(N)s2)cc1
CCCCCCCCC(CC)C1(C)C(=O)SC(C)C1=O
COC(=O)NC(C(=O)N1CCCC2(CCC(=O)N2Cc2ccccc2)C1)C(C)C
N#Cc1ccc(-c2coc3c(N)cccc3c2=O)cc1
CC1(C)COCc2c1ccc1c(-c3cccc(O)c3F)n[nH]c21
CC1CN(c2ccncn2)CCC1C(=O)NC1(C)CCCC1
O=C(OCc1ncc(-c2ccccc2)o1)c1ccc2ccccc2n1
CC(C)(C)C(NC(=O)c1cc(NC(=O)N2CCN(c3ccccc3)CC2Cl)c[nH]1)c1ccc(N)cc1
COC1CC2C(COc3ccccn3)CC1N2C(=O)c1cccc(C)c1-n1nccn1
CCOC(=O)N1CCN(C(=S)Nc2nc(Nc3ccccc3OC)c3nc[nH]c3n2)CC1
NNC(=O)c1nc(O)cc2nccc(=O)n12
COc1cc(OC)c(-c2c(-c3cccc(OC)c3OC)noc2N)cc1OC
CNC(=O)OC(c1ccccc1Cl)N1CCN(c2ccc(Cl)cc2)C(=O)C1=O
CCCCN(C)C1(C)NC(=O)C2Cc3c([nH]c4ccccc34)C(C(C)C)N2C1=O
CCC1(CC)C(NC(=O)CNC(=O)c2ccccc2)C(C(F)(F)F)CN1Cc1ccccc1OC
COC1(C(=O)Nc2ccccc2)CCOc2ccccc21
COC(=O)C1(C)NC(c2ccc(C(C)(C)C)cc2)C2C(=O)N(c3ccccc3C)C(=O)C21
Cc1cc[n+](CC(=O)c2cccc(-c3cccc4[nH]c(-c5ccc(-c6ccc(NC(=O)c7cnns7)cc6)s5)nc34)c2)cc1
Nc1[nH]cnc1C(N)C(NC(=O)CC(O)c1ccccc1)C(=O)NC(CCSc1ncccn1)CC1CCCCC1
N#CC(Cc1ccccc1F)NC(=O)N1CCN(C(=O)c2ccccn2)CC1
O=C(Nc1cccc(F)c1)C1CCC(Cn2c(=O)c3scc(Cl)c3n(C(c3ccccc3)C(F)(F)F)c2=O)CC1
CC(C)(C)c1cc(C#N)cc(N2CCN(c3nnc(Cc4ccccc4)c4c(C#N)cccc34)CC2)n1
Cc1ccc(Nc2nnc(Sc3ncc(C)c(N)n3)s2)cc1
Cn1ncc2c1CNC(N)(C(F)F)C2c1cccc(C#N)c1
Nc1cccc(N(CCCl)CCCl)c1[N+](=O)[O-]
COC(=O)C(C(=O)NCc1ccccc1)C1CC2C(=CC(OC)(OC)CC2(C)C)N(CCc2ccccc2)C1=O
CC(=O)OC1C2CC(O)C(C)CC2C2CCC3(OC(C)=O)CC2(C(=O)C3=C(C)C)C1(O)OC(C)=O
CC(C)(C)C(=O)c1ccc(O)c(CC(CC(Br)n2ccnc2)c2ccccc2)c1
COc1cccc2cncc(-c3cnn(-c4ccccc4)c3)c12
Cc1ccc2c(c1)c(SCC(=O)Nc1ccccc1C)cn2CCNC(=O)c1ccccc1
Nc1cc([N+](=O)[O-])ccc1C=NNc1cc(N2CCCC2)ncn1
NS(=O)(=O)c1ccc(N2CCN(C(=O)CCNC(=O)c3ccccc3)CC2)cc1
CCCC(=O)C1C(Nc2ccccc2)=CC(=O)CC1(C)C
Cc1n[nH]c2ccc(C(C)(Cc3ccccn3)c3cc(C(CNC=O)C(F)(F)F)ccn3)cc12
CC(C)CC(NC=O)C(C(=O)NC(CCCCN)C(=O)O)c1ccccn1
c1csc(-c2ccc(OCCCN3CCN(c4ccnc5ccccc45)CC3)nn2)c1
CC(C)C1(c2cc(=O)n3nnnc3[nH]2)CCCN(S(=O)(=O)c2ccccc2)C1
Nc1ccc(-c2nc3cnc(N4CCNCC4)nc3[nH]c2=O)cc1N
Cc1cnccc1-c1n[nH]c2cc(NC(=O)NCc3ncccc3C)ncc12
CCC(C)NC(=O)C(CCC(N)=O)N(C(C)=O)c1c(N(C(=O)CCC(N)=O)C(C)CC)ccc2c1C(=O)c1ccccc1C2=O
N#Cc1ccc2c(c1)nc(C=Cc1ccccc1)c1nnc(-c3ccccc3)n12
Cc1ccc(CC(=O)NN=CCC(=O)NC(F)c2ccccc2)cc1
C1=C(c2c[nH]c3ccccc23)CCN(C2CC2)C1
c1ccc(NC(=NC2CCCCC2)Nc2cccc3ccccc23)cc1
COC(=O)N1C(=O)CC2C1CC(N)N2S(=O)(=O)c1cc2c(cc1C)NCCC2
COC1CCCCC(=O)N1Cc1ccc(CN2CCN(c3ccccc3N)CC2)[nH]1
O=C(NC(=O)c1cc(F)cc(F)c1)Nc1cc(SC(F)Cl)ccc1Cl
COc1ccc2c3c([nH]c2c1)C(c1ccc(OC(C)=O)c(OC)c1)NCC3OC
C=C1C(=O)OC2CC(C)C(C)=CCCC3OC3CC12O
O=C(O)Cc1cccc(CNc2ccc(C(Cl)C(=O)NC(Cl)(Cl)C(=O)NCCc3ccccc3I)cc2)c1Cl
COc1c(CC(=O)N2CC(Cl)N3C(=O)N(c4ccc(F)cc4)CC3C2)cccc1S(C)(=O)=O
CCCC(=O)OCCN(CCO)C(CO)c1cccc(OC(Cl)CC(O)Oc2ccccc2C(=O)CCc2ccccc2)c1
COc1c(O)c(CO)c(CNc2ncnc3c2ncn3C2OCCCC2(O)NS(=O)(=O)c2ccccc2)c2cccc(O)c12
Cc1ccc(OCCCCN(C)C)c(C)c1
Oc1cc2ccc1CNc1cc[n+](c3ccccc13)Cc1cccc(c1)C[n+]1ccc(c3ccccc31)NCc1cccc(c1)NC2
CCc1cccc(CNC(=O)c2cccnc2)c1
CS(=O)(=O)N1CCN(C(=O)Cn2nc(C(F)(F)F)c3c2CCC3)CC1
CCOc1cc(NS(=O)(=O)c2ccccc2)ccc1OCC(=O)NC1(N)CCCCC1
COc1ccc2c(c1)CCCN2C(=O)CSc1nnc(NC(=O)c2ccccc2)s1
Cc1cnc(C(C)C)n1C(N)C(=O)c1ccccc1
CCC1(CC)Oc2ccc(Cn3c(CC4CC4C(=O)O)nc4cc(OCc5ccc6ccccc6n5)ccc43)cc2O1
Fc1cc(CN2CCN(c3nccc4oc(CN5CCN(c6ccccc6)CC5)cc34)CC2)cc2c1OCO2
CCN(CC)C1(Oc2ccc(C)cc2C(C)C)CC(=O)N1C(=O)NCc1cccc(C(=O)O)c1
c1ccc(-c2ncccc2-c2cnn(-c3ccccc3)c2)cc1
CC1(C)C2CC3CC1CC(C2)C3OC(=O)NC(Cc1c[nH]c2ccccc12)C(=O)NCCc1ccccc1
CC(=NNC(=O)c1cc(Cl)[nH]n1)c1ccc(NC(=O)c2ccccc2Cl)cc1N
CC(=O)c1ccc(NC(=O)C2(C)CCN(S(=O)(=O)c3cnoc3C=C(C)c3ccccc3)CC2)cc1
CS(=O)(=O)NC1C(F)C2CC1C1C(=O)C(=C3Nc4ccccc4S(=O)(=O)N3)C(=O)N(Cc3ccccc3)C21
COc1ccc(NC(=O)Cc2cc(OC)c(OC)c(OC)c2)cc1
C=C1c2cc(CC(=O)O)ccc2OCc2c1ccc(Cl)c2CN(C)CC
COC(=O)c1c(N)ccc2c1CC(N)N2C(=O)c1c(C)[nH]c(=O)c2[nH]c3ccccc3c12
O=C(Nc1ccccc1)c1ccc(-n2cccn2)nc1
CCOC(=O)C1CCCc2cc(N(CC)C(=O)CSc3nncs3)sc21
Cc1cccc2c1C(=O)N(CCOC(=O)CCC(=O)OCC(=O)C1C3CCC4C5CCC(=O)C=C5CC(O)C4C3CC1(C)O)C2=O
C=NNC(=S)NC(C)(C)Cc1ccco1
CCC(=O)N1CCc2c(Br)ccc(S(=O)(=O)N3CCC(C(=O)Nc4ccccn4)C(C)C3)c21
NC1CCC(c2ccc(C(O)=Cc3cc4ccccc4[nH]3)cc2)CC1
CCOc1ccc(CNC(=O)c2cccc(S(=O)(=O)N3CCOCC3)c2)c(N)c1
O=C1c2ccccc2C(=O)N1CCC(=O)N1CCCc2ccccc21
Cc1c(F)nc(C(=O)Nc2cc(C3COCC=N3)ccc2F)c(C(F)(F)F)c1N
COC(=O)c1cccc2c1C1C(C(=O)OC)C3(C(=O)N(c4ccccc4)N=C3C#N)C1(OC)N2
CCOC(=O)NC1(N)CC1(Cc1ccncc1)Oc1cccc(-c2ccccc2)n1
COC(=O)c1nc(-c2ccc(OC)cc2)nn1C
Cn1c(=O)[nH]c2c(=O)n(CC=Cc3ccccc3)c(-c3ccc(CN)cc3N)cc2c1=O
Nc1ccc(C2(c3ccccc3)N=CNC2=O)cc1NCCO
ClC1CC(Oc2cc3nc(Nc4ccccc4)[nH]c3c(Oc3ccccc3)n2)CCN1
CNCN(Cc1cc(C)co1)c1ccnc2ccnn12
c1ccc2c(CCCCCCCCCCc3ccc(CCCCCCCc4ccc(CCCCCCCCCNCc5nccs5)cc4)cc3)cccc2c1
NCCCC(NC(=O)c1[nH]c2ccccc2c1CCNC(=O)CCc1c[nH]cn1)C(N)=O
COc1cc(Cl)c(N(N)C(=O)CSc2nnc(-c3cccc(C)c3)[nH]2)cn1
CC(C)C(=O)NC(=O)C1CN(S(=O)(=O)c2ccccc2)CCO1
CCN(CC)Cc1ccc(OC(C)C2CC2)c(-c2ncco2)c1
CC(F)(c1cn(Cc2ccccc2O)nn1)N(CC(c1ccccc1)C(F)n1cncn1)C1CC1
CCCCOC(NC(=O)c1ccc(F)cc1)c1cc(C(C)O)ccc1F
CCOC(=O)N1CCC2(CCCN(c3ncnc4sccc34)C2)CC1
O=C(O)c1cc2[nH]c(Cl)c(-c3ccc(Cl)c(O)c3Cl)c2cc1Cl
CNS(=O)(=O)Cc1cc(OCC(F)(F)F)c(-c2cccc(NC(=O)c3ccccc3)c2)s1
CNc1cc(Cn2cnc3c(NCCO)ncnc32)ccc1N
O=C(O)Cc1ccc(-c2cc(C(Oc3ccc4[nH]c5c(c4c3)CCC5)OC(F)(F)F)no2)cc1
O=S(=O)(NC1COC(CCn2cc(-c3ccccn3)nn2)CC1CO)c1ccccc1
COc1cccc(C2(NC(=O)c3cccc(S(C)(=O)=O)c3)CCC(C(F)(F)F)NC2N)c1
CN(C)C(=O)c1cccc(-c2ccccc2COc2ccccc2)c1S(C)(=O)=O
CC(C)(C)OC(=O)Nc1c(O)cccc1C(=O)O
O=C(C=CCCCc1cnc(O)c(O)c1)CCc1ccccc1
COC1=NC(c2ccccc2)=C[SH]1C(CC(C)C)NC(=O)CS
CCOC(=O)c1c(Nc2ccccc2)cccc1-c1cnc(C(Cl)c2c[nH]cn2)s1
O=C(Nc1ccccc1)c1ccc(C(O)n2nccc2Cl)cc1
COc1ccc(C)c2c1SC1C(=O)N(c3ccccc3)C(=O)N21
COc1cc(N)cc(C(=O)OC2(C)CCNCC2)c1
NS(=O)(=O)OC1CC(OP(=O)(Oc2ccccc2)Oc2ccccc2O)CCO1
Cc1cccc2nc(SCC(=O)OC3CCCC(C)C3)[nH]c12
O=C(NCCNC(=O)c1cncc2ccccc12)c1ccc2c(c1)CCN2CCCNc1ccccn1
CNc1cc(-c2nc3c(Br)cncc3cc2F)ccc1OC
CC1(C)CC(=O)N(Nc2ccc(Br)cc2)C1=O
CCn1ccc(NS(=O)(=O)c2ccc(Cl)cc2)n1
COc1[nH]c(=O)n(C(O)C(CO)OC)c(=O)c1C
CCOC(=O)c1ccc(C(O)=C(O)C(=O)OC2CNCCC2(O)c2ccc(OC)cc2)c(O)c1
CCN(C(C)C)C(C)CC1(C(C)O)NC(=O)CC1c1ccccc1
COc1cccc2ccc(CCCCCSNCCCC(OC)c3ccc4ccccc4c3)cc12
COC(=O)CN1C(=O)C(=O)c2cc(S(=O)(=O)N3C(C)CCC3COc3ccccc3)ccc21
CCOC(=O)C(C)(Sc1ncccn1)C(=O)Nc1cc2c(s1)CCC2
CCC(O)CNc1ccc(NS(=O)(=O)c2ccccc2)cc1
NC(C(=O)Nc1ccccc1)c1n[nH]c(=O)c2cccc(OC(F)(F)F)c12
CC(C(=O)Nc1cc(OC(F)(F)F)sn1)c1ccccc1
COC(=O)c1cc(OS(=O)(=O)c2ccco2)c(Cl)cc1Cl
CCOC(=O)Cc1nc(-c2ccccc2)c(NC(C)=O)s1
CCOC(=O)c1cc2ccn(Cc3c(C(C)C)cccc3S(N)(=O)=O)c2cc1OC
Cc1cccc(Cc2n[nH]c(NN=Cc3ccccc3)nc2=O)c1
NC1Cc2ccc(O)c(O)c2C1n1nnc2c(=O)nc(CO)[nH]c21
C=C1C(=O)OC2C(C)CC3C=CC(=O)C3CC12C(C)C(O)C(O)C(C)C
C=CCN1C(=O)c2cc(OC)ccc2S(=O)c2ccc(C(=O)NCc3ccccc3)cc21
O=C(O)c1cc2cc(NS(=O)(=O)c3ccccc3)c(C(=O)O)cc2s1
Fc1cc(Cl)ccc1NC(=S)NCCNc1ccnc2cc(Cl)ccc12
COc1nc(NCc2ccccc2OC)c2cc3c(cc2n1)OC(OC)O3
CCCCCN(C(=O)C(CCC(=O)O)NC=O)C(CCCC)C(NC(=O)CCc1ccccc1)C(OP(=O)(O)O)c1ccccc1
CCN(CC)C(C)(N)CCC(N)=O
COc1ccc(-c2n[nH]c3cnc(-c4cccc(N)c4)cc23)cc1
Cc1cccc(S(=O)(=O)NC(=O)Nc2c(C)cccc2F)c1
N#CC1(n2ccc(Nc3ccccc3)n2)CC(F)C(F)C(C(N)=O)C1
COC(=O)c1cc(CNCC(=O)Nc2cc3c(s2)CCCC3)oc1N
COc1cc(-c2c3cc(N)ccc3nc3cc[nH]c(=O)c23)ccc1O
COc1cc(O)c(C(=O)c2ccc(O)c(OC)c2O)c(OC)c1O
CC(C)(C)c1cccc2nc(-c3ccccc3Cl)cn12
CCN(CC)CCOc1c(N)csc1C=NNC(=O)c1nnn(-c2cnon2)c1-c1ccccc1
O=C(Nc1ncc(Cc2ccccc2)s1)c1n[nH]c(=O)c2ccccc12
CC(=O)c1c2c(c(O)c(O)c1C(C)O)CCC1(OCCCC1O)O2
C=CCSC(=S)N1CCN(C(=O)c2ccco2)CC1
COC1C2C(CN3CCC(NC(=O)OCc4ccccc4C)CC3)C(c3ccccc3)CN2OC12CCCC2
CCC(C)C1CCNC(CO)(C(=O)NCC(=O)NCC(=O)NC(CC(C)CC(NC=O)C(=O)O)C(=O)NCCc2c[nH]c3ccccc23)C1
CC(=O)OCC(=O)C1CC2=C(F)C(=O)C(F)=C(C)C2C2CCC3C4OCOC4CC3(O)C12C
CCOC(NS(=O)(=O)c1ccccc1)c1cc(C)co1
COc1ccccc1COc1ccc(CNC23CCC(CCc4c(F)cnc5cccnc45)(CC2)OC3)c(Cl)c1
Cc1cc(S(C)(=O)=O)ccc1CN(c1cc(OC2(C)CCNCC2(N)C(C)OC=O)ncn1)C(Cl)C=O
CC(C)(Sc1nc(=O)cc(Cc2cc(F)cc3ccccc23)[nH]1)C(=O)c1ccccc1
Cc1cccc(C(=N)N)c1CCCC(=O)N1N=CC(CC(=O)O)C1C(=O)Nc1ccccc1
COC1=C(c2c[nH]c3ccccc23)CCN(Cc2ccccc2)C1
Nc1cccnc1NN=Cc1cc(Cl)ccc1Cl
Cc1coc(C(=O)NCc2nc(-c3cccc(Br)c3)no2)c1
N=C1Cc2ccc(c(Br)c2)Oc2ccc(F)c(c2)CCNC(=O)C(Cc2ccncc2)NC(=O)C(=O)CN1
CC(=O)Oc1cnc2ccccc2c1-c1ccccc1C(=O)O
O=c1[nH]nc(Cc2ccccc2)c2ccccc12
O=C(Nc1nc(-c2ccccc2)no1)N1CCC(Cl)C1
Cc1nc(-c2oc(C)c(S(=O)(=O)N3CCN(c4ccccc4)CC3)c2C)cs1
CCOc1ccc(C(=O)Nc2nccs2)cc1Br
CCN(CC)C1(C)CN(C(=O)c2cc(N)[nH]c(=O)c2OC)CCN1
CC(=NNc1ncccn1)c1ccc([N+](=O)[O-])cc1
O=C(Nc1nn[nH]n1)c1cc(O)cc(-c2ccccc2C(=O)O)n1
CSc1ccccc1C(=O)NCc1nncn1-c1cccnc1Cl
O=C(NN=Cc1ccc(OC(=O)c2ccccc2)cc1Cl)NC1CCCC1
COc1ccccc1-c1ccc2c(Cl)c(OC)c(OC)cc2n1
Cc1[nH]n(-c2ccccc2F)c(=O)c1-c1n[nH]cc1Cl
CC(=O)c1cc(O)cc2c1nc(-c1ccc(C(=O)O)cc1)n2C(C)C
CCCCC(=O)OC1(C)CCCC2(C)C(O)CC3C4CC(C)CC4CCC3C12
Cc1ccncc1CNC(=O)c1cc(-c2nnn(CC3CCCCC3)n2)ccn1
O=C(C(F)c1cc[n+]([O-])cc1)N1CCC(CCc2cccc(Oc3ccccc3)c2)CC1
NC1CNCCC1=C1Nc2ccccc2C=C1C(F)(F)F
CC(N)O
C=C1CCN(S(=O)(=O)c2ccc(-c3csc(N)n3)cc2F)C1
Cc1ccccc1C(=O)Nc1nc(-c2nnn(-c3ccc(C(F)(F)F)cc3)c2C(F)(F)F)ns1
COC1CC23c4c5cccc4OC2C(=O)C=CC3(NC2CCNCC2)C(C5)N1
COC(NC(=O)CSc1nc(-c2cccc(F)c2)n[nH]1)c1ccccc1
COC1CC2(CCN1C(=O)C1=CC(c3cccc(N)c3)=NS(=O)(=O)N1)OCCO2
O=C(CN(c1ccccc1F)S(=O)(=O)c1ccccc1Cl)Nc1nc[nH]n1
CCN(CC)CC(=O)NC(c1cc(Cl)ccc1C(F)(F)F)C(C)C
CC(=O)C(C#N)=CN(C)C
COc1cc(OC)c2nc(N3CCCN(C(=S)Nc4ccccc4)CC3)sc2c1OC
Cc1cc(C=C(NC(=O)c2ccccc2)C(=O)NCc2ccccc2)cc(C(=O)O)c1
Cc1c(C(=O)NCC(F)N2CCN(c3ccc(C(C)C)cc3)CC2Cl)ncn1-c1ccccc1
O=C(Nc1ccccc1)C1(F)CN2CCC1CC2
O=C1CCc2ccc(OCCCCN3CCC(F)(c4noc5ccccc45)CC3)nc2N1
O=C(COC(=O)c1c[nH]c2ccccc12)Nc1ccc(Cl)cn1
COC1(c2ccccc2)C(C(=O)c2cnccc2O)=CC(=O)N1Cc1ccco1
Cc1ccn2c(-c3ccnc(Nc4cccc(CN5CCCCC5)c4)n3)cnc2c1
O=C(NCC1(c2ccccc2)CCCC1)N1CCNCC1
COC(=CC(=O)c1ccc(OC)cc1)c1ccc(OC)[nH]1
COC1CNCCN1C1(C)Nc2ccccc2Sc2c(N)cccc21
O=C(NC(=O)c1cccc(S(=O)C(F)(F)C(F)Cl)c1)Nc1ccc(Cl)cc1Cl
O=c1cn[nH]n1-c1c(Cl)cccc1Cl
O=C(O)c1cc(O)c(-c2ccc(OC3OCCCC3(O)[N+](=O)[O-])cc2)c(O)c1CO
CNC(=O)N(C)Cc1cnc(NCCc2ccccc2)c(=O)n1CC(=O)NCCCC(=O)NCC(C(F)F)C1CCCC(N)C1
CCNC(=O)Cc1cccc(OC2CCN(c3ccnc(OC(C)C)n3)C2Cl)c1
NC1CC2CC(NC(=O)c3cccc(C(O)CO)c3)CC(N2)C1O
CC1Cc2cc3c(cc2C1)[n+]([O-])c(-c1ccccc1)c[n+]3[O-]
NC1C=C(Oc2ccccc2)CC(C(F)(F)F)N1
CCn1cnc(C(C(N)=O)C(NC(=O)C2CNC(=O)N2)C(=O)N2CCCC2)c1
c1ccc(CNc2nccc(Nc3cc[nH]n3)n2)cc1
CN(C)C(=O)n1ccc2c1C(=O)c1cc[nH]c1C2=O
CC1CN(CC2CC2)CCC12CCN(c1ccc(N3CCC(N4CCCC4)C3)cc1)C2=O
COc1ccccc1C1CC(c2cc(O)c3c(c2)OCO3)=NN1C(N)=S
O=C(O)c1cccc(NS(=O)(=O)c2cccc(-c3cccc(NC(=O)c4ccccc4)c3)c2)c1
Cc1ccc(CNC(=O)NC(C(=O)O)C(=O)NC(C(=O)NC(Cc2ccccc2)C(C)(C)C)C(C)C)nc1
COc1nnc(C(c2ccc3c(c2)OCO3)N(C)C(=O)c2ccncc2)s1
O=C(Nc1cccnc1)c1cccc(C(=O)Nc2ccc3nc[nH]c(=O)c3c2)c1
O=S1(=O)C=Cc2cc(-n3nncc3-c3ccccc3)ccc2O1
CCC(=O)OCC1CC2OC1C1C(=O)NC(=O)C21
O=C(O)COC1(CCCc2ccccc2)C(=O)N(c2ccccc2)C1c1ccccc1
Cc1c(N)c(=O)[nH]c(=O)n1C1(C=C(Cl)Cl)CCC(O)O1
Oc1ccccc1C=Nc1ccc(Nc2c3ccccc3nc3c(O)cccc23)cc1
CCCCCCN(CCO)CC(CCCC)c1ccc(Cl)cc1-c1nc2c(F)cc(Cl)cc2cc1Cl
CCCNc1cc(Oc2cc(Br)nc3c(C(C)C)cccc23)nc(Nc2ccccc2)n1
COC1c2ccccc2CCN1Cc1cc(=O)c(OCC(=O)NCc2ccccc2)co1
CCC(=O)OC=C1N(C(C)=O)CC(C#N)N1Cc1cncs1
O=C(CSc1ccc(C(=O)O)cc1)Nc1ccc2c(c1)OCCO2
COc1cccc(-c2nn3c(=O)cc(CN4CCN(C(=O)Nc5ccccc5OC)CC4)nc3s2)c1
CC1(N)CCC(Nc2cc(C(CNC=O)C(=O)O)nn3cc(-c4ccc(C(N)=O)cc4)cc23)C1
Cc1ccccc1C(=O)c1ccccc1NCCc1ccc(OCCc2coc(-c3ccccc3C(=O)O)n2)cc1
CC(O)N1CCN(C(=O)C=Cc2ccc(Sc3ccc4c(c3)OCCO4)cc2)CC1Cl
COc1c(Br)cccc1C(=O)N1CCN(Cc2ccccc2)CC1
CC(C)(C)C1(CO)COC(=O)C1=Cc1ccc(-c2ccccc2)cc1
CCC(C)c1[nH]c2cccc(C(CCC(=O)OC)(NC=O)C(=O)OC)c2c(=O)c1Cl
CCC(C)c1c(CC(=O)O)cccc1CS(=O)(=O)NCC(=O)CNC(=O)C(NC(=O)OCc1ccccc1)C(CC)N=C(N)N
Nc1cccc(C(NC(=O)CSc2nc(=O)cn[nH]2)c2ccccc2)c1
O=C(CC1C(Cl)CCN1C(=O)c1ccc([N+](=O)[O-])cc1)c1ccccc1
CC(C)(C)N1C(=O)C(c2ccccc2)CC12CCN(C(=O)c1csnn1)CC2
C=CC1(C)Cc2cc3ccc(=O)oc3cc2C(C)(C)C1OC(C)=O
Nc1ccc(C(=O)NN=Cc2ccc(NC(=O)c3cccc(Cl)c3)cc2Br)cc1
O=S(=O)(NCCc1nc(-c2ccccc2)no1)c1ccccc1
O=C(Nc1cc[nH]c(=O)c1)c1ccccc1Oc1cc(C(F)(F)F)ccc1F
COC(=Cc1cnn(CCCNc2c3ccccc3nc3c(Cl)cccc23)c1)C(=O)c1ccccc1
CC(C)(Cc1ccc(S)cc1)P(=O)(O)O
CC(C)c1cc(NC(=O)NCC2(c3ccccc3C(C)C)CCCC2)cc(C(C)C)c1
O=C(C=C(O)c1ccccc1)c1ccccc1F
O=C(O)c1cc(C(=O)O)c2[nH]cc(CCNC(=O)c3ccc([N+](=O)[O-])cc3)c2c1
CCNC(=O)c1c(O)c(OC)c(-c2ccccc2OC)c2cccc(OC)c12
CC1(C)CN(C(=O)NCCc2cccc(O)c2)CCS1(=O)=O
Cc1ccc(SCC(=O)Nc2nc(-c3cccc(C)c3C#N)cs2)nc1C
CCOC(=O)C1(F)CN(c2ccccc2)CCN1c1nc(C)nc2scc(-c3ccccc3)c12
CC(C)c1[nH]c(=O)oc1C(=O)c1ccccc1
O=C(CCCSc1cc2c(Oc3ccccc3)ncnc2cc1F)NC1(O)COC(n2cnc3c(CO)ncnc32)C1
CC=C(C)Cc1oc2c(OC)c(O)ccc2c(=O)c1-c1ccc(OC)c(OC)c1
CC(=O)C(N)(CCN1CCN(S(=O)(=O)c2ccccc2)CC1)n1cnc(-c2cccc(C)c2)c1
O=C(OC1CN2CCC1(O)CC2)C(c1ccccc1)C1CCCCC1
O=C1c2c(c(O)c3c(=O)c4c(O)c(O)ccc4oc3c2O)OC2C(O)Oc3ccc(O)cc3C12
Cc1ccc(-c2nn(Cc3ccc(N)c(C)c3)c3cc(NC(=O)CN4CCNCC4)ccc23)cc1
CC1(N)Cc2cccc(Cl)c2C(=C2CCN(Cc3cccs3)CC2)c2ncccc21
O=C1CCCc2nc(NCc3ccccc3)ncc21
CSCc1cccc2[nH]c3c(c12)CCN1C(=O)C(C(=O)N(C)C)CC31
COc1c(O)cccc1C1(OC)c2c(cc3c(c2NC(C)=O)OCO3)CC2COC(=O)C21
Nc1ncnc2c1nnn2C(=O)Nc1ccccc1
COc1c(S(=O)(=O)c2ccccc2)ccc2c1C(=O)C(=C(c1cccc(C(C)(C)C)c1)C(C)(C)C)C2
NS(=O)(=O)c1cc(Cl)cc(NS(=O)(=O)c2ccccc2[N+](=O)[O-])c1
CC(=O)Nc1cccc(NC(=O)C2(NC(=NC#N)Nc3ccccc3)CCCC2)c1
COC1(C)OCC(COP(=O)(Oc2ccccc2)N(CCCl)CCCl)O1
O=C(Nc1cccc2c1NC(=O)C(OC(=O)c1ccccc1)C2)c1cn[nH]c1
O=C(O)C1C=CCN1
CN(C)C(=O)c1sc(-c2cccnc2)nc1C(=O)NC1CCC1
NC(N)(C=O)CO
CC1(N)CCN(c2cc(Oc3ccccc3)ncn2)C([N+](=O)[O-])C1
O=C(O)C1C(F)N(c2ccc3c(=O)ccn(C4CC4)c3c2)C2CCN1CC2
CC(c1ccccc1)C(C)(C)C1=CC(=O)C2(C)CCC3C4Cc5[nH]ncc5CC4CCC3C2C1
Cc1ccc(CN(C(=O)CCn2nccc2C)C(C)C#N)cc1
COC(=O)c1cc(C=NC(F)c2ccccc2)cc2c(=O)cc(N)[nH]c12
CC(C)N(C(=O)Nc1ccc2[nH]c(=O)c(-c3nn[nH]n3)cc2n1)C1CCCCC1
CC(O)c1ccc(-c2csc(NC(=O)N3CCCCC3)n2)cc1F
Nc1ccc(S(=O)(=O)N2CCS(=O)(=O)CC2)c(F)c1F
COc1ccccc1-c1sc2c(OC)cc(OC(C)=O)c(OC)c2c1-c1ccccc1
Cc1cccc2cc(Nc3nc(N)n(C(=O)c4cccnc4)n3)ccc12
CC(=O)Cc1ccc2nc(N3CC(c4ccc(C(=O)Nc5ncns5)cc4)C3)ccc2c1
CC(O)(CCc1cccc(OCc2ccccc2)c1)n1c2c(c3ccccc31)C(=O)C(OC(Cl)c1ccccc1)CC2OCc1cccc(OCc2ccccc2)c1
COc1cc(NC(=O)C2CCCN2S(=O)(=O)c2ccccc2)cc2c1OCCO2
COC1CN(S(=O)(=O)c2cccc(C(=O)Nc3ccccc3O)c2)CCC1c1ccccc1
O=C1Nc2ccccc2C1=NNc1cc(C(F)(F)F)nc2cc3c(cc12)OCO3
CCC(C)c1ccc(C(F)(F)F)nc1NC(=O)C1C(=O)CNC1=O
CC(CO)=C1C2(O)CCC3C4CCCC(C(=O)OC5CCCCO5)C4CC(O)C3(C2)C1(O)O
OC1C(Br)NCCC1c1ccccc1
Nc1nnc(-c2cc([N+](=O)[O-])cc(N)c2[N+](=O)[O-])o1
Nc1cccc(C(=O)ON=Cc2ncc[nH]2)c1Cl
N#Cc1cc(O)ccc1CCNC(=O)C=Cc1ccc(O)cc1
O=C(NC1CCCCC1)C(=O)C1CCCCC1
CCOC(=O)c1ccc(C(C)OC(=O)C2=CNC=C(C(=O)OCC3(C)OCCCC3C)C2c2cnc[nH]2)cc1
CC(C)(N)O
OC(=CC1CCCC1)c1ccccc1OCCCCN1CCCCC1
CC(CC1C(C)C1c1c[nH]c(Cl)n1)NCc1ccccc1
CC12CCC(Cc3ccc(C=CCN4CCCC4)cc3C1)C21CNS(=O)(=O)N1CC(F)(F)F
CSCCC(NC(=O)c1cccc(Cc2cc3ccccc3n2C2CCCCC2)c1)C(=O)O
O=C(c1nn(C2CCCN(Cc3ccccn3)C2)c2c1CS(=O)(=O)c1ccccc1-2)N1CCOCC1
CN(C)C(=O)COC1CN(S(=O)(=O)c2ccc3c(c2)CCCC3)c2ccc(Cl)cc21
O=Cc1ccccc1-c1ccccc1
NC1(COc2cc(C(=O)NC3CCC(O)CC3Cl)ccc2O)CCC(n2cnc3cncnc32)O1
C#CCCOC(=Cc1ccccc1)C(=O)Nc1cccc2c1OC(c1nnn[nH]1)CO2
CC(C)COC(CNC(=O)c1cnco1)NC(=O)c1cccc(C(=O)O)c1
CNC(=O)NCCCC(C)n1cc(OC)c(-c2ccccc2)n1
NC(=O)C(Nc1ncc[nH]1)C(O)CCC1CC(C(=O)NCCNS(=O)(=O)c2ccccc2)=NO1
Cc1cccc(C=NNC(=O)C(Cl)Oc2ccccc2C=C(C#N)C#N)c1
Cc1cccc(F)c1CNC1CCSCC1
CCOC(=O)c1cc(C(F)(F)F)ccc1NC(=O)Nc1ccc(C2(C)C=CNC(=S)N2)cc1C
O=C(NCc1ccc(CO)cc1)C1c2ccccc2N=C(N2CCSCC2)N1C(Cl)c1ccccc1
CC(C)=C1C(O)CC2(C)CCC(O)CC2C1C=C(O)C1=CC(=CC=Cc2ccccc2)OC1=O
CC(C)(Nc1nccc(N2C(=O)OCC2(C)C)n1)c1ccccc1
Cc1nc(CSC(=S)N2CCCCC2N)nc(Nc2ccc(Cl)cc2)n1
COc1c(O)c(OC)c2oc(-c3ccccc3)c(O)c(=O)c2c1OC
NC1(F)CCOC1n1c(CO)ccnc1=O
COc1cccc(C)c1OC(=O)c1ccccc1
CCc1ccc(CC)c(C(=O)c2cc(C(C)(C)C#N)[nH]c(=O)c2C)c1
N#Cc1ccc(-c2cnn(-c3cccc(Cl)c3)c2)cc1C(=O)O
O=C(c1ccn(-c2ccc3ccccc3n2)n1)N1CCCCC1
CC(=O)Nn1cc(C=Nc2ccc3c4c(cccc24)C(=S)N3)c2ccccc21
Nc1cc(-c2ccc3ncnc(Nc4ccc(OCc5ccc(F)cc5)cc4)c3c2Cl)ccc1S(=O)(=O)Nc1ccccc1
CNC(=O)N1CCC(c2ccc(C(=O)Nc3cc(Oc4cc5cc[nH]c5c(N)c4O)ccn3)cc2)CC1
O=C(c1cnn(-c2cccnc2)n1)N1CCCCC1c1cc[nH]n1
N#Cc1cc(-c2cccnn2)ccc1S(=O)(=O)N1CCCCC1
COc1ccsc1S(=O)(=O)NC(=O)NCc1ccccc1C
CC(C)Cn1ccc(=O)c2ccc(N3CC(C)N(c4ccccc4)CC3(F)C(=O)O)nc21
Cc1cc2c(=O)n(C(C)c3ccco3)c(=O)n(CC(=O)Nc3ccccc3)c2s1
COC1c2c(oc3cc(O)ccc23)C(=O)NCC1c1ccccc1
Cc1nc(Nc2cc(-c3cnco3)ccn2)sc1-c1ccc(F)cc1
C=C(C(=O)O)c1cccc2c1oc1cc(Oc3cccc(OC)c3)cc(OC)c12
O=C(O)c1cc(-c2ccccc2-c2ccn(-c3ccccc3)c2)c(OCc2ccc(CO)cc2)cc1Cl
COC1Cc2cnc(Nc3ccccc3)nc2CC1Cc1ccccc1
Cc1ccccc1C(C(Cc1ccccc1)NC(=O)C1Cc2ccccc2CN1)N1CCC(CN2CCCCC2)CC1
COC(=O)C1CCCN1C(=O)CNC1C(OC)NCC(C)C1c1cccc(C(C)O)c1
CCCN(CCC)C(=O)Cc1ccc(Cl)cc1-c1cn2ccc(Cl)cc2n1
Cc1cc(C(=O)N2CCN(S(=O)(=O)c3ccccc3)CC2)oc1C
CCc1nc(CN2CCCN(C(C)(C)c3ccsc3)CC2)no1
CC(=O)Nc1ccccc1NC(=O)CCCSc1ccccc1
COc1ccc(C(=O)c2c(C)cc(OC)c(Cl)c2C)cc1CC(=O)O
FC(F)(F)Oc1cccc(CSc2ncnc3[nH]cnc23)c1
CN(C)CCCCCC#CC[N+](C)(C)C
Cc1cc(NC(=S)NC(=O)c2ccccc2)ccc1N1CCCC1
O=C(CCc1ccc(Cl)cc1)NC1CCN(C(Cl)CCCCNC(=O)C(Cl)=Cc2ccccc2)CC1
O=C(O)c1ccc2c(Cc3cc(=O)n4cc(-c5ccccc5)sc4c3C3CC3)cccc2c1
O=C(O)c1cc(C(F)(F)F)cc(NCCc2ccc(OS(=O)(=O)c3ccccc3)cc2)c1C(=O)c1ccccc1
O=C1CC(c2ccc(S(=O)(=O)N3CCCc4ccccc43)cc2)c2c(ccc3ccccc23)O1
CN(C)S(=O)(=O)Nc1ncc(Oc2ccc(Cl)c(Cl)c2N)cn1
CN(C)Cc1ccccc1-c1ccn(S(=O)(=O)c2ccccc2)c1
CC(Cc1cnc(O)s1)Cc1scnc1O
CC=C(C)CN1CCN(C(=O)c2cc3c(=O)[nH]cnc3n2C(O)c2ccccc2)CC1
CC(=O)Nc1cnc(NC(F)CC(C)c2ccccc2)nc1-c1cccc(O)c1
O=C(Nc1ncccc1Cl)c1cccs1
O=c1[nH]sc2c1c(=O)c1ccc(-c3ccc4c(c3)OCO4)c(F)c1n2C1CC1
CCCNC(=S)NS(=O)(=O)c1ccc(Br)cc1
COC(NS(=O)(=O)c1cccc(C=CC(=O)Nc2ccccc2)c1)c1ccccc1F
NCc1ccc(-c2ccc(CNc3ccc(CN4CCCC4)cc3)cc2)cc1
O=c1nc(NCc2ccccc2)[nH]c2[nH]cnc12
NC(=O)n1cc(NC(=O)N2CCSC2C(=O)NCc2cc(F)ccc2N)c2ccc(Cl)cc21
N=C(N)c1cccc(C=Cc2cc3ccc(C(=N)N)cc3s2)c1
COc1cccc(O)c1S(=O)(=O)Nc1ccc(O)cc1
O=C(NCCC(=O)N1CCC2(CC1)NCCc1[nH]c(Cl)nc12)c1ccccc1
NC(N)(P(=O)(O)O)P(=O)(O)O
CCCCN(CCCC)C(=O)C1(N)CCC2(c3ccccc3)CCOC2C1O
COC1=C(OC)C(O)CC=C(OC(N)=O)CCCC(C)C(C)CC2=C(NCc3ccccc3)C(=O)C=C(NC(=O)C(C)=C1C)C2=O
CCN(CC)S(=O)(=O)C1C2CC3CC(C2)CC1(C(=O)COC(=O)c1ccccc1)C3
COC(=O)c1ccc(C(=NO)N2CC(C)CCC2C)c(Oc2cccc(C)c2)n1
CC(=O)c1oncc1C(C)(C)Oc1ccc(C(=O)OCC(=O)Nc2nccs2)cc1
O=C(O)c1cccc(Oc2ccc(C(=O)NCc3ccc(O)cc3)cc2)c1
c1ccc(-c2c[nH]c(C3Cc4c([nH]c5ccccc45)C(c4ccccc4)N3)n2)cc1
NCCCC(=O)NCCSCC(NC(=O)CCC(N)C(=O)O)C(=O)NCC(=O)O
CCCNC(=O)c1c(C)[nH]c2cc(N)c(CCn3cc[nH]c3=O)cc12
CN(C)c1cccc(Nc2ccnc3c(F)cnn23)c1
O=C(NN=Cc1ccc(OC(=O)c2ccco2)cc1)c1cccnc1
Cc1cc(-c2nc(COc3ccc(CC4SC(=O)NC4=O)cc3)co2)ccc1-c1ccccc1
CCc1c(Nc2ncccc2Cl)cc2[nH]c(=O)[nH]c2c1C
CCCNC(=O)C1(C)CC(C)c2ncc(C(=O)Nc3cccc(Cl)c3)nc21
CN(C)CCNC(=O)c1ccc2ncn(-c3nc(-c4cccc(C(F)(F)F)c4)cs3)c2c1
CCOC(=O)Nc1cccc(C(c2cccc(Cl)c2)N2CCN(c3ncnc4[nH]c(Cl)nc34)CC2)c1
COc1c(O)ccc2c1C(=O)OC2C(C)O
COC(=O)c1ccc(-c2nc(N3CCCCC3)co2)cc1OC
COC(C(C)(CC=CC(O)CCC(C)C1=CC(=O)C=CC1=O)OC)C(C)(O)c1cc2c(o1)=C(C)C(=O)CC=2
OCc1ccccn1
O=C(C=Cc1ccccc1)N1CCOCC1
Cc1cccc2nc(OCC3CCN(C(=O)c4ccccc4)CC3C(=O)O)ccc12
CC1CC1(Cl)C(=O)NC(=S)Nc1ccccc1
Cc1cccc(C)c1OC(=O)N(C)C
N=c1[nH]c2ccc(Cl)cc2n1C(Cl)COc1ccccc1
O=c1[nH]c2cc(O)cc(CCNCCCS(=O)(=O)CCCNCCSCCNCCc3ccccc3)c2s1
CCC(C)(CC)C(=O)NC(=O)Nc1c(Cl)cccc1Cl
Cc1ccc(S(=O)(=O)NCC(=O)Oc2cc(N)cc(Cl)c2)s1
CCNC(=O)NC1CCCCC1
COc1c(NC(=O)C(OC)Oc2ccccc2)ccc(-c2nnc(SCc3ccccc3)o2)c1OC
Cc1c(Cl)ccc(Cl)c1Oc1cnc2[nH]c(C(=O)O)cc2n1
CC(C)c1ccc(CCC(O)CC(O)CC(=O)O)cc1-c1cccc(C(=O)NCc2ccccc2F)c1
CC1C=C(C#N)C=CCc2cc(ccn2)-c2cccc(c2)O1
C=CC=CC=CCC=CCC=CCC=CCCCC=CC(C)=O
CCC(CC)n1cc(NC(=O)c2cccs2)c2cccc(C)c2c1=O
COc1ccc2c(c1)C[NH+]1CCc3c([NH3+])ccc(OC)c3C21
Fc1ccc2c(c1)OCC(CNCc1cccn1Cc1ccccc1)O2
Cn1nc(CCOCCCNC=O)c2c1CCOC2(C)C
c1ccc(Nc2nc(-c3cccs3)nn2C2CC2)cc1
CCCSC1(C(C)C)OC=CC1=O
COc1cnc(Oc2ccccc2F)c(C=NCc2ccccc2NO)c1
Cc1cc(Cl)cc2c(N3CCN(C(=S)C(=O)c4ccccc4)CC3C)ccnc12
O=C(CSc1nc2ccccc2[nH]1)NC1CCCC1
Oc1ccc2cc(N3CCC(Cl)C3)ncc2c1
NC1C2CC3CC1CC(C(=O)NCCc1[nH]cnc1O)(C3)C2
CCC(N=C(N)N)c1ccccc1Cn1cc(CN2CCCC2)c2ccc(NC(=O)NC(Cc3cc(CO)ccc3OC)C(=O)NCC(=O)NCc3ccccc3)cc21
CCOC1=CC2C(CC(C(C)O)C2(O)OC(=O)c2cccc(O)c2)C(C)CC=CCCC1
CC(CCCCCCCCSC=O)c1ccc(Cl)cc1O
CCOC(NC(=O)Nc1ccccc1)(OCC)c1ccccc1
CCn1ccc2c(-c3c[nH]nc3-c3ccc(NC(=O)N(C)c4ccccc4)cc3)ccnc21
COC12CC(CN1C(=O)OCc1ccc(C)cc1)N(c1c(C(=O)N(C)c3ccccc3)c(=O)[nH]c3ccccc13)C2
CCOC(O)=C(C=Nc1ccc(Cl)cc1)C(C)=O
NC(=O)c1cccc2[nH]c(-c3c[nH]nn3)nc12
CC(=O)Nc1ccc(C(O)CNC(=O)c2cc(C34CC5CC(CC(C5)C3)C4)c3ccccc3n2)cc1
CC(=O)OCC(=O)C1(O)CC2CCC3C(CCC4=CC(=O)CC(C=O)C43)C2C1
O=C(c1cccc(Cl)c1)N1CCC(c2cc(=O)n3c(n2)CSCC3)CC1
O=C(OC1C(=O)C=CN(CCN2CCOCC2)C1c1ccccn1)c1cccc(F)c1
CCCOc1cc(O)cc2c1OC(=Cc1ccc(OCCCN3CCCC3)cc1)C2=O
COc1cc(NC(=O)c2ccccc2NC(=O)c2ccccc2)cc(C(=O)O)c1
CC(=CCO)CCCC(C)=CCCC(=CCO)C1(O)C=C(O)c2c(ccc3ccc(=O)oc23)O1
Cc1cccc(OCC(=O)NN=Cc2ccnc([N+](=O)[O-])c2F)c1
Cc1cccc(-n2c(C)cnc2[N+](=O)[O-])c1
CCN(c1ccccc1N)S(=O)(=O)c1cccc(NC(=O)CSc2nc[nH]n2)c1
COc1cc(N)cc2c1nc(-c1cnon1)n2C(OC)c1ccccc1
CCC(=O)Nc1cc(-c2cc(Oc3ccc(S(=O)(=O)Nc4ncns4)cc3)cc(C#N)c2C(F)(F)F)[nH]n1
CCn1ccc(C(=O)N2CCCC(c3cnc4ccccn34)C2)n1
CCC(CC)N1CC(COCc2ccccc2)Oc2cc(N3CCCC3)ccc2S1(=O)=O
O=C(NC1CCN(S(=O)(=O)c2ccccc2)CC1Cl)c1cccc(Cl)c1
Cc1ccc(C(C)NC(=O)c2ccc(S(=O)(=O)c3cnoc3)cc2)c(C)c1
O=C(c1ccccc1)C1C(=O)N(C(Cl)c2ccccc2Cl)CC1c1cccc(Cl)c1
CC(O)c1ccc(N)c2[nH]cnc12
COC(=O)c1cccc(CC(=O)NC2CCN(C(F)c3ccccc3)CC2)c1
Cc1cccc(C(Nc2ccccc2)C2CC(F)CCC2=O)c1
O=CNCC(O)c1cc(-c2ccccc2)ccn1
COc1cccc2c(NC3CCNCC3)nc(N3CCNCC3(N)NC(C)C)nc12
CCOC(Cc1cnc(CON)cn1)c1ccccc1
COc1ccccc1N(N)C(=O)CSc1nnc(-c2ccncc2)[nH]1
CC1(O)C(O)(O)C2C3CCC4CC(O)(OC5CCCCO5)C(O)CC4C3C(O)CC2C1(O)C1=C(C=O)C(=O)OC1
COC(=C(C#N)c1ccc(OC)cc1)c1cc(OC)ccc1OC
COc1cc(NS(=O)(=O)c2cc(Cl)cc3nonc23)ccc1Cl
NC(=S)NN=Cc1ccc2c(c1)[nH]c[n+]2-c1cc(N)ccn1
COCc1cc(C(=O)C(C#N)Sc2nc(C)ccc2C)cn1-c1nocc1C
CN(C)Cc1cccc(-c2ccc3ccc(S(C)(=O)=O)nc3c2)c1
O=C(NCCCOc1cccc(CN(Cc2ccccc2)C(=O)COc2ccccc2)c1)NC1CCCCC1
O=C1Oc2ccccc2C(=O)C1=CN1C(=O)c2ccccc2C1=O
C[N+](C)(C)CCCOc1ccc(-c2cc3ccccc3oc2=O)cc1OCC[N+](C)(C)C
COc1cc(N)cc(C)c1CNS(=O)(=O)c1ccc(S(C)(=O)=O)cc1
CSc1ncn(Nc2ccccc2)c1C1C(C(=O)Nc2cccc(C)c2C)=CNC=C1C(=O)Nc1c(C)cc([N+](=O)[O-])cc1[N+](=O)[O-]
CCOc1ccccc1-n1cc(C2CC(c3ccccc3)=NN2)c(-c2ccc(C)cc2Cl)n1
COc1csc(S(=O)(=O)NC(=O)CCc2ccccc2)c1
Cc1ccc(N(C(=O)CNc2ccccc2)S(C)(=O)=O)c(-c2ccccc2)c1C
CCC(C)C(NC=O)C(=O)NC(CCCCN)(C(N)=O)c1nc(CCC(=O)NCC(=O)N2CCCC2N)c(CC(=O)NC(C(N)=O)C(O)CC)[nH]1
O=c1[nH]cc(O)c2c(-c3cccc4ccccc34)nc3c(F)cccc3c12
Cc1cccc2c1c(=O)n(Cc1cc(Cl)co1)c(=O)n2CC(=O)Nc1ccccc1
CCCOc1cc(N2CC(Oc3ccc(CNC(=O)C4CC4)cc3)CC2C)ccn1
Cc1ccc(C(=O)O)c(-c2ccc(COc3cccnc3C(F)(F)F)cc2)n1
N#CC1CN(Cc2ccc3c(c2)OCO3)CCC1n1ccccc1=O
CCOc1ccc(C)cc1NC(=O)Cc1cc2c(oc1=O)c(OCC)cc1cc(CC)oc12
COc1cnccc1CSc1ncccc1C(=O)Nc1ccccc1
C=CC(O)C(C)(C)CC(CC)C1CC(=O)C(C(C=CC)CCC(=O)O)C1
COc1cccc(Nc2ccc(C(=O)NCCCN3CCOCC3)cc2)c1
CC(O)(n1cc(C(O)N(N2CCNC2=O)S(=O)(=O)c2cccc(O)c2)c2ccccc21)P(=O)(O)OC(N)C1CCC(n2cnc3cncnc32)O1
CC(C)(C)c1cccc(C(CC(=O)O)NC(=O)c2cccc(-c3ccc(-c4ccc(C5CC5)cc4)cc3)n2)c1
COC1CN(C)CCN1c1cc(C)c2ncn(-c3cccc(NC(=O)c4ccccc4C(F)(F)F)c3)c(=O)c2c1
CN(C)CCNC(=O)c1c(N)cccc1Br
CC(O)CNC(=O)CC(NC(C)C)n1ccnn1
Cc1ccc2[nH]c(-c3cc(C(C)C)n(-c4ccccc4)c3)nc2c1
CC1(C)OC(=O)C(=CNc2cc(Cl)cc(S(N)(=O)=O)c2)C(=O)O1
COC1c2ccccc2CC1N1CCC2(CCCN(Cc3nc4ccccc4s3)C2=O)CC1
COC(CNC(=O)C1CC(OC)N(C2=NS(=O)(=O)C(c3ccccc3)=C2)CC1C)NC(=O)COc1ccccc1
Nc1cccc2[nH]c(=O)c(=O)[nH]c12
CCCCOC(=O)CON=C(c1ccc(Cl)cc1)c1cccc(O)c1
COc1c(C2NC(=O)CS2)cc(N)c2c1C(=O)NC2=O
O=C(O)c1cccc2c1nc(-c1ccc(-c3ccccc3)cc1)n2C1CCCC1
CC1Cc2nc(-c3ccccc3)ccc2N(C(CCCCCN2CCCCC2)C(N)=O)C1
O=C(O)COc1ccc2c(c1)CCC(Cn1ncc(-c3ccccc3)c(-c3ccccc3)c1=O)C2
CCn1cnc(Nc2ccccc2N)cc1=O
COc1c[nH]c(CN2CCN(C(=O)COc3ccccc3)CC(C)(N)C2)n1
N=C(N)NN=Cc1c2ccccc2c(C=NNC(=N)N)c2ccccc12
NCc1ccc(C2CC2F)cc1
Oc1ccccc1C1=NOC(O)(CCc2ccccc2)C1
CCCC(=O)Nc1cc(C)sc1C(=O)Oc1ccccc1
COc1cc(Nc2ccccc2C(Cl)(Cl)Cl)ncc1N
CCOC1CC(Nc2ccc(N)cc2)C(C(=O)NO)CN1c1ncccn1
COC(=C(NC(=O)c1ccccc1)C(=O)Nc1cccc(C(=O)O)c1C)c1ccccc1
CCC(C)c1ccc2c(O)c(CC(C(N3CCC3CN3CCNC(=O)C3=O)C(C)(C)C)N3CCN(CCc4ccccc4)C(=O)C3=O)ccc2c1
CCN(CC)C(=O)ON=C1C(OC)N(c2ccc3c(=O)c(Cl)cn(C4(C)CC4)c3c2)C1(F)C(=O)O
O=C(Nc1nc2ccccc2n2c(=O)n(-c3ccccc3)nc12)C1CCCCC1
O=C(O)CCCOc1cccc(-c2ccc(OC3CN(C(=O)Nc4cccnc4)C3)nc2)c1
Fc1ccc(-c2nc(=S)[nH]c3c2Cc2c-3cccc2N2CCN(c3ccccc3)CC2)nc1
CCC(O)CCCCCCCO
O=C1C(O)CC(O)C2C1CCC1C(=O)N(CCc3ccccc3)C(=O)C12
CCS(=O)(=O)NCCCNS(=O)(=O)CC
CCCCNC(=O)N(c1cc(C)cc(S(=O)(=O)c2c[nH]c3c(OC)cccc23)c1)[N+](C)(C)C
Cc1cnc(C)c(C#Cc2ccc(-c3c(C(F)(F)F)[nH]ccc3=O)cc2)c1N
O=C(NN=C(O)c1cc(COc2ccccc2)cc2ccccc12)c1ccccc1
Cc1cccc(C(=O)N2c3ccc([N+](=O)[O-])cc3C=CC2(O)C(F)(F)F)c1
CS(=O)(=O)c1ccc2c(-c3cccc(Cl)c3)nncc2c1
O=C(c1ccco1)N1CCC(c2nnc(Cn3cncc3[N+](=O)[O-])o2)CC1
COc1cc(O)cc2c1C(Cc1cccc(C)c1C(C)=O)=CCO2
CC(c1ccccc1)(c1ncnnc1C(=O)O)C(F)(F)F
NCc1cccc(NC(=O)CN2CCC(NC(=O)c3cccs3)CC2)c1Cl
COCCOc1cc(C)cc(Oc2ccc(NC(=N)Nc3cc(Nc4ccccc4)nc(NC(C)(C)C)n3)cc2)c1
O=c1c(C(C(O)CN2CCN(c3ccccc3)CC2)C(F)(F)F)c[nH]c2ccccc12
O=C1OC(O)=C(CO)C1=O
COc1ccc2c(c1)N(CC(=O)N1CCCC1)C(=O)CO2
COC(Cc1cn(CC2OCOC2c2ccc3ccccc3c2)nn1)CN1Cc2ccccc2CC1OC
CCc1ccccc1-n1cnc2c(cnn2-c2ccccc2OC)c1=O
C=CCc1ccc(C2=NC3(N[PH](=O)Nc4ccccc4)CCC3(OC)N2)cc1OC
Nn1c(SCc2ccc(S(N)(=O)=O)o2)nnc1-c1cccs1
CC(CCNc1cc(Cn2c(=NCCN3CCOCC3)sc3ccccc32)nc2ccccc12)N1CCOCC1
Nc1ccc(-c2cc3ccccc3n2C2=NNC(=S)NC2)cc1
O=c1[nH]c2ccccc2n1-c1cccc(OC(F)(F)F)c1
c1cn(-c2ccc(OCCCN3CCOCC3)cc2)cn1
COc1c(Cl)ccc2c1C1(CCN(CC3CCC3)CC1OC)SC2c1ccccc1
CCC(NC(=N)N)C(C(=O)C(=O)NCCc1ccccc1)N(C(=O)OC(C)(C)C)C(=O)C1CCCN1C(=O)CC(C(N)=O)c1c(N(C)C)[nH]c2ccccc12
CC(C)c1cc(C(=O)N2CCOCC2)ccc1-n1cnnc1C(N)n1ccnn1
C=C1CCCC2Nc3c(ccc(Br)c3Cl)C12CCNS(=O)(=O)c1ccccc1Br
O=c1nc(NN=Cc2ccccc2)cc[nH]1
O=C(NC1CCCCCC1)c1[nH]cnc1C(=O)N(C1CCCCC1)C1CCCCC1
CC(=CC=C(OC(=O)C(C)(C)C)C(C1OC(=O)C(C)=C(OC(=O)NC(C)(C)C)C1O)C(C)(N)C(=O)O)C(O)CCC1CO1
Cc1ccn2cc(CNS(=O)(=O)c3cccs3)nc2c1
CC(=O)Nc1ccc(C2NC(=O)c3ccccc3C2C(=O)N(c2ccccc2)C(C)C)s1
Cc1cc(NS(=O)(=O)c2ccc3c(c2)NC(=O)CS3)ccc1Cl
CCN(CC)S(=O)(=O)c1ccccc1NC(=O)CN1C(=O)COc2ccccc21
CCC1(C)C(O)C2C(OC)CCC2C2CCc3ccccc3C21C
COC1CN(CCOc2ccccc2)CCC1Nc1nc2ccccc2n1Cc1cccc2c1OCO2
CCC(CC)n1cc(C(=O)NC23CC4CC(CC(C4)C2)C3)c(=O)c2ccccc21
Cc1ccc(C#Cc2c(F)ncnc2-c2ccc(C(=O)N3CCNC(N)C3(N)CC#N)cc2)cn1
COc1c(Cl)cccc1OCC(=O)Nc1nc(-c2ccc(C)cc2)cs1
Oc1ccc2ncc(NCc3ccccc3)cc2c1
Nc1ccnc2c1c(=O)nc1sccn12
CC(CC=O)C(C(=O)O)c1ccccc1
CC(C)NC(C(O)CO)C(O)(Cc1ccccc1)c1ccccc1
CCOC(=O)C12COc3ccc(C)cc3C1N1C(=O)CN(Cc3ccc(OC)cc3)C(=O)C1C2
CCC(CC)N(CCC(Cc1ccccc1)NC(=O)CNC(=O)c1nc2cc(O)ccc2cc1C(=O)NC(C)C)C1CCCC1
CCc1cccc(C(=O)N(C)CC(=O)Nc2ccc(C)cc2)c1NCc1cscn1
CCOCN(C(=O)C1CCCNC1)C(C)(C)c1nnc[nH]1
CC(=O)NCCCCCC(C)(NC(=O)C1C2CCCC2CN1C(=O)CC1(C(C)(C)C)c2ccccc2-c2ccccc21)C(=O)C(=O)NC1CC1
CCC1(OC2(C)OCCC(N(C)C)C2(C)C)C(O)C(OC2(OC(=O)NC)CCCCO2)CCCC(C)C=CC2OC(=O)OC2C(C)OC(=O)C1(C)C
FC(F)(F)c1ccc(-c2ccnc(Nc3ccc4c(c3)CCC3(CCCCC3)O4)n2)cc1
CCN1CCN(CCc2cc(C(N)=O)cs2)CC1
O=C(NCC1CCCCC1Cl)c1ccc(C(F)(F)P(=O)(O)O)cc1
COC(=O)Nc1ccc(NC(=O)OC)c(Sc2ccc(F)cc2)c1
CC(C)(C)CN1C(=N)SC(=Cc2ccc(CCCCCCCO)cc2)C1=O
CC(=O)Oc1ccc2c(O)cc3c(c2c1)C[NH+]1C(OC(C)=O)CC2=CCCC2CC31
C#CCCCC1(C)CC(O)OC1(CO)n1c(O)nc2cnc(N)nc21
O=S(Cc1ccc(Cl)cn1)c1nc2cscc2[nH]1
CCC(=O)N(O)c1cc(-c2cc3ccccc3[nH]2)cc2c1C(N)C(NS(=O)(=O)c1c[nH]cn1)C2
CC(CN1CCCC1)n1cc(NC(=O)NCCc2ccc3ccccc3c2)ccc1=O
CC(=O)OC1C2C(O)CCC(O)C23C(O)OC1(O)C12C(=O)C(=C(C)C)C(CCC31)C2OC(=O)C=Cc1ccccc1
Cc1ccc(-c2nc3nc(NCc4cccc(N)c4)ncn3n2)o1
Nc1ccccc1NC(=O)c1cc(S(=O)(=O)NC2CCCC2)c[nH]1
COc1cc2nc3ccccc3nc2cc1NC(=O)c1ccc2c(c1)OCO2
COc1ccc(O)c2c1C(=O)CC(c1cc(OC(=O)C=C(C)C)c(CC=C(C)CCC=C(C)C)cc1O)O2
N#Cc1cc(C2=NN(c3ccccc3)C(=O)C2)cc(O)c1Br
COc1ccc(C(=O)C=CC(=O)Nc2ccccc2)c(OC)c1
COC1CC2C3=C(CCCC3)C(=O)C(O)(O)C2(O)C(O)(C(C)(C)OC2(O)OCC(O)(O)C(C)C2(O)OC)C1
CCn1c(=O)oc2cc(S(=O)(=O)N3CCC(C(=O)NC(C)c4ccccc4)CC3)ccc21
Cc1cc(NC(=O)COC(=O)c2ccccc2)ccc1S(=O)(=O)N1CCOC(C)(C)C1
S=c1ssc(=S)n1-c1ccccc1
O=C(Nc1snc(-c2ccc3n[nH]cc3c2)c1-c1ccncc1)C1CC1
CCC(=O)OCc1cccc(-c2nc(C(=O)c3ccc(C)cc3)ccc2N)c1Cl
N#Cc1cccc(C2(Cc3ccccc3)OCc3ccccc32)c1
COc1cccc(C=NNC(=O)Nc2ccc(Cn3ncc(N4CCCC4)c(Cl)c3=O)c(O)c2)c1
Cc1ccc2ncc(C(c3ccccc3)N3Cc4ccccc4C(C)C3)c(=O)n2c1C
CCCCC(O)CCCCCCCCCCCO
CC(C)Oc1ccc(NC(=O)CCC(=O)Nc2ccccc2O)cc1C(N)=O
Nc1cccc(-c2cccc3ncn(C4CCC4)c23)c1
O=C1Oc2ccccc2C2=Nc3n[nH]cc3C(c3ccccc3)C12
CC(=O)c1ccccc1CC1C(=O)N(C(=O)NCC(=O)Nc2ccc(C)nc2C)CC(=O)NC1C=O
COc1ccccc1-c1cc2ccc(C(F)(F)F)cc2oc1=O
CCCC(CCC)=NNc1cccc2nc(C)ccc12
CC1CC(C(=O)NCC2(C)CC2)CN(c2ccccn2)C1
O=C(CNC(=O)c1ccco1)NN=C(OC(F)F)c1ccccc1OCc1ccccc1
O=C(NN=Cc1ccccc1)c1ccc(-n2cnnn2)cc1
Cc1c(N)ccc2[nH]cc(C(=O)C3=C(c4c[nH]c5ccc(N)cc45)C(=O)C=C(c4cn(O)c5ccccc45)C3=O)c12
CCNc1ncnc(Nc2cc(CSC)ccc2C)n1
CCCCNc1cccc(C(=O)SC)c1[N+](=O)[O-]
Cc1ccccc1N=Cc1ccc(C=CC(=O)c2ccccc2)cc1N
CS(=O)(=O)c1cccc(N2CCCC2)c1C(=O)NCC(=O)N1CCCC1N
CCCOc1cnc(-c2cc(Br)cc(C#N)c2)o1
Nc1cn2c(C=Cc3cncc(NS(=O)(=O)c4cccs4)c3)cnc2nc1F
COC1=CC(=O)c2ccc(-c3ccc(OC)cc3Cl)nc2C1=O
CCCCOCCCN(C(N)=S)c1ccc(OC)cc1
COc1nc2ccc(NCCCC(N)CC(=O)NC(C)C)cc2nc1OC
CCC(O)n1c2ccccc2c2c3[nH]c4ccccc4c3c3c(c21)C(=O)NC3=O
O=c1cc([N+](=O)[O-])nc2sc3ccc(Br)cc3n12
O=C(C(Cl)=C(Cl)c1ccccc1)c1cc2c(cc1Cl)OCS2
CC(C)CC(=O)NC(=O)N(C1CN(Cc2nc(Cc3ccc(NC(=O)c4cc(Cl)ccc4Cl)cc3)no2)CCN1)C(C)(C)C
Nc1ccc(Nc2nc3[nH]c(=O)[nH]c(=O)c3n2C(N)c2ccccc2)cc1Br
COC(=O)N1CC=C(c2c[nH]c3ccccc23)C(N)(OC=O)C1
Cc1cc(-c2nc[nH]c(=O)c2N)ccc1-c1cncc(N)c1
N#Cc1cccc(C2=CC3(CC(=O)N2)C(=O)N(c2ccccc2C#N)CC3F)c1
CC(=O)Nc1ccc(OS(=O)(=O)O)cc1CNC(=O)C(C)(CC(=O)O)NC(=O)CCc1ccccc1
O=C(Cc1csc(Sc2ccccc2I)n1)N1CCOCC1
CC(C)c1cc(NCc2ccccc2)nn2c(CCC(=O)NCc3ccccc3)nnc12
OC1(Cl)c2ccccc2-c2ccccc21
CC(C)(C)c1ccccc1OC(c1cn2ccccc2n1)[N+](=O)[O-]
O=C(CC1SC(c2ccccc2)N(CC(=O)NC(Cl)CCN2CCOCC2)C1=O)NCc1ccc2cccc(Cl)c2c1
Nc1cccc(C(c2ccccc2)N2CCN(CCCn3cnc4c3nc(F)n3nc(-c5ccco5)nc43)CC2F)c1
CCC(C)C(NC(=O)C(NC(=O)C(N)CC(N)=O)C(CC)CN1Cc2ccccc2CCCC1=O)C(=O)NC(CC(=O)O)C(=O)NC(CCCCN)C(=O)O
Cc1c(N2CCOC(N)C2)nc(CNCc2ccco2)n(C)c1=O
C=CC(c1ccc(C(C)(C)C)cn1)C(O)CNC=O
COc1cccc2c1CC1(CCN(CC3CC3)C1)C(c1ccccc1)=N2
Cc1ccc(COC2=C(c3ccccc3)C(=O)OC2)cc1
CCOC(CC1CCC1)N1CC(CN2CCC(c3cc(Cc4ccc(OC5CCC5)cc4)n[nH]3)CC2)C(c2cccc(C(=O)O)c2)C1
Cc1cc(C(=O)NC(F)C(=O)N2CCN(S(=O)(=O)c3cccc(C(C)C)c3)CC2)ccc1C#N
COC(c1cccnc1)n1c(=O)[nH]c2cnc(N)nc21
O=C(NCC(=O)N1CCC(NC(F)CCOc2ccc(-c3nccs3)cc2)CC1)c1ccccc1O
CC=C(CCC(C=NNC(N)=S)CCCC)N1CCCC1
CCCCCCCCCCCCCCCCSCCC(=O)NC(CCCC(N)C(=O)NCC(=O)O)C(=O)O
O=c1c2cccc(Cl)c2nc(-c2ccccc2)n1O
COc1cc(COC(=O)CNC(=O)c2ccc(Cl)cc2)ccc1O
CCC1=Nc2ccccc2C(=O)N2C=C(c3cccc(OC)c3[N+](=O)[O-])CC12
COCc1ccc(OCCOc2ccc(N3C(=O)CNCC3(Cl)C(=O)N(Cc3cccc(OC)c3)C3CC3)c(Cl)c2)cc1OC
Cc1cc(S(=O)(=O)N(C)Cc2ncccn2)c(C)c(C)c1-n1cnnn1
COc1cc2c(cc1N1CCOC1=O)C(OC)CC(F)c1c(-c3ccccc3)n[nH]c1-2
CCC(C)(Cc1ccccc1C(=O)O)Oc1ccccc1
CC1(N)CN(c2c[nH]c(=O)n(CC(=O)Nc3cccc(Cl)c3)c2=O)CCO1
CS(=O)(=O)N1c2cccc(C(F)(F)F)c2NC(=O)C1C#CC1CC1
CCN(c1ccccc1)S(=O)(=O)c1ccc(C(=O)Nc2ccccc2)c(O)c1
COc1cc(F)c(C2COCN2c2ccccc2)c(F)c1OS(=O)(=O)c1ccccc1
OCCCCCCCC1(O)CN=C(Nc2ccc3c(c2)C=CC=C(N(CCCl)CCCl)C3)N1
N=C(N)NCCCCCCC=O
COC(c1ccc(-n2nc(NC(=O)C3CNC(=O)C3)cc2-c2cccc(F)c2)cc1)C(F)(F)F
CCN1C(=O)C(=O)c2c(C(=O)O)cccc21
CCCCCCCCC=CCCCCCCCCOCC(COP(=O)([O-])OCC[N+](C)(C)C)OC(C)=O
c1ccc(C(CCNCc2nnnn2C2CCCCC2)N2CCOCC2)cc1
Cc1cc[nH]c1CNCc1ccc(N)n1-c1ccc(N)cc1
Nc1cc(Cl)cc(C(=O)c2sc(N3CCNCC3)nc2-c2ccncc2)c1
Cc1ccc(N)c(-n2cnc3cncnc32)c1S(N)(=O)=O
CC1c2ncncc2CCN1Cc1coc(-c2ccco2)n1
COC(=O)c1c(C(=N)N)ccc(C(=O)Nc2ccccc2C(=O)O)c1Oc1ccccc1
Cc1ccc(CO)cc1C#Cc1ccc(C2CN3CCCCN(C(=O)Nc4ccccc4)CC23)cc1
CC(=O)NCCSC(=S)N1CCc2ccccc2C1
CC1C(C)(N)CNC1(CC(=O)O)C(=O)NCc1ccccc1
O=Cc1nc2n(n1)C(c1ccco1)CC(c1ccco1)=N2
COc1cccc(OCC2=NCC(C)N2)c1
CCOCC1C(N)NCCN1C(=O)C12CC3CC(CC(C3)C1)C2
NC(=O)C(CCCN=C(N)N)NC(=O)CCCN=C(N)N[N+](=O)[O-]
CC1CN(C(=O)C2CCCN2S(=O)(=O)c2ccccc2)C(Cl)(C(=O)NCc2cccc(C(=O)O)c2Cl)C1
N#Cc1cccc2ccc([N-][N+]#N)c(-c3ccnc(-c4ccccc4)n3)c12
CC(O)C(=O)Oc1cc(N)c2c(-c3ccccc3)ccnc2c1C#N
Cc1nn(C)c2ccc(S(=O)(=O)N3CCCN(C(=O)c4ccccc4)CC3)cc12
COc1ccccc1CSc1nc2cccc(C(=O)O)c2s1
CCc1ccc(C(=O)c2ccccc2[N+](=O)[O-])c2occ(OCC(N)=O)c12
COc1cccc(C)c1CNC(=O)CC(Cn1cc(OC)c2ccccc21)[N+](=O)[O-]
Nc1ccc(F)c(S(=O)(=O)c2c(Nc3ccccc3)sc(C(=O)c3ccccc3)c2F)c1
Nc1cccc2c(CCNCc3c[nH]nc3-c3ccc(F)c(F)c3)c[nH]c12
CC(=CC(=O)Nc1ccc(-c2ccccc2)cc1)c1ccc(S(N)(=O)=O)cc1
COC1(C(=O)c2ccc(C)c(F)c2)CCCN(C(=O)c2ccccn2)C1
O=C(NC(F)c1ccccc1)C1(Cl)CCN(Cc2ncco2)CC1
C=C(C)CN(C(=O)CCC(=O)O)C(C)O
CC(C)c1cc(-c2nc3ccccc3o2)ccc1NC(=O)c1ccc(N2C(=O)CCC2=O)cc1C(C)C
CCOC(=O)C=C(O)CSc1cc(-c2ccccc2)c(F)c2nncn12
NC(=O)c1cccc(CC2NC(=O)C(CC(=O)NCCc3cccc(N)c3)NC(=O)CNC(=O)CCSSCC(O)NC2=O)c1
Nc1ccccc1NC1=NC(SCc2ccc(C(=O)NC(F)c3cc(F)ccc3CC(=O)O)cc2)=NC1c1ccccc1
CCCCNC(=O)c1ccc(-n2ncc3c2CCCC3)cc1Cl
NS(=O)(=O)c1ccc(NC(=O)Nc2ccc(Cl)c(Cl)c2)cc1
COc1cc2c(O)c(C)c(=O)oc2c2c1OC(C)(C)CC2
Cc1cccc(C(N)=CC(=O)c2ccccc2)c1C(C)(C)C
Cc1cc(OCc2cc(N)cc(C(=O)N3CCOCC3)c2)cc2ccc(=O)[nH]c12
C=C1C(COC(=O)CCC)=CC(=O)N1Cc1ccccc1
COc1cscc1-c1n[nH]c(=S)n1-c1ccc(C(C)C)cc1
COc1c(OCC(C)C)ccc([N+](=O)[O-])c1C(=O)Nc1ccccc1
CC(N(Cc1ccccc1)c1nc(=O)c2cn[nH]c2[nH]1)C(F)(F)C(F)(F)C(F)(F)C(F)(F)C(F)(F)C(F)(F)C(F)(F)F
CCCNC(=O)C1(C)CCOC2(C1)OC1CC3C4CC(C)=C5C(CCC(O)(OC6(O)OC(O)(O)C(C)(O)C(OC7(O)CCCCO7)C6OC6CCCCO6)C5(O)CO)C4CCC3(C)C1C2C
CC(O)(c1cnn2ccc(F)cc12)N1CCC(Cc2ccccc2)CC1
CCOC(=O)CCC(C=O)C(=C1SC(=O)NC1=O)c1ccc(-c2ccccc2)o1
O=C(Nc1ccccc1)Oc1ccc(C2CC(=O)n3c(cc4ccccc43)N2CCCC2CCCCC2)cc1
COc1ccc(CC(C(=O)N2CCNC(C(=N)N)C2)N(C(C)=O)S(=O)(=O)c2ccccc2)cc1
O=[N+]([O-])C1CN(c2cccc(O)c2)CCN1c1ccccc1
CS(=O)(=O)c1ccc(-c2nc[nH]c2-c2ccccc2)cc1
CCN(Cc1cc(CC(=O)O)ccc1-c1ccccc1OC)C(=O)OCc1ccccc1
COc1ccc2c(c1)C(C)(OC)c1cc(OC(C)=O)ccc1O2
N#Cc1ccc(C(=O)C(=O)Nc2nc3ccccc3s2)c2ccccc12
CCOC(=O)c1ccc(NC(=O)Nc2ccc(C3NC(=S)NC=C3F)cc2)c(C)c1C(F)(F)F
O=C(c1ccc2ccccc2n1)N(C1CCCC1)C1CC(NC2CCOCC2)C1
COc1c(CC(=O)Nc2ccccn2)cc(Cl)c(Cl)c1S(C)(=O)=O
COC(=O)c1cccc(-c2nc3cnc(C(C)=O)cc3[nH]2)c1
CCOC(=O)c1ccc(NC(=O)C(=O)NCCCn2ccnc2)c(NC(=O)c2ccccc2)c1
CCc1cc2c(cc3c(=O)n(C(C)C(=O)NCc4ccco4)nc(CC)n32)o1
O=C(O)c1c(-n2cnnc2)ccc2c1OCCO2
Cc1cc2c(c(N)c1-c1ccc(N)nc1)C1(N=CNC1=O)c1cc(-c3cccnc3)ccc1O2
COC(Cc1ccccc1)NC(=O)Nc1cc(C)cc(-c2cnc(-c3cccc(C(N)=O)c3)o2)c1
Cc1cccc(-n2cc(C=CS(=O)(=O)c3ccccc3)c(-c3ccccc3)n2)c1
Cc1ccc(O)c(N)c1CCC(=O)NC1COC(=O)C(Cc2ccccc2)NC(=O)C(C)(C)NC(=O)C(Cc2ccccc2)NC(=O)CCNC1=O
COc1cc2c(cc1COC(=O)n1ccc(=O)o1)OCO2
CS(=O)(=O)C1CN(CCc2cc(F)ccc2O)CCC1C(c1ccccc1)c1ccc(O)cc1
CCN(CC)c1cncc(C(=O)NC2CCCCC2)c1
CC(CN1CCN(c2ncccc2N)CC1)CN1C(=O)CC(Cc2ccccc2F)C1=O
CC1(c2ccccc2)CC1NC(=O)c1cncs1
C=C(C(=O)OC)C(=O)OCc1ccc(C(F)(F)F)cc1
Cc1ccnc(-c2cc(C(F)(F)F)ccc2C(=O)N2CCc3ncnc(NC(=O)C(F)(F)F)c3CC2)c1
C=C(Cc1ccc(-c2ccc(C=Cc3ccc(Cl)cc3)cc2)cc1Cl)C(=O)O
CCC(C)C(NC(=O)C(CCCNC(=N)N)(NC(=O)C(CCCNC(=N)N)NC=O)c1cccc(CNC(C(=O)NCCc2ccccc2O)C(C)C)c1)C(N)=O
CN(C)C1(S(=O)(=O)c2ccccc2C#N)CC(C(=O)NC2(Br)CC2)N(C(=O)C2(N3CCCCC3)CC2)C1
O=C(Nc1ccccc1F)C(c1ccccc1)n1c(=O)c(-c2ccco2)nc2ccccc21
CSCC(NC(=O)Cc1ccc(Br)cc1)C(=O)O
CNC1CC(Cl)c2cc(F)ccc2C1c1ccccc1
CCC(CC)C(O)(CC(O)=CC1C(O)CCC1O)Oc1ccc(OC)cc1
CC(NCCC(=O)c1ccc2[nH]nc(-c3ccc(N4C5CCCC4C(C)C5)cc3)c2c1)c1ccccc1
CCOC(=O)c1cccc(N2CCN(CCC(=O)c3ccccc3)CC2)c1
Nc1ncncc1C(N)c1ccco1
CC(=NNC(=O)COc1ccccc1N)c1cn[nH]c1
CC(C)c1ccccc1COC(=O)NCC(=O)NC1CNCC(c2ccccc2)C(N)C1
CC1CCN(C(=S)NC(=O)c2ccccc2)CC1C
CCCNC(=O)NS(=O)(=O)c1ccc(C#N)cc1Oc1cccc(Cl)c1
Cc1cc(-c2cnnn2C2COC(CO)(n3ccc(=O)[nH]c3=O)C2)ccc1[N-][N+]#N
CCCC(=O)NC(=S)Nc1ccc(Cl)cc1
Cc1ccccc1Cn1c(F)cc(=O)c2c3nc(-c4ccccc4)c(-c4ccc(F)cc4C(=O)O)nc3ccc21
O=C(CSc1nnc(Nc2ccccc2)s1)Nc1ccc(CN2CCC(Cl)C2(Cl)Cl)cc1
COc1cc(C(OC)C(OC)(OC)C(OC)c2ccc(O)cc2)ccc1C(=O)O
CC1(C)Oc2c(-c3ccccc3)ncnc2N1Cc1ccccc1
COC1CCC(C(=O)O)C(Nc2nccc(Nc3c(-c4ncccc4F)cnc4[nH]ncc34)n2)C1
CCCCC(CC(C)C)c1cc(C(=O)OC)cc(O)c1-c1ccccc1
COC(CC1C(C)(C)CC(=O)C(O)=C(C)C(C)=C(O)C(N(C)C)(C(O)(OC2(C)OCCC(O)C2(C)C)C(C)O)COC(=O)CCCC1(OC)OC1CCCCO1)Oc1ccccc1
C=CCN(CC=C)C(=S)NC(=O)c1ccc(C)c2oc(=O)ccc12
CCCCCN(CCO)CCCCCc1c(Cl)c2cc(Cl)ccc2c2ccccc12
ON=C(CSc1ccccc1Cl)c1ccsc1
CC(N)C1CN(c2ccc3c(=O)cc(F)n(C4CC4)c3c2)C(F)C1C(=O)O
CCCOC(=O)C1CCOC(Oc2c(O)cc(O)cc2CO)C1O
N#Cc1cc(Cl)c(Cl)c2c(C=CC(=O)Nc3ccccc3)c[nH]c12
O=[N+]([O-])C(NC(C1CO1)[N+](=O)[O-])c1ccccc1
Cc1ccccc1NC(=O)C(C)OC(=O)CCn1cc(C(F)(F)F)sc1=O
Cc1ccccc1S(=O)(=O)N1CCN(C(=O)N2CCN(S(=O)(=O)c3ccccc3)CC2)C1
Nc1ccc(O)cc1-c1ccc2c(=O)[nH]c3cc(-c4ccc5c(c4)OCO5)nn3c2c1F
CCOc1cccc(C(CNC(=O)c2cc3cc4ccccc4nc3o2)N2CCOCC2)c1
COc1c(C)cc2ccc(-c3cccc(OC(=O)C(C)(C)O)c3)nc2c1C
O=C(O)C1Oc2ccccc2OC1COc1ccc(-c2ccc(OCc3nc4ccccc4s3)cc2)cc1
CCOC(=O)c1ccsc1NC(=O)CSc1nnc(CNC(=O)c2ccccc2)n1Cc1cccc(C)c1C
CCN(C(=O)C1Cc2ccccc2CN1)C(Cc1cc(Cl)ccc1F)(C(=O)O)C(=O)N1CCN(c2c(F)ccc3[nH]ccc(=O)c23)CC1
COc1cccc(CC2CCC3CN2CCN3Cc2ccccc2)c1OC
Nc1ccccc1-c1nc(=O)c2cc(-c3cccs3)sc2[nH]1
Cc1ccc(NCN2C(=O)CC(C)C2=O)cc1C
COc1ccc2nc(NC(=O)COc3ccc(C=C4SC(=O)NC4=O)cc3)sc2c1
N#CNc1cccc(NC=NCc2ccccn2)c1
O=C(O)Cc1cnc(-c2ccccc2)s1
CN(C)CCNc1cccc(CNc2ccc(Cl)c(-c3cnccn3)n2)c1
CC1(C(=O)O)C(C(F)(F)F)CCOC1(F)CC(=O)NCC1CCN(c2ccccc2)CC1
O=C(O)COc1cccc(C(=O)N(c2ccccc2)c2ccc(Cl)c(Cl)c2)c1OCC(=O)O
Cc1cnc(Nc2cccc(C(F)(F)F)c2)n2nc(-c3ccco3)nc12
COC(=O)c1ccc2[nH]c(-c3ccc4c(c3)OCCO4)nc(=O)c2c1
O=C(CSc1ccc(-c2scnc2C(F)(F)F)nn1)Nc1ccccc1
N#Cc1ccc(-c2ccc(=O)n(CC(F)(F)F)n2)cc1
O=C(Nc1cccc(N2CCCCC2)c1)c1cnn2cccnc12
COc1ccc(O)cc1-c1nc2c(n1Cc1ccccc1)C(=O)C=CC2=O
CC1C=CC2CC(C(N)=O)C3(C)CCC4CCCC4(C(C)C)C3C12
CC(C)C(N)C(=O)NC(CCCNC(=N)N)C(=O)NC(Cc1ccccc1)C(=O)O
O=C(CCn1ccnc1Cl)NCc1ccccc1
O=C(CCC1CCCCC1)Nc1cnc2ccccc2c1
O=c1[nH]c2scc(-c3ccccc3)c2n2c(Br)cc(O)c12
CCCCCCCCC(O)CCC(=O)O
COc1nc2sc(N3CCCC(OC)C3)nn2c(=O)c1C(=O)NCc1ccccc1
Cc1cccc2c1c(C1(c3ccccc3)SCC(Cl)S1)cn2S(=O)(=O)c1ccccc1
N#Cc1cccc(NC(=O)c2ccc(-c3cccc(C(N)=O)c3)s2)c1
Nc1ccc(NS(=O)(=O)c2ccccc2)c([N+](=O)[O-])c1-c1c([N+](=O)[O-])ccc2cc(-c3ccccc3)nn12
C=Cc1ccccc1C1(c2ccncc2C(CC)CC)CC1
CC(=O)C(Cc1ccccc1)C(=O)Nc1ccccc1
O=[N+]([O-])c1cc2c(cc1SCCN1CCOCC1)OCCO2
Fc1ccc(I)c(-c2cccc3[nH]nc(C4CC5CCC(C4)N5)c23)c1
CN(C(=O)C1NCC2(C(=O)Nc3cccc(C(N)=O)c32)C1(Cl)c1cc(Cl)cc(C(C)(C)C)c1)C1CC1
COc1ccc(N2CCN(C(=O)CNC(=O)c3ccco3)CC2Br)cc1
CCN1CC(COC(=O)c2ccccc2)C(Cl)C1=O
c1ccc(C2OC(c3ccccc3)(C3CCCCC3)OC2c2ccc(OCCCCCN3CCCCC3)cc2)cc1
Cc1ccc2nc(NN=Cc3cc4c(C)cccc4c(F)n3)[nH]c2c1
COC1c2c(N)cccc2C2=NNC(c3ccccc3)C21
NC1(C#Cc2cc(Cl)c3c(C(=O)O)ncc(-c4ccccc4)c3c2)CCCCC1
S=C(NCCc1cccs1)Nc1ncc(Cc2ccccc2)s1
COc1ccc(C=C2NC(=O)N(Cc3ccccc3OC)C2=O)cc1
CC1CNCCN(c2ncc3ncnc(Nc4cccc(NC(=O)c5cccc(N)c5C(C)(C)C#N)c4)c3n2)C1
CCCC=CC(C(N)=O)N(CC=CC(=O)c1ccccn1)C(=O)C(Cc1ccccc1)NC(=O)CNC(=O)CCc1cc(C(=O)OC)cc(C)c1C
COc1ccccc1Cc1nnc(SCC(=O)N2CCCc3ccccc32)n(NC(C)=O)c1=O
Nc1c(C(=O)NC2CN3CCC2CC3)ccc2ccccc12
COc1ccc(C(=N)NN=Cc2ccc(O)cc2O)cn1
Nc1ccc(S(=O)(=O)N2CCc3ccccc3C2)c([N+](=O)[O-])c1
COc1cn(S(=O)(=O)c2cccc(N)c2)nc1OC(=O)c1ccco1
CN(C)c1ccc(C=Cc2ccccc2)c(O)c1
Cc1c(C(=O)N2CCN(C)CC2)oc2ccc(NC(=O)c3ccc(-c4ccccc4)cc3)cc12
CC(c1ccccc1)N(Cc1c[nH]cn1)CC(Cl)c1cccc(Cl)c1
Cc1cc(C(=O)NN=Cc2cccc3cccc(Cl)c23)co1
COc1ccc(-c2nccc3ccccc23)c(Cl)c1
CCC(=O)NS(=O)(=O)c1cc(CNC(=O)C(=Cc2ccccc2)NC(=O)c2ccccc2)cnc1Br
CCOC1CN(C(=S)Nc2ccccc2Cl)CCO1
COc1cccc(N)c1-c1c(C2CC(c3ccccc3)=NN2)cnn1-c1ccccc1
O=C1CCc2ccccc2CN1
COC(C(N)=O)C(O)C(O)C=CC(O)CCC(C)(C)CCCC(C)(C)N1CCCCCC1=O
O=C(NNCc1ccccc1)OCc1ccccc1
COc1ccc(S(N)(=O)=O)cc1
COc1ccc(C)c(-n2ncc3c2CC(N)CC3NC(=O)c2[nH]ncc2C)c1
C=CCCO
NS(=O)(=O)c1ccc(Cc2nnc(NC(=O)c3ccccc3)s2)cc1
CC1=CC(=O)C(=Cc2ccco2)N1
CNC(=O)C=NOCc1c(Oc2ccccc2)ccc(OC)c1F
COc1c(-c2ccccc2)cnn1Cc1coc(-c2ccc(C)cc2)n1
Nc1cc(N)c(Cc2cncnc2)c(Cl)c1
O=c1c2cc(O)ccc2[nH]c2cc(-c3ccccc3)c(O)cc12
COc1ccc(NC(=O)c2cccnc2)cc1S(=O)(=O)N1CCOCC1
CC(=O)Nc1sccc1S(=O)(=O)Nc1ccccc1
Cc1ccccc1CSc1nnc(C(C)Sc2nc3ncccn3n2)s1
Cc1cccc(-c2nc(CN3CC4CCC(C3)N4C)no2)c1
CC#CCN(C=O)CC(C(C)C)N1CCC(C(=O)NCc2ccccc2)CC1
Cc1cc(Sc2ccccc2)c2c(=O)nc(N)[nH]c2c1
CC(=O)OC(Cc1ccc(C)cc1)C(=O)Oc1ccc2c(=O)c(Oc3ccc(CC(O)c4ccccc4C)cc3)coc2c1
CCc1cc(C(C)C)c(CN2CCN(c3c4c(nc5cc(-c6ccccc6)nn35)CCCC4)CC2)o1
NC(=O)c1cccc(OCc2ccccc2)c1-c1ccc(-c2nc3ccccc3[nH]2)cc1
CCN(C)Cc1cc(Cl)cc(C2NC(=O)c3[nH]nc(-c4ccc(N)cc4)c32)c1
Cc1ccc2cccc(C(=O)NCc3cccc(-[n+]4cc(C)c5ccccc5c4)c3)c2c1
Cc1cccc(Cc2cc(C)cc(OC(=O)c3cccc(CN)c3)c2)c1
O=C(O)Cc1cc(C(F)(F)F)c(Cl)c2[nH]cnc12
O=C(C=Cc1ccccc1O)OC1CCC(COC(=O)C(O)=Cc2ccc(O)c(O)c2)O1
CCCCCCCCCCCCCCc1ccccc1OCCCCCC(=O)Nc1ccc2ncn(-c3ccccc3)c(=O)c2c1
Cc1ccc(NC(=O)CN2C(=O)C3CCCCC3C2=O)cc1S(=O)(=O)N1CCOCC1
CC(C)N(CCc1ccccc1)CCc1cccc(OCCN2CCOCC2O)c1
COCC(O)c1cccc(OC)c1C(=O)C(OC)=C(OC)c1cccc(OC)c1
CC1(C)COc2ccccc2C12NC(=O)NC2=O
CC1OCCN(C(=O)OCOC(=O)Oc2cc(-c3ccccc3)cc(-c3ccccc3)n2)C1Cl
c1ccc(-c2cnn3cc(-c4ccc(N5CCNCC5)cc4)cnc23)cc1
COc1ccc(NCc2coc(-c3ccccc3C)n2)cc1N
CC1=CC(=O)c2c(oc(C(C)C)c2C)C1=O
O=C(Nc1ccccc1)Nc1ccc2cnc3cc(NCCCN4CCNCC4)ccc3c2n1
CN1CC(=O)N(c2ccccc2)C1=S
Cc1cccc(-c2nc3c(N)cccc3c(=O)[nH]2)c1
COC(=O)c1c(O)ccc2[nH]c3cnccc3c12
Cc1cccc(NC2=CC(=O)c3ccccc3C2=O)c1
Cc1cn(C2([N-][N+]#N)C=C(CO)CO2)c(=O)[nH]c1=O
CC(C(=O)O)c1ccccc1NCc1ccccc1C(F)(F)F
NC1(N)CS(=O)(=O)CC1NC(=O)CSc1nnc(-c2ccccc2)[nH]1
CC1C2CC3CC1CC(C(=O)O)(C2)C3Oc1cccc(-c2ccccc2)n1
O=C(NN=C(c1ccccc1)c1ccncc1)ON=C(c1ccccc1)c1ccc2ccccc2c1
CCC(C)n1cc(-c2ccncc2)ccc1=O
Cc1ccccc1CNC(=O)c1c(N)oc2nc[nH]c(=O)c12
C=C(C(=O)NCC(F)(F)F)C(=O)C(=O)OCCc1ccc(Cl)cc1
CC1C2N(CCN(C(=O)c3cccc(Cc4cc(F)c(=O)[nH]n4)c3)C2(C)N)C(=O)N1Cc1ccc2ncccc2c1F
CC(COC1=C(Cl)C(=O)c2ccccc2C1=O)S(=O)(=O)N1CCCCC1
Cn1cncc1C(C)(C)N1CC(=O)Nc2cncnc21
Nc1cc(Cl)cc(C(Cl)c2nc(=O)cc[nH]2)c1
Cc1ccc(N2CCN(S(=O)(=O)c3cccc(C(=O)Nc4ccccc4)c3C(=O)O)C(F)C2)cc1
COc1cc(C)cc(CC(=O)N2CCN(Cc3ccccc3)CC2)c1
CCC(Cc1cc2c(c(-c3ccc4c(c3)OCO4)c1)CCCO2)C(NC=O)C(=O)NC(C(=O)OC)C(C)C
COCC(c1cc(C)cn2ccnc12)N(C)CC(=O)NC(C)C
CCOC(=O)C1C=CCN(C(C)C(=O)Nc2ccccc2Cl)C1
CC1COCC1N1CCC(c2cccc(-c3cccc(O)c3)n2)CC1
O=C(C1CCCCC1)n1nc(-c2ccc(Cl)cc2Cl)n(-c2cccnc2)c1=O
COc1c(F)cccc1N1CCN(CN2C(=O)CC(c3ccccc3)C2=O)CC1
O=C(OCCN1C(=O)c2ccccc2C1=O)c1cc(-c2ccc(Cl)cc2)nc2ccccc12
COc1ccc(OCC(=O)NNC(=O)CN2C(=O)NC(c3ccccc3)C2=O)c(C)c1
CC(=O)N(C(C=O)CC(=O)O)C1(C(C)C(C)C(NC=O)C(=O)NC(C(N)=O)C(C)C)CNC(C(=O)N2CCCC2)C1
CC1C(=O)NCCC(CNCc2ccc(-c3ccc(CCO)cc3)cc2)Oc2ccc(NC(=O)C(N)(N)c3ccccc3)cc21
O=S(=O)(O)ON(c1ccccc1)c1ccc2c(-c3cnoc3)nncc2n1
CC(=O)C1(C)CCNCCN1c1nc(NC2(O)CC(C)NCC2O)c2c(N(C)C)c(C)c(=O)cc-2[nH]1
Cc1ccc(C(O)(C[N+](=O)[O-])CS(=O)c2ccccc2)cc1
Cc1cnc2c(C(=O)NC(N)c3cn[nH]c3C)c(N)nn2c1
CN(C)S(=O)(=O)Oc1nc2ccc(F)cc2s1
N#Cc1cccc(C=CC(=O)c2cc3ccccc3oc2=O)c1-c1ccccc1
Nc1ccc2[nH]c(=O)c3nnn(-c4ccc(Cl)cc4)c3c2c1C(F)(F)F
C=CC(O)C(C)(C)C(CCC)C1CC(=O)C(C(O)(CCCCC)C(C)=O)C1
COc1ccc(C(=O)N(C)NC(=O)c2ccn[nH]2)cc1[N+](=O)[O-]
O=C1N(c2ccccc2)C(=O)C2(CCN(Cc3ccc(-c4ccccc4-c4nnn(CC(F)(F)F)n4)cc3)CC2F)N1Cc1ccccc1
CCc1ncncc1-c1ccc(-c2ccc(N)c(N)c2)cc1
COC1(c2ncn(CCCCCOc3ccc(C4CC(=O)N4)cc3)n2)CCC1
CCC(C)n1c(=O)[nH]c(=O)c2c1nc(N1CCCCCC1)n2CC
O=[N+]([O-])c1cccc(NN=C2CCCCCC2)c1[N+](=O)[O-]
Cc1cc(NCC(C)C)c(F)c2ncc3nncn3c12
O=C(Cn1ccc(OCc2ccccc2)cc1=O)c1ccc(CN2CCCCC2)c(I)c1
Cc1ccc(NC(=O)CCl)cc1
Cc1c(-c2cc(Nc3ccc(Cl)cc3)ncn2)ccc(NC(=O)SCC(=O)O)c1Cl
COC1(C(O)(O)OC(C)(C)O)COC(OC2(O)COC(OC3CC(O)(OC4(O)CCC(O)CO4)OCC3O)C(C)(O)C2O)CC1O
CCOC(=O)C(O)(C(=O)NC1C(=O)NCC(=O)NC(C(Cl)c2ccccc2)C(=O)NCCSC1C)C(C)(N)c1cccc(Cl)c1
CCC(C)C1CCOC1(O)n1c(C(=O)OC)nc2cnc(Nc3c(O)cccc3NCCCN)nc21
CC(C)C1CCc2nc3ncnn3c(N3CCN(C(=O)c4cc5ccccc5o4)CC3)c21
CCNC(=O)C1(C)CCN(C(=O)NCC(F)c2ccccc2)CC1
O=C(NN=C1CCCCCC1O)c1ccc2ccccc2c1
CCOc1ccc(CNCC(N)C(=O)NCc2ccccc2)s1
C=C(C)C(O)n1cc(C(=O)C(C(=O)O)c2ccccc2)c(C)c1C
O=C1CN2N=C(c3ccccc3)CC2(F)C(=O)N1CCc1ccccc1
COc1cc(S(=O)(=O)N2CCC(C(=O)NCc3ccccc3)CC2)c2ncccc2c1
N=C(N)NCCCC(Nc1cncc(CC2c3cc(O)ccc3CCC2NC(=O)c2ccc3[nH]ncc3c2)c1)C(N)=O
CCCCCCCCCCCCCCCCOP(=O)(c1ccccc1)c1ccccc1
COC1CCC(O)c2c1cc1c(c2O)C(=O)C2=C(OC(O)CC2)C1=O
Cc1cc(Cl)nc2c(OC(N)c3cccc(NC(=O)CNC(=O)C(Cl)=Cc4ccc(N)cc4)c3)cccc12
CCN(c1ccccc1)S(=O)(=O)c1ccc2[nH]cc(C(=O)N3CCC4(CC3)OCCO4)c(=O)c2c1
CCOC(=O)c1ccc(COCC2(c3cccc(C)c3)NC(=O)NC2NC(C)=O)cc1
CCC(C)N1C=NCC1N
Cc1cccc2c(C(=O)NC3CCCCC3)cc(-c3ccccc3Cl)nc12
CS(=O)(=O)C1CN(C(=O)COC(=O)c2ccc(Cl)c(N)c2)CC([N+](=O)[O-])N1
COC(C)N
Cc1c(OCCCCOC2C(c3ccc(O)cc3)c3ccccc3OC23CCCC(O)C3)ccc2c1cc(O)n2Cc1ccccn1
Cc1cccc(-c2cc(-c3ccccc3)ncc2N)c1
NC(=O)c1ccc(NCCC(=O)c2nccs2)cc1
COc1ccc(-c2cc(-c3cc(OC)c(OC)c(OC)c3)on2)cc1
CC(C)CC(O)C(O)C1(CCNC(=O)CNC(=O)C(Cc2ccccc2)NS(=O)(=O)N2CCOCC2)CCCC(C(C)(C)C)C1
CC(C)n1c(-c2ccco2)n[nH]c1=S
CC1=C(C)C(=O)C(C(N)Cc2[nH]c(=O)[nH]c2C)=CC1=O
COC(=NNCCN1CCCC1)c1cccc(-c2ccccc2)c1
CC(C)(C)C1CCCN(C(=O)COc2ccc(C(=O)Nc3ccc4c(c3)OCCO4)cc2)C1
COc1ccc(C2=C(Nc3cc(Cl)ccc3O)C(=O)NC2=O)cc1
O=C(c1cccc(C(F)(F)F)c1F)N1CCc2c(-c3ccn[nH]3)ncnc2C1Cl
O=C(OC1CCCC2CCCC21)c1cccnc1
COc1cc2cc(Cc3ccccc3)ccc2[nH]1
CCC(S)C(=O)NC(Cc1cc2ccccc2[nH]1)C(=O)O
COC1(C)CN(S(=O)(=O)c2cccc(C(=O)NN=Cc3ccc(-n4cccc4)cc3)c2)CCO1
COc1ccc(C(Cl)CNCc2ccccc2O)cc1
CCOC(c1ccccc1)S(=O)c1nc2cc(N3CCCCC3)c(NC(=O)C3CC3)cc2[nH]1
COC(CC(=O)Nc1ccc2c(c1)C(N)NC2)C(=O)Nc1cccc(CC(=O)O)c1
Nc1ccc(NNC(=O)C2COc3ccccc3O2)cc1
O=C(Nc1ccccc1)N1CCCC(c2nc(=O)c3nnn(Cc4ccccc4)c3[nH]2)C1
COc1cccc(-c2nc(C(CC(=O)O)OC(=O)CNC(=O)c3ccccc3)cs2)c1
Fc1cccc(-n2cc(C3CC(c4ccccc4)=NN3c3ccccc3)c(-c3ccccc3)n2)c1
O=C(COc1cccc(Br)c1)NC(=O)c1ccccc1
COC1(c2ccccc2)c2c(cc3c(c2O)OCO3)C(OCc2ccccc2O)C2(OC)COC(=O)C12
CC(NC(=O)c1c(-c2ccccc2)noc1Cl)c1cccc(F)c1
COc1ccc(C(C#N)NC(=O)C2=CCN(c3ccccn3)CC2)cc1
O=C(OCCCCCC1CC=CCC1)c1c[nH]c2ccccc12
N#Cc1ncc(Oc2ccc(S(=O)(=O)Nc3ncns3)cc2Cl)c(-c2ccc(F)cc2)n1
CC1=C(C2(C)C(C)(O)C(O)C3C4CCC5CC(OC6CC(O)(OC7CCCCO7)CCO6)CCC5(C)C4CCC32C)COC1=O
NC(=S)NN=C(c1ccc2c(c1)OCO2)c1cccc(Br)c1Br
O=C(NCCc1ccccc1)c1ccccc1C(=O)NCCc1ccc2cccc(C(=O)O)c2c1
CC(C)(C)c1nn(Cc2cccc(Cl)c2)c2c1c(=O)[nH]c1ccc(C=CC(=O)N3CCNCC3(N)CCO)cc12
COc1ccccc1NC(=O)C=Cc1ccc(N2CCNC(C)C2N)cc1
COC1CN(Cc2ccccc2)CCN1Cc1cnc2ccncn12
Cc1ccc(Nc2[nH]c(=O)c(C(=N)NO)cc2C)cc1
CC(C=O)NC(=O)OCC(=O)N(C)Cc1ccccc1Oc1ccccc1
COC1CC(CC(=O)N2CCN(c3ccccc3)CC2)c2ccccc21
COC(C)(CNC(=O)Nc1ccccc1)c1ccccc1
COc1ccc(CNC(=O)c2ccc(CS(=O)(=O)Cc3ccccc3)o2)cc1
N=C(N)Nc1ccc(F)cc1-c1cnc(N2CCCC(Cl)C2)nc1
Cc1cc(-c2nc3cccc(C)c3o2)ccc1NC(=O)C1CCN(S(=O)(=O)c2ccccc2)C(C)C1
CC(C)c1cccc(OCC(=O)NCC(=O)NC2C(C)C(=O)OC2C(C)(C)C)c1
O=C(CSc1nnc(SCC(=O)NC(F)c2ccccc2)s1)Nc1cccc(F)c1
Cc1cccc(S(=O)CCNC(=O)c2ccccc2)c1C
COc1ccc(C2c3cc4c(cc3C(=NO)C3C(OC)OC(=O)C23)OCO4)c(OC)c1
CC1CC2COC(COCC3CC3)C2CN1Cc1ccoc1
CS(=O)(=O)Nc1ccccc1C1(C(=O)NCC(=O)NC2CCCC2)CC1
COc1ccccc1CC(=O)N1CCN(S(=O)(=O)c2ccccn2)CC1
CNc1ccc(C#Cc2cncnc2)cc1CC(C)NC(C)=O
Nc1[nH]c2c(=O)nc[nH]c2c1CC1CCCN1
C(#Cc1cccnc1)c1ccccc1
Cc1coc(-c2nc3c4c(-c5ccccc5)nn(C)c4nc(-n4c(=O)[nH]c5ccccc54)n3n2)c1
CC1CC(n2cc(NC(=O)c3ccc(C(C)Oc4cccnc4)nc3)cn2)CCO1
CC1CCC(OC(=O)C(C)(N)c2c3n(c4ccccc24)CC(NS(=O)(=O)c2ccccc2)C(C(F)(F)F)C3O)OC1
CC(O)(C(=O)Nc1ccc(S(=O)(=O)c2ccc([N+](=O)[O-])cc2Br)cc1)C(F)(F)F
CC(=O)Nc1nccc2ncn(-c3ccccc3)c(=O)c12
Cc1ccc(-c2nc(=O)c(Cl)c[nH]2)c(S(C)(=O)=O)c1
COc1ccc(NC(=O)C(CO)NC(=O)C(C)NC(=O)C(CCCC[N+](C)(C)C)N(C)C(=O)C(C)CCNCCC(C)C)cc1
NC(=O)CCNC(=O)C1CN(c2ccccc2)CCC1NC(N)(N)c1ccccc1
COC1(C(C)(N(C)C(=O)Nc2ccccc2)C(F)(F)F)CC(N)(CCO)NC(=O)c2ccccc2OCCC(C)CCO1
CCC(NC(=N)N)C1CCCNC(=O)C2CC(Oc3cc(-c4ccccc4)nc4ccccc34)CN2C(=O)CCC1
OCC(c1cccc(O)c1)c1c(O)cc(O)c(O)c1O
CCCC(Br)n1c([N+](=O)[O-])c(C(F)=Cc2ccccc2)c2ccccc21
Cc1cn2c(C)c(C(=O)O)nc2s1
CCC(C)C1(CC(=O)O)NC(=O)CNC(=O)C2NCC(NC(=O)CNC(=O)C(C)NC1=O)C2(CC(=O)O)C(C)C
COC(CCCOc1ccccc1)(C(C)O)N1CCN(c2ccccc2)CC1
O=C(Nc1ccc(-c2cccc(NC(=O)c3ccccc3)c2)cc1)c1ccc(O)cc1
CCn1ncc(NC(=O)NCc2ccc(F)c(N)c2NC(C)=O)c1C
CCc1cc(N)cc(C2CC(N)C(=O)NC2=O)c1
CCC(CC(N)C(N)=O)N(C(=O)CCCc1cccc(C(=O)O)c1)C(O)Cc1ccccc1
COc1cc(OC)c(C2CC(c3ccccc3)=NN2C(C)=O)c(OC(F)(F)F)c1
COC1OC(=O)c2ccc(NC(=NOCc3ccccc3)c3ccccc3)cc21
COc1ccc(CNC(Cl)=NC(=O)Nc2c(N)cccc2F)cc1
COc1ccc2c(=O)c(C(c3ccccc3)N3CCc4ccccc4CC3O)coc2c1
COc1cccc(C(=O)CC2C(=O)Nc3ccc(O)cc32)c1
NN1CCN(S(=O)(=O)c2ccccc2)CC1Cl
Oc1ccccc1N1CCN(CC(c2ccccc2)n2ccnc2)CC1
O=[N+]([O-])c1cn(CCCOc2ccccc2)cn1
Cc1ccnc2nc(C(=O)N3CCN(S(=O)(=O)c4ccccc4)CC3C)cn12
COC(c1nc(-c2ccccc2)no1)N1CCOCC1O
COc1ccc(NC(=O)Nc2ccc(Cl)c(Cl)c2)cc1OCC(=O)C(C)(C)C
O=C(Nc1ccon1)c1cccc(F)c1Cl
COc1cc(OC)c(C=CC(=O)Nc2ccc(C(N)=O)cc2)s1
COc1c(C)cccc1Oc1ncccc1C=NC(C)c1cc(O)cs1
CCOc1ccc2nc(C(=O)C(NC(=O)CNC(=O)C(=O)c3cn(S(=O)(=O)c4ccccc4)c4ccccc34)C(C)(C)C)[nH]c2c1
O=C(O)c1cc(C=Cc2ccccc2)cc2c(O)cccc12
COc1ccc(-c2nn3c(c2-c2ccccc2)CCCC3)cn1
COc1cccc(CNC(=O)NCC(O)c2occc2OC)c1
COc1ccc2[nH]c(=O)c(CN(CC3CCCO3)C(=O)Nc3ccccc3C)cc2c1
COCCOC(Cc1cn(CC(C)(C)OC(N)=O)c2ccccc12)C(=O)NCCc1c[nH]cn1
CC(C)c1oc2cc3oc(=O)ccc3cc2c1C=O
CCCCCCCCCCC(CCCC)c1ccc(C(=O)O)cc1O
CC1(C)CN(C(=O)CNCCC(=O)NCc2ccccc2F)C(c2ccccc2)C1(F)C#N
CS(=O)(=O)N(CC(=O)N1CCCS(=O)(=O)CC1)c1cccc(F)c1
O=C(Nc1nc(=O)[nH]s1)c1ccc(Br)cc1
CC(=CCSC(=[SH]c1ccccc1)N(C)C)CCC[SH](=O)=O
O=C(Nc1nccs1)c1coc(-c2cccs2)n1
CCCCCCCCCCCCC(CCCN)N(Cc1ccccc1)C1=NC=NC(C)(C)N1
O=C(NN(C(=O)c1ccc(O)cc1)c1ccccc1OC(F)(F)F)c1ccccc1
c1ccc(Oc2ccc(Nc3nc(NC4CCCC4)n4nccc4n3)cc2)cc1
O=C(NC1CC(Br)OC1=O)c1ccccc1
O=C(Nc1c(-c2ccccc2)nc2ncc(-c3ccccc3)nn12)c1ccccc1
CC(C)c1ccc2ncc(-c3ccc(-c4ccccc4S(=O)(=O)NCCO)c(C(F)(F)F)c3)n2c1
COc1cc2cc(C(=O)c3ccccc3)ccc2n1C(C)C#N
CC(C)c1cc2ccc(NC(=O)Cc3ccccc3)cc2n1Cc1ccc(-c2cc(C(=O)O)ccc2-c2nn[nH]n2)cc1
COC(CC(=O)OCC(=O)Nc1ccccc1)(Oc1ccccc1)S(N)(=O)=O
CCOCCOCCOC(COC(=O)CS)[SH]1c2ccccc2C(=O)N1c1ccccc1
Cc1cc(-c2cccc(C#N)c2)nc(N2CCCCC2)c1S(=O)(=O)C(NC(=O)C(F)(F)F)c1ccccc1
CCC(C)n1c2c(c3ccccc31)C(=O)N(C(CCC(c1ccccc1)c1ccccc1)c1ccc(O)cc1)C(O)C2
Nc1nnc(SC(Cl)C(=O)Nc2cccc(S(=O)(=O)Nc3ccccc3)c2)[nH]1
CCOC(=O)C1=CNC=CC1c1cn(C(C)COc2cccc(C)c2)c2ccc(C(=O)OCC)cc12
COc1ccccc1Sc1c(F)cccc1F
O=C(Nc1nc(-c2ccc(S(=O)(=O)N3CCOCC3)cc2)c(Cl)s1)c1ccccc1
CC(N)(CN(Cc1ccc(C(=O)N2CCN(C(=O)C3CCCCC3)CC2)cc1)C(=O)N1CCN(C(=O)OCc2cccc(C3CC3)c2)CC1)n1ccnc1
CCOC(=O)c1ccccc1C(=O)Nc1sc(-c2cccc(C=C(C#N)C#N)c2)cc1Br
CCC(C)OC(Nc1ccc(N2C(=O)Cc3ccc(OC)cc3C2c2ccc(N)cc2)cc1I)c1cn[nH]c1
FC1CNCCC1c1cc(-c2ccncc2)c(-c2ccccc2)[nH]1
COC1CC(c2c[nH]c3ccccc23)=C(N)CN1CCN1CCCC1
CCC(C)n1c(Sc2ccc(N)c3c(CNCc4nnc[nH]4)coc23)nnc1C(C)C
O=C(Nc1ccc(Cl)cc1)Nc1ccc(S(=O)(=O)Nc2ccccn2)cc1Cl
Oc1ccc2nc(CCc3ccccc3O)sc2c1
Cc1cccc(O)c1CNC(=O)c1cccc2c(-c3cccc(Cl)c3)coc12
CSCCCCCCC1(C)CC(=O)c2cc(O)cc(C)c2O1
CC(CNC(=O)C1(c2cccc(C#N)c2)CC1)C(C)N1CCC(c2ccccc2)CC1
COC(COc1c(N)c(=O)[nH]c2ccccc12)CC(=O)Nc1ccccc1
O=C(Nc1ccccc1)c1nc2cc(Cl)ccc2n1Cc1ccccc1
CC(CC(=O)N1CC2CC(C1)c1cc(F)cc(=O)n1C2)=NNC(=O)c1ccccc1
CNC1CCCCC1NC(C(=O)C(C)CC(=O)N1CCc2ccccc21)C1CCCCC1
CCOC(=O)C1CCN(C=CC(=O)c2ccco2)CCS1
N=c1[nH]c2ccccc2n1CC(N)(O)COc1ccccc1
ClC1CCCN(c2nc(NCc3cccnc3)c3ncn(C4CCCCC4)c3n2)C1
Cc1nc(Nc2ccccc2)nc(Nc2ccc(OCC(=O)Nc3ccccc3)cc2)n1
COc1ccccc1C1C(C(=O)C(C)C)C(=O)C(=O)N1c1ccc(-c2ccco2)cc1
Cc1ccccc1NC(=O)c1ccc(-c2cccc(N)c2)s1
COc1c(Cl)c(-c2ccccc2O)cc2c(Nc3ccc(-n4ccnc4)cn3)c(C(=O)C3CC3)cnc12
ClC(Oc1ccc(-c2ccnc3[nH]c(-c4ccncc4)cc23)cc1)c1ccccc1
CSC(=NC#N)N1CCCCC1C
Cc1ccccc1CNC(=O)c1cn(C(C)c2ccc(F)c(C(F)(F)F)c2)cn1
NC1CC1c1c[nH]c(CN2C(=O)c3cc(O)cc(OCC(F)(F)F)c3C2c2ccccc2)n1
CC1CCC(C(=O)N2CC3CC(C)(C(C)C)C2CN3)C1
O=S(=O)(NCC1CCCC2(S(=O)(=O)c3ccccc3Cl)c3ccc(F)cc3OCC12F)C1CC1
CCC(C)c1c(-c2ccccc2)nc2n(Cc3ccc(-c4ccccc4-c4nn[nH]n4)cc3)cnn12
COc1cc(-n2ncnc2-c2ccccc2)c2ccc(Cl)cc2n1
COC1COC(OC)C1c1ccc2ncc(C)cc2c1N
CC1(Cc2ccccc2)C(=O)NC(=O)CC1(N)C(=O)O
COCCOC12NC1CN1C3=C(CC12C)C(=O)C(N1CC(OC)NCC1COC(N)=O)=CC3=O
COc1cc(OC)c2nc(-c3ccccn3)ncc2c1
CCCC(N)c1c(N(CCCN2CCC(N3CCCCC3)CC2)S(=O)(=O)c2c(O)cccc2-c2ccc(CN(Cc3ccccc3)Cc3nnn[nH]3)cn2)csc1-c1ccccc1
CC(C)(C)C1COCCN1CCOc1cc(OCc2ccccc2)cc(C(=O)NCC(=O)N2CCOCC2)c1
CCCCC(N)N(c1ccc(C2CC(=C(N)C(C)OC=O)C(=O)N2)cc1)P(=O)(NCc1ccccc1)N(Cc1ccccc1)C(N)CCC
Ic1cccc2c1OC1CC(c3cccnc3)C2C1
Cc1cc(C)c(C(=O)NO)cc1Cl
CS(=O)(=O)N1Cc2ccnc(-c3cccs3)c2C1
Cc1cc(OCC=NOC(=O)c2c(N)cccc2C(C)C)on1
CC1C(Cl)NC(=O)c2cccc(NC(=O)C(N)(CCO)c3ccc(N)cc3)c2OC1CNCc1cccc(Cl)c1
CCOC(=O)C(CN1C(=O)C2Cc3c([nH]c4ccccc34)C(c3ccc4c(c3)OCO4)N2C(=O)C1c1ccccc1)n1ccnc1
CC1=CCC(CC(=O)NCCCN2CCCC2)C(=O)N1C(F)c1cccc(C(=O)N(C)C)c1
COc1sc(S(=O)(=O)NC(=O)Nc2ncnc(C)n2)c(C)c1C
N#Cc1[nH]c2c(Br)cccc2c1CCCCN1CCN(c2ccccc2)CC1
CCOC(=O)c1cc(NC(=O)C(NC(=O)C(NC(=O)OC(C)(C)C)C(C)C)C(C)C)cc(OC)n1
O=C(NN=Cc1sccc1Cl)c1ccccc1NS(=O)(=O)c1cccs1
NCCCNCCCCNc1ccc(N(CCCN)CCCCCNC(=O)CCl)cc1
O=C(COc1ccccc1)COc1ccc(C(=O)O)cc1
O=[N+]([O-])c1ccccc1COc1nn(Cc2cccc(P(=O)(O)O)c2)c2cnccc12
CC(C)NC1CCC(n2cc(CO)nn2)C1
Cc1[nH]n(-c2ccccc2)c(=O)c1NC(=O)CCC(C#N)Oc1ccccc1
CCN(C)CN(C(=O)c1cccnc1)S(=O)(=O)c1ccc(-c2ccc3cc(N)ccc3n2)cc1
C=CCn1c(Cl)cc(=O)c2cc(Cc3ccccc3Cl)c(C(=O)OCC)cc21
NC1OC(N)(n2cnc3c(=O)nc[nH]c32)C(CO)C1O
N#Cc1ccccc1-n1ncc(C(=O)C=Cc2cnnn2-c2ccc(O)cc2O)c1-c1ccc(C(F)(F)F)cc1
NC1(Nc2cc(NC(=O)NCCc3ccccc3)ccn2)CC1
CC(=O)N(C(=O)N1CCCC1C(=O)NCc1ccncc1O)c1ccccc1
COc1c(CCCN2CCc3ccccc3C2)nnn1CC(=O)c1ccccc1
Cc1cc2c(c3c1CCC(C)C3)C(=O)C(=O)c1cc(O)sc1-2
O=C1NC(=O)C(c2cn(CCCCCCN3CCN(c4ccccc4)CC3)c3ccccc23)=C1c1c[nH]c2ccccc12
CS(=O)(=O)CC(=O)N1CCN(c2nc(C(F)(F)F)c(NCc3ccccc3)cc2[N+](=O)[O-])CC1
Clc1ccccc1C1CC(c2ccncc2Br)=NN1c1nc(-c2ccccc2)c(Cl)s1
Cc1ccc(C=C(C(=O)c2ccc(O)c(C)c2)C(C)(C)C)cc1
O=c1c2ccc(Cl)cc2sn1N=Cc1ccccc1
c1ccc(-c2ncc(N3CC4CC3CN4)nc2-c2ccncc2)cc1
CCOc1ccc(C(N)=O)c(N)c1
COC(OCC1CC1C)C1c2[nH]ncc2CCN1Cc1ccoc1
O=C(O)Cc1cc(CCNC(=O)CNC(=O)CCc2ccc(C(=O)c3ccccc3)cc2)ccc1[N+](=O)[O-]
COC(CC(N(C)C)N1CCNC1=O)NC(=O)c1ccccc1
CC[n+]1ccc(C=Cc2ccc(OC)cc2)c2cc(OC)c(OC)cc21
CN(C)S(=O)(=O)c1ccc(Cl)cc1NC(=O)Nc1ccc(Oc2cccnc2)cc1F
CCN1CNS(=O)(=O)c2ncccc21
C=CCc1cccc2c1c(C1=CC(=O)C=CC1=O)cn2O
CC(C)(C#N)c1nc2c(Oc3ccc(-c4ccc(N)cc4)cc3)ncnc2[nH]1
CN(CCS)C(C)(C)S
O=C(NCCSCc1cc([N+](=O)[O-])co1)c1ccccc1
Oc1cccc(C=Cc2ccc3ccccc3n2)c1
Cc1ccc(CCNS(=O)(=O)c2cn(C)cc2C(=O)N2CCCC(C)C2)cc1
O=C(NC1CCC(=O)N(C(CSc2ccccc2)Cc2ccccc2)CC1)OCc1ccccc1
Oc1cncc2c1c1cnc(Nc3ccc(N4CCNCC4)cn3)nc1n2C1CCCC1
O=C(NCCc1ccccc1)C(=O)c1c[nH]c2ccc([N+](=O)[O-])cc12
COc1cc(C(=O)NCc2ccc(Cl)cc2)cc2c1CCN2Cc1ccccn1
CC1=C(C)C(O)C(C)(C(O)C2CCC3C2CCC2C3C(CO)C3OC34CC=CC(=O)C24)OC1=O
ClC1(CCNc2nsnc2Nc2ccccc2)CCNCC1
CNc1cccnc1-c1noc(C(Cc2ccc(C(=O)NC(C(N)=O)C(C)(C)O)cc2)NC(=O)C2CCCC2)n1
O=[N+]([O-])C1C(O)CCCC1CCCN1CCCC(c2ccccc2)C1
COc1c(O)c(O)c(-c2oc3cc(OC4CCC(O)CO4)cc(O)c3c(=O)c2O)c(O)c1CO
CCc1cccc(C)c1NC(=O)C(CC)n1ncn2c(cc3occc32)c1=O
Cc1nc2c(NCCOc3cc(O)ccc3CO)ncnc2n1C1OCCC1O
Cc1ccccc1-c1cn(CC(C)C2CC(C)C(CC(=O)N3CCCC3)O2)nn1
O=C(NCc1ccc2cc(F)ccc2c1)c1cc(-c2ccccc2)n[nH]1
CS(=O)(=O)C1C(O)C(CO)OC1(N)n1cnc2cnc(O)nc21
CC(C)CC(CCC(=O)Nc1ccc(C#N)cc1)C(N)=O
Cc1nn(O)c2[nH]c3cc(Cl)cc(N)c3c(=O)c12
CC(C)c1cccc(OCCNC(=O)c2cncn2Cc2ccc(-c3ccc(C(C)C)cc3-c3nnn[nH]3)cc2)c1
Cc1ccc(C2CCc3[nH]c4nc(-c5cccc(N)c5)cn4c(=O)c3C2)cc1Cl
COc1cccc2cc(C(=O)N3CCN(Cc4ccncc4)CC3)sc12
CCCCCCCCC=C(N)CCCCCCCC(=O)CC(N)=O
COc1ccc(-c2ccc(-c3cccc(OC)c3C=NNC(=N)N)cc2OC)cc1
CCNC(=O)C1(C)C(Oc2ccccc2)CC(F)N1c1cc(Cl)nc(OCC2CC2)c1
Cc1cncc(C)c1C=NNC(=O)c1ccoc1
NC(=O)c1ccc(CS)cc1
CON=C(C(=O)NC1(I)C(=O)N2C=C([n+]3cc(C(=O)[O-])cc4[nH]ccc43)CSC21CC(=O)OC)c1ncsc1N
Cc1ccccc1NC(=S)NN=C1CC2C(CCC3(F)C(C)CCC23)C2CCC(=NNC(=S)Nc3ccccc3)CC12
Nc1c(S(=O)(=O)NCC(=O)NC2CCCCC2)ccc2[nH]c(=O)oc12
C=C(C)Cn1c(C(Cl)(Cl)c2ccccc2)n[nH]c1=S
CCCCN(C(N)=O)c1ccc2nn(-c3ccccc3Br)nc2c1
Cc1n[nH]c2ccc(CC(NC(=O)N3CCC(c4cc5ccccc5[nH]c4=O)CC3)c3ncc[nH]3)cc12
Nc1cc(Br)ccc1-n1c(SCc2ncn[nH]2)nnc1-c1ccc[nH]1
NC(CCc1c[nH]cn1)C(=O)NC(Cc1ccccc1)C(=O)NC(Cc1c[nH]cn1)C(=O)N1CCNCC1
CNC(=O)CN1CCC(NC(=O)c2ccccc2)C1(Cl)Cl
CN(C)c1ccc(NCc2ccc(Cl)c3nccc(O)c23)cc1
Cc1c2ccccc2c2ccccc2[n+]1C(Br)c1ccccc1
CC1c2nn(-c3ccccc3)c(NC(=O)c3cccnc3)c2CS1(=O)=O
COc1ccccc1-c1cc2ncnc(N3CCC(c4cccc(C(C)=O)c4)CC3)c2[nH]1
CC(CCC(CNC(=O)NCC(=O)O)C1NC(=O)C(Cc2ccccc2)NC(=O)C2CCCN2C(=O)CNC(=O)C2CCCN2C1=O)N(CCO)CCO
COCOC(Cc1ccccc1)C(OC(=O)C1CCCCN1S(=O)(=O)c1ccccc1)c1ccccc1
C=CC(=O)NCCCCNCC(CCNCCCCN)c1ccc(OC)cc1
CC1=C(C(=O)c2ccco2)C(c2cccc(O)c2)([N+](=O)[O-])N(c2nc3c(C)cccc3s2)C1=O
CCC(N)C(=O)NC(O)(CNCCc1c[nH]c2ccccc12)c1ccc(NS(C)(=O)=O)cc1C
NS(=O)(=O)C(CNCCCOc1ccccc1O)Oc1ccccc1
CCn1ncc(-c2cnc3c(c2)[nH]c2ccccc23)c1N
COC(Cl)(C(=O)Nc1ccccc1N1CCN(c2ccccc2)CC1)c1ccccc1
COCc1cn2c(n1)CN(C(=O)c1ccc(C)c(OCc3cccc(Cl)c3)c1)CC2
CCNS(=O)(=O)CC1Cc2cc(S(=O)(=O)c3cccc(F)c3)ccc2C(F)O1
Cc1cc(S(=O)(=O)N2CCOCC2)cc(NC(=O)CN2C(=O)NC(C)(c3ccccc3)C2=O)c1Cl
COC1CC(NCCOc2ccccc2)CCC1O
CCON(C(=O)c1ccc(Cl)c(Cl)c1)C(Cl)C(=NC)C(CCN1CCC(N2C(=O)CCCC2Cl)CC1)c1ccccc1
S=C(Nc1ccncc1)Nc1ccc(-c2ccc3c[nH]nc3n2)cc1
Cc1ccc2nc(-c3ncccn3)c(Cc3ccccc3C(F)(F)F)n2c1
COc1cnc(-c2ccc(F)c(NCCS(C)(=O)=O)c2C)nc1
O=C(NCc1ccccc1-n1cnnn1)c1c[nH]c2ccc(C#CCCN3CCCC3)cc12
Cc1ccc(Br)c(C(Cl)=C(C(=O)c2ccc(Cl)cc2)S(=O)(=O)Cc2ccc(Cl)cc2)c1
CC(CCN1C(=O)C(=O)N(CC(=O)c2ccccc2)C1=O)c1ccccc1
N#CCOCCOC1CCCC1Oc1ccc(-n2cc(Cc3cccc(Cl)c3)cn2)cc1
CCOC(=O)c1ccc(C)cc1-c1nnc2cnn(-c3cccc(OC)c3)c2n1
Cn1c(=O)[nH]c2ncn(Cc3ccc(Cl)c(N)c3)c2c1=O
CC(C)CN=C(NO)c1cc(Oc2ccc(F)cc2)ncc1F
CCN(C)CC(CN1CCCCC1)Oc1ccc(Cc2ccccc2)cc1
Cc1ccc(OCC(=O)NN2C(=O)c3ccccc3C2=O)cc1
CC(=O)Oc1c2ccccc2cc2ccc3c(c12)CCC(=O)O3
CCOC1(C)C(C)C(Oc2cccc(OC)c2)CN1Cc1ccncc1
NC(N)=NCCCC(NC=O)C(=O)OCc1cccc(C(Cc2ccncc2)NCc2cnc3cc(F)ccn23)c1
CCn1c(-c2ccc(=O)n(Cc3ccccc3)c2)nc2c(C)ccc(C)c21
CC=C(C(C)(C)O)C1(C)C(C)=C(C)CC(=O)CCCC(OCC=Cc2cnc(N(C)C)nc2)CC(O)(OC2CCC(OC3OCC(O)CC3C)CO2)CC(=O)OCC1(C)C
O=c1nc(CN2CCN(c3ccccc3)CC2)[nH]c2sc3c(c12)CCCC3Cl
Cc1cc(C(C)N)c2[nH]c(=O)cc(Cn3ncc(Nc4ccccc4)cc3=O)c2c1F
C=C(Br)C1(n2c(CO)cc(=O)[nH]c2=O)CCC(O)(O)O1
Cc1cc(-c2nc3ccccc3[nH]2)ccc1C(=O)OCCCN(C)C
Cc1ccc(C2C(=O)NC(=O)N2S(=O)(=O)O)cc1
COc1ccc(C2CC(=O)Oc3c(C#N)cc(OC)cc32)cc1
Nc1cc(NCc2ccccc2)cc([N+](=O)[O-])c1
CN(C)c1cnc(NC(=O)C(C#N)=Cc2ccccc2)cc1Cl
COc1ccc(O)c(C(C(=O)Nc2cccc(O)c2C)N(C(=CC(N)=O)C(=O)O)C(O)Cc2ccccc2)c1
CCCC(=O)N1CCC(NC(=O)c2ccccc2)C(OC)C1(Cl)C(=O)OC
CC(CN1CCc2ccsc2CC1)c1ccc(NC(=O)c2cccc3c2[nH]c2ccc(Nc4nc5ccccc5s4)cc23)cc1
COc1ccc2c(c1)C(N)(C(OC)C(=O)NCc1nncs1)CC2
COc1ccc2c(CC3CCCC(OC)N3)cc(-c3cc(C#N)ccc3C)nc2c1
COc1ccccc1C(=O)c1coc(-c2cccc(Br)c2)n1
O=C(O)CSC1CCCC1n1cnnc1-c1cccs1
CC(C)(C)OC(=O)N1C2(CCNC2)NC(=O)C12CCCCC2
Nc1ccc2nc(-c3c[nH]nc3NCc3ccc(F)c(F)c3)sc2c1
Cc1ccc(-c2cc3c(nn2)[nH]c2ccc(S(=O)(=O)N(C)C)cc23)cc1
CCOc1ccoc1CNC(=O)C1(NC(=O)Nc2ccccc2)CCCCC1
Cc1cccc(NC(=O)c2ccc(NC3=NC4CS(=O)(=O)C(C)C4S3)cc2)n1
CC(C)=CC(CC(C)C)n1nc(C(C)(C)C)cc1NC(=O)Nc1cnc2[nH]ncc2c1
CCN(CCO)c1ccccc1-c1c2c(cc3cc(Sc4ccc(N=Cc5ccccn5)cc4)ccc13)C(=O)NC2=O
COc1ccccc1-n1c(Cn2c(=O)sc3ccccc32)nn(C(C)C)c1=S
Nc1ccc(CCNCCOc2cc(F)ccc2Br)cc1
NC1NCCC(c2ccccc2-c2cccc3cc(S(=O)(=O)Nc4nccs4)ccc23)=C1C(F)(F)F
Cn1nc(C(=O)NCc2ncn[nH]2)c2cccc(N)c2c1=O
O=C(C=Cc1ccccc1)NC1CCC(F)(CN2CCc3ccc(F)cc3CC2)CC1
CC=C(C)CC1COc2ccc(C(=O)Nc3c(OC(C)=O)c4c(OC)c(OC)c(OC5(O)CCCC(OC(C)=O)O5)c(OC)c4oc3=O)cc2C1C
CCCC(=O)Nc1cccc(Nc2nc(-c3cncs3)cs2)c1
CCNC(=O)c1cccc(-c2nc3cnc(NCC(C)(CC)CO)cc3s2)c1
CC1=CN(c2cccc(C(C)O)c2C)C(O)=C(O)C1C1OC2OCOC2C1O
CCC(=CC(=O)c1cccc(OC)c1)c1cc(OC)ccc1F
COC(Cc1ccccc1)(NC(=O)c1cccc(C(=O)N2C(O)CCC2c2ccccc2)c1)C(O)C1NCCN(Cc2ccccc2)C1=O
CC(O)CN(CC(=O)O)C(C)N1CC(CN2Cc3ccccc3C(Cc3ccccc3)C2)C(c2ccccc2)C1
CN(Cc1ccccc1)C(N)COc1cc2[nH]cnc2cc1N
O=C(Nc1ccccc1)N1CCN(C2c3ccccc3CCc3cccnc32)CC1
CCNc1ccc2[nH]c(CCn3c(NCC4CCC=CO4)nc4ccccc43)nc2c1
CCOC(=O)CCCCn1c2c(N)cccc2c2nn[nH]c(=O)c21
COc1cccc(C(CNC(=O)c2cccc(NC(=O)c3ccco3)c2)n2ccnc2)c1
COc1cc(O)ccc1C(=O)COc1ccc(O)cc1OCC(O)CNC(C)C
CCCCC(CCC)c1cc(C)c(S(=O)(=O)n2ccnc2)cc1C
CCc1ccc(C(=O)Nc2nncs2)cc1[N+](=O)[O-]
CC(=O)C1CCc2cc(S(=O)(=O)Nc3ccccc3)cc3ccc(=O)n1c23
C=C(O)C(CCCC)OO
Cc1cc(C(=O)N(C2CCC(Cl)C2)C(C(=O)NC2CCCCC2Cl)c2ccccc2)ns1
CCCCCC=CCC(=CCCCCCCCCCCCOC=O)c1cc(O)ccc1O
CC(C)(C)c1cccc(CCNC(=O)CNC(=O)N2CCn3c2nc2ccccc23)c1
O=P(O)(O)C(O)c1ccccc1
CC(O)C1CN(C(=O)Cn2ccnn2)CCN1S(C)(=O)=O
CC1=CCN(c2ccc(-c3cccc4c(C)c[nH]c34)cc2)CC1
CCn1c(=O)[nH]c2nc3n(c2c1=O)CC(C)(N)CN3Cc1ccccc1Cl
COc1ccccc1C(=O)Nc1ccnn1S(=O)(=O)c1cccc(C(N)=O)c1
C=CC1=C2C(=CC3OC(=O)C4C=C(C)CC2C34)OC1=O
CCOC(=O)c1ccccc1NC1=CC(=O)CC(Cl)C1
CC1(Cc2ccc(OC(=O)c3cc(-n4cc(-c5ccccc5)nn4)ccc3[N+](=O)[O-])c([N+](=O)[O-])c2)NCCc2cc3c(cc21)OCO3
COc1c2cc(C(=O)NN=c3nc[nH]c4c3ncn4C3CCCO3)cnc2cc2[nH]c3cc4c(F)cnc(N)c4cc3c12
CCC(CCCCCC(=O)NC)c1c(O)cccc1O
COC(=O)NC(CC(C)Cc1ccc(C(F)(F)F)cc1)C(=O)NCC#N
CC#CC1(N)CCN(c2[nH]c(=O)[nH]c(=O)c2-c2c(-c3nc(N)cs3)n(C(I)c3ccccc3)c3ccccc23)CC1
CC(C)n1cnc2cc(C(F)(F)F)c3nc(N4CCNCC4)nc(Nc4ccccc4)c3c21
Oc1cc(Cl)cc(C=NNc2cccc(Cl)n2)c1
COC(N)CCCNC(C)=O
COC(=C(SCc1cc(OC)ccc1Br)C(=O)c1ccc(Br)cc1)c1ccc(OC)cc1
O=c1c2cc(-c3ccccc3)sc2nc2n1N=C(c1cccc(F)c1)CS2
COc1c(F)ccc2c1nnn2C1CCN(S(=O)(=O)c2ccccc2)CC1
N#Cc1cccc(-c2nc(-c3c[nH]c4ccccc34)[nH]c2-c2ccccc2)c1
O=C(NCCCN1CCCC1=O)c1ccc(N2CCN(c3ccccc3)CC2)c(-n2cccn2)c1
COc1sc(NC(=O)c2ccccc2)nc1-c1cccc([N+](=O)[O-])c1
CCC(CCCCn1cnc2c(N(Cc3ccccc3)C(C)C)ncnc21)C(N)=O
CCCC(=O)NCc1cc2ccccc2n(C(C)C)c1=O
CCOC1NC(=O)COC(=O)C=CCC(C(C)C)=CC(C)(N)OC(=O)CNC(=O)C(C)(C)OC1=O
O=C1N(Cc2ccc3[nH]ncc3c2O)C(Cc2ccccc2)CCC(Cc2ccccc2)N1C(O)c1ccc2[nH]ncc2c1
O=C(c1cc(-c2ccncc2)nc2ccccc12)N1CCc2ccccc21
COc1c(-c2cccnc2N)ccc2c1C1(N=COC1F)c1cc(-c3ccccc3)cnc1O2
COc1ccc2ncn(C3CCN(S(=O)(=O)c4ccccc4)CC3)c2c1
CS(=O)(=O)c1cccc2sc(C(=O)c3cn(Cc4ccccc4)c4cc(Cl)ccc4c3=O)cc12
CC(C)CNc1cc2cc(-c3ncc(C(=O)O)s3)ccc2o1
N#Cc1cc(O)cc2[nH]cc(C3(O)CC(CO)O3)c12
O=C(NN=Cc1ccccc1)C(O)c1ccc(O)cc1
O=C(O)c1ccccc1Nc1ccc(CC(C(=O)O)c2cc(COc3ccccc3)ccc2C(=O)O)cc1
Cc1ccc(-c2cc(COc3cccc(N)c3)cc3cncnc23)cc1C
CC1C2N=C(Nc3ccc(C(=O)NCc4ccccc4)cc3)SC2CS1(=O)=O
CCOC(=O)C1CCN(CCC(=O)Nc2ccccc2Cl)CC1
CC1CC(C=O)C23CCC(=O)C(CC(OC(=O)c4ccc(O)cc4)C2=O)C3C1
Cc1ccc2nc(NC(=O)c3ccccc3)sc2c1C(=O)c1ccccc1
CCc1cccc(C(Sc2ncn[nH]2)C(N)=O)c1
CN(C)Cc1ccc2c(O)cc(Cl)cc2c1-c1cc(=O)c2ccccc2o1
COc1ccoc1C(=O)NCc1cn(-c2ccccc2Cl)c2ccccc2c1=O
CC(=O)OC1(C(C)=O)CC2CCCC2C2(C)CCC3=CC(=O)CCC3(C)C12
CCN(c1cccc(OC)c1)C(OC)c1coc(-c2cccc(OC)c2)n1
O=C(OCc1ccccc1)c1ccc(-n2cncn2)cc1
CC(C)CC(N)C1CCCCC1CC(=O)N1CCN(c2ccccc2C(F)(F)F)CC1
O=C(CN(Cc1ccc(Cl)cc1)S(=O)(=O)c1ccc2c(c1)OCCO2)NC1CCCC1
COc1ccc2c(O)c1-c1cccc(c1)CCC(=O)c1ccc(cc1)OC2
CNC(=O)c1ccc(F)cc1N1CCN(CCNC(N)(c2ccco2)N(C)C=O)CC1
CCCC(=O)Nc1cc(-c2cc(F)ccc2F)cc2cn[nH]c12
COc1cc(C2=C(C(=O)N3CCC3)c3cccnc3C2)ccc1OC(CN1CCCC1)OC
COC1C(NCC(=O)N(c2ccc(N3CCOCC3)cc2)S(C)(=O)=O)CCN1Cc1ccccc1
O=C(O)C(=O)NC(CSSc1cccc(O)c1O)C(=O)O
COc1cc(N)c(-c2ccc3ccnc(OC)c3c2)cn1
Clc1ccccc1Sc1ccc(-c2[nH]c(-c3ccncc3)nc2-c2ccccc2)cc1
Cc1cc2c(C(=O)c3cccnc3)cccc2cn1
CCOC(=O)c1cnc(NCc2ccc(C)c(C(=O)N(CC)CC)c2)cc1Cl
O=[N+]([O-])C1CCCC(NCc2ccco2)C1NC(=S)Nc1ccccc1
CCOC1(N)C(N(C)C(=O)c2cc(Cl)cc(Sc3n[nH]c(=O)[nH]3)c2)CCS1(=O)=O
C=CC1(C(C)=O)CCC(C2CC(=O)NC2=O)C1
Nc1cc([N+](=O)[O-])cc2oc(=O)cc(N3CCNCC3)c12
CCNC(N)=NOCc1ccccc1
CC(C)(N)Cc1ccccn1
NC1(n2c(=O)n(C(O)c3ccccc3COP(=O)(O)OP(=O)(O)O)c3c(=O)nc[nH]c32)CCC(O)O1
Nc1c(NC(=O)Nc2cc(CC(=O)O)c3ccc(S(=O)(=O)Nc4ccccc4)cc3c2)ccc2ccc(S(=O)(=O)Nc3ccccc3S(=O)(=O)O)c(N)c12
[NH3+]C1CCCC[NH+](CCOC(=O)Nc2ccccc2)C1
CCOC1C([N+](=O)[O-])C(C(Br)c2ccccc2)CC(O)N1CCNC(=O)c1ccccc1
CCC(CC)n1ccc2cc(-c3cn[nH]c3)ccc21
Cc1cc([N+](=O)[O-])ccc1C1(C(F)(F)F)N=C(SCc2ccccc2)NC=C1C(=O)Nc1ccccc1
Cc1[nH]c2ccccc2c1C1CCN(CCC(O)c2c(Br)cnc3ccccc23)CC1
CN(C(=O)c1cccc(S(=O)(=O)N2CCCC2)c1)C(C)(N)c1nccs1
CC(C)S(=O)(=O)N1CCN(C(=O)c2ccc(Nc3ncc4ccn(C5CCC6(Cl)CC56)c4n3)nc2)C(C(N)=O)C1
O=C1N(Cc2ccccc2)C(CCc2ccccn2)CC(Cc2cccc(O)c2)N1Cc1ccccc1
CCCCCCCCCC(CCCCCCCCCCCCCCCCC(=O)OC)C1=CC(C)OC1n1ccc(=O)[nH]c1=O
CC(=O)NC1(OC2COC(OC3CCC4C(CCC5C4(O)CCC4C(CO)(C6=C(O)C(=O)OC6)C(C)(C)C(O)(CO)C54O)C3)C(C)(O)C2)CCCCO1
CC(C)(C)C(=O)c1ccccc1OCCN1CCCCC1
CCCCCCCCN(CCCCCCCC)C(=O)C=CC(=O)O
Cc1cc(Nc2n[nH]cc2C)nc(NC(F)Cc2ccc(F)cn2)n1
CCN(C)CC1(C(=O)O)CCN1c1ccc2c(=O)cc(F)n(C3CC3)c2c1F
O=C(NC(Cl)C1CN(c2ccnc3ccccc23)C(=O)O1)c1ccccc1Cl
Nc1cccc(F)c1-c1ccc(-c2c[nH]cn2)cc1
CC(=O)N(C(=O)C(C)(C)N1CCNCC1)c1ccccc1
Cc1cn(CCC(=O)NC(C)CCc2ccccc2)c2ccccc12
O=C1NC(=Nc2nc(C34CC5CC(CC(C5)C3)C4)c(C(F)(F)F)s2)SC1=Cc1ccccc1
CC(F)(F)c1ccc(CNc2cc(NC(=O)CNC(=O)c3ccc(F)cc3F)ncn2)cc1
CC(C(=O)O)c1occc1S(=O)(=O)NCC1CCC(CNc2nc3ccccc3c3[nH]ccc23)CC1
CCN(C)S(=O)(=O)N(C)Cc1cccc2scnc12
Cc1cccc(-n2nccc2NC(=O)Nc2ncc(CNC(N)=O)cc2C(C)(C)C)c1
COc1cccc(NC(=O)COc2ccc(C=C3SC(=O)NC3=O)cc2)c1
COC(=O)C12C=C3CCCCC3(C)C(C=Cc3ccc(-c4ccccn4)cn3)C1COC2=O
C(=Cc1ccccc1)C=NOCCN1CCOCC1
CCCC(=O)c1cc(C)n(-c2ccc(N(C)C(=O)c3cn(CC(=O)N4CCNCC4)c4cc(Cl)ccc34)cc2C)n1
CCC(CC)n1c(=O)c(C(=O)OC2CC3CC(N)(C(=O)CCCN(CC)CC)C(C2)N3)cc2ccccc21
COC(=O)C1(C(C)=C(C)C(=O)N(C(C)C)C(C)C(=O)O)Oc2cc3ccc(=O)oc3cc2O1
CCCCC(=O)Cc1ccc(OC(=O)N(C)C)cc1
Nc1cccnc1S(=O)c1cnc(S(=O)(=O)C(F)(F)F)s1
Cc1nc(N)c(-c2cc(N)ccc2C(=O)NC(CC(C)C)C(=O)O)c(N)n1
CC(C)(C)OC(=O)NC(NC(=O)CCc1ccc(O)cc1)C1NC(Cc2ccccc2)C(=O)NC(Cc2cccc3ccccc23)C(=O)NC(Cc2ccccc2)C(C2CCCCC2)N1
CCN(C)C(C)(CSc1ccccc1[N+](=O)[O-])Nc1ccc(S(=O)(=O)NC(=O)c2ccc(N3CCC(Cc4ccccc4)CC3)cc2)cc1
Cc1ccc2c(c1Cl)C(COc1ccccc1)N(C(=O)c1ccccc1)CC2
COc1sc(=Nc2ccccc2)[nH]c1CC(=O)Nc1cc(N)ccc1Cl
Nc1cccc2c(N3CCOC([N+](=O)[O-])C3)cc(=O)[nH]c12
COc1ccc(-c2noc(CNC(=O)C(OC)C(c3ccccc3)(c3ccccc3)C(C)C)n2)cc1
COc1ccc(C(=O)OCCNC(COC(=O)c2cccc3cc4ccccc4nc23)OC)c2nc3cccc(N)c3cc12
c1ccc(Oc2nnc(-c3ccsc3)o2)cc1
CC(C)NC(=O)NS(=O)(=O)C(CCCCOc1ccccc1Cl)Oc1ccccc1
CC(C)OC1CCN2C(=O)CN(CCCCN3CCN(c4ccccc4)CC3)C(=O)C12
Cc1cc2c(cc1O)[nH]c1c(C=O)c(O)cc(=O)n12
CNc1c(-c2ccccc2)sc2c1ncc1nc(C(=O)O)cn12
CC(=C1SC(=S)N(C(C)C(=O)Nc2ccccc2)C1=O)c1cccn1-c1ccc2[nH]cnc2c1
Cc1cccc(N2CCOCC2)c1NC(=O)CS(=O)CC(=O)Nc1ccccc1Cl
COc1cc(OCCCN2CCCCC2)cc2nccc(Oc3ccc(NC(=O)c4nn(-c5ccccc5)c5cc(Cl)ccc5c4=O)c(Cl)c3F)c12
N#CC1CC2CN(Cc3ccccc3)CCC2N1CC1CC1
COc1csc(C(=O)Nc2ccc(-c3csc(Nc4ccccc4)n3)cc2)c1CC(=O)O
C=C(C(=O)NO)c1cccc(C(=O)c2cnc(F)n2-c2ccccc2)c1
CN(c1cnc2ccc(C(=O)NC3CCCCC3(C)C)cn12)C(N)(COC=O)c1ccccc1
CN(C)c1ccc(C(N)=O)c2c(NCc3cccc(NC(=O)c4ccc(C5CCNCC5)cc4)c3)ncnc12
CC1(Nc2nc(-c3ccc(N)c(N)c3)cc3nc[nH]c(=O)c23)CC1
O=C(O)C(c1ccccc1OCC1(C(=O)O)CCOCC1)N1C=CC(c2ccccc2Cl)C=C1
CCOCn1nc2c3c(c(N)c(N)nc31)NN=CN=C2
Cc1cc(NS(=O)(=O)c2c[nH]cc2C(=O)N2CCCCC2)c(C)c(C)c1C
O=S(=O)(NCC1CCOCC1)c1cccc(-c2ccc(CCN3CCCC3)cc2)c1
COc1ccc2c(c1)cc(C(O)CC(C)C)c1c(=O)c(=O)c(=O)c12
COc1cc[nH]c(=O)c1C(=O)N1CCC2(CCC2C)CC1N
FC(c1ccccc1)N1Cc2ccccc2-n2cccc2C(Cc2ccccc2)C1
Cc1ccnc2c(N(C)Cc3ccon3)c(N)cnc12
NC(=O)c1cc(Br)c(Br)s1
COc1ccc(C2CC(=O)Oc3c(O)cc4ccc(O)cc4c32)cc1Cl
COc1ccc(NC(=O)c2cc(=O)c3ccccc3o2)c(Cl)c1
COc1ccc(OC)c(-c2noc3c(N)c(-c4ccccc4)[nH]c(=O)c23)c1
Cc1cncnc1N1CCc2nc(NCCO)ncc2C1
CNC(=O)ON=CNc1cc([N+](=O)[O-])cc2cccnc12
Nc1c[nH]c2ncnc(NC3CC(NS(=O)(=O)N4CCCC4)C3)c12
COc1cc(C(=O)N(C)c2ccccc2)cc2c1OCO2
COc1nnc2n1N(C(C)=O)C(c1ccc(C(C)(C)C)c(Cl)c1)=C(Cl)S2
NN=Cc1ccc2c(c1)C(c1cccc(Cl)c1)NCC2
COc1ccc(N)cc1S(=O)(=O)Oc1ccccc1
Cc1cccc(C)c1N1CC(c2ccc(CC(=O)N3CSC(O)C3)cc2)C1
CCCN(CCCO)CCCNC(=O)CO
COc1ccc(CN2CCN(C(c3ccccc3)c3ccccc3)CC2)c(O)c1OC
O=C(COC(=O)Cc1ccccc1)Nc1nnc(-c2ccccc2)o1
COC(C(=O)O)C(C)(CCc1ccc(C#Cc2ccccc2)cc1)c1cccc(C)c1
Cc1c(-c2cncnc2)cc2c(c1F)Oc1cnc(N3CCCC3)cc1C21N=COC1N
NC(=O)C(CNC(=O)C(Cc1ccccc1)NC(=O)COc1ccccc1)c1ccccc1
O=C(NCc1c(O)cccc1F)c1ccc(Cn2cnc3ccsc3c2=O)cc1
O=C(NC1CCCCC1NC(=O)c1ccc2cc[nH]c2c1)c1ccc(-n2c(Cl)cccc2=O)cc1
Cc1ccc2c(c1)S(=O)(=O)n1nc(S(N)(=O)=O)cc1N2
CSCC(C(N)C=O)N1CC(c2ccc3c(c2)OCC(OC(C)C)O3)CC1c1ccccc1C(=O)O
CCOc1cccc(S(=O)(=O)N2CCN(C(=S)Nc3ccccc3)CC2)c1
Cc1cc(Cl)ccc1NC(=O)COc1ccc(Cl)cc1
Cc1ccc(-c2nnc(C3CCN(C4CCC4)C3)o2)cc1
CCN1CCN(S(=O)(=O)c2ccc([N+](=O)[O-])cc2)c2c(Cl)cccc21
Oc1cc(C=Cc2nc(Br)nc3cc(Br)ccc23)ccc1Br
Nc1c(Cl)ccc2nc(N3CCNC(Br)C3Cl)n(CC(=O)Nc3ccccc3)c12
CC(=O)Nc1cnccc1-c1cc(C(F)(F)F)cnc1-c1ccc(C(=O)Nc2ccccc2)cc1
NC(=O)C(Cc1ccccc1)C(=O)N1CC=CC1C(=O)NC1CC1
CN(C)C(=O)N1CCCC(C(=O)c2ccc3c4c(cccc24)CC3)C1
NC(=O)c1ccn(CC2CCN(Cc3cnc4ccccn34)CC2)n1
O=c1nc2ccccn2c2nc3ccccc3nc12
CCCC=C(CCC)c1ccc(COc2cccc(C(=O)OC)c2)cc1
O=C(c1ccccc1)N1CC(Br)c2cc(Cl)ccc2C1COc1ccc([N+](=O)[O-])cc1
CCC(C)C(=O)Nc1c(C)cccc1S(=O)(=O)NN=Cc1ccco1
CN(C)CCNC(CC1CCCCC1F)C(=O)NCc1ccccc1C(F)(F)F
CN(C)CCNc1nc(Nc2ccccc2)c2c(C(N)=O)n[nH]c2n1
CCCCOc1cccc(N2C(=O)CC(NCCc3c[nH]c4c(OC)cccc34)C2=O)c1
CC1=C2C(CCC3CC(C)CCC23C)C2(O)CCC3CCC(C)(C(=O)O)C(C)C3C2C1=O
Cc1sc(NC(=O)Nc2ccccc2)nc1O
O=C(c1ccccc1Cl)N1COC(CCN2CCC(Cl)(N3CCCCC3Cl)CC2)(c2ccccc2)C1
Clc1oc(-c2ccccn2)nc1CN1CCc2c([nH]c3ccccc23)C1
CC(O)CN(C=O)c1ccc(OC(C)C)cc1CC(c1nc2ccccc2[nH]1)C(F)(F)F
Nc1cc(NC(=O)C2CC2)cc(-c2cccs2)c1
CCCCC(CCC)n1c(CNC(=O)C2CCCC2OC)nc(OC)c1-c1cccc(OC)c1
CC1=C(C)C(=O)C(C(C)C)=C(Br)C1=O
CCOC(=O)COc1ccc(CC2CC(c3ccc4oc(=O)c5ccc(OCC(=O)OC)cc5c4c3OCC(=O)OC)=NO2)cc1
COc1nc2sc(N3CCCC3c3ccccc3)nn2c(=O)c1C(=O)NCc1cccc(C)c1
O=C1CCCN1C(CCN1CCN(c2ccnc3cccc(F)c23)C(Cl)C1)c1ccccc1
COc1ccc(C(C)C)c(CNC(=O)c2cccs2)c1
CC1(O)CC2CCC3C4CCCC4CC(C)(C(=O)O)C3C2C(C)(O)C1C#N
O=C(N1CCCC1)N1CCN(CC(c2ccccc2)c2ccccc2)C(O)C1
COc1c(O)cc(O)cc1NC(=O)c1ccccc1
COc1ccc2c(c1)OCC(C(=O)Nc1nc(-c3cccs3)cs1)O2
Cc1cccc(NC(=O)CC2SC(NCc3ccccc3Cl)=NC2=O)c1
NS(=O)(=O)c1ccccc1C(=O)c1ccc2cc3ccccc3nc2c1
COc1cc(F)cc(F)c1-c1c(F)cc(C#N)c(F)c1F
Cc1cc(-c2cocc2C(=O)O)c(Cl)c2c1ncn2Cc1ccccc1
Cc1ccc(Cn2cc(C(F)NCCc3ccc(C)cc3C(=O)O)c3ccccc32)cc1
CCCCSC1COC(CO)(n2cnc3cnc(-c4ccccc4)nc32)C1(O)O
N#Cc1ccc(CCC(O)(C=NNC(=O)c2ccccc2)NC(=O)c2ccccc2)cc1
NC1CN(CCC(F)Cn2ncc(=O)[nH]c2=O)CCN1Cc1ccc2c(c1)OCO2
Cc1cc(C)cc(OC(C)c2cc(=O)n3cc(C)sc3n2)c1
CCC(CC(c1scc(C(=O)O)c1C(C)C)C(C)C)c1ccccc1
Cc1ccc(CNC(=O)Cc2coc3cc(N)ccc23)nc1
CCc1cc(CC)cc(NC(=O)Cn2ncn3c(cc4sc(C)cc43)c2=O)c1
O=CC(C(=O)NCC(=O)COc1ccccc1)n1ccnc(NCCc2ccc(F)cn2)c1=O
NC(CN1CCNCC1)NC(=O)C(N)n1c(=O)[nH]c2ccccc21
O=C(O)c1ccc2oc3c4ccccc4oc(=O)c3c2c1
Cc1cc(-c2cc[nH]n2)nc2[nH]ncc(=O)c12
CC(=O)Oc1cc2cccc(OCCN3CCCC(c4cccc(O)c4)C3)c2[nH]1
COc1cccc(C(F)(F)F)c1-c1ccnc(SCCC(=O)NCc2ccc3c(c2)OCO3)n1
CC1C2CCC1C1C(=O)N(CC(=O)OCc3cscn3)C(=O)C21
COC(c1cc(=O)nc(SCc2ccccc2)[nH]1)c1ccccc1C
CC(N)C#N
CNS(=O)(=O)Cc1ccc2c(c1)N(C(=O)c1ccccc1)CC2
C=C(C)CNC(=O)C(C)C1(C)CCC2(CCN(C(=O)C(Cc3ccccc3)NC(=O)C3CCCC(Cl)C3)CC2)C1
CC(C)OC1CN(C(=O)c2ccccc2)CC(=O)N1c1ccc(OC2CCN(C3CCC3)CC2)cc1O
CCC(O)C(C(C)C)C(CC)C1(OC2OCC(C)(O)C(O)(CO)C2O)CC2C3CC(C)C4CC(C)CCC4C3CCC2C1O
CCC(C)C1CC(N)n2c(c(C(=O)OCC3CCN(Cc4ccc(-c5ccccc5C(=O)OCc5coc(=O)o5)cc4)CC3)c3ccccc32)O1
COc1ccccc1C(=O)NCC1CN(Cc2ccccc2)C(N)C(Cl)O1
Nc1ccnc(C(=O)Nc2nonc2NC(=O)c2cnccn2)c1
CCc1cccc(CN2CCN(c3ccnc4cc5c(cc34)N(C(=O)Nc3ccccc3)CC5O)CC2)c1
CC1CC(C(=O)NCC(=O)NC(Cc2ccccc2)C(=O)O)N2C(=O)CCC(NC(=O)CC(N)c3ccccc3)C2C1C
CSC1(CO)C(n2cccnc2=O)OC(F)C1(N)O
CC(O)C(c1ccc(OC2([N+](=O)[O-])CCCCC2)cc1)N1CCC(N)(NC(=O)c2ccn[nH]2)C1
O=C(c1ccccc1)c1c(-c2cccs2)oc2cc(OCCC(O)N3CCCC3)ccc12
COC1CC(=O)C2=C(NC3=C(C(=O)CC3)C2c2ccccc2)C1OC
CN(C)S(=O)(=O)C1CCCN(CC(=O)c2ccccc2)C1Cl
O=C(Nc1ccc(C(F)CNCCc2cccnc2)cc1)C1NC2CC1CC2CO
NC1COCCN1C(=O)CSc1nnc(-c2ccncc2)[nH]1
COC(C)(OC(=O)c1ccc(=O)[nH]c1)C(O)C1CC(O)CC2C1C13C4CC(C)C(C4)C1C(=O)OC3C(O)C2(C)N
CN(C)S(=O)(=O)c1cc(C(=O)Nc2ccccc2)co1
COc1ccc(C(O)C[N+](CO)(CCO)CCF)cc1
COCCNC1=Nc2cccnc2CC1
COC1CCCN1C(=O)c1cc(-c2ccccc2)on1
O=c1nc(-c2ccc(C(F)(F)F)c(N3CCN(C4CCC4)CC3)c2)[nH]c2c1cnn2C1CCOCC1
Cc1ccccc1C1Nc2ccc([N+](=O)[O-])cc2N=C2CCC(C)(C)C(=O)C21
Nc1cc(-c2ccnc(N3CCOCC3)n2)ccc1NC(=O)N1CCOCC1
CCc1cccc(-n2cnc(C(=O)NC(Cl)CCN3CCN(c4cccc(Cl)c4)CC3(C)C)c2)c1
O=C(COc1cccc(Cl)c1)Nc1ccc(N2CCN(NC(=O)CF)CC2)c(F)c1
COc1ccccc1C(OC)C(Cc1cccc(C(C)N)c1)OC
COC(=O)c1ccc(C)cc1N=C(c1ccccc1C)n1cccn1
CC(Nc1c(N2CCCCC2C)c(=O)c1=O)c1ccc(C(=O)N2CCCCC2)cc1
CCCCCCCCC=CCCCCCCCCN(C(N)=O)c1cc(C)ccc1Cl
O=C(Nc1ccc(-c2cnc(-c3cccc(O)c3)o2)cc1)c1ccccc1
C=CCOC(=O)c1c(OC)cccc1C1C=C(Cl)NC2=C1C(=O)C(C)(OC)C(c1ccccc1)C2
COc1ccccc1CN1CC(=O)NCC1CC(=O)NO
OCC(c1nnc(-c2ccccc2)o1)N1CCc2c(F)cccc2C1
Cc1cc(=O)oc2cc(OCC3CC(C)(NC(I)c4ccccc4)CO3)ccc12
CCOCn1nc(C)c(-c2ccc(NCc3cnc(C)cn3)nc2)c1-c1ccc(C2C(F)C2S(C)(=O)=O)cc1
O=[N+]([O-])c1nc(N2CCOCC2)c2cnn(-c3ccccc3)c2n1
CNC12CC3CC(CC(C3)C1)C2
Cc1ccc(Sc2ncc(C)c(Nc3ccc4c(C)cc(=O)oc4c3)n2)cc1
COc1nc2c([nH]1)N(Cc1cc(C)cc(N)c1)C1=NCCN1C2=O
O=[N+]([O-])C(CNc1ccnc2ccccc12)CN1CCOCc2ccccc21
CCC1CCN(c2ccccn2)CC12CCC(=O)N2Cc1ccncc1
COc1ccc(OCCC(=O)NCCc2c[nH]c3ccccc23)cc1
COc1ccccc1Cc1nc2ccccc2n1CC1CCCN2CCCCC12
O=C1Nc2ccccc2C1=C1Nc2ccccc2C(=O)N1c1cccc(Br)c1
CC(=O)Nc1cccc2c1-c1ncnc(-c3ccco3)c1CC2
Cc1ccc2c(c1)c(C(C)(c1ccccc1)c1cccc(O)c1)c(C)n2S(=O)(=O)c1c(C)c(C)c(O)c(C)c1O
COc1cccc(C(=O)Nc2cccc(NC(=O)c3ccco3)c2)c1
CC1=C(O)C(=O)CCCC(OC2CC(C)C(OC3CCCCO3)CO2)C(C)(C)CC(C)(C)C(=O)OC(C)C(O)(C(N)=O)C(N(C)C)=C1C
COC(CCCCC(=O)Nc1c[nH]c(C(=O)Nc2c[nH]c(C(=O)Nc3cc[nH]c3)n2)n1)Oc1ccc2c(c1)N=CC1(N)CCC(OC)(C(=O)NCCC(=N)N)N1C2=O
CN(C)C(=Nc1ccccc1)c1ccccc1Cl
COc1ccc(C(O)c2c(Cl)n(C3(Cl)CCCCO3)c3c(O)cccc23)c(O)c1CO
Cc1ccc(-c2c(C=O)ccc3c2C(O)C(C)C3=O)[nH]1
Nc1ccc2c(C=NNS(=O)(=O)c3ccccc3)c(Br)ccc2c1
O=C(NC(=Cc1ccccc1)C(=O)N1CCC(Cl)CC1)c1ccco1
COCOC(OC(=O)CC(Oc1ccccc1)[N+](=O)[O-])C(=O)Nc1ccccc1
CC(=O)Nc1ccc(N)cc1S(=O)(=O)N1C=[N+]([O-])NCC1
CC(OC(=O)NC(CCC(Cc1ccccc1)NC(=O)CNC(=O)NCc1nc2ccccc2[nH]1)C(c1ccccc1)C(C)C)c1cnc(O)s1
N=c1snc(-c2ccccn2)n1-c1nnc(-c2ccccn2)s1
O=C(Cn1c(=O)oc2ccccc21)N1CCCc2ccccc21
CC(C)c1cccc(O)c1NC(=O)c1ccoc1
c1ccc2sc(N3CCC(c4nccnc4-c4ccncc4)CC3)nc2c1
CCCCS(=O)(=O)N1CCC(Br)C(C(=O)Nc2ccccc2)C1
Cc1ccc2c(c1)Nc1ncccc1-n1c(-c3ccc(CNS(=O)(=O)c4ccccc4)cc3)nnc1-2
CC(C)c1cccc(OC(F)C(NC(=O)Nc2ccccc2)C(C)C)c1
COc1ccc([N+](=O)[O-])c(Oc2nc3cccc(OC)c3nc2-c2ccccc2)c1
CCOc1ccc(C(=O)C2=CC(=O)NC2(N)c2ccccc2)c(O)c1O
FN(Cc1coc(-c2ccc3ccccc3c2)n1)c1cccc(-c2ccccc2)c1
CCCCCCCCOC(C(C)O)n1ccnn1
O=C(c1ccc(C(F)(F)F)c2c(Nc3ccccc3)nccc12)N1CCCC1CN1CCCCC1
COc1c(O)ccc2c(=O)c3c(C(=O)O)cccc3oc12
Oc1cccc(Cc2cn(C3CCC(N4CCN(c5cccc(C(F)(F)F)c5Cl)CC4)CO3)nn2)c1
CC(=CC(=O)N(C)Cc1ccccc1)c1cn[n+]([O-])c2ccccc12
CNc1cccc2[nH]c3ncnc(=O)n3c12
CNC(=O)C1(C)CN(c2ccc(N3CCN(c4ccc(OC5CCOC5)cc4F)CC3)cc2)C(=O)O1
COc1ccc(NC(=O)N(c2ccncc2)C2CCCCC2)cc1
CCCOC1CCC(CC(CN2CCCC2CN2C(=O)C(=O)NCC2CC2CCCCC2)N2CC(Cc3ccccc3)N(CCc3ccccc3)C(=O)C2=O)CC1
COc1ccccc1C=Cc1ccc(OCc2cccc(C(=O)O)c2OC)cc1O
CCC(=O)NC1N(c2ccccc2)CCNC1(C=O)OC
CC(=CC=C1CCC(O)CC1O)C(Cl)(CCCN1CCCCC1)C1CC(NS(C)(=O)=O)CC1(C)C
Nc1ccc2sc(S(=O)(=O)NCc3nc4c(Cl)cccc4[nH]3)cc2c1
COC(=O)c1c(NC(=O)c2cc3ccccc3[nH]2)c(OC)c2cc(C(=O)N3CCc4c3cc(OC)c3[nH]c(OC)cc43)[nH]c2c1C(F)(F)F
CC1COCC1OC(=O)N1C(C(=O)Nc2ccccc2)CC1(C)Cl
CNC(=O)C(C)Cc1nc(-c2ccccc2)sc1C
NC1CN(Cc2cccc(N3CCOCC3)c2)Cc2nccn2C1
CC(C=NNC(=O)CN1CCN(Cc2ccccc2)CC1C)=Cc1ccccc1
Nc1nc(Nc2ccccn2)cc(N2C(Cl)CNCC2Cl)n1
CCCCCCC(C(=O)OC)c1cc(COC(=O)CCCC)c2cncnc2c1
Cc1cn2ccsc2[n+]1CC(=O)c1cccc(Br)c1Cl
C=CN(C(=O)Nc1nc(C(C)(O)C(C)(O)Cc2ccccc2OC(C)=O)cs1)c1cccc(C)c1Oc1ccccc1
CCc1cc(-c2ncnc(CC)c2C#Cc2cc(N)cnc2N)ccc1C(=O)N1CCNC(F)C1
NCCN(CCO)CC(O)N1CCN(CCCNc2ccc3cc4ccccc4nc3c2)CC1
COc1ccc(C(C)(C)NCC(Cc2ccccc2)OC)cc1F
CCN(O)C(=O)c1cc(C)c(C)c(C)c1COc1ccc(Nc2cccc(C)n2)cc1
CC(C)c1cccc(Sc2cc(F)cc(N3CCCCC3)c2)c1[N+](=O)[O-]
C=C(C)C(=O)OC1C(=C)C1CC(C)=CC
CC(Oc1ccc(C(=O)NC2CCCCC2)cn1)c1c(-c2ccccc2)noc1N
Oc1cccc2c1CN1CCC2(c2ccccc2)CC1
CCN(CC)S(=O)(=O)c1ccc(C(=O)O)cc1
Cc1ccc(NC(=O)C2CCC(N)CN2)nc1
NCCCCCCCCCCCCNC(=O)C(N)C(N)CCCN
ClC(CCN1CCN(c2ccccc2)CC1)n1c2ccccc2c2nc3ccccc3nc21
CCc1ccc2nc(C(N)(C(=O)O)n3ncc4ccccc4c3=O)[nH]c2c1
COC(=O)C1(c2c[nH]nn2)C=C(C)N(C)C2=C1C(=O)CC(C)C2(C)C
CCC(=Nc1ccc(C)cc1)c1ccnc2ccccc12
CCCSC(=O)NS(=O)(=O)c1ccccc1
COC1CC1CNc1nnc(-c2ccsc2NC(=O)Cc2ccccc2)o1
CC(C)(C)c1ccc(COc2ccc(CCN3CCC(NCCOc4ccccc4)CC3)cc2)cn1
COc1cccc(C)c1Cc1nc(C(=O)N2CCC(Cl)C2)cs1
COc1c[nH]c(C2COCOC2)c(CS(=O)(=O)O)c1=O
COc1ccnc(N2CCN(c3cnccn3)CC2)c1NC(=O)Cc1ccccc1
CC(C(=O)c1cn[nH]c1)=C(Cl)c1ccccc1
CCOc1cc2c(cc(CNc3ccccc3)c(=O)n2C(OC)C(=O)Nc2ccccc2)s1
Cc1nccc2ccc(=O)[nH]c12
COc1ccc(C=C2SC(=S)NC2=O)cc1
Brc1ccccc1Cn1nnc2ncnc(N3CCN(Cc4ccccc4)CC3)c21
Cc1cccc(CNC(=O)C(C)N2C(=O)COc3ccc(S(=O)(=O)N4CCCCC4)cc32)c1
COc1cccc(-c2n[nH]c(=O)cc2-c2ccc3c(c2N)C(OC)CC3)c1OC
O=C(Nc1ccccc1)Nc1nnc(C2CC2Cl)s1
COc1cc(NC(=O)c2ccc(-c3ccccc3)nc2)cc(N2CCC(NCc3ccncc3)CC2)c1
COc1ccc(CN2CCC3(CC2)CC(=O)c2cc(OC(F)F)ccc2O3)cc1
CC(C(=O)Nc1ccc(Cl)cc1)=C(Cl)c1nc2ccc(Br)c(O)c2[nH]1
CCNC(=O)C1(C)CC(N2CCOCC2)CCN1Cc1ccco1
CC1CCCCN1C(C)CC(=O)Nc1ccccc1
C=C1C=C(C)c2c(ncc(C)c2C)C1=O
OC(c1ccc(Cl)cc1)n1cnc2cnc(Cl)nc21
Fc1nnc2c3ccccc3c(Oc3ccccc3)nn12
CNC(=O)C(NC(C)=O)C(C)(C)CC(CNS(=O)(=O)c1ccccc1)CC(C)c1ccccc1C(=O)NO
CCC(CC)n1c(C)cc(=O)n2nc(-c3ccccc3)cc12
CCCNC(=S)Nc1c(Cl)cccc1Cl
CC(C)c1sc(N2CCCC2)nc1C(=O)N1CCOC(c2ncn[nH]2)C1
COC1(C)OC=NC12c1nc(F)cnc1Oc1ccc(-c3cccnc3)c(N)c12
COc1ccccc1-n1nc2nc(SCC(=O)c3ccccc3C)n3c(c-2c1=O)CCC3c1ccccc1
CNc1csc(CNC(=O)n2sc3ncccc3c2=O)c1
CC1=NN(C(=O)Nc2cccc(Cl)c2)C=CN1C(=O)Nc1c(Cl)cccc1Cl
CCOc1ccccc1-c1c(C2=NNC(Cl)(c3ccccc3)C2)c(=O)n(C(CCN(C)C)C(N)=O)c2cc([N+](=O)[O-])ccc12
COc1nc2[nH]c(-c3ccc(F)cc3)cc(=O)n2n1
CCc1cc(C2CC(c3ccccc3F)=NN2)ccc1OCCCCCN1C(=O)c2ccccc2C1=O
CC(=O)OC1(C)C2=C(C)CC3C4CCC5CCCCC5(C(C)CCC(C)C)C4CCC3C2(C)CC1(O)F
NC(=O)c1cc(-c2cc(NS(=O)(=O)c3ccccc3)cs2)ccc1-c1cccc(Cl)c1
Cc1ncnc2nc(-c3ccc(OC(=O)c4ccc(N)cc4)c(N)c3)nc(C3CCCCC3)c12
NCCOc1c(N)cc(Cl)cc1-c1cc(-c2ccccc2)nc2c1ccc(=O)n2-c1ccc(N2CCNCC2Cl)cc1
CC(C)=CCOc1ccc(-c2cc(=O)c3c(O)cc(O)cc3o2)cc1
NS(=O)(=O)c1cccc(S)c1
Cc1ncccc1NC(=S)N1CCCCC1
O=C(Nc1ccc(S(=O)(=O)NCC2CCN(C(F)C3CCCCC3)CC2)cc1)c1ccccc1
CC(C)c1cccc(-c2ccc(CCN3C=NC4(CCNC(N)C4)C3=O)cc2)c1
CC(C)N(C)Cc1cccc2cccc(-c3ncco3)c12
COC(=O)c1sc(=NNC2=NC(=O)C(=CN)S2)[nH]c1C
Cc1ccc(-c2nnc(SC(C)c3csc(-c4ccccc4)n3)o2)cc1
COc1c(N)cc(-n2cnc3sc4c(c3c2=O)CCNC4)cc1SCC(=O)NN
CCOCN(C(=O)C=Cc1c[nH]c2cc(OC)cc(C#N)c12)c1cccc(OC)c1
Cn1c(C2COCC(N)N2)nc(C(=O)NC(F)c2ccc(F)cc2O)cc1=O
CCN1C(=O)C2C(N)(CNC(=O)c3ccccc3)NCC2(CC)C1=O
O=C(NC(C(=O)O)C(=O)NCCc1ccccc1)OC(C(=O)c1ccccc1)c1ccccc1
O=C(NCCCC(C(=O)NCC1CCCC1)N1CCCC1)c1ccc(CCC2=CC=[SH]C=C2)cc1
CCOC(=O)CSc1cccc2c1OC(=O)C(=CNc1nncs1)C2=O
CC(=O)Nc1ccccc1CN1C(=O)NC2(Cc3cccn3C2=O)C1=O
O=S(=O)(O)CCC(O)S(=O)(=O)O
Cc1cccc(C(CNC(=O)c2cc(Cl)c3c(c2)N(S(=O)(=O)c2ccccc2)CCO3)N2CCOCC2)c1
Cc1cccc(OC(=O)CNC(=O)OCCn2ccnc2)c1
O=C(NCc1ccccc1)c1cn2c(n1)CN1C(C2)OCC1c1ccccc1
Cn1c(=O)ccn(C2(C)C=CC(CO)C2)c1=O
Cc1c(C=O)ccn2c(=O)cc(N3CCNCC3)nc12
Cc1ccc(C)c(C(=O)c2cnoc2-c2cccc(O)c2)c1
COc1ccc2nc(-c3ccccc3)ncc2c1Cl
CC(CCN(c1ccccc1C(F)(F)F)C1CNCC1Cc1ccccn1)c1ccccc1
O=C(NCCN1CCOCC1)c1ccccn1
COc1ccccc1-c1ncc2c(=O)n(Cc3ccc(Cl)c(Cl)c3)c(OC)nc2n1
CC(O)C1(n2ccc(=O)[nH]c2=O)OC(COP(=O)(NCC(=O)OCc2ccccc2)Oc2ccccc2)C(C)(O)C1O
CC(=O)N1CCN(C(=O)NCc2ccc(C(=O)N3c4ccc(C)nc4Cc4ccccc4C3Cl)cc2)CC1
CC1(C)CCC(=O)C2C1=Nc1cccc(N)c1NC2c1cccc(O)c1
c1ccc(N2CCN(c3nc(N4CCc5ccccc54)nc4ccccc34)CC2)cc1
CCOC(NC(=O)c1cc(-c2ccccc2)nc2ccccc12)c1ccccc1OCC(=O)NCCN(CC)CC
NC(=O)Cc1cnccc1C(=O)NCCC(=O)NCC(=O)NC(CC(=O)N1CCSC1)Cc1ccccc1O
O=C(Nc1nc(-c2ccccn2)cs1)C1COc2ccccc2O1
CC(=O)N1CCN=C1NN=Cc1ccc(Cl)c(Cl)c1
O=C1NC(=O)C2(CCOc3cccnc32)N1
COC1(F)CCN(C(=O)Nc2ccccc2)CC1C(=O)Nc1ccccc1
Cc1ccsc1-c1nnc(COC(=O)c2conc2-c2cccc(Br)c2)o1
CNc1cccc(-c2cc(=O)c3c(Cl)c(O)cc(O)c3o2)c1C
CC(=O)OC1C(C)C2c3oc4cc5oc(=O)ccc5cc4c3CCC2(C)CC1(C)C
Nc1ccc2[nH]c(=O)n(-c3ccc(Cl)cc3)c2n1
O=C(O)c1c(O)c(CO)cc(O)c1OC1CC(O)CCO1
N#CC1C2N(C(=O)CC3CCCC3)CCC12N
Nc1ccc2[nH]c(-c3cccc(-c4ccc(CNCc5ccccc5)cc4)c3)nc2c1
CC(C)(C)N(Cc1cc(Cl)cc(Cl)c1)C(=O)COC(=O)c1ccc(F)nc1
NC(NCC(NCC(=O)NCNc1ccnc2ccccc12)S(N)(=O)=O)(C(=O)O)C(=O)NN=c1c2cc(S(N)(=O)=O)ccc2nc2n1CCCC2
Cc1ccc(C(=O)NC2(F)CC2)cc1-c1nc(=O)c2ccsc2[nH]1
Brc1ccc2[nH]c(=NN=Cc3ccco3)sc2c1
O=[N+]([O-])c1cccc(Nc2ncnc3sccc23)c1
COc1cc(N)cc2c(=O)[nH]c(=O)n(O)c12
CS(=O)(=O)CC1(C(N)=O)CCCC(n2ccc(Nc3ccccn3)n2)C1
COc1ccc(C(N)=C2SC(=O)NC2=O)cc1
COc1ccc(-n2ccc(=O)c(-c3nnc(Nc4c(OC)cccc4C(F)(F)F)o3)n2)cc1
CCN(CC)c1cccc2c1[nH]c1ccccc12
CNC(=O)c1cnc(C(C)NC(=O)Nc2cc[nH]n2)c(C)c1
N=C(N)C(CCCCOc1cccc2ccccc12)Oc1ccccc1
CC(=O)c1cc2ncsc2cc1NC(=O)COC(=O)Cc1ccccc1
O=C1CCCC(=O)C1=C1NCCCCN1
Nc1ccc(C=CC(=O)Nc2ccc(S(=O)(=O)N3CCN(CC4CCNCC4)CC3)cc2)cc1
CC(=O)N1CCc2cc(S(=O)(=O)N3CCC(C(=O)NCc4ccccc4)CC3)ccc21
N=C(CC(O)C(=O)O)N(O)c1ccc(C(F)(F)F)cc1
CC(C)(N)C(=O)Nc1ccccc1N1CCN(C(=O)CCCCc2ccccc2)CC1
NS(=O)(=O)c1cccc2c1CCN(CC(=O)c1ccccc1)C2
COc1ccc(NCc2coc(-c3ccc(OC)c(OC)c3)n2)c(OC)c1
Cc1ccc(CNC(C)c2cn3ccccc3n2)cc1
N#Cc1ccccc1NC(=O)c1ccc(N2CCN(c3ccncc3)CC2)nc1
Cc1nc(N2C(=O)c3cccc4cccc(c34)C2=O)c([N+](=O)[O-])s1
O=C(NCCc1ccccc1)c1cc2cccc(OCc3ccccc3)c2oc1=O
N#Cc1c(Nc2ccccc2)cc(CO)[nH]c1=O
CC=C(C)C(=O)OCC12CC(=O)N1C=C(c1cc(C)c3c(c1C(=O)O)CCC(c1cccc(C(=O)O)c1)O3)C2
C=C1C(=O)OC2C1CC(=C(C)OC(C)=O)C(O)(OC(C)=O)C(O)CC1(OC(C)=O)C(C)CCC3(CO3)C21O
Cc1cnc(NC(=O)NC2N=C(c3ccccc3)c3ccccc3N(C(C)C)C2=O)s1
Cc1cc(CN(Cc2cc3ccccc3[nH]c2=O)S(=O)(=O)c2ccccc2)sc1C
O=C1C=C(Nc2ccccc2)C(=O)c2nc(-c3cc(Br)cc(Br)c3)ccc21
COc1ccc(OCc2ccccc2)cc1OCc1cccnc1NC(=O)CCO
O=C(OC1(O)COC2C1OC(O)(O)C2(O)OC(=O)c1cccc(O)c1)c1ccccc1
CN(N)C(=O)OC(C)(C)CC1CN(c2ccccn2)CCN1Cc1c[nH]cn1
O=C(Cn1nc(-c2ccccc2)c(-c2ccccc2Cl)n1)NC1CCC(Cl)CC1Cl
CCCCCC(O)CCCC(=O)O
O=C(Cn1c(SCCN2CCC(F)C2)nc2ccccc21)NCc1ccccc1
Cc1ccc(CNC(=O)c2ccc(F)c(Cl)c2)cc1F
CC=CC(=CC(=O)O)C[N+](C)(C)C(C)C
COc1c(C)cccc1C=C1SC(=Nc2ccccc2)NC1=O
CCN(C(=O)c1cnn(-c2ccccc2)c1C1CCNCC1)C(C)(F)Cc1cccc(C)c1
COc1ccccc1NC(=O)CN1CC(C)C(N)C1c1cn[nH]c1Cl
Cc1cccc(CC(C)(C)OC(=O)NCC(=O)OC(C)(C)C)c1CCNC(=O)c1cocn1
COc1ccc(-c2c(-c3cnc(-c4cccnc4)s3)nc(-c3cnccn3)n2-c2ccccc2)c(Br)c1
O=CSC(C(=O)O)c1cccc(C(=O)c2cc(C(=O)O)ccc2O)c1
O=C(O)c1ccc(N=Nc2cc(O)cc3cccc([N+](=O)[O-])c23)cc1
COC(CC1CN(S(=O)(=O)c2ccccc2)Cc2cc(-c3ccccc3)ccc2N1Cc1c[nH]cn1)c1ccccc1
C=CCCCC(C)c1oc(=O)ccc1CC=C
CCC(N)(OC(=O)COc1ccc(-c2nc3c(=O)[nH]c(=O)[nH]c3[nH]2)cc1)C(=O)N(c1ccc(C(F)(F)F)cc1)C(C)C
O=C(C(O)=Cc1cccs1)c1ccc([N+](=O)[O-])cc1
CC(C)C(C)NC(=O)c1ccc(NC(=O)c2cccc(C#Cc3cnc4ccnn4c3)c2)cc1C(F)(F)F
C[N+](C)(CCCN1CCOCC1)Cc1ccc(-c2c[nH]c(=O)cc2N)cc1
O=C(c1ccc2ccccc2n1)N1CCc2ccccc2C1
CN(C)CCNC(=O)C(Cc1ccccc1)NC(=O)CCc1c[nH]c2ccccc12
CC(C)c1ccc2nc3c(Cl)nn(Cc4cccc(O)n4)cc-3c(=O)c2c1O
CCOC(=O)c1cccc(CC2CC(c3cc4ccccc4oc3=O)=NO2)c1
O=P1(O)OCC2CC2O1
NS(=O)(=O)C12OC1(COP(=O)(O)O)C1CCC2O1
Cc1cc(-c2ccc(S(=O)(=O)N(C)C)cc2)c(C)cc1NC(=O)c1cnn(C)c1
CC(=O)c1c(C(=O)Nc2ccccc2)sc2nc3c(cc12)CCCCC3N
CCOC(OC(=O)C(c1ccccc1)c1ccccc1)[N+]1(C)CCCCC1
c1ccc(-c2ccc(-c3ccc4ccccc4n3)cc2)cc1
Cc1ccc(OCC(=O)NOC(C)C)c(C2CC(=O)c3cc(C(=O)OC4CCCC4)[nH]c3C2)c1
CC(=O)N1CCCC1C(=O)Nc1ccc(NC(=O)C2CCCN2S(C)(=O)=O)cc1
COc1ccc(C(O)NN=Nc2cnn(-c3cccc([N+](=O)[O-])c3)c2)cc1OC
Cc1ccc2c(c1)C(=O)C(N1CCCC1)=C(Nc1cc3ccccc3[nH]c1=O)C2=O
Oc1ccc(Br)c(-c2ccc(Oc3ccc(Br)cc3Br)cc2Br)c1
N#CC(C(=O)NC1CCS(=O)(=O)C1)=C(c1ccc(Sc2ccccc2)s1)[N+](=O)[O-]
Brc1ccc2c(c1)C1CCCN1CC2c1ccccc1
CCC(C)NCc1cnc2oc3ccccc3c(=O)c2c1
CCCC(CC)C1(O)C=C1C
O=c1c(C(Cl)c2ccccc2)coc2cc(Cl)cc(OCc3ccccc3)c12
COc1ccc(-c2nc3ccccn3c2Cc2ccc(Br)c(CCl)c2)cc1
CC(=O)C12CN(Cc3ccccc3)CCN1C1=C(N2)C(=O)c2c(cnc3nccc(=O)n23)C1=O
Nc1cccc2c1CN(C(=O)c1ccccc1)c1ccccc1C2c1ccccc1
CCC(NC(=N)N)c1cccc(CNC(=O)CNC(=O)CNC(=O)CNC(=O)C(C(N)=O)C2c3ccccc3CCc3ccc(CF)c(C(CC)NC(=N)N)c32)c1
CC1CC(=O)N2c3ccccc3C(=O)OC(C)(c3ccoc3)C12
CCC(O)Cc1cccc2c(OC(C)CC)cc(=O)oc12
COC(=CS(=O)(=O)CCc1cccc(OC)c1)c1cccc(OC)c1OC
Cc1ccc2nc(-c3ccccc3)c(-c3cc(Cl)[nH]c(=O)c3C)n2c1
O=C(Nc1ccc(C(F)(F)F)cc1C(F)(F)F)C1CC(c2ccccc2)=NO1
CCOc1ccccc1CC(OCC)C(N)(Cl)C(=O)N(Cc1ccc(Cl)cc1)c1cccc(N2CCNCC2)c1
CC(C)(C)NC(=O)c1ccc2c(-c3ccc(O)c(O)c3)n[nH]c2c1
Nc1cccc(N2CCN(Cc3c(C(=O)c4ccccc4[N+](=O)[O-])csc3Cl)C(Cl)C2)c1
O=[N+]([O-])c1ccccc1CN1CCOC(n2cnc3c(Nc4ccccc4)ncnc32)C1
Cc1ccc(-c2n[nH]c(=S)n2N=CC=Cc2ccco2)cc1
COC1CCCC1Oc1cc(-c2cnc3ccc(NCc4ccccc4)nn23)cc(S(C)(=O)=O)c1
COC(C=Cc1cccc(=O)o1)=CC(OC)=C(C)c1ccc[nH]1
Nc1cc(F)nc2c1nc(SCc1ccc(C(=O)NCCN3CCCC3)cc1)n2Cc1ccccc1
CC(C)(C)N
CC1C(=O)C=CC2C1C(C)C1(C)C(O)(O)C(=O)C(C)C13OC23
NC(Cl)=NS(=O)(=O)O
Cc1c2oc(=O)ccc2cc2c1oc1ccccc12
COC1C(=O)CCC(c2cccs2)C1OC
Cc1cc(C=CC=NNC(=O)Cc2n[nH]c3ccccc23)ccc1F
CCOC1(N)C(CNC(=O)c2cc(Br)co2)CCCN1Cc1ccccc1
NC(=O)COC(=O)c1ccc(Cc2c[nH]c3ccccc23)s1
O=C(O)CN1C(=O)C(=Cc2ccc(-c3cccc(Cl)c3)o2)SC1=S
CCOc1cccc2c(C(=O)NC(N)C(=O)Nc3ccc(OC)cc3)nn(-c3ccccc3)c(=O)c12
O=C(NC1CCCC(NC(=O)c2ccc3cccc(Cl)c3c2)C1)c1ccccc1
Cc1ccc(-c2nc(=O)c3sc(=S)n(-c4ccc(Cl)cc4)c3[nH]2)cc1
O=C(O)c1cccc(CN2CCCc3ccc(NC(=O)c4ccccc4)cc32)c1
COC(=O)c1ccccc1NS(=O)(=O)c1nc2ncccn2n1
O=C(Nc1ccccc1)Oc1ccc2nc3n(c2c1)CCN3CC(Cl)N1CCOCC1
CC(C)CC(CO)(NC=O)c1ccc(CCC(=O)NCC(=O)N(CCC2CCCC(O)C2)C(C)C)cc1
C#Cc1c(O)n(C2CCC(CO)O2)c(=O)[nH]c1=O
COc1ccccc1NC(=O)CN1CCN(CC(=O)N2CCOCC2)C(OC)C1
CCC1(Cl)CCNC(Cl)(CNC(=O)c2ccc(O)cc2)C1O
COC(CC(=O)N(CC(=O)NC1CCCC1)c1ccc(C)cc1)C(=O)Nc1ccon1
O=C(O)c1c(-c2ccccc2)ccc2oc(-c3cccc(N4C(=O)c5ccc(Cl)cc5C4=O)c3)nc12
[truncated: 566,879 more chars]
