# Supplementary material for: t-SMILES: a fragment-based molecular representation framework for de novo ligand design
Source: Nat Commun. 2024 Jun 11;15:4993. doi: 10.1038/s41467-024-49388-6 (PMC11167009; doi:10.1038/s41467-024-49388-6)
Supplement: Supplementary file 4 — Source Data [file 41467_2024_49388_MOESM4_ESM.zip › Soure data/Source data and code for all other graphs/Metrics/Models/Chembl/ChEMBL_Scaffold[dbl][rnd50][bs128][SH]/gen.smi.re_smils.smi.rnd10000.csv]

N#CCC(=O)N1c2ccccc2CCc2ccccc21
Nc1ccc(-n2cccc(C(=O)Nc3ccc(Oc4ncnn5cc(OCCCN6CCNCC6)cc45)cc3F)c2=O)cc1F
CC1CC(=O)C2=C(C1)N=C1C2c2ccccc2CC1(C)C
Cc1ccc2c(c1)oc1c(=O)n(-c3ccccc3)nc(C(=O)NCC(=O)Nc3nc4ccc(C)cc4s3)c12
Cc1cc(O)ccc1-c1cnc(-c2ccccc2)[nH]1
COc1ccc(C2(OC)Oc3ccc(-c4ccc5oc(-c6ccccc6)cc(=O)c5c4)cc3C2=O)cc1
Cc1ccc(-c2cc(COc3cccc(N)c3)cc3cncnc23)cc1C
O=C(c1ccsc1)N1CCC2(CC1)CN(C(=O)c1ccco1)CCCO2
COc1ccc(-n2ncc3c2C(=O)N(c2ccc(C4(CN5CCCC5)CC4)cc2C(N)=O)CC3)cc1
CC(C)CCOc1ccc(-c2ccc3ccccc3n2)c2c1Cc1ccccc1-2
CC(C(=O)O)N1Cc2ccc(nc2)CCNCCCCn2ccc(n2)C1
COC12CCCOC1C(C)C(C)(O)C2(O)c1coc2cc(OC3CCC(O)C(O)O3)cc(O)c2c1=O
CC(NC(=O)NN(CC1CC(F)C(F)O1)S(=O)(=O)c1ccccc1)(C(F)(F)F)C(F)(F)F
O=C1NN(c2ccccc2)C(CCc2ccccc2)=NC1=Cc1ccccc1
COc1cccc(S(=O)(=O)Nc2ccc(C(O)(CCCCNC(=O)O)c3cccnc3)cc2OC)c1
CC1(CO)C(O)(O)C2(O)C3CCC4CC(O)(OC5CCC(OC6CCCCO6)CO5)C(O)CC4C3C(O)C(O)C2(CO)C1(O)C1=C(CO)C(=O)OC1
CC1CCCN1c1ccc(C(=O)Nc2ccccc2)cc1
Cc1ccc(OC(O)(Cl)c2conc2-c2cccc(Cl)c2)cc1C(=O)O
CC1C=CC(C(=O)N(C(C)C)C(C)C)C2CCC3C(CCC4CCCC43C)C12
O=C(Nc1ccccc1)N1CCCN1C(=O)NC(Cl)c1ccc(-c2ccccc2)cc1
NC1CC1c1c[nH]c(CN2C(=O)c3cc(O)cc(OCC(F)(F)F)c3C2c2ccccc2)n1
NC1(Cl)CNC(c2ccccc2Cl)c2[nH]c3ccccc3c21
CCCCCCCCCCC(COC)C(NC(=O)OC(C)([NH3+])C1CCC(N)(C=O)C1OC(=O)CCCCCCCC)c1cccc[nH+]1
CC(=O)NCC(=O)Nc1nc2c(=O)[nH]c(-c3c(F)ccc(Cl)c3N(C)C(C)=O)cn2n1
CC1CN(c2ccc(Cl)cc2)CCN1CCCNC(=O)Cn1c(=O)c2cccn2c2cccnc21
Cc1ccc(-c2n[nH]c(=S)n2C)cc1
C=C1CCC(C(CCCCCC)NC=O)CC1
O=C(O)c1ccccc1-c1ccccc1
COC(Cc1ccccc1)N(C(=O)c1ccccc1)c1cccc(OCCN2CCCCC2)c1
c1ccc(Cc2noc(SCc3cn4ccccc4n3)n2)cc1
COc1cccc(-n2nc(C)cc(Oc3ccc(C)cc3)c2=O)c1Cl
CC1SC(NC(=O)C(C)(C)Sc2nncs2)=NN1C(=O)C(C)(C)C
Cc1ccc2c(c1)S(=O)(=O)n1nc(S(N)(=O)=O)cc1N2
Cc1cccc(-c2nc(C(F)NC3CCCCCC3)co2)c1
CC(NC(=O)C(C)NC(=O)C(CN)NC(=O)C(CCC(=O)O)(NC=O)c1ccc(I)cc1)C(=O)O
O=C(O)C(C=C(F)c1ccc(Cl)cc1)n1ccc(=O)c2c(F)cccc21
COc1cccc2ccc(OC(C)=O)cc12
NC(=O)CCNC(=O)c1ncc(N)nc1I
COc1ccccc1-c1ccc(Cn2ccc3cnc(Nc4cccc(S(C)(=O)=O)c4)nc32)cc1
CC(C)(c1ccc(OS(=O)(=O)c2ccc3ccccc3c2)cc1)C1(Cl)OC2=C(NC1=O)C(=Cc1ccccc1)CNC2
O=C(Nc1ccc(N2C(=O)c3ccccc3C2=O)cc1)c1occ([N+](=O)[O-])c1Cl
COC(Oc1ccc2c(c1)OCC2)C(CC(=O)O)c1ccccc1
CN(C)c1cccc(CN2CCC(C(=O)NC3CCN(CCc4ccccc4)CC3)CC2)c1N
CC(=O)N(C)CN(C(=O)NC(c1cccc(C)c1)C1CCNCC1)c1ccccc1
CCOC(=O)c1cc(O)cc(-n2cccc(C(F)(F)F)c2=O)c1
CCCCOc1ccc(N(C(OC)(OC)C(=O)NCCc2ccc(OC)cc2)S(=O)(=O)c2ccccc2)cc1
CCNC1NCCC(NC(=O)C(Cc2ccccc2)C(NC=O)C(=O)O)C1N
COC(=O)c1ccc(NC(=O)OC(C)(C)C)cc1S(=O)(=O)NCC(CCCNC(=O)CCCc1cccc[n+]1[O-])NC(=O)OC(C)(C)C
CCCCSc1nnc2c3cc(C)ccc3n(CC)c2n1
Cc1nc(C(C)C)c(C(=O)Nc2ccccc2)o1
COc1c(NC(=O)COC(=O)CCSc2ccccc2)cccc1S(=O)(=O)N(C)C
COC1CCCCC(N2CC(C(=O)Nc3ccccc3)CC2=O)CC1
CCCOCCN(C(=O)C(NC(=O)Cn1nnc2sc(-c3ccccc3)cc2c1=O)c1ccccc1)C1CCCC1
Cc1cc(-c2nn[nH]n2)ccc1OC(C#N)c1ccccc1
O=C(O)c1cc(Oc2ccc3c(c2)CC(NCCCCc2ccccc2)CC3)ccc1COC1CCOCC1
CC(NC(=O)c1[nH]c2ccccc2c1OCCCC(=O)N(C)C)C1Cc2cccc(-c3ncco3)c2O1
O=C(NCCC(Cl)Nc1ccnc2cccc(Cl)c12)c1ccc(OC(F)(F)F)cc1
COCC(=O)Nc1cnc(Oc2ccccc2)cn1
O=C(Oc1ccccc1)N1CCN(c2cnc3ccccc3n2)CC1
Cc1cc(Oc2ncnc3[nH]c(=O)[nH]c23)ccc1NC(=O)Nc1ccccc1
Cc1ncc(C(=O)Nc2ccc(Cl)cc2F)s1
COC(=O)c1cccc(CC(=O)NC2CCN(C(F)c3ccccc3)CC2)c1
O=C1Nc2ccc(NC(=O)c3ccco3)cc2C1=Cc1ccc[nH]1
Cc1ccc(NC(=O)Nc2ccc(NC(=O)c3sc(C(F)(F)F)cc3Cl)cc2)cc1
Cc1cc(NCc2ccccc2)cc2c1CC(C(=O)O)C2
Cc1nc(NCC2(O)CC(O)C(n3cnc4c(C(C)C)nc(C(N)=O)nc43)O2)ncc1N
COc1cc2ccc(CC3CC(C)CC(N)N3)nc2cc1O
CCOC(=O)C(CCC(N)=O)NC(=O)C(N)(CO)c1ccc(N(CCSCCOC(=O)NCCCCNC(=N)N)C(=O)OCC=O)cc1
CNCc1cnc(-c2ccccc2)[nH]1
CC(C1CCCC1)N(O)C(N)=O
CC(C#N)n1c(=O)c(-c2cccc(Cl)c2)nc2cnc(Oc3ccccc3)nc21
COc1cc(O)c(OCCc2cc(OC)c(O)c(C)c2OC)cc1OC
CCc1cc(-c2ccc(OC)c(C)c2)n(C)n1
O=C(Cc1cccc(NC(=O)C(=O)Nc2ccon2)c1Oc1ccccc1)NO
O=C(NCCCN1CCN(c2ccccc2-c2ccc(Cl)cn2)CC1F)c1ccc(F)nc1Nc1ccccc1
O=C(O)C(O)=Cc1c(Cl)c(Cl)c2cc[nH]c2c1Cl
Cc1ccc(Br)c(N(C(N)=S)C(N)=S)c1
Cn1nc(C(=O)NCc2ncn[nH]2)c2cccc(N)c2c1=O
Cc1cn[nH]c1NC(=O)CN1CCCC(Cn2cncn2)C1
C#CCN(Cc1cc2c(=O)nc[nH]c2cc1C)c1ccc(C#N)cc1
c1ccc(OCc2cc3ncccn3n2)cc1
Oc1cccc2c1CN1CCC2(c2ccccc2)CC1
C=NOCC(NC(N)=O)c1cc([N+](=O)[O-])co1
O=CC(=C(O)C(=O)O)c1ccccc1Cn1ccc(=O)c2cc(F)ccc21
N#Cc1cccc2c1C(=O)N(CC(=O)c1c[nH]c3ccccc13)C2
CC(C)c1cccc(NC(=O)C(Cc2ccccc2)C(C)C)c1
Cc1ccc(S(=O)(=O)NS(=O)(=O)c2cc(Cl)ccc2[N+](=O)[O-])cc1
CC(C)NC(=O)NS(=O)(=O)C(CCCCOc1ccccc1Cl)Oc1ccccc1
CC(=O)NC(C(=O)O)C(C)Cn1c(=O)cnn(-c2ccc(Cl)cc2)c1=O
CC(=O)Oc1ccccc1S(=O)(=O)c1nnn2c1nc(N1CCOCC1)c1sccc12
COCC(F)c1c(C)nc(NC(=O)NS(=O)(=O)c2cc(OC)n[nH]2)nc1OC
CCOCN1C(=O)C=C(C(=O)c2ccc(C)o2)C1c1cc(Cl)ccc1O
COc1csc(-c2cnn3nc(-c4ccccc4)cc3n2)c1OC
COC(CC1C(C)(C)CC(=O)C(O)=C(C)C(C)=C(O)C(N(C)C)(C(O)(OC2(C)OCCC(O)C2(C)C)C(C)O)COC(=O)CCCC1(OC)OC1CCCCO1)Oc1ccccc1
c1ccc(C2c3ccccc3NC3Nc4ccccc4OC32)cc1
CCOC(=O)c1ccc(CC)c(C(=O)OCC)c1O
CC(C)n1nc(-c2cnc3ccccc3n2)c2ccccc2c1=O
CC(Oc1ccccc1)c1nc(-c2cnc(N3CCCC3)nc2)co1
C=CCn1ncc2c1C(=O)NC1(CCN(C(=O)c3cc4nccc(O)c4cc3OC)CC1OC)C2
Clc1ccccc1N1CCN(CCCCN2CC3c4ccccc4NC32)CC1
CN(C)C=Nc1ncn[nH]1
CCOC1(N)CC2CN(Cc3ccccc3)CC2C(=O)N1
CC1CCCN(C(=O)c2cccc(S(=O)(=O)NCc3ccco3)c2)C1
CC(c1cc(=O)n2ncc(-c3ccccc3)c2[nH]1)N1CCN(c2ccccc2)CC1
COc1c(O)c(Br)c(Br)c(C(OC)(OC)c2cc(Br)c(Br)cc2Br)c1OC
Cc1cc(NC(=O)c2ccc(C(C)C)cc2)ncn1
CNC(=S)N(CCOc1ccccc1C)CC1CCCO1
O=C1CNC(C(=O)NC(Cc2ccccc2)C(=O)NCCCN2CCOCC2)C1
CCc1cc(-c2ncnc(CC)c2C#Cc2cc(N)cnc2N)ccc1C(=O)N1CCNC(F)C1
CCc1cccc(C2(NC(=O)c3cccc(C(F)(F)F)c3)CCc3cc4ccccc4n3C2CC(=O)O)c1
Cc1[nH]c2ccccc2c1C(=O)C(=O)NCc1ccccc1
Cc1csc(S(=O)(=O)NCC2CCNC(=O)c3cccc(NC(=O)C(N)(CCO)c4c(N)[nH]c5cccc(N)c45)c3O2)c1
N#Cc1c(Nc2ccccc2)cc(CO)[nH]c1=O
CCNC(=O)c1cccc2sc(-c3ccccc3)nc12
C=CC1(C)c2ccccc2N(c2ccccc2)C(=O)C12CCCN(CC(C)(C)N1C(=O)Cc3cc(-n4cnnn4)ccc31)C2F
CCS(=O)(=O)N1C(=O)C=C(C(=O)c2ccco2)C1c1occc1O
O=c1oc2ccccc2cc1-c1cc[n+](CCn2c3ccccc3c(=O)c3ccc(Cl)cc32)cc1
Cc1cc(NC(=O)c2ccc(N3C(=O)CCC3=O)cc2)ccc1S(=O)(=O)Nc1ccon1
CC(C)c1cc(C(C)C)c2c(n1)nc1ccccn12
COC(=O)CC(=O)c1ccc(C(=O)CC(=O)OC)cc1
O=C(CNCc1occc1C(F)(F)F)Nc1ccccc1C(=O)Nc1ccccc1
C=C(C(=O)NO)c1conc1NC(=O)Nc1ccccc1
CC(C)(C)OC(=O)NC1OC2C(OC(=O)c3ccco3)COC2C1OC(=O)CCCC1CCCCC1
CC(C)(N)c1cccs1
COc1cc(C=NNC(=O)C(OC)(Sc2nncn2-c2ccccc2)[N+](=O)[O-])ccc1C
CNC(=O)C1(C)COC2COc3c(N)cc(NC(=O)COc4ccccc4)c(Cl)c3C(=O)NC2C1
COc1cccc(-n2nc(OC)c(C(=O)c3cc(CO)ccc3OC)c2OC)c1
CC1(Cl)CN(C(=O)c2ccccc2)c2ccc(CNC(=O)C=Cc3ccccc3)cc21
CC(C)NC(=N)c1ccc2c(=O)c(-c3ccnc(N4CCOCC4)c3)c(N3CCOCC3)oc2c1
C=C1C2CC=C3C4CCCC(NC(=O)N5CCC(C)C5)C4CCC3(C1O)C2C
CC(=O)N(C(=O)N1CCCC1C(=O)NCc1ccncc1O)c1ccccc1
COC(=O)c1c(O)cccc1C(O)=C1CCCC(=Cc2c(O)ccc(OC)c2O)C1=O
CCC1(N)C(=O)NN=C(NCc2cccc(C)c2)C1Cl
O=C(C(O)=Cc1ccc(O)c(O)c1)c1ccccc1O
CCOC(=O)C1(c2ccccc2)c2ccccc2OC(=N)C1Cl
CCOC(=O)C1CCN(CC2(c3ccccc3)NC(=O)NC2=O)CC1
CNCc1ccnc2c1ccc1ccccc12
CC(C)c1cccnc1C(C)C1OCCN(c2ccccc2)C1=O
CCC(C)c1ncc(C=Cc2ccccc2)n1Cc1ccc(-c2cccc(C(=O)O)c2-c2nn[nH]n2)cc1
CC1(C)C(=O)Nc2ccccc2N1S(=O)(=O)c1ccccc1
CC(Br)c1ccc2c(c1)C(=O)C=CC2=O
COC(=O)c1coc2ccccc2c1=O
CCOC(=O)c1ccc(N2C(=O)CCN(C(=O)OCC)C2=S)cc1
Cc1ccnc(SC(C#N)c2ccccc2Cl)c1
CN(C)CC1COP(=O)(O)OC1
CCCCC(CCC)n1c(C(=O)OCC)cc2cc([N+](=O)[O-])ccc21
CN(C)C1c2c(NC(=O)c3cn4c(-c5ccccc5)ccnc4n3)n[nH]c2CC(C(C)(C)C)C1N
Cc1ccc2nn(CC(C)CN3CCN(c4ccc(Cl)cc4)CC3)c(=O)n2c1
C=S(N)(=O)C1CCCC(OC(=O)Cc2ccccc2Nc2cccc(Cl)c2Br)C1
N#CC(=Cc1c2ccccc2cc2ccccc12)C(N)=O
O=C(Cn1cnc2c(nnn2Cc2ccccc2)c1=O)c1ccccc1F
Cc1cc(N)cc(Cn2c(N3CCN(c4ccccc4)CC3N)nc3[nH]c(=O)[nH]c(=O)c32)c1
Cc1cc(C(=O)O)cc(C(=O)Nc2ccccc2)c1Cl
CCC(C)n1cc(C)[n+](C(c2ccccc2)c2ccc(C(=O)N(CC)CC)cc2)c1
Nc1nc(N)c2c(n1)Nc1ccccc1C=N2
CC1(C)Oc2c(-c3ccccc3)ncnc2N1Cc1ccccc1
Cc1cc(C(=O)OCc2cc(=O)n3ncsc3n2)c(C)cc1NC(=O)COc1ccccc1
CC(=O)Oc1cccc2c1C1C=CCC1CN2
O=C(O)Cc1cccc2c(=O)c3cc(O)ccc3oc12
COC(=O)c1cn(C2CC2C)c2cc(N3CC(F)C3(F)[N-][N+]#N)ccc2c1=O
Cc1ccccc1NC(=O)C1=CNc2nc(SC(C)c3ccccc3)nn2C1c1ccncc1
CCN(C)C1(C)CC(C(F)(F)F)c2c1n(Cc1nncn1Cc1ccc(-c3ccccc3)[nH]1)c(SCc1ccc(F)cc1)nc2=O
O=C(NC(O)c1ccccc1)c1cc(=O)c2cc(O)ccc2o1
Cc1c[nH]c2ccc(C#Cc3ccc(N)cc3)c(CO)c12
NC(=O)c1ccccc1NC(=O)COC(=O)C1CCC(=O)N1S(=O)(=O)c1ccccc1
O=C(NOCCc1ccccc1)C1CCN(S(=O)(=O)c2ccccc2)CC1
CN(C)C1CCC(Nc2ncnc(N3CCCC3)n2)CC1
CCn1cc2nc3ccccc3c-2nc1SCC(=O)NCC1(O)CCCO1
O=C(NC1CCC1)OCCCc1c[nH]cn1
CCC(CC)N1CC(COCc2ccccc2)Oc2cc(N3CCCC3)ccc2S1(=O)=O
CC(=O)NC1C(C(=O)O)C(O)C(O)OC1(O)C(O)CCC(=O)O
Nc1cc(OC(F)(F)F)ccc1N1CC2(CCCCC2)N(Cc2ccc(C(=O)Nc3nn[nH]n3)cc2)C1=O
CC(C)(C=Cc1ccncc1)Oc1cc(-c2ccccc2)cc2oc(=O)ccc12
COC1OC(N)CN(CCC(Cl)NC(=O)c2cc(NC(=O)c3cc(N(C)C(=O)c4cc(-c5cccs5)c[nH]4)c[nH]3)c[nH]2)C1(N)C(C)C
O=C(Cc1ccccc1)NCCCc1ccccc1
CC(=O)OC(C)CCCCCCCCCCCCCc1ccccc1N1C(=O)OCC1(O)c1ccccc1
CN(C)CC(c1ccccc1)n1cnc2c1N1CC3(CCC(C(F)(F)F)C3)N=C1NC2=O
O=c1nc2ccccc2c(O)o1
C#CC(C)NC(=O)OCCc1sc(Oc2ccccc2)nc1OC(=O)C(C)C
NC1(O)C(O)CC(O)C(O)C1O
O=c1ccccc(C(c2ccccc2)c2cccc(O)c2O)c1
O=C(NCCCNCc1ccccc1)Nc1ccccc1O
COc1ccc(-c2cncnc2NC(OC)c2cccnc2)cc1
COc1cc(S(=O)(=O)N2CCC(C(=O)NCc3ccccc3)CC2)c2ncccc2c1
CCC(C)c1c(O)cccc1NC(=O)CNC(=O)C(Cc1cccc(C(=O)O)c1)NC(=O)CCCNC(=O)C(NC(=O)C(O)c1ccccc1)C(C)C(=O)O
CCOC1CCc2nc(NC(=O)c3ccccc3)sc2C1OC
N#CC1(c2ccc(C(F)(F)F)cc2)CC1(C(N)=O)C(=O)Nc1ccccn1
CCCOc1cccc(-c2ccc(C3(CO)CN4CCCCN(Cc5cccnc5)CC43)cc2)c1
CC(=Cc1ccc2c(c1)OCO2)C(=O)C=Cc1ccccc1
Nc1cccc(C(=O)N2CCC(F)n3nc(COc4ccccc4)cc32)c1
NC1CCCC(Nc2cc(=O)[nH]c(=O)[nH]2)C1N
O=c1nc(N2CC(O)NC(CO)C2O)ccn1C1OCC(O)C1[N+](=O)[O-]
COc1cccc(OC)c1S(=O)Cc1ccc(CC(=O)O)c(OC2CCCC2)c1
CCOc1coc2c(C(O)CNC)c3occc(=O)c3cc12
Cc1ccccc1NCc1nnc(SC(C#N)C(=O)Nc2cc3c(s2)C(C)(N)CC3)[nH]1
CCCCCC(C(S)C(=O)O)[SH]1C(Nc2ncncc2Cl)=NC(c2ccccc2)=C1Cl
COCCCOc1cccc(C(F)(F)F)c1-n1nc(S(N)(=O)=O)cc1-c1ccccc1
CC(CCN(Cc1ccccc1)S(=O)(=O)c1ccccc1)N(C(C)c1ccccc1)S(=O)(=O)c1ccccc1
O=C(NC(Cc1ccccc1)C(=O)CCC(=O)N1CCC(C(=O)O)C1)c1ccccc1
NC1NCc2c(-c3ccc(Cl)cc3)noc2C1Cl
COc1ccc2c(c1)CC(OC)(OC)N=C2
CCC(CC)C1=CC(C)(c2cccc(C(=O)OC)c2)NC(=S)N1CCN(CC)CCCCCCC(=O)O
CCCNC(=S)N1CCc2cc(S(=O)(=O)N3CCCCC3)ccc21
Cc1ccc(NC(=O)c2cnccn2)c(-c2ncnc(N3CCNCC3(N)N)n2)c1
Cc1cccc(NN=Cc2occ(C(=O)O)c2[N+](=O)[O-])c1
O=C(Nc1ccc(C2SC(=Nc3cccc(F)c3)N(Cc3ccco3)C2=O)cc1)C1CCCN1C(=O)OCc1ccccc1
N#Cc1cc(C(=O)NCC(=O)N2CCCC2)ccn1
O=C(C1CCC1)N1CCN(C(c2cccc(Cl)c2)c2ccccc2Cl)CC1
Cc1ccc2c(c1C#N)C1CCC3C(=O)CCC3C1(O)CC2
NC(=O)C1CCCN(c2c(NCC3CCC(C(=O)NCCc4ccccc4)CC3)c(=O)c2=O)C1
O=C(Nc1ccccc1N1CCCCC1)C1CCN(c2ncccn2)CC1
CCC=COCC(OC)(C(N)=O)C(C)(C)O
COc1ccccc1C1=NC(NC(=O)c2cccc(Cl)c2)C(=O)Nc2ccccc21
O=c1oc2c(O)cccc2c2c(=O)c3c(O)cc(O)c(O)c3oc12
NC(NS(=O)(=O)c1ccc(NNC(=S)NCc2ccco2)cc1)(C(=O)O)c1ccccc1
C=CCNS(=O)(=O)N(CC)CC(CCCCCCCCC)C1CC2C(=C1C)CCC1C3C(C)CC(=O)CC3CCC21C
Cc1ccc(CNc2ncnc3ccccc23)cc1
Fc1ccc2c(c1)OCC(CNCc1cccn1Cc1ccccc1)O2
CCOC(=O)C1(C(C)CC)C=C(Cc2ccccc2)c2ccccc21
O=C(NN(C(=O)c1ccc(O)cc1)c1ccccc1OC(F)(F)F)c1ccccc1
COC(Cl)(C(=O)Nc1ccccc1N1CCN(c2ccccc2)CC1)c1ccccc1
Nc1ccc(C(=O)N2CCC(=O)n3nc(-c4ccc(Br)cc4)cc3C2)cc1
CCC(CP(=O)(O)C(NC(=O)OC(C)(C)C)c1ccccc1)C(=O)OC
CCCC(NC(=O)c1cc(CC(C)CC)c(C(=O)NCC(=O)NCC(=O)NCC(O)c2c[nH]cn2)cc1C(C)CC)C(=O)O
Nc1cccc(CCCCn2c(P(=O)(O)O)nc3cnc(O)nc32)c1
C=C(CCCC)C(C)(C)C1CC2CC(C)(C)C(C)C2(O)C2CCC3CC(C)CCC34CC124
O=c1[nH]c2cccc(Cl)c2c2nc(-c3ccccc3Cl)nn12
COc1ccc2cc(C(F)(F)F)c(NCCCCCCCCN)nc2c1
Cc1c(NCCn2ccnc2)cc2nc(-c3cnc(-c4ccccc4)nc3)nn2c1N(CCO)CCO
O=C(c1ccccc1O)N1CCN(c2cccnn2)CC1
Cc1cccc(C)c1NC(=O)C(C)SCc1cnoc1
COc1cc2cc(Cc3ccccc3)ccc2[nH]1
CC(C)(c1coc(-c2ccccc2)n1)N1CCOCC1
CC(O)=C(C#N)C(=O)Nc1c(Cl)cccc1Cl
Oc1cc(-c2nn(-c3ccccc3)cc2CN2CCC(Cl)C(Cl)C2)ccc1Cl
CC(=O)OC1CC2C(=O)CC3=CC(OC(=O)C(C)(O)C(NC(=O)c4ccccc4O)(OC(C)=O)c4ccccc4)CC(C3)C(OC(=O)c3ccccc3O)C2C2COC12C
CCOC(=O)c1cc(C)c(C(O)=c2sc3n(c2=O)C(c2ccccc2)C=CN=3)c(OC)c1OC
C=C1C(C)CC2C(C(=O)NCc3ccccc3)CCC(C)C2C1(O)CC=C1CCOC1=O
C=C1C(=O)OC2CCC(O)C(C)(O)C3CCC(CC1C2C)O3
COc1ccc(NC(=O)Nc2ccc(N)c(Cl)c2)cc1
O=C(c1cccc(F)c1-c1ncccn1)N1CC2CN(c3cnc4ccccc4n3)CC2C1
COC(=O)C=CCOC(c1ccsc1)C(OC)N1Cc2cccc3c2C1Cc1ccccc1-3
O=c1on(-c2cc(Cl)ccc2I)c(=O)n1Cc1cccc(I)c1
CC1=CC(=O)c2c(oc(C(C)C)c2C)C1=O
Cc1cccc(Nc2cc(C)nc(Nc3cc(O)cc(C#N)c3)n2)c1
CC(CCCC1=CC(=O)CC2C3=CC4=CCCCCC(C)(O)C(=O)NC4C3CC(C)N12)COCc1ccccc1
O=C(O)CSc1nc2ccccc2cc1S(=O)(=O)N1CCOCC1
O=C(NCc1cccc(Cl)c1)c1cccnc1Oc1ccc(Nc2cccc(C(F)(F)F)n2)cc1
COC(=O)c1ccc(CCC(=O)NC2CSSCCNC(=O)C(C3(NC(=O)OC(C)(C)C)CCCCC3)NC(=O)CNC2=O)c(O)c1
COc1cc(OC)c(S(N)(=O)=O)c(OC)c1I
COC1CCC(C(=O)NCCc2ccccc2)CN1
O=C(O)c1cc2[nH]ncc2c2c1cnn2-c1ccccc1
COC(=O)C1OCCN(S(=O)(=O)c2cc[nH]c2)C1N
Cc1cccc(CNC(=O)c2coc3ncn(C(C)C)c(=O)c23)c1
CCCNC(=O)NCc1ccc2cnn(-c3ccccc3)c2c1
CC(c1ccc(C(=O)Nc2cnc(Nc3ccc4ccccc4c3)s2)c(-c2ccc(Cn3ncc4c(c3=O)CCCC4)cc2)c1N)N1CCNCC1
CC(C)CNc1cccc(N2CCCN(C(c3ccccc3)c3ccc(F)cc3)CC2)c1F
CCCCCC(S)COC(=O)N[SH](=O)=O
O=C(O)c1sc(Nc2cccc(Cl)c2)nc1Cl
Cc1ccc(S(=O)(=O)N2CCC(=O)N2)cc1
O=c1c(OC2(O)OC(O)(O)C(O)(CO)C(O)(O)C2(O)CO)c(-c2ccccc2)oc2c(O)c(OC3CCC(OS(=O)(=O)O)CO3)cc(O)c12
Cc1cnnc(C(=O)N2C(Cl)CCC2(N)c2cn[nH]c2C)c1
CC(=O)N(C)CC1Cc2c(ncnc2C2CC2)CCN1Cc1ccsc1
COC1CNCCN1C(N)C(F)COc1ccc2c(Nc3ccccc3)ncnc2c1Cl
O=C1CC(c2ccccc2)N1c1ccc(S(=O)(=O)Nc2ncnc(Cl)c2Cl)cc1
CN(C)CCNC(=O)c1ccc2ncn(-c3nc(-c4cccc(C(F)(F)F)c4)cs3)c2c1
O=CCC(C(=O)O)N1CCC2(Cc3ccccc3CO2)C1
CCCCCCCCCC(S)COC(=O)CS
Nc1cccc(C(=O)NC2N=C(c3ccccc3)c3cc(I)ccc3NC2=O)c1
CNC(=S)n1cnc(-c2cccs2)n1
O=C(c1oc(Cl)cc1Cl)N1CCN(c2cnn(CCCCCCN3CCN(c4ccccc4)CC3)c(=O)c2)CC1
Cc1cncc(Cc2nc(C)[nH]c2N)c1
O=C(c1n[nH]c2cccc(F)c12)N(Cc1cc(F)c(-c2cccs2)c(F)c1)c1ccccc1
O=c1cc(Oc2cccnc2)c2ccccc2n1Cc1ccccc1
CC(C)CNS(=O)(=O)CN(CCN1CCOCC1)C(=O)c1cc2c(=O)[nH]cnc2s1
Cc1ccc(SC2C(CNC(=O)c3ccco3)OCCc3cnnn32)cc1
CC(=O)c1cc2ccn(C3(CO)CCC(O)(C(C)=O)O3)c2c(O)c1Cl
CCN=C(NS(=O)(=O)c1ccccc1)N1CCC(N2C(=O)Nc3ccccc3C2Cl)=CC1C
Nc1ccc2nc3ccccc3c(NCCNC3CCNCC3N)c2c1
CCn1c(=O)c2c(nc(N3CCOCC3)n2CC(C)(c2ccccc2)c2ccccc2)n(CC)c1=O
O=C(NN=Cc1cccc2ccccc12)c1ccccn1
O=C(NN=CC=Cc1ccccc1)c1cc([N+](=O)[O-])co1
C(=Cc1ccccc1)Cn1ncc2c1CCCC2
CNC(C)CC1CCN(C2(N)CN(C(=O)NCCc3ccccc3)C2)CC1Cc1ccccc1
CC1CC=CCCC2C(OC(=O)C2(C)CNC(N)c2cn[nH]c2)C2(C)OC12
CCOC(=O)c1ccccc1-c1ccc(C=CC(=O)Nc2cccc([N+](=O)[O-])c2)o1
COc1ccc2c(c1)CCCN2C(=O)CSc1nnc(NC(=O)c2ccccc2)s1
CC(=O)N1N=C(Cc2cc(Cl)ccc2F)SC12CCOc1ccccc12
CCOc1sc(N)c(S(=O)(=O)Nc2c(C)cccc2C)c1C(N)=O
Nc1ccccc1OC(=O)C(N)(c1ccc(C(=O)Oc2ccccc2)cc1)n1cncn1
COc1cccc(C(=O)n2cnc3ccccc32)c1
NC1CCC(n2c(O)c(-c3ccc(CO)cc3)c3cncnc32)O1
COC(Nc1ncc(-c2ccccc2N)[nH]1)c1ccccc1
O=C(c1cccs1)N(Cc1cccnc1)C1CCCCC1
CCCCCCC(CCCOC(C)=O)c1cccc2c1OCC2
Cc1ccc(Cl)c(C=NN=C2C(=O)Nc3c(O)cccc32)c1
NCc1cc(F)c(F)cc1-c1ccc(F)c(O)c1
COC(c1cccnc1)n1c(=O)[nH]c2cnc(N)nc21
CCCOCN1C(=O)C=C(C(=O)c2cccc(O)c2Cl)C1c1cccc(OC)c1
COc1ccc(C(=O)N2C(=O)C(N=Nc3ccccc3OC)c3ccccc32)cc1
COc1cc(S(=O)(=O)CCC(=O)Nc2ccccc2)sc1Br
CCCCCC=CCC=CCC=CCCCCC(C(=O)NCC)c1ccccc1
CCc1ccc(C)c(COc2cccn3c(N(C)C(=O)c4cc(C)cs4)cnc23)c1
CCOC(=O)c1c(NC(=O)c2cnc(C3(CS(=O)(=O)NC)CC3)o2)sc(C)c1C
CCc1cncn1CCn1ncc2c1ncn1c(=O)n(C(c3cccc(Cl)c3)C(C)C)nc21
CCOC(=O)c1ccc(C)cc1-c1nnc2cnn(-c3cccc(OC)c3)c2n1
NS(=O)(=O)c1c(-c2ccccc2)c(COc2ccccc2)oc(=O)c1CSc1ccccc1
COc1ccc2c(c1)CC(N(CCCCN1C(=O)CC3(CCCC3)CC1=O)C(C)C)CO2
COc1cccc2nc3sc4cncnc4n3c12
COc1ccc(S(=O)(=O)N(c2ccccc2)c2ccc(C#N)cc2)c(C)c1
CC(C)CC(=O)NC(=S)Nc1ccc(F)cc1
O=C(C=C(O)c1ccccc1)c1ccccc1F
CC(=C1SC(=O)NC1=O)c1cccc(Oc2ccccc2)c1
CCOC(=O)c1cc2ccn(Cc3c(C(C)C)cccc3S(N)(=O)=O)c2cc1OC
COc1c(Br)nc2ccccc2c1Cc1ccccc1Cl
NS(=O)(=O)c1cccc(CCNC(=O)CC(C(F)CCNC(=O)Nc2ccccc2)S(N)(=O)=O)c1
COCc1cc(C(=O)C(C#N)Sc2nc(C)ccc2C)cn1-c1nocc1C
COc1cccc(C(O)C2CCN(C3CCN(S(=O)(=O)c4cccc(Cl)c4)CC3)CC2)c1
CC(NN=Cc1ccccc1)NC(=O)CC(Cc1ccccc1)C(Cl)(Cl)Cl
O=C(CSc1ccc(C(=O)O)cc1)Nc1ccc2c(c1)OCCO2
CC1CC(C(=O)NCC(=O)NC(Cc2ccccc2)C(=O)O)N2C(=O)CCC(NC(=O)CC(N)c3ccccc3)C2C1C
COc1cccc(C(=O)Nc2cc(F)nn2-c2ccccc2)c1
NC1COCCN1C(c1c(C(=O)NN=C(c2ccccc2)[N+](=O)[O-])nnn1-c1cnon1)[N+](=O)[O-]
COc1ccccc1N1CCN(C(CNC(=O)C(=O)NCc2cccnc2)c2ccco2)CC1
CC1(C)COCCN1C(=O)Cn1cnc2sc(C(=O)Nc3ccccc3)cc2c1=O
CN(C)C(c1ccccc1)n1c(NC2CCNCC2)nc2ccccc21
FC(F)(F)c1ccccc1NC(=S)NN=C1CCCCC1
CC(C=NNC(=O)CN1CCN(Cc2ccccc2)CC1C)=Cc1ccccc1
O=C(O)Cc1ccc(-c2ccc3c(c2)CCN(C(=O)NC2C4CC5CC(C4)CC2C5)C3)cc1C1CC1
Cc1cn(S(=O)(=O)c2ccccc2Cl)cc1C
COc1[nH]c2cc(Cl)ccc2c1C1C(=O)Nc2c(O)cccc21
COC(C(=O)Nc1ccccc1)N1C(=O)SC(=Cc2cccs2)C1=O
COc1ccccc1-n1nc(NC(=O)C2CNC(=O)N2)cc1-c1ccccc1
CCn1c(SCC(=O)N2CCOCC2)nc2ccsc2c1=O
C=C(C)CN(C(=O)CCC(=O)O)C(C)O
CCCCCC=CCC=CCC=CCC=CCCCCCCC(=O)N(C)C
CC(O)c1cc(-c2ccc(C(=O)Nc3nc(F)cs3)cc2)cc2c1OCC(COc1ccc(F)cc1)O2
Clc1cccc(CNc2nnnn2-c2ccccc2)c1
O=C(O)C(=Cc1ccc2c(c1OC(F)(F)F)OCO2)C(=O)Nc1ccccc1
CNC1=C(NCCN(C)C)C=Nc2ccc1cc2
Cc1ccnc(CNC(=O)c2ccccc2Oc2cccc(CC(=O)O)c2)c1OC(F)(F)F
NC(=O)CCC(NC12CC3CC(CC(C3)C1)C2)C(=O)O
COc1cccc2c1C(=O)N(CCCCN1CCN(c3ccccc3)CC1)S2(=O)=O
COc1ccccc1NC(=O)C(C)C(CCCN1C(=O)c2[nH]c3cc(N)ccc3c2C1=O)(OC)OC
Cc1c(NC(=O)c2ccccc2)ccc(Cl)c1Cn1ncc(N2CCNC(Cl)C2)cc1=O
CC(CC(=O)NCCc1c[nH]c2ccccc12)Cn1cccn1
O=C(NN=c1[nH]ccc(Cl)c1Cl)c1cc2ccccc2o1
CCOC(NC(Cl)c1ccccc1)(c1ccccc1)c1nocc1Cl
COC1c2ccc(OCC(N)CC(N)Cc3ccccc3)cc2NC2(N=C(C)C(C#N)=N2)C12CCCCC2
CCCCS(=O)(=O)CC(O)(CO)C1COCCC1n1cnc2cc(-c3cccc(-c4ccccc4)c3)ccc21
CC(=CC=C1CCC(O)CC1O)C(Cl)(CCCN1CCCCC1)C1CC(NS(C)(=O)=O)CC1(C)C
O=C(O)CC(O)C(=O)O
O=C(NCCCNCc1ccccc1)Nc1ccc(F)cc1F
C#CC1(C)CC(O)CC2C3C(=CCC21)CC(=C1CCC(=C)CC1)CC3C
O=C(NC1CC1)C1CCN(S(=O)(=O)Cc2ccccc2)C(F)C1
COc1cc(C)ccc1NC(=O)c1coc2c1C1=NCCN1C(SC)=N2
O=C(NCc1ccc(O)cc1)c1c[nH]c2cc(-c3coc4ccccc34)ccc2c1=O
CC(C)N(c1ccc2ncc(-c3ccccc3)n2n1)C1CC(CN2CCCC2)CC1Cl
O=S(=O)(C=Cc1cccc(Cl)c1)NCCCNc1ccnc2c(Cl)cccc12
O=C1CC(c2ccc(S(=O)(=O)N3CCCc4ccccc43)cc2)c2c(ccc3ccccc23)O1
O=C(O)Cc1cc(CCNC(=O)CNC(=O)CCc2ccc(C(=O)c3ccccc3)cc2)ccc1[N+](=O)[O-]
C=CC(C)=CC(=C(F)C(C)=CC(=O)O)c1cccc(C(C)(C)C)c1C(C)(C)C
Cc1cc(C(N)=O)c(Oc2cccc(-c3ccc(F)[nH]c3=O)c2)cc1-n1cnnn1
COC1(c2cn[nH]c2)N(C(=O)c2ccno2)CCC1(C)C(C)C
CC(C(=O)O)c1cc(C(=O)c2ccc(O)cc2O)c2c(c1)C(=O)C(O)C(O)O2
COc1cc(N)cc(C(=O)c2ccccc2N(C)CC(OC)c2ccc(OCCN(C)c3nc4ccccc4o3)cc2)c1N
COc1sc(N)nc1C(=O)OC(C)(C(=O)NCc1ccccc1)c1ccccc1
O=C(COC(=O)c1ccc(S(=O)(=O)Nc2ccccc2)cc1)Nc1cc2[nH]c(=O)[nH]c2cc1Cl
CNC(=S)OCC1=C(C)C(=O)c2c(ccnc2-c2ccc(N)cc2)C1=O
Cc1ccccc1-n1nnnc1SCc1cn2c(C)ccnc2n1
CN(C(=O)C(CC(CCCNC(=O)Nc1cccc(C(N)=O)c1)C(N)=O)NC(=O)C(Cc1ccccc1)NC(=O)CCc1ccccc1)C(C(=O)NCCc1ccccc1)C(C)(C)C
O=C(NCCN1CCOCC1)C1CCN(S(=O)(=O)c2ccccc2)C(Cl)C1
CCCC(=O)NC(NC1CC2CCN1CC2C#Cc1ccc(Oc2ccc(C(=O)NCC3CCCCC3)cc2)cc1)(C(F)(F)F)C(F)(F)F
CCCOc1ccc(OCCCN2CCN(c3ncccn3)CC2)cc1
COc1cc(N(C)C)cc(N2C(=O)C(OC)C2c2ccc(OC)c(OC)c2)c1
CC(C)c1ccc(C=C(S)C(=O)O)cc1
CCCCN(CCCC)C(=O)c1c(N2CCN(Cc3cc(Cl)ccc3-c3ccccc3)CC2[N+](=O)[O-])ccc(C(=O)NS(=O)(=O)c2ccc3c(c2)CCO3)c1Oc1ccccc1
CCNC(=O)CN(C)Cn1c(Cn2c(=O)[nH]c3cnc(C)cc32)nc2cc(N)ccc21
Nc1cc(NC(=O)CCC(=O)NNC(=O)c2ccccc2)c(Cl)cc1C(F)(F)F
CC(=O)NC1CCCC(c2ncsc2C2COc3ccccc3O2)C1
Cc1cccc(CN2CCN(C(C)CN3CCN(c4ccccc4)CC3)CC2O)c1
CC1(C)CCC2C(=CCC3C4CCC(=NNC(N)=O)C4CC(O)C23)C1
CC(C)C1(n2ccc(=O)[nH]c2=O)CC(O)(n2ccnn2)C(CO)O1
Cc1c(C(F)(F)F)ccc(Cl)c1-c1ncc2cnn(C(C)C)c(=O)n12
NC(=O)CCCC(CCSCCCC(=O)NO)N1CCN(c2nc(Nc3ccccc3)c3ccccc3n2)CC1
CS(=O)(=O)NC1CCC(C(=O)O)CC1(O)C(O)(CO)NC(=O)OC1(O)CCCCO1
COc1ccc(-c2ccc(Cn3ccc4c(-c5ccc6cccc(C(=O)O)c6c5)occ43)cc2)cc1
Cc1ccc(CNCc2ccc(Nc3cc(F)c(OC4(C(N)=O)CCNCC4)cc3N)nc2)cc1C(F)(F)F
CCC(CC(=O)OCC=O)c1ccc2c(c1)C(=O)c1c(O)c(OC)cc(O)c1C2=O
O=C(CSc1nnc(-c2cccnc2)n1Cc1cc(Br)co1)Nc1ccccc1
CC(Oc1cc(Cl)c2ccc(=O)oc2c1)C(=O)NCc1ccccc1
CCOC(=O)c1ccc(COc2cc(OC)ccc2C(=O)OCC)cc1
CCC(CC)Nc1ncnc(-c2nccnc2C)c1-c1ccccc1
COC1CN(C(=O)c2ccccc2C)CC(Cl)N1c1ccccc1
CC(=O)NCC(C)(N)CC1CCC(F)C1
CC=CC(C(O)C(CSC)c1ccc(C(CCC)CCC)cc1)N(C)C
COc1c(CNC2=NC=NC3=CC=CC(F)C32)cc(C(N)=O)cc1NC(=O)c1cccc(OCCN)c1
O=c1[nH]cnc2oc(-c3ccc(O)cc3[N+](=O)[O-])cc12
COc1cccc2c3c4c(c5c6ccccc6[nH]c5c3n(C(CC(=O)Nc3ccccc3)OC)c12)C(=O)NC4
COc1oc2c(c1C)C(=O)C=CC2=O
S=C(NCc1cccc(Cl)c1)Nc1ccccc1
CCOC(=O)c1ccc(-c2[nH]c3ccccc3c2C2=CC(=O)NC2=O)cc1
CC(C)C1CN(C2CCN(c3cc[nH]c(=O)c3)CC2)C([N+](=O)[O-])CC1NCCc1ccccc1
CC(C)NC(=O)C1CN(S(=O)(=O)c2ccccc2)CCC1N1CCC2(CC1)OCC(F)O2
COc1cc(C)cc(NC(=O)C(C)(N)n2c(=O)ccc3cn[nH]c32)c1C
CS(=O)(=O)c1ccccc1CCCC(=O)N1CC2CNCC(C2)C1
COC(=O)C(NC(=O)CSc1nc(N)nc2c1cnn2-c1ccccc1)C(C)C
COc1cc(C2Oc3c(ccc(OC)c3C(O)c3ccccc3)C(=O)C2O)ccc1O
S=C1N(CCc2ccccc2)CCN1CCN1CCN(CCc2ccccc2)CC1
Cc1ccc(C#Cc2c(F)ncnc2-c2ccc(C(=O)N3CCNC(N)C3(N)CC#N)cc2)cn1
NCCCC(CCN)N(c1ccccc1)c1nc(-c2ccccc2)cc(-c2cccc(Cl)c2)n1
CC(C)c1cc2cc(C(=O)NC(N)(CO)c3ccc(-c4cncnc4)cc3)ccc2cn1
COc1ccc(CCN2CCN(Cc3cc(OC)ccc3C)CC2)cc1
Cc1cc2c(c(N3CCC(C)(C)CC3)n1)C(C#N)OCC2
CCNNC(=O)Nc1nc(O)ccc1[N+](=O)[O-]
CCC(O)CCCCCCCO
O=C1CCCC(=O)N1CCCCN1CCN(c2ccc3ccccc3n2)CC1
COC(=O)c1ccc2c(N)cccc2c1C=CC(=O)Nc1cccc(-c2nc3ccccc3[nH]2)c1
BrC1Oc2ccc(-c3nccc(NCc4ccccc4)n3)cc2O1
CCC(O)(CC(O)CC(=O)O)c1cccc(C#Cc2ccc(C(C)C)cc2F)c1
CCC(=O)C1(c2ccccc2)c2c(C(C)C)coc2CCN1C(=O)Nc1ccccc1
NC(NC1CCN(C(O)(F)c2ccccc2)C(F)C1)C(Cn1cncn1)c1ccccc1
CC(C)(C)c1ccccc1-c1nc2cc(O)c(C(=N)N)cc2[nH]1
CNC(=O)C1(n2cnc3c(NCc4c(O)ccc(O)c4Cl)ncnc32)CCC2CC21
O=C(c1ccccc1)c1c(-c2cccs2)oc2cc(OCCC(O)N3CCCC3)ccc12
CCCC(c1cc(Oc2ccccc2)ccc1-c1ccccc1)(P(=O)(O)O)S(=O)(=O)O
CCC(O)N1CCC(=C2c3ccccc3CCc3cc(Cl)cnc32)CC1
N#Cc1ccccc1-c1ccc(C(=O)Nc2cccc(Cl)c2)o1
CC=C(C)Cc1ccc2c(c1)OC13C(=CC4C(=O)C1(O)OCC3C4CN1CCN(c3ccccc3)CC1)C2=O
CCOC1CCN(S(=O)(=O)c2cn(CC(=O)Nc3ccccc3)cc2S(=O)(=O)N2CCCC2)C1
CC1CN(c2nc(F)nc3c2cnn3C)CCN1c1ccccc1
O=COC(=C(S)NO)c1cc(C(=O)O)c(C=C2CN(C(=O)c3ccc4c(ccn4Cc4ccccc4)c3)CC(=Cc3ccccc3)C2=O)cc1F
O=c1c2ccccc2ncn1CCC(Cl)N1CCN(c2ccc(O)cc2)CC1
Oc1c(-c2ccccc2)n[nH]c1Cl
CC(C)CNC(=O)c1cccc(C2CCN(C3CCN(S(=O)(=O)c4ccccc4)C(Cl)(Cl)C3)CC2)c1
CSC1CN(c2ccncn2)CCN(Cc2ccccc2C)C1=O
O=C(Nc1ccc2c(c1)OCO2)c1cncnc1
CC(C)c1cc2[nH]c(-c3cc(CP(=O)(O)O)ccc3OC3CCCCC3)nc2cc1C(=O)NC(c1ccccc1)C(F)(F)F
CC(Oc1ccc2c(NCc3ccccc3)cc(=O)oc2c1)c1ccccc1
Oc1ccc(Cl)cc1SC(c1ccccc1)C1(Cl)CCNCC1
O=c1oc2ccccc2c2c1C(c1ccccc1)NC(=S)N2
CC(C)NN
O=C(C=CC(=O)NCCCCCCNC(=O)C=CC(=O)c1cccc2cc3ccccc3cc12)CCc1ccccc1
CCOC(=O)c1ccc2c(SC)c3c(=O)nc[nH]c3nc2c1
CCn1c2c(c3c(Cl)cccc31)CC1C(=O)NCC(=O)N1C2c1ccccc1
CC(=O)NCCCN(C)C1(C)CNc2c(c(=O)[nH]c3ccccc23)C1
CC(Cc1ccccc1)N(C(=O)C1CCNCC1)C(=O)N(C)C
NC1(OC(=O)C=Cc2ccccc2)CCNCC1
Cc1ccccc1C(=O)Nc1ccc(C2=NNC(=O)C(F)C2)cc1
C=C1NC=C(C(CCCC)CCCCCCCCCCCCCCNC=O)C(c2cccc(OC)c2)([N+](=O)[O-])N1
COc1cc2ncccc2c2c1c(=O)c(C(=O)NCc1ccccc1)c(O)n2C
COc1ccccc1NC(=O)C1(OC)CC(NC(=O)c2ccn[nH]2)CN1C(=O)c1c(N)oc2c(OC)cccc12
CC#CCOc1ccc(-n2nc(C(=O)N3CC(Cl)C3)c(Cl)c2-c2ccccc2)cc1C(C)C
COCC(OP(=O)(O)OP(=O)(O)O)n1c(=O)c2[nH]c(N)nc2n(C)c1=O
O=c1c2ccccc2nc(C(F)=Cc2ccccc2)n1-c1nnc(-c2ccccc2)o1
CCc1c(Oc2ccccc2)coc1C(=O)Nc1ncc(C)s1
CC1(C)CC(Nc2nc(-c3ccccc3)cc(N3CCOCC3)n2)CC(Br)N1S(C)(=O)=O
CC(CCNC(=O)CSc1ccnc2ncnn12)c1ccccc1
O=C1Nc2cccc3c2C1(CCCCN1Cc2ccccc2C1)CCC3
COC1=C(C(=O)c2ccccc2)C(c2ccccc2O)N(c2cc(C)c(OC)cn2)C1=O
CC1(C)C2CC3CC(C4SCC(=O)N4c4ccc5ccccc5c4)(C2)CC1(O)C3
Fc1ccccc1-n1cc(-c2nnc(F)n2-c2ccccc2)cn1
O=C(O)CN1CCCc2ccc(NC(=O)c3cc4ccccc4s3)nc21
CC(C)n1ncc2c(OCC3CCNCC3(C)N)ncnc21
COc1c(C)cc(-c2ccccc2)cc1C(=O)Nc1nnn(C(C)CCC(C)O)n1
CC(=O)N1CCN(CCNC(=O)c2ccc3c(c2)OCCO3)CC1
CCOC(=O)c1ccncc1C=C1Sc2sccc2C1=O
CC(=O)Nc1nc(=O)n(C2OCC(F)=C2CO)cc1O
COc1ccc(NCC(=O)N(C(Br)c2ccncc2)S(C)(=O)=O)cc1
NC(Cl)(Cc1c[nH]c2ccccc12)NC(=O)c1cc2ccccc2[nH]1
COC1(c2cc3ncc(-c4ccccc4Cl)c(N4CCCC4)n3n2)CC1
CCOC(Sc1nccc(-c2ccccc2)n1)C(=O)NCc1ccccc1
CC1c2cc3c(n2-c2cccc(c2)NC(C)(C)C2CCCN2CC1C(N)=O)CCCC3=O
CCCC(N)(c1cccc(C)c1)n1cncc1C(=C1C(=O)NC(=O)N1Cc1ccc(C(=O)OC)o1)C(C)CC
CS(=O)c1cccc(C(N)=O)c1Nc1c2ccccc2nc2ccccc12
COC1(OC2(O)CC(O)(NC(=O)OCc3cccc(O)c3)C(C)(CO)CO2)CCOC(OC2CCOC(OC3(O)CCCCC3)C2)C1
COc1cc(CN2CCOCC2OC)ccc1-c1c2ccccc2cc2ccccc12
COc1ccc(Oc2ccc(NC(=O)c3ccncc3Cl)cc2)cn1
CC(C)n1cnnc1-c1sccc1SCC(N)=O
Fc1cccc(OCC(Cl)N2CCOCC2)c1Cl
COc1cc(C(C)NC(=O)CSc2ncc(C(=O)Nc3nccs3)cn2)c(C)cc1N
COC(=O)c1c(NC(=O)C2CCN(Cc3ccccc3)CC2)ccc(-c2cscn2)c1F
CC(C)(C)OC(=O)NCC(=O)Oc1ccc(C(=O)c2ccc(N)cc2)cc1
CCN=c1[nH]c2cc(OC)cc3c2n1CCN(CCCCN1CCN(c2cccc4cccc(OC)c24)CC1)C3
O=[N+]([O-])c1cc(O)ccc1CNc1ccccc1
O=C(Nc1ccccc1)C(F)Sc1nc(-c2ccccc2)no1
COc1ccc(-c2c[nH]c3ccc4c5cccc6c5n(c4c23)C(O)CC6(O)C(=O)O)cc1
Cc1c(O)cc2c(c1C)C(=O)c1ccc(O)c(C)c1C2=O
CCCCCC(O)C(=O)O
Cc1cccc(C(C)C(c2nc3cccc(C)c3o2)S(=O)(=O)Nc2ccccc2)c1
O=C(Cc1cccc(Cl)c1)N1CCN(C(c2ccccc2)c2ccccc2)CC1C(F)(F)F
C=C(C(=O)O)c1c(CCCNS(=O)(=O)c2ccccc2C(=O)O)cccc1OC
CCOC(=O)CCN1C(=O)C(=Cc2ccc(-c3ccccc3C(F)(F)F)o2)SC1=S
CCCNC(=O)C1Cc2cc(NC(=O)C34CC5CC(CC(C5)C3)C4)sc2C(N)(COC=O)N1
CC(CCNC1CCN(C(=O)N2CCC(NC(=O)c3ccc(-c4ccccc4)cc3N)C2)C1)C1CCCC(C(F)(F)F)C1
COC(COc1c(N)c(=O)[nH]c2ccccc12)CC(=O)Nc1ccccc1
CC=C(NC(=O)C1CCCCC1)C(=O)O
Cc1cn2c(n1)CN(C(=O)CN1CCCC1)CCC2C
NS(=O)(=O)c1ccc(OC(C(=O)O)C(=O)O)cc1
CC(C)(O)c1nccc(CCNc2nc(-c3ccncc3)cc3nc[nH]c(=O)c23)c1N
N=C(N)C(C(=O)Nc1ncccc1Cl)C(C(=O)c1ccccc1)c1ccccc1
Cc1ccc(-n2ccc(=O)cc2C)cc1C
COc1ccc(CNCCC(NC(=O)c2cccc(N3CCCC3=O)c2)C(O)c2ccccc2)cc1
COc1ccc(-c2cc(-c3ccccc3)on2)c(Oc2cc(Cl)ccc2C#N)c1
Cc1cccc(-c2cc(C(=O)Nc3ccon3)c3ccccc3n2)n1
O=C1NC2CCOC(O)(OC3CC(CBr)CCCC(CCC4CO4)OC(=O)C(O)(CO)C(O)C3O)C2O1
CC(=O)OC12CCC3CCC(C)C4C(CCc5ccc(C)cc5)C(=O)OC(O1)C34OO2
COC1C(c2ncno2)CN1c1cccc(C2=NCCN2)c1
OCC1CCOC1CCc1cccc(O)c1O
Cc1occc1C(=O)N1CCC(C)(C)C(n2cncn2)C1
Cc1ccc(SCC(=O)Nc2nc(-c3cccc(C)c3C#N)cs2)nc1C
O=C(Nc1ccc2c(c1)OCO2)N1CCN2CCC1CC2
CC1(N)COc2ccccc2CNC(=O)CNCCOc2ccccc2Cc2ccc(cc2)O1
CCOc1cc2c(cc(CNc3ccccc3)c(=O)n2C(OC)C(=O)Nc2ccccc2)s1
COc1ccc2c(c1)C(C)(OC)c1cc(OC(C)=O)ccc1O2
CC(C)(C)NC(=O)c1ccc2[nH]c(-c3ccncc3)nc(=O)c2c1
COc1ccc(CNC(=O)C(OC(=O)c2occc2OC)c2ccccc2)cc1
N#Cc1cccc(-c2c(C#N)c(=O)[nH]c3c(-c4ccccc4OCC(=O)O)cccc23)c1
Cc1n[nH]cc1S(=O)(=O)N1CC(C)CC(C(=O)Nc2cccc(C#N)c2)C1
Cc1ccc(CNc2nccc(-c3ccc(S(=O)(=O)N4CCOCC4)s3)n2)cc1
CN(C)Cc1cc(F)ccc1CCN1CC(C(=O)NCc2ccccc2)CCC1=O
Cc1nnc(N(C(=O)Cc2ccccc2)C(C)C(C)C(N)C(N)=O)s1
O=C1CCc2cc(S(=O)(=O)NCc3ccc(C(=O)Nc4ccccc4F)cc3)ccc2N1
COc1ccc(NC(=O)c2noc(-c3ccccc3)c2OC)c(OC)c1
Cc1nnc(-c2cc(Oc3ncncc3C)c(C#N)cc2NC(=O)C(F)(F)F)o1
C=CC(C)=CC1(C)CC2C(=CC1C)C(C)C(C)(C(=O)OC)CC2O
FC(F)(F)c1nc(Sc2ccccc2)c2cc(I)[nH]c2n1
CCCCC(S)CS
NC1CCc2ccc(NC(=O)c3ccc(-c4ccccc4)c4ccccc34)cc2CN1
CCN(C)Cn1nnnc1SC(N)C(=O)NC1CCC(C)(C)C1
COc1ccc(NC(=O)Nc2ccc(OC)cc2)cc1
COC(=O)CC1C(OC)CC(NC(=O)Cc2c(NC=O)cccc2OC)CS1(=O)=O
CCC(C)c1cccc2c(CCNC(=O)C3CCCN3C(=O)C(NC(=O)C(CC(C)C)NC(=O)C(N)CCCN=C(N)N)NC(=O)C(NC(=O)CC(CC(=O)O)c3c[nH]cn3)C(=O)O)c[nH]c12
NC12CC=CC1c1ccccc1NC2c1c[nH]c2c(C(=O)O)cccc12
CCCCC(O)n1c(=O)cc[nH]c1=O
COc1ccccc1C(O)NC(Cl)(C(=O)N(CC(C)(C)N)C(C)(O)C(=O)NCc1ccccc1)C(O)CCc1ccccc1
CC1(O)c2ccnn2-c2ccccc2CN1S(=O)(=O)c1ccccc1
Cc1cc(S(=O)(=O)Nc2cccc(Br)c2)ccc1NCc1cc2c(o1)-c1ccccc1C(=O)C2=O
Cc1ccc(C(=O)NCCc2cccc(Cl)c2)c(NC(=O)Cc2ccc(C(=O)O)cc2)c1
CCc1ccc2nc(C(N)(C(=O)O)n3ncc4ccccc4c3=O)[nH]c2c1
Cc1ccc2cc(-c3c[nH]c4c(O)cccc4c3=O)cc(C(Cl)c3ccccc3)c2c1
COn1nnnc1SC(N)C1=C(N)N2C(=O)C(NC(=O)C(=N)c3ncsc3C(=O)O)C2SC1
CC1C(NC(=O)C(c2ccccc2)N(C(=O)c2ccns2)c2ccc(N)cc2)CC(NC(C)(C)C)C1C(N)=O
CCNC1(c2c[nH]c3ccccc23)CS(=O)(=O)c2ccccc2S1
Cc1ccc(Sc2cc(=O)[nH]c(=O)n2COCc2ccccc2)cc1
CCOc1ccc2sc(-c3ccc(NC(=O)C=Cc4ccccc4)cc3)nc2c1
Cc1c(Cl)c2cccc(C(=O)c3coc(=O)c4ccccc34)c2oc1=O
Cc1cc2oc(Nc3ccon3)nc2cc1Nc1ccnc(Nc2cccc(CS(C)(=O)=O)c2)n1
Nc1cccc(-c2cc3ccccc3c(C(=O)Nc3ccccc3N3CCNCC3)n2)c1
C=C(Cc1ccc(-c2ccc(C=Cc3ccc(Cl)cc3)cc2)cc1Cl)C(=O)O
Nc1ccc(Br)cc1C(=O)NCc1ccc[nH]1
C#CCNc1ccccc1-c1cc(C(=O)O)c(C=C2SC(=O)NC2=O)o1
Cc1ccc(NC(=O)C2CCC(OC(F)(F)F)N2C(=O)Nc2c[nH]c3ccccc23)cc1NC=O
COC1CCCN1CCOc1ccc2c(N3CCN(C(=S)Nc4ccccc4)CC3)ncnc2c1
Cc1c(Cl)ccc(S(=O)(=O)NN=Cc2ccccc2)c1N
CCN(CCNCCO)CC(O)(c1cccc(C)c1N)c1c[nH]c2ccccc12
COc1cc(N)c(C2=NNC(c3ccccc3)C2O)cc1F
c1ccc2c(c1)Nc1ncccc1-n1c(-c3ccc(C4CCCCC4)cc3)nnc1-2
O=C(Nc1ccccc1)c1ncn(C(C(=O)Nc2ccc(Cl)cc2)C(=O)Nc2cccc(Cl)c2)n1
CN(C)C(=O)N1C(=O)CCc2cc(S(=O)(=O)N3CCC(C(=O)NCC(=O)Nc4ccccc4)CC3)c(C(F)(F)F)c(C(F)(F)F)c21
CCC(=O)N(O)c1ccccc1C(NS(=O)(=O)c1ccccc1Cl)OC
Cc1ccc(Cl)cc1NC(=O)N1CCN(c2ccccn2)CC1
CS(=O)(=O)Nc1cccc(-n2ncc3cc(-c4ccccc4)cc(F)c32)c1
N#Cc1ccccc1-c1ccnc(-c2cncc(N)c2)c1
COc1cnc(Oc2ccccc2F)c(C=NCc2ccccc2NO)c1
CC(=O)OC1(OC(=O)c2ccccc2)C2C(CC(O)C3OCC32)C(=O)CC2=C(OC(=O)C(O)CNC(=O)CNC(=O)OC(C)(C)C)C(C)C(C)C1(O)C2
CS(=O)(=O)C1CC1c1n[nH]c(N)c1-c1ccc(Br)c(C(F)(F)F)c1
Nc1[nH]ncc1-n1ccc(-c2nc3cccc(O)c3[nH]2)c([N+](=O)[O-])c1=O
CNC(=O)CSC(c1ccccc1)c1cc(=O)nc[nH]1
O=C1Nc2ccccc2C(c2ccccc2)=NC1N1CCC(C(Cl)c2c[nH]cn2)CC1
c1ccc(COCCN2C3CCC2CC(c2ccccc2)C3)cc1
CN(C)Cc1cnc2ccc(-c3cn4ccccc4n3)cc2c1
C=CC(O)c1cc(-n2cnc3c(=O)nc[nH]c32)ccc1N
Nc1ccc(-c2cc(Nc3ccccc3)c(C(F)(F)F)c(F)n2)cc1
CCC(C)C(NC(=O)C(CCCNC(=N)N)(NC(=O)C(CCCNC(=N)N)NC=O)c1cccc(CNC(C(=O)NCCc2ccccc2O)C(C)C)c1)C(N)=O
Cc1ccccc1Cn1cc(C)c(C(=O)O)c(-c2ccc(NC(=O)Nc3ccccc3C(F)(F)F)cc2)c1=O
O=C1NC(O)CN1c1nc(CO)nc2c1ncn2C1OCCC1O
COc1ccccc1C(=O)N1CCc2c(C)cccc21
CC(C)c1c(F)c(F)c(C(=O)Nc2nnc(F)s2)c(F)c1F
CN(Cc1ccccc1N)S(=O)(=O)NS(=O)(=O)NCc1ccccc1
N#CC(C#N)=Cc1cc(=O)oc2ccc3ccccc3c12
Cc1ccc2c(C(=O)n3cccn3)cc(-c3ccccc3)nc2c1
CCC(=O)NS(=O)(=O)c1ccc2ccc(C(C(NC(=O)CCc3ccccc3)NS(C)(=O)=O)C(C)(C)C)cc2c1
Cc1ccnc(Cn2cc(S(=O)(=O)CC(=O)Nc3ccon3)c3ccccc32)c1
COc1ccc(Cl)c(CCNC(=O)c2c(Cl)nn(-c3ccccc3)c2NN=Cc2ccccc2)c1
CCS(=O)(=O)N1CCN(S(=O)(=O)c2ccc(-c3cccc(Cc4cccc(C(C)(C)C)c4)c3)cc2)C(C(=O)O)C1
NC(=O)c1cc(-c2ccccc2)cc2c(NCc3ccccc3)ncnc12
CCN(CC)CC(=O)NC(c1cc(Cl)ccc1C(F)(F)F)C(C)C
NC(Sc1nnc(-c2cccnc2)[nH]1)C(=O)Nc1ccccc1Cl
N#CCCNC(=O)c1cccc2nc(Oc3ccccc3)c(Nc3ccccc3C(F)(F)F)nc12
CC(=O)Nc1cccc2c1OCc1cnc3c(c1-2)C(=O)Nc1ccc2c(c1O3)CCO2
COC(=O)C(CCOc1cc(OC)cc2cc(C3CCN(C)S(=O)(=O)c4ccccc43)oc(=O)c12)N1CCC(OC)CC1
O=C(NC1(O)Cc2ccccc2OC1c1cccc(O)c1)c1cc(O)ccc1O
c1ccc(C(CCCCc2ccccn2)Nc2ccccn2)cc1
COc1ccc2c(c1)c1c3c(c4c([nH]c5cccc(CO)c54)c1n2C1OC(O)C(O)CC1O)C(=O)N(C)C3=O
O=C(CCCCC1CCSS1)NCCCCCCCN=C(NC(=O)CCCCCCC(=O)Nc1ccccc1)NC(=O)CCCCC1SCC2NC(=O)NC21
O=C(NCc1cccs1)NC1CCCC1Cn1cccn1
O=C(Cn1c(=O)n(CC2OC(C(=O)NCCc3ccccc3)(c3ccccc3)SC2F)c(=O)c2ccccc21)Nc1ccccc1
CC(C)(C)C1(NC(=O)CNC(=O)c2ncc3ccccc3c2N)CCCC1
NC1(NC(=O)CCC(=O)N2CCCC2)CCCCNC(=O)CNC(=O)C(Cc2c(CC(=O)O)cccc2C(=O)O)NC(=O)CNC1=O
N#Cc1cccc(NC(=O)c2ccc(CN3CCOCC3)cc2)c1
COc1ccc(CNC=C2C(=O)NC(=O)NC2=O)cn1
FC(F)(F)c1sc(Nc2ccccn2)nc1-c1ccc2cccnc2c1
O=C(c1ccn(-c2ccccc2)n1)N1C(O)CCCC1c1ccsc1
Cc1ccc2c(=O)c(S(=O)(=O)c3ccccc3)cn(CC(=O)NC3CCCC(C)C3)c2c1
Nc1cccc(-c2onc(C(=O)Nc3ccc4[nH]c(-c5cn[nH]c5)nc4c3)c2Cl)c1C(=O)O
C=C(Br)C(=O)Nc1cccc(-c2nc3ccccc3[nH]2)c1
COc1ccc(NC(=O)c2cccc(F)c2)c(F)c1
CCC(C)c1ccc(CC2(Br)NC(=O)CN(C)C(=O)C3(C(C)(C)C)CCCN4C(=O)CNC(=O)C(NC(=O)C(C)(C(C)(C)C)N(C)C2=O)C43)cc1C(C)(C)C
CC(C=CC(=O)Nc1cc(OC(=O)N(C)C)c2ncnc(Nc3ccccc3)c2c1)=CCN1CCOCC1(F)Cl
COC1=C(C(=O)NCc2ccc(N)cc2)NS(=O)(=O)N=C1c1ccccc1C
CCC(CC#CCNC)c1cccc(COc2ccc(OC)c3cc(OC)sc23)c1C
Cc1ccccc1COc1ccc(S(=O)(=O)N2CCOCC2)cc1C[N+](=O)[O-]
Cc1cc(C(N)NC(=O)c2cc3oc4ccccc4c3[nH]2)n[nH]1
Cc1sc(N2N=CC(=Cc3oc(-c4ccccc4)c(C)c3Cl)C2=O)nc1-c1ccccc1
NC(=O)C(N)CCCCCC(=O)NO
CC
NC1(NC(=O)c2n[nH]c3ccccc23)CCN(CCCN2C(=O)c3ccccc3C2=O)CC1
C#CCOC1Cc2cccc3c2C(C1)N(CC)CC3
COc1cc(C)c2ccc(=O)oc2c1
CC(=O)N1CCC(c2cccc(C(=O)N(C)c3nc4c(s3)CNCC4)c2)CC1
CCNC(=O)c1cccc(Br)c1C(=O)O
FC1Oc2ccc(CN3CCN(c4nc5ccccc5c5c4sc4ccccc45)CC3)cc2O1
COc1ccc(S(=O)(=O)N2CCCCC2)cc1N1CCNCC1
Cc1ccc(-c2nnc(C3CCN(C4CCC4)C3)o2)cc1
O=C(c1c(Br)ccc(S(=O)(=O)Nc2ccccc2)c1F)N1CCN(c2ccccc2)C(F)C1
C=CC1(C)OC2(O)CC(OC(=O)NCCN(C)S(=O)(=O)CC)C3C(C)CCCC3C2(O)C(=O)C1(C)O
FC(CC1CCN(Cc2cc(Cl)cc(Cl)c2)CC1)OC(c1ccccc1)c1ccccc1
Cc1cc(C=C2NC(NCc3cnccc3CO)=NC2=O)cn1C1CC(O)CO1
COc1cccc2c(NC=N)cc(S(=O)(=O)NC3CCN(CC(=O)N4CCNCC4OC)C3=O)cc12
CC(C)(c1ccccc1)n1ncc(C=CC(=O)c2ccccc2)cc1=O
CN(C=O)C(C(=O)O)c1cccc(C(=N)N)c1C1CC1c1ccco1
C=C(C(=O)NO)C(C(=O)N1CCc2ccccc2C1)N1CCCCC1
CCC(=O)Nc1ccc2c(NC3([N+](=O)[O-])CCNC3)cc(=O)[nH]c2c1
COc1ccc(N2CCN(C(=O)c3ccc4c(c3)NC(=O)C(NS(=O)(=O)c3cccnc3)N4)CC2)cc1
COc1ccc(CC(C)N2C(=O)N(c3cccc(OC)c3)C(=O)C2(CC(=O)Nc2ccccc2)OC)cc1
COc1ccc(C=C2NC(=O)NC2=O)cc1
COc1c(N=Cc2ccccc2)sc(-c2ccccc2)c1C#N
CC(C)(Sc1ccccc1)c1n[nH]c2c1C1(CC(=N)O2)C(=O)N(CCc2ccc(C#N)cc2)c2ccccc21
CCN(CC)c1cnc2sc3c(=O)n(-c4ccc(Cl)cc4)cnc3c2c1C
Cn1cnc2cncc(N)c21
CC1CC(Cl)CN(c2nc(=O)cc(C3CCN(C(=O)NCc4ccccc4)CC3)[nH]2)C1
C=CC1(N)CCC(C(C)NC(=O)c2ccccc2Br)N1
CN(C)Cc1cccc2c1N(c1ccc(Cl)cc1F)C(=O)C2=NOCCN1CCOCC1
COC1CN(S(=O)(=O)c2cc(C(=O)OC(C(=O)NC3CCCCC3)c3cccc(N)c3)cc3c2OCO3)CCN1
Nc1nc(Nc2ccccc2)nc(Nc2ccc(NC(=O)Oc3ccc4c(c3)OCO4)cc2)c1F
COC(C(=O)NCCOc1ccccc1)C(O)C(O)C(O)C=CC=CC(C)(C)CO
CC1(Cl)CCCN(S(=O)(=O)c2cccc(C(=O)N3Cc4ccccc4CC3Cl)c2)C1
NC1C(N2CCCC2)C(NC(=O)Cc2ccccc2)C(O)CC1(Cl)Cl
COC(=C1SC(=S)N(CCC(=O)Nc2cccc(OC)c2NC(C)=O)C1=O)c1ccccc1
NS(=O)(=O)c1c(NC(=O)CSc2ncccn2)noc1C(F)(F)F
COc1ccc(NC(=O)Nc2ccc(Cl)c(Cl)c2)cc1OCC(=O)C(C)(C)C
Nc1ccc(S(=O)(=O)Nc2ccc3c(c2)C([N+](=O)[O-])=C(c2cccnc2)N=CN3)cc1
CC1COCCN1C(=O)c1nccc(Cl)c1NS(=O)(=O)c1cc2ccccc2s1
O=C(COn1nnc2ccc(C(F)(F)F)cc21)Nc1ccccc1
CCn1c(C(=O)c2c(N)ccc(C#N)c2N)cc(=O)[nH]c1=O
COCC1CC(C)CN(c2nnc(-c3cncs3)s2)C1
Fc1ccccc1NC(=S)N1CCC(C(c2ccccc2)c2ccccc2)CC1
Cc1ccc(CSc2nc3n(n2)C(c2ccccc2)C(C(=O)Nc2ccccc2)=CN3)c(Cl)c1
CC=C(NC(=O)C=CC(=O)OCC[N+](=Cc1cccc2ccccc12)c1ccc(N(C)C)s1)C(=O)OCC
CNC(=O)C=NOCc1cccc(COc2ccccc2)c1
CC
Cc1cccc(C(=O)N2c3ccc([N+](=O)[O-])cc3C=CC2(O)C(F)(F)F)c1
CC1(N)Cc2cccc(Cl)c2C(=C2CCN(Cc3cccs3)CC2)c2ncccc21
N=C(N)c1ccc2oc(=O)c(C(=O)NCc3ccccc3)cc2c1
CC(=O)NC(CC(=O)O)C(=O)NC(C)C(=O)NCCCCCc1ccc(OC(C(=O)O)C(=O)O)cc1
NC1CCCCCN1C(=O)c1nc2ccccn2c1CNCC1CNCCC1Cl
Cc1cc(C(F)(F)F)c(C)c(C)c1NC(=O)NC(C)c1cc(N)c[nH]c1=O
Nc1cccc2c(OCc3cc[nH]n3)nn3c(-c4ccccc4)nnc3c12
O=C(c1cc(-c2ccncc2)nc2ccccc12)N1CCc2ccccc21
COC(=O)C(C)(C)CC(CC(C)NC(=S)NC(I)c1ccc2ccccc2c1)c1ccc(OC)c(O)c1
COC(=O)C(CCOCc1ccc(C)cc1)(OC(C)=O)C(C)=O
CC(=O)n1c(=O)oc2cc(S(=O)(=O)N3CCN(c4ccccc4)CC3)c(OC(F)(F)F)cc21
N#Cc1c[nH+]cc(CN2CCN(c3ccccc3)C([NH3+])C2)c1
Cc1ccc(C(N)c2cnc3nc(N=O)ncc3c2N)cc1
FC(Nc1ccc(-c2nc(-c3ccccc3)no2)cc1)c1ccco1
C#CCNc1c(O)cc2c3c(cccc13)-c1[nH]ccc1-2
CN(CCC=O)CCC(=O)N1CCC(c2ccccc2)CC1
O=[N+]([O-])C1CC2C(CN1)c1ccccc1N2S(=O)(=O)c1cccc(F)c1
CSC(=NCCCCC(NOS(=O)(=O)C(C)C)C(=O)O)NO
CCOc1ccc(C(N)=O)c(N)c1
COC(=O)c1ccc(C(=NO)N2CC(C)CCC2C)c(Oc2cccc(C)c2)n1
O=C(O)c1cccc2ncc(-c3cccc(C(F)(F)F)c3C(F)(F)F)c(N3CCCCC3)c12
Cc1cccc(C(=O)c2cnc(Nc3nc4ccccc4s3)s2)c1C
O=C(O)c1cccc(NS(=O)(=O)c2cccc(-c3cccc(NC(=O)c4ccccc4)c3)c2)c1
CC(O)(c1cnn2ccc(F)cc12)N1CCC(Cc2ccccc2)CC1
COC(CCCN1CCN(c2ccccc2)CC1)C(=O)NCc1ccccc1-c1ccccc1
CSc1c(F)cccc1C(=O)N1C=NCC1F
NC1CCCC1C(=O)N1CCC(C(=O)Nc2ccc(CC(=O)Nc3ccc(C(=O)NC4CCCCC4)cc3)cc2)CC1
CS(=O)(=O)Nc1cc(Sc2ccc3c(c2)C(=O)CC3)ccn1
Cc1nn2c(C#N)c(C(OC(C)C)P(=O)(O)O)nc2s1
CCc1ccc(C(=O)c2cc(N(C)C)[nH]c(=O)c2)c(N)c1
O=S1(=O)NCCC1=Cc1cccc(O)c1
CC(C)c1ccc2nc(C(O)C(=O)C(C)(C)C)c(Cl)c(C(=O)NCC(=O)N3CCCC3)c2c1
COc1c(C(=O)Nc2ccccc2)ccc(-n2cnnn2)c1C(C)C
CCCCOCC(c1ccccc1)C(C)(C)CCCC(=O)N1CCN(c2ccccc2)C(Cl)C1
CC(=O)N1CCN(c2cc(C(=O)NC3(C(C)C)CC3C(=O)N(C)C)nc(-c3ccccc3)c2)CC1
C=C1CCCCC1=CC(=C1CCCC2C1CCC2(O)C(O)CC1OC(=O)C(=C(C)C)C1C(C)C)C(C)(C)C
COc1ccccc1C(OC)C(Cc1cccc(C(C)N)c1)OC
COc1cc2c(=O)nc(C(=O)NCc3ccccc3)[nH]c2s1
COc1cncc2c1ccn2S(=O)(=O)c1ccccc1NCCCCNC(C)C
Nc1cccc(Cl)c1NC(=O)N1CCN(c2ncn[nH]2)C(Cl)C1
CCOC(=O)c1ccc(O)c(O)c1C1C=CCC(c2ccccc2)N1CCN1CCOCC1
CC(=O)N1CCC(CNC(=O)c2cncc(-c3cccc(-c4cccnc4)c3N)n2)CC1
COc1cc2cc3c(cc2c2n[nH]c(-c4ccccc4)c12)OCO3
Cc1ccc(C(=O)NC2(F)CC2)cc1-c1nc(=O)c2ccsc2[nH]1
COc1cccc(OC2(N)CCNC(CC#N)C2)c1
Cc1c(Cl)c(Cl)c2oc(=O)cc(Cl)c2c1Cl
COc1ccc(-c2cc3c(O)nc(O)nc3n2C2CC(O)CO2)c(CO)c1N
CC1(O)C(O)(O)C2C3CCC4CC(O)(OC5CCCCO5)C(O)CC4C3C(O)CC2C1(O)C1=C(C=O)C(=O)OC1
O=C(c1cccc(F)c1)N1N=C(c2ccccc2)C(F)C1c1cccs1
CC(=O)OCCC(=C(C)CCC=C(C)C)C1(O)C(Br)COC1n1c(C2(Br)CC2)nc2c(O)c(Br)ccc21
O=c1nc(NCc2ccccc2)[nH]c2[nH]cnc12
O=C(O)c1cc(C(=O)O)c2[nH]cc(CCNC(=O)c3ccc([N+](=O)[O-])cc3)c2c1
N#CC(CNC(=O)N1CCCC(c2noc(-c3ccccc3)n2)C1)N1CCCC1
CCN(CC)C(C)N1C(=O)c2oc3c(Cl)cccc3c(=O)c2C1c1ccccc1
COC(=O)Oc1ccc2c(c1OC(=O)OC)C(=O)Oc1cccc3cccc(c13)O2
CC(C)n1cc(-c2cnc3[nH]cc(-c4cnc(Nc5ccc(N)cn5)nc4)c3c2)cn1
COc1cccc(CC(NC(=O)CN2C(=O)CC(c3cccc(OC)c3)=Nc3ccccc32)OC)c1
CCN(CC)C(C)N1CCN(c2ccccn2)CC1
Cc1ccc2nc(C(=O)n3cccn3)ccc2c1
CN(C)CCNc1cccc2c1c(=O)c1cccc3cnn2c31
CC1C2N=C(Nc3ccc(C(=O)N4CCCC4)cc3)SC2CS1(=O)=O
CCCOP(=O)(Oc1ccccc1)OC1COC(n2cnc3c(NC4(N)CCCC4)ncnc32)C1
C=CCn1nnc2cc3c(=O)n(CCn4ncnn4)nnc3cc2c1=O
COC(=O)c1ccc2ccc(=O)oc2c1C
O=C(c1nn(-c2ccccc2F)c2c1CS(=O)(=O)c1ccccc1-2)N1CCOCC1
O=S(=O)(Nc1cccc(O)c1)c1cc(NS(=O)(=O)c2ccccc2)c2cc(Cl)cc(F)c2c1
COCN(Cc1cc(C(=O)Nc2nccs2)cc2c1OCO2)c1cccc(O)c1
CC1(C(=O)O)Oc2ccccc2C(=O)c2ccccc21
CCC(C(=O)Nc1ccccc1)N1C(=O)C(F)Cn2nc(-c3cnn(C)c3)cc21
CC(C)(C)OC(=O)N1CC2CC(C1)n1c(=O)n(-c3ccccc3)c(=O)n12
Nc1cccc(CC(F)CC(=O)N2CCOCC2Cc2ccccc2F)c1
O=C1C(=O)N(CN2CCOCC2)c2c(F)cccc21
COc1cccc2c1CCC2N(CC(CN1CCNCC1)OC)C(=O)N(C)c1ccccc1
Nc1cc(NC(=O)C2CCN(S(=O)(=O)c3ccccc3)CC2)ccc1CC(=O)Nc1cccc(C(=O)NC2([N+](=O)[O-])CCCNC2)c1
O=C1N=C(N2CCN(C(c3ccccc3)c3nnnn3C3CCCC3)C(Br)C2)SC1=Cc1ccccc1
Fc1ccccc1C12CCN(CC1)Cc1cc(-c3cncnc3)ccc12
COC(=O)C1CCCCCC1NC(=O)CC1C(=O)NCCN1Cc1ccccc1
Cn1c(SCC(=O)Nc2ccccc2)nnc1C1CC1
C=C(C)C(=O)Oc1c(OC)c(O)cc2c1OC(=Cc1cc(OC)ccc1OC)C2=O
COC(c1ccccc1)n1c(C(=O)NCc2ccccc2)nc2cccc(Br)c21
CCC(CCCNC)c1ccccc1CCCNC(=O)C(C)c1cccc2ccccc12
CCNc1ccc(C2CN(C=NS(=O)(=O)c3ccccc3Cl)N=C2c2ccccc2)cc1
CC(=O)Nc1ccc(-c2ccc3nc(NS(C)(=O)=O)c(-c4ccccc4)n3c2F)cc1
O=C(NCc1ccccc1)C1CCCCCN1S(=O)(=O)c1cccs1
O=C(O)C1C=CCN1
Cc1cccc(OC(Cl)C(=O)Nc2cccc(S(=O)(=O)N3CCCCC3)c2C)c1
NC(CCOc1ncn2nc(-c3ccco3)nc2n1)N1CCN(C(O)(c2ccccc2)c2ccccc2)CC1
CCCC(CCC)N1CC(COCc2ncccc2F)Oc2cc(N3CCCC3)ccc2S1(=O)=O
CC1(C)CN(CCC(=O)NC2C(=O)N3CC(C(=O)O)SC23)CCO1
CS(=O)(=O)C1CC2(CCN1C(=O)c1cc3c(=O)oc4ccccc4c3s1)OCCO2
NC(CCC(=O)NCc1ccccc1)(c1ccccc1)c1ccccc1
COc1cc(C)cc(CNC(=O)Nc2ccccc2)c1
Cc1cn2ccsc2[n+]1CC(=O)c1cccc(Br)c1Cl
Cc1ccc(-n2ccc(C(C(=O)O)=C3SC(=S)N(C(C)c4ccccc4)C3=O)c2)c(O)c1
Cc1ccc(Cl)cc1CNC(=O)C(C)c1cn(C)nc1C
O=C(O)c1c2sc3ccccc3nc-2c2ccccc2c1=O
S=C(NN=Cc1cccc2c(Cl)cccc12)Nc1ccccc1
O=C(O)c1cccc2c1ncn2-c1cccc(NCc2ccn[nH]2)n1
COc1ccoc1CNS(=O)(=O)N1CCCC(C(=O)Nc2ccccc2)C1
CCOc1ccc(C)c(N(C)C(=O)Nc2ccc[nH]c2=O)c1
CCOC(=O)N1NC2C=CC1C2
N#CC1CCCc2cc3c(O)c(C(=O)Nc4ccccc4)oc3nc2C1
Clc1cccc2c1c(NCCCNCc1cc3ccccc3[nH]1)cc1ncccc12
C=CCCCCCCCCCCCCOC
O=C(Nc1ccccc1)N1CCN(S(=O)(=O)c2cc(F)cs2)CC1F
CCCON=C(c1cccnc1)c1ccccc1CC
COC(=O)C(=C1SC(=S)NC1=O)c1oc(-c2ccccc2C)cc1[N+](=O)[O-]
CSCC(c1cnccc1N)N1CCOC(CCc2ccccc2)C1
O=C(NC1CCN(Cc2ccccc2)CC1)c1cc(=O)c2cc(C(F)(F)F)ccc2o1
CC(C#N)N(C1=NC(=O)C(=Cc2ccccc2)S1)S(=O)(=O)c1cccc(C(=O)O)c1
CCOc1ccc(Cc2nc3ccccc3nc2SCC(=O)N2CCCc3ccccc32)cc1
CCC(O)n1c2ccccc2c2c3[nH]c4ccccc4c3c3c(c21)C(=O)NC3=O
O=C1OC(=Cc2ccccc2)C(Cn2cc(CCCCCC(F)CCCCc3cn(Cc4cccc(F)c4)nn3)nn2)=C1F
COCOC1COC(OC2C(CO)(OC(=O)c3ccccc3)C(O)(CC(=O)OC)OC(C)(O)C2(OC)OC2OCCC(O)C2O)C(O)C1
CCCC(N)c1ccccc1CN(C(=O)Cn1ccnn1)C(C)C(=O)NC(C(=O)C(F)(F)F)C(C)C
COC12CCc3cc(N)ccc3C1NN=C(c1ccccc1)C2
CCCCNC(=O)OCc1cccc(-c2ccc(N3CCOC3=O)c(F)c2)c1
CC1(N)CCN(c2cc(Oc3ccccc3)ncn2)C([N+](=O)[O-])C1
Cc1ccc(CN2CCC(Cc3cccc(C(=O)N4CCCC4)c3)C(F)C2)nc1
CC(=O)N1C(=O)N(C2CCN(C(=O)CC(NCc3ccc4[nH]ccc4c3S(C)(=O)=O)C(=O)N3CCC(N4CCCCC4)C(Cl)C3)CC2)Cc2ccccc21
O=C(NCc1cccnc1)c1ccc(Nc2nccc(-c3ccccc3)n2)cc1
COc1cccc(-c2nc(N3CCCCC3F)c3ccccc3n2)c1
CCC(CN(CCC#N)C(=O)c1cc(-c2ccccc2)on1)N(CC)CC
CNOCC(C)(c1ccccc1)N1CCOC(n2cnc3c(NCc4ccco4)ncnc32)C1
Cc1cc2c(=O)ncn(C(C)(F)F)c2n1C
N#Cc1c(-c2ccccc2)ccn2c(Cc3cccnc3)cnc12
O=C(Cc1cc2ccccc2[nH]1)OCC(COC(=O)Cc1cc2ccccc2[nH]1)OC(=O)Cc1nc2ccccc2[nH]1
COC(=O)c1ccc2c(CCNC(=O)OCc3ccccc3)c[nH]c2c1
CCOC(=O)c1ccc(C(=O)Nc2ccc3c(c2)C2(Nc4ccccc4)C(CC4C=C(N)C2O4)C(=O)N3)s1
CCC(C)c1cccc(-c2cc(NC(=O)C3CNC(=O)C3)nn2-c2ccccc2)c1
Fc1ccccc1N1N=C(c2cccs2)C(Cl)C1c1ccccc1
CSc1cccc(NC(=O)C=Cc2cccs2)c1
CCC(NC(=N)N)C1(c2cccc(SCC3=NNC(=O)C3=Cc3ccccc3)c2)NC(=O)C(C(N)=O)NC(=O)CNC(=O)CNC(=O)CNC(=O)C(CC(=O)O)NC(=O)CNC1=O
Cc1ccc(C(C)c2c[nH]n(-c3nc4ccccc4s3)c2=O)cc1
CC(=O)N(C(=O)NC1CCNCC1)C1CCC(c2ccccc2)CC1
COc1cc([N+](=O)[O-])c(O)c(S(=O)(=O)NC(=O)NCc2ccccc2)c1
O=C(Nc1nc(Cl)ccc1Cl)c1ccc(C(=O)c2ccccc2)cc1
O=C(NC(Cc1ccccc1)C1=NC(=O)C23CC4CC(CC(C4)C2C1)C3)OCc1ccccc1
[NH3+]c1ccc(C(=O)OCC2CCC[NH+]3CCCCC23)cc1
O=C(Oc1ccc(C=C2N=C(C#Cc3cccc([N+](=O)[O-])c3)C(=O)N(Cc3ccccc3)C2=O)c([N+](=O)[O-])c1)c1ccccc1
CC(CCCC(C)(C)O)C1CC2C(C)CCC2C(=CC2OOCC3=C2COC3)C1C
Nc1cccc2c1CN(C(=O)c1ccccc1)c1ccccc1C2c1ccccc1
CS(=O)(=O)c1[nH]nc2nc(Br)n3nc(-c4ccccc4)nc3c12
CCn1cc(C(=O)Nc2cccc(OC)c2NC(C)=O)c(=O)c2ccc3ncccc3c21
Cc1ccc(CN(Cc2cscn2)C(=O)c2cnc3ccccc3n2)cc1
CC(CNC(=O)c1cccc2cc3ccccc3nc12)SSCCNC(=O)C(NC(=O)C(C)N(C)c1ccc(C(C)O)c2ccccc12)C(C(=O)O)c1ccccc1
NC1CC(O)OC1C(O)OP(=O)(O)(O)(O)O[PH](=O)O[PH](=O)OC(O)C1(O)CCC(n2cnc3cncnc32)O1
O=C(Nc1ccccc1C(=O)Nc1ccccc1C(=O)O)c1ccco1
COc1cc(C(=O)C=Cc2ccc3cccc(O)c3c2)cc2c1OCC=C2
Cc1c(C#N)ccc(Nc2cc(=O)c2=O)c1OCC(=O)N1CCN(Cc2ccccc2)C(Cl)C1Cl
COc1ccccc1C=CC=NNC(=O)CN1CCN(Cc2ccccc2)CC1
CC1COC(n2cc(CO)c3c(-c4cc(O)cc(O)c4)ncnc32)C1
COC(=O)C1(C)CC2CC1C1CCCC21C
CC(=O)Nc1ccc(CC(OP(=O)(O)O)C(=O)NCCc2ccccc2)cc1C(N)=O
CCOc1nocc1S(=O)(=O)Nc1cc(OC)c(C)c(SCC)c1
CC1=C(CC(=O)N2CCN(c3ccccc3)CC2)N=C[SH]1C(=N[SH](=O)=O)N(C)C
CC1(C)CCOC1CN(Cc1n[nH]c(=S)n1Cc1ccc(Br)cc1)S(=O)(=O)c1ccccc1
Cc1cccc2c1C(C#N)C(N(Cc1cccnc1)S(=O)(=O)c1ccc(-c3ncon3)cc1)C(N)N2Cc1c[nH]cn1
N#Cc1ccc(C(=O)C(=O)Nc2nc3ccccc3s2)c2ccccc12
COc1ccc2cnc(NC(=O)CCOc3ccc4c(c3)N=CC3CCCN3C4=O)cc2c1
Cc1cc(NCc2ccccc2C(=O)O)c(N)nc1Cl
Cc1cc2onc(C(F)(F)F)c2cc1-n1nccc1C(=O)N(C)C1CCN(C(=O)c2ccccc2Br)CC1
Cc1ccc(CN2CCN(CC(=O)N3CCCc4ccccc43)CC2)c(C)c1
NC(COc1nc(N2CCOCC2)nc(N2CCC(C(=O)c3ccccc3)CC2)n1)NC(=O)CNC1CC1c1ccccc1
COc1ccc2cc(C(=NO)c3ccccc3)cc(OC)c2c1
COc1ccc(NC(=O)c2ccco2)c(N2CCCC2)c1
Cc1ncc(C(=O)Nc2n[nH]c3c2CN(C(=O)N2CCN(CC4CCOCC4(C)C)CC2)C3(C)C)s1
NC(=O)C(CCCN=C(N)N)NC(=O)CCCN=C(N)N[N+](=O)[O-]
COC1(C)CC(=O)c2ccccc2C1c1cc2ccccc2n1S(=O)(=O)c1ccccc1
CC(O)n1cnnc1-c1cccc(NC2CCCCC2)c1
COC(=O)C(CC(=O)NCCc1ccccc1)(CC(Cl)n1c(=O)c2ccccc2n(CC(=O)NCCc2cccc(C)c2)c1=O)OC
CC(C)c1cnc2cc(C(N)=O)ccc2c1N1CCN(Cc2ccno2)CC1
N#Cc1ccc(-c2ncnc3c2[nH]c(=O)n3Cc2ccccc2)cc1
CCCC(CC(C)NC)c1oc(-c2ccccc2)nc1F
Cc1ccc(C(C(O)=NNC(=O)c2ccccc2)C(Cl)(Br)n2ccnc2)cc1
CC1C=NC(F)(c2cc(NC(=O)c3cc[nH]n3)cc(N)c2N)C(C)O1
CCOc1ccc2oc(=O)c(-c3nc(=O)c4c5c(sc4[nH]3)CCCC5)cc2c1
COC(=O)c1cc(Cl)ccc1NC(=O)CNC(=O)Nc1ccc(C#N)cc1Cl
N#Cc1nn(-c2ccccc2)cc1C1=C(c2ccccc2OCc2ccccc2)CCC1
O=c1oc2cccc(F)c2n1CC1CCN(CCc2ccccc2)CC1
CC(=O)N(CCCc1ccccc1)C(=O)CCCCC(=O)NCCC(NCCC(C)(C)C)c1ccccc1
COc1cnc2n1C1CC(C1)c1cc(C)c(C#CCc3noc(C(N)=O)c3CF)cc1-2
O=C(Cc1ccc(Br)cc1)Nc1cccc2ccccc12
NC(N)(P(=O)(O)O)P(=O)(O)O
Cc1ccccc1C(=O)c1ccccc1NCCc1ccc(OCCc2coc(-c3ccccc3C(=O)O)n2)cc1
CCCCCCCCCCCCC(CC)c1ccc(Cl)c(NC=CC(=O)c2ccccc2)c1
NC(=O)c1ccccc1-n1ncc2c1-c1cc(NC(=O)c3cc(N4CCNCC4)nc(N)c3F)ccc1CC2
C=C(C)C(C=O)N(C(C)=O)C1CCC(C(OC(C)=O)OC(C)=O)N1
O=C(Nc1ccc(C(=O)N2CCN(c3ccccc3[N+](=O)[O-])CC2)cc1)c1ccccc1
Cc1cc(Oc2ccccc2)cc(C(=O)Nc2ccncc2)c1
COc1c(O)cc2c(c(OC)c1=O)CC(NC(C)=O)(OC)C(OC)c1c(NC(=O)CNC(C)=O)cccc1-2
NC1(Cc2cc(-c3c(O)cccc3Cl)nc3cc(O)ccc23)CCCCN1
Cc1cc(C(=O)Nc2ccccc2)c(C(N)=O)cc1Nc1nc(N2CCCCC2)nc(N2CCC(C)C2C)n1
CCC(O)C1(O)CC2C3CC(C)C(=O)C=C3CCC2C2CC(O)CC21C
COc1c(CC(=O)N2CC(Cl)N3C(=O)N(c4ccc(F)cc4)CC3C2)cccc1S(C)(=O)=O
COc1cccc(C(=O)n2cc(Cc3nc(-c4ccc(OC(F)(F)F)cc4)c(C)s3)c3cc(Cl)ccc32)c1
Oc1cccc2nc(-c3ccccc3)n(-c3ncncc3C(F)(F)F)c12
COc1cccc(Oc2c(OC)cc(C3(N4CCCN(C(=O)CCC(CC(C)CCCC(=O)N5CCCN(C6(c7ccc(Oc8ccccc8)cc7)C(=O)NC(=O)NC6=O)CC5)OC)CC4)C(=O)NC(=O)NC3=O)c(C)c2C)c1
CC(CN1Cc2c(n(C(=O)c3ccccc3)c3cc(Br)ccc23)C1)C1OCCO1
Cc1cccc(N2CCN(C(=S)NC(=O)C3CCCCC3)CC2)c1
O=C(Nc1cccc(O)c1)c1coc(=O)cc1Cl
O=S(=O)(Nc1ccc(F)cc1CSCc1ccccc1)c1ccccc1
CCN(CC)c1cccc(N(C(=O)CNc2ccccc2)S(C)(=O)=O)c1
O=C(Nc1ccc(Cl)c(NC(=O)c2ccccc2)c1)c1ccccc1
O=C(O)C(=O)C=C(O)c1cccc2c(Cl)cccc12
CC1C(=O)OC(C)(C)C1=O
CCCCCC(CCSC)C1CCC(=O)O1
O=C1OC(C(F)n2cncn2)CN1c1c(F)cc(N2CCN(c3ccccn3)CC2)cc1[N+](=O)[O-]
CC(=O)N(C)Cn1cnc(C(N)(Cc2c[nH]nn2)C(C)(C)OC=O)c1
COc1ccccc1C(NC1(C)CC1)OC
COC(OC)(c1ccccc1)N1CCC(F)C(C(=O)c2ccccc2)C1
CN(N)Cc1ccc(Cc2ccccn2)cc1
CCOc1c(C)cc(S(C)(=O)=O)c2c(Nc3ccccc3)nncc12
CNC12CC=CC(=O)C1Cc1ccccc1C2
CCOC(C)C1CC(CC)CN1Cc1coc(-c2ccccc2)n1
O=C(NCc1cncc(Cl)c1)c1nn(-c2ccccc2)c(-c2ccccc2)c1C(Br)n1cncn1
Cc1c(-c2ccccc2)nc(N)nc1-c1ccccc1
Cc1ccc(C)c(-c2csc(NC(=O)COc3ccccc3)n2)n1
COc1cccc(N2C(=O)CSC2(c2ccccc2)c2ccc(OC)c(OC)c2)c1
C=[N+]([O-])OCCCOC(CO)c1ccc(N=Nc2c[nH]c(N)nc2=O)cc1
NC(=O)C(CCc1c[nH]cn1)C(=O)N1CCCC1c1ccccc1
CN(C)S(=O)(=O)C1CCc2ccccc2N1C(=O)CSc1nnc(NC(=O)c2ccccc2)s1
COc1cc2nc(Cl)nc(Nc3ccc(OCc4cccc(Cl)c4)cc3)c2cc1OCC(=O)O
Cc1c(OCc2ccccc2)cc2c3c1CCC3(C(Cl)CCCN1CCN(c3ccccc3)CC1)C(=O)O2
CCOC(=O)c1nc2c(=O)[nH]c3cccc(Cl)c3n2n1
NC1CNC(c2ccc(-c3nn[nH]n3)[nH]2)C1N
COc1c(F)nc(NN=Cc2cc(O)ccc2C)nc1Nc1ccccc1
CN(C)CCCNC(=O)c1cccc2c(=O)c3[nH]c4c(N)cccc4c3[nH]c12
CC1C2N=C(Nc3ccc(C(=O)NCc4ccccc4)cc3)SC2CS1(=O)=O
O=C(CN1CCCCC1)Nc1ccc(S(=O)(=O)N2CCCC2)cc1
CCC(C)NC(=O)c1ccc(-c2cnc3ccccc3n2)cc1
O=C(OC(C(=O)c1ccc(Cl)cc1)C1CC1)c1ccccc1
N=C(N)c1cccc2[nH]c(-c3ccccc3)cc12
COc1cc(OCc2cncc(C)c2)ccc1-c1nnco1
C=CC1(C)CC2CCCC2(CC(=O)O)C2=C1C(C)C(C)(CC(=O)OC)CC2(C)C
Cc1ccc(Nc2ccc(C=NNC=Nc3c(C)[nH]n(-c4ccccc4)c3=O)cc2)c(N)c1
CS(=O)(=O)Nc1ccc(F)c2c1NC(=C1C(=O)C3C4CCC(C4)C3N(Cc3ccccc3)C1=O)NS2(=O)=O
CNC(=O)C(COC)NC(=O)Cc1ccccc1
CN(C)Cc1ccc(-c2n[nH]c3c2Cc2cc(O)ccc2-3)cc1-c1ccccc1
COc1ccc(-n2nc3c(c2NC(=O)c2ccccc2C)CS(=O)(=O)C3)c(F)c1
O=C1NC(=O)c2c1c(-c1ccccc1)c(Cl)c1[nH]c3ccc(O)cc3c21
O=C(O)CCCC(NC(=O)OC(C(=O)O)C(CO)(CO)CO)C(=O)O
Cc1cc(NC(=O)c2cc3nc(Nc4ccccc4)[nH]c3cc2N2CCC(C)C(S(N)(=O)=O)C2)c(Cl)c(OC(F)(F)F)c1
NC1(O)CC2(CO)CC2C1n1cnc2cncnc21
Cc1ccccc1NC(=S)NN=Cc1cc(Cl)c(OC(=O)c2ccccc2)c([N+](=O)[O-])c1C
CC1=CCC(O)(O)C(=O)CCC2OC2(C)CCCC1=O
N#CCN(Cc1ccc(-c2cccnc2)s1)c1nc(-c2cccc(C(F)(F)F)c2)cs1
CC(N)(CNC(=O)c1ccc[nH]1)CC(=O)N1CCN(Cc2c[nH]c3ccccc23)CC1N
CC(C)N=C(N)COc1ccc([N+](=O)[O-])cc1
CCCCC(CCC)n1c(=O)nc2[nH]c3ccccc3cc-2c1=O
CCCN(C)CN(NC(=O)C1CSC2CCC(=O)N21)C(=O)COc1ccccc1
Nc1cc(NS(=O)(=O)c2ccc3nc4c(cc3c2)CC(C(=O)O)CC4)cc(F)c1C(=O)NCc1ccccn1
CCCC=C(CCC)C1(SC(=O)CCC)CC=C(CC(=O)OCCC)C1=O
CC1(N)C2CC(O)C(CO)(C2)C1NC1C=C(O)CO1
COc1ccc(C(C)(C)C)c(C2c3c[nH]nc3C(=O)N2c2ccc(-c3ccsc3)cc2)c1
CC(C)=CCOC1CCC(N(C#N)C(=N)NC2CCCCC2)CC1OCC=C(C)C
O=C(O)c1cnc(Nc2nnc(-c3ccccc3)o2)s1
C=C(c1ccc(C(Cl)(Cl)n2cnc3c(Cl)ccnc32)cc1)C(F)(F)F
O=c1c2c([nH]n1-c1ccccc1)-c1c(F)cccc1SC2
O=S(=O)(Nc1ccc2c(ccn2C(F)CN2CCCC2)c1)c1ccccc1
C=CCc1cc(C=NO)cc(-c2c(CC=C)ccc(O)c2O)c1
Cc1c(N)n[nH]c1NC(Cl)=C1C(=O)c2ccccc2N(Cc2ccccc2)C1=O
Nc1ccc([N+](=O)[O-])c(-c2cc(=O)[nH][nH]2)c1
CN(C)CCNC(=O)c1ccccc1-n1ncc(-c2ccccc2)c1Cl
CCC(C)C1CCCN(CCCNC(=O)CNC(=O)N2CC(C)n3c2nc2ccccc23)C1
O=C(c1ccc(OC2CCN(C(F)Cc3ccccc3)CC2)cc1)N1CCCC1
CCCC(N)C1CNC(C(=O)NCC(=O)NC(C)C(=O)N(C(=O)CNC)C(Cc2cncn2CCCCCCCc2cccc(C(N)=O)c2)C(C)C(N)=O)C1
NC(c1ccccc1)c1csc(NC(F)C2CNc3cc(F)ccc3O2)n1
COc1cc2c(cc1-c1c3c(n4ccccc14)COC3=O)OCO2
CC(N)c1ccc(-c2sccc2Cl)c(Cl)c1
CC(CCCC(=O)NCCCCCCCCC(=O)NC1COC(=O)C(C(=O)CCC(C)(C)CC2SCC3NC(=O)NC32)NC(=O)C2CCCN2C(=O)CN1)C1SCC2NC(=O)NC21
COC(=O)c1cnc(-c2cccc(C)c2[N+](=O)[O-])s1
CC(=O)OC1C(C)C2c3oc4cc5oc(=O)ccc5cc4c3CCC2(C)CC1(C)C
O=C1Nc2ccccc2C1=NNc1cc(-c2cccc(Br)c2)nc2nc(-c3ccccc3)nn12
BrC1CCCCc2ccc3nnc(-c4ccccc4)n3c2CC1
CCCCCC(SC=S)N1N=C(c2ccc(Cl)cc2)C2CC(C)CC2C1S(=O)(=O)c1ccccc1
ClC1(N2CCCN(c3nc(Oc4ccccc4)c4ccccc4n3)CC2)CCOCC1
CN(C)S(=O)(=O)N1CCC2(CCN(Cc3ccccc3)CC2Cl)C1
CCN(CC)CCOc1ccc(Cc2nnc(-c3cccc(N4Cc5ccc(OC)cc5C4=O)c3)o2)cc1
Cc1nc(N(C)C(=O)CNCC(=O)Nc2nccs2)sc1C
COc1nnc2cc(F)c(C(=O)c3ccc(C(C)C)cc3F)cn12
Fc1cc(Cl)ccc1NC(=S)NCCNc1ccnc2cc(Cl)ccc12
CC(Cc1cc(O)ccc1O)C(=O)N1CC2CCCC1(C)C2O
CC1CCCN(S(=O)(=O)c2cc3nc(CCN(C(=O)c4ccccc4)C(C)C)[nH]c3cc2N)C1
CCC(NC)C(=O)NC(C(=O)NC(CCCNC(N)=N[N+](=O)[O-])C(=O)NN)C(C)C
COc1ccc(-c2cccc(CN(CCCCN3C4CCC3CC(NC(=O)c3ccc5ccccc5c3)C4)C(C)C)c2)cc1
CSC(C(=O)N1CCN(Cc2ccccc2)CC1)c1ccsc1
COc1ccc(-n2ncc3c(Nc4cccc(OC)c4C)ncnc32)c(C)c1
Cc1cc(C)c2c(=O)n(Cc3ccc4c(c3)OCO4)c(=O)n(CC(=O)Nc3ccccc3)c2c1
CCC(CO)CO
CC1CC(C(=O)NCC2(C)CC2)CN(c2ccccn2)C1
CC(=O)c1cc(NC(=O)c2cccc(S(=O)(=O)N3CCN(c4ccccc4)CC3)c2)cc2c1OCO2
O=C(NO)c1ccc2ccc(S(=O)(=O)CCCCc3ccccc3)cc2c1
Cc1nccc(CC(C)(C)N(C)N)n1
CNCC(=O)Nc1cc2c(cc1N)C(=O)c1ccccc1C2=O
COc1ccc2cc(C(=O)Nc3nn[nH]n3)c(=O)n(-c3ccccc3)c2c1O
Nc1cccc(OCC(O)C2CCN(c3cn[nH]c(=O)c3)CC2)c1
CCCC(O)c1ccc(CNC(=O)c2cc(C)co2)cc1
O=C(CCS(=O)(=O)c1ccccc1Oc1ccccc1)NO
O=C1CC(O)(c2ccc(O)cc2)Oc2c1cccc2C1CC(c2ccccc2)Oc2cccc(O)c21
O=C(CNC(=O)c1cncc(C(=O)O)c1)NCCc1cccc(CS)c1
COc1ccc(F)cc1NC(=O)c1cc(-c2cccc(Cl)c2)on1
O=[N+]([O-])c1nc(N2CCOCC2)c2cnn(-c3ccccc3)c2n1
COC1CCC(C(=O)Nc2ccccc2)CN1c1ccccn1
COC(Br)(COc1ccc2ncnc(Oc3ccccc3)c2c1)Cn1ccnc1
CSc1ccncc1C(=O)Nc1ccc(C)cc1
O=C(CNC(=O)c1cc2ccccc2[nH]1)NCCCC(CO)NC(=O)OCc1ccc(CO)cc1
Cc1ncn(CCNCc2cc3cc[nH]c3nc2N)n1
CC=C(CCCC(=O)OC(C)C)c1cc(O)sc1-c1cccc(CCCC=CC2CC(O)CC2O)c1
c1ccc(CSc2nnc(-c3ccoc3)n2-c2ccccc2)cc1
CN(c1nc(S(=O)(=O)c2ccc(N)c(C#N)c2)nc2[nH]cnc12)C1CCNCC1
C=C1CCC(OC(=O)c2cccnc2)C2(C)CCC3CC(=O)OC3C12C
Nc1cccc(NC(=O)Cn2c(=O)oc3cc(-c4cccs4)c(C(=O)O)cc32)c1
Nc1cc(Oc2ccccc2)ccc1-c1cc2cc(OCc3cc(=O)[nH]o3)ccc2n1CC(=O)NCCN1CCOCC1
Fc1ccsc1CN(CCN1CCCC1)C(=S)Nc1ccccc1
COc1cccc(N2C(=O)C(NC(=O)Nc3ccccc3)C(=O)N(CC(=O)N(c3ccccc3)C(C)C)c3ccccc32)c1
O=C(c1ccc(NCC2(c3ccccc3)CC3CCC2C3)nc1)N1CCCC1
CCCCCCCCCCCCC(CCCN)N(Cc1ccccc1)C1=NC=NC(C)(C)N1
C=CC(N)(c1nc2c([nH]1)c(=O)[nH]c(=O)n2COCCC)N1CCOCC1N
COC(=O)c1cccc2c(C(=O)C(=O)N3CCCC(Br)C3)c[nH]c12
O=C1CC(c2ccc(CC(NS(=O)(=O)c3cccc(OC(F)(F)F)c3)c3nc4ccccc4[nH]3)cc2)S(=O)(=O)N1
CCOC1(N)C(N(C)C(=O)c2cc(Cl)cc(Sc3n[nH]c(=O)[nH]3)c2)CCS1(=O)=O
c1cc(CNCC2CN(Cc3nc4ccccc4o3)CCO2)cc(C2CCCC2)c1
O=C(CCC(=O)C1CCOC1=O)Nc1nnc(C2CC2)s1
NC1CCN(S(=O)(=O)c2cn[nH]c2)CC1C(=O)NCCCOc1ccccc1
CCN1C(=O)CC(c2ccccc2)(C(NCc2cc(OC)cc(OC)c2)C(F)(F)F)OC1=O
COc1csc(Cn2c(=O)c(-c3ccccc3)nc3cnc(Oc4ccccc4)nc32)c1OC
CCOC(=O)N1CCC2C(=O)C(O)(c3ccccc3)COC2C1
O=C(CCCN1C(=O)CCC1=O)NCC1COc2ccccc2O1
O=C(NC(Cc1ccccc1)P(=O)(O)CC1(C(=O)NCCc2c[nH]c3ccccc23)CCCC1C(=O)O)OCc1ccccc1
COc1ccc(Cc2c(OC)nc3ncnc(OC)c3c2N)c(N)c1
CC#CCN(CN)C(=O)CCC(N)=O
CC(C)(C)OC(=O)c1cccc2c1-n1cnc(N)c1CN2C(=O)N1CCNCC1
O=C1Nc2cc(Cl)ccc2Nc2ccncc21
NC1CNc2ccc(S(=O)(=O)NCCN3CCOCC3)cc21
O=C(c1cc2cc(Cl)ccc2o1)N1N=C(c2ccccc2)CC1c1cccc(O)c1
COC(C1=CC(=O)c2ccccc21)N1CCN(c2ncc3c4ccccc4n(-c4ccccc4)c3n2)CC1
CC(CCC(=O)O)=NOC1(C(=O)O)CC2C3C(C)=C(C)C(=O)C(F)=C3C(O)CC2C2CCCC21C
COc1cccc(C2C(C(=O)c3ccc4c(c3)CCO4)=CC(=O)N2CC(O)N2CCOCC2OC)c1
CCC1(N)CN(C(=O)Nc2ccc3c(c2)OC(C(F)(F)F)O3)CCC1Nc1ccc(C(=O)OC)cn1
Cc1cc(-c2ccc(S(=O)(=O)N(C)C)cc2)c(C)cc1NC(=O)c1cnn(C)c1
CCNc1ncnc(Nc2cc(CSC)ccc2C)n1
Fc1ccc(-n2cc(Nc3nc4ccccc4s3)nn2)cc1
CC(C)N1C(=S)N(c2ccccc2Br)C(=O)C1C#N
CC1(C)NC(=O)NC1=O
CCC(C)c1ccc(-c2noc(=O)n2C(C)C)cc1-c1c[nH]c(N)n1
N#CC1CCC=C(c2cc(C3CCNCC3)ccc2NC(=O)c2nc3ccccc3[nH]2)C1
CCn1ncc(-c2cc3cncnc3n(C3CCC(C)C3)c2=O)c1O
CCC1(O)CCC(c2c3c(nc4ccccc24)-c2cc4c(c(=O)n2C3)COC(=O)C4)C1
O=C(NC(O)c1c(O)cccc1Cl)c1ccc(Cl)cc1
CCSCC1(NCCC(=O)N(C)C)CN=C(N)N1
CN(C)c1cccc(S(N)(=O)=O)c1C1(C)c2sc(Nc3ccc(Cl)c(F)c3)nc2Oc2nc[nH]c(=S)c21
N#Cc1ccccc1-c1cc(N2CCCCC2)cc(=O)o1
CCCC(N)C(Cc1c[nH]c2ccccc12)C(=O)NCC(=O)NCC(=O)NC(CSCC)C(N)c1c[nH]c2cccc(C(C(=O)O)C(NC=O)C(=O)O)c12
CC(C)COC(=O)N1N=C2c3ccccc3CCC2C1c1ccccc1
CCCCCCC(C(=O)NC(CO)C(C)(C)C)c1cccc(-n2cc(F)cn2)c1
O=C1c2cccc([N+](=O)[O-])c2C(=O)N1CCCCCCOc1ccccc1
c1ccc(CNc2nc(N3CCCCC3)nc3ccccc23)cc1
O=C(CC1CCN(Cc2ccccc2)C1)c1ccc(OC2CCC2)cc1
NC(=O)C(C(=O)NC1(N)N=C(c2ccccc2)c2ccccc2NC1=O)C(F)c1ccccc1
CCOC(=O)C(O)=CC(=O)c1ccc(C(=O)c2ccccc2)cc1
O=C(c1ccccc1)C(Cn1cc(Cl)nn1)Cn1cnc(Cl)n1
COc1cccc(S(N)(=O)=O)c1CNC(=O)c1cc2ccccc2o1
Cc1cccc(C2=NOC(C(C(=O)NCCN3CCOCC3)[N+](=O)[O-])C2)c1
Cc1ccccc1-c1cccc(C(=O)Nc2nn[nH]n2)n1
Cc1ccc(-c2noc(C(C)NC(=O)c3cc(C)oc3C)n2)c(C)c1
Cc1cc(NC(=O)CN(C)C(=O)c2ccco2)c(=O)n(C)c1
Cc1ccc(O)c2oc(=O)ccc12
CC(CCO)Oc1cccc2oc(=O)c3c(c12)CNCC3
CCC(C)c1cc(-c2cccc(F)c2C(C)C)ccc1C(n1cnn(-c2cccc(S(=O)(=O)NC(=O)OC(C)(C)C)c2)c1=O)C(F)(F)F
COC(=O)c1c(OC)cnc2c1C(=O)C=C(OC)C2=O
CC(C)(C)N(C(=O)Nc1cccc(-c2nc(C3CCOCC3)c[nH]2)c1)c1ccc(-c2nc(C3CC3)no2)cc1
CC(=O)OC1(C23CC(c4ccccc4O2)c2ccccc23)SC(C#N)C(=O)N1c1ccccc1
Clc1cccc(NCC2CNc3ccccc3O2)c1
O=C(Cc1ccc(C(F)(F)F)cc1)N1CCOC2(CCN(CC3CC3)CC2)C1
O=c1oc2cc(OCCC(Cl)CN3CCN(c4ccccc4)CC3)ccc2c(Oc2ccccc2O)c1Oc1ccccc1Cl
Cc1cccc(OC(=O)CNC(=O)OCCn2ccnc2)c1
O=c1oc(-c2ccc(Cl)c(Cl)c2)nc2c(-c3cccc(O)c3)cc(O)cc12
Nc1cncnc1NN=Cc1ncn2c(N)nncc12
Fc1cccc2[nH]c(-c3cc(Oc4ccccc4)ccc3Cl)nc12
CCOC(=O)C1CN(c2ccccc2N)CC(C)(OC)N1CC1=CC(c2ccccc2)NC(=O)N1
Nc1nc(=O)[nH]c2c1nc(N)n2C1(O)OC(O)CC1CO
CC(C(Cl)CN1C(=O)C=C(C(=O)c2ccccc2)C1c1ccccc1Cl)n1cncc1O
COc1cc(C(C)N)cc(Oc2ccccn2)c1C
O=C(COC(=O)c1ccccc1N(c1ccccc1)c1ccccc1)NC(F)c1ccco1
CCOC(=O)c1ccc2c(c1)OC(F)C1CC3(Cl)C(=O)Nc4c(OC)cc(C)cc4C(=O)N3C21F
CN(C)CCS(=O)(=O)c1ccccc1-c1nc2cc(O)ccc2[nH]1
N=C(N)C1CC=NC1NC(=O)NC1CCCCC1
CCOc1c(N)cc(Oc2ccncn2)cc1[N+](=O)[O-]
O=C1NC(c2cc([N+](=O)[O-])ccc2O)Nc2c1cccc2[N+](=O)[O-]
c1ccc2c(c1)CN(CC1CCOCC1)CCN2
CC(C)c1sc(N2CCCC2)nc1C(=O)N1CCOC(c2ncn[nH]2)C1
O=C(O)CN1C(=O)C(=C2SC(=S)NC2=O)c2ccccc21
NS(=O)(=O)C(O)(NC(O)CN1CCOCC1)C(=O)NC(O)C(O)c1ccccc1O
Cc1cc(S(=O)(=O)NC(=O)N(C)c2nccs2)[nH]n1
Cc1cccnc1C1c2cn(C3(N)CC3F)nc2C(=O)N1c1c[nH]c(=O)cc1Cl
NC(=O)c1cccc(CCNc2ccccc2Nc2nccc(-c3ccccc3)n2)c1
COC(=Cc1ccccc1)CNC1CCN(CCC(O)CCNc2ccnc3ccccc23)CC1
NNC(=O)CNC(=O)c1ccc(C(=O)c2ccccc2)cc1
COc1cc(N)c(S(=O)(=O)Nc2ncccn2)c(Br)c1
O=C(c1ccccc1)N1CCN(C(=O)c2cccc(F)c2[N+](=O)[O-])CC1
O=C1C(=Cc2ccccc2)S(=O)(=O)C(c2cccc(OCc3ccccc3Cl)c2)N1c1ccccc1
CC1(C)CCC(NCCc2ccccc2)=CC1=O
CC(=Nc1c(-c2cn(CC3CC3)c3cc(-c4cc[nH]n4)cn3c2=O)nc2ccccn12)c1cccnc1
FC(F)(F)c1cc(Cl)cc2c1Nc1ccccc1O2
COC(=O)c1cccc(N)c1-c1ccsc1OC(=O)O
CC(C)(C)C1=C(c2ccccc2)NC(=S)NC1c1ccc(O)c(O)c1C(C)(C)C
O=C(NN=Cc1ccc(-c2cccc(O)c2)cc1)c1cccnc1
CS(=O)(=O)N1CCCC(C(=O)N2CCCCC2c2nccs2)C1
CC(c1ccccc1)(c1ccccc1)N1CCC(c2ccccc2F)=CC1F
CN(C)c1cncn1-c1ccc(-c2nnc3n2CCCN3S(=O)(=O)c2ccccc2)cc1
COc1ccc(Cl)c(C(N)CNCCSc2ccccc2)c1
CCCCCC(=O)N(O)c1cc(-c2cc[nH]c(=O)c2)ccc1-n1ccnc1C
O=[N+]([O-])c1cccc(-c2nc3ccc(Nc4ncnc5ccccc45)c(O)c3[nH]2)c1
Fc1cccc(-n2cc(C3CC(c4ccccc4)=NN3c3ccccc3)c(-c3ccccc3)n2)c1
C[N+]1([O-])C=NN=C1
O=C(OC(Cl)C(=O)NCc1ccccc1)c1cc([N+](=O)[O-])co1
COC(=O)c1cccc2ncn(-c3ccc(OC(C)=O)cc3SC)c(=O)c12
CCC(N)(C[NH2+]C(N)(CC)C(N)(CC)N(C(=O)NS(=O)(=O)c1ccccc1)C(C)C)NC(=O)N(C(C)C)S(=O)(=O)c1ccccc1
CC(=O)Nc1cnc(NC(F)CC(C)c2ccccc2)nc1-c1cccc(O)c1
O=C(c1ccccc1)C(Cl)Sc1nc2cccc(Br)c2s1
CCC1CC(OCCCNC(N)c2ccccc2)C(OC2(C)CC(OC3OCCC(C)C3CC)CC(=O)OCC(C)C(O)(CO)CNC(OCC(C)O)CC(NCN)C2(O)O)OC1C
CCC(N)Cc1cc(OC)ccc1OC
O=C(Cn1c(SCc2ccccc2)nc(=O)c(Cc2cncnc2)c1F)N1CCN(c2ccccc2)CC1
Cc1cc(CSc2nnc(C(=O)NCC(C)C)s2)ccc1C(=O)Nc1ccccc1
COc1cnc(NC(F)c2ccc(C)cc2)nc1Nc1n[nH]cc1C
CC(C)C1(Oc2ccccc2)NC(=O)C(c2ccccc2)N(c2ccccc2)C1=O
COc1cccc(-c2cnc3csnc3c2)c1[N+](=O)[O-]
CCN(C)CC1CN(c2ccc(C(=O)NS(=O)(=O)c3ccc(NCCSc4ccccc4)cc3)cc2[N+](=O)[O-])CCC1=Cc1ccccc1
Nc1ccccc1CCNC(=O)c1ccc2nc3sccc3c(=O)n2c1
COc1c(Cl)c([N+](=O)[O-])cc([N+](=O)[O-])c1Nc1ccccc1
COc1ccc(Cc2ccnn(C(C)C(=O)Nc3ccccc3)c2=O)cc1
CC(C)c1cc(N)c(Cn2c(O)cc(=O)n3c4c(=O)[nH]c(=O)n(C)c4nc23)c(F)c1
CC(=NNC(=O)c1ccc(OS(=O)(=O)c2ccccc2)cc1)c1ccc(O)cc1
CC1(C)COC(C2=CC(=O)C=CC2=O)CC1CO
COc1cccc(-c2csc(NC(=O)C3CCCCN3S(=O)(=O)c3ccc4c(c3)OCCO4)n2)c1
O=C(Nc1cccc(F)c1Cl)N1CC(Cl)N2C(=O)N(C3CC3c3ccccc3)C(=O)C2C1
CCOP(=O)(OCC)C(CC(C)[PH3+])NC(=O)OC(C)(C)C
COc1ccc(C2CC(c3cccc(C)c3)=NN2c2ccc(OC)cc2Cl)cc1
CCOc1cccc2sc(N(C(=O)c3cccnc3)C(C)N(CC)CC)nc12
O=C(c1ccccc1O)C(CN1CC2CCC(N2)C1Br)c1ccccc1
CCC(O)CN(CC)CCc1cc([N+](=O)[O-])cc(O)c1O
Cc1cc(Br)ccc1Oc1c(C#N)c(Nc2ccccc2)[nH]c(=O)c1C
O=C1Cc2cnc3cc(-c4cccnc4OC(F)F)nn3c2-c2ncccc2N1
Cc1c[nH]c(=O)c(C(O)NC(=O)c2cc(NC3CCOC(C)(N)C3)c(C)c(-c3ccc(CN4CCC(C)C4)cc3)c2)c1
Cc1cccc(C(=N)N)c1CCCC(=O)N1N=CC(CC(=O)O)C1C(=O)Nc1ccccc1
Cc1ccc(C)c(C(=O)c2cnoc2-c2cccc(O)c2)c1
Nc1ccccc1Oc1ccccc1NC(=O)Nc1cccc(-c2noc3c2CNCC3)c1
CC(=O)Oc1c2c(cc3oncc13)C(c1ccccc1)N1C(=O)CN(C3(OC(C)=O)CCN(C(C)c4ccccc4)CC3)C(=O)C1C2Br
O=S(=O)(Nc1cc(-c2ccc(N3CCCC3)nn2)ccc1O)c1ccccc1
O=C(CC1SC(c2ccccc2)N(CC(=O)NC(Cl)CCN2CCOCC2)C1=O)NCc1ccc2cccc(Cl)c2c1
Nc1c(Nc2cc(Cl)ccc2Cl)ncnc1C(=O)Nc1ccc(Cl)cc1
O=[N+]([O-])c1ccccc1-c1nnc(-c2ccc(Cl)c(Br)c2)o1
COc1cc(O)sc1C(=O)N(C1CCCCC1)C1CCCCC1
NN=c1ccoc2ccccc12
CCC1(CC)CC23C(=O)NC(=O)C2C(C(F)(F)F)CC3C(OC(=O)Nc2ccccc2)N1C(=O)c1ccccc1N
CCC(=O)C1(O)CC(C(N)c2ccccc2)CCN1
C#CC=CCCCCCCCCCCCCCC=CCCCCCC=CCCCC=CCCCCC=CC#CC(O)C#C
CCC(C)C(N)(NCC(CNC(=O)OCc1cccc(C(=O)NC)c1)OC)c1ccccc1
Cc1cccc(C(=O)ON=C(c2cccc(N)c2)[N+](=O)[O-])c1
O=[N+]([O-])c1cccc(C=CC2=NCC([N+](=O)[O-])N2Cc2cccnc2Cl)c1
Cc1cc(NC(=O)CBr)c2c(c1)C(O)CC(O)(COC1OCC(C)CC1O)O2
CC(NC(=O)C(NC(=O)C(N)C(C)C)C(C)C)C(N)=O
CC(C)(C)OC(=O)N(C(NC(=O)C1CCCN1)C(=O)NCC=CS(=O)(=O)c1ccc(Oc2ccccc2)c(C(C)(C)C)c1)C(C=O)C(C)(C)C
CC(=NNC(N)=S)c1cccc2scnc12
c1ccc(C2=NC(c3ccccc3)CC(c3ccccc3)N2)cc1
COc1nnc(SCc2ccc(C)c(N)c2)[nH]1
O=C(NCCc1cc(-c2ccccc2O)[nH]n1)C(=O)c1c[nH]c2ccc(Cl)c(Cl)c12
Cn1cnc2[nH]c(=O)n(CC(=O)OCc3ccc(N)cc3)c(=O)c21
Cc1ccc(S(=O)(=O)Nc2ccno2)c(C(C)(C)C)c1C
CCN(CC)C1(C)CCC(c2cc(CC34CC5CC(CC(C5)C3)C4)c(O)c(C(=O)O)c2)C1
Cc1ccc(NC(=O)CN2C(=O)C3CCCCC3C2=O)cc1S(=O)(=O)N1CCOCC1
CCN(C(=O)CSc1nc2c([nH]c3ccccc32)c(=O)[nH]1)c1ccc2c(c1)OCO2
O=C(O)C(=O)Nc1ccc2c(=O)cc[nH]c2c1F
O=C(Nc1ccc(S(=O)(=O)NCC2CCN(C(F)C3CCCCC3)CC2)cc1)c1ccccc1
NC(=O)c1sc(Nc2ccccc2)nc1F
Nc1cc(Cl)cc(NN=Nc2c[nH]n(-c3ccccc3)c2=O)c1
COc1ccc(OC)c(C2(C=O)Oc3c(ccc(O)c3OC)C(=O)C2(OC)OC)c1OC
Cc1ccc(C)c(NC(=O)C(C)(Nc2ccc(-c3nc(N4CCCCC4C)nc(N4CCCC4(C)C)n3)cc2)C(C)(C)C)c1
CC(O)c1ccc(C(=O)O)c2c1C(O)N(C(=O)CCc1ccccc1)CC2
Fc1cc(OC(F)(F)F)ncc1Oc1ccccc1NCc1ccccc1
COC1(NC(=O)CN(C(=O)CCC(=O)Nc2ccccn2)c2ccccc2)CCCC1
CCN(CC)c1c(C)nc(Nc2ccc(C)c(Br)c2)nc1I
C#CCN(Cc1cc(C)c2[nH]c(C)nc(=O)c2c1C(CC(NC=O)C(=O)O)C(=O)O)c1ccccc1F
N=C(N)c1ccc(CCNc2nc(Cl)c(-c3ccccc3)n(CC(=O)NCc3ccccc3)c2=O)cc1
CC(CF)OC(CO)C(O)n1c(=O)cc[nH]c1=O
NC(=O)C(F)(OCC(Cn1cnc(O)n1)c1cccc(F)c1)c1ccc(OC(F)(F)F)cc1
CCOC(=O)C1C(=O)C2=C(CC1c1ccc(C)s1)NC(OC)=CC2c1ccccn1
Nc1cc(Cn2ccc3c(N4CC5CNOCC5C4)cccc32)ccn1
COC(=O)c1ccc(-c2ccc(C3CC4CC(C)C(C3)O4)cc2C)cc1
COc1cnc(-c2cccc(C)c2)c(=O)n1Cc1cccc(C#N)c1
CC1CC2CCOC3(C)OC4CCC(C)(C1)C23OO4
N=c1nc(-c2ccc([N+](=O)[O-])cc2)c2ccccc2n1NC(=O)CCN
NS(=O)(=O)c1cccc(-c2noc(CNS(=O)(=O)c3ccccc3)c2[N+](=O)[O-])c1
COc1ccc(N2CCN(C(=O)CNC(=O)c3ccco3)CC2Br)cc1
C=CC(C)(NC(=O)CCC(=O)NCC(C)c1c[nH]c2ccc(N)cc12)c1ccccc1
Cc1ccccc1Cc1nc(-c2ccccc2)c[nH]c1=O
Cc1ccc(NC(=S)NNC(=O)Cn2ncc(C)c2C)c([N+](=O)[O-])c1
COc1cccc(OC(C(C)=O)C(=O)NNC(=O)c2ccncc2)c1
CCOc1ccc(S(=O)(=O)N(CC(=O)NCCSc2ccccc2)c2ccccc2)cc1
COc1ccc(CN(CC(=O)N2CCc3cc(C)ccc32)C(=O)c2ccccc2)cn1
COc1c(NC(=O)C(OC)Oc2ccccc2)ccc(-c2nnc(SCc3ccccc3)o2)c1OC
CC=C(CC(=O)NCCC(NC(=O)OC(C)(C)C)C(=O)OC(C)(C)C)C(=O)OC
CNC(=O)CN(CC(=O)O)C(C(=O)O)c1ccc(S(N)(=O)=O)cc1
CCC(=O)N1CCc2c(Br)ccc(S(=O)(=O)N3CCC(C(=O)Nc4ccccn4)C(C)C3)c21
COc1cccc(OCCC2(O)CCN(Cc3cccc(C)c3)CC2)c1
Nc1ccccc1CC(F)CC(=O)N1CCCC1CNS(=O)(=O)c1ccccc1
CS(=O)(=O)Nc1ccn2c(Cc3cc(C(=N)N)ccc3-c3ccccc3)ccc2c1
COc1ccccc1CC(=O)Nc1ccc(CCCCc2nnc(NC(=O)Cc3ccccc3)s2)nn1
C(#Cc1cccnc1)c1ccccc1
O=C(O)COc1cc(-c2cccc(CNCc3ccccc3)c2)ccc1CCNC(O)C(c1ccccc1)C(F)(F)F
Cc1c(F)ccc2c(-c3ccc[nH]c3=O)c(C(=O)NS(=O)(=O)C3CC3)n(Cc3ccc(F)cc3)c12
CN(C)Cc1ccccn1
Cc1cc(C)c(C)c(NC(=O)CSc2ncncc2-c2ccccc2)c1
O=C1NC(=O)N(CCc2ccc(F)cc2)C(=O)C1=CNc1ccccc1
COc1c(C(=O)NCCc2ccccc2)c(OCC(F)(F)F)cc2c1nc1n2CCOC1
COC(=O)C12C=CC3(CN(c4ccccc4)C(=O)C3(C)C1)O2
NC(=S)N1C(c2ccccc2)CC(=O)C(c2ccccc2)C1c1ccccc1
CC1(C(O)CCC2CCCC3(O2)OC(CCOC(=O)C2CCCC2)CC3(C)O)C(=O)NC(=O)NC1=O
CCCCCCC(CC=CCCCCCCC=O)c1cccc(-c2nnco2)n1
Nc1ccc(C(=O)c2cnc(Nc3ccccc3)s2)cc1N
O=C(O)c1ccc(-c2ccc(Cn3c(F)cc(=O)c4ccccc43)c(F)c2)cc1
Cc1ccc2cc1CCOc1cccc(c1)COc1cc(O)c(c(Cl)c1)CCNC(=O)CCc1ccc(cc1)O2
CSC(=NNC(=O)c1ccoc1)c1cc(C)cc(COc2cc(C)cc(C)c2C(C)C)c1
CC(CC(=O)O)(OCCN1CC(=O)N(c2cccc(SC(F)(F)F)c2)C1=O)c1ccccc1
O=C(O)CN1C(=O)C2=C(C1=O)C(c1ccccc1)(c1ccccc1)C(c1ccccc1)=C2c1ccccc1
c1ccc2c(CN3CCn4c(C5CC5)nnc4C3c3ccc(C4CC4)cc3)cccc2c1
Cc1nc2c(cc1C=CC1=CCCCC1)C(=O)NCCC(C(N)(CCO)NC(=O)c1cnc(N)cn1)O2
O=C(OC1CC(O)CC1OC(=O)C(O)=C(O)c1cc(O)ccc1O)C(O)=Cc1ccccc1
Fc1nncn1NC(=S)Nc1ccccc1
O=c1nc(N2CCCCC2)[nH]c2c1CCN(Cc1ccccc1)C2
CC(C)c1ccccc1-c1cnc(NCc2cscn2)s1
Cc1cc(NC(=O)CSc2ccccc2)cc2[nH]c(=O)[nH]c12
Cc1cccc(CC(CCCCc2ccc(O)cc2NC(=O)OC(C)(C)C)C(=O)NC2c3ccccc3CC2O)c1
CSc1nc(=O)cc(-c2ccc(C#N)cc2)[nH]1
COC(CCCOc1ccccc1)(C(C)O)N1CCN(c2ccccc2)CC1
CC(N)(NCCc1ccc(O)cc1)C1CCCC1
CC(Cc1ccccc1)C(=O)NCCN1CCN(c2cccc(N)c2)CC1(Cl)C(C)(C)C
Cc1ccnc(SCC(=O)NCc2cnccc2C#N)c1
CCC(O)C(=O)Oc1ccccc1-c1ccccc1
CCc1ccc(C(=O)Nc2nncs2)cc1[N+](=O)[O-]
COc1ccc(-c2nc3c(nc2OC)n(C)c(=O)n3C(OC)c2ccccc2)c(OC)c1OC
Cc1cc2c(cc1NC(=O)c1ccon1)OCCO2
Cc1cccc(S(=O)(=O)Nc2cnc(C)c(-c3cc4c(-c5ccccc5)ccnc4cc3Cl)c2)c1
C#CCOC1(c2ccc(C)c(Br)c2)SC(N)=Cn2c1noc2=O
CCc1ccc([N+](=O)[O-])c(NC(=O)Cc2ccccc2)c1C
Cc1ccc(OCC(=O)Nc2ccc(-c3nc4cc(F)ccc4o3)c(C#N)c2)cc1
COc1cccc(CC(=O)Nc2c[nH]c3c(Cl)cc(C(=O)O)cc23)c1
CC=C(C)C(=O)OC1C(=O)C(C)=C(O)C2(CC(=O)OC)CC3(OC)OC(=O)CC4C5CCC(C12O)C43C(C)(O)O5
CC(C)c1cc(NC(=O)NCC2(c3ccccc3C(C)C)CCCC2)cc(C(C)C)c1
CC(O)c1ccc2c(c1)C1C=CCC1C(OC(F)(F)F)N2
Cc1cccc(CC(C)N2CCN(C3CCN(C(=O)c4cccnc4C)CC3)C(C)C2)c1C
Cc1ccc(Cl)c(-n2c(-c3ccc(C(=O)N(C)C)cc3)cc(-c3nc(-c4ccc(Cl)cc4)cs3)c2Cl)c1
CC1(c2cc(O)ccc2Cl)SC=Cn2c1noc2=O
C=CC(=S)N(C)Cc1ccc(C)cc1C
O=C(Nc1nnc(SCC(=O)N2CCCC2)s1)c1ccccn1
CC(C)N(CCNC(=O)C1(NC(=O)Cc2cccc3ccccc23)C(=O)N(Cc2ccc(N)cc2)c2cn(cn2)C(=O)NC1COC(=O)C1CCCN1)C(C)C
O=[N+]([O-])c1sccc1-c1ccccc1
COc1cc(OC)c2c[nH+]c3c(cnc4c(Cl)cc([NH3+])c(OC)c43)c2c1
COc1ccccc1C(=O)N(CC(=O)NC1CCS(=O)(=O)C1)N(Cc1cccc(N(C)C)c1)C(=O)c1ccccc1
O=C(CC(NC(=O)CNC(=O)c1ccc2c(c1)C(=O)c1ccc(CN3CCNCC3)cc1C2=O)C(=O)OC1CCCC1)NCCS(=O)(=O)Oc1cccc(-c2ccccc2)c1
O=C(NCc1ccco1)c1ccc(OCc2nc(-c3ccccc3)oc2F)cc1
COc1cccc2c1CC(Cl)(OC)N2C(=O)c1ccccc1
O=C1CCC(Cl)CCC1Oc1ccccc1
COc1cc(C)ccc1Nc1ncnc(OC(OC)c2c(C)ccc(OC)c2-n2cccn2)c1OC
COC(CNC(=O)CN1N=C(c2ccccc2)CCC1=O)CN1CCN(c2ccccc2)CC1
CCOC(=O)C1(Cl)SC(c2ccccc2)=CC1=O
O=C(Nc1cccc(-n2cnnn2)c1)c1cccc2[nH]cnc12
CCc1cccc2c1N=CNC(c1ccc(OC)cc1OC)C2N
C=C(C(=O)NO)c1ncn(Cc2ccccc2)c1CNCCc1c[nH]c2cc(C(C)CC)ccc12
COc1c(NC(=O)c2ccccc2)ccc(NC(=O)c2ccncc2)c1Cl
CC=C(C)C1(N)C(C(CNC2CC2)C(F)(F)F)CCC(NC(=O)C=Cc2ccccc2)C1SC
CCOc1ccccc1-n1cc(C2CC(c3ccccc3)=NN2)c(-c2ccc(C)cc2Cl)n1
O=C1NC(=O)C(c2ccccc2)(c2c(O)ccc(Cl)c2Cl)N1
O=S(=O)(Nc1cccc(-n2cnnn2)c1)c1ccccc1Cl
COc1nc(Nc2cccc(Cl)c2)c2ccc(OCC3(N)CNC(Br)CO3)cc2n1
CC1(C)CC(C#N)C2=C(C1=O)C(c1cccs1)CC(=N)O2
CC(C)NC1CCc2ncncc2CC1S(C)(=O)=O
CC(C(=O)O)N(c1c(N2CCCC2)cccc1[N+](=O)[O-])S(=O)(=O)c1ccccc1
COc1ccc(CC(=O)OCC(=O)Nc2ccc(NC(=O)c3cccs3)cc2)cc1OC
CCOc1ccccc1NC(=O)COC(=O)c1cccnc1
O=C1Nc2cc(O)ccc2C1=NNC(=O)c1ccccc1
COc1ccc(OC)c2c1CC(C)(OC)CC2=NNC(=O)c1ccccc1
CCCNC(=O)Cn1ncn2c(cc3sc(C)cc32)c1=O
O=C(COC(=O)C=Cc1ccccc1)NCCC(F)c1ccccc1
COc1ccc(-c2n[nH]c3cnc(-c4cccc(N)c4)cc23)cc1
CCOC1(C(=O)Nc2ccccc2)CCN(c2cnccn2)CC1
C=C(F)Cc1ccc(C(=O)N2CCN(CCCN3CCOCC3)C(C)(C)C2)cc1
NC1CC1c1noc2ccc(N3N=C4c5ccccc5CCC4C3c3ccccc3)cc12
CCc1nnc(NC(=O)c2cc3cnc4cc(C)ccc4c3o2)s1
CCCCC(O)CCCO
O=C1C=C(F)C(=CNc2ccccc2)C(=O)O1
N#Cc1cc(OC(Cl)c2cc(-c3ccccn3)[nH]n2)cc(Oc2ccccc2)c1[N+](=O)[O-]
CC(CNS(=O)(=O)c1ccccc1)(OC(F)(F)F)c1ccc(-c2ccccc2C(=O)O)cc1C(F)(F)F
COC1(O)Cc2ccccc2OC1c1ccccc1O
CC(C)c1ccc(CC(CC(C(C)C)N2CCN(Cc3ccco3)C(O)C2)NC(=O)OCN2CCN(C(c3ccccc3)C(C)C)C2=O)cc1
CC1COc2ccc(NC(=O)C(C)OC(=O)Cc3ccccc3)cc2O1
COc1ccc2c(c1)CC(OC)N(CCCCc1ccccc1)C2
CC(C)N(c1ccccc1)S(=O)(=O)c1ccc(C(=O)NC2CCS(=O)(=O)C2)cc1
Cc1cc(NC(=O)c2nc(=O)c3ccccc3[nH]2)nc(N)c1C
O=C(Nc1ccccc1Cl)Oc1ccc(F)cc1N1CCCC1
CC1(N)c2nc3ccccc3cc2C=NC1c1ccccc1
CC(=NNC(=O)c1cn2c(C)cccc2n1)c1ccc(C)cc1
N#Cc1ccc(-c2ccn[nH]2)c(Oc2ccc(S(=O)(=O)Nc3nc(N)cs3)cc2)c1
O=C(Nc1ccccc1)N1CC(C(F)(F)F)N(c2ccccn2)C(Cl)C1Cl
O=C(CSc1nc2c3ccccc3nc-2c[nH]1)N1CCOCC1O
O=C(Cc1ccccc1)Nc1nc2nn(CCc3cccc(Cl)c3)cc2c2nc(-c3ccco3)nn12
COC1(OC)Cc2ccc(C(F)(F)F)cc2CN1C(=O)Cn1cccn1
CCN(CC)C(=O)C(Nc1ccc(C)cc1)c1cccc(OC)c1OC
CCc1cccc(C)c1Nc1ccnc2c(-n3cnc(-c4ccc(C(N)=O)cc4)c3)ccc(C(C)(C)C)c12
NC(=O)c1ccccc1Oc1ccc(C(=O)N2CCC(CNC3CCC(F)(c4c[nH]c5ccccc45)CC3)CC2Cl)cc1
CCOc1ccc(S(=O)(=O)N2CCOCC2)cc1NC(=O)c1ccco1
COc1cc(C(=S)N2CCCC(NC(C)=O)C2)ccc1OC(=O)c1ccccc1
COC1(NC(=O)Nc2cccc3[nH]ncc23)CCC(c2ccccc2)C1
COc1cccc(OC)c1C1c2cc3c(cc2C(=O)C2(OC)C(C(N)=O)OC(=O)C12)OCO3
O=C(O)c1ccc2c(c1)-c1nn(-c3ccccc3)cc1NS2(=O)=O
CC1(CCNc2nc(-c3ccncc3)cc(=O)[nH]2)CCCCC1
CON(C(=O)CNCC(=O)N1C(=O)C(=N)CC1CCc1ccccc1)C1CC(Oc2ccc(O)cc2)C(O)(COC(=O)c2ccccc2)C1
CC(C)(C)NC(=O)Nc1ccncc1-c1cccnc1
CC(c1nc(-c2ccccc2)no1)N1CCC(c2cccc(Cl)c2)CC1
Cc1cc(COc2csc(-c3cnc4c(C(=O)NCCS(N)(=O)=O)c(C)ccn34)c2)cc(OC(F)F)c1
C=NNC(=S)NC1(C)CCCCN1c1nc(-c2ccco2)cs1
CC(C)CC(N)C1CCCCC1CC(=O)N1CCN(c2ccccc2C(F)(F)F)CC1
CCCOC1(Oc2ccccc2)CN(c2ccccc2CC(=O)NCC)C1
Cc1ccnc(-c2cc(F)cnc2C(=O)N2C3CC(COc4ncccn4)C2CC3C)n1
COc1cc(NC(=O)Nc2ccccc2)cc2nc[nH]c12
COc1ccc(CN2C(=O)c3oc(-c4csc(-c5ccccc5C(=O)O)n4)c(OC)c3C2c2ccccc2)cc1
Cc1ccc(-c2cc(O)c(C(CO)=C(Cl)c3cccc(C4CCCCO4)c3)nc2O)cc1O
O=C(CSc1nc2c(c(-c3ccc4c(c3)OCO4)n1)CCCC2)Nc1cccc(C(F)(F)F)c1
CCN(c1ccccc1)S(=O)(=O)c1cc(F)c2[nH]cc(C(=O)N3CCCCC3)c(=O)c2c1
CC1CC2C(=CCC3CC(OC(=O)C(C)(O)CC(=O)Oc4cnn(-c5ccccc5)c4)CC(O)C32)CC2(C)CCC3CCCCC3C12C
CCC(C)n1cc(NS(=O)(=O)CC2(CO)OCCCC2O)c2c(O)cc(O)cc21
Cc1c(Br)cccc1N1C(=O)C2C(c3ccccc3)C3COc4ccccc4C3N2C1=O
CCC1(C(=O)N(C)C)CCn2cncc2CN1Cc1cncs1
CCOC(=O)c1cc(OC)cc(N2C(=N)CC(c3cc(OC)ccc3O)C3=C2CCCC3=O)c1
c1ccc(-n2cc(-c3ccc(OCCN4CCOCC4)cc3)c3c(NC4CCCCC4)ncnc32)cc1
O=[N+]([O-])C1CCN(S(=O)(=O)c2ccccc2)C1
CC(O)n1nc(C(=O)c2cccs2)c2c1CCCC2
COc1cnccc1C1=NN(C(=O)c2ccccc2)C(O)(C(F)(F)F)C1
COC1CN(C(C)O)CCN1c1ccc(Nc2ncc3oc4ccccc4c3n2)cc1
Fc1ccc(-c2nc(=S)[nH]c3c2Cc2c-3cccc2N2CCN(c3ccccc3)CC2)nc1
CC(C)(C)c1conc1NC(=O)C1CCCN1C(=O)N1CCS(=O)(=O)CC1
Cc1cccc2nc(NC(=O)c3cccc([N+](=O)[O-])c3)[nH]c12
COc1cc(NS(=O)(=O)c2ccccc2)c2c(c1)C(=O)NC(OC)C(N)(CCO)C(C)(CN(C)C(=O)Nc1ccccc1)O2
COc1ccc(C2=NN(c3nc(-c4cccc(Br)c4)cs3)C(c3sccc3OC)C2)cc1
CC(NC(=O)c1ccc(C(F)(F)F)o1)c1ccc(O)c2[nH]c(=O)cnc12
COc1ccc(-c2nc3ccccn3c2Cc2ccc(Br)c(CCl)c2)cc1
Fc1ccccc1-c1nnc(SCc2ccccn2)o1
Cc1cc2c(c(C)c1S(=O)(=O)N1CCC(C(=O)Nc3ccccc3)CC1)OCC(C)O2
O=C1N(c2ccccc2)c2c(Cl)cccc2C12CCN(CC1CCCCCCC1)CC2
CCNCCCCNCCCCNCCCCNCCCCNCC=CCNCCCCNC
NC1CC(O)OC1n1cc(O)c(COP(=O)(O)NP(=O)(O)O)nc1=O
Cc1c(-c2ccccc2)sc(S(=O)(=O)NC2C(=O)N(C(F)c3ccccc3)CC2Cl)c1Cl
NC(=O)CSc1cnccc1-c1nncn1-c1cccc(O)c1
CCOc1ccc(C(=Cc2ccccc2C(CC(N)C(=O)O)C(=O)NC(CSC)C(=O)O)OC(C)=O)cc1
CC(C)(C)C1COCCN1CCOc1cc(OCc2ccccc2)cc(C(=O)NCC(=O)N2CCOCC2)c1
COc1onc(-c2ccc(C(C)C(NCCCNC(=O)C3=CCCC3)C(=O)O)cc2)c1C
CCC=C(C)CC1(C)c2cccc(O)c2OC(C)C1C(C(O)CC)C(O)CC
CCOC(=O)C1(O)CC(O)C(O)C(O)(OC2OC=C(C(=O)O)C3(O)C2C(OC(=O)c2ccccc2)CC(C)(OC(=O)c2ccccc2)C3(O)O)O1
BrC1CN(CCOc2ccc3c(c2)CCOC3)CCN1Cc1ccccc1
NC1CCN(C(=O)c2ccc[nH]2)C1c1noc(C2CC2)n1
COc1cccc(-c2[nH]nc(OC)c2C)c1OC
COC1c2c(nn(-c3ccccc3)c2NC(=O)c2cccs2)CS1(=O)=O
Cc1cccc(NC(=O)c2ccc(NC3=NC4CS(=O)(=O)C(C)C4S3)cc2)n1
Cc1ccc(NP(=S)(Oc2ccccc2)N(C(=O)OC(C)(C)C)C(C)C(=O)OC(C)C)c(C)c1C
CC1(C)CC2CCN1C(CC(=O)Nc1ccc3cccnc3c1)C2
Cc1cccc(C=CC2(O)CCN(S(=O)(=O)N(C)C)CC2)c1
CCOC(=O)N1CCN(CC(C)CC(c2ccccc2)N2CCCCC2Cl)CC1
COc1c(C(=O)NC(C)(O)CCN2CCN(c3ccccc3)CC2Cl)c(Cl)c(-c2ccccc2)n1-c1ccccc1
Cc1ccc(-n2[nH]c(C)c(NC(=O)COc3ccccc3)c2=O)c(N)c1
O=S(=O)(c1ccccc1F)N1CCC2CNc3ccc(-c4ccccc4F)c(CO)c3C21
CC(CCN1CC(n2ccc(=O)[nH]c2=O)OCC1c1ccccc1)c1ccccc1
O=C(Nc1ccc([N+](=O)[O-])cc1)c1cc2ccccc2[nH]1
NS(=O)(=O)c1ccc(-n2nc(-c3ccccc3)c3cccnc32)cc1
Cc1c(C(N)CC(=O)NCc2cn[nH]c2N)cnc2nc(C(C)C)nn12
O=C(CCc1nc(=O)c2c3c(sc2[nH]1)C(F)CCC3)NCCc1ccccc1
CN(C)c1c(F)cc2c(ncn2-c2ccccc2)c1CN(C)S(=O)(=O)N(C)C
CC1(F)C(=O)N(CC(=O)NCc2ccccc2)C(=O)C1c1ccccc1
CCN(C(=O)c1cccc(F)c1)c1nnc(-c2ccccc2F)s1
Nc1ccc(F)c(Nc2ccncn2)c1OC(Cl)c1ccccc1
CC(C)(C)COC(=O)NC1(C(C)(C)C)CCC(=O)O1
CC1CC2C(CCC3(C(C)OC(=O)C=CC(CCC(N)=O)NC=O)NC(=O)C(N)C(OC(=O)NC(C)(C)C)C23)C2(C)CCCC12
CSC1CN(C(=O)c2ccco2)Cc2c(Nc3ccccc3)ncnc21
O=C(CCCCn1c(=O)c2ccccc2n(C(c2ccccc2)C(F)(F)F)c1=O)NCC1CCCO1
Cc1ccsc1CC(=O)OCC(=O)N(C)c1cc(-c2ccccc2)n[nH]1
O=C(c1nc[nH]n1)N(Cc1ccccc1)c1cccc(OCCN2CCOCC2)c1
Nc1cc(C(=O)NC(Cc2ccc3c(c2O)OCO3)c2ncc[nH]2)ccc1O
C=CCn1ncc(Nc2ccccc2OC)c(Cl)c1=O
O=C(CCSc1ccccc1)Nc1cccc(S(=O)(=O)N2CCOC(Cl)C2)c1
NC1(CO)CNCCN1C1=CC(=O)c2cc(Cl)ncc2C1=O
CCC(C)c1cccc(CNC(=O)CNC(=O)N2CCn3c2nc2ccccc23)c1
CC1(Cl)COCCN1C1=CC(=O)N(c2cccc(Cl)c2)C1=O
O=c1c(O)c(-c2cccc(CO)c2)oc2cc(OCCNC(O)CN3CCCCC3)ccc12
Cc1cc(F)ccc1C(Cn1ncnc1O)Cn1cnc2ccc(F)c(C(=O)O)c2c1=O
Cc1ccc2c(c1)C(CC(=O)NNC(=O)Nc1ccccc1)OC2=O
O=C(O)C(Cn1cnc(Cl)c1)(c1ccccc1)c1cccc(O)c1
CCCC(=O)NC(=S)Nc1ccc(Cl)cc1
CC(N)C1C(=O)NC2CCC3(C)C4CCCC4CC(N)C3C2C1C
CC(=O)OC1CCC2CCC3OC(c4ccoc4)CC4(C(=O)OCC14C)C23C
O=c1[nH]nc(-c2cccc(OC3CCCC3)c2)nc1-c1ccccc1
Nc1cccc(Cl)c1-c1c(Cl)c(=O)[nH]c2cc(N)c(C(N)(c3ccccc3)c3cnc[nH]3)c(Cl)c12
N#Cc1ccc(C(=O)OC2CCNC(c3ccccc3)C2)nc1
COc1ccc(C(=O)Nc2c(OC(N)=O)c3cc(O)c(OC4(C)CC(OC)C(OC)CO4)cc3oc2=O)cc1
CC1(O)CN(CCc2ccccc2)CCN1c1ncc(Cl)cn1
N#CC1CC2CC1(N)C(F)(C(=O)NCCc1ccc(-c3cc[nH]c(=O)c3)cc1)N2
CCOP(=O)(OCC)c1ccc(C(C)NC(=S)NCc2ccccc2)cc1
CC(O)C(CC1NC(=O)Nc2ccc(Cl)cc21)c1ccccc1
Cc1oc2ccc(O)cc2c(=O)c1-c1cccc(O)c1O
Cc1ccc2c(=O)c(O)c(-c3ccco3)oc2c1
CC(C)C(=O)Nc1ccc(SCC(=O)Nc2cc3c(s2)CCC3)cc1C(N)=O
Oc1ccc2nc(CCc3ccccc3O)sc2c1
COc1ccccc1CNC(=O)c1cccnc1-c1ccccc1C(F)(F)F
CCOC(=O)c1c(C)cccc1-c1ncoc1COC(=O)c1ccc(CO)cc1
Cc1cccc(C(=O)N2CC3CN(c4ccc5ccccc5n4)CC3C2)c1-n1nccn1
CCCC(N)C(c1c(C(=O)NC(C)C(=O)O)[nH]c2ccccc12)C(NC(=O)CCSCc1ccccc1)C(=O)NC(O)C(=O)NCC(CC(=O)O)C(=O)NCCc1ccccc1C(=O)O
Oc1ccccc1-c1nc(SC(Cl)CCN2CCN(Cc3ccccc3)CC2)oc1-c1ccccc1
COC(=O)C(COc1ccccc1)N(C)C(O)CCOc1ccc2[nH]c3ccccc3c2c1
C=CCN1C(=O)NC(=O)C1=CCNc1nncc2c(C)n(-c3ccccc3C)nc12
Cc1c2c(cc3nc(SCC(=O)N4CCOCC4)ccc13)OCO2
O=C(NC1CCCc2c1[nH]c1ccccc21)c1ccccc1
Cc1ccc(S(=O)(=O)N2CCN(C3(C)c4ccccc4-c4ccccc43)CC2)cc1
CC(N)CCCCCCN
CC1CNS(=O)(=O)c2c(N)cc(C3=CC(N)(CCO)CCC3)cc2OC1CNC(=O)Cc1ccccc1
COC(=C1C(=O)Nc2ccccc21)c1cccc(Cl)c1Cl
CCc1ccc(Sc2c(Cl)cc3c(c2Cl)C(=O)CC3=O)cc1
COC(C(=O)NNC(=O)CNS(=O)(=O)c1cccc(C)c1)c1nc2ccccc2[nH]1
CCOC(=O)c1cc(C)c(Cn2c(=O)n(-c3cccc(C)c3)c(=O)c3ccsc32)cc1C
C=C(Br)C1(n2c(CO)cc(=O)[nH]c2=O)CCC(O)(O)O1
O=C(NCc1ccccc1C(Cl)n1cncn1)c1cccc(Cl)c1
O=P(O)(O)Cc1ccc(C(F)(F)P(=O)(O)O)cc1
CCC(C=CC(=O)NC(C)CO)=Cc1ccccc1
COC(=O)CNC(=O)C1CCOC1(C)n1ccc(=O)[nH]c1=O
CCn1ccc(C(=O)N2CCCC(c3cnc4ccccn34)C2)n1
CC(O)c1ccc(NC(c2ccc(Cl)cc2)S(N)(=O)=O)nc1Cl
CC1CCC(C)C2C1CC1OC(=O)C=C1C2(C)C
Cc1ccccc1CCNC(=S)N1CCN(S(=O)(=O)c2ccccc2)CC1
COc1ccccc1C1NC(=O)c2ccccc2C1C(=O)N(c1ccccc1)C(C)(C)C
CN(C)c1ccccc1N1CC(C(=O)NC(CCN(CC2CC2)S(=O)(=O)c2ccc(O)cc2)Cc2ccccc2)NC1=O
COc1ccccc1C(=O)c1nc(OC)c(OC)c2cccc(CC(=O)O)c12
COc1ccc2c(-c3cc(C(=O)Nc4ccccc4)cc4c(O)c(OC)ccc34)c[nH]c2c1
CC1CNC(Cc2ccc(Cl)cc2)=N1
COc1cccc(-c2ccc(NC(=O)c3cc4cc5ccccc5nc4o3)cc2)c1
CCOC(=O)c1ccc(Cl)c(Cc2cn(-c3ccc(C)cc3)c3ccc(Cl)cc23)c1
CCOc1ccc(C(=O)O)c2ccc(N3CCN(C(=O)c4cn(-c5ccccc5C)c(-c5ccccc5)n4)CC3)cc12
COc1cccc(NC(=S)N2CCN(c3ccccn3)CC2)c1
COC(=O)C(=C1SC(=S)N(c2cccc(OC)c2)C1=O)c1ccccc1
CCOc1ccccc1-c1nc(-c2ccc(OCC)c(C)c2C)no1
Cc1cncn1-c1nccc(C2CCOCC2)n1
Cc1cc(-c2nc3ccccc3[nH]2)ccc1C(=O)OCCCN(C)C
N#Cc1cn(C2CCCN(c3cc4ccccc4[nH]3)C2)c2cc3ccccc3cc12
COc1cc2c(c(CN3CCNCC3)c1OC)OC(=Cc1ccccc1N)C2=O
Cc1c(Cl)ccc(-c2cc3c4c(C)nn(Cc5ccccc5)c(=O)c4ncn3n2)c1Cl
CN(c1ccc(C(=O)O)cc1Cl)S(=O)(=O)c1ccc(S(=O)(=O)N2CCNCC2Cl)cc1
CCN(CC)C(C)(N)CCC(N)=O
N#CC1CN(C(=O)NCc2ccccc2)CCN1C(=O)C1CCCO1
O=C(Cn1cc(C(F)(F)F)c2ncccc21)NCc1ccccc1
NCc1ncc[nH]1
COc1ccc2c(=O)n(Cc3cc(N)ccc3Cl)c(=O)[nH]c2n1
COc1cc(-c2cccnc2)sc1C
CCN(C(=O)Cc1ccc2[nH]c3cc(C(C)CC(=O)NC(C=O)CC(=O)O)cc(OC)c3c2c1)c1ccccc1
COc1ccc(-c2[nH]c3c(OC)cccc3c2Cc2cc(OC)c(Br)cc2OC)cc1
COC1CCC2(N)C1N=C1NC(=O)c3c(nc(Cc4ccccc4)n3Cc3ccccc3)N12
COc1cccc(CNC(=O)CCCOc2c(N)c(=O)[nH]c3ccccc23)c1
COC1(c2nccn2CCCc2ccc(N)cc2)CCCCN1
C1=CCC(CN2CC(CN3CCC(CCCCc4ccccc4)CC3)C(c3ccccc3)C2)C=C1
CC1(N2CCCC2)CCN(c2ccc(NC(=O)C3CCCO3)cc2)C1
NC12NC1Cn1c2cc2ccccc21
CN(C)c1ccccc1-c1nnc2n(c1=O)CCN2c1ccccc1
Cc1c(C(=O)NC(c2ccccc2)C(F)(F)F)noc1C1C(C)CCCN1C(=O)c1cccc(C(F)(F)F)c1
CCC(C)(Cc1ccccc1C(=O)O)Oc1ccccc1
CC(C)NC(=O)C1(F)CN(c2ccnn2-c2ccccc2)CC(O)(C(F)(F)F)C1
COc1ccc(C(C)CC(=O)N2CCCC2C(=O)NCC(=O)c2nc3ccccc3s2)c(NC(C(=O)O)C(C)C)c1
CCCC(N)C1NC(=O)C(C(C)(c2ccc(O)cc2)C(C)O)NC(=O)CNC(=O)C(Cc2ccc(-c3ccccc3)cc2C(C)N)NC(=O)CNC1=O
COc1ccc2c(c1)S(=O)(=O)N(C(CC(=O)N1CCN(c3ccccc3)CC1OC)c1ccccc1)C2
Cc1ccc(C)cc1
O=[N+]([O-])C1C(c2ccccc2)CC2CCC1([N+](=O)[O-])N2CCOc1cccc2[nH]c3ccccc3c12
COc1ccc(C(=O)N2CCc3cccc(OC)c3C2(COc2ccccc2)OC)c(F)c1
CCOC1CN(S(=O)(=O)c2cnoc2C=C(Cl)c2cccc(C)c2)CCC1C(=O)Nc1ccccc1
N#Cc1cc(Nc2ccc(N3CCNCC3Cl)nc2)c2cc(-c3ccccc3)c(N)cc2n1
C=CC(c1ccc(C(C)(C)C)cn1)C(O)CNC=O
ON=C(COc1ccc2cc(I)ccc2c1)c1ccccc1
CCNC(=O)Cc1nc2c(cnn2C(CC)CC)cc1N
Cc1ccc2c(N3CCN(Cc4coc(-c5ccccc5)n4)C(Cl)C3)ccnc2c1
O=[N+]([O-])c1ccccc1Sc1nnc(-c2ccccc2)n2cccc12
CC(C(=O)O)N(Cc1cccs1)S(=O)(=O)c1ccccc1[N+](=O)[O-]
CC(C)(CF)OC(=O)C(Oc1cccc2[nH]c(C(=O)Nc3ccccc3)cc12)C(F)(F)F
CC1(O)CC(O)(O)C(n2cnc3cnc(NCCc4cccc(NO)c4)nc32)O1
COC1(C2=NCC(I)N2)CCc2ccccc2N1
COc1cccc(CN2CCNC(OC)C2c2cccc(OC)c2F)c1
Cc1ncn(CCc2ccc3c(c2)CCC(=O)N3)c1C
CC(C)CC(Nc1[nH]c(=O)ncc1O)C(=O)O
Cc1cc(C#N)ccc1Nc1ncc2ccc(=O)n(C3CCCC3)c2n1
COC1(Cl)CCCCC1NC(=O)c1cccc(S(=O)(=O)N2CCOCC2)c1
CC(N)(c1ccc(-c2cccs2)cc1)N1C(=O)c2ccc(C(=O)O)cc2C1=O
CNC(=O)C(C(=O)O)c1cc(C)sc1N
C1=NCc2nnc(Nc3ccccc3)n2-c2ccccc21
COC1(Cc2cccc(Oc3cccc(N)c3)c2)CCCCN1
CC(C)(C)c1ccccc1CNCC1CC(c2ccccn2)=NO1
O=C(O)CCNCC(O)N1CCNCC1
CCC(NC(=N)N)C(NC(=O)CNS(=O)(=O)CCCc1ccccc1)C(=O)NCCc1ccccc1CO
Cc1ccc(C2NC(C(Cl)C(=O)Nc3ccccc3)CC(Cl)(C(C)C)C2c2ccccc2N)cc1
Cc1cc(OCc2conc2-c2ccccc2)ncc1C(=O)Nc1ccccc1
CCCC(CC)NN1C(=O)c2ccccc2C1=O
COCCCCNCC(=O)Nc1ccccc1CN(C(=O)Nc1ccc2c(Nc3ccccc3)c3ccc(NC(=O)CCN4CCCCC4)cc3nc2c1)C(CCNCC(N)=O)COC
NC(=O)C1CCN(S(=O)(=O)c2ccc(Cl)cc2)C1
CN(C)CCCNC(=O)c1cc(F)ccc1-n1c(SCc2ccccc2)nc2ccccc21
Cn1c(=O)[nH]c2nc(SC(Cl)C(N)N3CCOCC3)n(Cc3ccc(Cl)cc3)c2c1=O
NC1(O)CCN(c2nc(NN=Cc3ccccc3O)nc(N3CCCCCC3)n2)CC1
CCC(=O)c1cc2cccnc2c(-c2nnc(SCC(=O)CCCn3nnc(CNc4ccccc4)c3O)o2)c1CC(=O)O
Cc1cc(-c2cccc(F)c2)cc(F)c1N1CC(CNc2cc[nH]n2)OC1=O
Cc1cc(CC(=O)Nc2ccccn2)sc1S(=O)(=O)N1CCOCC1
CCOC(=O)c1cccc(C23C=CC(OC)(c4ccc(OC)cc4)N(CCCC2)C3=O)c1OC
O=C(Nc1cccc(Oc2cc(O)cc3[nH]c(=O)[nH]c23)c1C(F)(F)F)c1ccccc1OC1CCCCO1
Cc1cocc1C1OC(=O)CC2=C3C(CCC21)C1(C)CCC(C)(C)C(C1=O)C3(C)C(C)(C)O
O=C1C=CC(c2c(CC(=O)O)c3c(O)cc(Cl)cc3n2S(=O)(=O)c2ccccc2)C=C1
O=C(O)CSc1cc([N+](=O)[O-])cc2nonc12
O=C(c1ccco1)N1CCN(C(=O)c2cc3cc(Cl)ccc3s2)CC1
Cc1cccc(NC(=O)C2Cc3cccc(C(=O)O)c3C(NCCCCC(N)C=O)N2)c1
CN(c1ccc(N2CCNCC2)cc1)c1ncc2c(n1)-c1[nH]nc(C(=O)Nc3ccccc3Cl)c1CC2
COc1ccc(NC(=S)NC(=O)c2ccc(-c3ccc(F)cc3)c(F)c2)cc1
CC(NC(=O)c1c[nH]c2ccc(S(=O)(=O)NC3CCCCC3(C)N)cc2c1=O)c1ccccc1
CCOC(O)=C(C=Nc1ccc(Cl)cc1)C(C)=O
Cc1ccc(NC(=O)CSC(C)C(=O)Nc2cccc(S(=O)(=O)N3CCCCC3C)c2)cc1
Cc1noc(C2CN(c3ccc4cc(C(F)(F)F)ccc4n3)C2)n1
CCC(C)n1nc(C)n(-c2ccc(N3CCN(c4cn(-c5cccnc5)c5ccccc45)C(Cl)C3Cl)cc2F)c1=O
N=C(N)c1ncccc1-c1ccn(-c2ccccn2)c1
CC1(C)CCN(c2nc(=O)c3ccc(C(N)=O)cc3s2)CC1
CCOC(=O)c1ccccc1-c1nnn(Cc2ccccc2)n1
O=C(O)c1cccc(C=CC=C2C(=O)c3ccccc3C2=O)c1
C[N+](C)(CCCCCC[N+](C)(C)Cc1ccccc1)Cc1ccccc1
CC(CC(=O)c1ccccc1)(NC(Cl)c1cccc(Cl)c1)c1ccccc1
COCC(C)Oc1cncc(NC(=O)c2cc(F)cc(C=Cc3ccccc3OC)c2)c1
C=C1C(=O)OC2C(=O)CC3C(C)CC4OC43CC12O
O=C(O)c1cc(Oc2ccccc2)ccc1S(=O)(=O)CC1CCCN1S(=O)(=O)C(F)(F)F
CC(NC(=O)Cn1cc2c(n1)CCCC2)c1ccccc1
N=C1SC(=Cc2ccccc2OCc2ccc(Cl)cc2)C(=O)N1c1ccc(C(=O)O)cc1
CC(=NN(C)CCN1C(=O)C(=O)c2cccc(C)c21)c1ccccc1
CCC(=O)NC(=Cc1ccc(C)cc1)c1ccc(C(=O)N=c2[nH]c3ccc(NC(=O)c4ccccc4N)cc3[nH]2)s1
CCn1cc(C(C)=C2SC(=S)NC2=O)c(N)n1
CCCCC(CC(=O)O)C1C(=O)C(O)CC1(C=CCC1CCC1)C(C)CC
Cc1ccc(C(c2cc(F)ccc2C)C(F)C(=O)N2CCN(Cc3nc4ccccc4o3)CC2)cc1
CC(=O)N(C(=O)NC1CCNCC1)C1CC1
COc1n[nH]c2ccc(-c3cncc(OCCCc4cc(N)ccc4C(F)(F)F)c3)cc12
Cc1cc(C(C)N)c2[nH]c(=O)cc(Cn3ncc(Nc4ccccc4)cc3=O)c2c1F
Cc1cc(O)c(-n2cc(-c3ccccc3C(C)C)n3c4c(=O)n(C)c(=O)[nH]c4nc23)cc1N
CC(=O)NCCOCCOCC(NC(=O)OC(C)(C)C)C(CCC(=O)NCCOCc1ccccc1)NC(=O)NC12CC3CC(CC(C3)C1)C2
CS(=O)(=O)C(=C1C(=O)Nc2ccccc21)c1cc(Cl)c(-c2ccccc2)o1
COc1cc(=O)oc2cc3occc3c(C(=O)OCOC(C)=O)c12
COC1Oc2cc3oc(=O)ccc3cc2CC1OC(=O)C=Cc1ccccc1
CC1CC2(C)CCC3C4C(C)CC(O)CC4CCC3C2(C=NNC(N)=S)C1
CCC(=O)NCC(OC)N1CC(CN2CCN(c3c(F)cc(N4CCOC4=O)cc3F)CC2)C1
COc1ccc(CN2CC(C(C)(N)NC(=O)c3ccccc3)C(OC)C2OC)cc1
C=C(C)Cc1cc(O)cc(OC2CCc3c(O)ccc(CC(C)=CC)c3O2)c1
CCC(CCOC(C)=O)c1c(O)c(O)c(O)c(C)c1I
O=C(c1ccccc1)c1cnn(-c2ccccc2C(=O)O)c1
CCOC(=O)C1(C(=O)NCc2ccco2)CC1C
CN(C)Cc1cc(Cl)cc(-c2cc(=O)c3cccc(O)c3o2)c1
O=[N+]([O-])c1cc(O)cc(-c2nnn(-c3ccccc3[N+](=O)[O-])c2[N+](=O)[O-])c1
COc1ccc(NC(=O)C2CCN(S(=O)(=O)c3cc4c(cc3OC)OCC(=O)N4)CC2)cc1
Nc1ccc(N2CCC(N)n3c2nc2[nH]c(=O)[nH]c(=O)c23)cc1
NC1CC(=O)NC1c1ccccc1
CC(C)(C)OC(=O)NC12CCC(CC1)N(C(=O)CCCc1ccccc1)C2C(=O)N1CCCC1
Cc1cc(N=O)cc(C(=O)n2cc(C)cn2)c1
CCC1(C)C(O)C2C(OC)CCC2C2CCc3ccccc3C21C
O=C1C=C(CCC2CCCCC2)C(=O)c2cc(O)ccc21
CCCCCCN(CCCC(CC)c1ccc2nccc(-c3ccccc3)c2c1)C(C)=O
OCC1OC(n2cc(O)c3c(Sc4ccccc4)ncnc32)CC1O
CC1(C)CC1c1nnc(NC(=O)NCCN2CCOCC2)s1
CC(=O)n1cc(CNC(N)c2ncco2)c(N)n1
CCc1ocnc1CN1CCN(C(O)CC(Cc2ccccc2)NC(=O)OC2CCS(=O)(=O)C2)CC1C(=O)NC(C)(C)C
CCCCNC(=O)OC(C)(C)C1(C)CC(C(=O)N2CCCC2)N(C(O)c2ccccc2)C1=O
COc1snnc1C(=O)N(CC(=O)NCc1ccccc1)c1ccccc1
COC(=O)NC(C(=O)NC(CC(C)C)(C(=O)NC(C=O)CC(C)C)c1ccccc1)C(C)C
O=C(CN(Cc1ccc(Cl)cc1)S(=O)(=O)c1ccc2c(c1)OCCO2)NC1CCCC1
CCCCC(O)O
Nc1ccccc1C(=O)NCc1nnc(SC(F)C(=O)N2CCCCC2)[nH]1
CS(=O)(=O)NCC(C(=O)O)c1ccc(F)cc1
CCOC(=O)c1cn(-c2nc(C)cc(Nc3ccccc3)n2)nc1CC
COc1cc(NC(C)=O)ccc1C1=NN(c2ccccc2)C(c2ccccc2)C1
CCOC(=O)c1cccc(Cn2c(Cl)cc(=O)c3ccccc32)c1
COc1ccc2c(c1C(F)(F)F)C(=O)C(CCC(=O)Nc1ccccc1)=CC2=O
COC(C)(C(F)(F)F)C1(C)C(=O)OC(CC(=O)c2ccccc2)C1C(C)(C)C
Cc1ccccc1C(C)NC(=O)CSc1nccn1-c1ccccc1
Cc1cc[n+](CC(=O)c2cccc(-c3cccc4[nH]c(-c5ccc(-c6ccc(NC(=O)c7cnns7)cc6)s5)nc34)c2)cc1
CC=C(C)Cc1ccc2c(c1CC(C)=CC)OC13C(=CC4C(=O)C1OC(O)C3C4(O)C(C)(C)O)C2=O
O=C(Nc1ccccc1C(=O)OCc1cc(=O)n2nc(C3CC3)sc2n1)c1ccc2c(c1)OCO2
CN(C)CCOc1cccc(-c2ncsc2-c2ccnc(F)c2)c1
COC1CN(CC(=O)N2c3ccccc3C(=O)Nc3cc(N)cnc32)CCN1
CCn1cnc(S(=O)(=O)NCc2ccc(N)cc2)c1
CC(C)N1CCCN(CC(=O)N2CCc3c2c(=O)oc2ccc(OCc4ccccc4)cc32)CC1
N#Cc1ccc(-c2cc(-c3ccccc3)oc2NCCc2ccc(F)cc2)cc1
CC1CN(CCOC(c2ccccc2)c2ccccc2)CCN1CCC(F)c1ccccc1Br
O=C(CN1CCCNCC1)N1CCCCC1
CCCCC(=O)OC1CC(C)C(O)C(NC)(OC2(O)CCCC(C)C=CC(NCCc3ccccc3O)CCCOC(=O)CC(C)(O)C2(C)C(C)=O)O1
CC(Nc1nc(NC(O)c2ccccc2)c2sccc2n1)c1ccccc1
Cc1ccc(NC(=O)COc2ccccc2Cl)cc1S(=O)(=O)N1CCCC1
CCOC(=O)NC1CC(c2ccccc2)(c2ccccc2O)CCN1CCc1cccc(NC(C)CCCN(CC)CC)c1
CC1(C)C(NC(=O)Nc2cnccn2)CCCN1c1ccccc1C(F)(F)F
COc1nc2[nH]c(-c3ccc(F)cc3)cc(=O)n2n1
CC(=O)ONC(=O)C(c1ccccc1)n1ccc2ccccc21
Cc1ncc2c(c(S(N)(=O)=O)nn2CC(C)(C)C)c1C(C)C
C=C(C)C(=O)Nc1cccnc1-c1c[nH]c2ncnc(-c3ccccc3)c12
O=C(O)c1cccc(N(Cc2ccc(-c3cccc(CNC4CCCC4)c3)cc2)S(=O)(=O)c2ccccc2)c1
O=C(Cc1ccccc1)Nc1ccc(S(=O)(=O)N2CCCC2)cc1
CCC(N=C(N)N)C1C(C(C)C)CCN(C(=O)CNS(=O)(=O)c2cccc3c2NCC3)C1C(C)C
COC1=NC=C2C=NC(Nc3cc(CO)ccc3N)=C21
CCC1CCCC(NC(=O)C(c2ccncc2)N(C(=O)CNC(=O)c2cccs2)c2ccccc2)C1
O=C1N(CC2CCCCC2)Cc2cnc(NC3CCN(c4ccccc4)CC3)nc2N1C1(F)CCOC1
CCOC(=O)C12COc3ccc(C)cc3C1N1C(=O)CN(Cc3ccc(OC)cc3)C(=O)C1C2
CCCS(=O)(=O)NCn1c2cnccc2c2ccc(C(N)=O)cc21
CCc1c(NC(=O)c2ccccc2)cc2cn[nH]c2c1OCC(=O)O
C=C(NCl)SCc1ccc(Cl)cc1Cl
C=C(C(N)=O)c1ccc2[nH]c(-c3ccccc3)nc2c1
Cc1cc(C(=O)COC(=O)C(C)(C)NS(=O)(=O)c2ccccc2)cn1Cc1ccc(N)cc1
COc1cc(NC(=O)c2ccc(-c3ccccc3)nc2)cc(N2CCC(NCc3ccncc3)CC2)c1
C#Cc1cc(=O)c2c(C)cccc2[nH]1
NC1CSCC2N1c1ccccc1C(N)C21C(=O)NC(=O)NC1=O
Cn1c(=O)[nH]c2nc(SCC(=O)NNC(=S)Nc3cccc(N)c3Cl)n(C)c2c1=O
COC1CN(C(=S)Nc2ccccc2)CC(OC)(OCC=C(C)C)C1
N#Cc1cccc(-c2nc(NCc3ccccc3)c3ccccc3n2)c1
COC(=O)c1ccccc1CNC(=S)Nc1ccc2ccoc(=O)c2c1
CC(CCNC(=O)c1ccccc1O)C1=C(O)C(=O)c2cc(Cl)ccc2C1=O
Cc1cn[nH]c1N(C)C(=O)c1c(N)nn2c(C)ccnc12
CCN(CC)CCOC(=O)C1(C)C2CC([N+](=O)[O-])C3C(=C(C)C(=O)C4C5CCCC(C(=O)N6CCOCC6)C5CCC43)C2CCC1(C)C
CCC(C)c1c(F)ccc2nc(CN3CCc4ccccc4C3)c(O)n12
CN(C(=O)C(O)NC(=O)CNC(=O)CCc1c(C(=O)NC(CCCNC(=N)N)C(=O)O)ccc2ccccc12)C(Cc1ccccc1)C(=O)NCCc1ccccc1
CCNC(=O)Nc1ccc(C(C)C)cc1Oc1ccc2c(c1C)OC(=O)C(=NNc1ccc(C)cc1)C2
CCOC(=O)c1ccc2c3c(c[nH]c13)C(N)C1NCC=CC21
CC(C(=O)O)c1cc(OCc2ccc3ccccc3n2)c2c3c1CCC(C(=O)NCC(=O)NCc1ccccc1)N3C(=O)CC2
CC1CC(=O)N2CCC(C)(N)c3cc(-c4ccc(=O)[nH]c4)cc1c32
NC1(c2cn(-c3ccccc3)nn2)CCCCC(O)C1
NC1C=C(Oc2ccccc2)CC(C(F)(F)F)N1
CC1CCCCC1NS(=O)(=O)c1ccc(C(=O)NCc2ccccc2)cc1
CCN(C)Cc1ccc(C(F)(F)F)cc1OCC(=O)NN=Cc1ccccc1
CCC(F)N1C2CCC1(I)CC(c1ccccc1)C2C(=O)OC
CC(C)(C)OC(=O)N1CCC(C(=O)Nc2c3c(nn2-c2ccccc2)CS(=O)(=O)C3)C(Br)C1
CC(=O)NC(COc1ccccc1)Cn1ccnc1
NS(=O)(=O)c1cc([N+](=O)[O-])cc(C(=O)NCc2ccccc2)c1Cl
Cc1ccc2c(CNCc3coc(-c4ccccc4)n3)cccc2c1
CCC(=O)NN=CC(C(=O)O)c1ccc(Cl)cc1
O=C(NCCCCn1ccnc1)c1ccc(-c2ccccn2)s1
CC1C(O)CCC2C1CCC1C2CC(C)(O)C2CCCC12C
O=C(O)C(C1C=[N+](Cc2ccccc2)CC1)C(c1ccccn1)c1nc2ccccc2[nH]c1=O
O=C1CSC(c2c(-c3ccccc3)n[nH]c2Cl)N1c1ccccc1
Cc1ccccc1Cn1cc(CCOc2ccc3cccc(C(C)C(=O)O)c3c2)nn1
CC(NC(=O)c1cccc(F)c1)c1nc2ccccc2n1Cc1ccccc1
Cc1cc(C)c(-c2ccc3nc(Nc4ccc(OCCN5CCCC5)cc4)nnc3c2)c(CN(C)C)c1
Nc1cccc(C(c2ccccc2)C2COC(C(Cl)n3cc(-c4ccccc4)nn3)OC2)c1
CC(c1ccc(C(CCN)CC(NC=O)C(=O)O)c(CCC(=O)NCCc2c[nH]c3ccccc23)c1)C(NC(=O)C(CCC(=O)O)NC=O)C(=O)NC(CC(=O)O)C(N)=O
Cc1cc(C(Cl)Nc2c(N3CCOCC3)c(=O)c2=O)ccc1C(=O)Nc1ccccc1
COc1ccccc1C1(OC)CC(N)(N2CCNCC2)c2cc(C)ccc21
CCC(C)c1c(CC(=O)O)cccc1CS(=O)(=O)NCC(=O)CNC(=O)C(NC(=O)OCc1ccccc1)C(CC)N=C(N)N
NC1c2c(nc(COc3ccccc3)c3c2COCC3)CCN1C(=O)NC1CCCCC1
Nc1cc(-c2cncnc2C2CC2)ccn1
O=C(C(=Cc1ccccc1)c1nc2ccccc2s1)c1ccccc1
COc1cc(C)c(Nc2nccc(-c3cccc(OC)c3C#N)n2)c(OC)c1
O=c1oc2ccccc2cc1-c1cn2nc(-c3o[n-]c(=S)[n+]3-c3ccccc3)sc2n1
N=C(N)c1ccc(C(=O)OC2CCCC(OC(=O)c3ccccc3)C2)cc1
CCN1C(=O)OC2(CCN(Cc3ccccc3)CC2)C1F
Cc1csc(NS(=O)(=O)c2ccc(Oc3c(-c4[nH]ncc4F)ccc(C#N)c3F)cc2)n1
Cc1c(O)cccc1C(=O)NN=C1C(=O)N(CC(=O)Nc2ccccc2)c2ccccc21
Cc1ccc(CNC(=O)Cc2coc3cc(N)ccc23)nc1
CC(C)c1cccc(-c2ncc(C3=CC(c4ccccc4)=Nc4cc(Cl)ccc4S3)s2)c1
NC(=O)c1cccc(CC2NC(=O)C(CC(=O)NCCc3cccc(N)c3)NC(=O)CNC(=O)CCSSCC(O)NC2=O)c1
NC1Cc2c(Br)cccc2-n2cccc2C1
O=C1OC(C(F)n2ccnn2)CN1c1ccc(C2=CC(F)S(=O)(=O)CC2)cc1
CC(C)OC(=O)C(C)NP(=O)(COCCn1cnc2cncnc21)Oc1cccc(N)c1
c1cc(N2CCC(Oc3ccnc4[nH]ccc34)CC2)nc(N2CCNCC2)n1
CCN(CC)C(=O)CN1CCn2c(nc3c(N)cccc32)C1O
Cc1cc([N+](=O)[O-])cc2c(OCC(C)C3(C)CCCCN3)c(-c3cccc(Cl)c3)c(=O)[nH]c12
N#Cc1cccc(-c2ccc3[nH]nc(NC(=O)C4CCCN4)c3c2)c1
O=C(O)CN1C(=O)C(=C(c2ccc(-c3ccccc3)o2)[N+](=O)[O-])SC1=S
CC1CCCN(S(=O)(=O)c2cn(C)cn2)CC1
CNC(=O)C1CC(c2cnn(C)c2C)N(C(=O)c2cccnc2C)C1
O=C(NCc1ncccc1F)Nc1ccc(Oc2cccnc2)cc1
O=C(CC1C(Cl)CCN1C(=O)c1ccc([N+](=O)[O-])cc1)c1ccccc1
CC(C)=CCCC(=CCCC(C)=CCS)CS
O=C(O)c1ccc2[nH]c(Br)cc(=O)c2c1F
O=C1CN(C(=O)Nc2ccc3c(c2)NCCC3)CCN1
CCC(C)C1CC(=O)N2CC(Cl)(COc3ccccc3)OC12c1ccccc1
CC1=C(c2ccc3c(c2)OC(CNS(=O)(=O)c2ccccc2)CCN(C)S3(=O)=O)C(C)CC(N)(CCO)C1
Nc1cccc(N2C(=O)CC3N(S(=O)(=O)c4cn[nH]c4)CCC32C(F)(F)F)n1
Nc1ccc(C2(c3ccccc3)N=CNC2=O)cc1NCCO
CCn1c(=O)c2cc(C(=O)NCc3ccccc3)[nH]c2c2c(N)cccc21
C#CCN(Cc1cc2c(=O)nc[nH]c2cc1C(C)O)c1c(C)cccc1C
O=C(O)CNS(=O)(=O)c1ccc(C(F)(F)F)cc1
CC(C#N)n1c(=O)c(-c2cccc(F)c2)nc2cnc(Oc3ccccc3)nc21
Cc1cccc(CSc2nc(C)c(Cl)c(Nc3cc[nH]n3)n2)c1F
CC(O)CCCO
CCC(=O)N(O)c1ccccc1S(=O)(=O)NC(=O)NC(Cl)c1ccc([N+](=O)[O-])cc1
CC1(Cl)CC(c2nc3ccccc3s2)C(=O)N1c1ccccc1
O=C1CC(c2ccccc2)SC(N2CCOCC2)=N1
CC1Cc2cnn(C(C(=O)Nc3nnc(C(=O)O)s3)C(F)(F)F)c2C1
COCC(c1cc(C)cn2ccnc12)N(C)CC(=O)NC(C)C
CCOc1ccc(-c2nc(CNC3CCN(Cc4ccccc4)C3)co2)cc1
CC1(NC(=O)NC(N)C2(C)CCNC(=O)c3cc(NC(=O)Nc4ccccc4)ccc3OC(N)(CCO)CCCCO2)CCCCC1
CCOc1ccc(C)c(C=C2C(=O)NC(=O)N2CC(=O)N2CCCC(O)C2)c1
CC(O)C(NC(=O)c1cccc(C(=O)NCC(c2c[nH]c3ccccc23)[N+](=O)[O-])c1)C(=O)O
N#CC1CC(CO)CN1C1=C(N)C(=O)c2[nH]ccc2C1=O
CC=Nc1cc(SCCOc2cccc([N+](=O)[O-])c2)c(C)c(-c2nnc(-c3ccnc(C(=N)N)c3)o2)c1
CC(C)CC(=O)N1CCC(Oc2ccc(C(=O)NCC3(N)CCCN3)cc2)CC1
COc1cccc(C2C3COc4c(ccc(C)c4C)C3N3C(=O)c4ccccc4NC(=O)C23)c1
COc1ccc2c(c1)CN1CCc3cc4c(cc3C1C2)OCO4
CC(=O)Oc1cccc(C2C3=C(CCCC3=O)N(c3ccccc3)C3=C2C(=O)CC(C#N)(C#N)C3)c1
CCCC(CC(C)C)C1CCC2CCC3(C)c4ccccc4CC(C)C3C21OS(N)(=O)=O
CNC(=O)c1ccccc1CCNC(=O)CN(C(=O)NC)c1c[nH]nc1C(C)(F)F
CC(=CC1C=C(C)C(=O)O1)CCC1CO1
CC(=O)Nc1ccccc1Sc1ccccc1
COC(=O)C(=O)c1cc(COc2ccc(CCN(C(=O)OC(C)(C)C)C(=O)C3CCNCC3)cc2)nc2ccccc12
CCCCCCC(CCCCCCCCCCC(=O)OC)N1C(=O)CC(C(=O)NC(Cc2c[nH]cn2)C(=O)N2CCCC2)NC1=O
COc1cc(OC)c(C=CC(=O)Nc2ccc(C(N)=O)cc2)s1
COc1cc(NC(Cl)c2ccc(C(=O)O)cc2)cc(OC)c1
C=CS(=O)(=O)NC(=O)CCNC(=O)c1ccc(-c2nc3cc(OC)ccc3[nH]2)c(OC)c1
COc1c(Cl)ccc2c1C1(CCN(CC3CCC3)CC1OC)SC2c1ccccc1
CCOC(=O)c1ccc2c3c(cn(CC)c13)CC(O)(O)NC2
Cc1cccc2c1OCC(Cl)=C2c1ccc(O)cc1
COc1ccc2oc(OC)c(C(C)C(=O)NCC(C)c3ccccc3)c2c1OC
Cc1cccc(C(Nc2ccc(N)cc2Cl)C2CNCCO2)c1
C=C(c1ccccc1OCc1cccc(Cl)c1)n1ccnc1
CCOC(=O)c1cc(C2=CC(C)([N+](=O)[O-])C=C(O)N2)ccc1C(=O)OC
CCC(CO)NC(=O)c1nc(N)nc2c1ncn2C1(O)CCC(O)O1
CCC(=O)NC(CC(C(=O)O)c1ccccc1Nc1cnc2ccccc2n1)C(N)=O
O=C(Cc1cccc(F)c1)Nc1cc(Cl)c2oc(-c3ccco3)nc2c1
CCNC(=O)c1cccc(-c2ncn(-c3ccccc3)c2-c2ccc(C)cc2)c1
CC1(CO)CCCN(S(=O)(=O)c2ccccc2)C1c1cccs1
O=C(NN=Cc1ccc(N2CCOCC2Cl)cc1)c1cc(-c2ccccc2)nc2ccccc12
CS(=O)(=O)n1nc(C2CNC2)cc1C(=O)NC1CCCCC1
CCCCC(C(=O)NO)C(CCc1noc(CCCCc2ccc3ccccc3c2)n1)c1ccccc1
O=C(Nc1ccc(Cl)cc1)c1ccc2c(c1)OC1(CCCCC1)O2
CCC1(O)c2cc3c(F)cccc3nc2-c2cc3c(c(=O)n21)COC(=O)CC3
Cc1cccc(C(=O)Nc2c(OCCCN(C)C)cc3scnc3c2C)c1
O=C(Nc1ccccc1Cl)c1cc2cc(O)ccc2cn1
Oc1ccc(C2CC(c3ccccc3)=NN2c2ccccc2O)cc1
CC(CN1CC2CN(C(=O)c3cncnc3)CC2C1C)C(c1ccccc1)C1CNC1
CCCCC(=O)N(O)c1ccc([N+](=O)[O-])c(CNS(=O)(=O)c2ccccc2)c1
O=C(O)c1ccc2cc(-c3ccc4cccc(OCc5ccccc5O)c4c3)ccc2c1
O=C1C(=Cc2ccccc2)Oc2cc(O)c(C#CC3CCCCC3)cc21
COc1ccccc1C1ON=C2c3cccc(OC)c3OCC21
COc1ccnc(Oc2ccc(F)cc2NO)c1C=NCc1ccc(C)cc1
Cc1ccccc1C1CCN(C(CC(=O)c2ccccc2O)[N+](=O)[O-])CC1
c1ccc(-c2ccc3[nH]cc(-c4ccccc4)c3c2)cc1
COc1ccc(-c2ccnc(Nc3cccc(C(=O)Nc4ccccc4)c3)n2)cn1
O=C(CC1CC1)N1CCC2(Cl)COCC2C1
C=CC(C)=CCC1(O)C(C)(C)CC2C3CCCC21C(C)=CC3=O
Cc1ccc(CNC(=O)Nc2ccc3nc(N4CCCC4)sc3c2)s1
CC(CC(=O)NCCCCNCCCN)CC(=O)NCCCCNCCCN
O=S(=O)(NCCCCN1CCN(c2nsc3ccccc23)CC1)c1cnc2ccccc2c1
CC1=C([N+](=O)[O-])CN(S(=O)(=O)c2ccc([N+](=O)[O-])cc2)c2c1cccc2N(C)C
O=c1ccc(CN2CCC(O)(c3ccccc3)CC2)c2ccccn12
CCOc1cccc2[nH]c(=NC(=O)NC(=S)n3cnc4c(C(F)(F)F)cccc4c3=O)sc12
CCC(C)C(NC(=O)C(CC(N)=O)NC=O)C(=O)NC(CCC(C)(Cc1ccccc1)C(=O)NCC(NC(=O)OC(C)(C)C)c1ccc(O)cc1)C(=O)O
COc1ccc2nc3ccccc3c(NC(Cl)CN3CCCCC3)c2c1
COc1cccc(C=C(C(=O)NCCC(=N)N)c2ccc(C(=O)Nc3c[nH]c(C(=O)Nc4c(N)c[nH]c4N)c3)nc2)c1
O=C(NC(c1[nH]cnc1Cl)N(Cc1cncn1Cc1cccs1)c1ccc([N+](=O)[O-])cc1)C(F)(F)F
O=C(Nc1nc(-c2ccccn2)cs1)C1CCCCN1S(=O)(=O)c1ccccn1
COc1ccc(-n2cc(C(=O)c3cc(N)ccc3C#N)c(OC)cc2=O)cc1
COc1cc2c(c3c1C(C)(O)C(O)(OC(=O)c1ccccc1O)C(c1ccc(OC(C)=O)cc1)O3)C1OC(O2)OC1OC(C)=O
CC(C)(CC(=O)OCC(=O)N1CC(=O)Nc2ccccc21)c1ccccc1
CCOc1ccc(NC(=O)Nc2ccc(Cl)cc2)cc1
CCC(CC)c1ccc(C(=O)Nc2nncs2)cc1[N+](=O)[O-]
C=CCC1(C(=C)C(C)=CC=CC(C)=CC(=O)O)CC=C(C)CC1(C)C
CC1CNC(C)(N)C(n2cnc3c(NC4CCCCC4)ncnc32)S1
CCN=C(NCC)NC(CC)c1ccccc1
COC(=O)CN1CCS(=O)(=O)C(S(=O)(=O)c2ccccc2Cl)C1
O=C(CSC12CC3CC(CC(C3)C1)C2)NCCc1ccccc1
O=S(=O)(NC(CO)CCC(O)N1CCC(Cc2cc(Cl)cc(Cl)c2)CC1)c1cccc2ccccc12
COc1cc(CNC(=O)c2ccc3c(nc4n3CCCC4)c2OC)cc(OC(F)(F)F)c1
C#CCOC(=O)C(N)C(C(=O)O)c1ccccc1
COC(=O)C1(C)CN2CCCCC2C1C
CCCNCc1cnc2[nH]c(=O)c3sccc3c2c1-c1cccc(O)c1
O=C(COc1ccccc1)N1CCCC(OC(F)(F)F)C1c1nc(-c2ccco2)no1
CN(C)c1cccc([N+](=O)[O-])c1N(C)C(P(=O)(O)O)P(=O)(O)O
CCc1cccc(C(Sc2ncn[nH]2)C(N)=O)c1
CCOc1ccccc1NC(=O)c1cc(Cl)ccc1OC(C)C
CC(NC(=O)c1ccc2cccc(C(=O)N(C=S)CC(=O)NCCc3ccccc3)c2c1)C(=O)O
Cc1nc(OC(=O)C2=CN=C3CCCC23)ccc1C(F)(F)F
CC(C)c1ccccc1-c1c[nH]c(Cc2ccccc2)n1
O=c1[nH]c(=O)n(C2CCCO2)cc1CO
CCC(C)n1c2ccccc2c2cc(Cn3ccnc3)ccc21
Cc1ccc2c(C=Nc3ccccc3)cc(NO)nc2c1
COc1ccccc1-c1cc(CN)cc(C(=O)NCc2cccc(CC(=O)O)c2F)n1
Cc1ccc(C(=O)N2CCC(c3ccccc3)C(C#N)C2)cc1NC(=O)NC1CCOC1
CC1=CN(c2cccc(C(C)O)c2C)C(O)=C(O)C1C1OC2OCOC2C1O
CCC(O)C1(C)CCC(OC)(OC)c2ccc(OC)cc2-c2c(OC)cc(O)c(OC)c21
N=C(N)Nc1cc(=O)c1=O
COc1cc(NC(=O)c2ccccc2NC(=O)c2ccccc2)cc(C(=O)O)c1
C=CC(=O)C=C(O)C(=O)OCCc1ccc2ccn(Cc3ccccc3F)c2c1
O=C(NN1C(=O)C(Cl)SC1c1cccc(F)c1Br)c1ccc(-c2ccccc2)o1
COc1cccc(NC=C2C(=O)c3ccccc3OC2C)c1
C=CCn1cc2ccc(C(=O)NC(C)c3ccccc3Cl)cc2n1
COc1cc(N)cc(CN=CNC(CNc2c3ccccc3nc3c(Cl)cccc23)C(=O)NO)c1
Cc1cc(Br)cc(NC(=O)c2sc(C)cc2S(=O)(=O)Nc2ccno2)c1
COCc1ccc([N+](=O)[O-])c2oc3ccccc3c(=NNc3ccccc3)c12
CCCC(=O)NCc1cc2ccccc2n(C(C)C)c1=O
O=C(CCN1CCCCC1)Nc1ccc(-c2ccnc3[nH]cnc23)c2sc3ccccc3c12
O=C(c1ccc2c(c1)OCO2)N1CCN(C(=O)C2CCN(S(=O)(=O)c3cccc(F)c3)CC2)CC1
Clc1ccc2ccccc2c1C#CCCN1CCC[N+]2(CCCCC2Cl)CC1
CN(C)CCCNC(=O)c1[nH]ccc2c3ccccc3nc1-2
O=CN1CCN(c2ccc(N3C(=O)C(=Cc4ccccc4)NC3=S)cc2)C([N+](=O)[O-])C1
O=C(Nc1nc(-c2ccccc2)cs1)c1nc(S(=O)(=O)C(Cl)c2ccccc2)ncc1F
CCOc1ccc(N(C)C(=O)Cn2cnc3c(=O)[nH]c(=O)[nH]c32)cc1N
O=CCC(C=O)c1ccoc1C(=O)Nc1cccc(C(=O)Nc2ccc3c(c2)OC(CO)O3)c1
COC(=O)OC12C(C)CC3C4CCC5CCCCC5C4=CCC3C1(C#N)C(C)(C)C(=O)OC2c1c[nH]c2ccc(C)c(C)c12
NC1CCCN(c2nc(Nc3ccccc3Cl)c3cn[nH]c3n2)C1
CCOc1c(Oc2ccccc2)c(F)nn1-c1ncc(C2(OCC)CC2)cc1C
CCOC(=O)c1ccc(-c2c(N)[nH]c(=O)[nH]c2=O)c(N)c1
Cc1cc2ccccc2c(O)c1C(=O)N(c1ccccc1)C1CCOc2ccc(C(=O)Nc3ccccc3)cc21
Cc1cccc(-n2[nH]c3c(=O)[nH]c4c([N+](=O)[O-])cccc4c3c2=O)c1Cl
O=C(NCCc1ccc(Cl)cc1)c1ccc2c(Cl)nccc2c1
COC(=O)c1ccc(SC(F)(F)F)c(C2C=CNC(=O)N2)c1C
Cc1cccc(C(F)NC(=O)C(=O)NC(Cl)C2OCC(C)N2S(=O)(=O)c2ccccc2)c1
CNC(=O)OCC(=O)NNc1cccc(C(C)(C)C)c1CCC(=O)Nc1ccc2ccccc2c1
COC(=CC(=O)c1cc(NC(=O)C(OC)=C(OC)c2ccc(OC)cc2[N+](=O)[O-])cc([N+](=O)[O-])c1)c1ccccc1
COc1ccc(Cl)c(OC)c1Cc1cc(=O)nc(SC(C)(C)c2ccccc2)[nH]1
O=c1c(-c2cccc(F)c2)c(-c2ccnc(Nc3ccccc3Cl)n2)n2n1CCC2
CC=C(C)C(=O)OC1C(=O)OC2(C)C(O)C3(CO)C(O)=C(C)C(=O)CC3C3C4CC(O)C1C32C(O)(O)O4
FC(F)(F)C1(NC2=Nc3ccsc3N3C=CC(Br)C=C23)CCN(Cc2ccccc2)CC1
CCN1CCN(c2cc(O)c(Nc3nc4cccc(N)c4s3)cc2C)CC1
COc1ccc(CN2CC(Cc3cccc(OC)c3)C(CC(=O)Nc3ccccc3)C2=O)cc1
O=C(C=Cc1c(Br)cccc1[N+](=O)[O-])Nc1ccccc1
CCCS(=O)(=O)N1CCc2cc(-c3csc(Cc4ccccc4)n3)c(OC(C)C)cc21
COc1ccccc1-c1cc(-c2ccccc2N(CCO)CCO)cc(=O)cc1O
Cc1ccc2cc(C(=O)c3ccccc3C)[nH]c2c1
COc1cc(C2c3cn[nH]c3N=C3C(C)OC(=O)C32)ccc1O
CSc1ccc2c(c1)C1c3ccccc3C2(Cl)C2C(=O)N(c3cccc(C(=O)Nc4ccccc4)c3)C(=O)C12
C#CCCCn1c(-c2ccc(P)o2)nc2cncnc21
CC(O)CN(CC(=O)O)C(C)N1CC(CN2Cc3ccccc3C(Cc3ccccc3)C2)C(c2ccccc2)C1
O=C(Nc1ccc(Oc2cnccc2C(F)(F)F)cc1)Nc1c(C(F)(F)F)ccc(Cl)c1Cl
Oc1ccc2c(c1)C(NCc1cccnc1F)CC2
CC=CC(=O)OC12CCC3CC(=O)C(C#N)=C(C)C3C1=CC(=O)C1C2CCC2CCC(C)(C)CC21C#N
O=C(C=C(Cl)c1ccccc1)Nc1ccc(S(=O)(=O)Nc2cc(Cl)ncn2)cc1
CC1CCN(S(=O)(=O)c2cc(N)cc(NC(=O)COC(=O)Cn3c(N)nc4[nH]c(=O)[nH]c(=O)c43)c2)CC1
CCC=C(C)C(=O)C1CCC(c2ccc3c4c2CC(C)N4C(=O)CN3)C(C)(C)C1
O=C(Nc1cccc2nsnc12)c1cccc(Cl)c1
CC=NOC1(C)CC(C)C2(C)CCOC3OC4(OCCCCCCCCOC(=O)CCC=CC(=O)O)CC(C)C1C32OO4
NCCC(C(=O)O)N(C(=O)NN=Cc1ccccc1)c1cc(F)c(F)c([N+](=O)[O-])c1
O=C(Nc1cccc(F)c1)Nc1ccc2c(c1)CCC1(O2)C(=O)Nc2nc(F)ccc21
CC1(O)CN(c2nc(-c3cccs3)cs2)CCN1c1ccccc1
CCCC(=O)C1(c2cccs2)NC(=O)C2CCc3c(cccc3C(C)(C)C)C(O)C21
N=C(N)c1ccc(NC(=O)c2cccc(NC(=O)c3cccc(C(=N)N)c3)c2)cc1
Cc1ccc(C(F)NCC2CCN(C(=O)c3ccccc3)CC2)nc1-n1cnnn1
COc1cc(NC(=O)c2ccccc2)c(C)c(NC(=O)c2cccc([N+](=O)[O-])c2)c1C
O=C1c2ccc(O)cc2C(=O)N1N=C(c1ccccc1)[N+](=O)[O-]
Oc1coc(-c2csc(Cc3ccc(F)cc3)n2)c1
O=C(NCc1ccc(O)cc1)c1cc(Cc2ccccc2)cc(O)c1F
Cc1cc2cccnc2c2c1cc1n2C(C)CNC1
O=S(Cc1ncccc1Cl)c1nc2cscc2[nH]1
O=C(NCCc1cc(F)ccn1)c1ccccc1
O=P1(NCCBr)NC(OO)CCO1
COC(=O)c1ccccc1C(=O)Nc1cnc2ccccc2c1
Cc1cc(C(=O)NC(CCNC2CC2)Cc2ccccc2O)ccc1CN1CCCCC1
CCNc1ccc(CN2CCC(Nc3ccccc3)CC2)cn1
O=C(C=Cc1ccc(-c2ccccc2O)cc1)c1ccc(Br)cc1
CCOc1ccc(Oc2ncc3ncc(=O)n(Cc4ccccc4C)c3n2)cc1
COC1(OCc2ccccc2)C(COCc2ccccc2)OCC(O)(COCc2ccccc2)C1OCc1ccccc1OCc1ccccc1
CC(=O)C1CC(c2ccc(N3CCc4ncnc(Nc5ccccc5N)c4C3)cc2)C1
Cc1ccccc1C=NNC(=N)NC(=O)Cc1ccccc1
CCOC(C)C1(N)CNCCN1c1ccccc1C(=O)OC(C)c1cc(=O)n2ncsc2n1
CCC(C(=O)O)N1C(=O)COc2ccc(N3C(=O)c4ccc(F)cc4C3=O)cc21
O=C(O)c1ccc(NC(=O)c2ccc3nc(NC(=O)C4CCCC4)sc3c2)cc1
CCCC(=O)Nc1cc(-c2cc(F)ccc2F)cc2cn[nH]c12
CC1C(=O)NCCC(CNCc2ccc(-c3ccc(CCO)cc3)cc2)Oc2ccc(NC(=O)C(N)(N)c3ccccc3)cc21
CC1CCCC(F)C1NC(=O)c1c[n+]([O-])c2ccccc2[n+]1[O-]
COc1cc(C)ccc1N1CCN(c2nc3ccc(NC(=O)c4ccccc4)cc3cc2OC)CC1
CCCCCCCCC(C[N+](C)(C)C)C1CC=CC1
COc1nc(CN)nc(C(=O)NCc2cc([N+](=O)[O-])ccc2N)c1-c1ccccc1
Cc1ccc(C(C)CN2COc3cc4oc(=O)ccc4c(C)c3C2C)cc1
CC(=O)OC1(CN2C=CCOC2=O)OCC2(C3=CCC4(C)C(CC(=O)OC4(C)c4ccoc4)C3)C(C)CC(=O)C12
N#Cc1cc(Cl)ccc1C(=O)NC(=O)Nc1cc(Cl)ccc1Cl
CC=NOCC(=O)OC(C#N)c1cccc(Cc2cccc(Sc3cccc(Cl)c3)c2)c1
CSc1ncn(Nc2ccccc2)c1C1C(C(=O)Nc2cccc(C)c2C)=CNC=C1C(=O)Nc1c(C)cc([N+](=O)[O-])cc1[N+](=O)[O-]
Cc1c(C)c2c(C)n[nH]c2n(Cc2ccccc2)c1=O
CCCNc1ccc2[nH]c(=O)n3c2c1C(C)NCC3
CCc1c(-c2ccccc2)nc2ccccc2c1C(=O)NCc1ccc(CC(N)=O)cc1
CSCC1COCCN1c1nc(-c2cccc(O)c2)ncc1F
CCCCCCCCCC(CC)c1cc2cn(C3(CO)CCCO3)c(=O)nc2o1
Oc1cccc(-c2cc(C(F)(F)F)nc(Nc3ccccc3)n2)c1
ClC1CNCC(Nc2cc3ccc(NC4CCNCC4)cn3n2)C1
Cc1c(Br)coc1C(=O)OCC(=O)c1ccccc1
C#CCCCCC(=O)NC(C)CO
O=C(CCCCCC(CO)CCC(=O)N1CC1CO)N1CC1
Oc1cc(-c2ncccc2-c2ccncn2)ccc1Cc1cccnc1
NC(=O)c1cccc(N2C(=O)CC(NC34CC5CC(C3)C(O)C(C5)C4)C2=O)c1
O=C(NO)c1cnc(Nc2ccc(CS(=O)(=O)C3CCCC(F)C3)cc2)nc1
CCOC(=O)C(N)CC(=O)Oc1cc(C(=O)c2ccccc2Oc2ccccc2Cl)cc(Cl)c1C(F)(F)F
COC(c1ccccc1N)n1c2ccccc2c2c3cc(CNC4CCCC4O)ccc3[nH]c(=O)c21
Cc1cc(C)cc(CN2CCN(C(=O)NC34CC5CC(CC(C5)C3)C4)CC2)c1
CC1(C)COc2cc(OCCN3CCN(c4ccccn4)CC3)ccc2C1=O
COC1C(=O)N2C(C=Cc3ccccc3)C3C(=O)NC(=O)C3C2(Cc2ccccc2)C(=O)N1CC1CC1
c1cncc(-c2cccnc2)c1
C#CC(C)CP(=O)(Oc1ccccc1)Oc1ccc(F)cc1
CCC(C)C1NC(=O)C(C(CC)CC)NC(=O)C(C(C)CC)OC(=O)CNC(=O)C(C)NC(=O)C(N)(C(C)CC)NC1=O
COc1cccc(NC(=O)C(Cl)(C(=O)O)n2ncc3ccccc3c2=O)c1OC
CCC(C)C1CC(=O)c2c(c3c(c4cc(C)c(=O)oc24)OC(C)C=C3)O1
CC(CC(C=O)NC(=O)OC(C)(C)C)C(N)(CC(=O)NC1CCNCC1)c1ccccc1
COCCNC(=S)N1C(COc2ccc(OC)c(OC)c2OC)c2ccccc2CC1(OC)OC
COC(=O)Cc1c2c(n(C)c1OC)C(=O)C(C)=C(C)C2=O
CCOC(=O)C1CC(C(=O)NCc2ccccc2C)C(C)N(S(=O)(=O)c2cc[nH]c2)C1
O=C1c2ccccc2C(=O)c2cc(O)ccc21
COc1cncc(-c2nc(-c3ccc(Oc4ccc(Br)c(C)c4)cc3)n[nH]2)c1
Cc1ccc(NS(=O)(=O)c2ccc(-n3cc(C(=O)Oc4ccccc4)c(C)n3)cc2)c(F)c1
O=S(=O)(c1ccccc1)N1C(c2ccccc2F)=NCC1Br
O=c1c2c([nH]c3c(O)cccc13)C(O)(c1ccc3c(c1)CC1OCCCC1(CO)O3)N(c1ccccc1O)C2
CCOc1cn(C(c2ccccc2)c2c[nH]cc2-c2ccccc2Cl)cn1
O=C(Cn1c(-c2cccnc2)cc2ccccc21)NN=Cc1ccco1
CCCNc1cc2c(cn1)oc1ccccc12
COc1ccc(C=CC(=O)N2CC(OC)CCCC2OC)cc1
CCCC(=O)c1[nH]c2ccccc2c1C(=O)N(c1ccc(-n2ncc(C)c2C)cc1)C(C)(C)C
Cc1ccc2ccc(C=CC3=CC(C)(C)CC(C(=O)O)C3)cc2c1
c1ccc(COc2ccc3c(c2)CCCCC3c2nc3cc(-c4nc5cc(C6=Nc7ccccc7OC6)ncc5[nH]4)ccc3[nH]2)cc1
O=c1cc(N2CCOCC2)[nH]c(NCc2cccc(Cl)c2Cl)n1
O=C(COC(=O)C=Cc1cccc2ccccc12)NCCCN1CCN(CCCNC(=O)c2cc3ccccc3o2)CC1
COc1c(C(OC)(OC)Sc2ccccc2)ccc(O)c1C(F)(F)F
Cc1cc(Cl)cc2c(N3CCN(C(=S)C(=O)c4ccccc4)CC3C)ccnc12
COC(c1cncnc1N)c1cccc(C=CC(=O)N2Cc3ccccc3C=N2)c1N
O=C(Cn1ccnc1)c1ccc2c(c1)CCc1ccccc1-2
COc1ccc(S(=O)(=O)N2CCCCC2)cc1NC(=O)C1CCN(C(=O)c2cccc(C)c2)CC1
CCNC(=O)NC1CCC1c1ncc(-c2cc(-c3ccccn3)c3scnc3c2)c(-c2cnccc2O)n1
O=C(Nc1ccccc1)NC1CCC(OCc2ccccc2F)CC1F
CCOc1cccc2nccc(C=Cc3cc(OC)ccc3OC)c12
CCCOc1ccc(-c2c[nH]c(=O)n2-c2ccccc2)cc1
CC(C)N(Cc1ccccc1)C1CS(=O)(=O)C(O)C(Cc2cccc(C(F)(F)F)c2)C1F
COc1c(-c2ccccc2)cc(N(C)C)c2c1C(=O)c1ccc(N(C)C)cc1C2=O
Cc1ccccc1Cc1ncc(C(=O)O)s1
CCN(CC)S(=O)(=O)c1cc(NC(=O)Cc2ccccc2OC)ccc1OC
O=C(CSc1ccc(Cl)cc1)NC1C(=O)N2C=C(CSc3cc[n+](CC(=O)c4cccc(Cl)c4)cc3)CSC12C(=O)O
O=C(C(=O)N1CCN(C(=O)c2ccccc2)CC1)c1c[nH]c2c(-c3cccnc3)ccnc12
COc1ccc(-c2cc(-c3cc(OC)c(OC)c(OC)c3)on2)cc1
CCN(C(C)(C)C)C(C)(C)CN(Cc1cc(NCc2ccc(-c3ccccc3C)cc2)ncn1)C(=O)C1CCCC1
C=CCSc1nc(=O)c(CC=C)c(O)[nH]1
COC(NC(=O)C1CCC1)c1ncc(-c2ccc(C)cc2)[nH]1
Cc1nc(CN2CCOC3CN(C(=O)c4ccoc4)CC3C2)cs1
CCCCCCN(CCCCCCCCC(=O)NN)c1ccc([N+](=O)[O-])cc1
NC(=O)C(N)O
Cc1ccc(CN(CC(=O)NCCc2ccccc2)C(=O)CNS(=O)(=O)c2ccccc2)cc1
COC1CN(C(=S)Nc2ccc(F)cc2)CCN1c1cccc(C)c1
COc1cccc(OC)c1C1=Nn2c(nnc2C(Nc2cccc([N+](=O)[O-])c2)(OC)OC(C)=O)SC1=C(Br)c1cccc(Br)c1
O=C(O)COc1ccccc1-c1ccc(COc2ccc(C=CC(=O)c3ccccc3)cc2)cc1
Nc1[nH]nnc1C(=O)Nc1cccc(-c2ccc(C(=O)NC(C(=O)N3CCNCC3)c3c[nH]c4ccccc34)o2)c1
O=C(CCCCCS)Nc1ccccc1CCn1ccnc1
Cc1ccnc2c1C(Cl)C(=O)N2CCN(C)Cc1cccc2ccccc12
Cc1cccc(-c2nc3c(N)cccc3c(=O)[nH]2)c1
CC(=O)OC(OC1C=C2CCC(C)C(C)C(=C(C)C)C2C(OC(=O)c2ccccc2)C1)c1coc(=O)o1
CC1CN(c2ncccn2)CCC1C(=O)NCc1occ(-c2ccccc2)c1-c1ccccc1F
CC1CC(n2ccnc2)CN(C(=O)CCc2cn[nH]c2N)C1
S=C(NCCC1CCN(Cc2ccccc2)CC1)Nc1ccccc1
COc1ccc2c(c1OC)C(=NO)c1c-2c(N2CCNCC2)nc2ccccc12
Cc1ccc(F)cc1S(=O)(=O)NC(N)(CCO)C1CCNC(=O)c2cccc(NC(=O)N(C)c3ccccn3)c2O1
Cc1ccc(C(=O)NCC(=O)OCc2ccccc2)o1
CCC(C(NC(C)=O)C(=O)O)C1(N)CNCCC1n1ncc2c(N3CCOCC3)nc(-c3ccc(NC(=O)Nc4ccccc4N(C)CCl)cc3)nc21
CC=C(C)Cc1cccc2c1c(OC)cn2C1=CC(=O)C=C(C)C1=O
CC(C)(C)CCNC(=O)C1CCCO1
C=C(C1=NC2CCCCC2N1Cc1ccccc1)c1ccccc1-c1cccc(F)c1
CCOC(NS(=O)(=O)c1ccccc1)c1cc(C)co1
Cc1cccc2oc3[nH]nnc3c(=O)c12
CCCOC1(Oc2ccc(C)cc2)CN(c2ccccc2)C1C(=O)NCC
CC(C)(C)c1cccc(C#N)c1-n1ncc(C2CC(=N)N(c3ccccc3)C3=C2C(=O)CCC3)c1-n1ccnc1Cl
COc1c(O)c(O)c(-c2oc3cc(OC4CCC(O)CO4)cc(O)c3c(=O)c2O)c(O)c1CO
CCc1c(NC(=O)C(N)Sc2nnc[nH]2)noc1C
CCOP(=O)(OCC)C(NC(=O)Cc1ccccc1)C(Cl)(Cl)Cl
C=C(Cl)C1CCC1Cn1c(CO)cc(=O)[nH]c1=O
CCOC(=O)c1cccc(NC(=S)N2CCN(Cc3cccc(CC)c3)CC2F)c1
C[N+]1(C)C2CCC1CC(CC(c1ccccc1)c1ccccc1)C2
CCCC(=O)OC(C)CN1C(=O)c2ccccc2C1=O
COC(C(=O)Nc1ccccc1)N1C(=CC=Cc2ccccc2)N=C(C2CCC(C#N)CC2)c2ccccc21
COC(CNC(=O)C(=Cc1ccccc1)NC(=O)c1cccc(Br)c1)Cn1ccnc1
CC(=O)N1CSCC1C(=O)NC(Cl)C(C(=O)O)c1ccc(OCc2cccc(Cl)c2)cc1
N#Cc1cc(Cl)c(=O)[nH]c1SCC(N)=O
O=C1C(=CC=Cc2ccccc2)c2ccccc2N1c1ccccc1
Nc1ccc2c(C3=C(c4coc5ccccc45)C(=O)NC3=O)c[nH]c2c1
CC(C)C=NNC(=O)c1ccc([N+](=O)[O-])cc1
COc1cccc(S(=O)(=O)N2CC(OC)CC2C(=O)NCc2ccccc2)c1
CCOc1cc(N)ccc1C(=O)N(CC(C)CC)c1cn(Cc2ccccc2)c(=O)[nH]c1=O
Nc1cc(C(=O)N2CCNCC2)cc(-c2ccccn2)c1Cl
COc1cccc2cc(-c3ccccc3)c(=O)[nH]c12
NC1CNCCN1CC(=O)Nc1ccc2nc(-c3ccc(NC(=O)CN4CCNCC4)cc3)[nH]c2c1
CCCCCCC(O)=CC(=O)OC
CCCCOC(COC(=O)Nc1cccc(N)c1)n1cnc2cncnc21
COC(=O)c1ccc2ccc3c(c2c1)OC(=N)C(C)(OC)C3c1c(OC)cccc1OC
O=C(Nc1cccc(-c2cc(F)c(N3CCCC3)nn2)c1)Nc1ccccc1F
COc1cc(O)cc(C(=O)OC(C(=O)N2CCN(c3ccccc3)C(OC)C2)[N+](=O)[O-])c1
O=C(CN1CCN(c2ccccc2)CC1)c1ccc2c(c1)OCCO2
Cc1cc(CNc2ccccc2)ccc1-c1nccnc1NS(=O)(=O)c1ccccc1C(F)(F)F
CC1(C)CC(Br)Cc2cc3[nH]ccc3cc21
CCC(C)(C(=O)NO)S(=O)(=O)CN1CCC(C(=O)Nc2ccc(Oc3ccccc3)cc2)CC1
CCOc1c(C=CC(=O)c2ccccc2O)cccc1OCc1cn(-c2ccccc2)nn1
COC(Oc1ccccc1)C(=O)NN=Cc1cccnc1
CCCC(=O)NC(C)(C(=O)NCCCCCNCCCN)c1ccc(O)cc1
CC1CNCCN(c2ccc3c(c2)N(C2CC2)CCC(=O)N3S(C)(=O)=O)C1F
Cc1cc(C)cc(C(=O)Nc2cncc(Oc3cncnc3NC(C)C)n2)c1
COc1ccc(-c2nn3cnnc3c3c([N+](=O)[O-])cccc23)cc1NS(=O)(=O)c1ccccc1
C(=Cc1ccccc1)C=NOCCN1CCOCC1
O=C(NCC1CC(O)(NCc2ccccc2)CO1)N1CCCCC1
Cc1ccc(C(=O)NCc2ccccc2CC(=O)O)cc1-c1cnc2ncccn12
CN(C(=O)Cc1ccc(Cl)cc1)C1(NC(=O)CCCN)CC(CC(=O)NO)Nc2ccccc21
CC1c2n[nH]cc2C(C)(Cn2cncn2)CN1c1ncccn1
NC(=O)n1cc(NC(=O)N2CCSC2C(=O)NCc2cc(F)ccc2N)c2ccc(Cl)cc21
Cc1cccc(C2OC(=O)c3cccc(C)c3N2C(=O)CC2CCCCC2)c1
CC1(C)CN(C(=O)c2ccc(C3CC3)s2)C(F)CC1n1cnc2cnc(-c3cccc(N)c3)nc21
CC1CCC(C)(C)C(NS(=O)(=O)c2ccccc2)C1NS(=O)(=O)c1ccccc1
Cc1cc(C(c2ccccc2)c2ccccc2)ccc1OCC(=O)Cn1cc(C(c2ccc(O)cc2)c2ccccc2O)nn1
Nc1ccc(Cl)cc1NC(=O)Nc1ccc(-c2csc3nc(F)nc(N)c23)cc1
CCCC(CC)N(C(=O)CC1CC2(C(=O)OC)CCCC=C2NC1=O)C(C)(C)C1CCCCC1
C=CCNC(=O)OC1CCN(C2=Nc3ccccc3Nc3n[nH]cc32)C1
COC(=O)c1cocc1C1CC2(C)C3C(=O)CC(O)(CCCCCCO)CC3CCC2(C)C(=O)O1
COc1ccc(Br)cc1NC(=S)NC(=O)c1cccnc1
CCNC(=O)c1ccc(C(C)C)cc1-c1oncc1NC(=O)C1C(O)CCCC1O
O=CNCC(F)C1CCN(S(=O)(=O)c2ccccc2)C1
COC(CCNC(N)=O)N(C(=O)Nc1ccccc1)C1CCc2ccccc2N(Cc2ccccc2)C1=O
CCc1cccc(-c2c(-c3ccccc3)sc3ccccc23)c1O
CCc1c(Nc2ncccc2Cl)cc2[nH]c(=O)[nH]c2c1C
CC(C)(c1ccc(C(=O)Oc2cccc(C(F)(F)F)c2)s1)C(F)(C(=N)N)C(=O)N(c1ccc(F)cc1)C(CN)C(=O)O
CNC(=N)c1ccc(-c2cc3[nH]c4ccccc4c3c3c2C(=O)NC3=O)cc1C(=O)OC
C=CCNCC(CO)Oc1ccc2ccc(=O)oc2c1
Nc1ccc2c(c1)C(=O)c1cc(SCCO)ccc1C2=O
CC(=O)Nc1cc(N)c(O)cc1-c1nc2ncncc2nc1-c1ccccc1
CCC(=O)NC(CCO)C(=O)NC(C)(C(=O)O)c1cccc(C2CNP(=O)(O)CO2)c1
CC1=C2CCC3C4CC(C)C(=O)C4CCC3C2CCC1=O
Cc1cc(C)n2c(=O)c3c4c(sc3nc2c1)CCC(C#N)CC4
N=C(CC(O)C(=O)O)N(O)c1ccc(C(F)(F)F)cc1
CCOC(=O)C(Cl)(Cc1ccccc1)Nc1ncc[nH]1
Nc1n[nH]cc1C(=O)CN1CCCC(F)(CCc2ccccc2)C1
COC(CCC(Br)NC(=O)c1ccccc1)(OC)N1CCN(c2ccccc2)CC1
O=C(Nc1ccccc1)C1CC(=O)N(c2ccc3c(c2)OCCO3)C1
O=C(NCc1ccc(S(=O)(=O)N2CCCCC2)s1)c1cnc2[nH]ncc2c1
Cc1nnc(C(NC(=O)CC#N)Oc2ccccc2)s1
COc1cccc(N(C(O)c2ccc3c(c2)C=CCO3)S(=O)(=O)c2cccc([N+](=O)[O-])c2)c1
O=S(=O)(Cc1cccc(OC2CCCc3ccccc32)c1)c1cccc(CO)c1
CC(=O)OC(C)Cn1c(Cn2c(=O)[nH]c3ccccc32)nc2ccc(N)cc21
O=S(=O)(c1ccccc1)N1CCC2(CCCNC2)CC1
Cc1cccc(CC(NS(C)(=O)=O)c2nncs2)c1
NC(=O)CC(N)C(=O)Nc1cccc2c1C(c1ccc(N)cc1)=NCC(=O)N2
COc1cc(C)n(C)c1C(=O)N1Cc2c([nH]c3cc(N)ccc3c2=O)C1c1ccccc1
Cc1cc(-c2nc3cc(NC(=O)COc4cccc5c(Br)cccc45)ccc3o2)ccn1
CCCNC(=O)c1cc(S(=O)(=O)N2CCCCC2)cc([N+](=O)[O-])c1NOC1CCNC1
CCNC(=O)N1CCCC(C(=O)NCc2cccs2)C1
NC1CNCC(Cl)C12CCOC(Cc1ccccc1)C2
O=S1(=O)CCSCC(c2ccccc2)=C1c1cc(F)co1
[truncated: 8,000 more rows]
