# Supplementary material for: t-SMILES: a fragment-based molecular representation framework for de novo ligand design
Source: Nat Commun. 2024 Jun 11;15:4993. doi: 10.1038/s41467-024-49388-6 (PMC11167009; doi:10.1038/s41467-024-49388-6)
Supplement: Supplementary file 4 — Source Data [file 41467_2024_49388_MOESM4_ESM.zip › Soure data/Source data and code for all other graphs/Metrics/Models/Chembl/ChEMBL_Self[dbl][rnd10][bs128]/gen.smi]

[C][O][C][=C][C][=C][C][=Branch1][Ring2][=C][Ring1][=Branch1][C][=C][N][Ring1][=Branch1][C][C][C][C][Ring1][=Branch1][C][C][N][Ring1][#Branch2][C][=Branch1][C][=O][C][N][Branch1][C][C][C][Branch1][C][C][C]
[C][C][C][C][C][Branch1][C][O][C][C][Ring1][#Branch1][=C][C][C][C][Ring1][O][C][C][C][Branch1][C][C][C][Branch1][C][O][C][C][C][Ring1][O][Ring1][#Branch1]
[C][O][C][=C][C][=C][Branch2][Ring2][Ring1][N][C][=Branch1][C][=O][C][=Branch1][=N][=C][C][=C][C][=C][Branch1][C][Cl][C][=C][Ring1][#Branch1][N][C][=Branch1][C][=O][C][=C][C][=C][C][=C][Ring1][=Branch1][C][=C][Ring2][Ring1][N]
[O][=C][Branch2][Ring1][S][N][C][=Branch1][=C][=C][C][=Branch1][C][=O][C][=C][C][=C][C][=C][Ring1][=Branch1][C][=C][C][=C][Branch1][=Branch1][N+1][=Branch1][C][=O][O-1][S][Ring1][Branch2][C][=C][C][=C][Branch1][=Branch1][N+1][=Branch1][C][=O][O-1][C][=C][Ring1][=Branch2]
[O][C][Branch2][Ring1][Ring1][C][=C][C][=C][Branch1][=Branch2][C][Branch1][C][F][Branch1][C][F][F][C][=C][Ring1][#Branch2][C][=N][C][Branch1][=Branch2][C][=C][C][=C][C][=C][Ring1][=Branch1][=C][NH1][Ring1][O]
[C][O][C][=C][C][=C][C][=C][Ring1][=Branch1][N][C][Branch2][Ring1][Ring2][S][C][C][=Branch1][C][=O][N][C][=C][C][=C][Branch1][C][C][C][=C][Ring1][#Branch1][C][=N][C][=C][C][=C][C][=C][Ring1][=Branch1][C][Ring2][Ring1][#Branch1][=O]
[C][C][=C][C][=C][Branch1][C][C][C][Branch2][Ring1][=Branch2][C][=C][C][=Branch1][C][=O][N][C][=C][C][=C][Branch1][#Branch1][C][C][=Branch1][C][=O][O][C][=C][Ring1][#Branch2][Cl][=C][Ring2][Ring1][#Branch1]
[N][=C][Branch1][C][N][C][=C][C][=C][C][Branch2][Ring1][#C][O][C][C][C][C][C][C][C][C][N][C][=C][C][=C][C][=C][C][Ring1][=Branch1][=N][C][=C][C][=C][C][=C][Ring1][=C][Ring1][=Branch1][=C][C][=C][Ring2][Ring1][=C][S][Ring2][Ring1][P]
[C][C][=C][C][=C][N][=C][Branch1][=N][S][C][C][=Branch1][C][=O][N][C][Branch1][C][C][C][N][=C][Branch1][C][C][C][Ring1][#C][=C][Ring2][Ring1][Ring1]
[O][=C][Branch2][Ring2][=Branch1][C][N][=C][C][Branch1][=Branch2][C][Branch1][C][F][Branch1][C][F][F][=C][C][Branch1][C][Cl][=C][N][Ring1][O][C][=Ring1][=C][C][=C][C][=C][Branch1][C][Cl][C][=C][Ring1][#Branch1][N][C][C][N][C][C][Ring1][=Branch1]
[C][C][Branch2][Ring1][=C][N][C][=Branch1][C][=O][C][=C][C][=C][Branch1][S][C][N][C][C][Branch1][C][C][O][C][Branch1][C][C][C][Ring1][Branch2][C][=C][Ring1][#C][C][=N][C][=C][C][Branch1][=Branch2][C][Branch1][C][F][Branch1][C][F][F][=C][C][=C][Ring1][#Branch2][N][Ring1][=N][C][C][=C][Branch1][C][F][C][=C][C][=C][Ring1][#Branch1][F]
[O][=C][Branch1][N][C][C][N][C][=N][C][=C][C][=N][Ring1][=Branch1][N][C][C][=C][Branch1][=Branch2][C][=C][C][=C][C][=C][Ring1][=Branch1][C][C][Ring1][N]
[C][C][N][Branch1][Ring2][C][C][O][C][=Branch1][C][=O][C][=C][C][=C][C][=Branch1][Ring2][=C][Ring1][=Branch1][N][C][=Branch1][C][=O][C][Ring1][#Branch1][=N][N][C][=Branch1][C][=O][C][=C][C][=C][S][Ring1][Branch1]
[C][C][Branch1][C][C][S][=Branch1][C][=O][=Branch1][C][=O][N][C][C][C][Branch2][Ring2][P][C][C][N][Branch2][Ring2][=Branch1][C][C][=Branch1][C][=O][N][C][C][N][Branch2][Ring1][Ring2][C][Branch1][=Branch2][C][=C][C][=C][C][=C][Ring1][=Branch1][C][=C][C][=C][C][=C][Ring1][=Branch1][C][C][Ring2][Ring1][Ring1][C][C][Ring2][Ring1][=N][C][C][Ring2][Ring2][C]
[C][O][C][C][Branch1][Branch2][C][O][C][Branch1][C][N][=O][C][=C][Branch2][Ring1][Branch1][C][=Branch1][C][=O][C][Branch1][C][C][=C][Branch1][=Branch1][N][C][C][Ring1][Ring1][C][Ring1][O][=O][N][Ring2][Ring1][Ring2][C][C][N][C][Ring1][Ring1][Ring2][Ring1][Branch2]
[C][C][N][Branch1][Ring1][C][C][C][=Branch1][C][=O][C][=C][C][=C][Branch2][Ring2][P][C][=Branch1][C][=O][N][C][Branch1][#Branch2][C][C][C][C][C][C][C][Ring1][=Branch1][C][Branch1][C][O][C][N][Branch1][#Branch1][C][C][Branch1][C][C][C][S][=Branch1][C][=O][=Branch1][C][=O][C][=C][C][=C][Branch1][C][N][C][=C][Ring1][#Branch1][C][=C][Ring2][Ring2][Ring2]
[C][N][C][C][C][N][Branch2][Ring1][=C][C][=N][C][=C][Branch1][N][C][=C][C][=C][Branch1][C][Cl][C][=C][Ring1][#Branch1][C][Branch1][=Branch1][C][Branch1][C][N][=O][=N][Ring1][S][C][C][Ring2][Ring1][=Branch1]
[C][O][C][=N][C][=N][C][=C][Ring1][=Branch1][N][=C][N][Ring1][Branch1][C][O][C][Branch1][=C][C][S][C][C][C][C][C][=C][C][=C][C][=C][Ring1][=Branch1][C][Branch1][C][O][C][Ring1][P][O]
[C][N][N][=C][Branch1][C][N][C][=C][Ring1][=Branch1][C][=Branch1][C][=O][N][C][=C][C][=C][Branch1][#C][C][=C][C][Branch1][C][F][=C][C][Branch1][C][F][=C][Ring1][Branch2][C][=C][Ring1][=C]
[C][C][N][C][C][N][C][Branch2][Ring1][=Branch2][C][=Branch1][C][=O][N][C][=C][C][=C][C][Branch1][#Branch2][O][C][=C][C][=C][C][=C][Ring1][=Branch1][=C][Ring1][=N][=C][Branch1][C][Br][C][Branch1][C][O][=C][Ring2][Ring1][#Branch1][C][Ring2][Ring1][O][=O]
[C][=C][C][=C][Branch2][Ring1][Branch2][C][N][C][C][N][Branch1][Branch2][C][C][C][O][C][Ring1][Branch1][C][Ring1][#Branch2][C][C][C][C][Ring1][Branch1][C][=C][Ring2][Ring1][Branch1]
[C][O][C][=Branch1][C][=O][C][C][C][N][Branch2][Ring1][P][C][C][=C][C][=C][NH1][C][Branch1][S][C][O][C][Branch1][Ring1][C][O][C][Branch1][C][O][C][Ring1][Branch2][O][=N][C][Ring1][=C][=C][Ring2][Ring1][C][C][C][Ring2][Ring1][=Branch2]
[O][=C][Branch2][Ring1][=C][C][=C][C][=C][Branch2][Ring1][Ring2][N][S][=Branch1][C][=O][=Branch1][C][=O][C][=C][C][=C][Branch1][C][Cl][C][=C][Ring1][#Branch1][C][=C][Ring1][P][N][C][C][C][C][C][Ring1][=Branch1]
[C][C][C][C][C][=N][N][C][=Branch1][C][=O][C][=C][Branch2][Ring1][S][C][O][C][=Branch1][C][=O][C][=C][C][=C][Branch1][S][N][C][=Branch1][C][=O][C][O][C][=C][C][=C][C][=C][Ring1][=Branch1][C][=C][Ring1][P][N][=C][Ring2][Ring1][N][S][Ring2][Ring1][#C]
[C][O][C][=C][C][=C][Branch2][Ring1][Ring1][N][C][=Branch1][C][=S][N][Branch1][C][C][C][C][N][C][=C][C][=C][Ring1][Branch1][C][=C][Ring2][Ring1][C]
[N][C][=N][C][=C][Branch1][=Branch2][C][=C][C][=N][C][=C][Ring1][=Branch1][C][Branch1][P][C][C][C][=C][C][=C][Branch1][C][Cl][C][Branch1][C][Cl][=C][Ring1][Branch2][=N][Ring2][Ring1][=Branch1]
[C][O][C][=C][C][Branch1][C][Cl][=C][Branch2][Ring1][P][C][=C][C][=C][Branch1][C][C][N][=C][Branch1][C][N][N][=C][Ring1][Branch2][N][Branch1][=Branch2][C][C][C][O][C][C][Ring1][=Branch1][C][Ring2][Ring1][C][=O][C][=C][Ring2][Ring1][#Branch2][N][C][=N][C][Branch1][C][C][=C][Ring1][=Branch1]
[C][C][Branch2][=Branch1][Ring1][C][=Branch1][C][=O][N][C][=C][C][=C][Branch2][Ring2][S][C][C][C][C][C][=N][N][=C][Branch2][Ring1][Ring2][S][C][C][=Branch1][C][=O][N][C][=C][C][=C][Branch1][C][F][C][=C][Ring1][#Branch1][F][N][Ring2][Ring1][C][N][C][=Branch1][C][=O][C][=C][C][=C][C][=C][Ring1][=Branch1][S][Ring2][Ring2][Ring2][C][C][Ring2][Ring2][O][C][=C][C][=C][C][=C][Ring1][=Branch1]
[C][N][Branch1][Ring1][N][=O][C][=C][C][=C][Branch1][=N][C][C][=C][C][=C][Branch1][C][Br][C][=C][Ring1][#Branch1][C][=C][Ring1][=C]
[C][C][C][C][C][C][C][C][C][C][C][C][C][C][C][C][C][C][C][C][C][C][Branch1][C][O][C][=Branch1][C][=O][C][=C][C][Branch2][Ring1][Branch1][O][C][O][C][Branch1][Ring1][C][O][C][Branch1][C][O][C][Branch1][C][O][C][Ring1][#Branch2][O][C][C][Branch1][C][O][C][C][C][C][C][C][C][C][C][C][C][C][C][C][C]
[C][C][N][Branch1][Ring1][C][C][C][=Branch1][C][=O][C][N][C][=C][Branch2][Ring2][Ring2][C][=C][Branch1][Ring1][C][#N][C][Branch1][C][N][=O][C][C][C][C][C][Branch1][=N][C][=C][C][Branch1][C][F][=C][C][=C][Ring1][#Branch1][F][=N][O][Ring1][=N][C][=N][Ring2][Ring1][N]
[C][C][C][=C][C][C][=C][C][C][=C][C][C][C][C][C][C][C][C][=Branch1][C][=O][O][C][Branch1][#C][C][O][C][=Branch1][C][=O][C][C][C][C][C][C][C][C][C][O][C][O][C][Branch1][Ring1][C][O][C][Branch1][C][O][C][Branch1][C][O][C][Ring1][#Branch2][O]
[C][C][O][C][=C][C][Branch2][Ring1][O][C][=Branch1][Ring2][=C][C][#N][C][=C][C][=C][Branch1][C][Cl][C][=C][Ring1][#Branch1][O][C][C][N][C][Branch1][C][C][=O][=C][C][Branch1][Ring2][O][C][C][=C][Ring2][Ring1][O][O][C][C]
[N][C][Branch1][C][N][=N][C][=Branch1][C][=O][C][=N][C][=C][Branch1][C][F][C][=C][C][Branch1][=C][O][C][C][C][Branch1][C][N][C][C][=Branch1][C][=O][O][=C][C][=C][Ring2][Ring1][Ring2][Ring1][#C]
[C][=C][C][=C][Branch2][Ring1][Branch1][C][=C][C][=C][Branch1][O][C][N][C][C][=C][NH1][C][=N][Ring1][Branch1][C][=C][Ring1][=C][C][=C][Ring2][Ring1][Ring2]
[C][O][C][=C][C][=C][Branch2][Ring2][Branch1][N][C][=Branch1][C][=O][C][=Branch1][C][=O][N][C][C][=Branch1][C][=O][N][C][=C][C][=C][Branch1][C][C][C][=C][Ring1][#Branch1][C][=Branch1][C][=O][C][=C][C][=C][O][Ring1][Branch1][C][=C][Ring2][Ring1][=C]
[C][O][C][=C][C][=C][Branch2][Branch1][Branch2][N][C][=N][C][=C][Branch1][P][S][=Branch1][C][=O][=Branch1][C][=O][C][C][=C][C][=C][C][=C][Ring1][=Branch1][N][=N][N][Ring1][#C][C][C][=C][S][C][Ring2][Ring1][=Branch1][=Ring1][Branch1][C][=C][C][=C][Branch1][=Branch2][C][Branch1][C][F][Branch1][C][F][F][C][=C][Ring1][#Branch2][C][=C][Ring2][Ring2][=Branch1]
[C][C][=Branch1][=N][=C][C][=C][C][=C][Branch1][C][O][C][=C][Ring1][#Branch1][C][=C][C][=C][C][=C][Ring1][=Branch1]
[C][C][O][C][=N][C][=C][C][=C][Ring1][=Branch1][N][C][=Branch1][C][=O][N][C][C][C][Branch2][Ring1][C][C][N][C][=Branch1][C][=O][C][=C][C][=C][C][Branch1][C][Cl][=C][Ring1][#Branch1][C][C][Ring1][P]
[C][O][C][C][=N][N][Branch1][C][C][C][=Branch1][C][=O][C][=Ring1][Branch2][C][=C][C][=C][Branch2][Ring1][Branch1][C][C][Branch1][=Branch2][C][=C][C][=C][C][=C][Ring1][=Branch1][C][Branch1][C][C][Branch1][C][C][C][C][=C][Ring2][Ring1][C]
[C][C][=Branch1][C][=O][N][C][=C][C][=C][Branch2][Ring2][#Branch2][S][=Branch1][C][=O][=Branch1][C][=O][N][C][C][N][Branch2][Ring1][#Branch1][C][=N][S][=Branch1][C][=O][=Branch1][C][=O][C][=C][C][Branch1][C][F][=C][C][=C][Ring1][#Branch1][Ring1][N][C][C][Ring2][Ring1][C][C][=C][Ring2][Ring1][O]
[N][=C][Branch1][C][N][C][=C][C][=C][Branch2][Branch1][=Branch2][C][N][C][=Branch1][C][=O][C][C][C][C][C][N][Ring1][=Branch1][C][=Branch1][C][=O][C][C][N][C][=Branch1][C][=O][C][=C][C][=C][C][=C][Ring1][=Branch1][N][Ring1][#Branch2][C][C][C][=Branch1][C][=O][N][C][C][=C][C][=C][Branch1][C][F][C][=C][Ring1][#Branch1][C][=C][Ring2][Ring2][N]
[F][C][Branch1][C][F][Branch1][C][F][O][C][=C][C][=C][C][=C][Ring1][=Branch1][S][=Branch1][C][=O][=Branch1][C][=O][N][C][=C][C][=C][Branch1][S][C][=C][S][C][Branch1][#Branch1][N][C][C][C][Ring1][Ring2][=N][Ring1][=Branch2][C][=C][Ring1][#C]
[O][=C][Branch1][=Branch2][C][C][=N][C][=C][S][Ring1][Branch1][C][=C][C][=C][Branch1][=C][N][C][=Branch1][C][=O][C][=C][C][=C][N][=C][Ring1][=Branch1][C][=C][Ring1][#C]
[C][O][C][=C][C][=C][C][=C][Ring1][=Branch1][N][S][=Branch1][C][=O][=Branch1][C][=O][C][=C][C][=C][Branch2][Ring1][Ring1][C][=Branch1][C][=O][N][C][C][C][=C][C][=C][C][=C][Ring1][=Branch1][C][Ring1][#Branch2][C][=C][Ring2][Ring1][C]
[C][O][C][=C][C][=C][Branch2][Ring2][Ring2][C][N][=N][N][Branch2][Ring1][=Branch2][C][C][=Branch1][C][=O][N][Branch1][=Branch2][C][=C][C][=C][C][=C][Ring1][=Branch1][C][=C][C][=C][C][=C][Ring1][=Branch1][N][=Ring2][Ring1][Branch1][C][=C][Ring2][Ring1][O]
[O][C][=C][C][=C][C][=C][Ring1][=Branch1][C][N][C][C][C][C][Branch2][Ring1][=C][N][N][=C][C][=C][C][=C][Branch1][=C][O][C][=C][C][=C][Branch1][C][F][C][=C][Ring1][#Branch1][F][C][=C][Ring1][#C][Ring2][Ring1][C][C][Ring2][Ring1][Branch2]
[C][C][O][C][=Branch1][C][=O][C][=C][N][Branch2][Ring1][Branch1][C][=C][C][=C][C][Branch1][=Branch1][N+1][=Branch1][C][=O][O-1][=C][Ring1][=Branch2][C][=Branch1][C][=O][O][C][N][=N][Ring1][P]
[N][C][=Branch1][C][=O][C][C][C][N][Branch2][Ring1][N][C][=Branch1][C][=O][C][=C][C][=C][C][Branch1][=C][C][C][=C][C][=N][C][=C][N][Ring1][Branch1][N][=Ring1][=Branch2][=C][Ring1][#C][C][C][Ring2][Ring1][#Branch1]
[F][C][Branch1][C][F][Branch1][C][F][C][=C][N][=C][Branch2][Ring1][#Branch2][C][=C][C][=C][Branch1][P][C][=N][N][Ring1][Branch1][C][=C][C][=C][C][Branch1][C][Cl][=C][Ring1][#Branch1][S][Ring1][#C][N][=C][Ring2][Ring1][Branch1][N][C][=C][C][=C][C][=C][Ring1][=Branch1][C][Branch1][C][F][Branch1][C][F][F]
[C][C][O][C][=Branch1][C][=O][C][=C][C][=N][C][=C][Ring1][=Branch1]
[C][C][C][C][C][C][O][C][=C][C][=C][Branch2][Ring1][N][C][=C][C][C][C][C][C][Branch1][C][O][C][Ring1][#Branch1][C][C][C][=Branch1][C][=O][O][C][Branch1][C][C][C][Ring1][#Branch1][C][=C][Ring2][Ring1][#Branch1]
[C][O][C][=C][C][=C][Branch2][Ring1][P][C][=C][C][=C][Branch2][Ring1][=Branch1][C][=Branch1][C][=O][O][C][=C][C][=C][Branch1][#Branch1][C][=Branch1][C][=O][N][O][C][=C][Ring1][#Branch2][S][Ring2][Ring1][C][C][=C][Ring2][Ring1][Branch2]
[C][C][=Branch1][C][=O][O][C][C][=C][O][C][Branch2][Ring1][Ring1][O][C][=Branch1][C][=O][C][=C][C][=C][C][=C][Branch1][C][O][C][=C][Ring1][#Branch1][C][Ring2][Ring1][C]
[C][N][Branch1][C][C][C][C][C][Branch2][Ring1][=Branch2][N][C][=Branch1][C][=O][N][C][=C][C][=C][C][=C][Ring1][=Branch1][C][C][C][Branch1][C][O][C][C][Ring1][#Branch1][C][Branch1][=N][C][C][=C][C][=C][C][=C][Ring1][=Branch1][Ring2][Ring1][#Branch2][C][Ring2][Ring1][N]
[C][O][C][=C][C][Branch1][C][O][=C][C][=Branch1][C][=O][C][Branch1][Ring1][O][C][=C][Branch1][S][C][=C][C][=C][Branch1][C][O][C][Branch1][Ring1][O][C][=C][Ring1][=Branch2][O][C][Ring2][Ring1][C][=C][Ring2][Ring1][#Branch1]
[C][O][C][=C][C][=C][Branch2][Ring2][Branch1][N][N][=C][Branch1][=Branch1][C][Branch1][C][N][=O][C][=C][Ring1][Branch2][C][Branch1][C][F][Branch1][C][F][C][=C][C][=C][Branch1][=Branch1][C][Branch1][C][C][=O][C][=N][Ring1][=Branch2][C][=C][Ring2][Ring1][#Branch2]
[C][C][=Branch1][C][=O][N][C][C][C][C][C][Ring1][=Branch1][C][N][N][=C][Branch1][C][C][C][=C][Ring1][=Branch1][N][C][=Branch1][C][=O][C][C][Ring1][#Branch1][C][=C][C][=C][C][=C][Ring1][=Branch1]
[C][C][=C][C][=C][C][=C][Ring1][=Branch1][N][C][=N][C][=C][Branch1][C][F][C][=C][Ring1][#Branch1][C][=Branch1][C][=O][N][C][C][Branch1][C][O][C][N][C][=C][N][=C][Ring1][Branch1]
[C][O][C][C][Branch1][C][C][N][C][C][C][C][Branch2][Ring1][=C][C][=N][C][=Branch1][C][=O][C][N][=N][N][Branch1][O][C][C][=C][C][=C][C][=C][Ring1][=Branch1][F][C][=Ring1][=N][NH1][Ring2][Ring1][C][C][Ring2][Ring1][Branch2]
[C][O][C][=Branch1][C][=O][C][S][C][=C][Branch1][=Branch1][C][=Branch1][C][=O][O][C][=Branch1][C][=O][C][=C][C][Branch1][C][N][=C][C][=C][Ring1][#Branch1][Ring1][#C]
[C][C][Branch1][C][C][C][C][C][=Branch1][C][=O][O][C][N][Branch2][Ring1][Ring2][C][=Branch1][C][=O][C][=C][C][=C][Branch1][=Branch1][N][Branch1][C][C][C][C][=C][Ring1][=Branch2][C][Branch1][#Branch1][C][C][Branch1][C][C][C][Branch2][Ring1][Branch2][C][=Branch1][C][=O][O][C][O][C][Branch1][C][C][C][Branch1][C][O][C][Branch1][C][O][C][Ring1][=Branch2][O][C][Ring2][Ring1][P][Branch1][C][C][C]
[C][C][=N][C][=C][C][=C][C][=C][Ring1][=Branch1][C][=Branch1][C][=O][O][Ring1][O]
[C][N][C][C][N][Branch2][Ring1][#C][C][=N][C][=Branch1][C][=O][C][=C][C][Branch1][C][I][=C][C][Branch1][=Branch2][N][C][C][O][C][C][Ring1][=Branch1][=C][Ring1][=N][S][Ring1][P][C][C][Ring2][Ring1][Branch2]
[C][O][C][=C][C][=C][Branch1][S][C][Branch2][Ring1][Ring2][N][C][=Branch1][C][=S][N][C][=Branch1][C][=O][C][C][C][Ring1][Ring1][C][#N][=C][Ring1][P]
[C][C][C][Branch1][Ring1][C][C][C][=Branch1][C][=O][N][C][=C][C][=C][C][Branch2][Ring1][#Branch1][C][=C][N][Ring1][Branch1][C][=C][C][Branch1][C][Cl][=C][Branch1][Ring1][C][#N][C][=C][Ring1][=Branch2][O][C][=C][Ring2][Ring1][Ring2]
[C][C][C][Branch2][Ring1][#Branch1][C][=Branch1][C][=O][N][C][C][N][Branch1][=Branch2][C][=C][C][=C][C][=C][Ring1][=Branch1][C][C][Ring1][N][C][=C][C][=C][C][=C][Ring1][=Branch1]
[C][C][=N][O][N][=C][Ring1][Branch1][C][=Branch1][C][=O][O][C][C][=Branch1][C][=O][N][C][C][N][Branch1][C][C][C]
[O][=C][C][=C][C][Branch1][Branch2][C][=C][C][=C][O][Ring1][Branch1][=N][N][Ring1][O][C][=C][C][=C][Branch1][C][Cl][C][=C][Ring1][#Branch1]
[C][N][Branch1][C][C][C][=N][S][=Branch1][C][=O][=Branch1][C][=O][C][Branch2][Ring1][P][N][C][C][N][C][C][C][N][Branch1][C][C][S][=Branch1][C][=O][=Branch1][C][=O][C][=C][C][=C][Branch1][C][Cl][C][Branch1][C][Cl][=C][Ring1][Branch2][=C][Ring2][Ring1][O][Cl]
[C][S][C][=N][N][=C][N][Ring1][Branch1][C][=C][C][=C][C][=C][Ring1][=Branch1]
[O][=S][=Branch1][C][=O][Branch1][=Branch2][C][=C][C][=C][C][=C][Ring1][=Branch1][N][C][=C][C][=C][Branch1][Ring1][C][O][C][=C][C][=C][C][=C][Ring1][N][Ring1][=Branch1]
[O][=C][C][Branch1][S][C][C][C][C][N][Ring1][Branch1][C][=C][C][=C][C][=N][Ring1][=Branch1][=C][NH1][N][Ring1][S][C][C][Branch1][C][O][Branch1][=Branch2][C][N][C][=N][C][=N][Ring1][Branch1][C][=C][C][=C][Branch1][C][F][C][=C][Ring1][#Branch1][F]
[C][C][Branch1][C][C][Branch1][C][C][C][=C][C][=C][C][=Branch1][Ring2][=C][Ring1][=Branch1][O][C][C][=C][C][C][O][C][Ring1][Branch1][O][Ring1][N]
[C][O][C][=C][C][=C][Branch2][Ring2][#C][N][C][=C][N][=C][Ring1][Branch1][S][C][C][=Branch1][C][=O][N][C][=C][C][=C][Branch2][Ring1][Branch1][C][N][N][=C][Branch1][C][C][C][Branch1][#Branch1][C][C][=Branch1][C][=O][O][=C][Ring1][#Branch2][C][O][Ring1][P][C][=C][Ring2][Ring1][P]
[O][=S][=Branch1][C][=O][Branch2][Ring1][C][C][O][S][=Branch1][C][=O][=Branch1][C][=O][C][=C][C][=C][C][=C][Ring1][=Branch1][C][C][C][C][=C][C][=C][N][=C][Ring1][=Branch1]
[C][O][C][=C][C][=C][C][Branch1][=C][C][=C][C][=C][C][=C][Branch1][C][Cl][C][=C][Ring1][#Branch1][=C][Branch2][Ring1][=N][C][=C][C][=Branch1][C][=O][N][S][=Branch1][C][=O][=Branch1][C][=O][C][=C][C][=C][Branch1][C][F][C][Branch1][C][F][=C][Ring1][Branch2][NH1][C][Ring2][Ring1][=C][=C][Ring2][Ring2][C]
[C][O][C][=C][C][=C][Branch2][Ring1][O][C][=C][C][=C][Branch1][C][Cl][N][=C][Branch1][C][Cl][C][Branch1][C][Cl][=C][Ring1][=Branch2][C][Branch1][C][N][=N][Ring1][=C][C][=C][Ring2][Ring1][Ring2][O][C]
[C][N][Branch2][Ring2][C][C][C][Branch1][C][O][C][Branch1][#Branch2][C][C][=C][C][=C][C][=C][Ring1][=Branch1][N][C][=Branch1][C][=O][O][C][C][O][C][O][C][Ring1][#Branch1][Ring1][Branch1][S][=Branch1][C][=O][=Branch1][C][=O][C][=C][C][=C][S][Ring1][Branch1]
[C][C][C][C][C][C][C][Branch1][#Branch1][C][=Branch1][C][=O][C][S][C][=Branch1][C][=O][N][C][=Branch1][C][=O][N][Branch1][=Branch2][C][=C][C][=C][C][=C][Ring1][=Branch1][C][C][Ring1][N][=O]
[O][=C][N][C][=Branch1][C][=O][C][Branch2][Ring1][#Branch2][C][Branch1][Branch2][C][=C][C][=C][S][Ring1][Branch1][N][C][C][N][Branch1][=Branch1][C][C][C][Ring1][Ring1][C][C][Ring1][=Branch2][C][=Branch1][C][=O][N][Ring2][Ring1][#Branch1]
[N][=C][Branch1][C][N][N][C][C][C][C][C][N][C][=Branch1][C][=O][C][Branch1][#Branch2][C][C][C][N][C][=Branch1][C][=N][N][N][C][=Branch1][C][=O][C][Branch1][=Branch1][C][C][C][C][N][N][C][=Branch1][C][=O][C][C][=C][C][=C][C][=C][Ring1][=Branch1]
[C][C][=C][C][=C][Branch2][Ring1][Branch1][C][=Branch1][C][=O][N][C][=C][C][=C][Branch1][=Branch1][C][Branch1][C][C][C][C][=C][Ring1][=Branch2][C][=Branch1][C][=O][NH1][Ring2][Ring1][Ring1]
[C][N][Branch1][#C][N][=C][C][=C][C][Branch1][C][F][=C][C][=C][Ring1][#Branch1][F][C][=N][C][=N][C][=C][C][=C][C][=C][Ring1][#Branch2][Ring1][=Branch1]
[C][C][=C][C][=C][Branch2][Ring1][Ring2][C][NH1][N][=C][C][=Ring1][Branch1][C][N][Branch1][C][C][C][C][Ring1][#Branch1][Branch1][C][C][C][C][=C][Ring1][P][S][=Branch1][C][=O][=Branch1][C][=O][N][C][C][O][C][C][Ring1][=Branch1]
[O][C][C][N][C][=C][Branch1][O][C][=C][C][=C][C][=C][Ring1][=Branch1][Ring1][=Branch2][C][C][N][Branch1][=Branch2][C][C][C][=C][S][C][=Ring1][Branch1][C][C][Ring2][Ring1][Ring1]
[C][C][=Branch1][C][=O][N][C][=C][C][=C][Branch2][Ring2][N][S][=Branch1][C][=O][=Branch1][C][=O][N][Branch1][C][C][C][=C][C][=C][C][Branch2][Ring1][Branch1][C][=Branch1][C][=O][N][C][=C][C][=C][C][Branch1][=Branch1][C][=Branch1][C][=O][O][=C][Ring1][=Branch2][=C][Ring2][Ring1][C][C][=C][Ring2][Ring1][=N]
[O][=C][N][C][=C][Branch1][C][Cl][C][Branch1][C][Cl][=C][Branch1][C][Cl][C][Branch1][C][Cl][=C][Ring1][#Branch2][C][=Branch1][C][=O][N][Ring1][=C][C][C][O]
[C][C][C][N][Branch1][Ring2][C][C][C][C][C][C][=C][C][Branch1][Ring1][O][C][=C][Branch1][Ring1][O][C][C][=C][Ring1][#Branch2][C][Ring1][=N]
[C][N][C][=Branch1][C][=O][N][C][=Branch1][C][=O][C][Branch1][C][C][N][C][=Branch1][C][=O][C][Branch1][C][C][Branch1][C][C][C][C][=C][C][=C][Branch1][C][F][C][=C][Ring1][#Branch1]
[N][#C][C][=C][C][=C][Branch2][Ring1][=N][C][C][=N][C][=C][C][=C][C][=C][Ring1][=Branch1][C][=Branch1][C][=O][N][Ring1][O][C][C][=C][C][=C][C][=C][Ring1][=Branch1][F][C][=C][Ring2][Ring1][#Branch2]
[C][O][C][C][C][N][C][=Branch1][C][=O][C][C][=C][Branch1][=C][N][C][=Branch1][C][=O][C][=C][C][=C][N][=C][Ring1][=Branch1][C][=Branch1][C][=O][N][Branch1][#Branch2][C][C][=C][C][=C][C][=C][Ring1][=Branch1][C][=Ring2][Ring1][#Branch1]
[C][O][C][=C][C][=C][Branch2][Ring2][#C][C][=C][S][C][Branch2][Ring2][Ring2][N][C][Branch2][Ring1][Branch2][C][C][=C][Branch1][Branch2][N][C][=Branch1][C][=O][C][F][S][C][=C][Ring1][#Branch2][C][C][C][C][Ring1][=Branch1][C][=Branch1][C][=O][O][=N][C][Ring2][Ring1][O][=O][C][=C][Ring2][Ring1][P]
[C][C][=C][C][Branch2][Ring1][Ring1][C][=Branch1][C][=O][C][=C][C][=C][Branch1][C][Cl][C][=C][C][=C][Ring1][#Branch1][Cl][=C][C][=C][Ring2][Ring1][C][N][C][Branch1][S][C][=C][C][=C][Branch1][=Branch1][C][=Branch1][C][=O][O][C][=C][Ring1][=Branch2][C][=N][C][=C][C][=C][C][=C][Ring1][=Branch1][NH1][Ring1][=Branch2]
[F][C][=C][Branch1][C][F][C][Branch1][C][F][=C][Branch1][O][N][C][C][=C][C][=C][N][=C][Ring1][=Branch1][C][Branch1][C][F][=C][Ring1][P][F]
[C][C][N][Branch1][C][C][C][Branch1][C][C][C][N][C][=N][C][Branch1][#C][N][C][C][=C][C][=C][C][Branch1][C][F][=C][Ring1][#Branch1][F][=N][C][=C][Ring1][S][N][=N][N][Ring1][Branch1][C][C][=C][C][=C][C][=C][Ring1][=Branch1]
[C][C][=C][C][Branch1][C][C][=N][C][Branch1][=C][N][C][=Branch1][C][=O][C][=C][C][=N][C][=C][Ring1][=Branch1][=N][Ring1][S]
[N][C][=N][C][=Branch1][O][=N][C][C][=C][C][=C][C][=C][Ring1][=Branch1][N][Branch1][N][C][=C][C][=C][Branch1][C][F][C][=C][Ring1][#Branch1][C][=Branch1][C][=O][N][Ring2][Ring1][=Branch1][C][C][C][=C][C][=C][C][=C][Ring1][=Branch1]
[C][C][C][C][C][C][C][C][C][C][C][C][C][C][C][C][C][C][O][C][C][Branch1][O][C][O][P][=Branch1][C][=O][Branch1][C][O][O][C][O][C][=Branch1][C][=O][C][C][C][C][C][C][C][C][C][C]
[C][C][=C][C][=C][Branch1][=N][C][N][C][=Branch1][C][=N][N][C][=Branch1][C][=N][N][C][=C][Ring1][=C]
[C][C][C][C][C][C][C][C][C][C][C][C][N][C][=N][C][=C][Branch1][Ring1][O][C][N][Branch2][Ring1][P][C][C][=Branch1][C][=O][N][C][=C][C][=C][Branch1][P][C][C][Branch1][Ring1][C][O][N][C][=Branch1][C][=O][O][C][C][C][C][C][=C][Ring2][Ring1][C][C][Ring2][Ring1][=C][=O]
[C][C][=C][Branch1][#C][C][=Branch1][C][=O][N][C][=C][C][=C][C][=C][Ring1][=Branch1][Cl][O][C][=C][Ring1][#C][C][Branch1][C][C][=N][N][Ring1][=Branch1][C][C][=C][C][=C][C][=C][Ring1][=Branch1][Cl]
[C][C][=C][C][=C][Branch2][Ring1][=N][C][=N][O][C][Branch2][Ring1][Ring1][C][C][C][=Branch1][C][=O][N][C][C][C][C][Ring1][Branch1][C][Branch1][C][N][=O][=N][Ring1][P][C][=C][Ring2][Ring1][#Branch1]
[C][C][=N][C][=C][C][=Branch2][Ring1][=C][=C][Ring1][=Branch1][C][Branch1][#C][C][=C][C][=C][Branch1][C][Cl][C][Branch1][C][Cl][=C][Ring1][Branch2][=C][Ring1][S][C][N][C][C][Ring1][Ring1][O][C][Branch1][C][C][C][C][Ring2][Ring1][#Branch1]
[C][C][O][C][=Branch1][C][=O][C][S][C][Branch2][Ring1][=Branch1][S][=Branch1][C][=O][=Branch1][C][=O][N][C][=C][C][=C][C][=C][Ring1][=Branch1][C][=Branch1][C][=O][O][=C][Branch1][Branch2][C][=Branch1][C][=O][O][C][C][C][=Ring2][Ring1][#Branch1][C]
[C][O][C][=C][C][=C][Branch1][=C][N][C][=Branch1][C][=O][C][=C][C][=C][C][=C][Ring1][=Branch1][C][=C][Ring1][#C][C][=Branch1][C][=O][N][C][=C][C][=C][Branch1][C][F][C][Branch1][C][C][=C][Ring1][Branch2]
[O][=C][Branch1][C][O][C][C][=C][Branch2][Ring1][#C][O][C][C][C][C][C][C][C][N][C][Branch1][N][C][=C][C][=C][Branch1][C][F][C][=C][Ring1][#Branch1][C][=C][C][=C][C][=C][Ring1][=Branch1][C][=C][C][Branch1][C][O][=C][Ring2][Ring1][#C][O]
[C][C][C][N][N][=C][C][=C][Branch1][S][N][C][C][C][Branch1][=Branch1][N][Branch1][C][C][C][C][C][Ring1][=Branch2][N][=C][Branch1][=Branch2][C][=C][C][=C][C][=C][Ring1][=Branch1][N][=C][Ring2][Ring1][Branch1][Ring2][Ring1][Branch2]
[C][N][C][Branch2][Ring1][=Branch2][C][N][C][C][C][C][Branch1][=C][C][N][C][=C][N][=C][Ring1][Branch1][N][Branch1][C][C][C][C][Ring1][#C][=N][C][=C][C][=C][C][=C][Ring1][=Branch1][Ring2][Ring1][=Branch2]
[C][O][C][=C][C][=C][C][=C][Ring1][=Branch1][C][=C][C][=C][C][=C][C][Branch2][Ring1][=Branch1][C][N][C][=Branch1][C][=O][C][=C][C][=C][C][=Branch1][Ring2][=C][Ring1][=Branch1][O][C][O][Ring1][=Branch1][=C][Ring2][Ring1][Ring1][O][Ring2][Ring1][=Branch1]
[C][O][C][=Branch1][C][=O][N][C][Branch1][C][C][C][=C][C][=C][Branch2][Ring2][#Branch2][O][C][C][C][N][Branch2][Ring1][N][C][=C][C][=N][C][Branch2][Ring1][C][N][C][Branch1][C][C][C][=C][Branch1][C][F][C][=C][C][=C][Ring1][#Branch1][F][=N][Ring1][P][C][C][Ring2][Ring1][=Branch1][C][=C][Ring2][Ring1][=C]
[O][=C][Branch2][Ring1][#Branch1][N][C][=C][C][=C][Branch1][C][Cl][C][Branch1][=Branch2][C][Branch1][C][F][Branch1][C][F][F][=C][Ring1][O][C][=Branch1][C][=O][C][Branch1][#Branch2][C][C][=C][C][=C][C][=C][Ring1][=Branch1][N][C][=Branch1][C][=O][C][=C][C][=C][Branch1][C][Cl][C][=C][Ring1][#Branch1]
[C][O][C][=Branch1][C][=O][C][=C][C][=C][Branch2][Ring1][Ring2][C][C][C][=C][C][=C][C][=C][Ring1][=Branch1][O][C][=C][C][=C][C][=C][Ring1][=Branch1][C][=C][Ring2][Ring1][Branch1]
[C][S][C][=N][C][=C][Branch1][=Branch2][C][Branch1][C][F][Branch1][C][F][F][C][=C][Ring1][#Branch2][C][#N]
[N][C][=C][C][=C][Branch2][Branch1][=Branch1][C][N][C][=Branch1][C][=O][C][S][C][Ring1][=Branch1][C][=Branch1][C][=O][N][Branch2][Ring1][Ring2][C][C][=C][C][=C][Branch1][=Branch2][C][C][C][C][C][C][Ring1][=Branch1][C][=C][Ring1][N][C][=C][C][=C][Branch1][C][Cl][C][=C][Ring1][#Branch1][Ring2][Ring1][Branch2][C][=C][Ring2][Ring2][Branch1]
[C][C][=C][C][=C][C][=Branch1][Ring2][=C][Ring1][=Branch1][O][C][=C][C][Branch1][Branch2][N][C][=Branch1][C][=O][C][N][=C][C][=C][Ring1][O][Ring1][#C]
[C][O][C][=C][C][Branch2][Ring1][Branch2][C][=N][N][=C][N][=N][C][C][=C][C][=C][C][=C][Ring1][=Branch1][N][=C][Ring1][#Branch2][S][Ring1][#C][=C][C][Branch1][Ring1][O][C][=C][Ring2][Ring1][=Branch2][O][C]
[C][C][C][C][C][C][=C][C][Branch1][C][O][=C][Branch1][C][O][C][=C][Ring1][Branch2][C][C][C][Ring1][N][C][Ring1][S][C][C][C][Ring2][Ring1][Ring1][=O]
[C][N][C][=N][C][Branch2][Ring2][S][C][=C][C][=N][C][=C][C][Branch2][Ring1][=C][O][C][=C][C][=C][Branch2][Ring1][C][N][C][=Branch1][C][=O][N][C][=C][C][=C][Branch1][C][F][C][=C][Ring1][#Branch1][C][=C][Ring1][P][=C][Ring2][Ring1][Branch2][S][Ring2][Ring1][O][=C][Ring2][Ring1][S]
[O][N][C][=Branch1][#C][=N][C][=N][C][=C][C][=C][C][=C][Ring1][=Branch1][O][Ring1][=Branch2][C][=C][C][=C][Branch1][=C][O][C][C][=C][C][=C][Branch1][C][Cl][C][=C][Ring1][#Branch1][N][=C][Ring1][#C]
[C][C][=C][C][Branch1][C][Cl][=C][C][=C][Ring1][#Branch1][N][C][=Branch1][C][=O][C][N][C][=Branch1][C][=O][O][C][=C][C][Branch1][P][S][=Branch1][C][=O][=Branch1][C][=O][N][C][C][C][C][C][C][Ring1][#Branch1][=C][C][=C][Ring1][S][Ring2][Ring1][Ring2]
[N][C][=Branch1][C][=O][C][C][N][C][=Branch1][C][=O][C][N][C][=Branch1][C][=O][C][Branch1][=N][C][C][=C][C][=C][Branch1][C][O][C][=C][Ring1][#Branch1][N][C][=Branch1][C][=O][C][N][C][=Branch1][C][=O][C][Branch1][#C][C][C][=C][NH1][C][=C][C][=C][C][=C][Ring1][=Branch2][Ring1][=Branch1][N][C][=Branch1][C][=O][C][Branch1][#Branch2][C][C][C][N][=C][Branch1][C][N][N][N][C][=Branch1][C][=O][C][Branch1][#C][C][C][=C][NH1][C][=C][C][=C][C][=C][Ring1][=Branch2][Ring1][=Branch1][N][C][Ring2][Branch1][N][=O]
[O][=C][Branch1][C][O][C][=C][C][Branch2][Ring1][Ring2][C][=C][C][=C][Branch1][#Branch2][C][Branch1][C][O][C][C][C][Ring1][Branch1][C][=C][Ring1][O][=C][C][=C][Ring1][P][F]
[C][O][C][=C][Branch1][Ring1][O][C][C][Branch1][#Branch2][O][P][=Branch1][C][=O][Branch1][C][O][O][=C][C][Branch2][Ring1][Branch2][C][C][=C][C][=C][Branch1][=N][O][C][=C][C][=C][Branch1][C][Cl][C][=C][Ring1][#Branch1][C][=C][Ring1][=C][=N+1][Branch1][C][C][C][Ring2][Ring1][=N][=C][C][=Branch1][C][=O][C][=C][C][=C][C][=C][Ring1][=Branch1]
[N][=C][N][C][=Branch1][C][=O][C][Branch2][Ring1][Branch2][C][=C][C][=C][Branch1][=C][O][C][C][=C][C][=C][Branch1][C][Cl][C][=C][Ring1][#Branch1][C][=C][Ring1][#C][N][Ring2][Ring1][Branch1]
[C][C][N][C][Branch1][S][C][N][C][=Branch1][C][=O][C][=C][C][=C][C][=C][Ring1][=Branch1][F][=N][N][=C][Ring1][S][S][C][C][=Branch1][C][=O][N][C][=N][C][=C][S][Ring1][Branch1]
[C][C][Branch1][C][C][C][C][Branch1][P][N][C][=Branch1][C][=O][C][C][C][C][Branch1][C][C][C][C][Ring1][#Branch1][C][=Branch1][C][=O][N][C][C][C][N][Branch2][Ring2][Branch1][C][C][C][O][C][=C][C][=C][Branch2][Ring1][C][C][=N][O][C][Branch1][=Branch2][C][C][C][C][C][C][Ring1][Branch1][=N][Ring1][O][C][Branch1][C][F][=C][Ring2][Ring1][C][C][Ring2][Ring1][O]
[C][C][C][C][=C][C][C][=C][C][C][C][C][C][C][C][C][=Branch1][C][=O][O][C][C][S][C][C][Branch1][C][O][C][O]
[O][=C][Branch1][C][O][C][C][C][C][C][C][Ring1][=Branch1][C][=Branch1][C][=O][N][C][C][C][Branch2][Ring1][Ring1][N][C][=N][C][=C][Ring1][Branch1][N][C][=C][C][=C][C][=C][Ring1][=Branch1][Ring1][=Branch2][C][C][Ring2][Ring1][C]
[C][C][C][C][C][C][C][C][O][C][=Branch1][C][=O][C][C][=Branch1][C][=O][O][C][Branch1][C][C][C][C][Branch1][C][O][C][Branch1][C][O][C][C][Branch1][C][C][C][C][C][C][Branch1][C][C][C][Branch2][Ring2][N][C][C][C][Branch1][C][C][C][C][C][Branch1][Branch2][O][C][=Branch1][C][=O][C][C][C][Branch1][C][C][Branch1][C][C][C][Ring1][=C][C][C][C][Ring2][Ring1][C][Ring2][Ring1][#Branch1][C][C][Ring2][Ring1][=C][Ring2][Ring1][O][C][C][Ring2][Ring2][#Branch1][Ring2][Ring2][N]
[C][C][=Branch1][C][=O][C][=Branch1][N][=N][N][C][=C][C][=C][C][=C][Ring1][=Branch1][O][C][=C][C][=C][C][=C][Ring1][=Branch1][Br]
[C][C][C][C][C][C][C][C][C][C][C][C][O][C][=C][C][=C][Branch1][S][C][=C][C][=C][Branch1][=Branch1][C][=Branch1][C][=O][O][C][=C][Ring1][=Branch2][C][=C][Ring1][#C][C][C][C][=Branch1][C][=O][O]
[O][=C][C][Branch2][Ring1][Branch2][N][S][=Branch1][C][=O][=Branch1][C][=O][C][=C][C][=C][Branch1][=Branch1][N+1][=Branch1][C][=O][O-1][C][=C][Ring1][=Branch2][=C][Branch1][#Branch2][S][C][C][C][C][C][C][Ring1][=Branch1][C][=Branch1][C][=O][N][Ring2][Ring1][#Branch2][C][C][=N][NH1][C][=Branch1][C][=S][N][Ring1][=Branch1][C][=C][C][=C][C][=C][Ring1][=Branch1]
[C][C][C][C][C][=Branch1][C][=O][N][C][=N][C][Branch1][N][C][=C][C][=C][Branch1][C][Cl][C][=C][Ring1][#Branch1][=C][S][Ring1][N]
[C][=C][N][=N][C][Branch2][Ring1][Branch1][C][C][C][N][Branch1][N][C][C][C][C][O][C][C][C][O][Ring1][=Branch1][C][Ring1][=C][=C][Ring2][Ring1][Ring2]
[C][O][C][=C][C][=C][Branch1][#C][C][=C][C][Branch1][C][C][=N][C][Branch1][C][N][=C][Ring1][Branch2][C][=C][Ring1][=C]
[C][C][C][C][C][C][N][Ring1][=Branch1][C][=C][C][=C][Branch2][Ring1][N][N][C][=Branch1][C][=O][C][N][Branch1][C][C][C][=Branch1][C][=O][C][=C][C][=C][C][=C][Ring1][=Branch1][N+1][=Branch1][C][=O][O-1][C][=C][Ring2][Ring1][#Branch1]
[F][C][=C][C][=C][Branch2][Ring1][C][C][O][C][=C][C][Branch1][C][Cl][=C][C][=C][Ring1][#Branch1][C][=Ring1][#Branch2][Br][C][=C][Ring1][P]
[C][O][C][=C][C][=C][O][C][=C][Branch2][Ring1][=C][C][Branch1][#Branch2][C][C][=C][C][=C][C][=N][Ring1][=Branch1][C][=C][C][=C][C][=C][Ring1][=Branch1][O][C][=C][C][=C][C][=C][Ring1][=Branch1][C][Ring2][Ring1][#Branch2][=C][Ring2][Ring1][=C]
[C][O][C][=C][C][=C][C][Branch1][Ring1][O][C][=C][Ring1][Branch2][C][=C][C][=C][C][=C][Branch1][O][C][=C][C][=C][C][=C][C][=C][Ring1][=Branch1][C][=C][Ring1][=C]
[C][C][C][=C][C][=C][C][=C][Ring1][=Branch1][N][C][=Branch1][C][=O][C][C][C][C][N][Branch2][Ring1][Ring1][S][=Branch1][C][=O][=Branch1][C][=O][C][=C][C][=C][Branch1][C][C][C][=C][Ring1][#Branch1][C][Ring1][S]
[C][O][C][=C][C][=C][C][=C][Ring1][=Branch1][N][C][C][N][Branch1][N][C][C][C][C][=C][C][=C][C][=C][Ring1][=Branch1][C][C][Ring1][#C]
[C][C][=C][C][=C][Branch2][Ring1][Ring2][C][=Branch1][C][=O][C][C][C][=Branch1][C][=O][N][C][Branch1][C][C][Branch1][C][C][C][C][=C][Ring1][P]
[C][C][C][Branch2][Ring2][Branch1][C][C][=C][C][=C][Branch1][Ring1][O][C][C][Branch2][Ring1][Ring2][C][=Branch1][C][=O][N][C][C][C][C][C][=C][C][=C][C][=C][Ring1][=Branch1][Ring1][#Branch2][=C][Ring2][Ring1][Branch1][C][=Branch1][C][=O][O]
[C][C][Branch1][C][C][C][N][Branch2][Ring2][Ring2][C][C][Branch1][C][O][C][Branch1][#Branch2][C][C][=C][C][=C][C][=C][Ring1][=Branch1][N][C][=Branch1][C][=O][O][C][C][O][C][O][C][C][C][Ring1][Branch2][Ring1][Branch1][S][=Branch1][C][=O][=Branch1][C][=O][C][=C][C][=C][C][=C][Ring1][=Branch1]
[C][C][=C][C][Branch1][C][C][=C][Branch1][P][C][=C][S][C][=N][C][=N][C][Branch1][C][N][=C][Ring1][#Branch2][Ring1][#Branch1][C][Branch1][C][C][=C][Ring2][Ring1][C]
[C][O][C][=C][C][S][C][Branch2][Ring1][Ring1][C][N][C][C][C][Branch1][Branch2][N][C][C][C][C][Ring1][Branch1][C][C][Ring1][O][=N][C][=Ring1][P][C][=C][Ring2][Ring1][Branch1][F]
[C][C][=C][C][=C][C][=C][Ring1][=Branch1][N][C][=N][C][Branch1][Ring1][C][#N][=N][C][=C][Ring1][Branch2][C][Branch2][Ring1][=Branch2][N][C][C][=C][C][=C][Branch1][=Branch1][C][=Branch1][C][=O][O][C][Branch1][=Branch1][C][=Branch1][C][=O][O][=C][Ring1][N][C][Branch1][C][C][Branch1][C][C][O][Ring2][Ring1][=Branch1]
[C][=C][C][=C][Branch2][Ring1][#C][C][=N][N][C][Branch1][=Branch2][C][=C][C][=C][C][=N][Ring1][=Branch1][=N][C][=C][C][Branch1][C][F][=C][C][=C][Ring1][#Branch1][C][Ring1][P][=O][N][=C][Ring2][Ring1][#Branch2]
[C][C][=C][C][=C][Branch1][O][C][=Branch1][C][=O][N][C][C][C][Ring1][Ring1][C][=C][Ring1][N][N][C][=Branch1][C][=O][C][=N][C][Branch1][=Branch1][C][C][C][Ring1][Ring1][=C][C][=C][Ring1][=Branch2][N][C][=C][N][=C][N][=C][Ring1][=Branch1]
[C][C][C][S][=Branch1][C][=O][=Branch1][C][=O][O][C][=C][C][Branch1][=C][N][C][=C][C][=C][Branch1][C][Br][C][=C][Ring1][#Branch1][F][=C][C][=C][Ring1][#C][S][Branch1][C][N][=Branch1][C][=O][=O]
[O][=C][Branch1][S][N][C][C][C][C][C][=C][C][=C][C][=C][Ring1][=Branch1][Ring1][#Branch2][C][=C][C][Branch1][#Branch1][C][C][C][C][Ring1][Branch1][C][C][C][N][Branch1][#Branch1][C][C][C][C][Ring1][Ring1][C][Ring1][=C]
[C][C][NH1][C][Branch2][Ring1][#Branch1][C][=C][C][=C][Branch1][=N][O][C][=C][C][=C][Branch1][C][F][C][=C][Ring1][#Branch1][C][=C][Ring1][=C][=N][C][=Branch1][C][=O][C][=Ring2][Ring1][Branch1][C]
[C][N][C][Branch1][C][C][Branch1][C][C][C][=Branch1][C][=O][N][C][Branch2][Ring1][Branch2][N][C][=Branch1][C][=O][C][=N][C][=C][Branch1][Ring2][S][Ring1][Branch1][C][N][Branch1][C][C][C][Ring1][#Branch1][=O][C][Branch1][C][C][Branch1][C][C][C]
[C][C][Branch1][C][C][C][=N][C][Branch2][=Branch1][P][C][O][C][=Branch1][C][=O][N][C][Branch2][Branch1][S][C][=Branch1][C][=O][N][C][Branch1][#Branch2][C][C][=C][C][=C][C][=C][Ring1][=Branch1][C][C][Branch1][C][O][C][Branch1][#Branch2][C][C][=C][C][=C][C][=C][Ring1][=Branch1][N][C][=Branch1][C][=O][C][Branch1][=C][N][C][=Branch1][C][=O][O][C][C][C][O][C][Ring1][Branch1][C][Branch1][C][C][Branch1][C][C][C][C][Branch1][C][C][C][=C][S][Ring2][Branch1][=Branch1]
[C][O][C][=N][C][=C][C][=C][Branch2][Ring1][=N][C][=C][Ring1][=Branch1][C][=C][Ring1][#Branch2][C][=Branch1][C][=O][C][NH1][N][=C][Branch1][=Branch1][C][Branch1][C][N][=O][C][=Ring1][Branch2][N][C][C][C][C][C][Ring2][Ring1][=Branch1]
[C][C][=C][C][=C][Branch1][=C][C][=Branch1][C][=O][N][C][=C][C][=N][C][=C][Ring1][=Branch1][C][=C][Ring1][#C][S][=Branch1][C][=O][=Branch1][C][=O][N][C][C][=C][C][=C][Branch1][C][F][C][=C][Ring1][#Branch1]
[C][N][C][C][C][=C][Branch2][Ring1][=Branch2][C][=C][C][Branch1][C][Cl][=C][C][=C][Ring1][#Branch1][N][Ring1][#Branch2][C][C][=C][C][=C][C][=C][Ring1][=Branch1][Cl][C][Ring2][Ring1][=Branch1]
[C][O][C][=C][Branch1][C][F][C][=Branch1][C][=O][C][=C][Branch1][Branch1][C][Ring1][Branch2][=O][C][C][C][C][=C][Branch2][Ring1][C][C][=Branch1][C][=O][C][Branch1][Ring1][O][C][=C][Branch1][C][C][C][Ring1][#Branch2][=O][C][Branch1][S][C][O][C][=Branch1][C][=O][C][Branch1][C][N][C][Branch1][C][C][C][N][Ring2][Ring1][Branch2][C][Branch1][Ring1][C][#N][C][Branch1][Branch1][C][Ring2][Ring1][P][N][Ring2][Ring1][=C][C]
[C][C][C][C][C][C][N][C][Branch1][C][S][=N][C][=Branch1][C][=O][C][=C][C][=C][C][=C][C][Ring1][=Branch1][=N][C][Ring1][O][=C][NH1][C][=C][C][=C][C][=C][Ring1][=Branch1][C][Ring1][=Branch2][=C][Ring2][Ring1][=Branch1]
[C][C][=C][C][=C][C][Branch2][Ring1][Ring2][N][C][=Branch1][C][=O][N][C][=N][C][=N][C][S][C][=C][C][Ring1][=Branch2][=Ring1][Branch1][=C][Ring2][Ring1][Ring1][C]
[C][O][C][=Branch1][C][=O][C][C][C][C][C][Ring1][Branch1][C][C][Ring1][Branch1][C][C][C][=C][C][=C][C][=C][Ring1][=Branch1][Ring1][=N]
[C][C][N][Branch1][Ring1][C][C][C][=Branch1][C][=O][C][=C][Branch1][C][O][C][C][N][C][Ring1][#Branch1][=N][C][=C][Branch1][=Branch1][N][Branch1][C][C][C][C][=C][C][=C][Ring1][=Branch2][Ring1][N]
[C][C][Branch1][C][C][Branch1][C][C][O][C][=Branch1][C][=O][N][C][Branch1][C][C][Branch1][#Branch2][C][C][=C][C][=C][C][=C][Ring1][=Branch1][C][=Branch1][C][=O][N][C][C][C][Branch2][Ring1][N][C][=Branch1][C][=O][N][C][Branch1][#C][C][C][=C][NH1][C][=C][C][=C][C][=C][Ring1][=Branch2][Ring1][=Branch1][C][=Branch1][C][=O][O][C][C][Ring2][Ring1][#Branch1]
[O][=S][=Branch1][C][=O][Branch1][=Branch2][N][C][=N][C][=C][S][Ring1][Branch1][C][=C][C][=C][Branch1][N][C][=C][C][=C][Branch1][C][F][C][=C][Ring1][#Branch1][N][=C][S][C][=C][N][Ring1][#C][Ring1][Branch1]
[C][C][Branch1][C][C][C][=C][N][Branch2][Ring1][#Branch1][C][=N][C][=C][C][=C][Ring1][=Branch1][C][=N][C][Branch1][#Branch1][C][C][C][C][Ring1][Ring2][=N][O][Ring1][=Branch2][N][=N][Ring2][Ring1][Ring1]
[C][C][=C][C][Branch2][Ring1][Ring1][S][=Branch1][C][=O][=Branch1][C][=O][N][C][=N][C][=C][Branch1][C][Cl][S][Ring1][=Branch1][=C][C][=C][Ring1][S][O][C][C][C][N][Branch1][C][C][C]
[C][N][C][=Branch1][C][=O][C][O][N][Branch1][=Branch2][C][=C][C][=C][C][=C][Ring1][=Branch1][C][Branch1][S][C][=C][C][=C][Branch1][=Branch1][N+1][=Branch1][C][=O][O-1][C][=C][Ring1][=Branch2][C][Ring2][Ring1][Ring2][C][Ring2][Ring1][Branch2][=O]
[C][C][=C][C][=C][Branch2][Ring2][N][C][=C][C][=C][Branch2][Ring1][=N][C][C][Branch1][Ring1][C][#N][N][Branch1][#C][C][=Branch1][C][=O][C][C][C][Branch1][C][C][Branch1][C][C][C][C][Ring1][=C][C][O][C][Branch1][C][F][=C][Ring2][Ring1][#Branch1][C][=C][Ring2][Ring1][=N]
[C][C][C][=C][S][C][=Ring1][Branch1][C][C][N][Branch1][#Branch2][C][C][=C][C][=C][C][=N][Ring1][=Branch1][C][=Branch1][C][=O][C][=C][N][=C][Branch1][C][C][N][=C][Ring1][#Branch1][N]
[C][S][=Branch1][C][=O][=Branch1][C][=O][N][C][C][N][C][C][=C][C][=C][C][=Ring1][=Branch1][N][C][=Branch1][C][=O][N][C][=C][C][=C][C][=C][Ring1][=Branch1]
[C][=C][C][N][Branch2][Branch1][=Branch1][C][=C][C][Branch2][Ring1][=Branch2][N][C][C][N][Branch1][#C][C][=C][C][=C][Branch1][C][C][C][Branch1][C][Cl][=C][Ring1][Branch2][C][C][Ring1][=C][=C][C][=C][C][=Branch1][=Branch2][=C][C][Ring1][=Branch1][=N][Ring2][Ring1][Branch2][O][C][C][O][Ring1][Branch2][C][Branch1][=Branch1][C][Branch1][C][C][C][C][C][C][Ring1][Ring1]
[C][C][=C][Branch1][=C][S][C][=C][Branch1][C][Cl][C][=C][C][=C][Ring1][#Branch1][Cl][C][=C][C][=C][Ring1][#C][O][C][O][Ring1][Branch1]
[C][O][C][=C][C][Branch2][Ring1][N][C][=N][N][Branch1][=Branch1][C][Branch1][C][C][=O][C][Branch1][N][C][=C][C][=C][Branch1][C][Cl][C][=C][Ring1][#Branch1][C][Ring1][#C][=C][C][=C][Ring2][Ring1][Branch1][O]
[C][C][C][C][N][C][C][=C][C][=C][Branch2][Ring1][Branch1][C][N][S][=Branch1][C][=O][=Branch1][C][=O][C][C][Branch1][C][C][=N][O][C][=Ring1][=Branch1][C][C][=C][Ring2][Ring1][C]
[C][N][C][C][N][Branch2][Ring2][C][C][C][C][N][C][=Branch1][C][=O][C][=C][C][=C][N][=C][Branch1][=Branch2][N][C][C][C][C][C][Ring1][=Branch1][S][C][Ring1][O][=C][Ring1][#C][C][C][C][C][Ring2][Ring1][=N]
[O][=C][Branch1][C][O][C][=C][C][=C][C][=C][Ring1][=Branch1][C][=C][C][Branch2][Ring1][Ring2][N][C][C][=C][C][=C][Branch1][Branch2][C][=C][C][=C][O][Ring1][Branch1][C][=C][Ring1][O][=C][C][=C][Ring2][Ring1][Ring1][C][=Branch1][C][=O][N][C][C][=C][C][=C][C][=C][Ring1][=Branch1]
[C][S][=Branch1][C][=O][=Branch1][N][=N][N][=C][C][=C][C][=C][C][=N][Ring1][=Branch1][C][=C][C][=C][C][=C][Ring1][=Branch1]
[C][O][C][=C][C][=C][N][=C][Branch2][Ring2][=C][N][C][=Branch1][C][=O][C][=C][Branch1][C][Cl][C][Branch1][Ring1][C][Cl][=C][Branch1][C][Cl][C][Branch1][C][Cl][=C][Ring1][O][C][Ring1][#C][C][=C][C][=C][Branch1][=Branch1][N][Branch1][C][C][C][C][=C][Ring1][=Branch2][Cl][S][C][Ring2][Ring1][=C][=C][Ring2][Ring2][C]
[C][C][C][N][C][=C][Branch2][Ring2][Branch1][C][=C][C][=C][Ring1][=Branch1][S][=Branch1][C][=O][=Branch1][C][=O][N][C][Branch1][#C][C][C][=N][C][=C][C][=C][C][=C][Ring1][=Branch1][S][Ring1][=Branch2][C][=Branch1][C][=O][O][C][Ring2][Ring1][N]
[C][O][C][=C][C][Branch2][Ring2][Branch1][C][=Branch2][Ring1][Branch2][=C][C][C][=C][C][Branch1][Ring1][O][C][=C][Branch1][Ring1][O][C][C][Branch1][Ring1][O][C][=C][Ring1][N][C][N][C][C][C][C][C][Ring1][=Branch1][C][=C][C][Branch1][Ring1][O][C][=C][Ring2][Ring1][#C][O][C]
[C][C][C][C][C][C][C][C][C][C][C][C][C][C][C][O][C][=Branch1][C][=O][C][C][C][=Branch1][C][=O][O]
[C][C][Branch1][P][O][C][=C][C][=C][Branch1][=Branch1][C][=Branch1][C][=N][N][C][=C][Ring1][=Branch2][C][=C][N][Branch1][S][C][=C][C][=C][C][Branch1][=Branch1][C][=Branch1][C][=N][N][=C][Ring1][=Branch2][N][=N][Ring1][=C]
[C][C][Branch1][C][N][C][=Branch1][C][=O][N][C][Branch1][C][C][C][=Branch1][C][=O][N][C][C][=Branch1][C][=O][N][C][Branch1][#Branch2][C][C][=C][C][=C][C][=C][Ring1][=Branch1][C][=Branch1][C][=O][N][C][Branch1][C][C][Branch1][C][C][C][=Branch1][C][=O][O]
[O][=C][Branch1][C][O][C][O][C][=N][C][=C][Branch2][Ring1][P][C][C][N][C][=N][C][Branch1][=Branch2][C][Branch1][C][F][Branch1][C][F][F][=N][C][=C][Ring1][#Branch2][N][=C][N][Ring1][Branch1][C][C][=Branch1][C][=O][O][C][Branch1][=Branch1][C][=Branch1][C][=O][O][=C][Ring2][Ring1][=N][O][C][C][=C][C][=C][Branch1][C][Cl][C][=C][Ring1][#Branch1]
[C][C][C][O][C][Branch1][C][C][Branch1][C][C][C][C][Ring1][Branch2]
[C][O][C][=C][N][=C][Branch2][Ring1][=Branch1][C][=C][C][=C][Branch1][=Branch2][C][Branch1][C][F][Branch1][C][F][F][C][Branch1][C][F][=C][Ring1][O][C][Branch1][P][C][=Branch1][C][=O][N][C][=C][C][=C][Branch1][C][F][C][=C][Ring1][#Branch1][=C][Ring2][Ring1][O]
[C][C][=C][C][=C][N][=C][Ring1][=Branch1][N][C][=C][C][=C][C][=C][Ring1][=Branch1][C][=N][NH1][C][=Branch1][C][=S][N][Ring1][=Branch1][C][=C][C][=C][Branch1][=Branch1][N][Branch1][C][C][C][C][=C][Ring1][=Branch2]
[C][C][C][Branch1][C][C][C][Branch1][#C][N][C][=Branch1][C][=O][O][C][Branch1][C][C][Branch1][C][C][C][C][=N][C][Branch2][Ring2][C][C][=Branch1][C][=O][N][C][Branch1][#Branch2][C][C][=C][C][=C][C][=C][Ring1][=Branch1][C][Branch1][C][O][C][N][C][C][=C][C][=C][C][=C][Ring1][=Branch1][=C][S][Ring2][Ring1][N]
[O][C][Branch1][=Branch2][C][Branch1][C][F][Branch1][C][F][F][C][=C][C][=C][C][=C][Ring1][=Branch1][C][=C][C][=C][Branch1][#Branch2][C][=C][C][=C][C][=C][Ring1][=Branch1][F][C][=C][Ring1][=N][Ring2][Ring1][Branch2]
[C][N][N][=C][Branch1][=N][C][=Branch1][C][=O][N][C][=N][C][=C][S][Ring1][Branch1][C][=C][Ring1][=N][C][C][C][Branch1][=N][C][=C][C][=C][Branch1][C][Cl][C][=C][Ring1][#Branch1][Cl][C][Ring1][=C]
[C][O][C][=C][C][=C][Branch2][Ring2][=Branch1][C][=N][C][Branch1][=Branch1][C][=Branch1][C][=O][O][=C][C][=C][Ring1][=Branch2][NH1][C][=C][C][Branch1][Ring1][O][C][=C][Branch1][Ring1][O][C][C][=C][Ring1][#Branch2][C][Ring1][=N][=O][C][=C][Ring2][Ring1][O][N+1][=Branch1][C][=O][O-1]
[C][O][C][=Branch1][C][=O][C][Branch1][#C][C][=C][C][=C][Branch1][C][F][C][Branch1][C][F][=C][Ring1][Branch2][C][C][Ring1][O][C][N][C][C][C][Branch1][C][O][Branch1][N][C][=C][C][=C][Branch1][C][Cl][C][=C][Ring1][#Branch1][C][Branch1][C][C][Branch1][C][C][C][Ring1][S]
[C][O][N][=C][Branch1][#Branch1][C][=Branch1][C][=N][N][O][C][=C][C][=C][C][=C][Ring1][=Branch1][C][O][C][=C][C][=C][C][Branch1][=Branch2][C][Branch1][C][F][Branch1][C][F][F][=N][C][Branch1][=Branch1][C][Branch1][C][C][C][=N][N][Ring1][N][C][Ring1][S][=O]
[O][=C][Branch2][Ring1][O][O][C][C][C][N][Branch1][S][C][C][=C][C][=C][C][=C][Ring1][=Branch1][O][C][Branch1][C][F][F][C][C][Ring1][P][C][=C][C][=C][C][=C][Ring1][=Branch1]
[C][C][Branch1][C][C][C][N][N][=C][Branch2][Ring2][O][C][=C][N][=C][NH1][C][=C][Branch2][Ring1][Branch2][C][=Branch1][C][=O][N][C][C][Branch1][Branch2][C][C][N][Branch1][C][C][C][C][C][C][C][C][Ring1][O][C][Ring2][Ring1][Ring2][=C][Ring2][Ring1][Branch2][C][=C][Branch1][C][Cl][C][Ring2][Ring1][#C][=O]
[C][C][N][C][=Branch1][C][=O][C][Branch2][Ring1][Branch1][C][C][=C][C][=C][Branch1][#Branch2][C][=C][C][=C][C][=C][Ring1][=Branch1][F][C][=C][Ring1][=N][N][C][=Branch1][C][=O][C][C][C][C][N][Ring1][Branch1]
[C][O][C][=C][C][=C][Branch1][S][N][C][C][N][Branch1][=Branch1][C][Branch1][C][C][=O][C][C][Ring1][=Branch2][N][=C][Branch2][Ring1][#C][C][=C][C][=C][Branch2][Ring1][Ring2][N][C][=N][C][C][Branch1][=Branch2][N][C][C][C][C][C][Ring1][=Branch1][S][Ring1][O][C][=C][Ring2][Ring1][Ring1][N][=C][Ring2][Ring1][P][C][=C][Ring2][Ring2][Branch1][O][C]
[N][C][C][C][=Branch1][C][=O][N][C][C][S][S][C][C][Branch1][=Branch1][C][=Branch1][C][=O][O][N][C][=Branch1][C][=O][C][Branch1][#C][C][C][=C][NH1][C][=C][C][=C][C][=C][Ring1][=Branch2][Ring1][=Branch1][N][C][=Branch1][C][=O][C][Branch1][S][C][C][=C][C][=C][C][=C][C][=C][C][=C][Ring1][#Branch2][Ring1][=Branch1][N][C][Ring2][Ring2][=Branch2][=O]
[C][=C][C][=C][C][=Branch1][Ring2][=C][Ring1][=Branch1][C][C][Ring1][Branch1][=N][C][C][N][C][C][N][Branch1][C][C][C][C][Ring1][#Branch1]
[C][S][=Branch1][C][=O][=Branch1][C][=O][N][C][=C][C][=C][C][=Branch1][Ring2][=C][Ring1][=Branch1][S][=Branch1][C][=O][=Branch1][C][=O][N][C][=Branch2][Ring2][Ring2][=C][C][=Branch1][C][=O][C][C][C][C][C][Branch1][Ring2][C][Ring1][Branch1][C][Ring1][#Branch1][N][Branch1][#Branch2][C][C][=C][C][=C][C][=C][Ring1][=Branch1][C][Ring2][Ring1][Ring1][=O][N][Ring2][Ring1][=N]
[F][C][=C][C][=C][N][=C][Branch2][Ring1][Ring1][N][C][=N][N][=C][Branch1][=Branch2][C][=C][C][=C][N][=C][Ring1][=Branch1][O][Ring1][O][S][C][Ring1][P][=C][Ring2][Ring1][Branch1]
[C][C][C][C][C][C][Branch1][C][C][C][Branch2][Branch1][Ring2][O][C][C][=C][C][=C][Branch2][Ring2][=Branch1][C][=Branch1][C][=O][N][C][C][C][C][N][C][=Branch1][C][=O][C][C][C][Branch1][C][C][Branch1][C][C][C][C][Ring1][#Branch1][Branch1][C][C][C][Ring1][=N][C][Ring1][P][=O][C][=C][Ring2][Ring1][O][O][C][O][C][Branch1][C][C][C][C][C][Ring2][Ring2][N][C][Ring1][Branch2][Ring2][Ring2][#Branch2][O][O][Ring1][Branch2]
[C][C][Branch1][N][N][C][=Branch1][C][=O][C][C][C][C][Ring1][Ring2][C][=C][C][=C][C][=Branch1][Ring2][=C][Ring1][=Branch1][S][C][C][C][C][C][C][C][Ring1][=Branch1][C][Ring1][N][=O]
[O][=C][Branch1][#Branch2][C][C][=C][C][=C][C][=C][Ring1][=Branch1][N][C][C][N][Branch2][Ring1][Branch1][C][C][N][C][=C][Branch1][#Branch2][C][=C][C][=C][C][=C][Ring1][=Branch1][O][N][=N][Ring1][N][C][C][Ring2][Ring1][Ring2]
[N][=C][Branch1][C][N][N][C][C][C][C][Branch1][C][N][C][=Branch1][C][=O][N][C][Branch1][=Branch1][C][C][C][C][N][C][=Branch1][C][=O][N][C][C][Branch1][Branch2][N][C][=Branch1][C][=O][C][I][C][=Branch1][C][=O][N][C][Branch1][Ring1][C][O][C][=Branch1][C][=O][N][C][C][C][=Branch1][C][=O][N][C][C][=C][C][=C][C][=C][Ring1][=Branch1]
[C][O][C][=C][C][=C][C][=C][Ring1][=Branch1][N][C][C][N][Branch1][=C][C][C][=C][C][=C][C][=C][Ring1][=Branch1][O][C][C][F][C][C][Ring1][P]
[N][S][=Branch1][C][=O][=Branch1][C][=O][C][=C][C][=C][Branch2][Branch1][C][C][C][N][C][=Branch1][C][=O][C][=C][C][=C][C][=Branch1][Ring2][=C][Ring1][=Branch1][C][N][Branch2][Ring1][Branch2][C][C][=C][C][=C][Branch1][=N][O][C][=C][C][=C][Branch1][C][Cl][C][=C][Ring1][#Branch1][C][=C][Ring1][=C][C][Ring2][Ring1][Branch1][=O][C][=C][Ring2][Ring2][Ring1]
[C][C][C][C][N][C][=Branch1][C][=O][C][=C][C][=C][Branch2][Ring1][=Branch2][N][C][=Branch1][C][=S][N][C][=Branch1][C][=O][C][C][Branch1][C][C][=N][N][Branch1][C][C][C][=Ring1][#Branch1][C][C][=C][Ring2][Ring1][Ring2]
[C][C][Branch1][C][C][C][=C][C][Branch1][Ring1][C][#N][=C][Branch2][Ring1][Branch1][N][C][=Branch1][C][=O][C][N][C][=C][Branch1][=Branch1][N+1][=Branch1][C][=O][O-1][C][=N][Ring1][Branch2][C][Branch1][C][Cl][=C][Ring2][Ring1][Branch1]
[C][O][C][=C][C][=C][C][Branch1][=Branch2][N][C][C][N][C][C][Ring1][=Branch1][=C][C][=C][Branch1][P][N][C][=Branch1][C][=O][C][=C][C][=C][Branch1][C][Br][C][=C][Ring1][#Branch1][C][Ring2][Ring1][=Branch1][=C][Ring2][Ring1][#Branch2]
[C][C][Branch1][C][C][Branch1][C][C][C][C][C][Branch1][P][N][C][=Branch1][C][=O][N][C][C][=Branch1][C][=O][N][Branch1][C][Cl][Cl][C][=Branch1][C][=O][N][C][C][C][#N]
[C][C][=C][C][Branch1][C][C][=C][C][=C][Ring1][#Branch1][C][S][C][C][=Branch1][C][=O][O]
[C][C][N][Branch2][Ring1][#C][C][C][C][=C][C][=C][Branch2][Ring1][Ring1][C][=C][C][=C][Branch1][=Branch2][C][Branch1][C][F][Branch1][C][F][F][C][=C][Ring1][#Branch2][C][=C][Ring1][S][C][=Branch1][C][=O][C][C][N][Branch1][=C][C][=Branch1][Ring2][=N][C][#N][N][C][C][O][C][C][Ring1][=Branch1][C][N][=C][N][Branch1][C][C][C][=Ring1][=Branch1][Ring2][Ring1][Ring2]
[N][S][=Branch1][C][=O][=Branch1][C][=O][C][=C][C][=C][C][=C][Ring1][=Branch1][C][=C][C][=C][Branch2][Ring1][P][N][C][=Branch1][C][=O][N][C][C][=Branch1][C][=O][N][C][=Branch1][C][=O][C][Ring1][#Branch1][C][=Branch1][C][=O][N][C][=C][C][=C][C][=C][Ring1][=Branch1][C][=C][Ring2][Ring1][#Branch2]
[C][O][C][C][=C][O][C][Branch1][C][C][O][C][=C][Branch1][C][C][C][Branch1][C][O][=C][C][Branch1][C][O][=C][Branch2][Ring1][#C][C][O][C][=Branch1][C][=O][C][Branch1][C][C][=C][C][Branch1][C][O][Branch2][Ring2][C][C][C][Branch1][C][O][C][Ring2][Ring1][=N][C][Ring1][P][=Ring1][Branch2][N][C][=Branch1][C][=O][C][Branch1][=Branch2][C][C][C][C][C][Ring1][=Branch1][C][Ring2][Ring1][O][=O][N][C][=Branch1][C][=O][C][Branch1][C][C][=C][C][=C][Branch1][C][C][C][Branch1][C][O][C][Branch1][C][C][C][Branch1][#Branch1][O][C][Branch1][C][C][=O][C][Ring2][Branch1][N][C]
[O][=C][O][C][C][N][Ring1][Branch1][C][=C][C][=C][C][=Branch1][C][=O][C][Branch1][=C][C][=N][C][=C][C][=C][C][=C][Ring1][=Branch1][S][Ring1][=Branch2][=C][O][C][Ring1][S][=C][Ring2][Ring1][Ring2]
[N][#C][C][=C][C][=N][C][Branch2][Ring1][=Branch2][N][C][C][C][Branch1][#C][C][=Branch1][C][=O][C][C][=C][C][=C][C][=C][Ring1][=Branch1][Cl][C][C][Ring1][S][=N][Ring2][Ring1][=Branch1]
[C][C][N][=C][Branch1][=N][N][C][=C][C][=C][C][Branch1][C][Cl][=C][Ring1][#Branch1][N][Branch1][C][O][C][=Ring1][=C][C]
[C][C][C][Branch1][C][C][Branch1][C][C][N][=C][Branch1][Ring2][N][C][#N][N][C][=C][C][=C][N][=C][Ring1][=Branch1]
[C][C][O][C][=Branch1][C][=O][C][C][C][N][C][C][C][=C][C][Branch1][C][Br][=C][Branch1][C][O][C][=C][Ring1][Branch2][C][Ring1][N][C][C][Ring1][S][C]
[C][C][O][C][=C][C][=C][Branch2][Ring1][C][N][C][Branch1][C][C][=N][C][=C][C][=C][C][=C][Ring1][=Branch1][C][Ring1][O][=O][C][=C][Ring1][P]
[C][N][Branch1][C][C][C][=N][C][Branch1][#Branch2][C][=C][C][=C][C][=C][Ring1][=Branch1][F][=N][C][=C][C][=C][C][=C][Ring1][P][Ring1][=Branch1]
[C][C][=Branch1][C][=O][O][C][C][O][C][Branch2][Branch1][N][O][C][=C][Branch2][Ring1][=Branch2][C][=C][C][C][C][Branch1][C][C][Branch1][C][C][C][Branch1][C][Br][=C][Branch1][C][C][C][Ring1][#Branch2][Ring1][=C][C][Branch1][C][O][C][C][=C][Branch1][N][C][Branch1][Ring1][C][O][=C][C][=C][Ring1][Branch2][O][C][Ring2][Ring1][O][Ring1][=C][Ring2][Ring1][=C][C][Branch1][#Branch1][O][C][Branch1][C][C][=O][C][Branch1][#Branch1][O][C][Branch1][C][C][=O][C][Ring2][Ring2][O][O][C][Branch1][C][C][=O]
[C][O][C][C][N][C][=Branch1][C][=O][C][S][C][=N][C][=Branch1][C][=O][C][Branch1][C][C][=N][NH1][Ring1][Branch2]
[C][C][N][Branch1][Ring1][C][C][C][=Branch1][C][=O][C][N][Branch2][Ring1][=Branch2][C][=Branch1][C][=O][C][C][C][=Branch1][C][=O][N][C][C][O][C][=C][C][=C][C][=C][Ring1][=Branch1][Ring1][#Branch2][C][=C][C][=C][C][=C][Ring1][=Branch1][F]
[C][C][=C][C][Branch1][C][C][=C][Branch1][Ring1][C][#N][C][Branch1][S][S][C][C][=Branch1][C][=O][N][C][C][C][C][C][O][Ring1][Branch1][=N][Ring2][Ring1][Ring2]
[O][=C][Branch1][C][O][C][N][S][=Branch1][C][=O][=Branch1][C][=O][C][=C][C][=C][C][=C][Ring1][=Branch1][C][=C][C][=C][Branch2][Ring2][=N][C][=C][C][=C][N][=C][N][=C][Branch2][Ring1][#Branch2][N][C][=C][C][=C][Branch1][#C][C][C][C][S][=Branch1][C][=O][=Branch1][C][=O][N][C][Ring1][Branch2][C][=C][Ring1][=C][C][Ring2][Ring1][Branch1][=C][Ring2][Ring1][=Branch2][C][=C][Ring2][Ring1][#C]
[C][C][C][C][=Branch1][C][=O][C][=C][Branch1][C][O][C][Branch1][C][C][O][C][Ring1][#Branch1][=O]
[C][C][O][C][=Branch1][C][=O][C][=C][C][=C][Branch2][Ring1][Branch1][N][C][C][=Branch1][C][=O][N][C][C][C][=C][C][=C][C][=C][Ring1][=Branch1][C][Ring1][#Branch2][C][=C][Ring2][Ring1][Ring2]
[C][C][O][C][=Branch1][C][=O][C][C][Branch2][Ring2][O][N][C][=Branch1][C][=O][C][C][C][=C][Branch1][C][C][N][=C][C][Branch2][Ring1][Ring1][C][Branch1][C][C][=N][N][Ring1][=Branch1][C][C][N][C][C][O][C][C][Ring1][=Branch1][=C][Ring2][Ring1][Ring1][C][C][=C][C][=N][N][=C][Ring1][=Branch1]
[C][C][=C][C][=C][C][=Branch1][Ring2][=C][Ring1][=Branch1][N][=C][Branch1][S][C][=C][C][=C][Branch1][=Branch1][N+1][=Branch1][C][=O][O-1][C][=C][Ring1][=Branch2][N][N][=C][Branch1][C][C][N][=C][Ring2][Ring1][Ring2][Ring1][=Branch1]
[N][#C][C][=C][C][=C][C][Branch2][Ring1][O][N][C][=C][C][=C][Branch1][S][S][=Branch1][C][=O][=Branch1][C][=O][N][C][=N][C][=C][S][Ring1][Branch1][C][=C][Ring1][#C][=C][N][=C][Ring2][Ring1][=Branch1][NH1][Ring2][Ring1][=Branch2]
[C][C][C][O][C][=C][C][=C][Branch2][Branch1][Ring2][C][NH1][C][=C][C][=C][C][=C][Ring1][=Branch1][C][=Ring1][=Branch2][C][=C][Branch1][N][C][=C][C][=C][Branch1][C][F][C][=C][Ring1][#Branch1][N][=C][N][Ring1][N][C][C][=C][Branch1][C][F][C][=C][C][Branch1][C][F][=C][Ring1][Branch2][F][C][=C][Ring2][Ring2][Branch1]
[C][C][C][C][N][C][C][C][Branch2][Ring1][=N][C][C][N][Branch2][Ring1][Ring1][C][=C][C][=C][Branch1][=Branch2][C][Branch1][C][F][Branch1][C][F][F][C][=N][Ring1][#Branch2][C][C][Ring1][S][O][C][Ring2][Ring1][Ring2][=O]
[C][C][=C][C][=C][C][Branch1][C][C][C][C][Ring1][=Branch1][Branch1][=C][O][C][=Branch1][C][=O][C][=C][C][=C][C][=C][Ring1][=Branch1][C][C][Branch2][Ring1][#Branch2][O][C][=Branch1][C][=O][C][C][C][C][Branch1][C][O][C][Branch1][Ring2][C][Ring1][#Branch1][C][Ring1][=Branch2][C][Ring1][N][=O][C][Branch1][C][C][Branch1][C][C][C][Ring2][Ring1][P][C][C][Ring2][Ring2][Branch1][=O]
[C][O][C][=C][C][Branch2][Ring1][O][C][C][=N][C][=C][Branch1][C][N][N][=C][N][=C][Ring1][#Branch1][N][Ring1][#Branch2][C][C][C][C][O][C][C][Ring1][=Branch1][=C][C][Branch1][Ring1][O][C][=C][Ring2][Ring1][#Branch2][O][C]
[C][C][=Branch1][C][=O][N][C][=C][C][=C][Branch2][Ring1][S][C][=C][C][Branch1][N][C][=C][C][=C][C][Branch1][C][O][=C][Ring1][#Branch1][=C][C][Branch1][=Branch2][C][Branch1][C][F][Branch1][C][F][F][=C][Ring1][P][C][=C][Ring2][Ring1][#Branch1]
[C][O][C][=C][C][=C][C][=C][Ring1][=Branch1][N][C][C][N][Branch2][Ring1][Ring1][C][C][=Branch1][C][=O][C][=C][C][=C][C][=C][C][=C][Ring1][=Branch1][O][Ring1][=Branch2][C][C][Ring2][Ring1][C]
[C][O][C][=C][C][=C][Branch2][Ring1][#C][C][=Branch1][C][=O][N][C][Branch1][S][N][C][=Branch1][C][=O][C][=C][C][=C][Branch1][C][C][O][Ring1][=Branch1][C][Branch1][C][Cl][Branch1][C][Cl][Cl][C][=C][Ring2][Ring1][=Branch1][Cl]
[C][C][N][Branch1][Ring1][C][C][C][=C][C][=C][Branch2][Ring1][O][C][=C][O][C][=Branch1][C][=O][C][Branch1][=N][C][=C][Branch1][C][Cl][C][=C][C][=C][Ring1][#Branch1][Cl][=C][Ring1][=C][Cl][C][Branch1][Ring1][O][C][=C][Ring2][Ring1][Branch2]
[O][=C][Branch2][Ring2][C][N][C][C][=Branch1][C][=O][N][C][C][N][Branch1][#Branch1][C][C][C][C][Ring1][Ring1][C][C][Branch1][=Branch1][C][=Branch1][C][=O][O][C][Ring1][=C][Ring1][=N][O][C][=C][C][=C][C][=C][Ring1][=Branch1]
[C][C][=Branch1][C][=O][C][=C][C][=C][Branch2][Ring2][Branch2][O][C][C][=Branch1][C][=O][N][C][=C][C][=C][C][Branch2][Ring1][Branch1][S][=Branch1][C][=O][=Branch1][C][=O][N][Branch1][C][C][C][C][=C][C][=C][C][=N][Ring1][=Branch1][=C][Ring2][Ring1][C][C][=C][Ring2][Ring1][=N]
[N][#C][C][=C][C][=C][Branch2][Ring1][#C][C][N][C][Branch1][#Branch2][C][C][C][N][C][=Branch1][C][=N][N][=C][C][=Branch1][C][=O][C][=C][C][=C][C][=C][Ring1][=Branch1][Ring2][Ring1][C][C][=C][Ring2][Ring1][=Branch2]
[C][C][C][Branch1][Ring1][C][C][C][C][Branch2][Ring1][=Branch2][N][C][=Branch1][C][=O][N][C][=C][C][=C][C][=C][Ring1][=Branch1][N][C][C][N][C][=Branch1][C][=O][C][N][C][=C][C][=C][C][=C][Ring1][=Branch1][O][Ring2][Ring1][=C]
[N][#C][C][=C][C][=C][C][=C][Ring1][=Branch1][C][=C][C][=C][C][Branch1][=Branch2][C][Branch1][C][F][Branch1][C][F][F][=N][N][=C][Ring1][#Branch2][C][=N][Ring1][=C]
[C][C][=C][Branch2][Ring1][Branch2][N][C][=Branch1][C][=O][C][=C][C][=C][Branch1][=Branch2][C][Branch1][C][C][Branch1][C][C][C][C][=C][Ring1][#Branch2][C][=Branch1][C][=O][N][Branch1][=Branch2][C][=C][C][=C][C][=C][Ring1][=Branch1][N][Ring2][Ring1][=Branch2][C]
[C][C][Branch1][C][C][N][C][=N][C][=C][Branch1][Ring2][S][Ring1][Branch1][C][C][C][=N][N][Branch1][S][C][=C][C][=C][Branch1][=Branch1][C][Branch1][C][N][=O][C][=C][Ring1][=Branch2][C][=Ring1][=C][Ring2][Ring1][Ring1]
[C][C][N][Branch1][Ring1][C][C][C][=C][C][=C][Branch2][Ring1][Ring1][N][N][=N][C][=C][Branch1][Branch2][C][=C][C][=C][O][Ring1][Branch1][C][Ring1][O][=O][C][=C][Ring2][Ring1][C]
[C][C][=C][C][=C][NH1][C][=Branch1][C][=O][C][Branch2][Ring1][=N][C][N][Branch2][Ring1][Ring1][C][C][=N][C][Branch1][=Branch2][C][=C][C][=C][N][=C][Ring1][=Branch1][=N][O][Ring1][O][C][C][C][Ring1][Ring1][=C][C][Ring2][Ring1][Branch2][=C][Ring2][Ring1][N]
[C][C][=C][C][=C][Branch1][=C][O][C][C][=Branch1][C][=O][N][C][C][C][C][Ring1][Branch1][C][Branch1][=Branch1][N+1][=Branch1][C][=O][O-1][=N][Ring2][Ring1][C]
[C][N][Branch1][C][C][C][=Branch1][C][=O][C][S][C][=N][N][=C][C][=C][C][=C][C][=C][Ring1][=Branch1][N][Branch1][=Branch1][C][C][C][Ring1][Ring1][C][Ring1][N][=N][Ring1][S]
[N][C][=Branch1][=N][=N][C][=C][C][=C][Branch1][C][Cl][C][=C][Ring1][#Branch1][N][C][=C][C][=C][Branch1][S][S][=Branch1][C][=O][=Branch1][C][=O][N][C][=N][C][C][C][Ring1][Branch1][C][=C][Ring1][#C]
[N][C][N][=C][N][Branch2][Ring1][Branch2][C][O][C][Branch1][O][C][O][P][=Branch1][C][=O][Branch1][C][O][O][C][Branch1][C][O][C][Ring1][N][O][C][=Branch1][C][=O][N][=Ring2][Ring1][Ring2]
[C][O][C][=C][C][=C][Branch2][Ring2][#Branch1][C][C][N][C][=Branch1][C][=O][C][Branch2][Ring1][Ring2][N][S][=Branch1][C][=O][=Branch1][C][=O][C][=C][C][=C][Branch1][C][C][C][=C][Ring1][#Branch1][C][=C][C][=C][C][=C][Ring1][=Branch1][C][=C][Ring2][Ring1][=N]
[C][N][C][C][N][Branch2][Ring1][P][C][=C][C][=N][C][=C][Ring1][=Branch1][N][C][=Branch1][C][=O][C][=C][S][C][Branch1][=Branch2][C][Branch1][C][C][Branch1][C][C][O][=C][Ring1][=Branch2][C][#N][C][C][Ring2][Ring1][#Branch2]
[C][C][C][C][N][C][C][N][Branch2][Ring2][C][C][=C][C][=C][Branch1][P][N][C][=Branch1][C][=O][C][=C][C][=C][C][=C][Ring1][=Branch1][O][Ring1][O][C][=C][Ring1][S][N][C][C][C][C][Ring1][Branch1][C][C][Ring2][Ring1][O]
[C][C][Branch1][C][C][C][C][C][N][C][C][C][Branch2][Ring1][P][C][C][=Branch1][C][=O][N][C][C][C][Branch1][C][C][Branch1][C][C][C][C][=C][C][Branch1][C][Cl][=C][Branch1][C][Cl][C][=C][Ring1][Branch2][Ring1][=N][C][C][Ring2][Ring1][Branch2]
[C][O][C][=C][C][=C][C][=Branch1][Ring2][=C][Ring1][=Branch1][C][=C][Branch2][Ring1][=C][N][Ring1][Branch1][S][=Branch1][C][=O][=Branch1][C][=O][C][=C][C][=C][C][Branch1][=Branch2][O][C][C][N][Branch1][C][C][C][=C][Ring1][N][C][C][C][C][Ring2][Ring1][#Branch1]
[C][N][C][C][N][Branch1][=C][C][=N][C][=N][C][S][C][=C][C][Ring1][=Branch2][=Ring1][Branch1][C][C][Ring1][#C]
[O][=C][Branch1][#Branch2][N][C][C][C][C][C][C][Ring1][=Branch1][O][C][=C][C][=C][C][Branch1][=Branch2][C][=C][C][=C][C][=C][Ring1][=Branch1][=C][C][=C][C][Ring1][N][=C][Ring1][S]
[C][C][=C][C][Branch1][P][O][C][=C][Branch1][C][Cl][C][=C][Branch1][C][Cl][C][=C][Ring1][Branch2][Cl][=C][C][=C][Ring1][S][Cl]
[C][C][=C][C][=C][C][Branch2][Ring1][#Branch1][C][N][C][=C][C][=C][C][=C][Ring1][=Branch1][C][=Branch1][C][=O][N][Ring1][O][C][Branch1][C][C][C][=N][Ring2][Ring1][Ring2]
[C][C][Branch1][C][C][=C][C][C][O][C][Branch2][Ring1][Ring2][C][=C][C][Branch1][C][Br][=C][Branch1][C][O][C][Branch1][Ring2][C][C][Br][=C][Ring1][O][O][C][Ring1][P][=O]
[C][C][=C][C][Branch1][C][O][=C][C][=Branch1][Ring2][=C][Ring1][#Branch1][O][C][Branch2][Ring1][O][C][=C][C][=C][Branch1][P][O][C][C][=C][C][=C][C][=C][C][=C][C][Ring1][=Branch1][=N][Ring1][#Branch2][C][=C][Ring2][Ring1][C][C][Branch1][C][O][C][Ring2][Ring1][=Branch2][=O]
[C][O][N][=C][Branch1][N][C][=C][C][=C][Branch1][C][Cl][C][=C][Ring1][#Branch1][C][=C][C][=C][C][=C][Ring1][=Branch1][C][O][C][=C][C][=C][Branch1][#Branch2][N][C][C][O][C][C][Ring1][=Branch1][=O][C][=C][Ring1][=N]
[N][C][=C][C][=Branch1][C][=O][N][=C][Branch2][Ring1][Branch2][S][=Branch1][C][=O][=Branch1][C][=O][N][C][=N][N][=C][Branch1][#Branch1][C][C][=Branch1][C][=O][O][S][Ring1][=Branch2][NH1][Ring2][Ring1][Ring2]
[C][C][Branch1][C][C][Branch1][C][C][C][=N][N][C][=Branch1][C][=S][N][Branch1][#Branch1][C][C][C][C][Ring1][Ring1][N][=C][Ring1][O][C][=C][Ring1][=C][C][O][C][=C][C][=C][C][=C][Ring1][=Branch1]
[O][=C][Branch1][P][C][=C][C][=C][Branch1][=Branch1][C][C][C][Ring1][Ring1][C][=C][Ring1][=Branch2][Cl][N][C][C][C][C][Branch1][Branch2][N][C][=N][C][=N][Ring1][Branch1][C][Ring1][O]
[N][=C][Branch1][C][N][N][C][C][C][Branch2][Ring1][Branch2][C][S][=Branch1][C][=O][=Branch1][C][=O][C][=C][C][=C][Branch1][=Branch1][N+1][=Branch1][C][=O][O-1][C][=C][Ring1][=Branch2][C][C][Ring2][Ring1][Ring1]
[C][C][Branch1][C][C][C][=Branch1][C][=O][N][C][=N][N][=C][Branch1][=Branch2][C][=C][C][=N][C][=C][Ring1][=Branch1][S][Ring1][O]
[C][S][C][C][C][Branch2][Ring1][#Branch2][N][C][=Branch1][C][=O][C][Branch1][=C][N][C][=Branch1][C][=O][C][=C][C][=N][C][=C][Ring1][=Branch1][C][Branch1][C][C][C][C][=Branch1][C][=O][N][C][Branch2][Ring1][N][C][=Branch1][C][=O][C][=Branch1][C][=O][N][C][Branch1][#Branch2][C][C][C][N][=C][Branch1][C][N][N][C][=Branch1][C][=O][O][C][O][C][Branch1][C][C][Branch1][C][C][S][C][Ring2][Ring2][#C]
[O][=C][Branch2][Ring1][Branch2][C][C][C][C][=C][C][=C][C][=C][Ring1][=Branch1][C][Ring1][#Branch2][C][=C][C][=C][C][=C][Ring1][=Branch1][F][N][C][C][N][Branch1][=Branch2][C][=C][C][=N][C][=C][Ring1][=Branch1][C][C][Ring1][N]
[C][C][=C][C][=C][C][=C][Ring1][=Branch1][N][C][Branch1][S][N][C][=Branch1][C][=O][C][O][C][=C][C][=C][C][=C][Ring1][=Branch1][=N][C][=C][C][=C][C][=C][Ring1][=Branch1][C][Ring2][Ring1][Branch1][=O]
[C][C][=Branch1][C][=O][C][=C][C][=C][C][Branch2][Branch1][N][N][C][=Branch1][C][=O][N][C][C][C][C][Branch2][Ring2][O][C][C][N][C][C][C][Branch2][Ring1][=C][C][=C][C][=C][Branch1][P][O][C][=C][C][=C][Branch1][=Branch1][C][Branch1][C][C][=N][C][=C][Ring1][=Branch2][C][=C][Ring1][S][C][Ring2][Ring1][C][C][C][Ring2][Ring1][=Branch2][C][Ring2][Ring1][=C][=C][Ring2][Ring2][Branch2]
[C][O][C][=C][C][Branch2][Ring1][Ring1][C][=C][C][=Branch1][C][=O][N][C][=C][C][=C][Branch1][C][N][C][=C][Ring1][#Branch1][=C][C][Branch1][Ring1][O][C][=C][Ring2][Ring1][Ring2][O][C]
[C][O][C][=C][C][NH1][C][=C][Branch2][Ring1][N][C][=Branch1][C][=O][C][=Branch1][C][=O][N][C][C][C][=C][C][=C][Branch1][Ring1][O][C][C][Branch1][Ring1][O][C][=C][Ring1][#Branch2][C][=Ring2][Ring1][=Branch1][C][=C][Ring2][Ring1][#Branch2][O][C]
[C][C][C][=C][Branch2][Ring2][=Branch2][O][C][C][O][C][=C][C][=C][Branch2][Ring1][=Branch2][N][C][=C][Branch1][=Branch1][C][=Branch1][C][=O][O][C][Branch1][=Branch2][C][=C][C][=C][C][=C][Ring1][=Branch1][=N][Ring1][=C][C][=C][Ring2][Ring1][Ring2][N][Branch1][N][C][=C][C][=C][Branch1][C][Cl][C][=C][Ring1][#Branch1][N][=Ring2][Ring2][Ring2]
[C][O][C][=C][C][=C][C][C][=C][Branch2][Ring1][O][C][=Branch1][C][=O][O][C][=C][C][Branch1][C][C][=N][C][Branch1][=Branch2][C][=C][C][=C][C][=C][Ring1][=Branch1][=N][Ring1][=N][C][=Branch1][C][=O][O][C][Ring2][Ring1][O][=Ring2][Ring1][#Branch1]
[C][C][=C][C][=C][Branch1][=N][S][=Branch1][C][=O][=Branch1][C][=O][N][Branch1][C][C][C][C][=C][Ring1][N][N][C][=Branch1][C][=O][C][N][C][=Branch1][C][=O][N][C][Branch1][C][C][Branch1][N][C][=C][C][=C][Branch1][C][C][C][=C][Ring1][#Branch1][C][Ring1][=C][=O]
[C][C][O][C][=Branch1][C][=O][C][C][=C][Branch1][=N][C][=C][C][=C][Branch1][Ring1][O][C][C][=C][Ring1][Branch2][N][=C][C][=C][C][=C][C][Ring1][=Branch1][=C][Ring1][P][C][=C][C][=C][Branch1][#C][C][=Branch1][C][=O][N][C][C][=C][C][=C][C][=C][Ring1][=Branch1][C][=C][Ring1][S]
[C][C][C][C][N][C][=Branch1][C][=O][C][=C][C][=C][Branch2][Ring1][#Branch2][N][C][C][=C][C][=C][C][=C][Ring1][=Branch1][O][C][Branch1][Branch2][C][=N][N][=N][NH1][Ring1][Branch1][C][Ring1][P][C][N][=C][Ring2][Ring1][#Branch1]
[C][O][C][C][C][N][C][=Branch1][C][=O][C][C][=C][Branch2][Ring1][N][C][=C][C][=C][C][=C][C][=C][Ring1][=Branch1][N][Ring1][=Branch2][C][C][=C][C][=C][C][Branch1][Ring1][O][C][=C][Ring1][Branch2][O][N][=Ring2][Ring1][Branch2]
[C][C][C][C][N][=C][C][=C][Branch1][C][Cl][C][=C][C][=C][Ring1][#Branch1][N][=C][N][Ring1][O][C][C][C][C][=C][C][=C][Branch1][S][C][=C][C][=C][C][=C][Ring1][=Branch1][C][N][=N][NH1][N][=Ring1][Branch1][C][=C][Ring1][P]
[C][C][C][O][C][=C][Branch1][=Branch1][C][=Branch1][C][=O][O][C][Branch1][C][O][=C][C][=C][Ring1][#Branch2][C][C][=C][Branch1][Ring1][C][O][C][Branch1][N][C][=C][C][Branch1][C][O][=C][C][=C][Ring1][#Branch1][O][Ring1][#C]
[C][C][O][P][=Branch1][C][=O][Branch2][Ring1][Branch2][C][C][C][Branch1][=C][O][N][C][=C][C][Branch1][C][N][=N][C][Ring1][#Branch1][=O][O][N][Ring1][=C][C][O][P][=Branch1][C][=O][Branch1][C][O][O][C][C]
[C][N][C][C][C][C][Ring1][Ring1][Branch1][=C][C][=Branch1][C][=O][N][C][C][C][C][C][O][Ring1][Branch1][C][=C][C][=C][C][=C][Ring1][=Branch1]
[C][C][C][N][Branch1][Branch1][C][C][C][#N][C][C][C][=C][C][=C][Branch1][C][Br][C][=C][Ring1][#Branch1][C][Ring1][#Branch2]
[C][C][=C][C][=C][Branch2][Ring1][=Branch1][C][N][C][=Branch1][C][=O][C][=C][C][=C][Branch1][=Branch1][N+1][=Branch1][C][=O][O-1][C][=C][Ring1][=Branch2][O][Ring2][Ring1][C]
[C][C][N][C][C][N][Branch2][Ring1][=Branch1][C][=Branch1][C][=O][C][O][C][=C][C][=C][Branch1][=Branch1][N+1][=Branch1][C][=O][O-1][C][=C][Ring1][=Branch2][C][C][Ring2][Ring1][Ring1]
[C][C][N][C][=Branch1][C][=O][C][Branch2][Ring1][=Branch1][C][C][Branch1][C][C][Branch1][C][C][O][C][=C][C][=C][Branch1][C][Cl][C][=C][Ring1][#Branch1][Cl][C][=Branch1][C][=O][N][Branch1][=Branch2][C][=C][C][=C][C][=C][Ring1][=Branch1][C][=C][C][=C][C][=C][Ring1][=Branch1][Ring2][Ring1][S]
[C][C][=C][C][=C][Branch2][Ring1][Ring1][O][C][C][=Branch1][C][=O][N][C][C][C][C][C][C][C][Ring1][=Branch1][Ring1][#Branch2][C][=C][Ring2][Ring1][C]
[C][C][O][C][=Branch1][C][=O][C][=C][NH1][C][=C][C][Branch1][S][N][C][=Branch1][C][=O][C][O][C][=C][C][=C][C][=C][Ring1][=Branch1][=C][C][=C][Ring1][P][C][Ring2][Ring1][Branch1][=O]
[C][C][Branch1][C][C][S][C][C][Branch1][C][N][C][=Branch1][C][=O][N][C][=C][C][=C][C][Branch1][=Branch1][C][=Branch1][C][=O][O][=C][Ring1][=Branch2]
[C][C][C][N][C][=Branch1][C][=O][N][C][=C][Branch1][Ring1][O][C][C][=C][C][=C][Ring1][Branch2][O][C][Branch1][C][C][Branch1][C][C][C]
[C][N][Branch1][O][C][C][N][C][C][C][C][C][Ring1][=Branch1][C][=Branch1][C][=O][C][C][C][C][C][Branch1][O][C][C][Branch1][Ring2][C][Ring1][=Branch1][C][Ring1][=Branch2][C][Ring1][#Branch2]
[C][N][C][=C][Branch2][Ring1][S][C][=Branch1][C][=O][N][C][=C][S][C][Branch2][Ring1][C][C][N][C][=C][Branch1][Branch2][N][C][=C][C][=N][Ring1][Branch1][C][=N][Ring1][#Branch2][=C][Ring1][S][C][=N][Ring2][Ring1][=Branch2]
[C][N][Branch1][C][C][S][=Branch1][C][=O][=Branch1][C][=O][C][=C][C][=C][C][Branch2][Ring1][#Branch2][N][C][=Branch1][C][=O][C][N][C][C][N][Branch1][#Branch2][C][=C][C][=C][C][=C][Ring1][=Branch1][F][C][C][Ring1][=N][=C][Ring2][Ring1][#Branch1]
[C][C][O][C][=Branch1][C][=O][C][N][C][=Branch1][C][=O][C][=C][Branch1][=N][C][=C][C][=C][C][=C][Ring1][=Branch1][N][Ring1][=Branch2][C][C][Ring1][=C][C][=C][C][=C][C][=C][Ring1][=Branch1]
[C][C][Branch2][Branch1][O][C][C][=C][C][=C][C][=Branch1][Ring2][=C][Ring1][=Branch1][O][C][Branch2][Ring1][Ring2][C][=Branch1][C][=O][O][C][N][=C][NH1][C][=N][C][=N][C][=Ring1][=Branch2][Ring1][Branch1][Branch2][Ring1][Ring1][C][=Branch1][C][=O][O][C][C][C][C][C][C][Ring1][=Branch1][C][C][Ring1][=Branch1][O][Ring2][Ring1][=N][N][C][C][Branch1][C][O][C][=C][C][=C][C][Branch1][C][Cl][=C][Ring1][#Branch1]
[C][O][C][=C][C][=C][C][=C][Ring1][=Branch1][N][C][C][N][Branch2][Ring1][=Branch2][C][C][C][N][C][=Branch1][C][=O][C][N][C][=Branch1][C][=O][C][C][=C][Branch1][C][C][O][N][=Ring1][=Branch1][C][C][Ring2][Ring1][=Branch1]
[C][=C][C][=C][Branch2][Ring2][Ring2][C][C][=C][N][=C][C][=C][Branch2][Ring1][C][C][=C][C][=C][C][=Branch1][Ring2][=C][Ring1][=Branch1][C][C][C][N][C][Ring1][Branch2][C][=C][N][Ring2][Ring1][Ring2][Ring1][P][C][=C][Ring2][Ring1][O]
[C][O][N][=C][Branch1][#Branch1][C][=Branch1][C][=O][O][C][C][=C][C][=C][C][=C][Ring1][=Branch1][C][O][N][=C][Branch1][C][C][C][=C][C][=C][C][=C][Ring1][=Branch1][N+1][=Branch1][C][=O][O-1]
[C][C][C][C][N][C][=Branch1][C][=O][C][C][C][N][Branch2][Ring1][=Branch1][C][=Branch1][C][=O][C][=C][C][=C][Branch1][=Branch2][C][=C][C][=C][C][=C][Ring1][=Branch1][S][Ring1][O][C][C][Ring2][Ring1][Ring1]
[O][=C][Branch1][=N][N][C][=C][C][=C][Branch1][C][F][C][=C][Ring1][#Branch1][N][C][=C][C][=C][Branch1][C][F][C][Branch1][C][Cl][=C][Ring1][Branch2]
[C][O][C][=C][C][Branch2][Ring1][=Branch1][N][C][=N][C][=C][Branch1][#Branch1][O][C][Branch1][C][C][C][N][=C][N][=C][Ring1][#Branch2][Ring1][=N][=C][C][=C][Ring2][Ring1][Ring1][N][C][=N][C][Branch1][C][C][=C][Ring1][=Branch1]
[C][C][=C][C][Branch1][C][C][=C][C][Branch2][Ring2][=Branch1][C][=C][Branch1][N][S][C][C][=C][C][=C][C][=C][Ring1][=Branch1][Cl][C][=Branch1][C][=O][NH1][C][=Branch1][C][=O][N][Ring1][P][C][C][N][C][C][C][C][C][Ring1][=Branch1][=C][Ring2][Ring1][S]
[C][C][Branch1][C][C][C][C][C][C][C][C][Branch1][Ring1][C][=O][=C][Ring1][Branch2][C][=C][C][Branch1][C][O][=C][Branch1][C][O][C][=C][Ring1][Branch2][C][Ring1][=C]
[C][C][=C][C][=C][O][C][Branch2][Ring2][#Branch2][C][Branch1][C][C][Branch1][C][C][N][C][=Branch1][C][=O][C][=C][C][=C][C][=C][Ring1][=Branch1][S][=Branch1][C][=O][=Branch1][C][=O][N][C][C][C][Branch1][=Branch1][C][Branch1][C][N][=O][C][Ring1][Branch2][=C][C][=Branch1][C][=O][C][Ring2][Ring1][=C][=C][Ring2][Ring2][C]
[C][O][C][=Branch1][C][=O][C][=C][C][=C][C][=C][Ring1][=Branch1][C][C][C][Ring1][Branch1][N][C][C][=C][N][Branch1][Ring2][N][=Ring1][Branch1][C][C][C][O][Ring1][#Branch1]
[C][C][=C][N][=C][C][=C][Ring1][=Branch1][C][=C][C][=C][C][=C][Ring1][=Branch1][C][F]
[C][N][C][C][N][Branch2][Ring1][=N][C][=N][C][Branch1][C][N][=N][C][S][C][Branch1][=Branch1][C][Branch1][C][N][=O][=C][Branch1][C][N][C][Ring1][=C][=Ring1][=Branch2][C][C][Ring2][Ring1][Ring2]
[C][O][C][=C][C][=C][Branch2][Ring1][Branch2][C][N][C][=Branch1][C][=O][C][=C][S][C][Branch1][=Branch2][N][C][C][O][C][C][Ring1][=Branch1][=N][Ring1][O][C][=C][Ring2][Ring1][Branch1][F]
[C][O][C][=Branch1][C][=O][C][=C][C][C][=Branch1][C][=O][N][C][=C][C][=C][Branch1][Branch1][C][Ring1][=Branch1][=O][C][O][C][=Branch1][C][=O][C][C][Ring1][#Branch1][C][Ring1][N]
[C][N][C][C][=C][N][=C][Branch1][=N][N][C][=C][C][=C][C][Branch1][C][Br][=C][Ring1][#Branch1][N][=C][Ring1][=C][C][Ring1][P]
[C][N][C][=Branch1][C][=O][C][=C][C][=C][Branch1][C][C][C][Branch2][Ring2][#Branch1][N][C][=N][C][=N][C][=C][C][=C][Branch2][Ring1][Ring2][C][C][N][Branch1][O][C][C][N][C][C][O][C][C][Ring1][=Branch1][C][C][Ring1][=N][C][=C][Ring2][Ring1][#Branch1][Ring2][Ring1][Ring1][=C][Ring2][Ring1][#C]
[C][C][NH1][N][Branch1][#C][C][=C][C][=C][Branch1][C][Cl][C][Branch1][C][Cl][=C][Ring1][Branch2][C][=Branch1][C][=O][C][=Ring1][=C][N][=N][C][=C][Branch1][C][O][C][=C][Branch1][=Branch2][S][=Branch1][C][=O][=Branch1][C][=O][O][C][=C][C][=C][C][=C][Ring1][#C][Ring1][=Branch1]
[O][=C][Branch1][=Branch2][N][C][=N][C][=C][S][Ring1][Branch1][C][=C][C][Branch1][Branch2][C][=C][C][=C][S][Ring1][Branch1][=N][C][=C][C][=C][C][=C][Ring1][#C][Ring1][=Branch1]
[N][C][=N][C][Branch1][Branch2][C][=C][C][=C][O][Ring1][Branch1][=C][C][Branch2][Ring1][Ring1][C][=C][C][=C][C][Branch1][=Branch2][C][Branch1][C][F][Branch1][C][F][F][=C][Ring1][#Branch2][=N][Ring2][Ring1][Branch1]
[O][=C][Branch1][O][N][C][C][C][C][C][C][C][Ring1][#Branch1][N][C][C][Branch1][P][C][=N][C][Branch1][Branch2][C][=C][C][=C][S][Ring1][Branch1][=N][O][Ring1][#Branch2][C][Ring1][=C]
[C][O][C][=N][C][=C][Branch2][Ring1][=Branch2][C][=Branch1][C][=O][N][C][C][=C][C][=C][C][Branch1][=Branch2][C][Branch1][C][F][Branch1][C][F][F][=C][Ring1][#Branch2][C][=C][Ring2][Ring1][Ring2][N][S][=Branch1][C][=O][=Branch1][C][=O][C][=C][C][=C][C][=C][Ring1][=Branch1]
[C][C][=Branch1][C][=O][O][C][=C][C][=C][C][=C][Branch1][#C][C][=C][C][=Branch1][C][=O][N][C][=N][C][C][S][Ring1][Branch1][C][=Branch1][C][=O][O][C][Ring1][P][=C][Ring2][Ring1][Branch1]
[C][C][C][C][Branch2][Ring2][Branch2][C][O][C][=C][C][Branch1][Ring1][O][C][=C][C][=C][Ring1][Branch2][O][C][=C][C][=C][Branch1][=Branch1][N+1][=Branch1][C][=O][O-1][C][=C][Ring1][=Branch2][C][Ring1][N][C][Branch1][C][N][=O][N][Branch1][O][C][C][C][=C][C][=C][C][=N][Ring1][=Branch1][C][=Branch1][C][=O][C][N][C][C][C][Branch1][=Branch1][N+1][=Branch1][C][=O][O-1][C][C][Ring1][=Branch2]
[C][N][Branch1][C][C][C][=Branch1][C][=O][C][=C][C][=C][C][Branch2][Branch1][Ring2][C][=C][C][=C][Branch2][Ring2][Branch2][C][=Branch1][C][=O][N][C][Branch1][#Branch2][C][C][=C][C][=C][C][=C][Ring1][=Branch1][C][=Branch1][C][=O][N][C][Branch1][#Branch2][C][C][=C][C][=C][C][=C][Ring1][=Branch1][C][=Branch1][C][=O][O][S][Ring2][Ring1][=C][=C][Ring2][Ring2][Branch1]
[C][O][C][=C][C][=C][Branch2][Ring1][#Branch2][S][C][C][=C][C][Branch1][Ring1][O][C][=C][Branch1][Ring1][O][C][C][Branch1][Ring1][O][C][=C][Ring1][N][C][C][#N][C][Branch1][#Branch2][C][N][C][=N][C][C][S][Ring1][Branch1][=C][Ring2][Ring1][=C]
[C][O][C][=C][C][=C][C][=Branch1][Ring2][=C][Ring1][=Branch1][C][=Branch1][C][=O][N][Branch2][Ring2][Branch1][C][=C][C][Branch2][Ring1][Branch1][C][=Branch1][C][=O][N][C][=C][C][=C][C][=Branch1][Ring2][=C][Ring1][=Branch1][O][C][O][Ring1][=Branch1][=C][C][Branch1][Ring1][O][C][=C][Ring2][Ring1][Ring2][C][Ring2][Ring1][O][=O]
[C][N][Branch1][#Branch2][C][C][=C][C][=C][C][=C][Ring1][=Branch1][C][=Branch1][C][=O][N][C][=C][C][=C][C][=C][Ring1][=Branch1][C][N]
[O][=C][Branch1][O][O][C][C][=C][C][=C][C][=C][Ring1][=Branch1][C][=C][C][=C][C][Branch1][=N][C][C][=C][C][=C][Branch1][C][F][C][=C][Ring1][#Branch1][=C][C][=C][Ring1][=C][NH1][Ring1][P]
[C][C][C][C][Branch1][C][C][C][N][Branch2][Ring2][=Branch2][C][C][C][N][Branch2][Ring1][=N][C][=Branch1][C][=O][C][=C][C][=C][Branch1][#C][C][#C][C][=C][C][=C][Branch1][C][F][C][=C][Ring1][#Branch1][F][N][=C][Ring1][S][C][C][Ring2][Ring1][Branch2][C][Ring2][Ring1][#C]
[O][C][=C][Branch1][#C][C][N][C][C][N][C][C][C][C][Ring1][#Branch1][C][Ring1][=Branch1][C][=C][C][=C][Ring1][S][C][=C][C][=C][C][=N+1][Ring1][=Branch1][O-1]
[O][=C][Branch1][=N][N][C][=C][C][=C][Branch1][C][F][C][=C][Ring1][#Branch1][C][C][=N][N][C][Branch1][=Branch1][C][Branch1][C][F][F][=C][C][Branch1][=Branch1][C][C][C][Ring1][Ring1][=N][C][=Ring1][#C][Ring1][N]
[O][=C][Branch1][O][C][=C][NH1][C][=Branch1][C][=S][NH1][Ring1][=Branch1][N][Branch1][#Branch2][C][C][=C][C][=C][C][=C][Ring1][=Branch1][C][C][C][C][C][Ring1][Branch1]
[C][C][C][C][C][C][C][C][C][C][C][C][N+1][Branch1][C][C][Branch1][C][C][C][C][Branch1][C][N][C][N+1][Branch1][C][C][Branch1][C][C][C][C][N+1][Branch1][C][C][Branch1][C][C][C][C][C][C][C][C][C]
[C][C][=Branch1][C][=O][N][C][=C][C][=C][C][=C][Ring1][=Branch1][C][C][=C][C][Branch1][C][N][=C][C][=C][Ring1][#Branch1][Ring1][S]
[C][C][=Branch1][C][=O][N][Branch1][C][C][C][=C][C][=C][Branch1][N][N][C][C][N][Branch1][C][C][C][C][Ring1][#Branch1][C][=C][Ring1][=N]
[C][C][Branch1][C][C][C][C][=Branch1][C][=O][C][=Branch1][#Branch1][=C][N][Branch1][C][C][C][C][=Branch1][C][=O][C][Ring1][=N]
[C][C][C][C][C][=C][Branch1][Ring2][C][=N][O][C][=C][C][Branch1][C][O][=C][Ring1][#Branch2][O]
[C][=C][C][=Branch2][Ring2][C][=C][C][=C][C][C][C][C][Branch1][C][C][C][Ring1][#Branch1][C][C][C][Ring1][=Branch1][C][Branch1][C][C][C][C][=C][C][Branch1][C][C][C][O][Ring1][=Branch1][C][C][Branch1][C][O][C][C][Ring2][Ring1][N][O]
[C][N][C][C][Branch1][C][F][C][Branch1][S][O][C][C][=N][C][=C][C][=C][C][=C][Ring1][=Branch1][S][Ring1][=Branch2][C][Ring1][P]
[C][C][O][C][=C][C][=N][C][=C][Branch1][=Branch1][C][Branch1][C][N][=O][C][Branch2][Ring1][Branch1][N][C][=C][C][=C][Branch1][#Branch2][O][C][=C][C][=C][C][=C][Ring1][=Branch1][C][=C][Ring1][=N][=C][Ring2][Ring1][#Branch1][C][=C][Ring2][Ring1][O][N][C][=Branch1][C][=O][C][=C][C][N][Branch1][C][C][C]
[C][C][=C][C][=C][Branch2][Ring2][#Branch2][C][=C][Ring1][=Branch1][S][=Branch1][C][=O][=Branch1][C][=O][N][C][C][N][Branch2][Ring1][Ring2][C][Branch1][=Branch2][C][=C][N][=C][C][=N][Ring1][=Branch1][C][=C][C][=C][C][=C][Ring1][=Branch1][C][C][Ring2][Ring1][Ring1][O][C][C][=Branch1][C][=O][N][Ring2][Ring1][S]
[O][=C][Branch1][#Branch2][C][C][=C][C][=C][C][=C][Ring1][=Branch1][N][C][C][=C][C][=C][C][=C][Ring1][=Branch1][C][=C][C][=C][C][=C][C][=C][C][=C][Ring1][#Branch2][Ring1][=Branch1]
[C][O][C][=Branch1][C][=O][C][=C][C][=C][Branch2][Ring1][P][C][=Branch1][C][=O][C][=C][C][=C][C][=C][Ring1][=Branch1][C][C][Branch1][C][C][Branch1][#Branch2][C][C][=C][C][=C][C][=C][Ring1][=Branch1][C][O][Ring1][=C][C][=C][Ring2][Ring1][#Branch2]
[C][C][C][C][C][C][C][C][C][C][C][C][=Branch1][C][=O][O][C][=C][C][=C][C][Branch2][Ring1][=Branch2][C][O][C][=Branch1][C][=O][C][=C][Branch1][Ring1][C][C][N][=C][C][=C][C][=C][N][Ring1][=N][Ring1][=Branch1][=C][Ring2][Ring1][=Branch1]
[C][C][=C][C][Branch1][P][C][N][C][=N][C][=C][Branch1][=Branch1][C][=Branch1][C][=O][O][S][Ring1][Branch2][=C][C][=C][C][=C][C][Ring1][=Branch1][=N][Ring2][Ring1][Ring2]
[C][C][C][C][C][C][C][C][C][C][C][C][C][C][C][=C][C][Branch1][C][O][C][Branch2][Ring1][=N][C][=Branch1][C][=O][N][C][Branch1][S][C][S][C][C][C][C][C][C][C][C][C][C][C][C][C][=Branch1][C][=O][O][N][C][=C][Branch1][=Branch1][C][Branch1][C][C][=O][C][=C][C][Ring2][Ring1][#C][=O]
[C][#C][C][C][C][N][C][Branch1][C][N][=N][C][=C][C][Branch2][Ring1][P][C][=C][C][=C][Branch2][Ring1][Branch1][N][C][=Branch1][C][=O][N][C][=C][C][=C][Branch1][C][O][C][Branch1][C][Cl][=C][Ring1][Branch2][C][=C][Ring2][Ring1][C][=C][C][=C][Ring2][Ring1][Branch2][Ring2][Ring1][N]
[O][=C][Branch1][=C][C][S][C][=C][C][=C][Branch1][C][Cl][C][=C][Ring1][#Branch1][N][C][=N][N][=C][Branch1][N][C][=C][C][=C][Branch1][C][F][C][=C][Ring1][#Branch1][O][Ring1][N]
[C][C][O][C][=Branch1][C][=O][C][=C][C][=C][Branch2][Ring2][C][N][C][=Branch1][C][=O][C][N][Branch1][P][C][C][=C][C][=C][C][=Branch1][Ring2][=C][Ring1][=Branch1][O][C][O][Ring1][=Branch1][S][Branch1][C][C][=Branch1][C][=O][=O][C][=C][Ring2][Ring1][=Branch2]
[C][C][=C][C][=C][O][C][Branch2][Ring2][#Branch1][C][N][C][C][C][Branch2][Ring1][#Branch2][N][C][C][=C][C][=C][Branch1][=C][O][C][C][C][C][C][=C][C][=C][C][=C][Ring1][=Branch1][C][=C][Ring1][P][C][C][Ring2][Ring1][=Branch2][=C][C][=Branch1][C][=O][C][Ring2][Ring1][P][=C][Ring2][Ring2][Branch1]
[C][S][C][O][C][Branch1][Ring1][C][O][C][Branch2][Ring2][#Branch2][O][C][O][C][Branch1][Ring1][C][O][C][Branch2][Ring1][Branch1][O][C][C][Branch1][C][O][C][O][C][=Branch1][C][=O][C][Branch1][C][C][Branch1][C][C][C][C][Branch1][C][O][C][Ring2][Ring1][Branch1][O][C][Branch1][C][O][C][Ring2][Ring1][S][O]
[C][C][C][C][Branch1][P][C][=C][C][=N][C][Branch1][#Branch1][O][C][Branch1][C][C][C][=C][Ring1][#Branch2][N][C][C][N][Branch1][=Branch2][C][Branch1][C][C][Branch1][C][C][C][C][C][Ring1][#Branch2]
[O][=C][Branch1][C][O][C][=C][C][=C][C][=Branch1][Ring2][=C][Ring1][=Branch1][N][=C][Branch1][=C][N][C][=C][C][=C][C][Branch1][Ring1][C][O][=C][Ring1][Branch2][C][=C][C][=N][C][=C][Ring1][=Branch1][Ring2][Ring1][Ring2]
[C][C][Branch1][C][C][Branch2][Branch1][=Branch2][C][O][P][=Branch1][C][=O][Branch1][C][O][O][P][=Branch1][C][=O][Branch1][C][O][O][C][C][O][C][Branch2][Ring1][#Branch1][N][C][=C][C][Branch1][N][N][C][C][=C][C][=C][C][=C][Ring1][=Branch1][F][=N][C][Ring1][#C][=O][C][Branch1][C][O][C][Ring2][Ring1][=Branch1][O][C][Branch1][C][O][C][O]
[C][O][C][=Branch1][C][=O][C][=C][C][=C][Branch2][Ring1][S][N][C][=Branch1][C][=O][C][S][C][=N][N][=C][Branch1][S][C][=C][C][=C][Branch1][=Branch1][N+1][=Branch1][C][=O][O-1][C][=C][Ring1][=Branch2][O][Ring1][=C][C][=C][Ring2][Ring1][=Branch2]
[O][=C][Branch1][O][N][C][C][=C][C][=C][C][=C][Ring1][=Branch1][C][=Branch1][C][=O][N][C][Branch1][Ring1][C][S][C][=Branch1][C][=O][N][C][C][=C][C][=C][C][=C][Ring1][=Branch1]
[C][C][C][C][C][O][C][=Branch1][C][=O][N][C][C][N][Branch2][Branch1][#Branch2][C][=Branch1][C][=O][C][Branch1][Branch2][C][C][C][=Branch1][C][=O][O][N][C][=Branch1][C][=O][C][=C][C][Branch2][Ring1][Branch1][N][C][C][C][Branch1][C][O][C][Branch1][Branch2][N][C][=Branch1][C][=O][C][C][C][Ring1][N][=N][C][Branch1][C][C][=N][Ring2][Ring1][Ring1][C][C][Ring2][Ring1][P]
[C][C][Branch1][C][C][N][C][=N][C][Branch1][Ring2][C][C][N][=N][Ring1][Branch2]
[C][C][=Branch2][Ring1][C][=N][O][C][=Branch1][C][=O][C][=C][Branch1][C][Cl][C][=C][C][=C][Ring1][#Branch1][Cl][C][=C][C][=C][Branch1][=C][N][C][=Branch1][C][=O][C][C][=C][O][C][Ring1][Branch1][=O][C][=C][Ring1][#C]
[C][C][=N][NH1][C][=C][C][=C][Branch2][Ring1][#C][C][=C][N][=C][C][Branch2][Ring1][Ring1][O][C][C][Branch1][C][N][C][C][=C][C][=C][C][Branch1][C][F][=C][Ring1][#Branch1][=C][Ring2][Ring1][C][C][=C][Ring2][Ring1][O][Ring2][Ring1][Branch2]
[O][=C][NH1][C][=C][Branch1][C][O][C][=C][C][Branch2][Ring1][Branch2][C][=C][N][C][=Branch1][C][=O][C][=C][C][=C][C][=Branch1][Ring2][=C][Ring1][=Branch1][O][C][C][O][Ring1][#Branch1][=C][Ring2][Ring1][=Branch1][S][Ring2][Ring1][=Branch2]
[C][C][Branch1][C][C][=C][C][C][C][Branch1][C][C][=C][C][C][C][=N][C][Branch1][=C][N][C][C][=C][C][=C][C][Branch1][C][Cl][=C][Ring1][#Branch1][=C][Branch1][=Branch1][C][=Branch1][C][=O][O][C][Branch1][C][O][=C][Ring2][Ring1][Ring1][C]
[C][C][Branch1][C][C][C][O][C][=C][C][=C][C][Branch2][Ring1][Branch2][C][=N][C][Branch1][#C][C][=C][C][=C][C][Branch1][Ring1][C][O][=C][Ring1][Branch2][C][O][=C][NH1][Ring1][#C][=C][Ring2][Ring1][Branch1]
[C][C][C][C][N][C][Branch1][C][N][=C][Branch2][Ring1][N][N][Branch1][#Branch1][C][C][Branch1][C][C][C][C][=Branch1][C][=O][C][O][C][=C][C][=C][C][Branch1][C][C][=C][Ring1][#Branch1][C][C][=Branch1][C][=O][NH1][C][Ring2][Ring1][=Branch2][=O]
[C][N][N][=C][C][=C][Ring1][Branch1][C][=Branch1][C][=O][N][C][C][C][C][Branch2][Ring1][C][C][C][C][N][Branch1][=Branch2][C][=C][C][=C][C][=C][Ring1][=Branch1][C][Ring1][N][C][Ring1][P]
[C][C][=C][C][=C][C][=C][Ring1][=Branch1][N][Branch2][Ring1][Ring2][S][=Branch1][C][=O][=Branch1][C][=O][C][=C][C][Branch1][C][Br][=C][C][=C][Ring1][#Branch1][O][C][C][C][Ring1][P]
[O][=C][Branch2][#Branch2][C][C][N+1][C][=C][N][Branch2][Ring2][S][C][Branch1][=Branch2][C][=C][C][=C][C][=C][Ring1][=Branch1][Branch1][=Branch2][C][=C][C][=C][C][=C][Ring1][=Branch1][C][=C][C][=C][C][Branch1][P][C][=N][N][Ring1][Branch1][C][=C][C][=C][Branch1][C][F][C][=C][Ring1][#Branch1][=C][Ring1][S][C][=Ring2][Ring2][C]
[C][N][Branch1][C][C][C][C][C][=C][N][Branch1][#C][C][C][Branch1][C][O][C][N][C][C][O][C][C][Ring1][=Branch1][C][=C][C][=C][C][=C][Ring2][Ring1][Ring1][Ring1][=Branch1]
[C][N][C][C][N][C][=Branch1][C][=O][C][C][C][=C][C][=C][C][=C][Ring1][=Branch1][N][Ring1][=Branch2][C][Ring1][=C][=O]
[O][=C][C][=C][C][=C][C][=C][Ring1][=Branch1][C][=Branch1][C][=O][N][Ring1][#Branch2][N][C][C][N][Branch1][N][C][=C][C][=C][Branch1][C][Cl][C][=C][Ring1][#Branch1][C][C][Ring1][=N]
[O][=C][Branch1][#Branch2][N][C][C][C][C][C][O][Ring1][Branch1][C][=C][C][=C][Branch1][C][Cl][C][=C][Ring1][#Branch1][N][S][=Branch1][C][=O][=Branch1][C][=O][C][=C][C][=C][C][=N][O][N][=C][Ring1][=Branch2][Ring1][Branch1]
[C][C][Branch2][Ring1][#C][N][C][=N][C][=C][C][Branch1][#C][N][C][=Branch1][C][=O][O][C][C][Ring1][=Branch1][C][C][C][Ring1][Ring1][=C][C][=C][Ring1][=C][Ring2][Ring1][Ring1][C][C][S][=Branch1][C][=O][=Branch1][C][=O][C][Ring2][Ring1][=Branch2]
[C][C][C][C][C][Branch2][Ring2][=Branch2][N][C][=Branch1][C][=O][C][=C][C][=C][C][Branch2][Ring1][Branch2][C][N][C][=Branch1][C][=O][C][=C][N][C][Branch1][C][C][=C][C][=C][Ring1][=Branch1][C][Ring1][#Branch2][=O][=C][Ring2][Ring1][Branch1][C][C][Ring2][Ring1][=C]
[O][=C][Branch1][N][C][O][C][C][C][C][C][C][Ring1][=Branch1][Cl][N][C][=N][C][Branch1][N][C][=C][C][=C][C][Branch1][C][F][=C][Ring1][#Branch1][=C][S][Ring1][N]
[C][C][O][C][=Branch1][C][=O][C][=C][C][=C][C][=C][Branch1][P][O][C][=C][C][=C][Branch1][=Branch1][N+1][=Branch1][C][=O][O-1][C][=C][Ring1][=Branch2][C][Branch1][Branch2][C][=Branch1][C][=O][S][C][C][=N][=C][Ring2][Ring1][=Branch2]
[C][O][C][=Branch1][C][=O][N][Branch1][#Branch1][C][C][=Branch1][C][=O][O][N][C][=Branch1][C][=O][C][C][C][=C][C][=C][C][=C][Ring1][=Branch1]
[C][C][=C][C][=C][C][Branch1][C][C][=C][Ring1][#Branch1][O][C][C][=N][C][Branch1][C][N][=N][C][=C][Ring1][#Branch1][C][C][C][C][Ring1][=Branch1]
[C][C][O][C][=Branch1][C][=O][C][=C][Branch1][P][C][O][C][=Branch1][C][=O][C][S][C][=C][C][=C][C][=C][Ring1][=Branch1][N][C][=Branch1][C][=O][N][C][Ring2][Ring1][Ring1][C]
[C][O][C][=C][C][=C][Branch1][#Branch1][C][=C][Ring1][=Branch1][O][C][C][=Branch1][=N][=C][C][=C][C][=C][Branch1][C][Br][C][=C][Ring1][#Branch1][N][Branch1][=C][C][C][=Branch1][C][=O][N][C][C][O][C][C][Ring1][=Branch1][C][C][Ring2][Ring1][O]
[N][C][=Branch1][C][=O][C][C][C][N][Branch2][Ring1][#C][C][=Branch1][C][=O][C][C][C][=Branch1][C][=O][N][Branch1][P][C][=C][C][=C][C][=Branch1][Ring2][=C][Ring1][=Branch1][O][C][C][O][Ring1][#Branch1][C][Ring1][S][C][C][Ring2][Ring1][Branch2]
[C][C][O][C][=Branch1][C][=O][C][C][=C][C][=C][Branch2][Ring1][=N][S][=Branch1][C][=O][=Branch1][C][=O][N][C][C][=C][C][=C][Branch1][=Branch1][C][=Branch1][C][=O][O][C][=C][Ring1][=Branch2][C][C][Ring1][=N][C][=C][Ring2][Ring1][=Branch1]
[C][C][O][C][=Branch1][C][=O][C][Branch1][C][C][C][C][C][N][Branch2][Ring1][C][C][=Branch1][C][=O][C][=C][C][=C][C][=C][Ring1][=Branch1][N][Branch1][C][C][C][C][Ring2][Ring1][C]
[C][C][=C][C][Branch1][=Branch1][C][Branch1][C][N][=O][=C][C][=C][Ring1][=Branch2][N][C][Branch1][Branch2][C][C][C][=Branch1][C][=O][O][=C][C][=C][Ring1][#Branch2][C][=C][C][=C][Branch1][=Branch1][N][Branch1][C][C][O][C][=C][Ring1][=Branch2]
[C][C][O][C][=Branch1][C][=O][C][=C][Branch1][C][C][N][Branch1][=C][C][C][=C][C][=C][Branch1][C][Cl][C][=C][Ring1][#Branch1][F][C][=Branch1][C][=O][C][Ring1][S][S][C][=C][C][=C][C][=C][C][=C][C][Ring1][=Branch1][=C][Ring1][#Branch2]
[O][=S][=Branch1][C][=O][Branch1][=Branch2][C][=C][C][=C][C][=C][Ring1][=Branch1][C][C][=N][O][C][=Ring1][Branch1][C][Branch1][C][F][Branch1][C][F][F]
[C][O][C][=C][C][=C][Branch1][C][Cl][C][=C][Ring1][#Branch1][C][C][=C][Branch2][Ring1][N][C][=Branch1][C][=O][N][N][=C][C][=C][C][=C][Branch1][O][O][C][C][=C][C][=C][C][=C][Ring1][=Branch1][C][=C][Ring1][=C][N][Branch2][Ring1][Branch1][C][=N][C][Branch1][N][C][=C][C][=C][Branch1][C][C][C][=C][Ring1][#Branch1][=C][S][Ring1][N][N][=Ring2][Ring2][Ring2]
[C][C][C][S][=Branch1][C][=O][=Branch1][C][=O][N][C][C][C][Branch2][Ring1][C][C][=Branch1][C][=O][N][C][C][=C][C][=C][Branch1][C][C][C][=C][Ring1][#Branch1][C][Branch2][Ring1][Branch1][N][C][=Branch1][C][=O][C][=C][C][=C][C][=Branch1][Ring2][=C][Ring1][=Branch1][O][C][O][Ring1][=Branch1][C][Ring2][Ring1][=N]
[C][C][Branch1][C][C][C][C][N][C][C][Branch1][Ring2][C][C][N][O][C][Ring1][Branch2][=O]
[C][N][C][=C][C][=C][Branch1][#C][N][C][=Branch1][C][=O][C][C][=C][C][=C][C][=C][Ring1][=Branch1][C][=C][Ring1][S][C][N][=C][N][Branch1][Ring2][C][=Ring1][Branch1][C][C][C][C][Ring1][#Branch1]
[C][O][C][=C][C][=C][C][=C][Ring1][=Branch1][N][C][=C][C][Branch2][Ring1][#Branch1][C][Branch1][C][O][C][=N][C][Branch1][#Branch2][C][=C][C][=C][C][=C][Ring1][=Branch1][Cl][=C][S][Ring1][N][=C][C][=C][Ring2][Ring1][Ring2][C][Branch1][C][N][=O]
[C][O][C][=C][C][Branch2][Ring1][Branch2][C][N][C][C][C][Branch1][#Branch1][C][N][Branch1][C][C][C][=N][N][Branch1][C][C][C][=Ring1][#Branch2][C][#N][=C][C][Branch1][Ring1][O][C][=C][Ring2][Ring1][#Branch1]
[O][=C][Branch2][Ring1][P][N][C][=C][C][Branch1][#Branch2][O][C][=C][C][=C][C][=C][Ring1][=Branch1][=C][Branch1][C][O][C][Branch1][=Branch2][C][=C][C][=C][C][=C][Ring1][=Branch1][=C][Ring2][Ring1][Ring2][C][=C][C][=C][C][=C][Ring1][=Branch1]
[C][C][=C][C][=C][C][Branch2][Ring1][N][O][C][C][N][=C][Branch1][=Branch2][C][=C][C][=C][C][=C][Ring1][=Branch1][O][C][=Ring1][O][C][Branch1][C][F][Branch1][C][F][F][=C][Ring2][Ring1][#Branch1][C]
[O][=C][C][N][=C][Branch1][=Branch2][C][=C][C][=C][C][=C][Ring1][=Branch1][C][=C][Branch1][C][Cl][C][=C][C][Branch1][C][Cl][=C][Ring1][Branch2][N][Ring2][Ring1][Ring1]
[C][C][C][O][C][=C][C][=C][C][=C][Ring1][=Branch1][F]
[C][C][C][C][=Branch1][C][=O][C][C][=C][Branch1][=C][C][=Branch1][C][=O][N][C][C][C][C][C][O][Ring1][Branch1][C][=Branch1][C][=O][N][Branch2][Ring1][Ring1][C][C][=Branch1][C][=O][N][C][=C][C][=C][C][Branch1][C][F][=C][Ring1][#Branch1][F][C][=Ring2][Ring1][N][C][Ring2][Ring1][S]
[O][=C][Branch2][Ring1][#Branch2][N][C][=C][C][=C][C][Branch1][#C][C][=Branch1][C][=O][N][C][=C][C][=C][C][=C][Ring1][=Branch1][Cl][=C][Ring1][S][C][=C][C][=C][Branch1][=Branch1][N+1][=Branch1][C][=O][O-1][O][Ring1][Branch2]
[C][C][N][C][C][C][=C][C][Branch1][Ring1][O][C][=C][Branch1][Ring1][O][C][C][=C][Ring1][#Branch2][C][Ring1][=C][C][C][=Branch1][C][=O][N][C][C][=Branch1][C][=O][N][C][Branch1][C][C][C][=Branch1][C][=O][N][C][Branch1][#Branch2][C][C][=C][C][=C][C][=C][Ring1][=Branch1][C][=Branch1][C][=O][N][C][Branch1][#Branch2][C][C][C][N][C][Branch1][C][N][=O][C][=Branch1][C][=O][N][C][Branch1][#Branch2][C][C][=C][C][=C][C][=C][Ring1][=Branch1][C][Branch1][C][N][=O]
[O][=C][N][C][Branch1][#Branch2][C][C][=C][C][=C][C][=C][Ring1][=Branch1][C][=N][C][=C][C][=C][C][=C][Ring1][=Branch1][N][=C][Ring1][#Branch2][N][Ring2][Ring1][Branch1]
[C][O][C][=C][C][=C][Branch2][=Branch1][Branch2][C][O][C][=C][Branch2][Ring2][Ring2][C][=C][C][Branch1][Ring1][O][C][=C][Branch1][Ring1][O][C][C][=C][Ring1][#Branch2][C][Ring1][=C][C][O][C][=Branch1][C][=O][N][C][C][C][C][C][C][Ring1][=Branch1][C][=C][Branch1][Ring1][O][C][C][Branch1][Ring1][O][C][=C][Ring2][Ring1][P][C][=C][C][=C][Branch1][Ring1][O][C][C][Branch1][Ring1][O][C][=C][Ring1][#Branch2][C][=C][Ring2][Branch1][Ring1]
[C][O][C][=C][C][=C][Branch2][Branch1][=N][S][=Branch1][C][=O][=Branch1][C][=O][N][Branch1][#Branch1][C][C][Branch1][C][C][C][C][C][Branch1][C][O][C][Branch1][#Branch2][C][C][=C][C][=C][C][=C][Ring1][=Branch1][N][C][=Branch1][C][=O][O][C][C][O][C][O][C][C][Branch1][#Branch1][O][C][Branch1][C][C][=O][C][Ring1][#Branch2][Ring1][N][C][=C][Ring2][Ring2][#Branch2]
[C][C][O][C][=C][C][=C][Branch2][Ring1][Branch2][N][C][Branch1][C][C][=N][C][=C][Branch1][=Branch2][C][=C][C][=C][C][=C][Ring1][=Branch1][N][=N][N][Ring1][O][C][C][=C][Ring2][Ring1][Branch1]
[C][C][=C][C][=C][Branch2][Ring1][#Branch2][C][=Branch1][C][=O][N][C][=C][C][=C][N][=C][Branch1][C][N][N][=C][Branch1][C][N][C][Ring1][Branch2][=C][Ring1][N][C][=C][Ring2][Ring1][Branch1]
[C][=C][C][=C][C][=C][Branch2][Ring1][C][C][=N][C][=C][C][=C][Branch1][=Branch1][C][=Branch1][C][=N][N][C][=C][Ring1][=Branch2][C][Branch1][Ring1][O][C][=C][Ring2][Ring1][Ring1]
[C][C][C][C][C][C][C][=C][C][=C][Branch2][Ring1][O][O][C][=C][C][=C][C][=Branch1][C][=O][C][=C][Branch1][Branch2][C][N][=N][NH1][N][=Ring1][Branch1][O][C][Ring1][N][=C][Ring1][S][C][=C][Ring2][Ring1][=Branch1]
[C][C][C][Branch1][C][C][Branch1][O][O][C][C][=C][C][=C][C][=C][Ring1][=Branch1][C][=Branch1][C][=O][C][=C][N][Branch1][N][C][C][C][N][C][C][O][C][C][Ring1][=Branch1][C][=C][C][=C][C][=C][Ring2][Ring1][C][Ring1][=Branch1]
[C][C][Branch1][C][C][C][N][C][=N][C][=C][Branch2][Ring1][N][C][N][C][C][C][Branch1][Branch1][C][C][Ring1][=Branch1][C][Branch1][#Branch2][C][O][C][C][=C][S][C][=Ring1][Branch1][C][O][Ring1][=C][C][=N][Ring2][Ring1][#Branch1]
[C][C][C][N][N][=C][C][=C][Branch2][Ring1][C][C][Branch1][Branch2][N][C][=Branch1][C][=O][C][C][=C][C][=C][Ring1][O][Ring1][=C][C][=Branch1][C][=O][C][=C][Branch1][C][O][C][Branch1][C][O][C][=Branch1][C][=O][C][Branch1][=Branch1][C][Branch1][C][N][=O][=C][Branch1][C][O][C][Branch1][=Branch1][N][Branch1][C][C][C][C][Ring1][#C][C][C][Ring2][Ring1][Ring2][C][Ring2][Ring1][#C]
[C][O][C][=Branch1][C][=O][C][C][C][C][C][C][C][=Branch1][C][=O][N][N][C][C][C][=C][Branch1][N][NH1][C][=C][C][=C][C][=C][Ring1][=Branch2][Ring1][=Branch1][C][Ring1][=N][C][C][Ring1][P]
[C][N][C][=N][C][=C][C][=C][Ring1][=Branch1][C][S][C][Branch2][Ring1][Branch2][N][C][=Branch1][C][=O][C][=C][N][=C][Branch1][=Branch2][N][C][C][O][C][C][Ring1][=Branch1][C][=N][Ring1][N][=N][C][=Ring2][Ring1][Ring2][C][=C][C][=C][Branch1][C][F][C][=C][Ring1][#Branch1]
[C][O][C][=N][C][Branch1][#Branch2][N][C][C][C][C][C][C][Ring1][=Branch1][=C][N][=C][N][Branch1][S][C][O][C][Branch1][Ring1][C][O][C][Branch1][C][O][C][Ring1][Branch2][O][C][Ring1][=C][=N][Ring2][Ring1][=Branch2]
[C][O][C][=C][C][=C][C][=N][N][Branch2][Ring1][Ring1][C][=C][C][=C][C][Branch1][=Branch2][C][Branch1][C][F][Branch1][C][F][F][=C][Ring1][#Branch2][C][=Branch1][C][=O][C][Ring1][S][=C][Ring2][Ring1][Branch1][O][C]
[C][C][=Branch1][C][=O][N][C][=C][C][Branch1][C][F][=C][Branch2][Ring1][#Branch1][C][=C][C][=N][C][Branch1][=N][N][C][=C][C][=C][C][Branch1][C][Cl][=C][Ring1][#Branch1][=N][Ring1][=C][C][=C][Ring2][Ring1][Branch1][O][C][C][C][N][Branch1][#Branch2][C][C][C][C][O][C][C][Ring1][=Branch1][C][Ring1][O]
[C][O][C][=C][C][=C][Branch2][Ring1][=Branch2][C][=Branch1][C][=O][N][C][C][O][C][Branch1][N][C][N][C][C][=C][C][=C][C][=C][Ring1][=Branch1][C][Ring1][#C][C][=C][Ring2][Ring1][=Branch1]
[C][C][Branch1][C][C][N][C][Branch1][C][C][C][Branch1][C][O][C][O][C][=C][C][=C][C][=C][C][=C][Branch1][C][N][N][=C][Ring1][O][Ring1][#Branch1]
[C][O][C][=C][C][=C][Branch2][Ring2][S][C][Branch2][Ring1][Ring2][C][=C][C][=C][Branch1][#Branch2][O][C][Branch1][C][F][Branch1][C][F][F][C][=C][Ring1][O][N][C][=Branch1][C][=O][N][Branch1][N][C][C][=C][C][=C][C][=C][Ring1][=Branch1][O][C][C][Ring1][#C][=O][C][=C][Ring2][Ring2][C]
[C][C][C][=C][Branch1][C][C][N][Branch2][Ring1][N][C][=N][C][=C][C][=C][C][=C][Ring1][=Branch1][N][Ring1][=Branch2][C][C][=C][C][=C][C][=C][C][=C][Ring1][=Branch1][O][Ring1][=Branch2][N][=Ring2][Ring1][=Branch2]
[O][=C][Branch2][Ring1][=Branch1][N][C][C][C][C][Branch1][O][O][C][=C][C][=C][C][=C][Ring1][=Branch1][F][C][C][Ring1][=C][N][C][C][C][N][Branch1][Ring2][C][C][O][C][C][Ring1][#Branch2]
[C][O][C][=C][C][=C][Branch2][Branch1][N][N][C][=Branch1][C][=O][C][C][C][=Branch1][C][=O][N][Branch1][N][C][=C][C][=C][Branch1][C][C][C][=C][Ring1][#Branch1][C][=Branch1][C][=O][C][Ring1][=C][C][C][=C][C][=C][C][=C][Ring1][=Branch1][C][N][Ring1][#Branch2][C][=Branch1][C][=O][C][=C][C][=C][C][=C][Ring1][=Branch1][C][C][Branch1][Ring1][O][C][=C][Ring2][Ring2][O]
[C][C][=C][C][=C][Branch2][Ring1][Ring1][N][C][Branch1][C][N][=N][C][Branch1][C][N][=N][C][Ring1][Branch2][Branch1][C][C][C][C][=C][Ring1][S]
[C][N][C][=N][C][Branch2][Ring1][=C][N][C][=C][C][=C][C][Branch2][Ring1][C][C][=Branch1][C][=O][N][C][C][=C][C][=C][Branch1][C][F][C][=C][Ring1][#Branch1][=C][Ring1][P][=C][C][=C][Branch1][Ring1][O][C][C][Branch1][Ring1][O][C][=C][C][Ring1][#Branch2][=N][Ring2][Ring1][S]
[C][N][C][C][C][N][Branch2][Ring1][=C][C][=C][C][=C][C][=Branch1][C][=O][C][Branch1][=Branch1][C][=Branch1][C][=O][O][=C][N][Branch1][Ring1][C][=O][C][Ring1][N][=C][Ring1][S][C][C][Ring2][Ring1][Branch2]
[C][O][C][C][N][C][=Branch1][C][=O][N][C][C][C][O][N][=C][Branch1][O][C][=Branch1][C][=O][N][C][C][C][Ring1][Ring1][C][=Ring1][O][C][Ring1][#C]
[N][C][Branch1][O][C][C][=C][C][=C][C][=C][Ring1][=Branch1][Cl][C][=Branch1][C][=O][N][C][C][N][Branch2][Ring1][#Branch2][C][Branch1][#Branch2][C][C][=C][C][=C][C][=C][Ring1][=Branch1][C][=Branch1][C][=O][N][C][C][C][C][C][C][Ring1][=Branch1][C][C][Ring2][Ring1][#Branch1]
[C][C][C][Branch1][C][C][C][N][Branch1][=N][C][=Branch1][C][=O][C][=C][C][=C][N][=C][Ring1][=Branch1][C][Branch1][=C][C][=Branch1][C][=O][N][C][C][=C][C][=C][O][Ring1][Branch1][C][=C][C][=C][Branch1][Ring1][O][C][C][=C][Ring1][Branch2]
[C][C][=C][C][=C][C][=Branch1][Ring2][=N][Ring1][=Branch1][N][Branch2][Ring1][O][C][=Branch1][C][=O][C][N][C][C][N][Branch1][N][C][=Branch1][C][=O][C][=C][C][=C][O][Ring1][Branch1][C][C][Ring1][=N][C][C][Branch1][C][C][Branch1][C][C][O][Ring2][Ring1][=Branch2]
[C][N][N][=C][C][Branch2][Ring2][#Branch2][C][=N][O][C][Branch2][Ring1][#C][C][Branch2][Ring1][=Branch1][C][=C][C][=C][Branch1][N][C][=C][N][=C][Branch1][C][N][N][=C][Ring1][#Branch1][N][=C][Ring1][=N][C][C][C][Ring1][P][=N][Ring2][Ring1][=Branch1][=C][Ring2][Ring1][O][C][Branch1][C][F][Branch1][C][F][F]
[C][C][=C][C][=C][Branch1][=Branch1][C][=C][Ring1][=Branch1][C][N+1][Branch1][C][O-1][=C][Branch2][Ring1][Branch2][N][Branch1][=Branch2][C][=C][C][=C][C][=C][Ring1][=Branch1][C][=C][C][=C][Branch1][Ring1][C][#N][C][=C][Ring1][Branch2][C][=C][Ring2][Ring1][=Branch2][C][Branch1][C][F][Branch1][C][F][F]
[C][=C][C][=Branch1][C][=O][N][C][C][C][=C][Branch1][=C][C][=N][N][Ring1][Branch1][C][=C][C][=C][C][=C][Ring1][=Branch1][C][Ring1][#C]
[O][C][C][Branch1][#Branch2][C][C][=C][C][=C][C][=C][Ring1][=Branch1][C][C][C][N][Branch2][Ring2][=Branch1][C][=N][C][=C][C][Branch2][Ring1][#Branch2][C][=C][Branch1][N][C][=C][C][=C][Branch1][C][F][C][=C][Ring1][#Branch1][O][C][=C][N][=C][C][=C][Ring1][S][Ring1][=Branch1][=N][Ring2][Ring1][#Branch1][C][Ring2][Ring2][Ring1]
[C][C][S][C][=N][N][=C][Branch2][Ring1][#Branch1][C][S][C][Branch1][Ring1][C][#N][=N][C][=Ring1][#Branch1][C][=C][C][=C][Branch1][C][F][C][=C][Ring1][#Branch1][N][Ring2][Ring1][Ring1][C][=C][C][=C][C][=C][Ring1][=Branch1]
[C][O][C][=C][C][=C][Branch2][Ring2][=Branch2][C][Branch1][#Branch2][C][C][=C][C][=C][C][=C][Ring1][=Branch1][N][C][=Branch1][C][=O][C][C][=C][Branch1][=C][C][O][C][=C][N][=C][C][Branch1][C][Cl][=C][Ring1][#Branch1][O][N][=Ring1][=C][C][=C][Ring2][Ring1][S]
[C][N][Branch1][C][C][C][C][C][N][Branch1][C][C][C][C][=C][Branch1][N][C][=C][C][=C][Branch1][C][Cl][C][=C][Ring1][#Branch1][N][=C][C][=C][C][=C][N][Ring1][S][Ring1][=Branch1]
[C][O][C][=C][C][=C][C][=C][Ring1][=Branch1][O][C][C][C][N][Branch1][C][C][C][=Branch1][C][=O][C][=C][C][=C][C][=C][Ring1][=Branch1][O][Ring1][=N]
[C][O][C][=C][C][=C][C][=C][Ring1][=Branch1][C][Branch2][Ring1][N][C][N][C][=Branch1][C][=O][N][C][Branch1][C][C][Branch1][O][C][C][=N][N][Branch1][C][C][C][=Ring1][=Branch1][C][Ring1][=N][=O][N][Branch1][C][C][C]
[C][C][=C][C][=C][Branch2][Ring2][Branch2][C][=Branch1][C][=O][C][=C][Branch1][C][O][C][=Branch1][C][=O][N][Branch1][=Branch2][C][C][C][N][Branch1][C][C][C][C][Ring1][=N][C][=C][C][=C][Branch1][Ring1][C][#N][C][=C][Ring1][Branch2][C][=C][Ring2][Ring1][=N]
[C][C][C][C][C][C][C][C][O][C][=Branch1][C][=O][C][Branch2][Ring1][#Branch2][C][=Branch1][C][=O][N][C][C][=C][C][=C][Branch1][#Branch2][O][C][Branch1][C][F][Branch1][C][F][F][C][=C][Ring1][O][C][=C][C][=C][C][=C][Ring1][=Branch1]
[C][O][C][=Branch1][C][=O][C][N][C][=Branch1][C][=O][C][=C][C][=C][Branch1][Branch2][N][C][=C][C][=N][Ring1][Branch1][S][Ring1][#Branch2]
[C][C][=C][C][=C][Branch2][Ring1][=N][N][C][=Branch1][C][=O][C][=C][C][=C][C][=Branch1][C][=O][N][C][=Branch1][Branch2][=N][C][Ring1][#Branch1][=C][Ring1][O][C][C][Ring1][Branch2][C][=C][Ring2][Ring1][=Branch1][N][Branch1][C][C][C]
[C][C][C][Branch1][C][C][C][Branch1][S][N][C][=Branch1][C][=O][O][C][C][=C][C][=C][C][=C][Ring1][=Branch1][C][=Branch1][C][=O][N][C][Branch1][#Branch2][C][C][=C][C][=C][C][=C][Ring1][=Branch1][C][=Branch1][C][=O][N][C][Branch1][#Branch2][C][C][=C][C][=C][C][=C][Ring1][=Branch1][N][C][=Branch1][C][=O][O][C][Branch2][Ring1][Branch1][C][=Branch1][C][=O][N][C][Branch1][Branch2][C][C][C][=Branch1][C][=O][O][C][Branch1][C][C][C][C][C][C][C][C][C][C][=C][C][=C][C][=C][Ring1][=Branch1][N][=N][Ring1][#Branch2]
[O][=C][Branch1][=Branch2][C][=C][C][=N][C][=C][Ring1][=Branch1][N][C][C][N][Branch1][#Branch2][C][C][=C][C][=C][C][=C][Ring1][=Branch1][C][=Branch1][C][=O][C][Ring1][=C]
[C][C][=C][C][=C][Branch1][C][C][C][Branch2][Ring1][S][N][C][Branch1][#C][C][C][=C][NH1][C][=C][C][=C][C][=C][Ring1][=Branch2][Ring1][=Branch1][C][=Branch1][C][=O][N][C][=C][C][=C][C][=C][Ring1][=Branch1][=C][Ring2][Ring1][N]
[O][C][C][N][C][C][Branch1][O][O][C][C][=C][C][=C][C][=C][Ring1][=Branch1][C][Branch1][#C][C][O][C][C][=C][C][=C][Branch1][C][Br][C][=C][Ring1][#Branch1][C][Ring2][Ring1][#Branch1][C][S][C][=C][C][=C][C][=C][Ring1][=Branch1]
[C][N][Branch1][C][C][N][=C][C][=C][C][Branch2][Ring2][Branch1][O][C][C][C][C][C][C][C][N][C][=C][Branch1][=N][C][=C][C][Branch1][C][F][=C][C][=C][Ring1][#Branch1][Ring1][#Branch2][C][C][C][Branch1][C][C][C][C][Ring1][#C][=C][Branch1][C][O][C][Branch1][Ring1][O][O][=C][Ring2][Ring1][P]
[C][C][=Branch2][Ring1][=N][=C][C][Branch1][C][C][=C][C][=Branch1][C][=O][N][C][=C][C][=C][Branch1][Branch2][C][C][C][=Branch1][C][=O][O][C][=C][Ring1][O][C][C][C][C][Branch1][C][C][C][C][Ring1][#Branch1]
[C][C][Branch1][C][C][C][=Branch1][C][=O][N][C][C][C][C][C][Ring1][=Branch1][C][N][Branch1][P][C][=Branch1][C][=O][C][=C][C][Branch1][C][Cl][=C][C][=C][Ring1][#Branch1][O][C][Ring1][P]
[C][O][C][=C][C][Branch1][Ring1][O][C][=C][C][=Branch1][Ring2][=C][Ring1][Branch2][O][C][Branch2][Ring1][N][C][=C][C][=C][Branch1][O][O][C][C][N][C][C][C][C][Ring1][Branch1][C][Branch1][=Branch1][N+1][=Branch1][C][=O][O-1][=C][Ring1][P][C][Branch2][Ring1][Ring2][O][C][=Branch1][C][=O][C][=C][N][=C][C][=C][C][=C][C][Ring1][=Branch1][=C][Ring1][#Branch2][C][Ring2][Ring2][Branch1]
[C][S][=Branch1][C][=O][=Branch1][C][=O][N][C][=C][C][=C][Branch2][Ring1][=N][O][C][C][N+1][C][Branch1][#Branch2][C][=C][C][=C][C][=C][Ring1][=Branch1][F][C][C][C][C][C][Ring1][=N][C][C][C][Ring1][Branch2][C][=C][Ring2][Ring1][#Branch2]
[C][C][C][Branch1][N][C][=C][C][=C][Branch1][C][Cl][C][=C][Ring1][#Branch1][C][Branch2][Ring1][Branch1][C][N][Branch1][C][C][C][C][=C][C][=C][Branch1][C][Cl][C][Branch1][C][Cl][=C][Ring1][Branch2][C][=C][C][=C][Branch1][C][Cl][C][=C][Ring1][#Branch1]
[C][C][C][C][C][C][C][C][C][#C][C][=C][N][=C][C][Branch2][Ring1][#Branch1][C][Branch1][C][O][C][=C][C][=C][C][Branch1][=Branch2][C][Branch1][C][F][Branch1][C][F][F][=C][Ring1][#Branch2][=C][Ring2][Ring1][C]
[C][O][C][=N][C][=C][Branch1][C][Cl][C][Branch2][Ring2][N][N][C][=N][N][=C][Branch2][Ring1][#C][C][C][=N][C][=C][C][Branch1][C][Cl][=C][Branch1][=Branch2][C][=C][C][=C][C][=C][Ring1][=Branch1][C][=C][Ring1][=N][N][Ring1][S][C][C][O][S][Ring2][Ring1][=Branch2][=N][Ring2][Ring1][P]
[C][O][C][=C][C][=C][Branch2][Ring1][Ring1][C][=C][C][=Branch1][C][=O][C][=C][C][=C][C][=C][Ring1][=Branch1][C][Ring1][#Branch2][=O][C][=C][Ring2][Ring1][C][O]
[O][C][=C][C][Branch1][C][O][=C][C][Branch1][C][O][=C][Ring1][Branch2][C][=C][C][Branch1][C][O][=C][Branch1][C][O][C][Branch1][C][Br][=C][Ring1][=Branch2]
[O][=C][C][Branch1][=Branch2][C][=C][C][=C][C][=C][Ring1][=Branch1][=C][Branch1][=Branch2][C][=C][C][=C][C][=C][Ring1][=Branch1][O][C][=C][C][=C][C][=C][Ring2][Ring1][=Branch1][Ring1][=Branch1]
[C][C][=Branch1][C][=O][N][C][C][=C][C][=C][Branch2][Ring2][P][S][=Branch1][C][=O][=Branch1][C][=O][N][C][C][C][N][Branch2][Ring1][=C][C][=C][C][=C][Branch1][S][N][C][C][N][Branch1][=Branch1][C][Branch1][C][C][=O][C][C][Ring1][=Branch2][C][Branch1][C][F][=C][Ring1][S][F][C][=Branch1][C][=O][O][C][=C][Ring2][Ring2][C]
[C][C][C][C][C][C][Branch1][P][C][C][C][C][C][Branch1][C][O][C][C][C][Ring1][#Branch1][Ring1][O][C][C][Ring1][S][C][C][Branch1][C][O][C][Ring2][Ring1][Ring2][=O]
[O][=C][Branch1][C][O][C][=C][N][Branch1][=Branch1][C][C][C][Ring1][Ring1][C][=C][C][Branch2][Ring1][Ring2][N][C][C][N][Branch1][#Branch2][C][=N][N][=C][N][=C][Ring1][=Branch1][Cl][C][C][Ring1][=N][=C][Branch1][C][F][C][=C][Ring2][Ring1][Ring2][C][Ring2][Ring1][O][=O]
[C][O][C][=C][C][Branch2][Ring1][#Branch1][C][=C][Branch1][Ring1][C][#N][C][=Branch1][C][=O][N][C][=C][C][=C][C][Branch1][C][Cl][=C][Ring1][#Branch1][=C][C][Branch1][Ring1][O][C][=C][Ring2][Ring1][=Branch1][O][C]
[C][C][=C][N][=C][C][Branch2][Ring1][O][C][=N][O][C][=C][C][Branch1][N][O][C][C][C][C][C][=N][NH1][C][=Ring1][Branch1][=C][C][=C][Ring2][Ring1][C][Ring1][#C][=C][Ring2][Ring1][#Branch1]
[C][O][C][=N][C][Branch2][Ring1][O][C][=C][C][=C][C][Branch1][C][O][=C][Branch1][C][O][C][=C][Ring1][Branch2][C][=C][C][Branch1][C][O][=C][Ring1][S][O][=C][C][=C][Ring2][Ring1][=Branch1][O]
[C][O][C][=Branch1][C][=O][C][=C][C][=Branch2][Ring1][Ring2][=C][C][=C][C][=C][C][Ring1][=Branch1][=C][Ring1][#Branch2][C][Branch1][C][F][Branch1][C][F][F][C][=Branch1][C][=O][O][C][Ring1][P]
[C][O][C][=C][C][=C][C][=C][Ring1][=Branch1][N][=C][C][C][=Branch1][S][=N][N][C][=Branch1][C][=O][C][=C][Branch1][C][C][C][Ring1][#Branch1][=O][C][=Branch1][C][=O][N][=C][Ring1][S][N]
[O][=C][Branch2][Ring2][=N][C][C][C][=C][C][=C][C][Branch1][#Branch2][N][C][C][N][C][C][Ring1][=Branch1][=O][=C][Branch1][#C][N][C][=Branch1][C][=O][C][C][=C][C][=C][C][=C][Ring1][=Branch1][C][=C][Ring2][Ring1][#Branch1][NH1][Ring2][Ring1][#Branch2][N][C][C][C][=C][C][=C][S][Ring1][Branch1]
[N][C][=N][C][Branch1][=N][N][C][=C][C][=C][Branch1][C][F][C][=C][Ring1][#Branch1][=N][C][Branch1][=Branch2][C][Branch1][C][Cl][Branch1][C][Cl][Cl][=N][Ring2][Ring1][C]
[C][C][O][C][C][O][C][Ring1][=Branch1][C][C][N][Branch1][=N][C][=Branch1][C][=O][C][C][C][C][C][C][Ring1][=Branch1][C][C][Ring1][=C]
[C][O][C][=C][C][=C][Branch2][Ring1][=C][C][O][N][C][=Branch1][C][=O][C][N][NH1][C][=Branch1][C][=O][C][=C][Branch1][Branch1][C][Ring1][#Branch1][=O][C][C][C][C][C][Ring1][Branch2][C][=C][Ring2][Ring1][=Branch2]
[C][C][C][N][C][C][C][C][O][C][=C][C][=C][Branch2][Ring1][#Branch1][C][=Branch1][C][=O][C][=C][C][=C][C][=C][Ring1][=Branch1][O][C][C][=C][C][=C][C][=C][Ring1][=Branch1][C][=C][Ring2][Ring1][=Branch1]
[O][=C][Branch1][C][O][C][O][C][=C][C][=C][C][Branch1][=C][N][C][=Branch1][C][=O][C][=C][C][=C][C][=C][Ring1][=Branch1][=C][Ring1][#C]
[C][N][C][C][Branch2][Ring1][P][C][=Branch1][C][=O][N][C][=C][C][=C][Branch1][C][Cl][C][=C][Ring1][#Branch1][C][=Branch1][C][=O][N][C][=C][C][=C][C][Branch1][C][Cl][=C][Ring1][#Branch1][C][C][Branch1][N][C][=C][C][=C][C][Branch1][C][Cl][=C][Ring1][#Branch1][C][Ring2][Ring1][S]
[C][C][=C][C][Branch1][P][C][Branch1][C][C][N][C][=C][C][=C][Branch1][C][Br][C][=C][Ring1][#Branch1][=N][C][Branch1][C][C][=N][Ring1][P]
[C][C][C][C][N][C][=N][C][Branch1][C][N][=C][NH1][C][=Branch1][C][=O][N][Branch1][=Branch2][C][C][C][C][C][O][Ring1][Branch1][C][Ring1][N][=N][Ring1][P]
[C][C][Branch1][C][C][C][C][C][C][=Branch1][Ring2][=N][O][Ring1][Branch1][C][Branch1][C][C][Branch1][C][C][C][Branch1][=Branch1][C][=Branch1][C][=O][O][C][Ring1][=N][O]
[C][C][C][C][N][Branch2][Ring2][S][C][=C][C][Branch1][=N][N][C][C][C][C][Ring1][Branch1][C][Branch1][C][N][=O][=C][C][=C][Ring1][=C][N][S][=Branch1][C][=O][=Branch1][C][=O][C][=C][C][=C][Branch1][=Branch2][C][Branch1][C][C][Branch1][C][C][C][C][=C][Ring1][#Branch2][C][C][Ring2][Ring1][P]
[C][O][C][C][C][=C][C][=C][Branch2][Ring1][O][C][=Branch1][C][=O][N][C][=C][C][=C][C][Branch1][N][C][=C][N][Ring1][Branch1][C][C][C][C][Ring1][Ring1][=C][Ring1][=N][C][=C][Ring2][Ring1][=Branch1][N][Branch1][C][C][C][Ring2][Ring1][O][=O]
[N][=C][Branch1][Ring1][N][O][C][=C][C][=C][Branch1][Ring2][S][Ring1][Branch1][C][C][N][Ring1][=Branch1][C][=Branch1][C][=O][C][=C][C][=C][C][=C][C][=C][Ring1][=Branch1][NH1][Ring1][=Branch2]
[O][=C][Branch2][Ring2][P][C][S][C][=N][C][=C][C][=C][Branch2][Ring1][=N][N][C][=Branch1][C][=O][C][=C][C][=C][Branch1][=C][S][=Branch1][C][=O][=Branch1][C][=O][N][C][C][C][Ring1][Ring1][C][=C][Ring1][=N][C][=C][Ring2][Ring1][=Branch1][S][Ring2][Ring1][=Branch2][N][C][=C][C][=C][C][=C][Ring1][=Branch1][Cl]
[O][=C][C][C][C][C][C][C][Branch1][S][C][C][C][=Branch1][C][=O][N][C][=C][C][=C][C][=C][Ring1][=Branch1][C][O][C][=Branch1][C][=O][C][C][N][Ring2][Ring1][=Branch2]
[C][C][Branch1][C][C][C][=C][N][Branch2][Ring1][S][C][C][C][N][Branch2][Ring1][Ring2][C][Branch1][=Branch2][C][=C][C][=C][C][=C][Ring1][=Branch1][C][=C][C][=C][C][=C][Ring1][=Branch1][C][C][Ring2][Ring1][Ring1][C][Ring2][Ring1][=Branch2][=O]
[C][C][=C][C][=C][Branch1][=Branch1][C][=C][Ring1][=Branch1][C][N][Branch2][Ring1][Branch1][C][C][C][=Branch1][C][=O][N][N][C][=Branch1][C][=O][C][=C][C][=N][C][=C][Ring1][=Branch1][C][=Branch1][C][=O][C][O][Ring2][Ring1][Branch2]
[C][C][=C][C][=C][Branch2][Branch1][Ring2][C][Branch1][C][C][N][C][=Branch1][C][=O][N][Branch2][Ring2][C][C][C][=Branch1][C][=O][C][Branch1][C][C][S][=Branch1][C][=O][=Branch1][C][=O][C][=C][C][=C][C][=Branch1][Ring2][=C][Ring1][=Branch1][C][C][=Branch1][C][=O][N][Ring1][#Branch1][C][Ring2][Ring1][Branch2][=O][C][=C][Ring2][Ring1][#C]
[C][O][C][=C][N][=C][C][Branch2][Ring2][#Branch2][N][C][=C][C][Branch1][#Branch2][C][=C][C][=C][N][=C][Ring1][=Branch1][F][=C][C][Branch2][Ring1][C][C][=C][C][Branch1][C][F][=C][C][=N][NH1][C][Ring1][Branch1][=C][Ring1][#Branch2][F][=N][Ring2][Ring1][Branch2][=C][Ring2][Ring1][#C]
[O][=C][N][C][C][C][O][C][=C][C][=C][C][Branch1][C][Cl][=C][Ring1][#Branch1][C][Ring1][#Branch2][O][Ring1][=C]
[C][O][C][=C][C][=C][Branch2][Ring1][=N][C][=Branch2][Ring1][Ring1][=C][Branch1][C][F][C][C][N][C][C][C][C][Ring1][=Branch1][C][C][Ring1][=Branch1][O][C][C][Ring2][Ring1][C][C][C][=C][N][Branch1][=Branch2][C][C][N][C][C][C][Ring1][Ring2][C][=Branch1][C][=O][C][=Ring1][=N][N][Ring2][Ring1][S]
[C][C][C][N][C][Branch2][Ring1][Branch2][S][C][=Branch1][C][=O][C][=C][C][=C][C][Branch1][=Branch2][C][Branch1][C][F][Branch1][C][F][F][=C][Ring1][#Branch2][=N][C][=C][C][=C][C][=C][Ring1][=Branch1][Ring2][Ring1][=Branch1]
[C][C][Branch1][=N][N][C][=Branch1][C][=O][C][C][C][C][O][Ring1][Branch1][C][=C][C][=C][C][=Branch1][Ring2][=C][Ring1][=Branch1][N][=C][N][Ring1][=Branch1][C][C][C][C][C][Ring1][#Branch1]
[N][#C][C][=C][Branch1][C][N][N][Branch1][=Branch2][C][C][=C][C][=C][O][Ring1][Branch1][C][=N][C][=N][C][Branch1][C][N][=C][Ring1][P][Ring1][#Branch1]
[C][O][N][N][=N][C][Branch2][Ring1][=C][C][N][C][=Branch1][C][=O][N][C][Branch1][C][C][Branch1][=N][C][=C][C][=C][Branch1][Ring1][O][C][C][=C][Ring1][Branch2][C][Ring1][#C][=O][=C][Ring2][Ring1][=Branch1][C]
[C][C][=C][C][=C][C][=C][Ring1][=Branch1][N][C][=Branch1][C][=O][C][=C][C][=C][C][Branch1][C][O][=C][Ring1][#Branch1][C][=Branch1][C][=O][C][=C][Branch1][C][O][C][=C][C][=C][Ring1][#Branch1][Ring1][P]
[O][=C][Branch2][Ring2][Ring2][C][S][C][O][C][Branch1][=Branch2][C][=C][C][=C][C][=C][Ring1][=Branch1][=N][C][=Ring1][O][S][=Branch1][C][=O][=Branch1][C][=O][C][=C][C][=C][C][=C][Ring1][=Branch1][C][=C][C][=C][C][=C][Ring1][=Branch1]
[C][C][=Branch1][C][=O][O][C][C][=C][C][=C][C][Branch1][P][C][O][C][=C][C][=C][Branch1][C][C][C][Branch1][C][C][=C][Ring1][Branch2][O][Ring1][#C]
[C][C][=N][C][Branch1][=Branch2][C][=C][C][=C][C][=C][Ring1][=Branch1][=N][C][=C][Ring1][N][C][=Branch1][C][=O][C][Branch1][C][C][=C][Branch1][C][C][N][Ring1][=Branch2][C][C][=C][C][=C][C][=C][Ring1][=Branch1]
[C][O][C][=C][C][=C][Branch2][Ring2][=N][C][C][=C][Branch2][Ring1][#Branch2][C][=Branch1][C][=O][N][N][=C][Branch1][=Branch2][C][=C][C][=C][C][=C][Ring1][=Branch1][C][=C][C][=C][C][=C][Ring1][=Branch1][N][N][C][=Branch1][C][=O][C][=C][C][=Ring2][Ring1][O][Ring1][#Branch1][C][=C][Ring2][Ring1][S]
[C][C][Branch1][C][C][C][=C][O][C][=Branch1][C][=O][C][=C][C][Branch1][C][C][O][C][=Branch1][C][=O][C][C][Branch1][N][C][O][C][C][=C][C][=C][C][=C][Ring1][=Branch1][O][C][=Branch1][C][=O][C][=C][C][=C][C][=C][Ring1][=Branch1]
[C][O][C][=C][C][=C][Branch2][Ring2][Ring1][S][=Branch1][C][=O][C][=C][C][Branch1][C][C][=N][C][Branch1][P][N][C][C][C][C][C][Ring1][=Branch1][C][=C][C][=C][C][=C][Ring1][=Branch1][=N][Ring2][Ring1][Ring1][C][=C][Ring2][Ring1][O]
[O][=C][O][C][=C][C][=C][Branch1][C][Cl][C][=C][Ring1][#Branch1][C][Ring1][#Branch2][=C][C][=C][C][=C][C][=C][Ring1][=Branch1][Cl]
[C][N][Branch1][C][C][C][=C][C][=C][Branch2][Ring2][Branch2][C][=Branch1][C][=O][O][C][C][Branch1][=Branch2][C][=C][C][=C][N][=C][Ring1][=Branch1][C][C][C][C][C][Branch1][Ring2][C][Ring1][=C][N][Ring1][=Branch1][C][C][=C][C][=C][C][=C][Ring1][=Branch1][C][=C][Ring2][Ring1][#C]
[C][C][C][=N][C][=N][C][Branch2][Ring2][#Branch2][C][=C][C][=C][Branch2][Ring1][#Branch2][C][=Branch1][C][=O][N][C][C][N][Branch1][N][C][C][C][N][Branch1][C][C][C][C][Ring1][#Branch1][C][C][Ring1][=N][C][Branch1][Ring1][O][C][=C][Ring2][Ring1][#Branch1][=C][Ring2][Ring1][=N][C][#C][C][=C][C][=C][Branch1][C][N][N][=C][Ring1][#Branch1]
[C][C][=N][N][Branch1][=Branch2][C][=C][C][=C][C][=C][Ring1][=Branch1][C][=Branch1][C][=O][C][=C][Ring1][=N][C][N][C][C][N][Branch2][Ring1][Ring1][C][=C][C][=C][C][Branch1][=Branch2][C][Branch1][C][F][Branch1][C][F][F][=C][Ring1][#Branch2][C][C][Ring1][S]
[C][C][Branch1][C][C][Branch1][C][C][C][Branch1][C][O][C][C][N][Branch2][Ring1][C][C][=Branch1][C][=O][C][=C][C][=C][N][=C][NH1][C][Ring1][Branch1][=C][Ring1][=Branch2][C][C][C][Ring1][P]
[C][N][C][=N][C][=C][N][=C][C][=C][Ring1][=Branch1][C][Branch2][Ring1][#Branch2][N][C][=C][C][=C][Branch1][#C][N][C][C][C][Branch1][C][F][Branch1][C][F][C][C][Ring1][Branch2][C][=C][Ring1][=C][=N][Ring2][Ring1][=Branch2]
[C][N][Branch1][C][C][C][C][N][C][=Branch1][C][=O][C][=C][C][=C][C][=C][C][=C][Ring1][=Branch1][S][Ring1][=Branch2]
[O][=C][Branch2][Ring1][#Branch1][N][C][=C][C][=C][Branch1][C][Br][C][Branch1][=Branch2][C][Branch1][C][F][Branch1][C][F][F][=C][Ring1][O][C][=C][C][=N][C][=C][Ring1][=Branch1]
[C][O][C][=C][C][=C][C][=C][Ring1][=Branch1][N][C][=Branch1][C][=O][C][N][Branch1][C][C][C][=C][C][=C][C][=C][Ring1][=Branch1][S][Ring1][#Branch2][=Branch1][C][=O][=O]
[C][N][C][Branch1][C][C][C][=Branch1][C][=O][N][C][C][C][C][C][C][C][C][C][N][Branch1][C][O][C][=Branch1][C][=O][C][=C][C][Ring1][Branch2][Branch1][C][C][C][Ring1][=N][C][C][C][Ring2][Ring1][Ring2][Ring1][P][C]
[C][C][N][C][Branch1][C][C][=C][Branch1][P][C][=C][C][=C][C][=Branch1][Ring2][=C][Ring1][=Branch1][N][C][C][C][Ring1][#Branch1][C][=C][C][=C][C][=C][Ring1][=Branch1][Ring2][Ring1][Ring2]
[C][O][C][=C][C][=C][C][Branch2][Ring1][=C][C][N][C][=Branch1][C][=O][C][N][C][Branch1][Branch2][C][=C][C][=C][O][Ring1][Branch1][=N][C][=C][C][=C][C][=C][Ring1][=Branch1][Ring1][=C][=C][Ring2][Ring1][=Branch2]
[C][C][Branch2][Ring1][Ring2][C][=Branch1][C][=O][N][C][=C][C][=C][Branch1][C][F][C][Branch1][C][F][=C][Ring1][Branch2][C][C][Ring1][=C]
[C][C][N+1][Branch1][Ring1][C][C][Branch1][Ring1][C][C][C][C][O][C][=C][NH1][C][=C][C][=C][Branch1][C][Br][C][=C][Ring1][#Branch2][Ring1][#Branch1]
[C][C][C][=C][Branch1][C][C][N][Branch2][Ring1][=N][C][=C][C][=C][C][=Branch1][Ring2][=C][Ring1][=Branch1][C][N][C][N][Ring1][#Branch1][C][Branch1][C][C][Branch1][C][C][C][Ring1][N][S][C][N][=Ring2][Ring1][Branch1]
[C][C][C][=C][C][=C][C][Branch1][Ring1][C][C][=C][Ring1][Branch2][N][C][=Branch1][C][=O][C][=C][C][=C][C][=Branch1][Ring2][=C][Ring1][=Branch1][N][=C][N][Ring1][=Branch1][C][C][S][C][Ring1][=Branch1]
[C][C][Branch1][C][C][O][C][=Branch1][C][=O][C][N][C][=C][Branch2][Ring1][#Branch2][C][=Branch1][C][=O][C][C][Branch1][=C][C][C][C][=C][C][=C][Branch1][C][F][C][=C][Ring1][#Branch1][C][Ring1][S][=O][C][C][C][C][Ring2][Ring1][Branch1]
[C][C][O][N][=C][Branch1][=N][C][=C][Branch1][C][Cl][C][=C][C][=C][Ring1][#Branch1][Cl][C][=Ring1][=N][C][=Branch1][C][=O][N][=C][Branch1][C][N][N][C][C][=C][C][=C][C][=C][Ring1][=Branch1][C][Ring1][=Branch2]
[C][C][=C][C][=C][Branch2][Ring1][N][N][C][=Branch1][C][=O][C][=C][C][=C][Branch1][=N][C][N][C][=Branch1][C][=O][C][S][C][Ring1][=Branch1][=O][C][=C][Ring1][=C][C][=C][Ring2][Ring1][#Branch1]
[C][C][=C][C][=C][C][Branch1][P][N][C][=N][C][=C][Branch1][C][N][N][=C][N][=C][Ring1][#Branch1][Ring1][#Branch2][=C][Ring1][S]
[C][O][C][=C][C][=C][C][=C][Ring1][=Branch1][C][C][C][=C][Branch1][S][N][Branch1][C][C][C][=C][C][=C][Branch1][C][Br][C][=C][Ring1][#Branch1][N][=C][N][=C][Ring1][#C][O][C]
[C][O][N][C][=C][Branch2][Ring1][S][C][N][C][C][C][Branch2][Ring1][Ring2][C][=Branch1][C][=O][N][Branch1][C][C][C][C][C][C][S][C][=N][C][=Ring1][Branch1][C][C][Ring2][Ring1][Ring1][C][Branch1][C][C][=N][Ring2][Ring1][=Branch2]
[N][=C][Branch1][C][N][C][=C][C][=C][C][Branch2][Branch1][Branch1][N][C][C][C][Branch2][Ring2][=Branch2][C][C][=N][C][=C][Branch1][=Branch2][C][=C][C][=C][C][=Branch1][C][=O][O][C][=C][Ring1][N][N][Ring1][#C][C][C][=C][C][=C][C][Branch1][=Branch1][C][=Branch1][C][=N][N][=C][Ring1][=Branch2][C][C][Ring2][Ring1][S][=N][Ring2][Ring2][Ring2]
[C][O][C][=Branch1][C][=O][C][C][C][=C][C][Branch1][C][C][C][Branch2][Ring2][=Branch2][C][N][Branch2][Ring1][Ring1][C][=C][C][=C][Branch1][=Branch2][C][Branch1][C][F][Branch1][C][F][F][C][=N][Ring1][#Branch2][C][=C][C][=C][Branch1][=Branch1][C][=Branch1][C][=O][O][C][Branch1][C][O][=C][Ring1][#Branch2][N][S][=Branch1][C][=O][=Branch1][C][=O][C][=C][C][=C][C][Branch1][=Branch2][C][Branch1][C][F][Branch1][C][F][F][=C][Ring1][#Branch2]
[C][C][Branch2][Ring2][C][C][C][=C][C][=C][Branch1][Ring1][C][#N][C][=C][Ring1][Branch2][N][Branch1][=Branch1][C][Branch1][C][N][=O][C][=C][C][=C][C][=C][Ring1][=Branch1][Ring2][Ring1][Ring2][C][N][Branch1][O][C][C][C][=C][C][=C][C][=C][Ring1][=Branch1][S][=Branch1][C][=O][=Branch1][C][=O][C][=C][C][=C][C][=C][Ring1][=Branch1]
[O][=C][C][C][Branch2][Ring1][Ring1][S][=Branch1][C][=O][=Branch1][C][=O][C][=C][C][=C][Branch1][C][Cl][C][=C][Ring1][#Branch1][N][C][C][Ring1][S][C][C][=C][C][=C][C][=C][Ring1][=Branch1]
[N][C][=C][C][=C][C][Branch1][P][O][C][C][Branch1][C][O][C][N][C][Branch1][C][F][Branch1][C][F][F][=C][Ring1][S]
[C][C][O][C][=N][N][=C][Branch2][Ring2][O][N][C][=Branch1][C][=O][C][C][C][=Branch1][C][=O][N][Branch1][N][C][=C][C][=C][Branch1][C][C][C][=C][Ring1][#Branch1][C][=Branch1][C][=S][N][Ring1][=C][C][=C][C][=C][Branch1][C][C][C][=C][Ring1][#Branch1][S][Ring2][Ring1][=N]
[C][C][O][C][=Branch1][C][=O][C][=C][C][=C][Branch2][Ring1][=C][N][S][=Branch1][C][=O][=Branch1][C][=O][C][=C][N][=C][C][=C][Ring1][=Branch1][S][C][C][=Branch1][C][=O][N][C][C][C][C][Ring1][Branch1][C][=C][Ring2][Ring1][=Branch2]
[O][=C][C][=C][C][=C][C][=C][Ring1][#Branch1][S][N][Ring1][=Branch2][C][=C][C][=C][C][Branch1][P][C][=Branch1][C][=O][N][C][C][C][C][Branch1][C][O][C][C][Ring1][#Branch1][=C][Ring1][S]
[C][O][C][=C][C][=C][Branch1][#Branch1][C][=C][Ring1][=Branch1][O][C][C][N][Branch2][Branch1][=C][C][C][C][=C][C][=C][Branch2][Ring2][#C][N][C][=Branch1][C][=O][C][=C][C][=C][Branch2][Ring1][=C][O][C][Branch1][C][C][C][=Branch1][C][=O][N][C][=C][C][=C][Branch1][#Branch2][S][C][Branch1][C][F][Branch1][C][F][F][C][=C][Ring1][O][C][=C][Ring2][Ring1][#Branch1][C][=C][Ring2][Ring1][S][C][C][Ring2][Ring2][O]
[C][=Branch1][N][=N][N][=C][N][C][C][C][N][C][C][Ring1][#Branch1][C][=C][C][=C][C][=C][C][=C][C][Ring1][=Branch1][=C][Ring1][#Branch2]
[O][=C][Branch1][=C][N][C][=C][C][=C][Branch1][C][F][C][=C][Ring1][#Branch1][F][C][=C][N][Branch1][=Branch2][C][C][=C][C][=C][S][Ring1][Branch1][C][=C][C][=C][C][=C][Ring1][=Branch1][C][Ring1][S][=O]
[C][O][C][=C][C][Branch2][Ring1][O][C][=C][C][O][C][=C][C][Branch1][C][O][=C][C][Branch1][C][O][=C][Ring1][Branch2][C][=Branch1][C][=O][C][=Ring1][=N][O][=C][C][=C][Ring2][Ring1][=Branch1][O][C][C][=C][C][=C][Branch1][=Branch1][N+1][=Branch1][C][=O][O-1][C][=C][Ring1][=Branch2]
[C][O][C][=C][C][=C][Branch2][Ring2][#C][C][C][=C][Branch2][Ring2][Ring2][C][N][=C][Branch2][Ring1][C][C][C][=C][C][=C][Branch1][Ring1][O][C][C][Branch1][Ring1][O][C][=C][Ring1][#Branch2][O][C][=Ring1][S][N][C][C][C][C][C][Ring1][=Branch1][O][N][=Ring2][Ring1][O][C][=C][Ring2][Ring1][P]
[C][C][=C][C][Branch1][C][C][=C][C][Branch2][Ring2][S][C][C][=Branch1][C][=O][N][C][=C][C][=C][Branch1][C][C][C][Branch2][Ring1][O][C][=N][C][Branch1][#C][C][=C][C][=C][C][=C][C][=C][N][=C][Ring1][#Branch2][Ring1][=Branch1][=C][Branch1][C][C][O][Ring1][S][=C][Ring2][Ring1][#Branch1][=C][Ring2][Ring2][C]
[C][O][C][=C][C][=C][Branch2][Branch1][C][C][=C][C][=C][Branch2][Ring2][#Branch1][C][=Branch1][C][=O][N][Branch1][#Branch1][C][C][Branch1][C][C][C][C][=C][Branch1][C][N][N][Branch1][#Branch1][C][C][Branch1][C][C][C][C][=Branch1][C][=O][NH1][C][Ring1][N][=O][C][=C][Ring2][Ring1][#Branch2][C][=C][Ring2][Ring1][P]
[C][C][O][C][=Branch1][C][=O][N][C][=Branch1][C][=O][O][C][=C][C][=Branch1][=Branch1][=C][C][Ring1][#Branch1][=O][C][O][C][Ring1][Branch2][Branch1][Ring1][C][O][C][Branch1][C][O][C][Branch1][C][O][C][Ring1][N][O]
[C][C][Branch1][Ring1][C][O][N][C][=Branch1][C][=O][C][=C][C][=C][Branch2][Ring1][S][C][=C][C][Branch1][C][F][=C][Branch1][#C][C][=C][C][=C][C][=C][Ring1][=Branch1][C][N][C][C][C][Ring1][Ring2][C][Branch1][C][F][=C][Ring2][Ring1][C][N][=C][Ring2][Ring1][Branch2]
[C][C][=Branch1][C][=O][C][Branch1][N][C][C][C][C][C][C][C][Branch1][C][C][=O][O][C][Branch1][C][C][=O]
[C][O][C][=C][C][Branch2][Ring1][#Branch2][N][C][=N][C][=C][Branch1][Ring1][C][#N][C][Branch1][O][C][=C][C][=C][C][=C][N][=C][Ring1][=Branch1][=N][Ring1][S][=C][C][Branch1][Ring1][O][C][=C][Ring2][Ring1][=Branch2]
[C][C][=C][C][Branch2][Ring2][C][C][Branch1][C][C][N][C][=Branch1][C][=O][N][Branch1][P][C][C][=C][C][=C][C][Branch1][=Branch1][N+1][=Branch1][C][=O][O-1][=C][Ring1][=Branch2][C][Ring1][P][=O][=C][C][=C][Ring2][Ring1][=Branch2][N][C][=Branch1][C][=O][C][=C][Branch1][C][F][C][=C][C][=C][Ring1][#Branch1][Cl]
[C][O][C][=C][C][=C][C][=C][Ring1][=Branch1][C][N][C][=N][C][=Branch1][C][=O][N][Branch1][C][C][C][=Branch1][C][=O][C][Ring1][=Branch2][=N][C][=C][C][Branch1][Ring1][O][C][=C][Branch1][Ring1][O][C][C][=C][Ring1][#Branch2][Ring2][Ring1][Branch1]
[C][C][C][=N][N][=C][Branch1][=N][N][C][=Branch1][C][=O][C][S][C][Branch1][C][C][C][S][Ring1][=N]
[C][C][Branch1][C][C][C][=Branch1][C][=O][N][C][Branch1][=C][C][C][=C][C][=C][Branch1][C][Cl][C][=C][Ring1][#Branch1][Cl][C][=Branch1][C][=O][N][C][C][N][Branch2][Ring1][#Branch1][C][=C][C][=C][C][=C][Ring1][=Branch1][N][C][=Branch1][C][=O][C][Ring1][=Branch1][C][C][C][C][Ring1][Ring2][C][C][Ring2][Ring1][Ring2]
[C][O][C][=C][C][=C][Branch2][Ring2][#Branch2][C][=Branch1][C][=O][N][C][C][C][Branch2][Ring1][#Branch2][C][=Branch1][C][=O][N][C][=C][C][=C][C][Branch1][O][N][C][=Branch1][C][=O][C][Branch1][C][C][C][=C][Ring1][N][C][C][Ring2][Ring1][Branch1][C][=C][Ring2][Ring1][=N]
[C][C][C][=N][C][=C][C][=C][Ring1][=Branch1][C][=Branch1][C][=O][N][C][C][C][C][Ring1][Branch1][C][N][C][=C][C][=N][Ring1][Branch1]
[C][C][Branch1][=N][C][C][=C][C][=C][Branch1][C][Cl][C][=C][Ring1][#Branch1][N][C][=N][C][=N][C][=C][Ring1][=Branch1][C][Branch1][C][C][=N][N][Ring1][=Branch1][C][=C][C][=C][Branch1][#Branch2][C][C][=C][C][=C][C][=C][Ring1][=Branch1][C][=C][Ring1][=N]
[C][O][C][=C][C][=C][Branch1][Ring1][O][C][C][Branch2][Ring1][O][C][C][=Branch1][C][=O][C][=C][C][=C][Branch1][N][C][=C][C][=C][Branch1][C][O][C][=C][Ring1][#Branch1][C][=C][Ring1][=N][=C][Ring2][Ring1][Branch2]
[C][N][Branch2][Ring1][Ring1][C][C][=Branch1][C][=O][N][C][=Branch1][C][=O][N][C][C][C][C][C][Ring1][Branch1][C][C][=C][C][=C][C][=N][Ring1][=Branch1]
[C][S][C][C][C][Branch2][=Branch1][#C][N][C][=Branch1][C][=O][C][Branch1][#Branch1][C][C][Branch1][C][C][C][N][C][=Branch1][C][=O][C][N][C][=Branch1][C][=O][C][=C][C][=C][C][=C][C][=C][Ring1][=Branch1][C][=C][Ring1][#Branch2][C][=Branch1][C][=O][N][C][C][N][C][=Branch1][C][=O][C][=C][C][=C][Branch2][Ring1][=Branch1][C][=Branch1][C][=O][N][C][Branch1][#Branch1][C][C][Branch1][C][C][C][C][=Branch1][C][=O][O][C][C][C][=C][Ring2][Branch1][#Branch1][C][Branch1][C][N][=O]
[C][C][O][C][Branch1][=Branch2][C][=C][C][=C][C][=C][Ring1][=Branch1][=N][C][=Ring1][O][C][N][C][C][Branch1][P][C][=Branch1][C][=O][N][C][C][=C][C][=C][Branch1][C][C][O][Ring1][=Branch1][C][C][Ring1][#C][=O]
[C][O][C][=C][C][=C][Branch2][Ring2][Ring1][C][C][N][C][=Branch1][C][=O][C][C][C][=Branch1][C][=O][N][Branch1][P][C][=C][C][=C][C][=Branch1][Ring2][=C][Ring1][=Branch1][O][C][C][O][Ring1][#Branch1][C][Ring1][S][C][=C][Ring2][Ring1][#Branch2][O][C]
[O][=C][C][=C][C][=C][C][=C][Ring1][=Branch1][C][=Branch2][Ring1][Branch1][=N][O][C][C][=C][S][C][Branch1][=Branch2][C][=C][C][=C][C][=C][Ring1][=Branch1][=N][Ring1][O][C][=C][C][=C][C][=C][Ring1][=Branch1][Ring2][Ring1][=N]
[N][C][C][C][C][C][Branch1][C][N][C][=Branch1][C][=O][N][C][Branch1][#C][C][C][=C][NH1][C][=C][C][=C][C][=C][Ring1][=Branch2][Ring1][=Branch1][C][=Branch1][C][=O][N][C][C][=C][C][=C][C][=C][Ring1][=Branch1]
[O][=C][Branch1][#C][C][N][C][=Branch1][C][=O][C][=C][C][=C][C][=C][Ring1][=Branch1][N][Branch1][#Branch2][C][C][=C][C][=C][C][=C][Ring1][=Branch1][C][C][=C][C][=C][C][=C][Ring1][=Branch1]
[C][N][C][Branch2][Ring1][=Branch2][S][C][C][=Branch1][C][=O][N][C][=N][N][=C][Branch1][=Branch2][C][=C][C][=N][C][=C][Ring1][=Branch1][S][Ring1][O][=N][N][=C][Ring2][Ring1][Branch1][C][=C][C][=C][C][Branch1][=Branch2][C][Branch1][C][F][Branch1][C][F][F][=C][Ring1][#Branch2]
[C][C][=C][C][=C][Branch2][Ring2][#C][N][C][=Branch1][C][=O][C][=C][C][=C][Branch1][N][N][C][C][N][Branch1][C][C][C][C][Ring1][#Branch1][C][Branch2][Ring1][Ring1][S][=Branch1][C][=O][=Branch1][C][=O][N][C][C][N][Branch1][C][C][C][C][Ring1][#Branch1][=C][Ring2][Ring1][#Branch1][C][=C][Ring2][Ring1][S][C]
[C][O][C][C][=C][C][=C][Branch1][C][C][C][=Branch1][C][=O][N][C][=C][C][=Branch1][C][=O][C][Branch2][Ring1][Branch2][N][C][C][C][C][N][Branch1][O][C][C][=C][C][=C][C][=C][Ring1][=Branch1][C][C][C][Ring1][=C][=C][Branch2][Ring2][Ring1][C][C][Branch1][C][C][C][C][Branch1][Ring1][O][C][C][Branch1][C][O][C][Branch1][C][C][C][=C][Branch1][C][C][C][Ring2][Ring2][#C][O][C][Branch1][C][N][=O][C][Ring2][Ring2][=Branch2][=O]
[C][C][=C][C][Branch2][Ring2][Branch2][C][=Branch1][C][=O][N][C][C][C][N][Branch2][Ring1][Ring2][C][=N][C][Branch1][Ring1][N][C][=N][C][=C][Ring1][Branch2][C][C][N][C][C][Ring1][#Branch1][C][C][Ring2][Ring1][Ring1][C][Ring2][Ring1][Branch1][C][C][Ring2][Ring1][O][=C][C][=C][C][=C][Branch1][C][Cl][C][=C][Ring1][#Branch1]
[N][=C][Branch1][C][N][N][C][=C][C][=C][Branch2][Ring2][Ring2][N][C][C][N][Branch2][Ring1][Branch2][C][=Branch1][C][=O][N][C][=C][C][=C][Branch1][=Branch2][C][Branch1][C][F][Branch1][C][F][F][N][=C][Ring1][#Branch2][C][C][Ring2][Ring1][Ring1][C][=C][Ring2][Ring1][=Branch2]
[C][N][N][=C][Branch1][=Branch2][C][Branch1][C][F][Branch1][C][F][F][C][Branch1][=C][C][=Branch1][C][=O][N][C][C][C][C][C][O][Ring1][Branch1][=C][Ring2][Ring1][C][Cl]
[Cl][C][=C][C][=C][Branch2][Ring1][S][C][=C][C][=C][Branch2][Ring1][Branch1][N][C][=N][C][=C][C][=C][Ring1][=Branch1][N][C][=Branch1][C][=S][N][C][Ring1][#Branch1][=N][Ring1][#C][O][Ring2][Ring1][Ring1][C][=C][Ring2][Ring1][=Branch2]
[C][C][C][C][=C][C][=Branch1][C][=O][O][C][=C][C][Branch1][O][O][C][C][N][Branch1][Ring1][C][C][C][C][=C][C][Branch1][#Branch2][O][S][=Branch1][C][=O][=Branch1][C][=O][O][=C][Ring2][Ring1][Branch2][Ring2][Ring1][Ring1]
[C][C][N][C][=C][Branch2][Ring2][#Branch1][C][=C][C][=C][Branch2][Ring1][O][N][C][=C][C][Branch1][C][C][=C][NH1][C][Branch1][C][C][=C][C][=Branch1][C][=O][C][Ring1][Branch2][=C][Ring1][=N][C][#N][C][=C][Ring2][Ring1][=Branch1][C][=C][C][Branch1][Ring1][O][C][=C][Branch1][Ring1][O][C][C][=C][Ring1][#Branch2][C][Ring2][Ring2][Ring2][=O]
[C][C][Branch1][C][O][C][Branch2][Ring1][O][C][N][Branch1][=C][C][C][=C][C][=C][Branch1][Ring1][C][#N][C][=C][Ring1][Branch2][C][C][=C][C][=C][N][=C][Ring1][=Branch1][N][C][=Branch1][C][=O][C][N][C][=Branch1][C][=O][C][=C][C][=C][C][Branch1][C][O][=C][C][=C][Ring1][#Branch1][NH1][Ring1][#Branch2]
[N][C][=Branch1][C][=O][C][S][C][=N][C][=N][C][Branch2][Ring1][Ring1][N][C][C][N][Branch1][=Branch2][C][=C][C][=C][C][=C][Ring1][=Branch1][C][C][Ring1][N][=C][Ring2][Ring1][C][C][=Ring2][Ring1][Branch1][C][C][=C][C][=C][C][=C][Ring1][=Branch1]
[N][=C][Branch1][N][N][C][C][C][C][=C][NH1][C][=N][Ring1][Branch1][N][C][C][C][=N][N][=C][Branch1][C][Cl][S][Ring1][=Branch1]
[C][C][Branch1][C][C][Branch1][C][C][C][C][N][C][Branch1][=C][C][=Branch1][C][=O][N][C][C][C][Branch1][C][O][C][O][C][Branch1][N][C][=C][C][=C][C][Branch1][C][Cl][=C][Ring1][#Branch1][C][Ring2][Ring1][Branch1][C][=Branch1][C][=O][N][C][=C][C][Branch1][C][Cl][=C][C][=C][Ring1][#Branch1][Ring1][O]
[O][=C][N][C][=C][C][Branch1][=Branch1][C][C][C][Ring1][Ring1][=N][N][Ring1][=Branch2][C][C][=C][C][Branch1][=Branch2][C][Branch1][C][F][Branch1][C][F][F][=N][N][Ring1][=Branch2][C][=C][C][=C][C][=C][Ring1][=Branch1]
[C][N][C][C][C][Branch2][Ring1][#C][O][C][=Branch1][C][=O][C][=C][C][=C][Branch2][Ring1][C][C][=N][O][C][Branch1][=Branch2][C][Branch1][C][F][Branch1][C][F][F][=N][Ring1][=Branch2][O][Ring1][=C][C][C][Ring2][Ring1][#Branch1]
[C][C][O][C][=Branch1][C][=O][C][C][C][C][C][C][C][C][C][C][N][C][=Branch1][C][=O][C][=C][Branch1][C][C][N][Branch1][Ring2][C][C][N][N][Branch1][C][C][C][Ring1][#Branch2][=O]
[C][C][C][C][C][C][=Branch1][C][=O][N][C][Ring1][#Branch1][C][C][C][C][Ring1][N][C][C][C][Branch1][C][C][C][Ring1][#Branch1][C][C][C][Ring1][=Branch1][Branch1][C][C][C][=Branch1][C][=O][O]
[O][=C][Branch1][C][O][C][C][C][C][Branch1][C][O][C][C][C][=C][C][=C][Branch1][C][O][C][=C][Ring1][#Branch1]
[C][C][Branch1][N][C][=C][C][=C][C][Branch1][C][Cl][=C][Ring1][#Branch1][N][C][=Branch1][C][=O][N][Branch2][Ring1][S][C][C][=Branch1][C][=O][N][C][=C][C][=C][Branch1][S][S][=Branch1][C][=O][=Branch1][C][=O][N][C][C][O][C][C][Ring1][=Branch1][C][=C][Ring1][#C][C][Ring2][Ring1][S][=O]
[C][N][Branch1][C][C][C][C][=C][Branch1][C][O][C][=C][C][=C][Ring1][#Branch1][C][=C][C][=C][Branch1][C][Cl][S][Ring1][=Branch1]
[C][C][=N][N][=C][Branch2][Ring1][Branch2][S][C][C][=Branch1][C][=O][C][=C][Branch1][C][O][N][=C][C][=C][C][=C][C][Ring1][=Branch1][=N][Ring1][O][S][Ring2][Ring1][Ring2]
[N][C][C][C][C][Branch2][Ring1][Branch2][N][C][=Branch1][C][=O][C][Branch1][C][N][C][C][C][NH1][C][=N][C][=Ring1][Branch1][C][C][Ring1][O][N][C][=Branch1][C][=O][N][C][C][C][C][Ring1][Branch1][C][=Branch1][C][=O][N][C][Branch1][=N][C][C][=C][C][=C][Branch1][C][O][C][=C][Ring1][#Branch1][C][=Branch1][C][=O][N][C][Branch1][#Branch2][C][C][=C][C][=C][C][=C][Ring1][=Branch1][C][=Branch1][C][=O][N][C][Branch1][Ring1][C][O][C][=Branch1][C][=O][N][C][Branch1][Ring1][C][O][C][=Branch1][C][=O][N][C][Branch1][=Branch1][C][C][C][C][N][C][=Branch1][C][=O][O]
[C][C][=C][C][=C][Branch2][Branch1][S][N][N][=C][Branch1][=Branch2][C][Branch1][C][C][Branch1][C][C][C][C][=C][Ring1][=Branch2][N][C][=Branch1][C][=O][N][C][=C][C][=C][Branch2][Ring1][S][O][C][=C][C][=C][Branch2][Ring1][Ring1][N][C][=Branch1][C][=O][C][=N][NH1][C][=C][Ring1][Branch1][C][C][C][C][Ring1][=Branch1][C][=C][Ring2][Ring1][C][C][=C][Ring2][Ring1][=Branch2][C][=C][Ring2][Ring2][O]
[C][C][=N][C][Branch1][C][N][=C][C][Branch2][Ring1][Branch2][C][C][C][C][N][Branch1][#C][C][=Branch1][C][=O][C][C][=C][Branch1][C][C][O][C][=Ring1][=Branch1][C][Ring1][=C][=N][Ring2][Ring1][Ring2]
[C][C][Branch1][C][C][C][Branch2][Ring1][Ring1][N][C][=Branch1][C][=O][C][C][=C][C][=N][S][N][=C][Ring1][Branch1][C][=Ring1][=Branch2][C][=Branch1][C][=O][O]
[C][O][C][=C][C][=C][Branch2][Ring1][Branch1][C][=C][C][=Branch1][C][=O][C][=C][C][=C][C][=C][Branch1][C][O][C][=C][Ring1][#Branch1][O][C][=C][Ring2][Ring1][Ring2]
[C][C][C][C][C][N][=C][Branch1][C][N][N][=C][Branch1][C][N][N][Ring1][Branch2][C][=C][C][=C][Branch1][=C][O][C][C][=C][C][=C][Branch1][C][Cl][C][=C][Ring1][#Branch1][C][=C][Ring1][#C]
[C][C][C][=C][C][=C][C][=Branch1][Ring2][=C][Ring1][=Branch1][C][=C][C][=Branch2][Ring1][C][=C][C][=C][Ring1][=Branch1][N][Ring1][#Branch2][S][=Branch1][C][=O][=Branch1][C][=O][O][C][C][=Branch1][C][=O][N][N][Ring1][#C]
[C][O][C][=C][C][Branch2][Ring1][Ring2][C][=Branch1][C][=O][N][C][C][S][C][=C][C][=C][Branch1][C][C][C][=C][Ring1][#Branch1][=C][C][Branch1][Ring1][O][C][=C][Ring2][Ring1][Branch1][O][C]
[C][C][C][Branch1][C][C][N][S][=Branch1][C][=O][=Branch1][C][=O][C][=C][C][=C][Branch1][P][O][C][C][=Branch1][C][=O][N][C][=C][C][=C][C][=C][Ring1][=Branch1][C][C][=C][Ring2][Ring1][C]
[O][=C][Branch1][C][O][C][C][C][C][N][Branch2][Ring1][#Branch2][C][C][N][N][=C][Branch1][=C][C][=C][C][=C][C][=C][Branch1][C][Cl][C][=C][Ring1][#Branch1][C][=C][Ring1][=C][Cl][C][Ring2][Ring1][#Branch1]
[C][C][C][N][Branch1][#Branch1][C][Branch1][C][C][C][O][C][=Branch1][C][=O][C][C][=C][C][Branch2][Ring1][Branch1][N][S][=Branch1][C][=O][=Branch1][C][=O][C][=C][C][=C][C][Branch1][Ring1][C][#N][=C][Ring1][Branch2][=C][C][=C][Ring2][Ring1][C][O][C][Ring2][Ring1][=C][C][N][Branch1][C][C][C][C][=C][C][=C][Branch1][C][Cl][C][Branch1][C][Cl][=C][Ring1][Branch2]
[C][C][Branch2][Ring1][=Branch1][O][C][=Branch1][C][=O][C][=Branch1][C][=O][N][C][=C][C][=C][Branch1][C][Br][C][=C][Ring1][#Branch1][C][=Branch1][C][=O][N][C][=C][C][=C][Branch1][=Branch1][N+1][=Branch1][C][=O][O-1][C][Branch1][=Branch2][C][Branch1][C][F][Branch1][C][F][F][=C][Ring1][=N]
[C][N][Branch1][C][C][C][C][C][N][Branch2][Ring1][#Branch2][C][=Branch1][C][=O][C][C][=C][Branch1][C][N][N][N][=C][Branch1][Branch1][C][C][C][#N][N][=C][Ring1][=Branch2][N][=Ring1][=C][C][Ring2][Ring1][Ring2]
[C][C][=Branch1][C][=O][C][C][=Branch1][C][=O][N][Branch1][=Branch2][C][C][=C][C][=N][O][Ring1][Branch1][C][C][=C][C][=C][C][=C][Ring1][=Branch1][Br]
[C][O][C][=C][C][=C][Branch2][Ring2][O][C][C][C][Branch1][=Branch2][C][N][C][=C][N][=C][Ring1][Branch1][O][C][C][O][C][Branch1][S][N][C][=C][Branch1][C][C][C][=Branch1][C][=O][NH1][C][Ring1][Branch2][=O][C][C][Ring1][=C][Ring2][Ring1][Branch2][C][=C][Ring2][Ring1][#C]
[C][C][Branch1][C][C][C][N][C][=Branch1][C][=O][C][=C][NH1][C][=N][C][=N][N][Ring1][Branch2][Ring1][Branch1]
[C][C][C][Branch1][Ring1][C][C][C][C][Branch2][Ring1][C][C][=Branch1][C][=O][N][C][C][=C][C][=C][Branch1][C][F][C][=C][Ring1][#Branch1][=N][N][Branch1][=N][C][=C][C][=C][Branch1][C][Cl][C][=C][Ring1][#Branch1][Cl][C][=Ring2][Ring1][Branch2][C][=C][C][=C][Branch1][C][Cl][C][=C][Ring1][#Branch1]
[C][C][Branch1][C][C][C][N][C][C][C][C][C][=C][C][=C][C][Branch1][P][N][C][=Branch1][C][=O][C][=C][C][=C][C][Branch1][C][F][=C][Ring1][#Branch1][=C][Ring1][S][O][C][Ring2][Ring1][Ring1][C][Branch1][C][O][C][=C][C][Ring2][Ring1][Branch2][C][Ring2][Ring1][=N][C][Ring2][Ring1][#Branch2]
[O][=S][=Branch1][C][=O][Branch1][=Branch2][C][=C][C][=C][C][=C][Ring1][=Branch1][N][C][C][C][C][Ring1][Branch1][C][N][C][C][C][C][=C][C][Branch1][=Branch2][C][Branch1][C][F][Branch1][C][F][F][=C][C][Branch1][=Branch2][C][Branch1][C][F][Branch1][C][F][F][=C][Ring1][=C][Ring1][S]
[C][C][=C][C][=C][C][=C][Ring1][=Branch1][C][=Branch1][C][=O][N][C][C][C][Branch1][=N][C][C][=C][C][=C][Branch1][C][F][C][=C][Ring1][#Branch1][C][C][Ring1][=C]
[C][C][Branch2][Ring1][#Branch2][N][C][=Branch1][C][=O][C][C][C][C][C][Branch1][O][C][C][Branch1][Ring2][C][Ring1][=Branch1][C][Ring1][=Branch2][C][Ring1][#Branch2][C][=C][C][=C][C][=C][Ring1][=Branch1]
[C][C][=C][C][=C][Branch1][C][C][C][Branch2][Ring1][=C][N][C][Branch1][P][C][O][C][=C][C][Branch1][C][C][=C][C][Branch1][C][C][=C][Ring1][Branch2][=C][Branch1][Ring1][C][#N][C][Ring1][P][=O][=C][Ring2][Ring1][Branch2]
[C][N][Branch1][C][C][C][=C][C][=C][Branch2][Ring1][=Branch2][C][N][C][=Branch1][C][=O][C][=Branch1][C][=O][N][C][C][Ring1][Branch2][C][=C][C][=C][C][=C][Ring1][=Branch1][C][=C][Ring2][Ring1][=Branch1]
[C][C][Branch1][#C][C][=Branch1][C][=O][O][C][C][=C][C][=C][C][=C][Ring1][=Branch1][C][C][C][C][C][C][C][C][=C][C][=Branch1][C][=O][C][C][C][Ring1][#Branch1][Branch1][C][C][C][Ring1][N][C][C][C][Ring2][Ring1][Ring1][Ring1][S][C]
[C][C][=C][C][=C][C][Branch2][Ring1][=C][C][=N][N][=C][Branch2][Ring1][Ring1][C][C][C][=Branch1][C][=O][N][C][=C][C][=C][C][Branch1][C][Cl][=C][Ring1][#Branch1][O][Ring1][P][=C][Ring2][Ring1][Branch2]
[C][C][C][N][C][=Branch2][Ring1][#C][=C][N][=C][Branch1][Branch2][C][=C][C][=C][S][Ring1][Branch1][C][Branch1][Ring1][C][C][C][=N][C][=C][C][=C][C][=C][Ring1][=Branch1][S][Ring1][=Branch2][C][Branch1][C][C][Branch1][C][C][C][C][=C][C][Branch1][Ring1][O][C][=C][Branch1][Ring1][O][C][C][Branch1][Ring1][O][C][=C][Ring1][N]
[C][O][C][C][O][C][=C][C][=C][C][=Branch1][Ring2][=C][Ring1][=Branch1][C][C][C][N][Branch1][C][C][C][Branch1][Ring2][C][Ring1][#Branch2][C][Ring1][Branch2][C][C][=Branch1][S][=C][C][=C][C][=C][Branch1][C][O][C][Branch1][C][O][=C][Ring1][Branch2][C][Ring2][Ring1][Ring2]
[C][C][=C][C][C][C][C][Ring1][=Branch1][Branch1][C][C][C][Branch1][C][C][C][Ring1][Branch2][Branch1][C][C][O][C][=O]
[O][=C][Branch2][Ring1][C][N][C][C][=C][C][=C][C][=Branch1][Ring2][=C][Ring1][=Branch1][O][C][O][Ring1][=Branch1][N][C][C][C][S][=Branch1][C][=O][=Branch1][C][=O][C][Ring1][#Branch1]
[C][C][C][N][Branch1][#Branch1][C][Branch1][C][C][C][O][C][=Branch1][C][=O][C][=C][C][Branch1][S][N][C][=Branch1][C][=O][C][=C][C][=C][Branch1][C][Cl][S][Ring1][=Branch1][=C][C][=C][Ring1][#C][O][C][Ring2][Ring1][#Branch2][C][N][Branch1][C][C][C][C][C][C][C][C][Ring1][=Branch1]
[C][O][C][=C][C][=C][C][Branch2][Ring1][Ring2][C][=C][C][Branch1][Branch2][C][=C][C][=C][O][Ring1][Branch1][=N][C][Branch1][C][N][=N][Ring1][N][=C][Ring1][P]
[C][S][=Branch1][C][=O][=Branch1][C][=O][C][=C][C][=C][Branch2][Ring1][=Branch2][N][C][=Branch1][C][=O][N][C][=C][C][=C][Branch1][=Branch2][O][C][C][C][C][C][Ring1][Branch1][C][=C][Ring1][N][C][=C][Ring2][Ring1][=Branch1]
[N][C][=N][C][=C][N][C][Branch1][#Branch1][C][C][C][C][Ring1][Ring2][=N][C][Branch2][Ring1][=Branch1][C][=C][C][=C][Branch1][=Branch2][O][C][C][C][C][C][Ring1][Ring2][C][Branch1][C][Cl][=C][Ring1][=N][=C][Ring2][Ring1][#Branch2][Ring2][Ring1][=Branch1]
[C][O][C][=C][C][=C][C][Branch2][Ring1][=C][N][C][=Branch1][C][=O][C][Branch1][C][C][Branch1][C][C][N][C][=C][C][=C][Branch1][#Branch1][N][C][Branch1][C][C][=O][C][=C][Ring1][#Branch2][=C][Ring2][Ring1][#Branch1]
[C][C][C][=C][C][=C][C][=C][Ring1][=Branch1][N][C][Branch1][C][C][=N][C][=C][C][Branch1][S][C][=Branch1][C][=O][N][C][C][C][=C][C][=C][N][=C][Ring1][=Branch1][=C][C][=C][Ring1][P][C][Ring2][Ring1][=Branch1][=O]
[C][=C][C][=C][Branch2][Ring1][S][C][C][N][C][C][C][Branch1][=Branch2][C][=C][C][=C][C][=C][Ring1][=Branch1][Branch1][=Branch2][C][C][C][C][C][C][Ring1][=Branch1][C][C][Ring2][Ring1][C][C][=C][Ring2][Ring1][#Branch2]
[C][O][C][=C][C][=C][C][Branch1][Ring1][O][C][=C][Ring1][Branch2][C][=C][C][=C][Branch2][Ring1][#C][C][C][Branch2][Ring1][Branch1][N][C][=Branch1][C][=O][C][=C][C][=C][C][=Branch1][Ring2][=C][Ring1][=Branch1][O][C][O][Ring1][=Branch1][C][=Branch1][C][=O][O][C][=C][Ring2][Ring1][#Branch1]
[C][O][C][=C][C][=C][Branch2][Ring2][Ring2][N][Branch1][=Branch2][C][C][=C][C][=C][S][Ring1][Branch1][C][=Branch1][C][=O][C][=C][C][=C][C][Branch1][#Branch2][O][C][=C][C][=C][C][=C][Ring1][=Branch1][=C][Ring1][=N][C][=C][Ring2][Ring1][=N][O][C]
[C][C][N][Branch1][Ring1][C][C][C][C][N][C][=Branch1][C][=O][C][N][C][C][N][Branch2][Ring2][Branch2][C][=Branch1][C][=O][C][=C][C][=C][Branch2][Ring1][Branch2][N][C][=Branch1][C][=O][C][=C][C][=C][Branch1][=Branch2][C][Branch1][C][F][Branch1][C][F][F][C][=C][Ring1][#Branch2][C][=C][Ring2][Ring1][Ring1][C][C][Ring2][Ring1][O]
[O][=C][C][Branch1][C][O][=C][Branch1][=C][C][=N][C][=C][C][=C][Branch1][C][O][C][=C][Ring1][#Branch1][C][=Branch1][C][=O][C][=C][C][=C][C][=C][Ring1][=Branch1][Ring2][Ring1][Branch1]
[C][O][C][=Branch1][C][=O][C][C][C][N][=C][Branch1][N][C][=C][C][=C][Branch1][C][Cl][C][=C][Ring1][#Branch1][O][C][=Ring1][N][C]
[O][=C][Branch2][Ring2][P][O][C][=C][C][Branch2][Ring1][Ring2][C][N][C][C][N][Branch1][=Branch2][C][=C][C][=C][C][=C][Ring1][=Branch1][C][C][Ring1][N][=C][C][=C][Ring2][Ring1][Ring1][O][C][=Branch1][C][=O][C][=C][C][=C][C][=C][Ring1][=Branch1][Ring1][#Branch2][C][=C][C][=C][S][Ring1][Branch1]
[N][C][C][C][N][C][C][=C][C][=C][C][=C][C][=C][C][=C][C][=C][C][=C][Ring1][=C][C][Ring1][N][=C][Ring1][#Branch2][Ring1][=Branch1]
[N][C][C][C][C][Branch1][=C][N][C][=Branch1][C][=O][C][=C][C][=C][C][=C][Ring1][=Branch1][C][=Branch1][C][=O][N][C][C][=C][C][=C][C][=C][Ring1][=Branch1]
[C][N][Branch1][C][C][C][C][N][C][=Branch1][C][=O][C][C][C][N][Branch2][Ring2][Ring1][C][=C][C][Branch1][C][Cl][=C][C][=C][Ring1][#Branch1][N][C][=Branch1][C][=O][C][=C][C][=C][Branch1][=Branch2][C][Branch1][C][C][Branch1][C][C][C][C][=C][Ring1][#Branch2][C][C][Ring2][Ring1][#Branch2]
[C][O][C][=Branch1][C][=O][C][C][C][=Branch1][C][=O][O][C][C][=C][Ring1][#Branch1][C][=C][N][Branch1][Branch1][C][Ring1][=Branch1][=O][C][C][=C][Ring1][#Branch1][N][=C][C][=C][C][=Branch2][Ring1][Ring1][=C][C][Ring1][=Branch1][=C][Ring1][#Branch2][C][O][C][C][=C][C][=C][C][=C][Ring1][=Branch1][C][=Branch1][C][=O][N][Branch1][=Branch2][C][=C][C][=C][C][=C][Ring1][=Branch1][C][=Branch1][C][=O][N][Ring2][Ring1][=N][Ring2][Ring1][#Branch2]
[C][C][O][C][=C][C][=C][Branch2][Ring2][#C][C][C][Branch2][Ring1][#Branch1][C][=Branch1][C][=O][C][=C][C][=C][C][=Branch1][Ring2][=C][Ring1][=Branch1][C][C][Branch1][C][C][O][Ring1][#Branch1][=C][Branch1][C][O][C][=Branch1][C][=O][N][Ring2][Ring1][Ring1][C][=N][N][=C][S][Ring1][Branch1][C][=C][Ring2][Ring1][=C][O][C]
[C][C][#C][C][N][C][Branch1][=Branch2][N][C][C][C][C][C][Ring1][=Branch1][=N][C][=C][Ring1][O][C][=Branch1][C][=O][N][Branch1][=C][C][C][N][C][C][N][Branch1][C][C][C][C][Ring1][#Branch1][C][=Branch1][C][=O][N][Ring1][P][C]
[O][=S][=Branch1][C][=O][Branch2][Ring1][#Branch2][C][C][=C][C][=C][Branch1][#C][N][C][=Branch1][C][=S][N][C][=C][C][=C][C][=C][Ring1][=Branch1][C][=C][Ring1][S][N][C][C][C][=C][C][=C][C][=C][Ring1][=Branch1][C][Ring1][#Branch2]
[Cl][C][=C][C][=C][Branch2][Ring1][Ring1][C][N][C][C][=C][C][=C][C][=Branch1][Ring2][=C][Ring1][=Branch1][O][C][O][Ring1][=Branch1][C][=C][Ring2][Ring1][C]
[O][=C][N][=C][Branch1][=Branch2][C][=C][C][=C][C][=C][Ring1][=Branch1][C][Branch2][Ring1][Ring2][N][C][C][N][Branch1][#Branch2][C][=C][C][=C][C][=C][Ring1][=Branch1][O][C][C][Ring1][=N][=N][Ring2][Ring1][=Branch2]
[O][=C][Branch2][Ring2][Ring2][N][C][=C][C][=C][Branch2][Ring1][#Branch1][C][=C][C][=C][Branch1][=N][N][C][C][C][C][Branch1][C][O][C][C][Ring1][#Branch1][N][=N][Ring1][=C][C][=C][Ring2][Ring1][Ring2][N][C][=C][C][=C][C][Branch1][C][F][=C][Ring1][#Branch1]
[O][=C][Branch1][C][O][C][=C][N][C][=Branch1][Ring2][=N][Ring1][Branch1][C][=C][C][Branch1][C][Cl][=C][C][=C][Ring1][#Branch1][O][C][Ring1][N][S][C][C][=C][C][=C][C][=C][Ring1][=Branch1]
[C][C][C][Branch1][C][C][C][Branch1][#C][N][C][=Branch1][C][=O][O][C][Branch1][C][C][Branch1][C][C][C][C][=Branch1][C][=O][N][C][Branch1][#C][C][C][=C][NH1][C][=C][C][=C][C][=C][Ring1][=Branch2][Ring1][=Branch1][C][=Branch1][C][=O][O]
[N][=C][Branch1][C][N][C][S][C][=N][N][=C][Branch1][P][S][C][C][Branch1][=Branch1][C][=Branch1][C][=O][O][C][C][C][C][Ring1][Branch2][S][Ring1][#C]
[C][C][=N][O][C][Branch1][C][C][=C][Ring1][=Branch1][C][N][Branch1][C][C][C][C][=Branch1][C][=O][N][C][=C][Branch1][C][C][C][=C][C][=C][Ring1][#Branch1][C]
[O][=C][Branch2][Ring2][Ring1][C][O][C][=C][C][=C][C][=Branch1][C][=O][C][Branch1][=Branch2][C][=C][C][=C][C][=C][Ring1][=Branch1][=C][O][C][Ring1][=N][=C][Ring1][P][N+1][=Branch1][C][=O][O-1][C][=C][C][=C][C][=C][Ring1][=Branch1]
[C][N][C][=Branch1][C][=O][N][C][=C][C][=C][Branch2][Ring2][Branch2][O][C][=C][C][=C][N][=C][Branch2][Ring1][Ring2][N][C][=Branch1][C][=O][C][=C][C][Branch1][C][F][=C][C][Branch1][C][F][=C][Ring1][Branch2][N][Branch1][C][C][C][Ring1][P][=C][Ring2][Ring1][Branch1][C][=C][Ring2][Ring1][O]
[C][C][=C][C][=C][C][Branch2][Ring2][=Branch1][C][=Branch1][C][=O][N][C][=C][C][=C][Branch2][Ring1][Branch1][N][C][C][=C][C][=C][C][Branch1][=Branch2][C][Branch1][C][F][Branch1][C][F][F][=C][Ring1][#Branch2][C][=C][Ring2][Ring1][C][=C][Ring2][Ring1][O][N][C][=Branch1][C][=O][C][=C][N][=C][Branch1][=N][N][C][C][C][N][C][C][O][C][C][Ring1][=Branch1][N][=C][Ring1][S][N][C][C][C][Branch1][C][C][Branch1][C][C][N][C][Branch1][C][C][Branch1][C][C][C][Ring1][#Branch2]
[O][=C][Branch2][Ring1][C][C][N][C][=Branch1][C][=O][C][=C][C][=C][Branch1][C][Br][C][=C][Ring1][#Branch1][N][N][=C][C][=C][C][=C][N][Ring1][Branch1][C][C][=C][C][=C][C][=C][Ring1][=Branch1]
[C][C][C][=C][C][=C][C][=C][Ring1][=Branch1][N][C][=Branch1][C][=O][C][N][Branch1][C][C][C][=Branch1][C][=O][C][C][C][C][=N][NH1][C][=Branch1][C][=O][N][Ring1][=Branch1][C][C][C][Ring1][Branch1]
[N][C][=C][Branch2][Ring2][=N][C][=C][C][=C][Branch2][Ring1][P][C][NH1][N][=C][C][=Ring1][Branch1][C][=Branch1][C][=O][C][C][Branch1][#C][C][=C][C][=C][Branch1][C][Cl][C][Branch1][C][Cl][=C][Ring1][Branch2][C][Ring1][#C][C][=C][Ring2][Ring1][Branch2][C][=C][C][NH1][C][=C][C][Ring2][Ring1][P][=Ring1][Branch1]
[C][N][Branch1][C][C][C][=C][C][=C][C][=C][Branch2][Ring2][=Branch2][C][=Branch1][C][=O][N][C][=C][C][Branch1][C][F][=C][C][=C][Ring1][#Branch1][N][C][=Branch1][C][=O][C][=C][C][=C][Branch1][#Branch2][O][C][Branch1][C][F][Branch1][C][F][F][C][=C][Ring1][O][C][=Branch1][C][=O][O][C][Ring2][Ring1][#C][=C][Ring2][Ring2][Ring1]
[C][C][Branch1][N][C][=C][C][=C][Branch1][C][O][C][=C][Ring1][#Branch1][C][Branch1][C][C][C][=C][C][=C][Branch1][C][O][C][=C][Ring1][#Branch1]
[C][O][C][=C][C][=C][Branch2][Branch1][#C][N][C][=Branch1][C][=O][N][C][=C][C][=C][Branch1][C][F][C][Branch2][Ring2][#Branch2][C][N][C][=C][Branch2][Ring2][Ring1][C][=C][Branch1][C][C][N][Branch1][=N][C][C][=Branch1][C][=O][N][C][C][C][C][Ring1][Branch1][N][=C][Ring1][=C][C][=C][C][=C][C][=C][Ring1][=Branch1][N][=N][Ring2][Ring1][O][=C][Ring2][Ring2][C][C][=C][Ring2][Ring2][#Branch2][Cl]
[C][O][C][=C][C][=C][C][=C][Ring1][=Branch1][N][C][=Branch1][C][=O][C][N][Branch1][C][C][C][=Branch1][C][=O][C][C][C][C][=Branch1][C][=O][N][Branch1][P][C][C][C][=C][C][=C][Branch1][C][Cl][C][Branch1][C][Cl][=C][Ring1][Branch2][C][Ring1][P]
[O][=C][N][C][=Branch1][C][=O][C][Branch1][N][C][=C][C][=C][Branch1][C][Br][C][=C][Ring1][#Branch1][=C][Ring1][=N][N][C][=C][C][=C][Branch1][C][F][C][=C][Ring1][#Branch1]
[C][C][=C][C][=C][Branch1][=Branch1][C][=C][Ring1][=Branch1][C][N][C][=Branch1][C][=O][C][C][Branch1][S][C][=C][C][=C][C][=Branch1][Ring2][=C][Ring1][=Branch1][O][C][O][Ring1][=Branch1][=N][Ring2][Ring1][Ring2]
[C][C][C][C][C][C][C][Ring1][=Branch1][C][O][C][=N][N][C][Branch1][Branch2][C][C][=C][O][C][=Ring1][Branch1][=N][N][=C][Ring1][#Branch2][C][=C][C][=C][C][=C][Ring1][P][Ring1][=Branch1]
[C][C][N][C][=Branch1][C][=O][C][N][=C][Branch2][Ring1][N][C][=C][C][Branch1][=N][C][=Branch1][C][=O][N][C][C][N][C][C][Ring1][=Branch1][=C][C][Branch1][Ring1][O][C][=C][Ring1][S][O][N][Branch1][#Branch2][C][C][=C][C][=C][C][=C][Ring1][=Branch1][C][=Ring2][Ring1][=N][N][C][Ring2][Ring2][C][=S]
[C][C][Branch2][Ring1][S][C][C][=C][C][=C][C][=C][Branch1][S][C][C][C][C][N+1][Branch1][C][C][Branch1][C][C][C][C][Ring1][Branch2][C][=C][Ring1][#C][NH1][Ring2][Ring1][C][N][Branch1][C][O][C][=O]
[O][=C][Branch1][C][O][C][O][C][Branch2][Ring1][Branch2][N][C][=Branch1][C][=O][C][=C][C][=C][Branch1][=Branch2][S][=Branch1][C][=O][=Branch1][C][=O][O][C][=C][Ring1][#Branch2][C][Branch1][C][O][C][Branch1][C][O][C][Ring2][Ring1][Branch1][O]
[N][C][=N][N][=N][N][Ring1][Branch1][C][=Branch1][C][=O][N][C][=C][C][=C][C][=C][Ring1][=Branch1]
[C][O][C][=Branch1][C][=O][C][C][O][C][=Branch1][C][=O][C][Branch1][C][C][C][Branch1][C][O][C][Branch2][Ring1][Ring1][O][C][=Branch1][C][=O][C][=C][C][=C][C][=C][C][Branch1][C][O][=C][Ring1][#Branch1][C][C][=Branch1][C][=O][O][C][Branch1][C][C][C][C][C][=C][C][=C][Branch1][C][O][C][=C][Ring1][#Branch1][C][Ring1][N][Branch1][C][C][C][C][N][Ring1][#Branch1][C][Ring2][Ring2][#Branch2][Ring1][P]
[O][=C][N][Branch1][N][C][C][O][C][=C][C][=C][C][=C][Ring1][=Branch1][O][C][C][C][C][C][N][Ring2][Ring1][C][Ring1][=Branch1]
[O][=C][C][=C][C][=C][C][=C][Ring1][=Branch1][C][=Branch1][P][=C][C][=C][C][=C][C][Branch1][=Branch1][N+1][=Branch1][C][=O][O-1][=C][Ring1][=Branch2][C][=C][C][=C][C][=C][Ring1][=Branch1][Ring2][Ring1][#Branch1]
[O][=C][C][=Branch1][C][=O][N][Branch1][P][C][C][C][=C][C][=C][Branch1][C][Cl][C][Branch1][C][Cl][=C][Ring1][Branch2][C][=C][C][=C][C][=C][Ring1][=Branch1][Ring2][Ring1][Ring2]
[C][C][=C][C][=C][C][Branch2][Ring2][=C][S][=Branch1][C][=O][=Branch1][C][=O][N][C][C][=C][C][=C][Branch2][Ring1][Branch2][C][=Branch1][C][=O][N][C][C][N][Branch1][#Branch2][C][C][=N][C][=C][N][Ring1][Branch1][C][C][C][Ring1][=N][C][=C][Ring2][Ring1][Branch1][=C][Ring2][Ring1][P]
[C][C][C][C][C][C][Branch1][C][O][C][=C][Branch1][C][O][C][=Branch1][C][=O][C][=C][Branch2][Ring1][#Branch1][C][=C][C][=C][Ring1][=Branch1][C][Branch1][Ring2][C][C][O][Branch1][Ring2][C][N][C][C][Ring1][N][O][C][Ring2][Ring1][=Branch1][=O]
[C][=N][C][Branch2][Ring1][O][C][C][C][C][N][Ring1][Branch1][C][C][=N][N][=C][Branch1][#Branch2][O][C][=C][C][=C][C][=C][Ring1][=Branch1][O][Ring1][N][=N][O][Ring2][Ring1][#Branch1]
[C][=C][C][N][C][=Branch1][C][=O][C][=C][C][=C][C][=N][Ring1][=Branch1]
[C][C][=C][C][=C][N][=C][Branch1][C][C][N][Branch2][Ring2][N][C][C][=Branch1][C][=O][N][C][=C][C][=C][Branch2][Ring1][#Branch2][S][=Branch1][C][=O][=Branch1][C][=O][N][C][=N][N][=C][Branch1][=Branch2][C][=C][C][=C][C][=C][Ring1][=Branch1][S][Ring1][O][C][=C][Ring2][Ring1][Branch1][C][=Branch1][C][=O][C][Ring2][Ring1][P][=C][Ring2][Ring2][Branch1]
[C][C][O][C][=C][C][=C][Branch2][Ring1][=Branch1][N][N][=C][C][=C][Ring1][Branch1][C][=C][C][Branch1][C][Cl][=C][C][Branch1][C][Cl][=C][Ring1][Branch2][C][=C][Ring2][Ring1][Ring1]
[C][O][C][=Branch1][C][=O][C][=C][C][=C][Branch2][Branch1][#C][C][N][C][=N][C][Branch1][Branch1][N][C][C][O][=N][C][=C][Branch1][Ring2][O][C][C][C][Branch1][Ring1][O][C][=C][C][=C][Ring2][Ring1][Ring1][Ring1][O]
[C][C][=Branch1][C][=O][C][=C][C][=C][Branch2][Ring1][O][O][C][=Branch1][C][=O][C][N][C][=Branch1][C][=O][C][=C][C][=C][C][=C][Ring1][=Branch1][S][Ring1][#Branch2][=Branch1][C][=O][=O][C][=C][Ring2][Ring1][=Branch1]
[C][N][C][Branch2][Ring1][=Branch1][N][C][C][C][C][C][Branch1][O][C][C][Branch1][Ring2][C][Ring1][=Branch1][C][Ring1][=Branch2][C][Ring1][#Branch2][=N][C][Branch1][=Branch2][N][C][C][O][C][C][Ring1][=Branch1][=C][C][Ring2][Ring1][#Branch1][=O]
[C][C][N][C][C][=C][C][=C][C][=C][C][=C][Ring1][=Branch1][C][Branch2][Ring1][Branch1][O][C][=Branch1][C][=O][C][S][C][=N][C][=C][C][=C][C][=C][Ring1][=Branch1][O][Ring1][=Branch2][=C][Ring2][Ring1][Branch2][C][Ring2][Ring1][O]
[C][O][C][=C][C][Branch2][Ring1][N][N][C][=C][Branch1][Ring1][C][#N][C][=N][C][=C][C][Branch1][Ring1][O][C][=C][Branch1][Ring1][O][C][C][=C][Ring1][S][Ring1][#Branch2][=C][C][Branch1][Ring1][O][C][=C][Ring2][Ring1][=Branch2][O][C]
[C][C][Branch1][C][C][C][C][C][N][Branch1][C][C][C][Branch1][#C][C][N][C][=Branch1][C][=O][C][=C][C][=C][C][=C][Ring1][=Branch1][C][Branch2][Ring1][C][C][=Branch1][C][=O][N][C][C][C][C][C][Branch1][C][N][C][C][Ring1][#Branch1][C][Ring2][Ring1][#Branch2][O][Ring2][Ring1][#C]
[C][C][N][C][C][C][C][Ring1][Branch1][C][N][C][=Branch1][C][=O][C][=C][C][=C][Branch1][C][Cl][C][Branch1][S][S][=Branch1][C][=O][=Branch1][C][=O][N][C][C][C][C][C][Ring1][=Branch1][=C][Ring1][S]
[C][C][N][Branch1][Ring1][C][C][C][=C][C][=C][Branch1][S][C][=C][C][=C][C][Branch1][C][C][=C][C][=C][Ring1][#Branch1][Ring1][O][C][=C][Ring1][#C]
[C][C][O][C][=Branch1][C][=O][C][=C][C][=C][Branch2][Ring2][#Branch2][N][C][C][N][Branch2][Ring1][=C][C][Branch2][Ring1][C][C][N][S][=Branch1][C][=O][=Branch1][C][=O][C][=C][C][=C][C][=C][Ring1][=Branch1][C][=C][C][=C][N][=C][Ring1][=Branch1][C][C][Ring2][Ring1][Branch2][C][=C][Ring2][Ring1][=C]
[C][C][=C][C][=C][Branch2][Ring1][#Branch2][C][=N][NH1][C][Branch1][P][C][C][=C][C][=C][C][=Branch1][Ring2][=C][Ring1][=Branch1][O][C][O][Ring1][=Branch1][=N][Ring1][#C][C][=C][Ring2][Ring1][Branch1]
[C][=C][Branch1][C][C][C][Branch1][C][O][C][C][Branch1][#Branch1][C][=Branch1][C][=O][O][C][C][=C][C][=C][Branch2][Ring1][#Branch2][C][Branch1][C][O][C][O][C][Ring1][Ring1][Branch1][C][C][C][C][Branch1][C][O][C][Ring1][#Branch2][C][Branch1][C][C][C][C][=C][Ring2][Ring1][Ring1]
[C][C][C][=N][C][=C][C][Branch2][Ring1][P][C][=C][C][=C][Branch2][Ring1][=Branch1][S][=Branch1][C][=O][=Branch1][C][=O][C][C][C][N][Branch1][=Branch1][C][Branch1][C][C][=O][C][Ring1][Branch2][C][=C][Ring1][P][=C][Ring2][Ring1][#Branch1][C][#C][C][=C][C][=C][Branch1][C][N][N][=C][Ring1][#Branch1]
[C][N][C][=N][C][Branch2][Branch1][=Branch2][S][=Branch1][C][=O][=Branch1][C][=O][N][Branch1][#Branch2][C][C][=C][N][=C][N][Ring1][Branch1][C][C][C][C][=C][C][Branch1][Ring1][C][#N][=C][C][=C][Ring1][Branch2][N][Branch1][#Branch2][C][C][=C][N][=C][N][Ring1][Branch1][C][C][Ring2][Ring1][Ring1][C][=C][C][=C][O][Ring1][Branch1][=C][Ring2][Ring2][Branch2]
[C][C][N][Branch1][Ring1][C][C][C][C][N][S][=Branch1][C][=O][=Branch1][C][=O][C][=C][C][=C][Branch2][Ring2][Ring2][N][N][=C][Branch1][P][C][#C][C][Branch1][C][O][C][=C][C][=C][C][=C][C][=C][Ring1][=Branch1][C][=C][Ring1][P][C][=C][C][=C][Branch1][C][Cl][C][=C][Ring1][#Branch1][C][=C][Ring2][Ring1][=N]
[C][N][C][C][N+1][Branch2][Branch1][Branch2][C][=Branch1][C][=O][C][=C][C][=C][Branch2][Ring2][Branch2][N][C][=Branch1][C][=O][C][=C][C][=C][Branch2][Ring1][#Branch1][N][C][C][=C][Branch1][C][O][N][Branch1][#Branch2][C][C][=C][C][=C][C][=C][Ring1][=Branch1][C][Ring1][=N][=O][C][=C][Ring2][Ring1][Ring2][C][=C][Ring2][Ring1][#C][C][C][Ring2][Ring2][Branch1]
[C][O][C][=C][C][=C][Branch2][Ring1][N][C][=N][C][Branch1][Branch2][N][C][C][C][C][Ring1][Branch1][=C][C][=C][Ring1][O][C][Branch1][C][N][=N][N][Ring1][P][C][C][=C][Ring2][Ring1][#Branch1]
[O][=C][C][=C][Branch1][C][O][C][=C][C][=C][Ring1][#Branch1][N][=C][Branch2][Ring1][Branch1][C][=C][C][=C][Branch1][O][O][C][C][=C][C][=C][C][=C][Ring1][=Branch1][C][=C][Ring1][=C][N][Ring2][Ring1][=Branch2][C][=C][C][=C][C][Branch1][C][O][=C][Ring1][#Branch1]
[C][C][=N][C][=C][C][=C][Branch1][C][Cl][C][=C][Ring1][#Branch1][C][=C][Ring1][O][C][=Branch1][C][=O][N][C][C][C][N][Branch2][Ring1][#Branch2][C][=N][C][=N][C][=C][Ring1][=Branch1][C][C][N][Branch1][#Branch2][C][C][=C][C][=C][C][=C][Ring1][=Branch1][C][Ring1][=C][C][Ring2][Ring1][=Branch1]
[N][C][=Branch1][C][=O][C][=C][C][=C][C][=C][Ring1][=Branch1][O][C][C][=Branch1][C][=O][N][N][C][=Branch1][C][=O][C][=C][C][=C][Branch2][Ring1][C][C][=N][O][C][Branch1][=Branch2][C][Branch1][C][F][Branch1][C][F][F][=N][Ring1][=Branch2][C][=C][Ring1][#C]
[C][C][O][C][=Branch1][C][=O][N][C][C][N][Branch2][Ring1][C][C][=N][C][Branch1][C][C][=N][C][=C][Ring1][#Branch1][O][C][C][O][Ring1][=Branch1][C][C][Ring1][P]
[C][C][C][C][C][=C][C][=Branch1][C][=O][N][Branch1][#Branch1][N][C][=Branch1][C][=N][N][C][C][Ring1][O]
[C][C][N][C][C][N][Branch2][Ring1][#Branch2][C][=Branch1][C][=O][C][=C][C][=C][Branch1][=N][S][=Branch1][C][=O][=Branch1][C][=O][N][Branch1][C][C][C][O][Ring1][O][C][C][Ring2][Ring1][Ring1]
[C][C][C][C][C][C][C][C][C][C][O][C][=Branch1][C][=O][C][C][N]
[N][#C][C][=C][C][=C][Branch2][Ring1][Branch1][O][C][=Branch1][C][=O][C][=C][C][=C][C][Branch1][=Branch1][N+1][=Branch1][C][=O][O-1][=C][Ring1][=Branch2][C][=C][Ring2][Ring1][C]
[C][=S][=Branch1][C][=O][Branch2][Ring2][Ring2][C][=C][Branch1][C][C][N][Branch1][=C][C][C][=C][C][=C][Branch1][Ring1][O][C][C][=C][Ring1][Branch2][C][=C][C][=C][Branch1][C][Br][C][=C][Ring2][Ring1][Ring2][Ring1][#Branch1][N][C][Branch1][C][C][C]
[C][C][=C][C][=C][C][=Branch1][Ring2][=C][Ring1][=Branch1][S][C][=Branch1][O][=N][N][C][=C][C][=C][C][=C][Ring1][=Branch1][S][Ring1][=C]
[O][=C][Branch1][C][O][C][C][N][C][=Branch1][C][=O][C][=C][C][=C][Branch2][=Branch1][=Branch2][C][=C][C][=C][N][=C][Branch2][Ring2][=Branch2][C][Branch1][S][C][=Branch1][C][=O][N][C][C][S][=Branch1][C][=O][=Branch1][C][=O][O][S][=Branch1][C][=O][=Branch1][C][=O][C][C][=C][C][=C][Branch1][Ring1][C][S][C][=C][Ring1][Branch2][S][C][Ring2][Ring1][=N][=C][Ring2][Ring1][P][S][Branch1][C][F][Branch1][C][F][F][C][=C][Ring2][Ring2][=Branch1]
[C][C][=C][C][Branch2][Ring2][C][N][C][C][C][C][Branch2][Ring1][=Branch1][N][C][=Branch1][C][=O][C][=C][C][=C][C][Branch1][C][F][=C][Ring1][#Branch1][C][Branch1][C][C][C][C][Ring2][Ring1][Ring1][=C][C][=C][Ring2][Ring1][=Branch2][N][C][=N][C][Branch1][C][C][=C][Ring1][=Branch1]
[O][=C][Branch2][Ring2][=Branch1][N][C][S][C][=C][Branch2][Ring1][Ring2][C][=Ring1][Branch1][C][=Branch1][C][=O][N][C][C][C][C][Ring1][Branch1][C][O][C][Ring1][#Branch1][C][C][N][Branch1][C][Cl][C][C][Ring2][Ring1][C][C][C][C][Ring1][Ring1]
[C][O][C][=Branch1][C][=O][C][=C][C][=C][C][=Branch1][Ring2][=C][Ring1][=Branch1][N][=C][Branch1][S][N][C][=N][C][=C][C][=C][C][=C][C][=C][Ring1][#Branch2][Ring1][=Branch1][N][Ring1][P][C][C][S][=Branch1][C][=O][=Branch1][C][=O][N][C][=Branch1][C][=O][C][Br]
[C][O][C][=C][C][=C][Branch2][Ring2][O][C][S][C][=N][C][N][=C][Branch1][=Branch2][C][=C][C][=C][C][=C][Ring1][=Branch1][S][C][=Ring1][O][C][=Branch1][C][=O][N][Ring1][S][N][=C][C][=C][C][=C][Branch1][Ring1][C][=O][C][=C][Ring1][Branch2][C][=C][Ring2][Ring2][C]
[C][C][=C][C][Branch2][Ring1][Ring1][N][C][C][N][Branch1][=Branch2][S][Branch1][C][C][=Branch1][C][=O][=O][C][C][Ring1][#Branch2][=N][C][=C][C][=C][Branch1][P][N][C][=Branch1][C][=O][C][=C][C][=C][C][Branch1][C][Cl][=C][Ring1][#Branch1][C][=C][Ring2][Ring1][=C][Ring1][S]
[O][=C][Branch1][S][C][=C][C][=C][Branch1][=Branch1][N+1][=Branch1][C][=O][O-1][C][=C][Ring1][=Branch2][N][C][C][C][=C][C][C][C][C][Ring1][#Branch1]
[C][O][C][=C][C][=C][Branch2][Ring1][Branch1][N][C][=Branch1][C][=O][C][S][C][=N][N][=C][C][=C][C][=C][N][Ring1][=Branch2][Ring1][=Branch1][C][=C][Ring2][Ring1][Ring2]
[C][O][C][=C][C][=C][Branch2][Ring1][O][N][N][C][=Branch1][C][=O][C][C][N][C][=N][C][S][C][Branch1][C][C][=C][Branch1][C][C][C][=Ring1][#Branch1][C][#N][C][=C][Ring2][Ring1][Branch2]
[C][O][C][=C][C][=C][Branch2][Ring2][Branch2][C][=Branch1][C][=O][N][Branch1][#Branch2][C][C][=C][C][=C][C][=C][Ring1][=Branch1][C][=C][N][=C][C][=C][C][Branch1][C][C][=C][C][Ring1][#Branch1][=C][Ring1][O][C][=Branch1][C][=O][O][C][=C][Ring2][Ring1][#C][O][C]
[C][C][N][=C][Branch1][C][C][N][Branch2][Ring1][=Branch1][C][C][Branch1][C][C][N][C][C][C][Branch1][C][C][C][C][C][Ring1][#Branch1][C][Ring1][O][=O][N][=Ring2][Ring1][Ring1]
[C][C][=Branch2][Ring1][=Branch1][=N][N][C][=Branch1][C][=S][N][C][=C][C][Branch1][C][C][=C][C][Branch1][C][C][=C][Ring1][Branch2][C][=C][C][=C][C][=N][Ring1][=Branch1]
[C][C][Branch1][C][C][C][C][C][=C][Branch2][Ring1][Ring1][C][=C][C][Branch1][C][F][=C][Ring1][#Branch1][N][C][C][N][C][C][C][Ring1][Branch2][C][=C][Ring2][Ring1][C][NH1][C][=C][C][=C][Branch1][C][F][C][=C][Ring1][#Branch2][Ring1][#Branch1]
[C][O][C][=C][C][=C][Branch2][Branch1][#Branch1][N][Branch2][Ring1][N][C][C][=Branch1][C][=O][N][C][=C][C][=C][Branch1][N][N][C][C][N][Branch1][C][C][C][C][Ring1][#Branch1][C][=C][Ring1][=N][S][=Branch1][C][=O][=Branch1][C][=O][C][C][Branch1][C][C][=N][N][Branch1][C][C][C][=Ring1][#Branch1][C][C][=C][Ring2][Ring2][Ring1]
[N][C][=N][C][Branch1][P][C][C][C][N][C][=Branch1][C][=O][N][C][=N][C][=C][S][Ring1][Branch1][=C][NH1][Ring1][P]
[C][=C][C][=Branch2][Ring2][Branch2][=C][C][=C][C][C][C][C][Branch1][C][C][C][Ring1][#Branch1][C][C][C][Ring1][=Branch1][C][Branch1][C][C][C][C][C][C][Branch1][C][O][Branch1][=Branch1][C][Branch1][C][C][C][C][Branch1][C][C][C][C][C][Branch1][C][O][C][C][Ring2][Ring1][S][O]
[C][O][C][=Branch1][C][=O][C][C][=N][NH1][C][=Ring1][Branch1][N][C][=Branch1][C][=O][C][N][C][C][C][C][C][=C][Ring1][=Branch1][C][=N][N][Ring1][Branch1][C][=C][C][=C][Branch1][Ring1][O][C][C][Branch1][Ring1][O][C][=C][Ring1][#Branch2]
[C][C][Branch1][C][C][Branch1][C][C][C][=C][C][=C][Branch2][Ring2][Ring2][C][=C][C][N][Branch2][Ring1][Branch2][C][=C][Branch1][Ring1][C][#N][C][Branch1][Ring1][C][#N][=C][NH1][C][=C][C][=C][C][=C][Ring1][=Branch2][Ring1][=Branch1][C][C][Ring2][Ring1][Branch1][N][=C][Ring2][Ring1][O]
[C][S][C][=C][C][=C][C][=C][Ring1][=Branch1][N][C][=Branch1][C][=O][C][C][C][=Branch1][C][=O][N][C][=C][C][=C][N][=C][Branch1][N][N][C][C][C][Branch1][C][C][C][C][Ring1][#Branch1][S][C][Ring1][N][=C][Ring1][S]
[C][C][NH1][C][=C][C][=C][Branch1][C][Cl][C][=C][Ring1][#Branch1][C][=Ring1][#Branch2][C][C][=Branch1][C][=O][O][C][=C][C][=C][Branch1][=Branch2][N][C][C][C][C][Ring1][Branch1][=O][C][=C][Ring1][N]
[C][C][Branch1][C][C][O][C][=C][C][=C][C][=C][Ring1][=Branch1][N][C][C][N][Branch2][Ring2][C][C][C][=N][C][=C][Branch2][Ring1][=Branch1][C][=Branch1][C][=O][N][C][C][=C][C][=C][C][=Branch1][Ring2][=C][Ring1][=Branch1][O][C][O][Ring1][=Branch1][O][Ring2][Ring1][C][C][C][Ring2][Ring1][=Branch2]
[C][N][Branch2][Ring2][Branch2][C][=Branch1][C][=O][C][N][C][C][N][Branch2][Ring1][#Branch1][C][=N][C][=C][C][Branch1][C][Cl][=C][C][=C][Ring1][#Branch1][N][C][=C][C][=C][Ring1][=C][Ring1][Branch1][C][C][Ring2][Ring1][Ring2][C][=C][C][=C][C][Branch1][C][Cl][=C][Ring1][#Branch1]
[O][=C][Branch2][Ring1][#Branch1][O][C][C][=N][N][=C][Branch1][N][C][=C][C][=C][Branch1][C][Cl][C][=C][Ring1][#Branch1][O][Ring1][N][C][=C][C][=C][C][=C][Ring1][=Branch1]
[C][C][C][=N][O][C][Branch1][Ring2][C][Ring1][Branch1][C][#N][=C][Branch1][N][C][=C][C][=C][Branch1][C][Cl][C][=C][Ring1][#Branch1][C][=C][C][Branch1][C][Cl][=C][C][=C][Ring1][#Branch1][Ring2][Ring1][Ring1]
[C][C][=C][C][=C][C][Branch2][Ring2][#C][N][C][=Branch1][C][=O][N][C][C][=C][C][=C][Branch2][Ring1][O][C][=N][C][=C][C][=C][Ring1][=Branch1][C][=Branch1][C][=O][N][C][C][C][C][C][S][C][=C][C][=Ring1][Branch1][Ring1][#Branch2][C][=C][Ring2][Ring1][Branch2][=C][Ring2][Ring2][Ring2]
[N][N+1][=C][C][=C][C][Branch2][Ring1][#Branch1][C][=C][C][=C][C][=C][Branch1][=Branch1][C][Branch1][C][N][=O][C][=C][C][Ring1][=Branch2][=C][Ring1][=N][O][=C][Ring2][Ring1][Ring2]
[O][=C][C][C][C][=C][C][=C][C][=C][Ring1][=Branch1][N][Ring1][#Branch2][C][C][C][N][C][C][N][Branch2][Ring1][=C][C][=Branch1][C][=O][C][C][=C][Branch1][=Branch2][C][=C][C][=C][C][=C][Ring1][=Branch1][N][Branch1][Branch2][C][=C][C][=C][C][=C][Ring1][=Branch1][N][=Ring1][S][C][C][Ring2][Ring1][=Branch2]
[C][C][Branch1][C][C][C][=Branch1][C][=O][C][Branch1][N][C][=C][C][=C][Branch1][C][Cl][C][=C][Ring1][#Branch1][=C][Ring1][=C][C][=C][C][=C][Branch1][=Branch2][S][Branch1][C][N][=Branch1][C][=O][=O][C][=C][Ring1][#Branch2]
[C][C][C][Branch1][C][C][C][N][Branch2][Ring1][Ring2][C][Branch1][N][C][=C][C][=C][Branch1][C][Cl][C][=C][Ring1][#Branch1][C][Branch1][C][C][C][C][=Branch1][C][=O][C][Branch1][C][C][C][N][C][=C][C][Branch1][C][N][=N][C][Ring1][#Branch1][=O]
[C][C][O][C][=C][C][=C][Branch2][Ring1][Ring2][C][=N][S][=Branch1][C][=O][=Branch1][C][=O][C][=C][C][=C][C][=C][Ring1][=Branch1][Ring1][O][C][Branch1][#Branch1][O][C][Branch1][C][C][=O][=C][Ring2][Ring1][Branch1]
[O][=C][Branch2][Ring1][P][C][C][C][C][C][N][C][=Branch1][C][=O][C][=C][C][=C][C][=C][Ring1][=Branch1][C][=C][C][=C][C][=C][Ring1][=Branch1][S][Ring1][=Branch2][=Branch1][C][=O][=O][N][O]
[C][C][C][C][C][Branch1][Ring1][C][C][C][S][=Branch1][C][=O][=Branch1][C][=O][C][=C][C][=C][Branch1][=Branch1][N][Branch1][C][C][C][C][=C][Ring1][=Branch2][C][Branch2][Ring1][Ring1][C][=C][C][=C][Branch1][=Branch2][C][Branch1][C][F][Branch1][C][F][F][C][=C][Ring1][#Branch2][C][Ring2][Ring1][=N][O]
[C][C][Branch1][C][C][C][=N][C][Branch2][Ring1][Branch1][C][=Branch1][C][=O][N][C][C][Branch1][Branch2][C][=N][C][=C][S][Ring1][Branch1][C][C][Ring1][#Branch2][=C][S][Ring1][P]
[C][C][=C][C][=C][Branch2][Ring2][P][C][S][=Branch1][C][=O][=Branch1][C][=O][N][C][C][C][C][Branch2][Ring1][=N][C][=Branch1][C][=O][N][Branch2][Ring1][Ring1][C][C][=C][C][=C][Branch1][Branch2][C][=C][C][=C][O][Ring1][Branch1][C][=C][Ring1][O][C][Ring1][P][C][Ring2][Ring1][#Branch1][C][=C][Ring2][Ring1][#C]
[C][C][Branch1][C][C][N][C][C][Branch2][Ring1][N][C][=Branch1][C][=O][N][C][C][N][Branch1][=C][C][=N][C][=N][C][S][C][=C][C][Ring1][=Branch2][=Ring1][Branch1][C][C][Ring1][#C][C][C][Ring2][Ring1][=Branch1][=O]
[C][N][C][=Branch1][C][=O][C][#C][C][=C][C][=C][C][Branch2][Branch1][Branch1][C][=N][C][Branch1][#C][N][C][=C][C][=C][NH1][N][=C][C][Ring1][Branch1][=C][Ring1][=Branch2][=C][N][=C][N][Branch2][Ring1][Ring2][C][C][=C][C][=C][Branch1][=Branch2][N][C][C][O][C][C][Ring1][=Branch1][C][=C][Ring1][N][C][Ring2][Ring1][C][=N][Ring2][Ring1][#C][=C][Ring2][Ring2][Branch1]
[C][O][C][=C][C][=C][Branch2][Ring1][=C][C][=C][C][=C][C][=C][Ring1][=Branch1][C][N][C][=Branch1][C][=O][C][N][C][=N][C][Branch1][=Branch1][N+1][=Branch1][C][=O][O-1][=N][Ring1][Branch2][C][=C][Ring2][Ring1][=Branch2]
[N][C][C][C][N][C][C][=C][C][Branch1][#Branch2][C][C][=C][C][=C][C][=C][Ring1][=Branch1][O][C][Ring1][=N][=O]
[C][C][C][C][C][C][O][C][=C][C][=C][C][Branch1][#C][O][C][C][=Branch1][C][=O][C][=C][C][=C][C][=C][Ring1][=Branch1][=C][Ring1][S]
[O][=C][N][C][=Branch1][C][=S][S][C][Ring1][=Branch1][=C][C][=C][NH1][C][=N][Ring1][Branch1]
[C][O][C][=C][C][Branch2][Ring1][N][C][C][C][N][C][C][C][Branch1][C][O][Branch1][=N][C][=C][C][=C][Branch1][Ring1][C][#N][C][=C][Ring1][Branch2][C][Ring1][=C][=C][C][Branch1][Ring1][O][C][=C][Ring2][Ring1][=Branch2][O][C]
[C][=C][C][=Branch1][C][=O][O][C][C][Ring1][=Branch1][C][C][C][Branch1][C][C][O][C][Ring1][Ring2][C][C][C][Branch1][C][C][=C][C][C][C][Branch1][C][C][O][C][=Branch1][C][=O][O][C][Ring1][#Branch1][C]
[C][C][C][=Branch1][C][=O][N][Branch2][Branch1][Ring2][C][C][C][C][N][C][C][N][Branch2][Ring2][Ring2][C][C][C][N][C][=Branch1][C][=O][C][C][C][C][C][C][C][C][C][C][C][S][C][C][N][C][=Branch1][C][=O][N][C][Ring1][=Branch1][Ring1][=Branch2][C][C][Ring2][Ring1][#C][C][C][C][=C][C][=C][C][=C][Ring1][=Branch1][C][=C][C][=C][C][=C][Ring1][=Branch1][Ring1][=N]
[C][O][C][=C][C][Branch1][C][O][=C][C][Branch1][Ring1][O][C][=C][Ring1][=Branch2][O][C][Branch1][C][C][Branch1][C][C][C][Branch2][Ring1][#Branch1][O][C][=Branch1][C][=O][C][=C][C][=C][Branch1][C][C][C][C][C][C][Branch1][C][C][C][Ring1][#Branch1][C][Ring2][Ring1][=Branch1][O][C][=C][C][=C][Branch1][=Branch1][C][Branch1][C][C][C][C][=C][Ring1][=Branch2]
[C][O][C][=C][C][=C][Branch2][Ring1][#Branch2][N][C][=N][C][Branch1][=Branch2][N][C][C][O][C][C][Ring1][=Branch1][=N][C][=C][C][=C][C][=C][Ring1][S][Ring1][=Branch1][C][=C][Ring2][Ring1][#Branch1][C][N][C][=C][C][=N][Ring1][Branch1]
[C][C][C][=C][C][C][=C][Branch1][#C][C][=Branch1][C][=O][N][C][C][C][C][O][C][C][Ring1][=Branch1][C][=Branch1][C][=O][O][C][=Ring1][P][S][Ring2][Ring1][Ring2]
[N][C][=N][C][=C][C][Branch1][#Branch2][C][=C][C][=C][C][=C][Ring1][=Branch1][F][=C][C][Branch2][Ring1][Branch1][C][C][C][C][N][Branch1][O][C][C][=C][C][=C][C][=C][Ring1][=Branch1][F][C][Ring1][=C][=N][Ring2][Ring1][O]
[N][C][Branch1][C][N][=N][C][C][C][C][Branch1][C][N][C][=Branch1][C][=O][N][C][C][C][C][N][C][=Branch1][C][=O][O][C][C][C][=C][NH1][C][=N][Ring1][Branch1]
[O][=C][N][C][=Branch1][C][=O][C][Branch1][=Branch2][C][=C][C][=C][C][=C][Ring1][=Branch1][Branch1][N][C][=C][C][=C][Branch1][C][F][C][=C][Ring1][#Branch1][N][Ring2][Ring1][Ring1]
[C][C][C][C][N][C][=Branch1][P][=N][C][=C][C][=C][Branch1][=Branch1][N+1][=Branch1][C][=O][O-1][C][=C][Ring1][=Branch2][N][N][=C][C][C][Ring1][Branch1][C][Ring2][Ring1][Ring1][=O]
[C][N][Branch1][#Branch2][C][C][N][C][C][C][C][Ring1][Branch1][C][=C][N][=C][C][=C][C][Branch2][Ring2][C][C][#C][C][N][C][=Branch1][C][=O][C][=C][N][Branch1][N][C][C][C][N][C][C][O][C][C][Ring1][=Branch1][C][=N][C][=C][C][=C][Ring1][=Branch1][Ring1][P][=C][C][Ring2][Ring1][=N][=N][Ring2][Ring1][P]
[C][C][N][C][=C][Branch1][=Branch2][C][=C][C][=C][Ring1][=Branch1][Ring1][=Branch2][C][C][N][Branch2][Ring1][P][C][C][C][S][C][=C][C][Branch1][=Branch2][C][Branch1][C][F][Branch1][C][F][F][=C][C][Branch1][=Branch2][C][Branch1][C][F][Branch1][C][F][F][=C][Ring1][=C][C][C][C][Ring2][Ring1][#C][Ring2][Ring1][Branch2]
[O][=C][Branch2][Ring2][P][O][C][C][C][C][C][C][C][C][C][O][C][=Branch1][C][=O][C][=C][C][Branch1][C][O][=C][Branch1][C][O][C][=C][Ring1][Branch2][C][Ring1][=N][C][=C][C][Branch1][C][O][=C][Branch1][C][O][C][Branch1][C][O][=C][Ring1][=Branch2][C][=C][C][Branch1][C][O][=C][Branch1][C][O][C][Branch1][C][O][=C][Ring1][=Branch2]
[C][N][C][Branch1][=C][C][=Branch1][C][=O][N][N][C][C][C][C][C][Ring1][=Branch1][=C][C][S][C][=C][C][=Ring1][Branch1][Ring1][P]
[C][C][C][C][Branch1][Ring2][C][C][C][C][=Branch1][C][=O][N][Branch2][Ring1][=Branch2][C][C][Branch1][C][C][C][Branch1][C][O][Branch1][=Branch2][C][=C][C][=C][C][=C][Ring1][=Branch1][C][Branch1][C][C][C][C][C][Ring2][Ring1][Branch2][=O]
[C][O][C][C][N][C][=Branch1][C][=O][C][N][C][=Branch1][C][=O][C][Branch1][=C][C][=Branch1][C][=O][N][C][C][C][C][C][C][Ring1][=Branch1][=C][Branch1][C][O][C][=C][C][=C][C][=C][Ring1][=Branch1][Ring2][Ring1][Branch1]
[C][N][C][=Branch1][C][=O][C][S][C][=N][N][=C][Branch2][Ring1][Branch1][C][=C][C][Branch1][Ring1][O][C][=C][Branch1][Ring1][O][C][C][Branch1][Ring1][O][C][=C][Ring1][N][N][Ring1][P][C]
[C][C][C][C][N][C][=Branch1][C][=S][N][C][=Branch1][C][=O][C][C][C][C][=C][C][C][C][C][C][Branch1][#Branch1][O][C][Branch1][C][C][=O][C][Branch1][C][C][Branch1][C][C][C][Branch1][#Branch1][O][C][Branch1][C][C][=O][C][C][C][Ring1][S][Branch1][C][C][C][Ring2][Ring1][Branch1][C][=Branch1][C][=O][C][C][Ring2][Ring1][=N][Ring2][Ring1][=Branch2][C]
[C][O][C][=C][C][=C][Branch1][Ring1][O][C][C][Branch2][Ring1][C][C][=N][O][C][Branch1][=Branch2][C][C][=C][C][=C][S][Ring1][Branch1][=N][Ring1][O][=C][Ring2][Ring1][Ring1]
[C][C][C][C][C][C][O][C][=C][C][=C][Branch2][Ring1][=Branch1][C][=C][O][C][=C][C][Branch1][C][O][=C][C][Branch1][Ring1][O][C][=C][Ring1][=Branch2][C][Ring1][=N][C][=C][Ring2][Ring1][Ring1][C][=Branch1][C][=O][O]
[C][C][O][C][=N][C][=C][C][Branch2][Ring1][S][N][C][C][C][C][Branch2][Ring1][Ring1][C][=Branch1][C][=O][N][C][C][=C][C][=N][S][N][=C][Ring1][Branch1][C][=Ring1][=Branch2][C][Ring2][Ring1][C][=O][=C][Ring2][Ring1][=Branch2][F]
[O][C][=C][NH1][C][=C][C][=C][C][=C][Ring1][=Branch1][C][Ring1][=Branch2][=C][Branch1][C][O][C][=N][C][=C][C][=C][Ring1][=Branch1][C][Ring1][O][=O]
[O][=C][C][=C][Branch1][=N][C][=Branch1][C][=O][N][Branch1][Ring2][C][C][O][C][C][O][C][N][Ring1][=C][C][C][=C][C][=C][Branch1][S][C][=Branch1][C][=O][N][C][C][N][C][C][S][C][C][Ring1][=Branch1][C][=C][Ring1][P]
[O][=C][Branch2][Ring1][Branch1][C][C][Branch1][=Branch2][C][=C][C][=C][C][=C][Ring1][=Branch1][C][=C][C][=C][C][=C][Ring1][=Branch1][N][C][S][C][=Branch1][C][=O][N][Branch1][N][C][=C][C][=C][Branch1][C][Br][C][=C][Ring1][#Branch1][C][=Ring1][=N][C][=N][C][=C][C][=C][Ring1][=Branch1]
[C][O][C][C][N][C][=C][C][=C][C][=C][Ring1][=Branch1][C][C][C][Branch1][#Branch1][C][=Branch1][C][=O][O][C][N][Branch2][Ring1][Ring1][S][=Branch1][C][=O][=Branch1][C][=O][C][=C][C][=C][Branch1][C][C][C][=C][Ring1][#Branch1][C][Ring2][Ring1][Ring2][=N][C][Branch1][#Branch1][C][=Branch1][C][=O][O][C][=C][Branch1][#Branch1][C][=Branch1][C][=O][O][C][C][Ring2][Ring2][=Branch1][Ring2][Ring1][S]
[C][C][N][Branch1][Ring1][C][C][C][=Branch1][C][=O][C][S][C][=N][C][=C][Branch1][P][C][=Branch1][C][=O][N][Branch1][C][C][C][=Branch1][C][=O][N][Ring1][=Branch2][C][N][Ring1][=N][C][C][O][C][=C][C][=C][Branch1][=Branch1][C][Branch1][C][C][C][C][=C][Ring1][=Branch2][C]
[C][C][C][O][C][=C][C][=C][C][=C][Ring1][=Branch1][N][C][C][N][Branch2][Ring2][Branch1][C][C][C][N][C][=Branch1][C][=O][C][C][Branch1][C][C][Branch1][C][C][C][C][Ring1][#Branch1][C][=C][C][=C][Branch1][Ring1][O][C][C][Branch1][Ring1][O][C][=C][Ring1][#Branch2][C][C][Ring2][Ring1][N]
[O][=C][O][C][=C][C][=C][Branch1][C][Cl][C][=C][Ring1][#Branch1][C][=C][Ring1][O][C][=C][S][C][Branch2][Ring1][Ring1][N][N][=C][C][=C][C][=C][Branch1][=Branch1][N+1][=Branch1][C][=O][O-1][C][=C][Ring1][=Branch2][=N][Ring1][P]
[C][C][=N][C][Branch2][Ring1][S][C][C][Branch1][C][C][C][C][C][=Branch1][C][=O][C][Branch1][C][C][C][Branch1][#Branch2][C][Ring1][=Branch2][Ring1][Branch2][C][=Branch1][C][=O][O][O][Ring1][=N][=C][C][Ring2][Ring1][Ring2][=O]
[N][C][=Branch1][C][=O][C][=C][C][=C][C][NH1][C][Branch2][Ring1][=Branch1][C][=N][NH1][C][=Branch1][C][=S][N][Ring1][=Branch1][C][=C][C][=C][Branch1][C][F][C][=C][Ring1][#Branch1][=N][C][Ring2][Ring1][=Branch1][=Ring2][Ring1][C]
[O][C][=C][C][Branch1][C][O][=C][C][=Branch1][#C][=C][Ring1][#Branch1][C][C][=C][C][=C][C][C][C][S][Ring1][Branch1][O][C][Branch1][N][C][=C][C][=C][Branch1][C][O][C][=C][Ring1][#Branch1][C][C][Ring2][Ring1][#Branch1][=O]
[C][N][C][=Branch1][C][=O][C][NH1][C][Branch2][Ring2][=Branch1][C][=C][C][=C][Branch2][Ring1][#Branch2][O][C][C][=Branch1][C][=O][N][C][=C][C][=C][C][=C][Ring1][=Branch1][S][C][=C][C][=C][C][=C][Ring1][=Branch1][Cl][C][=C][Ring2][Ring1][=Branch2][=C][C][=Ring2][Ring1][=C][N][Branch1][C][C][C][Ring2][Ring2][Ring2][=O]
[C][N][C][C][N][Branch2][Ring1][#C][C][=Branch1][C][=O][C][=C][N][=C][Branch1][Branch2][C][=C][C][=C][S][Ring1][Branch1][N][=C][Ring1][O][N][C][C][C][C][C][C][Ring1][=Branch1][C][C][Ring2][Ring1][#Branch2]
[C][=C][C][=Branch1][C][=C][C][C][C][Branch1][C][C][C][Branch1][C][C][C][C][C][C][Branch1][C][C][C][=Branch1][P][=C][C][=C][C][=C][Branch1][C][O][C][Branch1][Ring1][O][C][=C][Ring1][=Branch2][C][Ring1][P][C][C][C][Ring2][Ring1][O][Ring2][Ring1][=Branch1]
[C][C][=Branch1][C][=O][N][C][C][=C][C][=C][Branch2][Ring1][#Branch2][C][=Branch1][C][=O][N][C][C][C][Branch1][O][C][N][S][Branch1][C][N][=Branch1][C][=O][=O][C][C][Ring1][N][C][=C][Ring2][Ring1][Branch1]
[C][C][Branch1][C][C][N][C][C][C][C][N][Branch2][Ring1][=C][C][C][=Branch1][C][=O][N][C][=C][C][=C][Branch1][=C][C][=N][C][=C][C][=C][C][=C][Ring1][=Branch1][NH1][Ring1][=Branch2][C][=C][Ring1][#C][C][Ring2][Ring1][Branch2]
[C][C][Branch1][C][C][N][C][=Branch1][C][=O][C][Branch2][Ring1][=Branch2][C][=Branch1][C][=O][N][N][C][=Branch1][C][=O][C][=C][C][=C][C][=C][Ring1][=Branch1][O][C][C][O][Ring1][=Branch1][=C][Branch1][C][O][C][=C][C][=C][C][=C][Ring1][=Branch1][Ring2][Ring1][N]
[C][C][C][N][C][C][O][C][Branch1][C][C][Branch1][=N][C][=Branch1][C][=O][N][C][=N][C][=C][S][Ring1][Branch1][C][Ring1][#C]
[C][C][Branch1][C][C][C][C][C][Branch1][=C][C][=Branch1][C][=O][N][C][C][C][C][Ring1][Branch1][C][#N][N][C][C][C][=Branch2][Ring1][N][=C][C][=C][C][=C][Branch1][C][Cl][C][=C][Ring1][#Branch1][C][C][C][=C][C][Branch1][C][Br][=C][N][=C][Ring1][#Branch1][Ring1][P][C][C][Ring2][Ring1][#Branch1]
[F][C][=C][C][=C][C][Branch1][C][F][=C][Ring1][#Branch1][C][C][C][Branch1][#C][C][=N][NH1][C][=C][Ring1][Branch1][C][C][C][N][C][Ring1][#Branch1][=N][N][Ring1][#C][C][=C][C][=C][C][=C][Ring1][=Branch1]
[C][C][C][C][C][C][=C][C][C][C][Branch1][C][O][C][C][Ring1][=Branch1][C][Branch1][C][O][C][Branch1][C][S][C][S][C][C][N][Ring1][Branch1][C][=Branch1][C][=O][C][C][C][C][C][N][Ring1][=Branch1][C][=Branch1][C][=O][C][C][C][C][=C][C][=C][C][=C][Ring1][=Branch1]
[C][C][O][C][=C][C][=C][Branch2][Ring1][P][N][C][Branch1][C][N][=N][C][Branch1][C][C][=C][Branch1][Branch2][C][C][C][C][O][Ring1][Branch1][C][Ring1][=N][C][=C][C][=C][C][=C][Ring1][=Branch1][Cl][C][=C][Ring2][Ring1][#Branch2]
[C][C][O][C][Branch1][N][C][=C][C][=C][Branch1][C][Cl][C][=C][Ring1][#Branch1][=N][C][=Ring1][N][C][C][O][C][=C][C][=C][Branch1][=N][C][C][S][C][=Branch1][C][=O][N][C][Ring1][=Branch1][=O][C][=C][Ring1][=C]
[C][N][Branch1][=N][C][C][=C][C][=C][C][Branch1][C][F][=C][Ring1][#Branch1][C][=Branch1][C][=O][C][C][C][C][=Branch1][C][=O][N][Branch1][C][C][C][C][=C][C][=C][C][Branch1][Ring1][C][O][=C][Ring1][Branch2]
[C][C][N][Branch1][Ring1][C][C][C][=N][C][Branch1][C][C][=C][C][Branch1][C][C][=C][Branch2][Ring1][=N][N][C][=N][C][=C][C][=C][C][=C][Ring1][=Branch1][N][=C][Ring1][#Branch2][N][S][=Branch1][C][=O][=Branch1][C][=O][C][C][Branch1][C][C][C][C][=Branch1][C][=O][N][Branch1][C][C][C][Ring2][Ring1][=N][=N][Ring2][Ring1][P]
[C][C][=C][C][=C][Branch2][Ring1][=Branch1][O][C][=C][C][Branch1][C][C][=N][C][Branch1][Branch2][O][C][C][=Branch1][C][=O][O][=C][Ring1][N][C][Branch1][C][C][=C][Ring2][Ring1][Ring2]
[C][O][C][=C][C][=C][Branch2][Ring1][=N][C][=C][C][=C][C][Branch1][Ring1][O][C][=C][Branch1][Ring1][O][C][C][Branch1][Ring1][O][C][=C][Ring1][N][C][=C][Ring1][S][O][C][C][=C][Ring2][Ring1][Branch2][O][C]
[C][C][Branch1][C][O][C][C][C][C][Branch2][Ring2][#Branch2][C][C][Branch1][#C][O][C][=Branch1][C][=O][C][=C][C][=C][C][=C][Ring1][=Branch1][Cl][C][=C][C][=Branch1][C][=O][O][C][Branch1][Branch2][C][C][=C][O][C][=Ring1][Branch1][C][Ring1][N][Ring2][Ring1][#Branch2][C][Ring2][Ring1][#C]
[C][C][O][C][=Branch1][C][=O][C][S][C][Branch2][Ring1][#C][C][=Branch1][C][=O][N][C][=C][C][=C][C][Branch1][S][S][=Branch1][C][=O][=Branch1][C][=O][N][C][C][O][C][C][Ring1][=Branch1][=C][Ring1][#C][=C][Branch1][C][C][C][=Ring2][Ring1][Branch2][C]
[O][=C][Branch2][Ring2][P][C][=N][N][Branch2][Ring1][Ring1][C][C][C][C][N][Branch1][=Branch2][C][C][C][O][C][C][Ring1][=Branch1][C][Ring1][N][C][=C][Ring1][P][C][S][=Branch1][C][=O][=Branch1][C][=O][C][=C][C][=C][C][=C][Ring1][=Branch1][Ring1][N][N][C][C][O][C][C][Ring1][=Branch1]
[O][=C][Branch2][Branch1][C][C][=N][N][Branch2][Ring1][Ring1][C][=C][C][=C][Branch1][=Branch2][C][Branch1][C][F][Branch1][C][F][F][C][=N][Ring1][#Branch2][C][Branch1][N][C][=C][C][=C][Branch1][C][Cl][C][=C][Ring1][#Branch1][=C][Ring2][Ring1][=Branch1][C][N][C][=N][C][=N][Ring1][Branch1][N][C][C][N][Branch2][Ring1][Ring1][C][=C][C][=C][C][Branch1][=Branch2][C][Branch1][C][F][Branch1][C][F][F][=C][Ring1][#Branch2][C][C][Ring1][S]
[F][C][C][C][C][C][C][Ring1][=Branch1][N][C][=N][C][=C][Branch1][C][Br][C][Branch1][C][Br][=C][C][=C][Ring1][Branch2][NH1][Ring1][O]
[C][C][Branch1][C][C][=C][C][C][=C][Branch2][Ring1][#Branch1][C][=C][C][=Branch1][#Branch1][=C][Ring1][=Branch1][O][Ring1][=Branch2][C][=C][C][Branch1][C][C][Branch1][C][C][O][C][O][Ring1][#C]
[C][C][=Branch1][C][=O][O][C][C][C][C][Branch1][C][C][C][=Branch2][Ring1][#Branch2][=C][C][C][C][Ring1][#Branch1][C][C][C][Branch1][C][C][C][Branch1][Ring1][C][=O][C][C][C][Ring1][N][Ring1][Branch2][C][C][Ring2][Ring1][=Branch1]
[C][S][C][=C][C][=C][C][=C][Ring1][=Branch1][N][C][C][N][Branch2][Ring1][#C][C][C][C][C][N][Branch2][Ring1][Ring1][C][=Branch1][C][=O][C][=C][C][=C][Branch1][C][Cl][C][Branch1][C][Cl][=C][Ring1][Branch2][C][C][Ring1][S][C][C][Ring2][Ring1][#Branch1]
[C][C][Branch1][C][C][C][N][C][Branch2][Ring1][=N][C][=C][C][=C][Branch2][Ring1][C][N][C][=N][C][Branch1][=Branch2][C][Branch1][C][F][Branch1][C][F][F][=C][Ring1][=Branch2][C][=C][Ring1][#C][=N][C][=C][N][=C][C][=C][Ring1][=Branch1][Ring2][Ring1][Branch2]
[N][#C][C][=C][C][=C][C][Branch2][Ring1][=Branch1][C][=C][C][=C][C][=C][Branch1][=Branch1][C][=Branch1][C][=O][O][C][=C][C][Ring1][=Branch2][=C][Ring1][=N][=C][Ring2][Ring1][Ring1]
[N][C][=N][C][Branch2][Ring2][Branch1][C][=C][C][Branch2][Ring1][Branch2][N][C][=Branch1][C][=O][C][=C][N][=C][Branch1][=Branch2][N][C][C][N][C][C][Ring1][=Branch1][C][=N][Ring1][N][=C][C][=C][Ring2][Ring1][Branch1][Cl][Branch1][=Branch1][C][Branch1][C][F][F][C][O][C][Ring2][Ring1][#C]
[C][N][C][=N][N][=C][Ring1][Branch1][C][C][C][=Branch1][C][=O][N][C][C][=C][C][=C][Branch2][Ring1][=Branch2][N][C][C][N][C][=Branch1][C][=O][C][C][Branch1][=Branch2][C][=C][C][=C][C][=C][Ring1][=Branch1][C][Ring1][=C][=O][C][=C][Ring2][Ring1][=Branch1]
[C][C][C][C][C][C][Branch1][C][C][N][Ring1][#Branch1][S][=Branch1][C][=O][=Branch1][C][=O][C][=C][C][Branch1][C][Cl][=C][C][=Branch1][Ring2][=C][Ring1][#Branch1][C][=Branch1][C][=O][C][=Branch1][C][=O][N][Ring1][Branch2][C][C][C][Ring1][N]
[C][C][C][N][C][=Branch1][C][=O][N][C][=Branch1][C][=O][C][N][Branch1][Branch1][C][C][O][C][C][=Branch1][C][=O][C][=C][C][=C][C][=C][Ring1][=Branch1][O][C]
[C][C][=C][C][Branch1][=C][C][=C][C][=C][N][=C][NH1][C][Ring1][Branch1][=C][Ring1][=Branch2][=C][C][=N][Ring1][#C]
[C][O][C][=C][C][Branch1][C][O][=C][Branch1][Ring1][O][C][C][Branch1][Ring1][O][C][=C][Ring1][O][C][C][=C][C][=C][Branch1][C][O][C][Branch1][C][O][=C][Ring1][Branch2]
[C][C][C][C][C][C][C][C][C][C][C][C][C][C][=Branch1][C][=O][N][Branch1][Branch1][C][C][C][N][C][C][P][=Branch1][C][=O][Branch1][C][O][O]
[C][C][=C][C][=C][Branch2][Ring2][Ring2][S][=Branch1][C][=O][=Branch1][C][=O][N][Branch1][C][C][C][C][O][C][=Branch1][C][=O][C][C][C][=C][C][=C][C][=C][Ring1][=Branch1][C][N][Ring1][#Branch2][C][Ring1][=C][C][=C][Ring2][Ring1][O]
[C][O][C][=C][C][=C][Branch2][Ring1][=N][N][C][=Branch1][C][=O][C][=C][N][=C][Branch1][Ring1][O][C][C][Branch1][#Branch2][C][=C][C][=C][C][=C][Ring1][=Branch1][Cl][=C][Ring1][#C][C][=C][Ring2][Ring1][Branch2][O][C][C][N][C][C][C][C][C][Ring1][=Branch1]
[C][C][=C][C][=C][N][C][=Branch1][C][=O][C][C][=C][Branch1][N][C][=Branch1][C][=O][N][C][C][C][C][Ring1][Branch1][C][=Branch1][C][=N][N][Branch1][=Branch2][C][C][C][C][C][O][Ring1][Branch1][C][=Ring2][Ring1][Ring2][N][=C][Ring2][Ring1][=N][Ring2][Ring1][=Branch2]
[C][C][Branch1][C][C][C][Branch1][C][N][C][=Branch1][C][=O][N][C][Branch1][#Branch1][C][C][C][C][C][S][C][=Branch1][C][=O][N][C][Branch1][#Branch1][C][C][Branch1][C][N][=O][C][Branch1][C][N][=O]
[C][C][C][Branch1][C][C][C][C][Branch1][C][C][Branch1][C][C][N][=C][Branch1][Ring1][N][O][N][C][=C][C][=C][Branch1][C][F][C][=C][Ring1][#Branch1]
[O][=S][=Branch1][C][=O][Branch1][=N][C][=C][C][Branch1][C][Cl][=C][NH1][C][Ring1][#Branch1][=O][N][C][C][C][C][=C][C][=C][C][=C][Ring1][=Branch1][Ring1][#Branch2]
[C][C][Branch2][Ring1][=Branch1][N][C][=Branch1][C][=O][C][=C][C][=C][C][=C][Branch1][C][O][C][Branch1][C][O][=C][Ring1][Branch2][C][=Branch1][C][=O][N][N][C][=Branch1][C][=O][C][=C][C][=C][C][=C][Ring1][=Branch1][N+1][=Branch1][C][=O][O-1]
[C][C][=Branch1][C][=O][N][C][C][C][N][Branch2][Ring1][S][C][=C][C][=C][Branch1][P][O][C][C][C][C][N][Branch1][=Branch1][C][Branch1][C][C][C][C][Ring1][=Branch2][C][Branch1][C][Cl][=C][Ring1][P][C][#N][C][=Branch1][C][=O][O][Ring2][Ring1][=Branch2]
[C][C][O][C][=C][C][=C][Branch2][Ring1][N][C][#C][C][=N][C][=Branch1][C][=O][C][=C][C][Branch1][Ring1][O][C][=C][Branch1][Ring1][O][C][C][=C][Ring1][#Branch2][NH1][Ring1][#C][C][=C][Ring2][Ring1][#Branch1]
[C][N][Branch1][C][C][C][C][C][O][C][=C][C][=C][N][=C][Ring1][=Branch1][C][=C][C][=C][C][=C][Ring1][=Branch1][C][Ring1][=C][=O]
[C][O][C][=C][C][=C][C][Branch2][Ring1][#C][N][C][=Branch1][C][=O][C][=C][C][=C][O][C][=Branch1][C][=O][C][=C][Branch1][#Branch1][C][Ring1][#Branch1][=C][Ring1][O][C][C][S][C][Ring1][Branch2][=C][Ring2][Ring1][Branch2]
[C][C][Branch2][Ring1][S][C][=C][C][Branch2][Ring1][Branch1][N][C][=Branch1][C][=O][C][=C][C][=C][Branch1][=Branch1][C][Branch1][C][N][=O][N][=C][Ring1][=Branch2][=C][C][=N][Ring2][Ring1][C][C][C][S][C][Branch1][C][N][=N][Ring2][Ring1][#Branch2]
[F][C][=C][C][=C][C][=C][Ring1][=Branch1][C][N][C][C][C][C][Ring1][Branch1][C][C][Branch1][#C][O][C][=N][C][=C][C][=C][C][=C][Ring1][=Branch1][O][Ring1][=Branch2][C][Ring1][P]
[C][O][C][=C][C][Branch1][C][C][=N][C][Branch1][Ring1][O][C][=C][Ring1][=Branch2][C][=Branch1][C][=O][N][C][C][C][C][N][C][C][N]
[C][C][C][C][C][C][C][O][C][=Branch1][C][=O][C][=C][C][=C][Branch1][C][Br][C][=C][Ring1][#Branch1]
[O][=C][Branch1][#Branch1][C][C][C][C][Ring1][Ring2][N][C][C][N][Branch2][Ring1][C][C][=N][C][=N][C][=C][C][Branch1][C][Cl][=C][C][=C][Ring1][O][Ring1][#Branch1][C][C][C][Ring2][Ring1][Ring1]
[C][C][O][C][=Branch1][C][=O][C][=C][Branch1][C][C][O][C][=N][C][=N][C][Branch2][Ring1][=Branch2][N][C][=C][C][=C][Branch1][=C][O][C][C][=C][C][=C][C][Branch1][C][Cl][=C][Ring1][#Branch1][C][=C][Ring1][#C][=C][Ring2][Ring1][#Branch2][Ring2][Ring1][=Branch1]
[C][C][O][C][=Branch1][C][=O][C][=C][Branch1][C][C][N][Branch1][#Branch2][C][C][=C][C][=C][C][=C][Ring1][=Branch1][C][Branch1][C][C][=C][Branch1][Branch2][C][=Branch1][C][=O][O][C][C][C][Ring2][Ring1][Ring2][C][=C][N][=C][NH1][Ring1][Branch1]
[C][C][O][C][=Branch1][C][=O][C][Branch1][Ring1][C][#N][=N][N][C][=C][C][=C][Branch1][=Branch1][C][Branch1][C][C][=O][C][=C][Ring1][=Branch2]
[C][N][C][=Branch1][C][=O][C][C][C][Ring1][Ring1][C][Branch2][Ring2][O][N][C][=N][C][=C][Branch1][Ring1][O][C][C][Branch1][#C][N][C][C][C][=C][C][=C][C][Branch1][C][N][=C][Ring1][#Branch1][=N][C][Branch1][#Branch1][N][C][C][C][Ring1][Ring2][=C][Ring2][Ring1][=Branch1][Ring2][Ring1][=Branch2][C][Branch1][C][O][C][Ring2][Ring1][#C][O]
[C][O][C][=C][C][=C][C][=C][Ring1][=Branch1][C][=C][S][C][NH1][C][=C][C][Branch1][Ring1][O][C][=C][C][=C][Ring1][Branch2][C][=Branch1][C][=O][C][Ring1][P][=Ring1][=N]
[C][=Branch2][Ring1][=N][=C][C][=C][C][=N+1][Branch1][O][C][C][C][=C][C][=C][C][=C][Ring1][=Branch1][C][=C][C][C][N][C][C][O][C][C][Ring1][=Branch1][C][=C][C][=C][C][=C][Ring1][=Branch1]
[C][O][C][=C][C][=C][C][Branch2][Ring2][Branch1][C][C][=C][C][=C][Branch2][Ring1][#Branch1][C][=C][Ring1][=Branch1][O][C][Branch1][O][N][N][C][=C][C][=C][C][=C][Ring1][=Branch1][C][Ring1][P][C][O][C][O][Ring2][Ring1][Ring1][=C][Ring2][Ring1][N]
[C][C][C][N][Branch1][#Branch1][C][Branch1][C][C][C][O][C][=Branch1][C][=O][C][=C][C][=C][C][Branch1][=N][N][C][=Branch1][C][=O][C][C][C][C][C][Ring1][Branch1][=C][Ring1][=C][O][C][Ring2][Ring1][=Branch2][C][N][Branch1][C][C][S][=Branch1][C][=O][=Branch1][C][=O][C][=C][N][Branch1][C][C][C][=N][Ring1][=Branch1]
[C][C][N][Branch1][Ring1][C][C][C][C][=Branch1][C][=O][N][C][=C][C][=C][C][=Branch1][Ring2][=C][Ring1][=Branch1][C][=Branch1][C][=O][N][Branch1][C][C][C][C][=C][C][=C][C][=C][Ring1][=Branch1][C][=Branch1][C][=O][N][Branch1][#Branch1][C][Branch1][C][C][C][O][C][C][Ring2][Ring1][=Branch2][Ring1][P]
[C][C][O][C][=C][C][=C][C][=C][Ring1][=Branch1][N][C][=Branch1][C][=O][N][C][C][C][Branch2][Ring1][C][C][=Branch1][C][=O][C][=C][C][=C][C][=C][C][=C][Ring1][=Branch1][O][Ring1][=Branch2][C][C][Ring1][P]
[C][C][C][Branch1][C][C][C][Branch1][#Branch1][N][C][Branch1][C][C][=O][C][=Branch1][C][=O][O][C][C][C][C][Branch1][C][C][C][=Branch2][Ring1][Branch2][=C][C][C][C][C][C][=Branch1][C][=O][C][Ring1][=Branch1][Branch1][C][C][C][C][C][Ring1][O][Ring1][S][C][C][Ring2][Ring1][Ring2]
[C][=C][C][=Branch1][C][=O][N][C][C][N][Branch2][Branch1][Ring1][C][=Branch1][C][=O][C][Branch1][Branch2][C][C][C][=Branch1][C][=O][O][N][C][=Branch1][C][=O][C][=C][C][Branch1][#Branch2][N][C][C][C][Branch1][C][O][C][O][=C][C][Branch1][=Branch2][C][=C][C][=C][C][=C][Ring1][=Branch1][=N][Ring2][Ring1][Ring1][C][C][Ring2][Ring2][Branch1]
[O][=C][Branch1][#Branch2][C][C][=C][C][=C][N][=C][Ring1][=Branch1][N][C][=C][C][=C][C][=C][Ring1][=Branch1][C][Branch1][C][F][Branch1][C][F][F]
[O][=S][=Branch1][C][=O][Branch1][S][N][C][=C][C][=C][C][=C][C][=C][N][=C][Ring1][#Branch2][Ring1][=Branch1][C][=C][C][=C][Branch1][#C][S][=Branch1][C][=O][=Branch1][C][=O][N][C][C][C][C][Ring1][Branch1][C][=C][Ring1][=C]
[C][O][C][=N][S][N][=C][Ring1][Branch1][C][C][N][C][C][C][Ring1][=Branch1][C][C][Ring1][=Branch1]
[O][=C][Branch1][#C][N][C][C][C][=C][C][=C][C][=C][Ring1][=Branch1][C][Ring1][=Branch2][C][=C][NH1][C][=C][Branch1][N][C][=C][C][=C][Branch1][C][O][C][=C][Ring1][#Branch1][C][=C][C][=C][Ring1][P][Ring1][=N]
[C][O][C][=Branch1][C][=O][C][=C][C][=C][Branch2][Ring2][C][N][C][=Branch1][C][=O][C][=C][C][=C][Branch2][Ring1][Ring1][S][=Branch1][C][=O][=Branch1][C][=O][N][C][C][=C][Branch1][C][C][O][N][=Ring1][=Branch1][S][Ring1][#C][C][=C][Ring2][Ring1][Branch2]
[C][C][Branch1][C][C][=C][C][C][C][Branch1][C][C][C][=C][O][C][=C][Ring1][Branch1][C][C][C][C][=C][C][C][Branch1][C][O][C][C][C][Ring1][#Branch1][Branch1][C][C][C][Ring1][N][C][C][C][Ring1][S][Branch1][C][C][C][Ring2][Ring1][Ring2][Ring2][Ring1][Branch2][C]
[N][#C][C][=N][C][=C][C][Branch1][C][N][=C][Ring1][#Branch1][C][=N][C][=C][C][=C][C][=N][C][Ring1][=Branch1][=C][Ring1][#Branch2][O]
[N][N][C][Branch1][O][C][O][C][=C][C][=C][C][=C][Ring1][=Branch1][=N][N][=C][Ring1][=N][S][C][C][=Branch1][C][=O][N][C][=C][C][=C][C][=C][Ring1][=Branch1][Cl]
[O][=C][C][C][=C][Branch2][Ring1][C][S][C][=Ring1][Branch1][N][=N][N][Ring1][=Branch2][C][=C][C][=C][C][=C][Ring1][=Branch1][C][C][C][C][Ring1][P]
[C][C][=C][Branch1][=N][N][C][=Branch1][C][=O][C][=N][C][=C][S][Ring1][Branch1][C][=C][C][Branch1][=N][C][=Branch1][C][=O][N][C][C][O][C][C][Ring1][=Branch1][=C][Ring2][Ring1][=Branch1][N+1][=Branch1][C][=O][O-1]
[O][=C][N][C][=Branch1][C][=O][C][Branch2][Ring1][=N][C][C][=C][Branch1][=Branch2][C][=C][C][=C][C][=C][Ring1][=Branch1][N][Branch1][=Branch2][C][=C][C][=C][C][=C][Ring1][=Branch1][N][=Ring1][P][S][Ring2][Ring1][Branch2]
[C][N][Branch1][C][C][C][C][Branch2][Ring1][Branch1][C][=Branch1][C][=O][N][C][=C][C][=C][Branch1][=Branch1][C][=Branch1][C][=N][N][C][=C][Ring1][=Branch2][C][=C][C][=C][Branch1][C][I][C][=C][Ring1][#Branch1]
[C][C][=C][C][=C][C][Branch1][S][N][C][=Branch1][C][=O][C][=C][C][=C][C][=C][C][=C][Ring1][=Branch1][=C][Ring1][P][C]
[C][N][C][=C][Branch1][C][C][C][=Branch2][Ring2][C][=N][C][=N][C][=C][C][=C][C][=C][Ring1][=Branch1][N][=C][Ring1][#Branch2][N][Ring1][=N][C][=Branch1][C][=O][N][C][C][C][C][C][C][C][C][C][N][N][C][Ring2][Ring1][#C][=O]
[C][O][C][=C][C][=C][Branch2][Branch1][Ring1][C][C][N][C][=Branch1][C][=O][C][=C][C][=C][C][=C][C][Branch2][Ring1][Branch2][N][C][=Branch1][C][=O][N][C][C][C][C][Branch1][=Branch2][N][C][C][C][C][C][Ring1][=Branch1][C][Ring1][O][=C][Ring2][Ring1][Branch1][O][C][Ring2][Ring1][=Branch2][=O][C][=C][Ring2][Ring2][Branch1][O][C]
[C][C][C][O][C][=C][C][=C][C][=C][Ring1][=Branch1][C][=Branch1][C][=O][C][=C][Branch1][Ring1][O][C][C][=C][Branch1][Ring1][O][C][C][Branch1][C][I][=C][Ring1][O][C][Ring1][S][=O]
[C][C][=C][N][Branch2][Ring1][#Branch2][C][C][C][Branch1][Ring1][C][O][N][Branch1][=Branch1][C][Branch1][C][N][=O][C][=C][C][=C][C][=C][Ring1][=Branch1][Ring1][#C][C][=Branch1][C][=O][NH1][C][Ring2][Ring1][=Branch1][=O]
[C][C][=N][C][=C][C][Branch2][Ring1][#Branch2][N][C][=Branch1][C][=O][C][=N][C][Branch1][#Branch2][C][=C][C][=C][C][=C][Ring1][=Branch1][F][=C][C][=C][Ring1][=N][N][=C][C][=C][Ring2][Ring1][#Branch1][NH1][Ring2][Ring1][#Branch2]
[C][C][N][Branch1][Ring1][C][C][C][C][C][O][C][=C][C][=C][C][=C][Ring1][=Branch1][S][C][=C][C][=C][C][=C][Ring1][=Branch1][N][S][=Branch1][C][=O][=Branch1][C][=O][C][=C][C][=C][Branch1][C][Cl][C][=C][Ring1][#Branch1]
[O][=C][C][=C][Branch2][Ring1][N][N][C][C][C][C][C][N][C][=C][C][=Branch1][N][=N][C][=C][C][=C][C][=C][Ring1][#Branch2][Ring1][=Branch1][C][C][Ring1][N][C][=Branch1][C][=O][C][=C][C][=C][C][=C][Ring1][=Branch1][Ring2][Ring1][=C]
[C][O][C][=C][C][=C][Branch1][Ring1][O][C][C][Branch2][Ring2][=Branch1][S][=Branch1][C][=O][=Branch1][C][=O][N][C][C][C][N][Branch2][Ring1][Ring2][C][C][=C][C][=C][Branch1][=Branch2][C][Branch1][C][F][Branch1][C][F][F][N][=C][Ring1][#Branch2][C][Ring1][S][=C][Ring2][Ring1][N]
[C][S][C][C][C][Branch1][C][N][C][=Branch1][C][=O][N][C][C][N][Branch2][Ring1][#Branch2][C][=N][C][=C][C][=C][C][=C][Ring1][=Branch1][N][Branch1][C][C][C][Ring1][O][C][N][C][=C][C][=N][Ring1][Branch1][C][C][Ring2][Ring1][#Branch1]
[C][O][C][=Branch1][C][=O][C][=C][Branch1][C][C][N][=C][C][=C][C][=C][C][Ring1][=Branch1][=C][Ring1][O][C][=C][C][=C][Branch1][C][F][C][=C][Ring1][#Branch1]
[N][C][Branch1][=N][C][C][=C][C][=C][Branch1][C][O][C][=C][Ring1][#Branch1][C][=Branch1][C][=O][N][C][=C][C][=C][C][Branch2][=Branch1][=Branch1][N][C][=Branch1][C][=O][C][Branch1][#Branch2][C][C][C][N][C][=Branch1][C][=N][N][N][C][=Branch1][C][=O][C][Branch2][Ring2][#Branch1][N][C][=Branch1][C][=O][C][Branch1][C][N][C][C][=C][C][=C][Branch1][P][C][Branch1][C][N][C][C][=C][C][=C][Branch1][C][O][C][=C][Ring1][#Branch1][C][=C][Ring1][S][N][C][C][C][C][C][C][Ring1][=Branch1][=C][Ring2][Ring2][S]
[C][O][C][=N][C][=N][C][=C][Ring1][=Branch1][N][=C][N][Ring1][Branch1][C][C][C][C][C][Branch1][P][N][C][=Branch1][C][=O][C][=C][C][=C][Branch1][C][O][C][=C][Ring1][#Branch1][C][Branch1][Ring1][C][O][O][Ring1][P]
[C][C][N][Branch2][Ring1][Ring1][C][=Branch1][C][=S][N][C][=Branch1][C][=O][C][=C][C][=C][C][=C][Ring1][=Branch1][F][C][=C][C][=C][C][=C][Ring1][=Branch1]
[N][C][=C][C][=Branch1][C][=O][NH1][C][=C][C][=C][Branch1][#C][S][=Branch1][C][=O][=Branch1][C][=O][N][C][C][C][C][Ring1][Branch1][C][=C][Ring2][Ring1][Ring1][Ring1][=C]
[C][C][C][N][Branch1][Ring2][C][C][C][C][C][C][=C][C][=C][C][Branch2][Ring1][Ring2][N][C][=Branch1][C][=O][O][C][C][Ring1][=Branch1][C][C][=C][C][=C][C][=C][Ring1][=Branch1][=C][Ring2][Ring1][Ring1]
[C][C][=C][C][=C][C][C][C][Ring1][Branch1][C][=Branch1][C][=O][C][Ring1][=Branch2][=C][Branch1][C][O][C][=Branch1][C][=O][N][Ring1][=C][C]
[C][O][C][=C][C][=C][Branch1][C][Cl][C][=C][Ring1][#Branch1][C][C][C][Branch1][S][C][=C][C][=C][C][Branch1][=Branch1][N][Branch1][C][C][C][=C][Ring1][=Branch2][=N][N][Ring1][=C][C][=Branch1][C][=O][C][=C][C][Branch1][C][Cl][=C][C][=C][Ring1][#Branch1][O]
[C][O][C][=C][C][=C][C][=C][Ring1][=Branch1][N][C][=Branch1][C][=O][C][O][C][=Branch1][C][=O][C][=C][C][=C][C][=C][C][=C][C][=C][Ring1][#Branch2][Ring1][=Branch1]
[O][=C][Branch2][Ring1][Branch1][N][C][C][=C][C][=C][C][Branch1][=Branch2][C][Branch1][C][F][Branch1][C][F][F][=C][Ring1][#Branch2][C][=C][C][=C][Branch1][=N][N][C][C][C][N][C][C][O][C][C][Ring1][=Branch1][N][=C][Ring1][S][N][C][C][C][C][Branch1][Ring1][C][O][C][Ring1][Branch2]
[C][O][C][C][C][N][C][Branch1][#Branch2][C][=C][C][=C][C][=C][Ring1][=Branch1][F][=N][C][=C][C][=C][C][=C][Ring1][=Branch1][Ring1][S]
[C][C][=N][N][Branch1][=N][C][=C][C][=C][Branch1][C][F][C][=C][Ring1][#Branch1][F][C][=C][Ring1][=N][C][=C][C][Branch1][=Branch1][C][Branch1][C][F][F][=C][C][=C][Ring1][=Branch2][N][C][Branch1][C][C][Branch1][C][C][C][Ring1][#C]
[O][=C][C][O][C][C][=C][Ring1][=Branch1][C][Branch1][S][C][=C][C][=C][Branch1][=Branch1][N+1][=Branch1][C][=O][O-1][C][=C][Ring1][=Branch2][C][=C][Branch1][Branch2][C][C][C][C][Ring1][=Branch1][=O][N][Ring2][Ring1][Ring2]
[O][=C][Branch2][Ring1][=Branch2][N][C][=C][C][=C][Branch1][=N][C][=Branch1][C][=O][N][C][C][O][C][C][Ring1][=Branch1][C][=C][Ring1][=C][Br][C][=C][C][=C][C][=C][Ring1][=Branch1][Cl]
[C][C][=Branch1][C][=O][C][=N][N][Branch1][=Branch2][C][C][C][C][C][O][Ring1][Branch1][C][C][=Branch1][C][=O][N][Branch2][Ring1][Ring1][C][=C][C][=C][C][Branch1][=Branch2][C][Branch1][C][F][Branch1][C][F][F][=C][Ring1][#Branch2][C][Branch1][C][C][=N][C][Ring2][Ring1][O][=Ring2][Ring1][C]
[C][=C][C][Branch1][C][O][C][C][=Branch2][Ring1][S][=C][C][=C][C][C][C][C][Branch1][C][C][C][Ring1][#Branch1][C][C][C][Ring1][=Branch1][C][Branch1][C][C][C][C][C][C][Branch1][C][C][C][C][C][Ring2][Ring1][O][O]
[C][C][Branch1][C][C][C][C][N][Branch1][#Branch2][C][C][=C][C][=N][C][=C][Ring1][=Branch1][C][C][Ring1][N][N][S][Branch1][C][C][=Branch1][C][=O][=O]
[C][O][C][=C][C][=C][C][=C][Ring1][=Branch1][C][C][Branch1][#C][C][=Branch1][C][=O][C][=C][C][=C][C][=C][C][=C][Ring1][=Branch1][=C][Branch1][C][C][O][C][=Branch1][C][=O][C][=Ring2][Ring1][C][C][#N]
[C][N][C][C][N][Branch2][Branch1][=Branch1][C][C][=C][N][Ring1][Branch1][C][=Branch1][C][=O][C][=C][C][=C][C][=C][Ring1][=Branch1][N][C][=C][Branch1][C][Cl][C][=C][C][=C][Ring1][#Branch1][C][=Branch1][C][=O][N][C][=C][C][=C][C][=C][Ring1][=Branch1][N][C][=Branch1][C][=O][C][Ring1][N][C][C][Ring2][Ring2][#Branch1]
[O][=C][C][Branch1][C][F][=C][Branch1][#Branch2][N][C][C][=C][C][=C][S][Ring1][Branch1][C][=N][N][Ring1][=C][C][C][=C][C][Branch1][C][F][=C][C][=C][Ring1][#Branch1][Cl]
[O][=C][Branch1][C][O][C][C][C][C][N][Branch1][Branch2][C][C][C][C][C][Ring1][Branch1][C][C][Ring1][#Branch2][N][Branch2][Ring1][#Branch1][C][C][=C][Branch1][C][F][C][Branch1][C][F][=C][Branch1][C][F][C][Branch1][C][F][=C][Ring1][#Branch2][F][C][Ring2][Ring1][=Branch2]
[C][O][C][=C][C][Branch1][C][Br][=C][Branch2][Ring1][=N][C][=C][C][=N][C][=C][C][=C][Ring1][=Branch1][C][=Branch1][C][=O][N][Ring1][#Branch2][C][C][=C][C][=C][C][=C][Ring1][=Branch1][O][C][C][Branch1][C][O][=C][Ring2][Ring1][N]
[Cl][C][=C][N][=C][Branch2][Ring1][O][C][Branch1][C][Cl][C][C][N][Branch1][=C][C][=N][C][=C][C][=C][Ring1][=Branch1][N+1][=Branch1][C][=O][O-1][C][C][Ring1][S][C][Branch1][C][Cl][=C][Ring2][Ring1][#Branch1]
[O][=C][Branch1][C][O][C][C][=C][C][=C][C][Branch2][Ring1][#C][N][C][=Branch1][C][=O][C][=C][N][=C][C][Branch1][S][C][=C][C][=C][Branch1][=Branch1][C][=Branch1][C][=O][O][C][=C][Ring1][=Branch2][=C][Ring1][#C][=C][Ring2][Ring1][Branch2]
[N][C][Branch1][O][C][C][P][=Branch1][C][=O][Branch1][C][O][O][C][=Branch1][C][=O][O]
[N][=C][S][C][C][C][Branch1][=N][C][C][=C][C][=C][Branch1][C][Cl][C][=C][Ring1][#Branch1][N][Ring1][#C][C][C][C][C][=C][C][=C][C][=C][Ring1][=Branch1]
[C][=C][C][C][C][C][C][C][C][C][C][O][C][=C][C][=C][Branch1][=Branch2][C][=C][C][=C][C][=C][Ring1][=Branch1][C][=C][Ring1][N]
[O][=C][C][Branch1][P][N][C][C][C][=C][NH1][C][=C][C][=C][C][=C][Ring1][=Branch2][Ring1][=Branch1][=C][Branch1][#Branch2][N][C][=C][C][=C][C][=C][Ring1][=Branch1][C][Ring2][Ring1][#Branch1][=O]
[C][C][Branch1][C][C][C][N][C][=C][C][Branch2][Ring2][Ring1][N][N][=C][Branch1][=N][C][=Branch1][C][=O][N][C][C][O][C][C][Ring1][=Branch1][C][Branch1][C][Cl][=C][Ring1][=C][C][=C][C][=C][Branch1][C][Cl][S][Ring1][=Branch1][=N][C][=N][Ring2][Ring1][#Branch2]
[C][=C][C][N][C][C][C][C][=C][C][=C][C][Branch1][C][O][=C][Ring1][#Branch1][O][C][Ring1][#Branch2][C][=Branch1][C][=O][C][C][C][Ring1][#C][Branch1][C][O][C][Ring2][Ring1][Ring2][C][Ring1][S]
[C][O][C][C][C][N][C][=Branch1][C][=O][C][Branch1][C][C][C][C][N][Branch1][#C][C][C][C][=Branch1][C][=O][N][C][C][C][C][C][Ring1][=Branch1][C][Ring1][S]
[C][O][C][=C][C][=C][C][=C][Ring1][=Branch1][C][N][C][C][N][Branch2][Ring2][N][C][C][=Branch1][C][=O][N][C][Branch1][P][C][C][=C][C][=C][C][Branch1][=Branch1][C][=Branch1][C][=N][N][=C][Ring1][=Branch2][C][=Branch1][C][=O][N][C][C][C][=Branch1][C][=O][N][C][C][C][C][Ring1][Branch1][C][C][Ring2][Ring1][P]
[C][=C][C][=C][Branch2][Ring1][Branch2][C][C][C][O][C][C][C][C][N][Branch1][=Branch2][C][C][=C][NH1][C][=N][Ring1][Branch1][C][C][Ring1][N][C][=C][Ring2][Ring1][#Branch1]
[C][C][=C][C][=C][Branch2][Ring1][#C][C][Branch1][Ring2][C][=N][O][N][C][C][N][Branch1][#C][C][C][C][C][C][=C][C][=C][C][=C][Ring1][=Branch1][Ring1][#Branch2][C][C][Ring1][S][C][=C][Ring2][Ring1][#Branch2][Cl]
[C][C][N][C][C][C][Branch2][Ring1][O][O][C][=C][C][=C][C][Branch1][S][N][C][=Branch1][C][=O][N][C][=C][C][=C][C][=C][Ring1][=Branch1][F][=C][Ring1][P][C][C][Ring2][Ring1][Branch2]
[C][O][C][=Branch1][C][=O][C][=C][Branch2][Ring1][#Branch1][N][C][=Branch1][C][=O][C][=C][C][=C][C][Branch1][Ring1][O][C][=C][C][=C][Ring1][Branch2][NH1][Ring1][O][S][C][=C][Ring2][Ring1][Ring1][C][C][Branch1][C][C][Branch1][C][C][N][C][Ring1][Branch2][Branch1][C][C][C]
[O][=C][Branch1][#Branch2][N][C][=C][C][=C][C][=C][Ring1][=Branch1][N][C][C][C][Branch2][Ring1][=Branch2][C][=N][C][Branch1][S][C][=C][C][=C][Branch1][=Branch1][N+1][=Branch1][C][=O][O-1][C][=C][Ring1][=Branch2][=N][O][Ring1][=C][C][C][Ring2][Ring1][Ring2]
[C][C][=C][C][=C][C][Branch1][N][C][C][C][N][C][C][Ring1][Branch1][C][Ring1][=Branch1][=C][Ring1][=N]
[C][C][=C][C][=C][C][Branch1][C][C][=C][Ring1][#Branch1][N][Branch1][=Branch2][C][C][=C][C][=C][O][Ring1][Branch1][C][=Branch1][C][=O][C][N][N][=N][C][Branch1][N][C][=C][C][=C][Branch1][C][C][C][=C][Ring1][#Branch1][=N][Ring1][N]
[C][C][=C][Branch2][Ring1][O][C][=Branch1][C][=O][N][C][C][C][Branch1][=N][C][Branch1][C][O][C][Branch1][C][F][Branch1][C][F][F][C][C][Ring1][N][C][C][Branch1][#Branch1][O][C][Branch1][C][C][C][=C][O][C][Branch1][=Branch2][C][=C][C][=C][C][=C][Ring1][=Branch1][C][=Branch1][C][=O][N][Ring1][N][Ring2][Ring1][P]
[C][C][C][C][=Branch1][C][=O][O][C][C][N][Branch1][=Branch2][C][C][O][C][Branch1][C][C][=O][C][=Branch1][C][=O][O][C][Branch1][C][C][Branch1][C][C][C]
[C][C][=N][C][=Branch1][C][=O][NH1][C][Branch1][C][O][=C][Ring1][Branch2][C][C][=C][Branch1][C][C][C][C][C][=Branch1][C][=O][N][C][Branch1][#Branch2][C][C][=C][C][=C][C][=C][Ring1][=Branch1][C][=Branch1][C][=O][O]
[C][C][Branch1][C][C][C][C][Branch2][Ring1][N][N][C][=Branch1][C][=O][C][=C][C][=C][C][=C][Ring1][=Branch1][N][C][=Branch1][C][=O][O][C][Branch1][C][C][Branch1][C][C][C][C][=Branch1][C][=O][N][C][Branch1][Branch2][C][C][C][=Branch1][C][=O][O][C][=Branch1][C][=O][O]
[O][=C][Branch2][Ring1][Ring1][C][S][C][=N][N][=C][Branch1][Branch2][C][=C][C][=C][O][Ring1][Branch1][O][Ring1][#Branch2][N][C][C][C][C][C][C][Ring1][#Branch1]
[C][C][=N][C][=C][Branch2][Ring2][C][C][Branch2][Ring1][Branch1][N][C][=C][C][=C][Branch1][#Branch2][C][Branch1][C][C][Branch1][C][N][C][O][C][=C][Ring1][O][=C][Ring2][Ring1][C][C][=Branch1][C][=O][O][C][C][C][C][Ring2][Ring1][Branch2][C][=C][C][=C][C][=C][Ring1][=Branch1]
[C][C][=C][C][=C][Branch2][Ring1][C][N][C][C][Branch1][C][O][C][=C][C][=C][Branch1][C][Cl][C][=C][Ring1][#Branch1][C][=C][Ring1][P]
[C][O][C][=C][C][Branch2][Ring1][C][C][=Branch1][C][=O][C][=C][C][=C][C][=C][Ring1][=Branch1][N+1][=Branch1][C][=O][O-1][=C][C][Branch1][Ring1][O][C][=C][Ring2][Ring1][Ring1][O][C]
[C][O][C][=C][C][=C][Branch2][Ring1][O][C][=Branch1][C][=O][O][C][Branch1][C][C][C][=Branch1][C][=O][N][C][=Branch1][C][=O][N][C][C][C][C][C][Ring1][Branch1][C][=C][Ring2][Ring1][=Branch1][O][C]
[C][O][C][=C][C][=C][Branch2][Ring1][N][N][C][=N][C][=C][C][NH1][C][=C][Branch1][N][C][=C][C][=C][C][Branch1][C][F][=C][Ring1][#Branch1][C][Ring1][S][=Ring1][N][C][=C][Ring2][Ring1][#Branch1]
[O][=C][C][C][Branch2][Ring1][C][C][C][N][Branch1][=Branch2][C][=N][C][=C][C][=N][Ring1][=Branch1][C][C][Ring1][N][C][C][=N][C][Branch1][P][C][=C][N][Branch1][C][O][C][=C][C][=C][C][=C][Ring1][#Branch2][Ring1][=Branch1][=C][C][=C][Ring1][S][Ring2][Ring1][#C]
[O][=C][Branch2][Ring1][#Branch2][N][C][=C][C][=C][Branch1][#C][S][=Branch1][C][=O][=Branch1][C][=O][N][C][=N][C][=N][Ring1][Branch1][C][=C][Ring1][=C][C][=C][C][=C][C][=C][Ring1][=Branch1]
[C][C][=C][C][NH1][C][=Branch1][C][=O][C][=Branch1][C][=O][N][Branch1][Ring2][C][C][Cl][C][=Ring1][O][C][=C][Ring1][#C][C]
[O][=C][Branch1][Ring1][C][Br][N][C][=C][C][=C][Branch1][=N][N][C][=Branch1][C][=O][C][=C][C][=C][O][Ring1][Branch1][C][Branch1][P][O][C][C][=C][C][=C][C][=C][C][=C][C][Ring1][=Branch1][=N][Ring1][#Branch2][=C][Ring2][Ring1][#Branch2]
[C][C][O][C][=C][C][=C][C][=C][Ring1][=Branch1][N][C][=Branch1][C][=O][C][Branch1][=C][O][C][=Branch1][C][=O][C][=C][C][=C][N][=C][Ring1][=Branch1][C][=C][C][=C][C][=C][Ring1][=Branch1]
[C][C][C][C][C][C][C][C][C][C][C][C][C][C][C][C][Branch1][C][O][C][C][C][=C][C][C][C][C][C][C][C][C][C][=Branch1][C][=O][N][C][Branch2][Ring1][P][C][O][C][O][C][C][Branch1][C][O][C][Branch1][C][O][C][Ring1][Branch2][N][C][=Branch1][C][=O][C][=C][C][=C][Branch1][C][F][C][=C][Ring1][#Branch1][C][Branch1][C][O][C][Branch1][C][O][C][C][C][C][C][C][C][C][C][C][C]
[C][C][=C][C][Branch2][Ring1][N][C][=N][NH1][C][=C][Branch1][=N][O][C][C][C][N][C][C][N][C][C][Ring1][=Branch1][C][=C][C][=C][Ring2][Ring1][Ring1][Ring1][S][=C][C][Branch1][C][C][=N][Ring2][Ring1][=Branch2]
[F][C][Branch1][C][F][Branch1][C][F][C][=C][C][=C][Branch1][#Branch2][N][C][=C][C][=N][C][=C][Ring1][=Branch1][C][Branch1][P][N][C][Branch1][=Branch2][C][Branch1][C][F][Branch1][C][F][F][C][C][Ring1][#Branch1][=C][Ring2][Ring1][Branch1]
[O][C][=C][C][=C][Branch2][Ring2][#C][C][=C][N+1][=Branch2][Ring1][Branch1][=C][C][=C][Branch1][=Branch2][C][Branch1][C][F][Branch1][C][F][F][C][=C][Ring1][=C][Ring1][#Branch2][C][C][C][=C][C][Branch1][=Branch1][O][C][C][C][O][=C][C][=C][Ring1][O][Ring2][Ring1][=Branch2][C][=C][Ring2][Ring1][S]
[O][=S][=Branch1][C][=O][Branch2][Ring1][=N][N][C][C][O][C][C][Branch1][P][C][C][N][Branch1][=Branch2][C][=C][C][=C][N][=C][Ring1][=Branch1][C][C][Ring1][N][C][Ring1][P][C][=C][C][=C][Branch1][Branch2][O][C][C][C][C][Ring1][Ring1][C][=C][Ring1][O]
[C][C][C][N][Branch1][Ring1][C][C][C][C][N][C][=Branch1][C][=O][C][=C][C][=C][Branch1][=Branch2][N][C][C][C][C][Ring1][Branch1][=O][C][=C][Ring1][N]
[C][C][C][C][C][Branch1][N][C][C][Ring1][=Branch1][=N][O][C][C][=Branch1][C][=O][O][C][C][C][=C][C][=C][Branch1][C][O][C][=C][Ring1][#Branch1][C][Ring2][Ring1][C][Branch1][N][C][C][N][Ring1][=N][C][C][C][C][Ring1][Ring1][C][Ring2][Ring1][=C][O][Ring1][N]
[C][C][C][C][=Branch1][C][=O][N][C][=C][C][=C][Branch1][=C][C][=N][C][=C][C][=C][C][=C][Ring1][=Branch1][O][Ring1][=Branch2][C][=C][Ring1][#C]
[C][N][C][=N][C][Branch1][C][C][=C][Branch2][Ring1][P][C][=N][C][=C][Branch1][=Branch1][C][Branch1][C][N][=O][C][Branch1][=C][N][C][C][C][C][Branch1][Ring1][C][O][C][C][Ring1][Branch2][=N][Ring2][Ring1][C][S][Ring2][Ring1][=Branch2]
[C][C][=N][C][Branch2][Ring1][C][N][N][=C][C][=C][C][=C][Branch1][=Branch1][N+1][=Branch1][C][=O][O-1][O][Ring1][Branch2][=N][C][Branch1][C][C][=C][Ring2][Ring1][C][N+1][=Branch1][C][=O][O-1]
[N][#C][C][=C][C][=C][C][=Branch1][Ring2][=C][Ring1][=Branch1][N][Branch1][#Branch2][C][C][C][=C][NH1][C][=N][Ring1][Branch1][C][=Branch1][C][=O][C][=C][Branch1][C][F][C][=C][C][=C][Ring1][#Branch1][S][Ring2][Ring1][Branch1][=O]
[O][=C][Branch2][Ring1][C][C][O][C][=Branch1][C][=O][C][=C][N][=C][Branch1][C][O][NH1][C][Ring1][#Branch1][=O][N][C][=C][C][=C][Branch1][C][Cl][C][Branch1][C][Cl][=C][Ring1][Branch2]
[C][C][C][=C][Branch1][C][Cl][C][Branch1][C][O][=C][C][=Branch1][Branch1][=C][Ring1][Branch2][Cl][C][=Branch1][C][=O][C][=C][C][C][C][C][C][=Branch1][C][=O][C][Branch1][C][C][O][C][Ring1][Ring2][C][Branch1][C][C][O][C][Ring1][=C][Ring1][Ring2][C][Ring2][Ring1][Branch1][O][C][Ring2][Ring1][#Branch2][=O]
[C][O][C][=C][C][=C][Branch2][Ring2][C][C][=Branch1][C][=O][N][Branch1][P][C][=Branch1][C][=O][C][=Branch1][C][=O][C][=C][C][=C][C][=C][Ring1][=Branch1][C][=C][C][=C][C][=C][Ring1][=Branch1][O][C][C][=C][Ring2][Ring1][O][O][C]
[C][O][C][=C][C][=C][Branch2][Ring2][Ring2][C][=C][C][=C][Branch1][Ring1][O][C][C][Branch2][Ring1][Ring2][C][C][S][C][Branch1][#Branch1][N][C][Branch1][C][C][=O][=N][C][=Ring1][=Branch2][C][#N][=C][Ring2][Ring1][Branch1][C][=C][Ring2][Ring1][O][N][S][Branch1][C][C][=Branch1][C][=O][=O]
[C][N][Branch1][=N][C][=Branch1][C][=O][C][=C][C][=C][C][=C][Ring1][=Branch1][C][=C][C][=C][C][=C][Ring1][=Branch1]
[O][=S][=Branch1][C][=O][Branch2][Ring1][Ring2][N][C][=C][C][=C][Branch1][=Branch2][C][=C][C][=C][C][=C][Ring1][=Branch1][C][=C][Ring1][N][C][=C][C][=C][C][=C][Ring1][=Branch1]
[C][C][=C][C][=C][C][Branch1][C][C][=C][Ring1][#Branch1][C][=Branch1][C][=O][N][C][C][C][Branch2][Ring1][Ring1][C][C][N][Branch1][#Branch2][C][C][=C][C][=C][C][=C][Ring1][=Branch1][C][C][Ring1][=N][C][C][Ring2][Ring1][C]
[C][C][=C][C][=C][C][Branch2][Ring1][S][N][C][=C][Branch1][=N][C][N][N][=C][Branch1][C][C][C][=C][Ring1][=Branch1][C][N][=C][Ring1][=N][S][C][C][=N][C][=C][S][Ring1][Branch1][=C][Ring2][Ring1][O]
[C][C][Branch1][C][C][Branch1][C][C][N][C][=C][C][=C][C][=C][Ring1][=Branch1][C][=C][C][Branch1][P][C][C][C][=Branch1][C][=O][N][C][C][=C][C][=C][C][=C][Ring1][=Branch1][=C][C][=C][Ring2][Ring1][C][Ring2][Ring1][=Branch2]
[C][#C][C][=C][N][=C][C][Branch1][#C][C][=C][C][=C][N][=C][C][=N][C][Ring1][=Branch1][=C][Ring1][#Branch2][=N][Ring1][S]
[C][O][C][=C][C][=C][Branch2][Ring2][=Branch2][C][=N][C][=C][C][Branch2][Ring1][=N][C][Branch2][Ring1][Ring2][N][C][=C][C][=C][C][Branch1][=Branch2][C][Branch1][C][F][Branch1][C][F][F][=C][Ring1][#Branch2][C][C][C][Ring1][#C][=N][Ring2][Ring1][Branch1][C][=N][Ring2][Ring1][O]
[C][C][C][=C][C][=C][Branch2][Ring2][Branch2][C][=C][C][N][=C][N][Branch1][C][C][C][=Branch1][C][=O][C][=Ring1][Branch2][C][Branch2][Ring1][C][N][C][C][C][Branch1][Branch2][C][C][N][C][C][Ring1][=Branch1][C][C][Ring1][O][=N][Ring2][Ring1][#Branch1][C][=C][Ring2][Ring1][=N]
[C][C][=Branch1][C][=O][N][C][=C][C][=C][Branch2][Ring1][N][N][Branch1][C][C][C][=Branch1][C][=O][C][S][C][=N][C][Branch1][=Branch2][C][=C][C][=C][N][=C][Ring1][=Branch1][=N][NH1][Ring1][O][C][=C][Ring2][Ring1][#Branch1]
[C][C][=C][C][=C][Branch2][Ring2][#Branch1][C][N][N][=N][C][Branch2][Ring1][O][C][=Branch1][C][=O][N][C][C][C][N][C][C][N][Branch1][=Branch2][C][=C][N][=C][C][=N][Ring1][=Branch1][C][C][Ring1][N][=C][Ring2][Ring1][#Branch1][C][=C][Ring2][Ring1][=C]
[C][C][C][=Branch1][C][=O][N][Branch2][Ring2][=Branch1][C][C][C][N][C][C][N][Branch2][Ring1][#Branch1][C][C][C][N][C][=C][C][=N][C][=C][C][Branch1][C][Cl][=C][C][=C][Ring1][O][Ring1][#Branch1][C][C][Ring2][Ring1][=Branch1][C][=C][C][=C][C][=C][Ring1][=Branch1][C]
[O][=C][Branch1][=N][N][C][C][C][C][=C][C][=C][C][=C][Ring1][=Branch1][N][C][=C][C][=N][Ring1][Branch1]
[C][C][C][C][N][Branch2][Ring1][O][C][C][=C][N][Branch1][=N][C][C][=C][C][=C][Branch1][C][O][C][=C][Ring1][#Branch1][C][=Branch1][C][=O][N][=Ring1][#C][C][=C][C][=C][C][=C][Ring1][=Branch1]
[O][=C][C][C][Branch1][C][O][=C][Branch1][#Branch2][C][=N][C][=N][C][=C][S][Ring1][Branch1][C][=Branch1][C][=O][C][=C][C][=C][C][=C][Ring1][=Branch1][Ring2][Ring1][Ring1]
[C][C][=C][C][=C][C][Branch1][C][C][=C][Ring1][#Branch1][N][C][=Branch1][C][=O][C][O][C][=C][C][=C][N][=C][Ring1][=Branch1][N+1][=Branch1][C][=O][O-1]
[C][C][=C][C][Branch1][C][C][=C][Branch2][Branch1][=Branch1][C][=Branch1][C][=O][C][=C][N][Branch2][Ring2][Branch1][C][=Branch1][C][=O][C][=C][C][=C][Branch2][Ring1][Branch1][O][C][C][N][C][Branch1][=Branch1][C][=Branch1][C][=O][O][C][=C][C][=C][C][=C][Ring1][=Branch1][C][=C][Ring2][Ring1][Ring2][C][C][C][S][Ring2][Ring1][O][C][Branch1][C][C][=C][Ring2][Ring2][#Branch1]
[C][O][C][=N][C][=N][C][=C][Ring1][=Branch1][N][=C][N][Ring1][Branch1][C][O][C][Branch1][N][C][=Branch1][C][=O][N][C][C][C][C][Ring1][Ring1][C][Branch1][C][O][C][Ring1][=N][O]
[C][C][C][C][C][C][C][C][N][C][=Branch1][C][=O][C][C][Branch1][=Branch2][C][=C][C][=C][C][=C][Ring1][=Branch1][N][Branch2][Ring1][O][C][=Branch1][C][=O][C][N][C][=Branch1][C][=O][C][=C][C][=C][C][=C][Ring1][=Branch1][S][Ring1][#Branch2][=Branch1][C][=O][=O][C][Ring2][Ring1][O][C][=C][C][=C][C][=C][Ring1][=Branch1]
[C][=C][C][=C][Branch2][Ring2][Branch1][C][N][C][C][N][Branch2][Ring1][Branch2][C][C][N][C][=Branch1][=C][=N][N][=C][Ring1][Branch1][C][=C][C][=C][C][=N][Ring1][=Branch1][C][Ring1][#C][=O][C][C][Ring2][Ring1][Branch1][C][=C][Ring2][Ring1][N]
[C][C][C][C][C][C][Branch1][=C][S][C][=C][C][=C][Branch1][Ring1][C][=O][C][=C][Ring1][Branch2][C][C][Ring1][#C]
[C][N][S][=Branch1][C][=O][=Branch1][C][=O][C][=C][C][=C][Branch1][#C][N][C][C][C][=C][C][=C][Branch1][C][Br][C][=C][Ring1][#Branch1][N][=C][Ring1][S]
[C][C][Branch1][Ring1][C][Br][C][N][C][C][C][C][Ring1][Branch1][=O]
[C][C][=C][C][Branch2][Ring2][Branch1][C][=N][NH1][C][=C][C][Branch2][Ring1][Ring1][N][C][=Branch1][C][=O][N][C][Branch1][C][C][C][=C][C][=C][N][=C][Ring1][=Branch1][=N][C][=C][Ring2][Ring1][Branch1][Ring2][Ring1][C][=C][C][=N][Ring2][Ring1][O]
[C][C][=C][C][=C][Branch2][Ring1][P][C][=C][C][=C][Branch2][Ring1][Branch1][C][=N][C][Branch1][N][C][=C][C][Branch1][C][C][=C][C][=N][Ring1][#Branch1][=N][O][Ring1][N][C][=C][Ring2][Ring1][C][C][=N][Ring2][Ring1][Branch2]
[C][C][C][=C][C][=C][C][Branch1][C][C][=C][Ring1][#Branch1][N][C][=Branch1][C][=O][N][C][C][C][C][Ring1][Branch1]
[C][C][O][C][=C][C][=C][Branch2][Ring1][=Branch1][N][C][=N][C][=Branch1][C][=O][C][=C][Branch1][Ring2][NH1][Ring1][#Branch1][C][C][C][C][C][Ring1][Branch2][C][=C][Ring2][Ring1][Ring1]
[C][C][=C][C][=C][Branch2][Ring2][C][S][=Branch1][C][=O][=Branch1][C][=O][N][C][=Branch1][C][=O][N][C][C][C][C][C][Branch1][O][C][C][Branch1][Ring2][C][Ring1][=Branch1][C][Ring1][=Branch2][C][Ring1][#Branch2][C][=C][Ring2][Ring1][#Branch1]
[C][C][N][C][Branch2][Ring1][#Branch1][C][=C][C][=C][C][=C][C][=C][Ring1][=Branch1][O][C][C][C][N][C][C][O][C][C][Ring1][=Branch1][=N][C][=C][C][=C][C][=C][Ring1][=Branch1][C][Ring2][Ring1][N][=O]
[C][C][=C][C][=C][Branch2][=Branch1][#Branch1][S][=Branch1][C][=O][=Branch1][C][=O][S][C][C][C][=Branch1][C][=O][N][C][Branch2][Ring1][=Branch2][C][C][=C][Branch1][S][C][=C][C][=C][C][Branch1][=Branch1][NH1][C][Ring1][=Branch1][=O][=C][Ring1][=Branch2][NH1][N][=Ring1][=C][C][=Branch1][C][=O][N][C][Branch1][#Branch2][C][C][=C][C][=C][C][=C][Ring1][=Branch1][C][=Branch1][C][=O][N][Ring2][Ring2][=Branch2][C][C][=C][Ring2][Ring2][=C]
[C][=C][C][=C][Branch2][Ring1][Branch1][C][O][O][C][Branch1][O][C][O][C][=C][C][=C][C][=C][Ring1][=Branch1][O][O][Ring1][=C][C][=C][Ring2][Ring1][Ring2]
[C][C][=C][C][=C][Branch2][Ring2][#Branch2][S][=Branch1][C][=O][=Branch1][C][=O][N][C][C][C][Branch2][Ring1][#Branch1][N][C][=N][C][=C][C][Branch1][N][C][=C][C][=C][Branch1][C][F][C][=C][Ring1][#Branch1][=N][Ring1][=N][C][C][Ring2][Ring1][Ring2][C][=C][Ring2][Ring1][=N]
[C][C][=C][Branch1][#Branch1][C][C][=Branch1][C][=O][O][C][=C][C][=C][C][=C][Ring1][=Branch1][N][Ring1][=N][C][C][=C][C][Branch1][C][Cl][=C][C][Branch1][C][Cl][=C][Ring1][Branch2]
[O][=C][Branch2][Ring1][Branch1][C][S][C][=N][C][=C][N][Ring1][Branch1][C][=C][C][=C][Branch1][C][F][C][=C][Ring1][#Branch1][N][C][C][C][=C][NH1][C][=C][C][=C][C][=C][Ring1][=Branch2][Ring1][=Branch1]
[C][C][=N][C][Branch1][=Branch2][N][C][C][O][C][C][Ring1][=Branch1][=C][O][C][Branch1][=Branch2][C][=C][C][=C][C][=C][Ring1][=Branch1][=C][C][Ring1][O][=N][Ring2][Ring1][Branch1]
[C][C][C][Branch1][C][C][C][C][=Branch1][C][=O][C][=C][Branch1][C][O][C][=C][Branch1][C][O][C][Branch1][C][O][=C][Ring1][=Branch2][C][Ring1][=C]
[O][=N+1][Branch1][C][O-1][C][=C][C][=C][C][Branch2][Ring1][=Branch1][N][N][=C][C][=C][C][=C][Branch1][=Branch2][N][C][C][C][C][C][Ring1][=Branch1][C][=C][Ring1][N][=C][C][=N][C][Ring2][Ring1][Branch1][=C][Ring2][Ring1][=Branch2]
[C][O][C][C][N][C][=Branch1][C][=O][C][Branch1][=Branch2][C][=C][C][=C][C][=C][Ring1][=Branch1][=C][C][=C][C][Branch1][Ring1][O][C][=C][C][=C][Ring1][Branch2][Ring2][Ring1][Ring1]
[C][C][C][C][C][C][N][C][C][Branch1][Ring1][C][O][O][C][Branch1][=N][N][C][=C][C][Branch1][C][N][=N][C][Ring1][#Branch1][=O][C][Ring1][#C][O]
[C][O][C][=C][C][=C][Branch2][Ring2][Branch2][N][C][=Branch1][C][=O][C][O][N][Branch2][Ring1][Branch1][C][=C][C][Branch1][Ring1][O][C][=C][Branch1][Ring1][O][C][C][Branch1][Ring1][O][C][=C][Ring1][N][C][Ring1][P][C][Ring2][Ring1][Branch1][=O][C][=C][Ring2][Ring1][O][Cl]
[C][C][Branch1][C][C][C][C][=C][Branch2][Ring2][P][C][N][C][C][N][Branch2][Ring2][Ring2][C][=Branch1][C][=O][C][N][Branch1][N][C][=C][C][=C][Branch1][C][F][C][=C][Ring1][#Branch1][S][=Branch1][C][=O][=Branch1][C][=O][C][=C][C][=C][C][=C][Ring1][=Branch1][C][C][Ring2][Ring1][O][O][N][=Ring2][Ring1][P]
[C][C][=C][C][=C][Branch2][Ring1][C][C][N][C][=N][C][Branch1][C][C][=C][C][Branch1][C][C][=N][Ring1][Branch2][C][Branch1][C][C][=C][Ring2][Ring1][C]
[C][C][C][Branch2][Ring1][#Branch1][C][Branch1][C][O][C][C][C][C][C][C][C][Branch1][C][O][C][C][C][Ring1][#Branch1][Ring1][O][C][C][=C][C][=C][C][=C][Ring1][=Branch1][O]
[C][O][C][=Branch1][C][=O][C][=C][Branch1][C][C][N][Branch2][Ring1][C][C][C][=C][C][=C][Branch1][Ring1][O][C][C][Branch1][Ring1][O][C][=C][Ring1][#Branch2][C][=Branch1][C][=O][C][Ring1][P][=C][Branch1][C][C][N][C][C][=C][C][=C][Branch1][Ring1][O][C][C][Branch1][Ring1][O][C][=C][Ring1][#Branch2]
[C][O][C][=C][C][=C][Branch2][Branch1][#Branch1][S][=N][C][Branch2][Ring2][Branch2][C][Branch1][Branch2][C][C][N][Branch1][C][C][C][N][C][=Branch1][C][=O][C][=C][C][=C][Branch1][#C][C][=C][C][=C][Branch1][C][Cl][C][Branch1][C][Cl][=C][Ring1][Branch2][C][=C][Ring1][=C][=N][N][Ring2][Ring1][N][C][C][#N][C][=C][Ring2][Ring2][=Branch1]
[O][=C][Branch1][P][N][C][=C][C][=C][C][Branch1][=Branch1][N+1][=Branch1][C][=O][O-1][=C][Ring1][=Branch2][N][C][C][C][Branch1][=Branch2][N][C][C][N][C][Ring1][Branch1][=O][C][C][Ring1][N]
[C][S][C][=C][C][=C][Branch2][Ring2][O][N][C][=Branch1][C][=O][C][C][=C][C][=C][Branch2][Ring1][Branch2][C][N][C][=Branch1][C][=O][C][C][C][=C][C][Branch1][Ring2][C][Ring1][Branch1][C][Ring1][#Branch1][C][Ring1][O][=O][C][=C][Ring2][Ring1][Ring1][C][=C][Ring2][Ring1][=C]
[O][=C][N][=C][C][Branch1][=C][C][=C][C][=C][C][=C][Branch1][C][O][C][=C][Ring1][#Branch1][=C][Branch1][C][O][NH1][Ring1][S]
[C][C][=C][C][Branch2][Ring2][Branch1][N][C][=Branch1][C][=O][C][S][C][=N][C][=Branch1][C][=O][N][Branch1][O][C][C][N][C][C][O][C][C][Ring1][=Branch1][C][=C][Ring1][#C][C][C][C][C][Ring1][=Branch1][=N][O][Ring2][Ring1][=N]
[C][O][C][=C][C][=C][Branch1][P][C][=Branch1][C][=O][O][C][C][C][N][Branch1][C][C][C][C][Ring1][#Branch1][C][=C][Ring1][S]
[C][=C][C][C][C][Branch1][C][C][C][Branch2][Ring1][#Branch1][C][C][C][Ring1][=Branch1][Branch1][C][O][C][Ring1][N][C][C][#C][C][Branch1][C][Cl][Branch1][C][Cl][Cl][C][Ring2][Ring1][Ring1][O]
[C][C][=C][C][Branch2][Ring2][Branch1][N][C][=Branch1][C][=O][C][N][C][=N][C][=C][C][=C][Branch1][#C][N][C][=Branch1][C][=O][N][C][C][C][C][C][C][Ring1][=Branch1][C][=C][Ring1][S][Ring2][Ring1][Ring1][=N][O][Ring2][Ring1][N]
[C][N][C][=Branch1][C][=O][C][=N][N][Branch1][N][C][=C][C][=C][Branch1][C][Cl][C][=C][Ring1][#Branch1][C][=Branch1][C][=O][N][=C][Ring1][=C][N][Branch1][C][C][C][Ring2][Ring1][Ring2][=O]
[C][C][=N][C][=Branch1][C][=O][C][=Branch1][=C][=N][N][C][=C][C][=C][Branch1][C][I][C][=C][Ring1][#Branch1][S][Ring1][#C]
[C][O][C][=C][C][=C][C][=C][Branch1][O][N][Branch1][C][C][C][Ring1][=Branch1][=C][Ring1][#Branch2][C][Branch1][Ring1][C][O][N][Branch1][=N][C][=Branch1][C][=O][C][=C][C][=C][C][=N][Ring1][=Branch1][C][C][Ring2][Ring1][Ring2][C][Branch2][Ring1][Ring1][C][C][N][Branch1][#Branch2][C][=Branch1][C][=O][N][Branch1][C][C][C][C][C][Ring1][O][C][=C][C][=C][Branch1][=Branch2][C][=C][C][=N][C][=C][Ring1][=Branch1][C][=C][Ring1][N]
[O][=C][Branch1][P][C][=C][C][=C][C][=C][Branch1][C][Cl][C][Branch1][C][Cl][=C][Ring1][Branch2][N][C][C][C][C][C][C][C][N][C][C][C][N][C][=Branch1][C][=O][C][=C][C][=C][C][=C][Branch1][C][Cl][C][Branch1][C][Cl][=C][Ring1][Branch2]
[C][O][C][=C][C][Branch1][S][C][C][N][C][Branch1][=Branch1][C][C][C][Ring1][Ring1][C][O][Ring1][=Branch2][=C][C][=C][Ring1][#C][N][S][Branch1][C][C][=Branch1][C][=O][=O]
[O][=S][=Branch1][C][=O][Branch1][#Branch2][C][=C][C][=C][C][=C][Ring1][=Branch1][Cl][N][C][C][N][Branch1][=Branch2][C][=C][C][=C][C][=C][Ring1][=Branch1][C][C][Ring1][N]
[C][C][C][C][Branch1][P][S][=Branch1][C][=O][=Branch1][C][=O][C][C][=C][C][=C][C][=C][Ring1][=Branch1][=C][Branch1][C][N][O][C][C][Ring1][P]
[C][=C][C][C][C][Ring1][Ring1][Branch2][=Branch1][=N][N][C][=Branch1][C][=O][C][C][C][Branch2][Ring1][#Branch1][O][C][=Branch1][C][=O][N][C][C][C][C][C][Branch1][=Branch1][C][=Branch1][C][=O][O][C][C][Ring1][=Branch2][C][N][Ring2][Ring1][Ring1][C][=Branch1][C][=O][C][Branch2][Ring1][#Branch1][N][C][=Branch1][C][=O][C][Branch1][#Branch1][N][C][Branch1][C][C][=O][C][C][C][C][C][C][Ring1][=Branch1][C][Branch1][C][C][Branch1][C][C][C][C][=Branch1][C][=O][O]
[C][S][=Branch1][C][=O][=Branch1][C][=O][N][C][=C][C][=C][C][=Branch1][Ring2][=C][Ring1][=Branch1][C][C][C][Ring1][=Branch1][N][C][=Branch1][C][=O][C][N][C][=Branch1][C][=O][C][=C][C][=C][N][=C][Ring1][=Branch1][C][Ring1][#Branch2][=O]
[C][N][Branch1][C][C][C][C][N][Branch1][C][C][C][C][C][Ring1][#Branch1][O][C][=C][C][=C][C][Branch1][#Branch2][C][=Branch1][C][=O][N][Branch1][C][C][C][=C][Ring1][O]
[N][C][=N][C][Branch1][#Branch2][N][C][=C][C][=C][C][=C][Ring1][=Branch1][=C][C][=Branch1][Ring2][=N][Ring1][=N][N][Branch1][N][C][=C][C][=C][C][Branch1][C][Cl][=C][Ring1][#Branch1][C][=Branch1][C][=O][N][C][Ring1][#C][=O]
[C][=C][C][Branch1][S][O][C][=Branch1][C][=O][N][C][C][C][C][C][C][C][Ring1][=Branch1][C][C][C][Ring1][S][C][C][C][Branch1][C][C][C][=C][C][=Branch1][C][=O][C][C][C][Ring1][#Branch1][C][Ring1][O][C][C][Branch1][C][O][C][Ring2][Ring1][C][Ring1][S]
[Cl][C][=C][C][=C][C][Branch2][Ring1][=Branch2][C][N][C][=C][C][=C][C][=C][Ring1][=Branch1][C][=N][C][=C][C][=C][C][=C][Ring1][=Branch1][S][Ring1][=Branch2][=C][Ring2][Ring1][Branch2]
[C][=C][C][=C][Branch2][Ring1][Branch1][C][C][C][C][Branch1][O][C][C][C][=C][C][=C][C][=C][Ring1][=Branch1][N][C][Ring1][=C][C][=C][Ring2][Ring1][Ring2]
[C][S][=Branch1][C][=O][=Branch1][C][=O][N][C][=C][Branch2][Ring2][N][C][C][=C][Branch1][=C][O][C][=Branch1][C][=O][C][=C][C][=C][C][=C][Ring1][=Branch1][C][=C][Branch1][O][C][C][Branch1][C][N][C][=Branch1][C][=O][O][C][=C][C][=C][Ring1][N][O][C][Ring2][Ring1][=Branch2][=O][C][=C][C][=C][C][=C][Ring1][=Branch1][Ring2][Ring2][Ring1]
[C][C][=C][N][=C][C][=N][N][Branch2][Ring1][Ring2][C][C][=C][C][=C][C][Branch1][=Branch2][C][Branch1][C][F][Branch1][C][F][F][=C][Ring1][#Branch2][C][=Branch1][C][=O][C][Ring2][Ring1][Ring1][=C][Ring2][Ring1][=Branch1]
[C][C][=C][C][=C][C][Branch2][Ring2][C][C][=Branch1][C][=O][N][C][C][C][Branch1][Branch1][C][C][Ring1][=Branch1][C][O][C][Branch1][N][C][=C][C][=C][C][Branch1][C][Cl][=C][Ring1][#Branch1][O][Ring1][=C][=C][Ring2][Ring1][=Branch2][C]
[C][C][Branch1][C][C][C][C][=N][C][Branch1][=Branch2][C][=C][C][=C][C][=C][Ring1][=Branch1][=C][Branch1][=Branch2][C][=C][C][=C][C][=C][Ring1][=Branch1][N][Ring1][P][C][C][=C][C][Branch1][=Branch1][C][=Branch1][C][=O][O][=C][C][=C][Ring1][=Branch2][O]
[C][C][C][=N][N][Branch1][N][C][=C][C][=C][Branch1][C][C][C][=C][Ring1][#Branch1][C][NH1][C][Branch1][=C][C][C][=C][C][=C][Branch1][Ring1][O][C][C][=C][Ring1][Branch2][=N][C][=Branch1][C][=O][C][Ring2][Ring1][#Branch2][=Ring1][S]
[C][O][C][=C][C][=C][Branch1][=Branch1][C][C][C][Ring1][Ring1][C][=C][Ring1][=Branch2][C][=C][C][=C][Branch2][Ring1][=C][C][O][C][=C][C][=C][C][=Branch1][Branch1][=C][Ring1][=Branch1][F][N][C][C][Branch1][C][C][N][C][Ring1][=Branch2][C][=Branch1][C][=O][N][O][C][=C][Ring2][Ring1][=Branch2]
[C][N][Branch1][C][C][C][C][C][C][O][C][=C][C][=N][C][=N][C][Branch2][Ring1][#Branch2][N][C][=C][C][=C][Branch1][O][O][C][C][=C][C][=C][C][=C][Ring1][=Branch1][C][Branch1][C][Cl][=C][Ring1][#C][C][=C][Ring2][Ring1][#Branch1][C][=C][Ring2][Ring1][O][O][C][C][N]
[C][C][=Branch2][Ring1][O][=N][N][C][=N][C][Branch1][S][C][=C][C][=C][C][Branch1][=Branch1][N+1][=Branch1][C][=O][O-1][=C][Ring1][=Branch2][=N][NH1][Ring1][=C][C][=C][C][=C][C][=C][C][=C][C][=C][Ring1][#Branch2][Ring1][=Branch1]
[O][=C][Branch1][=C][C][C][N][NH1][C][=Branch1][C][=O][NH1][C][Ring1][=Branch1][=O][N][C][=C][C][=C][Branch1][S][S][=Branch1][C][=O][=Branch1][C][=O][N][C][=N][C][=C][S][Ring1][Branch1][C][=C][Ring1][#C]
[C][N][C][=Branch1][C][=O][C][C][C][Ring1][Ring1][C][Branch2][Ring2][Ring2][N][C][=N][C][=C][Branch1][=C][N][C][C][=C][C][=C][C][Branch1][C][Br][=C][Ring1][#Branch1][N][=C][Branch1][Ring1][C][#N][N][=C][Ring1][P][Ring2][Ring1][Ring2][C][Branch1][C][O][C][Ring2][Ring1][N][O]
[C][O][C][=C][C][=C][Branch2][Ring2][P][N][C][=Branch1][C][=O][C][N][C][=Branch1][C][=O][N][Branch1][S][C][=C][C][=C][C][Branch1][=Branch1][C][Branch1][C][C][C][=C][Ring1][=Branch2][C][=Branch1][C][=O][N][Branch1][=Branch2][C][C][=C][C][=C][O][Ring1][Branch1][C][Ring2][Ring1][#Branch1][=O][C][=C][Ring2][Ring1][P][O][C]
[C][C][Branch1][C][C][C][C][Branch2][Ring2][S][N][C][=Branch1][C][=O][C][N][=C][Branch2][Ring1][#Branch1][C][C][C][C][C][C][Branch1][O][C][C][Branch1][Ring2][C][Ring1][=Branch1][C][Ring1][=Branch2][C][Ring1][#Branch2][N][Branch1][#Branch2][C][C][O][C][C][O][C][C][O][N][=Ring2][Ring1][Branch2][C][Branch1][C][N][=O]
[C][S][=Branch1][C][=O][=Branch1][C][=O][C][C][Branch2][Ring1][Ring1][C][N][C][=Branch1][C][=O][C][=C][C][=C][C][=C][Ring1][=Branch1][C][Ring1][#Branch2][=O][=C][Branch1][C][O][C][=Branch1][C][=O][N][C][=C][C][=C][Branch1][C][Cl][C][=N][Ring1][#Branch1]
[O][=C][N][C][=Branch1][C][=O][C][Branch1][#C][C][C][#C][C][=C][C][=C][Branch1][C][Cl][C][=C][Ring1][#Branch1][Branch1][N][C][S][C][=C][C][=C][C][=C][Ring1][=Branch1][F][C][=Branch1][C][=O][N][Ring2][Ring1][O]
[C][O][C][=C][C][=C][Branch2][Ring1][#C][C][C][=C][C][=C][Branch1][C][O][C][=C][Ring1][#Branch1][O][C][Branch1][N][C][=C][C][=C][Branch1][C][O][C][=C][Ring1][#Branch1][C][Ring1][N][C][=C][Ring2][Ring1][Branch2][O]
[C][C][#C][C][N][C][Branch1][N][N][C][C][C][C][Branch1][C][N][C][Ring1][#Branch1][=C][Branch1][Ring1][C][#N][C][N][=C][N][Branch2][Ring1][#Branch1][C][C][=C][C][=C][Branch1][Branch2][O][C][C][=Branch1][C][=O][O][C][Branch1][C][C][=N][Ring1][N][C][=Branch1][C][=O][C][=Ring2][Ring1][Branch1][Ring2][Ring1][S]
[O][=C][Branch2][Ring1][#Branch1][N][C][=C][C][=C][Branch1][C][Cl][C][Branch1][=Branch2][C][Branch1][C][F][Branch1][C][F][F][=C][Ring1][O][N][C][=C][C][Branch2][Ring1][Ring1][C][=N][N][=C][Branch1][#Branch2][N][C][C][C][C][C][C][Ring1][#Branch1][S][Ring1][N][=C][C][=C][Ring2][Ring1][C][O][C][C][O]
[C][S][C][C][C][Branch2][Ring2][C][N][C][=Branch1][C][=O][C][=C][C][=C][C][=Branch1][Ring2][=C][Ring1][=Branch1][C][C][N][Ring1][=Branch1][C][C][=C][C][Branch1][C][F][=C][C][=C][Ring1][#Branch1][Cl][C][=Branch1][C][=O][O]
[C][C][C][Branch1][C][C][C][Branch1][C][N][C][=Branch1][C][=O][N][C][=C][C][=C][Branch2][Ring1][O][C][=Branch1][C][=O][N][C][=C][C][=C][C][=C][Branch1][=Branch1][C][=Branch1][C][=N][N][C][=C][C][=C][Ring1][=N][Ring1][=Branch2][C][=C][Ring2][Ring1][=Branch1][O][C]
[C][C][Branch1][C][C][C][=Branch1][C][=O][N][C][C][=C][C][=C][C][=C][Ring1][=Branch1][C][C][Ring1][#Branch2][C][=Branch1][C][=O][N][C][=C][C][Branch1][C][Cl][=C][C][=C][Ring1][#Branch1][N][Branch1][C][C][C]
[C][N][C][C][N][Branch2][Ring2][O][C][C][C][Branch1][N][C][=C][C][=C][Branch1][C][Cl][C][=C][Ring1][#Branch1][=N][N][C][Branch1][=Branch2][C][Branch1][C][F][Branch1][C][F][F][=C][C][Branch1][C][Cl][=C][C][=Ring2][Ring1][Branch1][Ring1][O][C][C][Ring2][Ring1][=N]
[C][C][N][C][=N][C][=C][Branch1][=C][C][=Branch1][C][=O][NH1][C][=Branch1][C][=O][N][Ring1][Branch2][C][N][Ring1][N][C][C][=C][C][=C][Branch1][#Branch2][C][=C][Ring1][=Branch1][C][Ring1][=Branch2][Ring2][Ring1][=Branch1][O][C][O][Ring1][Branch2]
[C][N][C][Branch2][Ring1][N][C][O][C][=C][C][=C][C][Branch1][S][C][=C][N][=C][C][Branch1][=Branch1][C][=Branch1][C][=O][O][=C][Ring1][=Branch2][=C][Ring1][#C][=N][C][=C][C][=C][C][=C][Ring1][=Branch1][Ring2][Ring1][#Branch2]
[O][=C][Branch2][Ring1][O][N][C][=C][C][=C][Branch1][S][C][S][C][=N][C][=C][C][=C][C][=C][Ring1][=Branch1][O][Ring1][=Branch2][C][=C][Ring1][P][C][=C][C][=N][C][=C][Ring1][=Branch1]
[C][C][Branch2][Ring1][=Branch1][N][C][=Branch1][C][=O][C][=C][C][=C][C][Branch1][C][Cl][=C][C][=C][Ring1][#Branch1][NH1][Ring1][#Branch2][C][=C][C][=C][C][=Branch1][Ring2][=C][Ring1][=Branch1][O][C][O][Ring1][=Branch1]
[C][N][C][C][C][O][N][=C][Branch1][S][C][=C][C][=C][Branch1][=Branch1][C][=Branch1][C][=O][O][C][=C][Ring1][=Branch2][C][=Ring1][=C][C][Ring2][Ring1][C]
[C][O][C][C][=N][NH1][C][=C][C][=C][Branch1][=C][N][C][=Branch1][C][=O][C][C][=C][O][C][=Ring1][Branch1][C][C][=C][Ring2][Ring1][C][Ring1][#C]
[C][N][C][=Branch1][C][=O][C][Branch1][Ring1][O][C][C][=C][C][=C][C][=C][Ring1][=Branch1][O][C][=C][C][=C][C][=C][Ring1][=Branch1]
[O][C][Branch2][Ring1][=Branch2][C][O][C][C][=C][C][Branch1][=N][C][Branch1][C][O][C][=C][C][=C][C][=C][Ring1][=Branch1][=C][S][Ring1][=N][C][N][C][C][C][C][C][Ring1][=Branch1]
[C][C][Branch1][C][C][Branch1][C][C][N][C][=Branch1][C][=O][C][C][=C][Branch1][N][C][=C][C][=C][C][Branch1][C][Br][=C][Ring1][#Branch1][O][N][=Ring1][N]
[O][=C][Branch2][Ring1][Ring2][N][C][=C][C][Branch1][C][Cl][=C][C][=C][Ring1][#Branch1][N][C][=N][C][=N][Ring1][Branch1][C][=C][C][=C][C][=C][Ring1][=Branch1][N+1][=Branch1][C][=O][O-1]
[C][C][C][C][=C][C][=C][C][Branch2][Ring2][S][C][=C][C][Branch1][S][N][C][=Branch1][C][=O][C][C][N][C][=Branch1][C][=O][C][Ring1][=Branch1][=N][N][Ring1][=C][C][=C][C][=C][C][Branch1][=C][C][=N][C][=C][C][=C][C][=C][Ring1][=Branch1][S][Ring1][=Branch2][=C][Ring1][#C][=C][Ring2][Ring2][Ring1]
[C][C][Branch1][C][C][C][C][=Branch1][C][=O][O][C][C][C][C][C][Branch1][C][C][Branch1][C][C][C][Ring1][Branch2][C][C][C][Branch1][C][C][C][C][C][Branch1][C][Br][C][Branch1][C][C][Branch1][C][C][C][Ring1][#Branch2][C][C][C][Ring1][=C][Branch1][C][C][C][Ring2][Ring1][Ring2][Branch1][C][C][C][C][Ring2][Ring1][=C]
[O][=C][C][=Branch1][C][=O][C][=C][C][Branch1][C][O][C][C][C][Ring1][#Branch1][Branch1][C][O][C][Ring1][N][C][=Branch1][C][=O][C][O][C][=Branch1][C][=O][C][Ring1][=Branch1][C][Ring2][Ring1][Ring1][Ring1][N]
[C][C][N][C][=Branch1][C][=O][C][Branch1][=Branch2][C][=C][C][=C][C][=C][Ring1][=Branch1][=C][Branch2][Ring1][Ring2][C][=C][C][=C][Branch1][#Branch2][C][Branch1][C][N][C][C][C][Ring1][Branch1][C][=C][Ring1][O][C][=C][C][=C][Branch1][Branch2][C][=C][Ring1][=Branch1][Ring2][Ring1][N][O][C][O][Ring1][#Branch1]
[C][C][O][C][=C][C][Branch1][N][N][C][C][N][C][Branch1][C][C][C][Ring1][#Branch1][=C][Branch1][Ring2][O][C][C][C][=C][Ring1][S][N][C][Branch1][C][N][=O]
[O][=C][Branch1][C][O][C][C][C][C][C][C][C][=C][C][=C][Branch1][N][C][=Branch1][C][=O][C][=C][C][=C][O][Ring1][Branch1][C][=C][Ring1][=N]
[O][=C][Branch1][C][O][C][C][C][=C][Branch1][#Branch2][O][C][C][C][C][C][C][Ring1][=Branch1][C][=C][C][Branch1][N][C][=C][C][=C][Branch1][C][Cl][C][=C][Ring1][#Branch1][=C][C][Branch1][C][O][=C][Ring1][=C][NH1][C][Ring2][Ring1][=Branch2][=O]
[N][=C][Branch1][C][N][N][C][=Branch1][C][=O][C][C][=N][N][Branch1][N][C][=C][C][=C][C][Branch1][C][Br][=C][Ring1][#Branch1][C][=Ring1][N]
[C][C][C][C][C][O][C][=C][C][=Branch1][C][=O][C][=C][Branch1][C][O][C][=C][Branch1][C][O][C][=C][Ring1][Branch2][C][Ring1][=N][=O]
[C][C][O][C][=Branch1][C][=O][C][S][C][Branch2][Ring1][=C][N][C][=Branch1][C][=O][C][C][C][N][Branch1][#C][S][=Branch1][C][=O][=Branch1][C][=O][C][=C][C][=C][S][Ring1][Branch1][C][C][Ring1][=C][=C][Branch1][#Branch1][C][=Branch1][C][=O][O][C][C][=Ring2][Ring1][#Branch2][C]
[C][O][C][=C][C][=C][C][=Branch1][Ring2][=C][Ring1][=Branch1][C][=Branch2][Ring1][O][=C][Branch1][=Branch2][C][=C][C][=N][C][=C][Ring1][=Branch1][C][=C][C][=C][NH1][N][=C][Branch1][C][C][C][Ring1][=Branch1][=C][Ring1][#Branch2][C][=Branch1][C][=O][N][Ring2][Ring1][=Branch2]
[C][C][=C][C][=C][C][Branch2][Branch1][=Branch1][O][C][C][O][C][=C][C][=C][Branch2][Ring2][=Branch1][N][Branch2][Ring1][Ring2][C][C][Branch1][C][O][C][N][C][C][C][N][C][C][C][C][Ring1][Branch1][=O][S][=Branch1][C][=O][=Branch1][C][=O][C][=C][C][=C][C][=C][Ring1][=Branch1][C][=C][Ring2][Ring1][=C][=C][Ring2][Ring2][Branch2]
[C][O][C][=C][C][=C][C][Branch2][Ring1][P][C][N][C][Branch2][Ring1][Ring2][N][N][=C][C][=C][C][Branch1][=Branch1][N+1][=Branch1][C][=O][O-1][=C][C][=C][Ring1][=Branch2][O][=C][C][=C][Ring2][Ring1][C][C][=C][Ring2][Ring1][#Branch2]
[C][#C][C][O][C][C][C][C][=C][C][Branch2][=Branch1][=Branch1][C][C][=C][Branch1][C][C][C][Branch1][C][O][=C][Branch1][C][O][C][Branch1][C][C][=C][Ring1][#Branch2][C][=Branch1][C][=O][C][=C][Branch2][Ring1][=C][C][=Branch1][C][=O][N][C][C][=C][Branch1][S][C][=Branch1][C][=O][N][C][C][C][=Branch1][C][=O][O][C][Ring1][#Branch1][N][Branch1][C][C][C][C][=C][C][=C][Ring2][Ring1][Branch2][Ring2][Ring2][Ring2][C][Ring2][Ring2][#Branch2][Branch1][C][C][C]
[C][C][N][C][Branch1][=Branch2][C][=C][C][=C][C][=C][Ring1][=Branch1][=C][C][Branch1][Ring1][C][#N][=C][Ring1][=N][C][=C][C][=C][Branch1][C][Cl][C][=C][Ring1][#Branch1]
[O][=C][N][C][=C][C][=C][C][=C][Ring1][=Branch1][C][Ring1][=Branch2][=N][N][C][=N][C][Branch1][N][C][=C][C][=C][Branch1][C][Cl][C][=C][Ring1][#Branch1][=C][S][Ring1][N]
[C][C][Branch1][C][C][Branch1][C][C][C][=C][C][=C][Branch2][Ring1][#Branch2][C][=N][C][Branch1][C][N][=N][C][Branch1][=N][C][=C][C][=C][Branch1][Ring1][C][#N][C][=C][Ring1][Branch2][=N][Ring1][#C][C][=C][Ring2][Ring1][Branch1]
[C][O][C][=C][Branch1][#Branch1][C][=Branch1][C][=O][O][C][C][Branch1][C][C][=C][C][=C][C][Branch1][Ring1][O][C][=C][C][Ring1][Branch2][=C][Ring1][P][C][=Branch1][C][=O][C][C][Branch1][C][C][C]
[C][C][=Branch1][C][=O][N][C][=C][C][=C][Branch2][Ring1][P][S][=Branch1][C][=O][=Branch1][C][=O][N][C][=C][C][=C][Branch1][#C][N][C][=Branch1][C][=S][N][C][C][=C][C][=C][O][Ring1][Branch1][C][=C][Ring1][S][C][=C][Ring2][Ring1][#Branch2]
[N][#C][C][=Branch2][Ring1][Branch2][=C][C][Branch1][C][O][C][N][C][=C][Branch1][=Branch2][C][=C][C][=C][C][=C][Ring1][=Branch1][N][=N][Ring1][O][C][Branch1][C][N][=O]
[C][N][Branch1][#Branch2][C][C][N][C][=C][C][=N][Ring1][Branch1][C][=Branch1][C][=O][C][=C][N][Branch1][C][C][N][=C][Ring1][=Branch1][C][=C][C][=C][Branch1][C][Cl][C][=C][Ring1][#Branch1]
[C][O][C][=C][C][=C][C][=N][C][=N][C][Branch1][=N][N][C][C][C][N][C][C][C][C][C][Ring1][=Branch1][=C][Ring1][S][C][=C][Ring2][Ring1][Ring2][C][=C][Ring2][Ring1][Branch2][O][C]
[Cl][C][=C][C][=C][Branch2][Ring2][=Branch1][C][=N][N][Branch2][Ring1][C][C][=N][C][Branch1][=Branch2][C][=C][C][=C][C][=C][Ring1][=Branch1][=C][S][Ring1][O][C][Branch1][=Branch2][C][=C][C][=C][C][=C][Ring1][=Branch1][C][Ring2][Ring1][=Branch1][C][=C][Ring2][Ring1][O]
[C][C][=C][C][=C][Branch2][Ring1][Branch1][N][C][=Branch1][C][=O][N][C][C][C][C][C][=C][C][=C][C][=C][Ring1][=Branch1][Ring1][#Branch2][C][=C][Ring2][Ring1][Ring2]
[N][C][=N][C][=N][C][=C][Ring1][=Branch1][C][Branch1][=N][C][=C][Branch1][C][Cl][C][=C][C][=C][Ring1][#Branch1][Cl][=N][N][Ring1][=N][C][C][Branch1][C][O][C][N][C][C][N][Branch1][=Branch2][C][=N][C][=C][C][=N][Ring1][=Branch1][C][C][Ring1][N]
[C][O][C][=C][C][=C][C][Branch2][Ring1][#Branch1][C][=N][N][C][=N][C][C][S][C][Branch1][C][C][=C][C][=Ring1][=Branch1][C][Ring1][#Branch2][S][Ring1][=N][=C][Ring2][Ring1][Ring2][O][C][C][=C][C][=C][C][=C][Ring1][=Branch1]
[C][C][C][C][C][Branch2][Ring1][#Branch1][N][C][=Branch1][C][=O][C][C][Branch1][#Branch2][N][S][Branch1][C][N][=Branch1][C][=O][=O][C][Ring1][#Branch2][=O][C][C][Ring2][Ring1][C]
[C][C][N][Branch1][Ring1][C][C][C][C][N][C][=Branch1][C][=O][C][C][C][N][Branch2][Ring1][Branch1][C][=N][C][=N][C][S][C][Branch1][C][C][=C][Branch1][C][C][C][Ring1][O][=Ring1][#Branch1][C][C][Ring2][Ring1][C]
[C][C][C][C][=C][Branch2][Ring1][Branch1][O][C][C][C][O][C][=C][C][=C][C][=Branch1][Ring2][=C][Ring1][=Branch1][C][C][C][Ring1][=Branch1][C][=C][C][Branch1][=Branch1][C][Branch1][C][C][=O][=C][Ring2][Ring1][#Branch1][O]
[C][C][=Branch1][C][=O][N][C][C][C][Branch2][Ring2][O][N][C][=C][Branch1][=Branch1][N+1][=Branch1][C][=O][O-1][C][=C][C][Branch2][Ring1][=Branch1][N][C][=C][C][=C][C][=C][C][Ring1][=Branch1][=N][C][=C][C][=C][C][=C][Ring1][=C][Ring1][=Branch1][=C][Ring2][Ring1][Branch2][Cl][C][C][Ring2][Ring1][S]
[O][=N+1][Branch1][C][O-1][C][=C][C][=C][Branch2][Ring1][=Branch1][C][N][C][C][N][Branch1][O][C][C][C][=C][C][=C][C][=C][Ring1][=Branch1][C][C][Ring1][=C][C][=C][Ring2][Ring1][Branch1]
[O][C][Branch1][N][C][=C][C][=C][Branch1][C][Br][C][=C][Ring1][#Branch1][C][Branch1][=Branch2][C][N][C][C][C][C][Ring1][Branch1][O][C][=C][C][=C][Branch1][=Branch2][C][=C][C][=C][C][=C][Ring1][=Branch1][C][=C][Ring1][N]
[C][O][C][=Branch1][C][=O][C][=C][C][=C][C][=C][Ring1][=Branch1][N][C][=Branch1][C][=O][C][=C][C][Branch1][N][C][=C][C][=C][Branch1][C][F][C][=C][Ring1][#Branch1][=C][C][=C][Ring1][=N][O]
[C][C][=C][C][=C][C][Branch1][=Branch1][C][Branch1][C][N][=O][=C][Ring1][=Branch2]
[O][=C][O][C][Branch1][P][C][O][C][=C][C][=C][C][=C][C][=C][C][=C][Ring1][#Branch2][Ring1][=Branch1][C][N][Ring1][P][C][=C][C][Branch1][C][Cl][=C][N][=C][Ring1][#Branch1][N][C][=N][C][=N][Ring1][Branch1]
[C][C][=C][C][Branch1][C][C][=N][C][Branch2][Ring1][P][N][=C][Branch1][#C][N][C][=N][C][=C][C][=C][C][=C][Ring1][=Branch1][S][Ring1][=Branch2][N][C][=Branch1][C][=O][C][=C][C][=C][C][=C][Ring1][=Branch1][O][=C][Ring2][Ring1][=N]
[C][C][C][Branch2][Ring1][C][C][=Branch1][C][=O][N][C][Branch1][Branch1][C][C][S][C][C][=Branch1][C][=O][O][C][=C][C][=C][C][=C][Ring1][=Branch1]
[O][=C][C][Branch1][O][C][C][=C][C][=C][C][=C][Ring1][=Branch1][Cl][NH1][C][=C][C][Branch1][P][N][C][C][C][Branch1][Branch1][C][C][Ring1][=Branch1][O][C][C][O][Ring1][#Branch1][=C][N][=C][Ring2][Ring1][#Branch2][Ring1][S]
[O][=C][Branch2][Branch1][=Branch1][O][C][C][O][C][Branch1][C][O][C][Branch2][Ring1][#Branch1][O][C][=Branch1][C][=O][C][=C][C][Branch1][C][O][=C][Branch1][C][O][C][Branch1][C][O][=C][Ring1][=Branch2][C][Ring2][Ring1][C][O][C][=Branch1][C][=O][C][=C][C][Branch1][C][O][=C][Branch1][C][O][C][=C][Ring1][Branch2][C][=C][C][Branch1][C][O][=C][Branch1][C][O][C][Branch1][C][O][=C][Ring1][=Branch2]
[C][C][=Branch1][C][=O][O][C][=C][Branch1][C][F][C][=C][Branch1][P][C][Branch1][C][C][C][=C][Branch1][C][C][C][C][C][=Branch1][C][=O][O][C][=C][Ring1][P][F]
[C][N][C][=N][C][=C][Branch1][C][N][N][=C][Branch1][O][S][C][C][=C][C][=C][C][=C][Ring1][=Branch1][N][=C][Ring1][#C][Ring2][Ring1][C]
[O][=C][Branch1][=Branch2][C][=C][C][=C][C][=C][Ring1][=Branch1][C][=C][C][=C][N][=C][Branch1][Branch2][C][C][=C][O][C][=Ring1][Branch1][N][=C][C][Ring1][O][=C][Ring1][#C]
[C][C][=Branch1][C][=O][O][C][N][C][=Branch1][C][=O][C][=C][C][=C][C][=C][Ring1][=Branch1][C][Ring1][#Branch2][=O]
[C][O][C][=C][C][=C][Branch2][Ring1][=C][C][=C][C][=C][C][=C][Branch1][O][N][C][=Branch1][C][=O][C][Branch1][C][C][C][C][=C][Ring1][N][C][Branch1][C][N][=N][Ring1][P][C][=C][Ring2][Ring1][#Branch1]
[C][C][=C][C][=C][C][Branch2][Ring1][N][N][C][=Branch1][C][=O][C][C][C][N][Branch1][=C][C][=Branch1][C][=O][N][C][C][C][C][C][C][Ring1][=Branch1][C][Ring1][=C][=C][Ring2][Ring1][#Branch1][C]
[C][=C][C][=C][Branch2][Ring1][P][C][=N][N][=C][Branch2][Ring1][=Branch1][C][N][C][C][N][Branch1][O][C][C][N][C][C][O][C][C][Ring1][=Branch1][C][C][Ring1][=C][O][Ring2][Ring1][Ring2][C][=C][Ring2][Ring1][#Branch2]
[O][C][C][N][C][C][N][Branch2][Ring1][N][C][=N][N][=C][N][Ring1][Branch1][C][=C][C][=C][N][=C][Ring1][=Branch1][N][C][=C][C][=C][C][=C][Ring1][=Branch1][Ring1][#C][C][C][Ring2][Ring1][=Branch2]
[C][O][C][=Branch1][C][=O][N][C][Branch2][Branch2][=Branch2][C][=Branch1][C][=O][N][C][Branch2][=Branch1][N][C][=Branch1][C][=O][N][C][Branch1][C][C][C][=Branch1][C][=O][N][C][Branch1][=Branch1][C][C][C][C][N][C][=Branch1][C][=O][N][C][C][=Branch1][C][=O][N][C][Branch2][Ring2][Ring2][C][=Branch1][C][=O][N][C][Branch1][Ring1][C][O][C][=Branch1][C][=O][N][C][Branch1][N][C][=Branch1][C][=O][N][C][C][Branch1][C][N][=O][C][Branch1][C][C][C][C][=C][C][=C][Branch1][C][O][C][=C][Ring1][#Branch1][C][Branch1][C][C][C][C][Branch1][C][C][C]
[C][C][C][=C][Branch1][C][C][N][Branch2][Ring1][=C][C][=Branch1][C][=O][C][C][C][C][N][Ring1][Branch1][C][=Branch1][C][=O][C][=C][C][Branch1][Ring1][O][C][=C][C][=C][Ring1][Branch2][O][C][N][=Ring2][Ring1][=Branch2]
[C][=C][C][=N][C][Branch1][C][C][=C][Branch2][Ring1][#Branch1][C][=Branch1][C][=O][N][C][=C][C][=C][Branch1][Branch2][C][=C][S][N][=N][Ring1][Branch1][N][=C][Ring1][O][N][=C][Ring2][Ring1][Branch1][C][=C][Ring2][Ring1][=Branch2][O][C]
[C][=C][C][=C][Branch2][Ring2][Branch2][C][=N][C][Branch2][Ring1][N][C][N][C][C][N][Branch1][P][C][C][=C][C][=C][C][=Branch1][Ring2][=C][Ring1][=Branch1][O][C][O][Ring1][=Branch1][C][C][Ring1][S][=C][O][Ring2][Ring1][=Branch1][C][=C][Ring2][Ring1][=N]
[C][C][C][C][O][P][=Branch1][C][=O][Branch1][#Branch1][O][C][C][S][C][C][O][C][Branch1][C][C][C][Branch1][C][C][C]
[C][=C][C][=C][Branch2][Ring1][#Branch2][C][C][C][C][N][Branch1][#C][C][C][=N][C][=C][C][=C][C][=C][Ring1][=Branch1][NH1][Ring1][=Branch2][C][C][Ring1][S][C][=C][Ring2][Ring1][#Branch1]
[C][C][=C][C][=C][C][Branch2][Ring2][C][C][S][=Branch1][C][=O][=Branch1][C][=O][C][C][=Branch1][C][=O][N][C][C][=C][C][=C][Branch1][#Branch2][O][C][Branch1][C][F][Branch1][C][F][F][C][=C][Ring1][O][=C][S][C][Ring2][Ring1][Branch2][=C][Ring2][Ring1][N]
[C][C][C][O][C][=Branch1][C][=O][C][Branch1][C][C][C][=Branch1][C][=O][C][Branch1][C][C][C][Branch2][Ring1][Branch1][O][C][O][C][Branch1][C][C][C][C][Branch1][=Branch1][N][Branch1][C][C][C][C][Ring1][#Branch2][O][C][Branch1][C][C][Branch1][C][O][C][C][Branch1][C][C][C][=Branch1][C][=O][C][Branch1][C][C][C][N][Branch2][Ring1][=Branch1][N][C][C][=C][C][=C][N][=C][Branch1][C][N][C][Branch1][C][O][=C][C][Ring1][Branch2][=C][Ring1][N][C][=Branch1][C][=O][O][C][Ring2][Branch1][=Branch1][Ring2][Ring1][Branch1][C]
[C][C][C][C][C][=C][Branch2][Ring2][#C][S][C][=N][C][Branch1][C][N][=C][Branch1][P][C][=Branch1][C][=O][C][=C][C][=C][C][Branch1][Ring1][O][C][=C][Ring1][Branch2][C][Branch1][#C][C][=C][C][=C][C][=C][C][=C][C][=C][Ring1][#Branch2][Ring1][=Branch1][=N][Ring2][Ring1][O][C][Ring2][Ring2][Ring1]
[O][=C][C][=C][Branch1][#Branch1][S][C][C][S][Ring1][=Branch1][C][=Branch1][C][=O][N][Ring1][#Branch2][C][=C][C][Branch1][C][Cl][=C][C][Branch1][C][Cl][=C][Ring1][Branch2]
[C][O][C][=C][C][=C][C][Branch2][Ring1][=Branch2][C][=Branch1][C][=O][N][C][=N][C][Branch1][O][C][=C][C][=C][Branch1][C][C][O][Ring1][=Branch1][=C][S][Ring1][O][=C][Ring2][Ring1][Ring2]
[C][C][Branch2][Ring1][=Branch1][C][=Branch1][C][=O][N][C][=C][C][=C][C][=Branch1][Ring2][=C][Ring1][=Branch1][O][C][C][O][Ring1][#Branch1][C][C][N][Ring1][P][C][=Branch1][C][=O][C][C][Branch1][C][N][=O]
[C][O][C][=C][C][Branch2][Ring2][=N][C][=Branch1][C][=O][N][C][O][N][=C][Branch2][Ring1][#Branch1][C][=C][C][=C][Branch1][=N][C][Branch1][C][C][Branch1][C][C][C][=Branch1][C][=O][O][C][=C][Ring1][N][C][=Ring1][P][C][=C][C][=C][S][Ring1][Branch1][=C][C][=C][Ring2][Ring1][#C][C][#N]
[C][C][Branch1][C][C][C][Branch2][Ring1][#Branch1][N][C][=Branch1][C][=O][C][=C][C][=C][Branch1][Branch2][N][C][=C][N][=C][Ring1][Branch1][C][=C][Ring1][O][C][=Branch1][C][=O][N][C][C][C][=C][C][=C][C][=C][Ring1][=Branch1][C][Ring1][#Branch2]
[N][C][C][C][C][C][N][C][=Branch1][C][=O][C][Branch1][S][C][C][=C][NH1][C][=C][C][=C][C][=C][Ring1][=Branch2][Ring1][=Branch1][N][C][=Branch1][C][=O][C][N][C][=Branch1][C][=O][C][Branch1][S][C][C][=C][C][=C][C][=C][C][=C][C][Ring1][=Branch1][=C][Ring1][#Branch2][N][C][=Branch1][C][=O][C][=C][C][Branch1][C][Br][=C][C][Branch1][C][Br][=C][Ring1][Branch2]
[O][=C][O][C][Branch1][#Branch2][C][=C][C][=C][C][=C][Ring1][=Branch1][F][=N][C][=C][C][=C][Branch1][C][Br][C][=C][Ring2][Ring1][C][Ring1][#Branch1]
[C][C][=C][C][=C][Branch2][Ring2][N][C][=N][C][Branch2][Ring1][#C][C][S][=Branch1][C][=O][=Branch1][C][=O][C][C][=Branch1][C][=O][N][C][C][=C][C][=C][C][=Branch1][Ring2][=C][Ring1][=Branch1][O][C][O][Ring1][=Branch1][=C][Branch1][C][C][O][Ring2][Ring1][Branch2][C][=C][Ring2][Ring1][=N]
[C][N][Branch1][C][C][C][C][O][C][C][=C][N][Branch1][=C][C][=C][C][=C][C][Branch1][C][F][=C][Ring1][#Branch2][Ring1][#Branch1][C][C][C][=C][C][=C][C][=C][Ring1][=Branch1][Ring2][Ring1][C]
[C][C][N][Branch2][Ring1][#Branch1][C][C][C][N][C][C][N][Branch1][#Branch2][C][=C][C][=C][C][=C][Ring1][=Branch1][F][C][C][Ring1][=N][C][=Branch1][C][=O][C][=C][C][=C][C][=C][Ring1][=Branch1]
[N][C][=Branch1][C][=O][C][=C][C][=C][C][Branch2][Branch1][C][C][N][C][=Branch1][C][=O][C][=Branch2][Ring1][#Branch2][=N][N][Branch1][N][C][=C][C][=C][Branch1][C][F][C][=C][Ring1][#Branch1][C][=Branch1][C][=O][C][=C][C][=C][O][Ring1][Branch1][C][=C][C][=C][C][=C][Ring1][=Branch1][Ring2][Ring1][O][=C][Ring2][Ring1][P]
[C][O][C][=C][C][=C][C][C][=Branch1][C][=O][O][C][=C][C][Branch1][C][O][=C][C][=C][Ring1][#Branch1][C][Ring1][S][=Ring1][N]
[C][C][=Branch1][C][=O][N][C][Branch1][#Branch1][N][C][Branch1][C][C][C][C][=Branch1][C][=O][N][C][Branch2][Ring1][=N][C][=Branch1][C][=O][N][C][Branch1][C][C][C][=Branch1][C][=O][N][C][Branch1][#Branch1][C][C][=Branch1][C][=O][O][C][=Branch1][C][=O][O][C][Branch1][C][C][O]
[O][=C][O][C][C][=C][C][=C][Branch2][Ring2][C][O][C][C][C][C][N][C][C][N][Branch2][Ring1][C][C][=C][C][=C][Branch1][Branch2][C][=C][C][=C][S][Ring1][Branch1][C][=C][Ring1][O][C][C][Ring1][P][C][=C][Ring2][Ring1][N][Ring2][Ring1][#C]
[C][C][Branch1][C][C][Branch1][C][C][S][=Branch1][C][=O][N][C][=Branch1][C][=O][C][C][Branch1][=Branch1][C][C][C][C][N][C][=Branch1][C][=O][N][C][C][=C][C][=C][C][=C][Ring1][=Branch1][C][=C][C][=C][C][=C][Ring1][=Branch1][Ring1][=N]
[C][C][Branch1][C][C][=C][C][C][C][Branch1][C][C][C][Branch1][Branch2][C][C][=C][Branch1][C][C][C][C][C][Branch1][Branch2][C][C][=C][Branch1][C][C][C][C][=Branch1][C][=O][C][=Branch2][Ring2][#Branch2][=C][Branch2][Ring1][=Branch1][C][=C][Branch1][C][O][C][Branch1][Branch2][C][C][=C][Branch1][C][C][C][=C][C][=C][Ring1][N][O][C][=Branch1][C][=O][C][Ring2][Ring2][Ring1][Branch1][#Branch1][C][C][C][C][C][C][C][Ring2][Ring2][#Branch2][=O]
[C][O][C][=C][C][=C][Branch1][S][O][C][C][C][=C][C][=C][C][=C][Ring1][=Branch1][C][N][Ring1][#Branch2][C][=C][Ring1][P]
[C][C][=C][C][=C][Branch2][Ring2][#C][C][N][Branch2][Ring1][Ring1][C][C][=N][C][=Branch1][C][=O][C][=C][C][=C][C][=C][Ring1][=Branch1][NH1][Ring1][O][C][=Branch1][C][=O][C][C][C][=Branch1][C][=O][N][C][C][=C][C][=C][Branch1][C][F][C][=C][Ring1][#Branch1][C][=C][Ring2][Ring2][Ring1]
[O][=C][Branch1][C][O][C][=C][C][=C][Branch2][Ring1][Ring1][N][C][Branch1][C][O][=C][C][=C][C][=C][C][Ring1][=Branch1][=N][C][Ring1][O][=S][C][=C][Ring2][Ring1][C]
[C][C][C][=C][C][=N][C][Branch1][C][O][=C][Branch1][=Branch1][C][Branch1][C][C][=O][C][=Branch1][C][=O][N][Ring1][O][C][=Ring1][#C]
[C][C][=C][C][=C][C][Branch2][Branch1][Ring1][O][C][C][N][=C][C][=C][Branch1][O][O][C][C][=C][C][=C][C][=C][Ring1][=Branch1][C][=C][N][Ring1][=C][C][=Ring1][P][C][N][C][=C][C][=C][Branch1][N][C][C][=Branch1][C][=O][O][C][Branch1][C][C][C][C][=C][Ring1][=N][=C][Ring2][Ring2][Branch2]
[O][=C][Branch1][=Branch2][N][N][C][=N][N][=C][Ring1][Branch1][C][=C][C][=C][Branch1][C][Cl][C][=C][Ring1][#Branch1]
[C][C][Branch1][C][C][Branch1][C][C][C][=C][C][=C][O][C][Branch1][O][N][C][=Branch1][C][=O][C][=Branch1][C][=O][O][=N][C][Ring1][O][=C][Ring1][#C]
[O][=C][Branch1][O][N][C][C][=C][C][=C][C][=C][Ring1][=Branch1][C][S][C][=C][C][Branch1][C][Cl][=C][C][=C][Ring1][#Branch1][C][=Ring1][#Branch2][Cl]
[N][C][C][Branch1][C][F][C][C][N][Branch2][Ring1][Branch2][C][=N][C][=C][C][=C][C][=C][Ring1][=Branch1][C][C][C][=C][C][=C][C][=C][Ring1][=Branch1][Ring1][#C][C][Ring2][Ring1][=Branch1]
[C][C][Branch1][C][C][C][C][O][C][=Branch1][C][=O][N][C][C][N][Branch2][Branch1][Ring1][C][=Branch1][C][=O][C][Branch1][P][C][C][=C][C][=C][C][Branch1][=Branch1][C][=Branch1][C][=N][N][=C][Ring1][=Branch2][N][S][=Branch1][C][=O][=Branch1][C][=O][N][C][C][=C][C][=C][C][Branch1][Branch2][O][C][C][Branch1][C][C][C][=C][Ring1][O][C][C][Ring2][Ring2][Ring2]
[O][=C][Branch1][=C][C][C][C][=C][C][=C][Branch1][C][Cl][C][=C][Ring1][#Branch1][O][C][C][C][C][C][C][C][C][C][C][C][O][C][=Branch1][C][=O][C][Ring1][=C]
[C][C][=C][C][=C][N][=C][Ring1][=Branch1][N][C][=Branch1][C][=O][C][Branch1][=C][C][=Branch1][C][=O][N][N][C][C][O][C][C][Ring1][=Branch1][C][=C][C][=C][C][=C][Ring1][=Branch1]
[O][=S][=Branch1][C][=O][Branch2][Ring1][#Branch1][N][C][C][C][C][C][C][Branch1][O][C][C][Branch1][Ring2][C][Ring1][=Branch1][C][Ring1][=Branch2][C][Ring1][#Branch2][C][=C][C][Branch1][C][Cl][=C][C][=C][Ring1][#Branch1][O]
[C][C][=C][C][=C][C][Branch1][C][C][=C][Ring1][#Branch1][C][O][C][=C][C][Branch2][Ring1][=C][N][Branch1][Branch2][C][C][C][=Branch1][C][=O][O][S][=Branch1][C][=O][=Branch1][C][=O][C][=C][C][Branch1][C][C][=C][C][=C][Ring1][#Branch1][O][=C][C][=C][Ring2][Ring1][#Branch1][N]
[C][N][Branch1][C][C][C][C][C][N][C][=Branch1][C][=O][C][=Branch1][C][=O][N][C][C][C][C][C][C][Branch2][Ring1][Ring2][N][C][=Branch1][C][=O][C][O][C][=C][C][=C][Branch1][C][Cl][C][=C][Ring1][#Branch1][Cl][C][=Branch1][C][=O][N][C][C][=C][C][=C][C][=C][Ring1][=Branch1]
[C][N][Branch1][=C][C][=C][C][=C][NH1][C][=C][C][Ring1][Branch1][=C][Ring1][=Branch2][C][C][C][N][C][C][Branch2][Ring1][Branch1][C][N][C][=Branch1][C][=O][C][=C][C][=C][C][=C][Branch1][Ring1][C][#N][C][=C][Ring1][Branch2][N][Branch1][#Branch2][C][C][=C][C][=C][C][=C][Ring1][=Branch1][C][=Branch1][C][=O][N][Branch1][C][C][C][Ring2][Ring1][#C][=O]
[C][C][C][C][C][C][=C][C][C][=C][C][C][C][C][C][C][C][C][=Branch1][C][=O][O]
[C][C][C][=Branch1][=Branch2][=C][C][=C][C][=C][O][Ring1][Branch1][C][=C][S][C][=Branch1][C][=S][N][C][Ring1][=Branch1][=O]
[C][C][=C][C][=C][Branch2][Ring2][#Branch1][N][C][=N][C][=Branch1][C][=O][C][C][Branch1][C][C][=C][Branch1][Branch2][C][C][C][=Branch1][C][=O][O][N][Branch1][=Branch1][C][C][C][Ring1][Ring1][C][=Ring1][=C][NH1][Ring2][Ring1][Ring1][C][=C][Ring2][Ring1][O]
[C][O][C][=C][C][=N][C][=C][Ring1][=Branch1][C][N][C][=Branch1][C][=O][C][C][C][C][=Branch1][C][=O][N][Branch1][#Branch1][C][C][C][C][Ring1][Ring1][C][Ring1][O]
[C][C][=C][C][=C][Branch1][C][C][C][Branch2][Ring2][=N][N][C][=C][N][=C][Ring1][Branch1][S][C][C][=Branch1][C][=O][N][C][=C][C][=C][Branch2][Ring1][Ring1][S][=Branch1][C][=O][=Branch1][C][=O][C][=C][C][=C][Branch1][C][Cl][C][=C][Ring1][#Branch1][C][=C][Ring1][S][=C][Ring2][Ring1][P]
[C][C][=Branch1][C][=O][N][C][Branch1][=Branch2][C][=C][C][=C][C][=N][Ring1][=Branch1][C][=N][C][Branch2][Ring1][#Branch1][C][=C][C][=C][Branch1][=N][C][=C][C][=C][C][Branch1][Ring1][C][#N][=C][Ring1][Branch2][C][=C][Ring1][=C][=N][O][Ring2][Ring1][Ring1]
[C][C][C][=C][Branch1][=C][C][=Branch1][C][=O][O][C][Branch1][C][C][Branch1][C][C][C][N][C][=C][Branch1][Branch2][S][C][Ring1][Branch1][=N][Ring1][#C][C][C][Branch1][=Branch2][C][=C][C][=C][C][=C][Ring1][=Branch1][C][C][Ring1][#C][=O]
[C][C][=C][C][Branch1][C][C][=C][C][=Branch1][Ring2][=C][Ring1][#Branch1][C][C][Branch1][=N][C][C][=Branch1][C][=O][N][C][C][C][C][Ring1][Branch1][C][=Branch1][C][=O][N][Ring1][S]
[C][C][N][Branch1][Ring1][C][C][S][=Branch1][C][=O][=Branch1][C][=O][C][=C][C][=C][Branch2][Ring1][=Branch1][N][C][=Branch1][C][=O][C][O][C][=Branch1][C][=O][C][=C][C][=C][C][=C][Ring1][=Branch1][O][C][C][Branch1][C][C][=C][Ring2][Ring1][=Branch1]
[C][C][C][C][C][C][C][C][C][C][C][C][C][C][C][C][O][P][=Branch1][C][=O][Branch2][Ring1][=Branch1][C][O][C][C][O][N][C][=N][C][=C][Branch1][C][N][N][=C][N][=C][Ring1][#Branch1][Ring1][#Branch2][O][C][C][O][Ring2][Ring1][=Branch1]
[C][C][C][C][C][C][C][C][C][C][C][C][C][C][C][C][=Branch1][C][=O][N][C][C][Branch1][C][C][Branch1][C][C][C][C][=C][Branch1][C][O][C][=Branch1][C][=O][C][Branch1][Ring1][O][C][=C][Branch1][C][O][C][=Ring1][N][C][Ring1][S]
[C][C][C][C][=C][C][=C][Branch1][#C][C][=C][Ring1][=Branch1][C][=C][N][=C][Branch1][C][N][O][Ring1][=Branch1][C][Branch1][C][C][C][C][C][C][Branch1][C][C][Branch1][=Branch1][C][=Branch1][C][=O][O][C][Ring1][O][C][C][Ring2][Ring1][Branch2]
[C][C][=Branch2][Ring1][Branch1][=C][C][N+1][=C][N][Branch1][C][C][C][=N][C][=N][C][Branch1][C][N][=C][Ring1][#Branch1][Ring1][O][C][C][C][Branch1][C][C][=C][C][O][C][=Branch1][C][=O][C][Branch2][Ring1][Branch1][N][C][C][C][O][C][=C][C][=C][Branch1][=Branch1][N+1][=Branch1][C][=O][O-1][C][=C][Ring1][=Branch2][C][O][C][=Branch1][C][=O][C][C][Branch1][=Branch1][N+1][=Branch1][C][=O][O-1][=C][Branch1][=Branch2][C][Branch1][C][F][Branch1][C][F][F][C][Branch1][=Branch2][N+1][Branch1][C][C][Branch1][C][C][C][O][C][Ring2][Branch1][#Branch2][=O]
[C][C][C][O][C][=C][C][=C][Branch2][Ring1][=Branch2][N][C][=Branch1][C][=O][C][=C][C][=C][NH1][C][Branch1][C][C][=C][Branch1][C][C][C][Ring1][#Branch1][=C][Ring1][O][C][=C][Ring2][Ring1][Ring2][O][C][C]
[C][O][C][=C][C][=C][C][=C][Ring1][=Branch1][C][N][C][=Branch1][C][=S][N][C][C][C][C][Branch2][Ring1][#Branch2][C][C][N][C][C][N][Branch1][=C][C][=N][C][=C][C][=C][Ring1][=Branch1][C][C][O][Ring1][Branch1][C][C][Ring1][#C][C][C][Ring2][Ring1][#Branch1]
[C][O][C][=C][C][=C][Branch2][Ring2][#Branch1][N][C][C][N][Branch2][Ring1][O][C][=Branch1][C][=O][C][N][Branch1][C][C][S][=Branch1][C][=O][=Branch1][C][=O][C][=C][C][=C][Branch1][C][Cl][S][Ring1][=Branch1][C][C][Ring2][Ring1][Ring2][C][=C][Ring2][Ring1][#Branch2]
[C][O][C][=C][C][=C][C][Branch2][Ring2][P][N][C][=Branch1][C][=O][N][Branch1][#Branch2][C][C][=C][C][=C][C][=C][Ring1][=Branch1][C][C][=C][N][=C][Branch2][Ring1][Ring2][C][C][C][N][Branch1][#Branch2][C][C][=C][C][=C][C][=C][Ring1][=Branch1][C][C][Ring1][=N][N][Ring1][P][N][=C][Ring2][Ring2][Branch1]
[C][C][N][C][=C][Branch1][C][I][C][Branch2][Ring1][Branch2][C][=Branch1][C][=O][N][C][C][=C][C][=C][C][=Branch1][Ring2][=C][Ring1][=Branch1][O][C][C][C][O][Ring1][Branch2][=N][Ring2][Ring1][Branch1]
[C][C][=C][C][=C][Branch2][Branch1][C][N][C][=Branch1][C][=O][N][C][C][O][C][=C][C][=C][Branch1][=N][C][=C][Ring1][=Branch1][C][=C][C][=C][C][=C][Ring1][=Branch1][O][C][=Branch1][C][=O][N][Branch1][#Branch1][C][Branch1][C][C][C][O][C][=Branch1][C][=O][N][Ring2][Ring1][Branch2][C][C][=C][Ring2][Ring2][Ring2]
[C][O][C][=C][C][=C][Branch2][Ring1][P][C][=C][C][=C][Branch2][Ring1][Branch1][O][C][O][C][Branch1][Ring1][C][O][C][Branch1][C][O][C][Branch1][C][O][C][Ring1][#Branch2][O][C][=C][Ring2][Ring1][C][C][=C][Ring2][Ring1][Branch2][N]
[N][C][C][C][=N][NH1][C][=Ring1][Branch1][C][C][Branch2][Ring2][O][C][N][C][C][C][Branch2][Ring1][=C][N][C][=Branch1][C][=O][N][Branch1][N][C][C][=N][C][Branch1][C][Cl][=C][S][Ring1][=Branch1][C][=C][C][=C][C][=C][Ring1][=Branch1][Ring1][P][C][C][Ring2][Ring1][#Branch1][C][Ring2][Ring1][S]
[C][C][=Branch1][Branch2][=N][N][C][=Branch1][C][=N][N][C][=C][C][=C][Branch1][=Branch1][C][=Branch1][C][=O][O][C][=C][Ring1][=Branch2]
[C][C][C][C][N][C][=Branch1][C][=S][S][C][C][C][N][C][C][N][Branch2][Ring1][Branch2][C][=C][C][=C][Branch1][=N][N][C][=Branch1][C][=O][C][C][C][C][C][C][=O][C][=C][Ring1][S][C][C][Ring2][Ring1][#Branch1]
[C][C][N][C][C][N][Branch2][Ring2][=N][S][=Branch1][C][=O][=Branch1][C][=O][C][=C][C][=C][Branch2][Ring1][#Branch2][C][=Branch1][C][=O][N][N][=C][Branch1][=Branch2][C][Branch1][C][F][Branch1][C][F][F][C][=C][C][=C][C][=N][Ring1][=Branch1][C][=C][Ring2][Ring1][Branch1][C][C][Ring2][Ring1][=C]
[C][O][C][=C][C][Branch2][Ring1][Branch2][C][C][=C][C][=C][Branch1][C][O][C][=C][Ring1][#Branch1][O][C][=Branch1][C][=N][C][Ring1][N][Branch1][C][C][C][=C][C][Branch1][Ring1][O][C][=C][Ring2][Ring1][Branch1][O][C][C][C][C][C][O][C][=C][C][Branch1][Ring1][O][C][=C][C][=C][Ring1][Branch2]
[C][C][C][C][C][C][C][C][C][C][C][Branch1][C][Br][C][=Branch1][C][=O][O][C][C][Branch1][C][O][C][O]
[C][C][=Branch1][S][=N][N][C][=Branch1][C][=O][C][=C][C][=C][C][=C][Ring1][=Branch1][O][C][=C][C][=C][Branch1][=Branch1][N+1][=Branch1][C][=O][O-1][C][=C][Ring1][=Branch2]
[C][C][C][=C][C][=C][C][=C][Ring1][=Branch1][C][=Branch1][C][=O][N][Branch2][Ring1][=Branch2][C][C][C][C][N][C][C][N][Branch1][N][C][=C][C][=C][C][Branch1][C][Cl][=C][Ring1][#Branch1][C][C][Ring1][=N][C][Ring2][Ring1][#Branch2][=O]
[C][C][S][=Branch1][C][=O][=Branch1][C][=O][C][=C][C][=C][Branch2][Ring1][Branch1][C][=Branch1][C][=O][N][C][C][=C][S][C][Branch1][=Branch1][C][C][C][Ring1][Ring1][=N][Ring1][Branch2][C][=C][Ring2][Ring1][C]
[N][#C][C][Branch1][#Branch2][C][C][=C][C][=C][C][=C][Ring1][=Branch1][N][C][=Branch1][C][=O][C][=C][C][=C][N][=C][Ring1][=Branch1][S][C][=C][C][=C][C][=C][Ring1][=Branch1]
[C][N][C][=C][C][Branch2][Ring1][=Branch2][N][C][=Branch1][C][=O][C][=C][C][=C][Branch1][#Branch2][C][N][C][C][O][C][C][Ring1][=Branch1][C][=C][Ring1][=N][=N][Ring2][Ring1][Branch1]
[C][=C][C][C][C][Ring1][Ring1][Branch2][#Branch1][C][N][C][=Branch1][C][=O][C][C][C][Branch1][O][O][C][C][=C][C][=C][C][=C][Ring1][=Branch1][C][N][Ring1][=N][C][=Branch1][C][=O][C][Branch1][=Branch1][C][Branch1][C][C][C][N][C][C][C][C][C][Branch1][Ring2][C][Ring1][=Branch1][C][C][Ring1][=Branch2][C][=N][C][=C][Branch1][C][Cl][C][=C][Ring1][#Branch1][C][N][Ring1][#Branch2][C][=Branch1][C][=O][C][C][C][O][C][Ring1][Branch1][C][=Branch1][C][=O][O][C][C][=C][C][=C][C][=C][Ring1][=Branch1][C][=Branch1][C][=O][O]
[C][O][C][=C][C][=C][Branch2][Ring2][Branch1][N][C][=Branch1][C][=O][N][C][C][N][C][=Branch1][C][=O][C][=C][C][=C][NH1][C][=C][S][C][Ring1][Branch1][=C][Ring1][Branch2][C][C][Ring1][N][C][C][=Branch1][C][=O][O][C][=C][Ring2][Ring1][=C]
[C][C][C][N][C][=Branch1][Ring2][=N][C][#N][N][C][C][C][C][C][C][Branch1][Ring2][C][Ring1][=Branch1][C][C][Ring1][=Branch2][C][Ring1][=Branch1]
[C][O][C][=Branch1][C][=O][C][C][C][Branch2][Ring1][Ring2][O][C][=Branch1][C][=O][C][=C][N][=C][C][=C][C][=C][C][Ring1][=Branch1][=N][Ring1][#Branch2][C][N][Ring2][Ring1][C]
[C][N][Branch1][P][C][C][=C][Branch1][=Branch1][C][=Branch1][C][=O][O][C][C][C][C][Ring1][=Branch2][C][=Branch1][C][=O][C][C][O][C][=C][C][=C][C][=C][Ring1][=Branch1][C][Ring1][#Branch2]
[C][N][C][Branch1][O][C][N][C][C][C][C][C][C][Ring1][#Branch1][=N][C][=C][Ring1][=N][C][=Branch1][C][=O][N][Branch1][#Branch2][C][C][=C][C][=C][C][=C][Ring1][=Branch1][C][=Branch1][C][=O][N][Ring1][#C][C]
[C][C][=C][C][=C][C][Branch1][C][Cl][=C][Ring1][#Branch1][N][C][=Branch1][C][=O][C][=C][C][=N][C][Branch1][C][Cl][=C][Ring1][#Branch1]
[C][C][=N][N][Branch1][N][C][=C][C][=C][Branch1][C][Br][C][=C][Ring1][#Branch1][C][C][=Branch1][C][=O][N][Branch2][Ring1][#Branch1][C][=C][C][=C][Branch1][Ring1][C][#N][C][Branch1][=Branch2][C][Branch1][C][F][Branch1][C][F][F][=C][Ring1][N][C][=N][C][Ring2][Ring1][=N][=Ring2][Ring1][Ring1]
[N][C][=Branch1][C][=O][C][=C][N][=C][NH1][C][Branch1][=N][N][C][C][C][C][C][C][Ring1][=Branch1][C][Ring1][Branch1][=N][C][Ring1][=N][=C][Ring1][P]
[C][C][=N][N][Branch2][Ring1][#C][C][=N][C][Branch1][#Branch2][N][C][=C][C][=C][C][=C][Ring1][=Branch1][=C][C][=N][N][Branch1][C][C][C][Ring1][=Branch1][=N][Ring1][P]
[O][=C][Branch1][C][O][C][O][C][=C][C][=C][C][Branch2][Branch1][C][C][C][C][N][Branch2][Ring2][#Branch1][C][C][C][C][Branch1][C][O][Branch2][Ring1][Branch2][C][=N][C][=C][C][Branch1][=Branch2][C][Branch1][C][F][Branch1][C][F][F][=C][C][=C][Ring1][#Branch2][NH1][Ring1][=N][C][C][Ring2][Ring1][Ring2][C][C][Ring2][Ring1][#Branch2][=C][Ring2][Ring1][#C]
[C][N][Branch1][C][C][C][C][C][N][Branch2][Ring1][=Branch1][C][=C][C][=C][Branch1][N][N][C][C][C][Branch1][C][O][C][C][Ring1][#Branch1][N][=N][Ring1][=N][C][C][Ring2][Ring1][Ring1]
[O][=C][C][=Branch2][Ring1][=Branch1][=C][C][=C][C][=C][Branch1][N][C][=C][C][=C][Branch1][C][Cl][C][=C][Ring1][#Branch1][O][Ring1][N][S][C][=C][C][=C][Branch1][C][Br][C][=C][Ring1][#Branch1][Ring2][Ring1][#Branch1]
[C][C][=Branch1][C][=O][O][C][C][C][Branch1][C][C][C][C][Branch2][Ring2][#Branch2][C][Branch1][C][C][C][C][C][C][C][C][C][=Branch1][C][=O][C][=C][C][Branch1][C][O][=C][C][=C][Ring1][#Branch1][C][Ring1][N][C][C][C][Ring1][S][Ring2][Ring1][Branch1][C]
[C][O][C][=Branch1][C][=O][C][=C][C][=C][C][=C][C][=C][Ring1][=Branch1][N][Ring1][=Branch2][S][=Branch1][C][=O][=Branch1][C][=O][C][=C][C][=C][C][=C][Ring1][=Branch1]
[C][O][C][=C][C][=C][NH1][C][Branch1][=Branch2][C][=C][C][=C][C][=C][Ring1][=Branch1][=C][Branch2][Ring1][O][C][C][N][C][=Branch1][C][=O][C][C][C][C][N][Ring1][Branch1][C][Ring1][=Branch2][C][=C][C][=C][C][=C][Ring1][=Branch1][Cl][C][Ring2][Ring1][=N][=C][Ring2][Ring1][P]
[C][N][C][C][N][Branch2][Ring1][=Branch1][C][=Branch1][C][=O][C][=C][C][=C][C][Branch1][Branch2][N][C][=N][C][=N][Ring1][Branch1][=C][Ring1][O][C][C][Ring2][Ring1][Ring1]
[C][O][C][=C][C][=C][Branch2][Ring2][=Branch1][O][C][=C][O][C][=C][Branch2][Ring1][Ring1][C][C][=Branch1][C][=O][N][C][C][N][Branch1][Ring2][C][C][O][C][C][Ring1][=Branch2][C][=C][C][=C][Ring1][S][C][Ring2][Ring1][Ring2][=O][C][=C][Ring2][Ring1][=N]
[C][O][C][=Branch1][C][=O][N][Branch1][C][C][C][C][C][N][Branch2][Ring2][O][C][=Branch1][C][=O][C][=C][C][=C][C][Branch2][Ring1][O][C][=C][C][=C][C][Branch1][P][C][=N][C][=C][C][=C][C][Branch1][C][F][=C][Ring1][#Branch1][NH1][Ring1][#Branch2][=C][Ring1][S][=C][Ring2][Ring1][=Branch1][C][C][Ring2][Ring1][=C]
[O][=C][C][=C][C][Branch1][C][Br][=C][C][=C][Ring1][#Branch1][N][=C][Branch1][C][O][N][Ring1][N][C][C][C][N][C][C][N][Branch1][N][C][=C][C][=C][Branch1][C][F][C][=C][Ring1][#Branch1][C][C][Ring1][=N]
[C][C][C][O][C][=C][C][=C][C][=C][Ring1][=Branch1][N][Branch2][Ring1][Ring2][C][C][=Branch1][C][=O][N][C][C][=C][C][=C][Branch1][Ring1][O][C][C][=C][Ring1][Branch2][C][Ring2][Ring1][#Branch1][=O]
[N][C][=C][C][=C][C][Branch2][Ring1][C][N][C][=C][C][=N][C][=C][C][Branch1][C][Cl][=C][C][=C][Ring1][O][Ring1][#Branch1][=C][Ring1][P]
[C][N][Branch1][C][C][C][=Branch1][C][=O][O][C][=C][C][=C][Branch2][Ring1][Ring1][C][=C][C][=C][Branch1][=Branch2][C][Branch1][C][F][Branch1][C][F][F][C][=C][Ring1][#Branch2][C][=C][Ring1][S][C][N][C][C][C][Branch2][Ring1][Branch1][N][C][=Branch1][C][=O][N][C][=C][N][=C][C][=C][C][=C][C][Ring1][=Branch1][=C][Ring1][#Branch2][C][C][Ring2][Ring1][Ring2]
[C][C][=Branch1][C][=O][O][C][C][O][C][=C][N][Branch2][Ring2][Branch2][C][=C][C][=C][C][=N][N][Branch2][Ring1][Branch1][S][=Branch1][C][=O][=Branch1][C][=O][C][=C][C][=C][C][=C][O][C][Ring1][Branch1][=C][Ring1][=Branch2][C][Ring2][Ring1][Ring1][=C][Ring2][Ring1][#Branch1][C][=O][C][=Branch1][C][=O][C][Ring2][Ring1][=N][=C][C][Ring2][Ring1][P][O][C][Branch1][C][C][=O]
[C][O][C][=C][C][Branch2][Ring2][Ring2][N][C][=N][C][=C][C][=Branch1][Ring2][=N][Ring1][=Branch1][N][Branch1][#Branch1][C][C][C][C][Ring1][Ring1][C][=C][C][=C][Branch1][C][C][C][=C][Ring1][#Branch1][C][Ring1][S][=O][=C][C][Branch1][Ring1][O][C][=C][Ring2][Ring1][=N][O][C]
[C][O][C][=C][C][=C][Branch2][Ring2][Branch1][N][C][N][=C][C][=C][C][=C][N][Ring1][=Branch1][C][=Ring1][=Branch2][C][=N][C][=N][C][Branch1][=Branch2][N][C][C][C][O][C][Ring1][Branch1][=N][N][Ring1][O][C][=Ring1][#C][C][=C][Ring2][Ring1][=C]
[C][C][=N][N][=C][Branch2][Ring1][O][C][=Branch1][C][=O][O][C][C][=Branch1][C][=O][N][C][=C][C][=C][C][Branch1][=Branch1][S][Branch1][C][C][=O][=C][Ring1][=Branch2][O][Ring2][Ring1][Branch1]
[C][C][C][Branch1][Ring1][C][C][O][C][C][Branch1][=N][N][C][=Branch1][C][=O][C][Branch1][Ring1][C][O][C][O][C][O][C][Branch1][P][N][C][=N][C][=C][Branch1][C][N][N][=C][N][=C][Ring1][#Branch1][Ring1][#Branch2][C][Branch1][C][O][C][Ring1][S][O][Ring2][Ring1][=C]
[C][C][=C][C][=C][Branch2][Ring2][C][N][C][=N][C][Branch1][#Branch1][N][C][C][C][Ring1][Ring1][=C][N][=C][N][Branch1][#Branch2][C][C][C][C][O][C][C][Ring1][=Branch1][C][Ring1][N][=N][Ring2][Ring1][Ring2][C][=C][Ring2][Ring1][#Branch2]
[O][=C][N][N][Branch2][Ring1][=Branch1][C][=Branch1][C][=O][C][C][=Branch1][C][=O][N][C][=C][C][=C][Branch1][C][F][C][=C][Ring1][#Branch1][C][=Branch1][C][=O][C][Ring2][Ring1][Ring1][=C][C][=C][C][=C][Branch1][P][O][C][C][=C][C][=C][C][=C][C][=C][C][Ring1][=Branch1][=N][Ring1][#Branch2][C][=C][Ring2][Ring1][C]
[C][O][C][=C][C][=C][Branch2][Ring2][Branch1][O][C][=C][C][=C][C][Branch2][Ring1][Branch2][N][C][=Branch1][C][=O][C][=C][C][=C][C][Branch1][=Branch2][C][Branch1][C][F][Branch1][C][F][F][=C][Ring1][#Branch2][=C][Ring2][Ring1][Ring1][N][=C][N][=C][Ring2][Ring1][#Branch2][C][=C][Ring2][Ring1][=C][O][C][C][C][N][C][C][C][C][C][Ring1][=Branch1]
[O][=C][C][C][N][=C][Branch1][=N][N][C][=C][C][=C][Branch1][C][Cl][C][=C][Ring1][#Branch1][N][Ring1][=C]
[C][C][S][C][=C][C][=C][C][Branch2][Ring2][Branch2][N][Branch1][=N][C][=Branch1][C][=O][C][=C][C][=C][C][=C][Ring1][=Branch1][C][Branch1][=C][C][=Branch1][C][=O][N][C][C][C][C][C][O][Ring1][Branch1][C][=C][C][=C][N][=C][Ring1][=Branch1][=C][Ring2][Ring1][#C]
[C][O][C][=C][C][=C][C][=C][Ring1][=Branch1][C][=Branch1][C][=O][N][Branch2][Ring1][Branch2][C][C][=C][C][=C][Branch1][=C][C][N][Branch1][C][C][C][=C][C][=C][C][=C][Ring1][=Branch1][O][Ring1][=C][C][Branch1][=C][C][=Branch1][C][=O][N][C][C][C][C][C][C][Ring1][=Branch1][C][C][N][Branch1][C][C][C][C][Ring1][S]
[N][C][=Branch2][Ring1][Branch1][=N][N][S][=Branch1][C][=O][=Branch1][C][=O][C][=C][C][=C][Branch1][C][Br][C][=C][Ring1][#Branch1][N][C][C][C][C][C][C][C][Ring1][=Branch1]
[C][C][=C][Branch1][#C][C][=Branch1][C][=O][O][C][C][=C][C][=C][C][=C][Ring1][=Branch1][C][Branch1][S][C][=C][C][=C][C][Branch1][=Branch1][N+1][=Branch1][C][=O][O-1][=C][Ring1][=Branch2][C][=C][Branch1][Branch2][C][C][C][C][Ring1][=Branch1][=O][N][Ring2][Ring1][=C]
[C][C][N][C][C][N][Branch2][Ring2][N][C][C][=Branch1][C][=O][N][C][=C][C][=C][Branch2][Ring1][#Branch2][C][=C][C][=C][C][Branch1][S][C][=C][C][=C][C][Branch1][=Branch1][C][Branch1][C][N][=O][=C][Ring1][=Branch2][=C][Ring1][#C][C][=N][Ring2][Ring1][Branch1][C][C][Ring2][Ring1][#C]
[C][O][C][=C][C][=C][Branch2][Ring1][P][C][=N][N][C][=Branch1][C][=O][C][Branch1][#Branch2][C][C][=C][C][=C][C][=C][Ring1][=Branch1][=N][N][=C][Ring1][=C][C][=C][C][=C][C][=C][Ring1][=Branch1][C][=C][Ring2][Ring1][N]
[C][O][N][=C][Branch1][=N][C][=Branch1][C][=O][N][C][C][O][C][C][Ring1][=Branch1][C][=C][C][=C][C][=C][Ring1][=Branch1][O][C][C][=Branch1][C][=O][N][C][C][N][Branch1][=Branch2][C][=C][C][=C][C][=C][Ring1][=Branch1][C][C][Ring1][N]
[O][=C][Branch1][O][N][C][C][C][=C][C][=C][S][Ring1][Branch1][N][C][C][=C][C][=N][C][=C][Ring1][=Branch1][C][=C][N][Ring1][Branch1][C][Branch1][=Branch2][C][N][C][C][C][C][Ring1][Branch1][C][=C][C][=C][C][=C][Ring1][=Branch1]
[C][C][C][C][C][C][C][C][C][C][C][C][O][C][=Branch1][C][=O][C][=C][C][Branch1][C][O][=C][Branch1][C][O][C][Branch1][C][O][=C][Ring1][=Branch2]
[C][C][=Branch1][C][=O][N][C][P][=Branch1][C][=O][Branch1][C][O][C][N][C][C][=Branch1][C][=O][N][O]
[C][C][Branch2][Ring1][Ring2][C][=Branch1][C][=O][N][C][C][=N][C][=C][C][=C][C][=C][Ring1][=Branch1][NH1][Ring1][=Branch2][C][C][N][Ring1][P][C][C][=C][C][=C][C][=C][Ring1][=Branch1][O][C][C][=C][C][=C][C][=C][Ring1][=Branch1][Ring1][#C]
[C][=C][Branch1][C][C][C][C][C][=C][Branch1][C][O][C][C][Branch1][C][C][Branch1][C][C][C][Branch1][#Branch1][O][C][Branch1][C][C][=O][C][C][C][Ring1][=C][Branch1][C][C][C][Ring2][Ring1][Ring1][=O]
[C][C][Branch1][S][O][C][=C][C][=C][Branch1][C][I][C][Branch1][C][Cl][=C][Ring1][Branch2][C][=Branch1][C][=O][O]
[C][C][=N][C][=C][Branch1][=Branch1][N+1][=Branch1][C][=O][O-1][N][Ring1][Branch2][C][C][=Branch1][C][=O][N][C][=C][C][=C][Branch2][Ring1][Ring2][N][C][=Branch1][C][=O][C][O][C][=C][C][=C][Branch1][C][Cl][C][=C][Ring1][#Branch1][Cl][C][Branch1][=Branch1][C][=Branch1][C][=O][O][=C][Ring2][Ring1][=Branch1]
[C][=C][C][N][C][=Branch1][C][=S][N][N][C][=Branch1][C][=O][C][C][C][C][C][C][Ring1][=Branch1]
[C][O][C][=C][C][=C][C][=C][Ring1][=Branch1][C][N][Branch1][C][C][C][=Branch1][C][=O][C][C][C][N][Branch2][Ring1][Branch2][S][=Branch1][C][=O][=Branch1][C][=O][C][=C][C][=C][C][=Branch1][Ring2][=C][Ring1][=Branch1][O][C][C][O][Ring1][#Branch1][C][C][Ring2][Ring1][Ring1]
[O][=C][Branch1][=N][C][C][N][C][=C][Branch1][C][I][C][=N][Ring1][=Branch1][N][C][C][=N][C][=C][C][=C][Ring1][=Branch1][Br]
[C][C][O][C][=Branch1][C][=O][C][=C][C][=Branch1][=N][=C][C][=C][C][=C][Branch1][C][F][C][=C][Ring1][#Branch1][C][C][Branch1][C][C][Branch1][C][C][O][Ring1][S]
[C][S][=Branch1][C][=O][=Branch1][C][=O][C][C][N][C][C][Branch2][Ring2][S][C][C][N][Branch2][Ring2][Branch1][C][=Branch1][C][=O][C][=C][C][Branch1][=Branch2][C][=C][C][=C][C][=C][Ring1][=Branch1][=N][C][Branch1][=N][C][=C][C][=C][Branch1][C][Cl][C][=C][Ring1][#Branch1][Cl][=C][Ring2][Ring1][Ring2][C][Ring2][Ring1][#Branch2][C][Ring2][Ring1][=C]
[C][C][Branch1][C][N][C][=Branch1][C][=O][N][C][Branch2][Ring2][=Branch2][C][=Branch1][C][=O][N][C][C][C][C][Ring1][Branch1][C][=Branch1][C][=O][N][C][Branch1][#Branch2][C][C][=C][C][=C][C][=C][Ring1][=Branch1][C][=Branch1][C][=O][N][C][=C][C][=C][C][=C][Ring1][=Branch1][C][Branch1][C][C][C]
[C][C][O][C][=Branch1][C][=O][C][Branch1][C][C][N][P][=Branch1][C][=O][Branch2][Ring1][#C][O][C][C][C][=C][Branch1][C][F][C][Branch1][P][N][C][=N][C][=C][Branch1][C][N][N][=C][N][=C][Ring1][#Branch1][Ring1][#Branch2][O][Ring1][S][O][C][=C][C][=C][Branch1][C][C][C][=C][Ring1][#Branch1]
[C][C][=C][C][=C][Branch2][=Branch1][Ring1][C][C][N][C][=Branch1][C][=O][C][C][C][Branch2][Ring1][=Branch2][S][=Branch1][C][=O][=Branch1][C][=O][C][=C][C][=C][Branch1][Branch2][O][C][C][Branch1][C][C][C][C][=C][Ring1][O][C][N][Ring2][Ring1][Ring1][C][=Branch1][C][=O][C][C][C][Branch1][C][F][Branch1][C][F][C][N][Ring1][#Branch1][C][Ring2][Ring1][#C][=O][C][=C][Ring2][Ring2][=Branch2]
[C][C][=C][C][=C][C][Branch2][Ring1][N][C][C][=Branch1][C][=O][N][C][C][C][C][Ring1][Branch1][C][C][Branch1][C][C][=N][N][Branch1][C][C][C][=Ring1][#Branch1][Ring1][O][=C][Ring2][Ring1][Branch1]
[C][C][Branch1][C][C][C][Branch1][=C][N][C][=Branch1][C][=O][N][C][C][O][C][C][Ring1][=Branch1][C][=C][C][=C][Branch2][Ring1][Ring1][C][#C][C][=C][C][=C][Branch1][#Branch1][O][C][Branch1][C][F][F][C][=C][Ring1][#Branch2][C][=C][Ring2][Ring1][C]
[C][O][C][C][N][C][C][C][Branch1][N][C][=C][C][=C][Branch1][C][C][C][=C][Ring1][#Branch1][C][C][Ring1][=N][C][N][Ring1][=N][C][C][=C][C][=C][Branch1][C][C][S][Ring1][=Branch1]
[C][C][C][C][N][Branch2][Ring2][#Branch1][C][=Branch1][C][=O][C][C][C][N][Branch2][Ring1][#Branch1][S][=Branch1][C][=O][=Branch1][C][=O][C][=C][C][=C][Branch1][=Branch1][N][Branch1][C][C][C][C][=C][Ring1][=Branch2][C][C][Ring2][Ring1][C][C][C][Ring2][Ring1][#Branch2]
[C][C][=C][C][Branch1][=N][N][C][=Branch1][C][=O][C][=C][C][=C][S][Ring1][Branch1][=C][C][=C][Ring1][=C][Br]
[C][C][C][C][C][C][=N][N][=C][Branch1][=C][N][C][=Branch1][C][=O][C][C][C][C][C][C][Ring1][=Branch1][S][Ring1][=C]
[O][=C][N][C][C][N][Branch2][Ring1][Branch2][C][C][=C][C][=C][Branch1][=N][O][C][C][C][N][C][C][O][C][C][Ring1][=Branch1][C][=C][Ring1][S][C][Ring2][Ring1][#Branch1][=O]
[O][=C][Branch1][=Branch2][C][=C][C][=C][N][=N][Ring1][=Branch1][N][C][C][C][C][Branch1][=Branch2][N][C][C][C][C][Ring1][Branch1][=O][C][Ring1][N]
[C][N][Branch1][#Branch1][C][C][O][C][N][=O][N][=O]
[N][C][Branch2][Ring1][C][C][=C][S][C][Branch1][=Branch2][C][=C][C][=C][C][=C][Ring1][=Branch1][=N][Ring1][O][C][C][=C][S][C][=Ring1][Branch1]
[C][C][C][C][=Branch1][C][=O][N][C][C][C][Branch2][Ring1][N][N][S][=Branch1][C][=O][=Branch1][C][=O][C][C][=Branch1][C][=O][N][C][C][C][C][=C][C][=C][C][=C][Ring1][=Branch1][Ring1][#Branch2][C][C][Ring2][Ring1][#Branch1]
[C][S][C][C][C][Branch1][S][N][C][=Branch1][C][=O][O][C][C][=C][C][=C][C][=C][Ring1][=Branch1][C][=Branch1][C][=O][N][C][Branch1][#Branch1][C][C][Branch1][C][C][C][C][=Branch1][C][=O][N][C][Branch1][#Branch2][C][C][=C][C][=C][C][=C][Ring1][=Branch1][C][=Branch1][C][=O][N][C][Branch1][O][C][C][C][=C][C][=C][C][=C][Ring1][=Branch1][C][Branch1][C][N][=O]
[O][=C][Branch1][#Branch2][C][C][C][=C][NH1][C][=N][Ring1][Branch1][N][C][C][C][C][Branch2][Ring1][=C][C][C][N][C][C][C][Branch1][Branch1][C][C][Ring1][=Branch1][C][C][=Branch1][C][=O][C][C][=C][C][=C][C][=C][Ring1][=Branch1][O][Ring1][=N][C][C][Ring2][Ring1][=Branch2]
[C][N+1][Branch1][C][C][Branch1][C][C][C][C][O][P][=Branch1][C][=O][Branch1][C][O-1][O][C][C][C][C][C][C][Ring1][=Branch1]
[C][N+1][Branch1][C][C][C][C][C][C][C][Ring1][#Branch1][C][C][Branch2][Ring1][O][O][C][=Branch1][C][=O][C][Branch1][C][O][Branch1][=Branch2][C][=C][C][=C][C][=C][Ring1][=Branch1][C][=C][C][=C][S][Ring1][Branch1][C][Ring2][Ring1][#Branch1]
[C][C][S][C][S][C][=C][C][=Ring1][Branch1][C][N][Ring1][=Branch2][C][=Branch1][C][=O][N][C][C][=C][C][=N][C][=C][Ring1][=Branch1]
[C][N][Branch1][C][C][S][=Branch1][C][=O][=Branch1][C][=O][N][Branch1][=Branch2][C][=C][C][=C][C][=C][Ring1][=Branch1][C][=C][Branch1][C][O][C][=C][C][=C][Ring1][#Branch1][C][C][C][C][Ring1][=Branch1]
[C][=C][Branch1][C][C][C][C][C][C][Branch1][N][C][=Branch1][C][=O][O][C][C][C][C][C][C][C][C][C][Branch1][C][C][C][Branch2][Ring2][O][C][C][C][C][Branch1][C][C][C][C][C][Branch1][=N][O][C][=Branch1][C][=O][C][C][C][C][C][C][C][Branch1][C][C][Branch1][C][C][C][Ring2][Ring1][Ring1][C][C][C][Ring2][Ring1][#Branch1][Ring2][Ring1][N][C][C][Ring2][Ring2][O][Ring2][Ring2][Branch2]
[C][C][C][=Branch1][C][=O][N][C][=C][C][Branch1][=Branch1][C][=Branch1][C][=O][O][=C][C][Branch1][O][N][C][=Branch1][C][=O][O][C][C][S][C][=C][Ring1][P][O][C]
[C][O][C][=C][C][Branch1][Ring1][O][C][=C][Branch1][N][C][=C][C][=C][Branch1][C][Br][C][=C][Ring1][#Branch1][C][=C][Ring1][#C][C][=C][S][C][=Branch1][C][=O][N][C][Ring1][=Branch1][=O]
[C][C][=C][C][=N][N][=C][N][Ring1][Branch1][C][Branch1][#C][C][=C][C][=C][Branch1][C][Cl][C][Branch1][C][Cl][=C][Ring1][Branch2][C][Ring1][P]
[C][O][C][=C][C][Branch2][Ring1][#Branch2][C][O][C][=Branch1][C][=O][C][=C][N][C][=C][Branch1][C][C][C][Branch1][C][C][=C][C][Ring1][Branch2][=N][Ring1][O][=C][C][Branch1][Ring1][O][C][=C][Ring2][Ring1][#Branch1][O][C]
[O][=C][Branch1][C][O][C][S][C][=C][C][=C][Branch2][Ring1][C][C][=N][O][C][=Branch1][C][=O][C][=C][C][=C][C][=C][Ring1][O][Ring1][=Branch1][C][=C][Ring1][P][Br]
[C][O][C][=C][C][=C][Branch1][Branch2][C][#C][C][Branch1][C][C][O][C][Branch1][=C][C][=N][N][C][C][=C][C][=C][C][=C][Ring1][=Branch1][Cl][=C][Ring2][Ring1][=Branch1]
[C][C][=C][C][=C][Branch2][Ring1][O][C][=Branch1][C][=O][N][C][C][N][Branch1][=N][C][=C][C][=C][Branch1][C][F][C][=C][Ring1][#Branch1][F][C][C][Ring1][=C][C][=Branch1][C][=O][NH1][Ring2][Ring1][#Branch1]
[C][C][Branch2][Ring2][=Branch1][N][P][=Branch1][C][=O][Branch2][Ring1][Ring2][O][C][O][C][Branch1][C][C][C][Branch1][C][O][C][Branch1][C][N][C][Ring1][=Branch2][O][O][C][=C][C][=C][C][=C][Ring1][=Branch1][Cl][C][=Branch1][C][=O][O][C][C][=C][C][=C][C][=C][Ring1][=Branch1]
[C][C][C][Branch1][N][C][C][C][O][C][=Branch1][C][=O][N][Ring1][=Branch1][N][Branch1][C][C][C]
[C][O][C][=C][C][=C][C][Branch2][Ring1][Ring2][C][=Branch1][C][=O][N][N][C][=Branch1][C][=O][C][=C][C][=C][C][=C][Ring1][=Branch1][Br][=C][Ring2][Ring1][Ring1]
[C][S][C][C][=N][O][C][Branch1][=N][C][=C][C][=C][Branch1][C][Cl][C][=C][Ring1][#Branch1][Cl][=N][Ring1][=N]
[C][C][C][C][Branch1][C][O][C][Branch1][N][C][=C][C][=C][C][Branch1][C][O][=C][Ring1][#Branch1][N][Branch1][#Branch2][C][C][=C][C][=C][C][=C][Ring1][=Branch1][C][=Branch1][C][=O][N][C][Branch1][C][C][C][=C][C][=C][C][=C][Ring1][=Branch1]
[C][=C][C][O][C][=C][C][=C][Branch2][Ring2][Branch2][C][C][Branch1][=N][C][=Branch1][C][=O][C][=C][C][=C][C][=C][Ring1][=Branch1][=C][Branch1][C][O][C][=Branch1][C][=O][N][Ring1][#C][C][C][=C][Branch1][C][C][O][N][=Ring1][=Branch1][C][=C][Ring2][Ring1][=N]
[C][O][C][=C][C][=C][C][=Branch1][Ring2][=C][Ring1][=Branch1][O][C][Branch2][Ring1][Branch1][C][=C][C][=C][Branch1][#Branch1][O][C][Branch1][C][C][=O][C][Branch1][Ring1][O][C][=C][Ring1][N][C][Branch1][#Branch1][O][C][Branch1][C][C][=O][C][Ring2][Ring1][#Branch1][O]
[C][C][C][=C][C][=C][C][Branch1][Ring1][C][C][=C][Ring1][Branch2][N][C][=Branch1][C][=O][C][N][C][=Branch1][C][=O][C][=C][C][=C][O][Ring1][Branch1]
[C][C][C][C][N][C][=Branch1][C][=O][N][=C][N][Branch1][N][C][=C][C][=C][Branch1][C][F][C][=C][Ring1][#Branch1][C][=C][C][=C][C][=C][Ring1][=Branch1][N][=C][Ring1][P][C][Ring2][Ring1][=Branch1][=O]
[C][C][=Branch1][C][=O][N][C][C][=C][C][Branch1][C][Cl][=C][C][=C][Ring1][#Branch1][N][C][=N][C][Branch2][Ring1][#C][N][C][=C][C][=C][Branch1][#Branch2][N][C][C][N][C][C][Ring1][=Branch1][C][C][Branch1][=Branch2][N][C][C][O][C][C][Ring1][=Branch1][=C][Ring2][Ring1][Ring1][=N][C][=C][Ring2][Ring1][=Branch2][Cl]
[C][C][=C][C][=C][Branch2][Ring2][C][C][=Branch1][C][=O][N][C][=N][N][=C][Branch2][Ring1][Ring1][S][=Branch1][C][=O][=Branch1][C][=O][C][C][=C][C][=C][C][=C][Ring1][=Branch1][C][#N][S][Ring1][P][C][=C][Ring2][Ring1][#Branch2]
[C][C][Branch1][C][O][C][N][C][=Branch1][C][=O][C][Branch1][#Branch2][C][C][=C][C][=C][C][=C][Ring1][=Branch1][N][C][=Branch1][C][=O][C][N][C][=Branch1][C][=O][C][=C][C][=C][C][=C][Ring1][=Branch1][N][C][=Branch1][C][=O][C][Ring1][=N][C][=C][C][=C][C][=C][Ring1][=Branch1]
[O][=C][C][Branch1][C][O][=C][Branch1][C][O][O][C][Ring1][#Branch1][C][C][=C][C][=C][C][Branch1][C][O][=C][Ring1][#Branch1]
[C][O][C][=Branch1][C][=O][N][C][C][C][C][Branch2][Ring2][#C][C][N][C][=Branch1][C][=O][C][C][N][N][=C][Branch1][=Branch2][C][Branch1][C][F][Branch1][C][F][F][C][=C][Ring1][=Branch2][C][C][C][N][Branch1][=N][C][=Branch1][C][=O][C][C][C][O][C][C][Ring1][=Branch1][C][Ring1][=C][C][C][Ring2][Ring2][C]
[N][C][=N][C][Branch2][Ring1][Branch2][C][=C][C][Branch1][#C][N][C][=Branch1][C][=O][N][C][C][C][O][C][C][Ring1][=Branch1][=C][S][Ring1][#C][=C][C][=N][NH1][C][Ring1][Branch1][=N][Ring2][Ring1][Branch2]
[C][N][Branch1][C][C][C][=Branch1][C][=S][N][C][=C][C][=C][Branch1][#Branch1][C][Branch1][C][O][C][O][C][=C][Ring1][#Branch2]
[F][C][=C][C][=C][Branch2][Ring2][Ring1][N][C][=N][C][=N][C][=C][Ring1][=Branch1][C][Branch1][=Branch2][C][=C][C][=C][C][=C][Ring1][=Branch1][=C][N][Ring1][O][C][=C][C][=C][C][=C][Ring1][=Branch1][Ring1][=Branch2][C][=C][Ring2][Ring1][N]
[C][C][C][=N][C][Branch2][Ring1][P][C][N][C][=C][C][Branch1][S][C][C][C][=Branch1][C][=O][N][C][C][N][=C][O][N][=Ring1][Branch1][=C][C][=C][Ring1][P][C][Branch1][C][N][=O][=C][S][Ring2][Ring1][O]
[C][O][C][=C][C][=C][C][=Branch1][Ring2][=C][Ring1][=Branch1][C][=C][C][=C][Branch1][=N][C][=C][C][O][C][C][O][C][C][O][Ring1][=Branch1][N][=C][Ring1][S][N][Ring2][Ring1][Ring2][C]
[C][O][C][=C][C][=C][C][=C][Branch2][Ring2][#Branch1][C][Branch1][C][C][C][=Branch1][C][=O][O][C][C][N][C][C][N][Branch1][P][C][C][C][C][=C][C][=C][C][=C][Ring1][=Branch1][C][N][Ring1][#Branch2][C][C][C][Ring2][Ring1][C][C][=Branch1][C][=O][O][C][Ring2][Ring1][S][=C][Ring2][Ring2][Ring2]
[O][=C][Branch2][Ring1][=Branch1][C][C][=C][Branch1][=Branch2][C][=C][C][=C][C][=C][Ring1][=Branch1][S][=Branch1][C][=O][=Branch1][C][=O][O][N][C][=C][C][=C][C][=C][Ring1][=Branch1][Cl]
[C][C][C][C][N][C][=N][C][Branch1][C][N][=C][C][=Branch1][Ring2][=N][Ring1][#Branch1][N][C][=Branch1][C][=O][C][Branch2][Ring2][Branch1][C][C][=Branch1][C][=O][N][C][C][N][Branch2][Ring1][Ring2][C][=C][C][Branch1][#Branch2][N][S][Branch1][C][C][=Branch1][C][=O][=O][=N][C][=C][Ring1][O][Cl][C][C][Ring2][Ring1][Ring1][C][Ring2][Ring1][N]
[C][O][C][=Branch1][C][=O][N][C][Branch2][Ring2][C][C][=Branch1][C][=O][N][C][C][C][C][Ring1][Branch1][C][=Branch1][C][=O][N][C][Branch1][#Branch2][C][C][C][N][=C][Branch1][C][N][N][C][=Branch1][C][=O][O][C][Branch1][C][C][C]
[C][C][N][Branch1][Ring1][C][C][C][=Branch1][C][=O][C][Branch1][=Branch2][C][=C][C][=C][C][=C][Ring1][=Branch1][N][Branch1][N][C][=C][C][=C][Branch1][C][C][C][=C][Ring1][#Branch1][C][=Branch1][C][=O][C][=C][C][=C][C][=C][Ring1][=Branch1]
[C][O][C][=C][C][=C][Branch2][Ring2][Branch1][C][N][C][=Branch2][Ring1][Ring1][=C][C][C][N][Branch1][=Branch2][C][C][C][C][C][O][Ring1][Branch1][C][C][Ring1][N][C][=Branch1][C][=O][N][Branch1][C][C][C][Ring2][Ring1][Ring1][=O][C][Branch1][Ring1][O][C][=C][Ring2][Ring1][N]
[C][C][=N][N][Branch1][C][C][C][NH1][C][=Branch1][C][=O][C][Branch2][Ring1][Ring2][C][C][=C][C][=C][Branch1][=Branch2][N][C][C][O][C][C][Ring1][=Branch1][N][=C][Ring1][N][=C][C][Ring2][Ring1][Branch2][=Ring2][Ring1][Ring2]
[N][C][=C][Branch1][C][F][C][Branch1][O][N][C][C][C][Branch1][C][N][C][Ring1][=Branch1][=C][Branch1][C][F][C][=C][Ring1][=C][C][=Branch1][C][=O][C][Branch1][=Branch1][C][=Branch1][C][=O][O][=C][N][Ring1][#Branch2][C][C][C][Ring1][Ring1]
[O][=C][Branch2][Ring1][P][N][C][C][C][=C][C][=C][C][Branch2][Ring1][Ring1][O][C][C][=C][C][=Branch1][C][=O][N][C][=C][S][C][Ring1][Branch1][=N][Ring1][#Branch2][=C][Ring2][Ring1][C][C][C][=C][Branch2][Ring1][#C][C][C][C][C][N][Branch2][Ring1][Ring1][C][=C][C][=C][C][Branch1][=Branch2][C][Branch1][C][F][Branch1][C][F][F][=C][Ring1][#Branch2][C][Ring1][S][N][Branch1][N][C][=C][C][=C][Branch1][C][F][C][=C][Ring1][#Branch1][N][=Ring2][Ring1][=N]
[C][C][C][C][N][C][=Branch1][C][=S][N][C][=C][C][=C][Branch2][Ring1][Branch1][C][=N][N][Branch1][=Branch1][C][Branch1][C][N][=S][C][Branch1][C][C][Branch1][C][C][C][Ring1][#Branch2][C][=C][Ring1][S]
[N][#C][C][=C][C][=C][C][Branch2][Ring2][#Branch2][C][=Branch1][C][=O][N][C][C][C][C][Branch2][Ring1][=Branch2][C][C][N][Branch1][S][C][=Branch1][C][=O][C][=C][C][=C][C][Branch1][C][Cl][=C][Ring1][#Branch1][C][C][Ring1][#C][O][Ring2][Ring1][Ring1][=C][Ring2][Ring1][=N]
[C][C][=C][C][Branch1][C][C][=C][C][Branch2][Ring1][S][C][O][C][=C][C][=C][Branch1][P][S][=Branch1][C][=O][=Branch1][C][=O][N][C][Branch1][C][C][Branch1][C][C][C][C][=C][Ring1][=C][C][=Ring1][P][C][=C][Ring2][Ring1][Branch2]
[O][=N+1][Branch1][C][O-1][C][=C][C][=C][NH1][C][Branch1][=N][N][C][C][=C][C][=C][C][=C][Ring1][=Branch1][C][#N][=N][C][Ring1][#C][=C][Ring2][Ring1][Ring1]
[O][=C][C][C][C][=C][C][=C][Branch2][Ring1][=Branch2][N][C][=Branch1][C][=S][N][C][=C][C][=C][Branch1][=Branch2][C][Branch1][C][F][Branch1][C][F][F][C][=C][Ring1][#Branch2][C][=C][Ring2][Ring1][Ring2][N][Ring2][Ring1][Branch2]
[C][O][C][C][=Branch1][C][=O][N][C][C][C][Branch1][Branch1][C][C][Ring1][=Branch1][O][C][Branch1][C][C][Branch1][C][C][C][C][=C][C][=C][Branch1][C][Br][C][=C][Ring1][#Branch1][Ring1][=C]
[C][N][C][=C][Branch2][Ring1][O][N][C][N][=C][Branch1][C][N][N][Branch1][=N][C][C][=C][C][=C][Branch1][C][F][C][=C][Ring1][#Branch1][N][=Ring1][=C][C][=N][Ring2][Ring1][Branch1]
[C][C][C][C][N][Branch2][Ring1][Ring1][C][=Branch1][C][=O][C][C][C][C][C][C][Branch1][Ring2][C][Ring1][#Branch1][N][Ring1][=Branch1][C][Branch1][=C][C][=C][C][=C][Branch1][Ring2][O][C][C][C][=C][Ring1][=Branch2][C][=N][N][C][=Branch1][C][=O][C][C][Ring1][#Branch1][=O]
[C][C][Branch1][C][C][Branch1][C][C][C][=Branch1][C][=O][N][C][=C][C][=C][Branch2][Ring1][Branch1][C][=Branch1][C][=O][C][=C][C][=C][C][=Branch1][Ring2][=C][Ring1][=Branch1][O][C][C][O][Ring1][#Branch1][C][=C][Ring2][Ring1][C]
[O][=C][Branch1][=C][N][C][=C][C][=C][C][Branch1][C][F][=C][Ring1][#Branch1][F][C][=C][C][=C][Branch1][=Branch2][C][=C][C][=C][C][=N][Ring1][=Branch1][S][Ring1][O]
[C][O][C][=C][C][=C][C][S][C][Branch1][S][S][=Branch1][C][=O][=Branch1][C][=O][C][=C][C][=C][C][=C][Ring1][=Branch1][=N][C][Ring1][S][=Ring1][=C]
[O][=C][Branch2][Ring1][P][N][C][=C][C][=C][Branch2][Ring1][Ring2][C][=N][C][=C][C][=C][C][=C][Ring1][=Branch1][N][N][=N][N][=C][Ring1][=N][Ring1][Branch1][C][=C][Ring2][Ring1][Ring1][C][=C][C][=C][Branch1][O][O][C][C][N][C][=N][C][=N][Ring1][Branch1][C][=C][Ring1][=C]
[C][N][C][Branch2][Ring1][#Branch1][N][C][C][C][Branch1][=Branch2][C][=C][C][=C][C][=C][Ring1][=Branch1][C][=C][C][=C][C][=C][Ring1][=Branch1][=N][C][=C][Branch2][Ring1][=C][N][=C][N][Ring1][Branch1][C][O][C][Branch1][O][C][O][P][=Branch1][C][=O][Branch1][C][O][O][C][Branch1][C][O][C][Ring1][N][O][C][Ring2][Ring2][Branch1][=O]
[C][C][O][C][=C][C][=C][Branch2][Ring2][P][N][C][C][Branch2][Ring2][=Branch1][C][C][N][Branch2][Ring1][O][C][C][C][O][C][=C][C][=C][Branch1][=N][C][=C][C][=C][C][Branch1][Ring1][C][#N][=C][Ring1][Branch2][C][=C][Ring1][=C][C][C][Ring2][Ring1][Branch2][O][C][Ring2][Ring1][N][=O][C][=C][Ring2][Ring2][C]
[C][O][C][=C][C][Branch2][=Branch1][=N][C][=C][C][=Branch1][C][=O][O][C][C][C][Branch1][#Branch1][O][C][Branch1][C][C][=O][C][O][C][Branch2][Ring1][=Branch1][C][O][C][=Branch1][C][=O][C][=C][C][=C][C][=Branch1][Ring2][=C][Ring1][=Branch1][O][C][O][Ring1][=Branch1][C][Branch1][#Branch1][O][C][Branch1][C][C][=O][C][Ring2][Ring1][#Branch1][O][C][=Branch1][C][=O][C][=C][C][=C][Branch1][C][C][C][=C][Ring1][#Branch1][=C][C][=C][Ring2][Branch1][C][O]
[C][C][=C][C][=C][C][=C][Ring1][=Branch1][O][C][Branch1][Branch2][C][=N][C][C][N][Ring1][Branch1][C][O][Ring1][O]
[C][S][=Branch1][C][=O][=Branch1][C][=O][N][N][Branch1][#Branch1][C][C][=Branch1][C][=O][O][C][=Branch1][C][=O][N][C][C][#N]
[C][C][C][C][C][C][C][C][C][C][C][C][C][C][C][C][C][C][C][C][C][Branch1][C][O][C][Branch1][C][O][C][C][C][C][C][Branch2][Ring2][C][C][Branch1][C][O][C][C][C][C][C][Branch1][C][O][C][Branch1][C][O][C][C][C][Branch1][C][O][C][C][C][C][Branch1][C][C][O][Ring1][#Branch1][O][Ring2][Ring1][#Branch2]
[C][C][Branch1][C][C][Branch1][C][C][O][C][=Branch1][C][=O][N][C][C][C][N][Branch2][Ring1][#C][C][=Branch1][C][=O][C][=C][C][=C][NH1][C][Branch1][N][C][=C][C][=C][C][Branch1][C][Cl][=C][Ring1][#Branch1][=N][C][Ring1][N][=C][Ring1][S][C][C][Ring2][Ring1][=Branch2]
[C][C][O][C][=C][C][=C][Branch2][Ring2][=Branch1][C][C][=C][C][Branch2][Ring1][Ring2][C][O][C][Branch1][Ring1][C][O][C][Branch1][C][O][C][Branch1][C][O][C][Ring1][#Branch2][O][=C][C][Branch1][Ring1][O][C][=C][Ring2][Ring1][Ring1][C][C][=C][Ring2][Ring1][O]
[C][O][C][=C][C][=C][Branch2][Ring1][=Branch1][C][C][C][N][C][C][C][=C][Ring1][=Branch1][NH1][C][=C][C][=C][C][=C][Ring1][=Branch2][Ring1][=Branch1][C][Branch1][Ring1][O][C][=C][Ring2][Ring1][#Branch1]
[C][O][C][=C][C][=C][C][=C][C][=Branch1][C][=O][O][C][Ring1][#Branch1][=C][Ring1][O][C][C][N][C][C][N][Branch1][N][C][=C][C][=C][C][Branch1][C][Cl][=C][Ring1][#Branch1][C][C][Ring1][=N]
[C][O][C][=C][C][=C][Branch1][Ring1][O][C][C][Branch2][Ring1][Branch2][C][N][C][C][C][Branch1][Ring1][C][O][Branch1][=Branch2][C][=C][C][=C][C][=C][Ring1][=Branch1][C][C][Ring1][=C][=C][Ring2][Ring1][#Branch1]
[O-1][N+1][=N][N][Branch1][Branch2][C][=N][C][=C][S][Ring1][Branch1][C][=C][C][Branch1][N][O][C][C][C][=C][C][=C][C][=C][Ring1][=Branch1][=C][C][=C][Ring1][#C][Ring2][Ring1][#Branch1]
[C][C][C][N][C][C][N][Branch2][Ring2][Branch2][C][=C][C][=C][Branch2][Ring1][N][N][C][=N][C][=C][C][=C][C][=N][C][=C][Ring1][=Branch1][C][=Branch1][C][=O][N][Ring1][O][C][Branch1][C][O][=C][Ring1][S][C][=C][Ring2][Ring1][#Branch1][C][C][Ring2][Ring1][=N]
[O][=C][Branch2][Ring1][=Branch2][N][C][C][C][N][Branch1][#Branch2][C][C][=C][C][=C][C][=C][Ring1][=Branch1][C][C][=C][C][=C][O][Ring1][Branch1][C][=C][C][=C][C][=C][Ring1][=Branch1][O]
[C][=C][Branch1][C][C][N][C][C][O][C][=C][C][=C][C][=C][Ring1][=Branch1][O][C][Ring1][#Branch2][C][=Branch1][C][=O][C][=C][C][=C][Branch1][C][F][C][=C][Ring1][#Branch1]
[C][C][Branch1][C][C][C][C][C][=Branch1][C][=O][O][C][C][=C][Ring1][#Branch1][C][=C][N][Branch1][Branch1][C][Ring1][=Branch1][=O][C][C][=C][C][=C][C][Branch1][=Branch2][O][C][C][C][O][C][Ring1][Branch1][=C][C][=C][Ring1][N][N][=C][Ring1][S][Ring2][Ring1][Branch1]
[N][C][=C][C][=C][C][=C][Ring1][=Branch1][S][=Branch1][C][=O][C][=C][C][=C][Branch2][Ring2][Branch1][C][=Branch1][C][=O][N][C][=C][C][=C][C][=Branch1][Ring2][=C][Ring1][=Branch1][C][C][Branch1][Ring2][C][Ring1][=Branch1][C][=Branch1][C][=O][N][C][=Branch1][C][=O][N][Ring1][Branch2][C][C][=C][Ring2][Ring1][#Branch2]
[N][=C][Branch1][C][N][N][C][=Branch1][C][=O][C][=C][C][=C][Branch2][Ring1][N][C][=C][C][=C][Branch1][P][C][=C][C][=C][C][=C][Ring1][=Branch1][S][Branch1][C][N][=Branch1][C][=O][=O][C][=C][Ring1][S][Cl][S][Ring2][Ring1][=Branch1]
[C][C][=C][C][=C][C][C][=C][Branch2][Ring1][#C][C][N][Branch1][=Branch2][C][C][=C][C][=C][O][Ring1][Branch1][C][=Branch1][C][=O][C][C][C][=Branch1][C][=O][N][C][=N][C][=C][S][Ring1][Branch1][C][=Branch1][C][=O][NH1][C][Ring2][Ring1][#C][=Ring2][Ring1][O]
[O][=C][Branch1][N][C][=C][C][=C][Branch1][C][Br][C][=C][Ring1][#Branch1][N][C][C][N][Branch1][=Branch2][C][=N][C][=C][C][=N][Ring1][=Branch1][C][C][Ring1][N]
[C][C][C][C][O][C][=C][C][=C][Branch2][Branch1][Ring1][N][C][=Branch1][C][=O][C][Branch1][=N][C][C][=C][C][=C][Branch1][C][F][C][=C][Ring1][#Branch1][N][C][=C][C][Branch1][P][S][=Branch1][C][=O][=Branch1][C][=O][N][C][=C][C][=C][C][=N][Ring1][=Branch1][=C][C][=C][Ring1][S][Ring2][Ring1][=N][C][=C][Ring2][Ring2][Ring1]
[C][O][C][=C][C][=C][C][=C][Ring1][=Branch1][N][C][C][N][Branch2][Ring1][=Branch1][C][C][C][C][N][C][=Branch1][C][=O][C][C][C][C][C][C][C][Ring1][=Branch1][C][Ring1][#Branch2][C][C][Ring2][Ring1][Branch1]
[C][C][O][C][=C][C][=C][C][=Branch1][Ring2][=C][Ring1][=Branch1][C][=Branch1][C][=O][C][=Branch2][Ring1][#Branch2][=C][C][=Branch1][C][=O][N][C][=C][C][=C][Branch1][C][F][C][=C][Ring1][#Branch1][N][C][C][N][C][C][Ring1][=Branch1][C][Ring2][Ring1][Branch2][=O]
[C][C][=Branch1][C][=O][N][C][=C][C][=Branch1][C][=O][C][Branch1][C][O][=C][C][Ring1][Branch2][=O]
[C][C][C][=C][C][=C][C][Branch1][C][O][=C][Ring1][#Branch1][C][=Branch1][C][=O][C][=C][Branch1][C][O][C][=C][Branch1][C][O][C][=C][Ring1][Branch2][Ring2][Ring1][C]
[C][C][=C][C][Branch2][Branch1][#Branch2][N][C][=Branch1][C][=O][C][C][C][C][N][Ring1][Branch1][C][=Branch1][C][=O][C][Branch2][Ring1][S][N][C][=Branch1][C][=O][C][Branch1][P][N][C][=Branch1][C][=O][C][C][C][Branch1][C][N][C][=Branch1][C][=O][O][C][C][C][C][C][Ring1][=Branch1][C][Branch1][C][C][C][=N][O][Ring2][Ring2][#Branch1]
[Cl][C][=C][C][=C][C][=C][Ring1][=Branch1][C][O][C][=C][C][=C][C][=C][Ring1][=Branch1][C][N][C][C][C][C][Ring1][Branch1]
[C][N][Branch1][N][C][C][=N][NH1][C][=Branch1][C][=O][S][Ring1][=Branch1][C][=C][C][=C][C][=C][Ring1][=Branch1][C][C][=N][N][C][=C][C][=C][C][=Ring1][=Branch2][Ring1][=Branch1]
[C][O][C][=C][C][=C][C][Branch2][Ring2][C][N][=Branch1][C][=O][C][C][=N][N][=C][Branch2][Ring1][Ring1][S][C][C][=Branch1][C][=O][N][C][=C][C][=C][Branch1][C][Cl][C][=C][Ring1][#Branch1][S][Ring1][P][=C][Ring2][Ring1][#Branch2]
[C][C][C][C][C][C][=C][C][=C][Branch1][C][O][C][=C][Ring1][#Branch1][C][C][C][Ring1][O][C][Ring1][#C][C][C][C][Branch1][#Branch2][N][Branch1][C][C][C][Branch1][C][N][=O][C][Ring2][Ring1][=Branch2][O]
[C][C][=C][C][Branch1][C][O][=C][C][=Branch1][Ring2][=C][Ring1][#Branch1][C][Branch1][C][C][C][C][C][Branch1][C][O][C][Ring1][#Branch1][C][Branch1][C][C][Branch1][C][C][O][Ring1][=N]
[C][C][O][C][=Branch1][C][=O][C][C][C][C][Branch1][C][O][C][Branch2][Ring2][=Branch2][C][=C][C][=Branch1][C][=O][N][C][C][C][=C][Branch1][Ring1][O][C][C][=C][C][Branch1][C][I][=C][Ring1][=Branch2][C][Ring1][=N][C][=C][C][=C][Branch1][C][O][C][=C][Ring1][#Branch1][O][C][N][Branch1][Ring1][C][C][C][Ring2][Ring2][Ring1][=O]
[C][C][=N][N][Branch2][Ring1][#Branch1][C][Branch1][C][C][C][=C][C][=C][Branch1][=Branch2][C][Branch1][C][C][Branch1][C][C][C][C][=C][Ring1][#Branch2][C][=Branch1][C][=O][N][Ring1][P][C][=C][C][=C][Branch1][=Branch1][C][=Branch1][C][=O][O][C][=C][Ring1][=Branch2]
[C][=C][C][Branch2][Ring1][Branch2][C][N][C][C][C][C][N][Branch1][O][C][C][C][N][C][C][C][C][Ring1][Branch1][C][C][Ring1][=C][=N][O][Ring2][Ring1][=Branch1]
[C][C][=C][C][=C][Branch2][Ring2][=Branch1][C][=N][C][Branch2][Ring1][#Branch2][C][N][C][C][O][C][Branch1][#C][C][=Branch1][C][=O][N][C][C][=C][C][=C][N][=C][Ring1][=Branch1][C][Ring1][S][=C][O][Ring2][Ring1][=Branch1][C][=C][Ring2][Ring1][=N]
[O][=C][C][=C][Branch1][=Branch2][C][=C][C][=C][N][=C][Ring1][=Branch1][O][C][=C][C][=C][C][=C][Ring1][S][Ring1][=Branch1]
[O][=C][Branch1][=Branch2][C][N][C][=C][C][=N][Ring1][Branch1][C][=C][C][=C][Branch1][C][F][C][=C][Ring1][#Branch1]
[O][=C][Branch1][C][O][C][=C][C][=C][Branch2][Ring1][#Branch1][C][=Branch1][C][=O][N][C][S][C][Branch1][C][Cl][=C][C][=Ring1][=Branch1][C][=N][N][=N][NH1][Ring1][Branch1][C][=C][Ring2][Ring1][Ring2]
[C][C][=N][O][C][Branch1][C][C][=C][Ring1][=Branch1][S][=Branch1][C][=O][=Branch1][C][=O][N][Branch2][Ring1][#C][C][C][=C][N][Branch2][Ring1][Ring2][C][C][=Branch1][C][=O][C][=C][C][=C][Branch1][Ring1][C][#N][C][=C][Ring1][Branch2][O][N][=N][Ring2][Ring1][C][C][C][C][Ring1][Ring1]
[C][=C][Branch1][C][C][C][C][C][C][Branch1][=Branch2][C][=Branch1][C][=O][N][N][C][=O][C][C][C][Branch1][C][C][C][Branch2][Ring2][=Branch1][C][C][C][C][Branch1][C][C][C][C][C][Branch1][#Branch1][O][C][Branch1][C][C][=O][C][Branch1][C][C][Branch1][C][C][C][Ring1][=N][C][C][C][Ring1][P][Ring2][Ring1][=Branch1][C][C][Ring2][Ring2][Ring2][Ring2][Ring1][P]
[C][=C][Branch1][N][C][=C][C][=C][Branch1][C][F][C][=C][Ring1][#Branch1][C][O][O][C][Branch1][Branch2][C][C][C][C][C][Ring1][=Branch1][O][O][Ring1][=N]
[C][C][=C][C][=C][Branch1][#Branch2][C][=C][Ring1][=Branch1][C][Branch1][C][C][C][C][Branch1][C][C][C][C][C][C][Branch1][C][C][Branch1][#Branch2][S][C][=C][C][=C][C][=C][Ring1][=Branch1][C][Ring1][#C][C][C][Ring2][Ring1][Branch2]
[C][N][C][C][C][C][Ring1][Branch1][C][C][Branch2][Ring1][Branch1][C][O][C][=C][C][=C][Branch1][Branch2][N][C][=C][C][=N][Ring1][Branch1][C][=C][Ring1][O][C][Ring2][Ring1][Branch1]
[O][=C][Branch1][#Branch2][N][C][C][=C][C][=C][O][Ring1][Branch1][C][=Branch1][=C][=C][C][=C][C][=C][C][Branch1][Ring1][C][O][=C][Ring1][Branch2][N][C][=Branch1][C][=O][C][=C][C][=C][O][Ring1][Branch1]
[C][C][C][C][C][N][Branch1][=Branch2][C][=C][C][=C][C][=C][Ring1][=Branch1][C][C][C][Ring1][N][N][C][C][C][Branch1][C][O][Branch1][N][C][=C][C][=C][Branch1][C][Cl][C][=C][Ring1][#Branch1][C][C][Ring1][=C]
[C][O][C][C][C][Branch2][Ring1][Branch2][O][S][=Branch1][C][=O][=Branch1][C][=O][C][=C][C][=C][C][Branch1][=Branch1][C][=Branch1][C][=O][O][=C][Ring1][=Branch2][C][Branch1][C][C][Branch1][C][O][C][C][Ring2][Ring1][Branch1][C][Branch1][C][C][O]
[C][O][C][=C][C][=C][Branch2][Branch1][#Branch1][N][S][=Branch1][C][=O][=Branch1][C][=O][C][=C][C][=C][C][=Branch1][Ring2][=C][Ring1][=Branch1][N][Branch2][Ring1][O][C][=Branch1][C][=O][C][N][=C][Branch1][N][C][=C][C][=C][C][Branch1][C][Br][=C][Ring1][#Branch1][O][C][=Ring1][N][C][C][C][Ring2][Ring1][=Branch1][C][=C][Ring2][Ring2][C]
[O][=C][Branch2][Ring1][Branch2][C][C][Branch1][=N][S][C][=C][C][=C][Branch1][C][Cl][C][=C][Ring1][#Branch1][C][=C][C][=C][S][Ring1][Branch1][N][C][=C][C][=C][N][=C][Ring1][=Branch1]
[N][C][=Branch1][C][=O][C][C][C][C][N][Branch1][=N][C][=Branch1][C][=O][C][=C][C][=C][C][=C][Ring1][=Branch1][C][C][Ring1][=C]
[C][O][C][=C][C][=C][C][=C][Ring1][=Branch1][N][C][=Branch1][C][=O][N][C][=C][C][Branch2][Ring1][Branch2][C][=C][N][=C][Branch1][=Branch2][N][C][C][N][C][C][Ring1][=Branch1][C][=C][C][=C][N][Ring1][#C][Ring1][=Branch1][=C][C][=C][Ring2][Ring1][Branch1][F]
[C][C][O][C][=Branch1][C][=O][C][=C][N][C][=C][C][Branch1][C][C][=C][Branch1][C][F][C][Branch1][C][Cl][=C][Ring1][=Branch2]
[N][S][=Branch1][C][=O][=Branch1][C][=O][C][=C][C][=C][C][=C][Ring1][=Branch1][C][=C][C][=C][Branch2][Ring2][=C][C][=Branch1][C][=O][N][C][Branch2][Ring1][S][C][C][=C][C][=C][Branch2][Ring1][Ring1][O][C][=Branch1][C][=O][C][=C][C][=C][C][=N][C][=C][N][Ring1][=Branch2][Ring1][Branch1][C][=C][Ring2][Ring1][C][C][=Branch1][C][=O][O][C][=C][Ring2][Ring1][S]
[C][=C][C][C][C][=C][C][Branch2][Ring1][Ring1][C][=C][Branch1][C][C][C][=C][Branch1][C][C][C][Branch1][C][O][=C][Ring1][=Branch2][C][C][Ring2][Ring1][C]
[C][O][C][=C][C][=C][Branch2][Ring2][#Branch1][N][C][=Branch1][C][=O][C][N][C][=Branch1][C][=O][C][=Branch2][Ring1][Ring1][=C][C][=C][C][=C][Branch1][Branch2][N][C][=C][N][=C][Ring1][Branch1][C][=C][Ring1][O][S][C][Ring2][Ring1][C][=S][C][=C][Ring2][Ring1][=C]
[C][O][C][=C][C][=C][Branch2][Ring1][=Branch2][C][=Branch1][C][=O][C][C][C][=Branch1][C][=O][N][C][=Branch1][C][=S][N][C][C][=C][C][=C][O][Ring1][Branch1][C][=C][Ring2][Ring1][=Branch1][O][C]
[C][O][C][=Branch1][C][=O][C][C][C][=C][C][Branch1][O][C][#C][C][=C][C][=C][C][=C][Ring1][=Branch1][=C][C][=C][Ring1][=C][C][N][Ring2][Ring1][C][C][=Branch1][C][=O][C][Branch1][N][C][=C][C][=C][Branch1][C][Cl][C][=C][Ring1][#Branch1][C][=C][C][=C][C][=C][Ring1][=Branch1]
[O][=C][Branch1][C][O][C][Branch1][P][C][C][=C][C][=C][Branch1][=Branch1][N+1][=Branch1][C][=O][O-1][C][=C][Ring1][=Branch2][C][S][C][=N][C][=C][Branch2][Ring1][Ring1][C][=C][C][=C][C][Branch1][=Branch2][C][Branch1][C][F][Branch1][C][F][F][=C][Ring1][#Branch2][C][Branch1][#Branch2][C][C][=C][C][=C][C][=C][Ring1][=Branch1][=N][Ring2][Ring1][#Branch1]
[C][C][Branch2][Ring1][=Branch2][C][C][=Branch1][C][=O][N][C][=C][C][=C][C][Branch1][=Branch2][C][Branch1][C][F][Branch1][C][F][F][=C][Ring1][#Branch2][C][C][Branch1][N][C][=C][C][=C][Branch1][C][F][C][=C][Ring1][#Branch1][=N][O][Ring2][Ring1][#Branch2]
[C][C][Branch1][C][C][C][C][N][C][Branch2][Ring1][#Branch2][N][C][C][C][Branch1][=Branch1][C][Branch1][C][N][=O][Branch1][=Branch2][N][C][C][O][C][C][Ring1][=Branch1][C][C][Ring1][#C][=N][C][=C][C][=C][C][=C][Ring1][=Branch1][Ring2][Ring1][Branch2]
[C][O][C][=C][N][=C][Branch2][Ring1][Ring1][N][C][C][N][Branch1][=Branch2][C][C][=C][C][=C][S][Ring1][Branch1][C][C][Ring1][N][N][=C][Ring2][Ring1][C]
[C][O][C][=C][C][=C][Branch2][Ring2][C][N][N][=N][N][=C][Ring1][Branch1][C][Branch1][=Branch2][C][=C][C][=C][C][=C][Ring1][=Branch1][N][C][C][C][C][C][Ring1][=Branch1][C][C][C][C][C][Ring1][=Branch1][C][=C][Ring2][Ring1][=N]
[C][C][=Branch1][C][=O][O][C][=C][C][Branch1][#Branch1][O][C][Branch1][C][C][=O][=C][C][=Branch1][Ring2][=C][Ring1][#Branch2][N][Branch2][Branch1][Branch1][C][C][C][C][C][O][C][=C][C][=C][C][=C][C][Branch2][Ring1][=N][O][C][C][C][C][C][O][C][=C][C][Branch1][O][O][C][C][=C][C][=C][C][=C][Ring1][=Branch1][=C][C][=C][Ring1][=C][N][=C][C][Ring2][Ring1][#Branch2][=C][Ring2][Ring1][=C][C][=Branch1][C][=O][C][=C][C][=C][C][=C][Ring1][=Branch1][S][Ring2][Branch1][Ring2]
[N][S][=Branch1][C][=O][=Branch1][C][=O][C][C][N][C][=Branch1][C][=O][C][Branch2][Ring1][Ring2][C][C][=C][C][=C][Branch1][=Branch2][C][=C][C][=C][C][=C][Ring1][=Branch1][C][=C][Ring1][N][N][C][=Branch1][C][=O][C][C][C][=C][C][=C][Branch1][=Branch2][C][Branch1][C][F][Branch1][C][F][F][C][=C][Ring1][#Branch2]
[C][C][=C][C][=C][Branch1][=N][C][C][C][C][N][Branch1][C][C][C][C][Ring1][#Branch1][C][=C][Ring1][=C][N][C][=N][C][=C][Branch1][=Branch2][C][Branch1][C][F][Branch1][C][F][F][C][Branch2][Ring1][Branch2][O][C][=C][C][=C][C][=C][Ring1][=Branch1][C][=Branch1][C][=O][N][Branch1][Ring2][C][C][O][C][C][O][=N][Ring2][Ring1][=Branch2]
[C][C][=Branch1][=N][=N][O][C][C][N][C][C][O][C][C][Ring1][=Branch1][C][=C][Branch1][C][C][NH1][N][Branch1][=C][C][=N][C][=C][C][=C][C][=C][Ring1][=Branch1][S][Ring1][=Branch2][C][Ring1][#C][=O]
[C][=Branch2][Ring1][Branch1][=C][C][=C][C][=C][Branch1][#Branch2][C][N][C][=N][C][C][N][Ring1][Branch1][C][=C][Ring1][=N][C][=N][N][C][=N][C][Branch1][=Branch2][N][C][C][C][C][C][Ring1][=Branch1][=N][N][Ring1][O][S][Ring1][=C]
[C][C][O][C][=C][C][=C][C][=C][Ring1][=Branch1][N][C][=Branch1][C][=O][C][=C][C][Branch1][=N][C][=C][C][Branch1][C][N][=C][C][=C][Ring1][#Branch1][O][=N][NH1][Ring1][=N]
[C][C][N][Branch1][Ring1][C][C][C][C][C][N][Branch2][Ring1][=C][C][C][C][=C][N][Branch1][N][C][=C][C][=C][Branch1][C][F][C][=C][Ring1][#Branch1][C][=C][C][=C][Branch1][C][Cl][C][=C][Ring1][P][Ring1][#Branch1][C][=Branch1][C][=O][C][N][C][Branch1][#C][C][C][C][=C][C][=C][Branch1][C][F][C][=C][Ring1][#Branch1][F][C][=Branch1][C][=O][O][C][C]
[C][C][=C][C][=C][Branch1][C][C][C][Branch2][Ring1][=Branch1][C][N][Branch1][C][C][C][C][=C][C][=C][C][=Branch1][Ring2][=C][Ring1][=Branch1][O][C][O][Ring1][=Branch1][=C][Ring2][Ring1][Ring2]
[C][C][C][C][N][C][C][=C][N][Branch2][Ring1][Branch2][C][C][C][N][Branch1][=C][C][C][=C][C][=C][C][Branch1][Ring1][O][C][=C][Ring1][Branch2][C][C][Ring1][#C][C][=Branch1][C][=N][N][=C][Ring2][Ring1][=Branch1][N][C][Ring2][Ring1][O][=O]
[C][N][Branch1][C][C][C][C][C][N][C][C][C][=C][N][Branch1][O][C][=C][C][=C][C][=C][Ring1][=Branch2][Ring1][=Branch1][C][Branch1][Ring2][C][Ring1][=N][O][Ring1][N]
[C][=C][C][S][C][=N][C][=C][Branch2][Ring1][Ring1][C][=Branch1][C][=O][N][Ring1][#Branch1][C][=C][C][=C][Branch1][C][C][C][=C][Ring1][#Branch1][C][Branch1][C][C][O][C][=C][C][=C][C][=C][Ring1][=Branch1][Ring2][Ring1][Ring2]
[C][C][Branch1][C][C][C][Branch2][Ring1][O][C][=C][NH1][C][=C][Ring1][Branch1][C][=C][C][=C][NH1][C][Branch1][C][N][=N][C][=Branch1][C][=O][C][Ring1][Branch2][=C][Ring1][N][N+1][=Branch1][C][=O][O-1]
[C][O][C][=C][C][=C][C][=C][Ring1][=Branch1][N][C][=Branch1][C][=O][N][C][=C][C][=C][C][=C][Ring1][=Branch1][C][Branch1][C][F][Branch1][C][F][F]
[N][#C][C][=C][C][=C][Branch2][Ring2][Ring1][C][=C][C][=C][Branch2][Ring1][#Branch1][C][C][C][=Branch1][C][=O][N][S][=Branch1][C][=O][=Branch1][C][=O][N][C][C][O][C][C][Ring1][=Branch1][C][=C][Ring2][Ring1][Ring2][C][=C][Ring2][Ring1][#Branch2]
[O][=S][=Branch1][C][=O][Branch1][S][N][C][C][S][C][Ring1][Branch1][C][=C][C][=C][C][=C][Ring1][=Branch1][C][=C][C][=C][Branch1][O][O][C][C][Branch1][C][F][Branch1][C][F][F][N][=C][Ring1][N]
[C][N][Branch1][=Branch2][C][C][C][C][C][O][Ring1][Branch1][C][=Branch1][C][=O][C][C][S][=Branch1][C][=O][=Branch1][C][=O][C][=C][C][=C][C][=Branch1][Ring2][=C][Ring1][=Branch1][O][C][C][O][Ring1][#Branch1]
[C][N][C][=Branch1][C][=O][C][Branch1][#Branch2][C][C][=C][C][=C][C][=C][Ring1][=Branch1][C][C][Branch1][C][O][C][Branch1][#Branch2][C][C][=C][C][=C][C][=C][Ring1][=Branch1][N][C][=Branch1][C][=O][C][=C][C][=C][C][=C][Ring1][=Branch1]
[C][O][C][=C][C][=C][C][Branch1][Ring1][O][C][=C][Ring1][Branch2][O][C][C][C][N][C][C][N][Branch2][Ring1][=C][C][C][C][C][C][N][C][=N][C][Branch1][#C][C][=C][C][=C][Branch1][C][Cl][C][Branch1][C][Cl][=C][Ring1][Branch2][=C][S][Ring1][=N][C][C][Ring2][Ring1][=Branch2]
[O][=C][Branch1][#C][N][C][=C][C][=C][C][NH1][N][=C][C][Ring1][=Branch2][=Ring1][Branch1][N][C][C][C][Branch1][=Branch2][N][C][C][O][C][C][Ring1][=Branch1][C][C][Ring1][N]
[C][N][C][Branch2][Ring1][#Branch2][C][=C][C][=C][C][=C][C][=C][Ring1][=Branch1][C][C][=C][C][=C][C][=C][Ring1][=Branch1][C][Ring1][S][N][Ring1][=Branch2][C][=C][C][=C][C][=C][Ring1][=Branch1][I]
[C][C][Branch1][C][C][C][C][N][C][=Branch1][C][=O][C][Branch1][C][C][N][C][=Branch1][C][=O][C][Branch1][#Branch1][C][C][Branch1][C][C][C][N][C][=Branch1][C][=O][C][C][C][=Branch1][C][=O][N][C][Branch1][Ring1][C][S][C][=Branch1][C][=O][N][C][Branch1][#Branch1][C][C][Branch1][C][C][C][C][=Branch1][C][=O][N][C][Branch1][#Branch2][C][C][=C][C][=C][C][=C][Ring1][=Branch1][C][=Branch1][C][=O][N][C][Branch1][#Branch2][C][C][=C][C][=C][C][=C][Ring1][=Branch1][C][=Branch1][C][=O][N][C][Ring2][Branch1][O][=O]
[N][C][=Branch1][C][=O][C][N+1][=C][C][=C][Branch1][P][N][C][=C][Branch1][C][Cl][C][=C][Branch1][C][Cl][C][=C][Ring1][Branch2][Cl][N][=C][Ring1][S]
[O][=C][C][Branch1][N][N][C][C][=C][C][=C][C][=C][Ring1][=Branch1][F][=C][C][=Branch1][C][=O][C][=N][C][Branch1][=Branch1][C][C][C][Ring1][Ring1][=C][C][=C][Ring1][=Branch2][N][Ring2][Ring1][Branch2][Ring1][=C]
[C][O][C][=C][C][=C][Branch2][Ring1][Ring1][C][=Branch1][C][=O][C][=C][C][=C][C][=C][Branch1][Ring1][O][C][C][=C][Ring1][Branch2][C][=C][Ring2][Ring1][C]
[O][=C][C][=C][Branch1][Ring1][C][O][O][C][Branch2][Ring1][Branch1][C][Branch1][C][O][C][=C][C][=C][Branch1][#Branch1][N][C][C][C][Ring1][Ring1][C][=C][Ring1][#Branch2][=C][Ring2][Ring1][Ring2][O]
[C][=C][C][=C][Branch2][Ring1][#C][C][N][C][C][C][N][Branch2][Ring1][Ring1][C][C][C][N][Branch1][=Branch2][C][=N][C][=C][C][=N][Ring1][=Branch1][C][C][Ring1][N][C][Ring2][Ring1][C][C][=C][Ring2][Ring1][Branch2]
[C][C][=C][C][Branch1][#Branch1][C][C][=Branch1][C][=O][O][=C][Branch1][C][C][N][Ring1][#Branch2][C][=C][C][Branch1][C][C][=C][C][=C][Ring1][#Branch1][C]
[O][=C][O][C][=C][C][Branch1][#C][N][N][=N][N][=C][Ring1][Branch1][C][=C][C][=C][S][Ring1][Branch1][=C][C][=C][Ring1][S][N][Ring2][Ring1][Ring1][C][=C][C][=C][C][Branch1][C][Cl][=C][Ring1][#Branch1]
[C][C][=Branch1][C][=O][C][=C][C][=C][Branch2][Branch1][=Branch1][O][C][C][=Branch1][C][=O][N][C][=C][C][=C][Branch2][Ring2][Ring1][C][=C][S][C][=C][Branch1][S][C][C][Branch1][=Branch1][C][=Branch1][C][=O][O][C][C][C][C][Ring1][Branch2][C][=C][C][=C][Ring1][#C][N][Ring2][Ring1][Ring1][Ring2][Ring1][#Branch1][C][=C][Ring2][Ring1][#Branch2][C][=C][Ring2][Ring2][Ring1]
[Br][C][=C][C][=C][C][Branch1][#Branch2][C][=C][N][=C][N][=C][Ring1][=Branch1][Br][=C][Ring1][=N]
[C][O][C][=Branch1][C][=O][C][C][S][C][NH1][C][Branch1][=Branch2][C][=C][C][=C][C][=C][Ring1][=Branch1][=N][C][=Branch1][C][=O][C][=Ring1][=N][C][=Ring1][S][C][#N]
[C][O][C][=C][C][=C][Branch1][#Branch2][N][C][C][C][C][C][C][Ring1][=Branch1][C][=C][Ring1][=N][C][N][C][C][C][=C][C][Branch1][=Branch2][S][Branch1][C][N][=Branch1][C][=O][=O][=C][C][=C][Ring1][#Branch2][C][Ring1][=C]
[C][C][C][Branch2][Ring1][=Branch2][O][C][=C][C][=C][Branch1][=N][C][=C][S][C][=Branch1][C][=O][N][C][Ring1][=Branch1][=O][C][=C][Ring1][=C][F][C][=Branch1][C][=O][N][C][=Branch1][C][=O][N][C][Ring2][Ring1][Branch2][=O]
[C][O][C][=C][C][=C][C][=C][Ring1][=Branch1][N][S][=Branch1][C][=O][=Branch1][C][=O][C][=C][C][=C][Branch1][=Branch2][N][C][C][C][C][Ring1][Branch1][=O][C][=C][Ring1][N]
[O][=C][C][C][=N][NH1][C][=Ring1][Branch1][C][Branch1][N][C][=C][C][=C][Branch1][C][Cl][C][=C][Ring1][#Branch1][N][Ring1][#C][O]
[C][C][Branch1][C][C][C][C][C][S][C][=C][C][=C][C][=C][Ring1][=Branch1][N][Branch1][C][C][C][Ring1][O][=O]
[O][=C][O][C][Branch1][=N][C][=N][C][=C][Branch1][C][Cl][C][=C][Ring1][#Branch1][Cl][C][Branch1][=Branch2][N][C][C][C][C][C][Ring1][=Branch1][=C][Ring2][Ring1][Ring1][Br]
[C][C][N][C][C][C][C][N][Branch2][Ring2][Branch1][C][=C][Branch1][C][F][C][=C][C][=Branch1][C][=O][C][Branch1][=Branch1][C][=Branch1][C][=O][O][=C][N][Branch1][=Branch1][C][C][C][Ring1][Ring1][C][Ring1][=N][=C][Ring2][Ring1][C][F][C][Ring2][Ring1][Branch2][=O]
[O][=C][C][=Branch1][C][=O][N][Branch1][#Branch1][C][C][C][S][Ring1][Ring1][C][=C][C][=C][Branch1][C][Cl][C][=C][Ring1][#Branch1][Ring1][#C]
[C][C][O][C][=N][C][=Ring1][Branch1][C][=Branch1][C][=O][N][C][=C][C][=C][Branch2][Ring1][Branch2][C][=Branch1][C][=O][N][C][C][C][C][C][C][Branch1][Ring2][C][Ring1][=Branch1][C][C][Ring1][=Branch2][C][Ring1][#Branch1][C][=C][Ring2][Ring1][Ring1]
[C][O][C][C][C][C][=C][C][Branch1][C][C][C][Branch1][P][C][C][C][C][C][Branch1][C][O][C][C][=Branch1][C][=O][O][Ring1][Branch2][C][Ring1][P][C][Ring2][Ring1][Branch1]
[C][C][C][Branch1][C][C][C][Branch2][=Branch1][#Branch1][N][C][=Branch1][C][=O][C][Branch1][#Branch1][C][C][Branch1][C][C][C][N][C][=Branch1][C][=O][C][Branch1][Branch2][C][C][C][=Branch1][C][=O][O][N][C][=Branch1][C][=O][C][Branch2][Ring1][#Branch2][C][C][C][C][N][C][=Branch1][C][=O][C][C][=C][C][=C][Branch1][C][O][C][Branch1][Ring1][O][C][=C][Ring1][=Branch2][N][C][Branch1][C][C][=O][C][=Branch1][C][=O][N][C][Branch1][#Branch2][C][C][C][N][=C][Branch1][C][N][N][C][Branch1][C][N][=O]
[C][C][=C][C][=C][Branch2][Ring2][Ring2][C][C][C][C][C][Branch2][Ring1][#Branch1][C][C][Branch1][Branch2][C][C][C][=Branch1][C][=O][O][Branch1][Branch1][C][C][Ring1][O][S][Ring1][=N][=Branch1][C][=O][=O][C][Ring1][P][S][Ring2][Ring1][#Branch1]
[C][C][#C][C][N][C][Branch1][N][N][C][C][C][C][Branch1][C][N][C][Ring1][#Branch1][=N][C][=C][Ring1][N][C][=Branch1][C][=O][N][Branch2][Ring1][Ring1][C][C][=N][C][Branch1][C][C][=C][Branch1][=Branch1][C][C][C][Ring1][Ring1][O][Ring1][=Branch2][C][=Branch1][C][=O][N][Ring2][Ring1][C][C]
[C][C][=C][C][=C][C][Branch1][C][C][=C][Ring1][#Branch1][S][=Branch1][C][=O][=Branch1][C][=O][N][C][C][C][=C][C][=C][C][=Branch1][Ring2][=C][Ring1][=Branch1][C][C][Branch2][Ring1][Ring1][C][=Branch1][C][=O][N][C][C][C][=C][C][=C][C][Branch1][C][Cl][=C][Ring1][#Branch1][O][Ring1][P]
[C][C][Branch1][C][C][C][Branch1][S][N][C][=Branch1][C][=O][O][C][C][=C][C][=C][C][=C][Ring1][=Branch1][C][=Branch1][C][=O][N][C][Branch1][#Branch2][C][C][=C][C][=C][C][=C][Ring1][=Branch1][C][Branch1][C][O][C][C][Branch1][#Branch2][C][C][=C][C][=C][C][=C][Ring1][=Branch1][N][C][=Branch1][C][=O][O][C][C][=C][N][=C][S][Ring1][Branch1]
[C][=N][C][=C][Branch2][Ring2][#Branch1][O][C][Branch1][P][C][C][N][Branch1][Branch2][C][C][C][C][C][Ring1][Ring2][C][C][Ring1][O][C][=C][C][=C][C][Branch1][Branch2][C][=N][C][=C][S][Ring1][Branch1][=C][Ring1][O][C][=C][C][=C][Ring2][Ring1][=C][S][Ring2][Ring1][P]
[C][O][C][=C][C][=C][Branch1][C][F][C][=C][Ring1][#Branch1][C][=C][C][=N][C][NH1][C][Branch2][Ring1][=Branch2][C][C][C][C][N][Branch1][#C][C][=Branch1][C][=O][C][N][S][Branch1][C][C][=Branch1][C][=O][=O][C][Ring1][=C][=C][C][Ring2][Ring1][#Branch1][=Ring2][Ring1][Ring1]
[C][C][Branch1][C][C][C][Branch2][Ring1][Ring1][N][C][=Branch1][C][=O][C][=C][C][=C][C][=C][Ring1][=Branch1][N+1][=Branch1][C][=O][O-1][C][=Branch1][C][=O][N][C][C][C][Branch1][Branch1][C][C][Ring1][=Branch1][O][C][C][O][Ring1][#Branch1]
[C][O][C][=C][C][=C][Branch2][Ring2][O][C][=C][C][=Branch1][C][=O][O][C][C][=Branch1][C][=O][N][Branch1][C][C][C][=N][C][=C][C][=C][Branch1][N][N][Branch1][C][C][C][C][N][Branch1][C][C][C][C][=C][Ring1][=N][S][Ring1][S][C][=C][Ring2][Ring1][S]
[F][C][C][O][C][=C][C][=C][Branch2][Ring1][O][C][=N][C][=C][N][=C][Branch1][N][N][C][C][C][N][C][=C][N][=C][Ring1][Branch1][NH1][C][Ring1][=C][=N][Ring2][Ring1][C][C][=C][Ring2][Ring1][#Branch1]
[N][#C][C][=C][C][=C][C][Branch2][Branch1][Branch1][C][=C][C][=C][C][=Branch1][Ring2][=C][Ring1][=Branch1][C][Branch1][#Branch2][C][O][C][Branch1][C][N][=N][Ring1][=Branch1][C][Branch1][=C][C][=Branch1][C][=O][N][C][C][C][C][C][O][Ring1][Branch1][C][Branch1][Ring1][C][F][O][Ring2][Ring1][Branch2]
[C][C][C][C][C][C][O][C][Branch1][#C][C][N][Branch1][C][C][C][C][C][C][C][C][O][Ring1][=Branch1][C][Branch1][C][C][C][N][Branch1][#Branch1][C][Branch1][C][C][C][O][C][=Branch1][C][=O][C][=C][C][Branch1][P][N][S][=Branch1][C][=O][=Branch1][C][=O][C][=C][C][=C][C][=C][Ring1][=Branch1][=C][C][=C][Ring1][S][O][Ring2][Ring2][N]
[C][=C][C][=C][Branch2][Ring1][#Branch2][C][N][C][C][O][C][C][N][Branch1][=Branch2][C][C][C][=C][O][N][=Ring1][Branch1][C][Ring1][O][C][Ring1][#C][C][=C][Ring2][Ring1][#Branch1]
[C][C][=C][C][Branch2][Ring2][=Branch1][C][N][C][=C][C][=C][Branch2][Ring1][Branch2][N][C][=N][C][Branch1][=C][C][Branch1][C][N][C][C][=C][C][=C][C][=C][Ring1][=Branch1][=C][Ring1][=C][C][=C][Ring2][Ring1][Branch1][C][=C][C][=C][C][Branch1][=Branch1][C][=Branch1][C][=N][N][=C][C][Ring1][=Branch2][=N][Ring2][Ring2][Ring2]
[C][N][Branch1][C][C][C][=C][C][=C][Branch2][Ring1][=Branch1][C][=N][N][C][=Branch1][C][=O][N][N][C][=Branch1][C][=O][C][=C][C][=N][C][=C][Ring1][=Branch1][C][=C][Ring2][Ring1][Branch1]
[C][C][S][=Branch1][C][=O][=Branch1][C][=O][N][C][=C][C][=C][Branch1][Ring1][O][C][C][Branch2][Ring1][#C][N][C][=C][C][=C][Branch2][Ring1][Ring1][C][=C][C][Branch1][Ring1][O][C][=C][Branch1][Ring1][O][C][C][=C][Ring1][#Branch2][O][C][N][=N][Ring2][Ring1][C][=C][Ring2][Ring1][#Branch2]
[C][C][C][=C][C][=C][Branch2][Ring2][S][N][C][Branch1][C][N][=C][C][=N][N][Branch2][Ring1][C][C][C][Branch1][C][Cl][C][=C][Branch1][C][Cl][C][=C][C][=C][Ring1][#Branch1][Cl][C][Branch1][C][C][=C][Ring1][P][N][Branch1][C][C][C][Ring2][Ring1][=Branch1][=O][C][=C][Ring2][Ring1][#C]
[C][O][C][=C][C][=C][N][=C][Branch1][C][C][C][=C][Branch1][#C][N][N][=N][N][=C][Ring1][Branch1][C][=C][C][=C][O][Ring1][Branch1][C][Ring2][Ring1][Ring1][=C][Ring2][Ring1][#C]
[N][C][=Branch1][C][=O][C][O][C][=C][C][=C][Branch2][Ring1][S][O][P][=Branch1][C][=O][Branch1][C][O][O][C][C][O][C][Branch1][=N][N][C][=C][C][Branch1][C][N][=N][C][Ring1][#Branch1][=O][C][C][Ring1][=N][O][C][=C][Ring2][Ring1][=Branch2]
[O][=C][C][N][C][C][C][=C][C][Branch1][=C][O][C][=Branch1][C][=O][N][C][C][=C][O][N][=Ring1][Branch1][=C][C][=C][Ring1][#C][Ring2][Ring1][Ring1]
[O][=C][Branch1][=N][N][C][=C][C][=C][C][Branch1][C][O][=C][Ring1][#Branch1][N][C][=C][C][=C][C][=C][Ring1][=Branch1][N][C][C][C][Branch1][C][O][Branch1][=Branch1][C][C][C][Ring1][Ring1][C][C][Ring1][#Branch2]
[C][C][Branch1][C][C][=C][C][C][=C][Branch1][C][O][C][=C][Branch1][=C][C][=C][C][=C][C][=C][Branch1][C][O][C][=C][Ring1][#Branch1][C][=C][Ring1][S][O]
[C][C][Branch2][Ring1][=N][N][C][=Branch1][C][=O][C][=C][C][=C][Branch1][#C][C][S][=Branch1][C][=O][C][=C][C][=C][C][=C][Ring1][=Branch1][O][O][Ring1][#C][C][=Branch1][C][=O][O]
[C][N][C][C][=C][C][Branch1][#C][C][=Branch1][C][=O][N][C][C][C][Branch1][C][O][C][Ring1][=Branch1][=C][Branch1][C][C][N][Ring1][=C][C][=C][C][=C][Branch1][C][Cl][C][=C][Ring1][#Branch1][Cl]
[C][C][O][C][=Branch1][C][=O][C][C][S][C][=C][C][=C][Branch1][C][Cl][C][=C][Ring1][#Branch1][N][C][Ring1][O][=C][Branch1][=Branch1][C][Branch1][C][C][=O][C][=C][C]
[C][C][C][C][C][C][Branch1][C][C][C][Branch2][Ring2][#Branch2][C][C][O][C][Branch2][Ring1][Branch1][O][C][O][C][Branch1][Ring1][C][O][C][Branch1][C][O][C][Branch1][C][O][C][Ring1][#Branch2][O][C][Branch1][C][O][C][Branch1][C][O][C][Ring2][Ring1][Ring2][O][O][C][O][C][Branch1][C][C][C][C][C][Ring2][Ring2][Ring2][C][Ring1][Branch2][Ring2][Ring2][C][O][O][Ring1][Branch2]
[O][=C][Branch2][Ring1][Branch1][C][C][C][=C][C][=C][Branch1][=Branch2][C][=C][C][=C][C][=C][Ring1][=Branch1][C][=C][Ring1][N][C][=N][C][=C][Branch1][=Branch2][C][=C][C][=C][C][=C][Ring1][=Branch1][O][Ring1][O]
[C][C][C][C][Branch1][=N][C][=Branch1][C][=O][C][=C][C][=C][C][=C][Ring1][=Branch1][N][C][C][C][C][Ring1][Branch1]
[C][C][C][=Branch1][C][=O][N][C][=C][C][=C][Branch2][Ring1][#Branch2][N][C][=Branch1][C][=O][C][S][C][=N][N][=C][Branch1][C][C][N][Ring1][=Branch1][C][=C][C][=C][C][=C][Ring1][=Branch1][C][Branch1][=Branch1][C][=Branch1][C][=O][O][=C][Ring2][Ring1][#Branch2]
[C][C][Branch1][C][C][N][C][C][N][Branch2][Branch1][=Branch1][C][C][C][N][C][=Branch1][C][=O][C][C][=N][N][Branch1][N][C][=C][C][=C][C][Branch1][C][Cl][=C][Ring1][#Branch1][C][=Ring1][N][C][C][C][N][Branch1][=C][C][=Branch1][C][=O][O][C][Branch1][C][C][Branch1][C][C][C][C][C][Ring1][=N][C][C][Ring2][Ring2][Branch1]
[C][C][N][Branch2][Ring2][#Branch1][C][C][=C][Branch1][C][Br][C][=N][N][=C][Branch2][Ring1][C][C][C][=C][C][=C][Branch1][Ring1][O][C][C][Branch1][Ring1][O][C][=C][Ring1][#Branch2][N][Ring1][S][C][=Ring2][Ring1][Branch1][C][C][=C][C][=C][C][=C][Ring1][=Branch1][O][C]
[C][O][C][O][C][Branch1][Ring1][C][O][C][Branch1][=N][N][C][=N][C][=Branch1][C][=O][NH1][C][Ring1][#Branch1][=O][C][Branch1][C][O][C][Ring1][P][O]
[C][C][Branch1][C][C][Branch1][C][C][C][C][C][C][Branch1][#Branch2][N][S][Branch1][C][C][=Branch1][C][=O][=O][C][Branch2][Ring2][Branch2][N][C][=Branch1][C][=O][N][C][=C][C][=C][C][=C][C][Branch1][S][S][=Branch1][C][=O][=Branch1][C][=O][C][Branch1][C][F][Branch1][C][F][F][=C][C][=C][Ring1][P][Ring1][=N][C][Ring2][Ring1][S]
[N][#C][C][=C][C][=C][Branch2][Ring1][=Branch2][O][C][C][=Branch1][C][=O][N][C][C][C][Branch1][=Branch2][N][C][C][C][C][C][Ring1][=Branch1][C][C][Ring1][N][C][Branch1][=Branch1][N+1][=Branch1][C][=O][O-1][=N][Ring2][Ring1][=Branch2]
[N][#C][C][=C][C][=C][Branch2][Ring2][Ring1][C][=C][Branch1][#Branch1][C][C][Branch1][C][N][=O][C][=C][C][Branch1][=N][O][C][C][C][S][C][=Branch1][C][=O][N][Ring1][=Branch1][=C][C][=C][Ring1][=C][N][O][Ring2][Ring1][O]
[C][C][C][C][=Branch1][C][=O][N][Branch2][Ring1][Branch1][N][C][=N][S][=Branch1][C][=O][=Branch1][C][=O][C][=C][C][=C][C][=C][Ring1][=Branch1][Ring1][O][C][Ring2][Ring1][C][=O]
[C][N][C][C][Branch1][C][O][C][Branch1][Ring1][N][C][C][Branch1][#C][O][C][O][C][Branch1][Ring1][C][N][=C][C][C][Ring1][Branch2][N][C][Branch1][C][O][C][Ring2][Ring1][Ring2][O][C][O][C][Branch1][Ring1][C][O][C][Branch1][C][O][C][Branch1][C][O][C][Ring1][#Branch2][O]
[C][O][C][=C][C][=C][C][=C][Ring1][=Branch1][S][=Branch1][C][=O][=Branch1][C][=O][C][C][C][=N][C][=C][C][Branch1][C][F][=C][C][=C][Ring1][#Branch1][N][Ring1][#Branch2][C][=Branch1][C][=O][C][C][=C][C][=C][Branch1][C][Cl][C][=C][Ring1][#Branch1]
[C][C][NH1][C][=C][Branch1][C][N][N][=C][N][=C][Ring1][#Branch1][C][=Ring1][#Branch2][C][=C][C][=C][C][Branch2][Ring2][Ring1][O][C][=C][C][=C][C][Branch2][Ring1][=Branch1][N][C][=Branch1][C][=O][N][C][=C][C][=C][C][Branch1][=Branch1][C][Branch1][C][N][=O][=C][Ring1][=Branch2][=C][Ring2][Ring1][Ring1][=C][Ring2][Ring1][#Branch2]
[O][=C][C][=C][Branch2][Ring1][Ring1][O][C][C][C][C][C][=C][NH1][C][=C][C][=C][C][=C][Ring1][=Branch2][Ring1][=Branch1][C][=Branch1][C][=O][C][=C][Ring2][Ring1][Branch1][C][=C][C][Branch1][C][O][=C][Ring1][#Branch1][O]
[C][C][Branch1][C][C][N][Branch2][Ring2][Ring1][C][C][C][=C][C][=C][Branch2][Ring1][Branch1][C][=Branch1][C][=O][O][C][=C][C][=C][Branch1][=Branch1][C][=Branch1][C][=N][N][C][=C][Ring1][=Branch2][C][=C][Ring2][Ring1][C][C][=Branch1][C][=N][N]
[C][C][=Branch1][C][=O][O][C][C][C][O][C][Ring1][Ring2][C][C][Branch1][#Branch1][O][C][Branch1][C][C][=O][C][Branch1][C][C][C][=Branch1][C][=O][C][Branch1][#Branch1][O][C][Branch1][C][C][=O][C][=C][Branch1][C][C][C][Branch2][Ring2][C][O][C][=Branch1][C][=O][C][Branch1][C][O][C][Branch1][#C][N][C][=Branch1][C][=O][O][C][Branch1][C][C][Branch1][C][C][C][C][=C][S][C][=N][Ring1][Branch1][C][C][Branch1][C][O][Branch2][Ring1][Branch2][C][Branch1][=C][O][C][=Branch1][C][=O][C][=C][C][=C][C][=C][Ring1][=Branch1][C][Ring2][Branch1][Branch2][Ring2][Ring2][P][C][Ring2][Ring2][=Branch1][Branch1][C][C][C]
[C][C][Branch1][Branch1][C][C][C][O][C][C][=C][C][=C][Branch1][N][O][C][C][N][C][C][O][C][C][Ring1][=Branch1][C][=C][Ring1][#C]
[C][C][Branch2][Ring1][#Branch1][O][C][=Branch1][C][=O][N][C][=N][C][=C][Branch1][#Branch1][C][C][=Branch1][C][=O][O][C][=N][Ring1][#Branch2][C][=Branch1][C][=O][N][C][=C][C][=C][Branch1][#Branch2][O][C][Branch1][C][F][Branch1][C][F][F][C][=C][Ring1][O]
[C][C][=C][C][=C][Branch2][Ring2][=C][N][Branch2][Ring2][C][C][=Branch1][C][=O][C][C][N][S][=Branch1][C][=O][=Branch1][C][=O][C][=C][C][=C][C][=Branch1][Ring2][=C][Ring1][=Branch1][O][C][=Branch1][C][=O][N][Ring1][#Branch1][C][C][C][C][C][C][Ring1][=Branch1][C][=C][Ring2][Ring1][S]
[C][N][C][=C][C][Branch2][Ring1][O][N][C][=Branch1][C][=O][N][C][C][Branch1][C][C][C][C][C][Branch1][Ring2][C][Ring1][=Branch1][C][Ring1][Branch2][Branch1][C][C][C][=N][Ring2][Ring1][Ring1]
[C][O][C][=C][C][=C][C][=C][Ring1][=Branch1][C][=C][S][C][=N][NH1][C][Branch1][C][N][=C][Ring1][=Branch2][Ring1][=Branch1]
[O][=C][Branch2][Ring1][Ring2][C][N][Branch1][=Branch2][C][=C][C][=C][C][=C][Ring1][=Branch1][C][C][=C][S][C][=Ring1][Branch1][N][C][=C][C][=C][C][Branch1][C][F][=C][Ring1][#Branch1]
[C][=C][C][=Branch1][C][=O][O][C][C][C][Branch1][C][C][C][C][=C][C][=Branch1][C][=O][C][Ring1][=Branch1][Branch1][C][C][C][Branch1][S][O][C][=Branch1][C][=O][C][=C][Branch1][C][C][C][Branch1][C][C][C][C][Branch1][C][O][C][Ring2][Ring1][#Branch2][Ring2][Ring1][=Branch1]
[C][O][C][C][N][C][=Branch1][C][=O][C][C][C][C][N][Branch2][Ring1][=Branch2][S][=Branch1][C][=O][=Branch1][C][=O][C][C][Branch1][C][C][=N][O][C][=Ring1][=Branch1][C][=C][N][Branch1][C][C][C][C][Ring2][Ring1][Ring2]
[C][C][C][C][C][C][N][Ring1][=Branch1][C][=Branch1][C][=O][C][N][C][=Branch1][C][=O][N][C][Branch1][Branch2][C][C][C][C][C][Ring1][=Branch1][C][Ring1][O][=O]
[O][=C][C][C][C][C][N][Ring1][Branch1]
[O][=C][N][Branch1][S][C][C][=C][C][=C][Branch1][C][Cl][C][Branch1][C][Cl][=C][Ring1][Branch2][C][C][C][Ring1][=C][C][C][N][Branch1][#C][C][=C][N][=C][C][=C][C][=C][C][Ring1][=Branch1][=N][Ring1][#Branch2][C][C][Ring1][S]
[C][C][=Branch1][C][=O][C][=C][C][=C][C][=Branch1][Ring2][=C][Ring1][=Branch1][C][=C][Branch1][=Branch1][C][Branch1][C][C][=O][C][Branch1][=Branch2][C][=C][C][=C][C][=C][Ring1][=Branch1][O][Ring1][S]
[O][=C][Branch2][Ring2][Branch1][C][=C][Branch1][C][O][N][N][=C][C][Branch1][P][C][=N][C][=C][C][Branch1][C][F][=C][C][=C][Ring1][#Branch1][O][Ring1][#Branch2][C][=C][Ring1][#C][C][C][C][Ring1][Ring1][C][=C][C][=C][N][=C][Ring1][=Branch1]
[O][=C][Branch2][Branch1][#Branch1][N][C][C][C][C][C][C][Branch2][Ring1][Ring1][S][=Branch1][C][=O][=Branch1][C][=O][C][=C][C][=C][Branch1][C][Cl][C][=C][Ring1][#Branch1][C][=C][Branch1][C][F][C][=C][C][Branch1][C][F][=C][Ring1][Branch2][O][C][C][Ring2][Ring1][#Branch2][N][Ring2][Ring1][=Branch1][C][C][F]
[C][C][=Branch1][C][=O][N][C][C][Branch1][C][O][C][C][Branch1][Ring1][C][O][Branch1][#Branch2][C][C][C][C][C][=Branch1][C][=O][O][O][C][Ring1][S][C][Branch1][C][O][C][Branch1][C][O][C][O]
[C][C][C][C][=Branch1][C][=O][C][Branch1][C][Cl][C][=Branch1][C][=O][C][Ring1][Branch2][Branch1][C][C][C][C][Branch2][Ring1][P][C][C][C][C][Ring1][Branch1][C][=Branch1][C][=O][C][Branch1][#Branch2][C][C][=C][C][=C][C][=C][Ring1][=Branch1][C][C][Branch1][C][C][Branch1][C][C][O][C][C][C][Ring2][Ring1][P][C][=Branch1][C][=O][C][C][Branch1][C][O][C][O][C][Branch1][C][C][=O]
[C][N][Branch1][S][C][C][=N][C][=C][C][=C][C][=C][Ring1][=Branch1][N][Ring1][=Branch2][C][C][=Branch1][C][=O][C][=C][C][Branch1][=Branch1][N+1][=Branch1][C][=O][O-1][=C][Branch1][C][Cl][C][=C][Ring1][#Branch2][N][C][C][C][C][Ring1][Branch1]
[C][N][C][C][N][Branch1][N][C][=C][C][=C][C][Branch1][C][Cl][=C][Ring1][#Branch1][C][C][Ring1][=N]
[C][C][=C][C][=C][Branch2][Ring1][=Branch1][C][=C][C][=C][C][=C][S][C][Branch1][C][C][=C][Ring1][=Branch1][C][Ring1][#Branch2][Branch1][C][C][C][C][Branch1][C][C][=C][Ring2][Ring1][Ring2]
[C][N][C][C][N][Branch2][Branch1][#Branch1][C][C][C][C][N][Branch2][Ring1][#C][C][C][C][=C][N][Branch1][N][C][=C][C][=C][Branch1][C][F][C][=C][Ring1][#Branch1][C][=C][C][=C][C][=C][Ring1][=Branch1][C][Ring1][P][=O][C][=C][Branch1][Ring1][C][#N][C][=C][Branch1][C][F][C][=C][Ring1][=Branch2][F][C][C][Ring2][Ring2][=Branch2]
[C][C][=C][C][Branch2][Ring2][Ring2][C][=Branch1][C][=O][N][C][Branch1][C][C][C][=C][C][=C][Branch1][P][O][C][C][N][Branch1][#Branch1][C][C][C][C][Ring1][Ring2][C][C][Ring1][#Branch2][C][=C][Ring1][S][=C][Branch1][N][C][=C][C][=C][Branch1][C][F][C][=C][Ring1][#Branch1][S][Ring2][Ring1][P]
[N][S][=Branch1][C][=O][=Branch1][C][=O][C][=C][C][=C][Branch2][Ring1][=Branch1][N][N][=C][C][=C][C][=C][C][=C][Ring1][=Branch1][O][C][C][=C][C][=C][C][=C][Ring1][=Branch1][C][=C][Ring2][Ring1][#Branch1]
[C][=C][C][=C][Branch2][Ring1][S][C][=C][C][=C][Branch2][Ring1][Branch1][C][N][C][C][C][C][C][O][C][=C][C][=C][C][=C][Ring1][=Branch1][O][C][C][C][=C][Ring2][Ring1][=Branch1][N][=C][Ring2][Ring1][=N]
[C][C][C][N][C][=Branch1][C][=O][C][N][=C][Branch2][Ring2][Ring1][C][=C][C][=C][Branch2][Ring1][#Branch1][O][C][C][=N][C][Branch1][N][C][=C][C][=C][Branch1][C][Br][C][=C][Ring1][#Branch1][=N][O][Ring1][N][C][=C][Ring2][Ring1][Ring2][NH1][C][=Ring2][Ring1][=Branch2][N][Branch1][Ring2][C][C][C][C][Ring2][Ring1][P][=O]
[C][C][NH1][C][=C][C][=C][Branch1][#Branch2][N][=C][S][C][=C][NH1][Ring1][Branch1][C][=C][Ring1][=N][C][=Ring1][S][C]
[C][C][C][=Branch1][C][=O][N][C][=C][C][=C][Branch2][Branch1][=Branch2][C][N][=C][N][=C][Branch1][C][C][C][=C][Branch2][Ring2][Branch1][C][=C][C][=C][Branch2][Ring1][=Branch2][C][=Branch1][C][=O][N][C][=C][C][Branch1][Branch2][C][=N][C][=C][S][Ring1][Branch1][=C][C][=C][Ring1][O][N][C][C][=C][Ring2][Ring1][=Branch1][N][Ring2][Ring1][=N][N][=Ring2][Ring1][P][C][=C][Ring2][Ring2][#Branch1]
[C][C][O][C][=C][C][=C][Branch2][Ring1][=Branch2][C][=Branch1][C][=O][N][C][C][=Branch1][C][=O][N][C][=C][C][=C][C][=C][Ring1][=Branch1][C][Ring1][O][=O][C][=C][Ring2][Ring1][=Branch1][F]
[C][C][Branch1][C][C][C][N][Branch2][Ring2][Ring2][C][C][Branch1][C][O][C][Branch1][#Branch2][C][C][=C][C][=C][C][=C][Ring1][=Branch1][N][C][=Branch1][C][=O][O][C][C][O][C][O][C][C][C][Ring1][Branch2][Ring1][Branch1][S][=Branch1][C][=O][=Branch1][C][=O][C][=C][C][=C][N][=C][S][C][Ring1][Branch1][=C][Ring1][=Branch2]
[C][C][C][N][C][=Branch1][C][=S][C][N][C][C][C][Branch2][Ring1][Ring1][N][C][=Branch1][C][=S][N][C][=C][C][=C][C][Branch1][Ring1][O][C][=C][Ring1][Branch2][C][C][Ring2][Ring1][C]
[O][=N][N][Branch1][Ring2][C][C][Cl][C][=Branch1][C][=O][N][Branch1][=N][C][C][=C][C][=C][Branch1][C][F][C][=C][Ring1][#Branch1][N][Branch2][Ring1][=Branch1][C][=Branch1][C][=O][C][=C][C][Branch1][C][Cl][=C][Branch1][C][Cl][C][Branch1][C][Cl][=C][Ring1][=Branch2][C][Branch1][=N][C][=Branch1][C][=O][N][C][C][C][C][C][Ring1][Branch1][C][=C][C][=C][Branch1][C][Cl][C][=C][Ring1][#Branch1]
[C][C][=N][C][=C][C][=C][Branch1][C][Cl][C][=C][Ring1][#Branch1][C][=C][Ring1][O][Br]
[C][C][O][C][=Branch1][C][=O][C][=C][C][=N][C][Branch2][Ring1][O][N][C][C][C][C][Ring1][Branch1][C][N][S][=Branch1][C][=O][=Branch1][C][=O][C][=C][C][=C][Branch1][C][Cl][S][Ring1][=Branch1][=C][Ring2][Ring1][=Branch1]
[C][C][=C][C][=C][C][=C][Ring1][=Branch1][C][=Branch1][C][=O][N][C][C][C][N][Branch1][=Branch2][C][=N][C][=C][C][=N][Ring1][=Branch1][C][C][Ring1][O][C][Ring1][=C]
[N][C][=Branch1][C][=O][C][N][C][C][C][C][Ring1][Branch1][C][=C][C][=C][Branch2][Ring1][Branch2][N][C][C][N][Branch1][=C][C][=N][C][=N][C][S][C][=C][C][Ring1][=Branch2][=Ring1][Branch1][C][C][Ring1][#C][C][Branch1][C][F][=C][Ring2][Ring1][=Branch1]
[C][C][O][C][C][=C][S][C][=Ring1][Branch1][C][=N][N][Branch1][=N][C][=C][C][=C][C][Branch1][Ring1][O][C][=C][Ring1][Branch2][C][Branch1][N][C][=C][C][=C][C][Branch1][C][F][=C][Ring1][#Branch1][C][Ring2][Ring1][Ring2]
[O][=C][Branch1][#Branch2][N][C][C][C][C][C][C][Ring1][=Branch1][N][C][C][C][Branch1][=N][C][C][=C][C][=C][Branch1][C][O][C][=C][Ring1][#Branch1][C][C][Ring1][=C]
[C][C][N][C][=Branch1][C][=O][N][C][C][C][C][=C][C][=C][C][=C][Ring1][=Branch1][C][N][Ring1][#Branch2][C][C][C][N][Branch1][=C][C][C][=C][C][=C][C][Branch1][Ring1][O][C][=C][Ring1][Branch2][C][C][Ring1][#C]
[C][C][=Branch1][C][=O][C][=C][C][=C][C][Branch2][Ring1][#Branch2][N][C][=Branch1][C][=S][O][C][C][N][C][=Branch1][C][=O][C][=C][C][=C][C][=C][Ring1][=Branch1][C][Ring1][#Branch2][=O][=C][Ring2][Ring1][#Branch1]
[C][O][C][=C][C][C][Branch1][C][O][=C][Branch1][Ring1][O][C][C][=C][Ring1][=Branch2][C][=Branch1][C][=O][C][=Ring1][=C][C][C][C][=C][Branch1][C][C][C]
[C][C][=Branch1][C][=O][N][C][Branch1][C][C][C][C][=C][C][=C][Branch2][Ring1][#Branch1][C][#C][C][=C][N][=C][Branch1][O][O][C][C][=C][C][=C][C][=C][Ring1][=Branch1][N][=C][Ring1][=C][C][=C][Ring2][Ring1][=Branch1]
[C][O][C][=C][C][Branch1][Ring1][O][C][=C][C][Branch2][Ring2][=Branch1][C][N][C][C][N][Branch2][Ring1][=Branch2][C][C][=C][C][=C][C][Branch1][=C][N][C][=Branch1][C][=O][N][Branch1][Ring2][C][C][F][N][=O][=C][Ring1][#C][C][C][Ring2][Ring1][=Branch1][=C][Ring2][Ring1][#C]
[C][C][Branch1][C][C][Branch1][C][C][C][=C][N][Branch1][=Branch2][C][=C][C][=C][C][=C][Ring1][=Branch1][N][=C][Ring1][O][C][=C][NH1][C][=N][Ring1][Branch1]
[C][O][C][=C][C][=C][Branch1][N][N][C][=Branch1][C][=O][C][S][C][Ring1][=Branch1][=S][C][=C][Ring1][=N]
[C][=C][C][C][C][Ring1][Ring1][Branch2][#Branch1][Ring1][N][C][=Branch1][C][=O][C][C][C][Branch2][Branch1][=Branch2][C][N][Ring1][Branch1][C][=Branch1][C][=O][C][Branch2][Ring2][Branch1][N][C][=Branch1][C][=O][C][Branch2][Ring1][Ring2][N][C][=Branch1][C][=O][C][C][C][C][C][C][N][Ring1][=Branch1][C][Branch1][C][C][C][C][C][C][C][C][Ring1][=Branch1][C][Branch1][C][C][C][C][Branch1][C][C][Branch1][C][C][C][Ring2][Ring2][Branch1][C][C][C][Ring1][Ring2][C][=Branch1][C][=O][N][S][=Branch1][C][=O][=Branch1][C][=O][N][C][C][C][C][Ring1][Branch1]
[C][N][Branch1][C][C][C][C][O][C][C][O][C][=C][C][=C][Branch2][Ring1][#Branch2][C][C][=C][C][=C][Branch1][S][C][=Branch1][C][=O][N][C][C][N][Branch1][C][C][C][C][Ring1][#Branch1][S][Ring1][=C][C][=C][Ring2][Ring1][Branch1]
[C][C][C][C][C][C][Branch1][C][C][C][Branch2][Ring2][C][O][C][C][N][Branch2][Ring1][=Branch1][C][=Branch1][C][=S][S][C][C][=C][N][Branch1][#Branch1][C][C][=Branch1][C][=O][O][N][=N][Ring1][=Branch2][C][C][Ring2][Ring1][Ring1][O][C][O][C][Branch1][C][C][C][C][C][Ring2][Ring2][C][C][Ring1][Branch2][Ring2][Ring1][S][O][O][Ring1][Branch2]
[C][C][=C][C][=C][C][=C][Ring1][=Branch1][N][C][=N][C][Branch1][=Branch2][C][=C][C][=C][C][=C][Ring1][=Branch1][=N][C][=C][C][=C][C][=C][Ring1][S][Ring1][=Branch1]
[O][=C][Branch1][=N][N][C][=C][C][=C][C][Branch1][C][Br][=C][Ring1][#Branch1][N][C][C][C][C][C][C][Ring1][=Branch1][O][C][C][=C][C][=C][C][=C][Ring1][=Branch1][F]
[C][C][C][C][C][C][C][C][C][S][=Branch1][C][=O][=Branch1][C][=O][C][=C][C][=C][C][=C][C][=C][C][Ring1][=Branch1][=N][Ring1][#Branch2]
[O][=C][Branch1][C][O][C][=C][C][=C][C][=C][Ring1][=Branch1][C][=C][C][=C][C][=C][Ring1][=Branch1][N][=N][C][=C][C][=C][Branch1][=Branch1][C][=Branch1][C][=O][O][C][=C][Ring1][=Branch2]
[C][S][=Branch1][C][=O][=Branch1][C][=O][C][=C][C][=C][Branch2][Ring1][N][C][=C][Branch1][Ring1][C][#N][C][=C][C][=C][Branch1][=Branch2][S][Branch1][C][N][=Branch1][C][=O][=O][C][=C][Ring1][#Branch2][N][Ring1][#C][C][=C][Ring2][Ring1][Branch1]
[C][C][Branch1][C][C][C][N][C][=Branch1][C][=O][C][N][C][=Branch1][C][=O][C][=C][C][=C][C][=C][Ring1][=Branch1][S][C][=N][C][=C][C][=C][Ring1][=Branch1][Ring1][S]
[O][=C][Branch2][Ring1][=N][C][=Branch1][=N][=C][C][=C][C][=C][C][Branch1][C][Br][=C][Ring1][#Branch1][S][C][C][=C][C][=C][Branch1][C][Br][C][=C][Ring1][#Branch1][C][=C][C][=C][Branch1][C][Br][C][=C][Ring1][#Branch1]
[O][=C][C][C][C][Branch2][Ring1][#Branch1][O][C][=Branch1][C][=O][C][=C][C][Branch1][C][Cl][=C][Branch1][C][O][C][Branch1][C][Cl][=C][Ring1][=Branch2][C][=C][C][=C][C][Branch1][C][O][=C][Ring1][#Branch1][Ring2][Ring1][=Branch1]
[C][C][C][Branch1][Ring1][C][C][C][=Branch1][C][=O][N][C][=C][C][=C][Branch1][=N][N][C][=C][C][=C][C][Branch1][C][Cl][=C][Ring1][#Branch1][N][=C][N][=C][Ring1][=C][C][=C][Ring2][Ring1][C][O][C][C][=C][C][=C][Branch1][=Branch2][C][=C][C][=C][C][=C][Ring1][=Branch1][C][=C][Ring1][N]
[C][C][=C][C][=C][C][=C][Ring1][=Branch1][C][=Branch1][C][=O][N][C][=C][C][=C][C][=C][Ring1][=Branch1][N][C][C][N][Branch1][=N][C][=Branch1][C][=O][C][=C][C][=C][C][=C][Ring1][=Branch1][C][C][Ring1][=C]
[C][O][C][C][C][Branch2][Ring1][C][C][O][C][Branch1][C][C][Branch1][C][C][O][C][Ring1][=Branch2][C][Ring1][O][O][N][C][Branch2][Ring1][Ring1][C][C][C][N][C][=Branch1][C][=O][C][O][C][=C][C][=C][C][=C][Ring1][=Branch1][O][Ring2][Ring1][=N]
[C][C][C][=Branch1][C][=O][N][C][=C][C][=C][Branch2][Ring2][C][C][C][=Branch1][C][=O][N][C][C][N][Branch2][Ring1][C][C][=C][C][=C][Branch1][Branch2][N][C][=C][N][=C][Ring1][Branch1][C][=C][Ring1][O][C][C][Ring1][P][C][=C][Ring2][Ring1][#Branch2][C][C][Ring2][Ring1][=N][C][=Branch1][C][=O][O]
[Cl][C][=C][C][Branch1][C][Cl][=C][C][Branch2][Ring1][Branch2][N][C][=N][N][C][=C][Branch1][=Branch2][C][Branch1][C][F][Branch1][C][F][F][C][=C][C][Ring1][#Branch2][=O][=C][Ring2][Ring1][=Branch1]
[O][=C][Branch1][N][C][=C][C][=C][Branch1][C][Cl][C][=C][Ring1][#Branch1][C][C][C][N][Branch2][Ring2][Branch2][C][=Branch1][C][=O][C][=C][C][=C][C][Branch2][Ring1][Branch2][C][=C][C][=C][Branch1][=C][C][=N][C][=C][C][=C][C][=C][Ring1][=Branch1][NH1][Ring1][=Branch2][C][=C][Ring1][#C][=N][Ring2][Ring1][Branch1][C][C][Ring2][Ring1][=N]
[C][O][C][C][C][N][C][=Branch1][C][=O][C][C][=C][Branch1][O][N][C][=C][C][=C][C][=Ring1][=Branch2][Ring1][=Branch1][C][=Branch1][C][=O][C][=N][C][=C][C][=C][Ring1][=Branch1][C][Ring1][P][=O]
[C][C][Branch1][#Branch1][C][C][=Branch1][C][=O][O][C][=Branch1][C][=O][N][C][=C][C][=C][Branch1][P][O][C][C][=C][C][=C][C][=C][C][=C][C][Ring1][=Branch1][=N][Ring1][#Branch2][C][=C][Ring2][Ring1][C][O][C][C][Ring2][Ring1][=Branch1][C]
[N][=C][Branch1][C][N][C][=C][C][=C][C][Branch2][Branch1][=N][N][C][=Branch1][C][=O][C][C][C][=Branch1][C][=O][N][Branch1][=C][C][C][C][=C][C][=C][Branch1][C][Cl][C][=C][Ring1][#Branch1][C][=Branch1][C][=O][C][N][Ring1][P][C][C][C][=C][C][=C][Branch1][=N][C][=Branch1][C][=O][N][C][C][C][C][C][Ring1][=Branch1][C][=C][Ring1][=C][=C][Ring2][Ring2][N]
[C][C][Branch2][Ring1][=Branch2][N][C][=Branch1][C][=O][C][=C][C][=C][Branch1][#Branch2][N][C][=N][C][C][C][N][Ring1][=Branch1][C][=C][Ring1][=N][C][=C][C][=C][Branch1][C][F][C][=C][Ring1][#Branch1]
[C][C][=C][C][=C][C][Branch2][Ring1][P][N][C][C][Branch2][Ring1][Branch1][C][=Branch1][C][=O][O][C][Branch1][C][C][C][N][C][C][C][Ring1][#Branch1][C][C][Ring1][=Branch1][C][C][Ring1][P][=O][=C][Ring2][Ring1][=Branch2][C]
[C][S][=Branch1][C][=O][=Branch1][C][=O][N][C][C][C][C][=C][Branch2][Ring2][S][C][=C][C][=C][Branch2][Ring1][Ring2][C][=C][C][=C][Branch1][#Branch2][C][Branch1][C][N][C][C][C][Ring1][Branch1][C][=C][Ring1][O][N][=C][N][=C][Ring1][P][N][Ring2][Ring1][Ring2][C][C][C][Branch1][C][F][Branch1][C][F][F][C][Ring2][Ring1][P]
[C][C][Branch1][C][C][N][C][=Branch1][C][=O][N][C][=Branch1][C][=O][C][O][C][=Branch1][C][=O][C][O][C][=C][C][=C][Branch1][C][Cl][C][=C][Ring1][#Branch1][C][Branch1][C][N][=O]
[O][=S][=Branch1][C][=O][Branch1][N][C][=C][C][=C][Branch1][C][F][C][=C][Ring1][#Branch1][C][=C][C][=C][Branch1][C][F][C][Branch2][Ring2][#Branch1][C][=N][O][C][Branch2][Ring1][N][C][C][O][N][=C][Branch1][=Branch2][C][=C][C][=C][C][=C][Ring1][=Branch1][C][=Ring1][O][N][C][=C][C][=C][C][=C][Ring1][=Branch1][=N][Ring2][Ring1][Branch2][=C][Ring2][Ring1][#C]
[C][O][C][=C][C][=C][C][=C][Ring1][=Branch1][C][=Branch1][C][=O][N][C][C][C][C][Branch1][#Branch2][N][C][=C][C][=C][C][=C][Ring1][=Branch1][C][Ring1][=N]
[C][O][C][=C][C][=C][Branch2][Ring1][=Branch1][C][=Branch1][C][=O][C][=C][C][=C][C][=C][C][Branch1][=Branch1][N+1][=Branch1][C][=O][O-1][=C][Ring1][=Branch2][C][=C][Ring2][Ring1][Ring1][O][C]
[Cl][C][=C][C][=C][C][Branch2][Ring2][C][C][S][C][=C][C][=C][Branch1][=C][O][C][C][N][C][C][C][Ring1][=Branch1][C][C][Ring1][=Branch1][C][=C][C][=C][N][=C][Ring2][Ring1][Ring1][Ring1][=Branch1][=C][Ring2][Ring1][N][Cl]
[C][C][=Branch1][C][=O][N][C][=C][C][=C][Branch2][Ring1][C][C][=Branch1][C][=O][N][C][=C][C][Branch1][C][C][=C][C][=C][Ring1][#Branch1][O][C][=C][Ring1][P]
[C][C][C][=C][C][=C][Branch2][Ring2][Branch1][C][=Branch1][C][=O][N][C][Branch1][#Branch2][C][C][=C][C][=C][C][=C][Ring1][=Branch1][C][=Branch1][C][=O][N][N][=C][C][C][C][C][=Branch1][C][=O][C][Ring1][#Branch1][Ring1][#Branch2][C][=C][Ring2][Ring1][N]
[O][=C][C][Branch1][#Branch1][C][C][=Branch1][C][=O][O][N][C][=Branch1][C][=O][C][C][C][C][N][Ring1][Branch1][C][=Branch1][C][=O][C][Branch1][=N][C][C][=C][C][=C][Branch1][C][O][C][=C][Ring1][#Branch1][N][C][=Branch1][C][=O][C][C][=C][C][=C][C][=C][Ring1][=Branch1]
[C][C][C][N][Branch1][#Branch1][C][Branch1][C][C][C][O][S][=Branch1][C][=O][=Branch1][C][=O][C][=C][C][=C][Branch1][O][C][#C][C][=C][C][=C][C][=C][Ring1][=Branch1][C][=C][Ring1][=C][O][C][Ring2][Ring1][#Branch2][C][N][Branch1][C][C][C][C][=C][C][=C][C][=Branch1][Ring2][=C][Ring1][=Branch1][O][C][O][Ring1][=Branch1]
[C][O][C][=Branch1][C][=O][C][C][=N][NH1][C][=C][Ring1][Branch1][C][=Branch1][C][=O][N][Branch1][S][C][=C][C][=C][Branch1][=Branch1][C][Branch1][C][C][=O][C][=C][Ring1][=Branch2][C][=Branch1][C][=O][N][Ring1][P][C][=C][C][=C][Branch1][Ring1][O][C][C][=C][Ring1][Branch2]
[C][N][Branch1][S][C][C][C][C][O][C][=C][C][=C][C][=C][Ring1][=Branch1][Ring1][#Branch2][C][=Branch1][C][=O][C][C][=C][C][=C][Branch1][C][F][C][=C][Ring1][#Branch1]
[C][=C][C][=C][Branch2][Ring2][Ring2][S][C][=N][C][Branch1][=C][N][C][C][C][=C][C][=C][C][=C][Ring1][=Branch1][Ring1][=Branch2][=N][C][Branch1][=Branch2][N][C][=C][N][=C][Ring1][Branch1][C][=N][Ring2][Ring1][Branch1][C][=C][Ring2][Ring1][N]
[C][O][C][=C][C][=C][Branch2][Ring1][#C][N][C][C][N][Branch2][Ring1][Ring1][C][=Branch1][C][=O][C][C][C][=Branch1][C][=O][N][C][=N][C][C][S][Ring1][Branch1][C][C][Ring2][Ring1][C][C][=C][Ring2][Ring1][Branch2]
[C][N][Branch1][C][C][S][=Branch1][C][=O][=Branch1][C][=O][C][=C][C][=C][C][=Branch1][Ring2][=C][Ring1][=Branch1][N][Branch2][Ring1][P][C][C][C][C][C][Branch2][Ring1][Branch1][N][C][C][N][Branch1][O][C][=C][C][=C][C][=C][Ring1][=Branch1][C][#N][C][C][Ring1][=C][C][Ring2][Ring1][Ring2][C][C][O][Ring2][Ring1][N]
[C][C][C][O][C][=Branch1][C][=O][C][Branch1][C][C][C][O][C][Branch1][C][C][Branch2][Ring2][C][C][C][Branch1][C][C][N][C][=C][C][Branch1][C][C][=C][Branch1][O][C][=C][C][=C][C][=C][C][=C][Ring1][=Branch1][N][=C][Ring1][#C][Ring2][Ring1][Ring1][O][C][Branch1][C][C][Branch2][Ring1][S][C][C][Branch1][C][C][C][N][C][Branch1][C][C][C][Branch1][C][O][C][Ring2][Ring2][#Branch2][Branch1][C][C][O][C][=Branch1][C][=O][C][C][C][#N][C][C][Branch1][C][C][N][C][Ring2][Branch1][C][=O]
[C][O][C][=C][C][=C][C][Branch2][Ring1][Branch2][C][C][C][=C][C][Branch1][Ring1][O][C][=C][Branch1][Ring1][O][C][C][Branch1][Ring1][O][C][=C][Ring1][N][Br][=C][NH1][C][Ring2][Ring1][Ring2][=C][Ring2][Ring1][Branch2]
[N][C][=C][C][Branch1][C][N][=C][C][=C][Ring1][#Branch1][C][C][=C][C][=C][C][=C][Ring1][=Branch1]
[C][C][Branch1][C][C][O][C][=Branch1][C][=O][N][C][=C][C][=C][C][Branch2][Ring2][=Branch2][C][N][N][=C][Branch1][N][C][=C][C][=C][Branch1][C][Cl][C][=C][Ring1][#Branch1][N][Branch1][S][C][C][=Branch1][C][=O][N][C][C][C][C][C][C][C][Ring1][#Branch1][C][Ring2][Ring1][#Branch1][=O][=C][Ring2][Ring1][#C]
[C][C][=C][C][Branch1][#C][O][C][=Branch1][C][=O][C][=C][C][=C][N][=C][Ring1][=Branch1][Cl][=C][C][=C][Ring1][S][C][S][=Branch1][C][=O][=Branch1][C][=O][C][=C][C][=C][C][Branch1][#Branch2][O][S][Branch1][C][N][=Branch1][C][=O][=O][=C][Ring1][O][O]
[N][C][N][=C][C][=C][C][=C][Branch1][C][Cl][C][=C][Ring1][#Branch1][N][=C][Branch2][Ring1][Ring2][C][C][C][=N][C][=C][C][Branch1][Ring1][C][O][=C][C][=C][Ring1][Branch2][NH1][Ring1][O][N][Ring2][Ring1][Branch2][N][=Ring2][Ring1][O]
[N][C][=Branch1][C][=O][C][C][C][N][Branch2][Ring1][Branch2][C][=Branch1][C][=O][C][=C][C][=C][C][=Branch1][Ring2][=C][Ring1][=Branch1][N][C][=Branch1][C][=O][C][S][Ring1][Branch2][C][C][Ring2][Ring1][Ring1]
[C][C][C][C][C][C][C][C][C][C][C][C][C][C][C][C][N][C][C][C][Branch2][Ring1][P][C][=C][C][=C][Branch2][Ring1][Branch1][C][C][Branch1][=Branch1][C][Branch1][C][N][=O][N][N][=C][Branch1][C][O][NH1][C][Ring1][=Branch1][=O][C][=C][Ring2][Ring1][C][C][C][Ring2][Ring1][Branch2]
[C][C][C][C][C][C][Branch1][=Branch1][C][Ring1][=Branch1][=N][O][C][=Branch1][C][=O][C][Ring1][=Branch2][C][=C][C][=C][Branch1][#Branch2][O][C][=C][C][=C][C][=C][Ring1][=Branch1][C][Branch1][C][I][=C][Ring1][=C]
[C][C][C][N][C][C][=C][Branch1][C][C][C][=C][C][NH1][C][Branch2][Branch1][Ring1][C][Branch1][#Branch2][C][=N][C][=N][N][Ring1][Branch1][C][C][C][C][C][N][Ring1][=N][C][=Branch1][C][=O][C][C][=N][N][Branch2][Ring1][Ring1][C][=C][C][=C][Branch1][=Branch2][C][Branch1][C][F][Branch1][C][F][F][C][=C][Ring1][#Branch2][C][=Ring1][#C][C][=N][C][Ring2][Ring2][=Branch2][=Ring2][Ring2][Ring2]
[O][=C][Branch1][C][O][C][C][C][=Branch1][C][=O][N][C][=C][C][=C][Branch1][P][C][=N][C][=C][C][=C][Branch1][C][Cl][C][=C][Ring1][#Branch1][S][Ring1][#Branch2][C][Branch1][C][Cl][=C][Ring1][P]
[C][S][=Branch1][C][=O][=Branch1][C][=O][N][C][=C][C][=C][Branch2][Ring1][P][C][C][Branch1][#C][N][C][=Branch1][C][=O][O][C][=C][C][=C][C][=C][Ring1][=Branch1][C][=Branch1][C][=O][N][C][C][=C][C][=C][C][=C][Ring1][=Branch1][C][=C][Ring2][Ring1][N]
[C][=C][Branch1][C][C][C][Branch1][C][C][N][C][=Branch1][C][=O][N][Branch2][Ring1][P][C][=Branch1][C][=O][C][=Branch1][#C][=C][Branch1][Ring1][C][#N][C][=C][C][=C][C][=C][Ring1][=Branch1][O][C][=Branch1][C][=O][O][C][C][C][C][C][Ring1][Branch1][C][=C][C][=C][C][=C][Ring1][=Branch1][Ring2][Ring1][S]
[N][C][=Branch1][C][=O][C][C][Branch1][N][C][=C][C][=C][Branch1][C][Cl][C][=C][Ring1][#Branch1][P][=Branch1][C][=O][Branch1][C][O][C][=C][C][=C][Branch1][C][Cl][C][=C][Ring1][#Branch1]
[C][C][=C][C][Branch2][Branch1][=Branch2][C][O][C][=C][C][=C][Branch2][Ring2][O][C][=Branch1][C][=O][N][C][C][N][C][=Branch1][C][=O][C][=C][C][Branch1][=N][N][C][C][C][C][Ring1][Branch1][C][=Branch1][C][=O][O][C][=C][C][=C][Ring1][=C][C][Branch1][C][C][Branch1][C][C][C][C][=C][Ring2][Ring2][C][=C][C][=C][C][=C][C][Ring1][=Branch1][=N][Ring2][Ring2][=C]
[O][=C][C][=C][N][Branch2][Ring2][Ring2][C][C][C][C][Branch2][Ring1][Branch2][N][C][=N][C][=C][Branch1][=Branch2][C][Branch1][C][F][Branch1][C][F][F][N][=C][N][=C][Ring1][#Branch2][Ring1][=N][O][Ring2][Ring1][C][C][=Branch1][C][=O][NH1][Ring2][Ring1][#Branch2]
[C][O][C][=Branch1][C][=O][C][=C][Branch1][C][C][N][C][Branch1][C][C][=C][Branch1][#Branch1][C][=Branch1][C][=O][O][C][C][Ring1][N][C][=C][C][=C][C][Branch1][=Branch1][N+1][=Branch1][C][=O][O-1][=C][Ring1][=Branch2]
[O][=C][Branch2][Ring1][C][N][=C][S][C][C][S][=Branch1][C][=O][=Branch1][C][=O][N][Ring1][#Branch1][Ring1][#Branch2][C][=C][C][=C][C][=C][Ring1][=Branch1]
[O][=C][Branch1][P][C][C][C][=C][C][Branch1][C][Cl][=C][C][Branch1][C][Cl][=C][Ring1][Branch2][N][C][=C][C][=C][Branch1][S][C][=C][C][=C][C][=C][Ring1][=Branch1][C][=N][N][=N][NH1][Ring1][Branch1][C][=C][Ring1][P][O]
[C][C][=C][C][Branch1][C][Cl][=C][C][Branch1][C][C][=C][Ring1][Branch2][C][C][Branch1][C][N][C][=Branch1][C][=O][N][C][C][=C][C][=C][C][=C][Ring1][=Branch1][C][C][Ring1][#Branch2][C][=Branch1][C][=O][N][C][Branch1][C][C][Branch1][C][C][C]
[C][N][Branch1][C][C][C][C][N][C][=Branch1][C][=O][C][C][C][C][=C][Ring1][Branch1][C][=C][C][Branch1][C][F][=C][Ring1][#Branch1][F]
[C][C][C][C][C][C][Branch1][=Branch1][C][C][C][C][C][N][C][=Branch1][C][=O][N][C][=C][C][=C][Branch1][#Branch2][O][C][=C][C][=C][C][=C][Ring1][=Branch1][C][=C][Ring1][=N]
[C][C][C][C][C][C][C][C][C][C][C][C][C][C][C][C][N][C][=C][Branch1][Branch2][C][C][C][=Branch1][C][=O][O][N][=N][Ring1][#Branch2]
[C][C][O][C][C][C][C][Ring1][Branch1][N][C][=Branch1][C][=O][C][C][Branch1][S][C][=C][C][=C][C][=Branch1][Ring2][=C][Ring1][=Branch1][O][C][O][Ring1][=Branch1][C][Ring1][P][=N][O][C][=C][Branch1][C][F][C][Branch1][C][F][=C][Branch1][C][F][C][Branch1][C][F][=C][Ring1][#Branch2][F]
[N][#C][C][=C][C][=C][Branch2][Ring1][Branch2][C][C][=N][C][=C][C][Branch1][Branch2][C][=C][C][=C][O][Ring1][Branch1][=C][C][=C][Ring1][O][O][Ring1][=C][C][=C][Ring2][Ring1][Branch1]
[C][C][Branch1][C][C][O][C][=C][C][=C][Branch1][=N][C][C][S][C][=Branch1][C][=O][N][C][Ring1][=Branch1][=O][C][=C][Ring1][=C]
[C][C][=C][C][=C][C][=C][Ring1][=Branch1][N][C][=Branch1][C][=O][C][=C][Ring1][#Branch1][C][=C][C][=C][C][=C][Ring1][=Branch1][N][Ring1][=Branch2][C]
[C][C][N][N][=C][Branch1][C][C][C][=C][Ring1][=Branch1][N][C][C][C][C][C][C][Branch1][Ring2][C][Ring1][Branch2][N][Ring1][=Branch1][C][Ring1][#Branch2][=O]
[O][=C][Branch2][Ring1][Ring2][O][C][C][C][N][Branch1][#Branch2][C][=C][C][=C][C][=C][Ring1][=Branch1][Cl][C][Ring1][N][C][C][C][N][Branch2][Ring1][Ring1][S][=Branch1][C][=O][=Branch1][C][=O][C][=C][C][=C][Branch1][C][Cl][C][=C][Ring1][#Branch1][C][C][Ring1][S]
[C][C][C][C][C][C][C][C][C][O][C][=Branch1][C][=O][C][Branch2][Ring1][#Branch1][C][=C][Branch1][Branch2][C][C][=C][O][C][=Ring1][Branch1][N][Branch1][C][C][C][=Branch1][C][=O][NH1][C][C][C][=Branch1][C][=O][O][C][C][C][C][C][C]
[C][C][C][C][C][C][C][C][C][C][C][C][C][C][=Branch1][C][=O][N][C][Branch1][#Branch1][C][C][Branch1][C][C][O][C][=Branch1][C][=O][N][C][Branch1][Branch1][C][C][C][N][C][=Branch1][C][=O][N][C][Branch1][#Branch1][C][C][Branch1][C][C][C][C][=Branch1][C][=O][N][C][Branch1][=N][C][C][=C][C][=C][Branch1][C][O][C][=C][Ring1][#Branch1][C][=Branch1][C][=O][N][C][Branch1][#Branch2][C][C][=C][C][=C][C][=C][Ring1][=Branch1][C][=Branch1][C][=O][N][C][Branch1][Branch1][C][C][C][N][C][Branch1][C][N][=O]
[Cl][C][C][=C][C][Branch1][C][Br][=C][C][=C][Ring1][#Branch1][O][C][=C][C][=C][C][NH1][C][=C][Branch1][=Branch1][C][Ring1][=Branch2][=Ring1][Branch1][C][C][Ring1][N]
[C][C][=C][O][C][=C][Ring1][Branch1][S][=Branch1][C][=O][=Branch1][C][=O][N][C][C][N][Branch1][#Branch2][C][C][=C][C][=C][C][=C][Ring1][=Branch1][C][C][Ring1][=N]
[O][=C][Branch1][=C][C][=C][C][=C][C][=C][Branch1][C][F][C][=C][Ring1][#Branch1][C][=C][C][=Branch1][C][=O][C][=C][Branch1][C][O][C][=C][Branch1][C][O][C][Branch1][C][O][=C][Ring1][=Branch2][O][Ring1][=C]
[C][C][Branch1][=N][O][C][=C][C][=C][Branch1][C][Cl][C][=C][Ring1][#Branch1][C][=Branch1][C][=O][N][C][C][=N][N][=N][N][Ring1][Branch1][C]
[O][=C][Branch1][C][O][C][=C][C][=C][Branch2][Ring1][#C][C][C][C][C][N][Branch2][Ring1][Ring2][C][C][=C][C][=C][Branch1][=Branch2][C][Branch1][C][F][Branch1][C][F][F][C][=C][Ring1][#Branch2][C][Ring1][P][C][=C][Ring2][Ring1][#Branch1]
[C][N][C][C][N][Branch2][Ring2][#Branch2][C][=C][C][=C][Branch2][Ring1][=C][N][C][=N][C][=C][Branch1][=Branch1][N+1][=Branch1][C][=O][O-1][C][Branch1][N][N][C][C][C][=C][C][=C][C][=C][Ring1][=Branch1][=N][Ring1][P][C][=C][Ring2][Ring1][=Branch2][C][C][Ring2][Ring1][#C]
[O][=S][=Branch1][C][=O][Branch2][Ring1][=Branch1][C][C][=C][Branch1][C][F][C][Branch1][C][F][=C][Branch1][C][F][C][Branch1][C][F][=C][Ring1][#Branch2][C][=C][C][Branch1][C][Cl][=C][Branch2][Ring1][Ring1][O][C][C][Branch1][C][O][C][N][C][C][N][Branch1][C][F][C][C][Ring1][#Branch1][C][Branch1][C][Cl][=C][Ring2][Ring1][Ring2]
[O][=C][C][N][Branch1][#Branch2][C][C][N][C][C][C][C][Ring1][Branch1][C][=C][C][=C][C][=C][Ring1][=Branch1][N][Ring1][P][C][C][=C][C][=C][C][Branch1][=Branch2][C][Branch1][C][F][Branch1][C][F][F][=C][Ring1][#Branch2]
[C][=C][C][N][C][Branch1][=C][S][C][C][=C][C][=C][C][Branch1][C][F][=C][Ring1][#Branch1][=C][Branch1][Ring1][C][#N][C][=Branch1][C][=O][NH1][C][Ring2][Ring1][C][=O]
[O][=C][Branch2][Ring1][Branch1][N][C][=C][C][=C][Branch1][#Branch2][O][C][Branch1][C][F][Branch1][C][F][F][C][=C][Ring1][O][C][C][=N][C][=Branch1][C][=O][NH1][C][=Ring1][#Branch1][O]
[C][C][Branch1][C][C][Branch1][C][C][O][C][=Branch1][C][=O][N][C][C][C][=Branch1][C][=O][N][Branch2][Ring1][#Branch2][S][=Branch1][C][=O][=Branch1][C][=O][C][=C][C][=C][Branch1][=Branch2][C][Branch1][C][C][Branch1][C][C][C][C][=C][Ring1][#Branch2][C][Ring2][Ring1][Ring1]
[C][C][=N][N][Branch1][N][C][=C][C][=C][Branch1][C][Cl][C][=C][Ring1][#Branch1][C][Branch1][C][C][=C][Ring1][=N][C][N][Branch1][C][C][C][=Branch1][C][=O][C][=C][C][=C][C][=Branch1][Ring2][=C][Ring1][=Branch1][C][C][N][Ring1][=Branch1][C][=Branch1][C][=O][C][=C][C][=C][Branch1][C][Cl][C][=C][Ring1][#Branch1]
[C][O][C][=Branch1][C][=O][C][=C][C][=C][C][Branch2][Branch1][=Branch1][N][C][=Branch1][C][=O][N][C][N][=C][Branch1][=Branch2][C][=C][C][=C][C][=C][Ring1][=Branch1][C][=C][C][=C][C][=C][Ring1][=Branch1][N][Branch2][Ring1][C][C][C][=Branch1][C][=O][N][C][Branch1][Ring1][C][#N][C][C][C][C][Ring1][#Branch1][C][Ring2][Ring1][N][=O][=C][Ring2][Ring2][#Branch1]
[C][S][C][S][C][Branch1][=N][C][=Branch1][C][=O][N][C][O][C][Branch1][C][C][O][=C][C][=Ring1][=N][C][#N]
[C][C][C][C][C][=Branch1][C][=O][N][N][=C][C][=C][N][Branch1][Ring1][C][C][C][=C][C][=C][C][=C][Ring1][O][Ring1][=Branch1]
[C][O][C][=C][C][=C][Branch2][Ring2][Ring2][N][Branch1][#C][C][C][=Branch1][C][=O][N][C][C][C][C][C][C][Ring1][=Branch1][C][=Branch1][C][=O][C][C][C][=Branch1][C][=O][N][C][=N][C][=C][S][Ring1][Branch1][C][=C][Ring2][Ring1][=N]
[C][C][=N][N][C][=Branch1][C][=O][C][Ring1][=Branch1][C][C][C][Branch2][Ring2][Ring1][C][C][C][=C][Branch1][C][Br][C][=C][Branch2][Ring1][C][N][C][=Branch1][C][=O][C][Branch1][C][C][C][=C][C][=C][C][=C][Ring1][=Branch1][C][=C][Ring2][Ring1][C][O][C][Ring2][Ring1][=Branch2][=O]
[C][N][N][=N][C][Branch2][Ring1][=Branch2][N][C][=Branch1][C][=O][C][=C][C][=C][Branch1][#Branch2][N][C][=C][C][=C][C][Ring1][=Branch1][=O][C][=C][Ring1][=N][=N][Ring2][Ring1][Branch1]
[O][=C][C][Branch2][Ring1][N][C][=N][S][=Branch1][C][=O][=Branch1][C][=O][C][=C][C][Branch1][#Branch1][C][C][C][C][Ring1][Branch1][=C][C][=C][Ring1][#Branch2][N][Ring1][S][=C][Branch1][C][O][C][=C][C][=C][C][Branch1][C][F][=C][Ring1][#Branch1][N][Ring2][Ring1][N][C][C][C][Ring1][Ring1]
[O][=C][Branch2][Ring1][=Branch1][N][C][=C][C][=C][C][=C][Ring1][=Branch1][C][=Branch1][C][=O][N][C][C][O][C][C][Ring1][=Branch1][C][=C][C][=C][C][Branch1][=Branch1][N+1][=Branch1][C][=O][O-1][=C][Ring1][=Branch2]
[C][C][Branch1][C][C][O][C][=Branch1][C][=O][C][Branch1][=N][O][C][=C][C][=C][Branch1][C][Cl][C][=C][Ring1][#Branch1][=C][Ring1][#C][C][=C][C][=C][Branch1][#Branch1][O][C][Branch1][C][F][F][C][Branch1][=Branch1][C][=Branch1][C][=O][O][=C][Ring1][=N]
[C][N][C][=Branch1][C][=O][O][C][C][Ring1][=Branch1][C][C][=C][C][=C][C][=C][Ring1][=Branch1][C][Ring1][=Branch2]
[C][C][C][=C][Branch2][Ring1][Branch2][C][=Branch1][C][=O][N][C][=C][C][=C][C][Branch1][=Branch2][C][Branch1][C][F][Branch1][C][F][F][=C][Ring1][#Branch2][O][C][=C][C][=C][C][=C][Ring2][Ring1][=Branch1][Ring1][=Branch1]
[N][C][NH1][N][=C][Branch1][=N][C][=C][C][=C][Branch1][C][F][C][=C][Ring1][#Branch1][F][C][=Ring1][=N][C][=N][C][=C][C][=C][C][=C][Ring1][=Branch1][S][Ring1][=Branch2]
[C][C][Branch1][C][C][C][C][C][C][C][C][C][C][C][C][Branch1][C][O][C][C][C][Ring1][#Branch1][Branch1][C][C][C][Ring1][N][C][C][C][Ring2][Ring1][Ring1][Ring1][S][C]
[C][S][C][=N][N][=C][Branch1][=Branch2][C][=C][C][=N][C][=C][Ring1][=Branch1][N][Ring1][O][C]
[C][O][C][=C][C][=C][C][=C][Ring1][=Branch1][C][=Branch1][C][=O][N][C][=C][C][=C][C][Branch1][C][C][=C][C][=C][Ring1][#Branch1][C][=C][Ring1][O][Ring1][#C]
[C][N][C][Branch2][Ring2][Branch1][S][C][C][=Branch1][C][=O][N][C][=C][C][Branch1][=Branch2][C][Branch1][C][F][Branch1][C][F][F][=C][C][=C][Ring1][#Branch2][N][C][C][N][Branch1][C][C][C][C][Ring1][#Branch1][=N][N][=C][Ring2][Ring1][O][C][=C][C][=C][N][=C][Ring1][=Branch1]
[C][C][=C][C][=C][C][Branch2][Ring2][C][C][=Branch1][C][=O][N][C][C][C][Branch1][Branch1][C][C][Ring1][=Branch1][C][N][Branch1][=Branch2][C][=C][C][=C][C][=N][Ring1][=Branch1][C][=Branch1][C][=O][C][O][Ring1][#C][=C][Ring2][Ring1][=Branch2]
[C][C][C][C][NH1][N][Branch1][=Branch2][C][=C][C][=C][C][=C][Ring1][=Branch1][C][=Branch1][C][=O][C][=Ring1][N][N+1][=Branch1][C][=O][O-1]
[C][C][=C][C][=C][Branch2][Ring2][N][N][C][=Branch1][C][=O][C][C][C][S][=Branch1][C][=O][=Branch1][C][=O][C][=C][C][=C][C][=Branch1][Ring2][=C][Ring1][=Branch1][C][C][N][Ring1][=Branch1][C][=Branch1][C][=O][C][C][N][C][C][Ring1][Branch1][Ring1][O][C][=C][Ring2][Ring1][#C]
[C][S][C][N][C][Branch1][C][N][=N][C][=C][Branch1][Branch2][N][C][=C][C][=C][Ring1][Branch1][N][=C][Branch1][S][N][C][Branch1][Ring1][C][O][C][C][=C][C][=C][N][=C][Ring1][=Branch1][N][=C][Ring2][Ring1][=Branch1][Ring2][Ring1][O]
[C][C][=N][N][Branch1][=Branch2][C][=C][C][=C][C][=C][Ring1][=Branch1][C][=C][Ring1][O][C][=C][C][Branch1][=Branch2][N][C][C][C][C][C][Ring1][=Branch1][=C][C][Branch1][C][N][=C][Ring1][=N][C][=Branch1][C][=O][N][Ring1][P][C][Branch1][C][C][C]
[C][C][N][Branch1][Ring1][C][C][C][=N][C][Branch1][C][C][=N][C][=C][Branch1][=C][C][=Branch1][C][=O][NH1][C][=Branch1][C][=O][N][Ring1][Branch2][C][N][Ring1][=N][C][=C][C][=C][Branch1][C][Cl][C][Branch1][C][Cl][=C][Ring1][Branch2]
[C][C][O][C][=Branch1][C][=O][C][C][Branch1][=Branch2][C][=C][C][=C][C][=C][Ring1][=Branch1][C][C][C][C][C][Ring1][=N][N][Ring1][Branch1][C]
[C][O][C][=C][C][=C][Branch2][Ring1][#C][C][C][N][C][=Branch1][C][=O][C][C][C][Ring1][=Branch1][Branch1][C][C][C][=Branch1][C][=O][N][C][C][=C][C][=C][C][=C][Ring1][=Branch1][Cl][C][=C][Ring2][Ring1][#Branch2][O][C]
[C][C][=C][C][=C][C][Branch2][Ring1][=Branch1][C][=N][C][=N][C][=C][C][=C][Ring1][=Branch1][N][Ring1][=Branch2][C][C][C][N][C][C][Ring1][=Branch1][=C][Ring2][Ring1][Branch1]
[C][C][=N][C][=C][Branch1][=N][C][Branch1][#Branch1][N][C][Branch1][C][C][C][=N][Ring1][#Branch2][C][N][Branch2][Ring1][=Branch1][C][=Branch1][C][=O][C][=C][C][=C][Branch1][Branch2][C][C][=C][S][C][=Ring1][Branch1][C][=C][Ring1][O][C][C][Ring2][Ring1][=Branch2]
[C][C][S][C][O][C][Branch1][=C][C][=Branch1][C][=O][N][C][C][C][N][Branch1][C][C][C][=C][C][=Ring1][=C][N+1][=Branch1][C][=O][O-1]
[C][O][C][=C][C][=C][NH1][C][=Branch2][Ring1][=N][=N][C][=Branch1][C][=O][N][C][Branch1][C][C][C][C][C][=N][C][=C][C][Branch1][C][Cl][=C][C][=C][Ring1][#Branch1][NH1][Ring1][#Branch2][S][C][Ring2][Ring1][#Branch1][=C][Ring2][Ring1][O]
[C][C][O][C][=Branch1][C][=O][C][=C][C][Branch1][=C][N][C][=Branch1][C][=O][C][=C][C][=C][C][=C][Ring1][=Branch1][=C][C][=C][Ring1][#C][N][C][C][O][C][C][Ring1][=Branch1]
[C][N][C][C][=Branch1][=Branch2][=C][C][=C][C][=C][S][Ring1][Branch1][C][=Branch1][C][=O][C][Branch1][Ring2][C][Ring1][=N][C][Branch1][#Branch2][C][=C][C][=C][C][=C][Ring1][=Branch1][F][C][C][S][C][N][Ring1][Branch1][C][Ring1][S][C][=Branch1][C][=O][N][C][=C][C][=C][Branch1][C][Cl][C][=C][Ring1][#Branch1][Ring1][O]
[C][O][C][=C][C][=C][Branch2][Ring1][=Branch1][C][=C][C][=C][C][Branch1][C][O][=C][Branch1][Ring1][O][C][C][Branch1][Ring1][O][C][=C][Ring1][O][C][=C][Ring2][Ring1][Ring1][O][C]
[C][C][C][=C][C][=C][Branch2][Ring2][Branch2][S][=Branch1][C][=O][=Branch1][C][=O][N][C][C][C][C][C][Ring1][=Branch1][C][=N][C][Branch1][S][C][=C][C][=C][C][=Branch1][Ring2][=C][Ring1][=Branch1][O][C][O][Ring1][=Branch1][=N][O][Ring1][=C][C][=C][Ring2][Ring1][=N]
[Cl][C][=C][C][Branch2][Ring1][Ring1][N][C][C][N][Branch1][=Branch2][C][=C][C][=C][C][=C][Ring1][=Branch1][C][C][Ring1][N][=C][C][=C][C][Branch1][#Branch2][N][C][C][C][O][C][C][Ring1][=Branch1][=N][C][Ring1][=N][=N][Ring2][Ring1][=N]
[C][O][C][=C][C][=C][Branch1][Ring1][O][C][C][Branch2][Ring1][O][C][N][C][=Branch1][C][=O][C][=C][C][=C][C][Branch1][=Branch1][N+1][=Branch1][C][=O][O-1][=C][C][=C][Ring1][=Branch2][O][Ring1][N][=C][Ring2][Ring1][Branch2]
[C][C][=C][Branch1][=Branch2][C][=C][C][=C][C][=C][Ring1][=Branch1][N][=C][C][=C][C][=C][C][Ring1][=Branch1][=C][Ring1][S][C][=Branch1][C][=O][N][C][Branch1][C][C][C][=C][C][=C][C][=C][Ring1][=Branch1]
[C][C][Branch1][C][Cl][C][=Branch1][C][=O][N][C][=C][C][=C][Branch1][S][C][N][C][=Branch1][C][=O][O][C][Branch1][C][C][Branch1][C][C][C][C][=C][Ring1][#C]
[C][=C][C][=C][Branch2][Ring1][Ring2][C][C][=N][N][Branch1][O][C][C][N][C][C][O][C][C][Ring1][=Branch1][C][=Ring1][=N][C][=C][Ring2][Ring1][Ring1]
[C][C][Branch1][C][C][C][N][Branch2][Ring1][Ring1][C][C][=C][C][=C][C][=Branch1][Ring2][=C][Ring1][=Branch1][O][C][C][C][O][Ring1][Branch2][C][=Branch1][C][=O][C][C][O][C][=C][C][=C][C][=C][Ring1][=Branch1]
[O][=C][Branch2][Ring2][Branch2][C][=C][C][=C][C][=C][Branch2][Ring1][=Branch2][N][C][C][C][C][C][Branch1][=C][C][C][Branch1][C][O][Branch1][Ring2][C][Ring1][#Branch1][C][Ring1][#Branch2][C][Ring1][O][C][=C][Ring2][Ring1][C][N][O]
[C][C][C][C][O][C][=Branch1][C][=O][C][=C][C][=Branch1][C][=O][O][C][C][C]
[C][C][O][C][=Branch1][C][=O][C][Branch1][C][C][C][C][C][Branch1][C][C][C][C][C][Branch1][C][C][C][=Branch2][Ring1][P][=C][C][=Branch1][C][=O][C][C][Branch1][C][C][C][C][C][=Branch1][C][=O][C][Branch1][C][C][Branch1][C][C][C][Ring1][#Branch2][C][C][C][Ring1][=C][Ring2][Ring1][Branch2][C][C][Ring2][Ring1][=N][C][Ring2][Ring1][P]
[O][=C][C][NH1][C][=Branch1][C][=S][N][Branch1][=N][C][C][=C][C][=C][Branch1][C][F][C][=C][Ring1][#Branch1][C][=Ring1][=C][C][=N][C][=C][C][=C][C][=C][Ring1][=Branch1][N][=C][Ring1][#Branch2][N][Ring2][Ring1][#Branch2][C][C][=C][C][=C][C][=C][Ring1][=Branch1]
[O][=C][Branch1][P][C][=C][C][=C][C][=C][C][=C][C][=C][C][Ring1][=Branch1][=C][Ring1][#Branch2][N][C][C][C][N][C][C][C][N][C][=Branch1][C][=O][C][=C][C][=C][C][=C][Ring1][=Branch1]
[O][=C][Branch2][Ring1][O][C][N][C][=Branch1][C][=O][C][C][C][=C][C][Branch1][=Branch2][C][Ring1][O][C][=Branch1][C][=O][O][=C][C][Ring1][#Branch2][=O][C][=C][C][=C][C][=C][Ring1][=Branch1]
[C][S][=Branch1][C][=O][=Branch1][C][=O][C][=C][C][=C][O][C][Branch2][Ring1][#Branch1][C][=C][C][=C][Branch1][=N][C][=C][C][=C][Branch1][C][Cl][C][=C][Ring1][#Branch1][Cl][N][=C][Ring1][=C][=N][C][Ring2][Ring1][Ring1][=C][Ring2][Ring1][#Branch1]
[O][=C][C][=C][C][=C][C][=C][Ring1][=Branch1][N][=C][S][C][=C][Branch1][C][Cl][C][=C][Branch1][C][Cl][C][=C][Ring1][Branch2][N][Ring2][Ring1][Ring1][Ring1][O]
[C][S][=Branch1][C][=O][=Branch1][C][=O][O][C][C][Branch1][C][Cl][=C][C][Branch1][C][Cl][=C][Branch2][Ring1][S][C][C][=C][Branch1][C][Cl][C][=C][C][Branch1][C][Cl][=C][Ring1][Branch2][O][C][Branch1][=Branch2][C][Branch1][C][F][Branch1][C][F][F][C][Ring1][P][O][C][Branch1][C][Cl][=C][Ring2][Ring1][#Branch2][Cl]
[C][C][Branch1][C][C][C][C][Branch2][Ring1][O][N][C][=Branch1][C][=O][C][Branch1][#Branch1][C][C][Branch1][C][C][C][N][Branch1][C][C][C][=Branch1][C][=O][C][Ring1][O][C][C][Branch1][C][C][Branch1][C][C][N][Ring2][Ring1][#Branch1]
[N][C][=N][C][Branch1][Branch2][C][=C][C][=C][O][Ring1][Branch1][=C][C][Branch2][Ring1][Branch1][N][C][C][=C][C][=C][C][Branch1][=Branch2][C][Branch1][C][F][Branch1][C][F][F][=C][Ring1][#Branch2][=N][Ring2][Ring1][#Branch1]
[C][N][C][C][N][Branch2][Ring1][#Branch2][C][C][C][C][C][O][C][=C][C][=C][Branch1][O][C][=C][C][=C][Branch1][C][Cl][S][Ring1][=Branch1][C][=C][Ring1][N][C][C][Ring2][Ring1][#Branch1]
[C][O][C][=C][C][=C][C][Branch2][Ring1][=Branch2][C][=C][C][=C][C][Branch1][#C][N][C][=Branch1][C][=O][N][C][=C][C][=C][C][=C][Ring1][=Branch1][=C][Ring1][S][=C][N][=C][Ring2][Ring1][=Branch1][C][=C][Ring2][Ring1][#Branch2][O][C]
[C][C][Branch1][=N][N][C][=Branch1][C][=O][C][=C][C][=C][S][Ring1][Branch1][C][=Branch1][C][=O][N][C][C][N][Branch2][Ring2][Ring1][C][C][C][O][C][=C][C][=C][Branch2][Ring1][C][C][=N][O][C][Branch1][=Branch2][C][C][C][C][C][C][Ring1][Branch1][=N][Ring1][O][C][Branch1][C][F][=C][Ring2][Ring1][C][C][C][Ring2][Ring1][N]
[C][C][=C][C][=C][NH1][C][Branch2][Ring1][=Branch2][C][Branch1][C][O][C][=C][C][=C][Branch1][O][O][C][C][N][C][C][C][C][Ring1][Branch1][C][=C][Ring1][=C][=N][C][Ring2][Ring1][Branch1][=C][Ring2][Ring1][=Branch2]
[N][C][C][C][C][N][C][=Branch1][C][=O][C][C][C][C][N][Ring1][Branch1][C][=Branch1][C][=O][C][Branch1][=N][C][C][=C][C][=C][Branch1][C][O][C][=C][Ring1][#Branch1][N][C][=Branch1][C][=O][C][Branch1][=Branch1][C][C][C][C][N][N][C][=Branch1][C][=O][C][=C][C][=C][Branch1][C][N][C][Branch1][C][N][=C][Ring1][Branch2]
[C][O][C][=C][C][=C][C][=Branch1][Ring2][=C][Ring1][=Branch1][C][=Branch1][C][=O][C][=Branch1][C][=O][N][Ring1][Branch2][C][C][O][C][C][O][P][=Branch1][C][=O][Branch1][C][O][O][C][C][Branch1][C][N][C][=Branch1][C][=O][O]
[C][O][C][=C][C][=C][Branch2][Ring1][S][C][=Branch1][C][=O][N][C][=C][C][=C][Branch1][P][C][C][N][C][C][Branch1][C][O][C][=C][C][=C][C][=C][Ring1][=Branch1][C][=C][Ring2][Ring1][C][C][=C][Ring2][Ring1][#Branch2][C][=Branch1][C][=O][N][C][C][=C][C][=C][C][=C][Ring1][=Branch1][C][C][Ring1][#Branch2][C][=Branch1][C][=O][N][C][Branch1][C][C][Branch1][C][C][C]
[C][O][C][=C][C][=C][Branch1][P][O][C][=C][C][=C][Branch1][=Branch1][N+1][=Branch1][C][=O][O-1][C][=N][Ring1][=Branch2][C][=C][Ring1][S]
[C][S][=Branch1][C][=O][=Branch1][C][=O][C][Branch1][S][C][=Branch1][C][=O][N][C][C][S][Branch1][C][N][=Branch1][C][=O][=O][C][=N][C][=C][C][=C][Branch2][Ring1][Ring1][C][=C][C][=C][Branch1][=Branch2][S][Branch1][C][C][=Branch1][C][=O][=O][C][=C][Ring1][#Branch2][C][=C][Ring1][S][S][Ring2][Ring1][Ring1]
[C][C][C][=Branch1][C][=O][C][=C][Branch1][C][O][S][C][Branch1][N][C][=C][C][=C][Branch1][C][C][C][=C][Ring1][#Branch1][=C][Ring1][=N][C][=C][C][=C][Branch1][C][C][C][=C][Ring1][#Branch1]
[C][O][C][=C][C][=C][Branch1][=Branch1][C][=C][Ring1][=Branch1][O][C][C][C][C][Ring1][=Branch2][C][C][C][Branch1][C][C][C][Branch1][#Branch1][C][=C][N][=C][O][Ring1][Branch1][C][C][C][Ring1][=C][Ring1][#Branch2]
[C][C][=C][C][=C][Branch1][C][C][N][Ring1][=Branch1][C][=C][C][=C][Branch2][Ring1][Branch1][C][=C][N][=C][Branch1][O][N][C][Branch1][C][C][C][C][C][Ring1][Ring1][N][=C][Ring1][N][C][=C][Ring2][Ring1][C]
[C][O][C][C][N][C][C][=C][C][Branch1][C][Cl][=C][C][Branch2][Ring1][=C][N][N][=C][Branch1][=Branch2][C][Branch1][C][C][Branch1][C][C][C][C][=C][Ring1][=Branch2][N][C][=Branch1][C][=O][N][C][Branch1][C][C][C][O][=C][Ring2][Ring1][Branch2]
[O][=C][Branch1][Branch2][C][=C][C][=C][O][Ring1][Branch1][N][Branch2][Ring1][Branch2][C][=Branch1][C][=S][N][C][C][C][Branch1][#Branch2][C][N][C][C][C][C][C][Ring1][=Branch1][C][C][Ring1][=N][C][=C][C][=C][C][=C][Ring1][=Branch1]
[C][C][=C][C][Branch2][Ring1][Branch1][N][C][=C][C][=C][Branch1][=Branch2][S][Branch1][C][N][=Branch1][C][=O][=O][C][=C][Ring1][#Branch2][Cl][=C][C][=C][C][Branch1][C][N][=C][C][Ring1][#Branch1][=N][Ring2][Ring1][#Branch1]
[C][C][Branch1][C][C][C][=Branch1][C][=O][N][C][C][C][Branch2][Ring1][=Branch1][N][C][C][N][Branch1][N][C][=C][C][=C][Branch1][C][F][C][=C][Ring1][#Branch1][C][C][Ring1][=N][C][C][Ring2][Ring1][Ring1]
[C][O][C][=Branch1][C][=O][C][C][C][Branch1][S][C][C][=Branch1][C][=O][N][C][C][=C][C][=C][N][=C][Ring1][=Branch1][C][=Branch1][C][=O][N][Branch1][#Branch2][C][C][=C][C][=C][C][=C][Ring1][=Branch1][C][Ring2][Ring1][=Branch2][=C][C][C][Branch1][C][C][Branch1][C][C][C][Ring2][Ring1][#C]
[C][C][C][=Branch1][C][=O][N][C][C][Branch1][C][O][C][Branch1][C][O][C][Branch2][Ring1][=Branch1][O][C][Branch1][Ring1][C][O][C][Branch1][C][O][C][Branch1][C][O][C][Branch1][C][O][C][O][O][C][Ring2][Ring1][Branch1][Branch1][Ring1][C][O][C][Branch1][C][O][C][O]
[C][C][C][N][C][C][C][C][Branch2][Ring1][S][O][C][=Branch1][C][=O][C][Branch1][C][O][Branch1][=Branch2][C][=C][C][=C][C][=C][Ring1][=Branch1][C][=C][C][=C][Branch1][C][Cl][C][=C][Ring1][#Branch1][Cl][C][Ring2][Ring1][=Branch2]
[C][O][C][C][N][C][C][N][Branch2][Branch1][Branch2][C][=Branch1][C][=O][C][=C][C][=C][Branch2][Ring2][Branch2][C][=C][N][=C][C][=C][Branch2][Ring1][=Branch1][C][=C][C][=C][Branch1][N][O][C][C][C][C][Ring1][Ring1][Branch1][C][F][F][C][=C][Ring1][=N][C][=C][N][Ring2][Ring1][=Branch1][Ring2][Ring1][Ring1][C][=N][Ring2][Ring1][N][C][C][Ring2][Ring2][Ring2]
[C][C][O][C][=C][C][=C][N][=C][Branch2][Ring2][=Branch2][N][C][=Branch1][C][=O][C][O][C][=C][C][=C][Branch2][Ring1][#Branch1][N][Branch1][C][C][S][=Branch1][C][=O][=Branch1][C][=O][C][=C][C][=C][Branch1][C][C][C][=C][Ring1][#Branch1][C][=C][Ring2][Ring1][C][S][C][Ring2][Ring1][O][=C][Ring2][Ring1][#C]
[C][N][C][=C][Branch1][Ring1][C][#N][C][=N][C][=C][C][Branch1][=N][C][=C][C][=C][Branch1][Ring1][C][#N][C][=N][Ring1][Branch2][=C][C][=C][Ring2][Ring1][Ring2][Ring1][=C]
[S][=C][Branch1][S][N][C][=C][C][=C][Branch1][C][Cl][C][Branch1][C][Cl][=C][Ring1][Branch2][N][C][C][C][=C][C][=C][C][=C][Ring1][=Branch1][C][Ring1][#Branch2][C][N][C][C][C][C][Ring1][Branch1]
[C][C][O][C][C][C][N][Branch2][Ring1][Branch1][C][=Branch1][C][=O][C][C][=C][Branch1][Branch2][C][=C][C][=C][S][Ring1][Branch1][O][N][=Ring1][#Branch2][C][Branch1][=Branch1][C][Branch1][C][C][C][C][Branch1][C][C][Branch1][C][C][N][Ring2][Ring1][#Branch1]
[N][C][=Branch1][C][=O][C][=C][C][=C][C][Branch2][Ring1][P][N][C][=Branch1][C][=O][C][=C][C][Branch1][N][C][=C][C][=C][Branch1][C][Br][C][=C][Ring1][#Branch1][=N][C][=C][C][=C][C][=C][Ring1][P][Ring1][=Branch1][=C][Ring2][Ring1][#Branch2]
[C][C][=C][C][=C][Branch2][Ring1][#Branch1][C][=N][N][Branch1][=Branch2][C][=C][C][=C][C][=C][Ring1][=Branch1][C][NH1][C][=C][C][Ring1][#C][=Ring1][Branch1][C][=C][Ring2][Ring1][Ring2][S][=Branch1][C][=O][=Branch1][C][=O][N][Branch1][C][C][C]
[C][C][N][N][=C][Branch1][Ring2][C][O][C][C][=C][Ring1][Branch2][C][=C][C][=C][C][Branch1][C][Cl][=C][Ring1][#Branch1]
[O][=C][Branch1][O][C][S][C][=C][C][=C][C][=N][Ring1][=Branch1][N][C][=C][C][=C][Branch1][S][S][=Branch1][C][=O][=Branch1][C][=O][N][C][C][O][C][C][Ring1][=Branch1][C][=C][Ring1][#C]
[C][C][Branch1][C][C][Branch1][C][C][O][C][=Branch1][C][=O][N][C][Branch1][Ring1][C][#N][C][=C][C][=C][Branch2][Ring1][=Branch1][O][C][C][=Branch1][C][=O][N][C][=C][C][=C][C][=C][C][=C][C][=C][Ring1][#Branch2][Ring1][=Branch1][C][=C][Ring2][Ring1][Branch1]
[O][=C][N][C][=Branch1][C][=O][N][Branch1][P][C][C][C][C][C][C][C][C][C][=C][C][=C][C][=C][Ring1][=Branch1][C][Ring2][Ring1][Ring2][=O]
[O][=C][Branch2][Ring1][Ring2][C][C][C][C][N][C][=N][C][=C][C][=C][C][=C][Ring1][=Branch1][NH1][Ring1][=Branch2][N][C][C][=Branch1][C][=O][N][C][C][C][C][C][N][=C][Branch1][C][S][NH1][C][=Branch1][C][=O][C][=Ring1][Branch2][C][Ring1][N]
[C][C][C][Branch1][=C][C][C][C][=C][C][=C][C][Branch1][C][Cl][=C][Ring1][#Branch1][C][=Branch1][C][=O][N][C][=Branch1][C][=O][N][C][Ring1][P][=O]
[O][=C][Branch1][C][O][C][C][N][C][=Branch1][C][=O][C][=C][C][=C][Branch1][=C][N][C][=Branch1][C][=O][C][C][C][C][C][C][Ring1][=Branch1][C][=C][Ring1][#C][C][Ring2][Ring1][Ring1][=O]
[C][O][C][=C][C][=C][C][Branch2][Ring1][=C][C][N][=C][Branch1][Ring1][N][O][C][=C][C][=C][Branch1][C][C][N][=C][Ring1][#Branch1][O][C][=C][C][=C][C][=C][Ring1][=Branch1][O][C][=C][Ring2][Ring1][O]
[C][C][C][C][C][Branch2][Ring1][S][N][C][C][=C][O][C][Branch2][Ring1][Ring2][C][=C][C][=C][Branch1][#Branch2][O][C][Branch1][C][F][Branch1][C][F][F][C][=C][Ring1][O][=N][Ring1][S][C][C][Ring2][Ring1][Branch2]
[C][O][C][=C][C][=C][C][Branch2][Ring1][=N][N][C][C][C][Branch2][Ring1][C][N][C][Branch1][C][C][=N][C][=C][C][=C][C][=C][Ring1][=Branch1][Ring1][#Branch2][C][C][Ring1][P][=O][=C][Ring2][Ring1][#Branch1]
[O][=C][Branch1][O][C][N][C][C][C][C][C][C][Ring1][#Branch1][N][C][=C][C][=C][Branch1][#C][C][C][=N][C][=C][C][=C][C][=C][Ring1][=Branch1][O][Ring1][=Branch2][C][=C][Ring1][S]
[N][C][=C][C][=C][Branch1][Ring1][C][O][C][=C][Ring1][Branch2][N][C][=N][C][=C][C][=C][C][=C][Ring1][=Branch1][N][C][=N][C][=C][Ring1][=N][Ring1][Branch1]
[C][N][C][C][C][C][Ring1][Branch1][C][C][O][C][=C][C][=C][Branch2][Ring1][Ring1][C][=Branch1][C][=O][C][=C][C][=C][C][Branch1][C][Br][=C][C][=C][Ring1][#Branch1][F][C][=C][Ring2][Ring1][C][C][C][=C][NH1][N][=Ring1][Branch1]
[C][C][C][C][Branch1][C][Cl][=N][C][=Branch1][C][=O][NH1][C][=Ring1][Branch2][O]
[C][C][=C][C][Branch1][C][C][=C][C][Branch1][C][N][=C][Ring1][Branch2][O][C][=C][C][Branch1][C][C][=C][Branch1][C][Br][C][Branch1][=Branch1][C][=Branch1][C][=O][O][=C][Ring1][O]
[O][=C][C][Branch2][Ring1][O][O][C][Branch1][#C][C][O][C][=Branch1][C][=O][C][=C][C][=C][C][=C][Ring1][=Branch1][O][C][C][C][C][C][Ring1][P][=C][Branch1][N][C][=C][C][=C][Branch1][C][Br][C][=C][Ring1][#Branch1][C][=Branch1][C][=O][C][=C][C][=C][C][=C][Ring1][=Branch1][Ring2][Ring2][Ring1]
[C][O][C][=C][C][=C][Branch2][Ring2][=N][S][=Branch1][C][=O][=Branch1][C][=O][N][C][C][Branch1][S][C][=C][C][=C][C][=Branch1][Ring2][=C][Ring1][=Branch1][O][C][O][Ring1][=Branch1][N][C][C][N][Branch1][=Branch2][C][=C][C][=C][C][=C][Ring1][=Branch1][C][C][Ring1][N][C][=C][Ring2][Ring1][S]
[C][C][C][Branch1][Ring1][C][C][C][C][Branch2][Ring2][=Branch2][N][C][=Branch1][C][=O][N][C][=C][C][=C][Branch2][Ring1][#Branch1][N][C][=C][C][=C][C][=C][C][Ring1][=Branch1][=N][C][=C][C][=C][C][=C][Ring1][=C][Ring1][=Branch1][C][=C][Ring2][Ring1][=Branch1][C][=C][C][=C][C][=C][Ring1][=Branch1][O][Ring2][Ring2][=Branch1]
[C][C][=Branch1][C][=O][C][=C][C][=C][Branch2][Ring2][O][S][C][=N][C][Branch1][C][C][=N][C][=C][Ring1][#Branch1][C][Branch1][=Branch2][C][=C][C][=C][C][=C][Ring1][=Branch1][=N][N][Ring1][O][C][=Branch1][C][=O][C][C][=C][Branch1][C][C][O][N][=Ring1][=Branch1][C][=C][Ring2][Ring1][S]
[O][=N][C][C][=C][C][=C][C][=C][Ring1][=Branch1][C][=C][C][=C][C][=C][Ring1][=Branch1]
[C][C][=C][C][=C][Branch2][Ring1][C][C][=N][N][C][=Branch1][C][=O][C][=C][Branch1][C][O][NH1][C][Ring1][Branch2][=S][C][=C][Ring1][P][C]
[C][O][C][=C][C][=C][Branch2][Ring2][=Branch2][C][=Branch1][C][=O][C][Branch2][Ring1][Ring1][C][=C][C][=C][C][=C][Branch1][#Branch1][O][C][Branch1][C][C][=O][C][=C][Ring1][#Branch2][=C][Branch1][Ring1][C][C][C][=C][C][=C][C][=C][Ring1][=Branch1][C][=C][Ring2][Ring1][#C][O][C]
[C][C][C][=C][S][C][=Ring1][Branch1][C][N][C][C][C][C][Branch2][Ring1][C][C][=Branch1][C][=O][C][=C][C][=C][NH1][C][=C][C][Ring1][Branch1][=C][Ring1][=Branch2][C][Ring1][P]
[C][N][C][=Branch1][C][=O][C][C][C][Branch1][C][O][C][N][Ring1][=Branch1][C][=Branch1][C][=O][C][=C][Branch1][=Branch1][N+1][=Branch1][C][=O][O-1][N][=C][N][Ring1][Branch2][C][C][N][Ring1][Branch1][C][Branch1][C][C][C]
[C][C][=N][C][=C][C][=C][Ring1][=Branch1][C][Branch1][Ring1][N][=O][N][C][C][N][Branch1][#Branch1][C][C][C][C][Ring1][Ring1][C][C][Ring1][#Branch2]
[C][O][C][=Branch1][C][=O][C][=C][C][=C][Branch2][Ring2][=Branch1][C][N][C][C][C][Branch2][Ring1][=Branch2][N][N][=C][C][=C][Ring1][Branch1][N][C][=Branch1][C][=O][C][Branch1][C][N][C][C][=C][N][=C][NH1][Ring1][Branch1][C][Ring2][Ring1][Branch1][C][=C][Ring2][Ring1][=N]
[C][C][C][N][=C][C][=C][C][Branch2][Ring1][O][C][=Branch1][C][=O][N][C][C][N][Branch1][=N][C][=C][C][=C][Branch1][Ring1][O][C][C][=C][Ring1][Branch2][C][C][Ring1][=C][=C][N][Ring2][Ring1][=Branch1][C][=Ring2][Ring1][=Branch2][N][Branch1][C][C][C][=Branch1][C][=O][C][=C][C][=C][Branch1][C][Cl][C][=C][Ring1][#Branch1]
[C][C][=N][N][=C][Branch2][Ring1][Branch1][C][S][C][=N][C][S][C][=C][C][=Ring1][Branch1][N][Ring1][Branch2][C][C][=Branch1][C][=O][O][O][Ring2][Ring1][Ring1]
[C][C][=C][C][Branch1][C][F][=C][Branch1][=C][N][C][=Branch1][C][=O][N][C][C][C][C][C][Ring1][=Branch1][C][=C][Ring1][S][N][C][=N][C][=C][C][=Branch1][Ring2][=N][Ring1][=Branch1][C][C][=Branch1][#C][=N][N][Branch1][C][C][C][=Ring1][=Branch1][C][=C][C][=C][S][Ring1][Branch1][C][C][Ring1][#C]
[C][C][N][Branch2][Ring1][Branch1][C][C][=C][C][=C][Branch1][#Branch2][O][C][Branch1][C][F][Branch1][C][F][F][C][=C][Ring1][O][C][=Branch1][C][=O][C][=C][N][=C][C][=C][Ring1][=Branch1][S][C][=C][C][=C][C][=C][Ring1][=Branch1]
[C][C][=Branch1][C][=O][C][C][C][N][Branch2][Ring1][O][C][=Branch1][C][=O][N][C][C][C][C][C][C][Branch1][O][C][C][Branch1][Ring2][C][Ring1][=Branch1][C][Ring1][=Branch2][C][Ring1][#Branch2][C][C][Ring2][Ring1][Ring2]
[C][C][=C][Branch1][Branch2][C][=C][C][=Branch1][C][=O][O][S][C][=N][C][=C][Branch1][#C][C][Branch1][=Branch2][C][=C][C][=C][C][=C][Ring1][=Branch1][=C][Ring1][P][Ring1][N][C][=Branch1][C][=O][C][C][C][Ring1][#C][=O]
[C][C][S][C][=C][C][=C][C][=C][Ring1][=Branch1][N][C][=Branch1][C][=O][C][C][N][C][C][N][Branch1][=Branch2][C][=C][C][=C][C][=N][Ring1][=Branch1][C][C][Ring1][N]
[C][C][Branch1][C][S][C][=Branch1][C][=O][N][C][Branch2][Ring1][C][C][C][=C][NH1][C][=C][Branch1][C][Br][C][=C][C][=C][Ring1][#Branch2][Ring1][#Branch1][C][=Branch1][C][=O][O][C][C][=C][C][=C][C][=C][Ring1][=Branch1]
[C][C][C][=Branch1][C][=O][N][C][=C][C][Branch1][Ring1][O][C][=C][C][=C][Ring1][Branch2][S][C][Ring1][N][N][C][=C][C][=C][Ring1][Branch1]
[C][C][O][C][=Branch1][C][=O][C][C][=C][Branch1][N][C][=C][C][=C][Branch1][C][Cl][C][=C][Ring1][#Branch1][N][Branch2][Ring1][#Branch2][C][C][C][=Branch1][C][=O][N][C][=C][C][=C][C][Branch1][=Branch2][C][Branch1][C][F][Branch1][C][F][F][=C][Ring1][#Branch2][C][=Ring2][Ring1][O][C]
[C][C][O][C][=C][C][=C][Branch2][Ring2][#Branch2][C][N][C][=Branch1][C][=O][C][=C][C][=C][C][=Branch1][Ring2][=C][Ring1][=Branch1][N][Branch1][=N][C][C][=C][C][=C][Branch1][C][F][C][=C][Ring1][#Branch1][C][=Branch1][C][=O][C][S][Ring1][S][=O][C][=C][Ring2][Ring1][#C]
[C][O][C][=C][C][Branch2][Ring1][Ring1][N][C][=Branch1][C][=O][C][Branch1][C][N][C][C][=C][C][=C][C][=C][Ring1][=Branch1][=C][C][=C][Ring2][Ring1][C][N][C][=Branch1][C][=O][C][Branch1][C][C][Branch1][C][C][C]
[C][C][O][C][=C][C][=C][N][=C][Branch2][Ring1][=C][N][C][=C][C][=C][Branch2][Ring1][C][N][C][=Branch1][C][=O][N][C][C][C][N][C][C][O][C][C][Ring1][=Branch1][C][=C][Ring2][Ring1][Ring1][S][C][Ring2][Ring1][Branch2][=C][Ring2][Ring1][N]
[N][C][=N][NH1][C][=Branch1][C][=O][C][=C][Ring1][#Branch1][N][=C][N][Ring1][Branch1][C][C][=C][C][=C][C][=C][Ring1][=Branch1]
[C][N][C][C][=C][C][=C][Branch2][Ring1][N][N][C][=Branch1][C][=O][C][N][Branch1][N][C][=C][C][=C][Branch1][C][F][C][=C][Ring1][#Branch1][S][Branch1][C][C][=Branch1][C][=O][=O][C][=C][Ring2][Ring1][Branch1][C][Ring2][Ring1][Branch2][=O]
[C][C][=C][C][=C][Branch2][Ring1][#Branch1][O][C][C][C][N][Branch1][N][C][C][C][=N][N][Branch1][C][C][C][=Ring1][=Branch1][C][C][Ring1][=N][C][=C][Ring2][Ring1][Ring2]
[O][=C][N][C][C][=C][C][Branch1][C][Br][=C][C][Branch1][C][Br][=C][Ring1][Branch2][Ring1][O]
[C][C][N][Branch1][Ring1][C][C][C][C][=C][C][=C][N][Ring1][Branch1][C][=C][C][=C][Branch2][Ring1][O][C][=C][C][=Branch1][C][=O][N][Branch1][=C][C][=N][C][=C][C][=C][C][=C][Ring1][=Branch1][NH1][Ring1][=Branch2][N][=C][Ring1][#C][C][Branch1][C][Cl][=C][Ring2][Ring1][#Branch1]
[C][C][C][C][C][C][C][C][C][C][C][C][O][C][=Branch1][C][=O][C][C][N]
[C][N][C][C][C][C][=C][C][=C][C][Branch1][C][O][=C][Ring1][#Branch1][O][C][Ring1][#Branch2][C][=N][C][=C][Branch1][N][C][=C][C][=C][C][Branch1][C][Br][=N][Ring1][#Branch1][C][=C][Ring1][=N][C][C][Ring2][Ring1][=Branch2][Branch1][C][O][C][Ring2][Ring1][=C][C][Ring2][Ring1][#Branch2]
[C][O][C][=C][C][=C][Branch2][Ring1][Branch2][C][=C][Branch1][O][C][C][=C][C][=C][C][=C][Ring1][=Branch1][F][N][=C][N][Ring1][=N][C][=Ring1][P][C][N][=N][Ring2][Ring1][Branch1]
[C][S][=Branch1][C][=O][=Branch1][C][=O][C][=C][C][=C][Branch2][Ring2][C][C][N][C][=Branch1][C][=O][C][C][C][C][C][N][Ring1][=Branch1][C][=C][N][=C][Branch1][=Branch2][C][Branch1][C][F][Branch1][C][F][F][C][=C][Ring1][#Branch2][C][C][=C][Ring2][Ring1][O][F]
[C][C][=N][N][=C][Branch2][Ring1][Branch2][S][C][C][=Branch1][C][=O][N][Branch1][=Branch2][C][=C][C][=C][C][=C][Ring1][=Branch1][C][C][C][S][Ring1][=N][S][Ring2][Ring1][Ring2]
[O][=C][Branch1][P][C][C][=C][C][Branch1][C][Cl][=C][Branch1][C][Cl][C][=C][Ring1][Branch2][Cl][N][C][C][C][=C][Branch1][N][NH1][C][=C][C][=C][C][=C][Ring1][=Branch2][Ring1][=Branch1][C][Ring1][=N][C][=C][C][=C][N+1][Branch1][Branch1][C][C][C][O][=C][Ring1][#Branch2]
[Cl][C][=C][C][=C][C][Branch2][Ring1][N][N][N][=N][N][=C][Ring1][Branch1][S][C][C][=C][N][Branch1][#Branch2][C][C][=C][C][=C][C][=C][Ring1][=Branch1][N][=N][Ring1][N][=C][Ring2][Ring1][=Branch2]
[C][C][=C][C][=C][C][=C][Ring1][=Branch1][C][C][=N][C][=Branch1][C][=O][NH1][C][=C][C][=C][C][=C][Ring1][O][Ring1][=Branch1]
[C][C][Branch1][C][C][C][C][Branch2][Ring2][#C][N][C][=Branch1][C][=O][C][Branch1][=N][C][C][=C][C][=C][Branch1][C][O][C][=C][Ring1][#Branch1][N][C][=Branch1][C][=O][C][Branch1][C][C][N][C][=Branch1][C][=O][C][Branch1][C][N][C][C][C][N][=C][Branch1][C][N][N][C][=Branch1][C][=O][N][C][Branch1][=N][C][C][=C][C][=C][Branch1][C][O][C][=C][Ring1][#Branch1][C][=Branch1][C][=O][N][C][Branch1][=N][C][C][=C][C][=C][Branch1][C][O][C][=C][Ring1][#Branch1][C][Branch1][C][N][=O]
[Cl][C][=C][C][=C][Branch1][=Branch1][C][=C][Ring1][=Branch1][Cl][N][C][=C][C][=C][Ring1][Branch1][C][Branch2][Ring1][Ring2][N][C][=C][C][=C][Branch1][=Branch2][C][=C][C][O][C][C][Ring1][=Branch1][C][=C][Ring1][N][=N][Ring2][Ring1][#Branch2]
[N][#C][C][=C][C][=C][Branch1][#C][S][C][=C][N][=C][C][N][=C][NH1][C][Ring1][=Branch2][=Ring1][Branch1][N][=C][Ring1][S]
[O][=C][Branch2][Ring1][#Branch2][N][C][=C][Branch1][=Branch2][C][=C][C][=C][C][=C][Ring1][=Branch1][NH1][C][=C][C][=C][C][=C][Ring1][#C][Ring1][=Branch1][O][C][=C][C][=C][C][Branch1][=Branch1][N+1][=Branch1][C][=O][O-1][=C][Ring1][=Branch2]
[O][C][=C][C][=C][C][=Branch1][Ring2][=C][Ring1][=Branch1][O][C][Branch1][S][O][C][=C][C][=C][C][=C][C][=C][C][Ring1][=Branch1][=C][Ring1][#Branch2][C][Ring1][P][C][C][C][=C][C][=C][C][Branch1][C][F][=C][Ring1][#Branch1]
[C][C][=C][C][=C][Branch2][Ring1][N][C][=Branch1][C][=O][C][=N][C][Branch1][C][C][=C][Branch1][N][C][=C][C][=C][Branch1][C][Cl][C][=C][Ring1][#Branch1][S][Ring1][=N][C][=C][Ring2][Ring1][Branch1]
[O][=C][Branch2][Branch1][Ring2][N][C][Branch1][=C][C][C][=C][C][=C][Branch1][C][Cl][C][=C][Ring1][#Branch1][Cl][C][=Branch1][C][=O][N][C][C][N][Branch1][O][C][C][C][C][C][C][C][C][Ring1][Branch2][C][Branch1][=Branch2][C][N][C][C][C][C][Ring1][Branch1][C][Ring2][Ring1][Ring2][C][C][C][=C][C][=C][C][=C][Ring1][=Branch1][C][N][Ring1][#Branch2]
[N][C][=C][C][=C][C][=Branch1][Ring2][=C][Ring1][=Branch1][O][C][C][N][C][Ring1][#Branch2]
[C][O][C][=C][C][=C][Branch2][Branch1][=N][N][Branch1][Ring1][C][=O][C][=C][C][Branch1][P][S][=Branch1][C][=O][=Branch1][C][=O][N][C][C][C][C][C][C][Ring1][#Branch1][=C][C][=C][Ring1][S][N][Branch1][C][C][S][=Branch1][C][=O][=Branch1][C][=O][C][=C][Branch1][C][C][C][Branch1][C][C][=C][C][=C][Ring1][Branch2][C][O][C][C][Branch1][C][C][=C][Ring2][Ring2][O]
[C][C][=C][C][=C][Branch2][Ring2][C][O][C][C][=Branch1][C][=O][N][C][=C][C][=C][Branch1][C][Cl][C][Branch1][=C][C][=N][C][=C][C][=C][C][=C][Ring1][=Branch1][O][Ring1][=Branch2][=C][Ring1][S][C][=C][Ring2][Ring1][O][C]
[C][C][Branch1][C][C][C][C][=N][C][=C][C][=C][Branch1][C][Br][C][=C][Ring1][#Branch1][C][=Branch1][C][=O][N][Ring1][N][N][=C][C][C][O][C][Ring1][Branch1][=O]
[C][N][C][=Branch1][C][=O][C][=C][C][Branch1][C][Br][=C][C][Branch2][Ring1][N][N][C][=Branch1][C][=O][N][C][C][N][Branch1][=N][C][=C][C][=C][Branch1][Ring1][C][#N][C][=C][Ring1][Branch2][C][C][Ring1][=C][=C][Ring2][Ring1][Branch2][O][C]
[O][=C][N][=C][NH1][C][=C][Ring1][=Branch1][C][Branch1][N][C][=C][C][=C][Branch1][C][Cl][C][=C][Ring1][#Branch1][C][=C][Branch1][=N][C][=C][C][=C][C][=C][C][=C][Ring1][#Branch2][Ring1][=Branch1][O][Ring2][Ring1][Branch1]
[C][C][O][C][=C][C][=C][Branch1][S][C][=C][C][C][N][Branch1][Branch1][C][C][Ring1][#Branch1][C][C][Ring1][Branch2][C][=C][Ring1][#C]
[C][C][Branch1][C][C][C][=C][C][=C][Branch2][Ring1][#C][O][C][C][=Branch1][C][=O][N][C][=C][C][=C][Branch1][=C][S][=Branch1][C][=O][=Branch1][C][=O][N][C][C][C][Ring1][Ring1][C][=C][Ring1][=N][C][=C][Ring2][Ring1][Branch2]
[C][O][C][=C][C][=C][N][=C][C][=C][Branch2][Ring2][#C][N][C][=Branch1][C][=O][C][C][C][C][Branch2][Ring1][=C][C][N][C][=Branch1][C][=O][C][=C][C][=C][C][Branch1][=C][C][=Branch1][C][=O][N][C][=C][C][=C][C][=C][Ring1][=Branch1][=C][Ring1][#C][C][C][Ring2][Ring1][=Branch2][C][Ring2][Ring2][C][=C][Ring2][Ring2][=Branch1]
[C][O][C][=C][C][=C][Branch2][Ring1][Branch2][C][=Branch1][C][=O][N][C][C][=N][N][Branch1][C][C][C][=Branch1][C][=O][C][Branch1][C][N][=C][Ring1][=Branch2][C][=C][Ring2][Ring1][Ring1]
[O][=C][Branch1][=Branch2][N][C][C][C][C][C][Ring1][Branch1][C][N][=C][C][=C][C][=C][N][Ring1][=Branch1][C][=Ring1][=Branch2][C][N][C][C][N][Branch1][#Branch2][C][=C][C][=C][C][=C][Ring1][=Branch1][Cl][C][C][Ring1][=N]
[O][=C][NH1][N][=C][Branch1][O][C][O][C][=C][C][=C][C][=C][Ring1][=Branch1][N][Ring1][=N][C][C][=C][C][=C][C][=C][Ring1][=Branch1][O][C][O][Ring1][Branch1]
[C][O][C][=C][C][=C][Branch2][Ring2][Branch1][C][N][C][=N][C][Branch2][Ring1][Branch2][C][=C][C][=C][Branch1][Ring1][O][C][C][Branch1][#Branch2][O][C][Branch1][C][F][Branch1][C][F][F][=C][Ring1][=N][=C][S][Ring2][Ring1][C][C][=C][Ring2][Ring1][#Branch2]
[O][=C][C][C][C][N][Ring1][Branch1][C][=Branch1][C][=O][C][S][C][=N][N][=C][Branch1][P][C][O][C][=C][C][=C][C][=C][C][=C][C][=C][Ring1][#Branch2][Ring1][=Branch1][O][Ring1][P]
[C][C][S][C][=Branch1][C][=O][O][C][C][C][=C][Branch1][C][O][C][=C][Branch1][C][O][C][=C][Ring1][Branch2][O][C][Ring1][N][C][=C][C][=C][Branch1][C][O][C][Branch1][C][O][=C][Ring1][Branch2][O][C][Ring2][Ring1][Branch1][Branch1][=N][C][C][=C][C][=C][Branch1][C][O][C][=C][Ring1][#Branch1][C][Ring2][Ring1][P][=O]
[O][=C][C][=Branch1][C][=O][N][Branch1][N][C][C][C][C][C][C][C][C][C][Ring1][=Branch1][C][=C][C][=C][C][=C][Ring1][=Branch1][Ring2][Ring1][Ring1]
[O][=C][Branch2][Ring1][=Branch2][N][N][C][=C][Branch1][=C][C][C][Ring1][Branch1][C][=C][C][=C][C][=C][Ring1][=Branch1][F][C][C][C][Ring1][=C][C][=C][C][=C][S][Ring1][Branch1]
[C][S][=Branch1][C][=O][=Branch1][C][=O][N][Branch1][Ring2][C][C][Cl][N][=N][C][=C][C][=C][Branch1][=Branch2][S][Branch1][C][N][=Branch1][C][=O][=O][C][=C][Ring1][#Branch2]
[C][C][O][C][=Branch1][C][=O][C][Branch1][C][C][N][C][=Branch1][C][=O][C][Branch1][S][N][C][=Branch1][C][=O][C][=C][C][=C][C][=C][Ring1][=Branch1][O][C][C][Branch1][C][C][O]
[O][=C][Branch2][Ring1][C][N][C][=N][C][=C][Branch1][C][F][C][=C][C][=C][Ring1][#Branch1][S][Ring1][#Branch2][N][C][=C][C][Branch1][C][Br][=C][C][=C][Ring1][#Branch1][O][C][=C][C][=C][Branch1][C][Cl][C][=C][Ring1][#Branch1]
[C][C][O][C][=Branch1][C][=O][C][O][C][Branch1][P][N][C][=N][C][C][=Branch1][C][=O][N][=C][NH1][C][=Ring1][#Branch1][Ring1][#Branch2][C][Branch1][C][O][C][Ring1][S][O]
[C][O][C][C][C][N][C][Branch1][#C][N][C][=Branch1][C][=O][C][=C][C][=C][C][=C][Ring1][=Branch1][F][=C][Branch1][Ring1][C][#N][C][=C][C][=C][C][=C][Ring1][=Branch1][Ring2][Ring1][Branch1]
[C][C][Branch1][C][C][C][Branch1][C][C][C][C][Branch1][C][C][C][Branch1][C][O][C][C][C][C][C][C][=C][C][C][Branch2][Ring1][Ring1][O][C][=Branch1][C][=O][C][Branch1][C][C][N][Branch1][Ring2][C][C][Cl][C][C][Cl][C][C][C][Ring2][Ring1][C][Branch1][C][C][C][Ring2][Ring1][#Branch1][C][C][C][Ring2][Ring1][#Branch2][Ring2][Ring1][=C][C]
[C][C][=Branch1][C][=O][N][C][=C][C][=C][Branch2][Ring1][Branch2][C][N][C][=Branch1][C][=O][C][=C][C][=Branch1][C][=O][NH1][C][=C][C][=C][C][=C][Ring1][O][Ring1][=Branch1][C][=C][Ring2][Ring1][Branch1]
[C][C][=C][C][Branch1][P][N][C][C][=C][N][=C][N][=C][C][=C][C][Ring1][=Branch1][=C][Ring1][#Branch2][=C][C][=C][Ring2][Ring1][C][C][N][C][C][C][Branch1][S][N][C][=Branch1][C][=O][C][=C][NH1][C][Branch1][C][C][=C][Ring1][=Branch1][C][C][Ring1][#C]
[C][C][C][N][C][=Branch1][C][=O][C][C][C][N][Branch2][Ring1][Branch2][C][O][C][Branch1][=Branch2][C][=C][C][=C][C][=C][Ring1][=Branch1][=N][C][=Ring1][O][C][Branch1][C][C][C][C][C][Ring2][Ring1][Branch1]
[C][O][C][=C][Branch2][Ring1][#Branch1][C][C][=C][C][=C][C][=C][C][=C][Ring1][=Branch1][N][Ring1][=Branch2][C][=Branch1][C][=N][C][Ring1][=C][C][#N][C][=C][C][=C][C][=C][C][=C][Ring2][Ring1][#Branch2][Ring1][=Branch1]
[C][C][C][C][C][C][C][C][C][C][C][C][C][C][C][=Branch1][C][=O][O][C][C][Ring1][Branch2][C][O][P][=Branch1][C][=O][Branch1][C][O-1][O][C][C][N+1][C][C][O][C][C][Ring1][=Branch1]
[C][=C][Branch2][Ring2][P][C][C][C][Branch1][C][C][C][C][C][C][C][C][=C][C][C][Branch1][#Branch1][O][C][Branch1][C][C][=O][C][C][C][Ring1][#Branch1][Branch1][C][C][C][Ring1][=N][C][C][C][Ring2][Ring1][Ring2][Ring1][P][C][C][Ring2][Ring1][#Branch2][O][C][Branch1][C][C][C][=Branch1][C][=O][O]
[C][C][C][C][C][C][C][C][C][N][Branch1][#Branch2][C][C][=C][C][=C][C][=C][Ring1][=Branch1][C][=Branch1][C][=O][C][N][C][=N+1][Branch1][=N][C][C][C][C][C][C][C][C][C][C][C][C][C][=C][C][Branch1][=N][N][C][C][C][=Branch1][C][=O][N][Branch1][C][C][C][=C][C][=C][Ring1][=C][Ring2][Ring1][#C]
[O][=C][NH1][C][=C][C][Branch1][C][Cl][=C][Branch1][C][Cl][C][=C][Ring1][Branch2][N][C][=C][C][=C][Ring1][#C][Ring1][Branch1]
[C][=C][C][=C][C][Branch1][Ring1][C][#N][=C][Branch2][Ring1][=C][N][C][C][C][Branch2][Ring1][Ring1][C][=C][C][=C][Branch1][=Branch2][C][Branch1][C][F][Branch1][C][F][F][C][=C][Ring1][#Branch2][C][C][Ring1][S][N][=C][C][Ring2][Ring1][Branch2][=C][Ring2][Ring1][N]
[O][=C][C][=Branch1][=N][=C][C][=C][C][=C][Branch1][C][Cl][C][=C][Ring1][#Branch1][S][C][=Branch1][C][=S][N][Ring1][=C][C][C][N][C][C][C][C][C][Ring1][=Branch1]
[C][C][Branch1][C][C][C][=N][N][Branch1][#Branch2][C][C][=C][C][=C][C][=C][Ring1][=Branch1][C][=Branch1][C][=O][N][Ring1][=N][C][=C][C][=C][C][=C][Ring1][=Branch1]
[C][O][C][=C][C][=C][Branch1][C][Cl][C][=C][Ring1][#Branch1][N][C][=Branch1][C][=O][C][Branch1][C][N][=C][C][=Branch1][C][=O][N][C][=C][C][=C][C][=C][Ring1][=Branch1][Ring1][#Branch2]
[C][C][N][Branch1][Ring1][C][C][C][=Branch1][C][=O][C][C][C][O][C][=C][C][=C][C][=C][Ring1][=Branch1][O][Ring1][#Branch2]
[C][C][Branch1][C][C][C][C][Branch1][C][N][C][=Branch1][C][=O][N][C][Branch1][#Branch1][C][C][=Branch1][C][=O][O][C][=Branch1][C][=O][O]
[C][=C][C][C][C][Branch1][=Branch1][C][Branch1][C][C][C][C][C][Branch1][C][O][C][C][Ring1][#Branch2][Branch1][C][C][C][C][C][Branch1][C][O][C][Branch1][C][C][C][Branch2][Ring1][P][C][C][C][Branch1][C][C][C][C][C][Branch1][C][O][C][Branch1][C][C][Branch1][C][C][C][Ring1][#Branch2][C][C][C][Ring1][=C][Ring2][Ring1][Ring1][C][C][Ring2][Ring1][O][Ring2][Ring2][Ring1]
[C][C][=C][C][=C][Branch2][Ring1][#Branch1][N][C][=N][C][Branch1][=N][C][=C][C][=N][C][Branch1][Ring1][C][#N][=C][Ring1][Branch2][=C][S][Ring1][=N][N][=N][Ring2][Ring1][Ring2]
[O][=N+1][Branch1][C][O-1][C][=C][C][Branch1][C][O][=C][C][Branch2][Ring1][Branch1][C][=N][N][C][Branch1][=Branch2][C][=C][C][=N][C][=C][Ring1][=Branch1][=N][NH1][C][Ring1][O][=S][=C][Ring2][Ring1][Branch1]
[C][O][C][=C][C][=C][Branch2][Ring2][Ring2][C][=C][O][C][=C][C][=C][Branch1][C][O][C][=C][Ring1][#Branch1][C][=Branch1][C][=O][C][Ring1][N][=C][Branch1][#Branch1][C][N][Branch1][C][C][C][N][Ring2][Ring1][C][C][C][=C][Ring2][Ring1][#Branch2]
[C][C][N][C][=Branch1][C][=O][N][C][=C][N][C][=C][C][=C][Branch1][=Branch2][N][C][C][O][C][C][Ring1][=Branch1][C][=C][Ring1][N][N][=C][Ring1][S][C][=N][Ring2][Ring1][Ring1]
[C][N][N][=C][Branch1][=Branch2][C][=C][C][=C][C][=C][Ring1][=Branch1][C][=C][Ring1][O][C][=Branch1][C][=O][N][C][C][C][Branch2][Ring1][=C][C][C][N][C][C][C][=C][C][Branch1][=N][C][N][C][=Branch1][C][=O][C][N][C][Ring1][=Branch1][=O][=C][C][=C][Ring1][=C][C][Ring1][P][Branch1][=Branch2][C][=C][C][=C][C][=C][Ring1][=Branch1][C][C][Ring2][Ring1][P]
[N][=C][Branch1][C][N][N][C][C][N][C][=N][C][=C][Branch1][C][Br][C][=C][Ring1][#Branch1][C][=Branch1][C][=O][N][C][C][C][C][C][N][Ring1][Branch1][S][=Branch1][C][=O][=Branch1][C][=O][C][=C][C][=C][C][=C][Ring1][=Branch1]
[C][C][Branch1][C][C][Branch1][C][N][C][=Branch1][C][=O][N][C][Branch1][N][C][O][C][C][=C][C][=C][N][=C][Ring1][=Branch1][C][N][=N][N][Branch1][P][C][C][Branch1][Ring1][C][O][O][C][Branch1][Ring1][C][O][C][Ring1][=Branch2][O][C][=Ring1][#C][C][=C][C][=C][C][=C][Ring1][=Branch1]
[C][O][C][=C][C][=C][Branch2][Ring1][=N][C][C][N][C][Branch1][=Branch1][C][=Branch1][C][=O][O][=C][C][=C][Ring1][Branch2][C][=C][C][C][C][Branch1][C][C][Branch1][C][C][C][C][=C][Ring2][Ring1][Branch2][O][C]
[C][C][C][C][N][Branch1][C][C][C][C][C][=C][Branch1][N][C][=Branch1][C][=O][N][Branch1][Ring1][C][C][C][C][N][=C][C][=C][Branch1][C][C][C][=C][N][Ring1][P][Ring1][#Branch1]
[C][O][C][=N][C][Branch2][Ring1][S][N][C][=C][C][Branch1][C][F][=C][Branch1][=C][C][=Branch1][C][=O][N][C][C][Branch1][C][O][C][Ring1][Branch1][C][=C][Ring1][=C][O][C][O][C][=N][C][=C][Ring2][Ring1][=Branch2][C][Branch1][C][F][Branch1][C][F][F]
[C][C][Branch1][C][C][N][C][C][O][C][C][Branch1][Ring2][O][Ring1][#Branch1][C][C][C][C][C][Branch1][Ring2][C][Ring1][=Branch1][C][C][Ring1][#Branch2][C][Ring1][#Branch1]
[C][O][C][C][C][N][C][=Branch1][C][=O][C][=Branch2][Ring1][Ring1][=C][C][C][=C][Branch1][C][C][N][Branch1][=Branch1][C][C][C][Ring1][Ring1][C][=Ring1][=Branch2][C][S][C][Ring1][P][=N][C][=C][C][=C][Branch1][C][Br][C][=C][Ring1][#Branch1]
[C][C][C][C][C][C][O][C][Branch2][Ring1][Branch1][C][N][Branch1][C][C][C][C][=C][C][=C][Branch1][C][Cl][C][Branch1][C][Cl][=C][Ring1][Branch2][C][Branch1][C][C][C][N][Branch1][#Branch1][C][Branch1][C][C][C][O][C][=Branch1][C][=O][C][=C][C][Branch2][Ring1][=Branch2][N][C][=Branch1][C][=O][N][C][=C][C][=C][Branch1][=Branch2][C][Branch1][C][F][Branch1][C][F][F][C][=C][Ring1][#Branch2][=C][C][=C][Ring2][Ring1][Ring2][O][Ring2][Branch1][C]
[C][N][C][C][N][Branch1][C][C][C][C][C][N][Branch2][Ring2][Ring1][C][=C][Branch1][=N][C][=Branch1][C][=O][N][C][C][O][C][C][Ring1][=Branch1][C][=N][C][=C][C][=C][C][=C][Ring1][=Branch1][N][Ring1][=Branch2][C][Ring2][Ring1][Branch1][=O][C][Ring2][Ring1][=C]
[C][N][Branch1][C][C][C][=C][C][=C][Branch2][Ring2][Branch1][C][=C][C][Branch1][=C][C][=C][C][=C][C][=C][Branch1][C][O][C][=C][Ring1][#Branch1][=C][C][=Branch1][C][=O][N][Ring1][S][C][C][C][C][C][C][N][Ring1][Branch1][C][=C][Ring2][Ring1][=C]
[C][=C][C][N][Branch1][Ring2][C][C][=C][C][=Branch1][C][=O][C][O][C][=Branch1][C][=O][C][=C][C][=C][S][Ring1][Branch1]
[C][C][O][C][=Branch1][C][=O][N][N][=C][Branch1][=N][C][=C][C][Branch1][C][F][=C][C][=C][Ring1][#Branch1][F][C][C][Ring1][O][C][=C][C][=C][Branch1][#Branch2][N][C][C][C][C][C][C][Ring1][#Branch1][C][=C][Ring1][=N]
[C][C][=Branch1][O][=N][N][C][=C][C][=C][C][=C][Ring1][=Branch1][C][=C][C][=C][C][=C][Ring1][=Branch1]
[O][=C][Branch1][C][O][C][C][=Branch2][Ring1][#Branch1][=C][C][=C][C][=C][Branch1][N][O][C][C][C][=C][C][=C][C][=C][Ring1][=Branch1][C][=C][Ring1][#C][N+1][=Branch1][C][=O][O-1]
[C][O][C][=C][C][=C][Branch2][Ring2][Branch2][C][=Branch1][C][=O][O][C][C][Branch1][Ring1][C][O][C][C][=Branch1][S][=C][C][=C][C][=C][Branch1][C][C][C][Branch1][C][Br][=C][Ring1][Branch2][C][=Branch1][C][=O][O][Ring1][P][C][C][=C][Ring2][Ring1][O]
[C][C][O][C][=Branch1][C][=O][C][=C][Branch1][C][C][N][Branch1][C][C][C][Branch1][C][C][=C][Branch1][Branch2][C][=Branch1][C][=O][O][C][C][C][Ring1][=C][C][=C][C][=C][C][Branch1][=C][N][C][=Branch1][C][=O][C][=C][C][=C][C][=N][Ring1][=Branch1][=C][Ring1][#C]
[C][C][C][C][C][C][N][Ring1][=Branch1][C][=Branch1][C][=O][C][S][C][=N][C][=Branch1][C][=O][C][=C][Branch1][C][N][NH1][Ring1][Branch2]
[C][C][=C][C][=C][Branch2][Ring1][=C][O][C][C][N][C][Branch1][=C][C][=Branch1][C][=O][N][C][C][C][C][C][C][Ring1][=Branch1][=C][C][S][C][=C][C][=Ring1][Branch1][C][C][=C][Ring2][Ring1][O][C]
[C][C][=C][C][=C][Branch2][Ring1][#C][N][N][=C][C][=C][Ring1][Branch1][C][=C][C][Branch1][=Branch1][C][Branch1][C][N][=O][=C][C][=C][Ring1][=Branch2][N][C][=Branch1][C][=O][C][Ring1][#C][C][Branch1][C][Br][=C][Ring2][Ring1][=Branch2]
[C][C][Branch1][C][C][C][C][=C][Branch1][P][O][C][C][=C][C][=C][C][=C][C][=C][C][=C][Ring1][#Branch2][Ring1][=Branch1][C][=C][C][Branch1][Ring1][C][=O][=C][Ring2][Ring1][Ring2][O]
[C][C][C][N][Branch2][Ring1][Ring2][C][=N][C][=C][Branch1][=Branch2][C][Branch1][C][F][Branch1][C][F][F][N][=C][Ring1][#Branch2][Cl][C][C][N][Ring1][P][S][=Branch1][C][=O][=Branch1][C][=O][C][=C][C][=C][Branch1][=C][C][=Branch1][C][=O][N][C][C][C][C][C][C][Ring1][=Branch1][N][=C][Ring1][#C]
[O][=C][Branch2][Ring1][N][C][=C][C][=C][C][=C][C][Branch1][S][S][=Branch1][C][=O][=Branch1][C][=O][N][C][C][O][C][C][Ring1][=Branch1][=C][Ring1][#C][N][O]
[N][C][=N][C][N][C][=Branch1][C][=O][C][=C][Branch1][N][N][C][C][=C][C][=C][C][=C][Ring1][=Branch1][F][C][=C][C][=C][Ring1][#C][N][=C][Ring2][Ring1][Branch1][Ring2][Ring1][Ring1]
[C][C][C][N][Branch1][#Branch1][C][Branch1][C][C][C][O][C][=Branch1][C][=O][C][C][=C][C][Branch1][C][Br][=C][N][=C][Ring1][#Branch1][O][C][Ring2][Ring1][Ring1][C][N][Branch1][C][C][C][C][=C][C][=N][C][=C][Ring1][=Branch1]
[N][C][=N][C][=Branch1][C][=O][C][N][=C][N][Branch2][Ring1][=Branch2][C][O][C][Branch1][N][C][O][C][P][=Branch1][C][=O][Branch1][C][O][O][C][Branch1][C][O][C][Ring1][=N][O][C][=Ring1][P][NH1][Ring2][Ring1][Branch2]
[C][O][C][=C][C][=C][C][=C][Ring1][=Branch1][N][C][C][N][Branch2][Ring1][=N][C][C][C][C][C][N][C][=Branch1][C][=O][C][C][Branch1][Branch1][C][Ring1][=Branch1][=O][C][Branch1][C][C][C][C][C][C][Ring1][=Branch2][C][C][Ring2][Ring1][Branch2]
[O][=C][Branch2][Ring2][=Branch2][O][C][C][C][C][C][Branch1][=N][C][C][=C][C][=C][Branch1][C][Cl][C][=C][Ring1][#Branch1][C][C][N][Ring1][=C][S][=Branch1][C][=O][=Branch1][C][=O][C][=C][C][=C][C][=C][Ring1][=Branch1][N][C][C][N][Branch1][=Branch2][C][C][C][C][C][C][Ring1][=Branch1][C][C][Ring1][N]
[Br][C][=C][C][=C][C][Branch2][Ring1][Ring1][C][N][Branch1][=Branch2][C][C][C][=C][S][C][=Ring1][Branch1][C][C][C][C][Ring1][Ring2][=C][Ring2][Ring1][C]
[O][=C][Branch1][N][N][C][C][N][C][C][O][C][C][Ring1][=Branch1][C][=C][Branch1][C][Cl][C][=C][C][=C][Ring1][#Branch1][Cl]
[C][O][C][=C][C][=C][Branch1][=N][N][N][=N][C][=C][Ring1][Branch1][C][=Branch1][C][=O][O][C][=C][Ring1][=C]
[C][O][C][=C][C][=C][Branch2][Ring1][P][N][C][=Branch1][C][=O][C][N][Branch1][C][C][C][=Branch1][C][=O][C][C][C][N][Branch1][=Branch2][S][Branch1][C][C][=Branch1][C][=O][=O][C][C][Ring1][#Branch2][C][=C][Ring2][Ring1][Branch2][O][C]
[O][=C][C][=Branch2][Ring1][Branch1][=C][C][=C][C][=C][Branch1][#Branch2][O][C][=C][C][=C][C][=C][Ring1][=Branch1][C][=C][Ring1][=N][C][C][C][C][Ring2][Ring1][Ring2][O]
[O][=C][Branch1][#Branch2][C][=C][C][=C][NH1][C][Ring1][=Branch1][=O][N][C][C][C][C][Ring1][Branch1]
[C][C][C][=C][S][C][=Ring1][Branch1][C][=C][Branch1][Ring1][C][#N][C][Branch1][C][N][=C][Branch1][Ring1][C][#N][C][Branch1][C][N][=C][Ring1][N][C][#N]
[C][O][C][=C][C][=C][Branch2][Ring2][=N][N][C][=Branch1][C][=O][C][C][C][=Branch1][C][=O][N][Branch1][P][C][C][=Branch1][C][=O][N][C][C][C][=C][C][C][C][C][Ring1][=Branch1][C][=C][C][=C][Branch1][C][C][C][Branch1][C][Cl][=C][Ring1][Branch2][C][=C][Ring2][Ring2][C]
[C][N][Branch1][C][C][C][=Branch1][C][=O][C][=C][C][Branch1][#C][C][=C][C][=C][Branch1][C][Cl][C][Branch1][C][Cl][=C][Ring1][Branch2][=C][C][=C][Ring1][=C][C][N][C][=C][C][=C][Branch1][P][C][=Branch1][C][=O][N][C][C][C][N][C][C][C][C][Ring1][Branch1][=O][C][Branch1][C][Cl][=C][Ring2][Ring1][Ring1]
[O][=C][Branch1][C][O][C][=C][C][=Branch1][C][=O][N][Branch1][=N][C][C][=C][C][=C][Branch1][C][F][C][=C][Ring1][#Branch1][C][=C][C][=C][C][=C][Ring1][=Branch1][S][Ring2][Ring1][Ring1]
[C][=Branch2][Ring1][C][=N][N][C][=N][C][=C][Branch1][#Branch1][C][C][C][C][Ring1][Ring2][O][Ring1][=Branch2][C][=C][C][=C][N][=C][Ring1][=Branch1]
[C][C][C][C][C][C][C][C][C][C][C][C][C][C][C][C][C][C][N][C][=C][C][=C][Branch2][Ring1][#Branch1][S][=Branch1][C][=O][=Branch1][C][=O][N][C][=N][C][Branch1][C][C][=C][C][Branch1][C][C][=N][Ring1][Branch2][C][=C][Ring2][Ring1][C]
[C][C][=Branch1][C][=O][O][C][C][Branch1][S][N][C][=C][Branch1][C][C][C][=Branch1][C][=O][NH1][C][Ring1][Branch2][=O][O][C][Branch2][Ring2][O][C][O][P][=Branch1][C][=O][Branch1][P][O][C][C][O][C][=Branch1][C][=O][C][Branch1][C][C][Branch1][C][C][C][O][C][C][=C][C][=C][Branch1][=Branch1][N+1][=Branch1][C][=O][O-1][C][=C][Ring1][=Branch2][O][C][Ring2][Ring2][Branch2][O][C][=Branch1][C][=O][C][Branch1][C][C][Branch1][C][C][C]
[O][=C][Branch2][Ring1][S][C][C][C][N][C][=Branch1][C][=O][C][Branch1][=Branch2][C][=C][C][=C][C][=C][Ring1][=Branch1][O][C][=C][C][=C][N][=C][Ring1][=Branch1][Ring2][Ring1][C][N][C][=C][C][=C][Branch1][C][F][C][=C][Ring1][#Branch1][F]
[C][N][C][=Branch1][C][=O][C][N][=C][Branch1][#Branch2][C][=C][C][=C][C][=C][Ring1][=Branch1][F][C][=C][C][Branch1][C][Cl][=C][C][=C][Ring1][#Branch1][Ring2][Ring1][Ring2]
[C][O][C][C][N][Branch2][Ring1][#Branch1][C][C][=C][O][C][Branch1][=N][C][=C][C][=C][Branch1][C][Cl][C][=C][Ring1][#Branch1][Cl][=N][Ring1][=N][C][C][Ring2][Ring1][Ring1][N]
[C][O][C][=C][C][=C][C][C][=C][Branch1][#Branch1][NH1][C][Ring1][=Branch2][=Ring1][Branch1][C][=N][C][=Branch1][C][=O][O][C][Ring1][=Branch1][Branch1][=Branch2][C][=C][C][=C][C][=C][Ring1][=Branch1][C][Ring1][P]
[C][C][=C][C][=C][NH1][C][=Branch1][C][=O][C][C][=C][Branch1][=N][N][C][=Branch1][C][=O][C][=C][C][=C][O][Ring1][Branch1][C][=Branch1][C][=O][O][C][=Ring1][#C][C][Ring2][Ring1][Ring2][=C][Ring2][Ring1][Branch2]
[O][=C][Branch1][C][O][C][Branch1][C][O][C][C][Branch1][C][O][C][Branch1][O][O][C][C][=C][C][=C][C][=N][Ring1][=Branch1][C][C][Ring1][S][C][O][C][Ring1][Ring1][Ring1][N]
[O][=C][Branch2][Ring1][#Branch2][N][C][C][=N][C][Branch1][#C][C][=C][C][=C][C][=C][C][=C][C][Ring1][=Branch1][=N][Ring1][#Branch2][=N][O][Ring1][#C][C][=C][C][=C][S][Ring1][Branch1]
[C][N][Branch1][C][O][C][=Branch1][C][=O][C][Branch1][#Branch2][C][C][=C][C][=C][C][=C][Ring1][=Branch1][N][C][=Branch1][C][=O][C][Branch1][C][N][C][C][=C][C][=C][Branch1][C][O][C][=C][Ring1][#Branch1]
[N][#C][C][=C][Branch1][=Branch1][C][Branch1][C][N][=O][N][=C][Branch1][#Branch2][C][=C][C][=C][C][=C][Ring1][=Branch1][O][N][=C][Ring1][S][N][C][C][=C][C][=C][Branch1][C][F][C][=C][Ring1][#Branch1]
[O][=C][Branch2][Ring1][=Branch2][C][NH1][C][=C][Branch1][Ring1][C][O][C][=N][C][Branch1][=Branch1][C][C][C][Ring1][Ring1][=C][Ring1][O][C][=Ring1][=C][Cl][N][C][C][N][Branch1][=Branch2][C][=N][C][=C][C][=N][Ring1][=Branch1][C][C][Ring1][N]
[O][=C][Branch1][C][O][C][C][C][C][C][Branch2][Ring1][N][C][N][S][=Branch1][C][=O][=Branch1][C][=O][C][=C][C][=C][Branch1][=Branch2][C][=C][C][=C][C][=C][Ring1][=Branch1][C][=C][Ring1][N][C][C][Ring2][Ring1][#Branch1]
[C][C][=C][Branch2][Ring1][Branch2][N][C][=Branch1][C][=O][C][C][N][C][=Branch1][C][=O][C][=C][C][=C][Branch1][C][Cl][C][=C][Ring1][#Branch1][C][=Branch1][C][=O][N][Branch1][=Branch2][C][=C][C][=C][C][=C][Ring1][=Branch1][N][Ring2][Ring1][O][C]
[C][C][C][C][N][C][=N][C][Branch1][#Branch1][C][=Branch1][C][=O][O][C][=C][Ring1][=Branch2]
[N][#C][C][=C][C][Branch1][#C][S][=Branch1][C][=O][=Branch1][C][=O][N][C][=C][C][=N][Ring1][Branch1][=C][C][C][=C][Branch1][O][O][C][P][=Branch1][C][=O][Branch1][C][O][O][C][=Branch1][C][=O][NH1][C][Ring2][Ring1][=Branch2][=Ring1][=N]
[C][O][C][=C][C][=C][Branch2][Ring1][=Branch2][C][=N][C][Branch1][S][C][N][C][C][C][=C][C][=C][Branch1][C][C][C][=C][Ring1][#Branch1][=C][S][Ring1][S][C][=C][Ring2][Ring1][=Branch1]
[C][C][C][N][Branch1][#Branch1][C][Branch1][C][C][C][O][S][=Branch1][C][=O][=Branch1][C][=O][C][=C][C][=C][Branch1][=N][C][#C][C][O][C][=C][C][=C][C][=C][Ring1][=Branch1][C][=C][Ring1][S][O][C][Ring2][Ring1][N][C][N][Branch1][C][C][S][=Branch1][C][=O][=Branch1][C][=O][C][=C][C][=C][Branch1][C][F][C][=C][Ring1][#Branch1]
[C][C][=C][C][=C][Branch2][=Branch1][=Branch2][S][=Branch1][C][=O][=Branch1][C][=O][N][Branch1][#Branch1][C][C][Branch1][C][C][C][C][C][Branch1][C][O][C][Branch1][#Branch2][C][C][=C][C][=C][C][=C][Ring1][=Branch1][N][C][=Branch1][C][=O][C][Branch1][=Branch1][C][Branch1][C][C][C][N][Branch1][=N][C][C][=C][C][=C][Branch1][C][F][C][=C][Ring1][#Branch1][C][=Branch1][C][=O][O][C][Branch1][C][C][C][C][Branch1][C][C][=C][Ring2][Ring2][P]
[C][C][=C][C][=C][Branch2][Ring1][P][N][C][=Branch1][C][=O][C][S][C][=N][N][=C][Branch1][=Branch2][C][C][=C][O][C][=Ring1][Branch1][C][N][Ring1][O][C][=C][C][=C][C][=C][Ring1][=Branch1][C][=C][Ring2][Ring1][N][Cl]
[C][C][C][C][=Branch1][C][=O][N][C][=C][Branch1][C][O][C][=C][C][Branch1][C][C][=C][Ring1][Branch2][C]
[C][C][=C][C][=C][Branch1][C][C][C][Branch2][Ring1][=Branch2][C][N][N][=C][Branch1][#Branch1][N][C][=Branch1][C][=N][N][C][=C][C][=C][C][=C][Ring1][=Branch1][C][Ring1][=C][=O][=C][Ring2][Ring1][#Branch1]
[N][C][=Branch1][P][=C][C][=Branch1][C][=O][C][=C][C][=C][Branch1][C][F][C][=C][Ring1][#Branch1][C][=C][C][=C][Branch1][C][F][C][=C][Ring1][#Branch1]
[Br][C][=C][C][=C][C][Branch2][Ring1][O][N][C][C][N][Branch1][P][C][C][=C][C][=C][C][=Branch1][Ring2][=C][Ring1][=Branch1][O][C][O][Ring1][=Branch1][C][C][Ring1][S][=C][Ring2][Ring1][=Branch1]
[C][O][C][=C][C][=C][Branch2][Ring1][=C][C][C][=C][C][Branch1][Ring1][O][C][=C][Branch1][Ring1][O][C][C][=C][Ring1][#Branch2][C][C][N][Ring1][=C][C][=C][C][=C][C][=C][Ring1][=Branch1][C][=C][Ring2][Ring1][=Branch2]
[Cl][C][=C][C][=C][Branch1][O][N][C][C][=C][C][=C][C][=C][Ring1][=Branch1][C][=N][Ring1][=C]
[C][C][=N][N][Branch1][=Branch1][C][Branch1][C][N][=S][C][Branch1][C][N][=C][Ring1][=Branch2][C][C][=C][S][C][=Ring1][Branch1]
[C][O][C][=C][C][=C][Branch1][C][C][C][=C][Ring1][#Branch1][N][S][=Branch1][C][=O][=Branch1][C][=O][C][=C][C][=C][Branch1][#Branch2][O][C][C][=C][C][=C][O][Ring1][Branch1][C][=C][Ring1][=N]
[C][C][=C][C][Branch2][Ring1][S][C][=Branch1][C][=O][N][N][=C][Branch1][=Branch2][C][=C][C][=C][C][=C][Ring1][=Branch1][C][C][Ring1][O][C][=C][C][=C][Branch1][C][F][C][=C][Ring1][#Branch1][=C][Branch1][C][C][O][Ring2][Ring1][=Branch2]
[C][O][C][=C][C][=C][Branch2][Ring2][#Branch1][C][=C][Branch1][C][C][C][=Branch1][C][=O][N][C][C][N][C][=Branch1][C][=O][C][C][C][C][C][Branch1][O][C][C][Branch1][Ring2][C][Ring1][=Branch1][C][Ring1][=Branch2][C][Ring1][#Branch2][C][=C][Ring2][Ring1][N]
[C][C][=N][N][Branch1][#Branch1][C][C][=Branch1][C][=O][O][C][=C][Ring1][=Branch2][N+1][=Branch1][C][=O][O-1]
[C][C][C][C][Branch1][Ring2][C][C][C][S][=Branch1][C][=O][=Branch1][C][=O][C][=C][C][=C][C][=C][N][=C][C][=C][Ring1][#Branch2][Ring1][=Branch1]
[C][O][C][=C][C][=C][Branch2][Ring1][S][N][C][=Branch1][C][=S][N][N][=C][Branch1][C][C][C][Branch1][=N][C][=C][C][=C][Branch1][Ring1][O][C][C][=C][Ring1][Branch2][=C][Ring1][=C][C][C][=C][Ring2][Ring1][=Branch2]
[C][O][C][=C][C][=C][Branch2][Ring2][S][C][=C][N][Branch2][Ring1][S][C][Branch1][Ring1][C][O][C][=C][N][Branch1][C][C][N][=C][Ring1][=Branch1][C][=C][C][=C][C][=Branch1][Ring2][=C][Ring1][=Branch1][O][C][C][O][Ring1][#Branch1][C][=C][C][C][C][Ring1][Branch1][C][Ring2][Ring1][N][N][=C][Ring2][Ring2][Ring1]
[C][C][Branch1][C][C][C][C][Branch2][Ring1][O][N][C][=Branch1][C][=O][C][C][C][=C][Branch1][N][NH1][C][=C][C][=C][C][=C][Ring1][=Branch2][Ring1][=Branch1][C][N][Ring1][=N][C][=Branch1][C][=O][O]
[N][C][=C][C][=C][Branch1][S][C][=C][C][=C][Branch1][=Branch1][N+1][=Branch1][C][=O][O-1][C][=C][Ring1][=Branch2][C][=C][Ring1][#C]
[C][O][C][=C][C][=C][C][=C][Ring1][=Branch1][C][=N][C][Branch2][Ring1][Branch1][N][C][C][N][C][=Branch1][C][=O][C][=C][N][Branch1][C][C][C][=C][Ring1][=Branch1][Ring1][O][=N][C][=C][Branch1][Ring1][O][C][C][=C][Branch1][Ring1][O][C][C][=C][Ring2][Ring1][#Branch2][Ring1][#Branch2]
[C][C][Branch1][C][C][Branch1][C][C][S][=Branch1][C][=O][N][C][=C][C][=C][C][=C][Ring1][=Branch1][C][=C][C][=C][Branch1][=Branch2][C][N][C][=C][N][=C][Ring1][Branch1][C][=C][Ring1][N][Ring2][Ring1][Ring2]
[C][C][Branch2][Ring1][Branch2][C][N][S][=Branch1][C][=O][=Branch1][C][=O][C][=C][C][=C][C][=C][C][=C][N][=C][Ring1][#Branch2][Ring1][=Branch1][N][C][=Branch1][C][=O][C][=C][C][=C][C][=N][C][=C][Branch1][#Branch1][N][=C][Ring1][#Branch2][Ring1][=Branch1][C][C][C][C][Ring1][Branch2]
[Cl][C][=C][C][=C][C][Branch1][=Branch2][C][C][=C][NH1][C][=N][Ring1][Branch1][=C][Ring1][N]
[C][N][Branch1][Branch1][C][C][C][N][C][=Branch1][C][=O][C][=C][C][=C][C][=Branch1][Ring2][=C][Ring1][=Branch1][N][=C][Branch2][Ring1][Ring1][N][C][=C][C][=C][Branch1][#Branch1][C][=C][Ring1][=Branch1][C][#N][O][C][O][Ring1][=Branch2][N][Ring1][S][C]
[C][C][Branch1][C][C][C][Branch1][Ring1][C][O][N][C][C][=C][C][=C][N][=C][Ring1][=Branch1]
[C][O][C][=C][C][=C][C][=C][Ring1][=Branch1][N][C][=Branch1][C][=O][C][N][C][C][C][C][Branch1][S][N][C][=Branch1][C][=O][C][C][Branch1][C][C][Branch1][C][C][C][#N][C][Ring1][#C]
[C][C][=N][C][Branch2][Ring1][Ring2][N][C][C][C][Branch1][#Branch1][C][C][=Branch1][C][=O][O][C][C][C][C][C][Ring1][#Branch2][=N][C][=C][Ring2][Ring1][Ring1][C][=Branch1][C][=O][NH1][C][=Branch1][C][=O][N][Ring1][Branch2][C]
[C][N+1][Branch2][Ring2][Branch1][C][C][C][C][C][C][C][C][C][C][C][N+1][Branch1][C][C][Branch1][C][C][C][C][=C][C][=Branch1][C][=O][C][=C][C][=C][C][=C][Ring1][=Branch1][O][Ring1][O][C][C][C][C][C][Ring2][Ring1][S]
[C][C][=C][C][Branch1][C][C][=C][Branch2][Ring1][=Branch1][N][C][C][=Branch1][C][=O][N][C][=Branch1][C][=N][N][C][C][C][C][C][C][C][Ring1][#Branch1][C][Branch1][C][C][=C][Ring2][Ring1][#Branch1]
[O][=C][Branch1][O][N][C][C][C][C][C][C][C][Ring1][#Branch1][C][C][C][N][Branch2][Ring1][Ring2][S][=Branch1][C][=O][=Branch1][C][=O][C][=C][Branch1][C][Cl][C][=C][C][=C][Ring1][#Branch1][Cl][C][C][Ring1][P]
[C][C][Branch1][O][C][C][C][=C][C][=C][C][=C][Ring1][=Branch1][N][C][=C][C][=Branch1][C][=O][C][=C][Branch1][C][N][C][Ring1][Branch2][=O]
[C][O][C][=C][C][=C][C][=C][Ring1][=Branch1][N][C][C][N][Branch2][Ring1][O][C][C][C][N][S][=Branch1][C][=O][=Branch1][C][=O][C][=C][C][=C][C][Branch1][=Branch1][C][=Branch1][C][=N][N][=C][Ring1][=Branch2][C][C][Ring2][Ring1][=Branch1]
[C][N][C][=N][C][=C][Branch1][#C][C][=Branch1][C][=O][N][C][=C][C][=C][C][=C][Ring1][=Branch1][Cl][C][=C][C][=C][Ring1][S][Ring2][Ring1][Ring1]
[C][C][NH1][C][=C][C][=C][Branch2][Ring1][Ring2][C][=Branch1][C][=O][N][C][=C][C][=C][Branch1][C][Cl][C][Branch1][C][Cl][=C][Ring1][Branch2][C][=C][Ring1][P][C][=Ring2][Ring1][Ring2][C]
[C][C][Branch1][C][C][C][=C][C][=C][C][=C][Ring1][=Branch1][N][C][=Branch1][C][=O][C][S][C][=N][N][=C][Branch1][=Branch2][C][C][C][C][C][C][Ring1][=Branch1][O][Ring1][O]
[C][O][C][=C][C][Branch1][C][C][=C][Branch2][Branch1][#C][C][=C][C][=C][Branch2][Branch1][Ring1][C][C][C][=Branch1][C][=O][N][C][Branch1][N][C][=C][C][=C][C][Branch1][C][C][=C][Ring1][#Branch1][C][=C][C][Branch1][C][Cl][=C][C][=C][Ring1][#Branch1][N][C][Ring2][Ring1][Ring1][N][Branch1][C][C][O][C][Branch1][C][C][=C][Ring1][#Branch1][C][=C][Ring2][Ring2][Ring1][C][Branch1][C][C][=C][Ring2][Ring2][O]
[C][C][Branch1][C][C][=C][C][C][C][Branch1][C][C][=C][C][C][C][Branch1][C][C][=C][C][N][C][C][O][P][Ring1][Branch1][=Branch1][C][=O][C][O][C][C][N][C][=N][C][=C][Branch1][C][N][N][=C][N][=C][Ring1][#Branch1][Ring1][#Branch2]
[C][C][Branch2][Ring1][N][S][C][C][=Branch1][C][=O][N][C][C][N][Branch1][N][C][=C][C][=C][Branch1][C][F][C][=C][Ring1][#Branch1][C][C][Ring1][=N][C][=Branch1][C][=O][N][C][=C][C][=C][C][=C][Ring1][=Branch1][C][Branch1][C][F][Branch1][C][F][F]
[C][O][C][=C][C][=C][Branch2][Ring2][=Branch1][N][C][=Branch1][C][=O][N][C][C][=N][C][=C][C][=C][C][=C][Ring1][=Branch1][C][=Branch1][C][=O][N][Ring1][O][C][=C][C][=C][Branch1][C][Cl][C][Branch1][C][Cl][=C][Ring1][Branch2][C][=C][Ring2][Ring1][=N]
[O][=C][Branch1][N][C][C][C][C][C][C][C][S][S][Ring1][Branch1][N][C][=C][C][=C][C][=C][Ring1][=Branch1]
[O][=C][Branch1][N][N][C][C][C][=C][C][=C][C][=C][Ring1][=Branch1][C][C][C][N][Branch1][=Branch2][C][=C][C][=C][C][=N][Ring1][=Branch1][C][C][Ring1][N]
[C][C][C][C][=Branch1][C][=O][N][C][NH1][N][=C][Branch1][=Branch2][C][=C][C][=C][C][=N][Ring1][=Branch1][C][=Ring1][O][C][=C][C][=C][C][=C][Ring1][=Branch1]
[N][C][=Branch1][C][=O][C][=C][C][=C][C][Branch2][Ring2][Ring2][S][=Branch1][C][=O][=Branch1][C][=O][N][C][C][N][Branch2][Ring1][C][C][C][N][C][=Branch1][C][=O][C][C][C][C][=Branch1][C][=O][N][Ring1][=Branch1][C][C][Ring1][P][=C][Ring2][Ring1][#Branch2]
[C][C][=Branch1][C][=O][C][=C][C][=C][C][Branch2][Ring2][#Branch1][N][Branch1][C][C][C][=Branch1][C][=O][C][S][C][=N][C][=C][Branch1][#Branch2][C][=C][Ring1][=Branch1][C][=Ring1][=Branch2][C][#N][C][C][Branch1][C][C][Branch1][C][C][N][C][Ring1][=N][=O][=C][Ring2][Ring1][N]
[O][=C][C][=C][C][=C][C][C][=C][N][Branch1][S][C][=C][C][=C][Branch1][=Branch1][N+1][=Branch1][C][=O][O-1][C][=C][Ring1][=Branch2][C][=Branch1][C][=O][C][Ring2][Ring1][Ring2][=Ring1][S]
[C][C][C][Branch2][Ring1][=C][C][=Branch1][C][=O][O][C][Branch1][C][C][C][C][O][C][=Branch1][C][=O][C][NH1][C][=C][C][=C][C][=C][Ring1][=Branch1][C][=Ring1][=Branch2][C][N][C][=C][C][=C][Ring1][Branch1][C][=C][C][=C][C][=C][Ring1][=Branch1][S][=Branch1][C][=O][=Branch1][C][=O][N][Ring1][=N][C]
[C][C][C][C][C][C][C][C][C][C][C][C][C][C][=Branch1][C][=O][N][C][Branch2][Ring2][=Branch1][C][C][C][=Branch1][C][=O][O][C][C][O][C][Branch1][S][N][C][=C][Branch1][C][C][C][=Branch1][C][=O][NH1][C][Ring1][Branch2][=O][C][C][Ring1][=C][N][C][Branch1][C][C][=O][C][=Branch1][C][=O][O]
[C][C][Branch2][Branch1][N][N][C][=Branch1][C][=O][C][Branch1][#Branch2][C][C][=C][C][=C][C][=C][Ring1][=Branch1][N][C][=Branch1][C][=O][C][Branch2][Ring1][N][N][C][=Branch1][C][=O][C][Branch1][#C][N][C][=Branch1][C][=O][C][C][=C][C][=C][C][=C][Ring1][=Branch1][C][Branch1][C][C][C][C][Branch1][C][C][C][C][=Branch1][C][=O][O]
[C][O][C][=C][C][Branch2][Ring1][S][C][=Branch1][C][=O][N][C][C][C][=N][N][=C][Branch1][#Branch2][C][C][=C][C][=C][C][=C][Ring1][=Branch1][N][Ring1][N][C][C][C][C][Ring1][Ring1][=C][C][Branch1][Ring1][O][C][=C][Ring2][Ring1][=N][O][C]
[C][C][=C][C][=C][Branch1][C][C][C][Branch2][Ring2][Ring2][N][C][C][N][Branch2][Ring1][Branch2][C][=Branch1][C][=O][N][C][=C][C][=C][C][Branch1][=Branch2][C][Branch1][C][F][Branch1][C][F][F][=C][Ring1][#Branch2][C][C][Ring2][Ring1][Ring1][=C][Ring2][Ring1][#Branch2]
[C][O][C][=C][C][Branch2][Ring1][Ring1][C][C][C][=Branch1][C][=O][N][C][=C][C][=C][C][Branch1][C][Br][=C][Ring1][#Branch1][=C][C][Branch1][Ring1][O][C][=C][Ring2][Ring1][Ring2][O][C]
[C][C][Branch1][C][C][N][Branch1][=Branch2][C][C][C][N][Branch1][C][C][C][C][=Branch1][C][=O][C][=C][C][=C][C][=Branch1][Ring2][=C][Ring1][=Branch1][C][Branch1][C][O][Branch1][=Branch2][C][Branch1][C][F][Branch1][C][F][F][C][=C][C][=C][C][=C][Ring1][=Branch1][Ring1][#C]
[C][O][C][=C][C][=C][Branch1][C][C][C][=C][Ring1][#Branch1][N][C][=Branch1][C][=O][C][S][C][=N][C][=C][C][=C][C][=C][Ring1][=Branch1][N][=C][Ring1][#Branch2][C][C][Branch1][Ring1][C][#N][C][=N][C][=C][C][=C][C][=C][Ring1][=Branch1][N][Ring1][=Branch2][Ring2][Ring1][=Branch1]
[C][C][S][C][Branch1][#Branch2][C][=C][C][=C][C][=C][Ring1][=Branch1][F][N][Branch1][O][C][C][C][=C][C][C][C][C][Ring1][=Branch1][C][Ring2][Ring1][Ring2][=O]
[truncated: 3,991,253 more chars]
