# Supplementary material for: t-SMILES: a fragment-based molecular representation framework for de novo ligand design
Source: Nat Commun. 2024 Jun 11;15:4993. doi: 10.1038/s41467-024-49388-6 (PMC11167009; doi:10.1038/s41467-024-49388-6)
Supplement: Supplementary file 4 — Source Data [file 41467_2024_49388_MOESM4_ESM.zip › Soure data/Source data and code for all other graphs/Metrics/Models/Chembl/ChEMBL_Self[dbl][rnd10][bs128]/gen.smi.decode.smi]

COC1=CC=C2C(=C1)C3=C4N2CCCC4CCN3C(=O)CN(C)C(C)C
CC12CCC(O)CC1=CCC3C2CCC4(C)C(O)CCC34
COC=CC=C(NC(=O)C(=CC1=CC=C(Cl)C=C1)NC(=O)C2=CC=CC=C2C)C
O=C(NC(=CC(=O)C1=CC=CC=C1)C2=CC=C([N+1](=O)[O-1])S2)C3=CC=C([N+1](=O)[O-1])C=C3
OC(C1=CC=C(C(F)(F)F)C=C1)C2=NC(C3=CC=CC=C3)=C[NH1]2
COC1=CC=CC=C1N2C(SCC(=O)NC3=CC=C(C)C=C3C)=NC4=CC=CC=C4C2=O
CC1=CC=C(C)C(C=CC(=O)NC2=CC=C(CC(=O)O)C=C2Cl)=C1
N=C(N)C1=CC2=CC(OCCCCCCCCNC3=C4C=CC=CC4=NC5=CC=CC=C35)=CC=C2S1
CC1=CC=C2N=C(SCC(=O)NC(C)C)N=C(C)C2=C1
O=C(C=1N=C2C(C(F)(F)F)=CC(Cl)=CN2C=1C3=CC=C(Cl)C=C3)N4CCNCC4
CC(NC(=O)C1=CC=C(CN2CC(C)OC(C)C2)C=C1)C3=NC4=CC(C(F)(F)F)=CC=C4N3CC5=C(F)C=CC=C5F
O=C(CCNC1=NC=CC=N1)N2CC=C(C3=CC=CC=C3)CC2
CCN(CCO)C(=O)C1=CC=C2C(=C1)NC(=O)C2=NNC(=O)C3=CC=CS3
CC(C)S(=O)(=O)NCC1C(CCN(CC(=O)N2CCN(C(C3=CC=CC=C3)C4=CC=CC=C4)CC2C)C1C)C
COC12C(COC(N)=O)C3=C(C(=O)C(C)=C(N4CC4)C3=O)N1CC5NC52
CCN(CC)C(=O)C=CC=C(C(=O)NC(CC1CCCCC1)C(O)CN(CC(C)C)S(=O)(=O)C2=CC=C(N)C=C2)C=C
CN1CCCN(C2=NC=C(C3=CC=C(Cl)C=C3)C(C(N)=O)=N2)C1
COC1=NC=NC2=C1N=CN2COC(CSCCCCC3=CC=CC=C3)C(O)CO
CN1N=C(N)C=C1C(=O)NC2=CC=C(C3=CC(F)=CC(F)=C3)C=C2
CCN1CCN2C(C(=O)NC3=CC=CC(OC4=CC=CC=C4)=C3)=C(Br)C(O)=C2C1=O
C1=CC=C(CN2CCN(C3CCOC3)C24CCCC4)C=C1
COC(=O)C1CCN(CC2=CC=C3[NH1]C(C4OC(CO)C(O)C4O)=NC3=C2)CC1
O=C(C1=CC=C(NS(=O)(=O)C2=CC=C(Cl)C=C2)C=C1)N3CCCCC3
CCCCC1=NN2C(=O)C=C(COC(=O)C3=CC=C(NC(=O)COC4=CC=CC=C4)C=C3)N=C2S1
COC1=CC=C(NC(=S)N(C)CCN2C=CC=C2)C=C1
NC1=NC=C(C2=CC=NC=C2)C(CCC3=CC=C(Cl)C(Cl)=C3)=N1
COC1=CC(Cl)=C(C2=CC3=C(C)N=C(N)N=C3N(C4CCOCC4)C2=O)C=C1N5C=NC(C)=C5
C1C(C(=O)NC2=CC=C(CCCCC3=NN=C(SCC(=O)NC4=CC=C(F)C=C4F)N3NC(=O)C5=CC=CC=C5)S2CC1)C6=CC=CC=C6
CN(N=O)C1=CC=C(CC2=CC=C(Br)C=C2)C=C1
CCCCCCCCCCCCCCCCCCCCCC(O)C(=O)C=CC(OC1OC(CO)C(O)C(O)C1O)CC(O)CCCCCCCCCCCCCCC
C1CN(CC)C(=O)CNC=C(C=C(C#N)C(N)=O)N1
CCC=CCC=CCC=CCCCCCCCC(=O)OC(COC(=O)CCCCCCCC)COC1OC(CO)C(O)C(O)C1O
CCOC1=CC(C(=CC#N)C2=CC=C(Cl)C=C2OCCNC(C)=O)=CC(OCC)=C1OCC
NC(N)=NC(=O)C1=NC=C(F)C2=CC(OCCC(N)CC(=O)O)=CC=C12
C1=CC=C(C2=CC=C(CNCC3=C[NH1]C=N3)C=C2)C=C1
COC=CC=CNC(=O)C(=O)NCC(=O)NC1=CC=C(C)C=C1C(=O)C=CC=CO
C1OC=CC=C(NC2=NC3=C(S(=O)(=O)CC4=CC=CC=C4)N=NN3C=5C=CSC2=5)C=C1
CC(=CC1=CC=C(O)C=C1)C2=CC=CC=C2
CCOC1=NC=CC=C1NC(=O)N2CCC(CNC(=O)C3=CC=CC(Cl)=C3)CC2
COC=1C=NN(C)C(=O)C=1C2=CC=C(CC(C3=CC=CC=C3)C(C)(C)C)C=C2
CC(=O)NC1=CC=C(S(=O)(=O)N2CCN(C3=NS(=O)(=O)C4=CC(F)=CC=C43)CC2)C=C1
N=C(N1)C=CC=C(CNC(=O)C2CCCCN2C(=O)CCN3C(=O)C4=CC=CC=C4N3CCC(=O)NCC5=CC=C(F)C=C5C)C1
FC(F)(F)OC1=CC=CC=C1S(=O)(=O)NC2=CC=C(C3=CSC(N4CCC4)=N3)C=C2
O=C(CC1=NC=CS1)C2=CC=C(NC(=O)C3=CC=CN=C3)C=C2
COC1=CC=CC=C1NS(=O)(=O)C2=CC=C(C(=O)N3CCC4=CC=CC=C4C3)C=C2
COC1=CC=C(C=2N=NN(CC(=O)N(C3=CC=CC=C3)C4=CC=CC=C4)N=2)C=C1
OC1=CC=CC=C1CN2CCCC(N3N=CC4=CC=C(OC5=CC=C(F)C=C5F)C=C43)C2
CCOC(=O)C=C1N(C2=CC=CC([N+1](=O)[O-1])=C2C(=O)O)CN=N1
NC(=O)C1CCN(C(=O)C2=CC=CC(C=3C=CC4=NC=CN4N=3)=C2)CC1
FC(F)(F)C1=CN=C(C2=CC3=C(C=NN3C4=CC=CC(Cl)=C4)S2)N=C1NC5=CC=CC=C5C(F)(F)F
CCOC(=O)C1=CC=NC=C1
CCCCCCOC1=CC=C(C=CC2CCCC(O)C2CC3C(=O)OC(C)C3)C=C1
COC1=CC=C(C2=CC=C(C(=O)OC3=CC=C(C(=O)NO)C=C3)S2)C=C1
CC(=O)OC1C=COC(OC(=O)C=CC2=CC=C(O)C=C2)C1
CN(C)C1C2C(NC(=O)NC3=CC=CC=C3CCC(O)CC)C(CC4=CC=CC=C42)C1
COC1=CC(O)=C2C(=O)C(OC)=C(C3=CC=C(O)C(OC)=C3)OC2=C1
COC1=CC=C(N2N=C(C(N)=O)C=C2C(F)(F)C3=CC=C(C(C)=O)C=N3)C=C1
CC(=O)N1CCCCC1CN2N=C(C)C3=C2NC(=O)CC3C4=CC=CC=C4
CC1=CC=CC=C1NC2=NC=C(F)C=C2C(=O)NCC(O)CN3C=CN=C3
COCC(C)N1CCCC(C2=NC(=O)C=3N=NN(CC4=CC=CC=C4F)C=3[NH1]2)C1
COC(=O)CS1C=C(C(=O)O)C(=O)C2=CC(N)=CC=C21
CC(C)CCC(=O)OCN(C(=O)C1=CC=C(N(C)C)C=C1)C(CC(C)C)(C(=O)OC2OC(C)C(O)C(O)C2O)C(C)C
CC1=NC2=CC=CC=C2C(=O)O1
CN1CCN(C=NC(=O)C2=CC(I)=CC(N3CCOCC3)=C2S)CC1
COC=CC=C(CNC(=S)NC(=O)C1CC1C#N)P
CCC(CC)C(=O)NC1=CC=C2C(C=CN2C3=CC(Cl)=C(C#N)C=C3OC)=C1
CCC(C(=O)N1CCN(C2=CC=CC=C2)CC1)C3=CC=CC=C3
CC1=NON=C1C(=O)OCC(=O)NCCN(C)C
O=C1C=CC(C2=CC=CO2)=NN1C3=CC=C(Cl)C=C3
CN(C)C1=NS(=O)(=O)C(NCCNCCCN(C)S(=O)(=O)C2=CC=C(Cl)C(Cl)=C2)=C1Cl
CSC1=NN=CN1C2=CC=CC=C2
O=S(=O)(C1=CC=CC=C1)NC2=CC=C(CO)C3=CC=CC=C23
O=C1C(C2CCCN2C3=CC=CC=N3)=C[NH1]N1CC(O)(CN4C=NC=N4)C5=CC=C(F)C=C5F
CC(C)(C)C1=CC=C2C(=C1)OCC=C3CCOC3O2
C1OC=CC=C1N2C=CN=C2SCC(=O)NC3=CC=C(CN4N=C(C)C(CC(=O)O)=C4C)O3
O=S(=O)(COS(=O)(=O)C1=CC=CC=C1)CCCC2=CC=CN=C2
COC1=CC=C2C(C=CC3=CC=C(Cl)C=C3)=C(C=CC(=O)NS(=O)(=O)C4=CC=C(F)C(F)=C4)[NH1]C2=C1
COC1=CC=C(C2=CC3=C(Cl)N=C(Cl)C(Cl)=C3C(N)=N2)C=C1OC
CN(CC(O)C(CC1=CC=CC=C1)NC(=O)OCC2OCOC2)S(=O)(=O)C3=CC=CS3
CCCCCCC(C(=O)CS)C(=O)N1C(=O)N(C2=CC=CC=C2)CC1=O
O=C1NC(=O)C(C(C2=CC=CS2)N3CCN(C4CC4)CC3)C(=O)N1
N=C(N)NCCCCCNC(=O)C(CCCNC(=N)N)NC(=O)C(CCCCN)NC(=O)CC1=CC=CC=C1
CC1=CC=C(C(=O)NC2=CC=C(C(C)C)C=C2)C(=O)[NH1]1
CN(N=CC1=CC(F)=CC=C1F)C2=NC=NC3=CC=CC=C23
CC=C1C=C(C=2[NH1]N=C3C=2CN(C)CC3C)CC=C1S(=O)(=O)N4CCOCC4
OCCN1C2=C(C3=CC=CC=C31)CCN(CC=4C=CSC=4)CC2
CC(=O)NC1=CC=C(S(=O)(=O)N(C)C2=CC=CC(C(=O)NC3=CC=CC(C(=O)O)=C3)=C2)C=C1
O=CN1C2=C(Cl)C(Cl)=C(Cl)C(Cl)=C2C(=O)N1CCO
CCCN(CCC)C1CC2=CC(OC)=C(OC)C=C2C1
CNC(=O)NC(=O)C(C)NC(=O)C(C)(C)CC1=CC=C(F)C=C1
N#CC1=CC=C(CC2=NC3=CC=CC=C3C(=O)N2CC4=CC=CC=C4F)C=C1
COCCCNC(=O)C=1C=C(NC(=O)C2=CC=CN=C2)C(=O)N(CC3=CC=CC=C3)C=1
C1OC2=CC=C(C=CSC1(NC(CC3=C(NC(=O)CF)SC4=C3CCCC4)C(=O)ONC)O)C=C2
CC1=CC(C(=O)C=CC2=C(Cl)C=CC=C2Cl)=CC=C1NC(C3=CC=C(C(=O)O)C=C3)C4=NC5=CC=CC=C5[NH1]4
FC1=C(F)C(F)=C(NCC2=CC=CN=C2)C(F)=C1F
CCN(C)C(C)CNC1=NC(NCC2=CC=CC(F)=C2F)=NC3=C1N=NN3CC4=CC=CC=C4
CC1=CC(C)=NC(NC(=O)C2=CC=NC=C2)=N1
NC1=NC(=NCC2=CC=CC=C2)N(C3=CC=C(F)C=C3)C(=O)N1CCC4=CC=CC=C4
CCCCCCCCCCCCCCCCCCOCC(COP(=O)(O)O)COC(=O)CCCCCCCCCC
CC1=CC=C(CNC(=N)NC(=N)N)C=C1
CCCCCCCCCCCCNC1=NC=C(OC)N(CC(=O)NC2=CC=C(CC(CO)NC(=O)OCCCC)C=C2)C1=O
CC1=C(C(=O)NC2=CC=CC=C2Cl)OC3=C1C(C)=NN3CC4=CC=CC=C4Cl
CC1=CC=C(C2=NOC(CCC(=O)N3CCCC3C(N)=O)=N2)C=C1
CC1=NC2=CC(=C1C(C3=CC=C(Cl)C(Cl)=C3)=CCN4CC4)OC(C)CC2
CCOC(=O)C=1SC(S(=O)(=O)NC2=CC=CC=C2C(=O)O)=C(C(=O)OCC)C=1C
COC1=CC=C(NC(=O)C2=CC=CC=C2)C=C1C(=O)NC3=CC=C(F)C(C)=C3
O=C(O)C1C=C(OCCCCCCCNC(C2=CC=C(F)C=C2)C3=CC=CC=C3)C=CC(O)=C1O
CCCN1N=CC2=C(N3CCC(N(C)C)CC3)N=C(C4=CC=CC=C4)N=C21
CN1C(CN2CCCC(CN3C=CN=C3N(C)C)C2)=NC4=CC=CC=C41
COC1=CC=CC=C1C2=CC3=CC=CC(CNC(=O)C4=CC=C5C(=C4)OCO5)=C3O2
COC(=O)NC(C)C1=CC=C(OCC2CN(C3=CC=NC(NC(C)C4=C(F)C=CC=C4F)=N3)CC2)C=C1
O=C(NC1=CC=C(Cl)C(C(F)(F)F)=C1)C(=O)C(CC2=CC=CC=C2)NC(=O)C3=CC=C(Cl)C=C3
COC(=O)C1=CC=C(CCC2=CC=CC=C2OC3=CC=CC=C3)C=C1
CSC1=NC=C(C(F)(F)F)C=C1C#N
N1C=CC=C(CN2C(=O)CSC23C(=O)N(CC4=CC=C(C5CCCCC5)C=C4)C6=CC=C(Cl)C=C63)C1
CC1=CC=C2C(=C1)OC3=CC(NC(=O)CN)=CC=C32
COC=CC(C=NN=CN=NCC1=CC=CC=C1N=CS=C)C(OC)=COC
CC12CCC3C4=CC(O)=C(O)C=C4CCC3C1CCC2=O
CN1C=NC(C2=CC3=NC=CC(OC4=CC=C(NC(=O)NC5=CC=C(F)C=C5)C=C4)=C3S2)=C1
ONC(=NC1=NC2=CC=CC=C2O1)C3=CC=C(OCC4=CC=C(Cl)C=C4)N=C3
CC1=CC(Cl)=CC=C1NC(=O)CN2C(=O)OC3=CC(S(=O)(=O)N4CCCCCC4)=CC=C32
NC(=O)CCNC(=O)CNC(=O)C(CC1=CC=C(O)C=C1)NC(=O)CNC(=O)C(CC2=C[NH1]C3=CC=CC=C23)NC(=O)C(CCCN=C(N)N)NC(=O)C(CC4=C[NH1]C5=CC=CC=C45)NC=O
O=C(O)C1=CC(C2=CC=C(C3(O)CCC3)C=C2)=CC=C1F
COC=C(OC)C(OP(=O)(O)O)=CC(CC1=CC=C(OC2=CC=C(Cl)C=C2)C=C1)=[N+1](C)C=CC(=O)C3=CC=CC=C3
N=C1NC(=O)C(C2=CC=C(OCC3=CC=C(Cl)C=C3)C=C2)N1
CCN1C(CNC(=O)C2=CC=CC=C2F)=NN=C1SCC(=O)NC3=NC=CS3
CC(C)CC(NC(=O)C1CCC(C)CC1)C(=O)NC2CCN(CCCOC3=CC=C(C4=NOC(CC5CCCC5)=N4)C(F)=C3)C2
CCCC=CCC=CCCCCCCCC(=O)OCCSCC(O)CO
O=C(O)C1CCCCC1C(=O)N2CCC(N3C=NC4=C3NC5=CC=CC=C54)CC2
CCCCCCCCOC(=O)CC(=O)OC1(C)CC(O)C(O)C2C(C)C3CC4C(C)C(CC5C6(C)CCC(OC(=O)CC)C(C)(C)C6CCC54CC23)CC1
CC(=O)C(=NNC1=CC=CC=C1O)C2=CC=CC=C2Br
CCCCCCCCCCCCOC1=CC=C(C2=CC=C(C(=O)O)C=C2)C=C1CCC(=O)O
O=C1C(NS(=O)(=O)C2=CC=C([N+1](=O)[O-1])C=C2)=C(SC3CCCCC3)C(=O)N1CC4=N[NH1]C(=S)N4C5=CC=CC=C5
CCCCC(=O)NC1=NC(C2=CC=C(Cl)C=C2)=CS1
C1=CN=NC(C2CCN(CCCC3OCCCO3)C2)=C1
COC1=CC=C(C2=CC(C)=NC(N)=C2)C=C1
CC1CCCCN1C2=CC=C(NC(=O)CN(C)C(=O)C3=CC=CC=C3[N+1](=O)[O-1])C=C2
FC1=CC=C(C=2OC3=CC(Cl)=CC=C3C=2Br)C=C1
COC1=CC=C2OC=C(C(CC3=CC=CC=N3)C4=CC=CC=C4OC5=CC=CC=C5)C2=C1
COC1=CC=CC(OC)=C1C=CC2=CC=C(C=CC3=CC=CC=C3)C=C2
CCC1=CC=CC=C1NC(=O)C2CCCN(S(=O)(=O)C3=CC=C(C)C=C3)C2
COC1=CC=CC=C1N2CCN(CCCC3=CC=CC=C3)CC2
CC1=CC=C(C(=O)CCC(=O)NC(C)(C)C)C=C1
CCC(CC1=CC=C(OC)C(C(=O)NC2CCCC3=CC=CC=C32)=C1)C(=O)O
CC(C)CN(CC(O)C(CC1=CC=CC=C1)NC(=O)OC2COC3OCCC23)S(=O)(=O)C4=CC=CC=C4
CC1=CC(C)=C(C2=CSC3=NC=NC(N)=C23)C(C)=C1
COC1=CC=2SC(CN3CCC(N4CCCC4)CC3)=NC=2C=C1F
CC1=CC=CC=C1NC2=NC(C#N)=NC=C2C(NCC3=CC=C(C(=O)O)C(C(=O)O)=C3)C(C)(C)O
C1=CC=C(C=NN2C(C3=CC=CC=N3)=NC4=CC(F)=CC=C4C2=O)N=C1
CC1=CC=C(C(=O)NC2CC2)C=C1NC(=O)C3=NC(C4CC4)=CC=C3NC5=CN=CN=C5
CCCS(=O)(=O)OC1=CC(NC2=CC=C(Br)C=C2F)=CC=C1S(N)(=O)=O
O=C(NC1CCCC2=CC=CC=C21)C=CC3(CCCC3)CCCN(CC4CC4)C
CC=1[NH1]C(C2=CC=C(OC3=CC=C(F)C=C3)C=C2)=NC(=O)C=1C
CNC(C)(C)C(=O)NC(NC(=O)C1=NC2=C(S1)CN(C)C2=O)C(C)(C)C
CC(C1)C=NC(COC(=O)NC(C(=O)NC(CC2=CC=CC=C2)CC(O)C(CC3=CC=CC=C3)NC(=O)C(NC(=O)OC4CCOC4)C(C)(C)C)C(C)C=C)S1
COC1=NC2=CC3=C(C=C2C=C1C(=O)C=4[NH1]N=C(C(N)=O)C=4NC)CCCC3
CC1=CC=C(C(=O)NC2=CC=NC=C2)C=C1S(=O)(=O)NCC3=CC=C(F)C=C3
CN1CCC2=C(C3=CC(Cl)=CC=C3N2CC4=CC=CC=C4Cl)C1
COC1=C(F)C(=O)C=C(C1=O)CC23CC4=C(C(=O)C(OC)=C(C)C4=O)C(COC(=O)C(N)C(C)C)N2C(C#N)C(C)N3C
CCCCCCNC(S)=NC(=O)C=C1C=CC=CC1=NC=C2[NH1]C3=CC=CC=C3C2=C
CC1=CC=CC(NC(=O)NC2=NC=NC=3SC=CC2=3)=C1C
COC(=O)C1CC23CC1CC2CCC4=CC=CC=C43
CCN(CC)C(=O)C1=C(O)CCN2C1=NC3=C(N(C)C)C=CC=C32
CC(C)(C)OC(=O)NC(C)(CC1=CC=CC=C1)C(=O)N2CCC(C(=O)NC(CC3=C[NH1]C4=CC=CC=C34)C(=O)O)CC2
O=S(=O)(NC1=NC=CS1)C=CC2=C(C3=CC=C(F)C=C3)N=C4SC=CN24
CC(C)C=C1N(C2=NC=CC=C2C3=NC(C4CCC4)=NO3)N=N1
CC1=CC(S(=O)(=O)NC2=NC=C(Cl)S2)=CC=C1OCCCN(C)C
CN1C(=O)C2ON(C3=CC=CC=C3)C(C4=CC=C([N+1](=O)[O-1])C=C4)C2C1=O
CC1=CC=C(C2=CC=C(C3C(C#N)N(C(=O)CCC(C)(C)C)C3CO)C(F)=C2)C=C1
CC=1C=CSC=1CCN(CC2=CC=CC=N2)C(=O)C3=CN=C(C)N=C3N
CS(=O)(=O)NCCNC=1C=CC=CC=1NC(=O)NC2=CC=CC=C2
C=CCN(C1=CC(N2CCN(C3=CC=C(C)C(Cl)=C3)CC2)=C4C=CC(=CC4=N1)OCCO)C(C)CC5CC5
CC1=C(SC2=C(Cl)C=CC=C2Cl)C=CC3=C1OCO3
COC1=CC(C2=NN(C(C)=O)C(C3=CC=C(Cl)C=C3)C2)=CC=C1O
CCCCNCC1=CC=C(CNS(=O)(=O)C=2C(C)=NOC=2C)C=C1
CN1CCN(CCCNC(=O)C2=CC=C3N=C(N4CCCCC4)SC3=C2CC)CC1
O=C(O)C1=CC=CC=C1C2=CC(NCC3=CC=C(C4=CC=CO4)C=C3)=CC=C2C(=O)NCC5=CC=CC=C5
CS(=O)(=NN=CC1=CC=CC=N1)C2=CC=CC=C2
COC1=CC=C2N=C(N3C(=O)C4=C(Cl)C(CCl)=C(Cl)C(Cl)=C4C3C5=CC=C(N(C)C)C=C5Cl)SC2=C1
CC1CNC2=C(C=CC=C2S(=O)(=O)NC(CC3=NC4=CC=CC=C4S3)C(=O)O)C1
COC1=CC(C(=CCC2=CC(OC)=C(OC)C(OC)=C2C)N3CCCCC3C)=CC(OC)=C1OC
CCCCCCCCCCCCCCCOC(=O)CCC(=O)O
CC(OC1=CC=C(C(=N)N)C=C1)C2=CN(C3=CC=CC(C(=N)N)=C3)N=N2
CC(N)C(=O)NC(C)C(=O)NCC(=O)NC(CC1=CC=CC=C1)C(=O)NC(C)(C)C(=O)O
O=C(O)COC1=NC=C(CCNC2=NC(C(F)(F)F)=NC3=C2N=CN3CC(=O)O)C(C(=O)O)=C1OCC4=CC=C(Cl)C=C4
CC1COC(C)(C)CC1
COC1=CN=C(C2=CC=C(C(F)(F)F)C(F)=C2)C(C(=O)NC3=CC=C(F)C=C3)=C1
CC1=CC=CN=C1NC2=CC=CC=C2C3=N[NH1]C(=S)N3C4=CC=C(N(C)C)C=C4
CCC(C)C(NC(=O)OC(C)(C)C1)C=NC(C(=O)NC(CC2=CC=CC=C2)C(O)CNCC3=CC=CC=C3C)S1
OC1(C(F)(F)F)C2=CC=CC=C2C3=CC=C(C4=CC=CC=C4F)C=C31
CN1N=C(C(=O)NC2=NC=CS2)C3=C1CCC(C4=CC=C(Cl)C=C4Cl)C3
COC1=CC=C(C2=NC(C(=O)O)=CC=C2[NH1]C3=CC(OC)=C(OC)C=C3C=O)C1[N+1](=O)[O-1]
COC(=O)C1(C2=CC=C(F)C(F)=C2)CC1CN3CCC(O)(C4=CC=C(Cl)C=C4)C(C)(C)C3
CON=C(C(=N)NO)C1=CC=CC=C1COC=C2C=CC(C(F)(F)F)=NC(C(C)C)=NNC2=O
O=C(OC1CCN(CC2=CC=CC=C2OC(F)F)CC1)C3=CC=CC=C3
CC(C)CN1N=C(C2=CN=C3[NH1]C=C(C(=O)NCC4(CCN(C)C)CCCCC4)C3=C2C)C(Cl)C1=O
CCNC(=O)C(CC1=CC=C(C2=CC=CC=C2F)C=C1)NC(=O)C3CCCN3
COC1=CC2=C(N3CCN(C(C)=O)CC3)N=C(C=CC=C(NC4=NCC(N5CCCCC5)S4C)C)N=C2C=C1OC
NCCC(=O)N1CCSSCC(C(=O)O)NC(=O)C(CC2=C[NH1]C3=CC=CC=C23)NC(=O)C(CC4=CC=CC5=CC=CC=C45)NC1=O
C1=CC=C2C(=C1)CC2=NCCN3CCN(C)CC3
CS(=O)(=O)NC1=CC=C2C(=C1)S(=O)(=O)NC(=C3C(=O)C4C5CCC(C5)C4N(CC6=CC=CC=C6)C3=O)N2
FC1=CC=C2N=C(NC3=NN=C(C4=CC=CN=C4)O3)SC2=C1
CC1CCC2C(C)C(OCC3=CC=C(C(=O)NC4CCC5NC(=O)C6CC(C)(C)CC6(C)C5C4=O)C=C3)OC7OC8(C)CCC1C72OO8
CC(NC(=O)C1CCC1)C2=CC=C3C(=C2)SCC4CCCCC4C3=O
O=C(CC1=CC=CC=C1)N2CCN(CCN3C=C(C4=CC=CC=C4O)N=N3)CC2
N=C(N)NCCCC(N)C(=O)NC(CCCCN)C(=O)NCC(NC(=O)CI)C(=O)NC(CO)C(=O)NCCC(=O)NCC1=CC=CC=C1
COC1=CC=CC=C1N2CCN(CC3=CC=CC=C3OCCF)CC2
NS(=O)(=O)C=C1C=C(CCNC(=O)C2=CC=C3C(=C2)CN(CC4=CC=C(OC5=CC=C(Cl)C=C5)C=C4)C3)OC=C1
CCCCNC(=O)C1=CC=C(NC(=S)NC(=O)C=2C(C)=NN(C)C=2C)C=C1
CC(C)C1=CC(C#N)=C(NC(=O)CN2C=C([N+1](=O)[O-1])C=N2)C(Cl)=C1
COC1=CC=C2C(N3CCNCC3)=CC=C(NC(=O)C4=CC=C(Br)C=C4)C2=C1
CC(C)(C)CCC(NC(=O)NCC(=O)N(Cl)Cl)C(=O)NCCC#N
CC1=CC(C)=CC=C1CSCC(=O)O
CCN(CCC1=CC=C(C2=CC=C(C(F)(F)F)C=C2)C=C1)C(=O)CCN(C(=NC#N)N3CCOCC3)C=4N=CN(C)C=4
NS(=O)(=O)C1=CC=CC=C1C2=CC=C(NC(=O)NC3C(=O)NC(=O)C3C(=O)NC4=CC=CC=C4)C=C2
C1OC2C=COC(C)OC=C(C)C(O)=CC(O)=C(COC(=O)C(C)=C3C(O)CC(O)C2C3)ONC(=O)C(C)=CC=C(C)C(O)C(C)C(OC(C)=O)C1C
O=C1OCCN1C2=CC=C3C(=O)C(C4=NC5=CC=CC=C5S4)=COC3=C2
N#CC1=CC=NC(N2CCC(C(=O)CC3=CC=CC=C3Cl)CC2)=N1
CC=1N=C(NC2=CC=CC(Cl)=C2)N(O)C=1C
CCC(C)(C)N=C(NC#N)NC1=CC=CN=C1
CCOC(=O)CC1CN2CCC3=CC(Br)=C(O)C=C3C2CC1C
CCOC=C1C=C(N2C(C)=NC3=CC=CC=C3C2)OC=C1
CN(C)C1=NC(C2=CC=CC=C2F)=NC3=CC=CC=C13
CC(=O)OC1COC(OC2=C(C=CC3CC(C)(C)C(Br)=C(C)C324)C(O)CC5=C(C(CO)=CC=C5O)C4)C(OC(C)=O)C(OC(C)=O)C1OC(C)=O
COCCNC(=O)CSC1=NC(=O)C(C)=N[NH1]1
CCN(CC)C(=O)CN(C(=O)CCC(=O)N1CCOC2=CC=CC=C21)C3=CC=CC=C3F
CC1=CC(C)=C(C#N)C(SCC(=O)NCC2CCCO2)=N1
O=C(O)CNS(=O)(=O)C1=CC=CC=C1C2=CC=C(C3=CC=C4N=CN=C(NC5=CC=C(C6CCS(=O)(=O)NC6)C=C5)C4=C3)C=C2
CCCC(=O)C1=C(O)C(C)OC1=O
CCOC(=O)C1=CC=C(NCC(=O)N2CCC3=CC=CC=C3C2)C=C1
CCOC(=O)CC(NC(=O)CCC1=C(C)N=C2C(C(C)=NN2CCN3CCOCC3)=C1CC4)=CC=NN=C4
CC1=CC=C2C(=C1)N=C(C3=CC=C([N+1](=O)[O-1])C=C3)N4N=C(C)N=C24
N#CC1=CC2=CC(NC3=CC=C(S(=O)(=O)NC4=NC=CS4)C=C3)=CN=C2[NH1]1
C1CCOC=CC=C1C=2[NH1]C3=CC=CC=C3C=2C4=C(C5=CC=C(F)C=C5)N=CN4CC6=C(F)C=CC(F)=C6F
CCCCNC1CC2(CCN(C3=CC=C(C(F)(F)F)C=N3)CC2)OC1=O
CC=C1C2=C3C(C)CC2(OC(=O)C4=CC=CC=C4)CC(OC(=O)C5CCC(O)C(C5)CC=O)C(C)(C)C3CC1=O
COC1=CC(CC2=NC3=C(N)N=CN=C3N2CC4CCOCC4)=CC(OC)=C1OC
CC(=O)NC1=CC=C(C2=CC(C3=CC=CC(O)=C3)=CC(C(F)(F)F)=C2)C=C1
COC1=CC=CC=C1N2CCN(CC(=O)C3=CC4=CC=CC=C4O3)CC2
COC=CC=C(C(=O)NC(NC(=O)C1=CC=C(C)O1)C(Cl)Cl)Cl
CCN(CC)C1=CC=C(C=C2OC(=O)C(C3=C(Cl)C=CC=C3Cl)=C2Cl)C(OC)=C1
O=C(NCC(=O)N1C2CN(CC3CC3)CC(C(=O)O)C12O)C4=CC=CC=C4
CC(=O)C1=CC=C(OCC(=O)NC2=CC=CC(S(=O)(=O)N(C)CC3=CC=CC=N3)=C2)C=C1
N#CC1=CC=C(CN2C(CCCNC(=N)N)=CC(=O)C3=CC=CC=C32)C=C1
CCC1(CC)CC(NC(=O)NC2=CC=CC=C2NCCNC(=O)CN)C3=CC=CC=C3O1
N#CC1=CC=CC=C1C2=CC3=CC(C(F)(F)F)=NN=C3C=N2
CC1=C(NC(=O)C2=CC=C(C(C)(C)C)C=C2)C(=O)N(C3=CC=CC=C3)N1C
CC(C)NC1=NC=C(S1)CC=2C=NN(C3=CC=C(C(N)=O)C=C3)C=2
CCN(CC)C1=CC=C(N2N=NC=C(C3=CC=CO3)C2=O)C=C1
CC1=CC=C2[NH1]C(=O)C(CN(CC3=NC(C4=CC=CN=C4)=NO3)C5CC5)=CC2=C1
CC1=CC=C(OCC(=O)N2CCCC2)C([N+1](=O)[O-1])=N1
CN(C)C(=O)CSC1=NN=C2C3=CC=CC=C3N(C4CC4)C2=N1
NC(=NC1=CC=C(Cl)C=C1)NC2=CC=C(S(=O)(=O)NC3=NCCC3)C=C2
NC=1N=CN(C2OC(COP(=O)(O)O)C(O)C2O)C(=O)N=1
COC1=CC=C(CCNC(=O)C(NS(=O)(=O)C2=CC=C(C)C=C2)C3=CC=CC=C3)C=C1
CN1CCN(C2=CC=NC=C2NC(=O)C3=CSC(C(C)(C)O)=C3C#N)CC1
CCCCN1CCN(C2=CC=C(NC(=O)C3=CC=CC=C3O)C=C2N4CCCC4)CC1
CC(C)CCCN1CCC(CC(=O)NCC2C(C)(C)CC3=CC(Cl)=C(Cl)C=C32)CC1
COC1=CC=CC(=C12)C=C(NS(=O)(=O)C3=CC=CC(OCCN(C)C)=C3C)CCC2
CN1CCN(C2=NC=NC=3SC=CC2=3)CC1
O=C(NC1CCCCC1)OC2=CC=C3C(C4=CC=CC=C4)=CC=CC3=C2
CC1=CC(OC2=C(Cl)C=C(Cl)C=C2Cl)=CC=C1Cl
CC1=CC=CC(C2NC3=CC=CC=C3C(=O)N2C(C)C)=N1
CC(C)=CC1COC(C2=CC(Br)=C(O)C(CCBr)=C2)OC1=O
CC1=CC(O)=CC(=C1)OC(C2=CC=C(OCC3=CC=C4C=CC=CC4=N3)C=C2)C(O)C=O
CON=C(C1=CC=C(Cl)C=C1)C2=CC=CC=C2COC3=CC=C(N4CCOCC4=O)C=C3
NC1=CC(=O)N=C(S(=O)(=O)NC2=NN=C(CC(=O)O)S2)[NH1]1
CC(C)(C)C1=NNC(=S)N(CC2CC2)N=CC=C1COC3=CC=CC=C3
O=C(C1=CC=C(C2CC2)C=C1Cl)N3CCCC(N4C=NC=N4)C3
N=C(N)N1CCC(CS(=O)(=O)C2=CC=C([N+1](=O)[O-1])C=C2)CC1
CC(C)C(=O)NC1=NN=C(C2=CC=NC=C2)S1
CS1CCC(NC(=O)C(NC(=O)C2=CC=NC=C2)CC)CC(=O)NC(C(=O)C(=O)NC(CCCN=C(N)N)C(=O)OC)OC(C)(C)SC1
O=C(C1CCC2=CC=CC=C2C1C3=CC=CC=C3F)N4CCN(C5=CC=NC=C5)CC4
CC1=CC=CC=C1N2C(NC(=O)COC3=CC=CC=C3)=NC4=CC=CC=C4C2=O
CC(=O)C1=CC=CC(NC(=O)NC2CCC(C3CNCCC4(C5=CC=C(OC6=CC=C(C(C)=N)C=C6)C=C5C4)CC3)C2)=C1
COC1=CC(C=CC(=O)NC2=CC=C(N)C=C2)=CC(OC)=C1OC
COC1=CC=2[NH1]C=C(C(=O)C(=O)NCCC3=CC=C(OC)C(OC)=C3)C=2C=C1OC
CC=1C=C(OCCOC2=CC=C(N3C=C(C(=O)O)C(C4=CC=CC=C4)=N3)C=C2)N(C5=CC=C(Cl)C=C5)N=1
COC1=CC=CC=2C=C(C(=O)OC3=CC(C)=NC(C4=CC=CC=C4)=N3)C(=O)OC1=2
CC1=CC=C(S(=O)(=O)N(C)C)C=C1NC(=O)CN2C(=O)NC(C)(C3=CC=C(C)C=C3)C2=O
CCOC(=O)CC=C(C1=CC=C(OC)C=C1)N=C2C=CC=CC2=CC3=CC=C(C(=O)NCC4=CC=CC=C4)C=C3
CCCCNC(=O)C1=CC=C(NCC2=CC=CC=C2OC(C3=NN=N[NH1]3)CC)N=C1
COCCCNC(=O)CC=C(C1=CC2=CC=CC=C2N1CC3=CC=CC(OC)=C3O)N
CCCCN=C1C2=C(Cl)C=CC=C2N=CN1CCCC3=CC=C(C4=CC=CC=C4C=5N=N[NH1]N=5)C=C3
CCCOC1=C(C(=O)O)C(O)=CC=C1CC=C(CO)C(C2=CC(O)=CC=C2)O
CCOP(=O)(C1CC(ON2C=CC(N)=NC2=O)ON1C)OP(=O)(O)OCC
CNCC1CC1(C(=O)NCC2CCCO2)C3=CC=CC=C3
CCCN(CCC#N)C1CC2=CC=C(Br)C=C2C1
CC1=CC=C(CNC(=O)C2=CC=C([N+1](=O)[O-1])C=C2)O1
CCN1CCN(C(=O)COC2=CC=C([N+1](=O)[O-1])C=C2)CC1
CCN1C(=O)C(CC(C)(C)OC2=CC=C(Cl)C=C2Cl)C(=O)N(C3=CC=CC=C3)C4=CC=CC=C41
CC1=CC=C(OCC(=O)NCC2CCCCC2)C=C1
CCOC(=O)C1=C[NH1]C2=CC(NC(=O)COC3=CC=CC=C3)=CC=C2C1=O
CC(C)SCC(N)C(=O)NC1=CC=CC(C(=O)O)=C1
CCCNC(=O)NC1=C(OC)C=CC=C1OC(C)(C)C
CN(CCN1CCCCC1)C(=O)C23CC4CC(CC(C4)C2)C3
C1NC=C(C(=O)NC2=CSC(CN3C=C(N4C=CC=N4)C=N3)=C2)C=N1
CN(C)S(=O)(=O)C1=CC=CC(NC(=O)CN2CCN(C3=CC=CC=C3F)CC2)=C1
CCOC(=O)CN1C(=O)C2=C(C3=CC=CC=C3N2C)C1C4=CC=CC=C4
CC(CC1=CC=C2C(=C13)OC3(C(=O)OC=4N=C[NH1]C5=NC=NC=45)C(=O)OC6CC7CCC6CC7O2)NCC(O)C8=CC=CC(Cl)=C8
COC1=CC=CC=C1N2CCN(CCCNC(=O)CNC(=O)C=3C=C(C)ON=3)CC2
C1=CC=C(CC2=CN=C3C=C(C4=CC=C5C(=C4)CCCNC5)C=CN23)C=C1
CON=C(C(=O)OC)C1=CC=CC=C1CON=C(C)C2=CC=CC=C2[N+1](=O)[O-1]
CCCCNC(=O)C1CCN(C(=O)C2=CC=C(C3=CC=CC=C3)S2)CC1
O=C(NC1=CC=C(F)C=C1)NC2=CC=C(F)C(Cl)=C2
COC1=CC(N2C=NC3=C(OC(C)C)N=CN=C32)=CC=C1N4C=NC(C)=C4
CC1=CC(C)=CC(C2=C(SCC3=CC=CC=C3Cl)C(=O)[NH1]C(=O)N2CCN4CCCCC4)=C1
CC(C)CC1CCC2C(C=O)=C1C3=CC(O)=C(O)C=C3C2
CC1=CC=C2OC(C(C)(C)NC(=O)C3=CC=CC=C3S(=O)(=O)N4CCC(C(N)=O)C4)=CC(=O)C2=C1
COC(=O)C1=CC=CC2=C1CCC2NC=3C=C4N(N=3)CCCO4
CC1=CN=CC=C1C2=CC=CC=C2CF
C1NCCN1C2=NC(N)=NC=3SC(C(N)=O)=C(N)C2=3
COC1=CC=C(CNC(=O)C2=CSC(N3CCOCC3)=N2)C=C1F
COC(=O)C=CCC(=O)N1C=C2C=C(C1=O)COC(=O)CCC2
CN1CC2=CN=C(NC3=CC=CC(Br)=C3)N=C2C1
CNC(=O)C1=CC=C(C)C(NC2=NC=NC3=CC=C(C4CN(CCN5CCOCC5)CC4)C=C23)=C1
CC=1[NH1]N(C2=CC=C(Cl)C(Cl)=C2)C(=O)C=1N=NC3=C(O)C=C(S(=O)(=O)O)C4=CC=CC=C34
O=C(NC1=NC=CS1)C2=CC(C3=CC=CS3)=NC4=CC=CC=C24
NC1=NC(C2=CC=CO2)=CC(C3=CC=CC(C(F)(F)F)=C3)=N1
O=C(NC1CCCCCC1)N2CC(C3=NC(C4=CC=CS4)=NO3)C2
COC1=NC=C(C(=O)NCC2=CC=CC(C(F)(F)F)=C2)C=C1NS(=O)(=O)C3=CC=CC=C3
CC(=O)OC1=CC=C2C=C(C=CC(=O)NC3=NCCS3)C(=O)OC2=C1
CCCC(COC1=CC(OC)=CC=C1OC2=CC=C([N+1](=O)[O-1])C=C2CC(N)=O)(CCC3=CC=CC=N3)C(=O)CN4CCC([N+1](=O)[O-1])CC4
C1N(C)C(=O)C=CC=CC1C2=CC=C(C(=O)NC(CC3=CC=CC=C3)C(=O)NC(CC4=CC=CC=C4)C(=O)O)S2=C
COC1=CC=C(SCC2=CC(OC)=C(OC)C(OC)=C2CC#N)C(CNC3=NCCS3)=C1
COC1=CC=C2C(=C1)C(=O)N(C3=CC(C(=O)NC4=CC=C5C(=C4)OCO5)=CC(OC)=C3)C2=O
CN(CC1=CC=CC=C1)C(=O)NC2=CC=CC=C2CN
O=C(OCC1=CC=CC=C1)C2=CC3=CC(CC4=CC=C(F)C=C4)=CC=C3[NH1]2
CC1CC(C)CN(C2CCN(C(=O)C3=CC=C(C#CC4=CC=C(F)C=C4F)N=C3)CC2)C1
OC1=C(CNC2CN3CCCC2C3)C=CC=C1C4=CC=CC=[N+1]4[O-1]
O=C(NC1=CC=C(F)C=C1)C=2C=NN3C(C(F)F)=CC(C4CC4)=NC=23
O=C(C1=C[NH1]C(=S)[NH1]1)N(CC2=CC=CC=C2)C3CCCC3
CCCCCCCCCCCC[N+1](C)(C)CC(N)C[N+1](C)(C)CC[N+1](C)(C)CCCCCCC
CC(=O)NC1=CC=CC=C1CC2=CC(N)=CC=C2
CC(=O)N(C)C1=CC=C(N2CCN(C)CC2)C=C1
CC1(C)CC(=O)C(=CN(C)C)C(=O)C1
CCCCC1=C(C=NO)C=CC(O)=C1O
C=C1C(=CC=C2CCCC3(C)C2CCC3C(C)CC4=CC(C)CO4)CC(O)CC1O
CN1CC(F)C(OCC2=NC3=CC=CC=C3S2)C1
CCOC1=CC2=NC=C(C(N)=O)C(NC3=CC=C(OC4=CC=CC=C4)C=C3)=C2C=C1NC(=O)C=CCN(C)C
CC1=C2C=C(C=C1S(=O)(=O)N3CCN(C(C4=CN=CC=N4)C5=CC=CC=C5)CC3)OCC(=O)N2
O=C(CC1=CC=CC=C1)NCC2=CC=CC=C2C3=CC=CC4=CC=CC=C34
COC(=O)C1=CC=C(C(=O)C2=CC=CC3=C2CC(C)(CC4=CC=CC=C4)CO3)C=C1
C1CCCCCCCCCCC(=O)OC=CC=CC1COC(=O)C=C(CC)N=C2C=CC=CN2
CC1=CC(CNC2=NC=C(C(=O)O)S2)=C3C=CC=CC3=N1
CCCCCCCCCCCCCCC=CC(O)C1(C(=O)NC(CSCCCCCCCCCCCCC)(O)ON)C=C(C(C)=O)C=CC1=O
C#CCCCN1C(N)=NC2=CC(C3=CC=C(NC(=O)NC4=CC=C(O)C(Cl)=C4)C=C3)=CC=C21
O=C(CSC1=CC=C(Cl)C=C1)NC2=NN=C(C3=CC=C(F)C=C3)O2
CCOC(=O)C1=CC=C(NC(=O)CN(CC2=CC=C3C(=C2)OCO3)S(C)(=O)=O)C=C1
CC1=CC=C2OC(CN3CCC(NCC4=CC=C(OCCCCC5=CC=CC=C5)C=C4)CC3)=CC(=O)C2=C1
CSC1OC(CO)C(OC2OC(CO)C(OCC(O)COC(=O)C(C)(C)C)C(O)C2O)C(O)C1O
CCCC(C1=CC=NC(OC(C)C)=C1)N2CCN(C(C)(C)C)CC2
O=C(O)C1=CC=C2C(=C1)N=C(NC3=CC=CC(CO)=C3)C4=CC=NC=C42
CC(C)(COP(=O)(O)OP(=O)(O)OCC1OC(N2C=CC(NCC3=CC=CC=C3F)=NC2=O)C(O)C1O)C(O)CO
COC(=O)C1=CC=C(NC(=O)CSC2=NN=C(C3=CC=C([N+1](=O)[O-1])C=C3)O2)C=C1
O=C(NCC1=CC=CC=C1)C(=O)NC(CS)C(=O)NCC2=CC=CC=C2
C1CCCCOC(=O)NCCN1C(=O)C(CCC(=O)O)NC(=O)C2=CC(N3CCC(O)C(NC(=O)CC)C3)=NC(C)=N2
CC(C)N1C=NC(CCN)=N1
CC(=NOC(=O)C1=C(Cl)C=CC=C1)Cl
CC1=N[NH1]C2=CC=C(C3=CN=CC(OCC(N)CC4=CC=CC(F)=C4)=C3)C=C12
O=C1[NH1]C2=C(O)C=CC(C=CNC(=O)C3=CC=C4C(=C3)OCCO4)=C2S1
CC(C)=CCCC(C)=CCCC1=NC(NCC2=CC=CC(Cl)=C2)=C(C(=O)O)C(O)=C1C
CC(C)COC1=CC=CC(C2=NC(C3=CC=CC(CO)=C3CO)=C[NH1]2)=C1
CCCCN1C(N)=C(N(CC(C)C)C(=O)COC2=CC=CC(C)=C2C)C(=O)[NH1]C1=O
CN1N=CC=C1C(=O)N2CCCC3(CCCN(C4=CC=CC=C4)C3)C2
CC1=CC=CC2=C1N(S(=O)(=O)C3=CC(Br)=CC=C3O)CCC2
O=CC[N+1]=1C=CN(C(C2=CC=CC=C2)(C3=CC=CC=C3)C4=CC=C5C(C=NN5C6=CC=C(F)C=C6)=C4)C=1
CN(C)CCC1=CN(CC(O)CN2CCOCC2)C3=CC=CC=C13
CNCC1NC(=O)C2CC3=CC=CC=C3N2C1=O
O=C1C2=CC=CC=C2C(=O)N1N3CCN(C4=CC=C(Cl)C=C4)CC3
O=C(NCC1CCCO1)C2=CC=C(Cl)C=C2NS(=O)(=O)C3=CC=CC4=NON=C34
CC1(NC=NC=C2C(N3C(=O)OCC3C4CC4)=CC=C21)CCS(=O)(=O)C
C12CCCC(NC(=O)C=CC=CC1(CNC(=O)C=CN3C(C)=CC=C3C=O)C)C2
O=C(COC1CCCCC1Cl)NC2=NC(C3=CC=CC(F)=C3)=CS2
CCOC(=O)C=CC=CC=C(OC1=CC=C([N+1](=O)[O-1])C=C1)C(C(=O)SCC)=NC
COC(=O)N(CC(=O)O)NC(=O)CCC1=CC=CC=C1
CC1=CC=CC(C)=C1OCC2=NC(N)=NC3=C2CCCC3
CCOC(=O)C1=C(COC(=O)CSC2=CC=CC=C2)NC(=O)NC1C
COC1=CC2=C(C=C1OC)C(=CC3=CC=C(Br)C=C3)N(CC(=O)N4CCOCC4)CC2
N1C(=O)CCCN1C(=O)CCC(=O)N(C2=CC=C3C(=C2)OCCO3)C
CCOC(=O)CC1=CC=C(S(=O)(=O)N2CC3=CC=C(C(=O)O)C=C3CC2)C=C1
CCOC(=O)C1(C)CCCN(C(=O)C2=CC=CC=C2N(C)C)C1
CC1=CC(C(N)=O)=CC=C1N2C(CCC(=O)O)=CC=C2C3=CC=C(N(C)O)C=C3
CCOC(=O)C1=C(C)N(CC2=CC=C(Cl)C=C2F)C(=O)C1SC3=CC=C4C=CC=CC4=C3
O=S(=O)(C1=CC=CC=C1)C=2C=NOC=2C(F)(F)F
COC1=CC=C(Cl)C=C1C=2C=C(C(=O)NN=CC3=CC=C(OCC4=CC=CC=C4)C=C3)N(C5=NC(C6=CC=C(C)C=C6)=CS5)N=2
CCCS(=O)(=O)N1CCC(C(=O)NCC2=CC=C(C)C=C2)C(NC(=O)C3=CC=C4C(=C3)OCO4)C1
CC(C)CCN1CC(CCN)OC1=O
CNC1=CC=C(NC(=O)CC2=CC=CC=C2)C=C1C=3N=C4N(C=3)CCCC4
COC1=CC=CC=C1NC2=CC(C(O)C3=NC(C4=CC=CC=C4Cl)=CS3)=CC=C2C(N)=O
COC1=CC(CNCC=2C(CN(C)C)=NN(C)C=2C#N)=CC(OC)=C1
O=C(NC1=CC(OC2=CC=CC=C2)=C(O)C(C3=CC=CC=C3)=C1)C4=CC=CC=C4
CC1=CC=CC(OCC=2N=C(C3=CC=CC=C3)OC=2C(F)(F)F)=C1C
O=C1CN=C(C2=CC=CC=C2)C3=C(Cl)C=CC(Cl)=C3N1
CCCOC1=CC=CC=C1F
CCC1C(=O)C=2C=C(C(=O)NCC3CCCO3)C(=O)N(CC(=O)NC4=CC=CC(F)=C4F)C=2C1
O=C(NC1=CC=CC(C(=O)NC2=CC=CC=C2Cl)=C1)C3=CC=C([N+1](=O)[O-1])O3
CCN1CCC2=CC(OC)=C(OC)C=C2C1CC(=O)NCC(=O)NC(C)C(=O)NC(CC3=CC=CC=C3)C(=O)NC(CCCNC(N)=O)C(=O)NC(CC4=CC=CC=C4)C(N)=O
O=C1NC(CC2=CC=CC=C2)C3=NC4=CC=CC=C4N=C3N1
COC=CC=C(COC=C(C1=CC(OC)=C(OC)C=C1CCOC(=O)NC2CCCCC2C)C(OC)C(OC)=CC3=CC=C(OC)C(OC)=C3)C=C
COC=CC=C(S(=O)(=O)N(CC(C)C)CC(O)C(CC1=CC=CC=C1)NC(=O)OC2COCOCC(OC(C)=O)C2C)C
CCOC=C1C=C(NC(C)=NC2=C(C3=CC=CC=C3)N=NN2)CC=C1
CC1=CC=C(C(=O)NC2=CC=C3N=C(N)N=C(N)C3=C2)C=C1
C=CC1=CC=C(C=NC2=CC=C(C(=N)N)C=C2)C(OC)=C1
CCCCCCC=C1C=C(OC2=CC=C3C(=O)C=C(C=4N=N[NH1]N=4)OC3=C2)C=C1
CCC(C)(OCC1=CC=CC=C1)C(=O)C2=CN(CCCN3CCOCC3)C4=CC=CC=C24
CC(C)CNC1=NC=C(CN2CC3C(CC2)C(COC=4C=CSC=4)CO3)C=N1
CCCN1N=CC2=C(C(N3C(=O)CC)=CC=C21)C(=O)C4=C(O)C5(O)C(=O)C(C(N)=O)=C(O)C(N(C)C)C5CC4C3
COC(=O)CCCCCCC(=O)NN1CCC2=C([NH1]C3=CC=CC=C23)C1CC
CNC1=NC=CC=C1C=2SC(NC(=O)C3=CN=C(N4CCOCC4)C=N3)=NC=2C5=CC=C(F)C=C5
COC1=NC(NC2CCCCC2)=C3N=CN(C4OC(CO)C(O)C4O)C3=N1
COC1=CC=CC2=NN(C3=CC=CC(C(F)(F)F)=C3)C(=O)C2=C1OC
CC(=O)NC1=CC(F)=C(C2=CC=NC(NC3=CC=CC(Cl)=C3)=N2)C=C1OCC4CN(CC5CCOCC5)C4
COC=C1C=C(C(=O)N2CCOC(CNCC3=CC=CC=C3)C2)C=C1
CC(C)NC(C)C(O)COC1=CC=CC2=CC=C(N)N=C12
C1OC=CC=C(C(C2=CC=C(OC(F)(F)F)C=C23)NC(=O)N(CC4=CC=CC=C4OC)C3=O)C1
CC=1C=C(C)N(C2=NC3=CC=CC=C3N2CC4=CC5=CC=CC=C5O4)N=1
O=C(NC1CCC(OC2=CC=CC=C2F)CC1)N3CCCN(CCO)CC3
C1OC=CC=C1NC(=O)CC2C(=O)N(C3=CC=C(C)C=C3)C(=O)C24CC5=CC=CC=C5CN4C(=O)C6=CC=CC=C6CC
CC1=CC=C(N2C(N)=NC(N)=NC2(C)C)C=C1
CNC1=NC(NC2=CC=CC(C(=O)NCC3=CC=C(F)C=C3)=C2)=C4C=C(OC)C(OC)=CC4=N1
C1NCCCN(C2=CC=C3C(=O)C(C(=O)O)=CN(C=O)C3=C2C)C1
COCCNC(=O)N1CCC=2ON=C(C(=O)NC3CC3)C=2C1
NC(CC1=CC=CC=C1Cl)C(=O)N2CCN(C(CC3=CC=CC=C3)C(=O)NC4CCCCC4)CC2
CCC(C)CN(C(=O)C1=CC=CN=C1)C(C(=O)NCC2=CC=CO2)C3=CC=C(OC)C=C3
CC1=CC=C2C(=N1)N(C(=O)CN3CCN(C(=O)C4=CC=CO4)CC3)CC(C)(C)O2
CN1N=CC(C2=NOC(C3(C4=CC=C(C5=CN=C(N)N=C5)N=C4)CCC3)=N2)=C1C(F)(F)F
CC1=CC2=C(C=C1C)[N+1]([O-1])=C(N(C3=CC=CC=C3)C4=CC=C(C#N)C=C4)C=C2C(F)(F)F
C=CC(=O)N1CCC2=C(C=NN2C3=CC=CC=C3)C1
OCC1(CC2=CC=CC=C2)CCCN(C=NC=CC(C3=C(C4=CC=C(F)C=C4)OC5=CN=CC=C35)=N)C1
CCSC1=NN=C(C=2SC(C#N)=NC=2C3=CC=C(F)C=C3)N1C4=CC=CC=C4
C1OC=CC=C(C(CC2=CC=CC=C2)NC(=O)C=3C=C(COC4=CN=CC(Cl)=C4)ON=3)C1
CN(C)CCCN(C)CC1=C(C2=CC=C(Cl)C=C2)N=C3C=CC=CN13
COC1=CC=CC=C1OCC2CN(C)C(=O)C3=CC=CC=C3O2
COC1=CC=CC=C1C(CN2C(=O)NC(C)(C=3C=NN(C)C=3)C2=O)N(C)C
CC1=CC=C(C(=O)C2=C(O)C(=O)N(CCCN(C)C)C2C3=CC=C(C#N)C=C3)C=C1
CCCCCCCCOC(=O)C(C(=O)NCC1=CC=C(OC(F)(F)F)C=C1)C2=CC=CC=C2
COC(=O)CNC(=O)C1=CC=C(N2C=CC=N2)S1
CC1=CC=C(NC(=O)C2=CC=C3C(=O)NC(=NC3=C2)CC)C=C1N(C)C
CCC(C)C(NC(=O)OCC1=CC=CC=C1)C(=O)NC(CC2=CC=CC=C2)C(=O)NC(CC3=CC=CC=C3)NC(=O)OC(C(=O)NC(CCC(=O)O)C(C)C)CCCCC4CC5=CC=CC=C5N=N4
O=C(C1=CC=NC=C1)N2CCN(CC3=CC=CC=C3)C(=O)C2
CC1=CC=C(C)C(NC(CC2=C[NH1]C3=CC=CC=C23)C(=O)NC4=CC=CC=C4)=C1
OCCN1CC(OCC2=CC=CC=C2)C(COCC3=CC=C(Br)C=C3)C1CSC4=CC=CC=C4
CN(C)N=CC1=CC(OCCCCCCCN2C3=C(C4=CC(F)=CC=C42)CCC(C)CC3)=C(O)C(OO)=C1
CC(=CC(C)=CC(=O)NC1=CC=C(CCC(=O)O)C=C1)C2CCC(C)CC2
CC(C)C(=O)N1CC2CCC1CN(C(=O)C3=CC(Cl)=CC=C3O)C2
COC1=CC(OC)=C2C(=C1)OC(C3=CC=C(OCCN4CCCC4)C([N+1](=O)[O-1])=C3)C(OC(=O)C5=CN=C6C=CC=CC6=C5)C2
CS(=O)(=O)NC1=CC=C(OCC[N+1]C2(C3=CC=CC=C3F)C4CCCC2CCC4)C=C1
CCC(C1=CC=C(Cl)C=C1)C(CN(C)CC2=CC=C(Cl)C(Cl)=C2)C3=CC=C(Cl)C=C3
CCCCCCCCC#CC1=CN=CC(C(O)C2=CC=CC(C(F)(F)F)=C2)=C1
C1OC=NC=C(Cl)C1NC2=NN=C(CC3=NC4=CC(Cl)=C(C5=CC=CC=C5)C=C4N3CCO)S2=N
COC1=CC=C(C=C2C(=O)C3=CC=CC=C3C2=O)C=C1O
OC1=CC(O)=CC(O)=C1C2=CC(O)=C(O)C(Br)=C2
O=C1C(C2=CC=CC=C2)=C(C3=CC=CC=C3)OC4=CC=CC=C14
CC(=O)NCC1=CC=C(S(=O)(=O)NCCCN(C2=CC=C(N3CCN(C(C)=O)CC3)C(F)=C2F)C=O)OC=C1
CC12CCC3C(CCC4CC(O)CCC43C)C1CC(O)C2=O
O=C(O)C1=CN(C2CC2)C3=CC(N4CCN(C5=NN=CN=C5Cl)CC4)=C(F)C=C3C1=O
COC1=CC(C=C(C#N)C(=O)NC2=CC=CC(Cl)=C2)=CC(OC)=C1OC
CC=C1N=CC(C2=NOC3=CC(OCCCC=4C=N[NH1]C=4)=CC=C23)=C1
COC1=NC(C=CC2=CC(O)=C(O)C=C2C=CC(O)=CO)=CC=C1O
COC(=O)C1=C2C(=C3C=CC=CC3=C1C(F)(F)F)C(=O)OC2
COC1=CC=CC=C1N=C2CC(=NN3C(=O)C=C(C)C3=O)C(=O)N=C2N
O=C(CCC1=CC2=CC(N3CCNCC3=O)=C(NC(=O)CC4=CC=CC=C4)C=C2[NH1]1)NCCC5=CC=CS5
NC1=NC(NC2=CC=C(F)C=C2)=NC(C(Cl)(Cl)Cl)=N1
CC1OCCOC12CCN(C(=O)C3CCCCC3)CC2
COC1=CC=C(CONC(=O)CN2[NH1]C(=O)C=C(C2=O)CCCCC)C=C1
CCCNCCCCOC1=CC=C(C(=O)C2=CC=CC=C2OCC3=CC=CC=C3)C=C1
O=C(O)COC1=CC=CC(NC(=O)C2=CC=CC=C2)=C1
CNC1C(C(=O)NC2=CC=C(Cl)C=C2C(=O)NC3=CC=CC(Cl)=C3)CC(C4=CC=CC(Cl)=C4)C1
CC1=CC(C(C)NC2=CC=C(Br)C=C2)=NC(C)=N1
CCCCNC1=NC(N)=C2[NH1]C(=O)N(CC3CCCO3)C2=N1
CC(C)CC12CC(=NO1)C(C)(C)C(C(=O)O)C2O
CCC1CN(C2=CC(N3CCCC3C(N)=O)=CC=C2NS(=O)(=O)C4=CC=C(C(C)(C)C)C=C4)CC1
COC1CC2=CC=C(C(=O)NC3=CC=C4C(C=CN4CC5CC5)=C3)C=C2N(C)C1=O
N=C(NO)C1=CC2=C(S1)CCN2C(=O)C3=CC4=CC=CC=C4[NH1]3
O=C(CSC1=NC2=CC=C(NC(=O)C3=CC=C(S(=O)(=O)NC4CC4)C=C3)C=C2S1)NC5=CC=CC=C5Cl
O=C1CCCCCC(CCC(=O)NC2=CC=CC=C2)COC(=O)CCN1
CC1(C)C=CN(C2CCN(C(C3=CC=CC=C3)C4=CC=CC=C4)CC2)C1=O
CC1=CC2=C(C=C1C)N(CCC(=O)NNC(=O)C3=CC=NC=C3)C(=O)CO2
CC=C1C=C(C(C2)NC(=O)N(CC(=O)C(C)S(=O)(=O)C3=CC=C4C(=C3)CC(=O)N4)C2)OC=C1
COC1=CN=CC(NC2=CC(C3=CC=CN=C3F)=CC(C4=CC(F)=C5C=N[NH1]C5=C4F)=N2)=C1
O=CN1CCC2OC3=CC=CC(Cl)=C3C2O1
COC=C1C=C(C(=C(F)CC2NC3CCC2CC3O)CC1C=4)C=CN(CCN5CCC5)C(=O)C=4N
CCCN1C(SC(=O)C2=CC=CC(C(F)(F)F)=C2)=NC3=CC=CC=C31
CC(NC(=O)C1CCCO1)C2=CC=C3C(=C2)N=C4N3CCCCC4
N#CC1=C(N)N(CC2=CC=CO2)C3=NC=NC(N)=C13
CON1N=NC(CN2C(=O)NC(C)(C3=CC=C(OC)C=C3)C2=O)=C1C
CC1=CC=CC=C1NC(=O)C2=CC=CC(O)=C2C(=O)C3=C(O)C=CC=C3
O=C(CSC=1OC(C2=CC=CC=C2)=NC=1S(=O)(=O)C3=CC=CC=C3C4)CC=CC=C4
CC(=O)OCC=C1C=CC(COC2=CC=C(C)C(C)=C2)O1
CC1=NC(C2=CC=CC=C2)=NC3=C1C(=O)C(C)=C(C)N3CC4=CC=CC=C4
COC=C1C=C(C=2C=C(C(=O)NN=C(C3=CC=CC=C3)C4=CC=CC=C4)N5NC(=O)C=CC=25)C=C1
CC(C)C=COC(=O)C=CC(C)OC(=O)CC(COCC1=CC=CC=C1)OC(=O)C2=CC=CC=C2
COC1=CC=C(S(=O)C2=CC(C)=NC(N3CCCCC3C4=CC=CC=C4)=N2)C=C1
O=C1OC2=CC=C(Cl)C=C2C1=CC3=CC=CC=C3Cl
CN(C)C1=CC=C(C(=O)OC2C(C3=CC=CN=C3)CC4CCC(C2)N4CC5=CC=CC=C5)C=C1
CCC1=NC=NC(C2=CC=C(C(=O)N3CCN(C4CCN(C)CC4)CC3)C(OC)=C2)=C1C#CC5=CC=C(N)N=C5
CC1=NN(C2=CC=CC=C2)C(=O)C=C1CN3CCN(C4=CC=CC(C(F)(F)F)=C4)CC3
CC(C)(C)C(O)C1CN(C(=O)C2=CC=C3N=C[NH1]C3=C2)CCC1
CNC1=NC2=CN=CC=C2C(NC3=CC=C(N4CCC(F)(F)CC4)C=C3)=N1
CN(C)CCNC(=O)C1=CC2=CC=CC=C2S1
O=C(NC1=CC=C(Br)C(C(F)(F)F)=C1)C2=CC=NC=C2
COC1=CC=CC=C1NC(=O)C2N(C)C3=CC=CC=C3S2(=O)=O
CNC(C)C(=O)NCC1CCC2C3CCC4N(O)C(=O)C=CC4(C)C3CCC12C
CCN1C(C)=C(C2=CC=C3C(=C2)NCCC3)C4=CC=CC=C41
COC1=CC=CC(CNC(=O)CN2C(C3=CC=CO3)=NC4=CC=CC=C42)=C1
CC1(C(=O)NC2=CC=C(F)C(F)=C2)CC1
CC[N+1](CC)(CC)CCOC1=C[NH1]C2=CC=C(Br)C=C12
CCC1=C(C)N(C2=CC3=C4C(=C2)CNCN4C(C)(C)C3SC)N1
CCC1=CC=CC(CC)=C1NC(=O)C2=CC=C3C(=C2)N=C4N3CCSC4
CC(C)OC(=O)CNC1=C(C(=O)CC(CCC2=CC=C(F)C=C2)C1=O)CCCC
CC=1ON=C(C2=C(Cl)C=CC=C2Cl)C=1C(=O)N=C(N)N3CC4=CC=CC=C4C3
CC1=CC=C(NC(=O)C2=CC=C(CN3C(=O)CSC3=O)C=C2)C=C1
CC1=CC=CC(N2C=NC3=C(N)N=CN=C32)=C1
COC1=CC=CC=C1CCC2=C(N(C)C3=CC=C(Br)C=C3)N=CN=C2OC
CON1C=C(C2NCCC(C(=O)N(C)CCCC=3SC=NC=3C)C2)C(C)=N1
N1=C(N)C=CC=CC21NCCC(C3C=NC=C(C=CC=CC=O)OC=CN3CC4=CC=CC(C(=N)N)=C4C)C2=N
COC(=O)CCC=CC(C)C(CN(C1=CC=C(C(F)(F)F)C=N1)C2=CC=C(C(=O)O)C(O)=C2)NS(=O)(=O)C3=CC=CC(C(F)(F)F)=C3
CC1(CC2=CC=C(C#N)C=C2N(C(N)=O)C3=CC=CC=C31)N(CCC4=CC=CC=C4)S(=O)(=O)C5=CC=CC=C5
O=C1CC(S(=O)(=O)C2=CC=C(Cl)C=C2)NCC1CC3=CC=CC=C3
NC1=CC=CC(OCC(O)CNC(F)(F)F)=C1
CCOC=NN=C(NC(=O)CC1C(=O)N(C2=CC=C(C)C=C2)C(=S)N1C3=CC=C(C)C=C3)S
CCOC(=O)C1=CC=C(NS(=O)(=O)C2=CN=CC=C2SCC(=O)N3CCCC3)C=C1
O=C1C=CC=CC=C1SNC2=CC=CC(C(=O)NC3CCC(O)CC3)=C2
COC1=CC=C(C=C1OC)CN(CCC2=CC=C(NC(=O)C3=CC=C(OC(C)C(=O)NC4=CC=C(SC(F)(F)F)C=C4)C=C3)C=C2C)C
C(=NN=CN1CCCNCC1)C2=CC=C3C=CC=CC3=C2
O=C(NC1=CC=C(F)C=C1F)C2=CN(CC3=CC=CS3)C4=CC=CC=C4C2=O
COC1=CC(C=CC=2OC3=CC(O)=CC(O)=C3C(=O)C=2O)=CC=C1OCC4=CC=C([N+1](=O)[O-1])C=C4
COC1=CC=C(C=2C=C(C=3N=C(CC4=CC=C(OC)C(OC)=C4)OC=3N5CCCCC5)ON=2)C=C1
CC1=CC(C)=CC(CC(=O)NC2=CC=C(C)C(C3=NC(C4=CC=CC5=CC=CN=C45)=C(C)O3)=C2)=C1
C12OC=CC=C(C=CC=C1C(=O)N(CC(C)C)C3=C(N)N(CC(C)C)C(=O)[NH1]C3=O)C2
CCOC(=O)NC(=O)OC=C1C(=CC2=O)COC1(CO)C(O)C(O)C2O
CC(CO)NC(=O)C=C1C=C(C=C2C(F)=C(C3=CC=CC=C3CN4CCC4)C(F)=C2)N=C1
CC(=O)C(CCCCCCC(C)=O)OC(C)=O
COC1=CC(NC2=NC=C(C#N)C(C=CC3=CC=CN=C3)=N2)=CC(OC)=C1
C1C=CC(C2(C)NC(=O)N(CC3=CC=CC([N+1](=O)[O-1])=C3)C2=O)C=C1NC(=O)C4=C(F)C=CC=C4Cl
COC1=CC=CC=C1CN2C3=NC(=O)N(C)C(=O)C3=NC4=CC(OC)=C(OC)C=C42
CCC1=NN=C(NC(=O)CSC(C)C)S1
CC(C)C(=O)NC(CC1=CC=C(Cl)C=C1Cl)C(=O)N2CCN(C3=CC=CC4=C3NC(=O)C4C5CCC5)CC2
COC1=CC=C(C(=O)N2CCC(C(=O)NC3=CC=CC(NC(=O)C(C)C)=C3)CC2)C=C1
CCC1=NC=CC=C1C(=O)N2CCCC2CN3C=CC=N3
CC(CC1=CC=C(Cl)C=C1)NC2=NC=NC3=C2C(C)=NN3C4=CC=C(CC5=CC=CC=C5)C=C4
COC1=CC=C(OC)C(CC(=O)C2=CC=C(C3=CC=C(O)C=C3)C=C2)=C1
CN(CC(=O)NC(=O)NC1CCCC1)CC2=CC=CC=N2
CSC1CC(NC(=O)C(CC(C)C)NC(=O)CNC(=O)C2=CC3=CC=CC=C3C=C2C(=O)NCCNC(=O)C=CC=CC(=O)NC(CC(C)C)C(=O)OCC)C=C1C(N)=O
CC=1OC(C2=CC=CC=C2)=NC=1CN3CC(C(=O)NCC4=CC=C(C)O4)CC3=O
COC=C1C=C(CCNC(=O)C2CC(=O)N(C3=CC=C4C(=C3)OCCO4)C2)C=C1OC
O=CC1=CC=CC=C1C(=NOCC2=CSC(C3=CC=CC=C3)=N2)C4=CC=CC=C4
NCCCCC(N)C(=O)NC(CC1=C[NH1]C2=CC=CC=C12)C(=O)NCC3=CC=CC=C3
O=C(CNC(=O)C1=CC=CC=C1)N(CC2=CC=CC=C2)CC3=CC=CC=C3
CN1C(SCC(=O)NC2=NN=C(C3=CC=NC=C3)S2)=NN=C1C4=CC=CC(C(F)(F)F)=C4
CC1=CC=C(NC(=O)C2=CC=C(N3CCN(C)CC3)C(S(=O)(=O)N4CCN(C)CC4)=C2)C=C1C
COCC=CC=C(C)C(=O)NC=C1C(=O)C(NCC2CCN(CC3=CC=CC=C3C)CC2=C)(CC(C)CC(OC)C(O)C(C)C=C(C)COC(N)=O)C1=O
CC=C1C(C(=O)N2C3CCN(C4=NC(NC)=NC5=C4CCNCC5)CC3C2)CC1=CC6=CC=C(Cl)C=C6
N=C(N)NC1=CC=C(N2CCN(C(=O)NC3=CC=C(C(F)(F)F)N=C3)CC2)C=C1
CN1N=C(C(F)(F)F)C(C(=O)NCC2CCCO2)=C1Cl
ClC=CC=C(C=CC1=C(NC2=NC=CC3=C2NC(=S)NC3=N1)O)C=C
CCCC1=CC(=O)OC2=CC(OCCN(CC)CC)=CC(OS(=O)(=O)O)=C12
CCN1C=C(C2=CC=C(NC3=CC(C)=C4[NH1]C(C)=CC(=O)C4=C3C#N)C=C2)C5=CC(OC)=C(OC)C=C5C1=O
CC(O)C(CN(CC1=CC=C(C#N)C=C1)CC2=CC=CN=C2)NC(=O)CNC(=O)C3=CC4=CC(O)=CC=C4[NH1]3
NC(=O)C=1SC2=NC=NC(N3CCN(C4=CC=CC=C4)CC3)=C2C=1CC5=CC=CC=C5
N=C(NCCCC1=C[NH1]C=N1)NCCC2=NN=C(Cl)S2
CC(C)(C)CC1NC(C(=O)NCCC(O)CO)C(C2=CC=CC(Cl)=C2)C13C(=O)NC4=CC(Cl)=CC=C43
O=CN1C=CC(C2CC2)=NN1CC3=CC(C(F)(F)F)=NN3C4=CC=CC=C4
C1N2CCC1(OC(=O)C=CC=C(C3=NOC(C(F)(F)F)=N3)O)CC2
CCOC(=O)CCCCCCCCCCNC(=O)C1=C(C)N(CCN)N(C)C1=O
CC1C2CCC(=O)NC2CCC3C1CCC4(C)C3CCC4(C)C(=O)O
O=C(O)CCCC(O)CCC1=CC=C(O)C=C1
CC1(C2=CC=CC(Cl)=C2)NC(=O)N(CC(=O)NC3=CC=C(S(=O)(=O)N4CCOCC4)C=C3)C1=O
CN(C)CC1=C(O)C=CC=C1C2=CC=C(Cl)S2
CC1=NN=C(SCC(=O)C2=C(O)N=C3C=CC=CC3=N2)S1
NCCCC(NC(=O)C1(N)CCC=2[NH1]C=NC=2CC1N)C(=O)N3CCCC3C(=O)NC(CC4=CC=C(O)C=C4)C(=O)NC(CC5=CC=CC=C5)C(=O)NC(CO)C(=O)NC(CO)C(=O)NC(CCCCN)C(=O)O
C1C=CC=C1N2N=C(C(C)(C)C)C=C2NC(=O)NC=CC=C(OC3=CC=C(NC(=O)C4=N[NH1]C5=C4CCCC5)C=C3)C=C
CC=NC(N)=CC(C1CCCN(C(=O)C=2C=C(C)OC=2)C1)=N
CC(C)C(NC(=O)C=1C=CC2=NSN=C2C=1)C(=O)O
COC1=CC=C(C=CC(=O)C=CC2=CC=C(O)C=C2O)C=C1
CCCCC1N=C(N)N=C(N)N1C2=CC=C(OCC3=CC=C(Cl)C=C3)C=C2
CCC1=CC=C2C(=C1)C3=C4C(=CC=C3N2S(=O)(=O)OC)C(=O)NN4
COC1=CC(C(=O)NCCSC2=CC=C(C)C=C2)=CC(OC)=C1OC
CCC(C)NS(=O)(=O)C1=CC=C(OCC(=O)NC2=CC=CC=C2C)C=C1
O=C(O)C1CCCN(CCN2N=C(C=CC3=CC=C(Cl)C=C3)C=C2Cl)C1
CC1CN(C(C)CO)C(=O)CC2=CC(NS(=O)(=O)C3=CC=CC(C#N)=C3)=CC=C2OC1CN(C)CC4=CC=C(Cl)C(Cl)=C4
CC(OC(=O)C(=O)NC1=CC=C(Br)C=C1)C(=O)NC2=CC=C([N+1](=O)[O-1])C(C(F)(F)F)=C2
CN(C)CC1CN(C(=O)C=2C=C(N)N3N=C(CCC#N)N=C3N=2)C1
CC(=O)CC(=O)N(CC1=CC=NO1)CC2=CC=CC=C2Br
COC1=CC=C(CC2C(CN3C=CN=C3)OCC4OC(N5C=C(C)C(=O)[NH1]C5=O)CC42)C=C1
CC(C)CNC(=O)C1=C[NH1]C2=NC=NN12
CCC(CC)C=1C(C(=O)NCC2=CC=C(F)C=C2)=NN(C3=CC=C(Cl)C=C3Cl)C=1C4=CC=C(Cl)C=C4
CC(C)CN1CCCC23C4=CC=CC(NC(=O)C5=CC=CC(F)=C5)=C4OC2C(O)C=CC3C1C
O=S(=O)(C1=CC=CC=C1)N2CCCC2CNCC3CC4=CC(C(F)(F)F)=CC(C(F)(F)F)=C43
CC1=CC=CC=C1C(=O)N2CCC(CC3=CC=C(F)C=C3)CC2
CC(NC(=O)C12CC3CC(CC(C3)C1)C2)C4=CC=CC=C4
CC1=CC=C(C)C(NC(COC2=CC(C)=CC(C)=C2)=C(C#N)C=O)=C1
CN(C1)C=CC=C(CN2C(=O)C(=O)NCC2C3=CC=CC=C3C)C1
CC(C(=O)OCC1=CC=CC=C1)C2CCC3C4CCC5=CC(=O)CCC5(C)C4CCC23C
C1C=CC=CC1C2=NN=C(CCC(=O)NC3=CC=CC(Cl)=C3)O2
CCCNC(=CN=C(C1=CC=CS1)C(CC)C2=NC3=CC=CC=C3S2)C(C)(C)CC4=CC(OC)=C(OC)C(OC)=C4
COCCOC1=CC=C2C(=C1)C34CCN(C)C(C2)C3CC(=CC5=CC=C(O)C(O)=C5)C4
CC1=CC2CCC1(C)C(C)C2(C)OC=O
O=C(NCC1=CC=C2C(=C1)OCO2)NC3CCS(=O)(=O)C3
CC1CN(C(C)CO)C(=O)C2=CC(NC(=O)C3=CC=C(Cl)S3)=CC=C2OC1CN(C)C4CCCCC4
COC=C1C=CC(C2=CC(C3=CC=CO3)=NC(N)=N2)=C1
CS(=O)(=O)C1=CC=C(NC(=O)NC2=CC=C(OC3CCCC3)C=C2)C=C1
NC1=NC=CN2C(C3CCC3)=NC(C4=CC=C(OCC5CCC5)C(Cl)=C4)=C12
COC1=CC=CC(NC(=O)C(C)(C)NC2=CC=C(NC(C)=O)C=C2)=C1
CCC1=CC=CC=C1N2C(C)=NC3=CC(C(=O)NCCC4=CC=CN=C4)=CC=C3C2=O
C1=CC=C(CCN2CCC(C3=CC=CC=C3)(C4CCCCC4)CC2)C=C1
COC1=CC=CC(OC)=C1C2=CC=C(CC(NC(=O)C3=CC=C4C(=C3)OCO4)C(=O)O)C=C2
COC=CC=C(N(CC1=CC=CS1)C(=O)C2=CC=CC(OC3=CC=CC=C3)=C2C)COC
CCN(CC)CCNC(=O)CN1CCN(C(=O)C2=CC=C(NC(=O)C3=CC=C(C(F)(F)F)C=C3)C=C2)CC1
O=C1C(O)=C(C=NC2=CC=C(O)C=C2)C(=O)C3=CC=CC=C31
COC(=O)CCC=1N=C(C2=CC=C(Cl)C=C2)OC=1C
O=C(OC1=CC(CN2CCN(C3=CC=CC=C3)CC2)=CC=C1OC(=O)C4=CC=CC=C45)CC=CS5
NCCCNCC1=CC=C2C=CC3=CC=CC4=CC=C1C2=C34
NCCCC(NC(=O)C1=CC=CC=C1)C(=O)NCC2=CC=CC=C2
CN(C)CCNC(=O)C1CCN(C2=CC(Cl)=CC=C2NC(=O)C3=CC=C(C(C)(C)C)C=C3)CC1
COC(=O)CC1C(=O)OCC2=C1C=C3N(C2=O)CC4=C3N=C5C=C6C(=CC5=C4COCC7=CC=CC=C7)C(=O)N(C8=CC=CC=C8)C(=O)N6
CCOC1=CC=C(C2C(C(=O)C3=CC=C4C(=C3)CC(C)O4)=C(O)C(=O)N2C5=NN=CS5)C=C1OC
CC#CCN1C(N2CCCCC2)=NC3=C1C(=O)N(CCN4CCN(C)CC4)C(=O)N3C
O=S(=O)(CC1=CC=C(NC(=S)NC2=CC=CC=C2)C=C1)N3CCC4=CC=CC=C4C3
ClC1=CC=C(CNCC2=CC=C3C(=C2)OCO3)C=C1
O=CN=C(C1=CC=CC=C1)C(N2CCN(C3=CC=CC=C3O)CC2)=N
O=C(NC1=CC=C(C2=CC=C(NC3CCC(O)CC3)N=N2)C=C1)NC4=CC=CC(F)=C4
O=C(O)C1=CN2C(=N1)C3=CC(Cl)=CC=C3OC2SCC4=CC=CC=C4
CCC(C)C(NC(=O)OC(C)(C)C)C(=O)NC(CC1=C[NH1]C2=CC=CC=C12)C(=O)O
N=C(N)CSC1=NN=C(SCC2(C(=O)O)CCCC2)S1
CC1=NOC(C)=C1CN(C)CC(=O)NC2=C(C)C=CC=C2C
O=C(COC1=CC=C2C(=O)C(C3=CC=CC=C3)=COC2=C1[N+1](=O)[O-1])C4=CC=CC=C4
CNC(=O)NC=C1C=C(OC2=CC=C3N=C(NC(=O)C4=CC(F)=CC(F)=C4)N(C)C3=C2)C=C1
CC1=CC=CC(C(=O)NC2=CC=C(NCC3=CC=CC(C(F)(F)F)=C3)C=C2)=C1NC(=O)C4=CN=C(NCCCN5CCOCC5)N=C4NC6CC(C)(C)NC(C)(C)C6
O=C(CNC(=O)C1=CC=C(Br)C=C1)NN=CC2=CC=CN2CC3=CC=CC=C3
CCC1=CC=CC=C1NC(=O)CN(C)C(=O)CCCC2=N[NH1]C(=O)N2CCC
NC1=C(C2=CC=C(C=3[NH1]N=C4C=3C(=O)CC(C5=CC=C(Cl)C(Cl)=C5)C4)C=C2)C=CC=6[NH1]C=CC1=6
CN(C)C1=CC=C2C=C(C(=O)NC3=CC(F)=CC=C3NC(=O)C4=CC=C(OC(F)(F)F)C=C4)C(=O)OC2=C1
CC(C1=CC=C(O)C=C1)C(C)C2=CC=C(O)C=C2
C12OC=CC=C2NC(=O)NC=CC=C(F)C1(CNC=CC3=C(C)N(CC(=O)N4CCCC4)N=C3C5=CC=CC=C5N=N)C
COC1=CC=CC=C1NC(=O)CN(C)C(=O)C2CCC(=O)N(CCC3=CC=C(Cl)C(Cl)=C3)C2
O=C1NC(=O)C(C2=CC=C(Br)C=C2)=C1NC3=CC=C(F)C=C3
CC1=CC2=C(C=C1C)NC(=O)CC(C3=CC=C4C(=C3)OCO4)=N2
CC1CCCCC1COC=NN2C(C=3C=COC=3)=NN=C2C4=CC=CC=C4
CCN1C(=O)C=2N=C(C3=CC(C(=O)N4CCNCC4)=CC(OC)=C3O)N(CC5=CC=CC=C5)C=2NC1=S
CC(CC1=CC2=CC=C(CC3CC[N+1](C)(C)CC3)C=C2[NH1]1)N(O)C=O
O=C(O)C1OC(NC(=O)C2=CC=C(S(=O)(=O)O)C=C2)C(O)C(O)C1O
NC1=NN=NN1C(=O)NC2=CC=CC=C2
COC(=O)CC1OC(=O)C(C)C(O)C(OC(=O)C=CC2=CC=CC(O)=C2)CC(=O)OC3(C)CCC4=CC=C(O)C5=C4C3(C)CCN5C1
O=C1N(CCOC2=CC=CC=C2)OC3CCCCN13
O=CC1=CC=CC=C1C(=CC2=CC=CC([N+1](=O)[O-1])=C2)C3=CC=CC=C3
O=C1C(=O)N(CCC2=CC=C(Cl)C(Cl)=C2)C3=CC=CC=C31
C1C=CC=CC1S(=O)(=O)NCC2=CC=C(C(=O)N3CCN(CC4=NC=CN4C)CC3)C=C2C
C1CCCCC(O)C=C(O)C(=O)C2=C1C3=CC=C2C(CCO)(CNC)C3OC
C1=NC(C2CCCN2CC3=NN=C(OC4=CC=CC=C4)O3)=NO1
C=CCNC(=O)C1=CC=CC=N1
CC1=CC=C2N=C(C)N(CC(=O)NC3=CC=C(S(=O)(=O)NC4=NN=C(C5=CC=CC=C5)S4)C=C3)C(=O)C2=C1
CCOC1=CC=C(N2N=CC=C2C3=CC(Cl)=CC(Cl)=C3)C=C1
COC(=O)C=CC=CCNC1=NC(NCCO)=NC2=C(OCC)C(OC)=CC=C12
CC(=O)C1=CC=C(OC(=O)CN2C(=O)C3=CC=CC=C3S2(=O)=O)C=C1
CN1C(NC23CC4CC(CC(C4)C2)C3)=NC(N5CCOCC5)=CC1=O
CCN1CC2=CC3=CC=CC=C3C(OC(=O)CSC4=NC5=CC=CC=C5O4)=C2C1
COC1=CC(NC2=C(C#N)C=NC3=CC(OC)=C(OC)C=C23)=CC(OC)=C1OC
CC(C1)CCCN(C)C(CNC(=O)C2=CC=CC=C2)C(C(=O)NCC3CCC(N)CC3)CO1
CCN1CCCC1CNC(=O)C2=CC=C(Cl)C(S(=O)(=O)N3CCCCC3)=C2
CCN(CC)C1=CC2=C(C=CC3=CC(C)=CC=C32)C=C1
CCOC(=O)C1=CC=C(N2CCN(C(CNS(=O)(=O)C3=CC=CC=C3)C4=CC=CN=C4)CC2)C=C1
CC1=CC=C(C2=N[NH1]C(CC3=CC=C4C(=C3)OCO4)=N2)C=C1
C=C(C)C(O)CC(C(=O)OC)C1=CC=C(C2(O)C3OC3(C)CC(O)C2C(C)C)C=C1
CCC1=NC=CC(C2=CC=C(S(=O)(=O)C3CCN(C(C)=O)C3)C=C2)=C1C#CC4=CC=C(N)N=C4
CN1C=NC(S(=O)(=O)N(CC2=CN=CN2C)C3CC4=CC(C#N)=CC=C4N(CC5=CN=CN5C)C3C6=CC=CO6)=C1
CCN(CC)CCNS(=O)(=O)C=C1C=C(N2N=C(C#CC(O)C=CC3=CC=CC=C3)C=C2C4=CC=C(Cl)C=C4)C=C1
CNC1C[N+1](C(=O)C=CC=C(NC(=O)C=C2C=C(NC3C=C(O)N(CC4=CC=CC=C4)C3)OC=C2)C=C)CC1
COC=CC1=C(C2=NC(N3CCCC3)=CC=C2C(N)=NN1CC)C
O=C1C2=C(O)C=CC=C2N=C(C3=CC=C(OCC4=CC=CC=C4)C=C3)N1C5=CC=CC(O)=C5
CC1=NC2=CC=C(Cl)C=C2C=C1C(=O)NC3CCN(C4=NC=NC=C4CCN(CC5=CC=CC=C5)C)C3
NC(=O)C1=CC=CC=C1OCC(=O)NNC(=O)C2=CC=C(C3=NOC(C(F)(F)F)=N3)C=C2
CCOC(=O)N1CCN(C2=NC(C)=NC3=C2OCCO3)CC1
CCCCC1=CC(=O)N(NC(=N)N)CC1
CCN1CCN(C(=O)C2=CC=C(S(=O)(=O)N(C)C)O2)CC1
CCCCCCCCCCOC(=O)CCN
N#CC1=CC=C(OC(=O)C2=CC=CC([N+1](=O)[O-1])=C2)C=C1
C=S(=O)(C1=C(C)N(CC2=CC=C(OC)C=C2)C3=CC=C(Br)C=C13)NC(C)C
CC1=CC=C2C(=C1)SC(=NNC3=CC=CC=C3)S2
O=C(O)CCNC(=O)C=CC=CC=CC=CN=CC(C(=O)NCCS(=O)(=O)O)S(=O)(=O)CC1=CC=C(CS)C=C1SC
CC1=CC(N2CCCC(NC(=O)C3=CC=CC(F)=C3C(C)C)C2)=CC=C1N4C=NC(C)=C4
O=C(NC=1SC=C(C=1C(=O)N2C3CCC2COC3)CCN(Cl)CC)C4CC4
COC(=O)C1=CC=C2C(=C1)N=C(NC3=NC=CC4=CC=CC=C34)N2CCS(=O)(=O)NC(=O)CBr
COC1=CC=C(CSC2=NC=3N=C(C4=CC=CC=C4)SC=3C(=O)N2N=CC5=CC=C(C=O)C=C5)C=C1
CC1=CC(N2CCN(S(C)(=O)=O)CC2)=NC3=CC=C(NC(=O)C4=CC=CC(Cl)=C4)C=C13
O=C(C1=CC=C([N+1](=O)[O-1])C=C1)NCC2C=CCCCC2
COC1=CC=C(NC(=O)CSC2=NN=C3C=CC=CN23)C=C1
COC1=CC=C(NNC(=O)CCNC=NC=2SC(C)=C(C)C=2C#N)C=C1
COC=CC=C(C(=O)N(CC1=CC=CC=C1)C2=CN=C3C=CC(C)=CC3=C2C(=O)OC)COC
CC=1N=C(C)N(CC2(C)NC3CC(C)CCC3C2=O)N=1
CC(=NNC(=S)NC1=CC(C)=CC(C)=C1)C2=CC=CC=N2
CC(C)C1CC2=C(C=CC(F)=C2NCCNCCC)C3=C1[NH1]C4=CC=C(F)C=C34
C1OC=CC=C1N(CC(=O)NC2=CC=C(N3CCN(C)CC3)C=C2)S(=O)(=O)C=4C(C)=NN(C)C=4CC=C
NC1=NC(CCCNC(=O)NC2=NC=CS2)=C[NH1]1
C=C1C(=CC=C2CCCC3(C)C2CCC3C(C)CCCC(O)(C(C)C)CC)CCC(O)CC1O
COC(=O)C=1C=N[NH1]C=1NC(=O)CNC2CCCC3=C2C=NN3C4=CC=C(OC)C(OC)=C4
CC(C)(C)C1=CC=C(C2=CCN(C=C(C#N)C(C#N)=C[NH1]C3=CC=CC=C3)CC2)N=C1
CSC1=CC=CC=C1NC(=O)CCC(=O)NC2=CC=C3N=C(N4CCC(C)CC4)SC3=C2
CC=1[NH1]C2=CC=C(Cl)C=C2C=1CC(=O)OC3=CC=C(N4CCCC4=O)C=C3
CC(C)OC1=CC=CC=C1N2CCN(CC3=NC=C(C(=O)NCC4=CC=C5C(=C4)OCO5)O3)CC2
CN(C(=O)CN1CCN(C2=NC3=CC(Cl)=CC=C3N4C=CC=C24)CC1)C5=CC=CC(Cl)=C5
O=C(OCC1=NN=C(C2=CC=C(Cl)C=C2)O1)C3=CC=CC=C3
CCC1=NOC(C1)C#N
C1C=CC=CC1NC(=O)NCC2=CC=C(C3=NC=CC=C3C(=O)N4CCCCC=5SC=CC=54)C=C2C
N[N+1]1=CC=CC(C2=CC=C3C=C(C(N)=O)C=CC3=C2O)=C1
O=C1C2CC3=CC=CC=C3N1CCCNCCN2C(=O)CC=C(C4=CC=CC=C4)N(C5=CC=CC=C5)N
C1C(C)C(=O)C(C2=CC=C(Cl)C=C2)=C1C3=CC=C(S(N)(=O)=O)C=C3
CCC(C)CN(C(C1=CC=C(Cl)C=C1)C(C)C)C(=O)C(C)CN2C=CC(N)=NC2=O
CCOC1=CC=C(C2=NS(=O)(=O)C3=CC=CC=C32)C(OC(C)=O)=C1
O=C(CCCCCNC(=O)C1=CC=CC2=C1C3=CC=CC=C3S2=O)ONO
CCCC1C(CC)CS(=O)(=O)C2=CC=C(N(C)C)C=C2C(C3=CC=C(C(F)(F)F)C=C3)C1O
CC(C)C1=NC(C(=O)N2CC(C3=NC=CS3)CC2)=CS1
CC=C1C=C(CS(=O)(=O)NCCCC2(C(=O)N(CC3=CC=C(C4=CC=CO4)C=C3)C2)C)C=C1
CC(C)N1CC(C(=O)N2CCN(C3=NC=NC=4SC=CC3=4)CC2)CC1=O
CNC(=O)C#CC=C1C=CC(C=NC(NC2=CC=C3[NH1]N=CC3=C2)=C4N=CN(CC5=CC=C(N6CCOCC6)C=C5)C4=N)=C1
COC1=CC=C(C2=CC=CC=C2CNC(=O)CN3C=NC([N+1](=O)[O-1])=N3)C=C1
NCCCNC1C=CC(CC2=CC=CC=C2)OC1=O
CCCCCCOC1=CC=CC(OCC(=O)C2=CC=CC=C2)=C1
O=C1NC(=S)SC1=CC2=C[NH1]C=N2
COC1=CC(CCCN2CCC(O)(C3=CC=C(C#N)C=C3)C2)=CC(OC)=C1OC
C=C1C(=O)OCC1CCC2(C)OC2CCC(C)=CCCC3(C)OC(=O)OC3C
C1CC(=O)N(CCCCNCCN1CCCNC(=O)CCCCCCCCCCC2SCC3NC(=O)NC32CC4)C5=CC=CC=C5C6=CC=CC=C64
COC1=CC(O)=CC(OC2)=C1OC(C)(C)C(OC(=O)C=CC=C(C3)CCCC(C)C3)C2OC4=CC=C(C(C)C)C=C4
COC1=CC=C(NC2=NC(N3CCOCC3)=NC4=CC=CC=C24)C=C1CN5C=CC=N5
CCC1=CC=2C=C(C(=O)NCC3CCOCC3)C(=O)OC=2S1
NC=NC1=CC(C2=CC=CC=C2F)=CC(C3CCCN(CC4=CC=CC=C4F)C3)=N1
NC(N)=NCCCC(N)C(=O)NCCCCNC(=O)OCCC1=C[NH1]C=N1
O=C1NC(=O)C(C2=CC=CC=C2)(C3=CC=C(F)C=C3)N1
CCCC1NC(=NC2=CC=C([N+1](=O)[O-1])C=C2)N3N=CCC3C1=O
CN(CCN1CCCC1)C=C2N=CC3=CC(C#CCNC(=O)C=C4N(CCCN5CCOCC5)C6=NC=CC=C64)=CC3=N2
C1CN2C3=C(C=CC=C31)C4CN(CCCSC5=CC(C(F)(F)F)=CC(C(F)(F)F)=C5)CCC24
O=C(OCCCCCCCCC1OC(=O)C2=CC(O)=C(O)C=C2C1C3=CC(O)=C(O)C(O)=C3)C4=CC(O)=C(O)C(O)=C4
CN1C(C(=O)NN2CCCCC2)=CC=3SC=CC=31
CCC1C(CCC)C(=O)N(CC(C)C(O)(C2=CC=CC=C2)C(C)C)CC1=O
COCCNC(=O)CN1C(=O)C(C(=O)NC2CCCCC2)=C(O)C3=CC=CC=C31
CNC(=O)CSC1=NN=C(C2=CC(OC)=C(OC)C(OC)=C2)N1C
CCCCNC(=S)NC(=O)CCC1C=CCC23CCC4(OC(C)=O)C(C)(C)C(OC(C)=O)CCC4(C)C2C(=O)CC13C
COC1=CC=C(OC)C(C2=NOC(CC3=CC=CS3)=N2)=C1
CCCCCCOC1=CC=C(C2=COC3=CC(O)=CC(OC)=C3C2)C=C1C(=O)O
CCOC1=NC=CC(N2CCCC(C(=O)NC=3C=CC4=NSN=C4C=3)C2=O)=C1F
OC=C1[NH1]C2=CC=CC=C2C1=C(O)C3=NC=CC=C3C=O
O=C1C=C(C(=O)N(CCO)CC)OCN1CC2=CC=C(C(=O)NCCN3CCSCC3)C=C2
O=C(CC(C1=CC=CC=C1)C2=CC=CC=C2)NC=3SC(=O)N(C4=CC=C(Br)C=C4)C=3C5=NC=CC=C5
COCCN1C2=CC=CC=C2CCC(C(=O)OC)N(S(=O)(=O)C3=CC=C(C)C=C3)C=NC(C(=O)OC)=C(C(=O)OC)C1
CCN(CC)C(=O)CSC1=NC2=C(C(=O)N(C)C(=O)N2C)N1CCOC3=CC=C(C(C)C)C=C3C
CCCOC1=CC=CC=C1N2CCN(CCCNC(=O)CC(C)(C)CCC3=CC=C(OC)C(OC)=C3)CC2
O=C1OC2=CC=C(Cl)C=C2C=C1C3=CSC(NN=CC4=CC=C([N+1](=O)[O-1])C=C4)=N3
CC1=NC(CC(C23)C4CC(=O)C(C)C(C24C=O)OO3)=CC1=O
NC(=O)C1=CC=CC=2[NH1]C(C3=N[NH1]C(=S)N3C4=CC=C(F)C=C4)=NC1=2
OC1=CC(O)=C2C(=C1CC=CC=C3CCCS3)OC(C4=CC=C(O)C=C4)CC2=O
CN1C(=O)C=2[NH1]C(C3=CC=C(OCC(=O)NC4=CC=CC=C4SC5=CC=CC=C5Cl)C=C3)=CC=2N(C)C1=O
CN1CCN(C(=O)C2=CN=C(C3=CC=CS3)N=C2NC4CCCCC4)CC1
C=CC(=C1)CCC(C)C2(C)C3CCC(C)C(=CC4=CC=C(O)C(OC)=C4)C3CCC12
CC(=O)NC1C=CC=C(C(=O)N2CCC(CNS(N)(=O)=O)CC2C)C1
CC(C)NCC1CCN(CC(=O)NC2=CC=C(C3=NC4=CC=CC=C4[NH1]3)C=C2)C1
CC(C)N1C(=O)C(C(=O)NNC(=O)C2=CC=CC3=C2OCCO3)=C(O)C4=CC=CC=C41
CCCN1CCOC(C)(C(=O)NC2=NC=CS2)C1
CC(C)CCC(C(=O)N1CCCC1C#N)N2CCC(=C3C4=CC=C(Cl)C=C4CCC5=CC(Br)=CN=C53)CC2
FC1=CC=CC(F)=C1C2CC(C3=N[NH1]C4=C3CCCNC4)=NN2C5=CC=CC=C5
CCCCCC=CC1CC(O)CC1C(O)C(S)C2SCCN2C(=O)C3CCCCN3C(=O)CCCC4=CC=CC=C4
CCOC1=CC=C(N2C(N)=NC(C)=C(C3CCCO3)C2C4=CC=CC=C4Cl)C=C1
CC=1OC(C2=CC=C(Cl)C=C2)=NC=1CCOC3=CC=C(CC4SC(=O)NC4=O)C=C3
CN(CC1=CC=CC(F)=C1)C(=O)CCCC(=O)N(C)CC2=CC=CC(CO)=C2
CCN(CC)C1=NC(C2)=CC(C)=C(NC3=NC4=CC=CC=C4N=C3NS(=O)(=O)CCC)CC(=O)N(C)C2=N1
CC1=CC=C(OC2=CC(C)=NC(OCC(=O)O)=C2)C(C)=C1
COC1=CC=C(C2=CC3=CC(OC)=C(OC)C(OC)=C3C=C2OC)C=C1OC
CC1(O)CCC2C(CC(OC(=O)C3=CC=CC=C3Cl)C4=CC(=O)OC(C=5C=COC=5)C42)C1
CCOC(=O)C=1SC(C(=O)NC2=CC=CC(S(=O)(=O)N3CCOCC3)=C2)=C(C)C=1C
O=C(C1=NN(C2CCCN(C3CCOCC3)C2)C4=C1CS(=O)(=O)C5=CC=CC6=C54)COCC6
O=C(C1=NN(C2=CC=C(C(F)(F)F)C=N2)C(C3=CC=C(Cl)C=C3)=C1CN4C=NC=N4)N5CCN(C6=CC=CC(C(F)(F)F)=C6)CC5
FC1CCCCC1NC2=NC3=C(Br)C(Br)=CC=C3[NH1]2
CC(C)=C1CC2=C(C=CC(=C2O1)C=CC(C)(C)OC)O
CC(=O)OC1CCC2(C)C(=CCC3C2CCC4(C)C(C=O)CCC34C)C1
CSC1=CC=CC=C1N2CCN(CC3CCN(C(=O)C4=CC=C(Cl)C(Cl)=C4)CC3)CC2
CC(C)CN1C(C2=CC=C(N3C=NC(C(F)(F)F)=C3)C=C2)=NC4=CN=CC=C41
N#CC1=CC=CC(C2=CC=C3C=C(C(=O)O)C=CC3=C2)=C1
NC1=NC(C2=CC(NC(=O)C3=CN=C(N4CCNCC4)C=N3)=CC=C2Cl)(C(F)F)COC1
CN1C=NN=C1CCC(=O)NCC2=CC=C(NC3CNC(=O)CC(C4=CC=CC=C4)C3=O)C=C2
CC1CCCC(C)N1S(=O)(=O)C2=CC(Cl)=C3C(=C2)C(=O)C(=O)N3CCC
CCCNC(=O)NC(=O)CN(CCOC)C(=O)C1=CC=CC=C1OC
CC1=CC(C2=CC=C3N=C[NH1]C3=C2)=CC=N1
COC1=CC(O)=C(OC)C(OC)=C1CC2=CC=C(O)C(O)=C2
CCCCCCCCCCCCCC(=O)N(CCCN)CCP(=O)(O)O
CC1=CC=C(S(=O)(=O)N(C)CCOC(=O)C2CC3=CC=CC=C3CN2C)C=C1
COC1=CC=C(NC(=O)C2=CN=C(OC)C(C3=CC=CC=C3Cl)=C2)C=C1OCCN4CCCCC4
CC1=CC=CN2C(=O)C=3C=C(C(=O)N4CCCC4)C(=N)N(CC5CCCO5)C=3N=C12
CC(C)C(N)C(=O)NC(CCCCCS)C(=O)NC(CC(N)=O)C(N)=O
CCC(C)CC(C)(C)N=C(NO)NC1=CC=C(F)C=C1
O=S(=O)(C1=CC(Cl)=C[NH1]C1=O)N2CCCC3=CC=CC=C32
CC(NC(=O)C=CC1=CC=C(O)C(O)=C1)C(=O)NNC(=O)C2=CC=CC=C2[N+1](=O)[O-1]
CC(=O)NCC1CN(C2=CC=C(OC3CCCN(C(C)C)C3)C(Cl)=C2C#N)C(=O)O1
CCOC1=CC=C(C#CC2=NC(=O)C3=CC(OC)=C(OC)C=C3[NH1]2)C=C1
CN(C)CCCOC1=CC=CN=C1C2=CC=CC=C2C=O
COC1=CC=CC(NC(=O)C2=CC=C3OC(=O)C4=C(C3=C2)CCSC4)=C1
C1C(C2=CC(NC(=O)C3=CC=C(C(N)=O)N=C3)=CC=N2)CCSC(N)=N1
FC1=CC=CC=C1CN2C3CCC2CC(OC4=NC5=CC=CC=C5O4)C3
COC1=CC(C)=NC(OC)=C1C(=O)NCCCCNCCN
CCCCCCCOC(=O)C1=CC=C(Br)C=C1
O=C(C1CCC12)NCCN(C3=NC=NC4=CC(Cl)=CC=C34)CCC2
CCOC(=O)C1=C(C)OC2=NC=NC(NC3=CC=C(OCC4=CC=CC(Cl)=C4)C=C3)=C12
CCOC(=O)C1=C(C)N(CC2=CC=CC=C2)C(C)=C(C(=O)OCC)C1C3=CN=C[NH1]3
CCOC(=O)C(C#N)=NNC1=CC=C(C(C)=O)C=C1
CNC(=O)C1C2C1C(N3C=NC4=C(OC)C(NCCC5=CC=CC(N)=C5)=NC(N6CCC6)=C43)C(O)C2O
COC1=CC=CC=C1C=CSC=2[NH1]C3=CC(OC)=CC=C3C(=O)C=2
C(=CC=CC=[N+1](CCC1=CC=CC=C1)C=CCCN2CCOCC2)C3=CC=CC=C3
COC1=CC=CC(CC2=CC3=C(C=C2OC(NNC4=CC=CC=C4)CC)OCO3)=C1
CC1CN(C(C)CO)C(=O)C2=CC=CC(NC(=O)C3CCCC3)=C2OC1CN(C)S(=O)(=O)C4=CN(C)C=N4
CCN(CC)CC(=O)NC1=C2C=CC(=C1)C(=O)N(C3)CC4=CC=CC=C4C(=O)N(C(C)CO)CC23
CCOC1=CC=CC=C1NC(=O)N2CCC(C(=O)C3=CC4=CC=CC=C4O3)CC2
CCC(C)C(NC(C)=O)C(=O)OC1CC2C(C)C(=CC3C4CCC(=O)C4(C)CCC32C)C1
C=CC(=O)NCCN(C(=O)C(CCC(=O)O)NC(=O)C1=CC(NCCC(O)CO)=CC(C2=CC=CC=C2)=N1)C
O=C(CC1=CC=CN=C1)NC2=CC=CC=C2C(F)(F)F
O=S(=O)(NC1=CC=CC2=CC=CN=C12)C3=CC=C(S(=O)(=O)N4CCCC4)C=C3
COC1=NSN=C1C2CN3CCC2CC3
O=C(NC1CC2=CC=CC=C2C13)C=C[NH1]C4=C(C5=CC=C(O)C=C5)C=CC=C34
COC(=O)C1=CC=C(NC(=O)C2=CC=C(S(=O)(=O)NC=3C=C(C)ON=3)S2)C=C1
CC(C)=CCCC(C1)C2=COC3=C2C4C5CC=C6CC(O)CCC6(C)C5CCC4(C)C31C
N#CC1=NC=CC(N)=C1C2=NC=C3C=CC=NC3=C2O
NN1C(COC2=CC=CC=C2)=NN=C1SCC(=O)NC3=CC=CC=C3Cl
O=C1C=2C3=C(SC=2N=NN1C4=CC=CC=C4)CCCC3
CC1=C(NC(=O)C2=NC=CS2)C=CC(C(=O)N3CCOCC3)=C1[N+1](=O)[O-1]
O=CNC(=O)CC=1C=C(C2=CC=CC=C2)N(C3=CC=CC=C3)N=1
CN(C)CC(C(=O)NC1=CC=C(C(=N)N)C=C1)C2=CC=C(I)C=C2
CC1=CC=CC(NC(=O)C=CC2=CC=CC=C2)=C1C
CNC1=C(C)C(=NC2=NC3=CC=CC=C3N=C2NC(=O)NCCCCCCCCCN)NC1=O
COC1=CC=C(CCNC(=O)C2=CC3=CC=CC(NC(=O)NC4CCC(N5CCCCC5)C4)=C3OC2=O)C=C1OC
CCCOC1=CC=CC2=C1C(=O)C3=C(OC)C=C(OC)C(I)=C3C2=O
CC1=CN(C2CC(CO)N(C(N)=O)C3=CC=CC=C32)C(=O)[NH1]C1=O
CC1=NC2=CC(NC(=O)C3=NC(C4=CC=CC=C4F)=CC=C3N)=CC=C2[NH1]1
CCN(CC)CCCOC1=CC=CC=C1SC2=CC=CC=C2NS(=O)(=O)C3=CC=C(Cl)C=C3
O=C1C=C(NCCCCCNC2=CC(=NC3=CC=CC=C23)CC)C(=O)C4=CC=CC=C41
COC1=CC=C(OC)C(S(=O)(=O)NC2CCN(CC3=CC=C(C(F)(F)F)N=C3)C2)=C1
CSCCC(N)C(=O)N1CCN(C2=NC3=CC=CC=C3N(C)C2CN4C=CC=N4)CC1
COC(=O)C1=C(C)N=C2C=CC=CC2=C1C3=CC=C(F)C=C3
NC(CC1=CC=C(O)C=C1)C(=O)N2C=CC3=CC2(NC(=O)C(CCCNC(=N)N)NC(=O)C(NC(=O)C(N)CC4=CC=C(C(N)CC5=CC=C(O)C=C5)C=C4NC)CCCCC)C3
COC1=NC=NC2=C1N=CN2CCC3CC(NC(=O)C4=CC=C(O)C=C4)C(CO)O3
CCN(C(=S)NC(=O)C1=CC=CC=C1F)C2=CC=CC=C2
NC1=CC(=O)[NH1]C2=CC=C(S(=O)(=O)N3CCCC3)C=C12
CCCN(CCC)CCC1=CC=CC(N2C(=O)OCC2CC3=CC=CC=C3)=C1
CC=C1C2=CCCC2C(=O)C1=C(O)C(=O)NC
COC1=CC=C(Cl)C=C1C2CC(C3=CC=CC(N(C)C)=C3)=NN2C(=O)C4=CC(Cl)=CC=C4O
COC1=CC=CC=C1NC(=O)COC(=O)C2=CC=CC3=CC=CC=C23
O=C(NCC1=CC=CC(C(F)(F)F)=C1)C2=CC=C(NCCCN3CCOCC3)N=C2N4CCCC(CO)C4
COCCCN1C(C2=CC=CC=C2F)=NC3=CC=CC=C31
CC1=NN(C2=CC=C(F)C=C2F)C=C1C3=CC(C(F)F)=CC=C3NC(C)(C)C
O=C1COCC2=C1C(C3=CC=C([N+1](=O)[O-1])C=C3)C4=C(CCCC4=O)N2
O=C(NC1=CC=C(C(=O)N2CCOCC2)C=C1Br)C3=CC=CC=C3Cl
CC(=O)C1=NN(CC2CCCO2)C=3C(=O)N(C4=CC=CC(C(F)(F)F)=C4)C(C)=NC1=3
C=C1C(O)CC(=CC=C2CCCC3(C)C2CCC3C(C)CCCC(C)CC)C1O
CC(C)C1CN(CC2=CC=NC=C2)CC1NS(C)(=O)=O
COC1=CC=CC=C1C=2C(C(=O)C=CC3=CC=CC=C3)=C(C)OC(=O)C=2C#N
CNCCN1CC=CN1C(=O)C2=CC=CC=C2NC3=C(Cl)C=CC=C3C(=O)NC4=CC=CC=C4NC(=O)CCC
O=C1C(F)=C(NCC2=CC=CS2)C=NN1CC3=CC(F)=CC=C3Cl
O=C(O)CC1C2CN(C3CCCC3)CC2N(CC4=C(F)C(F)=C(F)C(F)=C4F)C1
COC1=CC(Br)=C(C=C2C3=NC=CC=C3C(=O)N2CC4=CC=CC=C4OC)C(O)=C1
ClC1=CN=C(C2(Cl)CCN(C3=NC=CC=C3[N+1](=O)[O-1])CC2)C(Cl)=C1
O=C(O)CC1=CC=CC(NC(=O)C2=CN=CC(C3=CC=C(C(=O)O)C=C3)=C2)=C1
NC(CCP(=O)(O)O)C(=O)O
N1=CSCCC(CC2=CC=C(Cl)C=C2)N1CCCC3=CC=CC=C3
C=CCCCCCCCCCOC1=CC=C(C2=CC=CC=C2)C=C1
O=C1C(NCCC2=C[NH1]C3=CC=CC=C23)=C(NC4=CC=CC=C4)C1=O
CC(C)CNC1=CC(N2N=C(C(=O)N3CCOCC3)C(Cl)=C2C4=CC=C(Cl)S4)=NC=N1
C=CCN1CCC23C4=C5C=CC(O)=C4OC2C(=O)CCC3(O)C1C5
COCCCNC(=O)C1(C)CCN(CCC(=O)N2CCCCC2)C1
COC1=CC=CC=C1CN2CCN(CC(=O)NC(CC3=CC=CC(C(=N)N)=C3)C(=O)NCCC(=O)N4CCCC4)CC2
C1=CC=C(CCCOCC2CCN(CC3=C[NH1]C=N3)CC2)C=C1
CC1=CC=C(C(C=NO)N2CCN(C3CCCC4=CC=CC=C43)CC2)C=C1Cl
CCN1CCC(OC2=CC=CC(NC(=O)NC3=CC=CC=C3F)=C2)CC1
COC(=O)C1=C(NC(=O)C2=CC3=CC(OC)=CC=C3[NH1]2)SC4=C1CC(C)(C)NC4(C)C
O=C(NC1=CC=CC=C1)N2CCC(C3=NC(C4=CC=C([N+1](=O)[O-1])C=C4)=NO3)CC2
CC1=CC=CC(CC23CNCC2C3)=C1
CC1=CC=CC(C)=C1N(CC2=CC=CO2)C(=O)CN3N=NC(C4=CC=C(C)C=C4)=N3
CC=C(C(=O)N1CCC(C(O)C(F)(F)F)CC1)CC(OC(C)C)=C2OC(C3=CC=CC=C3)C(=O)N2
CCCC(=O)OCCN(CCOC(C)=O)C(=O)OC(C)(C)C
CC1=NC(=O)[NH1]C(O)=C1CC=C(C)CCC(=O)NC(CC2=CC=CC=C2)C(=O)O
CC(C)CC(NC(=O)C1=CC=CC=C1NC(=O)OC(C)(C)C)C(=O)NC(CCC(=O)O)C(=O)O
O=C(CSC1=NN=C(C2=CC=CO2)O1)N3CCCCCC3
CC1=NC=C(C(NC2=CC=C(C(C)(N)CO)C=C2)=C1C(=O)O)CCCCC3=CC=CC=C3
CC1=CC=C(NCC(O)C2=CC=C(Cl)C=C2)C=C1
COC1=CC(C(=O)C2=CC=CC=C2[N+1](=O)[O-1])=CC(OC)=C1OC
COC1=CC=C(C(=O)OC(C)C(=O)NC(=O)NC2CCCC2)C=C1OC
COC1=CC=C(NC2=NC=CC=3[NH1]C=C(C4=CC=CC(F)=C4)C2=3)C=C1
O=C1CC2(CCN(C3=NC=CC=N3)CC2)CC4=NC(C5=CN(O)C6=CC=CC=C56)=CC=C41
O=C(NC1=CC=C(S(=O)(=O)N2C=NC=N2)C=C1)C3=CC=CC=C3
CC1=CC=2[NH1]C(=O)C(=O)N(CCCl)C=2C=C1C
O=C(CBr)NC1=CC=C(NC(=O)C2=CC=CO2)C(OCC3=CC=C4C=CC=CC4=N3)=C1
CCOC1=CC=CC=C1NC(=O)C(OC(=O)C2=CC=CN=C2)C3=CC=CC=C3
CCCCCCCCCCCCCCCC(O)CCC=CCCCCCCCCC(=O)NC(COC1OCC(O)C(O)C1NC(=O)C2=CC=C(F)C=C2)C(O)C(O)CCCCCCCCCCC
CC=C1C(C2=N[NH1]C3=C(OCCCN4CCNCC4)C=CC=C23)=CC(C)=N1
FC(F)(F)C1=CC=C(NC2=CC=NC=C2)C(NC3(C(F)(F)F)CC3)=C1
O1C=CC2=C(C=C[N+1](=CC=C(C(F)(F)F)C=C2)CC3=CC(OCCCO)=CC=C3)C1
O=S(=O)(NC1COCC2(CCN(C3=CC=CN=C3)CC2)C1)C4=CC=C(OCC5CC5)C=C4
CCCN(CC)CCNC(=O)C1=CC=C(N2CCCC2=O)C=C1
CC12CCC(C3C1=NOCC=O)OC4CC5=CC=C(O)C6=C5C3(CCN4CC7CC7)C2O6
CCCC(=O)NC1=CC=C(C2=NC3=CC=CC=C3O2)C=C1
C1NC=NC(C)=C1C2=NC=C(C(N)=O)C(NC3CCC(CO)CC3)=N2
CC1=NC(NN=CC2=CC=C([N+1](=O)[O-1])O2)=NC(C)=C1[N+1](=O)[O-1]
N#CC1=CC=C2C(=C1)N(CCC3=C[NH1]C=N3)C(=O)C4=C(F)C=CC=C4S2=O
O=C(COC(=O)C1=CN=C(O)[NH1]C1)ONC2=CC=C(Cl)C(Cl)=C2
CCC1=C(Cl)C(O2)=CC(=C1Cl)C(=O)C=CC3CCCC(=O)C4(C)OC4C5(C)OC35COC2=O
COC1=CC=C(C(=O)N(C(=O)C(=O)C2=CC=CC=C2)C3=CC=CC=C3OC)C=C1OC
C12OC=CC=C(C=CC=C(OC)C1(CC=3SC(NC(C)=O)=NC=3C#N)C)C2NS(C)(=O)=O
CN(C(=O)C1=CC=CC=C1)C2=CC=CC=C2
O=S(=O)(NC1=CC=C(C2=CC=CC=C2)C=C1)C3=CC=CC=C3
CC1=CC=CC(C)=C1C(=O)N2CCC3(CCN(CC4=CC=CC=C4)CC3)CC2
C1C=CC=CC1N2C=C(CN3N=C(C)C=C3C)N=C2SCC4=NC=CS4=C
CC(C)(C)N1C2=CC=CC=C2C3=CC(CCC(=O)NCC4=CC=CC=C4)=CC=C31
C#CC1=CN=CC(C2=CC=C3N=CC=NC3=C2)=N1
COC1=CC=C(C2=NC=CC(C3(NC4=CC=CC(C(F)(F)F)=C4)CCC3)=N2)C=N1
CCC1=CC=C(C2=CC=3N=CN(C)C(=O)C=3C(N4CCC5(CCNCC5)CC4)=N2)C=C1
CC(=O)NC1=CC=C(N(C)C(=O)CSC2=NC(C3=CC=CN=C3)=N[NH1]2)C=C1
CC1=CC=C(CN2N=NC(C(=O)NCCCN3CCN(C4=CN=CC=N4)CC3)=C2)C=C1
CCC(=O)N(CC1CNCCN(CCCNC2=CC=NC3=CC(Cl)=CC=C23)C1C4)CC=CC=C4C
O=C(NCCCC1=CC=CC=C1)N2C=CC=N2
CCCCN(C=1C=CN(CC2=CC=C(O)C=C2)C(=O)N=1)CC=CC=C
O=CC1C(O)=C(C=NC2=NC=CS2)C(=O)C3=CC=CC=C31
CC1=CC=CC(C)=C1NC(=O)COC2=CC=CN=C2[N+1](=O)[O-1]
CC1=CC(C)=C(C(=O)C=CN(C(=O)C2=CC=C(OCCNC(C(=O)O)C3=CC=CC=C3)C=C2)CCCS)C(C)=C1
COC1=NC=NC2=C1N=CN2C3OC(C(=O)NCC4CC4)C(O)C3O
C1CCCCCCCNC(=O)CC(C2=CC=CC=C2)N1C(=O)CN3C(=O)C4=CC=CC=C4S3(=O)=O
C1=CC=C(CN2CCN(CCN3C(=NN=C3C4=CC=CC=N4)C=O)CC2)C=C1
CCC1CCC(SC2=CC=C(C=O)C=C2)CC1
CNS(=O)(=O)C1=CC=C(NCCC2=CC=C(Br)C=C2)N=C1
CC(CBr)CN1CCCC1=O
CC1=CC(C2=N[NH1]C3=CC(NC(=O)NC(C)C4=CC=CN=C4)=NC=C23)=CC=N1
CC1=CC=C(C2=CC=C(C3=NC(C4=CC(C)=CC=N4)=NO3)C=C2)C=N1
CCC1=CC=CC(C)=C1NC(=O)N2CCCC2
CCOC1=CC=C(NC2=NC(=O)C3=C([NH1]2)CCCCC3)C=C1
CC1=CC=C(S(=O)(=O)NC(=O)NC23CC4CC(CC(C4)C2)C3)C=C1
CCN1C(C=CC2=CC=CC=C2OCCCN3CCOCC3)=NC4=CC=CC=C4C1=O
C1C=C2C=C(S(=O)(=O)SCCC(=O)NC(C=3C=C(C4=C5C=CC([NH1]C5=O)=C4)[NH1]N=3)C(=O)NC(CC6=CC=CC=C6)C(=O)N2CC)C1
C1=CC=C(C2OOC(COC3=CC=CC=C3)OO2)C=C1
CC1=CC=C(S(=O)(=O)N2CCC(NC3=NC=CC(C4=CC=C(F)C=C4)=N3)CC2)C=C1
CC1=C(CC(=O)O)C2=CC=CC=C2N1CC3=CC(Cl)=CC(Cl)=C3
O=C(CSC1=NC=CN1C2=CC=C(F)C=C2)NCCC3=C[NH1]C4=CC=CC=C34
CC1=NC(N2CCOCC2)=C3OC(C4=CC=CC=C4)=CC3=N1
CCC(C1)CC(=O)C2=C(O)C=C(O)C(O)=C2C1
O=[N+1]([O-1])C1=CC=C2C(NN=CC3=CC=C(N4CCCCC4)C=C3)=CC=NC2=C1
COCCN1C(=O)C(C2=CC=CC=C2)=CC3=CC(OC)=CC=C31
CCCCCCNC1C(CO)OC(N2C=CC(N)=NC2=O)C1O
COC1=CC=C(NC(=O)CON(C2=CC(OC)=C(OC)C(OC)=C2)CC=O)C=C1Cl
CC(C=1)CC=C(C2NCCN(C(=O)CN(C3=CC=C(F)C=C3)S(=O)(=O)C4=CC=CC=C4C)C2O)N=1
C1C=CC=C(CNC2=NC(C)=CC(C)=N2)CC=C1
CCC(C(O)C1CCCC2CC(O)CCC21C)C3=CC=CC=C3O
COC(=O)C=C(C)N(CC1=CC=C(OC)C(OC)=C1)C(=O)C=C(C)NCC2=CC=C(OC)C(OC)=C2
C1OC=CC=C(S2=NC(C(CCN(C)C)NC(=O)C3=CC=C(C4=CC=C(Cl)C(Cl)=C4)C=C3)=NN2CC#N)C1
O=C(NC1=CC=CC([N+1](=O)[O-1])=C1)N2CCC(N3CCNC3=O)CC2
CS1C=CC=C(NC(=O)CC2=CC=C(CN3C(=O)C4C5C=CC(C5)C4C3=O)C=C2C)C1
O=C1N=CC(C=CC2=CC=C(O)C=C2)=C(O)[NH1]1
CC1=CC(NC(=O)CSC2=NC(=O)N(CCN3CCOCC3)C4=C2CCCC4)=NO1
COC1=CC=C(C(=O)OC2CCN(C)CC2)C=C1
C1=C2CCC3(C)C(CCC3(O)C1CC#CC(Cl)(Cl)Cl)C2O
CC1=CC(NC(=O)CN2C=NC3=CC=C(NC(=O)NC4CCCCC4)C=C32)=NO1
CN1C(=O)C2=NN(C3=CC=C(Cl)C=C3)C(=O)N=C2N(C)C1=O
CC1=NC(=O)C(=NNC2=CC=C(I)C=C2)S1
COC1=CC=C2C3=C(N(C)C2=C1)C(CO)N(C(=O)C4=CC=CC=N4)CC3C5(CCN(C(=O)N(C)C)CC5)C6=CC=C(C7=CC=NC=C7)C=C6
O=C(C=CC1=CC=C(Cl)C(Cl)=C1)NCCCCCCCNCCCNC(=O)C=CC2=CC=C(Cl)C(Cl)=C2
COC1=CC(C2CNC(C3CC3)CO2)=CC=C1NS(C)(=O)=O
O=S(=O)(C1=CC=CC=C1Cl)N2CCN(C3=CC=CC=C3)CC2
CCC1C(S(=O)(=O)CC2=CC=CC=C2)=C(N)OCC1
C=CC1CC1(NC(=O)C2CC(OC(=O)NCC3CCC(C(=O)O)CC3)CN2C(=O)C(NC(=O)C(NC(C)=O)C4CCCCC4)C(C)(C)C)C(=O)O
CS(=O)(=O)NC1=CC=C2C(=C1)CCC2NC(=O)CN3C(=O)C4=CC=CN=C4C3=O
CN(C)C1CN(C)CCC1OC2=CC=CC(C(=O)N(C)C)=C2
NC1=NC(NC2=CC=CC=C2)=C3C(=N1)N(C4=CC=CC(Cl)=C4)C(=O)NC3=O
C=C1C(OC(=O)NCC2CCCCC2)CC3C1C4C5C(C)C6=CC(=O)CCC6C5CC(O)C34
ClC=CC=CCCNC1=CC=CC=C1C2=NC3=CC=CC=C3S2=C
C1=CC=C(C2CCC(CCC3=CC=CC=C3)NC2)C=C1
CS(=O)(=O)NC1=C(CC2=C(OC(=O)C3=CC=CC=C3)C4=C(CC(N)C(=O)O)C=CC=C4OC2)OC5=CC=CC=C51
CC1=CN=CC=NN(CC2=CC=CC(C(F)(F)F)=C2)C(=O)C=C1
CC1=CC=CC(C(=O)N2CCC3(CC2)COC(C4=CC=CC(Cl)=C4)O3)=C1C
CC(C)CC1=NC(C2=CC=CC=C2)=C(C3=CC=CC=C3)N1CC4=CC(C(=O)O)=CC=C4O
CCC1=NN(C2=CC=C(C)C=C2)C=3[NH1]C(CC4=CC=C(OC)C=C4)=NC(=O)C1=3
COC1=CC=C(C2CC2)C=C1C3=CC=C(COC4=CC=CC(=C4F)NCC(C)NCC(=O)NO)C=C3
CN(C)CCCCOC1=CC2=NC=NC(NC3=CC=C(OCC4=CC=CC=C4)C(Cl)=C3C)=C2C=C1OCCN
CC(=NNC1=NC(C2=CC=CC([N+1](=O)[O-1])=C2)=N[NH1]1)C3=CC=CC4=CC=CC=C34
O=C(CCN1[NH1]C(=O)[NH1]C1=O)NC2=CC=C(S(=O)(=O)NC3=NC=CS3)C=C2
CNC(=O)C1CC1C(N2C=NC3=C(NCC4=CC=CC(Br)=C4)N=C(C#N)N=C32)COCO
COC=C1C=C(NC(=O)CN2C(=O)N(C3=CC=CC(C(C)C)=C3)C(=O)N(CC4=CC=CO4)C2)OC=C1OC
CC(C)CC(NC(=O)CN=C(CC12CC3CC(CC(C3)C1)C2N)CCOCCOCCON)C(N)=O
CS(=O)(=O)CC(CN1C(=O)C2=CC=CC=C2C1=O)=C(O)C(=O)NC3=CC=C(Cl)C=N3
O=C1NC(=O)C(CC#CC2=CC=C(Cl)C=C2)(CSC3=CC=CC=C3F)C(=O)N1
COC1=CC=C(CC2=CC=C(O)C3=C2OC(C4=CC=C(O)C=C4)C3)C=C1O
CC#CCNC(N1CCCC(N)C1)=C(C#N)CN=CN(CC2=CC=C(OCC(=O)O)C(C)=N2)C=O
O=C(NC1=CC=C(Cl)C(C(F)(F)F)=C1)NC2=CC(C3=NN=C(N4CCCCCC4)S3)=CC=C2OCCO
CSCCC(NC(=O)C1=CC=C2C(=C1)CCN2CC3=CC(F)=CC=C3Cl)C(=O)O
CCC(C)C(N)C(=O)NC1=CC=C(C(=O)NC2=CC=CC3=C(C(=N)N)C=CC=C23)C=C1OC
CC(C)C(=O)N1CC2=CC=CC=C2CC1C(=O)NC3=CC(Cl)=CC=C3N(C)C
C1NCCN(CC=2C(C3=CC=C(Cl)C=C3)=NN4C(C(F)(F)F)=CC(Cl)=CC=24)C1
CC1NC2=NC3=C(C(=O)[NH1]C(=O)N3C)N2CC4=CC5=C(C=C4C1)OCO5
CN1C(COC2=CC=CC(C3=CN=CC(C(=O)O)=C3)=C2)=NC4=CC=CC=C41
O=C(NC1=CC=C(CSC2=NC3=CC=CC=C3O2)C=C1)C4=CC=NC=C4
CC(NC(=O)C1=CC2=CC(Cl)=CC=C2[NH1]1)C3=CC=C4C(=C3)OCO4
CN1CCC=2ON=C(C3=CC=C(C(=O)O)C=C3)C=2C1
COCC1=N[NH1]C2=CC=C(NC(=O)C=3C=COC=3C)C=C12
CNC(=O)C(OC)C1=CC=CC=C1OC2=CC=CC=C2
OC(COCC1=CC(C(O)C2=CC=CC=C2)=CS1)CN3CCCCC3
CC(C)(C)NC(=O)C=1C=C(C2=CC=CC(Br)=C2)ON=1
O=C(NC1=CC(Cl)=CC=C1N2C=NC=N2)C3=CC=CC=C3[N+1](=O)[O-1]
CCCC1=CC=CC(C2=CC(NC(=O)C3CNC(=O)C3)=NN2C4=CC=CC(C5=NC6=CC=CC=C6S5)=C4)=C1
CC(C)CC(=O)OC1CCCC(C2)(C)C1CC3C4(C)CCC(Br)C(C)(C)C4CCC3(C)C2(C)CC
O=C1C(=O)C2=CC(O)CC3C2(O)C1C(=O)COC(=O)CC3
CCN1C(=O)C(C2=CC=CC=C2)=C(C3=CC=C(C4(N)CCC4)C=C3)C5=CC6=C(C=C51)OCO6
CCOC1=CC(N2CCNC(C)C2)=C(OCC)C=C1NC(N)=O
O=C(O)CCCCCCC1=CC=C(C(=O)C2=CC=CO2)C=C1
O=C(O)CCC1=C(OC2CCCCC2)C3=CC(C4=CC=C(Cl)C=C4)=CC(O)=C3[NH1]C1=O
N=C(N)NC(=O)C=1C=NN(C2=CC=CC(Br)=C2)C=1
CCCCCOC1=CC(=O)C2=C(O)C=C(O)C=C2C1=O
CCOC(=O)C=1SC(NC(=O)C2CCN(S(=O)(=O)C3=CC=CS3)CC2)=C(C(=O)OC)C=1C
COC1=CC2=CC(=C1)C(=C(C3=CC=NC=C3)C4=CC=C5[NH1]N=C(C)C5=C4)C(=O)N2
C1C=CC2=CC(OCCOC=CC=C(N(CC(O)CNCCCN3CCCC3=O)C=O)C=C2)=C1
COC1=CC=CC(CN2C(NN=CC3=CC([N+1](=O)[O-1])=CC=C3O)=CC=C2C)=C1
C#CCOCCC1C=CC(CC2=C(C)C(O)=C(O)C(C)=C2C(=O)C3=C(C(=O)NCC=C(C(=O)N4CCC(=O)OC4)NC)CC=CC=C3)C1(C)C
CCN1C(C2=CC=CC=C2)=CC(C#N)=C1C3=CC=C(Cl)C=C3
O=C1NC2=CC=CC=C2C1=NNC3=NC(C4=CC=C(Cl)C=C4)=CS3
CC(C)(C)C1=CC=C(C2=NC(N)=NC(C3=CC=C(C#N)C=C3)=N2)C=C1
COC1=C(C(=O)OC)C(C)=C2C=CC(OC)=CC2=C1C(=O)CC(C)C
CC(=O)NC1=CC=C(S(=O)(=O)NC2=CC=C(NC(=S)NCC3=CC=CO3)C=C2)C=C1
N#CC(=CC(O)CN1C=C(C2=CC=CC=C2)N=N1)C(N)=O
CN(CCN1C=CC=N1)C(=O)C2=CN(C)N=C2C3=CC=C(Cl)C=C3
COC1=CC2=CC3=NC=NC(NCCCN4CCCCC4)=C3C=C2C=C1OC
ClC=C1C=C(C2=NN(C3=NC(C4=CC=CC=C4)=CS3)C(C5=CC=CC=C5)C2)C=C1
CC1=CC=C(NC(=O)NC2CCCC3=CC=CC=C32)C=C1
NC1=NC=NC2=C1C(C3=C(Cl)C=CC=C3Cl)=NN2CC(O)CN4CCN(C5=NC=CC=N5)CC4
COC1=CC=CC(C=NNC2=NCC=3SC(C)=CC=3C2S)=C1OCC4=CC=CC=C4
CC1CCC(NC(=O)CC(NS(N)(=O)=O)C=O)CC1
CCN(CC)CCNC(=O)CCCN(C1=NC=NC=2SC(C)=C(C)C1=2)C
CCCC1=C(OCCCOC2=CC=C3C(=C2)CCC3)C=CC(C(C)=O)=C1O
CC(=O)N1CCC(NC2=C([N+1](=O)[O-1])C=CC(NC3=C4C=CC=CC4=NC5=CC=CC=C35)=C2Cl)CC1
O=[N+1]([O-1])C1=CC=C(CN2CCN(CCC3=CC=CC=C3)CC2)C=C1
OC(C1=CC=C(Br)C=C1)C(CN2CCCC2)OC3=CC=C(C4=CC=CC=C4)C=C3
COC(=O)C1=CC=CC=C1NC(=O)C2=CC(C3=CC=C(F)C=C3)=CC=C2O
CC1=CC=CC(C(N)=O)=C1
O=C1OC(COC2=CC=CC3=CC=CC=C23)CN1C4=CC(Cl)=CN=C4N5C=NC=N5
CC1=CC(C)=NC(N=C(NC2=NC3=CC=CC=C3S2)NC(=O)C4=CC=CC=C4O)=C1
CCC(C(=O)NC(CCSC)C(=O)O)C1=CC=CC=C1
O=CC1(CC2=CC=CC=C2Cl)[NH1]C3=CC(N4CCC5(CC4)OCCO5)=CN=C13
O=C(OCC1OC(O)C(OC(=O)C2=CC(O)=C(O)C(O)=C2)C1OC(=O)C3=CC(O)=CO)C=C3C4=CC(O)=C(O)C(O)=C4
CC(=O)OC1=C(F)C=C(C(C)C=C(C)CCC(=O)O)C=C1F
CN1C=NC2=C(N)N=C(SCC3=CC=CC=C3)N=C21
O=C(C1=CC=CC=C1)C2=CC=C3N=C(C=4C=COC=4)N=CC3=C2
CC(=O)OCN1C(=O)C2=CC=CC=C2C1=O
COC1=CC=C(C2=CC3=CC=C(NC(=O)C(C)C)C=C3C(N)=N2)C=C1
CC1=CC=CC(NC(=O)C2CCN(C(=O)NC3CCCCC3)C2)=C1C
C1=CC=C(C2=NN=C(CN3CCN(CCN4CCOCC4)CC3)O2)C=C1
OC1CNCCN(C2=NN=C3N2C4=CC=CN=C4NC5=CC=CC=C53)C1
COC(=O)NCC(=O)NC(C(=O)NC(C)C(=O)NC(CCCCN)C(=O)NCC(=O)NC(C(=O)NC(CO)C(=O)NC(C(=O)NCC(N)=O)C(C)CC1)=CC=C)(O)C=C1C(C)CC(C)C
CC=1C=C(C)N(C(=O)C2CCCN2C(=O)C3=CC(OC)=CC=C3OC)N=1
C1=CC2=NC(C)=C(C(=O)NC3=CC=C(C4=CSN=N4)N=C3)N=C2C=C1OC
C1=CC=C(C2=NC(CN3CCN(CC4=CC=C5C(=C4)OCO5)CC3)=CO2)C1
CCCCOP(=O)(OCCSCC)OC(C)C(C)C
C1=CC=C(CC2CCN(CC3=NC4=CC=CC=C4[NH1]3)CC2)C=C1
CC=C1C=CC(CS(=O)(=O)CC(=O)NCC2=CC=C(OC(F)(F)F)C=C2)=CSC=C1
CC1COC(=O)C(C)C(=O)C(C)C(OC2OC(C)CC(N(C)C)C2O)C(C)(O)CC(C)C(=O)C(C3)CN(NCC4=CC=C5N=C(N)C(O)=CC5=C4)C(=O)OC13C
C1CCCC=C(SC2=NC(N)=C(C(=O)C3=CC=CC(OC)=C3)C(C4=CC=CC5=CC=CC=C45)=N2)C1
O=C1C2=C(SCCS2)C(=O)N1C3=CC(Cl)=CC(Cl)=C3
COC1=CC=CC(C(=O)NC2=NC(C3=CC=C(C)O3)=CS2)=C1
CC1(C(=O)NC2=CC=C3C(=C2)OCCO3)CCN1C(=O)CC(N)=O
COC1=CC(C(=O)NC=2ON=C(C3=CC=C(C(C)(C)C(=O)O)C=C3)C=2C4=CC=CS4)=CC=C1C#N
CC(C)C(NC(=O)C1=CC=C(N2C=CN=C2)C=C1)C(=O)N3CCC4=CC=CC=C4C3
NCCCCCNC(=O)C(CC1=C[NH1]C2=CC=CC=C12)C(=O)CNC(=O)C(CC3=CC=C4C=CC=CC4=C3)NC(=O)C5=CC(Br)=CC(Br)=C5
O=C1OC(C2=CC=CC=C2F)=NC3=CC=C(Br)C=C13
CC=C1C=C(C2=NC(CS(=O)(=O)CC(=O)NCC3=CC=C4C(=C3)OCO4)=C(C)O2)C=C1
CN(C)CCOCC1=CN(C2=CC=CC(F)=C12)CCC3=CC=CC=C3
CCN(CCCN1CCN(C2=CC=CC=C2F)CC1)C(=O)C3=CC=CC=C3
N1C(=O)C=CC=CC1C2NC(=O)C(=NN(C3=CC=C(F)C=C3)C(=O)C4=CC=CO4)C5=CC=CC=C52
COC1=CC=CC=2C(=O)OC3=CC(O)=CC=C3C1=2
CC(=O)NC(NC(C)C)C(=O)NC(C(=O)NC(C)C(=O)NC(CC(=O)O)C(=O)O)C(C)O
O=C1OCC2=CC=C(OCCCCN3CCN(C4=CC=C(C5=CC=CS5)C=C4)CC3)C=C21
CC(C)(C)S(=O)NC(=O)CC(CCCCN)C(=O)NC1C2=CC=CC=C2C3=CC=CC=C31
CC(C)=CCCC1(C)C(CC=C(C)C)CC(CC=C(C)C)C(=O)C(=C(C2=C(O)C(CC=C(C)C)=CC=C2O)C(=O)C1CCCCCC)C=O
COC1=CC=C(OC2CC3=CC=CC=C3CN2)C=C1
CC1=CC=C(CN(CC2=NC(=O)C3=CC=CC=C3[NH1]2)C(=O)CCC(=O)NCC4=CC=C(F)C=C4)C=C1
O=C(O)C1=CC=C(N2C(O)=C3C=CC=CC3=NC2=S)C=C1
CC=1C=CC2=NC(O)=C(C(C)=O)C(=O)N2C=1
CC1=CC=CC(OCC=2N=C3C=C(OCC4=CC=CC=C4)C=CN3C=2CNC5=CC=C(CC(=O)OC(C)C)C=C5)=C1
O=C(NN1C=NN=C1)C2=CC=C(Cl)C=C2
CC(C)(C)C1=CC=C2OC(NC(=O)C(=O)O)=NC2=C1
O=C(NCC1=CC=CC=C1)C=2SC3=CC(Cl)=CC=C3C=2Cl
N1CC(F)CCN1C=NC2=CC=CC=C2CCC3=CC=CC=C3
CC(C)CCOC(=O)N1CCN(C(=O)C(CC2=CC=CC(C(=N)N)=C2)NS(=O)(=O)NCC3=CC=CC(OCC(C)C)=C3)CC1
O=C(CCC1=CC=C(Cl)C=C1)OCC2CCCCCCCCCOC(=O)C2
CC1=CC=CN=C1NC(=O)C(C(=O)NN2CCOCC2)C3=CC=CC=C3
O=S(=O)(NCC12CC3CC(CC(C3)C1)C2)C4=CC(Cl)=CC=C4O
CC1=CC=CC(C)=C1COC2=CC(N(CCC(=O)O)S(=O)(=O)C3=CC(C)=CC=C3O)=CC=C2N
CN(C)CCCNC(=O)C(=O)NCCCCCC(NC(=O)COC1=CC=C(Cl)C=C1Cl)C(=O)NCC2=CC=CC=C2
CN(C1=CC=C2[NH1]C=CC2=C1)CCC3NCC(CNC(=O)C=CC4=CC=C(C#N)C=C4)N(CC5=CC=CC=C5)C(=O)N(C)C3=O
CCCCCC=CCC=CCCCCCCCC(=O)O
CCC(=CC1=CC=CO1)C=C2SC(=S)NC2=O
C1C=CC=C(NC2=NC(=O)C=3C(C)=C(CCC(=O)O)N(C4CC4)C=3[NH1]2)C1
COC1=CC=NC=C1CNC(=O)C2CCC(=O)N(CC3CC3)C2
C1C=CC=C(C)C1N2C=CN=C2SCC(=O)NC3=CC=C(S(=O)(=O)C4=CC=C(Cl)C=C4)C=C3C
CC(=O)NC(C1=CC=CC=N1)C2=NC(C3=CC=C(C4=CC=CC(C#N)=C4)C=C3)=NO2
CCC1=C(C(=O)OC(C)(C)C)N2C3=C(SC2=N1)CC(C4=CC=CC=C4)CC3=O
CC1=CC(C)=C2C(=C1)CC(CC(=O)N3CCCC3)C(=O)N2
CCN(CC)S(=O)(=O)C1=CC=C(NC(=O)COC(=O)C2=CC=CC=C2OC)C(C)=C1
CCCCCCCCCCCCCCCCOP(=O)(COCCON1C=NC2=C(N)N=CN=C21)OCCO
CCCCCCCCCCCCCCCC(=O)NCC(C)(C)C=1C=C(O)C(=O)C(OC)=C(O)C=1C
CCCC1=C2C=C(C=C1C3=CN=C(N)O3)C4(C)CCCC(C)(C(=O)O)C4CC2
CC(=C1C[N+1]2=CN(C)C3=NC=NC(N)=C32)CCC(C)=CCOC(=O)C(NCCCOC4=CC=C([N+1](=O)[O-1])C=C4)COC(=O)CC([N+1](=O)[O-1])=C(C(F)(F)F)C([N+1](C)(C)C)OC1=O
CCCOC1=CC=C(NC(=O)C2=CC=C3[NH1]C(C)=C(C)C3=C2)C=C1OCC
COC1=CC=CC=C1CNC(=S)NC2CCC(CCN3CCN(C4=NC=CC5=C4CCO5)CC3)CC2
COC1=CC=C(N2CCN(C(=O)CN(C)S(=O)(=O)C3=CC=C(Cl)S3)CC2)C=C1
COC1=CC=CC(NC(=O)N(CC2=CC=CC=C2)CC=C3N=C(C4CCN(CC5=CC=CC=C5)CC4)N3N)=C1
CCN1C=C(I)C(C(=O)NCC2=CC=C3C(=C2)OCCCO3)=N1
CC=C1C=C(NC(=O)NCCOC2=CC=C(C=C2C3=CC=CC=C3)OC(=O)N(C(C)CO)C(=O)N)CC=C1
COC1=CC=C(C2=CC=C(OC3OC(CO)C(O)C(O)C3O)C=C2)C=C1N
NCC=1C=N[NH1]C=1CC(CN2CCC(N3C(=O)N(CC4=NC(Cl)=CS4)C5=CC=CC=C53)CC2)C
CC(=NNC(=N)N)C1=CC=C(C(=O)O)C=C1
CCCCNC(=S)SCCC1NCCN(C2=CC=C(NC(=O)CCCCCC=O)C=C2C)C1
CCN1CCN(S(=O)(=O)C2=CC=C(C(=O)NN=C(C(F)(F)F)C3=CC=CC=N3)C=C2)CC1
COC=C1C(C2C3=CC=C(O)C=C3OC(=N)C2C)C=CC(OC)=C1OCCCCCOC4=CC(OC)=CC=C4
CCCCCCCCCCC(Br)C(=O)OCC(O)CO
CC(=NNC(=O)C1=CC=CC=C1O)C2=CC=C([N+1](=O)[O-1])C=C2
CCC1=C2C=CC=C1C(=O)N(CCCCN3CCN(C4=CC=CC(Cl)=C4)CC3)C2=O
CCS(=O)(=O)C1=CC=C(C(=O)NCC2=CSC(C3CC3)=N2)C=C1
N#CC(CC1=CC=CC=C1)NC(=O)C2=CC=CN=C2SC3=CC=CC=C3
CN1C=CC(NC(=O)C2=CC=C(CN3CCOCC3)C=C2)=N1
C=CC1CC1(NC(=O)C2CC(OCC3=CC=CC=C3)CN2C(=O)C(C(C)C)N4C5CCCC(C5)CC46C7=NC=C(Cl)C=C7CN6C(=O)C8CCOC8C=O)OCC9=CC=CC=C9C(=O)O
COC=C1C=C(NC(=O)NCCNC(=O)C2=CC3=C[NH1]C=CSC=C3CC2CC=O)OC=C1
CCCNC(=NC#N)NC1C2CCC3C(C2)CC1C3
COC(=O)C1CC(OC(=O)C2=CN=C3C=CC=CC3=N2)CN1
CN(CC1=C(C(=O)O)CCCC1)C(=O)C2COC3=CC=CC=C3C2
CN1C(CN2CCCCCC2)=NC3=C1C(=O)N(CC4=CC=CC=C4)C(=O)N3C
CC1=CC=CC(Cl)=C1NC(=O)C2=CC=NC(Cl)=C2
CC1=NN(C2=CC=C(Br)C=C2)C=3C(=O)N(C4=CC=C(C#N)C(C(F)(F)F)=C4)C=NC1=3
NC(=O)C1=CN=C2[NH1]C(NC3CC4CCC3C4)=NC2=C1
CC=NNC1=NC(NC2=CC=CC=C2)=C3C=NN(C)C3=N1
O=C(O)COC=C1C=CC(C2CCN(C3CCC(O)(C4=NC5=CC(C(F)(F)F)=CC=C5[NH1]4)CC3)CC2)=C1
CN(C)C1CCN(C2=CC=C(N3CCC(O)CC3)N=N2)CC1
O=C1C(=CC2=CC=C(C3=CC=C(Cl)C=C3)O2)SC4=CC=C(Br)C=C41
CC(=O)OCCC(C)CCC1(C)CCCC2C3CC(=O)C4=CC(O)=CC=C4C3CCC21C
COC(=O)C1=CC2=CC=CC=C2N1S(=O)(=O)C3=CC=CC=C3
COC1=CC=C2[NH1]C(C3=CC=CC=C3)=C(CCN4C(=O)C5CCCN5C4C6=CC=CC=C6Cl)C2=C1
CN1CCN(C(=O)C2=CC=CC(N3C=NC=N3)=C2)CC1
COC=C1C=C(OC=COC=C(C2C(=O)N3CCN(CCO)CC3)C=CC=C2C)OC=C1
COC(=O)N(C)C1CCN(C(=O)C2=CC=CC(C3=CC=CC(C4=NC5=CC=CC(F)=C5[NH1]4)=C3)=C2)CC1
O=C1C2=CC(Br)=CC=C2N=C(O)N1CCCN3CCN(C4=CC=C(F)C=C4)CC3
CCC1OC2=CC=CC=C2N(CC(=O)NCC3=CC=C(OC)C=C3)C1=O
NC=C1C=CC(NC2=CC=NC3=CC(Cl)=CC=C23)=C1
CN(C)C(=O)OC1=CC=C(C2=CC=C(C(F)(F)F)C=C2)C=C1CN3CCC(NC(=O)NC4=CN=C5C=CC=CC5=C4)CC3
CC(=O)OCC1OC2=C3N(C=C4C=CC=NN(S(=O)(=O)C5=CC=C6C=COC6=C5)C4=C3C)OC(=O)C2=CC1OC(C)=O
COC1=CC(NC2=NC=C3C(=N2)N(CC4CC4)C5=CC=C(C)C=C5C3=O)=CC(OC)=C1OC
COC1=CC=C(NC=2N=C3C=CC=CN3C=2C=NC4=NC(NC5CCOC5)=NN4C)C=C1
CC1=NN=C(C(=O)OCC(=O)NC2=CC=CC(S(C)=O)=C2)O1
CCC(C1C)OCC(NC(=O)C(CO)CO)C2OC(N3C=NC4=C(N)N=CN=C43)C(O)C2O1
CC=C1C=C(NC2=NC(NC3CC3)=C4N=CN(CC5CCOCC5)C4=N2)C=C1
O=C1NN(C(=O)CC(=O)NC2=CC=C(F)C=C2)C(=O)C1=CC3=CC=C(OCC4=CC=C5C=CC=CC5=N4)C=C3
COC1=CC2=C(OC3=CC=CC(NC(=O)C4=CC=CC(C(F)(F)F)=C4)=C3)N=CN=C2C=C1OCCCN5CCCCC5
O=C1CCN=C(NC2=CC=C(Cl)C=C2)N1
CCSC1=CC=CC(N(C(=O)C2=CC=CC=C2)C(C(=O)NCC3CCCO3)C4=CC=CN=C4)=C1
COC1=CC=CC=C1C(=O)N(CC2=CC=C(CN(C)C3=CC=CC=C3)O2)C4(C(=O)NC5CCCCC5)CCN(C)CC4
NC(=NNS(=O)(=O)C1=CC=C(Br)C=C1)NCC2CCCCC2
CC1=C(C(=O)OCC2=CC=CC=C2)C(C3=CC=CC([N+1](=O)[O-1])=C3)C4=C(CCCC4=O)N1
CCN1CCN(CC(=O)NC2=CC=C(C3=CC=CC(C4=CC=CC(C(N)=O)=C4)=C3)C=N2)CC1
COC1=CC=C(C=NN2C(=O)C(CC3=CC=CC=C3)=NN=C2C4=CC=CC=C4)C=C1
CON=C(C(=O)N1CCOCC1)C2=CC=CC=C2OCC(=O)N3CCN(C4=CC=CC=C4)CC3
O=C(NCCC1=CC=CS1)NCC2=CC=NC3=C2C=CN3C(CN4CCCC4)C5=CC=CC=C5
CCCCCCCCCCCCOC(=O)C1=CC(O)=C(O)C(O)=C1
CC(=O)NCP(=O)(O)CNCC(=O)NO
CC1(C(=O)NCC2=NC3=CC=CC=C3[NH1]2)CCN1C4C5=CC=CC=C5OCC6=CC=CC=C64
C=C(C)C1CC=C(O)CC(C)(C)C(OC(C)=O)CCC(C)C1=O
CC(OC1=CC=C(I)C(Cl)=C1)C(=O)O
CC1=NC=C([N+1](=O)[O-1])N1CC(=O)NC2=CC=C(NC(=O)COC3=CC=C(Cl)C=C3Cl)C(C(=O)O)=C2
C=CCNC(=S)NNC(=O)C1CCCCC1
COC1=CC=CC=C1CN(C)C(=O)C2CCN(S(=O)(=O)C3=CC=C4C(=C3)OCCO4)CC2
O=C(CCN1C=C(I)C=N1)NCC2=NC=CC=C2Br
CCOC(=O)C1=CC(=CC2=CC=C(F)C=C2)CC(C)(C)O1
CS(=O)(=O)CCN1CC(C2CN(C(=O)C3=CC(C4=CC=CC=C4)=NC(C5=CC=C(Cl)C=C5Cl)=C3)C2)C1
CC(N)C(=O)NC(C(=O)N1CCCC1C(=O)NC(CC2=CC=CC=C2)C(=O)NC3=CC=CC=C3)C(C)C
CCOC(=O)C(C)NP(=O)(OCC1C=C(F)C(N2C=NC3=C(N)N=CN=C32)O1)OC4=CC=C(C)C=C4
C1C=CC=C1CCNC(=O)C2CC(S(=O)(=O)C3=CC=C(OCC(C)C)C=C3)CN2C(=O)C4CC(F)(F)CN4C=O
CC1=CC=CC(CC(=O)N2C3CCC2C=4C(C)=NN(C)C=43)=C1
CC(C)C(NC(=O)N1CCOCC1)C2=CC=C(C#CC3=CC=C(OC(F)F)C=C3)C=C2
COCCN1CC2C(C3=CC=C(C)C=C3)CC1CN2CC4=CC=C(C)S4
CC1CCN(C(=O)C2CCN(S(=O)(=O)C3=CC=C(N(C)C)C=C3)CC2)CC1
CC1=CC(NC(=O)C2=CC=CS2)=CC=C1Br
CCCCCC1=NN=C(NC(=O)C2CCCCC2)S1
O=C1NCCN(CC2=CC=C(OCCCN3CCOCC3)C=C2)C1=O
O=C(C1=CC=CN=N1)N2CCCC(N3CCCC3=O)C2
CN(CCOCN=O)N=O
NC(C1=CSC(C2=CC=CC=C2)=N1)C=3C=CSC=3
CCCC(=O)N1CCC(NS(=O)(=O)CC(=O)N2CCCC3=CC=CC=C32)CC1
CSCCC(NC(=O)OCC1=CC=CC=C1)C(=O)NC(CC(C)C)C(=O)NC(CC2=CC=CC=C2)C(=O)NC(CCC3=CC=CC=C3)C(N)=O
O=C(CCC1=C[NH1]C=N1)NC2CCC(CCN3CCC(C4C3)CC(=O)CC5=CC=CC=C5O4)CC2
C[N+1](C)(C)CCOP(=O)([O-1])OC1CCCCC1
C[N+1]1(C)CC2CCC1CC(OC(=O)C(O)(C3=CC=CC=C3)C4=CC=CS4)C2
CC1SC=2SC=CC=2CN1C(=O)NCC3=CC=NC=C3
CN(C)S(=O)(=O)N(C1=CC=CC=C1)C2=C(O)C=CC3=C2CCCC3
C=C(C)CCC1C(C(=O)OCCCCCC)CCC2(C)C(CCC3C4(C)CCC(OC(=O)CCCCCCC)(C)CCC4CCC32)CC1
CCC(=O)NC1=CC(C(=O)O)=CC(NC(=O)OCCSC)=C1OC
COC1=CC(OC)=C(C2=CC=C(Br)C=C2)C=C1C=C3SC(=O)NC3=O
CC1=CC2=NN=CN2C(C3=CC=C(Cl)C(Cl)=C3)C1
COC1=CC(COC(=O)C2=CN3C=C(C)C(C)=CC3=N2)=CC(OC)=C1OC
O=C(O)CSC1=CC=C(C2=NOC(=O)C3=CC=CC=C23)C=C1Br
COC1=CC=C(C#CC(C)O)C(C=NNCC2=CC=CC=C2Cl)=C1
CC1=CC=C(C(=O)N2CCN(C3=CC=C(F)C=C3F)CC2)C(=O)[NH1]1
CC(NP(=O)(OC1OC(C)C(O)C(N)C1O)OC2=CC=CC=C2Cl)C(=O)OCC3=CC=CC=C3
CCC(CC1COC(=O)N1)N(C)C
COC1=CC=CC(C(=O)NNC(=O)C2=CC=CC=C2Br)=C1
CSCC1=NOC(C2=CC=C(Cl)C=C2Cl)=N1
CCCC(O)C(C1=CC=CC(O)=C1)N(CC2=CC=CC=C2)C(=O)NC(C)C3=CC=CC=C3
C1=CCOC=CC=C1C2C(C(=O)C3=CC=CC=C3)=C(O)C(=O)N2C=4C=C(C)ON=4
COC1=CC=C2C(=C1)OC(C3=CC=C(OC(C)=O)C(OC)=C3)C(OC(C)=O)C2O
CCC1=CC=CC(CC)=C1NC(=O)CNC(=O)C2=CC=CO2
CCCCN1C(=O)N=C2N(C3=CC=C(F)C=C3)C4=CC=CC=C4N=C2C1=O
CC(=O)NCC1=CC(Cl)=CC=C1NC=NC(NC2=CC=C(N3CCNCC3C)C(N4CCOCC4)=C2)=NC=CCl
CC1=CC=C(C(=O)NC2=NN=C(S(=O)(=O)CC3=CC=CC=C3C#N)S2)C=C1
CC(O)CNC(=O)C(CC1=CC=CC=C1)NC(=O)CN2C(=O)C3=CC=CC=C3NC(=O)C2C4=CC=CC=C4
O=C1C(O)=C(O)OC1CC2=CC=CC(O)=C2
COC(=O)NC1CCC(CNC(=O)CCN2N=C(C(F)(F)F)C=C2CCCN(C(=O)C3CCOCC3)C)CC1
NC1=NC(C2=CC(NC(=O)NC3CCOCC3)=CS2)=C4C=N[NH1]C4=N1
CN(C)C(=S)NC1=CC=C(C(O)CO)C=C1
FC1=CC=C(NC2=NC=NC3=C2C(C4=CC=CC=C45)=CN3C6=CC=CC=C65)C=C1
CCC1=NC(CNC2=CC(CCC(=O)NCC=3N=CON=3)=CC=C2C(N)=O)=CS1
COC1=CC=C2C(=C1)C3=CC=C(C=CCOC4COCCO4)N=C3N2C
COC1=CC=C2C=C(C(C)C(=O)OCCN3CCN(CC4CC5=CC=CC=C5CN4C)CC3)C(=O)OC2=C1
O=C(CC=C(C1=CC=CC=C1)S(=O)(=O)O)NC2=CC=CC=C2Cl
C1CCCNC2=NC(N)=CC(=N2)NC(=O)C1CC(=O)NCCN(C3=CC(NS(C)(=O)=O)=NC=C3)Cl
COC(=O)NC(C(=O)N1CCCC1C(=O)NC(CCCN=C(N)N)C(=O)O)C(C)C
CCN(CC)C(=O)C(C1=CC=CC=C1)N(C2=CC=C(C)C=C2)C(=O)C3=CC=CC=C3
COC=C1C=C(CN2C(=C3CCN(CC4CCCO4)CC3)C(=O)N(C)C2)OC(OC)=C1
CC1=NN(C)C=2[NH1]C(=O)C(CC3=CC=C(N4CCOCC4)N=C3)=CC1=2
NC1=C(F)C(N2CCC(N)C2)=C(F)C3=C1C(=O)C(C(=O)O)=CN3C4CC4
O=C(NCCC1=CC=CC(OCC2=CC(=O)N3C=CSC3=N2)=C1)C=4C=C(C5CCCN(C6=CC=CC(C(F)(F)F)=C6)C5N)NC7=CC=C(F)C=C7N=4
CCCCNC(=S)NC1=CC=C(C2=NN(C(N)=S)C(C)(C)C2)C=C1
N#CC=CC=CCC(=O)NC1CCC2(CCN(C(=O)C3=CC=CC(Cl)=C3)CC2)O1
CC=C1C(C)=CC(C=2OC3=CC=C(S(=O)(=O)NC(C)(C)C)C=C3C=2)C=C1
O=[N+1]([O-1])C1=CC=C2[NH1]C(NCC3=CC=CC=C3C#N)=NC2=C1
O=C1CCC2=CC=C(NC(=S)NC3=CC=C(C(F)(F)F)C=C3)C=C2N1
COCC(=O)N1CCC(C2C1)OC(C)(C)CC3=CC=C(Br)C=C32
C1NC=C(NC=2N=C(N)N(CC3=CC=C(F)C=C3)N=2)N1
CCCCN(C(=O)C1CC2CCC(C1)N2)C(C3=CC=C(OCC)C=C3)C4=NNC(=O)CC4=O
CC(C)(C)C(=O)NC1=CC=C(C(=O)C2=CC=C3C(=C2)OCCO3)C=C1
O=C(NC1=CC=CC(F)=C1F)C2=CC=C(C3=CC=CC=N3)S2
COC=CC1=CC=2SC(S(=O)(=O)C3=CC=CC=C3)=NC1=2
O=C(NC1=CC=C(C2=NC3=CC=CC=C3N4N=NN=C24)C=C1)C5=CC=C(OCCN6C=NC=N6)C=C5
C1NC(NCCC(C2=CC=CC=C2)C3=CC=CC=C3)=NC4=C1N=CN4C5OC(COP(=O)(O)O)C(O)C5OC
CCOC=C1C=C(N2CC3(CCN(CCCOC4=CC=C(C5=CC=CC(C#N)=C5)C=C4)CC3)OC2)OC=C1
COC1=CC(C=CC(=O)OCCC(OC(C)=O)COC(COC(=O)C2=CC=C3C(=C2)OCO3)C(OC(C)=O)COC(=O)C4=CC=C(C)C=C4CC)=C1O
CC1=CC=CC2=C1OC(C3=NCCN3)CO2
CS(=O)(=O)NN(CC(=O)O)C(=O)NCC#N
CCCC1CCCCCCCCCCCCCCCCC(O)C(O)CCCCC1C(O)CCCCC(O)C(O)CCC(O2)CCCC(C)O2
CC(C)(C)OC(=O)N1CCCN(C(=O)C2=CC=C3[NH1]C(C4=CC=CC(Cl)=C4)=NC3=C2)CC1
CCOC1=CC=C(CC2=CC(C3OC(CO)C(O)C(O)C3O)=CC(OC)=C2C)C=C1
COC1=CC=C(CCC2NCCC3=C2[NH1]C4=CC=CC=C34)C(OC)=C1
COC1=CC=C2C=CC(=O)OC2=C1CCN3CCN(C4=CC=CC(Cl)=C4)CC3
COC1=CC=C(OC)C(CN2CCC(CO)(C3=CC=CC=C3)CC2)=C1
[O-1][N+1]1=NN(C2=NC=CS2)C3=CC(OCCC4=CC=CC=C4)=CC=C31
CCCN1CCN(C2=CC=C(NC3=NC4=CC5=CC=NC=C5C(=O)N4C(O)=C3)C=C2)CC1
O=C(NCCCN(CC1=CC=CC=C1)CC2=CC=CO2)C3=CC=CC=C3O
C=C(C)NCC1OC2=CC=CC=C2OC1C(=O)C3=CC=C(F)C=C3
CC(C)CC1C(=O)OCC2=C1C=C3N(C2=O)CC4=CC5=CC(OC6CCOC6)=CC=C5N=C43
NC1=CC=CC=C1S(=O)C=CC=C(C(=O)NC2=CC=C3C(=C2)CC4(C3)C(=O)NC(=O)N4CC)C
N=C(N)NC(=O)C1=CC=C(C2=CC=C(C3=CC=CC=C3S(N)(=O)=O)C=C2Cl)S1
CC1=CC=CC=2C=C(CN(CC3=CC=CO3)C(=O)CCC(=O)NC4=NC=CS4)C(=O)[NH1]C1=2
O=C(C1=CC=C(Br)C=C1)N2CCN(C3=NC=CC=N3)CC2
CCCCOC1=CC=C(N2C(=O)C(CC3=CC=C(F)C=C3)NC4=CC(S(=O)(=O)NC5=CC=CC=N5)=CC=C42)C=C1
COC1=CC=CC=C1N2CCN(CCCCNC(=O)CC3CCCCC3C)CC2
CCOC1=CC=C2C(=C1)C(=O)C(=CC(=O)NC3=CC=C(F)C=C3N4CCNCC4)C2=O
CC(=O)NC1=CC(=O)C(O)=CC1=O
CC1C2=CC=CC(O)=C2C(=O)C3=C(O)C=C(O)C=C31
C1C=CC(NC(=O)C2CCCN2C(=O)C(NC(=O)C(NC(=O)CCC(N)C(=O)O3)CCCCC3)C(C)C=N)O1
ClC1=CC=CC=C1COC2=CC=CC=C2CN3CCCC3
CN(CC1=N[NH1]C(=O)S1)C2=CC=CC=C2C=3C=NN4C=CC=CC=34
COC1=CC=CC(N(O)CC2=NN=C(SCC(=O)NC3=CC=C(Cl)C=C3)S2)=C1
C1C2CCC3C4=CC=C(O)C=C4CCC3C2CCC(N(C)C(N)=O)C1O
CC1=CC(O)=CC(=C1)C2(C)CCC(O)C2C(C)(C)O
CCOC(=O)CC1CC(O)C(C=CC(=O)N2CCC3=C(OC)C=CC(I)=C3C2C4=CC=C(O)C=C4OC)N(CC)C1=O
CC=NN(C(C)C1=CC=C(C(C)(C)C)C=C1)C(=O)NC2=CC=C(C(=O)O)C=C2
C1=CC(CNCC2CCN(CCCN3CCCC3)CC2)=NO1
C1C=CC=C(C2=NC(CN3CCOC(C(=O)NCC4=CC=CN=C4)C3)=CO2)C1
O=C1C=C(C2=CC=CN=C2)OC3=CC=CC=C13
O=C(CN1C=CC=N1)C2=CC=C(F)C=C2
O=C(O)C1=CC=C(C(=O)NC=2SC(Cl)=CC=2C3=NN=N[NH1]3)C=C1
CC1=NOC(C)=C1S(=O)(=O)N(C2C=CN(CC(=O)C3=CC=C(C#N)C=C3ON)N2)C4CC4
C=C(C)C1CCC2(C(=O)NNC=O)CCC3(C)C(CCC4C5(C)CCC(OC(C)=O)C(C)(C)C5CCC43C)C12
C=C(C1=CC=C(F)C2=C1)COOC3(CCCCC3)OO2
CC1=CC2=C(C=C1C(C)C)C3(C)CCCC(C)(SC4=CC=CC=C4)C3CC2
C1N2CCCC2CC1COC3=CC=C(N4C=CC=N4)C=C3C
O=C(NCC1=CC=CO1)C(=CC2=CC=CC(CO)=C2)NC(=O)C3=CC=CO3
CCCC1CN(C2=CC=CC=C2)CCC1N3CCC(O)(C4=CC=C(Cl)C=C4)CC3
COC1CC(OS(=O)(=O)C2=CC=CC(C(=O)O)=C2)C(C)(O)CC1C(C)O
C1OC=CC=C1NS(=O)(=O)C2=CC3=CC(=C2)N(C(=O)C=4N=C(C5=CC=CC(Br)=C5)OC=4CC)C3C=C
O=C(CC(SC1=CC=C(Cl)C=C1)C2=CC=CS2)NC3=CC=CN=C3
NC(=O)CC1CCN(C(=O)C2=CC=CC=C2)CC1
COC1=CC=CC=C1NC(=O)NC2=CC(C3=CN=C(N4CCNCC45)C=CC=CN35)=CC=C2F
CCOC(=O)C=CNC1=CC(C)=C(F)C(Cl)=C1
NS(=O)(=O)C1=CC=CC=C1C2=CC=C(C(=O)NC(CC3=CC=C(OC(=O)C4=CC=CC5=NC=CN45)C=C3)C(=O)O)C=C2
C1=CCCC=CC(C2=C(C)C=C(C)C(O)=C2C)C1
COC=CC=C(NC(=O)CN1C(=O)C(=CC2=CC=C(N3C=CN=C3)C=C2)SC1)SC=C
COC1=CC=C(C(=O)CCC(=O)NC(=S)NCC2=CC=CO2)C=C1OC
COC(=O)C1CC2=CC(C#CC3=CC=CC=C3)=CC=C2CN1C(=O)C(C4=CC=C(Cl)C=C4)C5=CC=CC=C5
O=C(O)C(CC1=CC=C([N+1](=O)[O-1])C=C1)CSC2=NC=C(C3=CC=CC(C(F)(F)F)=C3)C(CC4=CC=CC=C4)=N2
CC1(CC(=O)NC2=CC=CC(C(F)(F)F)=C2)CC(C3=CC=C(F)C=C3)=NO1
CC(C)CCN1C(N2CCC(C(N)=O)(N3CCOCC3)CC2)=NC4=CC=CC=C41
COC1=CN=C(N2CCN(CC3=CC=CS3)CC2)N=C1
COC1=CC=C(N2N=NN=C2C(C3=CC=CC=C3)N4CCCCC45CCCCC5)C=C1
CC(=O)OC1=CC(OC(C)=O)=CC(=C1)N(CCCCCOC=CC2=CC=C3C(OCCCCCOC4=CC(OCC5=CC=CC=C5)=CC=C4N)=CC3=C2)C(=O)C6=CC=CC=C6S
NS(=O)(=O)CCNC(=O)C(CC1=CC=C(C2=CC=CC=C2)C=C1)NC(=O)CCC3=CC=C(C(F)(F)F)C=C3
C1C2=CC=C(CC3CCN(C)CC3)C=C2NC=NC=C(C(F)(F)F)C1OC4=CC=CC=C4C(=O)N(CCO)CCON
CC(=NOCCN1CCOCC1)C2=C(C)[NH1]N(C3=NC4=CC=CC=C4S3)C2=O
C(=CC1=CC=C(CNC2=NCCN2)C=C1)C=NNC3=NC(N4CCCCC4)=NN3S
CCOC1=CC=CC=C1NC(=O)C2=CC(C3=CC(N)=CC=C3O)=N[NH1]2
CCN(CC)CCCNCCC1=CN(C2=CC=C(F)C=C2)C=CC=C(Cl)C=C1
CC1=CC=C(C)C(CN(C)CC2=CC=C3C(=C2)OCO3)=C1
CCCC1NCC2=CN(C3CCN(CC4=CC=CC(OC)=C4)CC3)C(=N)N=C2NC1=O
CN(C)CCCNC1CC2=CN(C3=CC=CC=C23)C(C1)O
C=CCSC1=NC=C(C(=O)N1C2=CC=C(C)C=C2)C(C)OC3=CC=CC=C3
CC(C)C(C1=C[NH1]C=C1C2=CC=C3[NH1]C(N)=NC(=O)C3=C2)[N+1](=O)[O-1]
COC1=CC=CC=C1NC(=O)NC2=CC=CC=C2C(F)(F)F
N#CC1=CC=C(C2=CC=C(CCC(=O)NS(=O)(=O)N3CCOCC3)C=C2)C=C1
O=S(=O)(N1CCSC1C2=CC=CC=C2)C3=CC=C(OCC(F)(F)F)N=C3
CN(CC1CCCO1)C(=O)CCS(=O)(=O)C2=CC=C3C(=C2)OCCO3
CNC(=O)C(CC1=CC=CC=C1)CC(O)C(CC2=CC=CC=C2)NC(=O)C3=CC=CC=C3
COC1=CC=CC(OC)=C1OCCCN2CCN(CCCCCNC3=NC(C4=CC=C(Cl)C(Cl)=C4)=CS3)CC2
O=C(NC1=CC=CC=2[NH1]N=CC1=2)N3CCC(N4CCOCC4)CC3
CNC(C1=CC2=CC=CC=C2C3C4=CC=CC=C4C1N3)C5=CC=CC=C5I
CC(C)CC1NC(=O)C(C)NC(=O)C(CC(C)C)NC(=O)CCC(=O)NC(CS)C(=O)NC(CC(C)C)C(=O)NC(CC2=CC=CC=C2)C(=O)NC(CC3=CC=CC=C3)C(=O)NC1=O
NC(=O)C[N+1]1=CC=C(NC2=C(Cl)C=C(Cl)C=C2Cl)N=C1
O=C1C(NCC2=CC=CC=C2F)=CC(=O)C3=NC(C4CC4)=CC=C3N1
COC1=CC=C(C(=O)C=CC2=CC=C(OC)C=C2)C=C1
O=C1C=C(CO)OC(C(O)C2=CC=C(NC3CC3)C=C2)=C1O
C=C1C=C(CN2CCCN(C3CCN(C4=NC=CC=N4)CC3)C2)C=C1
CC1=CC(CC(=O)O)=C(C)N1C2=CC(C)=CC=C2C
O=C1OC2=CC(N3N=NN=C3C4=CC=CS4)=CC=C2N1C5=CC=CC(Cl)=C5
CC(=O)C=C1C=C(OCC(=O)N2C3=CC=C(C4=CSC5=C(CC6(C(=O)O)CCCC6)C=CC=C5N43)C=C2)C=C1
BrC1=CC=CC(C2=CN=CN=C2Br)=C1
COC(=O)CC=1SC=2[NH1]C(C3=CC=CC=C3)=NC(=O)C=2C=1C#N
COC1=CC=C(NC2CCCCC2)C=C1CN3CCC4=CC(S(N)(=O)=O)=CC=C4C3
CCC1(OC2=CC=C(C=C3SC(=O)NC3=O)C=C2F)C(=O)NC(=O)NC1=O
COC1=CC=CC=C1NS(=O)(=O)C2=CC=C(N3CCCC3=O)C=C2
O=C1C=2C=N[NH1]C=2C(C3=CC=C(Cl)C=C3)N1O
CC(C)CCC1SC2=CC=CC=C2N(C)C1=O
O=C1OC(C2=NC=C(Cl)C=C2Cl)C(N3CCCCC3)=C1Br
CCNCC1CCN(C2=C(F)C=C3C(=O)C(C(=O)O)=CN(C4CC4)C3=C2F)C1=O
O=C1C(=O)N(CC2CS2)C3=CC=C(Cl)C=C31
CC=1OC=NC=1C(=O)NC2=CC=C(C(=O)NC3C4CC5CC(C4)CC3C5)C=C2
COCCC1C=CC(C)C(CCC2CC(O)CC(=O)O2)C1C
CCC(C)C(NC(=O)C(CC(C)C)NC(=O)C(CCC(=O)O)NC(=O)C(CCCCNC(=O)CC1=CC=C(O)C(OC)=C1)NC(C)=O)(O)NC(CCCN=C(N)N)C(N)=O
C1C=CC=C(CCC2C3C(CC(CCC(=O)O)(CC3)S2=O)=O)S1
CC#CCN1C(N2CCCC(N)C2)=NC3=C1C(=O)N(CC4=NC(C)=C(C5CC5)O4)C(=O)N3C
CC1=CC=CC(C)=C1S(=O)(=O)NCCC2=CC=CC(=C2)CC(C(=O)NCCC3=CC=CC(Cl)=C3)O
CC(C)C(NC(=O)OCC1=CC=CC=C1)C(=O)NC(CC2=CC=CC=C2)C(O)CC(CC3=CC=CC=C3)NC(=O)OCC4=CN=CS4
C1=NC=C(OC2(CCN(CC3CCC3)CC2)C4=CC=CC(C5=NC=CS5)=C4C)CC=CS1
COC1=CC=C(F)C=C1C2=CC=NC=3[NH1]C(C4CCCN(C(=O)CNS(C)(=O)=O)C4)=CC2=3
CC(C)C(NC(=O)C1=CC=CC=C1[N+1](=O)[O-1])C(=O)N2CCC3(CC2)OCCO3
COC1=CC=C(C=CC(=O)OCC(=O)N(C)C2=NC3=CC=C(N(C)CCN(C)C)C=C3S2)C=C1
FCCOC=C1C=C(C2=NC=C3N=C(NCCCN4C=CN=C4)[NH1]C3=N2)C=C1
N#CC=CC=CCC1=CC2=CC(=C1)C3(COC(N)=N3)C(C(=O)NCC4CCCO4)C(CF)O2
CC1CCCCOC(CN(C)CC2CCCCO2)C(C)CN(C(C)CO)C(=O)C3=CC(NS(=O)(=O)C4=CC=CC=C4)=CC=C3O1
C1=CC=C(CN2CCOCCN(CC=3C=CON=3)CC2C)C1
CC1=CC(CN2C=CC=C(N3C=NC(C(N)CC4=CC=CC=C4)=C3C)C2C)=C5C=CC(C(=N)N)=CC5=N1
CN(C)C1=CC=C(C=NNC(=O)NNC(=O)C2=CC=NC=C2)C=C1
CCS(=O)(=O)NC=C1C=C(OC)C(NC2=CC=C(C3=CC(OC)=C(OC)C=C3OC)N=N2)=C1
C1CC=CC=C1NC(N2)=CC3=NN(CC(Cl)C4=C(Cl)C=CC=C4Cl)C(C)=C3N(C)C2=O
C1OC=C2C=CN=C(C)C=C(N3N=NN=C3C4=CC=CO4)C2=C1
NC(=O)COC=C1C=C(OP(=O)(O)OCC2OC(N3C=CC(N)=NC3=O)CC2)OC=C1
O=CC1NCCC2=CC(OC(=O)NC=3C=CON=3)=CC=C21
O=C(NC1=CC=CC(O)=C1)NC2=CC=CC=C2N3CCC(O)(C4CC4)CC3
CC(C)=CCC1=C(O)C=C(C=CC2=CC=C(O)C=C2)C=C1O
CC(NC(=O)C1=CC=C(CS(=O)C2=CC=CC=C2O)O1)C(=O)O
CNCC1=CC(C(=O)N2CCC(O)C2)=C(C)N1C3=CC=C(Cl)C=C3Cl
CCOC(=O)CC1SC2=CC=C(Cl)C=C2NC1=C(C(C)=O)C=CC
CCC1CCC2(C)C(CC3OC(OC4OC(CO)C(O)C(O)C4O)C(O)C(O)C3OO)C5OC6(C)CCC1C52OO6
O=C(CCC1=CC=C(C2=CC=CC=C2)C=C1)C3=NC=C(C4=CC=CC=C4)O3
CCCC(C(=O)C1=CC=CC=C1)N2CCCC2
CCC(=O)NC1=CC=C(NC(=O)CSC2=NN=C(C)N2C3=CC=CC=C3)C(C(=O)O)=C1
C1C(C)NCCN1CCCNC(=O)C=2C=NN(C3=CC=CC(Cl)=C3)C=2C4CCN(C(=O)OC(C)(C)C)CC4CC
CCN(C=1C=C(Br)C2=NN=C(CC3=CC=C(OC)C(OC)=C3)N2C=1C)C4=CC=CC=C4OC
COC1OC(CO)C(N2C=NC(=O)[NH1]C2=O)C(O)C1O
C1C(C)(C)CCCC(NS(C)(=O)=O)C1NC(=O)NC2=CC=CC3=CC(S(=O)(=O)C(F)(F)F)=CC=C23
N#CC1=CC=C(OCC(=O)N2CCC(N3CCCCC3)CC2)C([N+1](=O)[O-1])=N1
N#CC=CC=CC=C(CC(N)=O)C1=CC(OCC2CSC(=O)N2)=CC=C1NO
CC1CC(=O)N(NC2=NS(=O)(=O)C3=CC=CC=C32)C1=O
CNC1C(O)C(NC)C(OC2OC(CN)=CCC2N)C(O)C1OC3OC(CO)C(O)C(O)C3O
COC1=CC=CC=C1S(=O)(=O)CCC2=NC3=CC(F)=CC=C3N2C(=O)CC4=CC=C(Cl)C=C4
CC=1[NH1]C2=C(N)N=CN=C2C=1C3=CC=CC(OC4=CC=CC(NC(=O)NC5=CC=CC(C(N)=O)=C5)=C4)=C3
O=C1C=C(OCCCCC2=C[NH1]C3=CC=CC=C23)C(=O)C4=C1C=CC(O)=C4O
CC(C)N(CCC1=CC=C(C(=O)OC2=CC=C(C(=N)N)C=C2)C=C1)C(=N)N
CC(=O)OCC12COC1CC(OC(C)=O)C(C)C(=O)C(OC(C)=O)C3=C(C)C(OC(=O)C(O)C(NC(=O)OC(C)(C)C)C4=CSC=N4)CC(O)(C(OC(=O)C5=CC=CC=C5)C2)C3(C)C
CC(CCCO)CC1=CC=C(OCCN2CCOCC2)C=C1
CC(OC(=O)NC1=NC=C(CC(=O)O)C=N1)C(=O)NC2=CC=C(OC(F)(F)F)C=C2
C1C=CC=C(N(C(=O)CCNS(=O)(=O)C2=CC=C3C(=C2)OC(=O)N3C4)CCCCC4C)C1
CN1C=CC(NC(=O)NC2C3(C)CCC(C3)C2(C)C)=N1
COC1=CC=CC=C1C2=CSC3=N[NH1]C(N)=C23
O=C(CN(C1=CC=CC=C1)C=2C=CSC=2)NC3=CC=CC(F)=C3
C=CC(=O)OCCC1(C)C2C=CC(=O)C2(C)C(OC(=O)C=C(C)C(C)C)C(O)C1
COCCNC(=O)C1CCCN(S(=O)(=O)C=2C(C)=NOC=2C=CN(C)C)C1
CC1CCCCN1C(=O)CN2C(=O)NC3(CCCCC3)C2=O
O=CC1CCCN1
O=C1N(CC2=CC=C(Cl)C(Cl)=C2)CCC13CCN(C4=CN=C5C=CC=CC5=N4)CC3
CC(=O)C1=CC=C2C(=C1)C=C(C(C)=O)C(C3=CC=CC=C3)O2
O=C(C=C(O)NN=CC(C1=NC2=CC(F)=CC=C2O1)C=CC3CC3)C4=CC=CN=C4
O=C(NCC1CCCC(S(=O)(=O)C2=CC=C(Cl)C=C2)C3=C(F)C=CC(F)=C3OCC1NCC)F
CC(=O)NC1C(O)CC(CO)(CCCCC(=O)O)OC1C(O)C(O)CO
CCC12C(=O)C(Cl)C(=O)C1(C)CC3(CCCC3C(=O)C(CC4=CC=CC=C4)CC(C)(C)OC)CC2C(=O)CC(O)COC(C)=O
CN(CC1=NC2=CC=CC=C2N1C)C(=O)C3=CC([N+1](=O)[O-1])=C(Cl)C=C3N4CCCC4
CN1CCN(C2=CC=CC(Cl)=C2)CC1
CC1=CC=C(C=C2C=CC3=CSC(C)=C3C2(C)C)C(C)=C1
CN1CCN(CCCCN(CCC2=CN(C3=CC=C(F)C=C3)C4=CC=CC=C4C2=O)C5=C(C#N)C=C(F)C=C5F)CC1
CC1=CC(C(=O)NC(C)C2=CC=C(OCCN(C3CCC3)CC)C=C2)=C(C4=CC=C(F)C=C4)S1
NS(=O)(=O)C1=CC=C(NN=CC2=CC=CC=C2OCC3=CC=CC=C3)C=C1
C1=CC=C(C=C2C=C(CNCCCCCOC3=CC=CC=C3OCCC)C2)N=C1
CCCN1C(=O)C=2N=C(C3=CC=C(OCC4=NC(C5=CC=C(Br)C=C5)=NO4)C=C3)[NH1]C=2N(CCC)C1=O
C=1C2[NH1]C=CC=C(N=C3SC=C[NH1]3)C2C=1C
CCC(=O)N1C=CC=C(CN=C2N=C(C)C=C(C3=CC=C(C(=O)NC4=CC(C5=NC=CS5)=CC=C4NC)C=C3)N2N)C=C1
CC1OC=CC=C(C(=O)NC2C(=O)NC3=CC=CC=C3C2=O)C1F
CC(C)CN(CC(O)C(CC1=CC=CC=C1)NC(=O)OC2COC3OCCC23)S(=O)(=O)C4=CC=C5N=CSC5=C4
CCCNC(=S)CN1CCC(NC(=S)NC2=CC=CC(OC)=C2)CC1
O=NN(CCCl)C(=O)N(CC1=CC=C(F)C=C1)N(C(=O)C2=CC(Cl)=C(Cl)C(Cl)=C2)C(C(=O)NC3CCCC3)C4=CC=C(Cl)C=C4
CC1=NC2=CC=C(Cl)C=C2C=C1Br
CCOC(=O)C1=CC=NC(N2CCCC2CNS(=O)(=O)C3=CC=C(Cl)S3)=C1
CC1=CC=CC=C1C(=O)N2CC3CN(C4=NC=CC=N4)CC3C2
NC(=O)CN1CCCC1C2=CC=C(N3CCN(C4=NC=NC=5SC=CC4=5)CC3)C(F)=C2
CCOC=1C=CSC=1C2=NN(C3=CC=CC(OC)=C3)C(C4=CC=CC(F)=C4)C2
O=C(NC1CCCCC1)N2CCC(CC3=CC=C(O)C=C3)CC2
CCNC(=O)NCC1CC2=CC=CC=C2CN1C3CCN(CC4=CC=CC(OC)=C4)CC3
CC(=O)C1=CC=CC(NC(=S)OCCN2C(=O)C3=CC=CC=C3C2=O)=C1
COC=C1CC(O)=C(OC)C=C1C(=O)CCCC=C(C)C
CC(=O)NC(C)CC1=CC=C(C#CC2=CN=C(OCC3=CC=CC=C3)N=C2)C=C1
COC1=CC(OC)=CC(CN2CCN(CC3=CC=CC(NC(=O)N(CCF)N=O)=C3)CC2)=C1
CC(C)(C)C1=CN(C2=CC=CC=C2)N=C1C3=C[NH1]C=N3
COC1=CC=C(N2C(=O)CSC2=S)C=C1
C=CC1CC1(NC(=O)C23CC(CN2C(=O)C(NC(=O)C(NC(=O)CC4CCCCN4C(C)C5)CCCCC5C)(C)CCC)(C)C36CCC6C=O)NS(=O)(=O)N7CCCC7
CN(C)CCOCCOC1=CC=C(CC2=CC=C(C(=O)N3CCN(C)CC3)S2)C=C1
CC1CCC2C(C)C(OCCN(C(=S)SCC3=CN(CC(=O)O)N=N3)CC)OC4OC5(C)CCC1C42OO5
CC1=CC=CC=C1NC2=NC(C3=CC=CC=C3)=NC4=CC=CC=C24
O=C(NC1=CC=CC(Br)=C1)NC2CCCCC2OCC3=CC=CC=C3F
CCCCCCCCCS(=O)(=O)C1=CC=C2C=CC=CC2=N1
O=C(O)C1=CC=CC=C1C2=CC=CC=C2N=NC3=CC=C(C(=O)O)C=C3
CS(=O)(=O)C1=CC=C(C2=C(C#N)C3=CC=C(S(N)(=O)=O)C=C3N2)C=C1
CC(C)CNC(=O)CN1C(=O)C2=CC=CC=C2SC3=NC=CC=C31
O=C(C(=CC1=CC=CC(Br)=C1)SCC2=CC=C(Br)C=C2)C3=CC=C(Br)C=C3
O=CC1CC(OC(=O)C2=CC(Cl)=C(O)C(Cl)=C2)C3=CC=CC(O)=C31
CCC(CC)C(=O)NC1=CC2=C(NC3=CC=CC(Cl)=C3)N=CN=C2C=C1OCC4=CC=C(C5=CC=CC=C5)C=C4
CC1=CC=CC=C1C(=O)NC2=CC=CC=C2N3CCN(C(=O)C4=CC=CC=C4)CC3
COC12C3C(COC(C)(C)OC3C1O)NC(CCCNC(=O)COC4=CC=CC=C4)O2
CCC(=O)N1C2=CC=C(CC(=O)N3CCN(C4=CC=C(N5C=CN=C5)C=C4)CC3)C=C2CC1C(=O)O
ClC=CC(Cl)=CCNC=NN1C=C(C(F)(F)F)C=CC1=O
O=C(C1=CC=C(Cl)C=C1)C2CCN(C(=O)C3=CC=CC(C4=CC=C(C5=NC6=CC=CC=C6[NH1]5)C=C4)=N3)CC2
COCCCNC(=O)C=1C2=C(N3C=CC=CC=13)C(=O)C4=NC=CC=C4C2=O
CC(CC(=O)O)C(=O)N1C2=CC=C(OCC3=CC=C4C=CC=CC4=N3)C=C2OCC1C
N1=C(N)C=CC=CC1NC(=O)CC2C(=O)N(CCC3=CC=C(Cl)C=C3)C(=O)CN2CCC4=CC=C(C(=O)N5CCCCC5)C=C4C
CC(NC(=O)C1=CC=C(NC2=NCCCN2)C=C1)C3=CC=C(F)C=C3
C1C=CC=CC1(N2CC(C(=O)OC3(C)CN4CCC3CC4)CC2=O)C
C1S(=O)(=O)NCCCC=C1C2=CC3=C(C4=CC=C(C5(N)CCC5)C=C4)N=CN=C3N2CCC(F)(F)F
CC(C)NC(=O)NC(=O)COC(=O)COC1=CC=C(Cl)C=C1C(N)=O
O=S(=O)(C1=CC=C(F)C=C1)C2=CC=C(F)C(C3=NOC(CC=4ON=C(C5=CC=CC=C5)C=4NC6=CC=CC=C6)=N3)=C2
COC1=CC=CC=C1C(=O)N2CCCC(NC3=CC=CC=C3)C2
COC1=CC=C(C(=O)C=CC2=CC=CC([N+1](=O)[O-1])=C2)C=C1OC
ClC=CC=CC(CSC1=CC=C(OC2CN3CCC2CC3)C4=CC=CN=C14)Cl
CC(=O)NC1=CC=C(C(=O)NC2=CC(C)=CC=C2O)C=C1
CCC1=CC=C(C(=O)NC(CC2=CC=CC=C2)C(=O)NN=C3CCCC(=O)C3)C=C1
O=CC(CC(=O)O)NC(=O)C1CCCN1C(=O)C(CC2=CC=C(O)C=C2)NC(=O)CC3=CC=CC=C3
CC1CN(C(C)CO)S(=O)(=O)C2=CC=C(C#CC3=CC=CC=C3)C=C2OC1CN(C)CC4=CC=C5C(=C4)OCO5
COC(=O)CC1=N[NH1]C2=C1C(=O)N(C3=CC=C(C(C)=O)C=C3)C(=O)N2C4=CC=C(OC)C=C4
CN(CC1CCOC2=CC=CC=C21)C(=O)CC3=CC=C(F)C=C3
C1=CC=C(SC2=NC(N3CCC4=CC=CC=C43)=NC(N5C=CN=C5C)=N2)C=C1
COC1=CC=C(N2CCN(C(=O)CCC(=O)NC3=NCCS3)CC2)C=C1
CN(C)S(=O)(=O)C1=CC2=CC(=C1)N(C3CCCC(N4CCN(C5=CC=CC=C5C#N)CC4)C3)CCO2
CC1COC(=O)C2(C)COC(C)(C3C(C)NC4=CC(C)=C(C=CC5=CC=CC=C5)N=C43)C(C)(CC(C)CNC(C)C(O)C1(C)OC(=O)CCC#N)CC(C)NC2=O
COC1=CC=C2C(CCC3=CC(OC)=C(OC)C(OC)=C3Br)=C[NH1]C2=C1
NC1=CC(N)=CC=C1CC2=CC=CC=C2
CC(C)OC(=O)NC1=CC=CC(CN2N=C(C3=CC=C(Cl)C=C3)N(CC(=O)NC4CCCCCC4)C2=O)=C1
CC1=CC(OC(=O)C2=CC=CN=C2Cl)=CC=C1CS(=O)(=O)C3=CC=CC(OS(N)(=O)=O)=C3O
NC=1N=C2C3=CC=C(Cl)C=C3N=C(CCC4=NC5=CC(CO)=CC=C5[NH1]4)N2N=1
NC(=O)C1CCN(C(=O)C2=CC=C3C(=C2)NC(=O)CS3)CC1
CCCCCCCCCCCCCCCCN1CCC(C2=CC=C(CC(C(N)=O)N3N=C(O)[NH1]C3=O)C=C2)CC1
CC1CC2CC(C1=NO)C(=O)C2C3=CC=C(OC4=CC=CC=C4)C(I)=C3
CCCNC1C=C(C)C=C2C[NH1]C3(C(C4=NC=NN4CC)CCCN3C(=O)C=5C=NN(C6=CC=C(C(F)(F)F)C=C6)C=5)C=NC12
O=C(O)CCC(=O)NC1=CC=C(C2=NC3=CC=C(Cl)C=C3S2)C(Cl)=C1
CS(=O)(=O)NC1=CC=C(CC(NC(=O)OC2=CC=CC=C2)C(=O)NCC3=CC=CC=C3)C=C1
C=C(C)C(C1)NC(=O)N(C(=O)C(=C(C#N)C2=CC=CC=C2O)C(=O)OC3CCCC3)C4=CC=CC=C41
NC(=O)CC(C1=CC=C(Cl)C=C1)P(=O)(O)C2=CC=C(Cl)C=C2
C1C=CC(COC=CC=C(C(=O)NCCNC(=O)C=C2C(N3CCCC3C(=O)O)C=CC=C2C(C)C)CC=C)=C4C=CC=CC4=N1
O=CC=CN(C1CCC(N2C=NC3=C(C(F)(F)F)N=CN=C32)O1)C=O
COC(=O)C1=C(C)NC(C)=C(C(=O)OC)C1C2=CC=CC([N+1](=O)[O-1])=C2
O=C(N=CS1CCS(=O)(=O)N1)C2=CC=CC=C2
O=C(CCC1=CC(Cl)=CC(Cl)=C1)NC2=CC=C(C3=CC=CC=C3C4=NN=N[NH1]4)C=C2O
CC1=CC(Cl)=CC(C)=C1CC(N)C(=O)N2CC3=CC=CC=C3CC2C(=O)NC(C)(C)C
CN(C)CCNC(=O)C1CCC2=C1C=CC(F)=C2F
CCCCCC(CCCCC)NC(=O)NC1=CC=C(OC2=CC=CC=C2)C=C1
CCCCCCCCCCCCCCCCN1C=C(CCC(=O)O)N=N1
CCOCCC1CNC(=O)CC(C2=CC=C3C(=C2)OCO3)C1=NOC4=C(F)C(F)=C(F)C(F)=C4F
N#CC1=CC=C(CC2=NC3=CC(C4=CC=CO4)=CC=C3O2)C=C1
CC(C)OC1=CC=C(CC2SC(=O)NC2=O)C=C1
CC1=CC=CC2=C1NC(=O)C3=C2C4=CC=CC=C4N3C
CCN1N=C(C)C=C1N2CCC3CCC(C2)N3C=O
O=C(OC1CCN(C2=CC=CC=C2Cl)C1)C3CCN(S(=O)(=O)C4=CC=C(Cl)C=C4)CC3
CCCCCCCCCOC(=O)C(C=C(C=1C=COC=1)N(C)C(=O)[NH1]CC)C(=O)OCCCCCC
CCCCCCCCCCCCCC(=O)NC(CC(C)O)C(=O)NC(CCCN)C(=O)NC(CC(C)C)C(=O)NC(CC1=CC=C(O)C=C1)C(=O)NC(CC2=CC=CC=C2)C(=O)NC(CCCN)C(N)=O
ClCC1=CC(Br)=CC=C1OC2=CC=CC=3[NH1]C=C(C2=3)CC
CC1=COC=C1S(=O)(=O)N2CCN(CC3=CC=CC=C3)CC2
O=C(C=CC1=CC=C(F)C=C1)C2=CC(=O)C3=C(O)C=C(O)C(O)=C3O2
CC(OC1=CC=C(Cl)C=C1)C(=O)NCC2=NN=NN2C
O=C(O)C1=CC=C(C2CCCN(CC3=CC=C(C(F)(F)F)C=C3)C2)C=C1
CN1CCN(C2=CC=C(NC=NC=C([N+1](=O)[O-1])C(NCCC3=CC=CC=C3)=N)C=C2)CC1
O=S(=O)(CC1=C(F)C(F)=C(F)C(F)=C1)C2=CC(Cl)=C(OCC(O)CN3CCN(F)CC3)C(Cl)=C2
O=C1CN(CCN2CCCC2)C3=CC=CC=C3N1CC4=CC=CC(C(F)(F)F)=C4
C=CCN1C(SCC2=CC=CC(F)=C2)=C(C#N)C(=O)[NH1]C1=O
O=C(NC1=CC=C(OC(F)(F)F)C=C1)C=2C=NC(=O)[NH1]C=2O
CC(C)(C)OC(=O)NC1CC(=O)N(S(=O)(=O)C2=CC=C(C(C)(C)C)C=C2)C1
CC1=NN(C2=CC=C(Cl)C=C2)C(C)=C1CN(C)C(=O)C3=CC=C4C(=C3)CCN4C(=O)C5=CC=C(Cl)C=C5
COC(=O)C1=CC=CC(NC(=O)NC2N=C(C3=CC=CC=C3)C4=CC=CC=C4N(CC(=O)NC5(C#N)CCCC5)C2=O)=C1
CSC=1SC(C(=O)NCOC(C)O)=CC=1C#N
CCCCC(=O)NN=CC1=CN(CC)C2=CC=CC=C12
COC1=CC=C(N(CC(=O)NC2CCCCC2)C(=O)CCC(=O)NC3=NC=CS3)C=C1
CC1=NNC(=O)C1C2CC(CCC3=C(Br)C=C(NC(=O)C(C)C4=CC=CC=C4)C=C3)OC2=O
CN1N=NC(NC(=O)C2=CC=C(N3C=CC=CC3=O)C=C2)=N1
O=C1C(C2=NS(=O)(=O)C3=CC(CCCC)=CC=C3N2)=C(O)C4=CC=CC(F)=C4N1C5CC5
O=C(NC1=CC=CC=C1C(=O)N2CCOCC2)C3=CC=CC([N+1](=O)[O-1])=C3
CC1(C)OC(=O)C(OC2=CC=C(Cl)C=C2)=C1C3=CC=C(OC(F)F)C(C(=O)O)=C3
CN1C(=O)OCC12CC3=CC=CC=C3C2
CCC1=C(C(=O)NC2=CC=CC(C(F)(F)F)=C2)OC3=CC=CC=C13
NC=1[NH1]N=C(C2=CC=C(F)C=C2F)C=1C3=NC4=CC=CC=C4S3
CC(C)C1CCC2C3CCC4CC(O)CCC4(C)C3CCC12C
CSC1=NN=C(C2=CC=NC=C2)N1C
COC1=CC=CC=C1C(=O)NC2=CC3=CC(C)=CC=C3C=C2
CN1C(SCC(=O)NC2=CC(C(F)(F)F)=CC=C2N3CCN(C)CC3)=NN=C1C4=CC=CN=C4
CC=C1C=CC(C(=O)N2CCC3(CC2)CN(C4=CC=CC=N4)C(=O)CO3)=C1
CCCC=1[NH1]N(C2=CC=CC=C2)C(=O)C=1[N+1](=O)[O-1]
CC1=CC=C(NC(=O)CCCS(=O)(=O)C2=CC=C3C(=C24)CCN3C(=O)C5CNCC54)C=C1
CSC1NC(N)=NC2=C(N3C=CC=C3)N=C(NC(CO)CC4=CC=CN=C4)N=C21
CC1=NN(C2=CC=CC=C2)C=C1C3=CC(N4CCCCC4)=CC(N)=C3C(=O)NC(C)C
CCN(CC)C=NC(C)=NC1=C(C(=O)[NH1]C(=O)N1C)NC2=CC=C(Cl)C(Cl)=C2
CCOC(=O)C1C(C2=CC=CC=C2)CC3CCC1N3C
COC1=CC=C(CCN2C(=O)CCC2(C)C(=O)NCC3=CC=CC=C3Cl)C=C1OC
CC1=CC=CC(C2=NC3=NC=CC=C3N2C4CCNCC4)=C1
CC1=NC2=C(C(NC(C)C)=N1)CN(C(=O)C3=CC=C(C=4C=CSC=4)C=C3)CC2
CCSC=1OC(C(=O)NCCCN(C)C)=CC=1[N+1](=O)[O-1]
COC1=CC=C2[NH1]C(=NC(=O)NC(C)CCC3=NC4=CC(Cl)=CC=C4[NH1]3)SC2=C1
CCOC(=O)C1=CC(NC(=O)C2=CC=CC=C2)=CC=C1N3CCOCC3
CN1CC(=CC2=CC=CS2)C(=O)C3(C1)C(C4=CC=CC=C4F)C5CSCN5C36C(=O)NC7=CC=C(Cl)C=C76
COC1=CC=C(C=CC2=CC(O)=C(OC)C(OC)=C2)C=C1OC
CCC1=CC=C(S(=O)(=O)N2CCCCC2C3=NC(C4=CC=C5C(=C4)OCO5)=NO3)C=C1
ClC1=CC(N2CCN(C3=CC=CC=C3)CC2)=C4C=CC(NC5CCOCC5)=NC4=N1
COC1=CC=C(OC)C(CNC(=O)C2=CC3=CC([N+1](=O)[O-1])=CC=C3O2)=C1
CC1=C(C2=CC=CC=C2)N=C3C=CC=CC3=C1C(=O)NC(C)C4=CC=CC=C4
CC(Cl)C(=O)NC1=CC=C(CNC(=O)OC(C)(C)C)C=C1
C1=CC=C(C=2C=NN(CCN3CCOCC3)C=2)C=C1
CC(C)CN(CC1=CC=C2C(=C1)OCCCO2)C(=O)CCOC3=CC=CC=C3
O=C(C=CC1=CC=C(NC23CC4CC(CC(O)(C4)C2)C3)C=C1N)O
CCCCOC(=O)C=CC(=O)OCCC
CCOC(=O)C(C1)CCC2(C)CCC(C)C(=CC(=O)C3C4(C)CCC(=O)C(C)(C)C4CCC32)CC1C
O=C1C=2[NH1]C(=S)N(CC3=CC=C(F)C=C3)C=2C4=NC5=CC=CC=C5N=C4N1CC6=CC=CC=C6
O=C(C=CC1=CC=C2C=CC=CC2=C1)NCCCNCCCNC(=O)C3=CC=CC=C3
O=C(CNC(=O)CC1C=CC(CC(=O)O)=CC1=O)C2=CC=CC=C2
CS(=O)(=O)C1=CC=C2OC(C3=CC=C(C4=CC=C(Cl)C=C4Cl)N=C3)=NC2=C1
O=C1C2=CC=CC=C2N=C3SC4=C(Cl)C=C(Cl)C=C4N13
CS(=O)(=O)OCC(Cl)=CC(Cl)=C(CC1=C(Cl)C=CC(Cl)=C1OC(C(F)(F)F)CO)C(Cl)=CCl
C1C(C)CC(NC(=O)C(CC(C)C)N(C)C(=O)CC)C(C)(C)N1
NC1=NC(C2=CC=CO2)=CC(NCC3=CC=CC(C(F)(F)F)=C3)=N1
CNC1CN(CCCCCOC2=CC=C(C3=CC=C(Cl)S3)C=C2)CC1
COC1=CC2=CC(C3=CC=CC(NC(=O)NC4=CC=CC=C4)=C3)=CN=C2C=C1OC
CC(NC(=O)C1=CC=CS1)C(=O)N2CCN(CCCOC3=CC=C(C4=NOC(CC5CCCC5)=N4)C(F)=C3)CC2
CC1=CC=C2[NH1]C(C(O)C3=CC=C(OCCN4CCCC4)C=C3)=NC2=C1
NCCCCNC(=O)C1CCCN1C(=O)C(CC2=CC=C(O)C=C2)NC(=O)C(CCCCN)NC(=O)C3=CC=C(N)C(N)=C3
COC1=CC=C2C(=C1)C(=O)C(=O)N2CCOCCOP(=O)(O)OCC(N)C(=O)O
COC=C1C=C(C(=O)NC2=CC=C(CCNCC(O)C3=CC=CC=C3)C=C2)C=C1C(=O)N4CC5=CC=CC=C5CC4C(=O)NC(C)(C)C
COC1=CC=C(OC2=CC=C([N+1](=O)[O-1])C=N2)C=C1
CS(=O)(=O)C(C(=O)NCCS(N)(=O)=O)C1=NC2=CC=C(C3=CC=C(S(C)(=O)=O)C=C3)C=C2S1
CCC(=O)C1=C(O)SC(C2=CC=C(C)C=C2)=C1C3=CC=C(C)C=C3
COC1=CC2=C(C=C1O)CCCC23CCC(C4)C(C5=CN=CO5)CCC34
CC1=CC=C(C)N1C2=CC=C(C3=CN=C(NC(C)C4CC4)N=C3)C=C2
COCCNCC1=CC(Cl)=CC(N2N=C(C(C)(C)C)C=C2NC(=O)NC(C)CO)=C1
O=C(C1=CC=CO1)N(C(=S)N2CCC(CN3CCCCC3)CC2)C4=CC=CC=C4
CC1=CC(NC2=CC=C(S(N)(=O)=O)C=C2Cl)=C3C=CC(N)=CC3=N1
CC(C)C(=O)N1CCC(N2CCN(C3=CC=C(F)C=C3)CC2)CC1
COC(=O)C12CC(CC(=O)NCC3=CC=CN=C3)C(=O)N(CC4=CC=CC=C4)C1=CCC(C)(C)C2
CCC(=O)N1CC(O)C(O)C(OC(CO)C(O)C(O)C(O)COO)C1(CO)C(O)CO
CCCN1CCCC(OC(=O)C(O)(C2=CC=CC=C2)C3=CC=C(Cl)C=C3Cl)C1
COCCN1CCN(C(=O)C2=CC=C(C3=CN=C4C=C(C5=CC=C(OCC6CC6(F)F)C=C5)C=CN34)C=N2)CC1
CCOC=C1C=CN=C(NC(=O)COC2=CC=C(N(C)S(=O)(=O)C3=CC=C(C)C=C3)C=C2)SC=C1
CNC1=C(C#N)C=NC2=CC(C3=CC=C(C#N)C=N3)=CC=C12
S=C(NC1=CC=C(Cl)C(Cl)=C1)N2CCC3=CC=CC=C3C2CN4CCCC4
CCOCC1CN(C(=O)C=2C=C(C3=CC=CS3)ON=2)C(C(C)C)C(C)(C)N1
NC(=O)C1=CC=CC(NC(=O)C2=CC(C3=CC=C(Br)C=C3)=NC4=CC=CC=C24)=C1
CC1=CC=C(C=NN(C2=CC=CC=C2)C=3[NH1]C=CC=3)C=C1S(=O)(=O)N(C)C
CCN1N=C(COC)C=C1C2=CC=CC(Cl)=C2
O=C(CSC1=CC=CC=N1)NC2=CC=C(S(=O)(=O)N3CCOCC3)C=C2
CC(C)(C)OC(=O)NC(C#N)C1=CC=C(OCC(=O)NC2=CC=CC3=CC=CC=C23)C=C1
O=C1NC(=O)N(CCCCCCCCC2=CC=CC=C2)C1=O
O=C(CCCCNC1=NC2=CC=CC=C2[NH1]1)CC(=O)NCC3CCC=4N=C(S)[NH1]C(=O)C=4C3
CCC1(CCC2=CC=CC(Cl)=C2)C(=O)NC(=O)NC1=O
O=C(O)CCN1C(=O)C2=CC=C(NC(=O)C3CCCCC3)C=C2C1=O
COC1=CC=CC(CN=C(NO)C2=CC=C(C)N=C2OC3=CC=CC=C3OC)=C1
CC1CCC(NCC2=COC(C3=CC=C(OC(F)(F)F)C=C3)=N2)CC1
COC=CC=C1C(NCCC(N2C(C)=NC3=CC=CC=C32)C1=O)=C
O=C(CN1CCCCCC1)NC2=CC=C(CC3=NC4=CC=CC=C4O3)C=C2
NC1=CC=C(CO)C=C1NC2=NC3=CC=CC=C3N4C=NC=C24
CN1CCCC1CCOC2=CC=C(C(=O)C=CC3=CC(Br)=CC=C3F)C=C2C=4C=C[NH1]N=4
CCC=1C(Cl)=NC(=O)[NH1]C=1O
CC1=CC(C)=CC(N)=C1OC2=CC(C)=C(Br)C(C(=O)O)=C2
O=CC(OC1(COC(=O)C2=CC=CC=C2)OCCCCC1)=C(C3=CC=C(Br)C=C3)C(=O)C4=CC=CC=C4
COC=C1C=C(S(=O)(=O)NCC(C2=CC=C3C(=C2)OCO3)N4CCN(C5=CC=CC=C5)CC4)C=C1
C1CC(CC)CC(NC(=O)NC=CC=C(NC2=C3C=CC=CC3=NC4=CC=CC=C24)CC5)=CC=CC=C5O1
CC(=O)C=CC=C(SC1=NC(C)=NC2=C1C(C3=CC=CC=C3)=NN2C(=O)C=4C=C(C)ON=4)C
O=NCC1=CC=CC=C1C2=CC=CC=C2
CC1=CC=C(C=NN2C(=O)C=C(O)[NH1]C2=S)C=C1C
COC=CC=C(C(=O)C(C=CC1=CC=C(OC(C)=O)C=C1)=C(CC)C2=CC=CC=C2C)COC
CC=1C=CSC=1CN2CCCC(C(=O)C3=CC=C4[NH1]C=CC4=C3)C2
CNC(=O)C1CC(O)CN1C(=O)C2=C([N+1](=O)[O-1])N=C3N2CCN3C(C)C
CC1=NC=CC=C1C(N=O)N2CCN(CC3CC3)CC2
COC(=O)C=CC=C(CN1CCC(N2N=CC=C2NC(=O)C(N)CC3=CN=C[NH1]3)C1C)C
CCC=1N=C2C=CC(C(=O)N3CCN(C4=CC=C(OC)C=C4)CC3)=CN2C=1N(C)C(=O)C5=CC=C(Cl)C=C5
CC1=NN=C(CSC2=NC=3SC=CC=3N2CC(=O)O)O1
CC1=CC(F)=C(NC(=O)N2CCCCC2)C=C1NC3=NC=CC(=N3)C=4C(=NN(C)C=4C5=CC=CS5)CC
CCN(CC1=CC=C(OC(F)(F)F)C=C1)C(=O)C2=CN=CC=C2SC3=CC=CC=C3
CC(=O)C1CCN(C(=O)NCC23CC4CC(CC(C4)C2)C3)CC1
CC1=C(C=C2C(=O)O)SC=NC=C1C(C3=CC=CC=C3)=C2
CCSC1=CC=CC=C1NC(=O)CCN2CCN(C3=CC=CC=N3)CC2
CC(S)C(=O)NC(CC1=C[NH1]C2=C(Br)C=CC=C12)C(=O)OCC3=CC=CC=C3
CCC(=O)NC1=CC(OC)=CC=C1SCN2C=CC=C2
CCOC(=O)C=1C=C(C2=CC=C(Cl)C=C2)N(CCC(=O)NC3=CC=CC(C(F)(F)F)=C3)C=1C
CC1OC=CC=C(CNC(=O)C2=CC=C3C(=C2)N(CC4=CC=C(F)C=C4)C(=O)CS3=O)C1
COC1=CC(NC(=O)C(N)CC2=CC=CC=C2)=CC=C1NC(=O)C(C)(C)C
CCOC=C1C=CN=C(NC2=CC=C(NC(=O)NCCCN3CCOCC3)C=C2)SC=C1
NC1=N[NH1]C(=O)C2=C1N=CN2CC3=CC=CC=C3
CNC1C=C2C=C(NC(=O)CN(C3=CC=C(F)C=C3)S(C)=O)OC=C2C1=O
CC1=CC=C(OC2CCN(CC=3C=NN(C)C=3)CC2)C=C1
O=C1NCC2=CC(Br)=CC(Br)=C21
CCN(CC)CC1=CC=CN1C2=CC=C(C=C3C(=O)N(C4=NC5=CC=CC=C5[NH1]4)N=C3)C(Cl)=C2
CCCCCCCCCCCCOC(=O)CCN
CN1CCC23C4=C5C=CC(O)=C4OC2C6=NC=C(C7=CC=CC(Br)=N7)C=C6CC3(O)C1C5
COC1=C2C=C(C3=C(CC4=CC=CC=C4F)N=CN3C2C)N=N1
CS(=O)(=O)C1=CC=C(CNC(=O)C2CCCCN2C3=CN=C(C(F)(F)F)C=C3C)C=C1F
CC1=NN=C(SCC(=O)N(C2=CC=CC=C2)CCCS)S1
O=C(CC1=CC(Cl)=C(Cl)C=C1Cl)N2CCC3=C([NH1]C4=CC=CC=C34)C2C5=CC=C[N+1](CCCO)=C5
ClC1=CC=CC(N2N=NN=C2SCC3=CN(CC4=CC=CC=C4)N=N3)=C1
CC1=CC=CC=C1CC2=NC(=O)[NH1]C3=CC=CC=C23
CC(C)CC(NC(=O)C(CC1=CC=C(O)C=C1)NC(=O)C(C)NC(=O)C(N)CCCN=CN)NC(=O)NC(CC2=CC=C(O)C=C2)C(=O)NC(CC3=CC=C(O)C=C3)C(N)=O
ClC1=C2C=C(C=C1Cl)N3C=CC=C3C(NC4=CC=C(C5=CCOCC5)C=C4)=N2
N#CC1=CC=C(SC2=CN=CC=3N=C[NH1]C2=3)N=C1
O=C(NC1=C(C2=CC=CC=C2)[NH1]C3=CC=CC=C13)C4=CC=CC([N+1](=O)[O-1])=C4
OC1=CC=C2C(=C1)OC(OC3=CC=C4C=CC=CC4=C3)C2CCC5=CC=CC(F)=C5
CC1=CC=C(C(=O)C2=NC(C)=C(C3=CC=C(Cl)C=C3)S2)C=C1
O=C(NC(CC1=CC=C(Cl)C=C1Cl)C(=O)N2CCN(C3CCCCCCC3)C(CN4CCCC4)C2)C5CC6=CC=CC=C6CN5
NC1=C2C=CC(=C1)OCCNC2
COC1=CC=C(N(C=O)C2=CC(S(=O)(=O)N3CCCCCC3)=CC=C2N(C)S(=O)(=O)C4=C(C)C(C)=CC=C4COCC)CC=C1
CC1=CC=C(OCC(=O)NC2=CC=C(Cl)C(C3=NC4=CC=CC=C4O3)=C2)C=C1C
CC(C)CC1=NC2=CC=C(Br)C=C2C(=O)N1N=C3CCOC3=O
CNC(=O)C1=CC(Br)=CC(NC(=O)N2CCN(C3=CC=C(C#N)C=C3)CC2)=C1OC
O=C1N=C[NH1]C2=C1C(C3=CC=C(Cl)C=C3)C4=C(C=CC5=CC=CC=C45)O2
CCOC1=CC=C(C2=C3CCN(CC2)CC3)C=C1
CC(C)C1=CC=C(OCC(=O)NC2=CC=C(S(=O)(=O)NC3CC3)C=C2)C=C1
COC1=CC=C2N=CC=C(NC(=O)C3CCC(CNC(=O)C4=CC=CC(C(=O)NC5=CC=CC=C5)=C4)CC3)C2=C1
COC1=CC=C(C(=O)NCC2=NN(C)C(=O)C(N)=C2)C=C1
O=C(NC1CCCC1)C=2N=C3C=CC=CN3C=2CN4CCN(C5=CC=CC=C5Cl)CC4
O=C1[NH1]N=C(COC2=CC=CC=C2)N1CC3=CC=CC4=C3OCO4
COC1=CC=C(CNC2=NC(C3=CC=C(OC)C(OC(F)(F)F)=C3)=CS2)C=C1
O=C1CCCN1C(=O)CSC2=NN=C(COC3=CC=CC4=CC=CC=C34)O2
CCSC(=O)OC1C2C3=C(O)C=C(O)C=C3OC1C4=CC=C(O)C(O)=C4OC2(CC5=CC=C(O)C=C5)C=O
O=C1C(=O)N(CCCC2CCCCC2)C3=CC=CC=C31
O=C(NN1C2=C(CC1C3=CC=CC=C3F)CCC2)C4=CC=CS4
CS(=O)(=O)N(CCCl)N=NC1=CC=C(S(N)(=O)=O)C=C1
CCOC(=O)C(C)NC(=O)C(NC(=O)C1=CC=CC=C1OC)C(C)O
O=C(NC1=NC2=C(F)C=CC=C2S1)NC3=CC(Br)=CC=C3OC4=CC=C(Cl)C=C4
CCOC(=O)C1OC(N2C=NC=3C(=O)N=C[NH1]C=32)C(O)C1O
COCCCN1C(NC(=O)C2=CC=CC=C2F)=C(C#N)C3=CC=CC=C31
CC(C)C(C)CC(C)C(O1)CCCC23CC=C4CC(OC(=O)C(C)N(CCCl)CCCl)CCC4(C)C2CCC31C
CC(=O)NC1=CC=C(CNC(=O)C2=CC(=O)[NH1]C3=CC=CC=C23)C=C1
CC1=CC(NCC2=CN=C3N=CC=CC3=C2)=CC=C1CN4CCC(NC(=O)C5=C[NH1]C(C)=C5)CC4
CCCNC(=O)CCCN(C=1OC(C2=CC=CC=C2)=NC=1C(C)CC)C
COC=C(CC1=CC2=CC=CC=C2N1C(=N)CC)NC=CC3=CC=CC=C3
CCCCCCCCCCCC1CCC(=O)OCC1COP(=O)([O-1])OCC[N+1]2CCOCC2
C=C(CC1C(C)CC2CCC3C4=CCC(OC(C)=O)CCC(C)C4CCC23CC1O)C(C)C(=O)O
CCCCCCCCCN(CC1=CC=CC=C1)C(=O)CNC=[N+1](CCCCCCCCCCCC)C2=CC(NCCC(=O)N(C)C)=CC=C2
O=C1[NH1]C2=CC(Cl)=C(Cl)C=C2N3C=CC=C13
C1=CC=C2C(C#N)=C(N3CCC(C4=CC=C(C(F)(F)F)C=C4)CC3)N=CC2=C1
O=C1C(=CC2=CC=C(Cl)C=C2)SC(=S)N1CCN3CCCCC3
CC(C)C1=NN(CC2=CC=CC=C2)C(=O)N1C3=CC=CC=C3
COC1=CC=C(Cl)C=C1NC(=O)C(N)=C2C(=O)NC3=CC=CC=C32
CCN(CC)C(=O)CC1COC2=CC=CC=C2O1
CC(C)CC(N)C(=O)NC(CC(=O)O)C(=O)O
C=1=CCC2C(C(C)C)CC(O)CC2(C)CCC(O3)C(C)C=1CC4C5(C)CCC(O)C(C)(C)C5CCC43CC
CC1=CC=C(NC2=NC(C3=CC=NC(C#N)=C3)=CS2)N=N1
O=[N+1]([O-1])C1=CC(O)=CC(C=NN2C(C3=CC=NC=C3)=N[NH1]C2=S)=C1
COC1=CC=C(C=C2OC3=CC=C(O)C=C3C(=O)C2=C(CN(C)C)NC)C=C1
CCNC(=O)NC1=C2NC3=CC=C(N4CCOCC4)C=C3N=C2C=N1
CN1N=C(C2=CC=CC=C2)C=C1C(=O)NCCC(CCNC3CC4=CC(CN5C(=O)CNC5=O)=CC=C4C3)(C6=CC=CC=C6)CC
N=C(N)NCCNC1=NC=C(Br)C=C1C(=O)NCC2CCCN2S(=O)(=O)C3=CC=CC=C3
CC(C)(N)C(=O)NC(COCC1=CC=CN=C1)C=2N=NN(C3C(CO)OC(CO)C3O)C=2C4=CC=CC=C4
COC1=CC=C(CCN2C(C(=O)O)=CC=C2C=CCCC(C)(C)C)C=C1OC
CCCCN(C)CCC1=C(C(=O)N(CC)CC)N=C2C=C(C)C=CN12
COC1=NC(NC2=CC(F)=C(C(=O)N3CC(O)C3)C=C2OCOC)=NC=C1C(F)(F)F
CC(C)N1CCOCC2(O1)C3CC4CC(C3)CC2C4
COCCCN1C(=O)C(=CC=2C=C(C)N(C3CC3)C=2)CSC1=NC4=CC=C(Br)C=C4
CC1CCCCOC(CN(C)CC2=CC=C(Cl)C(Cl)=C2)C(C)CN(C(C)CO)C(=O)C3=CC(NC(=O)NC4=CC=C(C(F)(F)F)C=C4)=CC=C3O1
CNC1CN(C)CCCN(C=C(C(=O)N2CCOCC2)C3=NC4=CC=CC=C4N3C=O)C1
CN(C1)C=CC=C(C2=CC(C=CC3=CC=C(O)C=C3)=CC(=O)N2CCC4CCCN4C)C1
C=CCN(CC=C)C(=O)COC(=O)C1=CC=CS1
CCOC(=O)NN=C(C1=CC(F)=CC=C1F)CCC2=CC=C(N3CCCCCC3)C=C2
CC(=NNC1=CC=CC=C1)C2=CC=CC=C2
O=C(O)CC(=CC1=CC=C(OCCC2=CC=CC=C2)C=C1)[N+1](=O)[O-1]
COC=CC=C(C(=O)OCC1(CO)CC(=CC2=CC=C(C)C(Br)=C2)C(=O)O1)C
CCOC(=O)C1=C(C)N(C)C(C)=C(C(=O)OCC)C1C2=CC=CC(NC(=O)C3=CC=CC=N3)=C2
CC1CCCCN1C(=O)CSC2=NC(=O)C=C(N)[NH1]2
CC1=CC=C(OCCNC(C(=O)NC2CCCCC2)=CC=3SC=CC=3C)C=C1C
CC1=CC=C(N2N=CC3=C2C4=CC(C(N)=O)=CC=C4NC(=O)C3)C(Br)=C1
CC(C)CC1=C(OCC2=CC=CC3=CC=CC=C23)C=CC(C=O)=C1O
CC1CN(C2=NC=C(C(F)(F)F)N=C2Cl)CCN1S(=O)(=O)C3=CC=C(C(=O)NC4CCCCC4)N=C3
O=C(C=CC1=CC=CC(S(=O)(=O)N2CCOCC2)=C1)NO
NC=NC1NC(=O)C2=C(NCC3=CC=CC=C3F)C=CC=C2N=C1
CC1CN(C(C)CO)C(=O)CC2=CC(Br)=CN=C2OC1CN(C)CC3=CC=NC=C3
NC1=NC(=O)CN=C2N(C3OC(COCP(=O)(O)O)C(O)C3O)C2[NH1]1
COC1=CC=CC=C1N2CCN(CCCCCN3C(=O)CC4(C3=O)C(C)CCCC4)CC2
O=C(OCCC1CC(CC2=CC=C(Cl)C=C2)CCN1S(=O)(=O)C3=CC=CC=C3)N4CCN(C5CCCCC5)CC4
BrC1=CC=CC(CN(CC=2C=CSC=2)C3CCC3)=C1
O=C(NCCN1CCOCC1)C2=C(Cl)C=CC=C2Cl
COC1=CC=C(N2N=NC=C2C(=O)O)C=C1
COC1=CC=C(NC(=O)CN(C)C(=O)C2CCN(S(C)(=O)=O)CC2)C=C1OC
O=C1C(=CC2=CC=C(OC3=CC=CC=C3)C=C2)CCCC1O
O=C(C1=CC=C[NH1]C1=O)N2CCCC2
CC=1C=CSC=1C2=C(C#N)C(N)=C(C#N)C(N)=C2C#N
COC1=CC=C(NC(=O)CCC(=O)N(CC(=O)NCCC2=CCCCC2)C3=CC=C(C)C(Cl)=C3)C=C1
CN(C)C(=O)C1=CC(C2=CC=C(Cl)C(Cl)=C2)=CC=C1CNC3=CC=C(C(=O)NCCCN4CCCC4=O)C(Cl)=C3
O=C(O)C=C1C(=O)N(CC2=CC=C(F)C=C2)C3=CC=CC=C3S1
C(=NNC1=NC=C(C2CCC2)O1)C3=CC=CN=C3
CCCCCCCCCCCCCCCCCCNC1=CC=C(S(=O)(=O)NC2=NC(C)=CC(C)=N2)C=C1
CC(=O)OC1C(N2C=C(C)C(=O)[NH1]C2=O)OC(COP(=O)(OCCOC(=O)C(C)(C)C)OCC3=CC=C([N+1](=O)[O-1])C=C3O)C1OC(=O)C(C)(C)C
O=C(CCC1NC(=O)C(C2=CC=CC=C2)OC3=CC=CN=C31)NC4=CC=C(F)C=C4F
CN1C(=O)CN=C(C2=CC=CC=C2F)C3=CC(Cl)=CC=C31
COC1CN(CC2=COC(C3=CC=C(Cl)C=C3Cl)=N2)CC1N
COC1=CC=CC=2C3=C([NH1]C1=2)C4=NC(=O)OC4(C5=CC=CC=C5)C3
CC1=CC=C2[NH1]C(=O)C=3C=C(NC(=O)C4=CC=CO4)C(=O)OC=3C2=C1
O=C(O)C1(O)CC(O)C(OC2C3=CC=CC=N3)CC1C4OC42
O=C(NCC1=NC(C2=CC=C3C=CC=CC3=N2)=NO1)C4=CC=CS4
CN(O)C(=O)C(CC1=CC=CC=C1)NC(=O)C(N)CC2=CC=C(O)C=C2
N#CC1=C(C(N)=O)N=C(C2=CC=CC=C2O)N=C1NCC3=CC=C(F)C=C3
O=C(C=1[NH1]C2=C(CO)C=NC(C3CC3)=C2C=1)Cl
O=C(O)CC1CCC(CNS(=O)(=O)C2=CC=C(C3=CC=CC=C3)C=C2)CC1
CC1=C(NC(=O)CCNC(=O)C2=CC=C(Cl)C=C2)C(=O)N(C3=CC=CC=C3)N1C
CCCCN1C=NC(C(=O)OC)=C1
N#CC1=CC(S(=O)(=O)N2C=CC=N2)=CC=3C=C(OCP(=O)(O)O)C(=O)[NH1]C1=3
COC1=CC=C(C2=NC(CNCCC3=CC=C(C)C=C3)=CS2)C=C1
CC1CN(C(C)CO)S(=O)(=O)C2=CC=C(C#CCOC3=CC=CC=C3)C=C2OC1CN(C)S(=O)(=O)C4=CC=C(F)C=C4
CC1=CC=C(S(=O)(=O)N(CC(C)C)CC(O)C(CC2=CC=CC=C2)NC(=O)C(C(C)C)N(CC3=CC=C(F)C=C3)C(=O)OC(C)CC)CC=C1
CC1=CC=C(NC(=O)CSC2=NN=C(C=3C=COC=3C)N2C4=CC=CC=C4)C=C1Cl
CCCC(=O)NC1=C(O)C=CC(C)=C1C
CC1=CC=C(C)C(CN2N=C(NC(=N)N)C3=CC=CC=C3C2=O)=C1
NC(=CC(=O)C1=CC=C(F)C=C1)C2=CC=C(F)C=C2
BrC1=CC=CC(N2CCN(CC3=CC=C4C(=C3)OCO4)CC2)=C1
COC=C1C=C(C2C3=CC(OC)=C(OC)C=C3CCN2C4=CC=CC=C4)C=C1
ClC1=CC=C(NCC2=CC=CC=C2)C=N1
CC1=NN(C(N)=S)C(N)=C1C=2C=CSC=2
COC1=CC=C(C)C=C1NS(=O)(=O)C2=CC=C(OCC3=CC=CO3)C=C2
CC=C1C(C(=O)N2N=C(C3=CC=CC=C3)CC2C4=CC=C(F)C=C4)=C(C)O1
COC=CC=C(C=C(C)C(=O)NCCNC(=O)C12CC3CC(CC(C3)C1)C2C)C
CC1=NN(CC(=O)O)C=C1[N+1](=O)[O-1]
CCCC(CCC)S(=O)(=O)C1=CC=CC2=CN=CC=C12
COC=CC=C(NC(=S)N1N=C(C)C(C2=CC=C(OC)C=C2)=C1CC)C
COC=CC=C(C1=CN(C(CO)C2=CN(C)N=C2C3=CC=C4C(=C3)OCCO4)C5=CCCC5C1)N=C
CC(C)CC(NC(=O)C1CC2=C([NH1]C3=CC=CC=C23)CN1)C(=O)O
NC1=CC=C(C2=CC=C([N+1](=O)[O-1])C=C2)C=C1
COC1=CC=CC=C1C2=NC(NC3CNC(=O)C4=CN(C)C=C43)=NC5=C(OC)C=C(OC)C=C25
CC(C)(C)S(=O)NC1=CC=CC=C1C2=CC=C(CN3C=CN=C3)C=C2
CC(CNS(=O)(=O)C1=CC=CC2=CC=CN=C12)NC(=O)C3=CC=CC4=NC5=C(N=C34)CCCC5
ClC1=CC=CC(CC2=C[NH1]C=N2)=C1
CN(CCCN)C(=O)C1=CC=CC(=C12)N=C(NC3=CC4=C(C=C3C#N)OCO4)N2C
CC(C)C(CO)NCC1=CC=CN=C1
COC1=CC=CC=C1NC(=O)CN2CCCC(NC(=O)CC(C)(C)C#N)C2
CC1=NC(NCCC2(CC(=O)O)CCCCC2)=NC3=C1C(=O)[NH1]C(=O)N3C
C[N+1]1(CCCCCCCCCCC[N+1](C)(C)CC2=CC(=O)C3=CC=CC=C3O2)CCCCC1
CC1=CC(C)=C(NCC(=O)NC(=N)NC2CCCCCC2)C(C)=C1
O=C(NC1CCCCCC1)C2CCN(S(=O)(=O)C3=C(Cl)C=CC=C3Cl)CC2
CC(CCC1=CC=CC=C1)NC2=CC(=O)C=C(N)C2=O
COC1=CC=CC=C1N2CCN(CCCNS(=O)(=O)C3=CC=CC(C(=N)N)=C3)CC2
CN1C=NC2=C(C(=O)NC3=CC=CC=C3Cl)C=CC=C21
CC=1[NH1]C2=CC=C(C(=O)NC3=CC=C(Cl)C(Cl)=C3)C=C2C=1C
CC(C)C1=CC=CC=C1NC(=O)CSC2=NN=C(C3CCCCC3)O2
COC1=CC(C)=C(C=CC=C(CCC(=O)NC(C2=CC=CC(C)=C2)C3=CC(Cl)=CC=C3NC4N(C)OC(C)=C4C)CC)CC=C1
CC(C)=CCCC(C)=CCCC(C)=CCN1CCOP1(=O)COCCN2C=NC3=C(N)N=CN=C32
CC(SCC(=O)N1CCN(C2=CC=C(F)C=C2)CC1)C(=O)NC3=CC=CC=C3C(F)(F)F
COC=C1C=C(NC(=O)NCC2=NC3=CC=CC=C3C(=O)N2C4=CC=C(Cl)C(Cl)=C4)C=C1
O=C(CCCCC1CCSS1)NC2=CC=CC=C2
O=C(NCCC1=CC=CC=C1)C2CCN(C3=CC=CC=N3)CC2
CCCC(=O)NC=1[NH1]N=C(C2=CC=CC=N2)C=1C3=CC=CC=C3
NC(=O)C1=CC=CC(S(=O)(=O)N2CCN(CCNC(=O)C3CCC(=O)N3)CC2)=C1
CC(=O)C1=CC=CC(N(C)C(=O)C=2SC3=NC4=C(C=C3C=2C#N)CC(C)(C)NC4=O)=C1
O=CC1=CC=CC=2C=CN(C3=CC=C([N+1](=O)[O-1])C=C3)C(=O)C1=2
CCC(C(=O)OC(C)CCOC(=O)C=1[NH1]C2=CC=CC=C2C=1)CN3C=C4C=C3C5=CC=CC=C5S(=O)(=O)N4C
CCCCCCCCCCCCCC(=O)NC(CCC(=O)OCC1OC(N2C=C(C)C(=O)[NH1]C2=O)CC1NCC)=O
CC(NC(=O)C(CC1=CC=CC=C1)NC(=O)C(NC(=O)C(NC(=O)CC2=CC=CC=C2)C(C)C)C(C)CC)(O)O
COC1=CC(C(=O)NCCC2=NN=C(CC3=CC=CC=C3)N2CC4CC4)=CC(OC)=C1OC
CC1=CC=C(C)C(N2CCN(C(=O)NC3=CC=CC(C(F)(F)F)=C3)CC2)=C1
COC1=CC(CCC(=O)NC2=CC=CC(Br)=C2)=CC(OC)=C1OC
CC(C)N(CCCN(C)C)C(=O)C1=CC=C2C(=C1)C(O)(C(F)(F)F)C3=CC=CC=C32
COC1=CC=C(C)C=C1NC(=O)CSC2=NC3=CC=CC=C3N=C2CC(C#N)C4=NC5=CC=CC=C5N4
CC1SC(C2=CC=CC=C2F)N(CCC3=CCCCC3)C1=O
CC(=O)C1[N+1]=CC=C(CC=C(C2=C3C4=CC=CC=C4S2)C5=CC6=CC=C5CCC(=O)NC(CC7=C([NH1]C8=CC=CC=C78)CC9=CC=CC=C9)C(=O)NC36)C=C1
COC1=CC=C2C(=C1)OC(C3=CC=C(OCCN4CCCCC4)C=C3)C5=C2C(=O)OC6=CC(OCCN7CCCC7)=CC=C56
CCCOC(=O)C(CC1=C(OC(=O)C2=C(C)C=C(C)C=C2C)[NH1]C3=C(C)C=CC=C13)N=CNCC4=CC=C(OC)C=C4
CCC(CC=C(C(=O)OCC1=CC=CC2=CC=CN=C12)N3C(=O)C(NC(=O)C(N)C4=CC=CC=C4)C3CCCC)C(=O)O
COC1=CC=C(C(=O)NC2CCN(CC(N)=O)CC2)C=C1[N+1](=O)[O-1]
O=C(O)C1=CC=CC=C1N2C(C3=CC=CC=C3)=CC4=CC=CC=C42
CC1=CC=CC(C)=C1OCC(=O)NC(C(=O)N(C)C)C(C)C
CC1=CC2=CC=C(N3CCCC3)C=C2[NH1]C1=O
N=C(N1)NCCC2C(CC(NC(=O)CN3C(=O)CN(CCCC4=CC=CC=C4)C(=O)C3CC5=CC=CC6=CC=CC=C56)C2=O)C1
COCCN1C(NC(=O)C2=CC=CC(C=O)=C2)=NC3=CC=CC=C31
COC1=CC(NC(=O)C2=N[NH1]C(N=O)=C2)=C3N=CC=C(C)C3=C1
CC(=NNC(=O)C1=CC=CC=C1)C2=CC=C(NC(=O)C3CCCC3)C=C2
COC(=O)NC1CCC2=CC(OC)=C(OC)C(OC)=C2C3=CC=C(SC)C(=O)C=C31
CC(C)C(CNC(=O)C1=CC=C(C#N)C=C1)NC(=O)C(CC2=C[NH1]C3=CC=CC=C23)NC(=O)C(=CCCO)NC(=O)C4=CC=CC=C4F
CC1=C(C(=O)OCC2CCCCC2)C(C3=C[NH1]C=C(Cl)C3=O)CC(=O)N1
COC1=CC=C(NC(=O)C2=CC=CC=C2NC(=O)C=C(C(F)(F)F)C=CCl)C=C1C3=CN=CO3
CC=C(C)C(=O)OCC(OC1)=CCCC2C(C)(C)C(OC(C)=O)CCC2(C)C1CCOC(=O)C(C)CC
COC1=CC=CC=C1C2=NN=C(SCCCN3CCCCC3)O2
CC=C1CNCCC2=C1C=CC=3[NH1]C4=CC=C(O)C=C4C2=3
COC1=CC=C(NC(=O)COC2=CC=CC=C2C(N)=O)C(OC)=C1
COC(=O)C1=CC(C2CCNC2)=C3C=CN(CC4=CC=C(C(F)(F)F)C=C4)C3=C1
N1C=CC=C(C=NC(C(C2=CC=C(Cl)C=C2)N3C=CN=C3)=NO)C=C1
CCCC1=N[NH1]C(C2=CC=CC=C2)=C1C3=NC4=CC=CC=C4S3
CC(=O)OC1=C(C(C)C)C=C(C)C=C1C(=O)O
CC1=CC=C(NC(=O)CSC=2C(=O)N(CC3=CC=CO3)C4=CC=CC=C4C=2)C=C1C
CCCCNC(=O)C=CC=C(CSC1=CC=C(C(=O)OCC(=O)NC=2C=C(C)ON=2)C=C1[N+1]=O)[O-1]
COC=C1C=C(C=C2C(=O)C(C(=O)NC3=CC=CN=C3Cl)=CN4CCCN24)C=C1
COC=CC=C(C1=CN=CC(N2CCC(N3CCCCC3)CC2)=N1)C=CNC(=O)C4=CC=CC(C(F)(F)F)=C4
O=C(O)C=CC=C1C=CC(N(CC2=CC=C(C3=CC=CC=C3)C=C2)C(=O)C4CCCC4)=C1
COC1=CC(NC(=O)CCCNC(=O)C2=CC=C(Cl)C(Cl)=C2)=CC=C1CN3CCCC3
CS(=O)(=O)NCCC1CCC(NC(=O)C2=CC=C3[NH1]N=C(C4=CC=C(Cl)S4)C3=C2)CC1
COC1=CC=C2C(=C1)CCC(=CC3=CC=CC=C3OC)C(=O)N2
O=C(OCC#CCN1CCOCC1)C2=CC=CC=C2CN3C=CN=C3
CN(C)CCCN1C(=O)CSC1C2=CC=C(Cl)C=C2
COC1=CC=C(CN2CCN(C)C(CC3=CC=CC=C3)C2)C(OC)=C1OC
CCCCCCCCCCCCCCN(C(=O)CCC1=CC=CC=C1)CCCCCCCCCN(C)C(=O)CCC
O=C(COC(=O)C1=C[NH1]C2=CC=CC=C12)NC3=CC=CC=C3C(F)(F)F
C=CCNC(=O)COC1=CC=CC=C1C2=CC(C(=O)O)=NN2C3=CC=C(F)C=C3
CCCNC(=S)NC1=CC=C(N2CCOCC2)C(C)=C1
CCCCOC1=CC=C(N=CC2=CN(C3=CC=C(Cl)C(Cl)=C3)C(=O)[NH1]2)C=C1
COC1=NC=CC=C1C(=O)N2CCC(CO)(CC3=CC=CC=C3C4=CC=CS4)CC2
CS(=O)(=O)C1=NC2=CC=CC=C2S1
COC=C1C=C(OCC=C2N(CC(=O)N3CC(C#N)CC3C4=CC=CC(Cl)=C4)N=N2)C=C1
BrC1=CC=C2[NH1]C(C3=CC=CN=C3)=NC2=C1
O=C(NCCC1=CCCCC1)C2CCN(S(=O)(=O)C3=CC=CC=C3)CC2
O=C(NCCNS(=O)(=O)C1=CC=C(NC(=O)C2CCCO2)C=C1Cl)C3=CC=C(Cl)C=C3
CCNC(=O)OC1=CC=C2C(=C1)C3(C)CCN(CC)C3C2
CCCOC(=O)C1=CC=C(NC(=O)CC(CC2=CC=CC=C2)C(=O)O)C=C1
CC1CCCN1CC2C=CC=C(SCCC=3OC(C4=CC=CC=C4)=NC=3S(=O)(=O)C5=CC=C(N6C=NC(C)=C6)C=C5)C=C2
CCCCC1=NC=2C=CN(C3=CC=CC=C3C(=O)OC)C(=O)C=2N1CC4=CC=C(C5=CC=CC=C5C(=O)O)C=C4
CC(C)CC(NC(=O)C1CCCCC1)C(=O)NC(CC(=O)C2=NC(C(O)(C(F)(F)F)C(F)(F)F)=CS2C)(C)C
O=C(C(CC1=CC=CC=C1)NC(=O)OCC2=CC=CC=C2N3)CCOCC3
CC1=NC=2C=CN(CC(C)C)C(=O)C=2C(=O)N1C3=CC=CC=C3
OC1=CC=C(N=CCCC2=CC=CC=C2)C(O)=C1
CC1=CC=CC=C1OCCN2C(=O)NC(CC3=CC=C(Cl)C=C3)C2=O
COC1=CC(CC2=CN=C(N)N=C2N)=CC(OC)=C1OC
CCCCCCCCCCCCNC(=O)CCCCCCCCCCCCCCC(=O)C1=CC(=O)C2=C(O)C=CC(OCCCCCCCC=CC(C)OCO)=C2C1=O
CC1=CC=C(CNC(=O)CSC2=CC=C3C(=C2)OCCO3)C=C1
CCCCCCCCCCCCCC(=O)NC(COC1OC(CO)C(O)C(O)C1O)C(O)C(O)CCCCCCCCCCCCC
O=C(C=CC=CC1=CC=C2C(=C1)OCO2)NCC3=CC=CC=C3Br
CC1=CC=C(C(=O)OCC(=O)NC2CCS(=O)(=O)C2)C=C1
C=CC1CCCCC1=O
CC(C)CCCCC1CC(=O)C2=CC(O)=CC=C2O1
CS(=O)(=O)C1=CN=C(C=CC2=C(Cl)C=CC=C2Cl)C=C1C3=CC=CC=C3
COC1=CN=CC(C2=CC(OC)=C(F)C(OC)=C2)=C1
O=C(NC1=CC(C2=CC=C(OC3=CC=C(F)C=C3)C=C2)=N[NH1]1)CC=CC=C
OC1=CC=C(C(=C(C2=CC=CC=C2)C3=CC=CS3)C4=C[NH1]C5=CC=C(F)C=C45)C=C1O
ClC1=NC(Cl)=NC2=C1N=CN2CC3=CC=CC(OCC4CCCCC4)=C3
CCC=CCC=CCC=CCC=CCC=CCCCC(=O)NCCO
O=C(C1=CC=CN=C1)C2=CC=C3C=CC=CC3=N2
COC(=O)C(C1=CC=CC(OCCN2CC3CCC2)=C1)C4=CC(Cl)=CC=C4C(=O)N3C5=CC=C(Cl)C(Cl)=C5
S=C(NC1=CC=CC=C1)CSC2=NN=C(C3=CC=CC=C3)O2
CC1=NOC(C2CCNC2)=C1S(=O)(=O)NC3=NC(C4=CC=CO4)=CS3
CCCN(CC1=CN=CC(OC2=CC=C(F)C=C2)=C1)C3=CC=C(C(=O)NC(C)(C)C4=CC=CC=C4)C=C3
C1=CC=C(CNCC=2C=NN(CC3CC3)C=2)C=C1
C1C=CC=CC1NC(=O)CSC2=CC=CC=C2N=CC3=C(C)[NH1]N(CC(C)C)C3=O
C(=CC1=C[NH1]C2=CC=CC=C12)C3=NC=CC4=C3[NH1]C5=CC=CC=C54
CS(=O)(=O)NC=C1C=C(OC2=NC=NC3=C2CCN(C4=CC=CC=C4Cl)CC3)C=C1
CC1=CC(NC(=O)C=2OC3=CC=C(S(=O)(=O)N4CCOCC4)C=C3C=2C)=C(C(C)(C)C)C=C1NC(=O)C5=CC=CS5
O=C(COC1=CC=C(Br)C=C1)NCC2=CC=CC=C2N3CCCC3
COC=CC=C(N1N=NN=C1C(C2=CC=CC=C2F)N3CCCC(C(N)=O)C3C)C
NC(=S)NN=CC1=CC=C(C(F)(F)F)C=C1
CCOC(=O)C12CCCC=C1N(CC3=CC=C(Cl)C=C3Cl)C(=O)C(CC(=O)NCC4=CC=CC(C(F)(F)F)=C4)C2
CC(NC1=NS(=O)(=O)C2=CC(F)=CC=C2N1)C(O)C3=CC=C(Cl)C=C3
CC(C1)C(O)C(COP2(=O)OCCC(C3=CC=C(Cl)C=C3)O2)OC1N4C=NC5=C(N)N=CN=C54
COC(=O)CC(O)C(CC1CCCCC1)NC(=O)C(CC(C)C)NC(=O)C(CC2=C[NH1]C3=CC=CC=C23)NC(=O)OCC4=CC=CC=C4
CCCCCC=CCC=CCC=CCC=CCCCC(=O)OC(CO)COC(=O)CCCCCCCCC
COC(=O)C(NC(=O)C=CN(C)C=C(C=CC=O)CCCCCC)C1=C(F)C=CC=C1Cl
O=S(=O)(NC=C1C=C(C2=NN=C(SC3CCN(C(=O)C4=CC=CC=C4)CC3)N2)C=C1)NC5=CC=CC=C5
CC1=CC=CC(N(C)C2=NC=NC3=C2N=CN3C4CCCC4)=C1
CN1C(=O)C(CC(=O)N2CCN(C3=CC=CC=C3OC)CC2)N(CCO)C1=O
OCC1OC(N2C=NC3=C(NC4CCCCC4)N=CN=C32)C(O)C1O
O=CC12CCCN1CCC2COC3=CC=CC=C3
O=C1C2=CC=CC=C2N=C3N1CCC3(O)C4=CC=C(Cl)C=C4
NS(=O)(=O)C1=C2C=CC(=C1)S(=O)(=O)N=C2C3=C(O)N(C4=CC=C(Br)C=C4)N=C(O)C3=O
C=C(C)CC1OC1(C)CCC2C(=C(C)C)C(=O)CC2
CC1=CC=C(C(=O)NC2=NC(C(F)(F)F)=CS2)C=C1
CC12CCC(=O)C=C1CCC3C2C(O)CC4(C)C3CCC4(O)C(=O)COP(=O)(O)O
CCN(CC)CCNCCCOC1=CC=CC=2OC(N3CCSCC3)=NC1=2
CN1C=C(C(=O)N(C)C1=O)C(OCC(F)(F)F)C(=O)NS(=O)(=O)C2=CC=C3C(=C2)OCO3
COC1=CC=CC=C1NC(=O)CN(C2=CC=C(OC)C=C2)S(=O)(=O)C=3C(C)=NOC=3C
CCC1=CC2=CC3=CC=CC=C3C=[N+1]2C1(C)C
O=C(C1=CC=C(Cl)S1)N2CCN(C3=NC=CC=N3)CC2
CCCCCC(C)C1=C2C=C(C=C1OC)CC(COC(=O)C3=CC=C(Cl)N=C3)CN(C)CC2
CCOC(=O)C1CCN(C(=O)COC2=CC=CC=C2[N+1](=O)[O-1])CC1
CC(NC(=O)C1CC12)C=CC=C(OC3CN(C4=NC=C(OC5CCN(C)CC5)C=N4)C3C)C2
CCC(NC1=CC=CC=C1I)P(=O)(OCCOC)OCC
COC1=CC=C2C=C3[N+1](=CC2=C1OCC4=CC=C(C5=CC=CS5)C=C4)CCC6=CC7=C(C=C63)OCO7
COC1=CC=C2N=C(Cl)C(C(=O)O)=CC2=C1
C1=CC=C(CN2N=NC=C2CNC3=CC=NC(N4C=CN=C4)=N3)C=C1
CCCC(=O)NC1=NN=C(C2=CC=C(C(=O)O)C=C2)S1
O=S(=O)(C1=CC=CC(F)=C1)C2=CC(F)=CC=C2N3CCOCC3
CC1=CC=CC=C1OC2CCN(C(=O)CN3C=CC=CC3=O)CC2
CCOC(=O)CN(C(=O)CSC1=NC(C2=CC=CO2)=NC3=CC(=O)[NH1]N13)C4=CC=CC=C4
O=C(NN=CC1=CC=C(CN(C2=CC=CC=C2)S(=O)(=O)C3=CC=CC=C3)C=C1)C4=CC=CC=C4O
COC1=CC=C(C=NN2C(C3=NNC(=O)CC3)=NN=C2C4=CC=CS4)C=C1OC
CC(C)N1CCCC2=C(C3=CC=C2[N+1](=O)[O-1])C4=CC(C#N)=CC=C4N3CC1
CC1=CC=C(C2=CN=C3N=C(C4=CC=CC=C4)C=CN23)C=C1
CC1CN(C(C)CO)C(=O)C2=CC(Br)=CN=C2OC1CN(C)C(=O)NC3=CC=CN=C3
NC=NC=C(C1=CC=C2[NH1]C(C3=N[NH1]C4=CC(C#N)=CC=C34)=CC2=C1)C=N
C1C=CC=C(C(=O)ON2C(=O)C3=CC=CC=C3C2=O)C1Br
CC1(C)CC2=CC=C(O)C=C2C1=O
CCCCNC(=O)NS(=O)(=O)C1=CC=CC=C1C2=CC=C(C(C)NC(C)=O)C(F)=C2
COC1=CC2=C(C=C1OC)C(C3=CC=CC([N+1](=O)[O-1])=C3)N(C(=O)C(=O)NCCC4=CC=CC=C4)CC2
C=CCNC(=C(C#N)C1=CC=C(C)C(F)=C1C)SC(=CC2=CC=C(C(=O)O)C=C2)C=O
CCCCN(C(=O)C=1C(CC)=NOC=1C)C(C(=O)NC2CCCC2)C3=CC=C(OC)C=C3
C1OC=CC(NC(=O)CC2C(=O)NC3=CC=CC=C3S2(=O)=O)C=C1OCCN4CCCC4
COC1=CC=CC=C1CC(N)C2CC2C3=CC=CC=C3
COC1=CC=C(NC(=O)C(NC(=O)NC2=CC(OC)=C(OC)C(OC)=C2)C(C)C)C=C1
CC1=CC=C(C(=O)C2=CC=CC=C2CC(O)C(CC3=CC=CC=C3)NC(=O)C4=CC5=CN=CN=C5S4)C=C1
CC1=CC(NC(=S)NC(=O)C2=CC(C3CC3)=NN2C(C)(C)C)=CC=C1Br
COC1=CC=C(C=NNC(=O)C2=CC=CN=C2)C=C1OC(=O)C(C)C
N=C(N)C1=CC=CC(CNC(=O)C2CC3=CC=CC=C3CN2C(=O)C(NC(=O)CC4=CC=CC=C4)C5CCCC5C(=O)O)=C1
CCOC1=CC=CC=C1NCCNCCCCNC(=O)C2=CC=C3N=C(C)C(CCC(=O)N4CC5(C)CC4CC(C)(C)C5)=C(C)C3=C2CCC
O=C(CCC1C=CCC(CC2=CC=C(F)C=C2)C(=O)OCC(O)CO1)NC(CC3=CC=C4C=CC=CC4=C3)C(=O)O
CC1=CC=C(SCC=2C(C)=N[NH1]C=2C3=CC=CC=C3Cl)C=C1
N#CC1=C(N=CN2CCCCC2)C=C(C3=CC=CC(O)=C3)C4=C1CCCC4
CC(OC1=CC=C(F)C=C1F)C(=O)NNC(=O)C2=CC=NC=C2
C1OC=CC=CC1C=C2OC3=CC=C(C)C=C3C=C2C(=O)N(CCNC(C)(C)C)C(C)(C)C=C
C12OC=CC=C(NC(=O)C=CC=CC1(C3=NC4=CC=CC(C)=C4O3)C)C2OC
CC1=CC(SCC2=C(C(=O)O)N3C(=O)C(NC(=O)CC4=NC=CS4)C3SC2)=CC(C)=C1Cl
COC1=CC=C(NS(=O)(=O)C2=CC=CC(C(=O)NC3=CC=C(C4=CC=NC=N4)C=C3)=C2)C=C1
CC(=O)NC1CC(C=NC(C2=CC=C(C(=O)NCCOC3=CC=CC=C3)N=C2)=NO)CC1
CC(C)CC(NC(=O)C(CC1=CC=CC=C1)NC(=O)CN2C(=O)C(NC(=O)C(N)CC3=CN=C[NH1]3)C4=CC=C(O)C=C42)CN=O
CCN(CC)CCNC(=O)CN1C2=CC=C(Cl)C=C2C3=CC(C#N)=CC=C31
O=C(NN=CCSC1=CC=CC=C1Cl)C2=CC=CN=C2
CC(C)(C)CC=1SC(N)=C(O)C(=O)C=1C#N
CCCCCCCCOC1C(O)CC(OS(=O)(=O)O)C(COS(=O)=O)OOC1COC(=O)CCCCCCC
CNC(=O)C1=C(O)N=C2SC=CN2C1=O
COC1=CC=C(CNC(=O)C2=CC=C(C3=CC=C(N=CC4=C(O)[NH1]C(=O)[NH1]C4=O)C=C3)C(C(F)(F)F)=C2)C=C1Cl
C=C(C)C1CCC2(C(=O)NC(CC(=O)OC(C)(C)C)C(=O)OCCC)CC(C3)C(CCC4C5(C)CCC(O)C(C)(CO)C5CCC43)CC12
CCC1=NN=C2N1CCN(C(=O)C3=CC=C4C=CC=CC4=C3)C2
CC1=CC(CNC(=O)CS(=O)CC(=O)NC2=CC=C(Cl)C3=CC=CC=C23)=NO1
COC=CC(C=NNC(=O)CNC1=NC(C2=CC=CO2)=NN1C(C)C=C)C(OC)=COC
C1OC2=CC=C1C=CCCCCCCCOC(=O)C=CC=C(F)C2(COC3=CC=CC4=NC(C)=C(C)N=C34)C=C
NC(CC(=O)NCC1=CC=C2C(=C1)OCO2)CC3=CC(Br)=C(O)C=C3Br
COC1=CC=C(S(=O)(=O)N(CC2CCCO2)CC(O)C(CC3=CC=CC=C3)NC(=O)OC4COC5OCCC54)C=C1
C=CCN(C(C)=O)C1C(C)OC(NC=C2C=[N+1](C(C)(C)C)C3=CC(Cl)=C(C#N)C=C32)(O)C1O
COC(=O)NC1=NC2=CC=C(C(=O)C3=C(F)C=CC=C3F)C=C2[NH1]1
CCOC(=O)C1=C(C)CCN(C)CC=2C=CC=CC=2N(S(=O)(=O)C3=CC=C(C)C=C3)C1
CCCCCCCCC1=CC=C(OC(=O)NC2=CC=C(CC3=NN=N[NH1]3)C=C2)C=C1
O=C(NC1=CC=C(N2C=NN=N2)C=C1)OCC3=CC=C4C(=C3)C5=CC=CC=C5C4=O
COC1=CC=C(CC2=NN=C(C3=CC=CC=C3Cl)O2)C=C1
CC(=O)OCC1NCC(=O)C1CCCC2CCC(O)C2(C)SC3OC(C)C(O)C(O)C3O
C1CC(NC(=O)C(=NOC(C)(C)C(=O)O)C2=CSC(N)=N2)(O)N1C(=O)NS(=O)(=O)N3N=C(C(F)(F)F)C=C3C(F)(F)F
COC1=CC=C(CN2C(C)=NN=C2SCC(=O)N3CCN(C4=CC=CC=C4OC)CC3)C=C1
CC(C)CC(NC(=O)C(CCC(N)=O)NC(=O)CS)C(N)=O
CC1=CC(C)=CC(NC(=O)CN(CC(C)C)C2CCCC2)=C1
O=C1C2=CC=CC=C2C3=NC=NC=C31
O=C(NCC1CCCO1)C2=CC(=O)[NH1]C3=CC=CC=C23
C1=CC=C(CN=C(NC2=CC=CC=C2)N3SN=C(N4CCCC4)C3)C1
CCCCCCCCNC(=O)CC(=O)NCC1=CC=CS1
COC=C1C=C(N(CC(=O)NC2=CC=C(OC)C(C(F)(F)F)=C2)S(C)=O)OC=C1OC
CCCSC1=NC=C(C(=O)N1CC2=CC=C(OC)C=C2)CC(C)(C)OC3=CC(=O)CCC3(C)C
CC=1C=C(C)N(C(N=O)C2=CC=CC(NC(=O)C3=CC=CS3)=C2)N=1
C1S(=O)(=O)NCCC2=C1C(C3=CC=C(C(F)(F)F)C=C3)=NN2CC(O)CNCCC(NC(=O)NC4=CC=C(Cl)C=C4)CC
COC1=CC=CC(C(=O)OCC2=CC(=O)N3C=C(C)SC3=N2)=C1
N1CCCC1C2=CC=NC=C2NC(=O)C3=CC=C(F)C(C4=CC=C(C(N)=O)C=C4)=N3
CC(=O)C=CC=CC(NC=C1C(C)=C(CC(=O)C2=CC=C(O)C=C2O)C1)=O
COC1=CC=C(C(=O)NNC(=O)C2=CC=C(OC3=CC=C(C)C=C3)C=C2)C=C1OC
N=C(SC1=NC=C(C2=CC=CC([N+1](=O)[O-1])=C2)S1)C3=CC=CC=C3
COC1=CC=C(NC2=NC(C3=CC=C(O)C=C3)=CS2)C=C1
CCCC1N(C)C2=CC=CC3=C2C(CN3S(=O)(=O)C4=CC=C(C)C=C4)N1C(=O)OC(C)(C)C
CC[N+1](CC)(CC)CCOCC(O)COC1=CC=CC=C1
COC1=CC=CC=C1C(=O)NC2=NN=C(SCC(=O)NC3CCCCC3)S2
O=C(O)C=CC(C1=CC(CCCCC2=CC=C3C(=C2)OCCO3)=NC=N1)C(C(=O)O)=C
CC1=CC=C(OCC2=NN=C(SCC3=CC=CC=C3)O2)C=C1C
O=S(=O)(NC1=NC=CC(C2=CC=CC=C2)=C1)C3=CC=CC=C3
O=C(NC1=CC=C(Br)C=C1)C2=CC=C([N+1](=O)[O-1])C=C2
CC1=CC=C(S(=O)(=O)OC(C)C2C3CC(C)C(O)C(C)(C)C3CCC2CO)C=C1
COCCN1CCN(CC2=CC=C(Cl)C(Cl)=C2)C1=O
OC1=CC=CC(C2=NC(CNCC3=CC=CN=C3)=CO2)=C1
COC1=CC(N2N=C(NS(=O)(=O)C3=CC=CC=C3)C=C2C4=CC(Cl)=CC(Cl)=C4)=CC(OC)=C1OC
C=CCC1=CC=CC=C1OCC(O)CNC(C)(C)C
O=C(CNC(=O)C1=CC=CS1)NC2=CC=CC(Br)=C2F
C=CCN1CC(=O)N2C(CC3=CC=C(O)C=C3)C(=O)N(CC4=CC=CC=5C(C(=O)NC6=CC=C(N7CCN(C)CC7)N=C6)=CN(C)C4=5)CC2N1C(=O)NCC8=CC=CC=C8
COC1=CC=C(C2CC(C3=CC=C([N+1](=O)[O-1])C=C3)=NN2C(=O)C4=CC=CO4)C=C1
CCC(=O)OCC1=CC=C2SC(N(CC3=CC=CC=C3)C(=O)C4=CC=CC=C4)=NC2=C1
NC1=CN=CN(CC(O)CO)C(=O)[NH1]C=C1[N+1](=O)[O-1]
COC1=CC=CC=C1N2CCN(C=C3C(=O)NC4=CC=CC=C43)CC2
O=C1NC(=O)C(=CC2=CC=C(OCC(=O)NC3=NC4=CC(Cl)=CC=C4S3)C=C2)S1
O=C(C(CCCC1=CC=CC=C1)CCN2CCCC2)C3=CC=CC=C3
COC(=O)CC(C1=CC=CC=C1OC)N2CCN(C(=O)CCC(=O)NC=3C=C(C)ON=3)CC2
NC1=NC2=CC=CC=C2N=C1OCC(=O)C3=CC=C4C(=C3)OCCO4
CC(C)CCCC(C)C1CCC2CC3(CC4=CC(=O)CCC42)CC(N)CCC13C
O=C(C1=CC(C2=CC=C(Cl)C=C2)=N[NH1]1)N3CCN(C4=CC=C(Br)C=N4)CC3
C=CC1(C)CC(OC(=O)N2CCN(C(=O)C3=CC=CC=C3)CC2)C4(C)C(C)CCC5(CCC(=O)C54)C(C)C1O
CCOC(=O)COC=C(C1=CC=C(OC)C=C1)OCC=O
CCCCCCSC1=NC2=C(N)N=CN=C2N1C3OC(CO)C(O)C3O
NC(=O)C=CC1=CC=C2C(=C1O)C(=O)C(CCC(=O)O)=CC2=O
NC1=NC(NC2=CC=CC(Br)=C2)=NC(C3=CC=CC=C3)=N1
CSCCC(N)C(=O)NC(CS)C(=O)NC(CC1=CC=C(O)C=C1)C(=O)NC(CCC(N)=O)C(=O)NC2=CC=CC=C2
O=C(C=CC1=CC=C(NC2=CC=CC=C2F)C(C(F)(F)F)=C1)C3=CC4=CC=CC=C4O3
N=C(N)NCCC1C(NC(=O)C(CO)NC(=O)C(CO)NC(=O)C(CC2=CC=CC=C2)NC(=O)CC3=CC=CC=C3C)(O)NC(CC4=C[NH1]C5=CC=CC=C45)C(=O)NC(CC6=CC=CC=C6)C1=O
O=C(CC(NC1=CC=CC=C1Cl)C(=O)O)C2=CC(Cl)=CC=C2Cl
O=C1OC(=O)C2=CC=C(Cl)C=C21
CC1=NN=C(SCC(=O)NC2=C(F)C=CC=C2F)N(N)C1=O
COCC(=O)N1CC(N2CCN(CC3=C(C(C)(C)C)OC(C)=N3)CC2=O)CC1C
COC(=O)CN1C=CC2=CC(C(=O)C3=CC=CC(F)=C3)=CC=C21
NCCCN=C(N)NCCCC(NC(=O)C(CO)NC(=O)C(N)CC1=CC=CC=C1)C(=O)OCC2=CC=CC=C2
NC1=NC(COC2=CC=C([N+1](=O)[O-1])C=C2)=C[NH1]1
O=C(O)CC1CSCN1C(=O)C2=CC3=CC=CC=C3O2
CCCCN(CC)C1=CC=C(C(F)(F)F)C=C1NC(=O)CNC(=O)C2=CC=CC=C2NC(=O)C3=CSC(C(F)(F)F)=N3
CCSSC(C(=O)NCC(=O)NCC)C1=CC=CC=C1
CN1C=C[N+1](CC#CI)=C1
COC1=CC(C)=NC(OC2=CC=C3C(=C2)CCN(C4=NC=C(C(=O)O)S4)C3)=N1
COC1=CC=C(OC2=CC=C(S(=O)(=O)N3CCOCC3)C=C2N(C)C(=O)C4CC4)C=C1
COCC(C)NC1=NC=C2C3=C(C(=O)[NH1]C2=C1)CCC3
O[N+1]1=CC=CC([N+1]2=CC=CC(C=NO)=C2)=C1
CC1=CC=C(C=2N=NN(CCCCCN3C=C(CC4=CC=C(OC(F)F)C=C4)C5=C(N)N=CN=C53)N=2)C=C1
O=C(CSC1=NC(C2=CC=CC=C2)=CC(C(F)(F)F)=N1)NC3=CC=C(O)C=C3
CCC=1N=C(C)N(CC2CCCN2CC=3C=NN(CC)C=3)N=1
CC1=CC=CC(CN2CCC3(CCN(CC4=CC=NC=C4)CC3)C2=O)=C1
CN1C(CNC(=O)C2=C(F)C=C(F)C=C2Cl)CC3CN(C(=O)C4=CC=CC=C4)CCC31
CN1CCCC(OC(=O)CN2C(=O)C(=O)N(C3CCCC3)C2=O)C1
CCN(CC)C(=O)C=C1C=CC(C(=CCCCC2=CC=CC=C2)CC3=CC=C(O)C=C3)=C1
COC1=CC(C2CC(=O)CC(=O)C23CC4=CC=CC=C4C3C5=CC=CC=C5)=CC(OC)=C1OC
CCOC(=O)C1=C(C2=CC=C(OC)C=C2)OC3=CC(O)=CC(O)=C13
CNC(C)CN(C1=CC=C(N2CCN(CCC#N)CC2)C(F)=C1)S(=O)(=O)C3=CC=CC=C3
CCCCCCN(S(=O)(=O)C1=CC=C(C2=COC(C)=N2)C=C1)C(CC)C3=NC4=CC=CC=C4C(=O)N3C5=CC=CC=C5
O=C(COC(=O)COC1=CC=C(CCBr)C=C1)NCC2=CC=CC=C2
O=C1C(CSC(=S)N2CCOCC2)=COC3=CC=CC=C13
O=C(O)C1NNC(=O)C1SC2=CC=CC(F)=C2
C1=CN=CC(CNC(NCC2=CC=C3C=C[NH1]C3=C2)=NC4=CN=C(N(C)C)N=C4)=C1
COCCOC1=CC=C2N=CN=C(NC3=CC=C(NC(=O)NC4=CC=C(CN5CCSCC5)C=C4)C(C)=C3)C2=C1
CN(CC#CCN1CCCC1)C(=O)C2CC(C3=CC=C(Br)C=C3)=NO2
CCOC1=C(C)C=NC(C2=NOC(C3=CC=C(Cl)C=C3)=N2)=C1C
CC1C2C(C3=CC=C(O)C=C3)C(CC4CCN5CCCCC45)C1CCC6=CC(O)=CC=C62
O=C(O)CN1N=C2C=C(N3C=CC=C3)SC(Cl)=C2C1=O
CCCOC1=CC(CCCNC(C)=O)=CC=C1OC
O=C(CN1CCN(C2=NC=CC=N2)CC1)NC3=CC=CC=C3F
COC=C1C=CC(NC2CN(CCCCOC3=CC=C4C(=C3)C(=O)NC4)OCC2)=C1
COC1=CC=CC=C1NS(=O)(=O)C2=CC=C(NC(=O)C3COC4=CC=CC=C4C3=O)C=C2
CC1=NC=CN1C2=NC=CC(NCCC3=CC=C(Cl)C=N3)=N2
O=C(CN1C=NC2=C(NCC3=CC=CC=C3)N=CN=C21)N4CCC(CC5=CC=CC=C5)CC4
COCCN(CCOC)C=1C2=CC=C(NCC3=CC=CC=C3N4C=C(C)C=C4C)C(C(N)=O)=NN2C=1Cl
CCCCC1CNC2=CC(=C3[NH1]C(Br)=CC3=C21)C(=O)N(CCCN4CCCCC4C)C=O
CCNC(=O)C1=NN(C2)C=C1CC3C=CN=C(NC4=CC(OC)=C(C(=O)N5CCC(C)(N)CC5)C=C4OCN)C32
OCCN(CC1=CC=C(Cl)C(Cl)=C1)CC2NC(Cl)=C3C=CC=CC3=N2
CC1=NC(N)=NC2=C1C=C(CSC3=CC=CC=C3)C(=O)N2C4CCCC4
COC1=CC=C2C=C(S(=O)(=O)NCCN3CCOCC3)C=CC2=C1
CCOC(=O)C1=C(CS(=O)(=O)C2=CC=CC=C2)NC(C)=C(C#N)C1C3=CC=CC=C3Cl
NC(=O)C1=CC=C2C=C(C=CC2=C1)CN(C(=O)NCC3=CC=CC=C3)C
O=C(NC1=NC2=CC=C(NC(=O)CCN3CCCCC3)C=C2S1NCC4=CC=CC=C4)CC5CCCO5
CC1=CC(S(=O)(=O)N2CCOCC2)=CC=C1NC(=O)COC(=O)C3=CC=CS3
CC(C)OC1=CC(N2C(=O)CCC2=O)=CC=C1NC(=O)C3=CC=CC(O)=C3
CN(C)C(=O)C=C1C=CC(NC2=CC=C3C(NC4=CC=CC(C#N)=C4)=CC(C(=O)NCCN5CCCC5)=CC3=N2)C=NC1=C
NCC(N(CC1=CC=CC=C1)CC2=CC=CC=C2)C3CCCCC3
CN1C2=CC=C(N)C=C2C(=O)N3CCCC13
CC1=CC=CC(C2CC3=NC=NC(OC4=CC=C5C(N)=NC(N)=NC5=C4)=C3C=C2C6COC(N)=N6)=N1
CC(C)C(CO)NCC1=NC(C2=CN=C3C=CC=CC3=C2)=NC=C1F
COC1=CC=C(CC(=NO)C(=O)NCCOC(=O)C(CC2=CC=C(O)C=C2)C(=O)NO)C=C1
CC1=CC=C(C2C3=CC=C(N)C=C3OC(=N)C2C#N)C=C1
C=C1C=C2N=C(NC3C4=CC=C(Cl)C=C4)C=CN2C1=C(O)C=CC=CC3CNC5CCCCC5=C
CC(=O)OCCC1(OC(C)=O)C2OC(C)(C)OC2C(OC(C)=O)CC(OC(C)=O)C3(CO3)C(C)(O)CC1OC(=O)C4=CC=CC=C4
CC1=NN(C(C)C(=O)O)C=C1C2C3=CC(F)=CC=C3OC4=CC=C(Cl)C=C42
CCOC1=NC=CC=C1C(=O)NC2=NC3=C(S2)CCC3
CC(C)(C)C1=CC=C(C=NNC(=O)C2=CC=CS2)C=C1
CCCCCCCCN1C2=CC=CC=C2C3=CC=NC(C)=C31
O=S1(=O)CCOCC1NCC2CN(N3CCOCC3)CC2
CC1=CC(=NC=C1C2=NC3=CC=CC=C3N2CC4=CC=CC(OC(F)(F)F)=C4)CC(C)(C)C
CCOC(=O)C(NC(=O)OCC1=CC=CC=C1)(NC=C2C(=O)OC(C3=CC=CC=C3)OC2)OC(F)(F)F
O=C1NC(=O)C(C2=CC=CC=C2)(C3=CC=CC=C3)N1
CS(=O)(=O)NC1CCC2=CC(S(=O)(=O)NCC3CCC(O)CC3)=CC=C21
NCC1=CC=C2OC(=O)C3=CC=CC=C3C2=N1
COC1=CC(CCCO)=CC(OC)=C1OC2=NC(NC3=CC=C(C#N)C=C3)=NC4=CC=CC=C24
CC1=CC=CC(C2=NN=C(SCC(=O)N(C)C3CCS(=O)(=O)C3)N2C)=C1
CC(=O)NC(C)CC1=CC=C(OC2=CC(C(F)(F)F)=NC=C2C#N)C=C1
CCCCCCOC(=O)C1=CC=C(OC)C(O)=C1
CSC1=NN=C2C=CC(C3=CC=C(NC(=S)NC(=O)C4=C(F)C=CC=C4F)C=C3)=CN12
CCNC1=NC(NC2=CC(C)=C(C)C=C2SC)=NC3=C1N=CN3CC4=CC=C(C#N)N=C4
O=C(CCC1=CC=CC=C1)NC2=CC=CC(=C2)C3=C4C(=C5C=CC(Cl)=CC5=C3NCC(CO)CO)C(=O)NC4
O=C1C=C(COC2=CC=C(Cl)C=C2)[NH1]C3=CC(C(O)C4=CC=CC(Cl)=C4)=NN13
COC(=O)CNC(=O)C=1C=CSC=1
CN(C)C1=CC=C(C=C2C3N(C)CC=C2N=C4SC=C(C=CC5=CC=CC(C(N)=O)=C5)N43)C=C1
COC=C1C=C(NC2=CN=CC=C2N3C(C)=NN=C3)C=C1
O=C(NC1=NC2=CC=CC=C2N1CC3CCCCC3)C4=CN=C5C=CC=CC5=C4
NS(=O)(=O)C1=CC=C(N2N=C(C(F)(F)F)CC2C3=CC4=CC=CC=C4OC3=O)C=C1
CN1CC(OCC2=CC=C(N3C=C(C4CC4)N=N3)C([N+1](=O)[O-1])=C2C)(C)OC1=O
CCOC1=CC=C2[NH1]C(C(=O)C3=CC(C=4C=CSC=4)=CC(C(F)(F)F)=C3)=CC2=C1
CCN1CCC(C2=CC=CC=C2)CC1CC(=O)O
O=C(CCCO)NC1=CC=CC2=C1CCC2=O
O=C1C2=CC=CC=C2C(CC3=NC(C4=CC=CC=C4)=CS3)=CN1C5CCCCC5
NC(=O)C1=CC=C2C(=C1)C3C(CCN3C(=O)CCC(F)(F)F)CN2CC4=CC=CC=C4
CC1=C(C)C2=CC=CC=C2N1CCNC(=S)N3CCN(C4=CC=C(Cl)C=C4)CC3
COC=CC=C(C1=C(C(=O)C2=CC=CC=C2)[N+1]([O-1])=C3C=C(Cl)C=CC3=[N+1]1)[O-1]
C1COC(=O)C=CC=CC1NC(=O)C2CCCN(S(=O)(=O)C3=CC=CC(Cl)=C3F)C2=C
O=S(=O)(NCCN1C=CC=C1)C2=CC=C(OC3=CC=C(F)C=C3)C=C2
OCCSC1=NN=C(NC2=CC=C(F)C(Cl)=C2)S1
CC1=CC=CC=C1NC(=O)C(CC2=CC=CC=C2)NS(=O)(=O)C3=CC=CC4=NSN=C34
CC(C)CC(NC(=O)C(CCC(N)=O)NC(=O)C(N)CCCNC(=N)NC)(O)O
O=CC1=C2C3=CC=CC=C3CCC2(C4=CC=C5C=CC=CC5=C4)N1C6=CC(Cl)=CC(Cl)=C6
C#CC1=CC=C(CN2CCC(N3N=CC=C3NC(=O)CNCCC4=CC=CC=C4)CC2)C=C1
CC1=CC=C(S(=O)(=O)NCCN2CCOCC2)C=C1
CCC(C1)(C)NC(=S)NC1=O
CCOC(=O)NC(=O)C1=CN=C(Cl)C=C1C
C1OC=CC=C1CNC2=NC=C(C3=CC=CC(F)=C3)C(NC4CCC(O)CC4)=N2
CC1=CC(NC(=O)C2=NN(C)C=C2[N+1](=O)[O-1])=NO1
CCCCCCCCCCCCCCI
CN1C(=O)N(CC2=CC=C(F)C(F)=C2)C3(CCN(CC4=CSC5=C4CCC5)C3=O)C1=O
ClC=C1CN=C(N2CCCC(NCC3CCOC(C4=NC5=CC(Cl)=C(Cl)C=C5[NH1]4)C3)CC2)[NH1]CC=C1Cl
CC1=CC=C2C(=C1)C=CC=[N+1]2CC(=O)C3=CC=C(N4CCOCC4)C=C3
CCN(CC)CCN(CC1=CC=C(C2=CC=CC(C(=N)NC#N)=C2)C=C1)C(=N)N
NC1=CC=C(NC(=O)C2=CC=C(Cl)C=C2)C=C1
CC(C)C1=CC2CCC3C(C)(C(N)=O)CCCC3(C)C2CC1
CCOC(=N)C1=CN=CN1C2OC(CO)C(O)C2O
NC1CCCNC1=O
C1C=C(C)C(O)C(C)C2=C(C)C(=O)C(O)CC12
O=C(C1=CN=CC(C2=CC=C(OCC3=CC=C4C=CC=CC4=N3)C=C2)=C1)N5CCC5
COC1=CC(C)=C2C=C1OCCCCC3C(C2)N(C)CCC3
COC1=CC=C(C(=O)NC2=CC=C(NC3=CC=C4C(=C3)NC(=O)C4=CC5=CC=C[NH1]5)C=C2)C=C1
CC1CN(C(C)CO)C(=O)C2=CC=CC(NC(=O)C3=CC=CC4=CC=CC=C34)=C2OC1CN(C)CC5=CC=C(OC6=CC=CC=C6)C=C5
CC(C)OC1=CC=CC=C1N2CCN(C3CCC(NS(=O)(=O)C4=CC=CC=C4F)CC3)CC2
CC1=CC=CC=C1CN(C)CC2=C(C3=CC=CC=C3)N=C4N=CC=CN24
O=C(NC1=CC=C2SN=NC2=C1)C3=CC=C4OC=CC4=C3
O=C1N=C(NC(=O)C2=CC=CC=C2)C(=O)N1C3OC(CO)C(O)C3O
O=C(NCCCC(CCN(C1=CC=CC=N1)C)=O)SN2CCCCC2
O=C(CCCC1=CC=C2C(=C1)OCO2)NC3=CC=C4C(=C3)CCC4
CC(C)=C1C(=O)N(C2=CC=CC(Cl)=C2)C3=CC=CC=C31
COC1=CC=CC(CCN2C(CC(F)(F)F)=NN=C2C3=CN=CO3)=C1
O=C(CCC(=O)C1=CC=CC=C1)N2N=C(C3=CC=CS3)CC2C4=CC=CO4
CCC1=CC=C(NC(=O)CN2CCNC(=O)C2)C=C1
COC(=O)C1(C)CCCC(C2)C3=CC=C(C(C)C)C=C3C(OC(C)=O)CC12
COC(=O)C1CCC2(C)C(CCC34CC(CCC32C)OC4)C1
CC(C)(C)C1=CC=C(CN2CCN(CC(=O)NC3=CC=CC=C3Br)CC2)C=C1
C1=CSC(C2=CC=C3C(=C2)OCO3)=C1
CC1=CC=C2C(=C1)C=C(C3=CC=NC=C3)N2CCCCC(=O)N4CCCCC4
NC1=NC=C(C(=O)N2CCCCC2C(=O)NC3=CC=C(F)C(Cl)=C3)C(C4=CC=NC=C4)=N1
O=C(NN1C(=O)CSC1=S)C2=CC(Cl)=CC(Cl)=C2
N#CC=CC=CCCC1=NN=C(NC2=CC=CC=C2)S1
CCCN(CCC)C1=CC(C)=NC2=C(C3=CC=C(OC)C=C3C)C(C)=NN12
CCOCCCN1C=NC(C2=CC=CC=C2)=C1C3=CC=NC(NC(=O)CN(C)C)=N3
CCCCCCC(C(C)OC)N1CCC2(CCCO2)CC1
N#CC1=CC=CC(N2CCN(CCCC(=O)NCC3=CC=CC(OC4=CC=CC=C4)=C3)CC2)=C1
COC1=CC=C2C(=C1)C(CC(N)=O)=C(C)N2C(=O)C3=CC=C(Cl)C=C3
COC1=CC(C=CC2=NN=C(C3=CC=C(C)C=C3)O2)=CC(OC)=C1
CN1C=CC=C1CN2CCCC(CN(C)CCC3=CC=C4C(=C3)OCO4)C2
CN1C(NC(=O)C2=CC=C(Cl)C=C2)=C(C=CC(=O)O)C(=O)N(C)C1=O
O=C(NNC(=O)CCC1CCCCC1)C2=CC=CC=C2Cl
O=S(=O)(C1=CC(C(F)(F)F)=CC=C1Cl)N2CCC(NC(C3=CN=CN=C3)C4=CC=C(Cl)C=C4Cl)CC2
CCCCN1C(N)=C(N(CC)C(=O)C2=CN=C(C)N=C2)C(=O)[NH1]C1=O
COC=C1C=C(OCOC(C2OCC(O)C(OC3=CC(F)=CC(F)=C3)OC2COC4OC(C)C(O)C(O)C4OC5OCC6(O)C5OCO)C(O)C6OCO)C(O)C1OC=C
CC=CC=C1C(C)(COC2=CC=C(Br)C=C2)COC1=O
COC1=CC=CC(OC)=C1C2=CC=C3C(=C2)OCCNC3=O
CC(=O)N1CCC2(CC1)CN(C3=CC=CC=N3)CCO2
CCN(C1=NC=C(C(=O)O)C(N2CCNC(C)C2)=N1)C3=CC=C(Cl)C=C3
CC=C1C=CC(C2OC3=CC(C(=O)O)=CC(OC)=C3C2C4=CC=C(C5=CC=CC(C(F)(F)F)=C5)S4)=C1
CC=C1C2=CC(OCCCCC3=NN=NN3)=CC(C)=C2OC1=O
CC(=O)C1=CC(CC(=O)N2CCOCC2)=CS1
CC(C)CC1C=C(C(=O)O)C(NC(=O)OCC2=CC=CC=C2)C1
O=C(COC(=O)C1=CC=CC(Br)=C1)NCC2(C3=CC=C(Br)C=C3)CCCC2
COC1=CC=C(OC)C(C=CC(=O)N2CC(=O)NC3=CC=C(Br)C=C3C2=NCC(N)=O)=C1
CC1=C(Br)C([N+1](=O)[O-1])=NN1CC(=O)NC2=CC=C3C=CC=CC3=N2
CCOC(=O)C1=CC=C(CNC2=NC(CC3=CC=CC=C3)=NC4=CC(=O)[NH1]N24)C=C1
COC=CC=C(CN(C)CCCC(C1=CC=C(N)C=C1)C2=CC=C(C3=CC=CC=C3)C=C2C)COC
COC1=CC=C(CN2CCN=C2C3=CC=CN=C3)C=C1
O=C(COC1=CC=C2C(=C1)CCC2)NC3=CC(F)=CC=C3F
COC1=CC=C(COC2=CC=CC3=C2C4=CC(OC)=CC=C4C3CN5CCOCC5)C=C1
COC1=CC=CC(OC2CCC(=O)NC3(C(=O)O)CC3C=CCCCCCC(NC(=O)NC4CCCC4)C(=O)N2)=C1
COC1=CC(C(=O)NC(CCC(=O)O)C(=O)NC2=CC=CC(Cl)=C2)=CC(OC)=C1OC
CC1(C)N=C(N)N=C(N)N1C2=CC=C(Cl)C=C2
CCC1=NC(CN(C2)CCCC(N(C)CCS(C)(=O)=O)C2)=NO1
CN1C=CC(NS(=O)(=O)C2=CC=C(C3=CC=CC=C3)C=C2)=N1
COC1OC(C2=CC=C(Cl)C=C2)C(O)C(O)C1OCC3=CC=C(F)C=C3
O=C(C1CC(N2CCN(C3=CC=CC4=NC=CC=C34)CC2)CN1)N5CCSC5
CC(NC(=O)CCCN1CCC(O)CC1)C2=CC=C3C(=C2)CCC(C)(C)O3
NCC1=CC(=O)CCC1
O=C(CCCCC(=O)NCC1(O)CCCCC1)NO
CCOC1=CC=CC=C1NC(=O)CNC2=CC(S(=O)(=O)N3CCCC3)=CC=C2N4CCCC4
N1C=NC(=O)C=2N=CN(C3CC4(O)C(COP(=O)(O)OP(=O)(O)OC5COCC54)O3)C=2[NH1]1
O=C(C1=NN=C(C2=CC=CC=C2)O1)N3CCN(C4=NC(C5CC5)=NC=C4C(F)(F)F)CC3
CC1=CC=C(OC2=NC(C)=CC=C2C(=NCC3=CC=CC=C3)NOCC)CC=C1
CC1=CC=CC=C1C(C2)CCCC3=CC=CC=C3C2=O
CCCCCNC(=O)C(C)CC(O)C(N)CC(C1C=CC=C(CCCCCCCCCCC)C1C)(O)NC2CCCCC2
COC1=CC=C(S(=O)(=O)C=C2N(CCN3CCOCC3)C4=CC=CC=C4C2=O)C=C1OC
COC1=CC=C2C(CC=CC3=CC=CC([N+1](=O)[O-1])=C3)=CN(CC(=O)O)C2=C1
O=S(=O)(C1=C[N+1](C2=CC=CC=C2)=NC3=CC=CC=C13)C4=CC=C(Cl)C=C4
O=C1C=C(C2=CC=CC=C2)OC3=C(CN4C=CN=C4)C(O)=CC=C13
NC1CC2=CC(O)=CC=C2C(C3=CC=CC=C3)C1
COC1=CC=C(S(=O)(=O)N2CCC(C(=O)NC3=CC(Cl)=CC=C3CCl)CC2)C=C1OC
CC(C)CCNC(=O)C(CC(=O)NO)CC1=CC=C(C(C)C2=CC=CS2)C=C1
CCN(CC)C(=O)CC1CCN(CC(C)C)C1
O=C(O)CC1=CC=C(OCCC2=CN(C3=CC=CC(OCC4=CC=C(C5=CC=CC=C5)C=C4)=C3)N=N2)C=C1
CC(C)(CO)N1C(=O)[NH1]C2=CC=C3C(=C21)CN(C(=O)NCC4=CC=C(F)C=C4)CCO3
COC(=O)CCCC(=O)NC1N=C(C2=CC=CC=C2)C3=CC=CC=C3NC4=CC(OC)=CC=C41
C1OC=CC=C(CNC(C)=NNC2(CCCCC2)C(C)=NN=C)C1OC
CCOC(=O)CN1C(=O)OC(C)(C2=CC=CC=C2)C1=O
NC(=O)C1=CN=C(N2CCCN(C3CCCCC3)CC2)C=N1
COCC1=NC2=CC(F)=C(F)C=C2N1C=O
CN1CCCC(C(=O)NCC2=CC=C(C3=CC=C(C(F)(F)F)C=C3)C=C2)C1
C1C(C)COC(C)(C)C=CC(C=CC=C(COC=C2COC(C=3C=CC(=O)[NH1]N=3)=CCC=C2)Cl)C1
CC1(C)CC2=CC=C3C=C2C(C4=C(O)C5=CC=CN=C5N=C43)C1
CC1=CC(CN2CCN(C3=NC=CC=N3)CC2)=C(C)N1C4=CC=C(O)C=C4
CCC(C)C1([N+1](=O)[O-1])CCN(CCCC(=O)C2=CC=C(Cl)C=C2)CC1
C1=CC=C1C2=CC=C(CN(CCCNCCN3CCOCC3)CC4CCC5=CC=CC=C5C4=N[NH1])C2=C
COC1=CC2=C(C=C1OC)C(=O)C(CCCCN(C3=CC=C(F)C=C3)C4=CC=CO4)C2
CCCC(=O)NC(C)C1=CC=C(OC2CCN(C3=CC=NC(OCC(C)C)=C3)C2)C=C1
CCC1=CC=C(CN2CCC2(C)C(=O)NC3=CC=C(C)N=C3F)S1
O=[N+1]([O-1])CC1=NCCN1CC2=CC=CC=C2
CN1C=C(C(=O)C2=CC=C(F)C=C2)C=C1C3=C4C(=O)N(C)C(=O)N(CC5CC5)C4=NN3C
CCCCCCN=C(N)NC1=NC(=O)[NH1][NH1]1
COCCCNC(=O)C1=CC=C(OC2=CC=C(C)C=C2)C(C)=C1
BrC1=CC=CC(N2C=C(C3CC3)N=N2)=C1
CON=C(C)C(F)(F)C(F)(F)C(F)(F)C(F)(F)C(F)(F)C(F)(F)C(F)(F)C(F)(F)C(F)(F)C(F)(F)F
CC1=CC(Cl)=CC=C1N2C(NC3=CC=CC=C3)=NC4=CC=C(Cl)C=C4C2=O
CCN1N=C(C)C(CCNC(=O)CNC2=NC3=CC=CC=C3CC2=O)=C1C
CCCN1C(COC2=C(CC)C=CC=C2CC)=NN=C1SCC(=O)NCCC3=C[NH1]C4=CC=CC=C34
O=C(NC1=CC=CC=C1F)C2=NN(C3CCS(=O)(=O)C3)C4=C2CCCC4
CC=1[NH1]C2=CC=C(C(=O)OCC(=O)C3=C(N)N(C)C(=O)N(C)C3=O)C=C2C=1C
COC1=CC=CC=C1C(CNC(=O)C2=NN(C3=CC=CC=C3Cl)C(C4=CC=CC=C4Cl)=C2C)N5CCCC5
CCCCN1C=C(C(=O)O)C(=O)C2=C(O)C(CC3=C(Cl)C=CC=C3Cl)=CC=C21
CC(CO)NC=NC(S(=O)(=O)C1=CC=CC=C1)=NC=2OC3=C(N)C=CC(Cl)=C3C(=O)C=2
CC1=CC=CC(C=2N=C(NC(=O)NC3=CC=C(N(CCCl)CCCl)C=C3)SC=2C4=CC=CS4)=C1
CNC(=S)N1N=C(C2=CC=C(F)C=C2)CC1C3=CC=CC=N3
COC1=CC=C(C(=O)N=C(S)NC2C=CC=C(C3=NC=C4N=C(NC(=O)C(C)C)SC4=N3)C=C2)C=C1
O=C(NNCCC1N2C3=C(C=C(C4=CC=CC=C4)OC3=N1)CCCCC2C5)CN=CC=N5
CC1(C)CC(=O)C2C(=NC3=CC=CC=C3C2C4=CC=CS4)C1
CCC1=CC2=C(C=C1O)C(C(=O)O)C3CCCC(C)(C)C3O2
COC(=O)CCC(=O)NC1=CC=C(NC(=O)C2=CC=CO2)C=C1
COC1=CC=2C(C)=C(C)C(=O)OC=2C=C1OCCC(=O)CCCS
C1C(=O)NCCC1C2=CC(C3=CC=CN=C3F)=CC=C4C(=O)N(C5=CC=C(C(C)(C)C)C=N5)C(O)=CC4=N2
CC(=O)NCCCCN
C1C=CC(CNCCC(N2CCC2C(=O)NC(CC3=C(C4=CC=C(F)C=C4)SC5=CC=CC=C35)(O)OC)C=CC6)=C1OC(C)(C)CC6
COC1=CC=CC(CC2=C(OC3=NC=NC(N)=C3C2=O)C4=CC(Cl)=CC=C4NCC(=O)C5=CC=CC=C5)=C1
COC1=CC=C(C=NNC(=S)N2CCN(CC3=CC=CC=C3)CC2)C=C1
CC(C(=O)NN1CCN(C)CC1)N2C(C3=CC=C(O)C=C3)=NC4=CC=CC=C42
CCC(C)C(N1CCC2=CC(OC)=C(OC)C=C2C1COCC3=CC=CS3)C(=O)O
CC(C)=CCCC(C)=CCCC(C)=CC[N+1]=1C=CN(CC(P(=O)(O)O)P(=O)(O)O)C=1
N#CC1CCCN1C(=O)CCC(C2=CC=CC=C2)C3=CC=CC=C3
CC1CCC2C(C)C(OCCNC(=S)NC(=O)C3=CC=CS3)OC4OC5(C)CCC1C42OO5
CCOC(=O)COC=C1C=C(S(=O)(=O)N2CCN(C3=CC=C(Cl)C=C3)C(C(=O)O)C2)C=C1
O=C(O)C1CCCCC1C(=O)O
CCCN1C(=O)C=2[NH1]C(C3=CC=C(C(C)(C)C)C=C3)=CC=2N(CCC)C1=O
OCCC1N(CC2=CC=CC=N2)CC(N3C=NC4=C(NC5CC5)N=CN=C43)O1
O=C(NO)C1(NS(=O)(=O)C=CC2=CC=C(C3=CN=CN=C3)C=C2)CCOCC1
CC(=O)C=C(C)C=C(C)CC=CC(=O)NCC(C)C
CC1=[N+1]([O-1])C2=CC(NC(C)C)=CC=C2N1C
CNCC1=CC(C(F)(F)F)=CC=2[NH1]C(=O)C(O)=NC1=2
COC(=O)C(CS)NC(=O)C(CC1=CC=C(O)C=C1)NC(=O)OCC2=CC=CC=C2
NC(=O)C1SC(N2C=NC3=C(N)N=CN=C32)C(O)C1O
CCC(C)C(NC(=O)C1CCCCC1)C(=O)NC(CCCCCSSN2CCCC2C)(O)NCC(N)=O
CS(=O)(=O)C1=C(Cl)C=C(Cl)C=C1C(F)(F)C(=O)O
CCOC(=O)C(C(=O)NCC1=CC=CC=C1)=C(O)CSC2=NN=C(C)O2
CC1CCCCN(C(=O)C2CCC(=O)N2CC3=CC=CC=C3)C4=CC=CC=C4S1
CC1CN(C(C)CO)C(=O)C2=CC=CC(NC(=O)C3=CC=C(C4=CC=C(Cl)C=C4Cl)O3)=C2OC1CN(C)C(=O)NC5CCCCC5
C#CC1NCC2C=CC3=C(C=CC=C3C2C1)NC(=O)C=4C=C(C)N(C)C(=O)C=4
CN(CC1=CC=C2C3=CC=C(C=CC(C=CC4=CC=C(C(C)(C)C)C(N)=C4)=NN3)C2=N1)C(=O)C(C)(N)F
C=CC1=CC2=C(C=N1)[NH1]C3=CC=CC=C32
O=C(C=CC1=CC2=CC(Br)=C(O)C=C2[NH1]C1=C)N3CCOCC3
COC1=CC=C(C=2N=C(NC3=CC=CC=N3)SC=2C(=O)O)C=C1
CCC1CCCCN1C(=O)CN2N=C(C(=O)N3CCOCC3)C=C2C
CC(C)CCNC(=O)C(NC(=O)C1CCCCN1C)C2CCC3(CC2)OCCCC4=C(CC(=O)O)C=CC=C43
C=C1C=C(COC2=CC=C3C(=C2)CCN(CCC(C4=CC=CC=C4)C5=CC=CC=C5)C3CCNCC(F)C6=CC=CC=C6C)C1
O=C(NCCCCNC(=O)NC1=CC=CC=C1)OCC2=CC=C(Br)C=C2
COC1=CC=C(C=C(NC(=O)C2=CC=CC=C2)C(=O)NCC3=CC=CO3)C=C1
O=C1C=CC=C(SCCOC2=CC=CC=C2C=O)[NH1]1
CN(C)C(=O)C1=CC=C(CNC2CC3=C(C=NN3CCCO)CC2)C=C1
C1C=CC=C(NC(=O)CCC(=O)N=C(NC2=CC=C(S(N)(=O)=O)C=C2)NC3=CC=CC=C3C)C1
C1=CC=C(C=NOC2=CC=CC=C2)C(N3CCNCC3)=C1
CC(C)N(CC1=CC=C(C2=CN=C3[NH1]C=CC3=N2)C=C1)C(=O)C=4C=NN(CC5=CC=CC=C5)C=4
CC(=O)N1CCC2=CC(S(=O)(=O)NC3CC(=O)N(C4=CC=C(C)C=C4)CC3)=CC=C21
CC(=O)N1CCC2=C(SC3=C2C(=O)N(CC4=CC=CC=C4)C(=O)N3CC(=O)NC5=CC=CC=C5)C1
C1=CC=C(COC2=NC3=NON=C3C4=CC=CC=C24)C=C1
CC#CCOC1=CC=C(S(=O)(=O)NCC(C(=O)NO)NC2CCC3=CC=CC=C3C2)C=C1
O=C(CCC1=NN=C(CC2=CC=C(C(F)(F)F)C=C2)O1)CC3=CC=C(OC(F)(F)F)C=C3
CC1=CC=CC(C(=O)N2CCCC3C2CCN(C4=CN=CC=C4NS(C)(=O)=O)C3)=N1
CN1C=CC(C(=O)N2CCC3=C([NH1]C(CCC(N)=O)=NC3=O)C2)=CC1=O
O=C(COC1=CC=C(Cl)C(Cl)=C1)NN=CC2=CC=C(Br)O2
CCCCC(CC)NC1=NC=CC=2SC(NC(=O)C3=CC=CC=N3)=NC1=2
COCCN1CCN(C(=O)C2=CC=CC=C2OC)CC1
NC=C(C(=O)OC1=CC=C(Br)C=C1)S=2C[NH1]C(NC(CCCOC(N)=O)C(=O)OCC3=CC=CC=C3N)C(=O)C=2
C1=CN=CC1C=2N=C3N=CC=CN3C=2CNC4CCN(CC5=CC=CC6=CC=CC=C56)CC4=C
CC(=O)NC=NC(C(=NOCCCO)C1=C(NC2=CC=C(I)C=C2F)C=CC=C1C(F)F)F
COC1=CC=C2N=C(C3=CC=C(OCCCN4C=CN=C4)C=C3)SC2=C1
O=C1CC2C=CC(C3=CC=C4[NH1]C=C(CCO)C4=C3C)C=C2N1
O=[N+1]([O-1])C1=CN=C(NC2=CC=CC=C2)N=C1NCCCN3CCOCC3
NC1CCC2=CC=CC=C21
CCOC(=O)C1=C(COC(=O)CN(C)S(=O)(=O)C(C)C)NC(=O)NC1C
CCCCCS(=O)(=O)CC(NC(=O)C1=CC2=CC=CC=C2OC1=O)C(=O)NC(CC3=CC=CC=C3)C(O)C(=O)N4CSC(C)(C)C4C(=O)NC5C6=CC=CC=C6CC5O
CN(C(=O)C1=CC=C(Cl)C=C1)C2CN(CC3=CN=CN3C)CC2NC(N)=O
O=C(NC1=CC=CC=C1C2=CC=CC=C2)C3=CC(OC(F)(F)F)=CC=C3O
N#CC(=NN1CCOCC1)C(=N)NC2=NC=CS2
O=C(O)C1=CN(C2=NN=CS2)C3=CC=C(NCCN4CCOCC4)C=C3C1=O
OC1=C(Br)C=C(C=NN=C2[NH1]C3=CC=C(F)C=C3S2)C=C1Br
CCOC(=O)C1=C(NC(=O)C(O)(C2=CC=CC=C2)C3=CC=C(Br)C=C3)SC(C)=C1C
CNS(C)=O
O=C(O)C1=CC(C=2C=NC(=O)[NH1]C=2)=CC=C1[N+1](=O)[O-1]
CCCC1=CC=CC(C2=CC(C3=CC=CC(CN4CCCC4)=C3)=C(CN)C=N2)=C1
CCN1N=C(C2=CC=CN=C2)C=C1C3CCN(CCCN(CC4=CC=C(C(=O)O)C=C4)C(=O)CCC(=O)NC5=CC=C(F)C=N5)CC3
O=C(CC1CCN(C(=O)COC=C2C=C(C3=NN(C4=CC=CC=C4)C(=O)CC3)N=N2)C1)NC5=CC=C(Cl)C=C5
CCC(NC(=O)C1CCC(C)(C)CC1C=CCC2C(C)CCCC2C)CC(=O)N3CCCCC3
CCOC(=O)C1=CCCCC1S(=O)(=O)NC2=CC(F)=CC=C2F
O=C1C(CSC2=CC=CC=[N+1]2[O-1])=C(Cl)C3=CC=CC(Cl)=C3N1C4=CC=CC=C4Cl
COC1=CC(C(=O)C2=CC(OC)=C(OC)C(OC)=C2)=CC(OC)=C1OC
COC1=CC=CC(N2C=CN=C2SCC3CCC(N4C=C(C)C(=O)[NH1]C4=O)O3)=C1
COC1=CC=C2N=C3C=C(Cl)C=CC3=C(N4C=CC(NC5=CC=C(N6C=NC(C(F)(F)F)=N6)C=C5N)C=N4)C2=C1
CCC1=NC2=C(C)C=C(C)N=C2N1CC3=CC=C(C=C(C(=O)N(C)C)C(=O)OCC(C)C)C=C3
CC1CN(CC2=NC=CN2CC(C)N(C(=O)C3=CC=C4C=CC=CC4=C3)C5CCC(CC(=O)O)CC5)CC(C)O1
O=C(NC1=CC=CC=C1OC(F)F)C2=CC=CC=C2
CN(C1=CC=CC=C1)S(=O)(=O)C2=CC=CS2
CC(C)CC(=O)CC=P(C1=CC=C2C(=C1)OCO2)=C(C3=CC=CC=C3)C4=CC=CC=C4
COC=CC=C(COC(=O)[NH1]C1=CC(OCCNC=2C=C(C)ON=2)=C(OC)C=C1CC3=CC(OC)=CC=C3)F
CCC(SC1=NC(C)=CC(C)=N1)C(=O)NCC2=CC=C3C(=C2)OCO3
CCS(=O)(=O)CC(NC(=O)N(CC1=CC=CC=C1)CCC2=CC=C(C(C)(C)C)C=C2C)(O)NC(CC3=CC=C4C=CC=CC4=C3)C(=O)O
C=C(C)C1CCC2(C(C)=O)CCC3(C)C(CCC4C5(C)CCC(OC)C(C)(C)C5CCC43C)C12
NC(=O)C1=C[NH1]C(C2=CC=CC(OCC3CC3)=C2)=N1
COC=CC1=CC2=C(C(=O)OC)C(OC)=CC=C12
CC(NC1CCCCC1)=C2C(=O)NC(=O)N(C3CCCCC3)C2=O
COCCOCCNC(=O)C(CCC(=O)O)NC(=O)C1=CC2=CC=CC=C2O1
COC1=CC=C(N(C)C(=O)C2=CC=CN=C2)C=C1
CC(C)CC(NC(=O)C(CO)NC(=O)C(CCCCN)NC(=O)C(N)CCCNC=N)NC(=O)NC(C#N)CCCNC(=N)N
O=C(NCCC1=CC=C(Cl)C=C1)C2=CC(S(=O)(=O)N3CCOCC3)=CC=C2N4CCOCC4
CC(=O)NCC1N(C=CC=C(CN(C2CCC2)S(=O)(=O)C3=CN(C)C=N3)C1C)C
CC1=CC=C(S(=O)(=O)NCC2CCN(C3=CC=CC=C3Cl)C2=O)C=C1
O=C(CC1=CC=CC(N2CCCCC2=O)=C1)NC3=CC=C(OC(F)(F)F)C(F)=C3F
O=C(NC1=CC=CC=C1C(=O)NC2=CC=CC=C2)C3=CC=C(S(=O)(=O)NCC4=CC=CO4)C=C3
COC1=CC=C(NCC2=CC=C3N=C(N)N=C(N)C3=N2)C=C1
COC1=CC(O)=C2C(=C1)OC(C3=CC=C(O)C(O)=C3)CC2=O
CC1C2CC(=O)N1C(C3=CC=C(N4CCN(C5=CC=CC=C5)CC4)C=C3)C6C(=O)N(C)C(=O)C62
CC(=O)CC(=O)NCC=1[NH1]C2=CC=C(C3=CC=CN=C3)C=C2C=1C
NC1=CN=C(C=CC=C(C2=CC=CC=C2S(=O)(=O)N3CC(F)(F)C3C(=O)NOC)CF)C=N1
COC1=CC=C(C(=O)NNC(=O)C2=CC=CC(S(=O)(=O)N3CCCC3)=C2)C(OC)=C1
CCOC1=CC=CC=C1C2NC(=S)NC(C)=C2C(=O)OCCNC(C)=O
O=C(O)C1=CC=CC=C1NC2=CC(C3=CC=CC(F)=C3)=NC4=CC=CC=C24
CCCCCC1=CC2=C(C=C1O)CCC3C(C)(C)CCCC3(C(=O)N4CCOCC4)C2
CCOC1=CC(CNC2=CC(N)=NC(N)=N2)=CC(Br)=C1OCC
O=C1C=C(CCl)OC(CN2CCN(C3=CC=CC(Cl)=C3Cl)CC2)=C1O
CCCNCC1=CC=C(C=CC(=O)NCCC2=C[NH1]C3=CC=C(NC(=O)CC4CCCC4)C=C23)C=C1
COC1=CC=CC=C1N2CCN(CCCN3C(=O)CC(C)(C4=CC=CC=C4)C3C5=CC=CC=C5)CC2
COC1=CC=C(C(OCC2=CC(C3=CC=C(C)C=C3)=N[NH1]2)C4=CC=C(O)C=C4)C=C1OC
CC(CCC1=CC=CC=C1)NCC(O)COC2=CC=CC(Cl)=C2C(=O)C3=C(Cl)C=CC=C3Cl
BrC1=CC=C(Br)C=C1OCCNC2=CSC3=CC=CC=C32
COC1=CC=C(CC2=NN=C(NC(=O)C(C)C)S2)C(OC)=C1
CC(C)=CCCC(C)=CCCC(C)=CCSC1C(NC(=O)CC2=CC=C(O)C(O)=C2)C(=O)NCCCCC(NC(=O)C3CCCC3)C(=O)N1
COC1=CCC2CC3=C4C=C(C=C3C(C=CC(CCCCC5=CC=NC=C5)=C(OC)C(OC)=C)C2C1=O)OCO4
C1=CN=C2C(NC3=CC(F)=CC=C3OCCNCC4=CC=CO4)=CC=NC2=C1
COC=CN=C(C(=O)C(CC(=O)O)NC(=O)C1=CC=CC(NC2=CC=C3[NH1]C=CC3=C2)=C1NC)N
CCOC(=O)C1=NN(C(=O)C2=CC=C(C)C=C2)C3=CC=CC=C13
CC(CC1=C[NH1]C2=CC=CC=C12)(NC(=O)OC3C4CC5CC(C4)CC3C5)C(=O)NC(CC(=O)O)CC6=CC=CC=C6
CCN1CCN(CC(=O)NC2=CC=CC=C2CN3CCCC3)C(C)C1=O
O=C(NCCN1CCOCC1)C2=CC(=O)[NH1]C3=CC=CC=C23
CCCC1=NC(CN2CCOC3C(C)(C(=O)OCC)CCC32)=NO1
C1CNCCC(O)(C2=CC=C(F)C=C2)C1C(=O)C=C3C=C=C(OC4=CC=C(OC(F)(F)F)C=C4)C=C3C
CC1CN(C(C)CO)C(=O)C2=C(C3=CC=CC=C3N2C)C4=CC=CC=C4COC1CN(C)S(=O)(=O)C5=CC=CC(C(F)(F)F)=C5
CN1C=NC2=CC(NC3=CC=CC(OC)=C3)=NC(N4CCCC(N)C4)=C2C1=O
COC1=CC(C=2C=C(C)ON=2)=CC(OC)=C1OC
O=C1C2=CC=C(O)C(O)=C2C(=O)N1CC3=CC=CC=C3
CCOC1=CC(CC2=NN=C(C3=CN=CC=N3)N2C)=CC(OCC)=C1NC(=O)C4=CC=C(OCC(F)(F)F)N=C4
CC1=CC(OC2=CC=C(C(=NO)NCCO)C(C)=C2)=CC(C)=C1Cl
CCCC(C)C(=O)OCC1(CO)CC(=CC2=CC=C(SC)C=C2)C(=O)O1
CC(C)N1C(C2=CC=C(F)C=C2)=C(CCCC(=O)NC3=CC=C(F)C(F)=C3)C4=CC(O)=CC=C41
N#CC1=CN=C2N(C1=O)C(C3=CC=CC=C3)CC4=C2C=CC5=CC=CC=C45
NC1=CC=C(C(=O)NOC(=O)C2=CC=CC=C2C=O)C=C1
CC(C(NC(=O)C(CCCNC(=N)N)NC(=O)C1=CC=CC(=C1)NC(=O)C2=CC=C(C3=CC=CC=C3C(F)(F)F)C)=C2C=O)ONC(=O)C(N)CC4=CC=C(O)C(O)=C4
CC1=CC=C(C(=O)NC(=S)N2CCN(C3=CC=CC=C3)CC2)C=C1
CC=C1C(C)=CC(CC(C(=O)N2CCN(C3=CC(C(F)(F)F)=CC(C(F)(F)F)=N3)CC24)CO4)=C1
C1OC=CC=C(CN2C(CN3CCN(C)CC3)=NC4=C(C)N=C(CC5=CC=C(Cl)C=C5Cl)N=C42)C1
CC(=O)N1CCC(C2)CCC3C(C)C(CCC4C5(C)CCC(O)C(C)(C)C5CCC43)CC2C1
COC1=CC=C2OC(C3=CN=N[NH1]3)=CC(=O)C2=C1
O=C(O)CCC(=O)NC(CC1=CC=CC=C1)C(=O)NC2(C(=O)O)CC3=CC=CC=C3CN2
COC1=CC(C(C)C)=CC(CNC(=O)NCCC2=CC=CC=N2)=C1O
O=C(COC(=O)C1=CC2=CC(Br)=CC=C2OC1=O)NC3=CC=CC=C3Br
CS(=O)(=O)CCNC(=O)C=CC1=C(C2=CC(C(F)(F)F)=C3N=C(N4C=CN=C4)C=CN23)CC=C1
CC(C1)N=C2N=C(N)[NH1]C(=O)N2N=C1C3=CC=C(Cl)C=C3Cl
COC1=CC=CC(NC2=NC=CC=C2C3=NC(C4=CC=CC=C4)=NO3)=C1
CC(O)CC(NC1=NC=C(N(C)CC2=CC=CC=C2)N=C1)C3=CC=CC=C3
CCCC(=O)NCC1=CC2=C(OC)C=CN=C2[NH1]1
CC(C)C(NC(=O)COC(=O)C(C)C)C1=CC=CC=C1
CC(C)NC(=O)N(C)CC1OC2=CC=C(NC(=O)NC3=CC=CC=C3)C=C2C(=O)N(C(C)CO)CC1C
N=C(N)C1=CC=C(OC=CC2=CC(O)=CC=3OC(=O)C=C(C2=3)C)C=C1
COC1=CC=CC(C=NN(C2=CC=CC=C2)C(C3=CC=C(C)C=C3)C)=C1
BrC1=CC=CC=C1OC2=CC=C(NC3=CC=C(NC4=NCCN4)C=C3)C=C2
FC(F)(F)C1=CC=C(C2=CC(C3=CC=C(Cl)C=C3)=NN2C4=CC=C(CNCC5=CC=NC=C5)C=C4)C=C1
O=C(COC(=O)C1=CC=C2C(=C1)N=NN2C3CCCC3)NCC4=CC=C(Cl)C=C4
CC(=O)CC(NC(=O)OC(C)(C)C)C(=O)NC(C(=O)NC(C(=O)NCC(F)(F)C1=CC=C(Cl)C=C1)C(C)C)C2=CC=CC=C2
CC1NC2=CC=CC=C2C(=O)N1C3=CC=CC=C3C
NC(N)=NCCCNCCCC(=O)N1CC2=CC=C(NC(=O)C3=CC=C4N=CC=CC4=C3)C=C2CC1CNCC5=CC=C6C=CC=CC6=C5
CNN=C1C=C[NH1]C(C=C2C=CC(CN(CCCN3CCN(C)CC3)C4=NC=C(F)C=N4)=C2)=N1
CC1=CC=C(C2=CSC(NC(=O)C3CC4=CC=C(S(C)(=O)=O)C=C4CN3CC(C)C)=N2)C=C1
C1C=CC=CS(=O)(=O)N=C2SC(NC3=CC=C(S(=O)(=O)NCC4(C)COC4)C=C3)=NC=C2C(=O)NCC5=NC6=CC=CC=C6N5C(C)CC=C1
COC(=O)C=CC1=CC(OC)=CC(=C1)C(=O)C=C(N2C=O)C(O)CCC3=CC4=C(O)C(OC)=C3C2(NC(C)=O)CCO4
C1=CC=C(N=C1N2CCCCC2)CCN(CCCC3=C[NH1]C4=CC=C(CN5C=NC=N5)C=C34)CC
COC1=CC=CC(C=NNC(=O)C2=CN=CC(Br)=C2)=C1O
COC1=CC(CCC2=CC=CC=C2)=CC3=C1OCCC3C4C5C(C)C(O)C(O)C(C)(C)C5CCC4C
COC1=CC=CC(C=NNC(=O)C2=CC=CC(O)=C2)=C1O
CCOC1=CC=C(NC=2SC(C(=O)NCCSC)=C(C)C=2C#N)C=C1
COC1=CC=C(C2=CC=C3C(NCC4=CC=CC=C4O)=N[NH1]C3=N2)C=C1
O=C1C2=CC=CC=C2OC3=C([N+1](=O)[O-1])C=CC=C13
CN(C1=CC=C(C(=O)N2CCC3=CC=CC=C3C2)C=C1)S(=O)(=O)C4=CC=CC=C4
COCCNC(=O)C1=CC=C(Cl)C(S(=O)(=O)N2CC(C)CC(C)C2)=C1
S=C(NCC1=CC=C(Cl)C(Cl)=C1)NC2CCCCC2
COC=CC(OCCCCNCCCCCCCCCCCC1=CC=CC=C1)=C(OC)C=CC2=NC=C(CCNCCCCCCNC)C=C2
CC1=CC(C)=C(NC(=O)N(CC2=C(C)[NH1]C3=CC=CC=C23)C4CCC4)C(C)=C1
CC1=CC=C(S(=O)(=O)OC2=CC=C(C=NNC3=CC=CC=N3)C=C2)C=C1
CC(NC(=O)C12CC3CC(CC(C3)C1)C2)C(=O)NC(CC4=CC=CC=C4)C(=O)O
COC=C1C=C(C2=NOC(CCC(=O)NCCCN3C=CN=C3C)=N2)C=C1
CNS(=O)(=O)C1=CC=C(C(=O)NC2=NC(C3=CC=C(OC)C=C3)=C(Br)C=C2C)C=C1
CC1=NN=C(NCCCN(C)C)N1C(C)C2=CC=CC=C2
C=CCNC(=O)C(CCC(=O)O)NC(=O)C1=CC=CC=C1Cl
CCCCCCCCCSCCCCCCCCCCCCCCCCCCCC(=O)O
O=CN(CC1=CC=CC=C1)C2=CC=CC=N2
O=C(C1=C(Cl)C=CC=C1Cl)N2CCN(C3=C(Cl)C(=O)C(C(=O)O)=CN3C4=CC=C(F)C=C4)CC2
O=CC1=CC=[N+1](CC2CC2)C=C1
O=C(CCl)NC1=C(C(=O)O)OC2=CC=CC=C12
CC1=C(CN2CCC3(O)CCN(C4=NC=CC=N4)CC3C2)C(F)=CN1C5=CC=C(OC(F)(F)F)C=C5
O=C(O)CCNC1=CC=2C(C(=O)C3=CC=CC=C3)=COC=2C=C1NC(=O)C4=CC=CC=C4
COC1=CC=CC2=C1CCC3C2CCC(=O)N3CC4=CC=CC=C4
O=C1C2=CC=CC=C2S[NH1]1
COC(=O)C=1C(C2=C(F)C=CC=C2Cl)=NOC=1C(=O)NCCC3=CC=CC=C3
O=C(O)C1=CC=CC=C1NCC2=CC=C([N+1](=O)[O-1])C=C2
S=C(NC1=CC=NC=C1)NC2=CC=CC=C2
O=C(O)C(CC1=CC=C(OCC2=CC=C3C=CC=CC3=N2)C=C1)NC(=O)CCC(=O)O
NC1=CN=C(C2=CC=C(C3CCC3)C(OCC4=CC=CC(CN5CCCC5C)=C4)=C2F)C=N1
COC1=CC=C(Cl)C=C1NC2=NC=NC3=C2C=NN3C4CCN(C5=CC=CC=C5)CC4
CC1=NC(=C(C)CC(=O)N(C)C=O)C(=O)C1(C)O
C=C1C=C(C=2C=C(NC3=CC=CC=C3)C4=NN(CCN5CCCC5)C(=O)C=C4C=2N=NC6=NC=CS6)C=C1
CC(=O)N(C(C)C)C(CN1C=CN=C1)C2=CC=CC=C2
CC[N+1]1(C)CCC(COC2=CC=CC(C(F)(F)F)=C2)(C3=CC=CC(F)=C3)CC1
CCOC1=CC=C(NC=C2C(C)=NC=3SC(SC)=CC2=3)C=C1
CC1=CC(NC(=O)NC2=CC=CC=C2C(=O)NCC3=CC=CN=C3)=NO1
CC1=NC(C2CCN(C3=CN=CC=N3)CC2)=NC4=CC=CC=C14
O=C1C=C(C2=CC3=CC=C(O)C=C3[NH1]2)OC4=CC=C(I)C=C14
CN1C=C(NC(=O)C2=CC=CO2)C=C1C=CC(=O)NO
O=C(NC1=CC=C(F)C=C1)C2=CN=C(NC3=CC=C(F)C(Cl)=C3)C=C2C(F)(F)F
CCN(CC)C(=O)OC1=CC(C)=CC=C1NC(=O)C2=CC=CC=C2Cl
CCOC1=CC(C=NNC(=S)NC2=CC=C(Cl)C=C2Cl)=CC=C1OCC(=O)N3CCOCC3
CC(C)CC(CCNC1=CC=C(Br)C=C1)(CCC(=O)NO)CC(C)(C)C(=O)NCCCC2=CC=CC=C2
NC(=O)C1=C(CSC2=CC=CC=N2)N=C(C3CC3)N=C1NCC4=CC=C(C(F)(F)F)C=C4
CC12CCCC(=O)N1C(C(=O)NC3=CC=CC(C4=NC5=CC=CC=C5[NH1]4)=C3)CS2
C1C=C(NS(=O)(=O)C2=CC=C(OC3=CC=C(C=CC(=O)O)C=C3)C=C2)C=CC4=CC=CN=C14
O=C(NC12CC3CC(CC(C3)C1)C2)N4CCCN(C5=NC=NC6=CC=CC=C56)CC4
CC(C)(C)NC(=O)NC(=O)COC(=O)C(CC1=CC=CC=C1)NS(=O)(=O)C2=CC=CC3=NSN=C23
CCCOC1=C(C(=O)O)C(=O)C=C(CCC)N1C2C=CC=C(C3=CC=CC=C3S(=O)(=O)NC(=O)NC4CCCCC4C)C2
CC1=CC=CC(C2)=C1NC(=O)C2N(CC3=CC=C(F)C=C3F)C(=O)C4=CC=C5C(=C4)OCO5
COCCCNC(=O)CN1N=C(C)C(S(=O)(=O)NC2=CC=C(OC)C=C2)=C1C
CC1=CC(C)=C(C=2[NH1]C3=CC=C(C(C)(C)C(=O)N4C5CCC4CC5)C=C3C=2CC6=CC=CC=C6CC)CC=C1
CC1=CC=C(S(=O)(=O)C=2N=NN3C=2N=C(NCC4CCCO4)C=5SC=CC=53)C=C1
O=C1C=NN(C2=CC=C(S(=O)(=O)NC3=CC=CC=C3CO)C(Cl)=C2)C(=O)[NH1]1
CC(CN1CCC(C2=NC3=CC=C(Cl)C=C3S2)CC1)COC(C4=CC=CC=C4)C5=CC=CC=C5
CC1=N[NH1]C2=C1CCCC2
O=C(O)C(O)C(CC1=CC=C(O)C=C1)NC(=O)C2=CC=CC(CC3=CC=CC(C(F)(F)F)=C3)=C2
COC1=CC(Br)=CC(CN2CCNC(=O)C2CC(=O)NCCC3=CC=CC=N3)=C1O
O=C(NCC1=CN(CC2=CC=CC=C2)N=N1)C3=CC=CC=N3
COC1=CC=C(C=2C=C3N=C(CCC4=C[NH1]C5=CC=CC=C45)C=C(C(F)(F)F)N3N=2)C=C1OC
CNC(=O)OC1CC(COC(=O)CN)C2C3CC4=CC=C(O)C5=C4C2(CCN3CC6CC6)C1O5
CC1=N[NH1]C(C)=C1C2CCN(C(=O)C3=CC=CN=C3)CC2
O=C(O)CC(NC(=O)C1C2C=CC(C2)C1C=O)OC(=O)O
CC(=O)COC(=O)C=COC1=CC=CC(CO)=C1CCCC=CC=CC(=O)OC(C(C)C)CC(O)C(C)CC(O)C(C)CCC(C)(O)C(C)C
CC1CCC(C)N1CCCNC(=O)CNC(=O)C(OC(CO)C(O)CO)C2=NC=CC=C2
COC1=CC=C(C2=NC(N)=NC(NCC3=CC=CN=C3)=C2Cl)C=C1
CCN1N=C(C)C2=NC(Cl)=CC=C2N1C3=CC=CC(C)=C3
CC12CCC(O)CC1=CCCC23CCC(C4)C5OC5C(CC(=O)O)=CC34
CC1=CC2=C(C=C1Cl)CC(C)(C(=O)O)CC2=NNC(=O)C(=O)NC3=CC=C(C)C=C3
CCCCC=C1C=C(C2=NN=C(SCC(=O)NCCC3=CCCCC3)O2)C=C1
COC1=CC=C(N=CC2=CC=CC=C2C)C3=C(CC4=CC=CC(O)=C4)C=CC(O)=C13
O=S(=O)(C1=CC=C(C2=CC=C(Cl)C=C2Cl)N=C1)N3CCCC4=CC=CC=C43
N=C(N)NCC1=CC(C(=O)NC2=CC=C(NC(=O)C3=CC=CC(F)=C3)C=C2C#N)=CC=C1O
NC(=O)NC=C(NC(=O)NCC1CCCN1CC(F)(F)F)CSC=C
C1OC=CC=C1N=C2CC(C3=CC=CC=C3)NC4=NC(NC=O)=NN42
CCN1C2=NC=CC=C2C(=O)N(C)C3=CC=C(C4=CC=CN=C4)N=C31
CCN(CC)N([O-1])N=O
CCN1C=C(OCC(=O)N(C)CC(O)CN2C=CN=C2)C3=CC=CC=C3C1=O
CCOC(=O)NC1C2=CC=CC=C2OC(C(=O)NC)C1CO
CC(=O)NC1=C2C(=NC3=CC=C(F)C=C13)CCCC2
O=C(Cl)CCN(CCC(=O)N1CCCCC2=CC=CC=C21)CC3=CC=CC=C3
COC(=O)C(CC1=CC=CC=C1)NC(=O)C2=CC=CC=C2Br
O=[N+1]([O-1])C1=CC=C(N2CCN(C3=NC(NC4=CC=CC=C4)=NC(N5CCOCC5)=N3)CC2)C=C1
CC1=CC=CC(C(=O)NCCC2=CC=C3C(=C2)OCO3)=C1N(C)S(C)(=O)=O
C=CC(C)(NC(=O)N(CC1=CC=CC=C1)C2(C(=O)NCC3=CC=CC=C3)CCCC2C4)CC=CC=C4
BrC1=CC=C2C(=C1)CC(NN=CC3=CC=CS3)CC2
CC1=NC(N2CCC(C3=CC=NC=C3)C2)=CC=C1C4=CN=CO4
C1S(=O)(=O)C2=CC=C(C=CN=CC1C3SCCN3C(=O)C4CCC4=N)C(F)=C2
ClC1=C2C=C(CNC3=CC=CC4=C3C=C(OCC5=CC=CN=C5)N=C42)C=C1
OC1CN(C=2C=CC3=NSN=C3C=2)CC1N4CCC(C5=CC=CC=C5)CC4
COC1=CC=C(C(=O)C2=CC3=CC=C(OCC(=O)NC4=CC=C(C(C)=O)C=C4)C(OC)=C3OC2=O)C=C1
CC=C1C(=O)N=C(NN=CC2=CC=CC=C2OC3OC(CO)C(O)C(O)C3)O[NH1]1
CCN(CC)CCNC1=NC(C2=CC=C(OC)C(OC)=C2)=NC3=CC=CC=C13
O=C(NC1=CC(Cl)=CC=C1Cl)C=2N=C3N(N=2)CCCC3
CCOC1=CC(C#CC2=CC=C(N)C(I)=C2)=CC3=C1N(CC(F)(F)F)CC3C4=CC=C(S(C)(=O)=O)C=C4
CNC(=O)C1=CC=CC=C1SOC2=CC=CC=C2
O=C(C1=CC=C(N2CCOCC2)N=C1)N3CCCC4=CC(N5C=NN=N5)=CC=C43
CN(C(=O)C(C)(O)C(O)C(F)(F)F)C1CCN(C(=O)NC2=CN=C3C=CC=CC3=N2)CC1
COC1=CC(CN2CCCC2)=CC=C1NC3=NC=C(C)C(C4=CN=C5C=CC=CN45)=N3
CCC1CCCCN1CCCCNC(=O)C2=CC=C3C(=C2)NC(=O)C(=CC4=CC=CC(Br)=C4)S3
O=CC(C(=O)O)=C[NH1]C1=CC(C(F)(F)F)=CC=C1
COC1=CC=C(NC2=NC3=CC=CC=C3N=C2NS(=O)(=O)C=C4C=C(N5C(C)=NC6=CC(Cl)=C(Cl)C=C65)C(Cl)=C4)C=C1
OC1(C2=CC=CC=C2)CCN(CCN3C=CC(=S)N(O)C3=O)CC1
COC(=O)CC1(OC(=O)CC(C)C)CCC2C3CCC4=CC(=O)CCC4(C)C3(Br)C(O)CC21C
CN1CCN(CC2=CN(C(C3=CC=C(Cl)C=C3)C4=CC=CC([N+1](=O)[O-1])=C4)N=N2)CC1
COC1=CC=C(C(=O)NC2=CC=C3C(=C2)C(=O)N(N)C(=O)N3C)C=C1
CCN1C(=O)C2=CC=C(NN=CC3=CC=NC=C3)C=C2OC4=CC=C(Cl)C=C41
CC1=CC=CC(S(=O)(=O)N2CCN(CC3=CC=C4C(=C3)OCO4)CC2C)=C1
CNC(=O)N(C)C1OC2(CCN(CC3=CC=C(OC4=CC=CC=C4)C=C3)CC2)OC(C)C1OCC5OC(C(=O)N6CCOCC6)C(O)C5O
CCCC1=CC(=O)OC2=CC(OCC(=O)N(CC)CC)=CC=C12
C1OC=CC=CC1CC(=O)NC2=CC=C3C(=C2)NC(=O)C3=CC=4[NH1]C(C)=C(C(=O)NC5CCCCC5C)C=4C=C
CCC(C)NCC(C)C(=O)NC(CC1=CC=C(Br)C=C1)C(=O)NC(C)C(=O)NC(CC2=CC=C(I)C=C2)C(=O)NC3=CC=C4[NH1]C=CC4=C3
C1OC=CC=C(OC)C1C2CCCN2S(=O)(=O)C3=NC=CS3=C
CCOCC1OC(CO)C(O)C(O)C1O
CCCCC1=CC(N)=C2C=C(N(CC3=CC=CC=C3)CC4=CC=CC=C4)C=CC2=N1
CCCCC=CCCC(=O)NC1=NN=C(C2=CC=CC(C(F)(F)F)=C2)S1
CC(=O)N1CCC(NC(=O)C=2C=C(C3=CC=CC=C3)SC=2NCC#N)CC1
O=C(C1=CC=CC(Cl)=C12)NCCC(=C3C4=CC=C(Cl)C=C4OCC5=CC=C(Cl)C=C53)CC2
CCCCCCCCOC1=CC(C)=C(C2=CC=C(C#N)C=C2)C(O)=C1
O=C(C1=CC=CC=C1C(=O)OCC23CCCOC2CCOC3)N4CCOCC4
COC1=CC=C(C=NNC(=O)C2=CC=NC=C2)C=C1OC
NNC(=O)C1=NN(C2=CC=CC=C2)C3=C1CCC3
C1C=CN1C2=C(F)C(F)=NC3=CC=CC=C23
CC(C)C1=NN=C(N(CC(C)C)C(=O)CC2=CC=CC=C2)S1
CCC1=NN(C2OC(CO)C(O)C2O)C=3[NH1]C=NC(=O)C1=3
O=C(CSC1=NC(C2=CC=C(Cl)C=C2)=CS1)NN=CC3=CC=C([N+1](=O)[O-1])C=C3
O=C(C1=CC=C([N+1](=O)[O-1])C=C1)C2=CC=CC([N+1](=O)[O-1])=C2
CCCCN(C(=O)CNC(=O)NC(C)(C)C)C(C(=O)NC1CCCC1)C2=CC=CC=C2
CN1C(=O)N(CCN2CCOCC2)C3=CC(C(=O)N4CCOCC4)=CC=C31
CCOC(=O)C1=C(C)OC2=CC1=NC=3ON=C(C)C2=3
S=C(NCC1=CC=C2C(=C1)OCO2)OCC3=CN=C4C=CC=CC4=N3
ClC1=CC=C(C2=NN3C=NN=C3C4=CC=CC=C24)C=C1
CCCC(=O)N1CCCN(C2=CC=NC3=C2C(C4=COC5=CC=C(NC(=O)NC6=CC=CC=C6)C=C5C4=O)=CN3)CCC1
NCCCC(CN)C(=O)O
O=C1[NH1]C(=S)C2=CC(I)=CC=C2N1O
FC1=CC=C(CCCC2=NC(C3=CC=CC=C3F)=NO2)C=C1
CC1=NN(C2CCCCC2)C=3SC(C(=O)NC4=CC=C(S(=O)(=O)N5CCCC5)C=C4)=CC1=3
COC1=CC=C(Cl)C=C1C2=NN=C(NC3=CC=C(C#N)C=C3)O2
CC=1C=NN(CCC2CCCCN2C(=O)CC3=CN=CN=C3N(C)C)C=1
OC1=CC=CC(C2=CSC(C(O)C3=CC=C(Br)C=C3)=N2)=C1
CC(C)(C)CNCC=1C(C(=O)NC2CC2)=NN(C3=CC=C(Cl)C=C3Cl)C=1C4=CC=C(Cl)C=C4
CN(C)S(=O)(=O)NC1=CC=C2C(N)=C(C(=O)N3CCCC3)SC2=C1
CN1C2=NC=CC=C2C(=O)NC=3C(C4=CC=CC([N+1](=O)[O-1])=C4)=N[NH1]C=31
COCC(C)OC1=CC(F)=CC(C2=CC(C3=CC=C4N=C[NH1]C4=C3)=NC=N2)=C1
C#CCN1C(C)=C(C(C)=O)C(C2=CC=C(OC)C=C2)C3=C1CC(C)(C)CC3=O
CC1=C(C(=O)NN)[NH1]C2=CC=CC=C12
NC1=CC=C(Cl)C=C1C2=NN=C(SCC3=CC=CC=C3)O2
CCCCN1C(=O)C=C(N=CN(C2CC2)C(O3)=CC(=O)N(C4CC4)C3=CC5=CC=CC=C5F)N(CCCC)C1=O
N#CC=C1SCN(N=CC=CC=O)CN1C(=O)CC2=CC=CC=C2
COC1=CC=CC(C2=NC(C3=CC=CC=C3)=NO2)=C1
NC1=NC(=O)C=2N=CN(C3=CC=CC(Cl)=C3Cl)C=2[NH1]1
C1=CC=C(CN2C(C3=CC=CC=C3)=CC4=C5C=CC=CC5=NC4=C2OCCN6CCOCC6)C=C1
CS(=O)(=O)CC(=O)N1CCC2=C([NH1]C3=CC=C(Cl)C=C23)C1C4=CC=CN=C4
O=CC(O)=CC(=NC1=CC=CO1)CCCC
O=C1NCCCCC12N(S(=O)(=O)C3=CC=C(Cl)C=C3)CCC2
O=S1N=C(C2=CC=CC=C2)C3=C1CN(C(C4=CC=CC=C4)C5=CC=CC=C5)CC3
C=CCNC1=NC=CC(C)=C1C2=NC(C)(C)C(C)(C)N2
C=CC1(C)CC(=O)C(O)C(C)(O1)C(OC(C)=O)C(OC(=O)CNCC)C(C)(C)CC(O)CC
COCCN(CC1=CC=C2C(=C1)OCCO2)C(=O)C3CCOC3
COC=C1C=CN=C(NC2=NC(=O)C(C)=C(CN3C(=O)C4=CC=CC=C4C3=O)[NH1]2)SC=C1
CCCN1N=CC=2C(=O)N(CC(=O)NC3CCCC3)C=NC=21
COC1=CC=C(S(=O)(=O)N2CCOCC2)C=C1OC
CCCCCC=NC1=C(C=C(NC2(CO)C3CC3C2)N1C[NH1])C4=CC=CC=C4
C1=CC=C(CNCCC2=CN(C3=CC=CC=C3F)N=N2)C1
CN1C=C(NC=NC2=C(C3CC3)C(NCC4=CN=C(C)N=C4)=N2)C=N1
CC(NC(=O)CNC(=O)C(C#N)=NNC1=CC=C(Br)C=C1)C2=CC=CC=C2
COC1=CC=C2C(=C1)CCC=C2NC=C3C=CC=CC3=N
CN1C(=O)CC2CC1(C)CCC2(C)C(=O)O
CCOC(=O)C1=CC=CC2=NC3=CC(C(=O)NCCC4=CC=C(Cl)C=C4)=CC=C3N=C12
O=C1CC(CSCCO)=NN1C2=CC=CC=C2C3=CC=CC=C3
CC1(C)CC(=O)NC2=CC=C(C(=O)NCC3=CC=CC=C3)C=C21
O=S1(=O)CC(NC2=CC=C(Cl)C(Cl)=C2)CC(OCC3=CC=CC=C3)C1
O=C(O)C=C1C(C2=CC=C(CCN3C(=O)C4=CC=CC=C4C3=O)C=C2)=NC5=CC=CC=C15
CCN(CC)C1=CC=2C(=O)C(C3=NC=N[NH1]3)=CN(CC4=CC=CC=C4)C=2C=C1N5C=NC(C)=C5
C1C=CC=C(NCCC(=O)NC(C)C2=CC=CC=C2N=O)C1C(F)(F)F
CC(=O)N1N=C(NS(=O)(=O)C2=CC=CC=C2)CC1C3=CC=CC([N+1](=O)[O-1])=C3
COC1=CC=CC(NC(=O)C2=CC=CC(NC(=O)C=3OC=CC=3C)=C2)=C1
COC1=CC=C2C(C3=CC=CC=C3)=C(C(=O)NCCCO)OC2=C1
CCCCC1=NC(Cl)=C(C2CCN(CC3=CC=CC(N4C=C(Cl)C=C4Cl)=C3)C(=O)C2)N1C
CC1=NC(CN(C2CCOCC2)C(=O)OC(C)(C)C)=CS1
CCCCNC(=O)NC=C1C=C(C(=O)C=NC2=CC=C(NC3=CC=CC(C)=C3)C=C2[NH1]C)OC=C1
CCNC(=O)NC1=CC=C(C=2SC3=C(C=2CN(C)C(=O)CCN(C)C)C(=O)N(C4=CC=C(F)C=C4)C(=O)N3CCC)C=C1
O=C(NC1=CC=C(Cl)C=C1)C2=CC=C(NC(=O)C3CCCCC3)C=C2
O=C1C2=CC=CC=C2C3CCN(CC4=CC=C(Br)C=C4)CC31
CC(C)CN1CC2=CC=C(C(=O)NC(CO)CC(C)C)C=C2C1=O
CCC(CC)CNC(=O)CN1C=C(COC2=CC=C(CC(=O)C=CC3=C(F)C=CC=C3F)C=C2)N=N1
COC1=CC(C2OC(C)C(O)C(O)C2O)=CC=C1O
CC(C)C1=CC=C(OCC(=O)NC(C)C2=CC=CC=C2)C=C1
CC(NC(=O)C=1N=C2N=C(C)C=C(C(F)F)N2N=1)C=3C=NN(C)C=3
O=C(CSC1=NC(SCC2CC2)=NC3=CC(=O)[NH1]C=C13)C4=CC=C(OCC5=CC=CC(Cl)=C5)C=C4
CCOC(=O)C=CC(CCC(N)=O)NC(=O)C(C)NC(=O)C(CC(C)C)NC(=O)C(CC(C)C)N(C)C(=O)OC(C)(C)C
C1=CC=C(C(CC2=NN=N[NH1]2)P(=O)(C3=CC=CC=C3)N4CC4)C=C1
NC1=NC(N)=C2C(CCCCCCC3=C[NH1]C=N3)=CC=NC2=N1
CC(=O)NC1=NC(C2=CC=C3C(=C2)OC(F)CO3)=CS1
CS(=O)(=O)C1=CC=C(N=C2C=C(O)N(CCC3=CC=CC=C3)C2=NO)C=C1
O=C(O1)CC=C(CS(=O)(=O)N2CCC3=C(C4=CC=CC=C4N3C5CCCC5)C2O)N1
CCCCCCCCNC(=O)NC1=CC=C(C)C=C1
COC(=O)NC=NC=CC(OC1=CC=C(NC(=O)NC2=CC=C(F)C=C2)C=C1[N+1]=O)[O-1]
CC1=CC(C#N)=CC=2N=C(C3=CC=C(C(=O)NC(C)C4=NN=C(NC(=O)C5=CC(Br)=C[NH1]5)S4)C=C3)OC1=2
CCCOCC1=CC(=O)C(O)=C(C(C)C)C1=O
CC(C)N(CCOC1=CC=CC(OCCNC(=O)C2=CC=CC(C(F)(F)F)=C2)=C1)C(C)C
O=C(NC1CCOC1=O)C2=CC=C(Cl)C(S(=O)(=O)N3CCCC3)=C2
CC(C)C(=O)OCC1=C(C(=O)O)N2C(=O)C(NC(=O)COC3=CC=CC=C3)C2SC1
CCCCN1N=C(C)C2=C1NC(=O)CC2C3=CC=C(N4CCOCC4)C=C3
C1NCCN(C(=O)C2=CC=C(NCC3=CN=C4N=C(N)N=CC4=N3)C=C2)CC1
COC1=CC(NC(=S)N2CCOCC2)=CC(OC)=C1OC
CCOC(=O)C1=CN=C2C(CC)=CC=CC2=C1NC3=CC=CC4=NON=C34
CC=NC(C(=O)N(CC1=CC=CC=C1)C2=CC=C(Br)C=C2)C(C)=C(C)NC3=CC=C(C(=O)NO)C=C3
CCOC(=O)CNC(=O)C(C)OC1=CC=C(C)C=C1
CCOC1=CC=CC=C1NC(=O)C2=CC=C(NS(=O)(=O)C3=CC=C(Cl)S3)C=C2
COC1=CC=C(CCNC(=O)C2CC(=O)N(C3=CC=C(Cl)C=C3)C2)C=C1OC
CC1C2CC(C)C(O)C(C)C2CC(=O)OC(C(=O)O)C(O)(C(=O)O)C1
COC1=CC=C2C(=C1)[NH1]C3=C(C)C=CC=C32
O=C1CCC(S(=O)(=O)C2=CC=CC=C2C(F)(F)F)C(=O)N1
O=C1NC(=O)C(C2=CN(C(CO)C3=CC=CC=C3)N=N2)S1
CCN1C(SCC(=O)NC2=CC=C(C)C=C2)=NN=C1C3=CC=NC=C3
CCN1C(=O)C2=CC=C(C(=O)NC3=CC=C(N4CCOCC4)C=C3)C=C2C1=O
CC(C)CC(NC(=O)C1CCCN1)C(=O)NC(CC(C)C)C(=O)NC(C)C(=O)NC(CC2=CC=C(O)C=C2)C(=O)NC(CC3=CC=C(Cl)C=C3)C(=O)O
COC1=CC=CC=C1N2N=C(C3)C=C2NC(=O)CC3C4=CC=CN=C4
COC1=CC=CC2=C1C(=O)C3=C(O)C4=C(C(O)=C3C2=O)CC(O)(C(=O)CO)CC4OC5CC(NC6CCCCC6)C(O)C(C)O5
CCCCC(=O)OC1=CN(C2=CC=C(Cl)C(Cl)=C2)N=N1
CC1=CC=CC=C1NC(=O)NC2=CC=C(C3=CC=NC(OCC(O)CO)=N3)C=C2
COC=CC=C(CNC(=O)C1CC(NC(CSCC2=NC=C[NH1]2)C(=O)OCC)CN1C(=O)OCC3=CC=CC=C3)C=C
CC(OC(=O)C1=CC=CC=C1)C(=O)NC2=NC=C(Cl)C=C2Cl
C1=CC=C(CNC2CN(CCCC3=C[NH1]C4=CC=CC=C34)CC2)C=C1
O=C1N(C2=CC=C(Cl)C=C2)CC(C3=CC=CC=C3Cl)N1C4=CC=CC=C4F
CC(=O)C=CC=C(C1=CN=C(NC2CCCCC2)N=C1OC3=CC=CC4=CC=CC=C34)C
CC(C)(CCCCOC1=CC=CC(C2=C(Cl)C=CC=C2Cl)=C1)C(=O)O
CCN(CC(=O)NC1=C(F)C=CC=C1F)C(=O)C2CCN(S(=O)(=O)C3=CC=CC=C3[N+1](=O)[O-1])CC2
CC1=NN(C(=O)C2=CC=C(C3=CC=CN=C3)C=C2)C(=O)C1SC4=NC(=O)C=C([NH1]4)C(=O)NC(=CC5=CC=C([N+1](=O)[O-1])C=C5)N
CC(C)(C)CC(=O)C1=CC=CC=C1O
CCCNC(=O)C1(C)CCCN1CC2=CC=C(NC)C=C2
CCC1=CC(NC2=CC(=N)C3=CC=CC=C3[NH1]2)=CC=C1O
C1=CC=C(C=2N=C3C=CC=CN3C=2C4=CC=CC(C5=CC=C6[NH1]C=NC6=C5)=C4C)C1
CCC1=CC=C(N2CCCC(NCC(=O)N(C)C3CCOCC3)C2=O)C=C1
CC[NH1]C(C)=C(C1=CC=C(OC2=CC=C(N3N=CC=N3)C=C2)N=C1)C(=O)CBr
NC1=NC(=O)C(I)=N[NH1]1
CCC(C)CN1C(=O)C(=NNC(=O)C2=CC=CO2)C3=CC=CC=C31
CC=NN1C(N=CN)SC2=CC(NC(=O)NCC)=CC=C21
C=CC1CC1(NC(=O)C2CCCN2C(=O)C(C(C)(C)C)NC(=O)OCCCCC3CC=CC4=CC=C(C5=CC=C(N(CCCl)CCCl)C=C5)C=C43)C(=O)NS(=O)(=O)C6CC6
CC1=CC(C2(C)OC(CO)C(O)C2O)=CC=C1CC3=CN=C(N)C(C(=O)O)=C3
CC(C)OC1=CC=C2C(=C1)C(C3=CC=C(Cl)C=C3Cl)=C(C(=O)O)C(C4=CC(Cl)=CC(Cl)=C4)C2CCO
CC(CO)NC1=C([N+1](=O)[O-1])C=C([N+1](=O)[O-1])C=C1[N+1](=O)[O-1]
CC1=CC(C=C(C#N)C(N)=O)=CC=C1C23CC4CC(CC(C4)C2)C3
O=C1C=C(C2=CC=C(OCC3=N[NH1]C(=S)N3CO)C=C2)C4=CC=CC=C4C1=C(O)[NH1]C5=CC=CC=C5
CCC1CC(CN2C(N3CCOCC3C4CC4)=NC5=CC(C6=NOC(=O)[NH1]6)=NC(C7=CN=CC(Cl)=C7)=C52)CC1
CCCCCCCCCCCC(=O)NC(C1=CC=C(F)C=C1)C(F)(F)F
C=CCN1C(=O)C2=C(N=C(CC3=CC=CC=C3)N2CC4=CC=CC=C4)N(CCCC)C1=O
C1=CC=C(CCC2=NC3=CC(NCC4=CC=CC5=CC=CC=C45)=CC=C3O2)C=C1
CC1=C(C(=O)OCC2=CC=CC=C2)N=C(C3=CC=C(Cl)C=C3Cl)N1C4=CC=C(Cl)C=C4
COC1=CC(N)=C(Cl)C=C1C(=O)N2CCCN(C3CCC(C(=O)O)CC3)CC2
C=CCN1C(=O)C(C(=O)NCC2=CC=C(Cl)C=C2Cl)=C(O)C3=CC=CC=C31
N#CC1=CC(C2=CC=C(Cl)C(Cl)=C2)=C(C3=CC=C(C(=O)NCCC#N)C=C3)C=N1
O=C(O)CC1(CC(=O)NC2=CC=C(Cl)C=C2Cl)CCCCC1
O=C(CCSCC1=CC=CC=C1Cl)NCC2CCC=3N=C(O)[NH1]C(=O)C=3C2
CCOC(=O)C1=C(C)C(C2=CC3=CC(C)=CC=C3N=C2C)=NN=C1C(F)(F)F
CCOC(=O)C1CCCCN1CCC2=CC=CC=C2
CN(CC#CCN1CCCC1)C2CCCN(CC3=CC=C(O)C=C3)C2
NS(=O)(=O)C1=CC=C(CCNC(=O)C2=CC=CC([N+1](=O)[O-1])=C2)C=C1
O=C1[NH1][NH1]C2=CC=CC=C12
O=C1C2=CC=CC=C2C(=O)C3=CC=C(N4CCOCC4)C=C31
CCOC(=O)C=C1C=C(C(C2=CC=CC=C2)N3CCN(C4CCCC4)CC3)N1C
CC1(C(=O)NC2=CC=C3C(=C2)OCCO3)CC4=C(C5=CC=C(C(N)=O)C=C5)C=CN=C4O1
CC(C)(C)NC(=O)NC(=O)COC(=O)C1=NC(NC2=CC=C(Cl)C=C2)=NC=C1Cl
O=C(NC=CC=CCC(NC(=O)C=1C=C(C2CC2)ON=1)C(=O)OC3=C)C=CC(Cl)=C3Cl
CC1=CC=C(NNC(N)=O)C(C)=C1
CN1C=C[N+1](C2OC(CO)C=C2Cl)=C1SC3=CC=CC(OCCN4CCCC4)=C3
O=C(O)C1=CC(=O)C2=CC=C(OC(=O)CCC3=CC=CC=C3)C=C2O1
CC1C(=O)N(C)CC1C2=CC=C(C3=CC=C(OC(=O)N(C)Cl)C=C3Cl)C=C2
C1NCCC1NC(=O)C2=CC=CC(NC(=O)C3=CC=CN=C3)=C2NC(=O)NC4=CC(Cl)=CC(Cl)=C4Cl
NC1=NC2=CC=C(C(=O)C3=C(F)C=CC=C3F)C=C2S1
CCCCCCCCCOC(=O)C1=C(C)NC2=C(C(=O)CC(C)(C)C2)C1C3=CC=CC(OC)=C3
COC1=CC=C(C(=O)COC2=CC=CC(C(=O)OC3=CC=CC=C3)=C2)C=C1
CC1=CC=C(C2CCCC=C2N=C(C)C3=CC=CC=C3NC(C)C)C=C1
CCCCCC1=NC=C([N+1](=O)[O-1])C(SCCC)=N1
COC1=CC2=C3C(=C1)CCN(C4=NCCN4)C3CC2
CC(C)=CCCOC1CO1
CCCC1C(O)C2CC(C)C(C34CCC5(C)C6(CC=CC(C)(C)O6)C(=O)C7OC7C5(C)C3CC(O)C42)CC1C
CCCS(=O)(=O)N1CCCC(C(=O)NCCC2=CC=C(Cl)C=C2)C1
CC(=O)OC1OC(OC(C)=O)C(NC(=O)C=CC2=CC=C(OC(=O)C3=CC=CO3)C=C2)C1OC(C)=O
O=C(NO)C1=CN(C2CC2)C3=C(Cl)C(N4CCC(C5CCN(CC6=CC=C(F)C=C6)CC5)CC4)=C(F)C=C3C1=O
CN1C(=O)NC(=O)C(=CC2=CC=CC=C2OCC3=CC=C(C(C)(C)C)C(F)=C3)S1
CC1=CC(C)=C(NC(=O)N(C(C)C2=CC=C(C(=O)NCCCN3CCOCC3)C=C2)C4CCCC4)C(C)=C1
COC1=CC(SC)=CC=C1C(=O)NC2=CC=C(C3=CC=CC=N3)C(Cl)=C2
CS(=O)(=O)NC=C1C=CC(C2=CC=C(COC3COC4=NC([N+1](=O)[O-1])=CN4C3)C=C2)=C1
COC=C1C=C(C=2C=C(C3=CC=CS3)ON=2)C=C1
CC1C2C(CCC)(C1)CC(Cl)C2(C)Cl
OC(C1=CC=C(Cl)C=C1)C(CN2C=NC=N2)(C3=CC=C(F)C=C3F)C4=CC=C(F)C=C4F
O=C(C1=CC(Br)=C[NH1]1)NCC2CNC3=CC=NC=C3C2
C#CCNCC1(C)CC2=CC=CC=3[NH1]C(=O)N(C2=3)CC1C
COC1=CC=C(C2=CC=C(CC3=CC=CC=C3)S2)C=C1
CC1=CC=C(S(=O)(=O)NC2=CC(C)=C(O)C3=CC=CC=C23)C=C1
COC1=CC2=C(C(C(=O)O)=C1)C3CCCC(C2)C3C
COC1=CC=C(C2=N[NH1]C(C3=CC=CC([N+1](=O)[O-1])=C3)C2)C=C1
CCCCC=CCC=CCCCCCCCCCNCC(CO)CS
COC=C1C=C(CCNC(=O)C=CCC(C(C)NC(=O)C(NC(=O)CCCCCN)CC)CNC(=O)CN(C)S(=O)(=O)CCC)C1Cl
O=C(NN=C(C1=CC=CC=C1)C2=CC=CC=C2)C3=CC=CC=N3
CNC(O)=NC(NCC1=C(Cl)C=CC=C1OC)=CC=O
COC=CC=C(C(=O)NC1=CC=C(S(=O)(=O)NC2=CC(C(F)(F)F)=CC=C2C)C=C1N)C
O=C1C=C(C2=CC=CC=C2)OC3=CC=C(OCC4=CC=C5C=CC=CC5=N4)C=C13
CC1=CC=C(C2)C(C3OC(=O)C4(C)C3C(C)CC2(C)CO4)=C1
O=C(NCC1=CC=C(F)C=C1F)N2CCCN(C3=NC=NC=4SC=C(C5=CC=CC=C5)C3=4)CC2
O=CC1=CC=CC=C1C2CCN(CCCC3=CC=CC=C3)CC2
CC(=O)C1=CC=CC=C1C(=O)NC2C3CCN(CC3)C2CC=4C=CSC=4
CC(C)C1=CC=CC=C1NC(=O)CN2C(SCC3=CC=C(F)C=C3)=NC4=CC=CN=C42
CCOCCN1CCCC(N(C)C(=O)C2=CC(C(C)C)=CC=C2N3N=CC=C3C)C1
S=C(N1CCN(C2=CC=C(Cl)C=N2)CC1)N3CCC(CC4=CC=CC=C4)CC3
O=C(NC1=CC=C(Cl)C(Cl)=C1)C2=CC=CC=C2NC3=CC=CC=C3[N+1](=O)[O-1]
CC1=CC=NC(NC2CCN(C(=O)C3=CN=CC=N3)CC2)=C1
C=C(C)C1CCC(C(C)C)C1C(=O)OC(CC)CC(C)C(=O)OC
C=CC1=CC=C(CNC2=CC=CC(N3CCN(C4=CC=C(C(C)C)C=C4)CC3)=C2)C=C1
CCC1NCC(=O)N(CC(=O)N(CC23CC4CC(CC(C4)C2)C3C)C=C5C=CCCC6CCN(CC7=CC=CC=C7)CC6C)C5C8=CC=CC(Cl)=C8C1=O
CC1=CC=C(CSC2=CC(NC3CON=C3N)=C(Cl)C4=C2C(=O)CCC4)O1
CC1CN=C(NCC2=CSC(CC(N)=O)=N2)N1
CCC(C)C(NC(=O)C1CCC(C)CC1)C(=O)NC(C(=O)NC(C)C(=O)NCC(O)C(=O)O)C(C)C
COC(=O)NC1=NC(=O)N(C)C=C1Cl
COC12C(COC(N)=O)C3=C(C(=O)C(C)=C(NC4=CC=CC(OC5CCNN5)=C4)C3=O)N1CC6NC62
CC1CCCCC1NC(=O)C=2C=C(C3=CC=CO3)ON=2
CCOC1=NC(N2CCN(C)CC2)=CC=C1C3=NC(=O)C4=CC(S(=O)(=O)N(C)C)=CC=C4[NH1]3
NCCCCCNC(=O)NC1CCCC(C(=O)NC(CC2=CC=CC=C2)C(=O)NCCCCCCCCCCNC)C1
CC(C)CCCC(C)C1CCC2C3CCC4CC(NC(=O)C5=CC=CC=C5Br)CCC4(C)C3CCC12C
C1CNC=C(C(C)NC2=NC=C(OC(F)(F)F)C(C)=N2)N1
ClC1=CC=C(C=CC2=CC=C3C(=C2)CCCC3)C=C1Cl
CCSC1=NC(C=2C=CSC=2)=NC3=C1C(C)=NN3C
CN(C)C1CCN(C2=CC(C3=CC=CC=C3)=CC=C2NC(=O)COC4=CC=CC=C4)C1
CN(C=1C=CC2=NN=CN2N=1)C3CCCCC3
CC(C)(C1)C=CC=C(C2=CC=C(C=NNC(=N)NO)C=C2C)C1
CC(C)C(NC(=O)CS)C(=O)NC(CC1=CC=CC=C1)C(=O)NC(CCCCNC(=O)OCC2=CC=CC=C2)C(=O)OCC3=CC=CC=C3
O=C(NCC(=O)N(C1=CC=C([N+1](=O)[O-1])C=C1)C(C(=O)NC2CC2)C3CC3)C4=CC=C(F)C=C4
COC1=CC=C(NC2=NC=CC(NCC(C#N)C3=NC4=CC(C)=C(C)C=C4[NH1]3)=N2)C=C1Cl
C1C=CC=CC1N2C(SCC(=O)N(C)CC(F)F)=NC3=C(C2=O)SCC3=C
CN1C=C(C2=CC=CC(N3N=C4C=CC(NCC5=CC=C(F)C=C5)=CC4=C3O)=C2)C=CC1=O
CC1=CC=C(SCC(=O)N(CC(=O)NO)CC2=CC=CO2)C=C1
C1=CC2=CCNC3CC4=CC=CC=C4C3CC2C1CCC5=CC=CC=C5
CC1=CC=NC=C1C(C)=CC=2OC(=O)N(C)C=2
N#CC1=CN=C(SCC2=NC3=CC=CC=C3C(=O)N2C4=CC=CC=C4)[NH1]1
CN(C)C(=O)C1=CC=CC(C=C2C(=O)NC(=O)N(CC3=CC=CC(F)=C3)C2=O)=C1
C=C1C(=O)C=CC=C(OCC2CCCCCCCOC=CC=C2C(C=C)CCC=C)C(OC)=C1
CCCCCCCCCCCCCCCOC1=CC=CC(O)=C1C(=O)C=CC2=CC=C(O)C=C2
COC1=CC=CC=C1OC
COC1=CC=CC=C1NC(=O)C2=CC=C(NC(=O)CN3CCN(C)CC3)C=C2
CCCCCCN1C(=O)C(C=C(C#N)C(=O)N2CCOCC2)=C(O)C3=CC=CC=C31
C(C[N+1]1=CN(C=NO)C=N1)CC2=CC=CC=C2
COC1=CC=C(Cl)C=C1C(=O)NC2=CC=CC(C3=NC4=CC=CC=C4O3)=C2
O=C(CC=1C=NN(C2=CC=C(F)C=C2)C=1N3)CCCCC3
CN1OCC2=CC=CC(CN(C3CCOCC3)C(=O)NC4=CC=C(OC(F)(F)F)C=C4)=C21
CC(NC(=O)C1=CSC(COC2=CC=CC=C2)=N1)C3=NN=CN3C
CC(C)(C)OC(=O)NCC(=O)OCOC1CC2=CC=CC=C2CN1C=O
CC1=NOC(C)=C1CN2CCC3(CC2)CN(C4=CC=CC=N4)C(=O)CO3
O=C(CN1C=CC(S(=O)(=O)N2CCCC2)=CC1=O)C3=CC=C(Br)C=C3F
O=C(NCCOC1=CC=CC=C1)NCC2CCCOC2
CN=C(NC#N)NC1=CC=C(OC)C=C1
CCN(CC1=CC=CC2=C1)CCC3N(C=CC=C(NC4=NC=C5C6=CC=NC=C6N(CC(F)(F)F)C5=N4)C3C)C2
O=C(NC=CC1=C(N2N=C(C(F)(F)F)C=C2CC1)C=C)C3=CC=CC(Cl)=C3
CN(CC1=CC=CC=C1F)C2CN(C3=CC=CC=C3C(=O)O)C2=O
CC(NC(=O)NC(CC1CCNC1=O)C(=O)OC)(O)N2CCCC2C(=O)NC(C(=O)C(F)(F)F)C(C)C
C#CCN(CC1=CC=C2N=C(N)N=C(N)C2=C1)C3=CC=C(C(=O)NC(CCC(=O)O)C(=O)O)C=C3
CC(C=CC1=CC=C(F)C=C1)=NC2=CC=C(S(=O)(=O)N3CCN(C)CC3)C=C2
CN1C(CC2=CC=CN=C2)=NC3=CC(OCC(=O)N4CCCCC4)=CC=C31
CC1=NC(C)=C2C(=N1)NC3=CC=C(N4CCC(OC5=NC=C(F)C=N5)C4)C=C3C2=O
CC1(C)SC2C(NC(=O)C(N)CC3=CC=C(O)C=C3)C(=O)N2C1C(=O)O
CCOC(=O)C1=CN(C2=CC=C(Cl)C(C(=O)O)=C2)C3=CC(C)=CC=C3C1=O
O=C(NC1=CC=C(Cl)C(Cl)=C1)C2C3=CC=C(Cl)C=C3CCN2S(=O)(=O)C4=CC=C(Cl)C=C4
CCN(CC)C(=O)C1=CC=C(C2=CSC(C(O)C(N)CSCCC(N)=O)=N2)C=C1
CC(C1=CC=C(C)C(C2=CC=CN=C2)=C1)C(N)C(=O)N3CCC(F)C3
CC(C1)CNC(=O)C2=CC(Cl)=C(N)C=C2O1
O=C(NC1=CC=C(N2CCOCC2)C(Cl)=C1)NC3=CC=C(Cl)C(Cl)=C3
COC1=CC=C(CN2CCN(S(=O)(=O)C3=CC=C(Br)C=C3)CC2=O)C=C1
O=C(C=CC1=NC=C(F)C=C1C2=CC=C(SC3=CC=CC=C3)C=C2Cl)NO
O=C(O)C1=C2C(=C(O)C3=CC=CC=C13)C(=O)OC2CO
C=CC=CC=1N=C(CCOC2=CC=C(CC3=CC=CC=C3C4=CC=CC=C4)C=C2)ON=1
C1C=CC=C(O2)C1C=CC(C3=CC(C(=O)O)=N[NH1]3)C(C4=CC=CC=C4O)=N2
COC1=CC=C(C=2N=NN(CCC3=CC=CC=C3)N=2)C=C1OC
CC(O)(C#CC1=C2C=CC(=C1)C3=NC(C(N)=O)=CN3C=4C=CSC=42)NC(=O)C5=C([NH1])CCNC5
CCCCNC1=NC(C2=CC=C(OC(C)C)C=C2)=NC3=CC=CC=C13
COC1=CC=CC=C1CN2CCC(O)(C3=CC=CN=C3)CC2
CCS(=O)(=O)C1=CC=C2C(=C1)C(C)(C)CCC2(C)C
CC1=CC=CC=C1N2CCN(C(=O)C=3OC4=CC=CC=C4C=3NC(=O)C5=CC=C(C6=CC=C(Cl)C=C6)C=C5)CC2
CCCCCCCCC(=O)NC(CC1=CC=C(OCC2=NC=C(C)C=C2C)C=C1)C(O)C3=CC=C(C(=O)O)C=C3
O=C(NCCCN1CCOCC1)C2=CC=C(OCCCN3C=CN=C3)C=C2
CC(C)CNC1=NC=CC(C=C(C2=CC=C(F)C=C2)[NH1]C3=CC=C(F)C(F)=C3)=N1
COC(=O)NNC(=O)C1=CN(CC2=CC=CC=C2)C3=CC=CC=C13
COC(=O)CCC1=COC(CC2=CC=C(C(C)(C)C)C=C2)=CC1=O
COC1=CC=C(O)C(C2N(C(=O)C3=CC=CO3)C4CCS(=O)(=O)C42)=C1
CCC(C)NC(=O)CNC(=O)C1=CC=C(CSCC(=O)N2CCOCC2)C=C1
O=C(O)CCCCNC(=O)C(=CC1=NC2=CC=CC=C2[NH1]1)NC(=O)C3=CC=CC=C3
CC1=C(NS(C)(=O)=O)C=CC=C1N(CC2=CC=CC=C2)CC3=CC=C(OC4=CC=CC(C(F)(F)F)=C4)C=C3
O=C(NC1=CC=CC=C1Cl)C2=COCCO2
CC1=NC=CN1CCC=CC#CN2C=C(C=O)C(C(F)(F)F)=N2
COCC1(OC(=O)C2=CC=CC=C2)C3(OC3C(OC)COC(C)(C)O)C(O)C1OC(C)=O
CN(C)CCC1CC2CN(C(=O)C3=CC=CC=C3)CCC2O1
CC(=O)C1=CC=CC(OCC(=O)NC2=CC=CC(Cl)=C2)=C1
O=[N+1]([O-1])C1=CC=C(CNCCC2=CC=CC=N2)C=C1
CC(N)C(=O)N(C)C(C)C(=O)O
CCCCCCC(=O)CCC1=C(O)C=C(CCCCC)C2=C1OC(C3=CC=CC=C3)CC2=O
O=C1N(C2=CC=C(OC3=CC=C(Cl)C=C3)C=C2)C(=S)NC14CC4
C1C(C)CC(NC(=O)NCCCN2CCCCC2C)C(C)(C)N1
CC1=CC=C2N=C(NC(=O)C3=CSC(C4=C[NH1]C=N4)=N3)SC2=C1
CCCCNC(=O)CC=CC=C(NC1=NC(C)=CC(C2=CC=C(N(C)C)C=C2)=N1)C
CC1=CCC2C(C1)C3=C(O)C=C(C(C)(C)C=CC(C)(C)O)C=C3OC2(C)C
COC(=O)C(O)CC1=CN(CCCOC2=CC=CC=C2)C3=CC=C(F)C=C13
O=C(O)C(CC1=CC=C(O)C(O)=C1)NC(=O)C2CC3=CC=CC(O)=C3CN2C(=O)C=CC4=CC=C(Cl)C(Cl)=C4
CC1=CC(C2=CC(C3=CC(F)=CC=C3F)=C(C4=CC=NC=C4)N=N2)=CC=N1
COC1=CC=C(Cl)C=C1NC(=O)C2OC(=O)C=3C=C(C)OC=3C2(C)C
COC1=CC=C(NC(=O)C(C)N2N=NC(C3=CC=C(OC)C=C3)=N2)C=C1
O=C(NC1=NC2=CC=CC=C2N1CCN3CCOCC3)C4=CC=CC=C4C(=O)C5=CC=CC=C5
CS(=O)(=O)C1=CC=C(C2=NC3=CC(S(N)(=O)=O)=CC=C3[NH1]2)C=C1
CCOC(=O)CN1N=C(C)C=C1N(C2=CC=C(F)C=C2)C(=O)C(C(=O)OC)CC3=CC=C(F)C=C3
NC1=CN=C(C2=CC=C(C3=CC=CC=C3S(=O)(=O)NC4CCC(N)CC4)C=C2F)C=N1
CC(CN1C=CN=C1)NC2=NC3=CC=4C(=O)N(C5CC5)N=NC=4C=C3S2
O=C(NC1CC1)C2=CC3=CC=CN=C3N2C45CC6CC(CC(C6)C4)C5
O=C(NC=C1C=C(NC=C(C2=CC=CC3=C2)C=C(C(=O)O)C4=NC=CN=C34)C=C1)N5CC6=CC=CC=C6C5
CCCNC(=O)NS(=O)(=O)C=CC(C=1N=C(C(C)(C)NC(=O)C2=CC=CC(NS(C)(=O)=O)=C2F)SC=1C(=O)OCC)=CN3CCOCC3
CC1=NC(N)=NC(C2CCN2C3=CC=C(C(=O)N4CCC(CNC(=O)C5=CC=CO5)CC4)C=C3C(F)(F)F)=N1
COC=C1C(C2=CC=C3N=C4C(C(C)=NN4C)=C(NC5=CC(OC)=CC=C5OC)C3=C2)=CC(Cl)=C1O
C1=CC=C2C(=C1)OCC(C3=NCCN3)O2
CC1=CC=CC=C1C2=CC=3C(=O)C4=NC=CC=C4[NH1]C=3S2
O=C(NCC1CC(F)CN1)C2=CNC(=NC2=O)CCC3(OCC4=CC=CC=C43)C(OCCN5CCOCC5)CC
NC1=C(C(=O)C2=CC=C([N+1](=O)[O-1])C=C2)C(=O)N(C3=CC=CC=C3Cl)N1C4=CC=CC=C4
CCN(CC(=O)NC=1SC=CC=1C(N)=O)C(=O)C2=CC=C(S(=O)(=O)N3CCCC3)C=C2
CNC(=O)C(=NOC)C1=CC=CC=C1COC2=CC=C(C(F)(F)F)C(C)=C2
COC1=CC=CC(CNS(=O)(=O)C2=CC=C(NC(=O)C3=CC(Br)=CC=C3O)C=C2C)=C1
CCCC(NC1=CC=CC=C1C)C2=CC(O)=CC=C2O
CCC1CCCCN1CCN(CC2=CC=C(OCC3=CC=CC=C3)C=C2)S(=O)(=O)C4=CC=C(C(=O)O)C=C4
CC(C)CS(=O)(=O)C1=CC=C(C(=O)N2CCCC(CO)C2)C=C1
CC1(C)CCCC2(C)C3CCC4CC3(CCC12)CC4(C)C
CCCCOC1=NC=CC=C1C(=O)N2CCN(S(=O)(=O)C3=CC=CC=C3)CC2
N#CC1=CC(C2=CC=CC(C(O)CO)=C2)=CC=C1Br
CCCC1=CC(=O)OC2=CC=3C=C(C4=CC=CC(Br)=C4)OC=3C=C12
CC(C1=CC=CC=C1)N2CCC(O)(C3=CC=C(C=CC(=O)NO)C=C3)CC2
CC=1[NH1]C2=CC=CC=C2C=1CC3NC(=N)N(CC4=CC=CC=C4)C(CC5=CC=NC=C5)C3=O
CSC1=NC=CC=C1C(=O)OCC(=O)N2CCCCCCC2
C1C=CC(NC2=CC(C3=CC=CC=C3)=NC(SC4=NC(C)=CC(C)=N4)=N2)(C)N=C1C
C1OC=CC=C(CCNC2=NC(NCCC3=CC=C(O)C=C3)=NC4=CC=CC=C24)C1
COC1=CC=C(CN(CC2CCCO2)C(=O)C3=CC=CN=C3)C=C1
COC1=CC=C(NS(=O)(=O)C2=CC(NC(=O)CC3=CC=CN=C3)=CC=C2OC)C(OC)=C1
CCC1=CC23CC(=O)C(C(=O)NC(C)C)=C(C)C2=C(C)N(CCNCC4=CC=CC=C4)C3N=C1O
COC=CC=CCNC=CC=1C(C2=CC=CC([N+1](=O)[O-1])=C2)=NN3C(C)=CC(C)=NC=13
CC1=CC=C(NC(=O)NC2C(=O)N(CC(=O)NC34CC5CC(CC(C5)C3)C4)C2)C=C1
FC=C1C=CC(C(CC2CCN2)C=C3C=CC(COC4=NC=CC=C4C=CC5=CN=CC=C5)=C3)=C1
C=C1C(=O)OC2C1CCC(OC(=O)CCCCCCCC(=O)OC)C2O
CC1=CC(CCC(=O)O)=C(C)C=C1NC2=NC=C(Cl)C(C3=C[NH1]C4=CC=CC=C34)=N2
COC1OCC(OC(C)=O)C1CC2=CN=C3C=CC(C=CC4=CC=CN=C4)=CC3=C2
C1OC=CC(CC2=CN(C)C(=O)C3=CC(I)=CC(I)=C32)C(I)=C1O
O=C1OC2=CC=CC=C2C1=CC3=CC=C4C(=C3)OCO4
C=CCN(C1=NC2=CC=CC=C2S1)C3CCS(=O)(=O)C3
O=C(CSC1=NN=C(C2=CC=CO2)O1)NC3=CC=C(F)C=C3
COC(=O)C1=CC(NC2=NC3=NC=CC=C3N4N=NN=C24)=CC(C(=O)OC)=C1
CN1C(=O)NC(=O)C12CC3=CC=C(NC(=O)NCCCN4CCCC(C(F)(F)F)C4)C=C3C2
CC(C)C(NC(=O)COC(=O)C=CC1=CC=C(Cl)C=C1)C(C)C
CC1=CC=C(CNC2=CC(C)=C3C=C(C(=O)NCCCC4=CC=CC=C4)C(=O)N=C23)C=C1
COC1=CC=C(NC2=NC(N3CCN(C)CC3)=NC4=C2CN(C5=NC=NC=6C=CSC5=6)CC4C)C1Cl
CCCCCCCCCCCCN1N=NC(C(CC2=CC=C(O)C=C2)NC(=O)CCC(=O)O)=N1
CC1=CC=CC(C)=C1NC(=S)NC(=O)C2=CC=C(F)C=C2
O=C(O)CCC1=CC=C(C2=CC=CO2)N1C3=CC=CC=C3
CC1=C[NH1]C2=NC=NC(N3CCC(CF)(CF)C(NC(=O)C4=NC(C)=CO4)C3C)=C12
CCCCC1N(CCCCC)C(=O)C(CCC(=O)O)NC(=O)C(CC(=O)NC23CC4CC(CC(C4)C2)C3)NC(=O)CCCCCNC(=O)C5CCCN5C(=O)C(CC6=C[NH1]C=N6)NC1=O
C[N+1]1(C2COCC1C)CCC3=CC(C4=CC=CC=C4)=CC=C32
CON=C(CCN1CCCC2=CC(F)=C(F)C=C21)C3=CC=C(C)C=C3
CC(C)C1=CC=C(N2C(=O)C3=CC=CC(Cl)=C3NC2C4=CC=C(O)C=C4O)C=C1
ClC1=CC=C(C2=CSC(NN=CC3=C[NH1]C4=CC=CC=C34)=N2)C=C1
CC1=NC(OC2CCCC2)=C(C#N)C3=C1COC(C)(C)C3
COC1=CC=CC=C1OC2=CC=C(NS(=O)(=O)C3=CC=C(C)C=C3)C=C2C#N
CCCCCC(O)C=C1C2CCC(OC(=O)C3=CC=C(O)C=C3)C(O4)C2C(=O)OC14
CC(C)=CCOC1=CC(OC2OC(CO)C(O)C(O)C2O)=CC(O)=C1C(=O)CCC3=CC(O)=C(O)C(O)=N3
O=C(CSC1=NN=C2C=CC(C=3C=NN(C)C=3)=CN12)NC4=CC=C(F)C(Cl)=C4
CC(=O)C1=CC=C(OC2CCC3C4CCC5=CC(=O)C=CC5(C)C4C(O)CC23C)C=C1
COC1=CC=C2C=C1OCC3=CC4=CN(C5=CC=CC=C5)C(=O)CC4(C#CC6=C7C=CC=C6)OC3C(C(=O)O)C8C(C2)N(C)CCC78
CCOC1=CC=C(C#CC2=CC=C(C#CC3=CN=CS3)C=C2)C=C1C(F)(F)F
O=C1CC(C(=O)NC=2C=C(C3=CC=CC(COCCC(F)(F)F)=C3)N(C4=CC=C(Cl)C=C4Cl)N=2)N1
CN(C)C=NC1=NN2C3=C(C=CC=C13)C(=O)CC2C4=CC=C(F)C=C4
O=C(NNC(=O)C1=CC=C(Cl)C=C1Cl)C2=CC=CC(Br)=C2
CN(C)C1CCC(=NO)C2=CC=CC=C21
FC(F)(F)OC=C1C=C(CC2=CC(C(F)(F)C3=CC=C(Cl)C=C3)=NN2)CC(Cl)=C1
N=C(N1)C=CC2=C[NH1]C(CC3=CC(CP(=O)(O)O)=CC(C(=O)O)=C3)=NC2=C1
O=C(CCC1=CC=CC=C1)C(F)(F)F
CC1=CC(C)=CC(S(=O)(=O)C2=C(O)C3=CC=C(F)C=C3N(C2=O)CCC)=C1
CC1=C[NH1]C2=C(C(=O)NN)C=CC=C12
CCN(CC)C(=O)CC(C1=CC=C(N2C=CN=C2)C=C1)C(C)C
COC1=CC=C(N2C(C)=CC(C(=O)COC3=CC=CC=C3C(C)(C)C)=C2C)C=C1
O=C(CN1C(C2=CC=CO2)=CC3=CC=CC=C31)NC(=O)NC4CCCC4
O=C(NC1CCCC1)C2CCCN2C3=CC=CC(C(=O)NCC4=CC=C5C(=C4)OCO5)=C3
NC(=O)C(CC1=CC=CC=C1)NP(=O)(O)C2C3C=CC(CC3)C2C(=O)NCC4=CC=CC=C4
O=C(NC1CCCC(NC2=CC(F)=CC=N2)C1)C3(C4CCCCC4)CC3
CC(C)(C)C(=O)C1C(=O)C(=O)N(C2=CC=C(C3=CC=CO3)C=C2)C1C4=CC=C([N+1](=O)[O-1])C=C4[N+1](=O)[O-1]
C1C=CN(C2CC(O)C(COP(=O)(O)O)O2)C(=O)[NH1]C1=O
CC1=NN=C(SC(C)C(=O)C2=CC=CC=C2)S1
CC(C)(C)N1C(=O)CC1SCC=O
CC(F)CC(=O)N1C(C(=O)O)=C(C=CC2=CC=[N+1](CC(=O)C3=CC=CC=C3)C=C2)CS(=O)(=O)C1
COC1=CC=CC=C1CNC(=O)CCS(=O)(=O)C2=CC=C(Cl)C=C2
CC(=O)NCCNC(=O)C=1C=C(C2=CC=C(F)C=C2)ON=1
C1=C(CSC(=O)C2(C3)CCC4CC5CC(F)C6=CC(=O)C=CC6(C)C5(F)C(O)CC42CC3C(C(=O)OC)OC1OCC)OC(=O)OC
C1=CC=C(C2CCN(OCCN3C=CN=C3)CC2)C=C1
CC1COC(=O)N1CCOC2=CC=C(NC3=NC=C(Br)C(C4=CN=C5C=CC=CN45)=N3)C=C2
CCCCCCSC1=NC=CC=C1C(=O)O
CC1=CC=CC=C1S(=O)(=O)N2CCC(NC(=O)C3CCN(C(C)C)CC3)CC2
O=C1[NH1]N=C(C2=CN=C3C=CC=CC3=C2)C4=CC=CC=C14
O=C(NC1=CC=C(F)C=C1)NC2=CC(N3C(=O)C4=CC=CC=C4C3=O)=CC=C2N5CCCCC5
CC=1[NH1]C2=CC=CC=C2C=1CC(=O)N3CCN(CC=4SC=CC=4C)CC3
CCC1=NC(N)=NC(N)=C1C2=CC=C3C(=C2)N(C(C)C4=CC=CC=C4)C(=O)N3C
NC=1C=CN(CC(O)C(O)C2CC2)C(=O)N=1
CCC(CCl)NC(=O)NC1=CC=C2C=CC=CC2=C1
COC1=CC(OC)=CC(C=C(C#CC=2C=CSC=2)C(=O)N(C3=CC=C(C4=CC=CC=C4CN5CCCC5)C=C3)C=O)=C1
CC(C)NC1=NC=CC(C2=CC=C(S(C)(=O)=O)S2)=N1
N#CC=CC=C1CC=NN1CC(=O)NN=CC2=CC=C3C=CC=CC3=C2C
CC1=N[NH1]C2=CC=C(C3=CC=NC(N4CCC(C(N)=O)CC4)=C3)C=C12
CC1=CC=C(S(=O)(=O)C2=NN(C3=CC=CC(C)=C3)C=C2N)C=C1
O=C(CSC1=NC=NC2=C1N=CN2C3OC(CO)CC3O)NC4=CC=CC=C4
CN1C(=O)COC2=CC=C(C(C)NC3=CC=C(OCC)C=C3)C=C21
CC(NS(=O)(=O)C1=CC=CC([N+1](=O)[O-1])=C1)C(=O)O
C1OC=CC=CC1C=C2SC(=O)N(CC(=O)NC3CCS(=O)(=O)C3)C2=O
CCCCC(NS(=O)(=O)C1=CC=C(CC)C=C1)C(=O)NC(CC(=O)O)C(=O)COC(=O)C2=C(F)C=CC=C2F
COC1=CC=C(Cl)C=C1NC(=O)CCCNC(=O)C2=NN(C3=CC=CC=C3)C(=O)C4=CC=CC=C24
O=C1NC2=CC=CC=C2C1=NN3C(COC4=CC=C(F)C=C4Cl)=N[NH1]C3=S
COC1=CC=CC=C1CN(C(=O)CCC2=NC(C)=NC3=C2C=NN3C(C)C)CC4CCS(=O)(=O)C4
O=C1C=CC(=O)C2=C1C=CC=3[NH1]C4=CC=CC=C4C2=3
CN(C)C1C(=O)C(C(N)=O)C(=O)C2(O)C(O)=C3C(=O)C4=C(O)C(NC(=O)CCNC(N)=O)=CC(F)=C4CC3CC12
CC1OC=CC=C(NC(=O)CC2C(=O)N(C3=CC=C(C)C=C3)C(=S)N2CC4CCCO4)C1
FC(F)(F)C1=CC=CC(CNCC2=CC=CC=C2CCC3=CC=CC=C3)=C1
CCC1=CC=C(C2(O)CCN(C(=O)C3CN(C(C)(C)C)CC3C4=CC=C(F)C=C4F)CC2)C=C1
N=C(N)NCCCC(=O)N1CCN(CCOC2=CC=C(Br)C=C2)CC1
CC(C1=CC=CC=C1)CCC(CN2CCN(CC3=CC=C4C(=C3)OCO4)CC2)(C5=CC=CC=C5)CC
CC(N)C(=O)NC(CCCCN)C(=O)NCCCCCNCCCCNC(=O)CCCCCCCCN
CCNCC1=CC=C(C(=O)NNC(=O)C2=CC=CC=C2)C=C1
CC(C)N1C=CC(C(=O)N2CCC(C3=CC=CC=C3)CC2O)=N1
CCC(COC)N1CCN(CC(O)COC2=CC=C3C(=C2)CCC3)CC1
CNC1=CC=CC(F)=C1C=2ON=CC=2C(=O)N3CCCC3CNS(=O)(=O)C4=CC=CC(F)=C4
CC1=CC=C2[NH1]C(CSC3=NC(=O)C=C([NH1]3)CCCCC)=NC2=C1
CCOCCOC1=CC(O)=CC(=C1)OC(C)(C)C2(CC=C3C4CC(C)(C)CCC4(C)CCC3(C)CC2)CO
CC(CCN)NCCC1=CC=CC(O)=C1O
C1C=CC2=CSC(N(CCCN(C)C)C(=O)C=CC3=CC=C(S(=O)(=O)N(C)C)C=C3N)C2=C1C
CC1=CC=C(COCC2CN(C(=O)C=3C=CN(C)N=3)CC2N4C=CC=N4)C=C1
COC1=CC(NC2=NC3=CC=CC=C3N=C2OC=4[NH1]C5=CC=CC=C5C=4C)=CC(OC)=C1OC
NCC(=O)N1CCCC1C(=O)NNC2=CC=CN=C2
O=C(O)CC1=CC=C2C(=C1)C(=CC=3[NH1]C=CC=3COC4=CC=C(F)C=C4)C(=O)N2
COC1=CC=C(C2=CSC(C(N)=O)=C2)C=C1
CN1C(C#N)=CC=C1C=C2CC(C3CCCN3)OC2=O
CCCCCCCCCCCCCCCCP(=O)(O)OCC1OC(N2C=C(F)C(=O)[NH1]C2=O)CC1O
C=C1C=C(OCC(COC2=CC=C(NCC3=CN=CN3CC4=CC=C(C#N)C=C4)C=C2)C5=CC=C(Cl)C=C5C)C1
C1C=C(C(C2=CC=C(F)C=C2)N3CCN(C(=O)C4(C5=CC=C(Cl)C=C5)CC4)CC3S)C6=CC=CC=C16
CC(=CC=CC(C)=CC(=O)O)CCCCC1=C(C)CCCC1(C)C
CCOC=C1C=C(NC=C(NC(C)=O)C(=O)C2=CC=C(Br)C=C2)C=C1
CC=1[NH1]N(C2=NC3=CC=CC=C3S2)C(=O)C=1N=NC4=CC=C([N+1](=O)[O-1])C=C4
CCC1=CC=CC=C1NC(=O)CSC2=NN=C(C3=CC=CO3)N2CC
CC1=CC=CC=C1NC(=O)NC2COC(C3=NC(C4=CC=CO4)=NO3)C=C2C
O=C(O)C1=CN(C2CC2)C3=CC(N4CCN(S(=O)(=O)CC5=CC=CC=C5)CC4)=C(F)C=C3C1=O
BrC1=CC=CC(N2CCN(C(=S)NC)CC2)=C1
CC(CS)NC(=O)CCCCC1=CC=CC=C1
CC1=CC(NC2=NC=CS2)=CC=C1NC(=O)C3=CC(C4=CC=CC=C4O)=N[NH1]3
CC(C)CCN1C(=NC(=O)CCCCCCCSSC2=CC=CS2)SC3=CC=C(S(N)(=O)=O)C=C31
O=C1C2=CC=CC=C2S(=O)(=O)N1CCCNP(=O)(OC(F)(F)F)OCC(Cl)(Cl)Cl
O=[N+1]([O-1])C1=CC=C(Cl)C=C1NC(=S)NC(=O)C2=CC=C([N+1](=O)[O-1])O2
CCC(C)C1=CC=CC=C1N2CCCN(CCCCCCC(=O)NCCC3=CC=CC=C3)CC2
CC1=NN(CCOC2=CC=C(F)C=C2F)C(=O)C3=NN(C4=CC=CC=C4)C(C)=C13
CNS(=O)(=O)CC(C)(C)C1=CC=C(CCC(=O)NCC2=CC=CC=N2)C=C1
CC(C)N1CC(CN(CC2=NC=NN2C)CC3CCCO3)OC4=C(NC(=O)C5=CC=CC=C5)C=CC=C4C1=O
CC(C)CN1C=C(C(=O)C2=CC=CC=C2)C=C1C=C3C(=CC4=CC=CC=C4N3C(=O)C=C(O)O)C=O
CCOC1=CC=CC=C1CN(C)C(=O)CN2C(=O)N(C)C(=O)C3=C2C4=CC(OC)=CC=C4N3C
CC1CN(C2=CC(F)=CC=C2F)CCN1C3=NC4=C(NCC5=CC=C(Cl)C=C5)N=C(N)N=C4[NH1]3
COC(=O)C=1SC=CC=1NC(=O)C2=CC=C(C)S2
COC1=CC=CC(=C1)CCC2=CC(OC)=C(OC)C(OC)=C2C3=CC=C(OC)C(=O)C=C3
CCN(CC(=O)NC1=CC(Cl)=CC=C1C(=O)O)C(=O)C2=CC=CC=C2F
CC=1C=C(NC2=NC(C)=CC(CCNC(=O)C(C)(C)C)=N2)N(C3=CC=C(Cl)C=C3)N=1
O=C(C1=CC=CC=C1)C2=CN=C3C(C(F)(F)F)=CC=CC3=C2Cl
C=CCN(CC=C)S(=O)(=O)C1=CC=CC=C1[N+1](=O)[O-1]
CC1=CC=C(C)C(C2CC(NC(=O)CC3CCCCN3)C(=O)N2CCCC4=CC(NC(=O)CCCCC5CCSS5)=N[NH1]4)=C1
COC1=CC=C(NCC2CCCO2)C=C1NS(=O)(=O)C3=CC=C(C4=CC=CO4)C=C3
CC(C)C1=C(C(=O)NCC2=CC=CC=C2)C(C3=CC=C(Cl)C=C3)N4N=CC(C5=CC=C([N+1](=O)[O-1])C=C5)=C4N1
C1OC=CC=CC1C2=CC(C(=O)NC3=CC(Br)=CC=C3NC(=S)NC4=CC=CC=C4Cl)=CC=C2OC=C
CC1=NN=C2C(C3=CC=C(NC(=O)NCC4=CC=C5C(=C4)OCO5)C=C3)=C6C=CC(F)=CC6=NN12
FC1=CC=C(C2=NSC(C3CCCCN3C(=O)C4=CC=C[NH1]4)=N2)C(F)=C1
O=C(O)CCNC(=O)C=NC1=CC=CC=C1C=NC(C2=CC=C(OCCCC3=CC=CC=C3)C=C2)C=NC
COC1=CC=CC=C1C2CC(=O)C(C)(C)O2
CCOC(=O)CC1=CSC2=CC(OCCCC(=O)NC3=CC=C(S(=O)(=O)N4CCCCC4)C=C3)=CC=C12
PCCCCCCCCCCCC1=CC=CC2=C1C(C3=CC=CC=C3)=NN2C(C)=O
CN(C1=CC=CC(Cl)=C1)S(=O)(=O)C2=CC=CC(C(=O)NC3=NC=C(CC4=CC=CC(Cl)=C4Cl)S3)=C2
CCOC(=O)C1=C(C)NC(C)=C(C(=O)OCC2=CC=CC(Cl)=C2)C1COC(=O)CN3C(=O)C4=CC=CC=C4C3=O
CCCCCNC(=S)NC1=CC(C)=CC=C1OC
COC1=CC=CC(NC2=NC(N)=C(C#N)C(C3=CC=CC(OC4=CC=CC=C4Cl)=C3)=N2)=C1
CC1=CC=CC(NC(=O)CN2N=CC=C2C)=C1
COC(=O)C1(CC2=CC=C(Br)C=C2)CCC3=CC1NC3=O
CCOC1=CC=C(OC2CCN(C(=O)CC3=CC=C(Cl)C=C3)CC2)N=C1
CNCCCCCNCC1=CC=C(OCCC2=CC=CC=C2)C=C1
CC(C)CC(NC(=O)C(OCC1=CC=CC=C1)C(O)C(O)C(OCC2=CC=CC=C2)C(=O)NC(C)C(N)=O)CN=O
CCCCCCCCCCNC1CN(CCC2OC(C)(C)OC2COC(=O)C3=CC=CC=C3)CC1
CC(CC1=CC=CC=C1)NCC(O)C2=CC=C(O)C(NS(C)(=O)=O)=C2
CCCCN(CCCC)C(=O)CN1N=C(C)N2C(=CC=3SC=CC=32)C1=O
CN1CCC(C2=CC=C(F)C=C2)C(COC(=O)CN3CCOCC3)C1
FC(F)(F)C(F)(F)C(F)(F)C(F)(F)C(F)(F)C(F)(F)C(F)(F)C(F)(F)Cl
COC1=CC=CC(CNC2=CC=C(C(=O)N3CCCCC3)C=C2NC(=O)C4=CC=C(Cl)C=C4)=C1
COC1=CC=CC=C1C(C)NC(=O)CSC2=NC3=CC=CC=C3[NH1]2
COC(=O)CN1C(=O)C2=C(C3=CC(OC)=C(OC)C=C3N2C)N(C)C1=O
CCOC(=O)NCCN(C(=O)C(CCC(=O)O)NC(=O)C1=CC(OCC2CCNCC2)=CC(NC(=O)NCC(F)(F)F)=C1C)C
CC1=NC(C2=CC=C(NC(=O)C(=O)NC3=CC=C(C(=O)NC4CCCO4)C=C3)C=C2)=NO1
CC(C)C1=CC=CC(C(C)C)=C1NC(=O)NC2=CC=NC(Cl)=C2
CC(C)(C)OC(=O)NC=1OC(C(=O)NC2=CC=C3C(=C2)OCO3)=C(C4=CC=C(Cl)C=C4Cl)C=1C5=CC=C(Cl)C=C5
CCCC1C=C2C=C(C(=O)NCC(CN(CCN(C)C(=O)CCNC(=O)CNC(=O)C(N)CCCN=C(N)N)CCCCCCC)NC(=O)CCNC(=O)NCC)CC=C2C1
CC1=NN(C2=CC=C(Br)C=C2)C(=O)C1=CC3=C(O)[NH1]C(=O)[NH1]C3=O
CC1=NC2=CC=C(C(=O)NCC3=CC=NC=C3)C=C2C=C1C4=CC=C(C(F)(F)F)C=C4
O=S(CC1=CC=C(OC(F)F)C=C1)C2=NC(C3=CC=C4C(=C3)OCO4)=NO2
COC1=CC=CC(Br)=C1OCCNCCOC2=CC=CC=C2OCCSCC3=CC=CC=N3
CC(=O)N1CCC(NC(=O)C2CN(CC3=CC=C(C)C=C3)CC2S(=O)C(C)CC)CC1
CC1=CSSC1(C)C(=O)N2CCC(N)CC2
O=C1CC2=CC=CC3=CC=CC(=C23)C1O
COC=CC=C(NC(=O)C(C1=CC=CN=C1)OC2CS(=O)(=O)CC2)C(OC)=C
CCOC1=CC=C(NC2=CC(OC)=C(OC)C(OC)=C2)C=C1NC(=O)CNC(=NC(C)(C)C)N3CCOCC3
CC1CCN(S(=O)(=O)C2=CC=C(NC(=O)C3=CC(C)=NO3)C=C2)CC1
O=C(NC1=CC=CC=C12)CC(C3=NC4=C(C(F)F)C=CC=C4[NH1]3)C2(F)F
CCC(O)(CC)CSC(C1)C=CCC(C2)C1CC(C=3C=COC=3)C2(C)C4=CC(=O)C=C(C4=O)C5(C)CCC(OC(=O)C(OC)C6=CC=CC=C6)C(C)(C)C5CC
CC1=CC=C(Cl)C=C1SC=2C=C(C(=O)O)OC(=O)C=2
O=C(O)C(Br)=CS1C(=O)C(CC(=O)NC2=CC=C(Cl)C(Cl)=C2)S1
COC(=O)C1=CC=C(OCC(=O)NCC2=CC=CC=C2)C=C1
COC(=O)C1C(C2=CC=CC=C2)CC3CCC1N3C
CCC(C)C(NC(=O)C(CC(C)C)CP(=O)(O)C(CC1CCCCC1)NC(=O)C(NC(=O)C(CC(C)C)NC(=O)C2=CC=CC=C2)C(C)CC(=O)NCC3=CC=CC=C3)C(=O)O
CCCCCCCCS(=O)(=O)NC(=O)CCSC1CSCCCCCCCSS1
CC(=O)NC1=CC=C(C(C)NC(=O)CC2CCN(C3=CC(C(C)(C)C)=NC(=O)[NH1]3)C2)C=C1
CC1(C)C=2[NH1]C3=CC=CC=C3C=2CC4C(=O)N(C5=CC=C(Cl)C=C5)C(=O)N41
COC(=O)C=1SC2=NC=NC(NC(C)CC3=CC=CC=C3)=C2C=1C4=CC=CC=C4
BrC1=CC=C2C(NCCCNCC3NC=CC4=NC=CC(C(F)(F)F)=C34)=CC=NC2=C1
CCCN(CC(=O)NC1=CC=CC=C1C)C(=O)CN2C(=O)NC3(CCCC=4SC=CC=43)C2=O
CCC(=O)C1CC(O)CN1C(=O)C(C)OC(=O)CC2=CC=CC=C2
CN1C(=O)C2=NC(Cl)=C(CCl)N=C2N(CC3=CC=C(N4C(=O)CNC4=O)C=C3)C1=O
O=C(NCC1CCN(C2=CC=CN=N2)CC1)C=CC=C(C3=NN=C(CC4=CC=CC=C4)O3)C#CCF
ClC=CC=C(C(C1=NN=C2SC3=CC=CC=C3N12)CCCCNC)C
COC(=O)C1CC=C(SSC=2[NH1]C3=C(C=2)CCN(CC4=CC=CC=C4)C3)CN1C(=O)C5=CC=C(OC)C=C5
CCOC(=O)NC1=NC(NC2=CC=CC=C2N3CCOCC3)=C(C(=O)O)S1
C=CCC12COC3=CC=CC(OCC=C)=C3C1(CC)CCC(O)C2O
COC1=CC=C(C=CCC2=CC(S3C)=CC=C2OC4CNC5=CC=CC=C5CC46C3C=CC7=CC=CC=C76)C1
CC(C1=NN=C(C(C)(C)C)O1)N2CCC(CCC(=O)NCCN3CCOCC3)CC2
CC(C)=NNC(=O)C(=CC1=CC=CO1)NC(=O)C2=CC=CC=C2
O=C(CC1=CC(=O)[NH1]O1)NC2=CC=C(F)C=C2
CCCCCOC1=CC2=C(C=NC3=CC=C(OC4CCNCC4)C=C3N=C2C5=CC=CS5)C=C1
CCCCCCN1CCC2(C)C3=CC(O)=CC=C3CC1C2C
COC1=CC=CC=C1NS(=O)(=O)C2=CC=CC(NC(C)=O)=C2
CCOP(=O)(C1=CC=C(O)C=C1)C2=CC=C(OC)C=C2
CC(C)C1=CC(C(=O)N2CC3C(C=4[NH1]N=CC=4C3)CC2)=C(O)O1
O=C1CCC(C2=NC3=CC=C(OC4=CC=C(F)C=C4)C=C3[NH1]2)O1
CN(C)CCNC(=O)C1=CC=CC=C1N=C2SC=C(Cl)N2
CCN(O)C1=CC=CC=C1NC2=CC(Cl)=CC=C2C
C1CCOC=CC=C1C2=CC(O)=C3C(=O)C=C(C4=CC=CC=C4)OC3=N2
COC1=CC=C(C2CCCN2C(=O)N3CCC(NC(C)=O)CC3)C=C1
O=C(COC1=CC=CC(OCC2=CC=C(F)C=C2)=C1)N3CCN(C4=CC=CC=C4)CC3
O=C(NO)C=CN=C(NCCN(C1=NC=NC2=CC(Cl)=CC=C12)CC)CCl
CC1=CC(C)=CC(S(=O)(=O)C2=C(C(=O)NCCN3CCOCC3)[NH1]C4=CC=C(C)C=C24)=C1
CC=1C=CSC=1C2=CC(C(=O)NC3=NC=NC=C3C=4C=CSC=4)=NO2
COCCNC(=O)C=1C=C(NC(=O)NCC2=CC=CC=C2)N(C)N=1
O=C(O)C1=CC=CC2=C1C(=O)C3=CC=CC=C3C2=O
O=C1NCCC2=C1C(C#CC3=CC=CC=C3)=CN2C4=CC=CC=C4
COC1=CC2=CC3=CN=C(C4=CC=NC=C4)C(O)=C3C=C2C=C1OC
COC1=CC=C(NC(=O)C2CC2C3=CN(CC4=CC=C(F)C=C4)C5=CC=CC=C35)C=C1OC
NC1=CC=C(N2C=NC3=C(NC4CC4)N=C(N)N=C32)C=C1
O=C(CSC1=NC=C(C(=O)N1C2=CC=C(F)C=C2O)CCCCC)NCC3=CC=CC=C3
CC1=CC=CC(N2CC(C(=O)NCCOC(=O)C3=CC=CC=N3)C2)=C1
O=C(C1=CC2=CC=CC=C2O1)N(CC3=CC=CS3)C(=O)C4=CC=C(Cl)C=C4
FC1=CC=C(NN=CC2=CC=CN=C2)C=C1
CC(C)=CC1C2=C(C(CC=C(C)C)=C(O)C1=O)C(=O)C3=C(OC4=CC(O)=CC(O)=C4C3=O)C2=O
CC(=O)N1N=C(C2=CC=CC=C2)CC1C3=CC=CO3
O=C(NC1CN2CCC1CC2)C3=CC=CC(C4=CC=NC(NC5=CC=C6[NH1]C(C(F)(F)F)=NC6=C5OC)=N4)=C3
O=C(COC1=CC=C(C=2N=N[NH1]N=2)C=C1)NC3=CC=CC(C(=O)NCCC4=CC=CC=C4)=C3
CC(C)C1=CC=CC(NC(=O)NC2CCCC3=CC(NS(C)(=O)=O)=CC=C32)=C1
C1=CC=C(CN2C=NC3=CC=CC=C32)C=C1
CCOC(=O)C1=CC(C2=CC=CC=C2)=NN1CC(=O)O
COC1=CC(C2(O)CCN(C3CCCC3)CC2)=CC=C1N4C=NN=N4
O=C1OC2=CC=CC=C2C3=C1SC4=NN=C(NC5=CC=CC=C5)N43
CC(NC(=O)C1=CC=CO1)(C(F)(F)F)C(F)(F)F
NC1=NC(C2CCC(NC(=O)CCC3=CC=CC=C3)CC2)CO1
O=C(CC1=CC=CC=C1F)N2CCC3(CC2)CCN(C(=O)C4=CC=CC(F)=C4)C3
FC1=CC=C2C(N3CCNCC3)=NC(NC4=NC5=CC=CC=C5S4)=NC2=C1
C=CCC(O)COC=CC(CC=C(C)C)OC1=CC(OC)=CC=C1C=O
CC1=CC=C(N(C)S(=O)(=O)C2=CC=C3C(=C2)NC(=O)CN3C)C=C1F
CCN(CC)CCNC1CSC(OCC2OC(N3C=CC(N)=NC3=O)CC2O)CC1O
C1OC=CC=C(NC2=NC(NCC3=CC=CN=C3)=NC4=C(OC)C=CC=C24)C1
COC1=CC=C2C(C(=O)NCC3=CC=CC=C3)=C(C)OC2=C1
C=CN1C=C(C(=O)O)C(=O)C2=CC(F)=C(NC3CCC(C4=CC=CN=C4)N3C)N=C21
CCC1(O)C(=O)OCC2=C1C=C3N(C2=O)CC4=C3N=C5C=CC=CC5=C4C=NOCCNC(=O)C=CC6=CC=CC=C6
CC(C)CSCCCNC(=O)CN
C=CC(N)(C=O)CCCCCCCCCCCCC
CC1=CC=2N=C(C34CC5CC(CC(C5)C3)C4N)[NH1]C=2C=C1C
CC(C1)C=CC=CC(CN2C=C(C=C3C(=O)C(C)=C(C)N32)CCC)=C1
CC1=C[NH1]C(CNC2=CC3=C(C=CC=C3C#N)C(CCC(=O)NCCO)=C2)=N1
CCCCOC1=NC=NC(NCC2=C(F)C=CC(F)=C2F)=C1CCC
N=C(N)NC1CCC(NC(=O)C2=NC3=CC=C(C=C4SC(=S)N(CCC5=CC=C(N)C=C5)C4=O)C=C3N2C6CCOCC6)CC1
COC1=NSN=C1SC(C(=O)NC2=CC=C(NC(C)=O)C=C2)C3=CC=CS3
NC(=O)C1=CN(C2CC([N-1][N+1]#N)C(CO)O2)C3=NC=NC(N)=C13
NC1CC(CC2=CC=CC(OC3=CC=CC=C3)=C2)(C(=O)NO)CC1C(=O)N4CC5=CC=CC=C5C4
O=C(NCCC1=C[NH1]C2=CC=C(O)C=C12)C(=O)NCCC3=CC=CC=C3
CCOC(=O)C(CC1=CC=C(Cl)C=C1)C2CCCCN2
COC1=CC=C(C2=NC3=CC=CC=C3N=C2C4=CC=CC=C4O)C=C1
CCOC1=CC=C(NC(=O)COC(=O)C2=CC=CS2)C=C1
COC1=NC=C(C1=NNC(=O)C2=CC=C([N+1](=O)[O-1])S2C)C(C)(C)OC
CC1=CN=C(C2CCN(CC3=NN=C4N3CCCCC4)CC2)C=N1
CCOC(=O)C=C1C(COC2=CC=CC3=CC=CC=C23)NC(=O)NC1C4=CC=C(F)C=C4
O=C(CCCN1CCCCC1)NC2=CC(F)=CC(F)=C2
O=[N+1]([O-1])C1=CC(C=CC2=CC=CC=C2)=CC=C1O
CC(C(=O)NCCCC(C)NC1=CC(C#N)=CC2=CC=CN=C12)C3=CC4=CC=CC=C4S3
O=C(O)CC1=CC=C(OC2=CC=C(Cl)C=C2)N=C1
CCOC(=O)C1=NC(C)=NC2=C1NC(C3=CC=CO3)CS2
CCN1C(C2=CC=CC([N+1](=O)[O-1])=C2)=NC3=CC=CC=C31
CN(CCO)CCNC(=O)C1=CC=2[NH1]C=NC=2C=C1O
CN1C=C(NCCC2=C[NH1]C3=CC=CC=C23)C(=O)C4=CC=CC=C41
CC1=NC2=CC(=O)[NH1]C=C2C=C1C3=CC=CC=C3
COC=C(C)C=C(C(O)C1=NC2=CC=CC=C2[NH1]1)C=CC(C)C
CC(=O)OCC1=CC(=O)C(O)=C2CC(C)OC21
S=C1[NH1]N=C(C2=CC=NC=C2)O1
O=S(CC1=CC=CC=C1C(F)(F)F)C2=NC3=CC=CC=C3S2
ClC1=CC=CC=C1N=C2SC=C(C=3C=CN(CC4=CC=CC=C4)C=3)N2C5=NC=CC=C5
COC1=CC=C(CCC(=O)NC2=CC=C(OCC(=O)NC(C)(C)C)C3=CC=CC=C23)C(OC)=C1
CC(NC(=O)C12CC3CC(CC(C3)C1)C2)C4=CC=C(NS(C)(=O)=O)C=C4
N1=C(N)C=CC=CC1CC(NS(=O)(=O)C2=CC=CC3=CC=CC=C23)C(=O)NCCN(C(=O)OCC4=CC=CC=C4)CC5C6=CC=CC=C6CC5OC
COC1=CC=C(CNS(=O)(=O)C2=CC=C3C(=C2)N(C)C(=O)C(=O)N3C)C=C1
CC1CCCN(C(=O)C(CCCN=C(N)N)NS(=O)(=O)C2=CC=C3C(=C2)CCC(=O)N3C)C1
CS(=O)(=O)OC1=CC(OCCCCO)=C2C(=C1)OC(C3=CC=CC(O)=C3)CC2=O
CCCN1C=C(C(=O)O)C(=O)C2=C(O)C(F)=C(N3CCN(C)CC3)C(F)=C21
COC1=CC(C=NNC(=O)C2CCCN(C(=O)NC3=CC=CC=C3)C2)=CC=C1O
NC1=C2C(=NC3=CC=CC=C13)CCCC2
C=C(C)C1CCC2(C)CC3(C)C(CCC4C5(C)CCC(OC(=O)CCC(=O)O)C(C)(COC(C)=O)C5CCC43C)C12
ClC=1[NH1]C(C2=CC=CC(Cl)=C2)=NC=1Br
CCCN1C(=O)C=2[NH1]C(C3=CC=C(OCC(=O)NC4=CC=C5C(=C4)OCO5)C=C3)=CC=2N(CCC)C1=O
O=C(CN1CCCCC1)NN=CC2=CC=CS2
CC(C)C1CCN(C(=O)CNC(=O)C2=CC=C3C=CC=CC3=N2)C(C(=O)NCC4=CC=CC=C4)C1
CCOC1=CC=C(C(=O)NNS(=O)(=O)C2=CC=CC=C2N=C(N3N=C(C)C=C3C)C)C=C1
CN(C)C1=CC=CC=C1CN2CCC3(CCCN(C(=O)N(C)C)C3)C2
COCCC1(CCN)CC2=CC(OC)=C(OC)C=C2C1CCCl
COC(COC1=CC=CC=C1)CNCCCO
CCON=CN1C=C2C(=C1C)COC(C)(C)C2
CCN1C(C(CC2=CC=C(O)C=C2)NC(=O)CNC(CCC3=CC4=CC=CC=C4O3)=NC5=C(N)N=CN=C5)=NC6=CC=C(N)C=C61
CC1=CC(S(=O)(=O)NC2=NN=C(C3CCCCC3)S2)=CC=C1F
COC1=CC=C2C(=C1)C(=NNC(=O)C3=CC=NC=C3)C(=O)N2
CCC(=O)N1N=C(C2=CC=C(F)C=C2)CC1C3=CC=CN=C3
C1C=CC=C(C)C1C(=O)CC2(C(=O)C3=CC=C(F)C=C3F)COC2C(C)C=C
O=C(CCC1=CC=CC=C1)N2CCCCC2C3=NOC(C4CC4)=N3
O=C1C(COCC2=CC=CC=C2F)=C(O)OC3=CC=CC=C13
CC1CN(CC(=O)NCCC2=CC=C(S(N)(=O)=O)C=C2)CC(C)O1
CC1=N[NH1]C(C)=C1CCC(=O)N2CCC(CC3=CC=CC=C3)(S(=O)(=O)C4=CC=C(Cl)C=C4)CC2
CCOC(=O)NCCCC1=CC=C(C=C1)OC2=CC(=CC=C2O)CCO
CCCCOC1=CC=C(C(=O)NC2=CC=C3C(=C2)CCCC3=O)C=C1
CN(C)C1=CC=C(C(=O)NC2=CC=C(C(=O)NC3CCN(CC4=CC=CC=C4F)CC3)C=C2)C=C1
COC1=CC=C(N(C)C2=CC=CC(F)=C2)C=C1NC(=O)CSC3=NC4=NC=CC=C4S3
N=C(N)NCCCCNC(=N)N
CC(N)C(=O)NCC1=CC=NC(NC2=NC=C(Cl)C(NC3=CC=CC=C3S(=O)(=O)NC(C)C)=N2)=C1
CNC(C(=O)O)=C1OC(=O)C(C#N)=C1C
CC1=NN(C2=CC=C(C(=O)NC3CCNC3)C=C2)C4=NC(C5=CC=C(Cl)C=C5)=CC(C(F)(F)F)=C14
COC1=CC=C2N=C(C)C3=C(C)N=C(CCN4CCOCC4)N3C2=N1
O=C(NCC(OC1OC(CO)C(O)C(O)C1OCC2=CC=C(O)C=C2O)C(CO)O)CC3=CC=C(O)C=C3
CSC1=CC=C(C2(C)NC(=O)N(CC(=O)NC3C(=O)N4C3SC(C)(C)C4C(=O)O)C2=O)C=C1
CC(=O)NC1=CC(C(=O)NC2=CC=CC(NC(=O)C3=CC=C(Cl)C=C3)=C2)=CC=C1Cl
CCOC(=O)CS=1C(=NC2=CC=C(Cl)C=C2)N(C(=O)OCC)C=1C3=CC=C(Cl)C=C3
CCOC1=CC=C(CC(=O)NC2(C3=NN=N[NH1]3)CCSC2C4=CC=CC=C4O)C=C1
O=C(NO)C(C1=CC=CC=C1Br)N2CCC(CC3=CC=CC=C3)CC2
O=C(O)C1=CC(C2=CC=CC=C2)=CC=C1O
CC(=O)NC1=NC(C2=CC=C3C=CC=CC3=C2)=NC4=CC=CC=C14
COC1=CC=C(C2C3C(=O)N(C4=CC=CC(C(F)(F)F)=C4)C(=O)C3ON2C5=CC=CC=C5)C=C1OC
CCN(CC)S(=O)(=O)C1=CC(C(=O)N2CC(=O)NC3=CC=CC=C32)=CC=C1Cl
ClC1=CC=CN=C1N2CCN(C3=CC=CC4=C3OCCO4)CC2
O=C(C=CC1=CC=CC=C1)C=C(O)CC2C=CCC(C3=CC=CC=C3)C(C(F)(F)F)C(=O)C2C
CC(=O)C1=C(C)[NH1]C(C(=O)NC(C)(C)COC2=CC(Cl)=CC=C2OC)=C1C
CCCC1=C(OCC2=CC=C(C(=O)O)C=C2)C=CC=3C=CSC1=3
CCOC1=CC=C(NC(=O)C2=NN(C)C(=NC3=CC=CC=C3)S2)C=C1
CC1=CC=C(C(=O)NC(=CC2=CC=CC=C2)C3=CC=CC=C3)C=C1
CCC1=C(C)C(C2=NN=C3SC(N4CCN(C5=CC=NC6=CC(Cl)=CC=C56)CC4)=NN23)=C(C)N1CC7=CC=CC=C7
COC1=CC=C(CC(NC(=O)C(NC(=O)C(N)CS)C(C)C)CC(=O)NC(CC2=C[NH1]C3=CC=CC=C23)C(N)=O)C=C1
CCOC(=O)C1=CC2=CC([N+1](=O)[O-1])=C(Cl)N=C2[NH1]1
C=CCCCCCCCC(=N)C=O
O=C1CCN(C(=O)CN2N=C(C3=CC=C(F)C=C3)OC2=O)CC1
CNCCNC(=O)C1OC(N2C=NC=3C(=O)N=C[NH1]C=32)C(O)C1O
COC(=O)C1CC2=C([NH1]C3=CC=CC=C23)CN1S(C)(=O)=O
O=C1CC(C23CC4CC(CC(C4)C2)C3)C(=O)N1NS(=O)(=O)C5=CC=CC=C5
COC1=CC=CC=C1NC2=NC(NCCO)=NC3=C2C=NN3C4=CC=CC=C4
CC(NC(=O)C(=O)NCC1=CC=CC=C1)C(=O)O
CC1CCCCOC(CN(C)CC2=CC=CC=C2)C(C)CN(C(C)CO)C(=O)C3=CC(NC(=O)NC4=CC=C(F)C=C4)=CC=C3O1
O=C(O)CCCC1=CC=C(OCCCC2=C[NH1]C3=CC(F)=CC=C23)C=C1
COC1=CC=C(COP(=O)(OC2=CC=C(C=O)C=C2)C3=CC=CC([N+1](=O)[O-1])=C3)C=C1
NC1=CC=CC(NC(=O)COC2=CC=C(Cl)C=C2Cl)=C1
CC(=O)NC=C1C(=O)OC(OCC2=CC=C3C=CC=CC3=C2)=CC1=O
OC(CC1=CC=C(Cl)C=C1)CN2CCC(O)(C3=CC=C(Cl)C=C3)CC2
O=CC1=CC=C(Cl)C=C1C(Cl)CCO
O=C(NC1=NC=C(C(F)(F)F)C=C1Cl)C2CC2C3=CC=CC=C3F
CC=CC=CC(NC(=O)C1=CC=C2C(=C1)N=C(C)C(C)=[N+1]2)[O-1]
C=C(C1=CC=C(Cl)C=C1)C2COC3(CCC(=C)CC3)OO2
N=C1SC=C(CCNC2=NC=NC=3SC=CC2=3)N1
COC1=CC(C)=C(C2=CC(C3=CC=CC(C4=CN=CN=C4)=C3)=C5OC=CC5=C2C#N)C=C1C
CCCCCCCCCCCC(CCC(O)CCCC(O)CCCCCCC)OCC
CCCCOC1=C(OC)C=C(C(C)(C)C)C=C1C(C)(C)CC2CC(C)(C)C(OCCOC3=CC=C(C(F)(F)F)C=C3)CCC2
CCCSC=C1C(=O)C=C(CNCC2=CC=C(OCC)C=C2)OC1=O
CCOC(=O)C1=C(C)NC(CC)=C(C(=O)OCC)C1C2=CC=C(OCC)C=C2OC
COC1=CC=C(CN2CC(=O)N(CC3=CC=CC=C3)C2=O)C=C1
COC1=CC(C(O)CNC(C)(C)C)=CC(Br)=C1O
COCCOC=C1C=NC=NC(NC2CN(C(=O)NC3=CC=CC=C3C4=NC5=CC=CC=C5[NH1]4)CC2)=CC=C1OC
N#CC1=CC=NC(N2CCN(CC3=CC=C(Cl)C=C3)CC2)=C1
CC1=CC(C(=O)NCC2=CN=CC(Cl)=C2)=C(C)N1C3=CC=C(F)C=C3
NCC(O)CC(C(=O)O1)CC(C(=O)O)N1C
CSCCCNC(C1=CC=CC=C1)C2CCCC2
CC(NC1=CC(Cl)=CC(Cl)=C1)C2=CC(C(=O)N3CCNCC3)=CC=4C(=O)C=C(N5CCOCC5)OC2=4
CCCC1=C(CCC(C)(C)O1)C(C)=CC(=C2SC=C(C=3C=COC=3)O2)C=O
COCCOC1=CC=CC2=C1C(=O)C3=C(OC)C=CN=C3C2=O
CN1C(=O)C2=C(N=C3N2CCCN3CC4=CC=C(C(F)(F)F)C=C4F)N(C)C1=O
CC1=NN=C2N1C=3SC(C#CC4=CC=C(F)C=C4)=CC=3C(C5=CC=CC=C5Cl)=NC2
COC=C1C=2C(=O)N(CC3=CC=C(F)C=C3)C4=CC(CC(CO)N5CCC(O)C5)=CC=C4C=2C(OC)=C1OC
COC(=O)C=1N=NN(C2=CC=C([N+1](=O)[O-1])C=C2)C=1N
O=C(NC1=CC=C(Cl)C(Cl)=C1)C2=CC=CC(NC(=O)C3=CC=CC=C3)=C2
CNC(=O)CCSC1=NN=C(N)S1
CCC1=C(C)SC(NC(=O)C2=CC=CC(OC3=CN=CN=C3)=C2)=C1C(=O)OC
CSC1=NC(C2=CC=C(F)C=C2)=CC(C3=CC=C(F)C=C3)=N1
CC(=O)NC1=CC=CC(OCC(O)CN2CCN(C)CC2C3=CC=CC=C3F)=C1
CC1CN(C(C)CO)C(=O)CC2=CC(NC(=O)NC3=CC=CC4=CC=CC=C34)=CC=C2OC1CN(C)CC5=CC=C(C6=CC=CC=C6)C=C5
CN(C)C(=O)C1=CC=C(C2=CN=CC(C#N)=C2NC3=CC=CC=4[NH1]C=CC3=4)C=C1
NC1=CC=C2C(=C1)CNCCN(C(=O)CCOC3=CC=CC=C3)CC2
O=C(NCN1C(=O)C2=CC=CC=C2C1=O)C3=CC=CS3
CC1=N[NH1]C=C1C2=CC3=C(S2)S(=O)(=O)NC(=C4C(=O)N(C5CCC(C(=O)O)CC5)C6=CC(Cl)=CC=C64)N3
CC(C)N(CCNC(=O)NC1=CC=C(Cl)C=N1)CCCN2C(=O)N3N(C2=O)CN(CC4=CC=CC=C4)C3(C)C
CC(C)=CCCC(C)C1=CC2=C(C(O)=C3C(=C2C4=CC=CC=C4)OC(C5=CC=C(O)C=C5O)CC3=O)C(C)(C)O1
CNC1=CC=C(C2=NN3C(C)=NN=C3C4=CC=CC=C24)C=C1
O=C(O)C1=CC(CS(=O)(=O)CC2=CC=CC=C2Cl)=CC=C1O
C1OC=CC=C(C2=CC3=CC(OC)=CC(C=CC(=O)O)=C3O2)C1
CNC(C(=O)NC(C(=O)N(C)C(C)C1=CC=C(OC(F)F)C=C1)C(C)(C)CCC)(C)C2=CC=C([N+1](=O)[O-1])C=C2
CN1CCCC2=CC=C(NC(=O)C3=CC=CO3)C=C21
CC1(C)CC(=O)C=C(NC2=CC=CC([N+1](=O)[O-1])=C2)C1
O=C(C1CC1C2=CC=C(Cl)C=C2)N(CCC3=CC=C4C(=C3)OCCO4)C=5N=C6C=CC(Br)=CN6C=5Br
CCOC1=CC2=CC(=C1)C(C)CN(CCN3C(C4=CC=C([N+1](=O)[O-1])C=C4)=NC5=CC=CC=C53)C2C=O
FC(F)(F)C1=CC=CC(NC(=S)N2CC(F)C3C2CC(F)(F)C3C)=C1
N=C(N)NC(=O)CN1C(C2=CC=CC=C2)=CC=C1C3=CC=CC=C3
CCS(=O)(=O)C1=CC=CC(C(=O)N2CCN(C3=CC=C([N+1](=O)[O-1])C=C3)CC2)=C1
COC1=CC=CC=C1CN(C)C(=O)NCCCCC2=CC=CC=C2
CN1C(=O)CC(C12)C3=CC=CC(C(F)(F)F)=C3S(=O)(=O)N2CC4=CC=CC=C4
CCNC(C)CC1=CC=C(OCC(=O)NC2=CC=C(Cl)C=C2)C=C1
CN1CC(C(=O)NCC2=CC=CC3=CC=CC=C23)CCC1=O
O=[N+1]([O-1])OCCC1CNC(=NC2=NC=C(C(N3CCOCC3)=N2)CS(=O)CC)O1
C1C=CC=C(NC(=S)NC(NCCC2=CC=C(Br)C=C2)(C(F)(F)F)C(F)(F)F)CC=C1
CC#CC1(O)CCC2C3CCC4=CC(=O)CCC4=C3C(C=CC=COC5OC(CO)C(O)C(O)C5)OCC21C
BrC1=CC=C2C(C3=NC=C[NH1]3)=C[NH1]C2=C1
C1=CCCCC2C1(C)CCC(C)C2(C)CC3=CC(=O)OC3O
CC1CN(C(=O)CN2C(=O)NC3(CCCCCCC3)C2=O)C4=CC=CC=C4N1C(=O)C5=CC6=CC=C(OC)C=C6O5
CCOC1=CC=C2[NH1]C(=O)C(CN(C(=O)C3CCCCC3)CC4CCCNC4=O)=CC2=C1
CC(=O)NC1=CC=C(S(N)(=O)=O)C=C1
O=C(NC1=NC2=CC=CC=C2S1)C3=CC(OC(F)(F)F)=CC=C3NC(=O)C4=CC=C(CN5CCC6=CC=CC=C6C5)C=C4
CCOC(=O)C=C(C(=O)OCC)N(CC)C1=CC=CC=C1C2CC(C(=O)OC)N(C(=O)C=3C=C(C)OC=3C)C2=S
CC1(C)C2CCC1(CS(=O)(=O)N3CCC4=C5C=C(C=C43)OCCCO5)C(=O)C2
CC1=CC=C(C(=NO)N(C)C2CCN(C)CC2)C(OC3=CC=CC4=CC=CC=C34)=N1
CC(=O)NC1=CC=C(S(=O)(=O)N2N=C(C3=CC=NC=C3)C=C2N)C=C1
COC1=CC=NC(C2=CC=NC(NC3=CC=C4[NH1]C(C5CCN(C)CC5)=NC4=C3C)=N2)=C1O
CC(C)(C)N1C(CC2=CC=C(F)C(Cl)=C2)=N[NH1]C1=O
COC1=CC=C(COC2=CC=C(S(=O)(=O)N3CCN(C4=NC=CC(NC(=O)NC(C)C)=C4)CC3)C=C2)C=C1
CC(C)(C)OC(=O)N1CCCC1C(=O)NC2CCCC3=CC=CC=C32
CCCCCN(O)C(C)C1=CC(Cl)=CC=C1C2=CC=C(C(=O)O)C=C2
CCCCN1[NH1]C=C(C(=O)C2=CC=CC=C2)C1=O
O=C(N1C(C(=O)NC(CC2=CC=CC=C2)C(=O)NC3=CC=CC=C3)CCOC1)OCC4=CC=CC=C4
O=S(=O)(NC1CCCCC1NC2CCCCC2)C3=CC=CC=C3
COC1=CC=C(N2CCN(C3CCN(C)C3CO)CC2)C=C1
CCC1=CC=CC=C1N(CC(=O)NC2CCCCC2)C(=O)C3CCCCC3
COC=CC=C(C(=O)C(CC1=C[NH1]C2=CC=CC=C12)P(=O)(OC3=CC=CC=C3)OC4=CC=CS4)C=C
O=C(CCC1NCCC(NC(=O)N(CCC2=CC=C(F)C=C2)C(=O)C3=CC=CC=C3C)C1)C4=CC=C(F)C=C4
C1OC=CC(OC)=C(C(=O)N2C=C(CC=C(C)C)C3=CC=CC=C32)C1OC
CC(C)OC(=O)C(O)C(CC1CCCCC1)NC(=O)C(C)NC(=O)C(CC2=CC=CC=C2)NC(=O)OC(C)(C)C
CCCC(CCC)C(=O)C(S(=O)(=O)C1=CC=C(OC)C=C1)C(=O)CC2=CN(CC(=O)O)C3=CC=CC=C23
COC1=CC=C(S(=O)(=O)N2CCCCC2)C=C1NC(=O)CN3C(=O)C4=CC=CC=C4C3=O
CCOC(=O)C(C)SC1=NS(=O)(=O)CCN1C
CC(=O)N=C1N(C2=CC=CC=C2)C3=CC=CC=C3N1C
CCC(NC(=O)CN)C(=O)NC(C)C(=O)NC(CCC(=O)O)C(=O)NC(CC(C)C)C(=O)C1=NC2=CC=CC=C2S1
COC1CCC2(CC1)CC3=CC4=C(C=C5N=CC=CC5=C4OC)C=C3C26N=C(C)C(N)=N6
CCOC1=CC=C(S(=O)(=O)NC2=CC=CC=C2C(=O)NCC3=CC=CN=C3)C=C1
CCN(CC)C(=O)CCC1=NN=C2C=CC(NC3=CC(C(F)(F)F)=CC(C(F)(F)F)=C3)=NN12
CCCCC1N2N=C(CN3C=CN=C34)C=C2CCN(CCC(C)C)C(=O)CC14
NC(=O)CC(NC(=O)C1COC2=CC=CC=C2C(=O)N1C)C3=CC=C(Br)C=C3
CC1=CC=C(C2CC(C3=CC=C(Cl)C=C3)NC4=NC(SCC(=O)NC=5C=C(C)ON=5)=NN=C42)C=C1
CCOC(=O)C1=CC=CC(C(N)=NCC)=C1
CC=1C=CSC=1C(=O)NC2=CC=C(C(=O)N3CCS(=O)(=O)CC3)C(O)=C2
CC(=N)NC1=CC=CC(NC2=NC(N)=NC(NC3=CC=C(CN)C=C3)=N2)=C1
OCC(O)C(COC1=CC=C(C2=NC=CC=N2)C=C1)N3C=NC4=C(F)N=CN=C43
CC(=O)NCCCOC1=CC=C(NC(=O)C2=CC(C3=CC=C(C)C=C3)=N[NH1]2)C=C1
CCCCN1C(N2CCOCC2)=NC=3C=CSC=3C1=O
NC(CC1=CC=CC2=CC=CC=C12)C(=O)O
COC1=CC=C(C2CC(=O)N(C3=CC=C(C)C=C3)C2=O)C=C1OC
NC1=NC=NC2=C1N=CN2CCCO
C=C(C)C(=O)OCOC1CC(COC(=O)C=CC2=CC=C(O)C=C2)OC(OC(=O)C=CC3=CC=C(OC)C=C3)C1OC(=O)C4=CC=C(O)C(O)=C4
CC(C)(C)C1=CC2=CC(=C1O)C3=CC=C(C(C)(C)C(=O)NCC(N)=O)C=C3CC2(C)C
CN1OCC2CCN(C(=O)C3=CC=C(F)C=C3)CC2S1(=O)=O
CCOC(=O)CN(C)C(=O)CNC1=NC(C2=CC=C(OC)C=C2)=NC(NC3=CC=C(F)C=C3)=C1C#N
CN1N=CC(NC(=O)C=2N=C(C(F)C3=CC=CS3)SC=2N)=C1NC4CC(C#N)N(C(C)C)C4
CCNC1=C2C(=NN1C)CCN(C(=O)C3=CC=CO3)C2
C1NCC(=CC2=CC=C(F)C=C2)C(O)(CN3C=NC=N3)C1
CCCC1=CC(CN2CCOC(C3=CC=C4SC=NC4=C3)C2)=CS1
CC(=O)OCC1CC2C(=O)C=CC2C3C(O3)C1CC=CC4C5OC5CCC4OC(=O)CCCCCC
CCN1N=CC2=C1NC(=O)CC2C(=O)NC3=CC=CC=C3
COC1=CC=C(CC(=O)ONC(=O)C2=CC=CC=C2C)C=C1
CCS(=O)(=O)NC1CCC(CCN2CCC(C3=COC4=CC=CC=C34)CC2)CC1
COC(=O)C1=NN(CCN2CCOCC2)C3=C1CCC3
CN(C)C1=CC=C(C=NC(C2=CC=CC=N2)C3=CC=CC=C3C(O)C4CC4)C=C1
COC(=O)C(C1=C(C2=CC=CC=C2)[NH1]C3=CC=C(Cl)C=C13)C4=C(O)C(C(=O)O)=CC=5C(=S)C(C6=CC=CC=C6)=COC4=5
O=C(C1=CC(C2=CC=C(Cl)C=C2)=N[NH1]1)N3CCN(S(=O)(=O)C4=CC=CC=C4Br)CC3
CC1=CC=CC=C1C(=O)NC2=NC3=C(O)C=CC=C3S2
CC1SC(=NC2=CC=C(C)C=C2)N(C)C1=O
CC(C)(C)NCC(O)COC1=CC=CC=2[NH1]C(C3=CC=CC=C3)=CC(=O)C1=2
CNC(=O)COC1=CC(N)=C(I)C=C1C#N
O=C(NCC1=CC=CO1)C(=CC2=CC=C(O)C=C2)NC(=O)C3=CC=CC=C3
N#CC1=CC=CC(C2=CC=C(C(=O)NC3=CC=CC(C(F)(F)F)=C3)C=C2C(=O)NC4=CC(Cl)=CC=C4CO)=C1
CCCCC1=NC2=C(N1CC(O)CO)C(=O)C(S(=O)(=O)O)=CC2=O
CC(C)(C(=O)NCCCN1CCN(C2=CC=C(F)C=C2)CC1)C3=CC=C([N+1](=O)[O-1])C=C3
CNC(=O)C1CCN(C2=C(F)C(N)=C3C(=O)C(C(=O)O)=CN(CC(O)CCO)C3=C2F)C1
COC=C1C=C(C=2C=C(C(F)(F)F)N3N=C(N4CCCCC4N)N=C3N=2)C=C1
O=C(CCS(=O)(=O)C1=CC=CC2=NON=C12)NC3=CC=C(F)C(F)=C3
NC(=O)C=CC=CC=CC1=C(C(N)=O)C=2[NH1]C=C(C(=O)O)C(=O)C1=2
ClC1=CC=C(COC2=CC=C(NC3=NC=NC4=C3N=C5N4CCCC5)C=C2)C=C1
COC1=CC(C=C(C#N)C(=O)C2=CC=C(O)C(OC)=C2)=CC(OCCO)=C1O
CCCCNC1=NC2=C(C(=O)OCC)C=NN2C=C1C#N
CC(=O)NC1=NN=C(CS(=O)(=O)C2=C(C)C=C(C)C=C2C)S1
CC1=NC(N2CCCN(C(=O)C3=CC=CN=C3OC4=CC=C(NC5=CC=CC=N5)C=C4Cl)CC2)=NO1
CC1=CC(C)=CC(NC(=O)C=2N=C(C3=CC=CC=C3)OC=2C4=CC=C(F)C=C4)=C1
O=C(NCl)NC1=CC=C(NC2=C3C=CC=CC3=NC4=CC(O)=CC=C24)C=C1
CC1=CC=C(C(=O)NCC(C2=CC=CO2)S(=O)(=O)C3=CC=CC=C3)C=C1C
CCCCC1=CC=C(C2=CC=C(C3=NC(CC4=C[NH1]C5=CC=CC=C45)CO3)C=C2)C=C1
O=C(N1CC1F)C2=CC=C3C(=C2)N(C4=CC=CC=C4)C(=O)C5=CC=CC=C5S3
CS(=O)(=O)NC1=CC=C2C(=C1)S(=O)(=O)NC(=CC(=O)C34CC5CC(CC(C5)C3)C4)N2
O=C(OC1=CC=CC=C1)NC(COC(=O)C(F)(F)F)C(=O)NCC2=CC=CC=C2
NC(=O)N(O)CCCC1NCCC2=CC=CC=C21
CCCN1C(C(=O)N2CCN(C3=CN=C4C=CC=CC4=C3)CC2)=CC5=CC=CC=C51
COC=C1C=C(C(=O)C(=CC2=CC=C(Cl)C=C2)OC(=CC3=CC=CC=C3)C4=CC=CC=C4)C(OC)=C1OC
CCCCC1=NC=C(N1CC=CC=C(C2=CC=CC=C2C=3N=NN(C)N=3)C)CCN(C(=O)CO)CC
CC1=CC=CC(CC2=NOC(=O)[NH1]2)=C1
C12C=CSCNC(=O)N(CCCN1CC3=CC=C(CNC4CCN(CC5=CC=CC=C5)CC4)C(F)=C3CCO6)CC=C(F)C=C6C2
CC1=CC=CC(NC(=O)CSCN=C(C)N2N=C(C)C=C2)=C1C
COC1=CC2=C(C=C1C(F)(F)F)N(C(=O)NC3=CC=C(OC4=CC=NC(Cl)=C4C#N)N=C3)CC2
O=C(NN=C1C(=O)N(CC2CC2)C3=CC=CC=C31)C4=CC(Br)=CC=C4C5=CC=CC=C5
O=C(CSC1=CC=CC=C1)NNC(C2=CC=C3C=CC=CC3=C2)C4=CC=CC=C4
O=C(C1=NC=CC=C1O)N2CCOCC2
O=C(NC1=CC=C(OC(F)(F)F)C=C1)NC2=CC(OC3=CC=C4C(=C3)OCO4)=CC=N2
CCCC1NC(COCCO)C(O)C(O)C1O
CCCCC(OC1=CC=CC(C(F)(F)F)=C1)C2=CN=C(Cl)C=N2
CC1=NN(C2=CC=CC=C2)C(OC3=CC=C(F)C=C3)=C1C=C4SC(=O)N(C5=CC=CC=C5)C4=O
CCCC1=NC(N2CCCC2)=C(C#N)C3=C1CCCC3
O=C(O)CCN1C2=C(C(N3CCCC3)=NC1=O)CCCC2
O=C(NC1=CC=C(Br)C=C1)C2=CC3=C(S2)CCCC3
CC1=CC=C(CC2=C[NH1]C3=CC=C(Cl)C=C23)N=C1
CC(=O)NCC1(O)CC(OC2C(N)CC(N)C(OC3CCCCC3)C2)OC(=O)OOC1(C)C4OC(C)C(O)C(CO)C4O
C1C=CC=CC1C2=NN=C(N3CCCC(C(=O)NC4=CC=C(F)C=C4)C3)O2
C1=CN=CC(CNCCNC2=CC=NC3=CC(Cl)=CC=C23)=C1
COC(=O)CNC(=O)C(NC(=O)C(F)(F)C(=O)C(NC(=O)CCCCCCCCCCC(=O)NCCCCC(NC(=O)C(C)C)C(=O)NCC)CC(C)CC(C)CCC)O
CC(=O)NC(CC1=CC=CC=C1)C(=O)NCC(=O)NCC(=O)N2CCCC2C(=O)NC(C(=O)NC(CCC(N)=O)C(=O)NC(CC3=CC=CC=C3)C(=O)NC(C)C(=O)O)C(C)OC(C)OC(C)O
CC1=CC(OCN2N=CC(C3=NN=N[NH1]3)=C2C)=CC=C1Cl
COC1=CC=CC(NC(C(=O)CC2=C[NH1]C3=CC=CC=C23)C(C)C)=C1
CC(C)C1CCCN1CC(O)C2=CC=CC=C2Cl
CCOC(=O)C1C(=N)OC2=CC(C(=O)NCCCN3CCN(C)CC3)=CC=C2C1C4=CC=CC=C4C(F)(F)F
O=C(C1=CC=C2C=CC=CC2=N1)N(CC3=CC=CC=C3)CC4CC4
CCCC1NC(=O)C(C2C(C)(C)OC3=CC=CC=C32)NC1=S
CCS=1C=C2C=C(OC3=NC(C)=CC=C3C(=NC4CCCCC4)N)OC=C2C=1C
CC1=CC=C(C(=O)O)C=C1N
CCCCCNC1=CN=C(C(=O)NC2=NN=CN2C)C3=CC=CC=C13
CC1=C(CC2=CC=CC=C2)C(=O)OC3=CC(OCC(=O)N(C)CCC4=CC=CC=C4)=CC=C13
COC1=CC=C(CC(C)NCC(O)C2=CC(OCCC3=CC=C(C(F)(F)F)C=C3)=NN2)C=C1
CC1=CC(NC(=S)NCC2=CC=C(Cl)C=C2)=CC=N1
O=C1C=C(C2=CC=C(Cl)C=C2)OC3=CC(O)=CC=C13
CCCCCCCCCCCCOC(=O)NCCCNCCCNC(C)CCCN
O=C1NC2CCN(C3=CC=CC=C3F)C2C1=O
O=C(C1CCCC1)N2CC3=CC=CC=C3CC2C(=O)NC4CC4
FC1=CC=C(CN2CCCCCC2N(CC3=CC=C(F)C=C3)C)C(F)=C1
CCOC(=O)CCCNC=CC=C1CN(C(=O)CBr)C2=CC=CC=C2O1
CN(CC1=CC=C(I)S1)C(=O)NC2=CC=C(I)C=C2
CCOC(=O)N1CCC(NCC2=C(Cl)C(NC3=NC=C(C(F)(F)F)C=C3Cl)=CC=C2OCC)CC1
O=C1C=C(C2=CC=CC=C2Br)OC3=CC(OCCCCCN4CCCC4)=CC=C13
C=CCN(C(=O)C1=CC=CC=C1N2)CCCCCC2
CN(C)S(=O)(=O)NC1=CC=CC(C2=CC=C(C3=NC4=CC(C(F)(F)F)=CC=C4[NH1]3)C=C2)=C1
O=C(NCCNC1=NC=CC=N1)C2=CC=CC(F)=C2
COC1=CC=CC=C1NS(=O)(=O)C=CC2=C(C)C(NC(=O)C3=CC=C(Cl)C=C3C)=C2
COC1=CC=C(Cl)C=C1C(=O)NC(CCSC)C(=O)NC(CS)C(=O)OC
COC1=CC=C2[NH1]C(C)=C(CCNC(=O)C=CC(=O)NCC3(CCCC3)C=O)C2=C1
O=S(=O)(NC1=NC=CS1)C2=CC=C(OCCC3CCN(CC4=CC=CC=C4)CC3)C=C2
NCCCCC(NC(=O)C1CCCN1)C(=O)NC(CCCCN)C(=O)N2CCCC2C(=O)NC(CC(=O)O)C(=O)NC(CO)C(=O)NC(CCCCN)C(=O)O
COC1=CC=CC=C1NC2=NC(C3=CC=CC(C)=C3)=CN4N=C(C)N=C24
COC1=CC=C(CC(=O)NNC(=S)NC2=CC=CC=C2)C=C1
CC(=O)NC1=CC=C(NC(=O)CC2=C(Cl)C=CC=C2Cl)C=C1
CC(C1)C=CC2=CC(OCC(=O)O)=C(Br)C(Br)=C2O1
CC1=NN(C2CCCCC2)C=3SC(C(=O)N4CCN(C(=O)N5CCCC5)CC4)=CC1=3
CN1CCC(N(C)C(=O)N2CCC(NC(=O)C3=CC=C(F)C=C3)CC2)C1
CC1(C)SCC(C(=O)N2CCN(C)CC2)N1C(=O)CC(N)CC3=CC(F)=C(F)C=C3F
CC=1OC2=CC=C3C(C4=CC=CC=C4)=CC(=O)OC3=C2C=1C(=O)NC5=CC=CC=N5
CN(C)C1=NC=CC(NC2CCCCC2)=N1
CC(C)C1C=CC=C(C(=O)N(CCN(C)CC2=CC=C3C(=C2)OCCO3)C(C)CC)C1
CC(C)C1=CC=CC(C(C)C)=C1NC(=O)COC(=O)CC2=CC=CC=C2
CC(C)C1=CC=CC(C(C)C)=C1NC(=O)NCC2(C3=CC=CC=C3)CCCC2
CCCOC1=CC(F)=C(C2=NC(C3=CC=C(C(C)N4CCN(C)CC4)C=C3)=NO2)C=C1Cl
COC(=O)CC1=C(C)[NH1]C=C1C2C(C(=O)OC)CN(S(=O)(=O)C3=CC=C(C=C3)CC(C)(C)C(=O)O)C2=CC4=CC=C(OC)C=C4
CN(C)C1=C2C=C(C=C1C#N)SC=NNC3=CC(C#N)=CC=C3S2(=O)=O
COCCNC(=O)C=CC1=CC(C(C)(C)C)=C2C(=C1)C(C)(C)CO2
CCOC(=O)C(=CC1=CC(OC)=C(O)C(OC)=C1)C(=O)OCC
N1C2=CC=CC3=CC=CC(=C23)N1
CCC1=NN(CC)C2=NN=C(NC(=O)NC3=CC=CC([N+1](=O)[O-1])=C3)N=C12
CC1CN(C2=CC=CC=C2C#N)CCN1C=NC3=C(NC4=CC=CC=N4)N=CN=C3
C1C(=O)NCCCC1NC2=C(C3=CN(CC4=CC=C(F)C(F)=C4)N=C3C5=CC=C(F)C=C5)N=C6C=CC=CN26
O=CNC(C(=O)NC(CC1=CC=CC=C1)C(=O)NC(CCC(=O)O)C(=O)NC(CS)CC2=CC=CC=C2F)CC3=CC=CC=C3
C1OC=CC=CN=CC(C#N)=C1CCN2CCC(NCC3=CC=C4C(=N3)NC(=O)CO4)C(O)C2C
CC=1C=C(C)N(CCN(C(=O)C2=CC=CO2)C3=NCCS3)N=1
COC1=CC=C(C(=O)CC(=O)NC2=CC=CC=C2O)C=C1
CC1=NOC(C)=C1CNCC2=CON=C2C3=CC=C(F)C=C3
CC1=NC=C(C2=CC=NC(NC3=CC=C4C(=C3)OCCO4)=N2)N1C(CN(C)C)C5=CC=C(F)C=C5
CC1=CC=CC(C)=C1OCC(=O)NC(CC2=CC=CC=C2)C(O)CC(CC3=CC=CC=C3)NC(=O)C(C(C)C)NC(=O)C(CC4=C[NH1]C5=CC=CC=C45)NC(=O)C(C)(C)NC=O
O=C1OC2(CN3CCC2CC3)CN1NC4=CC=CC=C4
COC1=CC=C(CNC(=O)C2=CC=C(C=3SC(N)=NC=3C)C=C2)C=C1
CC(OC1=CC=C(NC(=O)C2CCCC2)C=C1)C(=O)O
C1=CN=CC1C2=CC=C3[NH1]C=C(C4=CC=C5C=C[NH1]C5=C4)C3=C2C
COC1=CC=C(C(C)C)C=C1CN2C=CN=C2
CC(C)(C)C1=NC2=C(N)C=C(C=3C=COC=3)C=C2O1
NC1=CC=CC=C1SCC(=O)N2CCC3=CC=CC=C3C2
CC1=CC=CC(OCC2OC3=CC=CC=C3N(CC(C)(C)C(=O)O)C2)=C1
COC1=CC=C(N2N=C(C(N3)=O)C=C2C(=O)N(C4=CC=C(C(C)N5CCC(C(C)(C)O)CC5)C=C4)C)C3C=C1
CC1=C(C(=O)NC2=CC=C(F)C=C2F)C(C3=CN(C4=CC=CC=C4)N=C3C5=CC=CC=C5)NC(=O)N1
CC(C)N1C=NC2=C(N3CCN(C(C)C)CC3)N=C(NCC4=CC=C(F)C=C4)N=C21
COC1=CC(SC2=CC=C(C3=CC=CC=C3)C=C2)=CC(OC)=C1OC
O=C(NC1=CC=NN1C2CCN(C(=O)CCC3CCOCC3)CC2)C4=CC=C(N5C=CC=N5)C=C4
OCC1=CC=CC=C1C#CC2=C3C=C4C(=C2)CC(C4)C3=O
COC=CC=C(CC1C(=O)NN=C1N2N=C(C)C=C2CC)C
CC1=CC(O)=CC(C)=C1CC(N)C(=O)NC(C)C2=CC=CC=C2
CC1=CC=C(C2=NC(=O)C3=CC(C(=O)O)=CC=C3[NH1]2)C=C1
N=1CC=CN(CCC(COP(=O)(O)OP(=O)(O)C(Cl)(Cl)P(=O)O)OC(O)C)OC(=O)N=1
COC1=CC=CC=2C=C(C(=O)OCC=C(C(=O)O)N3C(=O)C(NC(=O)C(=NOC4CCCC4)C5=CSC(N)=N5)C3SC)C(=O)OC1=2
CCOC(=O)C=1SC2=CC=C(OCC3=CC=CC=C3C=4C=C(CC)ON=4)C=C2C=1C
NCCCCCNC(=O)CNC(=O)CC1=CC=C(C(=O)C2=CC=CC=C2)C=C1
CN1CCN(C(=O)CCC(=O)NNS(=O)(=O)C2=CC=C(Cl)C=C2Cl)CC1
CC1=CC(Cl)=CC=C1OCCCC(=O)N(C#N)CC2=CC=CC=C2
COC(=O)CNCCCCC(=O)N1CCCC1C(=O)NC2=CC=CC(=C2)C(=O)C=CC(NC(=O)CCNC(=O)C(CO)NC(=O)C(N)CCCCNC)=O
CC(=O)N1CCN(S(=O)(=O)C2=CC=C(C)C=C2)CC1
COC1=CC=CC(CCNC2=NC=NC3=C2C=NN3C4=CC=C(C)C(C)=C4C)=C1OC
NC(=O)C=1SC2=NC3=CC=CC=C3N2C=1N
O=C(NC1=CC=CC([N+1](=O)[O-1])=C1)C2=CC(S(=O)(=O)N3CCOCC3)=CC=C2F
CCCC(=O)N(CC1=CC=C2C(=C1)C3=NC(N)=NC(N)=C3N2C)CCC4CN(C(=O)C5=CN=C6C=CC=CC6=N5)CC4
CC1=CC=CC(NC(=O)C2=CC=C(N3C(C)=NC4=CN=CC=C43)C=C2C)=N1
COC1=CC(CNC2=NC(C3=CC=CC=C3)=NC4=CC=CC=C24)=CC(OC)=C1OC
BrC1=CC=C(OC2=CC=CC3=CC(Br)=CN=C23)C=C1
CC(C)N(CC(=O)NC1=CC=CC(F)=C1)C2CC2
CSCCCN1C(S)=NC2=CC(C(=O)NCC3=CC=CC=C3Cl)=CC=C2C1=O
O=C(NCCCCCC1=CC=CO1)C(=O)NCC2OCCCN2S(=O)(=O)C3=CC=CC=C3
CC1=CC=C(N=C2SCC(=O)N2C3=CC(C)=CC(C)=C3)C=C1
O=C(CSC1=NCN(CC2=CC=CO2)CN1C3=CC=C(F)C=C3)NCC4CCCO4
O=C(CNC(=O)C1=CC=CS1)NCC(=O)OC2=CC=CC=C2Cl
C1NC2=NC=C([N+1](=O)[O-1])C=C2NC(C)C(C)(C)C1
O=C(C1=CC=C(Cl)C=C1)C(O)=CC(=O)C2=CC=CN=C2
CCOC(=O)C12CCCC=C1N(CCN(C)CCC3=CC=CC=C3)C(=O)C(CC(=O)NCC4=CC=CC=C4OC)C2
COC1=CC2=C(C(C=NN(CC(C)C)CC)=C1OC)C(=O)CCC2
CCOC(=O)C(O)=CC(=O)C1=CC=C(OCC2=CC=C(Br)C=C2)C=C1
CCC(CCCCCC1=CC=CS1)CC2OC(C)(C)OC2
O=[N+1]([O-1])C1=CC=CC=C1CNC2=CC=C(CC3=CC=C4C(=C3)CCNC4)C=N2
O=C1OC2=CC=CC=C2N1CCCN3CCN(C(C4=CC=CC=C4)C5=CC=CC=C5)CC3
C1=CC=C(C2=C[N+1](COCCOP(=O)([O-1])OC3=CC=CC=C3)=CS2C)C1
C1C=CC=C(NC(=O)C2NC(=O)N(C3CCC3)C(=O)C=4C(C)=C(C)SC=42)C1
CC=1SC(C(=O)NCC2=CC=CC=N2)=C(C)C=1Br
CC=1ON=C(C2=CC=CC=C2Cl)C=1C(=O)NC3=NC(C4=CC=C(C(C)C)C=C4)=CS3
CCCCOC1=CC=C(C2=CC=C(OCCN3CCCCC3)C=C2)C=C1
O=C(NC1CCCC2=C1C=NN2C3=CC=C(F)C=C3F)C4CCCN4C(=O)CC5=CC=C(F)C=C5
O=[N+1]([O-1])C1=CC=C(NC2=NC(N3CCCCC3)=NC4=C2C=NN4C5=CC=CC=C5Cl)C=C1
CCOC(=O)C(CC1=CC=C(O)C=C1)NC(=O)C(CC(C)C)NC(=O)C(CC(=O)NC(C(N)=O)C(C)C)CC2=CC=C(O)C=C2
COCCNC(=O)C(=O)NC1=CC=C(C(C)=O)C=C1
CCC(C)C1=CC=C(OCC(=O)NC2=NN=C(C3CC3)S2)C=C1
CSC1=NC(SC)=NC2=C1C=NN2C
CCC(CO)N(C)C=1C=CC2=NN=CN2N=1
CC1=CC=CC(OCCN2N=CC=C2NC(=O)C3CCOCC3)=C1
C1=CC=C(CN2CCC(OCC3=CC=NC=C3)CC2)C=C1
O=C1C2=CC=CC=C2N=C3N1CCC3=CC4=CC=C([N+1](=O)[O-1])C=C4
C1OC=CC(C=C2C(=O)CN(C3=CC=C(C=O)C=C3)CC2=O)C=C1O
CCC(=O)NC1=CC=C(S(=O)(=O)NCC2CCN(C3=CC=C(C)N=N3)C2)C=C1
CCC(C)NC1=CC(=O)C(C(C)O)=CC1=O
CNC(CC1=CC=C(Cl)C=C1)C2=CC=NC(Cl)=C2
CC(=O)NC(C)C1=CC=C(C#CC2=CC=C(OCCC3=NN=CN3C)C=C2)C=C1
CCCCCCCCC=CCCCCCCCC(=O)OC1CC2=C(O)C=C(O)C=C2OC1C3=CC=C(O)C(O)=C3
CCOC1=CC=C(N2C(C3=CC=CC=C3)=CC=C2CCCNC(C)=O)C=C1
COC1=CC=C(C(=O)NC2=CC=C(Br)C=N2)C=C1OC3CCN(C(C)C)CC3
C=CCNCCC12C3=C4C=CC(O4)C3CC(O1)C2(C)C
NC(=O)CNC(=O)NCC1=CC=C(OCC2=CC=CC=C2)C=C1
O=C(NC1=CC=CC(Br)=C1)OC2OC(CO)C(O)C(O)C2O
CS(=O)C1=CC=C(C=C2CCN(S(=O)(=O)CC3(C4=CC=CC=C4)CCNCC3)CC2)C=C1
CCC1OC(=O)C(C)=CC(C)C(OC2OC(C)CC(N(C)C)C2O)C(C)(OC)CC(C)C(=NOCCNCCN3CCN(CC)CC3)C(C)C(O)C1(C)O
N#CCC1=CC=CC(C#N)=C1
CCCCCCCCCCCCCCCCCC(=O)NCCNC(=O)COC1=CC(O)=C2C(=O)C=C(C3=C(OC)C=CC=C3OC)OC2=C1
OC1C(O)C(NC=NC2=C(N3CC4=CC=CC(OC(F)F)=C4)N=C(Cl)N=C23)C5CC15
O=C1CSC(C2=CC=C(Br)C=C2)N1CC3=CC=CC=C3
CCCC1=CC=C(OC(=O)N(C)C)C(C)=C1
OCC1CCCN1C=NC2=C(NC=NC)C=CC=C2F
COC1=CC=CC=C1CN2CCC(CC3=CC=C(N(C)C)N=C3)CC2
COC=C1C=C(NC(=O)CC2CC(=O)N(CCN=C(C3=CC=CC=C3OC4=CC=CC=C4)OC)CC2)C(O)=C1
O=C(COC1=CC=CC=C1C(=O)O)NO
CCOC(=O)C(=O)NC1=CC=C2C(COC3=CC=CC=C3)=CC(=O)OC2=C1
O=C(CN1CCOCC1)NN=CC=CC2=CC=CC=C2
CCOC1=CC=CC=C1NS(=O)(=O)C2=CC=C3C(=C2)CCN3C(=O)C4CC4
CC1=CC2=NN(C3=CC=CC=C3)C(NC(=S)NC4=CC=CC=C4)=C2S1
COC1=CC=C(NC(=O)C2=C(C)OC(=O)N2C3=CC=CC=C3)C=C1
COC1=CC=C(C=NNC(=O)C=2N=NN(C3=NON=C3N4)C=2CSC5=CC=CC=C54)C=C1
C1=2CN=C(C=CC=CSC1(C3CC(O)CN3CC=4C=COC=4N)O)C=2C
COC(=O)C1=CC=CC=C1NC(=O)COC(=O)CNC(=O)C2CCCC2
COC1=C2C=C(C(OC)=C1OC)C(O)=C(OC)CC(=O)C2NC3=CC=C(OC4=CC=CC=C4)C=C3
O=C(O)C(CC1=CC=C(C=2C=COC=2)C=C1)NP(=O)(O)O
CCOC(=O)CC1C2=CC=CC(C(C)C)=C2CCN1C(=O)OC
CC1=NOC(C2=CC=NC(NC3=CC=CC4=CN=CC=C34)=C2)=N1
CCN(CC)S(=O)(=O)C=CC=C(C(=O)OCC(=O)NC1=CC(OC)=CC=C1N2C=NN=N2)C=C
O=CC1=CC2=CC(Br)=CC(Br)=C2OC1=O
COCCNC(=O)C1(C)CCCN(C(=O)C2=CC=C(C(C)C)C=C2)C1
CC1=C(C(=O)NCCN(C)C)CC(CC(=O)NCCC2=CCCCC2)C(=O)N1CC3=CC=C(F)C=C3
CC(=O)CC(C(=O)O)C1=CC=C(Br)C=C1
CN1C(=S)C2=CC(OC)=C(OC)C=C2C3CC4=CC5=C(C=C4C13)OCO5
CCC=1SC=2[NH1]C(C=CC3=CN(C(C)=O)C4=CC=CC=C4C3)=NC(=O)C=2C=1C
C1=CC(CN2CCCCC3=NC(C)=CC(C)=C32)=C(C)S1
CCCCC(CC(=O)NC1CCCCCC1)C(=O)NCC
CCSC1=CC=C(C2=C[NH1]C(CC3=CC=CC=C3)=N2)C=C1
CCOC(=O)C1=NC=CC=C1NC(=O)CCSCC2=CC=CC=C2
CC1=CN=CC(C2=NC=3SC=C(C)C=3C(=O)N2CC)=C1
CCC(C)C(N)C(=O)NC(CCCNC(=N)N)C(=O)NC(CO)C(=O)N1CCCC1C(=O)NC(CC2=C[NH1]C3=CC=CC=C23)C(=O)NC(CCCCN)C(=O)NC(CC(C)C)C(=O)NC(CCS)C(=O)O
COCCCN(C(=O)CCNC(=O)CN1C=NC2=CC=CC=C2C1=O)C(N)N(CC3=CC=CC=C3)C(=O)[NH1]C=O
O=C1CCCN1CCCN=C2CCCCC2
O=C(CN1C(=O)SC(=CC2=C[NH1]C3=CC=CC=C23)C1=O)NC4=CC=C(OC(F)F)C=C4F
CCCN1C(CCCNC2(C3=CC=CS3)CCCCC2)=N[NH1]C1=S
COC1=CC(CSCC2=CC=CC=C2)=CC(OC)=C1OC
CC1=CC2=C(C=C1C)CC(=O)CN=C2C3=CC=CN=C3
COC1=CC=CC2=C1NCCN(CC3=NC4=CC=C5C(=C4O3)C(=O)C(NC(=O)CCl)=CC5=O)C2
CC(NC(=O)CSCC#N)C(=O)NC1=CC=CC=C1[N+1](=O)[O-1]
CN1C=CN=C1SCC(C)(C)NCC(=O)N(C)C2CC2
CCSC1=NC=C(C2=CC=CC=N2)C=N1
C1=C2CCCC3C2(C)CCC(C)C3(C)CC=C(O)C(=O)C1(C(CCC4=CC=CC=C4)OC(=O)C=CC5=CC=C(OC(C)=O)C=C5C)O
CN1C(CCCCCCCCCCCCNC(=O)C(C(N)=O)=C[NH1]C2=C(NS(C)(=O)=O)C=CC=C2C=O)=NN=C1C(F)(F)F
CCCN1CCN(C(=O)CSC2=NC(C3=CC=C(OC)C=C3)=NN2CC4=CC=CC=C4)CC1
COC=C1C=C(C=C2C=C(C=[N+1](C)CC(O)(CN3C=NC=N3)C4=CC=C(Cl)C=C4)C=C2)C=C1C5=CC=CC=C5
CCC1C=C2C3=CCC4C=C(C)C(=O)C4(C)C3(C)CCC2(CO)O1
CCCC1=NC2=C(OCC(=O)O)C=CC=C2N1CC3=CC=C(Cl)C=C3
COC1=CC(Cl)=CC=C1OCCCSC2=NN=C(C3=CC=CC=C3)O2
OCCCCCCCCCCCNC1=NC(C(F)(F)F)=NC2=CC=CC=C12
NC1=CC=CC(OCC2=CC=C(C3=NC4=CC(Cl)=CC=C4[NH1]3)C=C2Cl)=C1
CCN(CC)C=1ON=C(C2=CC=CC=C2)C=1C#N
CC(O)C(NCC1CCC(C2=CC=C(F)C=C2)N1S(=O)(=O)C3=CC=CS3)C(=O)O
CNC(=O)CNCCC1C(=S)NC2(C1)C(=O)NC3=CC=CC=C32
O=CNC1=C(C=CC=C1)CNC2C(N3CCC4(CCN4)CC3)COCC2
FC(F)(F)C1=CC=C2C(CC3=CC=CC=C3)=C4C=CC=CC4=NC2=C1
CC(O)CCCC1=CC=C2[NH1]C(N)=C(Br)C(=O)C2=C1
CSC1=NN=C(C(C)N2CCCC3=CC=CC=C32)N1C4=CC=CC(F)=C4
COC=NC=C(C1=CC=C(C(=O)O)C=C1Cl)C(N2CCCC(C3=CC(F)=CC(F)=C3)C2)=N
NS(=O)(=O)C1=CC=CC=C1C2=CC=C(C=C([N+1]([O-1])=NC3=CC=C(Cl)C=C3)C4=CC=CC=C4O)C=C2
C1NC(=C2CSC3=CC=CC=C3N(C4CCCCC4)C2=NC#N)C(=O)N(C)C1=O
CC1(C)SC2C(NC(=O)C3CCCCC3)C(=O)N2C1C(=O)O
CC(=O)CC1=NSC(NC(=O)C2=CC([N+1](=O)[O-1])=CC([N+1](=O)[O-1])=C2)=N1
CS(=O)(=O)C1=CC=C(CSC2=CC=C3[NH1]C(N)=NC(=O)C3=C2)C=C1
CNC1=C(CC2=CNC(C3=C(NCCCOC4=CC=CC=C4)C=C[NH1]C3=O)(C5=CC=C(F)C=C5)N=C2C1)F
CC=1[NH1]C2=CC=CC=C2C=1CCC(=O)O
FC(F)(F)C1CC2=CC=CC=C2CN1C3=NC=NC=4C=C(C5=CC=CC=C5Cl)SC3=4
CN(CCNC(=O)C1=CC=C2C(=C1)N(CC3=CC=CC=C3F)C(=O)C4=CC=CC=C4S2(=O)=O)COCOC5=CC=CC(Cl)=C5
CCOC(=O)CN1C(=O)C2=NC3=CC=CC=C3N=C2N(C)C1=O
CC(=O)OCC1CCCC(C)(C)C12CCC(C)OC=C3C4OC(C(=O)CC24)C3(O)COC(C)=O
CCOP(=O)(OCC)C(CCCC1=CC=CC=C1)P(=O)(OCC)OCC
N=C1NC(=O)C(=CC=CC=C2N=C(N3CCCC3)SC2=O)S1
CC(C)CN(CC(O)C(CC1=CC=CC=C1)NC(=O)OC2COC3OCCC23S)C=O
C1C(=O)OCCCC2(C)C1(CCC3(C)C2CC=C4C5CC(C)(C)CCC5(C(=O)O)CCC43CC)CCC
COC1=CC=C(C(OC)=C1)CCN2CCC3=CC=CC=C3CC2C
C#CCN1CCC(C2=NC3=CC=CC=C3N2CC4=CC=CC=C4)CC1
COC1=CC=C(C2=CC=C(C3=CC(=O)C4=C(O)C(OC)=C(OC)C=C4O3)C=C2)C=C1O
COC1=CC=CC(C=CC(=O)NC2=CC(OC)=CC=C2Cl)=C1
O=C(N1CCNCC1)C=2N=C(C3=CC=CC=C3)N(C4=CC=C(Br)C=C4)N=2
NC1=NC(N)=C(CBr)S1
C12C(C3)OCC(OCC4CC5(C)C1(CCC(C)C5CC=CC6C78C(C)C(C)CCC7(C(=O)OCC9=CC=CC=C9)CCC8(C)CCC6)CC4)OC3O2
CCC(CC)C(=O)NC1=CC2=CC(OC)=C(OC)C(C3=CC=C(C(=O)C4=CC=CC=C4)C=C3O)=C2C=C1OC
CC1=CN=C(C(=O)NC2=CC=CC(S(=O)(=O)N(C)C)=C2)C=N1
CC1=CC2=NN(C3=CC=C(Cl)N=C3)N=C2C=C1OC4=CC(F)=CC(F)=C4
N#CC1(C2=CC=CC=C2)CCN(CC3=CC=CC=C3)CC1
CC(C)CC(O)C1CCN(C2=NC=C(N)C=C2C3=NC(C(C)C)=NO3)C1
CC(N)C(=O)NCCNC(=O)C1=CC=C2N=CN=C(NC3=CC=C(C(=O)NCC4CCN(C=O)CC4)C=C3)C2=C1
CC(=O)NC(CC(=O)O)C1=CC=CC(C)=C1C
COC1=CC=C(NC(O2)=CC(=O)N(C3=CC=CC=C3)N=C2C4=CC=CO4)C=C1
C1OC=CC=CC1C(=O)NC2=CC=C(CN3CCC(C)CC3)C(OC4=CC=CC=C4)=C2C
CCOC(=O)C1=CC=C2C(=C1)[NH1]C(=O)N2C3CCN(C(=O)C4=CC5=CC(NS(C)(=O)=O)=CC=C5[NH1]4)CC3
O=C(O)CCC(NC(=O)C1CCCN1C(=O)C2CCCN2C(=O)C3CCCN3C(=O)C(S)CCCN=CN)NC(=O)NC(C(=O)N4CCCC4C(=O)OC)C5=CC=CC=C5
COC=CC=C(S(=O)(=O)NC1=CC=C(C23CC4CC(CC(C4)C2)C3)C=C1C)C
CCC(C)NC(=O)C(C1=CN=C(OCC)N(C)C1)=O
CC(=O)N(N(C(=O)C1=CC(C)=CC=C1OC(F)F)C2=CC=C(S(C)(=O)=O)C=C2)C3=CC=CC=C3
CC(=O)C1=C(O)C=C(O)C(CC=C(C)C)=C1O
CCCCN1C(CNC(=O)NC2=CC(Cl)=CC=C2OC)=NC3=CC=CC=C31
CC(=O)OCC1OC(COC(=O)C(C2)CCC3(C)CCC4(C)C(=CC(=O)C5C6(C)CCC(O)C(C)(C)C6CCC54C)C3C2O)C(OC(C)=O)C(OC(C)=O)C1OC(C)=O
CN(C)C(=O)NC1=NC=C(C(=O)NCCC(=O)O)C(Cl)=C1C2CC2
CN1CCN(C2=CC=C(C(=O)N3CCN(C(=O)C4=CC=CO4)CC3)C=C2)CC1
COC1=CC2=NC=C(C(N)=O)C(NC3=CC=C(Cl)C=C3Cl)=C2C=C1OC4CCN(C)CC4
CCC(C)C(NC(=O)C(N)C(C)C)C(=O)N1CCCC1C(=O)NC(CC2=CC=C(O)C=C2)C(=O)NCC(N)=O
CC#CCOCCOC1=C(O)C=CC2=C(O)C(C(=O)O)=CC(=C12)C(CCCC(O)CC(O)CC(=O)O)O
COC1=CC(CCC(=O)NC23CC4CC(CC(C4)C2)C3)=CC=C1O
O=C(NN=CC1=CC=C(C2=CC=CC=C2)C=C1)C3=CC=CC(S(=O)(=O)NC4=CC=CC([N+1](=O)[O-1])=C4)=C3
CNCC(O)C1=CC=C(O)C2=NC=CC=C12
COC1=CC=C(C(=O)NC(C(=O)N2C3=CC=CC(C(=O)OC(C)C)=C3)CCCC2)C=C1OC
CCC(CC)C(=O)OCC1(CO)CC(=CCC2(C(=O)OC)CCCCC2)C(=O)O1
COC1=CC=CC(NC(=O)CN2CCN(CC3=CC=CC(Cl)=C3)CC2)=C1
CNC(C)C(=O)NC(CC1=CN=C[NH1]1)C(=O)NCCS
CN1CCCC1C2=CC=C(Cl)C=C2
O=C1C=CC=CC=C1C(OCC23CC4CC(CC(C4)C2)C3)(C5=CC=C(F)C=C5)NCC6=CC=CC=C6
FC1=CC=C(C2=CC(C3=CC=CC=C3)=NC(NC(=S)NCC4=CC=CO4)=N2)C=C1
CCOC1=CC=C(C=NNC(=O)C2=CC=CC(S(=O)(=O)N3CCCC3)=C2)C=C1OCC
CC(C)(C)CCOC1=CC=C(C2=CSC(N)=N2)C=C1
COC1=CC=C(NC2=CC=NC3=CC=CC(F)=C3N(CCN4CCC4)C=CC2=O)C=C1
COC1=CC=C(OC(=O)C23CC4CC(CC(O)(C4)C2)C3)C=C1
CC(C)C1=NC(N2CCC3=CC=CC=C3C2)=C4SC=CC4=N1
COC=C1C=C(CC2=C(C(=O)NN)C(=O)C(C3=CSC([N+1](=O)[O-1])=C3)C4=C(C5=CC=CC=C5OC4=O)N2)C=C1
O=C(NC1CCCCC1)C2=CSC(C3=CC=CC(C(F)(F)F)=C3)=N2
C1OCCCC(NC=NC=C(Cl)C1(NC2=C(C)C=C(C)S2=N)C)C
CC=C1C=CC(NC(=O)NC2=CC=C(C3=CC=C(C4=NC5=CC=CC(C)=C5[NH1]4)C=C3)C=C2)=C1
OC1=CC=CN=C1NC2=CC=CC=C2F
CC1CCC2C3=CC=C(O)C=C3CCC2C1CC(CC(=NO)C4=CC=CC=C4)C(=O)O
C1CCN2C(=NN=C2C(=O)NC3CCCCC3)S1
CCCN(CC(F)(F)F)C1=CC(C)=NC(NC2=CC=CN=C2NS(C)(=O)=O)=N1
COC1=CC(NC(=O)C2=CC=C3SN=NC3=C2)=CC(OC)=C1OC
COC1=CC=C(CCCC2=CC=CC(C3=CC=CC=C3)=C2OCCNCCN(C)C)C=C1
O=C(NC1=CC=CC(S(=O)(=O)NC=2N=C[NH1]N=2)=C1)C3=CC(Cl)=CC(Cl)=C3
CCCSC(=NC)NCC1=CC=C(Cl)C(Cl)=C1
COC=C1C=C(C=2SC(N)=C(C(=O)C3=CC=C(Cl)C=C3)C=2C=O)OC=C1
CN1C(SCC2=CC=C(C(=O)NC(C)(C)C)C=C2)=NN=C1C3=CC=NC=C3
CN1CCC2=CC=CC(O)=C2C1CC3=CC=CC(O)=C3
COC1=CC=C(O)C(C(=O)NCC2=CC=C(OC)C(OC)=C2)=C1
COC1=CC=C(C2C(C(=O)NCC3CCCO3)=C(C)NC4=NC(C)=CC=C42)C=C1
CN(CC1=CC=CC=C1)C2=CC=C(C3=NC4=CC(F)=C(F)C=C4[NH1]3)C=C2[N+1](=O)[O-1]
O=CC1=C(OCC2=CC=CC=C2)C3=CC=CC=C3O1
CC(=O)NC(CC1=C[NH1]C2=CC=CC=C12)NC(=O)CC(CC3=CC=CC=C3)NC(=O)CC(CC(C)C)C(=O)NC4C5=CC=CC=C5CC4O
CCN1C(CN2CCN(S(C)(=O)=O)CC2)=NC3=C(C)C=CC=C31
NC1=NC(=O)C=2N=CN(C=C3CC3(F)C4CCP(=O)(O)C(F)(F)P(=O)(O)O4)C=2[NH1]1
CCC1=CC=CC=C1NS(=O)(=O)C2=CC=CC(C(=O)NCCCN3CCCC3=O)=C2
COC=C1C=C(NC2CN(CC=3C(C4=CC=C(N)C=C4)=NOC=3)CCC2)C=C1
CC(C)OC1=CC=C(C(=O)NC2=CC=C([N+1](=O)[O-1])S2)C=C1
CC(C)(C)S(=O)NCC1=CC=C(C(F)(F)F)N=C1
CCCC(O)CC1=NC(=O)C2=CC=CC=C2[NH1]1
C[N+1]1(C)CCC(C(N)=O)CC1
CCC(C)=NN=C1SC(C2=CC=C(OC)C(OC)=C2)=NN1C3=CC=CC(Cl)=C3
CC(CC=1C=COC=1CCC(=O)CCCCCCC=CC2=CC=CC=C2)C3CCC(=O)C4CC5=CC=C(O)C6=C5C(CCN4CC7CC7)C3O6
O=C(NO)C1=CN(CC2=C(F)C=CC=C2F)C3=C(Cl)C=C(F)C=C3C1=O
CC1=NC2=CC=CN=C2N3C=CN=C13
OC(C1=CC2=CC=C1)CCN3CC4=CC=CC=C4C23
CCCN1C(=O)C=2[NH1]C(C3=CC=CC(OC(F)(F)F)=C3)=CC=2N(CCC)C1=O
NCCOC(OCC1(CO)OC(N2C=CC(N)=NC2=O)C(N)C1)OC(N)CCO
NC(=O)N(O)CC1=C(C2=CC=CC=C2)SC3=CC=C(C4=CC=C(C(F)(F)F)C=C4)C=C13
CNC(=O)C1=CC=CC(NC(=O)NC2CCN(C3CCCCC3)CC2)=C1
COC(=O)C1=CC=2[NH1]C=C(C(=O)O)C=2C(C3=CC=C(C)C=C3)=N1
CC(=O)C1=CC=C(C(=O)C=2SC3=C(C=2N)C4=CC=CC=C4CC3)C=C1
O=C1NCCC=2[NH1]C(NC3=NC=C(CC4=CC=CC(Cl)=C4Cl)C=C3C)=NC=21
CC1=CC(=O)CC2C1CCC3(C)C2CCC3(O)C#CCCCCCC(=O)O
CC1=CC=C(NC(=O)CCN2N=C(C3=CC=C(Cl)C=C3)OC2=O)C=C1
CC(C)OC(=O)CC1=CC=CC=C1
CCC(CC1=CC=C(OC)C(C(=O)N2CCN(C(=O)C(C)(C)C)CC2)=C1)C(=O)O
COC1=CC=C(OC)C(NC(=O)C2=CC=CC=C2SC3=CC=C(OC)C(F)=C3)=C1
O=C(C=CC1=CN(C2=CC=CC=C2)N=C1C3=CC=CN=C3)C4=CC=CO4
CCN1C(SCC(=O)NCC2=CC=CO2)=NC3=CC=CC=C31
CC1(C)C2=N[NH1]C(NC3=NN=C(C(C)(C)O)S3)=C2CN1CC4=CC=CC=C4
O=C(C1=CC=C(Cl)C=C1)N2CCN(S(=O)(=O)C3=CC=C(Cl)C=C3)CC2
NCCCCC(NC(=O)C(N)CC1=CC=C(N(CCCl)CCCl)C=C1)C(=O)O
CC1=CC2=C(C=C1CC3=CC=C(C(=O)NC(C)CC4=CC=C(Cl)C=C4)C=C3C)CC(C)CCC2(C)C
CN1C=C(C2=NC(C(NC3=CC=C4C(N)=NC=CC4=C3)C5CC5)=NO2)C=N1
CCOC1=CC2=NC=NC(NC3=CC=C(OCC4=CC=CC=C4)C(Cl)=C3)=C2C=C1OCC
CCN(C(=O)COC(=O)C1=CC(C2=CC=CO2)=NC3=CC=CC=C13)CC=CC=C
O=C1OC(C2=CC=CC=C2)(C3=CC=CC=C3)CN1C4=CC=CC=C4
COC1=CC=C(CC=C(OC(C)=O)C=CC=2C3(C)OC(=O)CC3OC=2)C=C1OC
O=C(C1=CN(CC2=CC=CC(F)=C2)N=N1)N3CCN(C4=CC=NC=C4)CC3
C=C(CN(C)C)C(=O)C1=CC=C(Cl)N=C1
CCCNC1=CC=C(C=CC(=O)C=CC2=CC=C(O)C=C2)C=C1
COC1=CC=C(NC(=O)NS(=O)(=O)C2=CC=CC=C2C)C=C1
CC=1N=C2SC=CN2C=1C(=O)NNC(=O)C(=O)C3=C[NH1]C4=CC=CC=C34
CC(=O)NC1=CC=C(S(=O)(=O)N(CC2=CC=CS2)C(CCS(C)(=O)=O)C(=O)O)C=C1
O=C(O)C1C2CCC(O2)C1C(=O)O
COC1=CC=C(Cl)C=C1NC(=O)CCNC(=O)C2CCCCC2
COCC(C)N=C(NO)C1=CC=CN=C1OC2=CC=C(OC)C=C2
ClC=C1C=C(NC2=NC=C3C=CN=C(NC4=CC=C(CCN5CC6CC5COC6)N=N4)C3=C2)C=C1Cl
CC(C1=CC=CC=C1)N2CC(C(=O)NCCN3CCOCC3)CC2=O
C=CC1CC1(NC(=O)C2CCCN2C(=O)C(C3CCCCC3)NC(=O)C4CCCN4C(=O)C(C(C)C)NC(=O)C5CCCCN5C(=O)C(CCCCN)NC(=O)OCC)CCCC(=O)O
CCN(CC)CCN1C2=CN=CC=C2C3=CC(NC4=CC=CC=C4)=CC=C31
CCCC(N1CCC1)C(O)C2=CC=CC(OC3=CC=CC(F)=C3)=C2
C1C(C)NC(=O)C2=CC=CN=C2N1CC=NSC3=CC(F)=CC=C3NCC
CC=1OC(C2=CC=CC=C2)=NC=1CCOC3=CC(O)=C4C(=O)C(CC5=CC=CC=C5)=COC4=C3
C=CC(C)C(C)OC(=O)CSC1CC(=O)NC(CO)C(=O)NC(C)C(=O)NC(C)C(=O)NC(CC(C)C)C(=O)NC(C(C)C)C(=O)OC1C
O=C1NC2=CC=CC=C2C1=NNC3=NC=CC=C3C(F)(F)F
OC1COC(ONC2=C(CNCCCCCCC3CC(CC4=CC=C(Cl)C=C4)C(=O)O3)N=N2)C(OC5OCC(O)C(O)C5O)C1O
CC=1[NH1]N=C2C=CC(Cl)=CC=12
CC(C)N1C(CNC(=O)CSC2=CC=CC=C2F)=NN=C1SCC(=O)NC3=CC=C(F)C=C3
O=C(CSC=NN1C(C2=CC=NC=C2)=NN=C1C3=CC=CC=C3)NNC(=O)C4=CC=CC=C4
O=C(O)CSC1=C(C(=O)NC2=CC=CC=N2)C(C3=CC=CC=C3)=NN1C4=CC=CC(Cl)=C4
CC1=CC=C2C(CC(=O)N3CCCOC3=O)=C(C)N(CC4=CC=C(C)C=C4)C2=C1
C1=CN=CC(C2=NC=CS2)=C1
COC(=O)C(N)CNC(=O)CNC(=O)C(CCCN=C(N)N)NC(=O)C(N)CC1=CC=C(O)C=C1
O=S(=O)(CC1CC1)N2CCN(CC3=CC=CC=C3)CC2
CCC1OC1(NC(=O)C2C3CCN2C(=O)C(C4CCCCC4)NC(=O)OCC(C)(C)CCCCC=CC5=CC=CC6=C5CN(C6)C(=O)O3)C=O
COC1=CC=C2[NH1]C3=C(C2=C1)CC(F)(F)CCNC3C4=CC=CN=C4
CCN1C(=O)CCC2C1CCN2C(=O)C3=CC=CC=C3
COC1=CC=CC=C1C2=C3C=CC(C)(OC)C=C3COC2=O
CC(C)CC(NC(=O)C(=O)NC1=CC=C(S(N)(=O)=O)C=C1)C(=O)NO
CCC1=CC=C(C(=O)OCCN2CCCC2)C=C1
CC(C)C=1ON=C(C2=C(Cl)C=CC=C2Cl)C=1COC3=CC=C(CC4CCC(CC(O)C(F)(F)F)N4)C=C3
CCN(CC)CCOC(=O)C(O)(CCC1=CC=CC=C1)CC2=CC=CC=C2
CC1=CC=C(N2CCN(C(=O)C=3OC4=CC=CC=C4C(=O)C=3CC5=CC=CC=C5)CC2)C(C)=C1
CC1(C)N=C(N)N=C(N)N1C2=CC=C(CCCC3=CC=CC=C3S(=O)(=O)C4=CC=CC=C4)C=C2
CC1=NC2=CC=CC=C2N1CCCCOC=C3C=C(C4C(C#N)N(C(=O)C5=CC=C(Cl)C=C5)C4C)OC=C3
CSC1=NC2=C([NH1]1)C(=O)C=3C=C(SC=3C2=O)CCC
CCCCCCCCCCC(C)C(C)(O)C1=CC(O)=C2C(=C1)C(=O)C3=CC(C)=CC(O)=C3C2=O
N1=C(N)NCCC(=O)NCCC2=C1[NH1]C3=CC=C(O)C=C23
CC=C1C(F)=CC(C2CC2)=C(CN)C(=O)N(C)C=N1
COC1=CC=C(C2OC(C3=CC=C(C)C=C3)=NN2C(=O)C4=CC=NC=C4)C=C1
CC1=CC=C(C2NC(=O)NC(C)=C2C(=O)NC3=CC=CC=C3C)CC=C1
CC1CC(C)CN(CC2=NC3=CC(Cl)=CC=C3C(=O)N2C4=CC=CC=C4)C1
CN1C(=O)[NH1]C2=NC=C(C3=CC=C(C4=CC=CC=C4)C=C3)C=C21
CN1C(=O)N(C)C2=CC(N3CCOCC3)=C(N4N=C(C5CC5)N=C4N)C=C21
O=C(NCC(O)CN1CCOCC1)C2=CC([N+1](=O)[O-1])=CC=C2OC(C(F)(F)F)C(F)(F)Cl
CC=1N=C2C=CC(C)=CN2C=1CC#N
COC=CC=C(C(=O)NC1=CC=C2C(=C1)C3(C)CCN(C)C3CC2OC)C
CC=NP(=O)(OC(C)C)C(NCC1=CC=CC2=CC=CC=C12)P(=O)(OC3=CC=CC=C3)OC4=CC=CC=C4
N=C(N)SCCC1=CN(C2=CC=C(Cl)C(Cl)=C2)N=N1
O=CNCC(OC1C=CC=CC(C2=CC=C(CNC(=O)NC3=CC=C(Cl)C(Cl)=C3)C=C2)=C1)C=O
COC1=CC(=O)N2C(=C1C(=O)NCC(=O)N3CCCC3)SC4=NC=CC=C42
C=C1C(C)C2C(=O)C(O)C(OC(=O)CN3C=C(CC4C(C)C=CC(=O)C43C)C=O)C(C)(C)CCC(O)C12C
CC(=O)OC1=CC=CC=C1C2=CC=3OC4=NC(N)=NC(N)=C4C=3C=C2C
O=C(O)C1=CC=CC=C1CC(C2=CC=C(N3CCC4=CC=CC=C4C35)C=C2)C(=O)NC6=CC(C(F)(F)F)=CC=C6N5C(=O)C7=CC=CC=C7
N#CC1=CC2=C(C=C1N)[NH1]C(=O)N2CC3CCCN(C(=O)C4=CC=NO4)C3
NC1=NC=C(C(=O)C2=NC(CC3=CC=C4C(=C3)OCO4)=NO2)S1
O=C1[NH1]C2=CC=CC=C2N1C3CCN(CCC4C=C[NH1]C5=CC=CC=C5C=CC4=O)CC3
CCC(C)C(N)C(=O)NC(CC(C)C)C(=O)NC(C(C)CC)C(=O)NC(CC1=CC=C(O)C=C1)C(=O)NC(C(=O)O)C(C)C
CC(=O)NC1=C(Cl)C=C(Cl)C=C1C(N)=O
NC=NC(C1=CC=C(Cl)C=C1)CCS
COC1=CC(=C(OC)C2=CC=CC=C12)C(C)CCN
CC(=O)NC(CCCNC(=N)N)C(=O)NCC(=O)NC(CC(=O)O)C(=O)NC(CO)C(=O)NC(CC1=C[NH1]C=N1)C(=O)NC(CCCNC(=N)N)C(N)=O
CC(NC(=O)C(N)CCC(=O)O)C(=O)NC(CCCCN)C(=O)N1CCCC1C(=O)NC(CCC(N)=O)C(=O)NC(CC#CC=CC=O)C(=O)NC(C=O)CC(N)=O
CC(=O)OC1COC1CC(O)C(C)C(=O)C(O)C=C(C)C(OC(=O)C(O)C(NC(=O)C2=CC=CC=C2)C3=CC=CC=C3)CC(O)(C(OC(=O)C4=CC=CC=C4)C)C(C)C
O=C(CN1N=C(C2=CC=CC=C2)C(C3=CC=CC=C3)=C(Br)C1)ON4CC(CO)CCC4O
COC1=CC=CC(=C1)C(C2=C(C)[N+1]([O-1])=C3C=C(OC)C(OC)=CC3=[N+1]2)[O-1]
C1C(C(=O)O)C1(F)C(=O)NC2=CC=CC(Cl)=C2C(F)(F)F
COC1=CC=C(S(=O)(=O)N2CCN(C3=CC=CC=C3F)CC2)C=C1NC(C)=O
CN1C=CC=C1C(=O)N2CCC3(CC2)CN(CC4=CN=CN=C4)C(=O)CO3
CC1=CC=C(C(=O)NNC(=O)C2=CC=C3C(=C2)OCCO3)C=C1
NC1=CC=CC(C#CCCCCN2CCN(C3=CC=CC(Cl)=C3)CC2)=C1
CCCCOC1=CC=CC=C1C2=CC=CC(SC)=C2
C=S1(=O)N=C(NC2=CC(C)=CC=C2N3C=NC4=NC(NC5CCCC5)=NC=C43)NC6=CC(C)=CC=C61
CNC(=O)C(CCCN=C(N)N)NC(=O)C(CC(C)C)NC(=O)C(CCCN=C(N)N)NC(=O)CNC(=O)C(CC(C)C)NC(=O)C(CC1=CC=CC=C1)NC(C)=O
COC1=CC=CC=C1CNC(=O)NC2CC(=O)N(C)CC2
CC1=NN=C(SCC(=O)OC2=CC=CC=C2)S1
CC(=O)OCC1C(OC(=O)CCC(C)C)C(OC(=O)C2=CC=CC=C2)C3C4(OC(C)=O)COC4CC(O)C3(C)OC(=O)CC(C)C1OC(C)=O
CC1=CC=[N+1](CCOCCN(C)C)C=C1C
O=C(O)CC(NS(=O)(=O)N1CCC(C2=CC=C(Br)C=C2)CC1)C3=CC=CC=C3
COC1=CC=C(OC)C(C=NNC(=O)C=2C=C(C)OC=2C)=C1
CC1=CC(Cl)=CC=C1CC(O)CN2C=NC3=CC=CC=C32
CC(C)C1=CC=CC2=C1C(=O)N(CCC(=O)C=3C(CCC4=CC=CC=C4)=NSC=3C5COC(=O)C5)C2=O
CCOC=C1C=C[NH1]C=C(C2=CC=CC=C2)CC=N1
CC1=CC=C(C=2[NH1]N=C(N)C=2C3=NC4=CC=CC=C4S3)C(C)=C1
C#CCOC1=NC=C(Br)C(C(=O)NC2=C(Cl)C=CC=C2C(=O)NCC3=CC=CC4=C3CCC4=O)=N1
O=C(CCNS(=O)(=O)C1=CC=CC=C1)NC2=CC(C(=O)N3CCOCC3)=CC=C2Cl
CCCCN1C(SCC(=O)NC2=C(C)N(C)N(C3=CC=CC=C3)C2=O)=NN=C1C4=CC=NC=C4
CC(NC(=O)C1=CC=C(Br)O1)C2=CC=C3C(=C2)NC(=O)CS3
CC1=NN=C(C2=CC=C(C(C)C)C=C2)C(NCC3=CC=CC=C3)=C1Br
CCCCCC1NC(N)=C(N(CCOC)C(=O)C2=CC=C(F)C=C2)C(=O)[NH1]C1=O
NC1=NC=NC2=C1N=CN2C3OC(CBr)C(O)C3O
O=C(CN1N=C(C2=CC=CC=C2)C3=CC=CC=C3C1=O)NC4CC4
CCCN(CCN1CCCCC1)C(=O)C2=C(COCC3=CC=CC=C3)N=C4C=CC=CN24
CC(=O)NC1=CC=C(SC2=CC=C(NS(C)(=O)=O)C=C2)C=C1
CCCCCCCCC=CSC1COC(=O)N1O
CC(C)(C)CC1NC(C(=O)N2CCCCC2)C(C3=CC=CC(Cl)=C3F)C14C(=O)NC5=CC(Cl)=C(F)C=C54
CC1=CC(C2=N[NH1]C3=CC(NC(=O)N4CCN(C(=O)NCC(F)(F)F)CC4C)=NC=C23)=CC=N1
O=[N+1]([O-1])C1=CC=C(NCCCN2CCOCC2)C=C1
CC1CC2C3CCC4=CC(=O)C=CC4(C)C3C(O)CC2(C)C1(O)C(=O)COC(=O)CCCCC(F)(F)C(F)(F)F
COC1=CC(C2=CC(OC)=CC(OC)=C2C3=CC=C(OC)C(OCC=C(C)C)=C3)=CC=C1OCC(=O)O
CCCOCC1(CCN(C2CCSC2)CC1)CCNC3=CC=CC=C3
CC1=CC=C(S(=O)(=O)N(C)C)C=C1NC(=O)C(C)SC2=NN=C(CO)N2CC3=CC=C(Cl)C=C3
CC1=C(O)C=C2OC3=CC(OC(=O)C4=CC=CC=C4[N+1](=O)[O-1])=C(O)C=C3C2=C1C5=CC(O)=C(O)C(O)=C5
CCC(=O)N1CCC2=CC(OC)=C(OC)C=C2C1C3=CC=CC(C4=CC(OC)=C(OC)C(OC)=C4)=N3
COC(CN(C(=O)C1=CC=CO1)CC=2N=C(C3CC3)OC=2)COC
C1C(C)C=C(C=CC2=CC=CC=C2)N(CCCC[N-1][N+1]#N)C(=O)[NH1]C1=O
COC(=O)C1(CC2=CC=C(OC)C=C2)CC3=CC=C(C=C3C(=O)N1)COCO
C1=C(C)CCCC(COC(CC2=CC=C(O)C(O)=C2)C(=O)NCCS)CCC(C3CCC4(CC3)OC(=O)C(C)(C)O4)C(=O)CC5(O)CCC6(O)CC(O)C(C)C(O)C6C51
COC1=CC2=C(C=C1OC)C3=N[NH1]C(CN4CCN(CC5=CC=C(C)O5)CC4)=C3C2
O=C(O)CCCCCCCCCN1C(=O)CCC1=O
COC1=CC=C(NC(=O)COC(=O)C2=CC=CC=C2OCC3=CC=C(C)C=C3)C=C1
CN(C)CCCN(C)C1C=CC=C(C=CC(=O)NC2=CC=C(OC3=CC=NC4=CC(Cl)=CC=C34)C=C2)C=C1
CC1=NC=CC=C1OC=C2C=C(NC(=O)C3=C(C)N(C)N(C4=CC=CC=C4)C3)OC=C2
CC=CC=CC1=CSC=2[NH1]C(C3=CC=C(Br)S3)=NC(=O)C1=2
N#CC1=CC=CC(NC(=O)CC2=CC=C(NC(=O)NC3=CC=C(Cl)C=C3Cl)C=C2)=C1
C1=CC=C(CN2N=C(Cl)C=C2[N+1](=O)[O-1])C=C1
CC(O)CCCCCCCNC1CCC2C(C1)C3=CC=CC4=C3N2CCC4
COCCOC1=CC=CC=C1C2C(C(=O)C(C)(C)C)C(=O)C(=O)N2C3=CC=C(C(C)=CSC)C=C3
NCC(O)C1=CC=NC=C1
CCCCCC1=CC=C(O2)C=CC=C(C3=NC4=CC=C(F)C=C4S3)C=C12
CC(=O)N1C2=CC=CC=C2CC1C(=O)NC3=CC=C(C)C=C3
CCC1OC(=O)C(C)C(OC2CC(C)(OC)C(O)C(C)O2)C(C)C(OC3OC(C)CC(N(C)C)C3O)C4(C)CC(C)=C(O4)C(C)C(O)C1(C)O
O=S(=O)(C1=CC=CC(O)=C1)N2CCC3CCN(CC4=CC=CC=C4)CC32
ClC1=CC=CC(C2OC(C3=CC=CC=C3Cl)C(Cl)(CCl)C2CCl)=C1
CC(C)N1CCC(CNC(=O)C2=CC=NC3=CC=CC=C23)CC1
COC=C1C=CC(CNC(=O)C2=CC=C3C(=C2)OCCN3C(=O)C4=CC=CS4)=C1OC
CC1=CC=CC=C1NC(=O)NC2=CC=C(C(C)(C)C)C=C2N3CCNCC3
CC1=CC=C(C(=O)NC2=CC=CC(C(C)NC3=NC=NC4=C(C(N)=O)C=CC=C34)=C2)S1
COC(=O)C1=CC=CC=C1NC(=O)C2=CC=C(N3C(=O)CCC3=O)C=C2
CCOC(=O)C=1C=NN(C2=CC=CC=C2)C=1NC(=O)CSCC3=CC=CC=C3
COC1=C(Br)C=C(C(O)(CN2C=CN=C2)C3=CC=CC=C3)C=C1Br
CN1C(=O)C2=CC=CC=C2N(CC3=CC=CC=C3)C(=O)C1C(=O)NC4=CC=C(C5=CN=CO5)C=C4
O=CC1C2CCCC2C(=O)N1C3=CC=CC(S(=O)(=O)NC4=CC=C(F)C=C4)=C3
ClC1=CC=CC(Cl)=C1CN2CCCCCCNC2=O
COC1=CC=C2C(=C1)CC3C(C2=O)CNCC3
O=C(C1=CC=C2C(=C1)N=C3N2C=CC4=C[NH1]N=C34)N5CCCCC5
OC1=CC=C(NC2=CC(Cl)=C(SC3=NN=CS3)C=C2F)C=C1
CCOC1=CC=C(N2C(=O)CN(S(C)(=O)=O)CC2(O)C(CC)C3=CC=C(F)C=C3)C=C1
COC1=CC=C(S(=O)(=O)NN=CC2=CC=CC(Br)=C2)C=C1
N=C(N)NCC(=O)NCC1=CC=C(OCCCCC2CCNCC2)C=C1
FC1=CC=C(OCCN2CCC(C3=NC4=CC=CC=C4[NH1]3)CC2)C=C1
O=C(NC1=CC=C(CCNCC(O)C2=CC=CC=C2)C=C1)C3CC3C4=CC=CC=C4
CC1=CC=CC=C1C=CC(=O)N2CCCN(C)CC2
CSC1=NN=CC2=CC=CC=C2C3=C(N1CCN4CCCCC4)C(=O)N(C5=CC=C6C(=C5)OCCO6)C3=O
COC1=CC=CC=C1C2=CC=CC(C3CC4=CC=C(O)C(O)=C4C3)=C2
N#CC1=CC=C(OCCCOC2=CC=CC(C=3N=N[NH1]N=3)=C2)C=C1
COCCN(C(=O)C=1C=C(COC2=CC=C(C)C(F)=C2)ON=1)C(N)N(CC3=CC=CC=C3)C(=O)[NH1]C=O
C1=CC=C(C=NC(N2CC3C(C2)OCC3)=C4C=NN(C)C4=N)C=C1
CCCCN(CCCC)CCCNC1=NC(C(F)(F)F)=NC2=C1N=CN2CC3=CC=C(C)C=C3
CCOC(=O)C(O)(C1CC(=O)N(CC2=CC=CC(C=CC3=CC=CC=C3)=C2)C1=O)C(F)(F)F
CNC(=O)C1=CC=C(C)C(NC2=NC(NC3=CC(OC)=CC=C3OC)=NC=C2C(N)=O)=C1
CC(=O)NC1=CC=C(O)C2=NC=CC=C12
CN1C=C(NC(=O)CC2=CC=C([N+1](=O)[O-1])C=C2)C=N1
CC(NC(=O)C(CC1=CC=C2C=CC=CC2=C1)NC(=O)C(CCCCNC(=N)N)NC(=O)C(N)CC=C3C=C(OP(=O)(O)OCC4OC(CO)C(O)C(O)C4)OCO)=C3C(=O)NCCCCCCCCCCCCCCCC
S=C(NC1=CC=CC=C1)NCCCN2CCOCC2
COC(=O)C(CC1=CC=CC=C1)NC(=O)C2=CC=CC(C(=O)NC(CC(C)C)C(=O)NC(CC3=CC=C(O)C=C3)C(=O)O)=C2
CC1OC2(CCCC2)OC1=O
COC1=CC2=NC(N3CCN(C(=O)CN4C=C(NCCO)C(C)=N4)CC3)=NC(N)=C2C=C1OC
NC(=O)CCNCC(=O)N1CCCC1C#N
COC1=CC=CC(C=2N=C(CO)OC=2C3=CC(O)=CC(O)=C3)=C1
C1C(=O)NC=CC=C1C2=C(C(=O)C3=CC=C(Br)C=C3)SC=NC(C4=CC=C(Cl)C=C4)=CC=C2
COC=CC=CN=C1C=C(Cl)C=CC1=C(NC2=CC=C(NS(=O)(=O)C3=CC=CC(C(F)(F)F)=C3)C4=CC=CC=C24)C
COC1=CC=C(C2=N[NH1]C(SCC(=O)NC3=CC=CC(S(=O)(=O)N(C)C)=C3)=N2)C(OC)=C1
CCC1=CC(OC(C)=O)=CC=C1OCC2=CC=CC=C2CO
CSC1=CC=CC=[N+1]1CCCC
COC1=CC=CC(NC(=O)C2=CC=CC(N3C(=O)CCC3=O)=C2)=C1
CC1NCCCCC1C2=CC=C3C=C(N=NC4=CC=CC=C4)C=CC3=C2
O=C(COC(=O)C1=CC([N+1](=O)[O-1])=CC=C1N2CCCC2)NC3=CC=CC=C3
CC(O)C1=CC(=O)OC2=CC=C(C(=O)O)C=C12
NN1C(CCCC(=O)NC2=C(C(=O)C(=O)NCCC(=O)O)C3=CC=CC=C3N2C(=O)C4=CC=CC=C4)=NN=C1S(=O)(=O)C5=CC=CC=C5
OC1=CC=C2C(=C1)CC(O)C3C4=CC5=C(C=C4OC23)OCO5
CN(CCC1CN(CCCN2N=C(C3=CC=C(Cl)C=C3)C=C2C4=CC=CC=C4)CC1)C5=CC=CC=C5
CC(C)CC(NC(=O)OCC1=CC=CC=C1)P(=O)(OC2=CC=CC=C2)OC3=CC=CC=C3
O=C1[NH1]C2=CC3=C(C=C2C=C1O)CCC3
COC1=CC=C(NCC2=CC=C(CNC=O)C=C2OC)C(C(=O)NC=3C=CSC=3C(=O)NC4CCCCC4)=C1
CCC1CCCC(C(=O)NC(CC2=CC=CC=C2)C(=O)NC(CC3=CC=C(O)C=C3)C(N)=O)N(C)C(=O)C(CC4=CC=C5C=CC=CC5=C4)N(C)C(=O)C(C(C)O)NCCC1=O
O=C(COC(=O)C1=CC=CC=C1SC2=CC=CC=C2F)C3=NC=CS3
CC1=CC=C2C=C(COCC(O)CNC(=O)C3=CC=CN=C3)C(=O)[NH1]C2=C1
CCN1N=CC2=C1CCCC2NC=3C=CN4N=CC(C5=CC=C(C(F)(F)F)C=C5)=C4N=3
CNC1=C(NC(=O)NCC2=CC=C(OC(F)F)C=C2)C(=O)OC3=CC=CC=C13
C1C=CC=CC1C2=NOC(CN(CC3=CC=CO3)S(C)(=O)=O)C2=C
COC1=CC(C2CC(=O)NC3=C2C(=O)[NH1]C(=O)N3)=CC=C1OC(C)=O
CC=C1C(C)=CC(C(CC(C)C)NC(=O)C2=CC(CCCCN)=CC(C3=CC=CC=C3)=C2)=C1
C1C(C)(O)CCCC1(C)C2CCC(C)C2C(O3)CCC4(C)CCC(O)C(C)(C)C4C(OC5OC(C)C(O)C(O)C5O)C3
CN1C(C2=CC=C3C=CC=CC3=C2)=C(C4=CC=NC(NC5=CC=C(F)C=C5)=N4)C6=NC7=CC=CC=C7N=C61
CSCCC(CN(O)C=O)C(=O)NC
O=C(NC1=NC=C(C(F)(F)F)C=N1)C=CC=C(OC=CC(F)=C(OC2(C(=O)O)CCC(N3CCCCC3)CC2C)CCl)C=C
N#CC=CC=CCC=CC=CN=CC(C(=O)NCCS(N)(=O)=O)S(=O)(=O)CC=CC=C(C1=CC=C(C(F)(F)F)C=C1)C=C
CC1=CC=C(CCN2CC(N3CCC(C(=O)NC4=CC=CC=C4C#N)CC3)CC2)C=C1
C=CC1(C)CC(=O)C2(O)C(C)(O1)C(OC(=O)NCCC3=CC=CC(F)=C3)CC(O)C4C(C)(C)CCC(O)C42C
CCOC1=CC=CC=C1CNC(=O)CN2N=CC3=C(C)N(CC4=CC=CC=C4)N=C3C2=O
CC1CN(C(C)CO)S(=O)(=O)C2=CC=C(C#CC3=CC=CC=C3)C=C2OC1CN(C)C(=O)NC4=CC=CC=C4
CC(=O)N1N=C(C2=CC=C[N+1](C(=O)OC(C)(C)C)=C2)CC1C3=CC=CC=C3
CCOC1=CC=CC=C1N2C(C3=CC(Cl)=CC=C3OCC(=O)O)=N[NH1]C2=S
NS(=O)(=O)OC1=CC(NCC2CC[N+1]([O-1])(CC3=CC=CC=C3)CC2)=CC=C1C4=CC=C(C5=CC=CS5)S4
CC1=CC=C(C2NC3=NC=CC=C3C2=O)C=C1
O=C1C=2[NH1]C3=CC(Cl)=CC=C3C=2SC4=NC=CC=C41
N#CC=1C(NCC2=CC=NC=C2)=CC(=O)NC=1O
CC1=CC=C(NC(=O)C2CC3=CC(S)=CC=C3C2S(=O)(=O)NC)C=C1
CC1=CC=CC(N2CCN(C(=O)CCN3C(=O)C4=CC=CC=C4N(C5=CC=CC=C5F)C3=O)CC2)=C1C
CCC1=NC2=NC(N)=NC(N)=C2C(N)=C1CC3=CC=C(C4=CC=CC=C4C=5N=N[NH1]N=5)C=C3
S=C1C2=COC3=CC=CC=C3C2=NC4=CC=CC=C41
CC(=O)NC1=CC=C(S(=O)(=O)N2CC(=O)N(C)C3=CC=CC=C3O2)C=C1
CC(C)CCN1CCCC(N2C=C(CCC3=CC=CC=C3)N=N2)C1
CCOC(=O)C1=CC=C(NC(=O)CN2C(=O)C(=CC3=CC=C(F)C=C3)SC2=S)C=C1
O=COC(=CCNC1=NC=2C(=S)N=C(I)[NH1]C=2C1=O)COC(=O)CC3=CC=CC=C3COC(=O)C4=CC=CC=C4
O=C1C2=CC(N3C=C(C4=CC=CC=C4)N=N3)=CC=C2N=NN1C5=NC6=CC=CC=C6S5
CCOC(=O)C1=CCC2CCC1N2
COC1=CC=CC(CC2=CC(Cl)=CC=C2N=C(OC(=O)C3=CC=CC=C3C(=O)O)C=COC)=C1
CC(NC1=NC=CC(N2C(=O)OCC2C(C)C)=N1)C3=CC=NC=N3
CCC(=O)NC1CCC2=C(Br)C=C(OC)C(OC)=C21
CC(=O)N1CCSC2=C(C)N=C(C3=CC=CC=N3)N=C21
O=C(CN(C(=O)C1=CSN=N1)C2CCCC2)NCC3=CC=CC=C3Cl
CC1=CC=C(CCOC2=CC=C(Cl)C(Cl)=C2)C=C1
CC(ON=CC1=C2C=C(C=C1CC(=O)NC3=NC(C4=CC=CS4)=CS3O)CO2)C(O)(CN5C=NC=N5)C6=CC=C(F)C=C6F
COC1=CC(N2C(SCC(=O)NC3=CC=C(F)C(F)=C3)=NN=C2C4=CC=CS4)=CC(OC)=C1
O=CC1=CC=C(NC2=NC3=CC(Cl)=CC(Cl)=C3S2)C=C1CC4=CC=C(Cl)C=C4
C1C(=O)C=CC=CC1N(CC(=O)NC2CCCCC2)C(=O)CN3N=NC4=CC=CC=C43
CCOC1=CC=C2C(=C1)OC(C3=CC=C(OCC(O)CNC(C)C)C=C3)C(CO)=C2
CC1=NOC(C)=C1C2=NN=C(SCC(=O)C3=CC=CC=C3)N2CC(F)(F)F
CCN(CC)C(=O)CSC=CC(C)=CC1=CC(=O)C(OCC(=O)NC2=CC=C(Cl)C=C2)=CO1
COC1=CC(CCCOC2OC(CO)C(O)C(O)C2O)=CC=C1O
COC=CC=CC(N1C(=O)N(C)C(=O)C(CSC2=CC=C(NC(=O)NC3=CC=C(F)C=C3)C=C2)C1)=O
O=C(NC(CO)C(=O)O)C1=CC=C2C=C(OC3=CC=CC=C3)C(OCC4=CC=CC=C4)=CC2=C1
OC1=CC=C(Br)C=C1C2=NC=3OC(C4=CC=CC=C4O)=NC=3C=C2C5CC(C6=CC=CC=C6)=NN5CCO
CC1=CC=C(S(=O)(=O)NCCC(=O)NC=2OC3=CC=CC=C3C=2C)C=C1
C1=CC=C(CN2CCCN(CCCC3=C[NH1]C4=CC=C(F)C=C34)CC2)C=C1
CC1=NN=C(NC(=O)CSC2=NN=C(CNC(=O)C3=CC=C(Cl)S3)O2)S1
CC=C(C)C(=O)OCC1(O)C(C)=CC(OC(C)=O)CC(C)C2(O)C(C=C(CO)CC3(O)C(=O)C(C)=CC32)CC1(C)C
CCN1C2=CC=CC=C2C3=NC=NC(N4CCCN(CC(=O)N(C)C)CC4)=C31
CCNC1CC(N(CC2=CC3=CC=CC=C3[NH1]2)C(=O)NC4=CC=C(F)C(Cl)=C4)CC1
C1OC2=CC(C3C4=CC=C(C=C4C(NC(=O)C=C5N=C(O)[NH1]C5=O)COC(=O)C2O)CO3)C(OC)=C1O
NC(=S)NN=CC1=CC=C2C3=C(C=CC=C13)C(=O)N2CCCN4CCOCC4
CC(C)(O)CNC(=O)NC1=CC=C2N=CN(CC3=CC=CC(C(=O)O)=C3)C(=O)C2=C1
NC1=NC2=CC=C(C3=CC=CC=C3)C=C2C4=C1CCCC4
CC(C)=CCCC(C)=CCCC(C)=CC1=NC(C(=O)C2=C(O)C=C(O)C3=C2CCCC3)=C(CP(=O)(O)O)S1
C1C=CC(C)=CC(NC2=C(C(SCC(=O)N3CCCC3)C4=CC=C([N+1](=O)[O-1])C=C4)C(C)=NN2C5=CC=CC=C5)=C1
O=CC1CCC2CCC(C=NNC(=S)NCCO)CC2N1
COC1=CC=C(C2=CC(C(=O)O)=CC=C2C)C=C1OC3CCCCC3
CC1=CC=CC(C)=C1C2=CC=C3C(COC4=CC=C(C(O)C(F)(F)F)C=C4)=CC(=O)OC3=C2
CC1=CC=CC=C1C(=O)NC2=NC(C(OCC3=CC=CC=C3)C4=CC=CC(F)=C4)=CS2
C#CCN1C=C(C=C(C(=O)NC2CCC3=CC=CC=C3C2)C(=O)NO)C4=CC(F)=CC=C41
CCC(C)C(NC(C)=O)C(=O)NC(CC1=C[NH1]C2=CC=CC=C12)C(=O)NC(CC3=CC=CC=C3)C(=O)NC(CCCCN)C(=O)NC(C(=O)NCC(N)=O)C(C)C
CC1=CC=C2C(N)=NC(N)=NC2=C1CC
CCOC(=O)CCOC1=CC=CC=C1OCC(=O)NC2=CC=C(Cl)C(Cl)=C2
CC=C1C=C(N2C(=O)C(=CC3=CC=CC=C3F)SC2)SC=C1
O=C(NCC1CCOCC1)C2=CC=CN=C2N3CCN(C4=CC=CC(C(F)(F)F)=N4)CC3
COC(=O)NC1=NC=C2C(C3=CC=C(F)C=C3)=CSC2=C1N
COC1=CC=CC(CNC(C2=CC=C(C(=N)N)C=C2)C3=CC(Cl)=CC=C3OC)=C1OC
ClC1=CC=CC=C1C(COC2=CC=CC=C2Cl)N3CCC(C4=C[NH1]C=N4)CC3
NC(=O)C1=CC=CC2=C1C(=O)N(CC3=NC4=CC=C([N+1](=O)[O-1])C=C4[NH1]3)C2
CCC1=CC2=C(C=C1NC(=O)C3=CC(Cl)=CC=C3Cl)OCO2
COC1=CC(C=CC2=CC=C(C=CC(=O)C3=CC=C(OC)C=C3)C=C2)=CC=C1O
CC(C)=CCCC(C)=CCOC(=O)CCOC(C1C(C)C)C2CC(CCC3C2CCC4(C)C(C(C)N(C)C)CCC34)C(=O)O1
CCC(CC)OC1C=C(C(=O)O)CC(N)C1NC(C)=O
CCOC(=O)C=CN1N=NC2=CC=C([N+1](=O)[O-1])C=C21
C1=CC(COCCCC2CC[N+1](C)(C)CCC2OC3CCCCC3)=CC(C=4N=N[NH1]N=4)=C1
CNCCOC1=CC=C(Br)C=N1
COC1=CC=C2C(=C1)CCCN2C(=O)C3=CC4=CC(Br)=CC=C4OC3(C)C
O=C1NC(=NC2CC2)SC1=CC3=CC=CN=C3Cl
CC1=CC=C(C(=O)CC2=CC(Cl)=CC(C)=C2OC(=O)C3=C(O)C=CC=C3OCC(=O)O)C(C)=C1
COC1=CC=C(CN2N=C(C(=O)O)C(O)=C(C3=CC=C(C4=CC=C(C(F)(F)F)C=C4OCS)C=C3)C2=O)C=C1
CC1=C(C#N)C=CC=C1S(=O)(=O)NC2=CC=C3N=CC=CC3=C2
CC(=O)NC(CC1=CC=C(O)C=C1)C(=O)NC2=NC=C(C3=CC=C([N+1](=O)[O-1])C=C3)S2
O=C(NC1=C(Cl)C=C([N+1](=O)[O-1])C=C1Cl)C2=CC=C(COC3=CC=CC=C3F)C=C2
CC1=CC=CC(NC(=O)C2CCN(C3=NN4C(=O)C=C(C)N=C4S3)CC2)=C1C
CCCNC1=C(C#N)C(C)=NN1C2=CC=CC=C2C
NC1=NC(C2=CC=C(O)C=C2)=CN1C3=CC=C(O)C=C3
NCCOC1=CC=CC(=C12)C(=O)CCC3(O)CCN23
CCCCNC1=CC=C2C(=O)C(NCCCCC)=C[NH1]C2=C1
CC1=CC=CC(NC(=O)CCNC(=O)C(C)OC2=CC=CS2)=C1C
CC1=NC=C(C2=CC=CC=C2)C(O)=N1
FC1=CC=C(CNC2=CC=CC(C3CC3)=N2)C=C1
O=C1[NH1]C2=NC(N3CCOCC3)=C(NCCC4=CC=CC=C4)N=C2N=C1OCCCC5=CC=CC=C5
O=S(=O)(NC1=CC=CC=C1)C2=CC3=CC(Br)=CC=C3OC2=O
CC=1[NH1]C2=CC=C(CCCN3CCN(C)CC3)C=C2C(=O)C=1C=CC4=CC=CC=C4
CCC1CCC2CN1C3=CC=C(C(=O)O)C=C3C(NS(=O)(=O)C4=CC=C(C(=N)N)C=C4)CO2
CN(Cl)Cl
C1CCN1CC2=CC=CC(=C2)CN(S(=O)(=O)C3=CC=C(Cl)C=C3)CC(C)(C)O
CCC(C)C1=CC=C(NC(=O)C2CCN(S(C)(=O)=O)CC2)C=C1
CC(C)(C)C=CC=CC(C1=CC=C(C(=O)NC2=CN=CC=C2C3=NC4=CC=CC=C4O3)C=C1C(F)F)F
CCCCC(O1)C(C)CC2C3C(O)CC4CC(O)CCC4(C)C3CCC12C
NC(=O)C1=CC=CC(NN=CC2=CC=CC3=CC=CC=C23)=C1
CN(C(=O)C1=CC=NC=C1)C2=CC=C3C(=C2)[NH1]C(=NC(=O)C4=CC=C(F)C(F)=C4)N3CCC(N)=O
CCNC(=O)NC=1C=C(C(=O)NC2=CC=C(Cl)C(CN3CCOCC3)=C2)N(CC4=CC=CC=C4)N=1
CC1=CC=C(NC(=O)C=2C=C(C3CC3)ON=2)C=C1
COC1=CC=C(C=C1OC)C(C)CCN(CCC2=C[NH1]C3=CC=CC=C23)C
CC12CCC(O)CC1CCCC2CCC(C)C(C(=O)C3=CC(=O)OC3)=O
O=C(N1CCCC1)NCCNC2=CC=C(N3CCCC(C(=O)NC4=C(Cl)C=CC=C4Cl)C3)N=N2
O=C(C1=CC=CC(Cl)=C1)N2CCN(C(=O)COC3=CC=C4C(=C3)CCC4)CC2
CC(C)N1N=CN=C1CN(C2CCCC2)CCC
COC(=O)C(CC(C)C)NC(=O)C(CC1C(N)=O)NC(=O)CCC(=O)C(CC2=CC=CC=C2)NC(=O)C(N)CSSCC(C(=O)NC(CC(C)C)C(=O)ON)C(=O)C3CCCN3C1=O
CC(NC(=O)C=CC1=CC=C(Cl)C=C1)C2CCC3C4CC=C5CC(O)CCC5(C)C4CCC23C
COC1CN(C(=O)CNN=C2C3=CC=CC=C3N(C)C2=NC4)C(C)C=CC=C4S1
O=C(CN1CCCC1)NN=CC2=CC=C(OC3=CC=C(Cl)C=C3)C=C2
CCN1CCC2=C([NH1]C3=CC=C(Br)C=C23)C1
CS(=O)(=O)C=CC1=CN=C(NCCN(S(=O)(=O)C2CCCC(CC(=O)O)CC2C)CS)C1=C
COC1=C(C2NCC(C)CN2CCC3=CC=CC=C3)C(C)=NN1C
C1=C2CCCC3C4(C)CCC(O)C(C)(C)C4CCC3(C2(O)O1)CO
COC1=CC2=NC(NCCN(C)C)=NC(N)=C2C=C1OC
CC=CC=CCCSC1=NC(N)=C2N=CN(C3OC(CO)C(O)C3O)C2=N1
COC1=CC=CC=C1NC2=NC(NC3CCCNC3)=NC4=C(NC5CCC5)N=CN=C24
CCC=C1C(O)C2(O)CC(C)C13CC4(O)CCC5(C)C(C(C)CCCCC(C)C)CCC5(C)C4(O)CC32
CC(=O)OC(C1CC(C)CC(O1)C(O)C(C)C2CCC3C(C)(C)C(O)CCC34CC24CC)CC(C)(C)O
CN(C)CC1NC(=O)C2=CC=CC=C2C3=CC=CC=C31
COC1=CC=C(NS(=O)(=O)C2=CC=CS2)C(C)=C1
O=C(CC1=CC=CC2=CC=CC=C12)NCC(=O)N3CCC(C4=CC=CC=C4)CC3
CC(C)CNC(=O)CCC=1N=C(C2=CC=C(C#N)C=C2)OC=1C=3C=CSC=3
CC1=CC=C2[NH1]C(C)=C(C3CCN(C(=O)C4=C(F)C=CC=C4Cl)CC3)C2=C1
CC1=CN=C(NC(=O)COC2=CC=C3C(=C2)CCC3)S1
CCOC(=O)N1C2=CC=CC=C2CC1C(=O)N(CC3=CC=CC=C3)C4CC4
O=C(NC1=CC=CC2=CC=CC=C12)C3=CC=C(N4C=CC=CC4=O)C=C3
CC1(C)CC(=O)C2=CC(N(CCN3CCOCC3)C(=O)CCC(=O)NC4=CC=CC=C4F)=CC=C2C1O
O=C(NCCCCC1CCCCN1)C2=CC=C(Cl)C=C2SCC3CCCN3
CC1=NN(C2=CC=C(C(N)=O)C=C2)C=3[NH1]C(N4CCN(C5=CC=C(F)C=C5)CC4)=NC(=O)C1=3
CC(C)=CCSC1=NC=NC2=C1N=NN2CC3=CC=CC=C3
CC1=CC=C(S(=O)(=O)N2CCN(C(=O)C3=CC=CO3)CC2)C=C1F
CCC1(O)CC(=O)OCC2=C1C=C3N(C2=O)CC4=C3N=C5C=CC(=CC5=C4C[N+1]6=CC=NC=C6)OCO
O=[N+1]([O-1])C1=CN2C(=N1)OCC(OCC3=CC=C(C4=CC=CC=C4C(F)(F)F)C=C3Cl)C2
O=CC=C1C=C(OCC2=CN(C3=CC=C(OC(F)(F)F)C=C3)N=N2)C=C1O
C1C(NC(=O)CC2(CC(=O)O)CCCC2)C=CN=C(C3=C(F)C=CC=C3F)C4=CC=CC=C41
C1C=CC=C(NC(=O)C=2C(C3=CC=CC=C3)=NOC=2CC)C1S(=O)(=O)N4CCOCC4
CNC1CN(C2=CN=C3C=C(C(F)(F)F)C=C(NC4CCN(C)CC4)C3=N2)CC1
CC(=O)NC(CC1=C[NH1]C=N1)C(=O)NC(CC2=CC=CC=C2)C(=O)NC(CCCN=C(N)N)C(N)=O
COC1=CC=C(OCC(O)CNC(=O)CCCC(=O)NC2CC2)C=C1
O=C(NC1=NC(C2=CC=C(Cl)C(Cl)=C2)=CS1)C3=CC=CC(Cl)=C3
CCCNC1=NC(C#N)=NC2=C1C=NN2CC3=CC=CC=C3
COC1=CC=C(CNC(=O)CN2CCC(CC3=CC=CC=C3)CC2)C=C1
CC1=CC(C(=O)NC(CC2=CC=CC=C2)C(=O)NC(C)C(N)=O)=C(C)O1
CCN(CC(=O)NC1=C(F)C=CC=C1F)C(=O)C2=CC=CC=C2NC(=O)C3=CC=CC=C3Cl
COCCOC1=CC(CC2COC3=CC(C4=CC=C(C5=CC=C(C)C=C5)C=C4)=CC(O)=C3C2=O)=CC=C1O
C12C3=CC=CC3(C)C(=O)[NH1]C1=C2
CSC=1SC(C2=CC=CC(C)=C2)=NC=1C#N
NC1=CC=CC=C1SCC(=O)C=2[NH1]C3=CC(Cl)=CC=C3C=2CCNC(=O)C(C4=CC=CC=C4)C5=CC=CC=C5
OC1=CC=CC(=C1Br)C2CN(CC3)CC4=CC=CC=C4CC3C2
CCN(CC)C1=NC=NC2=CC=C(OC)C=C12
CCC1=CC(OCCCOC2=CC=C(OC3=CC=CC=C3C)C=C2)=CC=C1OC(CO)C(=O)O
CCN1C=NC(C2=CC=C(N(C)CCOC3=CC=CC=C3)C=C2)=CC=4N=CN(C)C(=O)C1=4
CC(C)C1=CC(C2=CC=C(F)C=C2)=C(C=CC(CO)CC(=O)CC)C(=O)O1
CC1=CC(OC)=C2C(=C1)OC(C)(C)C3=CC=CC=C32
CC12CCC3C4=CC=C(O)C=C4CCC3C1CCC2=NO
CCOC(=O)C1=C(C)OC2=CC=C(N(CC(=O)NC3CCCC3)S(=O)(=O)C4=CC=CC=C4)C=C12
COC(=O)C1C(C2=CC=CC(Cl)=C2)CC3CCC1N3C
COCC(=O)N1CCC(OC2=CC=C(N3CC(C)OC(C)C3)C=C2)C1
N#CC1=CC=C(C=2C=NC3=NC(SCC(O)CCl)=NN3C=2C4=CC=CC=C4)C=C1
CC(=O)NCC1CN(C2=CC(F)=C(C3=CC=CN=C3)C=C2)C(=O)O1
CNC1=NC=NC2=C1C(C3=CC=CC(C#N)=C3)C=C(CC(C)(C)CCC=O)N2
CCN(CC)C1=CC=C(NC2=NC=CC(Cl)=N2)C=C1
O=C(NC1=CC=C(OC(F)(F)F)C=C1)C2=CC=CC(C3=CC=CC=C3)=C2
CC(=O)OC1COC(ON=C(C2=CC=C(O)C=C2)CC3=CC=CC=C3OCCNC)(OC(C)=O)C(OC(C)=O)C1OC(C)=O
O=C(COC(=O)C1COC2=CC=CC=C2O1)NC3=CC(C(F)(F)F)=CC(C(F)(F)F)=C3
CC1=CC=C(C(=O)NN=C2C=CC(C3=CC=CC(C)=C3)=N[NH1]2)C=C1
COC1=CC=C(CNC(=O)C=2ON=C(C3=C(Cl)C=CC=C3Cl)C=2C(=O)O)C=C1
CC1=CC=C(OCCNC(=O)C2CC(C3=C(Cl)C=CC=C3Cl)=NO2)C=C1
C#CCC(NC(=O)C(CC1=CC=CC=C1)NS(=O)(=O)C2=CSC(OC)=C2)C(=O)NC(CC3CCCCC3)C(O)CC(=O)N4CSCC4C(=O)NC(C(=O)OC)C(C)C
CCN(CC)CCS(=O)(=O)C=CC=C(N1N=CC(=C1C2=CC=CC=C2)CC(C)(C)CC)C
N#CC1=CN=C(OCC(F)(F)C(F)(F)C(F)(F)F)C(NCC2=CC=C(C#N)C(C#N)=C2)=C1
CC(C1=CC=C(N)C=C1)C2=CC=CC(C(F)(F)F)=C2
O=C(O)C1=CC=CC(Br)=C1O
CSC(=S)C1=C(C)N=C(SCC2=CC=CC=C2C#N)C(C#N)C1C3=CC=CC=C3C
C1CCCN(S(=O)(=O)C2=CC=C3C(=C2)N(C)C(=O)N3CC)C1
BrCC1=CC=C(NC2=NCCS2)C=C1
CCCCCCCC=C1C(=O)C=CC1CCCCCCCCC(=O)OC
O=C1C(=O)N(CCN2CCN(C3=NC4=C(C=C3F)C(=O)C(C(=O)O)=CN4C5CC5)CC2)CCC1=CC6=CC=CC=C6
O=C(O1)CCN(CC=2N=C(N3CCCC3)OC=2F)C=4SC=CC=41
CC1=CC=C(OCCCN2CCOCC2)C([N+1](=O)[O-1])=N1
O=C(C1=CC=CC=C1O)NCC2NCCNC2=O
CC(C1)CCC(C2=CC=CO2)=NC3=NC(C(=O)C4=CC=C([N+1](=O)[O-1])C=C4)=CN31
COC(=O)C(CCCNC(=N)N)NC(=O)C(N)CCSCCCCCNC(=N)N
COC=CC=C(C(CC(=O)C1=CC=CC=C1)CC(=O)CCC2=CC=CC=C2C)C
O=C(C1=NC=C[NH1]1)NCCC2=C[NH1]C(C3=CC=NC=C3)=N2
CCNC1CN(C=C2C=C(C(=O)NC=C3C(C=CC4=C(N5CCC(O)C5)N=CN=C4)=CC(Cl)=C3)C=N2)CC1
CC(C)CC1=NN=C(NC(=O)CCC(=O)C2=CC=CS2)S1
COC1=C2C=C(C=C1OC)C(CC3=CC=C(OCCCCCOC4=CC=CC=C4CN5CCC5)C=C3N)(C)CC2
O=C1C2=CC(Cl)=CC(O)=C2C(=O)C3=C(O)C(O)=C(O)C=C13
CCOC(=O)C=1C2=C(N=C(NC3=CC=C(Br)C=C3)N=C2C4=CC=CS4)OC=1C
O=C(NCC1=CC=NC=C1)C2=CC=C(I)C=C2
CC(C1)C2C=CC=C(C3=CC=4ON=C(C(F)(F)F)C=4C=C32)O1
CC1CN(CC2=CC=C(Cl)S2)CCN1CCOC3=CC=CC=4[NH1]C5=C(C3=4)CCNC5
FC(F)(F)OC1=CC=C(SC2=CC=C(NC3=NC(N4CCOCC4)=NC(N5CCC(N6CCOCC6)CC5)=N3)C=C2)C=C1
CCCCCCC1=CC=C(NC(=O)NC2=CC(C(C)(C)C)=CC=C2O)C=C1
CC(=O)N1CCC(NC(=O)N2CCCC(N3C=CC=C3C)C2)CC1
CCN(C(C)CCCNC(=O)C1=CC=CC=C1OCC2=CC=C(F)C=C2)C3=C(N)N(CC4=CC=CC=C4)C(=O)[NH1]C3=O
CC1=CC(NC(=O)CC2C(=O)N(C3=CC=C(C(=O)O)C=C3)CC2CC)=NO1
CCN1C=C(NC(=O)C2=CC(NC(=O)C3=CC(NC(=S)N4CCCC4)=CN3C)=CN2C)C=C1C(=O)NCCN5CCCC5
CCCCCCCC(=O)NC1=CC=C(N2CCOCC2)C(N=C=S)=C1
CC1=CC=C(NC(=O)C2=NN(C)C=C2[N+1](=O)[O-1])C=C1CC(C)N
C#CC=C1CC(C2=CC=CC=C2)N(C(=O)N(C)C3=CC=C(Cl)C=C3)C1
O=C(C1=CC=C(C2=CC=CC([N+1](=O)[O-1])=C2)C=C1)N3CCN(S(=O)(=O)C4=CC=CC=C4)CC3
CN(C)CCCCCCCOC1=CC=C2C(=O)C(OC3CCCC4CCCCC43)=COC2=C1
COC=CC=C(CN1CCN(CC2=CC=C(C)O2)CC1)C
O=C(NCCOC(=O)NC=C1C=C(NC(=O)C2=CC(C(F)(F)F)=NN2C3=CC=C4ON=C(N)C4=C3)C=C1)NC5=CC=CC=N5
CC(C)CC(N)C(=O)N1CC2=CC=CC=C2CC1C(=O)N3CCCC3C(=O)O
CN(C(=O)C(C1=C(CC(C)(C)CC1=O)OC2=CC=CC=C2C)=O)CC=C
C1C=CC=C(C2=CC(C(=O)NC3=CC=CC(C(F)(F)F)=C3)=CC=C2COC4=CC=CC=C4C)C1C
N#CC(=CC1=CC=CS1)CSSC(=S)NC2CCCCC2
C1NC2=CC3=C(C=CC4=CC=CC=C43)C=C21
CCOC(=O)C1=CC=C(NC2=NC3=CC=CC=C3N=C2NS(=O)(=O)C4=CC=C(C)C(C)=C4)C(C)=C1
C1=CC=C(CCN2CN(S(=O)(=O)C3=CC=C(C)C=C3)C4=NC5=CC=CC=C5N=C42)C=C1
O=C(NC1=CC(Cl)=CC=C1Cl)C2=C(F)C=CC=C2NS(=O)(=O)C3=CC=C(Br)C=C3Br
C1C(C)(C)C(=O)NC=CC=CC1C2=NN=C3SC(Cl)=NN23
CC1=CC=CC(CN2C(=O)OC3=CC(C)=CC=C32)=N1
COC1=CC=CC=C1C2SCC(=O)N2C3=CC=CC(OC)=C3
C1NCCN1C2=CC(C3=CN=C4C=CC=CC4=C3)=CC(C5=CC=CC(CN6CC7CCC6C7)=C5)=N2
CCN1C(=O)N(C)C(=O)C2=CSN=C21
CC=C1C=CC(NC2CN(C(=O)C3CC4=CC=CC=C4N3C(=O)CC5=CC=CC=C5)CC2)=C1C
CC1=CC=C(S(=O)(=O)NC2=CC(O)=CC=C2CCCC(=O)NC(C3=CC=CC=C3)C4=CC=CC=C4)C=C1
COC1=CC=C(N2C(=O)C3=CC=CC(C)=C3NC2C=CC4=CC=CC=C4)C=C1
CC=CN(C1CC(O)C(CNCCC2=CC=CC=C2)O1)C=O
CC=1[NH1]C2=CC=CC=C2C=1C=NNC(N)=O
O=C(CCN1C(=O)C2C3C=CC(C3)C2C1=O)NC=4SC=CC=4C(F)(F)F
CSCCSC1=C(SC)[N+1](C)=C2C=CC(O)=CC2=[N+1]1[O-1]
CCCCCN1C(=O)NC(=O)C=CC(=O)[NH1]NC1=O
COC=C1C=C(C(NC(=O)N(CCCl)N=O)(C(=O)OCC2=CC=CC=C2)C(OC(=O)C3=CC=CC=C3)C4=CC=CC=C4)C=C1OC
NC1=NC=NC2=C1C=CN2C3OC(CNC(=O)CC4=CC=CC(OC5=CC=C(F)C=C5)=C4)C(O)C3O
O=C(COC1=CC=CC=C1Cl)NC2=CC=C(S(=O)(=O)N3CCCCC3)C=C2
CC1=CC=C(S(=O)(=O)N(C)CC2CCCN(C)C2)C=C1
CS(=O)(=O)C1=CC=C(Cl)C(NC(=O)CSC2=CC=C3C(=C2)OCCO3)=C1
O=C(CCCC1CCN(CC2=CC=C(F)C=C2)CC1)C3=CC=C(Cl)C=C3
CC(=CCC1C(C)C(C=2C=COC=2)OC1)OCCCO
COC1=CC=C(OC2=CC=CC=C2OC3=NC4=CC=NN=C4N=C3NC5=CC=CC(NC(=O)C6=CC=CO6)=C5)C=C1
COC1=CC=CC2=C1C(=O)C3=C(O)C4=C(C(O)=C3C2=O)CC(O)(C(C)=O)CC4OC5CC(NC(=O)C(F)(F)F)C(O)C(C)O5
CC(=O)N(CC1=CC=CC=C1)C2=CC=C3C(=C2)N=C(CN4CCN(C5=CC=CC=C5)CC4)N3C6CCCCC6
COC1=CC=C(S(=O)(=O)NC2=CC=CC(C3=CC=CC=C3C(=O)O)=C2)C=C1
COC1=CC(C(F)(F)F)=CC=C1C2=NN=C3C(=N2)[NH1]C4=CC=CC=C43
CN1C=NC=C1C(N)(C2=CC=C(Cl)C=C2)C3=CC=C4C(=C3)N(C(=O)C5CNCC5)CCO4
CC12CC=3C=NN(C4=CC=CC(F)=C4)C=3C=C1CCC5C2C(O)CC6(C)C5CCC6(O)C(O)C7=CC=NC8=CC=C(O)C=C78
O=C(NC1=CC=CC=C1)C=C2C=C(N3C=CC4=C(C(=O)C5=CC=CC=C5Cl)N=CN=C43)C=C2
COC1=CC=C(COC2=CC=C(C(=O)C3=CC=CC(Cl)=C3)C=C2Cl)C=C1
NC1=NC(N)=C([N+1](=O)[O-1])C(NC2=CC=CC=N2)=N1
O=C(C1=CC2=CC=CC=C2S1)N3CCN(C=4C=CN(C5CCNCC5)N=4)CC3
CCOC(=O)C=1SC(NC(=O)CC2=CC=C(Cl)C=C2)=NC=1C
CC(C)OC=C(C(=O)O)C(O)(N1CCOCC1)CO
S[N+1]=1ON=C(C=2C=N[NH1]C=2)C=1C3=CC=C(Cl)C=C3
CC1(C)NC(=O)C2=C(N=C(SCC(=O)NC3CC3(Cl)Cl)N2CCCOC4=CC=CC=C4)N(C)C1=O
O=C(NCCC1=C[NH1]C2=CC=C(Cl)C=C12)C3=CC=CC(C(F)(F)F)=C3
COC=C1C=C(NC2CN(CC(=O)NC3=CC(OC)=C(OC)C=C3CC)OCC2)C=C1
COC=CC=C(C#CC1=CC=CC=C1)C(C2C=C(N)N(C3CCNCC3)C2)=O
CCCCCN1CCC2=C(SC(NC(=O)C3=CC=NS3)=C2C4=NC(C5=CC=NC=C5)=NO4)C1
CC1NC=C(C(=O)O)C(=O)C=CC(F)=C(NCCC(CCCN)C)C1
CC(C)(C)OC(=O)CN(CC(=O)NC1=CC(Cl)=CC=C1I)C(=O)COC2=CC=CC=C2
CNC(=O)C(NC(=O)C(CCC(C)(C)C)CP(=O)(OC1=CC=CC=C1)OC2=CC=CC=C2C)(C)CCC
C1OC=CC=CC1C(C)NC2C(=O)N(C3=CN=C4C=CC=CC4=C3)CC2=O
COC1=CC=C(C=C1OC)CC(=O)N(CC2=CC=CC=C2)CC
NC1=NC(C2=CC=CO2)=NC3=NC(C4=CC=CC=C4)=NN13
C1C=CC(C)=C(N=CC2C(C)(C)NC(=O)C(C)(C)C2)C(C)=C1
O=C1NCC(CCC2=CC=C(O)C=C2)C(=O)N1CC3CC3
COCCCN(C(=O)C1=CC2=CC=CC=C2O1)CC3=C(N)N(CCF)C(=O)[NH1]C3=O
CC1(C)CC(=O)C=C(N(C2=CC=C3C(=C2)OCO3)C4=CC=C(C#N)C=C4)C1
CC1=CC=CC(C)=C1C=CC(C)=CN=C(NC2=CC=C(OCCN3CCN(CC(F)(F)F)CC3)C=N2)N=NCNC=C
CCCNCN1C=CN=C1C2=CC=CC(N3C(C)=NC4=CN=CC=C43)=C2
CC(C)C1=NC(NCC2=CC=CC(F)=C2F)=NC3=C1C(C)(C)NC(=O)N3
CC(C)=CCC1(OCC=CC=2C=C3OC=2)C(C4)CC5CC(O)OCC5(C4OC3=O)C1(C)C
CS(=O)(=O)C=C1C=C(C2=CC=CC(C=CC(=O)O)=C2S(C)=O)OC=C1
CC(=O)NC1=CC=CC=C1C2=CSC(NC(=O)CO)=N2
COCCCCOC1=CC=C2C(=C1)C(=O)N(C3CCCC3)C2=O
CN1CCC2=CC=CC3=CC=C(OC(=O)C4=CC(=O)OC5=C(C)C=CC(C)=C45)CC1=C23
COC1=CC=CC(C(=O)CC=CC2=CC(OC)=C(OC)C=C2OC)=C1
COC1=CC(=O)C(Br)C1OC2=CC=C(C=C2[N+1])C[O-1]
CC(C)N1C(SCC(=O)NC=2SC=CC=2C)=NN=C1C3=CC=CS3
C12=C(Br)C(=O)NC=CC=CC2C=NOC1(C(=O)NCCCN3CCCC3)C=4C(=O)N=C(N)[NH1]C=4OC
C[N+1]1=CC=CC=C1CC2=CC=C(Cl)S2
CCCCCCCC(C)NC(=O)C(C)C(O)C1=CC=CC(OC)=C1
CCCCCCCCCCCCCCCCC(=O)OC(CO)COP(=O)(O)O
CC1=CC=C(NC(=O)N2CCN(C3=NC4=CC=CC=C4N=C3C(F)(F)F)CC2)C=C1
COC(=O)C1=CC(=O)C2=CC=C(O)C=C2O1
CCC1=NC=NC(C2=CC=C(CCCN3CC(O)C3)C=C2)=C1C#CC4=CC=C(N)N=C4
CC1=CC=NC(NC(=O)CN2N=NC3=CC=CC=C32)=C1
CCOC1=CC=C(C=2N=NN(CC(=O)NC3CCCCC3)N=2)C=C1
COC1=CC=C(C=CC=CC(OC)=C(OC)C(OC)=COC)C1OC
C[N+1](C)(C)CCNC(=O)CC1=CC(=O)N2N=C(C3=CC=CO3)N=C2[NH1]1
C1C=CC=C(CC2=C(N)[NH1][NH1]C2=O)C1
O=C(NC1CC1)C2=CC=C(N3CCC(OC(=O)NC4=CC=CC=C4C5=CC=CC=C5)CC3)N=C2
CCCCN(C)C(=S)C(C1=CC=C(Cl)C=C1)C2=CC=CN=C2
O=C1NC2=CC=C(O)C(O)=C2C1CC3=C(F)C=CC=C3Cl
CCCCCC1=CN=CO1
CNC(=O)C=1C=C(C2=CC=C(N)C=C2)SC=1NC(C)=O
COC(=O)N(CC(C)C)C1=CC=CC(NC2=NC=CC(C3=CC=CC(NC(=O)NC4CCCCC4)=C3)=N2)=C1
COC1=C2C=C(C=C1OC)C3=C(C=C(Br)C(Br)=C3O)CC2
CC1=CC(NC(=O)CSC2=NC(C)=CS2)=CC=C1Br
OC(CN1CCCCC1)C2=CC=C(Br)C=C2
NC(C1=CC=CC=C1)C2=CC=CC=C2
CC1=CC(C)=CC(OC(C)C(=O)N2CCC(C)CC2)=C1
CC(C)C(NC(=O)NC(C)C1=CC=CC2=NC=CC=C12)C(=O)NC(CO)CC3=CC=CC=C3
O=C(CC1=CC=C(Cl)C=C1)C(F)(F)C(F)(F)C(=O)C(C(=O)C=CC2=CC=C(Cl)C(Cl)=C2)C(=O)C3=CC=CC=C3C(=O)C4=CC=CC=C4
COC1=CC(CCCOC(=S)N2CCN(CC3=CC=C(F)C=C3)CC2)=CC=C1O
O=C(CCC(=O)NC1=NC=C(C(F)(F)F)C=C1Cl)NCCC2=CC=C(Cl)C=C2
CCC(C)C(CN1CC(=O)C(C2=NC3=CC=CC=C3C(=O)N2C4=CC=C(F)C(F)=C4)C1)NC(=O)CSC(C)=O
CC(C)(C1)CC(=O)C2=C(C1)N3C=C(C(=O)CC3)C2C4=CC=C(O)C(OC5=CC=C(Cl)C=C5)=C4
CN1C=CN=C1C2=CN=C(C3CCN(C4CC4)CC3)N(CC5CC5)C2=O
CC(=O)OC1C(COC(=O)C=C(C)C)C(OC(=O)C2=CC=CC=C2)CC(O)CN3C(=O)C(C)(CC(C)(C)N1)C3=O
CCOC1=CC=C(S(=O)(=O)NC2C3CC4=C2C=CC=C4N3CC)C=C1
CN(CC(=O)N(C)C(C)CC1=CC=C(C2=CC=C(OC(F)(F)F)C=C2)C=C1C3C)C3
CCOC(=O)C1=C(NC(=O)C2=CC=CN=C2)SC3=C1CCC3
CC1=CC=CC=C1SC2=NSC(C)=C2C(=O)OC(C)C
CCOC(=O)NC1=CC=C(S(=O)(=O)N2CCN(C3=CC=CC=C3OC)CC2)C=C1
NC(=O)C1=CC=C(NC(=O)C2=CC(NC3=NC=CN3C4=CC=CC(C5=CN=CO5)=C4)=CN2C)N=C1
CC(C)(C)C=CC=C(CCC(=O)NC(CCCCN1C(=O)C=CC2=CC=C3C=CC=CC3=C21)C(=O)NC(CO)C(=O)NC(CC4=CC=CC=C4)C(=O)NC(CC(N)=O)C(=O)NC(CC5=CC=CC=C5)C)C=O
O=C(NC1=CC=C(C2=NCCN2)C=C1)C3CCC(O)CC3
COC=C1C=C(CC(C2O)CCN(CCC=C(C3=CC=CC=C3)C4=CC=CC=C4)CC2)C=C1
C1CC=CC=C1OCC(=O)NC(CC2=CC=CC3=CC=CC=C23)C(=O)NC(CC4=CC=C(Br)C=C4)C(=O)OCCC=C
CCC(C)CNC(=S)NC1=CC=C(S(=O)(=O)N(C)C)C=C1
CC1=CC(=NNC(=O)COC2=C(F)C(F)=CC(F)=C2F)C3=CCC(C)(C)NC(=O)N13
C1NC(C)CCCN1C2=NC3=C(C=C2F)C(=O)C(C(=O)O)=CN3C4=NC=CS4C
CC(=NO)C1=C(C2=CC=C(Br)C=C2)OC3=CC=CC=C13
CCCC1=CC(=O)N2N=C(C(=O)O)C(OCCC#N)=C2[NH1]1
O1C=CC=C(S=NC(SC2=NC3=CC(Cl)=CC=C3S2)=N[NH1]C4=NC=C(C(F)(F)F)C=C4C(C(F)(F)F)=N)C1
CC1=NC(C#CC2=NC=CN=C2C(N)=O)=CS1
CC(OC1=CC=C(NC=2N=C3C(C4=CC=CC(S(C)(=O)=O)=C4)=CC=CN3N=2)C=C1)C(F)(F)F
CC1=CC=CC(OC2=CC=CC(C(=NO)N3CCN(C)CC3)=C2)=C1
CN1C(=O)N(C)C2=CC=C(S(=O)(=O)NC3=CC=C(C(F)(F)F)N=C3)C=C21
CCCCCCCCCCCCCCCC(=O)OCC(=O)C=1C=C(O)C(=O)C(O)=CC=1C(O)C(O)CO
COC1=CC=C(OC)C(CNCC2=CC=CC([N+1](=O)[O-1])=C2)=C1
CC1CN(CC2=CC=C(SC)C=C2)CCN1CC=3C=CN(C4=CC(F)=C(F)C=C4F)N=3
COC1=CC=C(S(=O)(=O)NCC(=O)NC2=CC=C(F)C(Cl)=C2)C=C1
C=C(C)CNC(=O)C=1C=CC2=NC3=CC(I)=CC=C3C(=O)N2C=1
CC(O)CNC1=NC2=CC(Cl)=C(Cl)C=C2N3N=NN=C13
CSC1=NC(N2CCOCC2)=NC(N)=C1[N+1](=O)[O-1]
C#CCOC1=CC=CC=C1C(=O)NC(C(=O)OC(C)(C)C)C(C)C
COC1=CC=C(S(=O)(=O)NN=CC2=CC=C(OC3=CC=C(F)C=C3)C=C2)C=C1
ClC1=CC=C(C(OCCNC2CCCN(CC3=CSC4=CC=CC=C34)C2)C5=CC=C(Cl)C=C5)C=C1
O=C(O)CC(NS(=O)(=O)C1=CC=CC2=CC=CN=C12)C(=O)CBr
CCC=1[NH1]C(=O)SC=1C(=O)C=CC=C(C2=C(C)[NH1]C3=CC=CC=C23)C
COC1=CC(C(N)=O)=CC(SC2=CC=C(Cl)C=C2)=C1OC
NC(=NC1CCCCC1=O)NO
N#CC1=CC=C(C2=CC=C(C(=O)NC=3C=CC4=NC=CN4C=3)C=C2)C=N1
CC1=CC=C(CN2C(=S)N=C(NC3=CC=CC=C3)C2C4=CC=CC=C4Cl)S1
CNC(=O)C1CC2=CC=CC=C2CN1C(=O)C(OC3=CC(F)=CC(OC)=C3)=CC
CCCN1C(=O)CC(N2CC(CC3=CC=CC4=CC=CC=C34)NC2=O)C1=O
NN=C1N=CC=C(COC2=CC=C(Cl)C=C2Cl)[NH1]1
NC1=NC=NC2=C1C=CN2COC(CO)CO
CC1=CC=CC(N2CCC(N3CCC(C(=O)N(CC(C)C)C4=CC=CC5=C4C=CC5)CC3)CC2)=C1C
NC1=NC(=O)C=2N=CN(CCOCP(=O)(O)O)C=2[NH1]1
COC1COC(C(CC2=NC=C(C=3C=COC=3)[NH1]2)CC4=CC(OC)=CC(OC)=C4)C1O
CCN(CC)CC1=CC=CC(C(C)C)=C1CNC(=O)C2=CC(OC)=C(OC)C=C2C3CCN(C)C(C)C3
C1=CC(=O)NC=CC=CC1NC2=NC3=CC=C(C(=O)C4=CC=CC=C4)C=C3N=C2NC(=S)NCCOC
CCCCCCCCCCCCC(C)NC(=O)NC1=CC=CC(C(F)(F)F)=C1
CC(=O)OCC1=COC(N2C=C(C)C(=O)[NH1]C2=O)C1=O
CS(=O)(=O)C1=CC=C(C2=CC(Cl)=C3N=C(N)N=C(N)C3=C2)C=C1
O=C(NC1=CC=C(C(=O)O)C=C1)C(=O)NCC(C2=CC=CO2)N3CCOCC3
CCOP(=O)(OCC)OC(=S)NC
COC=C1C=C(CN2N=CN=C2C3=CC=CC(=C3)N=C(CN4C=C(C=C5OC6=CC(C)=CC(O)=C6C5=O)N=N4)NCCCN)OC=C1
O=C(CC1=CC=CC(F)=C1)NCC(=O)N2C3=CC=CC=C3C(=O)NC4=CC=CC=C42
COC1=CC=C(C(=O)ON=CC2=CC=C(Cl)C=C2)C=C1OC
COC1=CC=C(S(=O)(=O)NC2=CC=CC=C2C(=O)N3CCCC3)C=C1OC
CCC1CNC(=O)C(=O)N1CCNCC2=CC=C(OC3=CC=C(Cl)C=C3)C=C2
CC1=CC=C(NC(=O)C=2N=C(SCC3=CC=C(Cl)C=C3)NC=2N)C(C)=C1
O=C(CS1CN=CN2N=C(C3=CC=CO3)N=C12)NC4=CC=CC(C(F)(F)F)=C4
C=C(CCO)C(=O)OCC(C1O2)C(O)CC3C(C4)C=CC(C5CC(CO)=CCC51)CC4=CCC23
OC1=CC=C(CC=C(C2=CC=CC3=C2)NC4=CC=CC=C43)C=C1
CN1C(=O)C(=CSC(N)=CC(=O)C2=CC=C(Cl)C=C2Cl)C(=O)N1C
CC1=CC=NC=C1NC(=O)N(CC2CCN(CC3=CC=CC=C3)CC2)C4CCCCC4
COC1=CC=C(S(=O)(=O)N2CCCCC2)C=C1NC(=O)C3CCCO3
COC(=O)CCCNC1=CC=C(N2CCN(C)CC2)C3=C1C(=O)C4=CC=CC=C43
CC(C)C1=NC=C(CN2CCC(N3N=CC=C3NC(=O)CCC4=CC=CN=C4)CC2)O1
O=CCN1C(=O)C=2[NH1]C3=CC=CC=C3C=2SC1C4=CC=C([N+1](=O)[O-1])C=C4
O=C(C1=CC=CN=C1)NC2CCN(CC3=CC=CC(C4=NC5=CC(F)=C(F)C=C5[NH1]4)=C3)C(=O)O2
C=CC1(OC(CCC2=CC=CC=C2)C(=O)O)C(C)C3N(C)C(=O)CC13
C1=CC=C(C2CCCCN2CC3=CC=C4C(=C3)OCO4)C=C1
CC1CN(C(C)CO)S(=O)(=O)C2=CC=C(C3=CC=CC=C3)C=C2OC1CN(C)CC4=CC=C(Cl)C=C4
CCC(O)(CC)S(=O)(=O)C1=CC=C(C(=O)O)C(C)=C1
CN1N=CC=C1C2=C[NH1]C(=O)C(C=3C=NN(C)C=3C4=CC=CC(OCC(F)(F)F)=C4)=C2
CCCCOC(=O)NS(=O)(=O)C=1SC(CC2=CC=C(C3=CC=C(OC(F)(F)F)C=C3)C=C2)=CC=1C4=CC=C(C(F)(F)F)C=C4
CN1C(=N)N(CCCCN2CCOCC2)C3=CC=CC=C31
C1=CC=C(CN2C=CC=C2CC3=N[NH1]C(=S)N3N)C=C1
CC(=O)NCCNC(CO)C(=O)NC(CCCN=C(N)N)C(=O)NCC(=O)NC(CC(C)C)C(=O)NC(CCCN=C(N)N)C(=O)NC(CO)C(=O)NC(CC(C)C)C(N)=O
CC(=O)NCC1(OC2C(N)CC(N)C(OC3OC(CN)C(O)C3O)C2)OOC(CO)C(O)C1OC(C)C(N)C(O)CC(C)C
CCOC(=O)CN1C(COCC2=CC=C(C(C)(C)C)C=C2)=C(C#N)C(=O)C=3SC=CC=31
CCC(=CC(=O)OC1=CC=C(N(CC)CC)C=C1)C2=CC=CC=C2
CN1N=CC=C1C2=CC=C(OC3CCN(C(=O)C4=CN5C=CC=CC5=N4)C3)C=C2
FC1=CC=C2N=C(C3=CC=C(NC4=CC=C5C(=C4)OCO5)N=C3)C=CC2=C1
O=[N+1]([O-1])C1=CC=CC=C1S(=O)(=O)NC2=CC=C(O)C3=NON=C23
O=[N+1]([O-1])C1=CC=CC(C2=CC=C(N3CCOCC3)N=N2)=C1
N=C(N)NN=CC1=C(C2=CC=C(Cl)C=C2)C3=CC=CC=C3OC1=O
CCOP(=O)(OCC)C(C)[N+1]=C1C(=O)C2(CO1)OCC3=CC=CC=C32
COC1=CC=CC=C1C(CNC(=S)NCC2=CC=CC=C2)N3CCOCC3
CC1CN(C(C)CO)C(=O)C2=CC=CC(NC(=O)C3=CC=NC=C3)=C2OC1CN(C)CC4=CC=C(OC5=CC=CC=C5)C=C4
CS(=O)(=O)NC1=CC=C(C(=O)C2=C(N)N=C(N)N(N)C2=O)C=C1I
O=C(NCC1=CC=C(Cl)C(Cl)=C1)C2=CC=C(NC3=NC=CC(N4CC(O)C4)=N3)C=C2
C1NCC(O)C1NC2=C(C(N)=O)C=NN3C=C(C(=O)C4=CC=CC=C4)C(Cl)=C23
O=C(NC1=CC=C(Cl)C=C1)N2C=CN=C2C3CCCN3C(=O)C4=CC=CC=C4F
C=CC(=O)NC=CC=CC(NC1=NC(NC2=CC=C(N3CCN(C(=O)CN(C)C4=CC=CC=C4)CC3)N=C2)=NC=C1C(F)F)F
CCCCCCC1CCC=CC1OS(=O)(=O)CC2=CC=C(SC)C(OC)=C2
CCN(CC)CC(=O)N1CCN(C(=O)C2=CC=CC(NC3=NN=C(C)S3)=C2)CC1
COC1C=CC(=O)C2(O1)C(O)C(OC(=O)C3=CC=CC=C3C(C)=O)C=C4C2C4(C)C
COC=CC(C=1OC2=CC=CC=C2C=1C(=O)C3=CC=C(Br)C=C3)=CC(OC)=COC
CC(C)NCC(O)C1=CC=CC(F)=C1
CCCCCCCN(CCCCCSC1=NC(C2=CC=C(F)C=C2F)=C(CN(C)C)[NH1]1)C=O
CN1N=CC(=C1C)N(CCN2CCC(C3C2)CC(=O)NCN3CC4CC4)CC
C=CC1(C(C)OC2OC(C(=O)O)C(O)C(O)C2O)OC(C)CCC13CO3
COC1=CC=C(C2CC(C3=CC=CS3)=NN2S(=O)(=O)C4=CC=C(C=5C=N[NH1]C=5)C=C4)C=C1C
OC1COC(O)C(O)C1O
CCCCCCCCCCCCN1C=C(C2=CC(O)=CC=C21)C3CC(C)C4C5CCC6CC(=O)CCC6(C)C5CCC34C
CCC1=NOC(C(C#N)NCC2=CC=CC=N2)=N1
O=C(NO)C(CC1=CC=C(C2=CC=CS2)C=C1)C3CCCO3
CC=C1C=C(NCCC2=NN(C3=CC=CC(NC(=O)C=4C=COC=4C)=C3)C(=O)C2)C=C1C
CS(=O)(=O)NC(=O)C1=CC(Cl)=C(OCCCC2CC(C3=CC=C(Cl)C=C3)=NO2)C=C1F
CC1(C)CC2C(C(=O)OCC3CCCCC3)CCC(C)C(=CC4CC5(C)CC6=NC=CN6C(O)C5(C(O)CCC(=O)OC)CCC4)C2C1
CCCCN1C(=O)C(CC)N(C)C(=O)C(CC(C)C)N(C)C(=O)C(CC(C)C)NC(=O)C(C(C)CC)NC(=O)C(C(C)C)N(C)C1=O
CNC(=O)NC1=CC=C(C2=CC=NC(NC3=CC=C4C(=C3)OCCO4)=N2)C=C1
O=C(O)C=CC(NS(=O)(=O)C1=CC=CC(=C1)C(=O)C=C2C=C(NC3=CC=C(CCC(=O)NC4=CC=CC=C4Cl)C=C3)C=C2C)=O
CC(=O)C1=C(NC2=CC=C(C)C=C2)[N+1]([O-1])=C3C=C(Cl)C=CC3=[N+1]1[O-1]
CC1=CC(C2=C(F)C=C3C(=O)C(CC4CCCC4)=C(C5CCCCC5)[NH1]C3=C2F)=CC(C)=N1
COC(=O)C1=C(C)NC(C)=C(C(=O)OC)C1C2=CC=C(NC(=O)CCN3CCOCC3)C=C2
O=C(NC1=CC=CC=C1C2=CC=CC=C2)C3=CC=CC=C3NCC4CCCN4
S=C(NCCCC1=CC=CS1)NC2=CC=C(N=NC3=CC=CC=C3)C=C2
CC=C1C=C(S(=O)(=O)N(CC(C)C)C(CC(O)C(C)(O)CC2=CC=C(O)C=C2)C=O)OC=C1
O=C(O)CC1=CC=2OC3=CC=CC=C3C(=O)C=2C(C4=CC=CC=C4Cl)=N1
O=C(CCCOC1=CC=CC=C1)NC2=CC=C3N=C(N4CCCC4)C=C(C)C3=N2
O=C(O)CC(C(=O)O)N1C(=O)C(CC(O)O)CCC1C=CC(O)CC2=CC=CC=C2
CCN(CC)C(=O)C1=CC(I)=C(CN2CCCC2)C=C1OC
CS(=O)(=O)C1=CC=CC=C1C=CC=C(NC(=O)C2=CN(CC3=CC=CC=C3F)N=C2C4=CC=C(F)C=C4C)CF
C=CC1(O)CCC2C3CCC4CC(O)(CC5CC5)CCC4(C)C3CCC21C
COC1=CC=C(C=2N=C3SC=CN3C=2C4=NC=C(C)N=C4)C=C1COC5=CC=C(NC(C)=O)C=C5
CC1=CC=C(NC(=O)NC2=CC=CC=C2)C=C1Cl
O=C1N=CC(Cl)=C(Cl)C(=O)C=CN=C(N2CCCC2)N1CCC3=CC=CC=C3
O=C(NCC1=CC=C(NC2=NN(CC3=CC=CC(C(F)(F)F)=C3)C4=CC=CC=C24)C=C1)C5=CC(Cl)=CC(Cl)=C5O
CC1(C(=O)O)CC2C(C)CCC3(C)C(=CC(=O)C4C5(C)CCC(O)C(C)(CO)C5CCC43CC2)C1
CCCC1=NN(CC2=CC=C([N+1](=O)[O-1])C=C2)C(=O)N1CC3=CC=C(C4=CC=CC=C4S(=O)(=O)NC(=O)C5=CC=C(F)C=C5)C=C3
CCN(CC)C(=O)C1=CC=C2C(=C1)N(CC3=CC=C(Cl)C=C3)C(=O)C4=CC=CC=C4S2=O
CCCOC(=O)CCC(C1)CCC2C3CC(O)C4CC(O)C(O)CC4(C)C3CCC12C
CCC1=CC=C(S(=O)(=O)N(CC(=O)NO)CC2=CC=C(C(=O)N(CC)CC)C=C2)C=C1
FC=CC(F)=CC1CNC2=CC(F)=CC=C2CC3=CC=CC=C31
CCCCCCCCCCCCCCCCS(=O)(=O)C(=O)N(CC)CCC
O=C(O)C1(O)CC(O)C(OC2OC(CO)C(OC3OC(CO)C(O)C(O)C3O)C(O)C2)OC(O)C1
O=C1C2=C([NH1]C3=CC(NCCCN4C=CN=C4)=NN13)CCCC2
O=C1C(=O)N(CC2=CC=CC(OC3CSC3)=C2)C4=CC=C(OC(F)(F)F)C=C41
CC1(C)CC(=O)N(C2=CC=C(C#N)C=C2)C1=O
COC1=CC=C(F)C=C1C2=CC=NC=3[NH1]C(C45CC4CN5)=CC2=3
COC1=CC=C(C=2N=C3C=C(C(N4CCCC4)=NN3C=2N)CCCC)C=C1
C1C=CC(C)=NC1NC=2OC(C3=CC=C(S(C)(=O)=O)C=C3)=C(F)C=2C#N
CCCCN(C)C(=O)CN1C=NC=2SC(C)=C(C)C=2C1=O
O=C(NC1=CC=NC(NC2=CC=C(F)C=C2)=N1)C3(C4=CC=CC=C4)CC3
COC1=CC=C(Br)C=C1C2=NC(CNC3CCN(CC4=CC=CC=C4F)CC3)=CO2
CCCCN1C=C(CC(N)=O)C2=CC=CC=C21
C=CCC(C1C2=CC=C(O)C=C2)NC(=O)C(CC3=C[NH1]C=N3)NC(=O)C=CCC(C(C)NC(=O)OCC4=CC=CC=C4)NC(=O)C(C)NC(=O)C(CC5=C[NH1]C6=CC=CC=C56)NC(=O)CNC1=O
COCCNC(C)=CC(CCC(=O)OCC(=O)C1=C(N)N(C)C(=O)N(C)C1)=O
O=C(NN=C1C=CC=C(Cl)[NH1]1)C2=CC=CN=C2
CCOC1=CC=C(C(C2=NN=NN2CC3=CC=CC=C3)NC4CN(CCC5=CC=C(OC)C(OC)=C5)CC4)C=C1
O=C1[NH1]C2=CC(I)=CC=C2N1CC3=CC=C(Cl)C=C3
COC1=NC=CC=C1CSCCC(O)C(F)(F)F
CCOC=CC=C(NC(=O)CSC1=NN=CN1NC(=O)CCC)C
CC(C)(C)NC1CC(NC2CN(C=C3C=CC(NC4=NC=C5C6=CC=NC=C6N(C7CCCC7)C5=N4)=C3)CC2)CC1
CCC1=C(OC)C2=C(C(C)=C1OC(N)=O)CC(C)(C)OC2=O
CC1=CC=C(S(=O)(=O)N2CCN(C(=O)C=3C=C(C4=CC=CS4)[NH1]N=3)CC2)C=C1
CC(=O)OCCCC1(C)CC2CC(C)C3(C)CCC(O)C3(CC(=O)OC)C12C
CN1N=CC(N2CCC(N)C2)=C1C(=O)NC3=CC=C(C(F)(F)F)C=C3
CC(=O)N(C)C(C1=CC=CC=C1)C(O)C2=CC=CC=C2
CC1=NC(N)=NC(C)=C1C2=CC=C(C3CN(C4=CC=CC=C4)C3=O)C=C2
NC1=NC=NC2=C1C(C3=CC=CC(Br)=C3)=NN2CC4=CC=CC=C4
O=C(CC1=CC=CC=N1)NC2=CC=C3C(=C2)C(=O)N(C4CCCCC4)C3=O
CC1=C(CC2=CC=CC(C)=C2)N(CCCCCBr)C(=O)[NH1]C1=O
CCOC(=O)C1=C(C)N(C2=CC=CC=C2)C(=S)N(C)C1(C)OC3=CC=CC=C3C
CCC1C2=CCC3C(=O)CC(C)(C)CC3(C)CC(=O)C(=C2O)C(=O)CC1
C1C=CC=C(CC(NC(=O)C2(N)CCN(C(=O)C3CCCCC3)CC2)C(=O)N(C)CC#N)C1
CC(C)SSCCCCCS(=O)SCC(N)C(=O)NCC(=O)O
CCCCNC(=O)CN1C=C(C(=O)C2=CC=CS2)C3=CC=CC=C31
N#CCCOCC1=C(Cl)C(Cl)=CC(Cl)=C1
CCC(COC)NS(=O)(=O)C1=CC=C(C(C)(C)C)C=C1C(F)(F)F
ClC1=CC=C2C(=C1)C(CN3CCNCC3)=CN2CC4=CC=C(OCCN5CCN(Cl)CC5)C=C4
CC(NC(=O)C(CO)NC(=O)C1=CC(N)=CC=C1OC2)=CC=CC=C2
CC(C)C1=C(C=O)C=CC=2C=CC(=O)OC1=2
CON=C(C(=O)NCC(=O)NC(C(=O)[O-1])=C(CCCCCCCCCCCC1CCC(=O)N1)CSCC2)CSC(N)=N2
CC1(C)C2OC(=O)C=C2OCCC1C(C)SCCC=C(C)C
CCOC(=O)CC=1C=C(C2=CC=C(C)C=N2)N(C3CCN(CC4CCCCC4)CC3)C=1C
COC1=CC=CC=C1NC(=O)COC2=CC=C(F)C=C2C(N)=O
CCN1CCN(C2=CC=C(Br)C=C2C(F)(F)F)CC1
COC1=CC=C(C2=NC(CN3CCN(C)CC3)=CO2)C=C1OC
CC1=CC(NS(=O)(=O)C2=CC3=C(NC(=O)C[N+1]C(C)C)C([N+1](=O)[O-1])=CC=C3S2)=CC=C1Cl
CCOC(=O)C(NC(=O)C1=CC(OC)=C(OC)C=C1OC)C2=CSC3=CC=CC=C23
CC1=CC=C(C=CC(=O)NC2=CC(F)=CC=C2C3CCCN(CCN)C3)O1
C=CCN1C(=O)C(=CC=COCC(=O)NCCC2=CC=CC=C2C)SC1=S
O=S(=O)(NC1=CC=C(NC2=CC=NC3=CC(Cl)=CC=C23)C=C1)C4=CC=C(C(F)(F)F)C=C4
CC(NC(=O)COC(=O)C(=CC1=CC=CO1)CC2=CC=CC=C2OC3)=CC=CC=C3
O=C(O)C1=CC=C2C(=C1)S(=O)(=O)N3C2=CC(O)(C4CCCCC4)C3=O
NC(=NC1=CC=C(Cl)C(Cl)=C1)NO
O=C(NC1=CC=C(C2=NC3=CC=CC=C3[NH1]2)C(F)=C1)OC4COC5=NC([N+1](=O)[O-1])=CN5C4
CCOC(=O)CC(=O)NC1=CC(OC)=C(Cl)C=C1C#N
N#CC1CC(F)CN1C(=O)CN2CCN(CC3=CC=CC=C3)CC2
CCCC(=O)NC(C(=O)NC1=CC2=CC(OC)=C(OCC(=O)O)C=C2C=N1)C3=CC=CC=C3
CCN(CC1=CC=CC=C1)CC2=CC=CC=C2
COC1=CC=CC=C1C2=CC(C(=O)NC3=CC=CC=C3F)=CS2
O=C(NC1=CC=C(C(=O)N2CCOCC2)C=C1C=3N=N[NH1]N=3)C4=CC=CC=C4
CCCCCC(=O)C(F)C1=CC(=O)OC1
O=COC(C1=CC(N2C=CC=C2)=CC(N3C=CC=C3)=C1)=NC4=CC=CC=C4
C1=CC=C(NC2=NC=C3C(=N2)CCN(C4=NC=CC=C4C5=CC=NC=C5)CC3C)C1
CC1=CC2=C(C=C1C3=CC(C4=CC=C(Cl)C=C4)=NC=N3)N(C)C(=O)C(=O)N2C
CCCCOC1=CC=C(C=C2C(=O)NC3=CC=CC=C32)C=C1
CC(C)CC(NC(=O)C(N)CS)C(=O)NC(CCCN)C(=O)NC(CCCNC(=N)N)C(=O)NC(CO)C(=O)O
COC1=CC=CC=C1N2CCN(CN3N=C(C(F)(F)F)N=C3C)CC2
CSC1=NSC(NC(=O)N2CCN(C3=CC=CC(C(F)(F)F)=C3)CC2)=N1
CCCCNC(=O)CC1C(=O)N(C2=CC=CC=C2C(F)(F)F)C(=O)N1CC3=CC=CS3
NC(=O)CCN(CCN1CCN(CC2COC3=CC=CC=C3O2)CC1)CCN4C(=O)C5=CC=CC=C5C4=O
CC(C)(C)OC(=O)NC(C(=O)NC(CCCN=C(N)N)C(=O)NCC1=CC=CC2=CC=CC=C12)(C)C
CC(=NNC(=O)OC(C)(C)C)C1=CC=CC=N1
O=C(NO)C1CCCN1S(=O)(=O)C2=CN=CC(C3=CC(Cl)=CC(Cl)=C3Cl)=C2
NS(=O)(=O)C1=CC=CC(NC(=S)NCCCN2CCN(C3=CC=CC=C3)CC2)=C1
CC(Br)C(=O)N(CC1=CC=CC=C1)S(=O)(=O)C(C)(C)C
CC(=O)NC(CS(=O)(=O)C1=CC=C(F)C=C1Cl)C(=O)NC(C)C2=CC=CC=C2
CC1CN(C(C)CO)C(=O)C2=C(C3=CC=CC=C3N2C)C4=CC=CC=C4COC1CN(C)C(=O)C5=CC=C6C(=C5)OCO6
CC(C1)CC(OC(=O)N(C)C)C2=C(C(=O)C3=CC=CC=C3C2=O)C(OC(=O)C(C)C)C4OC41
CN(CC(=O)NC(C1=CC=C(F)C=C1)C2=CC=C(F)C=C2)C(=O)C3=CC=C([N+1](=O)[O-1])O3
O=S(=O)(NC1=NC=CS1)C2=CC=C(OC3=CC=CC=C3)C=C2
CCC1=NC=CC=C1OCC(=O)NC2=CC=CC=C2CN3C(C)=CN=C3C
CCNC1=NC(NCCO)=NC(N2CCOCC2)=N1
CC(=O)NC1=CC2=CC=C(C=3C=COC=3)C=C2OC1=S
CCN(C1CCCC1)S(=O)(=O)C2=CC=C(SC)C(NC(=O)CN3C(=O)NC4(CCCCCCC4)C3=O)=C2
N#CC(C1=CC=CC(OC2CCOC2)=C1)C3=CC=CC=N3
COC1=CC=C(C2(O)CCC(NC3C(NC(=O)CNC(=O)C4=CC=CC(N(CCCl)CCCl)=C4)C(=O)NC3=O)CC2)C=C1OCC5=CC=CC=C5
CC12CCC3C(C)(C)C(O)CCC3(C)C1CC(=O)OC2
C[N+1](C)(C)CCOP(=O)([O-1])OCCCN1C=NC2=C(N)N=CN=C21
CCCC[N+1](C)(C)CCCCCCCCCCCC[N+1](C)(C)C
CCC(OC(=O)CCCCC1=CC=CC=C1C)C(=O)OCC2=CC=C3N(C2=O)CC4=CC5=CC=CC=C5N=C43
O=C1CC(C2=C[NH1]C3=CC=CC=C23)SC4=CC=CC=C4N1
CCCOC(=O)NC(CN1CCN(C2=CC=CC(C)=C2C)CC1C3)=CC=CC=C3
CC1=CC=C(C2=CC=CC=C2OCC(O)CN3CCC(CC4=CC=CC=C4)CC3)C=C1
O=C(NC1CC1)C2=CC(C3=CC=NC=C3)=NC4=C(Br)C=CC=C24
CC1=CC(N2CCNCC2)=NC3=CC=C(NC(=O)N4CCC(N5C(=O)[NH1]C6=NC=CC=C65)CC4)C=C13
CC(C)CC1=C(C2=CC=C(NC(=O)C3=CC(S(C)(=O)=O)=CN3C)C=C2)CCCN1
CC(C)(C)OC(=O)NC1C2=CC=CC=C2OCC1CNS(=O)(=O)C3=CC=C([N+1](=O)[O-1])C=C3
O=C1NC2=CC=C([N+1](=O)[O-1])C(Cl)=C2C1=O
CCCC1=CC2CC(=O)OC2O1
COC1=CC=CC(C(=O)C2=CC=CS2)=C1
O=C(CN1N=CC=2C(=O)OC3=CC=CC=C3C=21)N4CCN(S(=O)(=O)C5=CC=CC(Cl)=C5Cl)CC4
CC1CCCCN1CC(O)COC2=CC=C3N=CC(=O)N(CC4CCCO4)C3=C2
CC1=NC2=CC=C(NC3=NC=C(F)C(NC4=CC=C(CCNCC(O)C5=CC=CN=C5Cl)C=C4)=N3)C=C2S1
O=CNC(=O)C=CC1=CN(CC2=CC=CC=C2F)N=N1
COC(=O)C=CC=CCC=CNN=C1C(=O)NC2=C(Cl)C=CC=C21
CC=1C=C(CCCOC2=CC=C(CCC(=O)O)C=C2Cl)N(C3=CC=C(Cl)C=C3NC4=CC=C(C(=O)O)C=C4)N=1
CCCCCCCN(C)C(=O)CN1N=C(C)N2C(=CC=3SC=CC=32)C1=O
O=C(NC1=NC=CS1)C2CCCN2S(=O)(=O)C3=CC=C([N+1](=O)[O-1])C(Cl)=C3
CCCC(O)C1=C(O)C=CN(C2OC(CO)C(O)C2O)C1=O
CN(C1)C=CC=C(CCNC(=O)C=NC(C2=CC=CC=C2)=C3C=C(C4=CC=CO4)C=CC3=N)C=C1
CCN(C(=O)C1=CC=C2OC(CC3=CC=CC(Cl)=C3)=NC2=C1)CC4CCS(=O)(=O)C4
COC=C1C=CN=C(Cl)CCC(NC(=O)C(CNC(=O)C(C)N)CC(C)CC)(O)NC(C(=O)O)CC(C(F)(F)F)C2CCCCC2=N1
CC(C)OC[N+1]=1C=CN(C)C=1C=NO
CC(C)C=C1C(C(C2=CC=C(C3CCN(C(C)C)CC3)C=C2)N4C=CN=C4)=CC=N1
CN1N=NN=C1C2=CC=C(N3C=NN=C3SC4=NC=C[NH1]4)C=C2
CC1=NOC(C)=C1C(=O)NC2=CC(Cl)=C(F)C=C2Cl
CCOP(=O)(OCC1)OC2=CC(Cl)=CC=C2C(=O)N1C3=C(Cl)C=C(Cl)C=C3Cl
CC1=CC=C(C(=O)NCC(C2=CC=CN=C2)N3CCC4=CC=CC=C4C3C)C=C1NC(=O)C5=CC=C(N6CCCC6CO)C=C5
CCCCCCCCCCCOC1=CC=C2[NH1]C(N)=NC2=C1
O=C(C1CCCCC1)N2CCC(NC=NC3=CC=CC=C3CNC4=C(Cl)C=CC=C4)CC2
CCOC(=O)CC(=O)NC1=CC(C(C)C(=O)O)=CC(C2=CC=CC(Cl)=C2)=C1
CC(=O)NC(=N)NC1=CC=C(Br)C=C1
O=C(CSC1=NN=C2N(C3=CC=CC(Cl)=C3)C=CC=C12)NC4=CC=CC(C(F)(F)F)=C4
C1NC=CC2=CC(C=CC=CC1OCC=NN=C2SCC3=CC=CC=C3N)=O
CC(=O)C1=CN=C2C=CC(C3=CC(F)=C(O)C(Cl)=C3)=CC2=C1NC4=CC=CC(S(N)(=O)=O)=C4
CN1C=C(C(=O)O)C(=O)C2=CC=C(C3=CC=CO3)C=C21
COC=C1C2=C(C3=COC4=CC=5OC(=O)C(O)=C(O)C=5C(O)=C4C3=C2)OCCC1F
COC(=O)N1CC(C2=CC=CC=C2)CC1C(=O)NCC3=CC=CC=C3
CCOC1=CC=C(NC2=NC(N3CCN(C)CC3)=NC=C2Br)C=C1
COC1=CC=C(C2=NN=C(C(C)(O)C(F)(F)F)S2C)C1OC3CCCC3
O=C(C1=CC=C(Cl)C=C1)N2CCC3(CC2)OCCO3
CCNC(C)=C1C2=CC=C(C=C2)NCCCC(C(O)CNC(=O)C3=CC(Cl)=CC=C3N(C)C=O)NC(=O)C(C)NC(=O)C(CC4CCCCC4)NC1=O
CC1(C(=O)NS(=O)(=O)C2=CC=CC=C2)CCN1C(=O)C3CCCCC3
CC(=O)OC1CCCCC1OC(=O)C2=CC=C(C(O)C(F)(F)F)C=C2
CN1C=C(C(=O)NC2CCN(CC3=CC=NC=C3)CC2)C=CC1=O
CC(C)OC1=CC=C(C=2N=C(NC3CCCC3)N4C=CN=C(OC(C)C)C=24)C=C1
C=CCNC(=S1)N=C[NH1]S1
NC1=NC=NC2=C1N=CN2C3OC(COP(=O)(OC4=CC=CC=C4)OC5=CC=CC=C5O)C(COP(=O)(O)O)C3OP(=O)(O)O
CON=C(C(=O)OC)C1=CC=CC=C1OC2=CC=CC=C2C#N
O=C(O)C1=CC=CC=C1N=NC2=CC=C(S(=O)(=O)O)C=C2
CN1C(CC(=O)NCC2=CC=CC(Cl)=C2)=NC(C3=CC=CC=C3)=C1C4=CC=CC=C4
COC=C1C=C(NC(=O)CN2C(=O)NC(C)(C3=CC=CC4=CC=CC=C34)C2)OC(OC)=C1
O=CC=1C(=C2C=3C=CC=CC=3N(C4OCC(O)C(O)C4O)C2=C5[NH1]C6=CC(O)=CC=C6C=15)CC(O)CI
O=C1CC(OC2CCOCC2)C(=O)N1CCN3CCC(NC(=O)C(C4=CC=CC=C4)C5=CC=CC=C5)CC3
COC1=CC=C(C2=CC=CC=C2OCCN(C(=O)NC3=CC=CC=C3)CC4CCC5=CC=CN=C5O4)C=C1
O=S(=O)(C1=CC=CC(CCC2CCCN2)=C1)N3CCC4(CCN(C5=CC=CC=C5)C4=O)CC3
CCCCC1CNC(=O)C(C)(CC2=CC=C(O)C=C2)NC1=O
COC=C1C=C(CCNCC(O)COC2=CC=C(C(C)(C)C)C=C2)C=C1OC
CC(C)N1N=C(C2=CC3=CC=CC=C3O2)C4=C(N)N=CN=C41
CC(C)C1=CC=CC=C1NC(=O)NCCC2=CCCCC2
CN1CCN(CCOCCCNC(=O)C=2C=CC3=NC(C4=CC=C(N(C)C)C=C4)=C(O)N3C=2C)CC1
O=C(CSC1=NN=C(O)[NH1]1)NC2=CC=C(C3CC3)C=C2F
CC=1N=C2N(N=1)CC(NCC3=NN=C(CC4=CC=CC=C4)O3)CC2
CCOC1=CC=CC=C1NC2=CCN(C3=NC(NC4=CC=CC(S(C)(=O)=O)=C4)=NC=C3C(F)(F)F)CC2C
N=C(N)NC1=CC=C(OCCCOC2=CC=CC=C2Cl)C=C1
CCNC1=NC2=CC(C3=C(C4=CC=C(F)C=C4)N=C5C=CC(F)=CC5=C3C(=O)O)=CC=C2O1
C1C=C2C=C(NC3CCN(CC4=NC5=C(N)C(F)=C(F)C=C5N4C6=CC=CC=C6)CC3)N=CN=C2S1
CC1(C(=O)NC2=CC=C(Cl)C(Cl)=C2)CC1(Br)Br
C1OC=CC=C1NC(=O)C(C)CC2CCCN2C(=O)C(C)NC(=O)C3=CC=C(Cl)C=C3N4C=CC=C4C=C
CCC1=CC=CC(NC(=O)CSC2=NN=C(NC(=O)C3=CC=CS3)S2)=C1
C1C=CC=CCC(=CC2=C(Cl)C=NN(CC3=CC=CC4=CC=CC=C34)C2=O)C5=CC=C6[NH1]N=CC6=C5N1
CCCN(C#N)C1=NC2=C(C)C(OC)=CC=C2S1
NC1=CC=CC(C2=CN=CC(CO)=C2C#CC3=CC=CC=C3C(N)=O)=C1
COC=CC=C(C(=O)CNC1=C(C(=O)C2=CC=CC=C2C1=O)C34OC(=O)C(=O)C3(O4)C)C=C
OC1=CC=C2C=CN(CCO)C2=C1
C1=CC=C2C=NC3=CC=CC=C3C(C4=CC=NC=C4)=NC2C=C1
O=C(NC1=CC=CC(F)=C1)NC=C2C=CC(CS3C=CC=C(C(=O)NCCCN4CCOCC4C)N3)=C2
O=C(C1=CC=CC=C1)NNC2=C(Cl)C=CC=C2Cl
CSC1=CC=C(C2=CC(C(F)(F)F)=NN2C3=CC=C(S(=O)(=O)N4CCCC4C(=O)NO)C=C3)C=C1
CC1=CC=CC(C)=C1C2=CC(C)=C3N=C(NC4=CC=CC=5[NH1]N=CC4=5)N=NC3=C2
CCN1C=C(C(=O)O)C(=O)C2=CC(F)=C(N3CCN(C4=CC=CC=C4)CC3)C=C21
CC(C)C(NS(=O)(=O)C(F)(F)F)C=C1C=C(OCC(O)CN2CCCC(CC3=CC=C(F)C=C3C)C2)C=C1
COCCNC(=O)C1=CC=C(C(=C2CC3CCC(C2)N3CC4=CC=CC=C4)C5=CC=CC=C5)C=C1
CC(C)CCN(CC1=CC=CC=C1)C(=O)CCC(=O)NC2CN(C3C4=CC=CC=C4CCC5=CC(Br)=CC=C53)CC2
CCN(CC)C(=O)CSC1=NC2=C(C(=O)C3=CC=CC=C3C2=O)C(=O)N1CC4=CC=C(F)C=C4
COC(=O)C1C(O2)COC(C3=CC=CC=C3N)C2C(SC4=CC=CC=C4)C1(C)O
CC(NC(=O)C1=CC2=CC(O)=CC=C2[NH1]1)C(=O)O
CN1CCN(C[N+1]=2C=CN(C)C=2C3=NN=NN3)CC1
C1NCCN(C2=NC(N)=NC3=C2CCN(CC4CC4)C3C)C1
CCOC=CC(=O)C=CC1=CC(O)=C(O)C(O)=C1C=O
CSC1=NC(NC2=CC=CC=C2)=C3C=CC=CC3=N1
CCCC1=CC=CC(C2=CC(NC(=O)C3CNC(=O)C3)=NN2CC(C)C)=C1
CSC1(COC2=CC=C(Cl)C=C2)C(=O)NC3=CC4=C(C=C31)OCO4
CC1=CC=C(S(=O)(=O)N2C(C)=NC3=CC(C(=O)NC4CCCCC4)=CC=C32)C=C1
O=C(O)C1=CC=C(NC(=S)NC2=CC=CC=C2)C=N1
C=CC1(OC(=O)C=CC2=CC=CC=C2)CCC(C)C(OC(C)=O)C(OC(C)=O)C3=C(C)C(=O)CC(OC(=O)C(O)C(CC4=CN=C[NH1]4)NC(=O)C1C)C3(C)C
COC(=O)C1COC(C(C)(C)C)N1[N+1](=O)[O-1]
C1=CC=C(OCCN2CCN(CC3=CC=CC=C3Cl)CC2)C=C1
O=C(NCCC1=C[NH1]C2=CC=CC=C12)C3=CC=C4C=C5N(C4=C3)CC6(O)C7CC8=CC=C(O)C9=C8C6(CCN7CC%10CC%10)C5O9
COC=C1C(C2C3=CC4=C(C=C3C(O)C(C)C2CCNC(C)(C)C)OCO4)=CC(OC)=C1O
CC1=C(C(=O)OC(C)(C)C)[NH1]C2=C1C(=O)CC(C3=CC=C(F)C=C3)C2
COC1=CC(C2=NOC3=C2C(O)(C(F)(F)F)C(F)(F)O3)=CC(OC)=C1OC
O=C(CN1C(=O)C(=CC2=NC3=CC=CC=C3O2)SC1=S)NC4=CC=C(O)C(C(=O)O)=C4
CN1CC(C2=CC=CC=C23)N(CCCC(NC(=O)C4=CC5=CC=CC(C(F)(F)F)=C5[NH1]4)CC3C)C1=O
O=C(O)C(CC1=CC=C(F)C=C1)NS(=O)(=O)C2=CC=C3C(=C2)OC(=O)N3CCCOC4=CC=CC=C4
CS(=O)(=O)N(CC(=O)NC(CC(F)F)C(N)=O)C1CCCCC1
CCCC1=C(OCCCOC=C(C2=CC=CC=C2)OC3=CC=CC=C3C)C=CC=C1CCC(=O)OCC#N
O=CN=C1OC=CC2=C(Br)C=CC(Br)=C12
NC1=NC(OCC2=CC=C3C=CC=CC3=N2)=NC4=C1N=CN4C5OC(CO)C(O)C5O
CC1=CC=C(NC(=O)NCCC2=CC=CC=C2)C=C1
CC(C)OC1=CC=C2[NH1]C(=O)C=C(C2=C1)C3C(C)(C)CCC4C(C)(C)CCCC4(CCN(C)C)C3C
C1C=C(CN(C)C2CCN(C3=CC=CC(OC(F)(F)F)=C3)CC2C)NN1C
CN1CCC(N(C)CC2=CSC3=CC=CC=C23)C1=O
COC(C)(C)CCNC1=CC=C(S(=O)(=O)NC(=O)C2=CC=C(NC3CN(CC4=CC=C5C=C(F)C=CC5=C4)CC3)C=C2)C=C1
C=CC(C)CC=CC1=CC(CC(O2)CC3(C)CCC4C(C)(C)C(O)CCC4(C)C3CCC21)CC
COC=C1C=CS(=O)(=O)N(C)CCOC=C2C=C(NC(=O)NC3=CC=C(CC4=CC=C(NC(=O)N5CCCC5C6=CC=CC=C6)C=C4)C=C3C)C2C=C1
CN1C=C(C(=O)O)C(C2=CC=CS2)=CC1=O
COC1=CC2=C(C(OC)=C1OC)C3=CC=C(OC)C(=O)C=C3C(NC(C)=O)CC2
CC(C)CC(NC(=O)C(C)NC(=O)C1=CN(C)C2=CC=CC=C12)(O)NC(CC3CCNC3=O)C(=O)C(=O)N(C)C4=CC=CC(Cl)=C4
CC1=CC=C(C=2N=C(C(=O)NCCC(=O)O)N(CC3=CC=C(Cl)C=C3)N=2)C=C1C
CC=1C=C(C)N(CC2CCCN2CC3=NN=C4N3CCCC4)N=1
CCCC(=N)NC1=CC=CC(NC(=O)CC2=CC=CC=N2)=C1
CCCCCC(O)CCCCCCC(O)C1CCC(C(O)CCCCCCCCCC2=CC=CC=C2O)O1
COCCCN1CCCC(CNC(=O)C=2C=C(COC3=C(F)C=CC=C3F)ON=2)C1
CCN(CCCCC1=CC=C(NC(C)=O)C=C1)CCOC2=CC=C(CCNC3CS(=O)(=O)C(C)C3)C=C2
O=C1C(NS(=O)(=O)C2=CC=C(OCCCN3CCCC3)C=C2)=C[NH1]N1C4=CC=C([N+1](=O)[O-1])C=C4
CC(C)=CCCC1=CC=C2C(=C1)C(O)(C(F)(F)F)C3=CC=CC=C32
CC(O)C1C(=O)NC(C(=O)O)=C(C2=CC=C(C(=O)O)C=C2)CC1
C1CC(=O)N(C2=CC=CC=C2)CCCN1CCC(OC3=CC=C(N4C=C(CNC(=O)C5CCCO5)N=N4)C=C3)C6=CC=CC=C6CC
CC1=C(C(N)=O)C(C2=CC=CC([N+1](=O)[O-1])=C2)C(C(=O)OC(C)(C)C)=C(C)N1
CC1=CC=CC=C1CN2N=C3SC4=C(C3=C5C2=CSC5)CCCC4
O=C(O)C1CCCN1CCOC=CC=C(C2=CC=C(CCNCC(O)C3=CC=CN=C3)C=C2CC4=CC=CC=C4C)C
NCC=1C=CN(CCC(P(=O)(O)O)OCP(=O)(O)O)C(=O)N=1
COC1=CC=C(N2CCN(C(=O)C3=NN(C4=CC=CC(C)=C4)C(=O)C=C3C)CC2)C=C1
CC1=CC=CC=C1OCCSC2=NC3=CC=CC=C3O2
COC1=CC(NC=C(C#N)C=NC=CC2[NH1]C3=CC(OCC4CCCNC4)=C(OC)C=C3C2=C)=C(Cl)C=C1Cl
COC1=CC=C(C=C2SC(=S)N(NC(=O)C3=CC=CC=C3O)C2=O)C=C1OC
CCCCNCC1=CC=C2[NH1]C(=O)C3=C(C2=C1)CC(C(=O)NCCCCN)CC3
CC(=NNC(=O)C1=CC=NC=C1)C(C)C
CC1=CC=CN2C(C=3C=NN(CC(=O)NC4=CC=CC(C)=C4C)C=3N)=CN=C12
CC1=CSC=2N=C(C(C)NC(=O)N3CCSC4=CC=CC=C43)OC(=O)C1=2
CC(=O)N1CCCC1C(=O)N2CCCC2C(=O)NCCNC(CC3=CC=CC=C3)C(=O)NC(C)(C)C
O=C(O)CC(CCS)NS(=O)(=O)C1=CC=C(I)C=C1
CCC1=CC=C2N=C(SCC(=O)NC(C)C)SC2=C1
CC1=NSC(NC2CCC(NC(=O)C3(CCN(C)CC3)CCC4(N)CC4)C2)=N1
CN(C)CCCC1(C2=CC=C(F)C=C2)OCC3=CC(O)=CC=C31
CC(C)CC1=CN=C(O)C2=NC=CC=C12
COC1=CC=CC=C1C2=CC=C(OCC(C)N)C=C2
CCCCC(=O)NC1=CC=C(C(=O)NC2=CC=C(OC3=CC=CC=C3)C=C2)C=C1CCCN(C)C
CCCC1=CC(=O)N=C(SCC(=O)NC2=NC(C3=CC=C(F)C=C3)=NS2)[NH1]1
O=C(CCC1=CC=CC=C1)C2=CC=CC=C2S(=O)(=O)CC3=CC=C(Br)C=C3
COC1=CC2=CC(=C1)CCC(NC(=O)C3CCN(C)CC3)C2
O=C(NCC1=CC=CC=C1)NC2=CC=C(C(=O)N3CCCC3)C=C2
CC(=O)OC1C(=C2CCCC3CC=C4CC(OC5OC(CO)C(O)C(O)C5O)CCC4(C)C3CCC2=O)CCCCCCCCC1
CC=CC(C)=CC(N1C(CC(C)C)=NC2=C(C=NN2C3=CC=C(F)C=C3)C1=O)O
CCOC(=O)C1=CN(CC2=CC=C(Cl)C=C2)S(=O)(=O)N(CC3=CC=CC=C3)C1(O)C(F)(F)F
C1OC=CC(C2=CC=C3C(=C2)OCC4C(C5=CC=CC=C5)OC(=O)N34)C(OC)=C1OC
CCC(CO)N(C)C(=O)C1=CC=CC(CN2C=CC=N2)=C1
CCOC1=CC=C(N2CC(C(=O)OCC(=O)NCCC3=C[NH1]C4=CC=CC=C34)CC2=O)C=C1
C#CCOCCOCCOCCN1C=NC(NCCN(C(=O)C(CC(N)CC(C)C)N2C=C(OC)N=N2)C=N)CN3CCN(C(=O)C(CC(=O)OCC)N4C=C(C(N)CCSC)N=N4)CC3=N1
C1C=CC(C=C(F)C2=CC(=O)C(C)(CNC3C(O)CC(CC4=CC(F)=CC(F)=C4)CC3)OC2=O)(C)C1F
COCCN(C(=O)C1CC1C2=CC=CC=C2)C3=CC=CC=C3
CC1=CC(NCC2=CC=C(S(=O)(=O)N(C)C)C=C2)=C3C=CC(NC(=O)NC4=CC=C(F)C=C4)=CC3=N1
ClC1=CC=C(C(COCC2=CC=CC=C2)CN3C=CN=C3)C(Cl)=C1
NC=1C=CN(CC(CO)C2CC2)C(=O)N=1
CC1=CC=C(OCC(=O)N2CCN(S(=O)(=O)C3=CC=C(C)C=C3C)CC2=O)C=C1C
NCCC(=O)NC(C1=CC=CC(Cl)=C1)C2=CC=CC=C2
CC(C)CCNC(=O)C1CCC(CNS(=O)(=O)C2=CC=C(C3=CC=C(C)C=C3)C=C2)CC1
CCCCCNC(=O)OC1=CC=C([N+1](=O)[O-1])C=C1
COC1=CC=C(NS(C)(=O)=O)C=C1NS(=O)(=O)C2=CC=C3C(=C2)OCCCS3
O=C(C1=CC=C([N+1](=O)[O-1])C=C1Cl)C2=C(O)C3=CC=CC=C3S(=O)(=O)N2C4CC4
C1NC=NC(S(=O)(=O)N(CC2CN(CC3CCOCC3)CC2CC4=CC=CC=C4Cl)CCC(F)(F)CC)=C1
COC1(C=2C=C(C3=CC=CC=C3)ON=2)CCC(CN4CCC(C5C4)C(=O)N(C6=CC=CC=C6)C7=CC=CC=C75)O1
CN(C)CCCCNC1=CC=CN=C1N2CCN(C(=O)C3=CC=CC(CN4C=CC=N4)=C3)CC2
CCCC1=NC2=NC(N)=C(C#N)C(N)=C2C=C1CCC#N
CC(C(=O)OC1CC[N+1](CC2=CC=CC=C2)C1)CC(C3=CC=C(Cl)C=C3)C(C4=CC=C(Cl)C=C4)N(C5CCCCC5)C(=O)C
COCCN(CC=1C=C(C)ON=1)C(=O)C=2C=C(COC3=CC=NC4=CC=CC=C34)[NH1]N=2
CC1=C(C)C2=CC=C(OCC3=C(Cl)C=CC=C3Cl)C(C(=O)O)=C2OC1=O
O=C(NCCCCC1=CC=CC=C1)C2=CC=CN=C2
BrC1=CC=C(C2=C[NH1]C(C3=CC=C(C4=CC=CC=C4)C=C3)=N2)C=C1
COC=C1C=C(NC(=O)C2CCC(CN3C(O)=C4C=CC=CC4=NC3=O)CC2)C=C1
CCC(=O)NC1=CC=C(NC(=O)C(C)OC(=O)CNC(=O)C(C)C2=CC=CS2)C=C1
O=C(NCC(F)(F)F)NC1=CC=C2C=CN=C(C3=C(O)C4=CC=CC=C4S3)C2=C1
N#CC1=C(NC(=O)C2=CC=CN=C2)SC3=C1CCN(CC4=CC=CC=C4)C3
CNC1=CC=CC=C1CN2N=NN=C2C(C3=CC=CC=C3)C4=CC=CC=C4
COC1=CC=CC=C1CN2CC3=CN(CCCOC(C)C)N=C3C2
CC1=CC=CC=C1NC(=O)N2CCOC(OCCCCC(C)C3CCC(C)CCC(C)C(CC(=O)OC)OO3)OC(O)C2O
CCCCCCCCCCCCCCNCC1=NC(C2=CC=C(NC(=O)C3=CC=C(C(=O)NC4=C(Cl)C=CC=C4Cl)C=C3)C=C2)=NO1
COC=CC=C1C(N2CC3=CC=CC=C3C(C)(CC(=O)O)C2C1)=O
O=C1C(=CC2=CC=C(Cl)C=C2)SC(=S)N1CCC3=CC=CC=C3
N=C(N)NC1=CC=C(C(=O)NC2=CC=C(C(F)(F)F)C=C2)C=C1
O=C(NCCN1C(C2=CC=CC=C2)=NC3=CC=CC=C31)C4=CC=C(Cl)C=C4
CC(=O)N1CCC2=CC=C(NS(=O)(=O)C3=CC=C(C4=CC=CC=C4)C=C3)C=C21
CCOC(=O)C=1C=C(C2=CC=C(F)C=C2)N(CCC(=O)NC3=CC=C(OCC)C=C3)C=1C
CC1OC(N2C=NC3=C(NCC4CCC4)N=CN=C32)C(O)C1O
COC1=CC=C(OC2=NC(NC3=CC=C(C(=O)O)C=C3)=CN=C2NC#N)C=N1
CC1CCC(=O)C(F)=C1C(=O)C2=CC=C(C(=O)NCC3=CC=CC=C3)O2
O=C(NCCN1CCCCC1)C2CN(C3=CC=CC=C3)C(=O)C2
COC(=O)C1=C([NH1]C=C(CC2=CC=CC=C2)C1)CC3=C([NH1]C4=CC=CC=C34)C=NOCCNC5CCCC5
CC(C)C(NC(=O)C1=CC=CC=C1)C(=O)ON=CC2=CC=CC=C2Br
NC1=CC=CC(COC2=CC=C3C=CC(NC(=O)C4CC4)=NN23)=C1
CC1=CC(C2=N[NH1]C3=CC(NC(=O)NCC(C4=CC=CO4)N5CCOCC5)=NC=C23)=CC=N1
C=NN
COC1=CC=C(NC(=O)CNC2=NC3=CC=CC=C3O2)C=C1S(=O)(=O)N4CCCCC4
CC1=CC=C2C(=C1)C(CC3=NN=C(NC(=O)CCl)S3)=CN2C
CCOC(=O)C1=CC=C(OC2=CC(C)=NC3=C2CCC(=O)N3N)C=C1
CC=C1C(CN(CCC(N)=O)S(=O)(=O)C2=CC=C(Cl)C=C2)=CC3=C1NC(C)(C)C=C3
O=C(C=CC1=CC=CC(OC2=CC=CC=C2)=C1)OCCN3CCCC3
CCC1CCOC(CN(C)CC2=CC=C(C(F)(F)F)C=C2)C(C)CN(C(C)CO)C(=O)C3=CC(NC(=O)C=4C=C(C)ON=4)=CC=C3O1
O=C(O)C=1N=NN(C2=CC(Cl)=CC=C2F)C=1C3=CC=CC=N3
CCC1=CC(N2CCNCC2)=CC=3[NH1]C(C4=CN=C(NC(CO)C5=CC=CC=C5)N=C4)=NC1=3
CCCNC(=O)N(C1=CC=CC=C12)C(=O)C=3C=C(SC=3N(C4CC4)C2=O)CN(C)C
CC(C)NC(=O)N1CCC(CCCNCC2=CC=CC(F)=C2)C1
O=C(O)C(O)CC(CCCCCS)C(=O)NO
C=CCN1CCC(NC(=S)NC2=CC=CC=C2OC)CC1
N#CN1CC2(COCCO2)C=C(N3CCCC13)N
COC1=CC=C(C=C(C(=O)NC2=CC=C(S(=O)(=O)NC3=NC=CS3)C=C2)OC)C=C1F
CC(C)CC(NC(=O)C1CCCN1C(=O)CCC(=O)O)C(=O)NC(CCC(=O)NCCCCN2CCCCNC2=O)C(=O)NC(C(=O)O)C3=CC=CC=C3
COC1=CC=C(C(CO)N(C)CC2=CC=NC=C2Cl)C=C1
O=C(C1=CSN=N1)N2CCC(CC23)CCNC(CO)C3
OC1=CC=C(Br)C=C1C2=NC(C3=CC=C(Br)C=C3O)=NO2
CC(CCC1=CC=C(O)C=C1)C(CCC2=CC=C(C(=O)O)C=C2)C(=O)NO
CC=C1C(C)CC2CC(C34)C(=O)CCCC(OC)=C3C([N-1]C=C(C5CCC5)C(OC)=CC4)C2C1
CC1(C(=O)NCCNC(=O)C2=CC=CC(F)=C2)CCN1CC3=CC=CC=C3
CC(=O)OC1C(OCCOC(=O)CCC(OC(=O)CC2C(C)C3C4C(O)CC5CC(O)CCC5(C)C4CCC23CCC)CCOC(C)=O)C(CO)C(O)C1OC6OCC(O)C6O
COC=CC=C(CC1=CC=CC(OC)=C1C(=O)NC2=CC=C(C(=O)NO)C=C2C)C
CCN1C=C(C(=O)NC2CN3CCC2CC3C)C(C)=N1
COCCNC1=NC(=O)C(=CC=2C=C(C)N(CC3=CC=CC=C3)C=2C)S1
C1=CC(C2=CC=C(OCCCOC3=CC=CC(C4=CN=C5C(=C4)OCO5)=C3)C=C2)=CC=N1
COC=CC=C(OC1=NC=C2N=C(C3=CC=CC=C3)C(=O)N(C4=CC=CC=C4)C2=C1OC)C
CC1=CC=C2[NH1]C=C(C2=C1)CCCNCC3(CCCN3C(=O)CNC(=O)C=CCC(=O)N(CCCN4C=CN=C4)CC(=O)N5CCC6C5C(=O)N(CCO)CC6=O)C=O
CC1=NC2=CC=CC=C2N1C3=CC=C(C(O)(P(=O)(O)O)P(=O)(O)O)C=C3
C=C1C(=O)OC(C2=CC=CC=C2)C1C3=CC=C(OC)C=C3
CC1=CC=CC=C1NC(=O)CC2CC(CNS(=O)(=O)C3=CC=C4C(=C3)CCCN4CC)CCC2
CC1=CC=C2C(=C1)CCC2=CC3=CC=NC=C3
O=C(O)C=1[NH1]C2=CC=CC=C2C=1CC(=O)O
CC(=NNC(=S)NC(=O)C1=CC=CC=C1O)C2=CC=CC=N2
COC1=CC=C2C(=C1)C(=O)N(CC3(C#CC4=NC(NC5CCCC5)=NC(N)=C4)NC(=O)NC3=O)C2
CSCC(CO)NC1=NC(SCC2=CC=CC=N2)=NC=3[NH1]C(C(C)(C)C)=CC1=3
CCN1CC(C)C2=CC=CC=C2C1CC3=CC=CC=C3
CC1=C2C(=O)OC(C=3C=COC=3)C2(C)CCC1(C)C
O=C(C1=CC=CC=C1Cl)N2CCC(N3N=CC=C3NC(=O)C4CC4)CC2
CCOC(=O)C1=C(C)OC2=CC=C(N3C(=O)C4=CC=CC=C4C3=O)C=C12
COC1=CC=C(C2SC(=S)N(NS(=O)(=O)C3=CC=C(C)C=C3)C2OC)C=C1
COC1=CC=C(C=NNC2=CC=CC=C2[N+1](=O)[O-1])C=C1O
O=C(O)C1CCCCN1C2C3=C(C4=CC=CC=C4OC3=O)OCC2O
CC(=O)CN1C([N+1](=O)[O-1])=NC(C2=CC=C(Br)C=C2)=[N+1]1[O-1]
CC(=O)NCCCC(=O)OC(C)COCC(=O)NC(C)C
CC1CCC2=C(C3=CC(Cl)=CC=C3Cl)[NH1]C4=NC(N)=CC(=C24)N1
NC(=O)C1=CC=C2C(=C1)C(=CC3=CC=C(OCCCCCCO)C(Br)=C3)C(=O)N2
C1C=CC=C(C=2C=CN(CCC(=O)N3CCN(S(=O)(=O)C4=CC=CC=C4)CC3)N=2)C1
CCN(CC)C(=O)C1=CC=CC(C2=CC=C(C3=NC(C4=CC(C)=CC(C)=C4)=CS3)C=C2)=C1
CCCCCCCCCCCCOC1=CC=C(C=C(C)C(=O)O)C=C1
COC=CC=C(CN(C)CC(O)C(CC1=CC=CC=C1)NC(=O)C2CN(C3=CC=CC=C3)C(=O)N2CC)C
N#CCCN(CCC#N)C1=CC=C2N=C3N(C(=O)C2=C1)CCCC3
CC(=O)N(C1=CC=CC=C1)C2CCN(CC3=CC=CC=C3)CC2
COC1=CC=C(CN2N=NC(C(=O)N(C)CC3=CC=CC=C3)=C2C)C=C1
O=C(C=1C=CC(=O)[NH1]C=1)NC2CCN(C3=NC(C4CC4)=CS3)CC2
O=C(NC1=CC=C(C2=CC=C(S(=O)(=O)N3CCOCC3)C=C2)C=C1)C4=CN=CC=N4
O=C(COC(=O)C1=CC=C(S(=O)(=O)NCC2=CC=CO2)C=C1)NCCC3=CC=CC=C3
CCCCC(O)C=CC=CC=CC(=O)OCC(C)C(CC(C)CCC(C)C)OC(=O)C(C)C(CO)OC(OC)CC
C=C(CCCC(C)=O)CCCC1C2C(O)CC3CC(OC4OC(CO)C(O)C(O)C4O)CCC3(C)C2CCC1C
CN(C)CCOC1=CC=CC=C1C2=CC=C(NC(=O)C3CC4=CC=CC=C4CN3S(=O)(=O)C5=CC=C(F)C=C5)C=C2
C=C(C)C1CCC2(C(=O)NC(CCC(=O)O)C(=O)N(C)C)CCC3(C)C(CCC4C5(C)CCC(O)C(C)(C)C5CCC43C)C12
COC1=CC=2OC(C3=CC=C(OCCCN4CCN(C5=CC=CC(Cl)=C5C)CC4)C=C3)=CC(=O)C=2C(OC)=C1OC
CC1(C(=O)NC(CC(=O)O)C(=O)OC)CC(C2CC(C(=O)O)CCO2)C1(C)C
CCCC(OC1=CC=C(C(F)(F)F)C=C1)C2=NC3=CC=CC=C3C(=O)N2C4=CC=CC=C4
CCCC1=CC2=CC(O)=CC=C2N1C(=O)CSC3=CC=CC=C3
COCC(=O)NC1CC(C2=NOC(C3=CC=C(N4CCC(O)CC4)N=C3)=N2)CC1
CC(C)(C)N1C(=O)N2N(C1=O)CCC2O
CCCCCCCCCCCCC1=CC=CC(OCC2(CN(C(=O)OC(C)(C)C)C2)N3CCNCC3)=C1
CC1=C(C(=O)NC2=CC(Cl)=C(N3CC4C5C(C3)C6=CC=CC(=C6N5)CC4)C=C2)OC7=CC=CC=C17
CON(C)C(=O)C1=CC=CC=C1NC2=CC=C(N3CCN(C(=O)CO)CC3)N=C2
ClC1=CC=C(OCCCN2C=C3C(=N2)CCCC3)C=C1
CC1NC=C(C(=O)O)C(=O)C=CC(F)=C(N2CCN(S(=O)(=O)C3=CC=C(Cl)S3)CC2C)C1
COCC(C1=CC(F)=CC(F)=C1)N2CCC(N3CCCCC3)CC2
COC1=CC=C(S(=O)(=O)N2CCCC(C(=O)O)C2)C=C1S(=O)(=O)N3CCCCC3
CC1=CC=2OC=CC=2C(O)=C1CC(C)C
BrC1=CC=C(CCC2=NN=C(NCC3=CC=CC=C3)S2)C=C1
CC(C)=CCCC(C)=CCOC(=O)C=CC1=CC=C(O)C=C1
C=C1C(C)CC(OC(=O)CSCC(N)CCCCN)C(C)C1C(=O)OC
COC=C1C=C(CCCCCCCOC2=CC=C(C=3SC(C)=NC=3C4=CC=C(C(C)C)C=C4)C=C2C)C1OC
CN(C)CCC(CSC1=CC=CC=C1)N2C=CC3=C(NC(=O)NC4=CC=C(F)C(F)=C4)C=CC=C32
CC=1SC(C2)=CC=1CC(N(C(=O)C3CNCCC3(O)C4=CC=C(F)C(F)=C4)C5=CC=C(F)C=C5C)C2
CC1=C(CCCC(=O)NCCCCCCCC(=O)NO)C(=O)N(C2=CC=CC=C2)N1C
CC(=N)NC1C(C(=O)NCC2=CC=CC(C(=O)NC(CCC(=O)O)C(=O)O)=C2)CC3=CC=CC=C3C1
O=C(CC(SC1=CC=CC=C1)C2=CC=CC=C2)C3=CC=C(Br)C=C3
CC(C)(C)NC(=O)C1CSC2=CC=CC=C2N1
C=CC1CC1(NC(=O)C2CC(CN2C(=O)C(NC(=O)C(NC(=O)C(NC(=O)C3=CC=CO3)C4CCCCC4)C(C)C)CC(C)C)CCC)CC(=O)NS(=O)(=O)N(CC)CC
CC1CCC2(C)CCC3(C)C(=CC(=O)CC(C4)CCC(O)C(C)(C(=O)OC5OC(C(=O)O)C(O)C(O)C5O)CCC4CC3C)C2C1C
COC1=C2C=CC=C1OCC3(OC)C=CC4C(C2)N(C)CCC43
CCOC1=CC=C(CCNC(=O)CSC2=NC=3[NH1]N=CC=3C(=O)N2)C=C1OC
CC(=O)N1C2=CC(C3=CN=CC=C3C(F)(F)F)=CC=C2SC4=CC=CC=C41
CN1C2CCC1C(C3=CC=C(Cl)C=C3Cl)C2
O=C1C2=C([NH1]N1C3=CC=CC=C3CO)CCCC2
O=C(CCC1=CC=C2C(=C1)CCCCC2)NC(CO)CC3=C[NH1]C4=CC=CC=C34
NC1=CC=C(OC2=CC=C(Cl)C=C2)C=C1
COC1=CC(C=NNC(=O)C2CC3=CC=CC=C3N2CC4=CC=CC=C4Cl)=CC=C1O
COC1=CC=CC=C1CC2C(=O)OC(C)C2=O
COC=C1C(C=2N=C(C=3OC4=CC=CC=C4C=3C5=CC=CC=C5Cl)[NH1]C=2C6=CC=C(Cl)C=C6)=CC=C1O
CN1C(=O)C2=CC=CC(C3=CC=C(O)C(Cl)=C3)=C2C1=O
CC(C)(C)OC(=O)N1CCC2=NC(=O)[NH1]C(O)=C2CC1
CC(C)CC(CC(O)C(CC1CCCCC1)NC(=O)C(CC2=C[NH1]C=N2)NC(=O)C(N)CC3=CN=C[NH1]3)NC(=O)CN(CC(=O)O)CC4=CN=C[NH1]4
NC1=NC=NC(N2CCN(C(=O)NC3=CC=C(Cl)C=C3Cl)CC2)=C1C4=NC5=CC([N+1](=O)[O-1])=CC=C5O4
N#CC(C(=O)N1CCOCC1)=C(O)C2CC2
C1C(=O)OCC(O2)CC3(C)C1(CC(OC(C)=O)C3(C4)CC=C(C)C(=O)C42CC)O
CCOC(=O)CC(=N)OCCC1=C([NH1]C2=CC=CC=C12)CC3=CC=CO3
COC1=CC=CC=C1C(=O)NC2CCC(C(=O)C3=C[NH1]C4=CC=CC=C34)C2
COC1=C(C(=O)NC2=CC=C(C3=CC(C(=O)O)=NC=N3)C(F)=C2F)SC4=C1CCOC4
CCCC1(COC2=CC=C(CCC(=O)O)C=C2)OC3=CC=CC=C3N4C=CC=C4C1=O
CCCCOC(=O)C1=CC=CC=C1F
COC1=C(C)C=C(C(O)C(C(=O)O)N2CCN(C(=O)CC3=CC=C(C(=O)O)C=C3)CC2)C=C1C
CC1=CC(C#N)=CC=2N=C(C3=CC=C(C(=O)NC4CCCN(CC5=CC=C(Cl)C(Cl)=C5)C4)C=C3)[NH1]C1=2
CSCCC(N)C(=O)NC(C)C(=O)O
NC(=O)CCCC=CCCC1C(O)CC(O)C1C=CC(O)CCC2=CC=C3C(=C2)OCO3
NC(=O)C1=CC=C2C(=C1)CCN2S(=O)(=O)C3=CC=CC=C3
O=C1C=2C3=C(SC=2N=C4N1N=CN4CC5=CC=C(Cl)C=C5)CCCC3
C1=CC=C(CNC2=NN=C(C=CC3=CC=CC=C3)S2)N=C1
CCCCCCCCCCCCCC(=O)NC(CCC(=O)NC(CC1=CC=CC=C1)C=O)OC(=O)O
O=C(C1=CC=C(Cl)S1)N2CCC3=CC=CC=C3C2
CCOC(=O)C1=C(F)C(C#N)=C(Cl)C(C#N)=C1C#N
CC1=CC=CC=2C(=O)N=C(C3=CC=CC=C3)[NH1]C1=2
O=C1CCCN1C2CCN(CC3=NC(C4=CC=CC=C4)=NO3)CC2
COCC1=NC2=CC(NC(C)CCCN)=C(OC)C=C2[NH1]1
CCCOC1=CC=CC=2C(=O)C=C(C3=CC=C(OCCN(CC)CC)C=C3)OC1=2
CC1=C(NC(=O)COC(=O)COC2=CC=C(OC3=CC=CC=C3)C=C2)C(=O)N(C4=CC=CC=C4)N1C
O=C(NCCCOC1=CC=C2C(=C1)CCC2=O)C3CC3
CC1=CC=C(C(=O)C(=NNC2=CC=C(F)C=C2)C3=CC=CS3)C=C1
CC1=CC(CNC2=CN(C)C=C2C)=CC=C1C(=O)CN3N=CC(OCC4=CC=CC=C4)=CC3=O
CC1=CC=C(NC(=O)CN2C=CC3=CC(S(=O)(=O)N4CCCC4)=CC=C32)C=C1
COC1=CC=C(C(=O)N2[NH1]C(=O)C3=CC=CC=C32)C=C1
CC=C1C=C(NC=NN=C2C=C(C3=CC=CC([N+1](=O)[O-1])=C3)C=CC=C2)C=C1
CC=1C=C(C)N(C2=CC(C)=CC=C2C)C(=O)C=1C#N
COC1=CC=C(CNS(=O)(=O)C2=CC=C3C(=C2)CCN3C(=O)C4CC4)C=C1
CC(CNC1CC(NC(=O)NCC(=O)N2CCCC2)C1=O)N3CCCC3=O
NC1=NC(N)=C2C=C(CCC3=CC=CC=C3)C=CC2=N1
CCOC(=O)C1=C(CNCCC2=CC=CN=C2)NC(=O)NC1C3=CC=C(OC)C=C3
CCN1C(=O)CC2C(C)C3=C(C)C=C(S(=O)(=O)C4=CC=CC=C4)C=C3C2(C(=O)OC)C1C=O
CNC(=O)C=CC1=CC=CC(C(F)(F)F)=C1
CC1(C)SCC(=O)N1S(=O)(=O)C2=CC=CC=C2
CCCCNC1=CC=C(SC2=CC=C(Cl)C=C2)C=C1C3=CC(=C4C(=C3)CCCC4=O)C=O
CCN1C(=O)C2=CC=CC=C2S(=O)C3=CC=C(C(=O)NC(C)C)C=C31
COC(=O)C1=C(N)N=C(C)C(C#N)=C1C2=CC=C(C)C(C)=C2
CCCCCCCCCCC1=C(NC2=CC=C(O)C(S(=O)(=O)NC(=N)N)=C2)C(=O)C3=CC=CC=C3C1=O
C=CC(C1)C=C(O)C(C)(O)C(=O)C(=O)C1(C)C=C(O)C=C(C)C(=O)CC(C)C
COC1=CC=C2N=C(C3=CC=CC(C(=O)O)=C3)C=CC2=C1
CC(C)OC1=CC=CC(NC2(C)C(CN3CCCCCCC3)OCCC2=O)=C1
COC1=CC=C(CC=2C(C)=NC3=NC(SCC4=CC=CC=C4C)=NN3C=2C5=CC=CC=C5Cl)C=C1OC
O=C(C1=CC=C2O1)NCCN(S(=O)(=O)C3=CC(Cl)=CC=C3Cl)C2
O=C(C1=CC2=CC(Cl)=CC=C2OC1=O)N3CCN(C(=O)C4=CC=CC=C4)CC3
COC1=CC=CC=C1NC2=NC3=CC=C(C)C=C3C=C2C(=S)NCCC4=CC=CC=C4
O=C(CN1CCC=2CCC1=NC3=NC(C4=CC=C(Br)C=C4)=CN3C=2)N5CCCCC5
CC1=CC=C(NC(=O)CC2=CC=CC=C2SC=O)C=C1Cl
N#CC1=CC=C(C2=CC=C(CC(C#N)NC(=O)C3NC4CCC3C4)C=C2)C=C1
CCCCOC(=O)C1=CC=C(C2=NC3=CC=CC=C3S2)[NH1]1
CCCCCCCCCCC(C)C(C)C=C(C)C=CC(=O)OCC(=O)C1COC(O2)C1(CO)CC=CC3C4=CC=CC=C4OCC32
CCOC1=CC=C(C=NN2C(C3=CC=C(Br)C=C3)=NN(CN4CCN(C)CC4)C2=S)C=C1
O=CC=CN(COC(COP(=O)(O)OP(=O)(O)OCC(C1O)CCC1)OC(O)COC)C=O
C=CCN(C1=C(Cl)C(=O)C=C(O)C1=O)S(C)(=O)=O
CN1C=[N+1](CC2=CC=C(CN(C)S(C)(=O)=O)C=C2)C3=CC=CC=C31
COC1=NC=CC=C1CNC(=O)C=2C=NN3C=CC(N4CCCC4CCC(N)=O)=NC=23
CC1=CC=C(NC(=O)NC2=CC=CC(N3C(=O)C4=CC=CC=C4C3=O)=C2C)C=C1C
O=C(O)C1=CC=C(NC(=O)C2=CC=C([N+1](=O)[O-1])C=C2)C=C1
O=C1NCCN1C2=CC=C(S(=O)(=O)NC3=CC=C4C(=C3)CCN4CCCC(=O)O)C=C2
CC1=C(C)CC(CCNC(=O)C2=CC=C3C(=C2)OCCO3)(CC4=CC=CC=C4)CC1
CC1=CC=C(C)C(NNC(=S)N2C(C)CCCC2C)=C1
CC(=O)NC1=CC=C(S(=O)(=O)NC(C)CCOC2=CC=C(Cl)C=C2)C=C1
O=C(C1=CN=CC=N1)NC2CC3CCC(C2)N3CC4=CC=C(NC5=NC=CC(C6=CC7=CC=CC=C7OC6)=N5)C=C4
O=C(NC1=CC=CC=C1[N+1](=O)[O-1])C2=CC=CC=C2
CCCNC1=CC=C2C(=C1)CC3CCC(C2)C3NS(=O)(=O)C4=CC=C(C5=CC=C(C)C=C5)C=C4
O=C(NC1CCCC2C1)C=C(N3CCOCC3)CC(=O)C(CO)=C(O)CC(O)C2
COC1=CC=CC=C1N2N=NN=C2SCC(=O)N3CCCCC3
CCCOC(=O)C(C)C(OC(=O)CCC(=O)OCC)C(C)C(OC1OC(C)CC(N(C)C)C1O)C(C)(OC)CC(C)C(=O)C(C)C(O)C(C)O
O=C(O)CCN1C2=CC=CC=C2C3=CC(NC(=O)CC4=CC=C(F)C=C4Cl)=CC=C31
CCOC1=CC=C(C(=O)C(C(=O)C2=CC=C(OC)C=C2)C3=NC4=CC=CC=C4[NH1]3)C=C1
COC(=N)NS(=O)(=O)C1=CC=C(OC)C(N2CC=CCC2)=C1
CC1=CC(C)=C(S(C)(=O)=O)C(OC(=O)CN2C=CN=C2)=C1
CC1=CC(C)=C(NC(=O)C=2C(C3=CC=CC=C3Br)=NOC=2C=O)C(C)=C1
COC1=CC(N2CCN(CCC(=O)NC3=NC=CS3)CC2)=CC=C1N4C=NC(C)=C4
COCCNC(=O)C1=CC=C(NC(CC2=C[NH1]C3=CC=CC=C23)C(=O)O)C=C1
CN1CCCCC1C(=O)NCC2CCN(S(=O)(=O)C3=CC=CC=C3)C2
COC1=CC=C(NC(=O)C2CCC(=O)N2)C(OC)=C1
CC1CN(C(C)CO)C(=O)C2=C(C3=CC=CC=C3N2C)C4=CC=CC=C4COC1CN(C)S(=O)(=O)C5=CC=CS5
ClC1=CC=CC(C2N3C=CN=C3CCC4=CC=CC=C42)=C1Cl
N=C(NOC(=O)C1=CC=CC=C1)C2=CC=CO2
CS1C=NC=CC(N2CCC=NC=NC3(NC4CN(CCCC(C(=O)O)(C)C4)C3C=C)CC2)=N1
COC1=CC=CC(NC(=S)NCC(C2=CC=CN=C2)S(=O)(=O)C3=CC=CC=C3)=C1
CCCC=1ON=C(C(=O)NCC2=CC=CC(C)=C2)C=1[N+1](=O)[O-1]
CC1=CC(CC(C)C)=C(O)C(C(C)C(=O)O)=C1
CCN(CC(=O)NC1=CC=C(NC(C)=O)C=C1)CC(=O)NC=2SC(C)=CC=2C#N
CN(C)C1=CC=C(C2=CC=C(OCC3=CC=CC=C3)C(C4=CC=C5C(=C4)OCO5)=C2)N=N1
CCCCCCCCCCCCCCCCNC(=O)C1CSC(C2=CC=C(C(C)(C)C)C=C2)=N1
CCC1=NC(OC(C)C)=CN1CCN(C(=O)C=2N=C[NH1]C=2C(N)=O)SC3CCCCC3
CN(C(=O)CSC1=NC(=O)C=C(N)[NH1]1)C2=CC=CC=C2
CC(C)CSCC(NC(=O)C1=C[NH1]C2=NC([N+1](=O)[O-1])=CC=C12)C(=O)O
CCOC(=O)CSC1=CC=C(NC(=O)NC2CCCCC2)C=C1[N+1](=O)[O-1]
CC1=CC(NC2=NN(C3)C=C2C=C(CNCC4=CC=NC=C4)C3=O)=CC(F)=C1OCC(F)(F)F
CC(=O)OCC1OC(N2C=CC(N)=NC2=O)CC1OC(C)=O
CC(=O)C=C1C=C(NC2=NC(C3=CC=C(Cl)C=C3)=CC4=CN=CN=C24)C=C1
O=S(=O)(C1=CC=CC=C1)N2CC3=CC=CC=C3CC2C4=CC=CN=C4
NC(=O)CCN1C(=O)C2=CC=C(N3CCN(C4=CC=CC=C4)CC3)C=C2N(CCO)C1=O
N=C(N)C1=CC=C2[NH1]C(CCC3=CC=C(C4=CC=C(C(=O)NCC5CC5)C=C4)C=C3)=NC2=C1
CCCCCCC(C)(C)C1=CC=C2C(=C1)C(CC2)CC3=CC(OS(C)(=O)=O)=CC=C3O
CC(C)CCN1C(=O)C2=CC=CC=C2NC1C3=CC=CN=C3
COC1=CC=C(C2=C(C)C(O)=C(C#N)C(=O)C2(C)C)C=C1
CSC1=C(C=NNC(=O)C2=CC=C3C(=C2)OCO3)[N+1]([O-1])=C4C=C(F)C(F)=CC4=[N+1]1[O-1]
CCC(CC)NC(=O)C1=CC=CC(C2=CC=CC=C2F)=N1
C1C=CC=CC1(NC(C#N)=C2C(=O)NC3=CC=CC=C32)C
CC(C)(C)OC(=O)N1C(=O)C2=CC=CC=C2OC1C3=CC=C4C(=C3)OCO4
CC1=CC=C(C(=NCCN2CCCC2)NO)C(OC3=CC=C4C=CC=CC4=C3)=N1
OC(C1=CC=C(Cl)C=C1)C2CC2
N#CC1=CC=C(C2=CC=C(CC(C#N)NC(=O)C3NC4CCC3C4)C=C2)C=C1
CC1=NN(C2=CC=CC=C2)C(OC(=O)C3=CC=C(Cl)C=C3)=C1Br
O=C(CN1C(=O)NC2(CCCCC2)C1=O)NC3=CC=C(C(=O)NO)C=C3
CCCC1CCC2=CC(C(C)=O)=CC=C2O1
CCCCC1(CC)CS(=O)(=O)C2=CC(C(C)(O)C(F)(F)F)=CC=C2C(C3=CC=CC=C3)N1
CC=C1C=C(CN2CCC3=C([NH1]C4=CC=CC=C34)C2COCC)CC=C1
N=C(N)NCCCCN1C(=O)CC2C(=O)N(CCN(C(=O)C3=CC(N)=CC=C3C(=O)O)CCC)N2C(=O)C4CCCN4C(=O)C(CC5=C[NH1]C6=CC=CC=C56)NC1=O
CC(OP(=O)(O)OP(=O)(O)OP(=O)(O)O)C(O)C(O)C(O)CO
COCCOC1=CC=C(NC(=O)N2CC(C3=CC=CO3)C2C)N=C1
CC=CC=CC(NC(=O)NCC(=O)OCC(=O)C1=C(N)N(C)C(=O)N(C)C1)=O
C=CCN(CC)C(=O)C(NC(=O)C(CC)(CC)C1=CC=C(OCC2=CC=CC=C2)C=C1)C(C)(C)C
C#CCNC(=O)C1=CC=CC(N2CCCCC2=O)=C1
COC1=CC=C(CON2C(NC(=O)C3=CC=CO3)=CC(=O)N=C2O)C=C1
C1=CC=C(CN2C(SC3COC4=CC=CC=C4CC3)=N[NH1]C2=SC)C1
CCCC1CCC(=O)O1
CC1=CC=CN=C1C2CCN(C(=O)C3=CC=CC=C3OC(F)F)CC2
O=[N+1]([O-1])C1=CC([N+1](=O)[O-1])=C2C=CN(S(=O)(=O)C3=CC=C(Cl)C=C3)C2=C1
COC1=CC=CC(CN2C(=O)C3=NC=CN=C3N(CC4=CC=CC=C4)C2=O)=C1OC
COC1=CC=CC=C1N2CCN(C(=O)CSC3=NN=C(CNC(=O)CC4=CC=C(C)C=C4)O3)CC2
C1CC2NCC3C(=NC4=CC=CC5=C43)C2CC1(C)C5
CC1=CC(C2=CC=C(N3CC(CNC(C)C)OC3=O)C=C2F)=CC=C1C(N)=O
NC1=NC=NC2=C1C(=CC=3C=N[NH1]C=3C=O)C(=O)N2
COC1=CC=C(C=CC(=O)C=CC2=CC(OC)=C(OC)C(OC)=C2)C=C1OC(=O)C=CC3=CC=C(OC(=O)CCC(=O)C4=CC=CC=C4)C(OC)=C3
COC1=CC(COCC(O)CN2CCCC(C)C2)=CC(OC)=C1OC
CC1=CC(C)=CC(NC(=O)CCNC(=O)C2=CC=CC=C2)=C1
O=C(C1=CC=C(OCCN2CCCCC2)C=C1)C3=C(C4=CC=C(O)C=C4)SC5=CC(O)=CC=C35
CCOC1=CC=C(NC(=O)C2=CC=C(N3CCCC3)C(C(F)(F)F)=C2)C=C1NC4CCN(C)CC4
O=P(O)(O)C(NCCCCC1=CC=CS1)P(=O)(O)O
CNC(=O)C=1C=NC2=C(C3=CC=C(Br)C=C3)C=NN2C=1C4CC4
CC1CCCCC1N2C(=O)OC3=CC=C(Cl)C=C3C2=O
COC1=CC=C(C2(O)OC(=O)C(C3=CC=C4C(=C3)OCO4)=C2CC5=CC=CC(C(F)(F)F)=C5)C=C1
O=C(CN1C(=O)COC2=CC=C(S(=O)(=O)NC3NCCC3)C=C21)NC4CC4
COC1=CC=C(N2N=C3C(=C2C4=CC=C(OC)C=C4)C(=O)N(CC5=CC=CC=C5)C(=O)N3C)C=C1
C1OC=CC=C(C2=CCCC3=C2N=C4C=CC=CC4=C3C=O)C1
CCCCCCCCCCCCCCOCCNC(=O)C(COP(=O)([O-1])OCC[N+1](C)(C)C)OCC
O=CC1=CC=C2C(=C1)N=C(NC3=CC=C(C(=O)O)C=C3)N2C4=CC=C(F)C=C4
CC1=CC=C(NC(=O)CCS)C=C1Cl
CC1CN(C(C)CO)C(=O)CCCN2N=NC=C2COC1CN(C)CC3=CC=C(NC(=O)CC4=CC=CC=C4)C=C3
O=C(CN1CCN(C(=O)C2=CC=CO2)CC1)NC3=CC=C4C(=C3)CC=5C(C6=CC=C(N7CCCC7)C=C6)=N[NH1]C=54
O=C1C=COC2=CC(OCC(Cl)=C(Cl)Cl)=CC=C12
C=C(NC(=O)C(CC1=CC=CC=C1)NC(=O)C(NC(=O)C(N)CC2=CC=C3C(=C2)OCCCO3)CC=CC=CC=C)C(=O)NC(CCCN=C(N)N)C(N)=O
CSC=NN(C1=CC=CC=C1)C2=NC=3SC=CC=3C(=O)N2
COC(=O)C1CCC(NC(=O)COC2=CC(Cl)=CC=C2Cl)CC1
COC1=CC=C(N2N=C(SC3=CC=C(C)C=C3)C(CC4=CC=C(F)C=C4)=C2N=NC5=CC=C(C(=O)O)C=C5)C=C1
CCCOC1=CC=C2C(=C1)C(NC(C)=O)C3=CC(C=CC4=CC=C(O)C(O)=C4)=CC=C3O2
ClC1=CC=C(NC2=NC(C3=CC=C(Cl)C=C3)=CS2)C=C1
CC1=CC(=O)OC=C(C2)C(OC(=O)CCC3=CC=CC=C3)=CC=C12
CC1=CC=CC(NC(=O)C=CC2=CC=C(F)C=C2)=N1
COC1=CC(C#CC2=CC=C(C)C=C2)=CC=C1NC(C)=O
C1C(=O)NC(C2=CC=CC=C2)CCN1CC3CC3(C(=O)NO)C4=CC=C5OC(C6=CC=C(Cl)C=C6Cl)=NC5=C4CC
CC1=CC=C(C(=O)N2CCC(C(=O)NC3CCCC(C)C3C)CC2)C=C1
O=[N+1]([O-1])C1=CN2C(=N1)OCC(OCC3=CC=C(C4=CC=C(C(F)(F)F)C=C4)N=C3)C2
O=C(CN1CCOCC1)N2N=C(C3=CC=CN=C3)CC2C4=CC=CC=C4
CCN1N=NC2=C1C(=O)C(NC(=O)NC3=CC=C(C(=O)O)C=C3)=C(C)C2=O
N=C(N)NC1=CC=C(C(=O)NC2=CC=CC=C2OC3=C(Cl)C=C(Cl)C=C3)C(Cl)=C1
CC1CN(C(=O)C2=CC=CC=C2)CCN1S(=O)(=O)C3=C[NH1]C4=NC=CC(Cl)=C34
COC1=CC(NC(=S)NNS(=O)(=O)C2=C(Cl)C=CC=C2Cl)=CC(OC)=C1OC
C1N2CC3CC2CN3C=CC=C1N4C=NC5=CC=C(Cl)C=C5C=6[NH1]C(C7CC7)=NC4=6
CCN(CC(=O)NC1=C(F)C=CC=C1F)C(=O)C2=CC(C(C)C)=C(O)C(CO)=C2
CCOC(=O)C1=CCCC(C2)C1CCCC3C(C)(C)CCCC32C
CC12CCC(=O)C=C1CCC3C2CCC4(C)C3CCC4(O)C(=O)COC(=O)CC5=CC=C(C=O)C=C5
OC1=CC=CC(C2=CC=CC=C2)=C1
CC(C)(C)NS(=O)(=O)C1=CC=C(N2CCOCC2)C(NC(=O)CCCOC3=CC=CC=C3)=C1
C1CC=NN1CCCNC(=O)NCC2=CC=C(OC)C=C2C
O=C(O)CCC(NC(=O)CC1=CC=CC=C1)C(=O)NC2CCS(=O)(=O)C2
O=C(NC=CC=CCC1(CN2CCCCCC2)CO1)C3=CC=CS3
CN(C(=O)NCC1NC(CO)C(O)C1O)C2=CC=CC=C2
COC1=C(Cl)C2=C(C(OC)=C1OC)C3=C(C=C4C(=C3OC)OCO4)CC(C)C(C)C2
NS(=O)(=O)C1=CC=C(N2N=C(C(F)(F)F)C=C2C3=CC=C(Cl)C=C3)C=C1
COC=C1C=C(C2=CC=C3C(N4CCOCC4C)=NC(NC5=CC=C(N6CCOCC6)N=C5)=NC3=N2)C=C1CO
COC1=CC=CC(C(=O)NC2=CC=C3N=CN=C(NCC4=CC=CC(OC)=C4)C3=C2)=C1
C1SC=CC=C(CP(=O)([O-1])OCCOC[N+1]2=CC(=O)[NH1]C3=CC=CC=C32)C1
COC=CC=C(CN1CCC2(CC1)C(N3C=CN=C3)CN2CC)C
CCOC(=O)C1=C(C)NC(=O)N(C(=O)NCCCN2CCN(C3=CC=C4C=CC=CC4=N3)CC2)C1C5=CC=C([N+1](=O)[O-1])C=C5
CC1CC2C(OC(C3=CC=CC=C3)C4=CC=CC=C4)CC1NC(=O)N2
O=C(NC1=CC=CN=C1)N2CCC(CC23)CC(N4CCCCC4)C(=O)N3CC5=CC=C(F)C=C5
COC(=O)C(CC(C)C)CC1=CC=CC(O)=C1O
O=C(NCCC1=CC=CS1)C2CCN(C3=NN4C=C(C5=CC=C(F)C=C5)N=C4S3)CC2
CCNC1C(=CC2=CC=C(OC)C=C2)C(=O)C(=CC3=CN(C4=CC=CC=C4)N=C3C5=CC=C(C)C=C5)C1
CCN(CC(=O)NCC1=CC=C(F)C=C1)C(=O)C2CCC(=O)N(CC3=CC=CC=C3)C2
COC1=CC=C2C(=CC3=CC(OC)=C(OC)C=C3C2=C1)C(=O)CC
CC(C)CC(NC(=O)C(CC(C)C)NC(=O)C(CC1=CC=C(O)C=C1)NC(=O)C2CC2)C(=O)NC(CCCC[N+1](C)(C)C)C(=O)NCC(=O)O
CNCC(=O)NC1=CC(Br)=CC(Br)=C1
CN1C=NC2=CC(C#CC(C)(C)N(O)C(N)=O)=CN=C21
CC=NC=C(C(NCC1=NC2=CC=CC=C2N1CC3CCN(CCO)CC3)=C)C(=O)N(CC4=CC=CC=C4)C=O
COC1=CC=CC=C1C=CC2=NC(=O)C=3C4=C(SC=3[NH1]2)CCC4
O=C(NC1=CC=C(NS(=O)(=O)C2=CC=CC(OC(F)F)=C2)C=C1)C3=CSC(N4CCOCC4)=N3
CCCCOC=C(OC)C=CC=1C2=C(C(=CC3=CC=C(OCCCC)C=C3)OC=14)NC2CCC4
O=CC1OC=CC=C(CNCCN(C2CCCCCOCCOCCOCCOCCNC3CN(CCOCCNC4=CC=CC=C4C(=O)C5=CC=CC=C5C)C3)CC2)N=CN1
CCOC(=O)C1=C(NC(=O)NS(=O)(=O)C2=CC=CC=C2)SC(C)=C1CCC
CCC(C)C(NC(=O)OCC1=CC=CC=C1)C(=O)NC(CO)C(C)C
COC1=CC=C(NC(=O)C2=CC(C)=CC(C)=C2)C=C1NC(=O)C3CCN(C4=CC=CC=N4)CC3
COC1=CC=C(N2C(SCC(=O)N3C4=CC=CC=C4SC5=CC=CC=C53)=NC6=CC=CC=C6C2=O)C=C1
COC1=CC=C(Cl)C=C1NC(=O)CN(C)S(=O)(=O)C2=CC(Br)=CN=C2NC3=CC=CC(C(=O)O)=C3
CC(=O)N1C2=CC=C(S(=O)(=O)N3CCC(C(=O)NCCN4CCOCC4)CC3)C=C2CC1C
CCCC1=C(SC2=CC=CC=C2)N(COCCO)C(=O)[NH1]C1=O
C=CCCCN1CCCC1CN(C(=O)OC(C)C)CC
NC=CC1=CC(=O)C=2N=C(S(=O)CC3=NC(C(=O)O)=CS3)[NH1]C=2O1
O=C(NCC1=CC=C(F)C=C1)C2=CNC3=C(C(O)C=CC=C2)C(=O)NC3=O
O=C(O)C1=CC=C2[NH1]N=C(C=CC3=CC=C4C(=C3)OCO4)C2=C1
O=C1CCC2=CC=C(OCCCN3CCN(C4=CC=CC=C4OCC5CC5)CC3)C=C2N1
O=C(C1=CC=C(C2=CC=C3C=CC=CC3=C2)N=C1)C4=N[NH1]C5=C4CCC5
COC1=CC=CC=C1CN2C(C)=C(C(=O)O)C3=CC=CC=C32
CCCCCCCCC(=O)NC1C(O)C(NC(=O)OC(C)(C)C)C(O)CC1OC2OC(CO)C(O)C(O)C2O
O=C1C(=CC2=CC=C(Br)C=C2)C3=CC=CC=C3N1CC(O)C4=CC=CC=C4
CC1=NN2C(NC(=O)C3=CSC(C)=C3)=CC(C4=CC=CC=C4)=NC2=C1C
O=C1NCCN(C2=CC=C(Br)C=C2)C1CC(=O)NCCCN3CCN(C4=CC=CC=C4C(F)(F)F)CC3
CC1=NC=C(CO)C(CO)=C1O
COC1=CC=C(S(=O)(=O)N(CC2=CC=CC=C2)C3=C(C(=O)NO)C=C(C4=CC=CC=C4C)C=C3C#N)C=C1
COC(C)C1CCC2=CC=C(NC3=NCCN3)C=C2C1
CC(C)CC1=NN=C(NC(=O)CCC(=O)NNC(=O)C2=CC=CC=C2O)S1
CCNC1=C(C#N)C(C2=CC=CO2)=CC(=O)N1C(C)C3=CC=CC=C3
COC1=CC=C(C#CC(C)(C)OC2=CC=C(C(=O)NCC3=CC=CC=N3)C=C2OC)C=N1
CN(C)S(=O)(=O)NC1C2=CC=CC=C2C3=CC=CC(C#N)=C31
O=[N+1]([O-1])C1=CC=C(NC2=CC=C(S(=O)(=O)NC3=NC=CS3)C=C2)C=C1
CN1SC(=NC(=O)C2=CC=CS2)N=C1C3=CC=CC=C3
CC1=NC(C)=CC2=CC=C(NC(=O)NC3=CC=CC=C3COC4=CC=C(S(=O)(=O)N5CCOCC5)C=C4C(F)(F)F)C2N6C(=O)C7=NC(C(F)(F)F)=CN=C7N6C=N1
O=C(C=CC1=CC=C(Cl)C=C1)C2=C(O)C=C(O)C=C2O
CCCCN(CCCC)CC1=CC(C)=NC2=C1C=CC3=CC=CC=C32
COC1=CC=C(NC(=O)OC2=CC=C(C3C=NN(CC4=CC=CC=C4)C(=O)C3=NOC)C=C2)C=C1
O=C(C1=CC=C(Cl)C=C1)C2=CC=C(NC(=O)CN3C=CC=C3)C=C2
O=C(CCCCC1CCSS1)N2C=C3C(O2)C4=CC=CC=C4C(=O)C5=CC(Cl)=CC=C53
COC(=O)C1(OC2OC(CO)C(O)C(O)C2O)CC(C)C(O)C(CC(O)C(C)SCCOC(C3=CC=C(O)C(C(C)C)=C3)C(C)(C)O)C1C
CCN(CC=CC#CC(C)(C)C)CC1=CC=C(OC(F)(F)F)C=C1
ClC1=CC(Br)=C2N=C(C3=NN(CCN4CCCCC4)C=N3)[NH1]C2=C1
CCN1C=C(C(=O)NN)C(=O)C2=CC(OC3CCCCO3)=C(N)C=C21
O=C(NC1=CC=CC(CCN2CCN(C3=CC=C4C=CC=CC4=N3)CC2)=C1)C5CCCN(CC6CCCCCCC6)C5
CC1=CC=C(S(=O)(=O)N2CCC(C(=O)NCCCN3C=CN=C3)CC2)C=C1
CCC(NC(=O)C(CC1=CC=CC=C1)NC(=O)OC(C)(C)C)C(=O)NC(CC(=O)O)C(=O)CON=C(C)OCC
O=C(CC1=CC=CC=C1[N+1](=O)[O-1])NCCCN2CCCC2=O
S=C(CSC1=CC=CC=N1)N2CCCC2
O=C(NC(CC1=CC=C(F)C=C1)C(=O)N2CCC(O)(C3=CC=C(Cl)C=C3)C(CN4CCCCC4)C2OCC5)CC=CC=C5
CCCCCCCC(=O)C(O)CC
O=C(CCCCNC1CCCC1)NC2=CC=C(C=CC(=O)C3=CC=CC=C3)C=C2
CCOC(=O)C1=CC=C(N(CC(C)C)S(=O)(=O)C(F)(F)F)C(NS(=O)(=O)C2=CC=C(C)C=C2)=C1
COC=CC=CC#CC#CC=CC#CCCCSC(=O)C(O)CC
O=C1NCCC2=C1[NH1]C3=C(C(=O)NC4=CC=C(F)C(Cl)=C4)C=CC=C23
COC=C1C=C(CCNC(=O)C2=CC=C3C(=C2)N(C)C(=O)CS3)C=C1
COC1=CC=C(C(=O)C(C2)=CC3=CC=CC=C3OC2=O)C=C1
COC1=CC=C(NS(=O)(=O)CC2=NC3=CC=CN=C3S2)C=C1S(=O)(=O)N4CCN(C)CC4
O=C(COC1=CC=C(S(=O)(=O)NCC(F)C2=CC=CC=C2)C=C1)NCC3=CC=C4C(=C3)OCO4
CC1(C)NC(=O)C=2N=C(C3=CC=C(OCC(=O)NC(C(=O)O)C4=CC=CC=C4)C=C3)[NH1]C=2N(CC5=CC=CC=C5)C1=O
O=C(CSC1=NC2=C(F)C=CC=C2S1)N3CCN(C4=CC=CC=C4Cl)CC3
COC=C1C=C(CNC(=O)C2CCCN2S(=O)(=O)C3=CC=C4C(=C3)NC(=O)C(C)S4)C=C1
NCCCCC(NC(=O)C(CC1=CC=CC=C1)NC(=O)C2CCCN2C(=O)C(NC(=O)CC3=CC=CC=C3O)C4=CC=CC=C4)C(=O)C5=NC6=CC=CC=C6O5
CC1=CC=CC(C)=C1C2NC3=CC(C(=O)O)=C(CO)N=C3NCCC2
COC1=CC=C([N+1](=O)[O-1])C=C1NS(=O)(=O)C2=CC=C(OC)C=C2
CC(C)CCCC(C)CCC1C(C)C2CC3CCC4CC(O)CCC4(C)C3CCC12C
CC(CC(N)C(=O)O)C(=O)O
CCCCNC(=O)C1=CC=C(N2CCC(OC3=CC=CC=C3C(F)(F)F)CC2)C(N4N=CC=N4)=C1
COCCN1C(S)=NC2=CC(C(=O)N(C)CCC3=CC=CC=C3)=CC=C2C1=O
FC(F)(F)C=CC=CC(CC1=CC=CC=C1)CN2C=C(CN3C=NC=C3CNC4=CC=C(Cl)C=C4)N=N2
CCC(=O)NC1=CC=C(NC2=NC3=CC=CC=C3S2)C=C1
CNC=1C=CN(C2CCCN(CC3=CC=C(C4=CC=C(CN5CCCC(O)C5)N=N4)C=C3)C2)N=1
CC1=CC=C(C(=O)NC(=S)NC2=CC=C3C=CC=CC3=C2)C=C1
O=C1CSC(=S)N1C2=NC3=CC=CC=C3S2
O=C(NC1=C2C=CC=CC2=NC3=CC=CC=C13)C4=CC=NC=C4
CCC(CC)(CCCCNCC1=CC=C2C(=C1)NC(=O)C2)C3=CC=CC=C3
CN1CCN(C2=NC(N)=NC(N3CCCC4=CC=CC=C43)=N2)CC1
O=C1C2=CC=CC=C2N=C3N1CCCC3
C1=CN=C(N2CCN(C3=CSC(NCC4=NC=CS4)=N3)CC2)N=C1
FC(F)(F)C1=CC=C(N2C=C(C3=CSC(NN=CC4=CC=CC=C4)=N3)N(C5=CC=CC=C5)C2)N=C1
COC1=CC(CNC2=CC=CC=C2C(=O)C3=CC=CC=C3N)=CC=C1O
CC1=CC=CC(N(C(=O)C=2N=NSC=2C)C(C(=O)NC(C)C)C3=CC=C(O)C=C3)=C1C
N=C(N)NCCCCN1C(=O)C=2[NH1]C=NC=2CNC(=O)CNC(=O)C(CC3=CC=C4C=CC=CC4=C3)NC(=O)C5=CC(C(=O)O)=CC=C5NC1=O
COC1=CC(OC)=C(C(=O)OCCN(C)C2CCCCC2)C=C1OC
O=C(N=C(SCC1=CC=CC=C1Cl)NCCN2CCOCC2)C3=CC=C(F)C=C3
CCCCCCC(C)(C)C1=CC=C(OCCC(C)C)C(O)=C1
CCC1=CC=CC=C1C(C(=O)O)N2CCC3=CC(Br)=CC(Br)=C3C2
O=CC1=CN(CC2=CC=CC=C2)N=N1
CC1=CC=CC(C)=C1OCC(=O)NC(CC2=CC=CC=C2)C(O)CN(CC3=CC=C4C(=C3)OCO4)S(=O)(=O)C5=CC=C(C)C=C5
FC1=CC=C2[NH1]C(C=C3C=C(CC4=CC=C(N5CC(CN6C=NC=N6)OC5=O)C=C4)C=C3)=NC2=C1
NC1=NC(N)=C2C(CSC3=CC=CC=C3)=C(Cl)C=CC2=N1
N#CC1=NC(NCCCN2CCCCC23)=NC=C(CC4=CC=CC=C4)N=C(NC5=CC=CC=C5)N=C13
CN(C)CCNC(=S)NC1=CC=C(Cl)C=C1
O=C(O)CCCNC(=O)C1=CC=C2C(C=NN2C3=CC=C(F)C=C3)=C1
O=S(=O)(N1C=NC=N1)C=C2C=C(OC=C3C=C(CC4=CC=CC=C4C=5C=N[NH1]C=5)C=C3)C(F)=C2
CC1C2C=3[NH1]C4=CC(Cl)=CC=C4C=3CCN2C(=O)C(CC(=O)NCC5=CC=CS5)CC1C(=O)N6CCN(C(=O)C7=CC=CO7)CC6
CC(=O)NC=CC=C(S(=O)(=O)NC1=NC2=CC=CC=C2N=C1N3CCC4(CC3)OCCO4)C
O=C(NS(=O)(=O)C1=CC=CC=C1)C2=CC(Cl)=C(OC3=CC(Cl)=C(Cl)C(Cl)=C3)C=C2F
C[N+1](C)(C)CCCNC(=O)C1=CC=CC=C1C(=O)C2=CC=CC=C2
COC=C1C=C(C2=CC(C3=CC=CC=C3)=C(C=CC(C)=O)C(OC(C)=O)=C2)C=C1
O=C(O)CC(CC=NC(CC1=CC=C2C=CC=CC2=C1)C=O)OC3CCCC3
O=CC1=CN(CCN2C=CC=C2)C3=CC=CC=C13
COC1=CC=C(NC(=O)C=2C=NN(C3=CC=CC=C3C(F)(F)F)C=2C4=CC=C(Br)C=C4)C=C1
C=CC1CC1(NC(=O)C2CC(OC(=O)N3CCN4CCCC4C3)CN2C(=O)C(NC(=O)C(NC(=O)OCC5=CC=CC=C5)C(C)C)CC(C)(C)C)C(=O)O
OC1=CC=C2C(CNCCC3=NC4=CC=CC=C4[NH1]3)=COC2=C1
O=C(O)CCC1=C(C2=CC=CC=N2)C3=CC(C(F)(F)F)=CC=C3N1CC4=CC=CC=C4
COC1=CC=C(OC)C(N2C(=O)CC(N3CCN(CC4=CC=CC(OC5=CC=C(Cl)C=C5)=C4)CC3)C2=O)=C1
CCCCOC(=O)NS(=O)(=O)C=1SC(CC(C)C)=CC=1C2=CC=C(CN3C=CN=C3)C=C2
C=CCNC(=O)C(C)SC1=NC2=CC(Cl)=CC=C2C(=O)N1C3=CC=C(OC)C=C3
C#CCOP(=O)(COCCN1C=NC2=C(N)N=CN=C21)OC
CC=1C=C(C)N(CC2CN(C(=O)C3=CC=C(O)C=C3O)CCO2)N=1
CC(=O)NC(=S)NC1=CC=CC(S(=O)(=O)N2CCOCC2)=C1
CC1=NC(C)=C(C(=O)N2CCC(CN3C=CN=C3C)CC2)S1
CNC1=NC(C)=NC2=C1OC(C)C(=O)N2C3=CC=C(C(C)C)C=C3Br
O=C(O)C1=CC=C(C2=NN=C3N2CCC3)C=C1
NC(=O)C1=NOC(C2=CC(Cl)=C(OCCN3C=CC=N3)C(Cl)=C2)=N1
CCOC(=O)C1=CC=C(OC2=CC=C(OC3=CC=CC=C3C)C=C2)C=C1
CN1C=CC=C1C=NNC(=O)C2=C[NH1]C3=CC=CC=C23
O=C(NC1=CC=CC(C(F)(F)F)=C1)C2=CC(SC3=NC=CC=N3)=CC=N2
CCOC(=O)C1=C(CS(=O)(=O)C2=CC=CC=C2)NC(=O)NC1C3=CC=CC=C3[N+1](=O)[O-1]
CN1C=C(NC(=O)C2=CC(NC(=O)C3=CC(C(F)(F)F)=CN=C3)=CN2C)C=C1C(=O)NCCN4CCOCC4
CC#CCN1C(N2CCCC(N)C2)=NCC1C(C)O
COC1=CC=C(C2CC(=O)N(C3=CC=CC(Cl)=C3Cl)C2=O)C=C1
COC=C1C(C(=O)N(CC2=CC=C(Cl)C(Cl)=C23)CCCCNC3C)=CC(OC)=C1OC
COC1=CC=CC(OC)=C1OCCCN2CCN(CCCC3=CC=CC=C3)CC2
COC1=CC=CC(CC2OC3=CC(C)=CC(OCCNCCC(=O)O)=C3C2=O)=C1F
CSC1=NN=CN1N=CC2=CC=CC=C2N=C(C3=CC=CC=C3Cl)C(C4=CC=CC=C4)C
COC1=CC=C(S(=O)(=O)N(CC(=O)N2CCN(C3=CC(C)=CC=C3OC)CC2)C4=CC=CC=C4C)C=C1
CCC1=NN=C2N1C3=CC=C(Cl)C=C3C(C4=CC=CC=C4)=NC2
O=C[NH1]C(=O)N(CCC(O)C(COP(=O)(O)OCC1OC(N2C=CC(N)=NC2=O)CC1[N-1][N+1])=NO)CO
CC1C2=NC3=CC=C(C)C=C3N2CCN1C
COC1=CC(N2CCC(N(C)CC(C)C)CC2)=CC=C1NC=3N=C4C=CC=C(NC5=CC=C(Cl)C=C5Cl)N4N=3
CC1=CC=CC(OCCCC(=O)NC(=S)NC2=CC=C(N3CCN(C)CC3)C=C2)=C1
COC1=CC(C(=O)NCCCN2OC(C)=CC2=O)=CC(OC)=C1OC
C=CC(C)C=CCC1COC2(CCCCC2)OC1CC(=O)OC
COC1=C(CNC(=O)CNC2=CC=C(C#N)C=N2)C=C(OC)C=C1OC
COC1=CC=CC=C1C=NNC(=O)NC2=CC=CC=C2C(F)(F)F
O=C(O)C1CC=CCC1C(=O)OCCC(CCCCC2=CC=CC=C2)CCC3=CC=CC=C3
CCOC(=O)NC(=O)CC1=C(F)C=CC=C1F
C=C(C)C1CCC(C)=CC12C=C(O3)C(CCCC4CCC(O)C43)O2
CC1(OC2CCC(C(=O)O)C3C24)CCCC5CC(O)CCC5(C)C4CCC13C
COC1=NC2=CC=CC(C(=O)NC3CCC(O)CC3)=C2N1C
CC(=O)C(CC(=O)O)NC(=O)CCCOP(=O)(O)O
COC=CC=C(CN(CCC(=O)NCC1=CC=CS1)C(=O)COC2=CC=C(C)C=C2C)C
CCN(CC)CCN1CN(C)C2(C(=O)NC3=CC(Cl)=CC=C32)C1CC4=CC=CC=C4CC
CN1C2CCC1C(C(=O)OCCC3=CC=CC=C3)C(C4=CC=C(Cl)C(Cl)=C4)C2
CN1C(=O)N(C)C2=CC(C3=CC=CN=C3)=CC=C21
COCCN(C1C=CC2=CN=C(C3C4=NN(CC(=O)NC=5C=C(C)ON=5)C=C4CNC3)OSC2=C1)S(C)(=O)=O
CCCCCCCCCCCCCCCC(=O)NCC1=CC=C(C=CC(=O)NO)C=C1
CN1CCCC(NC(=O)C(CC2=CC=C(F)C=C2)NC(=O)CCC(=O)O)C1C(=O)N3CCCC3C(=O)NCC4=CC=CC=C4
CC1=CC=C(C)C(C(NC2=CC=CC=N2)C3=C(O)C4=CC=CC=C4N(C)C3=O)=C1
CCCCOC=C1C=C(C(=O)N(N=CC2=C[NH1]C3=CC=CC=C23)C4=CC=CC=C4)C=C1
C=C(C)CC1CC(C23)CCC(C)C(CCCC(C)C4C5C6OCC5(C)C(O)C(C)(C)C6CC42)C13
O=CC1=CN(CCCCSC2=NN=C(CCCCCCC3=NN=C(C4=C[NH1]C5=CC=CC=C45)O3)N2C6=CC=CC=C6)C(=O)[NH1]1
CC=1C=C(C2=CN(C)C(=O)C=3N=CN(C)C=32)SN=1
COC1=CC=C2C(CC(=O)NC(CC(=O)O)C3=CC=CC=C3Cl)=COC2=C1
O=C(O)C=C1C=C(OC2=CC=C(CN3C=NC4=C3NC=NCC4O)C=N2)C=C1
CCCCCCCCCC1OC(=O)C2=CC=CC=C21
CC1CCCN1CCCOC2=CC=C(C3=CC=C(C=4N=N[NH1]N=4)C=C3C)C=C2
FC1=CC=C(NCCCN2CCC(COC3=CC=CN=C3)CC2)N=C1
CC1=CC(S(=O)(=O)NC2CCS(=O)(=O)C2)=CC=C1OCC(=O)N3CCCCC3
COC1=CC=CC=C1N2C(=O)CC3=CC=CC=C3C2=O
CC1(O)C2CC3C=CC4=CC(=O)CCC4(C)C3(Cl)C(Cl)CC2(O)C1
CC1=C(CCN2CC=C(C3=CC=CC(C(C)C)=C3)CC2)[NH1]C4=CC=C(F)C=C14
CCN1N=C(NC(=O)C2=CC=C(C3=NC(C4=CC=C5N=CC=CC5=C4)=NO3)C=C2)C6=CC=C(C)C=C61
CCOC=CC=C(NC(=O)C1=CC=C2N=C(C3=CC=CO3)C(C4=CC=CO4)=NC2=C1SC5=NN=NN5CCC)C(F)(F)F
CC1=NC(=S)N=C2[NH1]C(C)=CN12
C=C=CCC1CCC(C)C2C(=O)OC(C(C)(C)O)CC12
CSCCC1NC(=O)C(NC(C)=O)CSSC(C)(C)C(C(=O)O)NC(=O)C(CC(=O)O)NC(=O)CNC(=O)C(CCCN=C(N)N)NC(=O)C(CO)NC1=O
C1N(C)CCOC=CC=C1NC2=C(C(=O)C3CC3)C=NC=CC=C(C4=CC(F)=C(O)C(Cl)=C4)N=C2
CN(C)C(=O)C=1ON=C(C2=CC=CS2)C=1C(=O)N3CCN(C4=CC=CC=C4)CC3
CCCC(=O)C1=CC=C(OCCOCCOCCO)C(CCC)=C1
CNC(=O)C(C)CN(CC1=CC(Br)=CC2=C1OCO2)CC(C)N
CCOC(=O)CCCCN(C(=O)C(CC1=CC=CC(C(=N)N)=C1)NS(=O)(=O)C2=CC=C3C=C(C)C=CC3=C2)C
O=C(CNC1CC1)N2CCC3=NC(C4=NOC(C5=CC=CO5)=N4)=CC=C3C2
CN1C=C(C=2C=CN3C(C4=CC=CC(NC(=O)C5=CC=CC=C5)=C4)=CN=C3C=2)C=N1
C=CC1=CN(CC2=CC=C(CO)C=C2)C=NCCC(C(C)(O)C3=CC=C(F)C=C3)CC1
O=C(CSC1=NC(=O)N(CC2=CC=CN=C2)C3=C1CCCCC3N)CC4=CC=CC=C4
C=CCNC(NC(=O)C1=CC=CC=C1)=C2C(=O)CC(C)(C)CC2=O
CCCCNC(=O)CNC(=S)N(CCC1=CC=CC=C1)CC2=CC=CS2
O=CC1=COC2=CC=CC=C2OCC(O)C(O)C1O
COCC(NC(=O)C1CC(OC2OC(CO)C(O)C(O)C2O)CN1C(=O)C(NC(=O)C(NC(=O)C(C)C)C(C)C)CC)CC(=O)C(=O)NCC(=O)O
O=C1C(=CC2=CC=CN2CC3=CC=C(Cl)C(Cl)=C3)C(=O)C4=CC(Cl)=CC=C41
O=C(O)C1=CC=CS(=O)(=O)N(CC2=CC=C(C3=CC(Cl)=C(Cl)C=C3Cl)C=C2)C4=CC=CC=C4C(=O)N5CCC(C(=O)NN=CC6=CC=CO6)CC5C=C1
O=C(O)C=CCC=CCC1C2CCC(C2)C1NS(=O)(=O)C3=CC=C(C4=CC=CC(Cl)=C4)C=C3
NC1=CC(C2=CC=CC=C2)=NC(C3=CC=CC=C3)=N1
CCCCCC(=O)CC1OC(O)(C)C(O)C(O)C1O
O=C(O)C1=CC(NC(=O)C2=CC=C(N3C=C(Cl)C=N3)S2)=CC([N+1](=O)[O-1])=C1
CC(CCC1=CC=C(O)C=C1)(NC(=O)C=2C=CN(C3=CC=CN=C3)N=2)C(=O)NC4C(O)COC4C
C1OC=CC=C(C2=NN(C3=CC=CC=C3)C=C2C=NNC4=CC(OC)=C(OC)C=C4)C1
COC=CC=C(C(C(=O)NC(C)(C)C)N(CC1=CC=CN=C1)C(=O)C=2SN=C(C(N)=O)C=2NC)COC
COC1=CC=CC2=C1OCC(C(=O)NC3=NC(C4=CC=CC=N4)=NS3)C2
CCC(CO)NC1=NN=C(C2=CN=C3[NH1]C=C(C4=CC(Cl)=C(O)C(Cl)=C4)C3=C2)O1
CCOC1=CC=C(NS(=O)(=O)C2=CC=C(NC(=O)C(C)Br)C=C2)C=C1
COC(=O)C1=CC=CC=C1C2=CC=C(C3=CC=CC(CN4CCN(C)CC4)=C3)C=C2
NC(CC(=O)N1CCN2C(CN3CCCCC3)=CN=C2C1C)C4=CC(F)=C(F)C=C4F
CC1=NC(N)=CC=C1CNC(=O)CN2C(C)=CC=C(NS(=O)(=O)C3=CC=CC=C3F)C2=O
CCCCN1N=C(NC2=CC=CN=C2C)C3=CC=CC=C3C1=O
CCOC(=O)C1CCN(C(=O)CNC(=O)C2=CC=CC=C2F)CC1
COC(=O)CC1C2=CC=CC=C2S(=O)(=O)N1CC3=CC=CC=C3
NS(=O)(=O)C1=CC=C(N2N=C(CO)C=C2CCC(O)CCC=O)C=C1
CN(C)C=CC=C(C=NNC1=NC(N)=C([N+1](=O)[O-1])C(N)=N1)C
O=C(NCCNC1=NC=CC=N1)C2=CC=C(F)C=C2
CN(C)S(=O)(=O)C1=CC=C(C(=O)NC2=NN=C(C=CC3=CC=CC=C3)S2)C=C1
CCN(C(=O)C1=CC=C(S(=O)(=O)N2CCCCCC2)C=C1)C3=CC=CC=C3
CCN(CC)CCC(C)CNC1=NC(N)=C2C=CC(Cl)=CC2=N1
O=C1C2=CC(I)=CC=C2N=C3N1C4C(O)CCCC4N3CC5=CC=CC=C5
CC(C)S(=O)(=O)ON1CC2=CC=CC=C2C1=O
CN1CCN(CC2=CC=C(NC3=NC=C4C5=CC=NC=C5N(C6CCCC6)C4=N3)N=C2)CC1
CN(CC(=O)N1CCCC1C(=O)NC)CC(=O)C2=CC(Cl)=CC=C2Cl
CCCC1=CC(=O)N2N=C(N3CCC(C(N)=O)CC3)SC2=N1
CC(NCCC1=NC(=O)C=C(Br)N1CC2CC2)C3=CC=CC=C3
CC1=NC=NC(N2CCC(C)CC2)=C1C#CC3=CC=C(N)N=C3
COC1=CC(OC)=C(N=CC2=CC=C(O)C=C2O)C(OC)=C1
O=S(=O)(NC1=CC=C(Cl)C=C1)N2CCCCC2
CC1=CC=C2C(N3C(CC4=CC=CS4)=NN=C3SC2)=N1
CCOC(=O)C1=CC=C(N)C=C1NC(=O)NC2=CC=C(O)C(CC)=C2
NC1=NC(=O)C2=C([NH1]1)NCC(CC3CCC(C4=NC(C5=CC=C(F)C=C5)=NO4)CC3)C2
CC1=CC=C(S(=O)(=O)NC2=C(C(=O)O)C=CC=C2C)C=C1
NC(=O)NC1=CC=C(NC2=CC(NC3=CC=CC(Cl)=C3)=NC(N)=N2)C=C1
CCC(=O)NC1=CC=C(N(CC)C2=NC(C)=NC=C2OC3=CC=CC=C3F)C(N)=N1
CC(O1)C2COC(=O)C2=CCC3C1CCC4(C)C3CCC4(C)OCC5=CN(C(CO)CC6=CC=CC=C6)N=N5
CCCC(SC1=NC=2C(=O)N(CC3=CC=CC=C3)C=NC=2[NH1]1)C(=O)O
C=CCC=CC1(OCC(C)CC)CC(C)(C)CCC2(OC(=O)C3=CC=CC=C32)C1O
COC(=O)C1C(=O)C=C(NC2=CC=CC=C2C)CC1C
O=C(C(=CC1=CC=C(O)C=C1)C2=CC=CC=C2)C3=CC=CC=C3
CC1=CC=C2C(C3CCC(N4CCN(C(=O)C5=CC=CC=C5)CC4)CC3)=CSC2=C1
NNC(=O)CCC1=C(C2=CC=CC=C2)[NH1]C3=CC=CC=C13
NC=C1C=CC(CN2C(=O)N(CC3=C(F)C=CC=C3F)C4=CN=C(NC5CC5)N=C42)=C1
CC=1N=C(C2=CC=CN=C2)SC=1C(=O)NC3=CC=CC=C3C(=O)NCC4=CC=CC=C4
CS(=O)(=O)N1C2=CC=CC=C2C3=NC(CN4CCN(C5=CC=C(Cl)C=C5Cl)CC4)=CC=C31
O=C(O)CCN1C(=O)NC2=C(CCC3=CC=CC=C3)C=CC=C21
CCCCCCOC1=CC=C2C(=O)C(C(=O)NCCCCC3=CC=CC=C3)=COC2=C1
CC1=NC2=CC=CC=C2N1CCC(=O)NC3=NC4=CC=C([N+1](=O)[O-1])C=C4S3
CCCN(C(C)CO)C(=O)C=CC1=CC(CN2CCCC2)=CN=C1[O-1]
O=C(NC1=NC=CC=N1)C2=CC=C(NC3=NC(Br)=CC(Br)=N3)C=C2
CC1=CC=CC=C1CC2=NC3=CC(C(=O)O)=CC=C3N2C
COC1=CC=C2C(=C1)C=C(N2CCCS(=O)(=O)NC)CCC(C(=O)N3CCN(C)CC3)CNC(=O)NC4=CC=C(F)C=C4
CCOC(=O)C(CC(C)C)N(C(=O)C(C)(Cl)Cl)C1=CC=C(O)C=C1
C=1CC=C(C2)NN=C(C34CC5CC(CC(CC(=O)O)(C5)C3)C4N)C2N=1
FC1=CC(Cl)=CC(Br)=C1COC2=CC=C3C(=C2)C(O)(C(F)(F)F)C4=CC=CC=C43
NCCC(=O)NC(CCC(=O)NCCN1C=CC2=CC(NC(=O)C3=CC=CC=C3)=NC=C2C1=O)C(=O)O
C=C1C(=O)OCC2C(C)C3C=CC(=O)C3(C)C(O)C12
COC=CC=CC(C(=O)OC1=CC=CC(OC)=C1C(=O)CC(CO)OCC)=O
CCN(CC)CCOC(=O)C1=CC(C(=O)C=CC2=CC=C(OC)C(OC)=C2)=CC=C1O
CC1=CC=C(C=C2CC(C)C3=CC(C)=CC(C4=CC=C(C#N)N4C)=C3O2)C=C1
CC1=CC=C(C)C(C=NNC(=S)NC2CCCCC2)=C1
O=C(CNC1CC2C=COC2=NC1)NC3=CC=CC=C3N4CCOCC4
CN(CC(C)(C)O)C1=NC=CC=C1CNC(=O)C2=CC3=CC(Cl)=CC=C3[NH1]2
COC(=O)C(CN1CCC(C)CC1)NC(=O)C2=CC=C(OCC3=CN(C4=CC=C(C)C=C4)N=N3)C=C2
COC1=CC=C2C=CC=CC2=C1C(=O)NCCCCCCN3CCC4=CC(F)=CC=C4C3
O=C1CCC2=CC(C3=CC=C4C(=C3)C5C(C4)CC(=O)N5CCCN6C=CN=C6)=CN=C2N1
CN(C)C1=CC=C(C=CC(=O)C2=CC=C(N(C)C)S2)C=C1
CN1CCC(OC2OC(COC(=O)NC3=CC=CC=C3I)C(O)C2O)CC1
CCOC=C1C=C[NH1]C=C1C=O
CC1=CC=CC=C1OCC2=NC(CO)=C(O)C(=O)[NH1]2
CC(C)(C)OC(=O)NCC1CCC(C2=NC(C3=CC=C4C=CC=CC4=N3)=NO2)CC1
O=C1C=2[NH1]C3=CC=C(Br)C=C3C=2N=C(C4=CC=CC=C4)N1C5=CC=CC=C5
C[N+1](C1)(C)C=CC=C(C(=O)NCC2=CC=CC=C2SCC3=CC(C(=O)NCCCCN(C)C)=CC(NC(=O)C4CCCC4)=C3F)C1
CCCCCCCCCCCCCCCCNC(=O)NCCCl
O=C1C2CC3N(C2)C(C(=O)N1CC4=CC=CC=C4)C3(CO)COC(=O)N5CCCCC5
CN1C(=N)NC(C2=CC=C(Cl)C(OC)=C2)(C3=CC=C(C4=CC=CC=C4)C=C3)C1=O
CC(C)CNC(=O)C(NC(=O)C1=CC2=CC=CC=C2[NH1]1)CCC3=CC=C(C(O)(C(F)(F)F)C(F)(F)F)C=C3
C=CC=1OC2=CC=CC=C2C(=O)C=1C3=CC=C(C4=CC=CC=C4)O3
CCN(CC)CC(=O)NC1=CC(OC)=CC=C1OC
CC1=CC=C(NC(=O)C2CCC(=O)N2)C(Cl)=C1
CC(CC1=C[NH1]C2=CC=CC=C12)(NC(=O)OC3C4CC5CC(C4)CC3C5)C(=O)NC6CCCCC6
OC1=CC=C(C(=S)NCC2=CC=C(Cl)C(Cl)=C2)C=C1
NC1=CC=C2C(=C1)OC(=O)N2CC3=CC=CO3
CCCCCC1=CC=C(C2=NN(C3CCCC3)C=4[NH1]C=NC(=O)C2=4)C=C1
CC1=CC(=O)OC2=C3C(=CC=C12)OC(C)(C)C(OC(=O)C45CCC(C)(C(=O)O4)C5(C)C)C3OC(=O)C67CCC(C)(C(=O)O6)C7(C)C
CC(C)N(C)C(=O)CN1C(=NC(=O)CC(C)(C)CC=O)SC2=C1CCN(C3CCOCC3)C2=O
CCCCCCCCCCCCCCCCCCCC(=O)C1=NOC(C2=CC=C(C(=O)O)C=C2)C1
COC1=CC=C(CCN(C)C(=O)C2=CN=C(OC)C(CC(C)C)=N2)C(OC)=C1OC
C1CCC(=O)NC=NC(C)=C1C(=O)NC(CC2=CC(F)=CC(F)=C2)C(O)CNCCN(C3=CC=CC=C3)C(C)=O
CC(=O)C1=CC=CC(N2CCN(C3CCCCC3)CC2)=C1
CC(C(=O)NO)NC1CCCCC1=O
O=C(C1=CC2=C(C=C1F)OC3(C2)C(=O)C4=CC=CC=C4C35OC(=O)C6=CC=CC=C65)N7CCOCC7
CC=C1C=CC(NC2CN(C(=O)C3CC(=O)N(C4=CC=C5C(=C4)OCCO5)C3)CC2)=C1C
C1C=NOC1(NS(=O)(=O)C2=CC=C(NC(=O)CNC(=O)C3=CC=CO3)C=C2OC=C)C
COC1=CC=C(C(=O)NC2=NC(C3=CC=CC=C3)=C(CC4=CC=CC=C4)S2)C=C1
CC=1C=CSC=1C(C)(C)NCC2=CC(Cl)=CC=C2OC
CCCN(CCC)C1=NC(C)=NC2=C1OC3=NC(C(C)C)=C4C(=C32)CC(C)(C)OC4
CC1=CC(NC(=O)NC2=CC=CC=C2)=CC=C1NC(=O)C=3SC4=NC=CC=C4C=3NC5=CC=CC=C5
CCC(C)C(NC(=O)C(CC(C)C)NC(=O)C(S)CC1=C[NH1]C2=CC=CC=C12)(O)NCC(=O)NC(CC(=O)NCC(=O)NC(CC(C)C)CN)=O
CCCCOC(=O)NS(=O)(=O)C=1SC(CC(C)C)=CC=1C2=CC=C(CNC(CO)C(C)=O)C=C2
CCC(C)S(=O)(=O)N1CCC2(CCCN2)CC1
CN(C)CCNC(=O)C1=CC(C2=C[NH1]C3=NC(N4CCCC4)=NC=C23)=CC=C1Cl
O=C(C=CC1=CC=C(Cl)C(Cl)=C1)NCCCC2CNCCC(NC(=O)NC=CC=CC3(CC=[N+1][NH1]3)C)C2
O=S(=O)(NCCCN1CCOCC1)C2=CC=C3C(=C2)CNCC3
CCCC(=O)NC1=CC(NCCCC)=NC(NC2=CC=C(O)C=C2)=N1
CC=1N=C(S)N(CC2=CC=C(OC)C=C2)C(=O)C=1CC3=CC=C(F)C=C3
CCN(CC1=CC=CC=C1)S(=O)(=O)C2=CC=C(Br)C=C2
CC(C)OC(=O)C1=C(O)C(C#N)C(O)(C2=CC=C(F)C(Br)=C2)C1CC(=O)C3=CC=CC=C3
O=S(=O)(NCCCNCCNC(=O)CN1C=NC=N1)C2=CC=C3C=CC=CC3=C2
O=C1CNCC(=O)N1CCCN2CCN(C3=CC=C(F)C=C3)CC2
CC1=CC=CC=C1OC2=NC(N)=NC3=NC=CC=C23
CS(=O)(=O)C1=CC=C(N2N=C(C(F)(F)F)CC2C3=CC=C(Cl)C(Cl)=C3)C=C1Cl
O=C1C2=CC=CC=C2C(=O)N1CC3CCOC3
CC(C)(NC1=NC=NC2=CC=C(Cl)C=C12)C3=CC=CC=C3
CC(=O)C1=CC(C(=O)C2=CC=CC(Cl)=C2)=C[NH1]1
CC(C1)C(=O)N(C2=CC=C(Cl)C=C2)C(=O)N1CC(=O)NCC3=CC=CC(Cl)=C3
O=C1C=CC(Br)=NN1CCNCCCCCNCCOC2=CC=CC(Cl)=C2
CC1(C)SC2C(NC(=O)COC3=CC=CC=C3)C(=O)N2C1C(=O)NC(CC4=CC=CC=C4)C(O)C(NC(=O)C(C(C)C)N(C)C)C(=O)NC5C6=CC=CC=C6CC5O
C1C=CC=CC1(NC2=NN=C(SCC(=O)N3CCCC4=CC=CC=C43)C5=CC=CC=C25)C
COC1=CC=C(C2C=NC3=C(C=NN3C4=CC=CC=C4)C2)C=C1
COC1=CC=CC=C1OC2=C(NS(=O)(=O)C3=CC=C(C)C=C3)N=C(C4=NC=CN4C)N=C2OCC#CCO
CCN(C)CC1=CN=C2[NH1]C(CC3=C[NH1]C4=CC=CC=C34)=NC2=C1
O=C(NC1=CC=C(C2=NOC(C(F)(F)F)=N2)C=C1Cl)C3=CC=C(Cl)C=C3Cl
CCC1=CC=CC2=C1NN=C(C(=O)OC)C3=C(NCCCNC(=O)C=4C=C(C5=CC=CC=C5F)[NH1]N=4)N=CN=C32
N#CC1=CC=CC(NC(=O)N2CCCCC2C3=CC=CS3)=C1
CC1=CC(OC(=O)C2=CC=CC(N)=C2)=CC=C1[N+1](=O)[O-1]
BrC1=CC=CC=C1CNCCOCCNC2=CC=NC3=CC(Br)=CN=C23
CC12CCC(O)CC1=CCC3C2CCC4(C)C(O)CCC34
COC1=CC=C(CCNC(=O)C2=CC(S(=O)(=O)NC3=CC=CC=C3C)=CC=C2N4CCOC(C)C4)C=C1
O=C(C1=CC=CO1)N2CCOCC2
COC(=O)C(=CNC(=O)C1=CC=CC=C1)C(=O)OC
BrC=CC=CCCCCCC1=CC=CC(C2=CC=CC(C3=CC=CC=C3)=C2)=C1C
N#CC1=NC(NCC2=CC=CC=C2)=C3C(=N1)C(O)C4=CC=CC=C43
COC(=O)C1=CC=CC=C1NC(=O)C2CCCN2C(=O)OCC3=CC=CC=C3
CCCCC(C)(O1)CC2=C(CC(C)(C)CC2=O)N(CCC)C(=N)C1C#N
COC1=CC=C(NCC2(CCN(C3=CC=C(N)C=C3)CC2)OC=O)C=C1
CC(C)OC1=CC=CC=C1N2CCN(C3=NC=C4C=CC(=O)N(CC(C)O)C4=N3)CC2
O=C1NCC2=NC(C3=CC=C(Cl)C=C3)=CC=C2N1C(CO)C4=CC=CC=C4
CC=C1C=C(C(CCC(N)C(=O)O)C(=O)NC(CC2=CC=CC=C2)C=O)OC=C1
COC1=CC=C(CCC(=O)NC2=CC=C3C(=C2)OCO3)C=C1
CN1CCN(S(=O)(=O)C2=CC=C(I)C=C2)CC1
CC1=CC=CC(NC(=O)CSCC(=O)NNC(=O)C2=CC=CC=C2)=C1
CC1=CC(C)=C2C(=C1)C(SCC(=O)OCC3=CC=CC=C3)=NN2C
C=CCC(CC(=O)NC(CO)CC1=CC=CC=C1)C(=O)O
O=C(NC(=S)NC1=CC=CC2=C(O)C=CC=C12)C3=CC=CC=C3
CC1(C(=O)NC2=CC=CC3=CC=CC=C23)CCN1CC4=CC=CC=C4
CCOC1=CC=CC=C1CNC(=O)C2NC(=O)N(CC3=CC=CN=C3)C(=O)C=4C(C)=C(C)SC=42
CC(=O)NC1=CC=C(N2C=C(C#N)C(=O)C(CCC3=CC=CC=C3)N2C)C=C1
CCN(CC)CC(=O)NC1=CC=C(CCCCC2=NN=C(NC(=O)CC3=CC=CC(OC(F)(F)F)=C3)S2)N=N1
CC12CCC(=O)C=C1C=CC3C2CCC4(C)C3CCC4(O)C(=O)CO
CC1=CC=C(CCNC(C)=C(C(=O)OCCOC2=CC=CC=C2C=3)C(C)=CC4=NC=NN4C=3)C=C1
FC(F)(F)C1=CC=C(C2=NC(C3=CC=CC=C3)=NO2)C=C1
CCN(CC)S(=O)(=O)C=C1C=C(C(=O)NCC(C2=CC=CS2)S(=O)(=O)C3=CC=CC=C3)C=C1
O=C1C=C2OC3=CC=CC=C3C2=NN1CSC4=CC=C(O)C=C4
FC(F)(F)C(F)(F)C(F)(F)C(F)(F)C(F)(F)C(F)(F)C(F)(F)C(F)(O)C(F)(F)C(F)(F)F
CCC(C)C(=O)C1C2=C(CCCC2=O)OC3=C1C(=O)CC(C)(CC)C3
CC(=O)NC1CCOCC(C(=O)NC2=CC=C(C3=NC4=CC=CC=C4S3)C=C2)C1
CCCC1=NC2=CC=CC=C2N1CCC(=O)C3=CC=CC=C3
CC(C)(C)C1=CC=CC(NC(=O)C2=CN=C3C(=N2)C4=CC=C(Cl)C=C4S3)=C1
CN(C)C1=CC=C2C(=C1)C(C3=CC=C(C#N)C=C3)=NC(=O)N2C
CCOC(=O)C1CC2C(CCN2CC=3C=CSC=3)N1C
O=C(NC(CC1=C[NH1]C2=CC=CC=C12)C(=O)O)C(CS)CC3=C[NH1]C=N3
CCC=1C=C(C(=O)NC2=CC=C3C(=C2)C(C)(C)CC(=O)N3C)SC=1C
OCCN(CC1CCCCC1)CC2=CC=CC(OCC3=CC(Cl)=CC4=C3OCOC4)=N2
CC(C)CC1N=C(N)N=C(N)N1CC=C2C=C(C3=CC=CC=C3S(=O)(=O)NC(=O)NCC4=CC=CC=C4)C=C2
O=C1C=C(CC2=CC=CC=C2)OC3=CC(Br)=CC=C13
O=S(=O)(C1=CC=C2C(=C1)OCCCO2)N3CCN(S(=O)(=O)C4=CC=C5C(=C4)OCCO5)CC3
CC1=CC=CC(NC(=O)COC2=CC=C([N+1](=O)[O-1])C=C2Br)=C1
O=C(NCCC1=CCCCC1)C2=CC=C3C(=O)N(CC4=CC=C(F)C=C4)C(S)=NC3=C2
CC(=O)NC=C1C=C(S(=O)(=O)NC2CSC3=CC=C(C(=O)NC4=CC=C(F)C=C4)C=C32)C=C1
CC(=O)N1C2CCC3C(C2)CC(NC(=O)C4=N[NH1]C=C4NC(=O)C5=NC=C(C)C=C5)C(C3)C1
CN(CC1=CN=C2N=C(N)N=C(N)C2=N1)C3=C(Cl)C=C(Cl)C=C3Cl
CC1=NC2=C(N1C)C(C3=CC=CC=C3)CC(=O)O2
O=C(NCCCN1C=CN=C1)C2=CC=C(NC(=O)C3=CC=CN=C3)C=C2
CC(C)CCNCC(O)COC1=NN=C(C2=CC=CS2)N1CC3=CC=CC=C3
CC=1SC(N)=C(C(=O)C2=CN(C)C3=CC=CC(F)=C23)C=1C
CN(C)C1CC2=CC=CC=C2C3(CCN(CC4=C[NH1]C5=CC=CC=C45)CC3)O1
COC1=CC=CC(C2=NOC(C(C)N(C(=O)C3=CC=CO3)C4=CC=C(C(F)(F)F)C=C4)=N2)=C1
CC(C=C1C(=O)N(CC(=O)O)C2=CC=CC=C21)(C)C
O=C(NC(C(=O)O)C1=CC=CC=C1)C=C2C(CCN(C3CCCC3)CC)=CC=C2Cl
CCC=C1C=C(NC(=O)C2=CC=C3C(=C2)N(CC4=CC=C(C(=O)NC)C=C4)C3)OC=C1
CC(C)=CCC1OC(C)(C)CCC(C)(O)C2CC=C(C)C(=O)C12
COC1=CC=C(C(=O)OC2=CC=C(C(C)=O)C=C2)C=C1C=3C=C(C4=CC=CC(Br)=C4)ON=3
CCOC(=O)C=1N=CN2C=1CN(C(=O)C3=CC=CC=C3)CCC2
CCCCC(CCCNC(=O)C(N)C(C)O)C(=O)NC(CC1=CC=CC=C1)C(=O)O
CN1C([N+1](=O)[O-1])=CN=C1C2=N[NH1]C(=NC(=O)OC(C)(C)C)S2
COC1=CC=CC(C2NC(=O)NC(C)=C2C(=O)OC(C)(C)C)=C1
NC(=O)C=1C=NN(C2=CC=CC(Cl)=C2)C=1C3=CC=C(OCC4=CC=CC(Cl)=C4)C=C3
N=C(N)NC1=CC=C(CNC(=O)NCCC2=CC=C(C=C2)CC(NS(=O)(=O)CC3=CC=C(Cl)C=C3Cl)(C(N)=O)C(=O)NCC4=CC=C(Cl)C=C4)C=C1
C=COC(=O)C(C)C1CCC2C3CCC4=CC(=O)C=CC4(C)C3CCC12C
CC1CN(C(C)CO)S(=O)(=O)C2=CC=C(CC#CC3CCCC3)C=C2OC1CN(C)C(=O)C4CCC4
CCN(CC)C1=CC=C(NC(=O)C2=CC=CC(C)=C2)C=C1
FC(F)(F)C1=CC=CC=C1C=2C=C(NCCCN3CCCCC3)N4N=CC=C4N=2
C1OC2=CC=C(C(C)(C)C)C=C2NC(=O)C=CN=C1N3C=CC=C(N4CCN(C)CC4CC)C3S
CCCCCCCSC(=S)NNC(=O)C1=CC=CC=C1
NC1=CC=NC(C2=CC=CC=C2)=NNC(=O)CC1
O=C(CCCCCC1=C(C2CCC(F)(F)CC2)C3=CC(Cl)=CC=C3[NH1]C1)ONO
O=[N+1]([O-1])C(Cl)=CC1=CC=NC2=CC=CC=C12
CC(C)(C)C(=O)N(NC(CSCC1=CC=C(Br)C=C1)C(=O)NO)S(=O)(=O)C2=CC=C(F)C=C2
NC1=NC=NC(N)=C1N
CC(=O)C1C(C2=CC=C(Cl)C(Cl)=C2)C3=C(O)C4=CC(=C3OC1(O)OC4=O)C=O
CCCCCCCCCCCCC=CCCC1COCCOC2C(SCCCCC(=O)O)C(O)C(O)C2NC(=O)CNC1=O
C1OC=CC=CC1C2=CN(CCOC3=CC=C(CN4CCCCC4)C=C3)N=N2
CC(=O)NC1=NC(C(=O)NC(C(=O)N2CCC(O)(C(=O)NC3=CC=CC=C3)CC2OC4)=CC=C(C5=CC=CC=C5)C=C4)=CS1
CC(C)N1N=NN=C1C(C)OC2=CC=CC(Cl)=C2
CCC(C)(C)NC(=O)C(C1=CC=CC=N1)N(C(=O)CC2=CC=CS2)C3=CC=CC(OC)=C3
CCCCN(CCCC)CC(O)C1=CC(C2=CC=C(Cl)C(Cl)=C2)=NC(NC3=CC(Cl)=C(Cl)C(C#N)=C3)=N1
CC1=NOC(NS(=O)(=O)C2=CC=C3C(=C2)C4=C(N3S(=O)(=O)C5=CC=CC=C5)CN(C)CC4(C)C=C1)C
O=C1N=C(CCCC2=CC=CC=C2)[NH1]C=C1Br
CCOC1=CC=C(NC(=O)CN(C)C(=O)C2=CC=CC(S(=O)(=O)NC3=CC=CC=C3C)=C2)C=C1OCC
CC(=O)C1CCC(=O)C(C)(C)C(=O)CCC(C)C1(O)C(O)CCC(=O)O
CCC(C1=NN=C(CC2=NOC(C)=N2)O1)=CNC3=CC=CC3
O=C(O)C1=C(C2CC3=CC=CC=C3C2)C=CC=C1OCC4=CC=CC=C4
O=C(O)C1=CC(C(O)C2=CC=C3C(=C2)OCO3)=C4C=CN(CC5=CC=CC=C5)C4=C1
N=C(N)NN=C(COC1=CC=CC=C1)CC2=CC=CN=C2
CCOC(=O)NCCNC=CC1=[N+1](CC2=CC=CC(C[N+1]=CC3=C(N(CCNC)CCCN)C4=CC=CC=C43)=C2)C=CC=CC=C1
CC1=CC(O)=CC=2OC(C3=CC=C(O)C=C3)=CC(=O)C1=2
O=C(NC1CCCCC1)N2N=CCC2CC3CC3C4=CC=CC=C4
C1=CC=C(CN2CCC(N3N=CC4=C3N=C(NCC5=CC=CO5)N4C6CC6)CC2)C=C1
ClC1=CC=CC=C1N2CCN(CC3=CC=CC=C3)CC2
NC1=NC(N2CCN(CCCCOC3=CC=C(C(F)(F)F)C=C3)CC2)=NC4=NC(C5=CC=CO5)=NN14
CCOC=C1C(C2C3COC(=O)C3CC4=CC=C(OCCN5CCN(C)CC5)C=C42)=CC(O)=C1OCC
C=C1C=C2C=CC(CCNCCCCCCCCCNC3=C4C(=NC5=CC=CC=C35)CCCC4)=CN=C2C=C1
CC1=CC=C(C2=N[NH1]C3=C2C(C4=CC=C(Cl)C=C4)N(C5=NC(C6=CC=C(Br)C=C6)=CS5)N3C)C=C1
COC1=CC=CC=C1NC(=O)CSC2=NC(N)=C3C=CC(Cl)=CC3=N2
CC(C)=CCCC(C)=CCOC(=O)C(CSCC(=O)O)NC(C)(C)C
CCCN(C1CC)C2CC3=CC=CC=C3N(C2)C1
COC(C=1O)CC=CN2N=CN=C(NC3=CC(C(=O)NC4=CC=C(OC)C(OC5CCCC5)=C4)=CC=C3F)C=12
CC1=NN(C(=O)CC2=CC=CS2)C(C)=C1S(=O)(=O)N3CCC(C)(O)C(OC4=CC=C5C=CC(=O)OC5=C4)C3
OCCN(CC1=CC=CC=C1C(F)(F)F)CC2=CN(Cl)N=C2
CC1=CC=CC(OCC(=O)OCC(=O)N(CC(C)C)CCS(=O)(=O)O)=C1
CC1=CC=CC=C1CN=C(NO)C2=CC=C(OCC3=CC=C(C(F)(F)F)C=C3)N=C2
O=C1CCN(CCCC2=CC=CC=C2)N1
COC1=CC=C(C)C=C1SC=2C(C)=NN(C3CCCCC3)C(=O)C=2Cl
CCOC(=O)C(C)C(=O)C=1C=C(C2=CC=CC=C2)N(C3=CC=C(Cl)C=C3)C=1C
COC1=CC=C(CN(C)C(=O)C2CCCN(C3=NC4=CC=CC=C4N=C3N(C)C5=CC=CC=C5C)C2)C=C1
O=C(C1=CC=C([N+1](=O)[O-1])O1)N2CCN(C3=NC4=CC=C[NH1]C4=N3)CC2
CCCC(=O)C1=CC=C(OC(C)C)C=C1S(=O)(=O)NC2CN(CC(C)C)CC2
OC1=CC=C2C(=C1)C(CCNCCC3=CC=CC=C3)CC2
O=C1C=C(NC2=CC=C(F)C(F)=C2)C(=O)C3=CC=CC=C31
C1C=CC=C(C2=NN=C(NC(=O)N3CCC(C4=C[NH1]C5=NC=CC=C45)C3)O2)C1
CC1=C(C)C(=O)C(C(C#N)C(=O)C2=CC=C3C(=C2)OCCCO3)=C(C)C1=O
O=C1NC(=O)C(=CC2=CC=C(Br)C=C2)C(=O)N1
CC1=CC=CC=2N=C(C=3C(C)=NN(CC4=CC=CC=N4)C=3C)[NH1]C1=2
O=C(NC1=CC=CC=C1NC(=O)C2=CC=C(Br)S2)C3=CC4=CC=CC=C4O3
CCCCCCCCCCCCCCCC1=CC=CC(O)=C1C(=O)O
NS(=O)(=O)C1=CC=C(C2=CC=CC(S(N)(=O)=O)=C2)C=C1
CC1=CC(=O)C2=CC(OC(=O)COC3=CC=CC(C)=C3C)=CC=C2O1
COC1=CC(NCC2CCN(C(=O)C3=CC=C4N=CC=CC4=C3)CC2)=NC(OC)=N1
CCOC(=O)C=1C=C(NC(=O)C(C)N)ON=1
CCCCCCC(=O)NC1=CC=NC(NC(=O)CCCCCC)=N1
COC1=CC=C(C(=O)C=CC2=CC=CS2)C(O)=C1OC
O=C(C=C1C2=CC=CC=C2)NC=CC=CC1C3=NC(C4=CC=C(NC(=O)C(O)C5=CC=CC=C5Cl)C=C4)=NO3
CNC(=O)C1=CC(OC2=CC=CC(C(=N)N)=C2)=CC=C1OC3=CC=CC(C(=O)N(CC)CC)=C3
CC(=O)N1CCCC1(CC2=CC=CC=C2)C(=O)O
CCN1C2=CC=CC=C2C=3C=NN(CCC(=O)NCCC4=CC=C(F)C=C4)C(=O)C=31
C=C(NCC1=CC=CC2=CC=CC=C12)C(=O)O
CN1CCN(C2=CC(C(C)(C)OCC3CNC3)=NC=N2)CC1
CCCCCCCC1CCCCN1C(=O)N(C)C2=CC=CC=C2
COC(=O)C(CCSC)NC(=O)CSC1=NN=CN1C(C)=NC2=CC=CC=C2
COC1=CC2=NC=NC(N3CCN(C(=O)NC4=NC(C5=CC=CC=C5)=CS4)CC3)=C2C=C1OC
CS(=O)(=O)NCCC1CCOC(C2=CC=CC=C2)ON1
CCN(CC)CC1C=CC=C(NC2=CC=CC=C2C(=O)C3=CC=C(NCC4=CC=C(OC(F)(F)F)C=C4)C=C3)C=C1
CC1=CC=NC(NC(=S)NC2=CC=C(Cl)C=C2)=C1
OC(CNCC1=CC=C(Cl)C=C1)COC2=CC=C(CC(O)(C(F)(F)F)C(F)F)C=C2
COC1=CC=C(CNC(=O)CC2=C(N=C(N3C=CC=C3)NC2=S)C(CO)NC(=O)C4=CC=C(C)C=C4)C=C1
O=C(CC1CCCN(C(=O)C2=CC=CC=C2)C1)C3=CC=CC=C3
CC(=O)C=CC=CC(S(=O)(=O)N1CCCC1C(=O)N2C=CC=C(C=CC3=CC=C(NC(=O)C4CCCN4C(=O)C5(NC(C)=O)CCCC5)C=C3C=C2)C)=C
CN1C(C=2C=COC=2)=C(CC3=C(Cl)C=CC=C3Cl)C4=CC=C(C(=O)O)C=C41
COC=C1C=C(N(CC(=O)NC(C)C2=CC=C(Cl)C=C2)S(C)=O)OC=C1
CCCCN1N=CC(C2=NC(NCC3=CC=C(OC(F)(F)F)C=C3)=C4SC=CC4=N2)=C1C
CCC1CCCCN1CC=C(C)[NH1]C2=C(C)C=CC(OC)=C2
CC1=CC=C(N2N=C(C)C(C=NOCC(=O)NC3=CC=C4C(=C3)OCCO4)=C2C)C=C1
O=C(CC1COC2CCN(CC3CC3)CC12)N4CCC(CC5=CC=CC=C5)CC4
CCCCC(=O)N(C(C)=O)C(=CNC1=CC=C(C(=O)N2CCCC2C(=O)O)C=C1C)C=O
CC1=C(C)N(C2=CC=CC=C2)C3=NC=NC(CSC4=NC=CS4)=C13
COC1=C(C(=O)NCCNC(C)C2=CC=CN=C2)C=C(Br)C3=CC=CC=C13
COC1=CC=CC=C1CN(C)C=C2C(=O)N(CC3=CC=CC(C#N)=C3)C4=CC=CC=C24
CN1C(=O)[NH1]C2=NC=C(CN3CC(F)CC(F)C3)C=C21
COC1=CC(=CC2=C1C(C)C(Br)C(C)(C)N2C(=O)C3=CC(C)=CC=C3C)OC(C)(C)C
CC1=CC=C(Cl)CC=C(C(=O)N2CCCN3CCCCC23)[NH1]C1
COC(=O)C(C)NP(=O)(OCC1OC(N2C=CC(=O)[NH1]C2=O)C(C)(F)C1O)OC3=CC=CC=C3
CCCCCC1=NC2=C(N)N=CN=C2N1C3CC(O)C(CO)O3
COC=C(C)C=C(NCC(C)N1CCC(O)C1)C(C)=CC
COC(=O)CN1C(=O)C(C2=CC=C(OC)C=C2)=NC3=CC=C(C(F)(F)F)N=C31
CC1CN(C(C2=CC=C(F)C=C2)C3=CC(C(=O)NC4CC4)=CC=C3OCC(N)=O)CC(C)O1
C=CCN(S(=O)(=O)C1=CC=C(C2=CN=C(C3CC3)N=C2)C=C1)C(CC)C
CC=CC(=O)OCCC1CN(S(=O)(=O)C=2C=CSC=2)CC1CC
CNC1CN(CCC2NC(=N)N(CC(=O)NC3=CC=C(C4=NC5=CC=CC(Cl)=C5S4)C=C3)C6=CC=CC=C6N(C7CCCC7)C2)OCC1
COC1=CC=CC(C2=CC=CN3N=C(NC4=CC=CC(Cl)=C4)N=C23)=C1
CC(=O)C=CC=C(OCC(=O)C1C2CCC(C2)C1C(=O)C3=CC=C(C#N)C=C3C)C
CC(=O)N1CCN(C2=CC(C)=NC3=NC=C(C)N23)CC1
CCCCCCCN(CCCCCCC)CC(O)C=C1C2=CC=CC(Cl)=C2C3=CC(Cl)=C(Cl)C=C13
COC1=CC=C(C=NNC2=NC=NC=3[NH1]C=NC2=3)C=C1OC
NC=1SC=C(C2=NC(C3=CC=C(Cl)C=C3)=C[NH1]2)C=1C(=O)C4=CC=C(Cl)C=C4
C1=CC=C(OC2=NC(C3=CN(CCCN4C=CN=C4)N=N3)=C5C=CC=CC5=N2)N=C1
FC(F)(F)C=CC=C(C1NC=CC=C(C2CNC(C3=CC=CC=N3)=N2)C1C)C
CN1C(=O)C(C2=CC=C(C3=CC=CC(CO)=C3C(F)(F)F)C=C2)=[N+1]([O-1])C4=CC(C(F)(F)F)=CC=C41
COC(=O)C1=CC=CC=C1S(=O)(=O)CCC(=O)OC
OC=C1C=CC=C2C(C=NN3C=NC=4C(C5=CC=CC=C5)=NN(CC6=CC=CC=C6)C=43)=CC=C12
COC1=CC=CC=C1CN2C(C3=CC=CC=C3)=NC4=CC=CC=C4C2=O
ClC=CC=C(C(COC1=CC=CC=C1C=S)NCBr)C
NC1=NC=C(CCC2=CC=CC(NC(=O)C3CCC3)=C2)C=C1C4=NC5=CC=CC=C5S4
CSC1=CC=C(OCC(O)CN2CCN(CC3=CC=C4C(=C3)OCO4)CC2)C=C1
CCC1CC2NCC3C=C(C4=CC(OC)=C(OC)C=C4C3C2)C1
COC(=O)C1=C(C)NC(C2=CC=C(OC)C=C2)=CC1C3=CC=C(OC(F)(F)F)C=C3
CC1=C(C(=O)N2CCCCCC2)C(C3=CC=C([N+1](=O)[O-1])C=C3)N4C(SC(=CC5=CC=C(Br)C=C5)C4=O)=N1
CCCCCCCN1C(=O)CCC(NS(=O)(=O)CC(NC(C)=O)C(=O)NOC)(O)NCCCCNC(=O)C(CC2CCCCC2)NC(=O)C(CCCN=C(N)N)N(C)C1=O
C=CCN1C(CCCCNC2=CC=C(Cl)C=C2)=NN=C1SCC(=O)NC=3SC=CC=3C(N)=O
O=C(C1=CC=C2C=CC=CC2=C1)N3CC4=C([NH1]C5=CC=CC=C5C4=O)C3C6=CC=C7C(=C6)OCO7
COC1=C(C)C=C2OC(C3=CC=C(O)C=C3)=CC(=O)C2=C1O
CC(C)CC1=CC=C(C(C)C(=O)NC2=CC=C(Cl)C=C2)C=C1
CC(C)C(=O)N1CC(=CC2=CC=C(C3=CC=CC(F)=C3)O2)CC1C(=O)NC4=CC=C(Cl)C=C4
OC=C1C=C(C=NNC=CC2=C3C=CC=CC3=CC=C2)C=C1
CCOC1=CC=CC(C(=O)NC2=CN=C3[NH1]C=CC3=C2)=C1
CC1=CC=C(S(=O)(=O)NC2=CC=C(Cl)C(C3=N[NH1]C(=S)O3)=C2)C=C1
CN(C)C(=O)CC1=CC=C(C2=CC=CC=C2)C=C1
COC(=O)C1=C(C)N=C2N=C3C(=C(N)C2=C1C4=CC=CC=C4)CCCC3
CCCCCCCCCCCC(CCCCCCCCCC(O)C1CCC(O)CC1)OC(C)=O
CCCCCCCCCCCC(=O)C(F)(F)F
CCN1N=C(C2=CC=C(OC3=CC(C)=CC(C)=C3)C=C2)C=C1C(=O)NC4=CC=CC=C4C(=O)O
COC1=CC(C(=O)O)=CC=C1CNC2=C(CO)C=NC3=CC=C(OC)C=C23
CCS(=O)(=O)NC1=CC=C(I)C2=CC=C(C3=NC4=CC=C(F)C=C4N3C)N=C12
O=C(OC1=CC=CC=C1)N2CCN(C3=CC=C(NC4=NC=CC(N5CCCC5C6=NC=CC=N6)=N4)C=N3)CC2
COC1=CC=C2C(=C1)CC3CN(C4CCCCC4)C(C2)O3
N=C(N)NCCCC(NC(=O)C(CCCC(=O)O)NC(=O)CC1=CC2=CC=CC=C2S1)C(=O)NCC3=CC=CC=C3
CC1(C)OC2=CC=3OC(C4=CC=C(CO)C(CO)=C4)=CC(=O)C=3C=C2C(OC(C)(C)C)C1O
N#CC=C1C=CC(C2=CC=NC(NCCO)=C2C3=CC=C(F)C=C3)=C1
COC1=CC=2N=C(NC3CCCN(C(=O)CN4C=C(C=O)N=N4)C3)N(CC5=NC(C)=CC(C)=N5)C=2C=C1OC
COC(=O)C1=CC=CC(C(C)NC(=O)C2=CC=CO2)=N1
CC1C=NC(C=CC=C(CC(C)NCC(O)C2=CC=CC(OC)=C2F)CF)=CS1
CC(=O)N1C2=CC=C(S(=O)(=O)N3CCCC(C=4C(C)=N[NH1]C=4C#N)C3)C=C2CC1C
O=C(NC1=CC=C2C(=C1)OCCO2)N3CCC(NC(=O)C=4C=CSC=4)CC3
FC(F)(F)C=NN=CNC1=NC=NC=2[NH1]C3=CC=CC=C3C1=2
COC1=CC=CC(C2=CC(C)=NC(N3CCC4=CC=C(C5=NC=CC=N5)C=C4C3)=N2)=C1
CN(C1=NC=C(C(=O)O)C=C1Br)CC2CN(C3=CC=C(Br)C=N3)CCC2C4=CC=C(F)C=C4
CC1(O)CC(C2=NC3=CC=CC(Cl)=C3N2CCCCN)CC(=O)N1
CC1=C(NC(=O)C2CCC2)C(=O)N(C3=CC=CC=C3)N1C
CNC=1S2C=C(C=1C(=O)N(C)C)CCN(S(=O)(=O)C3=CC=C(Cl)S3)C2
CC1CCC(O)CC1CCCCCCCC(=O)NC2CC2
CCCCCCCCCCCCCO
O=C(O)C1=CC=C2C(=C1)C(=O)C(C3=CC=C(Br)C=C3)O2
CN1C=C(S(=O)(=O)C2=CC(C(=O)NC3CC3)=CC=C2N4CCOCC4)C=N1
CCOC(=O)C=1N=NSC=1C=2C=CC3=NN=C(C4=CC=CS4)N3N=2
CCC1CCN(CC(N)=O)CC1N(C)C2=NC=NC=3[NH1]C=CC2=3
COC1=CC=C2C(=C1)C(C3=CC=CC(OCC(=O)NC4=CC(C)=CC=C4C)=C3)=C(C)N2C(=O)C5=CC(OC)=C(OC)C(OC)=C5
CC1COCCN1C2=NC(N3CCOCC3C)=C4C=CC(C5=CC=CC(C6=NC=CS6)=C5)=NC4=N2
O=C1C2=CCCC(C=CCCC(=O)O)N21
CC(C)(C)C(=O)OCOP(=O)(OCOC(=O)OC(C)C)C1OC(C)(C)OC1C
CCOC(=O)C=C1C=C(CN(CC2=CC(C#N)=CC=N2)C3=CC=CC(C)=N3)C=C1
O=CC1CC2CN(CC3CC3)CC4(CCN(CC5=CC=CC=C5)CC4)C1=C2
CC=1C=C(C2=NN=C(C3=CC=CC=C3)C(C(=O)OC)=N2)N(C4=CC=CC=C4)N=1
CCCCCCC1=NN=C2N1N=C(C3=CC(Cl)=CC=C3Cl)CS2
NC1=CC=C(Cl)C=C1C(=O)NC2=CC=CC=C2Cl
CCOC(=O)CCNC(=O)C(=O)C1=C[NH1]C2=CC=C(OC)C=C12
CC(C)(C)C(=O)N1CCCC1C2=NC3=CC=CC=C3N2CC(=O)NC4=CC=C5C(=C4)OCO5
CCS(=O)(=O)NCCOC1=CC=C2C(=C1)C(CC3=CC=CC=C3F)C(N)CC2
COC1=CC=CC=C1CN2C(=O)C(O)=C(C(=O)C3=CC=CC=C3)C2C4=CC=NC=C4
COC1=CC=C2C=C(C(=O)NCCCN3CCOCC3)C(OC4CCCCC4)=NC2=C1
CCCCNC(=O)C=C(N)C(C1=CC=CC(Cl)=C1)=NC(C=CC2=CC=CC=C2)=N
CN(C)C1=CC=C(C2=CC(=O)C3=C(O)C=C(Cl)C=C3O2)C=C1
CCCCN(CCCC)CCNC(=O)C1=NN(C)C2=C1CS(=O)(=O)C3=CC=CC=C32
CC1=NN(C)C(OC2=CC=C(F)C=C2)=C1CN3CCCCC3
O=C(C1=CC=CC=2C(C3=CC=CC=C3)=NOC1=2)N4CCN(CC5=CC=CC=C5)CC4
C1C=CC=CC1N2N=C(SC3=CC=C(Cl)C=C3)C=C(CCC(O)CC(O)CC(=O)O)C2=O
CS(=O)C1=CC=C(OC2=CC=C(C(O)CC(=O)O)C=C2)C=C1
CC12CCC(OC(=O)C3=CC=CC=C3)CC1=CCC4C2CCC5(C)C(CC(=O)C=C(C)C)CCC45
O=C(O)CCNC1=CC=C(O)C=C1
CCOC(=O)OCC1(COC(=O)CC2=CSC(N)=N2)OC(OC(=O)C3C(O)C(NC(=O)OC(C)(C)C)CCC3(C)CC)SC1OC(=O)OCC4=CC=CC=C4
CCN1C=CN=C1SC2=CC=CC=C2[N+1](=O)[O-1]
CC(CN1C=CN=C1)NC(=O)NCC2=CC=CC=N2
COC1=CC=C(NC(=O)C(CC(C)C)N2C=CC(C)=C(N)N=CN=CC2=O)C=C1OC
COC1=CC=CC(CN2C(=O)C3=CC=CC=C3SC4=CC=CC=C42)=C1
CCC1=CC=C2OC=C(C(=O)NC3=CC=CC=C3F)C(=O)C2=C1
O=C(CSC1=NC2=CC=CC=C2C(=O)N1CC3=CC=C(Cl)C=C3Cl)C4CCS(=O)(=O)C4
C1OC2=CC=C3C=CC=CC3=C2C=C1C(C(=O)OC(C)(C)C4)NC(=O)C(=COC(COC(=O)C5=CC=CC=C5)C(OC(C)=O)CO)N4CC=C(C)N
NC(=O)C1=CN=C(N2CCCC2)N=C1C3CCCN3C(=O)C4=CC=CC=C4
COC1=CC=CC=C1C(O2)CCN3CCC4=CC(O)=CC=C4C3C2
IC(I)C1=C[NH1]C=N1
CCOC1=CC(C(=O)N(CC2=CC=C3C(=C2)OCO3)C=C4C(=O)N(C)C(=O)N(C)C4=O)=CC(OCC)=C1OCC
CC1=NN=C(SCC(=O)NC2=NN=C(C3=CC=C(F)C=C3)O2)S1
CC(NC(=O)C1CCCO1)C2=CC=C(OC3CCN(C4=CC=NC(OCC(F)F)=C4)C3)C=C2
COC1C(COC(N)=O)C2=C(C(=O)C(C)=C(N)C2=O)N1CC(N)=O
COC=CC=C(NC(=O)CCCN(C1=NN=C(C)C2=C(C)N(C3=CC=CC=C3)N=C12)CC)C(OC)=C
CC(C)(C)CCCS(C)=O
CCCCC(=O)OCC1(CO)CC(=CC2=CC=C([N+1](=O)[O-1])C=C2)C(=O)O1
CCCCCCCN=CC=C(O)CN(C1=CC=CC(F)=C1)C=O
CCOC(=O)CNC(=O)C(CSC1CC(C)CCC1C)NC(=O)CC2=CC=CC=C2
CCCCNC=NC=CC(N1C=CN=C1C2=CC=C(NC(=O)NC3=CN(CCCN(CC)CC)N=N3)C=C2)=N
CN(C)CC(=O)NCC1CN(C2=CC=C(CCO)C=C2)C(=O)O1
N=C1SC=CN1CC2=CN(CC3=CC=CC=C3)N=N2
CC=CC=CC(CN1N=C(NC2=C(C#N)C=NC=C2C3=CC=C4C(=C3)OCO4)C5=CC=CC=C5C1)=O
CC(CC1=CC=C(C(=O)OC2=CC=C(C(=N)N)C=C2O)C=C1)NC(=O)C=3SC4=NC(C)=CC(C)=C4C=3N
CN(C1=CC=C(F)C=C1)S(=O)(=O)C2=CC=CC(C(=O)OCC(=O)NC3=NC4=CC=C(Cl)C=C4S3)=C2
COC1=CC=C(CC2(C3=CC=C(Br)C=C3)C(=O)NC(=O)N=C2ON)C=C1
O=C(O)COC1=C(Br)C=C(Br)C=C1Br
O=C(CCC(=O)NCC1=CC=C(C2=CC=CC=C2)C=C1)N3CCN(C4=CC=CC(Cl)=C4Cl)CC3
CC(OC1=CC=C2C=CC=CC2=C1)C(=O)N3CCC(CCC(=O)NCC4=CC=CC=C4F)CC3
CC(=O)NC1=CC=C(OCC(C)N2CCCC3(CC(C4=CC=C(F)C=C4)=NO3)OC2)C(C)=C1
CCOC(=O)C=1OC2=CC=CC=C2C=1NC3=CC=C4C(=C3)OCO4
CC1=CC=C(S(=O)(=O)N2CCC(C(=O)OC(C=CC3=CC=CO3)C4=CC=CC=C4)CC2)C=C1
O=C(C1=CC=CC(=C1)C(O)(C(F)(F)F)C(F)(F)F)C2=CC=CC(=C2)C(O)C3=CC=CC=C3C=O
CC(C(=O)N1CCCCC1)N2C(C3=CC=CC(O)=C3)=NC4=CC=CC=C42
COC1=CC(C=C2SC(=O)N(C3=CC=CC(C)=C3)C2=O)=CC=C1OCC4=CC=CC=C4
COC1=CC=C2C(=C1)CN(CCCCCCCC3=CC=CC=C3)CC2
NC(=O)C1=CC=CC=C1NC2=CC=C(C(=O)C3=CC(F)=CC=C3F)C=N2
N#CC1CC(NC2=CC=CC=C2)CCC1N3C=C(C(N)=O)C(NC4=CC=C(Cl)C=C4)=N3
NC1=NC=CC2=C1N=CN2CCOCP(=O)(OCCC3=CC(Cl)=CC4=C3OCOC4)OC5=CC=CC=C5F
O=S(=O)(CC1=CC=CC([N+1](=O)[O-1])=C1)NCC2=CC=CC=C2
CCC1=CC=CC=C1NC(=O)CN2N=NC(C3=CC=C(S(=O)(=O)NC4=CC=CC=C4)C=C3)=N2
NC(=O)CCC(N)C(=O)NC(CCC(=O)O)C(=O)O
COC1=CC=CC=C1CCCCC(=O)CCCCC=CC2=CC=C3C=CC=CC3=C2
O=C(NC=CC=CC(NC(=O)C1=CC=C2C(=C1)NC(=O)N(O)C2)=O)C3CC3
CC(=NNCCO)C1=CC=NC=C1
COC1=CC=C(C=CC(=O)OCC(=O)NC2=CC=CC=C2)C=C1
CC(=O)NCCC1=CC(NC(=O)NC(C)C)=C(Br)S1
O=CC1=CC=C(C=C1Cl)OCO
OC1=CC2=C(C=C1Cl)CC(C(F)F)NC2=O
CCOC1=CC(NCCOC2=NC=3[NH1]C(O)=CC(=O)C=3S2)=CC(C)=C1Cl
C=CCN1C(=O)C(=CC2=CC=C(OC(F)F)C(OC)=C2)SC1=NC3=CC=C(OC(C)C)C=C3
CCOC(=O)CSC1=NC(C2=CC=CC([N+1](=O)[O-1])=C2)=NC3=CC=CC=C13
CC(C)OC1=CC(C(=O)O)=NN1C2=CC=CC(C3=CC=CC=C3C#N)=C2
CCCCCCCCCCOC(=O)CC(O)C(O)C(COC1OC(CO)C(O)C(O)C1O)NC(=O)C(NC(=O)CCCCCCCCCCCC)OC(C)(C)C
O=C(CSC1=NC=CN1CC2=CC=C(Cl)N=C2)NCC3=CC=C(Cl)C=N3
CC1=N[NH1]C(SCC(=O)NCC2=CC=CO2)=N1
CC=C1C=CC(C(=O)OC(CN2CCOCC2)CN3CCN(C)CC3)=C1
C#CC(O1)C=CC=C2C1(C)CCC3(C4)CCCCC(C)(C)C4CC(O)C23C
O=C(CN1N=NC(C2=CC=C(Cl)C=C2)=N1)NNC(=O)C3=CC=CC=C3
CC1=CSC=2OC(C(=O)NC=3C=C(C)ON=3)=C(N)C(=O)C1=2
CC(=O)NC(CCCNC(=N)N)C(=O)N1CCCC1C(N)=O
CC=1OC2=NC=NC(N3CCSCC3)=C2C=1C(=O)N4CCCN(CC5=CC=C(Cl)C=C5)CC4
CCOC1=CC=C(NC(=O)C2=CC=CC(C(F)(F)F)=C2)C=C1NC3=NC=C4C(=N3)C=5C(=NN(C)C=5C6=CC=CC=C6OC)CC4
CCCCN(C(=O)C1CCC(=O)N(CC2CCCCC2)C1)C3=C(N)N(CCCC)C(=O)[NH1]C3=O
CCC1=CC=CC=C1NC(=O)N2CCN(S(C)(=O)=O)CC2
COC1=CC(O)=C2C(=C1)CC(CNCCO)C2=O
O=C(O)CC1=CC(O)=CC=C1OC2OC(CO)C(O)C(O)C2O
COC1=CC=CC=C1N2N=CC3=C2CCCC3NC(=O)C4(C)CC4
C=C1C=C(C(=O)OC2=CC=CC=C2N(CCCN3CCCCC3)C)C=C1
C1=CC=C(C2CCCCN2CC3=NN=N[NH1]3)C=C1
COC1=CC(C2=CC=CC(Br)=C2)=C(OC)C=C1C=CC(=O)C3=CC=CC=C3
NC(=O)NC1=CC=C(NC2=NC3=CC(C4=NN=N[NH1]4)=CC=C3C=5SC=CC2=5)C=C1
CCCCCCC(CC(=O)NO)C(=O)NC(CC1=CC=CC=C1)C(=O)NC
O=C(O)C1=CC=CC(CCNC2=CC=C(O)C=C2)=C1
CC=CC=CC(NC1=NC2=CC=CC=C2N=C1NS(C)=O)=O
ClC1=CC=CC=C1C2=CC3=CC(=C2)C(C4=CC=C(CCCl)C=C4)=NCCN3
COC1=CC(O)=C2C(=C1Cl)C(=O)OC2
NC(=O)C=C1C=C(C2=CC=CS2)OC=C1
NCC(O1)CCCCCCCCCCCCCC1
CCC1=NN(C2=CC=CC=C2)C(N)=C1C(C)=NNC(=O)C3=CC=C([N+1](=O)[O-1])C=C3
CCC1=CC(Br)=CC=2[NH1]C(=O)C(C3=CC=CC=C3C(F)(F)F)=CC1=2
CN(C)C1=CC=CC2=C(S(=O)(=O)N3CCC4CCCCC4C3)C=CC=C12
CN1C2CN(C=CC=C(C=CC3CCC(=CC4=CC=C(C=CC(=O)O)C=C4)C3)OCCl)C2CC1
C1C=CC=CCCC(=O)NC=CN=C=C(C(=O)C2=CN(C(CO)CO)C=N2)C1
O=C(C1=CC(C2=CC=CC=N2)CC(OCC3=CC=C(CO)C=C3)O1)N4CCOCC4
COC1=CC=C(CCNC(=O)C2=CN=CC=N2)C=C1OC3CCCC3
C1C=CC=C1C(NC(=O)C2CCCN2S(=O)(=O)C3=CC(Cl)=CC4=NSN=C34)C=CC=C(N5CCOCC5)C(Cl)=C
CNC1=NC2=CC=C3C(C=CN3C)=C2O1
C=C1C(=O)OCC(=CC2=CC3=CC=C(OC)C=C3N=C2O)C1
CN(C)CCCCN1C2=CC=CC=C2SC3=CC=CC=C31
OC1CSC(C2=CC=CC(C3=CC=C(CN4CCOCC4)C=C3)=C2)C1O
CCOC(=O)C1=C(C)NC(C)=C(C(=O)OCC)C1C2=CC=CC=C2Br
O=[N+1]([O-1])C=CC=CCC=CC(=O)NCCNCCCNCCCNC(=S)NC1=CC(C(F)(F)F)=CC=C1N2CCOCC2=C
O=C(NC1=CC=C(C(=O)NC(C=CC2=CC=CC=C2)CC3CCC(CO)CC3)C=C1)C4=CC=C(Cl)C(Cl)=C4
NC(=O)NC1=CC=C(CNC(=O)N2CC3CC(CC(C3)C2)C)C=C1
CCCCCNC(=O)C(NC(=O)C1=CC=CC=C1)(OCC2=CC=CC=C2)C(=O)NO
O=C(CC1=CC=CC=C1)N2CCC3(CCCN(CC4=CC=CC=C4)C3)CC2
CCOC1=CC=C2[NH1]C(C(=O)OCC(=O)NC3=CC=CC(S(=O)(=O)N4CCCC4)=C3)=C(C)C2=C1
CCC1(O)CCC2C3CCC4=CC(O)=CC=C4C3CCC21C
CC1=CC=C(C=NNC(=O)C=2C=C(C3=CC=C([N+1](=O)[O-1])C=C3)[NH1]N=2)C=C1
CC(C)C(OC(=O)CC1(O)C(N)CC(O)C(O)C1)NC(=O)C(CO)NC(=O)C(N)CC2=CC=C(Cl)C=C2
C=CCC(OC(C)=O)CCC1(CO1)CCC2C(C3)C=CC(=O)C=C3CCC2
COC1=CC=CC2=C1C(OC(C)=O)=C(C=C2O)CCC(OC(=O)C3=CC=C(NC(C)=O)C=C3)C
CC1CCC(C(C)(C)O)CC1
CN(C)C1=CC=C(C2=CC=C(S(=O)(=O)N3CCCC(C(=O)NC4=CC=CC=C4)C3)C=N2)C=C1
CC(C)C1COC(=O)N1C=2C=CN3N=CC(C4=CC=CC(C(F)(F)F)=C4)=C3N=2
CC1=C(C(=O)NC(C)C2=NN=C(C)O2)SC(NC(=O)C3=CC=CN3C)=C1[N+1](=O)[O-1]
O=C(O)C1=CC(C2=CC=C(C(F)(F)F)C=C2)CC(OCCCCO)O1
N#CC=CC=C(NC1CN(C2=NC=C(C3=NN=C(CC=CC4=CC=CC=C4)O3)S2)CC1)C=C
CN=C(CCC1CC2=CC=C(NC(=O)C3=CCCCC3)C=C2OC1)OC(C)(C)C
COC=C1C=C(NC2CN(C(=O)CN3C=NC4=C(OC5=CC=CC=C54)C3C6=CC=CC=C6)CC2)C=C1
O=C(NC1=CC=C(C(F)(F)F)C=C1)C2C3=CC=CC=C3C(=O)N2C4CCCC4
CC1=NN(CC(C)C)C(N(C)C)=C1CNCC2=CC=CC=C2
O=C1NC(=O)C(=CC2=CC=C(C3=CC=C(OC(F)(F)F)C=C3)O2)S1
CC(=O)OC1CCC(C)C(=C2C(O)CC(O)C(OC(C)=O)C2O)C1
COC1=CC=CC(C2=CC(C3=CC=CC(CN4CCCCC4)=C3)=CC(N)=C2NC(=O)C5=CC=CS5)=C1
CCCCCCCCCCCCCCCCCCCCCC=1C=NN(C(C)=O)C=1
CC(O)N1C=NC=C1CC(NC(=O)CCC2=CC=CC=C2)C
CCOC1=CC(C=CC(=O)OCC2CCC(C(=O)O)CC2)=CC=C1OC(=O)C(F)(F)F
CC(C)CC(NC(=O)COC1=C(Cl)C2=C(Cl)C=C(Cl)C=C2CCC1)C(F)(F)F
O=C(NC(=S)NC1=CC=C(Cl)C=C1Cl)C2=CC=C(C3=CC=CC([N+1](=O)[O-1])=C3)O2
CCOC(=O)C1=CN(CC2=CC=CC(F)=C2)C=C(C(=O)OCC)C1C3=CC4=CC(Cl)=CC=C4[NH1]3
O=C(CCCCCCC1=CC=CC=C1)C2=NC=C(C3=CC=CO3)O2
O=C(NCCCCCCNC(=O)C1=CC=C(N2C=NC=N2)S1)C3=CC4=CC=CC=C4S3
O=C(CCN1C(=O)OC2=CC=CC=C21)NCC3CCCO3
COC1=CC=CC(C(=O)C2=CC=CC3=C2CCCO3)=C1
CC(C)NC(=O)NC1=CC=NN1CC2=CC=C(Cl)N=C2
CC=1C=NN(CCCC(=O)NCCCN2C=CN=C2)C=1
CCOC1=CC=C(NC(=O)C2=CC=C(CN3N=C(C)C(Cl)=C3C)O2)C=C1
CCC1=NC=NC(C2=CC=C(C(=O)N3CCN(CCCO)CC3)C(C)=C2)=C1C#CC4=CC=C(N)N=C4
CN1C(=NN)SC2=CC(OC(F)(F)F)=CC=C21
N#CC1=CC=CC=C1S(=O)(=O)NC2=CC=C(C3(C(=O)O)CC3C4=NC(CS(=O)(=O)C5=C[NH1]C6=CC=C(C(F)(F)F)C=C56)=C(Cl)S4)C=C2
O=C1CN(C(=O)CN2CCOCC2)C(=O)C3=CC=CC=C3N1
FC1=CC=CC=C1C2=N[NH1]C(=S)N2NC(=S)NCCC3=CC=CC=C3
CN(C)C1CC2=CC=CC=C2CCC3=CC=CC=C3S1
COC1=CC=C(C2=C(C3=CC(OC)=C(OC)C(OC)=C3)C(=O)N(C4=CC=CC=C4)C2=O)COC1
CC(=O)C1=CC=CC(N2CCN(C(=O)CSC3=NN=CN3C)C(C)C2)=C1
O=C(CNC(=O)OCC1=CC=CC=C1)NCCC(=O)NC2CCN(C3=NC4=C(S3)CCCCC4C5=CC=CC=C5)CC2
COC1=CC2=C(C=C1OC)CN(CCC3=CC=C(NC(=O)C4=CC=C(C5=CC=C(Cl)C=C5)N=C4)C=C3)CC2
COC=CC=C(C(=O)COC(=O)C(NC(=O)C1=CC=CO1)CC)CC=COC
CC(=O)NC1=CC=C(NC(=O)CCSC2=CC=C(Cl)C=C2)C=C1
COC1=CC=C(NC(=O)CN2C(=O)C3=C(N=C4N3CCCC4)N(C5CC5)C2=O)C=C1OC
OC1=CC=C(C=2N=C[NH1]C=2C3=NN=CN3C4=CC=CC=C4)C=C1
CCN(CC)N([O-1])N=[O+1]C1=CC=CC=C1[N+1](=O)[O-1]
CCCC1=CC=CC=C1NS(=O)(=O)C2=CC(Cl)=C(C(=O)O)C=C2C(=O)NC
CC1NCCN(CCCNC(=O)C2=CC=C3N=C(SCC4=CC=CC(C)=C4)SC3=C2)CC1
COC1=CC(C(=O)O)=CC=C1N2N=NC3=C4C(=CC=C3C2)CCNC4=O
CCC1=CC(C(=O)N(C)CC2=NC(C)=C[NH1]2)=NO1
ClC1=CC=CC=C1NC2CN(CCCN3C=C(C4=CC=CC5=CC=CC=C45)N=C3C6=CC=CS6)CC2
CC(C)(C)CN1C=CC(C2=CC=C(C(C)(C)C)C(N)=C2)=N1
NC(=O)C1=CC=CC(NC(=O)NC23CC4CC(CC(C4)C2)C3)=C1
C1C=CC=C1C(=O)NC2C3=CC=C(C#N)C=C3CC2C(=O)NCCN(C)CO
COC1=CC=CC=C1OCCNCCNC(=O)C2=CC=CN=C2
CC(C)C(CNC1=NC(NCCC2=CC=C(O)C=C2)=NC(N3CCOCC3)=C1[N+1]=O)[O-1]
COC1=CC=2C=C(C(=O)NCCN3CCC(O)CC3)SC=2C=C1OC
CC1=CC=CC(N2CCN(C(=O)C3=CC4=CC=CC=C4N3CCO)CC2)=C1
O=C(NCCC1=CC=CC=C1)C=CC2=CC=C(O)C=C2
NC(C(=O)N1CCC(=O)CC1)(C2=CC=CC=C2)C3=CC=CC=C3
C1C=CC=C(S(=O)(=O)NC(=O)CN2C=CC(C3=CC=CC=C3)=N2)C1
O=C1C2=CC=CC=C2CC1C3CCCCC3O
C=CCNC(=O)C=C(C)N=C1SC=C[NH1]1
CC1=CC=C2C(=C1)CC(N(O)C3=CC=CC=C3)CC2
COC1=CC=C(S(=O)(=O)N2CCN(C(=O)C3=CC=CO3)CC2)C=C1
CC(=O)C1=CC=CC(NC(=O)CSC2=C3C=CC=CC3=NC4=CC=CC=C24)=C1
CC1=CC=C(NC(=O)CSC(=S)OC2COCC2)C=C1
CNC1=CC(OC2=CC=CC=C2Cl)=CC3=C1C(=O)C4=CC=CC=C4S3(=O)=O
COC1=CC2=C(C=C1S(=O)(=O)N3CCC4=CC=CC=C43)N(C)C(=O)C(=O)N2C
CN1C=NC([N+1](=O)[O-1])=C1S(=O)(=O)NC(=O)NC2=NC(C)=CC=C2N3CCCCC3
CC1=NC=C(CN2CCN(CCC(=O)NC3=CC=C4C(=C3)OCO4)C(=O)C2)C(C)=NN1C
CN(CCC(O)C(CC1=CC=CC=C1)NC(=O)OC2COC3OCCC23S)C=O
CCOC(=O)C1=C(C)[NH1]C(=O)C(C(=O)CSCC2=CC=CC=C2F)=C1C
O=C(O)C=CCC1CCN(C2C(=O)O)C3=CC=CC=C3C12
CCC(C)CN(CC(C)C)C(=O)C1=CC=[N+1](C)C=C1
CN(C)CCNC1=NC=NC2=C1[N+1]([O-1])=CN2C
CCC1=CC=C(OC2=NC=CC=C2C(F)(F)F)C(O)=C1C(=O)NC3=NC4=C(S3)CCOC4
O=C1C2=CC=CN=C2C(=O)N1CCOC(=S)NC3=CC=C(F)C=C3F
COC1=CC=C(N2N=CC3=C2C4=CC(C)(C)OC(C)(C)C4CC3O)C=C1
ClC1=CC=C(NC2=NCCN2)C=3C=N[NH1]C1=3
O=C(CN1CCN(C(=O)C2=CC=CC=N2)CC1)NCC3=CC=C(F)C(F)=C3
CCCN1C(=O)N(CCC2=CC=C(O)C=C2)C3=C1N=C(NCCN4CCOCC4)N3C
COC1=CC2=C(C=C1OC)CCC(N)C(NC3=CC=CC=C3C)CC2
C=1N=NN(C)C=1C(=O)N2CCN(C3=CC=C(Cl)C=C3)CC2
O=C(CCCCC(=O)C=C1CC(OC2OC(CO)C(O)C(O)C2O3)CCC1(O)CC3COC)C=O
CN1C(C(=O)NC2CC(C)(C)CC3=C2C=NN3C4=CC=CC=C4)CCS(=O)(=O)CC1
CC(C1=C(C2=CC=CC=C2)[NH1]C3=CC=CC=C13)C=C(C4=CC=CC=C4)N(CCO)C5=CC=CC=C5
CC(C(=O)NCCCNCC1CCNCC1)C2=CC=C(N3C=CC=CC3=O)C(F)=C2
CC=1SC=NC2=NC(SCC(=O)NC3=CC=C(F)C=C3)=C2C=1C
CN(CC(=O)NC1=CC=C2C(=C1)OCO2)C(=O)CCCC(=O)NC3=CC=CC4=NSN=C34
COC=C(C(=O)OC)C1=CC=CC=C1COC2=C(Cl)C=CC=C2C(=O)C3=CC=CC=C3
OC1=CC=C(Cl)C2=C(N3CCC(C4=CC=CC=C4)CC3)C=CN=C12
O=C(NCC1=CN(CC2=CC=CC=C2)N=N1)C34CC5CC(CC(C5)C3)C4
CC1CCC(CO)N1C(=O)C2=CC=C(COC3=CC=CC=C3)S2
CC1=CC=C2C=C(C(=O)N(C)C3=CC=CC=C3)C=CC2=N1
O=C(O)CCC1C=CCNC(=O)C(CC2=CC=C(Cl)C=C2Cl)NC(=O)C3CCCCN3C(=O)C(COCC4=CC=CC=C4)NC(=O)C5CCCN5C(=O)C(CC(N)=O)NC1=O
CC1=CC=C(C(=O)N2CCCC3(CCN(CC(=O)N(C)C)C3)C2)S1
COC1=CC2=NN=CC(C(C)=NNC3=CC=CC(C(F)(F)F)=C3)=C2C=C1OC
CC(=CCCC(C1)CCC2C(C3)CC=C4CC(OC5OCC(O)C(O)C5O)CCC4(C)C3CCC12CC(C)(C)OCCOC(=O)CCO)COCCCCCCCNCC(=O)O
O=C(CNC(=S)C1=CC=CN=C1)NCCC2=CC=CC=C2
CN1CC(O)C(OC2C(N)CC(N)C(OC3OC(CN)C(O)C3NCC4=CC=C(NC(=O)CN)C=C4)C2)OOCC1(C)O
CN(C)S(=O)(=O)C1=CC=CC(C(=O)N(C2=CC=CC=C2)CCCS(=O)(=O)C)C1
CC1=CC(=O)OC2=CC(OCC3=CC=C(F)C=C3)=CC=C12
CCC(CO)NC(=O)C1=CC(S(=O)(=O)N2CCC3=CC=CC=C32)=CC=C1N
CNC1=NC2=C(CN3C4CCC3CC4)N=CN2C5=C1N=CN5C6OC(CO)C(O)C6O
CC1CS(=O)(=O)CC1C(=O)NCC2=CC=C(Cl)C=C2Cl
CCN1C(C)=C(C(=O)O)C(=O)C2=CC(F)=C(N3CCCCC3)C=C21
CNCC1CCCC2C3=CC(OCCCF)=CC=C3CCC21C
O=C(CN1C(=O)NC2(CSCC2)C1=O)NCC(F)(F)F
CC1=CC=C(CN(CCN2CCOCC2)C(=O)C3CC3)C=C1
COC1=CC=CC=C1C2=CC=C(OCCOC3=CC=CC(CN4CCCC4)=C3)C=C2
N=C(N)NCCCC(NC(=O)C1CCCCN1S(=O)(=O)C2=CC=C(Cl)C=C2)C(=O)C3=NC=CS3
CN(CC1=CC=CC=C1N2CC(F)C2)C(=O)C3=CC=CC=C3CC4=CC=C(OC(F)(F)F)C=C4
O=C1[NH1]C(=O)N(C=2C=C(CO)ON=2)C=C1Br
CC1=NC=CC2=C1C3=CC=CC=C3N2CC4CCC(CC(=O)NO)C4
COC1=CC=C(CC2COC(=N)C2SCC3=CC=CC=C3)C=C1OC
CC1=CC=CN=C1COC2=CC=CC=C2C(=O)NCC(O)CN3C=CN=C3
O=C1NC(=O)C(CC2=CC=CC(OC3=CC=C(F)C=C3)=C2)S1
O=C(CN1CCN(S(=O)(=O)C2=CC=CC=C2)CC1)NC3=CC=C(F)C(F)=C3
COC1=CC=C2C(=O)C=C(C3=CC=C4C=CC=CC4=C3)OC2=C1OC
CC1=CC=C(C(CNC(=O)C2=CC=CC=C2F)S(=O)(=O)CC3=CC=CC=C3Br)C=C1
CC1=CC=C(C)C(N2CCN(CC3=CC(C4=CC=CC=C4)=NO3)CC2)=C1
N#CCN1C(=N)C(C(=O)C2=CC=CC=C2)=CC=3C(=O)N4C=CC=CC4=NC=31
CC(C)=CCCC(C)=CCCC(C)=CCSCCNC(=O)C(N)CSCC=O
O=C(NC1CC1)C2OC(N3C=NC4=C(N)N=C(NCC5=CC=CC(C6=CC=CC=C6)=C5)N=C43)C(O)C2O
O=S(=O)(NCCN1CCOCC1)C2=CC=C(OC3=CC=CC=C3)C(NC(=S)N4CCOCC4)=C2
CC(=O)NC1=CC(C2=NN=C(SCC(=O)N3CCCC4=CC=CC=C43)O2)=CC=C1Cl
CCC(=O)OC(C)C(=O)C=CC=CC1OC1(C2CC3C(C)(O2)C(O)C4COC(=O)C43)CC=O
CC(C)=C1C2CC(=CC1=O)CCCC3C(C)(C(=O)O)C(OC(=O)C(C)C)CCC3(C)CCC2
O=C1NC(=O)C(C2=CN(CC(=O)N3CCSCC3)N=N2)S1
N=C(N)NC(=O)C1CCCCCC1
CCCN(CCC)C=C1C(NC2=C(C#N)C=NC3=CC(C=CCN4CCN(C)CC4)=CC=C23)=CC=C1OC
C=CCN1C(SCC(=O)C2=CC=CS2)=NC3=C(C1=O)SCC3
CCCC(=O)C1=CN=C2C=CC(C3=CC(Cl)=C(O)C(Cl)=C3)=CC2=C1NC4=CC=C(N5CCNCC5)N=C4
S=C1N=CC=C2[NH1]C(C3=CC=CC=N3)=NN12
CC12CCCC(CCCC3(O)C4CCC(O5)C4CCC(O)C5CC3)C1CCC2=O
COC1=CC=C(C=CC2=CC=NC(N)=N2)C(OC)=C1
COC1=CC=C(C=NC2=C(C(S(=O)(=O)C3=CC=C(Cl)C=C3)=CN2CCCF)C4=CC=CC=C4S(=O)=O)C(OC)=C1
O=CC1C(O)CC(C2=CC=C(OCC3=CSC(C4=CC=CC=C4)=N3)C=C2)O1
CC(C)=CCC1C(C)C=CC(C)(CCC(C)=CCCC(C)CCC=C(C2)C(OO)OC(C)(C)OC2=O)O1
CCCC(=O)C1=CSC(SCC(=O)NCCC2=CC=C(F)C=C2)=N1
CC(CC(CC(O)C(N)CN1CC(=O)N(C2=CC=CC=C2Cl)CC1CC3=CC=CC=C3)C4=CC=C(C5=CC=CC=C5)C(F)=C4)C(=O)O
COC(=O)C1=CC=CC=C1NC(=O)C2CCCN2C(=O)C(C)NC(C)=O
CCCCCCCCS(=O)(=O)NC1=CC=C(C(=O)O)C=C1C(C)(C)CCC2=CC(OC)=C(O)C([N+1](=O)[O-1])=C2
CCCN(CCC)CCNC1=CC(OC)=C2C=C(N3C(=O)C(C#N)=CC3=O)C=CC2=N1
C1C2CCCC(C2)N1CCN3CCC4=CC=CC=C4C3
CC(NC(=O)CCC(N)C(=O)O)C1=CC=C([N+1](=O)[O-1])C=C1
CC(C)(N1C(=O)C2=CC=C(C3=CC=CC(C=O)=C3)C=C2C1=O)C4=CC=CC=C4
CC=C1C=C(NC(=O)N2CN=C(C3=CC=CC=C3C)C4=CC(Cl)=CC=C4N2)C=C1N(C)C
CCCC1(CC(=O)O)OCCC2=C1[NH1]C3=CC=CC=C23
O=C(O)C1=CC(NC(=O)C(CC2=CC=CC=C2)N3C(=O)C4=CC=CC=C5C(C=CN5CC6=CC=C(Cl)C=C6F)=C4O3)C(C(=O)O)=C1
CC(C)C=1C=C(N(CCC2=CC=CC=C2)C3=NCCN3)ON=1
COC(=O)C1=COC2COCCC12
CCC1=CN=C2C(C3=CC=CC=C3)=CC=CC2=C1
CCC1OC(=O)C(C)C(=O)C(C)C(OC2OC(C)CC(N(C)C)C2O)C(C)(OC(=O)NCC=CC3=CC=CC(C4CCCCC4)=C3)CC(C)C(=O)C(C)C5NC(=O)OC15C
O=C1C(=NNCCN2CCCCC2)NC3=CC=CC=C31
COC1=CC(C)=C(S(=O)(=O)NC(CC2=C[NH1]C3=CC=CC=C23)C(=O)NCCN4CCOCC4)C(C)=C1C
CC1NC(=O)N(C(C)=O)CCC2NC=3C=C(C4=CC=C(C)C=C4)N(CC5=CC=C(CN6CCCCC6)C=C5)C=3C21
CC=1N=C(N)SC=1SCC(=O)N2CCCC2C=3C(C)=NN(C)C=3Cl
O=C1NCC(CC2=CC=C3C=CC=CC3=C2)N(CCCC4=CC=CC=C4)C1=O
CCOC(=O)CN(NC(=O)C1=CC=C(C)C=C1)C(N)=O
CC1NCC(Cl)C(O)C1O
O=C(O)C1=CN(C2CC2)C3=C(F)C(NCC4CCCNC4C)=C(F)C=C3C1=O
COC1=CC2=C(C=C1OC)C(CCCCl)CC(C)O2
CC=1SC=2[NH1]C(COC(=O)C3=CC=C4C=CC=CC4=N3)=NC(=O)C=2C=1C
N=C(N)SCCCNC(=O)C1=CC=C2N=CC=CC2=C1
COC(=O)CCS(=O)(=O)CC1=CC=C(C(=O)N2CCN(C3=CC=CC=C3)CC2)C=C1
CCC1=CC(=O)OC2=CC(=C3C(=C12)OC(C)(C)C=C3)OC(C)CCOC
COC(=O)C1C(=O)C(=O)C2=CC=CC=C2C1=O
CC1=CC=C(C(=O)NC2=CC=C(OC3CCN(CC4=NC=CS4)CC3)C=C2)N=C1
O=S(=O)(CC1=CC=CN=C1OC)C(CC2=CC=CC=C2)NCC3=CC=CC4=CC=CC=C34
C1OC(=O)C=C(C)NC(C)=C1C(=O)NCCCN2CCC(C3=CC=CC=C3)C(C4=CC=C(Cl)C(Cl)=C4)C2C
NS(=O)(=O)C1=CC=C(CNC(=O)C2=CC=CC=C2)C=C1
COC1=CC(OC)=C(CS(=O)C2=NC=CN2C3=CC=C(C)C=C3C)C=C1OC
COC1=CC=C(CN2CCCN3N=C(C)N=C32)C=C1
N#CC=C[NH1]C(C1=C(F)C=C2[NH1]C(C3=CC=NC(N)=N3)=CC2=C1)F
O=C(O)C1C2CCC(O2)C1C(=O)NC3=CC=CC=C3N4CCN(C5=CC=CC(Cl)=C5)CC4
C[N+1]1(C)CCCCC1COC2=CC=CC3=CC=CN=C23
CC(C)NC(=O)C1=CC=CC=C1C=2C=CN(CCN3CCOCC3)C(=O)C=2C
COC1=CN=C(C(F)(C2=CC=C(CN)C=C2)CC3CCCO3)C=N1
COC(=O)CN1C=CN=C1SCC2=CC=CC=C2
CC(C)CC(OC(=O)CCl)C(=O)NC#N
COC1=CC=C2C(N3CCNCC3)=CC(=O)OC2=C1
O=C(C=CC1=CC=CC=C1)NC2=CC=C3C(=C2)C(=O)C(=O)N3CN4CCCCC4
O=C1CC(C2=CC=C(F)C=C2)N3C(=O)CN(CC4=CC=CC=C4)C(=O)C3(CC5=CC=CC=C5)C1
CC1=CC(Cl)=CC=C1OCC2=CC=C(N)C=C2
CCOC(=O)C(C)NP(=O)(OCC1OC(N2C=C(C)C(=O)[NH1]C2=O)CC1[N-1][N+1]#N)C3=CC=C(F)C=C3
CC1=CC=C(Cl)C=C1N2CCN(CNC(=O)C3=CC4=CC(C)=CC=C4N3C5=CC=CC=C5C)CC2
COC1=CC=CC(CNC(=O)CSC2=C[NH1]C3=CC=CC=C23)=C1
FC1=CC=CC=C1CNCC2=COC(C3=CC=CS3)=N2
NC1CC1
C1OC=CC=C(C2=C(CO)C(CO)=C3N2C4=CC=CC=C4C3(O)C(F)(F)F)C1
COC1=CC=CC(C(=O)N2CCN(C3=NC=CC=N3)CC2)=C1
COC1=CC(C(=O)NNC(=O)C2=C[NH1]C3=CC=C(Br)C=C23)=CC(OC)=C1OC
CC(=O)NC1(C2=CC=C(F)C=C2)CCN(CCOC3=CC=CC=4[NH1]N=CC3=4)CC1
C1=CC=C(C2=NN=C(C3CCCCC3)O2)C=C1
COC1=CC=C(C2CC(=O)C3=C(C=C(F)C=C3OCC4=CC=CC=C4)C2)C=C1
CC1=CC=C(CNC(=O)COC(=O)C2CCN(S(=O)(=O)CC3=CC=CC=C3)CC2)C=C1
NCCC1CCC(C(=O)NC(CC2=CC=CC=C2)C(O)C3CCCNC3=O)N1
CC=CC=C(C)C(C1=C(OC2CCCC(C)(C)O2)C3=CC(C#N)=CC=C3[NH1]C1)=O
CC(C)(C)C1=CC(C2=CC=C(Cl)S2)=CC=C1OCC(O)CN3CCCC3
O=C1NCCC2=C1C=C(C=CC[NH1]C2=O)N=CC3=CC=CC=C3OC
COC1=CC2=C(C=C1OC)CC3=NC4=CC=CC=C4C(=O)N3C2
COC=CC=C(N=C1SC(C(=O)NCC2=CC=C(C(F)(F)F)C=C2)=CN1C3=CC=C(Cl)C=C3CC)C
CC1=C(NC(=O)C2=CC=C(OC3=CC=C(C)C(C)=C3)N=C2)C(=O)N(C4=CC=CC=C4)N1C
CCOC1=CC=C(C=C2C(=O)OCC2)C=C1Br
C1OC=CC=CC1C=2C=C3N=C(C)C=C(N4CCC(C)CC4)N3N=2
CCNC(C(=O)NC(CC1=CC=CC=C1)CC(O)CC(=O)NC(C(=O)NC)C(C)CC2)=CC=CC=C2
CCC1=NN(C2=C(Cl)C=C(Cl)C=C2Cl)C=3[NH1]C(CC4=CC=C(CN5C=NC=N5)C=C4)=NC(=O)C1=3
CNC1=C(C(OCC2=CN=CC=C2C3=CN=C(NCCOC)C=N3)CC)C=N1
COC1=CC=C(C=2[NH1]N=C3C=2C(Br)C(C4=CC=CC=C4OC)NC3(C)C)C=C1
CCNCC(O)C1=CC=C(C2=CC=CC(C3=CC=C(OC)C(O)=C3F)=C2O)C=C1
CCC(=CC(C1=C[NH1]C2=CC(Br)=CC=C12)C=C(Br)C=O)OCCC(C)C(C)CCC=C(C)C
O=C1[NH1]C(=O)N(C2CC(O)C(CO)O2)C=C1C=CI
CN1C=NC=C1CC2CN(C(=O)C=3C=CN(C=O)N=3)CCN2C
COC1=CC=C(Cl)C=C1NC(=O)COC2=C(C=CC3=CC=CC=C23)SCCNS(=O)=O
C1C2=C3C4CC=NC5=CC(Cl)=CC=C5C(NCCCCCCCCCN6C=CC7=CC(=O)C=C(NC(=O)CCN8CCCC8)C=CC7=N6)=C4C(C1)C3N(C)CC2
CCC1=CC=C(CSC2=NC3=C(N)N=CN=C3N2CCCCOC4=CC=CC=C4)C=C1
NS(=O)(=O)C1=CC=C(NC(=S)NC(=O)CCCCCCCCCCCCCS(=O)(=O)C2=CC=CC=C2)C=C1
CCOC(=O)C(=NNC1=CC=C(N(CC)CC)C=C1)C(C)=O
CCN1CCN(CCCN2C(=O)C(=O)N(C3CC3)C2=O)CC1
CC(=O)OCC1=C(C(=O)O)N2C(=O)C(NC(=O)C(N)CSSCCNC(=O)C=CC(=O)C(O)=C[NH1])C2SC1
C1C=CC=C(C(NC(=O)NCC2=CC=CC=C2)C(Cl)(Cl)Cl)C1
CC(=NOCCCC(C)(C)C(=O)O)C1=CC=CC=C1Cl
CC1=CC=C2C(=C1)N(CC(=O)NC3=CC=CC(S(=O)(=O)N(C)C)=C3)C(=O)C(C)O2
COC1=CC=C(C=NNC(=O)CC2CCCCC2)C=C1OC(=O)C3CCCCC3
CC(C)CN1CCN(C(=O)C2=CC=CC(NS(=O)(=O)C3=CC=CC(Cl)=C3)=C2)CC1
ClC1=CC=C(C2=CSC(N3C=C(C4CCCC4)N=N3)=N2)C=C1
CCN1C(SC)=NC(C(=O)COC2=CC=C(Cl)C=C2Cl)=C1C
COC1=CC=C(CCN2C=C(CNC(=O)C3=COC(CCCC)=N3)N=N2)C=C1
CCCCCCCNC1=C(C(=O)OCC)C(C)=NC2=CC=CC=C12
CCCCCCCCCCOC=C1C=C(OCC(=O)CCCCC[N+1]=2C=CSC=2)C=C1
NC1=CC=CC(N2CC3CC2CN3)=C1
COC1=CC=C(C=CC(=O)OCC(=O)NC2CCCC2)C=C1
CC1=CSC2=C1C(=O)N3CCN=C3S2
CCC(=O)C1=CC=C(OCC(=O)C=2[NH1]C(C)=C(C(C)=O)C=2C)C=C1
COC(=O)NC(C(=O)NC(CC1=CC=CC=C1)CC(O)C(CC2=CC=CC=C2)NC(=O)C(N3C(=O)N(C4CCCC4)CC3)C(C)CC)(C)CCC
COC(=O)C1=C(OC)C(O)=C(OC)C=C1OC2=CC(=O)OC=C(OC)C(OC)=C(OC)C(OC)=C2
CC(NC(=O)C1=CC=NC=C1NS(=O)(=O)C2=CC=CC3=NSN=C23)C4=CC=CC=C4
CCOC(=O)C1CNC2=C(C(F)(F)F)C=CC(OC)=C2C1=O
CC(=NNC(N)=O)C1=CC=C([N+1](=O)[O-1])C=C1
O=C(O)CNC(=O)C1=CC=C(NC2C=C(O)N(CC3=CC=CC=C3)C2)C=C1OCC4=CSC5=CC=CC=C45
CC(C)(C)C1=CC=C(C=NNC(=O)C2=CC=NC3=CC(Cl)=CC=C23)C([N+1](=O)[O-1])=C1
O=C(NCCCCC1=CC=C(O)C=C1)C(O)C(O)C(=O)N2CCCC2C3=CC=CC=C3
CCCCN1C(SC2=CC=C(C)C=C2)=NC3=C1C(=O)[NH1]C(=O)N3C
CC1=CSC(N2CCN(C(=O)NC3CCOCC3)CC2)=N1
CSC=CC=CC(NCC1(C(=O)NC2=CC=C3C(=C2)OCCO3)CC1)=O
CC(=O)NC1=CC=C(C(C)C2=CC=CC(C=3C(C)=NOC=3C(F)(F)F)=C2F)C=C1
CN(CC(=O)O)C1=NN=C(C2=CC=CC=C2)S1
CC(C)CSC(CCCOC1=CC=CC(CC(=O)OC(C)(C)C)=C1Cl)C2=CC=C(OCC(=O)NO)C=C2
COCCN1C(C#CC2=CC=C3C(C=CN3C)=C2)=NC4=CC(C(=O)NCCNC(=O)CN)=CC=C41
CC(=O)NC1=CC=C(NC2=CC=CC3=C2CCC3=O)C=C1
COC(=O)C1=CC=CC(=C1)N(CCCCN2CCC3=CC=CC=C3C2=O)C=O
C1S(=O)(=O)CCNC(=O)C=CC=C1NC2=NC=NC3=C(C(F)(F)F)C=C(C4=CN=CC(N)=N4)C=C23
CC1=CC=C(C)C(C(O)C2=NC(C3=CC=CC=C3C)=C[NH1]2)=C1
CC(NC(=O)OC(C)(C)C)C(=O)NC(C(=O)NC1CCOP(=O)(N(CCCl)CCCl)N1)C(C)C
CCCCCCCCCCCCCCCCCCOP(=O)([O-1])OCC[N+1](C)(C)CC(C)C
N=C1SC2=CC(Cl)=CC=C2N1C3OC(CO)C(O)C3O
CC(C)(C)C1=NC=C(C(=O)NCC=CC2=CC=CC=C2)O1
CC(C)NC(=O)CCC1C2CCC3C(O)CC(O)C(O)C3(C)C2CCC1C
CC1=CC=CC(SC2=C(C(=O)O)C=CC=C2[N+1](=O)[O-1])=C1
CCC1CCC2CCC(OC(=O)C[N+1]([O-1])=NC3=CC=CC4=CC=CC=C34)CC(=O)NC(=O)CC2C1
O=C(CCCCC(=O)NCC1=CC=CN=C1NC2CCCCC2)NO
O=C(C1=CC=CO1)N2CCN(CC3CCOC3)CC2
CCCCCC=CCC=CCCCCCCCCC(=O)NC(C)CC
O=C(NC=CC1=CC=CC=C1)C2=CC=CC(NC(=O)C3=CC4=CC=CC=C4O3)=C2
COC1=CC=C(C)C=C1NS(=O)(=O)C2=CC=C(C(C)(C)C)C=C2
COC1=NC=CC(C2=CC=CN=C2OC3=CC=C(N4C=CC(=O)[NH1]C4)C=C3)=N1
CC1=NN=C(NC(=O)CS(=O)(=O)CC2=CC=CC=C2)S1
COC1=CC=C(NC2=NC=NC=C2C3=CC=CC(C(N)=O)=N3)C(OC)=C1
FC=C1C=CC(CSC2=NC3=CC=CC=C3C4=NC(C=5C=COC=5)=NN24)=C1
CC(C1=CC=C(C(=O)NC2=NC=CS2)C=C1)N3CCC(CC(C)(C)O)(C4=CC=C(Cl)C=C4)OC3=O
CCOC(=O)C1=C(C)NC(C)=C(C(=O)OCC)C1C2=CC=CC(Cl)=C2
CN(CC1=CC=CC=C1)S(=O)(=O)C2=NC=3C(=O)N(C)C(=O)N(C)C=3[NH1]2
COC1=CC=C(CN2C(C)=C3C(C)=NN=C(SCC(=O)C4=CC=C(F)C=C4)C3=C2)C=C1
OCC[N+1]CC1C2C[N+1](CC3=CC=CC=C3)CCC2(CCCC4=CC=CC=C4)CC1
O=[N+1]([O-1])C1=CC=C2[NH1]C(C3=CC=CC(Cl)=C3Cl)=NC2=C1
CCNC1=NC(N)=NC2=C1N=CN2C3OC(COP(=O)(O)OP(=O)(O)O)C(O)C3O
CC1=CC=CC=2N=C(C3=CC=CC(C4=CC=C(CN5CCCC5CN6CCCC6)C=C4)=C3)[NH1]C1=2
O=C(COC(=O)C1=CC([N+1](=O)[O-1])=CC(Cl)=C1Cl)NC2=CC=CC(S(=O)(=O)N3CCOCC3)=C2
CC(C)C1=CC(C(C)(C)C)=CC(=C1)C(C)(C)CO
CC1=CC=C2C(=C1)C(=O)C(=CC3=CN=C[NH1]3)C2=O
CC1=CC=CC(C2=CC=CC=C2C3=CC=C(CCCN4C=CN=C4)C=C3)=N1
CC1=NSC(NC(=O)C2=CC(S(=O)(=O)N3CCOCC3)=CC=C2C)=C1Cl
COCCOC1=CC=CC=C1C2=NC=CC3=CC(S(=O)(=O)NC4=NN=CS4)=CC=C23
CCN(CC)C(=O)COC1CN(S(C)(=O)=O)CC1O
COC1=CC=C(CC2C(=O)COC(=O)C2C)C=C1Br
COC1=CC=C2N=NC=C(C3=C(C4=CC=CC(C)=C4)N=C5C=CC=CN35)C2=C1
COCC=C(C)CCC=C(C)CCC=C(C)C
COC1=CC=C(C(=O)NCC2=NN=C(SCC3=CC=CC=C3)O2)C=C1OC
CC1(C)CC(=O)C2=C(N=C(OC3=CC=CC=C3)N=C2OCC4=CC=CC=C4)C1=O
COC1=CC=C(NC(=O)CCCCCNC2=C3C(=NC4=CC=CC=C24)CCCC3)C=C1OC
C1C=CC=CC1OC(C)C2=CC=C(CCC(=O)O)C(C(=O)O)=C2C
CC(=O)NC=CC=C(C1=NOC(CCC2=CC=CC=C2)=N1)C
CCS(=O)(=O)NC1=CC=C(C2=CC=CC(F)=C2)C=C1
O=C1N(CCCN2CCN(CC3=CC=CC=C3)CC2)C(=O)C4=NC=CC=C41
CC(=O)CC1=NC(C2=CC=C(Cl)C=C2)=NO1
ClC1=CC=C2N=C(SCCCNC3=CC=C(Cl)C(Cl)=C3)[NH1]C2=C1
FC1=CC=C(C(C2=CC=C(F)C=C2)N3CCC4=CC=CC=C4C3)C=C1
CC1=CC=CC(S(=O)(=O)N(C)C)=C1NC2=NS(=O)(=O)C3=CC=CC=C32
COC1=CC=C(CN2CCCN(CC3=NC=CN3C(C)C)CC2)C=C1
O=C(NN=CC=CC1=CC=C([N+1](=O)[O-1])C=C1)C2=CC=CC=C2
CC(C)NC(=O)COC=1C=C(C2=CC=CC(C(C)C)=C2)SC=1C#N
C=S(=O)(NC(=O)CC(N)CCCCN)C1=CC=CC=C1
CC(=O)N(C=O)C=CC1C(C2O)SCC(C(C)=O)N2C1=O
CCC(=NNC1=CC=C(Cl)C=C1)C(C2=CC=CC=C2)C3=CC=CC=C3
CC(C)(C)CC1=NC2=CC(S(=O)(=O)C3=CC=CC(F)=C3)=CC=C2N1CC4=CC=CC=C4F
CC(NC(=O)CCCCC(=O)N(CCCCCCN)C(=O)C1=CC=CC(Cl)=C1)C2=CC=CC3=CC=CC=C23
O=C(CCC1=CC=CC=C1[N+1](=O)[O-1])NCCNC(=O)C2CCOC2=O
CC1=CC=C(C=CC2=CC=C(CCOC3=NC(=O)C=C(N)[NH1]3)C=C2F)O1
CC1=NOC(C)=C1CN2CC(N3C=C(COC4=CC=CC=C4)N=N3)CC2=O
CC(NC1=NC=NC2=C1C=NN2C3=CC=CC=C3Cl)C4=CC=CC(Cl)=C4
C=CCC1C23CC(C(=O)CC2C4)CC3(C5)CCC6(C)CCC(OC(C)=O)C(C)(C)C6CC(OC7OC(CO)C(O)C(O)C7O)C5(C)CC14
CC1=CC(=O)OC2=CC(OCCN3CCCCC3)=CC=C12
CC1CCCCNC=C(C2CC3=CN=C(NCCCCCCCN)N=C3C(NCCCCCCNC(C)=O)=C2C)NN=N1
N#CC1=CC(S(=O)(=O)NC2=CC=C(F)C=N2)=CC=C1OC3=CC=CC=C3OCCN4CCCC4
C1=CC=C(N2CCC3(CCCN(C=4N=C[NH1]C5=NC=NC=45)C3)CC2)N=C1
CCCCN(C(=O)C1=CC=CO1)C2=NN=C(C3=CC=C(OC)C=C3OC)O2
CC1CN=C(NC(=O)C2=CC=CC=C2)S1
COC1=CC(N2CCN(C)CC2)=CC=C1NC=NC=C(Cl)CNC3=CC=CC=C3S(C)(=O)=O
CCOC(=O)C1CCN(C(=O)NC2=CC(C(=O)OCC)=CC=C2Br)CC1
O=C(NCCN1CCCCC1)C2=CC=C(NC3=NC=C(C(F)(F)F)C(NCCC4=CC=CC=C4)=N3)C=C2
CCCN1C(C(NO)C2=C[NH1]C3=CC=CC=C23)=NC4=CC=CC=C41
C1CC=CC=CC1NC2=NC(NC3=CC=C(OC)C=C3)=NC4=CC=CC=C24
CC12CCC3C4=CC(O)=C([N+1](=O)[O-1])C=C4CCC3C1CCC2O
COC(=O)C1CC(N(C)CC2=CC=CC=C2)CN1CC3=CC4=CC=CC=C4N3C
CC(C)C(NC(=O)C1=CC=C(CN)O1)C(=O)NCC#N
O=C(NCCSC1=CC=C(Cl)C=C1)C2=CC=C(Br)C=C2
O=C1NC(=O)C(=CC2=CC=CC=C2)O1
CC1=NC2=CN(C3=CC=CC=C3)C(=O)N2C=C1C#CC4=CN=CC(Cl)=C4
COC1=CC=CC(N2CCN(C(=O)C3=CC=C(S(=O)(=O)NC4=CC=C(C)C=C4)C=C3)CC2)=C1OC
CCN(CC(=O)N1CCCC1)C(=O)C2=CC=C(C3=CC=CC=C3)[NH1]2
ClC1=CC=C(C2=NC(CNC=3C=CSC=3)=NO2)C(Cl)=C1
N=C(N)C=CC1=C(OCCCCCCN2CCN(C3=CC=CC(Cl)=C3Cl)CC2)C=CC4=CC=CN=C14
CCN1C(C(=O)NC)=NC(C(=O)C2=CC=CC(Cl)=C2)=C1O
COC1=CC(C(=O)O)=C(C(C)C)C=C1OC2SC3=NC=CC=C3S2
COC1=CC=CC=C1CNC2=NC(NCCC3=C[NH1]C4=CC=CC=C34)=NC=C2C(N)=O
CCC1OC(=O)C(C)C(=O)C(C)C(OC2OC(C)CC(N(C)C)C2O)C(C)(OC)CC(C)CN(CCC3=CC=C4C(=N3)CCCC4)C(C)C(O)C1(C)O
CC(NC(=O)C(NC(=O)OCC1=CC=CC=C1)C(C)C)C(=O)NC(C(=O)NC(CC2CCNC2=O)C(=O)C3=NC=C(Br)S3C)(C)C
CCCCCCCCCCCCCCCC(=O)OCCOCCOC(=O)CSC=1N=C[NH1]C2=NC(N)=NC(=O)C=12
NC(=O)N1CCC2=C(C3=CC=CC=C3)C4=CC=CN=C4N2CC1
CCCCOC(=O)C=CC1=CC=C(OCC2=CC=CC=C2Cl)C=C1
NC1=NC=NC2=C1N=C(N3CCOCC3)N2O
COC1=CC(C2C3=CC4=C(C=C3C(OC(=O)C5=CC=CC(C)=C5)C6COC(=O)C26)OCO4)=CC(OC)=C1OC
CC1CN(C(C)CO)C(=O)CC2=CC(NS(=O)(=O)C3=CC=C(Cl)C=C3)=CC=C2OC1CN(C)S(C)(=O)=O
C1CCCC(NC(=O)C(CCCCN)NC(=O)C(CCCNC(=N)N)NC(=O)C2=CC=C(C3=CC=C(C=4N=N[NH1]N=4)C=C3)C=C2NS(C)(=O)=O)C1=O
C=C(C)CC1CC(C(=O)O)CC2C(C)C(CCCC3(C4)CC(OC)C(O)C(C)(C)C4C(O)CC32)CC1
O=S(=O)N(CC1=CC=C(C(F)(F)F)C=C1)CCCCN2CCCC2
O=C(C1=CC=CC=C1F)N2CCC3=CC=CC=C3C2C4=NC(C5=CC=C(F)C=C5)=NO4
C=CCN(C)CCCCOC1=CC=C(COC=CC2=CC(O)=C(C(=O)C3CC3)C(=O)O2)C=C1
CC1=CC(=O)N2N=C(N3CCC(C(=O)NC4=CC=C(C(F)(F)F)C=C4Cl)CC3)SC2=N1
CC1=CC=C(CN2CCN(CCOC3=CC=C4C(C)=CC(=O)OC4=C3)CC2)C=C1
C1C=CC=C(C=CC(C=C2C(=O)NC(=O)NC2)=O)C=C1
N#CC1=CN(C2=CC=C(N3CCCCC3C(=O)O)C=C2C(N)=O)C=N1
CCC(=O)N1C=CC2=CC(NC(=O)C3=CC=CC=C3[N+1](=O)[O-1])=CC=C21
COC1=CC=C(C(=O)NC2=CC(C(F)(F)F)=CC(C(F)(F)F)=C2)C=C1N3N=C(C)C=C3C
C=CCNC1CCC2=C(C(=O)CCl)C=CC=C21
CN1C=CN=C1CN(C(=O)CCN2C(=O)OC3=CC=CC=C32)C4=CC=C(OC(F)(F)F)C=C4
COC1=NN(CC2=CC=CC=C2C3=CC=C(NC=O)C=C3)C(=O)C1=CC4=CC=C(O)C=C4
CCN(CC1NC(CC2=CC=CC=C2)(C(=O)OC)C3C(=O)N(C)C(=O)C13)S(=O)(=O)C4=CC=CC(Cl)=C4
O=CC=CC=CNC=NCC(C1=CC=CO1)C=2SC3=CC=CC=C3C=2
CON=CC=C(C(=O)O)NC(=O)C1(NC(=O)C(=NOC(C)(C)C(=O)O)C=2N=C(NC3=CC=CC=C3)SC=21)SC
CN1C(C(=O)NCC2=CC=C(Cl)C=C2Cl)=CC=3C(=O)N(C)C4=CC=CC=C4C=31
O=C1C2=CC([N+1](=O)[O-1])=CC=C2N=C(CNC(=O)NC(O)C3=CC=CC=C3)N1N=CC4=CC=C(OC(F)(F)F)C=C4
BrC1=CC=CC(CCC2=CC=CC(C3=CC=CC(I)=C3)=C2)=C1
CC1=CC=CC=C1OP(C)(=O)N(CC2=CC=CC=C2)CSC(=O)C(C)(C)C
CCCN(C(=O)COC(=O)C1=CC=C(Cl)C(S(=O)(=O)NCC2=CC=CO2)=C1)C3CCS(=O)(=O)C3
CCCCCCCCCCCCCCCCSCCOP(=O)(O)COCCN1C=NC=2C(=O)N=C(N)[NH1]C=21
O=C(O)CCCCNC(=O)CC1=CC=C(Br)C=C1
OC1=CC2=C3C=C1OCCN(CC4=CC=CC=C45)C(C2)N(CC6CC6)CCC35
OC(C1=NC=CS1)(CN2C=NC=N2)C3=CC=C(OC4=CC=CC5=CC=CC=C45)C=C3
CCCCN1C(SCC(=O)NC2=CC=CC=C2)=NC3=C(C1=O)SCC3
O=C1C=C(CN2CCC(N3C(=O)[NH1]C4=CC=CC=C43)CC2)OC5=CC=CC=C15
CC(=NNC(=O)C1=CC=CC=C1Br)C2=CC=NC=C2C
O=C(C1=CC=C(F)C=C1)C2=CN(CC3CCCO3)C4=CC=CC=C24
CN1C(=O)C2=C(N=C3N2CCCN3C4=CC=CC(C(F)(F)F)=N4)N(C)C1=O
COC(=O)C1C2C3=C(C=CC4=CC=CC=C34)OC(C)(C)C2N(C)C1
CSC=1SC(C(=N)N)=CC=1C2=CSC(NC3=CC=NC=C3)=N2
CC1CCC(CP2(=O)N(C)CC3=CC=CC=C3O2)CC1
CCNCC1(O)CCN(S(=O)(=O)C2=CC=CN=C2)CC1CC3=CC=C(OC)C=C3
COC1=CC=CC=C1N2CCN(CCCNC(=O)C=3[NH1]N=C4C=3CCCC4)CC2
CN1C(=O)C2C3C=CC(C4CC34)C2C1=O
CC(=O)NC1=CC=C(C2=NC3=CC(C#N)=CC=C3O2)C=C1
O=C(NC1=CC(C(F)(F)F)=CC=C1O)C2=CC(C(F)(F)F)=CC=C2NS(=O)(=O)C3=CC(C(F)(F)F)=CC(C(F)(F)F)=C3
N#CCN(C1=CC=CC=C1C2=CC=CC=C2)S(=O)(=O)C3=CC=C(Cl)C=C3
CC1=CC=C(Br)C=C1NC(=O)C(=O)C2=C(O)[NH1]C3=CC=CC=C3C2=O
CC1=CC(NC(=O)C2=C(F)C(F)=C(C=3C=NN(C)C=3)C=C2F)=N[NH1]1
CC1=CC=C(O)C(NC(=O)C2=CC=C(SCCN3CCOCC3)C=C2)=C1
CC(C)C1=CC=CC2=C1C(=O)N(CC3=CC=CC=C3)C2=O
CCOC1=CC=CC=C1OCCN2CCCC2C3=CC=CC=C3
CC1=CC(C2=NN=CN2C3=CC=C4C(=C3)OCCO4)=CC=C1Br
COC1=CC(OC)=C(CNCC(O)C(CC2=CC=C3C(=C2)OCO3)NC4COCCC4CN5CCOCC5)C(OC)=C1
O=C1CSC(C2=CC=C3C(=C2)OCO3)N1CCN4CCN(C5=CC=C(F)C=C5)CC4
NC1=NC(=O)C2=C([NH1]1)NN=NC3=CC(C(F)(F)F)=C([N+1](=O)[O-1])C=C3N2
C1=CC=C(N2CCN(CC3=CC=C(NC4=CC=CC=C4F)C=C3)CC2C)C1
CCOC(=O)N1C=CC2=CC=CC=C21
COC1=NN=C(C(C)OC2=CC=C(N3C=NC=N3)C=C2)C=N1
CC1=CC=C(C(=O)C2=C(O)C(=O)N(CCCN3C=CN=C3)C2C4=CC=CC([N+1](=O)[O-1])=C4O)C(C)=C1
CCC(C)C(NC(=O)C(N)CS)C(=O)NC(CO)C(=O)[N+1](CC(C)C)C(N)=O
CC1=CC=CC=C1NC(=O)C2CCN(C(=O)C(=O)N3CCOCC3)CC2
CC(CCC(=O)NC1=CC=C([N+1](=O)[O-1])C2=C1)CC3C4CCC5CC(O)CCC5(C)C4CC(=O)C23C
NC(CC(=O)NC(CSCC1=CC=C2C=CC=CC2=C1)CC3=C[NH1]C4=CC=CC=C34)CC5=CC=CC=C5
COC(=O)C=CC=C(C(C1=CC=CC=C12)CCCC(N)C2=O)C
CC1=CC(CC(NC(=O)N2CCC(C3=CC=C(C(N)=O)C=C3)CC2)C4=NC=C(C5=CC=CC(Cl)=C5)O4)C=6C=N[NH1]C1=6
O=C(NCCC1=NN=C(C2=CC=CC=C2Cl)O1)C3=CC=C4C(=C3)C(C5=CC=CC=C5)=C(C6=CC=CC=C6)N4C7=CC=NC=C7
CC1C(=O)CCC1(O)CCCl
CCOC(=O)C=C1CCC2=CC=C(O)C=C2C1(CCN(C)C(C)C)CC
CC1CNC(=O)C=2C(C(=O)N3CCN(C)CC3)=CSC=21
CCCCCCCCOC1=CC=C(C=C2[NH1]C(=S)N(C3=CC=C(O)C(Cl)=C3)C2=O)C=C1
CC(O)COCCCCCCCCCOC(=O)CCCCCCCCCCCCCCCCCC1C=CC(CC2CC(O)CCC2OCCC(C)CO)C1=O
CCC12CCC3(CCC45CC(CC6C34C)SC(COC(=O)C(C7=CC=CC=C7)C8=CC=CC=C8)CC56)CC1CCC2=O
CC1=CC=C2C(=C1)CCCC2C3=C[NH1]C=N3
NCC(=O)N1CC2CC2C13CN(C(=O)C4=CC=C5N=CC=CC5=C4)C3
CC(=O)OCC1OC(CSS2=CC=CC=C2)C(OC(C)=O)C(OC(C)=O)C1OC(C)=O
CC(C)(C)C(=O)NC1=NN(C(=S)NC2=CC=CC=C2)C3=CC=CC=C13
N#CC1=CC=C(C=2C=NN(C3=CC=C(CN4CCCCC4)C(C(F)(F)F)=C3)C=2)C=C1
CC=C1C(=O)[NH1]C2=CC=CC=C2N1C
COC(=O)C(=CC1=CC=CC2=C1OCO2)NC(C)=O
CCC=C1C=C(NC(C)=NC2=C(N3CCN(C4=NN=CC=N4)CC3)N=CN=C2)C=C1
CN1CC(=O)N(CC(CC2=CC=CC=C2)NS(=O)(=O)NC(C)C)C1=O
CC1=NN(C2=CC=CC=C2)C3=NC(N)=NC(N)=C13
COC=CC=CC(C1CC(NC(=O)C2=CC=CC=C2C)C(CO)N1C(=O)C3=CC=CC(I)=C3C(F)F)F
C(=NN1C(CCl)=N[NH1]C1=SC2)=CC=CC=C2
CN(C)C1CCC(NC2=NC(NC=3C=NN(C4=CC=C(F)C=C4)C=3)=C5C=C[NH1]C5=N2)CC1
CC(C)=CCCC(C)=CCN1C(CCNC(=O)C2=CC=CC(N)=C2)=NC3=CC(S(C)(=O)=O)=CC=C31
CCN(CC)C(=O)C1=CC=CC2=C1NC(SCC(=O)NCC3=CC=C(C)C=C3)=NC4=NC=CC=C4C2=O
CNC1CN(CC(O)C2=CC=CC(=C2)COP(=O)O)OCC1
CCCCC1=CC=C2[NH1]C=C(C(=O)C2=C1)CCCC(=O)NC(CCCC)C(=O)NCC#CC
CC(=O)NC1=CC=C(C(=O)NC2=CC=CN=C2Cl)C=C1
CSCCN1C(SCC2=CC=C(C)C=C2)=NC3=CC=CC=C31
O=C(CN1C=C(C(=O)C2=CC=C(F)C=C2F)C=C1C=O)ONC3=CC=CC=C3
COC(=O)C1=C(C)NC(C)=C(C(=O)OC)C1C=2SC3=CC=CC=C3C=2Cl
O=C(NC1=CC(Cl)=CC(Cl)=C1)C2=CC(NC3=NC=CC=N3)=CC=N2
FC(F)(F)C=CC1=CC(N(CCCl)CCCl)=C(CC1=S)CCCCC
O=C1[NH1]C(O)=NC2=C1C=CN2CC3=CC=C(F)C=C3
CNC(=O)C1=NN(C)C=C1C=2CC3=C(C4=CC(F)=CC=C4N3CC)OC(=O)N(C5CCCC5)C=2
CN(CCCN1CCN(C2=CC=CC(Cl)=C2)CC1)C3=CC=CC(Cl)=C3
COCCN(CCOC)S(=O)(=O)C1=CC=C(C(=O)NCC(C2=CC=CS2)N3CCCCC3)C=C1
C1=CC=C(NC2=NOC3=CC=C(NC4=CC=NC(C5=CC=CC=C5)=N4)C=C23)C1
COC1=CC=C(CC(C)(C)NS(=O)(=O)C2=CC=CS2)C=C1
O=C(O)CCCC(=O)NC(C1=CC=CC=C1)C2=CC=CC=C2
CNC1CN(CC=CC2=NN=C(C3=CC=CC=C3)N2)CC1
COC(=O)C12CCC(C)C(C)C1C3=CCC4C5(C)CC6=C([NH1]C7=CC=C(O)C=C67)C(C)(C)C5CCC4(C)C3(C)CC2
O=C(NCC(=O)N1CCN(C(=O)C2=CC=CO2)CC1)C3=CC(Cl)=CC=C3[N+1](=O)[O-1]
CCC(C)(C)C=1[NH1]C2=CC=CC=C2C=1CC3=CC(O)=C(O)C=C3O
CCCC1C(C)C2C3C(=NO)C=C4C=C(CCCC(O)(C(=O)NO)S(C)=O)OC=C4C3CCC12C
CCC(=O)N1CCC2=CC(S(=O)(=O)NC3=CC=CC(C(C)=O)=C3)=CC=C21
N=C(N)NCCNC=C(CN1C=CC2=C(N(CCN)S(N)(=O)=O)N=CN=C21)C=O
CCCOCCNC(=O)NC1=CC=C(CC(=O)N2CCN(C(C)(C)C3CC3)CC2)C=C1
NC1=CC=CC=C1NC(=O)C2=CC=C(N3CCN(CCCOC4=CC=C(C#CC(O)C5(O)CCCCC5)C=C4)CC3)C=C2
CC1(CCl)CCCC2(C)C1CCC3(C)C4C(=CCC23)C(C)(C)CO4
O=C(O)C=C(CCCOC1=CC=C(C2=CC=CC=C2)C=C1)C3=CC=CC=C3
C=S(=O)(C1=CC=NC=N1)N2C(=O)C3=CC=C(C4=CC=CC=C4)C=C3C2=O
CC(=O)OC(C)CC12OC1CCC3=CC=C4C(CC=C5CC(O)CCC54C)C32C
CCOC1=CC=C2N=C(N3CCN(S(=O)(=O)C4=NC5=CC=CC=C5O4)CC3)SC2=C1
CC1=CC(F)=C(S(=O)(=O)NC2=NC=CS2)C(F)=C1
COC1=CC=C(N2N=CC=N2)C(C(=O)NCC3CC(C)(C)NC(C)(C)C3C)=C1
CC1=CC=C2[NH1]C(C(=O)NCCCC3=CC=CC=C3)=CC2=C1
OC1CC2CCCCC2OOC1C3=CC(Cl)=CC=C3Cl
O=C(NCC1=CC=CC(C2=CC=C(C3=NC4=CC(C(F)(F)F)=CC=C4[NH1]3)S2)=C1)C5=CC=CC=C5C6=CC=CC=C6
CN1C(=O)C2=C(N=C(N3CCOCC3)N2CC4=CC=CC=C4N)CCC1=O
N#CC1=CC=C(C2=CC=C3C(=C2)CCN(CCCCNC(=O)C4=CC=C(F)C=C4)C3)C=C1
FC1=CC=C(CN2C=C(C3CC4CCC3N4)N=N2)C=C1
O=C1C2=CC=3SC=CC=3N=C2CC1(C4=CC=CC([N+1](=O)[O-1])=C4)C=5C=CSC=5
CC(C)C=1C(N2CCOCC2)=NC=3N=CN(C)C(=O)C=3C=1C4=CC=CC=C4
COC1=CC=CC=C1C(=O)N2CCN(CC=3C=CSC=3)CC2
O=C(C1=C(O)C(=O)N(CC2CC2)C1C3=CC=C(Br)C=C3)C4CCCCC4
CN1CCN(C2=CC3=C(C=C2F)C(=O)C(C(=O)O)=CN3C4=CC=CC=C4SC)CC1
O=C(O1)CCC2=C(Cl)C(=O)C31CN23
CCOC1=CC=CC=C1N2CCN(C3CCN(C(=O)C4=CC=C5C=CSC5=C4)CC3)CC2
O=C1CN(C2=CC=C(F)C=C2)C(=O)N1C3=CC=CC=C3
CCOC(=O)C(C)NP(=O)(OCC1OC(N2C=C(I)C(=O)[NH1]C2=O)CC1[N-1][N+1]#N)OC3=CC=CC=C3
CS(=O)(=O)NCC1=NN=C(C2=CC=NC(N3CCOCC3)=C2)N1CC(F)(F)F
CC(C)C(NC(=O)COC(=O)C1=CC=CO1)C2CC3CCC2C3
CCCCCCC(C)(C)C1=CC(O)=CC(=C1)OC(C)(C)C2CC=C(OC)CC2
CC(NC(=O)C(=O)NC1=CC=C(F)C=C1)C(=O)NC(CC2=CC=CC=C2)C(=O)NC(CC(=O)O)C(=O)NC(CC3=CC=CC=C3)C(N)=O
CCCCCCCCCCCCCCCC1OC(=O)C2=CC=CC=C2N1S(=O)(=O)C3=CC=C(F)C=C3
CC(C)(C)NC(=O)C1=CN(CC2=CC=CC(Cl)=C2)C=CC1=O
CC1=CC=C(C=C2SC(=S)N(CC3=CC=CC=C3)C2=O)C=C1
CC1=C(NC(=O)C(C2=CC=CC=C2C(=O)C3=CC=CO3)N4C=NC=N4)C(=O)N(C5=CC=CC=C5)N1C
CC1=CC=CC(NC2=CC=C3C=C(C4=CC=CC=C4CN5CCC6=CC=C(OC(F)(F)F)C=C6C5)C=C3C2=O)=C1
CCC(C)C1=CC=CC=C1NC(=O)C2=CC(=O)[NH1]C3=CC=CC=C23
C[N+1](C1)(C)CCCCC1C2=CC3=CC=CC=C3S2
CC1=CC=C(CCNC(=O)N(CC2=CC=CC=C2)S(C)(=O)=O)C=C1
CCOC1=CC=C(NC(=O)NC2=CC=C3C(=C2)C(=O)N(C(C)C)C3=O)C=C1
CC(C1)CC(NC(=S)NC2=CC=C(Cl)C=C2Cl)CCO1
CC(C)(C)C(=O)NC1CCN(CCC(C)(C)CNC(=O)C2=CC=C3C(=C2)CCO3)CC1
C1C(C2=NOC(C3=CC=CC(F)=C3)=N2)CC4C(C5)CCC6(C)C(=CC(=O)C7C(C)C8=CC(O)=CC=C8C7CCC(C)C64)CC5C1
CC(=O)NC1CC(NC(=O)C=C2C=C(N(C)CC=C3N(CC=CC4=CC=C(C(=O)N5CCCC5)C=C4)N=N3)C=C2)CC1
CCNC(=O)N1CSCC1C(N)=O
CN1C=CC(NC2=NC3=CC4=C(C=C3S2)[NH1]CCN4C)=N1
COC1=CC=C(CNC(=O)CCCC2(C)CC(C)CC2=O)C=C1
O=C(NC1=CC=CC(C(=O)O)=C1)C(S)CC2=CC=CC=N2
COC1=CC(C=2N=C(SC)N(CC(=O)NCC3=CC=CC=C3)N=2)=CC(OC)=C1
C1CCC=NN=C1NC(=O)CSC2=NC(=O)C=C(O)[NH1]2
O=CC1=CC=CC=C1CC2CCNC2=O
CC1=CC(C)=NC(SC2=C(C)N=CN=C2NC(C)C3=CC=CC=C3)=N1
COC=C1C=C(NC(=O)C2=CC(S(=O)(=O)N3CCC4(CC3)OCCO4)=CN2)CC=C1
N#CC=CC1=C[NH1]C2=C(C=CCCCCCC=CCOC(=O)C=CCCC3CCCCC3)C(=O)C2=C1
CCC1=CC=C(C2=CC(C(=O)N3CCCCC4=CC=CC=C43)=NO2)C=C1
O=C(CNC(=O)C1=CC=CC=C1Br)OCC2=CC=CC=C2
CC=CC(=O)NC=C1C=CN(CC2=CC=C(C(C)CC(=O)O)C=C2)C1=C
C1C=CC(NC2=NC(SC3=CC=C(NC(=O)C4NCC(C#N)(C(F)(F)F)C4=O)C=C3)=NN5C=CC=C25)[NH1]1
CC(C)C1=CC(CN2CCC(C)(NCC(=O)N(C)C)C(C)C2)=C(O)C3=NC=CC=C13
COC1=CC=C(NC(=O)CC(C2=CC=CC(F)=C2)=NO)C=C1
COCCOCC1CN(C(=O)C(C)(C)CCC#N)CC2CN(C3=CN=CC=N3)CCC2C1
ClC1=CN=CC(C2=CC=C3[NH1]N=C(C=4C=N[NH1]C=4)C3=C2)=N1
CSC1=NN(C2=CC=CC=C2)C3=CC(C4=CC(O)=CC(O)=C4C(=O)O)=CC=C13
CN1C(=O)OC2=CC(S(=O)(=O)NC=3C=CC4=NN=C(Br)N4N=3)=CC=C21
COC=C1C=C(CNC(=O)CN2C=NC3=C(OC4=CC=CC(C(=O)O)=C4)N=CN=C32)C=C1
CCOC1=CC=CC=C1NC(=O)N2CCC(C3=CC=C(CO)C=C3)CC2
CC(C)CC(NC(=O)C(CC1=CC=C(O)C=C1)NC(=O)CN2[NH1]C=C(C3=CC=CC(F)=C3)C2=O)C(=O)NC(CC4=CC=CC=C4)C(=O)O
COC1=CC=C(CCNC(C)=C(C)C2=CC=C(C(=O)NCC3=CC=CC=C3)C=C2)C=C1OC
CN(C)C1=CC=C2C(C(=O)NCC(=O)O)=CC(=O)OC2=C1
ClC1=CC=C(OCC2ON=C(C3=CC=CC=C3Cl)OC2)N=C1
NCCCCC(N)C(=O)NCCNCCCCCCCCNCCCCNC(=O)C(N)CCCN=C(N)N[N+1](=O)[O-1]
COC=C1C=C(CN2C(NC3CC(CO)C(O)C3O)=NC4=C(N5CCN(C)CC5)N=CN=C42)C=C1
COC1=CC=C2N=CC=C(C(O)CN3CCC(NCC4=CC5=C(C=N4)OCCO5)CC3)C2=C1
O=C(NC(CC1=CC=C(NC(=O)CCCCCCC(=O)NO)C=C1)C(=O)NCC2=CC=CC=C2)OCC3=CC=CC=C3
CCC1CCCCN1C2=NC(C(F)(F)F)=CC=C2CNC(=O)C(C)(C)C
O=C(O)CC(NC(=O)C1CCCN1C(=O)CCC2=CC=C(N(CCCl)CCCl)C=C2C3)=CC=CC=C3
CC1CCN=C(N2)N1CCCC(C3=CC=CC=C3)(C)C2
C=C1C(O)CC2C1C3CCC4(C)C(CCC4(O)C=CI)C3C=CC2
C1=CC(C(C2=CC=C(F)C=C2)N3CCCNCC3)=C(C)N1C4=CC=CC=C4
CCC(NC1=NC(NCCC2=CC=CC=C2F)=C3SC=CC3=N1)C4=CC=CC=C4
O=C(NCCC1=CC=C(S(=O)(=O)N2CCCCC2)C=C1)C3=CC=CC=C3Cl
CCC1OC(=O)C(C)C(OC2CC(C)(OC)C(O)C(C)O2)C(C)C(OC3OC(C)CC(N(C)C(C)C)C3O)C(C)(O)CC(C)CN(C)C(C)C(O)C1(C)O
COC=CC=C(CN1CCC2C(CCC(=O)N2CC3=CC=CC=C3N)C1)C=COC
CC1=CC=CC=C1S(=O)(=O)OC2=CC=C3C(C4=CC=C(Br)C=C4)=C(C=O)OC3=C2
NCCCNC1=CN=C2C=C(C(F)(F)F)C=C(C3=CC=CC=C3C(F)(F)F)C2=N1
CCCCCNCCCCCOCSCCC(=O)NCCCN(C)C
COC1=CC=CC(C(=O)N2CCN(C(=O)COC3=CC=C(Cl)C=C3)CC2)=C1F
O=C(C1=CC=CO1)N2CCN(CC3=CC=CC=C3N4C=C(Cl)C=N4)CC2
COC=C1C=C(C2=CC(=O)C3=CC(CC4=C(Cl)C=CC=C4Cl)=C(O)C=C3O2)C=C1
CC(C)CON1C(N)=C(C(=O)CSC2=NC3=CC=CC=C3O2)C(=O)N(C)C1=O
O=C(NC1=NC=CC(OC2=CC=C(Cl)C=C2)=N1)C3=CC=CC=C3C(F)(F)F
CC1=CN(C2CC([N-1][N+1]#N)C(COP(=O)(OCCSC(=O)C(C)(C)C)OC3=CC=C(Br)C=C3)O2)C(=O)[NH1]C1=O
CC(=O)OC1=CC(NS(=O)(=O)CC(C)C)=C2C(=C1)C(=O)C(OC(C)=O)C(OC(=O)C3=CC=CC(C(=N4)N)=C3)C2OC(=O)C5=CC=CC=C45
CC1=CC(NC(=O)CSC2=CC(Cl)=CC=C2C#N)=NO1
CC(=O)N1CCC(NC(=O)CC2=CC=CS2)CC1
C1C(C)CCOCSCC(N)C(=O)NC(CC2=C[NH1]C3=CC=CC=C23)C(=O)NC(CC4=CC=CC=C4)C(=O)NC(CCC(N)=O)C(=O)N1
CN1C(C(=O)NCC2CCN(CC(N)=O)CC2)=CC=3C(=O)N(C)C4=CC=CC=C4C=31
NC1=NC=NC2=C1C(C3=CC=CC=C3Cl)=NN2CCCN4CCOCC4
CNC(=O)OCC(Cl)COC1OC(CO)C(O)C(O)C1O
CS(=O)(=O)N(C1=CC=C(F)C(Cl)=C1)C2=CC=CC3=CC=CC=C23
COC1=CC=C(C2=NN=C(C3=CN=C(N(C)C)N=C3N(C)C)C=N2)C=C1
COC(=O)C1(C)CCC2C(C)C3=CC=CC(CCCCC4=CC=CC=C4)=C3CCC12
O=C(C1=CN=C(COC2=CC=C(F)C=C2)O1)N3CC=C(C4CC5=CC=CC=C5C4)CC3
COC1=CC=C2C(=C1)C3=CC=C([N+1](=O)[O-1])C=C3C2=O
CN1CC2C3C4=C5C=CC(O)=C4OC3C(=NC6=CC=CC=C6)CC2(O)C1C5
C1C=CC=C(S(=O)(=O)N(C2=CC=CC=C2)C3=CC=C(NC(=O)N4CCOCC4)C=C3Cl)C1
CNCCC1=CC2=C(C=C(O)C=C(Cl)C=3[NH1]C(=O)C=4SC=CC=4C2=3)OC=C1F
CCCCCCCCCCCCCCCCNC(=O)C1CSC(C2=CC=C(NC(=N)N)C=C2)N1
COC=C1C(CC2=NNC(=O)N=C(C3=CC=CO3)C4=CC=CC=C4N2)=CC(OC)=C1OC
CC1CCCC2=C1N=C(C3=CC=CC=C3)C4=CC=C(OC)C=C42
CNC1CN(C2=C(NC(=O)C3=CC=CC=C3)C(=O)C4=CC(Br)=CC=C4C2)OS1(=O)=O
O=C(NO)C=C1C=C(C2=CC=C(C(=O)NCCCC3=CC=CC=C3)C=C2)S1
CCOC(=O)NCCN(C(=O)C(CCC(=O)O)NC(=O)C1=CC(C=2C=NN(C)C=2)=NC(C3=CN=CC(F)=C3)=N1)C
CC(=O)NNC(=O)COC1=CC=CC=C1N2N=C(C3=CC=CC=C3)C(I)=C2C
CC(C)N=C1N(C)C2=CC=CC=C2N1CC3=CC=CC(OC(C)(C)C(=O)O)=C3
CN1CCN(C(=O)CN2C(=O)C3=CC4=CC=C(F)C=C4N=C3S2)CC1
CN(C)S(=O)(=O)C1=CC=C2C(=C1)N(CC3=CC=C(F)C=C3)C(=O)C4=CC=CC=C4S2(=O)=O
COC(=O)C(CC1=CC=CC=C1)NP(=O)(OCCOCN2C=CC(N)=NC2=O)OC3=CC=CC=C3
CC(C)C1=C(C(N)=O)SC2=CC(OC3=CC=CC=C3O)=CC=C12
CCN(CC)CCNC1=NC(NC2CCCCCCC2)=NC=C1C(=O)NCCC3=CC=CC=C3
CCS(=O)(=O)CC(O)(C(F)(F)F)C(F)(F)F
CCN(C1=CC=C(C(=O)OCCOC2=CC=C(Cl)C=C2)C=C1)S(C)(=O)=O
COC1=CC=C2N=C(SC3=CC=C(C#N)C(SC4=CC=C(C)C=C4C#N)=C3)SC2=C1
CN1C(=O)C2=NC=C(NC3=CC(N4C=CN=C4C)=NC=N3)N=C2N(C)C1=O
CC(C)CC(NC(=O)C(N)C(=O)O)C(=O)N1CCCC1C(N)=O
CCOC1=CC=C2C(CN3CCOCC3)=CC(=O)OC2=C1
CC(C)C(CN1CCC(C2=CC=CC=C2)CC1)NC(=O)CN3C=C(COC4=CC=CC=C4F)C=CC3=O
CC1=NN=C(SCC(=O)NC2=CC=C(C(C)C)C=C2)N1CC3=CC=CO3
CC(C)(CO)NCCCCOC1=CC=C(CCC(=O)O)C=C1
COC1=CC=C2[NH1]C(C)=C(C3=CC(O)=CC(O)=C3)C2=C1
CCCCC(C)CC(C)C1=CC(O)=C2C(=C1)OC(C)(C)C3=CC=CC=C32
COC1=CC2=C(C=C1O)CCCC3=CC=4[NH1]C5=CC=C(OC)C=C5C=4C=CNCC3(CCNCC6CC6)C2=O
O=C(O)CCC1=CC=C(C2=CC=C(F)C=C2)N1C3=CC=C(NC(=O)C4CC4)C=C3
O=C1C(O)CCCCC2CC3CC(O)C(O)CC3N12
CC(=O)N(CCO1)CCCCC(CNS(=O)(=O)C=CC2=CC3=CN=C(N4CCOCC4)N=C3N=C2)C1
O=[N+1]([O-1])C1=CC=C(C2=NN=C(C3=NOC(CCl)=N3)N2C4CCCC4)C=C1
O=C(NC1C=CN=C(NC(=O)C=CC=C(CNC2CCSC3=CC=CC=C32)C)S1)C4=CC=CC=C4N5C=CC=N5
CC1=CC=C(C2=CSC(NC(=O)CCCC3=CC=CS3)=N2)C=C1
C=CC1=CC=NC(=O)N(CC2=CC=C(F)C=C2Cl)C=NC=C1
COC1=CC=CC(CN2CCC(CNS(=O)(=O)C=CC3=CC=C(Cl)S3)CC2)=C1
COC1=CC=CC=2C(C)=NN(C3=CC=C(F)C=C3)C1=2
CC=C1C=C(CCC(=O)NCCC2=CN3C(=N2)SC4=CC=CC=C43)C=C1
CCCCCCCCCCCC(=O)COC(C=C1C=C(OC(=O)CCCCC[N+1](C)C)CC=C1)=NCC
CNC=NC(=O)CN=CN(CC1C(OC(=O)COC2=CC=CC(N)=N2)C(O)C1)OC[NH1]
COC1=CC(=O)C2=C(O1)CCC3=CC(OC)=C(OC)C(OC)=C32
CC1(C)CCCN(C(=O)NCC=2C=NN(C)C=2)C1
COC1=CC2=C(C=C1OCCNCCC3=CC=C([N+1](=O)[O-1])C=C3)[N+1]=CC4=CC=CC=C42
CC(C)S1CCCC2=CC(O)=C(C3=CC(O)=CC(O)=C3)C=C21
CCN(CC)C1=CC=C2C(=C1)CNC3=CC=CC=C3S2
CC1=CC=C(C2=NC(CN(C)C)=CO2)C=C1NC(=O)C3=CC=CN=C3
O=C(CCS(=O)(=O)C1=CC=CS1)N2CCC3=CC=CC=C3C2
CC(C)(C)C1=CC=C(C(=O)NC=NN=C(SCC2=CC(=O)[NH1]C3=CC=CC=C23)S)C=C1
CCOC(=O)C1=CCN(C(=O)C2=CC=CC(C)=C2)C1C3=CC=CS3
N=C(N)C1=CC=C2C=C(NCC3=CC=C(O)C(O)=C3)C=CC2=C1
CN(CC(=O)NC1=CC=CN=C1Br)C2=CC=CC=C2
CC1=CC=CC=C1S(=O)(=O)N2CCN(C(=S)NC3=CC=CC(C(F)(F)F)=C3)CC2
O=P1(O)OCC2OC(N3C=C(F)C(=O)[NH1]C3=O)CC2O1
CCN(CC)C1=CC(C#N)=C(C(F)(F)F)C=C1N
CC1=CC=CC=C1NC(=O)CSC2=NC(=O)C=C(N)[NH1]2
CC(NC(C)(C)C)C(=O)NC1CCC2=CC=CC=C2N(CC3=CC=C(C4=CC=CC=C4C=5N=N[NH1]N=5)C=C3)C1=O
CC(C)CC(NC(=O)OCC1=CC=CC=C1)C(=O)NCC(=O)NC2=CC=C(C)C=C2C3=C(I)C=CC=C3C(=O)NCF
CC1=CC=C(N2CC(C(=O)OCC(=O)NC3=NC4=CC=CC=C4S3)CC2=O)C=C1
CNCCC1(C2=CC=CC=C2)CCCCC1
COCC(C)NC(=O)C1=C(C2CCNCC2)N=CN=C1OCCOC3=C(C)C=C(C#N)C=C3C
CC1=CC=CC(C)=C1OC2=CC=C(C3=CC(NC(=O)NC4=CC=CC=C4)=NC=N3)C=C2C(F)(F)F
CCC(C)NC1=CC=C(CN(C)C)C=N1
CS(=O)(=O)N(CCNCCC1=CC=CC=C12)C=CC=C(NC3=C4C=CC=CC4=NC5=CC([N+1](=O)[O-1])=CC=C35)C=C2
C=CCN1C(N)=NC2=C(C(C)=NN2CC3=CC=CC=C3)C1=O
COC1=CC=C(C(=O)C=C(O)C(=O)NN=CC2=CC=C(OC(=O)C3=CC=NC=C3)C=C2O)C(O)=C1
COC(=O)C(CCSC)NC(=O)NC1=CC=CC=C1F
O=C(O)C1=C(F)C(F)=C(N=CC2=CC=CS2)C(F)=C1F
NS(=O)(=O)N1CCN(C(=O)CN(CCN(CC(=O)O)CC(=O)O)CC=O)OCC1
CCC(=O)NCC1=NC(C(=O)NC(C)C)=CC=C1
O=C(O1)C=CC=CC(CNC(=O)C=CC=CC(NC2=C(C(=O)O)C(=O)C3=CC=CC(F)=C3C2)=O)=C1
O=S(=O)(NCCC1CCN(CC2=CC=CC=C2)CC1)NC3=CC=CC(OC4=CC=CC=C4)=C3
O=C1NC(=S)SC1=CC2=CN(C3=CC=CC=C3)N=C2C4=CC=CC=C4
O=C1NC(=O)C2(CCN(CC3=NC=CS3)C2)C(=O)N1
COC1=CC=C(Cl)C=C1N2C(=O)C(C)=C(C)OC2=O
CCCCC1(CC)CS(=O)(=O)C2=CC(C#CC(O)C3=CC=CC=C3)=C(OC)C=C2C(C4=CC=CC=C4)N1
CCC1=NC(N2CCCC2)=C(OC)C(CN3C=CN=C3)=N1
CCC1=CC=C(Cl)C(NC(=O)C2=CC=CC(NC(=O)NC3=CC=C(C)C=C3)=C2)=C1
O=C(CCNC(=O)C1=CC=C(F)C=C1)OCC2=CC=CC=C2
COC1=CC(C(=O)NC2CCC(C)CC2)=CC=C1OCC(=O)NC3=CC=C(C)C=C3
CC(=O)NC1=CC=CC2=CC=CC(NC(=N)NC(C)C)=C12
CC1=CC=C(C(=O)N2CCCC(C3=CC=NC=C3)C2)C=C1NC4=NC=CC(C5=CC=CN=C5)=N4
CC1=NN(C)C2=NC3=CC=CC=C3C(NCCCN(C)C)=C12
O=C1C=C(N2CCOCC2)C=3C(=O)C4=CC=CC=C4OC=3O1
CC(O)C(NC1=NC=NC=2SC3=C(C1=2)CCCC3)C(=O)NC(CO)C4=CC=CC=C4
CC(C)(C)C1=CC=C(C(=O)NC2=CC=CC(OCC(=O)NC3=CC=C4C(=C3)OCCO4)=C2)C=C1
CC(C)NC1=NC2=C(S1)CCC=3N=C(NC4=CC=C(C=NNC(=N)N)C=C4)SC=32
CN1C(=O)N(C2=CC=CC=C2)C(=O)C13CCN(CC4=CC=CC(OC5=CC=C(Cl)C=C5)=C4)CC3
CC(=O)NC(CO)C(=O)NC1=CC=C2C(=C1)CC(=O)N2CC(F)(F)C(F)(F)F
CC1=C(N=NC2=C(O)OC3(CCCCC3)CC2)C(=O)N(C4=CC=CC=C4)N1C
O=C(NCC1=CC=CO1)N2CC3N(S(=O)(=O)C4=CC=C(Br)S4)CC5CCCCC5CN2C3=O
O=C(COC(=O)C1CC=CCC1C(=O)NC(C2=CC=CC=C2)C3=CC=CC=C3)C4=CC=C(F)C=C4
NC(=S)C1=CC(C2CCCC2)=CC=C1O
COC1=CC=CC=C1NS(=O)(=O)C2=CC=C3[NH1]C4=CC(S(=O)(=O)C5=CC=CC([N+1](=O)[O-1])=C5)=CC=C4C(=O)C3=C2
O=C(CNC1CC1C2=CC=CC=C2)N3CCN(C(=O)NC4=CC=C(N5CCN(C6=CC=C(N7CCCC7C(O)(C8=CC=CC=C8)C9=CC=CC=C9)C=C6)CC5)C=C4)CC3
O=NN(CCCC1CCN(CC2=CC=CC=C2)CC1)C(O)CO
CC(=O)NC1=CC=CC(C2=NC(C)=C(C(C)=O)S2)=C1
CCCCCCCOC1=CC=C(C2=NC(N)=NC=C2OC)C=C1
CCC1=CC=C(NC(=S)NC2=CC=C(Cl)C=N2)C=C1
COC1=CC=C(COCC=2C(C)=NOC=2C3=CC=C(OCC4=CC=CC=C4)C=C3)C=C1OC
NC(CC1=CC=C(O)C=C1)C(=O)NC2CCCC2C(=O)NO
COC(=O)CCSC1=NC2=CC=C(OC)C=C2C(=O)N1C
CC(C)NC(=O)NC1=CC=C(CC(C)C)C=C1
CN1CCN(CC2CC2)C(=O)C13CCN(C(=O)C4=CC=CO4)CC3
ClC=CC=CCN=CC=CC=CC(C1=CC=CC(NCC2=CC=C3C(=C2)OCO3)=C1)=N[NH1]C
CC(C)(C)NCC(O)C1=CC=C(O)C(NS(C)(=O)=O)=C1
NCC1=CC=CC=C1C(NC(=S)NC2=CC=CC=C2)CO
CC(C)CC(S)C(=O)NC(CC1=CC=C(C2=CC=CC=C2)C=C1)C(=O)O
CC(C)C1=NC=2C(=O)[NH1]C3=CC=C(Cl)C=C3C=2S1
C1COC2(OCC(C)OC(N3C=NC4=C(NCC5=CC=C6C=CC(N)=CC6=C5)N=CN=C43)C2(C)OC(=O)CCCC(N)C(=O)O)C(O)C(O)C1O
CCCN1C(C(=O)NC2=CC=CC(C3=NC4=CC=CC=C4[NH1]3)=C2)=CC5=CC(OC)=CC=C51
CC1=C(CC2=CC=C3C(=C2)OCCCO3)C(=O)OC4=CC(OC(=O)N(C)C)=CC=C14
CC1=CCCC2(C)OC2C3OC(=O)C(CN4CCN(CC5=CC=CC=C5)CC4)C3CC1
FC1=CC=C(COCC2CCCN(CC3=CC=CC=C3)C2)C=C1
FC=CC=C(COC(C1=CC=C(F)C=C1)C2CNCCO2)CF
O=S(=O)(NC1=CC=NC=N1)C2=CC=C(OC3=CC=C(Cl)C=C3C4CNC4)C=C2
COC(=O)C1=CC=CC=C1NC(=O)C2=CC=CC(NC(=O)C3CCCCC3)=C2
O=C(C=CC1=CC=C(N2CCOCC2)C=C1)CP(=O)(O)O
COC1=CC=CC(=C12)C3OCCC2C(C4=CC=C5[NH1]C=CC5=C4)NC3C6=CC=C(Cl)C=C6
COC=CC(N1N=C(C2=CC=C(O)C(OC)=C2)CC1C3=CC=CC=C3C)C=CN
CN1C(O)=C(C=NN2CCOCC2)C(=O)N(C)C1=O
CCCCNC(=O)NC1=NC=NC2=C1N=CN2C3OC(C)C(O)C3O
COC1=CC2=C(C=C1OC)C3=C(CC4=CC=CC=C4)C=NC(=O)N3CC2
OCCNC1=NC=NC2=C1N=CN2CC3=CC=CC(C(F)(F)F)=C3
O=C(O)CC(CC1=CC=C(O)C=C1)NC(=O)C2=CC=C(O)C=C2
CCCCCCCCCCCC(=O)NCCCN1C=C(O)C(=O)[NH1]C1=O
CC1CO1
COC1=CC=C2C=C(CC3NC(=O)C4=CC(S(=O)(=O)N5CCCC5)=CN43)C=CC2=C1
COC1=CC=CC=C1OC2=NC=CC=C2C(=O)NC3CC3
CC1=CC=C2[NH1]C3=C(C2=C1)CCC4=C3N=C5C=CC(C)=CC5=C4C(=O)OC(C)C
CCCNC(=O)C1CCCN1S(=O)(=O)C2=CC=C(C)C=C2C
COC1=CC(Cl)=CC(C=C2C=C(C)CCC2(C)C)=C1
CCCCCN1C(CC(C)C(=O)N2CCOCC2)=NC3=C1C(=O)N(C)C(=O)N3C
O=C(CCN1C=C(CN2CCN(CC3=CC=C(F)C=C3)CC2)N=N1)NO
CC(C(=O)NO)N(CC1=CC=CC=C1[N+1](=O)[O-1])S(=O)(=O)C2=CC=CC=C2
CN1CCN(CC2=COC(C3=CC=C(S(=O)(=O)N4CCOCC4)C=C3)=N2)CC1
CC(=O)NCCCC1=CC=CC(C(=O)O)=C1
C1C=CC=C(S(=O)(=O)NC(=O)COC(=O)CC2=CC=C(C3=CC=CC=C3)C=C2)C=C1
CC1=CC(=O)N(C(=O)C=CC2=CC=C(OC3=CC=CC=C3)C=C2O)C1
CN1C=NC=C1C(OCC2=CC=C3C(=C2)OCCCO3)C4=CN=C(C#N)N4C
N#CC1=CC(S(=O)(=O)NC2=NN=CS2)=CC=C1OC3=CC=C(F)C=C3C4=CC=NN4C5CC5
CCCCCC(O)C=C1CCCC(=CCCCC2=CC=CC(O)=C2)C1=O
N=CN(C1CSC2=CC=CC=C2)C3=CC=CC=C3N1CC4CCOCC4
CC(C)C1=CC=C(C=CC2=CC=CC=C2)O1
CC1=CC(C)=C(S(=O)(=O)NC(C)(C)CN(CC2=CC=C(C(F)(F)P(=O)(O)O)C=C2)CC3=CC=C(C=4C=N[NH1]C=4)C=C3C)CC=C1
CC(=O)NC(C(=O)N1CCCC1C2=NC=C(C3=CC=C(OCCN4CCOCC4)C=C3)C(C)=N2)CCCCC
COC1=CC=CC=C1C2CC(C3=CC=CC([N+1](=O)[O-1])=C3)=NN2C(=O)CCC4=CC=CC=C4
CC(C)C1=CC=CC(NC2=CC(C(=O)N3C(=O)[NH1]C4=CC=CC=C43)=CC=C2SC(C)(C)C)=C1
COC=C(O)C=C(C(CC=C(C)C)OC(=O)CNC)C1NCC(C)(C)CC1=O
CCOC(=O)C1=CN(CC2=CC=CC(I)=C2)S(=O)(=O)N(C)C1C
CC1(C)N=C(N)N=C(N)N1C2=CC=C(OC=CC=C(S(=O)=O)CF)OC(Cl)=C2
CC(C)C(N(C)C(=O)C1=CN=CS1)C(=O)NC(C2=CC=C(Cl)C=C23)CCC(NC(=O)OC(C)(C)C)CC3
CC1=CC=C(C2=NN=C(CN3C=CC(C(C)(O4)CCCCC4)=CC3=O)O2)C=C1
O=C1OCC2=C1C(CC(=O)NC3CCCCCC3)=CC4=CC=CC=C24
CC1(O)CC(C(=O)O)C1CC(=O)O
CN1C=CC(NC(=O)CN2C(=O)CCC2=O)=C1
N#CC1=CC=CC=C1C2=NC3=CC=CC=C3O2
CCC1=CC=C(CN2C(SCC(=O)NCCSC(=S)N3CCOCC3)=NC4=CC=CC=C42)C=C1
NC1=NC=NC2=C1N=CN2C3C=CC(CO)C3
CNC1CN(C2=CC(CCCC3CCCCC3)=NC=N2)CC1
CC1=CC=C(Cl)C=C1NC(=O)COC2=COC(CN3CCOCC3)=CC2=O
O=C(NN=CC1=C(Cl)C=CC=C1Cl)C2=CC=NO2
COC=CC=C(C(C)(O)C1=NC(C2=CC=C(OC)C=C2OC)=CS1C)C
O=C(COC1=CC=C(C(=O)NCC(C2=CC=CO2)S(=O)(=O)C3=CC=CS3)C=C1N)C4=CC=C(N5CCOCC5)C=C4
CC1=CC=CC(C(=O)C=C(O)CNC(C)C)=C1
CC1=NC2=C([NH1]1)CCC(C)N(C(=O)C3=CC=C(SC4=NC=CC=N4)N=C3)C2
COCOC(C1=CC=CC=C1C)C2OCC(C)(O)C(C)C23OC3
CC=1ON=C(C2=C(F)C=CC=C2Cl)C=1C(=O)NCC3CCCO3
O=C(COC(=O)C1=CC=C(Br)C=C1)NC2=CC=CC=C2
O=S(=O)(NC1=NC=CC=N1)C2=CC=C3C(=C2)NCCC3
CC1=C(SCC(=O)OCC(=O)NC2=NN=C(C3=CC=CC=C3)O2)C(C4=CC=CC=C4)=C(C)N1C
N#CC=C(C1=CC=C(F)C=C1)C(C2=CC=C(F)C=C2)=N[NH1]C=O
O(C=1C=NN2C=CC=CC=12)C3=CC=CC=C3Cl
CC(C)C(NS(=O)(=O)CC1=CC=CC(C(=O)O)=C1)C(=O)N2CCC3=CC=CC=C3C2
CCOC(=O)C1(C2=CC=CC=C2)N=C(C3=CC=CC=C3)N(CC4=CC=C(F)C=C4)C1CC
CC(C)(O)CCCC(C)(O)C1CCC2(C)C1C(O)CC3C4(C)CCC(O)C(C)(C)C4CCC32C
CCOC(=O)C1=C(NC(=O)CSC2=NC(=O)C=C(CC3=CC=C(F)C=C3)[NH1]2)SC(C)=C1C
CCC(C)CC1=C(O)[NH1]C(SCC2=CC=CC=C2C)=NC1=O
O=C(CC1=CC=C(Cl)C(Cl)=C1)NC2CCN(CCCN3C(=O)SC4=CC=CC=C43)CC2
CCOC1=CC=C(OCC)CNC(=O)CN(C)C(=O)C2=CC=CC(S(=O)(=O)NC3=CC=CC=C3F)=C2C1
O=C(C=CC1=CC=CC=C1)C2=CC(Cl)=CC=C2NC(CNS(=O)(=O)C3CC3)C(=O)O
CCCCCCCCCCCCCCC(CCC(=O)O)C(=NO)C(C)=O
CC(=NN=C1[NH1]C2=CC([N+1](=O)[O-1])=CC=C2S1)C3=CC=CO3
COC1=CC=C(C=NC2=C(N)N=C3C=CC=CC3=C2C(=O)O)C=C1OC
O=[N+1]([O-1])C1=CC=CC=C1N2CCN(C3CN(CCCl)CCC3)CC2
CCN1C=C(C(=O)NC(CO)C(=O)OC)C(=O)C2=CC(F)=C(N3CCC(C(N)=O)CC3)C(F)=C21
C1CCNC2=C1C=CC=C2S(=O)(=O)NC(CCCN=C(N)N)C(=O)N3CCC(CCF)CC3C
COC1=CC=CC=C1C(CC(=O)NO)C2=C(C)N(C)C3=CC=CC=C23
COC(=O)C(C(=O)C1=CN=C[NH1]1)=C(O)CCCC
CCOC(=O)C(C)NP(=O)(OCCOC(N1C=NC2=C(NCC3=CC=CC=C3)N=CN=C21)(C)CF)OC4=CC=CC=C4
COC1=CC=C(C(N)=NOC(=O)CCC(=O)C2=CC=C(F)C=C2)C=C1
COC1=CC=C(C(C#N)=CC2=CC=CC=C2[N+1](=O)[O-1])C=C1
CC1=NN=C(SCC2=C(F)C=CC=C2Cl)N1CC3=CC=CC=C3
CSC1=NC(N)=C(C#N)C(C2=CC=CC=C2[N+1](=O)[O-1])=C1C#N
CC(=NOCCO)CC1=CC=NN=C(C=2C=NN(C3CCCN(C(=O)C4=CC=C(Br)O4)C3)C=2)NC1
OC1C(O)C(N2C=NC3=C(NC4CCOC4)N=CN=C32)C5CC15
CC(SC1=NC(N)=CC(N)=N1)C(=O)NC2=CC=CC=C2N3CCOCC3
CC(C)(C)N1CC(C(=O)N2CCN(CCCC(C3=CC=C(F)C=C3)C4=CC=CC=C4)CC2)CC1=O
COC(C(=O)NCC(NS(=O)(=O)C1=CC=CC=C1)C(=O)O)C2=CC=CC=C2
CC1=CC(C)=C(S(=O)(=O)NC(C)(C)CC2=CC=CC=C2C)CC=C1
COC(=O)CC1N(C)CC(OC(=O)CN)CC1CCCC2=CC=CC=C2
NC1=CC=CC(CCCNS(=O)(=O)CC2=CC=CN=C2)=C1Br
CC(C)NCC(O)CON=CC1=CC=C(OCC2=CC=CC=C2)C=C1
CCN(CC)C(=O)CSC1=NC2=CC=CC=C2C(=O)N1CCN(C)C
CC1=CC=C(NC(=O)C2(NC(=O)NC3=CC=C([N+1](=O)[O-1])C=C3)CCCC2)C=C1
COC1=CC=C(S(=O)(=O)N(CC(O)CN(CCC2=CC=CC=C2)C(=O)CC3=CC=CC(OC)=C3)CC4CC4)C=C1
C1C=C2CCC(=O)N(CC(=O)N3CCN(C4=CC=CC=C4)CC3)C(=O)C2C1
O=C(O)C=C1C(NC(=O)C(CC2=C[NH1]C3=CC=CC=C23)NC(=O)C4CC(NC(=O)C(O)C(O)C(O)C(O)CO)CN4C=C)C(O)=C1Cl
CC1=CC=C(C2=NN(C3=CC=CC=C3)C(C=CC4=CC=CO4)C2)C=C1
CC(C)CCN1CCCNC(=O)C1CC(=O)NC2=CC=CC=C2F
CCCCCCCCCCCCCCCCCCOCC(COP(=O)(O)OCC1OC(N2C=C(F)C(=O)[NH1]C2=O)CC1O)OC
CCC1=CC=CC=C1NC(=O)CN(C)CC(=O)NCC2=CC=CS2
N#CC1=CC(S(=O)(=O)NC2=NC=NS2)=CC=C1OC3=CC(Cl)=CC=C3C4=CC=NN4C(F)F
CCCCOC(=O)NC1=CC(NC(=O)C2=CC(OC)=C(OC)C(OC)=C2)=C(C(=O)O)C=C1OC
CC1=CC=CC=C1NC2=NC(N3CCOCC3)=NC=4[NH1]C=NC2=4
CC(=O)OCC1CC2(C)CCCCC2CC3=C(C)CCC4C(C)(C(C)CCC=CC(C)=O)CCC43C1
CC1=CC=CC(C(=O)N2CCC(N3C(C)=NC4=CC=CC=C43)CC2)=N1
CCCCCCCCC1=CC2=CN(COCCO)C(=O)N=C2S1(=O)=O
CCCCN1N=C(C2=CC=C3C(=C2)OCO3)N=C4C(=O)N(C)C(=O)N=C14
CN1C(=O)C2=C(N=C(SC3=CC=CC(Cl)=C3)N2C)N(C)C1=O
C=C(C1=CC=CC=C1OCCCN2CCCCC2N3)CCC4(CC3)CN(C5=CC=CC=C5C)C(=O)O4
O=C(SC1=CC=C(Cl)C=C1)C2CC2C3=CC=CC=C3F
CCOC(=O)C=C1C=C(OCCC=CC2=NC(C3=CC=CC=C3)=C(C4=CC=CC=C4)O2)C=C1
CS(=O)(=O)C1=CC=CC(OC2=CC=C(C(=S)N3CCCCC3CCO)C=C2C#N)=C1
COC=CC=C(CCNC(=O)COC(=O)C=CC1=CC=C(OC)C=C1C)C
CC1=CC=C(NC(=O)NC2=CC=C(OC3=CC=CC=C3)C=C2)C=C1C(C)C
CC1=CC=CC=C1C=2[NH1]C(=O)C(N)=C3C=2CC(C)O3
CCCCCCCCCCCCCCCCNC(=O)CN1C(=O)OC2(CCCCC2)C1C3=CC=CC=C3
CNC(=O)C1=CC=C2C(=C1)C3=NC(N)=NC=C3CC2
CCOC(=O)C1=CC(C2=CC=CC(OC)=N2)=NC3=C1C(C)=NN3CC4=CC=C(OC)C(C)=C4
O=[N+1]([O-1])C1=CN2C(=N1)OCC(OCC3=CC=C(C4=CC=CC=C4OC(F)(F)F)C=C3)C2
CC(C)C1=CC=C(C(C)(C)C)C=C1NC(=O)NCC(C2=CC=CC=C2)CCCCCC
CCN(CC)S(=O)(=O)C1=CC=C(C(=O)N2N=C(C3=CC=CC=C3)CC2C4=CC=C(C5=CC=CC=C5)C=C4)C=C1
O=C1[NH1]C2=CN(C3=CC=C(Cl)C=C3)C(=O)N2C=C1O
COCCC1NC=NC2=CN=C(OC3=CC=CC=C3C)N=C21
C1OC=CC1(C=CC(=O)OCC2=CC=CC(OCCCC(=O)NCC3=CC(OC)=C(OCCCOC4=CC(OC)=CC=C4C(C)=O)C(OC)=C3C2)=CC=C)O
N#CC1=CN=C(C#N)N=C1NC2=CC=CC=C2[N+1](=O)[O-1]
CCOC1=CC(CNCCC2=CC=C(N3CCOCC3)C=C2)=CC=C1OC
C=C1CCC2C(C)(CO)C(O)CCC2(C)C1CC=C3C=COC3=O
C1COC(=O)NCCN(C(=O)C2=CC=C(C(OC=3C=CC(=O)N(CCC(C)C)N=3)N2CC)C(OCC)O)CC1
CCN1C(=O)C2=CC=CC=C2NC(CC3CCCCC3)N1
O=C1[NH1]C(=O)N(C2CC(O)C(CO)S2)C(O)=C1O
NC1=NC2(CO1)C3=CC(C4=CN=C(Cl)S4)=CC=C3OC5(CCC5)C26COC6
O=C1C(C2=C(O)C=CC=C2O)CCCCN1CC3=CC=CC=C3
CC(C)C(NC(=O)NC1=CC=C(Br)C=N1)C(=O)NC(CC(=O)O)C(=O)COC2=C(Cl)C(Cl)=CC(Cl)=C2Cl
CC(=O)SCC1OC(NS(=O)(=O)N2CCOCC2)C(OC(C)=O)C(OC(C)=O)C1OC(C)=O
C#CCNC(=O)C1=CN(CC(C)N)C2=CC=C(Br)C=C2C1=O
C1C=CC=C2CCN=C(C(CC3=CC(F)=CC(F)=C3)NC(=O)C(CC(C)C)NC(=O)C4=CC=CC=N4)C2C5CC5=C1
CC(=O)C1=NN(C2=CC=C(Cl)C=C2)C(=O)C3=C1OCC3(C)C
CCN1CCCC1CN2C(=O)C3=CC=CC4=CC=CC2=C34
CC=1C=CSC=1C(=O)NC=C2C=C(C3=CC4=CC=C(S(=O)(=O)NCC5=CC=CC=C5)C=C4OC3)OC=C2
CC1=CC=C(S(=O)(=O)N2CC2C=3C=CN4C=CC=NC4=3)C=C1
OC=CC=CCCC=NC=C1C=CC(C=CC=C(N=CC2=C(O)[NH1]C(=O)[NH1]C2=C3C=C(O)C(O)=CC3=C)NCO)=N1
CCCCN(CCCC)CC(O)C1=NC2=CC=CC=C2C(=O)N1C3=CC=CC=C3C
CCCCCCC(C)C1=C(C)C(=O)C(N)=C(C(C)CCC(C)=CCCC(C)=O)C1=O
COC1=CC=CC(C(=O)CSC2=NC=CC3=C2C=NN3C4=CC=C(C(F)(F)F)C=N4)=C1OC
NC(=O)CN1C(C2=CC=CC=C2)=C(CC3CCCC(CN4CCCC4C5=CC=CC=C5)C3)C6=CC=CC=C61
CCCSC1=NC=C(C(=O)NC2=CC(Cl)=CC=C2)C(=O)N1C
O=C(O)C1=CC(C(F)(F)F)=CC=C1NS(=O)(=O)C2=CC=C(Cl)S2
N#CC1=CC=CC(N2CCN(C(=O)C3=CC=4C5=CC=CC=C5N(O)C=4N3O)CC2)=C1
CC1=CC(CN2CCN(C(=O)C3=CC=C(C#N)C=C3)CC2)=CC=C1CCN4CCCC4
ClC1=CC=C(N2CCCC2)C=C1OCC3=NN=C4N3CCC4
CC(C)CCN(C1=CC=CC=C1)N=O
CC1=CC(C)=C2C=C(CC(=O)NC3CCCC4=CC(CN5CCCCC5)=CC=C43)C(=O)[NH1]C2=C1
O=C(O)CC1C2=CC(F)=CC=C2NC(=O)C1=O
CN(C)CC1=CC=C(C2=N[NH1]C(C(F)(F)F)=N2)C=C1
CCCNC(=O)C1=CC=CC(C2C3CCC(O3)C2CC4=CC=CC=C4C(=O)O)=C1
CN1C=CC2=CC(CC3=CC(Br)=C(O)C(Br)=C3)=NN=C21
CC(C)C1=CC(CO)=C(O)C(C(C)C)=C1
CC(C1)CCCC2(C3)C4CCCC2(C=CC(O)=CC(O)=C)C4(C)CCC31C
CC1=CC=C(NC(=O)C(C)=C(CC(=O)O)CO)C(C(=O)NC2=NC=C(Cl)C=C2Cl)=C1
O=C(C=CCN1CCC2=CC=CC=C2C1)C3=CC=C(Cl)C=C3
CCN(CC)C1=CC=C(COC(=O)C2=CC(=O)C3=CC=CC=C3O2)C=C1
COC1=CC=C(C=2N=C[NH1]C=2C3=CC(Br)=CC=C3CN(C)C)C=C1
CC1(O)CC2CC1CC3C(C4)CCC(OC(=O)CCCN5C=CN=C5)C(C)(C)C4CCC23C
CCC(C)(C)C(=O)C(=O)N1CCCCC1C(=O)OC(CC2=CC=CC=C2)C3=CC=CC=C3
CN1N=CC(NC(=O)C=2N=C(C3=C(F)C=CC=C3F)SC=2N)=C1N4CCC(N)C(F)(F)CC4
CC(C)CC1=NN=C(NC(=S)NC(=O)C2=CC=CC=C2)S1
COC1=CC=C2C(=C1)C3(C=C(O)C=CC3=O)C(=O)N2C
CC1=CC=C(CN2C(=O)CN=C2NN=C3C=CC=CN3)C=C1
[O-1][N+1]1=NC2=C(I)C=NN2C3=CC(OCC4CC4)=CC=C31
CC1CCCN(CC2CN(C(=O)CC3=CC=CC(Br)=C3)CC2C4=CC=CC=C4F)C1
N#CC(CCCN1CCC(O)(C2=CC=C(Cl)C=C2)CC1)C3=CC=CC=C3
CC1=CC=CC=C1CC2=NN=C(SCCN3CCOCC3)N2C4=CC=CC=C4Cl
C1C=NC(CNC(=O)CCCNC(=O)NCC2=CC=C(Cl)C(Cl)=C2C)S1
CCCCS(=O)(=O)NCCCC1=CC=C2C(=C1)C(C3=CC=C(Cl)C(Cl)=C3)CCN(CC4=CC(Cl)=CC5=C4ON=C5CC)C2
O=C(C1CCOCC1)N(CC2=CC=CN=C2)C3(C(=O)NC4CCCC4)CCCCC3
O=C(NCCC#CC1=CC=C2N=CN=C(N3CCC(N4CCCCC4)CC3)C2=C1)NC5=CC=CC(F)=C5
O=C(OCC(O)CN1CCCC1)C2=CC=C(O)C=C2
COC1=CC=C(NC=2N=NN(CC3=NC4=CC(C(F)(F)F)=CC(F)=C4[NH1]3)N=2)C=C1
CS(=O)(=O)C1=CC=C(C2=CC(Cl)=CC(Cl)=C2OCCC#N)C=C1
CCC1=CC=CC(NC(=O)NC2C(=O)N3C(C(=O)O)=C(CNC(=O)C4=CC(O)=CC(O)=C4)CSC23)=C1
CC(C)=CCCC(C)=CCNCCNCCNCCCCCCCCCCCCCCCNCCS
O=C(NC1=CC(C(F)(F)F)=CC=C1N2C=CC=C2)C(F)(F)C(F)(F)F
CC1=CC=CC=C1NC(=O)NC2=CC=CC(=C2)NC(=O)CCCCC(NC(=O)C3=C4C=C5C(=C3)CC(CCCCCC4)C5)=O
O=C(O)C1=CN(C2CC2)C3=C(F)C(N4CC(F)(F)C4)=C(F)C(F)=C3C1=O
O=C1C(Cl)C(C=CC2=CC=CC=C2[N+1](=O)[O-1])N1CC3=CC=CN=C3
CC(=O)NCCCC(C(N)=O)N(CC(=O)N(C(C)C)C(C)C)S(=O)(=O)C1=CC(C)=CC(C)=C1
COC1=CC(N)=C(Cl)C=C1C(=O)OCCN2CCN(CCNC3=CC=NC4=CC(Cl)=CC=C34)CC2
CC(C=1C=C(C2=CC=CC(F)=C2)[NH1]N=1)NCC(O)C3=CC=CC(S(C)(=O)=O)=C3
CCCC1OC=2SC(C(=O)O)=CC=2C(O)C(O)C1OC(C)=O
O=C(CN1C=NC=2OC(C3=CC=CC=C3)=CC(=O)C=2C1)ONCC4CCCO4
CC1=NN(C2=CC=C(S(N)(=O)=O)C=C2)C3=C1C(=O)OC4=CC=CC=C43
NC1=CC=C2C(=C1)C(=O)N(C(=O)C3=CC=CC=C3)C2=O
CCOC(=O)C1=CC=CC(NC(=O)C2=C[NH1]N=C2N3CCOCC3)=C1
CCCN(CCC)C(=O)C1=CC=C2N=C(C3=CC=C(O)C=C3)C(C4=CC=C(O)C=C4O)=CC2=C1
O=S(=O)(NC(=NC1=CC=CC(F)=C1)NCCCCl)NC2=CC=C(F)C(Cl)=C2
CCC(C(=O)C=CN(C1CN2CCC1CC2)C3=NC=NC=C3)N4C=CN=C4
CC(C)CC(NC(=O)C(CCCCN)NC(=O)C1CCCN1C(=O)C(CC2=CC=CC=C2)NC(=O)C3CCCN3)C(=O)NC(CC4=CC=C(O)C=C4)C(=O)O
CCOC(=O)C=1C(C2=CC=CC=C2)=CSC=1NC(=O)CNC(=O)OCC3=CC=CC=C3
CCCSC1=NC=C(C=2N=NN(CC3=C(F)C=CC=C3F)N=2)S1
CCCN1CCC2=CC=C(C(=O)CCCC3=CC=C(F)C=C3)C=C2C1
COC1=CC=CC=C1C2CNC(=S)N2C3CCN(C4CCCC4)CC3
O=C(CN1CCN(C2=CC=C(Cl)C=C2)CC1)C3=CC=CC4=CC=CC=C34
NC1=NC=NC2=C1N=C(NCCC3=CC=CC=C3)N2C4OC(COP(=O)(O)OP(=O)(O)O)C(O)C4O
CCCCSC(C)(C)C(=O)C(F)(F)C[N+1](=O)[O-1]
COC1=CC=C(C=2C=C(COC3=CC=C(C=C4SC(=O)NC4=O)C=C3)ON=2)C=C1
CC(=O)C1=CC=CC(NC2=C(C(N)=O)C=NC3=CC=CC=C23)=C1
CN(C)CC(OC(=O)N1CCC2=CC=CC=C2C1=O)C3=CC=CC=C3
N12CCCN2C=CC=C1C=3C=NN4C=CC(N5CCCC5C6=CC(F)=CC(F)=C6)=NC=34
CCCCN1C=C(C(=O)C2=CC=CC=C2)C(OCCC)=NC1=S
CC1=CC=C(N2N=CC(Br)=C2NC(=O)CCNC)C(C)=C1
CCN(CC)CCNC(=O)CC1=C(C2=CC=CC(O)=C2)[NH1]C3=CC=CC=C13
FC=CC1=C(NCCC(N2C(NCC3=CC=CC=C3)=NC4=CC=CC=C42)C1C)C
COC=C1C=CC(NC(=S)NNC(=O)CN(CCC2=CC=C(Cl)C=C2)C(=O)C3=CC=C(Cl)C(Cl)=C3)=C1
CC(=O)OC1=CC=CC=C1C(=O)OCC23C(C)=CC(=O)C(O)C2CC(C)(CO)C(O)CC(O)C3C
CCN(CC)C1=CC=C2[NH1]C(SCC(=O)NC3=CC=CC=C3)=NC2=C1
C1NCCC(C2C=CC=C(NC(=O)C=CC=C(C3=CC=C(NC(=O)C4=CC=C5C=CC=CC5=N4)C=C3)C=C)C=C2)CC1
NS(=O)(=O)C1=CC=CC=C1C=CC=C(CNC(=O)C(CC2=CC=C(C3=CC=CC=C3)C=C2)CC(O)C(=O)NOC)C
CC1=CC=C2[NH1]C(C=C3NC(=O)NC3=O)=NC2=C1
N=C(N)C1=CC=CC(N2CC(C3=CC=C(C(=N)N)C=C3[N+1](=O)[O-1])C2=O)=C1
CCOC(=O)CNC(=O)C(CC1=CC=CC=C1)CCCN2CCN(C3=CC=C(C4=NC(C)=CS4)C=C3)CC2
CN(C(=O)C1=CC2=C(S1)CCC2)C3=CC=C(C(C)(C)C)C=C3
CC1(C)C=CC2=CC(NS(=O)(=O)C3=CC=C(CC(C)C)C=C3)=CC=C2O1
CCC1=CC=CC=C1OC=CC=C(C=2N=C3N=C(C)C=C(C)N3C=2NCC4CCCO4)C
CNC1=CC=C(S(N)(=O)=O)C=C1
NC1=NC(N)=C2N=C(CNC3=CC=C(C(=O)NC(CCC4CCCCC4)C(=O)O)C=C3)C=NC2=N1
COC1=CC=C2C(=C1)OC(=CC3=CC=C(O)C(OC)=C3)C2=O
COC1=CC=C(C2=NN=C(NC3=CC=C(O)C=C3)N(C)C2)C(OC)=C1OC
CCCCCC=CCC=CCCCCCCCC(=O)OC1=CC=CC(C(=O)O)=C1
COC1=CC(NC2=CC=C3C(C)=NN(C4=CC=CC=C4)C3=C2C#N)=CC(OC)=C1OC
COC(=O)C1CC(OC(C)=O)C(=O)C2C1(C)CCC3C(=O)OC(C=4C=COC=4)CC32C
CCCCCN1CC(O)C(O)C(O)C1
NS(=O)(=O)C1=CC=C(NC(=O)CC2SC3=CC=CC=C3NC2=O)C=C1
O=C(O)CCC=CCCC1OC(N2C=NC3=C(Cl)N=CN=C32)C(O)C1O
COC1=CC=C(CCN(C)CCC2=CC=C(O)C=C2)C=C1OC
O=[N+1]([O-1])C1=CC=C(C(CNCCOC2=CC=C(Cl)C=C2)(C3=CC=CC=C3)N4CCC(O)CC4)C=C1
CC1=C2OC3=C1C(=O)C(=O)C=C3C2C4=CC(O)=CC=C4O
CS(=NC#N)N(CC=CC1=CC=C(Cl)C=C1)CC2=CC=C(Cl)N=C2
NC1=CC=CC=C1CN2CCC(O)C2C3=CC=C(Cl)C=C3
CCN1C(COC2=CC=CC=C2)=NN=C1SCC(=O)C3=CC=C(I)C=C3
CC1CN(C(C)CO)C(=O)C2=CC=CC(NC(=O)NC3=CC=CC=C3)=C2OC1CN(C)CC4=CC=C(C(=O)NC5=CC=CC=C5N)C=C4
CC(C)C(NC(=O)CNC(=O)CC(F)(F)F)C(=O)NC(CC1=CC=CC=C1)C(=O)O
CCCNS(=O)(=O)CC(C(=O)NCCCC1=CC=CC=C1)=C(C)N(C)CC
CC1=CC=C2C=C(O)C(N3CCN(C)CC3)=NC2=C1
O=C1C=C[NH1]C2=C1C3=CC(C=4C=COC=4)=CC=C3N2CC(F)(F)F
O=C1NC2=C(OCCN3C=NC=N3)C=CC=C2C1=NNC=4[NH1]N=C5C=4CCC5
CN(C)C1=CC=C(C=CC2=CC=C([N+1](=O)[O-1])S2)C=C1
CN1C(=O)C(=CC2=CC=CC(OC3=CC=CC=C3)=C2)C(=O)N(CC4=CC=CC=C4)C1=S
CC1=CC=CC(C)=C1NC(=O)COC2=CC=C(C3=NC4=CC(Cl)=CC=C4N3O)C=C2
CC(=O)C1=C(O)CN(C(C)=O)C(=S)C(N2C=CC=C2)CC1C
O=C(CN1C=CN=C1)NC=CC(F)=C(N2CCCCC2C)CF
C=CCCC(OC(=O)C1CCCCN1C(=O)C(=O)C(CCCC)NC(=O)C(CC=C)CC=C(C)CCC=O)NC(CC(C)C)C(=O)OC
COC1=CC=CC=C1C=2N=N[NH1]C=2SCC(=O)NC3=CC=CC(C(C)=O)=C3
N1C=NC(N2)=CN=C(CNC=CC=C(C(=O)NC(CCC(=O)OC3C4=CC=CC=C4CCC5=CC=CC=C53)(O)OC)CCl)CC=CC2=N1
CCCCC1=C(C)N=C(C2CC2)C(OC)=C1OCC3=CC=CC=C3
CC=1C=C(C2CCN(C(=O)CCN3CCOCC3)C2)ON=1
COC(=O)C(CC1=C[NH1]C2=CC=CC=C12)NC(=O)C3=CC=CO3
CC(=CC1=C(F)C=CC(C(N)=O)=C1)C(=O)N2CC3=CC=CC=C3CC2C(=O)O
COC(=O)C(C)CC1=CC(Cl)=C2C(=C1)C(C)(C)CO2
CCCCC(C)C1=NC(C2=CC=CC=C2)=C(C)N1C
COC1=CC(N)=C(Cl)C=C1NC(=O)C[N+1]2CC3C(CC2)CC(=CC4=CC=C(OC)C(OC)=C4)C3
CC(=O)OC1=CC=C2C(=C1)CCC3=CC4=C(C=C32)OCO4
N#CC1=CC=CC(C2=CC=C(COC3CC(NC4CCCCC4)CC3NCC5CCOCC5=O)C=C2)=C1
CN(C)CCCN1C(=O)C2=CC=CC=3[NH1]C=C(C2=3)CCCNC(=O)C4=CC=CC=C4N(C)C1
O=C(NNC(=S)NC1CCCCC1)C2=CC=CC(Br)=C2
CC1=NC=C2C(=N1)OCC(CN3CCC4=CC=C(Cl)C=C43)C2
N#CC1=CC=C(C#N)C2=C1C(=O)N=C(O)N2CC3=CC=CC=C3F
C1C=CC=C(CN2C=C(CSC3=C(C)C=CC=C3C)N=N2)C1
N#CC1=CN(C2=CC=C3C(=C2)OCO3)C4=CC=CC=C14
CC(CN1CCCC1)C2=CC=C(C(F)(F)F)C=C2
CC(C)C1=CSC(C2CCN(C(=O)CCN3C=CC=C3)CC2)=N1
COC1=CC=C(C2=CC(C(=O)O)=NN2C3=CC=CC=C3)C=C1
O=C(NCCN1CCC2=C([NH1]C3=CC=CC=C23)C1C4=CC=CC=N4)C5=CC=C(Cl)N=C5
OC1=CC=C(CC2=C[NH1]C=N2)C=C1
O=C(C1=CC2=C(S1)C3=CC=CC=C3SS2(=O)=O)N4CCN(CC5=CC=C6C(=C5)OCO6)CC4
CNC=C(F)C(=O)C1=CC=CC=C1
CC=1OC=CC=1C2=NN=C(SCC(=O)N(C)C3CCCCC3)N2C
CCOC1=CC=C(OCC)C(NC(=O)CCNC(=O)CN2C=NC=3SC=C(C)C=3C2=N)=C1
CC1CCC(NC(=O)C2CCCN(C(=O)OC(C)(C)C)C2)CC1
CC1=C(Cl)C=C2[NH1]C(C(=O)NC3=NC4=C(S3)CCC4)=C(C)C2=C1Cl
C#CCN1CCN(C2OC(COC(=O)NCC)C(O)C2O)C(=O)C1=O
C[N+1](C)(C)CCOP(=O)(O)OP(=O)(O)OCC1OC(N2C=CC(=O)[NH1]C2=O)C(O)C1O
O=C(NCC1=CC=C(F)C(C2=NC(NCCCO)=C3C=C(F)C=CC3=N2)=C1)C4CC4
CCCCN(CCCC)CC1=C(Br)C(O)=C(Br)C(C#N)=C1C(=O)OC
C1C(=O)NC=CC=CC1C=CC2=CC(C=O)=C(O)C(OCF)=C2C
O=C(O)CCCCCC(=O)NNCC1=CC=CC=C1
CSCCC(NC(=O)C1=CC=C(CN(CCC2=CC=C(F)C=C2F)CC(C)C)C=C1)C(=O)O
CC(C)C1=CC2=C(C=C1O)C3(C)CCCC(C)(C(=O)O)C3CC2
COC1=CC2=C(NC3=CC=C(CC4=CC=CC=C4)C=C3)N=C(Cl)N=C2C=C1OCCN5CCCCC5
NC1=NC(C2=CC=CC(OC3=CC=CC=C3)=C2)N4C(=NC5=CC=CC=C54)N1
O=C(NCC1=CC=CO1)C2CC3=C(Cl)C(S(=O)(=O)N4CCCC(O)C4)=CC=C3O2
C1OCCCC1CNC=NC(NC2=CC=C(C(=O)NC3CCN(C)CC3)C=C2OCF)F
CC(C)(C)C(=O)NC1=CC=CC=C1C(=O)NC2=CC=C3N=C(N4CCCCC4)C=C(C)C3=C2
COC1=CC=CC=C1OCC2=CC(C(=O)NCCCN3CCCC3=O)=NO2
C1C(C2=CC=CC=C2)CC(=O)C(C3=CC=CC=C34)CCS(=O)CCN41
COC1=CC=CC=C1OC2=CC=C(C=C2)CC3C4=CC(=C(OC)C=C4CCN3C)OC=C(N)C5(C(=O)NC(=O)NC5=O)CC(C(=O)N(CCOCC6=CC=CC=C6)CNC(=O)OC)C
CCCCCCCCCCCCCC(=O)CC(C)(C)C
CNC(=O)CN1C(=NC2=CC=CC(C)=C2C)SC3=CC(C)=CC=C31
COC1=CC=C(NS(=O)(=O)C2=CC=CC(=C2)CCC(CC(=O)NCC3=CC=C(Cl)C=C3)OCCOC)C=C1
CC1=CC=C(C(C2=CC=C(Cl)C=C2)NCCC3CCN(C(=O)C4=CC=CC=C4)CC3=O)C=C1
NC(=O)C=1C=C(C2=CC=CC=C2)SC=1N3C(=O)C4CCCCN4C3=O
O=C(COC1=CC=C(S(=O)(=O)N2CCOCC2)C=C1)NCC3=CC=CC=C3
C1C=CC=C(NC(=O)CSC2=NC3=CC=CC=C3C(=O)N2C4=CC=CC=C4Cl)C1C
O=S(=O)(C1=CC=CC=C1)C=2N=NN3C=2N=C(NCC4=CC=C5C(=C4)OCO5)C=6SC=CC=63
CC1=CC=C(C(=O)NCCNC2=NC(C(F)(F)F)=NC=3C=CSC2=3)C=C1
CC(O)C(NC(=O)NC1=CC=C(C2=NC=CC(N(C)S(C)(=O)=O)=C2)C=C1)C(=O)N3CC(O)CC3C(=O)NC(C(=O)NC(CO)CC(N)C=O)OC(C)C
C[N+1](CCOC(=O)CCCCCCCCCCCCCCCCCCCCCCCCCCCCCN(CCN)CCNCCN)CCCOCCC1CCCCC1NC(=O)C=2[NH1]C=NC=2C(=O)NC
O=C(C1=CC(CCC2=CC=CC=C2)=NC(C3=CC=CO3)=C1)N4CCCCCCC4
COC(=O)C1C(C2=CC=C3C(=C2)OCO3)C4=CC=CC=C4N=C5CC(C)(C)CC(=O)C51
CC(=O)N(CC1=CC=C(CN)C=C1)C2=CC=C(C)C=N2
CCN1C(=O)C2=N[NH1]C(=O)N2C3=CC(F)=CC=C31
CN1CCOC2=CC=C(CCN3C(=O)CCC3=O)C=C21
CCOC1=CC2=NC(N3CCOCC3)=NC(N(C)C4=CC=CC=C4)=C2C=C1OC
FC1=CC(C(F)(F)F)=CC(N2C=C(C3=CC=C(F)C=C3)C4=CN=NC=C42)=C1
CCCN1N=C(CN2N=C(C)N3C(=CC4=CC(F)=CC=C43)C2)C=C1C
CCOC1=CC=CC2=C1NCCN(CCCN3C(O)=C4SC=CC4=NC3=O)C2
CC1=CC2=C(C=C1C3(O)CCCCC3)OCC2
CC(=O)N1CCCC1C(=O)NC(CCCNC2=CC=CC=N2)C(=O)NC(CCCN=C(N)N)C(=O)C3=NC4=CC=CC=C4S3
CN1C(SC2=CC=C(OC)C=C2)=NC3=CC(S(N)(=O)=O)=CC=C31
O=C(NC1=CC=C2C(=C1)OCO2)N3CCCC4=CC(S(=O)(=O)NCCN5CCOCC5)=CC=C43
COC1=CC=CC=C1NC(=O)C=2SC3=NC(C)=CC(C)=C3C=2N
CCC(C)(NS(=O)(=O)NC1=CC=C(F)C=C1)C(=O)O
C1CC(C)C(C(=O)O)NCC(CNCCN1C(=O)C2CN(C(C)(C)C)CC2C3=CC=C(Cl)C=C3Cl)NC4=CC=CC(F)=C4C
CCCCN1C(=O)COC2=CC(C(=O)N3CCCCC3)=CC=C21
O=C(O)C(C1=CC=C(F)C=C1)N(CCCO)C(=O)CSC=2SC=CC=2C#N
CC1=CC=C(CC2CNC(=NC(=O)CCCC(C)(C)C)C23CCC(=O)CC3)C=C1
NC(=O)C1(NC(=O)C2OC(N3C=NC4=C(N)N=CN=C43)C(O)C2OC5OC(CO)C(O)C(O)C5OC6OC(CO)C(O)C6OCC)CCC1
CC(C)(C)C(=O)NC1=NN=C(S(=O)(=O)N(CC2=CC=CC=C2)C3=CC=CC=C3)S1
C=CC(=CC=C1CCCC2(C)C1CCC2C(C)CCCC(C)(C)OCC)COCCO
COC1=CC=CC=C1N2CC(CCN3CCN(C4=NC=CC=N4)CC3)OC2=O
CC1=NC2=CC=CC=C2N1C3CCN(CC(=O)NC4=CC=CC(F)=C4F)CC3
O=C(CNC(=O)CSCCS)NCCC(NS(=O)(=O)C1=CC=CC=C1)C(=O)O
CON=C(CCC#N)C(C)C1C(OC(C)=O)C(C)C2C3CCC4=CC(=O)C=CC4(C)C3(F)C(O)CC21C
C=C(CCNCC)CCCCCCCCCCCCCCCC
CC(C)C1=CC=C(NS(=O)(=O)C2=CC=CC=C2)C=C1
FC(F)(F)C1=CC=C(NCCNSC2=CC=CC=C2)C=C1
C=C(C)C1C2C(C)C3OC(CC4=CC5=CC=C4)(OC1C3C=C(COC(=O)CC=CC(C)(C)C(O)C)OC5OC(=O)C6=CC=C(O)C=C6)C2OC(=O)CCC7=CC=CC=C7
CC(=O)CCN(CC1=CC=C(CC2=CC=CC=C2C(=O)O)C=C1)C(=O)CC3=CC(C#N)=CC=C3OC(C)(C)C
CC(=O)NC1=CC=CC2=NN(C3CC(O)C(CO)O3)C(=O)N12
CC1=NC=CN1CC2CCCN2C=3C=CN4N=CC(C5=CC6=CC=CN=C6S5)=C4N=3
CCCC(CCC1=CC=CC=C1)NC(=O)C(CC(O)C(CC2=CC=CC=C2)NC(=O)CC(N)CCS)CC(=O)N(C)C
CC(C)(C)C1=NC(CNCC2=CC=C3C(=C2)OCO3)=NO1
CCCN(CCC)CCCNCC1CC2=CC=CC(F)=C2N1C(CC)C3=CC=C(F)C=C3
CCCCCCCCCCCCCCOC(=O)C1=CC2=CC=CC=C2C=C1O
CC(C)(C)OC(=O)NC1=CC=C2N=C(SCC(=O)NCC3=CC=CS3)SC2=C1
C1C(C)C=NC=CC1C2=CC(C(C)(C)C)=CN=C2OCC(C)(C)ON
FC(F)(F)C1=CC=C(CCN2CCCC2)C=C1
O=C1NCC2=C1C=C(N2CC3=CC=CC=C3C4=CC=CC(F)=C4C)CC
CCON=CCCCC1=CC=C(OC2CCCC2)C=C1
CC(C)(C)OC(=O)CCCCCCCCN1C(=O)CCC1=O
N=C(N)NCCCC(NC(=O)C(CC1=CC=CC=C1)NC(=O)C(CO)NC(=O)C(N)CC2=CC=C(O)C=C2)C(=O)NC(CC3=CC=CC=C3)C(=O)O
CCCC(=O)OC1CCC2(C)C(=CCC3C2CCC4(C)C(C(C)=O)CCC34C)C1
O=C(NC1CCCC1)C2=CC=C(S(=O)(=O)CCCN3CCOCC3)C=C2
CC1CCN(C(=O)C2=CC=C(Cl)C(S(N)(=O)=O)=C2)C(C(=O)NCCC3=CC=CC=C3)C1
CCCCCCCCCCCCNCCC(=O)OCC=[N+1](C)CC
C#CCN1CCC=C(C(=O)OC2=CC=CC=C2C=O)C1
CC(C1=CC=C[N+1](CC(=O)O)=C1)C2=CC=C3C=CC=CC3=C2
C1=CC=C(C=2N=C3SC=C(C=4C=COC=4)N3C=2C5CC5)C=C1
CC1=NC2=CC=CC=C2C(OC(C)C)=C1COC3=CC=C(C(=O)C=CC4=CC=C(F)C(Cl)=C4)C=C3
CCCN(CCC)C(=O)C=CC=CCC(=O)NC(CC1=CC=C(O)C=C1)C(=O)NC(CCCNC(=N)N)C(=O)NC(CC2=C[NH1]C3=CC=CC=C23)C(N)=O
CCC1OC(=O)C(C)C(=O)C(C)C(OC2OC(C)CC(N(C)C)C2O)C(C)(OC)CC(C)C(=NOCC3=CC=C4[NH1]C=NC4=C3)C(C)C(O)C1(C)OOC(C)OC(=O)NC
C1=C(CC2C3OC(C(=O)C4=CC=CC=C4)(ON3)C(C(=O)C5=CC=CC=C5)(O2)C(O)C)OOC6(CCCCC6)OC1OCCCCC
COC1=CC(N2C(N)=C(C#N)C(C3=CC=CC=C3Cl)=C(C#N)C2=NC#N)=CC(OC)=C1OC
CCCC(C(=O)NC1=CC=CC=C1N)N2N=NC3=CC=C(S(=O)(=O)N4CCCCC4)C=C32
O=C1NC(C2=CC=C(O)C=C2)=C(C3=CC=NC(NCC4=CC=CC=C4)=C3)N1CC5=CC=CC6=CC=CC=C56
CC1=CC=C2N=C(C3=CC=CC=C3)C=C(CCCC(=O)NO)C2=C1
CCC(C)CCC1CC2=NC=CN=C2C(=O)N1CC3=CC=C(C4=CC=CC=C4C=5N=N[NH1]N=5)C=C3
COCC(=O)N1CCN(CC2=CC=C(C)N=C2C(N)=O)CC1
O=C(NN=CC1=CC(Cl)=CC=C1O)C2=CC=C3N=C(CCC4=CC=CC=C4)OC3=C2
O=C(NC1=CC=C(OC2=CC=C(C(F)(F)F)C=N2)C=C1F)C=3C=N[NH1]C=3
COC(=O)C=CCN(CCC1=CC=C(OC)C(OC)=C1)S(=O)(=O)C2=CC=C(Cl)C=C2
OC1=C(Br)C=C(Br)C=C1C=NCCCNC2CCCCC2
COC(CCCS(=O)(=O)CC1(C2=CC=C(Cl)C=C2)CCOCC1=O)CC3=CC=CS3
O=S(=O)(C1=C(Cl)C=C(Cl)C=C1Cl)N2CCCCC2O
CCC=C1C=C(NC(=O)CNC2=C(C(=O)C3=CC=CC=C3)C4=CC=CC=C4C2)OC=C1
COC1=NC(C2=CC=CC=C2)=CC=C1C3=NOC(C4=CC=C(F)C(C)=C4)=N3
COCCOC1=CC2=NC=NC(NCCOCC3=CC=CC=C3)=C2C=C1OCCCN(C)C
C1=CC=C(C=C(C2=NC(C3=CC=C(CN4CCCC4)C=C3)=CS2C5)CC=C(O)C=C5)C=C1
CSC1=CC=C2C(=C1)C(=O)N(C3=CC=CC=C3)C2=O
CC(=O)C1CC2CC3CCC4CC(O)CCC4(C)C3CC(O)C12
C#CCCN1C(N)=C(C(=O)CSC2=NN=C(CCC)N2)C(=O)N(C)C1=O
C1N(C)CCCC1NC=C(C(=O)C2CC2)C=NC=CC=CC=CC(Cl)=C(O)C([N+1](=O)[O-1])=C
CCCCN(CCCC)CCCOC1=CC=C(C(C)=O)C(C2CCCCC2)=C1
CN1C(=O)C=C2NN=C3N=C4SC=C(F)C(F)=C4C3=C2C1=O
CN(C)C1=NC(Cl)=NC(N=O)=N1
NS(=O)(=O)C1=NC=NC=C1C2=CC=CC=C2
CC(=O)C(NCC1=CC=CC=C1[N+1](=O)[O-1])CN2CCC(NC(=O)C(CC3=CC=CC=C3)NC(=O)C(N)C)OC2=O
CCN(CC)C1=CC=C(C=CC2=NC=CC3=CC=CC=C23)C=C1
CN(C)C1=CC=CC=C1S(=O)(=O)NCC2=CC=C(F)C=C2
C1=CC=C(C2=C[NH1]C3=NC4=C(C=CC5=CC=CC=C54)C=C23)C=C1
CC1=NC(C(=O)N(C)CCN2C=NC=N2)=C(O)C(=O)N1C
CCCC1NC(CO)C(O)C1O
O=C(NCC1=CC=CO1)C(=O)C2=C[NH1]C3=CC=CC=C23
COC1=CC=CC(C2=CSC(C(C#N)C3=CC=C(F)C=C3F)=N2)=C1
COC1=CC=CC=C1NC2CN(CCCCN3C(O)=NC=4C=C(C5=CC=C(O)C=C5)SC=4C3)OCC2
CC(C)N(CCNC(=O)C=C(O1)C2=NC=C(C3=CC=C(C(=O)NCCO)C=C3)C=C2OCC1CC)CCC
O=S(=O)(C1=CC=C(F)C=C1)N(CC#CCNC2CCCCC2CC3)CC=CC=C3F
COC1=CC=C2C(=C1)C(C)C(=O)N2
N#CC1=CC(S(=O)(=O)NC2=NC=CS2)=CC=C1OC3=CC=C(Br)C4=C3CCN4CCC5=CC=CC=C5
COC1=CC2=C(C=C1OC)C3=CC(C)CCN3CC2
CCC(SC(=N)NC1=CC=CC=C1[N+1](=O)[O-1])C(=O)NC2=CC=CC=C2C(F)(F)F
CNC1=NC=NC2=C1N=CN2C3OC(COP(=O)(O)OP(=O)(O)OC4OC(CO)C(O)C(O)C4O)C(O)C3O
COC1=CC(O)=CC=C1C=C2C=C(OC)C(=O)C=C2
COC1=CC=C(S(=O)(=O)NCC2=CC=C(S(C)(=O)=O)N=C2)C=C1C(=O)NC3CCCCC3
CN(C)C1=CC=CC=C1C2CNN=C2C3=CC=C(Cl)C=C3
CC1CN(C(C)CO)S(=O)(=O)C2=CC=C(C#CC3=CC=CC=N3)C=C2OC1CN(C)CC4=CC=C5C(=C4)OCO5
O=C(O)CCNC(=O)C(CC1=CC=CC=C1)NC(=O)CCCCN2CCCC3=CC=CC=C32
CC1=C(NC(=O)C(C)CCCCCCC2=CC=CC=C2)C(=O)N(C3=CC=CC=C3)N1C
O=C(CC1=CC=CN=C1)NC2=CN=C(OC3=CC=C4C(=C3)CCC(C5CCNCC5)O4)C(Cl)=C2
COC1=CC=C(S(=O)(=O)N(C2=CC=C(OC)C=C2)C(C3=NC(C)=CC=C3OC)CCCC)CC=C1
O=C(NC1=CC=CC=C1)NC2=CC=C(CCNCC(O)COC3=CC=C(O)C=C3)C=C2
CC=1C=C(C)N=C2C(C(C)=NN2CC3=CC=CC=C3C)=C(C)NN=1
N#CC1(NC(=O)COC2=CC(F)=C(F)C(F)=C2)CC1
C1=CC=C(C=2C=C(C3=N[NH1]C=C3C(C4=CC=C(OC5CNCC5)C=C4)NC)ON=2)C=C1
CC1=CC=C2N=C(NC(=O)C3=CC4=CC=CC=C4O3)SC2=C1
ClC1=CC(CNC2=NC(C3=CC=CC=C3)=NC4=CC=CC=C24)=CC=C1OCCCN5CCOCC5
NC(=O)C1=CC=C(N=NN2CCCCC2)C=C1
CC1=CC2=C(C(C)=C1Cl)SCC(=O)N2
CCNC(=O)CCNN=C(C=CC1=CC=C(OC)C=C1OC(C)CC=C)C=O
CCCN(CC1CC1)C(=NO)C2=CC=C(OC3=CC=CC=C3OC)N=C2
O=[N+1]([O-1])C1=CC=CC=C1S(=O)(=O)N2CCN(C3=CC=CC=C3)CC2
N=C(NN=CC1=CC=CN=C1)SC2CC3=CC=CC=C3C2=NO
C=C(C)CN(CC)CC(=O)NN=CC1=CC=C(Cl)C=C1Cl
COC=C1C=C(NC(=O)CC(C=2)=NNC(=NC3=CC=CC4=CC=CC=C34)[NH1]C=2)C=C1
CCCCCCCCCCCC(CCCCN(CCCCCCCCCCCCCC)CCCCCC=O)OC(=O)OC
O=C(NC1=CC(C(F)(F)F)=CC=C1Cl)C2=CC3=CC(O)=CC=C3[NH1]2
COC=CC=C(C1=CC=CN=C1OC2=CC=C(NC3=CC=CC=C3)C(CC(C)C)=C2C)C
O=C(C1=CC=C2N=C[NH1]C2=C1)NC3CCC(OC4=CC=C(F)C=C4)C3
COC1=CC=CC(OCC(=O)N2CCN(C3=NC=CC=C3C(F)(F)F)CC2)=C1
O=C(CC1=CC=C(Cl)C=C1)NCC(CC2=CC=CC=C2)C3CCCCC3
C1NC(=O)C(NC(=O)C(CC(C)C)C(NS(=O)(=O)C2=CC=CC=C2)C(=O)NC(N=O)CC)CCCCC3=CC=CC=C31
CC(=O)NC(CC1=CC=C(OP(=O)(O)O)C=C1)C(=O)NCCCCCCNC(=O)CC(C(=O)O)NC(=O)C(CC(N)=O)NC(=O)C(CN)NC(=O)C2CCCN2C=O
CCOP(=O)(OCC)C1=CN=CN1CCCC2C3CCCCN3CC2
C1CCCN(C(=O)C2=CC=CC=C2NC(=O)C3CC(=O)N(C4CCCC4)C3C)C1
CCC1=CC2=C(OCC(=O)NC3=CC=CC=C3N4CCCCC4)C=CC=C2O1
CC1=CC(C)=CC(NC(=O)COC2=CC=CC=C2[N+1](=O)[O-1])=C1
CC=1[NH1]C2=C(C)C=CC=C2C=1CCNC(=O)C3=CC=C(C4=NOC(=O)[NH1]4)C=C3
COC1=CC(C2=CN=C(NC(=O)CCC3=CC=CC=C3)N=C2C4=CC=CC=C4)=CC(OC)=C1OC
C1C=CC=C(NC(=O)C=2OC3=CC=C(Cl)C=C3C(=O)C=2CC)C1F
CCCCCCCCCCCCN(CC1=CC=C(O)C=C1)CC(O)(CN2C=NC=N2)C3=CC=C(F)C=C3F
N#CC(NC(=O)CN1CCN(CC2=CC=C(F)C=C2)C1=O)C3=NC4=CC=C(OC(F)(F)F)C=C4S3
COC1=CC(C2C=3[NH1]C4=CC=CC=C4C=3CCN2CC5=CC=CN=C5N(C)C)=CC=C1O
CC1(O)CCC2CC1CC(C=3C=COC=3)C2(C)CC(C)C=O
ClC1=CC=CC(NC2=NC(NC3=CC=CC4=CC=CN=C34)=NC(NC5CCNCC5)=N2)=C1
O=C(NC1=CC=CC(C2=NC3=CC=CC=C3[NH1]2)=C1)C4=CC=C([N+1](=O)[O-1])C=C4
CN(CC1=CC=CC=C1)C2CCN(CC3=CC=C(C4=NC5=C(N)N=CN=C5N4C6CC6)C=C3)CC2
O=C(NC1=CC(C2=CC=C(NC(=O)C(O)CCS(=O)(=O)O)C=C2Cl)=NO1)CF
ClC1=CC=CC=C1C(CNCC2=CC=CN=C2)NC3CC4(CCCCC4)OC5=NC=CC=C53
CC(=O)C1=CC=C(NC(C)CCCC(=O)O)C=C1
CCN(CC)C(=O)C1=CC=C(N2CCC(COC(C)=O)CC2)C=C1
C1C=CC=C(C2=NC(CNS(=O)(=O)C3=CC=CC=C3)=CO2)C1
COCOCC1(C)COC2(CCN(C(=O)C3=CC=C4C(=C3)OCCO4)CC2)C5OC(C)(C)OC5CC(=O)O1
CS1C=CC=C(COC2=CC=C(CCC(C)(C(=O)NO)S(C)(=O)=O)C=C2C)C1
CCCCCCCCNCC(P(=O)(O)O)P(=O)(O)O
O=S(=O)(CCl)N1CCC(O)C1
C1=CC=C2C(=C1)OC(CN3C=CN=C3)CN2
CCCCC(CC(CCCC1=CC=CC(C2=CC=C(F)C=C2)=C1)C(=O)NC(CO)C3=NN=NN3C)C(=O)O
O=C(NCC1=CC=CC=C1F)COC2CCN(C3=CC=NC=C3)CC2
CN(C=CC=C(C(=O)NC1=CC(C(=O)NC(=N)N)=C2C(=C1)C(O)=CN2CC3=CC=NC=C3)C=C)C(=N)N
O=C1N=C(C2=CC=CC=C2)C(=O)N1N3CCOCC3
O=S1(=O)CCSC(NC2=CC=C(Br)C=N2)N1
CCS(=O)(=O)C1=CC=C2C(=C1)N(CC(=O)NC3=CC=CC(Cl)=C3Cl)C(=O)CS2
CC(C)CC1=CC=C(C2OOC(C3=CC=C(CO)C=C3)OO2)C=C1
O=C(NC1CN2CCC1CC2)C=3C=NN(CC4=CC=C(F)C=C4)C=3CCC(OC5=CC=C(Cl)C(Cl)=C5)CC
O=C(C1=CC=CC=C1)N(C2=CC=CC=N2)C3=NC(C(=O)O)=CS3
ClC1=CC=CC=C1CSC=2N=C[NH1]N=2
CCCCCCCCCNC(=O)OCC(C)N(CCCOC1=CC=C(CCCCCCC)C=C1)C(=O)OC
CC(C)C(NC(=O)N(C)CC1=CC=CS1)C(=O)NCC2=CC=C(Cl)C=C2
COCC=1C(C2=NC=C[NH1]2)=NN(C)C=1C
NC(=O)C=C1C=C(C=CC2=NC(=O)C3=CC=C(C=4C=N[NH1]C=4)C=C3[NH1]2)C=N1
O=C1C=CN(CC2CC2(Cl)Cl)C(=O)[NH1]1
CC(C)(C)N=C(NC1=CC=CC=C1)N2C(O)=C(C#N)C(Cl)=C2C
O=C(O)CC=C1C(Cl)=C(NC(=O)C(NC(=O)C2CCCN2C(=O)C(N)CC3=CC=CC=C3C)CCC)C=C1Cl
COC=C1C=C(NS(=O)(=O)C2=CC=C(NC(=O)COC3=CC=C(Br)C=C3)C=C2)C=C1
ClC1=CC=C(NC2=NC3=CC(C4=CC=NC=N4)=CC=C3O2)C=C1
COC1=CC=C(C=CC(=O)C2=C(O)C=C(OC)C=C2O)C(OC)=C1
CCC(C(=O)O)C1=CC=C(C2=CC=C(C(C)C)C=C2)C=C1
CC(=O)NC=NC(C1=CC=C(CN2CCC(C(=O)O)CC2)C=C1S(C)=O)=O
COC=C1C=C(NC=C(O)C(C(=O)NCC2=CC=CN=C2)=CN(C)C)OC=C1
COC1=CC(C)=CC=C1OCCCOC2=CC=CC(OCC3=CC=CC=C3)=C2
O=C(NC1=CN2N=CN=C(NC3CC3)C2=C1)C4=CC=CC(F)=C4
CC1=CC=C(C(=O)NC2=CC=C(O)C=C2C(=O)O)C=C1S(=O)(=O)N3CCCCC3
CCC1=CC=C(NC(=O)C2=CC3=CC=C(C(C)(C)C)C=C3[NH1]2)N=C1
COC1=CC(C)=CC=C1NC2=NC=CC(C=3C(C)=NN4N=CC=CC=34)=N2
CC=CC=CC(NC(=O)C1=C(C2=CC=NC(N)=N2)C3=CC(C(F)(F)F)=CC=C3N1C)=O
COC1=CC2=C(C(O)=C1OC)C(=O)C(OC)C3=CC=C(C)C(=C3)COC(=O)CC=CC2
O=C(NN=C1CC(O)C(O)C2C1CCC3C(=O)N(C4CCCCC4)C(=O)C32O)CC5=CC=CC=C5
O=C(O)C=CC(=O)NC1=CC=CC(Cl)=C1
O=C1N=C[NH1]C2=C1N=CN2C3CS(=O)(=NO)C(O)C3O
CC(C)C(OC(=O)CNC(C(=O)O)CC1=CC=CS1)C(=O)NC(C(=O)OCC2=CC=CC=C2)C(C)(C)C
COC1=CC=C(C(C#N)=C2CC(C)CC(C)(C)N2)C=C1C
CS(=O)(=O)C1=CC=C(CSC2=CC(C(F)(F)F)=CC=C2NC(=O)COC3=CC=CC=C3)C=C1
O=C(O)COC1=CC=CC=C1[N+1](=O)[O-1]
CCCNN=CC1=CC=CC=C1N(C(C)C2=CC=CC=C2)S(=O)=O
CCCCCCCC#CC=CCNC(=O)C(CO)NS(=O)(=O)C1=CC=CC2=NSN=C12
O=C1NC2=CC=C([N+1](=O)[O-1])C=C2C1=C3NC4=CC=CC=C4C3=NO
O=C(O)CCN1CCC(OCC2=C3C=CC=CC3=CC4=CC=CC=C24)CC1
CC1=NC=C([N+1](=O)[O-1])N1CC(=O)NC(CC2=CC=CC=C2)C(=O)O
O=C(CCC(=O)OC1=CC=CC=C1)NNC2=CC=CC=C2
CC(=O)NC1=CC=CC(C2=NN=C(SCCCN3CCN(C4=CC=CC=N4)CC3)O2)=C1
CC(C)(C)NC1=NC(C2=CC=C(Cl)C(Cl)=C2)=C(CC(=O)O)S1
NC1=NC=C(C=2C=NN(C(C)(C)C)C=2)C(NC3CC(CO)C(F)C3O)=N1
COC=CC=C(C1=C(C#N)C(N)=NC=2SC(C(=O)C3=CC=CC=C3)=CC1=2)C=C
CC1(C)CC23OCCC4C(C)(CO)C(O)CCC4(C)CCCC2(C)C1C3
N#CC1(N2C=C(C(NC(=O)C3=CC=NO3)C4CCCCC4)N=N2)CC1
O=C(NC1=CC=C(CCNCC(O)C2=CC=CN=C2)C=C1)C3=CC=CC=C3C4=CC=CC=C4
COC1=CC=CC=C1CN2N=C(C)C3=C(C)N(C4=CC=CC=C4)N=C3C2=O
O=C(CN1CCN(CC2=CC=CC=C2F)CC1)NC3=CC=CC([N+1](=O)[O-1])=C3
CC=CC(C1=C(F)C=C(Cl)C=C1C2OC(CO)C(O)C(O)C2OC(=O)C3=CC(F)=C(F)C=C3C(F)F)F
CN1CCCC1CC2=C[NH1]C3=CC=CC=C23
CCC1NCCC(N2C=C(S(=O)(=O)C3=CC=CC=C3)C4=CC=CC=C42)(C#N)CC1
O=C(NN1C(C2=CC=CC=C2)=N[NH1]C1=SC3=C)C=CC(C(F)(F)F)=C3
CCC1CCCCN1CCCNC(=O)C2=CC=C(CS(=O)(=O)C3=CC=CC=C3C)C=C2
O=C(O)C1=CC=C(C=2N=NOC=2CC3=CC=CC=C3CNC4=CC=CC(Cl)=C4)C=C1
C=CC(CCCCCC)=C(C(=O)O)C(=O)O
CC(NC(=O)C1=CC=C(O)C(C(=O)O)=C1)C(=O)NC2=CC=C3C(=C2)C(=O)N(CC4=CC=NC=C4)C3=O
CCOC(=O)C=1C(C2=CC=C(F)C=C2)=C3NC4=CC=C(O)C=C4C=13
C=CCN1C=C(C(=O)O)C(=O)C2=CC(F)=C(N3CCC(N(C)C)CC3)C=C21
CCC1=NN=C2N1CCN(C(=O)C3=CC(SC)=CC=C3F)C2
CC1=CC=C(Cl)C=C1N2CCN(C(=O)C3=CC4=CC=CC=C4O3)CC2
C#CC1(O)CCC2C3CCC4=CC(O)=CC=C4C3CCC21C
CC(=O)NC1C(OCC2=CC=CC=C2)OC(CO)C(O)C1OC3(C)C(=O)NC3(CCC(=O)N(CCCCCCCC4=CC=CC=C4)C(=O)CC=CC=CC=C)C(=O)NC(C)C5=CC=CC=C5
CSC1=NC=CC=C1C(=O)N(C)N=CC=2C=NN(C3=CC=CC=C3Cl)C=2Cl
CCOC(=O)C1=C(NC(=O)CSC)SC2=C1CC(C)(C)CC2=O
NC1C2=CC=CC=C2SC3=CC=C(Br)C=C31
CN1C=CN=C1CN2CCN(C3CCCCC3NC(=O)C4=CC=CC=C4Cl)CC2
N1C=CC=CC1C(=O)NC(CC2=CC=CC=C2)C3=CC(=O)C4=C(O)C=CC(O)=C4C3=O
N#CC(=CC1=CN=C(NC2=CC=C(F)C(Cl)=C2)S1)C(=O)C3=CC=CC=C3
CC(C)SCC(CC1C(=O)O)C(=O)NC(CSCCCC2=CC=CC=C2)C(=O)N1
CCOC(=O)C1=CC(OC)=C2C(=C1Cl)C3CCC2CCC4(C)C(C(C)NC(=O)C(C)N)CCC34
CCCCC1=CC(Br)=C(OC2=CC(NC3=CC=CC(OC)=C3)=NC4=CC=CC=C24)C(Br)=C1
CC=1OC(C2=CC=CC=C2)=NC=1CCOC=CC=C(CC(OCC(=O)O)C(=O)OC)C
O=C(NC1=CC=CC=N1)C=C2C=CC(OC=C3C=CC(NC(C(=O)NC4=CC=CC=C4Cl)C5=CC=CC=C5)=C3)=C2
C=C1C=C(C(CN2C=CN=C2)(C3=CC=C(OC)C=C3)C4=CC=C(Cl)C=C4)C=C1
O=C(NCC(O)CC1CCCCN1)C2=CC=C(C3=CC=CC=C3F)C=C2
COC=C1C=CN=C(NCC2=CC(=O)NN=CN=C[NH1]2)SC=C1
C=C(C)C1OC2(CCC1C)CCCC(C3)C(O)C(OC(C)=O)CC(OC(C)=O)C=C(C)C(OC(=O)CC4=CC=CC(F)=C4)CC(O)(C(OC(=O)C5=CC=CC=C5)C23)C(C)C
O=C(O)CCC(NC(=O)C1=CC=C(C2=CC=CC=C2)C=C1F)C(=O)O
COC1=CC=C(CC2=CC(C3OC(CO)C(O)C(O)C3O)=CC(=C2OC)SC(C)(C)C)C=C1
CC=1C=C(NCC2=CC=CC=C2)N3N=C(C)C(C4=CC=C(OC5=CC=CC=C5)C=C4)=C3N=1
CCCCN1CN(C2=CC=CC=C2)C3(CCN(C(=O)C4=CC=CO4)CC3)C1=O
CCN(CC)CC(=O)NC1=CC=C2N=C(C3=CC(C)=CC=C3C)OC2=C1
NC1=NC=C(CCC2=CC=CC=C2)N=C1C(=O)NCC(N)C(F)F
CCN(CC)S(=O)(=O)NCC1COC2(COCC3=CC=CC=C3)COC12
NC(=O)C1CCN(C(=O)NCC2=CC=C(F)C=C2Cl)CC1
CCC1=CC=CC=C1NC(=O)C2=C(F)C=CC=C2F
C=CCN(C1=NC(N)=NC=2[NH1]C=NC1=2)CC3CCC4=C(Cl)C=CC=C4C3
COC1=CC=C(C2=NOC(C3=CC=CC=C3C)C2)C=C1OC
CN1C(C2=CC=CC=C2)=NN(C3=CC=CC=C3)C1=S
CCN(CC)CC(O)CNC1=CC(C2=CC=CC=C2)=NC3=CC=CC=C13
ClC1=CC=CC=C1N2CCN(CCC3=C(N4CCCC4)[NH1]C5=CC=CC=C35)CC2
O=C(NC1=C(Cl)C=CC(CN2C(=O)C(NC(=O)C=3SC=CC=3C(=O)O)CCC4=CC=CC=C42)=C1Cl)CC=CC=C
C1NC(=O)C2=C(N=C3N2CC(=O)NC3C4=CC=C(Cl)C(Cl)=C4F)CCC1=O
OCCCC1=NC(C2=CC=C(F)C=C2)=NO1
O=C(CN1N=NN=C1C(C2=CC=C(Cl)C=C2)NCCCN3C=CN=C3)NCC4=CC=CO4
CN(C)S(=O)(=O)NC(C#N)C1=CC=CC=C1F
O=C(NCCC1=CC=CC=C1Cl)C2=CC=C(S(=O)(=O)N3C=NC4=C(OCC5=CC=CC=C5)C=CC=C43)C=C2
COC1=CC=C(CC(=O)NCCS(=O)(=O)N2CCN(C3=CC=CC=C3OC)CC2)C=C1
CCOC(=O)N1CCN(C(=O)COC2=CC=C(Cl)C=C2)CC1
CC1CN(C(C)CO)C(=O)CCCN2N=NC=C2COC1CN(C)S(=O)(=O)C3=CC=C(C4=CC=C(F)C=C4)C=C3
CCOC(=O)C(C#N)=CC1=CC=C(C2=CC=C(F)C=C2)O1
CN1C(=O)C(=CC2=CC=C3C(=C2)OCO3)NC1=S
COC=C1C=C(NC2CN(C(=O)C3=CC=C(C(=O)NC4=CC=CC=C4)C(C5=CC=C(OC)C=C5)=C3)CC2)C=C1
CC1=CC=C(C)C(N(C(=O)CN2N=C(CC3=CC=CC=C3)C4=C(C)N(C)N=C4C2=O)C5=CC=CC=C5)=C1
O=C(NCCC1=CCCCC1)C(=O)NNC(=O)NCC2=CC=CS2
CCN1C(CN2CCCC2)=NN=C1C3CCCN(C(=O)N4CCCC4)C3
COC=C1C=C(NC2CN(CCN3CCN(CC4=CC=CN4C5=CC=CC=N5)CC3)CC2)C=C1
CCC(C1=C(Cl)C(=O)C2=CC=CC=C2C1=O)=CC=C(F)C=C
CC(NC(=O)C1=CSC(CC2=N[NH1]C(=O)[NH1]2)=N1)C(=O)O
CC(C(O)CO)N1CCC2=CC(C(F)(F)F)=C(C3=CC=CC=C3)C(F)=C2C1=O
NC(CC(=O)NCC1=CC=C(C(F)(F)F)N=C1)CC2=CC(F)=C(F)C=C2F
CC(C)OC1=CC=CC(C=CC(=O)OCC(=O)NC2CCS(=O)(=O)C2)=C1
CS(=O)(=O)C1=CC=CC=C1C2=CC(C(N)=O)=C3[NH1]C=CC3=C2
CN1C=C(C=C2C(COC3=CC=C4C(=C3)C(O)(C(F)(F)F)C5=CC=CC=C54)=CC=N2)C=N1
CC(C)(C)NC(=O)C=CN(C1=CC=C(F)C=C1C(F)(F)F)CC2=CC=C(C=3[NH1]N=C(N)C=3)C(F)=C2
NC=C1C=C(C=CC=C2C=C(C3=NNC(C4=CC=CC=C4)C3)[NH1]C2)OC=C1
CNC1=C(C2=CC=CC(OC(C(=O)N(C)C)C3=CC=CC=C3)=C2)C=N1
COC1=CC=C(OCCNCC2=CC=C(C)S2)C=C1
CC(=O)OC1=CC=C2C(C)=CC(=O)OC2=C1
COC1=C2C=C(C=C1OC)C(CCCCN3CCN(C4=CC=C(C(F)(F)F)C=N4)CC3C)C2
CN1C(=O)C(=CC2=CC=CC(OCC)=C2)C(=O)N(C)C1=O
COC1=CC=C2N=C(SC)C(C(=O)NC3CCOC3=O)=CC2=C1
COC1=CC=C(NC(C)=O)C=C1NC(=O)CCN2C3=CC=CC=C3C4=CC=CC=C42
NC(=O)C1CCC(CNC2=NC(NCC3=CC=CC=C3Cl)=NC=C2C(F)(F)F)CC1
N#CC=CC(S(=O)(=O)N1CCCCC1CCNC2=CC=CC=N2)C=CCl
CC1=CC=CC(NC(=O)NCCC2=CC=CC(C(F)(F)F)=C2)=C1
COC1=CC=CC=C1NS(=O)(=O)C2=CC=C(NCC3=CC=CC=C3[N+1](=O)[O-1])C=C2
C[N+1](C)(C)CC1=CC=CC=C1
O=C1C2=CC=CC([N+1](=O)[O-1])=C2C(=O)N1CCCN3CCN(C4=CC=C(F)C=C4)CC3
CCCC(C)=CC(=O)NC1=CC=C2N=C(N3CCOCC3)C=CC2=C1
COC(=O)C1=CC=CC(N2C(=O)CN=C2N3C(C)=CC(=O)NC3=O)=C1
CC1=CC(C2=CC=CC=C2)=CC(CC3=CN=C(N)N=C3N)=C1
CCC(C)C(NC(=O)C(CC(C)C)N(C)C)C(=O)NC(C(=O)NC(CC1=CC=CC=C1)C(=O)N2CCCC2C(=O)O)C(C)C
CC1=CC=CC=C1C2=CC=CC(C(=O)N(C)CCCN3C=NC=N3)=C2
CC1=C(OCC2=NC=C[NH1]2)C=CC=C1C3=NC(NC4=CC=C(N5CCNCC5)C(Cl)=C4)=CC=C3[N+1](=O)[O-1]
COC(=S)NC1=CC=C(C)C=N1
COC1=CC=C(C2=NC(C3=CC=C(C(=O)O)C=C3C)=NO2)C=C1
C1=CCC23CCN(CC4CC4)C(CC5=CC=C(O)C=C52)C3(O)C1
C=CCNC(=S)NC1=CC=C(OC2=CC=CC=C2)C=C1
COC1=CC=C(S(=O)(=O)CC2=CC=C(C(=O)NCCC3CCNCC3)C=C2)C=C1
CCOC1=CC(S(=O)(=O)N(C)C)=CC=C1NC(=O)COC(=O)C2=COCCO2
CN(C)CC(O)COC1=CC=C(NC=C(C(=O)C2CC2)C=NC3=CC(C4=CC=C(C5=CC=C(CO)C(CO)=C5)C=C4F)=CC=C3)C(F)=C1
CC(C)OC1=CC(F)=CC=C1C=C2C=C(CC(O)(P(=O)(O)O)P(=O)O)OC=C2
CC(C)NC(=O)N(C)CC1OCC2=CN=NN2CCCC(=O)N(C(C)CO)CC1C
COCCN(CC1=CC=CC(F)=C1)CC2=NC(CC3=CC=C(F)C=C3)=NO2
CON(CCCN(C)CC1=CC=C(Cl)C(Cl)=C1)C(=O)C2=CC=CC=C2[N+1](=O)[O-1]
O=C(COC1=CC=CC=C1)N2CCN(CCCC3=CC=CC=C3)CC2
CCC1=CC=2C(=O)N(C3CCC3)C(=O)N(CC4=CC=CC(OC(F)(F)F)=C4)C=2S1
C1COC(=O)CCCCN1C(=O)C2=CC=C3C(=C2)N(CC4=CC=CC=C4)CCS3C
COC1=CC=C(CNC(=O)C2=C(NC(=O)C3=CC=CO3)SC4=C2CCN(CC5=CC=C(C)C=C5)C4)C=C1
O=C(C=CC=C(C1=NC(C2=CC(F)=CC=C2F)=NO1)CN3)CCN(C4=CC=NC=C4)CC3
COC1=CC=C(C=NN2C=NN=C2)C=C1OC
O=C(OC1=CC=CC=C1)C=C2C3=CN=C(NC4=CC=C(OC5=CC=CC=C5)C=C4)N=C3N(CCCN6CCOCC6)C2=O
CCNC1=NN=C(CCCCC2=NN=C(NC(=O)CCCC3=CC=CC=C3)S2)S1
CC1=CC=C([N+1](=O)[O-1])C=C1S(=O)(=O)N2CCN(S(=O)(=O)C3=CC=C(Cl)C=C3)CC2
CC1(C)SCN(S(=O)(=O)C2=CC=C3C(=C2)OC(=O)N3C)C1C(=O)NCC4=CC=CC(Cl)=C4Cl
OC(CCN1CCN(CC2=CC=C(Br)C=C2)CC1)C3=CC=CC=C3
COC(=O)C1CC(C)(C)C(C2=CC=CO2)N1P(=O)(OCC3OC(N4C=C(C)C(=O)[NH1]C4=O)CC3O)OC5=CC=CC=C5C
O=S(=O)(CC1=CC=CC=C1)C=2N=NN3C=2N=C(N4CCOCC4)C=5SC=CC=53
CC1=CC=C(O)C=C1C2=NN(C(=O)C3=CC=C(Cl)C(Cl)=C3)C(C4=CC=C(C5=CC=CC=C5)C=C4)C2
CN(C)C1CCN(C(=O)C2=CC3=CC(NCC4=CC=CS4)=CC=C3N2CC5=CC=C(C6=CSC=C6CNCCF)C=C5)CC1
COC1=CC=C(CNC(=O)C2=CC(C3CC3)=NC4=C2C(C)=NN4C5=CC=CC=C5C)C=C1
COC1=CC=C2C(=C13)C=C(C=4OC5=CC=CC(OC(C)C)=C5C(=O)C=4N3)CCN2C
CN(C)C1=CC=C(C(=O)OCC2C(O)CCCC2(C)C)C=C1
O=C(CCC1=CC=CN=C1)C2=CC(Br)=CC=C2O
C=CC(=O)NC1=CC=CC(NC(=O)C(CCC(=O)O)NC(=O)NC2=CC=C(C3=CC=CC=C3S(N)(=O)=O)C=C2)=C1
CCCCCCCCCCCCCCCC[N+1](C)(C)C
CC1=CC=C(C(N)CC(=O)O)C=C1
CCC1(C(=O)C(C)C(O)C2(C)CCC3=CC=C(C)C(O)=C3COC(=O)CC2)C4OC(=O)C=C14
CNC(=O)C(CC1=CC=CC=C1)NC(=O)C(COCC2=CC=CC=C2)CC(=O)NO
CN(C1=CC(=O)C=C(N2CCOCC2)C1)S(=O)(=O)C3=CC=CC=C3
CCCCCCCCCCCCCCCN1CCN(CC(=O)NC2=CC=C(C(=O)C(F)(F)F)C=C2)CC1
CCN(CC)C(=O)C1C2CCC(CC1C3=CC=C(Cl)C(F)=C3)(C2)C
CC1=CC=NC(SC2=NN=C(NC(=O)C3=C(F)C=CC=C3F)S2)=C1
C=C(C)CCC=CC(C1CC2(CO2)C(C=C(C)C)OC1)=O
CN(CC(=O)NC1=CC=CC(F)=C1)C(=O)CC23CC4CC(CC(C4)C2)C3
COC=C1C=C(C=NNC2=C3C=CC=CC3=NC4=CC(Cl)=CC=C24)C(OC)=C1OC
CCCCCCCCC1=CN(CC2COC3=CC(OC)=C(OC)C=C3C2C4=CC=C(C(F)(F)F)C=C4)N=N1
COC1=CC=CC(NC(=O)CN(C)C2=CC=CC=C2C3=NC(C)=NC(N)=N3)=C1
COC1=CC=C(NC(=S)NCCN2CCOCC2)C(OC)=C1
O=C1N(CC=CC2=CC=C([N+1](=O)[O-1])C=C2)CCC1(O)CN3C=CC4=CC(Cl)=CC=C43
NS(=O)(=O)CCN1C2=CC=C([N+1](=O)[O-1])C=C2SC3=CC=C(Cl)C=C31
COC1=CC=C2N=C(C=CC3=CC=CC=C3Cl)C=CC2=C1
CC1=CC(CO)=CC=C1C2=NC3=CC(C4=CC=C(CN5CCOCC5)C=C4)=NC=C3[NH1]2
CC(=O)NC1=NC(NC(C)=O)=NN1C2=CC=CC(Cl)=C2
N#CC=CC=CCC=CSC(N(CC1=CC=C(C(N)=O)C=C1)C2CC(N)CC2=N)C
COC(=O)CC(OC(C)=O)C(=O)C1C(C)CCC2C(=O)OC(C=3C=COC=3)CC21C
CCCN1C(=O)C=2N=C(CCC3=CC=C(Cl)C=C3)[NH1]C=2N(CCC)C1=O
CC1=CC=CC(C(=O)N2CCC(C(=O)NC=3C=CSC=3)CC2)=C1
N#CC1=CC=C(CSC2=NN=C(C3=CC=C4N=CSC4=C3)N2CCNCCO)C=C1
CSCCC(NC(=O)C1=CC=C(N2C=CN=C2)C=C1)C(=O)NC3CCCC3
CC1=NN=C(NC(C)C2=CC=CC([N+1](=O)[O-1])=C2)C(C#N)C1
CC1=CC=NC(NC(=O)NS(=O)(=O)C2=CC=CC(NC(=N)N)=C2)=C1
CC1=CC=CC(NC(=O)NCC2=CC=CC=C2)=C1C
CN(CC1=CC=C(CC(=O)O)C=C1)C(=O)C2=CC=CC(S(=O)(=O)NC3=CC=C(Cl)C=C3Cl)=C2
CC(C)=CCN1N=NN=C1CN(CC2=CC=CN=C2)CC3=CC4=CC(C)=CC(C)=C4[NH1]C3=O
CCCC(NC(=O)C(C)C1=CC=C(N2C=NN=N2)C=C1)(C(F)(F)F)C(=O)NC3=NN=C(C4=CC=CC=C4CC(=O)O)S3
N#CCC1(O)C(=O)NC2=C(C(=O)CCC2)C1C3=CC=C(OCCCN4CCCCC4)C=C3
CN1CCC=2SC(S(=O)(=O)C3=CC=C(OC)C=C3)=CC=2C1
COC1=CC=CC(C(=O)C2=C(O)C(=O)N(C3=NC4=CC=CC=C4O3)C2C5=CC=CN=C5)=C1
CCCN1C(=O)C=2[NH1]C(C3=CC=C(OCC(=O)N4CCN(C5=CC(Cl)=CC=C5C)CC4)C=C3)=CC=2N(CCC)C1=O
CNC(=O)C(NC(=O)C(CC1=CC=CC=C1)CC(O)C(CC2=CC=CC=C2)NC(=O)C(NC(=O)OCC3=CC=CN=C3)C(C)C)CC(C)(C)C
CC(=O)OCC1(CO)OC(OCC2CC3(C)C(=CCC4C3CCC5(C)C4CC6OC7(CCC(C)CO7)C(C)C65)C2)C(OC(C)=O)C1OC(C)=O
CC(C)CNC(=O)C1(NC(C)=O)C2=CC=CC=C2C3=CC=CC=C31
CC1=CC=CC=C1N2N=NN=C2SCC(=O)NN3C(C)=CC(C)=C3C
S=C(NC1=CC=CC=C1Cl)NC2=CC=CC=N2
CCCCC(C(O)C1=CC=C(OC)C=C1)N2CCN(C(=O)NC3=CC(C)=CC=C3OC)CC2
CC1=CC(Cl)=CC=C1OCC(=O)ON=C(N)C2=CC=CC=C2Cl
C=CCOC(=O)C1=C(C)N(C2=CC=CC=C2)C=CC1C3=CC=C(OC)C=C3
FC(F)(F)C1=CC=C2C(=C1)N(CCN3CCN(C4=NC=CS4)CC3)C5=CC=CC=C5S2
CC(C)CC(NC(=O)C(NC(=O)C(N)C(C)O)CC)OC(=O)NC(CC1=CC=C(O)C=C1)C(=O)O
CC1=NN=C(SCC(=O)NC2=CC=C3C(=C2)OCCO3)N1C4=CC=CC=C4
COC=C1C(CNC2CCN(CCCNC(=O)C=CC=CC3=NC4=CC5=CC=CC=C5N=C4[NH1]3)CC2)=CC=C1CNCCCN
O=C(NC1=C(O)C=C(F)C=C1F)C2=CC=NC=C2
O=C(O)C1CC2=CC=CC=C2C(NC(=O)C3CC3)(CC4=CC=CC=C4)C1
O=C(NC1=NN=C(S(=O)(=O)CC2=CC=C(F)C=C2)S1N3)CCCCC3
O=C(C=CC1=CC=C(Cl)C(Cl)=C1)NCCCCCN2CCCN(C(=O)NC3=CC=CC([N+1](=O)[O-1])=C3)CC2
C1COC=CC=CC1C=CCCCCCCCCCCCCCCCCCC=C
C1C=CC=CC2=CC=CC(OCC(=O)NC3=CC=C4C(=C3)OCCO4)=C12
CC1=C(C(=O)N2CCN(C3=CC=CC=C3)CC2)C(C4=CC=CC=C4F)C(C(=O)N5CCN(C6=CC=CC=C6F)CC5)=C(C)N1
CC(C(=O)NCC(=O)OCC1=CC=C(Br)C=C1)N2C(=O)C(CS)NC(=O)C2CC3=CC=C(C4=CC=CC=C4)C=C3
[O-1][N+1]=1ON=C2C=CC(C3=CC4=CC=CC=C4O3)=CC2=1
C#CCN(CC1=CC=C2[NH1]C(C)=NC(=O)C2=C1)C3=CC=C(C(=O)NC(CCC(=O)NC(C(=O)O)C(C)C)C(=O)O)C=C3
CC=1N=C(NC(=O)C2CCCN2C(=O)CCC3=CC=C(O)C(O)=C3)SC=1C
CN1C(NC2=CC=CC=C2)=CC(=O)N(C)C1=O
CCCNC1=NC2=C(C(=O)N(C)C(=O)N2CCCC)N1C
CC(=O)N1CCC2=CC(S(=O)(=O)NC(C)C(=O)N3CCC4(CC3)OCCO4)=CC=C21
CN1CCCC1C2=CSC(C#CC3=CC=CC=C3)=N2
CC=C(C)C(=O)OC1C(C)=C2C(C1OC(=O)CCCCCCC)C(OC(=O)CCCCCCCCCCCC)(CCC(=O)OC)NC2=O
CNN=C(C1=NON=C1N)C2=CC=CC(C3=CC=C4C=C[NH1]C4=C3)=C2
CCOC=CC(CNC(=S)NC(C(=O)NC(CC(C)C)C(=O)NC(CC1=CC=CC=C1)CNCC(N)=O)CCC)C=CN=COC
CNC(=O)NC1=CC(NC(=O)C2=CC=CC=C2Cl)=CC=C1OCCN(CC)CC
O=C(NCC1=CC=C(Cl)C=C1)C2=C(N3CCOCC3)C=C(NCC4=CC=CC=N4)C=C2C5=CC=CC=C5
O=C(NCC1=CN=CC=C1CCC2=CC=CC=C2O)NCC3=CC(F)=CC=C3CN4N=NC=N4
O=C1N(CC2=CC=NC=C2)C3CC(O1)N(CCC4=CC=CC=C4)C3=O
C1OCC2(COC(N)=O)C=C(O)C(N3CCN(C(=O)C(OC(C)=O)C4=CC=C(OC5=CC=CC=C5)C=C4)C(C(=O)O)C3)=CC1(N6CCN(CC7=CC=CC=C7C8=CC=C(F)C=C8)CC6=C)C2=O
COC1=CC=CC=C1N2CCN(CCNC(=O)C3=NN(C)C4=CC=CC=C34)CC2
O=C1C=CN(C2OC(COC(=O)C3=CC=CC=C3)C(O)C2O)C(=O)[NH1]1
COC1=CC=CC=C1OCCN(C)C(=O)C=2SC3=CC=C(Cl)C=C3C=2[NH1]C
O=C1OC2=CC=C([N+1](=O)[O-1])C=C2C(=O)C1=CNC3=CC=C(Br)C=C3
CN1CCCC(C(=O)N2CCC(N3CCCCCC3)CC2)C1
O=C1OC(C2=CC=C(Cl)C=C2)=NC1=C3NC4=C(Cl)C=CC=C4C3=O
CC(=O)C1=CC=CC(N2C(CNC(C)=O)=NC3=CC=CC=C32)=C1
CCC=CCC=CCC=CCC=CCC=CCCCC(=O)NCCO
CCCN(CCNCC(=O)N(CCC)CC1=CC(C)=CC=C1SC2=CC=C(C(N)=O)C=C2C)CC3=CC=C(Cl)C(Cl)=C3
CS(=O)(=O)N1CCC2(CC1)CC(C(=O)NCC3=CC=CC=C3)CC(=O)N2CC4=CC=CC=C4
C1OC2=CC=C(C=C2OC)CN(C3CC=CC=C(NC(=O)C4=CC5=CC=CC=C5C=C4N(CC(=O)NC6=CC=CC=C6OC)S(=O)=O)C3)CC1
CCC1=CC=C(S(=O)(=O)NC2=CC=CC(C(=O)NCCC3=CC=NC=C3)=C2)C=C1
O=C1C(NS(=O)(=O)CC2=CC=CC=C2)CCN1C3=CC=CC4=C3C=CN4C5=CC=NC=C5
COC1=CC=C(C)C=C1NC(=O)CSC2=NN=C(C3=CN=CC=N3)N2CC4=CC=CO4
CC1=CC=C(N2CCOC3CS(=O)(=O)CC32)C=C1
CC1=CC=C(S(=O)(=O)NC2=CC=CC=N2)C(N)=C1
O=C(CSC=1C=CC2=NN=C(C3=CC=CC=C3)N2N=1)N4CCCC4
COC1=CC2=C(C=C1OC)C(CNC(=O)C3=CC=CC=C3C4=CC=C(C(=O)N(C)C)C=C4F)NCC2
CC1=C(NC(=O)C=2C3=C(SC=2NC(C)=CC(C)=NN)CCC3)C(=O)N(C4=CC=CC=C4)N1C
CCN(C)CCOC1CC2C3C4(C)C(CC5CC4CC6C(C)C(O)CC56)C2CCC13
CCC1=CC=C(C(=O)CC=2N=NSC=2)C=C1
CCCN1C(=O)C=2N=C(C3=CC=C(OCC4=NC5=C(C(N)=O)C=CC=C5S4)C=C3)[NH1]C=2N(CCC)C1=O
O=C(C1=CC=CN=C1)N2CCC3(CC2)CCN(C(C4=CC=CN=C4)C5=CC=C(Cl)C=C5)CC3
CN1C(=O)[NH1]N=C1C2=CC=C(C3=CC=CC(C(=O)O)=C3)C=N2
CC1=CC=C(NC(=O)CSC2=NN=C(C3CC3)N2CC4=CC=C(F)C=C4)C(C)=C1
CCN1CCN(C2=NC=CC(NC3=CC=CC=C3)=N2)CC1
CC(C)CC1CN2CCCCC2CN1CCOC3=CC=C(C(F)(F)F)C=C3C(=O)N(C)C
CCN1N=CC2=C1C(CN(C)C)OCC2
COC1=CC=C2C3=C1OC4C5(OC)C=CC6(CC5COCC7CCCCN7)C(C2)N(C)CCC346
CC(C)C1=CC=CC(NC(=O)CCN2N=C(Cl)C(Cl)=C2Cl)=C1
N#CC1=CC=C2C(=C1)CCC2NC(=O)C3NCCC3C(=O)NC4=CC=CN=C4
CC(=O)NC1=CC=CC(C2=CC=NC3=C2CC(C(=O)N4CCCC4CO)O3)=C1
CCCCCCCCCCCCCCCCOP(=O)([O-1])OCC[N+1](C)(C)C
CN1C(=O)C(CC2CCCCC2)NC(=O)C13CCN(C(=O)C4=CC=C(C)C(C)=C4)CC3
CC(=O)C1=CC=CC=C1OCCCN2CCC(N3N=NC4=CC=CC=C43)CC2
CSC(C)(C)C(NC(=O)NC1(CS(=O)(=O)C2=CC=C(N)C=C2)CCCCC1)C(=O)O
NC1=NC(=O)C=2N=C(C3=CC=CC=C3F)N(C4CC(O)C(O)C4)C=2[NH1]1
O=C(NC1CCCCC1)C2(C3=CC=CC=C3)CC24CN(C5CCCCC5)C4=O
CCCCCCC1=C(C(=O)NN=C(C)C2=CC=CS2)N=NN1C3=NON=C3N
O=C(CN1CCN(C2=CC=NC3=CC(Cl)=CC=C23)CC1)NCC4=CC=CC=C4
FC1=CC=CC=C1OC2CCCN(CC3=CN=C4C=CC=CN34)C2
N#CC1=CC=C(C2=CC=C(CNS(=O)(=O)C3=CC=C4C(=C3)CCN4CC(=O)O)S2)C=C1
CCCC1OC2=CC=C(S(=O)(=O)NC(=O)CN3CCOCC3)C=C2NC1=O
O=C(O)C1=CC=CC(S(=O)(=O)N2CCCC2C(=O)O)=C1
O=C(NN1C(=O)CSC1C(O)(C2=CC=CC=C2)C3=CC=CC=C3)C4=CC=C(Br)C=C4
CN(C)C1=CC=CC2=C(S(=O)(=O)NC3=CC=CC=C3Cl)C=CC=C12
O=C(O)C1=CC=CC(C2=CN(C3=CC=CC(C4=CC=C5C=C[NH1]C5=C4)=C3)N=N2)=C1
COC1=CC=C(CC(=O)NCC(C2=CC=C(OC)C(F)=C23)CCN(C4CCOCC4)CC3)C=C1
CN(C)CCC(CSC1=CC=CC=C1)NC2=CC=C(S(=O)(=O)NC(=O)C3=CC=C(N4CCC(CC5=CC=CC=C5)CC4)C=C3)C=C2[N+1](=O)[O-1]
O=C1N(CC2CC2)C(CC3=CC=CC=C3)C(O)C(O)C(CC4=CC=CC=C4)N1CC5=CC=CC=C5
O=C(O)C1=CC2(CC1)CCN(C3=CC=NC=C3)CC2
CC1=CC=C(NC(=O)CCC2=CC=CC=C2)C(O)=C1
CNN=C(N)NC(=O)C1=CC(F)=CC=C1NS(=O)(=O)C2=CC=C3C=CC=CC3=C2
COC1=CC=C(C2=N[NH1]C(N)=N2)C=C1
O=C(NC1CCCCC1)N2CCCN(CC3=CC=C4C(=C3)OCCO4)CC2
O=C(CCC1=CC=CC=C1)NC2=CC=C3C(=C2)C(=O)NC3=O
CCCOC(=O)C(C)C(OC1CC(C)(OC)C(O)C(C)O1)C(C)C(OC2OC(C)CC(N(C)C)C2O)C(C)(O)CC(C)C(=NOC)C(C)CN(CCCNCCNC3CCNCC3C)CCC(O)C(C)O
CC(C=CC1=CC=CC=C1)=NNC(=O)CN[NH1]C(=O)C2=CC=CC=C2
CC(C)C1(O)CC(O)CC2(C)C1CCC(C3)C2CC=CC4C5(C)C(C)CCC4(C=CC(O)C(C(C)(C)O)O)CCC53C
COC1=CC=CC(=C1)C(=O)C2=CN=C(SC)N=C2NCCCCO
CC1=CC=C(O)C(NC(=O)C2=CC(NS(=O)(=O)CC3=CC=C(Cl)C=C3)=CC=C2O)=C1
CCN1CC=C(C2=CC=CC=C2)C(C(=O)OCC3=CC=C(OCC(=O)N(C)C4=CC=CC=C4)C=C3)C1
COC1=CC2=C(C=C1OC)C(CC3=CC=C(OC(F)(F)F)C=C3)N(C)CC2
CC=C1C(C)=C(NC(=O)CNC2=C(C=C([N+1](=O)[O-1])C=C)CCC2)C(C)=C1
CC1=CC=CC=C1NC(=S)NC(C)C2=CC=CC=C2
CC1=CC=C2C(C=CN2CCCCN3C=CN=C3)=C1
CNC(=O)C1=CC(OC2=CC3=C(NC(=NC4=CC(F)=CC(F)=C4)NC3=O)C=C2)=CC=N1
O=C(NC1=CC=C(O)C=C1)C2=CC=CC(C#CC3=CC=CC4=CC=CC=C34)=C2
C1C=N[NH1]C1C2=CC(C(=O)NC=3C(C)=NN(CC4=CC=C(F)C=C4)C=3C)=NO2
CC1=CC(Cl)=CC=C1S(=O)(=O)CCC(F)CNC(=O)C(CNC(N)=O)OCCCC
CN1C=C(S(=O)(=O)N2CCN(C(C3=CC=CC=C3)C4=CC=CN=C4)CC2)C=N1
CSCCC(NC(=O)OCC1=CC=CC=C1)C(=O)OCC(=O)NC=2SC3=CC=CC=C3C=2C(=O)OC(C)(C)C
O=S(=O)(C1=CC=CC=C1F)N2CCC3(CC2)OCCN3CCC4=CC=CC=C4
COC1=CC=2C=CC(=O)OC=2C=C1OCCO
COC1=CC=C(F)C=C1N2CCN(CCCCN3N=C(CC(O)C4=CC=CC=C4)OC3=O)CC2
CCCCCCCCCCCCCCS(=O)(=O)NC(CO)C(O)C1=CC=CC=C1
NC(=O)NC1=CC=CC(CCCNCCNCCNC2CC3=CC=C(O)C(O)=C3CC2=O)=C1
CCCCN1CC2=CC=C(NC(=O)C=CC=3C=C(C)N(CC4=CC=C(F)C(F)=C4)C=3)C=C2NC1=O
O=C1C2=CC=CC=C2C(=O)N1CC3=CC=C(Cl)C=C3
CC1=CC=CC(NC(=O)CN=CC2=CC(I)=CC=C2OC)=N1
COC1=CC=CC(C2=NN=C3N2C=C(C4=CC=C(Br)C=C4)CS3)=C1
CCCCCCCCCCCC(=O)OCC(O)COP(=O)(O)O
COC1=CC=C(NC(=S)N2CCC(C3=CC=CC(Cl)=C3)CC2)C(OC)=C1
COC=CC=C(C=1N=C2N(N=1)C(C3=CC=CS3)CC(C)N2C)C
CC(C)(C)OC(=O)NC(CC1=CC=CC=C1)C(O)CNCC(CC2=CC=CC=C2)NC(=O)C3=CC(O)=CC(O)=C3
O=C(C1=CC=C(Cl)C=C1)N2CCN(CC2)CC
CCC1=CC(OCC2=COC(C3=CC=C(OC(C)C)C=C3)=N2)=CC=C1O
O=C(NCCN1CCOCC1)C2CCCN(S(=O)(=O)C3=CC=C(Br)S3)C2
CCC(=O)CCC1C2CCC3N(C)C(=O)CCC3(C)C2CCC1C
COC1=CC=CC(NC(=O)C2CCCCC2C(=O)NCCOC3=CC=C4C(=C3)C(C)(C)CCC4C)C=C1
O=C(NCC=1C=C(C2CC2)[NH1]N=1)N3CCCCC3
C1S(=O)(=O)NCCCC21CCN(C(=O)NCC3=CC=CC=N3)C2C
C1=CC=C(C=2C=C(C3=CC=CO3)N(C4OC5(COCCOC5O)C(O)C4O)N=2)C=C1
O=C(NC1=NC=C(C2=CC(C(F)(F)F)=CC(C(F)(F)F)=C2)S1C)CCl
N#CC1=C2C(=C(C(=O)O)C(O)=C1F)CCCC2
NC(C(=O)O)C=1N=C(N)N(CC2=CC=CC=C2)N=1
O=C(OCOC1(COC(=O)CCO)C(OC(=O)O)C(OC(=O)C=CC2=CC=C(OC(=O)C=CC)C=C2)C1OC(=O)C3=CC(O)=C(O)C(O)=C3C4=CCO)C(O)C(O)=C4
CC1=CC=CC=C1C2=NN=C(NC(=O)COC3=CC=C(C(C)C)C=C3)O2
O=C(O)C1NCCC2=CC(Br)=C(NC(=O)C3=CC=CC=C3)C=C21
CCCCOC(=O)NS(=O)(=O)C=1SC(CC(C)C)=CC=1C2=CC=C(CNC(C)=O)C=C2
CC1=CC=CC=C1OCC(=O)NC2=CC=CC(F)=C2
CN(CCOC=CC=C1C(=O)C2=CC=C(O)C=C2OC1=O)CC3=CC=CO3
O=C(NC1=CC=CC=C1)OC2=CC=CC=C2
COCCCNC(=O)CCC1=C(C2=CC=CC(S(C)(=O)=O)=C2)N=C3C=C(C)C=CN13
CN1CCN(C2=NS(=O)(=O)C3=CC(S(N)(=O)=O)=CC=C32)CC1
CC=C1C(C2=CC=CC=C2)=CC(C3=CC=C4C(=C3)C(C)(C)CCC4(C)C=O)ON1
C=CCC1=CC=C(OCCCC2CN(C(=O)C3=CN=CC(C)=C3)CCO2)C=C1
N#CC1=CC2=C(C=C1C#N)CCN(CC3CC3)CC2
CCC(CC)C(=O)NC1=CC=C(C#N)C=C1
COC1=CC=C2[NH1]C=C(C3=NN(CC4=CC=CC=C4)C5=CC=CC=C35)C2=C1
NC(=O)CNC(=O)C1CC2=CC=C(S(=O)(=O)N3CCCC3)C=C2CN1C(=O)C4=CC=NC=C4
CC12CC=3C=NN(C4=CC=C(Cl)C=C4Cl)C=3C=C1CCC5C2C(O)CC6(C)C5CCC6(O)C(=O)CSC7=CC=CC=N7
O=C1CCC(CCCCCC2CCCCC2)=NN1
COC1=CC=CC(N2C(=O)OC(C)(C(C)(C)C#N)C2=O)=C1
CNC(=O)CCN1CCC2=CN=C(NC3=CC=C(N(C)C)C=C3)N=C2C1
N=C(N)C1=CC=C(OCCCOC2=CC=C3C=CC(N)=NC3=C2)C(I)=C1
CC1=CC=C(CC(=O)N2CCCC(NC3=CC=C(F)C(F)=C3)C2)C=C1
CC1=NC=C(CO)C(CO)=C1OCC2=CC(Cl)=CC(CNC(=O)CN3CCC(CCO)CC3)=C2
O=C(NC1=CC=C2N=C(C3=CC=CS3)C(C4=CC=CO4)=NC2=C1)C5=CC=CO5
NCCC=C1C(CC2=NC3=CC(NC(=O)C4=CSC(C5=CC=CC=C5)=N4)=CC=C3[NH1]2)=CC(C(F)(F)F)=C1
COCCN(C(=O)C1=C(Cl)C=NN1C)C2=C(N)N(CC3=CC=CC=C3)C(=O)[NH1]C2=O
O=C(NN=CC1=CC=CC(O)=C1O)C=2SC=CC=2S(F)(=O)=O
COC(=O)CC1C(COC2=CC=CC(C)=C2)C(=O)N(C3CCCCC3)C(=O)C1C=4[NH1]C5=CC=CC=C5C=4CCNC(C)=O
CCOC(=O)C1CCCN(S(=O)(=O)C=2C(C)=NOC=2C3=CC4=C(C=C3C)NC(=O)CO4)C1
COC1=CC=C(C(=O)C(=CN)C=NC(C=CC2=CC=C(OC)C(OC)=C2C)(C3=CC=CC=C3)[NH1])C=C1
O=C(CN1C=NC2=C(NCC3=CC=CC=C3)N=CN=C21)N4CCCC4O
CCCCCCCC=CC(=O)N1CCOCC1
CC(C)C1=CC(N(CC(=O)NCC2=CC=NC=C2)S(=O)(=O)C3=CC=CC=C3[N+1](=O)[O-1])=CC=C1O
O=C1C(OC2=CC=CC=C2[N+1](=O)[O-1])=C(N3CCOCC3)C(=O)C4=CC=CC=C41
CC1=CC=CC(C2=NOC=3N=CN(C4CCN(C(=O)C(C)C)CC4)C(=N)C2=3)=C1
CCC(=O)C1=C2C(=C3OC(=O)C=C(CO)C3=C1OCO)C(=O)CC(C)(C)C2
COC1=CC=C(CNC(=S)NCC2=C[NH1]C3=CC=CC=C23)C=C1
CC1=CC=C(C(=O)O)C=C1NC(=O)CC2=CC(C)=C(O)C(C)=C2
O=C(CCCCCC(NC(=O)OCC1=CC=CC=C1)C(=O)NCCC2CCCCC2)NO
CC=NN(C1=CC=CC=C1)C2=NC(C(N)=O)=CN=C2
CC(C)CC(CO)NC1=NC(SCC2=C(F)C=CC=C2F)=NC=3N=C(N)SC1=3
C1C(=O)NCCCN1C(=O)C2CCC3N2CN=C(C4=CC=C(C(F)(F)F)C=C4)C5=CC=CC=C5N(CC(F)(F)F)C3=O
CCOC(=O)C1=NN(CC2=CC=CC=C2F)C=C1C#N
COC1=CC(=O)C(NCC2=NC3=C(N)N=C(NCC4=CC=CC=C4)N=C3N2C5CCCC5)=CC1=O
CCCOCC(=O)NC1=CC=C(C)C(NC2=NC=CC=N2)=C1
CC1NC(=O)C(NC(=O)C(CC(=O)N2CCC(CC3=CC=CC=C3)CC2)C(C)C)CCC4=CC=CC=C41
COC1(C2=CC=CC(C(=O)NCCN(C(=O)C3CCCC3)C4=CC=C(C5=CC=C(C(=N)N)C=C5)C(C(F)(F)F)=C4)=C2)CCOCC1
CCC(C(=O)N1CCCC1)N(C(=O)CN2N=C(C)C=C2)C3=CC=C(C)C(C)=C3
O=C(O)C(O)CC1=CC=CC(NC2=CC=CC=C2)=C1
N#[N+1][N-1]C1=CC=CC=C1C(=O)O
COC1=CC(NS(=O)(=O)C2=CC=C(NC(=O)CNC(=O)C3=CC=CC=C3OC)C=C2)=NC(OC)=N1
CCOC(=O)CCCCCCN1C(=O)C2=CC=CC=C2N(CC(=O)NCC3=CC=C(S(=O)(=O)F)C=C3)C1=O
CCCCN1COC2=CC=C(C(=O)NC3CCN(CC4=CC=CC=C4)CC3)C=C2C1=O
CC(C)(C)C1=CC=C(C2SCC(=O)N2NC(=O)C3=CC=C(OC(F)(F)F)C=C3Cl)C=C1
CC(C)CC(NC(=O)C12CC=3[NH1]C4=CC=CC=C4C=3CC(C1)N2CCC5=CC=CC=C5Cl)C6=CC=CC=C6
CN(CC(=O)NC1=CC=C(Cl)C=C1)C(=O)COC(=O)C=CC2=CC=CC([N+1](=O)[O-1])=C2
O=C1NC(CC2=C[NH1]C3=CC=CC=C23)C(=O)N1C4=C[NH1]C5=CC=CC=C45
CC(C)(C)C1=CC=C(OCOCC2OC(CO)C(O)C(O)C2O)C=C1
CCCCN(CCO)C1=N[N+1]([O-1])=C2C=CC=CC2=[N+1]1[O-1]
O=C1NC(=O)C2(CCC3CCCCC3O2)N1
COC1=CC(OC2OC(CO)C(O)C(O)C2O)=C3C(=O)C(O)=C(C4=CC=CC(OC)=C4)OC3=C1
CC(O)CCNC(=O)C1=CC2=CC(C(=O)NC3=NC=CS3)=CC=C2[NH1]1
COC1=CC=C(COC2=NC(N)=NC(NC3CC3C4=CC=C(F)C(F)=C4)=C2Cl)C=C1OC
C1=CC=C2C=C3C(=CC2=C1OCC)C4(CCN(CC5CC5)CC4)O3
CSCCC(NC(=O)C1=CC=C(CCl)C(S(=O)(=O)N2CCOCC2)=C1)C(=O)O
CCC(=O)C1=C(C)N=C2SC3=CC=CC=C3N2C1C4=CC=C(O)C=C4
COC1=CC=CC=C1C(=O)NC2=NC=CS2
OC1=CC=CC=C1C=NNC2=NC3=C(C(NCC4CCC4)=N2)CCCC3
CC(C)=CCC1=C(O)C=C(C=O)C2=C1OC(C3=CC=C(O)C=C3)CC2=O
CCC#CC1=CC(C)=NC(NC(=O)CCP(=O)O)OC1
CCCCCCCC=C1C(=O)C=CC1CCCCCCC(=O)O
COC1=CC(CSC2=NC(C)=C[NH1]2)=CC=C1OCC3=CC=C(Cl)C(Cl)=C3
COC=C1C=C(NC(=O)N2CCCC(C3=NC(=O)C4=CC(C(F)(F)F)=CC([N+1](=O)[O-1])=C4[NH1]3)C2C)C1
S=C(NCCSCCOC(=S)NC1CCCC1)NC2=CC=CC=N2
CCCOC=C1C=C(C(C)NC2=NC(C)=C3C=C(C4=CC=C(C#N)C=C4)C=CC3=N2)C=C1
C1OCCC(=O)NC=NC(C)=C1OC=CC(C2=CC=C(NC(=O)N(O)CCN3CCOCC3)C=C2)=NC(N(C)C)=N
COC(=O)CC1NCCC(NC(C2=CC(NC(=O)C3=CC(OC)=C(OC)C(OC)=C3)=CC=C2)OCC4=CC=CN=C4C)C1
CCC1=NC(CN(C)C(=O)C2CCC(=O)N(CC=3C=NN(C)C=3C)C2)=NO1
CC1C=C(C2=CC=C(O)C=C2)C3=C(O)C(CC4=CC=C(C)C=C4)=CC(=C3O1)CCCC
CC(C)CCCC(C)CC1CC2(C)CCC3C(C)(C)C(O)CCC3(C)C2CC(O)C1C
CN(C)CCNC(=O)C=CC1=CCC(=O)N(CC2=CC=CC=C2)C(SCC(=O)NC3=NC4=CC=CC=C4S3)=NC1
COC(=O)C=1SC(NC2=CC=C(C(C)C)C=C2)=NC=1C
CC1=CC=C(C2=NN=C(NCCCN3CCN(C)CC3)S2)S1
O=C(NC1=CN=C(OC2=CC=C(Cl)C=C2)C(Cl)=C1)NC3CCCCC3
CCC1=C(CC2=CC=C(C)C=C2)[NH1]C(SCC(=O)NC3=CC=C(C)C=C3)=NC1=O
CCN(CC)C1=NC2=CC(Cl)=C(Cl)C=C2C(=O)N1C3=CC=CC=C3
O=C(CNC(=O)C1CC(=O)N=C1NO)NO
CCOC(=O)C=1C=C(COC2=CC=C(OCC)C([N+1](=O)[O-1])=C2)ON=1
CCP(=O)(CC1=C2C=C(C3=NC(=N)SC(C)=C32)C=C1Cl)OC
CS(=O)(=O)C1=CC=C(C2=CN=CC=C2NCC3=CC=C(F)C=C3F)C=C1
CC1=CC=C(CCCNC(=NN)NC2=NC(C3=CC=C(C)C=C3)=CS2)C=C1
COC(=O)C1=C(C)N=C(C)C(C(=O)OC)=C1C2=CC=C(C)C=C2
NC(=O)C(NCCC(=O)O)C1CCCCC1
O=C1CCCN1C2=CC=C(S(=O)(=O)NC3=CC=C(F)C=C3)C=C2
CC12OOC(C)(OO1)C2CCC3=CC(OCCO)=C4C(=C3O)C(=O)C5=C(O)C=CC(O)=C5C4=O
CC(C)(C)C1=CC=C(CCNC(=O)CCC2=NC(C3=CC=C(F)C=C3)=NO2)C=C1
CN1C2CCC1CC(OC(C3=CC=CC=C3)C4=CC=CC=C4)C2
C1=CC=C(C2=CC3=C(N=CN=C3N)C=C2)C=C1
CC(NC(=O)C(CCCCN)NC(=O)C(CCCCN)NC(=O)C1CCCN1CC)(O)N2CCCC2C(=O)NC(CC3=CC=C(N)C=C3)C(=O)NC(C(=O)O)C(C)O
NC(=O)C=1C=C(NC(=O)C2=CC=CC(Br)=C2)ON=1
O=S1(=O)C2=CC=CC=C2N(CC3=CC=C4C=CC=CC4=C3)CC1NCC5=CC=CC=C5
CCOC(=O)C(C)NC(CC1=CC=C(OCCC=2N=C(CCC(=O)O)OC=2C)C=C1)C(=O)O
CC(C)=CCCC(C)=CCCC(C)=CCCC(C)=CCCC(C)=CCCC(C)=CCC=C(C)CCC1=C(C)C(O)=C(C)C(Br)=C1C=O
CCCC[N+1](C)(C)CC(O)(CN1C=NC=N1)C2=CC=C(Cl)C=C2Cl
O=S1(=O)NC(CC2=CC=CC=C2)COC3=CC=CC(OC(F)(F)F)=C31
CC1=CC=CC(NC(=S)NC(=O)CC2CCCN(C(=O)C3=CC=C(Br)C=C3)C2)=C1C
N#CC(CCC1=CC=CC=C1)=CNC2=CN=CC=C2
CCC(C)C(NC(=O)C1CCCN1)C(=O)N2CCCC2C(N)=O
O=C(NN=CC1=CC=CC=C1O)C2=CC=C(Cl)N=C2Cl
NC(=O)C1=CC2=C(OCC3=CC=C(Cl)C=C3Cl)C=NC=C2S1
CC(=O)C1=CC=CC(NC(=S)NC(=O)C2=CC=CC(C)=C2)=C1
COC=CC=C(C1=CC=C2C(=C1)C(=O)OC2CC(C)(C)NC)C
COCCOC(=O)C1=C(C)NC(SC)=C(C(=O)OCCC2=CC=CC=C2)C1C3=CC=CC4=CC=CC=C34
COC1=CC=C(C(=O)NC2=CC=CC(F)=C2F)C(OC)=C1
COC1=CC=C(CN(C)C(=O)C2=CN(C3=CC=CC=C3)N=C2C4=CC=CC=C4Cl)C=C1OC
CC(C1)OC=CC=C(C(=O)NCCN2C(=O)SC(=CC3=CC=CC=C3)C2=O)C1
C1C=CC(CNC(=O)CN2CCN(C(C3=CC=C(Cl)C=C3Cl)C(C)C)CC2C(=O)NON)O1
COC1=CC2=C(C(OC)=C1)CCCC3C(O)C(N(C)C)CC(C)(C)C3CC2=O
C=C1C(=CC=C2CCCC3(C)C2CCC3C(C)C=CCC(C)(C)O)CC(O)CC1O
CC(C1=CC=C(O)C(O)=C1)C(O)CC2=CC(O)=CC=C2O
COC1=CC=C(OC)C(C=2N=C3C=C(C)C=CN3C=2N4CCCC4)=C1
COC1=CC=C(C2=CSC(NC(C3=CC=CC=C3)C4=NN=NN4CC5CCCO5)=N2)C=C1
COC1=CC(F)=C(CCN2CCC3=CC(O)=C(OC)C=C3C2=O)C=C1F
CS(=O)(=O)NCC1OC(N2C=NC3=C(NCC4=CC=C(Cl)C=C4)N=C(Cl)N=C32)C(O)C1O
O=C1C2=CC=CC=C2N=C(NC3=CC=CC=C3Br)N1C4=CC=CC(C(F)(F)F)=C4
CCOCCC1=CN(C2=CC=CC=N2)N=C1C3=CC=CS3
CC(C)(C)NC(=O)CN(C(=O)CCCOC1=CC=CC=C1Br)C2CCCCC2
CC(=O)OC1C(CO)OC(N2C=CC(N)=NC2=O)C1OC(N)=O
OCC#CC#CC#CC1=CC=CC=C1F
CN(C)C1=CC=C(CN(C)C(=O)C2=CC=C(CCC(=O)O)C=C2)C=C1
N=C(N)NCCCCCCC(=O)N1CCN(S(N)(=O)=O)CC1
CC(=O)NC1=CC=CC(NC(=O)C2CC2)=C1
NC1=NC=C(S1)C=2C(=NN(C3CCCCC3)C=2CCCO)C
COCC1=C(C)C(O)(CC(C)C)C(O)CC1(C2)CC=CC(C)C3(O)CC(C(=O)O)=CCC23C
O=C(C1=CN(C2=C(F)C=CC=C2F)N=N1)N3CCCN(CC=4C=CSC=4)CC3
CC1=CC=C(C(=O)NC2=CC(C3=CC=CC(C#N)=C3)=NN2C(C)C)C=C1C
C=CCN(C(=O)CC(C)C1)CCCN(CC=2C(C)=NN(C3=CC=C(F)C=C3)C=2C4=CC=C(F)C=C4C)C1
CNC12OC3=C(C=CC=C3C=C1C4=CC=C(O)C=C4)CC2
CC1(C)CC(NC(=O)NC2=CC=C3C(=C2)OCCO3)CC(C)(C)N1
C123N(C(=O)C=CC=CC2(NC(=O)CC=CC=C1N(C)C(=O)C4NC=C(C5CCN(C(=O)NC6=CC=C(Cl)C=C6)CC5N)N4C=C)C=C3N(C)C(C)C)C
CCOC(=O)C=C1C(C(C)(C)C)C2C(O1)C(C)(C)OC2(C)C
CC(C)(C)COC1=CC=C(C(=O)NC2=CC=CC(C3=NN=N[NH1]3)=C2)C=N1
O=C(CNC(=O)C1CC2=CC=CC=C2CN1)NC3=CC=C(S(=O)(=O)N4CCOCC4)C=C3Cl
COC1=CC(F)=CC2=CC=C(N3CCOCC3)N=C12
COC=CCC=1C=C2N=C(SC)C=C(N3CCCCCC3)N2N=1
CCCCN1C(=O)C=2[NH1]C(C3=CC=C(CNC(=O)CN4CCC(C)CC4)C=C3)=NC=2N(CCC)C1=O
CCC1=CC(CC2=CN=C(N)N=C2N)=CC=C1N(C)C(=O)C(C)C(C)(C)C
CC(CNC(=O)C=NC1(C=CC=C(CN2CCC(C3=NC=C(C(F)(F)F)C=C3Cl)CC2C)C1=C)NCCOC4)=CC=CC=C4
COC=CC=C(OCCSC1=NN=C(NC(=O)NC2CCCCC2)S1C)C
CC1=N[NH1]C(C)=C1C2CCCN2CC3=CC=C4C=CC=CC4=C3
CN(C)CC1=CC=CC(=C1)CCC(C2=C[NH1]C3=CC=C(C(N)=O)C=C23)=NOC
CC1=N[NH1]C(=O)C=C(NC(=O)NCCCC(SC2=NN=C(C3=CC=C(OC(F)(F)F)C=C3)O2)C4=CC=CC=C4OCC)C1
O=C(C1=CC=CC(C(F)(F)F)=C1)NCCN(C2=CC=CC=C2NS(=O)(=O)C(F)F)C
CCC1=NN(C)C(Cl)=C1CCCC(=O)NC2=CC=CN=C2
COC1=CC=C(C2C3=CC4=C(C=C3N=C5COC(=O)C52)OCO4)C=C1
CS(=O)(=O)CC1C(C(=O)O)C(C(=O)O)=CC(N)C1NC(N)=O
N=C(N1)C=CC=C(NC(=O)CCC(=O)NCC(=O)NC(CC2=CC=CC=C2)C(=O)NCC(=O)N3CCOCC3)C(C(=O)O)=C1
BrC1=CC=CC(C2=N[NH1]C(=S)N2C3=CC=C4C=C[NH1]C4=C3)=C1
CC(O)C1C(=O)N2C(C(=O)O)=C(SCCNC(C3CCC3)C(=O)O)C(C)C12
CC(C)(C)NCC(O)COC1=CC=C2C=CC=CC2=C1
CCCNC(=O)NS(=O)(=O)C1=CC=C(N2N=CC(=O)[NH1]C2=O)C=C1
O=C(NC1=NC=CS1)C2=CC=C(N3N=C(C(F)(F)F)C=C3C(F)(F)F)C=C2
COC1=CC=C(NC(=O)ON=C(N)C2=CC=NC=C2)C=C1
CC#CCOC1=CC=C(C=2SC(N)=NC=2C3=CC=C(S(=O)(=O)NCC4=CC=CC=C4)C=C3)C=C1
COC1=CC=C(CCCCC2=CC(C)=C(CCCN3CCCC3)C=C2O)C=C1
COC1=CC=CC=C1C2=CN(C3=CC=C(C4CC4)C=C3)C=N2
COCCCNC1=NC=NC=C1SC2=NC(C3=CC=CC=C3)=CC=C2
NC1=NC(NC2=CC=C(F)C=C2)=C3N=CN(C4=CC=C(C(=O)NO)C=C4)C3=N1
CC(SC1COC(C2=CC=C(C3=CC=CS3)C(SCC(=O)O)=C2)OC1)C4=CC=CC=C4
CC(=O)OC1CCC2(C)C(=CCC3C2CCC4(C)C(N5C=CN=C5)CCC34)C1
CC(=O)NC(CC1=CC=C(OP(=O)(O)O)C=C1)C(=O)NC(CCCC2NC(=O)CCC2O)OC(=O)NC(CCC(N)=O)C(=O)NCC3=CC=CC=C3
O=C(O)CN(C(=O)C1=CC(Cl)=CC(Cl)=C1)C2CCCCC2
CC(C)C1CC(CC(=O)C(O)C(C)COC(C)=O)CC2C(C)C(=O)C(C(C)CCC(C)C(C)CO)=CCC12
O=C(O)CC1=CC=C(CCCNC(CC2=CC=CC=C2)C3=CC=C4C(=C3)OCO4)O1
CC1=CC=CC=2ON=C(C(N)=O)C1=2
OC1COC(O)C(O)C1O
CSC=NC=C(Cl)C(C(=O)NC=C1C=CC(NC(=O)C=C2C=C(NC3CCCC(C(N)=O)C3)N=C2)=C1)=N
ClC1=CC=C2C(NCC3=CC=NC=C3)=NC=NC2=C1
O=C(CN(CC1=CC=C(Cl)C=C1)C(=S)NCC2=CC=NC=C2)NC3=CC=C(Br)C=C3
COC1=CC=CC(C=NNC(=O)C2=CC=C(SCC3=CC=CC(Cl)=C3)C(NC(=O)C4=CC=CO4)=C2)=C1OC
CC1=CC=CC=C1C=NC(C)(C2=CC=CC=C2)C(C3=CC=C(Cl)C=C3)CCOCC4=CC=C(NS(C)(=O)=O)C=C4
CCCCCCCCNC1=NC(N)=NC(C2=NN(C)C=C2C3=CC=CC=C3)=N1
NC1CCC(CCC2=NC3=CC=CC=C3C(=O)N2CC4=CC=CS4)CC1
CC1=CC=C(OCCC(=O)NC2=NC=CS2)C=C1
BrC1=CN=C(NC2=CC=C(CN3CCOCC3)C=C2)N=C1NCC4CC4
O=C(CNC1=CC=CC=C1)NN=CC2=CC=CC=C2O
CCN(CC)CCCC(C)NC1=C(C)C(C2=CC=C(C)C=C2)=NC(C)=C1C(=O)NCC3=CC=C(F)C=C3
C1C=N[NH1]C(=O)C2=C(NCC(C)N(C(C)C)C(C)C)N=C(C3CC3)C=C12
O=C(O)C1=C(CSC2=CC=C(Br)C=C2)N=C3C=CC=CN3C1=O
O=C(NCCCC1=CC=CC=C1)NS(=O)(=O)C2=CC=C(NC(=O)C3=CC=CC=C3)C=C2
CC1=NC(CS(=O)(=O)CC(=O)N2CCCC2)=CS1
O=C(O)CN1C(=O)C2=CC=C(N3C(=O)C4=CC=CC=C4C3=O)C=C2C1=O
CCC=C1C=C(C(=O)CSC2=NC3=C([NH1]C(CC)=C3C#N)C(=O)N2)C=C1
O=C(NC1CCC2(CC1)OOC3(O2)C4CC5CC(C4)CC3C5)C6=CC7=CC=C(C(F)(F)F)C=C7C=N6
C=C(CCCC)C1C(=O)C2=CC=CC=C2OC1(C)C
COC1=CC=C(C2(C)NC(=O)N(CC(=O)NC3=CSC4=CC=CC=C34)C2=O)C=C1OC
CC1=CC=C(S(=O)(=O)NCCCN2C=CN=C2)C=C1
O=C(O)CC1CCC2=C1[NH1]C3=CC(OCCCC4=CC=CC=C4)=CC=C23
COC1=CC=C(C(=O)NC(CC(=O)O)C(=O)NC(CS)CC2=CC=CC=C2)C=C1OC
CC=C1C(=O)OC=C2C(OC3=NC(NC4=CC=C(NC(=S)NC5=CC=NC=C5)C=C4)=NC(NC6=CC=CC=C6)=N3)=CC=C12
CN1C(=O)C(=CNCC2=CC=CC=C2Cl)C(=O)N(C)C1=O
C=CCN1C(NCC)=NC=C(C2=CC=C(F)C=C2)C1=O
COC1=CC=C(C2CC(C3=CC=CC=C3)=NN2C(=O)C=4C=COC=4C)C=C1OC
CC(C)NS(=O)(=O)C1=CC=C2C(=C1)C3=C(N2CC4=CC=CC(Cl)=C4)CCCC3
CC(OC1=CC=C(CC(N)C(=O)O)C=C1)C(=O)O
CC(C)C1=CN=C(NC(=O)NC2=CC=CC(Br)=N2)S1
O=C(CN1C(SCCO)=NC2=CC3=C(C=C2C1=O)OCO3)C4CCCCC4
NC(=O)C1=CC=C(C(C2NS(=O)(=O)NC2=O)N3CC(O)C(O)C3)C=C1
CCOC(=O)C1=CC=CC=C1NC2CCN(CCCNC(=O)C3=NN(C4=CC=C(F)C=C4)C5=NC=CC=C5C3=O)CC2
CCOC(=O)C(CCC1=CC=CC=C1)N2C(C)C(=O)N(CC(N)=O)C2=O
CC1=CC=C(C2=NOC(C3=CC(F)=CC=C3F)=N2)C=C1
CC1=NN(CCC(=O)NC2=CC=C(F)C=C2)C(=O)C3=C1SC4=CC=CC=C43
COC1=CC(CNC(CO)C2CCN(C3=CC=CC(Cl)=C3)CC2)=CC=C1OCC4=CC=CC=C4
CN(C1=NC([N+1](=O)[O-1])=C(Cl)S1)C2CCCCC2
COC1=CC(C=CC(=O)C2=CC(OC)=C(OC)C(OC)=C2)=CC(OC)=C1OC
C=C(C)C1CC2C(C(=O)OCC3=CC=CC=C3)CCC4(C)C(CCC5C6(C)CCC(OC(=O)C7=CC=CC=C7)C(C)(C)C6CCC54C)C12
CNC(=O)C(C1=C(CCCC1=O)OC=C(Br)C(O)=C(C(=O)NCCC2=CC=C(Cl)C=C2)C(O)=CN)=CC3=CC(Cl)=CC=C3
CC1=CC(C)=C(S(=O)(=O)OCC=CCCCCCCCCCCCCCCOC(=O)CC2[N+1](C)CCCC2CCO)C(O)=C1
C[N+1]P(C)(CCCCCCSC1=NC(C2=CC=CC=C2)=C(C3=CC=CC=C3)[NH1]1)CC4=CC=CC=C4
CC1=CC=C(NC(=O)C2=CC=C(N3CCOCC3)C(NC(=O)NC4=C(C)C=CC=C4C)=C2C)C=C1
CCN(CC)CCCCCN(C(=O)CC1=CC=C(Cl)C=C1)C2CCCC2
COC=C1C=C(OC)C(NC(=O)C=2[NH1]C=NC=2C(=O)NC3CCN(C(=O)OC(C)(C)C)CC3)=C1
CC(C)(C)NC(=S)NN=CC1=CC=CC=C1C(O)C(F)(F)F
O=C(O)C1=CN(CCO)C2=C(C(F)(F)F)C=C(NCC3=CC=C(F)C=C3)C=C2C1=O
COC1=CC=CC=C1CNC(=O)C2=NOC3=CC=CC=C23
COC1=C(OC)C(OC)=C2C(=C1O)C(=NN)C3=CC=CC=C32
COC1=CC(C2=CC(=O)C3=C(OC)C(OC)=C(OC)C=C3O2)=CC(OC)=C1O
CCCSC1=NC(N2CC(O)C(OCC(O)CO)C2)=C(C#N)C3=C1CCC3
O=C(NC1=CC=CC(OC(F)(F)F)=C1)C2=NC3=CC=CC=C3N2CC4=CC=CC=C4
CCCCCCNC(=O)OCC=1C(COC(=O)NC(C)C)=C(C2=CC=C(I)C=C2)N3C=1CCC3
N=C(N)NCCCC(NC(=O)C(CCCCN)NC(=O)C=CC=CCC(=O)NC(CC1=CN=C[NH1]1)C(=O)NC(CO)C(=O)OC)C(N)=O
CNCCN1OCC2=CC=CC3=CC=CC1=C23
CCCCCCCCCCCCCCCCC(O)C(CO)NC(=O)C(C)(C)C
CCCCCNS(=O)(=O)C1CCCCN2C(=O)C3=CC=C(C=C3C2=O)CSCCCS1
CCOC(=O)C1=C(C)N(CCOC2=CC=CC=C2)C(C)=C(C(=O)SCC)C1C3=CC=CC=C3C(F)(F)F
N1C(=O)CCCN1C(=O)C2=CC=CC(=C2)CC(C3=CC=CC=C3)C(=S)N
CCN1CCN(C(CCC2=CC=C(C)O2)C(=O)NC(C)C)CC1
O=C(NC1=C(F)C=CC=C1F)C2=CN=CC=N2
COC=C1C(COC2=CC3=C(C=C2C4COC(=O)C4C5)C6=CC=C(O)C=C6OC35)=CC(O)=C1O
CCCN(CCC)CC(=O)NCC(C)(C)C1=CC2=CC=CC=C2C=C1
CCCCCCC(=O)OCCCCNC(=O)C1(N)CSSCC(C(N)=O)NC1=O
O=C1OC2=CC=CC=C2C(=O)C1=NNC3=CC=CC(Cl)=C3
CCC(C)C(NC(=O)C(CC1=CC=C(OC(CC)C(=O)NCC2=CC=CO2)C=C1)NC(=O)C(CC3CCCCC3)NC(=O)C4=CC=C(Br)O4)C(=O)NC(CC5=CC=CC=C5)C(=O)NCCCN
CC1=CC=C(NC2=CC=CC=C2C(=O)NC3=CC=CC=C3)C=C1C
CC1=CC=C(S2C=NC3=CC=CC=C32)C(CC(=O)O)=C1
COCCNC1=NC(C2C3=C(CCCC3=O)N4C=CN=C(C)C4=C2C(N)=O)=CC=C1N
CCC(CC1=CC=C2C=CC=CC2=C1)C3=CC=CC(O)=C3
CCCCCCCCCCCCCCCCCCOC1=CC=C(C(=O)O)C=C1
CCC(=O)N1CC(N2CCC(C(=O)N(CC)CC)CC2)C(C3=CC=CC(Cl)=C3)C1
CC=C1C(=O)N(N=CN=C(C)[NH1]C2=CC=CC=C2CC)CC1=O
CC[N+1](CC)(CC1=NN=C(NC2=CC=CC(Br)=C2)O1)CC3CCCO3
COC1=CC(OC2=CC(C)=CC=C2C)=CC=C1NC(=O)C(C)N3CCCC3
C1CC2CC1=CC3=CC(C)C(OC4OC(C)C(O)C(O)C4O)CCC32CC
CCOC(=O)C1=C(C)NC(=CC=2C=C(C)N(C3=CC=CC=C3)C=2)C(=O)C1CC4=CC=CC=C4
O=C(NCC1=CN(CCOC2=CC=CC=C2)N=N1)C34CC5CC(CC(C5)C3)C4
CCC1=CC=C(N2N=C(CC)C(C(=O)COC3=CC=C(S(=O)(=O)N4CCCC4)C=C3)=C2N)C=C1
O=C1NC(=O)C(=C2CN(CC3=CC=NC=C3)S(=O)(=O)C4=CC(F)=CC=C42)S1
CC1CN(C(C)CO)C(=O)C2=CC=CC(NS(=O)(=O)C3=CC=CC=C3)=C2OC1CN(C)CC4=CC=C(C5=CC=CC=C5)C=C4
O=C1CCC2C=C1C(C3=CC=CN=C3)C=C(N4C=CC=C4)O2
CC1OC(OC2CCC3(C)C(CCCC34CCC(C)C(C5=CC(=O)OC5)C(OC6COC6)C4)C2)CCC1O
O=C(CSC1=NN=C2C=CC=CN12)NC3=CC=CC=C3
CCOC(=O)C1=CN(C)C2=CC=C(S(=O)(=O)N3CCOCC3)C=C2C1=O
CC1=CC=C(N=CC2=CC([N+1](=O)[O-1])=CC=C2O)C(O)=C1
NCCNC(CC1=CC=CC=C1)C(=O)O
COC(=O)C1=CC(Cl)=C(NC(=O)NS(=O)(=O)C2=CC=C(C)C=C2)C(Cl)=C1
CN(C)C(=O)NCC1=CC(Cl)=CC(Cl)=C1
CC(=O)NC(C)C1=CC=C(OC2CCN(C3=NC(NC4C(C)COC4=O)=CC=C3F)C2)C=C1
COC1=CC=CC(C(=O)NNC(=O)CC=2C=CSC=2)=C1
CCC1OC(=O)C(C)C(OC(=O)NC2=CC=NC=C2)C(C)C(OC3OC(C)CC(N(C)C)C3O)C(C)(OC)CC(C)C(=NO)C(C)C(O)C1(C)O
CN1CCCC2=CC=C(OCCCCN3CCC4=CC=CC=C4C3C)C=C21
CCOC1=CC(N(CC(C)C)C(=O)C2=CC=CO2)=C(OCC)C=C1NC(=O)CCN3CCCC3
COC=C1C=CC(CNC(=O)C2=CC=C3C(=C2)CCN3S(=O)(=O)C4=CC=C(Br)C=C4)=C1F
COC(=O)C1=C(NC(=O)CSC2=NC(=O)C=C(N)[NH1]2)SC3=C1CCCC3
CC(=O)C1=CC=C(NC(=O)CCC2=NC(C3=CC=CC=C3Cl)=NO2)C=C1
CC1N=C2C(=C(C)N1C3=CC=C(O)C=C3)CCCC2
CC1=CC(C)=C(NC(=O)CN(C)C(=O)CN2C(=O)NC(C(F)F)C2=O)O1
CCC1=CC(C(=O)NCC2=CC=C(Cl)C=C2)=NO1
COC1=CC(CNC2=C(C3=CC=CN=C3)N=C4C=CC=CN24)=CC=C1O
COCCN1C(=O)C(O)(CC(=O)NC2=CC=C(NC(C)=O)C=C2)C3=CC=CC=C31
CC1=CC=C(NS(=O)(=O)C(C)C(C#N)C2=CC=C(C(C)(C)C)C=C2Cl)C=C1C
CC1=C(C(=O)NN=CC2=CC=C(C)S2)OC3=CC(O)=CC=C13
NCCCCC(NC(=O)C(N)CC1=CC=C(O)C=C1)C(=O)NCC(=O)O
NC1=NC2(CO1)C3=CC(C4=CC=CN=C4F)=CC=C3OC5=C2C=C(C6=CC=NC(N)=C6)C=C5F
NCCCCCCSC(=O)C1=CC=C(C(=O)O)C=C1
O=C(COC(=O)C=CC1=CC=C(F)C=C1)NC2CCCCC2
CCCN(CCC)CC1=CC(C(=O)NC2=CC=C(F)C=C2Cl)=NO1
C=CCN1C(=O)NC(=O)C(=C(C)NC2=CC(C)=CC=C2OC)C1=O
CC1=NC2(N=C1N)C3=CC(C4=CC(F)=CC(Cl)=C4)=CC=C3CC25CCCC5
C1=CC=C(C2=NOC(CSC3=CC=C(Br)C=C3Br)=N2)C=C1
CCC1=CC=C2C(=C1)C(=NO)C(=CC3=CC=CC=C3Cl)N2
O=C(CC1=CC=CC(OC2=CC=C(F)C=C2)=C1)NC=3C=CON=3
CNC1=NC=NC2=C1N=CN2CC(O3)C(O)C4CC4C3CO
COC(=O)C1(C)CCC2C(C)C3=CC(OC(=O)CC[N+1](C)(C)C)=CC=C3CCC12
CC1=CC=CC(NS(=O)(=O)C2=CC=CC(C(=O)NC3=CC=C4C(=C3)OCCO4)=C2)=N1
COC1=CC(C(NC2=CC=C3N=CC(C)=CC3=C2)C4=CN=CS4)=CC=C1N5C=NC(C)=C5
NC1=NC(NC2=CC=C(O)C=C2)=CC(NCCC3=CC=CC=C3)=N1
CN1C=COC1=NC(=O)NNC(=O)C2=CC=CS2
OCCN1CCC(N2C=NC(NC3CCCC4=CC=CC=C34)=C5SC=CC5=N2)CC1
CC(=O)N1C2=CC=CC=C2CC1C(=O)NCC3=CC=CN=C3
CCCCCCCCC(=O)NC1(C(O)C2=CC=C(C3=CC=CC=C3)C=C2)CCCCC1
CC(=O)N(CC1=NC2=CC(S(=O)(=O)NC3=CC=NC=N3)=CC=C2N1CC4=CC=C(Cl)C=C4)C5CCN(CC6=CC=CC=C6)CC5
COC1=CC(CN2CCOCC2)=CC=C1OCC(=O)NC3=CC=CC(C)=C3C
CCN(CC)CCCCN1C2=NC=CC=C2C(=O)NC3=CC=CN=C31
ClC=C1C=CN=CN=C(NC2=CC=C(OC3=NC=CC=C3C4=CN=CN=C4)C=C2)C=C1
O=C(COC(=O)C=CC1=CC=CC(S(=O)(=O)NCCC2=CC=CC=C2)=C1)N3CCCCC3
CC1C=CC=C(C(=O)N(C)CC(=O)NCC(C)CC)C1
C1OC=CC=CC1NC(=O)CN2C(=O)COC3=CC=C(CC4=CC=CC=C4)C=C32
OC=C1C=C(C2OC3=CC(O)=CC(O)=C3C24C5=C(O)C=C(OO)C=C5OC4C6=CC=C(O)C=C6)C=C1
CCOC1=CC=C(C(=O)NC2=CC=C(S(=O)(=O)N3C=NCCCC3C)C=C2OCC)C=C1
CCOC1=CC=C(CN2CCN(CC3=NC4=CC=CN=C4[NH1]3)CC2)C=C1OC
CN(C)C(C)C(=O)OCC(CO)CC(=CC1=CC=CC=C1C(F)(F)F)NC(=O)C2=CC=CC=C2
COC1=CC=C(C(=O)C=2SC3=CC(C)=CC=C3C=2C4=CC=CC=C4)C=C1
CCC(=O)N1CCCC(N(CCCN2CCCCC2)C(=O)NC3=CC=C(Cl)C(Cl)=C3)C1
CC(C)(C)C1CC=C(N=C2SC(C(=O)NC3CC3)C4=CC=CC=C42)C1
O=C(NCCN1CCCCC1)C=CC=CC2=CC=C3C(=C2)OCO3
NC(=O)CC1CN(CC(F)(F)F)C(=O)C2=CC=CN=C2O1
CCCCCCNC(=O)C(C#N)=CC1=CC=C(C2=CC(OC)=CC(OC)=C2O)O1
CC(C)C1=CC=C(O)C(C(CC2=CC=CC=C2)C(=O)NC3=CC=CC=C3OC4=CC=CC=C4)=C1
CC1=NOC2=NC=NC(N3CCN(C4=CC=C(F)C=C4)CC3)=C12
CC1=CC=CC(OC2=NC(C(Cl)(Cl)Cl)=NC=C2C#N)=C1
C1C=C2CC=C(C)CC2C3C(=O)N(C)C(=O)C3C1
CCN(C1=CC(C(=O)NC(CC2=CC=CC=C2)C(O)CN3CCN(CC4=CC=C(Cl)C=C4)C3=O)=CC=C1OCS)C=O
CCC(C1=CC=CC=C1)C(NC(=O)C2CCN(CC3=CC=C4C(=C3)OCO4)CC2C)(O)NC(CC5CCCCC5)C(O)C(O)CC(C)C
CN(C)C1=CC=CC(CN2C(C3=CC=NC=C3)=NC4=C(NCCN5CCOCC5)N=CN=C42)=C1
OC1=CC=C2N=CN=C(N3CCN(CC4=CC=C(F)C=C4F)CC3)C2=C1
COC=CC1=CN=C(SCCSC(=O)CC=NN(C)CN)SS(=O)(=O)C2=CC=CC=C2C(=O)C=C1
CS(=O)(=O)NC(=O)C=C1C(C2CC2)=C(OCC3CCC(F)CC3)C=C1F
COC(=O)C(C=1C=COC=1C2)CCCCN2CC3=CC=CC(OCC(=O)O)=C3
CNC(=O)C1CCC(C)=CC1C2=CCC3C4(C)CC(O)C(O)C(C)(C)C4CCC3(C)C2(C)CC
COCCNC(=O)N1CCC2(CC1)CCN(CC3=CC=CC=C3CN(C)C)CC2CO
C1=CC=C(CN2C=NC=3C(C4=CC=CC(Br)=C4)=NN(C)C=3C2)C=C1
CCCOC=C1C=C(CN(CC(O)CC(CC2=CC=CC=C2)C(=O)NCC3=CC(F)=CC(C(F)(F)F)=C3S)CC=O)C1
O=C(C=CC1=CC=C(CO)C=C1)NC2=CC=C3N=C(NC(=O)C4CCCCC4)SC3=C2
COC(=O)CCC1CCC2=CC=CC=C2N1C(=O)C3=CC=C(O)C=C3
CN1C(SCC(=O)NC2=CC=C(N3CCCCC3)C=C2)=NN=C1C4=CC=CO4
C1C=CC(C)=C(CNC(=O)CNC2=CC3=CC(S(=O)(=O)N4CCOCC4)=CC=C3N2CC5=CC=C(F)C=C5)C(C)=C1
O=C1OC2=CC=CC=C2N1CC3=CN(C4=CC=CC=C4)N=N3
CC(NC1=NC=C(N)C=C1C2CCCN2CC3=CC(Cl)=CC=C3Cl)C(F)(F)F
COC1=CC=CC(NC(=O)C(C)OC2=CC=CC=C2)=C1
COC1=CC(CC2=CN=C(N)N=C2N)=CC(Br)=C1OC
O=C(C=CC1=CC=CC=C1C(F)(F)F)C2=CC=C(OC(=O)C=CC3=CC=CC=C3)C=C2
CC1=CC=C(C(=O)NNC(=O)C2=CC(C3=CC=C(F)C=C3)=N[NH1]2)C=C1
CN1N=CC=C1NC(=O)C2=CC=CC=N2
CC1(C)CC(C(=O)COC(=O)C2=CC=C(C3=CC=CC=C3)C=C2)=C(O)C(=O)N1
CS(=O)(=O)C1=CC=C(C=2SC(C3=CC=CC=C3)=NC=2C4=CC=C(Cl)C=C4)C=C1
COC1=CC=C(NC(=O)CC(CS(=O)(=O)CCCO)C(=O)CNC(=O)C=CC2=CC=CC=C2)C=C1
CC1=NN=C(N2CCCN(C3=CC=C(O)C=C3)CC2)C4=NC=CN14
C=CC1CCC(C23)CCOC(C)(CCC(OC(C)=O)C(C)C)C2CCC3(C)C1CC4=CC(=O)OC4
CC(C)C(CCC(=O)ON)C1C2CC=C3CC(OCC(=O)N4CCOCC4)CCC3(C)C2CCC1C
N#CC1=CC=C(CN2CCN(CCCNC3=CC=C([N+1](=O)[O-1])C=N3)CC2)C=C1
O=C(NC1CCCN2CCCCC12)C3=C(F)C=CC=C3F
CC(=O)C1CC=C(C=CC(=O)C=CO)C1(C)O
CC(C)CCON=CC1=CC=C(OCCN2CCNCC2C3=CC=CN=C3)C=C1
O=C(O)C1=CC=C(COC2=CC=C3C=CC=CC3=C2)C=C1
N#CC(=CC1=CC=C[NH1]1)C2=C(Br)C=CC=C2Br
O=C(NCC1=CC=CC=C1)NC2=C(Cl)C=C3[NH1]C(C4=CC=CO4)=NC3=C2Cl
COC1=CC2=NC(C3=CC=CC=C3)=NC(NC4=CC=C(S(=O)(=O)C(C)C)C=C4)=C2C=C1OC
CCOC1=CC=C2[NH1]C(C(C)C3=CC=CC=C3C)=C(C=4C=CSC=4)C2=C1
FC1=CC=C(NC(=S)N2CCN(CC3=CC=CC=C3)CC2)C=C1
COC(=O)CSC1=NN=C(CN2N=C(C)C=C2C)N1C3CCCCC3
COC1=CC=C(OCC2=CC(C(=O)NC3CCN(C)CC3O)=N[NH1]2)C=C1
C#CCOC1=CC=C(CNC(=O)CCC2=C[NH1]C3=CC=CC=C23)C=C1OC
COC1=CC=C(C=2N=NN(CC(=O)NC3=CC=CC(SC)=C3)N=2)C=C1
CC(=O)OCCSC1=CN=CC=C1C2=CC=CC=C2C(=O)OC(C)(C)C
CC1=CC=NC(NC(=O)CN2C(=O)C=C(O)C3=CC=CC=C32)=C1
CN1C=CC2=C(OCC(=O)N3N=C4SC=CN4C3=O)C=CC=C21
CC1=C(N(CC2=CC=C(NC3=CC=CC=C3C=O)C=C2)S(=O)(=O)C4=CC=C(C(=O)O)C=C4)N=CC5=CC=CC=C15
CCC1CCCCN1CC2=COC(C3=CC=C(Cl)C=C3Cl)=N2
CC1=CC=C(S(=O)(=O)NCCCN2C=CN=C2)C=C1
CC(C)CC1CC=C(C(=O)CCC2OC2)C(C)CC(=O)N=CN1
CCOC=C1C=C(CC=C2C(C3OC(C(O)CO)C(O)C(O)C3)OCC=N2)C=C1
CCOC1=CC=C(N(CC(=O)NCCSC2=CC=CC=C2)S(=O)(=O)C=3C(C)=NN(C)C=3)C=C1
CC1=CC=C(C(=O)NC2=CC(C(F)(F)F)=CC(C(F)(F)F)=C2)C=C1NC3=NC=NC4=CN=C(N5CCCN(C)CC5)N=C34
CC=1C=C(C)N(CCCN(CCOC)CC(=O)N(C)CC2=CC=CC=C2)N=1
COC(=O)C1=CC(CSC2=NN=CC=C2C3=CC=C(O)C(F)=C3)=CC=C1O
CCN(CC)C(=O)C1=C(NC(=O)C2=CC=CS2)SC3=C1CCCC3
CC(COC1=CC=C2C(=C1)C(=O)N(C3=CC(=O)C4=CC=CC=C43)N2C)N5CC(=O)NC5=O
C1=C(C)C2CCC(C)C1CCCC3(C)CCC(OC(=O)C4=CC=C(F)C=C4)C(C)(C)C3CC2
COC(=O)N1CCN(C(=O)NC=2N=C(C(C)(C)C)N(CC3=CC=CC=C3C(F)(F)F)N=2)CC1
COC1=CC=C(OC)C=C1C=CC(=NO)C=CC2=CC=CC=C2
C1C=CC=CC1N2CCN(CCC3C(C4=CC=C(F)C=C4)C(C)NC(C)C3)CC2=C
CC1=COC2=C1CC3CNCCC3C2
CCCCOP(=O)(O)C1=CC=C(OCC)C=C1
COC1=CC=C(CCNC(=O)COC2=CC=CC=C2)C=C1Cl
O=C(CN1C(=O)C2(OCCO2)C3=CC(Cl)=CC=C31)C4=CC=CC=N4
COC(=O)C1=CC=C(OCC(O)CN(C)C)C=C1
C1CC(C(=O)CCOC)=NN1C2=CC=C(Cl)C=C2Cl
C1C=CC=C(OC(C)C(=O)NC2=CC=C(C(=O)OCC[N+1](=O)[O-1])C=C2C)C1C
C=CC(=O)NC1=CC2=C(NC3=CC=C(Br)C=C3F)N=CN=C2C=C1OCCNC(=O)CC(C)N(C)C
CC(C)=CCC1OC(C)CC2C(C1C)C(=O)C(C3(C)CCCC(C)(C)O3)C2CC
CCN(CC(=O)NC1=CC=C2C(=C1)OCCO2)C(=O)C3CC(=O)N(C4=CC=CC=C4)C3
O=C1CCC2NOC(C3=CC=C(C(F)(F)F)C=C3)C2N1
COC1=CC=CC=C1C(=O)NC(C(=O)N2CCCC2C(=O)NC(CCCN=C(N)N)C(=O)NC(CC3=C[NH1]C4=CC=CC=C34)C(N)=O)C(C)C
CCCS(=O)(=O)NCCN(C1=CC(OC)=C(C#N)C=C1F)C
CNC1CN(CCN=C2SC3=CC=CC=C3N2CCSCC4=CC=CC=C4N5C=C(C6=CC=C([N+1](=O)[O-1])C=C6)N)N5CC1
CCC(C1=NC2=CC=CC=C2S1)N3CCC(C(=O)C4=CC=CC(C#N)=C4)CC3
C=C(C#N)C(C#N)(C(=O)C(C)(C)CC(=O)O)C1=CC=C(N)C=C1
COC1=CC(NCC=2N=C(C3=CC=C(NC(C)=O)C=C3)OC=2C#N)=CC=C1N(C)C4=CC=CC=C4
CC(NC1=NC=CC(NC(=O)OC2=CC=CC=C2)=N1)C3=CC=CC=C3
C1OC=CC=CC1CNC(=O)CCNS(=O)(=O)C2=CC=C3N=C(C)C=CC3=C2C
O=C(NN1CCCCC1)C=2C=C(C3=CC=C(Br)C=C3)ON=2
CCC=CCC=CCCCCCCCCCCC(=O)NCCCl
CCN(CC)C(=O)C=1N=C(C2=CC=CC(Cl)=C2)N(C3=CC=C(C)C=C3)C=1C
C1SC=CC=C1C(OCCN2CCC(C(=O)O)CC2)(C(F)(F)F)C(F)(F)C(F)(F)F
CC1=CC(OCC2=CC=C(C(=O)O)C=C2)=CC(OC3CCC4=C(C5=CC=C(F)N=C5)C=CC=C4C3CC(=O)O)=C1
CCC1OC(=O)C(C)C(=O)C(C)C(OC2OC(C)CC(N(C)C)C2O)C(C)(OCC=CC3=CN=C4N=CC=CC4=N3)CC(C)C(=NOC)C(C)CNC(=S5)NC(=O)OC15C
COC(=O)C(CC1=C[NH1]C2=CC=CC=C12)NC(=O)C3=CC=C(CC4=CC=CC(Cl)=C4)O3
O=C(CCCN1C(O)=C2C=C(Br)C=CC2=NC1=S)NCCCC3=CC=CC=C3
C=C(C)CNCC1=CC(C(C)(C)O)=CC(C(C)(C)C)=C1
CCOC(=O)CC1=CSC(NC(=O)C2=CC=C3C(=O)N4C(=NC3=C2)CCCCCC4)=N1
CC1=CC=C(N2CC(COC(=O)CS3CCCSC4=CC=CC=C43)OC2=O)C=C1
CCC1=CC=CC(OC)=C1NC(=O)NCC2=CC=CC=C2
CCCCNC1CCC(N2CCC(OC3=CC=CC=C3C4=CC=CC=C4)CC2)C1
CCOC1=CC(CN2CCN(C3=CC=CC=C3)C(CCO)C2)=CC=C1NC(=O)NC4=CC=C(C)C=C4
FC1=CC=C(C=NNC2=CC=NC3=CC4=CC=CC=C4C=C23)C(F)=C1
N#CC1=CC=CC=C1N2CCN(CCOC(C3=CC=C(F)C=C3)C4=CC=C(F)C=C4)CC2
O=C(O)COC1=CC=C(C2=CSC(NC(=O)C=3N=NN(C4=CC=CC=C4)C=3C5CC(F)(F)C5)=N2)C=C1
COC1=CC(C=C2C(=O)OC(C3=CC=CC(CN=C=O)=C3)C2=O)=CC=C1OCC4=CC=CC=C4
CC1=CC=C(C(=NCC2=CC=CC=C2Br)C3=CC=C(Cl)C=C3)C(O)=C1
COC1=CC(NC(=S)NN=CC2=CC=CC=N2)=CC(OC)=C1
CCCCN1C(=O)C2=CC=C(C(=O)NC3=CC=CC(OC(=O)N(C)C)=C3)C=C2C1=O
COC1=CC=C(NC(=O)C2CCC(=O)N2)C=C1
N1CCCC(NC2=NC(NC3=CC=C(NCCN4CCCC4)N=N3)=C5N=CN(N)C5=N2)C1
O=C(CN1C(=O)CCC2=CC(F)=CC=C21)N3CCC4=CC=CC=C4C3
COC1=CC(C(=O)NC2OC(CN3CCN(C4=CC=CC=C4F)CC3)C(OC(=O)NC5=CC=CC=C5)C2O)=CC(OC)=C1OC
N#CC1=CC=CC(NC(=NC(=O)C2=CC=CC=C2)NCCC3=CC=CO3)=C1
CSCCC(N)C(=O)NC(CSCC1=CC=C([N+1](=O)[O-1])C=C1)C(=O)O
CC=C1C=C(C2=CC=C3N=CN=C(NC4=CC=CC(F)=C4)C3=C2)N1C5=CC=C6C=CC=CC6=C5
O=C1CCC(=O)N1CC2=CC=C(Cl)C=C2
C#CC[N+1](C)(C)C
CC1(C)CC(C(=O)NC(CCC2=CC=CC=C2)C(=O)O3)NC4=CC=C(Br)C=C4C31
O=C(O)CCSC=C(C1CC1)N(CC(=O)NCC2CCC(C(=O)O)CC2C3)CC=CC=C3C=O
CN1CCN(C(=O)COC2=CC=C(Cl)C=C2Cl)CC1
C1=CC2=CC3C=CC(=O)C=C3OC2C=C1O
CC1CCC(C2CCCC(=O)O2)C(=O)C1
CC1=CC(O)=C(C2=CC=CC=C2)C(C=CCCCC3=CC=CC=C3O)=C1
COC1=CC=C(C2=NON=C2OCCN3CCN(C4=CC=CC=C4Cl)CC3)C(OC)=C1
CC(C1=CC=CC(OCC2=CC=CC=C2C(=NOC)C(=O)NO)=C1)C(N)C(=O)N3CCC(F)C3
CC1=NC(C2=CC=C([N+1](=O)[O-1])C=C2Cl)=CC=C1C(=O)NC3=CC=C(C=4C=N[NH1]C=4)C=C3
COCCC1=NC=C(C(O)(C(F)(F)F)C(F)(F)F)C(C2=NC3=CC(C(=O)N(C)C)=CC=C3S2)=N1
CCOC(=O)CCCN(C(=O)C1=CC=C2N=C(C3=CC=C(NC(C)=O)C=C3)C=C(C)C2=C1C)C
O=C1C(=NO)C2=CC=CC=C2N1OCCOC3=CC=C(Cl)C=C3
CCOC(=O)NC1=CC=C(NC(=O)C2=CC=CN=C2)C=C1C3=C4C(=C5C6=CC=CC=C6[NH1]C5=C3)C(=O)NC4=O
CC1=CC=C(C(C)=CC(=O)O)C=C1
CC1(C(=O)O)CCC2(C)CC3C(C)C(=CCC4C5(C)CCC(O)C(C)(C)C5CCC43)CC2C1
CCC1NCCC2CCC(C3=CC=C(C4=CC=CC=C4)C=C3)CC21
CC1=CC=C(C)C(C2=C[NH1]C(C3CCN(C(N)=O)CC3)=N2)=C1
NC1=NN=C2N1C3=CC=CC=C3OC2C4=CC=CC=C4
COC1=CC=C(OC)C(C2=CC(C3=CC=CC=C3)=NC(OC4=CC=C(C=CC#N)C=C4)=N2)=C1
COCCNC(=O)CCSC1=NC=2SC(C)=C(C)C=2C(=O)N1C3=CC=C(OC)C=C3
[truncated: 678,468 more chars]
