# Supplementary material for: t-SMILES: a fragment-based molecular representation framework for de novo ligand design
Source: Nat Commun. 2024 Jun 11;15:4993. doi: 10.1038/s41467-024-49388-6 (PMC11167009; doi:10.1038/s41467-024-49388-6)
Supplement: Supplementary file 4 — Source Data [file 41467_2024_49388_MOESM4_ESM.zip › Soure data/Source data and code for all other graphs/Metrics/Models/Chembl/ChEMBL_Self[dbl][rnd10][bs128]/gen.smi.decode.smi.rnd10000.csv]

CCOC(=O)CSC1=NC=C2C(=N1)C3=CC=CC=C3N(CC4=CC=C(OC)C=C4)S2(=O)=O
CNC1=C(C(=O)NC2=C(F)C=CC=C2F)C(=O)C=CC(S(=O)(=O)N3C=CN=C3C)C=C1
COC1=CC=C(OC)C(C=2SC3=CC=C(C)C=C3C=2CC(=O)O)=C1
CC1=CC(C)=C(N(C)C(=O)C2CCCN2C3=NC=C(C(F)(F)F)C=N3)C(C)=C1
C1OC2=CCC=C(C(=O)N3C4CCCC3C5=CC(C6=CC=C(F)C=C6)=CC=C54)C2C(OC)=C1OC
CC1CN(C(C)CO)C(=O)C2=CC=CC(NC(=O)NC3=CC=CC=C3)=C2OC1CN(C)CC4=CC=C(C(=O)NC5=CC=CC=C5N)C=C4
COC1=CC=C(C2CC2)C=C1C3=CC=C(COC4=CC=CC(=C4F)NCC(C)NCC(=O)NO)C=C3
O=C(CCCN1C(O)=C2C=CC=CC2=NC1=S)N3CCN(C4=CC=CC=C4)CC3
COC1=CC(C(=O)O)=CC=C1CNC2=C(CO)C=NC3=CC=C(OC)C=C23
CCN1C(=O)C(C(=O)NC2=CC=C(C)C=C2C)=C(O)C3=CC=CC=C31
COC1=CC2=C(C3=COC4=CC(O)=CC(O)=C4C3=C2O)C1=O
CC1(C)CC(=O)C2=CC(N(CCN3CCOCC3)C(=O)CCC(=O)NC4=CC=CC=C4F)=CC=C2C1O
O=C(O)CCC1=C(C2=CC=C(C3=NC(C4=CC=C([N+1](=O)[O-1])C=C4)=NO3)C=C2)[NH1]C5=CC(Cl)=CC=C15
COC1=CC=CC(NC(=O)C2CCCCN2S(=O)(=O)C3=CC=CC=C3)=C1
CCCC1=NC2=C(C)C=CN=C2N1CC3=CC=C(CNC(CO)C(C)C)C=C3
COC1=CC(C(=O)CCC2=CC3=CC=CC=C3C=CC4=CC=CC=C24)=CC(OC)=C1OC
C1=CN=CC(C2=NC=CS2)=C1
CC(C)(C)OC(=O)CC(NC(=O)C1=CC=CC(N)=C1)C(F)(F)F
O=C1[NH1]N=C(C2=NSC3=CC=CC=C23)N1C4=CC=CC=C4
CN(CC(=O)NC1=CC=CN=C1Br)C2=CC=CC=C2
CC1=NC(N2CCCC2)=NC(NN)=C1[N+1](=O)[O-1]
CCCN1N=CC2=C(C(N3C(=O)CC)=CC=C21)C(=O)C4=C(O)C5(O)C(=O)C(C(N)=O)=C(O)C(N(C)C)C5CC4C3
COC1=CC(C(=O)NN)=CC(OC)=C1OCCCC2=CC=NC=C2
O=C(CCCCNC1CCCC1)NC2=CC=C(C=CC(=O)C3=CC=CC=C3)C=C2
COC1=CC=C(N2CCN(C(=O)CN(C)S(=O)(=O)C3=CC=C(Cl)S3)CC2)C=C1
CCCCCC(O)C=C1CCCC(=CCCCC2=CC=CC(O)=C2)C1=O
CC(=O)NC1CC(C(=S)NO)=CCC1
O=C1CC2=CC=CC=C2CCC3=CC=CC=C31
CC(=O)NC1=CC=C(S(=O)(=O)N(C)C2=CC=CC=C2)C=C1
CC(C)(COP(=O)(O)OP(=O)(O)OCC1OC(N2C=CC(NCC3=CC=CC=C3F)=NC2=O)C(O)C1O)C(O)CO
OC1=CC=CC(NC2=NC=CC(NC3=C(F)C=CC4=C3OCO4)=N2)=C1
CC(C)NC1=NC2=C(S1)CCC=3N=C(NC4=CC=C(C=NNC(=N)N)C=C4)SC=32
COC1=CC=C2C(=C1)C(OC(C)=O)=C(C3=CC=CC=C3)N2CCC4=CC=CC=C4
CCC(C)N1CCC2(CC1)CN(C(=O)C3=CC=NC=N3)CCN2C
COC1=CC=C(C=C(C(=O)C2=CC(C)=C(OCCO)C=C2)C(=O)C3=CC=C(C=4C=N[NH1]C=4)C=C3)C(OC)=C1
CCS(=O)(=O)N1CCC2=CC=C(C(=O)NC3=CC=C(Cl)C=C3)C=C2C1
COC1=CC=C(CONC(=O)CN2[NH1]C(=O)C=C(C2=O)CCCCC)C=C1
CC1=CC(C)=NC(N2CCN(C(=O)NC3CCCCC3)CC2)=N1
CCC1(O)C(=O)OCC2=C1C=C3N(C2=O)CC4=C3N=C5C=CC(OC6C=N6)=CC5=C4C(=O)C7=CC=CC=C7Cl
CCC1CN2C(=O)C(C(=O)C3CCCCC3)=C(O)C2CC(C4=CC=CC=C4)C1C5=CC=CC=C5
COC1=CC2=CC=NC(Cl)=C2C=C1OC
CCCNC1=C(CC)C(=O)C(N2CC2)=C(C)C1=O
CC=1N=NSC=1C(=O)NC2=CC(C3=NN=C(C4CCC4)O3)=CC=C2F
CC1=CC=C(C2=CSC(N3N=C(C)C=C3N)=N2)C=C1
COC1CCN(S(=O)(=O)C2=CC=C(C(=O)NC3=CC=C(C4CCCCC4)C=C3)C=C2)CC1
CC(C)(C)NC(=O)NC(=O)COC(=O)C1=NC(NC2=CC=C(Cl)C=C2)=NC=C1Cl
NC1CC2=CC=CC=C2C1
C(CN1CCCC1C)N2CCN(C3=CC=CC=C3)CC2
CC1=CC(N2CCC(C)CC2)=NC3=CC=C(NC(=O)NC4=CC=CC(C#N)=C4)C=C13
CC(C)CC1=CC(C2=CC=C(N3CCN(C(=O)C4=CC=CC=C4)CC3)C(F)=C2)=C(C#N)C=[N+1]1[O-1]
CN(C)CC1NCC2C(=O)N(C3=CC=C(Cl)C=C3)C(=O)C2C1
O=C(CCNC(=O)C1=CC=C(F)C=C1)OCC2=CC=CC=C2
CC(C)CSC(=N)N
COCCNC(=O)C=1C=C(NC(=O)NCC2=CC=CC=C2)N(C)N=1
COC=CC=C(C=C(C)C(=O)NCCNC(=O)C12CC3CC(CC(C3)C1)C2C)C
CC1=CC(CCC(=O)N2CC(O)C(OC3=CC=C(F)C=C3)C2)=CC(C)=C1OC4=C(C)C=C(C(C)C)C=C4C
CCC1CCCC(=O)NC(SCC(=O)NC2=CC=C(F)C=C2)=NC3=C(C1=O)SCC3
COC1=CC=C(C(=O)OC(C)C(=O)NC(=O)NC2CCCC2)C=C1OC
CCCCCCCCCCCC(=O)NC(C1=CC=C(F)C=C1)C(F)(F)F
COC1=CC=C(Cl)C=C1C2CC(C3=CC=CC(N(C)C)=C3)=NN2C(=O)C4=CC(Cl)=CC=C4O
CC(O)C(CN(CC1=CC=C(C#N)C=C1)CC2=CC=CN=C2)NC(=O)CNC(=O)C3=CC4=CC(O)=CC=C4[NH1]3
C1CCCCC=CC2=CC1CC3CC(N(CCN(CCC)CCCC)C4=CC=C(F)C=C4)CCC32C=C
CCCCN1C=NC2=C(C3=CC=CC(C)=N3)C=CC=C2C1=O
COC1=CC=CC(F)=C1CN2CC(CO)C(CNC3=CC=NC=C3)C2
CCCCCOC1=CC=C(C(=O)NC2=CC(C(F)(F)F)=CC(C3CC3)=N2)C=C1
CC1(C)CC(=O)C2C(=NC3=CC=CC=C3C2C4=CC=CS4)C1
OCC12CSCC1CCN(CC3=CC=CO3)CC2
NC1=NC2=CC=C(C=C2[NH1]1)CCC=3C(C4=CC=CC=N4)=N[NH1]C=3
O=S(=O)(C1=CC=CC=C1)C=2N=NN3C=2N=C(NCC4=CC=C5C(=C4)OCO5)C=6SC=CC=63
ClC1=CC=CC=C1COC2=CC=CC=C2C=NN3C=NC4=C3C5=CC=CC=C5O4
CS(=O)(=O)N1CCC2(CC1)CC(C(=O)NCC3=CC=CC=C3)CC(=O)N2CC4=CC=CC=C4
CCCNC(=O)N(C1=CC=CC=C12)C(=O)C=3C=C(SC=3N(C4CC4)C2=O)CN(C)C
NC1=NC=NC2=C1C(C#C2)C3CC4CC(C3)CCC4
O=C(CCN1C(=O)C=2SC=CC=2N(CC3=CC=C4C(=C3)OCO4)C1=O)NCCC5=CC=CC=C5
COCCNC(=O)N1CCC2(CC1)CCN(CC3=CC=CC=C3CN(C)C)CC2CO
CS(=O)(=O)OCCN1C=NC=C1C2=CC=CC=C2OC3=CC=C(OCCF)C=C3
O=C(NC1=CC=C(F)C=C1F)C2=CC=C(NS(=O)(=O)C3=CC=CS3)C=C2
CC1CCN(C(=O)C2CCN(S(=O)(=O)C3=CC=C4C(=C3)CC(C)N4C(C)=O)CC2)CC1
C1OC=CC=CC1CC(=O)NC2=CC=C3C(=C2)NC(=O)C3=CC=4[NH1]C(C)=C(C(=O)NC5CCCCC5C)C=4C=C
COC=CC(C1=C(C2=CC=C(OC(F)(F)F)C=C2)C(=O)OC1)=O
CC1=CC=CC(OCC=2N=C(C3=CC=CC=C3)OC=2C(F)(F)F)=C1C
O=C(O)C1=CC=C(N2CCC(N3N=NC4=CC(F)=CC=C43)CC2)C=C1
CN(C)C1=CC=CC=C1CN2CCC3(CCCN(C(=O)N(C)C)C3)C2
CC1=CC(C2=N[NH1]C3=CC(NC(=O)N4CCCC(C(=O)N5CCOC5)C4)=NC=C23)=CC=N1
CC1=CC=C(CC2=CC=C([N+1](=O)[O-1])O2)C=C1
O=C1C=C(C(F)(F)F)[NH1]C(NN=CC2=CC=CC=N2)=N1
CSC1=NC(NC(=O)C2=CC=CN=C2)=C(N(C)CC3=CC=CC=C3)C(NC(C)=O)=N1
O=C(NC1=CC=C2C(=C1)OCO2)CC3=NC(=O)C4=CC=CC=C4[NH1]3
CCC1=NN=C(NC(=O)CSC(C)C)S1
CCC=CC1COC(=O)NCCC2C3=CC=CC4OC(=O)C5=CC(OC)=CC=C5C4=CCOC(=O)C3(C)OCC=CC16CC2CO6
CC1=C[NH1]C2=NC=NC(N3CCC(CF)(CF)C(NC(=O)C4=NC(C)=CO4)C3C)=C12
CCOCN1N=C(C2=CC=CC=C2)N=C1C3CCN(CCCN(C4=CC=CC(F)=C4)C5=CC=C(F)C=C5)CC3
CC1=CC=C(C(=O)NNC(=O)C2=CC(C3=CC=C(F)C=C3)=N[NH1]2)C=C1
CC1=CC(C(=NNC(=N)N)C2=CC=CC=C2C)=CC=C1NC(=N)N
CN1C=C(C2=NC(CN3C=C(C(=O)NCCOC4=CC=CC=C4)C5=CC=CC=C53)=NO2)C6=CC=CC=C61
CC1=CC=C(Cl)C=C1SC=2C=C(C(=O)O)OC(=O)C=2
CC1=CC=C(S)C=C1C=CC2=CC=C(O)C=C2
CC1=CC=C(C(=O)ON=C(N)C2=CC=C(Br)C=C2)C=C1C
CC(=O)NC=C1C(=O)OC(OCC2=CC=C3C=CC=CC3=C2)=CC1=O
CC1CNC(=O)C(CC2=C[NH1]C3=CC=CC=C23)NC(=O)C(CCCN=C(N)N)NC(=O)C(CC4=CC=CC=C4)NC(=O)C(CCCN=C(N)N)NC(=O)C(CC5=CC=C(O)C=C5)NC1=O
CCOC(=O)CCCNC=CC=C1CN(C(=O)CBr)C2=CC=CC=C2O1
C=C1C(=O)OC(C2=CC=C(Br)C=C2)C1C(=O)OC
NC1=CC=CC=C1C(=O)NC2=CC=C3[NH1]C(C4=CC=NC=C4)=NC3=C2
CC1CCCC(C)N1CCCNC(=O)C2=CC=C3C(=C2)N(C)C(=O)C(=O)N3C
O=C1NC2=CC=C(C3=CC=C4C(=C3)OCO4)N=C2C1=NC5=N[NH1]C=C5CC6=CC=NC=C6
O=C(NC1=C(Cl)C=CC=C1Cl)C2=CC=CC(NC(=O)C3=CC=C(Cl)C=C3)=C2
CS(=O)(=O)NCC1CCC(NC(=O)CC2=CC=C(C(N)=O)C=C2)C(CO)O1
O=S(=O)(CNCC1=CC=C(F)C=C1)C2=CSC3=CC=CC=C23
O=C1C2=CC=CC=C2CC1C3=NN=NN3C4=CC=CC5=CC=CC=C45
CCOC(=O)C1=C(N)OC2=C1CCC3=CC(OC)=C(OC)C=C32
COC(C)(C)C1=CC2=CC(=C1)CCC3=C(C=NC=C3C4=CC=CC=C4)C2O
COCCN(C)C1=NC=NC2=C1C(SC3=CC=CC=C3)=NN2C
FC1=CC=C2N=C(NC3=NN=C(C4=CC=CN=C4)O3)SC2=C1
COC1=CC=C(CNC(=O)C=CC=C2C(=O)N3N=C(NC4=CC=CC=C4)SC3=NC2=O)C=C1
CC1=CC=C(C)C(NCCN(C(=O)CCSCCC2=CC=CC=C2C)C)=C1
CC(C)CC(NC(=O)C1=CC=CC=C1NC(=O)OC(C)(C)C)C(=O)NC(CCC(=O)O)C(=O)O
O=C1C=C(C(F)(F)F)[NH1]C(NC2=CC=CC=C2)=C1C(O)C(O)CO
COC1=CC=C2C(=C1)CCNC(=O)CCC2=O
CC(C=CC=C(CC1=CN(C)C(=O)C(N)=C1[N+1])C=O)=CC=CC=C
CC=1[NH1]C2=CC=CC=C2C=1CC(=O)N3CCN(CC=4SC=CC=4C)CC3
C#CC(O)C(C)NCC1=COC(C2=CC=CC(F)=C2)=N1
CCOC1=NC(N)=NC2=C1N=CN2COC(C3OP(=O)(O)OP(=O)(O)C(F)(F)P(=O)O)OC(C(=O)NCCCCSC4=CC=CC=C4)C3NC(C)=O
O=C(COC1=CC=C(Cl)C=C1)NN=CC2=C3C4=CC=CC3=CC=C5C=CC=C2C5=N4
CC1(C)COC(C2=CC=C(N3C=NC=N3)C=C2)=N1
C1C=CC(CC2=C(C(=O)NN)[NH1]C3=CC=C(C#N)C=C23)(C(F)(F)F)C1
C1OC=CC=CC1N2C=CC=C(F)C=3C(C(=O)NC4=CN=C5C=C(C(=O)N6CCC(N7CCCC7)CC6)C=CN45)=C[NH1]C2=3
O=C1NC2=CC=CC=C2C1=CC(=O)C3=CC=CC4=CC=CC=C34
CCCN1C(SCC(=O)NC2=CC=C3C(=C2)OCO3)=NN=C1C4=CC=CO4
COC1=CC(Br)=C(C=C2C3=NC=CC=C3C(=O)N2CC4=CC=CC=C4OC)C(O)=C1
COC1=CC=C(C=CC(=O)C2=CC=C(OCC(=O)N3CCN(C(=O)C(C)C)CC3)C=C2)C=C1OC
CSC1=CC=C(C2(O)CCN(CCC3=CC=CC(C(=O)O)=C3)CC2)C=C1
CCN(C(C)CCCNC(=O)C1=CC=CC=C1OCC2=CC=C(F)C=C2)C3=C(N)N(CC4=CC=CC=C4)C(=O)[NH1]C3=O
C1=CC=C(NC(CN2CCOCC2)C3=CC=C(F)C=C3)C=C1
CC(C)(C)C1=CC(C2=CC=C(Cl)S2)=CC=C1OCC(O)CN3CCCC3
CC(O)C(=O)N1CCC2(CC1)CN(C3=CC=CC(C4=CC=CC=C4)=C3)C(=O)O2
CSC1=C(C#N)C(C2=CC=CC=C2)C=C(C3SCCS3)N1
COC1=CC=CC(C(=O)NC(CC2=CC=CC=C2)C(=O)NC3=CC=C(C4=NC5=CC=CC=C5[NH1]4)C=C3C)=C1
CCCC(=O)C=1C=NN(C2=CC=C(OCCF)C=C2)C=1C
CC(C)CC(NC(=O)OCC1=CC=CC=C1)C(=O)N(C)NP(=O)(CC2=CC=C(OC3=CC=CC=C3)C=C2)OC4=CC=C(C(C)C)C=C4
CC1=CC=CC(C(=O)NN(C)S(C)(=O)=O)=C1
C1CCCCN1S(=O)(=O)N2CCN(S(=O)(=O)N3CC(C)CC(C)C3)CC2C
O=C(NC12CC3CC(CC(C3)C1)C2)C4=CC=CC=C4
COC1CN(C2CCN(CC3=CC=C(Cl)C=C3)CC2)CCO1
CC1CN(CC2CCCO2)CCN1C(=O)C=3C=C(COCC(F)(F)F)ON=3
O=C(NCCN1CCOCC1)C2=C[NH1]C3=CC=C(S(=O)(=O)NC4=CC=C(C(F)(F)F)C=C4)C=C3C2=O
C=CCN1C(=O)N(CCN2CCOCC2)C(=O)C3=C1N=C(CC4=CC=CC=C4)N3C5CC5
CC1=C(NS(C)(=O)=O)C=CC=C1N(CC2=CC=CC=C2)CC3=CC=C(OC4=CC=CC(C(F)(F)F)=C4)C=C3
CN1CCN(C(=O)CN2C(=O)C3=CC4=CC=C(F)C=C4N=C3S2)CC1
O=C(OCOC1(COC(=O)CCO)C(OC(=O)O)C(OC(=O)C=CC2=CC=C(OC(=O)C=CC)C=C2)C1OC(=O)C3=CC(O)=C(O)C(O)=C3C4=CCO)C(O)C(O)=C4
CC1=CC=CC=C1NC2=NC=C(F)C=C2C(=O)NCC(O)CN3C=CN=C3
COC(=O)CCCCC(NC(C)=O)C(=O)N1CCCC1C(=O)N2CCCC2C(=O)NC(CCC(=O)O)C(=O)NC(CCCN=C(N)N)C(N)=O
COC1=CC=C(C=CC(=O)NC2=CC=C3C(=C2)C(C4(C5=CC=C(Cl)C=C5)CCC4)NCC3)C=C1
CCOP(=S)(OCCC)S(=O)(=O)C1=CC=C(OC)C=C1
O=C(NC1=CC=C2C(=C1)OCCO2)C3=CC=CC(C4=CC=C(O)C=C4)=C3
C1C=CC=CC(NC(=O)C=CC=C(CNC2=C(N3CCOCC3)C(=O)C2=O)CO)=C1C
CC(C)S(=O)(=O)N1CC2=CC=C(N3CCOCC3)C(NS(=O)(=O)C4=CC=C(Cl)C=C4)=C2C1
C=CC(=O)NC1=CC2=C(NC3=CC=C(Br)C=C3F)N=CN=C2C=C1OCCNC(=O)CN(C)C
CC(C)N1CC(C(=O)N2CCN(C3=NC=NC=4SC=CC3=4)CC2)CC1=O
O=CC1=NC(Cl)=CC(NCCCCCN2CCCC2)=C1NC(=O)CCCCCCCCN
CC1CCCC(C)N1S(=O)(=O)C2=CC(F)=CC(C(=O)NC3=CC=C(C(F)(F)F)C=N3)=C2
CCC1=NN=C(SCC2=CC3=NN=C(C4=CC=C(Cl)C=C4Cl)N3N=N2)N1C5CCOCC5
COC1=CC=C(N2C(SC#N)=NC=3SC4=C(C=3C2=O)CC(C)(C)O4)C=C1
CC1=CC=C2C(=C1)N(C(=O)C3=CC=C(C4=CC=CC=C4S(N)(=O)=O)C=C3)C(C(=O)NC5=NN=C(C(C)(C)C)S5)C(=N)O2
CC(C)(C1)C=CC=C(S=NS(=O)(=O)C(=CC2=CC=C(S(C)(=O)=O)C=C2)CCCOC)C1
O=C1NC(C2=CC=CC=C2)(C3=CN(CC4=CC=C(Cl)C=C4F)N=N3)C(=O)N1C5=CC=CC=C5
C#CCCCN1C(N)=NC2=CC(C3=CC=C(NC(=O)NC4=CC=C(O)C(Cl)=C4)C=C3)=CC=C21
CC1=CC=C(C(=O)C2=NC(C)=C(C3=CC=C(Cl)C=C3)S2)C=C1
NC(=O)CC1CN(CC(F)(F)F)C(=O)C2=CC=CN=C2O1
C1OC=C(C=CC2N(C)CCC3=CC(OC)=C(OC)C=C32)CC=C1N
CC(=NN)CC1=CC=C(OCCN(C)C)C=C1
CC1(C)CC(=O)C(=CN(C)C)C(=O)C1
O=C(CNC1CC1C2=CC=CC=C2)N3CCC4=CC=CC=C4C3
COC1=CC2=C(C=C1O)CCCC23CCC(C4)C(C5=CN=CO5)CCC34
CCOC1=NC(N)=C2N=CN(C3OC(CO)C(O)C3NC(=O)OCC)C2=N1
O=C1NC=CC2=C3C4=CC=CC=C4OC3=C[NH1]C2=C(O)OC1=O
CC1CN(C(C)CO)C(=O)C2=CC=CC(NC(=O)C3=CC=CC4=CC=CC=C34)=C2OC1CN(C)CC5=CC=C(OC6=CC=CC=C6)C=C5
CCCCN(C)CCOC1=CC(NC2=CC=C(Cl)C=C2)=C3N=C(C)C=C(Br)C3=C1OC
COC1=CC(CN2CCOCC2)=CC=C1OCC(=O)NC3=CC=CC(C)=C3C
CCCN(CC1CC1)C(=NO)C2=CC=C(OC3=CC=CC=C3OC)N=C2
C1C(=O)NC2(C)C=CC=C(OCCCN1C3=CC=C4C(=N3)NC5CC4CC5C)C2
CCOC1=CC=C(OCC)C(NC(=O)CCNC(=O)CN2C=NC=3SC=C(C)C=3C2=N)=C1
CC1=CC=C(N2N=CC3=C(N4CCN(CC5=CC=CC=C5)CC4)N=CN=C32)C=C1
NCCCCC(NC(=O)C(N)CC1=CC=C(O)C=C1)C(=O)NCC(=O)O
COC1=CC(OC)=C(S(=O)(=O)N2CC(C3=CC=CO3)NC2=O)C=C1NC(=O)C4=CC=CO4
CCCC1=CC=CC(C2=CC(NC(=O)C3CNC(=O)C3)=NN2CC(C)C)=C1
O=C(NC1CCOC1=O)CCS2CCC(=O)N2
CC(C)CN1COC2=CC=C(Cl)C=C2C1=O
COC=CC=C(C=1OC2=CC=CC=C2C=1C3=CC=C(O)C=C3C)C
COC1=CC=2C=C(C(=O)NCC(=O)O)[NH1]C=2C=C1I
CCN(CC)C1=CC=C(NC(=O)C2=CC=CC(C)=C2)C=C1
CCCCN1C(=O)N=C2N(C3=CC=C(F)C=C3)C4=CC=CC=C4N=C2C1=O
O=C(O)C1=CC=CC(S(=O)(=O)NC2=CC=C(C(F)(F)F)C=C2)=C1
CCN(CC)C1=CC=C(C(=O)NC(=S)NC2=CC=C(N3CCOCC3=O)C=C2)C(C)=C1
O=C(CN1C(=O)OC2=CC(Cl)=CC=C21)NC3=CC=CC=N3
COC=C1C=C(CN2CCC(C3C2)NC4=CC=CC=C4SC5=CC=CC=C53)C=C1
CC1=NN=C(NC2=NC(C3=CC=CC=C3)=NS2)S1
CC1=CC(C)(C)NC2=CC=C3C(=C21)C(C4=CC=C(Cl)C=C4)OC5=CC=CC=C53
CC1=C(C2=CC=CN=C2)OC3=CC(O)=CC(O)=C3C1=O
CC=C1C(C2=N[NH1]C3=C(OCCCN4CCNCC4)C=CC=C23)=CC(C)=N1
CC(=O)OCC1CC2C(=O)C=CC2C3C(O3)C1CC=CC4C5OC5CCC4OC(=O)CCCCCC
CCCN1C(C(=O)NC2=CC=CC(C3=NC4=CC=CC=C4[NH1]3)=C2)=CC5=CC(OC)=CC=C51
O=CC(=O)N(CC1=CC=C(OC(F)(F)F)C=C1)C=CC=COC(C(=O)O)C2OC(N3C=NC4=C(Cl)N=CN=C43)C(O)C2OC=C
CNC(=O)C12CC1C(N3C=NC4=C(NC)N=C(N)N=C43)C(O)C2O
O=C(CNC(=O)C1=CC=CC(F)=C1)NC(=O)NC2CCCC2
C1C=CC=C2CCN=C(C(CC3=CC(F)=CC(F)=C3)NC(=O)C(CC(C)C)NC(=O)C4=CC=CC=N4)C2C5CC5=C1
CCCCOC(=O)NS(=O)(=O)C=1SC(CC2=CC=C(C3=CC=C(OC(F)(F)F)C=C3)C=C2)=CC=1C4=CC=C(C(F)(F)F)C=C4
CC1=CC(N)=NC(CCC2NC3=CC=CC=C3C2[N+1](=O)[O-1])=C1
CC1=CC(O)=CC(=C1)C2(C)CCC(O)C2C(C)(C)O
CC(=O)NC1CC(NC(=O)C=C2C=C(N(C)CC=C3N(CC=CC4=CC=C(C(=O)N5CCCC5)C=C4)N=N3)C=C2)CC1
NCC(=O)NC1=CC=C2C(=C1)C(=O)C3=CC4=CC=CC=C4C=C3C2=O
O=C(NC(=S)NC1=CC=C2C(=C1)OCO2)C3=CC=CC4=CC=CC=C34
COC1=CC=CC=C1C(=O)NC(C(=O)N2CCCC2C(=O)NC(CCCN=C(N)N)C(=O)NC(CC3=C[NH1]C4=CC=CC=C34)C(N)=O)C(C)C
CCCCCCCCCC
C=C1C(=O)OCC12C3CC(C)C(O)C(C=C(CO)C(O)C=CC(=O)C2COC3)=O
CC1=CC=CC(OC(CN2C=CN=C2)(CN3C=CN=C3)CC)=C1
OC(COC1=CC=C(F)C=C1)CN2CCN(C3=NC=NC=4[NH1]C=CC3=4)CC2
OCC#CC=C1C=CC2=CC=CC=C2C1=N
COC1=CC(C(=O)C=CC=CCN2CCSC2)=CC(O)=C1O
COC1=CC=C(CC=NNC(=O)C2=C(N3CCOCC3)SC4=C2CCCC4)C=C1OC
CCOC1=CC=C(NC(=O)NNC(=O)C2=CC=C(Br)O2)C=C1
O=S1(=O)C2=CC=CC=C2N(CC3=CC=C4C=CC=CC4=C3)CC1NCC5=CC=CC=C5
CCN(CC)CCCNCC1=CC=C(C2=CC=C3C(N4CCOCC4C)=NC(N5CCN(C)CC5)=NC3=N2)O1
N=1CN=C[NH1]C=C(CNC2=CC=C(C(=O)NC(CCC(=O)O)C(=O)O)C=C2N)CC(=O)N=1
CCC1(CC)C(N2CCCCC2=O)C3=CC(C#N)=CC=C3O1
COC1=CC=CC=C1NS(=O)(=O)C2=CC=C(C(=O)N3CCC4=CC=CC=C4C3)C=C2
C1=CC=C(C2=CN(C3CCNC3)C=N2)C=C1
CC1=NC2=CC=C(C(=O)NCC3=CC=NC=C3)C=C2C=C1C4=CC=C(C(F)(F)F)C=C4
CC(=O)NCC(C)=NN(CC(=O)NC1=CC=C(C)C(C)=C1)CC
BrC1=CC=C2C(C3=NC=C[NH1]3)=C[NH1]C2=C1
CC1=CC=CC(NC(=O)CSCN=C(C)N2N=C(C)C=C2)=C1C
CS(=O)(=O)N1CCCC2=CC(NS(=O)(=O)C3=CC=CC=C3F)=CC=C21
CC(C)CC(=O)NC1=NN=C(C2=NC=CS2)S1
CN1C=NC(C2=CC=CC=C2)=C1C(=O)N(C)N=CC=3C=NN4C=CC(OC)=CC=34
CCOC(=O)C=1C=C(C2=CC=CC=C2)N(CCC(=O)N(CC3=CC=CC(F)=C3)CC4=CC=CC=C4)N=1
CC1=CC=C(C2=C(C3CCCCC3)OC4=CC=C(Cl)C=C24)C=C1
CC(C)(C)OC(=O)CCCN1C2CCCC1(C(=O)NCC3=CC=C(NS(C)(=O)=O)C(F)=C3)C2
COC1=CC2=C(C=C1C(C)NCC3=CC=C(SC)C=C3)OCO2
OC1CCN(C=S)CC1
CCOC1=CC=CC(C(=O)NC2=CN=C3[NH1]C=CC3=C2)=C1
O=CC1=CC=C(C=C1Cl)OCO
O=C(O)CC(CC=NC(CC1=CC=C2C=CC=CC2=C1)C=O)OC3CCCC3
CC(=O)NC1C2(OC(COCC3=CC=CC=C3)C(O)C2O)OC(CO)C(O)C1OC4OC(CO)C(O)C(O)C4O
CC(C)(C)OC(=O)N1CC(NCC2=CC=C(OCC3=CC=CC=C3)C=C2)CC1C(=O)N4CCCC4C(=O)N5CCCC5C(=O)NC6=CC=CC(F)=C6
C1CCCNN=C(NC2=CC(Cl)=CC=C2F)N1CC(=O)NC3=CC(C(F)(F)F)=CC=C3C(=O)NC4=CC=CC=C4C
C1C=CC=CCCC(=O)NC=CN=C=C(C(=O)C2=CN(C(CO)CO)C=N2)C1
COC1=CC(C(=O)NCC2=NC=CC=N2)=C(F)C=C1OC
CCOC(=O)CN1C(=O)OC(C)(C2=CC=CC=C2)C1=O
CC(=O)C1=CC=CC=C1OCCCN2CCC(N3N=NC4=CC=CC=C43)CC2
CCCCC1=C(O)C2=CC=CN=C2N(CC3=CC=CC=C3Cl)C1=O
CC(C)CC(=O)OCC(=O)NCC(=O)NCC(=O)O
COC1=CC=C(N2N=CC3=C2C4=CC(C)(C)OC(C)(C)C4CC3O)C=C1
CNC1CN(C2=CC=C3C(NC(=O)CNCCC4=CC=NC=C4)=CC=CC3=N2)CC1
CCCCOC(=O)C1=CC=CC=C1F
CCC1=CC=C(OC2=CC=C([N+1](=O)[O-1])C=C2)C=C1
CNC(=O)NCCNC1=C(Br)C=CC=C1
O=C1NCCN(C2=CC=C(Br)C=C2)C1CC(=O)NCCCN3CCN(C4=CC=CC=C4C(F)(F)F)CC3
O=C(O)C(=O)NC1=CC=CC=C1C(=O)O
O=S(=O)(NN=CCCC1C=CCCC1)C2=CC=C(F)C=C2
CSCCC1CNCCC(NC2=CC(C3=CC=CC(OC(F)(F)F)=C3)=NC(C4=CC=CC=C4)=N2)C1
O=C(O)C1=C(F)C(F)=C(N=CC2=CC=CS2)C(F)=C1F
COC1=CC=C(C(=O)NC2=CC=CC=C2NC(=O)C3=CC(C4=CC=C(OC(F)(F)F)C=C4)=NN3CCO)C=C1
CC1OC=CC=C(C=NC(=NNC(=O)C2=CC=CC=C2N3N=NC4=CN=CC=C43)[NH1])C1
COC1=CC=CC(S(=O)(=O)N2CCCCC2)=C1NC(=O)C=3C(C)=NOC=3C
CC(C)C(NC(=O)OCC1=CC=CC=C1)C(=O)NNC(=O)C=CCC
CC1(CC2=CC=C(C(=O)O)C=C2)CC(C3=CC=CC=C3O)C4=CC(C5=CC=C(Br)C=C5)=CC=C4O1
CCN=C1N(C)C2=CC=C(C=NN=C(SCCCNCCCCC3=CC=C(NS(C)(=O)=O)C=C3)O)C=C2N1
CC(NC(=O)NC1CCCCC1)C(=O)NC2CCCCC2
COC1=CC=CC=C1CN2CCC(O)(C3=CC=CN=C3)CC2
CC(N)C(=O)N(C)C(C)C(=O)O
O=C1[NH1][NH1]C2=CC=CC=C12
CC(C)CNC1CN(CCN2C(=O)C(=CC3=CC=CN=C3)SC2C)CCC1
CCCN1CCOC(C)(C(=O)NC2=NC=CS2)C1
CSC=NC=NC1(NCCN(C(C=2C=CSC=2)C3=NN=NN3C(C)CC)C1=C)C(C)C
O=C(CS(=O)C1=CC=NC=C1)NC2=NC=CS2
CC1=CC=CC(C)=C1OCCOC(=O)CNC(=O)C2(S(=O)(=O)C3=CC=C(Cl)C=C3)CC2C4=CC=CC=C4
CCOC=CC(C=1SC(C(=O)O)=CC=1C2=CC=CC=C2C)C(OCC(=O)O)=CO
COC=CC1(COC2=CC(O)=CC=C2C1C3=CC=C(O)C(OC)=C3C)C=CO
CCOC(=O)CNC(=O)CCCCC=CCl
CC(=O)OCCCC1(C)CC2CC(C)C3(C)CCC(O)C3(CC(=O)OC)C12C
O=C(C1=CC(Cl)=CC(Cl)=C1)NC2CCN3CCN(C4=CC=CC=C4)CC3C2
O=C(NC1CCCCC1)C2=CN=C(NC3CCCSC3)S2
CCCCCCCCCCCCCCCCCCC(O)C(CO)NC(=O)C1(C(C)O)NC(=O)C(C(O)CCCCCCCC)OC1=O
COC1=CC2=C(C=C1O3)C=C(OC)C(O)=CC4=C3C(C2)N(C)CC4
C(=CC1=CC=CC(C2=NCCN2)=C1)C3=CC=CS3
COC(=O)C1=CC=C(N)C(O2)=C1C(=O)C=C(O)C=C(OCC(=O)NCC(=O)NC(C)(C)C(=O)N3CCCC3CC)COC2=O
CC(C)CC(NC(=O)C(=O)NC1=CC=C(S(N)(=O)=O)C=C1)C(=O)NO
O=C(O)C1=NN(CC2=CC=C(Cl)C=C2)C3=CC=C(F)C=C13
CCOC1=CC=C2[NH1]C(C(=O)C3=CC(C=4C=CSC=4)=CC(C(F)(F)F)=C3)=CC2=C1
CC=CC=CC(NC1=NC2=CC=CC=C2N=C1NS(C)=O)=O
O=C(O)C1=CN=C(NC2=CC=C(F)C=C2)N=C1C3=CC=C(N4C=NC=N4)C=C3
COC1C=CC(OC)=C(C2=NC(C3=CC=C(OC)C(OC)=C3)=NO2)C(OC)=C1
CC(C1)CNC(=O)C(CC(=O)O)NC(=O)C(CCC(=O)O)NC(=O)C(N)CSSCC(C(=O)O)NC(=O)C(C)NC(=O)C(CC(=O)O)NC(=O)C(CCCN=C(N)N)NC1=O
CCOC(=O)C1=CC=CC(C(N)=NCC)=C1
COC1=CC=CC=C1CNC(=S)NC2CCC(CCN3CCN(C4=NC=CC5=C4CCO5)CC3)CC2
NS(=O)(=O)C1=CC=CC(NS(=O)(=O)C2=CC=CC3=NSN=C23)=C1
CCCCCCCCN(C)CC1CCC2C3CC=C4CC(OC(C)=O)CCC4(C)C3CCC12C
O=C(NC1=CC=CN=C1)C2=CC=C(Cl)C=C2
CC=CC(=O)NC=C1C=CN(CC2=CC=C(C(C)CC(=O)O)C=C2)C1=C
CCOC(=O)C1=CC=C2C=C(C3=CC=CC=C3)C(C4=CC=CC=C4)=NSC2=N1
CCC1=C(C)C(C2=NN=C3SC(N4CCN(C5=CC=NC6=CC(Cl)=CC=C56)CC4)=NN23)=C(C)N1CC7=CC=CC=C7
CC1=CC(C)=C(CCOC2=CC(N3CCN(C4=CC=CC=N4)CC3)=CC=C2N(C)S(C)=O)OC(C)=C1
CCCN(CCCC1=CC=CC=C1C)C2CCC3=CC=CC=C3C2
CC1=C(C(=O)N2CCN(C3=CC=CC=C3)CC2)C(C4=CC=CC=C4F)C(C(=O)N5CCN(C6=CC=CC=C6F)CC5)=C(C)N1
CCOC(=O)C(C(=O)NCC1=CC=CC=C1)=C(O)CSC2=NN=C(C)O2
O=[N+1]([O-1])C1=CC=CC=C1S(=O)(=O)NC2=CC=C(O)C3=NON=C23
O=C(CN1CCC(C2=C[NH1]C3=CC=CC=C23)CC1)NC4=CC=C(F)C=C4
COC1=CC=C2C(=C1)C3=CC=C([N+1](=O)[O-1])C=C3C2=O
CC(=O)NC1=CC=C(S(=O)(=O)NC2=CC=C(NC(=S)NCC3=CC=CO3)C=C2)C=C1
N#CC=CC=CC=C(CC(N)=O)C1=CC(OCC2CSC(=O)N2)=CC=C1NO
COC=C1C=C(CN2C(CC3=CC=C(Cl)C=C3)=NN=C2C(CC4=C[NH1]C5=CC=CC=C45)N6C(=O)CNC6)OC=C1
CC1CN(C2=NC3=CC=CC=C3NC4=CSC=C42)CCO1
CC1=CC=CC=C1OCCSC2=NC3=CC=CC=C3O2
C=CCNC1=NC(SCC2=CC=C(OC)C=C2)=NC3=C1C=NN3CC(Cl)C4=CC=CC=C4C
CCC1=NC2=CC=CC=C2N1CC3=CC=C(C(=O)NCCCOC4=CC=CC=C4Cl)C=C3
CSC1=NN=CC2=CC=CC=C2C3=C(N1CCN4CCCCC4)C(=O)N(C5=CC=C6C(=C5)OCCO6)C3=O
C=C(C)C1CCC2(C(C)=O)CCC3(C)C(CCC4C5(C)CCC(OC)C(C)(C)C5CCC43C)C12
CCOC1=CC(C(N)=O)=CC=C1NC(=O)CSC2=C(C#N)C(=O)CC(C)(C)C2
CC(=NNC(=O)C1=CC=CC(O)=C1)C2=CC=CC=C2
COC1=CC(CNC2=NC(C3=CC=CC=C3)=NC4=CC=CC=C24)=CC(OC)=C1OC
COC(=O)CCC=CCCC1C(=O)CC(O)C1C=CCC(C)(O)CO
CCCCCCCCCCCCCCCCCCCCC(=O)N(O)CCCC(N)CO
CCOC1=CC=C(Br)C=C1C2CN(C)CCN2C(=O)C3=CC4=CC=CC=C4[NH1]3
CC1=CC(C)=C2C(=C1)C(SCC(=O)OCC3=CC=CC=C3)=NN2C
CC1=NN(C2=CC=CC=C2)C(OC(=O)C3=CC=C(Cl)C=C3)=C1Br
O=C(O)C1CCCN(CCN2N=C(C=CC3=CC=C(Cl)C=C3)C=C2Cl)C1
CSCCCN1C=C(C(=O)C2=CC=CC3=CC=CC4=C23)C=C1CC5=CC(C(=O)C(F)(F)F)=CC=C54
FC=CC=C(CC(C1=CC=C(C2=CC=CC=C2)C=C13)=N[NH1]C4=CC=CC=C34)C
O=C1NC(=O)C2=C1C(C3=CC=CC(F)=C3F)=CC=4[NH1]C5=CC=C(O)C=C5C2=4
O=C(C1=CC=CC=2C(C3=CC=CC=C3)=NOC1=2)N4CCN(CC5=CC=CC=C5)CC4
CCCC(=O)NC(CC1=CC=C(O)C=C1)C(=O)N2CC[N+1](C3C2)CC4=CC=CC=C4CC3C(=O)NC(CC(=O)O)C(=O)NC(CC(C)C)C(=O)NC(CC5=CC=CC=C5)C(N)=O
CN(C)CC(=O)N1CC=C(N(CCN2CCOCC2)NN3)N=CC=C3C1C(=O)O
CC(C)C1NC(=O)C=2[NH1]C(C=3C=NN(C4CCOCC4)C=3)=NC=2N(CC5CC5)C1=O
O=C1C=2SC(C3=CC=C(F)C=C3)=CC=2N=CN1C4=CC=CC5=NC=CC=C45
N#CC(CC1=CC(C(F)(F)F)=CC(C(F)(F)F)=C1)NC(=O)C2NC3CCC2C3
CNC(=O)NC(=O)C(C)NC(=O)C(C)(C)CC1=CC=C(F)C=C1
CC1=NOC(C)=C1CN2CC(N3C=C(COC4=CC=CC=C4)N=N3)CC2=O
CCC(COC)NS(=O)(=O)C1=CC=C(C(C)(C)C)C=C1C(F)(F)F
O=C(CCC(O)(CCN(CC1=CC=CC=C1)S(=O)(=O)C2=CC=CC=C2Cl)CCN)C
FC1=CC=CC=C1CN2C3=CC=CC=C3C4=CC=CC=C42
CCC1=NN(CC)C2=NN=C(NC(=O)NC3=CC=CC([N+1](=O)[O-1])=C3)N=C12
NC(CC1=CC=CC=C1)P(=O)(O)O
O=C(O)CCC(=O)NC(CC1=CC=CC=C1)C(=O)NC2(C(=O)O)CC3=CC=CC=C3CN2
CCOC1=NC=CC=C1C(=O)OCCC(=O)N(CC2=CC=CC=C2)C3=CC=CC=C3
NC(=O)C1=CC=CC2=NC3=CC=C(CCS)C=C3C(=O)C2=C1
O=C(C1=CC=CC=C1)NNC2=C(Cl)C=CC=C2Cl
NCC1=CC=C(CC2=CC=C(O)C(N)=C2)C=C1
O=C1NC(=O)C2=C1C(C3=CC=CC=C3Cl)=CC=4[NH1]C5=CC=CC=C5C2=4
CC(CCN1CCC(C2=CC=CC=C2)CC1)C3=CC=CC(C(C)(O)C4=CC=CC=C4)=C3
N=C(N)NC(=O)C1CCCCCC1
COC12C(COC(N)=O)C=C(C(=O)C(N3CCN(CC4=CC=CC=C4)CC3)=C)N1CC5NC52
CC(=O)OCC1=COC(N2C=C(C)C(=O)[NH1]C2=O)C1=O
O=C(OCC1CCCO1)C2=CC=CC=C2
CN1CCN(C(=O)C2CCN(C3=NN4C(=O)C=C(C)N=C4S3)CC2)CC1
C1C=CC(C(=COC2OC(CO)C(O)C(O)C2NC(=O)C(=O)O)C3=CC=C(O)C=C3C)C=C1O
C1SC=CC=CC1NC(=S)NC2CCCCC2NC(=S)NC(=O)CC(C)(C)C=3C=C(C)ON=3
CCCCCCCCCCCC1C(CN(C)C)=C(O)OC1=O
CC(C)(C1)C=CC=C(NC(=O)COC(=O)C=CC2=CC=CC(S(=O)(=O)N3CCCCCC3)=C2C)C1
O=C(CC1=CC=C(O)C(Br)=C1)NC2=CC=CC(C(=O)C3=CC=CC=C3)=C2
COC(=O)N(CC(=O)O)NC(=O)CCC1=CC=CC=C1
COCCN1C(NC(=O)NC2=CC=C(C)C=C2)=NC3=CC=CC=C31
CCCC(NC(=O)C(C)NC(=O)CSCC1OC(N2C=C(C)C(=O)[NH1]C2=O)CC1[N-1][N+1]#N)(O)NC(C)C(=O)NC(C(=O)NC(C)C(=O)O)C(C)C
COC1=CC=C(C2=CC=CN=C2C(=O)O)C=C1
CC=1C=NN(CC(=O)NC2CCC3=C2C=NN3CC4=CC=CO4)C=1
CCNC1=CC(=O)C2=C(C=CN2C)C1=O
O=C(O)C1=CC=C2C(=C1)CCC(C3=CC=CC=C3)C2=O
COC=CC=C(CNC(=O)C(NC(=O)NC1=CC=C(F)C=C1)C(C)CC)C
CC1=NC2=CC=CC=C2N1C3CCN(CC(=O)NC4=CC=CC(F)=C4F)CC3
CCOC(=O)N1CCN(C(=O)COC2=CC=C(Cl)C=C2)CC1
O=CC=C(NCCCNCCCNCCCNC1=CC=CC=C1)C(=O)C2=CC=CC=C2
CNC1CN(CCC2=C(O)[NH1]C3=C(N)C=C(Cl)C=C3C2)OCC1
CC1(C)NC(N)=NC(=N)N1ONCCCCCCCCCCCCOC2=CC=C(C(=N)NC3=CC=CC=C3)C=C2
CC1=CC=C(C(=O)N2CCN(C3=CC=C(F)C=C3F)CC2)C(=O)[NH1]1
CC1=CC=CC=C1NC(=O)C2CCCN2CCCCNC(=O)C34CC5CC(CC(C5)C3)C4
CCC(C)NC(=O)C=1N=C(CC2=CC=C(C(=O)NCC3=CC=CO3)C=C2)[NH1]C(=O)C=1O
C=CCN1C(SCC(=O)N2CCCCC2CC)=NN=C1C3=CC=CC=C3
CC(C)=CCC(=O)C(C(=O)OC(C)C)CC(=O)C(O)C1C=C(O)C=C(C=C1COC2=CC=C3C(=C2)OCO3)C=COC(C4=CC=C(O)C=C4)OC
O=C1CC(OC2CCOCC2)C(=O)N1CCN3CCC(NC(=O)C(C4=CC=CC=C4)C5=CC=CC=C5)CC3
CC1=CC2=C(C=C1C(C)C)C3(C)CCCC(C)(SC4=CC=CC=C4)C3CC2
O=C1C(F)=C(NCC2=CC=CS2)C=NN1CC3=CC(F)=CC=C3Cl
CCC1CC(OC2=CC=C(F)C=C2)C3=CC(O)=CC=C3N1C(=O)C4=CC=C(Cl)C=C4
CCC1=CC=C(CN2CCC2(C)C(=O)NC3=CC=C(C)N=C3F)S1
CCC(=O)NC(N1C(=O)C2=CC=CC=C2C1=O)(C(F)(F)F)C(F)(F)F
O=C1[NH1]C=C(C(C2=CC=C(Cl)C=C2Cl)=[N+1]([O-1])C=CC=3[NH1]C(SCCO)=NC=3C4=CC=C(Cl)C([N+1](=O)[O-1])=C4C=O)N1O
C1C=CC=C(N2C(=O)C3=CC=CC=C3N(CCF)C2(C)C4=CC=C(C)C=C4CC)C1
O=S(=O)(NC1=NC=CS1)C2=CC=C(OC3=CC=CC=C3)C=C2
O=C1C2=CC=CC=C2C3=NC=NC=C31
OC1(C(CN2CCCCC2)C3=CC=C(Cl)C=C3)CCCCC1
CCNC(=O)N1CSCC1C(N)=O
CC1=C(C(=O)NC2=CC=C(OC(F)(F)F)C=C2)OC3=CC(C(F)(F)F)=CC=C13
O=C1CCCN1C2=CC=C(S(=O)(=O)NC3=CC=C(F)C=C3)C=C2
COCCN1CCN(C(=O)C2=CC=CC=C2OC)CC1
C1C2NC=C(C(=O)O)C(=O)C=CC(F)=C2NCCN1C=NC(=O)C3=CC(C=4SC(N)=NC=4C)=CC=C3[NH1]
O=C(NC1=CC=C(F)C=C1F)C2CCCN(C3=NC=NC=4ON=C(Cl)C3=4)C2
COC(=O)CNC1=NC2=C(C=NN2C3=CC=C(F)C=C3)C1=O
CC(C)S(=O)(=O)NS(=O)(=O)C1=CC=CC=C1C2=CC=C(C3=CN=C(CO)N=C3)C(F)=C2
C=CCOC(=O)C(C)NC(=O)C=C(C)CCC=C(C)C
O=C(NC1CC(C(=O)O)NC2=CC=C(OCC3=CC=CC=C3)C=C2S(=O)(=O)N1)C4=CC=CC=C4
CC12CCCCC1CN(C(=O)COC(=O)COC3=CC=C([N+1](=O)[O-1])C=C3)C2
COC1=CC=CC=C1CNC(=O)C=C2C=C(C3=NC(C4=CC=C(OC)C=C4)=CC=C3)NC=C2
NCC1=CC=C2OC(=O)C3=CC=CC=C3C2=N1
COC1=CC=C(CN2C=NC3=CC=C(C(=O)C=C4N(C)C5=CC=CC=C5C4=O)C=C3C2=O)C(Cl)=C1
COCC1C2NC(=C3C=C4C(=CC5=CC=CC=C5C4=CC3C=C1)C6CCCN6CC)C2
COC1=CC=C(CC(=O)NC2=CC=CC(C3=NC=4C=C(C5=CC=CC(Cl)=C5)SC=4S3)=C2)C=C1
CC(C)CCC(C)CCC1(C)CC2C3CCC4CC(O)CCC4(C)C3CCC12C
CN1C=C2C(=N1)C(=O)N(C)CC2C(=O)NCCCCCCCCCOC(=O)CCNC(=O)C(Cl)CS
CC1=NN=C(NC(=O)C2=CC=CC(C(F)(F)F)=C2)S1
CCC(=O)CCC1C2CCC3N(C)C(=O)CCC3(C)C2CCC1C
CCCCN(CC)CC1=COC(C2=CC=CC(C)=C2)=N1
CC=1SC(C(=O)NCC2=CC=CC=N2)=C(C)C=1Br
CN1OCC2CCN(C(=O)C3=CC=C(F)C=C3)CC2S1(=O)=O
CC=1[NH1]C2=CC=CC=C2C=1CCC(=O)O
COC1=CC=C(NC(=O)CN(C)S(=O)(=O)C2=C[NH1]C=N2)C(OC)=C1
CN1CCCN(C2=NC=C(C3=CC=C(Cl)C=C3)C(C(N)=O)=N2)C1
COCCNC(C)=CC(CCC(=O)OCC(=O)C1=C(N)N(C)C(=O)N(C)C1)=O
COC(=O)C(CC1=CC=C([N+1](=O)[O-1])C=C1)CC2(C)NC(C(=O)NC3=CC=C(Cl)C(Cl)=C3)C2C4=CC=CC([N+1](=O)[O-1])=C4
O=C1C2=CC=CC=C2N=C(C=CC3=CC=C(O)C=C3)N1C4=CC=C(O)C(O)=C4
CC1=CC=C(C(=O)NC(C2)CCCCCC2)C=C1
CC1=CC(C2=CC(C3=CC(F)=CC=C3F)=C(C4=CC=NC=C4)N=N2)=CC=N1
CCCOC1=CC=C(C(=O)NC2=CC=C3C(=C2)N(C)C(=O)C(=O)N3C)C=C1
CS(=O)(=O)NC1=CC=C(C=NNC(=O)C2=CC=CC3=CC=CC=C23)C=C1
CC1CCCCOC(CN(C)CC2=CC=C(Cl)C(Cl)=C2)C(C)CN(C(C)CO)C(=O)C3=CC(N(C)C)=CC=C3O1
O=C1C=C(C2=CC=CC=C2)OC3=CC=C(OCC4=CC=C5C=CC=CC5=N4)C=C13
CC1=CC=C(S(=O)(=O)N(C)C)C=C1NC(=O)C(C)SC2=NN=C(CO)N2CC3=CC=C(Cl)C=C3
CCC(=O)N1CCC(C2=NN(C(C)C)CC2)CC1
COC(=O)CNC(=O)C1=CC=C(N2C=CC=N2)S1
COC1=CC(C=NNC(=O)C2CCCN(C(=O)NC3=CC=CC=C3)C2)=CC=C1O
COC1=CC=CC=C1CC(=O)N2CCC(N3N=NC4=CC=CC=C43)CC2
CN(C)C=CC=C(NN=CCC(=NN1C(=O)CCC1=O)C(=O)C2=CC=CC=C2C=O)N
O=C(O)CCC(=O)OCC1(CO)CC(=CC2=CC=C3C=CC=CC3=C2)C(=O)O1
COC1=CC(OC)=C(OC)C=C1CNC(=S)N2CCN(CC3=CC=CC=C3)CC2
NC(=S)N1CCCC2=CC=CC=C21
COC1=CC=C2C(=CC3=CC(OC)=C(OC)C=C3C2=C1)C(=O)CC
O=C(NC1=CC=C(S(=O)(=O)NC2=NC=CC=N2)C=C1)C3CCCCCC3
CCC(NC1=NC(NCCC2=CC=CC=C2F)=C3SC=CC3=N1)C4=CC=CC=C4
CON=C(C1=CC=C(Cl)C=C1)C2=CC=CC=C2COC3=CC=C(N4CCOCC4=O)C=C3
O=CC1=CC=CC=C1NC(CSC2=CC=CC=C2)NCC3=CC=CC=C3
CCCCC(=O)NC1=CC=CC(=C1)NC(=O)CCCCC(NC(=O)C2CCCN2C(=O)C(C(C)CC)NC(C)=O)=NC=C[NH1]
CCN(C(=O)COC(=O)C1=CC=C([N+1](=O)[O-1])S1)C2=C(N)N(CC3=CC=CC=C3)C(=O)[NH1]C2=O
CC=1C(C2=NC=C(C(C)(C)C)[NH1]2)=NN(C3=CC=C(Cl)C=C3Cl)C=1C4=CC=C(Cl)C=C4
O=C(NC1=CC=CC(F)=C1F)C2=CC=C(C3=CC=CC=N3)S2
CC1=CN(C2CC(O)C(NC3=NCCS3)O2)C(=O)[NH1]C1=O
CC(C)CCN1C(CN2N=NC3=CC=CC=C32)=NC4=C1C(=O)N(C)C(=O)N4C
CC(=O)C1=C(O)CN(C(C)=O)C(=S)C(N2C=CC=C2)CC1C
COC1=CC=CC(OC(F)(F)C2=CC=C(C#N)C=C2)=C1
CCC1=CC=C(OC2=NC=C(Cl)C=C2Cl)C=C1
O=C(O)CCCN1CCC(C2=NC=CN=C2OC3CN(C4=NC=C(Cl)C=N4)C3)CC1
CC(NC1=CC=C([N+1](=O)[O-1])C2=NON=C12)C(O)C3=CC=NC=C3
COC(=O)C1=CC(C2CCNC2)=C3C=CN(CC4=CC=C(C(F)(F)F)C=C4)C3=C1
ClC1=NC2=CC(Br)=CC=C2C=3[NH1]C(NC4=CC=CC=C4)=NC1=3
CCCC1=C(OCCCOC2=CC=C3C(=C2)CCC3)C=CC(C(C)=O)=C1O
COC1=CC(OC)=C2C(=C1)OC(C3=CC=C(OCCN4CCCC4)C([N+1](=O)[O-1])=C3)C(OC(=O)C5=CN=C6C=CC=CC6=C5)C2
N1C(CO)C(=O)NCC=CC=C(Cl)C1NC2=NC(NC3=CC=C(OCC(F)(F)CC)C(Cl)=C3)=CC(N4CCC(CO)CC4)=N2
CC1CNC2=C(C=CC=C2S(=O)(=O)NC(CC3=NC4=CC=CC=C4S3)C(=O)O)C1
CCCC1C(=O)C=2SC=CC=2N(CC(=O)C3=CC=C(OCC4=CC=CC=C4)C=C3)C1=O
O=C(NC1=CC=CN=C1)N2CCC(CC23)CC(N4CCCCC4)C(=O)N3CC5=CC=C(F)C=C5
C=CC1=NN=C2C3=CC=CC=C3C(N4CCN(CCC5=CC=C(Br)C=C5)CC4)=NN12
CC1=NC(N)=CC=C1CNC(=O)CN2C(C)=CC=C(NS(=O)(=O)C3=CC=CC=C3F)C2=O
N#CC1=CC=C(C2=C(N3N=CC4=CC=CC=C43)C(=O)N(C5=CC=C(Cl)C=C5)C2)C=C1
NS(=O)(=O)CCN1C2=CC=C([N+1](=O)[O-1])C=C2SC3=CC=C(Cl)C=C31
CNC1=NC2=CN=CC=C2C(NC3=CC=C(N4CCC(F)(F)CC4)C=C3)=N1
CC1=NN=C(SCC(=O)N(C2=CC=CC=C2)CCCS)S1
O=C1C(C2=CC=CC=C2)=NC3=CN=C(OC4=CC=C(F)C=C4)N=C3N1C5CC5
COC1=CC=C(C(=O)ON=CC2=CC=C(Cl)C=C2)C=C1OC
CC(=O)CC1CC2CC(N3SC4=C(Cl)N=CN=C43)C(=O)CCC(C)C1CC5(OC5C2)CO
CC1=CC=C(C(=O)N2CCN(C(C3=CC=CC=C3)C4=CC=CC=C4)CC2)C=N1
CCN(CC)C1=NC=NC2=CC=C(OC)C=C12
CCCC1C(=O)C(=C(O)C(=O)NCCCN(CC)CC)SC1=N
CC(=O)C1=CC=C(N2CCN(CC3=CC(=O)[NH1]C4=CC=CC=C34)CC2)C=C1
O=C(C1=CN(CCC2=CC=CC=C2)C3=CC=CC=C13)C4CC4
CC(NC(=O)C1=CC=C(Br)O1)C2=CC=C3C(=C2)NC(=O)CS3
CN(C)C1C(=O)C(C(N)=O)C(=O)C2(O)C(O)=C3C(=O)C4=C(O)C(NC(=O)CCNC(N)=O)=CC(F)=C4CC3CC12
CC1(C)C2=N[NH1]C(NC3=NN=C(C(C)(C)O)S3)=C2CN1CC4=CC=CC=C4
FC1=CC=CC=C1C2CN3CCC2CC3
CC1=CC=CC(=C1)N2CCN(CC2)C(O)C=O
CNC1=NC(SC2=CC=C(NC(C)=O)C=C2)=NC(NC3=CC=CC=C3OC)=N1
CC1=CC(NC(=O)C=2OC3=CC=C(S(=O)(=O)N4CCOCC4)C=C3C=2C)=C(C(C)(C)C)C=C1NC(=O)C5=CC=CS5
COC1=CC=CC=C1C=C2SC(=S)N(CCCC(=O)NC3=NN=C(C4CC4)S3)C2=O
NC(=O)C1CCC(CNC2=NC(NCC3=CC=CC=C3Cl)=NC=C2C(F)(F)F)CC1
CC1(C)CC(=O)NC2=CC=C(C(=O)NCC3=CC=CC=C3)C=C21
O=C(NC1=CC(Cl)=CC=C1N2C=NC=N2)C3=CC=CC=C3[N+1](=O)[O-1]
CC(NC1=NC=NC2=C(C(N)=O)C=CC=C12)C3=CC=CC=C3
CC1=CC=C(S(=O)(=O)NN)C=C1
CCOC(=O)NC1=CC(S(=O)(=O)NCC(C)=NN(C)CC)=CC=C1Br
CCOC1=CC=CC=C1NC(=O)C2=CC=C(NS(=O)(=O)C3=CC=C(Cl)S3)C=C2
COC(=O)C(CC1=CC=CC=C1)NC(=O)C2=CC=CC=C2Br
CCCCCCCCCCCCN1N=NC(CN(C(=O)NC2=C(CC)C=CC=C2CC)CC3=CC=CC=C3OC)=N1
CC1=CC(C)=CC(NC(=O)CNCC(O)C2=CC=C(O)C=3[NH1]C(=O)SC2=3)=C1
CSCCC(NC(=O)C1=CC=C(CCl)C(S(=O)(=O)N2CCOCC2)=C1)C(=O)O
COC=C1C=C(NC2=CN=CC=C2N3C(C)=NN=C3)C=C1
N1CC(F)CCN1C=NC2=CC=CC=C2CCC3=CC=CC=C3
CC(C)C(=O)N1CC=C(C2=CC=C(CN3CC(N4CCN(CC5=CC=CC=C5)CC4)CC3)C(F)=C2)N(C6=CC=CC=C6)N1
C1CC(=O)N(CCCCNCCN1CCCNC(=O)CCCCCCCCCCC2SCC3NC(=O)NC32CC4)C5=CC=CC=C5C6=CC=CC=C64
CC=C1C=C(C=CC(=O)NN2C(N)=NC(N)=NC2)OO1
CC(C)OC1=CC=C(C=NNC(=O)C=2C=C(C3=CC=CC(Br)=C3)[NH1]N=2)C(O)=C1
COC1=CC(Cl)=CC=C1OCCCSC2=NN=C(C3=CC=CC=C3)O2
CC(CCNC(=O)C1=CC=CC([N+1](=O)[O-1])=C1)N2CCC=3[NH1]C=NC=3C2
O=C(CCCCCCC1=CC=CC=C1)C2=NC(C3=CC=CC=C3)=NO2
CN1C=NC=C1C(N)(C2=CC=C(Cl)C=C2)C3=CC=C4C(=C3)N(C(=O)C5CNCC5)CCO4
N#CC(=CC1=CN=C(NC2=CC=C(F)C(Cl)=C2)S1)C(=O)C3=CC=CC=C3
C12OC=CC=C2NCCN1CCCC3OC=CC=CC=4C(=O)C(C5=CC=CC=C5)=COC3=4
NCCNC(=O)C1=CC=C(C2=CC3=C(NC=C3C=CC4=NC(N)=NN4C5=CC(Cl)=C(Cl)C=C5Cl)C=C2)C=C1
CNC1=CC=CC(F)=C1C=2ON=CC=2C(=O)N3CCCC3CNS(=O)(=O)C4=CC=CC(F)=C4
COCC=1C(C2=NC=C[NH1]2)=NN(C)C=1C
COC1=CC(O)=CC=C1C=C2C=C(OC)C(=O)C=C2
C1OC=CC=CC1C(=O)NC=CC=CN=C(N2CCCC2)C3=NC=CN3C(C4=CC=C(Cl)C=C4)C=C
NC1=NN=C2N1C3=CC=CC=C3OC2C4=CC=CC=C4
C=CCOC1=CC=C(CC(NC(=O)OC(C)(C)C)C2=NOC(CCCCC3=CC=CC=C3)=N2)C=C1
O=CN=CN(C1=CC=C(F)C=C1)C2=CC=C(C3=CN=CS3)C=C2C=O
COC1=CC=C2N=C(CNC3C(OC4=CC=C(F)C=C4)CCCC3)SC2=C1
CC(=O)CC(C(=O)O)C1=CC=C(Br)C=C1
COC=CN=C(C(=O)C(CC(=O)O)NC(=O)C1=CC=CC(NC2=CC=C3[NH1]C=CC3=C2)=C1NC)N
COC1=CC=CC=C1N2CCN(CC(O)CNS(=O)(=O)C3=CC=C(N4C=CC=N4)C=C3)CC2
CC(C)(C)NC(=O)C1CN(C2CC3=CC=CC=C3CN2C)CC1CCO
COC1=CC(Cl)=CC(C=C2C=C(C)CCC2(C)C)=C1
O=C(O)CCC1=CN(C2=CC=CC=C2)N=N1
CCC1(O)C(=O)OCC2=C1C=C3N(C2=O)CC4=CC5=CC(OCCCNC(=O)OCC6=CC=CC=C6)=CC=C5N=C43
O=C1C(=CC2=CC=CC=C2)C(C3=CC=CC=C3)N4N=NN=C4N1CN5CCN(C6=CC=C(Cl)C=C6)CC5
CCC(=O)N1C(=O)C2CC3=C([NH1]C4=CC=CC=C34)CN2C1=O
CCCCCCC(=O)NC(=S)NC1=CC=CC(C(F)(F)F)=C1Cl
CC(C1=NN=C(C(C)(C)C)O1)N2CCC(CCC(=O)NCCN3CCOCC3)CC2
CC(C1=CC=CC=C1)N2CCC(O)(C3=CC=C(C=CC(=O)NO)C=C3)CC2
N1=C(N)C=CC=CC1NC(=O)CC2C(=O)N(CCC3=CC=C(Cl)C=C3)C(=O)CN2CCC4=CC=C(C(=O)N5CCCCC5)C=C4C
CC1=CC(C)=NC(SCC(=O)N2CCC(C)CC2)=N1
CCC1=CC=C(C(=O)N2CCOC2C3=CC=C(N(C)C)C=C3)S1
CCN(CC)CNC(=O)C1=NC(S(=O)(=O)C2=CC=CC=C2)=CN1C3=CC=CC=C3S=O
CSC1=NN=C2C=CC(C3=CC=C(NC(=S)NC(=O)C4=C(F)C=CC=C4F)C=C3)=CN12
CCC(CC)C(NC(=O)C1CC(S(=O)(=O)C=CC2=CC=C(C(F)(F)F)C=C2)CCN1)C(=O)NC3=C(Cl)C=CC=C3Cl
O=C1CSC(=O)N1CC2=NC(C3=CC=CC=C3)=NO2
COC(=O)N(C)C1CCN(C=C2N=CC3=CC(N4CCC5(CC4)CC5)=NC(N)=C3C2=O)C1
CCCN1C=C[N+1](C=C2C(C(=O)NC3=CC=C4C(C(F)(F)F)=CC(C5=CC=CC(N(C)C)=C5)=NC4=C3)=CC=N2)=C1
CC1=NN(C2CCCCC2)C=3SC(C(=O)NC4=CC=C(S(=O)(=O)N5CCCC5)C=C4)=CC1=3
CC(NC(=O)CCC1=NC(=O)C2=CC=CC=C2[NH1]1)C3=CC=CC=C3
COC1=CC=CC(CCN(C)CCOC2=CC(OC)=CC=C2C3=CC=CC=C3)=C1
CCCN1C(=O)C=2N=C(C3=CC=C(OCC(=O)N4CCN(C5=CC=CC=C5)CC4)C=C3)[NH1]C=2N(CCC)C1=O
CC1COC(C2=CC=C(C(=O)NC=3C=C(C)ON=3)C=C2)=N1
NS(=O)(=O)C=CC=C(N=C(Cl)CO)Cl
O=C1[NH1]C2=C(O)C=CC(C=CNC(=O)C3=CC=C4C(=C3)OCCO4)=C2S1
NC(=O)CN(CC1(O)C(N)CC2=CC=CC=C21)C3CCC4(CCC5=CC=CC=C54)CC3
CCCCCC[N+1]1C2CC3C(CC2)C(OC(=O)C(OC)C4=CC=CC=C4)C3CC1C(=O)OC
CC1=CC=C(C(=O)N2CCCC(C3=CC=NC=C3)C2)C=C1NC4=NC=CC(C5=CC=CN=C5)=N4
CCCCN1N=CC=C1NC2=NC=3C(=O)N(C)C(=O)N(C)C=3[NH1]2
CCCCNC(=O)C1=CC=C(NC(=S)NC(=O)C=2C(C)=NN(C)C=2C)C=C1
CC(C)CCCC(C)CC1CCC2C3C=CC4C(OC5OC(CO)C(OC6OC(CO)C(O)C(O)C6O)C(O)C5)OCCC4(C)C3CCC12C
O=C(NCC1CCNCC1)C2=CC=C(OCC3=CC=CC=C3)N=C2
O=C(C=CC1=CC=C(NC23CC4CC(CC(O)(C4)C2)C3)C=C1N)O
CCCCN1N=C(NC(=O)C2CCCCC2)C=C1CCOCC
CCCNCCCCC1=C(C)C(C2=CC=C(C(C)(C)C)C=C2)OC1=O
CS(=O)(=O)N(CCNCCC1=CC=CC=C12)C=CC=C(NC3=C4C=CC=CC4=NC5=CC([N+1](=O)[O-1])=CC=C35)C=C2
O=C(C1=CC=C(N2C=C(COC3=CC=CC=C3)N=N2)C(O)=C1)N4CCN(C5=NC=CC=N5)CC4
C1=CC=C(CC2=NC=CC3=CC=CC=C23)C=C1
CC1=CC=C(C(=O)NC2=CC=NC=C2)C=C1S(=O)(=O)NCC3=CC=C(F)C=C3
OCCCC1=NC(C2=CC=C(F)C=C2)=NO1
NC(=O)NC(=O)C1=CC=C(C2=CC=CC(Cl)=C2)C=C1
CC(=O)CC1=NC=CN=C1N2CCN(C3=NC=CC=C3C(F)(F)F)CC2
COC=CC=NC=1C(C(=O)O)=CN(C2CC2)C(=O)C=1
NC1=CC(=O)[NH1]C2=CC=C(S(=O)(=O)N3CCCC3)C=C12
C1C=CC=C(C2=CC(C(=O)NC3=CC=CC(C(F)(F)F)=C3)=CC=C2COC4=CC=CC=C4C)C1C
NC(=O)C1=CC=C(NC(=O)C2CC(=O)N(C3=CC=CC=C3)C2)C=C1
CC(C)CCOC(=O)N1CCN(C(=O)C(CC2=CC=CC(C(=N)N)=C2)NS(=O)(=O)NCC3=CC=CC(OCC(C)C)=C3)CC1
C1OC=CC=C(N=NC2=C(C)N(C3CNS(=O)(=O)CCN4CCOCC4)C=CC=CC=C23)C1
NC(=O)CN1C2=CC=CC=C2C3=CN=C(NC4=CC=C(OCCN5CCCC5)C=C4)N=C31
CC1=NC(C(C)NC(=O)C2=CC=CS2)=NO1
CC1CN(C(C2=CC=C(F)C=C2)C3=CC(C(=O)NC4CC4)=CC=C3OCC(N)=O)CC(C)O1
CC1=NN(C2=CC=CC=C2)C(N)=C1CC(=O)NC34CC5CC(C3)CC(C6=CC=CC=C6)(C5)C4
C=CCN1C(=O)C(=CC2=CC=CS2)SC1=S
C1=CC=C(C2(CCOCC3=CC=CC=C3OC2C4CNC4)OCCO)O1
C1C(=O)NCCC1C2=CC(C3=CC=CN=C3F)=CC=C4C(=O)N(C5=CC=C(C(C)(C)C)C=N5)C(O)=CC4=N2
CCCCOC=C1C=C(C(=O)N(N=CC2=C[NH1]C3=CC=CC=C23)C4=CC=CC=C4)C=C1
CC(C)N1C(=O)C(C=2C3=CN(N=2)C(C4=CC=CC=C4)CC(=O)N3C5=CC=CC=C5)=NC6=CC=CC=C61
CCCCC(NS(=O)(=O)C1=CC=C(CC)C=C1)C(=O)NC(CC(=O)O)C(=O)COC(=O)C2=C(F)C=CC=C2F
CC1=CC=C(C=2[NH1]N=C(N)C=2C3=NC4=CC=CC=C4S3)C(C)=C1
CCN(CC)CCOC=CC=CNC(=O)N(C)CCN(C)C(=O)NC1=CC=CC=C1[N+1](=O)[O-1]
O=CCCCCC1CCCNCCNC2=CC3=C(C=C21)OCO3
CC1=CC=CC(C)=C1NC(C)=CC(=O)C2=CC=CN=C2
C1=CC=C(C2=CC(N3CCCC3)=NC(N4CCOCC4)=N2)C=C1
CCCCOC(=O)NS(=O)(=O)C=1SC(CC(C)C)=CC=1C2=CC=C(CNC(C)=O)C=C2
CC1=CC2=C(C=C1C)[N+1]([O-1])=C(C(N)=O)C(N)=[N+1]2[O-1]
CC(C)(C)NCC(O)C1=CC(=O)OC2=CC(O)=CC=C12
COC(=O)C=1SC2=NC=NC(NC(C)CC3=CC=CC=C3)=C2C=1C4=CC=CC=C4
C1=CC=C(CC2=NC(C3=CC=CN=C3)=N[NH1]2)C=C1
CN1C(C=CC(=O)C2=CC=CC=C2)=CC3=CC(Br)=CC=C31
CC(NCC1=CC=C(Cl)C(Cl)=C1)C2=CC(C(F)(F)F)=CC=C2NS(=O)(=O)C3=CC=CC(Cl)=C3
O=C(CCC1=CC=C(I)C=C1)NC=2SC=C(C3=CC=CC=C3)C=2C(=O)OCC#CCO
ClC1=CC=C(CC2NCC3=CC=CC=C3NC2=S)C=C1Cl
CCOC(=O)N1CCC(NC(=O)C2(C)CCC3=CC=CC=C3O2)CC1
COC1=CC(OC2OCC(O)C(O)C2OC(=O)C3=CC=C(F)C=C3)=CC=C(C4=CC=CC=C4[N+1](=O)[O-1])C5OC=C(OC)C=CC=C5C(=O)CC(O)=C1OC
O=CC1=C(O)C=CC=C1C(C2=CC=C(OCCN3CCOCC3)C=C2)=CC4=CC(O)=CC(O)=C4
CCCCN1C(=O)C(=CNCC(=O)O)C(=O)C2=CC=CC=C21
C1=CC=C(OC(CCN2C=CN=C2)C3=CC=C4C(=C3)OCO4)C=C1
COC1=CC(CN2CCC3(CC2)CC(=O)C4=CC=CC=C43)=CC(OC)=C1OC
CC(C)NC(=O)C1=CC=C(C(=CC23CC4CC(CC(C4)C2)C3)C5=CC=C(CO)C=C5O)C=C1
CC(C)(C)C(NC(=O)COCC1=CC=CC=C1)C(=O)NC(CC2CCCCC2)C(O)C(NCC(O)C=3C=COC=3)C(=O)NC4C5=CC=CC=C5CC4O
COC1=CC(N2CCC3=C([NH1]C4=CC=CC=C34)C2=O)=CC=C1C5=C6N=C(N)[NH1]C(=O)C6=CC=C5CN7C(=O)C8=CC=CC=C8C7=O
O=C(COC1CCCCC1Cl)NC2=NC(C3=CC=CC(F)=C3)=CS2
CCCCCCCCCCCCCCCCCC(=O)OCC(COC1OC(CO)C(O)C(O)C1O)OC(=O)CCCCCCCCCCCCCCCCC
CC(NC(=O)C=CC1=CC=C(Cl)C=C1)C2CCC3C4CC=C5CC(O)CCC5(C)C4CCC23C
COC1=CC2=C(C(C(=O)O)=C1)C3CCCC(C2)C3C
N=C(NN=CC1=CC=CN=C1)SC2CC3=CC=CC=C3C2=NO
CC1=CC=C(C2=CN=CC(NC3=CC=C(C)C=N3)=C2)C=C1
CCCCC(C)(O1)CC2=C(CC(C)(C)CC2=O)N(CCC)C(=N)C1C#N
C1NCCC(COC=CC=C(C(=O)NC2=N[NH1]C3=C2CN(C(=O)NC4CCN(C5CCN(C)CC5)CC4)C3C)CC=C)CC1
CC1=CC=C(C(N)CC(=O)O)C=C1
O=C1CC(C2=CC=CC=C2F)C(=O)N1CN3CCN(C4=CC=CC(Cl)=C4)CC3
COC1=CC=CC=C1C(=O)NC(CCSC)C(=O)NCC2=CC=CC=C2
CN(C)CCNC1=NC=CC=C1NC(=NC2=CC=C(N(C)C)C=C2)N(C)C
CC1=CC=NC(NC(=S)NC2=CC=C(Cl)C=C2)=C1
CCOC(=O)C1=NC(NC(C)=O)=NC2=CC=C(OC)C=C12
C1C=CC=CC1CN2CCC3(CC2)C(=O)NCN3C4=CC=CC(C5=CC=CC(Cl)=C5)=C4N
CCCCCCCCCCCCCCCC1=CC=CC(O)=C1C(=O)O
CCCNC1=CC=C(C=CC(=O)C=CC2=CC=C(O)C=C2)C=C1
CC(C)C(NC(=O)COC(=O)CN1C(=O)C(C)(C)SC1(C)C)C(=O)NCC2=CC=CC=C2
C1=CC=C(C=CC=C(NC2=NC(CN3CCCCC3)=NC4=C2N=C(C5=NC=C(Cl)C=N5)N4CC)CC)C1
CC1NC2=NC=CC=C2C(=S)N1O
CN(C)C1=CC=CC=C1C2=CCN(C(=S)NC3=CC(Cl)=CC=C3N4CCOCC4)CC2
CCCC(=O)CC(=O)N(C1=CC=C(OC)C=C1)C(C(=O)OCC)C(C)C
OC(C1=CC=C(C(F)(F)F)C=C1)C2=NC(C3=CC=CC=C3)=C[NH1]2
C=C1C=C(CN2N=NN=C2NC3CCN(C4=NC=C(CCC)S4)CC3)C=C1
CC(C)(C)NCC(O)C1=CC=C(O)C(NS(C)(=O)=O)=C1
OCCSC1=NN=C(NC2=CC=C(F)C(Cl)=C2)S1
CCN(CC)C1=CC=C(C=C2OC(=O)C(C3=C(Cl)C=CC=C3Cl)=C2Cl)C(OC)=C1
C1OC=CC=C(N2N=C(C3=NN=C(SCC(=O)O)N3C4CCC4)C5=CC=CC=C52)C1
O=NCC1=CC=CC=C1C2=CC=CC=C2
CC(C)C1=CC=C2C=CC=C(CCN=C(NC#N)N3CCC4=CC=CC=C4C3)C2=C1
O=C(C1=CC2=C(S1)C3=CC=CC=C3SS2(=O)=O)N4CCN(CC5=CC=C6C(=C5)OCO6)CC4
C1CCNC2=C1C=CC=C2S(=O)(=O)NC(CCCN=C(N)N)C(=O)N3CCC(CCF)CC3C
COC1=CC=C(C(=O)NNC(=O)C2=CC=CC(S(=O)(=O)N3CCCC3)=C2)C(OC)=C1
COC1=CC=C(C(=O)ON=CCN(C)CCOC)C=C1
COC=C1C=C(C(O)CNC2CC(C=C(C3=CC=CC(O)=C3)OC(=O)CC)=NCC2)C=C1
O=C(O)C(CC1=CC=C(O)C(O)=C1)NC(=O)C2CC3=CC=CC(O)=C3CN2C(=O)C=CC4=CC=C(Cl)C(Cl)=C4
CCCCCCCCCNC(=O)OCC(C)N(CCCOC1=CC=C(CCCCCCC)C=C1)C(=O)OC
CCC(SC(=N)NC1=CC=CC=C1[N+1](=O)[O-1])C(=O)NC2=CC=CC=C2C(F)(F)F
N#CC1=CC=C(SNC(=S)NC2=CC=CC(Cl)=C2)C=C1
C1SC=NC=C1CC(C)(C)NC=2N=C3N=C(C)C=C(C)N3N=2
N=C(N)C1=CC=C2N=C(C3=CC=C(C4=CN=C(C5=CC=CC=C5)N=C4)C=C3)[NH1]C2=C1
CC=C(C)C(=O)OC(CC=C(C)C)C1=CC(=O)C2=C(O)C=CC(O)=C2C1=O
O=C(CN1CCC(N2N=NC3=C(C(F)F)C=CC=C3C2=O)CC1)NC4=CC=C(C(=O)O)C=C4
CCN1CCN(S(=O)(=O)C2=CC=C(OC)C([N+1](=O)[O-1])=C2)CC1
CC1=CC=CN=C1CN(CC2=NC3=CC([N+1](=O)[O-1])=CC=C3[NH1]2)C(=O)C4=CC=CC5=CC=CC=C45
CC1=CC=C(C(=O)OCC(=O)NC2=CC=C3C(=C2)C(O)(C(F)(F)F)C(=O)N3)O1
O=C(O1)CCN(CC=2N=C(N3CCCC3)OC=2F)C=4SC=CC=41
CC1=CC(Cl)=CC=C1CC(O)CN2C=NC3=CC=CC=C32
CC(C)CC(CO)NC1=NC(C(C)C)=NC2=C1N=NN2C3=C(Cl)C=C(C(F)(F)F)C=C3Cl
O=C(NC1CC1)C2=CC=C(Cl)C=C2S
CC1=NC(N)=NC2=C1CN(C=3C=C(C4CC4)[NH1]N=3)CC2
O=C1C=C(C(O)C2=CC=CC=C2)CC(C3=CC=C(F)C=C3)C1
O=C(CSC1=NN=C(C2=CC=C(F)C=C2)C(C3=CC=CC=C3)=N1)N=CC4=CC=CC=C4O
CC(=O)N1CCC2=C(C(C3=CC=CC=C3)=NN2C4=CC=CC=C4C)C1
COCC=CC(NC(C)=O)C(=O)NC(C)C(=O)C(CC1=CC=CC=C1)NC(=O)C(CC(N)=O)NC(=O)OCC2=CC=CC=C2
O=C(O)COC=C1C=CC(C2CCN(C3CCC(O)(C4=NC5=CC(C(F)(F)F)=CC=C5[NH1]4)CC3)CC2)=C1
CCCCOC(=O)NS(=O)(=O)C=1SC(CC(C)C)=CC=1C2=CC=C(CN(C)C(=O)CN3N=NN=C3C)C=C2
O=C(O)C1=CN(CC2C(F)CN2C(=O)C3C4CC5C3CCN5C6=NC7=C(C(O)=C64)CCCC7)C8=CC=CC=C81
CC1CN(C(C)CO)C(=O)C2=C(C3=CC=CC=C3N2C)C4=CC=CC=C4COC1CN(C)S(=O)(=O)C5=CC=CC(C(F)(F)F)=C5
CCS(=O)(=O)NC=C1C=C(OC)C(NC2=CC=C(C3=CC(OC)=C(OC)C=C3OC)N=N2)=C1
CC1=CC=CC=2C=C(CN(CC3=CC=CO3)C(=O)CCC(=O)NC4=NC=CS4)C(=O)[NH1]C1=2
CCCOC1=CC=CC=C1C2=NC(=O)C(O)=N[NH1]2
O=C(NC1=CC(Cl)=C(O)C=C1O)C2=CC=CC(C(F)(F)F)=C2
CC(=NNC1=CC=C(S(N)(=O)=O)C=C1C)C2=CC=CC(C(C)(C)C)=C2
COCCN(C(=O)C1CC1C2=CC=CC=C2)C3=CC=CC=C3
CC1=CC=CC=C1S(=O)(=O)C2=CC=C(C(=O)N(CO)C3=CC=CC=C3)C=C2
CC1(C)OC(=O)NC2=CC=C(C3=CC=C(C#N)O3)C=C21
CC(C)CC(O)C1CCN(C2=NC=C(N)C=C2C3=NC(C(C)C)=NO3)C1
CCN1C=C(I)C(C(=O)NCC2=CC=C3C(=C2)OCCCO3)=N1
COC=C1C(C=C2CCCCCC3C=CCC4(C2)C3N5C(=NCC5CCC)CN4)=CC(OC)=C1OC
ClC1=CC=C(CCNC2=NC=C(Br)C(Br)=C2Br)C=C1
CN1C=C(C(=O)O)C(=O)C2=CC(F)=C(N3CCC(N)C3)C=C21
OC(CNCCC12CC1CCC2(O)C3=CC4=CC(OCCN5CCCC5)=CC=C4N3CC6=CC=CC=C6)C7=CC=CC=C7
CC1=CC=C(C(=O)N2CCCC3(CCN(CC(=O)N(C)C)C3)C2)S1
NC(CC1=CC=CC2=CC=CC=C12)C(=O)O
CC1=C(C(=O)NC(C)C2=NN=C(C)O2)SC(NC(=O)C3=CC=CN3C)=C1[N+1](=O)[O-1]
CN(C)C1=CC=C2C(C(=O)NCC(=O)O)=CC(=O)OC2=C1
CC1=CC=C(N2N=CC3=C2C4=CC(C(N)=O)=CC=C4NC(=O)C3)C(Br)=C1
C1OC=CC=CC1CN2C(CO)=NC3=C(C)C=C(C)N=C32
O=C(NC(=S)NC1=CC=C(Br)C=C1)C2=NC(C3CC3)=CC=C2F
O=COC(=CCNC1=NC=2C(=S)N=C(I)[NH1]C=2C1=O)COC(=O)CC3=CC=CC=C3COC(=O)C4=CC=CC=C4
CN(C)C1=CC=CC=C1C2CNN=C2C3=CC=C(Cl)C=C3
CCOC(=O)C1C(C2=CC=C(Cl)C=C2)NC(C3=CC=CC=C3)C(C(=O)OC)(C1)CC(=O)OC
CCOC1=CC2=C(C=C1C(C3=CC=CC=C3)=NCCCS(=O)(=O)O)OCO2
CCN1C=CN=C1C(C#N)N=CC2=CC=CC=C2C
CC(NC(C)(C)C)C(=O)NC1CCC2=CC=CC=C2N(CC3=CC=C(C4=CC=CC=C4C=5N=N[NH1]N=5)C=C3)C1=O
COC1=CC(CCC2=CC=CC=C2)=CC3=C1OCCC3C4C5C(C)C(O)C(O)C(C)(C)C5CCC4C
C1CNC(=O)COC(N2C=NC=3C(=O)N=C(N)[NH1]C=32)C(O)C1O
C=C(C)CC1CC(C)(O)C2C=C1C(O)C3=CC=4OC(C(C)C)=CC(=O)C=4C(O)=C32
CC(=O)NCC1C=CC=C(N(C(=O)COC2=CC=C(Cl)C=C2)C3CCN(CC4CC4)CC3C)C1
O=C1NC(=O)C(C2=CC=C(Br)C=C2)=C1NC3=CC=C(F)C=C3
COC1=CC=C(CNC(=O)C=C(C)N(C)N(C)C)C=C1OC
CC(C)C=CC(O)C(C)(O1)CCC2C3CCC4=CC(=O)CCC4(C)C3(Br)C(O)CC21C
CC(=O)NCC1=NC(SCC2=CC=C(C3=CC=C(C(F)(F)F)C=C3)C=C2)=CC=C1C(F)(F)F
COCC1=C(C)C(O)(CC(C)C)C(O)CC1(C2)CC=CC(C)C3(O)CC(C(=O)O)=CCC23C
CN(C)CC1CN(S(=O)(=O)C2=CC=CC=C2)CCO1
CN1C(=N)NC(CC(=O)C2=CC=CC=C2)(C3=CC=CC(C4=CC=CC=C4)=C3)C1=O
CC1=C(NC(=O)C2=CC=C(OC3=CC=C(C)C(C)=C3)N=C2)C(=O)N(C4=CC=CC=C4)N1C
OC1=CC2=C(C=C1Cl)CC(C(F)F)NC2=O
CC1=C(C2=CC=CC=C2)[NH1]C3=CC(C4=CCN(C)CC4)=CC=C3C1=O
COC1=CC=CC=C1CSC2=NC3=CC=CC=C3C(=O)N2CCCCCCCN4C(=O)C5=CC=CC=C5C4=O
O=S(=O)(NCCCNCCNC(=O)CN1C=NC=N1)C2=CC=C3C=CC=CC3=C2
OCC1CN(CC2=CC=CC=C2)CC(N3C=NC4=C(NC5CC5)N=CN=C43)O1
COC1=C(O)C=CC=C1CCC(=O)C2=CC=CC=C2C=O
NCC1(C2=CC=CC=C2)CCN(CCCCOC3=CC=CN=C3)CC1
CC1NC2=CC=CC=C2C(=O)N1C3=CC=CC=C3C
N=C(N)NCCCCC(N)C(=O)NC1=CC=C(NC(=O)NC(CC2=CC=CC=C2)C(N)=O)C=C1C(=O)NC(CC3=CC=CC=C3)C(=O)NC(CC4=CC=C(N)C=C4)C(=O)NCC5=CC=CC=C5
FC1=CC=C(CN2CCCCCC2N(CC3=CC=C(F)C=C3)C)C(F)=C1
CC1=CC=C(CCN2CC(N3CCC(C(=O)NC4=CC=CC=C4C#N)CC3)CC2)C=C1
OC1=CC=CC=C1C=CC2=CC=CC=C2
OC1=CC=C2C(=C1)C(CCNCCC3=CC=CC=C3)CC2
CCC(CC(=O)NO)S(=O)(=O)C1=CC=C(C)C=C1
C12=C(Br)C(=O)NC=CC=CC2C=NOC1(C(=O)NCCCN3CCCC3)C=4C(=O)N=C(N)[NH1]C=4OC
CC1CCCCN1CC(O)COC2=CC=C3N=CC(=O)N(CC4CCCO4)C3=C2
CC1=C(C(=O)C2=C(O)C(=O)N(CCN(C)C)C2C3=CN(C)C4=C(C#N)C=CC=C34)C=NN1C5=CC=CC=C5
CCN(CC)C(=O)C1=CC=C(C(=CC2CCC(C)N2CCCC3=CC=CC=C3)C4=CC=C(O)C=C4)C=C1
COC(=O)CCC(=O)NC1=CC=C(NC(=O)C2=CC=CO2)C=C1
CC(=O)NC(CCCN=C(N)N)C(=O)NC(CC1=C[NH1]C2=CC=CC=C12)C(=O)NC(CC3=CC=CC=C3)C(=O)NC(C=CC(=O)NC(C)C(=O)NCC(=O)O)C(C)CC
CC1=CC(C)=NC(N=C(NC2=NC3=CC=CC=C3S2)NC(=O)C4=CC=CC=C4O)=C1
CC(C)CC(CC1NC(=O)NC1=O)NC(=O)C2CCCN2C(=O)C(N)CC3=CC=C(O)C=C3
CC=C1C(C)=CC(CC(C(=O)N2CCN(C3=CC(C(F)(F)F)=CC(C(F)(F)F)=N3)CC24)CO4)=C1
CCCCCCOCSS(N)(=O)=O
N=C(NO)C1=CC2=C(S1)CCN2C(=O)C3=CC4=CC=CC=C4[NH1]3
C=CC1(C)CC(OC(=O)CNC2=CC=C(OC)C=C2)C3(C)C(C)CCC4(CCC(=O)C43)C(C)C1O
CC1=CC=CC2=C1C(=O)N(OS(=O)(=O)C3=CC=C(C)C=C3)C2C4=CC=C(Br)C=C4
COC1=CC=CC=C1NC(=O)C2=CC(S(=O)(=O)N3CCC(C)C3)=CC=C2Cl
CCCCCC(=O)C1=C(O)C=COC(C(C)(C)C)=CC(=O)C=C1O
CCC1=CC(C(=O)C2=CC=C(F)C=C2)=CC=C1OCC(O)CNC(C)C
CCC(CC)(CCCCNCC1=CC=C2C(=C1)NC(=O)C2)C3=CC=CC=C3
CCC1=C(C)C(C(=O)C2=CC=CC=C2)=C(O)C(CC=C(C)C)=C1O
COC(=O)C1CC2=CC(C#CC3=CC=CC=C3)=CC=C2CN1C(=O)C(C4=CC=C(Cl)C=C4)C5=CC=CC=C5
CC(C(=O)NC1CN(C2=CC=C(F)C=C2)N=C1C3=CC=C(Cl)C=C3)N4CCN(C5=CN=CC=N5)CC4
CCOC1=CC=CC=C1N2CCN(CCCCNC(=O)C3=NSC4=C3CCCC4=O)CC2
COC1=CC(Br)=CC=C1C(=O)NC2=CC(C(=O)N3CCN(C)CC3)=CC=C2N4CCOCC4
CCC1=NN=C(SCC(=O)N(C)C2CCN(C)CC2)N1CC
O=C(C[N+1]=1C=CC(C#CC2=CC=CC3=NON=C23)=CC=1)C4=CC=CS4
NC1=NC(=O)C=2N=CN(C3OC(COP(=O)(O)C(=O)O)C(O)C3O)C=2[NH1]1
O=C(NC1=CC=C2C(=C1)CCO2)C3=CC(S(=O)(=O)N4CCC5=CC=CC=C54)=CC=C3F
CCCC1=C(OCC2=CC=C(C(=O)O)C=C2)C=CC=3C=CSC1=3
ClC1=CC=C(C2=CSC(=NN3CCCC3=S)N2C4=CC=C(Cl)C=C4Cl)C=C1
O=C(COC1=CC=C(Cl)C=C1)NCC(C2=CC=CS2)S(=O)(=O)C3=CC=CC=C3
O=C1C(C2=CC=C3N=CC=CC3=C2)=CC=CN1C(CN4N=CC=N4)C5=CC=CC=C5
CC(C)CCCCC1CC(=O)C2=CC(O)=CC=C2O1
CC(=O)NC(COP(=O)(O)O)C(=O)NC(CC(C)C)C(=O)NC(CC1=C[NH1]C2=CC=CC=C12)C(=O)NC(CC3=C[NH1]C4=CC=CC=C34)NC(=O)OC(C)(C)C
CC1(C)SC(NCCCOC(N)=O)=NC1C(=O)O
O=C1C2=CN(C3=CC=C(CO)C=C3)N=C2C4=CC=CC=C4N1O
O=C(CC1=CC=CC=C1)NC2=CC=C3C(=C2)OCC(NS(=O)(=O)C4=CC=C(Cl)C=C4)C3
N=C1SC=CN1CCNCC2=CC=C(F)C=C2
COC=CC=C(C(O)C1=NC(C2=CC=C3C=CC=CC3=C2)=CS1C)C
CCC(C)C(NC(=O)C1CCCCC1)C(=O)NC(CCCCCSSN2CCCC2C)(O)NCC(N)=O
COC=CC=C(NC(=O)C1=CC=C(N2C(=O)C3CC=CCC3C2=O)C1)C=C
COC1=CC(OC)=C(CNCC(O)C(CC2=CC=C3C(=C2)OCO3)NC4COCCC4CN5CCOCC5)C(OC)=C1
COC1=CC=C(CNC(=O)C2=CC(C3CC3)=NC4=C2C(C)=NN4C5=CC=CC=C5C)C=C1
CCOC(=O)C1=C(C2=CC=CC=C2)NC(=O)NC1C3=COC4=CC=CC=C4C3=O
O=C(NC1=CN2N=CN=C(NC3CC3)C2=C1)C4=CC=CC(F)=C4
CNC(=O)C1=NN(C)C=C1C=2CC3=C(C4=CC(F)=CC=C4N3CC)OC(=O)N(C5CCCC5)C=2
O=C(NCCCN1CCOCC1)C2=CSC(NC(=O)C3=COCCO3)=N2
BrC1=CC=C2[NH1]C(C3=CC=CN=C3)=NC2=C1
CN1C(C(=O)NCC2CCN(CC(N)=O)CC2)=CC=3C(=O)N(C)C4=CC=CC=C4C=31
CC(C)(C)OC(=O)NC1CC(=O)N(S(=O)(=O)C2=CC=C(C(C)(C)C)C=C2)C1
COC1=CC=C(CCN(C(C)=O)C2=CC(OC)=C(NC(=O)NC(C)C)C=C2NC(C)=O)C=C1OC
CN(N=O)C1=CC=C(CC2=CC=C(Br)C=C2)C=C1
CC1=NC2=C([NH1]1)CCC(C)N(C(=O)C3=CC=C(SC4=NC=CC=N4)N=C3)C2
CC1=NOC(C)=C1CC2CCCN2CC(=O)NC3CC4CCC(C3)N4CC5=CC=C(C6=CC=C(C(F)(F)F)C=C6)C=C5
O=C(CC1=CC=C(Br)C=C1)NN
CC(C)CC12CC(CN1)C3=CC=CC4=C3N2C(=O)C5=CC=C(F)C=C54
NC(=O)C1=CC=C(NC2=CC(Cl)=CC=C2SC3=CC=C(Cl)C=C3F)N=C1
COC1=CC=CC=C1N2CCN(C(=O)C3=CC4=CC=CC=C4S3)CC2
CC(=O)NC1=CC=C(S(=O)(=O)NNC(=O)C2=CC=CC(O)=C2)C=C1
C=C(C1=CC=CC=C12)CC3CC(CC(C(=O)OCC)(C3)C2)C
CC1=CC=CC=2C=C(CSC3=NC(=O)C4=C([NH1]3)CCCCC4)C(=O)[NH1]C1=2
CCCNC(=O)CN1CCN(C(=O)C2=CC=CO2)CC1
O=C(C=CC1=CC=CC=C1)NN=CC2=CC(Br)=C(O)C(I)=C2
COC=CC=C(CC1C(=O)NN=C1N2N=C(C)C=C2CC)C
O=C(CCC1=CC=C(Cl)C(Cl)=C1)C2=C(O)C=C(O)C=C2O
CC1CN(C2=CC=C(S(=O)(=O)N3CCC4=CC=C(C(F)(F)F)C=C4C3)C=C2)C(CC)C(=O)N1
C1OC=C(C)C(=O)OC1C(C)C=C2CCC3C4COC5CCC(O)C(O)C5(C)C4CCC23CC
CCC1C2=CC=CC(C)=C2NC(=O)C1N3C(=O)N(C4=CC=CC=C4)C(=O)C5=CC=CC=C53
CC(CC1=CC=C(CCC2=NC3=CC=CC=C3S2)C=C1)NCC(O)C4=CC=CC(Cl)=C4
CN(C)C1=CC(N)=CC(C2=CC3=NC=C(N)C=C3C(NCCCN4C=CN=C4)=N2)=C1
CC1=NC2=CC=CC=C2N1CCCCOC=C3C=C(C4C(C#N)N(C(=O)C5=CC=C(Cl)C=C5)C4C)OC=C3
O=C(CNC(=O)C1=CC=CS1)NC2=CC=CC(Br)=C2F
CCC1=CC2=CC3=CC=CC=C3C=[N+1]2C1(C)C
CN1C(=O)[NH1]C2=NC=C(C3=CC=C(C4=CC=CC=C4)C=C3)C=C21
CC(C)CCNS(=O)(=O)N(C)CCC1CCN(CCC(=O)NCCC2=CC=CC=C2)CC1
CC=C(C)CCC(C(C)CCC1=CC=C(O)C(O)=C1)CC
CC1C=CC=CC(C2=CN=C(NC3=CC=C(C)C(CCCN(CCOC)C)=C3)N=C2)=C1
C1=CC(COC2=CC=C(SC3=NN=NN3C4CCCCC4)C=C2C)C=N1
CCCC1=CC(=O)N2N=C(N3CCC(C(N)=O)CC3)SC2=N1
COC1=CC(NC2=NC3=CC=CC=C3N=C2OC=4[NH1]C5=CC=CC=C5C=4C)=CC(OC)=C1OC
O=C(C=CC1=CC=CC=C1C(F)(F)F)C2=CC=C(OC(=O)C=CC3=CC=CC=C3)C=C2
N#CC1=CC=C2[NH1]C(CCN3C=NC=N3)=NC2=C1
C=C1C=C(C2(N3CCCCC3)CCN(CCC4=C[NH1]C5=CC=CC=C45)CC2)C=C1
CC(=O)N1N=C(C(=O)NC2=CC(Br)=CC=C2NC(=O)C3CCCN3C(=O)C(CC4=C[NH1]C=N4)NC(=O)OCC5=CC=CC(Br)=C5)OC1C6=CC=CC=C6
C1CN(CC)CCCN2C=C1C(SCC(=O)NC3=NN=C(CCSC)S3)=NC2=NCC
NC1=CC(OC2=CC=CC(NC(=O)C=3C(C4=CC=CC=C4)=CSC=3N)=C2)=CC=N1
CCCCN(CCCC)CC1=CC(C)=NC2=C1C=CC3=CC=CC=C32
CCN1CCN(C2=CC=C(Br)C=C2C(F)(F)F)CC1
O=C(C=C(O)NN=CC(C1=NC2=CC(F)=CC=C2O1)C=CC3CC3)C4=CC=CN=C4
CCCCCC(O)CCCCCCC(O)C1CCC(C(O)CCCCCCCCCC2=CC=CC=C2O)O1
O=C(NCC1=CC=C(Cl)C=C1)C2=NN3C(=C2O)C4CCCCC4CC3
O=[N+1]([O-1])C1=CC=CC=C1N2CCN(C3CN(CCCl)CCC3)CC2
CC1=CC(C)=C(S(=O)(=O)NC2=CC=CC(C=CC(=O)NO)=C2)C(C)=C1
CC1=CC(NCC2CCCCN2C)=NC3=CC=C(NC(=S)NC4=CC=C(Cl)C=C4)C=C13
O=S(=O)(NC1=NC=CS1)C2=CC=C(OCCC3CCN(CC4=CC=CC=C4)CC3)C=C2
CC(C)CNC(=O)CCC=1N=C(C2=CC=C(C#N)C=C2)OC=1C=3C=CSC=3
O=C(C1=CC(O)=CC=C1OCCO)NC2=CC=CC(C=C3SC(=O)NC3=O)=C2
CCOC(=O)C1CCN(CCCCC(=O)N2CC=3C=C([NH1]C=C(C#N)C(C4=CC=C(OC)C=C4)=CC=3)C2(C)C)CC1
CC(C(=O)O)N(CC1=CC=CC2=C1OCO2)S(=O)(=O)C3=CC=C(N)C=C3
OC1=CC(Br)=CC(C(F)(F)F)=C1
FC(F)(F)C1=CC=C(C2=NC(C3CC3)=NO2)C(NC4CCCC4)=C1
CCC(C1=CC=CC=C1)P(=O)(O)O
CC1=CC(NC(=O)C2=CC=CS2)=CC=C1Br
O=[N+1]([O-1])C1=CC=C(C2=NC=NC3=CC=C(C4=CC=CC(NC(=S)NC5=CC=C(F)C=C5)=C4)C=C23)C=C1
CN(C)C1=NC(Cl)=NC(N=O)=N1
CCN1C(C2=CC=CC=C2)=CC(C#N)=C1C3=CC=C(Cl)C=C3
O=CC(CC(=O)O)NC(=O)C1CCCN1C(=O)C(CC2=CC=C(O)C=C2)NC(=O)CC3=CC=CC=C3
NS(=O)(=O)C1=CC=C(N=NC2=C(F)C(F)=C(F)C(F)=C2C(C3=CC=C(OC(F)(F)C(F)(F)F)C=C3C)C4=CC(F)=CC=C4OC)C1
CC1C2C=3[NH1]C4=CC=CC=C4C=3CCN2C(=O)C(CC(=O)NCCCN5C=CN=C5)CC1C(=O)N6CCN(C(=O)C7CC7)CC6
CC(=O)C1=CC=CC(NC(=O)NC2CCC(C3CNCCC4(C5=CC=C(OC6=CC=C(C(C)=N)C=C6)C=C5C4)CC3)C2)=C1
O=C(NCC1CCOCC1)C2=CC=CN=C2N3CCN(C4=CC=CC(C(F)(F)F)=N4)CC3
CC1=CC=CC(C(=O)NCC(=O)CC2(CCCC2)CCCN)=N1
COC1=CC2=C(C=C1OC)C3=C(CC4=CC=CC=C4)C=NC(=O)N3CC2
CN(C)C(CNC(=O)C1=CC=CC=C1Cl)C2=CC=CC=N2
CC1=CC=CC=C1CNC(=O)CCC2=NN=CC3=CC(S(=O)(=O)N4CCOCC4)=CC=C23
O=C(C1=CC=C(N2C(=O)C3=CC=CC=C3C2=O)C=C1)N4CCCCCCC4
CC1=C(CCCCN2CCCC2C3=CC=CC=C3)OC4=CC=CC=C4C1=O
COC1=CC2=C(C=C1OC)C3=N[NH1]C(CN4CCN(CC5=CC=C(C)O5)CC4)=C3C2
CC1=CC(C#N)=CC=2N=C(C3=CC=C(C(=O)NC(C)C4=NN=C(NC(=O)C5=CC(Br)=C[NH1]5)S4)C=C3)OC1=2
COC=C(OC)C(OP(=O)(O)O)=CC(CC1=CC=C(OC2=CC=C(Cl)C=C2)C=C1)=[N+1](C)C=CC(=O)C3=CC=CC=C3
COCC(C)OC1=CC(F)=CC(C2=CC(C3=CC=C4N=C[NH1]C4=C3)=NC=N2)=C1
NC(=O)C1=CSCC2OC(COP(=O)(O)OP(=O)(O)OC3OC(CN4C=NC(=O)[NH1]C4=O)CC3O)C(O)C2ON1
COC1=CC=C(CCNC(=O)C2=CC(OC)=C(OC)C(OC)=C2)C=C1O
O=C(NCCCCCC1=C[NH1]C=N1)C2CCC(CN3C=C(C4=CC=CC=N4)N=N3)O2
O=C(NC1=CC=C(OC(F)(F)F)C=C1)C=2C=NC(=O)[NH1]C=2O
COC1=CC2=NC(NCCN(C)C)=NC(N)=C2C=C1OC
C1OC=CC=CC1C(C)NC2C(=O)N(C3=CN=C4C=CC=CC4=C3)CC2=O
CCC1=CC=C(N2C=CC=C(C(=O)N(C)CC3CCS(=O)(=O)C3)C2=O)C=C1
O=S(=O)(C1=CC=CC=C1)C(N2CCNCC2OCCC3CC3)C4=CC=CC=C4
COC1=C(CNC2CCN(CC3=CC=CC=C3Cl)C2=O)C=C(Br)C=C1NS(C)(=O)=O
CS(=O)(=O)NC1=CC=C(C(=O)NN=CC2=C(Cl)C=C(Cl)C=C2Cl)C=C1
CC1=NC=C(C2=CC(Cl)=CC(Cl)=C2)C(C3=CC=C(Cl)C=C3)=N1
CS1C=CC=C(NC(=O)CC2=CC=C(CN3C(=O)C4C5C=CC(C5)C4C3=O)C=C2C)C1
CC1=NOC(C)=C1CN(C)C(=O)C2=CC=CN=C2OC3=CC=CS3
O=C(NCCN1CCOCC1)C2=CC(=O)[NH1]C3=CC=CC=C23
C=CCNC1CC(N(C2=CC=CC=CC=CC=C2C)OC3=CC=CC(OC)=C3)CC1
ClC1=CC=CN=C1N2CCN(C3=CC=CC4=C3OCCO4)CC2
COC1=CC=C2C=CC=CC2=C1C(=O)NCCCCCCN3CCC4=CC(F)=CC=C4C3
CCCCCCCN(CCCCSC=CC#CCCC1CCCC2=CC(Br)=CC=C21)CCC3=CC=CC=C3
O=C(OC1CN2CCC1CC2)N3CCC4(CC3)OCCO4
CC1=CC=C(CN2C(CCC(=O)N3CC4CC(C3)C5=CC=CC(=O)N5C4)=NC6=CC=CC=C62)C1
NC(=O)C1=CC=C(N=NN2CCCCC2)C=C1
O=C(OCC1=CC=CC=C1)C=2N=CNC=2C(=O)[NH1]C(=O)C3=CC=CC(C4=CC(Cl)=CC(Cl)=C4)=C3
COC1=CC=CC(C=NNC(=O)C2=CC=CC(O)=C2)=C1O
CN(C)NC(=O)C1CCC2(C(=O)NC3=CC=CC=C3F)CCC4(C)C(CCC5C6(C)CCC(O)C(C)(C)C6CCC54C)C12
CCCCNC(=O)NS(=O)(=O)C1=CC=CC=C1C2=CC=C(C(C)NC(C)=O)C(F)=C2
CC(C)CN1CCC(CCCC2=CC=C3C(=C2)OCO3)CC1
NC1=CC=CC(OCC2=CC=C(C3=NC4=CC(Cl)=CC=C4[NH1]3)C=C2Cl)=C1
COC1=CC(NC(=O)CCC2=C(C3=CC=C(Cl)C=C3)C=CN=C2OCC4=CC=CC=C4)=CC(OC)=C1
COC1=CC=CC=C1N2C(SCC(=O)NC3=CC=C(C)C=C3C)=NC4=CC=CC=C4C2=O
COC1=CC=C(CCNC(=O)C2=CC=3SC=CC=3N2CC4=CC=CC=C4)C=C1OC
CC1OC=CC=C(C(=O)NC2C(=O)NC3=CC=CC=C3C2=O)C1F
CC1CN=C(NCC2=CSC(CC(N)=O)=N2)N1
CC(C)OC(=O)C(O)C(CC1CCCCC1)NC(=O)C(C)NC(=O)C(CC2=CC=CC=C2)NC(=O)OC(C)(C)C
O=C1CCN(CCCC2=CC=CC=C2)N1
O=C1NC2=CC=C([N+1](=O)[O-1])C=C2C1=C3NC4=CC=CC=C4C3=NO
N=C(NCCCC1=C[NH1]C=N1)NCCC2=NN=C(Cl)S2
COC1=CC=C(C=C1OC)C(C)CCN(CCC2=C[NH1]C3=CC=CC=C23)C
C1C(C(=O)O)C1(F)C(=O)NC2=CC=CC(Cl)=C2C(F)(F)F
CCC1=CC=C(NC(=O)NCC2=CC=C(C)O2)C=C1
CCCCCCCCCNC(=O)NC(CCCCN)C(=O)NC(CCCCN)C(=O)NC(CCCCN)C(=O)NC(CCCCN)C(N)=O
C=CCC1=CC(NC(=O)NC2=CC=CO2)=CC=C1OCC(O)CNC(C)C
CN1CCOC(C2=CC=C(N(C)C)C=C2)C1
CCC1=CC=C(C(=O)OCCN2CCCC2)C=C1
COC(=O)C(NC(=O)CC(C)(C)C)C1=CC=C(Cl)C(Cl)=C1
CC(=O)NC1=CC=C(N2C(=O)C3=CC=CC=C3C2=O)C=C1OCCC4=CC=CC=C4
CCC1NC2=NC=C(CC3=C(C)C=CC=C3C)C4=C2C(=O)N(C)C(=O)N41
COC1=CC=C2C(CCC3=CC(OC)=C(OC)C(OC)=C3Br)=C[NH1]C2=C1
CC=1N=C(NC2=CC=CC(Cl)=C2)N(O)C=1C
CC1=CC=CNC2CN(C=NC=3C=C(C)N(CC=4C=CSC=4)C(=O)C=32)CC1
CCOC(=O)C=CC1=CC=C2C(=C1)OC3=CC=CC(OC(C)=O)=C3O2
CC(C)CCC(C(=O)N1CCCC1C#N)N2CCC(=C3C4=CC=C(Cl)C=C4CCC5=CC(Br)=CN=C53)CC2
C1C=CC=CCC(=CC2=C(Cl)C=NN(CC3=CC=CC4=CC=CC=C34)C2=O)C5=CC=C6[NH1]N=CC6=C5N1
NCC1=CC=C(C=NCC2=CC=CC=C2)C=C1
CN1C(=O)N(C2=CC=CC=C2)C(=O)C13CCN(CC4=CC=CC(OC5=CC=C(Cl)C=C5)=C4)CC3
CC1=CC(=O)N(C)C(=O)N1C
CCC(=O)N(CC1CNCCN(CCCNC2=CC=NC3=CC(Cl)=CC=C23)C1C4)CC=CC=C4C
CC(=CCC1C(C)C(C=2C=COC=2)OC1)OCCCO
CC=1C=C(O)N(CC2CCCN2S(=O)(=O)C3=CC=CS3)C(=O)N=1
CCCCN(CCCC)CC1=CC(C(F)(F)F)=CC=C1NC(=O)NC2=CC=C(Cl)C=C2
CC(=NNC(=O)C1=CC=CC=C1)C2=CC=C(NC(=O)C3CCCC3)C=C2
CCCCCCCCC=CSC1COC(=O)N1O
CCN1C2=CC=CC=C2C3=CC(NC(=O)CC(C)(C)NC(C)=O)C=C31
CC1=CC=CC(NC(=O)C2CCC(=O)N(CC3=CC=C(C)C=C3)C2)=C1
N#CC1=CC=C(OC(=O)C2=CC=CC([N+1](=O)[O-1])=C2)C=C1
O=C1C(=CNC2=CC=CC=C2)C3=NC4=CC=CC=C4N=C3N1CC5=CC(Cl)=CC(Cl)=C5
CC1=NC2=CC3=C(C=C2[NH1]1)CCN(C4=NC=C(C5=CC=CC(N6C=CN=C6)=C5)C=N4)C3
CCCCNC(=O)C1=CC=C(NCC2=CC=CC=C2OC(C3=NN=N[NH1]3)CC)N=C1
O=C(NC1=C(Cl)C=C([N+1](=O)[O-1])C=C1Cl)C2=CC=C(COC3=CC=CC=C3F)C=C2
CC(C)CCC1(C2=CC=C(Cl)C=C2)CCN(C(CC(=O)NCCS(N)(=O)=O)C(=O)NC3=CC=C(Cl)C=C3C=O)O1
CN1CC(=CC2=CC=CS2)C(=O)C3(C1)C(C4=CC=CC=C4F)C5CSCN5C36C(=O)NC7=CC=C(Cl)C=C76
O=C(CCCN1CCN(C2=CC=C(Cl)C=C2)CC1)C3=CC4=CC=C(O)C=C4[NH1]3
C1=CC=C(CP2(=O)OCCC3=CC=CC=C32)C=C1
CCOC(=O)NC(CCC1=CC=C(O)C=C1)C(=O)NC(C(=O)NC(C)C(=O)NCCC(=O)O)C(C)C
CC1(CC2=CC=C(C#N)C=C2N(C(N)=O)C3=CC=CC=C31)N(CCC4=CC=CC=C4)S(=O)(=O)C5=CC=CC=C5
COC1=CC(C2C3=CC(O)=C(OC)C=C3CCC(=O)N2)=CC=C1O
O=C1C(=O)N(CC2CS2)C3=CC=C(Cl)C=C31
CC1=CC=C(C)C(S(=O)(=O)NC(=O)C2(C)CCN2C(=O)COC(=O)CCCN3C=NC=N3)=C1
O=C(NCCCCC1=CC=C(O)C=C1)C(O)C(O)C(=O)N2CCCC2C3=CC=CC=C3
CC1=CC=CC(S(=O)(=O)N(C)C)=C1NC2=NS(=O)(=O)C3=CC=CC=C32
O=C(OCC1=CC=CC=C1)C2=CC3=CC(CC4=CC=C(F)C=C4)=CC=C3[NH1]2
CC1OC=C2C=CC(C(CC(=O)O)NC(=O)NCC3=CC=CC=C3)=C(C(=O)O)SC2=C1
O=C(C1=CC=CC(=C1)C(O)(C(F)(F)F)C(F)(F)F)C2=CC=CC(=C2)C(O)C3=CC=CC=C3C=O
NCCC(=O)N1CCSSCC(C(=O)O)NC(=O)C(CC2=C[NH1]C3=CC=CC=C23)NC(=O)C(CC4=CC=CC5=CC=CC=C45)NC1=O
COC1=CC=C2C(=C1)C=NC3=CC=CC=C3C2NCCN4C(=O)C5=CC=CC=C5C4=O
CC1=CC(O)=CC(C)=C1CC(N)C(=O)NCC(C)C
CCCN(CCC)CCC1=CC=CC(N2C(=O)OCC2CC3=CC=CC=C3)=C1
ClC1=CC=CC=C1C2=CC3=CC(=C2)C(C4=CC=C(CCCl)C=C4)=NCCN3
O=C1N=C(NC2=CC=C(Br)C=C2)N(CC3=CC=CO3)C4=C1CCCC4
O=S(=O)(C1=CC=C(Cl)C=C1)N2CCC3=CC=CC(O)=C3C2CC4=CC=CC=C4
CC(C)(C)C1=CC=C(C(=O)NC=NN=C(SCC2=CC(=O)[NH1]C3=CC=CC=C23)S)C=C1
CC(=O)NC1=CC=C(C2=NC3=CC(C#N)=CC=C3O2)C=C1
CCN(CC)C1=CC=C(C(=O)NC2=CC=C(S(=O)(=O)N3CCN(C)CC3)C=C2)C=C1
CCN(CC(=O)NC1=CC=C2C(=C1)OCCO2)C(=O)C3CC(=O)N(C4=CC=CC=C4)C3
C=CC1CC1(NC(=O)C2CCCN2C(=O)C(C3CCCCC3)NC(=O)OCCCCCC4=CC=CC5=C4CN(C5)C)C=O
CCC1CCCCN1CC=C(C)[NH1]C2=C(C)C=CC(OC)=C2
COC1=CC(N)=C(Cl)C=C1NC(=O)C[N+1]2CC3C(CC2)CC(=CC4=CC=C(OC)C(OC)=C4)C3
CC1=CC=C(N(C)S(=O)(=O)C2=CC=C3C(=C2)NC(=O)CN3C)C=C1F
CCN(CC)CCCC(C)NC(=O)CCC1=CN(C)C2=CC(C)=CC=C12
NC(=S)NC1=CC=C(I)C=C1
FC(F)(F)C1=CC=CC=C1C=2C=C(NCCCN3CCCCC3)N4N=CC=C4N=2
COC1=CC=CC(C(=O)C2=CC=CC(C=CC(=O)N3CCOCC3)=C2)=C1
O=C1C2=CC=CC=C2N3N=C(C4=CC=C(F)C=C4)C=C3N1C5=CC=CC=C5Cl
C1CCCCCCCCCC(O)C(O)C2C(O)CCCCCCC1(CCCCCCCCC(O)CC3=CC(C)OC3=O)O2
NC1=NC(COC2=CC=C([N+1](=O)[O-1])C=C2)=C[NH1]1
CN1C(=O)C2=C(N=C(SCC3=CSC(N4CCOCC4)=N3)N2C)N(C)C1=O
O=C(CCN1CCN(S(=O)(=O)C2=CC=C(F)C=C2)CC1)NC3=CC=CC=C3
N1=C(N)NCCCCCCCCCCC(=O)NC(CC2=CC=C(O)C=C2)C(=O)NCC(CC3=C[NH1]C=N3)C(=O)NC(CC4=C[NH1]C5=CC=CC=C45)C(=O)NC(CC6=CC=C(O)C=C6)C(=O)NC1=O
NC1=NC(=O)C2=C([NH1]1)NCC(CC3CCC(C4=NC(C5=CC=C(F)C=C5)=NO4)CC3)C2
COC(=O)CN(CC1=CC=C2C3=C(C=CC=C13)CC2)S(=O)(=O)C4=CC=CC=C4
C1=CC2=NC(C)=C(C(=O)NC3=CC=C(C4=CSN=N4)N=C3)N=C2C=C1OC
COC=C1C=C(C2CC(C3=CC=C4C(=C3)OCO4)=NN2C(=O)C5=CC(OC)=C(OC)C(OC(C)=O)=C5)C=C1
CN1C2=CC(Cl)=C(Cl)C=C2C=3N=C(C4=CC=C(C(=O)O)C=C4)SC=31
CCC1CCCCN1S(=O)(=O)C2=CC=C(NC(=O)C3=CC=C(Br)O3)C=C2
OC1=CC=C(Cl)C=C1C=2N=C3C(Cl)=CC(Cl)=CN3C=2
C1OC=CC=C1NS(=O)(=O)C2=CC3=CC(=C2)N(C(=O)C=4N=C(C5=CC=CC(Br)=C5)OC=4CC)C3C=C
CCCCCCCCC1=CC2=CN(COCCO)C(=O)N=C2S1(=O)=O
CC(=O)NC1=CC=C(CNC(=O)C2=CC(=O)[NH1]C3=CC=CC=C23)C=C1
O=C(NCCCN1C=CN=C1)N2CCN(C3=CC=C(Cl)C=C3Cl)CC2
O=C1NC(=O)C(C2=CN3C=CC=CC3=N2)(C4=CC=C(Cl)C=C4)N1
C(#CN1C2=CC=CC=C2CC1)COC3=CC=CC=C3
CCCCN1C=C(P(=O)(C2=CC=CC=C2)C3=CC=CC=C3)C(C(=O)C4=CC=CC=C4)=[N+1]1[O-1]
O=C(COC=CC1=CC=CC=C1)NN=CC2=CC=CN=C2
COP(=S)(CBr)C(C)(Br)Br
CCOC(=O)C1=CC=C(CNC2=NC(CC3=CC=CC=C3)=NC4=CC(=O)[NH1]N24)C=C1
COC1=CC=C(C2=CC=CN=C2OC)C(F)=C1
CN(C)C(=O)C=C1C=CC(NC2=CC=C3C(NC4=CC=CC(C#N)=C4)=CC(C(=O)NCCN5CCCC5)=CC3=N2)C=NC1=C
C1C=CC=C(C2=NN=C3SC(C4=CC=C(Cl)C=C4)=NN23)C1
O=C(NC1=CC=C([N+1](=O)[O-1])C=C1)C2=CC=C3OC(=O)C=4N=C(C5CCCCC5)SC=4C3=C2
COC1=CC=CC(CCN2C(CC(F)(F)F)=NN=C2C3=CN=CO3)=C1
O=C(CC1=CC=CC=C1)N2CCN(CCN3C=C(C4=CC=CC=C4O)N=N3)CC2
O=C1C2=CC=C(Cl)C=C2C(=O)N1CCCCCCN3CC=C(C4=CC=CC(OCC5=CC=CC=C5)=C4)CC3
CC12CCC(CC1NC(=O)NC3=CC=CC=C3I)C2(C)C
FC1=CC(F)=CC(C2=NN=C(NC3=CC=C(Cl)C(Cl)=C3)O2)=C1
O=C(NC1CCCC(NC2=CC(F)=CC=N2)C1)C3(C4CCCCC4)CC3
CC(CC1=CC=C(OCC2=CC=CC=C2)C=C1)NC(=O)CNC(=O)C3C(C)(C)C3C4=CC=C(OCC5=CC=CC=C5)C=C4
COCCNC=NC=CC(C1=CC=C(OCCCN2C=CC=C2)C=C1)=NN(CC3CCC(O)CC3)C=N
COC1=CC=C(C(CN(O)C2=CC=CC=C2)N3CCCCCC3)C=C1
CCN(CC)CC(=O)NC1=CC=C(CCCCC2=NN=C(NC(=O)CC3=CC=CC(OC(F)(F)F)=C3)S2)N=N1
COCC(C)N=C(NO)C1=CC=CN=C1OC2=CC=C(OC)C=C2
CC1(C)NCCC(C2=CC(C3=CC=NC=C3)=C(C4=CC=CO4)[NH1]2)C1
NC1=NC(SC2=NC3=CC(F)=CC=C3O2)=C4N=C[NH1]C4=N1
O=C(NC1=CC=C2C=CC=CC2=N1)NC3=NC4=NN(CC5CCCCC5)C=C4C6=NC(C7=CC=CO7)=NN36
O=C(NC1=CC(Br)=C(O)C(Br)=C1)OC2=CC=C3C(=C2)OC(=O)N3CC4=CC=CC=C4
COC1=CC=C2C(=C1)C3(C=C(O)C=CC3=O)C(=O)N2C
CCCCCCCCCCCCCCCC(=O)NCC(=CC1=CC=CO1)C(=O)C(=CC2=CC=CN=C2)C
O=C1N(CC2CC2)C(CC3=CC=CC=C3)C(O)C(O)C(CC4=CC=CC=C4)N1CC5=CC=CC=C5
BrC1=CC=CC(CN(CC=2C=CSC=2)C3CCC3)=C1
COC(=O)C1=CC=CC(=C12)N(C(C)=O)C3=CC=C([N+1](=O)[O-1])C=C3S2
CCC1OC(=O)C(C)C2OC3(CCN(C(=O)C4=CC=CC=C4Cl)CC3)OC(C)(CC(C)CN(C)C(C)C(O)C1(C)O)C(OC5OC(C)CC(N(C)C)C5O)C2C
CC(C)CC1CCC2C(C=O)=C1C3=CC(O)=C(O)C=C3C2
N=1CC=CN(CCC(COP(=O)(O)OP(=O)(O)C(Cl)(Cl)P(=O)O)OC(O)C)OC(=O)N=1
COC(=O)C(CC1=CC=CC=C1)N2C(=O)C(NC(=O)OCC3=CC=CC=C3)C2S(=O)(=O)CC4=CC=CC=C4
CC1=CC=C(S(=O)(=O)NC2=CC=C3C(=C2)N=C(CCN4CCCCC4)N3)C=C1
COC=C1C=C(NC(=O)CC(C=2)=NNC(=NC3=CC=CC4=CC=CC=C34)[NH1]C=2)C=C1
CN(CC(O)C(CC1=CC=CC=C1)NC(=O)OCC2OCOC2)S(=O)(=O)C3=CC=CS3
COC1=CC=CC(C(=O)C2=CC=CC3=C2CCCO3)=C1
CC(C(N)=O)C1=CC=C(C2=CC(C)=C(Cl)C=C2Cl)C=C1
COC1=CC=C(CC2=CC=C(O)C3=C2OC(C4=CC=C(O)C=C4)C3)C=C1O
COC1=CC(CC2=NC3=C(F)C(F)=CC(F)=C3S2)=CC=C1OCCN4CCCC4
CC=1OC2=NC=NC(N3CCSCC3)=C2C=1C(=O)N4CCCN(CC5=CC=C(Cl)C=C5)CC4
COC1=CC=C(CC2=NN=C(C3=CC=CC=C3Cl)O2)C=C1
CC(C)C1=CC=CC(CCCC2CC(C)NC2=O)=C1
C1CCN(C(=O)C2=CC=CC(S(=O)(=O)N3CC(C)OC(C)C3)=C2C)C(C)O1
CCOC1=CC2=CCC(=O)C(C(=O)NCC3=CC=CC=C3)=C[NH1]C12
CC1=CC=C(NC(=O)C2CC(C(=O)NC3=CC(C)=C(C)C(C)=C3)CCC2)C(C)=C1
CC1=CC=C(CSCC(=O)NC2=CC=C(N)C=C2)C=C1
CCCCNCC1=CC(NCC2=CC=C(CC)C=C2)=CC=C1OC
O=C(CCS(=O)(=O)C1=CC=CC=C1N2CCCC2)OCCOCCOCCOCCOCCO
O=C1N=C(S)[NH1]C2=C1C(C3=CC=CC=C3Cl)C4=C(N2)C5=CC=CC=C5CC4
CC=1OC=NC=1C(=O)NC2=CC=C(C(=O)NC3C4CC5CC(C4)CC3C5)C=C2
ClC1=CC=CC=C1CN2C=C(CC3=CC=CC=C3)C4=CC=CC=C42
S=C1N=CC=C2[NH1]C(C3=CC=CC=N3)=NN12
COC1=C(C)C=C2OC(C3=CC=C(O)C=C3)=CC(=O)C2=C1O
CC(=O)OC(C)(C)CN1C(=O)C(CCCN)NC(=O)C(CC2=C[NH1]C3=CC=CC=C23)NC(=O)C(CCCCN)NC(=O)C4CCSC4NC(=O)C(CC5=CC=CC=C5)NC1=O
COC1=CC=CC=C1N(CC(=O)NCC2=CC=C(C)O2)S(C)(=O)=O
OC(COC1=NN=C(C2=CC=CC=C2)C3=CC=CC=C13)N4CCN(C5=CC=C(F)C=C5)CC4
CCC1CN(C=NC2=CC=C(C(=O)C3=CC=CC=C3)C=C2NC4=CC=CC=C4)CC1
COC=C1C=C(C(CNC(=O)C=CC2=C[NH1]N=C2C)NC)CC=C1
O=C(O)C(O)(C1=CC=CC=C1)C2CCCC2
O=C(N1N=CC=CC1=O)C2=CC=C(Br)O2
O=C1CCC(CCCCCC2CCCCC2)=NN1
CCN(CC)C(=O)C1CC=2SC3=CC=CC=C3C=2C4(CCN(C(=O)OC=CC5=CC=CC=C5)CC4)O1
C1C=CN(C2CC(O)C(COP(=O)(O)O)O2)C(=O)[NH1]C1=O
CC(C)(C)NC(=O)C1CN(S(=O)(=O)C=2C(C)=NOC=2C3=CC4=CC=CC=C4C=N3)CCN1C(=O)CN5C=CC=N5
CC1=C(CN)C2=C(N1S(=O)(=O)C(C)C)CCC2C
NC1=NC=NC2=C1N=CN2COC(COP(=O)(O)OP(=O)(O)OP(=O)(O)OCC3OC(N4C=NC5=C(N)N=CN=C54)C(O)C3OC)(O)CO
O=C1NCCC2=C1[NH1]C3=C(C(=O)NC4=CC=C(F)C(Cl)=C4)C=CC=C23
CC(C)CC(NC(=O)C(CC(C)C)NC(=O)C(CC1=CC=CC=C1)NC(=O)OCC2=CC=CC=C2)C(=O)NC(CCCN=C(N)N)C(=O)NC(CC3=CC=C(O)C=C3)C(N)=O
CC=C1C=C(NC(=O)N2CN=C(C3=CC=CC=C3C)C4=CC(Cl)=CC=C4N2)C=C1N(C)C
CC1=NOC(C=2N=CN3C=2CN=C(C4=CC=CO4)C5=C(Cl)C=CC(Cl)=C53)=N1
COC1=CC=C(S(=O)(=O)NCC(C2=CC=CO2)S(=O)(=O)C3=CC=C(C)C=C3)C=C1
CCCN(CCC)CCNC(=O)C=C1C(C(C2=CC=CC(NC(=O)NC3CCCCC3)=C2)=NN1C4=CC=CC=C4C)NC
OC1COC(C2=CC(OC3=CC=C(Cl)C=C3)=NC=N2)C(O)C1O
CN(C)C(=O)N(C1=CC=CC=C1Cl)C2=NC(C3=CC=C(Cl)C=C3)=NC(N)=C2C#N
COC1=CC2=CC(C3=CC=C(N(C)S(C)(=O)=O)C=C3)=NC(C)=C2C=C1OC
CC(C1)CCCN(C)C(CNC(=O)C2=CC=CC=C2)C(C(=O)NCC3CCC(N)CC3)CO1
NCCCC(N)C(=O)N1CCCC1C(=O)NC2=CC(C=3C=NN(CCC4OCCO4)C=3)=CC=C2N
CC1=CC(OCC2=CC=C([N+1](=O)[O-1])C=C2[N+1](=O)[O-1])=CC=C1C(=O)NCCC3=CC=CC=C3
O=C(NCCCN1CCOCC1)C2=CC(C=3C=C(C(F)(F)F)[NH1]N=3)=CC=C2N4CCCCC4
CC=C1C=CC(NC2CN(C(=O)C3CC4=CC=CC=C4N3C(=O)CC5=CC=CC=C5)CC2)=C1C
C1CCCN(C(=O)N2C(C3=CC=C(Cl)C=C3)CC=C(C(=O)O)C2C4=CC=C(OC)C(OC)=C4C)C1
CCCC(=O)OCC1=CC(OC)=C(OC)C=C1C2=C(C=C(OC)C=C2C(C)=O)CC(OC(C)=O)C(C)C(O)C(OC(C)=O)C(C=CC3=CC=CC=C3C)NC
CC(C)C(NC(=O)NC1=CC=C(Br)C=N1)C(=O)NC(CC(=O)O)C(=O)COC2=C(Cl)C(Cl)=CC(Cl)=C2Cl
C1C(C2=CC(NC(=O)C3=CC=C(C(N)=O)N=C3)=CC=N2)CCSC(N)=N1
O=C1C(=CC2=CC=C(OCC3=CC=CC=C3)C=C2)COC4=CC(O)=CC=C41
C=C(C)C(C1)NC(=O)N(C(=O)C(=C(C#N)C2=CC=CC=C2O)C(=O)OC3CCCC3)C4=CC=CC=C41
O=C(C1=CC=CN=N1)N2CCCC(N3CCCC3=O)C2
C=C(C)CCC1C(C(=O)OC2CCCCCC2)CCC(C)C3(CCC4CC(OC5OC(C)C(O)C(O)C5OC)(C)CCC43)CC1
CC1CN(C(=O)C2=CC=CC=C2)CCN1C3=CC=C(C4=CSC(N)=N4)C=C3
CC1=CC(Cl)=CC=C1S(=O)(=O)CCC(F)CNC(=O)C(CNC(N)=O)OCCCC
OCC(O)C1NC2=CC=C(F)C=C2CCC3=C(CC(O)CC3)C4=C(C=CN=C4OCCCO)N=CNCC1
CC1=CC=C(N=C2SCC(=O)N2C3=CC(C)=CC(C)=C3)C=C1
CC1CS(=O)(=O)CC1C(=O)NCC2=CC=C(Cl)C=C2Cl
CS(=O)(=O)NC=CC=C(CN1C(=O)N(CC2=CC=CC(Cl)=C2)C(=O)C3=CC=CC=C31)C
CN(C)CCNC1=NC(C2=CC=CC=C2)=NC3=C1C=CN3C
C1C(=O)C=CC=CC1N(CC(=O)NC2CCCCC2)C(=O)CN3N=NC4=CC=CC=C43
O=C(NC1=CC=C(C2=NC3=CC(C4=NN=N[NH1]4)=CC=C3O2)C=C1)NC5=CC=C(Br)C=C5
COC1=CC=CC=C1C2=CC=CC(C3CC4=CC=C(O)C(O)=C4C3)=C2
CC1=CC=C(NC(=O)NC2CCCC3=CC=CC=C32)C=C1
NC1=NC(N)=C2C(CCCCCCC3=C[NH1]C=N3)=CC=NC2=N1
CC1=CC=C(Cl)C=C1C2=CC=CC=C2NC(=O)CN3C=C(C=CC(=O)NO)N=C3C4=CC=C(C)C=C4
CCC(C1)CC(C)C2C(O)OC3=CC(O)=CC=C3C24C=C1C5=CC=CC=C5C4=O
C1C=CC=C1C(=O)NC2C3=CC=C(C#N)C=C3CC2C(=O)NCCN(C)CO
O=C(O)CC1=CC=CC=C1NC2=CC=C3C(=O)C=C(C4=CC=CC=C4)OC3=C2
N#CC1=CC=CC=C1CN2C=C(C=3OC(N4CCOCC4)=NC=3N5CCOCC5)N=N2
CC(C)N1CC(C(=O)N2CCN(C(CC(C)C)C(=O)N3CCCC3)CC2)C(C4=CC=C(Cl)C=C4)C1
O=C1OC2=CC=CC=C2C(=O)C1=CNC(=S)C3=CC=CC4=C3N=NN4CC5=CC=CC=C5
CS(=O)(=O)NC=CC=C(C1=NC(NCCOC2=CC=CC=C2)=C3C=CC=CC3=N1)C
CCNC(=O)CC1SC(=NC2=CC=C3C(=C2)OCO3)N(CC4=CC=CO4)C1=O
COC1=CC=C(C2=NC(CNCCC3=CC=C(C)C=C3)=CS2)C=C1
COC1=CC=CC=C1NC(=O)CN2N=NC(C(=O)NCC3=CC=CC=C3)=C2N
COC(=O)C=1C=C(C(=O)C2=CC=C([N+1](=O)[O-1])C=C2)N3C=1CSC3
O=C(NC=NC1=CC=C(Br)C=C1C2=CN(C3=CC=CC=C3)N=C2C4=CC=C(Cl)C=C4)NC5=CC=CC=C5
NC(=O)C(CC1=CC=CC=C1)NC(=O)C2CC(C3=CC=C(C4=CC=CC=C4)C=C3)CN2C(=O)C(CSCC5=CC=CC=C5)NC(=O)C6CCCN6C=O
O=C(NC1=CC=C(C(=O)N2CCOCC2)C=C1Br)C3=CC=CC=C3Cl
CC(=O)CCC1CCC2C3CCC4CC(O)CCC4(C)C3CCC12C
CC=C1C=C(C(CCC(N)C(=O)O)C(=O)NC(CC2=CC=CC=C2)C=O)OC=C1
CC(C)(C)CCN1N=C(NCC(=O)O)N=C1C2CC2
OC1=C(Br)C=C(C=NN=C2[NH1]C3=CC=C(F)C=C3S2)C=C1Br
NC(=S)N1N=C(C2=CC=CS2)CC1C3=CC=CC=C3OCC4=CC=CC=C4
CCCCCC(CC)(CNC(=O)C(C)N)COC(C)C(=O)NC(CN)C(=O)C1=CC=CC=C1
O=C1[NH1]C2=CC=C(CC3=CC=NC=C3)C=C2[NH1]1
CC1=C(C(=O)OCC2CCCCC2)C(C3=C[NH1]C=C(Cl)C3=O)CC(=O)N1
CCN(CCN1C=CC=N1)CC2=CC=C(F)C=C2
O=C(NN1C(C2=CC=CC=C2)=N[NH1]C1=SC3=C)C=CC(C(F)(F)F)=C3
CCCCCCCC#CCOC(OC)C=C(CC1=CC=C(O)C(C(=O)C=C(O)C(=O)O)=C1)C=COC
CC(C)C(NC(=O)C(=O)N1CCSCC1)C(=O)NC(CC2=CC=CC=C2)CC(O)C(CC3=CC=CC=C3)NC(=O)OCC4=CN=CS4
NC1=NC(C2=CC=C(F)C=C2)=CC(C3=CC=CC=N3)=N1
CC1=C[NH1]C2=C(C(=O)NN)C=CC=C12
CC1=CC=C(S(=O)(=O)NCC2=CC=C(C(=O)NC3=CC=C(C(=O)C4=CC=CC=C4)C=C3)C=C2)C=C1
CC1=CC=CC(NC(=O)CN=CC2=CC(I)=CC=C2OC)=N1
CC1=C(C(=O)NCC2=CC=C(C(F)(F)F)N(C3=CC=CC=C3)C2)N=NN1C4=CC=CC=C4
C#CCCN1C(N)=C(C(=O)CSC2=NN=C(CCC)N2)C(=O)N(C)C1=O
CC(=O)N1CCCC1C(=O)NC(CCCNC(=N)N)C(=O)NC(CS)C(=O)NC(CC2=C[NH1]C3=CC=CC=C23)C(=O)NC(CC(C)C)C(=O)NC(CCCNC(=N)N)C(=O)NC(CCCCN)C(N)=O
O=C(NC1=CC(C2=CC=C(NC(=O)C(O)CCS(=O)(=O)O)C=C2Cl)=NO1)CF
CC1CC(CC(=O)O)C2=CC(OCCCCOC3=CC=C(OCC4(O)CCOCC4)C=C3)=CC=C2O1
CC(=O)C1=C(O)C(=O)N(C)C1C2=CC=C(OC3CCC3)C=C2
CCOC(=O)NCCN(C(=O)CN1CCN(S(=O)(=O)C2=CC=CS2)C(C(=O)NC3CCCC3)C1C)C
NC(=O)C1=CC=CC(C2=CC=C(C=C3SC(=S)NC3=O)O2)=C1
COC1=C(C)C(=O)C(CC=C(C)C)=C(C)C1=O
CC1CCCCC1COC=NN2C(C=3C=COC=3)=NN=C2C4=CC=CC=C4
N=C(N)NCCCCNC(=O)C(CO)NC(=O)C1CC(N)CN1C(=O)C(CC2=CC=C3C=CC=CC3=C2)NC(=O)OCC4=CC=CC=C4
CC1=CC=CC=C1NC(=O)C2=CC=CC(O)=C2C(=O)C3=C(O)C=CC=C3
C=C1C(O)CC(=CC=C2CCCC3(C)C2CCC3C(C)CCCC(C)CC)C1O
N=C(N)N(CCC1=CC=CS1)C(=O)CC2CCCO2
CON=C(C(=O)OC)C1=CC=CC=C1OC2=CC=CC=C2C#N
CCC(CO)NC1=NC(NC2=CC=C(C(=O)N3CCC3)C=C2)=C4N=C[NH1]C4=N1
COC1=CC=C2C(C3=CC=CC=C3)=C(C(=O)NCCCO)OC2=C1
CC(=NNC(=N)N)C1=CC=C(C(=O)O)C=C1
O=NN(CCCC1CCN(CC2=CC=CC=C2)CC1)C(O)CO
COC1=CC(=CC2=C1C(C)C(Br)C(C)(C)N2C(=O)C3=CC(C)=CC=C3C)OC(C)(C)C
NC=1C=CN(CC(CO)C2CC2)C(=O)N=1
CCN1N=C(C2=CC=C(OC3=CC(C)=CC(C)=C3)C=C2)C=C1C(=O)NC4=CC=CC=C4C(=O)O
CC(C1)NC(=O)C2ON(C)C(CSC3=CC=CC=C3)C2C1=O
O=C1C(=NO)C2=CC=CC=C2N1OCCOC3=CC=C(Cl)C=C3
O=C(O)C(CC1=CC=C(C=2C=COC=2)C=C1)NP(=O)(O)O
CC=C1C(C)=C(NC(=O)CNC2=C(C=C([N+1](=O)[O-1])C=C)CCC2)C(C)=C1
CCCCCN1CCN(CCCCNC(=O)C=CC2=CC=CC=C2F)C(=O)C1=O
CC1=CC=C2[NH1]C3=CC(F)=CC=C3C(=O)C2=C1
COC1=CC(CC(=O)NCC2=CC=C(C3=CC=C(C4=NC5=CC(C)=CC=C5[NH1]4)S3)C=C2)=CC(OC)=C1OC
CC1=CC=C(C2=NN(CC(=O)NCC3=CC=CC=C3)C4=NC=CC=C24)C=C1
COCCNC1=CC2=NC=NC(NC3=CC=C(NC(=O)C4=CC=C(NC(C)C5CCCCC5)C=C4)C=C3)=C2C=C1OC
COC1=CC=C(C2=CN=C(N)C(C(=O)C3=CC=CC=C3)=C2)C=C1
CCC1=NC(CN2CCCN(C(=O)C=3OC=NC=3C)CC2)=NO1
O=C(O)C1C2CCC(O2)C1C(=O)NC3=CC=CC=C3N4CCN(C5=CC=CC(Cl)=C5)CC4
CC(=O)N1CCCC(OCC2=CC(C(F)(F)F)=CC(C(F)(F)F)=C2)C1
O=C(O)COC=CC=CC=CC=CCOC1CC2=C(O)C=C(O)C=C2OC1C3=CC(O)=C(OCCCC4=CC=CC=C4)C=C3O
COC=CC(OC)=CC(C=C1C(=O)N(CCOC(=O)OC(C)(C)C)[NH1]C1)=O
COC1=CC=C(C)C=2SC=C(CN3CCOC(C4=CC=CN=C4)C3)C1=2
COC=C1C=C(NC2CN(CCN3CCN(CC4=CC=CN4C5=CC=CC=N5)CC3)CC2)C=C1
CCOC(=O)C1CCN(C(=O)NC2=CC(C(=O)OCC)=CC=C2Br)CC1
FC1=CC=C(NC(=S)N2CCN(CC3=CC=CC=C3)CC2)C=C1
CCC1=C(C)[NH1]C(=O)C(N)=C1CC2=CC(C)=CC(C)=C2
COC1=CC=C(C=C1OC)CN=C(NC=2C=NN(C3=CC=CC=C3OC)C=2)C4=CC=CN4C
CC(C)CC(NC(=O)C1CCC(C)CC1)C(=O)NC2CCN(CCCOC3=CC=C(C4=NOC(CC5CCCC5)=N4)C(F)=C3)C2
CN1C(=O)C(=CSC(N)=CC(=O)C2=CC=C(Cl)C=C2Cl)C(=O)N1C
O=C(O)CCN1C(=O)C2=CC=C(NC(=O)C3CCCCC3)C=C2C1=O
CCC1=NC(CN(C)C(=O)N2CCN(C3=NC=CC=N3)CC2)=CS1
CCOC(=O)NC1=CC=C(C(=O)O)C=2C=CC(=O)OC1=2
CC1=NN=C(C(=O)OCC(=O)NC2=CC=CC(S(C)=O)=C2)O1
CCOC1=CC=C(S(=O)(=O)NC2=CC=CC(C(C3=C(O)C=CC4=CC=CC=C34)C=C(O)C=C)OC2)C=C1
C=C1C(=O)OC2C1CCC(C)C(O)C(OCOCC(O)C(OC3OCC(O)C(O)C3OC(=O)C4=CC=C(OC)C=C4)COC(C)=O)C(C)=C2CCC(C)C
CCCCCCCCCCC1=C(NC2=CC=C(O)C(S(=O)(=O)NC(=N)N)=C2)C(=O)C3=CC=CC=C3C1=O
O=C1NC2=CC=C(O)C(O)=C2C1CC3=C(F)C=CC=C3Cl
O=C(NC1=CC=CC=C12)CC(C3=NC4=C(C(F)F)C=CC=C4[NH1]3)C2(F)F
COC1=CC=CC(CNC(=O)CN(C)S(=O)(=O)C2=CC=CC3=CC=CN=C23)=C1
CC1CCC2C(C(=O)O)(C(F)(F)F)OC3OC4(C)CCC1C32OO4
COC1=CC=C(C=C2CC3(C=C2)CCC4C3CCCN4C)C=C1
CC12CCC3C4=CC(O)=C([N+1](=O)[O-1])C=C4CCC3C1CCC2O
N#CC(C(=O)NC1=CC=CC=C1)=C2SCC(=O)N2C3=CC=C(Cl)C=C3
CCNC(=O)CCC(=O)C1=CC(C2=CC=C(OC)C=C2)=CC=C1OC
CNC(=O)C1=CC=CC(NC(=S)NCC2CCC(O)CC2)=C1
CNC(=O)CN1C(CNC(=O)C2=CC=CS2)=NC3=CC=CC=C31
COC1COCCC1NC2CC3CCCC3(C(=O)N4CC5CC4CN5C6=CC(C(F)(F)F)=CC=C6F)C2
O=C(NCCCCC1CCN(CC2=CC=C(F)C=C2)CC1)C3=CC=C(C4=CC=CC=C4)C=C3
COC1=CC(C(=O)NCCC2=NN=C(CC3=CC=CC=C3)N2CC4CC4)=CC(OC)=C1OC
CC1=CC=C(C(=O)NC2=NC(C(=O)C3=CC=C(Br)C=C3)=CS2)C=C1
CCOC(=O)C1=CC2=CC3=CC=CC=C3C(NCC(F)=C(F)C(F)=C(F)C(F)=CF)=C21
CC1=NN(C2=CC=CC=C2)C=3[NH1]C(SCC(=O)NC4=NN=CS4)=NC(=O)C1=3
N#CC1=CC=CC(OC2=NC(OC3=NC=C4C=CC=CC4=N3)=C(F)C(C(F)(F)F)=C2)=C1
O=C1C2=C(CCCC2)C(=O)N1C3=CC=CC(F)=C3
O=C(NC1=CC=C(Cl)C(S(=O)(=O)N2CCOCC2)=C1)C3=CC=C([N+1](=O)[O-1])O3
COC(=O)N1CC(C2=CC=CC=C2)CC1C(=O)NCC3=CC=CC=C3
C1=CC=C(OC2=NC(C3=CN(CCCN4C=CN=C4)N=N3)=C5C=CC=CC5=N2)N=C1
CC1C2=CC=CC(O)=C2C(=O)C3=C(O)C=C(O)C=C31
CCN(CC)CCNC1=NC=C(CCN(C)C)C=N1
C1OC=CC=CC1C2=C(C3=CC=CC=C3)NC(=O)N(C4CN5CCC4CC5)C2=O
CN1CCN(CCCCOC2=CC(N=CC3=CC=CC=C3O)=CC=C2N(C)S(C)(=O)=O)CC1
CCC1OC(=O)C(C)C(=O)C(C)C(OC2OC(C)CC(N(C)C)C2O)C(C)(OC)CC(C)C(=NOCC3=CC=CC([N+1](=O)[O-1])=C3)C(C)C(O)C1(C)O
CC(C)C1=NN=C(N(CC(C)C)C(=O)CC2=CC=CC=C2)S1
CC(C)CC(NC(=O)C(CC1=C[NH1]C=N1)NC(=O)C2=CC=C3C=CC=CC3=N2)C(=O)NC(CC4=CC=C(O)C=C4)C(=O)O
CNC(=O)C(=NOC)C1=CC=CC=C1COC2=CC=C(C(F)(F)F)C(C)=C2
CC(C)CC1=CC=C(CN2CCC3(C(=O)NC4=CC(Cl)=CC=C43)CC2)C=C1
CCOC=C1C=CN=C(NC2=CC=C(NC(=O)NCCCN3CCOCC3)C=C2)SC=C1
C1C=CC=C(C2=C(C=3C=CC(=O)N(C4=CC=CC=C4F)C=3)CCC2C)C1
CC(C)N(C)C(=O)CN1C(=NC(=O)CC(C)(C)CC=O)SC2=C1CCN(C3CCOCC3)C2=O
CN1C(NC23CC4CC(CC(C4)C2)C3)=NC(N5CCOCC5)=CC1=O
O=C(NC1=CC=CC=C1)C2=CC=C(S(=O)(=O)N3CCCCC3)C=C2
COC(=O)C1=CC=C(S(=O)(=O)NC(C(=O)OC(C)C)=C2C=CC(C)=CC2)C=C1
C(CCN1CCCC1)CCN2C=CC3=CC=CC=C32
CN1N=CC(C(=O)NCCC2=NOC(C)=N2)=C1C3=CC=NC=C3
CCOC(=O)C1=CC=C(NC(=O)N2CCN(C3=CC=C(F)C=C3)CC2C4=CC=CO4)C=C1
N#CC(=NNC1=CC=CC(Cl)=C1)C2=CC=CC=C2
O=C(CC1=CC=C(NC2=NC=CC=C2C(=O)NC3=CC=CN=C3)C=C1)NC4=CC=CC(C(=O)NC5=CC=C[N+1]([O-1])=C5)=C4
C1NC=NC1S(=O)(=O)N(C2=CC=CC=C2)C3CCC(N(CC4=CN=CN4C)C5=CC=C(F)C=C5)CC3=C
CC(=O)C1=C(NC2=CC=C(C)C=C2)[N+1]([O-1])=C3C=C(Cl)C=CC3=[N+1]1[O-1]
O=C1N(CC2CCCCC2CC3=CC=CC=C3F)CCN1C4=CN=CC=C4F
CCCN1N=CC=2C(=O)N(CC(=O)NC3CCCC3)C=NC=21
N#CCCN(CCC#N)C1=CC=C2N=C3N(C(=O)C2=C1)CCCC3
COC1=CC(C2C=NC=3C(=O)N(C)C(=O)N(C)C=3N=C[NH1]2)=CC=C1O
O=C(NC1=CC=C(OC2=NC(C3=CC=CC4=CC=CC=C34)=CS2)C=C1)C5=CC=CC=C5
COC1=C(F)C(=O)C=C(C1=O)CC23CC4=C(C(=O)C(OC)=C(C)C4=O)C(COC(=O)C(N)C(C)C)N2C(C#N)C(C)N3C
CCNC1CCN(C(=O)C2=CC=C(OC)C=C2)CCC1
CN1CCC(C2=CC=CC(O)=C2)CC1
NC1=NC(OCC2CCCCC2)=NC3=C1N=CN3C4OC(CO)C(O)C4O
CC=1[NH1]C2=CC=CC=C2C=1C(=O)C=3SC4=NC=CC=C4C=3N
CCCCOC(=O)C=CC(=O)OCCC
C1C=CN=C1C(=O)N2CCC3(CCCN(C(=O)OC(C)(C)C)C3)C2O
CN1CC(=O)N(C(CSC(C)(C)C)C2=CC=C(Cl)C=C2)CC1
CCCCCCCCCCOC(=O)CC(O)C(O)C(COC1OC(CO)C(O)C(O)C1O)NC(=O)C(NC(=O)CCCCCCCCCCCC)OC(C)(C)C
COC1=CC=C(CS(=N)NC(=O)C2=CC=CC=C2)C=C1
NCC(CSN)C1=CC=C(O)C=C1
BrC1=CC=CC(C2=N[NH1]C(=S)N2C3=CC=C4C=C[NH1]C4=C3)=C1
CC1=NN(C2=CC=CC=C2)C(C)=C1C=CC(=O)C3=CC=CC(NC(=O)C4=CC=CS4)=C3
CCN(CC)CCNC(=O)CN1CCN(C(=O)C2=CC=C(NC(=O)C3=CC=C(C(F)(F)F)C=C3)C=C2)CC1
COC1=CC=CC=C1C(CC(=O)NO)C2=C(C)N(C)C3=CC=CC=C23
C=1CC=C(C)N(C2=NC3=CC(C(=O)O)=CC=C3S2)N=1
CCCOC1=CC(F)=C(C2=NC(C3=CC=C(C(C)N4CCN(C)CC4)C=C3)=NO2)C=C1Cl
CCCCCCCCCCCCCCCN1CCN(CC(=O)NC2=CC=C(C(=O)C(F)(F)F)C=C2)CC1
O=C(CCC1CCCCC1)NC2=CC=C(C3=CN4C=CN=C4C(NC5=CC=C(C(F)(F)F)C=C5)=N3)C=N2
CS(=O)(=O)NC1CCN(C2=CC=C(C3=NC4=CC=C(OC5=CC=C(F)C=C5)N=C4S3)C=N2)CC1
CCOC(=O)C1=CCN(C(=O)C2=CC=CC(C)=C2)C1C3=CC=CS3
C1NC=C(C(=O)NC2=CSC(CN3C=C(N4C=CC=N4)C=N3)=C2)C=N1
CC(=CC1=CC=C(C=2C=COC=2)S1)C3=CC=C[NH1]3
COC1=CC=CC=C1C=NN2C(C3=CC=CN=C3)=N[NH1]C2=S
NCCCNC=C(C(=O)NC1CCOC1)C=NC=CF
O=C(NCCN1CCOCC1CCC2=CC=CC=C2F)C=3C=CSC=3
ClC1=CC(Cl)=CC(CN2C=C(C=3C=CSC=3)C=C(Cl)C2=S)=C1
CCCCC(NC(=O)CCC1=CC=CC=N1)C(=O)NCC2(OC3=CC=C(C4=CC=CC=C4)C=C3)CC2CCC
C1OC=CC=CC1C=2C=C3N=C(C)C=C(N4CCC(C)CC4)N3N=2
O=C(NC1=CC=C(C(=O)O)C=C1)C(=O)NCC(C2=CC=CO2)N3CCOCC3
CN1C=CC=C1CCCNS(=O)(=O)CC2=CSC(C3=CC=CC=C3)=N2
CC1=N[NH1]C2=C1CCCC2
CC1=CC(F)=C(NC(=O)N2CCCCC2)C=C1NC3=NC=CC(=N3)C=4C(=NN(C)C=4C5=CC=CS5)CC
COC(=O)CCC1=COC(CC2=CC=C(C(C)(C)C)C=C2)=CC1=O
CCNC(=S)NN1CCN(CCOC2=CC=C(OC)C=C2)CC1
O=C(NCC1=CC=C(Cl)C=C1)C(=O)C(CC2=CC=CC=C2)NC(=O)C3CCCCC3C(=O)N4CCCC4C(=O)O
CCOC(=O)CNC1CN(C(=O)COC2=CC=C(OCCNCC(O)COC3=CC=C(O)C=C3)C=C2)CC1
CCCCCCC(=O)N1C=NC2=C(F)C=CC=C2N3C=CC(CC)=C13
COC1=CC=C(C2=NOC(C3=CC=C(O)C=C3)=N2)C=C1OC
COC1=CC(NC(=S)N2CCOCC2)=CC(OC)=C1OC
C=C(CCCC(C)=O)CCCC1C2C(O)CC3CC(OC4OC(CO)C(O)C(O)C4O)CCC3(C)C2CCC1C
CCCNCN1C=CN=C1C2=CC=CC(N3C(C)=NC4=CN=CC=C43)=C2
ClC1=CC=CC(NC(C2=CC=CC=C2)N3CCOCC3)=C1Cl
CCC=1SC=2[NH1]C(C=CC3=CN(C(C)=O)C4=CC=CC=C4C3)=NC(=O)C=2C=1C
ClC1=CC=C(OCCCN2C=C3C(=N2)CCCC3)C=C1
NC1C=CC=C(CN2C(=O)N(C3CC3)C(=O)C=4[NH1]N=CC=42)N=C1
CCOC(=O)C=C1N(CC)C2=CC(NC(C)CC)=C(F)C=C2C1=O
CC1=CC=C(NC(=O)COC(=O)CNC(=O)C2=CC=CC=C2C)CC=C1
CC1CN(C2=CC(=O)C(C)(C)CC2=O)C(C)(C)C1O
CCCSC(=S)SC(CCCC1=CC=CC=C1)CCS(=O)(=O)[O-1]
CN(C)C1=NC=NC2=C1C(I)=CN2C3OC(CO)C(O)C3O
CN1N=C(C(C)(C)C)C=2C(=O)C=C(C3=CC=C(OC)C=C3)OC=21
CCCCCCCCC1=CC=C(CNC2=CC=C(C(C)(C)C)C=C2)C(O)=C1
CCCCN(CCO)C1=N[N+1]([O-1])=C2C=CC=CC2=[N+1]1[O-1]
COC1=CC=CC(C2=NOC(C(C)N(C(=O)C3=CC=CO3)C4=CC=C(C(F)(F)F)C=C4)=N2)=C1
COCCN(C)CC1=COC(C=CC2=C(C)C=C(F)C=C2C)=N1
COC1=CC=C(C(=O)NC2=CC=CC(CNC3CCN(CC4=CC=CC=C4)CC3)=C2)C=C1OC
COC1=CC=C(Cl)C=C1S(=O)(=O)N2CCC(O)C2
O=C(NC1CCCC2=CC=CC=C21)C=CC3(CCCC3)CCCN(CC4CC4)C
CC1=CC=CC(C)=C1OCC(=O)NC(CC2=CC=CC=C2)C(O)CC(CC3=CC=CC=C3)NC(=O)C(C(C)C)NC(=O)C(CC4=C[NH1]C5=CC=CC=C45)NC(=O)C(C)(C)NC=O
COC1=CC(C=NNC(N)=O)=CC=C1N2C(=O)C3=CC=CC=C3C2=O
C=CC1NC(O)=NC=2C=C(SC=21)C3OC(C)(C)OC3C
CC(C)(C)C1=CC=C(CC=2N=NN(C3=CC=C(N)C(Cl)=C3)N=2)C=C1
CC1(CC(=O)NC2=CC=CC(C(F)(F)F)=C2)CC(C3=CC=C(F)C=C3)=NO1
CC1=CC(Cl)=CC=C1OCC2=NN=C(CNC3=CC(C(C)(C)C#N)=CC=N3)O2
C=C(C)C1CCC2(C(=O)N3CCOCC3)CCC4(C)C(CCC5C6(C)CCC(O)C(C)(C)C6CCC54C)C12
COC1=CC=CC=C1NS(=O)(=O)C2=CC=C(N3CCCC3=O)C=C2
CC(C)NC(=O)NC1=CC=NN1CC2=CC=C(Cl)N=C2
NC1=NC(N)=C2C(=N1)OC(C3=CN(CN4C=CC=N4)C5=CC=C(Cl)C=C5C3)CN2
O=C(NCC1=CC=CC(OC(F)(F)F)=C1)NC2=CC=CC(F)=C2
CS(=O)(=O)NC1CN2C=C(C(F)(F)F)C=C(CC(=O)NC3=NC(C4=CC=CC(NC5=NC=CC=N5)=C4)=C(Cl)S3C)C21
CSC1=C(C#N)C(C2=CC=C(Cl)O2)C(OC)N(CCCC3=CC=C(F)C=C3)C1
CC1C=CC=C(CNC(=O)CCS(=O)(=O)C2=CC=C3C(=C2)NC(=O)C(C)S3C)C1
CC(=O)NC1=CC=C(N2C=C(C#N)C(=O)C(CCC3=CC=CC=C3)N2C)C=C1
C1NC(C(=O)NC(CC2=CC=CC=C2)C(=O)C(=O)NC3=CC=C(Cl)C(Cl)=C3)CCS(=O)(=O)C1
C1=CC=C(SCC=2OC3=CC=C(F)C=C3C=2C)N=C1
NC1=NC2(CO1)C3=CC(C4=CN=C(Cl)S4)=CC=C3OC5(CCC5)C26COC6
COC=CC=C(C(=O)OCC1(CO)CC(=CC2=CC=C(C)C(Br)=C2)C(=O)O1)C
O=C(O)CCC1=CC=C(C2=CC=CO2)N1C3=CC=CC=C3
CCC=CCC=CCC=CCC=CCC=CCCCC(=O)CCCC(=O)O
CN(C)C=CC=C(N1N=CC=2C(=O)N(CC3=CC=CC=C3)C=NC=21)C
CCC1=CC=C(CSC2=NC3=C(N)N=CN=C3N2CCCCOC4=CC=CC=C4)C=C1
NC(=O)NC1=CC=C(CNC(=O)N2CC3CC(CC(C3)C2)C)C=C1
CCOC(=O)C1C2COC3=CC=C(OC)C=C3C2N4C(=O)CN(CC5=CC=CC=C5)C(=O)C14C
O=C(NCC1=CC=C(C2=CC=CC(Cl)=C2)C=C1)NC3=CC=C(F)C=C3
COC1=CC=C(C=CC(=O)OCC(=O)NC2=CC=CC=C2)C=C1
O=C(O)C1=C(C2CC3=CC=CC=C3C2)C=CC=C1OCC4=CC=CC=C4
NCCC1=C[NH1]C=N1
CCCC(SC1=NC=2C(=O)N(CC3=CC=CC=C3)C=NC=2[NH1]1)C(=O)O
COC1=CC=C(C(=O)C(C2)=CC3=CC=CC=C3OC2=O)C=C1
N#CC1(C2=CC=CC=C2)CCN(CC3=CC=CC=C3)CC1
CC=1N=C(NCC2=CC=CC=C2)SC=1C(=O)N3CCC=4N=CN(C)C=4C3
CC(=O)C=CC=C(C1=C(CC(C)(C)CC1=O)OCN2C=C(C(=O)O)C=NC2CC)C
COC=C1C=C(CCNC(=O)C2CC(=O)N(C3=CC=C4C(=C3)OCCO4)C2)C=C1OC
CCOC(=O)C1(C)CCCN(C(=O)C2=CC=CC=C2N(C)C)C1
COC1=CC=CC=C1C(CNC(=O)C2=NN(C3=CC=CC=C3Cl)C(C4=CC=CC=C4Cl)=C2C)N5CCCC5
CCCCCCCCCCCCCC(=O)NC(CCC(=O)OCC1OC(N2C=C(C)C(=O)[NH1]C2=O)CC1NCC)=O
CC1=CC=C(NC2CCN(C(=O)C3=CC=CC(C#N)=C3)CC2)C=C1
CCC1=CC(NS(=O)(=O)C2=CC=C(C(C)(C)C)C=C2)=CC(OCCCN3CCCC3)=C1
CC(C)CC(NC(=O)C(OCC1=CC=CC=C1)C(O)C(O)C(OCC2=CC=CC=C2)C(=O)NC(C)C(N)=O)CN=O
CC1CCC2C(C13)C=C(OC2=O)C(CO)N(CC4=CC=CC=C4F)C3C5=CC=C(OCCO)C=C5
COC1=CC=C2C(=C13)C=C(C=4OC5=CC=CC(OC(C)C)=C5C(=O)C=4N3)CCN2C
NS(=O)(=O)OC1=CC(NCC2CC[N+1]([O-1])(CC3=CC=CC=C3)CC2)=CC=C1C4=CC=C(C5=CC=CS5)S4
CN(C)CCCN(C)CC1=C(C2=CC=C(Cl)C=C2)N=C3C=CC=CN13
COC1=CC=C(N2C(=O)CSC2=S)C=C1
NS(=O)(=O)C=C1C=C(S(=O)(=O)NC2=CC=C(NC3=C4C=CC=CC4=NC5=C(N6CCOCC6)C=CC=C35)C=C2)C=C1
CC(C)C(O)CC1C(C)C2CC3CC=C4CC(C(=O)O)CCC4(C)C3CCC12C
CC1OC(OCC#CC2OC(O)C(O)C(O)C2OC(=O)CN)C(O)C(O)C1O
CS(=O)(=O)NCCC1N2CCCC2C3=CC(Cl)=CC=C3O1
CCC=C1C=C(CNN=CC(C2=CC=C(N3CCNCC3)C=C2)=C(Cl)C=CC=CN)C=C1
FC1=CC=C(C2=NSC(C3CCCCN3C(=O)C4=CC=C[NH1]4)=N2)C(F)=C1
CC=CC1CCC2C3=C(C)C(OC(=O)NC4=CC=CC=C4)CC(CC12)N3C
CNCCC12C3=C4C=CC(O)=C3OC1C(=O)C=CC2(O)O4
CCOC(=O)CC=C(C1=CC=C(OC)C=C1)N=C2C=CC=CC2=CC3=CC=C(C(=O)NCC4=CC=CC=C4)C=C3
CCC1=CC=C(NC2=CC(=O)C=C(OC)C2=O)C=C1
COC1=CC(N2CCN(C)CC2)=CC=C1NC3=NC=C(Cl)C(NC4=CC=C(C(=O)N(C)C)C=C4)=N3
CC(C)CN=CC1=CC=CC=C1[NH1]C(=NNC(=O)C2NCCN(CC3=NC4=CC=C([N+1](=O)[O-1])C=C4[NH1]3)CC2)N
NC(=O)C1=CC=C(Cl)C(C(=O)NC2CCN(C3=CC=CC=C3)CC2)=C1
C[N+1](C)(C)C1=CC=C(Cl)C2=C1C(=O)C3=CC=CC=C3O2
CCN(CC)C(=O)CC1COC2=CC=CC=C2O1
CCC(CC1=CC=C(OC)C(C(=O)NC2CCCC3=CC=CC=C32)=C1)C(=O)O
CC(C)N(CCCN(C)C)C(=O)C1=CC=C2C(=C1)C(O)(C(F)(F)F)C3=CC=CC=C32
O=C(NS(=O)(=O)C1=CC=C(NC(CC2CCOCC2)C3=CC=CC=C3)C([N+1](=O)[O-1])=C1)C4=CC=C(N5CCC6=CC=CC=C65)C=C4F
O=C1CCOC2=CC=C(CSC3=CC=C(OC(F)(F)F)C=C3)C=C2N1
CC1=CN(C2CC(CO)N(C(N)=O)C3=CC=CC=C32)C(=O)[NH1]C1=O
CCCCCCNC(S)=NC(=O)C=C1C=CC=CC1=NC=C2[NH1]C3=CC=CC=C3C2=C
COC1=CC=C(C2=NC3=CC(N)=C(Cl)C=C3N=C2C4=CC=C(O)C=C4)C=C1
CCC1=CC=C(C2(O)CCN(C(=O)C3CN(C(C)(C)C)CC3C4=CC=C(F)C=C4F)CC2)C=C1
CC=1[NH1]C(C2=CC=C(OC3=CC=C(F)C=C3)C=C2)=NC(=O)C=1C
COC1=CC=CC2=NN(C3=CC=CC(C(F)(F)F)=C3)C(=O)C2=C1OC
CC(CC1=CC=C(C(=O)OC2=CC=C(C(=N)N)C=C2O)C=C1)NC(=O)C=3SC4=NC(C)=CC(C)=C4C=3N
COCC(=O)N1CCC(C2C1)OC(C)(C)CC3=CC=C(Br)C=C32
C=C(C)C1CCC2(C(=O)NNC=O)CCC3(C)C(CCC4C5(C)CCC(OC(C)=O)C(C)(C)C5CCC43C)C12
O=C(C1=CC=CC=C1C(=O)OCC23CCCOC2CCOC3)N4CCOCC4
CC(=O)NC1=CC(F)=C(C2=CC=NC(NC3=CC=CC(Cl)=C3)=N2)C=C1OCC4CN(CC5CCOCC5)C4
CC1=CC(=NNC(=O)COC2=C(F)C(F)=CC(F)=C2F)C3=CCC(C)(C)NC(=O)N13
COC1=CC(C(=O)NNC(=O)C2=C[NH1]C3=CC=C(Br)C=C23)=CC(OC)=C1OC
COC1=CC=C(C2=CC(C(=O)NC3CCCC3)=C4C=CC=CC4=N2)C=C1
COC(=O)C=1C=CN(C2=CC=CC=C2C#CC3=CC(Cl)=CC(Cl)=C3)N=1
CCN1C(=O)C2=CC=CC=C2S(=O)C3=CC=C(C(=O)NC(C)C)C=C31
COC(=O)C1CC2=C([NH1]C3=CC=CC=C23)C(C4=CC=CC=C4O)N1
O=C(C=CC1=CC=C(O)C(CC2=CC=CC=C2)=C1)C3=CC=CC=C3
COC1=C(C(=O)NC2CCN(CC3=CC=CC=C3)CC2)C(O4)=CC(=C1CC=CC)CCC(C)(C)O4
C=C(C)CN1CC2=CC=CC=3[NH1]C(=O)N(C2=3)CC1CC
CCCN(CC(=O)NC1=CC=CC=C1C)C(=O)CN2C(=O)NC3(CCCC=4SC=CC=43)C2=O
C=C1C=CC2C(C)(C)CCCC2(C)C1CCO
COC1=CC=CC=C1C(=O)N(CC2=CC=C(CN(C)C3=CC=CC=C3)O2)C4(C(=O)NC5CCCCC5)CCN(C)CC4
COC1=CC=CC=C1CC2C(=O)OC(C)C2=O
CC1(C)CC2CC(C3CO3)C12
COC1=CC=CC2=C1CCC3C2CN(CCC4=CC=C5C(=C4)CCO5)CC3
COC1=CC=C(S(=O)(=O)N2CCN(C)CC2)C=C1NC(=O)C(C)O
O=C(NC1=CC=C(CCNCC(O)C2=CC=CC=C2)C=C1)C3CC3C4=CC=CC=C4
CCOC(=O)C=CC(=O)CCC
CC1=NC(C2=CC=C(CC(C#N)NC(=O)C3NC4CCC3C4)C=C2)=CS1
CCOC(=O)C=C(C(=O)OCC)N(CC)C1=CC=CC=C1C2CC(C(=O)OC)N(C(=O)C=3C=C(C)OC=3C)C2=S
FC1=CC=CC(N2C(C3=NN=CN3C)=CC4=CC=CC=C4C2=S)=C1
CC1=CC(C)=CC(C(=O)NNC(=O)N2CCCC2)=C1
C=CC1=CC2=C(C=N1)[NH1]C3=CC=CC=C32
NC(CC1=CC=C(F)C=C1)C2=CSC(NC(=O)C(N)CC3=CC=C(O)C=C3)=N2
C1=CC=C(NC2=NC(C3=CC=CC=C3)=NC4=C2CCNC4)C=C1
CCS(=O)(=O)CCN(C(=O)C(N)CC1=CC=C(O)C=C1)C
CN1CC(=CC2=CC=C(Cl)C=C2Cl)C(=NC(=O)C3=CC(Br)=C(Br)[NH1]3)C1
O=C(CN1C(=O)C(=CC2=NC3=CC=CC=C3O2)SC1=S)NC4=CC=C(O)C(C(=O)O)=C4
O=C(NCCCC(CCN(C1=CC=CC=N1)C)=O)SN2CCCCC2
CC1=CC=CC(NC(=O)C2CCN(C(=O)NC3CCCCC3)C2)=C1C
CN1C=C(C(=O)NC2=N[NH1]C3=C2CCC3)C(C4=CC=CN=C4)=N1
CN(C)CCNC(=O)C1=CC=CC=C1N=C2SC=C(Cl)N2
CS(=O)(=O)NC1=CC=C2C(=O)C3=NC=CC=C3[NH1]C2=C1
CC(=O)NC1=CC=C(S(=O)(=O)N(C)C2=CC=CC(C(=O)NC3=CC=CC(C(=O)O)=C3)=C2)C=C1
CC1=CC=CC(NC(=O)C2=CC=C(CNC=C(C=3C=NN(C)C=3)N=C4C=CC=CN4)C=C2)=C1
CC1=CC=C(C)C(C(=O)OCC(=O)N2C3=CC=CC=C3CC2C)=C1
O=C1C=2N=CN(CC3=CC=CC(C(F)(F)F)=C3)C=2N=C(O)N1O
CC1=CC(=O)C2=CC(OC(=O)COC3=CC=CC(C)=C3C)=CC=C2O1
CCCC(=O)NC1=CC(NCCCC)=NC(NC2=CC=C(O)C=C2)=N1
O=C1CN(CCN2CCCC2)C3=CC=CC=C3N1CC4=CC=CC(C(F)(F)F)=C4
O=C(C1=CC=C2O1)NCCN(S(=O)(=O)C3=CC(Cl)=CC=C3Cl)C2
C1C=CC=C(C=2C=CN(CCC(=O)N3CCN(S(=O)(=O)C4=CC=CC=C4)CC3)N=2)C1
N=C(N)NCCCC(N)C(=O)NC(CCC(=O)O)C(=O)NC(CC1=CC=C([N+1](=O)[O-1])C=C1)C(=O)NC(CCCCN)C(=O)NC(CC2=CC=C(Br)C=C2)C(=O)NCC(=O)O
CC1=CC(C)=NC(OCCCNC(=O)C2=CC=CC=C2C(=O)O)=N1
O=C1CN(C(=O)COC(=O)C2=CC=C3C(=C2)OCCO3)C4=CC=CC=C4N1
O=C1CC(C(=O)NC=2C=C(C3=CC=CC(COCCC(F)(F)F)=C3)N(C4=CC=C(Cl)C=C4Cl)N=2)N1
CCN(CC)C=NC(C)=NC1=C(C(=O)[NH1]C(=O)N1C)NC2=CC=C(Cl)C(Cl)=C2
O=C(NCCN1CCOCC1)C2=CC=C(C3CCCCC3)C=C2
C1OC=CC=CC1NC(=O)C(CC2=CC=CC=C2)N3C(C)=NC4=CC=CC=C4C3=O
CC1=C(CCC(=O)OCN2C=NC=C2C(=O)N(C)C(=O)N)NC(=O)NC1C
CC1=CC2=C(NC3=CC=C(NC4CCC(O)CC4)C(Cl)=C3)C(C#N)=CN=C2C=C1OCCCN5CCC(C)CC5
CN1C(=O)C(C(=O)NC2=NN=CS2)=C(O)C3=CC=CC=C31
O=C(NC1=CC=C2C(=C1)OCO2)N3CCCC4=CC(S(=O)(=O)NCCN5CCOCC5)=CC=C43
CC1=CC=C(C2=NC(=O)N(CCO)C(=O)C2=CNC3=CC=C(OC4=CC=C(F)C=C4)C=C3)C=C1
C1CC(C)C(C(=O)O)NCC(CNCCN1C(=O)C2CN(C(C)(C)C)CC2C3=CC=C(Cl)C=C3Cl)NC4=CC=CC(F)=C4C
CN(O)C(=O)C(CC1=CC=CC=C1)NC(=O)C(N)CC2=CC=C(O)C=C2
N#CC=CC=C(CN1C=NC=C1CNCC2CN(C(=O)C3=CC=C(Cl)C(Cl)=C3)CCO2)C
CC1=C(C(=O)NC2=NN=CS2)OC3=CC=C(S(=O)(=O)N4CCCC4)C=C13
CC1(C)CCCC2(C)C3CCC4CC3(CCC12)CC4(C)C
FC1=CC=CC(F)=C1C2CC(C3=N[NH1]C4=C3CCCNC4)=NN2C5=CC=CC=C5
O=C1N=C(C2CC2)[NH1]C3=C1N=NN3CC(Cl)=CC(Cl)=CC(Cl)=CO
COC=CC=C(N1N=C2C(=C1NC(=O)COC3=CC=CC=C3OC)CS(=O)(=O)C2CC)C
O=C(C1CCCNC1=O)NCCC2C3=CC=CC=C3CC2
CCN(CC)S(=O)(=O)C1=CC(N2CCOCC2)=C(NC(=S)NC(=O)C3CC3)C=C1Cl
C(=CC1=CC=C(CNC2=NCCN2)C=C1)C=NNC3=NC(N4CCCCC4)=NN3S
CC(C1)(C)C=CC=C(N2N=CC3=C2CCC3NC(=O)CC4COCCN4C=O)C1
C#CCOC1=CC=C(CNC(=O)CCC2=C[NH1]C3=CC=CC=C23)C=C1OC
C=C1C=C(NC2=CC(CC3=CC=CC=C32)=NN=CC4=CC=CO4)C=C1
CC=1C=NN(CCC2CCCCN2C(=O)CC3=CN=CN=C3N(C)C)C=1
O=C1NC(=O)C2(CCOC3=CC=CC=C32)C(=O)N1
CCN1C2=CC=CC=C2C3=NC=NC(N4CCCN(CC(=O)N(C)C)CC4)=C31
O=C(O)CCC1=CC=C(C2=CC=C(F)C=C2)N1C3=CC=C(NC(=O)C4CC4)C=C3
CCN1C=C(C(=O)O)C(=O)C2=CC(F)=C(N3CCN(C)CC3)N=C21
CCOC(=O)CC(NC(=O)C=C1C(C2=CC=CS2)=NS(=O)(=O)C3=CC=CC=C31)C4=CC=CC=C4
CCCCN=C(N)C1=CN(C2OC(CO)C(O)C2O)C3=NC=NC(N)=C13
O=C1C(=O)N(CCN2CCN(C3=NC4=C(C=C3F)C(=O)C(C(=O)O)=CN4C5CC5)CC2)CCC1=CC6=CC=CC=C6
COC=CC1=C[NH1]C(C(=O)NC2=CC(F)=CC(N3N=CC=N3)=C2OC=C)(C)C1=C
COC1=CC(O)=C2C(=O)C(OC)=C(C3=CC=C(O)C(OC)=C3)OC2=C1
COC(=O)C1=CC=CC=C1NC(=O)C2CCCN2C(=O)C(C)NC(C)=O
CC1=CC=C(CCOC2=CC=C(Cl)C(Cl)=C2)C=C1
COC1=CC=C(C=2C=NN(C3=CC=CC=C3)C=2)C=C1OC
CC(O)C1C(=O)N2C(C(=O)O)=C(SC3=NC4=CC(F)=CC=C4O3)C(C)C12
CC1=CC(O)=CC(=C1)OC(C2=CC=C(OCC3=CC=C4C=CC=CC4=N3)C=C2)C(O)C=O
CCCOC(=O)C(C)C(OC(=O)C(C)C(C)O)C(C)C(OC1OC(C)CC(N(C)C)C1O)C(C)(O)CC(C)C(=O)C(C)C(O)C(C)O
CN(C)CCNC(=S)NC1=CC=C(Cl)C=C1
COC1=CC=C(S(=O)(=O)N2CCC(C(=O)NC3=CC=C(C)C=C3)CCC2=O)C=C1
COC=CC(N1N=C(C2=CC=C(O)C(OC)=C2)CC1C3=CC=CC=C3C)C=CN
CC(C)(OC1=CC=C(CC2=CC=C(NC(=O)N3CCOCC3)C=C2)C=C1)C(=O)O
CCN(C1=CC=C(C(=O)OCCOC2=CC=C(Cl)C=C2)C=C1)S(C)(=O)=O
CCCCCCCCCCCCOC1=CC=C(OCC(=O)CN2C=C(CCCCCCCCCCC)N=N2)C=C1
C1CCC2(O)CCCCC23C1CCC4(C)C(C5=CN=CC(O)=C5)CC6OC634
O=C(CSC1=NN=C(C(C2=CC=C(Cl)C=C2)N3CCOCC3)N1C)N4C(=O)C5=CC=CC=C5C4=O
CC1=CC=C(C(=O)N2CCN(C)CC2)C=C1NC3=NC4=CC=CC=C4N3C5=CC(N)=NC=N5
CCOC1=CC=CC(OCC)=C1C=CC2=CC=CO2
O=C(CC1CCCCC1)N2CCN(C3=NC(C4=CC=CC(Cl)=C4Cl)=CS3)CC2
CC(=O)NC1CC=C2C=C(C=C(C#N)C(=O)NC3CCN(CC4=CC=CC=C4)CC3)C=C21
COC(=O)CCC1CCC2=CC=CC=C2N1C(=O)C3=CC=C(O)C=C3
CC1=CC=CC(C)=C1C2=CC(C)=C3N=C(NC4=CC=CC=5[NH1]N=CC4=5)N=NC3=C2
COC=C1C=CC(CNC(=O)C2=CC=C3C(=C2)CCN3S(=O)(=O)C4=CC=C(Br)C=C4)=C1F
OC(C1=CC=C(Cl)C=C1)C(CN2C=NC=N2)(C3=CC=C(F)C=C3F)C4=CC=C(F)C=C4F
COC1=C(C(=O)NC2=CC=C(C3=CC(C(=O)O)=NC=N3)C(F)=C2F)SC4=C1CCOC4
CC(C)C1=CC(C(C)(C)C)=CC(=C1)C(C)(C)CO
CCCCN1C(N2CCOCC2)=NC=3C=CSC=3C1=O
O=C(O)C1=CC2=CC=CC=C2C=C1O
COC1=CC=C(CC2=C(OC)C=CC=C2C=3SC4=CC=C(OC)C=C4C=3COC5CCCCC5)C=C1
O=C(CCCC1CCN(CC2=CC=C(F)C=C2)CC1)C3=CC=C(Cl)C=C3
ClC=CC=C(C(C1=NN=C2SC3=CC=CC=C3N12)CCCCNC)C
CC(C)C=NC(CN(C)C(=O)NC(C(=O)NC(CC1=CC=CC=C1)C(O)CC(CC2=CC=CC=C2)NC(=O)OCC3=CN=CS3C)(C)CCC)=CS
CCCCN(CCCC)C1=NC=NC2=CC=CC=C12
CC1NC=C(C(=O)N2CCSCC2)C(=O)C3=CC(S(=O)(=O)N4CCC(N5C=CC=N5)CC4)=CC=C31
C1C(C)(ON=C1C(=O)NC2C(=O)NC(C(=O)[O-1])=C(C[N+1]3=CC=C(C4=CC=CO4)C=C3O)CSC2)NC(=O)O
COC1=CC=C(NC(=O)NCCCCN2CCN(C3=CC=CC=C3OC)CC2)C=C1
COCCCNC(=O)C1=CC=C(OC2=CC=C(C)C=C2)C(C)=C1
COC=CC=C(N(CC(=O)N1CCCCC1)C(=O)CN2CCOCC2C)C
COC(=O)C1=C(OC)C(O)=C(OC)C=C1OC2=CC(=O)OC=C(OC)C(OC)=C(OC)C(OC)=C2
O=C(NCCN1CCOCC1)C2CCCN(S(=O)(=O)C3=CC=C(Br)S3)C2
CN1C(SCC(N)=O)=NN=C1C2=CC3=CC(Br)=CC=C3O2
CNC(=O)C1=CC=C(C2=CC=CN=C2OC3=CC(NC(=O)C4=CC=C(N5CCN(C)CC5)C=C4)=CC=C3)C=N1
COC1=CC=CC=C1C2CC(C3=CC=CC([N+1](=O)[O-1])=C3)=NN2C(=O)CCC4=CC=CC=C4
C=C1C(=O)OCC1CC2C(C)=C3C4=C5C=C(C=C4COC23O)CO5
O=C(O)CCNC(=O)C=CC=CC=CC=CN=CC(C(=O)NCCS(=O)(=O)O)S(=O)(=O)CC1=CC=C(CS)C=C1SC
CC1=CC=CC(N2CCN(C(=O)CCC(=O)OCC(=O)NC3=CC=C(C)C=C3)CC2)=C1
C1C=CC=C(CN2C=C(CSC3=C(C)C=CC=C3C)N=N2)C1
CC(=O)NC1=NN=C(SC2=NN=C(CC3=CC=CS3)N2C4=CC=CC=C4)S1
COC1=CC(C)=NC(OC2=CC=C3C(=C2)CCN(C4=NC=C(C(=O)O)S4)C3)=N1
C1C=C2C=C(NC3CCN(CC4=NC5=C(N)C(F)=C(F)C=C5N4C6=CC=CC=C6)CC3)N=CN=C2S1
COC1=CC=C(C2CC(=O)N(C3=CC=CC(Cl)=C3Cl)C2=O)C=C1
CC(C)CCN(CCC(C)C)S(=O)(=O)NC(CC1=CC=CC2=CC=CC=C12)C(=O)N3CCN(C(C)C)CC3
NC1=NC(=O)C=2N=CN(C3CCN(CC4=CC=C5C=CC=CC5=C4)CC3)C=2[NH1]1
CN(C)S(=O)(=O)NC(=O)C=C1C(C2CC2)=C(OCC3(C4CCCCC4)CC3C(=O)N)OC=C1F
CC=1N=C2SC=CN2C=1C=NNC(=O)C3=CC=C(Br)C=C3
CC1=CC=C(NC2=CC=CC(N3C(=O)C4CC5=CC=CC=C5CN4C3=O)=C2)C=C1
CC1(C)C(C2=CC=CC=C2)C=C(CCC=CC=O)C3=CC=C(OCC(F)(F)F)C=C31
CCC1=CC=CC=C1C(C(=O)O)N2CCC3=CC(Br)=CC(Br)=C3C2
CCCC(=O)NC1=NN=C(C)S1
COCCN1C(NC(=O)C2=CC=CC(C=O)=C2)=NC3=CC=CC=C31
COC1=CC=CC(NC(=O)NC2=CC=CC(OC)=C2)=C1
CC1=CC=CC=2N=C(C=3C(C)=NN(CC4=CC=CC=N4)C=3C)[NH1]C1=2
FC1=CC=C(C(NC2=NC=C(C3=CC=CN=C3)O2)C4=CC=CS4)C=C1
COC1=CC(N2C(N)=C(C#N)C(C3=CC=CC=C3Cl)=C(C#N)C2=NC#N)=CC(OC)=C1OC
CC(C1C(=O)NCCC2=CC=C(NS(C)(=O)=O)C=C2)CC(C3=CC=CC(Cl)=C3)C(C4=CC=C(Cl)C=C4)=NN1
CC1=CC=C(C)C=2[NH1]C(=O)C(CCNC(=O)CC3=CC=C(S(C)(=O)=O)C=C3)=CC1=2
CCCC(CCC)C(=O)NC1=CC=C(C2=NC3=CC(C)=CC=C3O2)C=C1
NC1=NC(=O)C2=C([NH1]1)N(C3OC(CO)C(O)C(O)C3O)CN2C4=CC=CC=C4
CCC(C)C(NC(=O)C(CC(N)=O)NC(=O)CNC(=O)C(CC(C)C)NC(=O)C(CCC(N)=O)NCC)=O
C=CCN(C(=O)CC(C)C1)CCCN(CC=2C(C)=NN(C3=CC=C(F)C=C3)C=2C4=CC=C(F)C=C4C)C1
CC(NCCC1=NC(=O)C=C(Br)N1CC2CC2)C3=CC=CC=C3
O=C(O)C1=CC=C(C2=NN=C3N2CCC3)C=C1
O=S(=O)(O)C=CC1=CC=CC=C1OCC2=CC=C(Cl)C=C2
NC(=O)C(CC(=O)O1)NC(=O)C2C(CC(=O)O)CC(C3=CC=C4C=CC=CC4=C3)C2C1=O
CC(=O)C1=CC=CC(OCC(=O)NC2=CC=CC(Cl)=C2)=C1
CCN(CC(=O)NC1=C(F)C=CC=C1F)S(=O)(=O)C2=CC=C(OC)C=C2
CC1OC(OC2C3(C)OC(OC4C(O)CC(OC5CCC6(C)C(CCCC6C7CC(C8)C(C9=CC(=O)OC9)CCOC78O)C5)OC4COC(C)C2O)CC(O)C3OC(O)C1OCO)C(O)CO
CC1=CC(C2=N[NH1]C3=CC(NC(=O)NCC4=CC=CN=C4)=NC=C23)=CC=C1C#N
CC(C)(C)C(=O)N1CCCC1C2=NC3=CC=CC=C3N2CC(=O)NC4=CC=C5C(=C4)OCO5
O=C(O)C(C1=CC=CC(OC2=CC=CC=C2)=C1)NC(=O)C3(CS)CCCC3
CCOC(=O)C1NC(=O)C=2N=CN(CC3=CC=CC(C(F)(F)F)=C3)C=2C1=O
CCOC(=O)CS=1C(=NC2=CC=C(Cl)C=C2)N(C(=O)OCC)C=1C3=CC=C(Cl)C=C3
O=[N+1]([O-1])C=CC=COC=NC(OCCCNCCCCCCCCCNC1=CC=C2C(C3=CN=C(C(F)(F)F)C=C3[N+1](=O)[O-1])=CC=CC2=C1NC4)=CC=CC=C4
COCCOCNS(=O)(=O)CC(C)C
COC1=CC=C(C2=CC=C(C3=CC(=O)C4=C(O)C(OC)=C(OC)C=C4O3)C=C2)C=C1O
OC1=CC=C(C2=CC(F)=CC(F)=C2)C=C1F
CC(=O)C1=CC=C(N2C(=O)NC(CC3=CSC=N3)C2=O)C=C1
O=S(=O)(NC1=CC=CC=C1)C2=CC=CS2
C#CC[N+1](C)(C)C
COC(=O)C1C(C2=CC=C3C(=C2)OCO3)C4=CC=CC=C4N=C5CC(C)(C)CC(=O)C51
CC1=CC=C2[NH1]C=C(C(=O)C3=CC=CC=C3)C2=C1
CC(C)CC(=O)OC1CCCC(C2)(C)C1CC3C4(C)CCC(Br)C(C)(C)C4CCC3(C)C2(C)CC
CN(C)CC1CC1C2=CC=C3C=CC=CC3=C2
COC1=CC=C(C=CC(=O)OCC(=O)N(C)C2=NC3=CC=C(N(C)CCN(C)C)C=C3S2)C=C1
CCOC1=C(C)C=NC(C2=NOC(C3=CC=C(Cl)C=C3)=N2)=C1C
CCCN1C(=O)C=2N=C(C=3C=NN(C4=NC(C5=CC=CC=C5)=NC=C4CC(C)=NNC(C)=O)C=3)[NH1]C=2N(CCC)C1=O
CCCCOP(=O)(OCCCC)NC1=C(CCN2C(=O)N(CC3=CC=CC(N(C)C)=C3)C(=O)C=4OC5=CC=CC=C5C=42)C6=CC=CC=C61
CN(C)CCCOC1=CC=CN=C1C2=CC=CC=C2C=O
CC1=C(O)C(O)=C2C(=O)C(O)=C(N3CCN(C)CC3)OC2=C1CC=C(C)C
O=C(O)C1=CC(NCCS)=NC(N2CCOCC2)=C1
COC1=CC=CC(C(=O)NC2CCCN(CC3=CN=C(N4CCOCC4)S3)C2)=C1
COC1=CC=C(C(=O)C2=NC3=CC=CC=C3N(C)C2C4=CC=C(F)C=C4)C=C1
CCNCC1C(C2=CC=CC=C2)NC(=O)C1CC(=N)O
CC(=O)NC(CC1=CC=C(O)C=C1)C(=O)NC2=NC=C(C3=CC=C([N+1](=O)[O-1])C=C3)S2
O=C(CCC1=C[NH1]C=N1)NC2CCC(CCN3CCC(C4C3)CC(=O)CC5=CC=CC=C5O4)CC2
CCCCCCCCNC1=NCCN1OCC2=CC=CC=C2OC
CC(C)OC1=CC=CC(NC2(C)C(CN3CCCCCCC3)OCCC2=O)=C1
CCCC1CCC(NC(=O)CCC(C#N)CC)CC1
CCCC1=N[NH1]C=C1C(C2=CC=C(OC)C(OC)=C2)SCC(=O)N
CCC(O)(CC)S(=O)(=O)C1=CC=C(C(=O)O)C(C)=C1
O=C(NCCC1=CC=C(O)C=C1)C(=O)NN=CC2=C(F)C=CC=C2Cl
CC1=CC(OCC(O)CNC(C)(C)C)=CC(C)=C1C=CC=CCOC=CC=C(C(C)(C)C(=O)N(O)OC)C=C
COCCN1C(SCC(=O)NC2CCCCC2)=NC3=CC=CC=C3C1=O
CC(C)=C1C2CC(=CC1=O)CCCC3C(C)(C(=O)O)C(OC(=O)C(C)C)CCC3(C)CCC2
O=C(NN=CC1=CC=C(N2C=CC=C2)C=C1)C3=CC=CC=C3
C=C(C1=CC=CC=C1)N(C(C)=O)C2=CC=CC=N2
CC(NS(=O)(=O)C1=CC=CC=C1C2=CC=CC=C2C(=O)O)C(=O)NCC3=CC=CC(Cl)=C3
O=C(NC1=NC2=CC=CC=C2S1)C3=CC(C4=CC=CC=C4)=NC5=CC=CC=C35
CC1=CC=C(C=2SC(N)=C(C(=O)C3=CC=C(Cl)S3)C=2C)C=C1
CC1(C)CN(S(=O)(=O)C2=CSC=N2)C3=CC=CC=C3S1
COC=CC=C(C(=O)COC(=O)C=1N=C2N=C(C)C=C(C)N2C=1CC)C
O=C(O)C1=CC=CC(C2=CC=C(S(=O)(=O)NC(=O)C3=CC=C(C4=CC=CC=C4)C=C3)C=C2)=C1
CC1=CC=C(OCC2=NN=C(SCC3=CC=CC=C3)O2)C=C1C
CCCCCC1=CC=C(C2=NN(C3CCCC3)C=4[NH1]C=NC(=O)C2=4)C=C1
CC1(C)CCC=C(C(O)C2C(=O)CC(C)(C)CC2=O)C1C3=[S+1]C(C4=CC=CC=C4Cl)=C(C5=CC=C(Cl)C=C5)[NH1]3
COC1=CC=C(CCNC2=C(C=3OC4=CC=C(O)C=C4C=3C#CC5=CC=CC=C5)C6=CC=CC=C6C2=O)C=C1OC
C1=C(C)CCCC(COC(CC2=CC=C(O)C(O)=C2)C(=O)NCCS)CCC(C3CCC4(CC3)OC(=O)C(C)(C)O4)C(=O)CC5(O)CCC6(O)CC(O)C(C)C(O)C6C51
O=C(O)CC1=CC=2OC3=CC=CC=C3C(=O)C=2C(C4=CC=CC=C4Cl)=N1
O=C(NCCC1=CC=CC=C1)C2CCN(C3=CC=CC=N3)CC2
O=C1CCN=C(NC2=CC=C(Cl)C=C2)N1
CCN(CC)C1=CC(C)=C2C=C(NC(=S)NC(=O)C3=CC=C(C(C)(C)C)C=C3)C=CC2=N1
C1=CC=C2C(=C1)[NH1]C3=CC=CC=C32
CCOC=CC=C(CCNC(=O)CCCN1N=C(C)C2=C(C)N(C3=CC=C(C)C=C3)N=C2C1=O)C=COCC
NC1=NC(=O)C2=C([NH1]1)NN=NC3=CC(C(F)(F)F)=C([N+1](=O)[O-1])C=C3N2
CC1=CC=C(S(=O)(=O)N2CCN(C3=CC=C(F)C=C3F)CC2)C=C1
COC1=CC=C(CN2CCN=C2C3=CC=CN=C3)C=C1
CC1=CC=C2C(=C1)N(CC3=CC=CC=C3)C(=O)C(CNC(=O)OC(C)(C)C)N2
CC1=NC2=C3C=C(C(C)=C2C)OC(=O)C(O)C3(O)O1
CCCCCCCCCCCCCCCCCCN(CC1=NC=CS1)C(=O)OCCCCCCCCCCCCCC
C=CCCCCCCCCC(=O)OCCN(C)C
CCOC(=O)C=1C(C2=CC=CC=C2)=CSC=1NC(=O)CNC(=O)OCC3=CC=CC=C3
COC1=CC=CC=C1CNC(=O)C2=NOC3=CC=CC=C23
CC(NC1=NC=NC2=C1C=NN2C3=CC=CC=C3Cl)C4=CC=CC(Cl)=C4
CN(C)CCCC1=C(C2=CC=CC=C2)[NH1]C3=CC=CC=C13
CSC1=NC=2C=CSC=2C(=O)N1CC3=CC=CC=C3
O=C(CCCNC1=CC=CC(C(F)(F)F)=C1)NC2=CC=C(C(=O)NO)C=C2
CC1=NC2=C(C(=O)NC3CC4CCC3C4)C(C)=CC=C2[NH1]1
CCCC1=CC=C(NC(=O)CN(C)C(=O)C=NS(=O)(=O)C(=O)CC)C=C1
CCCCNC(=O)C1(C)CCN1C(=O)CCC2=CC=CC=C2
CCCCCCCCCCOC1=CC=CC(C(CCCCC2=CC=CC=C2)C3=NN=N[NH1]3)=C1
COC(=O)CC1C(OC(=O)C=CC2=CC=CC=C2)C(=O)C3C1(C)CCC4C(=O)OC(C=5C=COC=5)CC43C
O=C(NCCCNC1=NC2=CC=CC=C2N1CC3=CC=CC=C3Br)C4=CC=CC=C4
CCOC(=O)C1CCN(C(=O)C2CC3=CC=CC=C3C2)CC1
CC1=CC=C(CNC2CS(=O)(=O)CC2C)C=C1
O=C(NCC(=O)N1C2CN(CC3CC3)CC(C(=O)O)C12O)C4=CC=CC=C4
O=C(O)C1=CC=C(NC(=S)NC2=CC=CC=C2)C=N1
C=C(C)C1CC=C(O)CC(C)(C)C(OC(C)=O)CCC(C)C1=O
CCN(CC)C(=O)OC1=CC(C)=CC=C1NC(=O)C2=CC=CC=C2Cl
COC=CC=C(CCNC(=O)CCCN(C1=NC2=CC=CC=C2[NH1]C1=O)C)C=C
O=C(CSC1CCCC1)NC(CC2=CC=CC=C2)C(=O)NCCCN3C=CN=C3
COC=C1C(C2=CC(C3=CC=CC=C3)=NC(NCCNC(=O)C4=CC=CC=C4)=C2C)=NCC(OC)=C1OC
CCOC1=CC=CC=C1NC(=O)C(OC(=O)C2=CC=CN=C2)C3=CC=CC=C3
CCOC(=O)C1(C)CCCN(CC2=CC=CC=3C(C)=CSC2=3)C1
CC=1C=C(NC2=NC(C)=CC(CCNC(=O)C(C)(C)C)=N2)N(C3=CC=C(Cl)C=C3)N=1
COC1=CC=CC=C1CNC(=O)C(C2=CC=CC=C2)N(C(=O)C=3N=N[NH1]N=3)C4=CC=CC=C4
CC(C)CC(NC(=O)C(C(C)O)NC(=O)C(CC(C)C)NC(=O)OCC1=CC=CC=C1)C(=O)NC(CC2=CC=CC=C2)CN3CCCC3C(=O)NC(CS)C(=O)O
CC1=CC=C(C2=NC(=O)C3=CC(C(=O)O)=CC=C3[NH1]2)C=C1
CN1CCN(CCCNC(=O)C=2C=NN(C3=CC=C(F)C=C3)C=2N4C=CC=C4)CC1
CCN1C=C(CN(CC2=CC=CC=C2)CC3=CC=CC=N3)C(C)=N1
COC1=CC=C(NC(=O)CSC2=NC=CN2CC3=CC=CO3)C=C1
OCCCNC1=NC(NC2=CC=CC(Br)=C2)=NC3=C1N=CN3C4OC(CO)C(O)C4O
CCN1C=C(C(=O)O)C(=O)C2=CC(F)=C(N3CCN(C4=CC=CC=C4)CC3)C=C21
O=C(COC(=O)C1=CC([N+1](=O)[O-1])=CC=C1N2CCCC2)NC3=CC=CC=C3
O=C(C1=CN(C2=C(F)C=CC=C2F)N=N1)N3CCCN(CC=4C=CSC=4)CC3
CN(CCC(O)C(CC1=CC=CC=C1)NC(=O)OC2COC3OCCC23S)C=O
CSC=C1C=C(CN2CCCC(NC3=NC=NC=C4C(N5CCN(C)CC5)=C(N6C=CC=N6)C=C34)C2)C=C1
CC1=NC=C(C2=C[NH1]C3=CC=CC=C23)C(C)=N1
CN1CCN(C2=CC3=C(C=C2F)C(=O)C(C(=O)O)=CN3C4=CC=C(N)C=C4)CC1
C=1CC=C(C(=O)N2CCCC3(CCN(C4=NC=CS4)C3=O)C2N)C5CCCC5N=1
CC(C)CC(NC(=O)C(NC(=O)N(C)C)C(O)C(CC1=CC=CC=C1)NC(=O)OCC2=CC=CC=C2C)(O)NC(CC3CCCCC3)C(O)C(=O)N4CSC(C)(C)C4
CC1(C)SC2C(NC(=O)C(N)CC3=CC=C(O)C=C3)C(=O)N2C1C(=O)O
CCOC=C1C=C[NH1]C=C1C=O
CC1=CC=C(C(=O)NC2=CC=CC=C2C(=O)NC3=CC=C(C)C=C3)C=C1
CC(C1C(C)=NOC1C2=CC=CC=C2)=NNC(=O)C3=CC=C([N+1](=O)[O-1])C=C3
CC1=CC(C)=C(N2C(=O)C3=CC=CC=C3C2=O)C(C)=C1
O=C(NC(CC1=CC=C(F)C=C1)C(=O)N2CCC(O)(C3=CC=C(Cl)C=C3)C(CN4CCCCC4)C2OCC5)CC=CC=C5
CC1=CC=CC=C1N(CC(=O)NCC2=CC=CO2)S(=O)(=O)C3=CC=C(Cl)C=C3
CC(=O)NCCNC(=O)NC1=CC=CC(Br)=C1
CCOC1=CC=C(N2C(=O)CN(S(C)(=O)=O)CC2(O)C(CC)C3=CC=C(F)C=C3)C=C1
CC=1SC=NC2=NC(SCC(=O)NC3=CC=C(F)C=C3)=C2C=1C
CCC=1C=C(C(=O)NCC2=CC=C(OCCN3CCCCC3)C=C2)SC=1C
CCCCC(=O)N=C1SC(CC)=NN1C
CC1=NN(C(=O)CC2=CC=CS2)C(C)=C1S(=O)(=O)N3CCC(C)(O)C(OC4=CC=C5C=CC(=O)OC5=C4)C3
CC1C=CC=C(N(CC(C)C)S(=O)(=O)C2=CC=CS2C)C1
FC1=CC=C(NC(=S)N=C(NC(=O)CC2=NC=CS2)N3CCC4=CC=CC=C4C3)C=C1
CN(C1CCN(C(=O)CCC2CCNCC2)CC1)C3=CC=CC=N3
COC1=CC=C(C2C3=CC4=C(C=C3N=C5COC(=O)C52)OCO4)C=C1
O=C(O)CN1C(=O)C(=CC2=CC=C(N3CCOCC3)O2)SC1=S
CC1=CC=C(C=2N=C(C(=O)NCCC(=O)O)N(CC3=CC=C(Cl)C=C3)N=2)C=C1C
CN(C)CC(O)C1OC=CC=C(NC2=NC3=CC=C(Cl)C=C3N4N=NN=C24)C1
NC(=O)C1=CN=C(N2CCCC2)N=C1C3CCCN3C(=O)C4=CC=CC=C4
COC1=CC=CC(OCC2=NN=C(NC(=O)C3CCCO3)S2)=C1
CC1=CC=C(NC(=O)CCN2C=C([N+1](=O)[O-1])C=N2)C(Br)=C1
O=C(NCCC(=O)OCC1NC(=O)C2=CC=CC=C21)C3=CC=CC=C3F
OC1CN(C=2C=CC3=NSN=C3C=2)CC1N4CCC(C5=CC=CC=C5)CC4
COC1=CC=CC(C2C(C(=O)C3=CC=CC=C3OC)=C(O)C(=O)N2CCO)=C1
NCCC(N)C1CCNC(CCC2=CC=CC=C2)C(=O)NCCCCCNC(=O)C(CN)(CC3=CC=C(F)C(I)=C3)NC(=O)C(CC4=CC=CC=C4)NC1=O
O=C(CCN1C(=O)OC2=CC=CC=C21)NCC3CCCO3
CCN1C(=O)C2=CC=CC=C2NC(CC3CCCCC3)N1
CCCC1=CC2CC(=O)OC2O1
CCCOC1=CC=CC=C1CNC(=O)CN2C(=O)COC3=CC=C(S(=O)(=O)NC4CC4)C=C32
CC(C=CC1=CC=C(F)C=C1)=NC2=CC=C(S(=O)(=O)N3CCN(C)CC3)C=C2
CC(C)C(NC(=O)N1CCOCC1)C2=CC=C(C#CC3=CC=C(OC(F)F)C=C3)C=C2
CC12CCC(C3C1=NOCC=O)OC4CC5=CC=C(O)C6=C5C3(CCN4CC7CC7)C2O6
O=C(O)C1CCCCC1C(=O)O
CC=1C=C(C)N(CCCN(CCOC)CC(=O)N(C)CC2=CC=CC=C2)N=1
CC(C)NCC(O)C1=CC=C(O)C(O)=C1
CCCCCCCCCCCCCC(=O)N(CCCN)CCP(=O)(O)O
COC1=CC=C(CC2(C3=CC=C(Br)C=C3)C(=O)NC(=O)N=C2ON)C=C1
COC=C1C=C(OCCCN2C=C(C(=O)C3=CC(OC)=C(OC)C(OC)=C3)C4=CC=CC=C42)C=C1
CN1C(=O)COC2=CC=C(C(C)NC3=CC=C(OCC)C=C3)C=C21
COC(=O)C1=CC=C(OC2=CC=C(C)C=C2NC(=O)C3=C(C)OC=4N=CN(C)C(=O)C3=4)C=C1
C=1N=NN(C2=CC=CC=C2)C=1N3CC=C(C4=CC=CC=C4)C3=O
NC(CCCC1CNC(=O)CC(NC(=O)C2CCCN2)C1)C(=O)O
CC1=NC(C2=CC=C(F)C=C2)=C(C3=CCN(C4=NC=C(OC(F)F)C=C4C(=O)O)CC3)S1
CNC1=CC=CC=C1CC2=NC=CC=C2C(C3=CC4=C(C=C3C(=O)O)OCO4)C
CN1C(=O)C2C3C=CC(O3)C2C1=O
CCOC1=CC=C(NN=CC2=CC(C)=CN(C)C2=CC)C=C1OCC
CC1=CC(C2(C)OC(CO)C(O)C2O)=CC=C1CC3=CN=C(N)C(C(=O)O)=C3
CC1=CC=C2N=C(NC3=CC=C(Cl)C=C3Cl)C(C#N)=CC2=C1
NC(=O)C=CC=CC=CC1=C(C(N)=O)C=2[NH1]C=C(C(=O)O)C(=O)C1=2
COC1=CC=CC(NC2=NC(N)=C(C#N)C(C3=CC=CC(OC4=CC=CC=C4Cl)=C3)=N2)=C1
CN1C(CC2=CC=CC=C2)=NC3=C1C(=O)N(CC4CC4)C(=O)N3C
CC(C)C(=O)OCC1=CN(C2=CC=NC=3[NH1]C=C(C(C)(C)C)C2=3)N=N1
CCN1C2=NC=CC=C2C(=O)N(C)C3=CC(SCCNCC4=CC=CC=C4)=CC=C31
O=C1C2=CCCC(C=CCCC(=O)O)N21
CC(=O)C=C(C1=CC=C(F)C=C1)C2=CC=CN=C2
CC1=CC(=O)[NH1]C2=C1CCCC2
COC1=CC(NC(=O)C2=CC=C(C3=CC=C(Cl)C=C3)O2)=CC=C1N4C=NC(C)=C4
CC=C1C=CC(C2CC(N3C=CN=C3)C4=CC(C(=O)O)=CC=C4N2)C=C1
COC1=CC=C(C2=NN(CC(C)C)C=NCCCOC2)C=C1OC
O=C(CN1CCCCCC1)NC2=CC=C(CC3=NC4=CC=CC=C4O3)C=C2
O=C(NCC1=CC=CO1)N2CC3N(S(=O)(=O)C4=CC=C(Br)S4)CC5CCCCC5CN2C3=O
O=C(CN(CC1=CC=CC=C1)C(=O)CCC(=O)NC2=NC=C(Br)C=C2Br)O
O=C1COCC2=C1C(C3=CC=C([N+1](=O)[O-1])C=C3)C4=C(CCCC4=O)N2
O=C(NC1=CC=C(OCC2=CC=CC=C2)C=C1)C3=CC([N+1](=O)[O-1])=CC([N+1](=O)[O-1])=C3
O=C1C(Cl)=C(N2CCC(C(=O)O)CC2)C(=O)N1C3=CC(F)=CC(Cl)=C3
CC(=NNC(=O)C(N)CCC(=O)O)C1=CC=C(S(=O)(=O)N2CCCCCC2)C=C1
COC=C1C=CC(CNC(=O)C2=CC=C3C(=C2)OCCN3C(=O)C4=CC=CS4)=C1OC
CN1C(=O)C2=C(N=C3N2CCCN3CC4=CC=C(C(F)(F)F)C=C4F)N(C)C1=O
CC1=C2C=C(C=C1S(=O)(=O)N3CCN(C(=O)COC4=CC=C5C(=C4)OCO5)CC3)OCC(=O)N2
CC1C=C(C2=CC=C(O)C=C2)C3=C(O)C(CC4=CC=C(C)C=C4)=CC(=C3O1)CCCC
OC1C=CC(O)CC1NCCCCNC=C2C(=O)NC(=O)NC2=O
COC1=CC=CC=C1CNCCC(O)(C2=CC=CC=C2)C(C)CN3C=CC(=O)C4=CC=CC=C43
O=C(NCCCCNC(=O)NC1=CC=CC=C1)OCC2=CC=C(Br)C=C2
CC(CO)NC(=O)C=C1C=C(C=C2C(F)=C(C3=CC=CC=C3CN4CCC4)C(F)=C2)N=C1
C=C1C(=CC=C2CCCC3(C)C2CCC3C(C)C=CCC(C)(C)O)CC(O)CC1O
CC=C1C(NC2=NC3=CC=CC=C3N=C2S(=O)(=O)C4=CC=C(Cl)C=C4)=N[NH1]1
NC(=O)C1=NC=CN=C1OCC2=CC=C(OCC3=CC=CC=C3)C=C2
CCCCCCCCCCOC(=O)CCN
CN(C1=NC=C(C(F)(F)F)C=C1Cl)C2CCC3=C(CC(=O)O)C4=CC=CC=C4N3C2
CCOC=C1C=C(N2C(CN3CCN(C(=O)C4=CC=CO4)CC3)=NC5=CC=CC=C5C2)OC=C1
OC1=CC=C2C=C1OCC=3[NH1]C4=CC=C(Cl)C=C4C=3CC5(O)C(C2)N(CC6CC6)CCC5
CC=C1N(C2=CC=CC=C2)C(O)=C(C=NNC(=O)C=3C=C(C4=CC=C(Cl)C=C4Cl)ON=3)C(=O)N1C
O=CNC(CC1=CC=CC=C1)C(=O)NC2=CC=C3C(=C2)CC(=O)N(CC4CC4)C3=O
CC(C)(NC(=O)CNC(=O)C1=CC(Cl)=CC=C1OCCO)C2=CC=CC=C2
COC1=CC=C(C=C2OC3=CC=C(O)C=C3C(=O)C2=C(CN(C)C)NC)C=C1
CC(=O)N(CC1=NC2=CC(S(=O)(=O)NC3=CC=NC=N3)=CC=C2N1CC4=CC=C(Cl)C=C4)C5CCN(CC6=CC=CC=C6)CC5
O=C(CCCN1C(O)=C2C=C(Br)C=CC2=NC1=S)NCCCC3=CC=CC=C3
CN(C)C1=CC=C(CN2N=C(C3=CC=C(Cl)C=C3)C4=C(N)N=CN=C42)C=C1
CC1=CC(C)=C(C2=NC(N)=NC=C2ON)C=C1C
CC=C(C)C(=O)OC1C(C)=C2C(C1OC(=O)CCCCCCC)C(OC(=O)CCCCCCCCCCCC)(CCC(=O)OC)NC2=O
CCCCCCCCCCCCCCCCC(O)C(CO)NC(=O)C(C)(C)C
O=C(CCl)NC1=CC=CC(NC(=O)CC23CC4CC(CC(C4)C2)C3)=C1
N#CC(CC1=CC=CC=C1)NC(=O)C2(CS)CCCCC2
CC(=O)OC1=C(F)C=C(C(C)C=C(C)CCC(=O)O)C=C1F
CC1=CC2=C(C=C1S(=O)(=O)N3CC(C)NCC3CN)CCC2
CC(=O)NCCCC(N(C)CC1=CN(C2=CC=C(O)C(O)=C2)N=N1)C
CC(NC(=O)C1=CC=CO1)(C(F)(F)F)C(F)(F)F
CCNC(=S)NC1=CC(OC)=CC=C1OC
CN1C=CC2=CC(S(=O)(=O)NCC3CN(C(=O)C4=CC=C([N+1](=O)[O-1])C=C4)CC3)=CC=C21
FC(F)(F)C1=CC=C2C(=C1)NC3(COC3)CN2CC4CC4
O=C1[NH1]N=C(SCC2=CC=CC=C2)N1CC3=CC=CC=C3
OCCCN1CCC(N2CCCCC2)CC1
CCCC(=NOCCOC1=CC=C(C2C=CCCC2)C=C1)C3=CC=C(O)C=C3
CC1=CC=C(Cl)C=C1N2CCN(C(=O)C3=CC4=CC=CC=C4O3)CC2
CCOC(=O)C1=C(N2CCN(C)CC2)NC(=O)CC1C
CCOC(=O)C1=C(C)[NH1]C(=O)C(C(=O)CSCC2=CC=CC=C2F)=C1C
O=C(NC(=S)NC1=CC=C2C(=C1)OCCO2)C3CC3(C4=CC=CC=C4)C5=CC=CC=C5
COC1=NC=C(C2=CC=C3N=C(N)C(NC4CCC(N)CC4)=NC3=C2)C=C1NS(=O)(=O)CCCC
COC(=O)C1=C(NC(=O)CN2CCCCC2)SC(C(=O)C3=CC=CC=C3)=C1C
CC(=O)NC1=CC=C(NC(=O)C(C)OC(=O)CC(C)=NP(=O)(OC(C)C)OC(C)C)C=C1
O=C(NC=CC=C(NC1=C(C2=CC=CC=N2)C3=CN=CC=C3N=C1C(F)(F)F)CC4)CC=CC=C4F
COC(=O)C(=CNC(=O)C1=CC=CC=C1)C(=O)OC
C1=CC=C(NCC2(CC)COCC(=O)O2)C=C1
COC(=O)C(O)C(N)C1CCCCC1
COCCOC1=CC(C(=O)O)=CC=C1OC
COC1=CC(CCCOC(=S)N2CCN(CC3=CC=C(F)C=C3)CC2)=CC=C1O
NC(=O)C=CC1=CC=C2C(=C1O)C(=O)C(CCC(=O)O)=CC2=O
CCOCCCNCCCNCC1=C(SC2=NC(C)=CC(C)=N2)N=CN=C1OC
COC1=CC=C(C=2C=C3N=C(CCC4=C[NH1]C5=CC=CC=C45)C=C(C(F)(F)F)N3N=2)C=C1OC
CCC(C)C(NC(=O)C(N)CS)C(=O)NC(CO)C(=O)[N+1](CC(C)C)C(N)=O
O=C(OCC1=NN=C(C2=CC=C(Cl)C=C2)O1)C3=CC=CC=C3
CC1=NC=CN=C1C(=O)NC2CC(C)N(CC3=CC=NC=C3)C2=O
O=C(CCCN1CCN(C2=CC=C(F)C=C2)CC1)NC3=CC=C(C(F)(F)F)C=C3F
CCCCOC1CCN(C(=O)C(CC2=CC=CC(C(=N)N)=C2)NS(=O)(=O)NC3=CC=C4C(=C3)CCCC4)CC1
COCCOC1=CC=C(NC(=O)N2CC(C3=CC=CO3)C2C)N=C1
C1C(C2=NOC(C3=CC=CC(F)=C3)=N2)CC4C(C5)CCC6(C)C(=CC(=O)C7C(C)C8=CC(O)=CC=C8C7CCC(C)C64)CC5C1
CN(C(=O)CN1CCN(C2=NC3=CC(Cl)=CC=C3N4C=CC=C24)CC1)C5=CC=CC(Cl)=C5
CC(C)CN1C(NC2=CC=CC=C2)=NC3=C1C(=O)[NH1]C(=O)N3C
COC=CC=CC(C1CC(NC(=O)C2=CC=CC=C2C)C(CO)N1C(=O)C3=CC=CC(I)=C3C(F)F)F
CCNC(C(=O)NC(CC1=CC=CC=C1)CC(O)CC(=O)NC(C(=O)NC)C(C)CC2)=CC=CC=C2
CCC(O)(CC)C(=O)NCC1=CC=CC(C(=O)NC2=CC(C#N)=CC=C2F)=C1
CNC1CN(C)CCCN(C=C(C(=O)N2CCOCC2)C3=NC4=CC=CC=C4N3C=O)C1
O=C(C=CC(Cl)Cl)NC1=CC=C(S(=O)(=O)N(CC2=CC=CC=C2)C(F)(F)F)C=C1
COC1=CC(N2CCN(C)CC2)=CC=C1NC3=C4C=CC=CC4=NC5=CC(OCCN6C(=O)CCC6=O)=CC=C35
CCOC(=O)C1=CN=CN1CC2=CC=C(C3=CC=CC=C3)C=C2
CCCCCCCC=1CC(=CC)C2=NC=NN2C=1NC(=O)C3=CC=CC=C3Cl
CN1C(=O)C2=C(N=C(SCC(=O)C3=CC=C(Cl)C=C3)N2CC(O)C4=CC=CC=C4)N(C)C1=O
NCC(O)C1=NC2=CC=C(C(F)(F)F)C=C2[NH1]1
O=S(=O)(C1=CC=CC=C1F)N2CCC3(CC2)OCCN3CCC4=CC=CC=C4
O=C(CSC1=NC(C2=CC=CC=C2[N+1](=O)[O-1])=N[NH1]1)NC3=NC=C(C(F)(F)F)C=C3Cl
COC=C1C=C(CCNC(=O)C=CCC(C(C)NC(=O)C(NC(=O)CCCCCN)CC)CNC(=O)CN(C)S(=O)(=O)CCC)C1Cl
CC1NC(=O)C(C2CCN(C(C)C)CC2)NC1=O
CCOC(=O)C1=CC=CC(NC(=O)C2=C[NH1]N=C2N3CCOCC3)=C1
N#CC1=C(NCCC2=CC=C(F)C=C2)C(F)=CN3C(=O)C(C(=O)O)=CC(C4CC4)=C13
C1NCCN(C(=O)C2=CC=C(NCC3=CN=C4N=C(N)N=CC4=N3)C=C2)CC1
CCC(=O)NCCCN(C=CC=C(N1CCN(C(=O)CCCOCC2COCO2)C1C)CF)C=O
CSC=C1C=C(C=NOC(C2=CC=CC=C2OCC)C=N)C=C1
COC1=CC=C(C2=CSC(C=NN=C(NC(=O)C3CCN(S(C)(=O)=O)CC3)C4=CC=CC=C4)=N2)C=C1
CC1=NC2=C(C(NC(C)C)=N1)CN(C(=O)C3=CC=C(C=4C=CSC=4)C=C3)CC2
C=C1C(=O)OCC1CCC2(C)OC2CCC(C)=CCCC3(C)OC(=O)OC3C
COCCN1C(SC)=NC(C)=C1C(=O)C2=CC=C(Cl)C=C2
CCCCC1=CC=C2C(=C1O)C(=O)C3=C(O)C4(O)C(=O)C(C(N)=O)=C(O)C(N(C)C)C4C(O)C3C2C
CC1COCCN1C2=NC(N3CCOCC3C)=C4C=CC(C5=CC=CC(C6=NC=CS6)=C5)=NC4=N2
NC=1C=CN2C(C3=C(Cl)C=CC=C3Cl)=CN=C2C=1
CCN1CC=C(C2=CC=CC=C2)C(C(=O)OCC3=CC=C(OCC(=O)N(C)C4=CC=CC=C4)C=C3)C1
C1C=C(CN(C)C2CCN(C3=CC=CC(OC(F)(F)F)=C3)CC2C)NN1C
CN1N=C(C(O)(C(N)=O)C=2C=COC=2C)C3=CC=CC=C31
CC1=CC=C(CNC2C(N3CCN(CC4=CC=CC=C4)CC3)CC2C(=O)N5CCC(C6=CC=CC=C6)CC5C)CC=C1
CS(=O)(=O)NC1=CC=C(C(=O)C2=C(N)N=C(N)N(N)C2=O)C=C1I
CC1=CC(C)=CC(OCC(C2=CC=CC=C2)C3CCNCC3)=C1
OCC[N+1]CC1C2C[N+1](CC3=CC=CC=C3)CCC2(CCCC4=CC=CC=C4)CC1
N=C(N)NOCC1NC(CO)C(O)C1O
CN(C(=O)CSC1=NN=C(C(=O)NC2=CC=CN=C2)O1)C3CCCCC3
CC1=CC(COC=CC=CN=C(CC2(C(=O)O)CC2)N(CC=C3C=C(C4=CC=CC=C4C=5N=N[NH1]N=5)C=C3)C=CC)(C)C1Cl
CC(=O)NC1C=CC=C(C(=O)N2CCC(CNS(N)(=O)=O)CC2C)C1
CSC1=NN=C(C2=CC=NC=C2)N1C
CC(NC1=NC=CC(N2C(=O)OCC2C(C)C)=N1)C3=CC=NC=N3
CCS(=O)(=O)NC1CCC(CCN2CCC(C3=COC4=CC=CC=C34)CC2)CC1
COC1=CC=C(Cl)C=C1NC(=O)COC2=C(C=CC3=CC=CC=C23)SCCNS(=O)=O
CNCCC(Cl)C1=CC=C(Cl)C(Cl)=C1
COC1=CC=C(N2N=NC3=C(NC(C)C)N=C(Cl)N=C32)C=C1
CCN(CC)CCCCCC(=O)NC1=NC(C2=CC=CC=C2)=CC(C3=CC=CC=C3)=N1
CCOC(CC(=O)O)C1=CC=C(Cl)C(OCCCCCC2=CC=CC=C2OC3=CC=CC=C3F)=C1
CSC=C1C=C(COC=C2C=C(SC(C3)CCN(C)CC3COC4=CC=C(F)C=C4)C=C2)C=C1
O=S(=O)(NC1=NC=CS1)C=CC2=C(C3=CC=C(F)C=C3)N=C4SC=CN24
CC1=CC(C)=C(S(=O)(=O)NC(C)(C)CN(CC2=CC=C(C(F)(F)P(=O)(O)O)C=C2)CC3=CC=C(C=4C=N[NH1]C=4)C=C3C)CC=C1
CNC1CN(C2=CN=C3C=C(C(F)(F)F)C=C(NC4CCN(C)CC4)C3=N2)CC1
COC(=O)C1CCC(C)(C)CC12C=CC3CC4(C)C5=CC(O)=CC=C5CCC4CCC3(C)C2(C)CC
C=CC(C)C=CCC1COC2(CCCCC2)OC1CC(=O)OC
CC(=NNC(=O)OC(C)(C)C)C1=CC=CC=N1
CC1=CC(OC)=C2C(=C1)OC(C)(C)C3=CC=CC=C32
CC(=CC1=CC(O)=CC=N1)C2=CN=C3C(O)=CN(CC4=CC=CC(C)=C4)C3=C2
C1=CC=C(C2=NC(CN3N=C(C4=CC=CO4)OC3)=NO2)C=C1
C=CCC1=C(C)C=2C(C)=CC(=O)OC=2C=C1OC
CN1CC(C(=O)NCC2CCOCC2)C(C3=CC=C(C4=CC=C(Cl)C(Cl)=C4)C=C3)C1
C1C=CC=C(S(=O)(=O)N2C=C(C=CC3=CC=CC=C3)OC2=O)C1
COC=C1C=C[NH1]C=C(CCC2CN(CCCNC(=O)C3=CC=C(C=CC4=CC=CC(C(F)(F)F)=C4)C=C3)CC2)C=C1
CCOC(=O)C1(C)CCCC2(C)C1CCC34CC(C)(CCC32)C5=C4C=NN5C6=CC=CC=C6
CC1C2CC(=O)N1C(C3=CC=C(N4CCN(C5=CC=CC=C5)CC4)C=C3)C6C(=O)N(C)C(=O)C62
CCOC(=O)NN=C(C1=CC(F)=CC=C1F)CCC2=CC=C(N3CCCCCC3)C=C2
CCCN(CC1=CC=C(Cl)C=C1)C(=O)NCC2=C(C3=CC=C(C(=O)O)C=C3)N=CN2CC4=CC=CC=C4
C1OC=CC=CC1OCCCNC(=O)C2=CC=C3C(=C2)NC(=O)C(=CC4=CC=CC(Cl)=C4)S3=C
CC(=O)OCC(=O)C1(C)C(O)CC2OCC2(OC(C)=O)C1C(OC(=O)C3=CC=CC=C3)C4(O)CC(OC(=O)C(O)C(CC(C)C)NC(=O)OC(C)(C)C)C(C)=CC4(C)C
CC1=C(CONC2=CC(C(F)(F)F)=CC=N2)C=CC=C1CN(C3CCCCC3)C(=O)O
O=C(NC1CCCCC1)N2CCN(C3=CC=CC=C3)CC2
O=C(NCCCN1C=NC=N1)C2=CC=CC=C2
CCOC1=CC2=[N+1](C=C1O)C3C4CC5=CC=C(O)C6=C5C3(CCN4C)C2O6
NC(=O)C1=CC=CC2=C(NCC3=CC=CC(NC(=O)C=CC4=CN=CS4)=C3)N=CN=C12
CC(=O)CC(NC(=O)OC(C)(C)C)C(=O)NC(C(=O)NC(C(=O)NCC(F)(F)C1=CC=C(Cl)C=C1)C(C)C)C2=CC=CC=C2
CCC1=CC(NC2=CC(=N)C3=CC=CC=C3[NH1]2)=CC=C1O
O=C(O)COC1=CC=C2OC(C=CC3=CC=CC(OCC(=O)O)=C3)=C(Cl)C(=O)C2=C1
CN1CCN(C2=CC=C(NC3=NC=CC(C=CC4=CC=CC(Cl)=C4)=N3)C=C2)CC1
CC1=CC=C(C)N1C2=CC=C(C3=CN=C(NC(C)C4CC4)N=C3)C=C2
COC1=CC=CC=C1NC2=NC(C3=CC=CC(C)=C3)=CN4N=C(C)N=C24
CC1NC=C(C(=O)O)C(=O)C=CC(F)=C(N2CCN(S(=O)(=O)C3=CC=C(Cl)S3)CC2C)C1
CCCC1=CC2=CC(O)=CC=C2N1C(=O)CSC3=CC=CC=C3
COC1=CC(C2C=3[NH1]C4=C(Br)C=CC=C4C=3CCN2CC5=CC=CC=C5Cl)=CC(OC)=C1OC
CN1OCC2=CC=CC(CN(C3CCOCC3)C(=O)NC4=CC=C(OC(F)(F)F)C=C4)=C21
COC1=CC=CC(CNCC(=O)NC2=CC=C(Cl)C=C2)=C1
CC(NC(=O)C1=CC2=CC(Cl)=CC=C2[NH1]1)C3=CC=C4C(=C3)OCO4
CON=CCN(C1=C(Cl)C=C2C(=O)C(C(=O)O)=CN(C)C2=C1OC)CC(C)N
CCCC1NC(COCCO)C(O)C(O)C1O
CC1OC=CC=C(CNC(=O)C2=CC=C3C(=C2)N(CC4=CC=C(F)C=C4)C(=O)CS3=O)C1
C=C1C=C2C=CC(CCNCCCCCCCCCNC3=C4C(=NC5=CC=CC=C35)CCCC4)=CN=C2C=C1
NC1=CC=CC=C1SCC(=O)N2CCC3=CC=CC=C3C2
O=C1[NH1]C2=CC(Cl)=CC=C2N1CCCCOC3=CC=CC=C3
COC1=CC(C=CC(=O)C2=CC=C(CCN3CCCCC3)C(O)=C2)=CC(OC)=C1OC
CC(C)CC1=NC(C2=CC=CC=C2)=C(C3=CC=CC=C3)N1CC4=CC(C(=O)O)=CC=C4O
O=C(CS1CN=CN2N=C(C3=CC=CO3)N=C12)NC4=CC=CC(C(F)(F)F)=C4
CC(C)CNC(=O)C(NC(=O)C1=CC2=CC=CC=C2[NH1]1)CCC3=CC=C(C(O)(C(F)(F)F)C(F)(F)F)C=C3
O=C(O)C1(C2=CC=C(Cl)C=C2)CC3CCC(C1)C3NS(=O)(=O)C4=CC=CC=C4
O1C=CC2=C(C=C[N+1](=CC=C(C(F)(F)F)C=C2)CC3=CC(OCCCO)=CC=C3)C1
CC(C)CCNC(=O)C(CC(=O)NO)CC1=CC=C(C(C)C2=CC=CS2)C=C1
C1=CC=C(CN2N=NC=C2CNC3=CC=NC(N4C=CN=C4)=N3)C=C1
CCOC(=O)N1CCC(NC(=O)C=2N=C(C3=C(F)C=CC=C3F)SC=2N)CC1
CCCCN=C1C2=CC=CC(Cl)=C2N=C(SCC(=O)NCC3=CC=CO3)N1C
CC1=NC(C(=O)NCC2=CC=C(F)C=C2)=CC(N3CCOCC3)=N1
CCCCCCOC=P(O)(C1=CC=CC=C1)C2=CC=CC=C2
O=C(NC1CCCCC1)C2=CC=CN=C2OC3=CC=C(NC4=CC=CC=N4)C=C3
COC1=CC(CNC(=O)C2OC=NN=C(C3=CC=CC=C3Cl)C(CC(C)C)=N2)=CC(OC)=C1
COC(=O)C(O)CC1=CN(CCCOC2=CC=CC=C2)C3=CC=C(F)C=C13
COC1=CC=C2C(=C1OCCO)CCC3C2CCC4(C)C(=O)CCC34
COCCOC1=CC=C(NC2=NN=C(SCC(=O)NC=3SC=CC=3C(N)=O)C=C2C(N)=O)C=C1
COC1=CC=C(CC(NC(=O)C(NC(=O)C(N)CS)C(C)C)CC(=O)NC(CC2=C[NH1]C3=CC=CC=C23)C(N)=O)C=C1
CN1C=C(C2=NC(C(NC3=CC=C4C(N)=NC=CC4=C3)C5CC5)=NO2)C=N1
CCC1=CC=C2N=C(C)C=C(NN=CC3=CC=C(OC4=CC=CC=C4)C=C3)C2=C1
CC1=CC=C2[NH1]C=C(C(=O)C2=C1[N+1]=O)[O-1]
CC(C)=CC(O)CC(C)=CCCC#CC1=C(C)C(C)=C2C(=C1C)CCC(C)(COC(=O)C(C)(C)C)C(OC(C)=O)C(OC(C)=O)C(OC(C)=O)C2CO
C1CCCNCCC2CNCC(C)NC(=O)C(C)OCCOCCOCCOCCSC1C2CCC
C1C=CC=C(NC(=O)CSC2=NC3=CC=CC=C3C(=O)N2C4=CC=CC=C4Cl)C1C
COC1=CC=CC(N2C=CN=C2SCC3CCC(N4C=C(C)C(=O)[NH1]C4=O)O3)=C1
CN1C(COC2=CC=CC(C3=CN=CC(C(=O)O)=C3)=C2)=NC4=CC=CC=C41
CNC(=O)C1=CC(OC2=CC3=C(NC(=NC4=CC(F)=CC(F)=C4)NC3=O)C=C2)=CC=N1
NCC(=O)N1CCCC1C(=O)NNC2=CC=CN=C2
O=C(NCC(C1=CC=CO1)S(=O)(=O)C2=CC=CC=C2)C3CC3
CCN1C2=CC=CC=C2C=3C=NN(CCC(=O)NCCC4=CC=C(F)C=C4)C(=O)C=31
C1=CC=C1C(C2=CN=CS2)NCCN(CCCOC3=CC=C(C4=NC5=CC=C(F)C=C5O4)C=C3)CC
C1C=CC(OC2=NC(N)=C(C(N)=O)C=C2C#CCNC3=CC=CN=C3C)C=C1Br
CC(=NNC(=O)C1=CC=C(Cl)C=C1Cl)C2=CC=CO2
N#CC=1C=NN2C(=O)N(C3=CC=C(NCC(O)C4=CC=CC=C4)C=C3)C(=O)C=12
CCC(NC(=O)C(CC(C)(C)C)NC(=O)C1=CC=CC=C1)C(=O)NCC(=O)NC(CCCNC(=N)N)C(=O)NC(CCCN=C(N)N)C(N)=O
O=C1C2=CC=CC=C2OCC1C=3C=CC4=NC=NN4C=3
CCOC(=O)CCNC(=O)C(=O)NC1=CC=C(C(=O)OCC)C=C1
C=CCN1CC2C3C4=CC=CC(O)=C4OC3C(NC(C)=O)CCC2(O)C1C
O=C(C1=C(O)C2=CC=CC=C2SC1)N(CC3CCN(CC4=CC=CC([N+1](=O)[O-1])=C4)CC3)C5CCC5
COC1=CC=C(N(CC(=O)NC2=CC=CC=C2Cl)C(=O)C3CCC3)C=C1
O=C(NCC1=CC=CO1)C(=CC2=CC=CC(CO)=C2)NC(=O)C3=CC=CO3
O=C1C2=CC=CC=C2C(=C(CC3=CC=CC=C3)NCCCN4CCOCC4)CCN1CC5=CC=CC=C5
O=C(NC1=C(Br)C=CC=C1C#N)C2=CC=C(Cl)C=C2
O=C(NO)C=C1C=C(C2=CC=C(C(=O)NCCCC3=CC=CC=C3)C=C2)S1
CCNC(=O)NC1=CC=C(C2=NC(N3CCOCC3)=NC(N(C)CC4=CC=CC=C4C)=N2)C=C1
O=S(=O)(NCCC1=CC=CC=C1)C2=CC=C(C3=C(O)C=C(C4CCC4)C=C3Cl)C=C2
O=C(NC1=CC=C(F)C=C1)C2=CC(C(F)(F)F)=CC=C2NN=C(C3=CC([N+1](=O)[O-1])=CC=C3O)CCCC=O
N#CC1=CC(C2=CC=C(Cl)C(Cl)=C2)=C(C3=CC=C(C(=O)NCCC#N)C=C3)C=N1
C=CCNC1=CC=C(C(=O)OCC)C(N2CCCC(C)C2)=C1
CCCCCC#CCC1=CC=C2[NH1]C(=O)C(=O)[NH1]C2=C1
CC1=NN(C2=CC=CC=C2)C3=NC(N)=NC(N)=C13
O=C(COC(=O)C1=CC2=CC=CC=C2N=C1Cl)NC3CC3
O=C(NC1=CC=CC(CCN2CCN(C3=CC=C4C=CC=CC4=N3)CC2)=C1)C5CCCN(CC6CCCCCCC6)C5
CCN(CC)CC1NCN(CC)C(C2CN(CC3=CC4=C(C=C3OC)OCO4)CC2)C1=O
C12C=CN=C(COC=CC=CC1(C3C4C3C(=O)NC5=C4C(C)=NN5C6=CC=C(F)C=C6F)C)CC=C2
CC1SC(C2=CC=CC=C2F)N(CCC3=CCCCC3)C1=O
CCN1CCN(CC(=O)NC2=CC=CC=C2CN3CCCC3)C(C)C1=O
COC=CC(C=1[NH1]C(S(C)=O)=NC=1C2=CC=C(C)C=C2C)C(OC)=COC
O=C1C=C(CO)OC(C(O)C2=CC=C(NC3CC3)C=C2)=C1O
CC1=CC(CO)=CC=C1C2=NC3=CC(C4=CC=C(CN5CCOCC5)C=C4)=NC=C3[NH1]2
CCN1[NH1]C(=O)C2=CC(Cl)=CC(Cl)=C2C1=O
CCCCCC1=CC2=C(C=C1O)CCC3C(C)(C)CCCC3(C(=O)N4CCOCC4)C2
COC(=O)NN=CC1=CC=CN=C1C(=O)O
CC(C)(OC1=CC=C(Cl)C=C1)C(=O)N2CCCCC2CCO
C=C1C2=CC=CC3=CC=CC(=C23)C1(C)CC(=O)O
COC(=O)C1=CC=CC(NC(=S)N2CCCC2)=C1
COC(=O)NC1=CC=CC=C1CNC(=O)C(NS(=O)(=O)C2=CC=C3C=CC=CC3=C2)C(C)(C)O
COC1=CC=C(OC)C(NC(=O)CN(C)C(=O)C2=CC=C(C3=CC=CC=C3)[NH1]2)=C1
C(C[N+1]1=CN(C=NO)C=N1)CC2=CC=CC=C2
O=C1CCCC1=CC2=CC=C(C(=O)NC3=CC=CC=C3)O2
CCC(C1=CC=NC=C1)CC2C(=O)N(CC)C(=O)C2C
CN1C(=O)C(NC(=O)NC2=CC=C(F)C=C2)N=C(C3=CC=CC=C3F)C4=CC=CC=C41
CC(C)CCC1=NOC(C(C)(C)NC(=O)CBr)=N1
CC1=CC=C(N=CC2=CC([N+1](=O)[O-1])=CC=C2O)C(O)=C1
COC=C1C=C(S(=O)(=O)NCC(C2=CC=C3C(=C2)OCO3)N4CCN(C5=CC=CC=C5)CC4)C=C1
C=CCN1C(SCC2=CC=CC(F)=C2)=C(C#N)C(=O)[NH1]C1=O
C1OC=CC=CC1CNC(=O)CCNS(=O)(=O)C2=CC=C3N=C(C)C=CC3=C2C
COC=C1C(C(OC)OCCCO)=C(OC)C=C(C=C2CC=C3CC2C3C)CC(C)=C1Br
NC1=NC(=O)C2=C([NH1]1)N(CC3=CC=C(Cl)C=C3Cl)CN2
COC1=CC(C)=C(S(=O)(=O)NC(CC2=C[NH1]C3=CC=CC=C23)C(=O)NCCN4CCOCC4)C(C)=C1C
CC1CN(C(C)CO)C(=O)C2=CC(N(C)C)=CC=C2OC1CN(C)CC3=CC=C(C4=CC=CC=C4)C=C3
C1=CC=C(CCCOCC2CCN(CC3=C[NH1]C=N3)CC2)C=C1
CC(C)C1=CC=CC=C1C(=O)C2=CC3=CC=CC=C3S2
OC1=CC(O)=CC2=C1OC3=CC(O)=CC=C32
N#CC1=CC=C(N2C=C(S(=O)(=O)C3=CC=C(F)C=C3)C(=O)C4=CC(Cl)=CC=C4C2=O)C=C1
O=C(NC1=CC=CC(C2=CN3C=CC=NC3=N2)=C1)C4CC4
OC1CC2CCCCC2OOC1C3=CC(Cl)=CC=C3Cl
NS(=O)(=O)C1=CC=CC(NC(=S)NC(=O)C=2SC=CC=2N3C=CN=C3)=C1
CC1=CC=CC=C1S(=O)(=O)C2=CC=C(OCC3=CC=C(C(=O)O)C=C3)C=C2C
O=C(NCC1=NC=NN1CCN2CCCC2)C3=CC=CC=C3
S=C(NC1=CC=CC=C1)NCCCN2CCOCC2
CC(C)C1=CC=CC=C1N2CCN(CC3=CC=C(CN4CCOCC4)C=C3)C2=O
CN(CCOC=CC=C1C(=O)C2=CC=C(O)C=C2OC1=O)CC3=CC=CO3
COC1=CC=C(CNC(=O)C2=CC=C(C=3SC(N)=NC=3C)C=C2)C=C1
CC1=CC=C(C2=NN=C(NC3=CC=CC=C3)S2)C=C1S(=O)(=O)NC4=CC=CC(S(=O)(=O)NC5=NC=C(Cl)S5)=C4
OC1=CC=C2C(=C1)C3CCN(CC4=CC=CC=C4)C(C2)C3(O)C5=CC=CC=C5
COC1=CC=C(C=C1OC)CN(CCC2=CC=C(NC(=O)C3=CC=C(OC(C)C(=O)NC4=CC=C(SC(F)(F)F)C=C4)C=C3)C=C2C)C
C1OC=CC=C1N2N=C(C)C3=C(N4C=C(CN5C=NC6=C(N)N=CN=C65)N=N4)C=CN=C32
CC(C)CC(=O)NC(CC1CCNC1=O)C(=O)NC(CC2=CC=CC=C2)C(N)=O
C=C(C)CN(CC)CC=C1C2=CC(O)=CC=C2SC3=CC=C(Cl)C=C31
O=C(CNC(=O)CSCCS)NCCC(NS(=O)(=O)C1=CC=CC=C1)C(=O)O
CCN(CC)N([O-1])N=[O+1]C1=CC=CC=C1[N+1](=O)[O-1]
CF
CN(CC1=CC=CC=C1)S(=O)(=O)C2=NC=3C(=O)N(C)C(=O)N(C)C=3[NH1]2
COC1=CC=C(C2=CC=C3C(=C2)C(C)(C)OC4=CC=CC=C43)C=C1
O=C(OCN1N=NC(C2=CC=CC=C2Cl)=N1)C3=CC=CC=C3O
C=COC(=O)C(C)C1CCC2C3CCC4=CC(=O)C=CC4(C)C3CCC12C
COC1=CC(COCC(O)CN2CCCC(C)C2)=CC(OC)=C1OC
ClC1=CC=CC=C1NC2CN(CCCN3C=C(C4=CC=CC5=CC=CC=C45)N=C3C6=CC=CS6)CC2
CC(C)OC(=O)CC1=CC=CC=C1
CSC1=CC=CC=C1NC(=O)C2=NN(C3=CC=C(Cl)C=C3)C(=O)C4=CC=CC=C4N2
CCOC(=O)C1=CC=C(N=C2C3=NC=CC=C3C(OC)C(NC(C)(C)C)=N2)C=C1
O=C(C1=CC=C(C2=CC=C3C=CC=CC3=C2)N=C1)C4=N[NH1]C5=C4CCC5
COC1=CC=C(S(=O)(=O)N2CCOCC2)C=C1OC
CCCCC(NC(=O)OCC1C2=CC=CC=C2C3=CC=CC=C31)C(=O)C(=O)NC(C)C4=CC=CC=C4
COC1=CC=C(OCCNC2=NC3=CC=CC=C3C(=O)N2)N=C1
CC(OC1=CC=C(I)C(Cl)=C1)C(=O)O
CC(C)C(NS(=O)(=O)C1=CC=C2C(=C1)C3=CC=C(NC(=O)C4=CC=CC=C4)C=C3C(F)(F)C2C)(O)O
CC(C1)NC2=NC(N)=NC3=C2N=CN3COC1(COP(=O)(O)OP(=O)(O)OCCOC(N4C=NC5=CN=CN=C54)C(O)C)OC(O)CF
NC(=O)NC1=CC=C(NC(=O)CSC2=CC=CC=N2)C=C1
O=C(C1=CC=CC=C1)C2=CC=C3N=C(C=4C=COC=4)N=CC3=C2
C#CCOCCC1C=CC(CC2=C(C)C(O)=C(O)C(C)=C2C(=O)C3=C(C(=O)NCC=C(C(=O)N4CCC(=O)OC4)NC)CC=CC=C3)C1(C)C
CCOC1=CC(NCCOC2=NC=3[NH1]C(O)=CC(=O)C=3S2)=CC(C)=C1Cl
CCC(C)(C1=CC=C(O)C=C1)C(CC)C2=CC=C(O)C=C2
CC1=CC(C2=CSC(N=C(C)N)=N2)=N[NH1]1
CSCCC(NC(=O)C1=CC=C2C(=C1)N(CC3=CC=CC=C3)C(=O)C(C)O2)(O)COC4=CC=C([N+1](=O)[O-1])C=C4[N+1](=O)[O-1]
CCC1C(S(=O)(=O)CC2=CC=CC=C2)=C(N)OCC1
CC1=CC=C(NC(=S)NCC2CCCN(CC3=CC=CC=C3)C2C)CC=C1
O=C(NCC1=CC=C(Cl)C(Cl)=C1)C2=CC=C(NC3=NC=CC(N4CC(O)C4)=N3)C=C2
C1CC2CC(C(=O)ONC(=O)C(NC(=O)C(N)CC3=CC=CC=C3)C4CCC(C(C)(C)C)CC4C)CC5(C)C(=CCC6C7(C)CCC(=O)C(C)(C)C7CCC65C)C2C1(C)C
CN(C)CCC1=CC2=CC(C=CC3=CC=CN=C3)=CC=C2[NH1]1
O=C(CSC=NN1C(C2=CC=NC=C2)=NN=C1C3=CC=CC=C3)NNC(=O)C4=CC=CC=C4
CC1=CC(C)=C(OC2=NC(C)=C(C#N)C(SC3=CC=C(F)C=C3)=C2C#N)C(C)=C1
COC1=CC=C(NC(=O)C2=CC(C)=CC(C)=C2)C=C1NC(=O)C3CCN(C4=CC=CC=N4)CC3
CC(NC(=O)C1=CC=CO1)C2=CC=CC=C2
COC(=O)COCC(C1)COC2(CCC(C)C(C=CC(=O)O)O2)C3OC(=O)C(O)C31
COC1=CC2=NN=CC(C(C)=NNC3=CC=CC(C(F)(F)F)=C3)=C2C=C1OC
O=C1OC(COC2=CC=CC3=CC=CC=C23)CN1C4=CC(Cl)=CN=C4N5C=NC=N5
O=C(CN(CCO)C1=CC=CC2=C1)NC3CC4=C(N(CC5=CC=C(F)C=C5)C6=CC=CC=C46)NC=C3C2
CC(C)(N1C(=O)C2=CC=C(C3=CC=CC(C=O)=C3)C=C2C1=O)C4=CC=CC=C4
CC1=NC=CC=C1OC=C2C=C(NC(=O)C3=C(C)N(C)N(C4=CC=CC=C4)C3)OC=C2
CCOC(=O)N1CCN(CCCN(CCO)CCOCCOC2=C(OC)C=CC=C2C(=O)NC3=CC=C([N+1](=O)[O-1])C=C3Cl)CC1
CC(=O)NC1=C2C=3C=C(SC=3C(CC(=O)O)=C1C)C4=CC=CC=C4C2=O
CCCN(CCC)C(=O)C=CC=CCC(=O)NC(CC1=CC=C(O)C=C1)C(=O)NC(CCCNC(=N)N)C(=O)NC(CC2=C[NH1]C3=CC=CC=C23)C(N)=O
CC1=CC=CC(CN2CCC3(CCN(CC4=CC=NC=C4)CC3)C2=O)=C1
O=C(O)C1=CC=CC(N2CCC(NCC3=CC=CC(F)=C3)CC2)=C1
NCCCNC1C=CC(CC2=CC=CC=C2)OC1=O
C#CCC[N+1]1=CC=CC(SCC2CCCCC2)=C1
CC1=CC(Cl)=CC=C1CCC(CNC2CCC(N)CC2)=C
CC(=O)CC(O)C1C(C)(C)CCCC1(C)CC=CC2=CC=C(Cl)C=C2
O=[N+1]([O-1])C1=CC(O)=CC(C=NN2C(C3=CC=NC=C3)=N[NH1]C2=S)=C1
COC(=O)C(CN1CCC(C)CC1)NC(=O)C2=CC=C(OCC3=CN(C4=CC=C(C)C=C4)N=N3)C=C2
CCC(=O)N1CCCC(N(CCCN2CCCCC2)C(=O)NC3=CC=C(Cl)C(Cl)=C3)C1
CCOC(=O)CNC(=O)C(C)OC1=CC=C(C)C=C1
CC=1ON=C(C2=C(Cl)C=CC=C2Cl)C=1C(=O)N=C(N)N3CC4=CC=CC=C4C3
CC1=C(CC(=O)NCCC2=CCCCC2)C(=O)OC3=C(C)C=4OC=C(C(C)(C)C)C=4C=C13
CC(=O)CC(=O)NCC=1[NH1]C2=CC=C(C3=CC=CN=C3)C=C2C=1C
CC1=NN(C(N)=S)C(N)=C1C=2C=CSC=2
COC=C1C=C(C=2C=C(C(F)(F)F)N3N=C(N4CCCCC4N)N=C3N=2)C=C1
COC1=CC=C(OC)C(C2=NC(CN3CCN(CC(N)=O)CC3)=C(C#N)C(=O)N2)=C1
COC1=CC2=C(C=C1OC)C(C)=C(C3=CC=C(Cl)C=C3)NC(=S)N2
FC1=CC=C(COCC2CCCN(CC3=CC=CC=C3)C2)C=C1
COC1=CC=C(C2C3=CC=C(OC4)C=C3CC(O2)C=C(C=C(O)C(C(C)C)=CC#N)C4=O)C=C1
COC1=CC=C(C2NC(CC(=O)O)C3=CC=CC=C32)C=C1
CSC(CCSC1=CC=C(CC(C)C)C=C1)SC2=CC=CC=C2
CN(C)C1=CC=C(C2CC3=CC=CC=C3OCC(CCCC(C(N)=O)(CCC(=O)O)CC(=O)O)O2)C=C1
COC1=CC=CC=C1NCCN(CCNC(=O)NC(C2=CC=CC=C2)(C)CC)C
CCC(COC)N1CCN(CC(O)COC2=CC=C3C(=C2)CCC3)CC1
CC1=NC=C([N+1](=O)[O-1])N1CCNS(=O)(=O)C2=CC=C(NC(=O)NC(=O)NC3=CC=C(Cl)C=C3)C=C2
O=C(CC1=C(Cl)C=NC=C1Cl)NC23CC4CC(CC(C4)C2)C3
CCOCCN1C(NC(=O)C2=CC=C(C)C=C2)=NC3=CC=CC=C31
NC(=O)C1CCCN1C(=O)C(CC2=CC=CC=C2)NC(=O)C3CCCN3C(=O)C(CC4=CC=C(O)C=C4)NC(=O)C(NC(=O)C(N)CC5=C[NH1]C=N5)CC67CC8CC(CC(C8)C6)C7
CC(=O)N(C)C(C(=O)NCC1=CC=CC=C1)C2=CC=CC=C2
FC(F)(F)C=CC=CCN1N=CC2=C1CCCC2NCCCN3CCC4(CC3)CC(C5=CC=CC=C5)C6=CC=CC=C64
CC1=CC=CC(NC(=O)C2=CC(S(=O)(=O)N3CCOCC3)=C[NH1]2)=C1C
CC(C)CCN1C(=O)C2=CC=CC=C2NC1C3=CC=CN=C3
N#CC1=CC=C(OC2=NC(OC3=CC=C4[NH1]C(C(=O)NCCC5=CC=CC=C5)=CC4=C3)=CC=C2C#N)C1
CC(C)(C)C(=O)NC1=CC=C(O)C2=NC=CC=C12
COC1=CC=CC(CCNS(=O)(=O)C2=CC=C(C)S2)=C1
N=C(N)C1=CC=CC(CNC(=O)C2CC3=CC=CC=C3CN2C(=O)C(NC(=O)CC4=CC=CC=C4)C5CCCC5C(=O)O)=C1
O=C1CCC2=CC(C=C3C(=O)NC4=CC=C(F)C=C43)=CN=C2N1
O=C(CN1CCN(C(=O)C2=CC=CC=N2)CC1)NCC3=CC=C(F)C(F)=C3
COC=CC#CS(=O)(=O)N(CC(C)C)CC(O)C(CC1=CC=CC=C1)NC(=O)C2CN(C3=CC=CC(C(F)(F)F)=C3)C(=O)O2
CN1C(=O)COC(NC2=NC=C(N3CCC4=CC=CC=C4N(CC5=CC=C(OC(=O)N6CCCC6)C=C5)C(=O)C3=O)CN=C2)(O)C1N
CC1=NN(C2=CC=C(S(N)(=O)=O)C=C2)C3=C1C(=O)OC4=CC=CC=C43
CCOCCOC1=CC(C#CC2=CC=C(OCC)C=C2)=CC(C(=O)NCC3=CN=CC=C3C)=C1
CCC1=CC2=C(C=C1O)OC(=O)C(C3=CC=CS3)O2
CC1=CC=C2C(=C1)C=C(C3=CC=NC=C3)N2CCCCC(=O)N4CCCCC4
COC(=O)C(C)NS(=O)(=O)C=CC=C(C1=CC=C(CC(=O)NCCCN2C=CN=C2)C=C1)C=C
O=[N+1]([O-1])C1=CC=C(C=NNC2=CC=NC3=CC=CC=C23)C=C1
CC1=CC=C(C(=O)NN=C2C=CC(C3=CC=CC(C)=C3)=N[NH1]2)C=C1
COC1=C2C=C(C(OC)=C1OC)C=C3C=C(C(=O)C3=O)COC(O)C(COC(C)=O)C(OC(C)=O)C2OC(=O)CCC4C(C)(COC(C)=O)C(OC(C)=O)C(=O)C4(C)C
C=C1C(=O)OCC1CC2C(=C)CCCC(C)(C(=O)O)C(O)CCC2C
NCC1CNCC(N)C(O)C1O
O=C(C1=CC2=CC=CC=C2O1)N(CC3=CC=CS3)C(=O)C4=CC=C(Cl)C=C4
CCCC1=NC(C2=CC=CC=C2)=C(CN3CCN(C4=CC=CC(C(C)=O)=C4)CC3)O1
CC(=O)OCC1CCCC(C)(C)C12CCC(C)OC=C3C4OC(C(=O)CC24)C3(O)COC(C)=O
CC=C1C=C(N2N=C(C(C)(C)C)C=C2NC(=O)NC=C3C=C(OC4=CC=NC=5[NH1]C=CC4=5)C(F)=C3C)C1
CC(C)S(=O)(=O)C1=CC2=CC(=C1)C(=CNC3=CC=C(C(=O)O)C=C3N)C(=O)CCC2
CN1C(=O)C(C2=C(Cl)C=CC=C2Cl)=CC3=CN=C(NC4CCCCC4)N=C31
COC1=CC=C(NC(=O)CN(C)C(=O)C2=CC=C(S(=O)(=O)N3CCCC(C)C3)C=C2)C=C1OC
CCC(CC)OC(=O)C1=CC(O)=C(O)C(O)=C1C2=C(C(=O)C3=CC=CC=C3)CC(O)C(O)C2
COCCCNC(=O)C1=CC(NCC2=CC=NC=C2)=CC(N3N=C(C4=CC=CC=C4)C=C3NC(=O)C5=NC=CS5)=C1
CC1=CC(NC2=NC=CS2)=CC=C1NC(=O)C3=CC(C4=CC=CC=C4O)=N[NH1]3
CC1=C2C(=O)OC(C=3C=COC=3)C2(C)CCC1(C)C
O=C(NCCN1CCOCC1)C2=CC=NC=C2NC(=O)C3=NC(C4CC4)=CN=C3NC5=CN=CN=C5
COC1=CC=C(C=C2C(=O)C3=CC=CC=C3OC2=O)C=C1OCC4=CC=CC=C4
CC(=O)NC1=CC=C(NC(=O)CSC2=NC=C(C(F)(F)F)C=C2Cl)C=C1
CC1=CC=CC=C1C2CCN(CCCCN3C(=O)C4=CC=CC=C4C3=O)CC2
CN1C=CC=C1C(=O)NCCSCC(O)CN2CCC(CC3=CC=CC=C3)CC2CC4=CC=CC=C4
O=C(C1CC1C2=CC=C(Cl)C=C2)N(CCC3=CC=C4C(=C3)OCCO4)C=5N=C6C=CC(Br)=CN6C=5Br
CCCCOP(=O)(O)C1=CC=C(OCC)C=C1
CC1=CC=CC=2C(=O)N=C(C3=C4CCCCN4S(=O)(=O)C5=CC=CC=C53)[NH1]C1=2
CCOC1=CC=C(Cl)C=C1C2=CC(N)=NC(N)=N2
CC(C)C1=CC=C(O)C(C(=O)NC2=CC=CC=C2O)=C1
CNC(=O)NC=CC1=CC=C2C=C(OC2=C1)C(CCl)CNC=O
[truncated: 8,000 more rows]
