# Supplementary material for: t-SMILES: a fragment-based molecular representation framework for de novo ligand design
Source: Nat Commun. 2024 Jun 11;15:4993. doi: 10.1038/s41467-024-49388-6 (PMC11167009; doi:10.1038/s41467-024-49388-6)
Supplement: Supplementary file 4 — Source Data [file 41467_2024_49388_MOESM4_ESM.zip › Soure data/Source data and code for all other graphs/Metrics/Models/Chembl/Chembl_Smiles[MPL][rnd10][bs128]/gen.smi]

O=C(O)c1ccc(Cl)cc1NC(=O)c1c(Oc2ccccc2F)cc(C(F)(F)F)oc1=O
CCCc1c(OCc2ccc(C(=O)CC(=O)O)cc2OCc2ccccc2)ccc(C(C)=O)c1O
CN1CCN(c2ccc(CC(NC(=O)c3ccccc3N)C(O)CN(CC3CCCCC3)S(=O)(=O)c3ccc4ccccc4c3)cc2)CC1
C=CCN1CC(=O)N2C(Cc3ccc(O)cc3)C(=O)N(Cc3cccc4c(C(=O)NCCCN(C)C)cn(C)c34)CC2N1C(=O)NCc1ccccc1
CCC(C(=O)O)n1nc(-c2ccccn2)c2ccccc2c1=O
COC(=O)C1CCCN(C(=O)c2ccc(Cl)c(S(=O)(=O)N3CCCC3)c2)C1
N#Cc1c(NC(=O)c2cc(S(=O)(=O)N3CCOCC3)c(Cl)cc2Cl)sc2c1CCN(Cc1cccnc1)C2
CC(C)Sc1nc(=O)cc(Cc2c(F)cccc2F)[nH]1
CC(O)C1C(=O)N2C(C(=O)O)=C(c3ccc4c(c3)-c3ccc(C[N+]56CC[N+](CCO)(CC5)CC6)cc3C4=O)CC12
CC1=Nc2ccccc2S(=O)(=O)N1CC(=O)Nc1c(F)c(F)c(F)c(F)c1F
O=C(CCl)NC(=S)NCCNS(=O)(=O)c1cccnc1
CCCCN(C=Nc1nnc(NCCCC)s1)Cc1ccc(C(=O)OC)cc1
Cc1cc(C)n(CCCC(N)C(=O)N2C(C(=O)NCCCCN)CC3CCC(O)CC32)n1
O=C1N(c2ccccc2)C(c2cn(-c3ccccc3)nc2-c2ccccc2)N2CCCC12
Nc1ncnc2c1ncn2C1OC2COP(=O)(O)OP(=O)(O)OC2C1O
O=C1CC2(C(=O)N1)C(=O)N(Cc1cccc(Br)c1F)C(=O)c1ccccc12
C[N+]1(CCC(=O)Nc2ccc(Cl)cc2)CCCC1
CC(C)c1ccc(-n2c(CC(=O)c3ccc(CCC(C)(C)O)cc3O)nc3ccccc3c2=O)cc1
Cc1cc(CCC(=O)O)ccc1-n1c(SCc2cccc(F)c2F)nc2ccc(N3CCNCC3)cc2c1=O
Cc1ccc(Cn2cccc2C=NNc2ccc(C(=O)O)cc2)cc1
CC(=O)NCCc1ccc(C(=O)COC(=O)C2CC(O)CN2S(=O)(=O)c2ccccc2)cc1
CCc1nc2ccc(C)cc2n1CCCOc1ccccc1
Cc1ccc(N=C2Sc3ccc(C(=O)O)cc3C2=NO)cc1
O=C(NC1CCCCC1)NC1CCN(S(=O)(=O)c2ccc(F)cc2)CC1
CC(C)CCN1CC(C(=O)O)C(c2ccc(CCc3ccccc3)cc2)C1
CCCCc1c(C(=O)N2CCNCC2)cnn1-c1ccc(S(C)(=O)=O)cn1
COc1cc(C2SCC(=O)Nc3sc(C(=O)Nc4cccc5ccccc45)cc32)cc(OC)c1OC
COc1ccc(-n2cc(C(=O)c3cccs3)c(=O)c3cc(C(C)(C)C)ccc32)cc1
CCCCN1Cc2cccc(C3CCN(CC4CC4)CC3)c2C1=O
CC(=O)Nc1nc2c(Oc3ccc(N4CC(C)NC(C)C4)cc3)ccc(-c3cc(C)nn3C)c2s1
CC(=O)c1cc(=O)[nH]c2ccc(O)cc12
O=C1CC(=CNc2cccc(Cl)c2)C(=O)N1Cc1ccccc1
CC(C)COC(=O)n1c(CC(C)C)nc2ccccc21
Cc1ccc(S(=O)(=O)NC(CNC(=O)c2cc(=O)c3ccccc3[nH]2)C(=O)O)cc1
O=c1ccccn1C1CC(O)C(CO)O1
CCCN(CCc1ccc(C(F)(F)F)cc1)C1CCc2c(C#N)cccc2C1
N#CC(=Cc1cn(-c2ccccc2)nc1-c1cc2ccccc2oc1=O)[N+](=O)[O-]
O=C(NCCNc1ccc([N+](=O)[O-])cc1)C1CCN(C(=O)c2ccc(Cl)c(Cl)c2)CC1
CC(C)N1CCN(c2cc3c(cc2F)c(=O)c(C(=O)O)cn3-c2ccc(F)cc2F)CC1
O=C1N(CCCCCCOc2ccc(N3CCOCC3)cc2)CCN1c1ccncc1
O=C(OC(C(=O)Nc1ccccc1)C(=O)NC1CCCC1)c1ccco1
CCOC(=O)CC1CCC2C(COc3ccc(NC(=O)c4ccc(F)c(F)c4)cc3C(=O)N2C)O1
COc1ccc(C2=NNC(=O)C2=NNc2ccc(C(=O)O)cc2)cc1
COc1cc2[nH]c(-c3ccccc3)c(C3CCN(CC(C)O)CC3)c(=O)c2cc1Cl
COc1ccc(OS(=O)(=O)C=Cc2ccc(O)c(OC)c2)cc1
CN(C)Cc1ccc(C(=O)CN2CCCC2c2cccs2)s1
CCOC(=O)c1[nH]c(C)c(C(CC)Nc2cc(C)ccn2)c1C
N#Cc1c(-c2ccc(Br)cc2)cc(-c2ccccc2)nn1
COc1ccccc1-c1c(C(=O)NCc2cccnc2)cnn1-c1nccc(-c2cccs2)n1
CC(C)CCC1=C(CC(C(=O)O)c2ccc(O)cc2)Cc2ccccc21
COCC12CCC(=O)C=C1CCC1C2C(O)CC2(C)C(C(C)CCC(=O)NCCS(=O)(=O)c3ccccc3)CCC12
O=C1c2ccccc2C(=O)N1CCc1ccccc1C(F)(F)F
Cc1cc(CCCCOc2ccc(C3=NCCO3)cc2)on1
CCNC(=O)OC(=C(C)Cl)c1ccccc1
COc1ccc(OC)c(NC(=O)N2Cc3ccccc3Oc3ncccc32)c1
CC(C)C1CC=C(C(=O)Nc2ccc(C(=O)O)cc2)CC1
COc1ccc(N2CCN(CC(O)COCCOc3ccc(Cl)cc3)CC2)cc1
CCC(O)CN1CCN=C1NC#N
CS(=O)(=O)NCc1ccc(-n2nc(C(F)(F)F)cc2-c2ccc3c(c2)NC(=O)CO3)c(F)c1
O=C(O)CCC(C(=O)C=Cc1ccccc1)C(=O)NCC(=O)NCC(=O)O
Cc1cc(C(=O)N2CCC(c3nccnc3NC(=O)C3CCOCC3)CC2)c(C)o1
CCOC(=O)NC(=O)c1c[n+]([O-])c2ccc(N3CCC4(CCC(CN(C)C)CC4)C3)cc2c1
CCOC(=O)C(CO)NS(=O)(=O)c1ccc(-c2c(C)noc2C)cc1
CCC(=O)C(NC(=O)C(CCCCNC(=O)OCc1ccccc1)Cc1ccc(-c2ccccc2)cc1)c1ccc(F)cc1
O=C(NC(CCCCCCCCCc1ccccc1)C(=O)Nc1ccncc1Cl)c1ccc(F)cc1F
COc1cc(O)ccc1C=Cc1ccc(C=Cc2cc(OC)c(OC)c(OC)c2)cc1OC
FC(F)(F)c1ccccc1-c1ccc2[nH]nc(-c3ncc[nH]3)c2c1
NS(=O)(=O)c1ccc(NNC(=O)c2cccs2)cc1
O=c1c2ccccc2nc(C(F)(F)F)n1CCC(O)(P(=O)(O)O)P(=O)(O)O
CCOC(=O)c1nc2ccccc2nc1-c1cc(C(=O)c2cc(OC)c(OC)c(OC)c2)ccc1OC
c1ccc(-c2nnc3n2CCCCC3)nc1
CN(C)c1ccc(C#Cc2cnc(N)nc2N)cn1
O=P(O)(O)C(O)(CCCCCCCOc1ccc(-c2ccccc2)cc1)P(=O)(O)O
COc1cccc2nc(NS(=O)(=O)c3ccc(Cl)cc3)n(C)c(=O)c12
CCC1=Nc2nc(-c3ccccc3)nn2C(c2ccc(Cl)cc2Cl)C1
CCCCCCCCn1cc(CC(NC(C)=O)C(=O)NC(Cc2ccc(OCc3ccccc3)cc2)C(=O)NC(Cc2ccccc2)C(N)=O)nn1
COc1cc(C=CC(=O)C=Cc2ccc(OCCOC3OC(CO)C(O)C(O)C3O)c(OC)c2)ccc1O
COc1ccc2c(c1)c1n[nH]c(=O)n1nc21
COC(=O)c1ccc(C2c3ccc(N)cc3N=C3CC(C)(C)CC(=O)C32)cc1
CCCCNCc1ccc2ccccc2c1
Cn1cccc1C=Cc1ccnc2ccccc12
CN(C)CCc1c(C(=O)NCc2ccccc2)[nH]c2ccc(C3CCN(C)C3)cc12
O=C(C=C(O)C=Cc1ccc([N+](=O)[O-])cc1)c1cccs1
O=C(O)c1ncc(-c2ccc(COc3ccc(F)cc3)cc2)o1
CCOC(=O)CNC(=O)C(CSCC=Cc1ccccc1)NC(=O)C(N)CO
O=C(OC1CCOC1)N1CCCl
CNc1cc(C)nc(N2CC3CN(C(=O)c4c(F)cccc4-n4nccn4)CC3C2)n1
CC(C)(C)NC(=O)C=C(c1ccc([N+](=O)[O-])cc1)c1ccccc1OC(C)(C)C
COc1ncc(C=Cc2cccc(OC)c2)cc1Cl
CNc1ncc2c(Nc3cccc(CC(=O)O)c3)ncnc2n1
CC(C)(C)OC(=O)NN=Cc1c(O)cc(O)cc1Cl
C=C1C(=O)C23CCC4C(C)(C)C(O)CCC4(C)C2C(O)CC1C3
COc1ccc(S(=O)(=O)n2cc(C=NNC(=O)c3ccco3)c3ccccc32)cc1
COCCNc1ccc(C2NC(=O)NC(C)=C2C(=O)OCCCOC)cc1[N+](=O)[O-]
COCCNC(=O)NCc1ccc(Oc2nc(NCc3cc(F)ccc3OC)c3cnn(C)c3n2)cc1
CC1(c2ccccc2)CC(=O)NC(NC(=O)c2c(F)cccc2F)=N1
COc1ccc(C(=O)N2CCN(c3nc4ccccc4n3C3OC(COCc4ccccc4)C(OCc4ccccc4)C(OCc4ccccc4)C3OCc3ccccc3)CC2)cc1
O=C(c1oc(=O)c2ccccc2c1-c1ccccc1)N1CCN(c2ccccc2)CC1
CN(C)CCNC(=O)c1cccc2nc3ccc4c(-c5ccccc5)cc(=O)oc4c3nc12
O=C(NCc1ccccc1)c1ccc(N2CC(=O)N3CCCC3C2)c(N2CCCC2)c1
O=C(O)c1cc(=O)c2ccc(OC3OC(CO)C(O)C(O)C3O)cc2o1
CCc1cccc(CC)c1NC(=O)CN1C(=O)C2CC=CCC2C1=O
O=S(=O)(Cc1ccc(Br)cc1)n1ccc2cccnc21
CN(C)CCCC(CSc1ccccc1)C(N)=O
CC(=O)CCCC1(C)C2Cc3c(Br)cc(O)cc3C1(C)CCN2C
CC1CCC(Cn2c(N3CCCC3C)nc3cc(-c4noc(=O)[nH]4)nc(-c4cncc(Cl)c4)c32)CC1
CCOc1ncccc1COCCCc1c[nH]cn1
Cc1cc(C(=O)O)c(C)n1-c1ccc(F)cc1
CCN(CCn1ncc(Cl)c(Oc2ccccc2)c1=O)S(=O)(=O)c1ccccc1
N#Cc1cccc(-c2cnc(C(=O)C3CCCN3CC3CCCCC3)o2)c1
O=[N+]([O-])c1cn2c(n1)OCC(OCc1cccc(-c3ccc(-c4cnc(-c5ccccc5)o4)nc3)c1)C2
COc1ccc(S(=O)(=O)Nc2nc(-c3cccs3)c(-c3cccs3)s2)c(OC)c1
COc1ccc(C)cc1S(=O)(=O)N(C)CC(=O)N(CC(C)C)c1c(N)n(Cc2ccccc2)c(=O)[nH]c1=O
O=C(NN1CCC(Oc2ccc(C(F)(F)F)cn2)CC1)c1ccccc1
O=S(=O)(C=C(O)c1ccccc1)c1ccc(Cl)cc1
O=S(=O)(c1ccc(F)cc1)c1cn(C2CCNC2)c2ncccc12
O=C(CCS(=O)(=O)Cc1ccccc1)Nc1cccc(Oc2ccccc2)c1
O=C(NC(Cc1cccc(F)c1F)C(=O)Nc1cnccn1)c1ccc(-c2cccc(F)c2Nc2ccccn2)c(F)c1
CC(=NNC(=S)N1CCN(c2ccccn2)CC1)c1ccccn1
CC1CN(c2cc(NC(=O)c3ccc(OCC(O)C4CCCO4)cc3)ccc2C(F)(F)F)CC(C)N1
COc1ccc(F)cc1C=C1SC(=O)N(CC(=O)NNC(=S)Nc2ccc(C3CC3)cc2)C1=O
N#Cc1ccc(CC(=O)Nc2ccc(Oc3ccnc(-c4cc(C(=O)O)c[nH]4)c3)c(F)c2)cc1F
CCOP1(=S)OCC2C(C#N)=C(C(=O)NCc3cc(C)c(OC(F)(F)F)c(C)c3)OC(C)(C)C21
CCOC(=O)C1(NC(=O)c2cc3ccccc3n(C)c2=O)CC1(C)C
CCOP(=O)(OCC)C(F)(F)C(F)(F)C(F)(F)C(F)(F)F
O=C1CC2(CCCC2)CC(=O)N1CCCCN1CCc2ccccc2C1
O=C(NC(CO)CO)c1ccccc1NCCC(c1ccccc1)c1cccnc1
O=C(C=C(O)c1ccccc1)c1c(O)ncc2ccccc12
CC(Cc1ccccc1)(SNc1ccc([N+](=O)[O-])cc1)C(=O)Nc1ccc(C#N)cc1
COc1c(N2CCC(N)C2)ccc2c(=O)n(N)c(=O)n(C3CC3)c12
CCCCCC(=O)c1cc2cc(OCCCCN(C)C(=O)c3ccc(C(=O)OC)cc3)ccc2o1
CCN(CC)CCCNC(=O)COC(=O)c1ccc(-c2nc(C(Cl)(Cl)Cl)nc3ccccc23)cc1
CCN(CC)c1ccc(C=CC=C2SC(=O)NC2=O)cc1
CC12CCC3c4ccc(OS(N)(=O)=O)cc4CCC3C1Cc1c2[nH]c2ccccc12
Cc1noc(C)c1C(=O)N1CCSCC1CNS(C)(=O)=O
O=C(Cn1c(=O)sc2ccccc21)Nc1ccccc1F
O=C(Nc1ccc(Cl)c(Cl)c1)C1CC(=O)N(c2ccc(Cl)cc2)C1
Cc1oc2ccccc2c1C1=Nc2ccccc2SC1
CC(C)C(C)Sc1ccc(C2CCNCC2C(=O)NCc2ccc(C(F)(F)F)cc2)cc1
CN(Cc1nc2ccccc2cc1C#N)C1CCSc2ccccc21
CN1CCN(Cc2ccc(-c3ccc(NC(=N)c4cccs4)c(OCc4cccs4)c3)o2)CC1
CCC12CCC(O)CC1OCC2CCCC#CCCCO
O=C(Cc1c[nH]c2ccccc12)Nc1ccncc1
O=C(c1nc2ccccc2[nH]1)N1CC(c2nccnc2N2CCC(O)(C3CC3)C(F)C2)C1
COc1ccc(-c2csc(CCC(N)=O)n2)cc1
CCOC(=O)C1=C(Nc2ccc(NC(C)=O)cc2)C(=O)N(c2ccc(NC(=O)OCC)cc2)C1c1ccc(OC)cc1
CC1CN(C(C)CO)C(=O)c2cccc(NC(=O)Nc3ccc(C(F)(F)F)cc3)c2OC1CN(C)Cc1ccc(C(=O)Nc2ccccc2N)cc1
S=c1[nH]c(-c2ccccc2)c(-c2nc3ccccc3[nH]2)[nH]1
O=S1(=O)C=Cc2cc(-c3ccc(-c4ccccc4)nc3)ccc2O1
CC12CC3CC(C)(C1)CC(NC(=O)Nc1cccc(Oc4cncnc4)c1)(C3)C2
O=C(C1=C(O)c2ccccc2S(=O)(=O)N1CC(=O)c1ccccc1)c1ccc(Cl)cc1
CCCCn1c(CC)nc2cc(C=CC(=O)NO)ccc21
Cc1nc(-c2ccc(C(=O)NC3CCN(Cc4cccc(C(F)(F)F)c4)C3)s2)cs1
Cc1ccc(C(=O)OCC2OC(OC3(CO)OC(CO)C(O)C3O)C(OC3OC(CO)C(O)C(O)C3O)C(O)C2O)cc1
CCCCC(C(=O)NC(CC1CCCCC1)C(=O)NC(C=Cc1cccc(F)c1)C(=O)C(F)(F)F)n1cc(C(N)Cc2c[nH]c3ccccc23)nn1
CCC(C)c1ccc(NC(=O)CSc2nnc(C(N)Cc3ccccc3)o2)cc1
COC(=O)c1ccccc1NC(=O)c1oc2ccccc2c1NC(=O)C1CCCCC1
N#CC1(NC(=O)C2CCC(Cn3cc(Cl)cn3)CC2)CC1
O=C1C2CCCCN2C(=O)N1CC(O)c1ccc2ccccc2c1
Clc1ccc2c(NCCCCCCNc3nc(NC(c4ccccc4)c4ccc(Br)cc4)nc(N4CCN(c5ccc(Cl)cc5)CC4)n3)ccnc2c1
O=C(Cn1nnc(-c2ccccc2Cl)n1)c1ccc(Cl)cc1
Cc1ccccc1C(=O)OC(Cn1ccnc1)c1ccc(Cl)cc1
NC(=O)C1(NC(=O)C(CCCCNC(=O)OCc2cccc3ccccc23)NC(=O)C(CCc2ccccc2)NC(=O)OCc2ccccc2)CCCCC1
CC(=O)N1c2ccccc2CC1C(=O)NCCCn1cncn1
Cc1ccc2[nH]c(CSc3nnc(NC(=O)C(C)N)s3)nc2c1
Nc1ccccc1NC(=O)c1ccc(CNC(=O)Nc2ccc3[nH]cnc3c2)cc1
CC(C)CN1CC(C(=O)N2CCN(C(=O)NC3CCCCC3)CC2)CC1=O
CC1(C)CC(=O)C2=C(C1)N(CCCNC1=CC(=O)c3ccccc3C1=O)CC2c1ccc(Cl)cc1
CCCCCCCCCCSCC(COP(O)(O)=S)OC
Cc1cc(C(=O)Oc2ccc(I)cc2)cc(C(=O)Nc2cccc(C#N)c2)c1C
CCOc1ccc2nc(Sc3nccs3)cc(C)c2c1
CN(C)c1ccc(C=NNC(=O)C(O)c2ccccc2)cc1
CCCCCC(=NS(=O)(=O)c1ccc(OC)cc1)N1CC(O)C(O)C(O)C1CO
CCOC(=O)c1c(C)[nH]c(C(=O)OCC(=O)NC23CC4CC(CC(C4)C2)C3)c1C
NC(=O)c1ccc2c(c1)C(=C1Nc3ccc(NS(=O)(=O)CCN4CCOCC4)cc3OC1=O)C(=O)N2
CC(C)n1cnc2cc3c(cc21)C(=NO)CC1(OCCCCO1)C3=O
O=C(COC(=O)c1ccco1)Nc1ccccc1Cl
CC(C)(C)c1ccccc1OCC(O)CNCC(C)(C)c1ccccc1
CCc1ccc(N(CC(=O)Nc2c(C)nn(CC)c2C)S(=O)(=O)c2c(C)nn(C)c2C)cc1
CON=C1CN(c2c(F)cc3c(=O)c(C(=O)O)cn(C4CC4)c3c2C(F)F)CC1(C)N
CC(=O)c1cc(=O)cc(-c2ccccc2Cl)[nH]1
OC(c1cccnc1)c1nc(-c2cccc(F)c2)c[nH]1
CSc1nc(NCCCNC(=O)NS(C)(=O)=O)nc(NCc2ccccc2)n1
O=C1CC(CCN2CCN(c3ccccc3)CC2)(c2ccccc2)OC(=O)C1
Cc1[nH]ncc1CNC(=O)N1CC(C)OC(C)C1
CC1(C)SC(C(NC(=O)C2(NC(=O)C(N)Cc3ccccc3)CCCCC2)C(=O)N2CCNCC2)NC1C(=O)NC1CCN(C(=O)C(N)Cc2ccc(O)cc2)CC1=O
COc1ccc(S(=O)(=O)N(C)CC2Oc3c(NC(=O)Nc4ccc(C(F)(F)F)cc4)cccc3C(=O)N(C(C)CO)CC2C)cc1OC
CCN1C(=O)CCC1C(=O)NCc1cccnc1OCC1CC1
CCOC(=O)CCCn1c(O)c2c(=O)cc(C)[nH]c2nc1=S
Cn1c(SCC(=O)Nc2ccccc2)nnc1-c1n[nH]c2c1C1CCC2C1
Cc1ccc(S(=O)(=O)c2nc(C)c(C#N)c(N)c2-c2ccc(Cl)cc2)cc1
CC1(OC(=O)CCNS(=O)(=O)c2ccc(F)c(F)c2)C(=O)C=C2C=C(c3nc(C#N)cs3)N(c3ccc(C#N)c(C(F)(F)F)c3)C=C2C1=O
CC1(C)C(C(=O)c2cn(CC(=O)N3CCOCC3)c3ccccc23)C1(C)C
O=C(COc1ccccc1-c1ccc(-c2cnnn2Cc2cccs2)cc1)Nc1ccc(F)c(Cl)c1
CCC(CC)CN(c1cc(CN)ccn1)S(=O)(=O)c1ccc(OC)c(Cl)c1
CN(C)CCOc1ccc(C(Nc2ccc(-c3cccc(OCCN(C)C)c3)cc2)c2ccccn2)cc1
CC(CNC(=O)CC1CCCC1)N1CCCC1
CC(=O)NC1CC1C(NC(=O)C1CC1)c1cccc(Cl)c1
CC(C)(C)C1=Cc2cccc(O)c2C(=O)C1=O
CCCCCCOC(CCN(C)C)(OCc1ccccc1)c1ccc(Cl)cc1
CCc1ccc(C2CC(c3ccccc3O)=NN2C(=S)Nc2ccc(CC)cc2)cc1
CCC(C)(C)NC(=O)CCSc1nsc(N)n1
CCN(CC)c1ccc(OC)c(NC(=O)C=Cc2ccc(OC)c(OC)c2)c1
CCS(=O)(=O)Oc1ccc2c(c1)C=C(C(=O)O)CC2
Cc1ccccc1-c1nc(CN(CCCN2CCN(c3ccc(C)cc3C)CC2)C(=O)NCc2ccccc2)c(C)o1
COc1cccc(Cc2ccc3ccc(CO)c(O)c3c2C)c1
CC(=O)Oc1ccc(C2=NOC(C(=O)NCc3ccc4c(c3)OCO4)C2)cc1
COC(=O)C(C)NP(=O)(OCC1OC(n2ccc(N)nc2=O)C(C)(F)C1O)Oc1cccc2ccccc12
O=C(OCc1ccc(C2SCCCS2)cc1)c1ccc(F)cc1
Cc1noc(C)c1COc1ccccc1C(=O)N1CCC(c2nc3ccccc3[nH]2)CC1
CC(=O)OC1CCC2(C)C(CCC3C2CCC2(C)C(c4c[nH]cn4)=C(C)CC32)C1
NC(=O)c1cnc(NC2(c3ccccn3)CC2)s1
CCC(=O)N1c2ccc(S(=O)(=O)N3CCCCC3)cc2CC1C
Cc1cc(C)c2[nH]c(=O)c(CN(Cc3ccco3)C(=O)c3ccncc3)cc2c1
COc1ccc(C(=O)Nc2cccc(CN3CCN(C)CC3)c2)c2ncccc12
COc1cc(C(O)c2nc(Nc3ccccc3)c3nc[nH]c3n2)cc(OC)c1OC
Cc1ccccc1Nc1ccccc1C(=O)O
COc1ccc(OC)c(NC(=O)CN2C(=O)c3ccccc3S2(=O)=O)c1
COc1cccc(C(=O)NCCc2nncn2C)c1OC
COc1cc(-n2cc(C(F)(F)F)cc(N)c2=O)nc(OC)n1
COc1ccc(C(C)=O)cc1Cn1c(SCC(=O)Nc2ccccc2Cl)nc2cccnc21
CS(=O)(=O)N1CCc2c(cc(Cl)c(NC(=O)COc3ccc(Cl)cc3)c2Cl)C1
Nc1nonc1C(=O)NN=c1nc2ccccc2c(=O)n1-c1ccccc1
CS(=O)(=O)Nc1ccc(C2CCN(S(=O)(=O)CC(C3CC3)C34CCN(C3)CC4)CC2)cc1
NC(C(=O)NC1(C(=O)NC(Cc2ccccc2)C(=O)NCCCN2CCOCC2)CCCCC1)c1ccccc1
Cc1ccccc1OC(=O)c1cc(-c2cccc(Cl)c2)on1
Cc1cc(C)nc(NS(=O)(=O)c2ccc(NC(=O)OCc3ccc(Cl)cc3)cc2)n1
CCn1cc(S(=O)(=O)NCCc2nc(-c3cccc(F)c3)no2)cn1
CCSc1nnc(Nc2cccc3ccccc23)s1
CNC1CCC(c2ccccc2)(c2ccccc2)CC1
Cc1ccc(NC(=O)Nc2ccc3nc(CC(=O)NO)sc3c2)cc1
Cc1c(C(=O)N(c2cc(C#N)cc(C(F)(F)F)c2)c2cnn(C)c2)cc(-c2cc3c(cc2C(=O)N2Cc4ccccc4CC2CN2CCOCC2)OCO3)n1C
O=c1nc(CN2CCCC2c2c(F)cccc2F)[nH]c2cc(F)ccc12
CN(C)CCNC(=O)C1CCN(c2nc3ccccc3nc2C(F)(F)F)CC1
CNc1nc(Nc2cnn(CC(N)=O)c2C)ncc1Br
CCC(C)N1CC(COC)(COC(=O)c2cc(Cl)c(N)cc2OC)C1
CC(C)c1nc2ccccc2n1CCCNC(=O)c1ccc(OCc2ccccc2)cc1
CN(CCC#N)C(C)(C)CN(C)S(=O)(=O)c1cc(Cl)c(Cl)s1
Cc1cccc(C)c1NC(=O)C=Cc1ccc([N+](=O)[O-])cc1
O=[N+]([O-])c1ccccc1S(=O)(=O)N1CCN(c2ncccn2)CC1
CCC(=O)Nc1ccc(Oc2ncnc3scc(C)c23)cc1Cl
COc1ccc(C2CC(=O)N(c3ccc4c(c3)OCO4)C2=O)cc1OC1CCCC1
CN(CCN1C(=O)C2CCCN2C1=O)c1ccc2ccccc2c1
CN(C)CC(=O)NCC(=O)Nc1cccc2ncccc12
CN(C)c1cccc(Nc2nccc(-c3cnn4ncccc34)n2)c1
CN1C(=O)c2c(c3c4ccc(-c5ccccc5)cc4n(C4OC(CO)C(O)C(O)C4O)c3c3[nH]c4cc(O)ccc4c23)C1=O
Cc1ccc(S(=O)(=O)N2CCN(c3nc4c(C)cccc4s3)CC2)cc1
O=C(c1ccccc1)N(Cc1ccccc1)c1nc(-c2ccccc2)cs1
O=C(CCc1ccccc1F)N1CCCC(Cn2cccn2)C1
COc1ccc(C2Cc3c(cc(O)c4c3OC(c3ccc(O)cc3)CC4=O)OC2CO)cc1
CC1(C)C(c2ccc(Cl)cc2)=C(NC(=O)c2ccco2)C(=O)N1CC1CC1
CN(C)C1(CNCC2CNc3ccnn3C2)CCCC1
CS(=O)(=O)N(CCC1CCN(C(=O)Nc2ccc(Br)cc2)CC1)Cc1ccccn1
O=S1(=O)NC(=NNc2c(F)cccc2Cl)Nc2cccnc21
COc1cccc(-c2cc(C(=O)Nc3cc(CN4CCN(C)CC4)ccc3F)no2)c1
N#Cc1ccc(C2CC2COc2nc(N)c3ncn(C4OC(CO)C(O)C4O)c3n2)cc1
CC(C)CC(N)C(=O)N1Cc2ccccc2CC1C(=O)O
CCCCN(C)C(=O)c1cc(-c2ccc(Cl)cc2)no1
O=C(C[n+]1cccc(-c2ccccc2)c1)c1ccccc1
O=C(NCCc1nc2ccccc2[nH]1)c1ccc(O)cc1
COc1ccccc1C(=O)Nc1nc2ccc(C(=O)CCc3ccc(CC(C(=O)O)c4ccccc4)cc3)cc2s1
CCc1c(CC)c2cc3nc(c(CC(=O)O)c4[nH]c(cc5nc(cc1[nH]2)C(C)=C5CC)c(CCC(=O)OC)c4CCC(=O)O)C(CCC(=O)OC)C3C
O=C(COc1ccc(C(=O)O)cc1)Nc1ccc(Cl)c([N+](=O)[O-])c1
CCCCCC(=O)c1cc(C)cc(C=Cc2nn[nH]n2)c1O
CCn1c(=O)cc(C2CCCN(Cc3cccc(C#N)c3)C2)c2ccccc21
Cc1cccc(CC(=O)N2CCN(c3nncs3)CC2)c1
O=C(c1ccccc1)N1CCN(C(=O)c2coc3ccccc23)CC1
CCOCn1c(Sc2cc(OC)c(OC)c(OC)c2)c(CC)c(=O)[nH]c1=O
COC(=O)N1Cc2[nH]c3ccc(C(F)(F)F)cc3c2CC1C(=O)NO
CCN(CC(=O)NCc1ccc(F)cc1)C(=O)COc1ccccc1OC
Nc1nccc(Oc2cc(NC(=O)N3CCOCC3)ccc2Cl)c1Cl
CC(C)(C)NC(=O)C(c1cccs1)N(C(=O)c1ccco1)C1CC1
Cc1ccc(CCNC(=O)c2ccc(CN3CCOCC3)o2)cc1
COc1ccc(NC(=O)C=CC2CC(O)C(O)C2)cc1Cl
O=c1oc2c(O)c(O)ccc2c2c1[nH]c1ccccc12
CC(=O)N1c2ccc(S(=O)(=O)NCC3CC3)cc2CC1C
NC(CNC(=O)c1cnccn1)C(=O)O
O=C(Cc1csc(=NC(=O)c2ccc(C(F)(F)F)cc2)n1O)NC(Cc1c[nH]c2ccc(Br)cc12)C(=O)O
O=C1NC(=O)C2(CCCC2)N1
CC(C)c1nn2c(=O)cc(COC(=O)c3ccc(Cl)cc3)nc2s1
Cc1cccc(Cl)c1NC(=O)c1ccc2nc(NC(=O)C3CC3)sc2c1
CCCCNC(=O)CC(=O)C(Cc1ccccc1)NC(=O)c1cc2ccccc2nc1CC(=O)O
CCc1ccc2oc(C(=O)NC(C)Cc3ccco3)c(C)c2c1
Cc1ccc(S(=O)(=O)Cc2noc(C(=O)NCCC(C)C)c2C)cc1
Cc1ccc(S(=O)(=O)N2Cc3ccccc3CC2C(=O)Nc2nc3ccccc3s2)cc1C
CC(C)C(NC(=O)C(NC(=O)C(NC(=O)C(CCCCNc1ccc2ccccc2c1)CC(=O)O)C(C)C)C(C)C)C(=O)C(=O)NCC(=O)O
CCC(C)Nc1nc(SCC(=O)Nc2ccc(C)cc2)nc(-c2ccccc2O)n1
COc1cc(C(=O)O)ccc1CCC(N)C(=O)O
Cc1nn(C)c(C)c1NC(=O)c1ccc(-c2cc3ccc(OCC4CC4)cc3nc2N2CCC(CO)CC2)s1
O=C(Nc1ccccc1)N(CCC1CCN(Cc2ccccc2)CC1)c1ccccn1
COc1cccc(CCNC(=O)CCCSc2ccc(C)cc2)c1
CC(=O)OCC1OC(OC2C(COC(C)=O)OC(OC(CCC(C)C3CC(OC(C)=O)C4C5OC5C(O)C3O)C(CC(C)C)OC(C)=O)C(OC(C)=O)C2OC(C)=O)C(OC(C)=O)C(OC(C)
CCN1CC(=O)N2C(Cc3c([nH]c4ccccc34)C2c2ccccc2OC)C1=O
CCCCCCn1cc(C(=O)Nc2cccc(C(F)(F)F)c2)c(=O)c2c(C)c(C)sc21
COc1ccc(N(C(N)=O)S(=O)(=O)c2ccc(OC(F)(F)F)cc2)cc1
CCn1cc(C(=O)NCCCN2CCCC(C)C2)c(=O)c2cc(S(=O)(=O)N3CCCC3)ccc21
COc1ccc(OC)c(C2CC(=O)c3c([nH]c(C(=O)OC4CC4)c3C)C2)c1
c1ccc(-c2cc3ccccc3c3ccccc23)cc1
Clc1ccc(-c2nc(-c3ccc(Cl)cc3)c(-c3ccc(Cl)cc3)[nH]2)cc1
Cc1[nH]n(-c2ccccc2)c(=O)c1N=Nc1ccc(C2=NCCN2)cc1
CC(=CCCC(C)C(=O)C(O)CBr)C1CCC2(C)C3CCC4C(C)(C)C(=O)C=CC4(C)C3CCC12C
Cn1cc2c(n1)C(Nc1cccc(Br)n1)CCC2
CC(C(=O)O)c1cccc(-c2ccccc2)c1
CNCc1cc(C(F)(F)F)ccc1Oc1ccc(SC)cc1OC
NC(=O)CN1CC2(CCN(C(=O)C3CC3)CC2)C1
CCOC(=O)c1[nH]c(C)cc1NC(=O)OC(C)(C)C
OC(c1ccc(Cl)cc1)c1nc(-c2cccc3ccccc23)c[nH]1
O=C(O)c1ccc(NC(=O)C2CCCN(S(=O)(=O)c3cccc(Cl)c3)C2)cc1
O=C(Nc1ccc(Oc2ccnc3cc(-c4ccc5ccn(Cc6ccccn6)c5c4)sc23)cc1)Nc1cc(C(F)(F)F)cc(C(F)(F)F)c1
N#Cc1ccc(CC(=O)N2CCCC2CNc2nc3c(Cl)cccc3s2)cc1
CCOC(=O)C(C)NP(=O)(OCC1OC(n2cc(I)c(=O)[nH]c2=O)CC1O)Oc1ccccc1
CN1CCN(c2ccc(N)cc2N=Nc2c3ccc(Cl)cc3nc3ccc([N+](=O)[O-])cc23)CC1
O=C(NN=Cc1cc2c(cc1Br)OCO2)c1cccnc1
CC1=NN(c2ccccc2)C(=O)C1=NO
Cc1cc(-c2csc3nc(C(=O)NCCN4CCOCC4)cn23)cc(C)c1F
C=C1C(=O)OC2C1CCC1(C)OC1CC1(C)C(OC(=O)C(C)=CC)C(OC(=O)C(C)=CC)C1C2OC(=O)c1ccccc1
COc1cc(C=CC(=O)NCCCOc2cc3c(cc2OC)C(=O)N2CCCC2C=N3)cc(OC)c1OC
FC(F)(F)c1csc(N2CCN(c3cc4c(cn3)c(=O)c(C(=O)NCc3ccncc3)cn4C3CCCC3)CC2)n1
CN(CC(=O)Nc1ccccc1-n1cccc1)C(=O)CCc1nc(=O)c2ccccc2[nH]1
CCCCCOC(=O)C1=CN(C(=O)c2ccc(Cl)cc2)CC(C)(C)c2c1[nH]c1ccccc21
CCC(C)C(NC(=O)C(CC(=O)O)NC(=O)C(CCC(=O)O)NC(=O)C(CC(=O)O)NC(=O)CCCCCNC(=O)CN)C(=O)NC(CC(C)C)C(=O)O
CC(NC(=O)C(NC(=O)C1CCCN1C(=O)C(NC(=O)C(CC1CCCCC1)NC(=O)C1(NC(=O)C(N)Cc2ccc(O)cc2)CCCCC1)C(C)C)C(C)(C)C)C(N)=O
O=C(OCc1ccccc1)N1CCNC1c1ccccc1
Cc1occc1-c1nnc(SCC(=O)NC2CCS(=O)(=O)C2)n1C(C)C
CN(C)CCc1cn(C(C)(C)c2ccncc2)c2ccccc12
O=C(NCCc1ccc(F)cc1)c1nn(CCSCc2ccccc2Cl)c2c1CC1CC21
COc1ccc2ncc(F)c(C(O)CN3CCC(NCc4cc5c(s4)NC(=O)CO5)CC3)c2n1
O=C1c2ccccc2NC(c2ccccc2Cl)N1c1ccc2ccccc2c1
CCN(CC)CCOC(=O)N1c2ccc(N)cc2C(=O)N(c2ccccc2)c2ccccc21
Cc1ccccc1N1CCN(CC(O)c2ccc(C(N)=O)cc2)CC1
CCCCCCCCCCCCCCCCNC(CC(=O)OCCCCCCCCCOC(=O)CCCCCCCCCCCCCCCCC)C(=O)OCC
c1ccc(OCc2ccc3ccccc3n2)cc1
O=C(Nc1cccc(NC(=O)C2CC=CCC2C(=O)O)c1)c1ccccc1F
Cc1ccc(S(=O)(=O)Nc2ccccc2[N+](=O)[O-])c(C)c1C
C=C(C)CN1Cc2ccccc2C(c2ccccc2)C1
COc1ccccc1N1CCN(C(=O)NC2CC(C)(C)NC(C)(C)C2)CC1
CCCCCC=CCC=CCCCCCCCC(=O)OCCC(C)(O)C1CCC2(C)C1C(O)CC1C3(C)CCC(OC4OC(CO)C(O)C(O)C4OC4OC(CO)C(O)C(O)C4O)C(C)(C)C3CCC12C
COC1C(N)C(OC2OC(CN)C(OC(=S)NC3CCCCC3)C(O)C2N)OC(C)C1OC1CC(N)C(O)C(C)O1
Cc1c(C(=O)NCc2ccc(F)cc2)[nH]c2ccc(S(=O)(=O)N3CCCCC3)cc12
N=C(N)NCc1cc(=O)c2ccc(C=Cc3ccc4ccccc4c3)cc2[nH]1
O=C1N(c2cc[nH]n2)CCN1C1CCCN(c2cccnn2)C1
CCOC(=O)CSc1nnc(Cc2cc(=O)[nH]c(O)n2)n1C
CCCCCCCNC(=O)Oc1ccc2c(c1)C1(C)CCOC1N2C
Cc1ccc(-c2nc(N)sc2-c2cn(C)c3ccccc23)cc1
OC1COC2(CCC(c3ccccc3)CC2)OC1
CCOC(=O)C1Cc2ccccc2OC1c1ccc(OC)c(OC)c1
CC(C)CC(NC(=O)C(Cc1c[nH]c2ccccc12)NC(=O)OC(C)(C)C)C(=O)NC(CCCNC(=N)N)C(=O)NC(Cc1cnc[nH]1)C(=O)NC(Cc1ccccc1)C(=O)NC(CCCNC(=N)N)C
CCc1cc(NC(=O)NC(C)COCc2cc(C)no2)on1
COc1ccc(C(=O)C(=O)c2ccc(Oc3ccc(F)cc3)cc2)cc1
O=S(=O)(NC1C2CCC1Cc1ccc(O)cc1C2)c1c(F)cccc1F
Cc1ccc(Sn2c(C)nc3ccccc3c2=O)cc1
O=c1cc(-c2ccc(Cl)cc2)[nH][nH]1
COc1cc(C=Cc2cc(O)c(OC)c(OC3OC(CO)C(O)C(O)C3O)c2)ccc1O
CC(C)CC(NC(=O)C(CC(=O)O)NC(=O)CP(=O)(O)C(CCC(=O)O)NC(=O)C(Cc1ccccc1)NC(=O)C(Cc1ccccc1)NC(=O)CCc1ccccc1)C(N)=O
CC1=CC(C)(C)Nc2ccc3c(c21)C(c1ccccc1)Oc1ccccc1-3
CC1(C)CC(NC(=O)c2ccc(COc3ccc(Cl)cc3)cc2)CC(C)(C)N1
COC1=C2NC(=O)C=C(OC)C2(C)C=CC(C)C(C=CCC=C(C)CCC=C(C)CCC=C(C)C)OC(=O)C1=C
CCOc1ccccc1-c1noc(CSc2nncn2C)n1
COc1ccc(CC2C(=O)NC(C)C(=O)N(C)C3Cc4ccc(cc4)Oc4cc(ccc4CC2N(C)C(=O)CC2(CO2)Cc2cc(Cl)cc(Cl)c2)C(=O)N(C)C3=O)cc1
O=C(Cn1c(=O)c(-c2cccnc2)nc2ccccc21)N1CCCC1
CC(C)OC(=O)CSP(=O)(OCC1OC(n2cnc3c(N)nc(N)nc32)C(O)C1O)Oc1ccccc1
Cn1cnnc1Sc1nc(Nc2cc(Cl)ccc2F)nc(N2CCOCC2)n1
Cc1cccc(N(C)CS(=O)(=O)c2c[nH]c3nccc(O)c23)c1C
COc1cccc(N2CCN(CCCCNC(=O)C=Cc3cccc(NC(=O)C(=O)c4cccc(F)c4)c3)CC2)c1
CCC(C(=O)N1CCCO1)N1C(=O)C2CC=CCC2C1=O
Cc1ccsc1C(=O)NCCc1ccc(S(=O)(=O)NC(=N)N)cc1
Cn1cnc2cc(N3CCOCC3)c(Nc3ncc(Cl)c(NCC4CCCO4)n3)cc21
COc1ccc2cc(CC(=O)OCC(=O)N(C)c3c(N)n(Cc4ccccc4)c(=O)[nH]c3=O)ccc2c1
CC1(CCl)NC(=O)CC2(C1=O)C(=O)N(COC(=O)c1ccccc1)c1ccccc12
CCNC(=O)c1c(CCC(=O)O)nc(-c2ccccc2)c2c1OCC2
Cc1cc(C(=O)N2CCN(Cc3ccccc3)CC2)on1
CNC(C)C(=O)OC(C)C1CC2(C)C3CCC4C(=CC(OC)C(OC(=O)CCN)C4(C)C)C3(C)CCC2(C)C1C(=O)C3O
CCCCc1ccc2[nH]cc(CCN3CCN(C(c4ccccc4)c4ccccc4)CC3)c2c1
COc1cc(-c2cccc(C)c2-c2ccc(COCCC(F)(F)F)cc2F)cc(C(=O)NCc2cc(C(F)(F)F)cc(C(F)(F)F)c2)c1
CN1C(C(=O)NCCC2CC2)c2ccccc2S1(=O)=O
O=C(CSc1nnc(NC(=O)c2ccc(F)cc2)s1)Nc1ccc2c(c1)OCCO2
Cn1c(N2CCN(c3cccc([N+](=O)[O-])c3)C(C)(C)C2)nc2c(Cl)cccc21
O=C(O)CCCC(=O)Nc1ccc(Oc2ccc3c(c2)nc(CCC(=O)O)n3Cc2ccc(CP(=O)(O)O)cc2)cc1
c1cnc2cc3c(CCC4CNCCN4)[nH]nc3cc2c1
COc1ccc(CN2CCCC2)cc1-c1cc(-c2cc(C(F)(F)F)ccc2Cl)[nH]c1C(=O)O
COC(=O)C1(Cc2cccc3ccccc23)C2C(=O)N(C)C(=O)C2C2CN(Cc3ccc(C)cc3)C(=O)C21
C=C(C)C1COc2c(C)coc(=O)c2CC(NC(=O)C(CCCCN)NC(=O)NC(C)(C)C)C(=O)NCC(=O)NC(CC2CCCCC2)CO1
COc1ccc(S(=O)(=O)N2CC3C4CC(C(O)C3(C)C2C(=O)NO)C(=O)c2ccccc24)cc1
CC(C)(C)c1cc(C(F)(F)F)n2nc(C(=O)O)c(-c3ccccc3)c2n1
CN(C)C(=O)CSc1nc(=O)cc[nH]1
CS(=O)(=O)Nc1cc(C(=O)NCC23CC4CC(CC(C4)C2)C3)ccc1-c1ccccc1
CCOc1ccc(Cc2c(N)nc(SCc3ccccc3)c(C#N)c2-c2ccc(OC)cc2)cc1
CN(C(=O)CSc1nnc(-c2ccco2)n1-c1cccc(F)c1)c1cccc2ccccc12
CCOC(=O)c1[nH]c2ccc(S(=O)(=O)Nc3ccccn3)cc2c1CCN(C)Cc1ccccc1
Cc1ccc(-c2ccc(NC(=O)CSc3nc4ccccc4[nH]3)cc2)cc1C
CN(C)c1ccc(-c2ccc(C=O)o2)cc1
Cc1nc(=O)c2ccccc2n1CC1CCCO1
Oc1ccc(-c2nc(-c3ccccc3)c(-c3ccccc3)s2)cc1
CC(=O)N1CCN(C2CCOC3(CCN(c4ccncc4)C3)C2)CC1
CC(=O)c1cccc(OCC(O)CNC(=O)c2ccncc2)c1
O=c1ccc2ccc(OC3CCN(Cc4ccccc4)CC3)cc2o1
O=C(O)c1cccc(CN2CCCC2)c1
CN(C)c1ccc(NC(=O)c2cn(-c3ccccc3)nc2-c2cccs2)cc1
Cc1csc(NS(=O)(=O)c2ccc(C)cc2)c1-c1nc(-c2ccccc2)no1
c1ccc(CN2CCC(c3nnc(-c4cccs4)o3)CC2)nc1
O=C(Nc1ccc(OC(F)(F)F)cc1)C1(C(F)(F)F)CC(=CCCO)CC1
O=C1CC(C(=O)Nc2cc(-c3cccc(OC(F)(F)C(F)F)c3)n(-c3ccccc3)n2)CN1
Cc1c2c(c(O)c3cc4c(cc13)OCO4)C(=O)CC(C)(C)O2
CCOC(=O)C1=C(C)N=C2SC(CC(=O)Nc3ccc(Cl)cc3Cl)=CN12
O=C(Oc1ccc2c3c(c(=O)oc2c1)CCCC3)c1ccccn1
CCC1OC(c2ccccc2)(c2ccccc2)C(c2ccccc2)NC1=O
COc1ccc(-c2ccc(NC(=O)c3ccc(C#N)o3)cc2)cc1CN1CCNCC1
CC(O)C1C(=O)N2C(C(=O)[O-])=C(C[n+]3csc(COc4ccc(CNC(=S)Nc5ccc(Cl)cc5)cc4)n3)C(C)C12
C#CCn1nc(-c2cccc(F)c2)c2ccccc2c1=O
Nc1ccn(C2CSC(CO)S2)c(=O)n1
O=C(CN1C(=O)c2cccc3cccc(c23)C1=O)Nc1nc[nH]n1
CCCCCCN(C(=O)NC(CC)c1ccccc1)C1Cc2ccc(SC(C)(C)C(=O)O)cc2C1
COc1cc(C2CC(=O)n3nc[nH]c3N2)cc(Br)c1OC
COc1cccc2c3c(n(C)c12)CCC=C3
CC(C)CC(NC(=O)CN(Cc1ccc(O)cc1)C(=O)C(NC(=O)c1ccc(F)cc1)C(C)C)C(=O)OCc1ccccc1
Nc1nnc(SCCCN2CC=NS2(=O)=O)s1
CCOC(=O)N1CCC(NC(=O)CS(=O)Cc2cccc(C)c2)CC1
O=C(NCC(F)(F)F)Nc1sc2c(c1Cc1n[nH]c(=S)n1C1CC1)CCCC2
CC1CCCN1CCc1ccc(-c2ccc(C(=O)NCCc3ccc(F)cc3)cc2)cc1
Cc1ccc(N=CC2C=CCC2)cc1
CC1(C)N=C(N)N=C(N)N1c1ccc(N2C(N)=NC(N)=NC2(C)c2cccc(NC(=O)c3ccc(Cl)s3)c2)cc1
CC(C)(C)C(=O)CN1C(=O)N(CC(=O)Nc2cc(C(F)(F)F)ccc2Cl)C(=O)N(C2CCCCC2)c2ccccc21
O=C(c1ccc(O)cc1)c1c(Cc2ccc(O)cc2)oc2cc(O)ccc12
CC(C)C(NC(=O)NC(C(=O)N1CC2C(C1C(=O)NC(CC1CCC1)C(=O)C(N)=O)C2(C)C)C1CCCCC1)C(=O)c1nc2ccccc2o1
NNCc1c(-c2ccc3ccccc3c2)[nH]c2cc(Cl)ccc12
NC1=NC(=O)C2CCCN12
CN1CCCN(c2nc3sc(C(F)(F)F)nn3c(=O)c2C=Nc2ccc(O)cc2)CC1
Cc1ccsc1C(=O)CCC(=O)NCC1OC(C)(C)OC1c1ccccc1
CCOc1ccc2c(c1Cl)C(=O)c1cc(OC)c(Cl)cc1C2=O
CCc1n[nH]c(C2CN(CC(=O)Nc3ccccc3F)CCO2)n1
C=C1OC(=O)C2(C(C)OC(C)=O)CC(O)C(OC(=O)CC(C)C)C12
O=C(c1ccco1)N1CCC(c2ccncc2)CC1
COc1cc(C=CC(=O)OCC2=C(COC(=O)C=Cc3ccc(OCCCC(=O)NCCN4CCOCC4)cc3)CSC2)ccc1O
Cc1nnc(CN=C(N)NCC(c2ccccc2)c2ccccc2)s1
CN(C)CC(C)(C)N=C(NC#N)Nc1ccc(Cl)nc1
CN(C)CCCNc1nc(OCc2ccccc2)nc2c1nnn2Cc1ccc(Cl)c(Cl)c1
Cc1ccc(C(=O)Oc2ccc(C)c(C)c2)c(O)c1CC(=O)Nc1ccc2c(O)c(C(N)=O)c(=O)oc2c1
CSc1ccc(C(C2Sc3nc(C)nn3C2=O)N(C)C)cc1
COc1ccc(C(=O)NCCNC(=O)c2ccc(Cl)cc2)cc1OC
CC(C)CNC(=O)C1(C)CCCN(Cc2ccc(C#N)cc2)C1
CS(=O)(=O)c1ccc(-c2cncn2-c2ccc(Cl)cc2)cc1
Cc1c(Cc2ccccc2)nc(=O)[nH]c1O
COc1cc2c(cc1OC)CN(C(=O)CCN1CCc3ccccc3C1)CC2
COC(=O)C(C)NP(=O)(OCC1C=CC(n2cc(C)c(=O)[nH]c2=O)O1)Oc1ccccc1
OC1CNC(CNCc2cc(-c3cccc(C(F)(F)F)c3)nc(-c3ccc(-c4ccccc4)cc3)c2)C1O
NC(=O)C1=CC(c2csc3ccccc23)CC(OCCCCO)O1
Cc1ccc2c(c1Cl)SC(C(=O)O)C2C(N)=O
Cc1nc2c([nH]1)CCCN(C(=O)c1c[nH]c(=O)c(C)c1)CC2
COC(=O)CCC(=O)N1CCc2c([nH]c3ccccc23)C1c1nc(C)c[nH]1
COc1ccc(Cc2ccc(OC(Cc3ccc(NC(=O)c4c(Cl)cncc4Cl)cc3)C(=O)O)cc2)cc1
CCNc1ncc2nc(-c3ccc(F)cc3)c(=O)n(C(C)C3CC3)c2n1
CCCc1cc(N(CC(C)C)CC(C)C)nc([N+](=O)[O-])n1
COc1ccc(OC)c(S(=O)(=O)Nc2cccc(-c3ccc(N4CCCC4)nn3)c2)c1
COc1ccc(C2C(C(=O)O)c3ccccc3C(=O)N2C)cc1OC
C=C1C(=O)OC2CC(C)C3(O)CCC(=O)C(C)(O3)C3CC=C(C)C(O)CCC3C12
CSc1ccc(C(=O)CC2CCCN(C(=O)c3cc(C)nc4ccccc34)C2)cc1
COc1ccc(-c2ccc(OC(F)(F)F)c(NC(=O)NC3CCOc4c3ccc(OCC(F)(F)F)c4Br)c2)nc1
Cc1cc(C2=Nc3ccccc3S(=O)(=O)C2)ccc1C1CCCCC1
O=C(Nc1ccncc1)c1ccnc(-n2nc(C(F)(F)F)cc2C2CC2)c1
Fc1ccc(-c2[nH]c(SCc3ccccc3)nc2-c2ccncc2)cc1
N=C(NO)c1ccccc1NC(=O)c1cccc(I)c1
CCC1C(=O)N(C)c2cnc(-n3ccnc3-c3cccc(OC)c3)nc2N1C1CCC(F)CC1
O=C(CN1C(=O)NC2(CCCC2)C1=O)NCc1ccccn1
Cc1nc2ccccc2n1CC1CN(Cc2ccoc2)CCO1
CCOC(=O)C(CSCc1ccccc1)n1c(=O)n2n(c1=O)C(C(=O)NCc1ccc(N)nc1C)C=CC2
O=c1[nH]c(=O)n(C2CC(O)C(CO)O2)cc1C#CCNC12CC3CC(CC(C3)C1)C2
Cc1ccc2nc(C(C)c3ccc4c(c3)OCO4)sc2c1
O=C(NC(=S)Nc1ccc(Cl)cn1)c1ccco1
CC1=C(C(=O)OCc2ccccc2)C(c2ccccc2Cl)NC(=O)N1C
CN(CC(=O)Nc1ccccc1F)S(=O)(=O)c1ccc2c(c1)c(=O)n(C)c(=O)n2C
CC(=O)NC1=CC(=O)c2ccccc2C1=O
COc1ccc([N+](=O)[O-])cc1C=CC(=O)C=Cc1cccc(-n2ccnc2)c1
CC(C)(C)c1ccccc1NC(=O)CCl
CC1(C)COC(C=Cc2ccccc2)(C(=O)O)OC1
CCOC(=O)C1=C(C)NC(C)=C(C(=O)OCC)C1c1cnc2sc(C)c(C)n2c1=O
Cc1ccc(-c2cc(CN(CC3CNC(C(=O)O)C3)C3CCCCC3)c(C)o2)cc1
CCC(C)C1NC(=O)C(CC(C)C)NC(=O)C(CC(C)C)N(C)C(=O)C(C)NC(=O)C(CCC(C)C)NC(=O)C(CC(C)C)NC(=O)C(Cc2ccccc2)N(C)C1=O
COc1ccc(CC(=O)O)cc1-c1[nH]c(=O)[nH]c1O
CC(=O)Nc1ccc(Nc2nc3ccccc3c3nonc23)cc1
CC(C)CC(C)N1C(=O)C(CC(=O)NCc2ccccc2Cl)CC(C(=O)N(C)C)(C(C)C)C1c1cccc(O)c1
CCCCCCCCCCCCCCCCCCNC(=O)NC(CCC(=O)O)(CCC(=O)O)CCC(=O)O
COc1ccc(Cl)cc1S(=O)(=O)N1CC2CCC1CC2
O=C(NCc1ccccc1)C1CCCC1C(O)C1C2CC3CC(C2)CC1C3
COc1ccc(C(=O)NC(c2ccc([N+](=O)[O-])cc2)c2ccc3cccnc3c2O)cc1OC
O=C(NCc1ccc(C(F)(F)F)cc1)c1cc(C2CCCCN2C(=O)CCC(F)(F)F)on1
C#CC1(O)CCC2C3CCC4=CC(=O)CCC4C3CCC21C
CCC(CC)NC(=O)CSc1nnnn1Cc1ccccc1
CCCCCCCCCCCCCCCC(=O)NC(CC(=O)[O-])C[N+](C)(C)C
Cc1ccc(Nc2cc(=O)nc(-n3nc(C)cc3C)[nH]2)cc1
COc1ccc(S(=O)(=O)Nc2ccc3ccccc3c2)cc1
NS(=O)(=O)c1cc2nc(-c3ccccc3)sc2cc1Cl
CC(C)COc1cccc(C(=O)N(C)CC(=O)OCC(=O)Nc2ccc(F)cc2)c1
NC(=O)c1cc(C(=O)c2c(F)cccc2F)c[nH]1
CCOC(=O)c1ncn2c1Cn1ncnc1-c1cc(Cl)ccc1-2
COC(=O)C(C)NP(=O)(OCC1OC(C#N)(c2ccc(C(F)(F)F)cc2)C(C)(F)C1O)Oc1ccccc1
COc1cccc(C(=O)OC2CC(C)=CCCC(C)=CCCC3(C)OC3C(O)CC(C)(O)C2OC(=O)c2ccccc2)c1
CC1CN(c2nnc(-c3ccccc3)c3cc4c(cc23)OCO4)CC(C)N1CCc1ccccc1
Cc1ccc(S(=O)(=O)N(CC(=O)N2CCOCC2)Cc2ccccc2F)cc1
O=S1c2ccccc2N(Cc2cccc(Br)c2)c2ncccc21
O=CC(=O)N1CCc2ccc(NCC(=O)N3Cc4ccccc4C3)cc2CC1
O=C(Cc1nnc(NC(=O)Cc2ccccc2)s1)c1ccccc1
O=C(c1nn(-c2ccc([N+](=O)[O-])cc2)c2c1CS(=O)(=O)c1ccccc1-2)N(C1CCCCC1)C1CCCC1
CCc1nn(CC(=O)NCc2cc(C)oc2C)c(=O)c2cc3cc(C)ccc3n12
O=c1c2ccccc2n(CCc2ccncc2)c2ccccc12
CC(C)C(c1nnnn1Cc1ccc(F)cc1)N1CCN(c2ccccc2)CC1
CCCCC(NC(=O)C(N)CCCCN)C(=O)OC
CC(=O)c1ccc(CN(Cc2ccc3c(c2)OCO3)C(=O)Nc2nccs2)cc1
COc1cc(CN(CC2CCC(C(=O)O)CC2)C(C)c2ccc3c(c2)CCO3)ccc1C
COc1nc(Nc2ccc(Cl)c(CN3CCC(C(=O)O)C3)c2)c2ncn(CC(CO)CO)c2n1
Cn1c(SCC(=O)NC(C)(C)C)nc2c1c(=O)n(C)c(=O)n2C
CCN(C(=O)c1c(C)nn(-c2ccc(F)cc2)c1N)c1ccc(OC2CCN(C)CC2)cc1
Nc1cc(C(=O)OCc2ccco2)ccc1NC(=O)c1ccco1
Fc1cnc(C=Cc2ccc(-c3ccccc3)c(Cl)c2)cn1
CC(=O)C1=C(CO)CS(=O)(=O)N1C
C=CCc1c(O)[nH]c(SC(C)C(=O)NCc2ccccc2)nc1=O
CC1CCN(C(=O)c2ccc(NS(=O)(=O)c3ccc4c(c3)OCCO4)cc2)CC1
CS(=O)(=O)N(CC(O)Cn1c([N+](=O)[O-])cnc1C=Cc1ccccc1Cl)c1cccc(Cl)c1
N#Cc1ccc2[nH]c(SCc3cc(=O)n4cc(Cl)ccc4n3)nc2c1
Cc1sc(SCc2cc(=O)c3ccccc3o2)nc1-c1ccc(Cl)s1
O=C1NCCN1CC#CCN1CCC(c2c[nH]c3ccc(F)cc23)CC1
N#Cc1c(-c2ccccc2)c(N2CCCC2)n2c(nc1=O)CCC2
CCCCCC1C=C(C(=O)O)C(c2ccc(N(C)C)cc2)N1S(=O)(=O)c1ccc(C)cc1
O=C(Cc1cccc2ccccc12)Nc1cccc2cccnc12
CCC(=O)NCCNc1nccc(NCC2COCC(C)O2)n1
O=C1C=CC2(C=C1)OCC(c1cc3cccc(O)c3[nH]1)O2
CCC(CO)N(CCO)C(=O)CC1CCC2CN(Cc3cccc(C)c3)CC12
CC1CCC(O)C(C)(C)C12Cc1cc(C(=O)NCc3ccc4ncccc4c3)ccc1O2
c1ccc(CSc2ncnc3sc4c(c23)CCCCC4)cc1
COc1ccc2c(OC3CC4C(=O)NC5(C(=O)NS(=O)(=O)C6CC6)CC5C=CCCCCN(C)C(=O)C4C3)cc(-c3nc(C(C)C)cs3)nc2c1
O=C1N(Cc2ccccc2)c2ccc(F)cc2C1(O)c1c[nH]c2ccccc12
C=C(C)C1CCC2(C(=O)O)CCC3(C)C(CCC4C5(C)CCC(OC(C)=O)C(C)(COC(C)=O)C5CCC43C)C12
C=Cc1cccc2[nH]c(C(N)Cc3ccc(C(F)(F)F)cc3)nc12
O=C(NCc1ccccn1)c1cc(Cl)ccc1SCc1ccc(F)cc1
C=C1CCN(C(=O)C(c2ccccc2)S(=O)(=O)c2ccccc2)CC1
CCOC(=O)c1cnc(SCc2c(F)cccc2F)nc1N
O=c1c(-c2cccc(Cl)c2)c(OCc2ccncc2)oc2ccc(O)cc12
C#CCN(Cc1ccc2[nH]c(C)cc(=O)c2c1)c1ccc(C(=O)NC(CCC(=O)O)C(=O)O)cc1F
COc1ccc(Cc2nc3c(N4CCN(C)CC4)nc(N)nc3n2Cc2ccccc2)cc1
Nc1nc(OCc2ccccc2)c2ncn(CC(O)CNC3CCc4ccccc43)c2n1
CCCCCCCCOC(=O)C(CCCCN1C(=O)CCC1=O)N1CCCC1=O
CCCCOCCOCCOc1ccc2c(c1)CCc1nnc(Sc3ccc(NC(=O)CN)c(F)c3)n1-2
CCC(Oc1ccccc1)C(=O)N(Cc1ccccc1)c1ccccn1
CCC(Cc1ccc(OC)c(CNC(=O)c2ccc3c(c2)nc(-c2ccoc2)n3C2CCCC2)c1)C(=O)O
COC(=O)c1cnc(Nc2nc3ccccc3[nH]2)nc1Cc1ccccc1
Cn1ccnc1SCCNC(=O)C=CC(=O)O
Nc1nonc1-c1nonc1NCCOc1cccc2[nH]ccc12
CCCCCCCCCCC(O)C(Cl)CSc1ncnc2c1ncn2C1OC(COP(=O)(O)OP(=O)(O)OCC2OC(n3cnc4c(=O)nc(N)[nH]c43)C(O)C2O)C(O)C1O
COc1ccc(C=CC(=O)c2ccc(OCCCBr)c(CC=C(C)C)c2)cc1O
Clc1ccc(Nc2nccnc2Nc2ccc(Oc3ccccc3)cc2)nc1
CC(C)c1ccc2c(c1)C(=NNc1ccc(Cl)cc1)C(=O)N2
NC(=O)CSc1nnc(-c2cccc(Cl)c2)o1
O=C(C=Cc1ccccc1Cl)NC(=S)Nc1ccccc1C(=O)O
Cc1nnc2ccc(-c3cc(-c4ccc(Cl)cc4)c4c(n3)sc3ccccc34)nn12
COC(=O)c1ccc(S(N)(=O)=O)c(NC(=O)C=Cc2ccco2)c1
CN1CC(=O)N(c2ccc(Cl)c(Cl)c2)CC12CCN(C1CCC1)C2=O
COCCNc1nc(C)nc2c1sc(=O)n2-c1ccccc1F
CSc1nc2sc3c(c2c(=O)n1C)CC(C)(C)OC3
Cc1nc(C)n(C2CN(Cc3nc(C)cnc3N3CCCC3)C2)n1
O=C1CCC2(CCCC2)Oc2cc(O)cc(c2=O)NC(=O)C(Cc2c[nH]c3ccccc23)N1
O=C(NN=C1NC(C=O)=CS1)c1cccc([N+](=O)[O-])c1
N=C(N)CC(=O)NCCCCCNC(=O)C(CC1CCCCC1)NC(=O)C(CC1CCCCC1)CN(CC1CCCCC1)C(=O)Cc1cnc(-c2ccccc2)[nH]1
O=C(c1ccc(Cl)nc1)N1CCN(c2ccc([N+](=O)[O-])cc2)CC1
COC1CCOC2(CCc3ccccc32)O1
CC(C)CC(CO)Nc1nc(SCc2ccc(F)cc2)nc2nc(N)sc12
CC(NC(=O)C=Cc1ccc(NS(=O)(=O)c2ccccc2)cc1)C(=O)NC1CCCCCC1
O=C1c2c(O)ccc(O)c2C(=O)c2c(NCCCN3CCOCC3)ccc(NCCO)c21
CCn1cc(C(C)NCc2nccn2C)cn1
O=P(O)(O)C(F)(F)c1cccc(OP(=O)(O)O)c1OP(=O)(O)O
CCn1cc(C(=O)NNC(=O)c2ccc(Cl)cc2)c(=O)c2ccc(C)nc21
CN(C)CCOc1cc(NC(=O)Nc2cccc(Nc3cccc(-c4cccnc4)n3)c2)ccc1C(F)(F)F
Cc1cc(O)cc(C)c1CC(N)C(=O)N1Cc2ccccc2CC1C(=O)NCC(=O)NCc1ccccc1
CC(=O)NCCCCC(NC(=O)C1CCN(CCCn2nc(-c3ccccc3)ccc2=O)CC1)C(=O)c1nc2ccccc2o1
Cc1ccc(Nc2nc(SCc3ccccc3)nc3c2cnn3C)cc1
CN1CC(CNC(=O)c2csc(Br)c2)Oc2ncc(C(=O)Nc3cccnc3)cc21
Cc1c(C(=O)Nc2cccc(-c3nn[nH]n3)c2)nnn1Cc1ccccc1
COc1cc(-c2nc(Cn3cccn3)co2)cc(OC)c1OC
O=C(NCC1(c2cccs2)CCOCC1)NC1CCCCC1F
COc1cc(C(=O)NC(=S)N2CCC(NC(=O)c3ccc(F)cc3)CC2)cc(OC)c1OC
NOC(=O)CCN1C(=O)c2ccccc2C1=O
COc1cc(C=NNC(=O)c2[nH]c(C)c(C(C)=O)c2C)ccc1O
O=C(NC1=NCc2ccccc2S1)c1cc(S(=O)(=O)N2CCOCC2)c(Cl)s1
Cc1ccc(-c2cc(F)cc(F)c2)nc1Nc1ccc(C(=O)N(C)C)cc1Cl
O=C(Nc1cccc(C(F)(F)F)c1)c1cccc(N2CCc3nc(CSc4ccccc4F)ncc3C2)n1
COc1ccc(-c2cc(=O)c3c(OC)c(C(=O)O)ccc3o2)cc1C
CC(=O)c1ccc2c(c1)N(CCCN1CCN(c3ccccc3O)CC1)c1ccccc1S2
CCC(c1ccc(O)cc1)C(COCCO)Cc1cc(O)cc(O)c1
Cc1c(O)cc(O)c2c1OC(c1ccc(O)cc1)C(O)C2
Cc1n[nH]c(-c2cccc(Cl)c2)c1CC(=O)NCc1ccc(Cl)cc1Cl
CSC1=NC2=C(C(=O)CC(C)(C)O2)C(c2ccc(OCc3ccccc3)cc2)C1
Cc1cc(OCc2cc((=O)NCc3ccccc3)ccc2O)c(Br)c(=O)n1Cc1ccccc1
O=C(c1cncnc1)N1CCCC(Oc2ccccc2C(F)(F)F)C1
Cc1cccc(-n2nc(C(=O)O)cc2-c2ccccc2)c1
CCC(C)C(NC(=O)C(CC(C)C)NC(=O)C(CCCCNC(C)=S)NC(=O)C(Cc1ccccc1)NC(=O)C(CCCCN)NC(C)=O)C(=O)NC(C(=O)NC(CC(C)C)C(=O)O)C(C)C
Nc1ncnc2c1c(-c1ccc3ccccc3c1)nn2C1CCCNC1
COc1ccc(N(C)CC2(O)CCCN(C(=O)c3nc(C(F)(F)F)ncc3Cl)C2)cc1
COc1ccc(Nc2ncnc3c2c(-c2ccccc2)cn3CC2CCOCC2)cc1
CCc1cccc(C)c1NCc1c[nH]cn1
Cc1ccccc1NC(=S)NCC(c1ccccc1)N1CCOCC1
O=C1N=C(N(Cc2ccc3ccccc3c2)Cc2ccc(F)cc2Cl)SC1=Cc1ccc(OCc2ccc3ccccc3n2)cc1
COC(=O)C1Cc2c([nH]c3ccccc23)C(c2cccc(O)c2)N1
O=C(NCc1ccc(Cl)cc1)C1CCN(S(=O)(=O)c2cccc3nsnc23)CC1
OCC1OC(ON=CC2CC=CCC2)C(O)C(O)C1O
O=C(O)c1ccc(N=Nc2c(O)ccc3ccccc23)cc1
O=C(CC(C(=O)Nc1ccc(Cl)cc1)N1CCCCC1)Nc1ccc(S(=O)(=O)N2CCCC2)cc1
CCCCC1CC(=O)OC1C(O)CC=CCCC(=O)O
C=CC(=O)NC1CCN(S(=O)(=O)c2ccc(C(=O)NC(CCSC)C(=O)OCC)s2)C1
Cc1cc(N(C)C)nc(N)n1
C#CCN(C)c1ccc2c(c1)C(=O)N(C(C(=O)Nc1cccc(OC)c1)C(C)C)CC(CC(=O)NCCC)C(=O)N2Cc1ccccc1
COc1ccccc1NC(=O)CN(C)C(C(=O)N1CCCC1)c1ccc(OC)c(OC)c1OC
CCCC(=O)NC1(C)OC(=O)C(Cl)=C1Cl
CCOC(=O)c1c(-c2ccc(Cl)c(Cl)c2)cc(-c2cccs2)nc1Nc1ccccc1OCC
CNCC1Oc2c(NC(=O)Nc3ccccc3)cccc2C(=O)N(C(C)CO)CC1C
COC(=O)Cn1cc(C(=O)N2CCc3ncc(CN(C)Cc4ccccc4)cc3C2)cn1
CC1=C(C)C(=O)OC(C(C)C2CCC3=C4CC(=O)OC(c5ccoc5)C4(C)CCC32C)C1
Cn1c(C2CCCCN2C(=O)CCn2ccnc2)nc2ccccc21
CCn1c(O)c(C2=Nc3cc(C#N)ccc3S(=O)(=O)C2)c(=O)n(CC)c1=S
CC(C)CN(C(=O)C1CCN(C(=O)C2CC2)CC1)c1c(N)n(Cc2ccccc2)c(=O)[nH]c1=O
CCCCN1CCCC1CNC(=O)c1cc(Cl)cc(OC)c1OC
CC(C)CC(NC(=O)C(CC(=O)O)NC(=O)C(CCC(=O)O)NC(=O)CCC(=O)O)C(=O)NCCc1ccc(F)c(F)c1
CC1CCCCOC(CN(C)Cc2ccc(Cl)c(Cl)c2)C(C)CN(C(C)CO)C(=O)c2cc(NC(=O)Nc3ccccc3)ccc2O1
Cc1ccc(C)n1-c1cccc(C(=O)N2CCCCC3(COS(=O)(=O)C3)C2)c1
COc1ccc(C)cc1N(CC(=O)NC(C)C)S(=O)(=O)c1ccc2c(c1)n(C)c(=O)c(=O)n2C
O=S(CCCCCCC=Cc1ccccc1)c1nccs1
O=C(Nc1ccc(OC(F)(F)F)cc1)NC(CBr)Cc1ccccc1
CC(C)CC(NC(=O)C(Cc1ccccc1)NC(=O)C(CCCNC(=N)N)NC(=O)C(CCCNC(=N)N)NC(=O)C=C1C(=O)Nc2ccccc21)C(N)=O
Cc1cc(CNCC2CCCC2)ccc1C1=CCN(C)CC1
O=C(Nc1cc[n+](Cc2c(-c3ccccc3)sc3ccccc23)cc1)c1ccc(Cl)c(Cl)c1
COc1cc2ccc(C#N)cc2cc1C(=O)NC1CCN(Cc2ccccc2)CC1
O=C(OC1Cc2c(O)cc(O)cc2OC1c1cc(O)c2c(c1)OC(c1cc(O)c(O)c(O)c1)C(O)C2)c1cc(O)c(O)c(O)c1
COc1ccc(NC(=O)Cc2csc(=Nc3cccc(Cl)c3)n2C)cc1
COc1ccc(-c2cc(C(F)(F)F)n3ncc(C(=O)NCC4CC4)c3n2)cc1
O=C(C(=O)N(O)C1CCN(Cc2ccccc2)CC1)c1ccccc1
CCCCCCCCN(CCCCCCCC)C(=O)C(Cc1ccc(OCc2nOC3OCC(O)C(O)C3O)cc2)cc1
CN(C)C(=N)c1ccc(-c2cc(-c3ccc(C(N)=NO)cc3)on2)cc1
Nc1ncnc2c1ncn2C1CC(CO)c2ccccc21
Cc1cccc(C)c1NC(=O)NC12CC3CC(CC(C3)C1)C2
COc1cc2nc(N3CCCC3)n(Cc3cccc(C(=O)NC4CC4)c3)c(=O)c2cc1OC
NC(=O)OCc1cc(O)c(O)c(O)c1
COc1ccc(-c2c3nc(n(CCC4CCCCC4)c4nc(O)[nH]c(=O)c2-4)CO3)cc1
COc1ccccc1N1C(=O)COC(Nc2c(C#N)cnn2-c2cccc(C(=O)O)c2)C1=O
Cc1c(-c2ccc(N3CCC(c4ccccc4)CC3)nn2)[nH]c2ccccc12
COc1ccc(CSc2nc(-c3ccc(C)cc3)nc3c2Cc2c(CO)cnc(C)c2O3)cc1
O=C(Nc1cccc2c1C(=O)c1c(NC(=O)C3CC3)ccc(NC3=NCCN3)c1C2=O)c1cc2ccccc2cc1O
COc1cc(CCC(=O)OCC(O)CO)ccc1O
CC(C=CC(=O)NO)=CC(C)Oc1ccc(C2OCC(O)C(c3ccc(C(C)O)cc3)O2)cc1
CCCOc1c(C)cc(-c2ccccc2)cc1C(=O)N1Cc2cccn2Cc2ccccc21
COc1cc(-n2ccnc2)ccc1-c1noc(-c2ccccc2F)n1
COc1ccc(-c2nc(CS(=O)(=O)CC(=O)NC3CCCc4cc(Cl)ccc43)c(C)o2)cc1
CC(CO)(COC(=O)c1c[nH]c2ncccc12)COS(=O)(=O)c1ccc(Oc2ccccc2)cc1
Cc1ccc2c(c1)C(=NNC(=S)NCCO)C(=O)N2
CC(=NNC(=O)COc1cccc2c1CCCC2)c1ccc(-n2cccc2)cc1
NC(COc1cncc(N2CCCS2(=O)=O)c1)Cc1cccc(F)c1
CCCCCCC(C)=CC(=O)N1CCC2(O)C3Cc4ccc(O)c5c4C2(CCN3CC2CC2)C1O5
N#Cc1c(-c2ccccc2)cnn(CC(=O)Nc2ccccc2)c1=O
CCC(NC(=O)c1cc(C(F)(F)F)cc(C(F)(F)F)c1)c1ccccc1
CCOC(=O)c1c(C)[nH]c(C)c1S(=O)(=O)N1CCCC(C(=O)Nc2cccc(C)c2)C1
Cc1cccc(Nc2nnc(N3CCN(C(=O)CN4CCc5ccccc5C4)CC3)s2)c1
Cc1ccc(CN2CCC(CNC(=O)c3cc4cc(Nc5nccc(-c6ccccn6)n5)ccc4[nH]3)CC2)cc1
COC(=O)C(CCCCNC(=O)c1ccc(-c2ccccc2)cc1)NC(=O)c1ccc(N(C)C)cc1
CC(=O)NC(Cc1cc(F)cc(F)c1)C(O)CNC1(c2cccc(C#N)c2)CC(C)(C)C(=O)C(C)(C)c2ccccc21
Cc1cc(CNCc2cnc3n2CCN(C)C3)no1
Cc1ccc(-c2nn(-c3ccccc3)cc2-c2nnc(Nc3cccc(Cl)c3)o2)nc1
CCOC(=O)c1nn(-c2ccc(Cl)cc2)c(Oc2ccccc2)c1C
CN(Cc1ccon1)Cc1nnc2cc3c(nn12)-c1cc2c(cc1C3=O)OCO2
CC(NC(=O)C12C3C4C1C1C2C3C41C(=O)N1CCCC1(C)C(N)=O)c1ccccc1
Cc1ccnc(NC(=O)c2ccc3c(c2)OCO3)1
Cc1cc(C2=CC3(CCOCC3)NC(=S)N2)ccc1OCC(=O)N(CCO)Cc1ccccc1
CC(O)(c1ccc(S(=O)(=O)C=CC#N)cc1)c1ncc(-c2ccccc2)s1
O=C1OCC2CCCCC12
CC(=O)Nc1ccc(-c2cccn3c(=O)cc(N4CCOCC4)nc23)cc1
CC(NC(=O)C(NC(=O)OCc1ccccc1)C(C)C)c1nc((=O)n(Cc2ccccc2)s1
CC(=O)NC1C(NC(=N)N)C=C(C(=O)O)OC1C(O)C(O)CO
Cc1ccc(-c2ccc(C(=NCCCN(C)C)NO)o2)c(C)n1
CSc1cc(C(N)=O)ccc1C
O=C(O)CCC(N[N+](=O)[O-])c1cccnc1
CS(=O)(=O)c1ccc(-c2nn(-c3ccccc3)cc2C(=O)Nc2ccc(C(=O)O)c(F)c2)cc1
Nn1c(SSc2ccc([N+](=O)[O-])cc2[N+](=O)[O-])nnc1C1CCCCC1
N#Cc1ccc(Cn2cncc2CN2CCCN(C(=O)Cn3cccn3)CC2)cc1
Cc1cc2nc(SC(C)C(=O)Nc3ccc(F)cc3)n(C)c(=O)c2s1
CCC(O)C1C(=O)N2C(C(=O)O)=C(CO)CSC12
CC1=CC=C(C=O)C(C)(CCC2=C(C)C(=O)C(C)(C)C(C)(CCC3=C(C)C(=O)c4c(O)ccc(O)c4C3=O)C2=O)C1=O
O=C1NC(=O)C(=Cc2cccs2)S1
COc1ccc(NS(C)(=O)=O)c(C(=O)NCCCN2CCN(c3ccccn3)CC2)c1
S=c1sc2ccccc2n1CCOc1ccccc1
CC(NC(=O)c1cc(C(C)(C)C)on1)c1cccc(C(F)(F)F)c1
COc1ccc(-c2cc(C(F)F)n3ncc(C#N)c3n2)cc1
NC(=O)C(CCC(N)=O)NC(=O)C(CCC(=O)O)NC(=O)C(CCC(=O)O)NC(=O)Cc1ccc(-c2ccccc2)cc1
CC(CN(C)CCc1ccccc1F)c1nccc(NS(C)(=O)=O)n1
CCCc1cc(C)c(Oc2nc(C)ccc2C#N)c(C)c1
Fc1ccc(-c2noc(CCCN3CCN(c4cccc(Cl)c4)CC3)n2)cc1
COc1ccc(N2CCN(C(=O)c3cccn3-c3nnc(N4CCOCC4)s3)CC2)cc1
COc1ccc(N(C)C(=O)c2cc(S(=O)(=O)N3CCOCC3)ccc2F)cc1
N#CC(C#N)=Cc1ccc(N2CCN(CC=Cc3ccccc3)CC2)c([N+](=O)[O-])c1
COCC1(O)C(=O)OCc2c1cc1n(c2=O)Cc2c-1nc1ccccc1c2C1=CCN(C)CC1
CC(C)CC(NC(=O)OC(C)(C)C)C(=O)N1CCCC1C(=O)NC(Cc1ccccc1)C(=O)NC(CC(C)C)C(=O)C(=O)NCCCn1ccnc1
CCCc1cc(S(=O)(=O)c2ccccc2)ccc1OCCCOc1ccc(C2CC2C(=O)O)cc1
O=C1c2ccccc2C(C(=O)c2ccccc2)c2ccccc21
Cc1c(=O)oc2cc(OCC(=O)N3CCN(CC=Cc4ccccc4)CC3)ccc12
Nc1cnc(-c2ccc(C3CCC3)c(Oc3nccc(N)n3)c2F)cn1
CCCCCCN1C2CCC1CC(OC(c1ccc(F)cc1)c1ccc(F)cc1)C2
COc1ccc(-c2cnc3c(N4CCCC4)snc3c2)cc1O
O=C1CC(c2coc3ccccc3c2=O)c2c(O)cccc2O1
Cc1c(Br)ccc2c1ccn2C(=O)CCCN(C)C
CCOP(=O)(OCC)C(NC(=S)NC(=O)c1ccccc1)C1CC(O)C(C)(C)O1
COc1c2ccoc2c(OC)c2cc(NC(=O)C(=O)O)ccc12
CC(O)C(=O)OCC1OC(n2cnc3c(N)ncnc32)C(O)C1O
Cc1ccc(NC(=O)c2ccc(C)c(S(=O)(=O)Nc3ccccc3C)c2)c(O)c1
COc1ccccc1CNc1ccccc1C(=O)OCc1c(C)noc1C
O=C(CSc1nc2ccccc2s1)Nc1cccc(S(=O)(=O)N2CCOCC2)c1
CC(C)(C)NC(=O)Cc1cccc2c(=O)c3ccc4c(c3oc12)CCCC4
CCCCCCCCCCCCCCCC(OC(C)=O)C(OC(C)=O)C(C)NC(=O)CCCCCCCCCCCCCC(=O)NC(CCC(=O)OC)C(=O)OC(C)(C)C
CC=C(C)C(=O)OC1C(=O)OC2CC3(C)C4=C(CCC5(C)C3C(O)C(OC(=O)C=C(C)C(C)C)C3(C)C(O)(CN5)CCC45OCCC35CC(O)C5(C)C)C12O
CC(=O)Nc1ccccc1C1CCN(CCCN2C(=O)COc3c2cccc3C(O)c2cc(F)ccc2C)CC1
CC(=O)c1cccc2nc3ccccc3c(Nc3ccc(NC(=O)COC4CCCC4)cc3)c12
Cc1cc(C)n(CC2CN(c3nncs3)Cc3ccccc32)n1
CCCn1cc(S(=O)(=O)c2ccc(Cl)cc2)c(=O)c2cc(F)c(N3CCOCC3)cc21
O=C(CCCCCCCCC(O)CCO)c1ccccc1CO
CNc1ccc(-c2sc3ccccc3c2C(=O)c2ccc(OC)c(OC)c2)cn1
O=[N+]([O-])c1ccc2[nH]c3c(c2c1)CCCC3
O=C(CN1C(=O)c2ccccc2C1=O)c1ccc(F)cc1
CCCCCCCCCCCCNC1CCC(CC2CCN(Cc3ccccc3)CC2)CC1
N#CC12CN3CCN(CC(C3)C1)C2
O=C(NCc1ccccc1)NC(=O)C1CCN(S(=O)(=O)c2cccs2)CC1
COc1cccc(N=C2Nc3ccc(NS(C)(=O)=O)cc3S(=O)(=O)N2)c1
CCN(C(=O)COC(=O)c1ccc2ncsc2c1)C1CCS(=O)(=O)C1
CC(O)C(NC(=O)CNC(=O)CNC(=O)c1cccc(C(F)(F)F)c1)C(=O)NC(C(=O)NC(CCC(N)=O)C(=O)NC(C(N)=O)c1ccccc1)C(C)C
O=C(Nc1ccc(F)cc1)c1ccc(-n2cncn2)c([N+](=O)[O-])c1
Cc1ccc(C(=O)Nc2ccc3c(c2)OCO3)cc1S(=O)(=O)N1CCOCC1
CC(=NNC(=S)Nc1ncccn1)c1ccccn1
Oc1cccc(C(=S)c2ccc(F)cc2)c1
CCCc1nc(CN(C)C2CCN(C)C2=O)no1
O=C(Nc1ccc(Oc2ccccc2)cc1)C1CC1
O=C1C(=O)N(C2CCCCC2)CCN1CCCCCCCCOc1ccccc1
CN(C)c1ccc(-c2csc(N(C)CCc3ccc(N(C)C)cc3)n2)cc1
COc1cc2c(cc1OC)-c1cc3cccc(=O)n3cc1CC2
CCOC(=O)c1cc2cc(C=CC(=O)c3ccc(OC)cc3O)ccc2oc1=O
COC(=O)C1=C(C(=O)Nc2nc3ccccc3s2)C(c2ccc(Cl)cc2)C(C(=O)OC)=C(C)N1
Cc1cc(C(F)(F)F)nn1CC(=O)NC1CCCN(Cc2ccccc2)C1=O
COc1cc(C=CC(=O)Nc2cc(C)on2)cc(OC)c1OC
NCc1ccc(OCc2ccccc2)cc1
COCCNC(=O)N(C)S(=O)(=O)c1ccc(-c2ccc3nc(NC(=O)NC(C)(C)C)sc3c2)cc1
COc1ccc(NC(=O)CSc2nc(C(C)(C)C)n[nH]2)cc1OC
O=C(c1ccco1)N1CCN(C(=O)c2cccc(N3CCCC3=O)c2)CC1
CS(=O)(=O)c1ccc(Cl)c(N=Cc2cc3c(cc2N)OCO3)c1
CCCC(NC(=O)Cc1cc(F)cc(F)c1)C(=O)Nc1ncc(C(=O)NC(CC(=O)O)C(=O)COC(F)(F)F)s1
CC=CC(=O)N1CC(Oc2ccc(OCc3nc(-c4ccccc4)oc3C)cc2)C1
CC(C)(C)OC(=O)C(Cc1ccccc1)NC(=O)C(CSCC=C(C)CCC=C(C)CCC=C(C)CCC=C(C)CCC=C(C)CCC=C(C)CCC=C(C)C)OC(=O)C(C)(C)C
CN(C)c1nc(N)nc(NC23CC4CC(CC(C4)C2)C3)n1
CCOC(=O)CN1C(=O)C(=O)c2cc(S(=O)(=O)N3CCCCCC3)ccc21
CCN(CC)c1ccc(C(=O)C=Cc2ccccc2)cc1
Cc1cccc(NC(=O)CC2Sc3ccccc3NC2=O)c1C
COc1ccc(-c2nc(C(=O)NCCc3ccc(S(N)(=O)=O)cc3)c(C)o2)c(OC)c1
Cc1cc(Nc2ncnc3c2ncn3Cc2ccccc2F)ccc1Br
CC(C)CCNc1nccnc1C(CN(C)CCc1ccccn1)N(C)C
COc1ccc2c3c1OC1C4(OC)CCC5(CC4COCC4CC4)C(C2)N(C)CCC315
Cc1ccc2c(Nc3ccc(NS(=O)(=O)c4ccc(OCCCN5CCCC5)cc4)cc3O)c3ccc(Cl)cc3nc2c1
CC1(C(=O)O)CCC2(C)CCC3(C)C(=CCC4C5(C)CCC(OC6OCC(O)C(O)C6O)C(C)(C)C5CCC43C)C2C1
CN(C1CCCCCC1)S(=O)(=O)c1nnc(NC(=O)C2CC(=O)N(Cc3ccccn3)C2)s1
CN1C(=O)C2C(C1=O)C(c1ccc(OC(F)(F)F)cc1)NC1(C(=O)Nc3cc(Cl)cc(Cl)c32)C1C(=O)Nc1ccc(F)cn1
CCc1nn(CC2CC2)c2c1CCN(C(C)=O)C2C
COc1ccc(C=NNC(=O)c2ccc(F)c(F)c2F)cc1OC(=O)c1ccc(Cl)cc1Cl
Cc1sc(C)c2c1CCNC2
CCCn1c(=O)c2nc(-c3ccc(OCC(=O)c4ccc(Br)cc4)nn3)[nH]c2n(CCC)c1=O
Cc1ccc(C(=O)Cc2cc(C=CC(=O)NO)n[nH]2)cc1
Cc1ccccc1Nc1nccc(-c2ccccn2)n1
COc1ccc(CNC(=O)CCc2c(C)nc3nc(C(C)C)nn3c2C)cc1
[O-]c1cc2nc(-c3n[nH]c(C4CCCNC4)n3)[nH]c2cc1N1CCCCCC1
COC(=O)C1C(=O)C=C(NCc2cc(O)ccc2O)CC1C
Cc1ccccc1N(CC(=O)NC1CCCC1)C(=O)CCC(=O)Nc1cc(C)on1
NCC1NC(=O)N(c2ccccc2)C1=O
O=C(CCNS(=O)(=O)c1ccccc1)c1ccc2c(c1)CCN2C(=O)C=Cc1ccccc1
COc1cc2cc(OC)c1OCCOc1cc(ccc1O)CC(OC)Oc1ccc(cc1OC)C=C-n1cc(c(C)c1=O)C2
Cc1cc2c(cc1C)c(-c1ccc(S(C)(=O)=O)cc1)cn2-c1ccc(F)cc1F
Oc1ccc(C=Cc2nnc(-c3cc(F)cc(F)c3)o2)cc1
O=C(O)C(=O)Nc1ccc(-c2ccc(Oc3ccc(F)cc3)cc2)c(C(=O)O)c1
CC(C)CC(NC(=O)C(N)Cc1ccc(N)cc1)C(=O)NC(CC(C)C)C(=O)NC(CCC(=O)O)C(=O)Nc1cccc(C(=O)O)c1
O=C(COc1ccc(Cl)cc1)NN=Cc1ccccc1O
CCc1ccc(NC(=O)C2CCN(S(=O)(=O)c3ccc4c(c3)CCCN4C(C)=O)CC2)cc1
C#CCOC(=O)CC1SC(=O)NC1=O
C=C(C)C1Cc2cc3c(c4c2O1)OC1(CC(C)C(C)(CCC2CC=C(C)CC2)OO1)C3=O
CC(C)(C)OC(=O)n1c(-c2cccc(-c3ccc4c(c3)C(O)(C(F)(F)F)c3ccccc3-4)c2)nc2ccccc21
Cc1c(C)n(Cc2ccccc2)c2[nH]c(=O)c(CNC(=O)C3CC3)cc12
CF
Cn1c(=O)c2c(ncn2CCCn2ccnc2[N+](=O)[O-])n(C)c1=O
COc1cccc(CNCc2c(C)nn(C)c2N(C)C)c1
COc1cc(C(=O)OCC(=O)N2CCCC2)cc(OC)c1OC
FC(F)(F)c1cc(Nc2nc(NCc3ccncc3)c3ccccc3n2)nc(-c2ccccc2)c1
CN(C)CCCCCCNc1nccc2cc3ccccc3cc12
CC(Cc1ccccc1)NC(=O)N1CCN(S(=O)(=O)c2ccc3c(c2)OCCCO3)CC1
NC(=O)c1cnn2ccc(N3CCCC3c3cc(F)ccc3F)nc12
COc1cc(C=C2CCCN3CCc4cc(OC)c(OC)cc4C23)ccc1-n1cnnn1
c1ccc(C(c2ccccc2)(c2ccccc2)c2ccccc2)cc1
Cc1ccccc1NC(=O)c1ccc(F)cc1
COc1ccccc1C(=O)NC1(C)CCS(=O)(=O)C1
Cc1cc(-c2cccnc2Oc2cc(F)c(C(=O)n3ccnc3C(C)C)cc2Cl)on1
CCOP(=O)(CC(O)C(CC1CCCCC1)NC(=O)C(Cc1c[nH]cn1)NC(=O)C(Cc1ccccc1)NC(=O)C(Cc1ccc(Br)cc1)NC(=O)OC(C)(C)C)OC
COc1ccc(C(=O)C=Cc2cn(CC(=O)N3CCOCC3)c3ccccc23)c2c1OCO2
O=C(c1cccc(C(F)(F)F)c1Cl)N1CCn2cccc2C1
O=C(c1ccccc1)N1CCC(C(=O)N2CCOCC2)CC1
CC1=C(C(=O)Nc2ccccn2)C(c2ccc(O)cc2)n2nc(SCc3ccc(F)cc3)nc2N1
O=C1C(=O)N(CCc2ccc(-c3ccccc3)cc2)c2ccc(S(=O)(=O)N3CCCC3COc3ccccc3)cc21
O=C1C(N2CC2)=C(N2CC2)C(=O)c2c(OS(=O)(=O)c3ccc(Cl)c(Cl)c3)cccc21
COc1cccc(C(CC(=O)C(F)(F)F)N2C(=O)c3ccccc3C2=O)c1
O=C(CCCN1CCC(C(O)(c2ccccc2)c2cccs2)CC1)c1ccc(F)cc1
CC1CN(C(C)CO)C(=O)CCCn2cc(nn2)COC1CN(C)C(=O)Cc1ccc(C(F)(F)F)cc1
COC(=O)C1=COC(CC(=O)OC)C2C1C=C(C)C2(C)O
CCC(=O)OC1CC2CC1C1CCC(CC2CCC)C1(C)O
COc1ccc(CC(=O)NCC2CCC(C)CC2)cc1OC
Cc1ccc(COc2ccc(NC(=O)C3NCCN3C(=O)C(N)CC(N)=O)cc2F)cc1
CCCCNc1nc(-c2ccccc2)cc(C(F)(F)F)n1
CC(=O)NCC1CN(c2ccc(-n3ccc(OC(F)(F)F)n3)c(F)c2)C(=O)O1
CC(NC(=O)C(N)Cc1ccc(O)cc1)C(=O)NCC(=O)NC(Cc1ccccc1)C(=O)NCC(=O)NC(Cc1ccccc1)C(=O)NCC(=O)NC(Cc1ccc(O)cc1)C(N)=O
CC(C)(C)C(=O)NOCc1ccc(I)cc1
CC(=NO)c1cccc(Nc2ccnc(Nc3ccc4c(c3)OCC(=O)N4)n2)c1
Cc1cc(C=Cc2ncc([N+](=O)[O-])n2CCN2CCOCC2)on1
N=C(NOC(=O)C(c1ccccc1)c1ccccc1)c1cccnc1
NS(=O)(=O)Oc1cccc(O)c1
CCCNC(=O)c1cc(C)nc(NC(=O)c2nsc3ccccc23)c1
O=c1[nH]c(=O)n(C2CC(O)C(CO)O2)cc1C(F)(F)F
O=c1nc2[nH]c(-c3ccccc3)cc2cn1C1CC(O)C(CO)O1
Cc1ccc(S(=O)(=O)N2C(c3ccccc3)CC=C(C(=O)O)C2c2ccc(C(F)(F)F)cc2)cc1
CN(Cc1ccccc1)C(=O)c1ccc(-c2ccc(OCc3ccc4ccccc4n3)cc2)cc1
CC(Cn1nnc([N+](=O)[O-])n1)=NNC(=O)c1ccccc1Cl
COc1ccc(CN2CCN(CC(O)c3ccc(C(N)=O)cc3)CC2)cc1
CC(C)(C)c1ccc(NC(=O)CSc2nnc(Cc3cccs3)o2)cc1
c1cc2c(NCCCCCCCNc3nc4ccccc4s3)ncnc2cc1Nc1c2ccccc2nc2ccccc12
CCCCc1c(C)nn(-c2nc3ccccc3s2)c1NC1=NCCN1
Cc1cc(CN(C)Cc2nc(=O)c3ccccc3[nH]2)ccc1F
O=C(NCCc1ccncc1)c1cccc(N2CCC3(CC2)C(=O)N(Cc2cc(C(F)(F)F)cc(C(F)(F)F)c2)c2ccccc23)c1
NCCCCNc1cc(C(F)(F)F)nc(C(CN)c2ccc(-c3ccccc3)cc2)n1
CCCCCCOC(=O)c1c(N)n(CCCN2CCOCC2)c2nc3ccccc3nc12
Cc1cc(C)nc(NS(=O)(=O)c2ccc(NNC(=S)NC3CC3)cc2)n1
CN(C)C(=O)Cn1c(-c2ccccc2)nc2ccc(OCCCN3CCNCC3)cc21
Cc1cccc(C(C(=O)NC(C)(C)C)N(C(=O)Cc2c[nH]c3ccccc23)c2ccccc2)c1
CCOC(=O)c1ccccc1NC(=O)c1cnc2c(C)ccc(C)n2c1=O
Cc1nnc(-c2ccc(-c3ccc(NC(=O)c4ncc(Cl)s4)cc3)cc2F)o1
CC(CCc1cnn(C2CCCC2)c1)(C(=O)NO)S(C)(=O)=O
CC(C)CC(NC(=O)C(Cc1ccc(OP(=O)(O)O)cc1)NC(=O)OC(C)(C)C)C(=O)N1CCCC1C(=O)NC(CCC(N)=O)C(=O)NC(CS(C)(=O)=O)C(N)=O
COc1ccccc1NC(=O)N1CCC(Nc2nc(N)n3nc(-c4ccco4)nc3n2)CC1
c1ccc2c(CSC3=NCCN3)cccc2c1
COc1ccc(NC(=O)c2ccc3ccccc3n2)cc1OC
CC1(C)CC(=O)C2=C(C1)N(c1ccccc1Cl)CC2c1ccc(Br)cc1
CCS(=O)(=O)c1ncc(Cl)c(C(=O)Nc2ccc(SC)cc2)n1
C=CC(=O)Nc1ccc(S(=O)(=O)N2CC(NC(=O)OCc3ccccc3)CC2C(=O)NO)cc1
COc1ccccc1N1CCN(C(=O)CN(c2c(C)cccc2C)S(=O)(=O)c2c(C)noc2C)CC1
COC(=O)CCC1=NN(c2cccc(OCc3csc(-c4ccccc4)n3)c2)C(=O)C1=O
CCCc1[nH]c(=O)c(Cc2cc3ccccc3[nH]2)c2cc(OC)c(OC)cc12
CCCn1cc(C(=C(Cl)Cl)c2ccc(C)cc2)nn1
CCc1ccc(-c2cc3c(=O)n4cc(-c5nc(C)cs5)ccc4nc3s2)cc1
Cc1ccc(C)c(NC(=O)CCn2c(O)c3ccsc3nc2=O)c1
CS(=O)(=O)c1ccc(OC(=O)C2C(C=C(c3ccc(F)cc3)c3ccccc3)C2C(=O)O)cc1
CC1CCC(C(C)C)C(NC(=O)N2CCN(c3ncc(C(O)(C(F)(F)F)C(F)(F)F)s3)CC2)C1
N#Cc1cccc(S(=O)(=O)N2CCC(C(=O)NCC3CCCN(c4ncccn4)C3)CC2)c1
Cc1c(Oc2c(F)cccc2F)c(OC(C)C)nn1-c1cccc(C2CC2)c1C(C)C
Cn1nccc1C(=O)N1CCC2(CC1)CN(c1ccccc1)C2
NC(CC1OC(CO)C(O)C1O)C(=O)O
O=C(CN(c1ccc(F)cc1)S(=O)(=O)c1ccc2c(c1)OCCO2)Nc1cc(Cl)cc(Cl)c1
COc1ccccc1OCC(O)CNC(C)(C)Cc1csc2ccccc12
O=C1CC2(CCCC2)C(O)C(=O)N1CCN1CCN(c2ccccc2Cl)CC1
O=C(CN1C(=O)C2(OCCCO2)c2cc(Br)ccc21)Nc1nccs1
CC1(C)Cc2c(sc(NC(=O)C3=COCCO3)c2C#N)CO1
Cn1c(NCc2cccc(Br)c2)nc2ccccc21
COc1cc2c(Oc3ccc(NC(=O)c4nn(-c5ccccc5F)c(=O)c5ccccc45)cc3F)ccnc2cc1OCCCN1CCC(c2ccc(F)cc2)CC1
O=C(C1CCC1)N1CCC2(CC1)OCCN(Cc1ccncc1)C2
COc1cc(-c2nc(C3CC(O)C3)n3ccnc(N)c23)cc(OC)c1OC
CN(C)Cc1cc(SC(F)F)ccc1Oc1ccccc1
Fc1cccc(-n2nnc3cccnc32)c1
COC(=O)CCCCNC(=S)NC12CC3CC(CC(C3)C1)C2
Nc1nc2ccccc2n1C(=O)c1ccc(F)cc1
NC(=O)c1cccc2[nH]c(-c3cccc(-c4ccccc4)c3)nc12
CCON=Cc1ccc(NC(=O)NCCCl)cc1
Cc1cc(C)nc(NN=Cc2ccc(O)c(O)c2)n1
CC1C(O)CCC2(C)C(C(C)CCC(=O)O)CCC12
CN1CC(CC(=O)N2CCN(S(=O)(=O)c3ccccc3NC(=O)C3CC3)CC2)C(c2cccnc2)C1
COC(=O)CCC(=O)NCCc1ccc(OC)cc1
COc1cccc(C2SCC(=O)Nc3c2c(C)nn3CC(=O)N2CCOCC2)c1
O=C(O)c1sc(N2CCOCC2)nc1-c1cccc(Cl)c1
COC(=O)c1cc2ccc(Cl)cc2n1CC(=O)Nc1ccc2c(c1)C(=O)n1c(SCc3ccccc3)nc(C)cc1=N2
CCN(Cc1ccco1)S(=O)(=O)c1cc2c(cc1C)OCCCO2
CC1([N+](=O)[O-])COC1
Cc1cccc(NC(=S)NCc2cccnc2)c1C
CN1CCCN(C(=O)c2ccc(Cn3c(O)c4[nH]c(=O)ccc4nc3=O)cc2)CC1
CCN1C(=O)CN(C)C(=O)c2cn(CC(=O)Nc3cccc(C)c3C)c(=O)n21
c1ccc2c(-c3ccncc3)cn(-c3ccccc3)c2c1
C#CCCCn1c(Sc2ccc([N+](=O)[O-])c([N+](=O)[O-])c2)nc2c(N)ncnc21
CSc1ccc(C=C2Oc3cc(O)cc(O)c3C2=O)cc1
COc1cccc(OC)c1-c1ccc(CC(NC(=O)Cc2cccc(OC(C)C)c2)C(=O)O)cc1
CCc1ccc(N(CC(=O)Nc2c(C)n(C)n(-c3ccccc3)c2=O)S(=O)(=O)c2ccc(C)cc2)cc1
COc1c(C)nnc(C2CCCN2c2nc(Nc3ccccn3)nc3c2ncn3C)c1C
COc1cccc(N2CCC(Oc3ccc(C(C)NC(C)=O)cc3)C2)n1
CC(N)C(=O)Nc1cc(OCCC(F)(F)F)cc2c(NCCC(F)C(F)(F)F)noc12
CC(C)(C)OC(=O)NC(Cc1ccccc1)C(=O)NC(Cc1ccccc1)C(O)CS(=O)(=O)c1ccccc1
CC(=O)N1CCN(CC(=O)NC(C)c2ccccc2)CC1
CCCN(C(=O)c1ccccc1Cl)c1nnc(N2CCN(S(=O)(=O)c3ccc(C)cn3)CC2)c2ccccc12
O=C(NCc1ccccn1)c1cc(C(F)(F)F)cc(C(F)(F)F)c1
CC1=C(C(=O)Nc2cccc(C(=O)NC3CCN(Cc4ccccc4)CC3)c2)C(c2cccc([N+](=O)[O-])c2)n2nc(C(F)(F)F)cc2N1
Cc1[nH]c2ccccc2c1C(Nc1ccccc1)c1ccccc1
CCCCCCn1c(=O)n(C)c2ccccc21
CC(NC(=O)COc1ccccc1Cl)C(=O)N1CCCC1C(=O)NC1CCS(=O)(=O)C1
CCCc1c(Cc2ccc(-c3ccccc3-c3noc(=O)[nH]3)cc2)c(=O)n(C2CCC(OCCCO)CC2)c2ncnn12
COC(=O)c1ccccc1NC(=S)NCC1COc2ccccc2O1
CC1(C)Oc2ccc(C#N)cc2C(NC(=O)c2ccccc2)C1O
COc1cc(CNCCC=C(c2cc(C#N)ccc2F)c2cc(C#N)ccn2)cc(OC)c1OC
CCOC(=O)C1=CCC2(C)CCC(C(C)C)CC3OC32C1
Cc1[nH]c(Nc2cccc(Cl)c2)nc(=O)c1C(=O)c1ccccc1
COC(=O)c1ccccc1-c1nc(C)nc(N)n1
COc1cc2c(Oc3ccc(NC(=O)c4nn(-c5ccccc5Cl)c(=O)c5ccccc45)cc3F)ccnc2cc1OCCCN1CCCC1
Cc1cccc(NC(=O)c2ccc(CN3CCCN(C)CC3)cc2)c1C
Cc1ncc(CO)c(C=Nc2ccccc2C(=O)Nc2ccc(S(N)(=O)=O)cc2)c1O
COc1cc(OC)c(OC)cc1C=Cc1cc(OC)c(OC)c(OC)c1
NC(=O)c1ccc2[nH]cc(C3CCN(C4CCC(n5c(=O)n(Cc6ccc(F)cc6)c6ccccc65)CC4)CC3)c2c1
O=C1C(C(c2ccc(F)cc2)c2ccc(F)cc2)=C(SCc2cccc(F)c2F)C(=O)c2ccccc21
CCOc1ccc(C(=O)c2ccc(O)c(CN3CCN(C(=O)C(Cc4ccc(O)cc4)NC(=O)C(CO)NC(=O)OC(C)(C)C)CC3)c2)cc1CC(=O)O
CC(C)OCCCNC(=O)CN(c1ccccc1Br)S(=O)(=O)c1ccc(C(=O)O)cc1
CCOc1cccc(CNC2=NC(=O)C(CC)n3c2cc2cc(Cl)ccc23)c1
Cc1cccc(NC(=O)c2ccc(Cl)c(Nc3ncnn4ccc(CN5CCCNCC5)c34)c2)c1C
CC1(OC(=O)c2ccccc2Cl)C(=O)C=C2C=C(c3ccc(C#N)cc3)OC=C2C1=O
COc1ccc(CNC(=O)c2ccc(COc3ccccc3F)o2)cc1
CCC1(O)C(=O)OCc2c1cc1n(c2=O)Cc2c-1nc1cc3c(cc1c2C[n+]1ccc(N)cc1)OCO3
Cc1ccc(-c2ccc(C)n2-c2ccc(S(=O)(=O)Nc3onc(C)c3C)cc2)cc1
O=C(c1ccccc1)c1[nH]cnc1C(=O)N1CCN(S(=O)(=O)c2ccccc2Br)CC1
CCn1cc(C=Cc2nccc3ccccc23)c2ccccc21
CCC(NC(=O)c1c(COc2ccccc2)c(-c2ccccc2)nc2ccccc12)C(=O)O
CCCN(CCC)c1c(CCC(O)CC(O)CC(=O)OC(C)(C)C)c(C)nc2c(-c3ccc(Cl)cc3)cnn12
CCCN1C(=O)C(c2ccccc2)(c2ccccc2)C1=O
CCCCC(=O)Nc1ccc(C(=O)Nc2nnc(S(=O)(=O)N3CCCCC3)s2)cc1
CCC1(O)CC(OC2OC(COCc3ccccc3)C(OCc3ccccc3)C(OCc3ccccc3)C2OCc2ccc(Cl)cc2)c2c(O)c3c(c(O)c2C1C(=O)OC)C(=O)c1c(OC)cccc1C3=O
CC1(C)CCCN(Cc2ccc(CNC(=O)c3ccc4c(c3)c(C#N)cn4C3CC3)cc2)C1
CC(C)(C)CC(C)(C)NC(=O)CSc1n[nH]c(N)n1
c1ccc(C2CCC(N3CCCC3)C2)cc1
COc1ccc(-c2nc(SCC(=O)c3ccc(O)cc3)[nH]c2-c2ccc(OC)cc2)cc1
O=C(Nc1ccc(F)cc1F)NC1CN2CCC1CC2
O=C(CCN1CCCCCC1)Nc1ncc(Cc2ccc(Cl)cc2)s1
O=C(CSc1nc2ccccc2n1-c1ccccc1)NC1CCS(=O)(=O)C1
CC1CCc2c(sc3nc(SCC(=O)Nc4ccc(NC(=O)c5ccccc5)cc4)nc(N)c23)C1
CN(Cc1cccs1)C(=O)c1cc(=O)n(C)c2ccccc12
CCS(=O)(=O)c1ccc2[nH]c(N3CCOCC3)nc2c1
CCOC(=O)c1cc(Nc2ccc(OC)cc2)[nH]n1
COC(=O)C(Nc1ccc(Br)cc1)(Nc1nc(C)cc(C)n1)C(F)(F)F
CC(C)C1C(=O)Nc2ccccc2N1C(=O)c1ccc(C(=O)N2CCN(C)CC2)c(F)c1
CCCCCCC(NC(=O)C=Cc1ccc(OP(=O)(O)O)cc1)C(=O)NCCc1c[nH]c2ccc(OP(=O)(O)O)cc12
CN(C)C1C(=O)C(C(N)=O)C(=O)C2(O)C(O)=C3C(=O)c4c(O)c(NC(=O)C(=NOC(C)(C)C(=O)O)c5ccccc5)cc(F)c4CC3CC12
CC1CN(C(=O)C2(OC(=O)Nc3cccc(Cl)c3)CCCCC2)CC(C)O1
C=CCNC(=O)Nc1cccc2c1OC(N(C)Cc1ccccc1OC)C(CO)C2
CNCc1c(OCC(=O)NCc2ccccc2)ccc2c(C(C)=O)cc(=O)oc12
CCn1nnc2ccccc2c1=O
Cc1ccc(C(C)N(C)CC2Oc3c(NC(=O)Nc4ccc(C(F)(F)F)cc4)cccc3C(=O)N(C(C)CO)CC2C)cc1
CC(C)(C)c1nnc(NC(=O)COC(=O)C2CCN(S(C)(=O)=O)CC2)s1
CN1CCN(c2nc(C=Cc3cccnc3)cc3ccccc23)CC1
COCCN1CCOC(CN(C(C)=O)c2cccc(-c3ccccc3Br)c2)C1
O=C(CCC=C(c1ccccc1)c1ccccc1)NCCCCCNc1c2c(nc3ccccc13)CCCC2
C=C(C)CNC1CCC2(CC1)OC(COc1ccc(C(N)=O)cc1)Cc1cc(F)ccc12
CCOC(=O)c1[nH]c2ccc(OC)cc2c1NS(=O)(=O)c1cc(Cl)ccc1Cl
CCOCCCn1c(SCC(=O)Nc2ccc(C(C)=O)cc2)nc2c(sc(=O)n2C)c1=O
Fc1ccccc1Cc1n[nH]c(C=Cc2ccsc2)n1
CCc1cccc(CC)c1NC(=O)C(SCc1ccc(Br)cc1)c1ccncc1
Cc1cccc(C(=O)N2CCCC(N3CCN(c4ccccc4C)CC3)C2)c1C
CC1(C)Oc2ccc(C#N)cc2C(N(Cc2ccccc2)Cc2cccnc2)C1O
CCC1OC(OC2C(CO)OC(OCC3OC(O)C(O)C(OC4CCC5(C)C(CCC6C5CCC5(C)C(C7=CC(=O)OC7)CCC65O)C4)C3OC)C(O)C2O)C(O)C(O)C1O
COCCNC(=S)NCC1CC1
C=CCN1CC2C(=O)N(Cc3ccccc3)CC(C1=O)N2C(=O)Nc1ccc(Cl)cc1
CC(C)(CO)C1CCC(C)(C)c2cc(C(=O)O)ccc21
Cc1nn(C2CCCCC2)c2sc(C(=O)Nc3ccc(-n4cnc(C)n4)cn3)cc12
Cc1cnc2c(c1)CN(Cc1cc3ccccc3[nH]c1=O)CC2
Cc1cccc2nc(-c3ccco3)cn12
CC(C)Oc1ccc(CCC(C)(NC(=O)C2CCCN2C(=O)C(S)Cc2ccccc2)C(=O)NCc2ccccc2)cc1
CCc1ccc2[nH]c(Nc3ccc(O)cc3)nc2c1
COc1ccc(CC(NC(=O)c2cc(=O)n(C)c(=O)n2C)C(=O)NCc2ccc(C(=O)NS(=O)(=O)c3ccc(Cl)c(Cl)c3)cc2)cc1
N=C(N)NN=C(COC(=O)c1ccccc1)c1ccccc1
COc1cc(OC)cc(N(CC(=O)Nc2cccc(C)c2)C(=O)CCC(=O)Nc2ccccn2)c1
O=c1c2ccccc2oc2c([N+](=O)[O-])cccc12
CN(C)CCNc1cccc(C(=O)OCC23CC4CC(CC(C4)C2)C3)c1
CS(=O)(=O)N1CCc2c(sc(NC(=O)C(N)CS)c2C(=O)c2ccccc2)C1
CCCCNC(=O)C(CSCc1ccccc1)n1cccc1
NC(=O)c1nn(CC(=O)N2C(C(=O)NCc3cccc(Cl)c3F)CC3CC32)c2ccc(OC(F)(F)F)cc12
O=C1COC(c2cccc(F)c2)=NN1CN1CCN(c2cc3ccccc3cc2Cl)CC1
O=c1[nH]c2cnc(-n3cccn3)nc2n(C2CC2)c1=O
CCn1c(N)c2[nH]c(C3CCCC3)nc2nc1=O
Nc1ncnc2c(=O)c3cc([N+](=O)[O-])ccc3[nH]c12
COc1ccc(NCC(O)COc2ccc(Cl)cc2)cc1
CN1CCN(c2ccc(-c3ccnc(NCCc4ccncc4)n3)cc2)CC1
Cn1cnc2c(NCCN)nc(N3CCCC3CO)nc21
COc1cc2c(c(OC)c1OC)-c1ccc(C=CC(=O)c3cc4c(cc3OC)OCO4)c(OC)c1C(NC(C)=O)CC2
CC1C(=NO)CCCC1C(O)CNc1ccc(S(=O)(=O)C(F)(F)F)cc1Cl
O=C(C=Cc1ccc([N+](=O)[O-])o1)Nc1ccccc1Br
CCC(=O)NC1CCCc2c1c1cc(OC)ccc1n2-c1ccccc1
OCC1OC(n2cnc3c(NC4CCOCC4)ncnc32)C(O)C1O
CCOC(=O)C(C#N)c1ncnc2c1ncn2C1OC(CO)C(O[N+](=O)[O-])C1O
COc1cc(OC)cc(C(=O)N2CCN(S(C)(=O)=O)CC2)c1
CCCCCCCCCC(=O)NC(Cc1c[nH]cn1)C(=O)NC1C=CC=CC(CC(C)CC)OC(=O)C(C(C)N)OC(=O)CC(O)C(O)C(C)OC(=O)CC(O)CC(O)C(C)C1
COc1ccc(Cc2nc3ccc(C(=O)NCc4cccnc4)cc3o2)cc1
CCc1ccc(C(C(=O)NC2CCCCC2)N2C(=O)C(C3Cc4ccccc4C3)NC(=O)C2CC(C)C)cc1
COc1ccc(OC)c(NC(=O)c2c(NC(=O)CSc3nc(=O)n(CCN(C)C)c4ncc(C)cc34)sc3c2CCCC3)c1
Cc1cc(NC(=O)CSCc2ccccc2)no1
OCC1OC(n2cc(C=C3COc4cc(O)ccc4C3=O)nn2)CC1O
COc1ccc2oc(=N)c(C(=O)NC3C4CC5CC(C4)CC3C5)cc2c1
COc1ccc(OC)c(NC(=O)Nc2cnc(Cl)c(Cl)c2)c1
N=C(N)NCCCC(NC(=O)C(Cc1c(I)c(I)c(I)c(I)c1I)NC(=O)C(N)Cc1ccc(O)cc1)C(=O)NC(Cc1ccccc1)C(N)=O
O=C(c1cc(-c2ccccc2)n[nH]1)N1CCCCC1c1cccnc1
C=C1OC(c2ccc(-c3ccccc3)cc2)N(C(=O)OC)C1C
CNc1nccc(-c2cccnc2Oc2ccc(NC(=O)c3cccc4c(=O)c5ccccc5[nH]c34)cc2)n1
CNC(C(=O)NC(C(=O)N(C)C(C=C(C)C(=O)c1ccc(C)cc1)C(C)C)C(C)(C)C)C(C)(C)c1ccccc1
O=C(COC(=O)CCSc1ccccc1)NCC(=O)Nc1ccc(F)cc1
O=C1CCC(CCN2CC(N3CCOCC3)C2)(c2ccc(F)cc2)CN1Cc1ccccc1
O=C1c2ccccc2NC2(CCC3(O)C4Cc5ccc(O)c6c5C3(CCN4CC3CC3)C2O6)N1CC(O)CO
COc1ccc(C2(O)C(=O)Nc3ccc(Cl)cc32)cc1OC
C=CCN1C(=O)NC(=O)C(=C(CC)NCC=C)C1=O
Cn1c(-c2ccc(NC(=S)Nc3ccc(OC(F)(F)F)cc3)cc2)c(I)c2cc(C(=O)O)c(O)cc21
CCOC(=O)c1c(NC(=O)C2CCC2)sc2c1CC(C)(C)NC2(C)C
CC1OC(OC2C(OC3CCC4(C)C(CCC5(C)C4CC=C4C6CC(C)(C)CCC6(C(=O)O)CCC45C)C3(C)CO)OC(CO)C(O)C2O)C(O)C(O)C1O
NC(=O)C1CCc2c(-c3cccnc3)cc(Cl)c(C(F)(F)F)c2O1
CC(=O)ON1C(=O)C=CC1=O
O=C1NCC2C(=O)N(c3cccc(-c4ccccc4)c3)C(=O)C12
CCN(CC)C1CCc2cccc(S(=O)(=O)Nc3ccc(OC)cc3)c2C1Cc1ccc(Cl)c(Cl)c1
COC1CCN(C(=O)c2cc(C3CCCCC3)n(C)c2C)CC1
CCC(Cc1ccccc1)N)C(=O)Nc1cccc(C)c1
COc1ccccc1C=CC(=O)C1=C(O)CN(C)C1=O
Cc1cncc(Cn2[nH]c(=O)c(Cl)c(N(Cc3cccc(C)c3)C(=O)COc3ccccc3)c2=O)c1
COc1cc2c(N3CCN(C(=S)Nc4ccc(Cl)cc4[N+](=O)[O-])CC3)ncnc2cc1OCCCN1CCN(C)CC1
COc1ccccc1NC(=O)c1cccc(OCc2c(-c3ccccc3)noc2C)c1
NCCCNCCCCN
CC(C)Oc1ccccc1N1CCN(C2CCC(C(C)(C)C)CC2)C(=O)C1=O
Cc1cn2ncc(C(=O)N3CCCC3)c2nc1C
CCCCCCOc1cccc(-n2cc(C(=O)N3CCN(c4cccc(OC)c4)CC3)nn2)c1
CCCCC#Cc1nc(NCc2ccncc2)c2ncn(CCCCC)c2n1
CCn1cc(COc2ccc(CC3SC(=O)NC3=O)cc2)cn1
CC1(C)C(=O)c2ccc(C#N)cc2C(NC(=O)C2CC2)C1O
Oc1cc2c(cc1Cl)CCN(C(=S)NC1CCCCC1)C2
CS(=O)CCC(=O)N1N=C(c2ccccc2)CC1c1cc2ccccc2o1
CCC(C)CNS(=O)(=O)c1cccc2cccnc12
Cc1ccc(Cn2c(C)c(C(=O)NCc3ccccc3)sc2=O)cc1
Cc1c[nH]c2c3c(ccc12)C(CO)CN(C(=O)N1CC(F)C1)C3
COc1cc(C(=O)NS(=O)(=O)c2ccc(C)cc2)ccc1Cc1cn(C(C)C(=O)N(C)C)c2ccc(NC(=O)OC3CCCC3)cc12
CCCCN=C1SC(=Cc2ccccn2)C(=O)N1C
O=C1c2c(c3c4ccc(O)cc4n(OC4OC(CO)C(O)C(O)C4O)c3c3[nH]c4cc(O)ccc4c23)C(=O)N1NCc1ccccc1
CN(C)CCc1c[nH]c2ccc(-c3ccc(Cl)cc3)cc12
CC(C)S(=O)(=O)Nc1cccc(C(=O)OCC(=O)c2ccc(Cl)cc2)c1
CCCCCCCCCCNC(=O)N1CCN(S(=O)(=O)N(O)C=Cc2ccccc2)C(C(=O)NO)C1
COc1ccc(C2c3[nH]c4ccccc4c3CC(=O)N2CCN2CCN(Cc3ccccc3)CC2)c(C)c1OC
O=C(O)CC(Cc1ccccc1)NC(=O)C1CCCCN1S(=O)(=O)c1cccc2cccnc12
Cc1cccc(S(=O)(=O)N2CCN(C(=O)c3cc(C)n[nH]3)CC2)c1
COc1cccc(CN(C)CC2Oc3c(NC(=O)Nc4ccc5c(c4)OCO5)cccc3C(=O)N(C(C)CO)CC2C)c1
COc1ccc(Nc2nc(Nc3ccccc3C(N)=O)ncc2C(N)=O)cc1
O=C(NC1CCCCC1)Oc1ccc(F)cc1
COc1cc(NC(=O)c2cnccn2)ccc1-c1cnco1
CC(=O)Nc1ccc(NC(=O)c2ccc(Sc3ccc(C(=O)N4CCC(N(C)C)CC4)c(OC(F)F)c3)cc2)cc1O
COC(=O)c1ccc(C=CC(=O)OCC=CCC=Cc2cc(O)c3c(c2O)C(=O)c2cc(C)cc(O)c2C3=O)cc1
CC(C)CC(NC(=O)C(NC(=O)C(NC(=O)C(N)CNC(=O)c1cc(=O)c(O)co1)C(C)C)C(C)C)C(=O)O
Cc1ccccc1N1CCc2nc(NC(=O)c3ccccc3C(=O)O)sc2C1
CN1N=C(c2ccc(O)cc2)CC1c1ccccc1
CCCCNS(=O)(=O)c1ccc2c(c1)n(C)c(=O)c(=O)n2C
N#CC(Cc1ccc(-c2ccc(Cl)cc2F)cc1F)NC(=O)C1NC2CCC1C2
CC(C)(C)OC(=O)N1CCC(n2ncc3c(Oc4cccc(NC(=O)c5nccs5)c4)ncnc32)CC1
COC(=O)NN(C(=O)C=Cc1ccco1)C(OC(C)=O)C(=O)OC1CCCC(OC(C)=O)C1OC(C)=O
COc1cccc(C(=O)Oc2cccc(-c3cc(=O)c4ccccc4o3)c2)c1
Cc1ccc(OCC(=O)Nc2ccc3nc(C4CCCCC4)n(Cc4cccc(C(F)(F)F)c4)c(=O)c3c2)cc1
COc1ccc(-c2csc(NC(=O)C(C)NS(=O)(=O)c3cccc4nsnc34)n2)cc1OC
N#Cc1ccc(OCC(=O)Nc2ccc(F)cc2F)cc1
O=C1Nc2cc3nc4ccccc4c(Nc4cccc(CNC5CCCCC5)c4)c3cc2C1=Cc1ccc[nH]1
NS(=O)(=O)c1ccc(NC(=O)COC(=O)c2cccc3c2OCCO3)cc1
O=C(Nc1ccc(F)cc1)c1cc2ccccc2oc1=O
COc1cc2ncc3c(c2cc1Cl)n(-c1ccc(C#N)cc1F)c(=O)n3C
O=C(COc1cccc2[nH]cnc12)N1CCN(c2nc3ccccc3s2)CC1
O=C(C1CC(=O)N(c2ccc3c(c2)OCO3)C1)N1CCN(Cc2ccco2)CC1
CC1(NC(=O)COC2CC(C(N)=O)N(C(=O)Nc3ccc(C(F)(F)F)cc3)C2)CCCCC1
O=Cc1ccc(S(=O)Cc2nc(N3CCOCC3)c3cccnc3n2)cc1
CCc1nc(OC)c2nnn(CC(=O)NCC3CCCO3)c(=O)n12
O=C(NO)c1cnc(NCCc2cccs2)nc1
COCc1ccccc1N1CCN(CC(O)CNC(=O)c2[nH]c(C)c(C(=O)c3ccccc3)c2C)CC1
NC1CC2c3ccccc3C1(c1ccccc1)C2C(=O)O
CCCCc1cc(C(C)=O)c(O)c(-c2cc(CCCC)cc(OS(N)(=O)=O)c2OC(C)=O)c1
COC(=O)c1ccc(OCCNC(=O)c2cccs2)cc1
Cc1c(N(C(=O)c2c(F)cccc2F)C2CCCC2)c(=O)n(-c2ccccc2)n1C
COc1cc2c(cc1OC)N=C(c1c(C)[nH]c3ccccc13)C2=O
S=C1Nc2ccc(Br)cc2N=C(N2CCN(CCOCCO)CC2)N1
CCCc1cc(=O)nc(SCC(=O)NCc2ccccc2)[nH]1
CC(C)CC(NC(=O)CNC(=O)C(N)Cc1ccc(O)cc1)C(=O)NC(CCCN=C(N)N)C(=O)N1Cc2ccccc2CC1C(=O)NC(CO)C(=O)NC(Cc1ccccc1)C(N)=O
CCCCCCCCC(=O)Oc1cc(F)c(F)c(F)c1C(=O)C=Cc1ccc(C#N)cc1
CC(C)C1OC(=O)C=CC=CC=CC=CC=CC=CCNC(=O)C2CCCN2C(=O)C=CC(C)(O)CC(=O)C(C)(O)CC=CC(C)(O)CC(O)CC1C
c1ccc2c(c1)cc[n+]2CCC[n+]1ccc2ccccc2c1
O=[N+]([O-])c1cccc2nccc(NCCCO)c12
CS(=O)(=O)c1cccc(Nc2nc(NCc3ccc(Oc4ccccc4)cc3)ncc2F)c1
COCCn1c(SCC(=O)Nc2nc3ccc(C)cc3s2)nnc1-c1ccncc1
CCn1cc(Nc2cc(NCCN3CCCC3)nc3ccc(C(=O)Nc4c(C)cccc4Cl)cc23)c(C)n1
CCSC(=O)C1=C(C)N=C2SCCC(=O)N2C1c1cccnc1
O=C1C(Cl)=C(N2CCN(C(=O)c3ccccc3)CC2)C(=O)c2c(O)cccc21
O=C(NO)C(Cc1ccccc1)NC(=O)c1ccc(CNS(=O)(=O)c2ccccc2)cc1
Cn1cnc(CCNC(=O)Nc2cccc(OC(F)(F)F)c2)cn1
Cc1nn(C)c(N(C)C)c1CNC(=O)CN1CCC(C(=O)N2CCOCC2)CC1
Clc1ccc(-n2cnc3ccc(NCc4cccnc4)cc32)cc1
CC(=O)OC1C(=O)C2(C)C(O)CC3OCC3(OC(C)=O)C2C(OC(=O)c2ccccc2)C2(O)CC(OC(=O)C(O)C(NC(=O)c3ccccc3)c3ccccc3)C(C)=C1C2(C)C
CCOc1cccc2sc(NC(=O)c3ccc(OCC(=O)Nc4ccc(F)c(Cl)c4)cc3)nc12
O=[N+]([O-])c1ccc(C=NNC(=S)NC2OC(CO)C(O)C(O)C2O)c(O)c1
N=C(N)c1ccc(C(=O)NC(CC(=O)O)C(=O)N2CCCC2C(=O)NC(Cc2ccc(O)cc2)C(=O)NC(C(=O)O)c2ccccc2)cc1
CC(C)COC(=O)C=CS(=O)(=O)c1ccccc1
OCC1CC(O)C(O)CC1NCCc1ccc(NC(=S)NCc2ccccc2)cc1
N#CCCNC(=O)c1cc2c(CO)cnc(N3CCN=C3)c2s1
Cc1cc(C(=O)NCC(=O)N(C)Cc2cnn(C(C)C)c2)ccc1[N+](=O)[O-]
CC1C)COc2c(ccc(O)c2F)C2CNCCC12
CC1CCC2(C)CCC3(C)C(=CC(=O)C4C5(C)CCC(=NO)C(C)(C)C5CCC43C)C2C1C
CC(=O)c1c(O)c(C)c(O)c2c1OC1=CC(O)=C(C(C)C)C(=O)C12C
CCCN1CCN(Cc2c(-c3ccccc3)nc3c(Cl)cccn23)CC1
CC1(C)Oc2ncnc(N)c2N=C1c1ccc(C2CCCN(CC(=O)N3CCN(CCc4ccc(Cl)c(Cl)c4)CC3)C2)cc1
CN(C)c1ccccc1N(C)C(=O)c1ccc(=O)n(C)c1N
CC(=O)OCCN1CCN(CCOC(c2ccc(F)cc2)c2ccc(F)cc2)CC1
CCOC1NC(=O)c2ccc([N+](=O)[O-])cc2N1C
CC1(C)CC(=O)C(C2C3=CCC4C5(C)CCC(O)C(C)(CO)C5CCC4(C)C3(C)CCC2(C)O)C(=O)C1
CCOc1ccc(NC(=O)NNC(=O)C2CCN(C(=O)c3ccc(Br)cc3)CC2)cc1
CCCCCCOC(=O)C(C#N)=C(NCc1ccco1)C(C#N)CC
Cc1cccc2c(=O)nc(C3CCCN(C(=O)c4cccnc4)C3)[nH]c12
CC(C)C(O)(C(=O)C=Cc1ccccc1)C(O)C(C)C1=CC(=O)OC1
CC(C)n1ncc2c(C(=O)NCCOC(N)=O)cc(-c3cccc(C(F)(F)F)c3)nc21
Cc1ccc(NC(=O)CN(C)C(=O)CC(=O)N(c2ccc(F)cc2)C(C)C(=O)NC(Cc2ccccc2)C(=O)NC(C)C(=O)N(C)Cc2ccccc2)c(C)c1
C=C(CO)C12CC(CC=C(C)C)C(C)=CC1=CC(=O)C1C2(C)CO
COC(=O)C1(Cc2ccc3c(c2)OCO3)Cc2ccccc2C1=O
COc1cc2c3cc1Oc1cc(ccc1O)CC1c4c(cc(OC)c(OC)c4Oc4ccc(cc4)CC3N(C)CC2)CCN1C
CC(N)=C(C#N)C(=O)COC(=O)CNS(=O)(=O)c1ccc(F)c(Cl)c1
C=C1CC(COS(=O)(=O)c2ccc(C)cc2)OC1=O
CCCNC(=O)NC1C(=O)N2C(CCC1CNCc1ccccc1)CCC2C(=O)NC(c1ccccc1)c1cccc(Cl)c1
CC(C)(C)c1ccc(C(O)(c2ccc(Cl)cc2)c2cccnc2)cc1
N=C(c1ccccc1)C1(O)CCCNC1=O
CCC(=O)N1CCCC(n2cc(Nc3ncc4c(n3)CCN(C(=O)c3ccoc3C)C4)cn2)C1
CC(C1=C(CCN(C)C)Cc2ccccc21)c1c[nH]c2ccccc12
COc1ccc(Nc2nccc(Nc3ccc4[nH]ncc4c3)n2)cc1
CCCCc1ncc(Cl)c(-c2ccccc2)n1
O=C(N1Cc2c([nH]c3ccccc23)C1c1cccc(C(F)(F)F)c1)C(F)(F)C(F)(F)C(F)(F)F
CC(NC(=O)c1ccco1)C(=O)OCc1ccc([N+](=O)[O-])cc1
Cc1cccc(NCc2n[nH]c(=S)n2N=Cc2c[nH]c3ccccc23)c1
COc1ccc(CCN2CCC(NC(=O)Nc3ccc(OC)cc3)CC2)cc1OC
Nc1ccn(CCCN2CCN(Cc3ccco3)CC2)c(=O)n1
CC(=O)OC1CC(OC2CCCCC2)C2(C)C(CCC3(C)C2CC(OC(C)=O)C2C(C)(C)C(=O)CCC23C)C1(C)C
COc1ccc(S(=O)(=O)c2ccc(C=CC(=O)NO)cc2)cc1
O=c1nc2[nH]c3c(cnn3-c3ccccc3)c(-c3ccc(Oc4ccccc4)cc3)n2n1
CN1C(=O)NC(=O)C12Cc1ccc(NC(=O)Cn3c(=O)[nH]c4cc(Cl)ccc43)cc1C2
O=C1C(=O)N(CCCCBr)c2c(Br)cc(Br)cc21
CCn1cc(CN(C)C(=O)c2cc(CC3CC3)n[nH]2)cn1
NCCCCCCCCCCn1c(-c2ccc(O)cc2)c(-c2ccccc2)c2cc(O)ccc21
Nc1nc(N)c2nc(-c3ccco3)cnc2n1
Fc1ccc(C2OCC3(CCN(C4CCCCC4)CC3)CO2)cc1
CCOC(=O)c1c(NC(=O)C(=O)c2c(O)nc3c(sc(=S)n3Cc3ccccc3)c2OC)sc(C)c1C
COc1cccc(N(C)C(=O)C=CC2=C(C)CCCC2(C)C)c1
O=C(Nc1cc([N+](=O)[O-])ccc1O)c1ccc(O)c(O)c1
COc1cc(O)cc2c1C(=Cc1ccccc1)C(=O)N2
Cc1ccc(NC2CCCN(c3ncnc4sc(C)cc34)C2)cc1
CC(C)(C)Nc1ncc(C(=O)Nc2cccc(I)c2)c(NC2CCC(O)CC2)n1
CC(O)C1C(=O)N2C(C(=O)O)=C(Sc3nccs3)C(C)C12
Cc1ccc(-c2nnc(NCCc3ccccc3)s2)cc1[N+](=O)[O-]
NC(=O)CN1CCC(C(=O)N2CCN(c3ccccn3)CC2)CC1
O=C(Nc1cc2c(Nc3ccc(F)c(Cl)c3)ncnc2cc1OC1CCOC1)C1CCCN1
CCOC(=O)c1ncn2c1Cn1cnc(-c3ccccc3)c1-c1ccccc1-2
Cc1cccc(C)c1NC(=O)Nc1nc2ccc(OC(C)(C)C)cc2s1
CCCCc1nc(CNC(C)=O)cn1Cc1ccc(-c2ccccc2-c2nn[nH]n2)cc1
N#Cc1ccc2c(c1)C(=O)N(C1CCNC1)C2=O
CCOc1ccccc1C(=O)N1CCCN(C(=O)c2ccc(S(C)(=O)=O)cc2)CC1
CCC(C(=O)N1CCN(c2cccc(Cl)c2Cl)CC1)c1ccccc1
Nc1ccc(N2CCN(CCc3ccnc4ccc(O)cc34)CC2)cc1
CC(=O)OC1OC(C)C(NC(=O)C2(NC(=O)C(Cc3ccc(O)cc3)NC(=O)C(N)Cc3ccccc3)CCCCC2)CC1(C)O
O=C(O)C=Cc1ccc2c(c1)C(=O)N(CCc1ccc(-c3ccccc3)cc1)C2=O
COC(=O)C1Cc2c([nH]c3ccccc23)C(c2ccccc2Br)N1C(=O)OC
Cc1cc2c(cc1NC(=O)c1ccco1)N(C(=O)C1COc3ccccc3O1)CCC2
Nc1nc(C2CCCO2)cc2c1[nH]c(=O)c(=O)n2Cc1cccc2ccccc12
COc1ccc2occ(C(=N)NOC(C)(C)C)c2c1OCC=C(C)C
CCOc1ccc(-c2csc(NC(=O)C3=COCCO3)n2)cc1
COc1cc(C=C2CCc3ccccc3C2=O)ccc1OCc1cn(CCN2CCNCC2)nn1
CC(C)Nc1ncc2c(n1)CN(Cc1cccc3c1OCCO3)CC2
CCCCCCCC(=O)C=Cc1cc(OCCCCCCCCC)c(OCCCCCCCC
CCCCCc1cc(C(=O)NC2CCC(C)CC2)c(O)n1CCc1ccccc1
CC(C)(C)NCC(O)COC(CCc1ccccc1)CCc1ccccc1
Cc1cc(C#N)cc(C)c1Oc1ccnc(NC2CCN(c3cccc(C(N)=O)c3)CC2)n1
O=C1C=C(NCCc2ccc(F)cc2)C(=O)c2ccccc21
COC(=O)CC(NC(=O)c1ccc(NC(=O)c2nc[nH]c2C(=O)Nc2ccc(F)c(Cl)c2)cc1)C(=O)OC
Cc1oc(-c2ccccc2)nc1CCOc1ccc(CC(C(=O)O)n2cccn2)c(OCc2ccc(F)cc2)c1
COC(=O)c1ccccc1NC(=O)CN1CCN(C(=O)c2csc(C)c2)CC1
CC(=O)OCC1OC(OC2CC3C(C)C4=C(C)CC(=O)C4(C)C(C(C)C)C(O)C3(C)CC2C2=CC3OC3CC2OC(C)=O)CC(O)C1OC(C)=O
CCN(CC)c1ccc(C(=O)N2CCN(C(=O)COC(=O)c3ccc4c(c3)OCO4)CC2)cc1
CCOC(=O)c1c(-c2ccc(Cl)cc2)nc2ccccc2c1C(=O)OC(C)(C)C
O=S(=O)(Nc1ccc2ccccc2c1)c1ccc(-c2ccc(Cl)cc2Cl)o1
Nc1nc(SCCCNC(=NC(=O)O-c2ccc(Cl)cc2)N2CCOCC2)nc(N2CCOCC2)n1
CCCN1CC(N(Cc2ccc(-c3c(OC)cccc3OC)cc2)c2nnn(C)n2)C(O)C1
CC1=CC(C)(C)Nc2ccc3c(c21)C(=Cc1cc([N+](=O)[O-])ccc1O)C(=O)O3
N#CCSc1nc2sc3c(c2c(=O)n1-c1ccc(F)cc1)CCCC3
COc1ccc(CN(C)C(=N)Nc2ccc(Cl)cc2)cc1Br
CCN(CC)c1ccc(NC(=O)Nc2ccc(-c3nc(N4CC5CCC(CC5)O4)c4sncc4n3)cc2)cc1
COc1ccccc1Cn1c(S)nc2cc3c(cc2c1=O)OCO3
O=C(CSc1ccc2ccccc2n1)NC1CCS(=O)(=O)C1
NC1Cc2c([nH]c3ccccc23)C(c2cn(Cc3ccccc3)c3ccccc23)O1
CC1(C)C=Cc2c(ccc(OCC(=O)N3CCN(C(=O)COc4cccc(CC(=O)O)c4)CC3C=Cc3ccccc3)c2F)O1
CN1CC=C(c2ccccc2)CC1
O=C(O)CC(NC(=O)c1cc(C(F)(F)F)cc(C(F)(F)F)c1)c1ccc2c(c1)nc(-c1ccoc1)n2C1CCCCC1
CC(CC1CCCCC1)NCC(O)c1cc(Cl)cc(C(F)(F)F)c1
C(=NNc1nc(NCCCN2CCOCC2)nc(N2CCOCC2)n1)c1ccccc1
COc1cc(N=Cc2ccc([N+](=O)[O-])o2)c2c(c1OC)OCO2
CCCc1cccc(-c2cc(NC(=O)C3CNC(=O)C3)nn2-c2ccccc2)c1
CC(C)(C)CSCCCCCOc1ccc(Oc2ccccc2)cc1
CCCCN(CCCC)CC(O)c1cc2nc(-c3ccc(Cl)cc3)ccc2c2cc(C(F)(F)F)ccc12
Cc1[nH]c2ccccc2c1NC(=O)Nc1ccc(Cl)cc1Cl
COCCCN(Cc1ccccc1C#CC1C(=O)CC2(CCCC2)OC1=O)C(=O)C=CC(=O)OC
O=S1(=O)N=C(NC2CCCCC2)c2ccccc21
CCOC(=O)c1c(C)[nH]c(C)c1S(=O)(=O)N(C)CC(=O)Nc1ccc(C)c(Br)c1
CCSc1nn(-c2ccc(OC)cc2)c(=S)n1-c1ccc(C)cc1
CCN(c1cccc(C)c1)S(=O)(=O)c1cc(C(=O)Nc2onc(C)c2C)ccc1OC
COc1cccc(NC(=O)C2CCCN(S(C)(=O)=O)C2)c1
COc1cc2ccnc(C(=O)c3cc(OC)c(OC)c(OC)c3C)c2cc1OC
CSCCC(N)C(=O)NC1(C(=O)NC(Cc2ccc(-c3ccc(F)cc3)cc2)C(=O)O)CCCCC1
COc1ccccc1NC(=O)N1CCN(C(=O)c2cn[nH]c2)CC1
CN(C)CC#Cc1c(C=Cc2ccccc2)sc2ccccc12
CC(C)CCCCS(=O)(=O)CC1C(=O)OC2C1CCC(C)=CCCC2(C)O
Nc1nc(C#CC2CCC(N)(CO)C2)nc2c1ncn2C1OC(CO)C(O)C1O
C=C(c1ccc(Oc2ccc(Cl)cc2)cc1)C1COC(c2ccc(C(=O)OC)cc2)OO1
O=C(C=Cc1ccco1)NCCCCN1CCN(C(c2ccccc2)c2ccccc2)CC1
O=C(O)CCCCCCN1C(=O)CCC1=O
NCC1CCC(C(=O)NC(Cc2ccccc2)c2nnc(C(=O)NCc3ccc(F)cc3)o2)CC1
Cc1ccc(NCc2cn(Cc3ccccc3)nn2)c(C)c1
CCN(c1ccc(C)cc1)S(=O)(=O)c1ccc(NC(=O)N2CCCCCC2)cc1
CC(NCC(N)CS)C(=O)Nc1ccccc1F
FC(F)(F)c1ccccc1Sc1nc2cc(-c3n[nH]c4ncccc34)ccc2[nH]1
Cc1nn(-c2ccc3ccccc3n2)c(Oc2cccc(Cl)c2)c1C=CC(=O)O
O=C(CCCSSCCC(=O)N1CCNCC1)N1CCN(C(c2ccccc2)c2ccccc2)CC1
Cc1cc(-c2n[nH]c(=S)n2N=Cc2ccco2)c(C)n1Cc1ccccc1
CC(C)c1ccc(NC(=O)CCc2nnc3ccc(NCCc4ccccc4)nn23)cc1
Cc1cccc(C(C)C)c1NC(=O)CCC1CCN(CC(=O)Nc2ccc3c(c2)OCO3)CC1
CC1CCC2C(C)C(OCC(C)N(C(=O)Oc3ccccc3)C(C)C)OC3OC4(C)CCC1C32OO4
CC(CCCCCC(=O)O)C1CCC2C3C(O)CC4CC(O)CCC4(C)C3CC(O)C12C
O=C1c2ccccc2C(=O)c2c1c1ccccc1c(=O)n2CCCCCN1CCN(CCO)CC1
CC(C)c1ccc(C=CC(=O)Nc2nc(-c3ccc(S(C)=O)cc3)cs2)cc1
C=CC(=O)Nc1cnc(Nc2ccc(N3CCN(C(C)=N)CC3)cc2OC)nc1
Cn1cc2c(nc(NC(=O)Nc3ccc(F)cc3)n3nc(-c4ccco4)nc23)n1
CC(C)NC(=O)C1CC12C(=O)Nc1ccc(Br)cc12
Cn1ncc(C(=O)N2CCCC(O)(c3cccc(C(F)(F)F)c3)C2)c1N1CCC(N)C(F)C1
O=C(CCCCNCCS)NCCCNc1c2c(nc3ccccc13)CCCC2
CCOC(=O)c1ccccc1NC(=O)COc1cc(C)ccc1C(N)=O
COc1ccc(CCNCCCCCOc2ccc(NS(C)(=O)=O)cc2NC(C)=O)cc1OC
Nc1nc2[nH]cnc(N)c-2n1
CN(C)C(=O)CCOc1ccc2c(CN3CCN(C)CC3)cc(=O)oc2c1
Cc1nc(-c2cn3c(n2)-c2ccc(N4CCC(CN5CCCCC5)CC4)nc2OCC3)n(C(C)C)n1
CCOc1cc(CC2COCC2Cc2ccc(O)c(OC)c2)ccc1O
c1ccc(Cn2cc(C(Cn3ccnc3)=NOC3CCCCC3)nn2)cc1
Cc1cccc(C)c1NC(=O)c1ccc(C)c(NC(=O)C2CC(=O)NC2=O)c1
O=C(NCc1ccc(S(=O)(=O)c2ccc(Br)cc2)cc1)c1ccc2c(c1)OCO2
Cc1ccc(Cl)cc1N1CCN(Cc2nc(C)c(C)nc2C)CC1
CS(=O)(=O)N1CCC(Nc2oc(-c3ccccc3C(F)(F)F)nc2C#N)CC1
CC1(C(O)c2ccc(Br)cc2)OC(=O)N(Nc2ccc(I)cc2F)C1=O
CCC(=O)Nc1cc(C=CC(=O)O)cc(C(=O)Nc2ccc(Cl)cn2)c1
Cc1c(C(=O)OC2COC3C(OC(=O)c4cc(O)c(O)c(O)c4)COC23)oc2ccc(Cl)cc12
CCCC(NC(=O)C1C2CCCC2CN1C(=O)C(NC(=O)NC(C)(C)C)C1CCCCC1)C(=O)C(=O)NCC(=O)NC(C(=O)N(C)C)c1ccccc1
COc1ccc(N2CC3CN(C(=O)c4c(C)ncnc4C)CC3C2=O)cc1
CC(C)=CCCC(C)=CCc1c(O)cc(C(C)CCC=C(C)C)oc1=O
CC1(C(=O)NS(=O)(=O)C2CC2)CCN(C(=O)NCc2nc3ccccc3s2)C1
COc1ccc(C=NNC(C)=O)cc1CN1CCN(C(c2ccccc2)c2ccccc2)CC1
CSc1nc(N)ccc1C(=O)NC(C)CC(N)=O
CNC(=O)C(CC(C)C)C1CC(C(=O)O)CC1NC(C)=O
COCCOC(=O)c1ccc(NC(=O)c2cc(C)on2)cc1
COc1ccc(-c2ccc3c(N)c(C(=O)Nc4ccccc4)sc3c2)cc1
NCCOCCOCCOCCCCCCCCCCCC(=O)NC12CC3CC(CC(C3)C1)C2
COCCN(C(=O)COc1ccc(Cl)cc1)c1nnnn1C1CCCC1
COc1cccc(O)c1-c1cc(CC2CCCCC2)cs1
NCc1ccc(Cc2ccccc2)cc1
Nc1ccc(CNC(=O)c2cc3c(OCCC4CCCCC4)c(-c4ccccc4Cl)cnc3[nH]2)cc1
O=c1c2ccccc2nc(C=Cc2ccccc2Cl)n1Cc1ccc(Cl)cc1
CN(C)C(CNS(=O)(=O)N1CCN(c2ccccc2F)CC1)c1cccnc1
O=C(NC1COC(=O)C(Cc2ccccc2)CCC=CCC1=O)OCc1ccccc1
Cc1cccc(-n2cc3ccc(N4CCNCC4)cc3n2)c1
CCOC(=O)c1cn(C2CC2)c2cc(N3CCN(CNC(=S)Nc4ccc([N+](=O)[O-])cc4)CC3)c(F)cc2c1=O
COC(=O)C1=C(C)N(Cc2ccco2)C23OC(=O)C=C2C1OCC3OC(=O)CCc1ccccc1
NS(=O)(=O)c1nnc(NS(=O)(=O)c2ccccc2[N+](=O)[O-])s1
CC(=O)Nc1cc(-c2ccccc2)cc(-c2cccc3ccccc23)n1
COC1(c2ccccc2)c2ccccc2C2N(CCN(C)C)CCN21
CC(C)=CCCC(C)=CCCC(C)=CCCC(C)=CCC1=CC(=O)OC1O
NS(=O)(=O)c1cc(S(=O)(=O)O)ccc1Nc1ccc(S(=O)(=O)O)c2c1C(=O)c1cccc([N+](=O)[O-])c1C2=O
COCCC(=O)N1CCC2(CC1)CC(C(=O)Nc1ccccc1)C2
OCC1C(O)C(O)C(O)CN1CCCCC1C(F)(F)C1CCCC1
CN1C(=O)C(NC(=O)Nc2ccccc2)N=C(c2ccccc2)c2ccccc21
NC(=O)c1cccc(Oc2cccc(-c3cc(Nc4ccc(C5CCNCC5)cc4)ncn3)c2)c1
COc1ccc(CN(Cc2cccs2)C(=S)Nc2ccccc2Cl)cc1
CC(CNC(=O)c1cc2cc(Cl)ccc2[nH]1)Cn1cccn1
CCOc1ccc(CNC(=O)CCCC(=O)O)cc1OC
Cc1ccc(-c2noc(CS(=O)CC(=O)NCc3cccs3)n2)cc1
COc1cc(CC(=O)NN=C2C(=O)Nc3c(Cl)ccc(Cl)c32)cc(OC)c1OC
CN(C)C(=O)c1ccc(NC(=O)c2ccc(S(=O)(=O)N3CCCCC3)cc2)cc1
COC(=O)CCCCC(C)C1CCC2C3C(OC(=O)c4ccc(F)cc4)CC4CCCCC4(C)C3CC(OC(=O)c3ccc(F)cc3)C12C
CC(=NNC(=O)C(C)Sc1nncn2nc(C)cc12)c1ccc2c(c1)OCCO2
CCCCCCCNc1nccc(-c2c[nH]c(=O)c3cc(S(=O)(=O)N(C)C)ccc23)n1
CC(=O)OC1CC(=O)C2(C)C(O)CC3OCC3(OC(C)=O)C2C(OC(=O)c2ccccc2)C2(O)CC(OC(=O)C(O)C(NC(=O)c3ccccc3)c3ccccc3)C(C)=C1C2(C)C
CN(C)c1ccccc1C(=O)N1CCN(c2ncccc2C(F)(F)F)CC1
Nc1ncnc2c1ncn2C1OC(CSC2=C(C(=O)[O-])C(C(=O)O)C(c3ccc(Cl)cc3)N2)C(O)C1O
Nc1ncnc2c1c(-c1ccc(OCc3ccccc3)cc1)nn2CCN1CCN(c2ccccc2)CC1
COc1ccc(NC(=O)C2CSC3c4ccccc4C(=O)N23)cn1
C=O
O=C(C1CCCO1)N(c1ccccn1)C1CCN(Cc2ccc(-n3ccccc3=O)cc2F)CC1
C=C(O)C(=O)C(C)C(OC)C(OC(C)=O)C(C)C=C(COC(C)=O)C(OC(N)=O)C(C)C=CC(C)=CC(OC(=O)C(C)=CC)C(CC)C1(C)OC(=O)OC1C
O=C(CSc1nnc(-c2ccccc2)o1)OC(CN1C(=O)c2ccccc2C1=O)C(O)(Cn1cncn1)c1ccc(F)cc1F
O=C(C(=O)N1CCCCC1)c1c[nH]c2cc(Br)ccc12
CN(C)c1ccc(C=CC(=O)C=Cc2ccc(N(C)C)cc2)cc1
COCCNC(=O)c1onc(CSc2ccc(C)cc2)c1C(=O)O
CCOC(=O)CCCOc1ccc(C=Cc2ccc(C(=N)N)cc2)cc1
Cc1ccc(S(=O)(=O)N2CCN(Cc3nccn3C)CC2)cc1
COc1ccc(CNC(=O)CNC(=O)Cn2ccc3ccccc3c2=O)cc1
CN1C(=O)c2ccccc2S(=O)c2ccc(NC(=O)Nc3ccccc3F)cc21
CC(NCCN1CCNC1=O)C1CCCCC1
CC(C)(C)OC(=O)N1CCC(c2nccnc2N2CCC(COc3ccc(Cl)cc3)CC2)CC1
Clc1ccccc1Cn1nnc2c(NCC3CCCCC3)ncnc21
O=C1NC(=S)SC1=Cc1ccc(SCc2nnnn2-c2ccccc2)cc1
O=C1OC(c2ccccc2)(c2ccccc2)C2CCCCN12
O=C1C2CC3CCCCC3C2C(=O)N1c1cccc(Cl)c1
NCCCC(=O)Nc1nnc(S(N)(=O)=O)s1
COc1ccc(C(=O)N(Cc2ccc(OC(F)(F)F)cc2)c2nnc(Cc3cccc(Cl)c3F)o2)cc1
Oc1ccc(C(=S)N2CCN(CC=Cc3ccccc3)CC2)c(O)c1
O=C(Nc1ccc(Br)cc1)c1cccc(S(=O)(=O)N2CCOCC2)c1
Cc1ccc(NC(=O)CSc2nnc(CNC(=O)COc3ccc(F)cc3)o2)cc1
O=[N+]([O-])c1ccc(-c2nc3cccnc3o2)cc1
CCOc1cc(C=C2N=C(NS(=O)(=O)c3ccccc3)NC2=O)ccc1O
CCN(CC1CCCO1)C(=O)Cc1c(-c2ccccc2)[nH]c2ccccc12
CC(C)NC(=O)c1[nH]nnc1C(=O)NCCCCCNCC(C)NC(=O)c1csc(Br)c1
COc1c(Cl)cc(OC(=O)c2ccc(Br)o2)c(OC)c1Cl
CCCCC(C(=O)NC(CC(=O)O)C(=O)NC(Cc1ccccc1)C(N)=O)N(C)C(=O)C(NC(C)=O)C(C)CC
Cc1ccccc1N=C1SCC(=O)c2c1ccc([N+](=O)[O-])c2C
COc1cc(C(=O)N2CCN(c3ccc(CC(=O)O)cc3)C(=O)C2C)cc(OC)c1OC
CC(=O)N1CCc2c(sc3nc(COc4ccc(F)cc4)nn23)C1
Cc1ccc2cccc(NC(=O)N3CCNC(=O)C3)c2n1
COc1ccc2c(c1)OC(C1CCN(CCCCNC(=O)C=Cc3ccc(Cl)c(Cl)c3)CC1)CC2=O
Cn1c(-c2cnccn2)c(C2CCCC2)c2ccc(C(=O)NC3(C(=O)Nc4ccc(C=CC(=O)O)c(F)c4)CCC3)cc21
CCCCC1(CCCC)CS(=O)(=O)c2ccc(N(C)C)cc2C(c2ccc(OCCOC(=O)N(C)C)cc2)C1O
CCOC(=O)c1ccc(Oc2ccc(CCNCC(O)c3cccc(Cl)c3)cc2)cc1
C=CCNCC(=C)c1ccccn1
CCOC(=O)C1=C(C)Nc2nnnn2C1c1cc(Br)ccc1OC
CCc1nc2[nH]c(C)c([N+](=O)[O-])c(=O)n2n1
Cc1ccc(NC(=O)c2ccc(C(=O)OCc3cc(=O)n4ccsc4n3)cc2)cc1
COCCC(=O)Nc1nc2cc(-n3cnn(CCCN4CCOCC4)c3=O)ccc2s1
COc1cc(C2c3cc4c(cc3N=C3COC(=O)C32)OCO4)cc(OC)c1OC
CN(C)C(=O)N1CCN(CCCOc2noc(C3CCCCC3)c2-c2ccc(Cl)cc2)CC1
C=CCNc1nc2ccc(C(=O)O)cc2n1Cc1ccc(-c2ccccc2-c2nn[nH]n2)cc1
CCNS(=O)(=O)NCCCCNCCCCNCCCNS(=O)(=O)c1cccc2cnccc12
COCC(C)(C)NCc1cc(Nc2ccnc3cc(Cl)ccc23)cc(-c2ccc(F)cc2)c1O
CC(C)N1C(=O)Cc2cc(C(=O)NC(C)(C)C)ccc21
Cc1ccc(S(=O)(=O)N2Cc3ccccc3CC2C(=O)O)cc1
CC(=O)OC1CCC2(C)C(CCC3(C)C2CC=C2C4C(C)C(C)CCC4(C(=O)N4CCN(C(=S)Nc5ccc(-c6ccoc6)cc5)CC4)CCC23C)C1(C)C
COc1ccccc1NC(=O)c1sc(NC(=O)CC(C)C)nc1-c1ccccc1
Cc1cn(-c2ccc(N3CCCN=C3c3ccnc4ccccc34)nc2)cn1
CN(C(=O)COC(=O)c1ccc(S(C)(=O)=O)c([N+](=O)[O-])c1)C1CCCCC1
Cn1cc(-c2ccc(N3CCN(C(=O)c4ccc(C(=O)N(C)C)c(Cl)c4)CC3)nn2)cn1
[N+]=C(Nc1ccc(Cl)cc1)N1CCC(CCN2CCCC2)(c2ccccc2)CC1
Cn1cc(-c2cnn3ncc(-c4ccc(N(CCCn5ccnc5)CCC(F)(F)F)cc4)c3n2)cn1
Cc1cccc(C(=O)NN=c2[nH]c3ccc(Cl)cc3c(=O)n2-c2ccccc2C)c1
COCC(=O)N1CCN(CC(C)C=C2CN(C)CC(C)(c3ccc(F)cc3)O2)CC1
O=C(Nc1ccc(Br)cc1)Nc1cccnc1Oc1cccc2c1CCN(Cc1ccccn1)C2
O=C(c1ccc(N2CCCCC2)c([N+](=O)[O-])c1)N1CCN(Cc2ccccc2)CC1
Cc1cccc(C#Cc2nc(N(C)C)nc(N(C)C)n2)c1
COC(=O)c1cn(NC(=O)c2ccccc2)c(=O)c2ccccc12
CC(N)(CO)C(=O)Nc1ccc(OCCCOc2ccc(-c3ccc(C(F)(F)F)cc3)cc2)cc1
O=C(Nc1nc2ccccc2[nH]1)c1cccc(Cl)c1
CC(=O)N1C(=N)C(C#N)C(c2ccc(-c3ccccc3)o2)C2=C1CCCC2=O
N#CC1CC(O)CCC1n1cc(C(N)=O)c(Nc2ccc(C(O)C(F)(F)F)cc2)n1
Cn1ncc2cc(-c3nnc(Nc4ccccc4)s3)ccc21
Cc1ccc(S(=O)(=O)CC2C3CCC(C3)C2CO)cc1
Cc1cccc(N2CCN(C(=O)c3cc4c(s3)-c3ccccc3CC4)CC2=O)c1
O=C(O)C1CN(C2c3ccccc3-c3ccccc32)CC1c1ccccc1
O=C(C1=C(O)C(=O)N(Cc2ccco2)C1c1cccc(F)c1)c1ccc2c(c1)OCCO2
COc1cccc2cc(C(=O)NN=Cc3ccc(OC4OC(CO)C(O)C(O)C4O)c(OC)c3)c(=Nc3cccc(C(F)(F)F)c3)oc12
CCc1ccc(NC(=O)CSc2nc3ccsc3c(=O)n2Cc2cccnc2)cc1
CCc1ccc(C(=O)N2CCCC(N3CCN(c4ccccc4OC)CC3)C2)s1
COc1ccc(C2C3=C(CC(C)(C)CC3=O)N(c3ccccc3)C(=N)C2C#N)c(OC)c1OC
Cc1ccc2[nH]c(-c3ccccc3)cc(=O)c2c1
CC(NC(=O)c1ccccc1Cl)c1ccccc1OCC(=O)NC1CCCC1
Cc1ccc(S(N)(=O)=NC(=O)Nc2ccc(Cl)cc2)cc1
CSc1ccccc1NC(=O)NCc1cccs1
COc1ccc(S(=O)(=O)N2CCN(CC(=O)N3CCS(=O)(=O)CC3C)CC2)cc1
O=C1c2ccccc2C(=O)N1c1ccc(C(F)(F)F)cn1
CC(C)NCC(O)CON=C(Cl)C(=O)Nc1cccc(Br)c1
CC(NS(=O)(=O)c1ccc(C(C)(C)C)cc1)C(=O)NO
C=C1C(=CC=C2CCCC3(C)C2CCC3C(C)CCCC(C)(C)O)CC(O)C(O)C1O
COc1ccc(C2=NN(c3nc(-c4ccc(Cl)cc4)cs3)C(c3ccccc3OC(F)(F)F)C2)cc1
CCCC(NC(=O)C=Cc1ccc(OCCN(CC)CC)cc1)c1ccc(C(=O)O)cc1
Cc1ncc(-c2ccnc(Nc3ccc4c(c3)OCO4)n2)s1
CC(=O)c1ccc(NC(=O)c2cnc(Nc3ccc(F)cc3C)s2)cc1
O=C(c1ccoc1)N1CCCC1c1nc(-c2ccccn2)no1
O=C(O)CC1NC(=O)C(Cc2ccc(O)cc2)NC(=O)c2ccccc2-n2cccc2C(=O)C(Cc2ccc(Br)cc2)NC1=O
CCCn1c(CC)nc2c1c(=O)[nH]c(=O)n2CCOc1ccccc1
O=C(c1ccc([N+](=O)[O-])cc1[N+](=O)[O-])n1cnc2ccccc21
O=[N+]([O-])c1cn2c(n1)OCC(OCc1ccc(-c3ccc(OC(F)(F)F)cc3)cc1)C2
COc1ccc(OCC(=O)NCC(=O)Nc2ccc(S(=O)(=O)Nc3cc(C)on3)cc2)cc1
CC(=O)N1CC(=Cc2ccc(C)cc2)C(=O)C(=Cc2ccc(C(=O)O)cc2)C1
CC(=O)OC1C(C)OC(OC2CC(O)(C3CCC(C)(N4CCC(OC(C)=O)CC4)CC3)C(C)OC2=O)C(OC(C)=O)C1OC(C)=O
CC1C=CC=CCCC=CC2CC(O)CC2C(O)C=CC(=O)O1
Cc1c2c(nn1CC(=O)N1CCN(c3ccsc3)CC1)-c1ccccc1S(=O)(=O)N2C
Cn1nc(N)c2c(CN3CCN(C(=O)COc4ccc5ccccc5c4)CC3)cccc21
CCCCC(C)C1(CC)C(=O)NC(=O)NC1=O
O=c1cccc(-c2ccc3c(c2)OCO3)o1
COc1c(C)cc2nc3cc(Cl)ccc3c(NCCCCCCCN(C)Cc3ccc(C(=O)OC(C)(C)C)cc3)c2c1C
OCC1CN(Cc2ccoc2)CC(n2cnc3c(NCc4ccccc4Cl)ncnc32)O1
COCc1cnc2c(N(C)C)nc3ccccc3n12
O=C(Cn1nc(C(F)F)c2c1CCCCCC2)N1CCc2ccccc2C1
c1ccc(C2CCN(CCN3CC4CCCN4C3)CC2)cc1
O=c1c2cc(Br)ccc2nc(Nc2ccc(Oc3ccccc3)cc2)n1CCCn1ccnc1
CC(O)C1C(=O)N2C(C(=O)[O-])=C(c3ccc(C[n+]4ccc(N=Nc5ccccc5N)cc4)cc3)C(C)C12
Cc1ncnc(C)c1C(=O)N1CC2CN(CCC(NC(=O)c3ccccc3)c3ccccc3)CC2C1
Cc1ccc2c(CC(=O)O)cccc2c1
OCC1OC(Oc2ccc3[nH]cc(-c4ccccc4)c3c2)C(O)C(O)C1O
CC(C)n1nc(CC(=O)N2CCCCC2c2[nH]nc(C(C)(C)C)c2Br)ccc1=O
CNc1nc2cc(-c3nc(NC(=O)N4CCN(C(F)(F)F)CC4)ns3)ccc2s1
CC(C)NC(=O)N(Cc1ccccc1[N+](=O)[O-])C1CCNC1=O
C=CCN1CC(=O)N2C(Cc3c([nH]c4ccccc34)C2c2ccc(C=CC(=O)N3CCN(C(=O)c4ccccc4)CC3)cc2)C1=O
CN(C)C1CCN(Cc2nc3c(c(=O)n(C)c(=O)n3C)n2C)CC1
C1CC(N2CCCC2)CCC1CCN1CCCC1
Cc1nc2cccnc2n2c(-c3cc(OCCN4CCCC4)ncc3Cl)nnc12
CC(C)(Cc1ccc(OCCCOc2cccc(C(=O)CC13CC4CC(CC(C4)C2)C3)c1)C(=O)O
COc1ccc(C(=O)N2CCc3onc(C(F)(F)F)c3C2)cn1
COc1cc(C=CC(=O)OC2CC3C4(C)CCC(=O)C(C)(C)C4CCC3(C)C3(C)CCC(C(C)(O)CO)C23C)cc(OC)c1OC
NC(=O)CCc1nnc(Nc2ccc(S(N)(=O)=O)cc2)s1
CCN1CCN(C(=O)c2cccc(NS(=O)(=O)c3cccc(Cl)c3)c2)CC1
Cn1ccnc1-c1ccc2cc(Oc3ncccc3NC(=O)NCCC(C)(C)C)ccc2n1
Nc1cc(-c2ccccc2F)nc(=NNC(=S)Nc2ccccc2)[nH]1
Cc1nnc(CCCCO)o1
O=C(c1ccc(S(=O)(=O)N2CCc3ccccc32)cc1)N1CCCCCC1
CCOC(=O)C1(C(=O)OCC)CCC=C1N(C)C
CC(C)=CCN1Cc2c(O)n(Cc3ccc(F)cc3)nc(-c3ccnc(N4CCCC4)c3)c2C1
N#Cc1cccc(-c2ncc3cc(CN4CCN(C5CC5)CC4)ccc3n2)c1
Cc1c2c(=O)n(C)c3ccccc3c2nn1-c1ccccc1C(F)(F)F
CCOc1ccc(NC(=S)N2CCC(NC(=O)c3cccs3)CC2)cc1
CCCC(=O)Oc1c(OC)ccc2cc(NC(=O)C(N)C(C)CC)c(=O)oc12
Cc1ccc(C=C2CCC(c3ccccc3)C2=O)n1-c1cc(C(=O)O)cc(C(=O)O)c1O
O=C1NCC2=Nc3c(c(=O)[nH]n3C3CCCCC3)CN12
COc1ccc(CCC(O)CC(O)CCc2ccc(OCCc3nc(-c4ccccc4)oc3C)cc2)cc1
COc1cc(OC)c(C(=O)C=Cc2ccccc2)c(OC)c1
CC(OC1CN2C(=O)C=C(CBr)C2C1c1ccc(S(C)(=O)=O)cc1)c1cc(C(F)(F)F)cc(C(F)(F)F)c1
Cc1ccc(C(=O)OCCN2CCC(c3ccc(F)cc3)CC2)cc1
COc1ccccc1NC(=O)C(=O)NN=Cc1ccc([N+](=O)[O-])o1
CCOc1ccc(N2CC(Oc3ccc(C(C)NC(=O)c4cncs4)cc3)C2)nc1
CSC(C[N+](C)(C)C)OC(C)=O
COc1ccc(CNC2C3CCN(CC3)C2C(c2ccccc2)c2ccccc2)cc1
Cc1nc(Nc2nc(CC(=O)N3CCCCC3)cs2)nc(CC2CC2)c1C
CCCCN1c2ncccc2C(=O)N(C)c2cccnc21
O=C(O)c1ccc(NC2CCC(NC(=S)Nc3ccc(S(=O)(=O)Nc4nc(Cl)nc(Cl)n4)cc3)CC2)cc1
Cc1nc2ccc(C(c3ccc(C(=O)N4CCOCC4)c(F)c3)n3ccnc3)cc2s1
Cc1cccc(C(SCCN)(c2ccccc2)c2ccccc2)c1
CC(=O)OC1C(OC(c2ccccc2)(c2ccccc2)c2ccccc2)CC(OC(C)=O)C=C1C
NC(CNC(=O)c1ccc(OC(F)(F)F)cc1)c1ccccc1
Cn1c2c(c3cccnc31)CN(CCCN1CCCCC1=O)CC2
CCOC(=O)C1CCCN(C(=O)c2cc(C)on2)CC1
CCn1cc(C(=O)Nc2ccc(C)c(F)c2)c(=O)c2cc(S(=O)(=O)N(CC)CC)ccc21
CSc1cn(C2CC(=O)N(COC(=O)c3cccc([N+](=O)[O-])c3)C2)cn1
CCOc1cc(C=C2SC(=S)N(CN)C2=O)ccc1O
CC(C)C(=O)NCCCc1nc(-c2ccccc2)no1
N#Cc1cccc(-n2cc(CSc3nnc(-c4ccccc4)o3)nn2)c1
O=C(NC1CC1)c1ccc(N2CCC(Oc3ccc(C(F)(F)F)cc3)CC2)nn1
CCOc1ccc(CNC(=O)CCC(=O)N2CCC(Cn3cccn3)CC2)cc1OCC
COc1cc(CN(C2CC(C(=O)O)C2)C(C)c2ccc(C(F)(F)F)cc2)cc(OCCN2C(=O)CCC2=O)c1
Nc1cc2[nH]cnc2c(=O)[nH]1
O=C1Cn2ncnc2-c2ncn(Cc3ccc(-c4ccccc4)cc3)c2N1
CC(C)=CCCC(C)=CCOC(=O)C1=CC(O)C(=O)C(O)=C1
CSc1cc(-n2ccccc2=O)c(S(N)(=O)=O)cc1C
O=C(c1cc(-c2ccccc2)n(-c2ccccc2)n1)N1CCC(n2c(=O)[nH]c3c(F)cccc32)CC1
Clc1ccc(Nc2c3ccccc3nc3ccccc23)cc1
O=C(NN=Cc1cccc(OC(=O)c2ccco2)c1)c1cccs1
O=C(NCc1ccccc1)N1CCC2(CCN(C(=O)c3csnn3)CC2)C1
O=C(CCC1CCCC1)Nc1ccccc1C(F)(F)F
CCC(=O)NCC1CN(c2ccc(N3CCN(Cc4ccco4)CC3)c(F)c2)C(=O)O1
CN(C)CCNC(=O)c1ccc(N(C)S(=O)(=O)c2ccc(Br)cc2)cc1
Nc1[nH]nc(C(=O)NN=Cc2ccc(F)cc2)c1N=Nc1ccc([N+](=O)[O-])cc1
COc1cc(-c2oc3ccc4c(O)cccc4c3c(=O)c2OC2=CC(=O)C(=O)c3c(O)ccc(O)c32)cc(OC)c1OC
Nc1ccc(CC2CCN(CCCCn3ccc(=O)c4ccc(Cl)cc43)CC2)cc1
CCOC(=O)c1ccc(NC(=S)N(CCN(C)C)Cc2cccnc2)cc1
OC1(Cc2cccs2)CCN(Cc2cccc(F)c2)CC1
Nc1cc(-c2ccccc2)ns1
O=C1OC2(CCC(CNc3cccnn3)CC2)CN1c1ccccn1
CC12CC3C(CC(=O)C4CCCCC43C)C1CCC2O
C=CC1(O)CC(OCc2cccc(Oc3ccc(C(C)(C)C)cc3)c2)C(C)C(C)(C)C1
CCc1cccc(NS(=O)(=O)c2cc(C(=O)O)c(Cl)s2)c1
COc1ccc(CC(=O)Nc2nc3ccccc3n2Cc2ccccc2)cc1
CCOC(=O)c1c(NC(=O)CN2C(=O)NC(C)(CCc3ccccc3)C2=O)sc2c1CC(C)(C)NC2(C)C
Cc1ccc(C(=O)O)cc1N=C1NCCN1
CCN(c1ccccc1)S(=O)(=O)c1cc(C(=O)Nc2ccc(C)cc2C)ccc1C
NC(Cc1ccc(OS(=O)(=O)c2ccccc2)c(Br)c1)(C(=O)O)C1CCC1
CCN1C(=O)N(C)C(O)(c2ccccc2C)CC1(C)C
COC(=O)c1ccc(NC(=O)Cn2c(=O)n(CCCC(=O)NCc3ccco3)c(=O)c3sccc32)cc1
CCCc1cc(-c2ccccc2)ccc1C(O)C(N)C(=O)N1CCC(F)C1
O=S1(=O)CCC(O)CN1Cc1cccc(F)c1
CC(=O)OCC1(C)CCCC2(C)C1CCC13CC(CCC12)C(C(C)=O)=C3O
CCCCCCCCCCCC(=O)c1cc2c(O)c3c(c(O)c2n(C2CC(NC(=O)C(N)C(C)CC)C(O)C(C)O2)c1=O)C(=O)c1c(O)cccc1C3=O
CCC1Cn2cc(C(=O)O)c(=O)c3cc(F)c(N4CCNCC4)c(c32)S1
CCN(CC)CCNC(=O)c1ccc(-n2nc(C)c(CCC(=O)O)c2C)c(Cl)c1
Clc1ccc(C23CCC(CC2)C3)o1
COC(=O)C=Cc1ccc(C(=O)Nc2c(F)c(F)c(F)c(F)c2F)cc1
CCCn1c(=O)c2nc(-c3cnn(Cc4cc(C(F)(F)F)cc(C(F)(F)F)c4)c3)[nH]c2n(CCC)c1=O
Cc1nnc(COc2ccc3nnc(CCC(=O)NC4(C)CCN(CC5CC5)C4)n3n2)o1
NC(=O)C1CCN(C(=O)c2ccccc2Nc2nc(-c3ccccc3Cl)cs2)CC1
CC(C)C=C1C(=O)N(c2ccc(-c3ccc(C=O)o3)cc2)N=C1C
CC(C)NS(=O)(=O)c1ccc(-c2cccnc2Oc2ccc(Nc3nc4ccccc4s3)cc2)cc1
COC(=O)c1ccc(CO)c(NC(=O)c2cccs2)c1
CCCCCCCCCCCCCCCCC1CCC(O)CC1CCCP(=O)(OCCC(F)(F)F)OCCCCCCCCCCCCCCCCC(F)(F)P(=O)(O)O
CCC(NC(=O)C(CCCCN)NC(=O)OCc1ccccc1)C(=O)N1CCCC1C(=O)O
CN1CCN(NCC(O)COc2ccccc2)CC1
CCCCc1nc(Cl)c(C(=O)O)n1Cc1ccc2oc(-c3ccccc3NS(=O)(=O)C(F)(F)F)c(Br)c2c1
CC(C)(C)c1cnc(CNc2ccc3c(c2)ncn3-c2cccnc2)o1
CCC(=O)C1=C2c3cc(OC)c(OC)cc3CCN2C(=O)CC1
CCCN(CC1CC1)C(=O)c1c(CC)nc2c(-c3ccc(OC)cc3)cccn12
CN(C)CCNC(=O)c1cc2c3cc(CCl)ccc3nc-2c[nH]1
COc1cc2cc(OC)c1OCCCCOc1ccc(cc1)CC2
Cc1cc2ccccc2nc1C(=O)CSc1nnc(Oc2ccc(Cl)cc2)s1
CCCOc1ccc(-c2nc(NC(=O)C3CCN(CC)CC3)sc2-c2cc(C)c(Oc3ccccc3)c(C)c2)cc1
CCCN(CCC)c1cc(C)nc2c(-c3cnc(OC)cc3C)c(C)nn12
CC(=O)N(C)C1Cc2ccc(-n3ccc(OCc4ccc(C(F)(F)F)cc4)cc3=O)cc2C1
CCCNC(=O)c1cc2cc(C(=O)N3CCC(N4C(=O)OCc5ccccc54)CC3)ccc2[nH]1
COc1ccc(CCN2CN(c3cccc(Cl)c3)C3(CCN(C(=O)c4ccc(Cl)cc4)CC3)C2=O)cc1
Cc1cccc(NC(=O)CSc2nc(=O)c(C)c(C(C)c3c(F)cccc3Cl)[nH]2)c1C
Cc1ccc2c(CC(=O)c3c(C)[nH]c4c(C)cccc34)coc2c1C
N=c1c2ncnc(Nc3ccccc3Cl)c2ncn1Cc1ccccc1
CC(C)(C)c1[nH]c2ccccc2c1C1=CC2(O)CCCCN2C1=O
O=C(C=Cc1ccc(Cl)cc1)N1CCN(c2ccccn2)CC1
CCCN(CCC)S(=O)(=O)c1ccc2oc(C(=O)NCCN(C)CC)cc2c1
CCCn1cc(C(=O)NC(CC2CCCCC2)C(=O)NC(CC2CCNC2=O)C(=O)c2nc3ccccc3s2)c(C(C)=O)n1
COc1cccc2c1Oc1c(O)ccc(C3OC(CO)C(O)C(O)C3O)c1C=C2c1cc(O)c(O)c(O)c1
Cc1cn(CC2CN(c3ccc(N4CCOCC4)c(F)c3)C(=O)O2)nn1
Cc1cc(NN=Cc2c(F)cccc2Cl)nc(-n2nc(C)cc2C)n1
CCOC(=O)c1cccc(NC(=O)N2CCN(c3nnc(-c4ccc(Cl)cc4)c4ccccc34)CC2)c1
N=C(N)c1cccc(Cc2ccc(-c3ccc(C(=N)N)cc3Br)o2)c1
Cc1ccc(NC(=O)Nc2ccc(S(=O)(=O)O)cc2)cc1
CC(C(=O)N1c2ccccc2Sc2ccccc21)N1C(=O)c2ccccc2C1=O
COCCOc1c(C2CCNCC2)ccc2cc(-c3nc4cc(Oc5ccccc5)ccc4[nH]3)oc12
Cc1nnc(SCc2cc(=O)n3ccsc3n2)s1
Nc1cc(C(F)(F)F)nc2c(-c3ccccc3)c(C(F)(F)F)nn12
O=C(Nc1ccccc1N1CCCCC1)c1cn(-c2ccc3n(c2=O)CCCS3)nn1
Cc1ccc(NC(=O)CSc2nc(=O)c(Cc3cccnc3)c(N)[nH]2)cc1C
OC(c1ccccc1)c1nccn1C1CCCCC1
CCOC(=O)c1cnc2cc(N3CCNCC3)ccc2c1Nc1ccccc1Cl
CC(O)C1C(=O)N2C(C(=O)O)=C(SC3CNC(CSc4nc(=O)[nH]c(=O)n4C)C3)C(C)C12
COC1=CC(=O)c2oc(C)c(C(=O)O)c2C1=O
Cc1nnc(NC(=O)CSc2nc3ccccc3nc2Cc2ccccc2)s1
N=C(N)c1ccc(CNC(=O)C2Cc3ccccc3N2C(=O)c2ccc(CNC(=O)C(N)Cc3ccccc3)cc2)cc1
O=C(O)c1cccc2cccc(NC(=O)C(CC3CCCC3)c3ccc(S(=O)(=O)C(F)(F)F)cc3)c12
CCOC(=O)N1CCC2(CC1)c1ccccc1-c1ccc(S(=O)(=O)N3CCN(C(=O)c4ccccc4)CC3)cc12
O=S1(=O)c2cc(Cl)ccc2N=C(c2ccccc2F)N1
COc1ccc(CC(NC=O)C(=O)NC(C(N)=O)C(C)C)cc1
CC1=CC(=C(c2ccccc2)c2ccccc2)C(=O)O1
COc1ccc2nc(S(=O)(=O)Nc3ncccc3Br)sc2c1
O=C1c2cccnc2C(=O)c2c1c(C(=O)NCOCO)c1ccc[nH]c21
CC(=NOC(C)C)c1cc(C(C)(C)C)cc(C(C)(C)C)c1
CCCCCCCCc1ccc(CCC(N)(CO)CO)cc1
Cc1ccc(F)cc1-c1ccc(Cc2cnc(N)nc2N)c(F)n1
CCN(CC)c1ccc(NC(=O)C2=C(C)Nc3nc4ccccc4n3C2c2ccccc2C(F)(F)F)c(C)c1
O=C1CCC(=O)N1CCCN1C(=O)c2cccc([N+](=O)[O-])c2C1=O
O=C1C(Br)=C(N2CCC(c3ccccc3)C2)C(=O)c2ccccc21
O=C(Oc1ccc(C=NNC(=O)C(=O)Nc2ccc(Cl)cc2)cc1)c1ccc(Br)cc1
CCN(C(=O)CN(C)C1CCc2cc(Cl)ccc2C1)c1c(N)n(Cc2ccccc2)c(=O)[nH]c1=O
CN1C(C)(C)CC2(CC(c3cccc(NC(=O)C4(C)CCCCC4)c3)=NO2)C1=O
COc1ccc(Cl)cc1NC(=S)Nc1cccc2nsnc12
O=C1OC(=CCn2cnc3c2ncn3CC2CC2)C(OCc2ccccc2)=C1OCc1ccccc1
Cc1ccc(COc2cc(C)ncc2N2CCN(C(=O)C(C)C)CC2)cc1
CC1(CCC(=O)NCc2ccccc2F)C(=O)Nc2ccc(Cl)cc21
O=C(Cc1ccccc1F)Nc1cc(Cl)ccc1N1CCOCC1
CCCCCN(CCCCC)C(=O)C(CCC(=O)O)NC(=O)c1ccc(-c2ccc(Cl)c(Cl)c2)cc1
COc1cc(NC(=O)CCNC(=O)Nc2ccc(N(C)C)cc2)cc(OC)c1OC
COc1ccc(CNC(=O)c2ccc(CN3CC(C)NC(C)C3)cc2)cc1OC
CCC(C)NC(=O)C1CCCN(S(=O)(=O)c2cccc3nonc23)C1
N=C(N)c1ccc(CNC(=O)C2CCCN2C(=O)C(NS(=O)(=O)c2ccc3ccccc3c2)C(c2ccccc2)c2ccccc2)cc1
CNCCCNCCCCCNCCC1CC(C)CC(C)O1
CCCc1cccc(NC(=O)C2CCCCN2S(=O)(=O)c2ccccc2OC)c1
CC(=O)CCNC(=O)C(N)Cc1cn(O)c2ccccc12
Nc1nccc(-c2ooc(C3CCCCN3C(=O)COc3ccccc3)n2)n1
O=C(NN=Cc1ccccc1O)c1ccn[nH]1
CCOC(=O)CNC(=O)C(N)CCS
O=C(NNC(=O)c1ccccc1C(=O)Nc1ccccc1[N+](=O)[O-])c1ccccc1C(F)(F)F
COc1ccc(S(=O)(=O)N(C(C)C)C(C)CSCC(=O)Nc2ccccc2)cc1
O=C(Nc1ccccc1)Nc1ccc(F)c([N+](=O)[O-])c1
COc1ccc(-c2nc(CSCC(=O)NCc3ccc4c(c3)OCO4)c(C)o2)cc1OC
COC1C=CC=C(C)C(=O)NC2=CC(=O)C(NCCCCCOC3OC(C)C(OC4CC(OC(=O)C(C)=CC=CC(=O)C(C)C)C(O)C(C)O4)C(OC(C)=O)C3OC(C)=O)=C(CC(C)C1OC
Cn1c(=O)[nH]c(=O)c2[nH]c(-c3ccccn3)nc21
CC(C)C(NC(=O)c1ccccc1Cl)C(=O)NC1=NNC(=O)C1
COCCOC(=O)N=c1[nH]nc(CC(=O)Nc2cccc(OC)c2)s1
CCN(CC)CCCC(C)NCC(O)COc1ccccc1
CN(Cc1ccc(S(=O)(=O)C(F)(F)F)cc1)c1ccnc2ccc(OCCCCC(=O)NO)cc12
O=C(CCc1nnc(Cc2ccc(Br)cc2)o1)Nc1ccc(-n2ccccc2=O)cc1
COc1ccc(C2=C(c3ccc(S(C)(=O)=O)cc3)C(=O)N3CCCC3C2)cc1OC
CCC1C[N+]2(C)CCC34c5ccccc5N5C=C6C7CC8C9(CC[N+]8(CCC9=CC=C(C(C)C[N+]13)C2O)C6C7C5)C6CC#N
c1ccc(-c2ccc(SC=C3NCCN3)[nH]2)cc1
COc1ccc(OCC(O)CN2CCN(c3cc(Cl)ccc3C)CC2)c(C)c1
CON=C1CN(c2c(F)cc3c(=O)c(C(=O)O)cn(C4CC4)c3c2F)CC1CN
Cc1cc(=O)n2nc(N)c(S(C)(=O)=O)c2[nH]1
Clc1cccc(N2CCN(c3c4ccccc4nc4ccccc34)CC2)c1Cl
CC(=NNC(=O)c1ccc(C#N)cc1)c1cccc(NC(=O)CSc2ncccn2)c1
CS(=O)(=O)N1CCN(C(C(=O)Nc2cc(Cl)cc(Cl)c2)c2ccc(C3CCCCC3)cc2)CC1
c1ccc(Nc2nc(-c3cnc(Nc4ccccc4)c4ccccc34)nc3c2ncn3CC2CCCCO2)cc1
CCNC(=N)Nc1ccnc(NCc2cccnc2)n1
COC(=O)c1ccc(CCNC(=O)Nc2cccc(C)c2C)cc1
O=C(NCc1ccc(N2CCNCC2)cc1)Nc1cccc2cnccc12
CCCCCC(CC(=O)O)C(=O)NC1CCCCNC(=O)C=CC(C(C)C)NC(=O)C(CCC(N)=O)NC1=O
C=Cc1c(C2CCNCC2)nn2c1CCN(Cc1ccc(C)o1)CC2
O=C(c1cccc(S(=O)(=O)N2CCOCC2)c1)N1CCN2CCCC2C1
O=C1OC2(CCCCC2)c2ccccc21
NC(=O)C(Cc1c[nH]c2ccccc12)NC(=O)C(=O)c1c[nH]c2ccccc12
Fc1ccc(-c2csc(N3N=C(c4ccc(Br)cc4)CC3c3cccs3)n2)cc1
NS(=O)(=O)c1ccc(CO)cc1
COc1ccc(-n2ncc(C(=O)Nc3cnn(Cc4ccccc4F)c3)c2C2CCN(C(=O)OC(C)(C)C)CC2)cc1
CN1CCC2(CC1)NC(=O)N(CC(=O)NCCc1c(C)nn(C)c1C)C2=O
Cc1ccc(S(=O)(=O)N2CCC3C2C(C(=O)O)C3NC(=O)c2ccc(C)s2)cc1
CCCCCn1c(=N)c(S(=O)(=O)c2ccc(C)cc2)cc2c(=O)n3cccc(C)c3nc21
CCC(CC)Oc1cc(N)c(Cl)cc1C(=O)OC
CC(=O)OCC12C(OC(C)=O)CC3C(OC(C)=O)C14OC3(C)COC(=O)c1cccnc1CCC(C)C(C)C(=O)OC(C(OC(C)=O)C2OC(C)=O)C4(C)O
N=C(N)NCCCC(NC(=O)C(Cc1ccccc1)NC(=O)C(Cc1ccccc1)NC(=O)C(Cc1ccccc1)NC(=O)C1CCCN1C(=O)C(N)Cc1ccc(O)cc1)C(N)=O
Cc1ccc(-n2ccc3c2C(=O)N(c2cc(Cl)c(=O)n(C)c2)C3c2ccc(C)cc2)cc1
Cn1cc(C(=O)O)c(=O)c2cc(Cc3occc3Cl)ccc21
Cc1ccc(NC(=O)c2ccco2)cc1CC(=O)NC1CCN(C(=NC#N)Nc2cccc(F)c2)CC1
CCOc1nc(-c2ccc(Cl)cc2Cl)c(SCC(=O)Nc2cc(C)on2)cc1C#N
CCSCC1CCN(C(=O)C(c2ccccc2)C2CCC(C)CC2)CC1
OC(c1ccc(-c2ccc(F)cc2)cc1)c1ncc[nH]1
CC1(O)CCC2C(CO)C(CO)=CCC21
C=Cn1c(=O)c2nc(C(N)=O)[nH]c2n(C)c1=O
COCCN1C(=O)NC(=O)C(=C(C)Nc2cccnc2)C1=O
CCCC(=O)OC1OC(=S)C(O)C(O)C1O
CC(NC(=O)C(C)NC(=O)CCCN=c1cc2n(C3OC(CO)C(O)C3O)c3ncccc3nc-2cc1Nc1cccnc1)c1ccccc1
Nc1cccc2ccc(-c3cccc(-c4cccc(OC(F)(F)F)c4)c3)nc12
CCOC(=O)N1CCN(C(=O)CCC(=O)N(CC(=O)NCc2ccc(F)cc2)c2cccc(F)c2)CC1
CCC(O)CCC=CCCC(O)CC#CC#CCC(O)C(C)O
Cc1ccc(NC(=O)CSc2nnc(C)n2C2CC2)cc1
CCCC(=O)OCC(O)(c1ccc(Cl)cc1)c1ccc(Cl)cc1
COc1ccc(-n2c(SCC#CI)nc3[nH]nc(N)c3c2=O)cc1
Cc1cc(C)n(N=CCC(=O)c2ccc(N3CCOCC3)cc2)c(=O)c1C#N
N#Cc1ccc(-c2cccs2)cc1OCC(=O)N1CCN(c2ccc([N+](=O)[O-])cc2)CC1
CC(=O)OC1CC(C)=CC2OC(=O)C3(C)c(O)c(C)c(OC(C)=O)c3C(OC(=O)C34CCC(C)(C(=O)O3)C4(C)C)C(C)C21
CC(Cn1nccn1)NCc1ccc(OCc2ccccc2)c(Br)c1
CCCN(CC)C(=O)C(=O)c1c(-c2ccccc2)[nH]c2ccccc12
CN(C)CCNC(=O)c1ccc(NC(=O)c2ccccc2C(=O)c2ccccc2)cc1
O=C(CSc1nnc(CNC(=O)c2cccc(F)c2)o1)c1ccccc1
CN(C)CCCNC(CO)C1CCC2C3C(O)CC4CC(O)CCC4(C)C3CCC12C
COC(=NN)c1ccc(C(=O)N2Cc3ccccc3C2)cc1
CC1(C)SSCC(C(=O)NC(Cc2ccccc2)C(=O)Oc2ccccc2)NC(=O)C(Cc2ccccc2)NC(=O)C1NC(=O)C(N)Cc1ccc(O)cc1
COc1ccc(S(=O)(=O)N(CC(=O)NO)c2cccc(F)c2)cc1
O=C(CSc1ccccc1)Nc1cccs1
Cc1cc(Cl)c(OCCOc2ccc(N3C(=O)CNCC3C(=O)N(Cc3cc(CCNC(=O)CC(F)(F)F)ccc3Cl)C3CC3)cc2)c(Cl)c1
Cc1nc(CN2CCCCCC2C(=O)Nc2ccc3[nH]ncc3c2)cs1
O=C1CC(=O)C(c2cccnc2)=CC1=CNCCN1CCOCC1
Cc1cc(Cl)c(-c2nc(-c3ccccc3)nn2C2CCOCC2)cc1C(=O)O
O=C(c1ccc(F)cc1)C1CCN(C2CCCN(C(=O)c3cscn3)C2)CC1
COc1cccc(CN(C)C(=O)c2ccnn2Cc2ccco2)c1OC
CN1CCN(C2CC(c3ccccc3)c3ccc(Cl)cc32)CC1
Cc1ccc(C(=O)Nc2cccc(C(F)(F)F)c2)cc1Nc1nc2ccccc2n1-c1cc(NCCN(C)C)ncn1
COc1cc(OC)c(N(C)c2nc(N3CCOCC3)nc3cc4c(cc23)OCO4)cc1Cl
COc1ccc(C=Cc2cc(Cl)cc(Cl)c2)cc1
CC(C)CC(NC(=O)CC(O)C(CC1CCCCC1)NC(=O)C(Cc1c[nH]cn1)NC(=O)C(Cc1ccccc1)NC(=O)OC(C)(C)C)C(=O)NCc1ccccn1
O=C1CCC(c2ccc(Br)cc2)=NN1CN1CCN(c2ccccc2)CC1
CN(C(=O)N1c2ccccc2CCc2ccccc21)c1ccccc1Cl
O=C1NC(=S)SC1Sc1ccc([N+](=O)[O-])cc1C#Cc1ccccc1
Cn1cc(CN2CCC3(CC2)CC(CO)c2ccccc2O3)cn1
CC(COC(=O)Cc1ccc(F)cc1)NC(=O)CSC(C)c1ccc(Cl)cc1
COC1NC(=O)C(C(C)C)NC(=O)C(Cc2c[nH]c3ccccc23)NC(=O)CNC(=O)C(Cc2ccccc2)NC(=O)C(CC(C)C)NC1=O
COc1cc2c(cc1OC)c(C(C)C)cc1c(OC)c3c(c(OC)c12)C(=O)c1c(O)cccc1C3=O
CNC(=O)CC(N)CC(=O)N1Cc2ccccc2CC1C(N)=O
C1=NCC(c2ccccc2)C1
CCCCCNCC(=O)N1CCN(Cc2ccc3cc(Cl)ccc3c2)C1=O
O=C1COc2c(ccc(OCCCN3CCN(c4cccc(Cl)c4Cl)CC3)c2C(F)(F)F)N1
Cc1ccc2c(c1)C(=O)N(CCNC(C)C)C2=O
CCOC(=O)Cn1c(=O)n(Cc2ccccc2F)c(=O)c2c(C)c(C(C)=O)sc21
Cn1c(=O)c2c(nc(COc3cccc(Cl)c3)n2Cc2ccccc2)n(C)c1=O
CCCc1cc(=O)nc(SCC(=O)NNC(=O)c2ccccc2)[nH]1
Cc1noc(C)c1S(=O)(=O)N(C)CC1Oc2c(NC(=O)Nc3ccc4c(c3)OCO4)cccc2C(=O)N(C(C)CO)CC1C
CC(=O)NCCC1CCC2C(COc3ccc(NC(=O)Nc4ccc(F)cc4)cc3C(=O)N2C)O1
COc1cccc(C2=Nc3ccccc3N=C(SCc3nc4ccccc4c(=O)n3-c3ccccc3)C2)c1
CNC(=O)c1sc(NC(=O)c2ccc3ccccc3c2)nc1C
CC1OC1(C)C(=O)NC1(C#N)CCCCC1
O=C(Nc1ccc(CCNc2ncnc3c2ncn3C2OC(CO)C(O)C2O)cc1)Oc1ccc(Cl)cc1
COc1ccc(C(=O)OCC(=O)Nc2ccccc2N2CCOCC2)cc1OC
CC(C)(C)OC(=O)N(Cc1ccccc1)c1ccc(Oc2ccc(S(=O)(=O)N3Cc4ccccc4C3)cc2)cc1
CCCCNC(=O)c1ccc2c(Nc3ccc(NC(C)=O)cc3)ncnc2c1
c1cncc(C23C4CC5C6C4C2C6C53)c1
CC1(C)Cc2c(sc(NC3NC=NC4(CCCCCC34)CS1)COC(C(=O)NCC1CCCCC1)c1ccccc1)CO2
COc1ncc(F)cc1-c1cccc(COC2CCC(N3CCS(=O)CC3)C2OCC=CCS(=O)(=O)c2cccc(Cl)c2)c1
O=C(Nc1cc(F)c(F)cc1F)N1CCC2(CCCN(C(=O)OCc3ccccc3)C2)C1
C=CCn1c(N)c(S(N)(=O)=O)c2nc3c(I)cccc3cn21
CC1C2=C(CCC1=NO)CC(C)(C)CC2=O
COc1ccc(N2CCN(C(=O)CCSc3nc(C)cc(-c4ccccc4)n3)CC2)cc1
Nc1nc(NCc2ccc(F)cc2)c2ncn(Cc3ccccc3)c2n1
NCc1c(-c2ccc(NC(=O)Nc3ccc([N+](=O)[O-])cc3Cl)cc2)[nH]c2ccccc12
O=C(O)c1ccc2c(C3CCCCC3)noc2c1
CCCCCCCCC(C(=O)N1CC2CC23c2ccccc2N(Cc2cccc4ccccc24)CC3C1)n1cnc(C)c1
CCCCCCCCCCCCCC(=O)OCC1=C(C)CCC(C(C)(C)C)C1C
c1ccc2c(N3CCNCC3)cccc2c1
CC(C)(C)OC(=O)NC(Cc1ccccc1)C(O)CC(CCNC(CNCC1CNc2ccnn2C1)C(=O)NC1CCCCC1)C(=O)NC1c2ccccc2CC1O
O=C(NCC1CCCO1)c1ccc2cc(-c3n[nH]c(=O)o3)ccc2c1
COc1ccc(C2C(Cl)C(=O)N2NC(N)=S)cc1
COc1ccc(NC(=O)CN(C)C(=O)c2cccc(-n3cncn3)c2)cc1OC
O=c1[nH]ccc2[nH]c(-c3c(F)cccc3F)nc12
N#CC(C(=O)Nc1ccc(S(=O)(=O)N2CCCCC2)cc1)=C(O)C1CCCC1
CC(C)COC(=O)c1[nH]c2ccccc2c1NC(=O)c1cccc(Cl)c1Cl
C=CCC(=O)Cc1c(C)oc2ccc(OCc3ccccc3)cc12
CN(C(=O)C12CCC(C(N)=O)(CC1)C2)c1ccc(Br)cc1
NCC(=O)OCc1ccccc1
CC(OC(=O)C(C)(C)C)C(NC(=O)CCl)c1ccccc1
COc1ccc(C=C2CCCCc3ccccc3C2=O)cc1OC
COC(=O)c1c(NC(=O)c2ccc(Cl)cc2)sc2c1CC(C)(C)NC2(C)C
NC(=O)NCCCC(NC(=O)C1CCCN1C(=O)C(N)Cc1ccccc1)C(=O)O
COc1ccc(SCc2ccc(CC(C)N)cc2)cc1
CC(C(=O)NC1CC1)N1C(=O)c2cccc3cccc1c23
COc1cc(C=CC(=O)c2ccco2)ccc1OCc1nnc(-c2ccccc2)o1
O=c1[nH]c2ccccc2c(Cc2c(O)[nH]c(SCc3ccccc3)nc2=O)c1O
OCC1OC(n2cnc3c(NCc4cccc(I)c4)nc(NC4CCCC4O)nc32)C(O)C1O
CCN1c2ncccc2C(=O)N(C)c2cccnc21
COc1ccc(C=C2NC(=O)C3CCCN3C2=O)cc1
CC(=O)Nc1ccc(CN2CCC(Nc3[nH]nc4c3CCC4)CC2)cc1
CN(C)CCC1=CCCCC1
CCCc1cc(O)cc2nc(-c3ccc(NC(=O)Cc4ccccc4)cc3)oc12
Cc1cc2cc(NC(=O)CCN3CCOCC3)ccc2[nH]1
N#Cc1ccc(OP(=O)(CNC(Cc2ccccc2)C(=O)O)Oc2ccccc2)cc1
CC1CCCN(C(=O)C=Cc2ccccc2)C1
CC(=O)N1CCN(Cc2nc(N)nc(Nc3ccccc3)n2)CC1
CCCSc1nnc(NC(=O)c2cc(-c3cccc(OC)c3O)on2)s1
O=C1C2CCCN2C(c2ccccc2)N1c1cc(Cl)cc(Cl)c1
CC(=O)N1CCc2c(sc(NC(=S)NC(=O)c3cccs3)c2C(N)=O)C1
CC1=NNC(=N)NC1C=NNc1cccc(Br)c1
CCCCNCCCCNC(=O)CN1CCN(c2ncccn2)CC1
O=C(O)C(Cc1ccccc1)Oc1ccc2c(c1)OCO2
CSc1nn(Cc2ccccc2)c2cc3nccc(-c4cncs4)c3cc12
CC(C)n1nc(Cc2ccccc2Cl)c2c(N)ncnc21
O=Cc1ccccc1-c1ccccc1F
Cc1occc1C(=O)N1CCCC(C)(C(=O)NCc2cccc(C(F)(F)F)c2)C1
COc1ccc(NC(=O)c2sc3ccccc3c2Cl)cc1
COc1cc(-c2[nH]c3ccc(C)cc3c2CC(=O)O)ccc1O
CC(=NNC(N)=S)c1c(Br)c(C)nn1C
CCOc1ccc(CCNC(=O)C2CCCN(S(=O)(=O)N3CCOCC3)C2)cc1OCC
O=C(c1ccc(OCc2ccccc2)cc1)C(O)(Cn1cncn1)c1ccc(Cl)cc1
O=C(O)c1cn(-c2nc3ccc(O)cc3s2)nc1O
C=C1C(OC(=O)C(C)C)C(OC(=O)C(C)C)C(=O)C=C(C)CCC2(C)C(C(OC(=O)C(C)C)C(C)C)CCC12
CCN(CC)Cc1coc(-c2ccc(O)cc2)n1
C=C(C)C1CCC2(C(=O)OC)CCC3(C)C(CCC4C5(C)CCC(OC(C)=O)C(C)(COC(C)=O)C5CCC43C)C12
CC(C)(C)c1ccc(Cn2c(NCCN3CCN(C(C)(C)C)CC3)nc3cc(-c4ccc(F)cc4)ccc32)cc1
COc1cc(C=CC(=O)C=Cc2ccc(OC(C)=O)c(OC(C)=O)c2)cc(OC)c1OC(C)=O
N#CC(c1cccnc1)c1n[nH]c2ccc(Cl)cc12
COc1ccc2[nH]c(-c3ccc(Cl)cc3)cc2c1
COC(=O)N(NC(=O)OC(C)(C)C)C(C)(C)C
Cc1ccc(CNC(=S)Nc2cc(C(F)(F)F)ccc2N2CCOCC2)cc1
CCCNC(=O)C1CCN(C(=O)CCCSc2ccc(Cl)cc2)CC1
CC1(c2ccccc2)Oc2ccccc2CCN1Cc1cc(F)ccc1F
CCOC(=O)C12CCCC=C1N(Cc1ccco1)C(=O)C(CC(=O)NCCc1ccc(OC)c(OC)c1)C2
Cn1c(=O)c(-c2cc(F)c(F)c(F)c2)nc2cnc(Nc3cccnc3)nc21
O=C(Nc1cc(N(C(=O)C=CC(=O)N(Cc2ccccc2)c2ccccc2)c2ccccc2)ccc1O)c1ccccc1
CCCCNc1nc(CN2CCc3ccccc3C2)nc2ccccc12
COc1ccc(C(=O)Nc2ccc(C(=O)O)c(C(F)(F)F)c2)cc1OC
Cc1nn(-c2ccc(C(N)N)cc2)c(=O)c2c(N)ncnc12
COc1ccc(S(=O)(=O)N2CCOCC2)cc1NC(=O)CSc1nnnn1C
CCNC(=O)c1ccc(C(=C2CC3CCC(C2)N3CC)c2ccccc2)cc1
O=S(=O)(c1ccc(-c2ccc3nncn3n2)nc1)N1CCOCC1
O=C(NC(CO)Cc1ccccc1)C1CCCC1
O=C(CSc1nc(=O)n2ccsc2n1)N1CCN(c2ccccc2)CC1
CCOC(=O)C1=CC2(C)C(C)COC2(C(C)O)CC1=O
CC1CCC(C(C)C)C(OC(=O)CCC(=O)NC(Cc2ccccc2)C(=O)NC(CCCN=C(N)N)C(=O)Nc2ccccc2)C1
Cc1ncc(Nc2ccc(C(=O)Nc3c(Cl)cncc3Cl)cc2)nc1C(=O)N(CCN(C)C)CCN1CCOCC1
CC(C)CC(NC(=O)C(Cc1c[nH]c2ccccc12)NC(=O)C(N)NC(=O)c1nccs1)C(N)=O
O=C(CCN1C(=O)C2C3C=CC(C3)C2C1=O)c1ccncc1
CCCCCC1OP2(=S)OCCC1=C(OS(C)(=O)=O)c1ccccc1OC2=O
CCOC(=O)c1sc(NC(=O)c2cccc(C)c2)nc1-c1ccccc1
CC(C)C(NC(=O)c1ccccc1)C(=O)OCC(=O)c1ccc2c(c1)OCCO2
O=C(CC1NCCNC1=O)NC1CCOC1=O
CC(CNc1nnnn1-c1cccc(Cl)c1Cl)CC(C)(C)C
CCOC(=O)c1cc2ccccc2nc1Oc1ccc(S(=O)(=O)Nc2ccccn2)cc1
CC(CCN1CCCCC1)=NNC(=O)c1ccc(NS(=O)(=O)C(F)(F)F)cc1
COc1ccc(CC2(CO)CCN(Cc3ccc(-c4ccco4)cc3)CC2)cc1
O=C(O)c1ccc(-c2c(O)ccc3ccccc23)cc1
NC1=NC(CCc2cccc(-c3ccccn3)c2)CO1
COc1ccc(OCCSc2ccc(C(=O)NCCc3ccccc3)cn2)cc1
COc1cc(Cc2nnc(N)s2)cc(OC)c1OC
O=C(NC1N=C(c2ccccc2)c2ccccc2C1=O)c1cccc(COc2ccc(Br)cn2)c1
CCCCC(NC(=O)C(CC(=O)O)NC(C)=O)C(=O)NC(CC(C)C)C(=O)NC(CCSC)C(=O)NC(C(=O)NC(Cc1ccc(OC(C)=O)cc1)C(N)=O)C(C)O
O=c1[nH]c(=O)n(C2CC(O)C(CO)O2)cc1Br
CC(C)(C)NC(=O)C1C(=O)N2CCOCC2C1c1ccccc1
O=C(Cn1nnc(-c2ccncc2)n1)N1CCN(c2ccc(F)cc2)CC1
CN(Cc1ccc(NS(C)(=O)=O)c(Cl)c1)CC1CCCC1
COc1cccc(C[n+]2ccn(CC(=O)c3ccc4ccccc4c3)c2)c1OC
Cc1cccc(NC(=O)C23CCOC2CCN(S(=O)(=O)c2c(C)noc2C)C3)n1
COc1cc(Cl)ccc1C(=O)N1CCN(c2cccc(Nc3ccccc3)n2)CC1
O=S(=O)(c1ccccc1)N1CCC2=Cc3c(cnn3-c3cc(F)ccc3Br)CC2(CN2CCCC2)C1
CCc1ccc(C(C)C)c(OCCn2c(=O)c3cccnc3n(CC(=O)c3ccc(OC)cc3)c2=O)c1
COc1ccc2nc3cc(Cl)ccc3c(NCCCCN)c2c1
CCOc1c(C(F)(F)F)[nH][nH]c1=O
CCN(CC(=O)Nc1c(F)cccc1F)C(C(=O)NC1CCCC1)c1ccccc1F
CCCCCCCC(=O)N(CCN(CC(=O)N(CC(=O)N(CC)CC(C)C)CC(=O)N(CC(=O)N(CC(=O)N(CC(=O)N(CC(=O)N(CC)CC(C)C)CC(C)C)CC(C)C)CC(C)C)CC(C)c
CCOCCCOCCCNC(=O)CN1CCN(C(c2ccccc2)c2ccc(Cl)cc2)CC1
NC(=O)c1cc(C(O)c2cc(C(=O)NCCc3c[nH]c4ccccc34)cc(NC(=O)c3cccc([N+](=O)[O-])c3)c2)cc(-c2ccccc2)n1
COCCNc1nc(-c2ccccn2)nc2nc(C)cc(C)c12
COC(=O)CCCN1C(=O)C2CC=CCC2C1c1ccc(F)cc1
O=C1C(Nc2ccc(F)cc2)=C(Cl)C(=O)c2ncncc21
COc1ccc(C=C2SC(=O)NC2=O)cc1
O=C(Cn1nnc(-c2ccccc2)n1)Nc1cccc(Br)c1
N#Cc1ccccc1OCCN1CCOCC1
CN(C)C(=N)c1ccc(C(=O)Nc2ccccc2C(=O)Nc2ccccn2)cc1
Cc1ccc(NC2=NC(=O)CS2)cc1
Clc1ccccc1C1CCC(c2ccc(Cl)cc2)N1C1CCN(CCCc2ccccc2)CC1
CC12CCC(=O)C=C1C=CC1C2C(O)CC2(C)C1CCC21CCC(=O)O1
CC(=O)c1cc(CCCNC2CCCc3cc(NC(=O)c4ccc(Cl)nc4)ccc32)ccc1O
CCCOC(=O)C=CCC1C2CCC(O2)C1CC=CCCCC(=O)O
CC(C)CCN=C1NN=C(c2ccc(N3CCCCCC3)cc2)CS1
NS(=O)(=O)c1ccc(-n2ncc(=O)[nH]c2=O)cc1
Cc1ccc(COn2c3ccccc3c3nnc(C(F)(F)F)nc32)cc1
COc1ccc(C2=Nc3nc4ccccn4c3C(=O)C(Cc3ccccc3)N2)cc1
Cc1cccc2nc(-c3cccc(-c4ccc(NC(=O)C5CCCN5C(=O)OC(C)(C)C)cc4)c3)[nH]c12
C=CCN1C(=O)C2(OCCCO2)c2cc(Br)ccc21
CCC(C)C(NC(=O)C(NC(=O)C(C(C)CC)C(O)C(=O)NO)C(C)C)C(=O)NC1CCc2ccccc2N(Cc2ccccc2)C1=O
O=C(O)CN1CN(c2ccccc2)C2(CCN(C(CCCCNC(=O)C3CCCCC3)c3nnn[nH]3)CC2)C1=O
CCOC(=O)c1c(NC(=O)CP(=O)(O)O)sc(C)c1C
CCC1Sc2ccc(S(=O)(=O)N3CCC(C(=O)NCc4ccc(C)cc4)CC3)cc2NC1=O
Cc1nc(C)n(CC2CCCN2CC(=O)Nc2ccc3c(c2)CCC3)n1
CCSC(=S)SSC(=S)OCC
CCn1c(CNc2c(C)cccc2C)nnc1SCC(=O)c1ccc(OC)cc1
Cn1c2c(c3ccc(-n4ccc(OCc5ccc(-c6ccc(C#N)cc6)cn5)cc4=O)nc31)CNCCC2
O=C(c1ccccc1)C1CC1c1ccccc1
O=C(O)c1ccccc1C(=O)NC(Cc1c[nH]c2ccccc12)c1nc2ccccc2o1
CC(=O)OCC1OC(n2c(CCBr)cc(=O)nc2N=CN2CCS(=O)(=O)CC2)C(OC(C)=O)C1OC(C)=O
CCCCCCCCCCCCCCOC1CCCC(CC)O1
Cn1cccc1C(=O)N(CC(=O)N1CCCCC1)c1ccccc1Cl
CCN(CCC[N+](C)(C)C)Cc1ccc(Cl)c(Cl)c1
CC(=O)N1CCC2(CCCN(C(=O)c3csc(C)n3)C2)CC1
O=C(NCc1ccc(F)cn1)C(CCO)N1CCN(c2ncccn2)CC1
Cc1ccc(N(c2ccccc2)c2nc(-c3ccc4nc(-c5ccncc5)[nH]c4c3)cs2)cc1
O=C1c2ccccc2C(=O)C12Oc1ccccc1N2C(=O)c1ccco1
OCc1nc2ccc(Br)cc2n1Cc1ccccc1F
CCOc1cccc(-c2cc(C(=O)Nc3ccc(S(=O)(=O)N(CC)CC)cc3)c3ccccc3n2)c1
CCOc1ccc(S(=O)(=O)C(CCCCCC(=O)OC)c2cccnc2)cc1
CC(C)C(=O)SCCCC(=O)NCCSCCNC(=O)CCN
CC(=O)Nc1c(C)cc2c(c1C)CC1CCC(C)N1C2=O
O=C(CCCc1nc(-c2ccc(NS(=O)(=O)c3cccc(Cl)c3)cc2)no1)Nc1cccnc1
COc1cc(C=CC(=O)OC2CC(OC(=O)C=Cc3ccc(O)c(O)c3)(C(=O)O)CC(O)C2OC(=O)C=Cc2ccc(O)c(O)c2)ccc1O
COC(=O)C1CCCN1C(C)=O
Fc1ccc(-c2nc3c(cnn3-c3ccccc3)c3c2[nH]c2ccccc23)cc1
CC(C)OC(=O)N1CCN(C(=O)C2Cc3ccccc3CN2S(=O)(=O)c2cccs2)CC1
CCOC(=O)C1=C(C)NC(C)=C(C(=O)OCC)C1c1ccc(O)cc1
Cc1cc(OCc2cc(C(=O)N3CCCOCC3)no2)ccc1Br
CC(=O)N1CCCCC1C1OC1C(=O)N1CC(F)CC1SCCO
Cc1ccc2c(c1)C(C(N)=S)CCO2
CC1(c2ccc(Cl)cc2)CN(CC2CC2)C(=O)C(=CC(=O)O)C1
COCCOc1ccccc1C1C(C(=O)C(C)(C)C)C(=O)C(=O)N1c1ccc(-c2csc(C)n2)cc1
CN(C)C(=O)c1cccc(-c2ccc3c(N)c(C(N)=O)sc3n2)c1
CC1C2Cc3cc4c(cc3C1(c1ccccc1)CCN2C)OCO4
CNc1nc(Nc2cn(C(C)CN3CCCC3)nc2C(N)=O)ncc1F
O=C(COc1ccc(-c2nc3ccc(I)cc3s2)cc1)Nc1ccc(Br)c(Br)c1
COc1ccc2c(CCC[N+](C)(C)C)c[nH]c2c1
CC1(c2cccc3ccccc23)CN(CCCN2C(=O)c3ccccc3C2=O)CCO1
NC1CCC(Nc2nc(Nc3ccc(C(=O)N4CCNCC4)cc3OC(F)F)ncc2Cl)C1
CCCNC(=O)c1nnn(-c2cc(C(C)(C)C)c(O)cc2O)c1-c1ccc(CN2CCC(C(F)(F)F)CC2)cc1
COc1cccc(-c2cn3c(n2)sc2cc(C(=O)NC(C)C)ccc23)c1
CCOC(=O)N1CC(C(=O)N2CCN(c3ccccc3OCC)CC2)Cc2cc3c(cc21)OCCO3
CNC1CCN(c2c(F)cc3c(=O)c(C(=O)O)c4scc5n4c3c2N(C)C5)C1
CCC(Nc1c(Nc2cccc(C(=O)N(C)C)c2O)c(=O)c1=O)c1ccc(Cl)cc1
N#Cc1ccc(C=C2N=C3C(Cl)CCN3C2=O)cc1
O=C(NCc1ccc(C(F)(F)F)cc1)c1c(CO)c2cccnc2n1Cc1ccccc1
CCOc1ccccc1-c1cc(C(=O)NN)[nH]n1
CCN(CC)CCOc1ccc(C)cc1C(=O)CC1C(=O)NC(=O)N(CC(=O)O)C1=O
O=C(Nc1ccccc1O)c1cc(F)ccc1Cl
Cc1cc[n+](CCCCCCCCC[n+]2ccc(NCCCCCCCCCCCCN)c3ccccc32)c2ccc(N)cc12
O=C(O)c1ccccc1-c1ccc(C=C2SC(=O)NC2=O)o1
Cc1nn(C)c(C)c1CN1CCCC(C(=O)Nc2ccc3[nH]ncc3c2)C1
CC(C)Oc1ccccc1N1CCN(CC(O)CNC(=O)c2ccc3ccccc3n2)CC1
CCOC(=O)c1c(C)[nH]c(C(=O)COc2cccc([N+](=O)[O-])c2)c1C
COc1cc(C2c3c([nH]c(N)nc3=O)N=C3CC(C)(C)CC(=O)C32)cc(OC)c1OC
CSC1=Nc2ccccc2CN2CCCN=C12
CCNS(=O)(=O)c1ccc2c(c1)N(C(C)=O)CC2
CC(C(=O)NCCC1=CCCCC1)N1C(=O)C2CC=CCC2C1=O
CCN(CC)CCCC(C)Nc1nc(NCCCc2ccc(F)cc2)nc2ccsc12
NC(=O)n1cc(NC(=O)N2CC(F)CC2C(=O)NCc2ccc(Cl)cc2Cl)c2ccccc21
Nc1ccc(C=Cc2nc(-c3c(Cl)cccc3Cl)no2)cc1
CC(C)(C)c1nc2ccccn2c1-c1nnc(-c2cccc(O)c2)o1
O=C1NC(=O)c2c1c1c3cc(OCc4ccccc4)ccc3[nH]c1c1c2c2ccccc2n1CCCSCCO
Cc1ccc(-c2cnc(N3CCC(N4CCCCC4)CC3)s2)s1
CSCCC(NC(=O)C(Cc1c[nH]c2ccccc12)NC(=O)C(Cc1c[nH]c2ccccc12)NC(=O)CN1C(=O)COC(=O)C1Cc1ccc(OC(F)(F)F)cc1)C(=O)O
C=C1NC(=S)N(c2ccc3c(c2)OCCO3)C1=O
COc1ccccc1OCC(=O)N(CC(=O)NC1CCCCC1)C(C)C
Cn1c2c(c3ccccc31)CCCC2=O
COc1cccc(CNC(=O)C(=O)Nc2ccc(Cl)cn2)c1
COc1c(C)c2c(c(O)c1CC=C(C)CNC(C)=O)C(=O)OC2
CCCCCNC(=O)NS(=O)(=O)c1cc([N+](=O)[O-])ccc1Oc1ccccc1
COc1cc(C=Cc2nc3ccccc3s2)cc(OC)c1OC
CN1CCN(c2cc3nc(C(C)(C)C)c(Cc4cnc(N)nc4N)nc3cc2C(=O)O)CC1
COC(=O)C=C(Br)c1ccc2c(c1)Nc1ccccc1N=C2
COc1ccccc1NC(=O)C1CCCN(S(=O)(=O)c2c(C)noc2C=Cc2ccc(F)cc2)C1
COc1cc2[nH]c(C(C)(N)Cc3ccccc3)nc2c(OC)c1OC
CC12CCC3C(CCC4=C(O)C(=O)CCC43C)C1CCC2=O
CCCS(=O)(=O)c1ccc2[nH]c(-c3cc4cc(C)ccc4[nH]c3=O)nc2c1
C#CCN(Cc1ccc2[nH]c(CSc3nnc(-c4ccc(OC)cc4)o3)nc(=O)c2c1)c1ccc(C(=O)NCc2ccncc2)cc1
CC1(C)CC(=O)N(CNc2nc(Cl)cc(Cl)n2)C1=O
COc1ccc2nccc(C(O)CCC3CCN(C4CC(c5ccc(F)c(F)c5)C4)CC3C(=O)O)c2n1
Cn1c(C2CC2C(=O)O)cc(-c2ccc(F)cc2)c1-c1ccncc1
CC(=O)NC(CCCN)C(=O)N1CCCC1C(=O)NCCCCCCCCNC(=O)CC(C(=O)N1CCCC1C(=O)NC(Cc1c[nH]c2ccccc12)C(=O)NCCCNC(C)C(N)=O)N(C)C
CCOC(=O)OC1CC(OC(=O)C(C)=CC)C(=O)C2(C)C3OC(C)(C)OC3CC12
COc1cc(Nc2c3ccc(=O)c(-c4ccc(N5CCN(C)CC5)nc4)c-3n[nH]c2=O)cc(OC)c1OC
CC#CCn1c(N2CCCC(N)C2)nc2ccn(Cc3nccs3)c2c1=O
CC(C)(C)c1ccc(Nc2ccc(NCCC3CCCC3)c(C(=O)Nc3ccc(Nc4ccnc5cc(Cl)ccc45)cc3)c2)cc1
COc1cccc(NC(=O)Cn2ncc(Cl)c(Cl)c2=O)c1
COc1ccc(Nc2nccc(N(C)c3ccc4[nH]c(C)nc4c3)n2)cc1OC
CC(C)C(=O)Nc1ccc(C(=O)CSc2nc3c([nH]c4ccccc43)c(=O)n2-c2ccc(C(C)C)cc2)cc1
CN(C)CCCCn1c(N)c(C(N)=O)c2nc3ccccc3nc21
Cc1cccc(CN2CCN(C(=O)CNC(=O)c3cccc(C(F)(F)F)c3)CC2)c1C
COc1cc(C=C2CCCC(=Cc3ccc(OC(C)=O)c(OC(C)=O)c3)C2=O)ccc1OC(C)=O
COC(=O)CN(c1ccc(N(Cc2ccc3ccc(C)cc3c2)C(=O)C=Cc2c(C)noc2C)c(C)c1)S(C)(=O)=O
O=C(Nc1ccc(C(=O)O)cc1)c1ccc2nc(Cc3ccc(F)cc3)oc2c1
CCCCCCCN1CCN(c2ncc([N+](=O)[O-])c(NCC3CCCO3)n2)CC1
Cc1cc(C(=O)N2CCCCCC2c2cc(C(=O)Nc3cccnc3)[nH]n2)n(C)n1
CNC(=O)c1cc(C(C)(C)C)cc(C(C)(C)C)c1O
CCNS(=O)(=O)c1ccc(NC(=O)CSc2nnc(-c3cccnc3)o2)cc1
COc1ccc(OC)c2c1c(O)c(C=NCc1ccccc1)c1cc(O)ccc12
COc1ccc(C=C2N=C(c3ccccc3)OC2=O)cc1OCCCC(=O)N1CCN(c2ccccc2)CC1
CC1CN(C(C)CO)C(=O)c2cc(NC(=O)Nc3ccc4c(c3)OCO4)ccc2OC1CN(C)S(=O)(=O)c1ccc(Br)cc1
NC(=O)CCCNC(=O)C(N)CCC(=O)O
Nc1nc2c(s1)COc1ccc(Cl)cc1-2
CC(C)(C)c1cc(C=C(NC(=O)c2ccccc2)C(=O)NCc2ccccc2)cc(C(C)(C)C)c1
CCCCC1OC(CO)C(O)C1O
Cc1ccc2c(c1)C1(CCN(CC(O)c3cccc(F)c3)CC1)C(=O)N2
COc1cccc(NC(=O)c2cccc(C(F)(F)F)c2)c1
COC(=O)Nc1nccnc1C1CCN(S(=O)(=O)c2cccc(F)c2)CC1
COc1cc2c(OC3OCC(OC)C(OC(C)=O)C3OC(C)=O)c3c(-c4ccc(O)c(OC)c4)c(O)c4c(c3c(=O)c2c(O)c1OC)C(=O)c1c(cc(C)c(O)c1O)C4
Cn1c(=O)c2nc(-c3ccc(F)cc3)[nH]c2n(C)c1=S
O=C1c2cccc(O)c2C(=O)c2c(O)cccc21
CN(C)CCCc1ccccc1Sc1ccccc1N
COc1ccc(-c2nc(N(C)CCN(C)C)nc(N(C)C)n2)cc1
Cc1c(C(=O)N2CCN(S(=O)(=O)c3ccccc3)CC2)oc2ccc(S(=O)(=O)N3CCOCC3)cc12
CCc1nnc2n1CCN(C(=O)c1ccc(C(C)C)o1)C2
CC(C)C(CO)Nc1nc(SCc2ccccn2)nc2nc(N)sc12
Cc1cccc(COc2ccc(N3CCNCC3)cc2)c1
Cc1cccc(C(=O)NC(=Cc2ccc(Cl)cc2)C(=O)N2CCCCC2)c1
O=C1c2ccccc2C(=O)C12c1ccccc1C(=O)N1CCCCC21
Cc1cc(NC(=O)C2CC2)ccc1Cl
C=CCN1CCN(Cc2cccc(Oc3ccccc3C(NC(=O)C3CCNC3)C3CC3)c2)CC1
COc1cc(C(=O)NCCc2cccc(OC)c2OC)cc(OC)c1OC
N#Cc1cccc(-c2ccc(C(=O)N(C3CCCCC3)C(Cc3ccccc3)C(N)CC(C(=O)N3CCCC3)N3CCCC3)cc2)c1
COc1cc(C(=O)c2oc3cccc(OCCCN(C)C)c3c2-c2cccc[n+]2C)cc(OC)c1OC
Cn1nc(C(N)=O)c2c1C(=O)N(c1ccccc1)C2=O
Cc1cc(CCCC(=O)N2CCN(c3ccc(C(F)(F)F)cc3C(N)CC(C)C)CC2)c2ccccc2n1
CSCC(=O)NCCCc1noc(C2CC2)n1
CCOP(C)(=O)OC(COC(C)=O)Cn1ccc(=O)[nH]c1=O
CC(NC(=O)C(Cc1ccc(OCc2ccccc2)cc1)CC(Cc1ccc(OCc2cncs2)cc1)C(=O)O)C(=O)O
Cc1nnc(NC(=O)CCC2CCCCC2)s1
CN1C(=O)C(Cc2c[nH]c3ccccc23)N=C(c2ccccc2F)c2ccccc21
Cc1cc(Nc2ncc(Cl)cc2F)nc2cnn(C)c12
CCN(CC)CCN(C(=O)c1sc2cccc(OC)c2c1Cl)c1nc2cc3c(cc2s1)OCO3
Cc1cccc2c1nc(CNC(=O)c1c(Cl)cccc1Cl)n2C
CCN(Cc1ccccc1)c1nnn(-c2ccc(Cl)cc2Cl)n1
C=C1C(=O)OC2CC3(C)CCC4(C)C(=CC(=O)C5C6(C)CCC(O)C(C)(C)C6CCC54C)C3C12
COc1cc(C=Cc2cc(O)cc(O)c2)ccc1O
COc1ccc(CC2COC(=O)C2Cc2ccc(O)c(OC)c2)cc1F
CC1CN(C(C)CO)C(=O)c2cccc(NS(=O)(=O)c3ccc(C(F)(F)F)cc3)c2OC1CN(C)Cc1ccc(C(F)(F)F)cc1
CC1CCCN(Cc2ccc(C(=O)Nc3c(C(=O)Nc4ccc(F)cc4)oc4ccccc34)cc2)C1
COC(=O)c1ccc(-n2nc3c(c2C(C)C)C(c2ccc(Cl)cc2C)N(c2cc(Cl)ccc2C)C3=O)cc1
CC(NC(=O)c1cnn2c1NC(c1ccccc1)CC2C(F)(F)F)c1ccccc1
CCc1cc2c3c(C(=O)O)cccc3nc(C)c2cn1
CC1=NN(c2ccc(F)cc2)C(=O)C1=CN1CCN(c2ccccc2)CC1
CCOC(=O)c1c(C)[nH]c(C(=O)CSc2nccn2-c2cccc(OC)c2)c1C
CN(C)c1cc(CNCc2ccc(C(F)(F)F)nc2N2CCCN(C)CC2)ccn1
CSc1cccc(N2CC(C(=O)O)CC2=O)c1
Cn1nc(C(F)(F)F)cc1C(=O)Nc1ccc2ccccc2c1
CCc1[nH]c2nc(Sc3cnc4nccnc4c3)nc(N3CCC(C#N)C3)c2c1Cl
COc1ccc2c(c1)CCN1C(=O)c3sc4ccccc4c3CC21
COc1ccccc1-c1cnc(N)c(N2CCNCC2)n1
C=CCc1c(OC(C)=O)cc2c(c1OC(C)=O)CC(OC(C)=O)C(C)=CC(OC(C)=O)C2(C)CC=C(C)CCC(=O)C(C)=CC(=O)O
Cn1c(SCc2cccc(F)c2)nc2ccccc2c1=O
Cn1c2ccc(C=O)cc2c2cc(Cn3ccnc3)ccc21
COCCN(C(=O)COC(=O)c1cc(OC)ccc1OC)c1c(N)n(Cc2ccccc2)c(=O)[nH]c1=O
O=C(O)CC(NC(=O)OCc1ccccc1)C(=O)COC(=O)c1c(F)c(F)c(F)c(F)c1F
CCC(=O)Oc1ccc(-c2nn(CCC#N)cc2-c2ccncc2)cc1
O=(NCC(c1ccco1)N1CCOCC1)C1CCN(C(=O)c2ccco2)CC1
CC=C(C)C(=O)OC1CC(OC(C)=O)C2(COC(C)=O)C(OC(C)=O)CC3(COC(C)=O)C(=CCC4C5(C)CCC(=O)C(C)(C)C5CCC43C)C2C1OC(C)=O
COC12C(COC(N)=O)C3=C(C(=O)C(C)=C(NCCCN4CCOCC4)C3=O)N1CC1NC12
Cc1cnn(C(=O)c2cnc(-c3ccccc3)c(Br)c2)c1
CSCC(C)(O)c1cc2cc(C#N)c(C(F)(F)F)cc2[nH]1
CC(C)(CC(=O)NC1CC1c1ccccc1)c1nc(N)n2nc(-c3ccco3)nc2n1
CCOCCOC(=O)c1c(NC(=O)c2ccc(C(C)C)cc2)sc(C(=O)c2c(C)nn(-c3ccccc3)c2N)c1C
CN(CCCCCCNC1=Nc2ccccc2C2CC=NC12)CCN1C(=O)CCC(=O)C1=O
O=C1C(=Cc2c[nH]c3ccc(F)cc23)CNCC1=Cc1c[nH]c2ccc(F)cc12
CN(C)S(=O)(=O)c1ccc2[nH]c(=O)c(O)nc2c1
CN(Cc1ccccc1)c1ncnc2ccc(-c3cccc(NC4CCCC4)c3)cc12
CC(C)CC(NC(=O)c1cccc(S(C)(=O)=O)c1)C(=O)N(CC#N)CCOc1ccccc1
C=C1C(O)CC(=CC=C2CCCC3(C)C2CCC3C(C)CCCCC(C)(C)O)CC1O
CC1(C)Cc2cc(-c3cccc(Cl)c3)cnc2C(N)=N1
N#CCN1CC(=O)N2CCCC2C1=O
CCC(CC(=O)NO)C(=O)NC(C)C(=O)NC1CCN(Cc2ccccc2)CC1
CCN(CC)CCCN1C(=O)c2cccc3cc(N4C(=O)CCC4=O)cc(c23)C1=O
O=C(C=Cc1ccc(Br)cc1)Nc1ccccc1C(=O)N1CCOCC1
CC(CCc1ccc(OCCCCOc2ccc(-c3ccc(C(=O)O)cc3)c(F)c2)cc1)(C(=O)NO)S(C)(=O)=O
C=CCOC(=O)N=c1[nH]nc(-c2ccc(Cl)cc2)s1
O=C(Nc1ccc(N2CCOCC2)cc1)Nc1ccc2c(c1)C(=O)c1ccc(NC(=O)c3ccc(F)cc3)cc1C2=O
Cc1ccc(S(=O)(=O)CC(=O)CSCc2ccc(Cl)cc2Cl)cc1
COc1ccccc1N1CCN(CCn2cnc3c(cnn3-c3ccccc3)c2=O)CC1
CCn1c(=O)c2c(nc3n2CCN3c2ccc(OC)cc2)n(C)c1=O
CC(=O)N1CCN(Cc2nc3cc(C(N)=O)ccc3[nH]2)CC1
CCN(CC)S(=O)(=O)c1ccc(C(=O)c2cn(C)c3ccccc23)cc1
CCOP(=O)(OCC)C(N=C(SC)SC)c1ccccc1
COc1ccc(C(=O)Nc2nnc(-c3ccc(Br)s3)s2)cc1OC
Cc1nccn1CC(=O)N1CCC(C(=O)c2ccc(F)cc2)CC1
CCOC(=O)C1CN(Cc2ccc(F)cc2)CC(O)C1=O
Clc1ccc(NCc2ccccc2OCc2ccccc2)cc1
COc1ccc(-n2nc(C(=O)Nc3cccc(Cl)c3)c3c4ccccc4n(C)c3c2=O)cc1
CCCCc1nc(C)n(Cc2cc(C)c(C)cc2OC)c(=O)c1Cc1ccc(-c2ccccc2-c2nn[nH]n2)cc1
[O-][n+]1nn(-c2ccc(C(F)(F)F)cc2)c(NC2CCN(CCCOc3ccc4c(c3)CCC4=O)CC2)c1Oc1ccccc1
CC(=O)Nc1ccc(-c2cn(-c3ccc(N(CCBr)CCBr)cc3)nn2)cc1
CC(C)(O)C=CC(=O)C(C)(O)C1C(O)CC2(C)C3CC=C4CC(OC5OC(CO)C(O)C(O)C5OC5OC(CO)C(O)C(O)C5O)CCC4(C)C3=CCC12C
C1=Cc2ccccc2CN2CCn3cc(c4ccccc43)CN(CCN3CCN(C(Cc4ccccc4)Cn4c5ccccc5c5ccccc54)CC3)CC12
Cn1c(=O)c(-c2c(Cl)cccc2Cl)cc2nnc(NCc3ccc4ncccc4c3)nc21
COc1ccc2[nH]c(CNc3ccccc3)c(CCN)c2c1
CC(=O)NS(=O)(=O)c1ccc(NC(=S)NC(=O)c2cc(-c3ccccc3)nc3ccccc23)cc1
Oc1ccc2c(c1)OC(c1ccccc1F)(c1ccccc1F)O2
O=c1cc(N2CCOCC2)oc2c(-c3ccc(Oc4ccccc4)cc3)cccc12
CCCCCCCCCCCCCCCC(=O)NC(CCCNC(=N)N)C(=O)NC(CCCNC(=N)N)C(=O)NC(Cc1ccc(C#N)cc1)C(=O)NC(Cc1c[nH]c2ccccc12)C(=O)NC(CCCCN)C(N)=O
O=C(NC1CCS(=O)(=O)C1)c1ccc(S(=O)(=O)Cc2ccccc2)o1
Cc1nc(S(=O)(=O)Nc2cccc(C(F)(F)F)c2)c(C)n1CC(F)(F)F
Cc1cc2nc3c(c(N)n2n1)OCC(CN(C)C)O3
Cc1cccc(NC(=O)c2cccn2Cc2cccc(C#N)c2)c1C
COc1ccc(N2CCN(C(=O)C(N)Cc3cccc(Cl)c3)CC2)cc1
Cc1cccc(N=C2SCCC(=O)N2Cc2ccc(Cl)nc2)c1
COc1cccc(C2C(C(=O)c3ccco3)=C(O)C(=O)N2CCN2CCOCC2)c1
CCCN(CCC)CCc1cccc(O)c1
COc1ccc(NC(=O)C=Cc2cc(C=Cc3ccc4ccccc4c3)cc(C=Cc3cc(C=Cc4cc(OC)c(OC)c(OC)c4)nc(C=Cc4cc(OC)c(OC)c(OC)c4)n3)n2)cc1
CCOC(=O)N1CCN(S(=O)(=O)c2ccc3c(ccn3C)c2)CC1
Cc1cc(C)c(-c2nnc(-c3cccc(F)c3O)o2)c(C)c1
CN(c1ncccc1CNc1ncccn1)C1CCN(CCCCc2c[nH]c3ccc(-n4ccnc4)cc23)CC1
COc1cc(C2c3cc4c(cc3C(NC(=O)c3cnccn3)C3COC(=O)C23)OCO4)cc(OC)c1OC
Cc1cc(N2CCOCC2)ccc1-c1cccc(-c2cccc(C3CCC4CCC3N4C)c2)c1
COC(C)C(Nc1cccc(C(=O)c2ccccc2)c1)C(C)C
Cc1ccc(S(=O)(=O)Cc2nc(C3CC3)no2)cc1
C#CCn1cc(C=C2C(=O)NN=C2c2cnnn2C)c2cc(Br)ccc21
O=C(NCc1ccccc1Cl)c1cc2cc(C3CCCCC3)ccc2oc1=O
COc1cc(C(=O)NCN2CCC(O)(c3ccc(Cl)cc3)CC2)cc(OC)c1OC
NC(=O)Cn1cnc2c(nnn2-c2ccc(N3CCN(c4ccccn4)CC3)cc2)c1=O
Cc1nn(-c2cccc([N+](=O)[O-])c2)c2nc(-c3cccnc3)cc(C(=O)NN=Cc3ccco3)c12
CC1(C)CC(=O)C=C(NCCF)C1C(=O)O
COCCNC(=S)NCCOC
COc1ccc(CC(C)(C)NC(=O)NCc2nc(-c3cccc(NS(C)(=O)=O)c3C)oc2C)cc1
O=C(CCc1ccccc1)NCCNC(=O)C(NC(=O)CCc1ccccc1)C(O)c1ccccc1
COc1ccc(S(=O)(=O)N(CC(C)C)CC(O)C(Cc2ccccc2)NC(=O)OC2CCS(=O)(=O)CC2)c(F)c1
Nc1ncnc2c1nc(Sc1cc3c(cc1Br)OCO3)n2CCCc1ccccc1
COc1ccc(C(=O)NCC(=O)OC2CCCCC2)cc1
CN(C(=O)c1ccc(-c2ccc(C(=O)NCc3ccc(Cl)cc3)cc2)cc1)c1ccc(CN2CCC(N3C(=O)CCc4ccccc43)CC2)cc1
C#CCN(C)C(CC)c1ccc(C=Cc2ccccc2C)cc1
COc1ccc(N2CCN(S(=O)(=O)c3ccc(C)c(C)c3)CC2)cc1
CC(C)(C)c1nnc(NC(=O)CCC(=O)Nc2ccc(Cl)cc2)s1
COC(=O)c1cc(OCC(=O)O)c2c(c1)C(=O)c1cccc(OC)c1C2=O
CC1(C)SSCC(C(=O)NC(Cc2ccccc2)C(=O)O)NC(=O)C(Cc2c[nH]c3ccccc23)NC1=O
Cc1ccccc1N1C(=O)CC2(CC(c3cccc(O)c3)=NO2)C1=O
COc1ccc(C(=O)NC(CC(C)C)C(=O)NC(C=NNC(=O)c2ncn(C)c2C(=O)Nc2ccccc2Cl)C(C)C)c(OC)c1
COc1ccc(NN2C(=O)C=CC2=O)cc1
Nc1ccc(C(=O)N2CCCCC2c2nc(-c3ccccc3)c[nH]2)cc1
CCCCOc1c(OCCCC)ncc(C([O-])(c2cccc(C#N)c2)c2ccc(C)cc2)c1C(=O)O
CCOC(=O)C=C1NC(CC(C)C)C(=O)N1Cc1ccc(F)cc1
Cc1c(C=CCNC(=S)Nc2cccc(C(F)(F)F)c2)[nH]c(C#N)c1C
Cc1cc(C)nc(NC(=O)CN2CCCC2c2nc(-c3ccc(F)cc3)no2)c1
O=C(OCC1OC(Oc2ccc(OCc3ccccc3)cc2)C(O)C(O)C1O)c1ccc(O)cc1
O=C1c2ccccc2-c2c1c1ccc([N+](=O)[O-])cc1c(=O)n2CCCN1CCOCC1
O=C(O)CCC(=O)N1CCC(Nc2cc(-c3cccc(NCc4cccc(F)c4F)n3)c(Cl)cn2)C1
COCCN(Cc1ccc(OC)cc1)C(=O)COc1ccc(C(=O)c2ccccc2)cc1
O=C(CSc1nc2c([nH]c3ccccc32)c(=O)n1-c1ccccc1)NCCc1ccccc1
CCC(=O)c1ccc(NS(=O)(=O)c2ccc(C)cc2)cc1
Cn1cc(CN(Cc2ccc(Oc3ccc(C(F)(F)F)cc3)cc2)n2cnnn2)cn1
O=C1Cn2cc(C#Cc3cccc(OC(F)(F)F)c3)c3nccc1c32
NC(CCCC(N)(c1ccccc1)c1ccccc1)C(=O)O
O=C1C(=Cc2ccccc2)C(N2CCOCC2)=C(N2CCOCC2)C(=O)N1Cc1ccccc1
CCOC(=O)c1c(C)n(C)c2c(c1=O)C(=O)C(Br)=C(Nc1ccccc1O)C2=O
COc1cc(C(=N)N)ccc1OC=C1N=C(Nc2ncccc2C(N)=O)SC1=O
N#Cc1c(N)n2c(nc1=O)[nH]c1ccccc12
CCn1cc(C(=O)O)c(=O)c2cc(F)c(N3CCNC(C)C3)nc21
O=C1c2ccc(O)cc2C(=O)N1Cc1ccccc1
CN1C(=O)CC(c2nc3c(C(N)=O)cccc3[nH]2)C12CCC2
CCc1ncnc(N2CCc3cc(C(=O)N(C)C)ncc3C2)c1C#Cc1ccc(N)nc1
Cc1nc2ccccc2n1C1(C)CCN(CCCCNC(=O)c2ccc(N(C)C)cc2)CC1
Clc1cccc(NC2(Cc3c[nH]cn3)CCCCC2)c1
C=C(C)c1cccc(C(C)(C)NC(=O)Nc2ccc(F)cc2Cl)c1
CN1C(=[N+])NCC1C
Cc1c(SC2=C(O)OC(CCc3ccc(O)cc3)(c3ccccc3)CC2=O)sc2ccccc12
O=S(=O)(c1cccc(C(F)(F)F)c1)N1CCN(CC2CC2)c2ncccc2C1
Oc1cccc(C2OCC(CC3OC3c3ccc(OCCCOc4cccc(COc5ccccc5)c4)cc3)O2)c1
Cn1nnnc1SCC1=C(C(=O)O)N2C(=O)C(NC(=O)C(=NOC(C)(C)C(=O)O)c3nc(N)sc3Cl)C2SC1
COC(=O)c1ccc(-c2nnc(C(=O)CCCCCC(C)(C)c3ccccc3)o2)nc1
CCN(CC)c1ccc(CN(CCc2ccccc2)Cc2ccccn2)cc1
CC(=O)C1=C(O)C(=C(C)Nc2ccc([N+](=O)[O-])cc2[N+](=O)[O-])C(=O)N(C(C)C)C1=O
N=C(N)N=C(N)NCCCc1cc(O)ccc1O
CCCn1c(=O)c2[nH]c(-c3ccc(OCC(=O)Nc4ccc(OC)cc4)cc3)cc2n(CCC)c1=O
CC(C)NC(=O)c1cc(C2CCCCN2Cc2ncc[nH]2)on1
O=C(O)c1ccnc(S(=O)(=O)N(c2ccc(F)cc2)C2CCC3(CC2)OCCO3)c1
O=C(Nc1ccc(I)cc1)c1ccc(F)cc1Cl
Cc1ccc(S(=O)(=O)Nc2ccc(C#N)c(C(F)(F)F)c2)cc1C
COc1ccc(Oc2nc(C)ccc2C(=NCc2ccco2)NO)cc1
O=C(O)C1C2C=CC3C(C2)C2C=CC(=O)C13
CCCCc1nc2cc(-c3ccc4ccccc4n3)ccc2n1Cc1ccc(-c2ccccc2C(=O)O)cc1
O=c1c2c([nH]c3nc(=O)[nH]c(O)c13)NCN2
O=C(O)c1cccc(-c2cnc(-c3c[nH]c(C(=O)Nc4ccc5cc(C(=O)O)ccc5c4)c3)o2)n1
CCC(CC)(NC(=O)Nc1ccc(OC(F)(F)F)cc1)c1nc(C)c(C)s1
O=C1CC(=O)NN1c1ccc(CCc2ccc(NC(=O)C3CC3)cc2)cc1
CCOC(=O)C(Cc1ccc(OC(C)=O)cc1)NC(C)=O
Cc1cccc2c1N(Cc1ccccc1)CC(C(=O)O)NS2(=O)=O
Cc1ccc2c(c1)sc1nc(N)nc(N)c12
CN(C)c1nc(N2CCOCC2)nc2cc(-c3ccccc3F)sc12
CN(C(=O)c1ccc(Cl)cc1)c1ccccc1C(O)c1ccccc1
O=C(C(=Cc1ccc2c(c1)OCO2)Sc1ccccc1)c1ccc(Br)cc1
CCCCCc1nn(CCCCC(=O)O)c(CC)c1Oc1ccccc1
CCCCN1CC(COCC)CC2c3cccc4c3C(C[N+](C)(C)C)C(=O)C(CC)C21O4
CC(C)n1ccnc1CN1CCC2(CC1)C(=O)N(c1ccc(-c3ccccc3)cc1)c1ccccc12
CC1(C)CCN(C(=O)c2ccc(S(=O)(=O)Nc3ccccc3)cc2)CC1
CC(C)CC(CN(CCCC(=O)O)CCc1ccc1)NC(=O)CC(Cc1ccccc1)NC(=O)Cc1cc2ccc(-c3cccc(Cl)c3)cc2[nH]1
O=C(O)COCCC(c1cccc(F)c1)c1ccccn1
N=C(N)c1ccc2[nH]cc(Cc3c[nH]cn3)c2c1
C=CCN1CC2C(C1)C2(CC)c1ccc(C)cc1
CC(=O)NCCCc1c(C)[nH]c(=O)c(C)c1O
Cc1ccc(C)c(NC(=S)Nc2cccc(C)c2)c1
COc1ccc(Cl)c(OC2(C)CCN(Cc3ncc[nH]3)CC2)c1
Cc1cc(C)n2nc(SCC(=O)Nc3cccc(C)n3)nc2n1
CC(C)CCCC(C)C1CCC2C3CC=C4CC(OS(=O)(=O)O)CCC4(C)C3CCC12C
NC1CC(CO)CC(C(=O)NCCc2c[nH]c3ccccc23)N(Cc2ccc(-c3ccccc3)cc2)C1
O=C(c1cccs1)N1CCN(S(=O)(=O)c2c[nH]cn2)CC1
CCCCOC(=O)C1Cc2c([nH]c3ccccc23)C(C=CCc2ccccc2)N1
Cc1[nH]c2ccccc2c1C(c1ccc(OCCN2CCCC2)cc1)c1c(C)[nH]c2ccccc12
CCCCCCCCCCCCCCCC(=O)NCC(CCCCCCCCCCCC)OC
O=C1Nc2c(Br)cccc2C1=O
CCCCCCCCCS(=O)(=O)Nc1cc(O)cc(O)c1
CC(OCc1cccc(-c2cc(NC(=O)C3CNC(=O)N3)nn2-c2ccccc2)c1)C(F)(F)F
Cn1cnnc1SC(C(=O)Nc1ccc(Cl)cc1Cl)c1ccccc1
COC(=O)CSc1nccc(-c2ccccc2)n1
O=C(c1ccc(Nc2ccccc2)c([N+](=O)[O-])c1)N1CCOCC1
COc1ccc(OCc2nn3c(-c4ccc([N+](=O)[O-])o4)nnc3s2)cc1
O=C1NC(=O)C(N2CCN(C(c3ccccc3)c3ccccc3)CC2)S1
COc1cc(OC)cc(C(=O)Nc2ccc(N3CCN(C)CC3)cc2)c1
Cc1cccc(CCNCC(O)C2Cc3ccc(cc3)OCCCCC(=O)NCc3cccc(c3)CNS(=O)(=O)Cc3ccccc3)COc3ccc2cc3C(=O)Nc2ccccc2C(=O)Nc2ccccc2N
C=CCNC(=S)NNC1C2CC3CC(C2)CC1C3
Cc1ccc(Nc2nc(N)nc(COC(=O)c3cc(N)ccn3)n2)cc1F
O=Cc1cccc(Oc2ccc(C(=O)NCCc3cccc(OC4CCCC4)c3)cc2[N+](=O)[O-])c1
CCc1ccc(CNC(=O)c2cc3c(CO)cnc(C)c3oc2=Nc2ccc(C(=N)N)cc2)o1
CCCCCCCC(C(=O)NC(C(=O)NC(Cc1c[nH]cn1)C(=O)NC(Cc1ccccc1)C(=O)NC)C(C)C)N(C)C(=O)OCc1ccccc1
Cc1cccc(NC(=O)N2CCCCC2)c1Nc1ncnc2cnc(N3CCN(C(=O)OC(C)(C)C)CC3)nc12
Cc1ccc(N2CCN(C(=O)COc3ccc(-c4ccnc(C)c4)cc3)CC2)cc1C
CSc1ccc(C=CC(=O)Nc2ccc(C)cc2N2CCNCC2)cc1
CCCOc1ccc(C=c2sc3nc4ccccc4n3c2=O)cc1OCC
CSCCC(NC(=O)C(N)Cc1ccccc1)C(=O)NC(Cc1ccccc1)C(=O)NC(CCCN=C(N)N)C(=O)NC(Cc1c[nH]c2ccccc12)C(N)=O
N=C(c1ccc(C(=O)Nc2ccc(Cl)c(Cl)c2)cc1)N1CCN(C(=O)CCNC(=O)c2cc(Cl)cc(Cl)c2)CC1
CNC(=O)c1cc(-c2ccc(N3CCCNCC3)cc2)nnc1-c1ccccc1
Cn1ccc2c(-c3ccc(NC(=O)c4ccc(N5CCOCC5)cc4)cc3)ccnc21
COc1ccc(C=NNC(=O)c2ccncc2)c(OC)c1OC
CCOc1ccc(Nc2nc(SC(C)C(=O)Nc3ccc(OCC)cc3)nc(NS(=O)(=O)c3ccc(C(C)(C)C)cc3)n2)cc1
Cc1nc2c(-c3c(F)cc(N4CCNCC4)cc3F)cccn2c1-c1c(F)cc(N2CC(C)NC(C)C2)cc1F
COc1cc2c(cc1C=C1NC(=O)NC1=O)OCO2
CCc1ccc(CNc2ccc3c(c2)CCN(C)CC3)s1
CC(CCCOC(c1ccccc1)(c1ccccc1)c1ccc(OCCOC(=O)c2ccccc2)cc1)C(=O)O
Cc1ccc(CN(C)CC(=O)NC(=O)Nc2ccccc2C(=O)NC2CC2)cc1
Cc1ccccc1C(=O)Nc1ccc2nc(Nc3ccccc3S(=O)(=O)C(C)C)cc(C)c2c1
Cc1cc(C)c(C#N)c(SCC(=O)Nc2cccc(S(=O)(=O)N3CCOCC3)c2)n1
OCCCCCCCCCOCC(F)(F)F
CCn1c(COc2cccc(OC)c2)nnc1SCC(=O)NC(C)c1ccccc1
COc1ccc(NC(=O)C(=O)NN=Cc2ccc([N+](=O)[O-])o2)cc1S(=O)(=O)N1CCOCC1
O=C1c2ccccc2C(=O)N1CCCCP(=O)(O)O
CCCCCCC1OC(=O)CCC(=O)C(C)(C)C(O)C(CC=C(C)C)OC(=O)C(C)C(O)C1C
CCCCCCC(C)(C)c1cc(OCCCCCCCCCCC(C)=NNC(N)=S)c2c(c1)OC(C)(C)C1CC=C(C)CC21
CCCN(CC(=O)Nc1ccccc1OC)C(=O)c1ccc(S(=O)(=O)Nc2ccccc2OC)cc1
O=C(C1CC1)N1CC2COCC2(COc2cccnc2)C1
CCOc1ccccc1NC(=O)N1CC(=O)N(CCN2CCCC2=O)CC1C
COc1cc(CNC(=O)C2CCN(c3ncnc4onc(N)c34)CC2)cc(OC)c1
CCNCC(=O)Nc1ccc2c(c1)[nH]c(=O)c1ccncc12
CC(C)(C)c1nc2c(=O)n(Cc3ccccc3)nc(C3CC(F)(F)CC3C(=O)NC3(C#N)CC3)c2[nH]1
COCCN(C)c1nc(C)c2cc(C(=O)Nc3ccc(OC)cc3)c(=O)n(CCCN3CCOCC3)c2n1
COc1ccc(OC)c(CNC(=O)CCC2CCN(C(C)=O)CC2)c1
CC(C)CSCCCNC(=O)c1ccc(F)cc1
Cn1cc(-c2nc(-c3cccc4[nH]ccc34)no2)c2ccccc21
CCOc1ccc(NC(=O)Nc2ccc(NC(=O)c3ccco3)cn2)cc1
CCOP(=O)(Cc1ccc(-c2nc(N)ncc2N
CCCCc1nn2c(=O)cc(COC(=O)c3ccccc3N3C(=O)c4ccccc4C3=O)nc2s1
O=C(Nc1ccc(Cl)c(Cl)c1)N1CCCCN2C(CO)C(c3ccc(C#Cc4ccccc4)cc3)C2C1
Cc1nnsc1NC(=O)CSc1nc2c(oc3ccccc32)c(=O)n1Cc1ccco1
Cc1cc(C)c2c(n1)c(NC(=O)NC(C)(C)C)nn2C
O=C(CCc1ccco1)Nc1ccccc1C(=O)O
Cc1cccc(NC(=O)Cn2nc(C(F)(F)F)c3c2CCCC3)c1
CS(=O)(=O)CCN(C(=O)Cc1ccc(F)c(C(F)(F)F)c1)C(Cc1ccc(F)cc1)c1cncc(C#N)c1
CC(C)c1ccc(C=CCN2CCN(c3ccccn3)CC2)cc1
CCOC(=O)CSc1nnc(N)s1
CC(O)(c1ccc(C(=O)N(C2CCC(CCC(F)(F)F)CC2)C2CC2)cc1)C(F)(F)F
NCCCP(=O)(O)C1NC(C(=O)O)(C(=O)O)CS1
c1ccc2c(N3CCNCC3)cccc2c1
CN1CCc2c3c(n(C)c2C1c1ccccc1)C(=O)c1ccccc1C3=O
O=C(NCCCO)C1CCCCN1C(=O)CCC1CCCCC1
COc1c(N2CCN(C(=O)N3CCCC(n4cc(C)c(=O)[nH]c4=O)C3)C(C)C2)cc(C#N)c2ccccc12
COC(=O)c1cc(-c2cc(C=CC(=O)c3ccccc3)ccc2O)cc([N+](=O)[O-])c1
COc1ccc(OC)c(NC(=O)CN(C)C(=O)c2cccc(-n3cnnn3)c2)c1
Cc1c(CCNC(=O)c2cc(-c3ccccc3)on2)sc2ccccc12
COc1ccc(NC(=O)C2CCCN(c3cnccn3)C2)cc1
CC(=CC(=O)O)c1ccc(-c2cccc(Cl)c2)c(F)c1
COc1ccc(N)c(N)c1CSCC1CCN(Cc2cccc(-c3ccc(NC(=O)Cc4ccccc4)cc3)c2)C1
CCc1noc(C)c1C(=O)NC1(c2nc(C(F)(F)F)cs2)CCCC1
O=c1c(O)c(-c2ccc3ccccc3c2)oc2ccccc12
O=C(c1ccc(Cl)cc1NS(=O)(=O)c1cccc2nsnc12)N1CCCC1
N=C(N)SCc1cc(=O)n2nnnc2[nH]1
CCCC(C)NC1CCN(C(=O)c2ccc(C(F)(F)F)nc2C)CC1C
Cc1ccc(NS(=O)(=O)c2ccc(C(=O)OCC(=O)OCC(=O)Nc3ccccc3)cc2)cc1C
Cc1ccc(-c2noc(C3CCN(C(=O)Nc4cccnc4)CC3)n2)cc1
Cc1cc(C)c(C(=O)OC2C(=O)OC(CO)C2Cc2ccccc2)c(-c2ccccc2)c1
N#Cc1ccc(Cn2cncc2CNC2CCN(C(=O)c3cccc(C(F)(F)F)c3)C2=O)cc1
Cn1cc(C=C2C(=O)NC(=O)N(c3ccccc3)C2=O)c2ccccc21
Oc1cc2c(cc1CN1CCN(c3cccc(OCCCN4CCCCC4)c3)CC1)CCCC2
CON(C)C1CCC(Nc2nc(NC3CCCC3)nc3ccccc23)CC1
COCCC(=O)N1CCC(c2cc(C(=O)Nc3ccccc3N3CCCCC3)no2)CC1
COc1cccc(C(=O)c2cn(-c3c(Cl)cccc3Cl)nn2)c1
CCOC(=O)C1C(=COCCN)NC(C)=C(C(=O)OCc2ccccc2)C1c1ccccc1C(F)(F)F
O=C(O)C=CCOc1ccc(C2Oc3cc(O)cc(O)c3C(=O)C2O)cc1O
CCc1cc(C)c2c(c1C(C)C)CCC(C)(COc1noc(-c3ccncc3)n1)O2
Oc1ccccc1NC1=NCCN1
NC(CC(=O)N1CCNCC1C(=O)NCc1ccc(F)cc1F)Cc1cc(F)c(F)cc1F
O=C(COCc1ccccc1)NC1C(=O)N2C(C(=O)[O-])=C(Sc3nnnn3Cc3ccccc3)CSC12
Cc1ccc(NC(=O)CCn2ccc(=O)[nH]c2=O)cc1[N+](=O)[O-]
CC(=O)NC1CCN(S(=O)(=O)c2ccc(C(=O)O)cc2)CC1
COc1cc(C=C2CC3C4CCC6CC(O)CCC6(C)C4CC(O)C23C)cc(OC)c1OC
CNC(C)C(=O)NC(C(=O)NC1CCc2ccccc2N(Cc2cccc(-c3cccc(Cl)c3)c2)C1=O)C(C)C
CC(C)c1cccc(C(C)C)c1N(CO)C(=O)c1cc(C(F)(F)F)cc(C(F)(F)F)c1
CC1(C)CCC2(C(=O)O)CCC3(C)C(=CC(=O)C4C5(C)CCC(O)C(C)(C)C5CCC43C)C2C1
Fc1ccccc1C(Cc1ccncc1)c1nccs1
Cc1ccc(C(C)C)c(OCC(O)CN2CCC(C(N)=O)(c3ccccc3)CC2)c1
CCC=CCn1c(=O)c2ncn(Cc3ccc(Cl)cc3)c2n(CCC)c1=O
COc1ccc(CCNC(=S)Nc2ccccc2)cc1
COc1ccccc1-n1nnnc1SCC(=O)c1cc(OC)ccc1OC
COCCNC(=O)c1ccc2c(c1)N=C(NC(=O)Nc1ccc(F)cc1F)c1ccccc1S2
COc1cc(C=NNC(=O)c2cc3ccccc3cc2O)ccc1O
O=C(CN1CCN(c2ncccn2)CC1)Nc1ccc2c(c1)C(=O)c1ccccc1C2=O
CC1(C(=O)O)CCc2cccc(OCCCOc3ccc(-c4ccccc4)cc3)c2O1
CC(C)NC(=O)Cn1c(-c2ccccc2)ccc1-c1ccccc1
CCC(Nc1c(Nc2cccc(C(=O)N(C)C)c2O)c(=O)c1=O)c1ccccc1
O=C(NCc1ccsc1)c1ccc(Br)o1
COc1ccc(C2CCN(CCN3C(=O)COc4ccccc43)CC2)cc1
CC(C)CCCN=C=S
FC(F)(F)c1cccc(SC(c2ccccc2)c2ccccc2)c1
c1ccc(-c2noc(CN3CCN(C4CCCC4)C3)n2)nc1
O=C(Nc1ccc(N2CCN(C(=O)c3ccco3)CC2)c(Cl)c1)c1ccccc1
O=C(O)c1ccc(Nc2n[nH]c(Nc3ccc(C(F)(F)F)cc3)n2)cc1
CCOC(=O)CSc1nc(=O)c2c([nH]1)-c1ccccc1CC2(C)C
CC(C)=CCCC(C)=CCc1c(O)cc2oc(-c3ccccc3F)cc(=O)c2c1O
O=C(NCCNc1ccccc1)c1cc(-n2cncn2)cc([N+](=O)[O-])c1
CC(C)(C)NC(=O)c1cc(C(F)(F)F)nn1-c1ccc(S(C)(=O)=O)cn1
N#Cc1ccc(-c2cc(-c3nn4c(=O)cc(CN5CCN(c6ccccc6)CC5)nc4s3)ccc2F)cc1
O=C1CN(C2CCCC2)C(=O)C2(CS(=O)(=O)N3CCCc4ccccc43)NCCCN12
CC(Cl)C(c1ccccc1)n1ccnc1
COc1ccc(-c2cn(CC=CCN3C(=O)CSC3=O)nn2)cc1
Cc1cc(C)n(CC2CCCN2C(=O)Cn2nc(C)c(Cl)c2C)n1
COc1cccc(C(C)NC(=O)c2ccc(Cl)cc2)c1
COc1ccc(C(Cc2ccncc2)NCC(O)c2ccc(O)c(NS(C)(=O)=O)c2)cc1
Nc1cccc(-c2nc(=O)c3cnn(C4CCNCC4)c3[nH]2)c1
CC(=O)SCC(=O)c1ccc(NS(=O)(=O)c2ccc(Br)cc2)cn1
C=CCN1C(=O)C(=O)c2cc(S(=O)(=O)N3CCN(c4ccccc4)CC3)ccc21
CC(C)(C)NC(c1nc(-c2ccco2)cs1)c1c(O)ccc2ccccc12
CC(C)CCCC(C)C1CCC2C(OC(=O)C=Cc3ccc(O)cc3)CCCC12C
CCOc1ccc(CN(CCN(C)C)C(=O)Nc2ccc(N(C)C)cc2)cc1
CC1(C)CCc2c(c3ccccc3[nH]c2=O)O1
CCOC(=O)C1C(c2ccccc2F)NC(=S)NC1(O)C(F)(F)F
COCCn1c(-c2ccc(OC)cc2)nc2cc(C(F)(F)F)ccc21
O=C(c1ccc(C(Nc2ccc(F)c(Cl)c2)C(=O)N2CCCC2)cc1)N1CCN(c2ccccc2)CC1
N#Cc1sc(-c2ccc(Br)cc2)cc1OCc1ccc(Cl)cc1
CCCC=CCC(O)(C(N)=O)c1ccccc1
O=C(NN=Cc1ccc2c(c1)OCO2)c1ccc2ncsc2c1
CC(C)(C)OC(=O)N(c1ccc(C(=O)Nc2cccc(C(=O)O)c2)cc1)c1ccccc1
N=C(N)NCCCC(NC(=O)C(CC1CCCCC1)NC(=O)c1ccccc1)C(=O)NC(CCCCN)C(=O)NC(Cc1c[nH]c2ccccc12)C(N)=O
CC(C)CNC(=O)CN(c1ccc(Cc2ccccc2)cc1)S(=O)(=O)c1ccccc1
O=C(Nc1cc(Cl)c[nH]c1=O)NC1CCCC1
CC(C)n1cnc2c(NCCc3ccccc3)nc(C(=O)NC(CCCNC(=N)N)C(=O)COc3ccccc3)nc21
CN(C)c1ccc(C#Cc2ccc3c(c2)C2=C(OCCO3)C(=O)N(Cc3cccnc3)C2)cc1
CC(=O)OC1CCC2(C)C(CCC3C2CCC2(C)C(c4ccc(=O)oc4)CCC32O)C1
CS(=O)(=O)c1ccc(C(CC2CCCC2)C(=O)Nc2nccs2)cc1
NC(CCNC(=O)c1ccc(-c2ccccc2S(N)(=O)=O)cc1)C(=O)O
CN(C)c1ccc(N=Nc2ccc3ccccc3c2)cc1
CC(CN(C)C)CN1C(=O)CC2(CCCc3ccccc32)C1=O
CCCCCCCCCCCCCCCNC(=O)C(CF)NC(=O)C(C)(C)C
O=C(c1cc2cc(Nc3nccc(-c4ccccn4)n3)ccc2[nH]1)N1CCN(C(=O)c2ccccc2)CC1
CC1=C(C(=O)Nc2ccccc2C)C(c2ccccc2O)NC(=S)N1
S=c1[nH]nc(-c2cccs2)o1
Cc1ccccc1Nc1nsc2ccccc12
CCCCc1ccc(C(=O)c2cc(Cl)cc(NC(=O)C(O)=CC(=O)c3ccc(C#N)cc3)c2)c(Cl)c1
CCC(=O)Nc1cc(-c2cccnc2)nc(-n2nc(C)cc2C)n1
CCCCCCCCCCCCC=CC1=C(c2cc(OC)c(OC)c(OC)c2)C(=O)CC(C)(C)C1
Cc1ccc2c(c1)nc(N)n2C1CCCC1
CCC1OC(=O)C(C)C(=O)C(C)C(OC2OC(C)CC(N(C)C)C2O)C(C)(OC(=O)NN2CCN(c3ccccc3F)CC2)CC(C)C(=O)C(C)C2NC(=O)OC12C
CCOC(=O)C1(c2ccccc2)CCN(CC2CCC3CCC2C3)CC1
NNC(=O)COc1ccc(-c2nc(-c3ccccc3)no2)c(Br)c1
C=CCOc1ccc(CC(NC(C)=O)C(O)C(=O)N2CSC(C)(C)C2C(=O)NC(C)(C)c2ccccn2)cc1
COc1ccccc1N1CCN(CCN(C(=O)C2CCN(C(C)=O)CC2)c2ccccn2)CC1
COCCN(C(=O)COc1ccc(S(=O)(=O)N(C)c2ccc(C)cc2)cc1)C1CCS(=O)(=O)C1
O=S(=O)(Nc1ncns1)c1ccc(Oc2ccc(F)cc2-c2ccnnc2)c(F)c1
Cc1ccc(-c2ccc(C(F)(F)F)cc2C2CCC2)n1CCC1CC(=O)OC1O
CN(c1ccccc1C=Cc1ccccc1)S(=O)(=O)c1ccccc1
COc1ccc(S(=O)(=O)N(CCN(Cc2cncn2C)Cc2ccc(-c3ccccc3)cc2)N=Cc2ccc(Cl)cc2Cl)cc1
COc1ccc(Cn2cnnc2SCc2nc(N)nc(Nc3ccc(S(=O)(=O)NCCN4CCOCC4)cc3)n2)cc1
COCCN1CCc2ccc(Nc3ncc(C(F)(F)F)c(NCC4CCCO4)n3)cc2CC1
CC(=NNC(=O)c1nnn(-c2nonc2N)c1CSc1ccccc1)c1ccncc1
Nc1cccc2c1nc(CSCCS(=O)(=O)CC(N)=O)n2Cc1ccccc1
CCCCCCCN(CCCCCCC)C(=O)Oc1ccc(C(=O)OC)cc1
Cc1cc(C(C)N2CCCC2)c2ncccc2c1
O=C(NCc1ccc(OC(F)(F)F)cc1)NCc1cc(F)ccc1OCC(O)CN1CCCCC(N2CCCC2)C1
CCOC(COC)OC
COc1ccc(N=C2C(OC(=O)c3ccco3)C(=O)c3ccccc3C2=O)cc1
CCOc1ccc(Nc2nc3c(s2)C(=O)CCC3)cc1
Cc1cn[nH]c1-c1ccnc(N2CCNCC2)n1
COc1ccc(NC2CCN(c3nc(C)ccc3C#N)CC2)nc1
N#Cc1cccc(-c2ccc(CN3C(CNC(=O)c4cccc(F)c4)C(=O)N(Cc4cn(Cc5ccccc5)c5ccccc45)CCS3(=O)=O)cc2)c1
NC1CC(CO)=NC2C(O)C3OC(C(=O)O)CC3N12
O=C1CC(O)CC(CCn2c(=O)cnc3c(OCc4ncccc4Br)cccc32)O1
NC(=O)c1cccc2[nH]c(-c3ccc(O)cc3)nc12
Cc1cc(NC(=O)c2ccco2)c2ccccc2n1
CCC(=O)Nc1ccc(NC(=O)Cn2nc(C)cc2C)cc1
Cc1ccc(S(=O)(=O)N2CC(NC(=O)C(O)(Cc3ccccc3)NC(=O)C(O)C(Cc3ccccc3)NC(=O)OCc3ccccc3)C(=O)C2)cc1
Cc1ccc(S(=O)(=O)N=C2N(Cc3ccc(F)c(F)c3F)CCN2Cc2ccc(Cl)nc2)cc1
O=C(O)CCCCCCCCCC(=O)Nc1cccc(OCc2ccccc2)c1
Cc1ccc(C(=O)NC2CCC(CNC(=O)c3cc(-c4cccc(Cl)c4)cs3)CC2)c(=O)[nH]1
Cc1cc(C)n(CC2CN(CCc3nc(-c4ccccc4)no3)CCO2)n1
O=C(COc1ccccc1F)NN1C(=O)C2C3C=CC(C3)C2C1=O
C#CCNC(=O)C(=O)CNC(=O)C(CSc1ccc(F)cc1)NC(=O)C(CC(=O)NCC)CC(C)C
CCCCCCn1c(COc2ccc(Cl)cc2)nnc1SCC(C)C
N#Cc1cnn(CC(=O)c2ccc(Cl)cc2)c1N
O=C(Nc1ccnc2cc(Cl)ccc12)NC1C2CC3CC1CC(O)(C3)C2
CCOc1ccc(-n2c(C(C)N(Cc3cccnc3)C(=O)Cc3ccc(OC(F)(F)F)cc3)nc3cccnc3c2=O)cc1
CCN(CC)CCCC(C)Nc1ccnc2cc(Cl)ccc12
S=C(NCCc1ccccc1)Nc1ccnn1-c1ccccc1
O=C(OC1CC(O)(C(=O)O)CC(OC(=O)c2cc(O)c(O)c(O)c2)C1OC(=O)c1cc(O)c(O)c(OCc2ccc(Cl)c(O)c2)c1)c1cc(O)c(O)c(O)c1
COc1cc(NC(=O)C(OCCN2CCCCC2)c2ccc(Cl)cc2)cc(OCCN2CCC(O)CC2)c1OCCN1C(=O)CC(SC2CCCCC2)C1=O
Cc1ccc(NC(=O)CCNS(=O)(=O)c2ccc(Br)s2)c(C)c1
CC1C(=O)N2CCCC2C1C(=O)NCc1ccc(F)cc1Cl
CC1=NNC(=O)C1=C(O)c1cccc([N+](=O)[O-])c1
O=C(O)CN1CCCC2(CCN(c3ncnc(Nc4ccccc4)c3F)C2)C1
Cc1cccc(NC(c2nnc(C)o2)c2cc(Cl)c3cccnc3c2O)c1
COc1ccc(C2CC3CCC(C2C(=O)OC2CCC2)N3C)cc1NS(=O)(=O)c1ccc(Cl)cc1
CNCCCN(C1Cc2cc(C#Cc3ccccc3)ccc2N(Cc2cncn2C)C1)S(=O)(=O)c1ccccc1
COc1cccc(N2C(=O)C(=CNc3ccccc3OC)C(=O)NC2=S)c1
CC(=O)NCC1=NNC(=O)CC1
CCCCCCCCCCCCCC=C1CNC(C)(CNC(=O)OCOC)C1
CNc1nc2ccc(C=CC(=O)NO)cc2cc1C(=O)NC1CC1
CC(=O)CCC(NC(=O)C(CC1CCCCC1)NC(=O)C(N)Cc1ccc2c(c1)OCO2)C(=O)NC(Cc1ccccc1)C(O)CC(=O)NC(CCC(=O)O)C(N)=O
Cc1c(CNc2nccc(Nc3ccc(OC(C)C)cc3)n2)cnn1C
CCCCn1c2ccccc2c2cc(C(=O)N(Cc3ccccc3)c3ccccc3)ncc21
COc1ccc2c(c1)C(=O)N(CC1(C#Cc3ccc(OC)c(C)c3)NC(=O)NC1=O)C2
CCC(C)C(NC(=O)C(CC(=O)O)NCC(=O)NC(Cc1ccccc1)C(=O)NC(CCSC)C(=O)NC(Cc1ccc(O)cc1)C(=O)O)C(=O)NC(C)C(=O)O
ON=Cc1ccc2cccnc2c1O
CN(C)c1ccc(C=C2COCC(=Cc3ccc(Cl)cc3)C2=O)cc1
O=C(Nc1ccccc1)Nc1ccc(Cl)c(-c2nc3ccc(F)cc3s2)c1
Cc1nc([N+](=O)[O-])cn1CCOC(=O)C(O)(c1ccccc1)c1ccccc1
CCN(CC)CCCNc1nc(C=Cc2ccc([N+](=O)[O-])s2)nc2ccccc12
O=C(NCCNc1ccnc2cc(Cl)ccc12)NCC1OC(n2cnc(C3CC3)n2)C(O)C1O
O=C(NCC(O)c1ccccc1)C1SCCc2sccc21
Cc1ccc(N2CC(=O)N(CC(=O)NC3CCCC3)C(=O)C2)cc1Cl
O=S(=O)(c1ccc(F)cc1)N1CCN(C(c2ccc(Cl)cc2)c2cncnc2)CC1
O=C(NNC(=O)c1ccc(F)cc1)c1ccccc1O
O=C(NC1CC(=O)N(c2ccc(Cl)c(Cl)c2)C1)c1cc(F)cc(F)c1F
N#CC1CC(NC2CC2)CCC1n1cc(C(N)=O)c(Nc2ccc(Cl)cc2)n1
CN(C)c1ccc(NC(=O)CN(C)C(=O)c2ccc3c(c2)C(=O)N(c2cccc(Cl)c2)C3=O)cc1
CCCCc1nc2ccccc2c(=O)n1Cc1ccc(-c2ccccc2-c2nn[nH]n2)cc1
COCC#Cc1ccc2c(=O)c(C(=O)NCc3ccc(Cl)cc3)cn(CC3CC3)c2c1
COC(=O)c1cccc2c1nc(-c1cccnc1)n2CCN1CCCCC1
COc1cc(C=C2OC(c3ccccc3)N=C2c2ccccc2)ccc1O
O=C(O)CSC(=S)c1ccccn1
COc1ccc(-c2nc(CN3CCC(NS(=O)(=O)c4cc(Cl)cc(Cl)c4)C3)c(C)s2)cc1
O=c1cc(CCC(O)CC(O)Cc2ccccc2)[nH]c2ccccc12
Cc12c3[nH]c4cccnc4c3CC1C1CCCN1CC2COC(=O)CCC(=O)NO
CCCc1nc2c(OCc3ccccc3C)cccn2c1N
CCCCCC(O)C(O)CCC
COCCOCCCOc1ccc(N2C(=O)c3cccc(NC(=O)Nc4c5ccccc5nc5ccccc45)c3C2=O)cc1
CC(C)CN1C(=O)C(NC=O)C(=O)N(Cc2ccccc2)c2cc(Br)ccc21
COc1ccc2nccc(C(O)CN3CCC(NCc4cc5nsnc5cn4)CC3)c2n1
O=Cc1c2ccccc2nc2c1[nH]c1ccc(Cl)cc12
O=C(CCCCCNC(=O)c1ccc(-c2ccccc2)cc1)NO
N#Cc1ccc(NC(=O)c2cncc(N3CCC4CNCC43)c2)c(C(F)(F)F)c1
CCCS(=O)(=O)c1nc(S(=O)(=O)c2ccc(C)cc2)c(N2CCOCC2)s1
O=C(Nc1nccs1)c1cccc([N+](=O)[O-])c1
CC1CCC2(CC1)NC(=O)N(CC(=O)Nc1ccc(SC(F)F)cc1)C2=O
NC1CCC(C(NC(=O)C2CCC(=O)N2)C(=O)c2nc3ccc(C(F)(F)F)cc3[nH]2)CC1
Cc1cccc(-c2nnc(-c3ccccc3)o2)c1
COC(=O)C(Cc1ccccc1)Nc1nc(N(C)CCCNS(=O)(=O)c2ccc(F)cc2)nc(N(C)C)n1
COCCn1cc(-c2ccc(C3CCOCC3)cc2)c2ccnc(NCC(NS(=O)(=O)c3ccc(Cl)c(Cl)c3)c3ccccc3)c21
CCOC(=O)c1sc(NC(=O)CSc2nc(C)cn2C)c(C(=O)OCC)c1C
O=C1C(=O)N(CC[n+]2ccccn2)c2ccc(OCc3ccccn3)cc21
Cc1c(C)n(Cc2ccc(Br)cc2)c2ccc(C(=O)NC(C)C3CCN(CCc4ccncc4)C3)cc12
CN(CC(=O)Nc1nc2ccc(F)cc2s1)c1ccccc1
CC1CCN(C(=O)c2cc3ccccc3oc2=O)CC1
Cc1ccc(C(=O)NCCCNC(=O)c2cccc(Cl)c2)cc1
CC(=CC(=O)NCCOCCOCCNC(=O)C1(O)C(C)CC2C3CCC4=CC(=O)C=CC4(C)C3(F)C(O)CC21C)C(=O)O
CCN(CC(=O)Nc1c(F)cccc1F)C(=O)C=Cc1ccc([N+](=O)[O-])cc1
O=C(C=Cc1ccc(OCCCF)cc1Cl)NN=Cc1cccc2c1OCCO2
CCN(CC)CCCn1nccc1-c1cccc(O)c1
C=C(CCC(C)C1CCC2C3CCC4=CC(=O)CCC4(C)C3CCC12C)C(C)C
CC1(c2nc3c(F)cc(CN4CCCC4)cc3[nH]2)CNCCO1
O=S(=O)(O)c1ccc(N=Nc2ccc(O)cc2O)cc1
OC1CCCN(Cc2ccoc2)C1Cc1ccccc1
C=C1NO[N+]([O-])=C1COc1ccc(C(=O)OCC)cc1OC
CC1(C)C2CCC1(CS(=O)(=O)N1CCC3(C=Cc4ccccc43)CC1)C(O)(CCO)C2
NC(=S)NN=C1CCc2ccc(Cl)cc21
CCOC(=O)N1CCc2cc(OC)c(OC)cc2C1COc1ccc(CC2SC(=O)NC2=O)cc1
Cc1ccccc1NC(=O)c1scnc1-c1ccccc1
CC(C)NCC(O)c1c(Br)cccc1Br
CN(C)Cc1ccc(CCN=C(C[N+]#N)Nc2ccccn2)o1
CCCC1(CCC)CC(COC(CCNC(CC)=N)Cc2ccccc2)OC1=O
CC(C)C12OC1C1OC13C1(C)CCC4=C(COC4=O)C1CC1OC13C2(O)CNc1ccc2c(C#N)cc(=O)oc2c1
CCCCCCCOC(=O)C1=C(C)NC2=C(C(=O)CC(C)(C)C2)C1c1ccc(-c2ccccc2OC(F)(F)F)o1
Clc1nc2cc3c(cc2s1)CCN(Cc1cccs1)CC3
O=C1c2[nH]ncc2N=C(c2ccc(Br)cc2)c2cc3c(cc21)CCO3
Cc1c(Cc2cccc(NS(C)(=O)=O)c2)c(=O)oc2cc(OCc3ccccc3)ccc12
CN(CCOC(=O)CN1C(=O)C(C)(C)c2ccc(C(=O)NC(c3ccccc3)c3ccccc3)cc21)Cc1ccccc1
CC1(CC(=O)Nc2ccc(Cl)c(C(=O)NCc3cccnc3)c2)CC1
CN1C2CCC1C(C(=O)O)C(OC(c1ccccc1)c1ccccc1)C2
O=C(O)CCCN1C(=O)C(=Cc2ccc(-c3ccc(Cl)cc3Cl)o2)SC1=S
CCN(CC)S(=O)(=O)c1ccc(N2CCCC2)c(NC(=O)Nc2ccccc2F)c1
NC(=O)C1=CC(N2CCOCC2)C(N2CCOCC2)C(NC(=O)CC#N)C1
CC(C)(NC(=O)N1CCC(F)CC1c1nc(-c2ccc(C#N)cc2)c[nH]1)C(N)=O
CC1(C)C(C(=O)c2cnc3ccccc3c2)C1(C)C
CCC1OC(OC2CC3C4CCC5=CC(=O)C=CC5(C)C4C(O)CC3(C)C2)C(C)CC1C
CC(=O)OC1CC(C)(O)C=CC2C3C(C)(O)CCCC3(C)CCC2(C)C12CO2
Cc1ccc(Cc2c(P(=O)(O)O)c(C(=O)O)nn2C2CC2)cc1
COc1cccc(N)c1CNC(=O)N1CCN(S(=O)(=O)c2ccccc2F)CC1
COc1cccc(Nc2ncc3cc(-c4c(Cl)cccc4Cl)c(=O)n(C)c3n2)c1
Nc1nc(=O)c2ncn(Cc3ccc4occ(CN5CCCC5)c4c3)c2[nH]1
Cc1ccc(C(=O)NCC(c2ccc(C(F)(F)F)cc2)N2CCOCC2)cc1C#Cc1cnc2ccnn2c1
CCC1C(=O)N(C)c2cnc(-n3CC[nH]c3=O)nc2N1CC
CCNC(=O)c1noc(-c2cc(C(C)C)c(O)cc2O)c1NC(=O)C1CCCN(CC2CCCCC2)C1
O=C(O)C=Cc1ccc(-c2ccccc2)cc1
COc1ccc(CCNC(=O)c2ccc(CNS(=O)(=O)c3c(C)nn(C)c3C)cc2)cc1
CCC(c1n[nH]c(=S)n1N)N1CCOCC1
Cc1cc(C)n(-c2nnnn2-c2ccc3c(c2)OCCO3)n1
CCc1ccc(CNC(=O)c2ccc3c(NC(C)CCN(C)C)c4ccccc4nc23)cc1
CCCC#CC=CC=CC#CCC=CCCCCCCCCCC(O)C#CCCCC=O
CC(=O)N1CCN(C(=O)Cn2cc(C(=O)c3ccccc3)c(=O)c3cc4c(cc32)OCO4)CC1
CCOC(=O)C=C(O)CSc1nnc(-c2ccncc2)n1C
CCC(=O)N1CCC12CCCN(C(=O)C(=O)c1c[nH]c3ccccc13)C2
CC1=NN(C(=O)c2snnc2C)C(C)(C)N1
NC1c2ccccc2SC1C1OC(CO)C(O)C1O
COc1cc(C=O)cc2c1OC(C)(C)CC2
Cc1cc(SCC(C)CC(=O)O)nnc1-c1ccc(C(F)(F)F)cn1
CC(N)=C(C#N)C(=O)COC(=O)CNC(=O)c1ccc(Cl)cc1
O=C1Nc2ccccc2C1=NNC(=S)Nc1ccccc1F
CN(C)C(=O)Cn1c(-c2ccnc(N)n2)c(C2CCCC2)c2ccc(C(=O)NC(C)(C)C)cc21
COc1cccc(-c2cc(C(=O)Nc3ccc(S(=O)(=O)NCC(C)C)cc3)c3ccccc3n2)c1
O=C(CCn1ccc(=O)[nH]c1=O)NCC(O)c1ccc(OCC(F)(F)F)cc1
CCCn1c(N2CCC(CC)CC2)nc2ccccc21
CC(C)(C)NC(=O)c1ccccc1CC(O)C(Cc1ccccc1)NC(=O)C1CCC(=O)N1Cc1ccccc1
COc1ccc2[nH]c(SC)nc2c1
COc1cc(C(=O)C=Cc2cccc(C=CC(=O)NO)c2)cc(OC)c1OC
Cc1ccc(C(=O)NC2CC2)cc1NC(=O)c1cnn2cccnc12
Cc1oc2ccc(Cl)cc2c1C(=O)NN1C(S)=NC(=O)C1c1ccccc1
C=C1CC(Cc2ccccc2)C(=O)NC(CO)C(=O)N(C)C(C)C(=O)OCC(C(C)CC)NC(=O)C(C(C)CC)N(C)C(=O)C(C(C)CC)NC(=O)C2CCCN2C1=O
O=C(NC1CC2CCC(C1)N2Cc1ccccc1)C1CCOCC1
COc1ccccc1-c1nnc(N2CCN(c3cccc(Cl)c3)CC2)s1
CC(NC(=O)CC(C)(C)C)C(=O)O
O=C(Nc1nccs1)c1cnc2n(c1=O)CCS2
CCOc1ccc(NS(=O)(=O)c2ccc(C)c(C(=O)N3CCCCC3)c2)cc1
CC(C)CC(CC(=O)C(Cc1ccccc1)NC(=O)C(CC(C)C)NC(=O)C(Cc1c[nH]cn1)NC(=O)OC(C)(C)C)C(N)=O
CC(C)=CCc1c(O)cc(O)c2c1OC(c1ccc(O)c(O)c1)C(O)C2=O
COC(=O)c1ccc(NC(=O)C2CCN(c3ccnc(C)n3)CC2)cc1
CCOC(=O)C1(C(C)=O)CC2CC(C=CC3=Cc4ccccc4C4(CC3)NC(=O)NC44)N3CCCC(C)C3C(=O)N21
Nc1nc(Cc2ccccc2N)nc(NCc2ccco2)n1
O=C(c1ccc(F)cc1F)N1CCC(NC(c2ccc(C(F)(F)F)cc2)c2nnc(-c3cccc(Cl)c3Cl)o2)CC1
CC1=CC2Cc3nc4cc(Cl)ccc4c(NCCNS(C)(=O)=O)c3C(C1)C2
Nc1nccc(Cn2cccc2C(=O)NCc2cccc(S(=O)(=O)N3CCCC3)c2)n1
O=[N+]([O-])c1ccc(O)c(C=NNC(=S)Nc2ccc(Cl)cc2Cl)c1
CC(=O)NC1C(OC(C)=O)C(COC(C)=O)OC1n1c(C(=O)NC(C)=O)cc2c(=O)nc(N)[nH]c21
N#COC(=O)C(Cc1ccccc1)NC(=O)C(Cc1c[nH]c2ccccc12)NC(=O)OCc1ccccc1
Cc1cc2nc(C(=O)NC3CCCCC3)cc(-c3ccccc3C)n2n1
Nc1c(C(=O)Nc2ccc3nn[nH]c3c2)cnn1-c1ccc(Cl)c(Cl)c1
CC1(CNC(=O)c2ccc3c(c2)NC(=O)CO3)CCN(Cc2ccccc2)CC1
COCCNc1nc2cc(C(=O)O)ccc2cc1-c1cc(C(C)(C)C)c2c(c1)NC(=O)CCS2
Cc1cccc(C#Cc2ccccc2)n1
Oc1ccc(-c2cc(-c3cccc(Cl)c3)nc(-c3ccncc3)n2)cc1
NCC1CC(OC(=O)CCl)C(=O)C2C1(F)C(=O)C(O)=C1C(=O)c3c(O)ccc(O)c3C(O)C12
Nc1ncc(Cl)cc1N=Nc1ccccc1
Cc1cc(F)c2c(c1)CCN2C(=O)c1ccc(Cl)cc1
CC1OC(OC2C(Oc3c(-c4ccc(O)c(O)c4)oc4cc(O)cc(O)c4c3=O)OC(COC(=O)C=Cc3ccc(O)c(O)c3)C(O)C2O)C(O)C(O)C1O
C[n+]1c(C=P(c2ccccc2)(c2ccccc2)c2ccccc2)c2ccccc2c2ccccc21
COCCNc1ncnc2c1ncn2C1OC(COC(=O)NCCCO)C(O)C1O
Cn1cc(C(=O)Nc2ccc(C(F)(F)F)cc2)c(=O)c2c3c(sc21)CCc1c-3n[nH]c1-c1ccc(C(F)(F)F)cc1
CN(C)C1C2CCC1CC(NC(=O)C(N)Cc1c[nH]c3ccccc13)C2
CCN(C(C)=O)c1ccccc1CN(C)C
CC(=Nn1c(-c2ccc(N)cc2)n[nH]c1=S)c1ccco1
CC(C)(C)c1ccc(OCCCCN(Cc2cccnc2)S(=O)(=O)c2ccc(C(=O)NO)cc2)cc1
Cc1nn(-c2ccccc2)nc1C(=O)Nc1ccc(Cl)cc1Br
COC(=O)NC(C(=O)NN(CCc1ccccc1)C(C)(C)C(=O)NCc1ccc(C(F)(F)F)cc1)C(C)(C)C
COc1cc(C(=O)NC2CCN(c3ncc(C(=O)NO)cn3)CC2)cc(OC)c1OC
Cc1ccc(Nc2nccc(NCC(N)c3ccccc3)n2)cc1Cl
CCn1cc(C=NNC(=O)c2ccccc2Sc2ccccc2C(F)(F)F)c2ccccc21
COc1cccc(CCc2cccc(NCCCN3CCCC(C)C3)c2)c1
COc1ccc(CC(=O)N2CCN(c3ccccc3F)CC2)cc1
COC(=O)CCC(NC(=O)c1ccc(CN(CC2CCC(=O)C2)Cc2ccc(C)cc2)cc1)C(=O)OC
CC(NCc1ccccn1)=C1C(=O)NC(=O)N(Cc2ccccc2)C1=O
CCOC(=O)Nc1ccc(-c2csc(NC(=O)CC(=O)OCC)n2)cc1
O=C(O)C(Cc1ccc(-c2ccccc2)cc1)CN1CCCC1CCc1cccnc1
COCC(=O)NC(CC(C)C)C(O)CNC1CC2(CCC2)Oc2ncc(CC(C)(C)C)cc21
CC1(N)CCC(Nc2nc(C(N)Cc3ccccc3)cc3cc(C#N)ccc23)CC1
N=C(N)c1cccc(N2CCCC(N)C2=O)c1
COc1ccc(NC(=O)Nc2cccc(CNc3ncnc4c(C(N)=O)cccc34)c2)cc1
CC1(C)NC(=O)N(CC(O)COc2ccc3ccccc3c2)C1=O
CCC(=O)NC(=S)Nc1ccc(OCCN(C)C)cc1
O=C1CNC(=O)C2C3CC=C4CC(O)CCC4(C3)C12
Cc1ccc(S(=O)(=O)N2CCN(c3ccccc3F)CC2)cc1
O=C(CN1CCN(c2ccc(OCC(=O)NCC3CCCO3)cc2)CC1)Nc1ccc(Br)c(Cl)c1
Cc1cc(C)cc(NC(=O)c2ccc3nc4n(c(=O)c3c2)CCCC4)c1
CC(NC(=O)C(=O)c1c[nH]c2ccc(Cl)cc12)C(=O)O
CC1Cn2c(nnc2C2CCN(c3ncccn3)CC2)C(=O)N1Cc1cccc(F)c1F
c1ccc2c(C3CCNCC3)cn(CCCCN3CCOCC3)c2c1
CCCCCOC(=O)N1CCN(C(=O)C(CCC(=O)O)NC(=O)c2cc(CCCC(=O)N(C)CC(F)(F)F)nc(-c3ccccc3)n2)CC1
C=C1OC(OC2C(CO)OC(SC)C(O)C2OC(C)=O)C(O)C(OC(C)=O)C1OC(C)=O
O=C(NCCCN1CCCC1=O)c1ccc(=O)n(-c2ccccc2F)n1
CC(=N)Nc1nc(-c2ccccc2)cc(-c2ccc(C(F)(F)F)cc2)n1
Cn1c(SCCn2c(N)nc3ccccc32)nc2c3ccccc3nc-2c1O
COc1ccc(C(C#N)(CCCNC(=O)NS(=O)(=O)c2ccccc2Cl)C(C)C)cc1
O=C(O)C(=O)NC(CO)C(=O)NC(CS)C(=O)O
CC(C)(C)OC(=O)NC(C(O)CNC1CC1)c1ccc2[nH]ccc2c1
CN(C)CCCOc1ccc(-c2cc(-c3c[nH]nc3-c3ccncc3)[nH]n2)cc1
CCC(C)C(NC(=O)C(Cl)Cl)C(=O)NCc1ccc(OC)cc1
COc1cccc2c1C(=O)c1c(O)c3c(c(O)c1C2=O)CC(O)(C(CCCCNC(=O)CCCN1CCN(CCCNC(=O)c2cccc3cnccc23)CC1)OC)CC3OC1CC(N(C)C)C(O)C(C)O1)
Cc1cc(O)ccc1-c1nc(Nc2ccc3[nH]ccc3c2)c2ccccc2n1
CC(C)Oc1ccc(-c2ccc(F)c(F)c2NC(=O)c2cnc3ccccn23)cc1
CCCN(C)CC(=O)N1CCN(C2c3ccc(Cl)cc3CCc3cccnc32)CC1CCc1cccnc1
Clc1ccc2c(c1)C(N1CCN(c3ncccn3)CC1)CCC2
OCCN(Cc1cccnc1)c1ccc(Br)cn1
O=C(O)c1ccc(Cl)c(N(Cc2cccc(O)c2)Cc2cccc(O)c2)c1
Cn1cc2ccccc2n1-c1nc(N2CCOCC2)nc(N2CCN(CCO)CC2)n1
CC(C)N1CCC(NC(=O)C2(S(=O)(=O)c3ccc(Cl)cc3)CC2)CC1
Cc1cccc(OC(c2ccc(Cl)cc2)c2nnc(-c3ccc(Cl)cc3)o2)c1
C=CCSc1ncccc1C(=O)OC(C)C
COC1CCN(C(=O)c2ccnc3ccccc23)CC1
NCC1OC(OC2C(N)CC(N)C(OC3OC(CO)C(O)C(O)C3N)C2O)C(N)C(O)C1O
Cc1cc(C)nc(-n2ncc(C(=O)Nc3cccnc3)c2C)n1
N#Cc1c(-c2ccccc2)[n+]([O-])c2ccccc2[n+]1[O-]
CCCN(CCOC)C(=O)Cn1c(-c2cccs2)c(C2CC2)c(=O)n1Cc1ccc(C#N)cc1
Cc1ccc(NC(=S)NCCc2ccc(S(N)(=O)=O)cc2)cc1
O=C(O)C(CC1CCC(N2CCC(c3ccccc3S(C)(=O)=O)CC2)CC1)N1C(=O)CCC(Cc2ccccc2)C1=O
O=C1OC(=CCn2cc(Cc3cccc(Cl)c3)c(=O)[nH]c2=O)C(OCc2ccc(Cl)cc2)=C1OCc1ccc(Br)cc1
COc1ccccc1C(=O)Nc1nnc(S(=O)(=O)N(C)c2ccc(Cl)cc2)s1
CCC1CC1(NC(=O)C1CCC2(CC1)Nc1cc(OCc3ccccc3F)ccc1NC2=O)c1ccccc1
Cc1cccc(C(=O)NC(=S)Nc2nc(-c3ccccc3)cc(-c3ccccc3)n2)c1[N+](=O)[O-]
Cc1cn(C2CC([N-][N+]#N)C(O)C2O)c(=O)[nH]c1=O
COc1ccc(Cc2cc(C34CC5CC(CC(C5)C3)C4)nc(N)c2[N+](=O)[O-])cc1
CC12CCC3c4ccc(O)cc4CCC3C1CCC2O
C#CC(CC)(CC)N1C(=O)C(NC(=O)c2cccc(C(=O)O)c2)C1c1cccc(OC(C)C)c1
Cc1ccc2c(c1)c(C=O)cn2C
Cc1nc(COCC2CCC3C(CCN3CC3CCOCC3)O2)cs1
CCN(CC)CCNc1ccc(C(=O)Nc2c3c4ccccc4nc-3n(CC(C)C)c2N)cn1
COc1cc2c(cc1OC)C(Cc1c(C)[nH]n(-c3ccccc3)c1=O)NCC2
CC1CCC2(OC1)OC1CC3C4CC=C5CC(OC6OC(CO)C(OC7OC(CO)C(OC7OC(CO)C(O)C(O)CI8)C(O)C7O)C(O)C6N(C)C)CCC5(C)C4CC(=O)C3(C)C1C2C
COCCC(SC(=O)N1CCCC1C(=O)OC)=C(C)N(C=O)CCCCOC
COc1ccc(-n2nnc3c(=O)n(Cc4c(F)cccc4Cl)nc(-c4cccc(F)c4)c32)cc1
S=C=Nc1cc(Cl)c2c(c1)ncn2C1CCCCO1
O=C(O)CNC(=O)CCNC(=O)C(O)C(NC(=O)CNC(=O)c1ccc(O)c(-c2cccc(O)c2)c1)C(=O)Nc1cccc2ccccc12
CC(C(=O)NCCN)c1cc(C(C)(C)C)cc(C(=O)Nc2ccc(F)cc2)c1
COc1ccc(-c2nn[nH]n2)cc1O
CCc1nccn1C1CCCN(C(=O)c2cnn(C)c2C)C1
COCCn1nnnc1C(c1ccc2ncccc2c1)N(C)Cc1ccc(F)cc1
CS(=O)(=O)c1ccc(C(=O)N2CCC(NS(C)(=O)=O)CC2)c(Cl)c1
CC(C)CC(NC(=O)C(CC(C)C)NC(=O)CNC(=O)C(Cc1ccccc1)NC(=O)C1CCCN1)C(O)CC(=O)NC(C(=O)NCc1ccccc1)C(C)C
COc1ccccc1SC1CCC(CNC(=O)NC2CCCCCCC2)OC1
COCCNc1nc(N)c(C(=O)NCc2ccccc2)nc1Cl
Cc1cccc(C(=O)NCC(O)c2ccc(Br)cc2)c1O
CC(NC(=O)Nc1ccccc1F)c1cccs1
CCN(CC)CCOc1ccc(N(C)C)cc1
CCC(C)C(C(=O)NO)N(Cc1cccc(-c2noc(-c3ccccc3)n2)c1)S(=O)(=O)c1ccccc1
O=C1CN(CC(O)CS(=O)(=O)c2ccccc2F)CCN1c1cccc(C(F)(F)F)c1
CCC1OC(=O)C(C)C(OC2CC(C)(OC)C(O)C(C)O2)C(C)C(OC2OC(C)CC(N(C)C)C2O)C(C)(O)CC(C)C(NC(=S)NCCCCCCCCCCCC=Cc2ccccc2)C(C)C(O)C1(
CC(=O)Nc1ccc(-n2nnc(C(=O)Nc3cccc(Cl)c3C)c2C)cc1C#N
CCN(CC)CC(Cc1ccc(C#CCC2(CS(C)(=O)=O)c3ccccc3-c3ccccc32)cc1)NC(=O)C1CN(c2ccccc2)CCN1
CN(C)c1ccc(CNC(C(=O)NC(C=O)Cc2ccccc2)C2CCCCC2)cc1
CS(=O)(=O)c1ccc(CNC(=O)CNC(=O)c2ccccc2Cl)cc1
CC(=O)NCC1OC(SC(=O)c2ccc(OCc3ccccc3)cc2)C(OCc2ccccc2)C(OCc2ccccc2)C1OCc1ccccc1
O=C(NCC1CCCO1)c1cnn2c1NC(c1ccccc1)CC2C(F)(F)F
COc1ccc(CN(C(=O)c2ccc(OC)cc2)c2ccc(C)c(C)c2)cc1O
COc1ccc(F)cc1-c1nc(C(=O)N(CC(C)C)c2ccc(CNC(=O)C(CS(C)(=O)=O)NC(=O)OC(C)(C)C)cc2)cc(N)c1C=Cc1ccccc1
O=[N+]([O-])c1cc(S(=O)(=O)N2CCOCC2)c(N2CCOCC2)cc1Nc1cnccn1
CCOc1ccc(N2CC(NC(=O)C3CCCCC3)CC2=O)cc1
O=c1c2cc(I)ccc2nc2n1CCC2=CCCN1CCN(c2ncccn2)CC1
CC(C)(C)c1ccc(Cn2c(NCCNC(=N)N)nc(=O)n(Cc3ccccc3)c2=O)cc1
CC(=O)OCC1OC(ON=C(C)CON=C(C)C2=CC(=O)C(C)=CC2=O)C(OC(C)=O)C(OC(C)=O)C1OC(C)=O
COc1ccc2nc3ccccc3c(NCCCCCNC(=O)c3cnns3)c2c1
CCCCC(=O)Nc1sc(S(=O)(=O)Nc2ccccc2OC)c(C)c1C(=O)OC
CC(=O)N1CC(=O)N(N=Cc2ccc([N+](=O)[O-])cc2)C1=O
Nc1nccc(-c2cccnc2Oc2ccc(Nc3ccccn3)cc2)n1
COc1ccc(S(=O)(=O)N2CCCc3cc(NC(=O)c4cccs4)ccc32)cc1
CCCC1Cc2cc(OC)ccc2C2(CCN(CCc3ccc(OC)c(OC)c3)CC2)O1
CCCCCn1cc(C(=O)NCc2ccc(F)cc2)c(=O)c2cccc(C)c21
Cc1cccc(CCNc2nc(NCCNc3ccnc4cc(Cl)ccc34)nc(N3CCNCC3)n2)c1
COc1ccccc1NS(=O)(=O)c1ccc(NC2=NC(=O)C(CC(=O)Nc3ccc(C(F)(F)F)cc3)S2)cc1
CN1CCN(CC2c3cc(Br)ccc3Oc3ccc(Br)cc32)CC1
CNc1cc(F)nc(N2CCC3(CC2)C(=O)N(c2ccccc2)C3c2ccc(F)cc2)n1
COc1ccc(C(=O)c2cc3cc(OC)cc(Br)c3oc2=O)cc1
CC(C)c1cccc(NC(=O)CSCC(=O)Nc2ccccc2Cl)c1
CCC1OC(=O)CC(O)C(C)C(OC2OC(C)C(O)C(N(C)C)C2O)C(CCN2CC(C)CC(C)C2)CC(C)C(=NOCC(=O)NCCn2ccnc2)C=CC(C)=CC1COC1OC(C)C(O)C(OC
CCN(CC)CC(=O)NN=Cc1cccs1
NC1=NC2(CO1)c1cc(-c3cccnc3F)ccc1Oc1c2cc(-c2cccnc2F)nc1F
CN(C)c1ccc(C=Cc2cc(C=Cc3ccc(N(C)C)cc3)nc(=O)[nH]2)cc1
CCCc1cc(=O)oc2cc(Oc3nc(Nc4ccc(N5C(=O)CCC5=O)cc4)c4ccccc4n3)ccc12
CC(C)CN(Cc1cc(Cl)c2c(c1)OCCCO2)C(=O)C1CCCCN1
Cc1nn(C)c2c1c(C)nn2-c1cc(C(=O)NCc2cccc(C(F)(F)F)c2)ccc1F
CCCCCCCCC=CCCCCCCCCN1C(=O)N(CC(=O)O)C(=O)C1CCC(N)=O
CC(=O)Nc1nc(C(N)=O)cs1
O=C(NCC#Cc1ccc2ncc(C#CCCO)c(Nc3ccc4ncc(F)cc4c3)c2c1)c1cncn(Cc2ccc(F)c(F)c2)c1=O
N#[N+][N-]c1ccc2nc(-c3ccc(NC(=O)CCCCCOP(=O)(O)OP(=O)(O)CP(=O)(O)O)cc3)oc2c1
O=C1Oc2ccccc2C1=NNc1nc(-c2ccc(Br)cc2)cs1
CCCCCCCn1cc(CN(C)Cc2ccc(O)c3ncccc23)nn1
O=C(NCCc1ccc(F)cc1)c1ccc2snnc2c1
O=C(CCc1ccccc1)NC1OC(=O)C(Cl)=C1Cl
COc1ccc(Oc2c(C(F)(F)F)oc3c(CN4CCOCC4)c(OCC(=O)O)ccc3c2=O)cc1
CCOc1ccc(NC(=O)c2ccc(NC(=O)CC#N)cc2)cc1
Clc1ccc2c(NCCCNc3c4ccccc4nc4cc(Cl)ccc34)c3ccccc3nc2c1
CCN(CC)CCCC(C)NC(=O)CC(C)=NN
COC(=O)c1ccc(CNC(=O)c2ccc([N+](=O)[O-])o2)cc1
CCN(CC)C(=O)c1ccc(C(=C2CCN(Cc3ccccc3)CC2)c2ccccc2)cc1
COc1ccc(NC(=O)c2ccc(N3CCc4ccccc4C3)cc2)c(OC)c1
CCOC(=O)C1CCN(C(=O)c2ccc3c(c2)sc2nc(-c4ccc(F)cc4F)cn23)CC1
Cc1ccc(C2(OC(=O)N3CCc4cc(F)ccc43)CN(C(=O)C3CCCC(F)(F)C3)C2)cc1
CC1C(=NNc2ccc(C(F)(F)F)cc2[N+](=O)[O-])CC(c2ccccc2)NC1c1ccccc1
COc1cc(C2c3cc4c(cc3C(Nc3ccc(NS(C)(=O)=O)cc3)C3COC(=O)C23)OCO4)cc(OC)c1O
CC(=O)NCC1CN(c2cc(F)c(N3CCN(C(C)C)CC3)c(F)c2)C(=O)O1
O=c1[nH]c2ccc([N+](=O)[O-])cc2n1-c1ccc(Cl)cc1
CCCN(C(Cc1ccccc1)C(=O)NO)S(=O)(=O)c1ccc(OC)cc1
CCN1CC2(CCN(C(=O)c3cn(C)cn3)CC2)CCC1=O
O=C(NC1CCCC1)C(F)(F)F
CC1Cc2cc3cc4c(c(CN)c3c(Cl)c2O1)OCO4
CN(C)Cc1ccccc1Sc1ccc2c(c1F)c(=O)c(C(=O)O)cn2C1CC1
COc1cc(C=NNC(=O)C(OC)c2ccc(OC)c(OC)c2)ccc1O
O=c1ccc2c(n1CCc1ccc(Cl)cc1)CCN(C1CC1)CC2
COc1ccc(NC(=S)Nc2ccc(O)cc2)cc1
CC(=NS(=O)(=O)c1ccccc1)N1CCC(Oc2ccc(C(N)=O)cc2Cl)CC1
CC(C)(C)C(CCN=C(N)N)C(=O)NC1(C(=O)NC(CC(=O)O)C(=O)NC(Cc2c[nH]c3ccccc23)C(=O)O)CC1
Cc1ccc(CO)cc1Nc1ncc(-c2ccc(Cl)cc2)o1
Brc1ccc2[nH]c(-c3ccco3)nc2c1
Cc1nccc(C)c1C(=O)N1CCC(N2CCC(N(c3ccccc3)c3ccccc3)CC2)CC1
COCCN(Cc1ccc2nc(N)nc(N)c2n1)c1ccc(C(=O)NC(CCC(=O)O)C(=O)O)c(Cl)c1
CCn1cc(C(=O)NN=C2C(=O)N(CN3CCOCC3)c3ccccc32)c(=O)c2ccc(C)nc21
NC(=O)CSSC(=O)C=Cc1ccc(Br)cc1
CCCCCCCCCCCCCCCCCCNC1CCc2c(O)cccc2C1
CC((c1cccc(NS(=O)(=O)c2ccc(F)cc2)c1)C(=O)NO
COc1cc(C(=O)NC2CCN(C)C2=O)ccc1Nc1ncc(Cl)c(Oc2cccc3c2C(=O)N(C)C3)n1
CCC1CC(N(Cc2cc(C(F)(F)F)cc(C(F)(F)F)c2)c2nnn(CCC(=O)O)n2)c2nc(F)ccc2N1C(=O)OC(C)C
c1ccc(-c2nc(-c3ccccn3)n[nH]2)cc1
CCC(C)Nc1nc(C)nc2c(-c3ccc(Br)cc3)cnn12
COc1ccc(C2SCCCN2C(=O)CN2CCC(N3C(=O)COc4ccccc43)CC2)cc1
CC(CS)C(=O)O
CN1C(=O)c2c(N)cccc2C12OC(C)(C)C(O)C2O
CNC(=O)c1cc2ccc(C)cc2n1C
O=C(O)CCCOc1cccc2ccccc12
CC(NCC(=O)NC(C(=O)NC1C(=O)N2C(C(=O)OCOC(=O)C(C)(C)C)=COCC12)c1ccccc1)c1ccccc1
CC(C)(CO)NC(=O)Nc1cc(C(C)(C)C)ccc1O
Cc1ccc(-c2conc2-c2nnc(SCC(=O)NCc3cccs3)n2C)cc1
COc1cc(C(N)=O)ccc1NC(=O)c1cc2c([nH]c1=O)CCCCCC2
CCCN(CC)S(=O)(=O)c1ccc2c(C(=O)NCc3ccc(OC)c(OC)c3)c(C)sc2c1
Brc1c(CSc2nnnn2-c2ccccc2)cccc1Cc1nnn[nH]1
O=C(O)C1=CC(OP(=O)(O)O)C(O)C(O)C1
COc1ccc(NN=C(C)C(=O)NCCC=C(C)C)cc1
CCc1c2c(nc3ccc(O)c(CO)c13)-c1cc3c(c(=O)n1C2)COC(=O)C3(O)CC
CC(O)C(C(=O)O)N1C(=O)C2C3CCC(O3)C2C1=O
CN1CC=C(c2c[nH]c3cc(O)ccc23)CC1
COc1cc(CNCCCNC(=O)C(Cc2ccccc2)NS(=O)(=O)c2cccc3cnccc23)cc(OC)c1OC
CC1(NCC(=O)N2CCCC2c2cccs2)CCC2(CC1)OCCO2
CC(=O)c1c(-c2ccccc2)c(=O)oc2cc(C)ccc12
CCC(C)C1OC2(CCC1C)CC1CC(CC=C(C)C(OC3CC(OC)C(OC)C(C)O3)C(C)C=CC=C3COC4C(O)C(C)=CC(C(=O)O1)C34O)O2
Cc1ccc2c(c1)[nH]c1cnccc12
CC#CCOc1ccc(S(=O)(=O)C2(C(=O)NO)CCN(Cc3cccc(Oc4ccccc4)c3)CC2)cc1
COc1cc2c(cc1O)CCN2c1nc2cc(CC(=O)NC3CC3)ccc2o1
CN(C)CC1(C)CN(c2ncnc3[nH]ccc23)CCO1
CN1CCc2nc(-c3cc(F)cc(F)c3)c(C=CC(O)CC(O)CC(=O)O)c(Cl)c2C1=O
O=C(Nc1ccccc1)N1CCCN(C(=O)c2ccccc2F)CC1
COc1cc(C)c(CNC(=O)c2ccc3c(c2)CCN3S(C)(=O)=O)c(=O)[nH]1
CCc1nc2ccccc2c(=O)n1CC(=O)NCc1ccccc1Cl
Cc1cccc(OC2CCN(C(=O)c3ccc(Cn4ccc(-c5ccc(C(=O)O)cc5)n4)o3)CC2)c1
CC=C(C)C(=O)OC1C2OCC3(C)C(OC(C)=O)CC(O)C(C)(C23)C2CC(OC(C)=O)C3(C)C(c4ccoc4)OC(=O)C(C)(OC(C)=O)C3OC34C(OC(C)=O)C12C
CCCCNC(=O)OC1=CC2C3C(=O)N(C)C(=O)C3C(C)(C)C3CCC1C2(C)C
CCCCCCCCCCCCCCCCCCC[N+](C)(C)CC(=O)NCC1OC(n2cc(I)c(=O)[nH]c2=O)C(O)C1O
CCC(C)C(NC(=O)OC(C)(C)C)c1cnc(C)nc1N(CCCc1ccccc1)N=O
Cc1ccc2nc(-c3ccccc3)c(Cn3ccnc3)n2c1
Cc1ccc(C(C)Nc2ncccc2CNC(=O)NC2CC=CC2)o1
CC(C)c1c(O)cc2c(c1O)C13CCCC(C)(C)C1CC2OC3=O
CCOc1ccc(CN2CCC3(CC2)CCN(c2ccncn2)CC3)cc1
CCCCn1c(=N)n(CC(=O)c2ccc(C)cc2)c2ccccc21
CN(C)S(=O)(=O)c1ccc(-c2n[nH]c(=S)n2-c2ccc(Cl)cc2)cc1
Cc1cc(O)cc(-c2cc(C(=O)N3Cc4ccccc4C3)c3cc(-c4c(C)cccc4C)ccc3n2)c1
Nc1ncnc2c1ncn2C1COC(CO)C1
Cn1c(C(=O)Nc2ccc(N3CCCCC3)cc2)cc2sccc21
c1ccc(CCc2c(OCCCCCCCN3CCCCC3)ccc3c(Cc4ccccc4)cc(=O)oc23)cc1
CC1CN(C(C)CO)C(=O)C(C)CN(C)C(=O)Cc2cc(NC(=O)Nc3ccc(C(F)(F)F)cc3)ccc2OC1CN(C)CC1CC1
Cc1c(C(=O)Nc2ccc(S(=O)(=O)NC(C(=O)O)c3ccccc3)cc2)oc2ccc(S(C)(=O)=O)cc12
O=C1NC(=S)SC1=Cc1ccc(-c2csc(N3CCOCC3)n2)o1
CCN(CC)C(=O)CSc1ncnc2sc3c(c12)CCC3
O=C(O)CCC(=O)NCC1CC1c1ccccc1
O=C(CCCc1nnc(CCCCc2ccc3c(n2)NCCC3)o1)NO
CCCCCNC1CC(C)C(O)C(O)C1O
COC(=O)c1cc(F)cc(C2=C(c3coc4ccccc34)C(=O)NC2=O)c1
CC1Oc2ccccc2N(CC(=O)Nc2ccccc2OCc2ccccc2)C1=O
C=C1C(C)C2OC(=O)C1(C)C2O
Cc1ccc(C(=O)N2CCC2(C)C(=O)NCCc2cccc(F)c2)cc1
COC(=O)C1C(c2ccc(-c3ccccc3)cc2)CC2CCC1N2C
COc1ccc(-c2nc3cc(Cl)ccn3c2C=NN=Cc2ccc(OC)cc2O)cc1
CC(=O)N1CCN(c2cc(C)oc(=O)c2)CC1
CCCCCC(=O)Nc1cc(Cl)ccc1OC
CCCCCCCC1C(=O)C(C(=O)C(C)C)C(=O)C(c2cccc(OC)c2)N1C
C=CCn1c(=O)c(C(N)=O)cc2cnc(Nc3ccc(N4CCN(CC)C(C)C4)cc3OC)nc21
CCC1OC(c2ccc(Cl)c(Cc3ccc(-c4nc(-c5c(F)cccc5F)co4)cc3)c2)C(O)C(O)C1O
C=C(C)C1CCC2(C(=O)O)CCC3(C)C(CCC4C5(C)CCC(OC(=O)c6ccccc6)C(C)(C)C5CCC43C)C12
CCNc1nc(NC2CCCCCC2)nc(NCCc2ccncc2)n1
COc1ccc(Nc2ncc(CN)cc2-c2nc(C)nc(N)n2)cn1
COc1ccccc1CCn1nnnc1C(CCO)NC(=O)c1ccco1
CC1(C)OCC(CC(=O)Nc2nncs2)O1
Cc1c(-c2ccccc2)c(=O)oc2c(C=NCc3ccnc(Cl)c3)c(O)ccc12
CCN1CCN(CC(=O)NN=C2CC(C)(C)CC(C)(C)C2)CC1
CC(NC(=O)c1ccc(CNC(=O)c2cc3cccc(N4CCNCC4)c3o2)cc1)c1ccccc1
CC(C)(C)OC(=O)c1ncn2c1C(C)(C)CN(C(=O)c1ccccc1)c1ccccc1-2
C=C1CCC2C(C)(COC(C)=O)C(OC(C)=O)CCC2(C)C1CC=C1C(=O)OCC1OC(=O)CCl
O=C(CCCN1CCCCC1)Nc1c(-c2ccc(Cl)cc2)[nH]c2ccccc12
CC(C)CCCC(C)C1CCC2C3CC=C4CC(O)CCC4(C)C3CCC12C
O=S(=O)(CC1CC1)NCCCCN1CCN(c2nsc3ccccc23)CC1
CCCCCCCCc1ccc(CCC(N)(CO)CO)cc1
CS(=O)(=O)N(Cc1cc(=O)[nH]c2ccccc12)c1ccc(Br)cc1
O=C(Nc1nc(-c2ccco2)cs1)c1ccc2ccccc2c1
Cc1cccc(C(=O)Nc2ccc3nc(NC(=O)C4CCCC4)sc3c2)c1
COc1ccc(C(=O)N2CCN(S(=O)(=O)c3ccc4c(c3)OCCO4)CC2)c(OC)c1
Cc1ccc(CSc2nccc(-c3ccc(Br)cc3)n2)cc1
CC1(C)C(C(=O)c2cn(CC3(CCN(C(=O)Nc4ccccc4)CC3)CN3C(=O)c4ccccc4C3=O)c3ccccc23)C1(C)C
CCN(CC)CCCC(C)Nc1c2cc(Cl)ccc2nc2ccc(I)cc12
O=c1cc(NCc2ccc(Cl)c(Cl)c2)c2cccc(OC(CF)CF)c2[nH]1
COc1ccc(C(=O)NNC(=O)c2cc(-c3ccc(Cl)cc3)nc3ccccc23)cc1
COc1cc(NC(=O)c2cccc(COc3ccc(C#N)cc3)n2)cc(OC)c1OC
CCOC(=O)c1cc2c(=Cc3cccc(Br)c3)cnc-2c[nH]1
O=C(O)C1=NOC(c2ccc(N3CCCCC3)cc2)C1
C=CC(=O)N1CCC(c2nnc(CCCCCCOc3cccc(Cl)c3)o2)CC1
CCOC(=O)c1csc(NN=C(C)c2ccc(OC)c(OC)c2OC)n1
c1cncc(N2CC3CCNC3C2)c1
N#Cc1ccc(C=CC(=O)C=Cc2ccc(OCc3ccc4ccccc4n3)c(OCc3ccc(Cl)cc3Cl)c2)c(Cl)c1Cl
CN(C)c1ccc(CNC(=O)CNC(=O)c2cc3ccccc3n2C)cc1
COc1cc2ncc3c(c2cc1OC)n(-c1ccc(C#N)cc1F)c(=O)n3C
O=C1OCCC2=C1C(c1ccc(F)c(Br)c1)c1cc3c(cc1O2)OCO3
CC1=C(C(=O)NCCCN2CCC(c3ccc(C(F)(F)F)cc3C(F)(F)F)CC2)C(c2ccc(F)c(F)c2)CC(=O)N1C
CSCCC(NC(=O)c1ccc([N+](=O)[O-])cc1Cl)C(=O)c1ccco1
CCOC(=O)C(=O)Nc1ccc(C(=O)Nc2ccc(C(=O)O)cc2)cc1
O=C(NC1CCCCCCC1)C1CCCN(S(=O)(=O)c2ccc3ccccc3c2)C1
Cc1nnc(-c2cccc(N3CCN(C(=O)c4ccsc4)CC3)n2)o1
Cc1ccc(-c2cc3[nH]c(C(=O)NC(C)c4ccc(F)cc4)cc(=O)n3n2)cc1
CC1C2Cc3ccc(O)cc3C1(C)CCN2CC1CC1
O=C(NCc1ccccn1)c1ccc(CNS(=O)(=O)c2cccc3cccnc23)cc1
Cn1c2c(c3cccnc31)C1(COC(N)=N1)c1cc(-c3cccnc3F)ccc1O2
CC(C)=CCCC(C)=CCCC(C)=CCSCC(NC(=O)CCCCN1CC4CCC(CC4)C3C1)C(=O)O
CCCCn1nnc2c(SCC(=O)Nc3ccc(Cl)cc3C)ncnc21
CCc1cc(Oc2c(C(F)(F)F)ccc(Cc3nn(CCC(C)(C)C(=O)O)c4ccccc34)c2C(F)(F)F)ccc1CCC(=O)O
CCSCCSCCCOP(=O)(C1OC(n2cnc3c(N)ncnc32)C(C)(O)C1O)C(O)C(O)CO
COc1ccccc1CNC(=O)c1cccc(=O)c2ccccc12
COc1cc(C=C2CCCc3c2nc2[nH]ncc2c3N)cc(OC)c1OC
Clc1cc(Cc2ccc(C3(Cc4ccc(Cc5cccnc5)cc4)OCCO3)cc2)ccc1Cl
COc1cc(N(C)C)cc2c1n(C)c(=Nc1ccccc1C)n2Cc1ccccc1
Cn1c(=O)n(C)c2cc(NC(=O)C3CCN(CCCN4CCC(C)(c5ccc(Cl)cc5)CC4)CC3)ccc21
O=C(CC1CC(c2ccc(Br)cc2)=NO1)Nc1ccc(Cl)cc1
Cc1ccnc(NC(=S)N2CCN(S(=O)(=O)c3ccc(F)cc3)CC2)c1
CC1OC12C(=O)CCCC2=O
CCn1cc(C(CO)NS(=O)(=O)CCCSC)cn1
COc1ccc(Cl)cc1C(C)=NNC(=S)Nc1ccccc1
CN1CC(O)CN(C(=O)CSCc2ccccc2)Cc2ccccc21
CC(=O)Nc1cc(NC(=O)C(C)Oc2ccc(Cl)cc2F)ccc1Cl
Cc1cc(C)cc(C(=O)NNC(=O)c2cc[n+]([O-])cc2)c1
Cc1ccc(C2C(C(=O)c3ccco3)=C(O)C(=O)N2CCCn2ccnc2)o1
Cc1cc(C(=O)N(C)C)ccc1OC1OC(CO)C(O)C(O)C1O
Cc1ccc(-n2ncc3c(N4CCCC4)ncnc32)cc1
CCC1OC(=O)C(C)C(=O)C(C)C(OC2OC(C)CC(N(C)C)C2O)C(C)(OC(=O)NCC=Cc2ccc(-c3nc(C)cs3)cc2)CC(C)C(=O)C(C)C2NC(=O)OC12C
CN(C)CCCNC(=O)C=C1C(=O)NC(=O)N(Cc2ccccc2)C1=O
C=CC1C(OC2OC(CO)C(O)C(O)C2O)OC=C(C(=O)OC)C1CC1NC(=O)C(CCC(=O)O)NC1=O
C=C(C)CC(C(=O)c1ccc(OC(F)(F)F)cc1)n1c2cccc(Cl)c2c2cc(C(N)=O)ccc21
NC(=O)CN1CCN(c2ncnc3c2cnn3-c2ccccc2Cl)CC1
NCCCCCC(NC(=O)C=Cc1ccc(O)cc1)C(=O)N1CCCCC1
COc1ccc(C(CNC(=O)c2ccc3c(c2)nc(C)n3Cc2ccc(C)cc2)N2CCCC2)cc1
CC(=O)Nc1nc2c(C(=O)Nc3ccccn3)c(Cl)ccc2s1
CCN1C(=O)C(=Cc2ccc(O)c(OC)c2)SC1=Nc1ccccc1C(=O)O
CCC(=O)Nc1c(C(=O)NCc2ccco2)cnn1-c1ccccc1
COc1cc2c(cc1OC)CN(CCn1ccnc1-c1ccccc1OC)CC2
CC(CS)C(=O)N1C(C(=O)O)CSC1c1ccc(N(C)C)cc1
O=C(O)c1ccc2c(c1)C(=Cc1ccc(O)c([N+](=O)[O-])c1)C(=O)CC2
CNc1ccc(-c2cccc(C(=O)NCCNC(=O)COc3cc(NC(=O)CCCCCCC(=O)NO)c4ccccc4c3)c2)cn1
CC(Oc1ccccc1)C(=O)N1CCN(c2ccc([N+](=O)[O-])cc2NC(=O)c2ccccc2Cl)CC1
COc1ccc(CN=C(NO)c2cccnc2Oc2ccc(C)c(C)c2)nc1
COc1ccc(C(=O)C=Cc2cccc(C(F)(F)F)c2)c(OC)c1OC
CCc1nnc(NC(=O)c2ccc(-n3cnnn3)cc2)s1
CCNC(=O)C(=O)C(Cc1ccccc1)NC(=O)C(NC(=O)C(NC(=O)C(CC(C)C)NC(=O)CCCCCCCCCCCCCCCCCCCC=CI)C(C)C)C(C)C
Cc1cc(N2CCN(CCCCNC(=O)c3ccc(-c4ccc(-c5ccc(C(F)(F)(F)F)cc5)cc4)cc3)CC2)c2ccc(F)cc2n1
CC(C)(CCl)SC
Cc1c(C(=O)NNC(=O)c2ccncc2)nc(-c2ccc(Cl)cc2Cl)n1-c1ccc(Cl)cc1
Cc1cc(-c2ccccc2O)cc(C)c1OCC(=O)NC1CCCCC1
NN=c1nc(NCc2cccs2)[nH]c(NCCc2ccccn2)n1
Cc1c(NC(=O)C(C)N2CCN(S(C)(=O)=O)CC2)c(=O)n(-c2ccccc2)n1C
COC(=O)c1ccc(NC(=O)NCc2ccccc2Cl)cc1
O=C(O)COc1ccc(-c2nc(-c3ccc(OC(F)(F)F)cc3)c(-c3ccc(OC(F)(F)F)cc3)s2)cc1Cl
CCC(=O)CCCCC(NC(=O)C1CCC(C)CC1)c1nc(C(=O)NCC(O)C(C)C=CC(C)=CC(C)C=C(C)C=CC=CC(O)C(C)=CC=CC(=O)O)c[nH]1
CC(CN1CCC(n2nccc2NC(=O)CCOc2ccccc2)CC1)c1ccccc1
O=C(CCl)Nc1c(F)cc(C(F)(F)F)cc1F
CCCCCCCCOC1C(O)C(O)OC(CO)C1O
Nc1ncc(-c2cn(Cc3c(F)cccc3Cl)c3c(F)cccc23)o1
CCN(C(=N)Nc1ccc(I)cc1)c1ccc(Oc2ncccc2C(F)(F)F)nc1
C=C1c2ccccc2N(C)C(=O)C2(SC)C1N(c1cccc(F)c1)C(=O)c1ccccc12
COC(=O)CCCCC1C(=O)NC(C)(C)C(C(=O)OC)C1c1ccc(I)cc1
CC12CCC3c4ccc(O)cc4CCC3C1CCC2=NO
CS(=O)(=O)N1CCN(C(=O)C(CCCN=C(N)N)NS(=O)(=O)c2ccc3cc(Cl)ccc3c2)CC1
COc1cccc(Oc2ccc(-c3nc(-c4ccccn4)no3)cc2OC)c1
O=C1NC(=S)NC(CNC(=O)c2ccco2)=C1c1ccc(OC(F)(F)F)cc1
CCOCCOc1cc2c(cc1OC)-c1c(c3c4cc(OC)c(OC(C)C)cc4n(CCO)c3c3cc(OC)c(OC)cc13)CC2
O=C1C(=O)N(Cc2cccc(OC(F)(F)F)c2)c2ccccc21
N#Cc1c(Cn2c(SCc3cccc(F)c3F)nc(=O)c3sccc32)[nH]c(C#N)c1-c1cccnc1
COc1ccc(S(=O)(=O)C23CCC(CC2)C(=O)N3CC(=O)Nc2ccccc2C(F)(F)F)cc1
O=[N+]([O-])c1ccc(-c2cc(C#N)ccc2OCCCN2CCC(O)CC2)cc1
CCS(=O)(=O)c1nc(S(=O)(=O)c2ccccc2)c(NC(C)c2ccccc2)s1
CCN(CCO)CCNS(=O)(=O)c1ccc(Cl)c(Cl)c1
CC(C(=O)NCc1ccc(C(F)(F)F)nc1N1CCOCC1)c1ccc(NS(C)(=O)=O)c(F)c1
CN(C(=O)CCCOc1ccc2c(=O)cc(-c3ccccc3)oc2c1)c1ccccc1
N=C(N)c1ccc(CNCC(=O)N2CCN(S(=O)(=O)Cc3ccccc3)CC2)cc1
O=C(NCCc1ccccc1)C(CN1CCC2(CC1)OCCO2)N1Cc2ccccc2C1=O
O=C(C=Cc1ccc(O)c(O)c1)OCCc1ccccc1
Cc1ccc(C(=O)N2CCCC2c2ccn3c(C)c(C(=O)NC4CCC4)nc3n2)s1
c1ccc(CN2CC3(CCN(CC4CC4)C3)OC2c2ccccc2)cc1
Cc1cnn2c(=O)c3c([nH]c12)N1C(=O)CCC1CC3O
C=CCc1cccc2ccccc12
Cn1ncc2c(OCc3cccc(C#N)c3)cccc21
O=C(Nc1ccc(Cl)cc1)Nc1cccn(Cc2ccccc2Cl)c1=O
CCCN1Cc2cc(C(=O)Nc3cccc(N(CC)CC)n3)ccc2NC(CC)C1
CCOc1ccc(CCNC(=O)COC(=O)c2ccc(OCC)cc2)cc1OCC
CC(c1ccccc1)N(CCCCCC(=O)NO)C(=O)c1ccc(S(=O)(=O)c2ccccc2)cc1
COc1cc2c(Oc3ccc(NC(=O)c4nn(-c5ccc(F)cc5)c(=O)c5ccccc45)cc3F)ccnc2cc1OCCCN1CCC(C)CC1
COc1ccc(CCn2cc(C(=O)c3ccccc3)c3ccccc32)cc1
OCCN1c2cccc(-c3cc(F)c(F)c(F)c3)c2OCC1c1ccc(Cl)c(Cl)c1
CCOC(=O)c1cc2cc(C#N)ccc2oc1=O
CC(=O)NC1(c2cccnc2)CCN(C(=O)c2cc3ccccc3[nH]2)CC1
O=C(CSc1nnc2c(-c3ccccc3)nc3n1CCC3)N1CCCC1
CCC(C)Oc1ccc(C=CC(=O)c2cc(Cl)ccc2O)cc1
CC1C2Cc3ccc(O)cc3C1(C)CCN2C
COc1ccc(C=CNC(=O)C(=Cc2cc(OC)c(OC)c(OC)c2)NC(C)=O)cc1OC
COc1ccccc1N1CCN(CCCCN2C(=O)c3ccccc3C2c2n[nH]c(=S)n2-c2ccccc2)CC1
CCCCNC(=S)N1CCN(c2cccc(Cl)c2C)CC1
Cc1ccc(S(=O)(=O)C2CCN(C(=O)OC3(C4CCC(C(F)(F)F)CC4)CCN(S(=O)(=O)c4cccc(Cl)c4F)CC3)CC2)cc1
COc1cccc(F)c1CN1CCC(NC(=S)Nc2cccc3ccccc23)CC1
CCCNC(=O)c1c(-c2ccc(Cl)cc2)oc2ccc(OC(C)(C)C(=O)NCc3ccccc3OC)cc12
Cc1ccc(NC(=O)C(C)NC(=O)c2ccco2)cc1C
CC(C)OP(=O)(COc1ccc(-c2nc3cc(C(=O)O)ccc3[nH]2)cc1)OC(C)C
COC12C(COC(N)=O)C3=C(C(=O)C(C)=C(NCCO)C3=O)N1CC1NC12
O=C(Nc1cccnc1)c1ccccc1OCc1ccc(F)cc1
O=C(Nc1ccccn1)c1ccc2ccn(CCN3CCOCC3)c2c1
Cc1cc(N(C)C)nc(N2CC3CCN(C(=O)c4sccc4-n4nccn4)CC32)n1
CC(C)n1cc(C2CCN(C(=O)c3cccs3)CC2)c2cc(
CCC(NC(=O)NC(CCC(=O)OC(C)(C)C)C(=O)NC(CCSC)C(=O)N(C)C)C(=O)NC(CC1CCCCC1)C(O)C(O)CCOC1OC(C)C(O)C(OC)C1OC
CC(C)c1cccc(NC(=O)NN=Cc2ccc(Cl)cc2Cl)c1
COc1cc(C2=NN(C(C)=O)C(c3ccc(Br)cc3)O2)cc(OC)c1OC
O=S1(=O)[O-]
C(#Cc1cccnc1)CCN1CCCC1
Clc1ccccc1-n1nc(-c2nnn[nH]2)cc(Br)c1=S
COc1ccc(OC)c(Nc2nc3cccnc3n3c(CC(C)C)nnc23)c1
CCOc1ccc(OCC)c(NS(=O)(=O)c2cc3c4c(c2)CCN4C(=O)CC3)c1
O=C1C=CCC(c2ccc(Br)cc2)N1CCCN1CCCCC1
Cc1cccc(S(=O)(=O)N2CCCC(C(=O)NC(C(=O)NC(CC(=O)O)C(=O)CSCc3ccccc3)C(C)C)C2)c1
COc1cc(C(=O)C(=O)N2C3CCCC2C2c4cc5c(cc4CC32)OCO5)cc(OC)c1O
O=C(COc1ccc2c3c(c(=O)oc2c1)CCC3)Nc1ccccc1Cl
CC12C=CC(=O)NC1CC(O)C1C2CCC2(C)C(C(=O)c3ccc(-c4ccc(F)cc4)s3)CCC12
CN(C)C(=O)n1nc(-c2ccccc2)c2c1CCN(C(C)(C)C)C2
CCOc1ccccc1NC(=O)CSc1nnc2ccccn12
O=C(NCc1ccccc1)C1CCCN1S(=O)(=O)c1ccc2ccccc2c1
O=C1NC(=O)C(=Cc2ccc(-c3cccc(Cl)c3)o2)S1
CN(Cc1ccc(-c2ccc(C(F)(F)F)cc2C(=O)N=c2c(N)c(O)ccn2C)c2nsnc12)S(=O)(=O)c1ccccc1
COc1ccc2ccc(NC(=NCCNc3ccnc4cc(Cl)ccc34)NC#N)cc2c1
COc1ccc(-c2c3c(c(OC)c4cc5c(cc24)OCO5)COC3=O)cc1
O=c1n(-c2ccccc2)c(=O)n(CCc2ccc(O)cc2)c(=O)n1CCc1ccccc1
COCCOc1ccc(S(=O)(=O)N2CCN(c3ccc(-n4ccccc4=O)cc3F)CC2C(=O)N(Cc2ccc3c(c2)OCCCO3)C(C)C)cc1
CCOC(=O)CC(NC(=O)CC)c1ccccc1OC
CCCCCCN1CC(O)C(n2cc(C3CC3)nn2)CC1c1ccc(Cl)cc1
N#Cc1ccc2c(c1)CN(CCC1CCC(NC(=O)c3ccnc4ccccc34)CC1)CC2
COc1cc(NS(=O)(=O)c2ccc(NC(=O)c3ccccc3Nc3ccccc3C)cc2)nc(OC)n1
O=C1C(=Cc2cc(F)c(F)cc2OCc2ccccc2F)CN(C(=O)CCCl)CC1=Cc1ccc(Cl)cc1
CC(C)n1cc(N2CCC(CNC(=O)c3cc4ccccc4cc3O)C2)cn1
CC(C)(C)NC(=O)CN(Cc1ccco1)C(=O)CNS(=O)(=O)Cc1ccccc1
OC1CCC2CCCCC2C1
CCOc1nc2ccc(-c3cc(=O)n(CC(=O)N4CCc5ccsc5C4)c(O)n3)cc2[nH]1
CCc1nnc(NC(C)C)n1CC1=CC[N+]2([O-])CCC(O)(C(C)C)C12
CCOC(=O)c1cnc2c(cnn2CC(Cl)c2ccccc2)c1NC1CCCC1
Cc1cccc2c1ccn2S(=O)(=O)c1ccc(NNC(=O)c2ccccc2[N+](=O)[O-])cc1
Cc1cc(C)[n+](CC(=O)NCCc2ccc(S(N)(=O)=O)cc2)c(C)c1)(c1ccccc1)c1ccccc1
COc1cccc(C2(Nc3ccc(C)cc3)C(=O)Nc3ccccc32)c1
O=C(c1cccs1)N1CCN(S(=O)(=O)c2ccccc2)CC1
N=C(N)c1cccc(CC(=O)N2CCCC2C(=O)N2CCC(CC(=O)O)CC2)c1
CCc1ccccc1NC(=O)c1ccc(Cn2ccnc2)cc1
CC(C)(C)n1nnnc1C(c1ccccc1)N1CCc2ccccc2C1
CCN(c1ccccc1)S(=O)(=O)c1c(C)nc(=O)[nH]c1O
Cc1ccccc1Cn1c(CCC(=O)O)nc2ccc(C(C)(C)C)cc21
Cc1ccc(NC(=O)CN2C(=O)NC(C)(C)C2=O)cc1Br
CC1CN2CC3CCC2(c2ncc(F)cn2)C31
CC(C)(C)S(=O)(=O)c1ccc(Oc2ccc(S(=O)(=O)C3CC3)cc2)cc1
CN1CCN(c2cc3c(cc2F)c(=O)c(C(=O)O)cn3CC23CC4CC(CC(C4)C2)C3)CC1
COC(C)c1ccc(C2CC(CN3CCN(c4ccccc4F)CC3)=Nc3ccccc3S2)cc1
COC(=O)C=Cc1ccc2c(c1)C(SCCN(C)C)Cc1ccccc1S2
O=C(Nc1ccc(Br)cc1)N1CCN(c2ncnc3cc(C(F)(F)F)ccc23)CC1
CCCOc1ccc(C2=NC(c3ccccc3)CO2)cc1
O=C(c1ccc(N2Cc3ccccc3C2=O)cc1)N1Cc2ccccc2C1
CC(C)(C)OC(=O)N(Cc1ccc(Br)cc1)C1CCNC1
O=C(NO)c1cc(=O)c2c(=O)n(Cc3ccc(OC(F)(F)F)cc3)ccc2[nH]1
CC(C)=CCC=C(C)CNC(=O)c1c(O)[nH]c(=S)[nH]c1=O
Fc1c(C=Nc2ccc3nccc(Nc4cccnc4)c3c2)ccc2[nH]cnc12
CC(C)CN(CC(O)C(Cc1ccc(Oc2ccccc2)cc1)NC(=O)OC1COC2OCCC12)S(=O)(=O)c1ccc(N)cc1
CCC(CC(=O)C(CC(C)C)C(=O)NC(C(=O)NCC(=O)NC(CCCNC(=N)N)C(=O)O)C(C)CC)C(C)C
CN(C)CCCOc1cccc(C2Nc3ccccc3Oc3nn(C)cc32)c1
CCCc1cc(CO)c(C2CCC3C(F)CCC3O2)s1
O=C1CSC(c2ccc(Br)cc2)N1c1ccccn1
CC(C)(C)C#Cc1cn(C2COC3=C(Cl)C(=O)C(=O)c4cccc2c43)nn1
Cc1ccc2[nH]c3c(c2c1)CCN1C(=O)c2ccccc2N(C)C(=O)C31
CCC1=Nc2ccc(C(=O)OC)cc2Cc2cc(Cl)ccc2N1Cc1ccccc1
COc1ccc(CNc2nc3c(S(=O)(=O)c4ccc(C)cc4)nnn3c3ccsc23)cc1Br
Cc1ccc(F)cc1NC(=O)c1cc2ccc3cccnc3c2[nH]c1=O
COCCNC(=O)Cn1ccnc1SCC(=O)Nc1ccc(F)cc1
CCOC(=O)c1c(C)[nH]c(C)c1S(=O)(=O)N1CCC(C(=O)NCCc2ccc(OC)c(OC)c2)CC1
CCOC(=O)C1CCCN(Cc2coc(-c3ccco3)n2)C1
COc1ccc(C=C2CN(CC(=O)Nc3ccc(C)cc3C)CC(=Cc3ccc(OC)c([N+](=O)[O-])c3)C2=O)cc1
CS(=O)(=O)c1ccc(C(=O)N2CCCC2c2ccc3ncnc(Nc4ccc(OCc5cccc(F)c5)c(Cl)c4)c3n2)o1
O=C(CCCC1=CCCN(Cc2ccc(F)c(Cl)c2)C1=O)NO
Cc1c(C(=O)Nc2c(C(=O)c3ccccc3)oc3ccccc23)ccc2c1CCCC2
COCCNc1nc(-c2ccc(N)c(OCC3CCOCC3)c2)cc2ncn(C)c(=O)c12
COc1ccc(-c2nn(-c3ccccc3)cc2CNNC(=O)Cc2ccccc2)cc1
COCCN(Cc1sc(Nc2cc(OC)c(Cl)cc2Cl)nc1C)CC(O)CO
CC1CC(C)N1C(=O)c1c(Cl)cccc1-c1nnc(C2(c3ccc(Cl)cc3)CC2)o1
O=C(NCCN1CCN(c2ccc(Cl)cc2)CC1)c1cc2cccc(F)c2o1
Nc1nc(Cl)c(N=Nc2ccc(S(N)(=O)=O)cc2)c(NC2CC(C(F)(F)F)C(O)C2O)n1
COc1ccc(S(=O)(=O)NCCc2ccccc2)cc1
CCN(CC)CCNC(=O)C(=NO)c1cccnc1Oc1ccccc1
COC(=O)CSCCc1ccc(OC)c(OC)c1
CC(C)=CCCC(C)=CCCC(C)=CCCc1cc(O)cc(O)c1
C(=Cc1nc2ccccc2[nH]1)c1ncns1
CC(=O)Nc1cc2c(C)cc(=O)oc2c2c1CCC2
NC(=O)CCCCCCCCCCCCCCC(=O)NC(CO)Cc1cncn1C1OC(CO)C(O)C1O
Oc1cc(-c2cn(Cc3ccc4ccccc4c3)nn2)ccc1-c1nc2ccccc2o1
CC(C)CCC(C(=O)O)N1Cc2sc(-c3ccc(-c4nn[nH]n4)nc3)cc2S1(=O)=O
CCCCCC1Cc2c(oc(C)nc2=O)-c2cc(O)ccc2O1
COc1ccc(Cl)cc1S(=O)(=O)N1CC(C#Cc2ccc(Cl)cc2)OC1CNC(=O)C1=NOC(C)(C)C1
N=C(N)NCCCC(NC(=O)C1CCCN1C(=O)C(CCCNC(=N)N)NC(=O)c1ccc(-c2ccccc2)cc1)C(=O)NC(CCCCN)C(N)=O
O=C(CCc1n[nH]c(=S)[nH]1)NCc1ccccc1
COCCn1c2c(c3cc(C(=O)O)cc(-c4cccc(OC)c4)c31)CN(CCc1ccccc1)C2=O
COc1ccc(-c2nc(C(N)=O)sc2-c2cc(OC)c(OC)c(OC)c2)cc1
Cc1[nH]c2ccccc2c1C=Cc1nccs1
Cc1nn(CCC(C)C)c(C)c1CC(=O)N1CCCC1c1cccnc1
COc1ccc2nccc(C(O)CCC3CCN(C4COC4)CC3C(O)CO)c2n1
COC1(C=CC(C)=CC=CC(C)=CC=CC(C)=CC=CC=Cc2ccc(OC(C)=O)cc2)OC1Cc1ccccc1
CCCCCCCc1cnc(N2C(=N)C(C#N)C(c3ccccc3OC)C3=C2CC(C)(C)CC3=O)s1
COc1cccc(NC(=O)C(CC(C)C)NC(=O)c2cc(Br)ccc2NC(=O)c2sccc2S(C)(=O)=O)c1
Nc1n[nH]c2cc(NS(=O)(=O)c3cc(-c4cc(Cl)cc(Cl)c4Cl)cs3)cc(S(=O)(=O)N3CC(N)C3)c12
CCn1cc(C(=O)Nc2nnc(C(C)C)s2)c(=O)c2cc(Br)ccc21
CN1CCN(NC(=O)COc2ccc(C(=O)c3ccccc3)cc2)CC1
COC1=CC2C3Cc4ccc(OC)c(OCc5cccc(Cl)c5)c4C2(CCN3C)CC1=O
CN(C)C(=O)N1CCN(c2cc(C(F)(F)F)nc(N)n2)CC1
O=c1nc(NC2CCCCN2Cc2cccc(Cl)c2)c2cccnc2n1O
O=S(=O)(c1ccccc1F)c1n[nH]c2c(N3CCCC3c3cccc(Cl)c3)cccc12
N#Cc1cc(Cl)cc(Oc2ccc3c(c2)CC(C(=O)O)C(c2ccccc2)N3)c1
CC(C)(O)c1cc(-c2ccc(Oc3ccc(F)cc3)nc2)c2ccnc(N)c2n1
CCN(CC)C(=O)C1CCC2C3CCC4NC(=O)C=CC4(C)C3CCC12C
Cc1cccc2c(=O)cc(CO)[nH]c12
CC(=N)NCCCCC(NC(=O)C(Cc1ccccc1)NC(=O)C(Cc1ccc(O)cc1)NC(=O)C1CCCN1C(=O)C(CCCNC(=N)N)NC(=O)C(N)CCCN)C(N)=O
CCC1(C(=O)OC)N=C(c2ccccc2)c2cc(Cl)ccc2NC1=O
CC1(C)C(C(=O)c2cn(CCOCCO)c3cc(O)ccc23)C1(C)C
CC(=O)NC1C(O)C=CC(O)C1OC(C)C
CCS(=O)(=O)c1ccc2c(c1)nc(CNC(=O)N1CCN(C)CC1)n2CC
O=C(NCc1ccc(Cl)c(Cl)c1)c1cc2c(Nc3cccc(Br)c3)ncnc2s1
CC(C)N1CCN(C(=O)C(=O)c2c[nH]c3ccccc23)CC1
CC(NC(=O)C(N)Cc1c[nH]c2ccccc12)C(=O)NC(Cc1ccccc1)C(=O)NC(CCCCN)C(=O)NC(CCCN=C(N)N)C(=O)NC(Cc1ccccc1)C(N)=O
Cc1c(N2CCC(N)C2)c(F)cc2c(=O)n(N)c(=O)n(C3CC3)c12
CSc1ncc(F)c(C(=O)NCC2CCCN2CC)n1
COc1c(C(N)=O)c2ncnc(Nc3ccc(F)cc3OC(CO)CO)c2cc1C
NC(=O)C(=O)N1CCCC2(C1)C(=O)N(c1ccccc1)C2c1cccc(Oc2ccccc2)c1
CN(C)S(=O)(=O)N1CCC2OC(C(=O)NCCc3ccncc3)CCC21
OCC1CCC(n2cnc3cnc(NCc4ccccc4)nc32)O1
O=C(C=Cc1cccc(Br)c1)Nc1cccnc1
CCc1ncnc(N2CCC(Oc3ccc(C(C)NC(C)=O)cc3)C2)c1F
COC(=O)C1=C(C#N)SC2=C(C(=O)C(C)(C)CC2)C1c1ccc(OCC(=O)O)cc1
CC(C)CN(C(CO)CCCCNC(=O)C(NC(=O)CNC(=O)CNC(=O)Nc1ccc(-c2ncc[nH]2)cc1)C(c1ccccc1)c1ccccc1)S(=O)(=O)c1ccc2c(c1)OCCO2
CCCCCC=CCCC(C)=CCCCCCCC(=O)Oc1ccc2c(c1)C13CCCCC1C(C2)N(CC1CCC1)CC3
O=C(O)CCN1C(=O)C(=Cc2ccc(N3CCCCC3)cc2)SC1=S
CN(CC(=O)Nc1cccc(F)c1)C(=O)c1ccc(-c2nc3ccccc3s2)cc1
CC(C)CN(Cc1cc(Cl)c2c(c1)OCCCO2)C(=O)C1CCN(Cc2cccc2)C1
CCc1ccc(C(=O)N2CCC3(CC2)CC(=O)c2ccccc2O3)cc1
CC(Oc1cccc(Br)c1)C(=O)NC1CCS(=O)(=O)C1
CCOC(=O)Cc1csc(SCC(=O)Nc2c(C)cccc2C)n1
CCN(CCNc1nc2ccccc2n1Cc1ccccc1)S(C)(=O)=O
Cn1c(=NNC(=O)c2cccs2)sc2cc(OCCCN3CCOCC3)ccc21
CCCCCCCCCCCC(=O)NC1CCC2(O)C3Cc4ccc(O)c5c4C2(CCN3CC2CC2)C1O5
Cc1ccc(S(=O)(=O)N2CC(=NC(=S)Nc3ccccc3)c3ccccc32)cc1
O=C1NC(=O)C(c2ccccc2)(N2CCN(c3ccc(C(=O)Nc4ccc(Cl)cc4C(=O)c4ccccc4)cc3)CC2)C(=O)N1
O=C(CSc1nc2cc(S(=O)(=O)N3CCOCC3)ccc2o1)Nc1ccc2[nH]c(=O)[nH]c2c1
CC(=O)NCC1CN(c2ccc(C=C(F)c3ccc4ccccc4c3)cc2)C(=O)O1
Cc1ccc(NC(=O)c2ccc(C(=O)NN=Cc3ccc(O)cc3)cc2)cc1
CCOc1ccc(NC(=O)CSc2nc(=O)c(CC)c[nH]2)cc1
COc1ccc2oc3ccccc3c(=O)c2c1
O=C(CCCN1CCC2(CC1)OCCc1sccc12)c1ccc(F)cc1
COc1cc2c(cc1OC)C1C(CO2)Oc2c(ccc3ccc(=O)oc23)C1OC(C)=O
O=C(O)c1c(O)c(-c2c[nH]c3ccccc23)nc2c(C=Cc3ccccc3)cc(=O)n(-c3c(F)cccc3F)c12
Cc1cc(COc2ccc(C(=O)NCC3(C)NC(C)(C)CS3)cc2)c2ccccc2n1
NC(=O)n1cc(NC(=O)N2C3CCC2C(C(=O)O)C3)c2ccccc21
CCOC(=O)C12Cc3c([nH]c4ccccc34)C3(C)CC1C(OC(C)=O)C3CCC2C(=O)OCC
CC(C)N(C(=O)C1CCC2C3CCc4cc(C(=O)O)ccc4C3CCC12C)C(C)C
Cc1ccc(NC(=O)c2cc3ccccc3o2)c(C)c1
O=C1C(=Cc2ccccn2)Oc2cc(O)ccc21
CCOc1cc(C(=O)NCc2ccccc2)ccc1-c1ccc(C(=O)NC(C)C(C)C)cc1C
CN(CCN1CCOCC1)C(=O)CN1CCOC(Cn2cncn2)C1
O=c1oc2ccccc2cc1-c1csc(NN=Cc2cc3ccccc3cn2)n1
COc1cc(C2c3cc4c(cc3C(Nc3ccc(Cl)cc3)C3COC(=O)C23)OCO4)cc(OC)c1O
CCCCC(=NC(Cc1ccc(-c2ccccn2)cc1)C(=O)O)C(CC(=O)O)NC(=O)CCC
CC[N+](CC)(CC)C(=O)Cn1cc(C(=O)c2ccncc2)c2ccccc21
O=C(NC1CCCCC1)N1CC2C(c3ccccc31)C(CO)N2Cc1cccs1
COc1ccccc1-c1cccc2nc(N)c(C(=O)Nc3ccc(F)cc3Cl)cc12
O=C(Nc1nccc(NS(=O)(=O)c2ccccc2[N+](=O)[O-])n1)c1ccc(F)cc1
CCCCC(CN(O)C=O)C(=O)N1COCC1C(=O)Nc1cccc2ccccc12
O=C1NC(=O)c2ccc(Nc3ccccc3)cc2C1=CNc1ccc2ncsc2c1
NC(=O)C1CN(C(=O)c2cn[nH]c2)CCO1
O=C(O)C1CSC(c2ccc(Cl)c(Cl)c2)N1
CCOC(=O)C1CCN(C(=O)C(=O)NCCCN2CCN(c3ccccc3OC)CC2)CC1
CN(C)S(=O)(=O)c1ccc(NC(=O)COc2ccc(C(=O)Nc3ccc(Br)cc3)cc2)cc1
CCOc1cc(C(Nc2ccc3c(N)cccc3c2)P(=O)(OCC)OCC)ccc1OC(F)(F)F
N=C(N)c1cccc(N2CCc3cc(O)ccc32)c1
CN(C)CC(=O)N(CCO)c1ccccc1CS(C)(=O)=O
CN(CC(CCN1CCC2(CC1)CS(=O)c1ccccc12)c1ccc(Cl)c(Cl)c1)S(=O)(=O)c1ccccn1
CC(=NNC(N)=S)c1ccc(-c2ccc(F)cc2)o1
CN1CCN(c2ccc(-c3ccc4c(c3)C(=O)N(C(C)(C)CO)CC(C)(C)O4)cn2)CC1
CCC(=O)N(c1ccccc1)C1CCN(CCc2ccccc2)CC1
Cc1nn(C2CC2)c2c1C(c1ccc(Cl)cc1)N(c1cc(C)c(=O)n(C)c1)C2=O
OCCCNc1cc(N=Nc2cccc(C(F)(F)F)c2)ccc1O
NS(=O)(=O)c1ccc(NC(=O)COC(=O)C=Cc2cccs2)cc1
CC(C)S(=O)(=O)N1CCOC2CN(Cc3cccs3)CC2C1
CC(C)NC1CCC(c2cc3c(-c4cncc(Nc5cccc(Cl)n5)n4)ccnc3[nH]2)CC1
CCOc1ccc(NC2=C(Cl)C(=O)c3ccccc3C2=O)cc1
O=C(c1cccn(CC(O)CN2CCCCC2)c1=O)N1CCN(c2ccc(C(F)(F)F)cc2F)CC1
NCCCCOc1cn2ncnc(Nc3ccc4[nH]ncc4c3)c2c1
C=C1C=C2C(CCC)=C(O)C(=O)C=C2C(=O)C12C(c1cc(OC)c(OC)c(OC)c1)C1C(=O)c3ccccc3C1C2c1ccc([N+](=O)[O-])o1
CC(NC(=O)C(CCCN=C(N)N)NC(=O)C(CCCCN)NC(=O)C1CCCN1C(=O)C(N)Cc1ccc(O)cc1)C(=O)NC(C(=O)NC(CO)C(=O)O)C(C)O
CCCCN1CCCC1CNC(=O)c1cc(Cl)ccc1C(=O)NCCC1CCCCC1
O=C1CC(Cc2cccc(C(F)(F)F)c2)C(=O)N1CN1CCN(c2cccc(Cl)c2)CC1
O=C1c2c(Cl)c(Cl)c(N3CCOCC3)c(Cl)c2C2C3=C(CCCC3=O)N(c3ccc([N+](=O)[O-])cc3)C(=O)C21
CNc1c(C)c(O)c(C)c2c1CCC(N)C2
OC1(c2cccnc2)CNC1c1ccccc1Br
CN(C(=O)c1ccc(Cl)cc1)C1CCCC2CCC(C(=O)NC(c3ccccc3)c3ccccc3)N2C1=O
O=C(Nn1c(Cc2cccc(F)c2)nnc1SCC(=O)N1CCOCC1)c1ccccc1Cl
CC(C)c1csc(CCc2nnn[nH]2)n1
Cn1c2nc(-c3ccc(CC#N)cc3)c(-c3ccc(CS(=O)(=O)NCc4ccccc4Cl)cc3)nc2c2cc(C(F)(F)F)ccc21
CCC(CN(C)C)NC(=O)c1cc(-c2ccco2)nc2c(C)cccc12
CCNC(=O)Nc1cc(=O)nc(SC)[nH]1
NC(=S)N1N=C2CCCCC2C12CCCCC2
CCOc1ccccc1NC(=O)Cn1c(=O)n(CCC(=O)N2CCN(c3ccccc3OC)CC2)c(=O)c2ccccc21
COc1ccc(C2C(C(=O)c3ccccc3)=C(O)C(=O)N2c2nc3c(Cl)cccc3s2)cc1[N+](=O)[O-]
Cc1cc(C)c(OCCN2CCOCC2)c(C)c1
O=S(=O)(NC1CCCC1)c1ccc(-c2ccc3c(F)cnc(NC4CCNCC4)c3n2)cc1
O=c1c2ccccc2sn1CC(=NO)c1cc(F)ccc1F
CCC(C)NC(=O)Cn1cc(C(=O)c2ccccc2)c2ccccc21
CC12CC(O)C3c4ccc(O)cc4CCC3C1CC2OC#N
CN1C(CNC(=O)c2ccccc2)CC2Cn3c(c(C4CCCCC4)c4ccc(C(=O)O)cc43)C21
COc1cc(CCNc2ccc(OC(F)(F)F)cc2)cc(OC)c1OC
Oc1cccc(Sc2cc(O)[nH]c(=S)n2)c1
O=c1ssc(=S)n1Cc1cccc(N2CCSCC2)c1
Cc1nnc(NC(=O)c2ccc3cc4c(cc3c2)OCCO4)s1
COc1cccc2c1nc(N)n1nc(CN3CCOCC3)nc21
CCOC(=O)N1CCN(S(=O)(=O)c2ccc(C(=O)N(CC(=O)NO)CC(C)C)s2)CC1
O=C(CSc1nnnn1-c1ccccc1)N1CCOCC1
Clc1ccc(NCc2cccc3nnc(CCN4CCOCC4)n23)cc1
CN1CCN(C(=S)Nc2cc(C(F)(F)F)ccc2Cl)CC1
CC1=NN(C(=O)c2cc3ccccc3s2)C(=O)C1=NNc1ccccc1C(=O)O
COc1cc(C=CC(=O)OC2C=CC(=O)C3(CC(OC(C)=O)C4(C)C5=CCC(c6ccoc6)C5(C)CCC4C37CO)C2)cc(OC)c1OC
COc1cc(C=C(C#N)C(N)=O)ccc1OCC(=O)Nc1cc([N+](=O)[O-])ccc1OC
CC(Cc1ccc(O)cc1)N1CCC(CNCCc2ccc(Cl)cc2)CC1
CCN(CC)C(=O)C1CCC2C3CN(Cc4ccccc4)C4=CC(=O)C5CC5C4(C)C3CCC12C
C=CCNC(=O)NC(=O)COC(=O)c1ccc(OCC)cc1
CC(C)C(CN(NC(=O)Cc1ccccc1)C(=O)OC(C)(C)C)NC(=O)C(CC1CCCCC1)c1nc2ccccc2s1
CC(C)CC(NC(=O)C(NC(=O)OC(C)(C)C)c1ccccc1)C(=O)NC(CC(C)C)C(O)CC(=O)NC(C(=O)NCc1ccccc1)C(C)C
CCCCn1c(O)c2[nH]c(-c3ccc(OCC(=O)Nc4ccc(C(=O)OC)cc4)cc3)nc2nc1=O
O=C(Cc1c(F)cccc1Cl)Nc1ccc2nc(C3CC3)n(Cc3ccc(-c4cccc(C(F)(F)F)c4)cc3)c(=O)c2c1
CCOC(=O)N1CCN(Cc2nc3ccccc3n2Cc2ccccc2F)CC1
CCOc1cccc2c1OCC2CC(=O)OC
CC(C)CC(NC(=O)N1CCc2ccc(CC3NC(=O)NC3=O)cc21)C(=O)O
CCc1nc(C)ccc1C(=O)N1CC(C(=O)N(C)C)C2(CCOCC2)C1
COc1cc2c(cc1N=Cc1ccc(Br)cc1)[nH]c(=O)n2Cc1ccc(C(=O)O)cc1
NC(C(=O)N1CCN(c2nccs2)CC1)c1ccc(Cl)cc1Cl
CNC(=O)C1OC(n2cnc3c(NCc4cccc(I)c4)nc(Cl)nc32)C(O)C1O
CC(C)(NC(=O)Nc1cccc(F)c1)C(=O)NC1C2NC(=O)c3ccccc3C1CC2NC(=O)OC(C)(C)C
O=C(COC(=O)C1CC(O)CN1)NC1CCCCC1
COc1cc2c(c(OC)c1OC)-c1ccc(OC)c(=O)cc1C(NC(=O)CCCCCN)CC2
Clc1ccc(CSc2nnc(-c3cccnc3)n2Nc2ccc(Br)cc2)cc1
O=C1NCCNC(=O)C(Cc2ccc(O)cc2)NC(=O)C(CCCCO)NC(=O)C(Cc2c[nH]c3ccccc23)NC1=O
CC(O)C1C(=O)N2C(C(=O)O)=C(SC(=S)N3CCN(C(=O)CN)CC3)C(C)C12
CCOC(=O)C1=C(c2ccc(C)cc2)N(C(C)=O)n2nnnc2N1
CCCCCCCCCCCCNC(=O)CP(=O)(O)O
O=S(=O)(C=Cc1ccc(F)cc1F)CCn1cncn1
Cc1cc(C)c(NC(=O)C(C)SCC(=O)N(CC(C)C)c2c(N)n(Cc3ccccc3)c(=O)[nH]c2=O)c(C)c1
Cc1nn(-c2ccccc2)c2nc(N3CCC(N)C3)cc(F)c12
O=C1CC(N2CCN(S(=O)(=O)c3ccccc3)CC2)C(=O)NC2=CCCCN12
COc1cc(Nc2nc3cc(C(=O)N(CCCO)CCC(F)(F)F)ccc3n2CCCCO)cc(OC)c1
COc1ccc(NC(=O)c2c(C)nn(-c3ccccc3C)c2Cl)cc1
CCCCCCCCC1(CCCCCCCCC)C(=O)c2cccc(O)c2C(=O)O1
CCN1CC2(CCC1=O)CCN(Cc1nccs1)CC2
COc1ccc(C2C=CCN(C(=O)CC3SCCc4c3[nH]c3ccccc43)CC(=O)N2Cc2ccc(F)cc2)cc1
CC1(C(=O)NS(=O)(=O)C2CC2)CCN(C(=O)c2csc3ccccc23)CC1
CC=C(C)C(=O)OC1C(C)OC(OC2C(C)OC(OC3C(CC=O)CC(C)C(OC(C)=O)CN(CCC(C)CCCc4ccc(Cl)cc4)Cs3)C(O)C2N(C)C)CC1(C)O
CCOC(=O)C1CC(=NNc2cccc(C(=O)OCC)c2)Cc2ccccc21
CCC(C)NS(=O)(=O)c1ccc(N2CCOCC2)c(NC(=O)c2cc([N+](=O)[O-])ccc2OCC2CCCO2)c1
CC(=O)NC(C)C(=O)NC(C)C(=O)NC(C(=O)N1CCCC1C(=O)NCc1ccccc1)C(C)C
COc1ccc(CC(C)NCC(O)c2ccc(O)c3[nH]c(=O)sc23)cc1
CCCC(C(N)=O)C(CC(C)C)C(=O)NC1CCCCN(Cc2ccc(-c3cccc(F)c3)cc2)C1=O
CCN(CC(=O)NCc1ccc(Cl)cc1)C(=O)c1cc(-c2cccnc2)[nH]n1
CCCCn1c(=O)c(C(=O)Nc2cccc(OC)c2)c(O)c2ccccc21
O=C(Nc1cc(-c2cc(-c3ccc(Cl)cc3)nc(NC3CCCC3)n2)ccc1Cl)c1ccccc1Br
O=C(Cc1ccc(S(=O)(=O)N2CCCC2)s1)NCC1CCCO1
O=C(O)c1cn(C2CC2)c2cc(N3CCN4CCC3CC4)c(F)cc2c1=O
O=C(Nc1ccc2[nH]cc(C3CCN(CC4CCCCC4)CC3)c2c1)c1cccc(F)c1
N#CC(C#N)=C1SCCN1C(=O)CNC(c1ccccc1)C1CCCCC1
COc1ccc(C2CN(C)Cc3cccc(O)c3O2)cc1OC
O=C(O)c1ccc(C=C2SC(=S)N(Cc3cccc(C(F)(F)F)c3)C2=O)cc1
O=C(NN=C1CCCC1)c1ccc2c(c1)S(=O)(=O)N=C1CCCCCN12
c1ccc(-c2ccnc3nc(N4CCCC4)sc23)cc1
CCOC(=O)c1c(NC(CC)=NS(=O)(=O)c2ccccc2)sc2c1CCCC2
O=C(C1CCCN13c1ccccc1-c1ccccc13)N1CCCC1
O=C(Nc1cccc(F)c1)Nc1nnc(SCc2ccc([N+](=O)[O-])o2)s1
COC(C(=O)NN1C(=O)c2ccccc2C1=O)c1ccccc1
CN(C)S(=O)(=O)c1cccc(C(=O)Nc2ccc(C3SC4=C(CCCC4)N(CC4CCCO4)C3=O)cc2)c1
O=C(NCC(c1ccco1)N1CCc2ccccc2C1)c1cccc(O)c1
CN(C)CCN(C)C1CCN(C2CC(c3ccc(F)cc3)c3ccc(F)cc32)CC1c1ccc(F)cc1
O=C(O)C=Cc1c(C=Cc2ccc(Br)cc2)nc2ccc(Cl)cn12
CC(Cc1ccccc1)NC(=O)C(OC(=O)COc1ccc(Cl)cc1Cl)c1ccccc1
CCOC(=O)c1ccc(-c2ccc(NC(=O)c3cc([N+](=O)[O-])ccc3Cl)cc2)o1
CC(Nc1nc2ccccc2n1-c1nc(C2CCC2)cs1)c1ccccc1
CCN(CC)c1nc(NC(=O)C(C)C)n(CC)n1
O=C1NCc2c(-c3nc(CC4CCCCC4)co3)ncn2-c2cccc(-c3ccc(Cl)cc3)c21
Cc1ccc(N2C(c3ccccc3)=Cc3ccc(C)nc32)cc1
CCCCCCN1C(=O)C(=O)c2cc(F)ccc21
Cc1cccc(-c2noc(CCCC(=O)NCCc3ccncc3)n2)c1
O=C(Nc1cccc(C(F)(F)F)c1)c1cc(Cl)nn1-c1cccc(Cl)c1
COc1ccc2c(C(=O)c3cc(OC)c(OC)c(OC)c3)c(-c3ccc(OC)c(OC)c3)[nH]c2c1
CC(C)c1ccc(CC(=O)N2CCC2(C)C(=O)Nc2cc(F)ccc2C(=O)O)cc1
CC1CN(C=O)C=C(C#N)C1(C)O
COc1ccc(C2C3=C(CC(C)(C)CC3=O)OC(=N)C2C#N)cc1OC
CCOC(=O)c1ccc(NC(=O)CSc2nnc(Nc3ccc(OC)cc3)s2)cc1
C=C1C(O)CC2C(C)(C)CCCC2(C)C1CC=C1CC(O)CC(=CCO)C1OC(C)=O
COc1ccc(NC(=O)CSc2nc3ccccc3c(=O)n2CC(=O)NCc2ccco2)cc1Cl
Cc1c(C(=O)N(c2ccc(O)cc2)c2cnn(C)c2)cc(-[n+]2ccn(C)c2)n1C
COC1CC2OCC2(CS(=O)(=O)c2ccc(F)cc2F)C2(COC(N)=N2)C1
CSCCC(NC(=O)c1cccc(Cl)c1)C(=O)OCC(=O)Nc1ncc(Cl)cc1Cl
CCCN1CCN(c2nc(N)nc(-c3ccc(P(=O)(OCC)OCC)o3)n2)CC1
C=Cc1c(C)c2cc3nc(c(CC4(C)CCC(O)C(C)(C)O4)c4[nH]c(cc5nc(cc1[nH]2)C(C)=C5CCC(=O)O)c(C)c4CCC(=O)O)C(CCC(=O)O)C3C
CN1CCN(S(=O)(=O)c2ccc(N3CC(=O)C(c4ccccc4)C3=N)c(Cl)c2)CC1
NS(=O)(=O)c1cnccc1NN=Cc1ccc2ccccc2c1
CC(NC(=O)C(Cc1ccc(O)cc1)NC(=O)C(NC(=O)C(CCC(=O)O)NC(=O)C(CCCCN)NC(=O)C(N)CCCCN)C(C)O)C(=O)NC(CCC(=O)O)C(=O)O
O=c1cc(CS(=O)(=O)c2nc(-c3ccc(Cl)cc3)c(-c3ccnc(NC4CCC4)n3)[nH]2)c2ccccc2[nH]1
Cc1cc(NC(=O)c2sc3c(c2C)CCCC3)no1
COc1ccc2oc3ccc(OCc4ccc5ccccc5n4)cc3c(=O)c2c1
COc1ccccc1C=NNC(=O)C1CCC1
CCOC(=O)N1CCN(c2ccc(NC(=O)c3ccc(C)cc3[N+](=O)[O-])cc2)CC1
O=c1ccn(C2CC2)c2nc(N3CCC3)ncc12
COc1cc2c(cc1OC)C(c1ccc([N+](=O)[O-])cc1)=NNC(=O)C2
Cc1ccc(NC(=O)CCNC(=O)CCC(=O)Nc2nccs2)cc1
O=C(CN1C(=O)C2(OCCCO2)c2cc(Br)ccc21)Nc1ccc(N2CCOCC2)cc1
CCC(C)C(NC(=O)C(CC1CCCCC1)CN(O)C=O)C(=O)NC(C)C(=O)NCCC1CCN(Cc2ccccc2)CC1
Cc1nc(NC(=O)CSc2nnc(C3CCCCC3)n2-c2ccccc2)sc1C
CC(c1ccccc1)c1cc(C#N)ccc1OCC(=O)NCC1CCNCC1
COc1cccc(C(=O)c2cnc3c(-c4ccccc4Cl)nc4ccnn4c3c2N)c1
O=C(O)c1cc(-c2cccc3c2OCCO3)[nH]n1
O=C1C2CN(Cc3ccccc3)CC2CCN1CC1CC1
CCCC(NC(=O)C1C2CN(c3ncccn3)CC2CN1C(=O)C(NC(=O)C(NC(=O)c1cnccn1)C1CCCCC1)C(C)C)C(=O)C(=O)NC1CC1
C#CCN(C)C(C)Cc1ccccc1
O=c1cc(-c2ccccc2)c2ccc3ccccc3c2o1
CN(CCCCNC(=O)C=Cc1ccccc1)C1CCN(CCc2ccccc2)CC1
O=C1N(Cc2ccc3c(c2)CCO3)CCCC12CCN(Cc1cccnc1)CC2
CC(=O)Nc1ccc(Sc2ccc3nn(CC(=N)NO)cc3c2N)cc1
CCOc1ccccc1NC(=S)N(CCN(C)C)Cc1cc2cc3c(cc2[nH]c1=O)OCCO3
Cn1nc(-c2nc3ccccc3n2C)c2ccccc2c1=O
NS(=O)(=O)c1ccc(NC(=O)CSc2nnc3c4cc(Cl)ccc4n(Cc4ccccc4)c3n2)cc1
CC(=O)OC1CCOC(=O)C1OC(C)=O
Cc1ccc(C(=O)Nc2ccccc2N2CCN(C(=O)c3ccco3)CC2)cc1S(=O)(=O)N1CCOCC1
COc1ccc(SCc2n[nH]c(-c3ccccc3C)n2)cc1
CCN1CCCC1CNC(=O)c1cc(Cl)cc2c1OCC(=O)N2
O=C(C[n+]1ccccc1)NC1C2CC3CC(C2)CC1C3
CN1CCC23c4c5ccc(O)c4OC2C(O)CCC3(OCC(=O)N2CCCCC2)C1C5
CC(C)c1ccc(NC(=O)CN2C(=O)NC(C)(c3ccccc3)C2=O)cc1
CC(=O)OC12COC1CC(O)C1(C)C(=O)C(O)C3=C(C)C(OC(=O)CC(OC(=O)c4ccccc4)c4ccccc4)CC(O)(C(OC(=O)c4ccccc4)C21)C3(C)C
COc1ccc(OC)c(C(=O)Nc2nnc(CCSCCc3nnc(NC(=O)Cc4ccccc4)s3)s2)c1
CCCOc1cc(Cl)ccc1C1C[N+](C)(C)CCO1
Oc1ccc(C2COc3cc(O)cc(O)c3C2)cc1
COc1cc(C=C2SC(=O)N(CCCCCCCNC(=O)Nc3cccc(OP(=O)(O)O)c3)C2=O)ccc1OCC=C(C)CC(=O)Nc1cccc(OCCCl)c1
CCCN(C)CCCOc1ccc(-c2nc(NCc3ccc(Cl)cc3)c3ccccc3n2)cc1
Cc1cccc(-n2nc3c(-c4ccccc4C)nc4c(Cl)cccc4n3c2=O)c1
O=C1CCc2cc3c(cc21)CCC1C2CCCCC31CCCO2
O=C1c2ccccc2C(=O)c2c1ccc1nc(-c3ccccn3)[nH]c21
O=C(Nc1cccc(Oc2ccccc2)c1)N1CCN(S(=O)(=O)c2ccccc2)CC1
CC1(C)C(C(=O)O)N2C(=O)C(NC(=O)C(CCC[N+](=O)[O-])NN=Nc3ccc(NC(=O)C4CCN(C(N)=NC(=O)OC(C)(C)C)CC4)cc3)C2S1Cl
CCNC(=O)NCCN1CCCCC1CCc1ccccc1
CN1CCC23CCCCC2C1Cc1cc(O)c(O)cc13
COC1C(OC(N)=O)C(O)C(Oc2ccc3c(=O)c(OCCN(C)C)c(-c4ccc(OCCN(C)C)cc4)oc3c2C)OC1(C)C
COc1ccc(C(C)=O)cc1NC(=O)Cn1cc(C(F)(F)F)ccc1=O
N#Cc1cccc(NS(=O)(=O)c2cc3c(cc2Cl)NC(=O)CO3)c1
C[N+]1(CC(=O)c2ccc3ccccc3c2)CCCC1
COc1cc2c(cc1OC)C(=O)N1C=C(S(=O)(=O)c3ccccc3C)CC1C=N2
c1ccc2c(c1)ncc1[nH]nnc12
Fc1ccc(C2=CCC3(CC2)CN(C2CCC2)C(=S)O3)cc1
CC(C)Oc1cc(Nc2ccc(Cl)cc2)ncn1
Cc1nc2ccccc2c(=O)n1CC(=O)NCC1CCCN(C(=N)N)C1
Cc1cc(NC(=O)c2cccs2)ccc1OC1CN2CCC1CC2
COc1cccc(NC(=O)N2CCOCC2)c1OC
CCC1CN(C(=O)NC(C)C(O)c2ccccc2)c2ccccc2O1
O=C(Nc1ccccn1)C1CC(=O)N(c2ccc(F)cc2)C1
Clc1ccc(CCCN(c2cccc3ccccc23)C2CCN(Cc3ccccc3)CC2)cc1
CN(CC(O)COc1cccc(-c2ccccc2)c1)S(=O)(=O)c1ccc2ccccc2c1
Cc1cccc(-c2ccc(N(C)C)c(Cn3cc(C(=O)NCC4CC4)c(=O)c4ccccc43)c2)c1
Cc1ccc(S(=O)(=O)NC(CC(=O)O)c2ccccc2F)cc1Cl
Cc1onc(-c2cccc(Cl)c2)c1COc1ccc(C(=O)NCC2CC2)cn1
COc1ccc(OCC(=O)NCC(=O)N2CCC(Oc3ccc(F)cc3)CC2)cc1
COc1ccc(C(=O)ON=C(N)c2ccncc2)cc1
Cc1c(O)c(=O)ccn1CCO
CCOc1ccc(N(CC(=O)NNC(=O)c2ccncc2)S(=O)(=O)c2ccc(C)cc2)cc1
O=c1cc(CNCCc2nc(-c3ccc(Cl)cc3)no2)c2cc(F)ccc2[nH]1
CC(C)NC(=O)C1CC2Cn3c(nc4cc(Cl)ccc43)C2N1C
CCn1c(C(CNC(=O)C(Cc2ccccc2)NC(=O)c2ccc(F)cc2)NC(=O)c2ccccc2)nc2ccc(F)cc21
CC(C)CC(NC(=O)CNC(=O)C(Cc1ccccc1)N(CCC(C)C)C(=O)Cn1c(=O)c(CCc2ccccc2)nc2ccccc21)C(=O)NC(CC1CCCCC1)C(=O)O
Cc1nnc(NC(=O)c2cscn2)s1
COc1cc2c(Nc3cccc(Br)c3)nc(N3CCN(C(=S)Nc4ccc(Cl)cc4)CC3)nc2cc1OCCCN1CCOCC1
C#Cc1cc(C(N)=O)c2[nH]c(SC)nc(=O)c2c1
Cc1ccc(C(=O)N2CCCC(C)(C(=O)NCCCN(C)C)C2)cc1
CCCCc1nc2c(C)ccnc2n1Cc1ccc(NC(=O)Cc2ccccc2C(=O)O)cc1
O=C(O)C1C(CC2CCNCC2)C(=O)N1C(=O)N1CCN(C(=O)C=Cc2ccccc2)CC1
[O-]c1c(Br)c(C(Cl)(Cl)S(=O)(=O)C(Cl)(Cl)Cl)cc([N+](=O)[O-])c1O
CC1(c2cc3c(cc2F)c(=O)c(C(=O)O)cn3C2CC2)CN(CCF)C1
CCCNC(=O)c1[nH]nnc1C(=O)NC(C)c1ccccc1
Cc1csc(-n2cc(CO)c(C(F)(F)F)n2)n1
O=c1oc(NCCc2ccccc2)c(-c2ccccc2)n1-c1cccc(S(=O)(=O)NCCc2ccccc2)c1
CC1CN(C(c2ccccc2)c2ccc(C=CC(=O)Nc3c(F)cccc3F)cc2)CC(C)O1
CC1(NC(=O)CCCOc2cc(C(F)(F)F)ccc2Cl)C(C(=O)NO)N2C(=O)CC2S1(=O)=O
CCC(C)C(NC(=O)C(NC(=O)OC(C)(C)C)c1ccc2ccccc2c1)C(=O)NC(C(=O)NC(CC(C)C)C(=O)NC(CCCN=C(N)N)C(N)=O)C(C)CC
CC(=O)OC1CC(C)C2(C(=O)OCc3ccccc3)CCC3(CO2)C(CCC2(C)C(C(C)CCCC(C)C)CCC32)C1C
O=C1N(Cc2cccc(F)c2)c2cccnc2C12CCNCC2
CS(=O)(=O)c1cccc(-c2nc(C(=O)Nc3cnccc3C3CCC(N)CC3)ccc2-c2cccc(F)c2)c1
FC(F)(F)c1cccc(C2NCCS2)c1
COc1cccc(NC(=O)C(OCc2cc(=O)c(OC)co2)C(C)OCc2cccs2)c1
COc1ccc(COc2ccc(OC)cc2C(=O)c2ccc(O)c(OC)c2)cc1
CCCCCCN1C(=O)C(=NNc2ccc(Cl)cc2)c2cc3c(cc21)OCO3
Fc1ccccc1-c1nc(-c2sc(-c3ccc(Cl)cc3)nc2C2CCCC2)no1
O=c1cc(N2CCN(Cc3ccccc3)CC2)c2cc(-c3ccccn3)ccc2o1
CCCc1c(OCCCCOc2ccc(-c3nn[nH]n3)cc2C(F)(F)F)ccc2c1ccn2CC(=O)O
O=C(O)c1cccc(N2CCN(c3ccc(C(=O)Nc4ccccc4NC(=O)c4ccccc4)cc3N3CCOCC3)CC2)c1
CN(C(=O)c1ccc(-c2ncccc2C(F)(F)F)cc1)c1cccc2[nH]ncc12
COc1ccc(C(=O)NCCS(=O)(=O)N2CCN(S(=O)(=O)c3ccc(F)cc3)CC2)cc1OC
COc1ccc(NC(C)=O)cc1C12CC3CC(CC(C3)C1)C2
COc1cc2c(cc1OC)CC(=O)N(CCCN(C)CCc1c[nH]c3ccc(-n4cnnc4)cc13)CC2
Cc1ccc(S(=O)(=O)N2C(=O)CC3(C)ON=C(c4ccccc4F)C3C2c2ccccc2F)cc1
CC(C)CC(NC(=O)C(N)Cc1ccccc1)C(=O)NC1CCN(C(=O)C2CCCC2)C1
COc1ccc(Cn2nnnc2CN2CCN(c3ccc(Cl)cc3)CC2)cc1
COC1OC(C)(C)c2nc3cc(N)c(Cl)cc3c(NCCCCCCCCCCn3cc(C(O)(CCCNC(C)=S)c4ccc5c(c4)OCO5)nn3)c21
COC(=O)c1cc2c([nH]c3ccccc32)c(C(C(=O)OC)C(=O)OC)n1
Nc1nc(OCc2ccccc2)c(C=Cc2ccccc2)c(N)n1
COC(=O)c1sc2c(c1-c1ccccc1)c1nc(N(C)C)ncc1n2Cc1ccccc1
CCCCCCCCCCNC(=O)Cc1ccc2cc(OC)ccc2n1
COCCOCON1C(=O)C(c2ccc(OCc3ccc4ccccc4n3)cc2)(c2ccc(OCCCC(C)C)cc2)N=C1N
CCC(Cc1ccccc1)C(=O)c1ccc(OCC(=O)OC)c(C)c1O
NC1C(C(=O)O)CCC1S
Oc1ccccc1CN1CCNC(=S)N1
CCCCCCCCCCCCc1ccc(CNC(=O)Nc2c(C(C)C)cccc2C(C)C)cc1
CCCS(=O)(=O)Nc1ccc(F)c(C(=O)Nc2cnc3[nH]c(-c4ccc(O)cc4)nc3c2)c1F
Cn1c(Nc2c(Cl)ccc(CNC(=O)C(C)(C)C)c2Cl)nc2cc(C(=O)Nc3ccc(F)c(Cl)c3)c(N3CCC(C(F)(F)F)CC3)cc21
CC1(CCCCCCOc2ccccc2)C(=O)Nc2ccccc21
CCC(Sc1nc(=O)cc(-c2ccccc2)[nH]1)C(=O)c1ccccc1OC
C=C1C(O)C2(O)OC3CC4(C)C5CCC6C(C)=C(OC7OC(CO)C(O)C(O)C7O)C(O)CC6(C)C5CCC4(C)C3(O)C2CC1O
NC(=O)COc1ccccc1N1CCN(C(=O)C2CN(C(=O)c3ccccc3)CC2c2ccc(F)cc2)CC1
Cc1cc(C)cc(CNC(=O)c2cc(COc3cccc(F)c3F)on2)c1
CCCn1c(=O)c2[nH]c(-c3ccc(OCC(=O)Nc4cccc(C(F)(F)F)c4)cc3)cc2n(CCC)c1=O
N#CC(C#N)=Cc1ccc(OCc2nc3ccccc3s2)cc1
CCOC(=O)N1CCN(c2nc(-c3ccncc3)c3c(n2)-c2ccc(Cl)cc2CC3)CC1
COc1ccc(C(=O)NC2(C)CC2)cc1-c1ccc(C(=O)NCC2C3CCC(C3)C2C(=O)O)cc1
Brc1ccccc1-c1nnc(SCc2ccccc2)o1
Cc1nc2cc(OCC(O)CN3CCN(Cc4ccc(Cl)cc4)CC3)ccc2s1
CC(C)OP(=O)(OC(C)C)C1(C(=O)N2CC[N+](C)([O-])CC2)CCCCC1
N=C(N)c1ccc(CNC(=O)C(COCc2ccc(-c3cccc(C(=N)N)c3)cc2)NS(=O)(=O)c2ccccc2)cc1
CC(C)C(NC(=O)c1ccc(Cl)s1)C1=NN(c2ccc([N+](=O)[O-])cc2)C(c2ccccc2)C1
O=C(Nc1nnc(CCSCCc2nnc(NC(=O)C3CN(C(=O)c4ccccc4)C3)s2)s1)C1CCCC1
CC1OC(OC2C(O)C(COC3OC(CO)C(O)C(O)C3OCCN)OC(OC3CCCCC3)C2OC(=O)C=Cc2ccc(O)cc2)C(O)C(O)C1O
COc1ccc2nc(Sc3nnc(C4(C)CC4(Cl)Cl)o3)sc2c1
CC1CN(S(=O)(=O)c2ccc(OCC(=O)Nc3nc4ccc(C(N)=O)cc4s3)cc2)CC(C)N1
CC(C)OC(=O)Cn1cc(C(C)Oc2ccc(-c3cccc(OC(F)(F)F)c3)cc2)nn1
COc1ccc(N2C(=O)C3=C(CC(C)(C)CC3=O)C2=O)c(OC)c1
CC(C)(C)c1ccc(C=NNc2nc(N3CCCCC3)nc(N3CCCCC3)n2)cc1
CCN(CC(=O)Nc1cccc(F)c1)C(=O)c1ccccc1OC
CCOC(=O)c1sc2cc(N3CCNCC3)c(S(=O)(=O)NCc3ccccc3)cc2c1NC(C)=O
O=C1CSC(=Nc2ccc(F)cc2)N1Cc1ccccc1
O=C(Nc1cccc(C(F)(F)F)c1)c1ccc(S(=O)(=O)c2ccc3c(c2)OCCO3)s1
Cc1c(Cl)cccc1NC(=O)CN(c1ccccc1)S(=O)(=O)c1cccc2nsnc12
N#[N+]c1cccc(NC(=O)C2(NC(=O)CCCc3c[nH]c4ccc(Br)cc34)CCCCC2)c1
c1ccc(Cc2nc(CN3CCOCC3)cs2)cc1
N#Cc1c2n(c3c(=O)n(-c4ccccc4)c(S)nc13)CCCN2
Cc1cc2c(=O)n3c(nc2s1)CCN(C(=O)c1ccc(S(C)(=O)=O)cc1)CC3
Cc1ccc(C(=O)N2c3ccccc3Sc3ccccc32)cc1
COc1ccc(CCNC(=O)CSc2nnc(C)n2-c2ccc(OC)c(OC)c2)cc1OC
OCCCCCCCc1ccc(CCCCCOc2nc(NCCCO)nc(N3CCCC3)n2)s1
C[N+](C)(C)C(CNC(=O)C(=O)Nc1cccc2c1C(=O)c1c(NC(=O)CC[N+](C)(C)C)cccc1C2=O)c1cccc2ccccc12
O=S(=O)(Nc1nccs1)c1ccc2c(N3CCOCC3)cccc2c1
OC(CN1CCCCCC1)Cn1c2c(c3ccc(Br)cc31)CCCC2
C=C(C)C(CCC=C(C)CCC=C(C)CO)OC1OC(CO)C(O)C(O)C1O
CC(=O)NCC1OC(=O)N2c3ccc(-c4ccc(N5CCOCC5)nc4)cc3S(=O)(=O)CC12
O=C(O)c1ccc(NC(=O)c2ccc(Cc3ccc(F)cc3F)s2)cc1
C=C(C)CSc1nnc2sc(-c3ccc(C)cc3)nn12
CN1c2ccccc2C(NC(=O)NCCN2CCCCC2)c2ccccc21
C=CCNC(=S)N1CCC(c2ccccc2)=N1
Nc1nc(=O)c(NCCOCCOCCOc2ccccc2Cl)c(N)[nH]1
NC(C(=O)O)c1ccc(C(=O)O)c(O)c1
CCCCOC(=O)c1c(Cl)c(CC)nn1C
CC(C)C(=O)OCC1=CCCC2C1(C)C(=O)C(O)C1(C)C2CCC2(C)C(c3ccoc3)OC(=O)C3OC321
COc1ccc2c(NN=Cc3ccccc3)cc(C)nc2c1
CCNc1nc(C(F)(F)F)ccc1CNC(=O)CNC(=O)c1nc(C#N)c[nH]1
COc1ccc(NC(=O)CN(C)C(=O)CNC(=O)c2cccs2)cc1
COc1ccc(C(=O)Nc2ccc3nn(-c4ccc(Br)cc4)nc3c2)cc1F
NS(=O)(=O)c1ccc(Nc2nccc(C(F)(F)F)n2)cc1CS(=O)(=O)c1ccc(Br)cc1
CC(Nc1ccc(F)cc1)C(=O)OCc1ccccc1Cl
CC(C)CC(NC(=O)C(CCc1ccccc1)CP(=O)(O)C(Cc1ccccc1)NC(=O)OCc1ccccc1)C(=O)Nc1cccc(Oc2ccccc2)c1
CC1=C(C(=O)Nc2ccccn2)C(c2ccc(F)cc2)n2nc(-c3ccc(Cl)cc3)nc2N1
Nc1nn(-c2ccccc2)c(=O)[nH]1
CCOC(=O)c1c(N2CCCC2)c2ccc(C)nc2n(CCN(CC)CC)c1=O
CC(C)CC(NC(=O)CNC(=O)C(NC(=O)CNC(=O)C(CC(C)C)NC(=O)C(N)Cc1ccc(O)cc1)C(C)C)C(=O)NC(Cc1ccccc1)C(=O)NC(C(=O)O)C(C)O
CN(CC(CCN1CCC(c2ccc([N+](=O)[O-])cc2)CC1)c1cccc(C(=O)c2ccc(Cl)cc2)c1)C(=O)c1ccccc1
OC(c1ccc(Cl)cc1Cl)c1ccc(Cl)cc1
COc1ccc(-n2c(SCC(=O)Nc3cccc(S(=O)(=O)NC4=NCCCCC4)c3)nc3cc(S(N)(=O)=O)ccc32)cc1
NNC(O)=CC(=O)Nc1cccc([N+](=O)[O-])c1
Cc1cc(C=C2SC(=S)NC2=O)c(C)n1-c1cccnc1
Cc1ccc(C=NNC(=O)c2cc(-c3ccc([N+](=O)[O-])cc3)n[nH]2)o1
CCCCCCN(Cc1cc2cc(C)ccc2[nH]c1=O)C(=O)NC(C)CCN=C(N)N
CCSc1nc(N)c2[nH]c(=O)n(C)c2n1
O=C1NC(=O)C(CC(=O)N(CCO)Cc2ccc(F)cc2)N1
Cc1cccc(N2CCN(S(=O)(=O)c3cc4c(c(C(=O)O)c3)OCCO4)CC2)c1C
CCCCCn1cnc2c1N(C)C(=O)CN=C2N(C)C
O=C(O)CNc1cc(S(=O)(=O)N2CCOCC2)ccc1N1C(=O)CCC1=O
FC(F)(F)c1cc(COc2ccccc2)cc(C(F)(F)F)c1
COc1ccc(NC(=O)c2oc3c(c2C)-c2nn(CCCNC(C)=O)cc2CC3)cc1Cl
Cc1ccc(N2C(=O)NC(NC(=O)c3ccc4c(c3)OCO4)(C(F)(F)F)C2=O)nc1
COc1ccc(CNc2c([N+](=O)[O-])ccc3nonc23)cc1
CC1(C)CCC(C)(C)c2cc(Nc3ncccn3)ccc21
Cc1ccc(N(CCOCC(=O)O)Cc2ccccc2Cl)cc1
O=C1C(=O)N(Cc2ccc(-c3ccsc3)cc2)c2ccc(OC(F)(F)F)cc21
COc1ccc(S(=O)(=O)Nc2ccc3c(c2)CN(C(C)=O)CC(C)(CO)O3)cc1
CCC(C)C(NC(=O)C(CC(=O)O)NC(=O)C(CC(=O)O)NC(C)=O)C(=O)NC(CC(C)C)C(=O)NC(CC(=O)O)C(=O)NC(CC(C)C)C(=O)O
Cc1ccc(C(OCCN2CCN(Cc3ccc(F)cc3)CC2)c2ccc(C)cc2)cc1
COc1cc(C=CC(=O)OC2CC(C)=CC=CC(=O)C2OC(C)=O)ccc1OCc1ccccc1
Cc1nnc(C(N)=O)n1Nc1ccccc1[N+](=O)[O-]
Cc1c(C(C)c2ccc(NS(=O)(=O)c3ccc4[nH]c(=O)[nH]c4c3)cc2)c(=O)n(-c2ccccc2)n1C
O=C(CCSCc1ccc(F)cc1)NCCC1=CCCCC1
NC1CC(C(=O)O)N(C(=O)C(Cc2ccccc2)NC(=O)OC2CCNC2=O)C1
CCOC(=O)c1cc2ccc([N+](=O)[O-])cc2n1S(=O)(=O)c1ccccc1
COc1ccc(-n2nnnc2SC(=Cc2ccccc2)C(=O)c2ccc(Br)cc2)cc1
CCCCn1c(CN2CCN(C(=O)c3ccco3)CC2)nc2c1c(=O)n(C)c(=O)n2C
CCCCCn1cc(C(=O)NC2CCCCC2)c(=O)c2ccccc21
CC(C)(C)c1cnc(C2CCNCC2)o1
Cc1ccc(-c2[nH]c(N3CCOCC3)nc(=O)c2C#N)cc1
COCCn1cnc2c1c(=O)n(Cc1cccc(F)c1)c(=O)n2Cc1ccccc1
O=C1OC(=Cc2ccc(Br)cc2)C=C1Cc1ccc(F)cc1
CCOC(=O)CCCCN1CCC2C(COCC(O)COc3ccc(C(F)(F)F)cc3)OC(c3cccc(C#N)c3)CC21
Cc1nccc2c1[nH]c1ccccc12
CC1(C)CC(O)(CC(=O)O)c2cc(OCCCOc3ccc(OCc4ccccc4)cc3)ccc2O1
COc1cc(C=CC(=O)NCCCN2CCC(Cc3ccc(F)cc3)CC2)cc(OC)c1OC
Nc1nccn2c(C3CCC3)nc(-c3ccc(OCc4cccc(F)c4)c(C(F)(F)F)c3)c12
Cc1ccccc1-c1nnc(NC(=O)CS(=O)Cc2ccccc2Cl)s1
CCOC(=O)C1C(=N)Oc2cc(C)n(CCN3CCCCC3)c(=O)c2C1CC(=O)c1cccs1
CC(NNS(C)(=O)=O)C(=O)Nc1ccc(Cl)c(S(=O)(=O)N2CCOCC2)c1
CN1CCN(C(c2cccnc2)c2nnc(-c3ccc4ncccc4c3)o2)CC1
Cc1nc2ccccc2n1CC(=O)NN=Cc1ccc(-c2ccccc2)o1
COc1ccc2c(c1)C1C=CCC(C(F)(F)F)OC(=O)C(O)CC(=O)NCC1CO2
CCN1C(=O)c2nc(-c3ccc(S(=O)(=O)N4CCN(C(N)=O)CC4)cc3)n(Cc3ccc(F)c(F)c3)c2N2CC(C)(C)N=C12
CCCCCCCCCCCCn1nnnc1C(CC(=O)OC)NC(=O)Nc1ccccc1
CC(O)(c1nc2cc(Cl)c(Cl)cc2[nH]1)C(F)(F)F
O=C(CN1C(=O)C(=O)c2ccccc21)Nc1cccc(C(F)(F)F)c1
O=C(O)c1cccc2[nH]c(-c3ccc(-c4ccccc4)nc3)nc12
O=C(NC1(C(F)(F)F)N=N1)c1ccc(F)c(Cl)c1
COCCOCc1cc2n(n1)CCc1ccccc1N2
CC(C)Oc1ccc(S(=O)(=O)N2CCC(Nc3cccc(-c4cccc(S(C)(=O)=O)c4)n3)CC2)cc1
CN1CC(=O)N2CCc3c([nH]c4ccccc34)C2(C)C1
NS(=O)(=O)c1ccc(C(=O)Nc2cccc(S(=O)(=O)n3ccc4ccccc43)c2)cc1
COc1ccc(C=NOCC(N)Cc2ccc3ccccc3c2)c(OCC(=O)O)c1
Cc1ccc(C2(c3nn(-c4ccccc4)c(=O)n3-c3ccccc3)CC2)cc1
CS(=O)(=O)c1ccc(-c2cc(C#N)c(OCC=CF)o2)cc1
COc1ccc2c(c1)c1c(c(=O)n(CCCN3CCCC3)c(=O)n1Cc1ccc(Cl)c(Cl)c1)n2C
COCCNC(=O)c1ccc2c(c1)ncn2C1CCCC1
O=C(CC1CCCCC1)Nc1nnc(CN2CCN(c3ccccc3)CC2)s1
O=C1OC(C(CO)=NO)CC1F
OC(COc1ccccc1)CC1=CCCCC1
CC1OC(OC2C(Oc3c(-c4ccc(O)c(O)c4)oc4cc(O)cc(O)c4c3=O)OC(COC3OC(CO)C(O)C(O)C3OS(C)(=O)=O)C(O)C2O)C(O)C(O)C1O
CCOC(=O)CCN1CCN(C(c2ccc(Cl)cc2)c2ccc(Cl)cc2Cl)CC1
Cc1ccc2nc(-c3cccc(C(F)(F)F)c3)c(Nc3ccc(C(=O)Nc4ccccc4C(F)(F)F)cc3)n2c1
CCCNc1cc(N2CCCC2)nc(C)n1
Cc1nn(-c2ccccc2)c2c1C(C(=O)O)C(=O)C([N+](=O)[O-])=C2
CCN(c1ccccc1)S(=O)(=O)c1cccc(C(=O)N(C)Cc2cnn(C)c2)c1
O=C(c1ccccc1F)N1CCN(Cc2ccc3c(c2)OCO3)CC1
O=C(c1cccc([N+](=O)[O-])c1)C(F)(F)F
Nc1nc(=O)c2ccccc2[nH]1
CC(C)(O)C1CCC2(C)C(C1)C(O)C(O)C1C(C)(CO)CCCC21C
Cc1cc(=O)nc(SCC(=O)Nc2cccc(Oc3ccccc3)c2)[nH]1
CC(C)NCCCN1c2ccccc2N(c2ccccc2)S1(=O)=O
Cc1cc(C)cc(CCC(=O)N2CC(Br)C2)c1
COc1ccc(CCn2cccc2C=C2SC(=O)NC2=O)cc1
O=C1Nc2ccccc2C1=NNC(=S)Nc1cccc(N=C=S)c1
Cc1cccc2cc(C#N)c(N3CCOCC3)nc12
CNC(=O)C(F)(CSc1cccc[n+]1[O-])c1ccccc1
Cc1nc(CNC(=O)Cc2cccc3cc[nH]c23)cs1
O=C(NCC(CC1CC1)c1ccc(C(F)(F)F)nc1)c1c(F)cccc1Cl
O=C(C#Cc1ccc(CNC(=O)c2ccccc2)cc1)NO
NC(=O)c1cccc(OCCNCCOc2cc(F)ccc2Cl)c1
CCN(CC)CCCC(C)NC(=O)c1ccc(C(=O)NC(Cc2ccccc2)C(O)C(=O)Nc2cccc(-c3nn[nH]n3)c2)c(C2=CCCC2)c1
O=C1Nc2ccccc2C1=NNC(=S)Nc1cccc(OC(F)F)c1
NCC1CCC(C(N)C(=O)N2CC(F)CC2C#N)CC1
CCC=Nc1nc(N)c(C#N)c(-c2ccc([N+](=O)[O-])o2)c1C#N
Nc1ncnc2c1nc(Sc1cc3c(cc1Br)OCO3)n2CCc1ccccc1
COC(=O)C1C(c2ccc(C)cc2)CC2CCC1N2C
Cc1c(Cl)cccc1NC(=O)C(O)=CC(=O)CCc1ccccc1
O=C(CCc1ccc(O)cc1)c1c(O)[nH]c(=O)n(C2OC(CO)C(O)C2O)c1=O
Cc1cccnc1-c1cc(N2CCN(CCNC(=O)C(C)(C)C)CC2)ncc1Cl
c1ccc(COc2ccc(C3Nc4ccccc4C4CCCCC34)cc2)cc1
O=C(c1ccc(Cl)cc1)N1CCN(Cc2nn3c(=O)cc(COc4ccc(Cl)cc4)nc3s2)CC1
Cc1ccc(C2CC=C(C(=O)O)C(c3ccc(F)cc3)N2S(=O)(=O)c2ccc(C)cc2)cc1
CCN(CC)c1ccc(-c2nnc(SC)o2)cc1
Cn1cc(-c2ccc3cnc(Nc4ccc5[nH]c(C(=O)N6CCN(C(=O)Nc7ccccc7)CC6)cc5c4)nn23)cn1
COc1ccc(NC(=O)CS(=O)CC(=O)NCCc2ccc(N(C)C)cc2)cc1
CCc1cc(Nc2cc(=O)n(CCCc3cccnc3)c(O)n2)ccc1C
CC(C)C(OC(=O)N1CCN(C(=O)N2C(=O)C(CCCN(C)C)NC(=O)C(CC(=O)O)NC(=O)C(NC(=O)C(N)Cc3c[nH]c4ccccc34)C2C(=O)O)CC1)C(F)(F)F
O=C(Nc1ccc(Cl)c(Cl)c1)c1csc(-c2cccs2)n1
[O-][n+]1nn(-c2ccccc2)c(N2CCCCC2)c1N=Nc1nc2ccccc2n2c(=O)n(-c3ccco3)nc12
COC(=O)CCn1nc2ccc(OC)cc2n1
COc1nc(NC(C)C)nc(Oc2cccc(Cl)c2C(F)(F)F)n1
CN(C)C1CCc2nc(N)sc2C1
COc1cc(OC)c(C(=O)c2ccc([N+](=O)[O-])cc2)c(OC)c1C1c2c(cc(O)c(C)c2OC)CCN1C
COc1cccc(NC(=O)CSc2ncc(-c3cc(C)on3)n2C)c1
N#Cc1ccc2c(c1)CN(C(=O)C(=O)N3CCC(Cc4ccccc4)CC3)CC2
Clc1ccc(CN=C2NCCN2)cc1
CC(C)NC(=O)C1CNCCN1Cc1cc2ccccc2[nH]1
CCC1C2Cc3ccc(O)cc3C1(CC)CCN2Cc1ccncc1
COc1cc2nc(SCc3ccc(C#N)cc3)n(C(C)CO)c(=O)c2cc1OC
CCOC(=O)C(C)NP(=O)(OCC1OC(n2cc(C)c(=O)[nH]c2=O)CC1[N-][N+]#N)Oc1ccc([N+](=O)[O-])cc1
COC(=O)c1ccc(C(=O)OC)cc1
O=C(Cn1c(Cl)cnc(NCC(F)(F)c2ccc3c(c2)OCO3)c1=O)NCc1ccc(Cl)cc1Cl
O=C1OCC(CO)C1C(=O)c1ccccc1
CN1CCN(c2nc(C(=O)Nc3cccc4ccccc34)nc3c2nnn3Cc2ccccc2)CC1
CC(C)(C)c1ccc(C2CC(=O)Nc3c2c(=O)nc(SCc2ccccc2Cl)n3C(C)(C)C)cc1
O=C(CCC(=O)Nc1c2c(nn1-c1ccc(Cl)cc1)CSC2)Nc1ccccn1
NC(=O)C(NC(=O)C(Cc1cccc(F)c1)NC(=O)OCc1ccccc1)C1CCCC1
NCCCCCCCCC(=O)Nc1ccccc1
CCOC(=O)c1c(CS(=O)(=O)c2ccccc2)nc2c(SC)ccc([N+](=O)[O-])c2c1-c1ccccc1
CCn1c(SCCC(=O)O)nnc1-c1ccco1
O=C(CCCC1CCN(C(CC(=O)c2ccc(F)cc2)c2ccccc2)CC1)NO
CC(C)OC(=O)c1c(NP(=O)(OC(C)C)OC(C)C)sc2c1CCCCCC2
COc1ccc(C(=O)C2C(=O)C(=O)N(c3ccc(-c4ccsc4)cc3)C2c2ccc(OC)c(OC)c2OC)cc1
COCC1CCN(c2ncc(C(=O)NCCN(C)C)c3ccccc23)CC1
COc1c(C(CNC(C)=O)N(CC2CCCO2)C(=O)Cn2nnc(-c3ccc(Cl)cc3)n2)ccc2ccccc12
Cc1cc(C)cc(-c2cc(Nc3cc(O)c(C=O)cc3[N+](=O)[O-])c3ccccc3n2)c1
CC#CC(=O)Nc1ccc2[nH]nc(-c3ccnc(N4CCC(N5CCCCC5)CC4)c3)c2c1
O=C(Nc1cccc(OCCOCCOc2ccccc2)c1)c1c(-c2ccccc2)[nH]c2ccccc2c1=O
CC(=O)Oc1cccc(CN(C)C)c1Oc1ccc(F)cc1
O=C(c1ccccc1)c1c(N2CCNCC2)cc(-c2ccncc2)oc1=O
COC1OCC(=O)C1NC(=O)C(Cc1ccc(N)cc1)NC(=O)OC(C)(C)C
NC(=O)c1ccc(N2CCC(c3c[nH]c4cccnc34)CC2)nn1
COCC1CC(OC)CN(C(=O)c2cnn(-c3nc4ccccc4s3)c2C2CC2)C1
C=C1C(O)CC(=CC=C2CCCC3(C)C2CCC3C(C)CCCC(C)(C)O)CC1O
COc1ccc(CN2CCNC(=O)C2CC(=O)NCc2ncc(-c3ccccc3)s2)cc1OC
Cn1nc(-c2ccc(C#CC3(O)CCC3)cc2)c2c(N)ncnc21
NC(=O)C1CS(=O)(=O)C(c2ccc(OC(F)(F)F)cc2)S1
CSCC(N)C(=O)O
CCCN=C(NC#N)NCCc1cc(OC)c(OC)c(OC)c1
CCN(CC)CCOc1ccc2noc(C3CCNCC3)c2c1
O=C(NC1CC1)c1ccn(-c2cccc(C(F)(F)F)c2)n1
CC1=NN(C(=O)C23CC4CC(CC(C4)C2)C3)C(O)(C(F)(F)F)C1
CC1(NC(=O)c2ccc(C(CC3CCCCC3)CC(=O)O)c(Nc3ccc(C(F)(F)F)cc3)c2)CC1
Cc1cc(C)c(NC(=S)N(CCCN2CCOCC2)Cc2ccco2)c(C)c1
CC(=O)C=Cc1cc2cc(-c3cccc(C(=O)O)c3)c3c(c2o1)C(=O)c1cccc(O)c1C3=O
CN(C(=O)C1CCCN1C(=O)c1ccco1)C1CCN(c2ccccn2)CC1
Cc1onc(-c2cccc(F)c2)c1COc1ccc(C(=O)N(C)c2ccc(O)cc2)cn1
CCCCCC#Cc1[nH]c(-c2ccncc2)nc1-c1ccccc1
O=C1CCCS(=O)(=O)c2cccc(NC(=O)c3cn(Cc4ccccc4)nn3)c2N1
CC1(C)OC2CC3C4CC(F)C5=CC(=O)C=CC5(C)C4(F)C(O)CC3(C)C2(C(=O)COC(=O)c2ccc([N+](=O)[O-])cc2)O1
CCN1CCCC1CNC(=O)c1c(OC)cccc1OC
O=C(NCc1ccccc1)C(=O)NCC1OCCCN1S(=O)(=O)c1ccc2c(c1)OCCO2
CC(C)c1ccc(Oc2cccc(OCCC(=O)NO)c2)cc1
CC1=CC(C)(C)Nc2ccc3c(c21)C(c1cccc(F)c1)Oc1cc(C)c(Cl)cc1-3
NNC(=O)c1cc2cccc(Cl)c2[nH]1
CC(C)c1c(CN(C)S(=O)(=O)c2ccccc2Cl)nn(C(C)(C)C)c1CCO
NC(CC(=O)N1N=CCC1C(=O)NCCc1ccco1)Cc1cc(F)c(F)cc1F
O=C(C1=CC(c2csc3ccccc23)CC(OCCCCO)O1)N1CCN(Cc2ccc3c(c2)OCO3)CC1
C=C(C)C1CCC2(C(=O)O)CCC3(C)C(CCC4C5(C)CCC(NC(=O)CC(=O)O)C(C)(C)C5CCC43C)C12
Cn1c(N)nc2c(Oc3ccc(C(=O)c4ccccc4)cc3)ncnc21
O=C(O)C(CNC(=O)N1CCC2(CCc3ccccc3C2)CC1)NC(=O)C1Cc2ccccc2CN1C(=O)CCc1ccccc1
CN(C)N=c1snc(-c2ccccc2)n1C
CC(C)NC(=O)N1CCC2(CC1)CCN(c1cccc(C(F)(F)F)c1)C2
CN(Cc1ccccc1)C(=O)c1ccc(Oc2ccccn2)cc1
COc1cccc(C(=O)Nc2onc(-c3ccccc3)c2C#N)c1
C=CC1CNC(C)CN1C(=O)N1Cc2c(NC(=O)c3ccccn3)n[nH]c2C1(C)C
Brc1ccc(C2=NN(c3ccccc3)C(c3ccc(Br)cc3)C2)cc1
CC(=O)N1CCN(C(=O)NCc2ccnc(C(C)C)n2)CC1
COC(=O)C(CCC(=O)O)C1C(=O)C2CCC3C(CCC4(C)C(c5ccoc5)=CCC34)C2C1=O
COC(=O)c1ccc(C(=O)OC)c(NC(=O)c2csnn2)c1
CC1=CCCC2C1(C)CCC(C)C2(C)C=CC1=CC(=O)OC1O
CNS(=O)(=O)c1ccc(C)nc1SCC(=O)Nc1ccc(F)cc1
O=C(O)CNC(=O)c1cccc(OCc2ccccc2)c1-c1ccc(C(F)(F)F)cc1
CN(C)C1CCN(C(=O)Cn2c(-c3ccco3)c(C3CCCCC3)c3ccc(-c4noc(=O)[nH]4)cc32)CC1
COc1cc2nc(N)nc(N)c2cc1OC
CN(C)CCc1cc[n+](C)c2ccc(N)cc12
COc1ccccc1OCCN1CC(C(=O)NCC2CCCO2)CCC1=O
Clc1ccc(OCC2CCC3CN(Cc4ccccc4)CCN3C2)cc1
CCCON=C(C(=O)OCC)c1ccccc1COc1nc(Nc2ccc(C#N)cc2F)nc(N2CCC(N)CC2)c1F
Cc1c(CC(=O)N2CCCC2)c(=O)oc2c(C)c3occ(-c4ccc(C(F)(F)F)cc4)c3cc12
Cc1cc(C)nc(NS(=O)(=O)c2ccccc2-c2ccc(COC(=O)C3(CCC3)CCCCCCCCCCC#CCCCCCn3c(=O)c(C)nc(N)nc3=O)cc2)n1
O=C1C(Cl)=C(Nc2ccc3c(c2)CCCC3)C(=O)c2ccccc21
COCOCCn1cc(C(N)=O)c2[nH]c(N)nc(=O)c21
Cc1ccc(S(=O)(=O)N(CC(=O)NN=Cc2cc3ccccc3nc2Cl)c2ccccc2)cc1
CN(C)Cc1ccc(C2CC(NC(=O)Nc3nc4c(s3)CC(NC(=O)Nc3cccc(C(F)(F)F)c3)CC4)CN2)cc1
C=CCOc1cccc2ccc(N)nc12
Nc1cnc(-c2ccc(C3CCC3)c(OCc3ccccc3)c2F)cn1
Cc1ccc(O)c(C(=O)Nc2cccc([N+](=O)[O-])c2)c1
COCCOc1ccc(NC(=O)C2COc3ccccc3O2)cc1
CSC1=NC(c2ccc(C)cc2)Nc2ccccc21
O=[N+]([O-])c1ccc2[nH]c3ccccc3c2c1
CCCCC(NC(=O)C(CCCN=C(N)N)NC(=O)C(CCCN=C(N)N)NC(=O)C(Cc1ccc(-c2ccccc2)cc1)N=C(N)N)C(=O)NC(CN)C(=O)NC(CCCCN)C(N)=O
Cc1ccc2c(c1)nc1n2C(C)CN(C(=O)c2ccc[nH]2)C1
Cc1nc2nc(SCc3ccccn3)nn2c2c1CCC2
COc1ccc(F)cc1CN1CC2CCC(C1)N(CCCO)C2
C=CCc1cc(OC)cc(OC(C)C)c1OCC(O)CNC(C)C
CCCn1c2c(c(C(=O)NCCOC)c1C)C(c1ccncc1)C(C#N)C(=N)O2
CN(C)c1ccc(N=C2C(=O)N(Cc3ccccc3)c3ccc(Br)cc32)cc1
O=c1cc(N2CCNCC2)oc2c(-c3nc(-c4ccccc4)cs3)cccc12
CC=Cc1cc(-c2ccc(OC)c(Cl)c2)nc(Cl)n1
O=C(OCN1C(=O)c2ccccc2C1=O)c1cccc(C(F)(F)F)c1
COc1ccc(N2CC(NC(=O)Nc3nc(C)c(C(C)=O)s3)CC2=O)cc1
COc1ccc(NC(=S)N2CCN(C(=O)c3ccco3)CC2)cc1OC
O=C(NNC(=O)c1cccc2ccccc12)c1cccnc1
COc1cc(C2Oc3cc(C4Oc5cc(O)cc(O)c5C(=O)C4O)ccc3N(CC3CC3)C2CO)ccc1O
CCCC(CCC)C(=O)NC(=O)c1cccc(N2CCCCS2(=O)=O)c1
CCCCCCCCCCCCCCCCOCC(COC(=O)CCCCCC=CCCCCCCCCCC)OP(=O)([O-])OCC[N+](C)(C)C
CC1=CCC2(CO)CCC(O)(C=O)C2(O)CC1
C=CCN1CCN(c2nc3c(c(=O)[nH]c(=O)n3C)n2Cc2c(F)cccc2Cl)CC1
O=C(Nc1n[nH]c(=S)s1)c1cc(-c2ccc(C(F)(F)F)cc2)nc2ccccc12
COc1cc(Br)cc(C(=O)Nc2ccc(N3CCOCC3)cc2N)c1O
CC(C)(C)c1ccc(OCCCON2C(=N)N=C(N)NC2(C)C)cc1
CCCC(NC(=O)C1CC(OCc2ccc(-c3ccccc3)cc2)CN1C(=O)C(NC(=O)C(NC(=O)c1cnccn1)C(C)C)C(C)C)C(=O)C(=O)NC1CC1
C1=C(c2c[nH]c3ccccc23)CC2CCN1CC2
CCCCC(CC)C(=O)Nc1cccc(O)c1
O=C(OC12CC3CC(CC(C3)C1)C2)N(Cc1cccs1)C1CCNCC1
CCOC(=O)c1cc(-c2ccccc2)n(CCN(C)C)c1C
CCC(=O)Nc1ccc(NC(=S)NC(=O)c2ccccc2)cc1
CC(C)OC(=O)CSc1nnc(CNC(=O)c2ccc(F)cc2)n1CC1CCCO1
CN1C(=O)C2(C=C1CC(=O)NCc1ccc(Cl)cc1)c1cc(-c3ccccc3)ccc1OC1NC(=S)NC(=O)C12
Fc1ccc2[nH]c(-c3cc4ccccc4[nH]3)cc2c1
CNc1cc(C)nc2c(-c3ccc(-c4ccccc4)nc3)cnn12
CC(CCC(=O)OCC1OC(Oc2cnc3c(OC4OC(CO)C(O)C(O)C4O)nc(N)nc3n2)C(O)C1O)C(C)(C)O
CC1(C)C=Cc2c(ccc(C(=O)C=Cc3cccc4ccccc34)c2O)O1
CC1CC(N)CC(CCNC(=N)N)(c2cc[nH]c(=O)c2)C1
CC(=O)NCCCC(=O)NC1CCC2CCCC(C(=O)O)N2C1=O
COc1cc2[nH]cc(C(=O)NCCN3CCOCC3)c(=O)c2cc1OC
CCN(C(=O)c1c(C)nn(-c2ccccc2)c1N)c1ccccc1
OCc1cc2ccccc2n1Cc1nc2nc3ccccc3nc2[nH]1
CS(=O)(=O)c1ccc2[nH]c(Cn3cc(C(=O)O)c(O)nc3=O)nc2c1
COCOc1ccc(C=CC(=O)C(C)(C(=O)c2ccc(OCOC)cc2)C2C(=O)C(OC)C(=O)C3(C)C(C(OC)CCC4(C)C(C(C)(OC(=O)CCCN)C(C)(C)O)CCC42)C3(C)C)c2
O=C(Nc1cc(C(F)(F)F)ccc1Cl)c1ccc(O)cc1
Clc1ccc(NN=C(Nc2ccccn2)Nc2ccccn2)cc1
CS(=O)(=O)CCN(C(=O)Cc1ccc(F)c(C(F)(F)F)c1)C(Cc1ccc(CC(=O)O)c(C2CC2)c1)C(=O)N1CCCC1C(=O)NC1CC1
CN(C)C(=O)Nc1ccc(-c2ccc(C(=O)NC(CCC(=O)O)C(=O)NCCCN(C)C)cc2)cc1
NC(Cc1cccs1)C(=O)NCC(=O)NC1CCCCC1
O=C(NCCCn1ccnc1)c1cccnc1-c1ccccc1
COCCC(=O)N1CC(C(=O)N2CCN(C3CCCCC3)CC2)C(c2ccc(Cl)cc2)C1
CC(C)=CCCC1(C)C=Cc2c(O)c(O)cc(O)c2O1
CCC1(C)Cc2c(sc3nnn(Cc4ccccc4OC)c(=O)c23)CO1
CCC(=O)c1ccc(OCC(=O)N2CCC(C(N)=O)CC2)c(C)c1
O=C1C(CCc2cccc(F)c2F)CCC(O)=C1SCc1c(F)cccc1Cl
O=C(c1ccccc1)C1CCN(CC=Cc2ccccc2[N+](=O)[O-])CC1
CC(C)NC(=O)Nc1ccc(CNC(=O)CCCc2nc3cccnc3n2Cc2ccc(-c3ccc(Cl)cc3)cc2)cc1
Cc1ccc(C(=O)N2CCC3(CC2)Nc2ccccc2-n2cccc23)cc1
Cn1cnc2cc(-c3ccc(N4CCOCC4)cc3)nc(OCC3CCOCC3)c2c1=O
CC(C)(C)c1cc(C(C)(C)C)c(O)c(C(c2ccc(NS(=O)(=O)c3ccc(C#N)cc3)cc2)N(C(=O)CCl)C2CC(CC(=O)O)N(C(=O)C3(C(=O)O)CC3)C2)c1
O=C(O)c1ccc(Cn2cnc3c(Nc4ccc(Oc5ccccc5)cc4)ncnc32)cc1
CCCCC=Cc1cc(O)c2c(c1)OC(C)(C)C1CC=C(C)CC21
COc1ccc2[nH]c(-c3csc(C4c5c(cc(C)[nH]c5=O)OC(=N)C4C#N)n3)nc2c1
CC(C)C(NC(=O)COc1ccccc1)C(=O)NCc1cccs1
COc1cc2nc(N3CCN(C(=O)NCc4cn(CCOc5ccccc5)nn4)CC3)nc(N)c2cc1OC
CC(Nc1ccc(F)c(F)c1)c1cc(C(=O)NCc2ccccn2)cc2c(=O)cc(N3CCOCC3)oc12
COc1nc(Nc2cccc(Cl)c2)c2ncn(C3COC3)c2n1
CCOc1ccc(NC(=O)C2Cc3ccccc3OC2=O)cc1
COc1ccc(OC2CCCCC2NC(=O)C(=O)Nc2cccc3ncccc23)cc1
C=CC(=O)N1CC(n2nnc3c(Nc4ccc(C)cc4)nc(C)nc32)C(O)C1
CCN1CCN(C(=O)c2cc3c(OC)cc(OC)cc3[nH]2)CC1
COc1ccc(CCNC(=O)c2cc(COc3cccc(C)c3C)on2)cc1OC
CCOC(=O)c1c(C)[nH]c2cc(=O)cc(-c3ccccc3)c12
Cc1cc(O)cc(OC2=C(c3ccccc3)C(=O)OC2)c1
CCOc1ccccc1CNC(=O)CCNS(=O)(=O)c1ccc2c(c1)c(C)nn2C
O=c1c2ccccc2nc(SNc2ccccc2[N+](=O)[O-])n1NCc1ccc(Cl)cc1
CNc1nc(C)c(-c2nc(Nc3ccc(C4CCNCC4)cc3OC)ncc2C(F)(F)F)s1
CCN1CCCC1CNC(=O)c1ccc(S(=O)(=O)NNC(=O)c2c(F)cccc2Cl)cc1
O=C(Nc1ccc(O)cc1)c1nc(C2CC2)n(-c2ccccc2)n1
CCN(CC)c1ncc2nc(-c3c(Cl)cccc3Cl)c(=O)n(C)c2n1
CNc1nc2c(nc(NC)n2Cc2ccccc2F)c2[nH]c(-c3ccccc3F)nc12
COc1ccc(-c2cc(N(CC(C)C)CC(O)C(Cc3ccccc3)NC(=O)OC3COC4OCCC34)nc(-n3ccnn3)n2)cc1
CCCCCCCCCCCCCCOP(=O)(O)NC(CCC(=O)O)C(=O)NCCCCCCCCCCCCCCCCC
Cc1nn(C)c2nc3ccccc3c(NCCCNC(=O)CCl)c12
Cc1nc(C#Cc2cnc(Oc3ccc4c(c3)CCC(c3ccccc3)O4)s2)cs1
O=C(NCCN1CCN(CC(O)COc2ccc(C(F)(F)F)cc2)CC1)Nc1ccc(-c2nc(Cl)co2)cc1
CCOc1ccc(NC(=O)N2CCC(NC(C)=O)CC2)cc1
N#Cc1ccc(NC(=S)NC(=O)C2CC(=O)N3CCCCCC3C2)cc1
CCCc1cccc(-c2cc(NC(=O)C3CNC(=O)C3)nn2CCc2ccccc2)c1
CC(C)c1cccc(C(C)C)c1NC(=O)NCc1cccnc1
Cc1cccc(-c2ccc3c(c2)C2OCCC2C(C=CC(F)(F)F)(SCCO)O3)c1
CCOC(=O)C=Cc1cccc(Nc2cc(=O)c3ccccc3[nH]2)c1
COc1ccc2oc(C(=O)Nc3ccc(-c4ccccc4SC(F)(F)F)cc3)c(C)c2c1
CCCCC(NC(=O)C1C2C(CN1C(=O)C(NC(=O)NC(CC1(C)CCCO1)C(=O)C(N)=O)C1CCCCC1)C2(C)C)C(=O)C(=O)NC1CC1
COc1cccc(CN(CCNS(C)(=O)=O)S(=O)(=O)N(Cc2c(F)c(F)c(F)c(F)c2F)c2ccccc2)c1
N#Cc1cccc(C2(C(=O)NCC(O)c3ccccc3)CCCCCC2)c1
CC(=O)OC1C2C(OC(=O)c3ccccc3)C3(OC2(C)C)C(C)(O)CC(OC(=O)c2ccccc2)C2(O)C(C)C(=O)OC2C1C3(C)C
O=C(C=Cc1cccc(C(F)(F)F)c1)c1ncc([N+](=O)[O-])n1COCCO
CCNC(=O)c1ccc(C(=O)N(C)c2ccc(C)c(C)c2)c(NC(=O)c2ccc(Br)o2)c1
CCOC(=O)CSc1nc(-c2ccccc2)cc(C(F)(F)F)c1C#N
CCSc1nc2ccccc2c2nc(-c3ccc(OC)cc3)nn12
NC(=O)c1cc(-c2n[nH]c(=S)n2-c2ccc3c(c2)OCO3)cc(N(CCO)CCO)c1O
COc1ccc(N(CC(C)N)Cc2ccc(OCc3ccc4ccccc4n3)cc2)cc1
O=C1NC(=O)C(=Cc2ccc(Sc3ccccc3[N+](=O)[O-])o2)S1
COc1cccc(NC(=O)c2[nH]c3ccccc3c2NC(=O)c2cccnc2)c1
CN1CCN(C(=O)c2cccc(-c3cc(F)c(OCC(=O)N4CCN(C(=O)c5ccco5)CC4)c(F)c3)c2)CC1
C=CCCN(C)C(=O)CCCn1c(=O)c2cccn2c2ccccc21
Cc1c(F)cccc1-c1cn(-c2ccc(C(=O)O)c(O)c2)cc1C(=O)NCc1ncc(C(C)(C)C)o1
CCC#CCC1C(C(=O)OCC)C2Cn3c(ccc(C=CC(=O)O)c3=O)C1N2
Cc1ccc(-c2c(NCC(C)(C)N3CCOCC3)c(=O)c2=O)cc1
Nc1nccn2c(C3CC(O)C(CO)C3)nc(-c3ccc(Oc4ccccc4)cc3)c12
CCn1c(=S)sc2c(=O)nc(-c3ccc([N+](=O)[O-])cc3)[nH]c21
O=C(Cc1cccc(F)c1)Nc1ccc2ncnc(Nc3cccc(Br)c3)c2c1
O=C(NN=c1cc2n(-c3ccccc3)c3ccccc3nc-2cc1Nc1ccccc1)c1ccccc1Br
COC(=O)c1cccc(N=Cc2c(C)nc3sc(-c4ccc(OC)cc4)nn23)c1
CN(CC#Cc1ccccc1)C(C)(C)C(=O)Nc1cccc(Cl)c1
Nc1cc(C=CC(=O)Nc2cccc(C(F)(F)F)c2)ccn1
CCSc1nc2cc(NC(=O)OC)ccc2o1
CC(C)=CCc1c2c(c(O)c3c1OC14C(=CC5(O)C(=O)C(C)=CC5=O)C4C(=O)C(O)=CC4(O)C1C2O)OC(=O)C(C)C
CC(C)=CCN1CCN(C(=O)c2cc3ccccc3[nH]2)CC1
COc1cccc(-c2cc(C(=O)NCC3CCNCC3)ccc2OC)c1
CSc1nn(-c2ccccc2)c2cc(NC(=O)c3cnn4cccnc34)ccc12
CCN1CCN(c2ccc(O)cc2NC(=O)c2ccc(F)c([N+](=O)[O-])c2)CC1
CC(C)CC(NC(=O)c1ccc(NC(=N)N)cc1)C(C)C(=O)NC(Cc1c[nH]c2ccccc12)C(=O)NC(CC(=O)O)C(=O)NC(C(N)=O)C(C)C
Cc1cc(CC(C(=O)O)C(C)(C)C)[nH]n1
CCOC(=O)C1CC(=O)Nc2cc(Cl)ccc2O1
Cc1nn(C)cc1NC1=NCCN1
CCCCCCC(C)(C)c1cc(O)c2c(c1)OC(C)(C)C1CC=C(C)CC21
Cn1cnc2c(NCCNS(C)(=O)=O)ncnc21
CCCCCCCCCCCCNS(=O)(=O)NC(CC(=O)NO)c1ccccc1
CCCC(NC(=O)Cc1c(C)c2cc3c(-c4ccccc4)coc3c(C)c2oc1=O)C(=O)O
Nc1ccc2c(c1)CCN1C(=O)c3c(ccc4cccc(O)c34)OCC21
CCN(Cc1cnn(CC)c1)C2CCCCCC2
CCNc1cc(C(=O)NC(Cc2ccccc2)C(O)CNCc2cccc(OC)c2)cc(N2CCCCS2(=O)=O)c1
COc1cccc(-c2cc(C(=O)Nc3cc4ccc(OC5CC(O)CCC5O)c(C)c4oc3=O)ccc2OC)c1
Cc1cnc(C(=O)OC(C(=O)O)C(OC(=O)C(C)(C)C)C(=O)O)cn1
C1=C2C3C4=COC(c5ccccc5)N4C4(CO4)C2CCC13
CCC(C)C(NC(=O)C(Cc1ccccc1)NC(=O)CNC(=O)CNC(=O)C(N)Cc1ccc(O)cc1)C(=O)NC(C(=O)O)C1CCCCC1
Nc1nc(=O)c(I)c(-c2cccc(Cl)c2)[nH]1
O=C(Cn1c(=O)n(Cc2ccco2)c(=O)c2sccc21)Nc1c(F)cccc1F
Cc1nnc(C(C)CC(O)C(C)CO)o1
CC(C)c1ccc(CCNC(=O)Cn2nc(C(F)(F)F)c3c2CCCC3)cc1
CN(C)CC1=Cn2c(noc2=O)C(=O)C(OCc2cccc(F)c2)=C1
O=C(CNC(=O)c1ccc(Cl)cc1Cl)NN=Cc1cccc([N+](=O)[O-])c1
COC1CC(c2ccc(C(=O)O)cc2)C(C)(C)C(C(=O)NO)C1O
CC(=O)N1C(CN(C)Cc2ccc(C3=CCCCC3)cc2)CC2CN(CCc3ccccc3)CCC21
COc1cccc(C(=O)c2cn(Cc3ccc(Cl)cc3)c(=O)n(CC(=O)Nc3ccc(C)c(C)c3)c2=O)c1
COc1ccc(NC(C)=O)cc1NC(=O)c1cc2ccccn2n1
CCCc1nc2ccc(NCc3nn[nH]n3)cc2c(=O)n1Cc1ccc(-c2ccccc2-c2nn[nH]n2)cc1
S=c1oc(-c2cccs2)nn1CN1CCOCC1
CC(C(=O)O)N1CCc2cc(NC(=O)c3ccccc3C=Cc3ccccc3)ccc21
COC(=O)c1ccccc1NC(CCc1ccccc1)C(=O)NCCC1=CCCCC1
Clc1ccc(CCN2CCN(c3ccccc3)CC2)cc1
COc1cccc(C(=O)Nc2ccncc2)c1
COc1cccc(CN2CCN(c3ccc(S(N)(=O)=O)cc3)CC2)c1
OCC(O)CSc1nnnn1-c1ccc(F)cc1F
CC(C)(C)C(=O)NC(=S)Nc1cc(-c2ccccc2)no1
CC(C)C(NC(=O)c1ccc(N(C)Cc2cnc3nc(N)nc(N)c3n2)cc1)c1ccc(C(=O)NC(CCC(=O)O)C(=O)O)cc1
CN(C)CCN1C(=O)C2Cc3c([nH]c4ccccc34)C(c3cccc(Cl)c3)N2C1=O
CC#CCn1c(N2CCCC(N)C2)nc2c1C(=O)N(Cc1ccc(F)c(Cl)c1)C1=NCCCN12
CCCCCN1C(=O)C(CC(=O)NCCC2=CCCCC2)CC2(C(=O)OCC)CCCCC=C12
CC(C)(C)S(=O)N1Cc2cc(C(=O)NCc3ccccc3Cl)nc(-c3cccc(-c4cccnc4F)c3)c2C1CCO
CC(C)=CCC[n+]1ccc2ccc(CC=CCN(C)C)cc21
CN1CC(C)(C)OC(C)(C)C12CC(OC(=O)Nc1ccccc1)C(CO)C(C(C)(C)C)C2
[N+]n1c(Nc2ccccc2Cl)c(-c2nc(C34CC5CC(CC(C5)C3)C4)no2)c2ccccc21
O=C(Nc1ccccc1)C(CC(=O)N1CCOCC1)NC(=O)C1(NC(=O)c2cccs2)CCCCC1
CCCN1CCCC2(Cc3cccc(O)c3CCO2)C1
CCC(=O)c1ccc(OCC(O)CN2CCN(Cc3cccc(OC)c3)CC2)cc1
COc1cccc(C2Oc3c(ccc(O)c3O)CC2OC(C)=O)c1
Cc1nnc(NC(=O)CC=NNC(=O)CCC(=O)NC2CCCCC2)s1
CC(C)S(=O)(=O)NCC1CCC(Nc2nc(N3CCOCC3C)ncc2-c2cnc3[nH]ccc3n2)CC1
COc1cccc(C(=O)C2CCN(C(=O)c3c(F)cccc3F)CC2)c1
CCC(O)(c1nc(-c2ccc(Oc3ccccc3)cc2)c[nH]1)c1ccccc1F
O=c1cc(N2CCOCC2)oc2c(-c3ccc4c(c3)OCO4)csc12
CCCCCCCCc1nc2ccc(C3=NCCN3)cc2[nH]1
COc1cccc(C(=O)NN2Cc3ccccc3C2=O)c1OC
Cc1ccc(NC(=O)NC2N=C(c3ccccc3C)c3sccc3N(C)C2=O)cc1
COCCOc1nnc(CN2CCNC2=NC(=O)Nc2nccs2)s1
COc1ccc(NC(=O)c2ccc(NC3=NC4CS(=O)(=O)CC4S3)cc2)cc1
COc1ccc(OC)c(C=Cc2ccc(Cl)cc2)c1
CC1C(NC(=O)C(N)Cc2ccc(O)cc2)C(=O)N1C1C(=O)N(C)C1C
Cc1ccc(C)c(N=C(C(C(C)=O)C(C)C)n2nc(C)cc2C)c1
c1ccc2c(c1)Nc1ccccc1S2
CC(C)N(CCN1CCOCC1)C(=O)N1CC(=Cc2ccccc2)C(=O)C(=Cc2ccccc2)C1
COc1ccc(-c2nn(Cc3ccc(Cl)cc3Cl)c3c2CN(C(C)=O)C3)cc1
COc1ccc(C(C)=O)cc1COC(=O)CCNC1=NS(=O)(=O)c2ccccc21
COc1ccc(-n2c(SCCN3CCCC3)nc3c2c(=O)[nH]c(=O)n3C)cc1
CON=C(CN(C)Cc1cc(C(F)(F)F)cc(C(F)(F)F)c1)C(CCN1CCC(O)(c2ccccc2S(C)(=O)=O)CC1)c1ccc(Cl)c(Cl)c1
CNCCc1c[nH]c2ccc(Cl)cc12
O=C(c1ccc[nH]1)N1CCC(CNCc2ccccc2F)CC1
CC(=O)c1nc(Nc2ccc([S+]3CCOCC3)cc2)sc1C
O=C1c2ccccc2-c2c1c1ccc(Br)cc1c(=O)n2CCCN1CCOCC1
COc1ccc2c(C(=O)NN=Cc3ccccc3)cccc2c1
COC(=O)C(Cc1ccccc1)NC(=O)CSc1nc2ccc(NC(=O)CC(C)C)cc2s1
CCc1cc(C(=O)N=C(N)N)cc(CC)c1NC(=S)NCC(O)c1cccc(C(F)(F)F)c1
COc1ccc(CC2c3cc(OC)c(OC)cc3CCN2CC(=O)NCc2ccccc2)cc1OC
CNC(=O)C(C)(C)c1ccc(OC2CCN(c3ccc(C(F)(F)F)nn3)C2)cc1
CNc1nc(Nc2ccc3c(cnn3C(C)C)c2)ncc1C=CC(=O)c1cc(F)c(F)c(F)c1
O=C(NC1c2ccccc2NC(=O)C1Cc1ccccc1)N1Cc2ccccc2C1
Cc1ccc2[nH]cc(C=NNC3=NC(=O)CS3)c(=O)c2c1
COc1cccc(-c2cn(C)c3ccc(S(=O)(=O)Nc4ncns4)cc23)c1
Cc1ccc(C)c(C(=O)NC(CC(=O)O)c2ccncc2)c1
CCCCOc1ccc(OCCCC)c(CCC(=O)OCC(O)CO)c1
Cc1cc(OC(=O)c2cccs2)cc(=O)n1-c1ccc(S(=O)(=O)NCCc2ccccc2)cc1
CN1C(=CC(=O)C2CCN(C)CC2)C(C)(C)c2ccccc21
COCCCN=C(N)Nc1nc(-c2ccccc2C)cs1
C=C1C(=O)N2C(=C)CC(O)C2C1C(=O)OC
CCCCNS(=O)(=O)NC(=O)CC1C(=O)N(c2ccc(Cl)cc2)C(=O)N1C
N=C(N)c1ccc(-c2cc(-c3ccc(C(=N)N)nc3)on2)cc1
CC1CCN(c2nc(-c3ccccc3)c(-c3ccccc3)[nH]2)CC1
CCOC(=O)c1cc2c(nc1C)CCCN2Cc1ccccc1
Cc1nn(Cc2cc(C(C)(C)C)c(O)c(C(C)(C)C)c2)c(=S)n1N=Cc1c(O)cc(C)oc1=O
CC(=O)Nc1ccc2c(c1)Nc1ccccc1NC2
CC(=NNC(=O)COc1ccccc1)c1cccs1
COc1ccc(CNCc2ccc(F)cc2)cc1OC
Cc1cc(NS(=O)(=O)c2ccc(NC(=S)NC(=O)c3ccccc3C)cc2)no1
CCCCCCCCCCCCNC(N)=O
CCC(NC(=O)Nc1cc2[nH]nc(C(F)(F)F)c2cn1)c1ccccc1
C=CCC(=O)N1CC(O)C(NC(C)=O)C(C(O)C(O)CNC(C)C(=O)NC(C(=O)NCc2nc3ccccc3[nH]2)C(C)CC)C1
CC(=O)N(CCc1ccccc1)Cc1c[nH]cn1
CC(=O)NCC1OC(=O)N2c3ccc(-c4ccc(C(=O)NC(C(=O)NCC#N)c4)cc3OCCCC(C)OCc3ccccc3)cc12
COc1cc2ncnc(Nc3ccc(OCc4ccccc4)c(C#N)c3)c2cc1OC
NC1N=C(c2c[nH]cn2)c2cc3c(cc2C1=O)OCO3
O=C(c1ccc(F)c(F)c1F)N1CCn2c(nc(-c3cnn(CC(F)(F)F)c3)c2NC2CC2)C1
O=C1NC(=O)C2=C1c1cn3c4c(c(=O)n(-c5cccnc5)c3c1O)CNC4=NC2=O
CCCCNC(=O)CN(c1cccc(C)c1C)S(=O)(=O)c1ccc(C)cc1
CC(=O)N(Cc1ccccc1[N+](C)(C)C)C(=O)c1ccc(C)s1
CCC1CN(C(=O)C2COCC3CCCN(Cc4ccsc4)C32)CCO1
CCN1CCN(c2ccc(S(=O)(=O)N3CCCS3(=O)=O)cc2NC(C)=O)CC1
CNS(=O)(=O)NC(=O)c1c(-c2ccc[nH]c2=O)c2c3occc3ccc2n1Cc1ccc(F)c(Cl)c1
CCOC1CCC2C1OCCN2C(=O)OC(C)(C)C
Cc1cc(-c2cccs2)c(=O)n(C)c1C
N#Cc1c(-c2ccccc2)c2c(c3ccccn13)OC(CN1CCOCC1)CC2
FC(F)Oc1cccc(-c2cc(C(F)(F)F)nc(N3CCN(S4CCCCC4)CC3)n2)c1
CC(=O)c1ccc(NC(=O)C(=Cc2ccc(N(C)C)cc2)NC(=O)c2ccco2)cc1
Nc1c(Br)cc(S(N)(=O)=O)c2c1C(=O)c1ccccc1C2=O
Cc1ccc(Cc2c(O)[nH]c(SCc3ccc(F)cc3)nc2=O)cc1
Cc1c(I)c(=O)oc2c(Br)c(O)ccc12
CCCCCCC(C)(C)c1cc(O)c2c(c1)OC(C)(C(=O)OCC)CC2=O
O=C1C(Cl)=C(N2CCN(c3ccccc3)CC2)C(=O)c2ccccc21
CCCN(CCC)C(=O)c1cc(C)cc(C(=O)NC(Cc2cc(F)cc(F)c2)C(O)C2CN(S(=O)(=O)C(C)C)CCN2)c1
CCc1cc2c(Nc3cccc(Cl)c3OC)ncnc2s1
N#Cc1ccc(CSc2nnc(-c3ccccn3)n2Cc2ccccc2)cc1
C=CC(C)(C)c1[nH]c2cc(CC=C(C)C)cc(O)c2c1C=CC(C)O
O=C(COc1cccc(C(F)(F)F)c1)NC(NC(=O)Cc1ccccc1)c1cccs1
CCCCn1c(-c2ccc(O)cc2F)cc(C(=O)NCc2ccc(F)cc2F)c1C
CC(C#N)c1ccc(S(=O)(=O)N2CCC(NS(=O)(=O)c3ccccc3F)C2)cc1
CC1CC2CN(CCc3ccccc3)C(=O)C2C1
CN1CCN(C(=O)CCP(=O)(Oc2ccccc2)C(CC#N)NC(=O)OCc2ccccc2)CC1
COC(=O)C1C2CCC(=O)C1CCC1C(=O)N(CC3CC3)C(=O)C12
COC(=O)c1c[nH]nc1-c1cccc([N+](=O)[O-])c1
CC(C)CCCC(C)C1CCC2C3CCC4CCCCC4(C)C3CCC12C
CSc1nc(Nc2ccc(Cl)cc2)nc(SC2CCOC2=O)n1
Cc1cccc(N(CC(=O)Nc2ccc(F)cc2)S(=O)(=O)c2c(C)noc2C)c1C
O=C(O)C1CCN(C(=S)NC2CCCCCC2)CC1
Cc1ccc(S(=O)(=O)N2CCOCC2)cc1NC(=O)c1cc2ccccc2o1
CS(=O)(=O)Nc1ccc(Cc2nc3ccc(C(=O)N4CCNCC4)cc3o2)cc1
O=C(Nc1cccc(Cl)c1)Nc1nc2nn(CCCl)cc2c2nc(-c3ccco3)nn12
CC1CN(C(C)CO)C(=O)c2cc(NC(=O)Nc3ccccc3)ccc2OC1CN(C)Cc1ccc2c(c1)OCO2
O=C(NC1CN2CCC1CC2)c1c(Cl)ccc(NCc2ncc[nH]2)c1Cl
Cc1ccc(S(=O)(=O)N2CCN(C(=O)CSc3nnnn3-c3ccccc3)CC2)cc1
CF)c1cc(-c2n[nH]c3cnc(Oc4ccc(NC(=O)Nc5ccccc5F)cn4)cc23)ccn1
NC(=O)C1CCCN(C(=O)c2cccn2Cc2nc(N)nc(Nc3cccc(Br)c3)n2)C1
COc1ccccc1NC(=O)c1cc(-c2cccn2)nc2ccccc12
COc1ccc(C2CC=CCN(C(=O)c3ccc(C#N)cc3)C(C)CN(C)C(=O)c3cc(Cl)ccc3O2)cc1
CC(C)CC#Cc1ccc2c(c1)OC(CN(C)Cc1ccc(-c3ccccc3)cc1)C(C)CN(C(C)CO)S2(=O)=O
COc1ccc(-c2nnn3c2nc(Nc2ccc(OC)cc2)c2ccccc23)cc1
C=CCn1c(Cn2nc(C)cc2C)nnc1SCC(=O)NC(C)c1ccccc1
CCCn1c(C)cc(C(=O)CSc2nc3ccccc3[nH]2)c1C
O=C(NCC12CC3CC(CC(C3)C1)C2)C(=O)c1c[nH]c2ccccc12
CN(C)C1CSCCS(=O)(=O)N1C
Nc1nc(Cl)nc2c1ncn2C1OC(CO)C(CO)O1
Cc1cc2c(cc1C)CC(NS(=O)(=O)c1ccncc1)CC2
COC(=O)c1c(NC(=O)c2nn(CC3CCCO3)c3c2CS(=O)(=O)c2ccccc2-3)sc2c1CCCC2
O=C(c1ccccc1)c1ccc(ON=Cc2ccccc2)cc1
Cc1ccccc1C(=O)c1cc(C(=O)NCc2ccccc2)n2nc(C)c(C)cc12
O=C(NCc1ccccc1)c1ccc2nc(N3CCC(c4ccc(F)cc4)CC3)sc2c1
CCCCCCCCCCCCCCCCC1CC(=O)NC(C)CCCCNC(=O)C(Cc2ccccc2)NC1=O
O=C1C=C(NC2CCCCC2)C(=O)c2ccccc21
C=C1C=C2C(C)(C)CCCC2(C)C2CCC3(C)C(C(C)=O)C(O)CC3C12
Cc1cc(N2CCN(Cc3c(C)noc3C)CC2)c2ccccc2n1
O=C(Cn1nc(-c2ccccc2)ccc1=O)NC(c1ccccc1)c1ccccc1
CC1(C)C=Cc2cc(OCc3ccccc3)ccc2O1
C#CCN(Cc1ccc2[nH]c(C)nc(=O)c2c1)c1ccc(C(=O)NC(CCC(=O)O)C(=O)O)c(F)c1
O=C(c1ccccc1Br)C(O)(Cn1cncn1)c1ccccc1F
COc1ccc(-c2nnnn2CC(=O)N2CCCc3ccccc32)cc1
COc1ccc2nccc(Nc3ccc4[nH]c(=O)oc4c3)c2c1
COc1ccc(NC(=O)c2cc(S(=O)(=O)N3CCC(C)CC3)ccc2N2CCCCCC2)cc1
Cc1ccc(C)c(N2CCN(C(=O)c3cccc(COc4ccccc4)c3)CC2)c1
CCNc1ccc(N2CC(Oc3ccc(C(C)NC(=O)Nc4nccs4)cc3)C2)cn1
CC(=O)Nc1ccc(CN2CCc3c([nH]c4ccccc34)C2c2ccc(C)cc2)cc1
COCC(=O)Nc1cccc(C(=O)NCCCCCN2CCN(c3ccccc3OC)CC2)c1
CSc1ccc(OCCC(=O)NCC2CCCO2)cc1
CCOP(=O)(OCC)C(NC(=S)NC(=O)C1(C)CCCC2(C)c3ccc(C(C)C)cc3C(=O)CC12)c1ccc(F)cc1
O=c1cc(NCCCNCc2ccccc2)[nH]c2ccc(-c3ccccc3)cc12
C=CC1C[N+]2(C)CCC1CC2C(O)c1ccnc2ccc(OC)cc12
COc1ccc(C2(c3ccc(OC)cc3)OC(=O)C(C)C2=O)cc1
CCc1nnc(NC2=NCCS2)s1
CN(CC(=O)Nc1ccc(Cl)cc1)CC(=O)Nc1ccc(F)cc1F
c1ccc(-c2ccc(-c3noc4cnccc34)o2)cc1
Nc1nc(=O)c2ncn(C3OC(COP(=O)(O)NC(CCC(=O)O)C(=O)O)C(O)C3O)c2[nH]1
COc1cc(C(=O)NN=Cc2ccc(OCC(=O)Nc3cccc(C(F)(F)F)c3)cc2)cc(OC)c1OC
O=C1C(Cl)=C(Cl)C(=O)c2[nH]nnc21
CN(C)C(=O)C1CC2CN(Cc3ccccc3)CCC2N(C(=O)c2ccco2)C1
COc1c(O)cc(C(=O)C=Cc2ccc(C(F)(F)F)cc2)cc1OC
CCN(CC)S(=O)(=O)c1ccc(OCC(=O)Nc2ccc3nc(SCc4ccc(C)cc4)sc3c2)cc1
O=C(c1cnc(OC2CCCC2)c(Cl)c1)N1CCCC1
Cc1cnn(C2CN(C(=O)CC(N)Cc3cc(F)c(F)cc3F)C2)c1
COc1ccc(C=C(C)C(=O)NC2CCSC2=O)cc1OC
CC(=O)N1CCN(c2ccc([N+](=O)[O-])cc2NC(=O)c2sc3ccccc3c2Cl)CC1
O=c1c2ccccc2nc(O)n1-c1ccccn1
COc1ccc2c(c1)CC(=Cc1ccccc1Cl)CO2
O=C(O)c1c2c(cc(O)c1C(=O)Nc1ccc(OCC3CCCCC3)cc1)C1CCCSC1CC2
CCOc1ccccc1N(C(=O)c1snc(C(N)=O)c1N)C(C(=O)NC1CCCC1)c1ccco1
C=CCNC(=O)c1sc(N)nc1-c1ccc(P(OCC)(c2ccccc2)c2ccccc2)o1
CC[N+](CC)(CC)CCNC(=S)NCCc1ccccc1
CSc1cnc2ccc(-c3ccc(F)c(Cl)c3)cc2n1
COC(=O)C1OC1c1ccc(N(C)C)cc1
COc1cccc(C=CC(=O)Nc2ccc(N3CCOCC3)cc2)c1
CCNC(=O)C1OC(n2sc3ccccc3c2=O)C(O)C1O
CC12CCC3C(CCC4=CC(=O)C=CC43C)C1CCC2=O
Cc1ccc(CCN(C)c2ncnc3[nH]cnc23)c(C)c1
CC(C)C(=O)Nc1ccc(Nc2nc3c(-c4ncn[nH]4)cccc3c3sccc23)cc1
CNC(=O)c1cc2c(Oc3ccc(-n4cnc(C)c4)cc3)cncc2s1
CC(O)(CNC1CCCCC1)c1ccccc1
Cc1ccccc1NC(=O)CN(C)S(=O)(=O)c1ccc2c(c1)n(C)c(=O)c(=O)n2C
COc1ccc(C2C(C(=O)c3cccc(C)c3)=C(O)C(=O)N2CCCn2ccnc2)cc1
CCCCCCCCCC1CC2=C(C)c3nc4ccccc4c-3cc2N1
O=C(C(=O)N1CCN(C(=O)c2ccccc2)CC1)c1c[nH]c2cccc(Cl)c12
COc1ccc2c(C=CC(=O)c3cc(OC)c(OC)c(OC)c3)cccc2c1
c1ccc2c3[nH]ncc3c3n[nH]c(-c4ccnc(N5CCNCC5)c4)c3c2c1
Cc1cccc(OC(=O)c2cc(=O)[nH]c3ccccc23)c1
CCCCOc1cc(OCCCC)cc(C=CC(=O)Nc2ccc(O)c(-c3nc4cc(C#N)ccc4[nH]3)c2)c1
Cc1nn(C2CCCCC2)c2sc(C(=O)Nc3ccc(C(=O)NC(C)C4CCN(C)CC4)cc3)cc12
CC(C)c1ccc(-n2nc(O)c(=O)[nH]c2=O)cc1
CCOC(=O)n1nc(C)c(-c2ccccc2)c1NC(=O)C1CC1C(=O)OC
CCN(CC)CCCC(C)Nc1c2cc(OC)ccc2nc2cccc([N+](=O)[O-])c12
COC(=O)c1ccc2c(c1)c1c(n2CCCCN2CCCCC2)CCCC1
CCOc1ccc(C(=O)NCCc2nc(-c3ccccc3)no2)cc1
COC(=O)C1=C(C(=O)OC)C2(C)CCC1CC2OC
Cc1[nH]c(-c2ccc([N+](=O)[O-])s2)c(C)c1C(=O)NC(CN1CCCC1)c1ccccc1
NC1CN(C(=O)C(=O)Nc2ccccc2)c2ccccc21
Cc1nc(CN2CCN(C(C)(C)c3nc(C4CC4)no3)CC2)co1
O=C1C(c2ccccc2)=C(c2ccccc2)CN1CCCCc1ccccc1
CCCS(=O)(=O)NCC(=O)OCC(=O)NCc1ccc(Cl)cc1
C=C(c1ccc(C(=O)OC)c(OC)c1)c1cc2c3c(c1OC)C(C)C(C)C(C)C3CC(C)(C2)C1C(=O)OC
Cc1ccc(C(=O)N(C)CC2Oc3ccc(NS(C)(=O)=O)cc3C(=O)N(C(C)CO)CC2C)cc1
CCOC(=O)C1=C(C)N=C2SCCC(=O)N2C1Sc1ccc(Cl)cc1
O=C(O)C1CCN(C(=O)Nc2ccc(N3CCOCC3)c([N+](=O)[O-])c2)CC1
CCOc1ccccc1N1CC(c2nc3c(C)cccc3[nH]2)CC1=O
CN(C)c1cccc2c(S(=O)(=O)NCCCN3c4ccccc4Sc4ccccc43)cccc12
Cc1nc2ccc(NC(=O)N3CCC(n4c(=O)[nH]c5ncccc54)CC3)cc2[nH]1
Cc1cc(NC(=O)c2ccc3oc(=O)c(C(=O)O)cc3c2)ccc1N
Cc1ccc(S(=O)(=O)NNC(=O)CN(C)S(=O)(=O)c2ccc(C)cc2)cc1
Cc1ccc(-n2c(C)cc(C=C(C#N)C(=O)NCc3cccnc3)c2C)cc1
COc1cc(OC)c(C(=O)C=Cc2ccccc2)c(OC)c1OC
CNCCOC(c1ccccc1)c1c(OC)ccc2ccccc12
CC1(C)CC(=O)c2cnc(Nc3ccccc3)nc2C1
CC1=CCCC2(C)OC2CC2CC(COC(=O)NC(C)C)=CCC2(C)CC1
OC(COc1cccc2cccnc12)CN1CCCC1
CF
N#Cc1c(N)nc(Sc2cc(Cl)ccc2[N+](=O)[O-])c(C#N)c1-c1cccc(O)c1
Cc1cc(=O)nc2[nH]nc(SCC(=O)N3CCN(S(=O)(=O)c4ccc(Cl)cc4)CC3)n12
O=[N+]([O-])c1cccc(C=NN2CCN(Cc3ccccc3)CC2)c1
Cc1cccc(CCNC(=O)CCCCn2c(O)c3ccccc3nc2=O)c1
NC1NN=C(c2nc3ccccc3[nH]2)CS1
O=C(Nc1ccccc1)c1cc(COc2ccc(F)cc2F)on1
Cc1ccccc1OC(=O)c1sc(=S)n2c1CCC2
Cc1cc(Br)ccc1N1CC(=O)c2ccccc2C1=O
COC1(C)CC(OC2C(O)C(CO)OC(OC3C(CO)OC(OC4CCC5(C)C(=CCC6C5CCC5(C)C6CCC5(C)C(C(C)CCC(=O)N(CCCl)CCCl)CCC65O)C4)C(O)C3O)C2O)OC(C)
N#Cc1cc(C(=O)c2ccsc2)c(F)nc1N1CCN(S(=O)(=O)c2ccccc2)CC1
C=C1C2=CC(=O)C3C(C)(C)CCCC3(C)C2=COC(=O)C1C
CCC(NC(=O)C1CC(OCc2ccccc2)CN1C(=O)C1CCCCN1C(=O)C(NC(=O)c1cc(C(=O)NC(C)C(C)OC)cn2C)C(C)C)C(=O)C(=O)NC1CC1c1ccccc1
COc1cc(OC2OC(CO)C(O)C(O)C2O)cc2cc(-c3ccc(F)cc3)oc(=O)c12
COc1ncccc1C1CCN(Cc2cccnc2)C(C)(C(=O)O)C1c1ccc(Cl)cc1
Cc1noc(NS(=O)(=O)c2ccc(NC(=O)c3ccc([N+](=O)[O-])o3)cc2)c1C
CCC(=O)N1CCc2cc(F)cc(Br)c2C1CCCN1C(=O)c2ccccc2C1=O
Cc1cc(C)cc(Nc2nccc(Nc3ccc4nc(C)oc4c3)n2)c1
CC(C(=O)O)N(Cc1ccc([N+](=O)[O-])cc1)S(=O)(=O)c1ccc(-c2ccccc2)cc1[N+](=O)[O-]
O=C1N=C(Nc2cccc(C(=O)Nc3nc(-c4cccc(Cl)c4Cl)cs3)c2)SC1=Cc1cc(Cl)ccc1Cl
CCOc1ccc(C2c3c(oc4ccc(Br)cc4c3=O)C(=O)N2CCCn2ccnc2)cc1OC
Cn1cc(C=CC(=O)NO)c2cc(-c3ccc(N4CCOCC4)cc3)ccc21
NC(=O)C(Cc1ccc(Cl)cc1)NC(=O)C1CCCN1C(=O)CNC(=O)C1CCCN1C(=O)C(N)Cc1ccc(O)cc1
Cc1cc(C)nc(NN=C(c2ccc(N3CCOCC3)cc2)C(C)(C)C)n1
N=C(NO)c1cccnc1Oc1ccccc1
C(=Nc1nsc2ncnc(Nc3cc(C4CC4)[nH]n3)c12)c1ccc(N2CCN(Cc3ccccn3)CC2)cc1
C=C=CCOc1ccc2c(O)c([N+](=O)[O-])c(=O)oc2c1
CCN1CCN(C(=NNc2ccc([N+](=O)[O-])cc2OC)C(C)=O)CC1
O=C1C2CC(n3cnc4c(NCCc5ccccc5)ncnc43)CN2C(=O)CN1Cc1cccc(-c2ccccc2)c1
COC(=O)c1[nH]c(C(=O)O)c(C(=O)NCCc2ccccc2)c1C
COc1ccc2c(OC3CC4C(=O)NC5(C(=O)NS(=O)(=O)C6CC6)CC5C=CCCCCCC(NC(=O)N5CCOCC5)C(O)C4C3)cc(-c3nc(C(C)C)cs3)nc2c1C
CCOC(=O)c1cccc(NC(=O)c2c(NC(=O)c3ccco3)sc3c2CCCCC3)c1
CC(=NNC(=N)N)C1C(=N)N(NC(=O)c2ccccc2)C1=O
O=C(Nc1ccc(Cl)cc1)c1ccc[nH]1
O=c1[nH]c2ccc(S(=O)(=O)N3CCN(c4cccc(O)c4)CC3)cc2[nH]1
COc1ccc(-c2cc(Oc3ccc(S(=O)(=O)Nc4ncco4)cc3C#N)ccc2OCCN2CCCC2)cc1
CS(=O)(=O)N1CCCc2c(c3cc(Cl)ccc3n2CCCOc2ccc(F)cc2)C1
CCN(CC)CCCOc1ccc(CC(C)C)cc1-c1cc(-c2ccc(Cl)cc2)[nH]n1
COc1cccc(-n2c(C)nc3c(C)nc4ccc(-c5cccc(Cl)c5)cc4c32)c1
CC1CN(C(C)CO)C(=O)c2cc(NC(=O)Cc3cn(C)c4ccccc34)ccc2OC1CN(C)C(=O)Nc1ccc(C(F)(F)F)cc1
O=C(CSc1ccnc2cc(Cl)ccc12)NCc1ccc2c(c1)OCO2
CC1=C(CC=Cc2ccccc2)C2(CCC(C)CC2=O)C(C)(C)C1=O
NC(=O)Nc1cc(C(=O)NC(Cc2ccccc2)C(O)CNC(Cc2ccccc2)C(=O)NC2c3ccccc3CC2O)cc(N2CCOCC2)c1
COc1ccc(CCNc2nc(N3CCCC3C)nc3c2cnn3CC(C)C)cc1
N=C(N)c1cccc(CC(NS(=O)(=O)c2ccc3ccccc3c2)C(=O)N2CCC(CCN)CC2)c1
COC(=O)c1ccccc1NC(=O)C(CCSC)N1CCCC1
Cc1cn(C2C=CC(COP3(=O)OCc4c(C)c(C)c5c(c4O3)CCCC5=O)O2)c(=O)[nH]c1=O
CN(c1ncccc1NC(=O)c1nc(C2CC2)ccc1Nc1cncnc1)C1CC1
N=C(N)c1ccc(C2=NOC(CC(=O)NCCC(=O)O)C2)cc1
O=[N+]([O-])c1ccc(C2=NNC2c2ccc(Cl)cc2)o1
Cc1cc(Cl)cc(Cl)c1-c1cc(C(=O)Nc2c(F)cc(F)cc2F)[nH]n1
O=C1NC(=O)C(C2Cc3ccccc3CC2c2cccc(C(=O)N3CCCCC3)c2)S1
O=C1CC(c2cccnc2)C2(CCN(C(=O)Nc3ccccn3)CC2)O1
COc1cc2ccnc(Cc3cccc(NC(=O)c4ccc(C(F)(F)F)cc4)c3C)c2cc1OC
CCCCCCOc1ccc2c(c1)OC(C)(C)C1CC=C(C)CC21
COc1ccc2c(c1)CCCN2c1ccc(C(=O)O)cn1
COc1ccccc1N1CCN(c2nc3ccccc3nc2COc2ccc(C)cc2)CC1
O=C(NCC(=O)N(c1cccnc1)C(C(=O)NC1CCCCC1)c1cccs1)c1cccs1
OCc1ccsc1C(O)CNC1CCCC1
CCOC(=O)Cc1cc(OC)c(OC)cc1OC
CCCCNc1ncc2c(n1)C(=O)C1=C(C3=C(O)C(=O)C(C)=C(OC)C3=O)CCC1C2
O=C(O)CCCCNc1ncnc2nc[nH]c12
CCc1nccn1CCC1CCC(NC(=O)Cc2ccccn2)C(CO)O1
CC(=NNC(=N)Nc1ccc(C)c(Cl)c1)c1ccc(N=Nc2ccc(-c3cccc(Cl)c3)cc2)cc1
O=C(NO)C(=Cc1ccc2c(c1)OCO2)c1nc2ccccc2s1
NC(=O)C1CCC(CNc2nc(N)c3nc(C(F)(F)F)ccc3n2)C1
Cn1c(=O)nc2n(-c3ccc(F)cc3)c3ccc(Cl)cc3nc-2c1=O
CCNC(=O)C1OC(n2cnc3c(N)nc(NCCc4cccc(I)c4)nc32)C(O)C1O
Cc1ccc(Cn2ccc(C=NNC(=O)c3nnn(-c4nonc4N)c3COc3ccccc3)c2)cc1
CC(=O)c1cnc2ccc(-c3cc(Cl)c(O)c(Cl)c3)nc2c1Nc1ccc(N2CCNC(C)C2)nc1
CS(=O)(=O)N(CC(=O)Nc1ccc(F)cc1)c1ccc(Nc2c3ccccc3nc3occ(Br)c23)cc1
O=C(O)CCC(=O)NC12CC3CC(CC(C3)C1)C2
CCCCCCCCC=CCCCCCCCCNC(=O)OCC(COC1OC(CO)C(O)C(O)C1O)OC(=O)CCCCCCCCCCCCCCCC
COC=C(C)C(=O)OC
CCCN(CCC)S(=O)(=O)c1ccc(C(=O)NNC(=O)c2cccc(Cl)c2)cc1
O=C(Nc1cc(OC(F)(F)F)ccc1N1CCCC1)c1cccn2c(=O)c3cc4cc(F)ccc4nc3nc12
CCCCCCCCCCCCCCCCCCOc1cc[n+]([O-])c2ccccc12
CC(=Cc1csc(C)n1)C1CCC2C3CCC4CC(O)CCC4(C)C3CCC12C
COc1ccc(N(C(=O)Nc2cccs2)C(CC(C)C)C(=O)NC(C=CS(=O)(=O)c2ccccc2)CCc2ccccc2)cc1
COC(=O)CCCC1CCNCC1
COc1ccc(CN2CCN(C(=O)c3cc(C(F)(F)F)nc4c(C(F)(F)F)cccc34)CC2Cc2ccccc2)cc1
CCC1OC(=O)C(C)C(O)C(C)C(OC2OC(C)CC(N(C)C(C)C)C2O)C(C)(O)CC(C)C(=NOCCNCCCO)C(C)C(OC)C1(C)O
NC(COc1cncc(-c2cc(Cl)ccc2Oc2cc(F)c(S(=O)(=O)Nc3nncs3)cc2F)c1)Cc1ccc(Cl)cc1
O=C(N1CCCC1CN1CCCC1)C1(c2ccccc2)CCCC1
CC(=O)Oc1ccc(C(=O)OC2CCC3(C)C(CCC4(C)C3CC(OC(=O)c3ccoc3)C3C5(C)CCC(OC(C)=O)C(C)(C)C5CCC34C)C2(C)C)cc1
CCCc1c(C2CCCC2)nc2c(OCc3cccc(Cl)c3)cccn12
O=[N+]([O-])c1cn2c(n1)OCC(OCc1ccc(-c3ccc(F)c(F)c3)cc1)C2
CCN(CC)CCCNCc1nc(-c2ccc(NC(=O)Nc3ccccc3)cc2)no1
Cc1ccc2oc3c(c2c1)c(=O)oc1ccccc13
C[N+]1(C)C2CCC1CC(OC(=O)N(Cc1ccccc1)c1ccccc1)C2
CNC(=O)C1CC(Cl)C(n2cnc3c(NCc4cn(Cc5cccc(Cl)c5)nn4)ncnc32)O1
COc1ccc(-c2[nH]nc3c2-c2ccccc2NC3=O)cc1
CC1Cc2ccccc2N1C(=O)CCC12CC3CC(CC(c4cccc(C(=O)O)c4)(C3)C1)C2
COc1c(Br)cc(Br)cc1C1CC1CN
COc1ccc(CNc2cccnc2)c(OC)c1
COc1ccc(-c2oc(C(F)(F)F)nc2-c2ccc(S(C)(=O)=O)cc2)cc1
CCOc1ccccc1CNC(CCSC)c1cccc(Cl)c1
COc1ccc(C=CC(=O)c2ccc(OCCCCCOc3ccc(C(=O)CC(=O)O)c(OC)c3C)cc2OCCCCOc2no[n+]([O-])c2S(=O)(=O)c2ccccc2)cc1OC
c1ccc(CC(NC2=NCCN2)c2ccccc2)cc1
N#CC1(C(=O)c2ccc(Cl)cc2)CCS(=O)(=O)N1
COCC(=O)N1CCCC(O)(c2ccc(C(C)=O)cc2)CC1
CC1=C(C(=O)C=C2NS(=O)(=O)c3ccccc32)N2C(=O)C(Nc3nc4ccccc4[nH]3)C2SC1
COc1cccc(-n2cc(C(=O)c3ccc(C)cc3[N+](=O)[O-])c(C#N)n2)c1
c1ccc2c(c1)[nH]c1ccc(-c3ccc(CN4CCC(c5ncc[nH]5)C4)cc3)cc12
COC(=O)NC(C(=O)N1CC(C)CC1c1ncc(-c2ccc(-c3ccc(-c4ccc5ccc(-c6cc7cc[nH]c7c(NC(C)=O)c6)cc6[nH]c5c4)cc3)cc2)[nH]1)C(C)C
CC(O)CN1CCN(C(=O)C2CCCN(S(=O)(=O)c3cccc4nsnc34)C2)CC1
Cc1nn(CC(=O)Nc2cccc([N+](=O)[O-])c2)c(=O)c2cc3cc(F)ccc3n12
Cn1cc(C(=O)NCc2ccnc(SCC(=O)NCCc3ccccc3)c2)cn1
O=C(O)C1CCCN(CCOCCNc2c3ccccc3nc3ccccc23)C1
CSc1ccc(C(=O)NC(=Cc2ccncc2)C(=O)O)cc1
CN(C)CC(C)(C)CCCCCC(=O)Nc1ccc(Cl)cc1
CC(C)C(C(=O)NC(N)=O)N1CC(=Cc2ccccc2)C(=O)C1=O
CCN(CC)CCCC(C)N=c1ccn(-c2ccc(Cl)cc2Cl)c2cc(Cl)ccc12
Cc1cnc(Cl)cc1-c1cc(N2CCNCC2C)ncc1F
COc1ccccc1N1CCN(CCC2Cc3ccccc3C2=O)CC1
Cc1noc(C(=O)NNS(=O)(=O)c2ccccc2)c1[N+](=O)[O-]
O=C(c1c(O)n(C2CC2)c(=O)[nH]c1=O)c1ccc([N+](=O)[O-])cc1
Cn1ccc2c(OCC(=O)NCc3ccccc3Cl)cccc2c1=O
CCN(CC)CCCCN(CCC#CC(C)(C)C)c1cccc(C)n1
CCOC(=O)Nc1nc2ccccc2s1
CC(O)C(C(=O)N1CCCC1c1ncc(-c2ccc(-c3ccc(-c4cnc(C5CCCN5C(=O)C(Cl)Cl)[nH]4)cc3)cc2)[nH]1)n1cc(F)c(=O)[nH]c1=O
O=C(NC(=S)Nc1nc2ccc([N+](=O)[O-])cc2s1)OCc1ccccc1
COc1ccc(N(C)C(=O)c2nn(-c3ccccc3)nc2C(=O)NC(C)C)cc1
CC(=O)NC(CC(C)C)C(=O)NC(Cc1ccc(O)cc1)C(=O)NC(Cc1ccccc1)C(=O)Nc1ccccc1O
CC1C=Cc2cc(O)ccc2O1
CC(CN1CCCCCC1)(NC(=O)CCc1ccc(F)cc1)C(=O)Nc1ccc(-c2ccccc2)cc1
CCc1c(I)c(=O)oc2c(C=NO)c(O)ccc12
Cc1ccc(CNC(=O)C(CCC(=O)O)NC(=O)C(NC(=O)C(CC(=O)O)NC(=O)C(CC(C)C)NC(=O)C(NC(=O)C(N)CO)C(C)C)C(C)C)cc1
CC(=O)NC(C)COc1ccc(C=C2SC(=S)N(CC(=O)O)C2=O)cc1
Cc1ccc(C(=O)N2CCN(Cc3cccc(Cl)c3F)CC2)s1
CCOC(=O)C1C(=COCCN2CCOCC2)NC(C)=C(C(=O)OC)C1c1cccnc1
CN(Cc1ccccc1)C(=O)C(Cc1ccccc1)NC(=O)C(CF)NC(=O)C(C)(C)N
O=C(CC1N=C2c3ccccc3N=C(SCc3ccc(F)cc3)N2C1=O)NCc1ccccc1Cl
COc1cccc(N2CCc3nc(N)nc(N)c3C2)c1
CC1(C)C2CCC1(C)C(O)c1coc(=O)c12
Cc1nc(NC(=O)C(C)(C)C)sc1C(C)C
COc1ccc(Cc2nc3c(O)cccc3o2)cc1
COC1C(c2ccccc2)OC2COC(c3ccccc3)OC2C1n1cc(C)c(=O)[nH]c1=O
CCCNC(=O)C1(C)CCCN(Cc2ccc(OC(F)(F)F)cc2)C1
COc1cccc(NC(=O)C2CC(=O)Nc3ccccc32)c1
Cc1ccc(-c2nc3c(=O)nc(N)[nH]c3n2C2CC(OC(C)(C)C)C(CO)O2)c(C)c1
COc1cc2ncc(C(N)=O)c(Nc3ccc(F)cc3)c2cc1OC
c1ccc2oc(OCC3CN(C2)CC(CNc2nccc(-n4ccnc4)n2)c2ccccc2)cc1
C=CC(=O)Nc1cccc(CNc2nc(Nc3cccc(C(N)=O)c3)ncc2Cl)c1
COCCOCCOc1cc2c(cc1OC)CC(=O)N(c1ccc(N(CC3CCCN3Cc3ccccc3)S(=O)(=O)c3ccc(C(F)(F)F)cc3)cc1)C2c1ccc(Cl)cc1
COc1cc(-c2cnccc2C)cc(C2CCNC2)n1
COc1ccccc1-c1nnc(CCNC(=O)c2c(Cl)cc(Cl)cc2Cl)o1
COC(=O)c1ccc(CN2CCN(c3ccc(C)cc3C)CC2)cc1
CCC(CC)CC(C)NC(=O)C=Cc1ccc(C(F)(F)F)cc1
Cc1nnc(CSC(=O)N(C)C2CCCCC2)n1C
CCCCC(CN(O)C=O)C(=O)N1COCC1C(=O)Nc1cccc2cnccc12
CCN(CC)CCNc1nc(Nc2ccc(SC(F)(F)F)cc2)nc2c(C)csc12
CCCc1nc2ccc(NC(=O)c3ccco3)cc2c(=O)n1CCC
Nc1nc(=O)c2c([nH]1)NCC(CCN1CCN(c3cccc(Cl)c3Cl)CC1)C2
C1=CCN(CCNc2nc3ccccc3nc2N2CCN(CCN3CCOCC3)CC2)CC1
N#Cc1cnc2ccc(NCc3ccc(F)cc3F)cc2c1Nc1ccc(F)c(Cl)c1
CCCCNc1cc(C2CC2CNC2CC(C)(C)Cc3c2[nH]c2ccccc32)nc2c(OC)cccc12
CC(=O)c1c(OC(=O)c2ccccc2)cc2c(c1O)C(=O)OC2C(C)(C)O
Cn1nc(C(=O)NCCNc2ncccn2)c2ccccc2c1=O
O=S1CCN=C(c2ccccc2F)c2cc([N+](=O)[O-])ccc2N1
COc1ccccc1OC(CCCCN1CCc2nc(-c3ccccc3)c(-c3ccccc3)cc2C1)C(=O)O
CC1=C(C(=O)Nc2ccc(C)cc2)C(c2ccco2)n2nc(SCc3ccc(F)cc3)nc2N1
c1coc(-c2nc(CN3CCC4(CC3)OCc3c(cnn3-c3ccccc3)O4)cs2)c1
COc1cc(Nc2ncnc3cc4c(cc23)N(C(=O)CN2CCN(C)CC2)CC4)cc(OC)c1OC
O=C(NCCO)Oc1ccc2c(c1)C(=O)c1ccccc1C2=O
COC(=O)C1CCC2(C)CCC3(C)C4=CC(=O)C5(CCC(C)(C)C)C4(C)CCC3(C)C2C1O
COc1ccc(N2CCN(C(=O)CCc3c(C)n4c5c(cccc35)CCC4)CC2)cc1
CCCCN(C)C1CCN(Cc2ccc(OC)c(OC)c2)CC1
O=c1cc(NC2CCCCCC2)c2ccccc2o1
CCCCOC(=O)c1ccc(NC(=O)c2c(C)nn(-c3ccccc3)c2-n2c(C)ccc2C)cc1
O=C(Nc1ccc(Cl)c(Cl)c1)Nc1ccc2ccn(CCN3CCCCC3)c2c1
CCSC1CCN(C(=O)C(NC(C)=O)C(C)C)CC1NC(=O)CNC(=O)C(C)NC(=O)C(N)Cc1ccc(O)cc1
COc1cc(NC(=O)C(CC(C)C)NC(=O)N2CCC(c3ccccc3)CC2)cc(OCCN2CCCC2)c1
CCCOC(=O)c1nc(-c2ccco2)oc1SCC(=O)NC1CCCCC1
CC(=O)OC1CCC2C3CCc4cc(O)ccc4C3CCC12C
Oc1ccc(Cl)cc1CNC1CCC(C(c2ccccc2)c2ccccc2)CC1
CC(C)C(C)NC(=O)c1nn(-c2cc(Cl)ccc2Cl)c2c1CC1CC21
COc1cccc(C(C)Nc2ccc(C3=NOC4(CCOCC4)C3)cn2)c1
O=C(c1cccnc1)N1CCC2(O)CCN(c3ccc(-c4ccccc4)cc3)CC2C1
CC(=N)NC(=O)C1CCCNCCCC(NC(=O)C(NC(=O)c2ccccc2)C(C)C)C(=O)NC(C(C)O)C(=O)NC(CC(C)C)C(=O)N1
S=C1Nc2ccccc2CCC1c1ccc2[nH]ccc2c1
CCN(CC)CCNC(=O)C=Cc1ccc(OC(C)(C)C)cc1
Cc1ccccc1N1CCCC(NCCSc2nc(-c3cccs3)n[nH]2)C1=O
O=c1cc(NCc2ccncc2)[nH]c2nc(-c3ccc(O)cc3)nn12
CF)1ccccc1NC(=O)C1CCCN1C(=O)Nc1ccccc1C
O=C(OCCC1CCCN(CCCc2ccccc2)C1)c1ccc(NC(=O)c2ccccc2-c2ccc(C(F)(F)F)cc2)cc1
CCCCCCOc1cc(OCCCCCCCCC)cc(-c2ccc(-c3noc(=O)[nH]3)cc2F)c1C(=O)O
Cc1ccccc1N1CCN(c2cnn(CC(=O)Nc3ccccc3C(=O)NC3CC3)c(=O)c2Cl)CC1
CCCCNC(=O)c1ccc(S(=O)(=O)N2CCOCC2)cc1
COc1ccc(C(=O)Nc2cc(C)ccc2C)cc1OC
CCOCCCNC(=O)C1c2ccccc2C(=O)N(CCN2CCOCC2)c2ccccc21
COc1ccc(CN(C)C(=O)c2ccco2)cc1C(=O)Nc1ccc(F)cc1F
O=C(C=Cc1ccc2c(c1)OCO2)Nc1ccc(N2CCOCC2)nc1
O=C(Nc1ccccc1)C1CC(=O)N(c2ccc(F)cc2)C1
O=C(Nc1ccc(S(=O)(=O)N2CCCC2)cc1)c1noc2c1-c1ccccc1SC2
O=C(NCC1CC1)C1OC(n2cnc3c(NC4CC4)nc(Cl)nc32)C(O)C1O
COC(=O)C(Cc1ccccc1)NC(=S)Nc1ccccc1
O=C(O)c1ccc2[nH]c(Cn3cnc4ccccc43)nc2c1
CC(=NNC(=O)c1ccncc1)c1ccc2c(c1)OCO2
O=C(Cn1cc(Cc2cncnc2)c(=O)nc1SCc1ccc(F)cc1)NCc1ccc(F)cc1
Cn1c(N)c(C(=O)COC(=O)c2cc(C(F)(F)F)nc3ccccc23)c(=O)n(C)c1=O
CS(=O)(=O)c1cccc(N2CCC(C(=O)O)(n3cccc3)CC2)c1
CC(Oc1ccccc1Cl)C(=O)NC(Cc1ccccc1)C(=O)O
CCCCCCCCCCCCCCCCCCCCCCCCCCCCCC=CC(O)C(O)CCCCCCCCC1CC(CO)OC1=O
O=C(Nc1cnccn1)c1cc(Nc2ncnc3cnc(NCC4CCCO4)nc23)ccc1F
OCC1OC(n2cnc3c(NC4CC4)nc(Cl)nc32)C(O)C1O
c1cnc2c(NCc3ccncc3)nccc2c1
CN(C)N=Nc1[nH]c(=O)c2c(nnn2C)c1C#N
CC(C)=CCN1Cc2c(C(=O)NC(C)C)ncn2-c2ccc(Cl)cc2C1
CC(C)=CCCC(C)=CCCC(C)=CCCC(C)=CCC1(O)COC(=O)c2ccccc21
COc1ccc(CCN(C(=O)c2cccc(C)c2)c2c(N)n(Cc3ccccc3)c(=O)[nH]c2=O)cc1
CN(Cc1cnc2nc(N)nc(N)c2n1)c1ccc(C(=O)NC(CCC(=O)O)C(=O)O)cc1
Cc1nc2ccccc2n1Cc1ccc(C(=O)Nc2nnc(COc3ccccc3)s2)s1
Cc1cc(NC(=O)COC(=O)c2ccc(S(=O)(=O)NCc3ccco3)cc2)no1
CN(CC#CCC(O)(c1ccccc1)C(C)(C)C)CCNc1cc(=O)c2ccccc2[nH]1
CC(=O)OCCN1CCCC1c1ncnc(Nc2cc(F)c(OCC(F)(F)F)cc2F)n1
COC1(Cc2ccc3ccccc3c2)CCN(CCNC(=O)c2cccc3[nH]ccc23)CC1
Cc1ccc(CCNC2=NS(=O)(=O)N=C2Nc2nccs2)cc1
O=C(CN1C(=O)CC(c2ccc(Cl)cc2)Sc2ccccc21)NCC1CCCO1
CC(=O)c1cc2c(s1)CN(c1cc(C)c(-c3ccc(C(=O)O)cc3C)cn1)C2
CN1CCN(CC(=O)Nc2ccc(Cn3nc(-c4ccccc4)ccc3=O)cc2)CC1
CC(=O)OCC1CN(Cc2ccc(OCCF)cc2)CC(n2cnc3c(N)nc(N)nc32)O1
N#Cc1ccc2c(c1)cc(C(=O)Nc1nn[nH]n1)n2CC1CCCCC1
CN(C)CCCNc1nc(-c2ccccc2F)nc2ccccc12
O=C(CSc1n[nH]c(=O)n1CCc1ccccc1)NN=Cc1ccc([N+](=O)[O-])o1
CCCCC(C)=NNC(=O)CCN(c1ccccc1)c1ccccc1
CN(C)Cc1ccccc1-c1ccc(C(O)(C(F)(F)F)C(F)(F)F)cc1
COC(=O)C1=C(C)N=C2Sc3ccc(OC)cc3N2C1c1ccc(Cl)c(Cl)c1
NC(N)=NCCNC(=O)Cn1c(-c2ccccn2)c(Cl)c2cccnc21
CCOC(=O)CC1CCc2cc(OC)c(OC)c(OC)c2C1=O
O=C(O)CCCC=CCC1CCCC1NS(=O)(=O)c1cccc2ccccc12
C=C1CCC2C(C)(C(=O)OC)CCCC2(C)C1CCc1ccoc1
Cn1c(=O)c2c(ccn2CC(O)CN2CCN(c3ccsc3)CC2)n(C)c1=O
CNCCC(=C(c1ccccc1)c1ccccc1)c1ccccc1
COc1ccc2[nH]cc(CCCNC(C)=O)c2c1
CCCCCCCCCCNS(=O)(=O)OCC1OC(OC2CCC3(C)C(CCC4(C)C3CC(OC(=O)CCCCCCCCCC)C3(C)C(C(C)CCCCCC(C)C)CCC34)C2(C)C)C(O)C(O)C1O
CC(C)C(CC(O)C(N)CN1CC(=O)N(c2cccc(C(F)(F)F)c2)CC1(C)C)C(=O)NC1CCc2ccccc2N(Cc2ccc(-c3ccccc3)cc2)C1=O
OCC(O)COc1cccc(CNCc2cccc(-c3ccc4c(c3)OCO4)c2)c1
CC(=O)N1C(C(=O)NCCN2C(=O)SC(=Cc3ccccc3C)C2=O)c2ccccc2S1(=O)=O
COc1cccc(C2CC(=O)N(Cc3cccnc3)c3ccccc3S2(=O)=O)c1OC
NC(=O)c1ccc(-n2ncc3ccc(N4CCC(N)C4)nc32)cc1NC1CCNCC1
CCOc1ccc(C(=O)NCc2cccnc2)cc1OCC
Cc1ccc(-c2ccc3ncc4ccc(=O)n(-c5ccc(C(F)(F)F)cc5)c4c3c2)cc1
O=c1nc(N2CCN(S(=O)(=O)Cc3ccccc3)CC2)[nH]c2sc3c(c12)CCC3
O=C(O)C=Cc1ccc(Sc2ccc(C=CC(=O)c3ccc(Cl)cc3)c(Cl)c2)cc1
N#Cc1cccc(-c2ccc3c(NO)cccc3c2)c1
CSCC(C)(C(=O)Nc1nccs1)C1CC1(C)C(NC(=O)OCc1ccccc1)c1ccccc1
COc1cc2c(cc1OC(C)=O)-c1ccc(OC)c(=O)cc1C(NC(C)=O)CC2
NC(CC(=O)N(NS(=O)(=O)c1ccc([N+](=O)[O-])cc1)C(=O)c1ccccc1)C(=O)O
COc1ccc(C2CC(=O)C=C(c3cc(Cl)cc(Cl)c3)C2)cc1OC
CCCCOc1ccc(S(=O)(=O)N2CCN(CC(=O)c3ccc(OC)cc3OC)CC2)cc1
CC(=O)OCC1CCC2C3CCC4CC(=O)CCC4(C)C3CCC12C
Cc1ccc2c(Cn3ccnc3)cc(=O)oc2c1
Cc1cccc(CNC(=O)c2cccc(S(=O)(=O)NCc3ccco3)c2)c1
N=C(N)NN=Cc1c2ccccc2cc2ccccc12
FC(F)(F)c1ccc(-c2cnn3c2n[n+]([O-])c2cc(F)c(Cl)cc23)cc1
Cc1c2c(c(C)n1-c1ccc3c(c1)CCC3)CCC(C)(COc1ccc(C(N)=O)cn1)O2
CC(=O)Nc1cc(C(=O)N2CCCC2c2ccc(C)s2)ccn1
O=C(c1ccncc1)N1CCN(C(c2ccc(Cl)cc2)c2cccnc2)CC1
CCc1ccc(NC(=O)CN(C)S(=O)(=O)c2ccc3[nH]c(=O)oc3c2)cc1
CN(C)C(=O)CC1NC(=O)C2CC(F)CN2C(=O)C(NC(=O)c2ccc(NC=O)cc2)CCCC(C(N)=O)NC1=O
C=C(CCC(C)C1CCC2(C)C3CCC4C(C)(C(=O)OCCO)C(O)CCC45CC35CCC12C)C(C)C
Cn1c(=O)c(COC(=O)c2ccncc2)cc2ccccc21
O=C(C=Cc1ccc(O)c(O)c1)OC1C(CO)OC(OCC2OCC(O)C(O)C2O)C(O)C1O
CC(C)(C)n1ncc2c(=O)n(CC(=O)Nc3ccc4c(c3)OCCO4)cnc21
Cc1ccc(Cn2cnc3c(Cl)nc(N)nc32)cc1
NNC(=O)c1nnc2n1-c1ccc(Cl)cc1C(c1ccccc1Cl)=NC2
CCCN(CCc1ccc(OCc2ccccc2)cc1)C1CCc2c(O)cccc2C1
CCCCCCCCCCOc1c(OCCCCCCCCCC)cc(C(=O)OCC)cc1OC
Fc1ccc(C(CC2CNC2)Oc2ccccc2)cc1
COc1cc2c(c3c1c(=O)c1cc4ccccc4cc1n3C)C(OC(=O)c1cc(Br)c(Br)[nH]1)C(OC(=O)c1cc(Br)c(Br)[nH]1)C(C)(C)O2
N#Cc1c(C2CCCCC2)[nH]c(N2CCOCC2)nc1=O
COc1ccc(NC(=O)C2=C(C)NC(=O)NC2c2ccco2)cc1
O=C(CCN1c2ccccc2N(CC(F)(F)F)S1(=O)=O)NCc1cccnc1
CCCn1c(=O)c2[nH]c(-c3ccc(COC(=O)Nc4ccc(OC)c(OC)c4)cc3)cc2n(CC)c1=O
CC(C)CC1NC(=O)c2cc([N+](=O)[O-])cc3[nH]cnc2-c2coc(n2)C(C)NC(=O)c2cccc(c2o)-c2coc(n2)-c2nc(co2)-c2coc1n2
COc1cccc(CN(C)CC(=O)Nc2ccccc2OC)c1
CC(NC(=O)c1ccccc1)c1ccc(-c2ccccc2)c(F)c1
O=C(Nc1ccc(F)cc1F)C1OC(CO)C(O)C(O)C1O
CNC(CSC)Cc1ccccc1
O=C1c2ccccc2C(=O)N1CCS(=O)(=O)c1ccccn1
CC(C)NC(=O)Cn1c(SCC(=O)Nc2ccc(O)c(C(N)=O)c2)nc2ccccc21
CN1CC(c2ccc(Cl)cc2)C(C(=O)NCCc2ccc(Cl)cc2)C1
CCCCCC(c1cc2cc(OC)c(-c3ccc(C#N)cc3)cc2o1)N1CCC(CC(C)C)CC1
CCC=CCC=CCC=CCC=CCC=CCC=CCCC(=O)Nc1c(C)cccc1C
CC12Cc3cnn(-c4ccc(F)cc4)c3C=C1CCC2C(O)c1ccccc1
CSc1nc(-c2ccc(F)cc2)c(-c2ccnc(NC3CCC(O)CC3)n2)n1C
O=C(O)CCCCON=c1c2ccccc2ccn1CCCF
CCN(CC)CCOc1ccc(C(=C2CCCCC2)c2ccc(OCCN(CC)CC)cc2)cc1
CCN(CC)C(=O)N(C(C)c1ccccc1)c1ccc(C(O)CN(CC)Cc2ccc(C(=O)OC)cc2)cc1
CNc1c2ccccc2nc2ncc(Br)cc12
NC(N)=NC(=O)Nc1cc(-c2ccc(F)c(F)c2)ccc1OC(CO)Cc1ccccc1
Cn1nc(C(Br)Br)cc1-c1ccccc1
CCCCCCCC1=NC(N)=NC1c1ccc(OC(F)(F)F)cc1
O=C(O)c1cn(Cc2ccc(-c3ccccc3)cc2)nn1
COC(=O)CCC(=O)N1CCC2(CC1)C(=O)N(C)c1ccccc12
c1ccc2c(c1)ccc1nc3ccccn3c(=S)n12
CN(C)Cc1c[nH]c2ccc(NS(=O)(=O)c3ccc(F)cc3)cc12
COc1ccccc1N(C)C(=N)Nc1nc(-c2ncc(C(N)=O)s2)cs1
COC12C(COC(N)=O)C3=C(C(=O)C(C)=C(N)C3=O)N1CC1NC12
CC(C)c1nnc(NC(=O)CCC(=O)N2CCN(c3cccc(C(F)(F)F)c3)CC2)s1
O=S(=O)(c1ccc(F)cc1)N1Cc2ccc(O)cc2CC1Cc1ccccc1
CN1CCCN(c2ncnc3scc(-c4ccc(F)cc4)c23)CC1
COc1ccc(-c2cn(-c3ccc(C)cc3)c(=N)s2)cc1
CSc1ncc(C2=C(c3ccc(S(C)(=O)=O)cc3)COC2=O)cn1
O=C(NN=C1c2ccccc2-c2ccccc21)c1ccncc1
COc1ccc(C(=O)OCC(=O)Nc2cc(OC)c(Cl)cc2C(=O)Nc2ccccc2)cc1
CCC(=O)N1CCN(c2nc3c(C(N)=O)cccc3s2)C(CO)C1
O=C1NCC(CCCCN2CC(Cc3ccccc3)N(CCc3ccccc3)C(=O)C2=O)N(CCC2CCCCC2)C1=O
CCN(CC)CCCOc1ccc(S(=O)(=O)C2(C(=O)NO)CCC3(CCCC3)C2)cc1
CN1CCCC1Cc1cnc(S(C)(=O)=O)nc1
COc1ccc(Nc2ccccc2C(=O)O)cc1
CC(O)CNc1nccc(N2CCCC(CO)C2)n1
CC(C)=CCCC(C)=CCOC(=O)c1ccccc1
Cc1cc(C)nc(C(=O)Nc2cncc(Oc3cncnc3)n2)c1
CC(C)N(C)C(=O)c1csc(-c2cccc(F)c2)n1
COc1ccc(N(CC(=O)NCc2ccccc2F)S(=O)(=O)c2c(C)n[nH]c2C)c(OC)c1
CSCC(C)(O)C(O)(Cn1cncn1)c1ccc(Cl)cc1Cl
CC1CCC2(C(=O)O)CCC3(COC(=O)C4C5(C)CCC(O)C(C)(C)C5CCC43C)C2C1C
O=C(CCCn1c(=O)c2ccccc2n(Cc2ccccc2Cl)c1=O)Nc1nnc(C(F)(F)F)s1
Cc1cccc(N2CC[N+]3(CC2)CCN(CCCC(c2ccccc2)c2ccccc2)CC3)c1
CCc1ccc2c(CCc3nnn[nH]3)c[nH]c2c1
Cc1ccc(CN2CCc3[nH]c4ccccc4c3C2)cc1NC(=O)N1CCC(N2CCCCC2)CC1
CCOC(=O)c1ccc2c(c1)nc(-c1ccccc1)n2CC(O)CN1CCN(c2ccccc2F)CC1
COc1cccc(-n2nc3cc(N4CCNC(=O)C4)ccc3n2)c1
CN(C)CCc1c[nH]c2c1cc(OC1OC(C(=O)O)C(O)C(O)C1O)c1ccoc12
CCOC(=O)C1=NN(C(C)=O)C(c2cc(OC)c(OC)c(OC)c2)C1
O=C(Nc1cccc(NC(=O)c2ccco2)c1)c1cccs1
c1ccc(-c2cnc(NN=C3CCCc4ccccc43)c(N3CCOCC3)c2)cc1
Cc1ccc(C(=O)Nc2c(-c3ccccc3)n[nH]c2C)cc1
O=C(NCCc1c[nH]c2ccc(O)cc12)c1cccc(Cl)c1
CS(=O)(=O)Nc1ccccc1CN1C(=O)C(Cc2c[nH]c3ccccc23)N=C(c2ccc(Cc3ccccc3)cc2)c2ccccc21
CN1C(=O)CCC2(C)C3CCC4(C)c5c[nH]c2c5CC3c2c1[nH]c1ccccc21
CN(c1ccccc1)C1CC1c1ccccc1
COc1ccccc1N1CCN(CCNC(=O)c2cn(-c3ccccc3)nn2)CC1
COc1ccc2cc(S(=O)(=O)NC(CCCCN)C(=O)N3CCN(C(=O)C4CCN(C(=N)N)CC4)C(=O)C3CC(C)C)ccc2c1
CCC(=O)NC(C(=O)NN=Cc1cc(OC)c(OC)c(OC)c1)C(O)C(=O)NC1CCCCC1
C=C(C)CN1CCN(Cc2c(F)cc(Cl)cc2Cl)C(CCO)C1
CC(C)(C)NC(=S)NC1CCN(C(=O)C(C)(C)C)CC1
CN1CCC(CNC(=O)c2cc3ccccc3n2Cc2cc(Cl)ccc2OCc2ccc(Cl)cc2)CC1
CC1Cc2nc3ccccc3n2C(=O)N1
O=C(O)c1ccc2[nH]c(-c3ccc(-c4ccncc4)cc3)nc2c1
COC(=O)C(CSCc1ccc2c(c1)OCO2)NC(=O)CC(C)C
O=C(c1ccc(F)cc1)C1CCN(C(=O)c2ccc(S(=O)(=O)N3CCOCC3)cc2)CC1
Cn1c2c(c(=O)c3ccccc31)C(N1CCOCC1)C(=O)N2
O=C(CCCN1CCCCC1)Nc1ccc(CCNCC(O)c2ccc(O)c3[nH]c(=O)ccc23)cc1
CCOC(=O)c1cc2cc(N3CCN(C(=O)Nc4ccccc4Cl)CC3)cnc2[nH]1
CCCN(CCC)c1c(C#N)cnc2c(-c3ccc(Cl)cc3)c(C)nn12
O=C(Cc1ccco1)NCc1ccco1
Cc1ccc(CNc2cc(-c3cccs3)nc3ncnn23)c(Cl)c1
Cc1cc(-c2cc3c(C)nc(N)nc3n(C3CCC(OCCO)CC3)c2=O)ccc1F
COC(=O)C1(O)c2cccc(OC)c2C2=NCC3(CCCO3)CN21
CCCCCCCCCCCCc1ccc(OCC(=O)Cn2ccc3cc(C(=O)O)ccc32)cc1
CCN1CCC2(C)c3cc(O)ccc3-c3c2c1ccc1ccccc31
CCOCCN(CC(=O)N1CCCCCC1)S(=O)(=O)c1ccc([N+](=O)[O-])cc1
COC(=O)C=Cc1ccc(-c2ccc(C=C3SC(=O)N(CC(=O)Nc4ccccc4)C3=O)o2)cc1
O=C(O)CNc1ccc(F)cc1-n1cnnn1
OCC1OC(n2cnc3cncnc32)C(O)C1O
Cc1cc2c(c(=O)o1)CCC1C2(C)CCC2C(C)(C)CCCC12C
CC(C)=CCCC(C)=CCCC(C)=CCN1CCNCCNCCC1
Cc1cccc(C)c1NC(=O)C1CCN(c2nc(-c3ccccc3C)nc3c2C(C)CC(C)C3)CC1
Cc1ccc(C2=Nc3ccccc3N=C(c3ccc4c(c3)CC(C)N4)C2)cc1
Cn1c(CNCC2COc3ccccc3O2)nc2cc(C(F)(F)F)ccc21
CC(N)Cc1c[nH]c2ccc(OCCn3ccc(=O)[nH]c3=O)cc12
CCCC(=O)NC(=S)c1ccc(OC)cc1
CC(NC(=O)C(CCCCN)NC(=O)C(N)CCCN)C(=O)NC(CCCN=C(N)N)C(=O)NC(Cc1c[nH]c2ccccc12)C(N)=O
CC1CC1c1nnc(SCc2ccc(CN(C)C3CCCCC3)cc2)o1
CNC(C)C(C)C(=O)Nc1ccc2ccn(Cc3cccc(C)c3)c2c1
O=C(c1cnn2c(C(F)(F)F)cc(-c3cccs3)nc12)N1CCc2ccccc2C1
Cn1cnc2c1c(=O)n(CC(=O)NCc1cccs1)c(=O)n2CC(=O)c1ccc(C(C)(C)C)cc1
NC(=O)c1cc2c(nc1SCC(=O)Nc1ccc3c(c1)OCO3)CCCC2
CBr
CC(SC1c2cc(F)ccc2Oc2ccccc21)C(=O)O
Cc1ccc(CN2C3C=C(CCO)C2Cc2ccc(O)cc23)cc1
CCOC(=O)C=C(O)CSc1nnc(-c2ccco2)n1N
O=C1NCN(c2ccccc2)C12CCN(C(c1ccccc1)c1nnnn1-c1ccccc1)CC2
CCCS(=O)(=O)N1CCC2(CC1)CC(OC)CO2
CCSc1cc(=O)oc2c(C)c(O)ccc12
CCNC(CNC(CNC(CC(C)C)C(N)=O)Cc1ccc(O)cc1)Cc1cccc2ccccc12
COCCCn1c(Cn2c(SCc3ccc(C(=O)NS(=O)(=O)c4ccc(C)cc4)cc3)nc3ccccc32)nc2ccccc21
CONC(=O)CCCCCCCCCCCCC(=O)Nc1ccc(OC)cc1
CCCCCC(=O)NC(c1ccc(Br)cc1)C(O)C(=O)OC1CC2(O)C(OC(=O)c3ccccc3)C3C4(OC(C)=O)COC4CC(O)C3(C)C(=O)C(OC(C)=O)C(=C1C)C2(C)C
CN1C2CCC1CC(OC(=O)N(CCN(C(=O)CC3CC3)c1ccc3ccccc3c1)c1cccc(Br)c1)C2
CC(N)C(=O)NCC1CCC2C(C1)CC1C(=O)OC(C)C1C2C=Cc1ccc(-c2cccc(F)c2)cn1
CCOC(=O)C=C(NC(=O)C1CCN(C(=O)CN(C)Cc2ccc(C(=N)N)cc2)CC1)C(C)C
Cc1cccc(C(CC(O)C(Cc2ccccc2)NC(=O)C(Cc2c[nH]cn2)NC(=O)OC(C)(C)C)C(=O)NC2c3ccccc3CC2O)c1
O=C(O)c1ccc(S(=O)(=O)N(Cc2ccc(-c3csnn3)cc2)c2nccs2)cc1
COc1ccc(S(=O)(=O)N2CCC3C(CO)Nc4ccc(-c5ccc(F)cc5Cl)cc4C32)cc1
CC(=Nc1cccc(Br)c1)c1cccs1
CC(C)c1ccc(C(=O)NC(C(=O)NO)C2CCN(Cc3cc(C(F)(F)F)cc(C(F)(F)F)c3)CC2)cc1
O=C(CCNS(=O)(=O)c1ccc(F)cc1)N1CCN(Cc2ccc3c(c2)OCO3)CC1
Cc1ccc(NC(=O)C(CN2CCCC2)Oc2ccc(Cl)cc2)cc1C
Nc1ccc2c(c1)c(C(=O)c1ccc(S(=O)(=O)N3CCNCC3)cc1)cn2Cc1ccccc1
Cc1c(O)n(CCCN2CCN(c3cc(-c4ccccc4)nc4cc(-c5ccccc5)nn34)CC2)c(=S)n(C)c1=O
O=c1[nH]c2ccccc2cc1C(O)c1ccc(O)c([N+](=O)[O-])c1
CCOc1ccc(CN2CCNC(=O)C2CC(=O)NCCc2nc3ccccc3[nH]2)c(OC)c1OC
COc1ncccc1-c1ccc(NCc2c(F)cccc2Cl)nn1
O=C(CCCn1c(S)nc2cc3c(cc2c1=O)OCO3)NCc1ccccc1
O=C(c1ccc(Cl)cc1)N1CC(c2nc(=O)c3nnn(CC4CC4)c3[nH]2)C1
CCOc1cc2c(cc1OCC)-n1c(nc3c([N+](=O)[O-])cccc3c1=O)C1COC(=O)C1C2
O=C(C=Cc1cccnc1)OCC1OC(Oc2c(-c3ccc(O)c(O)c3)oc3cc(O)cc(O)c3c2=O)C(O)C(O)C1O
CN1CCC(NS(=O)(=O)c2ccc(NC(=O)C3CCC3C(=O)N3CCN(c4ccc(F)cc4)CC3)cc2)CC1
NCC(c1ccc(Cl)cc1Cl)n1nc(-c2ccc(C(F)(F)F)cc2)c2ccccc21
C#CCCN1C2(c3ccccc3)CCCC1(c1ccccc1)CC2=O
COC(=O)NC(C(=O)N1CCCC1c1nc2cc(-c3ccc(-c4ccc5[nH]c(C6CC(C)CN6C(=O)C(NC(=O)OC)C(C)C)nc5c4)s3)ccc2[nH]1)C(C)C
OCCNc1nccc(N2CCNCC2)n1
CCCCCCCCCCC=CC(=O)NC1CCC2(O)C3Cc4ccc(O)c5c4C2(CCN3CC2CC2)C1O5
CCC1CN(C(=O)NCC2CCOC2)Cc2ncn(CC)c21
O=C1NC(=S)NC(=O)C1=Cc1ccc2c(c1)CCN2
CN(C)C(=O)NC1CCC2CN(C(=O)NCc3ccccc3)CC21
COc1cc2ncc3c(c2cc1OC)n(-c1ccc(C#N)cc1)c(=O)n3C
Nc1cc2c(cc1I)C1CCC(C2)C1(O)c1ccccc1
CCOC(=O)C(CCc1ccccc1)NC(C)C(=O)N1CC2(SCCS2)c2ccccc21
COc1ccc(NC(=O)CSc2ccc(-c3cccs3)nn2)cc1
Cc1cccc(Cl)c1NC(=O)c1ccc2nc(Nc3cccc(OCCN4CCOCC4)c3)oc2c1
Cc1ncc(CO)c2c1[nH]c1ccccc12
CCOC(=O)c1ccnc(OCC)n1
CCCCCCCCC=CCCCCCCCC(=O)c1nnc(-c2cc(C(O)C(O)C(O)C(O)CO)[nH]n2)o1
Cc1ncccc1CN1Cc2cccc(C(=O)N3CCCC3)c2C1=O
CCC(C)C(NC(=O)C(Cc1ccc(F)cc1)NC(=O)CNC(=O)C(CC(C)C)NC(=O)C(NC(=O)CNC(=O)C(S)Cc1ccccc1)C(C)C)C(=O)NC(CCCN=C(N)N)C(N)=O
CC(C)(C)c1ccc(C(=O)N2CCC(CNC(=O)c3[nH]cc4c3CCN(Cc3ccccc3)C4)CC2)cc1
CCCC(O)(c1ccc(OCCOC)cc1)c1ccc[nH]1
COc1ccc(NC(=O)Nc2nnc(N3CCC(C(N)=O)CC3)s2)cc1
CN(CCOc1ccccc1F)CC(O)(Cn1cncn1)c1ccc(F)cc1F
O=c1[nH]nc(Sc2nc3ccc(Oc4ccccc4)cc3[nH]2)c2ccccc12
CCC(c1cccc(NS(=O)(=O)c2ccc(CC#N)cc2)c1)c1c(O)c2c(oc1=O)CCCCCCC2
CCOC(=O)CN(C)C(=O)c1cc(-c2ccccc2Cl)nc2ccccc12
CCN(CC)CC(=O)Nc1ccncc1Sc1ccc(Cl)cc1
O=C(Nc1ccccc1)N1CCOCC1
COc1ccc(C=CC(=O)c2cccc(Cl)c2)cc1OCC(=O)Nc1ccc(Br)cc1
O=C(CC(=O)N1N=C(c2ccc(Cl)cc2)CC1c1ccccc1O)NCc1ccc(F)cc1
COc1cccc(C(=O)Nc2c(C(=O)Nc3ccc(Cl)c(C(F)(F)F)c3)oc3ccccc23)c1
CCC(CC1CC1)OC(=O)NC(=O)c1c(C)nn(C2CCCC2)c1C
CCCCCC=CCC=CCCCCCCCCC1=NC(=O)C(C)(O)CCCC=C(C)CC(O)CC(O)CC(O)CC(O)C(C)C(O)CCCC(O)CC(=O)OC(C)CC(C)(O)C(O)C(C)CCC(=O)OC(C)CC
CCCCCCCCCCCCCCCCNc1ccc(C(=O)OCC)c2ccccc12
Cc1nnc(Sc2ccncc2)s1
Clc1ccc2c(c1)SCc1cn[nH]c1-2
N#CC1(c2ccc(NC(=O)c3ccc(OCC4CC4)cc3)cc2)CC1
CC(C)N1Cc2ccccc2C(c2ccc(Cl)cc2)N(C)C(=O)C1
CCCCCCCCCCCC(NC(C)=O)C(=O)O
Cc1cc(C)c(NC(=O)N(c2ccc(C#Cc3ccc(OCCF)nc3)cc2)C2CCCCC2)c(C)c1
O=C1OCc2c1cc1cc(NC(=O)c3ccccc3)ccc1c2-c1ccc(Cl)cc1
CC12CCN(C(=O)C3CCN(S(=O)(=O)c4ccc(Cl)c([N+](=O)[O-])c4)CC3)C(Cc3ccccc31)C2(C)C
Cc1cccc(CN2CCC3(CC2)CN(CC2CCOCC2)C(=O)CO3)n1
CCCCCc1ccc(C(=O)NC(=Cc2cccs2)C(=O)N2CCOCC2)cc1
COC(=O)c1cnn(-c2nc(C)cc(C)n2)c1C
Cn1cc(C2NC(=O)c3ccccc32)c2cc(Br)ccc21
CCC#Cc1ccc(C(=O)N2CCN(c3cccc(Cl)c3C)CC2)o1
Cc1cccc2nc(C=Cc3ccc(-c4ccccc4CN)nc3)[nH]c12
O=c1c2ccccc2nc(-c2ccccn2)n1N=Cc1ccc(F)cc1
Cc1cccc(-n2nc(C(O)CCc3ccccc3)c3ccccc3c2=O)c1
CC(C)=CCc1c(O)cc(O)c2c1OCC(c1ccccc1)=C2
O=c1nc(NN=Cc2ccco2)[nH]c2c1ncn2C1OC(COP(=O)(O)OP(=O)(O)OP(=O)(O)OP(=O)(O)O)C(O)C1O
CCCCc1cc(=O)n(CC(=O)OC)c2ccccc12
Cc1cc(Nc2ccc(Cl)cc2[N+](=O)[O-])nc(-c2ccccc2)n1
CC(=O)NC1CC2C3CCC4CC(O)CCC4(C)C3CCC2(C)C1O
CNC(=O)C(NC(=O)C(C)(CC(=O)NO)Cc1cccc(F)c1)C(C)(C)C
CCOc1cc2nc(=O)n(CCc3c(C)[nH]c4ccccc34)c(O)c2cc1OCC
CCCCCCCCNC1CCC(C2CCC(=O)N2CCc2ccccc2)OC1
c1csc(-c2nc3c(ccc4ccccc43)[nH]2)n1
CCN(C(C)=O)c1ccc(OC)c2nc(NC(=O)c3ccc(NC(F)(F)F)cc3)sc12
COCc1cc(C2C(C(=O)c3ccc(C)o3)=C(O)C(=O)N2CCN(C)C)ccc1O
CCCNc1nc(C)nc2nn(C)cc12
CCN(C(=O)C=Cc1ccccc1)C1CNC(C(=O)O)C1
COc1cc2c(cc1OC)C1OC(c3ccccc3)(C2)Oc2cc(CN3CCOCC3)ccc21
CCN(CC)S(=O)(=O)c1ccc(NC(=O)CCNC(=O)c2ccccc2SC)cc1
CCOc1ccc(C(=O)Nc2ccc(C)cc2C(=O)Nc2ccc(Cl)nn2)cc1
Cc1cc2cc(NC(=O)N3CCc4c([nH]c5ccccc45)C3c3ccncc3)ccc2o1
CN(C)c1ccc(N2C(=O)C3C4CC(C4)CC2(CO)C2C(=O)OC23)cc1
CNc1ncnc2c1ncn2Cc1ccccc1
CC(C)NCc1ccccc1-c1cccc(CNCc2cnc(C(F)(F)F)cn2)c1
CC(C(=O)Nc1cccc(N2CCCC2=O)c1)S(C)(=O)=O
C=C1C(=O)OC2C1CCC(C)(O)C1CCC(C)(O)C12
CCc1nnc2n1CCN(Cc1coc(-c3ccccc3)n1)C2
CN(C)CCn1cnnc1-c1cccnc1Oc1ccc(Nc2ccccn2)cc1
COc1ncc(-n2nc3ccncc3c2CCc2ccccc2[N+](=O)[O-])cn1
CCOC(=O)c1[nH]c2ccccc2c1C#CC[N+]1(CCCCC2CCCCC2)CCCC1
CS(=O)(=O)N(CC(=O)Nc1cccc(C(F)(F)F)c1)c1ccccc1F
FC(F)(F)c1ccc(-c2csc(NN=Cc3ccccc3)n2)cc1
CCCCOc1cnn(C(C)CCC)c(=O)c1
O=C1C(Cc2ccccc2)CN(C2CC2)C(=O)C12CCN(C1CCc3ccccc31)CC2
CN1Cc2c(cccc2OCc2ccccc2)C2(C)CCCCC12
Cc1csc(COc2cc(F)cc(N3CC(C(=O)NC4(C)CC4)CC3CNC(=O)c3ccc(Cl)s3)c2)n1
O=C(c1ccc(Cl)cc1OCc1ccccc1)N1CCN(c2ncc(C(F)(F)F)cc2Cl)CC1
CCCc1cc(=O)oc2c3c(c4c(c12)OC(C)(C)C=C4)OC(C(C)C)CC3=O
CCOC(=O)c1c(C)n(C)c2ccc(OC)cc12
CC(=NNC(=S)Nc1cccc(Cl)c1Cl)c1nc2ccccc2[nH]1
COc1ccc(-c2nnc(SCC(=O)NCC3CCCO3)n2-c2ccc(OC)cc2)cc1
CC1(C(=O)O)CCCC2(C)C1CCC13CC(=O)C(CCC12)C3O
O=C(O)C1CN(c2nc(-c3cccc(Cl)c3)cs2)CCN1
CCCNC(=O)C1CC2C3CCc4cc(OC)c(OC)cc4C3CCC2(C)C1O
Cc1ccc(C2CC(c3c4ccccc4cc4ccccc34)=NN2C(=S)Nc2ccccn2)cc1
COc1ccc(CNC(=O)C2CCN(C(=O)c3ccc(Br)o3)CC2)cc1
O=[N+]([O-])c1ccc(CNc2cc(-c3ccccn3)n[nH]2)cc1
CC(C)(C)c1ccc(-c2ccc(C(=O)NCCCN3CCOCC3)cc2)cc1
CC(C(=O)NCc1ccc(C(F)(F)F)nc1OC1CN(c2ccc3ccccc3n2)C1)c1ccc(NS(C)(=O)=O)c(F)c1
CCc1cc(=O)oc2cc(C)cc(OCC(=O)Nc3ccccc3C)c12
O=C(O)CCCNC(=O)N1CCN(C(=O)CCCc2ccccc2)CC1
NS(=O)(=O)OCCC1OC(c2ccc(Cl)cc2)=NN1c1nnc(-c2ccc(Cl)cc2)o1
Cn1cc(CN2CCN(c3ncccc3Cn3nccn3)CC2)cn1
O=c1[nH]c2ccc(NC(CO)c3ccccc3)cc2nc1O
COc1ccc2c(c1)c(NC(=O)N1CCC3(CC1)NCCc1[nH]cnc13)c(C)n2Cc1ccccc1
Cc1ccc(NCc2ccccc2NC(=O)Cc2ccccc2)cc1NC(=O)c1ccc(Nc2nccc(-c3cccnc3)n2)cc1
COc1cccc(C(Nc2ccc3c(N)ncnn23)C2CCCC2)c1
Cn1cc(C(=O)NCCc2ccc(Cl)cc2)c(-c2cccc(Cl)c2)n1
CCCCCCC(CCN1CCCCCC1)=NO
Nc1ncnc2c1ncn2C1OC(CNCCOC2CC2)C(O)C1O
CC(C)N(Cc1cnn(CCOc2ccccc2)c1)Cc1nccs1
Cc1nc(C#Cc2ccc(CCC(=O)O)cc2)cs1
Cc1cccc(NC(=O)NCCN2CCCCC2)c1C
CC(C)NCC(O)COc1ccc(CC(NC(=O)OCc2ccccc2)C(=O)NC(COCc2ccccc2)COCc2ccccc2)cc1
O=C(c1cccc(F)c1NS(=O)(=O)c1cccc2nsnc12)N1CCCCC1
Nc1ccc2c(c1)[nH]c(=O)n2S(=O)(=O)c1ccccc1
CC(C)N1CCC(N2CCN(CC3CN(CC4CCCCC4)CC3c3cccc(Cl)c3)C2)CC1
CCCCOc1ccc(Cn2nc(C(=O)O)c3cccc(C)c32)cc1
NC(=O)c1cc2cnccc2n1-c1ccc2ccccc2c1
CN(C)C(=O)CC1(NC(=O)CC2Oc3ccccc3NC2=O)CCCCC1
O=C(C=Cc1ccccc1)N1CCN(C(=O)C=Cc2ccccc2)CC1
Cc1nnc(SCC(=O)Nc2c(C)n(C)n(-c3ccccc3)c2=O)n1-c1ccc(Cl)cc1
ClC(Cl)(Cl)OC12CCCCC13OC1(CC1CO1)CC23
CC1CN(C(C)CO)C(=O)c2c(c3ccccc3n2C)-c2ccccc2COC1CN(C)Cc1cccc(OC(F)(F)F)c1
CCN(Cc1cc(C)ccc1-n1cccn1)C(=O)c1ccccc1
O=C1Nc2ccccc2CN1CCCCN1CCN(c2ccc3c(c2O)C(=O)c2ccccc2C3=O)CC1
CCCCOC1(c2ccccc2)c2ccccc2C(=O)N1c1ccccc1
NS(=O)(=O)c1ccc(N(CCCCOc2ccc(C(=O)c3ccccc3)cc2)CC(=O)O)cc1
CC(C)NCC1CCN(Cc2ccc(S(=O)(=O)N3CCCCCC3)cc2)C1
COc1cc(C=C2CCCc3ccccc32)cc(OC)c1OC
COc1ccc(S(=O)(=O)c2cnc3ccc(F)cc3c2N2CCN(C)CC2)cc1
Cc1c(C)c2c(c(C)c1O)CCC(C)(COc1cccc(C=C3SC(=O)NC3=O)c1)O2
N#Cc1ccc(-c2cc(-c3cccc(C4CCNCC4)c3)ccn2)cc1
CN(C)CCCNc1ccc2nnn3c4ccc(Br)cc4c(=O)c1c23
O=[N+]([O-])c1ccc(C2=Nc3ccccc3SC(c3cccs3)C2)cc1
Fc1ccc(Oc2nc3c(c(Nc4ccccc4)n2)CCCCC3)cc1
O=C(Cn1ncc2c(Cl)cccc21)NNC(=O)c1ccc(Cl)cc1Cl
Nc1nc(-c2ccc(Cl)cc2)cc(-c2cccc3ccccc23)n1
CN(C(=O)CSCc1ccc(F)cc1)C1CCCCC1
CCn1cnnc1CNc1cc(C)nc2ccccc12
CCc1nc2c(C)cc(C)nc2n1Cc1ccc(CC2(C(=O)O)CC2)cc1
Cc1cc(C(=O)C=C(O)C(=O)O)c(C)n1CCCCCCc1ccccc1
COc1ccc(S(=O)(=O)N2c3ccccc3CCC2CCNC(=O)CCCn2c(=O)c3ccccc3n(Cc3ccccc3F)c2=O)cc1
COC(=O)c1cccn1CC(O)Cn1c2ccc(Br)cc2c2cc(Br)ccc21
COc1nc(NCCO)nc(Nc2ccc(C3CCN(C(=O)OC(C)(C)C)CC3)cc2OC)n1
c1ccc(Cn2cc(CN(Cc3nn[nH]n3)Cc3nnc(-c4ccccc4)o3)nn2)cc1
COc1cc(N2CCNCC2C)ccc1C=C1Cc2ccccc2C1=O
CCN(CC)C1CC(OC2CCC(OC3CCN(CC(C)C)CC3)C(C)C2O)c2ccccc21
CC(C)CC1CC(=O)N(CC(CO)NC(=O)C(Cc2ccccc2)NC(=O)C(C)N)C1=O
O=C(NCCC(O)(P(=O)(O)O)P(=O)(O)O)c1ccccc1
Cn1cc(CC2C(=O)NC(Cc3cccc4ccccc34)C(=O)N(Cc3ccc4c(c3)OCO4)C2C(=O)NC(C)(C)C)cn1
Cc1sc2[nH]c(=NN3CCc4ccccc4C3)sc2c1C
CCN1S(=O)(=O)c2ccccc2CC(O)(C(O)C=CC=CC(C)C)C1=O
O=C(CC(=O)Nc1cccc(NC(=O)CCc2ccccc2)c1)OCC(=O)c1cccs1
O=C(COC(=O)c1cnccn1)Nc1ccccc1F
CC(=O)N1CCC2(CC1)CN(c1ccc(-c3ccnc(N4CCC(C)(O)CC4)n3)cn1)C(=O)O2
COc1ccc(CC(=O)NC(C(=O)NO)C(C)-c2ccco2)cc1
COc1ccc2c(c1)C(c1ccc(OC)cc1OC)N(C(=O)c1ccc(C)cc1)CC2
COc1ccc(N=C2SC(CC(=O)Nc3ccc(OC)cc3OC)C(=O)N2C)cc1
O=C(O)c1ccccc1C=C1SC(=O)N(c2ccccc2C(F)(F)F)C1=O
COc1ccc2c(c1)C(=O)C(CCN(C)C(C)=O)CC2
COc1ccc(C(=O)Nc2ccc(Oc3ccc(NC(=O)c4cccc(C(F)(F)F)c4)cc3)cc2)cc1
CC(=O)Nc1nc(-c2cc(C3CC3)c(OCC(O)CO)cc2F)cc(N2CC(CO)C(C)(C)C2)n1
COCCC(=O)N1CCC(NCc2cncn2Cc2ccco2)CC1
NCC(=O)NC(CCO)C(=O)O
COc1ccc(C=NNc2ccc([N+](=O)[O-])cc2)c([N+](=O)[O-])c1
COc1ccc(-c2ccc(Cc3cn(COCCO)c(=O)[nH]c3=O)c(F)c2)cc1
CCNc1nc(C#Cc2c(C)ncnc2N2CCOCC2)cs1
N=c1oc2ccccc2cc1C(N)=O
CCCCCC#CC=CCC=CCCCC(=O)OCc1ccc2ccc(OC(C)(C)C(=O)O)cc2c1
CCCC(=O)Nc1nnc(-c2ccc3nc(C)c(C)nc3c2)s1
COc1cccc(C(=O)Nc2cc(Oc3ccc4[nH]c(=O)c(C#N)c(C)c4c3)ccc2C)c1
Cc1cccc(CN2CC3CN(C(=O)c4ccccn4)CCOC3C2)c1
CCCCCCCCCCOc1ccc(OCCCCCCC2=CC(C)OC2=O)cc1
NC1CC(N2CCC(n3nc(-c4ccc5ccccc5c4)oc3=O)CC2)CCC1O
O=[N+]([O-])c1cn2c(n1)OCC(OCc1cccc(-c3ccc(OC(F)(F)F)cc3)c1)C2
COc1nc(N)nc2c1ncn2C1OC(COP(=O)(NC(C)C(=O)OC2CCCCC2)NC(CCCCN(C)C(=O)CNC(C)=O)C(=O)OC2CCCCC2)C(O)C1(C)O
CC12CCC3OC(C)(C(O)O)C(CCCCCC(C)(C)O)CC3OC1CCC2C(C)(O)CCCC2c3ccccc3CCC12C
CN(C(=O)c1ccc2c(c1)c(C#N)cn2-c1cc(Cl)ccc1OCCF)c1ccccc1
CCc1ccc(-c2nc(CC)cs2)cc1
Cc1nc(C(=O)Nc2ccc(NC(=O)C(C)C)c(C)c2)cs1
COC(=O)NC(C(=O)C(C)Cc1ccc(C#Cc2ccc(OC(=O)C(C)N)cc2)cc1)C(C)C
O=C(O)c1cc2c(C3CCCCC3)c(-c3ccoc3)oc2s1
O=c1cc(C=Cc2ccnc3ccccc23)oc2ccccc12
COc1ccc(C(CC(=O)N2CCN(c3ccccc3)CC2)c2c(OC)cc(OC)cc2OC)cc1
CCC1CN2CCc3cc(OC)c(OC)cc3C2CC1CC1c2cc(OC)c(OC)cc2CCN1C(=O)Cn1cnc2ccccc21
C=C1CCC2C(CO)=C(C(=O)O)N(Cc3ccccc3CO)CC12
CC1=C(c2ccccc2)S(=O)(=O)N=C1Nc1ccc(C)c(C)c1
CCn1c2ccccc2c2cc(NC(=O)CCC(=O)O)ccc21
CCCCOC(=O)NC1CCN(c2ccnc3ccc(C(=O)N4CCC(N5Cc6ccc(F)cc6C5)CC4)cc23)CC1
Cc1nnc(SCc2nc(=O)c3cc(C)c(C)cc3[nH]2)s1
Nc1ccc2c(ccc3c[n+](Cc4ccccc4)ccc32)c1
COc1cc(C)c(S(=O)(=O)n2ccc3cc(Cl)cc(Cl)c32)c(C)c1C
CC(=O)OC1CCC2(C)C(CCC3C2CCC2(C)C(C(C)CN(C)C)CCC32)C1
CCN(Cc1cccnc1)C(=O)C(=O)c1c(-c2ccccc2)[nH]c2ccc(Cl)cc12
COc1cccc(OC)c1OCCNCC1OC(n2cnc3c(NC(C)C)nc(OCCC(C)(C)C)nc32)C(O)C1O
CCN(CC)c1nc(N2CCCC2)c2c(c1C#N)CCCC2
COc1cc(-c2nc(S(C)(=O)=O)[nH]c2-c2ccc(Br)cc2)cc(OC)c1OC
O=C(C1CCN(c2cc(-c3ccccc3Cl)nc3cc(-c4ccc(Cl)cc4)nn23)CC1)N1CCN(c2ccccc2)CC1
CCOc1ccccc1NC(=O)C1CCN(S(=O)(=O)c2ccc(C)c(C(=O)O)c2)CC1
CCCC(CCC)C(=O)NC1CC1
CCCCCCC(C(C)C)=C(c1cccc(C(=O)OC)c1)c1ccc2nc(N)nc(N)c2c1
Cc1c(C2CC2)nc2ccc(NC(=O)c3ccc(C#N)nc3)cn12
CC(C)CC(NC(=O)C(NC(=O)OCc1ccccc1)C(C)C)C(=O)c1ncco1
O=C1CCc2cc(C(=O)COc3ccc([N+](=O)[O-])cc3)ccc2N1
Cn1cnc2cc(Cl)c(Cl)cc21
CC(C)OCCCNC(=O)c1cc(C(C)O)c[nH]1
COc1ccc(C=C2C(=O)N(c3ccc(OC)cc3)N=C2C)cc1
COCCn1c(=NC(=S)Nc2ccc(C)cc2)sc2cc(OC)ccc21
O=C(NCC1CC1)c1ccc2cccc(-c3ccc(CN4CCC(c5c[nH]c6ccccc56)CC4)c(Cl)c3)c2n1
Oc1ccc(C=NNC(=S)Nn2cnnc2)cc1
Cc1ccc2c(c1)C(O)(C(C)C(=O)NC1CC1)C(=O)N2
OC(CCN1CCN(C2CCc3cccc(F)c3C2)CC1)(Cn1cncn1)c1ccc(F)cc1F
NC(=O)CCN1CC(CCC(=O)O)Sc2ccccc21
COc1ccccc1C(=O)N1CCC(N2CCN(c3ccc(S(=O)(=O)c4ccc5c(c4)OCO5)cc3)CC2)CC1
COc1cc2ncnc(Nc3ccc(-c4csc(=O)[nH]4)cc3)c2cc1OC
CNc1ccc(C=Cc2nc3ccccc3s2)cc1
COCC1CC(OC)CN1Cc1nccnc1C#N
Cc1ccc(C(=O)NC2CC2)cc1Nc1ncnn2cc(C(=O)c3nn(C)c4c3CCC4)c(C)c12
CCOc1ccc(N2C(=O)CC(N3CCN(Cc4ccccc4)CC3)C2=O)cc1
COc1cc(OC)c2c(-c3ccccc3)cc(=O)oc2c1C(=O)C=Cc1ccc(O)cc1
c1ccc2sc(N3CCN(c4ccc(N5CCCCC5)cn4)CC3)nc2c1
Cc1nc(NCc2cccc(OC3CCNC3)n2)cc(N2CCCC2)n1
NS(=O)(=O)c1ccc(NC(=O)Cc2c(Cl)cccc2Cl)cc1
COc1ccc(CNC(=O)c2cnc(C3CC3)nc2C(C)C)cc1
COc1ccc(Cn2c(=O)sc3ccccc32)cc1
COc1ccc(OCC2(c3ccc(OC)c(Cl)c3)CN(C)C(=O)O2)cc1
CN1CCN(C(=O)c2nc(-c3ccco3)[nH]c(=O)c2O)CC1
CN(C)CCN1C(=O)c2cccc3c2c(cc2[nH]c(-c4ccc(OCCCO)cc4)nc23)C1=O
COc1cccc2c1OCC(CN1CCC(N3C(=O)N(CNS(=O)(=O)c4ccc(Cl)cc4)CC3c3ccccc3)CC1)O2
CC1=C(C(=O)Nc2ccc([N+](=O)[O-])cc2)C(c2cccnc2)n2nc(-c3cccs3)nc2N1
Cc1ccc(C)n1CC(=O)N(C)Cc1ccc(N2CCC(O)CC2)cc1
COCCNC(=O)Cn1ccc2cc(S(=O)(=O)N3CCCCC3)ccc21
CON=C(CCN1CCC(N(c2ccccc2)c2ccccc2)CC1)c1ccc(Cl)cc1
COc1cccc(CNC(=O)CCn2c(=O)c3cccn3c3cccnc32)c1
O=C(NCCc1ccccc1)C1CCCN(S(=O)(=O)c2cccc3nonc23)C1
CC(CNC(=S)N1CCCC(C)C1)CN(C)C
Cn1c(N)c(C(c2nnnn2C2CCCCC2)N2CCN(c3ccc(F)cc3)CC2)c(=O)n(C)c1=O
CCS(=O)(=O)Nc1cccc(-c2nc3c([nH]2)Cc2ccccc2-3)c1
CC(=Cc1ccccc1)C(=O)NC(C(=O)NC(CC(C)C)C(=O)NC(CC1CCNC1=O)C(=O)c1nccs1)C(C)C
NC(CCCNC(=O)c1[nH]c(=O)[nH]c1O)C(=O)O
Cc1onc(-c2ccccc2)c1C(=O)N1N=C(c2cccs2)CC1c1ccccc1O
COc1ccc(Cn2c(NN=Cc3ccc(Cl)c(Cl)c3)nc3c2c(=O)[nH]c(=O)n3C)cc1
Cc1cc(C(=O)Nc2ccc(N3CCOCC3)cc2)on1
Cn1c(N2CCN(c3ccccn3)CC2)c(C#N)c2ccccc21
Cc1c(C)c2c(c(C)c1O)CC(C)(CN(C)C)O2
Cc1cc2c(cc1C(=O)c1ccccc1)C(C(=O)NC(C)(C)C)CC21CCC(NCc2ccc3scnc3c2)CC1
Clc1ccc(C2Nc3ccccc3-c3ccnc4[nH]cc2c34)cc1
Nc1nc(=O)c2c([nH]1)NCC(CCNc1ncccn1)N2
Cc1cccc(C)c1C(=O)N1CCC2(CC1)CCN(c1ccc(-c3ccccc3C#N)cc1)c1ccccc12
COc1ccc(S(=O)(=O)NC(Cc2cccc(C(=N)N)c2)C(=O)N2CCC3(CC2)NCCc2[nH]cnc23)cc1OC
COP12=NP(OC1)CC2(c1ccccc1)c1ccccc1
Cc1ccc(C(Nc2c(Nc3cccc(C(=O)N(C)C)c3O)c(=O)c2=O)C(C)(C)C)s1
CC(O)c1ccccc1C(=O)Nc1ncc(-c2cccc(F)c2)s1
Cc1cc(-n2nnc(N)c2N=Nc2c(O)cc(S(N)(=O)=O)cc2Cl)c2ccccc2n1
OC1CCc2n[nH]cc2C1
CC(C)(C)c1cc2c(N)nc3ccccc3c2o1
COc1ccc(C=C2CCCC(=Cc3ccc(N(C)C)cc3)C2=O)cc1
CCOc1ccc(NC(=O)C2CCSC2)cc1
CCn1cc(C=NNC(=S)Nc2ccccc2)c2ccccc21
CC(=O)NC(Cc1c[nH]c2ccccc12)=C(C#N)C#N
CCc1cccc(N2CC(C(=O)NC3CCN(S(=O)(=O)c4ccccc4)CC3)CC2=O)c1
NS(=O)(=O)c1cc(C(=O)NCC(=O)O)ccc1Cl
CN(Cc1ccccc1)c1ccc(CNC(=O)C2CCc3ccccc3C2)cc1
Cc1c(C(=O)O)oc2cccc(OC(C)C)c12
COC1CC(C)CN(c2c(NC(=O)c3-c4c(F)cccc4C(F)(F)F)cnn2C)C1
NS(=O)(=O)c1ccc(N2CCOCC2)c(NC(=O)CSc2cn(CCCN3CCOCC3)c3ccccc23)c1
Cc1csc(-c2ccc(N3CCN(c4ccccn4)CC3)nn2)n1
CCOc1ccc(CC2CC(=O)N(C)C2)cc1OCC
CCC1(O)C(=O)OCc2c1cc1n(c2=O)Cc2c-1nc1ccccc1c2C=NCCC(=O)O
O=C(Nc1ccc(Br)cc1C(=O)NCC(F)(F)F)c1ccc(Br)o1
O=C(NCCCN1CCN(c2ccc(Cl)cc2)CC1)c1nnc(Cc2ccc(F)cc2)o1
COc1cc2c(cc1OC)C(=O)C1(C2)C(c2ccc(F)cc2)C2CSCN2C12C(=O)Nc1ccc([N+](=O)[O-])cc12
Cc1ccc(C)c2[nH]c(Cn3c(=O)c4c(n(C(=O)N(C)C)c3=O)CCCC4)nc12
CC(=O)NCC1CN(c2ccc(N3CCN(Cc4ccc(C(N)=O)s4)CC3)c(F)c2)C(=O)O1
CC(C)OP(=O)(COCCn1cnc2c(N)ncnc21)OC(C)C
CN(C)CCCC1(c2ccc(Cl)c(Cl)c2)OCc2ccccc21
COc1cc(-c2oc3c4c(c(O)cc3c(=O)c2OC)C(=O)C(NC(C)=O)CC4)cc(OC)c1OC
O=C1CC2(CCN(C(=O)C3=C(c4ccc(Cl)cc4)CCC3)CC2)C(=O)N1
Cc1ccc(S(=O)(=O)Oc2ccc3c(c2O)C=C(C(=O)N2CCCC2C(=O)O)C4(C(=O)O)CCCN5CCC34C54)cc1
N#Cc1cccnc1N1CCN(C2CCC(NC(=O)Nc3ncccc3F)CC2)CC1
CC(c1cccc(S(=O)(=O)N(C)C)c1)C1(O)CCCCC1
C#CC=CCCCCCCCCCC(=O)Nc1cccc(O)c1
COc1cc2c(c3c1c(=O)c1cc4ccsc4cc1n3C)C(OC(=O)c1cccO)C(OC(=O)c3ccco3)C(C)(C)O2
COc1cccc2c(=O)c3c([nH]c12)CCCC3
CN(C(=O)COCc1cc(-c2ccc3c(c2)OCO3)on1)C(CN1CCOCC1)c1ccccc1
COc1ccc(NC=C2C(=O)N(Cc3ccc(C)cc3)C(=S)N(C3CCCCC3)C2=O)cc1
CCCC(=O)Nc1ccc(NC(=O)c2cccc(F)c2)cn1
CCN(CCCN(CC)CC)Cc1cc2c3c(c1OC)-c1cc4c(cc1CC3N(CCF)CC2)OCO4
CNC(=O)C=Cc1cccc(N(CCCl)CCCl)c1
O=C(O)CCCOc1cc(O)c2c(=O)cc(-c3ccc(O)cc3)oc2c1
CC1CC2(CCNCC2)CN1C(=O)CCc1ccccc1
Cc1nccn1-c1ccc(CCNC(=O)c2ccn(-c3ccccc3)c(=O)c2)cc1
CNC(=O)C(NC(=O)C(CC(=O)O)NC(=O)C(CCC1CCCCC1)CC(=O)Nc1nccs1)C(C)C
COc1ccc(NC(=S)Nc2nc(NC(=O)CCN3CCCCC3)nn2C(=O)c2cccs2)c(OC)c1
Cc1cc2c(cc1C)C(C)(CC(=O)O)CC2
Cc1cc(N2CCN(C)CC2)c2oc(-c3ccccc3)cc(=O)c2c1
COc1cc(CNc2nc(NC3CCC(N(C)C)CC3)nc3c2ncn3C(C)C)ccc1OCc1ccc(Cl)cc1
COc1cccc(CCc2noc(C)n2)c1
COc1cccc(C2CC(=O)N(CCC3=CCCCC3)C(SCC(=O)NCc3ccccc3)=C2C#N)c1OC
CCCc1nc(N)nc(N)c1-c1ccc2c(c1)N(CCC)c1ccccc1S2
CC1(C)CCC2(C(=O)NCCCC(=O)O)CCC3(C)C(=CCC4C5(C)CCC(O)C(C)(C)C5CCC43C)C2C1
CNC(=S)N(Cc1cccnc1)Cc1ccco1
CNC(=O)NC(=O)COC(=O)c1ccc(-c2ccccc2)cc1
COc1ccc2nc3cc(Cl)ccc3c(NCCCN3CCOCC3)c2c1
COC(=O)C=CCN(CCC(C)C)C1CCC2C3CC=C4C=C(OC5CCC6C7CCc8cc(OC(=O)c9ccccc9)ccc8C7CCC56C)CCC4(C)C3CCC21C
Cc1cnc2cc(C)c(-c3ccc4c(c3)C(=C3Nc6ccccc6C3=O)C(=O)N4)cc2c1
CC(C)(C)c1ccc(-n2ncc3c2CCCC3NC(=O)c2cn(Cc3ccccc3)nn2)cc1
COc1cc2c(c(OC)c1OC)-c1ccc(O)c(=O)cc1C(N(C)C(=O)c1ccc([N+](=O)[O-])cc1[N+](=O)[O-])CC2
COc1ccc(CN(C)S(=O)(=O)CCNC(C)=O)cc1
CC(C)c1oc(-c2ccccc2)cc1OC(=O)c1ccco1
CCOc1c(Br)cc2[nH]c(=O)c(=O)[nH]c2c1Br
CCc1nn(Cc2ccc(NC(=O)c3ccccc3)cc2)c(CC)c1CC(=O)O
COc1cccc(C(=O)Nc2sc(-c3ccccc3)c(C)c2C(N)=O)c1
CCCc1nn(-c2cc(OC)ccc2C(F)(F)F)c(C(=O)OCC)c1Cc1ccc(-c2ccccc2-c2nn[nH]n2)cc1
CCN(CC)C(=O)c1ccc(N2CCN(CCC3=CCCCC3)CC2)c([N+](=O)[O-])c1
CC(=Cc1ccc(C(=O)O)cc1)c1cc2c(cc1C)C(C)(C)CCC2(C)C
CNC1CCCN(c2ccc(NC(=O)c3cccc(C)c3)cc2Cl)C1
NCCCCCCCOCCCCCCC(NC(=O)CC(N)CCCCN)C(=O)O
O=C(O)CC(NC(=O)CCCNC(=O)CCCCC1CCSS1)c1cccs1
Cc1cc(Cn2c(C)c(C(=O)NCc3ccc(F)cc3)sc2=O)on1
Cc1ccc(CN2CCC(c3nc4ccccc4n3Cc3ccccc3F)CC2)cc1
N=C(N)NCCCC(NC(=O)C(CO)NC(=O)C(Cc1ccccc1)NC(=O)CN)C(=O)NC(Cc1ccccc1)C(N)=O
CN(C(=O)CC1C(=O)NCCN1CC1CCCCC1)c1ccccc1
CSc1nc2ccccc2[nH]1
NNC(=O)c1c2c(nc3ccccc13)CCC2
O=C1C(=Cc2ccc([N+](=O)[O-])cc2)CN(C(=O)c2cc(F)cc(F)c2)CC1=Cc1ccc([N+](=O)[O-])cc1
CC(C)C(NC(=O)Cn1ccc2ccccc2c1=O)C(N)=O
CCCOn1c(Sc2ccc(Cl)cc2)c(C(C)C)c(=O)[nH]c1=O
C=C(Br)C(=O)Nc1ccc2ncnc(Nc3cccc(Br)c3)c2c1
CC(C)(C)OC(=O)NCCCCCC(=O)Nc1ccc(S(=O)(=O)Nc2ccc(N=Nc3c(O)cc(S(=O)(=O)O)c4ccccc34)cc2)cc1
O=S(=O)(Nc1nc(NS(=O)(=O)c2cc(F)c(F)cc2F)nc(-c2ccccc2)n1)c1ccccc1
C=CCSCCn1nc(-c2ccccc2)oc1=O
CCN(CC(=O)Nc1cccc(F)c1)C(=O)c1[nH]c2ccc(Cl)cc2c1CS(=O)(=O)N1CCCCC1
NC(=O)NC1CN(Cc2ccccn2)CC1c1ccc(-c2ccccc2)cc1
CC(=O)OC(C1CC(C)C2C(O1)C(O)C1(C)C3CCC4C(C)(C)C(OC5CN(C6CCC(C)(C)CC6)CCO5)CCC45CC35CCC21C)C(C)(C)O
COc1cc2c(cc1OC)C1CC3(CC2OC(=N)C1C#N)C(C)CCC3(O)C(C)C
Cc1cc2nc3n(c2cc1C)CCCN3C(=O)Cc1cccc(O)c1
NC(=O)Cc1c(CCc2ccccc2)ccc2ccccc12
COc1cc(O)c(C=O)c2ccccc12
FC(F)(F)c1cccc(-c2cc(-c3ccccc3)nc(N3CCN(Cc4ccccc4)CC3)n2)c1
Cc1ncsc1CCCCCNC(=O)C(C)c1ccc(NS(C)(=O)=O)c(F)c1
CCOC(=O)C(C)Oc1ccc(Oc2ncc(Cl)cc2Cl)cc1
COC(=O)CSC1=NC(=Cc2ccc(O)cc2)SC1
COc1ccc(S(=O)(=O)c2c(O)c3ccccc3[nH]c2=O)cc1
C=CCNC(C)(C)C(=O)OC1c2cc(CCN3CCCC3)ccc2OC(C)(C)C1O
N#[N+][N-]c1ccc(C(=O)Nc2ccccc2C(=O)O)cc1
CC1=CCC2(O)CC(C(O)(CO)C(C)C)OCC12O
Cc1nnc(N2CCC3(CC2)C(=O)NCC3c2ccc(F)cc2)o1
Cc1ccc(NC(=O)C(Cc2ccc(OCC(=O)O)c(C)c2)=NNC(=O)NC2C(=O)N(C(C)C)N=C(c3ccccc3)c3ccccc32)c(C)c1
CC1=C(Br)C(=O)C(COC(=O)c2ccc(C)nc2)=C(Br)C1=O
Cc1ccc2c(=O)c(C(=O)N3CCCC3)c[nH]c2n1
CCOC(=O)C(C)(C)c1ccc(NC(=O)C(=O)NCCCC2CCCCC2)c(C)c1
O=C(COc1ccc(Cl)cc1)NCC(=O)Nc1ccccc1
COc1ccc2c(CN3CCC(C(=O)NC4CC4)CC3)cn(CCN3CCCC3)c2c1
O=C1Nc2ccc(C(F)(F)F)cc2C12NC(c1cccs1)C1C(=O)N(c3ccc(C(F)(F)F)cc3)C(=O)C12
CC(C)Oc1ncccc1CNC1CCN(Cc2ccc(Cl)cc2)CC1
O=S1(=O)CCN2CCCCC2C1
Fc1ccc(-c2cc(-c3ccc(C(F)(F)F)cc3)n(-c3ccc(Cl)cc3)n2)cc1
O=C1NCc2ccc(Br)cc2CC1CCN1CCN(c2ccc(Cl)cc2)CC1
COc1ccc(CNC2COCC2Cc2ccccc2)cc1
COc1cccc2cc(C(O)CNC(C)(C)C)oc12
CC1CCN(Cc2c(C(=O)NN=Cc3ccc4c(c3)OCO4)nnn2-c2nonc2N)CC1
CN1CCC(N(C)Cc2ccc(NC(=O)c3cccs3)cc2)C1
COc1cccc(NC(=O)N(O)CCC#N)c1
O=C(Cc1cccs1)Nc1ccc(Oc2ncnc3sccc23)cc1
CC1(C)Cc2cccc(OCCCCC(=O)O)c2O1
COCCC1C(Cl)CN(C(=O)c2ccccc2)C1c1ccccc1
Cc1nc2cc(CC(C)C)ccn2c1Cc1cccc(O)c1
CC(F)(F)COc1ccc2c(c1)C1CC1CN2C(=O)C1CC1COCCN1CCN(C)CC1
NC(=O)C(Cc1ccc(O)cc1)NC(=O)C(Cc1ccccc1)NC(=O)C=CS(=O)(=O)C1CCCCC1
Cc1noc(C)c1S(=O)(=O)N1CCC(C(=O)Nc2cccc(C(C)(C)C)c2)CC1
C=CCc1cccc(Cn2c(=O)oc3ccccc32)c1
Oc1ccc2c(c1)CCC(CNCC1COc3ccccc3O1)C2
O=C(NCCc1c(Cl)cccc1Cl)C1CCN(S(=O)(=O)N2CCCCCC2)CC1
CCC1OC(=O)CC(O)C(C)C(OC2OC(C)C(O)C(N(C)C)C2O)C(CCN(C)CCCc2ccccc2)CC(C)C(=O)C=CC(C)=CC1COC1OC(C)C(O)C(OC)C1OC
NC(=NC(=O)C(N)Cc1ncn[nH]1)NCCCC(N)C(=O)O
CCOc1ccc(C)nc1OCC
Cc1cc(C(=O)N2CCCCC2)ccc1C1CCCN1C(=O)c1cccc(C#N)c1
O=C1C(=Cc2ccc(C=C3C(=O)Nc4ccccc43)o2)SC(=S)N1Cc1ccncc1
Cc1ccc(N2C(=O)C(O)=C(C(=O)c3ccc(C)o3)C2c2cccs2)cc1Cl
NC(=O)c1cccc(COC(=O)C2C3CCC(O3)C2C(=O)O)c1
CCCCCCCCCCCCCCC1CCC(=O)O1
CCOc1ccccc1N(CC)c1ccc(C(O)CNC2CC2)cc1
CN1C(c2ccc(C=O)cc2)=Cc2ccccc2S1(=O)=O
COc1cccc(NC(=O)CCNS(=O)(=O)c2ccc3c(c2)CCCC(=O)N3)c1
CN(Cc1noc(C2CC2)n1)C(=O)CCCc1nnc(-c2ccccc2)o1
CCN(CC)CCc1c[nH]c2ccc(OC)cc12
O=C(Nc1ccc(Cl)cc1C(=O)Nc1ccc(Cl)cn1)c1ccc(-c2ccncc2)cc1
COC(=O)C1(C)CC(C)=CC2C3=C(CCC21)C(=O)C=C(OC)C3=O
COc1ccc(OC)c(CCNC=C2C(=O)CC(c3cccs3)CC2=O)c1
CCOC(=O)C1(c2ccccc2)N=C(c2ccccc2)OC1C
CC(C)NC(=O)C1CC2CCN(c3cccc(C(F)(F)F)c3)C(=O)C2O1
CCOc1ccc(CCN(CCCCc2ccc(F)cc2)CC(=O)O)cc1OCC
Cc1nnc2n1-c1ccc(Br)cc1C(c1ccccc1)=NC2
CCOC(=O)C1(Cc2cccc(F)c2)CCCN(C(=O)CN2CC(F)(F)CC2=O)C1
C1=CC2(CCCCC2)N=C1NCCCc1ccccc1
COc1cc2ncnc(Nc3ccc(F)c(Cl)c3)c2cc1CN(C)CC(O)CO
COc1ccc(C(C(=O)NC2CCCC2)N(C(=O)c2snc(C(N)=O)c2N)c2ccc(OC(C)C)cc2)cc1
CC1OC2c3ccccc3OC(c3ccccc3)C2OC1=O
COc1cccc(CN(Cc2ccc(OC)cc2)C(=O)CCc2c[nH]c3ccccc23)c1O
CC1CC(c2ccccc2)n2nc(C(=O)Nc3c(=O)n(C)c(=O)n(C)c3C)nc2N1
CC1CCN(CCCOc2ccc(C(=N)N)cc2C(=O)Nc2ccc(-c3ccccc3S(C)(=O)=O)cc2F)CC1
O=C(Nc1ccccc1C(F)(F)F)C1CCCN1C(=O)Nc1ccccc1
Cc1c(N2CCN(C(C)C)CC2)c(F)cc2c(=O)c(C(=O)O)cn(C3CC3)c12
O=C(NCCCCCCNc1c2c(nc3ccccc13)CCCC2)c1cc2c([nH]c3ccccc32)c(C(=O)NCCCCCNCc2cccc3ccccc23)n1
NC1C2CC3CC1CN3C2
Cc1ccc(C2OC(COP(=O)(O)OP(=O)(O)OCC3OC(n4cnc5c(N)ncnc54)C(O)C3O)C(O)C2O)cc1
O=C(Cc1ccc(Cl)c(Cl)c1)Nc1nccs1
N=C(NCc1ccccc1)N1CCN(c2ccc(O)cc2)CC1
CC1(C)Cc2sc(C=C3SC(=O)NC3=O)cc2CO1
O=C(NCCO)c1ccc(-c2ccc(C(=O)NCc3cccc(CNC(=O)OCc4ccccc4)c3)o2)cc1
CC(=O)Nc1ccc(S(=O)(=O)N2CCN(C(=O)c3cc(-c4ccc(Cl)cc4Cl)n[nH]3)CC2)cc1
CCOC(=O)Cn1c(=O)c(C2=NS(=O)(=O)c3ccccc3N2)c(O)c2ccccc21
C=C(C(=O)OCC)c1cccc(COc2ccc(NC(C)=O)c(C)c2)c1
CCSc1ncccc1C(=O)OC1C2CC3CC(C2)CC1C3
NS(=O)(=O)c1ccc(N2CCN(Cc3ccc(Br)cc3)CC2)nc1
CCOC(=O)c1cn2c(C(F)(F)F)cc(-c3ccccc3)cc2n1
CCCCCCCCCCCCCCCC(O)CC(O)CC(O)CC(O)CC(O)CC(O)CC(O)CC(O)CC1=CC(C)OC1=O
O=C1Nc2cc(Cl)ccc2C1=NNC(O)=CC(=O)c1ccncc1
Cc1cc(C)c2c(c1)C(CCN(C)C)=CO2
CC(NC(=S)NCc1cc(C(C)(C)C)c(O)c(C(C)(C)C)c1)c1ccc(CN2CCCC2)cc1
CC12CCC3C4CCC(=O)C=C4CCC3C1C(=O)OC2(O)C(F)(F)F
CC(=O)OC12COC1CC(O)C1(C)C(=O)C(O)C3=C(C)C(OC(=O)C(O)C(NC(=O)OC(C)(C)C)c4ccccc4)CC(O)(C(OC(=O)c4ccccc4)C21)C3(C)C
COc1cc2c(cc1OC)C(NC(=O)CCn1cc(COc3ccc(C)c(C)c3)nn1)CC2
O=C(OCc1ccc(F)cc1)C1CN=C2C=CC=CN2C1
CS(=O)(=O)N(c1ccccc1)c1nc(-c2ccncc2)cs1
O=C(Nc1ccc(-c2ccccc2)cc1)Nc1ccc2ncnc(Nc3cccc(Br)c3)c2c1
COc1ccc(-c2c(C(=O)Nc3nnn[nH]3)c(-c3ccc(Br)cc3)nn2-c2ccc3c(c2)OCO3)cc1
CCN(CC)C1CCN(CC2CC(c3ccc(Cl)c(Cl)c3)=NO2)C1
COc1ccc(C(c2nnnn2C(C)(C)C)N2CCSCC2)cc1OC
COC(=O)c1cc(-c2ccc(OC(C)C)cc2)n(-c2cccc(Br)c2)n1
CSCCC(NC(=O)CN1CCCC1C(=O)NC(CS)C(=O)O)C(=O)NC(Cc1c[nH]c2ccccc12)C(N)=O
O=C(Nc1ccccc1C(=O)O)c1cc(C23CC4CC(CC(C4)C2)C3)c2ccccc2n1
O=C(Nc1cccc(S(=O)(=O)N2CCOCC2)c1)c1ccccc1Cl
COc1ccc(C(=O)N2CCCc3ccccc32)cc1C
CCC=CCC=CCC=CCCCCCCCCCC(=O)NC1CC1
CCCCCCS(=O)(=O)Nc1ccc(F)c(C(=O)Nc2cnc3cc(C)nn3c2)c1F
COc1ccccc1Cc1c(OC)ccc2c(-c3ccccc3)cc(=O)oc12
CCCCCCNC(=O)c1onc(CS(=O)(=O)c2ccc(C)cc2)c1C(=O)NCCC
COC(C(=O)N1CCN(C(c2ccccc2)c2ccccc2)CC1)c1ccccc1
Cc1cc(OC(Cc2cccc(F)c2)C(=O)Nc2cccc(CNC(=O)C(C)N)c2)ccc1Cl
C=C(C(=O)c1ccc(OC)c([N+](=O)[O-])c1)C(O)c1ccco1
O=C(NC(COC(=O)c1cc(Br)c(Br)[nH]1)Cc1ccccc1)c1cc(Br)ccc1NS(=O)(=O)c1cc(Br)c(Br)c(Br)c1
CC(Cn1cccn1)CN1CCC2(CCn3c(nnc3C3CCC3)C2)C1
CC1NC(=O)c2cccn2CCCCC(C(=O)NC(Cc2ccccc2)C(=O)NC(CCCCN)C(N)=O)NC(=O)C(Cc2c[nH]c3ccccc23)NC1=O
CC(C)(C)OC(=O)CCC(NS(=O)(=O)c1ccc([N+](=O)[O-])cc1)C(=O)OCc1ccccc1
CC(=NNC(=O)c1sc(N2CCOCC2)nc1C)c1ccccc1O
CCOC(=O)C1C(=N)OC2=C(C(=O)C(C(C)(C)C)=C(O)C2=O)C12C(=O)Nc1ccccc12
COc1ccc(NC(=S)NC2CCc3ccccc32)cc1OC
O=C(NCC(c1cccs1)S(=O)(=O)c1ccc(Cl)cc1)c1ccc(F)cc1
CCCCN(CCCC)CCCOc1ccc(S(=O)(=O)CCc2ccccc2)cc1
CC(C)CCCCCCCCC(=O)OC(CCC(=O)NC(C)C)C[N+](C)(C)C
C=C1CC(CN)(c2ccccc2)OC1=O
CCOC(=O)C(C#N)C(NC(=O)C(N)CCCN=C(N)N)c1ccccc1
O=C(COc1ccc(OCCNCC(O)COc2ccccc2)cc1)Nc1ccccc1F
CC(C)(C)C(O)C(Cc1ccc(NS(C)(=O)=O)cc1)n1nnc(COc2ccc(C(=O)c3ccccc3)cc2)n1
O=C(NCc1ccccc1)c1ccc(SCc2nc3ccccc3[nH]2)nc1
CCCCCCCCn1cc(C(=O)c2cccc3cccnc23)c2ccccc21
CC(=O)c1c(O)cc(OCC(C)=O)cc1O
Cn1c(OC2CCN(Cc3cccc(Cl)c3)CC2)nc(-c2ccncn2)cc1=O
COc1cc(NCC2=CCCCC2)c(Cl)cc1C(=O)CCC1CCN(Cc2ccc(C)cc2)CC1
COc1ccc2[nH]c(C(=O)OCC(=O)NCc3ccccc3)cc2c1
COc1ccc(NC(=O)CNc2ccc3sc(C(C)=NOC(C)=O)cc3c2)cc1
CC(=O)OC1CC(C)(O)C23OC(C)(C)C(CC(OC(=O)c4ccccc4)C2(COC(=O)c2ccccc2)C1OC(C)=O)C3OC(C)=O
Nc1nc(Cl)c2ncn(CC(O)CO)c2n1
COc1cc(NC(=O)C2(NC(=O)c3ccc4c(C5CCCCC5)c(-c5ncc(Cl)cn5)n(C)c4c3)CCC2)nc(N)n1
CCOc1cccc(C(=O)NNC(=S)NC(C)c2ccccc2)c1
CC(C)(C)c1nc2sc(C(=O)O)c(N)c2c2c1CCCCCC2
N#[N+][N-]c1c(-c2ccccc2)cnn(CCN2CCN(CCO)CC2)c1=O
O=C(NNC(=S)Nc1ccccc1)c1c([N+](=O)[O-])cccc1[N+](=O)[O-]
Nc1nc2c(c(N3CCNCC3)n1)CCNCC2
CCN(Cc1ccccc1)CC(O)c1cc(C(F)(F)F)nc2c(C(F)(F)F)cccc12
O=C(CCCCCC(=O)Nc1cccc(S(=O)(=O)N2CCCCC2)c1)NO
N#Cc1cccc(CN(CC(N)=O)C2CCN(Cc3ccc(NS(C)(=O)=O)cc3)C2)c1
Cn1cc(C(=O)NC(=S)Nc2cccc(NC(=O)c3ccc(Cl)cc3)c2)c2ccccc21
O=C1Nc2ccccc2CN(CCCCO)C1=CCC(=O)N1CCCCC1
COc1ccc(OC)c(C2NC(=O)c3ccccc3C(=O)N2c2ccccc2)c1
CC(=O)NC12CC(=O)C(O)=CC1Oc1c2cc(O)c1C1Oc3c(C)c(O)cc(O)c3C(=O)C1(O)O2
O=C1c2ccccc2NC(c2ccc(-c3cccc(C(F)(F)F)c3)o2)N1NC(=O)c1cccnc1
CC(=O)Nc1cc(-c2n[nH]c(=S)n2-c2ccc(Cl)cc2)ccc1N
CCCOc1ccc(OCCCCCCCOc2ccc(C(=O)OC3CCC(C)CC3)c(OC)c2)cc1
CC(NC(=O)Cc1ccc2c(c1)OCO2)C(=O)NCC(=O)NC(Cc1ccccc1)C(=O)Nc1ccc(C(=O)O)cc1
Cc1cc(C)c(S(=O)(=O)NC(C)Cc2ccc(CO)cc2)c(C)c1
Fc1ccc(-c2nn3c(C4COc5ccccc5O4)nnc3s2)cc1
CCc1nnc(NC(=O)CSc2nnc(Cc3cccs3)n2CCc2c[nH]c3ccccc23)s1
COc1ccc2c(c1)CCCN2C(=O)COc1ccc(Cl)cc1Cl
CN(CCNC(=O)CCOc1ccc2c(c1)C13CCCCC1C(C2)N(CC1CC1)CC3)CCOc1ccccc1
COCC#Cc1ccc2c(c1)OC(CN(C)C(=O)c1cnccn1)C(C)CN(C(C)CO)S2(=O)=O
Cn1c(CSc2nnnn2-c2ccccc2)nnc1SCC(=O)NC1CCCC1
COc1ccc(-c2nc(-c3ccccc3)c(-c3ccccc3)n2C(=O)C(=O)NC(C)c2ccccc2)cc1
COC(=O)c1c(NC(=O)c2ccc(C)c(Br)c2)sc2c1CCC2
O=C(C=Cc1ccccc1OCc1ccccc1)NS(=O)(=O)c1cccs1
Cc1nc2ccc(NC(=O)N3CCCC3)cc2n1-c1ccc(NC(=O)Nc2cccc(C(F)(F)F)c2)cc1
CCOP(=S)(OCC)C(N=C(SC)C(C#N)c1ccccc1)=C(N=Nc1cc(OC)ccc1O)c1ccccc1
O=C(CCNC(=O)SCc1ccc([N+](=O)[O-])cc1)NCC(=O)OCc1ccccc1
O=S1(=O)c2ccccc2nP(N2CCCCC2)(N2CC2)=N1
Cc1ccc(S(=O)(=O)NN=c2[nH]nc(-c3cccs3)s2)cc1
CCOC(=O)Cn1c(=O)c(CCNC(=O)c2ccco2)nc2ccccc21
CC(=O)OC1CC2(C)C3CCC4(C)C3(C)CCC2(C)C2C3(C)CCC(O)C(C)(CCC(C)(C)O)C3CCC12C
Cc1n[nH]c(-c2cc(C(=O)N3CCC(c4ccc(C#N)cc4)CC3)c(C)cc2C2CCC2)n1
COc1ccc(OC2CCN(C(=O)NCc3cnn(C)c3)CC2)cc1
CC(C)N(C)Cc1cnc(NCc2cccnc2)nc1
CS(=O)(=O)N1CCCC(Nc2cc(=O)n(-c3ccccc3)c(O)n2)C1
CNC(=O)CN1CCOC2CN(C(C)(C)CO)CC2C1
Nc1nonc1C(=O)N1CCN(C(=O)c2ccco2)CC1
O=C(NCCCc1ccccc1)c1cc2ccccc2[nH]1
CS(=O)(=O)NC(CNC(=O)c1ccc2c(c1)C(=O)c1cc(-c3cccc(C(=O)NCCc4ccncc4)c3)ccc1C-2)C(=O)O
Nc1cc2ccccc2n1C1CCCCC1
Fc1ccc2[nH]c(Cc3cccc(Br)c3)nc2c1
O=C(C=Cc1ccccc1)c1ccc(-n2cc([N+](=O)[O-])cn2)cc1
CC(NC(=O)CO)c1nc(C(=O)Nc2ccc(Cl)c(C3CCC(C(O)c4ccccc4)N3)c2)cs1
COCc1c(C(=O)NN=C(C)c2cc3c(cc2[N+](=O)[O-])OCO3)nnn1-c1nonc1N
N#CCCN(Cc1cocn1)C1CCCCC1
CC(C)N1CCC(CN2CCN(C(=O)C34CC5CC(CC(C5)C3)C4)CC2)CC1
NS(=O)(=O)c1cc(C(=O)Nc2ccc(Br)cc2)ccc1Cl
CC1CC(N)CN1c1nc2c(C(N)=O)cccc2[nH]1
CC1CN(C(C)CO)C(=O)Cc2cc(NC(=O)Nc3ccc(C(F)(F)F)cc3)ccc2OC1CN(C)S(=O)(=O)c1cccs1
CN1CCN(c2cccc3[nH]c(-c4ccc(-c5ccccc5)cc4)nc23)CC1
Cc1cc(C)c(NC(=O)C2(Cc3ccccc3-c3ccccc3)CCS(=O)(=O)C2)c(C)n1
Nc1nc(=O)n(CC(O)c2ccccc2)cc1F
N=C(N)Cc1ccc2oc3ccc(C(=N)N)cc3c(=O)c2c1
CS(=O)(=O)N1CCC2(CC1)NC(=O)C(CO)N2
O=C(Oc1cccc(Br)c1)N1CCNCC1
CCN1CC(C)(C)N(C(=O)c2cccc(Cl)c2)CC1=O
O=C(NCCCNc1nc2ccccc2[nH]1)C1CC1
COc1ccc(CSc2nnc(CNC(=O)c3ccccc3)o2)cc1
COc1ccc(CN2C(=O)c3ccccc3C2(OCc2ccc(Cl)cc2)c2ccc(OC)cc2)cc1
COC(C)C(Cn1sc(=O)[nH]c1=O)OC(C)=O
CC(C)c1cc(NC(=O)CSc2nc3cc(NC(=O)COc4ccc(C(C)(C)C)cc4)ccc3o2)no1
O=C1CC(c2c(F)cccc2F)C(=O)N1CN1CC(=O)N2CCCC2C1=O
CCCCCn1ccnc1C=C1C(=O)N(c2ccc(Br)cc2)N=C1C
Cc1ccc(-c2cccc(CC(=O)O)c2)cc1NS(C)(=O)=O
CC(=O)c1cc(-c2ccnc(Nc3ccc(NC4CCN(C)CC4)cc3)n2)c(C)s1
CC(C)CC(NC(=O)C(Cc1ccc(OP(=O)(O)O)cc1)NC(=O)CN)C(=O)N1CCCC1C(=O)NC(CCC(N)=O)CC(=O)O
CN(C)c1cc2c(cc1NC(=O)c1ccc(N3C(=O)c4cccnc4C3=O)cc1)n(C)c(=O)n2C
O=C(O)c1ccc2c(c1)C(SCCN1CCCC1)c1ccccc1CO2
O=C(O)c1ccc2ccc(NC(=O)c3ccc(Cl)cc3Cl)cc2c1
CCCCCCCCCCCCCCN(CCCCCCCCCCCCCC)C(=O)Oc1ccc2c(=O)c3ccc(OC)c(OC)c3oc2c1COC(=O)CC
COc1cc(CCNC(=O)C(C)NC(=O)C(CCS(C)=O)NC(=O)C(Cc2ccccc2)NC(C)=O)cc(Br)c1O
NC(=O)CCc1cn(CCC(=O)O)c2ccccc12
COc1ccc2c(c1)c(=O)c1ccccc1n2CC(=O)Nc1cccc(C)c1C
COC(=O)C(C)Oc1ccc(OC)cc1
COC(=O)NCC(=O)NC(C)C(=O)NC(Cc1ccc(Cl)cc1)C(=O)NC(CCCCNC(=O)OCc1cccnc1)C(=O)C1(C)CO1
Cc1c(C)c2c(c(-c3ccc(-c4ccc(OCC(O)CCc5ccccc5)cc4)cc3)c1O)CCC(C)(C)O2
CC1(C(=O)O)CC2CC2C2CC21
CC(C)(CNC(=O)c1ccsc1)NC(=O)c1ccco1
COC(=O)Cc1c(SSc2[nH]c3c(C)cccc3c2C#N)[nH]c2ccccc12
Cc1c(CC(=O)O)cc(-c2ccc(S(C)(=O)=O)cc2)n1CC1CC1
Cn1cc(-c2cc(-c3cccc(OC(F)(F)F)c3)c3n(c2=O)CCc2c-3nc3ccc(CC(C)(C)C(=O)O)cc23)cn1
NCCC1CCC2CN(Cc3ccccc3)CC(c3ccc(N)cc3)O12
CC1(C)NC(=O)N(CCCCn2cc(Cn3c(=O)c4sccc4n(Cc4ccccc4)c3=O)nn2)C1=O
O=C1Oc2cc3c(c4ccc(O)c(c24)C1=Cc1ccc([N+](=O)[O-])cc1)OCO3
CC(C)(C)NC(=O)C(c1ccncc1)N(C(=O)c1sc2ccccc2c1Cl)c1ccc(C2CC(=O)NS2(=O)=O)cc1
CC(NC(=O)C(C)N)C(=O)NC(CCCN=C(N)N)C(=O)NC(CC(=O)N1CCCC1C(=O)NCc1ccc(C(=N)N)cc1)C(=O)NC(C(=O)O)c1ccccc1
Cc1nccc(NCCn2nnc3cc(C(=O)NCCC(=O)O)ccc32)n1
O=C(NCCOC(c1ccccc1)(c1ccccc1)c1ccccc1)c1ccccc1
COc1ccccc1Nc1nccc(Nc2ccc3c(c2)CCNC3)n1
O=C(N=c1[nH]c2c(F)cccc2s1)Nc1ccccn1
c1ccc(-c2ccc(OC3CC4CCC(C3)N4)cc2)cc1
COc1cc2c(cc1OC)CN(C(=O)Cn1ncc3c4ccccc4nc-3c1O)CC2
CN(C)C1COC(O)(C(F)(F)F)OC1
O=C(CCN(CCO)CCO)Nc1nc2ccc(C(F)(F)F)cc2s1
CC#CCOc1ccc(S(=O)(=O)CC2(C(=O)NO)CCN(S(=O)(=O)C(C)(C)C)CC2)cc1
O=[N+]([O-])c1ccc(N2CCc3c(cccc3Nc3ccccc3)C2)c2nonc12
COCc1nn(-c2ccccc2OC)c(=O)n1-c1ccc(C)cc1
CCCn1cc(CN2CCN(C(C)=O)CC2)c(-c2ccncc2)n1
CCN(CC)C(=O)Nc1ccc(Br)cn1
O=CC(Cc1ccccc1)NC(=O)C1CCCN1C(=O)C(S)Cc1ccccc1
COc1ccccc1CNC(=O)c1cc(=O)[nH]c(O)n1
CC(C)C(=O)Nc1nnc(S(=O)(=O)N(CC(C)C)c2cccc(Cl)c2COCC(F)(F)F)s1
CC(C)Cn1c[n+](CCC(=O)c2ccc(-c3ccccc3)cc2)c2ccccc21
N#Cc1c(-c2ccc([N+](=O)[O-])cc2)o[nH]c1=O
CCCCCC=CCC=CCC=CCC=CCCCC(=O)OC1C(O)C2C3C=CC(C3)C21O
COc1cccc(N2CCC(NC(=O)c3ccc4c(Nc5ccc(S(N)(=O)=O)cc5C)c5cccnc5nc4c3)CC2)c1
CCOC(=O)C1C2COc3ccc(Br)cc3C2N2C(=O)N(c3ccccc3)C(=O)C12C
COP(=O)(CCCCCC(Cn1ccnc1)SSCCc1ccccc1C(C)C)OC
Cc1c(N2CCC(O)C2)c(F)cn2c(=O)c(C(=O)O)cc(C3CC3)c12
O=C(NC(Cc1ccc(NC(=O)c2c(Cl)cccc2Cl)cc1)C(=O)O)c1ccco1
OCC1OC(O)C(O)C(OC(CO)C(O)CNCCOCC2OC(OC3C(O)C(CO)OC(CO)C3O)C(O)C2O)C1O
O=C1C(=O)N(CCC2CCNCC2)c2ccc(Cl)cc21
COc1ccccc1Nc1cc(C(=O)Nc2cccnc2N(C)C)[nH]n1
O=C(Nc1ccc(F)cc1)c1cc(=O)c(-c2ccccc2)c[nH]1
COc1ccccc1CNC(=O)c1ccc(NS(=O)(=O)c2ccccc2)cc1
CN(C)S(=O)(=O)c1ccccc1NC(=O)CN1C(=O)NC2(CCCCC2)C1=O
COc1cc(C(=O)NN=Cc2ccc(N(C)C)cc2)cc(OC)c1OC
CCCNc1cccc(C2c3ccc4c(c3OC(=N)C2C#N)CCN(CC)C4)c1
COc1ccc(CC2c3cc(OC)c(OC)cc3CC(C)(NC(C)=O)C2=O)cc1OC
CCC1(C(=O)NC2c3cc4c(cc3C(c3cc(OC)c(OC)c(OC)c3)C3C(=O)OCC23)OCO4)CCCC1
CSCc1noc(-c2cc(-c3ccc(C)cc3C)nc3ccccc23)n1
CCCn1cnc2cc(NS(=O)(=O)c3ccccc3)ccc21
O=C1CSC(NN=Cc2ccccn2)=N1
O=C1c2cccnc2C(=O)c2nccc(I)c21
COC(=O)CNC(=O)COC(=O)c1ccc(NC(=O)c2ccccc2OC)cc1
CCCCCCCCCC(=O)Nc1ccc(OCC(O)CNC(C)C)c([N-][N+]#N)c1
CC(C)NCC(O)c1cc(C(F)(F)F)nc2c(C(F)(F)F)cccc12
Nc1ncnc2[nH]c3ccccc3c12
CCc1c(O)cc(OC)c(F)c1C(=O)CC(C(=O)c1ccccc1)N1CCOCC1
Cc1ccc(Nc2nnc(SCC(=O)N3CCN(c4ccc([N+](=O)[O-])cc4)CC3)s2)cc1C
Cc1cc(CN(C)C)c2cc(NC(=O)C=Cc3ccc(C(F)(F)F)cc3)ccc2n1
NC1=NC(CCc2ccc(NC(=O)N3CCC(O)C3)cc2F)CO1
Cc1c(CCCCCCCCOS(=O)(=O)O)oc2ccc(C(=O)OCCC34CCC(CC3)C4(C)C)cc12
C=CCc1cccc(C=NNC(=O)C2CC2)c1O
COc1ccc(NC(=O)c2cccc(C(=O)NCc3ccco3)n2)cc1
Cc1ccc(C(=O)OC2C(C)OC(OC3C(C)OC(OC4C(CC=O)CC(C)C(N(C)C)C(O)C4O)C(O)C3O)C(OC(=O)Cc3ccccc3)C2OC(=O)Cc2ccccc2)cc1
CCN(CC)CCCNC(=O)Cc1cc(I)c(NC(=O)CCNC(C)=O)c(I)c1
C=CCn1c(=NC(=O)c2cccs2)n(CC=C)c2ccccc21
CC1CN(Cc2ccc(-c3cc4ncn(C)c(=O)c4c(NC4CC4)n3)o2)CC(C)O1
c1cncc(-c2cc3[nH]cccn-3c2)c1
O=C(c1ccc(F)cc1)N1CCc2c(nc(-c3ccc(F)cc3)n2C2CC2)C1
CC(C)=CCCC(C)=CCCC(C)=CC(=O)OCCCn1cc(CCCOC(=O)CCCC2CCSS2)nn1
COc1ccc(-c2ccc(COc3cccc(CCC(=O)O)c3)cc2)cc1
Oc1ccccc1C=NCc1ccccc1
CC(C)(CO)NC(=O)c1nccc2c1[nH]c1cc(OCc3ccccc3)ccc12
CC(=O)NC=CCOC(C)=O
Clc1ccc(-c2cccc(NCC3CCC(CN4CCOCC4)C3)n2)cc1
COc1cc2c(cc1OC)CN(C(CNS(=O)(=O)c1ccc(Cl)s1)c1ccccc1)CC2
NS(=O)(=O)c1cc(S(=O)(=O)O)c(NC2OCC(O)C(O)C2O)cc1C(=O)O
COc1cccc(C(c2c[nH]c3ccc(OC)cc23)c2c[nH]c3ccccc23)c1OC
COc1ccccc1CNc1nc(-c2ccccc2OC)nc2ccccc12
C=CCOn1c(=O)c(Cc2ccccc2)c(O)c2ccccc21
O=c1c2cc(NS(=O)(=O)c3cccs3)ccc2nc2n1CCS2
CCC(O)C1(O)CCC(c2ccc(Cl)cc2)C(OCCC#N)C1
N#Cc1cc(Cc2cnc(N)nc2N)cc(CCCC(N)=O)c1N
CCc1ccc2cc(CN(Cc3cccs3)S(=O)(=O)c3ccc(OC)cc3)ccc2c1
CC(=O)c1c(C)[nH]c(C(=O)OCC(=O)Nc2cc(S(=O)(=O)N3CCOCC3)ccc2C)c1C
O=C(c1cc(-c2cccs2)nc2ccccc12)N1CCN(c2ccc(F)cc2)CC1
CNNC(=O)C(C)(C)c1ccc(NC(=O)c2nnc(-c3cccnc3)o2)c(C)c1
Cc1onc(-c2ccccc2)c1COc1ccc(C(=O)NC(C)CC(=O)O)cn1
CN(C1=NCCN1)C1CCN(CCP(=O)(N2CCCl)N2CC2)CC1
O=C(NC12CC3CC(CC(C3)C1)C2)c1cccs1
CC(=O)c1ccc(Nc2c([N+](=O)[O-])c(=O)oc3ccccc23)cc1
CN(Cc1ccco1)c1ccccc1CNCCCSSCCNCc1cccnc1C#N
Cc1nnc(C)n1-c1cccc(-c2nc3ccc(Nc4ccc(C(F)(F)F)cn4)cc3[nH]2)c1
CCc1cc(OCc2ccc(-c3cccc(NC(=O)CCCCC(=O)O)c3)cc2)c2c(c1)c(C(=O)O)cn2C
O=C(CNc1ccc(Br)cc1)c1ccc(Br)cc1
CC1(CCS(=O)(=O)c2ccc(Cl)cc2)NC(=O)NC1=O
CCCCCOc1ccc(C(=O)Nc2ccc(C(C)CC)cc2)cc1OC
NCCCCCCCCCCC(=O)Nc1ccc(Cl)cc1Cl
O=C(Nc1ccc(Cl)cc1)NS(=O)(=O)c1ccccc1
COc1ccncc1F
CON=C(COCc1cc(C(F)(F)F)cc(C(F)(F)F)c1)C(CCN1CCC(CN2CCCC2=O)CC1)c1ccc(Cl)c(Cl)c1
CC1CN(C(C)CO)C(=O)c2cccc(NC(=O)Nc3cnc4ccccc4n3)c2OC1CN(C)Cc1ccc(S(=O)(=O)c2ccccc2)cc1
O=C(CN1CCCC1)Nc1cc(OCCCCCOc2ccc(NC(=O)CCc3ccc(Cl)c(Cl)c3)cc2)ccn1
O=C(O)CC(Sc1ccccc1Br)C(=O)O
Cc1c(CS(=O)(=O)c2ccc([N+](=O)[O-])cc2)c(=O)oc2cc(O)cc(O)c12
CC(CCC1(C(=O)NCC(=O)O)CCC2(CCC(C(C)(C)C)CC2)NC1=O)C1CCC2(C)C1C(C)(C)CCC21CCC(C(C)(C)O)OC1
CCC(C)NC(=O)C(Cc1ccccc1)NC(=O)c1cc2ccccc2[nH]1
CN(C)c1cc(C(=O)O)nc2c(C(=O)N(C)Cc3ccccc3)cnn12
CCOc1cc(C=C(NC(=O)c2ccc(C(C)(C)C)cc2)C(=O)Nc2ccccn2)ccc1OC
COc1cc(C(=O)N2CCN(c3nc4cc(N)ccc4o3)CC2)cc(OC)c1OC
O=C(O)CCC(NC(=O)C(F)(F)F)C(=O)O
COc1ccc(OCCCn2cc(-c3cc(O)c(OC)c(OC)c3)nn2)cc1
O=C(COc1ccccc1)Nc1ncccc1[N+](=O)[O-]
CC(O)C(N)C(=O)Nc1ccc([N+](=O)[O-])cn1
Cc1ccc(S(=O)(=O)Nc2ccc(Nc3nccc(-c4cc(OC(C)C)c5ccccc5c4)n3)cc2)cc1
COc1ccc(-c2cc(C(=O)NCc3ccco3)c3ccccc3n2)cc1
Cc1ccccc1NC(=O)Nc1nccs1
Cc1cc(C)cc(S(=O)(=O)c2c(C(=O)NCC(N)=O)[nH]c3ccc(Cl)cc23)c1
Cn1c(=O)nc2n(-c3cccc(N)c3)nc(-c3cccnc3F)nc-2c1=O
COc1cc(C=Nn2c(Cc3ccccc3C)n[nH]c2=S)cc(OC)c1OC
Cc1ccc(NC(=O)c2ccc(NC(=S)NC(=O)c3ccc(S(=O)(=O)N4CCCC4)cc3)cc2)cc1C
O=C(CC1SC(=O)NC1=O)c1ccccc1
COCC1C(=O)C23C2CCC4C5(C)CCC(O)C(C)(C)C5CCC4(C)C2(C)CCC1(OC(C)=O)C3O
CC(=O)NCC1=CC2Cc3ccc(-c4ccccc4)cc3N2C=C1
COc1cc(CCNC(=O)c2ccc(N3CCCCS3(=O)=O)cc2)c(S(=O)(=O)N2CCCC2)cc1OC
CCOC(=O)c1nc(=NN2C(=O)c3ccccc3C2=O)[nH]c(O)c1C#N
COc1ccccc1Nc1ncnc2sccc12
CCN1CC2(COC)C(O)C(OC)C(OC)C34C1C(OC)C2(O)C(O)C(OC)C(O)C3(O)C(OC)C1(O)C(O)C2(O)C(OCCO)C3(O)CC(=O)OC4C21
CCCN(CCC)CCCCCOc1ccc(-c2cc(=O)c3c(OC)c(OCCCCCCCCCCN(CC)CC)c(OC)cc3o2)cc1
O=S(=O)(NCCN1CCCC1)c1ccc(-c2ccc(CNC3CCCC3)cc2)cc1
Cc1cccc2c1C(=NNC(=N)N)CC(C)(C)O2
CCOc1ccc(NC(=O)Cn2c(=O)n(Cc3cccn3CC)c(=O)c3oc4ccccc4c32)cc1
CC1COCCN1c1nc(N2CCOCC2C)c2ccc(-c3cccc(CNC(=O)CO)c3)nc2n1
C#CC(C)n1ccnc1SCC(=O)Nc1nc2ccccc2s1
CN1CCN(c2cc(-c3ccc(F)cc3)[nH]c(=O)c2C#N)CC1
CCn1cc(C(=O)NCCN2CCOCC2)c(=O)c2cc(S(=O)(=O)N3CCC(C)CC3)ccc21
COc1ccc(S(=O)(=O)N2CCCC(C(=O)NCc3ccccc3F)C2)cc1OC
Cc1ccc(NC(=O)c2ccc(-c3nccn3-c3cccc(Cl)c3)cc2)cc1
COC(=O)C(Cc1ccccc1)NC(=O)C(NC(=O)C(N)CC(=O)O)C(C)C
Cc1cc(Oc2nc(C#N)cc(=O)n2C)ccc1NC(=O)C(C)(C)C
Cc1cc(Cl)ccc1OCC(=O)N1CCC(N(c2cccs2)c2ccccc2)CC1
O=C1CCN(C(=O)CN(C(=O)c2cccc(F)c2)C2CCN(Cc3ccccc3)CC2)CC1
COc1ccc(-c2c3c(=O)n(C)c(=O)n(C)c3c3n2CCN3c2cc(C)cc(C)c2)cc1OC
CC(=O)OCC1OC(OC2CCC3(C)C(=CCC4C3CCC3(C)C(C(C)CCCC(C)C)CC(O)C43)C2)C(OC2OC(CO)C(O)C3OC4(CCC(C)C(C)CO4)CC23)C(OC2OC(CO)C(O)
CCCN(CCC)C(=O)c1ccc(C(=O)O)cc1
Cc1nc(C)n(CC2CCCN2CCNC(=O)c2nc(C)cs2)n1
O=C(NC(c1ccccc1)c1ccccn1)C12CC3CC(CC(C3)C1)C2
COc1ccc(CCN(C)CC2Oc3c(NC(=O)c4ccnn4C)cccc3C(=O)N(C(C)CO)CC2C)cc1OC
COc1ccccc1N1CCN(CCCCN(Cc2ccc3ccccc3c2)C(=S)Nc2cccc(C(F)(F)F)c2)CC1
O=C(NCCc1nc2ccccc2[nH]1)Nn1cnnc1
Cn1ccnc1CNc1cccc(-c2cnc3ccnn3c2)n1
O=C1CC(c2ccccc2)CC(=O)C1Sc1ccccc1
Cc1ccccc1Nc1ncc(C(NO)c2ccc(Cl)cc2Cl)c2nc(C)ccc12
CCCCn1c(SCC(=O)Nc2ccccc2OC)nc2c1c(=O)[nH]c(=O)n2C
CC1(C)OC(=O)C2(C(=O)O1)C(c1ccc([N+](=O)[O-])cc1)CC(=O)CC2c1ccc([N+](=O)[O-])cc1
Cc1ccc(C(=O)N2CCC3(CC2)CN(Cc2cccnc2)C3)s1
O=C(NCc1ccc(Cl)cc1Cl)C1CCCN(c2ncnc3c2nc2n3CCCCC2)C1
Cn1cncc1CN1CC(N(CCC(=O)NCc2ccc3c(c2)OCCO3)S(=O)(=O)c2ccccn2)Cc2cc(C#N)ccc21
Oc1cccc(-c2c3ccc(=[N+](CCCl)CCCl)cc-3oc3cc(O)ccc23)c1
CCOc1cc2ncc3c(c(-c4ccc(C#N)cc4)nn3Cc3ccc(CS(=O)(=O)NC)cc3)c2cc1OC(F)F
CCC(C(=O)NC1CCCCC1)N(C(=O)Cn1nnc2ccccc21)C1CCS(=O)(=O)C1
O=c1cc(-c2ccc(OCc3ccccc3)cc2)[nH]c2ccccc12
CN1CCN(c2ccc(C(=O)Nc3ccc(F)c(C4(C(F)F)N=C(N)OC5CC54)c3)c(NC(=O)c3ccc(C(F)(F)F)nc3)c2)CC1
Cc1ccc2oc(N(CCCN(C)C)C(=O)c3ccc(S(=O)(=O)N4CCc5ccccc5C4)cc3)nc2c1
COc1ccccc1CC(=O)N1CCCC(CCC(=O)N(CCc2ccc(Cl)cc2)CC(C)C)C1
C=CC(c1ccc(OC)c(OC)c1)c1c(OC)cc(OC)c2c(=O)cc(C3CCOC3)oc12
CCOC(=O)CCN(C(=O)CN1C(=O)C(=Cc2ccc(OCc3ccccc3)cc2)SC1=S)C(C(=O)OCC)c1ccccc1
CCCC1OC(=O)C2(CCC3CCC(F)(F)CC32)C1=O
C=C(C(=O)OCc1ccccc1)C(O)c1cc2cc(C(=O)OC)ccc2n1C
Fc1cccc(C=Nc2nc3ccccc3n2Cc2ccccc2)c1
N=C(N)c1cccc(CC(NS(=O)(=O)c2ccc(CO)cc2)C(=O)N2CCCCCCCCC(=O)C2)c1
Clc1cccc(Cn2c(C#N)nc3ccccc32)c1
O=C1CCCN1CCCN1CCN(Cc2ccc3cccnc3c2O)CC1
CCN(CC)C(=O)C1=C(C)Nc2ccccc2S(=O)(=O)N1
CN(CC#CC(C)(C)C)Cc1coc(-c2ccc(Br)cc2)n1
CCCn1cccc1CN1CCCC(NCc2cccc(OC)c2OC)C1
CCOc1ccc(S(=O)(=O)NCCC(=O)NCc2ccccc2)cc1[N+](=O)[O-]
N#CC1C(c2ccc(-c3cccc(F)c3)cc2)C(CO)N1S(=O)(=O)c1ccc(F)cc1
Brc1ccccc1CN1CCCCCC1
COc1cc(NC(C)CCCNC(=O)OC(C)(C)C)c2ncccc2c1
CCN(CC)C(=O)C1CCC2C3CCC4NC(=O)CCC4(C)C3CCC12C
COc1ccccc1N1CCN(C(=O)CC(N)Cc2c[nH]c3ccccc23)CC1
COc1cc2cc(CCNC(=O)c3ccc4c(c3)OCO4)c(C)nc2cc1OC
CCc1ccc(NS(=O)(=O)c2ccc(F)c(C(=O)NC3CCN(Cc4ccccc4)CC3)c2)cc1
CN(C(=O)c1cccnc1[N+](=O)[O-])P1(=O)OCCC(c2ccccc2)O1
CNC(=O)Oc1ccc2c(c1)c1c3c(c4ccccc4c1n2C)C(=O)NC3=O
NCC(c1ccco1)N1C(=O)c2cc(Cl)ccc2NC(=O)C1c1cccc(Cl)c1
COc1cc(O)c(C2Oc3cc(C4Oc5cc(O)cc(O)c5C(=O)C4O)ccc3OC2CO)cc1OC
CC(=NOCC(=O)c1ccc(Cl)c([N+](=O)[O-])c1)c1ccc2ccccc2c1
CC(C)CC(C(=O)NO)C(CC(C)C)C(=O)NC(CCC(=O)O)C(=O)NCc1ccccc1
CC1(C)CCC2(O)C3(C)CCC4(C)C5(C)CCC6c7cc#N)C(C)(C)C7CC(=O)C5C(O)CC4(C)C3CCC2(O)C1
CC(c1ccc(N2CCC(C(C)(C)NC(=O)c3cccc(C(F)(F)F)c3)CC2)cc1)N1CCCC1
CC1CN(C(C)CO)C(=O)c2cccc(NC(=O)Nc3ccc(C(F)(F)F)cc3)c2OC1CN(C)Cc1ccc(Oc2ccccc2)cc1
c1ccc(OCc2nc(CC3CCCC3)n[nH]2)cc1
O=C1NC(=O)c2cc(NC(=O)c3ccc(C(F)(F)F)cc3[N+](=O)[O-])ccc21
Cc1c2nc(C(=O)O)cc(Nc3ccc(F)cc3)c2cc2c(=O)cc(C(=O)O)oc12
C=C(c1cccc(O)c1)c1ccc(OC)cc1O
O=C(O)CCCc1nc(-c2ccc(Oc3ccccc3)cc2)no1
O=C1NCc2c1c1c3ccccc3n3c1c1c2c2ccccc2n1CC(CO)C3
CCC(CC)(NC(=O)c1ccc(OC)cc1Cl)C(=O)Nc1ccc(Cl)cn1
CCCCn1nc(C(=O)N2CCNCC2)c2ccccc21
Cc1nc(CN(C)C(=O)CN2CCCO2)co1
COc1ccc(CCNC(=O)C2(c3ncccc3Cl)CCOCC2)cc1OC
CCCCCCC(O)CC=CCCCC(=O)OC(CO)CO
COc1ccc(CCNC(=O)C(=O)NCCc2ccc(S(=O)(=O)N3CCOCC3)cc2)cc1OC
Cc1c(NC(=O)c2ccc(OC3CCN(C)CC3)cc2)cccc1-c1nc(C2CC2)no1
COc1cc(C#N)ccc1Oc1ncc(C(F)(F)F)cc1C(=O)NC1COCC1
COc1ccc(CCNC(=O)c2cnc(C)cn2)cc1OC
NS(=O)(=O)c1ccc(CCNC(=O)CCN2CCOCC2)cc1
O=C(C1CCNCC1)N1CCC(C2c3ccc(Cl)cc3CCN2S(=O)(=O)c2cccc(C(F)(F)F)c2)CC1
Cc1c(Cl)cccc1NC(=O)c1cnn(-c2ccc(F)cc2)c1-n1cccc1
O=C(Cc1nc(=O)cc(N2CCOCC2)[nH]1)NCc1ccc(F)cc1
Cc1ccc(C#N)cc1-c1ccnc2[nH]c(C3CCNCC3)cc12
Cc1c(Cl)cccc1S(=O)(=O)c1cn(CCC(=O)O)c2cc(N3CCN(C)CC3)ccc12
CCCN(c1ccc(OC(F)(F)F)cc1)S(=O)(=O)c1cc2c(cc1C)CCN2C(C)=O
CC(C)(C)c1cc(NC(=O)C(=O)Nc2cc3c(Nc4ccc(F)c(Cl)c4)ncnc3s2)no1
CC(C)=CCc1cc(C2=CCc3cc(O)ccc3O2)ccc1O
CN1C(=O)C23CC4(C56NN(C)C(CO)(C56O)c5ccccc5N4C2N1C)c1cc(-c2ccccc2)ccc13
CN1CCc2[nH]c3ccc(C(=O)O)cc3c2C1
CS(=O)(=O)CCCN1CCN(CCC(O)c2ccc3c(c2)NC(=O)CO3)CC1
C#CCN1C(=O)C(CC(=O)OC(C)C)N(CCCc2ccccc2)C(=O)c2cc(F)ccc21
NC1COC(c2ccccc2)(c2ccccc2)OC1
O=C(NC1CC1)N1CCC2CN(Cc3ccoc3)S(=O)(=O)C2CC1
CN(Cc1ccco1)c1nc2c(c(=O)n(C)c(=O)n2C)n1CCNc1ccc(O)cc1
O=CN(O)CC(CC1CCCCC1)C(=O)N1CCCC1
CCCCCc1ccc2c(c1)C(CC(=O)OCc1ccc(OC)cc1)C(=O)N2
CCCCc1c(CC(=O)O)ccnc1OCC(=O)O
Cc1cc(C(=O)CSc2nnnn2-c2ccccn2)c(C)n1CCc1ccccc1
Cc1ccc(N2CC(CCN3CCC(CNC(=O)c4c(N)ncs4)C3)OC2=O)cc1
Cc1cccc(NC(=O)c2ccccc2C(=O)N2CCc3ccccc32)c1C
CC(=O)NC(Cc1ccc(OCCCCCc2ccccc2)cc1)C(=O)O
O=C(O)CN(CC(=O)O)Cc1ccccc1
C=C1C(OC(=O)CC(c2ccccc2)N(C)C)CCC2(C)CC(OC(C)=O)C3=C(C)C(=O)CC(C(OC(C)=O)C12)C3(C)C
N#CCCN1CCN(CCC(=O)Nc2cccc(-c3ccnc4c(C(=O)c5cccs5)cnn34)c2)CC1
CC(C)OC(=O)CSc1nc(Cc2ccccc2)nc(Cl)c1C#N
COc1nn(CC(=O)c2ccccc2)c2ccccc12
Cc1ccc(NC(=O)Cn2nc(C(F)(F)F)c3c2CCCC3)cc1
O=C(Nc1ccc(F)cc1)N1CCCC2(CCN(Cc3ccncc3)C2)C1
COc1cc(C=NNc2nc(N3CCOCC3)nc(N3CCOCC3)n2)cc(OC)c1OC
COc1cc(OC)cc(Oc2nc(N)c3ncn(C4OC(COC(C)=O)C(OC(C)=O)C4OC(C)=O)c3n2)c1
Cc1cc(C)n2nc(SCc3nc(-c4ccc(Br)cc4)no3)nc2n1
Cc1ncoc1-c1nnc(SCC(=O)c2ccccc2F)n1C
CC(C)=C(c1ccc(C)cc1)c1cc(C)nn1CC(O)COCc1cccc(C#N)c1
COc1ccc(C=NNC(=O)c2nnn3c2COc2ccccc2-3)cc1OC
CC1(C)C=Cc2c(ccc(C(=O)C=Cc3cccc(Cl)c3)c2O)O1
CCCc1cccc(-c2cc(NC(=O)C3CNC(=O)C3)nn2-c2ccccc2)c1
Cc1ccc(C)n1-c1ccc(-n2nc(C(C)(C)C)cc2NC(=O)Nc2cccc3ccccc23)cc1
CC1(C(=O)Nc2ccc(F)cc2)Cc2c(-c3cccc4ccccc34)ccnc2O1
COc1cc2c(cc1NC(=O)C1=C(O)c3cccnc3N(CCNCc3ccccc3[N+](=O)[O-])C1=O)oc1ccccc12
CCOC(=O)C1ON(c2ccccc2)C2CCCCC12
Cc1cc(C)nc(N2CC3NC(COCc4ccccc4)C3C2)n1
CCOC(=O)C1=C(C)NC(C)=C(C(=O)OC)C1c1ncc2ccccc2n1
CCOC(=O)Nc1ccc2c(c1)nc(-c1ccc(Br)s1)n2C
Cc1ccc(CC(=O)NC(=NC2N=C(c3ccccc3F)c3cc(Cl)ccc3N(C)C2=O)N2CCC(N3CCCCC3)CC2)cc1
CNc1n[nH]c2nc(-c3ccccc3)nn12
CCOC(=O)c1nnsc1-c1cc(Cl)c(OC)cc1OC
COc1cc(OC)c(C=CS(=O)(=O)Cc2ccc(OC)c(CO)c2)c(OC)c1
O=C(NCC(c1cccnc1)N1COc2ccccc2C1)c1ccc(Cl)cc1
O=C(N=C(S)NN=Cc1cc(Cl)cc(Cl)c1O)c1ccoc1
N=C(N)NCCCC(NC(=O)Cc1ccc2ccccc2c1)C(=O)NCC(=O)NC(Cc1c[nH]c2ccccc12)C(N)=O
c1cnc(Nc2ccc(C3CNCCO3)cc2)nc1
CC(C)=CCCC(C)=CCCC(C)=CCCC(C)=CCc1c(OCC=C(c2ccccc2)c2ccccc2)ccc(C)c1OCC=C(C)CCC(=O)OCC1OC(OC2OC(CO)C(O)C(O)C2O)C(O)C(O)C1
CCC1OC(=O)C(C)C(=O)C(C)C(OC2OC(C)CC(N(C)C)C2O)C(C)(OC)CC(C)C(=O)C(C)C2N(C3CN(CCCc4ccc(-c5ccco5)cc4)C3)C(=O)OC12C
O=C(CSc1nc(=O)cc(-c2ccccc2)[nH]1)N1CCN(c2ccccc2)CC1
O(CCc1ccccc1)=CS(=O)(=O)c1ccccc1
COc1cccc(OC)c1CNC(=O)CCC(=O)NN=Cc1cc(Br)cs1
CCC1(C)CC(C(=O)N2CCN(Cc3ccccc3)CC2)C(c2cccc(F)c2)C1
CC1(C)N=C(N)N=C(N)N1c1ccc(OCCCCOc2ccc(N3C(=O)C(=C4C(=O)Nc5ccc(S(=O)(=O)NC(=O)NCc6ccccc6)cc54)c4cc(Br)ccc43)cc2)c(F)c1
CN(CC(=O)NC1CCCCCC1)S(=O)(=O)c1cccc2cnccc12
COc1ccc(-c2cc(=O)sc(-c3ccc(C)cc3)c2)cc1
CC(=O)c1cccc(NC(=O)Nc2cccc(I)c2)c1
Cc1cccc(CNc2nc(NCCc3ccccc3)nc3c(C(N)=O)cccc23)c1
O=C1C2CCCN2C(=O)N1CCCCNCCNCCCNCCCNCCCN1C(=O)CCC1Cc1ccccc1
O=C1c2cc3ccccc3cc2C2Cc3cc(N4CCN(c5cccc6[nH]ccc56)CC4)ccc3N12
N=C(N)c1ccc(Cl)nc1
c1ccc(-c2nnc3c4ccccc4c(OCc4cccs4)nn23)cc1
c1ccc(C2=NN(CCCC3CNc4ccccc4O3)C(c3ccccc3)C2)cc1
COc1ccc2[nH]c(N3CCCC3)nc2c1
Cc1cn2c(N3CCNCC3)c(-c3ccccc3)nc2s1
COc1ccc(Cl)cc1C(C)NC(=O)CSc1ccc(N=C=S)cc1
CC(C)(CNCc1coc(-c2cccc(O)c2)n1)c1cccc(F)c1
COc1ccc2c3ccnc(C)c3n(CCCCOc3ccn(C)n3)c2c1
O=C(NCc1cccs1)c1cnn2c1NC(c1ccccc1)CC2C(F)(F)F
COc1ncccc1N1CCC2(CCN(C(=O)CO)CC2)C1=O
N=c1sc2cccnc2n1CC(O)CO
CC12CCC(=O)C=C1C1CC1C1C2CCC23CCC(OC4OC(CO)C(O)C(O)C4OC4OC(CO)C(O)C(O)C4O)C(C)(C)C2CCC13C
CC1CN(C(C)CO)S(=O)(=O)c2ccc(C#Cc3ccnc(F)c3)cc2OC1CN(C)Cc1ccccn1
CC(=O)c1ccc(Nc2nc(-c3c(Cl)cccc3Cl)cs2)nc1C
O=C1C=CN(C2OC(CO)C(O)C2O)C(=O)CC1
COc1ccc(C2NC(=S)NC(c3ccccc3)=C2C(=O)Nc2ccccc2)cc1
NC(=NCCCF)c1c(Nc2ccc(F)cc2)s[nH]c1=O
CCCCCCOC(=O)c1c(OC)c(C)c(OC)c(C)c1O
CCOC(=O)c1nnn(-c2nonc2N)c1CSc1ccccc1
O=C(NCc1ccc(F)cc1)c1ccc2[nH]c(CC3CCCCC3)c(CCCCBr)c(=O)c2c1
COc1cc(CC2C(OC)OCC2Cc2ccccc2)cc(OC)c1OC
CN1Cc2ccccc2C(c2cccc(-c3ccccc3)c2)NC1=O
CCOC(=O)C1=C(C)NC(=Cc2cc(C)c3ccc(C(=O)OCC)c(OC)c3c2OC(=N)C3C#N)C1=O
O=S(=O)(NCc1ccncc1)c1ccc2cc[nH]c2c1
CC(CCC(O)C(C)(C)O)C1CCC2(C)C3CCC4C(C)(C)C(=O)CCC45CC35CCC12C
COc1ccc(C(=O)NC2CCN(C(=O)Nc3ccc4c(c3)OCO4)CC2O)cc1
CC12CCC(=O)C=C1CCC1C2CCC2(C)C1CCC2(O)O
CC(=O)N1CCN(c2noc(C(N)Cc3ccc4c(c3)CCO4)n2)CC1
O=C(N1CCN(S(=O)(=O)c2cc3ccc(Cl)cc3s2)CC1)C(F)(F)F
COc1ccc(S(=O)(=O)N(CC(C)C)CC(O)C(Cc2ccccc2)NC(=O)OC2COC3OCCC23)cc1
CC1=C(C(=O)OCC2CCCC2)C(c2ccco2)C2=C(CC(c3ccccc3)CC2=O)N1
CCCc1ccc(-c2cc(C(=O)O)no2)cc1
FC(F)(F)c1nc2cc(N3CCNCC3)cnc2nc1N1CCNCC1
CCCCC(=O)N(C)c1c(CC)nc2c(OCc3cccc(C)c3)cccn12
O=C(C=Cc1cccs1)NC1=CC2CCS(=O)(=O)C2C1
COc1c(O)ccc(C(=O)CC(C)C)c1O
CSc1ccc(N2CCN(c3ncnc4sc(Cl)cc34)CC2)cc1
CCCCCCOC(=O)C[n+]1ccn(C)c1C=NO
CN(C)C1CCC(c2c[nH]c3ccc(CCc4ccccc4)cc23)CC1
O=C(NO)c1ccc(CNC(=O)c2nc(-c3ccccc3)[nH]c2CCC23CC4CC(CC(C4)C2)C3)cc1
CC(C)CN(C1CCOCC1)S(=O)(=O)c1ccc2c(c1)c(=O)c(C(=O)N1CCC(C(=O)O)CC1)cn2C
CCCNS(=O)(=O)c1ccc2[nH]c(=O)c(O)nc2c1
NC(COc1cncc(-c2ccc3nc(N)nc(N)c3c2)c1)Cc1ccccc1
O=c1[nH]c(=O)n(C2CC(O)C(CO)C2)cc1C#Cc1cn(C2CC2)cn1
CCOC(=O)N1CCN(Cc2cc(=O)oc3cc(OCc4ccccc4)c(Cl)cc23)CC1
CCNC(=O)C1CCCN(C(=O)C2CCN(C(=O)c3nc(C)c(-c4ccc(Cl)cc4)o3)CC2)C1
CCCCCCCNC(C)c1ccc(C(=O)NC(CCCCN)C(=O)Nc2cccc(-c3nn[nH]n3)c2)cc1
CN(C(=O)c1cccc(NC(=O)Cc2ccc(NC(=O)C3CCN(C(=O)C4CCC4)CC3)cc2)c1)C1CC1
CC(C)=CCCC(C)=CCCC(C)=CCSP(=O)(O)OP(=O)(O)OCC1OC(n2cnc3c(=O)nc[nH]c32)C(O)C1O
COc1ccccc1C(C)CC(=O)NC(C)(C)C(=O)Nc1ccc(-c2ccccc2S(N)(=O)=O)cc1F
COc1cc2c(=O)n(CCC[N+](C)(C)C)c3c4cc(OCC(=O)N5CCOCC5)ccc4ncc3c2cc1OC
CCCCc1nc(C)cc(N2CCN(c3ccc(C(C)=O)cc3[N+](=O)[O-])CC2)n1
COC(=O)C=Cc1ccc(O)cc1
COC12SP(=O)(O)C=C1S2
CCCCCC(O)C=CC1CCC(=O)N1CCCCCCC(=O)O
COc1ccc(OC)c2[nH]c3ccc(C(C)=NNC(=N)N)cc3c(=O)c12
CCOc1ccccc1NS(=O)(=O)c1cc(C(=O)Nc2cccc(C#N)c2)ccc1C
CCc1nnc(NC(=O)c2nc(SCc3ccccc3)ncc2Cl)s1
CS(=O)(=O)CCN(C(=O)C(Cc1ccc(-c2cc(F)cc(F)c2)cc1)NC(=O)C(N)CO)C1CC1
O=C(NN=c1cc2n(Cc3ccccc3)c3ccccc3nc-2cc1Nc1ccc([N+](=O)[O-])cc1)c1ccncc1
Nc1n[nH]c(C2CCCCN2C(=O)CCc2ccc(F)cc2)n1
Cc1cc2c(ccn2-c2ccc(F)cc2)c(NC(=O)N(CCC(C(=O)NC(C)(C)C)c1)CC(C)C)n1ncc(C(C)C)c1C
Cc1ccc(C=NNC(=O)c2ccccc2F)s1
CN(C)CCCN=c1c(N[N-]c2ccccc2Cl)c(O)c1=O
CC(=O)N1N=C(c2ccccc2F)SC12c1cc(Cl)ccc1OC(C)(C)C2O
CCCCCCCCCCCCCCCC(=O)OCC1OC(Oc2cc(C(=O)CCCCCCCCCCCCCCCCCC)ccc2OC)C(O)C(O)C1O
CCCN1CCC(NCC(=O)O)CC1
CC(OC(=O)CCC(=O)O)c1ccc(Cl)cc1Cl
Cc1c(Sc2ccccc2)n(OCCO)c(=O)[nH]c1=O
N#[N+][N-]C12CCC3(O)C4CC5CC(O)CCC5(C3C1)C4CC2
CC(NC(=O)C(Cc1ccccc1)NS(=O)(=O)Cc1ccccc1)C(=O)NC(CCCCNC(=O)OCc1ccccc1)C(=O)O
COc1ccc2c(c1)c(=O)c(C(=O)Nc1ccc(Cl)c(Cl)c1)cn2CC(=O)Nc1ccc(Cl)cc1
O=c1nc2c([nH]c(=S)n2Cc2ccc(F)cc2)c(O)[nH]1
CC(=O)Nc1nc2c(C)cccc2s1
COC(=O)c1c(C(N)=O)nn(-c2ccc(C)cc2)c1N
COC(=O)CNC(=O)C(C)(C)C(C=CC(C1CCCCC1)C(O)CC(=O)NCCC(=O)NC1(CCO)CC1)NC(=O)OC(C)(C)C
CCN(CC)C(=O)CCCCCCCCC[nH]c1c2c(nc3ccccc13)-c1ccccc1CCC2
NC(=O)CCC(NC(=O)c1cc(S(=O)(=O)N2CCOCC2)c(Cl)cc1Cl)C(=O)N1CCCCCCC1
O=C(NC1CCCCC1)c1cc(-c2ccn[nH]2)cn(Cc2c(F)cccc2F)c1=O
CC(=O)NC(CCN1C2=NCCCN2C(=O)c2ccccc21)Cc1ccccc1
Cc1ncc2c(n1)CN(Cc1nc(-c3cnccn3)no1)CC2
Cc1cccc(C(=O)Nc2cccc(Nc3ncnc4cnc(N5CCOCC5)nc34)c2)c1
Cc1ccc2cc(CN(CCCN(C)C)C(=S)NC(=O)c3ccc(C)cc3)c(=O)[nH]c2c1
COc1ccc(Cl)cc1Nc1ncc([N+](=O)[O-])c(NCc2ccccc2)n1
Brc1cc(Nc2cc(C3CNCCO3)c3cccnc3c2)ccn1
Fc1ccc(-n2nnnc2Sc2nc(Nc3ccc4c(c3)OCCO4)nc(Nc3ccc(F)cc3)n2)cc1
Clc1ccc(CN2CCNC(c3c[nH]c4ccccc34)C2)c(Cl)c1
O=C(Nc1cccc2[nH]ncc12)NC1CCN(CCc2ccc(Cl)cc2)CC1
O=C1CC(C(=O)Nc2ccc(Br)cc2)CN1
CCC1=NC(c2ccc(C)cc2)(c2ccc(C#N)cc2C)C2=NCCCN12
O=c1cc(-c2ccc(OCc3ccccc3)cc2)oc2ccccc12
CCC(=O)Nc1ccc(NC(=O)c2ccccc2OC)cc1OC
COc1cc(F)c(-c2ccc(-c3cnc(N)nc3)c(F)c2)c(F)c1
COc1cccc2cc(C(O)(c3cc4ccc(C)cc4[nH]3)c3cncn3C3CCCCC3)c(=O)oc12
CCOc1ccc(-n2c(SCC(=O)NN=Cc3cccc([N+](=O)[O-])c3)nc3c(c2=O)SCC3)cc1
CC(CC(=O)NC1CCCCC1)=NNC(=O)c1ccc([N+](=O)[O-])cc1
COc1cc2c(c(OC)c1)C13CCCC(C)(CO)C1CC2O3
CC(CCC1(O)C2Cc3c(O)cc(O)cc3C1(C)CCN2CC1CC1)CCC1CCCCC1
COc1cccc(Cl)c1CN1CCN(c2ccc(C)c(C)c2)C(CCO)C1
COc1cccc(CNC(=O)Cn2nc(C)c3sc4ccccc4c3c2=O)c1
COc1cccc(OC)c1C(=O)NCc1ccc(C(=O)N2CCN(c3ccccc3)CC2)cc1
COC(=O)c1ccc(Cn2c(NS(=O)(=O)c3ccc4c(c3)OCCO4)nc3cccnc32)cc1
CCCNC(=O)NC(CNC(=O)c1ccc(Cc2c(CN3CCc4ccccc4C3)oc3ccccc23)cc1)C(C)(C)C
CC1CCN(C(=O)Cc2ccc(-n3cnnn3)c(O)c2)CC1
O=c1c(N2CCCC2)c(NC2CCC(CO)CC2)c1=O
O=C1CN2Cc3c([nH]c4ccccc34)C(c3ccccc3)N12
COc1ccc(NC(=O)COc2ccccc2C(C)=O)c([N+](=O)[O-])c1
Cc1ccc(NCc2nc3cccc(C)n3n2)cc1C
CN1CCN(C2=Nc3ccccc3C3CN(C)CCC32)CC1
O=C1C(NCCc2ccccc2)=CC(=O)c2ncccc2N1CCCCCCCCCc1ccccc1
CC(C)(C)C(=O)N1CCC(CCN2CCC(Nc3ccc(CCNC(=O)c4cccs4)cc3)CC2)CC1
O=C1C(OC(=O)C=Cc2ccccc2)=C(O)C(=O)c2ccccc21
N#CCCN(Cc1cccc[n+]1[O-])C(=O)c1[nH]cnc1C(=O)NCCc1ccc(Oc2ccccc2)cc1
CC(=O)C1=C(c2ccco2)CC2CCC1N2C(=O)NCC(F)(F)F
CCCC(O)C(CNCc1cccc(C)c1)NC(=O)CNC(=O)c1cc(C(F)(F)F)ccc1NC(=O)NCC(N)=O
CCOC(=O)CSc1nnc(N2C(=O)C(O)=C(C(=O)c3ccccc3)C2c2cccc(Oc3ccccc3)c2)s1
COC(=O)C1=C(C)NC(=O)N(C(=O)NCc2ccccc2)C1c1ccc2c(c1)OCO2
Cc1cc(C#N)cnc1-c1ccc2cc(NC(=O)C3(C)CCCCN3S(C)(=O)=O)ncc2c1
CCCCNn1c(SCc2ccc(Cl)cc2)nc2c(N)ncnc21
COc1ccc(N2C(=O)CC(N3CCN(c4ccccn4)CC3)C2=O)cc1
CCCCCCCCn1c2c(c(=N)c3c1CCC3)CN(C1CCS(=O)(=O)C1)C2=O
CCN(CC)CC(C)NCc1cc2c3c(c1O)-c1ccccc1CC3N(CC)C(=O)CC2
O=C1CC(N2CCN(S(=O)(=O)c3ccc(-c4ccccc4)cc3)CC2)C(=O)N1
O=C(CC12CC3CC(CC(C3)C1)C2)Nc1nc2c(s1)CCCCC2CCO
CSc1ccccc1OC1CCN(CC2CC3CCC(C2)N3C(=O)c2ccc(C)cc2C)CC1
COC(=O)COc1cc(OC)c2c(c1)OC(c1cc(OC)c(OC)c(OC)c1)C(OC(=O)C1c3ccc(OC)c(OC)c3-c3cc(OC)c(OC)c(OC)c3-c3cc(OC)c(OC)c(OC)c31)C2)
C=CCN1c2ccc(C(=O)OC)cc2N=C(C(C)C(C)(C)=O)N1c1ccc(S(=O)(=O)N2CCCCC2)cc1
C=C(c1ccc(Cl)cc1)C1CCOC2(CCC3(C)C(CCC4C3C(=C)CC3C(C)(CC#N)C(C)CCC34C)C2)OO1
CC(=O)OCn1c(=O)c(-c2cc(C)c(C)cc2S(C)(=O)=O)cc2cnc(Nc3ccc(OCc4ccccn4)cc3)nc21
Clc1ccc(-c2csc(N3N=C(c4ccccc4)CC3c3ccncc3)n2)cc1
COc1ccc(C=CON=C(CCCCc2ccccc2)c2nc3ccccc3[nH]2)cc1
COc1ccc(-c2nn(-c3ccccc3)cc2Cc2cn(Cc3ccccc3)c3ccccc23)cc1
CC1=C(C(=O)N2CCCCC2C)CSC2=NC(C)(c3ccc(Cl)cc3)C(c3ccc(OC(F)(F)F)cc3)N21
O=C1CCC2(CCCN(CCc3ccncc3)C2)N1
Cc1cc(=O)oc2cc3oc(C(=O)N4CCN(C(=O)c5ccco5)CC4)cc(=O)c3cc12
COc1cc2c3c(n(CCCN4CCOCC4)c(=O)c2cc1OC)-c1cc2c(cc1C3=O)OCO2
CCC(C)Cc1nc2c([nH]1)CCN(Cc1ccc(CCC)cc1)C2
COc1cc(C(F)(F)C(F)(F)F)cc(CCNC(=O)C(C)c2ccc(-c3cccc(Cl)c3)c(F)c2)c1
CCOc1c(C2CCN(CCS(=O)(=O)c3ccccc3C)CC2)ccc2c1OCO2
CC(O)C1C(=O)N2C(C(=O)O)=C(C3CCCC3)C(C)C12
N#Cc1ccc2[nH]cc(Cc3cc(C(F)(F)F)cc(C(F)(F)F)c3)c2c1
CCCCCC=CCC=CCCCCCCCC(=O)OCC1CN(C(=O)c2ccc(F)cc2)C1
O=C(CNC(=O)c1ccccc1F)c1ccc(Br)cc1
CCCC(NC1CCc2cc(F)ccc2N(C1)C(=O)c1ccccc1)c1ccccc1
Cc1ccc(C)c(S(=O)(=O)NCc2nnc(SCC(=O)NCC3CCCO3)n2C)c1
COCC(=O)NCC1CCN(C(=O)Nc2ccc(C)cc2)CC1
O=C(NCCc1ccc(OCc2ccc(Cl)cc2Cl)cc1)C(O)Cc1ccc(Br)cc1
CN(C)C(=O)N1CCN(c2nc3ccccc3nc2-n2nc(Cc3ccc(F)cc3)c3ccccc3c2=O)CC1
O=C(c1ccccc1)c1cc(Cl)ccc1NC(=O)c1ccc(-c2ccccc2)cc1
COc1ncc(-c2nc3c(n2C(C)C)C(c2ccc(Cl)cc2)N(c2cc(Cl)ccc2C)C3=O)c(OC)n1
CS(=O)(=O)CCC(Nc1ccc(F)c(F)c1)C(=O)NC1CCC2CCC(C(=O)N3CCCC3)N2C1=O
O=C(NC1CCC(CCN2CCN(c3cccc4c3OCO4)CC2)CC1)c1ccc(Cl)cc1
Cc1ccc2nc(-c3cccnc3N3CCNCC3)oc2c1
COc1ccc(CN2CCN(Cc3cncc(C#N)c3Nc3cncc(Cl)c3)CC2)cc1
CCOC(=O)C1CCCCN1C(=O)c1cnc(Oc2ccc3c(c2)CCC(c2ccccc2)O3)s1
O=C(O)C1OC2CN(C(=O)C=Cc3ccccc3)C(C=Cc3ccccc3)C2C1O
CCc1nnc(C2CCN(C(=O)c3cccc(F)c3)CC2)o1
CC(=O)NC(Cc1ccc(O)cc1)C(=O)NC(Cc1ccc(O)cc1)C(=O)NC1C(O)C=C(C(=O)O)OC1C(O)C(O)CO
N#CC1CC(NCC(F)F)CCC1n1cc(C(N)=O)c(Nc2ccc(C(O)C(F)(F)F)cc2)n1
Cn1c2c(c3cc(S(=O)(=O)c4ccccc4)ccc31)C1CCC(C2)N1
CC(C)c1nc(=O)c(O)c(C(c2ccc(F)cc2)c2c(O)cc(C(=O)CC(C)C)oc2=O)[nH]1
CN1Cc2ccccc2CC1C(=O)NC1CCN(Cc2cscn2)C1
C=C(C)C(C)=O
CCOc1ccc(C(=O)N2CCC(c3ccsc3)C2)cc1OCC
O=C(NC(=S)Nc1cccc(Cl)c1)c1cc(C(F)(F)F)cc(C(F)(F)F)c1
Cc1cccc(C)c1Nc1nc2ccc(N)cc2n2cnnc12
COc1cc(C(=O)N2CCC3(CC2)CC(=O)c2ccccc2O3)cc(OC)c1OC
Cc1cc(NC(=N)NCCC(c2ccccc2)c2ccccc2)c2cc(NC(=O)CCC(=O)O)ccc2c1
Cc1cc(CCCCO)cc(C)c1O
CCCCCCCCCCCCNC(=O)C1CSC(c2c(O)ccc3c(=O)cc(C(=O)O)oc23)=N1
CN(CCN(C)c1ccnc2cc(Cl)ccc12)CCN(C)CCCC(NC(=O)C1CCC(O)CC1)c1ccccc1
Cc1ccc2oc3ccc(C(=O)NCCCN(C)CCCNC(=O)c4ccc(NCCCN(C)Cc5ccc(OCc6ccc(Cl)cc6)cc5)cc4)cc3c(=O)c2c1
CC(NC(=O)c1n[nH]c(=O)c2ccccc12)c1ccccc1
COc1ccc(C2c3c(oc4ccccc4c3=O)C(=O)N2c2nc(C)c3c(-c4ccccc4)nn(C)c3n2)cc1OC
CC(C(=O)NCc1ccc(C(F)(F)F)nc1C1CCCCC1)c1ccc(NS(C)(=O)=O)c(F)c1
CN(C)C(=O)C1=CC(c2ccc(C(F)(F)F)cc2)CC(OCc2ccc(CO)cc2)O1
Cc1nn(-c2ccccc2)c(C)c1N
CSCCC(NC(=O)c1c(C)oc2ncn(CC(C)C)c(=O)c12)C(=O)O
Cc1cccc(C)c1-c1ccc(OCCSc2nc(-c3ccccc3)c(-c3ccccc3)[nH]2)cc1
C1=C(c2ccc3[nH]ccc3c2)CC2CNCCC2C1
O=S(=O)(c1ccc2c(c1)c(=O)n(CCN1CCOCC1)c(=O)n2CC1CC1)N1CCOCC1
CC12CCCC3C1CCC2C1=CC(=NNc2ccccc2)C(=O)C=C1
NCCCCC(NC(=O)C(N)Cc1ccccc1)C(=O)N1CCCC1C(=O)NC(CCCN=C(N)N)C(=O)NCCc1ccccc1
CCC(c1ccc(O)cc1)C(CCCCNC)c1ccc(O)cc1
CCCCCCCCCCCCCOC(=O)C(O)CC(=O)O
CCN(CC)CCOC(=O)C(c1ccccc1)(c1ccc(C)cc1)C1CCCCC1
CS(=O)(=O)Nc1c(CNCCc2ccccc2)cccc1F
CC(C)=CCCC(C)=CCCC(C)=CCCC1(C)CCc2cc(OC(=O)c3ccc(F)cc3)c(OC(=O)c3sccc3C)cc2O1
N#Cc1ccc2c(c1)ncn2-c1ccccc1
Cc1cc(NC(=O)C=Cc2cccs2)n(-c2ccccc2)n1
CC1CN(C(=O)OCc2ccccc2)CC(C)O1
COc1ccc(C2C(C(=O)c3cccc(C(F)(F)F)c3)=C(O)C(=O)N2CCN2CCOCC2)cc1
NC(=O)c1c(NC(=O)c2cccs2)sc2c1CCCC2
COCC#CC1(O)C(CO)OC(n2cnc3c(NC4CCNC4)nc(N)nc32)C1O
CC(C)c1ccc(S(=O)(=O)Nc2ccc(OCC(=O)N3CCOCC3)cc2)cc1
O=C(O)CCc1ccc(F)cc1C(=O)c1ccc(Br)cc1
Cc1ncc(C(=O)N2CCN(S(=O)(=O)c3cc(Cl)ccc3F)CC2)s1
CC12CCC3c4ccc(OC5OC(CO)C(O)C(O)C5O)cc4CC(OC4OC(C(=O)O)C(O)C(O)C5O)C3C1CCC2O
CC(C)CC(NC(=O)Cc1cccc(-c2ccc(C(F)(F)F)cc2)c1)C(=O)NC(Cc1ccccc1)C(=O)NC(C=NNC(=O)c1ccncc1)CC(C)C
CC1=CCC2C(C)(C)CCCC2(C)C12CCC(CO)O2
Nc1nc(NCc2ccc(P(=O)(O)O)cc2)c2c(n1)NC(CNCc1ccc(C(=O)NC(CCC(=O)O)C(=O)O)cc1)CO2
COP1(=S)NCC(c2ccc(N)cc2)O1
Cc1[nH]n(S(=O)(=O)c2ccccc2)c(=O)c1N=Nc1ccc(N(C)C)cc1
Cc1cc(C)nc(N=C(N(C)CCC#N)N2CCN(c3ccccc3)CC2)n1
COc1cc(C2N=C(N)N=C(N)N2)ccc1O
CCCCCCc1ccc(OCCCOc2ccc(C=CC(=O)O)cc2)cc1
CC(C)C1CCC(O)C2C1(C)CCC1(C)C2C(=O)C=C2C3(C)CCC(=O)C(C)(C)C3CCC21C
O=C(Nc1n[nH]c(=S)s1)N1CC=C(c2ccc(F)cc2)C(C(=O)O)C1
O=C(Nc1ccc(F)c(C(F)(F)F)c1F)c1cccc(Oc2cccnc2)c1
O=C(NN=Cc1ccc(Cl)cc1)c1ccc(Cl)cc1
CCCCCCCCCCCCCCCC(=O)NC(C)C(=O)O
Cc1nnc(C(C)C)n1-c1cccc(C(=O)c2ccc(-c3ncccc3C)cc2)n1
Cc1csc(-c2nc(C3CCCNC3)n[nH]2)c1
CCCCc1nc2ccccc2c(=O)n1Cc1ccc(-c2ccccc2S(=O)(=O)NC(=O)Cc2ccc(Cl)cc2)cc1
O=C(Nc1cccc(Cl)c1)C1=CC2CCCCC2C1
COc1ccccc1COC(=O)c1cccc(NC(=O)C2CCCCC2C(=O)O)c1
NC(=O)c1cccc2[nH]c(-c3ccc(-c4ccccc4)cc3)nc12
CNCC(O)C(c1ccccc1)n1ccc2ccccc21
CCCNC(=O)c1cn(C)nc1Oc1ccc(Cl)cc1
O=S(=O)(NCCS(=O)(=O)c1c[nH]cn1)c1cccs1
O=C(CCC(=O)c1ccc(O)cc1)Nc1ccccc1Cl
O=c1cc(N2CCc3ccccc3C2)oc2c(CN3CCNCC3)cc(Cl)cc12
O=C1C(=Cc2cccc(-c3ccc(O)c(Cl)c3)c2)SC(=S)N1Cc1ccccc1
CC1OC(OC2C(CO)OC(OC3C(O)C(N)CC(N)C3OC3OC(CO)C(O)C(OC4OC(C-n5cc(COC6CCc7ccccc7C6)nn5)C(O)C4O)C3N)C2O)C(O)C(O)C1O
COc1ccc(F)cc1-c1ccnc2[nH]c(C3CCN(C)CC3)cc12
COc1ccc(-c2nc3ccc(C)cn3c2Nc2cc(OC)c(OC)c(OC)c2)cc1
CCN(CC)CCCNc1ccc2[nH]c(=O)c3c(c2c1)NCCC3
O=[N+]([O-])c1cc(-c2ncc[nH]2)ccc1NC1CCCCC1
Nc1cccc(CC(=O)Nc2cccc(C(=O)O)n2)c1
COc1cccc(COc2cc3cccc(OC)c3cc2C(=O)O)c1
NS(=O)(=O)c1ccc(NC(=S)NC(=O)C2CCCCC2)cc1
CC(C=CC1=C(C)CCCC1(C)C)=CC=CC(C)=CC=O
C=C(C)C1CCC2(C(=O)O)CCC3(C)C(CCC4C5(C)Cc6cn(C(C)=O)nc6C(C)(C)C5CCC43C)C12
COc1cccc(NC(=O)CSc2nc3cccnc3[nH]2)c1
COCCn1cc(-c2cnc(N)nc2-c2cc(F)c(O)c(OC)c2)cn1
O=C(CCCCn1c(S)nc2cc(Cl)c(Cl)cc2c1=O)NCc1ccc(N2CCCCC2)cc1
C=CCc1cccc(C=NNC(=O)CSCc2ccccc2Cl)c1O
CCC(C1CC1)n1c(C(=O)Nc2cnccc2OC)cc2c1c(=O)n(C)c(=O)n2C
O=C(C=CC=Cc1ccc(-c2ccc(O)c(Cl)c2)cc1)Nc1cccc(Cl)c1
Nc1nc(-c2ccc(OC(F)(F)F)cc2)nc2sc(CN3CCN(c4cccc(Cl)c4)CC3)cc12
CC(CCc1ccc(NS(=O)(=O)c2cccc(C#N)c2)cc1)(C(=O)NO)S(C)(=O)=O
CCOc1ccc(-c2ccc(NS(C)(=O)=O)cc2)nn1
O=C(NC1CCCC1)C1CCC(=O)N(CCCCN2CCN(c3ccccc3O)CC2)C1
COc1cc2c(cn1)CCc1cnc(Nc3cccc(-c4ccccc4)c3)nc1-2
CCC=Nc1ccc(C(=O)NC(CC(C)C)C(=O)O)c(F)c1
Cc1cnn(C2CN(CCC(O)Cn3nc(C)c(-c4ccc(Cl)cc4)c3C)C2)c1
Cn1c(CN2CCOC(Cn3cccn3)C2)nc2ccccc21
COc1cc(NC(=O)N(C)CC2OCc3cn[nH]c3C(=O)N(C(C)CO)CC2C)cc(CO)c1
Cc1nc(C)c(COP(=O)(O)CC(N)CC(=O)O)c(COCc2ccc(F)cc2)n1
O=C(NC1CC1)c1cc(Sc2c(F)cccc2F)ccn1
C=CCN1Cc2ccccc2-n2nncc2C1
O=C(Nc1cccc(C(=O)N2CCOCC2)c1)c1ccc([N+](=O)[O-])o1
CCCCC(=O)Nc1ccc(C(=O)OC)c(F)c1
CCCCOc1ccc2c(c1)c(C(=O)O)cn2C(c1ccccc1)c1ccccc1
COc1ccc(F)cc1C=Cc1c(C)ncc2ccccc12
COc1cc(Nc2ncc3c(nc(N)n4nc(-c5ccco5)nc34)n2)cc(OC)c1OC
COC(=O)C1=C2C3=CCC(N(C)C)C3=CCC2(C)C2CCC3(C)C(C(=O)C(O)C4(C)CCC(C)C(O)C4)CCC3C12
NS(=O)(=O)c1ccc(CNC(=O)CSc2ccc(-c3ccccn3)nn2)cc1
CC(C)(C)Oc1cc2ncnc(NC3=CC(=O)CCC3)c2cc1Cl
CCc1ccc(NC(=O)COc2cccc3c(=O)cc(CO)oc23)cc1
CCCCCCOCC(C)C(=O)OC(CC(C)C1=C2CC(OC(C)=O)C3C4(C)CCC(=O)C(C)(C)C4CCC3(C)C2(C)CC1)C(=O)O
COc1ccc(C=NNC(=O)CN2CCN(c3ccc(F)cc3)CC2)cc1OC
Cc1ccc(-c2nc3n1C(CC(C)C)CC(=O)N3Cc1ccc(C(F)(F)F)cc1)cc1NC(=O)CC(C)(C)C1=O
O=c1c(Cl)c(Cl)cnn1Cc1cc(F)ccc1[N+](=O)[O-]
COc1ccc(C2Nc3ccc(C)cc3C(=O)N2Cc2cccs2)cc1S(=O)(=O)N1CCOCC1
CSCCC(N)(c1cnn(-c2ccc(F)cc2)c1)C(F)(F)F
N#Cc1cccc(NC(=O)COC(=O)c2cc(Cl)ccc2NC(=O)c2cccnc2)c1
O=C(CC(Nc1ccc([N+](=O)[O-])cc1)c1ccccc1F)c1cc(Cl)ccc1O
COc1ccc(Oc2ncc3nc(-c4ccccc4)c(=O)n(C4CC4)c3n2)cc1
Cn1c(=O)c2c(nc(N3CCOCC3)n2CC2CCCC(=O)N2)n(C)c1=O
CCOCc1ccc(Sc2cc3c(c4c2c(=O)c2ccccc2n4C)C=CC(C)(C)O3)cc1
CC1(O)CCC2(C)C(CCC3C2CCC2(C)C(C(=O)Cn4cncn4)CCC32)C1
CC1CN(Cc2ccccn2)CC12CCCN(S(=O)(=O)N(C)C)C2
CN(C(=O)COc1ccc(Cl)cc1)C1CCN(CCC(c2ccccc2)c2ccccc2)CC1
OCCCCN(Cc1cccc(-c2ccccc2CCCC1)c1nnn[nH]1)C(Cc1c[nH]c2ccccc12)CN1CCCC1CS
CC#CC1CN(S(=O)(=O)c2ccc(N)nc2)C1
CCN(Cc1ccncc1)C(=O)c1cc2c(s1)-c1ccccc1OC2
CCn1ccnc1CN1CCCC1Cn1nnc(C(=O)NC)c1C
CCOc1ccc(N(CC(=O)NCCSc2ccccc2)S(C)(=O)=O)cc1
COc1cccc(N)c1CC(=O)O
Cc1ccc(CN2CCN(Cc3ccc(Cl)c(Cl)c3)C(CCO)C2)s1
COc1ccc(CNc2nc(N)c([N+](=O)[O-])c(NCCCO)n2)c(OC)c1
COCCOc1cc2n(c(=O)c1C(=O)N(C)Cc1ccccc1)CCS2
O=c1c2ccccc2ccn1CCN1CCC2C(C1)c1ccccc1N2c1ccc(F)cc1
COC(C(=O)NC1CCCCC1)(c1ccccc1)c1ccccc1
CCOC=Nc1ccc(S(=O)(=O)NC(C)=O)cc1
CC1CCN(CC2CCCCN2C(=O)Nc2cccc(C(F)(F)F)c2)CC1
CN(CCCOc1ccc(-c2ccc(-c3nc4ccccc4[nH]3)cc2)cc1)C(=O)COCC(C)(C)C
NCCCCC(N)C(=O)NCCc1ccccc1
COc1cc(C(=O)NCCc2ccsc2)ccc1NC(=O)C1CCCCC1
O=C1N(Cc2ccc(Cl)cc2Cl)C(Cc2ccccc2)C(O)C(C(F)Cc2ccccc2)N1Cc1ccc(Cl)cc1
COc1cccc(NC(=O)CCN2CCN(c3ccc(OC)cc3)CC2)c1
O=c1[nH]c2ccccc2c2nn(-c3ccccn3)cc12
CC(=O)OC1C2C(C)(C)CCCC2(C)C2CC(=O)C(C=O)=C12C
CCN(CC(=O)Nc1ccc2cc3c(cc2c1)OCO2)C(=O)c1cn2c3c(cc(Cl)cc3c1=O)OCC2C
CCN1CCN(Cc2nc3ccccc3n2Cc2ccccc2Cl)CC1
CCCCCN1C(=O)C2(OCCCO2)c2ccccc21
CC(C)(C)CNC(=O)Nc1cccc(S(N)(=O)=O)c1
CC(=O)Nc1nc(-c2ccccc2)c(C(=O)C=Cc2ccccc2C(F)(F)F)s1
CSCCC1NC(=O)C(NC(C)=O)CSSCC(C(N)=O)NC(=O)CNC(=O)C(CCCN=C(N)N)NC(=O)C(CCCN=C(N)N)NC(=O)C(C(C)C)NC(=O)C2(CCCCC2)NC(=O)C2CNC
CCCCCCCCCC(=O)C1=C(O)C(=C(C)Nc2ccccc2O)C(=O)OC1=O
O=C(O)C1CC1C(NP(=O)(c1ccccc1)c1ccccc1)C(=O)O
COc1cccc(-c2ccc3c(c2)C(O)(C(F)(F)F)c2ccccc2-3)c1
CC1=CC2(O)C(=O)C(O)C3=C(C)C(OC(=O)C(O)C(NC(=O)C(C)(C)C)c4ccccc4)CC(O)(C(OC(=O)c4ccccc4)C12)C3(C)C
CCCCCNC(=O)Nc1c(-c2ccccc2)c(=O)[nH]c2ccccc12
NC(=O)c1ccc(Oc2ccc(Cl)cc2)cc1
CC1=C(C)C(=O)C=C(NCCCCCN2CC(C)CC(C)C2)C1=O
Cc1ccc(C(=O)N2CCC3(CC2)CC(=O)c2cc(Cl)ccc2O3)cc1NC(=O)c1ccc(N2CCOCC2)cc1
NS(=O)(=O)c1ccc(CCNC(=O)C2CCCN2S(=O)(=O)c2cccc3cccnc23)cc1
CC(NC(=O)C=CC(C)(C)C)c1ccc2c(c1)c(C)c(C)n2Cc1ccc(Cl)cc1
O=C(c1cccc2ccccc12)N(CC(=O)c1cccc2ccccc12)Cc1cccc2ccccc12
O=C(c1ccccn1)c1cc2c(ccc3ccccc32)oc1=O
CN(C(=O)C1(c2ccc(F)cc2)CC1)C1CCN(S(C)(=O)=O)CC1
CCOC1Oc2ccccc2C(=O)C1=CNc1ccc(C(=O)N2CCCCC2)cc1
NCCCN1CCC2C1C(c1ccccc1)C(c1ccccc1)N2C(=O)CN1CCCC1
O=C(Nc1nn[nH]n1)c1ccc(-c2ccc3c(c2)C=C(CO)CO3)cc1
CCCCc1c(C(=O)OC)[nH]c(C(=O)Nc2ccc(S(=O)(=O)N3CCCC3)cc2)c1C
O=[N+]([O-])CCO
CN1CCCN(CCNC(=O)c2ccc(-c3noc(C(F)(F)F)n3)cc2)CC1
CCC(C)(Oc1ccc(OCCCCCCCCCCCCCCCCC(=O)O)cc1)C(=O)O
O=C(OC1CN2CCC1CC2)C1(Oc2ccc(F)cc2)CCCCC1
O=C1COc2cc(OCc3nc4cc(Br)ccc4o3)c(Cl)cc21
Clc1ccc(CNCCCOc2ccccc2CCc2ccccc2)cc1
Cc1cnc(NCCc2ccc(Cl)cc2)c(=O)n1CC(=O)NCc1ccc(C(=N)N)cc1
CC(=O)c1nc2ccc(Br)cn2c1O
CCOC(=O)C(NC(=O)N(C)C(C)c1ccccc1)(OCC)C(F)(F)F
Cc1nc(=O)c2nc(-c3ccccc3F)cnc2[nH]1
CCOC(=O)C(=NNc1ccccc1)NC(=O)c1ccc(N(CC)CC)cc1
O=C(c1ccccc1F)N1CCN(c2cccc3ccccc23)CC1
CCCCCNc1nc(SC)nc2c1ncn2C1CC1
O=C(NCCCCc1ccccc1)NCCCCc1c[nH]cn1
COc1ccccc1N=NC1(CC(=O)c2ccc(C)cc2)C(=O)CCCC1=O
Cc1cc(=O)oc2cc(OCc3ccc(CNC(=O)OCc4ccccc4)cc3)ccc12
O=S(=O)(NCC1CCCCC1)c1cc(S(=O)(=O)NCc2ccccn2)ccc1F
CS(=O)(=O)Nc1ccc(C(=O)OCC(=O)c2c(N)n(Cc3cccc(Cl)c3)c(=O)n(Cc3ccccc3)c2=O)cc1
CN(C)CCC(=O)N1CC(C)(C)c2cnc(-c3ccc(C(=O)N4CCN(C)CC4)cc3)cc21
Oc1ccc2c(c1)CCc1cccnc1C2
COc1cccc(Oc2nc(N)nc(NCCNc3ccc(S(N)(=O)=O)cc3[N+](=O)[O-])n2)c1
CCCN(CCC)C(=O)c1nn(-c2ccc(OC)cc2C(=O)N2Cc3ccccc3CC2C)c2c1CCN(S(C)(=O)=O)C2
O=C1C=C(NCCc2ccc(O)cc2)CC(c2ccccc2)O1
CCOc1ccc(NC(=O)C=C2c3ccccc3-c3ccccc32)cc1
Cn1c(NC(=O)c2ccc3cc4n(c3c2)CCCNC4=O)nc2ccccc21
CCN1C(=O)C(=CNc2ccccc2C)C(=O)N(c2ccccc2)C1=S
CN1CCC(c2cc(N3CCOCC3)nc(-c3ccncn3)n2)CC1
Cc1ccc(C(C)(C)NC(=O)Nc2ccc3c(c2)OCO3)cc1
COc1cc(C(=O)c2cn(-c3cccc(C(=O)N(C)C)c3)nn2)cc(OC)c1OC
COc1ccc(NC(=O)CC2C(=O)N(c3cccc(C)c3)C(=O)N2CCc2ccccc2)cc1OC
COc1ccc(CCOC(=O)CCC(=O)OCC(=O)Nc2cccc3ccccc23)cc1
Fc1ccc(-c2csc(C=Nn3c(Cc4ccccc4)n[nH]c3=S)n2)cc1
O=C(Cn1nc(C(F)(F)F)cc1C1CC1)Nc1ccc(F)cc1Cl
C=C(CN1CCN(C(=O)CN2C(=O)NC(C)(c3ccc(OC)cc3)C2=O)CC1)c1ccccc1
Cc1ccccc1C=NNC(N)=S
CC(C)(C)c1ccc(OC(=O)c2cccc(Cl)c2)cc1
CCN(CC)c1ccc(C=NNC(=O)c2nc(=O)c3ccccc3[nH]2)cc1
CC1(CBr)CSc2ccc(C#N)cc2N1
COc1ccc(C(=O)N2CCC(CCNC(=O)CC34CC5CC(CC(C5)C3)C4)(c3ccc(Cl)cc3)CC2)cc1
CC1(C)CCc2c(c3ccccc3c3nc(-c4ccccc4)cn23)O1
O=C(C1CCCN1C(=O)c1ccccc1)N1CCN(Cc2ccc([N+](=O)[O-])cc2)CC1
Cn1cc(C(=O)Nc2ccc(-c3ccncc3)cc2)cn1
CC(=O)NC1SC(=O)N(COC(=O)c2cccs2)C1=O
O=[N+]([O-])c1cccc(-c2[nH]cc(C3=CCN(CCO)CC3)c2Sc2ccccc2)c1
O=Cc1c(O)ccc2cc(-c3cccc(-c4cc(C(=O)O)ccc4Cl)c3)ccc12
C=C(C)C1CCC2(C(=O)O)CCC3(C)C(CCC4C5(C)CCC(OC(=O)C=Cc6ccccc6)C(C)(C)C5CCC43C)C12
COc1ccccc1CNC(=O)C(=O)NCC1CCCO1
O=c1c2ccccc2sn1-c1ccccc1F
NS(=O)(=O)c1ccc(CCNCC(=O)N2CCCCC2)cc1
CC(C)(C)C12CC(=O)C(=C(c3ccc4nc(cc5[nH]c(cc1n3)cc5C(=O)O)C(=O)C4)c1ccc(C(=O)O)cc1)CC2
Cc1ccc(-c2nc3ncccn3c2Nc2ccccc2C)o1
Cc1cc(C)c(C)c(S(=O)(=O)N2CCC(C(=O)NCCc3ccccc3)CC2)c1C
CCC(Nc1c(Nc2cccc(C(=O)N(C)C)c2O)c(=O)c1=O)c1ccc(N(C)C)cc1
COc1cc(Nc2nc(NCC3CCCO3)nc(Nc3ccc(Nc4nc(Nc5cnccn5)nc(N5CCN(C)CC5)n4)cc3OC)n2)cc(OC)c1OC
COc1cccc(CNC(=O)c2cnc3sc(N4CCN(C)CC4)nn3c2=O)c1
CCN(CCNCc1nc(-c2c[nH]c3ncccc23)ns1)c1ccc(F)cc1
COc1ccc(CNC(=O)c2cccc(S(=O)(=O)N3CCN(c4ccccc4)CC3)c2)cc1
Cc1c(CO)cc(CO)cc1-c1ccc(Cl)cc1
COc1ccc(N2CCN(CCCNc3nc4ccccc4n4nnnc34)CC2)cc1
Clc1cccc(Cl)c1N=NC(c1ccccc1)C12CC3CC(CC(C3)C1)C2
COc1ccc(C(=O)CCCCCN2CC(O)C(O)C(O)C2CO)cc1
CCNC(=O)N1CCC(n2nccc2NC(=O)CCc2ccccn2)CC1
COc1ccc(NC(=S)NNC(=O)c2cccnc2)c(OC)c1
COc1cc2c(c(OC)c1OC)-c1ccc(OC)c(=O)cc1C(NC(C)=O)CC2
COc1ccc(-c2nc(NC(C)c3ccccc3)c3ccccc3n2)cc1
Cc1c(C(F)(F)F)noc1-c1cc(F)c2nc(C(C)(C)C)n(Cc3ccc(nc3)-c3cnco3)c2c1
COc1cc(COc2c(C)cc(-c3ccc(S(C)(=O)=O)cc3)cc2C)ccc1OCCC(=O)O
COc1ccc(NC(=S)NN=C2C(=O)Nc3ccccc32)cc1
COc1cc(CCNCC(O)COC(C)c2cc(-c3ccc(F)cc3)nc(-c3ccc(C)cc3)n2)cc(OC)c1
CCCC(CCc1ccc(O)cc1O)NC1c2cc3c(cc2C(c2cc(OC)c(O)c(O)c2)C2C(=O)OCC12)OCO3
COc1cc(NC(C)CCCN2C(=O)CN(C(=O)c3ccc(NCC(=O)O)cc3)C2(C)C)c2ncccc2c1
CSC(=N)Nc1cccc(CSc2nnc(-c3ccc(S(C)(=O)=O)cc3)n2Cc2ccccc2)c1
CC12CCC3c4cc(C=O)c(O)cc4CCC3C1CCC2O
N=C(N)Nc1ncc(F)cc1F
NCC(CC(=O)O)c1ccc(CCN)cc1
CC1CCCN1C1CCN(c2ccc(N3CCC4(CCCC4)CC3=O)cc2)C1
CCOC(=O)C=CC1CCC(C)C(c2ccc(OC)c(OC)c2)O1
O=C(NCc1ccc(Cl)cc1)c1ccc2c(c1)C1C=CCC1C(c1ccc3c(c1)OCO3)N2
O=C(O)CSCc1ccccc1F
CC(=O)Nc1ccc(-c2nc(CSc3nc(C)cc(C)n3)c(C)o2)cc1
Nc1ncnc2c1sc1nc(-c3ccco3)c3nc(OCCCN4CCCC4)ccc3c12
O=C(O)CSc1ccnc2cc(Cl)ccc12
COc1cc(C)c(S(=O)(=O)N2CCCC2)cc1C(=O)NCC1CCCCC1
COc1ccc(C2Cc3cccc([N+](=O)[O-])c3NC(=O)C2C)cc1OC
CC(CO)=NNC(=O)c1ccccc1O
CC(C)c1ccc(NC(=O)Nc2ccc(-c3ccc(S(=O)(=O)NC(C(=O)O)C(C)C)cc3)cc2)cc1
CC(=O)Oc1c(Cl)c(Cl)c(Cl)c(C#N)c1C#N
CCCCS(=O)(=O)Nc1cccc(CC(=O)Nc2ccncc2)c1F
OCc1cccc(N2CCCC(c3ccc(F)cc3)C2)n1
N#Cc1c(NC(=O)c2ccc(-c3ccccc3)cc2)sc2c1CCN(C(=O)Oc1ccc([N+](=O)[O-])cc1)C2
CCCCCNC1C2CCC(C2)C1CC=CCCCC(=O)O
CN(C)C=NC(=O)NNC(=O)CC(CCc1ccccc1)C(=O)NCc1ccc(Cl)cc1
O=C(C=Cc1ccc(Cl)c(Cl)c1)N1CCC(CN2CCC(c3c[nH]c4ccc(-c5ccc(C(F)(F)F)cc5)cc34)CC2)CC1
OC(COCC1OC(COCC(c2ccccc2)c2ccccc2)C(OCc2ccccc2)C(OCc2ccccc2)C1OCc1ccccc1)C(F)(F)F
CCc1ncnc(N2CCC(COc3ccc4c(c3)OCO4)CC2)c1Cl
CCN(C(=O)c1ccnnc1)c1cccc(Cl)c1
COc1ccccc1CC(=O)NCC(c1ccc2c(c1)OCO2)N1CCN(Cc2ccccc2)CC1
CCOc1cc(C)nc(OCC(=O)Nc2ccccc2C(=O)O)n1
Cc1ccc(C=NNC(=O)c2ccncc2)o1
C#CCOc1ccc(CC(N)(C(=O)O)C(F)(F)F)cc1
CC(C=Cc1ccccc1)=NNC(=O)c1cc2ccccc2oc1=O
O=C(Cc1c(Cl)cncc1Cl)Nc1ccc([N+](=O)[O-])cc1O
Cc1nc2c(NC3CCCCC3)nc(N)nc2nc1Cc1ccccc1
O=C1C(=Cc2ccc([N+](=O)[O-])o2)CCCC1=Cc1ccc([N+](=O)[O-])o1
O=C(NC(Cc1ccccc1)C(=O)N1CCC2CCC(NC3CCOCC3)C2C1)OCC1c2ccccc2-c2ccccc21
Oc1cc(O)c2c(c1)OC(c1ccc(O)c(O)c1)C(O)C2
CN(C)CCCNC(=O)c1sc2nc(-c3ccc(F)cc3)cc(-c3ccc(F)cc3)c2c1N
O=C(CCn1c(S)nc2ccsc2c1=O)NCCCn1ccnc1
O=C(NCCO)c1ccccc1NC(=O)C1C2CCC(O2)C1C(=O)O
C=C1CCC2C(C)(CO)C(O)CCC2(C)C1CC(OC(=O)c1ccccc1C(F)(F)F)C1C(O)CC2(C)C3=CC(=O)C4(C)C(CCC(=O)OC(C)(C)C)CCC4(C)C3(C)CCC2(C)C1
Cc1ccc(-c2nc(NC(=O)c3ccccc3)nc3ccsc23)cc1
CCCCC1NC(=O)C(CCCC)NC(=O)C(C)C(C)=CC=CCCC(C)C(=O)N2CCCC2C(=O)OC(CCCC[n+]2ccc(N(C)C)cc2)CC(C)C1O
CC(C)NC(=O)Nc1ccc(S(=O)(=O)NCc2cccnc2)cc1
CCOC(=O)CC(=O)Nc1ccc(OCC(=O)NCC2CCc3cc(OC)c(OC)c(OC)c3-c3ccc(SC)c(=O)cc32)cc1Cl
C=C1CCC2C(C)(CO)C(O)CCC2(C)C1CC(O)C1=CCOC1=O
COc1ccc(N(CC(=O)N2CCCCCC2)S(=O)(=O)c2cc([N+](=O)[O-])ccc2N2CCOCC2)c(OC)c1
CCC(C(=O)NCCc1c[nH]c2ccc(C)cc12)c1ccccc1
COc1ccc2nc(Nc3nc4c(C)cccc4s3)nc(C)c2c1
CC(C)N(Cc1nc2ccccc2[nH]1)C(=O)c1ccc2ncsc2c1
CC(=O)Nc1ccccc1NC(=O)c1ccc2[nH]c(=O)c3c(c2c1)CCSC3
COC(=O)CC1CC(c2ccc(NC(C)=O)cc2)=NO1
Cc1nc(N)nc(-c2cc(C(=O)N3CCN(CC(C)C)CC3)cnc2Nc2cccnc2)n1
CN(Cc1coc(-c2ccccc2Br)n1)Cc1ccccc1
CCCCCN(CCCCC)C(=O)C(CCC(=O)O)NC(=O)c1ccc(CNC(=O)Cc2ccc3ccccc3c2)cc1
OC1CNCC1Nc1nc(Nc2cc(F)c(-c3ccoc3)c(Cl)c2)ncc1-c1[nH]nc(C2CC2)c1Cl
O=C(Nc1ccc(CC(NS(=O)(=O)c2cccc(Cl)c2)C(=O)O)cc1)c1ccc(COc2cccc(C(F)(F)F)c2)cc1
O=[N+]([O-])c1ccc(N2CCN(c3ccc(Cl)cc3)CC2)cc1NCCN1CCOCC1
COc1cccc(NC(=O)CSc2nnc(C3CC3)n2N)c1
CC12CCCC(=O)C1(O)CCC13C(CCC21)C(C=O)C(=O)C(O)(CC1OC12C)C3O
CCOC(=O)c1c(C)[nH]c(C(=O)COC(=O)c2ccc(NC(=O)CC)cc2)c1C
Cc1ccc(CNC(=O)Nc2ccccc2)cc1F
CC1(c2noc(COc3ccccc3)n2)CCC(c2nc(-c3ccccc3)c(-c3ccccc3)[nH]2)O1
CC1=NN(CCC(=O)NN=Cc2ccc(O)c(O)c2Cl)C(=O)CC1
O=c1nc2ccccc2c(O)n1CCN1CCC(c2noc3cc(F)ccc23)CC1
CC1C(=NNC(=O)c2ccc(C(=O)O)cc2)CC(c2ccccc2)NC1c1ccc([N+](=O)[O-])cc1
Cc1cc(=O)oc2cc(Oc3nn[nH]n3)ccc12
Cc1c(C(=O)NCc2ccncc2)sc2nc3n(c(=O)c12)CCC3
CSCC1C(=O)N(C(C(N)=O)c2ccccc2)C1SC
Brc1ccc(C2CC(c3ccc(Br)cc3)Nc3ncnn32)cc1
CCN(CC)CCNC(=S)Nc1cc(-c2ccccc2)ccc1C
COc1ccc(N2CC(C=NNC(=O)C3COc4ccccc4O3)=C(N=Nc3ccc(N(C)C)cc3)C2=O)cc1
FC(F)(F)c1cccc(-c2ccc3ccccn23)c1
COc1cc(-n2ccc3ncc(C(=O)C4CC4)cc32)ccc1NC(=O)C1CC1
CCN(CC)CCCC(C)NCC(C)C1CCC2C3CC=C4CC(O)CCC4(C)C3CCC12C
CCCCn1nnnc1C(c1ccccc1)N1CCC(n2c(=O)[nH]c3ccccc32)CC1
CCOc1cc(C(=O)N(Cc2ccco2)c2ccccc2C)cc(OCC)c1OCC
Cc1ccc(N2C(=O)C3CC=C(C(F)(F)F)CC3C2=O)c([N+](=O)[O-])c1
COC(=O)C1=C(c2ccccc2)CCCC1
CCCCCCCCCCC(O)C(N)C(=O)NC(Cc1ccccc1)C(=O)NCC(=O)NC(Cc1ccccc1)C(=O)NC(Cc1ccc(O)cc1)C(=O)O
CCC12C=CC[N+]3([O-])CCC4(C(=O)Nc5c4cc(OC(F)(F)F)cc4[C-]4C(=O)NC(=O)C4(O)CC4C(=O)N1)C32
Ic1cccc(Nc2nnc(-c3ccncc3)o2)n1
CCOCCOC(=O)C1(c2cc(OC)c(OC)c(OC)c2)CC1CN1CCN(c2cccc(OC)c2)CC1
Cc1cn(C2CC(O)C(COP(=O)(O)OP(=O)(O)C(Cl)(Cl)P(=O)(O)O)O2)c(=O)[nH]c1=O
CCCCC1OC(=O)c2cc(NC(=O)CC)ccc21
Cn1ccc2cc(S(=O)(=O)Nc3ccc(C4CCN(Cc5ccccc5)CC4)cc3)ccc21
CN(CCCC(COCc1ccc(Cl)c(Cl)c1)c1cccc(Cl)c1)S(C)(=O)=O
Cc1ccc(C=NNC(=O)c2ccccc2OC(F)F)o1
COC(Cc1ccccc1)CN(C)C(=O)C1CCN(C(=O)c2cccc(S(=O)(=O)N3CCCC3)c2)CC1
CCc1ccccc1OC(C)c1nc(-c2ccccc2)no1
CCOC(=O)C=C1CC(O)CC(c2ccc(Cl)cc2)O1
CCn1nnc(C2OC(COCc3ccccc3)C(O)C2O)n1
O=S(=O)(NC1CCN(C(c2ccc(C(F)(F)F)cc2)c2cccnc2Cl)CC1)c1ccc(F)cc1
O=C(Oc1ccc(F)cc1[N+](=O)[O-])c1ccccc1
CCC(=O)NCC(C(=O)N(CC(C)C)CC(O)C(Cc1ccccc1)NC(=O)OCc1nccs1)C(C)C
CN(CCc1ccc(-c2ccc(F)cc2)cc1)CC(O)(Cn1cncn1)c1ccc(F)cc1F
OC(Cc1cnc[nH]1)(Cn1cncn1)c1ccc(F)cc1F
COc1ccc(N=c2oc3c(OC)cccc3cc2C(=O)NCCCn2ccnc2)cc1OC
NN=c1oc2ccc3ccccc3c2n1C1OC(CO)C(O)C(O)C1O
COc1cccc(C2C(C(=O)c3ccc4c(c3)CCCC4)=C(O)C(=O)N2CCN(C)C)c1
CCOC(=O)C1=C(C)N(CCCC(=O)O)C(=O)NC1c1ccc(Cl)c(Cl)c1
CN1CCC(ON=Cc2ccc([N+](=O)[O-])cc2)C1
Fc1ccccc1Cn1nnc2ccc(F)nc21
O=c1c2ccccc2nc(C=Cc2ccccc2)n1-c1ccccc1
O=[N+]([O-])c1ccc(-c2csc(N3N=C(c4cccnc4)CC3c3ccccc3)n2)cc1
CCOC(=O)c1ccn(-c2ccc(C(=O)Nc3cc(OC)ccc3OC)cc2)n1
Cc1cc(C)n(-c2ccc(Cl)nn2)n1
CC(C)=CCC12OCC3C(CN4CCOCC4)C(C=C4C(=O)c5c(O)cccc5OC431)C2=O
COc1cccc(C(=O)NC2(C(=O)N(C)C)CCS(=O)(=O)CC2)c1
Cc1ccc(NS(=O)(=O)c2ccc(OCC(=O)NC3CCN(Cc4ccccc4)CC3)cc2)c(C)c1
Cc1ccc(OCCOc2ccc(-c3nn[nH]n3)cc2)c(C)c1
Cc1cc(Nc2cc(C(=O)O)ccc2C)nc2ccnn12
O=C(NCCCNc1ccnc2cc(Cl)ccc12)c1cc(-c2ccc(F)cc2)nn1-c1ccccc1
CCOc1ccc(CCNC(=O)c2ccc3nc(-c4ccccc4)c(-c4ccccc4)nc3c2)cc1
O=C(Oc1ccc(C=NNC(=O)c2cnccn2)cc1Br)c1ccco1
CCOC(=O)c1ccccc1NC(=O)c1ccc2nc(Cc3ccc(OC)cc3)oc2c1
Cc1ccc(C)c(NC(=O)Cn2cccc(NC(=O)c3ccc4c(c3)OCO4)c2=O)c1
COc1ccc(-n2c(SCC(=O)Nc3cc(C)on3)nnc2-c2ccccn2)cc1
O=S(=O)(Nc1cccc(C(F)(F)F)c1)c1ccc(-c2ccc(CN3CCC3)cc2)cc1
COc1ccccc1C=NNC(=O)C1COc2ccccc2O1
CC(C)(C)c1ccc(C(=O)N2CCN(c3cc(-c4cccs4)nc4cc(-c5ccc(S(C)(=O)=O)cc5)nn34)CC2)cc1
COc1ccc(-c2nn(-c3ccccc3)c(SC3CC(=O)N(c4cccc(C(F)(F)F)c4)C3=O)c2C=Nc2cccc(F)c2)cc1
Cc1nnnn1-c1cccc(C2CCN(C(=O)c3cc(C)nn3C(C)C)CC2)c1
Cc1ccc(N2CC(C(=O)NC(C)C)CC2=O)cc1C
CN(CCNCc1ccc(CNCc2ccc(CN(C)C)s2)s1)CCOC12CC3CC(CC(C3)C1)C2
O=C(O)c1cn(C2CC2)c2cc(N3CCN(C(=S)NC45CC6CC(CC(C6)C4)C5)CC3)c(F)cc2c1=O
Cc1nc(-c2ccc(OCC(C)C)nc2OCC(=O)Nc2ccc(F)cc2C)c2nccn2n1
C=C(CO)C1CCC23CCC4C(C)(C)C(=O)CC=C4C2(C)CC1O3
CCCC1CN2CCC1CC2C(O)c1cc(CCC)nc2ccc(OC)cc12
Cc1cc(-n2c(=O)c3nc[nH]c3c3cccnc32)n[nH]1
O=C1c2cccc3cccc(c23)C(=O)C(=NNc2cccc(O)c2)C1O
NCCCCCN1C(=O)c2ccccc2C1=O
CCn1cnnc1SCC(=O)c1ccc(Cl)cc1
CNc1ccc(NC(=S)N2Cc3cccc4c3C2C(C)CC4)cc1
CCCCCCNC(=O)Nc1cccc(C=CC(=O)OC)c1
Cc1ccc(C(=O)Nc2ccc(N3CCN(C(=O)c4cnn(-c5ccccc5)c4C=CC(C)CC(=O)O)CC3)cc2)cc1F
O=C(c1nc2ccccc2[nH]1)N1CCN(Cc2ccccc2F)CC1
COc1ccccc1N1CCN(CCn2c(O)c3[nH]c(-c4ccccc4)cc3nc2=O)CC1
CC(=O)NC1C(OC2C(N)CC(N)C2OC2OC(C(O)CN)C(OC3OC(CN)C(O)C(O)C3N)C2O)OC(CO)C(O)C1O
CC(C)C1NC(=O)C(C(C)C)NC(=O)C(CC(=O)O)NC(=O)C(C)NC(=O)C(Cc2c[nH]c3ccccc23)NC1=O
Cc1ccc(S(=O)(=O)NC(Cc2cc(C=CC(=O)NO)ccc2O)C(=O)N2CCCCC2)cc1
Nc1cc(C(=O)NC2CCN(CC3CCCc4cccnc43)CC2)ccc1Cl
CC(C)NC(C)C(O)c1ccc(O)c(C(=O)OCl)c1
CC(C)=CCCC1(C)C(CC=C(C)CCC=C(C)C)OC23C(CC4C5CCC(OC6OC(CO)C(O)C(O)C6O)C5(C)CCC42C)C(OC2OC(CO)C(O)C(O)C2O)CC3O)C1O
Cc1ccc(N2CCN(C(=O)c3nnn(CC(=O)Nc4ccccc4Cl)c3N)CC2)cc1
COc1ccc2c(=O)c(O)c(-c3ccc(OC)cc3OC)oc2c1
O=c1c2c([nH]c(=S)n1Cc1ccccc1)CCN(Cc1ccccc1)CC2
CCC1CN(C2CCN(C(=O)c3ccno3)CC2)CC1CC
CNC(=O)CN1CCOC2CN(S(=O)(=O)Cc3ccccc3)CC21
CCCC1=CC=C(C)CC1CC(CCC)CCC(=O)O
N#Cc1c2ccccc2c2oc3ncccc3c(=O)c2c1N
CN(C)c1cccc(-c2cnc(N)nc2CO)c1
COc1cccc(-n2nc(C(=O)N3CCCC(C)C3)c3c2-c2ccccc2S(=O)(=O)C3)c1
COc1cc(C(=S)N2CCN(c3ncccc3Cl)CC2)cc(OC)c1OC
CN1C2CCC1CC(NC1CCc3ccc4[nH]ccc4c3C1)C2
CC(C)c1c(O)ccc2c1C(=O)c1c(O)cccc1C2=O
COc1cc2c(cc1OC)-c1n[nH]c(-c3ccoc3)c1C2
CC(C)(C)NC(=O)Nc1nc(Cl)cn(CC(=O)Nc2ccc(-c3ccccc3C(=O)c3nn[nH]n3)cc2)c1=O
COCC1OC(=O)c2coc3c2C1(C)C1=C(C3=O)C2CCC(C2)C1(C)C
CCC(C)C(NC(=O)CC(O)C(CC1CCCCC1)NC(=O)C(Cc1c[nH]cn1)NC(=O)C(Cc1ccccc1)NC(=O)OC(C)(C)C)C(=O)NC(Cc1ccccn1)C(N)=O
COc1cccc(-c2nc(Cn3cc(-c4ccc(F)cc4F)nn3)c(C)o2)c1
C=CC(=O)Nc1cccc(CNc2nc(Nc3cc(C(N)=O)ccc3OCCOC)ncc2C(F)(F)F)c1
COc1ccccc1C1CC(c2ccc(N(C)C)cc2)=Nc2ncnn21
COc1ccc(Cl)cc1C(=O)Nc1cccc(-c2nc3ccccc3[nH]2)c1
O=C(O)c1ccc(S(=O)(=O)N2CCc3cc(S(=O)(=O)N4CCC4)ccc32)cc1
COc1cc(C2c3cc4c(cc3C(NC(=O)COc3ccc(C)cc3)C3COC(=O)C23)OCO4)cc(OC)c1O
CN(C)S(=O)(=O)c1ccc(NC(=O)c2ccc(-c3ccc(CBr)cc3)o2)cc1
Clc1ccc2[nH]cc(CC(c3nnnn3Cc3ccco3)N3CCOCC3)c2c1
COc1ccc(-c2cc3c(N)c(C(=O)N4CCN(c5ccc(Cl)cc5)CC4)c(O)nc3s2)cc1
CC(O)C(NC(=O)C(CO)NC(=O)C(N)Cc1c[nH]c2ccccc12)C(=O)O
CCOC(=O)N1CCN(C(=O)c2cn(C)c3ccc(S(=O)(=O)N4CCOCC4)cc3c2=O)CC1
O=C(CCCC(=O)c1cccc(F)c1)NC1CCOC1=O
CN(c1ncnc2[nH]ccc12)C1CCC(CS(=O)(=O)N2CCC(C#N)(c3ccccn3)C2)CC1
CC1CCN(S(=O)(=O)c2ccc3c(c2)N(CC(=O)NCCc2ccccc2)C(=O)CS3)CC1
COC(=O)CCCCCCCC(=O)OC1OC(COC2OC(CO)C(O)C(O)C2O)C(O)C(O)C1OC1OC(CO)C(O)C(O)C1O
O=C(O)c1cccc(NN=Cc2ccco2)c1
Cc1ccc(CC2(C)NC(=O)N(C(C)(C)C)C2=O)cc1
Cc1cc(O)c(C=NNC(=S)N2CCN(c3ccc([N+](=O)[O-])cc3)CC2)c(=O)o1
COCC(C)n1c(NCC2CCC(C(=O)Nc3ccc(Oc4ccccc4)cn3)CC2)nc2ccccc21
CN(Cc1ccccc1)C(=O)c1cc(Cc2ccc(Cl)cc2)ccc1F
COc1ccc(C2CCN(CCCCCCNC(=O)c3ccc(-c4ccc(Cl)cc4)cc3)CC2)cc1
CCOC(=O)c1ccc(C(F)(F)F)c(N2CCN(S(=O)(=O)c3c(Cl)nc4sccn34)CC2)c1
CN(Cc1cccs1)c1ncnc2ccc(-c3ccc4c(c3)OCO4)cc12
O=C1C(=O)N(CCn2cc(Cn3cc(COCc4cn(CCOc5ccc(Oc6ccc(Cl)cc6Cl)cc5)nn4)nn3)nn2)c2ccc(Cl)cc21
C=CC1CC1(NC(=O)C1CC(Oc2ncc(C(F)(F)F)cc2Cl)CN1C(=O)C(NC(=O)OC1CCCC1)C(C)(C)C)P(=O)(Oc1ccccc1)Oc1ccccc1
O=C(NCCc1ccc(Cl)cc1)c1ccc(CN2CCCNCCNCCC2)cc1
CN(Cc1ccc(-c2nccnc2NS(=O)(=O)c2ccccc2Cl)cc1)CC(=O)O
CC(=CC=CC=C(C)C=CC(=O)O)C=CCC1(C)C(C)CCC2(C)C(c3ccoc3)OC(=O)CC21
COCCN(Cc1ccc(C)o1)C(=O)c1cc(C)c(Nc2ncnc3cnc(N4CCN(C(C)C)CC4)nc23)c(C)c1
CC(NC(=O)C(Cc1ccc(OP(=O)(O)O)cc1)NC(=O)Cc1ccccc1)C(=O)N1CCCC1C(=O)NC(C1CCCCC1)C(=O)O
Nc1nc2cc3[nH]nc(C(F)(F)F)c3cc2s1
COc1cccc(Oc2ncccc2CNC(=O)C(N)C(C)(C)CO)c1
CC(=O)N1c2cccnc2NC(=O)C1C
CCn1cc(C(=O)O)c(=O)c2cc(F)c(N3CCN(C(=S)Nc4ccccn4)CC3)cc21
COC(=O)C=Cc1ccc(NC(=O)C2(NC(=O)c3ccc4c(C5CCCC5)c(-c5ncc(Cl)cn5)n(C)c4c3)CCC2)cc1
CN(C)c1ccc(C(=N)NC(CCCCCC(=O)O)C(=O)NCc2ccccc2)cc1
CC(O)C(NC(=O)CCN(C)C(=O)OCc1ccccc1)C(=O)NC(CC1CCCCC1)C(O)CNc1cccc(-c2nsc(C(C)(N)CO)n2)c1
C=CCN1C(=O)C(=CC(=O)Nc2ccc(S(=O)c3ccccc3)cc2)N=C1SCc1ccccc1
CN1CCN(CCNS(=O)(=O)c2ccc3nc(C(O)(C(F)(F)F)C(F)(F)F)oc3c2)CC1
O=C1NCCN1CCN1CCC(Cc2n[nH]c3nc(N4CCNCC4)ccc23)CC1
O=c1cnn(CCOc2ccc(Cl)cc2)c(=O)[nH]1
C=CCc1cc(C(C)=O)ccc1OC(C(=O)O)c1ccccc1
COc1ccc(Br)c(C(=O)Nc2ccc(N3CCN(C(C)=O)CC3)cc2)c1
Cc1nn(-c2ccccc2)c(C)c1CC(=O)NCCc1sc(-c2ccc(F)cc2)nc1-c1ccc(F)cc1F
C=C(C)C(=O)C=C(C)CCC(C)CCCC(C)C
COC12CC=C(Cl)CC1C(c1cccc(-c3ccccc3)c1)N(C)C2=O
CN1CCCN(c2ncc(Cc3ccc(F)cc3)cc2F)CC1
Cc1cccc(C)c1NC(=O)Nc1ccc(CC(=O)Nc2ccc(CC(=O)Nc3ccc([N+](=O)[O-])cc3)cc2)cc1
O=C(COC(=O)c1ccccc1)NC(=O)c1ccccc1Cl
CC(C)(CN1CCC1)C(=O)Nc1ccc(-c2cn[nH]c2)c2sccc12
CCCn1c2ccc(NC(C)=O)cc2c2nc3ccccc3nc21
COC(=O)c1ccccc1C1CCC(=O)N1Cc1ccc(-c2ccccc2-c2nn[nH]n2)cc1F
O=C(NCCc1ccc(Cl)cc1)c1ccc2c(c1)OCO2
COc1cc2c(cc1OC)C(=O)C(=Cc1ccc[n+](Cc3ccccc3)c1)C2
COc1cccc(CCNC(=O)N(C)CCC#N)c1
Cc1cc(-c2cccc(C(F)(F)F)c2)c(Nc2ccc(C)cn2)nn1
Cc1ccc(F)cc1-c1cc2nc(N)nc(C)c2c(N)n1
CCC(=O)Nc1cccc(OCC(=O)NNC(=S)NNC(=O)c2ccncc2)c1
CNC(=O)c1nn2c(c1O)C(=O)NC1CCC(OC(=O)C(O)(c3ccccc3)C(C)(C)C)CC1C2
CC1C2Cc3ccc(C(=O)Nc4ccccc4)cc3C1(C)CCN2CC1CC1
CCCc1cc(N2CCC(c3nnc(C4CC4)n3Cc3ccc(C)cc3)CC2)nc(C)n1
CC(=O)C1=C(O)C(=O)N(c2cccc(C(=O)O)c2)C1c1cccnc1
O=C(NC(=O)c1c(F)cccc1F)Nc1ccc(-n2cnnn2)c(Cl)c1
CCn1ccc(N2CCN(C(=O)CN3C(=O)NC(C)(c4ccc5c(c4)OCO5)C3=O)CC2)n1
Cc1cc(C)c2c(NCc3nnnn3Cc3ccc(C#N)cc3)ncnc2c1
COc1cccc(N2CCCOc3cc(NC(=O)C4CC4)ccc3C2=O)c1
N#Cc1cccc(Cn2cncc2CN(Cc2cccc(Cl)c2)Cc2cccc(NC=O)c2)c1
COc1ccc(-c2cn(-c3ccc(C(=O)O)cc3)c(=O)n2C)cc1
Cc1nc(Nc2ccc(S(N)(=O)=O)cc2)sc1-c1ccc(Cn2ccnc2)cc1
C=C1CCC2C(C)(C(=O)O)CCCC2(C)C1CCC(C)CCOC(=O)CBr
COc1ccccc1N1CCN(CCNC(=S)NCc2ccccc2)CC1
CCCCCCCCN=C(N)NC(=O)OC
COc1cc2c(cc1OC)C(C(=O)N(C)Cc1ccccc1)CC2
COc1ccc2c3ccsc3c3[nH]c4ccc(OC)cc4c3c2c1
CC(C)=CCc1cc(-c2cc(CC=C(C)C)c3c(c2O)C(=O)C(C)=CC3=O)cc(CC=C(C)C)c1O
COc1ccc(C=CC(=O)C=C(O)C=Cc2ccc(O)c(OC)c2)cc1
CCCCCc1c(O)[nH]c(SCC(=O)Nc2ccc(SCc3cccs3)cc2)nc1=O
Cc1ccc2oc(C(=O)N3CCCCCC3)cc(=O)c2c1
CS(=O)(=O)c1ccc(-c2c(NCCCCCNCc3ccc(C(F)(F)F)cc3)c(=O)c2=O)cc1
O=C(NC(CCS)C(=O)NC(Cc1ccccc1)C(=O)NCC(=O)N1CCC(N2C(=O)NCC2Cc2ccccc2)CC1)c1ccccc1
O=C(O)c1c(=O)nc(Nc2ccc(N3CCOCC3)c(C(F)(F)F)c2)[nH]c1O
Cc1ccccc1NC(=O)C(C)NC(=O)C=Cc1ccccc1
CCCCCCCCCCCCCCP(=O)(O)C=Cc1ccncc1
c1cncc(-c2ccc(-c3nc4c(CN5CCCCC5)cccc4[nH]3)cc2)c1
CNS(=O)(=O)CCn1cc(-c2ccc3nc(C(C(=O)NCc4cccc(C(F)(F)F)c4)c4ccc5ccccc5c4)sc3c2)nn1
Clc1ccc2[nH]c(-c3ccnc(Nc4ccc(N5CCNCC5)cc4)n3)cc2c1
C=CCN(CC=C)C(=O)c1cc([N+](=O)[O-])cc([N+](=O)[O-])c1
CCCOc1cc(C(=O)Nc2ccc(-n3nc(C(=O)NC4CC4)c(C(C)=O)c3C)cc2)ccc1Cl
Cc1ccc(S(=O)(=O)N2CCCC2C(=O)N2CCC(CCN3CCC(C)CC3)(c3ccc(Cl)c(Cl)c3)CC2)cc1
CC(C)CC(NP(=O)(OCC1([N-][N+]#N)OC(n2cnc3c(N)ncnc32)C(O)C1O)Oc1ccccc1)C(O)CC(=O)OCCC(C)C
O=C(O)C(CCC1CCC(N(CCO)CCO)CC1)c1ccccc1
Oc1cc2c(cc1CNc1ccc(Cl)cc1)OCCCO2
CCCCc1nc2c(N)nc[nH]c-2nc1=O
CCc1c(C)c2cc(OCC(O)CNCCCCOc3ccccc3OC)ccc2oc1=O
COc1cc(C=C(C(=O)NCc2ccco2)c2ccccc2)cc(OC)c1OC
CCN(CC(=O)Nc1ccccc1C(F)(F)F)C(=O)C=Cc1cccs1
COC(=O)c1ccc(CNCc2coc(-c3ccc(OC)cc3Cl)n2)cc1
Cc1ccco1
COc1ccc2nc3c(c(C)nn3C3OC(COS(=O)(=O)NC(=O)Nc4cccc(-c5cccc(Br)c5)c4)C(O)C3O)c(Cl)c2c1
N#CCCCCOc1ccc(CN(CCc2cccc(C#N)c2)C(=O)C2CCCCC2)cc1
N#Cc1cc(S(=O)(=O)Nc2cnn(Cc3ccc4[nH]c(C(F)(F)F)nc4c3)c2)ccc1F
CC(=O)c1ccc(N2CCN(c3ccc(S(=O)(=O)NC(CS(C)(=O)=O)C(=O)O)cc3[N+](=O)[O-])CC2)cc1
O=C1C2=C(C(=O)c3ccccc31)C(c1ccc(O)cc1O)C1C(=N2)c2ccccc2OC1c1ccc(-c2ccccc2)cc1
O=C(Cc1ccc(F)cc1)Nc1nc[nH]n1
Nc1nccc2c1[nH]c(=O)c1[nH]c(Nc3ccc(C(F)(F)F)cc3)nc12
COc1cc(OC)cc(C(=O)Nc2ccc(-c3nc4ncccc4o3)cc2)c1
O=C(COc1ccccc1)NCc1nnc2n1CCCCC2
CS(=O)(=O)c1ccc(C2=NNC(=O)CN2C(=O)CCCc2ccccc2)cc1[N+](=O)[O-]
Cc1nnc(SCC2=C(C(=O)O)N3C(=O)C(NC(=O)C(N)c4ccccc4)C3SC2)s1
CNc1c(S(=O)(=O)c2ccc(F)cc2)c(=O)oc2cc(NC(C)=O)ccc12
Cc1cccc(NC(=O)NC2CCN(C(=O)CCCCCCCCSc3nc(=O)cc[nH]3)CC2)c1
CC(=O)c1ccc2[nH]cc(CC(N)C(=O)N3CCCC3C#N)c2c1
CC(C)Cc1ccc(CC(C)CN2CCCCC2CN2C(N)=NCC2Cc2ccc(O)cc2)cc1
COc1ccc(CN2CCc3cc(Oc4ccccc4)ccc3C2CC(=O)N(C)C)cc1
COc1ccc(CN2C(=O)CSC2C2CC2)cc1
CC(=O)Nc1ccc(S(=O)(=O)N2CCN(C(=O)c3ccc(NS(=O)(=O)c4ccc5c(c4)OCCO5)cc3)CC2)cc1
N#Cc1ccc(COC2CC(C(O)CO)OC(OCc3ccc(CO)cc3)C2OCCCCCCOCc2ccc(CO)cc2)cc1
Clc1ccc2ccc(-c3cccnc3)cc2c1
CC(O)C(C(=O)NC1CCCCC1)N(C(=O)Cc1ccccc1)C1CCCCC1
CC(N(CCCCNc1c2ccc(N)cc2nc2ccccc12)C(=O)C(C)(C)C)c1ccccc1
COc1ccc(C(C)=NNc2nc(=O)cc(C)[nH]2)cc1
CC1(C)NC(=O)N(CC(COc2ccc(F)cc2)OC2OC(COC(=O)Nc3cccc(Br)c3)C(O)C(O)C2O)C1=O
O=C(c1ccc2nccnc2c1)N1CCc2c([nH]c3ccc(F)cc23)C1c1ccccn1
COc1ccc2c(c1NC(=O)CC(C)C)COC2=O
CC(C)CC=C(C(C)C)C(=O)N1CCC2(CC1)CCN(C(=O)c1ccc(N)cc1)C2
CC(O)CNC(=O)c1nn(-c2ccc(Cl)cc2Cl)c2c1CCc1ccccc1-2
Cn1cncc1C(OCc1ccc(C#N)cc1-c1ccc(Cl)cc1)c1ccc(C#N)cc1
CCOC(=O)Nc1c(N)n(CCCN2CCOCC2)c2nc3ccccc3nc12
COCCN(Cc1nnnn1CCc1ccccc1)C1CC(C)(C)NC(C)(C)C1
Cc1ccc(S(=O)(=O)Nc2ccc(NC(=O)c3cccs3)cc2)c(C)c1
Cc1ccc(N=Nc2c(NC(=O)C(C)(C)N)c(C#N)c3n2CC(=O)N=3)cc1
Cn1ccc(NC(=O)CCC(=O)Nc2cc(C(F)(F)F)ccc2N2CCOCC2)n1
COc1ccc2c(c1)c(C(N)=O)c(C)n2O
COc1ccc2c(c1)C1C(CO2)C(c2ccccc2)C2(C)C(=O)Nc3cc(C(F)(F)F)c(C(F)(F)F)cc3C(=O)N12
Cc1ccc(C(Nc2cc(Cl)cc(CN3CCC(=O)C3)c2)c2cccnc2)cc1
Cc1[nH]n(-c2ccccc2)c(=O)c1C=Nc1cccc(C(=O)O)c1
NN=c1cc[nH]c2c(F)cccc12
COc1ccc(-c2csc(Nn3cc(C)cn3)n2)cc1
COC1CC(OC(C)=O)C=C(C)C(=O)OC2C(C)C(=O)OC2C(CC(=O)C1O)C1(C)CCC2(O)CC=C(C)C(CC=C(C)C=CC1=O)C2
CCc1cccc(C)c1-c1cc(C)c2nc(Nc3ccccc3C(=O)O)nnc2c1
CCn1ccnc1CN1CCCC(n2nc(C)nc2C)C1
Cc1ccc(S(=O)(=O)N2CCN(C(=O)C(CCC(=O)O)NC(=O)c3cnccc3C(=O)N(C)Cc3ccccc3)CC2)cc1
O=C(O)COc1ccccc1C=C1Oc2cc(O)cc(O)c2C1=O
c1ccc2c(C3OCC(N4CCCCC4)C(OCc4ccccc4)C3OCc3ccc4ccccc4c3)c[nH]c2c1
CCOC(=O)c1cn(CC)c2cc(N3CCN(C)CC3)c(F)cc2c1=O
Cc1ccsc1C=NNC(=O)C(C)Oc1ccc(Cl)cc1Cl
COCCCOc1cc(CC(CC(N)C(O)CC(C(=O)NCC(C)(C)CN)C(C)C)C(C)C)ccc1OC
CCCCCCCCc1cccc2c(C(=O)NCc3ccc(N(C)C)cc3)cc(-c3ccccc3)nc12
O=C1NC(O)N2CCCC12
CCOCC(=O)N(C)c1nc2[nH]c(-c3ccccc3)cc(=O)n2n1
NC(Cc1ccc(O)cc1)C(=O)N1CC2CCCCC2CC1C(=O)NC(Cc1c[nH]c2ccccc12)C(=O)N1CCCC1C(=O)NC(Cc1ccccc1)C(=O)N1CCCC1C(N)=O
CCC(NC(=O)c1ccc(NC(=O)c2ccccc2NS(=O)(=O)c2ccccc2F)cc1)c1ccccc1
CC(=NNC(=S)c1cccc(C(=O)O)n1)c1ccco1
CC1C=CC=C1C(=O)NC(CO)C(=O)NCCO
COc1cc(C=NNC(=S)Nc2ccccc2)c(Br)cc1O
O=C(Nc1ncc(S(=O)(=O)c2ccc(Cl)cc2)s1)c1c(Cl)cccc1Cl
CN1CC[N+](C)(C)CC1
CCCCOC(=O)C(C)NP(=O)(COC1C=C(F)C(n2cnc3c(N)ncnc32)O1)Oc1ccccc1
Cc1c2c(nn1-c1ccc(Cl)cc1)C(C(=O)OC(C)(C)C)=NCC2
Cc1ccc(C)c(NC(=O)c2cc(-c3ccco3)on2)c1
Cc1ccc(-c2nc(SCC(N)=O)cc(N)c2C#N)s1
C=CCn1c2nc(-c3ccc(F)cc3)cc(-c3ccc(F)cc3)n2c2nc3ccccc3nc21
CCC(C)C1CCC(OC(C)=O)C(OC(C)=O)C1
N#Cc1c(-c2cccc(Br)c2)[nH]c(NCCCNc2ccnc3cc(Cl)ccc23)nc1=O
COc1cc(C(=O)NCc2ccc3c(c2)OCO3)cc(OC)c1OC
COc1ccc(C(=O)Nc2ccccc2)cc1S(=O)(=O)N1CCOCC1
C#CCSCc1n[nH]c(=S)n1-c1cc(OC)c(OC)c(OC)c1
Cc1c(NC(=O)c2ccccc2)c(=O)n(-c2ccccc2)n1C
COc1cc2c(c3c1c(=O)c1c(O)c4ccccc4c(=O)n13)C(O)C1(CO)CC(C(C)(C)O)C(O)C(C)(C)C1C2
CCOc1ccc2cc(C(=O)Nc3ccc(Cl)cc3)c(=O)oc2c1
CCN(Cc1ccccc1)C(c1ccccc1)C1CCNC1
COc1ccc2c(CCc3ccccc3)ccc(OCC(O)CNCCc3cccs3)c2c1
Cc1cc(C)c(NC(=O)CN(C)C(=O)COc2ccccc2NC(=O)c2ccco2)c(C)c1
CC(C)CC1CN(c2cccc(N)c2)C(=O)C(=O)N1CC1CCCCC1
O=[N+]([O-])c1ccc(-c2nnc3cc(-c4ccc(Cl)cc4)nn23)cc1C(F)(F)F
Cc1ccc(C)c(NC(=O)N2CCCC2)c1
COc1ccc(-c2ccc(N(Cc3ccccc3)C(=O)CN3C(=O)c4cccc([N+](=O)[O-])c4C3=O)cc2)cc1
S=C(NCc1ccc(Cl)cc1)N1CCN(C(c2ccccc2)c2ccccc2)CC1
CCC(Oc1cccc(CN(C)CCCOc2ccc3c(c2)NCCC3)c1)c1ccccc1
CC(C)(C)C1CC2(CCO1)CC(=O)C(Sc1ccccc1Br)C(=O)O2
Brc1ccc2c(c1)CNCC2
CC1(O)C(CO)OC(n2cnc3c(NC4CC4)nc(NCCc4ccccc4)nc32)C1O
CC#CCN(Cc1ccc(OC(F)(F)F)cc1)c1ccc(S(=O)(=O)CCC(=O)O)cc1
COc1ccc2cc(CNc3ccc(O)c(CN4CCCC4)c3)ccc2c1
CCC(N)C(C)(C)SC
CC(=O)OCC1OC(Sc2nc(-c3ccc(F)cc3)c(-c3ccnc(Nc4ccccc4)n3)[nH]2)C(OC(C)=O)C(OC(C)=O)C1OC(C)=O
O=C(Cc1ccc(Cl)cc1)Nc1cc(S(=O)(=O)N2CCOCC2)ccc1N1CCCCC1
Cc1ccc(Nc2ncnc3cc4oc(=O)n(CCCN5CCOCC5)c4cc23)cc1
COCCN1C(N)=NC(N)=NC1(C)C
Cn1c(=O)c(F)cn(Cc2ccccc2)c1=O
CCOC(=O)C1(Cc2cccc(F)c2)CCN(Cc2cc(Br)ccc2O)C(C(=O)NO)C1
N#CC1(NC(=O)c2ccc(-n3ccnc(Cl)c3)cc2)CC1
CC(C)C(=O)NC(=S)Nc1ncc(Cc2ccccc2F)s1
CC(C)(C)OC(=O)N(CCNCCNc1ccnc2cc(Cl)ccc12)CCNC(=O)CCNS(=O)(=O)c1ccc(I)cc1
COc1ccc(NC(=O)C2CCC(CNS(=O)(=O)c3ccc4c(c3)CCC(=O)N4)CC2)cc1
Cc1cc(O)cc(C)c1CC(N)C(=O)N1Cc2ccccc2CC1C(=O)NC(Cc1ccccc1)C(N)=O
CCNCC(=O)N1CCN(c2ncc(C(=O)NC(C)C)c(-c3ccc(Cl)cc3Cl)n2)CC1
Cc1ccc(C2(C)NC(=O)N(CC(=O)NCc3cccc(C(F)(F)F)c3)C2=O)cc1
O=C1C(=Cc2ccccn2)Cc2ccccc21
C[n+]1ccc(Nc2ccnc(N)n2)c2ccccc21
Clc1ccccc1Cl
CCCS(=O)(=O)NC1CCC(Nc2nc(-c3cccc(OC)c3)cc(C(C)(C)O)n2)CC1
O=C1CC(C2CCCCC2)ON1c1ccc(Cl)c(Cl)c1
CCC1OC(=O)C(C)C(OC2CC(C)(OC)C(O)(c3cccc(OC)c3)C(C)O2)C(C)C(OC2OC(C)CC(N(C)C)C2O)C2(C)CC(C)=C(O2)C(C)C(O)C1(C)O
CNC(=O)C(NC(=O)C(CC(C)C)CP(=O)(O)Cc1ccc(Cc2ccccc2)cc1)C(C)(C)C
CSc1ccc(C2(O)NC(=O)NC2=O)cc1
CC(C)n1cnc2c(NC(=O)CC3CCN(CC=Cc4ccccc4)CC3)ccnc21
COCCNC(=O)Cc1ccc(NS(=O)(=O)c2ccc3c(c2)OCCO3)cc1
Cc1ccc2nc3ccc(C(=O)N4CCC(N5CCCCC5)CC4)cc3c(Cl)c2c1
CCC1(C)N=C(c2ccccc2)c2cc(Cl)ccc2-n2cccc21
O=Cc1c(NC(=O)C(O)c2ccccc2)sc2c1CCCC2
O=C(C=Cc1ccc(Cl)cc1Cl)NCCc1ccccc1
N=C(N)NCCCC(NC(=O)OCc1ccccc1)C(=O)NCCc1ccc(Cl)cc1
CC(c1nnn[nH]1)c1cc([N+](=O)[O-])cc2nonc12
CCCCCCCCCCCCCC=CC(O)C(COC1OC(C(=O)O)C(O)C(O)C1O)N(C)C
CNS(=O)(=O)c1ccc(Cl)c(C(=O)NC(CC(C)C)C(=O)Nc2cn(CCOC)c(=O)n2C)c1
CON=C(C(=O)NC1C(=O)N2C(C(=O)[O-])=C(CSc3nnc(C-c4ccc[nH]4)s3)CSC12)c1sccc1COC
COc1cccc(OCCn2ccnc2)c1
COc1ccccc1CNC(=O)c1cccc(N2CCC(C(O)c3cccc(F)c3)CC2)n1
CCCCCCCCC(=O)N(Cc1ccc(C(=O)OC)cc1)c1ccccc1
O=c1cccc2n1Cc1c-2[nH]c(=O)c(I)c1C(F)(F)F
N#Cc1c2n(c3c1CCCC3=Nc1ccccc1)CCCC2
CCCN(CCC)Cc1c(O)ccc2ccccc12
CC(C)CC(NC(=O)C(Cc1ccccc1)NC(=O)C(C)NC(=O)C1CCCN1C(=O)C(CCCNC(=N)N)NC(=O)C(CCCCN)NC(=O)C(CCCNC(=N)N)NC(=O)C(N)Cc1ccccc1)C
Nc1nc(=O)c2oc(CNC(COP(=O)(O)OP(=O)(O)O)Cc3ccccc3)cc2[nH]1
O=C(Oc1cc(F)cc(F)c1)c1cccnc1Cl
Cc1c(C(=O)N2CCN(CCO)CC2)c(S(=O)(=O)N(C)C2CC2)c(C)n1CC1CCCCC1
COC(=O)c1sccc1NC(=O)c1sccc1-n1cnnn1
COc1ccc(CCc2ccccc2)cc1CC1=NCCN1
CCCN1C(=O)N(CCC)C(=O)C(=CNC(=S)N=C(N)NCc2ccccc2OC)C1=O
COC(=O)C1=C(C)NC(C)=C(C(=O)OC(C)C)C1c1c(C)noc1C
COc1ccccc1N1CCN(c2ccccc2NC(=O)c2ccncc2)CC1
CCOC(=O)C1C(=COCCNC(C)(CO)CO)NC(C)=C(C(=O)OC)C1c1cccc(Cl)c1Cl
COc1cc(C2c3cc4c(cc3CC3COC(=O)C32)OCO4)cc(OC)c1OC
O=C1N(CCCCCO[N+](=O)[O-])CCN1Cc1ccc(Cl)nc1
COc1ccc(-c2c(C)c3cc(Cl)ccc3[nH]c2=O)cc1OC
COCCN(C(=O)c1ccc2c(c1)c(C)c(C)n2Cc1ccccc1)C(C)C
COCCCNc1nc(NCc2ccc(OC)cc2)c2sccc2n1
CC(C)Nc1ccc(Oc2ccc(Cl)cc2OCCn2ccccc2=O)cc1
Cc1cccc(C(=O)NCCNC(=O)c2ccc(OCc3ccccc3)cc2)c1
Oc1ccc(C2=C(c3ccccc3)C(c3ccccc3)(c3ccccc3)O2)cc1
Nc1ccccc1NC(=O)c1ccc(C(=O)NC(Cc2ccc3ccccc3c2)C(=O)NC(CCCCNC(=O)OCc2ccccc2)C(=O)NC(Cc2ccccc2)C(=O)O)cc1
O=C1Oc2ccccc2C1=NNc1cccnc1
Cc1cc(C)c(NC(=O)c2cc(-c3ccccc3)on2)c(C)c1
CN1C2CCC1CC(OC1c3ccccc3C3CC31)C2
O=C(CN1CCN(c2cc(Cl)ccc2O)CC1)NC1CC1
CC1=CCCC(=O)C2(C)CC(OC(=O)c3ccncc3)C3=C(C)C(OC(=O)C2(C)O)C(O)C(C)C3(O)C(C)C1
CC(C)c1nnc(NC(C)(C)C)c2cn(-c3ccccc3)nc12
CN(CCC(O)(P(=O)(O)O)P(=O)(O)O)Cc1ccccc1
COc1cc(CN2CC(C(=O)O)C(c3ccccc3C(=O)O)C2)ccc1OCc1cccc(C)c1
Cc1nn(C2CCCC2)c(C)c1NC(=O)c1oc2ccc(OC(C)C)cc2c1C
CC1CCN(CCNC(=O)C2(c3cccs3)CCCCC2)CC1
COc1cccc(C=C2CCN(C)C2=O)c1
C[N+](C)(CCCOc1ccc(F)cc1)CCN1C(=O)CC2(CCCCC2)CC1=O
N#Cc1cccc(NC(=O)NCCN2CCOCC2)c1
Cc1cc(C(=O)N(C(C)C)C2CCCCC2)c(C)n1Cc1cc(F)cc(F)c1
COc1ccc2nc(N3CC(C)OC(C)C3)cc(C)c2c1
COc1cc2nc(=O)n(CCCCCCC(=O)NCC3CC3)c(O)c2cc1OC
CCN(CC)C(=S)S
CC1=C(c2ccccc2Cl)C2CN(C)CCC2C1
N=C(N)c1ccc(N)c(CN2C(=O)CN(C(=O)CC(=O)O)C(=O)C2Cc2ccc(Cl)cc2)c1
Nc1cccc(S(=O)(=O)Nc2ccc(Nc3c4ccccc4nc4cc(N)ccc34)cc2)c1
CN(C(=O)c1ccc(-c2ccc(Cl)cc2Cl)o1)c1ccc(CN2CCCCC2)cc1
CCOC(Cc1ccc(OCCOc2ccc(-c3cc(C(C)(C)C)no3)cc2)cc1)C(=O)O
O=C1Nc2c(Cl)cccc2CN1C1CCN(CCCOc2ccc3c(c2)OCO3)CC1
Cc1cccc(CN2CCC(NCCC(c3ccccc3)c3ccccc3)CC2)c1
CCOC(=O)C1C(C(=O)OC)C12C(=O)Nc1ccncc12
COc1cccc(N(C(C)C(=O)NCC2CCCO2)S(C)(=O)=O)c1
CCCCC(=O)Nc1ccc(N2CCN(C(=O)c3ccccc3O)CC2)nc1
COc1ccc(OC)c(-c2ccc3c(N(C)C(=O)C=CCN(C)C)nc(N4CCN(S(C)(=O)=O)CC4)nc3n2)c1
COc1ccc(Cl)cc1-c1nc(CN(CC(C)C)C(C(N)=O)c2ccc(S(C)(=O)=O)cc2)c(C)o1
CC(C)n1cnnc1CNc1ncnc2c1ncn2C1CCCCC1
CCOC(=O)Nc1c(CS(=O)(=O)c2ccc(Cl)cc2)nc(=O)[nH]c1O
c1csc(CNCC2CCN(CCCc3c[nH]c4ccc(-n5cnnc5)cc34)CC2)n1
O=C1CN(S(=O)(=O)c2ccc(NC(=S)NC34CC5CC(CC(C5)C3)C4)cc2)CCN1
CCCCn1c(=O)c(C(=O)Nc2cccc(NC)c2)c(O)c2ccccc21
COc1cc(C2c3cc4c(cc3C(OC3OC5COC(C(=O)O)OC5C(O)C3O)C3COC(=O)C23)OCO4)cc(OC)c1O
COC(=O)C1C2CC3(OC2(C)C)C(C)CC(O)C(=O)C3(C)C1CC(OC(C)=O)C1(C)OC1CC=C(C)C
CCCCCCCCCCCCCCCCNc1ccc(C2CCC(COCCCCCCCCCCCCCC3=CC(C)OC3=O)O2)cc1
CCOC(=O)Cc1cc(-c2ccccc2)on1
CCCCCCCCCCCCCCCCCCCNC(=O)NCC(COC1OC(CO)C(O)C(O)C1O)C(O)CCCCCCCCCCCCCCCCCC
CCN1CCN(CC(=O)N(C)c2ccc3c(N(C)C)c(C(N)=O)c(=O)[nH]c3c2)CC1
O=c1oc2ccccc2c2c1C1OC(C2)C(O)C(O)C1O
O=C(O)C(Cc1ccccc1)Oc1ccc(-c2ccccc2)cc1
COc1ccccc1CN1CCCC(N2CCOCC2)C1
CC(=O)Nc1cccc(C)c1C
CC1CC(C)CN(C(=S)Nc2ccc(NC(=O)c3cccs3)cc2)C1
COc1ccc(N2N=C(C(=O)NN3C(=O)CSC3c3ccc(Cl)c(Cl)c3)CC2c2ccc(Cl)cc2)cc1
CC(C)Cn1c(=O)n(Cc2ccccc2F)c(=O)c2[nH]c(Cc3ccccc3)nc21
Cc1cc2nc(SCC(=O)Nc3ccc(OC(F)F)cc3)[nH]c2cc1C
CCC(=O)OC1(C(=O)CO)CCC2C3CCC4=CC(=O)CCC4=C3C(c3ccc(N(C)C)cc3)CC21C
Cc1ccccc1Cn1c2ccccc2c2nnc(SCC(=O)Nc3ccccc3)nc21
CCc1ccc(Oc2ccc(N)cc2)cc1
Nc1ccc(C[n+]2c3ccc(N)cc3c(=O)c3ccc(N)cc32)c2nc3ccccc3nc12
CC12CCC3c4ccc(O)cc4CCC3C1CCC2(O)CC(O)CC#Cc1ccccc1
CC1(C)OC2CC3C4CCC5CC(OC6OC(CO)C(OC7OC(CO)C(O)C(O)C7OC7OCC(OC8OC(CO)C(O)C(O)C8O)C(O)C7O)C(O)C6O)CCC5(C)C4CC(=O)C3(C)C2C1
CONC(=O)c1cc(C)oc1C
CC(=O)n1c(-c2ncccn2)nc2ccc3[nH]c(C(=O)O)c(Cl)c3c21
c1ccc2c(c1)ccc1c(-c3ccnc(NC4CCCCC4)n3)noc12
COc1ccc(C(=O)N2CCOC2=O)cc1Cn1cnc2ncnc(N3CCOCC3)c21
Cc1ccnc(C(=O)NCC(c2ccc(O)cc2)c2ccc(OCCN3CCCC3=O)cc2)c1
CS(=O)(=O)Nc1ccc(CC2NC(=O)C(CC(N)=O)NC(=O)C(Cc3cccc(Cl)c3)NC(=O)CNC2=O)cc1
CNC(=O)C(=O)C(NC(=O)c1ccc2ccccc2c1)C(O)C(O)C(NCc1ccccc1C)C(=O)NC(C(=O)NCc1ccccc1)C(C)C
NC1COc2cccc(N3CCN(CC(=O)Nc4cccc(C(F)(F)F)c4)CC3)c2C1
Cc1ccc(C)c(CNC(=O)CC2CCCN(C(=O)c3ccc(O)c(-c4ccc(Cl)c(Cl)c4)c3)C2)c1
CC(N)(CO)Cc1cccc(OCc2ccccc2)c1
C=CCc1c2c(cc3c1C(=O)OC3)OC(=O)C2
Cc1cnc2ccc(OCC(=O)NC(CCCCN)C(=O)C3(C)CCN(Cc4ccccc4)C3)cc2c1
Cc1cccc(Cn2c(=O)c3ccccc3n(CC(=O)Nc3ccc(C(C)C)cc3)c2=O)c1
CC(C=CC=CC=CC=Cc1cc(N)c2c(c1)OCO2)=CC=CC=C(C)C=CC1=C(C)CCCC1(C)C
CCOc1ccccc1OCC(=O)ON=C1CCCCCCCCCCCCCC1CCCO
c1csc(-c2cccc(N3CCCCC3)n2)c1
COc1cc(C(=O)Nc2nn[nH]n2)c2ccccc2n1
CN(C(=O)c1ccc2c(c1)nc1n2C(c2ccccc2)CC1C)c1ccccc1
Cc1ccc(-c2ccccc2C=C2SC(=O)NC2=O)cc1C
O=C(Nc1nc2ccccc2s1)c1ccc([N+](=O)[O-])o1
COCCOCC(=O)Nc1ccc(S(=O)(=O)c2ccc(N3CCNCC3)cc2)cc1
C1CCOCOOC1
CC(=O)c1ccc(NC(=O)N2Cc3ccccc3OC2c2ccc(Cl)cc2)cc1
Cc1cc(SCc2noc(C(=O)Nc3c(C)nn(C)c3C)c2C)n[nH]1
CN(C)C(=O)C1=CCC2(CC1)OCCO2
Cc1cc(-c2ccccc2)ccc1N1CCc2ccc(C(=O)NC(C)c3ccc4ccccc4c3)cc2C1
Cc1c[nH]c2ncnc(N3CCC(NC(=O)ON(C)C)(c4cccc(C)c4)CC3)c12
Cc1cccc(N2CCN(C(=O)c3nc(SC(C)C)ncc3Cl)CC2)c1C
CN(C)CCN(C)C=O
N=C(N)c1ccc(CC(NC(=O)c2cccc(C(=O)Nc3cccc(C(=N)N)c3)c2)C(=O)N2CCN(C(=O)CO)CC2)cc1
Fc1ccc(C2C3CN(CCCC(F)(F)F)C(=S)N3c3ccccc3N2c2ccccc2)cc1
CCCCC(NC(=O)OCC(Cl)(CCl)CCl)C(=O)NC(C)C(=O)O
CCOCCN(C(=O)COC(=O)C=Cc1ccc2c(c1)OCO2)c1c(N)n(Cc2ccccc2)c(=O)[nH]c1=O
C=c1[nH]c(=Cc2ccc3c(c2)OCO3)c(=O)n1Cc1ccccc1
CCOc1cccc2c1OC(c1cccc(OC)c1)C1CCCC21
COC(=O)C1CCC2(CC1)NC(=O)N(C1CCCCC1)C2=O
CCCCCn1ccc(C(=O)NCC2CC2)c1C
CCC1COC(Cn2nc(C)nc2C)(c2ccc(Cl)cc2)O1
Cc1ccc(NS(=O)(=O)c2sc3ccc(Cl)cc3c2C)cc1
CC(C)CCC(O)=C1C(=O)C=CC1(C)OC(C)=O
CC(C)(C)c1nnc(NC(=O)c2ccco2)s1
CN1CC(=Cc2ccc(Cl)cc2)C(=O)C2(C1)C(c1ccc(Cl)cc1Cl)C1CCCCN1C21C(=O)c2cccc3c2c(cc2cccc13)C1=NC(c3ccc(Cl)cc3)(c2ccc(Cl)cc2)C(C)(C)
CC(C)C(CC(O)C(CC1CCCCC1)NC(=O)C(Cc1c[nH]cn1)NC(=O)CC(C)(C)N)C(=O)NC1(C(N)=O)CC1
N#Cc1c(-c2ccccc2)nc(N)n(C(=O)N2CCOCC2)c1=O
CCC(C)c1ccc2c(c1)SC(N(C)C)=NS2(=O)=O
Cc1c(O)cc(C(=O)CCc2cc(O)c(O)c(O)c2)c(C)c1Cl
COc1cc(C=CC(=O)Nc2ncc[nH]2)ccc1O
O=C(C1=CC(c2cccc(Br)c2)CC(OCc2ccc(CO)cc2)O1)N1CCN(Cc2ccccc2)CC1
NC(Cn1c2c(Br)cc(I)cc2c2c(=O)nc(S)[nH]c21)c1ccc(O)cc1
O=C(C1=NNC2C(=O)N(c3cccc(F)c3)C(=O)C12)c1c[nH]c2ccccc12
C1COCC2OC1C1(CC21)n1cnc2ccccc21
CC(C)C(NC(=O)C(CCS(C)(=O)=O)NC(c1ccccc1)(c1ccccc1)c1ccccc1)C(=O)NC1C(=O)c2ccccc2C1=O
CCCCCOc1cccc(-c2cc(OCCNCCN3CCOC3=O)c3ccccc3n2)c1
NC1CCCCC1Nc1nccc(N2C(=O)OC(c3ccccc3)C2c2ccccc2)n1
CC(O)COc1ccc(S(=O)(=O)N2CCOCC2)cc1NC(=O)C1CCCCC1
CCn1c2ccccc2c2cc(NC(=O)COC(=O)C3CC3)ccc21
CC(C)N(c1ccc(C(O)(C(F)(F)F)C(F)(F)F)cc1)S(=O)(=O)c1ccccc1
NC(CCC(=O)O)C(=O)NC1CCN(c2ncncc2-c2cccc(F)c2)C1
CN(C1=NC(=O)C(=Cc2cccs2)S1)c1ccccc1
Nc1nc(=O)n(CCCCC(S)CCC(=O)O)cc1F
Cc1cc(Nc2ccc(Cl)cc2)c2cc(OC(=O)Nc3cccc(Cl)c3)ccc2n1
CC(CSc1ccccc1)Nc1ncnc2c1ncn2C1OC(COC(=O)C(C)(C)C)C(O)C1O
O=c1[nH]nc2[nH]c(Cc3ccccc3)nc2n1
CC(C)N1CCn2c(=O)oc3ccc(Cl)cc3c2CC1
CCn1c2ccccc2c2cc(N=Cc3cccs3)ccc21
N#Cc1c(-c2ccc(OC(F)(F)F)cc2)cc(-c2ccccc2OC(F)(F)F)n(Cc2ccccc2)c1=O
O=C(O)c1ccc(N2C(=O)C(=Cc3ccc([N+](=O)[O-])s3)N=C2c2ccc(O)cc2)cc1
COc1cc(OC)c(NC(=O)c2ccc3c(c2)NC(=O)C(CC(=O)O)N3S(=O)(=O)c2ccc(OC)cc2)cc1Cl
CCC(=O)N1CCc2cc(Br)cc(S(=O)(=O)N3CCN(c4ccc(C(F)(F)F)cn4)CC3)c21
COc1cc(C2c3cc4c(cc3C(OC(=O)c3ccccc3)C3COC(=O)C23)OCO4)cc(OC)c1OS(=O)(=O)O
COc1cc(NC(=O)CN2CCN(S(=O)(=O)c3cc(F)ccc3F)CC2)cc(OC)c1OC
CCN(CC)S(=O)(=O)c1ccc2c(c1)N(C)C(=O)CO2
Cc1cc(NCCC(=O)O)nc(Nc2ccccc2F)n1
OCc1ccc(C(O)CN2CCN(CCCOc3ccc4c(c3)NC(=NC3CCCCC3)NC4=O)CC2)cc1
CC(=O)c1cc(C(=O)N2CCN(CC(c3ccc(F)cc3)c3ccc(F)cc3)CC2)c(C)o1
CC(CO)(CO)NS(=O)(=O)c1ccc(-c2ccc(C=C3SC(=O)NC3=O)o2)cc1
Cc1ccccc1-c1ccc2c(c1)n1ncnc1c(=O)n2C1CCCCC1
CCSc1nc(NC2CC2c2ccc(F)cc2)c2cnn(CC(F)F)c2n1
c1ccc(N2CCN(c3nc4nonc4nc3NCc3cccnc3)CC2)cc1
CCNC(=S)NNC(=O)CCc1cc(OC)c(OC)cc1[N+](=O)[O-]
O=C1NC(=Nc2cccc(C(=O)O)c2)SC1=CC=Cc1ccccc1
N#Cc1cc(OC2CC(C(=O)O)N()C(C(=O)O)C2)ccc1O
CCCC(NC(=O)C(N)Cc1ccc(O)cc1)C(=O)NC(Cc1ccccc1)C(=O)NC(Cc1cnc[nH]1)C(=O)NC(Cc1ccccc1)C(=O)NC(CCCNC(=N)N)C(=O)NC(Cc1ccc(O)cc1C
NC(=O)c1c(NC(=O)c2cccnc2)sc2c1CCCC2
COc1ccc(CCN2C(=O)c3ccccc3C2=O)cc1OC
Cc1onc(-c2ccccc2)c1COc1ccc(C(=O)NC(C)(C)c2nnn[nH]2)cn1
CC(C)C(NC(=O)OCc1cccc(Cl)c1Cl)C(=O)NC1CCCN2C(=O)N(C3CC3)C(=O)CC12
CC(=O)N1CCc2c(c(-c3ccc(C(F)(F)F)c(SCC#N)c3)nn2Cc2ccc(C(=O)O)cc2)C1
CCOC(=O)Nc1sc(-c2ccc(NC(=O)OC3CCCCC3)cc2)cc1C(=O)OC(C)C
CC(O)C(NC(=O)C(NC(=O)OC(C)(C)C)c1ccccc1)C(=O)NC(CC(=O)O)C(=O)COc1c(F)c(F)cc(F)c1F
N=C(N)NCCCC(NC(=O)CC(N)C(=O)NCC(=O)NC(CCCNC(=N)N)C(=O)NC(Cc1ccc(O)cc1)C(=O)NCC(=O)O)C(=O)NCC(=O)NCC(NC(=O)CC(N)=O)C(=O)O)
CC1CCN(CCCCOc2ccc(Cl)cc2)CC1
O=C(COC(=O)C1CC(=O)N(c2ccc(Cl)cc2)C1)NC(=O)NC(=O)NC1CCCCC1
CCCCCCCCC=CCCCCCCCC(=O)NCC(COP(=O)([O-])OCC[N+](C)(C)C)OC(=O)CCCCCCC
CC=CC(C)C(OC(N)=O)C1Cc2c([nH]c3ccccc23)C(C(CC(C)C)NC(=O)C2NC3C(C2C)N1)C(=O)NC(CC(=O)O)C(=O)NC(CC(N)=O)C(=O)O
CC(=O)c1ccccc1NC(=O)COC(=O)C=Cc1ccc2c(c1)OCO2
CCOC(=O)C1=C(CS(=O)c2ccccc2)NC(C)=C(C#N)C1c1ccccc1Cl
CCc1ccccc1NC(=O)COC(=O)c1cc(S(=O)(=O)N2CCOCC2)ccc1Sc1ccccc1
CC(C)CN(Cc1cc2cc(Sc3ccc(C(F)(F)F)cc3C#N)ccc2n1C)CC(C)C
Nc1nc(N)c(-c2nc(N3CCN(C4CCNCC4)CC3)no2)c(COCc2ccccc2)n1
O=C(CN1C(=O)COc2ccccc21)Nc1cccc2cccnc12
COC(=O)C1=C(C)N(c2ccc(Cl)cc2)C(=CC(=O)OC)C1c1cccc(F)c1
CC(CCC(=O)NC(CC(C)C)C(=O)Nc1ccc(O)cc1)C1CCC2C3C(O)CC4CC(O)CCC4(C)C3CC(O)C12C
CC(=O)NC(Cc1ccc(O)cc1)C(=O)NC1CCCNC(=O)CNC(=O)C(CC(=O)O)NC(=O)CNC1=O
Cc1ccc(C(=N)NO)c(Oc2ccc3c(c2)nc(Nc2cccc(C(=N)N)c2)n3C)n1
CSCCC(NC(=O)c1cccc(NC(=O)N2CCCC2c2ccccc2)c1)C(=O)NC(CC(C)C)C(O)CC(=O)NC(C(=O)NC(C)C(=O)NCc1ccccc1)C(C)C
CN1CCc2cc(O)c(O)c(O)c2C1=O
CC1CC(=O)C2C(CCC3(C)C(=CCC4C5(C)CCC(=O)C(C)(C)C5CCC43C)C2O)C1(C)C
CC(=O)Nc1ccc(S(=O)(=O)NC(=O)C=Cc2ccc3c(c2)OCO3)cc1
C=C1CCC2C(C)(CO)C(=O)CCC2(C)C1CC=C1C(=O)OCC1OC(=O)C=CCCCCCCCCCCC
NC(=O)c1ncn(C2SC(CO)C(O)C2O)n1
Cc1cc2ccccc2nc1SCC(=O)Nc1ccc(S(=O)(=O)N2CCOCC2)cc1
C=C(C)C1CCC2(C)CCN3C(C)C(CCC4C(=C)C=C(C#N)C(=O)C(OC)=C4C)C1C2
O=C(CSc1ccc(Cl)cc1)NNC(=O)N=C1CCCC1
O=C(O)CSCC(=O)NCc1ccccn1
COc1cc2c(cc1OC)CN(C(=O)Cn1ncc3c4oc(C)cc4n(Cc4ccc(F)cc4)c3c1=O)CC2
CN(Cc1c(F)cccc1Cl)C(=O)Nc1ccc(-c2cccc(-c3nn[nH]n3)c2)cc1
Cc1cccc(Cl)c1NC(=O)c1oc2ccc(S(=O)(=O)N3CCOCC3)cc2c1C
Cc1ccc2[nH]c(C(=O)OCCCN3CCC(Cc4ccc(N)cc4)CC3)cc2c1C
CN1CCCC1COc1cccnc1
O=c1cc(-c2ccc(OCCOCCOCCOCCOCCF)cc2)oc2c1ccc1ccccc12
Cc1ccc(N2CC(C(=O)NC(C)C)CC2=O)cc1
Brc1ccc(CNN=C2C3CCCC2C(c2ccccc2)NC3c2ccc(-c3ccccc3)cc2)cc1
Cc1cc(C)cc(Nc2noc3c4ccccc4nc23)c1
CCOC(=O)N1CCN(C(=O)C2CCC(=O)N(Cc3ccccc3OC)C2)CC1
COCC1(C(=O)NC2Cc3ccc(NC(=O)c4cccc(C)c4-c4ccc(Cl)c(COc5cccc(C(F)(F)F)c5)c4)cc3C2)CC1
O=C1C(=O)N(CN2CCN(c3cc4c(cc3F)c(=O)c(C(=O)O)cn4C3CC3)CC2)c2ccccc21
CCOC(=O)c1nc(CCOc2ccccn2)oc1C
C=S(N)(=O)c1cccc(CNC(=O)C(CC(C)C)NC(=O)C(CC2CCCCC2)CC(O)C(C)C)c1
O=C(Oc1cccc2c1OC1=CC(=O)C(=O)C=C12)c1ccccc1
OCc1ccc2scc(-c3ccc(Cl)cc3Cl)c2c1
COc1ccc(CN2CCCC(c3ccncc3)C2)c(OC)n1
COc1ccc(C(CNC(=O)C(C)(C)C)N2CCOCC2)cc1
CCCCCNC1(c2cc(C)cc(C)c2)C(=O)c2ccccc2C1=O
CC(=O)OCC1OC(n2cc(CNC(=S)NCc3ccccc3)nn2)C(OC(C)=O)C(OC(C)=O)C1OC(C)=O
CN(Cc1ccccc1)C(=O)C(Cc1ccccc1)N(C)C(=O)CN(C)CCCC(Cc1ccc(F)cc1)NC(=O)C(N)Cc1ccc(O)cc1
CC(Cl)CC(NC(=O)c1ccc2ccn(S(=O)(=O)c3ccc(Cl)cc3)c2c1)C(=O)NC1CC(=O)OC1O
CCN(C(C)=O)c1ccnc(OCc2c(-c3cccc(Br)c3)noc2C)c1C
COc1cc2ncc(Cl)c(CN3CCC(CCCc4ccc5c(n4)NC(=O)CC5)CC3)c2cc1OC
N#Cc1ccc(Nc2nc(C3CC3)c(Cl)c3c2nnn3Cc2ccccc2)cc1C(F)(F)F
CCNc1ncnc(N2CCC(Oc3ccc(C(C)NC(C)=O)cc3)C2)c1F
CCC(C)C1NC(=O)C(Cc2ccccc2)N(C)C(=O)C2CCCN2C(=O)C(CC(C)C)N(C)C(=O)C(CC(C)C)NC(=O)C(C)NC(=O)C2CCCN2C(=O)C2CCCN2C1=O
CCCOc1ccc(C(=O)c2cc(OC)c(O)c(OC)c2)c(OC)c1
CC1(c2cc(NC(=O)c3ccc(Cl)cn3)ccc2F)N=C(N)OCC1(F)F
S=C1N=C(n2[nH]c(-c3ccccc3)c(-c3ccccc3)c2=O)C(=S)N1
CC1CCC2(C(=O)O)CCC3(C)C(=CCC4C5(C)CCC(OC(=O)c6ccccc6)C(C)(C)C5CCC43C)C2C1C
CC(C)C(CO)NC(=O)Cc1c[nH]c2ccccc12
C=CCSc1ncnc2c1cnn2Cc1ccncc1
CC(=O)N1N=C(Cc2ccccc2)OC1c1ccc(F)cc1
COc1ccc(C)cc1S(=O)(=O)N1CCCCC1
Cc1ccc(C(=O)NCc2nnc(SCC(=O)Nc3ccc(F)cc3)n2CC2CCCO2)c(C)c1
Clc1cccc(C2CC3CCC(C2)N3Cc2ccccc2)c1
CCS(=O)(=O)N1CCN(C(=O)c2cnn(-c3ccccc3)c2C2CCN(C(=O)OC(C)OC(C)=O)CC2)CC1
N=c1sc2ccccc2n1CCCOc1ccc(Cl)cc1
COC1CCC2(CC1)Cc1ccc(-c3cccc(C#N)c3)cc1C21N=C(N)N(C)O1
O=C1C=C(c2c[nH]c3ccccc23)C(=O)c2ccccc21
C#CCOCCOCCOCCNc1nc(N2CCN(C(=O)C(CCCCN)n3cc(CCCCN)nn3)CC2)nc(N2CCN(C(=O)C(C(C)CC)n3cc(CCCN=C(N)N)nn3)CC2)n1
O=C(Nc1ccc2c(c1)CC1CCC(C2)C1NS(=O)(=O)c1cccc2nsnc12)c1ccc2ccncc2c1
COc1cc(C2=NC(C)(C)C(C)(O)C(C)(O)C2)ccc1-c1ccc(C)[nH]c1=O
CCC(C)C(NC(C)=O)C(=O)NC(CCSC)C(O)CNCC(Cc1ccccc1)NC(=O)C(NC(C)=O)C(C)C
CC1CCCCN1C(=O)c1ccc(NCCN2CCOCC2)c([N+](=O)[O-])c1
O=c1[nH]c2ccc([N+](=O)[O-])cc2nc1O
COc1cccc(-c2nc(Nc3ccccc3C)c3ccccc3n2)c1OP(=O)(O)O
CC(C)CC(CP(=O)(O)C(N)Cc1ccc(O)cc1)C(=O)NCC(=O)O
COCc1nnc(N(C)Cc2ccccc2Cl)o1
COc1ccc(C23Cc4cc(OC)c(OC)cc4C(O2)c2c(c4cc(OC)ccc4oc2=O)O3)cc1
COc1ccc(Cn2cc(C=Nn3cnnc3)c(=O)c3cc(C)ccc32)cc1
CCOC(=O)N1CCN(C(=O)c2cc3cc(Br)cc(Br)c3oc2=O)CC1
O=C(O)c1ccccc1Nc1cccc(C(F)(F)F)c1
O=C(c1ccccc1)N1CCCCC1c1nc(-c2ncccn2)no1
CCOc1ccc(NC(=O)c2cc(-c3ccco3)on2)c(OCC)c1
O=C1NCCC12CCN(Cc1cccs1)CC2
Cc1ccc(N(CC(=O)N2CCc3ccccc32)S(C)(=O)=O)cc1C
Cc1n[nH]c(=S)n1C1OC(CO)C(O)C1O
CC(C)Cc1ccc(C(C)C(=O)N2CCc3ccccc32)cc1
O=C1C(=Cc2ccc(F)cc2)CN(CCCN2C(=O)c3ccccc3C2=O)CC1=Cc1ccc(F)cc1
Cc1cc(NC(=O)C=Cc2cccnc2)no1
CCCCCCCCCCCCCCC(O)C(N)CO
COc1ccc2sc(C(=O)NC3CCN(Cc4ccccc4)CC3)cc2c1
CCCCc1nc2ccn(C(=O)N(CC)CC)c(=O)c2n1Cc1ccc(-c2ccccc2C(=O)O)cc1Cl
O=C(Nc1ccc2oc(=O)ccc2c1)c1cccc(S(=O)(=O)N2CCN(c3ccccc3)CC2)c1
CC(C)(C)N1CC(CN2CCC(COC(c3ccccc3)c3ccccc3)CC2)OC1=O
CC(=O)NCCNC(=O)CCNC1=NS(=O)(=O)c2ccccc21
O=S(Cc1ccc(F)cc1)N1CCC2(CC1)OCCO2
CC(=O)OC(Cn1cnc2c(=O)nc(N)[nH]c21)C(C)(C)O
COC(=O)c1ccc(S(=O)(=O)N(Cc2c[nH]c3ccccc23)C2CCCCC2)cc1
COC(=O)C(C)NP(=O)(OCC1OC(n2cc(C)c(=O)[nH]c2=O)CC1[N-][N+]#N)Oc1ccc(Cl)cc1
CCOC(=O)CN1C(=O)C(=O)N(CCN2CCOCC2)C1=O
CCOc1ccccc1NC(=O)C1=C(C)NC(C)=C(C(=O)Nc2ccccc2OCC)C1c1ccco1
COc1cc2c(cc1OC)C(c1ccc(Cl)cc1)N(C(=O)c1cccs1)CC2
Nc1ncnc2c1ncn2C1CC(O)C(COP(=O)(O)OP(=O)(O)OP(=O)(O)OP(=O)(O)OCC2OC(O)C(O)C2O)O1
CN1CCN(C(=O)c2cc3c(-c4ccccc4)nn(C)c3s2)CC1
CN1CCN(c2nc(N3CCCCC3)c3c(=O)c(C(N)=O)cn(C4CC4)c3n2)CC1
COC(CC1OC1(C)C(O)COCc1ccccc1)OC
CCOc1ccccc1C(=O)Nc1ccc(Cl)c(C(=O)N2CCOCC2)c1
Cc1cccc(NC(=O)Nc2cccc3ncc(-c4cnn(C5CCNCC5)c4)cc23)c1
Cn1ncc(NC(=O)c2nc(-c3c(F)cccc3F)sc2N)c1N1CCC(N)CC(F)(F)C1
COc1cc2c(c(OC)c1OC)-c1ccc(OC)c(=O)cc1C(NC(=O)C1c3ccccc3CCN1C(=O)OC(C)(C)C)CC2
CCCCS(=O)(=O)c1cc(NC(=O)c2cc3ccccc3[nH]2)cc2c(NC3CC3)ncnc12
CC(C)NCC(O)COc1cccc2ccccc12
c1ccc(CNc2ccnc(-c3ccc4cnccc4c3)n2)cc1
O=C(NN=Cc1cc(Br)c(O)c(Br)c1O)c1cc2ccccc2[nH]1
CCOP(=O)(OCC)C(Nc1ccc(CNC(=O)c2ccc(F)cc2)cc1)c1cccc(O)c1
CC1(C)CCC2(C(=O)OC(=O)OC3OC(COC(=O)CC4SC(N)=NC4=O)C(O)C(O)C3NC(=O)OCc3ccccc3)CCC3(C)C(=CCC4C5(C)Cc6cn(C)c3C(O5)CC43C)C2C(
Nc1ncnc2c1nc(SCc1ccccc1)n2CCc1ccccc1
CC(=O)OCC(=O)C1C(C)CCC2C(C)(C)CCCC12C
CC(C)c1cc2c(cc1NC(=O)Nc1ccncc1)C1(C)CCCC(C)(C(=O)O)C1CC2
CN(C(=O)C(C)(C)C)c1ccc(C(O)(C(F)(F)F)C(F)(F)F)cc1
O=C1NC(Cc2c[nH]c3ccccc23)C(=O)N1Cc1ccccc1
CCCCCCCCC=CC#CCCCCCCOC(COCC(F)(F)F)c1cccc(OCC)c1OC
CCc1cc2c3c(c1)c(-c1ccc(O)cc1)cn3CO2
CC(C)CC(NC(=O)CC(N)CCCN=C(N)N[N+](=O)[O-])C(=O)O
Cc1ccc(S(=O)(=O)N2CCC(C(=O)NNC(=O)C(=O)c3c[nH]c4ccccc34)CC2)cc1
COc1ccc(-c2ccn(-c3cc[n+](C)cc3)c(=O)c2C#N)cc1OC
COc1cc(C2c3cc4c(cc3C(NC(CCc3ccccc3)C(=O)O)C3COC(=O)C23)OCO4)cc(OC)c1O
Nc1nc(=O)c(Cc2ccc3c(c2)OCO3)c(N)[nH]1
COCCNc1nc(-c2ccccc2N(C)C)nc2c1c(C)nn2C
CN1CCC(c2cc3c(-c4nc(NCc5ccc(Cl)c(Cl)c5)ccc4Cl)ccnc3[nH]2)CC1
O=C(c1c(F)ccc(F)c1-c1ncccn1)N1CC2CN(c3nc4cc(F)c(F)cc4o3)CC2C1
C#CCn1c(=O)c2nc(C3CCCCC3C)[nH]c2n(CC=CCOC(=O)Cc2ccc(OC)cc2)c1=O
O=C(NC1CCCC2CCC(C(=O)NC3CCCc4ccccc43)N2C1=O)c1cccc(OCC2CC2)c1
O=C(O)CCC1CCN(c2ccc(N3CC(Cn4cncn4)OC3=O)cc2F)CC1
CC(C)(C)Nc1ncnc2c1nc1n2CCCC1
O=C(COc1ccc(C(=S)N2CCOCC2)cc1)Nc1ccc(F)cc1F
N=C(N)c1ccc(On2ncc(-c3ccc(C(=N)N)cc3)c2N)c(NC(=O)c2ccc(-c3cccc(Cl)c3)o2)c1
CCCCCCCn1ccc(=NC(=O)c2ccc(OC)cc2)[nH]c1=O
O=c1cc(-c2cc(Cl)ccc2Cl)oc2ccc(Cl)c(O)c12
COC(=O)C1=CC(C(=O)OC)=COC1c1cc2cc(-c3ccccc3)ccc2nc1Cl
CC(C)(N)C(=O)NC(COCc1ccccc1)c1nnnc2ccccc12
COc1ccc(-n2c(Cn3c(=O)sc4[nH]c(C(=O)O)cc43)nc3ccc(CCN4CCCC4)cc32)cc1
Clc1ccc(OCCOCCOc2ccc(Cl)cc2)cc1
CCOC(C(C)O)c1ccc2ccccc2c1
CC1CC(=O)C2=C(C1)N(C)C1=C(C(=O)CC(C)(C)C1)C2c1ccc(F)c(Br)c1
NC(Cc1cc(I)c(Oc2ccc(O)c(CN)c2)c(I)c1)C(=O)O
CC(C)(C)CC(=O)Nc1ccc(C(=O)NNC(=O)c2cccs2)cc1
O=S(=O)(Nc1ccc2[nH]ccc2c1)c1ccc(-c2csc(-c3cnc4ccccc4c3)n2)s1
COc1cccc(Cn2c(C3CCCC(=O)N3C)nc3cc(CO)ccc32)c1
Cc1cccc(N2CCN(C(=O)C(Cc3cccc(C(=N)N)c3)NS(=O)(=O)c3c(C(C)C)cc(C(C)C)cc3C(C)C)CC2=O)c1
O=C(C=Cc1ccc(C(=O)c2ccc3c(c2)c2ccccc2n3CCC(O)CO)cc1)NO
CCCCn1c(-c2ccncc2)nc2c(NCCCO)nc(C3CC3)nc21
Nc1nc(N(CCN2CCOCC2)Cc2ccccc2)nc2nc(-c3ccco3)nn12
Cc1ccc(CC(CC(=O)O)NC(=O)c2[nH]cnc2C(=O)N2CCCC2C(N)=O)cc1
CC12CCC(CC1=NO)C2(C)C
Nc1ccn(COCC(CO)CO)c(=O)n1
COc1cccc(N2C(=O)C3CCCN3C2=S)c1
C=CCNC(=O)OCC=C(C)CCC=C(C)CCC=C(C)C
C=CCn1c(SCc2ccc(C#N)cc2)nc(O)cc1=O
CCOCCCn1c(SCC)nc2c3ccccc3nc-2c1O
COc1ccc(C2(CNC(=O)C3COc4ccccc4O3)CCCC2)cc1
CCOc1ccc(C(=O)N2c3ccccc3S(=O)(=O)c3ccccc32)cc1
CSC(C)=NOC(=O)N1CCOC1=O
Brc1cccc(CN2CCC3OC(COCC4CC4)CCC32)c1
Cn1c(=O)ccn(Cc2ccccc2C#CCCCO)c1=O
CC1(C)C2CCC(C2)C1CCN=C=S
Cc1ccc(C(=O)O)cc1NC1=NCCCCC1
COc1ccc(OC)c(NC(=O)c2nn(-c3ccc(OC)cc3)c(=O)c3c2c2ccccc2n3C)c1
OC(CNC1CC1)(c1ccc(F)cc1)C(F)(F)F
COc1cccc(Nc2nc(NCC3CCCO3)c3ccccc3n2)c1
COc1ccc(C2(C#N)CCN(CCCNC(=O)c3ccc(NC(=O)c4ccc(Cl)s4)cc3)CC2)cc1
CC1CCC2C(C)C(OCc3ccc(I)cc3)OC3OC4(C)CCC1C32OO4
O=C1NCCc2[nH]cc(C3CCCNC3)c21
Cc1ccc(CN2CCCC2)c(O)c1
CCOC(=O)C(Sc1nc(Cl)cc(Nc2ccc(Oc3ccccc3)c(C)c2)n1)c1ccccc1
Cc1ccc(C(=O)NCC(O)Cn2c3ccccc3c3ccccc32)cc1
c1cc2oc3ccc4c(c3c2c2ncccc12)CCC4
C=C1C(=O)OC2CC3(C)C(CCC(C)OC(=O)c4cc(OC)c(OC)c(OCC)c4)C3CC12
CC(=O)Nc1sc(-c2cccc(F)c2)c(C)c1C(=O)O
CC(=O)Nc1cccc(Cl)c1C1NC(=O)c2ccccc2N1
CC(C)N(C)Cc1cc(=O)[nH]nc1-c1ccncc1
Cn1c(Nc2c(Cl)ccc(CNC(=O)C(C)(C)C)c2Cl)cc(=O)n(C)c1=O
N#Cc1ccc(Oc2nc(Nc3ccc(F)c(Cl)c3)n[nH]2)cc1
Nc1ccc(C(=O)Nc2cccc(C#Cc3nc(N)nc(N)c3C#CC3CCC3)c2)cc1
COc1cc(C(=O)NC2CCN(C)CC2)ccc1Nc1ncc(C(F)(F)F)c(Oc2ccc(NC(C)=O)cc2C#N)n1
CC1(C)Oc2cc(CNS(=O)(=O)c3ccc(Cl)cc3)cc(Cl)c2-c2ncccc21
Cc1cc(C)cc(OCC(=O)N2CCN(c3ccccn3)CC2)c1
CCOC(=O)c1c(NC(=O)NS(=O)(=O)c2c(C(=O)N3CCCC3)c(C)n(C)c2C)sc(C(C)=O)c1C
Cc1cn(C2CCCN(C(=O)CCCc3c[nH]c4ccccc34)C2)c(=O)[nH]c1=O
COc1cc(N2CCC(NC(=O)Nc3cccc(C#N)c3)C2)ncn1
COc1ccc(Cc2cc(=O)c3c(OC)cc(OC)cc3o2)cc1
C=CCN(CC=C)C(=O)C(CC(=O)Nc1ccc(Cl)cc1)CS(C)(=O)=O
CC(NC(=O)OCc1ccccc1)C(=O)NC(C(=O)N1CC(O)CC1C(=O)NC(C=O)CCCN=C(N)N)C(C)C
Cc1cc(O)cc(C)c1CC(N)C(=O)NC(Cc1cnc[nH]1)C(=O)N1CCCc2ccccc21
COc1nc2ccc(F)cc2cc1-c1cc(-c2cccnc2)nc(N)n1
CCCCSc1nc(N)c2ncn(C3OC(CO)C(O)C3O)c2n1
COc1cc(C=CC(=O)NCCO)cc(Br)c1OC
Fc1ccc(CNC2CCOC(Cn3cncn3)C2O)cc1
NC(Cc1ccc([N+](=O)[O-])cc1)C(O)CP(=O)CP(=O)(O)O
CN(C)c1ccc(-c2nnc(SC(C)(C)C(=O)O)n2C)cc1
Cc1ccc(CN2CCC(=O)C2CC(=O)N(C)Cc2cc(C)oc2C)cc1
CC12CCNC(=O)C1(C)CCN2Cc1cccc(Br)c1
O=C(c1ccc2c(c1)N(Cc1ccc(Cl)cc1)C(=O)c1ccccc1S2(=O)=O)N1CCOCC1
C#CCOc1ccc(C2Nc3cc(OC)ccc3N=C3CC(C)(C)CC(=O)C32)cc1
CCCCCCCCCCCCCCCC(=O)NCCCCCCCCCC(=O)NCCCCCCCCCCCCCCC(=O)O
COc1ncc(CN(C)CC2CCC(=O)N(Cc3ccc(C)cc3)C2)cc1F
CNC(C)c1ccc(NC(=O)Cn2c(-c3ccccc3)cc3ccccc3c2=O)cc1
O=c1c(C=NNC(=S)NCc2ccccc2)coc2ccccc12
O=S(=O)(Nc1ccc2c(C=Cc3ccccc3Cl)c[nH]c2c1)c1ccccc1
CC(=O)Nc1nc2c(Oc3cc4c(NC(=O)c5nccn5C)cccc4cc3OCCN(C)C)cccc2s1
CC(Cc1c[nH]c2ccccc12)(NC(=O)OC1C2CC3CC(C2)CC1C3)C(=O)N1CC2CC(C1C(=O)NC(CC(=O)O)C(=O)NCc1ccccc1)C2
CC(=O)Nc1ccc(NC(=O)c2cc3cc(C)ccc3oc2=O)cc1
CCCN1C(=O)COC2CN(S(=O)(=O)c3cccc(OCCC)c3)CC21
Cc1cc(=O)oc(C)c1C(=O)ON=C1c2ccccc2-c2ccccc21
CC(=O)N1c2ccccc2N=C2CN(C(=O)C(C)(C)C)CC(=O)C2C1c1ccc(Cl)cc1
CCCCC(NC(=O)C(C)NC(=O)C(CC(C)C)NC(=O)C(CCCCN)NC(=O)C(NC(C)=O)C(C)C)C(=O)NC(CCC(=O)OC)C(=O)NCC(=O)O
CCC(=O)Nc1cc2c(OCC(O)CNC(C)(C)C)cccc2c(OCC=C(C)C)c1-c1ccccc1
Nc1cc(Cl)ccc1NC(=O)C=Cc1ccc(Cl)cc1Cl
O=C(NCc1ccccc1)OCCc1c[nH]c2ccccc12
O=S1(=O)N(CCCN2CCCC2)c2ccccc21
COc1cc[nH]c1C=C1C(=O)Nc2ccc(S(=O)(=O)NC(C)(C)C)cc21
CCOc1nc2cc(Cl)cc(Cl)c2c(=O)o1
O=C(NCc1ccc(F)cc1)c1cc(S(=O)(=O)N2CCCC2)cn1Cc1ccc(Cl)cc1
CC1CN(C(C)CO)S(=O)(=O)c2ccc(C#Cc3cccnc3)cc2OC1CN(C)Cc1ccccc1
N=C(NO)c1cccc(-c2ccc(-c3ccc(C(=N)NO)cn3)c3sn4cccc4c23)c1
CC1CN(C(=O)c2cccc(OCc3ccccc3)c2)CC(C)O1
Cn1cc(C(=O)Nc2cccc(Cl)c2)cc1C(=O)Nc1cccc(Cl)c1
CON=C1C(=O)N(Cc2nnc(-c3ccc(C#N)cc3)o2)c2ccccc21
CN(C)CCNc1ccnc2ccc([N+](=O)[O-])cc12
Cn1cc(NC(=O)c2cc(NC(=O)c3cc(NC(=O)c4nsc(NCCN5CCOCC5)c4Cl)cn3C)cn2C)cc1C(=O)NCCN1CCOCC1
COC(=O)c1ccccc1NC(=O)Nc1ccc2ccccc2c1
CCCCN(C)C(=O)Cn1c(=O)n(-c2ccc(C(C)C)cc2Br)c(=O)c2sc3ccccc3c21
CCn1cc(C(=O)O)c(=O)c2cc(F)c(N3CCN(C(=S)NC(=O)c4cn(CC)c5ccc(C)cc5c4=O)CC3)c(F)c21
CCCCCCCCCCCCCCCCCC(=O)NCc1ccc(OC)c(OC)c1
C=C1C(O)CC(OC(C)=O)C2(C)C3CCC4(C)C(C5=CC(=O)OC5)CCC4C3C(O)CC12
CC(=O)Nc1cc2c(cc1NC(=O)COc1ccc3ccccc3c1)OCCO2
Clc1cccc(Cl)c1CNCCC(c1ccccc1)c1ccccc1
COc1cc(C=C2SC(=Nc3cccc(Br)c3)NC2=O)cc(Br)c1O
Cc1onc(-c2ccc(F)cc2)c1COc1ccc(C(=O)NC(C)(C)CO)cn1
Cc1ccc(S(=O)(=O)NN=S(=O)(=O)c2ccccc2)cc1
OC(CNCCc1ccccc1)C1CC(OCc2ccccc2)C(COCc2ccccc2)O1
c1ccc(NCc2cc3ccc4cccc5ccc2c2cccc(c25)c3c42[n+]2c3cccc4cccc4c34)cc1
COc1ccc(C=CC(=O)NCc2ccc3c(c2)CCN3C(C)=O)cc1F
CC(=NOC(=O)CC(C)C)c1ccccc1O
O=C(COC(=O)CN1C(=O)c2ccccc2C1=O)NC1CCS(=O)(=O)C1
Cc1nc(SCC(=O)OCC(=O)NC(=O)C=Cc2ccco2)c(C#N)c(C)c1C
O=C(Nc1nc2ccccc2n1CC(=O)N1CCCCCC1)C(c1ccc(Cl)cc1)c1ccc(Cl)cc1
CCOc1ccc(CCNC(=O)c2ccc(Cn3cc([N+](=O)[O-])cn3)cc2)cc1OCC
CCOCCN1CCN(C(=O)c2cn(CC)c3ccccc23)CC1C
CCCCCCCCCCCCCCc1cc(O)cc(O)c1
CC(C)(C)OC(=O)NC(Cc1c[nH]cn1)C(=O)NC1CCc2ccccc2N(Cc2ccc(-c3ccccc3-c3nn[nH]n3)cc2)C1=O
CC(C)OC(=O)CCC1(C)C(C(C)(C)O)CCC23CC24CCC3C1(C)CCC4O
CC1CC(=O)N(c2ccc(S(=O)(=O)N3CCCCC3)cc2[N+](=O)[O-])C1=O
CCCCCCCCCCCCCCCC(=O)c1c(C)c(CC(=O)O)c(CCC)[nH]c1=O
CCCCOC(=O)C(C#N)C(=NNC(=O)Cc1ccccc1)N1CCN(c2cccc(Cl)c2)CC1
CC1CCCC(NC(=O)COc2cccc(S(=O)(=O)N3CC(C)NC(C)C3)c2)C1C
CC(=O)n1c2ccccc2c2oc(C(=O)N3CCN(c4ccc(Cl)cc4)CC3)cc21
O=C1CCC(C(=O)N2CCc3ccccc3C2)N1
Cc1cccc(NC(=S)NN=C2CCCC2)c1
COc1ccc(-c2nc3ccc(Br)cn3c2Cc2ccc(OC)c(OC)c2)cc1OC
Oc1cccc(OCC(O)CN2CCN(CCN3C(=S)NC(c4ccccc4-c4ccccc4)CC3c3ccccc3)CC2)c1
Cc1nn(C)c2nc(N(CCO)CCO)cc(NCCn3cnnc3)c12
COC(=O)CCCC(NC(=O)c1ccc(NC(=O)C(N)CS)cc1)C(=O)OC
Cc1ccc(-c2c3c4ccccc4n(Cc4ccc5c(c4)OCO5)c(=O)c3nc3[nH]c(-c4cccs4)nn23)cc1
Nc1nc(N)c2nc(Sc3ccc(Cl)cc3F)ccc2n1
COc1nccc(N2CC3CN(C(=O)c4cccc(Cl)c4-n4nccn4)CC32)n1
c1nc(CN2CCN(c3ccc4c5c3OCCO5)CC2)c[nH]1
COc1ccc2oc(C(=O)OC3CCN(C)CC3)cc2c1
N#CC(CCSC(=S)N(Cc1ccccc1-c1ccc(C(F)(F)F)cc1)C1CC1)(c1ccccc1)c1ccccc1
Cc1ccccc1NC(=S)NCc1cncn1Cc1ccc(C#N)cc1
Clc1ccc(Nc2ncnc3onc(-c4cccs4)c23)cc1
Cc1ccc(C(=O)NNC(=O)c2ccc3c(c2)OCO3)cc1
CCOC(=O)C1(C)CCCC2(C)C1CCC13CC(C)(CCC12)c1nn(C(=S)Nc2ccc(F)cc2)c(O)c13
COc1ccccc1-n1nc2c(c1C(C)C)C(c1ccc(Cl)cc1Cl)N(c1cc(Cl)c(=O)n(C)c1)C2=O
CSCCC(NC(=O)C(CCSC)NC(CCSC)C(=O)O)C(N)=O
COc1ccc(CSc2nc(=O)c(C(C)C)c(C(C#N)c3ccc(Cl)cc3)[nH]2)cc1
Cc1ccc(NC(=O)Nc2nc3nn(C)cc3c3nc(-c4ccco4)nn23)cc1
O=C(NC1=NCCS1)c1cc(S(=O)(=O)N2CCOCC2)ccc1F
CCNc1nnc(SCC(=O)NC(N)=O)o1
CCCCCCN1CC(n2cc(CC(=O)O)c(=O)[nH]c2=O)OCC1c1ccc(OC)cc1
COc1cc2nc3c(c(N)c2cc1OC)CCc1c-3ccc(C(F)(F)F)c1C(=O)O
COC(=O)C=Cc1ccccc1C#Cc1ccc2c(c1)C(Cc1ccccc1)C(N1CCC1)CC2
COc1ccc2c(c1)nc(Cc1ccccc1)n2Cc1nc(-c2ccccc2)oc1C
Cn1cc(CN2CCC(C(N)=O)(N3CCCCO3)CC2)c2ccccc21
Cc1cccc2c(Nc3ccc(NS(C)(=O)=O)cc3)c3cccc(C(=O)O)c3nc12
CCCc1nc2ccc(Cl)cn2c1Cc1ccccc1Cl
CCS(=O)(=O)c1ccc(-n2nc(-c3ccccn3)cc2NC(=O)c2cc3cc(NS(C)(=O)=O)ccc3[nH]2)cc1
COCCOCOCC#CC(O)C1C(C)C(=O)C2C(Cc3ccccc3)CC(O)CC2(C)C(=O)N1C(C)COCC(C)C
CC1=Nc2ncnn2C(c2ccc(Cl)c(Cl)c2)C1
CCCCCCCCCCCCCCC(O)C=CC=CC(O)CCCC(=O)N1CCCC1
COCCN1C(=O)N(Cc2ccco2)CC1CCO
CCN(CC)CCNS(=O)(=O)c1cn(C)c(C)n1
CC(C)(C)c1ccc(F)cc1C#N
CC(=O)NC(C)c1ccc(OC2CCN(c3ncnc(NC4CCCC4)c3F)C2)cc1
CC(C)Oc1ccc(C(=O)c2ccc(OCC(=O)O)c(CN3C(=O)C(=O)c4cc(S(=O)(=O)C5CC5)ccc43)c2)cc1
COc1cc(CNC(=S)NCc2ccco2)ccc1O
COc1ccc2c(c1)cnc1nc3ccc(OC)c(OC)c3nc12
CC(C)c1c(Oc2ccccc2)n(OC2CCCC2)c(=O)[nH]c1=O
CCOC(=O)c1cnc(C)nc1OCN1C(=O)c2ccccc2C1=O
CN(CCC=CC#CC(C)(C)C)c1cc[n+](C)c2ccccc12
CN1CCC2(CC1)CNC(=O)c1cc(OC(F)(F)F)ccc1O2
COc1cccc2c3n(nc12)-c1cc(Br)ccc1CCC3
COc1ccc(CCNC(=O)n2cc3c(c2C(C)C)CCC(C)(C)C3)cc1OC
C=CC1CC(O)CC(=C)C1CC(=CCCC(O)C=CC(C)(O)CCCC)C(=O)O
CN(C(=O)c1ccc(CNc2nc(NCCN3CCOCC3)nc3c(Nc4ccc(S(C)(=O)=O)cc4)nc(NC4CCC(CNC(=O)C5CCCCC5)CC4)nc23)cc1)c1ccccc1
N#CC1CCC(c2cccc(OS(N)(=O)=O)c2)N1C(=O)C1CCCN1
Cc1cn(C2CC(O)C(CNC(=S)N3CCN(C)CC3)O2)c(=O)[nH]c1=O
O=C(c1cccs1)c1ccnc2ccc(Br)cc12
CC1c2ccccc2CCN1C(=O)Cn1cccc1CNc1cc(Cl)nc2ccnn12
CC12CCC3C(CCC4CC(O)CCC43C)C1CCC2=O
CCc1nc2c(OCC3CC4CCC3C4)nc(OC3CCCC3)nc2o1
Nc1nc(NN=Cc2ccc(O)cc2)nc(N2CCCCC2)n1
CCCCCCCCCCCCCOc1cccc(OCC(=O)COc2ccc(C(=O)O)cc2)c1
CCN(CC)CCCNc1c(C)c(Cl)c(N)c2c1CCCC2=O
Oc1ccc(-c2cncc(F)c2)c(CN2CCC(c3ccccc3)CC2)c1
NC(=O)c1ccc(OCC(O)CCN2CCC(N3CCC(Oc4ccc(S(=O)(=O)c5ccc6c(c5)OCO6)cc4)CC3)CC2)cc1
COc1cc(C(=O)Nc2cc(Cl)ccc2[N+](=O)[O-])cc(OC)c1OC
NC1CC(=O)Nc2ccc([N+](=O)[O-])cc21
Cn1ncc2c(Nc3ccc(F)cc3)nc3ccccc3c21
Cc1cc(Cl)ccc1OCC(=O)OC(C(=O)NC1CCCC1)c1ccccc1[N+](=O)[O-]
O=C(Nc1cc(CN2CCCC2)c(O)c(CN2CCCC2)c1)c1cc2ccccc2o1
N#Cc1ccc(Oc2ccc(F)cc2CC(O)(C(=O)Nc2cncc(F)c2)C(F)(F)F)c(C#N)c1
COc1ccc2c(OC3CC4C(=O)NC5(C(=O)NS(=O)(=O)C6CC6)CC5C=CCCCCCC(=O)N4C3)cc(-n3cc(C(C)C)nn3)nc2c1
COc1cc(CCNC(=O)c2ccc3ccccc3c2O)cc(Br)c1OC
COc1ccc2cc(CCCNC(=O)Nc3ccc(C)cc3)c(=O)[nH]c2c1
CC(C)CC1NC(=O)C(Cc2ccccc2)NC(=O)CCSSCC(C(N)=O)NC(=O)C(Cc2c[nH]c3ccccc23)NC1=O
CN(C)c1ccc(CC(N)C(=O)NC2Cc3ccccc3CN(CC(N)=O)C2=O)cc1
CN(C)CC(=O)Nc1cc(Cl)cc(Cl)c1
O=C1c2ccccc2S(=O)(=O)N1Cc1cccnc1
O=C(NCCCSc1ccccc1)c1c(O)nc2ccccc2c1O
O=c1c(I)c(NCc2ccccc2)cnn1C1CCCCCCC1
O=C(C(=O)N1CCOCC1)c1cn(CCOC(=O)c2c(Cl)cccc2Cl)c2c(F)cccc12
COc1ccc(N2C(=O)c3cccnc3C2=O)cc1OC
CC(=O)NC(C)c1ccc(OC2CCN(c3nc(N(C)C4CCCC4)ncc3F)C2)cc1
CCOC(=O)N1CCCC(c2nnc3ccc(-c4ccc(Br)cc4)nn23)C1
Cc1ccc(C(=O)ON=C2CC3CCC(C2)O3)cc1
CCCC1CCC(OCCCN2CC(NC(C)=O)C2)CC1
CCOC(=O)C1=C(Nc2cc(OC)c(OC)c(OC)c2)SCC1=O
C=C(C)C1CCC2=CC3OC3(C=O)CCC2(C)C1CC=C(C)C
O=C1Nc2ccc(Cl)cc2C1=Cc1[nH]c2ccc([N+](=O)[O-])cc2c1CCO
CCCCn1c(=O)c2cccnc2n(C)c1=O
CCC1(CC)C(=O)N(C(=O)NCc2ccc(NS(C)(=O)=O)cc2)C1Oc1cccc(NC(=O)CNCC(=O)O)c1
Cc1csc2c(N3CC4CCC(CC4)C3)ncnc12
COC(=O)c1cc2c(s1)CC(c1ccccc1)CC2=NNC(N)=S
COc1cc2c(cc1OC)C(=O)N1C=C(c3ccccc3)CC1C=N2
Cc1cccc(CSc2nc3ccccc3n2CC(=O)O)c1
N#Cc1ccc(-c2csc(C3CCN(S(=O)(=O)c4ccc5[nH]ccc5c4)CC3)n2)cc1
Cc1ccsc1CNC(=O)C1Cc2c(-c3ccc(N(C)C)cc3)ccnc2O1
Cc1cc(NC(=O)c2cccnc2NCc2ccncc2)no1
COc1cc2ncnc(N3CCN(C(=S)Nc4ccc(Oc5ccccc5)cc4)CC3)c2cc1OC
O=C(O)C1CCCN(CC=Cc2ccccc2-c2nc(CN(c3ccc(C(F)(F)F)cc3)S(=O)(=O)Cc3ccccc3)co2)C1
O=S(=O)(c1ccc(Cl)cc1)N1CCC(Cl)(Cl)C1
CC(C)(CC(O)(Cc1cc2cc(-c3cncc(F)c3)ncc2[nH]1)C(F)(F)F)c1cccc(Cl)c1
CC(C)C(=O)N1CC(CO)C(c2ccc(Cl)cc2)C1
CN1CC(c2cc(-c3nccn3C)c3cccnc3c2)CC(C(=O)N(C)C)C1
CCCC(CCCCNS(=O)(=O)c1ccc(C)cc1)C(=O)NO
O=C(Cn1nc(C(F)F)c2c1CCCCC2)Nc1cc(C2CC2)n[nH]1
CC(=O)c1cc(NS(=O)(=O)c2ccccc2C)ccc1CCC(=O)O
COc1ccc2ccc(S(=O)(=O)NC(Cc3ccc(OCc4ccccc4)cc3)C(=O)NCC#N)cc2c1
CN1C=C(Cl)C=CC1=O
Cc1c(C(=NO)c2cccc(C(N)=O)c2)cnn1-c1ccccc1
CCCNC(=O)Nc1cc(Cl)ccc1OC
Cc1cc(C)c(Nc2ccccc2CC(=O)c2ccc3c(c2)OC(C)(C)C3)c(C)c1
O=c1ccn(COCCOCCO)c(=O)n1CCNc1ccc(C(F)(F)F)cc1[N+](=O)[O-]
COC(=O)CC1CCC2C(COc3ccc(NC(=O)Nc4cccc(C)c4)cc3C(=O)N2C)O1
CCCCCS(=O)(=O)Nc1c(Cl)cc(C(=O)O)cc1Cl
CC1(O)C(O)C(CO)OC1n1cnc2c(N)ncnc21
OC1(CNCC2CCN(c3ccccc3Cl)CC2)CCN(c2ccc(Cl)cc2)CC1
CC(C)(C)C(=O)CC(c1cc2ccccc2o1)c1onc(=O)c2ccccc12
O=C(CCP(=O)(O)O)C(O)=CS(=O)(=O)C=Cc1ccc(Cl)s1
CCCC1C(=O)N(CC2CC2)C1CCCCCOc1ccc(NC(=O)c2ccccc2)cc1
CC1CN(Cc2ccccc2)CCN1C(=O)C12CC3CC(CC(C3)C1)C2
COc1ccc(Cc2nc(CNC(CNC(C)=O)c3ccccc3)c[nH]2)cc1
O=C(COc1ccc(Cl)cc1)NNC(=S)NCc1ccc2c(c1)OCO2
COc1ccc(OC)c(C=CC(=O)OCC(=O)C2(O)CCC3C4CCC5=CC(=O)C=CC5(C)C4(F)C(O)CC32C)c1
Cc1[nH]c2ccccc2c1CCN(C)CCCCOc1ccc(C(=O)C=Cc2ccncc2)cc1
NC(CC(=O)N1CCN2C(=O)N(c3ccccc3)CC2C1)Cc1cc(F)c(F)cc1F
CCOC(=O)c1[nH]c2ccc(F)cc2c1NC(=O)CN1CCN(C(=O)C2CC2)CC1
COc1cccc(CN2CCNC(=O)C2CC(=O)N(C)C)c1OC
Cc1ccc(S(=O)(=O)NC(CC(C)C)C(=O)OCC(=O)c2ccc(C)s2)cc1
Cc1[nH]c2nc(Cc3ccc(Br)cc3)nn2c(=O)c1C
COC(=O)c1ccc(COCc2cc(-c3ccc(C)cc3)on2)o1
NC1CCC(CCn2c(-c3cccs3)nc3c(N4CCOCC4)nc(C4CC4)nc32)CC1
c1ccc(-c2cnc(CN3CCc4nnc(C5CC5)n4CCC3)o2)nc1
N=C(N)SCc1ccc(OCc2cccc(F)c2)cc1
CCOC(=O)C1=CN(Cc2ccc(-c3ccccc3-c3nnn[nH]3)cc2)S(=O)(=O)N(CC)C1CC
O=C(NO)c1cnc(N2CC3C(C2)C3NCc2ccc(COCC(F)(F)F)cc2)nc1
Cc1ccc(NC(=O)c2sccc2S(=O)(=O)Nc2onc(C)c2Cl)cc1F
CC(Oc1cc(-n2cnc3cc(-c4ccncc4)ccc32)sc1C(N)=O)c1ccc(CN2CCN(C3CCOCC3)C(C)C2)cc1Cl
OC(c1cc2ccccc2[nH]1)c1nc(-c2cccc(F)c2)c[nH]1
CCc1cccc(CC)c1C1=NC(C)(C)CO1
C=C1C(=O)OC2CC3(COC(C)=O)C(CCC4(C)C3CC(OC(=O)C=C(C)C)c3occc34)C12
CC(=O)NCC1(c2ccc(OCc3ccc4ccccc4n3)cc2)NC(=O)NC1=O
CCCCCC=CCC=CCCCCCCCC(=O)NC(C)(C)C
CC1Cc2cc(Cl)ccc2N1Cc1ccccc1
Cn1c(NCCC(=O)O)nc2c1c(=O)n(Cc1ccccc1Cl)c(=O)n2C
CC(=O)OCCCCCC(=O)N(C)NC(=O)N(C)N=Nc1cnc(F)c(F)c1
CCOc1ccc(NC(=O)c2sc3ncn(CC(=O)N4CCC(C)CC4)c(=O)c3c2C)cc1
O=C1C(=Cc2ccccc2Cl)C(c2ccc(Cl)cc2)=Nc2c1ccc1ccccc21
NCCCCN(Cc1ccccc1)C(=O)Cc1n[nH]c(=O)c2ccccc12
COCc1cc(CC(=O)O)c(C)o1
CC(=O)NC(C)c1ccc(OC2CCN(c3nc(N(C)CCc4ccccc4)ncc3Cl)C2)cc1
Cc1nc(-c2ccc(CO)cc2)sc1C(=O)NC1C2CC3CC1CC(c1ccncc1)(C3)C2
CCOC(=O)CC(=NNC(=O)c1ccc(OC)cc1)NCC(F)(F)F
Cc1cc(CN(C2CCCCNC2=O)S(C)(=O)=O)no1
CCCCOc1cc(OCCN(CC)CC)cc(C(=O)Nc2ccc(Cl)nn2)c1
CCC(Cc1cccc(OC)c1)NCC(O)c1cc(O)cc(O)c1
CCOc1ccc2c(c1)C1(C)CCCN(CCC#N)C1N2C(=O)c1cccnc1
Cc1nnc(C(C)C)n1C1CCN(Cc2nc(CCC(C)(C)C)no2)CC1
CC1=CCC2C(C)(C)CCCC2(C)C(O)C=CC1=O
Cc1cc(-n2nc(C)c(C(=O)NC34CC5CC(CC(C5)C3)C4)c2C)no1
O=C(Cn1c(=O)n(Cc2ccco2)c(=O)c2c3c(sc21)CCCC3)Nc1ccccc1F
CC=C1CCC2=C(C1)c1c(O)cc(OC3OC(COP(=O)(O)O)C(O)C(O)C3O)cc1OC2(C)C
COCC1OC(OCc2cc(OC)c3c(c2)OC(COC(C)=O)C3)C(OC(C)=O)C(OC(C)=O)C1OC(C)=O
CCn1c(SCC(=O)c2ccc(-c3ccccc3)cc2)nnc1C(C)C
Cc1ccc(C(=O)NNC(=O)c2cccnc2)cc1
COc1ccc2c(c1OC)C(=O)OC2CN1CCN(CCO)CC1
CCCCCCCCCCCC1NC(C(=O)O)Cc2c1[nH]c1ccccc21
O=C(NCC(c1cccs1)S(=O)(=O)c1cccs1)c1ccc(S(=O)(=O)N2CCOCC2)cc1
COc1cc(OC)cc(C(=O)NC(C(=O)NC(Cc2ccccc2)C(O)CC(Cc2ccccc2)NC(=O)OCc2cncs2)C(C)C)c1
CC(=O)Nc1ccc2c(c1)C(=Cc1ccc(C)o1)C(=O)N2C
Cn1c(=O)c2[nH]c(Cc3ccc(NCC4COCCO4)cc3)nc2n(C)c1=O
O=C(O)CC(NCP(=O)(O)CO)C(=O)O
Cc1cc(C(=O)O)c(C(=O)Nc2cc3ccc(OCc4c(Cl)ccc(N(C)C)c4Cl)cc3oc2=O)o1
CCOc1ccc(Cl)cc1-c1[nH]c(SC(C)C)nc1-c1ccncc1
Cc1nnc(-c2c(C)nn(C)c2-c2ccc(OC(F)F)cc2)s1
COc1ccc(S(=O)(=O)NC2SC(=O)NC2=O)cc1
CC(=O)Nc1ccc2c(c1)sc1nc(-c3nccs3)cc(C)c12
OC(c1nc(-c2ccc(Cl)cc2)n[nH]1)c1ccc(F)cc1
CC(=CC1OC(CC(=O)C=C(C)C)C(CO)CCC1O)C1CCC2(C)C1CC(O)C2C(C)C(C)C
CCCOc1ccc2oc(CC(NC(C)=O)c3ccc4cc(OC)ccc4c3)cc(=O)c2c1
CSCCC(NC(=O)C(CC1CCCCC1)NC(=O)NCc1ccco1)C(=O)NC(Cc1ccccc1)C(O)C(O)C(C)C
CCCCNc1nc2ccccc2n1CC(=O)Nc1ccc(C)cc1C
N#CC1CCCN1C(=O)C(N)Cc1cc(F)c(F)cc1F
Cc1cccc(C(=O)NC2CC2)c1N=CN1CCC(=NO)CC1
Cc1ccccc1-c1ccc2ccccc2c1N
COc1ccc(C(=O)NC(=S)Nc2cc(S(=O)(=O)N(C)C)ccc2N2CCOCC2)cc1
CN(C)CCON
CC(C)=CCCC(C)=CCCOc1ccc(Br)cc1CCC(=O)O
CN1CCN(C(=O)C2CCC(C3CC3c3ccc(-c4cccc(C#N)c4)cc3)N2)CC1
COc1cc(OC)nc(Oc2ccc(NC(=O)c3ccc(=O)[nH]n3)cc2Cl)n1
COc1ccc2c3c1OC1CC(O)C=CC31CCN(C)C2
COc1ccc(Br)cc1C1=C(Br)C(=O)NC1=O
O=C(Nc1nc2c(s1)CC(NCc1ccccc1)CC2)c1ccco1
NC(Cc1ccccc1)P(=O)(O)Cc1ccccc1
COC1CC(n2ccc(N)nc2=O)OC1CO
COc1ccc(NC(=O)OC(C)C(=O)Nc2ccccc2C)cc1
O=C(CCCCCn1cc(-c2ccc3ccccc3c2)nn1)NO
O=C(O)c1ccccc1NS(=O)(=O)c1ccc2ccccc2c1
Cc1cccc(OCc2ccc(C=C3SC(=O)NC3=O)o2)c1
Cc1ccc(-c2nnc(SCc3cccnc3)o2)cc1
Cc1cccc(NC(=O)c2ccc(CNS(=O)(=O)c3cccs3)cc2)n1
CC(C)=CCCC(C)=CCCC(C)=CCCC(C)=CCOC(COCc1ccccc1)COP(=O)(O)OCCCC1OC(n2cnc3c(=O)nc(N)[nH]c32)C(O)C1O
CCOC(=O)C(=NNc1ccc(N)cc1)n1nc2ccccc2c1C
CCN(CC)c1cc2[nH]c(-c3ccc(OC)cc3)nc2cc1NC(=O)c1ccc(N(C)C)cc1
CN(C(=O)C1=CCC2CCN(S(=O)(=O)N=c3[nH]nc(S(N)(=O)=O)s3)C2C1)c1ccccc1
CN(CC(=O)Nc1ccc(NC(=O)Cc2cccs2)cc1)C1=NS(=O)(=O)c2ccccc21
Cc1cc(C)cc(CN2C(=O)C(CC(=O)NCCC3=CCCCC3)CC(C(=O)N3CCOCC3)=C2C)c1
O=C(NC(Cc1ccccc1)C(=O)NO)c1ccc(Cl)cc1
O=C(C=Cc1ccccc1-c1nc2ccccc2[nH]1)NO
CC(O)C1C(=O)N2C(C(=O)OCOC(=O)O)=C(COC(N)=O)SC12
CCCCNP(=O)(OCC)OCc1cc(-c2cc(C(F)(F)F)nn2C)on1
O=[N+]([O-])c1ccc2c(c1)N(CC(O)CN1CCN(c3ccccc3)CC1)CCS2
CN1C=CC=CC1=CC(=O)NCCSCc1ccccc1
Cc1cccc(C)c1OCc1nnc(SCC(=O)Nc2cccc(F)c2)n1-c1ccccc1
O=C(NCCc1ccc(Cl)cc1)C(Cc1ccc(Cl)cc1)Sc1nnnn1C1CCCC1
CNC1CCN(c2c(F)cc3c(=O)c(C(=O)O)cn(C4CC4)c3c2F)C1
COc1cc2c(cc1OCCCCNC1CCOCC1)Cc1c-2[nH]c(=O)c2cc(-c3ccc(C#N)cc3)sc12
CN(C(=O)CSc1nc2cc(C(=O)O)ccc2o1)C1CCCCC1
CCCCCCCCc1cccc2cncn12
COC(=O)C1=C2c3cc(OC)ccc3N(S(=O)(=O)c3ccccc3)CC2n2c(nsc2=S)N1
CCS(=O)(=O)c1ccc(Cl)c(NC(=O)C2CC(OC)CN2C(=O)Cc2ccccc2)c1
C=C(CCC(C)=CCCC(C)C(=O)OC)C(OC(=O)c1ccccc1)C(OC(C)=O)C(C)C1CC(=O)C(C)=C2C1(C)CCC1C2(C)CCC(OC(C)=O)C1(C)COC(C)=O
COc1cccc2occ(CCC(=O)Nc3nc(C)cs3)c12
Cc1nn(-c2ccccc2)c(C)c1C=CC1CC(O)CC(=O)O1
O=C(c1ccc(F)cc1)c1cc(F)cc(OCC2CN(CCc3ccccc3)CC2O)c1
NCCCn1c2c(c3ccccc3c1=O)C(=O)c1ccccc1-2
Oc1cscc1C(Nc1ccc2cnccc2c1)c1ccc(Cl)c(Cl)c1
C=C=CCCC1NC(=O)C(C(C)C)NC(=O)C(CC(C)C)NC(=O)C(CCC(N)=O)NC(=O)C2CCCN2C(=O)C(Cc2ccccc2)NC1=O
NC(CSC1(c2ccccc2)c2ccccc2-c2ccccc21)C(=O)O
COc1ccc(S(=O)(=O)N(CC(C)C)CC(O)C(Cc2ccccc2)NC(=O)C2CN(c3cccc(C(F)(F)F)c3)C(=O)O2)cc1
Cc1ccc2c(c1)N(CCCC#N)CCNC2=O
Cc1nn(-c2ccc(C(N)=O)cc2)c(C)c1NC(=O)c1cc(F)ccc1C(F)(F)F
O=C(O)c1cnc2c(Cl)cc(OCCCl)cc2c1Nc1ccncc1
Cc1ccc(S(=O)(=O)N2CCCCC2)cc1NC(=O)CSc1nncn1C1CC1
Cc1cc(O)cc(C)c1CC(N)C(=O)NC(CO)C(=O)NC(Cc1c[nH]c2ccccc12)C(N)=O
O=C(CCCc1c[nH]c2ccccc12)NN=C1CCNC1=O
N=C(N)c1ccc(C2=NOC(Cc3cccc(C(=N)N)c3)C2)cc1
CN(C)CCC=C1c2ccccc2COc2ccccc21
O=C(O)Cn1c(SCc2ccccc2Cl)nc2ccccc21
CN1C(=O)CNc2cc(F)c(-n3cc(C(F)(F)F)nc3-c3ccnc(OC4CCCC4)c3)cc21
COCCN(C(=O)c1ccc2c(c1)OCO2)c1ccccn1
COC(=O)NC(CCCNC(=O)c1csc(C(C)(NC(=O)OC)C(C)(C)C)n1)C(=O)OC
O=C(c1cc[nH]n1)N1CCC(c2nccnc2-c2ccccn2)CC1
Cc1c(CNc2ccc([N+](=O)[O-])cc2)c(=O)oc2c(C)c(OC(=O)N(C)C)ccc12
COC1CCN(C(=O)c2cc(F)ccc2NC(=O)c2nc(C)n(-c3ccccc3Cl)n2)CC1
COc1ccc(Nc2nc(Cc3ccc(OC)cc3)cs2)cc1
O=C(OCC#CCSc1nnc(-c2cccc3ccccc23)o1)c1cccc2cc3c(cc12)OCCO3
C=C1C(C)CCC2C1(C)CCC(C)C2(C)CC1=CC(=O)OC1
O=S(=O)(c1ccccc1)n1c(C=Cc2ccc(Br)cc2)nc2ccccc21
CCCN1C(=O)C(=NNC(=O)c2ccccc2)c2cc(C)ccc21
CN=C(NC#N)NCCSCCn1nc(NC)c(N=CN(C)C)c1C
CC(C)(C)c1cc(=O)n2c(n1)COc1ccc(N3CCC(N4CCCCC4)CC3)cc1-2
COc1ccc2nccc(C(O)CCC3CCN(C4CC(c5ccc(Cl)cc5)C4)CC3C(=O)O)c2c1
CC(=O)c1ccccc1OCC(=O)Nc1cc(-c2nc3ccccc3o2)ccc1Cl
O=C(CN1C(=O)NC2(CCCC2)C1=O)NNC(=O)c1ccco1
NCCNc1ccc2c3c([nH]c2c1)C(=O)c1cccc(O)c1C3=O
COC(=O)c1cc2ccccc2n1Cc1c(O)c2cc(Br)ccc2oc1=O
O=C(NC(C(=O)N1CCC(CCn2cc(-c3ccccc3)c3ccccc32)CC1)c1ccccc1)C1CC(=O)N(Cc2ccccc2)C1
CCN1CCN(c2ccc(NC(=O)CSc3nc(=O)c(C#N)c(-c4ccccc4)[nH]3)cc2)CC1
COC(=O)C(NP(=O)(OCC1OC(n2ccc(=O)[nH]c2=O)CC1O)Oc1ccc(-c2ccccc2)cc1)C(C)C
COc1cc(C=Cc2nnc(-c3cccc(O)c3)o2)cc(OC)c1O
CSc1ccc(CCCN2CCCC(C(=O)NC(c3ccccc3)c3ccccc3)C2)cc1
O=C(NC(Cc1ccccc1)C(Cc1ccccc1)n1cc(CN2CCC(c3c[nH]c4ccccc34)CC2)nn1)OC1CCCC1
COc1cc(OCCOc2ccc(C)cc2)cc(-c2cc3cnc(C)cc3n(CC(=O)Nc3ccc(Br)cc3)c2=O)c1
CCOc1ccc(Nc2nc(N)nc(CSc3nnc(C)s3)n2)cc1
CCCCCC(=O)NC(NCCOC)C(Cl)(Cl)Cl
c1nc2ccc(OCc3ccc4ccccc4n3)cc2[nH]1
O=C(O)c1ccc(NC(=O)C2Cc3c([nH]c4ccccc34)CN2)cc1
O=C1NC(=O)C(CN2CCC(CCNC(=O)c3ccc(NC(=O)Nc4ccc(Br)cc4)cc3)CC2)C1=O
CCN(CC)CCNc1nc(Nc2ccccc2SC)nc2ccccc12
Cc1nnc(SCC(=O)Nc2ccc(Cl)c(Cl)c2)n1N
CC(=O)OCC1OC(n2cnc3c(=O)nc(NCc4ccc(I)cc4)[nH]c32)C(OC(C)=O)C1OC(C)=O
COC(=O)c1ccc(NC(=O)C2=COCCO2)cc1
CC1(C)CCC2(CCCCCC(=O)O)CCC3(C)C(=CC(=O)C4C5(C)CCC(O)C(C)(C)C5CCC43C)C2C1
CC(N)C(=O)NC1CCCCCCCC2CC2(C(=O)NS(=O)(=O)C2CC2)NC(=O)C2CC(OC(=O)N3Cc4cccc(OCc5ccccc5)c4C3)CN2C1=O
Oc1ccc2c3ccccc3n(CCCCN3CCC(Cc4ccccc4)CC3)c2c1
COc1ccccc1N1CCN(CCC2CCCN3CCCCC23)CC1
O=C1C(=O)N(CCN2CCOCC2)c2c(Br)cccc21
COc1cccc(CC(=N)NOC(=O)Nc2cccc(Cl)c2)c1
CC(=O)C(CC=Cc1ccc(O)cc1)C(=O)CCCCC(=O)Oc1ccc(CC(=O)CCCC(=O)OC2CCC3(C)C(=CCC4C3CCC3(C)C(C(C)C(=O)CCC(C)C)CCC43)C2)cc1
Cc1nnc2sc(SCC(=O)NCCc3ccccc3)nn12
CC(C)C12C=CC(C)(C1)C1C(=O)N(CCCCN3CCN(c4ccc(F)cc4)CC3)C(=O)C12
Nc1nc(OCC2(CO)CC2)c2[nH]cnc2n1
Cc1c2c(nn1CC(=O)N1CCN(C(=O)c3ccco3)CC1)-c1ccccc1S(=O)(=O)N2C
O=C(NCCSSCc1ccccc1)C(c1ccccc1)c1ccccc1
CCOc1cccc(C2c3c(oc4ccc(C)cc4c3=O)C(=O)N2CCCc2ccccc2)c1
CNCC(C)CN1c2ccccc2N(c2ccccc2F)S1(=O)=O
COc1cc2c(cc1OC)C[N+](C)(C)CC2
CC(C(=O)NC1C2CC3CC1CC(C(N)=O)(C3)C2)N1CCCC1
COc1cc(C)nc2sc(C(=O)c3cc(OC)c(OC)c(OC(C)=O)c3)c(N)c12
CC1(C)SC2C(NC(=O)CC(N)c3ccccc3)C(=O)N2C1C(=O)O
CCCNC(=O)c1noc(C)c1[N+](=O)[O-]
C=CCN(CC=C)C(=O)c1ccccc1-c1nc(Nc2ccc3[nH]ccc3c2)c2ccccc2n1
CC(C)CCCC(C)C1CCC2C3CC=C4CC(OC(=O)C[N+]5(C)CCCCC5)CCC4(C)C3CCC12C
COc1cc2c(cc1OC)C(C(C)O)=NC(C(N)=O)C2
COCCSc1nc(N(C)C)c2c3c(sc2n1)COC(C)(C)C3
CN(C(=O)N1Cc2c(NC(=O)c3ccccn3)n[nH]c2C1(C)C)c1ccccc1
CN1C2CCC1CC(NC(=O)c1ccc3[nH]nnc3c1)C2
CCN1CCN(C2=C(Nc3ccc(C(C)C)cc3)C(=O)c3ccccc3C2=O)CC1
O=C(O)C1COC(=O)N1
CCOc1ccc(Nc2nnc(SCC(=O)N(CC)CC)s2)cc1
COCCOC1CC2CC1OC2(C)C(=O)Nc1nccs1
N#Cc1ccc(-n2nncc2-c2ccccc2F)cc1
O=c1cc(N2CCNCC2)oc2c(-c3ccc4ccccc4c3)cccc12
COc1ccc(Cl)cc1NC(=O)COc1onc(C(F)(F)F)c1C
Cc1cc(NC(=O)CCS(=O)(=O)c2cccc3nonc23)no1
Cc1c(C(=O)NC(C)c2cccn2C)nn(-c2ccc(F)cc2)c1-n1c(C)ccc1C
O=C1NCCOc2ccc(OCCN3CCCCC3)cc21
O=C(O)CCC=CCC1COC(c2ccccc2)OC1c1cccnc1
O=C(CN(c1ccccc1)S(=O)(=O)c1ccccc1)Nc1ccc2c(c1)CCC2
O=C(O)CCc1ccc(Nc2nc(-c3cccnc3)cs2)cc1
N#CC(Cc1ccc(-n2cnc(-c3cccnc3)c2)cc1F)NC(=O)C1NC2CCC1C2
COc1ccc2cc(-c3cc(Cl)cc(Cl)c3)ccc2c1
Cc1cc(C)n(CC2CCCN2C(=O)CN2CCCCC2=O)n1
CN(Cc1ccccc1)C(=O)NCCCC(NC(=O)OCc1ccccc1)C(=O)NCc1ccccc1
O=C1CN(Cc2ccccc2Cl)CC2c3cc(NC(=O)C4CC4)ccc3OC(c3ccccc3)C12
C#Cc1ccc(C(=O)CC2(O)C(=O)Nc3c(Cl)cc(Cl)cc32)cc1
CCC1OC(=O)C(C)C(=O)C(C)C(OC2OC(C)CC(N(C)C)C2O)C(C)(OC)CC(C)C(=O)C(C)C2N(CCCSc3nc4ccccc4[nH]3)C(=O)OC12C
O=C1Cc2c([nH]c3ccc(Cl)cc23)-c2cc(Br)ccc2N1
COc1cc(N2CCCCC2)ccc1NC(=O)C(NS(=O)(=O)c1ccc2c(c1)OCCO2)c1ccccc1
CNC(=O)OCC1=CC(OC(=O)NC)C2C(=O)NC(OC)C(=O)N2C1C(=O)OC
CCS(=O)(=O)N1CCOCC2(COCCN(Cc3ccoc3)C2)C1
Cc1ccc(COc2ccc3nc(C4CCCCC4C(=O)O)n(Cc4ccc(OC(F)(F)F)cc4)c3c2)nc1
Cc1cccc(C(=O)CCC(=O)NCc2cccs2)c1
COc1ccc(C2C3C(CC(C)CC2(O)C#Cc2ccc(C(F)(F)F)nc2)C(=O)C3c2ccc(Cl)cc2)nc1
COC(=O)N1CCN(c2ccc(CC(C#N)NC(=O)C3NC4CCC3C4)c(F)c2)CC1
CC(C)CNC(=O)c1ccc(-c2ccc(CC(=O)O)cc2OC2CCCC2)s1
CN(C)C1CN(C)C(=O)C12CCN(Cc1ccc(F)c(F)c1)CC2
Cc1nc2c(OCC(=O)Nc3ccc(-c4ccccc4)cc3)cccn2c(=O)c1Cc1ccccc1
CC(C)(C)c1cc(-c2nc(N)n(Cc3ccccc3)c2C(N)=O)cc(C(C)(C)C)c1
CCn1cc(C(=O)O)c(=O)c2cc(F)c(N3CCN(c4ncccn4)CC3)c(F)c21
CCOC(=O)c1sc2cccc(OC)c2c1OCC(=O)Nc1ccc(N(C)C)cc1
Cc1cc(C(=O)N(C)C2CCCN(Cc3ncc[nH]3)C2)no1
CCCCCCCCCCCCCC[N+](C)(C)Cc1cc(OC)c(OC)c(OC)c1
COc1ccc(S(=O)(=O)Nc2ccccc2N2CCCCCC2)cc1NC1CCNC1
CCCCCCCCCCCCCCCC(=O)OCC(CNC(C)C)C(O)c1cc(OC)c(OC)c(OC)c1
COC(=O)C1CC(NC(=O)CNC(=O)C(N)Cc2ccccc2)CN1C(=O)Cc1c(-c2ccccc2)[nH]c2ccccc12
COc1cc2c(C(=O)O)c(O)c3c(c2c(=O)c1OC)-c1c(cc(OC)c(OC)c1OC)C(OC)CC3
OCC1C(O)C(O)C(O)CN1CCCCCCOCc1cc(C23CC4CC(CC(C4)C2)C3)c2ccccc2n1
CC(O)C1C(=O)N2C(C(=O)O)=C(c3ccc(CN)c4c(-c5c(Cl)cccc5Cl)c[nH]c34)CC12
CNC(=S)NS(=O)(=O)c1cc(CC(=O)NCC2CC(CNC(=O)OCC(C)(C)C)C(CNCCNCC(=O)OC)(c3ccccc3)O2)ccc1C
CCOC1Oc2ccc(Cl)cc2C(=O)C1=NO
COc1ccc(-c2nc3ccc(-c4nc5ccc(-c6ccc(F)c(F)c6)cc5[nH]4)cc3[nH]2)cc1
O=C(c1ccccc1)N1CCN(c2nc(=O)c3cc(C(F)(F)F)cc([N+](=O)[O-])c3s2)CC1
CC(C)(C)c1ccc(C(=O)NCC(=O)OCC(=O)c2ccco2)cc1
O=C(Oc1ccccc1)C12CC3CC(CC(C3)C1)C2
CSP(=O)(OC)C(c1ccon1)P(=O)(c1ccccc1)c1ccccc1
CCN1C(=O)C2(CC(C)=C(C)CC2=O)c2ccccc21
O=C(Nc1ccc2ccn(Cc3ccc(C(=O)Nc4cccc(Br)c4)cc3OC(F)F)c2c1)N1CCC(N2CCCC2)CC1
S=c1[nH]nc(C=Cc2ccc(Oc3ccccc3)cc2)o1
Cc1cccc(NC(=O)C(Sc2ccccc2)c2ccccc2)n1
O=C(COc1cccc2[nH]cc(S(=O)(=O)c3ccc4ccccc4c3)c12)NS(=O)(=O)c1cc(Cl)c(Cl)s1
CCOC(=O)c1c(C)c(-c2ccccc2)nc2ccccc12
O=C(Cn1ncc2c3ccccc3n(Cc3ccccc3)c2c1=O)NCCc1ccc(N2CCNCC2)cc1
CC1(c2nccnc2OC2CC2)NC(=O)N(Cc2ccnc(N3CCOCC3)c2)C1=O
CCC(C)(C)NC(=O)C(c1ccc(OC)c(OC)c1)N(C(=O)Cc1cccs1)c1ccc(S(=O)(=O)N2CCOCC2)cc1
Cn1c2ccccc2c2c(N)c(C(=O)NCCC3CCCC3)nc(-c3cccc(Cl)c3)c21
COC(=O)C(c1ccccc1Cl)C(C)C(=O)Nc1nnc(C)s1
O=S(=O)(O)OCCCCOS(=O)(=O)O
CCOCCOc1cc(CC2(C(=O)N3CCC(N(C)C)CC3)CCC(C(C)(C)C)CC2)ccc1OC
O=c1[nH]c(S)nc2c1c(-c1ccc(Cl)cc1)cn2C1OC(COP(=O)(O)OP(=O)(O)OP(=O)(O)Cc2ccc(SC3OC(CO)C(O)C(O)C3O)cc2)C(O)C1O
CCC(C)C(NC(=O)C(O)C(N)Cc1ccc(O)cc1)C(=O)NC(Cc1ccccc1)C(=O)NC(Cc1c[nH]cn1)C(=O)NC(Cc1ccc(O)cc1)C(N)=O
CN1CCCC1CCn1ccc2ccc(NC(=O)OC(C)(C)C)cc21
NC(Cc1ccc(O)cc1)C(=O)N1CCCC1C(=O)NC(Cc1c[nH]c2ccccc12)C(=O)NCC1CCCN1C(=O)CC(c1ccccc1)(c1ccccc1)c1ccccc1
1CCCN(c2nccnc2OC2CN(c3ccc4ccccc4n3)C2)CC1
O=C(C1CNCC(=O)N1Cc1ccc(OCCF)cc1)N(Cc1ncc[nH]1)C1CC1
Cc1csc(SC(Cc2c(F)cccc2F)n2oc(=O)[nH]c2=O)n1
COC(=O)c1c(NC(=O)c2ccc(-n3ccccc3=O)cc2)sc2c1CCN(C(C)=O)C2
Cc1ccc2nc(-c3ccc(Br)o3)oc(=O)c2c1
CC1(C)Oc2ccc(C#N)cc2C(n2cnc(N=Nc3ccccc3)nc2=O)C1O
CCOC(=O)COc1ccc(Cl)cc1C1C(C(=O)C(C)C)C(=O)C(=O)N1c1ccc(-c2ccsc2)cc1
CCOc1ccc(CCNC(=O)Cn2nc(C(=O)Nc3ccc(F)cc3)c3ccccc3c2=O)cc1OCC
CN1CCN(S(=O)(=O)c2ccc3c(c2)CCN3C(=O)COc2ccccc2C(F)(F)F)CC1
CC(C)(C)NC(=O)N1CCN(c2ccc(OCC3CC3(C)C)cc2)CC1
Brc1cccc(C2CC(c3cccs3)=NN2c2nc3ccccc3s2)c1
CCOC(=O)c1cnc2ccc(C#CCNC(=O)c3cncn(Cc4ccc(F)c(F)c4)c3=O)cc2c1NC1CCC(O)CC1
CCN1C(=O)C(=Cc2ccc(-c3ccccc3)o2)SC1=S
COc1cc(NC(=O)CSc2nnc(CNC(=O)c3cccs3)n2C)cc(OC)c1
CCCCCOC(=O)CSc1nc2c(c(=O)[nH]c(=O)n2C)n1C
O=c1cc(-c2ccc3c(c2)OCO3)oc2cc(OCc3ccccc3)cc(O)c12
CC(=O)NCCS(=O)(=O)Cc1ccc(C(=O)O)o1
O=[n+]1sc2ccccc2n1CCC[n+]1ccccc1
O=CC1=C(Sc2cccnc2)C(=O)c2ccccc2C1=O
O=C(NC(=S)Nc1sc2c(c1C(=O)O)CCCC2)c1ccco1
c1ccc(OCc2cccc3ccc(C4=NCCN4)cc23)cc1
CC(C)(C)COc1cc(Nc2ccc([N+](=O)[O-])cc2)nc2ccccc12
Cc1cccc(N2CCN(Cc3ccc(C(=O)Nc4ccc(Cl)cc4N)cc3)CC2)c1
O=[N+]([O-])C(Cc1ccccc1)=C(O)Cc1ccccn1
CCSc1nccc(N2CCC(S(=O)(=O)c3c(C)cccc3C)C2)n1
COc1ccc(NC(=O)N(c2cccs2)C2CCN(CCn3nc(C(=O)N4CCC4)c4ccccc4c3=O)CC2)cc1
Cc1c(C(=O)NCCN2CCOCC2)oc2c(Cl)cccc12
CN(CCc1ccccc1)C(=O)c1cc(-c2ccc(Cl)cc2)on1
O=C(O)CCCC=C(c1cccnc1)c1ccccc1
CC(C)CN(C(CO)CCCCNC(=O)C(NC(=O)CN1CCN(c2nsc3ccccc23)CC1)C(c1ccccc1)c1ccccc1)S(=O)(=O)c1ccc2c(c1)OCO2
CC1C(C)N1C(=O)c1csc(CCNc2ccncc2)n1
CSCCC(NC(=O)C(Cc1ccc(O)cc1)NC(C)=O)C(=O)NC(CCCNC(=N)N)C(=O)Nc1cc(CCCNC(=N)N)ccc1C(=O)NC(CCCCNC(=N)N)C(=O)NC(CC(C)C)C(=O)N
CC(C)(C)c1ccc(CNC(=O)Nc2cccc3[nH]ncc23)cc1
COCCN1CCN(C2CCN(C(=O)c3cc(C)oc3C)CC2)C1=O
COc1cc2c(c(OC)c1OC)-c1ccc(SC)c(=O)cc1C(NC(C)=O)CC2
CCS(=O)(=O)NCC1CCC(Nc2nc(Nc3cnn(C(F)F)c3)c3cccn3n2)CC1
O=C1NCN(c2ccccc2)C12CCN(C1CCCCC1)CC2
O=S1(=O)CCSCCN1Cc1cccc(Cl)c1
O=P(O)(O)C(O)(Cc1ccncc1)P(=O)(O)O
Oc1ccc(-c2nc(-c3ccc(F)cc3)cs2)cc1
O=C(NCCCNCc1ccc(Br)cc1)Nc1ccc(Br)cc1F
CCn1cc(C(=O)NCc2ccccc2)c(=O)c2cc(C(C)(C)C)ccc21
COCCCOc1nc(C(F)(F)F)ccc1CNC(=O)C(C)c1ccc(NS(C)(=O)=O)c(F)c1
CC(C)N1CCN(c2ccc(C(=O)Nc3ccccc3N)cc2Cl)CC1
COc1cccc(N(C)c2nc(Nc3cccc([N+](=O)[O-])c3)nc3ccccc23)c1
c1ccc2c(c1)Cc1ccccc1S2
CC(C(=O)NCc1cccc(F)c1F)N1CCN(S(=O)(=O)c2cccs2)CC1
COc1ccc(-c2cn(CCCc3ccccc3)c3ncnc(N)c23)cc1
OCC1OC(n2cnc3c(=NN4CCN(c5ccnc6cc(Cl)ccc56)CC4)nc(Cl)[nH]c32)C(O)C1O
COc1ccc(N2CCN(C(=O)c3c(Cl)cccc3-n3nccn3)CC2)cc1
O=C(Nc1nnc(-c2ccncc2)o1)C1CCC(=O)N1CCc1ccccc1
Cc1ccc2c3c([nH]c2c1)C(=O)NCCN3
CN1CCN(C(=O)N2CCN(S(=O)(=O)c3ccccc3)CC2)CC1
COC(=O)CC1Cc2ccccc2N1C(=O)Cc1ccccc1Cl
O=C(NCCOC1CCCC1)c1ccc(CS(=O)c2c[nH]c3ccccc23)o1
Nc1ncnc2c1ncn2C1OC(COS(N)(=O)=O)C(O)C1F
N#Cc1cccc(Cn2cncc2CNC2CCN(CCO)C2=O)c1
CCOC(=O)CN1CCCC(=C2C(=O)N(C)c3cc(-c4ccc(S(N)(=O)=O)cc4)ccc32)C1
S=c1[nH]nc(CCOc2ccc3c(c2)OCCO3)o1
COc1ccc(Nc2nc(-c3cccc(C(F)(F)F)c3)cs2)cc1OC
CN1CC=C(c2c[nH]c3ccc(-n4cc5cc(F)ccc5c4)cc23)CC1
CC(N)=C(C#N)C(=O)CSc1nnc(Nc2cccc(C)c2)s1
Cc1noc(C2CCC3C(CCN3c3nccs3)O2)n1
CC(C)(C)C(O)CN=C1NC2C(Cl)=C(Cl)C(Cl)=C2N1CC(O)CO
Cc1ncc([N+](=O)[O-])n1CCNc1cc(Cl)c([N+](=O)[O-])cc1Cl
O=C(O)COc1ccc(S(=O)(=O)c2ccccc2Cl)cc1
Cc1nnc(SCc2nc3ccccc3n2Cc2ccccc2Cl)s1
CCCCCCCCCCCCCCCCCCOC1CCCC(O)C1OC1OCC(O)(COC(C)=O)C1O
CNC(=O)c1ccc(OCOc2ccc(C(=O)Nc3ccccc3)cc2OC)cc1
O=C(C[n+]1ccc(-c2ccc(Cl)cc2)cc1)c1ccccc1
CN(c1ncc(C#N)c(N)n1)c1ccc(C#N)cc1
CCNC(=O)C(C)OC(=O)C1(c2ccccc2)CCCCCC1
N#Cc1cnn(Cc2ccccc2)c1NCc1cccnc1
COc1ccc(C(=O)N2CCN(CCn3ccnc3C)CC2)c2nc3ccccc3cc12
C(=NNc1nc(NCCN2CCOCC2)c2ccccc2n1)c1ccccc1
O=C(O)CSc1nc2ccc(Nc3nc(N(CCC#N)CCC#N)nc(N(CCC#N)CCC#N)n3)cc2s1
OC(c1ccc(Cl)cc1)c1nnc(-c2cccnc2)o1
N#Cc1ccc(CN2CCc3c([nH]c(N4CCCCC4)nc3=O)C2)cc1
O=C(NCCN1CCCC(Cc2ccccc2)C1)c1cc(Cl)ccc1F
CC(C)(C)c1ccc(CNC(=S)NCc2ccc(NS(C)(=O)=O)cc2)cc1
COC(=O)Cc1cc(=O)[nH]nc1-c1ccc2ccccc2c1
O=C(Nc1ccccc1)N(Cc1ccccc1)c1cc(Cl)nc(Cl)c1
O=C1NN(C(=O)c2sccc2S(=O)(=O)Nc2onc(C(F)(F)F)c2Cl)C(c2ccc(F)cc2)S1
CCC1N(Cc2ccc(OC)cc2)CCCC12CCc1ccccc12
CC(=O)Nc1ccc(S(=O)(=O)NC(CC(=O)N2CCC3(CC2)CN(c2ccc(-c4ccccc4S(N)(=O)=O)cc2)C(=O)O3)c2ccc(F)cc2)cc1
N=C(N)NCCCC(N)C(=O)NCCCCCNC(=O)C(Cc1ccccc1)NC(=O)C(CCCNC(=N)N)NC(=O)CCCCCN
CCn1c2ccc(OC)cc2c2cc(C(=O)O)ccc21
NC1=NC(=O)C(Cc2ccc(OCc3c(Cl)cccc3Cl)cc2)S1
COc1ccccc1CNC(=O)CCCSc1ccc(Br)cc1
CC1CN(Cc2ccccc2Cl)CCN1C(=O)c1cccc(NC(=O)c2cccnc2)c1
NC1=NS(=O)(=O)N=C1OCCSc1ccc([N+](=O)[O-])cc1
Nc1ncnc2c1ncn2CCOCP1(=O)COC(COc2ccccc2)CO1
CCCCCc1cc2c(cc1O)oc1cccc(O)c12
Cc1cc(NC(=O)COC(=O)CC2CC3CCC2C3)ccc1Br
CCC12C(=O)N(Cc3ccccc3)CC(C)(O)C(C(=O)c3ccccc3)C1CC(O)C1C2CC(O)C2(C)C(c3ccc4ccccc4c3)CCC12C
c1ccc(CN2CC3CC(C2)c2cccc(c23)C2Nc3cccc4cccc(c34)N2)cc1
N#CCC(=O)NCCC(c1ccccc1)c1ccccc1
C=C1C(=CC=C2CCCC3(C)C2CCC3C(C)CC2OC(=O)C(=C)C2CC(O)C(O)CO)CC(O)CC1O
CCCCN(CCCC)c1nc(C)nc2c1n(C)c(=O)n2-c1ccc(C(C)C)cc1Br
Cc1ccc(-n2nc(-c3ccc(Cl)cc3)cc(CCC(=O)NCCc3ccccc3)c2=O)cc1C
CCOC1=C2CC(C)CC(OC)C(O)C(C)C=C(C)C(OC(N)=O)C(OC)C=CC=C(C)C(=O)NC(=CC1=O)C2=O
CC(C)(C)c1cc2c(cc1O)CCO2
COc1ccc(S(=O)(=O)Nc2ccccc2OC)cc1NC(S)=Nc1ccc(Cl)c(Cl)c1
CC(C)CN=C(NO)c1ccc(OCc2ccc3ccccc3n2)nc1
N#Cc1ccc(NC2CCCN(CC(=O)Nc3ccc(C(F)(F)F)cc3)C2)cc1
Cc1cc(Cl)ccc1OCC(=O)OCC(=O)c1ccc[nH]1
NC(=O)CCC(NC(=O)CS)C(=O)O
Cc1n[nH]c2c1C(=O)CC(C)(C)C2
CC(=O)SCC(=O)C1(O)N(c2ccccc2[N+](=O)[O-])C(=O)C1(C)C
O=C(c1ccco1)N1CCC2(CC1)CCN(Cc1ccncc1)CC2
CCCC(COC1OC(COC(=O)c2ccccc2)C(O)C(O)C1O)c1ccccc1
Clc1cc2c(cn1)C=C(c1ccccc1)CO2
Cc1cccc2nc(-c3ccc(-c4cccc(NC(=O)Nc5ccc(CC(=O)O)cc5)c4)s3)[nH]c12
Cc1ccc(OCCCS(=O)(=O)c2ccc(Cl)cc2)c([N+](=O)[O-])n1
COc1ccc(-c2c(C#N)c(N)nc3c2CCCC3)cc1OC
CCOC(=O)C1CCN(C(=O)OC(C(C)C)C(C)C)CC1
Cc1ccc(C(=O)N2CCC3(CC2)CC(c2nc(-c4cccc(Br)n4)n[nH]2)C3)cn1
CC(N)C(O)Cn1ccc2c(NCc3ccccc3)cccc21
COc1ccc(S(=O)(=O)N2CCCCC2C(=O)Nc2ccccc2N2CCCCC2)cc1
Cc1n[nH]cc1CNC(=O)N1CCCC1c1ccsc1
CC1=C(C(=O)OC(C)C)C(c2ccc(Cl)cc2Cl)NC(=O)N1
CCCCCCCCCCSc1cccc(-c2noc(CC(=O)O)n2)c1
O=C(CN1CCN(C2CCCC2)CC1)Nc1ccc(-c2cccc3c(=O)cc(N4CCOCC4)n(Cc4ccccc4)c23)c2sc3ccccc3c12
COc1ccc2c(=O)cc(C(=O)Nc3ccc4c(c3)OCO4)oc2c1
Nc1n[nH]c(N)c1[N+](=O)[O-]
O=C(NC1CC1)c1ccc(-c2cc(-c3ccccc3)on2)cc1
CCc1ccc(-n2c(CCc3c[nH]c4ccccc34)nnc2SCC(=O)N2CCCC2)cc1
CON=C(C(=O)NC1C(=O)N2C(C(=O)[O-])=C(C[n+]3ccc4ccn(COCCO)c4c3)CSC12)c1csc(N)n1
O=C1Nc2ccccc2C1=C1Nc2ccccc2C1=NO
COC(=O)C1=C(C)NC(C)=C(C(=O)OC)C1c1ccc(C)o1
Cc1nc(SCC(=O)N2CCN(C(=O)c3ccco3)CC2)c2oc3ccccc3c2n1
COc1ccc(OCCCNCC(c2ccccc2)c2ccc(OC)cc2)cc1
Cc1ccc(-c2c(CN(C)Cc3cc(C)on3)c(C)n(C)c(=O)c2=O)cc1
[O-][N+]1=C(c2ccccc2)C2=NCCCN2c2ccccc21
CC(NC(=O)CCN1CCCC1)C(=O)Nc1ccc(C=Cc2ccc(NC(=O)C3CC3)cc2)cc1
COCCn1nnc2c(C(F)(F)F)cc(C(C)C)nc21
C=C1CC(Cn2cc(C(=O)Nc3ccccc3)nn2)(c2ccccc2)OC1=O
Nc1ccc(CNC(=O)C2CCCN2C(=O)C(Cc2ccccc2)NC2CCC3(CC2)OC(=O)N(Cc2ccccc2)C3=O)cc1
COc1cccc(NC(=O)NCC2(CO)CC(OCc3ccccc3)C2)c1
COc1ccc(NC(=O)C2(C)CCN2C(=O)C2(c3ccccc3)CC2)cc1
CCN(c1ccccc1)S(=O)(=O)c1nnc(NC(=O)c2cccc(C)c2)s1
CN1CCN(CCCn2nc3cc(C(F)(F)F)ccc3n2)CC1
Cn1c2c(c3ccccc3c1=O)CN(CCc1ccccc1)CC2
Cc1ccc(CNc2ncnc3c2ncn3C2C(O)C(O)C3SCC(O)C23)cc1
CN(CC1CCOCC1)c1nc(-c2ccccn2)nc2c1nnn2Cc1ccccc1
CC(O)C1C(=O)N2C(C(=O)O)=C(SC3CNC(CN4CCNC4=O)C3)C(C)C12
O=C(Nc1ccc(CC(NC(=O)C2CSCN2S(=O)(=O)O)C(=O)O)cc1)C1CC=CCC1
CCOc1ccccc1NC(=O)Cn1c(=O)n(-c2ccc3c(c2)OCO3)c(=O)c2c3c(sc21)CCCC3
CC(C)c1cc(C(=O)C(C)(C)c2cc(C(F)(F)F)cc(C(F)(F)F)c2)cs1
O=C(NN=Cc1ccccc1)C1CCCCC12OCCO2
CN1CCC(c2ccc(Cl)cc2)C(CNC(=O)c2ccccc2Br)C1
O=C1Nc2c(ccc(Cl)c2Cl)C1(O)C1CCCCC1
Nc1c(C(=O)NCc2ccco2)sc2nc(-c3ccco3)cc(C(F)(F)F)c12
Cc1cc(C)c(Nc2nc(Nc3cccc(C(F)(F)F)c3)ncc2F)c(C)c1
CN(CC(=O)Nc1cccc(F)c1)C(=O)c1ccc(COc2ccccc2)o1
O=C(C=Cc1ccccc1O)NCCCCN1CCCC(c2noc3cc(F)ccc23)C1
CSCCC(NC(=O)C(N)Cc1ccc(O)cc1)C(=O)N1Cc2ccccc2CC1C(=O)NC(Cc1ccccc1)C(=O)NC(C(=O)O)C1CCCCC1
S=C1N(c2cccc(Cl)c2)C(=S)N(c2cccc(Cl)c2)C(c2ccccc2)=N1
COc1cccc(N(CC(=O)NCc2cccs2)C(=O)CCC(=O)Nc2cc(C)on2)c1
CCCc1nc(-c2ccc(OC(F)(F)F)cc2)oc1COc1ccc(CCCC(C)(C(=O)O)n2cccn2)cc1
COCc1ccccc1C1CCCN1
CC(C)(C)OC(=O)NC(Cc1ccc(O)cc1)C(=O)NCC(=O)NC(Cc1ccccc1)C(=O)NC(Cc1c[nH]cn1)C(N)=O
Cc1cc(CN2CCN(c3cnn(CC(=O)NC(C)(C)C)c(=O)c3Cl)CC2)no1
COc1ccc2c(c1)CCC(NCCc1ccc(Cl)cc1)C2Cc1cccc(O)c1
COc1nn(-c2ccccc2F)c2c1C(c1ccccc1Cl)=NCC(=O)N2
CCCCCOC(=O)N1CCN(C(=O)C(CCC(=O)O)NC(=O)c2cc(OCC3CCNCC3)cc(-c3ccccc3)n2)CC1
O=C(O)c1ccc(Oc2ccc3c(c2)CC(NCC(O)c2cccc(Cl)c2)CC3)cc1
O=S(=O)(Nc1ccc(-c2ccc(N3CCCC3)nn2)cc1)c1cccc(OC(F)(F)F)c1
Cc1nc(C)n(C2CCCN(C(=O)c3cnn(C)c3)C2)n1
CN(CC(=O)Nc1cccc(F)c1)C(=O)CN1C(=O)NC2(CCCC2)C1=O
O=c1oc2ccccc2cc1[N+](=O)[O-]
CCN(Cc1ccc(OC)cc1)C(=O)CSc1ncnc2sc(C)c(C)c12
COc1ccc2c(c1)CC(=O)N(CCCN(C)Cc1ccsc1)C2=O
ON=Cc1coc2ccccc12
COc1ccc(OC)c(NC(=O)CC2C(=O)N(CCc3ccccc3)CC2Cc2ccccc2)c1
CN(C)c1cc(C(C)(C)C)ccc1CN1CCCCC1
O=c1nc2n(c3ccccc13)C(c1ccc3c(c1)OCO3)CCC2=Cc1ccncc1
O=C(CC(Cc1ccccc1)NC(=O)c1ccc2cccnc2n1)Nc1nccs1
Cn1c(C(=O)Nc2cccc(N=Cc3ccccc3O)c2)cc2cc(NC(=O)c3ccncc3)ccc21
CC(C)(C)OC(=O)NC(Cc1ccccc1)C(=O)N1CCC(C(=O)N2Cc3ccccc3CC2C(N)=O)CC1
CCCCCC(=O)OCC1OC(CCON=C(C)CCN2CCN(CC(=O)N3c4ccccc4Sc4ccccc43)CC2)C(OC(=O)CCC)C(OC(C)=O)C1OC(=O)CCCC
CCCCCCCCCCCCCC(=O)Oc1cc(C=Cc2ccc(O)cc2)ccc1OC
Cc1nn(C)cc1CNC1CCS(=O)(=O)C1
CC1Nc2ccc(C#N)cc2C(C)(C)C1(F)F
O=C(NCCc1ccc(Br)cc1)c1cnc(Oc2ccc3oc4ccccc4c3c2)s1
O=C(c1ccco1)N1CCC2(CC1)C(=O)N(Cc1ccccc1)c1ccccc12
COP1(=S)OCC(C)O1
N#Cc1nc(NC2CCC(C(=O)O)CC2)c2ncn(Cc3ccccc3F)c2n1
CCc1cccc(-c2cn(C)c(=O)n(CCC(C)C)c2=O)c1
CCCCCCCCC(=O)NC(CCCCN)C(=O)NC(CCCN=C(N)N)C(=O)NC(C=O)CCCN=C(N)N
CCOc1ccc(CN2CCCC3(CCN(C(C)C(=O)NC)C3)C2)cc1
O=C(O)c1cccc2c1C(=O)N(CCOC1CC3CCC1C3)C2
CN(CCCc1c[nH]c2ccc(F)cc12)CCC(O)(P(=O)(O)O)P(=O)(O)O
O=C(Nc1cccnc1)c1cc(-c2ccc(Cl)s2)nc2ccccc12
Cc1cc(-c2ccc(C(F)(F)F)cc2)n(CCN2CCCCCC2)n1
CC1=C(C(=O)OCc2ccc(C(=O)OCc3ccccc3)cc2)C(c2ccc(-c3ccccc3)cc2)NC(=S)N1
Cc1ccc(C=C(C#N)C(=O)c2ccccc2Br)o1
COc1cccc2c1OC1(C)CC2NC(=O)N1c1ccccc1
COc1cc2c(Cl)nc(NC=NOC(C)=O)nc2c(OC)c1OC
Cc1nc(SCC(=O)NCC2CCCO2)c2c(=O)n3ccccc3nc2n1
CCOc1ccc(-n2cc(C(=O)Nc3ccccc3-c3ccccc3)nc2-c2ccc(C)cc2)cc1
Cc1ccc(NC(=O)C2c3ccccc3C(=O)OC2c2ccccc2)cc1
O=C(Nc1cc(F)ccc1F)N(OS(=O)(=O)c1ccccc1[N+](=O)[O-])c1ccc(Cl)cc1Cl
COC1=NN(c2ccc3c(Cl)c(OCC=C(C)CCC=C(C)C)oc3c2)C(=O)C1(C)C
CC=C1CC2C(CCC3(C)C(O)CC(O)C23)C=C1CCCCCC(=O)O
O=C(O)c1ccc(C(=O)O)c(P(=O)(O)O)c1
O=C1CN(C(=O)Oc2ccc(Br)cc2)CN1Cc1ccccc1
CNC(=O)Nc1ccc2[nH]cc(C3CCN(CC4CCC(NC(=O)C5CCC(Cn6c(=O)c(-c7ccc(Cl)cc7Cl)nc7ccccc76)CC5)CC4)CC3)c2c1
COc1ccc(Cl)cc1C(=O)Nc1ccc(Br)cc1
O=C(NC(=S)Nc1ccccn1)c1ccc([N+](=O)[O-])cc1
O=C(NCc1ccc(Cl)c(Cl)c1)c1cc(C(=O)c2ccccc2)c[nH]1
CC(=O)Nc1nc(Cc2nnc(SCSCC(=O)NN)n2NC(C)=O)cs1
Cc1cc(NC(=O)Nc2nc3c(ccc4cccnc43)s2)c2cc(C(C)C)ccc2n1
Cc1c2c(cc[n+]1Cc1ccccc1)c1ccc(Br)cc1n2CC(C)(C)O
C=CCc1cccc(C=NNC(=O)CN2CCN(CCN(C)C)CC2)c1O
Nc1cc2c(S(=O)(=O)O)cc(NCCO)cc2c2ccccc12
COC(=O)c1cccc(C2CN(c3cnc4ccccc4c3)C2)n1
O=C1C(=Cc2cccc(F)c2)CCCc2ccccc21
CCCCOC(=O)c1cc(NC(=O)c2ccc(S(=O)(=O)N3CCOCC3)cc2)ccc1OC
CC(NC(=O)C(NC(=O)C(N)CNC#N)C(C)C)C(=O)NC(C(=O)NC(C(=O)N1CCCC1)C(C)C)C(C)C
Cc1noc(C)c1S(=O)(=O)N(C)CC1OCc2cnnn2CCCC(=O)N(C(C)CO)CC1C
O=C(Cc1ccc(Br)cc1)NN=C1CCCC1
Cc1cc(S(=O)(=O)N2CCN(c3ncccc3OCc3ccc(-c4ccccc4)cc3)CC2)c2ccccc2n1
Cn1cc(C(=O)C(=O)Nc2ccc(Cl)cc2)c2ccccc21
COc1cc2c(c(OC)c1OC)-c1c(cc3c(c1OC)C(=O)OC3C)C(=O)C(C)C(C)C2
Nc1nc2cc(-c3cccc(C(F)(F)F)c3)ccc2[nH]1
Cc1ccc(Cn2cc(-c3ccc([N+](=O)[O-])cc3)c3c4cc(F)ccc4n(C)c3c2=O)cc1
O=C(COC(=O)C=Cc1ccc(F)cc1)Nc1nnc(-c2ccccc2)o1
Cc1cn(-c2ccc(C=Nn3cnnc3)cc2F)cn1
Cc1cccc(N2C(=O)CC(N(Cc3cccs3)C(=O)CCC(=O)N3CCCCC3)C2=O)c1
COc1cc2c(cc1OC)C(c1ccc([N+](=O)[O-])o1)=NCC2
CCOC(=O)C(SCCO)c1ccccc1
CCNCCc1ccc(OC)c2ccccc12
CC(=NNC(=S)N(C)C)c1cc[n+]([O-])cc1
Cc1ccc(S(=O)(=O)N(C)Cc2csc(CC(CC(=O)O)c3ccc(C(F)(F)F)cc3)n2)cc1
CCOC(=O)N1CCC(N2Cc3[nH]c4ccccc4c(=O)c3CC2(C)C)CC1
CCOC(=O)OCOP(=O)(CC=CCn1cnc2c(N)ncnc21)OCOC(=O)OCC
COCCN1CC2CN(c3ncc(C(=O)N4CC5C(C4)OC4(OC)C(C(N)=O)C5(C)CC4c4ccc5cc(F)ccc5n4)cn3)CC2(C)C1=O
CCSc1nnc(CCc2ccc(F)cc2)o1
CC(=NNCC(=O)O)c1c(O)ccc2ccc(C(C)=NNC(=O)c3cccc(C#N)c3)cc12
CC(=O)NCC1(C)CCc2c(ccc(C)c2O)O1
COc1ccc(Oc2nc(C)ccc2C(=NCc2ccco2)NO)cc1
O=c1cc(NCCCNCCCCNCCCNCc2ccc(Br)c(Br)c2)[nH]c2ccccc12
CN(C)C(=O)C1CCCN(c2nc(-c3ccc(F)cc3)cnc2N)C1
Cc1ccccc1C(=O)OCc1nc(=O)c(C(C)(C)C)c(C)[nH]1
COC(=O)C1CN(C(=O)c2cc(C)oc2C)CCC1c1ccccc1
CC(=O)NCCc1cc2c(cc1[N+](=O)[O-])OCO2
NCCCOc1cccc(C2CCCN(C(=O)CCCCCCCC)C2)c1
Fc1cccc(Cl)c1-c1nnn2c1n[n+]([O-])c1ccccc12
CC(=O)Nc1cccc(C=CNC(=O)CC23CC4CC(CC(C4)C2)C3)c1
O=C(Nc1ccccc1)C1C2CCC(O2)C1C2C=CC(=O)C21OCCO1
CCOP(C)(=O)OCC
Nc1n[nH]c(-c2cccc(Br)c2)n1
Cc1c(C=Cc2ccc([N+](=O)[O-])o2)[n+]([O-])c2ccccc2[n+]1[O-]
O=c1c2ccccc2cnn1CN1CCOCC1
O=C1COc2nccc(-c3nnc(-c4ccccn4)o3)c2N1
CC(C)NC(=O)C1CN(Cc2ccon2)CCN(Cc2ccoc2)CC1C
N#CC1(c2ccc(-c3ccccc3)cc2)CCN(CCN2C(=O)c3cccc4cccc(c34)C2=O)CC1
CN(C)Cc1cc(Cl)c2c(c1)OCCCOc1ccc(cc1)CN(CCN(C)Cc1ccc(Cl)c(Cl)c1)C(=O)CC2
COc1ccc(C2CC(=O)c3cc(C(=O)Nc4cccc(F)c4)sc3C2)cc1
Cc1ccc(N2CCN(CCCC(=O)N3CCC(NS(=O)(=O)c4cccc5cnccc45)CC3)CC2)cc1C
Cn1c(N)c(C(=O)CSc2ccc(Cl)cc2)c(=O)n(C)c1=O
C=C1CCC2C(C)(CO)C(O)CCC2(C)C1C=CC1=CC(=Cc2ccc(OC)cc2)OC1=O
Cc1ccc(-c2nn(-c3cccc(F)c3)cc2CO)cc1
COC(=O)c1ccc(-n2c(-c3cccs3)nc3ccccc3c2=O)cc1
CC(C)CC(CC(=O)NC(CC(N)=O)C(=O)Nc1ccc(Nc2c3ccccc3nc3ccccc23)cc1)C(=O)NO
CCCc1c(Cl)c(O)c(C(C)=O)c(O)c1Cl
Cc1cncc(N(C)C(=O)C2CNC(C(=O)N3CCCC3)C2)n1
Cc1cc(-c2ccc(NC(=O)c3cccc(F)c3)cc2)c(Cl)cc1C1CC(=O)OC1O
CN(C)Cc1ccc(C(=O)NCCSCc2ccc(Cl)cc2)cc1
CCC(CC)c1nc(C2CCN(CCC3CCCCC3)CC2)no1
O=C(CBr)NCC1CCC2(O1)C(=O)Nc1ccccc12
N#[N+][N-]C1CC(n2cnc3c(=O)nc(N)[nH]c32)OC1CN
CC(C)N(C(=O)Cn1nnc(-c2ccccc2Cl)n1)C(C)C
CN(Cc1ccsc1)c1cc(C(=O)N=C(N)N)n(CCc2ccccc2O)n1
COc1ccc(S(=O)(=O)N2CCC(C(=O)NCCCC(=O)Nc3cccc(C(F)(F)F)c3)CC2)c2ccccc12
Cc1cccc(COc2ccc(C(=O)C=Cc3ccc(S(C)(=O)=O)cc3)c3nonc23)c1
CCCc1cccc(C#Cc2nc(CN3CCN(C=O)CC3)c(C)o2)n1
Cc1ccc(C(=O)Nc2ccc(NC(=O)c3cccc(C#N)c3)nn2)cc1
COc1cccc(CN(C)CCNC(=O)c2nc(-c3ccccc3)oc2C)c1OC
COc1cccc2c1OC(c1ccc(F)c(F)c1)C(C(=O)O)=C2
Cc1ccc(F)cc1-c1ccc2cc(NC(=O)C3CC3)ncc2c1
Nc1nc(NCC2CCC(C(=O)O)CC2)nc2nc(-c3ccccc3)nn12
CCOc1ccccc1-c1nc(CN2CCCN(c3ccccc3OC)CC2)co1
COCCOc1ccc(F)cc1-c1cc2nnc(-c3cccc(C#N)c3)n2n(C)c1=O
CCC(=O)N1CCc2cc(Br)cc(S(=O)(=O)CCC(=O)NCc3ccccc3F)c21
C=CCOc1ccc(-c2nc3c(c(SCc4n[nH]c(=S)n4C)n2)Cc2c(CO)cnc(C)c2O3)cc1
CC(C)NCCn1cc(S(=O)(=O)c2cccc3cccnc23)c2ccccc21
COc1ccc(CCNC(=O)c2cnc(Oc3ccc4c(C)cc(=O)oc4c3)s2)cc1
CC12CC(O)C3c4ccc(OCc5ccccc5)cc4CCC3C1CCC2O
CCOC(=O)COc1c(C(=O)O)sc(-c2cc(C)cc(C)c2)c1Br
CC(C)NC(=O)C(O)CC(O)C(N)CC(O)CNC(C)C
CC(C(=O)NCc1ccccc1)N1C(=O)C(F)C1C(C)C
FC(F)(F)c1ccc(C2=NCCO2)cc1
CCOC(=O)Cc1ccc(OCCN2CCC(C)CC2)c(Cl)c1
Cc1cc(C)c(CNC(=O)c2cnc(NCc3ccc(C)cc3)nc2-c2ccccc2Cl)c(=O)[nH]1
Cc1nc(NCc2cccc(Cl)c2Cl)c2ccccc2n1
COc1ccc2c(c1)CN(C(C)C(c1ccccc1)c1ccccc1)C(=O)N2
CCN(CC)c1ccc(C(=O)Nc2ccc3oc(-c4ccncc4)nc3c2)cc1
Cc1ccc2occ(C=NN3CCN(c4ccc(C(=O)c5cccs5)cc4)CC3)c(=O)c2c1
Cc1nncn1CC(=O)N1CCCC(C(=O)c2cc(F)ccc2F)C1
COc1ccc2c(CC(C)N)c[nH]c2c1
O=C(NCc1cnn(C2CCCC2)c1)C1CCC(n2c(=O)[nH]c3ncccc32)CC1
O=C(Nc1c(F)cc(-c2nc3ncccc3o2)cc1F)c1ccco1
CCc1cccc2c1OCC(C(=O)N(Cc1sccc1C)C1CC1)N2
COc1ccccc1C(=O)N1CCCC(C)C1
COc1ccc2c(c1OC)CN(CCc1ccccc1)CC2
CCN(CC(=O)NC)S(=O)(=O)c1ccc2c(c1)c(=O)n(C)c(=O)n2C
CCN(CC)c1ccc(C2CC(c3ccc(OC)cc3)=NN2C(=O)c2ccc(OC)cc2)cc1
CCn1cnnc1CNCc1ccc(C)[nH]c1=O
CC(=O)c1cccc(NC(=O)Cn2cnc3c(nnn3Cc3ccccc3Cl)c2=O)c1
CCc1ncnc(-c2ccc(C(=O)N3CCC(N4CCOCC4)CC3)c(C)c2)c1C#Cc1ccc(N)nc1
O=C(O)CCCC1SCC(N(Cc2ccccc2)C(=O)c2ccc([N+](=O)[O-])cc2)C1O
C=C(C)C#CC(O)c1ccc(OCCNc2nc3ccccc3o2)cc1
CC(C)CC(CC(=O)NC(Cc1ccccc1)C(=O)NC(Cc1ccccc1)C(=O)C(=O)NCC(=O)NC(Cc1ccccc1)C(=O)OCc1ccccc1)NC(=O)C(Cc1ccccc1)NC(=O)OC(C
COC1=CC(=O)C(Nc2nccs2)=CC1=O
CC(=O)NC1C2C(OC(C)=O)CC3C(OC(C)=O)C1(OC3(C)C)C21OC1COC(C)=O
Cc1nn(CC(=O)NCC(C)NCC(O)c2nccs2)c(C)c1Cl
CCOP(=S)(NN1C(=O)CC(SCCOC2CCCC2)C1=O)OCC
COc1cc(C(=O)Nc2ccc(CN3CCOCC3)cc2)cc(OC)c1OC
NC(=O)C1CCN(C(=O)COC(=O)CNS(=O)(=O)c2ccc(F)cc2)CC1
Cn1c(=O)c2nc(-c3ccc(-c4ccccc4)cc3)[nH]c2n(C)c1=O
COC(=O)CC1CN(S(=O)(=O)c2ccc(C)cc2)CC(Cn2ccnc2)O1
Cc1cc(C(C)NCc2ccc3c(c2)OCO3)on1
CN1C(=O)C2(CCC3CN(S(C)(=O)=O)CC32)C(NC(=O)c2ccc(Cl)s2)C12CCCCC2
Cc1cc(Oc2ccccc2)ccc1S(=O)(=O)N1CCN(c2cccc(C(=O)O)c2)CC1(C)C
CCCCCCCCCCCCCCOc1cccc(OP(=O)(O)OCC2OC(n3ccc(N)nc3=O)C(O)C2O)c1C(F)(F)F
Cc1ccc(NC(=O)C2CCC(=O)N2n2c(C(C)C)nc3ccccc3c2=O)cc1C
Cc1cccc(Nc2ncnc3ccsc23)c1
Cc1ccc(CNC2C3CCN(CC3)C2C(c2ccccc2)c2ccccc2)cc1
C#CN(CCC(=O)NO)Cc1ccc(OCc2ccc3ccccc3n2)cc1
O=C(CC1SC(N2CCCCC2)=NC1=O)Nc1ccc(Cl)cc1
CCSc1nc2nc[nH]c2c2nc(C)nn12
CC(NC(=S)Nc1ccccc1N1CCN(S(C)(=O)=O)CC1)c1ccccc1
CCCCCCCCCCCC(CC(=O)CCc1cccc(O)c1)OC
CCCCC(=O)Nc1c(C(=O)N2CCOCC2)oc2ccccc12
CC12CCC3=Cc4ccc(O)cc4CC3(CC1C(=O)O)CC2
O=c1c(O)c(-c2ccc(O)cc2)oc2ccccc12
CN(C)C(=O)C1CC2CCN(S(C)(=O)=O)CC2O1
OCCC1=NCCN1CC=Cc1ccccc1
COc1ccc(-c2nc3cnc(N(C)C(=O)c4cc(C)cc(C)c4)nc3n(CC(=O)CO)c2=O)cc1
CSC1=NOC2(CCN(Cc3cn(Cc4ccc5c(c4)OCO5)nn3)CC2)O1
CC(C)C(=O)CCC(C)C1C(=O)CC2C3CCC4CC(O)CCC4(C)C3CCC12C
Clc1ncnc2ncn(CCc3nccn3CCOc3ccccc3)c12
Cc1nc2cc(NC(=O)CC(C)CC(=O)O)ccc2n1-c1cccc(C(F)(F)F)c1
COC(=O)c1ccccc1NC(=O)c1ccc2c(c1)N(CCC1=CCCCC1)C(=O)c1ccccc1S2=O
O=C(c1cc(C2CC2)on1)N1CCN(c2ccc(Cl)cn2)CC1
O=c1oc2cc(OP(=O)(O)O)ccc2c2c1CCCCC2
CCOC(=O)C1(C)CCCC2(C)C3CCC4CC3(CCC12)CC41CO1
CC(=O)Nc1nonc1-c1ncccc1N
Clc1cccc(Nc2ccc(CN3CCCC3)cc2)c1
Cc1nc(-c2ccccc2C(=O)c2ccccc2)cs1
CCN(CC)CC#CC(C)(C)O
CC(C)CC(C)Nc1nc(NCc2ccco2)c2ncn(C3OC(CO)C(O)C3O)c2n1
CCNC(=O)C1=CC(C)C(n2cc(C)c(=O)[nH]c2=O)O1
O=C1NC(c2cccc3ccccc23)(c2cccc3ccccc23)C(=O)N1C1CCN(Cc2ccc(C(F)(F)F)cc2)CC1
Cn1cnc2cc(-c3ccc(N4CCCCC4)cc3)nc(NC3CC3)c2c1=O
O=C1C=C(NCCCNCCCNCCCNCCCNCCCNCc2ccc(F)cc2)C(=O)C=C1NCCCNCCCNCCCNCCCN1C(=O)N(CC2CC2)C(=O)C1(c2ccc(F)cc2)Cc1ccccc1
CS(=O)(=O)c1ccc(C2=C(c3cccc(F)c3)C(=O)NC2=O)cc1
CCCOCCCNC(=S)Nc1cc(C)ccc1C
C=CCN(C(=O)c1ccccc1)c1nnc(-c2cnc(C(=O)OCC(C)(C)C)o2)s1
N#Cc1c(-c2cccc(NC(=O)CN)c2)cc(-c2ccccc2)nc1N
CC1(C(O)c2ccccc2)CC(OS(=O)(=O)O)C2(C)C(C(O)C(O)C3C4(C)CCC(O4)C3(C)C)CCC2(C)O1
O=C1NCC(C2CCCCC2)N(CC2CCCCC2)C1=O
Cc1nc(-c2cccc(C(F)(F)F)c2)sc1C(=O)NCc1cccc(Oc2ccccc2)c1
CCN(CC)CCC1CN2CCC1CC2CNC(=O)c1cc(Cl)c2nc[nH]c2c1
COc1ccc(C2CC23C(=O)Nc2ccccc23)cc1OC
COc1cc(-c2cccs2)cc(C=O)c1O
O=C(C1CCCN1C(=O)CSc1nncs1)N1CCN(c2ccc(O)cc2)CC1
CC[N+](CC)(CC)Cc1ccc(NC(=O)c2cc(Br)c(OC)c(Br)c2)cc1
Clc1ccc2c(Nc3cccnc3)ccnc2c1
CC(=O)NC1C(C#N)=C(SCCN2CCN(C3c4ccccc4-c4ccccc43)CC2)C(C)(C)C1(C#N)C#N
O=C1NCCc2[nH]c3ccc(Br)cc3c21
N=C1c2cc([N+](=O)[O-])ccc2OCN1N1C(=O)c2cc(C(F)(F)F)ccc2C1=O
Cc1cn(C2CC([N-][N+]#N)C(COC(=O)CCC3CCSS3)O2)c(=O)[nH]c1=O
O=C(CC1C(=O)NCCN1Cc1c(F)cccc1Cl)Nc1cc(Cl)ccc1OC(F)F
CC(N)CN1CCc2ccc3c(c2C1)CCCC3
CN(C)C(=O)CCC1Cn2nc(-c3ccccc3F)cc2CO1
CCCCCCCC(=O)N1CCN(C(=O)CC)CC1
CCN(CC)S(=O)(=O)c1ccc(Cl)c(C(=O)OC(C)C(=O)c2ccc(I)cc2)c1
CN(CCCN1CCCC1)C(=O)c1ccc(OC2CCN(Cc3ccc(Cl)cc3)CC2)cc1
CC(=O)N1CCCC1C#CCN1CCCC1
N#Cc1c(-c2ccc(F)cc2)nn(-c2ccc(S(N)(=O)=O)cc2)c1NC(=O)c1ccccc1
Nc1nc(=O)c2ncn(C3CC(OC(=O)NCCCC(=O)NCCSSC4OC(CO)C(O)C(O)C4O)C(CO)O3)c2[nH]1
CCOC(=O)C(=Cc1ccc(Br)c(Br)c1)C(=O)c1ccccc1
CC(C)c1cccc(NC(=O)c2ccccc2C(=O)O)c1
O=C(NC(CCN1CC2CN(C(=O)Nc3ccccc3F)CC2C1)c1ccccc1)C1CCCCC1
COCCCNC(=S)N1CCCC(C(=O)c2ccc(Cl)cc2C)C1
CC1=C(OCC(CC(C)C)NC(=O)C(Cc2ccccc2)NC(=O)OC(C)(C)C)C(=O)OC(Cc2ccccc2)C1
CCC1CCc2c(sc(NC(=O)C3=COCCO3)c2C(N)=O)C1
CN1C2CCC(COC(=O)C(CO)c3ccccc3)C1Cc1ccccc12
CN(C)C(=O)N1CCOc2c1ccc(S(=O)(=O)Nc1ccccc1F)c2Cl
CCCCCCCN(CCCCCCC)CC(O)c1cc2ccsc2c2cc(C#N)ccc12
CC(Sc1nc(=O)cc(N)[nH]1)c1ccc(-c2ccccc2)cc1
NCCCCCCCC(=O)NCCNC(=O)C(CC(O)CN)NC(=O)Cc1c(I)c(CCN)c(I)c(I)c1I
CC(N)P(=O)(O)CCCCN
O=C(CC1CC1)Nc1cc(-c2ccccc2)[nH]n1
Cc1cccc(C)c1-c1nnc(-c2ccc3c(c2)CCCC3)o1
C=CCn1ccnc1C1C(C(=O)OC)C(c2cc(OC)c(OC)c(OC)c2)C2C(=O)N(c3ccc(F)cc3)C(=O)C21
O=C(NN=Cc1ccc(Cl)cc1Cl)c1ccncn1
Cc1cc(C(=O)N2CCCC(Nc3ccc(Oc4ccc(C(F)(F)F)cn4)cc3)C2C)n(C)n1
O=C(COC(=O)c1ccc(-n2cncn2)cc1)NC1CCCCC1
Cc1ccc(C)c(NC(=O)c2cc3ccccc3oc2=O)c1
COc1ccc(-c2nc(CSCC(=O)N3CCCC3)nc3c2COc2ccccc2-3)cc1
CCCCc1nn(-c2ccccc2C(F)(F)F)c(=O)n1Cc1ccc(-c2ccccc2S(=O)(=O)NC(=O)CCC)cc1
CNc1nc(NCc2cccc(C)c2)c2sccc2n1
Cc1ccc2[nH]c(SCC(=O)Nc3ccc4c(c3)OCO4)nc2c1
Oc1ccc(-c2nc3ccccc3s2)cc1
COc1ccc2c(c1)CCCC2=Cc1ccc2nc[nH]c2c1
Cc1ccn(C(=O)c2cccc(COc3ccccc3Br)c2)n1
Cc1noc(C2CCC3C(CCN3Cc3nccs3)O2)n1
CCC12CCCN(Cc3ccccc3)C1c1c(n(C)c3ccccc13)C1C(=O)N(C)C(=O)C12
N#Cc1ccc(COCC(CC=CCl)(c2ccccc2)N(CC(=O)O)Cc2ccccc2)cc1
Cc1cc(Cl)ccc1NS(=O)(=O)c1ccc(NC(=O)c2cc([N+](=O)[O-])ccc2Cl)cc1
CCc1cc2c(C(N)=O)cnc(Nc3cccc(C(=O)NC(C)C)c3)c2s1
Cc1nc(C)c(C(=O)Nc2cn(C(C)C3CNCC(C(=O)N4CCC(F)C4)C3)nc2C2CC2)s1
O=C1NC(=Cc2ccc(-c3ccccc3Br)o2)C(=O)N1Cc1ccccc1
Cc1ccc(O)c(NC(=O)c2cccs2)c1
CCc1ccc(NC(=O)c2c(C)nn(-c3ccc(OC)nn3)c2-n2cccc2)cc1
CC(=O)N1N=C(c2ccccc2)CC1c1ccc(O)c(O)c1
Cc1ncn(CCNCC(F)(F)F)c(=O)c1C
CSc1ncc(C2=NN(S(C)(=O)=O)C(c3ccccc3O)C2)c(Oc2c(F)cccc2C(F)(F)F)n1
Cc1cccc(C2=NNC(=Nc3ccc(C)cc3)SC2)c1
CN1CCN(CCCN2C(=O)CCC2=O)CC1
Nc1ncnc2[nH]nc(SCC(=O)NCCCO)c12
CCOc1ccc(C(=O)N2CCOCC2)cc1NC(=O)c1ccc(C)cc1C
CC(C)n1nc(C(F)(F)F)cc1-c1ccc(Oc2ccc(S(=O)(=O)Nc3nccs3)cc2C#N)cc1F
O=C(NCC1CC2CCN1CC2)c1cc2sccc2n1C1CC2CCC1C2
COC(=O)c1cc(-c2ccc(OC)cc2)[nH]c1NC(=O)c1nc(SCc2ccccc2F)ncc1Cl
CCOC(=O)c1cc2sccc2n1CC(=O)Nc1nc2c(F)cc(F)cc2s1
COc1cccc(NC(=O)c2sc(-n3cccc3)nc2C)c1
CS(=O)(=O)c1ccc(N2CC(C(=O)NCc3nc4ccccc4[nH]3)CC2=O)cc1
NC(=O)C1CCN(C(=O)CCOc2ccccc2)CC1
Cc1ccc(NC(=O)C(O)=CC(=O)c2cccc([N+](=O)[O-])c2)cc1C
CCOC(=O)c1cc2c(C)nn(CC(C)C)c2s1
N#CC(=NO)C(=O)NCCCc1ccccc1
O=C(CCN1C(=O)C(=Cc2ccc3c(c2)OCO3)SC1=S)NC1CCS(=O)(=O)C1
COc1ccc(C(=O)Oc2ccc(C=CC(=O)c3ccco3)cc2OC(=O)c2ccccc2)cc1
CCOc1cc2ncnc(Nc3cccc(Br)c3)c2cc1OCC
COc1ccc(C(=O)Nc2nc(=O)c3c([nH]2)CC(C)(C)CC3=O)cc1
CC(=O)NCC1CN(c2ccc(N3CCN(C(=O)C=Cc4ccc(C#N)cc4)CC3)c(F)c2)C(=O)O1
CC1(C)C2CC=C(CN3CCC(N4CCN(CC5CCCCO5)CC4)CC3)C1C2
Cc1cc(C(=O)COC(=O)c2cnc(=O)[nH]c2O)c(C)n1CC1CCCO1
Clc1ccccc1Cn1cc(COc2ccc3ncc(C=C4Oc5ccc(Cl)cc5C4=O)cc3c2)nn1
NC(=O)CC(NC(=O)Cc1ccc(-c2ccccc2)cc1)C(=O)NC(Cc1ccccc1)C(=O)NCC(=O)NCc1ccccc1
O=C(CSc1nc(=O)n(CCCN2CCCCC2)c2c1CCCC2)Nc1ccccc1
O=C1NC(=O)C(=Cc2cn(-c3ccccc3)nc2-c2ccccc2)S1
CC(=O)N(C)C(C(=O)N(C)C(Cc1ccccc1)C(=O)N(C)C(CC(C)C)C(=O)N(CC(N)=O)C(C)C)c1ccccc1
CC(=O)c1cc(C(=O)NC(Cc2ccccc2)C(=O)C(F)(F)C(=O)NCCOc2no[n+]([O-])c2S(=O)(=O)c2ccccc2)c(O)cc1O
O=C1Oc2c(cc(O)c3c(=O)cc(-c4ccccc4)oc23)C1=Cc1cccnc1
CC(O)c1cccc(CC(NC(=O)c2cc(Cl)cc(Cl)c2)C(=O)N2CCNCC2)c1
CCN(Cc1nccn1C)C(=O)c1ccnn1Cc1csc(C)n1
CCCCN(C)CCNC(=O)CNC1CCCc2ccccc21
Cc1c(NC(=O)CN(C)CC(=O)Nc2ccc(F)cc2)c(=O)n(-c2ccccc2)n1C
CCCCNC(=O)C(C)(O)C(O)C(O)C(CC1CCCCC1)NC(=O)C(Cc1cscn1)NS(=O)(=O)Cc1ccc(C)cc1
O=C(NCCCCN1CCN(c2ccccc2O)CC1)C1c2ccccc2C(=O)N1Cc1ccccc1
COc1cc(COC(=O)NC(Cc2ccccc2)C(O)C(NC(=O)OCc2ccccc2)C(=O)NC(C)(C)C)cc(Br)c1O
CC(C)c1cc(CC(NC(=O)OC2COC3OCCC23)C(=O)NC(CC2CCCCC2)C(O)C(O)CC(C)C)ccc1-c1ccnnc1
CC1(c2nnc(-c3nn(-c4ccc(Cl)cc4Cl)c(-c4ccc(Cl)cc4)c3C#N)s2)CC(c2ccc(Cl)cc2)=NO1
CC1=C2OC(c3ccc(I)cc3)=NC2(c2ccc(Br)cc2)C(C)C1=O
CCOC(=O)c1cc(NC(=O)NCCCN2CCOCC2)cc(C(=O)OCC)c1
O=C(O)CCc1[nH]c(Cc2[nH]c(Cc3[nH]c(CCc4ccc(C(=O)O)cc4)nc3CCC(=O)O)c(CCC(=O)OCC(F)(F)F)c2CCC(=O)O)c(CCC(=O)O)c1CCC(=O)O
Cc1cc([N+](=O)[O-])nn1CC(=O)Nc1ccc(-c2nc3ccccc3[nH]2)cc1
O=S(=O)([O-])OC(c1cccc2ccccc12)P(=O)(O)O
O=C(Cc1ccccc1)NC1CCN(Cc2ccccc2)CC1
CNC(=O)CNCc1cc(S(C)(=O)=O)ccc1OC
O=C1OCC(c2ccc(O)cc2)=C1c1ccc(O)cc1
CCC(C)C(C#N)NC(=O)Cn1c(C)csc1=O
Oc1ccc(-c2cc(CN3CCN(C(c4ccccc4)c4ccccc4)CC3)on2)cc1
CC1CCCCOC(CN(C)S(=O)(=O)c2ccc(F)cc2)C(C)CN(C(C)CO)C(=O)c2cc(N(C)C)ccc2O1
CN1Cc2ncn(C)c2C(C)(C)C1=O
COc1cccc(-n2cc(CNCCCN3CCN(c4ccccc4)CC3)c3ncccc32)c1
COc1ccc(-c2nnc(SCC(=O)Nc3ccccc3C(F)(F)F)n2C)cc1
Cc1ccnc(NS(=O)(=O)c2ccc(NC(=O)c3cnc4ncccn34)cc2)n1
Cc1nc(=S)n(CCCOc2ccc3ccccc3c2)c(C)c1Cl
N#Cc1cc(F)cc(C(CC(=O)O)N2CCC(c3ccccc3)(c3cccc(F)c3)C2=O)c1
COc1ccc2c(c1)c1c(n2CCCNC(=O)c2cccs2)CCCC1
Cc1oc(-c2ccccc2C(F)(F)F)nc1CN1CCCC1Cn1cncn1
CCCc1oc2cc(O)cc(O)c2c(=O)c1-c1ccc(CC(C)C)cc1
COc1ccc2ncsc2c1C=Nn1cnnc1
Cn1c(=NNC(=O)C2CCC3CCCC(CCC4CCNC(=O)O4)C3C2)sc2ccc(Cl)cc21
CCC=CCC=CCC=CCC=CCC=CCC=CCCC(=O)NCCO
Cc1cccc(N(CC(=O)NCc2ccccc2)S(=O)(=O)c2ccc([N+](=O)[O-])cc2)c1C
Nc1[nH]ncc1-c1nc2ccccc2[nH]1
CCS(=O)(=O)Oc1ccc(NC(=O)NCc2ccc(OC)c(OC)c2)c(OCCSC(=N)N)c1
C#CCn1c(SCC(=O)Nc2ccc(Cl)cn2)nnc1-c1cccnc1
O=C(Nc1ccc2oc(-c3ccccc3Cl)nc2c1)c1c(F)cccc1F
c1cc(-c2nnc(Nc3ccc4c(c3)OCCO4)c3ccccc23)ccc1CN1CCOCC1
Cc1nnsc1C(=O)N1CCN(C2CCCCCC2)CC1
CNCc1nc(=O)n2nc(-c3ccccc3)cc2[nH]1
COc1ccc(N2CCN(C(C)(C)CCNC(=O)c3c(N4CCCCC4)nc(C)nc3C)CC2)cc1
CC1CCC2(OC1)OC1CC3C4CC=C5CC(OC6OCC(OC7OC(CO)C(O)C(O)C7O)C(O)C6OC6OC(CO)C(O)C(O)C6O)CCC5(C)C4CCC3(C)C1C2C
Nc1nc(=O)n(C2OC(COP(=O)(O)OP(=O)(OCc3ccccc3)OCc3ccccc3)C(O)C2O)cc1F
COC(=O)C(C)Oc1ccc(Oc2nc(-c3ccccc3)cc(-c3ccccc3C)n2)cc1
CN1CCCN(C(=O)c2ccc(-c3nc4ccccc4s3)s2)CC1
CN(C)c1ncc2nc(-c3ccco3)c(=O)n(CCc3ccccc3)c2n1
O=C(O)c1ccc2c(c1)nc(Cc1ccc(Cl)c(Cl)c1)n2Cc1ccccc1
CC(=O)Nc1ccc(CC(=O)NCc2cccc3ccccc23)cc1
NC(=O)C1CC(=O)NCCCC(NS(=O)(=O)c2cccc([N+](=O)[O-])c2)C(=O)NCC(=O)NC(Cc2ccccc2)C(=O)N1
Cc1cnn(C2CN(c3nc4cc(C(=O)O)ccc4o3)C2)c1
O=C(c1cccnc1)N1CCC(CNS(=O)(=O)CC(F)(F)F)C1
Nc1ccc(Nc2c3ccccc3nc3ccccc23)cc1
O=C(CCc1cc(O)cc(O)c1)NC(Cc1ccccc1)C(=O)N1Cc2ccccc2CC1C(=O)O
O=C(NCCNCC(O)COc1ccccc1)c1ccccc1Br
COc1cc2c(cc1C(=O)C=Cc1cccc([N+](=O)[O-])c1)OCO2
CCOC(=O)C(Cc1ccc(F)cc1)c1ccnn1-c1cccc(F)c1
COC(=O)C1OC(Sc2nccn2C2OC(CO)C(O)C2O)C(O)C(O)C1O
COc1ccc(CCSc2nc3ccccc3c(=O)n2CC(=O)Nc2ccc(N(C)C)cc2)cc1
CC1CCCC(NC(=O)C2OC3OC(C)(C)OC3C3OC(C)(C)OC23)C1C
COc1ccc(N(c2nc(C)cc(C)n2)c2nc(C)c3cc(OC)c(OC)cc3n2)cc1
CCCCC1CN(C2CCC(O)CC2)CCC1NC(=O)OC(C)Cc1cc(F)c(F)cc1F
C#CC(=O)C(O)C1CCCCC1
CCC(CC1CC1)C(O)(Cn1cncn1)c1ccc(F)cc1F
CN(C)S(=O)(=O)c1cccc2c1C(=O)c1ccc(NCc3ccccc3)cc1S2(=O)=O
COc1c(Br)c(Br)cc(CC=C(C)CCC=C(C)C)c1O
Cc1cccc(N2CC(C(=O)Nc3nnc(SCC(=O)NC(C)c4ccccc4)s3)CC2=O)c1
Cc1cn(C2CC([N-][N+]#N)C(COC(=O)OCCCCCCCCCCCCn3cc(C(O)(c4ccc(Br)cc4)c4ccc(Br)cc4)nn3)O2)c(=O)[nH]c1=O
O=C1COc2cc(Nc3nnc(Cc4ccc(F)cc4)s3)ccc2N1
CC(=O)c1ccc(NC(=S)NCCCCc2ccccc2)cc1
C=CCCCC(C)(C)C(=O)OCC1C2CCC3CCC(=O)C3(C)C2CC(O)C12CO2
C#CCCCON=C1c2ccccc2-c2ccccc21
CCCCCCCC(=O)OCc1nn(CCCC)c(=O)[nH]c1=O
COc1ccc(NC(=O)c2ccc(C)c(S(=O)(=O)N3CCCC(C)C3)c2)c(OC)c1
Cc1cnn(C2CCCN(C(=O)CCCn3c(C)nc4ccccc43)C2)c1
CC(C(=O)N1CC2CN(Cc3ccoc3)CCOC2C1)n1cccn1
CCOC(=O)C1NC1P(=O)(O)O
COCC(=O)N1CC2CCC1CN(c1ncccn1)C2
COc1ccc(OC)c2cc(C(=O)N(C)CCc3ccc(C)o3)[nH]c12
COc1cc2ncc(C#N)c(Nc3cccc(C(N)=O)c3)c2cc1F
FC(F)(F)c1ccc(C=Nc2ccccc2)cc1
COc1ccc(OCC(CO)NC(=O)NCCc2c[nH]c3ccccc23)cc1
N#Cc1cccc(Oc2nc3c(c(=O)n(Cc4cccc(C(F)(F)F)c4)c(=O)n3Cc3c(F)cccc3F)n2CC(=O)O)c1
C=C1CC(COCc2ccccc2)OC1=O
N#CC(CCSC(=S)N(CCN(CCCl)CCCl)Cc1ccccc1)(c1ccccc1)c1ccccc1
NCCCCCCCc1ccc(CCCN)cc1
Cc1nonc1S(=O)(=O)N1CCC(c2ccccc2Br)CC1
CC(C)NCCC1(c2ccccc2)CCN(C(=O)c2ccco2)CC1
CN1CCN(C(c2ccccn2)c2nnc(-c3ccccc3)o2)CC1
Clc1csc(C(c2ccccc2)c2ccccc2)c1Cl
CC(OC(=O)CCN1C(=O)c2ccccc2C1=O)C(=O)NCc1cccs1
COc1cc(C=CC(=O)c2ccc3ncccc3c2)cc(OC)c1
CN(C)CCn1c(=N)c(S(=O)(=O)c2ccc(Cl)cc2)c2c(c(C#N)cn2C)n1C
COc1cc(-c2c(C#N)c(=O)oc3c2c2ccccc2n3CCOc2ccccc2)cc(OC)c1OC
CC(COc1cccc(-c2nnc(Nc3cccc(C#N)c3)o2)c1)CN(C)C
Cn1cc(C(=O)Nc2ccc(-c3ccc4c(c3)OCO4)c(OCC(F)(F)F)n2)c(-c2ccc(C(F)(F)F)cc2)n1
CC(=O)N1C(C)=CCCC1(Cc1ccccc1Cl)C(=O)OCc1ccccc1
CCNc1nc2c(C)c(C)c(C)cc2n1CC
Cc1ccccc1CCNCC(O)COC(C)c1cc(C(C)(C)C)cc(C(C)(C)C)c1
Cc1cn2nc(N3CCCC3)nc2c(C#N)n1
COc1cc(O)c2c(=O)cc(-c3ccc4c(c3)OC(CO)C4)oc2c1
CC1(C)COP(=O)(NC2CC[N+](C)([O-])CC2)NC1
CC(=O)c1ccc(C(C)NC(=O)Nc2cc(N)n(C)c(=O)n2C)cc1
CCOC(=O)c1nc(-c2ccc(F)cc2)c(-c2ccnc(OC)c2)[nH]1
O=c1c(C=Cc2ccc(F)cc2)coc2ccccc12
CC1CCCC(NC(=O)c2ccc3[nH]nc(-c4ccnc(Cl)c4)c3c2)C1C
CCCCCCOc1ccccc1CCC(=O)O
CCc1ccc(NC(=S)NNC(=O)c2cc(Cl)ccc2O)cc1
CC(C)n1cnc(-c2ccccc2)c1-c1nnc(Nc2ccc3c(c2)OCCO3)o1
CC1CC(=O)N(Cc2ccccc2)c2ccc(S(=O)(=O)Nc3ccccc3)cc21
COc1cccc2c1[nH]c(=O)n2O
CCC(C)NC(=O)CN1C(=O)c2cccc3cccc1c23
CCCCn1c(N2CCN(CCO)CC2)nc2c1c(=O)[nH]c(=O)n2C
CC1C(=O)N(c2ccc(-c3cc(Cl)ccc3Cl)c(Cl)c2)C(=O)N1CC(=O)NC1CCN(Cc2ccc3oc(=O)[nH]c3c2)C1
CCc1cn2c3c(cc(C(=O)NC(Cc4cccnc4)C(O)CNC4CCOCC4)cc13)N(C(=O)CCC(C)C)CC2C
CN(CC(CCN1CCC2(CC1)CS(=O)c1ccccc12)c1ccc(Cl)c(Cl)c1)S(=O)(=O)c1ccccc1
COc1cnc2[nH]nc(N3CCC(N(C)Cc4ccc(Cl)cc4)CC3)c2c1
Cn1c(=O)c2nc(-c3ccc(F)cc3)[nH]c2n(C)c1=O
COc1cccc(CCNc2nccc(-c3c[nH]c4ncccc34)n2)c1
CCn1ncc2c3c(NCC(C)CCCN)ncnc3ccc21
NC1CC(c2cc(F)ccc2F)c2ccc(F)cc21
Clc1ccc(-c2cc3nccc(Nc4ccc(Oc5ccccc5)cc4)n3n2)cc1
O=C(CCCCCCn1c(Sc2ccc(F)cc2)nc2c(N3CCNCC3)ncnc21)NO
CC(C)c1n[nH]c(C2CN(C(=O)CCS(C)(=O)=O)CCO2)n1
O=C1NCC(=O)N1CC(=O)N1CCN(Cc2cccs2)CC1
COCCN1CCN(C(=O)CSCc2c(F)cccc2Cl)CC1C
CCCCOC(C)n1c(=O)c(C)nc2cnc(Oc3ccc(OCC(F)F)cc3Cl)nc21
CCN(CC)c1ccc(C2C(=O)N(c3ccc(OCC(c4ccccc4)(c4ccccc4)c4ccccc4)cc3)C2c2ccccc2)cc1
CC(C)C(NC(=O)COc1ccccc1)C(=O)OC(CC1CC[N+]2(CCc3ccccn3)CCCC12)C[N+](C)(C)CC(C)(C)C
""
COC(=O)c1cc(Cl)ccc1OCCCNC(=O)CCCCCCCCN(C)C
CSc1c(Br)ccc2nc(NC(C)=O)sc12
CCCCCCCCC(O)COc1ccc2c(=O)cc(-c3ccc(F)cc3)oc2c1C
COc1ccc2nc(NS(=O)(=O)c3ccc(F)c(C)c3)sc2c1
O=[N+]([O-])c1c[nH]c(-c2nc(-c3ccccc3)cs2)c1
O=C(O)c1cc(C(=O)O)nc2c1cnn2C12CC3CC(CC(C3)C1)C2
O=[N+]([O-])c1ccc2c(c1)S(=O)(=O)NC(c1c(O)n(Cc3nc(-c4ccccc4)no3)nc(-c3cccs3)c1=O)N2
Cc1ccc(NC(=O)c2c(-c3ccc(F)cc3)noc2C)c(C)c1
Cc1ccc(C(=O)NCC(=O)OCC(=O)N(Cc2ccccc2)C(C)C)s1
COCCCN1CCC(c2nc(C)nc3c2CCN3c2ncc(Cl)cn2)CC1
O=C(COC(=O)C=Cc1ccccc1[N+](=O)[O-])NCc1ccco1
COc1cc(Nc2ccnc3ccccc23)cc(OC)c1OC
CC1=C(C(=O)N2CCOCC2)CC(CC(=O)NCc2ccc(Cl)cc2)C(=O)N1Cc1ccccc1
COC(=O)C1=C(C)NC(=S)NC1c1ccc(O)cc1
Cc1nn(C)c(C)c1N(Cc1ccc(C(C)(C)C)cc1)S(=O)(=O)c1ccc(C(=O)O)c([N+](=O)[O-])c1
CCCCCC1=CC2(O)OC3(CCC4(C)C(CCC5C4CCC4(C)C(C6=CC(=O)OC6)CCC54O)C3)CC(C)=C2C(=O)C1=O
CN1CCN(CCCNc2ccc(S(=O)(=O)NC(=O)c3ccc(N4CCN(CC5=C(c6ccc(Cl)cc6)CC(C)(C)CC5)CC4)cc3Oc3ccccc3Cl)cc2[N+](=O)[O-])CC1
CCOc1nc(NC(=O)C(C)N2CCOCC2)nc(N(CC)CC)n1
COc1cc(C(C)=O)ccc1OP(=O)(OCC1OC(c2ccc(Br)cc2)C(C)(C)O1)OCC1OC(n2ccc(N)nc2=O)CC1[N-][N+]#N
O=C(O)c1ccc(F)cc1C1CCC(=O)N1c1ccccc1
CN(Cc1cccs1)C(=S)NC1CCCC1
C1CC2CCC1C1C2CCC2CCCCC21
Cc1ccc2c(ccn2-c2ccc(N3CCOCC3)cc2)c1
COc1cccc(NC(=O)C2CCCN2S(=O)(=O)c2ccc(OC)c(OC)c2)c1
CC(C)c1cccc(C(C)C)c1OC(=O)NS(=O)(=O)Oc1c(C(C)C)cccc1C(C)C
Cc1cccc(C(C)C)c1
CCc1ccc2c(CC(=O)O)coc2c1
Nc1nc(NCc2ccccc2)c2ccccc2n1
c1ccc(COCCN2CCN(Cc3ccccc3)CC2)cc1
CC1CCC(n2c3nc(C4CC4)nc-3c3cc(Cl)ccc32)CC1
CCCCC(C)CN(CC(O)C(Cc1ccccc1)NC(=O)OCC(C)(C)Cn1cc(F)c(=O)[nH]c1=O)S(=O)(=O)c1ccc(N)cc1
N#Cc1cccc(NC(=O)N(Cc2cccc(Br)c2)C2CCN(C(=O)c3c(F)c(F)c(F)c(F)c3F)CC2)c1
CC(C)(C)n1nnc2cc(-c3[nH]ncc3-c3ccccc3)ccc21
Cc1cc(C)n(-c2nc(-c3ccc(C)o3)nc3c2COC(C)(C)C3)n1
CC(c1ccccc1)c1ccc(NC(=O)c2ccccc2N(C)S(=O)(=O)C(C)C)cc1
COC(=O)C1=C(C)NC(C)=C(C(=O)OCC([N+](=O)[O-])[N+](C)(C)C)C1c1ccccc1Cl
Cc1c(CC(=O)O)c2ccccc2n1C(=O)c1ccccc1
Cc1cccc(-n2nc(C(=O)Nc3cccc(C#N)c3)c3ccccc3c2=O)c1C
O=C(C=Cc1ccc(Cl)c(Cl)c1)Nc1cccc(C(=O)N2CCCCC2)c1
CC(C)CCc1c(OCC(=O)OCC(=O)NCCc2ccccc2)c(OCC(C)C)c2occ(-c3ccccc3)c2c1O
CCN(CC)CCCNc1nc(C)nc2c(-c3ccncc3)c(C)nn12
O=c1ccn(C2OC(COP(=O)(O)OP(=O)(O)OP(=O)(O)OC3OC(CO)C(O)C(O)C3O)C(O)C2O)c(=O)[nH]1
CCCNC(=O)CN1C(=O)C(=O)c2cc(S(=O)(=O)N3CCOCC3)ccc21
Cc1ccc(NC(=S)NC2CCN(Cc3ccccc3)CC2)cc1
COC12CCC3(C)C(CCC4C5CCC(C(C)O)C5(C)C(O)CC43C)C1CCC2=O
Cc1nn(-c2ccccc2)c2nc(Cl)c(C(=O)NN3C(=O)C(=Cc4cccc(C(=O)O)c4)SC3c3cccc(O)c3)cc12
CCN=C(NC#N)NCCCCn1nc(C)c(2c(-c3ccc(Cl)cc3)n(C3OC(CO)C(O)C3O)c3ncccc23)c1C
N#Cc1c(NC(=O)c2ccccc2)sc2c1CCCC2
O=C(O)C1CCCCC1C(=O)NCCc1ccccc1
CCCCCCCCCC(O)CC(=O)CC(O)CC
COc1ccc(C(CC(=O)Nc2ccc(Cl)cc2)Sc2ccc(C)cc2)cc1
O=C(c1cc(F)cs1)N1CCc2ccncc2C1
CSc1cccc(Nc2nc3ccccc3nc2NS(=O)(=O)c2ccc(C)cc2)c1
CN(C)C(=O)c1cnn2ccc(N3CCCC3c3cc(F)nc(F)c3)nc12
CCOC(=O)c1c(C#N)c(-c2ccncc2)n(-c2ccccc2C#N)c1C
CCC(C)C(=O)C(=O)N1CCCCC1C(=O)N(C)C(Cc1ccccc1)C(=O)N(C)C(CCC(N)=O)C(=O)N(C)C(Cc1ccccc1)C(N)=O
CC(C)CCCC(C)C1CCC2C3=CCC4C(=O)N(C)C(=O)CC4(C)C3CCC21C
CC(C(=O)NCc1cccc(CN(C)C(=N)N)c1)c1ccc(-c2cc(Cl)cc(Cl)c2OCc2cccc(F)c2)c(F)c1
CCCCCCCCC=CCCCCCCCC(=O)NC(CO)(COC1OC(COC2OC(CO)C(O)C(O)C2O)C(O)C(O)C1O)COC1OC(CO)C(O)C(O)C1O
Cc1nc(N2CCN(C(=O)c3ccoc3)CC2)c2sc(C)cc2n1
COc1ccc(C2CC(=O)Oc3ccc(O)cc32)cc1
CCNc1nnc(-c2cccc(CNC(=O)c3ccc(C)cc3C)c2)o1
Cc1cccc(S(=O)(=O)N2CCC(C(=O)NCc3ccccc3Cl)CC2)c1
COC(=O)C(=CNc1ccc([N+](=O)[O-])cc1)C(=O)OC
O=C1CN2Cc3cc4ncnc(Nc5ccccc5)c4cc3NC2=N1
CC(C)c1[nH]nc2c(N3CCOCC3)nc(-c3ccncc3)cc12
CC(=O)Nc1nc2ccc(-c3ccccc3Cl)cc2s1
CNc1ncc2c(n1)CCN(Cc1nc(C)c(C)o1)C2
Cc1cc(C)n(CC2CCN(C(=O)CCc3nnc(C)s3)CC2)n1
O=[N+]([O-])Cc1nccc2[nH]cnc12
CN1CC(=O)N2C(Cc3c([nH]c4ccccc34)C2c2ccccc2F)C1=O
NC(=NC1CCCCCCCC(=O)NC(Cc2c[nH]c3ccccc23)C(=O)NC(Cc2ccccc2)CNC1=O)NCCC1CCCCC1
Oc1ccc2c(c1)CCC(=Cc1ccc(OCCN3CCOCC3)c(O)c1)C2=O
COC1Oc2c3c(cc4c2C(C1O)N1C(=O)CCC1C3O4)OC(C)(C)C=C2OC(C)(C)C(OC(=O)NCCCCCN)CC21O
N#Cc1ccc2c(c1)C(c1ccccn1)=Nc1c[nH]nc1N2
Clc1ccc(-c2nc(CNC3CCCCCC3)co2)cc1
CC=CCN1C(=O)CCC(CC)(C(=O)OC)C1=O
O=C1C2CCC=CN2C(=O)N1CCCCN1CCN(c2noc3ccccc23)CC1
O=C1C(O)=C(CCCCCCOC(=O)c2ccc(Cl)cc2)C(=O)c2ccccc21
CCNn1c(=O)c(=O)n(CC)c2cc(S(=O)(=O)Nc3ccc(OCC)cc3)ccc21
CC1(C)CCC(NC(CN2CCN(C(=O)Nc3ccc(C(=O)NS(=O)(=O)c4ccc(NC(C[N+](C)(C)C)CCCl)cc4Oc4c(F)cccc4F)cc3Oc3ccccc3F)CC2)=C(c2ccc(Cl)cc2)C
COc1ccc(C(C)=O)c(OC2OC(C)C(OC(C)=O)C(OC(C)=O)C2OC(C)=O)c1
COc1ccc(NS(=O)(=O)c2ccc3c(c2)C(=O)CC(c2ccc(F)cc2)O3)cc1
CCc1cc(C(O)(C(F)(F)F)C(F)(F)F)ccc1-c1nc(C)cnc1-c1ccc(S(C)(=O)=O)cc1
CCC(CC)c1cc2c(c(N3CCN(C(=O)c4ccco4)CC3)n1)c(=O)oc1ccccc12
COc1ccc(-c2cncn2C)cc1
O=C(O)c1cc2ccccc2[nH]1
CC(=Nn1c(-c2ccccc2)nc2cc([N+](=O)[O-])ccc2c1=O)c1ccc2c(c1)OCO2
CC(=O)NCCN=C1CC(c2ccc(C)cc2)Cc2c1c(=O)c1cc(Cl)ccc1n2O
Cc1c(OC(=O)C(C)(C)C)ccc2c(=O)n(-c3ccccc3)c(=O)oc12
NC(CC1CCCCC1)C(=O)NC1CC1
CC(C)=CCCC(C)=CC(=O)c1c(O)cc(C)oc1=O
O=c1nc(CCc2ccc(O)cc2)[nH]c2c1sc1ccc(Br)cc12
O=C(CCC(NCCCc1ccc([N-][N+]#N)cc1)C(=O)O)NCCc1ccccc1
COc1cccc(NCc2ccccc2CN)c1
O=C(CNC(=O)c1ccccc1)NCC(=O)Nc1cccc(F)c1
C#CCn1c(SC2CCOC2=O)nc2c1c(=O)[nH]c(=O)n2C
COc1ccc(OCCCCCCCC(=O)OCC2OC(OC3(C)CCC4)C(OC(C)=O)C(OC(C)=O)C3OC(C)=O)cc1
Cc1nnsc1C(=O)N1CCCN(Cc2cc(=O)c3c(C)cc(C)cc3o2)CC1
Cc1ccc(CNC(=O)COC(=O)c2cc(C(F)(F)F)ccc2NCc2ccccc2C)cc1
CC1(F)C(O)C(CO)OC1n1cc(C(N)=O)c(N)nc1=O
Cc1ccc(C(=O)Nc2ccnn2C2CCN(C(=O)c3c(F)cccc3F)CC2)cc1C
CC1CC(=O)C2(O1)C(=O)N(Cc1ccccc1)C(=O)c1ccccc12
O=C(O)Cc1nn(Cc2nc3ccccc3[nH]2)c(=O)c2ccccc12
CC(C)(C)OS(N)(=O)=O
C=C(CC1CC1)C(=O)Nc1ccc(C)cc1Br
O=[N+]([O-])c1cccc(-c2cn(-c3ccccc3)nc2-c2ccc(-c3ccccc3)cc2)c1
COc1ccc(N2C(=O)C(NC(=O)Nc3ccccc3)C2C=Cc2ccccc2)cc1
COC1(NC(=O)Cc2c(C)cc(C)cc2C)C(=O)N2C(C(=O)OCc3ccccc3)=C(C)COC21
=CC1=CC(=O)OC2C1C(OC(=O)CC)CC(C)C2(C)C
COc1cccc(-c2[nH][nH]c(=O)c2Cc2c(OC)ccc3ccccc23)c1
CC(C)c1noc(CSc2nnnn2C)n1
COc1ccc(N(C(=O)Nc2ccccc2)C(C)c2nc3ccccc3c(=O)n2N2CCN(C)CC2)c(OC)c1
O=C(OCc1ccccc1)N1CCC2(CC1)CN(Cc1ccncc1)CCO2
COC(=O)C12CCCC(NC(=O)C(C)NC(=O)C(NC(=O)C(Cc3c[nH]c4ccccc34)NC(=O)C(Cc3c[nH]c4ccccc34)NC(=O)C(C)NC1=O)C(C)C)C2
COC(=O)C1=C(Nc2cccc(Cl)c2)CC(c2cn(-c3cccc(Cl)c3)nc2-c2ccccc2)N(c2cccc(Cl)c2)C1c1cccc(Cl)c1
N#Cc1ccc(Oc2ccc(-c3ccc4[nH]cc(CCCO)c4c3)cc2)cc1
O=C(NCc1ccccc1Cl)c1cc(-c2cccs2)on1
COc1ccc(NC(=O)C(=O)NCCc2nc3ccccc3n2CCOc2ccccc2)cc1
CC(C)OP(=O)(COCCn1cnc2c(N)ncnc21)OC(C)C
CCn1cc(C(=O)OCC(=O)Nc2ccc3c(c2)OCCO3)c(=O)c2ccc(C)nc21
CCCCCC=CCC=CCC=CCC=CCCCCC(=O)NCCO
O=C1NC(C(O)CO)Cc2nc(C(CO)NC(=O)OCc3ccccc3)sc21
Cc1cc(COc2ccc(C(=O)NC3CN(C(=O)C(CCCN)NC(=O)C(CO)NC(=O)C(CC(N)=O)NC(=O)C(CC(C)(C)C)NC(=O)NC(CO)C(C)C)CC3C(=O)O)cc2)cc(C)c1
COc1cc(N2CCN(C)CC2)ccc1Nc1nc(Nc2nc3ccccc3[nH]2)c2cc[nH]c2n1
CCCN(CCC)c1nc(C)nc2c(-c3ccc(OC)nc3C)c(C)nn12
O=c1c(O)c(-c2cccn2CCO)ccn1Cc1cccc(C(F)(F)F)c1
Cc1nc(C)n(C2CN(C(=O)c3ccn(C(C)O)n3)C2)n1
CC=CC=CC=CCC=CCC=CC(=O)c1ccc(OC)cc1
NC(=O)N=NC1CCCCOc2c(OCc3ccccc3)cccc21
COc1ccc2c(c1)c(-c1cccnc1)c(C(=O)NCc1ccc(F)cc1)n2Cc1cc(C(F)(F)F)cc(C(F)(F)F)c1
O=C(O)C(Cc1c[nH]c2ccccc12)NS(=O)(=O)c1ccc(-c2ccccc2)cc1
CC(C)(C)CCC1(c2ccc(O)c(N=Cc3cccc(F)c3)c2)CCOC(C)(C)C1
NC1CCc2cccc(O)c2C1
Nc1ccc([N+](=O)[O-])cc1C(=O)NCCC1CCN(Cc2ccc(Cl)cc2)CC1
Nc1ccc2c(c1)C(=O)C(=O)N2Cc1ccccc1
CCOC(=O)c1cc(C#N)c(N(C)c2ccccc2C)nc1C(Br)=C(Br)Br
COc1cc(N2C(C)CCN(C)C2C)ccc1Nc1ncc(Cl)c(Oc2cccc3c2C(=O)N(C)C3)n1
CC1(C)C(=O)CCC2(C)C3CCC4(C)C(C(N)=O)CCC4C3CCC12
Cc1cc(CN(C2CCCCC2)C2CCCC2)c(C)n1-c1ccsc1
CCOc1ccc(NC(=O)Cn2cc(S(=O)(=O)c3ccc(C)cc3)c(=O)c3cc(Cl)ccc32)c(OCC)c1
CC1(C(=O)Nc2ccc(Cl)c(Cl)c2)CO1
COc1ccc(CCc2ccc(CCC(C)N(C)S(=O)(=O)C(C)C)cc2O)cc1
COc1cc(Br)c(Br)c(Cn2cnc3c(N)cccc32)c1OC
COc1cccc(-c2ccc3c(c2)NC(C)(C)CC3)c1
COc1ccc(OC)c(CC2CC(c3ccc(OC)c(OC)c3)=NO2)c1
O=C(Cn1c2ccccc2c(=O)c2ccccc21)NN=Cc1ccc(Cl)cc1
CC1CCN(c2ncnc3c2oc2cc(NC(=O)OCc4ccccc4)ccc23)CC1
O=C(Nc1ccc(N2CCOCC2)cc1)c1ccc2ccccc2n1
Fc1cc(F)cc(-c2nnn(CCCN3CCN(c4ccc5cnccc5n4)CC3)n2)c1
CCC(O)CC1CC(C(=O)O)Nc2c(Cl)cc(S(=O)(=O)NCc3ccccc3)cc21
CCOP(=O)(OCC)C(Nc1cc(C)cc(C)c1)c1cccs1
O=C(O)c1ccccc1N(Cc1ccccc1)S(=O)(=O)c1ccc2ccccc2c1
NC(=O)NN=Cc1ccc(OC2OC(CO)C(O)C(O)C2O)cc1
CC(C)CC(NC(=O)C(CC(C)C)NC(=O)c1cccc2ccccc12)C(=O)N1CCCC1C(=O)O
Nc1sc2c(c1C(=O)c1ccccn1)CCCC2
Cc1ccccc1C=CC(=O)NCc1ccc2c(c1)OCCO2
Cc1cccc(N2C(=O)Nc3ccc(Cl)cc3C2(O)C(=O)NC(C)C)c1
CCOC(=O)C(=O)Nc1cccc(C(N)=O)c1C#N
N#Cc1ccc(OCC(=O)Nc2cc(C(F)(F)F)cc(C(F)(F)F)c2)cc1
O=C(NCC1CCCCC1)NN=Cc1ccc2c(c1)OCO2
CC(C)NC(=O)c1cn(C)c2cc(N3CCN(C)CC3)c(F)cc2c1=O
Cc1c(F)c(Oc2ccc(C(=N)N)cc2F)nc(N2CC3CN(C(=O)CC(N)C)CC3C2)n1
CC(NC(=O)COc1ncnc2[nH]cnc12)C1=COCCO1
O=C(NC(C(=O)O)c1ccccc1)C(F)(F)C(F)(F)C(F)(F)C(F)(F)C(F)(F)C(F)(F)F
CC1=C(C(=O)Nc2ccc(F)cc2)C(c2cccc(OCc3ccccc3)c2)C(C(=O)Nc2ccc(F)cc2)=C(C)N1
O=C1Nc2cc(C(F)(F)F)ccc2Nc2c(OCCNC3CCCCC3)cccc21
CCC12c3[nH]c4ccc(Cl)cc4c3CCN1C(=O)C(CC(=O)NCCCn1ccnc1)CC2C(=O)N1CCN(C(=O)c2ccco2)CC1
CCC1N(CC2CC2)CCC1(O)c1ccc(C)cc1
O=C1C(=O)N(Cc2ccc(Cl)cc2Cl)c2ccc(OCC(O)CNC3CC3)cc21
Cc1cccc(C(=O)Nc2ccc3c(c2)NC(=O)C(CC(=O)NC(C)(C)C)CC(C)C(CN(C)Cc2ccc(C(F)(F)F)cc2)OCCCCC(C)O3)c1
O=S(=O)(NC1CCN(S(=O)(=O)c2ccc(Br)s2)CC1)c1ccccc1F
CC12CC(=O)C3=C(CC=CC31C)C2
Cc1ccc(Nc2ncnc3c2ncn3C2OC3COP(=O)(O)OC3C2O)cc1
Cn1c(=O)c2c(ncn2CC(=O)Nc2cccc(N)c2)n(C)c1=O
CC=C(C)C1CC23C=CC1(OC)C1Oc4c(O)ccc5c4C12CCN(C)C3C5
O=C1C2CN(Cc3ccco3)CC2CCN1Cc1cccnc1
CC1=C(C(=O)Nc2nc3ccccc3s2)C(c2ccc(Br)cc2)C(C(=O)Nc2ccccc2)=C(C)N1
CCCCCCCc1cc(Oc2ccc(Cc3ccccc3)cc2)c(S(=O)(=O)O)cc1Cl
CC(=Cc1ccccc1)C=C1SC(=O)NC1=O
O=C(Nc1ccc(F)cc1)Nc1cccc2cccnc12
CNc1nc(NC(Cc2ccccc2)C(=O)OC)c2sccc2n1
CCSc1c2c(nc3cc(OC)c(OC)cc13)-c1cc3c(c(=O)n1C2)COC(=O)C3(OC(C)=O)CC
O=C(NCc1ccc(S(=O)(=O)c2ccccc2)cc1)C1CCCN1C(=O)OCc1ccccc1
N=C(N)NCCCC1NC(=O)C(CCCNC(=N)N)NC(=O)CCC(=O)NC(CN)C(=O)NC(Cc2ccc3ccccc3c2)C(=O)NC(Cc2ccc(O)cc2)CNC1=O
COc1cc(C)c(S(=O)(=O)O)cc1Cc1c(O)c2c(c3ccccc13)OC(C)(C)C1C2CC(C2(C)Cc3ccc(O)cc3O2)C1(C)C
C=C1NO[N+]([O-])=C1COc1ccc(C=NNC(=O)c2ccc(O)cc2)cc1
COc1ccc(N(C)C(=O)c2cc3c(C)nn(CC5CCCO5)c3s2)cc1
COc1c2ccoc2c(C=C(CCCC(=O)NO)C(=O)NCc2ccco2)c2ccc(C)cc12
Cc1cn(C2C=CC(COP3(=O)OCc4cc(F)c(C(=O)c5ccccc5)c(=O)o4)O2)c(=O)[nH]c1=O
C=CCNC(=O)C(CCCC)n1ccc(OS(=O)(=O)c2ccc(F)s2)cc1=O
CC(=O)OC1C2(C)CCC3C(C)(C)C1c1cc(OC(C)=O)ccc1C31CCC(O)OC1O2
CC1=CCC(C(C)(C)NC(=O)Cn2cc(C(F)(F)F)ccc2=O)CC1
C=C1CCC2C3CCc4cc(O)ccc4C3CC(O)C12C
CC1CN(c2c(Cl)cncc2[N+](=O)[O-])CCN1c1cccc(O)c1
COc1cc(C=CC(=O)OCC(=O)NCc2ccc(C)cc2)ccc1O
COc1cc(Cc2cnc(N)nc2N)c(OCCCO)c(OC)c1Br
CCCNC(=O)c1c(C)nc2ccc(Cl)cc2c1NCC(C)(C)CN(C)C
Cc1ccc(C(C(=O)NC2CCCCC2)N(C(=O)c2snc(C(N)=O)c2N)c2ccc(Cl)cc2)o1
Cc1cc2c(cc1Br)C1(CCON1)C(=O)N2
COc1cc(Nc2c(-c3ccc(C)o3)nc3ncccn23)cc(OC)c1OC
CC12CCC(O)CC1CCC1C2CCC2(C)C(C3=CC(=O)OC3)CCC12O
CC(NCC1(O)CCN(C(=O)c2ccc(F)c(F)c2)CC1)c1ccc2c(c1)OCO2
Cc1cccc(C)c1NS(=O)(=O)c1ccc2c(c1)CCN2C(=O)C1CC1
NC(Cc1ccc(O)cc1)C(=O)NC1CCC2CC3CCC2(CC1)N3C(=O)Cc1ccc(Cl)cc1Cl
CC1CCCC(C)N1CCCCCNc1nc(-n2ccnc2)nc2c1ncn2C1OC(CO)C(O)C1O
CNC(=O)c1nnc(NC(=O)c2cc(OC)c(OC)c(OC)c2)s1
Cc1nc(C)n(C2CCCN(C(=O)CCc3nccs3)C2)n1
CCCCCCCCCCCC1=NC2(O1)C(=O)NC(OC)(C(=O)c1ccccc1)C2=O
COc1ccc2c(CNc3ccccc3)c(C(=O)O)n(Cc3ccccc3Cl)c2c1
CCOC(=O)c1cc(C)oc1-n1cnc2ccccc2c1=O
O=C(CSc1nc(=O)cc[nH]1)Nc1ccc(F)cc1
CCCCCCCCC[n+]1c(C)cc(I)cc1C
CCCCCCCC(=O)Nc1ccc(OCC(=O)O)c(Cl)c1
Cn1cc(CNCCCNc2ccnc3cc(Cl)ccc23)cn1
CCOc1cc(C2NNC(=O)C3CCCN23)cc(CC)c1OC
CC(C)=C(c1ccccc1)N(Cc1ccc(F)cc1)C(=O)CCl
O=C(C1CC2CCC1C2)N1CCN(S(=O)(=O)c2ccc(C(F)(F)F)cc2)CC1
COC(=O)c1ccc(C=C2SC(=O)N(CC(=O)Nc3ccc4c(c3)OCCO4)C2=O)cc1
Nc1nc2ccccc2n1Cc1cc(Cl)cc(Cl)c1
Cc1cc(C)nc(NS(=O)(=O)c2cccc(Nc3c4ccccc4nc4c(C(=O)Nc5ccccc5)c(O)cc([N+](=O)[O-])c34)c2)n1
CC(C)OP(=O)(c1ccc(-c2cccc(N)c2)cc1)C(O)c1ccc(C(F)(F)F)cc1
Fc1ccc(Nc2nc(C(Cl)(Cl)Cl)nc3ccccc23)cc1
CCn1cnc(C)c1CN1CCCC(Nc2nc(C)cc(CC(C)C)n2)C1
COc1ccc(N2CCn3c2nc2c3c(=O)[nH]c(=O)n2C)cc1
O=C1C(CC(=O)N2CCN(c3cccc(Cl)c3)CC2)Sc2ncccc2N1Cc1ccccc1
O=C1C=C(NCCc2ccc(O)cc2)C(=O)c2[nH]cnc21
Cn1cnc(S(=O)(=O)N(CCOc2ccc3c(c2)C(Cc2ccc(Cl)cc2)C(N)CC3)CC2CC2)c1
CCC1(c2ccc(Nc3ccccc3-c3ccccc3)cc2)NC(=O)NC1=O
Cc1cc(NC(=O)NCCN2CCN(c3ccccc3)CC2)c2ccccc2n1
Clc1ccc(Oc2ccc3c(c2)Oc2ccccc2C3n2cnnn2)cc1
CC(=O)Nc1cc2c3c(c1)-c1ccccc1CC3N(C)CC2
CCN(CC)CCCCCC(=O)NC1CCC2(O)C3Cc4ccc(O)c5c4C2(CCN3CC2CC2)C1O5
CCc1cnc(N2CCC3(CCN(Cc4cc(Cl)ccc4OC)CC3)CC2)nc1
CCOc1ccc(C#Cc2nc(N)c(C(C)(C)C)o2)cc1
Cc1ccc(-c2nsc(N)c2C)cc1
O=C1OCCC1=COCCCCCCNC1CCCCCCCCC1
O=C1c2c(cc(O)c(O)c2O)C(=O)N1Cc1cc(O)c(O)c(O)c1
Cc1ccc(F)cc1NC(=O)Nc1ccc(CC(=O)NC(CC(=O)O)c2ccccc2Cl)cn1
CN1CCCCc2c(NC(=O)NC(c3cccnc3)C3CCCCC3)cccc21
O=C1Nc2ccccc2C(=O)C12CCN(Cc1ccon1)CC2
Cc1cc(C(F)(F)F)nc(-n2nc(-c3ccc(Br)cc3)cc2F)n1
CC(=O)OCC1=C(C(=O)O)N2C(=O)C(NC(=O)Cc3cccs3)C2SC1
CC(C)COc1ncccc1CNC(=O)c1ccc(OCC(C)C)cc1
CCSc1ccc(C(=O)Nc2cc(S(=O)(=O)N(C)C)ccc2N2CCOCC2)cc1[N+](=O)[O-]
CN1CC(c2ccc(-c3nccs3)cc2)C2(Cc3ccccc3C2=O)C12C(=O)Nc1ccccc12
O=C(NCC(F)(F)F)C(c1ccc(F)cc1)N(Cc1cccs1)C(=O)c1snc(C(NC(=O)c2ccccc2)C(=O)N2CCOCC2)c1N
CCCc1ncc(C(=O)N2CCCC2CN2C(=O)c3ccccc3C2=O)c(=O)n1Cc1ccc(-c2ccccc2S(=O)(=O)NC(=O)OCCC(C)C)cc1
CCOC(=O)c1c2c(n(-c3ccccc3)c1-c1nc3ccccc3[nH]1)C(=O)c1ccccc1C2=O
OCc1nccc(CO)c1O
Cc1cc(C)cc(S(=O)(=O)c2c(C(=O)NCc3ccc(N(C)C)cc3)[nH]c3ccc(Cl)cc23)c1
COc1ccccc1CNC(=O)CNC(=O)COc1ccc2c(C)cc(=O)oc2c1
COc1ccc(C(=O)NC2CCCCC2)cc1
C=C1C(O)C2(OC(C)=O)C3CC1(C)C21C(=O)C3(O)C(OC(C)=O)C2(C)OC21
CN1CCN(c2ncnc3sc4c(c23)CC(C)(C)OC4)CC1
N#Cc1cc2cc(Br)ccc2nc1SCC(=O)Nc1cccc(C(F)(F)F)c1
N#Cc1cccc(C2C(O)c3nc4cc(-c5ccccc5)ccc4[nH]c3N2c2ccccn2)c1
CN(C)CCNc1cc(NCCNc2ccnc3cc(Cl)ccc23)ncn1
C=CCOc1ccc(C(=O)C2=C(O)C(=O)N(CCN3CCOCC3)C2c2ccccc2C(F)(F)F)cc1
CN(C)CCCCn1cc(C(=O)c2ccccc2)c2ccccc21
CC(=O)OCC1C2CCC3C2C(C)(O)CCC3(C)C2CC(=O)C(C)=CC12
CSc1nc2ccccc2n1CC(=O)N(C(C)C)C(C)C
COc1cccc(CN2CCCC(Nc3ccc4[nH]ncc4c3)C2)c1O
O=C1C2C3C=CC(C3)C2S(=O)(=O)N1CCCI
O=C(NC1CCC(CCN2CCN(c3cccc4c3OCO4)CC2)CC1)C1CCCN1
CCOC(=O)C1CCCN(C(=O)C(CCC(=O)O)NC(=O)c2cc(OC)ccc2OC)C1
O=C1CCCC2=C1C(c1cc(Br)c(O)cc1OCCS(=O)(=O)CCCl)C1=C(CCCC1=O)N2
CCc1nc2ccccc2n1CCCCOc1ccc(C#N)c(C(F)(F)F)c1
COc1cc(C2CC(c3ccccc3)=NN2C(C)=O)cc(Br)c1OC(=O)c1ccoc1C
CNC(=O)CN1CCSc2ccc(S(=O)(=O)N3CCC(OC)OC3)cc21
Cc1ccc(S(=O)(=O)ON2C(=O)C(c3ccccc3)=C(c3ccccc3)C23C(=O)N(Cc2ccccc2)c2ccccc23)cc1
CCCCC=CCCCCCCCCCC=C1OC(=O)C(CC(C)C)C1=O
CC(C)N(C)C(=O)Nc1ccc(Sc2ccnc(C(=O)Nc3ccc(C(=O)N4CCN(C)CC4)cc3)c2)cc1
CN(C)CCOc1ccc2c(-c3ccc(-c4ccccc4)cc3)n[nH]c2n1
O=C1NC(=O)C(=CNc2ccc(C3CCN(C(=O)c4ccccc4)CC3)cc2)C(=O)N1
CCCCCNCCCc1c[nH]cn1
Cc1cscc1C(=O)Nc1nc(-c2nnc(SCC(N)=O)n2C)cs1
Nc1cccc(-c2csc(C(O)c3ccc(Cl)cc3)n2)c1
CCC(Sc1nnnn1C)C(=O)NC1CCS(=O)(=O)C1
O=C(COC(=O)CCCc1c[nH]c2ccccc12)Nc1ccccc1
NC1Cc2cc(Cl)c(F)cc2C1O
COc1ccc2c(=O)c(-c3c(C)cc(C)c4cc(O)ccc34)coc2c1OC
O=C1OC2C(C(O)C2O)c2cc(O)ccc21
O=C(CCN1CCC(O)(c2cccc(C(F)(F)F)c2)CC1)c1ccc(-c2ccccc2)cc1
CCCC(CC)(Cc1cccc(OCCCCCOc2ccc3c(c2)OCO3)c1O)C(=O)O
COc1cccc(C(=O)Nc2cc(OC)c(N3CCOCC3)cc2OC)c1
O=C1CC(c2ccc(OCc3cccc(Cl)c3)cc2F)=Nc2ccc(F)cc2N1
O=c1[nH]c2ccccc2n1C1CCN(CC2CCCCC2)CC1
O=C(Nc1ccc(CC(Nc2=NCC(O)CN2)C(=O)NO)cc1)Nc1ccccc1
CC(CNc1cc(-c2ccncc2)cc(-c2ccc(C#N)cc2)n1)C(=O)O
COc1cc(C=Cc2ccc(C(=O)N3CCN(c4cc(Cl)ccc4C)CC3)cc2)ccc1-n1cnc(C)c1
CC(C)N(Cc1ccc(-c2ccc(CCC(=O)O)cc2)cc1)c1ncccn1
CCCCCCCCCCCCCCNC(=O)CC(=O)N1CC(=Cc2ccccc2-c2ccc(C(=O)O)cc2)C(=O)C(=Cc2ccccc2)C1
Cc1cc(CNCCn2cccn2)cs1
CCCCc1nn(-c2ccc(C(=O)O)cc2)c2c1C(=O)CC(C)(c1ccccc1)C2
CSc1ccc(Oc2ccc(C=C3SC(=S)N(CC(=O)O)C3=O)cc2OCc2ccc(C(=O)O)cc2)cc1
O=C1C(Oc2ccc(Cl)c(Cl)c2)=C(c2ccc(OC3OC(C(=O)O)C(O)C(O)C3O)cc2)C(=O)c2ccccc21
CCOC(=O)N1CCC(Nc2cccc(C)c2C)CC1
C=C(C)Cn1c(N)c(C#N)c2nc3ccccc3nc21
CC(=O)NC(Cc1ccccc1)C(=O)NC(C)C(=O)NC(CC(C)C)C(O)CC(Cc1ccccc1)NC(=O)C(NC(=O)C(Cc1c[nH]c2ccccc12)NC(=O)C(C)NC(C)=O)C(C)C
Cc1cccc(NC(=O)c2cnc(C)s2)n1
O=C(c1ccc(CN2CCN(Cc3ccccc3)CC2)cc1)C1CC1F
OC1CCN(Cc2cc3c(Cl)c(Cl)ccc3[nH]2)CC1
Cn1c(=O)c2ccccc2n2c(CCC(=O)Nc3nc4ccccc4s3)nnc12
CC(CC(=O)Nc1ccc(Br)c(F)c1F)=NNC(=O)c1ccccc1Cl
O=C1NCC(CCc2ccccc2)N(CCc2ccccc2)C1=O
Cc1ccc(S(=O)(=O)N2CC3Nc4ccccc4C3(C)CC2=O)cc1
CC1C2Cc3ccc(O)cc3C1(c1ccccc1)CCN2C
Cc1nc(N2CCNCC2)c2c(-c3ccccc3)csc2n1
C#Cc1cccc(C=Cc2ncc([N+](=O)[O-])n2CCO)c1
O=C(c1cccc2ccccc12)N1CCN=C1SCcB1c2ccccc2Sc2ccccc21
O=C1NC2=C(SCCS2)C(c2ccccc2)N1
COc1cc(NC(=O)C=Cc2c(C=CC(=O)O)cc(OC)c(C=O)c2OC)c(Cl)cc1CCN(C)C
CCC(C(=O)N1CCC2(CC1)CCN(Cc1ccccc1)CC2)n1cccn1
O=C1C(c2ccc(Br)cc2)=[N+]([O-])C2(CCCCC2)N1c1ccc([N+](=O)[O-])cc1
CC(C)C(C#N)N(C(=O)C1CCCCC1)c1ccccc1
CC(C)c1onc(-c2c(Cl)cccc2Cl)c1COc1ccc(-c2nc(C3CC(=O)N(C(=O)OC(C)(C)C)C3)no2)c(Cl)c1
CN1C2CCC1CC(OC(=O)c1ccc(F)cc1)C2
CC1CCCCOC(CN(C)S(=O)(=O)c2ccc(F)cc2)C(C)CN(C(C)CO)C(=O)c2cc(NC(=O)Nc3ccc(C(F)(F)F)cc3)ccc2O1
O=C(NCc1ccccc1)Oc1ccc(C=CC(=O)c2ccc(NC(=O)C3CCCCC3)cc2)cc1
CCCCN1C(=S)N(CCCC)C(=O)C1=Cc1ccccn1
CC(C)CC(=O)Nc1ccc(-c2ccc3nnc(SCC(=O)N4CC5CCC4CC5)n3n2)cc1
O=C(c1ccccc1C(F)(F)F)N(c1ncnc2c1cnn2Cc1ccccc1)N1CCOCC1
CCNC(=O)C1OC(n2cnc3c(N)nc(C#CC4CCC4C(C)O)nc32)C(O)C1O
O=C(N1CCCCCC1)N1CCC(Nc2nc(-c3ccnc(N4CCCC4)n3)cc3cnccc23)C1
CCN(CC)C(=O)c1cc2c(=O)n3ccccc3nc2s1
COc1cc2c(cc1-c1c(OC)cc(OC)c3ccc(=O)oc13)OCO2
CCCc1cnc(Nc2ccc(CCC3COC(N)=N3)cc2)nc1
CC(C)(C)c1ccc2c(c1)nc(NC(=O)c1cnn3c1nc(Nc1ccc(F)cc1)c1ccncc13)c1ncncc12
CSc1nccn1CC(=O)c1ccc(Cl)cc1
CC(C)(C)OC(=O)NNC(=O)NC(CCCCNC(=O)OC(C)(C)C)C(=O)O
O=C(COc1ccc(Cl)cc1Cl)N1CCN(c2ncccn2)CC1
Cc1cc(C)c(NC(=O)c2cccc(Cl)c2)cc1C(=O)N1CCC(N2CCCCC2)CC1
CN(c1ccc(NC(=S)NCCc2ccc(S(N)(=O)=O)cc2)cc1)S(C)(=O)=O
COCC1CCCN1c1cc2[nH]c(=O)cc(C)c2c(=O)[nH]1
Cc1nc(N2CCC(Cn3cc(CO)nn3)CC2)ncc1C(=O)NCc1ccc(F)cc1
COC(c1ccccc1)(c1nc(-c2nc3cc(C)ccc3[nH]2)cs1)c1cncn1C
COc1ccc(CCCNCCO)cc1Cc1cnc(N)nc1N
N#[N+][N-]C(CC(F)(Br)Br)c1ccccc1
COc1cc(C=CC(=O)O)ccc1O
Cc1c(C)c2ccc(Oc3ccc(OC(F)F)cc3)cc2oc1=O
CCC(=NNC(C)=O)c1ccc2oc3ccc(C(=O)N4CCCCC4)cc3c(=O)c2c1
Cc1c(C(=O)Nc2cccc(S(=O)(=O)N3CCC=N3)c2)oc2ccc(S(=O)(=O)N3CCCC3)cc12
CCSc1nccn1Cc1cc(C(=O)C=C(O)C(=O)O)c(=O)n2ccccc12
O=C(CN1Cc2ccccc2C1=O)Nc1ccccc1F
CC1(C)CC(=O)N(CC(=O)Nc2cccnc2Cl)C1=O
O=S(=O)(CCCc1ccc(O)cc1)c1nc2ccccc2[nH]1
CCCN(c1ccccc1OC)S(=O)(=O)c1cc2c3c(c1)CCN3C(=O)CC2
Cc1c(Cc2ccccc2)nc(CCC(=O)N2CCN(C(=O)OCc3ccccc3)CC2)c(C(=O)N2CCCCCC2)c1CO
CCCCN(CCCC)S(=O)(=O)c1ccc(N2CCCC2)c(NC(=O)c2ccc(C#N)cc2OC)c1
NCC(=O)NC(Cc1ccccc1)C(=O)NCC(=O)NCC(=O)NCC(=O)NCC(=O)NC(Cc1ccccc1)C(=O)NCC(=O)O
Clc1ccc(-n2nnc3c(SCc4ccccc4)ncnc32)cc1
OCCN1CCC(n2nc(CCOCc3ccccc3)c3ccccc32)CC1
CCCCCCCCCCC12CC[N+](C)(C)C(C(=O)CCCCCCCC)(CC1)C2
CC(=O)N1c2ccccc2CC1C(=O)N1CCN(c2ccccn2)C(C)C1
CC(=O)NS(=O)(=O)c1ccc(-n2nc(C(F)(F)F)cc2-c2ccc3c(c2)Nc2ccccc2S3)cc1
c1ccc(CCCCN2CCC(c3ccccc3)CC2)cc1
O=C(O)C1CCC2(CC1)COC1(CCN(c3ncc(Br)cn3)CC1)O2
O=P(Nc1ccccc1SC(F)F)(Nc1ccccc1)c1ccccc1
COc1cccc(NC(=O)COC(=O)C=Cc2ccccc2OC)c1
CC(C)C1N=C(c2ccccc2F)c2cc(Cl)ccc2NC1=O
COc1cccc(C=CC(=O)N2CCOCC2)c1OC
CC#CCn1c(N2CCNC(=O)C2)nc2cn(C(C)C(=O)NCc3cccc(Cl)c3F)nc2c1=O
O=C(COc1ccc2oc(=O)c3c(c2c1)CCCC3)NCC(=O)Nc1ccccc1C(F)(F)F
COc1ccc(C=C2CCc3ccccc3C2=O)cc1O
CCCCCC(=O)Nc1cc(C)on1
COc1ccc(-c2csc(NC(=O)c3ccc4c(c3)OCO4)n2)cc1OC
CCOC(=O)NC(=O)CSc1nc2cc([N+](=O)[O-])ccc2[nH]1
C=c1c(=C(O)C(N)=O)c2c(OCC(=O)O)ccc3c2n1CC3
O=C(NCCN1CCCCC1)C(=Cc1ccco1)NC(=O)c1ccccc1
COc1c(N2CCOCC2)c(F)c(C(=O)NC(C=CS(C)(=O)=O)Cc2ccccc2)c(OC2CC3CCC2C3)c1F
Cc1cc(-c2n[nH]c3cc(NC(=O)NC(C)c4cccc(C(F)(F)F)c4)ncc23)ccn1
CC(O)C=CC1OC1C=CC1CC=CC(=O)O1
CC1OC(=O)NC(c2ccc(-c3ccc(C#N)cc3)cc2)C1C
COc1ccc2nc3cc(Cl)ccc3c(Nc3ccc(N4CCNCC4)cc3)c2c1
O=C(Nc1ccc(-c2nc3ccccc3s2)cc1)c1ccccc1C(=O)c1ccccc1
CC(=NNC(=S)N1CCN(c2ccccn2)CC1)c1nccs1
Clc1ccc(C=NNc2nc3ccccc3[nH]2)cc1
C=CCNC(=O)C(=O)C(CCC)NC(=O)C1C2C(CN1C(=O)C(NC(=O)NC(CN1CCC(=O)NC1=O)C(C)(C)C)C(C)(C)C)C2(C)C
OC(c1ccccc1)c1nc(-c2ccc(Cl)cc2)c[nH]1
COc1cc(CC(C)Oc2ccc(C3CCC3)cc2)oc(=O)c1
COc1ccc(NC(=O)n2cc(C=C3C(=O)NC(=O)NC3=O)c3ccccc32)cc1
COc1cc(C(=O)NC2(C(=O)NC(C)c3ccc(-c4cc(Cl)cc(F)c4-c4nnn(C)n4)cc3F)CN(C3CCOC3)C2)on1
COc1ccc(Oc2ccc(C=NNS(=O)(=O)c3ccccc3[N+](=O)[O-])cc2)cc1
CCCCNC(=O)Cn1c2nc3ccccc3c(C)c2c(=O)n1-c1ccc(Cl)cc1
OC(c1ccc(C(F)(F)F)cc1)(c1ccc(C(F)(F)F)cc1)C(F)(F)F
Cc1cc(C)c(-c2nc3c([nH]2)CN(CC(C)C)CC3)cc1C(=O)N1CCC(c2ccc(C#N)cc2)CC1
COc1ccc(C2CC(c3ccc(C)cc3)=Nc3ncnn32)cc1
Cc1ccnc2c1N(C1CCN(C(=O)c3ccccc3COc3ccccc3)CC1)C(=O)CC2
Cc1[nH]c2ccc(Br)cc2c1CCN
C=CCC12NC(=O)C(C)=C1C1CCC3(C)C4=CCC5C(=C4CC(OC(=O)CC)C1(C)C3C2O)C(=O)CC(O)(C4C)C5(C)C
COCOc1cc(O)c2c(=O)c(OC(=O)NCCN(C)C)cc(-c3ccc(OC)cc3)oc2c1
CC(C)OOC1COC(CSc2nc(-c3ccccc3)c(-c3ccccc3)[nH]2)C(OC2OC(C(=O)O)C(O)C(O)C2O)C1O
Cc1nnnn1CC1(C)NC(C(=O)NC(C)C)c2ccccc2-c2ccccc21
CC(=O)OC1CCC2(C)C(CCC3(C)C2CC=C2C4CC(C)(C)CCC4(C(=O)NS(=O)(=O)NCCc4ccccc4)CCC23C)C1(C)C
CCCCN1CCC2C=CCC(NS(C)(=O)=O)C2C1
Cn1ncc(S(=O)(=O)c2ccccc2)c(N)c1=O
CC(=NCCNc1ncnc2sc(C)c(C)c12)c1cccs1
O=C(Nc1ccccc1)NC1C(=O)N(Cc2ccccc2)c2ccccc2N(CC2CC2)C1=O
CSc1nc2nc3c(cn2n1)C(=O)c1ccccc1C3=O
Cc1ccc(Cn2ccc(NC(=O)c3ccc(NC(=O)CCC4CCN(Cc5ccc(C)cc5)CC4)cc3C)n2)cc1
CC(=O)Oc1ccc2c(c1Br)C(=O)c1ccccc1C2=O
CC(=NOCC(O)CNC(C)(C)C)c1cc([N+](=O)[O-])cc([N+](=O)[O-])c1
CC(C)C(NS(=O)(=O)c1ccccc1)C(=O)N1CCC(c2ccc(Cl)cc2)CC1
CC1(C)OC2OC(C(O)CO)C(O)C(O)C2O1
CCCCc1c(Cc2ccc(-c3ccccc3-c3noc(=O)[nH]3)cc2)c(=O)n(C2CCOCC2)c2ncnn12
O=C(Nc1cc(O)cc(O)c1)C(C(=S)Nc1ccccn1)c1nc2ccccc2[nH]1
COc1ccc(NS(=O)(=O)c2ccc3c(c2)NC(=O)CO3)cc1
COC=C(C(=O)OC)c1ccccc1CON=C(C)C1=Cc2c(c(Br)c3c(c2O)c(=O)c(C(=O)OC)cn3C)C1
CSC(C)CNC(=O)CC(c1ccccc1)c1ccccc1
O=C(c1cccc(Br)c1)c1ccccc1OCC(O)CN1CCN(C(c2ccccc2)c2ccc(Br)cc2)CC1
CC(=O)N(O)CC(O)COc1ccccc1C
Cc1c[nH]c2ncnc(N3CCN(C(=O)COc4ccccc4[N+](=O)[O-])CC3)c12
Cc1cc(CC(=O)N2CCCn3ccnc3C2)sc1C
Nc1nc(OCc2ccccc2)c2[nH]cnc2n1
Cc1ccc(-n2cc(CC(=O)O)c3ccccc32)cc1
COc1cc2c(cc1OC)-c1[nH]nc(-c3ccc(-n4cccn4)cc3)c1C2
Cn1nc(C(F)(F)F)cc1-c1cc(F)c2c(c1)c(C#Cc1cccc(Cl)c1C)cn2-c1ccc(F)cc1
CCC(C)C(NC(=O)C(CC(=O)C(CCSC)NC(=O)CCC(N)C(=O)O)Cc1ccccc1)C(=O)NC1CCC(NC(=O)C=CC(=O)O)CC1
CCCCN(CC)S(=O)(=O)c1ccc(NC(=O)c2ccc(C)c([N+](=O)[O-])c2)cc1
CCOC(=O)C1C2CCC(CC1c1cccc(C=Cc3ccc(F)cc3)c1)N2
C=CCOC(=O)COc1ccc(Oc2ncc(Cl)cc2F)cc1
CC=C(C)C(=O)OC1C(OC(=O)C(C)=CC)C2(C(=O)OC)CCC3(C)OOC1(C(O)C3O)C2C(=O)OC
c1ccc2c(NCCCCCCCCNc3c4c(nc5ccccc35)CCCC4)c3c(nc2c1)CCCC3
CCC=CCC1=C(C(=O)OC)C(c2ccc3c(c2)OCO3)Oc2ccc(OC(F)(F)F)cc21
O=C(Nc1ccn2nc(-c3ccc(F)cc3)cc2c1)C1CC1
CN1CCCC1CCNC(=O)C(=O)NCC1OCCN1S(=O)(=O)c1cccs1
COCCN(Cc1ccoc1)C(=O)CCC(=O)Nc1nccs1
CC1CC(O)c2c(Br)cc(Br)cc2O1
CCOC(=O)c1cc2c(=O)n3ccccc3nc2n(C2CC2)c1=NC(=O)c1ccc(S(N)(=O)=O)cc1F
COc1ccnc(CS(=O)c2nc3ccc(OC(F)(F)F)cc3[nH]2)c1OC
CCCCCC(=O)CCCCCCC(C)=c1cc(C)n(-c2ccccc2)n1
Nc1ccccc1NC(=O)CCCCCCC(=O)Nc1ccc(C(=O)NC(CC(=O)O)C(=O)O)cc1
CC1=Cc2cccc(C)c2C1=O
Fc1ccccc1NC(=S)NC1CCCCC1
CSCCC1C(=O)N(Cc2ccccn2)c2ccccc2S1(=O)=O
O=C(c1ccccc1)c1ccc(C(=O)CCCCCCCN(CCO)CCO)cc1
O=C(C=CC(=O)OCc1ccc(Cl)cc1Cl)Oc1ccc(Br)cc1C(=O)OCc1ccc(Cl)cc1
O=c1c2ccccc2c(-c2ccc(NCCN3CCCC3)cc2)nn1CCc1ccccc1
CCCCCCCCCC(=O)NCC(=O)Nc1nc(C)c(C(=O)NCCC2=CCCCC2)s1
CC1(C)CCNS(=O)(=O)c2cc(C(=O)NCc3ccccc3)ccc21
CSc1ccc(C=C(C(=O)O)c2ccc(S(=O)(=O)N3CCCC3)s2)cc1C
COc1cc(N2CCN(C)CC2)ccc1Nc1ncc2ccn(-c3cccc(-c4ccccc4CN)c3)c2n1
COP(=O)(OC)C(OC(=O)CCNC(=O)CC(C)C1CCC2C3CCC4CC(O)CCC4(C)C3CCC12C)C(C)C
CCOC(=O)c1c(N2CCN(C(=O)CC3CC4CCC4C4(C)CCC5CC6C(C)(C)CCCC67CC64C)C3)c3ccccc3OC2C)ccc2c(C)cc(=O)oc12
CCCC1CN(c2cccc(OC)c2)CCN1CC(=O)N1CCCC1c1ccc(C)o1
Nc1nc(N)c2cc(CNc3ccc(Cl)c4c3CCCC4C(=O)NCCN3CCCC3)ccc2n1
Cc1cc2c(=O)n(CC(=O)NCc3ccccc3Cl)ncn2n1
CNCc1cc(OC)c(OC)cc1C1(c2ccc(Cl)cc2)CCC1
NC(CC(=O)O)Cc1nnc(SCC(N)=O)o1
Cc1cccc(NN=C2C3=C(CC(C)(C)CC3=O)C(=O)c3ccccc32)c1
COC(=O)NN=C(C)c1ccc(Nc2ccc(C(C)=NN)cc2)cc1C(C)=O
CCOC(=O)c1c(C)cc2cc(C)c(OC)c(C=CC(=O)c3ccccc3)c2c1C
CCC1(C(=O)OC)NC(c2cccs2)C2C(=O)N(c3ccccc3)C(=O)C21
c1cc2oc(CN3CCC4CCC3C4)cc2c2c1OCCC2
CC(C)n1c(NC(=N)NCc2ccccc2Cl)c(F)c(=O)n(CC(N)=O)c1=O
Cc1ccc(S(=O)(=O)N(CC(C)C)N=C2NN=C(c3ccc(F)cc3)CS2)cc1
COc1ccc2cc(C(=O)Nc3nc(-c4cc(F)c(Br)cc4F)cs3)[n+]([O-])cc2c1
CCS(=O)(=O)c1nnc(-c2ccccc2)s1
O=C1CCN(c2ccc(F)cc2C(F)(F)F)CC1c1cccc(Cl)c1
CCC1OC(=O)C(C)C(OC2CC(C)(OC)C(OC(=O)NCc3ccnc4ccccc34)C(C)O2)C(C)C(OC2OC(C)CC(N(C)C)C2O)C(C)(O)CC(C)C(O)C(C)C(O)C1(C)O
Cc1ccccc1Nc1nc(Cl)nc(NCC(=O)c2ccccc2)n1
CC1CC2C3CCC4=CC(=O)C=CC4(C)C3(F)C(O)CC2(C)C1(OC(=O)NCCCO)C(=O)CSCC(=O)O
Cc1ccc(CN(CC(=O)Nc2ccc(SC(F)F)cc2)Cc2cccs2)cc1
C=CCCCCCCCCCNC(=S)NC(=O)C1NC(C)(C)C2(C(=O)N(Cc3ccc(Cl)nc3)c3ccccc32)C1c1cccc(Cl)c1F
O=C1Nc2ccc(Cl)cc2C1=NN1C(F)=CSC1(C(F)(F)F)C(F)(F)F
CC(C)c1ccc(NC(=O)NC(=O)c2ccc(F)cc2)cc1
CC(=O)NC(CC(=O)O)C(=O)NC(C(=O)NC(CC(=O)O)C(=O)NC(C(=O)NC(CC(C)C)C(=O)NC(C(=O)NC(Cc1ccccc1)C(N)=O)C(C)C)C(C)C)C(C)C
COC(=O)C(C)SSCCNC(=O)CCC(=O)NC(Cc1ccccc1)C(=O)OC
OC1(c2ccc(Cl)cc2)CCN(Cc2ccccc2F)CC1
O=C1OC(Cc2ccccc2)C(c2ccccc2)=C1c1ccccc1
O=C1Cc2ccccc2N1CCCN1CCN(c2ccc(Cl)cc2)CC1
COc1cc(C(=O)c2c(N)sc3c2CCC(COC(=O)c2cc(OC)c(OC)c(OC)c2)C3)cc(OC)c1OC
CC12CCC3C(CC4C5CCCC(O)C5CC(O)C43C)C1CCC2O
Nc1nccn1CC(=O)N1CCCN(Cc2ccncc2)CC1
O=c1cc(CN2CCCC2)c2cc(OCc3ccccc3)ccc2[nH]1
CC12CCC(=O)C=C1CCC1C2CCC2(C)C(C(=O)CO)CCC12
CCn1c(=O)c2c(nc(CCCN3CCN(c4ccccn4)CC3)n2CC)n(CC)c1=O
COc1ccc(F)cc1C1OC(=O)C2(C)C(O)CC3(C)C(n4cnc5c(N)ncnc54)CCC3C12
Cn1c(Nc2c(Cl)ccc(CNC(=O)C(C)(C)C)c2Cl)nc2cc(C(=O)NCCC(F)(F)F)c(N3CCCC3COC(F)F)cc21
COc1ccc2c3c1OC1C(=O)CCC4(NC(=O)C=Cc5cccc(C(F)(F)F)c5)C(C2)N(CC2CC2)CCC314
CC(C)Oc1ccc(C(=O)C=Cc2ccccc2Cl)c(O)c1
CC(=O)N1CCc2c(ncn2CCC2CCCCC2)C1
O=S(=O)(c1ccccc1)N1CC2OC(CC(=O)N3CCOCC3)C2C1
CC(=O)Nc1ccc(NC(=O)c2ccc(CN3CCCN(Cc4ccccc4)CC3)cc2)cc1
COC1=C(C(=O)n2ccnn2)C(c2ccc(F)cc2)CC(OCc2cccc(F)c2)C1
CC(C)=CCc1c(O)cc(O)c2c1OC1c3ccc(O)c4c3C(C2=O)C(OC(=O)Cc2ccccc2)C(C)(C)OC41C
NC(=O)NCC(O)c1ccccc1
C=CCC1NC(=O)C(CC(C)C)NC(=O)C(NC(=O)C(N)Cc2ccc(O)cc2)CCCCNC(=O)CCCN2C(=O)C(Cc3ccccc3)N2C(=O)CCCCNC1=O
CCc1cccc(C)c1NC(=O)C1CCCN1Cc1ccco1
C[n+]1ccc(Nc2ccc(Nc3cc[n+](C)c4cc(Cl)ccc34)cc2)cc1
CC(C)NC(=O)c1cc(-c2cccs2)on1
CC1=CCC2C(O)(C1)C(O)CC1C2(C)CCC2(C)C3CC(C)(C)CCC3(C)CCC12C
CSc1ccc(C(=O)N(C)CCCn2ccnc2)cc1
Cc1ccc(Nc2sc(C(=O)c3cc4cc(Cl)ccc4n3C)c(N)c2C(N)=O)cc1
CC(=O)OC1(C)CCC2C(C)(CCC3C4CC(OC(C)=O)C5CC(OC(C)=O)CCC5(C)C4CCC32C)C1
FC(F)(F)c1ccccc1-c1cc(NCc2cccnc2)ncn1
CN(C(=O)c1cn(Cc2ccccc2)c2ccccc12)C1CCN(Cc2ccccc2)C1
CC1OC(OC2C(OC3CCC4(C)C(CCC5(C)C4CC=C4C6CC(C)(C)CCC6(C(=O)O)CCC45C)C3(C)CO)OCC(O)C2OC2OC(CO)C(O)C(O)C2O)C(O)C(O)C1O
COc1ccc(S(=O)(=O)N(Cc2ccc3ccccc3c2)C(C)C(=O)NO)cc1
CC1=C(C#N)C(=O)N(CC=Cc2ccccc2)C(=O)C1=Cc1ccccc1
CC(CNC(=O)Cc1cccc(F)c1)Cc1ccc2c(c1)OCO2
CN(C)c1ccc(C(=O)NC2CCCCC2NS(C)(=O)=O)cc1
Cc1c(C(=O)OCC(=O)Nc2nc(-c3ccc(Br)cc3)cs2)oc2ccccc12
Cc1ccnc(NCc2n[nH]c(=S)n2Cc2ccccc2)c1
CCOC(=O)C1=C(C)N=c2sc(=Cc3c[nH]c4ccccc34)c(=O)n2C1c1cccc([N+](=O)[O-])c1
CCCn1c(=O)c2nc(-c3cnn(Cc4ccccc4)c3)[nH]c2n(CCC)c1=O
CCOC(=O)C1C(=O)C=C(Nc2cccc(I)c2)CC1C
Cn1cnc2cc(NC(=O)c3ccc(C=Cc4ccc5ccccc5n4)cn3)ccc21
COc1ccc(C2c3ccccc3C3CCN(C)CC32)cc1
COc1ccc(NCc2ccccc2CO)c2ccccc12
O=c1[nH]c2ccc(Cl)cc2c(OC2CCN(CCO)CC2)c1-c1cccc(Cl)c1
CCn1c(SCC(=O)c2cccs2)nc2c(c1=O)SC(C)C2
Cc1cccc(C=CC(=O)Nc2ccc3nc[nH]c3c2)n1
Cc1cc(F)ccc1CN1CCC(c2nccnc2OC2CCN(C(=O)c3ccccc3)C2)CC1
CC(C)(C)c1ccc(C(=O)NNCC(=O)Nc2nccs2)cc1
CC1CN(C(=O)CN(C)S(=O)(=O)c2cccs2)CCO1
Cc1ccc(Nc2nc(N)nc(-c3ccccc3)n2)cc1C
COc1ccc2c(OC3CC4C(=O)NC5(C(=O)NS(=O)(=O)C6CC6)CC5C=CCCCCCC(NC(=O)C(F)(F)F)C(=O)N4C3)cc(-c3csc(C(C)C)n3)nc2c1C
O=C(C=C(O)c1ccc(F)c(F)c1)c1nnn[nH]1
CCCNS(=O)(=O)c1ccc(-c2cnc(=O)[nH]c2C)cc1
O=C(NC1CCc2ccccc2N(Cc2ccc(-c3ccccc3-c3nn[nH]n3)cc2)C1=O)c1cc2ccccc2[nH]1
O=C(NC1CCCCC1)c1cnn(-c2ccc(Cl)cc2Cl)c1-n1cccc1
COc1cc(OC)nc(N2CC3CN(C(=O)c4[nH]c(C)nc4C)CC3C2)n1
O=C(O)C(O)=Cc1c(=O)oc2c(C=Cc3ccccc3)c(O)ccc2c1=O
CCn1c(SCC(=O)c2cccs2)nnc1-c1ccco1
CC1CCCCN1CCCN1CCN(S(=O)(=O)c2cccc(Br)c2)CC1
N#Cc1ccc(N2CCN(c3nccn4c(-c5cn[nH]c5)cnc34)CC2)cc1
CCCCCCCCCCCCCCCCNc1ccc(C=C(C#N)C(=O)OCC)cc1
NC(=O)C1=CC(NC(=O)C(=O)O)C(N=NN2CCN(C3=NNC(=O)CC3)CC2)C(N)C1
Cc1c(C)c2ccc(OCC(=O)N3CCN(S(=O)(=O)c4ccccc4-c4ccccn4)CC3)cc2oc1=O
Cc1cc(C)n(CC2CCCN2C(=O)c2cnc3sccn3c2=O)n1
O=C(CCCc1ccccc1)NCCNc1ccnc2cc(Cl)ccc12
COc1ccc(-n2c(=O)c(-c3ccc(C#N)cc3)cc3cnc(Nc4cccc(C)n4)nc32)cc1
Cc1ccc(NC(=O)CSc2nnc(CN3CCOCC3)n2C2CC2)cc1
N#Cc1ccc(OCC(=O)c2cc(-c3ccc([N+](=O)[O-])cc3)n(-c3ccccc3[N+](=O)[O-])c2-c2ccccc2)cc1
CC1NC(=O)c2ccc(cc2)CNC(=O)C(Cc2ccccc2)NC(=O)C(Cc2ccc(O)cc2)NC(=O)CNC1=O
CCN(CC)CCOC1c2cc3c(cc2C(c2c(O)cc(OC)cc2OC)C2C(=O)OCC12)OCO3
O=C(Nc1ccc2ncccc2c1)N1CCN(C2CC2)CC1
COc1ccc(CC(=O)Nc2ccc3[nH]c(C)nc3c2)cc1
CCCc1nc2ccc(C(=O)N(CCN(C)C)c3cccc(C)n3)cn2c1N(CCC)CCOC
OC(CNC1CCN(CC=Cc2ccccc2)CC1)c1cccnc1
CCCCNC(=O)Cc1c(C)c2c(O)cc(O)cc2oc1=O
COC(=O)c1cccc(NC(=O)CSc2nc3ccccc3c(=O)n2Cc2ccco2)c1
CCOC(=O)c1cccc(NC(=S)NC(=O)c2cccs2)c1
Cc1ccc(CNC(=O)c2cccnc2Oc2ccc(Nc3ccccn3)cc2)cc1
O=C(CN1CCN(S(=O)(=O)c2ccc(Br)cc2)CC1)Nc1ccc(C(F)(F)F)cc1
O=C(C=Cc1ccc(Cl)c(Cl)c1)NCCCCCN1CCCN(C(=O)Nc2ccc(F)c(Cl)c2)CC1
CCOC(=O)C(=CCC(N)C(=O)OCC1OC(C#Cc2ccc(F)cc2)C=CC1Oc1ccc(OC)cc1)COCc1ccc(F)cc1
OCCN1CCN(C(c2ccc(Cl)cc2)c2cccnc2)CC1
Nc1ncccc1C(=O)NCC1CCN(C(=O)Cc2ccc(Cl)c(Cl)c2)CC1
N#[N+][N-]CCCCCCCCCCCCOC(=O)C1CCCCC1OC1OC(CO)C(OC2OC(CO)C(O)C(O)C2O)C(O)C1O
CCOC(=O)CCC(=O)OCC(O)COc1ccc(C#N)cc1
C=CCC1(CO)CC(CO)N(Cc2cccc(OC)c2)C1
COc1ccccc1N(CC(=O)Nc1c(C)n(C)n(-c2ccccc2)c1=O)S(C)(=O)=O
Cc1c(C(=O)OCC(=O)Nc2ccc3[nH]c(=O)[nH]c3c2)oc2ccc(Cl)cc12
CC(C)CC1(C(=O)N2CCN(c3ncccc3C(F)(F)F)CC2)CC(C)(C)C(=O)N1
CC(C)c1cc(C(C)(C)C)cc(-c2ccc(C(F)F)cc2CO)c1
CCOC(=O)c1cc(NC(=O)CCC(=O)Nc2c(C(C)C)cccc2C(C)C)ccc1O
Cc1ccc(CN2C(=O)C(Cl)=C(N3CCN(c4cccc(C)c4C)CC3)C2=O)cc1
COc1ccc(-c2cc(C(F)(F)F)n3ncc(C(=O)Nc4cc(C)cc(C)c4)c3n2)cc1
NS(=O)(=O)c1ccc(NC(=S)NNC(=O)c2cc(C(F)(F)F)nn2-c2ccccc2)c(I)c1
O=C(O)CC1CCCN1NC(=O)OCc1ccccc1
Nc1nc2c(nnn2Cc2cccc(C(=O)NC3CCCC(N)C3C3CCCCC3)c2)c2nc(-c3ccco3)nn12
CSc1ccc(C=NNC(=O)C(NC(=O)c2ccccc2)C(C)C)cc1
CCCc1cc(=O)oc2cc(C)cc(O)c12
CCCN1C(=O)C(N2CCc3cc(OC)c(OC)cc3C2=O)c2ccccc21
Clc1ccc(CNc2nnn(CCc3ccccc3)n2)cc1
O=C(Nc1nc(-c2ccccc2)nc2nc(Cc3ccccc3)nn12)c1ccc2ccccc2c1
Cc1cccc(C)c1C(=O)N1CCC(C)(N2CCC(N(c3ccccc3)c3ccccc3)CC2)CC1
CN(c1cc(Nc2c(C=Cc3ccc(N4CCCC4)cc3)c(=O)c2=O)nc(OCCF)n1)C1CC1
CCC1CC(=O)C(C#N)C(=O)N1
COC(=O)C(NC(=O)c1ccncc1)C1CC(C(=O)O)CC1N=C(N)N
CCC1(C)Cc2c([nH][nH]c2=O)C(C(=O)OC)C1c1ccc(C)o1
Cn1c(CC(=O)Nc2ccccc2C(F)(F)F)cc(=O)n(C)c1=O
COc1ccccc1NS(=O)(=O)c1ccc(C(=O)NN=Cc2ccco2)cc1
CCOC(=O)C(=O)Nc1c(C)cc(C)cc1C
c1ccc2c(c1)c1cc[n+]2CCCC[n+]2ccc(c3ccccc32)NCCCCCN1
N=C(N)c1ccc(CNC(=O)C(CCCCN)NC(=O)OCc2ccccc2)cc1
O=C(NCCOc1cccc2ccccc12)C1CCN(S(=O)(=O)c2c[nH]cn2)CC1
Cc1csc2nc(N3CCC(C(=O)Nc4cc(C(C)(C)C)on4)CC3)nc(N)c12
CCOc1ccc(-c2ccc(-c3nc(CN(CCCO)Cc4ccccc4)c(C)o3)cc2)cn1
O=C(C=Cc1ccc(Cl)c(Cl)c1)NCCCCCN1CCC(NC(=O)NCc2ccc(Cl)c(Cl)c2)CC1
CCN(C(=O)COC)c1nc(Nc2ccc(C(=O)O)cc2)c2ccccc2n1
CN1CC2NC(CC2C)C1=O
CC(=O)NC(Cc1ccccc1)C(=O)N1CCC2(CC1)NC(=O)N(c1ccc(C(=O)O)cc1)C2=O
CCOC(=O)c1c(-c2ccccc2)n(C)c2ccc(OC)cc12
CC(C)NC(=O)N1CCC2(CCCN(Cc3ccncc3)C2)CC1
CC=C(C)C(=O)OC1C(OC(=O)C=Cc2ccccc2)C2(CO)C(OC(=O)C=Cc3ccccc3)CC3(C)C(=CCC4C5(C)CCC(OC(=O)C=Cc6ccccc6)C(C)(C)C5CCC43C)C2C)
O=C(NC(CSC(=S)N(CCCl)CCCl)C(=O)NC(CC1CCCCC1)C(=O)NC1CCCCC1)OCc1ccccc1
O=C(NN1CCC(NC(=S)Nc2ccc(I)cc2)CC1)c1ccccc1
C=CC1C(OC2OC(CO)C(O)C(O)C2O)OC=C2C(=O)N3CCc4c([nH]c5ccccc5c4=O)C3CC21
CC(C)n1c(C(=O)NCC2CCCCC2)nc2c(-c3ccccc3)cccc21
COc1cccc(C2=Nc3ccc4c(c3S(=O)(=O)N2c2ccccc2)CC2CCC4O2)c1
CN(C)CCCn1cc(S(=O)(=O)c2ccccc2)c2ccccc21
COc1ccc(CS(=O)Cc2cccc(-c3cc(C(F)(F)F)cc(C(F)(F)F)c3)c2)nn1
Cc1ccc(C=NCc2ccccc2)s1
CCCSC(=O)C(=O)Oc1ccc(Cl)c(C(C)=O)c1
CCCc1cc(C2C(OC)=NOC23CCCCC3)ccc1OCc1ccc(C(=O)O)cc1
COc1ccc(C=C2COc3ccccc3C2=O)cc1
COc1ccccc1N1CCN(C(=O)C2CCCN(S(=O)(=O)c3cccc4nsnc34)C2)CC1
CCCCN=C1NCCN1CC(C)CC
NCC(=O)NC1CCC2CCC(C(=O)NC(=N))N2C1=O
Cc1cc(-c2ccc(NCC(C)C)nc2)cc2nncn12
CCCn1c(=O)n(CC)c(=O)c2[nH]cnc21
Cc1ccc(C(=O)c2cccnc2)c(C)c1C#Cc1ncc[nH]1
NC(Cc1c[nH]c2ccccc12)C(=O)N(CCC(=O)O)C(Cc1c[nH]cn1)C(=O)N(Cc1ccccn1)Cc1ccccc1
N#Cc1cccc(CSc2nc3ccncc3n2Cc2ccc(-c3ccccc3-c3nn[nH]n3)cc2)c1
COc1cc2cnc(-c3ccc(C(N)=O)c(NC4CCNCC4CO)c3)cc2cc1OC
Cc1ccc(CNC(=O)CSc2nnc(NC(=O)CN3CCOCC3)s2)cc1
CCn1c(C(=O)N2CCC(Cc3ccccc3)CC2)cc2sccc21
COc1ccccc1NC(=O)NCc1cccnc1
Cc1cc(N2CCN(C)CC2)cc2[nH]c(-c3c(NCC(O)c4cccc(Cl)c4)cc[nH]c3=O)nc12
Cc1cccc(N(Cc2ccc(OCC(=O)O)c(C(F)(F)F)c2)C(=O)Cn2cnc3c(=O)nc(N)[nH]c32)c1C
OCC12C(c3ccc(O)cc3)3C3(CO)C4N(Cc5c(F)cccc5C4(CO)C1N3C(=S)C2O)C12CC3CC(CC(C3)C1)C2
CCCC1(CCC)CC(NC(=O)Nc2ccc3c(c2)N(C)C(=O)CC3c2ccccn2)c2cccc(F)c2O1
CC(C)CCN1CC(C(=O)NCCc2ccccc2)CC(C(=O)NCCc2ccccc2)C1
CCOC(=O)C1=C(c2ccc(-n3ccnc3)cc2)NC(C)=C(C(=O)Nc2ccccn2)C1c1cccc(F)c1Cl
Cc1cc(C(F)(F)F)nn1CC(=O)NNC(=O)CCc1ccccc1
COC(=O)C(c1ccc2c(c1)OCO2)N1CCOCC1
NCCCCOc1ccc(C(=O)CC(NC(=O)c2ccccc2)C(=O)O)cc1
CCOCCN(CC(O)C(Cc1ccccc1)NC(=O)OC1CC2OCC(=O)C2(O)C2C(OC)CC(O)(C(O)CO)C12)S(=O)(=O)c1ccccn1
Cc1ccc(C)c(NC(=O)c2cc(C(=O)NCc3ccco3)nn2-c2ncccc2Cl)c1
CCc1nc(CN2CCC(O)(CN3CCN(c4ccccn4)CC3)C2)no1
Oc1ccc(O)cc1C1c2cc(O)c(O)cc2CCN1CCCc1ccc(OCCCNC2CCCCC2)cc1
CN1C(=O)C(NC(=O)Nc2ccccc2)N=C(c2ccccc2)c2ccccc21
CN(C)c1ncnc2c1ncn2Cc1ccccc1
Cc1ccc(S(=O)(=O)c2nnn3c2nc(NC2CC2)c2cc(Cl)ccc23)cc1
Cc1ccc(S(=O)(=O)Nc2ccc(C=CCCn3cnc4c(N)ncnc43)cc2)cc1
COc1cc(C2=NOC3OC4(CCCCC4)OC23)cc(OC)c1OC
Cc1cc(C)nc(N2CC3CN(C(=O)c4c(F)cccc4-n4nccn4)CC3C2)n1
O=C(O)c1ccc2c(c1)nc(Nc1cccc(SC(F)F)c1)c1ccsc12
CN1CC(C(=O)O)C(c2ccc(Cl)cc2)C1
CN(C)C(=S)SCCCOP(=O)(N(Cc1ccccc1)C(C)(C)C)P(=O)(Oc1ccccc1)Oc1ccccc1
CC(=O)c1ccc2c(c1)N(Cc1ccccc1)C(=O)c1cccnc1O2
Cc1ccccc1C(=O)Nc1cccc(N2CCCC2)n1
CC(=O)Nc1ccc(-n2c3c(c4ccccc42)C(=O)CCC3)cc1
C=C1C(=O)OC2CC3(C)C(CCC(C)OC(C)=O)C3CC12
CCCCCCCCCCCCOCc1c(O)ccc2ccc(=O)oc12
CCCN1CCC2CCCC(OC(=O)CCC(=O)OCC)C2C1
Cc1ccc(Oc2nc(C)ccc2C(=NO)N2C(C)CCCC2C)c2c1CCC2
CCc1ccc(OP(=O)(Oc2ccc(C)cc2)C(CC(C)C)NC(=O)OC2CCS(=O)(=O)C2)cc1
CC(=O)N(C1=NCCS1)c1ccc([N+](=O)[O-])cc1
CCC(CC)C(=O)Nc1cc(F)cc(F)c1
N#Cc1ccc(Cn2cccc(C=CC(=O)NO)c2=O)cc1
Cc1ccc(C=NNC(=O)Cc2cccc3[nH]ccc23)s1
CC(=O)Nc1ccc(C(=O)N2CCC(c3nccn3CCO)CC2)cc1
COc1ccc(C=C(C#N)C(=O)Oc2cccc(OC)c2)c(OC)c1OC
Cc1ccc(C(CC2CCC(C(=O)O)CC2)N2C(=O)CC(Nc3cccc(OCc4ccccc4)c3)C2=O)cc1
CCCCCCCC(=O)Nc1ccc(S(N)(=O)=O)cc1
O=C(c1ccco1)N1CCCC1c1nc(-c2ccccc2Cl)no1
CCC(C(=O)O)N1C(=O)C2C3C=CC(C3)C2C1=O
CC(C)NCC(O)c1cc2cccc(C#N)c2[nH]1
O=S(=O)(NCCSCc1ccccc1)c1cccs1
COc1ccc(NC(=O)Cn2c(=O)nc(N)c3cc4c(cc32)OCO4)cc1
O=C(O)CCc1ccc(C#Cc2ccccc2)c(Br)c1
O=C(Cn1cnnn1)Nc1ccc(C(F)(F)F)cc1
COC(CC1NC(CO)C1c1ccc(-c2cccc(C(F)(F)F)c2)cc1)OC
O=C(Nc1ccc(Cl)cc1C(=O)CCC(Cl)(Cl)Cl)c1cc(F)cc(F)c1
Cc1c(-c2ccc(C(C)C)cc2)[nH]c2cc(N3CCCCC3C)ccc2c1=O
CC(C(=O)NCc1ccc(C(F)(F)F)nc1OCC1CCCO1)c1ccc(NS(C)(=O)=O)c(F)c1
CS(=O)(=O)c1ccc(S(=O)(=O)NS(=O)(=O)OCCc2ccccc2)cc1
COc1ccc(C2=C(c3ccc(Cl)cc3)N(Cc3ccccc3)C(=O)C2=O)cc1
CC(C)(C)c1ccc(NC(=O)c2ccc(Cl)nc2)c(C(=O)c2ccccc2)c1
OC1c2ccccc2C2=Nc3cccc4cccc(c34)N21
Cc1cc(C)n2nc(C(=O)NN=Cc3ccc(-c4ccccc4[N+](=O)[O-])o3)nc2n1
NC(CNCc1ccc(-c2nccs2)cc1)Cc1ccccc1
CC(=O)N1CCc2c(sc3c2c(=O)n(CCc2c(C)[nH]c4ccccc24)c(=O)n3Cc2cccnc2)C1
O=C(O)c1nc2ccccc2n1Cc1ccccc1
CCNC(=O)N1CCN(c2ccc(NC(=O)c3ccc(OC)cc3)cc2)CC1
COC(=O)c1ccc(C#Cc2ccc(F)cc2)cc1
COc1ccc(NC(=O)C2C3CCC(O3)C2C(=O)OCC(=O)c2ccccc2)cc1
CCOC(=O)Nc1nc2c(s1)N=C(c1ccc(OC)c(OC)c1)CC(c1ccco1)=N2
COCC(NC(=O)C(Cc1ccccc1)NC(=O)N1C(=O)C2C3C=CC(C3)C2C1=O)C(=O)C(=O)NCC(=O)N1CCOCC1
CCCCC(=O)SC(CCc1ccc(-c2cc(C)ccn2)cn1)C(=O)CCCC
COc1cc(OC)c(NC(=O)c2nc(SCc3ccccc3F)ncc2Cl)cc1Cl
C=C1CCC2C(C)(CCC3C1CCC2(C)C)CCC(=O)OC
O=C(O)c1cc(NS(=O)(=O)c2ccc3nsnc3c2)ccc1O
CCN(CC)C(=O)N1CCN(C(=O)OCc2ccc([N+](=O)[O-])cc2)CC1
COc1ccc(C=CC(=O)C=C(O)Nc2cccc(C(F)(F)F)c2)cc1
COc1ccc(C=C2C(=O)N(S(=O)(=O)c3ccccc3)C(=O)c3ccccc32)cc1
O=C(Nc1nc2c(s1)CC(NCc1cccnc1)CC2)c1ccccc1
CCCCC(NC(=O)OCc1ccccc1)C(=O)NC(CCC)C(=O)C(=O)Nc1ccc2c(c1)OCCO2
CC(=O)c1ccc(OCCCOc2ccccc2)cc1
CC1CCC2(OC1)OC1CC3C4CC(O)C5CC(OC6OC(CO)C(OC7OC(CO)C(O)C(O)C7O)C(O)C6OC6OC(CO)C(O)C(O)C6O)CCC5(C)C4C(=O)CC3(C)C1C2C
CCCCCCCCC(=O)N(O)CCC(=O)OC
O=C(Nc1ccn(C2COC(CO)O2)c(=O)n1)c1cccc(OC(F)(F)F)c1
Cc1c(Nc2ccc(S(C)(=O)=O)cc2)nc(SCc2ccc([N+](=O)[O-])cc2)nc1-c1cnccn1
Cc1ccc(C(=O)Nc2ccc(N3CCN(C(C)c4ccccc4)CC3)cc2)cc1
CCCCOC(=O)C(C)N(CC1CCCO1)S(C)(=O)=O
c1ccc2c(c1)CCC1CNCCN21
O=C(c1cncc(Oc2c(F)cccc2F)n1)N1CCN(C2CC2)c2ccccc2C1
Cc1cccc(NC(=O)Cn2c(=O)nc(-c3ccccc3)c3ccccc32)c1C
Cn1cc[n+](CC(=O)OCc2ccccc2)c1C=NO
CCc1nc2c(N)ncnc2n1C1OC(CO)C(O)C1O
CC(C)(c1cc(F)cc(F)c1)O(C(=O)NC1C2CC3CC1CC(C(N)=O)(C3)C2)c1ccccc1C(F)(F)F
COc1ccc(-c2nc3c(C)nccn3c2NC(C)(C)CC(C)(C)C)cc1OC
O=C1NC(=O)c2cc(S(=O)(=O)N3CCN(c4ccc(F)cc4)CC3)ccc21
Cc1cccc(-c2nnc(CN(C)C(C)CCO)cn2)c1
O=C1OC2(CCC(O)C2)c2cncc(Br)c21
Nn1c(Cc2cccs2)nnc1SCC(O)CS
Cc1ccc(C(=O)NC2CCC(CCN3CCN(c4nccc5sccc45)CC3)CC2)cc1
CCn1nc(C)c(S(=O)(=O)N2CCN(CC(=O)Nc3ccc(OC)c(F)c3)CC2)c1C
CC(NC(=O)c1cccc(C#Cc2cccc(F)c2)n1)C(C)(C)O
C=CCNC(=S)NNc1ccccc1
CC[n+]1nc2c(C)cc3cc(OC)ccc3c2n1Cc1ccc(CNC(=O)c2ccccc2C(=O)O)cc1
CCOC(=O)c1ncn2c1Cn1ncnc1-c1cc(F)ccc1-2
O=C1OC(C(=O)Nc2ccc(NC(=O)Oc3ccccc3)nc2)C(Cl)C(OC(=O)C(Cl)(Cl)Cl)C1Cl
CC(=O)Oc1ccc(CC(=O)OCC2OC3OC(C)(C)OC3C3OC4(C)CCC5C(C)CCC2C35OO4)cc1
CCCCC1(CCCC)CS(=O)(=O)c2cc(CCCC(=O)O)c(OCc3cccc(C(F)(F)F)c3)c(OC)c2C(c2ccccc2)C1O
Nc1nc(-c2ccccn2)cc(-c2ccc(F)cc2)n1
CCCCCc1cc2cn(C3CC3)c(=O)nc2o1
Cc1nc(=O)c2c([nH]1)CCC(CO)O2
Cc1ccc(C(=O)O)c(NCCCNc2nc3ccccc3[nH]2)c1
CCCCN(CCCC)C(=O)c1cccc(C(=O)NC(C)c2ccccc2)c1
CN(C)C1(CNc2nc(-c3c4ccccc4nc4ccccc24)nc2ccccc12)CCN(C)CC1
CN1CCN(S(=O)(=O)c2ccc(OC(F)(F)F)cc2)c2ccc(C#N)cc21
NC(Cc1ccccc1)C(OCc1ccccc1)C(=O)NCC(=O)NC1CCCc2ccccc21
CCOc1ccc(S(=O)(=O)n2cc(-c3ccccc3)nc2C(C)(C)C)cc1
CC(C)CCCC(C)C1CCC2C3CCC4CC(O)CCC4(C)C3CCC12C
CN1C(=O)CC(N2CCN(c3ccc(N4CC(Cn5cnnn5)OC4=O)cc3F)CC2)C1=O
COc1cc2c(cc1N1CCN(C)CC1)N(C(=O)c1cccc(C#N)c1)CC2
CN1CCN(c2cccc3[nH]c(C(=O)Nc4cccc(-n5cnnn5)c4)cc23)CC1
N=C(NCc1cccc(Br)c1)NC(=O)c1cccc(Cl)c1
CCCCCCCCCN(C(=O)c1ccc2c(Cl)c3c(nc2c1)CCC3)c1c(N)n(CCCCC)c(=O)[nH]c1=O
CCCCC(C(=O)NC(CC(=O)O)C(=O)NC(C)C(=O)NC(Cc1ccccc1)C(=O)NC(Cc1ccccc1)C(=O)O)c1ccccc1
FC(F)(F)c1nc(N(Cc2ccc3cc2CCCCC3)c2ccc(Br)cc2)sc1Cl
COc1cc2nccc(Cn3c4ccccc4c(=O)n3CC(=O)Nc3cccc(Cl)c3)c2cc1OC
CNc1ccc2ccc(N)cc2n1
COc1ccc(CNC(=O)c2ccccc2[N+](=O)[O-])cc1
CC(C)c1[nH]c2ncccc2c1C1CCN(CCN2C(=O)CC3(CCCC3)CC2=O)CC1
Cc1ccc(NC(=S)OCCN2C(=O)c3ccccc3C2=O)cc1
CNC1CCc2ccc(OCNS(=O)(=O)c3ccc(Cl)cc3)cc2C1Cc1ccccc1
Cc1ccc(-c2nnc3sc(COc4cccnc4)nn23)cc1
CCN(Cc1cccs1)C(=O)c1cccc(OCC(=O)N2CCOCC2)c1
O=C(NC(Cc1ccccc1)P(=O)(O)CCCCc1ccccc1)OC1CCCC1
N#Cc1cc(Cl)cc(Oc2ccc(C#N)c(C(=O)Nc3ccccn3)n2)c1
CC(C)c1ccc2[nH]c(-c3ccc(NC(C)(C)c4ccccc4)cc3)nc2c1
O=C(c1ccc(Br)cc1)c1ccc2c(c1)[nH]c(=O)n2C1CCCCC1
COc1ccccc1Cc1c(-c2ccccc2)nc2c(Cl)cc(Cl)cn12
O=c1nc[nH]c2c(CO)n(CCCP(=O)(O)O)cnc12
CCC(N)C(=O)OC
Cc1cc(C)cc(N2CC(C(=O)N3CCN(c4ccc([N+](=O)[O-])cc4)CC3)CC2=O)c1
Cc1cc2nc(C3CC3)c(Cc3cccc(Cl)c3)n2c(Cl)c1C
COc1ccc2[nH]cc(CCNC(=O)c3cc4cc([N+](=O)[O-])ccc4[nH]3)c2c1
O=C(COC(=O)Cc1ccc(F)cc1)NCc1ccccc1F
Nc1ccnc(Oc2ccc3c(c2)CCC(c2ccccc2)C3)n1
O=C1c2ccccc2C2C(C(=O)O)C(c3ccc4c(c3)OOC4)C12
COc1ccc2nccc(C(O)CN3CCC(NCc4cn(-c5ccc(F)cc5)nc4-c4nc(C)cs4)CC3)c2n1
CN(C)CC1CC1c1cc2cc(Nc3nccc(-c4ccccn4)n3)ccc2n1C
N#CC(CCCN1CCC(O)(c2ccc(Cl)cc2)CC1)(c1ccccc1)c1ccccc1
O=C(CSC1=NCCS1)N1CCN(c2ccccc2)CC1
COc1ccc(C(=O)Oc2ccc(-c3nc4ccccc4s3)cc2)cc1OC
Nc1noc2cc(-c3ccc(NC(=O)C(CS)Cc4ccc(-c5ccccc5)cc4)cc3)ccc12
CC1(C)CC(=O)c2sc(N3CCOc4ccc(C#N)cc43)nc2C1
CC(CO)NS(=O)(=O)c1ccc2c3c(cnc2c1)C(=O)c1ccccc1C3=O
O=C(c1cc2ccccc2o1)N1CCn2c(=O)n(Cc3ccc(F)cc3)c3ccccc3c2C1
COc1cc2c(cc1OC)C(Cc1ccc(F)cc1)N(CC(=O)O)CC2
N=C(N)c1cncc(C=C2CCCN2)c1
Cc1ccc(C2Oc3cc(O)cc(C)c3CC2OC(C)C)cc1
CC(=O)c1ccc(NC(=O)CC2SC(C)C(=O)Nc3c2cnn3-c2ccccc2)cc1
CCC1C(=O)c2cc(O)ccc2OC1c1ccc(OC)c(OC)c1
O=S(=O)(c1ccc(Br)cc1)N1Cc2cnc(C#Cc3ccccc3)s2
c1ccc2c3c([nH]c2c1)COCCc1c[nH]nc1-3
C=C(C)CN(C)C1CCc2cccc(F)c2C1
CC1=Nc2ccc(Cl)cc2C(c2ccccc2)N1C
CCOC(=O)N(C(=O)OCC)c1nc2ccccc2s1
CC(=O)OCC1OC(OC(CCON=C(C)CC2=CC(C)OC2=O)C(C)C)C(N)C(OC(C)=O)C1OC(C)=O
Cn1c(=O)n(CCOc2cccc(F)c2)c(=O)c2[nH]c(-c3ccncc3)nc21
O=C(NCC(F)F)c1cnn2ccc(N3CCCC3c3cc(F)cc(F)c3)nc12
Cc1cccc(-n2c(=O)n(CC#Cc3ccccc3)c3ccccc32)c1
COc1ccc(NC(=O)c2cc(-c3cccs3)on2)cn1
COc1cc(OC)c2c(NC3CCCC3N(C)C)c(C(N)=O)cnc2c1
Nc1ccn(C2OC(CO)C(O)C2F)c(=O)n1
NC1=NC(=O)C2(CCCC2)N1
COCCc1ncn2c1CN(CC1CC1)CC2CCO
CCCC1=NN(c2nc(-c3ccc(C)cc3)cs2)C(c2ccc(C)cc2)C1
Cc1ccc2c(c1)c1nc(-c3ccccn3)[nH]c(=S)c1n2C
Cc1cc(C)cc(-c2[nH]c3ccccc3c2CCNCCCCc2ccc(F)cc2)c1
C=CCN1C(=O)c2ccc(C(=O)OC(C)C(=O)N3CCCCCC3)cc2C1=O
C[N+]1(CCO)CCC(NC(=O)c2cc(=O)c3c(O)cccc3o2)C1
COC(=O)C(C)(C)CCCOc1ccc(OCCCCC(C)(C(=O)NO)S(C)(=O)=O)cc1
O=C(Nc1ccc2nc(-c3ccccc3)c(-c3ccccc3)nc2c1)C1CCCCN1C(=O)c1cccs1
O=C(c1cccc(F)c1)c1cc2cc(CNc3cccnc3)ccc2o1
CCCCCCCCCCCCCCCCNC(=O)NC(C(=O)NC(Cc1ccccc1)C(O)CNC1CCN(Cc2ccccc2)C1)C(C)C
Cc1[nH]c2c(c1C)C(=NNC(N)=S)CC(c1ccc(Cl)c(Cl)c1)C2
O=C(O)c1ccc(OCCCCCCCOc2ccc(C=Cc3ccc(OCc4ccccc4)c(O)c3)cc2)cc1O
COc1cc(-c2[nH]c(=S)[nH]c2C(C)C)cc(OC)c1OC
Cn1cc(-c2ccc(N3C(CC(C)(C)C)C(=O)N(Cc4cn(Cc5ccco5)nn4)CCS3(=O)=O)cc2)cn1
Cc1cc(CN(C)C2CCCN(Cc3noc(C)n3)C2)on1
O=C(C1=CC(N2CCN(c3ccccc3F)CC2)CC(
O=C(NCC1CCNCC1)C(Cc1c[nH]c2ccc(F)cc12)NS(=O)(=O)c1ccccc1
CCOc1ccc(C=C2SC(N)=NC2=O)cc1OC
CS(=O)(=O)NCc1noc2c1CN(Cc1ccco1)CC2
CCN(CC)C(=O)CSc1nc2nc(C)cc(C)n2n1
CON=C(COCc1cc(Cl)cc(Cl)c1)C(CCN1CCC(N2CCCC(CCC(=O)NCc3ccccc3)C2=O)CC1)c1ccc(Cl)c(Cl)c1
CC(=O)N(C)c1ccc(NC(=O)CSc2nc3cccnc3n2-c2ccccc2C(C)=O)cc1
CC(C)Nc1ncc(-c2ccnc(Nc3cc(C(=O)NC4CC4)ccc3Cl)n2)s1
O=C1C(=O)N(Cc2c(Cl)cccc2Cl)c2ccc(OCc3ccccn3)cc21
Fc1cccc(C2=CCN(Cc3cc[n+](Cc4cccc(Cl)c4)cc3)CC2)c1
Cc1cc(Nc2ccccc2)nc(NCCc2ccccc2)n1
Cc1onc(-c2ccccc2)c1C(=O)NC(=S)Nc1ccc2ncc(Cc3ccc(Cl)c(Cl)c3)n2c1
O=C1NC(=O)C(=Cc2ccc(OCCCN3CCN(c4cc(Cl)ccc4Cl)CC3)cc2)S1
CC1=CC(C)(C)Nc2ccc(Cl)cc21
C=C1CCC2C(C)(C(=O)NCCc3ccc(OC)c(OC)c3)C(O)CCC2(C)C1CC=C1C(=O)OCC1O
CCCCCNc1cc(O)n(CC(C)C)c(=O)n1
CCN(CC)CCNC(=O)c1nnc(Cc2cccc(F)c2)o1
O=C(C1CCCC(OCc2cccc(C(F)(F)F)c2)C1c1ccccc1)N1CCCCC1
Cc1ccc(-n2nc3c(c2NC(=O)c2c(F)cccc2Cl)CSC3)cc1Cl
Cn1c2c(c(=O)n(C)c1=O)C(CO)CC(c1cccc(F)c1F)=N2
CCC(CN)OCCCNC(=N)N
Cc1cccc(Cl)c1CNC(=O)C1CC(NCC(N)CS)CN1CC(C)(C)C
OC1CN(Cc2cccc(OCc3ccccc3)c2)CCC1N1CCCC1
NS(=O)(=O)c1ccc(C(=O)N=C(NCc2ccccc2)Nc2sc3c(c2C(N)=O)CCCC3)cc1
Cc1ccc(C=C2CCCn3c2nc2c(c3=O)C(O)OC2OC(CO)C(O)C(O)C2O)cc1
COc1cccc(CNc2cccc(-n3cnnn3)c2)c1OC
CCCCNC(=O)N1c2ccccc2CC1C(=O)Nc1ccc(OC)nc1
CCCc1cccc(-c2cc(OCCC3CCCN3)c3ncccc3c2)c1OC
Cc1ccccc1-c1ccc(CNCc2ccccc2N)cc1
CC=CC(C)(C)C=CC(=O)CC=CC=CC(=O)OC1CCOC1=O
NC1=NC(=O)C(Cc2cc(Br)ccc2F)S1
Cc1ccc(C(=O)COC(=O)CNC(=O)c2ccco2)cc1C
COc1c(N2CC3CCNC3C2)c(F)cc2c(=O)c3c(=O)[nH]sc3n(C3CC3)c12
C=C1CC23OC2(c2ccccc21)C1CC(OC(=O)C(O)C(NC(=O)OC(C)(C)C(F)F)c2ccccc2)C3(C)C1(C)C
CC(C)(C)NC(=O)c1ccc(NC(=O)c2sc3nc(N4CCOCC4)c4c(c3c2N)CC(C)(C)OC4)cc1
NC1CCN(Cc2cccnc2)c2ccccc21
CCCC(=O)NC(=S)Nc1cccc2ccccc12
CC1=CC(=O)N(N=c2nc(-c3ccccc3)[nH]c3sc(C(C)C)cc23)C1=O
CCOC(=O)c1nc(N)sc1CC
CCOc1ccc(NC(=O)COC(=O)Cc2c[nH]c3ccccc23)cc1
Cc1n[nH]c2c1S(=O)(=O)c1cc(Br)ccc1N2CC(=O)O
O=C(Nc1ccc2ncnc(Nc3cccc(Br)c3)c2c1)c1cccs1
COc1cccc(NC(=O)CN(c2ccc(C)c(C)c2)S(C)(=O)=O)c1
COc1ccc(CN(C)C(=O)CC2C(=O)NCCN2CC(C)(C)C)c(F)c1OC
Cc1nc2cc(-c3ccc(OC(C)C)cc3)nn2c(N2CCOCC2)c1C
CN(C)c1ccc(C(=O)N2N=C(C(F)(F)F)CC2(O)C(F)(F)F)cc1
CCN(CC)c1ccc(-c2n[nH]c(C(=O)N3CCCCC3c3nccs3)c2-c2ccc(C)cc2)cc1
COc1ccc2nc(NC(=O)C3c4ccccc4O)sc2c1
COc1ccc(CC(=O)N2CCC(CCN3C4CCC3CC(n3c(C)nc5ccccc53)C4)(c3ccc(F)c(Cl)c3)C2)cc1
CC(=NNC(=N)N)c1c(O)cc(-c2cc(Cl)ccc2O)nc1O
O=C(Cc1ccccc1)NC(Cc1ccccc1)C(O)CC(Cc1ccccc1)NC(=O)C1Cc2ccccc2CN1
CC(C)=CCc1c(O)cc(O)c2c(=O)c(O)c(-c3ccccc3)oc12
CCc1ccccc1NC(=O)CSc1nnc(NC(=O)c2cccs2)s1
Nc1ccc(-c2ccc3c(ccn3CCCCC3CCNCC3)c2)cc1O
CC(C)(N)C(=O)NC(Cc1c[nH]c2ccccc12)c1nnc(SCc2ccccc2)o1
CCN(CC)CCc1ccc(Nc2ncc(C(F)(F)F)c(-c3cccc4ccccc34)n2)cc1
CC(C)C=CC(C(=O)N1CCC(COS(N)(=O)=O)CC1)c1ccc(Br)cc1
CC(=O)N(O)CC(c1ccccc1)P(=O)(O)O
CC1CN(CC(CCCNC(=O)OC(C)(C)C)(C(C)C)CCCNC(=O)OC(C)(C)C)CCC12C=Cc1ccccc12
NC(=O)c1cn(CC(=O)N2CCC(N3CCCC3)CC2)c2ccc(OC3CCNCC3)cc12
O=C(CCN1C(=O)C(=Cc2cccs2)SC1=S)Nc1ccccc1
C#CCOCCOCCOCCNc1nc(N2CCN(C(=O)C(CCCCN)n3cc(C(N)C(C)O)nn3)CC2)nc(N2CCN(C(=O)C(C(C)CC)n3cc(C(N)CC(C)C)nn3)CC2)n1
Cc1onc(-c2ccccc2)c1COc1ccc(C(=O)NC2CCC(C)C2)cn1
CCNC(=O)C(CCCCC(=O)N(C)c1ccc(CN2CCCCCC2)cc1)NC(=O)C1C(c2ccc(Cl)cc2Cl)CC2CCC1N2C
Cn1nc(C(=O)N2CCCCCC2Cn2cccn2)c(C(F)(F)F)c1F
CC1(C)OC(C)(c[S+]2CC(O)C(CO)C2)OC1n1cc(F)c(=O)[nH]c1=O
CC1C=CC(C)C1C(O)C1CC(C)CC(C)(C)C1
CN1CCN(c2cc(O)n3c(nc4ccccc43)n2)CC1
COc1cccc(NC(=O)N2CCCC2C(=O)NCc2ccccc2Cl)c1
CCCCC#Cc1nc(N2CCOCC2)c2ncn(C3CCN(C(=O)NCCC)CC3)c2n1
CC(=O)OC1C(=O)C2(C)C(O)CC3OCC3(OC(C)=O)C2C(OC(=O)c2ccccc2)C2(O)CC(OC(=O)C(O)C(NC(=O)c3ccccc3)C(F)(F)F)C(C)=C1C2(C)C
Cc1ccc2[nH]c(CN3CCCCC3)c(CCNC(=O)C(O)(c3ccccc3)C(F)(F)F)c2c1
COc1ccc(C(CC(=O)NC(C)C)c2ccccc2)cc1
CCCn1c(O)c2cccc(C(=O)OC(C(=O)c3cccs3)c3ccccc3)c2nc1=O
CSc1ccc(NS(=O)(=O)c2c(C)noc2C)cc1C
CC12CCC(=O)C=C1CCC1C2CCC2(C)C(C(=O)COc3cccc(C(=O)O)c3)CCC12
NC1CCc2cn[nH]c2C1
CC(C)C=Cc1c(C(=O)NCc2ccccc2F)nc2n(c1=O)CCS2
CS(=O)(=O)c1ccc2nc(-c3ccccc3)cc(Nc3ccc(Cl)cc3)c2c1
COC(=O)c1nn(-c2ccccc2)c2[nH]c(C)c(CCOc3ccc(OC)cc3OC)c(=O)c12
O=C(CC1CC(C(=O)N2CCCCC2)C2(CCc3ccccc3)c3[nH]c4ccccc4c3CCN2C1=O)NCc1ccccc1
COc1ccccc1NC(=O)N1CCC(C(=O)c2ccccc2)CC1
C#CC[n+]1cccc(NC(=O)c2ccc(NC(=O)c3ccc(C(=O)Nc4cccc(C(=O)Nc5ccc[n+](CC=C)c5)c4)cc3)cc2)c1
CC(C)(C)Nc1nc(Cl)nc(Nc2ccccc2N)n1
CN1CCC(c2cccc(Cl)c2)=C(C(=O)O)C1
CN1CC(=O)C2CC3CCC2(C1)C3
CCNC(=O)CC1C(C(=O)OC(C)C)=C(C)NC(C)=C1C(=O)OC(C)C
COC1CCC(Nc2ccc(N3CCC(COC4OC(CO)C(OC5OC(C)C(O)C(O)C5O)C(O)C4O)CC3)cc2)CC1
CC(=O)N(Cc1ccc(Cc2ccc(C(F)(F)F)cc2S(=O)(=O)c2ccoc2)cc1)C(C)=O
O=C(C=Cc1ccc(-c2nc3sccn3c2Cc2cccc(Cl)c2)cc1)NO
O=C(CSC1=NS(=O)(=O)c2cc(Cl)ccc2N1)c1cccs1
CCN(CC)CCCC(C)n1c(-c2ccco2)nc2c1c(=O)[nH]c(=O)n2C
COc1ccc(-c2cc(NC(=O)c3cccc(C)c3)n(-c3ccccc3)n2)cc1
O=C(Nc1ccc(-n2ccccc2=O)cc1)c1ccc(N2CCN(C(=O)c3ccccc3Cl)CC2)nn1
O=C(c1ccccc1NCc1cccs1)N1CCc2ccccc2C1
COc1ccc(C2(Cc3ccncc3)CCN(C(=O)c3cccnn3)C2=O)cc1
NC(CC(=O)N1CCSC1C(=O)c1nccs1)Cc1ccc(F)c(F)c1
Cc1ccc(Sc2ccc(-c3ccc(Cl)cc3)nn2)c(Nc2ncnc3c2ncn3C2OC(CO)C(O)C2O)c1
O=S(=O)(c1ccc(O)cc1)c1ccc2c(c1)CNC(CF)C2
CCN(C(C)=O)c1c(C)nc2c(OCc3ccc(N=C=S)cc3)cccn12
CN(CCC(=O)Nc1ccc(Cl)cc1)C(=O)c1n[nH]c(=O)c2ccccc12
O=S(=O)(c1ccccc1)c1ccc(Cl)c(-c2ccnc(NC3CCOCC3)n2)c1
CSP1(N2CC3(C)CCCC(CN4CCCCC4)(C2)C3=O)CCCC1
O=C1NC(=O)C(c2ccc(Oc3ccccc3)cc2)S1
NC1=NC2(CCOc3ccc(Nc4ncccn4)cc32)C2(CCOCC2)N1
O=C(Cn1ncc(Cl)c(Cl)c1=O)NC12CC3CC(CC(C3)C1)C2
N=C(N)c1cccc(CNC(=O)C2CCCN2C(=O)C(NS(=O)(=O)c2ccccc2)c2ccccc2)c1
CC1CCC(C(C)C)C(OCc2ccc3ccccc3c2)C1
Cn1nc(C(F)(F)F)cc1C(=O)NC(Cc1ccccc1)c1nc(-c2ccc(N3CCC3=O)cc2)c(NC2CCCCC2)[nH]1
O=C(NC1CCCCC1)C1CCN(c2ccnc3cc(Cl)ccc23)CC1
Cc1ccc(C(=O)Nc2cccn(Cc3ccccc3)c2=O)cc1S(=O)(=O)N1CCOCC1
COc1cc(C(=O)c2cc3cc(Cl)ccc3[nH]2)cc(OC)c1OC
CC(=O)C1(O)CC(O)C23CC(CC(OC4OC(CO)C(O)C(O)C4O)C2(C)C1)C(C)(C)O3
Cc1ccc(C(=O)COC(=O)c2cc(O)ccc2O)cc1[N+](=O)[O-]
CCN(CC)CCOCCCOC(=O)C(O)(c1ccccc1)C1CCC1
NCCCCCNC(=O)C1OC(n2cnc3c(N)nc(NC(=O)Cc4ccccc4)nc32)C(O)C1O
CCOC(=O)c1cnc(-n2nc(C(=O)OCC)cc2C)c(Cl)c1
Cc1cccc(NC(=O)CCN2C(=O)c3ccccc3C2=O)n1
COCCCNC(=S)NC12CC3CC(CC(C3)C1)C2
CN1CCN(c2cc3[nH]c(=O)c(=O)[nH]c3cc2F)CC1
[truncated: 585,841 more chars]
