# Supplementary material for: t-SMILES: a fragment-based molecular representation framework for de novo ligand design
Source: Nat Commun. 2024 Jun 11;15:4993. doi: 10.1038/s41467-024-49388-6 (PMC11167009; doi:10.1038/s41467-024-49388-6)
Supplement: Supplementary file 4 — Source Data [file 41467_2024_49388_MOESM4_ESM.zip › Soure data/Source data and code for all other graphs/Metrics/Models/Chembl/Chembl_Smiles[MPL][rnd10][bs128]/gen.smi.rnd10000.csv]

CCCc1c(OCc2ccc(C(=O)CC(=O)O)cc2OCc2ccccc2)ccc(C(C)=O)c1O
CN1CCN(c2ccc(CC(NC(=O)c3ccccc3N)C(O)CN(CC3CCCCC3)S(=O)(=O)c3ccc4ccccc4c3)cc2)CC1
CCC(C(=O)O)n1nc(-c2ccccn2)c2ccccc2c1=O
CC1=Nc2ccccc2S(=O)(=O)N1CC(=O)Nc1c(F)c(F)c(F)c(F)c1F
CCCCN(C=Nc1nnc(NCCCC)s1)Cc1ccc(C(=O)OC)cc1
Cc1cc(C)n(CCCC(N)C(=O)N2C(C(=O)NCCCCN)CC3CCC(O)CC32)n1
O=C1N(c2ccccc2)C(c2cn(-c3ccccc3)nc2-c2ccccc2)N2CCCC12
Nc1ncnc2c1ncn2C1OC2COP(=O)(O)OP(=O)(O)OC2C1O
Cc1cc(CCC(=O)O)ccc1-n1c(SCc2cccc(F)c2F)nc2ccc(N3CCNCC3)cc2c1=O
Cc1ccc(Cn2cccc2C=NNc2ccc(C(=O)O)cc2)cc1
CC(=O)NCCc1ccc(C(=O)COC(=O)C2CC(O)CN2S(=O)(=O)c2ccccc2)cc1
Cc1ccc(N=C2Sc3ccc(C(=O)O)cc3C2=NO)cc1
CC(C)COC(=O)n1c(CC(C)C)nc2ccccc21
Cc1ccc(S(=O)(=O)NC(CNC(=O)c2cc(=O)c3ccccc3[nH]2)C(=O)O)cc1
O=c1ccccn1C1CC(O)C(CO)O1
N#CC(=Cc1cn(-c2ccccc2)nc1-c1cc2ccccc2oc1=O)[N+](=O)[O-]
O=C1N(CCCCCCOc2ccc(N3CCOCC3)cc2)CCN1c1ccncc1
O=C(OC(C(=O)Nc1ccccc1)C(=O)NC1CCCC1)c1ccco1
CCOC(=O)CC1CCC2C(COc3ccc(NC(=O)c4ccc(F)c(F)c4)cc3C(=O)N2C)O1
COc1ccc(OS(=O)(=O)C=Cc2ccc(O)c(OC)c2)cc1
CN(C)Cc1ccc(C(=O)CN2CCCC2c2cccs2)s1
N#Cc1c(-c2ccc(Br)cc2)cc(-c2ccccc2)nn1
CC(C)CCC1=C(CC(C(=O)O)c2ccc(O)cc2)Cc2ccccc21
Cc1cc(CCCCOc2ccc(C3=NCCO3)cc2)on1
COc1ccc(OC)c(NC(=O)N2Cc3ccccc3Oc3ncccc32)c1
CC(C)C1CC=C(C(=O)Nc2ccc(C(=O)O)cc2)CC1
COc1ccc(N2CCN(CC(O)COCCOc3ccc(Cl)cc3)CC2)cc1
CCC(=O)C(NC(=O)C(CCCCNC(=O)OCc1ccccc1)Cc1ccc(-c2ccccc2)cc1)c1ccc(F)cc1
COc1cc(O)ccc1C=Cc1ccc(C=Cc2cc(OC)c(OC)c(OC)c2)cc1OC
FC(F)(F)c1ccccc1-c1ccc2[nH]nc(-c3ncc[nH]3)c2c1
O=c1c2ccccc2nc(C(F)(F)F)n1CCC(O)(P(=O)(O)O)P(=O)(O)O
O=P(O)(O)C(O)(CCCCCCCOc1ccc(-c2ccccc2)cc1)P(=O)(O)O
COc1cccc2nc(NS(=O)(=O)c3ccc(Cl)cc3)n(C)c(=O)c12
CCCCCCCCn1cc(CC(NC(C)=O)C(=O)NC(Cc2ccc(OCc3ccccc3)cc2)C(=O)NC(Cc2ccccc2)C(N)=O)nn1
COc1cc(C=CC(=O)C=Cc2ccc(OCCOC3OC(CO)C(O)C(O)C3O)c(OC)c2)ccc1O
CCCCNCc1ccc2ccccc2c1
Cn1cccc1C=Cc1ccnc2ccccc12
CN(C)CCc1c(C(=O)NCc2ccccc2)[nH]c2ccc(C3CCN(C)C3)cc12
O=C(O)c1ncc(-c2ccc(COc3ccc(F)cc3)cc2)o1
CCOC(=O)CNC(=O)C(CSCC=Cc1ccccc1)NC(=O)C(N)CO
CC(C)(C)NC(=O)C=C(c1ccc([N+](=O)[O-])cc1)c1ccccc1OC(C)(C)C
COc1ncc(C=Cc2cccc(OC)c2)cc1Cl
CNc1ncc2c(Nc3cccc(CC(=O)O)c3)ncnc2n1
CC(C)(C)OC(=O)NN=Cc1c(O)cc(O)cc1Cl
C=C1C(=O)C23CCC4C(C)(C)C(O)CCC4(C)C2C(O)CC1C3
COc1ccc(S(=O)(=O)n2cc(C=NNC(=O)c3ccco3)c3ccccc32)cc1
COCCNc1ccc(C2NC(=O)NC(C)=C2C(=O)OCCCOC)cc1[N+](=O)[O-]
COCCNC(=O)NCc1ccc(Oc2nc(NCc3cc(F)ccc3OC)c3cnn(C)c3n2)cc1
COc1ccc(C(=O)N2CCN(c3nc4ccccc4n3C3OC(COCc4ccccc4)C(OCc4ccccc4)C(OCc4ccccc4)C3OCc3ccccc3)CC2)cc1
O=C(c1oc(=O)c2ccccc2c1-c1ccccc1)N1CCN(c2ccccc2)CC1
CN(C)CCNC(=O)c1cccc2nc3ccc4c(-c5ccccc5)cc(=O)oc4c3nc12
O=C(NCc1ccccc1)c1ccc(N2CC(=O)N3CCCC3C2)c(N2CCCC2)c1
O=C(O)c1cc(=O)c2ccc(OC3OC(CO)C(O)C(O)C3O)cc2o1
O=S(=O)(Cc1ccc(Br)cc1)n1ccc2cccnc21
CC1CCC(Cn2c(N3CCCC3C)nc3cc(-c4noc(=O)[nH]4)nc(-c4cncc(Cl)c4)c32)CC1
CCN(CCn1ncc(Cl)c(Oc2ccccc2)c1=O)S(=O)(=O)c1ccccc1
N#Cc1cccc(-c2cnc(C(=O)C3CCCN3CC3CCCCC3)o2)c1
COc1ccc(S(=O)(=O)Nc2nc(-c3cccs3)c(-c3cccs3)s2)c(OC)c1
O=S(=O)(C=C(O)c1ccccc1)c1ccc(Cl)cc1
O=C(NC(Cc1cccc(F)c1F)C(=O)Nc1cnccn1)c1ccc(-c2cccc(F)c2Nc2ccccn2)c(F)c1
CC(=NNC(=S)N1CCN(c2ccccn2)CC1)c1ccccn1
CC1CN(c2cc(NC(=O)c3ccc(OCC(O)C4CCCO4)cc3)ccc2C(F)(F)F)CC(C)N1
COc1ccc(F)cc1C=C1SC(=O)N(CC(=O)NNC(=S)Nc2ccc(C3CC3)cc2)C1=O
N#Cc1ccc(CC(=O)Nc2ccc(Oc3ccnc(-c4cc(C(=O)O)c[nH]4)c3)c(F)c2)cc1F
CCOP1(=S)OCC2C(C#N)=C(C(=O)NCc3cc(C)c(OC(F)(F)F)c(C)c3)OC(C)(C)C21
CCOP(=O)(OCC)C(F)(F)C(F)(F)C(F)(F)C(F)(F)F
O=C(NC(CO)CO)c1ccccc1NCCC(c1ccccc1)c1cccnc1
CC(Cc1ccccc1)(SNc1ccc([N+](=O)[O-])cc1)C(=O)Nc1ccc(C#N)cc1
COc1c(N2CCC(N)C2)ccc2c(=O)n(N)c(=O)n(C3CC3)c12
CCCCCC(=O)c1cc2cc(OCCCCN(C)C(=O)c3ccc(C(=O)OC)cc3)ccc2o1
CCN(CC)c1ccc(C=CC=C2SC(=O)NC2=O)cc1
Cc1noc(C)c1C(=O)N1CCSCC1CNS(C)(=O)=O
O=C(Cn1c(=O)sc2ccccc21)Nc1ccccc1F
CC(C)C(C)Sc1ccc(C2CCNCC2C(=O)NCc2ccc(C(F)(F)F)cc2)cc1
CCC12CCC(O)CC1OCC2CCCC#CCCCO
O=C(Cc1c[nH]c2ccccc12)Nc1ccncc1
COc1ccc(-c2csc(CCC(N)=O)n2)cc1
CC12CC3CC(C)(C1)CC(NC(=O)Nc1cccc(Oc4cncnc4)c1)(C3)C2
O=C(C1=C(O)c2ccccc2S(=O)(=O)N1CC(=O)c1ccccc1)c1ccc(Cl)cc1
CCCCn1c(CC)nc2cc(C=CC(=O)NO)ccc21
CCC(C)c1ccc(NC(=O)CSc2nnc(C(N)Cc3ccccc3)o2)cc1
N#CC1(NC(=O)C2CCC(Cn3cc(Cl)cn3)CC2)CC1
O=C1C2CCCCN2C(=O)N1CC(O)c1ccc2ccccc2c1
Clc1ccc2c(NCCCCCCNc3nc(NC(c4ccccc4)c4ccc(Br)cc4)nc(N4CCN(c5ccc(Cl)cc5)CC4)n3)ccnc2c1
O=C(Cn1nnc(-c2ccccc2Cl)n1)c1ccc(Cl)cc1
Cc1ccccc1C(=O)OC(Cn1ccnc1)c1ccc(Cl)cc1
NC(=O)C1(NC(=O)C(CCCCNC(=O)OCc2cccc3ccccc23)NC(=O)C(CCc2ccccc2)NC(=O)OCc2ccccc2)CCCCC1
CC(=O)N1c2ccccc2CC1C(=O)NCCCn1cncn1
CN(C)c1ccc(C=NNC(=O)C(O)c2ccccc2)cc1
CCOC(=O)c1c(C)[nH]c(C(=O)OCC(=O)NC23CC4CC(CC(C4)C2)C3)c1C
CC(C)n1cnc2cc3c(cc21)C(=NO)CC1(OCCCCO1)C3=O
O=C(COC(=O)c1ccco1)Nc1ccccc1Cl
CON=C1CN(c2c(F)cc3c(=O)c(C(=O)O)cn(C4CC4)c3c2C(F)F)CC1(C)N
CC(=O)c1cc(=O)cc(-c2ccccc2Cl)[nH]1
CSc1nc(NCCCNC(=O)NS(C)(=O)=O)nc(NCc2ccccc2)n1
Cn1c(SCC(=O)Nc2ccccc2)nnc1-c1n[nH]c2c1C1CCC2C1
Cc1ccc(S(=O)(=O)c2nc(C)c(C#N)c(N)c2-c2ccc(Cl)cc2)cc1
CC1(C)C(C(=O)c2cn(CC(=O)N3CCOCC3)c3ccccc23)C1(C)C
O=C(COc1ccccc1-c1ccc(-c2cnnn2Cc2cccs2)cc1)Nc1ccc(F)c(Cl)c1
CCC(CC)CN(c1cc(CN)ccn1)S(=O)(=O)c1ccc(OC)c(Cl)c1
CN(C)CCOc1ccc(C(Nc2ccc(-c3cccc(OCCN(C)C)c3)cc2)c2ccccn2)cc1
CC(=O)NC1CC1C(NC(=O)C1CC1)c1cccc(Cl)c1
CCCCCCOC(CCN(C)C)(OCc1ccccc1)c1ccc(Cl)cc1
COc1cccc(Cc2ccc3ccc(CO)c(O)c3c2C)c1
COC(=O)C(C)NP(=O)(OCC1OC(n2ccc(N)nc2=O)C(C)(F)C1O)Oc1cccc2ccccc12
O=C(OCc1ccc(C2SCCCS2)cc1)c1ccc(F)cc1
Cc1noc(C)c1COc1ccccc1C(=O)N1CCC(c2nc3ccccc3[nH]2)CC1
CC(=O)OC1CCC2(C)C(CCC3C2CCC2(C)C(c4c[nH]cn4)=C(C)CC32)C1
NC(=O)c1cnc(NC2(c3ccccn3)CC2)s1
Cc1cc(C)c2[nH]c(=O)c(CN(Cc3ccco3)C(=O)c3ccncc3)cc2c1
COc1ccc(C(=O)Nc2cccc(CN3CCN(C)CC3)c2)c2ncccc12
Cc1ccccc1Nc1ccccc1C(=O)O
COc1cccc(C(=O)NCCc2nncn2C)c1OC
COc1cc(-n2cc(C(F)(F)F)cc(N)c2=O)nc(OC)n1
NC(C(=O)NC1(C(=O)NC(Cc2ccccc2)C(=O)NCCCN2CCOCC2)CCCCC1)c1ccccc1
Cc1ccccc1OC(=O)c1cc(-c2cccc(Cl)c2)on1
CCn1cc(S(=O)(=O)NCCc2nc(-c3cccc(F)c3)no2)cn1
CCSc1nnc(Nc2cccc3ccccc23)s1
Cc1ccc(NC(=O)Nc2ccc3nc(CC(=O)NO)sc3c2)cc1
CN(C)CCNC(=O)C1CCN(c2nc3ccccc3nc2C(F)(F)F)CC1
CN(CCC#N)C(C)(C)CN(C)S(=O)(=O)c1cc(Cl)c(Cl)s1
CCC(=O)Nc1ccc(Oc2ncnc3scc(C)c23)cc1Cl
COc1ccc(C2CC(=O)N(c3ccc4c(c3)OCO4)C2=O)cc1OC1CCCC1
CN(C)c1cccc(Nc2nccc(-c3cnn4ncccc34)n2)c1
Cc1ccc(S(=O)(=O)N2CCN(c3nc4c(C)cccc4s3)CC2)cc1
O=C(c1ccccc1)N(Cc1ccccc1)c1nc(-c2ccccc2)cs1
O=C(CCc1ccccc1F)N1CCCC(Cn2cccn2)C1
COc1ccc(C2Cc3c(cc(O)c4c3OC(c3ccc(O)cc3)CC4=O)OC2CO)cc1
CC1(C)C(c2ccc(Cl)cc2)=C(NC(=O)c2ccco2)C(=O)N1CC1CC1
N#Cc1ccc(C2CC2COc2nc(N)c3ncn(C4OC(CO)C(O)C4O)c3n2)cc1
CCCCN(C)C(=O)c1cc(-c2ccc(Cl)cc2)no1
O=C(C[n+]1cccc(-c2ccccc2)c1)c1ccccc1
CCc1c(CC)c2cc3nc(c(CC(=O)O)c4[nH]c(cc5nc(cc1[nH]2)C(C)=C5CC)c(CCC(=O)OC)c4CCC(=O)O)C(CCC(=O)OC)C3C
CCCCCC(=O)c1cc(C)cc(C=Cc2nn[nH]n2)c1O
Cc1cccc(CC(=O)N2CCN(c3nncs3)CC2)c1
CCN(CC(=O)NCc1ccc(F)cc1)C(=O)COc1ccccc1OC
Nc1nccc(Oc2cc(NC(=O)N3CCOCC3)ccc2Cl)c1Cl
Cc1ccc(CCNC(=O)c2ccc(CN3CCOCC3)o2)cc1
COc1ccc(NC(=O)C=CC2CC(O)C(O)C2)cc1Cl
NC(CNC(=O)c1cnccn1)C(=O)O
O=C(Cc1csc(=NC(=O)c2ccc(C(F)(F)F)cc2)n1O)NC(Cc1c[nH]c2ccc(Br)cc12)C(=O)O
Cc1cccc(Cl)c1NC(=O)c1ccc2nc(NC(=O)C3CC3)sc2c1
CCc1ccc2oc(C(=O)NC(C)Cc3ccco3)c(C)c2c1
Cc1ccc(S(=O)(=O)Cc2noc(C(=O)NCCC(C)C)c2C)cc1
Cc1ccc(S(=O)(=O)N2Cc3ccccc3CC2C(=O)Nc2nc3ccccc3s2)cc1C
CC(C)C(NC(=O)C(NC(=O)C(NC(=O)C(CCCCNc1ccc2ccccc2c1)CC(=O)O)C(C)C)C(C)C)C(=O)C(=O)NCC(=O)O
Cc1nn(C)c(C)c1NC(=O)c1ccc(-c2cc3ccc(OCC4CC4)cc3nc2N2CCC(CO)CC2)s1
O=C(Nc1ccccc1)N(CCC1CCN(Cc2ccccc2)CC1)c1ccccn1
COc1cccc(CCNC(=O)CCCSc2ccc(C)cc2)c1
CCN1CC(=O)N2C(Cc3c([nH]c4ccccc34)C2c2ccccc2OC)C1=O
CCCCCCn1cc(C(=O)Nc2cccc(C(F)(F)F)c2)c(=O)c2c(C)c(C)sc21
COc1ccc(N(C(N)=O)S(=O)(=O)c2ccc(OC(F)(F)F)cc2)cc1
COc1ccc(OC)c(C2CC(=O)c3c([nH]c(C(=O)OC4CC4)c3C)C2)c1
c1ccc(-c2cc3ccccc3c3ccccc23)cc1
Clc1ccc(-c2nc(-c3ccc(Cl)cc3)c(-c3ccc(Cl)cc3)[nH]2)cc1
Cc1[nH]n(-c2ccccc2)c(=O)c1N=Nc1ccc(C2=NCCN2)cc1
CC(=CCCC(C)C(=O)C(O)CBr)C1CCC2(C)C3CCC4C(C)(C)C(=O)C=CC4(C)C3CCC12C
Cn1cc2c(n1)C(Nc1cccc(Br)n1)CCC2
NC(=O)CN1CC2(CCN(C(=O)C3CC3)CC2)C1
CCOC(=O)c1[nH]c(C)cc1NC(=O)OC(C)(C)C
OC(c1ccc(Cl)cc1)c1nc(-c2cccc3ccccc23)c[nH]1
N#Cc1ccc(CC(=O)N2CCCC2CNc2nc3c(Cl)cccc3s2)cc1
O=C(NN=Cc1cc2c(cc1Br)OCO2)c1cccnc1
CC1=NN(c2ccccc2)C(=O)C1=NO
Cc1cc(-c2csc3nc(C(=O)NCCN4CCOCC4)cn23)cc(C)c1F
COc1cc(C=CC(=O)NCCCOc2cc3c(cc2OC)C(=O)N2CCCC2C=N3)cc(OC)c1OC
CC(NC(=O)C(NC(=O)C1CCCN1C(=O)C(NC(=O)C(CC1CCCCC1)NC(=O)C1(NC(=O)C(N)Cc2ccc(O)cc2)CCCCC1)C(C)C)C(C)(C)C)C(N)=O
O=C(OCc1ccccc1)N1CCNC1c1ccccc1
CN(C)CCc1cn(C(C)(C)c2ccncc2)c2ccccc12
O=C(NCCc1ccc(F)cc1)c1nn(CCSCc2ccccc2Cl)c2c1CC1CC21
COc1ccc2ncc(F)c(C(O)CN3CCC(NCc4cc5c(s4)NC(=O)CO5)CC3)c2n1
CCCCCCCCCCCCCCCCNC(CC(=O)OCCCCCCCCCOC(=O)CCCCCCCCCCCCCCCCC)C(=O)OCC
COc1ccccc1N1CCN(C(=O)NC2CC(C)(C)NC(C)(C)C2)CC1
Cc1c(C(=O)NCc2ccc(F)cc2)[nH]c2ccc(S(=O)(=O)N3CCCCC3)cc12
N=C(N)NCc1cc(=O)c2ccc(C=Cc3ccc4ccccc4c3)cc2[nH]1
CCOC(=O)CSc1nnc(Cc2cc(=O)[nH]c(O)n2)n1C
CCOC(=O)C1Cc2ccccc2OC1c1ccc(OC)c(OC)c1
O=S(=O)(NC1C2CCC1Cc1ccc(O)cc1C2)c1c(F)cccc1F
O=c1cc(-c2ccc(Cl)cc2)[nH][nH]1
CC(C)CC(NC(=O)C(CC(=O)O)NC(=O)CP(=O)(O)C(CCC(=O)O)NC(=O)C(Cc1ccccc1)NC(=O)C(Cc1ccccc1)NC(=O)CCc1ccccc1)C(N)=O
COC1=C2NC(=O)C=C(OC)C2(C)C=CC(C)C(C=CCC=C(C)CCC=C(C)CCC=C(C)C)OC(=O)C1=C
CCOc1ccccc1-c1noc(CSc2nncn2C)n1
O=C(Cn1c(=O)c(-c2cccnc2)nc2ccccc21)N1CCCC1
Cn1cnnc1Sc1nc(Nc2cc(Cl)ccc2F)nc(N2CCOCC2)n1
Cc1cccc(N(C)CS(=O)(=O)c2c[nH]c3nccc(O)c23)c1C
COc1cccc(N2CCN(CCCCNC(=O)C=Cc3cccc(NC(=O)C(=O)c4cccc(F)c4)c3)CC2)c1
CCC(C(=O)N1CCCO1)N1C(=O)C2CC=CCC2C1=O
CCNC(=O)c1c(CCC(=O)O)nc(-c2ccccc2)c2c1OCC2
CCCCc1ccc2[nH]cc(CCN3CCN(C(c4ccccc4)c4ccccc4)CC3)c2c1
CN1C(C(=O)NCCC2CC2)c2ccccc2S1(=O)=O
O=C(O)CCCC(=O)Nc1ccc(Oc2ccc3c(c2)nc(CCC(=O)O)n3Cc2ccc(CP(=O)(O)O)cc2)cc1
c1cnc2cc3c(CCC4CNCCN4)[nH]nc3cc2c1
COc1ccc(CN2CCCC2)cc1-c1cc(-c2cc(C(F)(F)F)ccc2Cl)[nH]c1C(=O)O
C=C(C)C1COc2c(C)coc(=O)c2CC(NC(=O)C(CCCCN)NC(=O)NC(C)(C)C)C(=O)NCC(=O)NC(CC2CCCCC2)CO1
CC(C)(C)c1cc(C(F)(F)F)n2nc(C(=O)O)c(-c3ccccc3)c2n1
CN(C)C(=O)CSc1nc(=O)cc[nH]1
CCOc1ccc(Cc2c(N)nc(SCc3ccccc3)c(C#N)c2-c2ccc(OC)cc2)cc1
CN(C(=O)CSc1nnc(-c2ccco2)n1-c1cccc(F)c1)c1cccc2ccccc12
Cc1ccc(-c2ccc(NC(=O)CSc3nc4ccccc4[nH]3)cc2)cc1C
CN(C)c1ccc(-c2ccc(C=O)o2)cc1
Cc1nc(=O)c2ccccc2n1CC1CCCO1
Oc1ccc(-c2nc(-c3ccccc3)c(-c3ccccc3)s2)cc1
O=c1ccc2ccc(OC3CCN(Cc4ccccc4)CC3)cc2o1
c1ccc(CN2CCC(c3nnc(-c4cccs4)o3)CC2)nc1
Cc1c2c(c(O)c3cc4c(cc13)OCO4)C(=O)CC(C)(C)O2
Nc1ccn(C2CSC(CO)S2)c(=O)n1
CC(C)CC(NC(=O)CN(Cc1ccc(O)cc1)C(=O)C(NC(=O)c1ccc(F)cc1)C(C)C)C(=O)OCc1ccccc1
Nc1nnc(SCCCN2CC=NS2(=O)=O)s1
Cc1ccc(N=CC2C=CCC2)cc1
CC(C)(C)C(=O)CN1C(=O)N(CC(=O)Nc2cc(C(F)(F)F)ccc2Cl)C(=O)N(C2CCCCC2)c2ccccc21
O=C(c1ccc(O)cc1)c1c(Cc2ccc(O)cc2)oc2cc(O)ccc12
NC1=NC(=O)C2CCCN12
CCOc1ccc2c(c1Cl)C(=O)c1cc(OC)c(Cl)cc1C2=O
COc1cc(C=CC(=O)OCC2=C(COC(=O)C=Cc3ccc(OCCCC(=O)NCCN4CCOCC4)cc3)CSC2)ccc1O
Cc1nnc(CN=C(N)NCC(c2ccccc2)c2ccccc2)s1
CN(C)CC(C)(C)N=C(NC#N)Nc1ccc(Cl)nc1
CN(C)CCCNc1nc(OCc2ccccc2)nc2c1nnn2Cc1ccc(Cl)c(Cl)c1
COc1ccc(C(=O)NCCNC(=O)c2ccc(Cl)cc2)cc1OC
CS(=O)(=O)c1ccc(-c2cncn2-c2ccc(Cl)cc2)cc1
COC(=O)C(C)NP(=O)(OCC1C=CC(n2cc(C)c(=O)[nH]c2=O)O1)Oc1ccccc1
OC1CNC(CNCc2cc(-c3cccc(C(F)(F)F)c3)nc(-c3ccc(-c4ccccc4)cc3)c2)C1O
NC(=O)C1=CC(c2csc3ccccc23)CC(OCCCCO)O1
Cc1ccc2c(c1Cl)SC(C(=O)O)C2C(N)=O
Cc1nc2c([nH]1)CCCN(C(=O)c1c[nH]c(=O)c(C)c1)CC2
COc1ccc(OC)c(S(=O)(=O)Nc2cccc(-c3ccc(N4CCCC4)nn3)c2)c1
COc1ccc(C2C(C(=O)O)c3ccccc3C(=O)N2C)cc1OC
COc1ccc(-c2ccc(OC(F)(F)F)c(NC(=O)NC3CCOc4c3ccc(OCC(F)(F)F)c4Br)c2)nc1
Cc1cc(C2=Nc3ccccc3S(=O)(=O)C2)ccc1C1CCCCC1
CCC1C(=O)N(C)c2cnc(-n3ccnc3-c3cccc(OC)c3)nc2N1C1CCC(F)CC1
O=c1[nH]c(=O)n(C2CC(O)C(CO)O2)cc1C#CCNC12CC3CC(CC(C3)C1)C2
CC1=C(C(=O)OCc2ccccc2)C(c2ccccc2Cl)NC(=O)N1C
O=C(NCc1ccccc1)C1CCCC1C(O)C1C2CC3CC(C2)CC1C3
COc1ccc(C(=O)NC(c2ccc([N+](=O)[O-])cc2)c2ccc3cccnc3c2O)cc1OC
C#CC1(O)CCC2C3CCC4=CC(=O)CCC4C3CCC21C
CCC(CC)NC(=O)CSc1nnnn1Cc1ccccc1
NS(=O)(=O)c1cc2nc(-c3ccccc3)sc2cc1Cl
COc1cccc(C(=O)OC2CC(C)=CCCC(C)=CCCC3(C)OC3C(O)CC(C)(O)C2OC(=O)c2ccccc2)c1
CC1CN(c2nnc(-c3ccccc3)c3cc4c(cc23)OCO4)CC(C)N1CCc1ccccc1
Cc1ccc(S(=O)(=O)N(CC(=O)N2CCOCC2)Cc2ccccc2F)cc1
O=S1c2ccccc2N(Cc2cccc(Br)c2)c2ncccc21
O=CC(=O)N1CCc2ccc(NCC(=O)N3Cc4ccccc4C3)cc2CC1
O=C(Cc1nnc(NC(=O)Cc2ccccc2)s1)c1ccccc1
O=C(c1nn(-c2ccc([N+](=O)[O-])cc2)c2c1CS(=O)(=O)c1ccccc1-2)N(C1CCCCC1)C1CCCC1
CCc1nn(CC(=O)NCc2cc(C)oc2C)c(=O)c2cc3cc(C)ccc3n12
O=c1c2ccccc2n(CCc2ccncc2)c2ccccc12
CC(C)C(c1nnnn1Cc1ccc(F)cc1)N1CCN(c2ccccc2)CC1
CCCCC(NC(=O)C(N)CCCCN)C(=O)OC
CC(=O)c1ccc(CN(Cc2ccc3c(c2)OCO3)C(=O)Nc2nccs2)cc1
Cn1c(SCC(=O)NC(C)(C)C)nc2c1c(=O)n(C)c(=O)n2C
CCN(C(=O)c1c(C)nn(-c2ccc(F)cc2)c1N)c1ccc(OC2CCN(C)CC2)cc1
Nc1cc(C(=O)OCc2ccco2)ccc1NC(=O)c1ccco1
CS(=O)(=O)N(CC(O)Cn1c([N+](=O)[O-])cnc1C=Cc1ccccc1Cl)c1cccc(Cl)c1
Cc1sc(SCc2cc(=O)c3ccccc3o2)nc1-c1ccc(Cl)s1
O=C1NCCN1CC#CCN1CCC(c2c[nH]c3ccc(F)cc23)CC1
CCCCCC1C=C(C(=O)O)C(c2ccc(N(C)C)cc2)N1S(=O)(=O)c1ccc(C)cc1
O=C(Cc1cccc2ccccc12)Nc1cccc2cccnc12
O=C1C=CC2(C=C1)OCC(c1cc3cccc(O)c3[nH]1)O2
CCC(CO)N(CCO)C(=O)CC1CCC2CN(Cc3cccc(C)c3)CC12
c1ccc(CSc2ncnc3sc4c(c23)CCCCC4)cc1
O=C1N(Cc2ccccc2)c2ccc(F)cc2C1(O)c1c[nH]c2ccccc12
O=C(NCc1ccccn1)c1cc(Cl)ccc1SCc1ccc(F)cc1
CCOC(=O)c1cnc(SCc2c(F)cccc2F)nc1N
COc1ccc(Cc2nc3c(N4CCN(C)CC4)nc(N)nc3n2Cc2ccccc2)cc1
CCCCOCCOCCOc1ccc2c(c1)CCc1nnc(Sc3ccc(NC(=O)CN)c(F)c3)n1-2
CCC(Oc1ccccc1)C(=O)N(Cc1ccccc1)c1ccccn1
CCC(Cc1ccc(OC)c(CNC(=O)c2ccc3c(c2)nc(-c2ccoc2)n3C2CCCC2)c1)C(=O)O
Cn1ccnc1SCCNC(=O)C=CC(=O)O
Nc1nonc1-c1nonc1NCCOc1cccc2[nH]ccc12
COc1ccc(C=CC(=O)c2ccc(OCCCBr)c(CC=C(C)C)c2)cc1O
Cc1nnc2ccc(-c3cc(-c4ccc(Cl)cc4)c4c(n3)sc3ccccc34)nn12
COC(=O)c1ccc(S(N)(=O)=O)c(NC(=O)C=Cc2ccco2)c1
CN1CC(=O)N(c2ccc(Cl)c(Cl)c2)CC12CCN(C1CCC1)C2=O
COCCNc1nc(C)nc2c1sc(=O)n2-c1ccccc1F
Cc1nc(C)n(C2CN(Cc3nc(C)cnc3N3CCCC3)C2)n1
O=C(NN=C1NC(C=O)=CS1)c1cccc([N+](=O)[O-])c1
CC(C)CC(CO)Nc1nc(SCc2ccc(F)cc2)nc2nc(N)sc12
O=P(O)(O)C(F)(F)c1cccc(OP(=O)(O)O)c1OP(=O)(O)O
CC(=O)NCCCCC(NC(=O)C1CCN(CCCn2nc(-c3ccccc3)ccc2=O)CC1)C(=O)c1nc2ccccc2o1
CN1CC(CNC(=O)c2csc(Br)c2)Oc2ncc(C(=O)Nc3cccnc3)cc21
Cc1c(C(=O)Nc2cccc(-c3nn[nH]n3)c2)nnn1Cc1ccccc1
COc1cc(-c2nc(Cn3cccn3)co2)cc(OC)c1OC
O=C(NCC1(c2cccs2)CCOCC1)NC1CCCCC1F
COc1cc(C(=O)NC(=S)N2CCC(NC(=O)c3ccc(F)cc3)CC2)cc(OC)c1OC
Cc1ccc(-c2cc(F)cc(F)c2)nc1Nc1ccc(C(=O)N(C)C)cc1Cl
CCC(c1ccc(O)cc1)C(COCCO)Cc1cc(O)cc(O)c1
Cc1n[nH]c(-c2cccc(Cl)c2)c1CC(=O)NCc1ccc(Cl)cc1Cl
CSC1=NC2=C(C(=O)CC(C)(C)O2)C(c2ccc(OCc3ccccc3)cc2)C1
CCC(C)C(NC(=O)C(CC(C)C)NC(=O)C(CCCCNC(C)=S)NC(=O)C(Cc1ccccc1)NC(=O)C(CCCCN)NC(C)=O)C(=O)NC(C(=O)NC(CC(C)C)C(=O)O)C(C)C
COc1ccc(N(C)CC2(O)CCCN(C(=O)c3nc(C(F)(F)F)ncc3Cl)C2)cc1
COc1ccc(Nc2ncnc3c2c(-c2ccccc2)cn3CC2CCOCC2)cc1
CCc1cccc(C)c1NCc1c[nH]cn1
O=C1N=C(N(Cc2ccc3ccccc3c2)Cc2ccc(F)cc2Cl)SC1=Cc1ccc(OCc2ccc3ccccc3n2)cc1
COC(=O)C1Cc2c([nH]c3ccccc23)C(c2cccc(O)c2)N1
OCC1OC(ON=CC2CC=CCC2)C(O)C(O)C1O
O=C(O)c1ccc(N=Nc2c(O)ccc3ccccc23)cc1
CCCCC1CC(=O)OC1C(O)CC=CCCC(=O)O
Cc1cc(N(C)C)nc(N)n1
COc1ccccc1NC(=O)CN(C)C(C(=O)N1CCCC1)c1ccc(OC)c(OC)c1OC
CCCC(=O)NC1(C)OC(=O)C(Cl)=C1Cl
CC(C)CC(NC(=O)C(CC(=O)O)NC(=O)C(CCC(=O)O)NC(=O)CCC(=O)O)C(=O)NCCc1ccc(F)c(F)c1
COc1ccc(C)cc1N(CC(=O)NC(C)C)S(=O)(=O)c1ccc2c(c1)n(C)c(=O)c(=O)n2C
O=C(Nc1ccc(OC(F)(F)F)cc1)NC(CBr)Cc1ccccc1
CC(C)CC(NC(=O)C(Cc1ccccc1)NC(=O)C(CCCNC(=N)N)NC(=O)C(CCCNC(=N)N)NC(=O)C=C1C(=O)Nc2ccccc21)C(N)=O
O=C(C(=O)N(O)C1CCN(Cc2ccccc2)CC1)c1ccccc1
CN(C)C(=N)c1ccc(-c2cc(-c3ccc(C(N)=NO)cc3)on2)cc1
Nc1ncnc2c1ncn2C1CC(CO)c2ccccc21
COc1cc2nc(N3CCCC3)n(Cc3cccc(C(=O)NC4CC4)c3)c(=O)c2cc1OC
NC(=O)OCc1cc(O)c(O)c(O)c1
COc1ccccc1N1C(=O)COC(Nc2c(C#N)cnn2-c2cccc(C(=O)O)c2)C1=O
O=C(Nc1cccc2c1C(=O)c1c(NC(=O)C3CC3)ccc(NC3=NCCN3)c1C2=O)c1cc2ccccc2cc1O
COc1cc(CCC(=O)OCC(O)CO)ccc1O
CCCOc1c(C)cc(-c2ccccc2)cc1C(=O)N1Cc2cccn2Cc2ccccc21
COc1cc(-n2ccnc2)ccc1-c1noc(-c2ccccc2F)n1
Cc1ccc2c(c1)C(=NNC(=S)NCCO)C(=O)N2
CC(=NNC(=O)COc1cccc2c1CCCC2)c1ccc(-n2cccc2)cc1
N#Cc1c(-c2ccccc2)cnn(CC(=O)Nc2ccccc2)c1=O
CCC(NC(=O)c1cc(C(F)(F)F)cc(C(F)(F)F)c1)c1ccccc1
Cc1cccc(Nc2nnc(N3CCN(C(=O)CN4CCc5ccccc5C4)CC3)s2)c1
COC(=O)C(CCCCNC(=O)c1ccc(-c2ccccc2)cc1)NC(=O)c1ccc(N(C)C)cc1
CC(=O)NC(Cc1cc(F)cc(F)c1)C(O)CNC1(c2cccc(C#N)c2)CC(C)(C)C(=O)C(C)(C)c2ccccc21
CCOC(=O)c1nn(-c2ccc(Cl)cc2)c(Oc2ccccc2)c1C
CN(Cc1ccon1)Cc1nnc2cc3c(nn12)-c1cc2c(cc1C3=O)OCO2
CC(NC(=O)C12C3C4C1C1C2C3C41C(=O)N1CCCC1(C)C(N)=O)c1ccccc1
CC(O)(c1ccc(S(=O)(=O)C=CC#N)cc1)c1ncc(-c2ccccc2)s1
O=C1OCC2CCCCC12
CC(=O)NC1C(NC(=N)N)C=C(C(=O)O)OC1C(O)C(O)CO
CSc1cc(C(N)=O)ccc1C
O=C(O)CCC(N[N+](=O)[O-])c1cccnc1
CS(=O)(=O)c1ccc(-c2nn(-c3ccccc3)cc2C(=O)Nc2ccc(C(=O)O)c(F)c2)cc1
Nn1c(SSc2ccc([N+](=O)[O-])cc2[N+](=O)[O-])nnc1C1CCCCC1
CCC(O)C1C(=O)N2C(C(=O)O)=C(CO)CSC12
O=C1NC(=O)C(=Cc2cccs2)S1
S=c1sc2ccccc2n1CCOc1ccccc1
NC(=O)C(CCC(N)=O)NC(=O)C(CCC(=O)O)NC(=O)C(CCC(=O)O)NC(=O)Cc1ccc(-c2ccccc2)cc1
CC(CN(C)CCc1ccccc1F)c1nccc(NS(C)(=O)=O)n1
CCCc1cc(C)c(Oc2nc(C)ccc2C#N)c(C)c1
O=C1c2ccccc2C(C(=O)c2ccccc2)c2ccccc21
Nc1cnc(-c2ccc(C3CCC3)c(Oc3nccc(N)n3)c2F)cn1
COc1ccc(-c2cnc3c(N4CCCC4)snc3c2)cc1O
O=C1CC(c2coc3ccccc3c2=O)c2c(O)cccc2O1
COc1c2ccoc2c(OC)c2cc(NC(=O)C(=O)O)ccc12
COc1ccccc1CNc1ccccc1C(=O)OCc1c(C)noc1C
CC(C)(C)NC(=O)Cc1cccc2c(=O)c3ccc4c(c3oc12)CCCC4
CCCCCCCCCCCCCCCC(OC(C)=O)C(OC(C)=O)C(C)NC(=O)CCCCCCCCCCCCCC(=O)NC(CCC(=O)OC)C(=O)OC(C)(C)C
CC(=O)Nc1ccccc1C1CCN(CCCN2C(=O)COc3c2cccc3C(O)c2cc(F)ccc2C)CC1
CCCn1cc(S(=O)(=O)c2ccc(Cl)cc2)c(=O)c2cc(F)c(N3CCOCC3)cc21
CNc1ccc(-c2sc3ccccc3c2C(=O)c2ccc(OC)c(OC)c2)cn1
O=[N+]([O-])c1ccc2[nH]c3c(c2c1)CCCC3
CCCCCCCCCCCCNC1CCC(CC2CCN(Cc3ccccc3)CC2)CC1
N#CC12CN3CCN(CC(C3)C1)C2
O=C(NCc1ccccc1)NC(=O)C1CCN(S(=O)(=O)c2cccs2)CC1
COc1cccc(N=C2Nc3ccc(NS(C)(=O)=O)cc3S(=O)(=O)N2)c1
CCN(C(=O)COC(=O)c1ccc2ncsc2c1)C1CCS(=O)(=O)C1
CC(O)C(NC(=O)CNC(=O)CNC(=O)c1cccc(C(F)(F)F)c1)C(=O)NC(C(=O)NC(CCC(N)=O)C(=O)NC(C(N)=O)c1ccccc1)C(C)C
Oc1cccc(C(=S)c2ccc(F)cc2)c1
O=C1C(=O)N(C2CCCCC2)CCN1CCCCCCCCOc1ccccc1
COC(=O)C1=C(C(=O)Nc2nc3ccccc3s2)C(c2ccc(Cl)cc2)C(C(=O)OC)=C(C)N1
Cc1cc(C(F)(F)F)nn1CC(=O)NC1CCCN(Cc2ccccc2)C1=O
NCc1ccc(OCc2ccccc2)cc1
O=C(c1ccco1)N1CCN(C(=O)c2cccc(N3CCCC3=O)c2)CC1
CS(=O)(=O)c1ccc(Cl)c(N=Cc2cc3c(cc2N)OCO3)c1
CN(C)c1nc(N)nc(NC23CC4CC(CC(C4)C2)C3)n1
CCOC(=O)CN1C(=O)C(=O)c2cc(S(=O)(=O)N3CCCCCC3)ccc21
COc1ccc(-c2nc(C(=O)NCCc3ccc(S(N)(=O)=O)cc3)c(C)o2)c(OC)c1
Cc1cc(Nc2ncnc3c2ncn3Cc2ccccc2F)ccc1Br
CC1(C(=O)O)CCC2(C)CCC3(C)C(=CCC4C5(C)CCC(OC6OCC(O)C(O)C6O)C(C)(C)C5CCC43C)C2C1
COc1ccc(C=NNC(=O)c2ccc(F)c(F)c2F)cc1OC(=O)c1ccc(Cl)cc1Cl
CCCn1c(=O)c2nc(-c3ccc(OCC(=O)c4ccc(Br)cc4)nn3)[nH]c2n(CCC)c1=O
Cc1ccccc1Nc1nccc(-c2ccccn2)n1
NCC1NC(=O)N(c2ccccc2)C1=O
O=C(CCNS(=O)(=O)c1ccccc1)c1ccc2c(c1)CCN2C(=O)C=Cc1ccccc1
CC(C)CC(NC(=O)C(N)Cc1ccc(N)cc1)C(=O)NC(CC(C)C)C(=O)NC(CCC(=O)O)C(=O)Nc1cccc(C(=O)O)c1
O=C(COc1ccc(Cl)cc1)NN=Cc1ccccc1O
CC(C)(C)OC(=O)n1c(-c2cccc(-c3ccc4c(c3)C(O)(C(F)(F)F)c3ccccc3-4)c2)nc2ccccc21
Cc1c(C)n(Cc2ccccc2)c2[nH]c(=O)c(CNC(=O)C3CC3)cc12
CF
Cn1c(=O)c2c(ncn2CCCn2ccnc2[N+](=O)[O-])n(C)c1=O
COc1cccc(CNCc2c(C)nn(C)c2N(C)C)c1
COc1cc(C(=O)OCC(=O)N2CCCC2)cc(OC)c1OC
NC(=O)c1cnn2ccc(N3CCCC3c3cc(F)ccc3F)nc12
c1ccc(C(c2ccccc2)(c2ccccc2)c2ccccc2)cc1
COc1ccccc1C(=O)NC1(C)CCS(=O)(=O)C1
O=C(c1cccc(C(F)(F)F)c1Cl)N1CCn2cccc2C1
O=C(c1ccccc1)N1CCC(C(=O)N2CCOCC2)CC1
CC1=C(C(=O)Nc2ccccn2)C(c2ccc(O)cc2)n2nc(SCc3ccc(F)cc3)nc2N1
O=C(CCCN1CCC(C(O)(c2ccccc2)c2cccs2)CC1)c1ccc(F)cc1
CC1CN(C(C)CO)C(=O)CCCn2cc(nn2)COC1CN(C)C(=O)Cc1ccc(C(F)(F)F)cc1
CCC(=O)OC1CC2CC1C1CCC(CC2CCC)C1(C)O
CC(=O)NCC1CN(c2ccc(-n3ccc(OC(F)(F)F)n3)c(F)c2)C(=O)O1
N=C(NOC(=O)C(c1ccccc1)c1ccccc1)c1cccnc1
O=c1[nH]c(=O)n(C2CC(O)C(CO)O2)cc1C(F)(F)F
O=c1nc2[nH]c(-c3ccccc3)cc2cn1C1CC(O)C(CO)O1
CN(Cc1ccccc1)C(=O)c1ccc(-c2ccc(OCc3ccc4ccccc4n3)cc2)cc1
COc1ccc(CN2CCN(CC(O)c3ccc(C(N)=O)cc3)CC2)cc1
CC(C)(C)c1ccc(NC(=O)CSc2nnc(Cc3cccs3)o2)cc1
Cc1cc(CN(C)Cc2nc(=O)c3ccccc3[nH]2)ccc1F
Cc1cc(C)nc(NS(=O)(=O)c2ccc(NNC(=S)NC3CC3)cc2)n1
CN(C)C(=O)Cn1c(-c2ccccc2)nc2ccc(OCCCN3CCNCC3)cc21
CC(CCc1cnn(C2CCCC2)c1)(C(=O)NO)S(C)(=O)=O
c1ccc2c(CSC3=NCCN3)cccc2c1
COc1ccc(NC(=O)c2ccc3ccccc3n2)cc1OC
C=CC(=O)Nc1ccc(S(=O)(=O)N2CC(NC(=O)OCc3ccccc3)CC2C(=O)NO)cc1
COc1ccccc1N1CCN(C(=O)CN(c2c(C)cccc2C)S(=O)(=O)c2c(C)noc2C)CC1
COC(=O)CCC1=NN(c2cccc(OCc3csc(-c4ccccc4)n3)c2)C(=O)C1=O
CCCc1[nH]c(=O)c(Cc2cc3ccccc3[nH]2)c2cc(OC)c(OC)cc12
CCCn1cc(C(=C(Cl)Cl)c2ccc(C)cc2)nn1
CCc1ccc(-c2cc3c(=O)n4cc(-c5nc(C)cs5)ccc4nc3s2)cc1
N#Cc1cccc(S(=O)(=O)N2CCC(C(=O)NCC3CCCN(c4ncccn4)C3)CC2)c1
Cc1c(Oc2c(F)cccc2F)c(OC(C)C)nn1-c1cccc(C2CC2)c1C(C)C
COc1ccccc1OCC(O)CNC(C)(C)Cc1csc2ccccc12
O=C1CC2(CCCC2)C(O)C(=O)N1CCN1CCN(c2ccccc2Cl)CC1
O=C(CN1C(=O)C2(OCCCO2)c2cc(Br)ccc21)Nc1nccs1
CC1(C)Cc2c(sc(NC(=O)C3=COCCO3)c2C#N)CO1
Cn1c(NCc2cccc(Br)c2)nc2ccccc21
CN(C)Cc1cc(SC(F)F)ccc1Oc1ccccc1
COC(=O)CCCCNC(=S)NC12CC3CC(CC(C3)C1)C2
Nc1nc2ccccc2n1C(=O)c1ccc(F)cc1
Cc1cc(C)nc(NN=Cc2ccc(O)c(O)c2)n1
CC1C(O)CCC2(C)C(C(C)CCC(=O)O)CCC12
COC(=O)CCC(=O)NCCc1ccc(OC)cc1
O=C(O)c1sc(N2CCOCC2)nc1-c1cccc(Cl)c1
COC(=O)c1cc2ccc(Cl)cc2n1CC(=O)Nc1ccc2c(c1)C(=O)n1c(SCc3ccccc3)nc(C)cc1=N2
CCN(Cc1ccco1)S(=O)(=O)c1cc2c(cc1C)OCCCO2
CC1([N+](=O)[O-])COC1
Cc1cccc(NC(=S)NCc2cccnc2)c1C
CCN1C(=O)CN(C)C(=O)c2cn(CC(=O)Nc3cccc(C)c3C)c(=O)n21
c1ccc2c(-c3ccncc3)cn(-c3ccccc3)c2c1
C#CCCCn1c(Sc2ccc([N+](=O)[O-])c([N+](=O)[O-])c2)nc2c(N)ncnc21
CSc1ccc(C=C2Oc3cc(O)cc(O)c3C2=O)cc1
COc1cccc(OC)c1-c1ccc(CC(NC(=O)Cc2cccc(OC(C)C)c2)C(=O)O)cc1
COc1c(C)nnc(C2CCCN2c2nc(Nc3ccccn3)nc3c2ncn3C)c1C
COc1cccc(N2CCC(Oc3ccc(C(C)NC(C)=O)cc3)C2)n1
CC(C)(C)OC(=O)NC(Cc1ccccc1)C(=O)NC(Cc1ccccc1)C(O)CS(=O)(=O)c1ccccc1
CC(=O)N1CCN(CC(=O)NC(C)c2ccccc2)CC1
CCCN(C(=O)c1ccccc1Cl)c1nnc(N2CCN(S(=O)(=O)c3ccc(C)cn3)CC2)c2ccccc12
Cc1[nH]c2ccccc2c1C(Nc1ccccc1)c1ccccc1
CC(NC(=O)COc1ccccc1Cl)C(=O)N1CCCC1C(=O)NC1CCS(=O)(=O)C1
CCCc1c(Cc2ccc(-c3ccccc3-c3noc(=O)[nH]3)cc2)c(=O)n(C2CCC(OCCCO)CC2)c2ncnn12
COc1cc(CNCCC=C(c2cc(C#N)ccc2F)c2cc(C#N)ccn2)cc(OC)c1OC
CCOC(=O)C1=CCC2(C)CCC(C(C)C)CC3OC32C1
COc1cc(OC)c(OC)cc1C=Cc1cc(OC)c(OC)c(OC)c1
O=C1C(C(c2ccc(F)cc2)c2ccc(F)cc2)=C(SCc2cccc(F)c2F)C(=O)c2ccccc21
CCOc1ccc(C(=O)c2ccc(O)c(CN3CCN(C(=O)C(Cc4ccc(O)cc4)NC(=O)C(CO)NC(=O)OC(C)(C)C)CC3)c2)cc1CC(=O)O
CCOc1cccc(CNC2=NC(=O)C(CC)n3c2cc2cc(Cl)ccc23)c1
Cc1cccc(NC(=O)c2ccc(Cl)c(Nc3ncnn4ccc(CN5CCCNCC5)c34)c2)c1C
CC1(OC(=O)c2ccccc2Cl)C(=O)C=C2C=C(c3ccc(C#N)cc3)OC=C2C1=O
CCC1(O)C(=O)OCc2c1cc1n(c2=O)Cc2c-1nc1cc3c(cc1c2C[n+]1ccc(N)cc1)OCO3
Cc1ccc(-c2ccc(C)n2-c2ccc(S(=O)(=O)Nc3onc(C)c3C)cc2)cc1
O=C(c1ccccc1)c1[nH]cnc1C(=O)N1CCN(S(=O)(=O)c2ccccc2Br)CC1
CCCN(CCC)c1c(CCC(O)CC(O)CC(=O)OC(C)(C)C)c(C)nc2c(-c3ccc(Cl)cc3)cnn12
CCCCC(=O)Nc1ccc(C(=O)Nc2nnc(S(=O)(=O)N3CCCCC3)s2)cc1
CCC1(O)CC(OC2OC(COCc3ccccc3)C(OCc3ccccc3)C(OCc3ccccc3)C2OCc2ccc(Cl)cc2)c2c(O)c3c(c(O)c2C1C(=O)OC)C(=O)c1c(OC)cccc1C3=O
CC(C)(C)CC(C)(C)NC(=O)CSc1n[nH]c(N)n1
c1ccc(C2CCC(N3CCCC3)C2)cc1
COc1ccc(-c2nc(SCC(=O)c3ccc(O)cc3)[nH]c2-c2ccc(OC)cc2)cc1
O=C(Nc1ccc(F)cc1F)NC1CN2CCC1CC2
CC1CCc2c(sc3nc(SCC(=O)Nc4ccc(NC(=O)c5ccccc5)cc4)nc(N)c23)C1
CCS(=O)(=O)c1ccc2[nH]c(N3CCOCC3)nc2c1
CCOC(=O)c1cc(Nc2ccc(OC)cc2)[nH]n1
CN(C)C1C(=O)C(C(N)=O)C(=O)C2(O)C(O)=C3C(=O)c4c(O)c(NC(=O)C(=NOC(C)(C)C(=O)O)c5ccccc5)cc(F)c4CC3CC12
C=CCNC(=O)Nc1cccc2c1OC(N(C)Cc1ccccc1OC)C(CO)C2
CCn1nnc2ccccc2c1=O
C=C(C)CNC1CCC2(CC1)OC(COc1ccc(C(N)=O)cc1)Cc1cc(F)ccc12
CCOC(=O)c1[nH]c2ccc(OC)cc2c1NS(=O)(=O)c1cc(Cl)ccc1Cl
CCOCCCn1c(SCC(=O)Nc2ccc(C(C)=O)cc2)nc2c(sc(=O)n2C)c1=O
Fc1ccccc1Cc1n[nH]c(C=Cc2ccsc2)n1
CCc1cccc(CC)c1NC(=O)C(SCc1ccc(Br)cc1)c1ccncc1
CC1(C)Oc2ccc(C#N)cc2C(N(Cc2ccccc2)Cc2cccnc2)C1O
CCC1OC(OC2C(CO)OC(OCC3OC(O)C(O)C(OC4CCC5(C)C(CCC6C5CCC5(C)C(C7=CC(=O)OC7)CCC65O)C4)C3OC)C(O)C2O)C(O)C(O)C1O
C=CCN1CC2C(=O)N(Cc3ccccc3)CC(C1=O)N2C(=O)Nc1ccc(Cl)cc1
Cc1cnc2c(c1)CN(Cc1cc3ccccc3[nH]c1=O)CC2
Cc1cccc2nc(-c3ccco3)cn12
COc1ccc(CC(NC(=O)c2cc(=O)n(C)c(=O)n2C)C(=O)NCc2ccc(C(=O)NS(=O)(=O)c3ccc(Cl)c(Cl)c3)cc2)cc1
N=C(N)NN=C(COC(=O)c1ccccc1)c1ccccc1
COc1cc(OC)cc(N(CC(=O)Nc2cccc(C)c2)C(=O)CCC(=O)Nc2ccccn2)c1
CN(C)CCNc1cccc(C(=O)OCC23CC4CC(CC(C4)C2)C3)c1
CS(=O)(=O)N1CCc2c(sc(NC(=O)C(N)CS)c2C(=O)c2ccccc2)C1
CCCCNC(=O)C(CSCc1ccccc1)n1cccc1
O=C1COC(c2cccc(F)c2)=NN1CN1CCN(c2cc3ccccc3cc2Cl)CC1
CN1CCN(c2ccc(-c3ccnc(NCCc4ccncc4)n3)cc2)CC1
Cn1cnc2c(NCCN)nc(N3CCCC3CO)nc21
COc1cc2c(c(OC)c1OC)-c1ccc(C=CC(=O)c3cc4c(cc3OC)OCO4)c(OC)c1C(NC(C)=O)CC2
O=C(C=Cc1ccc([N+](=O)[O-])o1)Nc1ccccc1Br
CCOC(=O)C(C#N)c1ncnc2c1ncn2C1OC(CO)C(O[N+](=O)[O-])C1O
COc1cc(OC)cc(C(=O)N2CCN(S(C)(=O)=O)CC2)c1
CCc1ccc(C(C(=O)NC2CCCCC2)N2C(=O)C(C3Cc4ccccc4C3)NC(=O)C2CC(C)C)cc1
COc1ccc(OC)c(NC(=O)c2c(NC(=O)CSc3nc(=O)n(CCN(C)C)c4ncc(C)cc34)sc3c2CCCC3)c1
Cc1cc(NC(=O)CSCc2ccccc2)no1
OCC1OC(n2cc(C=C3COc4cc(O)ccc4C3=O)nn2)CC1O
COc1ccc(OC)c(NC(=O)Nc2cnc(Cl)c(Cl)c2)c1
CNc1nccc(-c2cccnc2Oc2ccc(NC(=O)c3cccc4c(=O)c5ccccc5[nH]c34)cc2)n1
O=C(COC(=O)CCSc1ccccc1)NCC(=O)Nc1ccc(F)cc1
O=C1c2ccccc2NC2(CCC3(O)C4Cc5ccc(O)c6c5C3(CCN4CC3CC3)C2O6)N1CC(O)CO
C=CCN1C(=O)NC(=O)C(=C(CC)NCC=C)C1=O
Cn1c(-c2ccc(NC(=S)Nc3ccc(OC(F)(F)F)cc3)cc2)c(I)c2cc(C(=O)O)c(O)cc21
CC1OC(OC2C(OC3CCC4(C)C(CCC5(C)C4CC=C4C6CC(C)(C)CCC6(C(=O)O)CCC45C)C3(C)CO)OC(CO)C(O)C2O)C(O)C(O)C1O
NC(=O)C1CCc2c(-c3cccnc3)cc(Cl)c(C(F)(F)F)c2O1
O=C1NCC2C(=O)N(c3cccc(-c4ccccc4)c3)C(=O)C12
CCN(CC)C1CCc2cccc(S(=O)(=O)Nc3ccc(OC)cc3)c2C1Cc1ccc(Cl)c(Cl)c1
COc1ccccc1C=CC(=O)C1=C(O)CN(C)C1=O
COc1ccccc1NC(=O)c1cccc(OCc2c(-c3ccccc3)noc2C)c1
CCn1cc(COc2ccc(CC3SC(=O)NC3=O)cc2)cn1
Oc1cc2c(cc1Cl)CCN(C(=S)NC1CCCCC1)C2
CS(=O)CCC(=O)N1N=C(c2ccccc2)CC1c1cc2ccccc2o1
COc1cc(C(=O)NS(=O)(=O)c2ccc(C)cc2)ccc1Cc1cn(C(C)C(=O)N(C)C)c2ccc(NC(=O)OC3CCCC3)cc12
CCCCN=C1SC(=Cc2ccccn2)C(=O)N1C
O=C1c2c(c3c4ccc(O)cc4n(OC4OC(CO)C(O)C(O)C4O)c3c3[nH]c4cc(O)ccc4c23)C(=O)N1NCc1ccccc1
CN(C)CCc1c[nH]c2ccc(-c3ccc(Cl)cc3)cc12
CC(C)S(=O)(=O)Nc1cccc(C(=O)OCC(=O)c2ccc(Cl)cc2)c1
Cc1cccc(S(=O)(=O)N2CCN(C(=O)c3cc(C)n[nH]3)CC2)c1
COc1ccc(Nc2nc(Nc3ccccc3C(N)=O)ncc2C(N)=O)cc1
COc1cc(NC(=O)c2cnccn2)ccc1-c1cnco1
CC(=O)Nc1ccc(NC(=O)c2ccc(Sc3ccc(C(=O)N4CCC(N(C)C)CC4)c(OC(F)F)c3)cc2)cc1O
CCCCNS(=O)(=O)c1ccc2c(c1)n(C)c(=O)c(=O)n2C
COC(=O)NN(C(=O)C=Cc1ccco1)C(OC(C)=O)C(=O)OC1CCCC(OC(C)=O)C1OC(C)=O
COc1cccc(C(=O)Oc2cccc(-c3cc(=O)c4ccccc4o3)c2)c1
N#Cc1ccc(OCC(=O)Nc2ccc(F)cc2F)cc1
NS(=O)(=O)c1ccc(NC(=O)COC(=O)c2cccc3c2OCCO3)cc1
COc1cc2ncc3c(c2cc1Cl)n(-c1ccc(C#N)cc1F)c(=O)n3C
O=C(C1CC(=O)N(c2ccc3c(c2)OCO3)C1)N1CCN(Cc2ccco2)CC1
O=Cc1ccc(S(=O)Cc2nc(N3CCOCC3)c3cccnc3n2)cc1
CCc1nc(OC)c2nnn(CC(=O)NCC3CCCO3)c(=O)n12
COCc1ccccc1N1CCN(CC(O)CNC(=O)c2[nH]c(C)c(C(=O)c3ccccc3)c2C)CC1
NC1CC2c3ccccc3C1(c1ccccc1)C2C(=O)O
COC(=O)c1ccc(OCCNC(=O)c2cccs2)cc1
S=C1Nc2ccc(Br)cc2N=C(N2CCN(CCOCCO)CC2)N1
CCCc1cc(=O)nc(SCC(=O)NCc2ccccc2)[nH]1
CC(C)CC(NC(=O)CNC(=O)C(N)Cc1ccc(O)cc1)C(=O)NC(CCCN=C(N)N)C(=O)N1Cc2ccccc2CC1C(=O)NC(CO)C(=O)NC(Cc1ccccc1)C(N)=O
CC(C)C1OC(=O)C=CC=CC=CC=CC=CC=CCNC(=O)C2CCCN2C(=O)C=CC(C)(O)CC(=O)C(C)(O)CC=CC(C)(O)CC(O)CC1C
O=[N+]([O-])c1cccc2nccc(NCCCO)c12
CS(=O)(=O)c1cccc(Nc2nc(NCc3ccc(Oc4ccccc4)cc3)ncc2F)c1
CCn1cc(Nc2cc(NCCN3CCCC3)nc3ccc(C(=O)Nc4c(C)cccc4Cl)cc23)c(C)n1
CCSC(=O)C1=C(C)N=C2SCCC(=O)N2C1c1cccnc1
Cc1nn(C)c(N(C)C)c1CNC(=O)CN1CCC(C(=O)N2CCOCC2)CC1
Clc1ccc(-n2cnc3ccc(NCc4cccnc4)cc32)cc1
CC(=O)OC1C(=O)C2(C)C(O)CC3OCC3(OC(C)=O)C2C(OC(=O)c2ccccc2)C2(O)CC(OC(=O)C(O)C(NC(=O)c3ccccc3)c3ccccc3)C(C)=C1C2(C)C
N=C(N)c1ccc(C(=O)NC(CC(=O)O)C(=O)N2CCCC2C(=O)NC(Cc2ccc(O)cc2)C(=O)NC(C(=O)O)c2ccccc2)cc1
OCC1CC(O)C(O)CC1NCCc1ccc(NC(=S)NCc2ccccc2)cc1
N#CCCNC(=O)c1cc2c(CO)cnc(N3CCN=C3)c2s1
CN(C)c1ccccc1N(C)C(=O)c1ccc(=O)n(C)c1N
CCOC1NC(=O)c2ccc([N+](=O)[O-])cc2N1C
CCOc1ccc(NC(=O)NNC(=O)C2CCN(C(=O)c3ccc(Br)cc3)CC2)cc1
Cc1cccc2c(=O)nc(C3CCCN(C(=O)c4cccnc4)C3)[nH]c12
CC(C)C(O)(C(=O)C=Cc1ccccc1)C(O)C(C)C1=CC(=O)OC1
CC(C)n1ncc2c(C(=O)NCCOC(N)=O)cc(-c3cccc(C(F)(F)F)c3)nc21
Cc1ccc(NC(=O)CN(C)C(=O)CC(=O)N(c2ccc(F)cc2)C(C)C(=O)NC(Cc2ccccc2)C(=O)NC(C)C(=O)N(C)Cc2ccccc2)c(C)c1
COC(=O)C1(Cc2ccc3c(c2)OCO3)Cc2ccccc2C1=O
COc1cc2c3cc1Oc1cc(ccc1O)CC1c4c(cc(OC)c(OC)c4Oc4ccc(cc4)CC3N(C)CC2)CCN1C
N=C(c1ccccc1)C1(O)CCCNC1=O
CCCCc1ncc(Cl)c(-c2ccccc2)n1
Cc1cccc(NCc2n[nH]c(=S)n2N=Cc2c[nH]c3ccccc23)c1
COc1ccc(CCN2CCC(NC(=O)Nc3ccc(OC)cc3)CC2)cc1OC
Nc1ccn(CCCN2CCN(Cc3ccco3)CC2)c(=O)n1
COc1ccc(S(=O)(=O)c2ccc(C=CC(=O)NO)cc2)cc1
CN1C(=O)NC(=O)C12Cc1ccc(NC(=O)Cn3c(=O)[nH]c4cc(Cl)ccc43)cc1C2
CCn1cc(CN(C)C(=O)c2cc(CC3CC3)n[nH]2)cn1
COc1cccc(N(C)C(=O)C=CC2=C(C)CCCC2(C)C)c1
O=C(Nc1cc([N+](=O)[O-])ccc1O)c1ccc(O)c(O)c1
COc1cc(O)cc2c1C(=Cc1ccccc1)C(=O)N2
Cc1ccc(NC2CCCN(c3ncnc4sc(C)cc34)C2)cc1
CC(O)C1C(=O)N2C(C(=O)O)=C(Sc3nccs3)C(C)C12
Cc1cccc(C)c1NC(=O)Nc1nc2ccc(OC(C)(C)C)cc2s1
CCCCc1nc(CNC(C)=O)cn1Cc1ccc(-c2ccccc2-c2nn[nH]n2)cc1
CCOc1ccccc1C(=O)N1CCCN(C(=O)c2ccc(S(C)(=O)=O)cc2)CC1
CCC(C(=O)N1CCN(c2cccc(Cl)c2Cl)CC1)c1ccccc1
CC(=O)OC1OC(C)C(NC(=O)C2(NC(=O)C(Cc3ccc(O)cc3)NC(=O)C(N)Cc3ccccc3)CCCCC2)CC1(C)O
O=C(O)C=Cc1ccc2c(c1)C(=O)N(CCc1ccc(-c3ccccc3)cc1)C2=O
Nc1nc(C2CCCO2)cc2c1[nH]c(=O)c(=O)n2Cc1cccc2ccccc12
CCOc1ccc(-c2csc(NC(=O)C3=COCCO3)n2)cc1
CC(C)Nc1ncc2c(n1)CN(Cc1cccc3c1OCCO3)CC2
CCCCCc1cc(C(=O)NC2CCC(C)CC2)c(O)n1CCc1ccccc1
CC(C)(C)NCC(O)COC(CCc1ccccc1)CCc1ccccc1
Cc1cc(C#N)cc(C)c1Oc1ccnc(NC2CCN(c3cccc(C(N)=O)c3)CC2)n1
Cc1oc(-c2ccccc2)nc1CCOc1ccc(CC(C(=O)O)n2cccn2)c(OCc2ccc(F)cc2)c1
CC(=O)OCC1OC(OC2CC3C(C)C4=C(C)CC(=O)C4(C)C(C(C)C)C(O)C3(C)CC2C2=CC3OC3CC2OC(C)=O)CC(O)C1OC(C)=O
CCN(CC)c1ccc(C(=O)N2CCN(C(=O)COC(=O)c3ccc4c(c3)OCO4)CC2)cc1
CCOC(=O)c1c(-c2ccc(Cl)cc2)nc2ccccc2c1C(=O)OC(C)(C)C
Nc1nc(SCCCNC(=NC(=O)O-c2ccc(Cl)cc2)N2CCOCC2)nc(N2CCOCC2)n1
CCCN1CC(N(Cc2ccc(-c3c(OC)cccc3OC)cc2)c2nnn(C)n2)C(O)C1
CC1=CC(C)(C)Nc2ccc3c(c21)C(=Cc1cc([N+](=O)[O-])ccc1O)C(=O)O3
O=C(CSc1ccc2ccccc2n1)NC1CCS(=O)(=O)C1
NC1Cc2c([nH]c3ccccc23)C(c2cn(Cc3ccccc3)c3ccccc23)O1
CC1(C)C=Cc2c(ccc(OCC(=O)N3CCN(C(=O)COc4cccc(CC(=O)O)c4)CC3C=Cc3ccccc3)c2F)O1
CN1CC=C(c2ccccc2)CC1
CC(CC1CCCCC1)NCC(O)c1cc(Cl)cc(C(F)(F)F)c1
C(=NNc1nc(NCCCN2CCOCC2)nc(N2CCOCC2)n1)c1ccccc1
CCCCN(CCCC)CC(O)c1cc2nc(-c3ccc(Cl)cc3)ccc2c2cc(C(F)(F)F)ccc12
COCCCN(Cc1ccccc1C#CC1C(=O)CC2(CCCC2)OC1=O)C(=O)C=CC(=O)OC
O=S1(=O)N=C(NC2CCCCC2)c2ccccc21
CCOC(=O)c1c(C)[nH]c(C)c1S(=O)(=O)N(C)CC(=O)Nc1ccc(C)c(Br)c1
CCSc1nn(-c2ccc(OC)cc2)c(=S)n1-c1ccc(C)cc1
CCN(c1cccc(C)c1)S(=O)(=O)c1cc(C(=O)Nc2onc(C)c2C)ccc1OC
COc1cc2ccnc(C(=O)c3cc(OC)c(OC)c(OC)c3C)c2cc1OC
COc1ccccc1NC(=O)N1CCN(C(=O)c2cn[nH]c2)CC1
CN(C)CC#Cc1c(C=Cc2ccccc2)sc2ccccc12
C=C(c1ccc(Oc2ccc(Cl)cc2)cc1)C1COC(c2ccc(C(=O)OC)cc2)OO1
O=C(O)CCCCCCN1C(=O)CCC1=O
Cc1ccc(NCc2cn(Cc3ccccc3)nn2)c(C)c1
CCN(c1ccc(C)cc1)S(=O)(=O)c1ccc(NC(=O)N2CCCCCC2)cc1
CC(NCC(N)CS)C(=O)Nc1ccccc1F
Cc1nn(-c2ccc3ccccc3n2)c(Oc2cccc(Cl)c2)c1C=CC(=O)O
Cc1cc(-c2n[nH]c(=S)n2N=Cc2ccco2)c(C)n1Cc1ccccc1
CC(C)c1ccc(NC(=O)CCc2nnc3ccc(NCCc4ccccc4)nn23)cc1
CC1CCC2C(C)C(OCC(C)N(C(=O)Oc3ccccc3)C(C)C)OC3OC4(C)CCC1C32OO4
CC(C)c1ccc(C=CC(=O)Nc2nc(-c3ccc(S(C)=O)cc3)cs2)cc1
Cn1cc2c(nc(NC(=O)Nc3ccc(F)cc3)n3nc(-c4ccco4)nc23)n1
CC(C)NC(=O)C1CC12C(=O)Nc1ccc(Br)cc12
CCOC(=O)c1ccccc1NC(=O)COc1cc(C)ccc1C(N)=O
COc1ccc(CCNCCCCCOc2ccc(NS(C)(=O)=O)cc2NC(C)=O)cc1OC
Nc1nc2[nH]cnc(N)c-2n1
CN(C)C(=O)CCOc1ccc2c(CN3CCN(C)CC3)cc(=O)oc2c1
Cc1nc(-c2cn3c(n2)-c2ccc(N4CCC(CN5CCCCC5)CC4)nc2OCC3)n(C(C)C)n1
c1ccc(Cn2cc(C(Cn3ccnc3)=NOC3CCCCC3)nn2)cc1
Cc1ccc(Cl)cc1N1CCN(Cc2nc(C)c(C)nc2C)CC1
CS(=O)(=O)N1CCC(Nc2oc(-c3ccccc3C(F)(F)F)nc2C#N)CC1
CC1(C(O)c2ccc(Br)cc2)OC(=O)N(Nc2ccc(I)cc2F)C1=O
CCCC(NC(=O)C1C2CCCC2CN1C(=O)C(NC(=O)NC(C)(C)C)C1CCCCC1)C(=O)C(=O)NCC(=O)NC(C(=O)N(C)C)c1ccccc1
CSc1nc(N)ccc1C(=O)NC(C)CC(N)=O
CNC(=O)C(CC(C)C)C1CC(C(=O)O)CC1NC(C)=O
COc1ccc(-c2ccc3c(N)c(C(=O)Nc4ccccc4)sc3c2)cc1
COCCN(C(=O)COc1ccc(Cl)cc1)c1nnnn1C1CCCC1
Nc1ccc(CNC(=O)c2cc3c(OCCC4CCCCC4)c(-c4ccccc4Cl)cnc3[nH]2)cc1
O=c1c2ccccc2nc(C=Cc2ccccc2Cl)n1Cc1ccc(Cl)cc1
CN(C)C(CNS(=O)(=O)N1CCN(c2ccccc2F)CC1)c1cccnc1
COC(=O)C1=C(C)N(Cc2ccco2)C23OC(=O)C=C2C1OCC3OC(=O)CCc1ccccc1
NS(=O)(=O)c1nnc(NS(=O)(=O)c2ccccc2[N+](=O)[O-])s1
COC1(c2ccccc2)c2ccccc2C2N(CCN(C)C)CCN21
CC(C)=CCCC(C)=CCCC(C)=CCCC(C)=CCC1=CC(=O)OC1O
NS(=O)(=O)c1cc(S(=O)(=O)O)ccc1Nc1ccc(S(=O)(=O)O)c2c1C(=O)c1cccc([N+](=O)[O-])c1C2=O
NC(=O)c1cccc(Oc2cccc(-c3cc(Nc4ccc(C5CCNCC5)cc4)ncn3)c2)c1
COc1ccc(CN(Cc2cccs2)C(=S)Nc2ccccc2Cl)cc1
CC(CNC(=O)c1cc2cc(Cl)ccc2[nH]1)Cn1cccn1
CCOc1ccc(CNC(=O)CCCC(=O)O)cc1OC
COc1cc(CC(=O)NN=C2C(=O)Nc3c(Cl)ccc(Cl)c32)cc(OC)c1OC
COC(=O)CCCCC(C)C1CCC2C3C(OC(=O)c4ccc(F)cc4)CC4CCCCC4(C)C3CC(OC(=O)c3ccc(F)cc3)C12C
CC(=NNC(=O)C(C)Sc1nncn2nc(C)cc12)c1ccc2c(c1)OCCO2
CCCCCCCNc1nccc(-c2c[nH]c(=O)c3cc(S(=O)(=O)N(C)C)ccc23)n1
CC(=O)OC1CC(=O)C2(C)C(O)CC3OCC3(OC(C)=O)C2C(OC(=O)c2ccccc2)C2(O)CC(OC(=O)C(O)C(NC(=O)c3ccccc3)c3ccccc3)C(C)=C1C2(C)C
Nc1ncnc2c1ncn2C1OC(CSC2=C(C(=O)[O-])C(C(=O)O)C(c3ccc(Cl)cc3)N2)C(O)C1O
COc1ccc(NC(=O)C2CSC3c4ccccc4C(=O)N23)cn1
C=O
C=C(O)C(=O)C(C)C(OC)C(OC(C)=O)C(C)C=C(COC(C)=O)C(OC(N)=O)C(C)C=CC(C)=CC(OC(=O)C(C)=CC)C(CC)C1(C)OC(=O)OC1C
O=C(C(=O)N1CCCCC1)c1c[nH]c2cc(Br)ccc12
CN(C)c1ccc(C=CC(=O)C=Cc2ccc(N(C)C)cc2)cc1
COCCNC(=O)c1onc(CSc2ccc(C)cc2)c1C(=O)O
CCOC(=O)CCCOc1ccc(C=Cc2ccc(C(=N)N)cc2)cc1
CN1C(=O)c2ccccc2S(=O)c2ccc(NC(=O)Nc3ccccc3F)cc21
CC(NCCN1CCNC1=O)C1CCCCC1
CC(C)(C)OC(=O)N1CCC(c2nccnc2N2CCC(COc3ccc(Cl)cc3)CC2)CC1
O=C1NC(=S)SC1=Cc1ccc(SCc2nnnn2-c2ccccc2)cc1
O=C1OC(c2ccccc2)(c2ccccc2)C2CCCCN12
O=C1C2CC3CCCCC3C2C(=O)N1c1cccc(Cl)c1
NCCCC(=O)Nc1nnc(S(N)(=O)=O)s1
O=[N+]([O-])c1ccc(-c2nc3cccnc3o2)cc1
CCN(CC1CCCO1)C(=O)Cc1c(-c2ccccc2)[nH]c2ccccc12
COc1c(Cl)cc(OC(=O)c2ccc(Br)o2)c(OC)c1Cl
Cc1ccccc1N=C1SCC(=O)c2c1ccc([N+](=O)[O-])c2C
COc1cc(C(=O)N2CCN(c3ccc(CC(=O)O)cc3)C(=O)C2C)cc(OC)c1OC
CC(=O)N1CCc2c(sc3nc(COc4ccc(F)cc4)nn23)C1
Cn1c(-c2cnccn2)c(C2CCCC2)c2ccc(C(=O)NC3(C(=O)Nc4ccc(C=CC(=O)O)c(F)c4)CCC3)cc21
CCCCC1(CCCC)CS(=O)(=O)c2ccc(N(C)C)cc2C(c2ccc(OCCOC(=O)N(C)C)cc2)C1O
C=CCNCC(=C)c1ccccn1
Cc1ccc(NC(=O)c2ccc(C(=O)OCc3cc(=O)n4ccsc4n3)cc2)cc1
CN(C)C(=O)N1CCN(CCCOc2noc(C3CCCCC3)c2-c2ccc(Cl)cc2)CC1
C=CCNc1nc2ccc(C(=O)O)cc2n1Cc1ccc(-c2ccccc2-c2nn[nH]n2)cc1
CCNS(=O)(=O)NCCCCNCCCCNCCCNS(=O)(=O)c1cccc2cnccc12
COCC(C)(C)NCc1cc(Nc2ccnc3cc(Cl)ccc23)cc(-c2ccc(F)cc2)c1O
CC(C)N1C(=O)Cc2cc(C(=O)NC(C)(C)C)ccc21
CC(=O)OC1CCC2(C)C(CCC3(C)C2CC=C2C4C(C)C(C)CCC4(C(=O)N4CCN(C(=S)Nc5ccc(-c6ccoc6)cc5)CC4)CCC23C)C1(C)C
COc1ccccc1NC(=O)c1sc(NC(=O)CC(C)C)nc1-c1ccccc1
CN(C(=O)COC(=O)c1ccc(S(C)(=O)=O)c([N+](=O)[O-])c1)C1CCCCC1
Cn1cc(-c2ccc(N3CCN(C(=O)c4ccc(C(=O)N(C)C)c(Cl)c4)CC3)nn2)cn1
[N+]=C(Nc1ccc(Cl)cc1)N1CCC(CCN2CCCC2)(c2ccccc2)CC1
Cc1cccc(C(=O)NN=c2[nH]c3ccc(Cl)cc3c(=O)n2-c2ccccc2C)c1
COC(=O)c1cn(NC(=O)c2ccccc2)c(=O)c2ccccc12
CC(N)(CO)C(=O)Nc1ccc(OCCCOc2ccc(-c3ccc(C(F)(F)F)cc3)cc2)cc1
N#CC1CC(O)CCC1n1cc(C(N)=O)c(Nc2ccc(C(O)C(F)(F)F)cc2)n1
Cc1ccc(S(=O)(=O)CC2C3CCC(C3)C2CO)cc1
O=C(O)C1CN(C2c3ccccc3-c3ccccc32)CC1c1ccccc1
CC(NC(=O)c1ccccc1Cl)c1ccccc1OCC(=O)NC1CCCC1
CSc1ccccc1NC(=O)NCc1cccs1
O=C1c2ccccc2C(=O)N1c1ccc(C(F)(F)F)cn1
CC(C)NCC(O)CON=C(Cl)C(=O)Nc1cccc(Br)c1
C=C1C(=CC=C2CCCC3(C)C2CCC3C(C)CCCC(C)(C)O)CC(O)C(O)C1O
COc1ccc(C2=NN(c3nc(-c4ccc(Cl)cc4)cs3)C(c3ccccc3OC(F)(F)F)C2)cc1
Cc1ncc(-c2ccnc(Nc3ccc4c(c3)OCO4)n2)s1
CC(=O)c1ccc(NC(=O)c2cnc(Nc3ccc(F)cc3C)s2)cc1
O=C(c1ccoc1)N1CCCC1c1nc(-c2ccccn2)no1
CCCn1c(CC)nc2c1c(=O)[nH]c(=O)n2CCOc1ccccc1
O=C(c1ccc([N+](=O)[O-])cc1[N+](=O)[O-])n1cnc2ccccc21
O=[N+]([O-])c1cn2c(n1)OCC(OCc1ccc(-c3ccc(OC(F)(F)F)cc3)cc1)C2
COc1ccc(OCC(=O)NCC(=O)Nc2ccc(S(=O)(=O)Nc3cc(C)on3)cc2)cc1
CC(=O)N1CC(=Cc2ccc(C)cc2)C(=O)C(=Cc2ccc(C(=O)O)cc2)C1
Cc1c2c(nn1CC(=O)N1CCN(c3ccsc3)CC1)-c1ccccc1S(=O)(=O)N2C
CCCCC(C)C1(CC)C(=O)NC(=O)NC1=O
COc1c(C)cc2nc3cc(Cl)ccc3c(NCCCCCCCN(C)Cc3ccc(C(=O)OC(C)(C)C)cc3)c2c1C
OCC1CN(Cc2ccoc2)CC(n2cnc3c(NCc4ccccc4Cl)ncnc32)O1
COCc1cnc2c(N(C)C)nc3ccccc3n12
c1ccc(C2CCN(CCN3CC4CCCN4C3)CC2)cc1
O=c1c2cc(Br)ccc2nc(Nc2ccc(Oc3ccccc3)cc2)n1CCCn1ccnc1
CC(O)C1C(=O)N2C(C(=O)[O-])=C(c3ccc(C[n+]4ccc(N=Nc5ccccc5N)cc4)cc3)C(C)C12
Cc1ncnc(C)c1C(=O)N1CC2CN(CCC(NC(=O)c3ccccc3)c3ccccc3)CC2C1
Cc1ccc2c(CC(=O)O)cccc2c1
CC(C)NC(=O)N(Cc1ccccc1[N+](=O)[O-])C1CCNC1=O
C=CCN1CC(=O)N2C(Cc3c([nH]c4ccccc34)C2c2ccc(C=CC(=O)N3CCN(C(=O)c4ccccc4)CC3)cc2)C1=O
CN(C)C1CCN(Cc2nc3c(c(=O)n(C)c(=O)n3C)n2C)CC1
C1CC(N2CCCC2)CCC1CCN1CCCC1
Cc1nc2cccnc2n2c(-c3cc(OCCN4CCCC4)ncc3Cl)nnc12
COc1cc(C=CC(=O)OC2CC3C4(C)CCC(=O)C(C)(C)C4CCC3(C)C3(C)CCC(C(C)(O)CO)C23C)cc(OC)c1OC
CCOc1ccc(NC(=S)N2CCC(NC(=O)c3cccs3)CC2)cc1
CCCC(=O)Oc1c(OC)ccc2cc(NC(=O)C(N)C(C)CC)c(=O)oc12
COc1ccc(CCC(O)CC(O)CCc2ccc(OCCc3nc(-c4ccccc4)oc3C)cc2)cc1
COc1cc(OC)c(C(=O)C=Cc2ccccc2)c(OC)c1
CC(OC1CN2C(=O)C=C(CBr)C2C1c1ccc(S(C)(=O)=O)cc1)c1cc(C(F)(F)F)cc(C(F)(F)F)c1
Cc1ccc(C(=O)OCCN2CCC(c3ccc(F)cc3)CC2)cc1
COc1ccccc1NC(=O)C(=O)NN=Cc1ccc([N+](=O)[O-])o1
CCOc1ccc(N2CC(Oc3ccc(C(C)NC(=O)c4cncs4)cc3)C2)nc1
CSC(C[N+](C)(C)C)OC(C)=O
COc1ccc(CNC2C3CCN(CC3)C2C(c2ccccc2)c2ccccc2)cc1
CCCCN1c2ncccc2C(=O)N(C)c2cccnc21
Cc1nc2ccc(C(c3ccc(C(=O)N4CCOCC4)c(F)c3)n3ccnc3)cc2s1
Cc1cccc(C(SCCN)(c2ccccc2)c2ccccc2)c1
CC(=O)OC1C(OC(c2ccccc2)(c2ccccc2)c2ccccc2)CC(OC(C)=O)C=C1C
NC(CNC(=O)c1ccc(OC(F)(F)F)cc1)c1ccccc1
CCOC(=O)C1CCCN(C(=O)c2cc(C)on2)CC1
CCn1cc(C(=O)Nc2ccc(C)c(F)c2)c(=O)c2cc(S(=O)(=O)N(CC)CC)ccc21
CCOc1cc(C=C2SC(=S)N(CN)C2=O)ccc1O
O=C(NC1CC1)c1ccc(N2CCC(Oc3ccc(C(F)(F)F)cc3)CC2)nn1
CCOc1ccc(CNC(=O)CCC(=O)N2CCC(Cn3cccn3)CC2)cc1OCC
CC(C)=CCCC(C)=CCOC(=O)C1=CC(O)C(=O)C(O)=C1
CSc1cc(-n2ccccc2=O)c(S(N)(=O)=O)cc1C
CCC(=O)NCC1CN(c2ccc(N3CCN(Cc4ccco4)CC3)c(F)c2)C(=O)O1
CN(C)CCNC(=O)c1ccc(N(C)S(=O)(=O)c2ccc(Br)cc2)cc1
Nc1[nH]nc(C(=O)NN=Cc2ccc(F)cc2)c1N=Nc1ccc([N+](=O)[O-])cc1
COc1cc(-c2oc3ccc4c(O)cccc4c3c(=O)c2OC2=CC(=O)C(=O)c3c(O)ccc(O)c32)cc(OC)c1OC
Nc1ccc(CC2CCN(CCCCn3ccc(=O)c4ccc(Cl)cc43)CC2)cc1
OC1(Cc2cccs2)CCN(Cc2cccc(F)c2)CC1
O=C1OC2(CCC(CNc3cccnn3)CC2)CN1c1ccccn1
CC12CC3C(CC(=O)C4CCCCC43C)C1CCC2O
C=CC1(O)CC(OCc2cccc(Oc3ccc(C(C)(C)C)cc3)c2)C(C)C(C)(C)C1
CCN1C(=O)N(C)C(O)(c2ccccc2C)CC1(C)C
COC(=O)c1ccc(NC(=O)Cn2c(=O)n(CCCC(=O)NCc3ccco3)c(=O)c3sccc32)cc1
CC(=O)OCC1(C)CCCC2(C)C1CCC13CC(CCC12)C(C(C)=O)=C3O
CCC1Cn2cc(C(=O)O)c(=O)c3cc(F)c(N4CCNCC4)c(c32)S1
CCN(CC)CCNC(=O)c1ccc(-n2nc(C)c(CCC(=O)O)c2C)c(Cl)c1
Clc1ccc(C23CCC(CC2)C3)o1
Cc1nnc(COc2ccc3nnc(CCC(=O)NC4(C)CCN(CC5CC5)C4)n3n2)o1
CC(C)C=C1C(=O)N(c2ccc(-c3ccc(C=O)o3)cc2)N=C1C
COC(=O)c1ccc(CO)c(NC(=O)c2cccs2)c1
CCC(NC(=O)C(CCCCN)NC(=O)OCc1ccccc1)C(=O)N1CCCC1C(=O)O
CN1CCN(NCC(O)COc2ccccc2)CC1
CCC(=O)C1=C2c3cc(OC)c(OC)cc3CCN2C(=O)CC1
CN(C)CCNC(=O)c1cc2c3cc(CCl)ccc3nc-2c[nH]1
Cc1cc2ccccc2nc1C(=O)CSc1nnc(Oc2ccc(Cl)cc2)s1
CCCOc1ccc(-c2nc(NC(=O)C3CCN(CC)CC3)sc2-c2cc(C)c(Oc3ccccc3)c(C)c2)cc1
CCCN(CCC)c1cc(C)nc2c(-c3cnc(OC)cc3C)c(C)nn12
COc1ccc(CCN2CN(c3cccc(Cl)c3)C3(CCN(C(=O)c4ccc(Cl)cc4)CC3)C2=O)cc1
O=C(C=Cc1ccc(Cl)cc1)N1CCN(c2ccccn2)CC1
CCCn1cc(C(=O)NC(CC2CCCCC2)C(=O)NC(CC2CCNC2=O)C(=O)c2nc3ccccc3s2)c(C(C)=O)n1
CCOC(=O)c1cccc(NC(=O)N2CCN(c3nnc(-c4ccc(Cl)cc4)c4ccccc34)CC2)c1
N=C(N)c1cccc(Cc2ccc(-c3ccc(C(=N)N)cc3Br)o2)c1
COCCOc1c(C2CCNCC2)ccc2cc(-c3nc4cc(Oc5ccccc5)ccc4[nH]3)oc12
Cc1nnc(SCc2cc(=O)n3ccsc3n2)s1
Nc1cc(C(F)(F)F)nc2c(-c3ccccc3)c(C(F)(F)F)nn12
Cc1ccc(NC(=O)CSc2nc(=O)c(Cc3cccnc3)c(N)[nH]2)cc1C
OC(c1ccccc1)c1nccn1C1CCCCC1
CC(O)C1C(=O)N2C(C(=O)O)=C(SC3CNC(CSc4nc(=O)[nH]c(=O)n4C)C3)C(C)C12
COC1=CC(=O)c2oc(C)c(C(=O)O)c2C1=O
O=C(O)c1cccc2cccc(NC(=O)C(CC3CCCC3)c3ccc(S(=O)(=O)C(F)(F)F)cc3)c12
CCOC(=O)N1CCC2(CC1)c1ccccc1-c1ccc(S(=O)(=O)N3CCN(C(=O)c4ccccc4)CC3)cc12
COc1ccc2nc(S(=O)(=O)Nc3ncccc3Br)sc2c1
CC(=NOC(C)C)c1cc(C(C)(C)C)cc(C(C)(C)C)c1
Cc1ccc(F)cc1-c1ccc(Cc2cnc(N)nc2N)c(F)n1
CCN(CC)c1ccc(NC(=O)C2=C(C)Nc3nc4ccccc4n3C2c2ccccc2C(F)(F)F)c(C)c1
O=C1C(Br)=C(N2CCC(c3ccccc3)C2)C(=O)c2ccccc21
O=C(Oc1ccc(C=NNC(=O)C(=O)Nc2ccc(Cl)cc2)cc1)c1ccc(Br)cc1
CN1C(C)(C)CC2(CC(c3cccc(NC(=O)C4(C)CCCCC4)c3)=NO2)C1=O
COc1ccc(Cl)cc1NC(=S)Nc1cccc2nsnc12
O=C1OC(=CCn2cnc3c2ncn3CC2CC2)C(OCc2ccccc2)=C1OCc1ccccc1
COc1ccc(CNC(=O)c2ccc(CN3CC(C)NC(C)C3)cc2)cc1OC
N=C(N)c1ccc(CNC(=O)C2CCCN2C(=O)C(NS(=O)(=O)c2ccc3ccccc3c2)C(c2ccccc2)c2ccccc2)cc1
CC(=O)CCNC(=O)C(N)Cc1cn(O)c2ccccc12
O=C(NN=Cc1ccccc1O)c1ccn[nH]1
CCOC(=O)CNC(=O)C(N)CCS
O=C(NNC(=O)c1ccccc1C(=O)Nc1ccccc1[N+](=O)[O-])c1ccccc1C(F)(F)F
O=C(Nc1ccccc1)Nc1ccc(F)c([N+](=O)[O-])c1
COc1ccc(-c2nc(CSCC(=O)NCc3ccc4c(c3)OCO4)c(C)o2)cc1OC
Cn1c(=O)[nH]c(=O)c2[nH]c(-c3ccccn3)nc21
COCCOC(=O)N=c1[nH]nc(CC(=O)Nc2cccc(OC)c2)s1
CCN(CC)CCCC(C)NCC(O)COc1ccccc1
COc1ccc(C2=C(c3ccc(S(C)(=O)=O)cc3)C(=O)N3CCCC3C2)cc1OC
CC(=NNC(=O)c1ccc(C#N)cc1)c1cccc(NC(=O)CSc2ncccn2)c1
c1ccc(Nc2nc(-c3cnc(Nc4ccccc4)c4ccccc34)nc3c2ncn3CC2CCCCO2)cc1
COC(=O)c1ccc(CCNC(=O)Nc2cccc(C)c2C)cc1
O=C(NCc1ccc(N2CCNCC2)cc1)Nc1cccc2cnccc12
CCCCCC(CC(=O)O)C(=O)NC1CCCCNC(=O)C=CC(C(C)C)NC(=O)C(CCC(N)=O)NC1=O
O=C(c1cccc(S(=O)(=O)N2CCOCC2)c1)N1CCN2CCCC2C1
NC(=O)C(Cc1c[nH]c2ccccc12)NC(=O)C(=O)c1c[nH]c2ccccc12
Fc1ccc(-c2csc(N3N=C(c4ccc(Br)cc4)CC3c3cccs3)n2)cc1
NS(=O)(=O)c1ccc(CO)cc1
COc1ccc(-n2ncc(C(=O)Nc3cnn(Cc4ccccc4F)c3)c2C2CCN(C(=O)OC(C)(C)C)CC2)cc1
CN1CCC2(CC1)NC(=O)N(CC(=O)NCCc1c(C)nn(C)c1C)C2=O
Cc1ccc(S(=O)(=O)N2CCC3C2C(C(=O)O)C3NC(=O)c2ccc(C)s2)cc1
CCCCCn1c(=N)c(S(=O)(=O)c2ccc(C)cc2)cc2c(=O)n3cccc(C)c3nc21
CCC(CC)Oc1cc(N)c(Cl)cc1C(=O)OC
CC(=O)OCC12C(OC(C)=O)CC3C(OC(C)=O)C14OC3(C)COC(=O)c1cccnc1CCC(C)C(C)C(=O)OC(C(OC(C)=O)C2OC(C)=O)C4(C)O
N=C(N)NCCCC(NC(=O)C(Cc1ccccc1)NC(=O)C(Cc1ccccc1)NC(=O)C(Cc1ccccc1)NC(=O)C1CCCN1C(=O)C(N)Cc1ccc(O)cc1)C(N)=O
Cn1cc(C(=O)O)c(=O)c2cc(Cc3occc3Cl)ccc21
Cc1ccc(NC(=O)c2ccco2)cc1CC(=O)NC1CCN(C(=NC#N)Nc2cccc(F)c2)CC1
CCOc1nc(-c2ccc(Cl)cc2Cl)c(SCC(=O)Nc2cc(C)on2)cc1C#N
CCSCC1CCN(C(=O)C(c2ccccc2)C2CCC(C)CC2)CC1
OC(c1ccc(-c2ccc(F)cc2)cc1)c1ncc[nH]1
COCCN1C(=O)NC(=O)C(=C(C)Nc2cccnc2)C1=O
CCCC(=O)OC1OC(=S)C(O)C(O)C1O
Nc1cccc2ccc(-c3cccc(-c4cccc(OC(F)(F)F)c4)c3)nc12
CCOC(=O)N1CCN(C(=O)CCC(=O)N(CC(=O)NCc2ccc(F)cc2)c2cccc(F)c2)CC1
Cc1cc(C)n(N=CCC(=O)c2ccc(N3CCOCC3)cc2)c(=O)c1C#N
N#Cc1ccc(-c2cccs2)cc1OCC(=O)N1CCN(c2ccc([N+](=O)[O-])cc2)CC1
CN(C)CCCNC(CO)C1CCC2C3C(O)CC4CC(O)CCC4(C)C3CCC12C
COC(=NN)c1ccc(C(=O)N2Cc3ccccc3C2)cc1
CC1(C)SSCC(C(=O)NC(Cc2ccccc2)C(=O)Oc2ccccc2)NC(=O)C(Cc2ccccc2)NC(=O)C1NC(=O)C(N)Cc1ccc(O)cc1
O=C(CSc1ccccc1)Nc1cccs1
Cc1cc(Cl)c(OCCOc2ccc(N3C(=O)CNCC3C(=O)N(Cc3cc(CCNC(=O)CC(F)(F)F)ccc3Cl)C3CC3)cc2)c(Cl)c1
O=C1CC(=O)C(c2cccnc2)=CC1=CNCCN1CCOCC1
Cc1cc(Cl)c(-c2nc(-c3ccccc3)nn2C2CCOCC2)cc1C(=O)O
O=C(c1ccc(F)cc1)C1CCN(C2CCCN(C(=O)c3cscn3)C2)CC1
COc1cccc(CN(C)C(=O)c2ccnn2Cc2ccco2)c1OC
COc1ccc(C=Cc2cc(Cl)cc(Cl)c2)cc1
O=C1CCC(c2ccc(Br)cc2)=NN1CN1CCN(c2ccccc2)CC1
O=C1NC(=S)SC1Sc1ccc([N+](=O)[O-])cc1C#Cc1ccccc1
Cn1cc(CN2CCC3(CC2)CC(CO)c2ccccc2O3)cn1
CC(COC(=O)Cc1ccc(F)cc1)NC(=O)CSC(C)c1ccc(Cl)cc1
CNC(=O)CC(N)CC(=O)N1Cc2ccccc2CC1C(N)=O
CCCCCNCC(=O)N1CCN(Cc2ccc3cc(Cl)ccc3c2)C1=O
Cn1c(=O)c2c(nc(COc3cccc(Cl)c3)n2Cc2ccccc2)n(C)c1=O
CC(=O)NCCC1CCC2C(COc3ccc(NC(=O)Nc4ccc(F)cc4)cc3C(=O)N2C)O1
COc1cccc(C2=Nc3ccccc3N=C(SCc3nc4ccccc4c(=O)n3-c3ccccc3)C2)c1
CC1OC1(C)C(=O)NC1(C#N)CCCCC1
COc1ccc(C(=O)OCC(=O)Nc2ccccc2N2CCOCC2)cc1OC
CC(C)(C)OC(=O)N(Cc1ccccc1)c1ccc(Oc2ccc(S(=O)(=O)N3Cc4ccccc4C3)cc2)cc1
CCCCNC(=O)c1ccc2c(Nc3ccc(NC(C)=O)cc3)ncnc2c1
c1cncc(C23C4CC5C6C4C2C6C53)c1
COc1ncc(F)cc1-c1cccc(COC2CCC(N3CCS(=O)CC3)C2OCC=CCS(=O)(=O)c2cccc(Cl)c2)c1
COc1ccc(N2CCN(C(=O)CCSc3nc(C)cc(-c4ccccc4)n3)CC2)cc1
Nc1nc(NCc2ccc(F)cc2)c2ncn(Cc3ccccc3)c2n1
NCc1c(-c2ccc(NC(=O)Nc3ccc([N+](=O)[O-])cc3Cl)cc2)[nH]c2ccccc12
CC(C)(C)OC(=O)NC(Cc1ccccc1)C(O)CC(CCNC(CNCC1CNc2ccnn2C1)C(=O)NC1CCCCC1)C(=O)NC1c2ccccc2CC1O
COc1ccc(C2C(Cl)C(=O)N2NC(N)=S)cc1
O=c1[nH]ccc2[nH]c(-c3c(F)cccc3F)nc12
N#CC(C(=O)Nc1ccc(S(=O)(=O)N2CCCCC2)cc1)=C(O)C1CCCC1
CC(C)COC(=O)c1[nH]c2ccccc2c1NC(=O)c1cccc(Cl)c1Cl
COc1ccc(C=C2CCCCc3ccccc3C2=O)cc1OC
NC(=O)NCCCC(NC(=O)C1CCCN1C(=O)C(N)Cc1ccccc1)C(=O)O
COc1ccc(SCc2ccc(CC(C)N)cc2)cc1
CC(C(=O)NC1CC1)N1C(=O)c2cccc3cccc1c23
CCN1c2ncccc2C(=O)N(C)c2cccnc21
CN(C)CCC1=CCCCC1
CCCc1cc(O)cc2nc(-c3ccc(NC(=O)Cc4ccccc4)cc3)oc12
N#Cc1ccc(OP(=O)(CNC(Cc2ccccc2)C(=O)O)Oc2ccccc2)cc1
CC1CCCN(C(=O)C=Cc2ccccc2)C1
CC(=O)N1CCN(Cc2nc(N)nc(Nc3ccccc3)n2)CC1
CCCSc1nnc(NC(=O)c2cc(-c3cccc(OC)c3O)on2)s1
CC1=NNC(=N)NC1C=NNc1cccc(Br)c1
O=C(O)C(Cc1ccccc1)Oc1ccc2c(c1)OCO2
O=Cc1ccccc1-c1ccccc1F
COc1cc(-c2[nH]c3ccc(C)cc3c2CC(=O)O)ccc1O
CCOc1ccc(CCNC(=O)C2CCCN(S(=O)(=O)N3CCOCC3)C2)cc1OCC
O=C(c1ccc(OCc2ccccc2)cc1)C(O)(Cn1cncn1)c1ccc(Cl)cc1
C=C1C(OC(=O)C(C)C)C(OC(=O)C(C)C)C(=O)C=C(C)CCC2(C)C(C(OC(=O)C(C)C)C(C)C)CCC12
CC(C)(C)c1ccc(Cn2c(NCCN3CCN(C(C)(C)C)CC3)nc3cc(-c4ccc(F)cc4)ccc32)cc1
N#CC(c1cccnc1)c1n[nH]c2ccc(Cl)cc12
COc1ccc2[nH]c(-c3ccc(Cl)cc3)cc2c1
COC(=O)N(NC(=O)OC(C)(C)C)C(C)(C)C
CCCNC(=O)C1CCN(C(=O)CCCSc2ccc(Cl)cc2)CC1
CCOC(=O)C12CCCC=C1N(Cc1ccco1)C(=O)C(CC(=O)NCCc1ccc(OC)c(OC)c1)C2
Cn1c(=O)c(-c2cc(F)c(F)c(F)c2)nc2cnc(Nc3cccnc3)nc21
O=C(NC(CO)Cc1ccccc1)C1CCCC1
O=C(CSc1nc(=O)n2ccsc2n1)N1CCN(c2ccccc2)CC1
CCOC(=O)C1=CC2(C)C(C)COC2(C(C)O)CC1=O
CC1CCC(C(C)C)C(OC(=O)CCC(=O)NC(Cc2ccccc2)C(=O)NC(CCCN=C(N)N)C(=O)Nc2ccccc2)C1
Cc1ncc(Nc2ccc(C(=O)Nc3c(Cl)cncc3Cl)cc2)nc1C(=O)N(CCN(C)C)CCN1CCOCC1
O=C(CCN1C(=O)C2C3C=CC(C3)C2C1=O)c1ccncc1
CC(C)C(NC(=O)c1ccccc1)C(=O)OCC(=O)c1ccc2c(c1)OCCO2
CCOC(=O)c1cc2ccccc2nc1Oc1ccc(S(=O)(=O)Nc2ccccn2)cc1
CC(CCN1CCCCC1)=NNC(=O)c1ccc(NS(=O)(=O)C(F)(F)F)cc1
COc1ccc(OCCSc2ccc(C(=O)NCCc3ccccc3)cn2)cc1
CCCCC(NC(=O)C(CC(=O)O)NC(C)=O)C(=O)NC(CC(C)C)C(=O)NC(CCSC)C(=O)NC(C(=O)NC(Cc1ccc(OC(C)=O)cc1)C(N)=O)C(C)O
O=c1[nH]c(=O)n(C2CC(O)C(CO)O2)cc1Br
O=C(Cn1nnc(-c2ccncc2)n1)N1CCN(c2ccc(F)cc2)CC1
CN(Cc1ccc(NS(C)(=O)=O)c(Cl)c1)CC1CCCC1
Cc1cccc(NC(=O)C23CCOC2CCN(S(=O)(=O)c2c(C)noc2C)C3)n1
COc1cc(Cl)ccc1C(=O)N1CCN(c2cccc(Nc3ccccc3)n2)CC1
O=S(=O)(c1ccccc1)N1CCC2=Cc3c(cnn3-c3cc(F)ccc3Br)CC2(CN2CCCC2)C1
CCc1ccc(C(C)C)c(OCCn2c(=O)c3cccnc3n(CC(=O)c3ccc(OC)cc3)c2=O)c1
CCN(CC(=O)Nc1c(F)cccc1F)C(C(=O)NC1CCCC1)c1ccccc1F
CCOCCCOCCCNC(=O)CN1CCN(C(c2ccccc2)c2ccc(Cl)cc2)CC1
NC(=O)c1cc(C(O)c2cc(C(=O)NCCc3c[nH]c4ccccc34)cc(NC(=O)c3cccc([N+](=O)[O-])c3)c2)cc(-c2ccccc2)n1
COCCNc1nc(-c2ccccn2)nc2nc(C)cc(C)c12
COC(=O)CCCN1C(=O)C2CC=CCC2C1c1ccc(F)cc1
O=C1C(Nc2ccc(F)cc2)=C(Cl)C(=O)c2ncncc21
O=C(Cn1nnc(-c2ccccc2)n1)Nc1cccc(Br)c1
CN(C)C(=N)c1ccc(C(=O)Nc2ccccc2C(=O)Nc2ccccn2)cc1
Clc1ccccc1C1CCC(c2ccc(Cl)cc2)N1C1CCN(CCCc2ccccc2)CC1
CC(=O)c1cc(CCCNC2CCCc3cc(NC(=O)c4ccc(Cl)nc4)ccc32)ccc1O
Cc1ccc(COn2c3ccccc3c3nnc(C(F)(F)F)nc32)cc1
Cc1cccc2nc(-c3cccc(-c4ccc(NC(=O)C5CCCN5C(=O)OC(C)(C)C)cc4)c3)[nH]c12
CCOC(=O)c1c(NC(=O)CP(=O)(O)O)sc(C)c1C
CCC1Sc2ccc(S(=O)(=O)N3CCC(C(=O)NCc4ccc(C)cc4)CC3)cc2NC1=O
CCn1c(CNc2c(C)cccc2C)nnc1SCC(=O)c1ccc(OC)cc1
O=C(O)c1ccccc1C(=O)NC(Cc1c[nH]c2ccccc12)c1nc2ccccc2o1
CCN(CCC[N+](C)(C)C)Cc1ccc(Cl)c(Cl)c1
O=C(NCc1ccc(F)cn1)C(CCO)N1CCN(c2ncccn2)CC1
Cc1ccc(N(c2ccccc2)c2nc(-c3ccc4nc(-c5ccncc5)[nH]c4c3)cs2)cc1
O=C1c2ccccc2C(=O)C12Oc1ccccc1N2C(=O)c1ccco1
CCOc1cccc(-c2cc(C(=O)Nc3ccc(S(=O)(=O)N(CC)CC)cc3)c3ccccc3n2)c1
CC(C)C(=O)SCCCC(=O)NCCSCCNC(=O)CCN
O=C(CCCc1nc(-c2ccc(NS(=O)(=O)c3cccc(Cl)c3)cc2)no1)Nc1cccnc1
Fc1ccc(-c2nc3c(cnn3-c3ccccc3)c3c2[nH]c2ccccc23)cc1
Cc1cc(OCc2cc(C(=O)N3CCCOCC3)no2)ccc1Br
CC(=O)N1CCCCC1C1OC1C(=O)N1CC(F)CC1SCCO
Cc1ccc2c(c1)C(C(N)=S)CCO2
CC1(c2ccc(Cl)cc2)CN(CC2CC2)C(=O)C(=CC(=O)O)C1
COCCOc1ccccc1C1C(C(=O)C(C)(C)C)C(=O)C(=O)N1c1ccc(-c2csc(C)n2)cc1
COc1ccc2c(CCC[N+](C)(C)C)c[nH]c2c1
CC1(c2cccc3ccccc23)CN(CCCN2C(=O)c3ccccc3C2=O)CCO1
CCCNC(=O)c1nnn(-c2cc(C(C)(C)C)c(O)cc2O)c1-c1ccc(CN2CCC(C(F)(F)F)CC2)cc1
COc1cccc(-c2cn3c(n2)sc2cc(C(=O)NC(C)C)ccc23)c1
CNC1CCN(c2c(F)cc3c(=O)c(C(=O)O)c4scc5n4c3c2N(C)C5)C1
CCC(Nc1c(Nc2cccc(C(=O)N(C)C)c2O)c(=O)c1=O)c1ccc(Cl)cc1
CCN(CC)CCOc1ccc(C)cc1C(=O)CC1C(=O)NC(=O)N(CC(=O)O)C1=O
O=C(Nc1ccccc1O)c1cc(F)ccc1Cl
O=C(O)c1ccccc1-c1ccc(C=C2SC(=O)NC2=O)o1
CC(C)Oc1ccccc1N1CCN(CC(O)CNC(=O)c2ccc3ccccc3n2)CC1
CSC1=Nc2ccccc2CN2CCCN=C12
CC(C(=O)NCCC1=CCCCC1)N1C(=O)C2CC=CCC2C1=O
CCN(CC)CCCC(C)Nc1nc(NCCCc2ccc(F)cc2)nc2ccsc12
Nc1ccc(C=Cc2nc(-c3c(Cl)cccc3Cl)no2)cc1
CC(C)(C)c1nc2ccccn2c1-c1nnc(-c2cccc(O)c2)o1
CSCCC(NC(=O)C(Cc1c[nH]c2ccccc12)NC(=O)C(Cc1c[nH]c2ccccc12)NC(=O)CN1C(=O)COC(=O)C1Cc1ccc(OC(F)(F)F)cc1)C(=O)O
C=C1NC(=S)N(c2ccc3c(c2)OCCO3)C1=O
COc1cccc(CNC(=O)C(=O)Nc2ccc(Cl)cn2)c1
COc1c(C)c2c(c(O)c1CC=C(C)CNC(C)=O)C(=O)OC2
COC(=O)C=C(Br)c1ccc2c(c1)Nc1ccccc1N=C2
COc1ccccc1NC(=O)C1CCCN(S(=O)(=O)c2c(C)noc2C=Cc2ccc(F)cc2)C1
CC12CCC3C(CCC4=C(O)C(=O)CCC43C)C1CCC2=O
C#CCN(Cc1ccc2[nH]c(CSc3nnc(-c4ccc(OC)cc4)o3)nc(=O)c2c1)c1ccc(C(=O)NCc2ccncc2)cc1
COc1ccc2nccc(C(O)CCC3CCN(C4CC(c5ccc(F)c(F)c5)C4)CC3C(=O)O)c2n1
Cn1c(C2CC2C(=O)O)cc(-c2ccc(F)cc2)c1-c1ccncc1
CC(=O)NC(CCCN)C(=O)N1CCCC1C(=O)NCCCCCCCCNC(=O)CC(C(=O)N1CCCC1C(=O)NC(Cc1c[nH]c2ccccc12)C(=O)NCCCNC(C)C(N)=O)N(C)C
CC(C)(C)c1ccc(Nc2ccc(NCCC3CCCC3)c(C(=O)Nc3ccc(Nc4ccnc5cc(Cl)ccc45)cc3)c2)cc1
COc1cccc(NC(=O)Cn2ncc(Cl)c(Cl)c2=O)c1
CC(C)C(=O)Nc1ccc(C(=O)CSc2nc3c([nH]c4ccccc43)c(=O)n2-c2ccc(C(C)C)cc2)cc1
Cc1cccc(CN2CCN(C(=O)CNC(=O)c3cccc(C(F)(F)F)c3)CC2)c1C
COc1cc(C=C2CCCC(=Cc3ccc(OC(C)=O)c(OC(C)=O)c3)C2=O)ccc1OC(C)=O
COC(=O)CN(c1ccc(N(Cc2ccc3ccc(C)cc3c2)C(=O)C=Cc2c(C)noc2C)c(C)c1)S(C)(=O)=O
O=C(Nc1ccc(C(=O)O)cc1)c1ccc2nc(Cc3ccc(F)cc3)oc2c1
CCNS(=O)(=O)c1ccc(NC(=O)CSc2nnc(-c3cccnc3)o2)cc1
CC1CN(C(C)CO)C(=O)c2cc(NC(=O)Nc3ccc4c(c3)OCO4)ccc2OC1CN(C)S(=O)(=O)c1ccc(Br)cc1
CC(C)(C)c1cc(C=C(NC(=O)c2ccccc2)C(=O)NCc2ccccc2)cc(C(C)(C)C)c1
CCCCC1OC(CO)C(O)C1O
Cn1c(=O)c2nc(-c3ccc(F)cc3)[nH]c2n(C)c1=S
COc1ccc(-c2nc(N(C)CCN(C)C)nc(N(C)C)n2)cc1
Cc1c(C(=O)N2CCN(S(=O)(=O)c3ccccc3)CC2)oc2ccc(S(=O)(=O)N3CCOCC3)cc12
CCc1nnc2n1CCN(C(=O)c1ccc(C(C)C)o1)C2
CC(C)C(CO)Nc1nc(SCc2ccccn2)nc2nc(N)sc12
Cc1cccc(C(=O)NC(=Cc2ccc(Cl)cc2)C(=O)N2CCCCC2)c1
O=C1c2ccccc2C(=O)C12c1ccccc1C(=O)N1CCCCC21
Cc1cc(NC(=O)C2CC2)ccc1Cl
N#Cc1cccc(-c2ccc(C(=O)N(C3CCCCC3)C(Cc3ccccc3)C(N)CC(C(=O)N3CCCC3)N3CCCC3)cc2)c1
COc1cc(C(=O)c2oc3cccc(OCCCN(C)C)c3c2-c2cccc[n+]2C)cc(OC)c1OC
CSCC(=O)NCCCc1noc(C2CC2)n1
CCOP(C)(=O)OC(COC(C)=O)Cn1ccc(=O)[nH]c1=O
CC(NC(=O)C(Cc1ccc(OCc2ccccc2)cc1)CC(Cc1ccc(OCc2cncs2)cc1)C(=O)O)C(=O)O
Cc1nnc(NC(=O)CCC2CCCCC2)s1
CN1C(=O)C(Cc2c[nH]c3ccccc23)N=C(c2ccccc2F)c2ccccc21
CCN(CC)CCN(C(=O)c1sc2cccc(OC)c2c1Cl)c1nc2cc3c(cc2s1)OCO3
Cc1cccc2c1nc(CNC(=O)c1c(Cl)cccc1Cl)n2C
CC1CCCN(Cc2ccc(C(=O)Nc3c(C(=O)Nc4ccc(F)cc4)oc4ccccc34)cc2)C1
COC(=O)c1ccc(-n2nc3c(c2C(C)C)C(c2ccc(Cl)cc2C)N(c2cc(Cl)ccc2C)C3=O)cc1
CC(NC(=O)c1cnn2c1NC(c1ccccc1)CC2C(F)(F)F)c1ccccc1
CC1=NN(c2ccc(F)cc2)C(=O)C1=CN1CCN(c2ccccc2)CC1
CCOC(=O)c1c(C)[nH]c(C(=O)CSc2nccn2-c2cccc(OC)c2)c1C
CSc1cccc(N2CC(C(=O)O)CC2=O)c1
COc1ccccc1-c1cnc(N)c(N2CCNCC2)n1
Cn1c(SCc2cccc(F)c2)nc2ccccc2c1=O
COCCN(C(=O)COC(=O)c1cc(OC)ccc1OC)c1c(N)n(Cc2ccccc2)c(=O)[nH]c1=O
CCC(=O)Oc1ccc(-c2nn(CCC#N)cc2-c2ccncc2)cc1
COC12C(COC(N)=O)C3=C(C(=O)C(C)=C(NCCCN4CCOCC4)C3=O)N1CC1NC12
Cc1cnn(C(=O)c2cnc(-c3ccccc3)c(Br)c2)c1
CC(C)(CC(=O)NC1CC1c1ccccc1)c1nc(N)n2nc(-c3ccco3)nc2n1
CCOCCOC(=O)c1c(NC(=O)c2ccc(C(C)C)cc2)sc(C(=O)c2c(C)nn(-c3ccccc3)c2N)c1C
N#CCN1CC(=O)N2CCCC2C1=O
CCC(CC(=O)NO)C(=O)NC(C)C(=O)NC1CCN(Cc2ccccc2)CC1
CCN(CC)CCCN1C(=O)c2cccc3cc(N4C(=O)CCC4=O)cc(c23)C1=O
O=C(C=Cc1ccc(Br)cc1)Nc1ccccc1C(=O)N1CCOCC1
CC(CCc1ccc(OCCCCOc2ccc(-c3ccc(C(=O)O)cc3)c(F)c2)cc1)(C(=O)NO)S(C)(=O)=O
C=CCOC(=O)N=c1[nH]nc(-c2ccc(Cl)cc2)s1
O=C(Nc1ccc(N2CCOCC2)cc1)Nc1ccc2c(c1)C(=O)c1ccc(NC(=O)c3ccc(F)cc3)cc1C2=O
COc1ccccc1N1CCN(CCn2cnc3c(cnn3-c3ccccc3)c2=O)CC1
CCn1c(=O)c2c(nc3n2CCN3c2ccc(OC)cc2)n(C)c1=O
CCN(CC)S(=O)(=O)c1ccc(C(=O)c2cn(C)c3ccccc23)cc1
COc1ccc(C(=O)Nc2nnc(-c3ccc(Br)s3)s2)cc1OC
Cc1nccn1CC(=O)N1CCC(C(=O)c2ccc(F)cc2)CC1
CCOC(=O)C1CN(Cc2ccc(F)cc2)CC(O)C1=O
COc1ccc(-n2nc(C(=O)Nc3cccc(Cl)c3)c3c4ccccc4n(C)c3c2=O)cc1
[O-][n+]1nn(-c2ccc(C(F)(F)F)cc2)c(NC2CCN(CCCOc3ccc4c(c3)CCC4=O)CC2)c1Oc1ccccc1
CC(=O)Nc1ccc(-c2cn(-c3ccc(N(CCBr)CCBr)cc3)nn2)cc1
CC(C)(O)C=CC(=O)C(C)(O)C1C(O)CC2(C)C3CC=C4CC(OC5OC(CO)C(O)C(O)C5OC5OC(CO)C(O)C(O)C5O)CCC4(C)C3=CCC12C
C1=Cc2ccccc2CN2CCn3cc(c4ccccc43)CN(CCN3CCN(C(Cc4ccccc4)Cn4c5ccccc5c5ccccc54)CC3)CC12
Cc1nc(S(=O)(=O)Nc2cccc(C(F)(F)F)c2)c(C)n1CC(F)(F)F
Cc1cccc(NC(=O)c2cccn2Cc2cccc(C#N)c2)c1C
COc1ccc(N2CCN(C(=O)C(N)Cc3cccc(Cl)c3)CC2)cc1
COc1cccc(C2C(C(=O)c3ccco3)=C(O)C(=O)N2CCN2CCOCC2)c1
CCCN(CCC)CCc1cccc(O)c1
CCOC(=O)N1CCN(S(=O)(=O)c2ccc3c(ccn3C)c2)CC1
Cc1cc(C)c(-c2nnc(-c3cccc(F)c3O)o2)c(C)c1
CN(c1ncccc1CNc1ncccn1)C1CCN(CCCCc2c[nH]c3ccc(-n4ccnc4)cc23)CC1
C#CCn1cc(C=C2C(=O)NN=C2c2cnnn2C)c2cc(Br)ccc21
O=C(NCc1ccccc1Cl)c1cc2cc(C3CCCCC3)ccc2oc1=O
Cc1nn(-c2cccc([N+](=O)[O-])c2)c2nc(-c3cccnc3)cc(C(=O)NN=Cc3ccco3)c12
CC1(C)CC(=O)C=C(NCCF)C1C(=O)O
O=C(CCc1ccccc1)NCCNC(=O)C(NC(=O)CCc1ccccc1)C(O)c1ccccc1
C#CCN(C)C(CC)c1ccc(C=Cc2ccccc2C)cc1
CC(C)(C)c1nnc(NC(=O)CCC(=O)Nc2ccc(Cl)cc2)s1
CC1(C)SSCC(C(=O)NC(Cc2ccccc2)C(=O)O)NC(=O)C(Cc2c[nH]c3ccccc23)NC1=O
Cc1ccccc1N1C(=O)CC2(CC(c3cccc(O)c3)=NO2)C1=O
COc1ccc(NN2C(=O)C=CC2=O)cc1
O=C1c2ccccc2-c2c1c1ccc([N+](=O)[O-])cc1c(=O)n2CCCN1CCOCC1
CCC(=O)c1ccc(NS(=O)(=O)c2ccc(C)cc2)cc1
O=C1Cn2cc(C#Cc3cccc(OC(F)(F)F)c3)c3nccc1c32
O=C1C(=Cc2ccccc2)C(N2CCOCC2)=C(N2CCOCC2)C(=O)N1Cc1ccccc1
N#Cc1c(N)n2c(nc1=O)[nH]c1ccccc12
CCn1cc(C(=O)O)c(=O)c2cc(F)c(N3CCNC(C)C3)nc21
O=C1c2ccc(O)cc2C(=O)N1Cc1ccccc1
CN1C(=O)CC(c2nc3c(C(N)=O)cccc3[nH]2)C12CCC2
CCc1ncnc(N2CCc3cc(C(=O)N(C)C)ncc3C2)c1C#Cc1ccc(N)nc1
CN1C(=[N+])NCC1C
Cc1c(SC2=C(O)OC(CCc3ccc(O)cc3)(c3ccccc3)CC2=O)sc2ccccc12
O=S(=O)(c1cccc(C(F)(F)F)c1)N1CCN(CC2CC2)c2ncccc2C1
Oc1cccc(C2OCC(CC3OC3c3ccc(OCCCOc4cccc(COc5ccccc5)c4)cc3)O2)c1
Cn1nnnc1SCC1=C(C(=O)O)N2C(=O)C(NC(=O)C(=NOC(C)(C)C(=O)O)c3nc(N)sc3Cl)C2SC1
CCN(CC)c1ccc(CN(CCc2ccccc2)Cc2ccccn2)cc1
CC(=O)C1=C(O)C(=C(C)Nc2ccc([N+](=O)[O-])cc2[N+](=O)[O-])C(=O)N(C(C)C)C1=O
N=C(N)N=C(N)NCCCc1cc(O)ccc1O
CCCCc1nc2cc(-c3ccc4ccccc4n3)ccc2n1Cc1ccc(-c2ccccc2C(=O)O)cc1
O=c1c2c([nH]c3nc(=O)[nH]c(O)c13)NCN2
CCC(CC)(NC(=O)Nc1ccc(OC(F)(F)F)cc1)c1nc(C)c(C)s1
O=C1CC(=O)NN1c1ccc(CCc2ccc(NC(=O)C3CC3)cc2)cc1
CCOC(=O)C(Cc1ccc(OC(C)=O)cc1)NC(C)=O
Cc1ccc2c(c1)sc1nc(N)nc(N)c12
CN(C)c1nc(N2CCOCC2)nc2cc(-c3ccccc3F)sc12
O=C(C(=Cc1ccc2c(c1)OCO2)Sc1ccccc1)c1ccc(Br)cc1
CCCCCc1nn(CCCCC(=O)O)c(CC)c1Oc1ccccc1
CCCCN1CC(COCC)CC2c3cccc4c3C(C[N+](C)(C)C)C(=O)C(CC)C21O4
CC(C)CC(CN(CCCC(=O)O)CCc1ccc1)NC(=O)CC(Cc1ccccc1)NC(=O)Cc1cc2ccc(-c3cccc(Cl)c3)cc2[nH]1
N=C(N)c1ccc2[nH]cc(Cc3c[nH]cn3)c2c1
C=CCN1CC2C(C1)C2(CC)c1ccc(C)cc1
CC(=O)NCCCc1c(C)[nH]c(=O)c(C)c1O
Cc1ccc(C)c(NC(=S)Nc2cccc(C)c2)c1
COc1ccc(Cl)c(OC2(C)CCN(Cc3ncc[nH]3)CC2)c1
Cc1cc(C)n2nc(SCC(=O)Nc3cccc(C)n3)nc2n1
CC(C)CCCC(C)C1CCC2C3CC=C4CC(OS(=O)(=O)O)CCC4(C)C3CCC12C
NC1CC(CO)CC(C(=O)NCCc2c[nH]c3ccccc23)N(Cc2ccc(-c3ccccc3)cc2)C1
O=C(c1cccs1)N1CCN(S(=O)(=O)c2c[nH]cn2)CC1
Cc1[nH]c2ccccc2c1C(c1ccc(OCCN2CCCC2)cc1)c1c(C)[nH]c2ccccc12
CCCCCCCCCCCCCCCC(=O)NCC(CCCCCCCCCCCC)OC
O=C1Nc2c(Br)cccc2C1=O
CCCCCCCCCS(=O)(=O)Nc1cc(O)cc(O)c1
CC(OCc1cccc(-c2cc(NC(=O)C3CNC(=O)N3)nn2-c2ccccc2)c1)C(F)(F)F
COC(=O)CSc1nccc(-c2ccccc2)n1
COc1ccc(OCc2nn3c(-c4ccc([N+](=O)[O-])o4)nnc3s2)cc1
COc1cc(OC)cc(C(=O)Nc2ccc(N3CCN(C)CC3)cc2)c1
C=CCNC(=S)NNC1C2CC3CC(C2)CC1C3
Cc1ccc(Nc2nc(N)nc(COC(=O)c3cc(N)ccn3)n2)cc1F
O=Cc1cccc(Oc2ccc(C(=O)NCCc3cccc(OC4CCCC4)c3)cc2[N+](=O)[O-])c1
CCCCCCCC(C(=O)NC(C(=O)NC(Cc1c[nH]cn1)C(=O)NC(Cc1ccccc1)C(=O)NC)C(C)C)N(C)C(=O)OCc1ccccc1
Cc1ccc(N2CCN(C(=O)COc3ccc(-c4ccnc(C)c4)cc3)CC2)cc1C
CCCOc1ccc(C=c2sc3nc4ccccc4n3c2=O)cc1OCC
CSCCC(NC(=O)C(N)Cc1ccccc1)C(=O)NC(Cc1ccccc1)C(=O)NC(CCCN=C(N)N)C(=O)NC(Cc1c[nH]c2ccccc12)C(N)=O
CNC(=O)c1cc(-c2ccc(N3CCCNCC3)cc2)nnc1-c1ccccc1
CCOc1ccc(Nc2nc(SC(C)C(=O)Nc3ccc(OCC)cc3)nc(NS(=O)(=O)c3ccc(C(C)(C)C)cc3)n2)cc1
Cc1ccc(CN(C)CC(=O)NC(=O)Nc2ccccc2C(=O)NC2CC2)cc1
COc1ccc(NC(=O)C(=O)NN=Cc2ccc([N+](=O)[O-])o2)cc1S(=O)(=O)N1CCOCC1
O=C1c2ccccc2C(=O)N1CCCCP(=O)(O)O
CCCCCCC(C)(C)c1cc(OCCCCCCCCCCC(C)=NNC(N)=S)c2c(c1)OC(C)(C)C1CC=C(C)CC21
COc1cc(CNC(=O)C2CCN(c3ncnc4onc(N)c34)CC2)cc(OC)c1
CC(C)(C)c1nc2c(=O)n(Cc3ccccc3)nc(C3CC(F)(F)CC3C(=O)NC3(C#N)CC3)c2[nH]1
COCCN(C)c1nc(C)c2cc(C(=O)Nc3ccc(OC)cc3)c(=O)n(CCCN3CCOCC3)c2n1
COc1ccc(OC)c(CNC(=O)CCC2CCN(C(C)=O)CC2)c1
CCCCc1nn2c(=O)cc(COC(=O)c3ccccc3N3C(=O)c4ccccc4C3=O)nc2s1
CC(C)c1ccc(C=CCN2CCN(c3ccccn3)CC2)cc1
NCCCP(=O)(O)C1NC(C(=O)O)(C(=O)O)CS1
c1ccc2c(N3CCNCC3)cccc2c1
CN1CCc2c3c(n(C)c2C1c1ccccc1)C(=O)c1ccccc1C3=O
Cc1c(CCNC(=O)c2cc(-c3ccccc3)on2)sc2ccccc12
COc1ccc(N)c(N)c1CSCC1CCN(Cc2cccc(-c3ccc(NC(=O)Cc4ccccc4)cc3)c2)C1
O=c1c(O)c(-c2ccc3ccccc3c2)oc2ccccc12
N=C(N)SCc1cc(=O)n2nnnc2[nH]1
Cc1ccc(-c2noc(C3CCN(C(=O)Nc4cccnc4)CC3)n2)cc1
Cc1cc(C)c(C(=O)OC2C(=O)OC(CO)C2Cc2ccccc2)c(-c2ccccc2)c1
Cn1cc(C=C2C(=O)NC(=O)N(c3ccccc3)C2=O)c2ccccc21
Oc1cc2c(cc1CN1CCN(c3cccc(OCCCN4CCCCC4)c3)CC1)CCCC2
CON(C)C1CCC(Nc2nc(NC3CCCC3)nc3ccccc23)CC1
COCCC(=O)N1CCC(c2cc(C(=O)Nc3ccccc3N3CCCCC3)no2)CC1
COc1cccc(C(=O)c2cn(-c3c(Cl)cccc3Cl)nn2)c1
CCOC(=O)C1C(=COCCN)NC(C)=C(C(=O)OCc2ccccc2)C1c1ccccc1C(F)(F)F
CCc1cc(C)c2c(c1C(C)C)CCC(C)(COc1noc(-c3ccncc3)n1)O2
O=C(COCc1ccccc1)NC1C(=O)N2C(C(=O)[O-])=C(Sc3nnnn3Cc3ccccc3)CSC12
COc1cc(C=C2CC3C4CCC6CC(O)CCC6(C)C4CC(O)C23C)cc(OC)c1OC
CC1(C)CCC2(C(=O)O)CCC3(C)C(=CC(=O)C4C5(C)CCC(O)C(C)(C)C5CCC43C)C2C1
Cc1ccc(C(C)C)c(OCC(O)CN2CCC(C(N)=O)(c3ccccc3)CC2)c1
CCC=CCn1c(=O)c2ncn(Cc3ccc(Cl)cc3)c2n(CCC)c1=O
COCCNC(=O)c1ccc2c(c1)N=C(NC(=O)Nc1ccc(F)cc1F)c1ccccc1S2
O=C(CN1CCN(c2ncccn2)CC1)Nc1ccc2c(c1)C(=O)c1ccccc1C2=O
CC1(C(=O)O)CCc2cccc(OCCCOc3ccc(-c4ccccc4)cc3)c2O1
CC(C)NC(=O)Cn1c(-c2ccccc2)ccc1-c1ccccc1
CCC(Nc1c(Nc2cccc(C(=O)N(C)C)c2O)c(=O)c1=O)c1ccccc1
O=C(NCc1ccsc1)c1ccc(Br)o1
CC(C)CCCN=C=S
O=C(Nc1ccc(N2CCN(C(=O)c3ccco3)CC2)c(Cl)c1)c1ccccc1
CCOC(=O)CSc1nc(=O)c2c([nH]1)-c1ccccc1CC2(C)C
CC(C)=CCCC(C)=CCc1c(O)cc2oc(-c3ccccc3F)cc(=O)c2c1O
CC(Cl)C(c1ccccc1)n1ccnc1
Cc1cc(C)n(CC2CCCN2C(=O)Cn2nc(C)c(Cl)c2C)n1
COc1cccc(C(C)NC(=O)c2ccc(Cl)cc2)c1
Nc1cccc(-c2nc(=O)c3cnn(C4CCNCC4)c3[nH]2)c1
CC(=O)SCC(=O)c1ccc(NS(=O)(=O)c2ccc(Br)cc2)cn1
CC(C)(C)NC(c1nc(-c2ccco2)cs1)c1c(O)ccc2ccccc12
CCOC(=O)C1C(c2ccccc2F)NC(=S)NC1(O)C(F)(F)F
O=C(c1ccc(C(Nc2ccc(F)c(Cl)c2)C(=O)N2CCCC2)cc1)N1CCN(c2ccccc2)CC1
N#Cc1sc(-c2ccc(Br)cc2)cc1OCc1ccc(Cl)cc1
CCCC=CCC(O)(C(N)=O)c1ccccc1
O=C(NN=Cc1ccc2c(c1)OCO2)c1ccc2ncsc2c1
CC(C)(C)OC(=O)N(c1ccc(C(=O)Nc2cccc(C(=O)O)c2)cc1)c1ccccc1
CC(C)n1cnc2c(NCCc3ccccc3)nc(C(=O)NC(CCCNC(=N)N)C(=O)COc3ccccc3)nc21
CC(=O)OC1CCC2(C)C(CCC3C2CCC2(C)C(c4ccc(=O)oc4)CCC32O)C1
CS(=O)(=O)c1ccc(C(CC2CCCC2)C(=O)Nc2nccs2)cc1
CCCCCCCCCCCCCCCNC(=O)C(CF)NC(=O)C(C)(C)C
CC1=C(C(=O)Nc2ccccc2C)C(c2ccccc2O)NC(=S)N1
S=c1[nH]nc(-c2cccs2)o1
CCCCc1ccc(C(=O)c2cc(Cl)cc(NC(=O)C(O)=CC(=O)c3ccc(C#N)cc3)c2)c(Cl)c1
CCC(=O)Nc1cc(-c2cccnc2)nc(-n2nc(C)cc2C)n1
CCCCCCCCCCCCC=CC1=C(c2cc(OC)c(OC)c(OC)c2)C(=O)CC(C)(C)C1
CCC1OC(=O)C(C)C(=O)C(C)C(OC2OC(C)CC(N(C)C)C2O)C(C)(OC(=O)NN2CCN(c3ccccc3F)CC2)CC(C)C(=O)C(C)C2NC(=O)OC12C
COc1ccccc1N1CCN(CCN(C(=O)C2CCN(C(C)=O)CC2)c2ccccn2)CC1
COCCN(C(=O)COc1ccc(S(=O)(=O)N(C)c2ccc(C)cc2)cc1)C1CCS(=O)(=O)C1
CN(c1ccccc1C=Cc1ccccc1)S(=O)(=O)c1ccccc1
COc1ccc(S(=O)(=O)N(CCN(Cc2cncn2C)Cc2ccc(-c3ccccc3)cc2)N=Cc2ccc(Cl)cc2Cl)cc1
COc1ccc(Cn2cnnc2SCc2nc(N)nc(Nc3ccc(S(=O)(=O)NCCN4CCOCC4)cc3)n2)cc1
COCCN1CCc2ccc(Nc3ncc(C(F)(F)F)c(NCC4CCCO4)n3)cc2CC1
CC(=NNC(=O)c1nnn(-c2nonc2N)c1CSc1ccccc1)c1ccncc1
Nc1cccc2c1nc(CSCCS(=O)(=O)CC(N)=O)n2Cc1ccccc1
Cc1cc(C(C)N2CCCC2)c2ncccc2c1
CCOC(COC)OC
CCOc1ccc(Nc2nc3c(s2)C(=O)CCC3)cc1
Cc1cn[nH]c1-c1ccnc(N2CCNCC2)n1
N#Cc1cccc(-c2ccc(CN3C(CNC(=O)c4cccc(F)c4)C(=O)N(Cc4cn(Cc5ccccc5)c5ccccc45)CCS3(=O)=O)cc2)c1
CCC(=O)Nc1ccc(NC(=O)Cn2nc(C)cc2C)cc1
Cc1ccc(S(=O)(=O)N2CC(NC(=O)C(O)(Cc3ccccc3)NC(=O)C(O)C(Cc3ccccc3)NC(=O)OCc3ccccc3)C(=O)C2)cc1
O=C(O)CCCCCCCCCC(=O)Nc1cccc(OCc2ccccc2)c1
CCCCCCn1c(COc2ccc(Cl)cc2)nnc1SCC(C)C
N#Cc1cnn(CC(=O)c2ccc(Cl)cc2)c1N
O=C(Nc1ccnc2cc(Cl)ccc12)NC1C2CC3CC1CC(O)(C3)C2
CCN(CC)CCCC(C)Nc1ccnc2cc(Cl)ccc12
O=C(OC1CC(O)(C(=O)O)CC(OC(=O)c2cc(O)c(O)c(O)c2)C1OC(=O)c1cc(O)c(O)c(OCc2ccc(Cl)c(O)c2)c1)c1cc(O)c(O)c(O)c1
Cc1ccc(NC(=O)CCNS(=O)(=O)c2ccc(Br)s2)c(C)c1
CC1=NNC(=O)C1=C(O)c1cccc([N+](=O)[O-])c1
O=C(O)CN1CCCC2(CCN(c3ncnc(Nc4ccccc4)c3F)C2)C1
CCCCCCCCCCCCCC=C1CNC(C)(CNC(=O)OCOC)C1
CCCCn1c2ccccc2c2cc(C(=O)N(Cc3ccccc3)c3ccccc3)ncc21
O=C(Nc1ccccc1)Nc1ccc(Cl)c(-c2nc3ccc(F)cc3s2)c1
Cc1nc([N+](=O)[O-])cn1CCOC(=O)C(O)(c1ccccc1)c1ccccc1
CCN(CC)CCCNc1nc(C=Cc2ccc([N+](=O)[O-])s2)nc2ccccc12
O=C(NCC(O)c1ccccc1)C1SCCc2sccc21
N#CC1CC(NC2CC2)CCC1n1cc(C(N)=O)c(Nc2ccc(Cl)cc2)n1
COCC#Cc1ccc2c(=O)c(C(=O)NCc3ccc(Cl)cc3)cn(CC3CC3)c2c1
COC(=O)c1cccc2c1nc(-c1cccnc1)n2CCN1CCCCC1
O=C(O)CSC(=S)c1ccccn1
COc1ccc(-c2nc(CN3CCC(NS(=O)(=O)c4cc(Cl)cc(Cl)c4)C3)c(C)s2)cc1
Cc12c3[nH]c4cccnc4c3CC1C1CCCN1CC2COC(=O)CCC(=O)NO
CCCc1nc2c(OCc3ccccc3C)cccn2c1N
CCCCCC(O)C(O)CCC
COCCOCCCOc1ccc(N2C(=O)c3cccc(NC(=O)Nc4c5ccccc5nc5ccccc45)c3C2=O)cc1
CC(C)CN1C(=O)C(NC=O)C(=O)N(Cc2ccccc2)c2cc(Br)ccc21
N#Cc1ccc(NC(=O)c2cncc(N3CCC4CNCC43)c2)c(C(F)(F)F)c1
O=C(Nc1nccs1)c1cccc([N+](=O)[O-])c1
CC1CCC2(CC1)NC(=O)N(CC(=O)Nc1ccc(SC(F)F)cc1)C2=O
NC1CCC(C(NC(=O)C2CCC(=O)N2)C(=O)c2nc3ccc(C(F)(F)F)cc3[nH]2)CC1
COC(=O)C(Cc1ccccc1)Nc1nc(N(C)CCCNS(=O)(=O)c2ccc(F)cc2)nc(N(C)C)n1
COCCn1cc(-c2ccc(C3CCOCC3)cc2)c2ccnc(NCC(NS(=O)(=O)c3ccc(Cl)c(Cl)c3)c3ccccc3)c21
CCOC(=O)c1sc(NC(=O)CSc2nc(C)cn2C)c(C(=O)OCC)c1C
Cc1c(C)n(Cc2ccc(Br)cc2)c2ccc(C(=O)NC(C)C3CCN(CCc4ccncc4)C3)cc12
CC1CCN(C(=O)c2cc3ccccc3oc2=O)CC1
CC(=CC(=O)NCCOCCOCCNC(=O)C1(O)C(C)CC2C3CCC4=CC(=O)C=CC4(C)C3(F)C(O)CC21C)C(=O)O
CCN(CC)CCCn1nccc1-c1cccc(O)c1
C=C(CCC(C)C1CCC2C3CCC4=CC(=O)CCC4(C)C3CCC12C)C(C)C
O=S(=O)(O)c1ccc(N=Nc2ccc(O)cc2O)cc1
C=C1NO[N+]([O-])=C1COc1ccc(C(=O)OCC)cc1OC
NC(=S)NN=C1CCc2ccc(Cl)cc21
CCOC(=O)N1CCc2cc(OC)c(OC)cc2C1COc1ccc(CC2SC(=O)NC2=O)cc1
CCCC1(CCC)CC(COC(CCNC(CC)=N)Cc2ccccc2)OC1=O
O=C1c2[nH]ncc2N=C(c2ccc(Br)cc2)c2cc3c(cc21)CCO3
CN1C2CCC1C(C(=O)O)C(OC(c1ccccc1)c1ccccc1)C2
NC(=O)C1=CC(N2CCOCC2)C(N2CCOCC2)C(NC(=O)CC#N)C1
CC(C)(NC(=O)N1CCC(F)CC1c1nc(-c2ccc(C#N)cc2)c[nH]1)C(N)=O
CC(=O)OC1CC(C)(O)C=CC2C3C(C)(O)CCCC3(C)CCC2(C)C12CO2
Cc1ccc(Cc2c(P(=O)(O)O)c(C(=O)O)nn2C2CC2)cc1
COc1cccc(Nc2ncc3cc(-c4c(Cl)cccc4Cl)c(=O)n(C)c3n2)c1
Nc1nc(=O)c2ncn(Cc3ccc4occ(CN5CCCC5)c4c3)c2[nH]1
COc1ccc(CCNC(=O)c2ccc(CNS(=O)(=O)c3c(C)nn(C)c3C)cc2)cc1
CCC(c1n[nH]c(=S)n1N)N1CCOCC1
CCCC#CC=CC=CC#CCC=CCCCCCCCCCC(O)C#CCCCC=O
CC(=O)N1CCN(C(=O)Cn2cc(C(=O)c3ccccc3)c(=O)c3cc4c(cc32)OCO4)CC1
CCOC(=O)C=C(O)CSc1nnc(-c2ccncc2)n1C
COc1cc(C=O)cc2c1OC(C)(C)CC2
CC(N)=C(C#N)C(=O)COC(=O)CNC(=O)c1ccc(Cl)cc1
O=C1Nc2ccccc2C1=NNC(=S)Nc1ccccc1F
CN(C)C(=O)Cn1c(-c2ccnc(N)n2)c(C2CCCC2)c2ccc(C(=O)NC(C)(C)C)cc21
COc1cccc(-c2cc(C(=O)Nc3ccc(S(=O)(=O)NCC(C)C)cc3)c3ccccc3n2)c1
O=C(CCn1ccc(=O)[nH]c1=O)NCC(O)c1ccc(OCC(F)(F)F)cc1
CCCn1c(N2CCC(CC)CC2)nc2ccccc21
CC(C)(C)NC(=O)c1ccccc1CC(O)C(Cc1ccccc1)NC(=O)C1CCC(=O)N1Cc1ccccc1
COc1ccc2[nH]c(SC)nc2c1
COc1cc(C(=O)C=Cc2cccc(C=CC(=O)NO)c2)cc(OC)c1OC
Cc1ccc(C(=O)NC2CC2)cc1NC(=O)c1cnn2cccnc12
Cc1oc2ccc(Cl)cc2c1C(=O)NN1C(S)=NC(=O)C1c1ccccc1
C=C1CC(Cc2ccccc2)C(=O)NC(CO)C(=O)N(C)C(C)C(=O)OCC(C(C)CC)NC(=O)C(C(C)CC)N(C)C(=O)C(C(C)CC)NC(=O)C2CCCN2C1=O
O=C(NC1CC2CCC(C1)N2Cc1ccccc1)C1CCOCC1
CC(NC(=O)CC(C)(C)C)C(=O)O
O=C(Nc1nccs1)c1cnc2n(c1=O)CCS2
CC(C)CC(CC(=O)C(Cc1ccccc1)NC(=O)C(CC(C)C)NC(=O)C(Cc1c[nH]cn1)NC(=O)OC(C)(C)C)C(N)=O
CC(C)=CCc1c(O)cc(O)c2c1OC(c1ccc(O)c(O)c1)C(O)C2=O
COC(=O)c1ccc(NC(=O)C2CCN(c3ccnc(C)n3)CC2)cc1
O=C(c1ccc(F)cc1F)N1CCC(NC(c2ccc(C(F)(F)F)cc2)c2nnc(-c3cccc(Cl)c3Cl)o2)CC1
CC1=CC2Cc3nc4cc(Cl)ccc4c(NCCNS(C)(=O)=O)c3C(C1)C2
CC(=O)NC1C(OC(C)=O)C(COC(C)=O)OC1n1c(C(=O)NC(C)=O)cc2c(=O)nc(N)[nH]c21
Cc1cc2nc(C(=O)NC3CCCCC3)cc(-c3ccccc3C)n2n1
CC1(CNC(=O)c2ccc3c(c2)NC(=O)CO3)CCN(Cc2ccccc2)CC1
COCCNc1nc2cc(C(=O)O)ccc2cc1-c1cc(C(C)(C)C)c2c(c1)NC(=O)CCS2
Oc1ccc(-c2cc(-c3cccc(Cl)c3)nc(-c3ccncc3)n2)cc1
NCC1CC(OC(=O)CCl)C(=O)C2C1(F)C(=O)C(O)=C1C(=O)c3c(O)ccc(O)c3C(O)C12
Cc1cc(F)c2c(c1)CCN2C(=O)c1ccc(Cl)cc1
COCCNc1ncnc2c1ncn2C1OC(COC(=O)NCCCO)C(O)C1O
CN(C)C1C2CCC1CC(NC(=O)C(N)Cc1c[nH]c3ccccc13)C2
CC(C)(C)c1ccc(OCCCCN(Cc2cccnc2)S(=O)(=O)c2ccc(C(=O)NO)cc2)cc1
COC(=O)NC(C(=O)NN(CCc1ccccc1)C(C)(C)C(=O)NCc1ccc(C(F)(F)F)cc1)C(C)(C)C
COC(=O)CCC(NC(=O)c1ccc(CN(CC2CCC(=O)C2)Cc2ccc(C)cc2)cc1)C(=O)OC
CC(NCc1ccccn1)=C1C(=O)NC(=O)N(Cc2ccccc2)C1=O
CCOC(=O)Nc1ccc(-c2csc(NC(=O)CC(=O)OCC)n2)cc1
COCC(=O)NC(CC(C)C)C(O)CNC1CC2(CCC2)Oc2ncc(CC(C)(C)C)cc21
CC1(N)CCC(Nc2nc(C(N)Cc3ccccc3)cc3cc(C#N)ccc23)CC1
N=C(N)c1cccc(N2CCCC(N)C2=O)c1
COc1ccc(NC(=O)Nc2cccc(CNc3ncnc4c(C(N)=O)cccc34)c2)cc1
CC1(C)NC(=O)N(CC(O)COc2ccc3ccccc3c2)C1=O
CCC(=O)NC(=S)Nc1ccc(OCCN(C)C)cc1
Cc1ccc(S(=O)(=O)N2CCN(c3ccccc3F)CC2)cc1
O=C(CN1CCN(c2ccc(OCC(=O)NCC3CCCO3)cc2)CC1)Nc1ccc(Br)c(Cl)c1
CC1Cn2c(nnc2C2CCN(c3ncccn3)CC2)C(=O)N1Cc1cccc(F)c1F
c1ccc2c(C3CCNCC3)cn(CCCCN3CCOCC3)c2c1
CCCCCOC(=O)N1CCN(C(=O)C(CCC(=O)O)NC(=O)c2cc(CCCC(=O)N(C)CC(F)(F)F)nc(-c3ccccc3)n2)CC1
Cn1c(SCCn2c(N)nc3ccccc32)nc2c3ccccc3nc-2c1O
COc1ccc(C(C#N)(CCCNC(=O)NS(=O)(=O)c2ccccc2Cl)C(C)C)cc1
O=C(O)C(=O)NC(CO)C(=O)NC(CS)C(=O)O
CCC(C)C(NC(=O)C(Cl)Cl)C(=O)NCc1ccc(OC)cc1
Cc1cc(O)ccc1-c1nc(Nc2ccc3[nH]ccc3c2)c2ccccc2n1
CC(C)Oc1ccc(-c2ccc(F)c(F)c2NC(=O)c2cnc3ccccn23)cc1
CCCN(C)CC(=O)N1CCN(C2c3ccc(Cl)cc3CCc3cccnc32)CC1CCc1cccnc1
OCCN(Cc1cccnc1)c1ccc(Br)cn1
O=C(O)c1ccc(Cl)c(N(Cc2cccc(O)c2)Cc2cccc(O)c2)c1
CC(C)N1CCC(NC(=O)C2(S(=O)(=O)c3ccc(Cl)cc3)CC2)CC1
Cc1cccc(OC(c2ccc(Cl)cc2)c2nnc(-c3ccc(Cl)cc3)o2)c1
C=CCSc1ncccc1C(=O)OC(C)C
COC1CCN(C(=O)c2ccnc3ccccc23)CC1
O=C(O)C(CC1CCC(N2CCC(c3ccccc3S(C)(=O)=O)CC2)CC1)N1C(=O)CCC(Cc2ccccc2)C1=O
COc1ccccc1C(=O)Nc1nnc(S(=O)(=O)N(C)c2ccc(Cl)cc2)s1
CCC1CC1(NC(=O)C1CCC2(CC1)Nc1cc(OCc3ccccc3F)ccc1NC2=O)c1ccccc1
Cc1cn(C2CC([N-][N+]#N)C(O)C2O)c(=O)[nH]c1=O
C#CC(CC)(CC)N1C(=O)C(NC(=O)c2cccc(C(=O)O)c2)C1c1cccc(OC(C)C)c1
Cc1ccc2c(c1)c(C=O)cn2C
Cc1nc(COCC2CCC3C(CCN3CC3CCOCC3)O2)cs1
COc1cc2c(cc1OC)C(Cc1c(C)[nH]n(-c3ccccc3)c1=O)NCC2
COCCC(SC(=O)N1CCCC1C(=O)OC)=C(C)N(C=O)CCCCOC
S=C=Nc1cc(Cl)c2c(c1)ncn2C1CCCCO1
CC(C(=O)NCCN)c1cc(C(C)(C)C)cc(C(=O)Nc2ccc(F)cc2)c1
COc1ccc(-c2nn[nH]n2)cc1O
CCc1nccn1C1CCCN(C(=O)c2cnn(C)c2C)C1
COCCn1nnnc1C(c1ccc2ncccc2c1)N(C)Cc1ccc(F)cc1
CS(=O)(=O)c1ccc(C(=O)N2CCC(NS(C)(=O)=O)CC2)c(Cl)c1
COc1ccccc1SC1CCC(CNC(=O)NC2CCCCCCC2)OC1
CC(NC(=O)Nc1ccccc1F)c1cccs1
CCN(CC)CC(Cc1ccc(C#CCC2(CS(C)(=O)=O)c3ccccc3-c3ccccc32)cc1)NC(=O)C1CN(c2ccccc2)CCN1
CN(C)c1ccc(CNC(C(=O)NC(C=O)Cc2ccccc2)C2CCCCC2)cc1
COc1ccc(CN(C(=O)c2ccc(OC)cc2)c2ccc(C)c(C)c2)cc1O
COc1ccc(F)cc1-c1nc(C(=O)N(CC(C)C)c2ccc(CNC(=O)C(CS(C)(=O)=O)NC(=O)OC(C)(C)C)cc2)cc(N)c1C=Cc1ccccc1
O=[N+]([O-])c1cc(S(=O)(=O)N2CCOCC2)c(N2CCOCC2)cc1Nc1cnccn1
O=c1c2cc(I)ccc2nc2n1CCC2=CCCN1CCN(c2ncccn2)CC1
CC(=O)OCC1OC(ON=C(C)CON=C(C)C2=CC(=O)C(C)=CC2=O)C(OC(C)=O)C(OC(C)=O)C1OC(C)=O
COc1ccc2nc3ccccc3c(NCCCCCNC(=O)c3cnns3)c2c1
CCCCC(=O)Nc1sc(S(=O)(=O)Nc2ccccc2OC)c(C)c1C(=O)OC
CCCCCn1cc(C(=O)NCc2ccc(F)cc2)c(=O)c2cccc(C)c21
Cc1cccc(CCNc2nc(NCCNc3ccnc4cc(Cl)ccc34)nc(N3CCNCC3)n2)c1
CN1CCN(CC2c3cc(Br)ccc3Oc3ccc(Br)cc32)CC1
CNc1cc(F)nc(N2CCC3(CC2)C(=O)N(c2ccccc2)C3c2ccc(F)cc2)n1
CC(C)c1cccc(NC(=O)CSCC(=O)Nc2ccccc2Cl)c1
CCN(CC)CC(=O)NN=Cc1cccs1
CN(C)c1ccc(C=Cc2cc(C=Cc3ccc(N(C)C)cc3)nc(=O)[nH]2)cc1
Cc1nn(C)c2c1c(C)nn2-c1cc(C(=O)NCc2cccc(C(F)(F)F)c2)ccc1F
CCCCCCCCC=CCCCCCCCCN1C(=O)N(CC(=O)O)C(=O)C1CCC(N)=O
CC(=O)Nc1nc(C(N)=O)cs1
O=C1Oc2ccccc2C1=NNc1nc(-c2ccc(Br)cc2)cs1
O=C(NCCc1ccc(F)cc1)c1ccc2snnc2c1
O=C(CCc1ccccc1)NC1OC(=O)C(Cl)=C1Cl
CCOc1ccc(NC(=O)c2ccc(NC(=O)CC#N)cc2)cc1
Clc1ccc2c(NCCCNc3c4ccccc4nc4cc(Cl)ccc34)c3ccccc3nc2c1
CCN(CC)CCCC(C)NC(=O)CC(C)=NN
CCOC(=O)C1CCN(C(=O)c2ccc3c(c2)sc2nc(-c4ccc(F)cc4F)cn23)CC1
Cc1ccc(C2(OC(=O)N3CCc4cc(F)ccc43)CN(C(=O)C3CCCC(F)(F)C3)C2)cc1
CC1C(=NNc2ccc(C(F)(F)F)cc2[N+](=O)[O-])CC(c2ccccc2)NC1c1ccccc1
O=c1[nH]c2ccc([N+](=O)[O-])cc2n1-c1ccc(Cl)cc1
CN(C)Cc1ccccc1Sc1ccc2c(c1F)c(=O)c(C(=O)O)cn2C1CC1
COc1cc(C=NNC(=O)C(OC)c2ccc(OC)c(OC)c2)ccc1O
O=c1ccc2c(n1CCc1ccc(Cl)cc1)CCN(C1CC1)CC2
COc1ccc(NC(=S)Nc2ccc(O)cc2)cc1
CC(=NS(=O)(=O)c1ccccc1)N1CCC(Oc2ccc(C(N)=O)cc2Cl)CC1
Brc1ccc2[nH]c(-c3ccco3)nc2c1
CCn1cc(C(=O)NN=C2C(=O)N(CN3CCOCC3)c3ccccc32)c(=O)c2ccc(C)nc21
CCCCCCCCCCCCCCCCCCNC1CCc2c(O)cccc2C1
c1ccc(-c2nc(-c3ccccn3)n[nH]2)cc1
CC(CS)C(=O)O
CN1C(=O)c2c(N)cccc2C12OC(C)(C)C(O)C2O
COc1cc(C(N)=O)ccc1NC(=O)c1cc2c([nH]c1=O)CCCCCC2
CCCN(CC)S(=O)(=O)c1ccc2c(C(=O)NCc3ccc(OC)c(OC)c3)c(C)sc2c1
Brc1c(CSc2nnnn2-c2ccccc2)cccc1Cc1nnn[nH]1
O=C(O)C1=CC(OP(=O)(O)O)C(O)C(O)C1
COc1ccc(NN=C(C)C(=O)NCCC=C(C)C)cc1
CCc1c2c(nc3ccc(O)c(CO)c13)-c1cc3c(c(=O)n1C2)COC(=O)C3(O)CC
CN1CC=C(c2c[nH]c3cc(O)ccc23)CC1
COc1cc(CNCCCNC(=O)C(Cc2ccccc2)NS(=O)(=O)c2cccc3cnccc23)cc(OC)c1OC
CC(=O)c1c(-c2ccccc2)c(=O)oc2cc(C)ccc12
CC#CCOc1ccc(S(=O)(=O)C2(C(=O)NO)CCN(Cc3cccc(Oc4ccccc4)c3)CC2)cc1
COc1cc2c(cc1O)CCN2c1nc2cc(CC(=O)NC3CC3)ccc2o1
COc1cc(C)c(CNC(=O)c2ccc3c(c2)CCN3S(C)(=O)=O)c(=O)[nH]1
CCc1nc2ccccc2c(=O)n1CC(=O)NCc1ccccc1Cl
CCCCCCCCCCCCCCCCCCC[N+](C)(C)CC(=O)NCC1OC(n2cc(I)c(=O)[nH]c2=O)C(O)C1O
CCC(C)C(NC(=O)OC(C)(C)C)c1cnc(C)nc1N(CCCc1ccccc1)N=O
Cc1ccc2nc(-c3ccccc3)c(Cn3ccnc3)n2c1
CC(C)c1c(O)cc2c(c1O)C13CCCC(C)(C)C1CC2OC3=O
CCOc1ccc(CN2CCC3(CC2)CCN(c2ccncn2)CC3)cc1
CCCCn1c(=N)n(CC(=O)c2ccc(C)cc2)c2ccccc21
c1ccc(CCc2c(OCCCCCCCN3CCCCC3)ccc3c(Cc4ccccc4)cc(=O)oc23)cc1
Cc1c(C(=O)Nc2ccc(S(=O)(=O)NC(C(=O)O)c3ccccc3)cc2)oc2ccc(S(C)(=O)=O)cc12
O=C(CCCc1nnc(CCCCc2ccc3c(n2)NCCC3)o1)NO
CCCCCNC1CC(C)C(O)C(O)C1O
CC1Oc2ccccc2N(CC(=O)Nc2ccccc2OCc2ccccc2)C1=O
C=C1C(C)C2OC(=O)C1(C)C2O
Cc1ccc(C(=O)N2CCC2(C)C(=O)NCCc2cccc(F)c2)cc1
CC(=O)N1CCN(c2cc(C)oc(=O)c2)CC1
CCCCCC(=O)Nc1cc(Cl)ccc1OC
C=CCn1c(=O)c(C(N)=O)cc2cnc(Nc3ccc(N4CCN(CC)C(C)C4)cc3OC)nc21
CCC1OC(c2ccc(Cl)c(Cc3ccc(-c4nc(-c5c(F)cccc5F)co4)cc3)c2)C(O)C(O)C1O
Cc1c(-c2ccccc2)c(=O)oc2c(C=NCc3ccnc(Cl)c3)c(O)ccc12
C=C1CCC2C(C)(COC(C)=O)C(OC(C)=O)CCC2(C)C1CC=C1C(=O)OCC1OC(=O)CCl
O=C(CCCN1CCCCC1)Nc1c(-c2ccc(Cl)cc2)[nH]c2ccccc12
CC(C)CCCC(C)C1CCC2C3CC=C4CC(O)CCC4(C)C3CCC12C
O=S(=O)(CC1CC1)NCCCCN1CCN(c2nsc3ccccc23)CC1
CS(=O)(=O)N(Cc1cc(=O)[nH]c2ccccc12)c1ccc(Br)cc1
Cc1ccc(CSc2nccc(-c3ccc(Br)cc3)n2)cc1
CCN(CC)CCCC(C)Nc1c2cc(Cl)ccc2nc2ccc(I)cc12
O=c1cc(NCc2ccc(Cl)c(Cl)c2)c2cccc(OC(CF)CF)c2[nH]1
c1cncc(N2CC3CCNC3C2)c1
N#Cc1ccc(C=CC(=O)C=Cc2ccc(OCc3ccc4ccccc4n3)c(OCc3ccc(Cl)cc3Cl)c2)c(Cl)c1Cl
COc1cc2ncc3c(c2cc1OC)n(-c1ccc(C#N)cc1F)c(=O)n3C
O=C1OCCC2=C1C(c1ccc(F)c(Br)c1)c1cc3c(cc1O2)OCO3
CC1=C(C(=O)NCCCN2CCC(c3ccc(C(F)(F)F)cc3C(F)(F)F)CC2)C(c2ccc(F)c(F)c2)CC(=O)N1C
CSCCC(NC(=O)c1ccc([N+](=O)[O-])cc1Cl)C(=O)c1ccco1
CCOC(=O)C(=O)Nc1ccc(C(=O)Nc2ccc(C(=O)O)cc2)cc1
CC1C2Cc3ccc(O)cc3C1(C)CCN2CC1CC1
O=C(NCc1ccccn1)c1ccc(CNS(=O)(=O)c2cccc3cccnc23)cc1
COc1ccccc1CNC(=O)c1cccc(=O)c2ccccc12
COc1cc(C=C2CCCc3c2nc2[nH]ncc2c3N)cc(OC)c1OC
COc1cc(N(C)C)cc2c1n(C)c(=Nc1ccccc1C)n2Cc1ccccc1
Cc1ccnc(NC(=S)N2CCN(S(=O)(=O)c3ccc(F)cc3)CC2)c1
CN1CC(O)CN(C(=O)CSCc2ccccc2)Cc2ccccc21
CC(=O)Nc1cc(NC(=O)C(C)Oc2ccc(Cl)cc2F)ccc1Cl
Cc1cc(C)cc(C(=O)NNC(=O)c2cc[n+]([O-])cc2)c1
Cc1ccc(-n2ncc3c(N4CCCC4)ncnc32)cc1
C=CC1C(OC2OC(CO)C(O)C(O)C2O)OC=C(C(=O)OC)C1CC1NC(=O)C(CCC(=O)O)NC1=O
NCCCCCC(NC(=O)C=Cc1ccc(O)cc1)C(=O)N1CCCCC1
COc1ccc(C(CNC(=O)c2ccc3c(c2)nc(C)n3Cc2ccc(C)cc2)N2CCCC2)cc1
CC(=O)Nc1nc2c(C(=O)Nc3ccccn3)c(Cl)ccc2s1
COc1cc2c(cc1OC)CN(CCn1ccnc1-c1ccccc1OC)CC2
CC(CS)C(=O)N1C(C(=O)O)CSC1c1ccc(N(C)C)cc1
CNc1ccc(-c2cccc(C(=O)NCCNC(=O)COc3cc(NC(=O)CCCCCCC(=O)NO)c4ccccc4c3)c2)cn1
CC(Oc1ccccc1)C(=O)N1CCN(c2ccc([N+](=O)[O-])cc2NC(=O)c2ccccc2Cl)CC1
COc1ccc(CN=C(NO)c2cccnc2Oc2ccc(C)c(C)c2)nc1
COc1ccc(C(=O)C=Cc2cccc(C(F)(F)F)c2)c(OC)c1OC
CCc1nnc(NC(=O)c2ccc(-n3cnnn3)cc2)s1
CC(C)(CCl)SC
Cc1c(NC(=O)C(C)N2CCN(S(C)(=O)=O)CC2)c(=O)n(-c2ccccc2)n1C
CCC(=O)CCCCC(NC(=O)C1CCC(C)CC1)c1nc(C(=O)NCC(O)C(C)C=CC(C)=CC(C)C=C(C)C=CC=CC(O)C(C)=CC=CC(=O)O)c[nH]1
CC(CN1CCC(n2nccc2NC(=O)CCOc2ccccc2)CC1)c1ccccc1
O=C(CCl)Nc1c(F)cc(C(F)(F)F)cc1F
CCN(C(=N)Nc1ccc(I)cc1)c1ccc(Oc2ncccc2C(F)(F)F)nc1
COC(=O)CCCCC1C(=O)NC(C)(C)C(C(=O)OC)C1c1ccc(I)cc1
CS(=O)(=O)N1CCN(C(=O)C(CCCN=C(N)N)NS(=O)(=O)c2ccc3cc(Cl)ccc3c2)CC1
COc1cccc(Oc2ccc(-c3nc(-c4ccccn4)no3)cc2OC)c1
O=C1NC(=S)NC(CNC(=O)c2ccco2)=C1c1ccc(OC(F)(F)F)cc1
CCOCCOc1cc2c(cc1OC)-c1c(c3c4cc(OC)c(OC(C)C)cc4n(CCO)c3c3cc(OC)c(OC)cc13)CC2
O=C1C(=O)N(Cc2cccc(OC(F)(F)F)c2)c2ccccc21
COc1ccc(S(=O)(=O)C23CCC(CC2)C(=O)N3CC(=O)Nc2ccccc2C(F)(F)F)cc1
O=[N+]([O-])c1ccc(-c2cc(C#N)ccc2OCCCN2CCC(O)CC2)cc1
CCS(=O)(=O)c1nc(S(=O)(=O)c2ccccc2)c(NC(C)c2ccccc2)s1
CC(C(=O)NCc1ccc(C(F)(F)F)nc1N1CCOCC1)c1ccc(NS(C)(=O)=O)c(F)c1
O=C(NCCc1ccccc1)C(CN1CCC2(CC1)OCCO2)N1Cc2ccccc2C1=O
Cc1cnn2c(=O)c3c([nH]c12)N1C(=O)CCC1CC3O
Cn1ncc2c(OCc3cccc(C#N)c3)cccc21
O=C(Nc1ccc(Cl)cc1)Nc1cccn(Cc2ccccc2Cl)c1=O
CCCN1Cc2cc(C(=O)Nc3cccc(N(CC)CC)n3)ccc2NC(CC)C1
CCOc1ccc(CCNC(=O)COC(=O)c2ccc(OCC)cc2)cc1OCC
CC(c1ccccc1)N(CCCCCC(=O)NO)C(=O)c1ccc(S(=O)(=O)c2ccccc2)cc1
CCC(C)Oc1ccc(C=CC(=O)c2cc(Cl)ccc2O)cc1
COc1ccccc1N1CCN(CCCCN2C(=O)c3ccccc3C2c2n[nH]c(=S)n2-c2ccccc2)CC1
CCCCNC(=S)N1CCN(c2cccc(Cl)c2C)CC1
COc1cccc(F)c1CN1CCC(NC(=S)Nc2cccc3ccccc23)CC1
CCCNC(=O)c1c(-c2ccc(Cl)cc2)oc2ccc(OC(C)(C)C(=O)NCc3ccccc3OC)cc12
COC12C(COC(N)=O)C3=C(C(=O)C(C)=C(NCCO)C3=O)N1CC1NC12
O=C(Nc1cccnc1)c1ccccc1OCc1ccc(F)cc1
CCC(NC(=O)NC(CCC(=O)OC(C)(C)C)C(=O)NC(CCSC)C(=O)N(C)C)C(=O)NC(CC1CCCCC1)C(O)C(O)CCOC1OC(C)C(O)C(OC)C1OC
CC(C)c1cccc(NC(=O)NN=Cc2ccc(Cl)cc2Cl)c1
COc1cc(C2=NN(C(C)=O)C(c3ccc(Br)cc3)O2)cc(OC)c1OC
C(#Cc1cccnc1)CCN1CCCC1
COc1ccc(OC)c(Nc2nc3cccnc3n3c(CC(C)C)nnc23)c1
COc1cc(C(=O)C(=O)N2C3CCCC2C2c4cc5c(cc4CC32)OCO5)cc(OC)c1O
O=C(COc1ccc2c3c(c(=O)oc2c1)CCC3)Nc1ccccc1Cl
CC12C=CC(=O)NC1CC(O)C1C2CCC2(C)C(C(=O)c3ccc(-c4ccc(F)cc4)s3)CCC12
CCOc1ccccc1NC(=O)CSc1nnc2ccccn12
CN(Cc1ccc(-c2ccc(C(F)(F)F)cc2C(=O)N=c2c(N)c(O)ccn2C)c2nsnc12)S(=O)(=O)c1ccccc1
COc1ccc2ccc(NC(=NCCNc3ccnc4cc(Cl)ccc34)NC#N)cc2c1
COc1ccc(-c2c3c(c(OC)c4cc5c(cc24)OCO5)COC3=O)cc1
COCCOc1ccc(S(=O)(=O)N2CCN(c3ccc(-n4ccccc4=O)cc3F)CC2C(=O)N(Cc2ccc3c(c2)OCCCO3)C(C)C)cc1
CCOC(=O)CC(NC(=O)CC)c1ccccc1OC
N#Cc1ccc2c(c1)CN(CCC1CCC(NC(=O)c3ccnc4ccccc34)CC1)CC2
COc1cc(NS(=O)(=O)c2ccc(NC(=O)c3ccccc3Nc3ccccc3C)cc2)nc(OC)n1
CC(C)(C)NC(=O)CN(Cc1ccco1)C(=O)CNS(=O)(=O)Cc1ccccc1
OC1CCC2CCCCC2C1
CCOc1nc2ccc(-c3cc(=O)n(CC(=O)N4CCc5ccsc5C4)c(O)n3)cc2[nH]1
CCc1nnc(NC(C)C)n1CC1=CC[N+]2([O-])CCC(O)(C(C)C)C12
N=C(N)c1cccc(CC(=O)N2CCCC2C(=O)N2CCC(CC(=O)O)CC2)c1
Cc1ccccc1Cn1c(CCC(=O)O)nc2ccc(C(C)(C)C)cc21
Cc1ccc(NC(=O)CN2C(=O)NC(C)(C)C2=O)cc1Br
CC1CN2CC3CCC2(c2ncc(F)cn2)C31
CC(C)(C)S(=O)(=O)c1ccc(Oc2ccc(S(=O)(=O)C3CC3)cc2)cc1
CN1CCN(c2cc3c(cc2F)c(=O)c(C(=O)O)cn3CC23CC4CC(CC(C4)C2)C3)CC1
COC(=O)C=Cc1ccc2c(c1)C(SCCN(C)C)Cc1ccccc1S2
O=C(Nc1ccc(Br)cc1)N1CCN(c2ncnc3cc(C(F)(F)F)ccc23)CC1
O=C(c1ccc(N2Cc3ccccc3C2=O)cc1)N1Cc2ccccc2C1
CC(C)(C)OC(=O)N(Cc1ccc(Br)cc1)C1CCNC1
CC(C)=CCC=C(C)CNC(=O)c1c(O)[nH]c(=S)[nH]c1=O
CC(C)(C)C#Cc1cn(C2COC3=C(Cl)C(=O)C(=O)c4cccc2c43)nn1
Cc1ccc2[nH]c3c(c2c1)CCN1C(=O)c2ccccc2N(C)C(=O)C31
CCC1=Nc2ccc(C(=O)OC)cc2Cc2cc(Cl)ccc2N1Cc1ccccc1
Cc1ccc(F)cc1NC(=O)c1cc2ccc3cccnc3c2[nH]c1=O
O=C(CCCC1=CCCN(Cc2ccc(F)c(Cl)c2)C1=O)NO
Cc1c(C(=O)Nc2c(C(=O)c3ccccc3)oc3ccccc23)ccc2c1CCCC2
COCCNc1nc(-c2ccc(N)c(OCC3CCOCC3)c2)cc2ncn(C)c(=O)c12
COc1ccc(-c2nn(-c3ccccc3)cc2CNNC(=O)Cc2ccccc2)cc1
COCCN(Cc1sc(Nc2cc(OC)c(Cl)cc2Cl)nc1C)CC(O)CO
CCN(CC)CCNC(=O)C(=NO)c1cccnc1Oc1ccccc1
C(=Cc1nc2ccccc2[nH]1)c1ncns1
Oc1cc(-c2cn(Cc3ccc4ccccc4c3)nn2)ccc1-c1nc2ccccc2o1
CCCCCC1Cc2c(oc(C)nc2=O)-c2cc(O)ccc2O1
N=C(N)NCCCC(NC(=O)C1CCCN1C(=O)C(CCCNC(=N)N)NC(=O)c1ccc(-c2ccccc2)cc1)C(=O)NC(CCCCN)C(N)=O
COCCn1c2c(c3cc(C(=O)O)cc(-c4cccc(OC)c4)c31)CN(CCc1ccccc1)C2=O
COc1ccc(-c2nc(C(N)=O)sc2-c2cc(OC)c(OC)c(OC)c2)cc1
COc1cccc(NC(=O)C(CC(C)C)NC(=O)c2cc(Br)ccc2NC(=O)c2sccc2S(C)(=O)=O)c1
Nc1n[nH]c2cc(NS(=O)(=O)c3cc(-c4cc(Cl)cc(Cl)c4Cl)cs3)cc(S(=O)(=O)N3CC(N)C3)c12
CCn1cc(C(=O)Nc2nnc(C(C)C)s2)c(=O)c2cc(Br)ccc21
COC1=CC2C3Cc4ccc(OC)c(OCc5cccc(Cl)c5)c4C2(CCN3C)CC1=O
CN(C)C(=O)N1CCN(c2cc(C(F)(F)F)nc(N)n2)CC1
O=S(=O)(c1ccccc1F)c1n[nH]c2c(N3CCCC3c3cccc(Cl)c3)cccc12
N#Cc1cc(Cl)cc(Oc2ccc3c(c2)CC(C(=O)O)C(c2ccccc2)N3)c1
CCN(CC)C(=O)C1CCC2C3CCC4NC(=O)C=CC4(C)C3CCC12C
Cc1cccc2c(=O)cc(CO)[nH]c12
CC(=N)NCCCCC(NC(=O)C(Cc1ccccc1)NC(=O)C(Cc1ccc(O)cc1)NC(=O)C1CCCN1C(=O)C(CCCNC(=N)N)NC(=O)C(N)CCCN)C(N)=O
CC1(C)C(C(=O)c2cn(CCOCCO)c3cc(O)ccc23)C1(C)C
CC(=O)NC1C(O)C=CC(O)C1OC(C)C
CC(C)N1CCN(C(=O)C(=O)c2c[nH]c3ccccc23)CC1
CC(NC(=O)C(N)Cc1c[nH]c2ccccc12)C(=O)NC(Cc1ccccc1)C(=O)NC(CCCCN)C(=O)NC(CCCN=C(N)N)C(=O)NC(Cc1ccccc1)C(N)=O
Cc1c(N2CCC(N)C2)c(F)cc2c(=O)n(N)c(=O)n(C3CC3)c12
CSc1ncc(F)c(C(=O)NCC2CCCN2CC)n1
NC(=O)C(=O)N1CCCC2(C1)C(=O)N(c1ccccc1)C2c1cccc(Oc2ccccc2)c1
CN(C)S(=O)(=O)N1CCC2OC(C(=O)NCCc3ccncc3)CCC21
OCC1CCC(n2cnc3cnc(NCc4ccccc4)nc32)O1
O=C(C=Cc1cccc(Br)c1)Nc1cccnc1
CCc1ncnc(N2CCC(Oc3ccc(C(C)NC(C)=O)cc3)C2)c1F
COC(=O)C1=C(C#N)SC2=C(C(=O)C(C)(C)CC2)C1c1ccc(OCC(=O)O)cc1
CCOC(=O)Cc1csc(SCC(=O)Nc2c(C)cccc2C)n1
CCN(CCNc1nc2ccccc2n1Cc1ccccc1)S(C)(=O)=O
Cn1c(=NNC(=O)c2cccs2)sc2cc(OCCCN3CCOCC3)ccc21
CCCCCCCCCCCC(=O)NC1CCC2(O)C3Cc4ccc(O)c5c4C2(CCN3CC2CC2)C1O5
Cc1ccc(S(=O)(=O)N2CC(=NC(=S)Nc3ccccc3)c3ccccc32)cc1
O=C1NC(=O)C(c2ccccc2)(N2CCN(c3ccc(C(=O)Nc4ccc(Cl)cc4C(=O)c4ccccc4)cc3)CC2)C(=O)N1
CC(=O)NCC1CN(c2ccc(C=C(F)c3ccc4ccccc4c3)cc2)C(=O)O1
CCOc1ccc(NC(=O)CSc2nc(=O)c(CC)c[nH]2)cc1
O=C(CCCN1CCC2(CC1)OCCc1sccc12)c1ccc(F)cc1
COc1cc2c(cc1OC)C1C(CO2)Oc2c(ccc3ccc(=O)oc23)C1OC(C)=O
CCOC(=O)C12Cc3c([nH]c4ccccc34)C3(C)CC1C(OC(C)=O)C3CCC2C(=O)OCC
Cc1ccc(NC(=O)c2cc3ccccc3o2)c(C)c1
O=c1oc2ccccc2cc1-c1csc(NN=Cc2cc3ccccc3cn2)n1
COc1cc(C2c3cc4c(cc3C(Nc3ccc(Cl)cc3)C3COC(=O)C23)OCO4)cc(OC)c1O
N=C(N)c1cccc(N2CCc3cc(O)ccc32)c1
CN(C)CC(=O)N(CCO)c1ccccc1CS(C)(=O)=O
CN1CCN(c2ccc(-c3ccc4c(c3)C(=O)N(C(C)(C)CO)CC(C)(C)O4)cn2)CC1
CC(C)NC1CCC(c2cc3c(-c4cncc(Nc5cccc(Cl)n5)n4)ccnc3[nH]2)CC1
CCOc1ccc(NC2=C(Cl)C(=O)c3ccccc3C2=O)cc1
NCCCCOc1cn2ncnc(Nc3ccc4[nH]ncc4c3)c2c1
CCCCN1CCCC1CNC(=O)c1cc(Cl)ccc1C(=O)NCCC1CCCCC1
O=C1CC(Cc2cccc(C(F)(F)F)c2)C(=O)N1CN1CCN(c2cccc(Cl)c2)CC1
O=C1c2c(Cl)c(Cl)c(N3CCOCC3)c(Cl)c2C2C3=C(CCCC3=O)N(c3ccc([N+](=O)[O-])cc3)C(=O)C21
CN(C(=O)c1ccc(Cl)cc1)C1CCCC2CCC(C(=O)NC(c3ccccc3)c3ccccc3)N2C1=O
Cn1c2nc(-c3ccc(CC#N)cc3)c(-c3ccc(CS(=O)(=O)NCc4ccccc4Cl)cc3)nc2c2cc(C(F)(F)F)ccc21
CCC(CN(C)C)NC(=O)c1cc(-c2ccco2)nc2c(C)cccc12
NC(=S)N1N=C2CCCCC2C12CCCCC2
CCOc1ccccc1NC(=O)Cn1c(=O)n(CCC(=O)N2CCN(c3ccccc3OC)CC2)c(=O)c2ccccc21
Cc1cc(C)c(OCCN2CCOCC2)c(C)c1
O=S(=O)(NC1CCCC1)c1ccc(-c2ccc3c(F)cnc(NC4CCNCC4)c3n2)cc1
CCC(C)NC(=O)Cn1cc(C(=O)c2ccccc2)c2ccccc21
CC12CC(O)C3c4ccc(O)cc4CCC3C1CC2OC#N
Cc1nnc(NC(=O)c2ccc3cc4c(cc3c2)OCCO4)s1
O=C(CSc1nnnn1-c1ccccc1)N1CCOCC1
Clc1ccc(NCc2cccc3nnc(CCN4CCOCC4)n23)cc1
CN1CCN(C(=S)Nc2cc(C(F)(F)F)ccc2Cl)CC1
CC1=NN(C(=O)c2cc3ccccc3s2)C(=O)C1=NNc1ccccc1C(=O)O
COc1cc(C=C(C#N)C(N)=O)ccc1OCC(=O)Nc1cc([N+](=O)[O-])ccc1OC
CCN(CC)C(=O)C1CCC2C3CN(Cc4ccccc4)C4=CC(=O)C5CC5C4(C)C3CCC12C
CC(C)C(CN(NC(=O)Cc1ccccc1)C(=O)OC(C)(C)C)NC(=O)C(CC1CCCCC1)c1nc2ccccc2s1
CCCCn1c(O)c2[nH]c(-c3ccc(OCC(=O)Nc4ccc(C(=O)OC)cc4)cc3)nc2nc1=O
O=C(Cc1c(F)cccc1Cl)Nc1ccc2nc(C3CC3)n(Cc3ccc(-c4cccc(C(F)(F)F)c4)cc3)c(=O)c2c1
CCc1nc(C)ccc1C(=O)N1CC(C(=O)N(C)C)C2(CCOCC2)C1
CNC(=O)C1OC(n2cnc3c(NCc4cccc(I)c4)nc(Cl)nc32)C(O)C1O
CC(C)(NC(=O)Nc1cccc(F)c1)C(=O)NC1C2NC(=O)c3ccccc3C1CC2NC(=O)OC(C)(C)C
O=C(COC(=O)C1CC(O)CN1)NC1CCCCC1
O=C1NCCNC(=O)C(Cc2ccc(O)cc2)NC(=O)C(CCCCO)NC(=O)C(Cc2c[nH]c3ccccc23)NC1=O
CC(O)C1C(=O)N2C(C(=O)O)=C(SC(=S)N3CCN(C(=O)CN)CC3)C(C)C12
CCCCCCCCCCCCNC(=O)CP(=O)(O)O
Cc1cc(C)c(NC(=O)C(C)SCC(=O)N(CC(C)C)c2c(N)n(Cc3ccccc3)c(=O)[nH]c2=O)c(C)c1
Cc1nn(-c2ccccc2)c2nc(N3CCC(N)C3)cc(F)c12
O=C1CC(N2CCN(S(=O)(=O)c3ccccc3)CC2)C(=O)NC2=CCCCN12
COc1ccc(NC(=O)c2c(C)nn(-c3ccccc3C)c2Cl)cc1
CCCCCCCCC1(CCCCCCCCC)C(=O)c2cccc(O)c2C(=O)O1
CCOC(=O)C1CC(=NNc2cccc(C(=O)OCC)c2)Cc2ccccc21
CCC(C)NS(=O)(=O)c1ccc(N2CCOCC2)c(NC(=O)c2cc([N+](=O)[O-])ccc2OCC2CCCO2)c1
CCN(CC(=O)NCc1ccc(Cl)cc1)C(=O)c1cc(-c2cccnc2)[nH]n1
CCCCn1c(=O)c(C(=O)Nc2cccc(OC)c2)c(O)c2ccccc21
O=C(Nc1cc(-c2cc(-c3ccc(Cl)cc3)nc(NC3CCCC3)n2)ccc1Cl)c1ccccc1Br
O=C(NN=C1CCCC1)c1ccc2c(c1)S(=O)(=O)N=C1CCCCCN12
c1ccc(-c2ccnc3nc(N4CCCC4)sc23)cc1
CCOC(=O)c1c(NC(CC)=NS(=O)(=O)c2ccccc2)sc2c1CCCC2
CN(C)S(=O)(=O)c1cccc(C(=O)Nc2ccc(C3SC4=C(CCCC4)N(CC4CCCO4)C3=O)cc2)c1
CN(C)CCN(C)C1CCN(C2CC(c3ccc(F)cc3)c3ccc(F)cc32)CC1c1ccc(F)cc1
O=C(O)C=Cc1c(C=Cc2ccc(Br)cc2)nc2ccc(Cl)cn12
CC(Cc1ccccc1)NC(=O)C(OC(=O)COc1ccc(Cl)cc1Cl)c1ccccc1
CCOC(=O)c1ccc(-c2ccc(NC(=O)c3cc([N+](=O)[O-])ccc3Cl)cc2)o1
CC(Nc1nc2ccccc2n1-c1nc(C2CCC2)cs1)c1ccccc1
CCN(CC)c1nc(NC(=O)C(C)C)n(CC)n1
CCCCCCN1C(=O)C(=O)c2cc(F)ccc21
Cc1cccc(-c2noc(CCCC(=O)NCCc3ccncc3)n2)c1
CC(C)c1ccc(CC(=O)N2CCC2(C)C(=O)Nc2cc(F)ccc2C(=O)O)cc1
CC1CN(C=O)C=C(C#N)C1(C)O
CCOC(=O)c1ccc(NC(=O)CSc2nnc(Nc3ccc(OC)cc3)s2)cc1
C=C1C(O)CC2C(C)(C)CCCC2(C)C1CC=C1CC(O)CC(=CCO)C1OC(C)=O
COC1CC2OCC2(CS(=O)(=O)c2ccc(F)cc2F)C2(COC(N)=N2)C1
CSCCC(NC(=O)c1cccc(Cl)c1)C(=O)OCC(=O)Nc1ncc(Cl)cc1Cl
CCCN1CCN(c2nc(N)nc(-c3ccc(P(=O)(OCC)OCC)o3)n2)CC1
NS(=O)(=O)c1cnccc1NN=Cc1ccc2ccccc2c1
CC(NC(=O)C(Cc1ccc(O)cc1)NC(=O)C(NC(=O)C(CCC(=O)O)NC(=O)C(CCCCN)NC(=O)C(N)CCCCN)C(C)O)C(=O)NC(CCC(=O)O)C(=O)O
O=c1cc(CS(=O)(=O)c2nc(-c3ccc(Cl)cc3)c(-c3ccnc(NC4CCC4)n3)[nH]2)c2ccccc2[nH]1
Cc1cc(NC(=O)c2sc3c(c2C)CCCC3)no1
COc1ccc2oc3ccc(OCc4ccc5ccccc5n4)cc3c(=O)c2c1
CCOC(=O)N1CCN(c2ccc(NC(=O)c3ccc(C)cc3[N+](=O)[O-])cc2)CC1
COc1cc2c(cc1OC)C(c1ccc([N+](=O)[O-])cc1)=NNC(=O)C2
O=C(CN1C(=O)C2(OCCCO2)c2cc(Br)ccc21)Nc1ccc(N2CCOCC2)cc1
CCC(C)C(NC(=O)C(CC1CCCCC1)CN(O)C=O)C(=O)NC(C)C(=O)NCCC1CCN(Cc2ccccc2)CC1
Cc1nc(NC(=O)CSc2nnc(C3CCCCC3)n2-c2ccccc2)sc1C
COc1cccc(C(=O)c2cnc3c(-c4ccccc4Cl)nc4ccnn4c3c2N)c1
CCCC(NC(=O)C1C2CN(c3ncccn3)CC2CN1C(=O)C(NC(=O)C(NC(=O)c1cnccn1)C1CCCCC1)C(C)C)C(=O)C(=O)NC1CC1
O=c1cc(-c2ccccc2)c2ccc3ccccc3c2o1
CN(CCCCNC(=O)C=Cc1ccccc1)C1CCN(CCc2ccccc2)CC1
NS(=O)(=O)c1ccc(NC(=O)CSc2nnc3c4cc(Cl)ccc4n(Cc4ccccc4)c3n2)cc1
CC(=O)OC12COC1CC(O)C1(C)C(=O)C(O)C3=C(C)C(OC(=O)CC(OC(=O)c4ccccc4)c4ccccc4)CC(O)(C(OC(=O)c4ccccc4)C21)C3(C)C
COc1ccc(OC)c(C(=O)Nc2nnc(CCSCCc3nnc(NC(=O)Cc4ccccc4)s3)s2)c1
CCCOc1cc(Cl)ccc1C1C[N+](C)(C)CCO1
Oc1ccc(C2COc3cc(O)cc(O)c3C2)cc1
COc1cc(C=C2SC(=O)N(CCCCCCCNC(=O)Nc3cccc(OP(=O)(O)O)c3)C2=O)ccc1OCC=C(C)CC(=O)Nc1cccc(OCCCl)c1
CCCN(C)CCCOc1ccc(-c2nc(NCc3ccc(Cl)cc3)c3ccccc3n2)cc1
Cc1cccc(-n2nc3c(-c4ccccc4C)nc4c(Cl)cccc4n3c2=O)c1
O=C1c2ccccc2C(=O)c2c1ccc1nc(-c3ccccn3)[nH]c21
CC1(C)C(C(=O)O)N2C(=O)C(NC(=O)C(CCC[N+](=O)[O-])NN=Nc3ccc(NC(=O)C4CCN(C(N)=NC(=O)OC(C)(C)C)CC4)cc3)C2S1Cl
CCNC(=O)NCCN1CCCCC1CCc1ccccc1
COC1C(OC(N)=O)C(O)C(Oc2ccc3c(=O)c(OCCN(C)C)c(-c4ccc(OCCN(C)C)cc4)oc3c2C)OC1(C)C
c1ccc2c(c1)ncc1[nH]nnc12
Fc1ccc(C2=CCC3(CC2)CN(C2CCC2)C(=S)O3)cc1
Cc1nc2ccccc2c(=O)n1CC(=O)NCC1CCCN(C(=N)N)C1
Cc1cc(NC(=O)c2cccs2)ccc1OC1CN2CCC1CC2
Cc1cccc(-c2ccc(N(C)C)c(Cn3cc(C(=O)NCC4CC4)c(=O)c4ccccc43)c2)c1
Cc1ccc(S(=O)(=O)NC(CC(=O)O)c2ccccc2F)cc1Cl
Cc1onc(-c2cccc(Cl)c2)c1COc1ccc(C(=O)NCC2CC2)cn1
Cc1c(O)c(=O)ccn1CCO
O=c1cc(CNCCc2nc(-c3ccc(Cl)cc3)no2)c2cc(F)ccc2[nH]1
CC(C)NC(=O)C1CC2Cn3c(nc4cc(Cl)ccc43)C2N1C
CCn1c(C(CNC(=O)C(Cc2ccccc2)NC(=O)c2ccc(F)cc2)NC(=O)c2ccccc2)nc2ccc(F)cc21
CCCCc1nc2c(C)ccnc2n1Cc1ccc(NC(=O)Cc2ccccc2C(=O)O)cc1
O=C(O)C1C(CC2CCNCC2)C(=O)N1C(=O)N1CCN(C(=O)C=Cc2ccccc2)CC1
CC1(c2cc3c(cc2F)c(=O)c(C(=O)O)cn3C2CC2)CN(CCF)C1
CCCNC(=O)c1[nH]nnc1C(=O)NC(C)c1ccccc1
Cc1csc(-n2cc(CO)c(C(F)(F)F)n2)n1
CC1CN(C(c2ccccc2)c2ccc(C=CC(=O)Nc3c(F)cccc3F)cc2)CC(C)O1
CC1(NC(=O)CCCOc2cc(C(F)(F)F)ccc2Cl)C(C(=O)NO)N2C(=O)CC2S1(=O)=O
O=C1N(Cc2cccc(F)c2)c2cccnc2C12CCNCC2
CS(=O)(=O)c1cccc(-c2nc(C(=O)Nc3cnccc3C3CCC(N)CC3)ccc2-c2cccc(F)c2)c1
FC(F)(F)c1cccc(C2NCCS2)c1
Fc1ccccc1-c1nc(-c2sc(-c3ccc(Cl)cc3)nc2C2CCCC2)no1
CCCc1c(OCCCCOc2ccc(-c3nn[nH]n3)cc2C(F)(F)F)ccc2c1ccn2CC(=O)O
O=C(O)c1cccc(N2CCN(c3ccc(C(=O)Nc4ccccc4NC(=O)c4ccccc4)cc3N3CCOCC3)CC2)c1
COc1ccc(NC(C)=O)cc1C12CC3CC(CC(C3)C1)C2
CC(C)CC(NC(=O)C(N)Cc1ccccc1)C(=O)NC1CCN(C(=O)C2CCCC2)C1
COc1ccc(Cn2nnnc2CN2CCN(c3ccc(Cl)cc3)CC2)cc1
COC(=O)c1sc2c(c1-c1ccccc1)c1nc(N(C)C)ncc1n2Cc1ccccc1
CCCCCCCCCCNC(=O)Cc1ccc2cc(OC)ccc2n1
COCCOCON1C(=O)C(c2ccc(OCc3ccc4ccccc4n3)cc2)(c2ccc(OCCCC(C)C)cc2)N=C1N
CCC(Cc1ccccc1)C(=O)c1ccc(OCC(=O)OC)c(C)c1O
Oc1ccccc1CN1CCNC(=S)N1
Cn1c(Nc2c(Cl)ccc(CNC(=O)C(C)(C)C)c2Cl)nc2cc(C(=O)Nc3ccc(F)c(Cl)c3)c(N3CCC(C(F)(F)F)CC3)cc21
CCC(Sc1nc(=O)cc(-c2ccccc2)[nH]1)C(=O)c1ccccc1OC
C=C1C(O)C2(O)OC3CC4(C)C5CCC6C(C)=C(OC7OC(CO)C(O)C(O)C7O)C(O)CC6(C)C5CCC4(C)C3(O)C2CC1O
NC(=O)COc1ccccc1N1CCN(C(=O)C2CN(C(=O)c3ccccc3)CC2c2ccc(F)cc2)CC1
Cc1cc(C)cc(CNC(=O)c2cc(COc3cccc(F)c3F)on2)c1
CCOC(=O)N1CCN(c2nc(-c3ccncc3)c3c(n2)-c2ccc(Cl)cc2CC3)CC1
COc1ccc(C(=O)NC2(C)CC2)cc1-c1ccc(C(=O)NCC2C3CCC(C3)C2C(=O)O)cc1
CC(C)OP(=O)(OC(C)C)C1(C(=O)N2CC[N+](C)([O-])CC2)CCCCC1
N=C(N)c1ccc(CNC(=O)C(COCc2ccc(-c3cccc(C(=N)N)c3)cc2)NS(=O)(=O)c2ccccc2)cc1
CC(C)C(NC(=O)c1ccc(Cl)s1)C1=NN(c2ccc([N+](=O)[O-])cc2)C(c2ccccc2)C1
O=C(Nc1nnc(CCSCCc2nnc(NC(=O)C3CN(C(=O)c4ccccc4)C3)s2)s1)C1CCCC1
COc1ccc2nc(Sc3nnc(C4(C)CC4(Cl)Cl)o3)sc2c1
COc1ccc(N2C(=O)C3=C(CC(C)(C)CC3=O)C2=O)c(OC)c1
CC(C)(C)c1ccc(C=NNc2nc(N3CCCCC3)nc(N3CCCCC3)n2)cc1
CCN(CC(=O)Nc1cccc(F)c1)C(=O)c1ccccc1OC
Cc1c(Cl)cccc1NC(=O)CN(c1ccccc1)S(=O)(=O)c1cccc2nsnc12
COc1ccc(CCNC(=O)CSc2nnc(C)n2-c2ccc(OC)c(OC)c2)cc1OC
OCCCCCCCc1ccc(CCCCCOc2nc(NCCCO)nc(N3CCCC3)n2)s1
C[N+](C)(C)C(CNC(=O)C(=O)Nc1cccc2c1C(=O)c1c(NC(=O)CC[N+](C)(C)C)cccc1C2=O)c1cccc2ccccc12
O=S(=O)(Nc1nccs1)c1ccc2c(N3CCOCC3)cccc2c1
OC(CN1CCCCCC1)Cn1c2c(c3ccc(Br)cc31)CCCC2
O=C(O)c1ccc(NC(=O)c2ccc(Cc3ccc(F)cc3F)s2)cc1
CN1c2ccccc2C(NC(=O)NCCN2CCCCC2)c2ccccc21
Nc1nc(=O)c(NCCOCCOCCOc2ccccc2Cl)c(N)[nH]1
CC(C)C(=O)OCC1=CCCC2C1(C)C(=O)C(O)C1(C)C2CCC2(C)C(c3ccoc3)OC(=O)C3OC321
CCNc1nc(C(F)(F)F)ccc1CNC(=O)CNC(=O)c1nc(C#N)c[nH]1
CC(C)CC(NC(=O)C(CCc1ccccc1)CP(=O)(O)C(Cc1ccccc1)NC(=O)OCc1ccccc1)C(=O)Nc1cccc(Oc2ccccc2)c1
CC1=C(C(=O)Nc2ccccn2)C(c2ccc(F)cc2)n2nc(-c3ccc(Cl)cc3)nc2N1
CC(C)CC(NC(=O)CNC(=O)C(NC(=O)CNC(=O)C(CC(C)C)NC(=O)C(N)Cc1ccc(O)cc1)C(C)C)C(=O)NC(Cc1ccccc1)C(=O)NC(C(=O)O)C(C)O
CN(CC(CCN1CCC(c2ccc([N+](=O)[O-])cc2)CC1)c1cccc(C(=O)c2ccc(Cl)cc2)c1)C(=O)c1ccccc1
OC(c1ccc(Cl)cc1Cl)c1ccc(Cl)cc1
COc1ccc(-n2c(SCC(=O)Nc3cccc(S(=O)(=O)NC4=NCCCCC4)c3)nc3cc(S(N)(=O)=O)ccc32)cc1
Cc1cc(C=C2SC(=S)NC2=O)c(C)n1-c1cccnc1
CCCCCCN(Cc1cc2cc(C)ccc2[nH]c1=O)C(=O)NC(C)CCN=C(N)N
Cc1cccc(N2CCN(S(=O)(=O)c3cc4c(c(C(=O)O)c3)OCCO4)CC2)c1C
O=C(O)CNc1cc(S(=O)(=O)N2CCOCC2)ccc1N1C(=O)CCC1=O
COc1ccc(NC(=O)c2oc3c(c2C)-c2nn(CCCNC(C)=O)cc2CC3)cc1Cl
COc1ccc(CNc2c([N+](=O)[O-])ccc3nonc23)cc1
Cc1ccc(N(CCOCC(=O)O)Cc2ccccc2Cl)cc1
O=C1C(=O)N(Cc2ccc(-c3ccsc3)cc2)c2ccc(OC(F)(F)F)cc21
COc1ccc(S(=O)(=O)Nc2ccc3c(c2)CN(C(C)=O)CC(C)(CO)O3)cc1
CCC(C)C(NC(=O)C(CC(=O)O)NC(=O)C(CC(=O)O)NC(C)=O)C(=O)NC(CC(C)C)C(=O)NC(CC(=O)O)C(=O)NC(CC(C)C)C(=O)O
COc1cc(C=CC(=O)OC2CC(C)=CC=CC(=O)C2OC(C)=O)ccc1OCc1ccccc1
Cc1nnc(C(N)=O)n1Nc1ccccc1[N+](=O)[O-]
Cc1c(C(C)c2ccc(NS(=O)(=O)c3ccc4[nH]c(=O)[nH]c4c3)cc2)c(=O)n(-c2ccccc2)n1C
COc1ccc(-n2nnnc2SC(=Cc2ccccc2)C(=O)c2ccc(Br)cc2)cc1
CCCCn1c(CN2CCN(C(=O)c3ccco3)CC2)nc2c1c(=O)n(C)c(=O)n2C
CCCCCn1cc(C(=O)NC2CCCCC2)c(=O)c2ccccc21
Cc1ccc(-c2[nH]c(N3CCOCC3)nc(=O)c2C#N)cc1
CC1(C)CC(O)(CC(=O)O)c2cc(OCCCOc3ccc(OCc4ccccc4)cc3)ccc2O1
COc1cc(C=CC(=O)NCCCN2CCC(Cc3ccc(F)cc3)CC2)cc(OC)c1OC
Cc1ccccc1-c1nnc(NC(=O)CS(=O)Cc2ccccc2Cl)s1
CCOC(=O)C1C(=N)Oc2cc(C)n(CCN3CCCCC3)c(=O)c2C1CC(=O)c1cccs1
CC(NNS(C)(=O)=O)C(=O)Nc1ccc(Cl)c(S(=O)(=O)N2CCOCC2)c1
Cc1nc2ccccc2n1CC(=O)NN=Cc1ccc(-c2ccccc2)o1
COc1ccc2c(c1)C1C=CCC(C(F)(F)F)OC(=O)C(O)CC(=O)NCC1CO2
CCCCCCCCCCCCn1nnnc1C(CC(=O)OC)NC(=O)Nc1ccccc1
CC(O)(c1nc2cc(Cl)c(Cl)cc2[nH]1)C(F)(F)F
O=C(O)c1cccc2[nH]c(-c3ccc(-c4ccccc4)nc3)nc12
O=C(NC1(C(F)(F)F)N=N1)c1ccc(F)c(Cl)c1
NS(=O)(=O)c1ccc(C(=O)Nc2cccc(S(=O)(=O)n3ccc4ccccc43)c2)cc1
CS(=O)(=O)c1ccc(-c2cc(C#N)c(OCC=CF)o2)cc1
COc1ccc2c(c1)c1c(c(=O)n(CCCN3CCCC3)c(=O)n1Cc1ccc(Cl)c(Cl)c1)n2C
COCCNC(=O)c1ccc2c(c1)ncn2C1CCCC1
O=C1OC(C(CO)=NO)CC1F
OC(COc1ccccc1)CC1=CCCCC1
CC1OC(OC2C(Oc3c(-c4ccc(O)c(O)c4)oc4cc(O)cc(O)c4c3=O)OC(COC3OC(CO)C(O)C(O)C3OS(C)(=O)=O)C(O)C2O)C(O)C(O)C1O
CCOC(=O)CCN1CCN(C(c2ccc(Cl)cc2)c2ccc(Cl)cc2Cl)CC1
O=C(c1ccccc1F)N1CCN(Cc2ccc3c(c2)OCO3)CC1
Cc1cc(=O)nc(SCC(=O)Nc2cccc(Oc3ccccc3)c2)[nH]1
Cc1cc(C)cc(CCC(=O)N2CC(Br)C2)c1
COc1ccc(CCn2cccc2C=C2SC(=O)NC2=O)cc1
O=C1Nc2ccccc2C1=NNC(=S)Nc1cccc(N=C=S)c1
Cc1cccc2cc(C#N)c(N3CCOCC3)nc12
CNC(=O)C(F)(CSc1cccc[n+]1[O-])c1ccccc1
Cc1nc(CNC(=O)Cc2cccc3cc[nH]c23)cs1
CCN(CC)CCCC(C)NC(=O)c1ccc(C(=O)NC(Cc2ccccc2)C(O)C(=O)Nc2cccc(-c3nn[nH]n3)c2)c(C2=CCCC2)c1
O=C1Nc2ccccc2C1=NNC(=S)Nc1cccc(OC(F)F)c1
NCC1CCC(C(N)C(=O)N2CC(F)CC2C#N)CC1
CCC=Nc1nc(N)c(C#N)c(-c2ccc([N+](=O)[O-])o2)c1C#N
Nc1ncnc2c1nc(Sc1cc3c(cc1Br)OCO3)n2CCc1ccccc1
Cc1c(Cl)cccc1NC(=O)C(O)=CC(=O)CCc1ccccc1
Cc1cccnc1-c1cc(N2CCN(CCNC(=O)C(C)(C)C)CC2)ncc1Cl
O=C(c1ccc(Cl)cc1)N1CCN(Cc2nn3c(=O)cc(COc4ccc(Cl)cc4)nc3s2)CC1
Cc1ccc(C2CC=C(C(=O)O)C(c3ccc(F)cc3)N2S(=O)(=O)c2ccc(C)cc2)cc1
Cn1cc(-c2ccc3cnc(Nc4ccc5[nH]c(C(=O)N6CCN(C(=O)Nc7ccccc7)CC6)cc5c4)nn23)cn1
CCc1cc(Nc2cc(=O)n(CCCc3cccnc3)c(O)n2)ccc1C
CC(C)C(OC(=O)N1CCN(C(=O)N2C(=O)C(CCCN(C)C)NC(=O)C(CC(=O)O)NC(=O)C(NC(=O)C(N)Cc3c[nH]c4ccccc34)C2C(=O)O)CC1)C(F)(F)F
O=C(Nc1ccc(Cl)c(Cl)c1)c1csc(-c2cccs2)n1
COc1cc(OC)c(C(=O)c2ccc([N+](=O)[O-])cc2)c(OC)c1C1c2c(cc(O)c(C)c2OC)CCN1C
CC(C)NC(=O)C1CNCCN1Cc1cc2ccccc2[nH]1
CCC1C2Cc3ccc(O)cc3C1(CC)CCN2Cc1ccncc1
COc1cc2nc(SCc3ccc(C#N)cc3)n(C(C)CO)c(=O)c2cc1OC
O=C(Cn1c(Cl)cnc(NCC(F)(F)c2ccc3c(c2)OCO3)c1=O)NCc1ccc(Cl)cc1Cl
O=C(CCC(=O)Nc1c2c(nn1-c1ccc(Cl)cc1)CSC2)Nc1ccccn1
NC(=O)C(NC(=O)C(Cc1cccc(F)c1)NC(=O)OCc1ccccc1)C1CCCC1
CCOC(=O)c1c(CS(=O)(=O)c2ccccc2)nc2c(SC)ccc([N+](=O)[O-])c2c1-c1ccccc1
CCn1c(SCCC(=O)O)nnc1-c1ccco1
O=C(CCCC1CCN(C(CC(=O)c2ccc(F)cc2)c2ccccc2)CC1)NO
COc1ccc(C(=O)C2C(=O)C(=O)N(c3ccc(-c4ccsc4)cc3)C2c2ccc(OC)c(OC)c2OC)cc1
COc1c(C(CNC(C)=O)N(CC2CCCO2)C(=O)Cn2nnc(-c3ccc(Cl)cc3)n2)ccc2ccccc12
Cc1cc(C)cc(-c2cc(Nc3cc(O)c(C=O)cc3[N+](=O)[O-])c3ccccc3n2)c1
CC#CC(=O)Nc1ccc2[nH]nc(-c3ccnc(N4CCC(N5CCCCC5)CC4)c3)c2c1
CC(=O)Oc1cccc(CN(C)C)c1Oc1ccc(F)cc1
O=C(c1ccccc1)c1c(N2CCNCC2)cc(-c2ccncc2)oc1=O
COC1OCC(=O)C1NC(=O)C(Cc1ccc(N)cc1)NC(=O)OC(C)(C)C
NC(=O)c1ccc(N2CCC(c3c[nH]c4cccnc34)CC2)nn1
COCC1CC(OC)CN(C(=O)c2cnn(-c3nc4ccccc4s3)c2C2CC2)C1
Cn1nc(-c2ccc(C#CC3(O)CCC3)cc2)c2c(N)ncnc21
NC(=O)C1CS(=O)(=O)C(c2ccc(OC(F)(F)F)cc2)S1
CSCC(N)C(=O)O
O=C(NC1CC1)c1ccn(-c2cccc(C(F)(F)F)c2)n1
Cc1cc(C)c(NC(=S)N(CCCN2CCOCC2)Cc2ccco2)c(C)c1
CC(=O)C=Cc1cc2cc(-c3cccc(C(=O)O)c3)c3c(c2o1)C(=O)c1cccc(O)c1C3=O
CN(C(=O)C1CCCN1C(=O)c1ccco1)C1CCN(c2ccccn2)CC1
Cc1onc(-c2cccc(F)c2)c1COc1ccc(C(=O)N(C)c2ccc(O)cc2)cn1
CCCCCC#Cc1[nH]c(-c2ccncc2)nc1-c1ccccc1
CC(C)c1ccc(Oc2cccc(OCCC(=O)NO)c2)cc1
CC1=CC(C)(C)Nc2ccc3c(c21)C(c1cccc(F)c1)Oc1cc(C)c(Cl)cc1-3
NNC(=O)c1cc2cccc(Cl)c2[nH]1
NC(CC(=O)N1N=CCC1C(=O)NCCc1ccco1)Cc1cc(F)c(F)cc1F
O=C(C1=CC(c2csc3ccccc23)CC(OCCCCO)O1)N1CCN(Cc2ccc3c(c2)OCO3)CC1
C=C(C)C1CCC2(C(=O)O)CCC3(C)C(CCC4C5(C)CCC(NC(=O)CC(=O)O)C(C)(C)C5CCC43C)C12
Cn1c(N)nc2c(Oc3ccc(C(=O)c4ccccc4)cc3)ncnc21
O=C(O)C(CNC(=O)N1CCC2(CCc3ccccc3C2)CC1)NC(=O)C1Cc2ccccc2CN1C(=O)CCc1ccccc1
CN(C)N=c1snc(-c2ccccc2)n1C
CC(C)NC(=O)N1CCC2(CC1)CCN(c1cccc(C(F)(F)F)c1)C2
CN(Cc1ccccc1)C(=O)c1ccc(Oc2ccccn2)cc1
COc1cccc(C(=O)Nc2onc(-c3ccccc3)c2C#N)c1
C=CC1CNC(C)CN1C(=O)N1Cc2c(NC(=O)c3ccccn3)n[nH]c2C1(C)C
Brc1ccc(C2=NN(c3ccccc3)C(c3ccc(Br)cc3)C2)cc1
COC(=O)C(CCC(=O)O)C1C(=O)C2CCC3C(CCC4(C)C(c5ccoc5)=CCC34)C2C1=O
COC(=O)c1ccc(C(=O)OC)c(NC(=O)c2csnn2)c1
CC1=CCCC2C1(C)CCC(C)C2(C)C=CC1=CC(=O)OC1O
CNS(=O)(=O)c1ccc(C)nc1SCC(=O)Nc1ccc(F)cc1
CN(C)C1CCN(C(=O)Cn2c(-c3ccco3)c(C3CCCCC3)c3ccc(-c4noc(=O)[nH]4)cc32)CC1
COc1cc2nc(N)nc(N)c2cc1OC
COc1ccccc1OCCN1CC(C(=O)NCC2CCCO2)CCC1=O
Clc1ccc(OCC2CCC3CN(Cc4ccccc4)CCN3C2)cc1
CCCON=C(C(=O)OCC)c1ccccc1COc1nc(Nc2ccc(C#N)cc2F)nc(N2CCC(N)CC2)c1F
Cc1cc(C)nc(NS(=O)(=O)c2ccccc2-c2ccc(COC(=O)C3(CCC3)CCCCCCCCCCC#CCCCCCn3c(=O)c(C)nc(N)nc3=O)cc2)n1
COCOCCn1cc(C(N)=O)c2[nH]c(N)nc(=O)c21
CN(C)Cc1ccc(C2CC(NC(=O)Nc3nc4c(s3)CC(NC(=O)Nc3cccc(C(F)(F)F)c3)CC4)CN2)cc1
C=CCOc1cccc2ccc(N)nc12
Nc1cnc(-c2ccc(C3CCC3)c(OCc3ccccc3)c2F)cn1
CSC1=NC(c2ccc(C)cc2)Nc2ccccc21
Cc1ccc2c(c1)nc1n2C(C)CN(C(=O)c2ccc[nH]2)C1
Cc1nc2nc(SCc3ccccn3)nn2c2c1CCC2
COc1ccc(F)cc1CN1CC2CCC(C1)N(CCCO)C2
C=CCc1cc(OC)cc(OC(C)C)c1OCC(O)CNC(C)C
COc1ccc(N2CC(NC(=O)Nc3nc(C)c(C(C)=O)s3)CC2=O)cc1
COc1ccc(NC(=S)N2CCN(C(=O)c3ccco3)CC2)cc1OC
O=C(NNC(=O)c1cccc2ccccc12)c1cccnc1
CCCC(CCC)C(=O)NC(=O)c1cccc(N2CCCCS2(=O)=O)c1
O=C(Nc1n[nH]c(=S)s1)c1cc(-c2ccc(C(F)(F)F)cc2)nc2ccccc12
CCCCC(CC)C(=O)Nc1cccc(O)c1
O=C(OC12CC3CC(CC(C3)C1)C2)N(Cc1cccs1)C1CCNCC1
CC(C)OC(=O)CSc1nnc(CNC(=O)c2ccc(F)cc2)n1CC1CCCO1
CN1C(=O)C2(C=C1CC(=O)NCc1ccc(Cl)cc1)c1cc(-c3ccccc3)ccc1OC1NC(=S)NC(=O)C12
Fc1ccc2[nH]c(-c3cc4ccccc4[nH]3)cc2c1
CC(CCC(=O)OCC1OC(Oc2cnc3c(OC4OC(CO)C(O)C(O)C4O)nc(N)nc3n2)C(O)C1O)C(C)(C)O
CC1(C)C=Cc2c(ccc(C(=O)C=Cc3cccc4ccccc34)c2O)O1
CS(=O)(=O)c1ccc2[nH]c(Cn3cc(C(=O)O)c(O)nc3=O)nc2c1
O=C(NCCCn1ccnc1)c1cccnc1-c1ccccc1
CC(C)=CCCC1(C)C=Cc2c(O)c(O)cc(O)c2O1
CCC1(C)Cc2c(sc3nnn(Cc4ccccc4OC)c(=O)c23)CO1
O=C1C(CCc2cccc(F)c2F)CCC(O)=C1SCc1c(F)cccc1Cl
CC(C)NC(=O)Nc1ccc(CNC(=O)CCCc2nc3cccnc3n2Cc2ccc(-c3ccc(Cl)cc3)cc2)cc1
Cn1cnc2cc(-c3ccc(N4CCOCC4)cc3)nc(OCC3CCOCC3)c2c1=O
CC(C)(C)c1cc(C(C)(C)C)c(O)c(C(c2ccc(NS(=O)(=O)c3ccc(C#N)cc3)cc2)N(C(=O)CCl)C2CC(CC(=O)O)N(C(=O)C3(C(=O)O)CC3)C2)c1
O=C(O)c1ccc(Cn2cnc3c(Nc4ccc(Oc5ccccc5)cc4)ncnc32)cc1
CC(C)C(NC(=O)COc1ccccc1)C(=O)NCc1cccs1
COc1nc(Nc2cccc(Cl)c2)c2ncn(C3COC3)c2n1
COc1ccc(OC2CCCCC2NC(=O)C(=O)Nc2cccc3ncccc23)cc1
C=CC(=O)N1CC(n2nnc3c(Nc4ccc(C)cc4)nc(C)nc32)C(O)C1
CCN1CCN(C(=O)c2cc3c(OC)cc(OC)cc3[nH]2)CC1
COc1ccc(CCNC(=O)c2cc(COc3cccc(C)c3C)on2)cc1OC
CCOc1ccccc1CNC(=O)CCNS(=O)(=O)c1ccc2c(c1)c(C)nn2C
O=C(Nc1ccc(O)cc1)c1nc(C2CC2)n(-c2ccccc2)n1
CNc1nc2c(nc(NC)n2Cc2ccccc2F)c2[nH]c(-c3ccccc3F)nc12
COc1ccc(-c2cc(N(CC(C)C)CC(O)C(Cc3ccccc3)NC(=O)OC3COC4OCCC34)nc(-n3ccnn3)n2)cc1
CCCCCCCCCCCCCCOP(=O)(O)NC(CCC(=O)O)C(=O)NCCCCCCCCCCCCCCCCC
Cc1nn(C)c2nc3ccccc3c(NCCCNC(=O)CCl)c12
CCOc1ccc(NC(=O)N2CCC(NC(C)=O)CC2)cc1
N#Cc1ccc(NC(=S)NC(=O)C2CC(=O)N3CCCCCC3C2)cc1
CCCc1cccc(-c2cc(NC(=O)C3CNC(=O)C3)nn2CCc2ccccc2)c1
Cc1cccc(-c2ccc3c(c2)C2OCCC2C(C=CC(F)(F)F)(SCCO)O3)c1
CCOC(=O)C=Cc1cccc(Nc2cc(=O)c3ccccc3[nH]2)c1
CCCCC(NC(=O)C1C2C(CN1C(=O)C(NC(=O)NC(CC1(C)CCCO1)C(=O)C(N)=O)C1CCCCC1)C2(C)C)C(=O)C(=O)NC1CC1
COc1cccc(CN(CCNS(C)(=O)=O)S(=O)(=O)N(Cc2c(F)c(F)c(F)c(F)c2F)c2ccccc2)c1
CC(=O)OC1C2C(OC(=O)c3ccccc3)C3(OC2(C)C)C(C)(O)CC(OC(=O)c2ccccc2)C2(O)C(C)C(=O)OC2C1C3(C)C
O=C(C=Cc1cccc(C(F)(F)F)c1)c1ncc([N+](=O)[O-])n1COCCO
CCOC(=O)CSc1nc(-c2ccccc2)cc(C(F)(F)F)c1C#N
NC(=O)c1cc(-c2n[nH]c(=S)n2-c2ccc3c(c2)OCO3)cc(N(CCO)CCO)c1O
COc1ccc(N(CC(C)N)Cc2ccc(OCc3ccc4ccccc4n3)cc2)cc1
COc1cccc(NC(=O)c2[nH]c3ccccc3c2NC(=O)c2cccnc2)c1
CN1CCN(C(=O)c2cccc(-c3cc(F)c(OCC(=O)N4CCN(C(=O)c5ccco5)CC4)c(F)c3)c2)CC1
C=CCCN(C)C(=O)CCCn1c(=O)c2cccn2c2ccccc21
CCC#CCC1C(C(=O)OCC)C2Cn3c(ccc(C=CC(=O)O)c3=O)C1N2
Nc1nccn2c(C3CC(O)C(CO)C3)nc(-c3ccc(Oc4ccccc4)cc3)c12
O=C(Cc1cccc(F)c1)Nc1ccc2ncnc(Nc3cccc(Br)c3)c2c1
O=C(NN=c1cc2n(-c3ccccc3)c3ccccc3nc-2cc1Nc1ccccc1)c1ccccc1Br
Nc1cc(C=CC(=O)Nc2cccc(C(F)(F)F)c2)ccn1
CSc1nn(-c2ccccc2)c2cc(NC(=O)c3cnn4cccnc34)ccc12
CC(C)CC(NC(=O)c1ccc(NC(=N)N)cc1)C(C)C(=O)NC(Cc1c[nH]c2ccccc12)C(=O)NC(CC(=O)O)C(=O)NC(C(N)=O)C(C)C
CCOC(=O)C1CC(=O)Nc2cc(Cl)ccc2O1
Cn1cnc2c(NCCNS(C)(=O)=O)ncnc21
CCCCCCCCCCCCNS(=O)(=O)NC(CC(=O)NO)c1ccccc1
Nc1ccc2c(c1)CCN1C(=O)c3c(ccc4cccc(O)c34)OCC21
CCNc1cc(C(=O)NC(Cc2ccccc2)C(O)CNCc2cccc(OC)c2)cc(N2CCCCS2(=O)=O)c1
CCC(C)C(NC(=O)C(Cc1ccccc1)NC(=O)CNC(=O)CNC(=O)C(N)Cc1ccc(O)cc1)C(=O)NC(C(=O)O)C1CCCCC1
Nc1nc(=O)c(I)c(-c2cccc(Cl)c2)[nH]1
O=C(Cn1c(=O)n(Cc2ccco2)c(=O)c2sccc21)Nc1c(F)cccc1F
Cc1nnc(C(C)CC(O)C(C)CO)o1
COC1CC(c2ccc(C(=O)O)cc2)C(C)(C)C(C(=O)NO)C1O
COc1ccc(NC(C)=O)cc1NC(=O)c1cc2ccccn2n1
COC(=O)c1ccccc1NC(CCc1ccccc1)C(=O)NCCC1=CCCCC1
Clc1ccc(CCN2CCN(c3ccccc3)CC2)cc1
COc1cccc(C(=O)Nc2ccncc2)c1
COc1cccc(CN2CCN(c3ccc(S(N)(=O)=O)cc3)CC2)c1
OCC(O)CSc1nnnn1-c1ccc(F)cc1F
CC(C)C(NC(=O)c1ccc(N(C)Cc2cnc3nc(N)nc(N)c3n2)cc1)c1ccc(C(=O)NC(CCC(=O)O)C(=O)O)cc1
CN(C)CCN1C(=O)C2Cc3c([nH]c4ccccc34)C(c3cccc(Cl)c3)N2C1=O
CC#CCn1c(N2CCCC(N)C2)nc2c1C(=O)N(Cc1ccc(F)c(Cl)c1)C1=NCCCN12
CC(C)(C)S(=O)N1Cc2cc(C(=O)NCc3ccccc3Cl)nc(-c3cccc(-c4cccnc4F)c3)c2C1CCO
CN1CC(C)(C)OC(C)(C)C12CC(OC(=O)Nc1ccccc1)C(CO)C(C(C)(C)C)C2
O=C(Nc1ccccc1)C(CC(=O)N1CCOCC1)NC(=O)C1(NC(=O)c2cccs2)CCCCC1
COc1cccc(C2Oc3c(ccc(O)c3O)CC2OC(C)=O)c1
CC(C)S(=O)(=O)NCC1CCC(Nc2nc(N3CCOCC3C)ncc2-c2cnc3[nH]ccc3n2)CC1
COc1cccc(C(=O)C2CCN(C(=O)c3c(F)cccc3F)CC2)c1
O=c1cc(N2CCOCC2)oc2c(-c3ccc4c(c3)OCO4)csc12
CCCCCCCCc1nc2ccc(C3=NCCN3)cc2[nH]1
COCCOc1nnc(CN2CCNC2=NC(=O)Nc2nccs2)s1
COc1ccc(NC(=O)c2ccc(NC3=NC4CS(=O)(=O)CC4S3)cc2)cc1
COc1ccc(OC)c(C=Cc2ccc(Cl)cc2)c1
CC1C(NC(=O)C(N)Cc2ccc(O)cc2)C(=O)N1C1C(=O)N(C)C1C
CC(C)N(CCN1CCOCC1)C(=O)N1CC(=Cc2ccccc2)C(=O)C(=Cc2ccccc2)C1
O=C1c2ccccc2-c2c1c1ccc(Br)cc1c(=O)n2CCCN1CCOCC1
COc1ccc2c(C(=O)NN=Cc3ccccc3)cccc2c1
COC(=O)C(Cc1ccccc1)NC(=O)CSc1nc2ccc(NC(=O)CC(C)C)cc2s1
CNC(=O)C(C)(C)c1ccc(OC2CCN(c3ccc(C(F)(F)F)nn3)C2)cc1
Cc1ccc2[nH]cc(C=NNC3=NC(=O)CS3)c(=O)c2c1
COc1cccc(-c2cn(C)c3ccc(S(=O)(=O)Nc4ncns4)cc23)c1
Cc1ccc(C)c(C(=O)NC(CC(=O)O)c2ccncc2)c1
CCCCOc1ccc(OCCCC)c(CCC(=O)OCC(O)CO)c1
C=C1C(=O)N2C(=C)CC(O)C2C1C(=O)OC
N=C(N)c1ccc(-c2cc(-c3ccc(C(=N)N)nc3)on2)cc1
Cc1cc(NS(=O)(=O)c2ccc(NC(=S)NC(=O)c3ccccc3C)cc2)no1
CCC(NC(=O)Nc1cc2[nH]nc(C(F)(F)F)c2cn1)c1ccccc1
C=CCC(=O)N1CC(O)C(NC(C)=O)C(C(O)C(O)CNC(C)C(=O)NC(C(=O)NCc2nc3ccccc3[nH]2)C(C)CC)C1
CC(=O)N(CCc1ccccc1)Cc1c[nH]cn1
COc1cc2ncnc(Nc3ccc(OCc4ccccc4)c(C#N)c3)c2cc1OC
NC1N=C(c2c[nH]cn2)c2cc3c(cc2C1=O)OCO3
O=C(c1ccc(F)c(F)c1F)N1CCn2c(nc(-c3cnn(CC(F)(F)F)c3)c2NC2CC2)C1
O=C1NC(=O)C2=C1c1cn3c4c(c(=O)n(-c5cccnc5)c3c1O)CNC4=NC2=O
CCCCNC(=O)CN(c1cccc(C)c1C)S(=O)(=O)c1ccc(C)cc1
CCC1CN(C(=O)C2COCC3CCCN(Cc4ccsc4)C32)CCO1
CCN1CCN(c2ccc(S(=O)(=O)N3CCCS3(=O)=O)cc2NC(C)=O)CC1
CNS(=O)(=O)NC(=O)c1c(-c2ccc[nH]c2=O)c2c3occc3ccc2n1Cc1ccc(F)c(Cl)c1
CCOC1CCC2C1OCCN2C(=O)OC(C)(C)C
Cc1cc(-c2cccs2)c(=O)n(C)c1C
Nc1c(Br)cc(S(N)(=O)=O)c2c1C(=O)c1ccccc1C2=O
Cc1ccc(Cc2c(O)[nH]c(SCc3ccc(F)cc3)nc2=O)cc1
CCCN(CCC)C(=O)c1cc(C)cc(C(=O)NC(Cc2cc(F)cc(F)c2)C(O)C2CN(S(=O)(=O)C(C)C)CCN2)c1
CCc1cc2c(Nc3cccc(Cl)c3OC)ncnc2s1
C=CC(C)(C)c1[nH]c2cc(CC=C(C)C)cc(O)c2c1C=CC(C)O
CCCCn1c(-c2ccc(O)cc2F)cc(C(=O)NCc2ccc(F)cc2F)c1C
CSc1nc(Nc2ccc(Cl)cc2)nc(SC2CCOC2=O)n1
Cc1cccc(N(CC(=O)Nc2ccc(F)cc2)S(=O)(=O)c2c(C)noc2C)c1C
Cc1ccc(S(=O)(=O)N2CCOCC2)cc1NC(=O)c1cc2ccccc2o1
O=C(Nc1cccc(Cl)c1)Nc1nc2nn(CCCl)cc2c2nc(-c3ccco3)nn12
O=C(NC1CN2CCC1CC2)c1c(Cl)ccc(NCc2ncc[nH]2)c1Cl
NC(=O)C1CCCN(C(=O)c2cccn2Cc2nc(N)nc(Nc3cccc(Br)c3)n2)C1
C=CCn1c(Cn2nc(C)cc2C)nnc1SCC(=O)NC(C)c1ccccc1
CCCn1c(C)cc(C(=O)CSc2nc3ccccc3[nH]2)c1C
O=C(NCC12CC3CC(CC(C3)C1)C2)C(=O)c1c[nH]c2ccccc12
CN(C)C1CSCCS(=O)(=O)N1C
Nc1nc(Cl)nc2c1ncn2C1OC(CO)C(CO)O1
Cc1cc2c(cc1C)CC(NS(=O)(=O)c1ccncc1)CC2
COC(=O)c1c(NC(=O)c2nn(CC3CCCO3)c3c2CS(=O)(=O)c2ccccc2-3)sc2c1CCCC2
O=C(c1ccccc1)c1ccc(ON=Cc2ccccc2)cc1
Cc1ccccc1C(=O)c1cc(C(=O)NCc2ccccc2)n2nc(C)c(C)cc12
O=C1C=C(NC2CCCCC2)C(=O)c2ccccc21
CC1(C)C=Cc2cc(OCc3ccccc3)ccc2O1
C#CCN(Cc1ccc2[nH]c(C)nc(=O)c2c1)c1ccc(C(=O)NC(CCC(=O)O)C(=O)O)c(F)c1
O=C(c1ccccc1Br)C(O)(Cn1cncn1)c1ccccc1F
COc1ccc2nccc(Nc3ccc4[nH]c(=O)oc4c3)c2c1
COc1ccc(NC(=O)c2cc(S(=O)(=O)N3CCC(C)CC3)ccc2N2CCCCCC2)cc1
CCNc1ccc(N2CC(Oc3ccc(C(C)NC(=O)Nc4nccs4)cc3)C2)cn1
CCOP(=O)(OCC)C(NC(=S)NC(=O)C1(C)CCCC2(C)c3ccc(C(C)C)cc3C(=O)CC12)c1ccc(F)cc1
O=c1cc(NCCCNCc2ccccc2)[nH]c2ccc(-c3ccccc3)cc12
CN(CC(=O)Nc1ccc(Cl)cc1)CC(=O)Nc1ccc(F)cc1F
c1ccc(-c2ccc(-c3noc4cnccc34)o2)cc1
Nc1nc(=O)c2ncn(C3OC(COP(=O)(O)NC(CCC(=O)O)C(=O)O)C(O)C3O)c2[nH]1
O=C1C(Cl)=C(Cl)C(=O)c2[nH]nnc21
Cc1cnn(C2CN(C(=O)CC(N)Cc3cc(F)c(F)cc3F)C2)c1
COc1ccc(C=C(C)C(=O)NC2CCSC2=O)cc1OC
CC(=O)N1CCN(c2ccc([N+](=O)[O-])cc2NC(=O)c2sc3ccccc3c2Cl)CC1
O=c1c2ccccc2nc(O)n1-c1ccccn1
CSc1cnc2ccc(-c3ccc(F)c(Cl)c3)cc2n1
COC(=O)C1OC1c1ccc(N(C)C)cc1
COc1cccc(C=CC(=O)Nc2ccc(N3CCOCC3)cc2)c1
CCNC(=O)C1OC(n2sc3ccccc3c2=O)C(O)C1O
CNC(=O)c1cc2c(Oc3ccc(-n4cnc(C)c4)cc3)cncc2s1
CC(O)(CNC1CCCCC1)c1ccccc1
Cc1ccccc1NC(=O)CN(C)S(=O)(=O)c1ccc2c(c1)n(C)c(=O)c(=O)n2C
c1ccc2c3[nH]ncc3c3n[nH]c(-c4ccnc(N5CCNCC5)c4)c3c2c1
Cc1nn(C2CCCCC2)c2sc(C(=O)Nc3ccc(C(=O)NC(C)C4CCN(C)CC4)cc3)cc12
CC(C)c1ccc(-n2nc(O)c(=O)[nH]c2=O)cc1
COC(=O)c1ccc2c(c1)c1c(n2CCCCN2CCCCC2)CCCC1
CCOc1ccc(C(=O)NCCc2nc(-c3ccccc3)no2)cc1
Cc1[nH]c(-c2ccc([N+](=O)[O-])s2)c(C)c1C(=O)NC(CN1CCCC1)c1ccccc1
Cc1nc(CN2CCN(C(C)(C)c3nc(C4CC4)no3)CC2)co1
CCCS(=O)(=O)NCC(=O)OCC(=O)NCc1ccc(Cl)cc1
CCOC(=O)C1=C(C)N=C2SCCC(=O)N2C1Sc1ccc(Cl)cc1
CN(C)c1cccc2c(S(=O)(=O)NCCCN3c4ccccc4Sc4ccccc43)cccc12
Cc1cc(NC(=O)c2ccc3oc(=O)c(C(=O)O)cc3c2)ccc1N
Cc1ccc(-n2c(C)cc(C=C(C#N)C(=O)NCc3cccnc3)c2C)cc1
CNCCOC(c1ccccc1)c1c(OC)ccc2ccccc12
CC1(C)CC(=O)c2cnc(Nc3ccccc3)nc2C1
OC(COc1cccc2cccnc12)CN1CCCC1
N#Cc1c(N)nc(Sc2cc(Cl)ccc2[N+](=O)[O-])c(C#N)c1-c1cccc(O)c1
Cc1cc(=O)nc2[nH]nc(SCC(=O)N3CCN(S(=O)(=O)c4ccc(Cl)cc4)CC3)n12
Cc1cccc(CCNC(=O)CCCCn2c(O)c3ccccc3nc2=O)c1
O=C(Nc1ccccc1)c1cc(COc2ccc(F)cc2F)on1
Cc1ccccc1OC(=O)c1sc(=S)n2c1CCC2
COc1ncccc1C1CCN(Cc2cccnc2)C(C)(C(=O)O)C1c1ccc(Cl)cc1
Cc1noc(NS(=O)(=O)c2ccc(NC(=O)c3ccc([N+](=O)[O-])o3)cc2)c1C
CCC(=O)N1CCc2cc(F)cc(Br)c2C1CCCN1C(=O)c2ccccc2C1=O
Cc1cc(C)cc(Nc2nccc(Nc3ccc4nc(C)oc4c3)n2)c1
O=C1N=C(Nc2cccc(C(=O)Nc3nc(-c4cccc(Cl)c4Cl)cs3)c2)SC1=Cc1cc(Cl)ccc1Cl
Cn1cc(C=CC(=O)NO)c2cc(-c3ccc(N4CCOCC4)cc3)ccc21
NC(=O)C(Cc1ccc(Cl)cc1)NC(=O)C1CCCN1C(=O)CNC(=O)C1CCCN1C(=O)C(N)Cc1ccc(O)cc1
Cc1cc(C)nc(NN=C(c2ccc(N3CCOCC3)cc2)C(C)(C)C)n1
N=C(NO)c1cccnc1Oc1ccccc1
C(=Nc1nsc2ncnc(Nc3cc(C4CC4)[nH]n3)c12)c1ccc(N2CCN(Cc3ccccn3)CC2)cc1
C=C=CCOc1ccc2c(O)c([N+](=O)[O-])c(=O)oc2c1
CCN1CCN(C(=NNc2ccc([N+](=O)[O-])cc2OC)C(C)=O)CC1
O=C1C2CC(n3cnc4c(NCCc5ccccc5)ncnc43)CN2C(=O)CN1Cc1cccc(-c2ccccc2)c1
COC(=O)c1[nH]c(C(=O)O)c(C(=O)NCCc2ccccc2)c1C
O=C(Nc1ccc(Cl)cc1)c1ccc[nH]1
CS(=O)(=O)N1CCCc2c(c3cc(Cl)ccc3n2CCCOc2ccc(F)cc2)C1
COc1cccc(-n2c(C)nc3c(C)nc4ccc(-c5cccc(Cl)c5)cc4c32)c1
CC1CN(C(C)CO)C(=O)c2cc(NC(=O)Cc3cn(C)c4ccccc34)ccc2OC1CN(C)C(=O)Nc1ccc(C(F)(F)F)cc1
O=C(CSc1ccnc2cc(Cl)ccc12)NCc1ccc2c(c1)OCO2
NC(=O)Nc1cc(C(=O)NC(Cc2ccccc2)C(O)CNC(Cc2ccccc2)C(=O)NC2c3ccccc3CC2O)cc(N2CCOCC2)c1
COc1ccc(CCNc2nc(N3CCCC3C)nc3c2cnn3CC(C)C)cc1
N=C(N)c1cccc(CC(NS(=O)(=O)c2ccc3ccccc3c2)C(=O)N2CCC(CCN)CC2)c1
COC(=O)c1ccccc1NC(=O)C(CCSC)N1CCCC1
Cc1cn(C2C=CC(COP3(=O)OCc4c(C)c(C)c5c(c4O3)CCCC5=O)O2)c(=O)[nH]c1=O
CN(c1ncccc1NC(=O)c1nc(C2CC2)ccc1Nc1cncnc1)C1CC1
COc1ccc2c(c1)CCCN2c1ccc(C(=O)O)cn1
COc1ccccc1N1CCN(c2nc3ccccc3nc2COc2ccc(C)cc2)CC1
CCOC(=O)Cc1cc(OC)c(OC)cc1OC
CC(=NNC(=N)Nc1ccc(C)c(Cl)c1)c1ccc(N=Nc2ccc(-c3cccc(Cl)c3)cc2)cc1
O=C(NO)C(=Cc1ccc2c(c1)OCO2)c1nc2ccccc2s1
CCNC(=O)C1OC(n2cnc3c(N)nc(NCCc4cccc(I)c4)nc32)C(O)C1O
Cc1ccc(Cn2ccc(C=NNC(=O)c3nnn(-c4nonc4N)c3COc3ccccc3)c2)cc1
CC(=O)c1cnc2ccc(-c3cc(Cl)c(O)c(Cl)c3)nc2c1Nc1ccc(N2CCNC(C)C2)nc1
CS(=O)(=O)N(CC(=O)Nc1ccc(F)cc1)c1ccc(Nc2c3ccccc3nc3occ(Br)c23)cc1
O=C(O)CCC(=O)NC12CC3CC(CC(C3)C1)C2
CCCCCCCCC=CCCCCCCCCNC(=O)OCC(COC1OC(CO)C(O)C(O)C1O)OC(=O)CCCCCCCCCCCCCCCC
COC=C(C)C(=O)OC
CC(=Cc1csc(C)n1)C1CCC2C3CCC4CC(O)CCC4(C)C3CCC12C
CCC1OC(=O)C(C)C(O)C(C)C(OC2OC(C)CC(N(C)C(C)C)C2O)C(C)(O)CC(C)C(=NOCCNCCCO)C(C)C(OC)C1(C)O
CCCc1c(C2CCCC2)nc2c(OCc3cccc(Cl)c3)cccn12
O=[N+]([O-])c1cn2c(n1)OCC(OCc1ccc(-c3ccc(F)c(F)c3)cc1)C2
Cc1ccc2oc3c(c2c1)c(=O)oc1ccccc13
[truncated: 8,000 more rows]
