# Supplementary material for: t-SMILES: a fragment-based molecular representation framework for de novo ligand design
Source: Nat Commun. 2024 Jun 11;15:4993. doi: 10.1038/s41467-024-49388-6 (PMC11167009; doi:10.1038/s41467-024-49388-6)
Supplement: Supplementary file 4 — Source Data [file 41467_2024_49388_MOESM4_ESM.zip › Soure data/Source data and code for all other graphs/Metrics/Models/Chembl/ChEMBL_TSDY_Brics[MPL][rnd15][bs128]/AE/gen.smi.new_vocs[1].smi.aes_3.csv]

*OC(:C):C	844
*NC(:C):C	737
*C(=O)C(:C):C	653
*N(CC)CC	446
*CC(:C):C	343
*CCC	334
*NC(:C):N	329
*C(=O)C(:C):N	241
*S(=O)(=O)C(:C):C	234
*C(=O)CC	213
*SC(:N):N	185
*C(CC)CC	157
*NC(:N):N	147
*C(=O)CN	138
*N(CC)C(C)C	134
*=CC(:C):C	133
*OC(:C):N	110
*C(=O)C(=C)C	103
*CCN	98
*CC(:C):N	93
*C(OC)C(C)O	92
*C(=O)C(:C):S	83
*C(NC)C(N)=O	83
*N(*)C(:C):C	80
*C(=O)C(C)C	69
*C(CC)C(C)(C)C	60
*C(CC)C(C)C	57
*C(CC)CN	56
*OP(C)(=O)O	56
*NC(:N):S	54
*N(CC)C(C)=O	51
*=CC(C)=O	45
*SC(:C):N	45
*ON=C	44
*C(=O)C(*)C	44
*N(*)C(:C):N	44
*C(=O)C(:C):[NH]	43
*CC(:N):N	41
*CC(C)O	40
*SC(:C):C	40
*N(C(C)=O)C(C)=O	37
*NC(N)=S	37
*C(CC)OC	36
*C(=O)C(C)N	36
*C(CC)C(N)=O	35
*CN(:C):C	34
*C(CC)C(C)O	33
*NC(:C):S	33
*=CCC	33
*NC(C)C	33
*N(CC)C(:C):C	33
*N(C(C)=O)C(C)C	32
*CC(N)=O	32
*C(C)C(*)OC	31
*CC(C)C	30
*=CC(:C):N	29
*C(=O)NN	28
*CC(C)=O	28
*C(CN)OC	26
*SC(:N):[NH]	25
*NC(=N)N	25
*CC(C)N	24
*C(CC)C(:C):C	24
*CC(=C)C	24
*C(C)C(*)CC	24
*C(=O)C(:C):O	23
*C(CC)C(=O)O	23
*OC(:N):N	23
*C(CC)NC	23
	22
*C(CC)N(*)C	22
*C(=O)C(:N):N	21
*C(C)N(*)CC	20
*C(C)CC	20
*N(*)C(:N):N	20
*C(=O)C(C)=O	20
*=CC(C)C	20
*C(C)C(:C):C	19
*C(CC)N(C)C	19
*OCN	19
*C(C(:C):C)C(:C):C	19
*C(CC)C(C)=O	19
*N(C(C)=O)C(N)=O	18
*SC(:N):S	18
*NC(=C)C	18
*CC#C	17
*NC(C)=N	17
*CC(*)C	17
*OP(N)(=O)O	17
*CC(:N):O	17
*=CC(C)O	16
*CC(:C):S	16
*C(C)C(*)C(*)C	16
*N(*)C(:N):S	16
*C(CC)C(C)N	16
*C(=O)N(:C):C	15
*NC(:N):[NH]	15
*C(C)(CC)C(C)C	15
*C(OC)C(C)C	15
*CN(:C):N	14
*C(C(C)=O)C(C)C	14
*C(=O)C(C)(C)C	14
*C(CN)C(C)C	13
*OP(=O)(O)O	13
*=C(SC)C(N)=O	13
*C(CC)C(C)(C)O	13
*C(C(C)C)C(C)C	13
*C(=O)C(C)O	12
*C(=O)C(C)=N	12
*C(CC)(CC)C(:C):C	12
*NC(:C):[NH]	12
*OC(=C)C	12
*S(=O)(=O)CC	12
*C1C(=O)NC1S	12
*C(C)C(*)C(*)O	12
*C(NC)C(C)C	12
*N(C(C)C)C(C)C	11
*C(=O)N(C)N	11
*C(C)C(*)C(C)N	11
*C(CN)N(*)C	10
*C(=O)C(*)CC	10
*N(C)C(:C):C	10
*S(=O)(=O)C(:C):S	10
*C(C(C)O)N(*)C	10
*C(C)C(*)CN	10
*=CCN	10
*CC(:N):S	10
*N(C)C(:C):N	10
*N(C(:C):C)C(:C):C	9
*C(OC)OC	9
*C(N=C)C(N)=O	9
*CC(:C):[NH]	9
*C(CC)CO	9
*C(CC)(CC)C(C)C	9
*C(C)N(*)C(:C):C	9
*NS(N)(=O)=O	9
*OC(C)C	9
*=CC(:C):O	9
*SC(C)=O	8
CC1:C:C:C:C:C:1	8
*=CC(:N):N	8
*CC(:C):O	8
*=C(C(:C):C)C(:C):C	8
*C(C(N)=O)N(*)C	8
*C(*)(CC)CC	8
*C(C)C(*)C(C)C	8
*C(=O)C(*)(C)C	8
*CC(C)(C)O	8
*C(C=C)C(C)C	8
NC1:C:C:C:C:C:1	8
*C1CC1C	8
*C(=O)C(=C)O	8
*C(C)C(*)C(N)O	8
*N(*)C(N)=S	8
*C(C#N)CC	7
*C(C)(CC)CC	7
*N1CCN(C)CC1	7
*N1CCC1	7
*C(C(C)C)C(C)O	7
*C(CC)C(*)(C)C	7
*=C(C(N)=O)C(:C):C	7
*C(CC)(CC)CC	7
*C(C(=C)C)C(C)(C)C	7
*=C(C)CC	7
*C(C(C)=O)C(C)O	7
*C(C)C(*)C(C)O	7
*NC(:N):O	7
*C(C(N)=O)C(N)=O	7
*C(=O)C(:N):O	7
*C(OC)C(C)N	7
*C(CO)C(C)O	7
*CC(C)(C)C	7
*C(=O)CS	7
*=CC=N	7
*C(=O)C(=C)N	7
*=CC(=C)C	7
*SC(=N)N	7
*C(C(C)O)C(C)(C)C	7
*C(C)N(*)C(N)=O	7
*=C(OC)C(C)=O	6
*OC(:C:C):C(:C)O	6
*=C(CC)C(C)=O	6
*N(C(:C):C)C(C)C	6
*C(O)(CC)C(C)(C)C	6
*CN(C)C	6
*CCS	6
*C(C)N(*)C(*)C	6
*C(C)(CC)OC	6
*N(CC)C(C)=N	6
*=C(C(C)=O)C(:C):C	6
*OP(=O)([O-])O	6
*C(O)C(*)CC	6
*C1C(C)CN1*	6
*C1C(C)CN1C	6
*N(CC)C(N)=O	6
*C(=O)C(=*)C	6
*C(*)CC	6
*N1CCC1C	6
*C1C(=O)NC1C	6
*C(OC)C(C)(C)C	6
*C(C(C)C)N(*)C	6
*C(OC)C(N)=O	6
*=C(C(N)=O)C(N)=O	6
C:C(:C)OC	6
*C(C(:C):C)C(:N):N	6
*=C(CC)CC	6
*SC(:N):O	6
*CC(=C)N	5
*N(C(C)=O)C(C)S	5
*OC=C	5
*C(C)N(*)C(C)C	5
*C(CC)C(=C)C	5
*C(C)C(:N):N	5
*C(C(=O)O)C(C)C	5
*S(=O)(=O)C(:C):N	5
*N1CCNCC1	5
*OCP	5
C:C:C(OC):C(:C)O	5
*=CC(C)(C)O	5
*N(C(C)=O)C(:C):C	5
*C(C)N(*)C(C)=O	5
*C(C(C)C)N(C)C	5
*C(OC)C(C)[N-]	5
*C(C(N)=O)N(C)C	5
*C(O)C(:C):C	5
*C(C(C)C)C(C)(C)C	5
*NC(:C):O	5
*SC(=C)C	5
*C(=O)C(C)S	5
*N(C(=C)C)C(N)=O	5
*=C(C)C(:C):C	5
*C(=O)N(C)O	5
*C(C(C)O)C(C)O	5
*ONC	5
*N(CC)C(:C):N	5
*C(=O)C(N)=O	5
*C(=O)C(:N):S	5
*C(CO)N(*)C	4
*C(=O)N=C	4
*SC(:C):S	4
*CS(C)(=O)=O	4
*C1CNC1	4
*C(C(C)O)N(C)C	4
*C(C)CO	4
*C(CC)C(C)=N	4
*=CC(N)=O	4
*C(=O)C(C)(C)O	4
*C(CN)NC	4
*C(=O)C(=C)S	4
*N(CC)C(:N):N	4
*=CCCC	4
*C(OC)C(C)=O	4
*C(C=C)C(C)O	4
*N(C=C)CC	4
*C(=O)C(*)C(:C):C	4
*C(CC)(C(=O)O)C(:C):C	4
*N(C)C(=O)C(:C):C	4
*C(SC)C(N)=O	4
*C(CC)C(:N):[NH]	4
*C(N)CC	4
*C(C)C(*)C(C)(C)O	4
*C(=O)C=C	4
*C(*)(CS)C(C)O	4
*OC(N)=S	4
*NCN	4
*C(CS)NC	4
*N(CC)C(=O)O	4
*C(C)(C)CC	4
*N(*)C(C)=N	4
*CC(*)C(:C):C	4
*OCO	4
*C(CC)C(:C):N	4
*C(O)C(*)C(C)O	4
*C(C)C(O)CC	4
*CC(:N):[NH]	4
*C(C)C(*)CO	4
*=CC#C	4
*=CC(C)=N	4
*C(=O)N(:C):N	4
*OC(:C):S	4
*=C(C)C=N	4
*C(NC)C(C)(C)C	4
*CC(*)C(C)O	4
*ON(:C):C	4
*C(OC)C(=C)C	4
*N(CC)C(=C)C	4
*NC(C)=S	4
*C(O)CC	4
*C(*)C(:C):N	4
*C(OC)C(C)(C)O	4
*C(NC)C(C)O	4
*N(C(N)=O)C(C)C	4
*C(*)(CC)OC	4
*N(CC)C(C)N	4
*SC(C)=N	3
*C(C(N)=O)C(C)C	3
*S(=O)(=O)C(:C):[NH]	3
*C(C(:C):C)C1:C:C:C:C:C:1	3
*C(N)(CC)CC	3
*=C(CC)NC	3
*C(O)C(O)CC	3
CCC(=O)O	3
*C(CN)SC	3
*N(C(=N)N)C(C)C	3
*C(C(C)=O)C(:C):C	3
*N(C)C(:N):N	3
*C(C)C(*)N(*)C	3
*C(*)(CC)C(C)C	3
*C(C)C(*)N(C)C	3
*OP(N)(N)=O	3
C:C1:N:C:N(C(C)O):C:1:N	3
*C(O)C(*)C(C)N	3
*C(C(C)=O)C(C)=O	3
*=C(C(=C)C)C(N)=O	3
*C1NC(=O)C1*	3
*C1CN(C)C1=O	3
*C(CC)(C(C)C)C(C)(C)C	3
*C(C(C)O)C(C)(C)O	3
*C(=O)C(C)(C)N	3
*=CC(C)N	3
*C(CN)(CN)C(C)=O	3
*CC(C)=N	3
*OC(:N):S	3
*C(CC)SC	3
CC(=O)N1CCCC1C	3
*C(C=C)OC	3
*C(CC)(OC)C(:C):C	3
*[N+](*)(*)C(=C)C	3
*C(C(=C)C)C(C)C	3
*=C(CC)C(C)(C)C	3
*C(C)C(*)C=C	3
*N(N=C)C(C)=O	3
*=CC(:N):[NH]	3
*C(=O)N(:N):N	3
*C(N)C(=O)NC(*)C(N)=O	3
*C(CN)N(C)C	3
*C(C(C)C)C(*)(C)C	3
*N(CC)C(C)(C)C	3
*C(CC)C(O)O	3
*N(C(:C):C)C(:C):N	3
CC1:C:C:C(Cl):C(Cl):C:1	3
*C(C)C(:C):O	3
*C(CC)C(*)(C)O	3
*C(O)C(O)C(C)N	3
*C(C)C=*	3
CCC1:C:C:C(C):C:C:1	3
*N(CC)CN	3
*C(N(C)C)C(C)(C)S	3
*C(C)C(N)=O	3
*N(C(C)=O)C(C)N	3
*N(CN)C(C)=O	3
*C(CN)C(=O)O	3
*=CC(:C):S	3
*C(N)C(=O)NCC(N)=O	3
*C(=O)C(*)N	3
*N(C=C)C(C)=O	3
*NC(=N)S	3
*C(C(C)=O)C(C)N	3
*SSC	3
*=C(CC)C(=O)O	3
*C(CN)CO	3
*C(CC)C(:N):O	3
*C(C)N(*)C(N)=S	3
*C(C)C(C)C	3
C:C:C(O):C(:C)C	3
*=C(C(:C):C)N(C)C	3
*SC(:C):[NH]	3
*=CC(:C):[NH]	3
*C(C)C(*)C(=C)C	3
CC1:C:C:C(O):C:C:1	3
*C(C)(O)CC	3
*CC[N+]	3
C:C(C):C1:C:C:C:C:C:1:[NH]	3
*C(=O)N(*)*	3
*C(C(:C):C)C(C)O	2
*C(C)(NC)C(N)=O	2
*C(C(:C):C)C(:C):N	2
*C(OC)C(*)(C)C	2
*=CC=C	2
*C(=O)C(=*)N	2
*C(=O)C(=*)NN	2
*C(C(:C):C)(C(C)C)N(C)C	2
*C(=O)C(=C(C)N)C(C)N	2
*C(CC)C(:C):O	2
*N(CC)C(C)S	2
*C(C)C(*)(O)CC	2
*C1(CC)CCC1C	2
*C1CC1(*)C	2
*C(C(C)=N)C(N)=O	2
*N(CC)CO	2
*=C(C#N)C(:N):[NH]	2
*C(CC)(CN)C(C)C	2
*C1(C#CC)NC(=O)NC1=O	2
*N(C(C)=N)C(:C):C	2
*C(C=C)CC	2
*=CC(C)(C)C	2
*C(N)C(*)CC	2
*C(O)C(*)C=C	2
*C(O)(C=C)OC	2
*C(O)(C(:C):C)C(:C):C	2
*C(CC)(CN)C(:C):C	2
*C(=O)SC	2
*=C(CC)C(C)C	2
*C(*)C(C)C	2
*C(=O)C(:N):[NH]	2
*C1C=CC1*	2
*C(C(N)=O)C(C)N	2
*C(CC)(C(C)C)C(C)O	2
*C(C)(CC)C(C)O	2
*C(N=C)NC	2
*C(C(C)=O)C(C)(C)C	2
CCC1:C:C:C:C:C:1	2
*C(C)C1:C:C:C:C:C:1	2
*CC(C)(C)N	2
*NC(:C:C):C:C	2
CCC(N)C(N)=O	2
*C(C=C)N(*)C	2
*C(C)(C)C#C	2
C=C(C)C(C)C	2
*C(C)(O)C(*)(*)CC	2
*C=CC	2
*C(CN)C(N)=O	2
*C(C)(C)C1:C:C:C(Cl):C:C:1	2
*C(C)C(*)C(=O)O	2
*C(:C:C):C(:C)C	2
*NC1:S:C(C):C(CC):C:1C(*)=O	2
*N(C(:C):N)C(:C):N	2
*C(=O)C(:C:C):C:C	2
*OC(:C):O	2
*=C(C(C)=N)C(N)=O	2
C:C:C(Cl):C(:C)C	2
*=C(C(N)=O)C(C)C	2
*C(C(C)(C)C)C(C)(C)C	2
*ON=*	2
C:C(:C)C(=O)O	2
COC1:C:C:C(C):C:C:1	2
*SC(N)=S	2
*C(C)C(:N):[NH]	2
*C(CN)C(C)(C)O	2
*=C(C(C)=O)C(C)O	2
*C1(NC)CC1C	2
*N(C(C)C)C(*)(C)C	2
*CC(*)CN	2
*C(C(=O)O)C(:C):C	2
*N(C(=N)S)C(C)=O	2
*C(CC)CS	2
CCCCC	2
*C(C)C(*)(C)CC	2
*C(C)C(=C)C	2
*=C(OC)C(C)C	2
*N(C(=N)S)C(:C):C	2
*C(C)C(*)C(C)=O	2
*C1C(C)(C)C1(*)N	2
*N(C(:C):C)C(C)O	2
*N(C=N)CC	2
*C(CN)N=C	2
C:C(:N)N1CCOCC1	2
*C(NC)C(=O)O	2
*C(=O)C[N+]	2
*=C(C#N)C(:C):C	2
*=C(CC)C(:C):C	2
CCC(=O)OC	2
*C(CC)C(:N):N	2
*C(=O)C(*)(*)C	2
*N(C(=C)C)C(:C):C	2
*C(N)C(O)C(C)O	2
*N1C(=O)C(*)(*)NC1=S	2
*C(CC)C(:N):S	2
*=C(C[S+])C(C)=O	2
*C(C)C(*)O	2
*C(C)C(*)C	2
*C(C)C(*)C(:C):C	2
*N(C(=N)N)C(C)=O	2
*C(N)C(=O)N(*)C	2
*C(C(N)=O)C(C)O	2
*C*(*)=O	2
*C(N)(CC)CN	2
*OC(:C:C):C:C	2
*C(*)(OC)C(C)C	2
*NC=C	2
*C(*)(NC)C(C)=O	2
*C(*)(C(C)=O)C(N)=O	2
*C(C(:N):S)C(C)C	2
*C(C(C)C)C(C)N	2
*N1CCC(C)(C)CC1	2
*C(CN)C(C)(C)C	2
*N(CN)S(C)(=O)=O	2
C:C(C):C(O):C(:C)C	2
CCN1:C(N):N:C2:C:C:C:C:C:2:1	2
*C(C(C)(C)C)C(C)(C)O	2
*C(CC)N(C)P	2
*C(O)C(*)OC	2
*C(*)(N=C)C(N)=O	2
*CC(*)(C)C	2
*C(=O)C#C	2
*S(=O)(=O)C(C)C	2
*C(CO)C(C)N	2
*C(CC)N(C)S	2
*C(CO)C(C)C	2
*N(CC)OC	2
*C(C(C)C)C(C)(C)O	2
*C1C(=O)OC1C	2
*=CC(C)(O)O	2
*C1C(=O)NC1O	2
*C(C#C)(NC)C(N)=O	2
*C(C(=C)C)C(C)O	2
*C(CN)(OC)C(:C):C	2
*=C(OC)C(:C):C	2
*C(C)(O)C(C)=O	2
CC(C)(P)C(Cl)(Cl)Cl	2
*C(*)(OC)C(=C)C	2
*CNC	2
*N1C:C(:C)OCC1	2
*C(CC)P(C)(=O)O	2
*C(C)C(=O)O	2
*N(C(:C):C)S(N)(=O)=O	2
*C(NC)OC	2
*C(OC)C(=C)O	2
*C1CC(*)C(C)(CC)C1(C)C	2
*C(C(=C)C)C(C)(C)O	2
C#CC1:C:C:C(C):C:C:1	2
*=C(CC)C(:N):N	2
CCC(=O)NC	2
*N(C(:C):C)C(:C):O	2
*C(C(N)=O)(C(N)=O)C(:C):C	2
CCC(C)(C(C)C)C(C)(C)C	2
*C(O)C(:C):N	2
*=C(C(=O)O)C(:C):C	2
*C(C)C(*)C(C)(C)C	2
*C(C(C)C)C(C)(C)N	2
*C(*)(SC)C(C)O	2
*OP(=O)(O*)C(=C)N	2
*N(*)C(C)C	2
*C(C#N)(CC)CC	2
*=C(OC)C(=C)C	2
*N(:C(:C)=O):C(:C):C	2
*C=C(C)C	2
*C(*)(CC)N(C)C	2
*C(CC)(CC)S(C)(=O)=O	2
*C(*)(N=C)C(C)C	2
*N1CC2CC(:N):C(:C:C)C2C1(*)*	2
C:C(:N):N(C):C(:N)=O	2
*C(*)(CC)NC	2
*C(*)(CS)N=C	2
*CC(=N)N	2
*C(*)(CC)CS	2
*C(C(C)=O)C(C)(C)O	2
*=C(C(C)=O)C(C)=O	2
*C1CCN(C)C1	2
*NC1:N:C:N:C(N):N:1	2
*C(C(C)=N)C(C)C	2
*C(CN)C(:C):C	2
*NC(:C:C):C(:C)C	2
*C(C(N)=O)C(=O)O	2
*CN=C	2
*C1NC(C)C1C1:C:C:C:C:C:1	2
*OC(=N)S	2
CC(O)C(O)C(C)O	2
*N(C(C)C)C(C)N	2
*C(C)(N)C1:C:C:C:C:C:1	2
*C(C(:C):C)(C(:C):C)C(:C):C	2
*C(C)P(C)(=O)O	2
*C(*)(C=C)CC	2
*=CC(:C:C):C(:C)O	2
C:C:C(C):N:C	2
*C(*)(C(C)C)C(C)N	2
*C(NC)C(C)=O	2
*C(C)C(:C):[NH]	2
*C(C(C)N)C(*)(C)C	2
*CS*	2
*C(CC)C(:C):[NH]	2
*OP(=O)(O)S	2
*C(C)(CC)C(C)=O	2
C:C:C(F):C:C	2
*C(N)C(*)N(*)C	2
*C(C)N(*)N(*)C	2
C:C1:C:C:C:C:C:1	2
*C(CC)N(*)S	2
*C(C)C(:C):S	2
*C(C(C)N)N(*)C	2
*C(SC)C(C)=N	2
*S(=O)(=O)C(:N):N	2
*C(C)N(*)C(=N)N	2
*C(CN)(C(:C):C)C(C)C	2
*N(:C:C):C(:C)=O	2
*C(N)C(=O)N(C)C	2
*C(N)C(*)OC	2
CC(O)C(O)CN	2
*=C(N=C)C(N)=O	2
CCCCCCC	2
*C(N(*)C)C(C)(C)C	2
*NCP	2
*C(C)(C)S(*)(=O)=O	2
*C(*)CN	2
*C(C(=C)C)C(C)=O	2
*C(*)(CC)C(C)(C)C	2
*C(CN)CN	2
C:C:C(C):C(:C)C	2
*C(CO)OC	2
*C(C(C)=N)N(*)C	2
*C(C(=O)N(C)C)N(C)C(C)=O	2
*=C(OC)C(N)=O	2
*C(*)(CC)C(N)=O	2
*N(*)C(:C):S	2
*C1CCCN1NC	2
*C1(*)CCC1	2
*C(=O)C1:C:C:C:C(N):C:1	2
*C(*)(C(C)=N)C(C)N	2
*NC1:N:C:N:C2:C:1:N:C:N:2C	2
*C1CN(*)C1*	2
*OP(O)S	2
*C(*)(CC)C(C)=O	2
*N(*)C(O)=S	2
*N(*)C(:N):O	2
*SC(*)=O	2
*C(*)C(:C):C	2
*C(=O)C1:C(C(:C):C):C(C):N:N(C):C:1=O	1
*N(:C(:C)=O):C(:[NH])=O	1
*C(=O)C(=N)S	1
CC1:C:C(C(C)(C)C):C:C:C:1O	1
*C(O)(CN)C(C)O	1
*C(CC)(C[N+])C(C)=O	1
*C1(C)C[N+](*)(C)C=CC1=O	1
*NC1:S:C(C(*)=O):C(C):C:1C	1
*C1OC(=O)N(C)C1CO	1
CC*=O	1
*C(N=C)(C(N)=O)C(C)C	1
*SC=C	1
CC(N)C1:C:C:C(F):C:C:1	1
*=C(C(:C):S)C(:C):S	1
C:C:C(C):C:C	1
*C(C)(CN)C(=N)N	1
NC1:C:C:C(Cl):C:C:1	1
CCC1(CC)OCCO1	1
*ON(:C):N	1
*C1OC(C(:C):C)C(O)CC1O	1
*C(N(*)C)C(C)(C)N	1
*C1N(*)CC(C)C(=O)C12CCCN2CC	1
*N(C(C)C)C(C)O	1
COC1:C:C:C(:S):C:C:1	1
NC1:N:C:C(F):C(O):N:1	1
*C(C)N=C	1
*C(=O)C(O)C(C)O	1
CC1:C:C:C:O:1	1
*C(CC)CC=*	1
*OC1:C:C(CC):C:C:C:1O	1
*=C(C(N)=O)C(N)=S	1
*C(NC)N(*)C	1
*C(N)N(*)CC	1
*C(C(C)O)C(*)(C)O	1
*C1CCC(=*)C(=*)C1O	1
*=C(C)C(=*)CC	1
*C(C=C)C(:C):C	1
*OP(C)(=O)[O-]	1
*=C(O)CC	1
*N(CN)C(:C):C	1
*N(C(=C)C)S(C)(=O)=O	1
*C(C)(C)C1:C:C:C(Br):C:C:1	1
OC1:C:C:C(C(O)O):C:C:1	1
*C(P)CC(=O)O	1
*N1CCC(CC)(CN)CC1	1
*C1CN(*)CC1C	1
C:C(:N)C(C)(C)N1OC(C)(O)CCC1(C)C	1
CCC1:C:C:C:C(Cl):C:1F	1
*C(C(:C):C)(C(:C):C)C(C)N	1
*C(OC)C(C)(Cl)Cl	1
*C(C#N)C(:C):C	1
*C(C)C(=O)NN(CC)C(*)C	1
*N(CC)NC	1
*C(N)C(*)C(C)C	1
*C(C)(C)S(=O)(=O)O	1
*N(CC)C(C)F	1
*C(O)(OC)C(C)O	1
C:C:C(Cl):S:C	1
*=CC1CSC(C)=N1	1
*[N+](C)(CC)C(C)C	1
*N(C(C)C)C(*)(*)C	1
*N(C(C(:C:C):C:C)C(:C:C):C(:C)S)C(*)(*)C	1
*N(C)C(*)(*)CS	1
*[N+](C)(C(C)C)C(C)C	1
*C(C(C)Cl)P(=O)(O)O	1
*C(CC)C(*)C(C)C(C)O	1
*C(C)C(*)C(C)C(O)CC	1
*C(C=C)CC(*)C(*)O	1
*N1C(=O)C(C)C(C(C)C)C1=O	1
*N(C)C(=O)C(C)C	1
*CCP	1
*N(C(=N)S)C(C)C	1
CCP(=O)(O)O	1
*N(N=C)C(C)=N	1
*C(CC)(C(:C):C)N(C)N	1
N:C(:N)NN1CCNCC1	1
*C(C)C(*)(C)C(C)(C)C	1
CC(=O)C1:C:N(C(C)O):N:C:1C	1
*=C(CN)C(C)C	1
*S(=O)[N-][N+]	1
C:O:C(=O):C(:C)C	1
*NC1:C:C:C(N):C:C:1	1
*C1CC(=O)N(C(:C):C)C1	1
*OC(=N)N	1
*C1OCC1=N	1
C:C:N(CC):C(:C):C	1
*C1OC(*)(O)C=C(O)C1*	1
*OC1=CCOC(*)C1*	1
*C1CN(C)CCN1	1
CC[N+](=O)[O-]	1
C:[NH]:C(C1:C:C:C:O:1):C(:C)C	1
CC1CC(=N)OC2:N:C(S):N:C(=O):C:21	1
*C(C)C(C(:C):C)C1:C:C:C:C:C:1	1
*C(=O)C(:N:C):O:C	1
*NC1:N:C(:C):C(:C:C):S:1	1
*SC(:C):O	1
*OC(:C):[NH]	1
*OC1:C:C(N):N:[NH]:1	1
C1COCCN1	1
*C(*)(O)CC	1
*C(*)(O)CCC=*	1
*C1CC(N(:C):C)OC1*	1
*C(CC)(CC)C(=C)N	1
CC(C)C1:C:C:C(O):C:C:1	1
*N1CC:C(:N)CC1	1
*OC1:N:C:C:C(N(C)C):N:1	1
*C(=O)S(C)(=O)=O	1
*CC1:C:C:C:C:C:1C(:C:C):C:C	1
*OC[N+]	1
*C(C)(CC)C(C)(C)C	1
*N(C(N)=S)C(:C):C	1
*C(CC)(C(=C)C)C(C)C	1
*C(C(N)=O)S(N)(=O)=O	1
CCC(C)C	1
*S(=O)(=O)C1:C:C:C(:N):C(NC):C:1	1
*=C(O)C(:C:C):C:C	1
*C(C(=O)O)C(C)(C)N	1
CCC(CC)(CN)OOC(C)(C)C	1
*CC(C)(N)O	1
*ON(C)S	1
*C(=O)C1:C:C:C(N):S:1	1
*=C(CN)C(:C):C	1
*N(C)C=O	1
*C(C)C(C)C=C(C)C(N)=O	1
*C(C)C(C)C=C	1
*C1CC(N)C2(CC)OC2C1*	1
*C(N)C(=O)NC(C(*)C)C(C)(C)O	1
*C(N)C(=O)NC	1
CC1CC(C)(C)CCC1C(C)(C)C	1
*N(C(C)=O)C(=O)O	1
*NC(:[N+]):N	1
*C(NC)C(=O)OCC	1
CC1:C(N):[NH]:C2:C:C:C:C:C:1:2	1
*C1C=CC(*)N1*	1
*C(C)C(*)(CC)C(C)O	1
*N(C(=C)C)C(C)=O	1
*C(OC)(OC)C(:C):C	1
*C(C=C)C(=O)O	1
*C(O)(CC)N(C)N	1
*N1C(C)CC1N	1
*CC(N)O	1
*C1(C)CCC(C(=C)C)C1C	1
*N(CC(=C)C)C(=O)C(=C)C	1
*C(=O)C(*)(CO)C(C)=O	1
C:C(=O):C1:C:C(OC):C:C:C:1:N	1
*SC(:[NH]):N	1
*C(C(*)(C)C)C(*)(C)O	1
*C1(C)CCCN(C)C1	1
*C(C)C(*)(CC)C(C)N	1
*C(C=*)(C(N)=O)C(N)=O	1
*C(C)(C)C=*	1
*C(*)(C)C(*)(O)CC	1
*C(CBr)C(C)=O	1
*C(NC)C(:N):N	1
CC1:C:C:C:C:N:1	1
CC1:C:C:C2:C(C):C(C):[NH]:C:2:C:1	1
CCC1:C(C):[NH]:C2:C:C:C:C:C:1:2	1
*C(C)(C(=C)C)C(C)C	1
C:C(:N)C1:C:C:C:C(Br):C:1	1
*C(CS)C(:C):C	1
*=C(C=N)C(:C):C	1
*C1CC2OCC2(*)CO1	1
*C1(C(C)O)COC1C	1
*C(CN)C(C)F	1
*C(=O)S(=O)N(C)C	1
C:C:C(=O):[NH]:C	1
NCC1:C:C:C:C:C:1F	1
*C(NC)C(=N)N	1
*C(C(=C)Cl)C(C)(F)F	1
*C(C(:C):C)C(:C):O	1
*C1OC1S	1
*S(=O)(=O)C(C)O	1
*C(CS)N(*)C	1
*C1CSC(C(:C):C)N1*	1
POC1:C:C:C(Cl):C:C:1	1
CCC1:C(C):[NH]:C2:C:C:C(C):C:C:1:2	1
*C(C(C)C)C1CCCC(C)(C)C1CC	1
CC1CCCCC1	1
*N1CCC(C)(C(:C):C)C(C)(C)C1	1
*C(=O)CC(*)C(:C:C):C:C	1
C:C(:N)C1:C:C:N:N:1C	1
*C(C)C(O)C(C)C	1
*S(=O)(=O)C1:C:C:C(C):C(OC):C:1	1
*C1CCN1*	1
CNC(C(N)=O)C1:C:C:C:C:C:1	1
*C(=O)C(*)C(C)O	1
**C(C)C	1
*C(CC)(C(=C)O)C(C)C	1
C:C:C(:C(:C)O)[N+](=O)[O-]	1
*N(CS)C(C)=O	1
C:C(:C)OC1:C:C:C:C:C:1	1
*N(C#N)C(:N):N	1
COC1:C:C(C(C)C):C(C):C:C:1O	1
*C(C)C(:C):N	1
*N(C=C)C(C)C	1
*C1CC(C)(O)C(C)(O)C1(C)C	1
*C(C)C(C)(C(*)C)C(C)(C)O	1
*C1(C)CC(O)=CC2C1C(C)CC(C)C2(C)CC	1
*C(C)C(*)(C)C(C)C	1
CCC1C(C)(C)CCC2C(C)(C)CCCC12C	1
*C(C=C)NC	1
*=C(C(:C):C)C(:C):S	1
CNC(=O)C(N)CSS	1
*C(NC(C)=O)C(=O)NC	1
CNC1(C(N)=O)CCCN1	1
*=C(C(=C)C)C(=O)O	1
*N(CC)S(N)(=O)=O	1
*N(N=C)C(N)=O	1
CC1:C:C:C2:C:C:C:C:C:2:C:1	1
*OC1:C:C:C(C):C:C:1C(C)(C)C	1
*C(=O)C(*)(CC)C(*)=O	1
*C(C)(C(C)=O)C(N)=O	1
C:C:C(Br):C:C	1
CCC1:C:C:C:C:C:1C	1
*C1(C(C)CC)COCC(O)C1	1
*C(C(C)C)C(C)(O)F	1
*S(=O)(=O)C1:C:C:C(N):C:C:1	1
*N(C)CC1:C:C(S):C:C:C:1N(*)C	1
*C(=O)C(*)CP	1
*C(=O)C(*)C(C)(C)C(:C):C	1
C:C(C):C1:C:C(Br):C:C:C:1:[NH]	1
*C(C)C(*)NC	1
*C(N)C(*)C(N)=O	1
*OC1:C:C:C:C(C(=C)C):C:1	1
*C(=O)C1:C:[NH]:C(:C):C:1:C	1
*C(=O)C(=N)N	1
*C1SCC1C	1
CCC1:C(C):S:C2:C:C:C(O):C:C:1:2	1
*N(CC)CCC(N)=O	1
N:C1:C:C:C:C2:C:1OCO2	1
C:C(C):C(=O):C(:C)C	1
*N(C(=*)C)C(C)=O	1
*N(C)C(=O)CO	1
*C1(C(C)=O)CC1C	1
*NC(:C(:C)C):C(=O):[NH]:C(:N)=O	1
C=C(C)C(=O)NC(:N:C):C(:C)C	1
*C(C)C(*)C=CC=C	1
*C(C)C(*)(O)C(C)O	1
*C(O)C(*)C(*)(C)O	1
*C(=O)C(=*)CC	1
*NC1:C:C(C):N:N:1C(:C:C):C:C	1
C1CCOCC1	1
C:C(N):C(F):C(:C)F	1
*N(C=C)C(C)(C)O	1
C:N:C(OC):N(C):N	1
*C(CC)C(=N)O	1
*N(C(C)=O)C(:C):S	1
*N1CC(C)C(N(*)C)C1	1
*C1CCC2C(=*)CN(*)C12	1
*N1CC(=*)C(C)C1C	1
*C1CC:C(:S)CC1	1
*=C(CC)OC	1
CNC(C)C(N)=O	1
*C(C(C)C)C(C)(C)S	1
*C12CCC(C)=C(C1)C(C)CC2C	1
*CS(C)=O	1
CC(C)C(C)(C)CN	1
*C(C(C)N)C(C)O	1
*=C(C=C)C(N)=O	1
COC1:C:C:C(:[NH]):C:C:1OC	1
*C(C)(CN)OC	1
CC=CBr	1
*N(CCC)CC(:N):N	1
*N1CC(:O):C(:C:C)C(C(CC)CC)C1C(:C):C	1
*C(O)C(C)(C)C(C)O	1
*ON(C)C	1
*C(=O)C(C)(N)O	1
*N1CCC(OC)C(C)C1	1
*=C(CC)C(:N):[NH]	1
*OC(:C):[N+]	1
C:C(C):N(:N:N)C1:C:C:C:C:C:1	1
*C1C2C3C4C(C)C(O)(C13)C24N	1
C=NC1:C:C:C:C:C:1N	1
C=CC1(C)C(C)CCC2(C)C1CCCC2(C)C	1
*=C(SC)C(C)=O	1
*C(C(=N)N)N(C)C	1
*C(C)(CN)C(N)=O	1
CC1:C:C(N):C:C2:C:1N(C)CC(=O)N2	1
*C(=O)C1:C:C:C(C):C(OP):C:1	1
*N(C)C(=O)N(*)C	1
CC(=O)CC=CC(N)=O	1
*=C(C(:C):C)C1:C:C:C:C:C:1C(N)=O	1
C=CC=CC=CC	1
CC=CC=CC(N)=O	1
*OC(C)=N	1
*C1(C)C(=C)C1C	1
*C(=O)C1=C(C)SC(:C):C(:N:C)S1	1
CC1:C:C:C:C(Br):C:1	1
CC1:C:C(Br):C:C:C:1F	1
*N=NC	1
*=C(C(=O)O)N(:C):C	1
*N(C(=N)N)C(:C):C	1
*=C(CN)C(N)=O	1
*=C(OS)C(C)=O	1
*C(C(:C):C)C(*)(C)C	1
*C(C)(C)C1:C:C:C(O):C:C:1	1
N:C(:S)C1:C:C:C:S:1	1
*C(*)(C)C(=O)O	1
*C1OC(N(:C:C):C(:[NH])=O)C(C)(C)C1*	1
C:C(:C)C1(OC)CC(CC)CC1C	1
C:C:C1:C(:C)CC2CC(C)CC1C2	1
CCCCCC(C)N	1
*C(C)C(=O)NC(*)C(N)=O	1
*C(NC)C(O)C(O)C(N)=O	1
CNC(=O)C(C)O	1
C:N:C1:C:C:C:C:N:1:C	1
C:N(C):C1:C:C:C(C):C:C:1:N	1
*=C(C(=O)O)C(C)(C)O	1
*S(=O)(=O)C1:C:C:C:C(N):C:1	1
*OC(C)N	1
*C(O)(CC)CN	1
*C(C)(CN)C(C)(C)O	1
*C(CC)OO	1
*N1CCCC(C)(O)C1CC	1
*C(C(C)O)C(N)O	1
*C(C)C(O)N(*)C	1
NC1CCCCC1	1
*C(C)C(O)(CC)CC	1
*=C(C)C(=C)C	1
*NC1:N:C(O):C:C:C:1Cl	1
*C(=O)C1:C:N(C):C(:C):C:1:C:C	1
*C(=O)CN(:C):C	1
*N(C(C)=O)C(N)=S	1
*C(C)C(*)(O)C(*)C	1
*C(C(N)=O)N(C)O	1
C:C(:C)S(=O)(=O)*1CCOCC1	1
*C(O)(CC)C(C)C	1
*CS(N)(=O)=O	1
*N1CCC:C(:[NH])C1	1
C:C:C1:C(=O):N(CC):C(=O):N:C:1:C	1
*C(C)C(*)C(=N)N	1
*C(C)C1=NCC(C)N1C	1
*C(C)N1C(C)=NCC1C(:C:C):C:C	1
*C(C(C)=O)C(N)=O	1
*=CC(=N)O	1
*C1(S(C)(=O)=O)OC1C	1
*C(CS)C(N)=O	1
*C(C)NC(=O)C(*)NC	1
*C(CC(=O)NC)NC	1
*C1(OC)CCCCC1C	1
*CC(=*)C	1
*CC(=*)C(C)=O	1
*C1COC(:C:C):C(:C)O1	1
COC1:C(O):C:C:C2:C:1C(O)N(C)C2=O	1
CCC1(C)C2:C(:C:C:C(C):C:2O)C(O)CC1C	1
*C(C(=*)O)C(C)C	1
CC(C)C1:C:C:C(O):C(O):C:1	1
*C(CC)C1:C:C:C:C:C:1	1
*C(O)(C(=C)C)C(:C):C	1
*NC1:C:C:C:C:C:1F	1
*C(NC)(NN)C(:C):C	1
*CCC(*)C=*	1
C:C(O):C(=O):C(:C):C	1
*C(C)C(*)(C=C)C(C)C	1
*C(C(*)(C)C)C(C)(C)O	1
*C(CO)N(C)C	1
C:C1:C:C:C:C:C:1Cl	1
*C(C)C#C	1
*C(N)C(=O)N(C)C(*)C(N)=O	1
*C(NNC(C)=O)C(N)=O	1
*C1NCC1F	1
*C(*)C(*)C	1
*=C(C(=N)N)C(:N):[NH]	1
*SP(C)(=O)O	1
C:C:C(:C:C)*1:C:C:C:C(C):N:1	1
*N(CN)C(C)(C)C	1
*N(CCC)CCN	1
*C(C)C1:C:C:C(C):C:C:1	1
*N1CCN(*)C(=O)C1	1
*C(C)N(*)C	1
*C(C(=C)C)N(C)C	1
*C(C(=C)C)C(*)(C)C	1
C=C(C)C(=O)OC	1
*C(C)(C(C)(C)O)C(C)(C)O	1
*C1OC(C(:N:C):[NH]:C)C(O)C1O	1
*C1OC=CC(C)C1NC	1
C:C(:C)C1:C:C(:N):N(:C(:C)=O):N:1	1
*C(O)C(*)(C)CC	1
*C(CN)C(C)O	1
*C(C(:C):N)C(C)(C)C	1
OC1:C:C:C:C:C:1C(F)(F)F	1
*C1N(S)CC1(*)*	1
*C1CC(=O)N1S(=O)(=O)C(:C(:C)C):C(:C)C	1
C:C(:C)S(=O)(=O)N(C)C	1
CC1(C)CCC1	1
*N1CCC2:C(S):C:C:C(OC):C:2C1	1
*C(C(=N)N)S(C)(=O)=O	1
*C(CC)C(=*)C	1
*C1(C)C=C(CC)C(C)CC1O	1
CC=C1CCC(C)CC1C	1
*C(C)(CN)C(C)=O	1
C:C(:C)N1CCS(=O)(=O)CC1	1
CCC1:N:[NH]:C2:C:C:C:C:C:1:2	1
*=CC(OC)C(C)N	1
*=CC1=CC(:C:C):C(:C)OC1	1
C:C:C(O):C(:C):C	1
*C(C=C)(CC)C(=C)C	1
*C1CC(N)C1*	1
*C1CC(C)(O)C1*	1
*CC1:C:C:C(N):C:C:1	1
*N(C(C)=O)C(*)(C)C	1
*C(C)(N)C1:C:C:C(O):C:C:1	1
*C(CN)[PH](C)(S)S	1
*S(=O)(=O)C(:C:C):C:C	1
*C(NC)C(:C):C	1
CC1:C:C:C2:C(N):N:C(N):N:C:2:C:1	1
C:C(:C)N1:N:C(N):C:C:1N	1
*=C1CC(CC)(CC)CCC1C	1
*C(C(C)=N)C(C)N	1
*NC(=*)C	1
*NC(=*)C(N)=O	1
*C1OC(C)=CC(C(:C:C):C:N)C1*	1
*C(=O)C1=CCC(*)C(*)O1	1
*N(CCCN)C(C)=O	1
*C(=O)C1=C(C)NC(C)=C(C(*)=O)C1C(:C:C):C:C	1
*C1(C(:C):C)CCC1	1
*C(C(:C):C)C(C)C	1
*CC(*)(C(:C):C)C(:C):C	1
*C(C)C(*)C(N)=O	1
*C1CN(C(:C):C)C(=O)O1	1
*OC1:C:C:C(N):C(N(*)S):C:1	1
*N(C)S(=O)(=O)C(:C):C	1
*NC1:C:C:C:N:C:1C	1
*N1CC(*)(C)CC(:C(=O):C(:C):N):C1:C(:C)C	1
*NC1:C:C:C(C):C(CN):C:1	1
CC1:C:C:C(CO):C:C:1	1
*N(CC)C(N)=S	1
CC#CC1:C:C:C:C:N:1	1
CCCCO	1
*=CC(O)C#C	1
*C(CS)(C(C)=O)C(:C):C	1
*C(N)C(C)(C)SS	1
CNC(=O)C(C)N	1
*C1CC(*)C(N)C(*)O1	1
*C(C)C(N)C(*)O	1
C:N(C):C1:C(=O):[NH]:C(=O):N:C:1:N	1
*C(=O)C(*)C(*)C(:C):[NH]	1
*C(C)C(*)C(:C):[NH]	1
C:C:C1:[NH]:C(CC):C(C):C:1:C	1
*C(C(N)=O)(C(:C):C)C(:C):C	1
*C1CCC1C	1
*=C(CO)C(:C):C	1
*C12CCC(C)(C)C(CC)C1C=C(C)C2=O	1
*C(C)(C)C1:C:C:C:C(NC):C:1	1
*C(=O)C([N+])[N+]	1
C:C(:C)C1:C:C:C(O):C(OC):C:1	1
*=CC(:N):O	1
*NC1:C:C:C:C(C):C:1	1
*C(CC)(OC)S(C)(=O)=O	1
C:C:C(:C:C)N1:N:C(C):C:C:1C(:C):C	1
*C1CCC2C(C)CC1C2*	1
*C1CCC(C)(C)CC1(C)C	1
*C1C(C(C)(C)O)C(N)C(C)(C)C1C(C)(C)C	1
*NS(=O)(=O)O	1
C:C(:C)C(C)C	1
*N1CCCCC1	1
CSC1:C:C:C(O):C:C:1	1
*C(OC)(C(:C):C)C(C)O	1
*C1CCC(C)(N)CC1	1
CC(C)C(=O)O	1
*N(C)C1:C:C:C:C:C:1N	1
*C(C(:C):C)(C(C)C)C(C)C	1
*C(O)(F)C#C	1
*C[S+](C)C	1
*C(CCC)CC(C)N	1
*C(C(:C:C):C:C)C(:C:C):N:C	1
CN1:C:N:C(:C(:N)N):C:1:N	1
CCN1:C:N:C2:C(N):N:C(N):N:C:2:1	1
*S(=O)(=O)C1:C:C:C(N):C:C:1Br	1
*C1(C(C)C)CC1C	1
*=C1CC(C)CC2:C1:C:C:C(O):C:2OC	1
S:C1:CCCCC1	1
*C(C)C(*)(O)C(C)C	1
C:C1:C:C(=O):N(C):C:N:1	1
*CC1:C:C:C(C):C(CN):C:1	1
*C(CC)N(C)O	1
*C(C(=N)N)C(C)C	1
*C(O)(C(C)=O)C(C)C	1
*=CC(CC)CC	1
*C1(N)CC1C	1
*C(C)C12OCOC(C(C)O)C1C1OC1(*)C2*	1
*C(C)C1(*)OC1C	1
*C(C)C1(C(*)C)OC(OC)(C(:C):C)OCC1C	1
*=C(SC)N(C)N	1
*OC1:N:C(=O):C(Cl):C:N:1C	1
C:N:C1:N:C:C(Br):C:N:1:C	1
*C(O)C(*)C(:C):O	1
CNC1:C:C:C(C):C:C:1S	1
*C(=O)N1:N:C(C):N:C:1C	1
*OP(=O)(NC)OC	1
CC(C)[N-][N+]#N	1
*C(CC)(CC)C(C)O	1
*C1(C(C)(C)O)OC1C	1
*C(C)N(*)C(=O)CCN	1
*C(CN)C(*)(C)C	1
*C1CN(*)CC1(*)C	1
*C(C)C(*)(C)CN	1
*C(C(=N)O)C(C)C	1
*S(=O)(=O)C1:C:C:C:C2:C(N):C:C(:C):N:C:1:2	1
*=CCS	1
*=C(C=C)C(=O)O	1
*N1CC(C)C(C)C1	1
*C(=O)C(C)P	1
*C(C(N)=O)C(C)[N-]	1
*S(=O)(=O)C(=C)C	1
*C(C(:C):C)C(F)(F)F	1
*C(CS)C(C)F	1
*C(OC)(C(C)=O)C(N)N	1
COC*CN(C)C	1
*C(=O)C(O)C(C)C	1
*C1C(=C)C(=*)CC1O	1
C:C:C(:C:C)C1:C:C:C:C(Cl):C:1	1
N:C(:N)N=C(N)N	1
*C(=O)C(=*)C(:C):[NH]	1
CC(C)C1=CC(=O)OC1O	1
*C1C(=O)OCC1C(:C(:C)O):C(:C)O	1
*N(C(N)=O)[PH](C)(C)C	1
*=C(C(C)=N)C(C)(N)O	1
*OC1:C:C:C(:C):C(OC):C:1	1
*C(=O)C1:C:C:C(:S):C:C:1	1
C:C(:O)C1:C:C:C(O):C:C:1	1
CC(Cl)C1:C:C:C(Br):C:C:1	1
C:C(:C)C(=O)C1:C:C:C:C:C:1	1
*C(C)(C)C1:C:C:C:C:C:1	1
*NN(:C):C	1
*=CC(=NN)C(=*)C	1
*=C(C)C(C)=N	1
CN=C(C)C	1
*C(C(:N):S)C(F)(F)F	1
*NC(=S)N(C)C	1
*C(O)(O)C1:N:O:C(C(F)(F)F):N:1	1
*=C(OC)C(=C)O	1
*C1(C(:N):O)COC1	1
CC(=O)NO	1
*N(C)CCC(:C:C):C(C):N	1
*C(C(=O)O)C(*)(C)C	1
BrC1:C:C:C:C:C:1	1
*S(=O)(=O)OC	1
*C(CC)(CC)C(:N):N	1
*C(N(C)S)C(*)(C)O	1
*C(N)C(*)(C)OC	1
*CC(O)CC(C*)C*	1
C:C(:C)C1:N:C:C(Cl):C:N:1	1
*C1CC(N)C(O)C(*)O1	1
*C1(C)CCC(C)CO1	1
*C(C)CC1(*)CC(C)CCC1C(:C):C	1
*C(C=C(C)C)CC(*)(C)C	1
*=CC(N)=S	1
CC(C)C1:C:C:C:O:1	1
*N(C)C1:C:C:C(C):C:C:1N	1
*C1CC(N)C2:C:C:C:C:C:2N1*	1
*CC(*)C(C)=O	1
*C1C=CC(O)C1*	1
*=C(C(C)=O)C(=O)O	1
*NC1:C([N+]):C:N:C2:C:C:C:C([N+](=O)[O-]):C:1:2	1
*[N+]1(CC)CC1C	1
*C(C)(CO)CS	1
*=C(N=C)C(C)=O	1
*C(C)(C)C(=O)C(=*)N	1
*C(CC)(CC)C(=N)O	1
CC=C(C)CC	1
*N1CC(:C):C(:S)C1	1
*OC1:C:C:C:C:C:1OC	1
*N1C2:C:C:C(C):C:C:2CC1C	1
C:C(:N):N(:C:N)C1OC(C)C(O)C1O	1
C*CO	1
*C(CC)(C(C)C)C(C)C	1
*N(CCC)CCC	1
CC(:N):C1:C:C:C:N:C:1:[NH]	1
*NC1:C:C:C(:C):C:N:1	1
*C1CC2(C)C(CC)=C(C)CCC2(C)C1*	1
*C(C(:N):O)C(C)O	1
*C1OC(N(:C:N):C(:C):[NH])C(*)C1*	1
N#CC1:C:C:C(S):C:C:1	1
*C(=O)C1:C:C(C(:C):C):C:N:C:1N	1
*N1C(=O)C(:C):C(:C:C)C1=O	1
*C(C(=C)C)C(:C):C	1
*C(O)(C(C)C)C(C)O	1
*C1C(C)CC1(C)C	1
CC1:C:C:C(O):C:C:1C(C)(C)C	1
C:C(:C)C1:C:C:C:C:C:1C	1
*C(C)C(:N):O	1
CC1=C(C(C)(C)C)OCC(C)(C)C1	1
*C1NC(=O)C:C(:C)N1	1
*N1CCC2:C(:C(C(:C):C):N:N:2C)C1	1
*C1C2C(O)=C(C)OC2C(C(C)(C)C)C1(C)C	1
*SC(:N:C):S:C	1
C:C1:C:C:C(OC):C:C:1OC	1
*C1(C)COC(:C:C):C(:C)C1	1
*C1COC(C)=N1	1
C[P+](C)C1:C:C:C:C:C:1	1
*CC1:C:N(:C):C(:N):N:1	1
C:N(:C):C1:N:C(=O):N(C):C1:N	1
C:C:C(C):C(:C)O	1
*C(C(:C):[NH])N(C)C	1
*N1CCC(C(C)=O)(S(C)(=O)=O)CC1	1
CCCN	1
*N1CCN(*)C(CC)C1	1
CC1:O:C2:N:C(N):N:C(N):C:2:C:1C	1
*=C(C#N)C(=N)S	1
*C(=O)C(C)=[N+]	1
*C(=O)C1=[N+](C)CC(=N)N2OCC(C)N=C12	1
*=CC(C)=[N+]	1
*C(C)(C)C(*)(C)CC	1
*C(C)(C)C(*)(C)C(C)O	1
*C(=O)C1:C:C:C(:C):C(:N(:C)S):C:1	1
C:C(:S):C(=O):N(:C)C	1
*C1OC(=O)C(=*)C1=O	1
*C(C(=O)O)C(C)(C)C	1
*C(N=N)=C(N)O	1
*C(C(O)F)C(C)(C)O	1
*C(C(N)=O)C(:C):C	1
*CC1:C(C):[NH]:C2:C:1C(=O)CCC2	1
*=C(C(C)=O)S(C)(=O)=O	1
*N[SH](C)(C)=O	1
CNC1(C(N)=O)CCCCC1	1
*OC(:C(:C)O):C(:C)O	1
*=C(C(=O)O)C(C)(C)C	1
*=CC(=O)C(=*)C	1
*=C(C)C(=*)O	1
*C(C(C)=O)C(=O)O	1
*=C(C(:C):C)C(C)(O)O	1
CNCC(=O)NC(C)(C)C	1
CC1(N)CCCCC1	1
*=C(NC)C(N)=O	1
C:C:C(O):C:C	1
CC1:C:C:C:C(F):C:1	1
*N(*)C1:C:C:C(N):C:C:1	1
*N(*)C1:C:C:C:C:C:1	1
*C(=O)N(:C):[NH]	1
*C1CC(*)C(=NO)C(C)C1	1
*C1CC(*)C2(C)CCC(C)C(C)(CC)C2C1=NO	1
*C(C)C(CC(:C:C):C:C)C(:C):C	1
*N(CC)C(:C):S	1
*ON=[N+]	1
*N1CC(:C):C2:C(:C:C:C:C:2:C)C1=O	1
*OS(C)(=O)=O	1
*=C(CS)C(C)=N	1
*CC1=C(N)C(=O)C(C)=CC1=O	1
*C1CC2OC(C)=CC(*)C2(*)C1(C)C	1
*C1C(C(C)=O)=C(C)OC(C)C1(*)C(C)(C)C	1
*C(CC)C(C)F	1
*N(C=O)C(=N)N	1
C=C1CC(C)(C)C(CC)=CC1=O	1
*C(CO)(CO)[N+](=O)[O-]	1
*C(C)C(*)C(:N):N	1
*C(=O)C(=C(C)N)C(C)C	1
CC(C)C(C)C(C)C	1
*N(CC)C(C)(C)N	1
CCN1:C(S):N:C2:C:C:C:C:C:2:1	1
*=C(C(C)=O)C(C)(C)C	1
*N(:N:C):C(:C)C	1
*N(C)CC1(CCC)CCN(*)C1	1
*C(C)CN(*)CC(C)(C)C	1
*C(O)(C(C)C)C(C)(N)O	1
*OP(=O)(O*)C(NP(=O)(O)O)=C(Cl)Cl	1
NC1:N:C(O):C2:[NH]:C:N:C:2:N:1	1
*C(C)(C(C)C)C(C)C	1
C:C:C(C=NC(=N)N):C(:C)O	1
C=NC(=N)N	1
NCN1:C(N):N:C2:C:C:C:N:C:2:1	1
*C1(C(C)C)OC1C	1
*C1C(=O)CC23C(=C(C)CCC12C)C(C)(C)CCC3(*)C	1
C=C(C)C(=O)CC	1
*C(C)C(C)(C)C(C)C	1
*S(=O)(=O)C(:C:C):C(:C)Cl	1
*C1CC2COC(:C):C(:C(:C):O)C2O1	1
*C(=O)C(*)C(:C:S):N:C	1
*C(=O)C(*)C(:C):N	1
*=C(CC)C(N)=O	1
*N(C)C(=O)C(=*)C	1
*=C1C(=N)CN1C	1
*N(C(C)=O)C(C)(C)S	1
*C(C[N+])C(C)=N	1
*CCN(:N:C):N:N	1
*C(=O)CCN(C)N	1
*N(CC)CCCC	1
CN(C)C(=O)C(N)=O	1
*CN1:C(:C):C(:C):C2:C:C:C:C:C:2:1	1
*C(CC)ON	1
*C1C(C)C1C	1
*N(C)C1:C:C:C(Cl):C:C:1N	1
*C(C(=C)O)C(:C):C	1
CCC1:C:[NH]:C2:C:C:C:C:C:1:2	1
*C1NCN1C	1
*C1CC=CC(N)C1	1
*C(OC)(C(:C):C)C(C)N	1
*C1C(C)C1N	1
*SC(=C)N	1
*C1CC(C(:C):C)C1	1
*C(=O)C1:C:C:C(:C):C(:N(:C)C):C:1	1
*C(C)(C)C(N)=O	1
*CC(O)(F)F	1
*NC(:N:C):S:C	1
*N1CCN(C(:C):C)CC1	1
*N(C(C)=O)C(C)(C)C	1
C:C:C(:C:C)CN(:C(:C)C):C(:C)C	1
*C(=O)C(=*)CS	1
*N1CC(N)C1	1
*N1CCC(OC)(C(C)O)CC1	1
*C(=O)C1:C:N(:N:C):C(:C):C:1C	1
*N(:C(:C)=O):C(:N)=O	1
*C(=O)C(CC)S(*)(=O)=O	1
C:C:N1:N:C(C(:C):C):C(C):C:1:C	1
CC(=O)C(C)(C)CN	1
*N1CC(C)(C)C(:C):C1:C	1
C:N(:C)CC1:C:C:C:C:C:1	1
CCOC1:C:C:C:C:C:1CN	1
C:C:C1:C(:C):C:N:C2:C(O):C:C:C:C:2:1	1
*=CC(=O)C(:C):[NH]	1
*N(CO)C(C)=O	1
*C1CC(C)C=C(C)O1	1
*C1CC(*)C(*)C(*)O1	1
*C1CCC(*)C(*)O1	1
*C(C)C1CCC(*)(N)C1C	1
*C(CC)(CC)C(:N):[NH]	1
CC1:C:C:[NH]:C:1	1
C:C:C(OC):C(:C)N	1
*C(=O)C(O)C(*)C	1
*SC1:N:C(N):N:C(N):C:1N=O	1
*=C(F)C(C)N	1
*N(C(:C):N)C(C)N	1
*N1C2:N:C:N(C):C(O):C:2NC1C	1
C:C1:C:C:C:N:1:C	1
*C(C=C)(C(=C)O)C(C)O	1
*C1CCC2(CO2)C(C)C1	1
*C1OC=C(C)C2C=C(C)C(C)(O)C12	1
*CC1:C:C:C:C(C):C:1	1
*C(C)N(*)C=C	1
*NC1:N:C(N):N:C(N):N:1	1
*NC1:N:C:N:C(N(*)*):N:1	1
C:C:C(:C:C)N1:*:C:C:C:1	1
*C(C)(C)C1:C:C:C(N):C:C:1	1
*NC1:S:C(C):C(C(C)C):C:1C(*)=O	1
*OC1:C:C:C(:N):C:C:1O*	1
*NC1:C:C:C(C):C:C:1	1
*C(CO)C(:C):N	1
*NC1:C:C:C:C(:[NH]):C:1:C(:C)=O	1
*N(C(=S)S)C(C)C	1
*CC(:N:C):O:N	1
C=NC(=O)CC	1
*C1C(*)(O)CC(C)(C)C2N(C)CC=CC21*	1
C:C(:C)CCN(CC)CC	1
*C(=O)C(CC)(C(:C):C)C1:[NH]:C(:C):C(:C):C:1CC	1
CC1:[NH]:C2:C:C:C:C:C:2:C:1C	1
*NC([N+])=N	1
*NC(=NP)[N+](=O)[O-]	1
N=C(N)[N+](=O)[O-]	1
*C1CCC1(C)O	1
*C1CCN(C(:N):N)C1	1
*C(CC)(CC)C(:C):N	1
*N(C(:C):C)C(C)(C)C	1
CN(C)C(=O)N(C)C	1
*C(=O)C1:S:C(:N(:C)C):C(:C):C:1C	1
CC(=O)C(C)C(C)C	1
*C(C)(C)C1:C:C:C(C):C:C:1	1
*CC(*)CC	1
C:C:C(Cl):C(:C)Cl	1
*N(C)C(C)C(C)O	1
*NC(=CC)C(C)=O	1
*C(C)C(*)C(=*)C	1
COC(=O)C(C)N	1
*C(C)C(C)(C)C(*)OC(C)=O	1
*C(C)C(*)C(C)(C)C(*)OC	1
*C(C)C(C)(C)C(*)O	1
CCC(C1:C:C:C:C(F):C:1)P(=O)(O)O	1
C:N:C(=O):C(:C)C	1
*ON1:C(N):N:C(=O):C(C):C:1C	1
*C1(N(:C):C)CC1O	1
C:N(C):C1:C:C:C:C:C:1:N	1
CC1:C:N:C(N(C)C):N:1C	1
*C(O)C(C)(O)C(C)O	1
*C(O)C(C)(O)C(O)C(C)C(N)=O	1
*CCN(:C:C):N:C	1
*N(*)C1:C:C(:N):C:C:C:1OC	1
*C(C)CNN	1
*C(CC)C(C)Cl	1
*C1CC(=O)N(C)C1	1
*C(C(=O)O)N(C)C	1
*C(NC)C(C)Cl	1
*C(CC)(OC)C(C)O	1
*OC(=*)C	1
*=CC(=O)C(=*)O	1
*SC1:N:C:C(:C):C(C):N:1	1
*C(=O)C(*)CCC	1
C:C:C(:C:C)C1:C(C(:C):C):[NH]:C(:C):C:1:C:C	1
*=CC1CCCC(C)C1(C)C	1
*=CC(:C:C):C(:C)C	1
*C(C(=C)C)(C(C)C)C(C)C	1
CCCC(C)=O	1
*=C(N=C)C(=O)O	1
*=C(C(C)=O)C(C)C	1
*N(CCC)CC(C)O	1
*N(CC)S(C)(=O)=O	1
*C(O)(CC)C(F)(F)F	1
*NC1:N:C(:N:C):C(:N):N:1C	1
CCN1:C(N):N:C2:N:C:C:N:C:2:1	1
*C(N)OC(=O)C(C)(O)C(C)=O	1
*N(:C:C):C:C	1
*[N+](CC)(CC)CC	1
*C(=O)C1:C:C:C:C(C=*):C:1	1
CN(C)C1:C:C:C(N):C:C:1	1
*C(O)(C(C)O)C(C)O	1
C:C(=O):C1:C:C:C:C:C:1:[NH]	1
*CC1=C(C(*)=O)N(C)C(S)C1*	1
*C1(*)SC(C)N(C(=C)C)C1=O	1
*C(*)(SC)C(N)=O	1
*C1C(C)=C(C)N2C(=O)C(*)(*)SC12	1
C1:C:N:C:N:C:1	1
*C1CC(*)(C)C2(C(C)(C)O)OC(C)(O)C1C2*	1
*C1CC2C(*)C3(OC2(C)O)C(C)(O)C(O)CC(*)C13*	1
COC(C)(OC)C(C)C	1
*C(C)C(*)(C(*)C)C(C)(C)O	1
*C(C)C(*)C(*)(C)C	1
*C(=O)C1:C:C:C(C):C(C(N)=O):C:1	1
CC1CCNCC1	1
*[N+]1(C(:C):C)CC1	1
*C1CC(N(:C):N)OC1*	1
*N1CC(:C):C(:C(:C)C)C1=O	1
C1:C:C:C:C:C:1	1
*C(O)C(*)C(C)(C)C	1
*N(C)C(:N):[NH]	1
C:C:C(OC):C(:C)C	1
*CC(*)(C)CN	1
N:C1:C:C(N):N:C:N:1	1
*C1COC(*)C(O)C1*	1
*N(CC)C(*)(*)C	1
*N1CC(C(N)=O)C(C)C1(*)*	1
*N(C)C(*)(*)C(C)C	1
*C1C(C)(C)C1(C)C	1
*C(C)(O)C1:C:C:C(O):C(OC):C:1	1
*C(C)C(O)(C1:C:C:C:C(O):C:1C(C)(C)O)C(C)(N)O	1
C:C(:C)C1=NN(C)C(C(:C):C)C1	1
*C(C)CC1:C:C:C:C:C:1	1
*C(C)C(=O)C(C)C	1
*C(C)C(C)C=*	1
*OC(:C:C):C(:C)C	1
*C(C(C)=O)(C(C)=O)C(:C):O	1
COC1:C:C:C(O):C:C:1	1
*C1CN(C)C(=O)O1	1
*C1CCCN(C)C1	1
*C(C)(C)C1:C:C:C:C(OC):C:1	1
*=C(CC)C(C)=N	1
*SC1:N:N:C(C):N:1N	1
*OP(N)(N)=S	1
*NC1:C:S:C(C):N:1	1
*C(CC)P(=O)(O)O	1
*C(=O)C1:C:C:C(C):C:C:1	1
*NC1:C:C(C):C:C:C:1CC	1
CC1:[NH]:C2:C:C(N):C:C:C:2:C:1C	1
*C1C(:C):CC1O	1
C:C:C(:C:C)C1:C:C:C:C:C:1OC	1
CCC1(C)C2CCCC3(C)CC23CCC1(C)C	1
C:C:C(=O):C(:C)O	1
*C(=O)NN=C	1
COC1:C:C(C(C)C):C:C:C:1O	1
*=C1C(=O)NC1S	1
*C1(C(N)=O)CC1C	1
*=C(CC)C(=C)C	1
C:C(:C)[N+](=O)[O-]	1
*C1CCN(C(:C):N)CC1	1
*C(C(C)C)C(F)(F)F	1
CC1:S:C2:C:C:C:C:C:2:C:1SS	1
C:C(:N)C(C)(C)C	1
*C(O)C(*)CO	1
*N1CCC(:C):CC1(C)C	1
CC(N)C1:C:C:C(O):C:C:1	1
*C(C)(C)CO	1
*N1CCCCC1C(:N):N	1
*C(=O)C(N)O	1
*NOC	1
*C(CC)N(C)N	1
*C1CC(:C):C(:C)C1	1
*N(:C(:N)=O):C(:N)=O	1
*C1OC(=O)N2C(:C):COCC12	1
CCC(C)OC	1
*C1CC1(C)C	1
CCS(=O)(=O)O	1
*C(C)(CC)N(C)C	1
*C(=O)C(:N:C):C(:C)C	1
*N1CCOC2:C:C:C:N:C:21	1
C:C(C):C1:C:C:C:C:C:1:N	1
*C1CCC(C)CO1	1
C:C(:N)C1:N:O:C(C):N:1	1
*=CC(=C)S	1
C:C1:[NH]:C:C(CC):C:1:C	1
*N1C(=O)C(CN)C(C)S1(=O)=O	1
*C(N=C)S(N)(=O)=O	1
*N(C(=C)N)C(C)C	1
*N(C(N)=O)S(C)(=O)=O	1
CNC(:N):N	1
*C(C(:C:C):C:C)C(:C:C):C:C	1
*OC1:C:C:C(C):C:C:1	1
N=C(N)C1:C:C:C:C:C:1	1
*C(O)(C(=C)O)C(C)=O	1
C=C(C)OC	1
*NC1:C:C:C:C:C:1C	1
*C1CC1N	1
*S(=O)(=O)C(:N):S	1
*C(C)(CO)CO	1
*C(=O)C(=*)C(:C:C):C:C	1
CC1:C:C(Br):N:O:1	1
*C(=O)N(C)C	1
*C1C(=O)N(C)C:C(:C)N1*	1
*C(=O)N1C(=O)CN(*)C2:C:C:C:C:C:21	1
C:C1:C(:C)OC(=O)C1	1
C:C:C1:C(:C)OC(=O)C1	1
*C(C(=O)O)(C(C)O)C(C)(C)C	1
*C(C)C=COC(C)(C)O	1
CC(=O)NC(C)C(=O)N(C)C	1
*C(OC)SC	1
CC1:C:C:C(:N):C(:C(:N)=O):C:1	1
*CC(=*)N	1
*CC(=*)NN	1
*C(:C:C):C:C	1
*C(=O)N1:C(=O):N(C):C(:C):C:1:C:C	1
*N(CC)C(C)O	1
*C1C=C(C)CCC1C(=C)C	1
*NC1:C(C):N:C(N):N(CC):C:1=O	1
*N1CCCN:C1:N	1
*CN1:C(N):C(N):C:[NH]:C:1=O	1
CC1:C:C:C(OS):C:C:1	1
CC(O)C1:C:C:C(O):C:C:1	1
*C(C)C(O)C(*)O	1
*C(O)(C(C)N)C(C)O	1
*=C1COC:C(:C)C1=O	1
*SC(:N:C):N(:C)C	1
*N1CCCC(C)C1	1
*C1CC(C)C(CC)N(*)C1=O	1
*=C(C)C(C)=O	1
*C(CC)(CO)C(:C):C	1
*C(CC)(CN)C(=C)C	1
*C1CC(*)(O)C(O)(OC)CC1(C)C(C)O	1
*C(C)C(*)(CC)C(:C):C	1
*C1(S(C)(=O)=O)CCC1	1
*NC1:N:C:C(:C):C(=O):N:1C(:C:C):C(:C)C	1
*C(CC)S(N)(=O)=O	1
*N(C(C)=O)S(C)(=O)=O	1
*N1CC(CC)(CC)C(:C):CC1C	1
*C(C(C)Cl)C(C)(C)C	1
*C(C)(C(C)C)C(C)O	1
C:S:C1:C:C:C(Cl):C:C:1:C	1
*NC1:N:C:C(:N):C(:N(:C)C):N:1	1
*NC1:C:C:C:C(C(:N):N):C:1	1
*N(C(N)=O)C(*)(C)O	1
*N(C)C(*)(O)C(:C):C	1
*C(CC)(C(:C):C)C(:C):C	1
*C(C)C(*)C(O)O	1
*C(C)C(O)OC	1
*C1CC(:[NH]):C(:C(:N)N)CC1CC	1
*C(CC)(OC)C(C)C	1
*C(CC)(C(N)=O)C(:C):C	1
*N(CC)CCN(:C):C	1
*C(O)(OC)OC	1
*C1C(=O)C2(C)CCCC1(C)C2	1
*=C(C=C)CC	1
*NP(=O)(O)O	1
*C(C=*)C(C)C	1
*C1COC(:C:C):C(:C)N1	1
*C(C)C(*)(O)OC	1
*C(C(C)O)C(*)(O)O	1
C=C(C)C1CCC2CC(C)C2C1	1
*N1CC(:C):C(:N:C)C1	1
*N1CCC1(*)C	1
*C(C=C)SC	1
*C1CNC(C)(C)C(C)N1	1
*C(CO)N=C	1
*C1CN(*)CC(C(:C:C):C:C)C1*	1
*N1C(=O)C(:C):CC(C)C1C(:C):C	1
*C(=O)C1=C(C)N(*)C(N)=NC1C	1
C:C:C1:C(:C)SCC2:C(C):N:N(CC):C:21	1
*C(C=C)(CC)C(C)C	1
*N(C)C(=O)C(C)O	1
*C1CC2(C)C(=O)OC(C)C2(OC)C1O	1
*N1CCC(CC)(C(N)=O)CC1	1
*OC(:C(:C)O):C(:C):N	1
*NC1:N:C:N:C2:C(O):C:C:N:C:1:2	1
*C(C)(CC)CN	1
*C(O)(C(:C):N)C(F)(F)F	1
C:C(:C)C1:C:C:C(O):C:C:1	1
*N(C(:C):C)C(:C):S	1
*N(C)N(*)C(N)=O	1
*N(C)C(=O)N(*)N	1
*NC(=N)NC(:C):C	1
*SC1=C(C(*)=O)N(C)C(C)C1C	1
*C1(*)C(=O)N(C(=C)C)C1C	1
*C1(*)C(=O)NC1C	1
CC(=O)N1:N:N:C(C):C(C(C)N):C:1=O	1
C:C(C):C(=O):N(C):N	1
*C(C)C(*)C=*	1
*C1OC=CC(C)C1C=C	1
*CC(C)(O)P	1
*N1CC2CC(:N):C(:C)C2C1(*)*	1
C:C(:C)COC(OC)(OC)C(C)O	1
*N1CCC(:N):C(:C:C)C1	1
*=C(C(=C)C)C(:C):C	1
*CC=C	1
*C1CCC=CC1=O	1
*C1CC2:C:C(Br):C:C:C:2S(=O)(=O)N1	1
*C1C(C)CC(CN)C1(*)C(:C:C):C(:C)Cl	1
CCC(C)(C)C	1
C:C:C(I):C:C	1
CCN1:N:C:N:C:1C(:C:N):C(:N)N	1
*N1CC2CC2(C)CC1C	1
*CSC	1
*N1CCC(C)C1	1
*C(=O)C(*)(C)O	1
*C(=O)C(*)(O)C(:C):O	1
*C1CC(*)C2OCOCC2C1	1
*CC1:C:C:C(C):C:C:1N*	1
*N1CC(:C):C(:C:C)C1=O	1
*N(CC)C(*)(C)C	1
*C(C)(N)C#N	1
N:C(:N)C(F)(F)F	1
*C(O)(C(=O)S)N(C)C	1
*C(=O)C(:C):[N+]	1
*N(CC)C(=N)S	1
[NH]:C1:C:C:C:C(O):C:1	1
*OC1:C:C:C:C2:[NH]:C(C):C(CC):C:1:2	1
*N(C(=S)NC)C(:C:C):C:C	1
OC1:C:C:C:C:C:1	1
*CC1:C:C:C(:N):C:C:1C	1
*CC(:C:C):C(:C)C	1
*C(=C)C(C)(C)O	1
*C(C)C(*)(NC)OC	1
*C1OC2(*)NC(C1*)C(*)C2*	1
*C(C)C(*)C(*)(N)O	1
*C(O)(C(=O)O)C(C)C	1
C:N:C1:C(:C):N:C:N:1C(OC)C(C)(C)O	1
*N(C)C(:N):S	1
C:C:C1:C(:C)NC(C)CO1	1
*C(C)C(=O)CC	1
*NC1:N:C:C(N):C(NC):[NH]:1	1
CC1:[NH]:C2:C(C):C:C:C:C:2:C:1C(C)C	1
*C(C(C)N)C(*)(N)O	1
*C(C)C(*)(O)NC	1
*C(C#C)C(:C):C	1
*N1C(=O)C2:C(C):C:C:C:C:2S1(=O)=O	1
*C(C)N(*)C(:C):N	1
*C(C(=O)O)C(:N):[NH]	1
*N(:C(:C)O):C(:C)=O	1
*C1OC(N(:C):C)C(O)C1O	1
*C1(C(C)=O)OC1C	1
*C(C)(O)C(=*)C(C)=O	1
*C(O)(C(=*)C)C(C)=O	1
C:C:C(Cl):C:C	1
*=C(CC)C(=O)S	1
*N1CC:N(:C)CC1	1
*N(C(=C)S)C(:C):C	1
*C(=S)NC	1
*C(=O)C(CC(CC)CN)(C(:C):C)C(:C):[NH]	1
C:C:C(:C:C)S(=O)(=O)CC(:C):C	1
CCS(=O)(=O)C1:C:C:C:C:C:1	1
SC1:C:C:C:C:C:1	1
*C(C(C)O)C(*)(C)C	1
*C1CC(C)C(C)(C(C)C)CC1O	1
*C(CC)C(C)(C)N	1
*C(CC)(CC)N(C)C	1
*CC(C)S	1
*C(=O)CC(*)C(:C:C):[NH]:C	1
*=CC(:N):S	1
C:C:C1:N:C(:C:C):C(:C):C:C:1:C	1
*C(=O)C1(*)CCCC1	1
*OP(C)(C)=N	1
*OP(=O)(O)P	1
*OP(=O)(C(C)C)P(=O)(O)O	1
CC(C)P(=O)(O)P	1
*C(CC)(CC)C(N)=S	1
*NNC	1
*C1(O)CCC(C(C)(C)C)C1C	1
*C(C(C)N)C(C)(F)F	1
*C(C(=C)C)C(N)=O	1
*C(SC)C(C)=O	1
*C(C(C)C)P(=O)(O)O	1
*SC1:S:C(C):C(N):C:1C(*)=O	1
C:C:C(:C:C)C(=O)C(:C(C):O):C(:C):C	1
*C(C(:C):C)N(:C):C	1
*C(CP)C(=O)O	1
*C(N)(CC)C(C)(C)C	1
CNC1(C(N)=O)CCCC1	1
CN1COCC1C(N)=O	1
*C1CN(*)C2:C:C:C:C:C:2O1	1
*C(O)C(*)N(*)C	1
*N(CC)C(*)(C)N	1
*N(C)C(*)(N)CC	1
CN(C)C1:N:C:N:C:C:1F	1
*N(C(N)=O)N(CC(C)O)S(=O)(=O)OC	1
CC(C)N1:C:N:C2:C(N):N:C(N):N:C:2:1	1
*C(N)C(*)C(C)O	1
*C(O)(CC)CC	1
*C(CO)CO	1
CC(C)=C(C)N(C)C	1
*SC1=NCCN2C(C)=C(C)C(*)C12	1
*C(=O)C1:C:C(O):C:C(:C):C:1	1
*OC1:C:C(C):C:C(:C):C:1:C:C	1
CCCC1:C:C:C:C:C:1	1
*C(NC)N(C)C	1
*C(C(C)=O)(C(C)O)C(C)(C)O	1
*C(C(C)=O)C(O)F	1
*C(=O)C(=*)CN	1
*C(C(=O)O)N(*)C	1
*N(C)C1:C:C:C(C):C:C:1	1
*C(C(=C)O)N(*)C	1
C:C:C(:C:C)C1:C:C:C:C:C:1C(F)(F)F	1
*C(CC)(CC)CN	1
*NC(=C)N	1
*C(C(=C)N)C(C)C	1
*[S-]CC	1
CCC1C(C)CCC2(C)C1CC(C)C2(C)C	1
*C1CN(N)C1*	1
*OC1:N:C(:C):C(:N):N:1CC	1
*C(C)C1N=C(C)N(*)C1C	1
*C(C)C1C(C)N=C(C)N1*	1
*=CC(C)(C)N	1
CC1:C:C:N:C(C):C:1	1
*NC1:N:C(C):C(C(C)O):S:1	1
*=C1C(C)C1(C)O	1
*C1(N)CC1F	1
*=CC(=O)C(:C):C	1
C[N-][N+]#N	1
*C(C(:C):C)(C(C)C)C(C)F	1
*C1(C(N)=O)CCC(C)CC1(C)C	1
*C(C)C(C1:C:C:C:C:C:1)N(:C):C	1
C=C(C)C(=O)O	1
C:C(:N)N1:C:C(C):C:N:1	1
CC1CC(C)(C)OC2:N:[NH]:C(N):C:21	1
*=CC1(C)CCC(C)C1CC	1
CC(=N)C1:C:C:C:N:C:1	1
*C(C(:C):C)C(F)F	1
*C(N)C(C)C(N)=O	1
*C(CO)NC	1
CNC(=O)C(N)C=CN	1
C:C1:CC(C)N(CC)CC1	1
*C1C(C)C1O	1
**=CC	1
**=CC(:C):C	1
*N(C(=C)C)C(C)C	1
*C(C)(C=C)C(C)C	1
*C(NC(C)=O)C(=O)N(*)C	1
*C1(C(F)(F)F)CC1	1
*NC1:N:C:N:C2:C:1OC(O)CN2*	1
*CC(C)=S	1
C:C(:C)C(=N)N	1
*C(=O)C1:C:C:C(C):C(CC):C:1	1
C:C(:S)C1:C:C:C:C:C:1	1
*C(C(=N)N)P(=O)(O)O	1
C:C(C):C1:C:C:N:C:C:1:[NH]	1
*C(C(=C)C)C(F)(F)F	1
*C(CC)C(*)(*)O	1
*C1CCCOC1(*)*	1
*C(C)C(*)(*)OC	1
*N(C=C)C(C)=N	1
*C1(C)CCOCC1	1
*C1(C(C)O)OC1C	1
*C(CC)C(*)(C)S	1
*C(C)C(*)(C)SC	1
*C(C)(O)C(C)(C)O	1
C:C(:[NH])C1:C:C:C(O):C:C:1	1
CC(C)C1(C)CCC(O)(O)CC1C	1
*C1CCC(C(C)C)C1(C)C	1
*NC1:C:C(C):C:C:N:1	1
CC1:C:C:N:C(N):C:1	1
*N1C(=O)C2:C(C):C:C:C:C:2C1C(:C):C	1
*CN1C(=O)C(*)CCC1C	1
*C(C)(C)C(CC1OCC1(C)C)N(C)C	1
*NC(:[NH]):N	1
C:C(:C)C1:O:C(C(C)(C)C):C(C):C:1C	1
*C(=O)CCC	1
C:C(:O)C(C)(C)C(C)=O	1
*C(C(:C):C)(C(:C):C)C(C)C	1
*C(=O)C1:C:[NH]:C:C(:C):C:1=O	1
*CC=N	1
*C1C(O)C(C)CON1C	1
*C1CC(O)C(*)C2C(O)C(*)NOC12	1
*C(=O)C1:C:S:C(C):N:1	1
*C(OC)C(N)O	1
*C(C)C1=C(C)C(O)CC1C	1
*C1(C)CCCC2(C)C1CCC(C)(C)C2CC	1
*C1CC(*)C2(C)C(C)CC(=O)CC12C	1
*C1(C)C(C)CCCC1O	1
*=CC(=C)N	1
*C1CCC(C)(C)C1(C)C	1
C=C1C(O)CC(C)(O)C1C	1
*C1COCC(*)N1	1
*OC1:C:C(N(C)C):C:C:C:1N	1
*C(C)C(C)=O	1
*N(:C(:C)=O):C(=S):S	1
CC1:C:C:C(C):C(O):C:1	1
*N(:C:N):C(:[N+])N	1
*C(C(:C):C)C(N)N	1
*N(C)C(CC(:C:C):C:C)C(:C):C	1
*C1CCN1N	1
C:C:C1:C:C:C(O):C:C:1:C	1
C:N:C(N):C(:C):C	1
NC1:C:C(N):C2:N:C:N:C(N):C:2:C:1	1
*NSN	1
*N(C(N)=S)C(C)(C)C	1
C:C:C1:N:C(N(C)C):N(C):C:1:C	1
*C(=O)C1:C:C:C(:N):C:C:1	1
CCC1:C:C:C(O):C:C:1	1
*NC1:N:[NH]:C2:C:1CN(*)C2(F)F	1
*C(CN)CBr	1
*C(O)(C(C)(C)C)C(C)(C)C	1
*N(:C(:C)C):C(:C)=O	1
*N1CCC:C(:S)C1	1
*C1CN1C	1
*C1C2CCCC1(*)CC2	1
*N(C)C(=S)N(*)C	1
*C(F)(F)CC	1
CCC1:C:C(OC):C(O):C:C:1C	1
*N1CCN(:C):C(:N:C)C1C(:C:C):C:C	1
*C1OC(*)(C)CC1O	1
*ON=C1CCCN(*)C1*	1
*C(C)(C)C(*)(CC)CC	1
*C(C)(C)C(*)(C)C(C)C	1
*CC1:C:C(S):C:C:C:1OC	1
C:C(:C)C(NC)C1:C:C:C:C:C:1	1
*C(O)C(*)CS	1
*C(C)C(*)OS	1
*C(CC)(C(C)=O)C(C)C	1
CN1CCCC1C(N)=O	1
*C(NC(C)=O)C(=O)N(C)C	1
*C(C)C(C)=N	1
CCN1:C:N:C2:C(O):N:C(N):N:C:2:1	1
*N(C(C)=O)C(COC)C(:C:C):C:C	1
*OC1:C:C(C(C)N):C:C:C:1O	1
*N(C(=O)C(:C:C):C(:C)O)C(C)C	1
*C(=O)C1:C(N):N:C(S):C(N):C:1O	1
*=C(F)C(:C):C	1
*=C(C(:N):N)C(:N):S	1
*C1(C)CCCC2(C)C1CCC21CO1	1
*OC1:C:C:C:C:C:1O	1
*N(C(C)=N)C(C)=O	1
*C1OCC1O	1
*C(CN)C(*)(C)O	1
*C(C)C(*)(C)OC	1
*C(C#C)N(C)O	1
*SC(=C)O	1
*N(C)CCC(:S:C):C(:C)C	1
*C(OC)(C(C)=O)C(=O)O	1
C:C(:C)S(=O)(=O)C(:C):C	1
C:C(:C)C1:C(C):N:N:C2:C:C:C:C:C:1:2	1
C:C(:N)N(CC)CCCC	1
*C(C(=*)C)C(C)O	1
*N1CCC(C)(C(:C):C)C(C)C1	1
*N1C(=O)CC(C)N(C(C)C)C1=O	1
*C(C(=C)C)C(*)(C)N	1
*C1C2=C(C(=O)C(C)=CC2=O)N(CC)C1(*)C	1
*C(C)C(:N):S	1
*C(N(:C):C)P(=O)(O)O	1
*C(C)N(:C):N	1
*NC(=N)O	1
*C(C(N)=O)C(C)(C)C	1
*N(C)C1OC(C(C)O)N1C	1
*N(C)C(=O)N(*)C1OCN1C	1
C:C(:C)C(C)(C)C	1
*N(C(N)=O)C(*)(C)C	1
*N(C)C(*)(C)C(N)=O	1
*C(C)N(C)C(:C):C	1
*OC1:C:C:C:C(O):C:1O	1
*C(=O)C(*)(CC)C(=O)O	1
*NC1:C:C(:C):C:C:C:1N(*)*	1
C:C(:C)C#N	1
*C(C)(OC)C(C)O	1
*C1CN1P	1
*C(O)(CC)C(C)O	1
*C(=O)NC	1
*C1(C)CC(=*)C(=O)O1	1
*C1CC(C)N1*	1
*N(C(N)=O)C(C)(C)N	1
*C(=O)C(:[N+]):N	1
*=C(NN)C(C)=N	1
*N1CSC(:C):C(:C:C)C1=O	1
*C(CC)(C(:C):[NH])C(C)N	1
C:C(:C)C(F)(F)F	1
CC1(C)CCSCC1	1
C:C1:C:C(C):C(CC):C(=O):[NH]:1	1
C:C:C(:C:C)CC(:C(C):S):C(:C):C	1
C:C:C(Cl):C(:C)O	1
*C(CC)(C(:C):C)C(C)N	1
*C(NC)C(=O)NCC	1
*=C(CC)C(:C):N	1
*N1CCC(C(:C):N)(N(*)C)CC1	1
*=C(C(:C):[NH])C(:N):N	1
*C1OC2CSC(*)N2C1*	1
*C1OC(C)N(C(*)S)C1*	1
*C1(C)COC1CC	1
*C(SC)C(C)O	1
*C(C(C)O)C(C)F	1
*C(F)(CC)CC	1
*N(C(:C):N)C(C)C	1
C:N(:N)C(C)(C)C	1
*C(CS)C(C)N	1
C:C:C(:C:C)C1:C:C:C:C(C):C:1	1
*CCCCCC	1
*C(C)C(O)C(C)O	1
CCC(N)=O	1
*C(C(C)S)C(C)(C)C	1
*N(C(=C)C)C(=C)C	1
*C(Br)C(:C):C	1
*OC(O)F	1
C:C(:C)C1(OC)CCC(C)OC1	1
*OP(O)(O)=S	1
CC(=O)C1:C:C:C:C:C:1	1
*C(C(:C):C)P(C)(C)=O	1
*NC(:N:C):S:N	1
*N(C(:C):C)C(*)(C)O	1
*N(C)C(*)(C)OC	1
*N(C(C)=N)C(C)C	1
*N(C)C(C)=N	1
CC1:C:C:C:C(N(C)C):C:1	1
*N(C(:N):S)C(C)C	1
*C(=O)C1:C:C:C:C(C(*)C):C:1	1
CC(C)C(N)C(=O)NN	1
*C1CCC2(*)CNCCC2C1	1
*C(C)NC(=O)N(*)C(C)C	1
*C(CC)C(*)N(CC)C(C)=O	1
*C1CC(N(:C):C)C(O)C1O	1
*C(C1:C:C:C:C:C:1)P(=O)(O)O	1
*C(C(:C):C)P(=O)(O)O	1
*C(C)C(*)C(*)N	1
C:C:C(C#CCC):C:C	1
CC=C1CC(CC)(ON)CCC1(C)O	1
[NH]:C(:N)C1:C:C:C(O):C:C:1	1
CN(C)C1:N:C:C:C:N:1	1
CCC1:C:[NH]:C:C:C:1=O	1
*=C(CC)C(=C)O	1
*C(C(C)=O)C(*)(C)C	1
*C(C)C(=O)C(C)(C)C	1
*N1CCC(:C(:N)N):C(:[NH])C1	1
*C1CNC1*	1
*C(N=C)(C(:C):C)N(C)C	1
*C(=O)C1:C:C(:C):C(:N):N:1CC	1
C:C:C1:C:C(CC):C:C:C:1:[NH]	1
*C(CC)C(=O)S	1
*CNS	1
*OS(N)(=O)=O	1
*C(O)C(C)(O)C(O)C(C)NC	1
C:C:C(:C:C)CC(:C:C):C:C	1
*OC1:C:C(C):C:C(C):C:1	1
*C(C)(C)C(C)O	1
*NNS	1
*OCC	1
C=C(CO)C(C)C	1
*C1(CC)CCC(C)(C)CC1C	1
*C(=O)C1:C:C:C:C(C):C:1	1
*C1CC(:C:C):C(:C)N1*	1
C:C:C(Cl):C(C):N	1
*C1CC2:C:C:C:C:C:2S(=O)(=O)N1	1
C:C(:C)N1CCOCC1	1
*C(C=C)(C(:C):C)C(C)(C)O	1
CC1:C:C:C(Cl):C:C:1	1
*C1(CN)COC1C	1
*C(=O)C1=CC(C)(C)OC1*	1
CCC=C(C)CC(N)=O	1
CCCCNC(C)=O	1
*C(CC)(C(=C)C)C(C)(C)C	1
*C1CC(*)N1*	1
*C(CC)(CO)C(C)(C)C	1
*C(CC)(C(=C)C)C(N)=O	1
*=C1C2CNCC1CNC2	1
CCC1:C:C:C(S):C(N(C)C):C:1	1
*=C(S)C(=O)N(C)C	1
*C(CC)C(C)(O)O	1
*OC1:C:C:C:C:C:1Cl	1
*C(O)C(O)C(C)O	1
*C(C)C(OC)N1:C:C(F):C(:C):C:1:N:C	1
N:C:C(C1:N:C:C:C:N:1):C(:N)N	1
*C1OCC(*)(C(*)C)C1C	1
*C(C)C(*)(CO)C(C)C	1
*C(C)C(*)C(C)(CC(C)C)C(O)(CC)C(*)C	1
*C(C)C(C)(CC(C=C)C(C)(C)C)C(C)(C)O	1
*C(C)C1(C)C(C)C=C(C)C1*	1
*C(C)C(C)(C(C)C)C(*)CC(C)(C)O	1
*C(C)C(*)C1C(*)OCC1(*)C(*)C	1
C:N(:N)C(CC)CCCC	1
*=C([O-])CC	1
*N(C(=*)C)C(C)C	1
*N(C)C(C)CC	1
*C1CCC(*)C1	1
*C(CC(:C:C):C(:C)F)C(C)O	1
C:[NH]:C1:C(CC):C(F):C:C:C:1:C	1
*OSC	1
*C(CC)(CC)C(=C)C	1
[truncated: 71 more rows]
