# Supplementary material for: t-SMILES: a fragment-based molecular representation framework for de novo ligand design
Source: Nat Commun. 2024 Jun 11;15:4993. doi: 10.1038/s41467-024-49388-6 (PMC11167009; doi:10.1038/s41467-024-49388-6)
Supplement: Supplementary file 4 — Source Data [file 41467_2024_49388_MOESM4_ESM.zip › Soure data/Source data and code for all other graphs/Metrics/Models/Chembl/ChEMBL_TSDY_Brics[MPL][rnd15][bs128]/gen.smi]

*CC&*O*&*C(*)=O&*C1(C#N)CC(C)N(*)CC1C&*C(=O)c1nc2cc(F)ccc2nc1OC&&&
*Nc1cccc(C)c1C&*C(=O)c1cc2cc(Nc3nccc(-c4ccc(CO)cc4)n3)ccc2[nH]1&&&
CC1=NC(C(C#N)C(=N)NNC(=O)C2=C(C*)N3C=C(Cl)C=CC3=N2)=CS1&*OC(F)(F)F&&&
*C(=O)Cc1cccc2ccccc12&*Nc1ccnn1C1CCN(*)CC1&*C1CCCCC1&&&
*C(=O)c1cccnc1&*NC(P(=O)(O)O)P(=O)(O)O&&&
*Oc1ccccc1C(=O)O&*Cc1ccc(Br)cc1&&&
*Oc1ccccc1C&*CCC*&*N1CCN(*)C2CS(=O)(=O)CC21&*C(=O)c1ccco1&&&
*C(=O)c1ccccc1OC&*N*&*C1CC2CCCC(C1)N2*&*Cc1ccoc1&&&
CCN1C=[N+](CCCC2=CC(C=NNC(=N)N)=CC=C2O)C2=CC(F)=CC=C21&&&
*CC(=O)c1cc(-c2ccco2)nc2ccccc12&*N1CCCc2ccccc21&&&
*N(C)C&*C(=O)c1ccc(Oc2ccc(N(*)C)cc2)cn1&*C(*)=O&*N*&*C(Cc1c[nH]c2ccccc12)C(*)=O&*N*&*C1CCCCN(O)C1=O&&&
*C(C)(C)C&*O*&*C(*)=O&*N*&*C(Cc1c[nH]c2ccccc12)C(*)=O&*N*&*C1CCN(*)CC1&*Cc1ccccc1&&&
*CC&*Oc1ccc(-n2cc(C(=O)C*)c3c2-c2ccccc2S(=O)(=O)C3)cc1&*N1CCCC1*&*CO&&&
*N(*)c1cc(Nc2ccc(O*)c(Cl)c2)no1&*C1CCOCC1&&*C1CCCCC1&*C1CCCC1&&
*CC&*O*&*C(*)=O&*C1(C)CC(C)=C(C)C(*)N1*&*C(=O)c1cccc(O)c1&&*C(C)C&&
CCC1=NN(C(=O)C2=CC=C(F)C=C2)C2=CC(C3=CN=CC(Br)=C3)=CN=C12&&&
*C(=O)c1cc([N+](=O)[O-])ccc1N*&*N*&*CCc1ccccc1^*C(=O)C(F)(F)F&&&&
*C(CCC)(CCC)CCC&*N1CCN(c2ncccn2)CC1&&&
S=C1[NH]N=C(C2=CC=C(Cl)C=C2Cl)N1CCC1=CC=CS1&&&
*Oc1ccn(O*)c(=O)c1&*Cc1cccc(F)c1&&*C*^*C1CCNCC1&&&
*C(=O)C(C)N&*N*&*C(C(*)=O)C(C)O&*N1CCCC1*&*C(*)=O&*N*&*C(Cc1c(C)cccc1C)C(O)C*&*N*&*C(C)(C)C&&&
*N1CCCC1c1ccccc1C#N&*C(=O)c1cccc2c1C(=O)N(*)C2&*Cc1ccco1&&&
*CC&*O*&*C(*)=O&*N1Cc2[nH]c(Nc3cc(C(*)=O)ccc3C)nc(=O)c2C1&*N1CCN(c2ccc(F)cc2)CC1&&&
*C(=O)c1cc([N+](=O)[O-])ccc1N1CCOCC1&*N*&*CCc1ccccc1&&&
*CC(C)Cn1cnnn1&*N(*)C&*CC(O)(c1ccccc1)c1ccccc1&&&
S=C1[NH]N=NC2=C1N(C1=CC=CC=C1)C=C2&&&
*CC&*O*&*C(=O)C*&*N(C)C1c2cc(OC)ccc2S(=O)(=O)N1*&*Cc1ccccc1&&&
CCC(=O)C(=NNC1=CC=C(C(=O)O)C=C1)C1=CC=C(C#N)C=C1&&&
*Nc1cc(S(=O)(=O)n2ccc3cc(C(*)=O)ccc32)ccc1C&*N*&*C(C)C(C)(C)C^*C1CCCCC1&&&&
*CCC(C)=NO*&*Cc1ccccc1&&*N1C(=O)C2CCC1CCC2&&
*C1CCN(C2=NS(=O)(=O)C(c3c[nH]c4ccccc34)=C2C)CC1&*C(C)(C)C&&&
*CCCCc1c(Cc2ccccc2)n(C(c2ccccc2)c2ccccc2)c2ccc(O)cc12&*N(*)*&*Cc1cccc(F)c1&&*S(=O)(=O)c1ccccc1&&
*CC(*)=O&*Nc1ccc2c(c1)OCO2&&*N(*)c1ccc(F)cc1^*S(=O)(=O)c1ccccc1&&&
*Nc1cc(C(=O)c2c(C)cc(C)cc2C)sc1C(=O)O&*C(=O)c1ccccc1Cl&&&
*CCC(*)=O&*Nc1ccc(Cl)cc1&&*N1CCN(c2cccnn2)CC1&&
*OC&*C(=O)C(=*)O&*=CC(=O)c1ccc(O*)c(Cl)c1&*CCCc1ccccc1&&&
*C(=O)O&*C1CCCN(*)C1&*C1CCC(*)CC1&*C(O)C(S)C=*&*=Cc1cc(C(F)(F)F)cc(C(F)(F)F)c1&&&
O=C1C(Cl)C(C2=CC=CC(Br)=C2)N1C1=C(Cl)C=CC=C1Cl&&&
*C(CCCC)c1ccc(Cc2ccccc2)cc1&*N*&*C(=O)CCc1ccccc1&&&
*C(=O)c1ccccc1Cl&*N1CCN(*)CC1&*C(=O)c1ccccc1&&&
*CCCCCCCCC&*N1C(=O)c2ccccc2C1(C)c1nnnn1-c1cccc2ccccc12&&&
*Nc1ccc(C(N)=O)cc1&*C(=O)c1ccc2c(c1)N(*)c1ccccc1S2&*CC*&*N1CCCC1&&&
*C(C)c1cccc(Oc2ccccn2)c1&*Oc1nc(-c2ccc(C3CC3)cn2)cc(=O)n1C&&&
*Sc1nnc(C2CC2)n1CC&*CC(*)=O&*Nc1cc(OC)cc(OC)c1&&&
*C(=O)c1cn(-c2ccccc2)nc1-c1ccc(Cl)cc1&*N1CCCC1&&&
*CCCCC=C&*Oc1cc(F)c(-n2ccc(C(*)=O)c2)c(F)c1&*N1CCN(c2ncc(CC)n2)CC1&&&
*Nc1ccc(-c2c(CCC)noc2CC)cc1&*C(*)=O&*N*&*C(C)=O&&&
*NC&*C(=O)Cc1c(C)n(C(=O)c2ccc(OC)c(OC)c2)c2cccc([N+](=O)[O-])c12&&&
*Nc1nc2c(Nc3cccc(Br)c3)nc(N3CCN(C)CC3)nc2n1CC(C)C&*C1CCCC1&&&
*S(=O)(=O)c1ccc(-n2sc3ccccc3c2=O)cc1&*N1CCCCCC1&&&
*C(C)=O&*N*&*C(Cc1cccc(C(=N)N)c1)C(*)=O&*N*&*C(CC(C)C)C(*)=O&*N*&*C1CCCCNC1=O&&&
*Nc1ccc(C)cc1N1CCCCC1&*C(=O)c1ccc(C)cc1&&&
*OC&*C(=O)c1c(Cl)cccc1S(*)(=O)=O&*N1CCC(*)CC1&*C(*)=O&*N*&*Cc1cc(C)on1&&&
*C1OCCCCC(C)Oc2ccc(N*)cc2C(=O)N(*)CC1C&*C(*)=O&*Nc1ccccc1^*C(C)CO&&&*C*^*N(*)C&*C*&*C1CCCCCC1&&&
*Cc1ccc(OC)cc1&*Nc1c(Nc2cc(C)[nH]n2)c(=O)c1=O&&&
*C(=O)C(C)(c1ccccc1)c1ccccc1&*O*&*C1(*)CCOCC1&*C*&*[N+](C)(C)C&&&
*C(CCCC)C1=CCS(=O)(=O)N=C1&*O*&*C(*)=O&*N*&*Cc1ccc2ccc3c(c2c1)CCO3&&&
*N(*)c1ccc(C)cc1&*CC(*)=O&*Nc1ccccc1-c1nc2ccccc2[nH]c1=O^*S(=O)(=O)c1ccccc1&&&&
*N1CCc2nc(-c3ccncc3)c3c(c2C1C)COC(c1ccc(C#N)cc1)C3&*C(C)=O&&&
CC1=C2C(=CC3=CC=CC=C13)NC(=O)N1CCN(C)CCCCO2&&&
*Nc1cc(-c2[nH]c3cc(NC)ccc3s2)ccc1C&*S(=O)(=O)Cc1ccccc1&&&
*Oc1ccc2ccccc2c1C=NNC(=N)N&*CC(*)=O&*N*&*C(CO)C(=O)O&&&
CC1=C(F)C=CC2=C1[NH]C1=C(F)C=CC=C12&&&
CC(C)CC1=CN(S(=O)(=O)N(C)C)C2=CC=CC=C12&&&
*CCc1ccc(N)cc1&*Nc1ccnc2cc(Cl)ccc12&&&
*S(=O)(=O)c1ccc(OC)cc1&*Nc1cccc(C*)c1&*NC(=S)Nc1ccccc1OC&&&
*C(=O)c1cc(C)oc1C&*N*&*Cc1ccsc1&&&
*C1OC(n2cnc3c(N)nc(S*)nc32)C(O)C1O&*CC(*)=O&*N*^*CO^*C(CO)CO&&&&&
*C1CCCC(*)N1C&*C(C)(C)C&&*C(O)c1cccc(-c2ccc(F)cc2)c1&&
*CCCCn1cc(=O)c2c(-c3ccccc3)n(CCCC(*)=O)c(=O)c21&*N1CCCCC1&&*N*^*CCC(=O)O&&&
*C(=O)c1ccccc1S*&*Nc1cccc(C(F)(F)F)c1&&*C1CCCCC1&&
*=C(C(C)=O)C(C)=O&*=CC=*&*=Cc1ccc(C)cc1&&&
CCC1=CC=C(OC)C(C2=C(NC3=CC=C4[NH]C=CC4=C3)N3C=CN=C3C=N2)=C1&&&
*CCCCC&*N*&*Cc1ccc(-c2ccc(C*)cc2)s1&*N(*)*&*C(=O)CC(C)(C)CC(C)(C)C&&*CC*^*N1CCCCC1&&&
*C1CC[N+]2(c3ccc(OC)cc3)CC12&*C(*)=O&*N(*)*&*CC*&*Oc1ccc2nc3c(cc2c1)Cn1c-3cc2c(c1=O)COC(=O)C2(O)CC^*CCO&&&&
*C(CC)C(=O)O&*N*&*C(=O)C(*)CCc1ccccc1&*N*&*C(=O)CC*&*C1CCCN1*&*C(=O)C(*)C(C)C&*N*&*C(=O)C(*)C(C)C&*N*&*C(*)=O&*O*&*Cc1ccc
*C(C)C&*C1OC2NC(C1O)C1(O)C3(*)CC4=C*)C(C(*)C21C4(C)C&*O*&*C(=O)CC(C)C^*O*&&*C(=O)CC(C)C^*C*&&*O*&*C(=O)CC(C)C&&&
*N1CCN(c2ccncc2C(F)(F)F)CC1&*C1CCCN(c2cc(Cl)ccn2)C1&&&
*C(C)C(*)=O&*N*&*C1CC2CCC1C2^*O*&&*C(=O)CC(C)(C)C&&&
CC1=CC(C)=C2C(S(=O)C3=CC=C4N=C[NH]C3=C4)=C(Cl)C=NC2=C1&&&
*C(C)C&*Oc1c(Cl)ccc2c(S(*)(=O)=O)cc(O)cc12&*NC1=NCCC1&&&
*C(C)=O&*NC1CC2CCC(C1)C2*&*C(*)=O&*N*&*Cc1ccc(F)cc1Cl&&&
*C(=O)c1ccc(S(C)(=O)=O)cc1OC&*Nc1cc(C)ccc1Cl&&&
*OC&*C1OCC2(C)C(C)CCC(=O)C12&&&
O=C1OC2=CC=C3C=CC=CC3=C2C(=O)N1C1=CC=C(Cl)C=C1&&&
*NC=C1C(=O)CC(C)(C)CC1=O&*Cc1ccccc1&&&
*Oc1ccc2c(c1)CCC1C2CCC2(C)C(=O)CCC12&*CC*&*Sc1cccc2c1NC(=O)CS2&&&
*CC(*)=O&*N*&*C1CCCC1^*=CC*&&*C1CSCCO1&&&
*Cc1ccsc1&*N1CCc2ccccc2C1&&&
*ON=C(c1ccc(C)nc1)N1CCCCC1&*CC(F)(F)F&&&
*C(=O)C(=O)c1c[nH]c2ccc([N+](=O)[O-])cc12&*N1CCN(c2ccc(Cl)cc2)CC1&&&
*S(=O)(=O)CCO&*Nc1onc(C=*)c1C1CC1&*=Cc1ccccc1&&&
*Oc1ccccc1-c1cccc(C)n1&*CCC*&*N1CCCCC1&&&
*NC&*C(=O)c1cc(-c2cccc(-c3cc(C(F)(F)F)nn3CCC(*)Cc3ccc(F)cc3)c2)ccn1&*N*&*C(*)=O&*C1CN(C)CCO1&&&
*CCc1ccc(OC)cc1&*N*&*C(=O)c1cc(S(=O)(=O)Cc2ccccc2)cn1C&&&
O=C1C(Cl)C(Cl)(C(Cl)=C(Cl)C2=CC=CO2)C2=CC=CC=C12&&&
*CC&*O*&*C(=O)c1ccc(Cl)c(Nc2ncnc3cnc(N*)nc23)c1&*C(C)CC*&*N1CCCC1&&&
BrC1=NC(C2=CC=C(CN3C=CN=C3)C=C2)=C2C=COC2=N1&&&
CC1=CC=C(N2C(=O)[NH]C3=C(C=NN3C3=NCCCC3)C2=O)C=C1C&&&
*Nc1ccc(Sc2ccc(OC)cc2)cc1&*C(=O)CC1(Sc2ccc(F)cc2)c2cccnc2-c2nccn2C1C(C)C&&&
*C(=O)CCS(=O)(=O)c1ccc(C)cc1&*Nc1sc(C(=O)O)c(-c2ccc(C)cc2)c1C#N&&&
*Nc1[nH]nc(CCc2ccccc2)c1C(=O)O&*C(*)=O&*C1CCC1&&&
COC1=CC=C(C2=NN(C3CCCCC3)C3=NC=NC(N)=C23)C=C1&&&
*CC&*N1CC2(*)CCC(*)C34C5CC6C(*)CC(O)(C5C6*)C(C(*)C23)C14&*OC&&*OC&*OC&*OC&*C*^*O*&*C(=O)c1ccccc1&&&
*OC&*CC=*&*=CC1(C)C(O)CCC2CC(C)(C)C(O)CC21&&&
CC(C)(C)C1=CC=C(C2CC3=CC=CC=C3C(C3=CC=C(N4CCN(C)CC4)C=C3)=N2)C=C1&&&
*=CC(*)=O&*NC1c2ccccc2OCC1O&&*=Cc1cccc([N+](=O)[O-])c1&&
ClC(Cl)(Cl)Cl&&&
*C(c1nnc(S*)n1-c1ccccc1)C(C)C&*N(*)*&*C(=O)c1ccc(C(=O)O)cc1^*Cc1ccc(Cl)cc1&*Cc1ccccc1&&&&
*C(=O)c1cccc(Cl)c1&*N*&*CC(O)C*&*N1CCC(C(F)(F)F)CC1&&&
*Cc1cccc(C)c1&*N1CCN(*)CC1&*Cc1c[nH]c2cccc(O)c12&&&
*C(=O)CCCc1csc(=Nc2ccc(Cl)cc2)n1C&*Nc1cc(Cl)cc(Cl)c1&&&
*C(C)O&*C1N=C(N)SS1&&&
*CC#CC&*Nc1cccc(CC*)c1&*N(C)C&&&
*ON=C(C)c1ccc2nnn(C3CC34C(=O)NC(=O)N(C)C4=O)c2c1&*C(C)c1cccc(C(F)(F)F)c1&&&
CC1=NC(O)=C2C=CSC2=N1&&&
*N1CCC2(c3cccc(O)c3)CC1Cc1ccccc12&*CCC*&*N1c2ccccc2N=C(c2ccccc2)C1C*&*N*&*Cc1ccccc1&&&
*S(=O)(=O)c1cc(C(=O)NN=Cc2cc(Cl)ccc2C(=O)O)ccc1OC&*N1CCOCC1&&&
*CCN1C(=O)C(=O)c2ccccc21&*Oc1ccc(Cl)cc1&&&
*C(=O)CCc1ccc(OC)c(OC)c1&*Oc1ccc(C)cc1&&&
CN1C(=O)C(C2C(C3=CC=C4OCOC4=C3)C23CC(NC(=S)NC3=O)C2(CCC3=CC=CC=C32)O3)=CC2=CC=CC=C21&&&
*CC&*O*&*C(=O)c1c(Nc2cc(C)[nH]n2)sc2c1CCCC2&&&
*C(C(*)=O)C(C)CC&*N*&*C(Cc1ccccc1)C(O)C(O)C(*)Cc1ccccc1^*N*^*N*&*C(*)=O&*C(C)=O&*C1Cc2ccccc2CN1*&&&*C(=O)CCc1ccccc1&&&
*CC&*Oc1ccc(-n2c(CC(C)C)nc3c2CC(C)(C)NC3=O)cc1&&&
*CC&*O*&*C(*)=O&*Nc1ccc2nc(C*)sc2c1&*N*&*C(=O)c1cc2ccc(C(C)(C)C)cc2s1&&&
*N1C(=O)C2Cn3c2c1cc(C)n3C&*C(=O)C*&*Oc1ccccc1C(=O)c1cn(C)c2ccccc12&&&
*Oc1ccc(C=NNc2nc(N3CCC4(CCC4)CC3)nc(N3CC3)n2)cc1OC&*C(C)C&&&
*N1CCC(C)CC1&*Cc1coc(-c2ccc(Br)s2)n1&&&
COC1=CC=C2C(=C1)CCC(N1C=CN=C1)C2C1=CC2=CC(OC)=CC=C2O1&&&
*CCC(*)=O&*N1CCC(c2cc(C(F)(F)F)c3c(c2)CCO3)CC1&&*N*^*CCCO&&&
*N(C)C&*CCCCC1=NOc2c1ccc1ncccc21&&&
NCCCCC1CCC(C2=CC=C(C(=O)O)C=C2)C1&&&
*Nc1ccc(F)c(C2(*)COCC(N)=N2)c1&*C(=O)c1ccc(-c2ccc(C(F)(F)F)cc2)cn1&&*C(F)F&&
*C(=O)c1ccc(C)c(C)c1&*N*&*C*&*C1CCNc2ccc(-n3cnnn3)cc2C1&&&
*ON=C1CCN(C)CC1&*CC*&*Oc1c(F)cc(F)cc1F&&&
*N1CC2CC(c3nc(C)oc3C)S(=O)(=O)C2C1&*S(=O)(=O)c1ccccc1Cl&&&
*C(=O)O&*C1Cc2c([nH]c3ccccc23)C(C(F)(F)F)N1&&&
*NC(=N)N&*Cc1ccc(N*)cc1&*C(=O)CC(*)C(*)=O&*N*&*C(Cc1ccccc1)C(O)C(*)=O^*N*^*N*&*C(=O)C(N)Cc1ccc(O)cc1&*Cc1ccc(O)c(O)c1&&&&
CC1=CC=CC2=C1C(C1=CC=C3C=C(C(C)(C)C)C(=O)OC3=C1)=CO2&&&
*Cc1cn(C)c(C)n1&*N1CCCC(*)C1&*C(*)=O&*N(*)c1nc2ccc(Cl)cn2c1Cl&*Cc1ccccc1&&&
*N1CCc2cc(C)ccc21&*C(*)=O&*Nc1ccc(-c2nc3cc(C)cc(C)c3o2)cc1&&&
*CC=C&*Nc1nc(N*)nc(N2CC(O)C2)n1&*Cc1ccccc1&&&
*N(*)C&*C(=O)c1ccc([N+](=O)[O-])o1&&*C1CCS(=O)(=O)C1&&
*CCCC&*Oc1ccc(C(*)=O)cc1&*N*&*C1COC(=O)C1&&&
*S(C)(=O)=O&*N(*)c1ccc(Nc2c3ccc(F)cc3nc3c(-c4ccc(F)cc4)ccnc23)cc1&*Cc1ccc(Cl)cc1&&&
*Cc1cccc(OC)c1&*N1CCC(*)CC1&*N1CCC(*)CC1&*Nc1nc2ccccc2o1&&&
*CC&*O*&*C(*)=O&*C1(C)CCCN(*)C1&*C(=O)CCc1cccc(OC)c1&&&
*C(=O)NNC(=O)CC(*)C&*Nc1ccc(N2CCC(=O)CC2=O)c(Cl)c1&&*N1CCCCC1&&
*CC&*O*&*C(=O)C*&*Sc1nc2c(c(=O)[nH]c(=O)n2C)n1CC(*)=O&*N*&*CC*&*OC&&&
*CC&*N1CCCC1*&*C*&*N*&*C(=O)c1cc(O)c(C(N)=O)c(O)c1&&&
*Cc1cccc(N)c1&*Nc1cc[n+](CCCc2ccccc2)c2ccc(Nc3ccccc3)cc12&&&
*Oc1cc(-c2nc(Nc3cc(CC)cc(F)c3)c3ncn(C)c(=O)c3n2)cnc1F&*CCCCN&&&
*C1CCN(c2ccc(Nc3ncc4cc(Cl)cc(OC)c4n3)nc2)CC1&*N1CCCCC1*&*C(=O)O&&&
O=C1CC2=C(C(=O)C3=CC=CC=C3C2=O)C(C2=CC=CC=C2)N1&&&
*S(=O)(=O)c1ccc(OC)c(OC)c1&*NC(=*)C(=O)NO&*=Cc1c(OC)ccc2ccccc12&&&
*Sc1nnc(-c2ocnc2C)n1C&*Cc1nc(-c2ccccc2)no1&&&
*NC&*C(C)C(*)=O&*N1CCCC1c1nnc(-c2ccc3c(N4CCOCC4C)cc(-c4ccccc4F)nc3c2)o1&&&
*C(=O)c1cn(C(C)(C)C)c2ccc(OC)cc12&*Nc1ccc(C2CNC(=O)C2)cc1C&&&
NC1=NC=NC2=C1C(C1=CC=CO1)CO2&&&
*CCCCCCCCCCCCCC&*O*&*Cc1cnc(O)[nH]c1=O&&&
*N1CCC(S(=O)(=O)Cc2cccc(C)c2)CC1&*C*&*C1CCC(*)CC1&*C(*)=O&*N*&*Cc1c[nH]c2ccc(O)cc12&&&
*OC&*CC*&*N*&*C(=O)C*&*Sc1nnc2sc(OC)c(C)c2n1&&&
NC(=O)C1=CC=CC2=C1SN=C2&&&
*CC&*O*&*C(=O)C1=C(C)NC(C)=C(C(*)=O)C12CCCC(C)C2&*O*&*CC&&&
*C1CN(c2ccc(N3CCN(c4ccc(N5CCN(C)CC5)nn4)CC3)c(F)c2)C(=O)O1&*Cn1ccnn1&&&
*Cc1cc(Cl)ccc1CN&*N1CCCC1*&*Cn1cncn1&&&
COC1=CC=C(C2=CC(C3=CC=CC(Cl)=C3O)=C(C#N)C(N)=C2C#N)C=C1OC&&&
*Nc1ccccc1C&*C(=O)Cn1c(=O)c2ccccc2n2cnnc12&&&
*C(=O)CCC(*)=O&*Nc1nc2ccccc2s1&&*N*^*C*&*C1CCCO1&&&
*Nc1ccc(OC)cc1F&*C(=O)C(*)C&*Sc1nnc(-c2cc(OC)c(OC)c(OC)c2)o1&&&
O=C(C1=C(O)C2=CC=CC=C2[NH]C1=O)C1=CSC2=)1CCC2&&&
CC1=NC2=C(C3=C1CCC2)[NH]N=C3C1CCCCC1&&&
*C(=O)C=C&*Nc1cccc(C(*)=O)c1&*O*&*CC&&&
*C(C)(C(=O)NO)S(=O)(=O)c1ccccc1&*N*&*C(*)=O&*O*&*Cc1ccccc1&&&
*CCC&*N(*)*&*C(CC)CCC*&*N*^*Cc1ccccc1^*C(=O)CCC(*)=O&&&*N*&*CCc1ccccc1OC&&&
*CCCC(=O)c1cc(F)c(F)cc1N&*N1CCC2C(C1)c1cc(Cl)cc3[nH]c(-c4cccc(Cl)c4Cl)nc2c31&&&
CC1=CSC2=C1C1=C(CCCC1)C(=O)O2&&&
*C(=O)c1cc(Cl)cc(Cl)c1N&*Nc1cccc2[nH]ncc12&&&
*C(=O)c1cc(-c2ccc(S(C)(=O)=O)cc2)nn1C&*N1CCN(c2ccccc2C*)CC1&*N1CCCC1&&&
*C(=O)c1ccc(-c2ccccc2Cl)o1&*N1Cc2cccnc2Nc2ccccc21&&&
*Nc1ccc(OC)c(Cl)c1&*C(=O)C(=*)C#N&*=C1C(=O)Nc2ccc(S(*)(=O)=O)cc21&*Nc1ccc(F)cc1&&&
*NC&*C(*)=O&*C1OC(n2cnc3c(N*)ncnc32)C(O)C1O&*C(*)=O&*Nc1ccccc1&&&
*CC(N)CCS(=O)(=O)c1ccccc1&*Nc1cccc(-c2cccnc2)c1&&&
*CC&*O*&*C(=O)C(*)C&*Sc1ccccc1[N+](=O)[O-]&&&
*C(CC)c1ccccc1&*Nc1cc(N2CCS(=O)CC2)nc(C)n1&&&
*N1CCN(c2ccc(OC)cc2)CC1&*C(=O)C*&*N(*)C&*C(=O)c1ccccc1OC&&&
*C1CC=C(C)CCC=C(C)CC=C(C)CC1&*N*&*C(=O)c1ccco1&&&
*N1CCC(n2cc3c(-c4cncc(O)c4)csc3nc2=O)C1&*CCCF&&&
*CC&*O*&*C(=O)C(*(*)Cc1ccc(OC)cc1)C(C(*)=O)C(C)(C)C&*N1C(C)CSC1c1cccc([N+](=O)[O-])c1&&*N*^*C(=O)C(N)CC(C)C&&&
*Oc1c(OC)cc(C(=O)C(=C)C)cc1OC&*CC*&*N(C)C&&&
*Cc1ccccc1C&*N1CCC=C(CC(=O)c2ccc(CC(C)C)cc2)C1&&&
*Oc1c(OC)ccc2c1C13CCN(C)C(C2)C1C=C(OC)C(=O)C3&*C(C)=O&&&
*N1CCN(c2ccccc2C)CC1&*C(=O)c1ccc(Nc2ccncn2)cc1O&&&
*Oc1cccc2c1C(=O)C(N)C2&*CCc1cccc(O*)c1&*Cc1ccc(F)cc1&&&
CC1=CC(CC)=NC(NC2=NC(=S)N(CCC3=CC(C(C)C)=CC=C3C)C=C2C)=N1&&&
*C(=O)CCC&*Nc1cc2cc3ccc(N*)cc3nc2cn1&*C(*)=O&*C1CCCN1&&&
CCS(=O)C1=CC(C2=CC=C(C(F)(F)F)C=C2)=NC2=C1N=CN2C(C)C&&&
*C1OCC2CN(c3ccc(C)nn3)CCC12&*C*&*Oc1cccnc1&&&
CC1=CSC(C2=CN(C3=CC=C(C(=O)O)C=C3)C=C2C2=NC(=S)[NH]C(N)=N2)=N1&&&
*Cc1cn(Cc2ccc(C)cc2)nn1&*Oc1c(C)nn(-c2ccccc2)c1C&&&
CS(=O)C1=CC=C2C(NN=CC3=CC=C(O)C=C3)=C(C(F)(F)F)[NH]C2=C1&&&
NC1=CC=C(C2=NC3=CC(Cl)=CC=C3[NH]2)C=C1&&&
*CC(=O)O&*Oc1ccc(Nc2ccnc3cc(I)cc(Cl)c23)c(F)c1&&&
*Nc1nc(OC)nc(-c2cc(Cl)cc(O)c2O)n1&*C1CCCCC1*&*N*&*Cc1ccc(F)cc1&&&
*Nc1nc2ccc(F)cc2nc1-c1cnc(O)c(Nc2cc3c(cc2F)OCO3)c1&*C1CCNCC1&&&
*C(C)C&*N1CCC(*)CC1&*C(*)c1nnc(C2CCCC2)o1&*N1CCC(c2cc(C(C)(C)C)nn2-c2ccc(F)cc2)CC1&&&
*C1C=CC(n2ccc(N)nc2=O)O1&*CO&&&
*Cc1c(-c2ccc(CC)cc2)noc1C&*Oc1ccc(C(*)=O)cn1&*N*&*C1CCOCC1&&&
COC1=CC(C=NNC(=O)C2=CC=C(O)C(I)=C2)=CC(Br)=C1O&&&
*N(*)C&*C(=O)C(*)c1ccc(Cl)cc1&*N1CCNCC1^*C1CCCCC1&&&&
ONC(=NC1CC3CC2CC(C1)C2)C1=CC=CO1&&&
*C(*)=O&*Nc1ccc([N+](=O)[O-])cc1&&*Nc1ccc(F)cn1&&
*=CC(*)=O&*Nc1ccc(N2CCOCC2)cc1&&*=Cc1ccc(Cl)c(Cl)c1&&
*S(=O)(=O)c1ccc2oc(=O)c3cc(OC)c(OC)cc3c2c1&*N1CC2C(C1)c1cc(C)c(C)[nH]c1=O&&&
CC(C)C1=N[NH]C(N)=C1CS(=O)(=O)C1=CC=CC=C1&&&
*CC(O)CCCCCCCCCCCCC&*N*&*CC*&*O*&*CCF&&&
*CCC(C)=O&*Sc1nc2sc(C)c(C)c2c(=O)n1C1CCCCC1&&&
*C(=O)C=C&*Oc1cc2oc(=O)cc(-c3ccccc3)c2cc1OC&&&
*CCCc1ccccc1&*N*&*C1COc2cccc(Nc3ncccn3)c2C1&&&
*Nc1cccc(C)c1&*C(*)=O&*Nc1ccc2c(c1)CCC2=NO&&&
*CC(C)C&*N(*)C(=S)Nc1ccc2c(c1)CCC2&*Cc1cccnc1&&&
*Oc1cc(C)ccc1C&*CC(*)=O&*Nc1sc2c(c1C(N)=O)CCC2&&&
*CC(=O)C(=O)c1c[nH]c2ccccc12&*N1CCN(*)CC1&*C(=O)C(=*)O&*=Cc1ccccc1&&&
BrC1=CSC2=NC=NC(NC3=CC=CC(Br)=C3)=C12&&&
NC1=NC(=O)C2=C(C=C[NH]2)[NH]1&&&
*C(=O)c1ncc(C2CCN(*)CC2)n1C&*N(C)c1ccc(OC(F)(F)F)cc1&&*Cc1ccc(Cl)cc1&&
*OC&*C12CC3C(C)CCC3C3(C=O)CC1C=C(C(C)C)C2C1C=C(C(=O)O)C(=O)N1C31CC1&&&
*=CCCC(=O)O&*=C(c1ccc(C*)cc1)C(F)(F)F&*N*&*C(=O)c1ccc2ccccc2c1&&&
*CC&*N1CC2(*)CCC(*)C34C5CC6C(*)CC(O)(C5C6*)C(O)(C(*)C23)C14&*OC&&*OC&*OC&*OC&*C*^*OC&&&
*C(=O)CCCCCCC&*N*&*C(CCC*)C(=O)NN1C(=O)CCC(C)C1=O&*N(*)*&*CC&&*CC&&
*CC&*O*&*C(=O)C(C#N)C(n1cnc2cc(C)cc(C)c2c1=O)P(=O)(C(*)=O)O*&*O*&*CC^*CC&&&&
O=C1CSC(C2=CC=C(OC(F)F)C=C2)N1C1=CC=C(F)C(Cl)=C1&&&
*C(=O)C(N)Cc1c(C)cc(O)cc1C&*N1Cc2ccccc2CC1*&*C(*)=O&*N*&*CCc1ccccc1C(=O)C(C)O&&&
*CCCCCCC&*[N+](*)(*)c1cccc(C(=O)O)c1&*CC&&*Cc1cc2cc3c(cc2[nH]c1=O)OCCO3&&
*S(=O)(=O)c1cccc2cccnc12&*N*&*Cc1nc2cc3c(cc2n1CCc1ccc(F)c(F)c1)OCO3&&&
*S(=O)(=O)c1ccc2c(c1)OCCO2&*Nc1nc2cc(Cl)ccc2[nH]1&&&
*C(C(*)=O)C(C)CC&*N1CCCC1*&*C(*)=O^*N*^*N*&*C(=O)C(CC(C)C)CP(=O)(O)c1ccc(N*)cc1&*C(CCC(=O)O)C(*)=O&*C(=O)C(N)C(C)O&*N1CCC
*CC(*)=O&*Nc1ccc(S(*)(=O)=O)cc1&*N1CCOCC1=O^*Oc1ccc(Cl)cc1Cl&&&&
*CC&*C1CCCCN1*&*C(=O)C(*)Cc1ccc(Cl)cc1&*N*&*C(=O)C(CCCC*)CC(=O)NO&*C1CCCCC1&&&
COC1=CC2=C(C=C1OC)CCNCC2&&&
*CCC&*N1CC(=*)C2=C(C1)C(c1cccs1)C(C#N)C(=N)O2&*=Cc1ccccc1&&&
*C(=O)CCCCCCCCCCCCC&*N*&*CC(O)CP(=O)(O)O&&&
*Nc1cc(C)cn(Cc2ccc(F)c(F)c2)c1=O&*Cc1ccc(C*)c(F)c1F&*N*&*C(=O)C(C)(C)N&&&
*C1CCN(c2nc(N3CCN(C)CC3)c3cnn(C(C)C)c3n2)CC1&*N1CCCC1&&&
*C(C)O&*C1OC(=O)C2=C1CCC1C2(C)CCC2C(C)C(*)CCC21C&*O*&*C(*)=O&*Nc1cc(Cl)ccc1N&&&
CCCCCCCCCCC(=O)C1=C2C(Br)=CC(Br)=CC2=[N+]([O-])N1C(C)(C)C&&&
CC1(C)CCCC2(C)C1CCC1(C)C3CCC4(C)C(C=O)CCC4(C)C3CCC12&&&
*Oc1ccc2c(OC)c(OC)c(=O)oc2c1C&*CC*&*N1CCN(*)CC1&*C1CCc2sccc2C1&&&
NC1=NON=C(N2CCC(N)C2)N1CC1=CC=CC=C1&&&
*N(C)C&*C(=O)c1cc2cc(-n3cnc4cc(-c5n[nH]cC5)ccc43)nc(N3CCOCC3)n2n1&&&
*Nc1ccnc(OC)n1&*C*&*C1CCc2nc(C)nn2C1&&&
*N(C)C&*CC(*)=O&*Nc1cc(F)c(S(*)(=O)=O)cc1S(=O)(=O)c1ccc2ccccc2c1&*Nc1ncc(Br)s1&&&
CC1=CC=C(C)C2=C1C(=O)C1=C(O)C=CC=C1C2=O&&&
*NC(=S)Nc1cccc(C(C)=O)c1&*C(=O)c1ccc(S(*)(=O)=O)cc1&*N(C)c1cccc(C)c1&&&
*C(=O)c1ccccc1OC&*Oc1ccc2ccc(=O)oc2c1&&&
*C(=O)c1ccccc1&*N*&*C(Cc1c(Cc2ccccc2)oc2ccccc12)C(=O)O&&&
*C(=O)C(CC#N)c1c(C)[nH]c2ccccc12&*N1Cc2ccccc2C1&&&
*OC&*C(=O)C1=C(C)NC(C)=C(C(*)=O)C1c1ccccc1[N+](=O)[O-]&*O*&*CC(C)C&&&
O=C(O)CCCCCCCC1=NC2=CC=CC=C2C(=O)O1&&&
*C(CCCC)C(*)C&*O*&*C1CC)C=C2C(=O)OC(c3ccoc3)CC2C1^*N*&&*C(*)=O&*O*&*CC&&&
*N(C)C&*C1CCc2c(C(*)=O)cnc3cc(S(C)(=O)=O)cc(Cl)c2C1&*N1CCN(C)CC1&&&
CC1=NC=C2C3=CC=C(C4=CC=CC=C4)C=C3CNC2=C1C&&&
*Cc1ccccc1C(C)=O&*O*&*C(c1ccccc1)c1ccccc1&&&
CC1=CC=C(C(C2=CC3=CC=CC=C3[NH]2)C2=C(O)[NH]C(=O)[NH]C2=O)C=C1&&&
*N1C(=O)N(c2ccc(OC)nc2)C(=O)C1*&*C1CCCCC1&&*CC(*)=O^*Nc1ccccc1N1CCOCC1&&&
*N(C)C&*CC*&*ON=C(C1CCN(C(=S)N*)CC1)c1ccccc1&*C1CCCC1&&&
*CC&*O*&*C(=O)C1=NN(c2cccc(Cl)c2)C(=O)C1=*&*=CC(=O)c1cccc(Br)c1&&&
*Nc1ccc(OC)cc1&*C(=O)c1c(-c2ccc[nH]c2=O)c2c3oc(C)cc3ccc2n1Cc1ccccc1&&&
COC1=CC=C(C2=NC3=CC(C)=CC=C3S2)C=C1&&&
*CC(*)=O&*Nc1ccccc1Cl&&*C1SC(=O)NC1=O&&
*CC&*N(*)*&*CC&&*CC*^*N*&*Cc1ccc(N2CCN(*)CC2)cc1&*S(=O)(=O)c1ccc(OC)c(OC)c1&&&
*Nc1ccccc1-c1cc(F)ccc1F&*CCC*&*N*&*Cc1c[nH]c2ccc(Cl)cc12&&&
*C(=O)CC&*N*&*C(C(=O)O)C(c1ccc(Br)cc1)c1ccccc1&&&
*Oc1cc(C(=O)O)ccc1C#N&*CC=*&*=C(c1ccc(F)cc1)c1ccc(F)cc1&&&
CC1=NC2=NC=NN2C(NC2=CC=C(Cl)C=C2Cl)=C1&&&
*C(=O)c1cccc(C(C)=NNC(=O)c2ccc(-*)nc2)c1O&*N*&*C(C)c1ccccc1^*Nc1cccc(C(F)(F)F)c1&&&&
CC(=O)NN=C1N=C(C2=CC=C(Br)C=C2)[NH]C2=C1CCCC2&&&
*S(=O)(=O)CC&*N1CCOC2(CCCN(*)C2)C1&*Cc1ccccc1F&&&
*CC&*O*&*C(c1ccc(C(*)=O)cc1)c1nnn(C2CCCCC2)c1C&*N(*)*&*CC&&*CC&&
*Oc1c(C)cccc1C&*C(=O)C*&*Sc1nnc(C*)n1Cc1ccco1&*N(C)C&&&
*Nc1nc2cc(Cl)ccc2[nH]1&*Cc1ccncc1&&&
*CCCC&*NC(=S)NN=Cc1ccc(O*)cc1&*C(C)C&&&
CC1=C(C(=O)C2=CC=CC=C2O)C2=CC=CC=C2C1=O&&&
*=C1C(=O)N(C)C(=S)N(O)C1=O&*=Cc1ccc2c(c1)OCO2&&&
*CCC*&*Nc1nccc(-c2c(-c3ccc(F)cc3)nc3sc4ccccn4c3c2-c2c[nH]cn2)n1&&*N1CCN(C2=NCCN2)CC1&&
*Oc1ccc(C)cc1&*CCc1nnc2n1N=C(C)CS2&&&
*C(=O)c1c(C(C)C)[nH]c2c(C(F)(F)F)ccc(F)c12&*Nc1ccc2c(c1)N(*)C(=O)C2(C)C&*C(C)C&&&
*OC&*C(=O)C(*)Cc1ccccc1&*N*&*C(=O)C(N)CS&&&
CNC1=NC=C2C(C3=CC=CC=C3)=NC3=CC(Cl)=CC=C3NC2=N1&&&
*OC&*C1COC2(CCC(*)CC2)C1&*Nc1nccc(C(F)(F)F)n1&&&
COC1=CC=C(C2=CC(C(C)=O)=C3C=C(S(C)(=O)=O)C=CC3=N2)C=C1&&&
*C(=O)c1cc(Cl)ccc1N*&*N*&*Cc1cccnc1^*S(=O)(=O)c1ccc2c(c1)CCN2*&&*C(=O)c1ccccc1-n1cnnn1&&&
*C1(C)CCC2(C)C(=CCC3C2CCC2(C)C3CC3OC4(CCC(C)CO4)C(C)C32)C1&*C*&*O*&*C1OC(*)C(O)C(O)C1O&*CO&&&
*OC&*C(=O)C(*)CCC(*)=O&*Nc1ccc(C)n(C(*)=O)c1=O&*OC^*N(*)C&&*Cc1nc2ccccc2n1C1CC1&&&
COC1=CC=C(CC=NCCC2=CC=C(C)[NH]2)C=C1&&&
*S(=O)(=O)c1ccc(N2CCCC2=O)cc1&*Nc1nc(=O)c2ccccc2[nH]1&&&
*C(=O)c1ccccc1OC&*NC1=C(Br)C(=O)c2ccccc2C1=O&&&
*C(C)=O&*N1CCN(c2nc3ccccc3nc2C(*)=O)CC1&*N*&*Cc1ccc(C(=N)N)c(F)c1&&&
*CC(C)C&*N(*)*&*C(=O)C(c1ccccc1)n1c(=O)c2ccccc2n2nnnc12&&*C1CCCCC1&&
C1=CN2C=C(C3CCNCC3)C=CC2=N1&&&
*Nc1cc(-c2ccccc2O)nc2ccccc12&*CC*&*N1CCOCC1&&&
*C(=O)c1c(-c2ccccc2)noc1C&*O*&*CC(*)=O&*N(c1ccccc1)c1ccccc1&&&
*Nc1cc(-c2nc3ccccc3s2)ccc1C&*C(=O)c1cnccn1&&&
*CCCC&*N1C(=*)C=Cc2cc(C(*)=O)c(OC)cc21&*N1CCN(*)CC1&*S(C)(=O)=O^*=Cc1ccccc1&&&&
*CC&*Oc1ccc(N=NN(C)C)cc1&&&
*C1CCC(n2cnc3c(N)nc(N)nc32)CC1&*OP(=O)(O)OP(=O)(O)O&&&
*C(=O)c1cccs1&*Nc1nnc(C2CC(=O)N(c3cccc(C(F)(F)F)c3)C2=O)s1&&&
*C(C)=O&*Nc1nnc(S*)s1&*CC(*)=O&*O*&*C1CCCC1&&&
CN1CCSC1C1=CC=C(Cl)C=C1&&&
*C(C)=O&*N*&*C1C(N)CC(N)C(*)C1*&*O*&*C1OC(*)C(O)C(O)C1N^*O*^*CN&*CCN&&&&&
*SC&*C(C1=CCOC1=O)(c1ccc(Cl)cc1)c1ccc(Cl)c(Cl)c1&&&
COC1=CC=C(OC2=CC=C(C=NNC(=N)N)C3=CC=CC=C23)C(OC)=C1&&&
*S(C)(=O)=O&*N*&*Cc1cccc(-c2cc3c(-c4ccc(O*)cc4)nnn3nn2)c1&*CC(F)(F)F&&&
*CC&*O*&*C(=O)c1cc(=O)c(O*)c(-c2ccc(F)cc2)o1&*CC&&&
CN1N=CC=C1CN1C(=O)C2=CC=CC=C2N2C(=O)N(CC3=N[NH]C4=CC=CC=C34)N=C12&&&
*Nc1cccc(C)c1C(=O)O&*C(=O)C(*)c1ccc(-c2ccccc2)cc1&*N(C)C&&&
*N1CCC2C1CC(C)N2c1c(C)nn2c(-c3ccc(Cl)cc3Cl)cC(C)CC12&*CC(*)=O&*N*&*C1CC1&&&
*C1CN(C)CCO1&*Cn1cnc2c(N)ncnc21&&&
*C(C(*)=O)C(C)(C)C&*N1CC2(CC(c3ccc(CC(C)(C)C(=O)O)cc3)=NO2)CC1*&*C(=O)O^*N*&&*S(=O)(=O)Cc1ccccc1&&&
*=CC(*)=O&*Nc1cc(-c2ccc(N3CCCCC3)nn2)ccn1&&*=Cc1ccccc1F&&
*Cc1cc(C(F)(F)F)cc(C(F)(F)F)c1&*O*&*Cc1cn2c(-c3cccc(Cl)c3)csc2n1&&&
NC1=CC=C(C2=CSC(NC3=CC(N)=CC=N3)=N2)C=C1&&&
*C(=O)c1ccc2cc3c(cc2c1)c(C)c(C)n3C&*N*&*Cc1cccc(C#N)c1&&&
*CCCC&*Nc1cc(Br)ccc1C(*)=O&*Nc1ccccc1Br&&&
*Nc1cccc(C)n1&*C(=O)c1c[nH]nc1C(*)C(C)C&*N(*)C&*C(=O)c1c[nH]cn1&&&
O=C(O)C1=CN=C(N2C=C(C3CCNCC3)C3=CC=CC=C32)S1&&&
*=Cc1c(C)n[nH]c1C&*=C(C#N)c1nc2ccccc2[nH]1&&&
*Nc1ccc(S(N)(=O)=O)cc1&*C(=O)c1nnn(-c2ccccc2Cl)c1-n1ccnc1&&&
*=CC(=O)c1ccc(OC)cc11&*=Cc1n(C)cc[n+]1Cc1ccc(C)cc1&&&
*Nc1c(N2CC(C)NC(C)C2)c(F)cc2c1cnn2-c1ccc(F)cc1&*S(=O)(=O)c1ccc(F)cc1&&&
*Nc1cccc(C(=O)c2nccc3c2[nH]c2ccccc23)n1&*Cc1ccc2c(c1)OCO2&&&
*C(C)C(*)=O&*NC1=NS(=O)(=O)c2ccccc21&&*N1CCCCC1=O&&
*C(C)c1ccccc1&*N*&*C(=O)c1cc(Cl)cc(Cl)c1N*&*C*&*C1CCCO1&&&
*Oc1ccc2c(c1)CCC1(C)C2CC2C3=CC(C)(C)CCC3(C)CCC21C&*CCC*&*N*&*C(=O)C*&*O*&*C(=O)C(F)(F)F&&&
*OC&*CC*&*ON=C(c1ccc(O*)cc1)C1CCN(*)CC1&*C(=O)CCc1cnn(C)c1&&*CC*^*OC&&&
C=C1C(=O)C23C4OC5=CC==CC=C5C4CC(=O)N2C(C(C)=O)=C13&&&
*CC&*N1c2ncc(C(*)=O)cc2C(=O)N(C)c2ccccc21&*N*&*CC*&*OC&&&
*CCC(C)C&*O*&*C(=O)C(C#N)=C1CSC(c2ccccc2)C(c2ccc(Cl)cc2)S1&&&
*Oc1ccc(Cl)cc1C&*CC(*)=O&*Nc1ccc2c(c1)ncn2C&&&
*C(=O)c1ccc(C)c(C(*)=O)c1&*Nc1ccccc1N1CCCC1&&*N1CCCCC1&&
*C(CCCCCC(=O)O)C(C)c1ccccc1&*N*&*C(=O)c1ccc(C(C)(C)Cc2ccc(O)cc2)cc1&&&
*C1(O)C2NCCCC2=NN1CCC&*CC(=O)c1cc(C)oc1C&&&
O=S(=O)(O)C1=CC=CC=C1SSc1=CC=C(Br)C=C1OC(F)(F)F&&&
CC(=O)C1=C(C)C2=C(CC(C)CN2)S1&&&
*S(=O)(=O)c1ccc(Oc2ccc(F)cc2-n2nc(C)cc2C)c(C#N)c1&*Nc1ccc(F)cn1&&&
*C(=O)C1(O)c2ccccc2-n2cccc21&*N*&*CCC(O)c1ccccc1&&&
NC1(C2=CC3=C(C=C2Cl)[NH]C(N=C2C(=O)C=CC3=NN2C2=CC=CC(Br)=C2)=C2OC3=CC=CC=C3C2=C1Cl&&&
*Nc1n[nH]c(=S)s1&*C(=O)c1ccc2c(c1)N(Cc1ccc(Cl)cc1)C(=O)CS2&&&
*Oc1ccc2c(c1)cn1nc(-c3ccc(OC)cc3)c(C#N)c2c1&*CCC*&*N1CCOCC1&&&
*Nc1cc(-c2cnc3ccccc3c2)ccc1C&*C(=O)c1cc(N(*)*)ccc1C&*C(=O)c1ccco1&&*Cc1ccco1&&
NC1=C(C2CCC2)C=C(C(=O)C2=CC=CC=C2)S1&&&
*Cc1cc(-c2ccc(CC)cc2)c(C)cc1O&*N*&*CCC(=O)O&&&
*NS(=O)(=O)N(C)C&*CC*&*Oc1cccc(Cn2cc6ccc(C(=O)O)cc6nc5ccc(N6CCOCC5)cc5)cc42)c1&&&
*CCc1cc(OC)ccc1OC&*N*&*C(C)c1ccc(N*)cc1&*S(C)(=O)=O&&&
*Nc1cc(OC)c(OC)c(OC)c1&*S(=O)(=O)c1cc(-c2cc(C)no2)ccc1OC&&&
*CC(*)=O&*N*&*C1CCCC1^*C1CN(*)CCC1c1ccco1&&*Cc1ccc(F)cc1&&&
CC12C=C(CCC1O)CO2&&&
CCC1=NC(C2=CC=CC=C2)=NC2=C1C(C1=CC=CS1)N(C1=CC=CC(F)=C1)C(=O)N2C&&&
*Oc1ccc(C(C)=O)cc1&*CC*&*N1CCN(*)CC1&*Cc1ccccc1&&&
*Nc1ccc2ccn(CC(=O)c3ccc(OC)cc3)c2c1&*S(=O)(=O)c1ccc(C)cc1&&&
*C(C)CC&*N*&*C1C(*)OC(*)C(O)C1O&*O*&*C*^*CO^*C1OC(*)C(O)C(O)C1O&&&*O*&*C1C(*)C(*)C(N)CC(N)C1O&*O*&*C1OC(*)C(O)C(O)C1N^*CO
*N(*)c1nc2ccc(CCC)cc2s1&*C(=O)CCC(*)=O&*Nc1ccc(C)cn1^*CC(*)=O&&*N(C)C&&&
*=Cc1ccc(O*)c(OC)c1&*Cc1ccccc1&&*=C1SC(=O)N(*)C1=O^*CC*&*N(*)*&*CCO&&*Cc1ccc2c(c1)OCO2&&
*CCCC&*N1C(=O)NCC(*)C1=O&*CC&&&
*SC&*CCC(*)C(=O)c1nc2ccccc2o1&*N1C(=O)C(=*)C5=CC(C)(C)OC5=C4C(C)C3=O)C1=O&*=Cc1ccc(OC)c([N+](=O)[O-])c1&&&
*C(=O)C(N)Cc1c(C)c(C)c(O)c(C)c1C&*N1CCCC1*&*C(=O)O&&&
*C(=O)c1c(Cc2n[nH]c(=O)c3c2N(C)CS3)ccc(Cl)c1Cl&*N*&*C(*)(C)C&*C1CC1&&&
*NC&*C1C(C)CN(c2cc(C)c3cc(N*)ccc3n2)CC1C&*C(=O)c1ccccc1Cl&&&
CCC(C)N1C(C2=CC=CC=C2)=NOC1=S&&&
*CC&*O*&*CC1=Cc2cc(C)ccc2OC1c1ccc(OC)cc1&&&
COC1=CC(OC)=C2C(=O)C3=C4C(=O)C5=C(OC)C=CC=C5OC4=CC=C3C(C)(C)C2=C1&&&
*N(C)C&*CCC*&*O*&*CC(O)(c1ccccc1)c1ccnc2ccc(O*)nc12&*CCCCCCCCc1ccccc1&&&
*C(CC(=O)O)C(*)=O&*N(*)c1ccc(-c2ccccc2)cc1&*CCCCCCCc1c[nH]c2ccccc12^*N*&&*C(*)=O&*O*&*CC1c2ccccc2-c2ccccc21&&&
*Sc1nnc(-c2cc3ccccc3[nH]2)n1-c1ccc(C)cc1&*CC(*)=O&*N*&*CCc1ccc(F)cc1&&&
*CC&*O*&*C(=O)CCC*&*N*&*C(=O)C(N)CC(=O)O&&&
*=CCn1cc(-c2cccc(C3(C(F)(F)F)N=C(NC)N(C)C(C)=C3C(N)=O)c2)nn1&*=C(C)C(N)=O&&&
*C(=O)C(*)c1ccccc1&*N*&*Cc1cccs1^*N(*)c1ccc(F)cc1&&*C(=O)c1ccco1&&&
*Oc1c(Cl)cc(C)cc1Cl&*Cc1nnc2ccccn12&&&
*OC&*C1COC2(CCN(*)CC2)C1&*Cc1c[nH]c2ccccc12&&&
*Oc1ccc(CCCc2cc(OC)cc(OC)c2)cc1&*CC(=O)c1c(C)[nH]c2ccccc12&&&
*N(C)C&*C(=O)CCC(*)C(N)=O&*N*&*C(=O)C(*)Cc1ccccc1&*N*&*CC(*)Cc1ccc(O)cc1&*N*&*C(=O)C*&*N*&*C(=O)C(*)CC(N)=O&*N*&*C(=O)C(*
*C(=O)c1ccc(F)c(S(*)(=O)=O)c1&*N*&*CC*^*N1CCCC(c2ccccc2)C1^*N1CCOCC1&&&&&
*C(*)=O&*N*&*Cc1cccc(Cl)c1^*Nc1cc(C2CC2)nn1-c1ccccc1&&&&
*OC&*C(=O)c1ccc(N*)cc1&*C(=O)C*&*Sc1nc(=O)cc(C(C)(C)C)[nH]1&&&
CNC1=CC=C(OC2CN(C)CCC3=C2[NH]C2=C3C=CC3=CC=CC=C32)C=C1&&&
*=Cc1ccc(SC)cc1&*=C1C(=O)Nc2ccc(Br)cc21&&&
*Cc1ccc(OC)cc1&*C1CN(C)OCO1&&&
*C(N)=O&*C1CCN(c2ncc3ncnc(Nc4ccc(C=N*)cc4)c3n2)CC1&*Cc1cccc(C(F)(F)F)c1&&&
*CCC(*)=O&*N1CCCCC(n2ccnc2)C1&&*N1CCC(O)(c2cccc(F)c2)CC1&&
*C(=O)c1cc(Cl)cs1&*Nc1cncc(C(=O)c2cn(C3CCNC3)c3ncncc23)c1&&&
CN1C=C(C2=C(C3=CC=CC(F)=C3)[NH]C(C(N)=O)=C2C2=CC=CC(OC(F)(F)F)=C2)C2=NC=C(N3C=NC=N3)N=C21&&&
CCC(O)(CC)C(=O)O&&&
*C(=O)C(*)=O&*N*&*C*^*N*^*C1CCCN(*)C1&*Cc1ccc(Cl)cc1&*C(c1ccccc1)c1ccccc1&&&&&
*CC#C&*N1CCC23c4c5ccc(O)c4OC2C(O)C(*)CCC3(*)C1C5&*OC&&*C*^*N*&*C(=O)c1ccc(I)cc1C(=O)O&&&
*C(=O)c1cc(OC)c(OC)c(OC)c1&*NC(=*)C(*)=O&*N*&*C(C)C(*)=O^*=Cc1ccc(N(C)C)cc1^*N*&&&*C(C(=O)O)C(C)O&&&
*C(C)=O&*C1(c2ccc(F)cc2)CCN(*)CC1&*CC(=O)NN=Cc1ccc(O*)c(O)c1&*CC(*)=O&*N1CCCCCC1&&&
*CCc1ccccc1&*N1CCc2ccccc2C1C1OCC(c2ccccc2)O1&&&
*Cc1occc1C&*N*&*C(=O)c1ccc2c(c1)n(Cc1ccccc1)c(=O)c1cc(F)ccc12&&&
*C(=O)c1cc(OC)c(OC)c(OC)c1&*NC(=S)Nc1ccc(-c2nc3cc(C(F)(F)F)ccc3o2)cc1&&&
*Sc1nc(=O)cc(Cc2cccc(Cl)c2)[nH]1&*C1CCC1&&&
*Cc1cc(-c2c(OC)ccc3oc(=O)c4c(c23)CCC4)ccc1O&*N1CCCC(c2ccccc2)C1&&&
CC1=CC=NC(NC(=S)NN=CC2=CC=CC(Br)=C2)=C1&&&
*OC&*C(=O)C(=NNC(=O)c1ccncc1C(*)=O)c1ccc(OC)cc1&*OC&&&
*CC&*Oc1ccc(-c2nc(C(*)=O)cc3c2sc(=O)n3C2CCCC2)cc1&*O*&*CC&&&
O=C(O)C1=NC(C2=N[NH]C(CC3=CC=CC=C3)=C2)=CS1&&&
*C(N)=O&*C12CC3CC(C1)C(c1ccccc1)(C3)C2&&&
CS(=O)(=O)C1=CC=C(N2C=NC3=CC=CC=C3C2=O)C=C1&&&
*C1OC(n2cnc3c(N)ncnc32)C(F)C1O&*CO&&&
*C(=O)CCC(N)C(=O)O&*N*&*C(Cc1ccccc1)C(=O)O&&&
*S(=O)(=O)CCC&*Nc1cccc2c1NCC2c1ccccc1&&&
C=CCC1=C2CC3C(=COC3(C)C)CC2=C(O)C2=C1OC1OC3OC4(C)CCC5C(C)C=CC(C1(C)C)C3(OO4)O2&&&
*C(CC)c1ccc(Cl)cc1&*N*&*C(=O)c1ccncc1&&&
*CC&*O*&*CCn1c(=NC(=O)c2cnn(C)c(=O)c2Cl)cc(C(F)(F)F)c2c(C)nn(C)c21&&&
*Nc1nc2ccc(OC)cc2s1&*C(=O)c1ccc(S(*)(=O)=O)cc1&*Nc1onc(C)c1C&&&
O=C(O)C1=CC(C2=CC=C(Br)C(Br)=C2)=CC2=C1OC1=C2CNCC1&&&
*CC&*O*&*C(*)=O&*N1CCC(*)CC1&*N1CC(*)CC1=O&*N*&*C(=O)CC(N)Cc1cc(F)c(F)cc1F&&&
O=C1OCC(C2=CC=NC(OC3=CC=C(C4=CC=CC=C4)=C3)=C2)=C1Cl&&&
*C(=O)c1c(-c2ccccc2Cl)noc1C&*N*&*C1CC1&&&
*C(C)CCc1c[nH]cn1&*Nc1nc(Cl)cc(N2C(=O)OCC2(c2ccc(Cl)cc2)c2ccc(Cl)cc2)n1&&&
COC1=CC=C(F)C=C1C(C)(C)C1=CC(C)=NC2=CC=CC=C12&&&
*Nc1cc(OC)ccc1OC&*C(*)=O&*N*&*C1(c2ccccc2)CCCC1&&&
*Nc1cc(Br)cn(CC)c1=O&*C(=O)c1c(F)cccc1-n1nccn1&&&
*C1CCC(c2ccc(Cl)cc2)CC1&*Nc1nccc(-c2c(-c3ccc(F)cc3Cl)nn3c(C4CC4)cnc23)n1&&&
*C(=O)c1ccc(OC)c(O*)c1OC&*N*&*CC(*)C^*Cc1ccccc1Cl^*N1CCCC(*)C1&&&*N(C)C&&&
*=C1C(=O)N(c2ccccc2)C(=S)N1NC(=O)c1ccccc1&*=Cc1ccccn1&&&
*C(=O)c1cccc(C)c1&*N*&*CCC(=O)c1ccc(F)c(F)*&*C1CCCCC1&&&
*Sc1nc(-c2ccc(C)cc2)c(-c2ccc(C)cc2)[nH]1&*C1CCCC1&&&
*CCC&*N1CCC(*)CC1&*C*&*Oc1c(-c2ccc(O*)cc2)oc2ccccc2c1=O&*CC(*)=O&*N1CCCC1C#N&&&
*C(=O)c1ccccc1N*&*N*&*Cc1ccc(F)cc1^*C(=O)c1ccccc1F&&&&
*NC1=Nc2cc(Cl)ccc2OC(C)C1&*C(*)=O&*O*&*Cc1ccccc1&&&
COC1=CC2=C(C=C1O)C=C(C1=CC3=CC=C(OC)C=C3O1)O2&&&
*N(C)C(=S)Sc1ccc(Cl)cc1&*C(=O)Cc1ccc(Cl)cc1&&&
*=Cc1cc(=O)n(C)c(=O)n1C&*=Cc1ccc(Cl)cc1N1CCN(c2ccnc3cc(Cl)ccc23)CC1&&&
*N1C(C)CCCC1C&*C*&*C1Cc2ccccc2C(c2ccc(C*)cc2)(c2ccccc2)C1&*N1CCCCC1&&&
*N1C(=O)N(*)C(*)C(O)C(O)C1*&*Cc1cc(F)cc(F)c1&&*Cc1cccc(F)c1&*Cc1ccccc1&*Cc1ccccc1&*Cc1ccccc1&&
*OC&*C12CCC3(CC1*)C1Cc4cn(C(C)(C)C)nc4CC1CN(CC3*)C2&*C(*)=O&*N1CCOCC1^*C(O)CCc1ccccc1&&&&
*C1(c2cc(C)ccc2Cl)OCCO1&*C(*)=O&*N*&*CCc1nc2ccccc2[nH]1&&&
*C(C)(CC)C(*)=O&*Oc1ccc2c(c1)OC(=*)C2=O&*=C(C)CC*^*N*^*N(C)C&*C(*)=O&&&*O*&*C(C)(C)C&&&
*Nc1ccc(OC)cc1&*C(=O)c1ccc(N2CCC(O)CC2)c([N+](=O)[O-])c1&&&
*N1C(=O)c2cccc3cccc(c23)C1=O&*CC*&*N1CC=C(c2cccc([N+](=O)[O-])c2)CC1&&&
*S(=O)(=O)c1ccc(-c2nc(C3CC3C#N)n3sc(CN)cc23)cc1&*N1CCOCC1&&&
*Nc1ccc2c(c1)c(=O)n(CCCC)c(=O)n2C(C)c1ccc(C(F)(F)F)cc1&*S(C)(=O)=O&&&
*Oc1cccc(-c2nc(-c3ccc4cc(C)ccc4c3)c[nH]2)c1&*C1CCNCC1&&&
*OC&*C(*)=O&*N*&*C(C(*)=O)C(C)C&*N1Cc2c(c(-c3ccc(-c4ccc5oc(=O)ccc5c4)cc3)nc3c(C)nn(CC(C)C)c23)C1&&&
*C(=O)C(C#N)=NOC&*N*&*CC(*)c1ccccc1&*N1CCN(*)CC1&*C(=O)c1ccccc1O&&&
*Sc1nc2ccccc2c(=O)n1Cc1ccc(C)cc1&*Cc1ccc(C)c(C)c1&&&
*CC(*)=O&*N*&*CCn1c([N+](=O)[O-])cnc1C=*^*N*^*=Cc1ccc(Cl)cc1Cl&*C(=O)c1ccc(Cl)nc1&&&&&
*C(*)=O&*N*&*C(Cc1cnc[nH]1)C(*)=O^*C1Cc2ccccc2CN1^*N*&&&*C(C*)C(=O)O&*C1CCCCC1&&&
*Oc1ccc(C2c3c(-c4ccc(O)cc4)cccc3OCC2C)cc1&*CC*&*N*&*C(=O)Cc1ccccc1Cl&&&
O=C1C=C(CO)C2=CC=CC=C2[NH]1&&&
*C(C)c1ccccc1&*N*&*C(=O)c1cc(-c2ccc3c(c2)CCO3)on1&&&
*C(=O)CC&*N(*)c1ccccc1&*C(=O)c1coc(-c2cccs2)n1&&&
COC1=CC=C(C2=C(C3=CC=C(F)C=C3)C(=O)C3=C4OCOC4=C(Cl)C=C3[NH]2)C=C1&&&
*Sc1cccc(C(N)=O)c1&*Cc1ccc(C*)cc1&*C1CNC(=O)C1&&&
*N1CCN(c2ccn(CC(=O)O)c(=O)n2)CC1&*Cc1ccccc1Br&&&
*Nc1nc([N+](=O)[O-])cn1CC&*Cc1ccc(N(C)C)cc1&&&
*C(=O)CC&*N1CCN(c2nc3ccc(O*)nc3s2)CC1&*CC&&&
*CCCCCCCCCC&*Oc1cc(O)c(C(=O)CCC)c(O)c1&&&
COC1=CC=C(SC2=C(SC)N=C(C3=CC=C(C)C=C3)O2)C=C1&&&
*C1OC(n2cnc3c(=O)nc[nH]c32)C(O)C1O&*C*&*OP(=O)(O)OP(=O)(O)O&&&
*N1CCN(c2ccc(C)cc2C#N)CC1&*CC(O)C*&*N1C(=O)c2ccccc2C1=O&&&
*Oc1ccc(C=NNC(=O)c2cc(OC)c(OC)c(OC)c2)cc1&*Cc1ccccc1&&&
*Oc1ccc2ccccc2c1&*CCC*&*N1CCCCC1&&&
*Nc1ncnc(C(C)(C)C)c1C#N&*C1CCCCC1&&&
O=C(O)C1=CN=C2C(=N1)CC(C1=CC=CC=C1)CC2C1=CC=CC=C1&&&
*CC)C(C)=NNC(=O)c1cc2ccccc2oc1=N&*N1CCCC(*)C1&*C(O)(CC)C(=O)c1ccco1&&&
*=C(CCCCC)C(=O)c1ccc(Cl)cc1&*=Cc1ccc(OC)c(OC)c1OC&&&
*C(=O)c1cc2ccccc2n1Cc1ccccc1&*N*&*CCC*&*N*&*C(=O)C*&*C1CCN(*)CC1&*C(=O)C(*)Cc1ccccc1&*N*&*C(=O)c1ccco1&&&
*C(CC(C)C)C(*)=O&*N1CCCC1*&*C(*)=O^*N*^*N*&*C(=O)C(N)Cc1ccc(O)cc1&*C(CC(=O)O)C(*)=O&&&*N1Cc2ccccc2CC1*&*C(N)=O&&&
*CCCCCCCCC&*Oc1ncnc2c1cnn2C&&&
*N1CCc2cc(OC)c(OC)cc2C1&*Cc1ccc(C(*)=O)cc1&*N*&*C*&*C1CCC(*)CC1&*C(=O)c1ccc(Cl)cc1&&&
*S(=O)(=O)c1ccc(OC)cc1&*N(*)C&*C1CCC(=O)N(*)C1&*C(C)C&&&
*CC(=O)c1cc(C)n(C*)c1C&*O*&*CC(*)=O^*C1CCCO1^*N1CCOCC1&&&&&
CC1=CC=C(C2=NN(C3=CC=C(S(=O)(=O)C4=C[NH]C5=CC=CC=C45)C=C3)N=N2)C=C1&&&
O=C1CCCC2=C1C=C(C(=O)C1=CC=CC=C1)S2&&&
OC1=CC=CC(C2=CN(C3=CC=C4[NH]C=CC4=C3)N=N2)=C1&&&
*Nc1ccc2c(Nc3cc(C)on3)ncnc2c1&*Cc1ccccc1&&&
*CCc1ccc(C)cc1&*N*&*CCCC(*)C(*)=O&*N*&*C(Cc1c[nH]c2ccccc12)C(N)=O^*N*&&*C(=O)C(N)Cc1c(C)cc(O)cc1C&&&
*Nc1ccc(C(=O)O)c(O)c1C&*C(=O)c1ccc2c(c1)OCO2&&&
*C(*)=O&*Nc1ccc(Oc2ccccc2)cc1&&*N*^*C1CCCCN(*)C1&*C(=O)CCc1ccccc1&&&
*C(=O)CCCC(=NOC)c1ccccc1C&*N(*)*&*CCc1ccc(F)cc1&&*Cc1ccc(CO)o1&&
N=C(N)C1=CC=C(C2=CC=C3C=CN=C(N)=C3C2=O)C=C1&&&
O=C1C=C(N2CCN(C3=NC(N4CCNCC4)=C4[N+](=O)[O-])=C([N+](=O)[O-])C=C34)CC2)C2=CC=CC=C2[NH]1&&&
*CCC(C)CC&*N1CCN(c2ccc(C*)cc2)CC1&*N*&*C(=O)C(*)Cc1ccc(OP(=O)(O)O)cc1&*N*&*C(=O)C(*)C(C)CC&*N*&*C(=O)C(*)CC(C)C&*N*&*C(C)
*=C1CC(O)CC(O)C1=C&*=CC=*&*=C1CCCC2(C)C(*)CCC12&*C(C)C*&*C1C(C)C(O)CC(C)(C)C1*&*CCC(C)(C)O&&&
*C1CN(c2ccc(-c3ccccc3OC)cc2)C(=O)O1&*CF&&&
O=C1N=C[NH]C(C2=CC=C(Br)S2)=C1CCN1OC(=O)C2=CC3=CC=CC(O)=C3C=C21&&&
CN1C(=O)CN2CCCC(F)(F)C2C1=O&&&
*CCCCCCC&*N*&*C(=O)C(*)C&*N(*)*&*C(=O)c1ccc(Cc2ccccc2)cc1&&*CC(*)=O^*N*&*C(*)(C)C&*OC&&&
*NS(=O)(=O)c1c(C(=O)CC)cnc2c(Cl)cc(Cl)cc12&*C*&*C1CCCO1&&&
*C1OC2OC3(C)CCC4C(C)CCC(C1C)C24OO3&*O*&*Cc1ccc(-c2ccccc2)cc1&&&
CC1(C)OC(=O)NC2=CC=C(C3=CC=CC=C3)C=C21&&&
*N(C)C&*C(=O)C(C)(C)c1ccc(Cl)cc1&&&
*C(=O)c1ccc(N(C)C)nc1&*N1CCC2(CC1)NC(=O)CO2&&&
*N1CCOc2nc(C)ccc2C1&*Cc1csc(C2=CCCN2)n1&&&
*NC&*C(=O)c1cc2cc(-c3cnc4[nH]ccc4c3)ccc2o1&&&
*C1C2(C)OCCC2C2CC3OC3(C)C3C4(C)CCCC4C(C#N)C12C3(C)C&*C(*)=O&*O*&*Cc1ccccc1&&&
O=C(O)CC(CC(CC1=CC=CC=C1)C(=O)O)C(=O)O&&&
*Cc1sc(N2CCC(*)(O)C2)nc1C&*N*&*S(C)(=O)=O^*C(F)(F)F&&&&
*Sc1nnc(-c2ccccc2)n1Cc1ccccc1&*C1CCCCC1&&&
*Nc1ccc(CC(*)=O)c(OC)c1&*N*&*C(CCC(=O)O)C(=O)O^*C(=O)c1cccc(Cl)c1&&&&
*Nc1cc(=O)n(C)c(=O)n1C&*Cc1cccc2ccccc12&&&
*C(=O)c1occc1C&*N1CC2CNCC2C1&&&
*C(C)(C)C(=O)O&*N*&*C(=O)c1ccc2c(c1)nc(-c1ccc(-c3ccc(C(F)(F)F)nc3)o1)n2C1CC1&&&
*Sc1nc(CC)n[nH]1&*Cc1nc(=O)c2c(C)cc(C)nc2[nH]1&&&
*C12CCC(O)CC1CCC1C2CCC2(C)C1CCC2(*)O&*C(=O)O&&*CO&&
*Oc1cccc(C(=O)O)c1&*C(=O)c1cc(Cl)nc2ccc(Cl)cc12&&&
*Nc1cc(OC)cc(OC)c1&*C(=O)C(=O)c1cnn2ccccc12&&&
C=CCN1C(C2CC(C3=CC=C(O)C=C3)=NN2C(=O)C2=CC=CO2)=N[NH]C1=S&&&
*OC&*CC*&*N(*)c1ncccc1C(=O)O&*C(=O)C*&*Oc1ccc(Br)cc1Cl&&&
*C(=O)CCC&*Nc1nc2c(s1)CCCc1cc(F)ccc1-2&&&
*C(=O)CC&*Nc1cc(-c2cc3c(=O)n(CCc4ccccc4)c(=O)n(CCC)c3n(CC)n2)ccn1&&&
*=CCC&*=CCC=*&*=CCC=*&*=CCCCCCCCC(*)=O&*N*&*CCO&&&
*Oc1ccc(C)cc1&*CCCC(*)=O&*Nc1cc(Cl)ccc1O&&&
CC1NC(C(=O)O)=CC2=C1[NH]C1=CC=CC=C21&&&
CN(C1=CN=CC(C2=CC=C(C(=O)O)C=C2)=N1)C1CCCC1&&&
*Oc1cc(C)c(Cl)cc1C&*C1CCN(C)CC1&&&
*CN&*C1CCCC(*)C1&*C(*)=O&*Nc1ccc(-c2cccnc2)cc1&&&
*C(C)CCCCCC(C)CCC=C&*C1CCC2CC(=O)CC(O)C12&&&
CC12CCC3C(CCC4CC(O)CCC43C)C1CC(C1=CC=CC=C1)=NO2&&&
*Cc1cc(Nc2nc(Nc3cc(C)[nH]n3)c(F)c(N3CCCC3)n2)cc(C(C)(C)C#N)c1&*N(C)C&&&
*Oc1cc(C)c(C(*)=O)c(C)c1&*Nc1ccc(Cl)c(C(*)=O)c1&*N1CCN(*)CC1^*CCC*^*CC(F)(F)F&*N(C)C&&&&&
*CC&*O*&*C(=O)Cc1nc2ccccc2nc1-c1ccc(OC)cc1&&&
*CCCCn1c(C=*)c(Cl)nc(Nc2ccc(C)c(C)c2)c1=O&*N*&*C(*)=O^*=Cc1ccccc1^*N*&&&*C(C)c1ccc2ccccc2c1&&&
*Cc1ccc(OC)cc1&*N1CC2CN(C)CC(C1)C2(*)c1ccccc1&*O*&*Cc1ccccc1&&&
*Nc1ncnc(N)c1C=Nc1ccc(OC)c(OC)c1&*CCO&&&
*CC(*)=O&*Nc1cccc(C(*)=O)c1&*N1CCc2ccccc21^*N1CCC1&&&&
*OC&*C1CCN(*)CC1&*C(*)=O&*N(*)c1ccc(CCc2nc(-c3ccc(Cl)cc3)no2)cc1&*CC*&*N(C)C&&&
N=C1C=C(C2=CC=CC=C2)[NH]C(C2=CC=C(O)C=C2)=N1&&&
*=CC(=O)NO&*=Cc1cccc(Nc2c3ccccc3nc3ccccc23)c1&&&
*N1CCN(c2c(Cl)cnc3ccc(OC)nc23)CC1&*CCCc1ccc(F)cc1&&&
*C(=O)CC&*N1CCc2cc(O*)ccc21&*CC(O)C*&*N*&*C(C)(C)C&&&
*C1(c2ccc(F)cc2)CC(C)NC(=O)N1&*C(=O)c1ccccc1[N+](=O)[O-]&&&
*=CC(=O)c1c(O)cc(CCC)oc1=O&*=Cc1cccc(C)c1&&&
CC1=CC=CC=C1C1CNCC2=C1[NH]N=C2C1=CC=C(F)C=C1F&&&
C#CC1=C(C(=O)C(C(=O)O)C2=CC=C3C=CC=CC3=N2)C=CN1CC1=CC=CC(OC)=C1&&&
*CC&*N(*)*&*CC&&*CC*^*N*&*C(=O)c1c(C(C)C)n(Cc2ccccc2Cl)c2ccc(OC)cc2c1=O&&&
*=C1NN(C)C(=S)N(*)C1=O&*CC(*)=O&*Nc1cccc(F)c1^*=Cc1cccs1&&&&
*=C1C(=O)N2C(C(=O)O)=C(C)CS(=O)(=O)C12&*=Cc1ccc(OC(F)F)cc1&&&
*C(=O)c1cncn1C&*N1CCN(c2nc3ccccc3nc2C#N)CC1&&&
*C(Cc1ccc(-c2ccccc2)cc1)C(=O)O&*N*&*C(=O)c1c(Cl)c(Cl)cc(Cl)c1O*&*Cc1ccc(C(F)(F)F)cc1&&&
*CC&*Oc1ccc(C(*)=O)cc1&*N*&*Cc1ncc(C)o1&&&
*Oc1ccc(CNn2c([N+](=O)[O-])cn(CCC)c2=O)cc1&*CC(=O)NN=Cc1cccs1&&&
*S(=O)(=O)c1ccc(OC)c(Nc2nc(-c3nc4ccccc4n3C)cs2)c1&*N1CCCCCC1&&&
*C(=O)c1cn(C)cc2ccccc12&*Nc1ccccc1C(=O)O&&&
COC1=CC2=C(C=C1OC)C1=C(CC2)C(O)=C2OC3=C(OC)C=CC=C3C2=C1OC&&&
*C(C)=O&*N1CC(*)CC1*&*C(*)=O&*N1CCC2(C)c3cccc(O)c3CC1C2(C)C^*N*&&*C(*)=O&*C1(*)CCC1&*C(C)C&&&
CC1=NC=C(CO)C(C2=NC3=CC(C)=CC(C)=C3S2)=N1&&&
*C(=O)C(C)N&*N*&*C(C(*)=O)C(C)C&*N1CCCC1*&*C(*)=O&*N*&*C(CC(C)C)C(*)=O&*N1CCCC1c1ncc(-c2ccc(-c3cccc(-c4cnc(C5CCCN5C)[nH]4)c3
*CC(=O)O&*Oc1cc(-c2nn(-c3cccc(O*)c3)c3ccccc23)ccc1O*&*CC(=O)O&&*CC(=O)O&&
*Nc1cccc(C)c1&*C(=O)c1nn(-c2ccc(Cl)cc2Cl)c(-c2ccc(Cl)cc2)c1C&&&
*C1OC(n2cc(C)c(=O)[nH]c2=O)CC1O&*C*&*OP(=O)(O)OP(=O)(O)O&&&
CC(=NNC(=N)NO)C1=CC=CC(C)=C1C&&&
*N1C(=O)NC(c2ccccc2)C(C(C)=O)=C1C&*CC*&*N1CCOCC1&&&
*NC(=S)Nc1c(C)cccc1C&*CCc1ccc(Cl)cc1&&&
*OC&*C(=O)c1ccc2nc3n[nH]cc3cc2c1&&&
*C(=O)CCC(*)=O&*Nc1ccc2c(c1)C(=O)c1ccccc1C2=O&&*N1CCOCC1&&
*C(=O)c1cc(C)on1&*N1CC2CCCC2(*)C1&*C*&*OC&&&
*CCCCCN&*Oc1ccc(C*)cc1&*C1CCNCC1&&&
CN1C2=NC=NC(N)=C2C2=C1C1=CC=CC=C1SC2&&&
O=C(O)C1=C(O)C2=CC=CC=C2N(CCCC2=CC=CC=C2)C1=O&&&
FC1=CC=CC=C1C1COC2=CC=CC=C2C1&&&
*C(=O)c1[nH]c2ccc(Cl)cc2c1CCC&*C1CCC(*)CC1&*C*&*N(*)c1ccc(C=*)cc1&*C(C)=O&&*=CC(=O)NO&&
*C1CSC2=NC(=O)C(n3cc(C(=O)O)c(=O)c3)CN21&*C(F)(F)F&&&
*C(C)c1ccc(Cc2ncnc(N)c2C#N)cc1&*N1CCN(c2ccc3ccccc3n2)CC1&&&
*C1CCC(n2cc(C(N)=O)c(Nc3ccc(S(=O)(=O)C(F)(F)F)cc3)n2)C(C#N)C1&*N*&*S(=O)(=O)c1ccccc1&&&
*N(C)c1ccc(OC)cc1&*Cc1ccccc1OC&&&
*CC(C(=C)C)c1ccccc1&*N1CCN(c2cc(Cl)ccc2OC)CC1&&&
*CC&*ON=C(C=*)C(F)(F)F&*=Cc1ccccc1[N+](=O)[O-]&&&
*N1CCN(c2ccccc2C)CC1&*CCn1cc(-c2ccccc2)nc1C(=O)c1ccccc1&&&
CC(C)(C#N)C(C)(C)CC1=CC=C(O)C(Br)=C1&&&
*C(=O)CBr&*N1CCN(c2ccc(F)cc2)C(=O)C1&&&
*OC&*CCCc1cc(C*)no1&*N1CCCN(*)C2CS(=O)(=O)CC21&*C(*)=O&*O*&*C(C)C&&&
*C1(O)CCC2OC(c3ccc(C(=O)CCCCC)cc3)(CC)CCC2C1&*CC&&&
*CC=C&*NC(=S)Nc1ccncc1&&&
*CC&*O*&*C(=O)OC1c2cccc3cc4c(c1=O)CCC4C1(C2)C(OC)c2cc2c(CO)c(CO)cc(O)c2C(=O)C14OC2C4=O&&&
*CCCCCCCCC&*N*&*C(=O)C(*)CO&*N*&*C(=O)C(N)CCCN=C(N)N&&&
*C(C)C&*O*&*C(=O)C1=CC(C2CCCCC2)=C2C(NC(=N)N)=C[NH]C2=C1C&&&
*Nc1cc(N2CCCC(C)C2)nc(C)n1&*Cc1ccco1&&&
C=CCN1C(C2=NC(C3=CC(Cl)=CC=C3O)=NO2)=N[NH]C1=S&&&
OC(C1=CN=C(Cl)N=C1)Br&&&
*=CC&*=Cc1cccc(O*)c1&*C(=O)C*&*N*&*C(=O)C=*&*=Cc1cccs1&&&
*Cc1cccc(C)c1&*N(*)*&*Cc1ccc2occc(=O)c2c1&&*Cc1cccc(C)c1&&
*C(CC(C)C)C(*)=O&*N*&*C(CO)C(=O)O^*N*&&*C(=O)C(*)Cc1ccc(N)cc1&*N*&*C(*)=O&*O*&*Cc1ccccc1&&&
*CCC(C)C&*N(*)C&*C(=O)c1cc2c(c(-c3cccc(C*)c3)n1)C(CCO)N(S(=O)CCC(=O)O)C2&*N*&*C(N)=O&&&
CN(C)C=C1N=C(C#CC2=CC=CC=C2)C=CC1=O&&&
*Oc1ccc2c(c1)NC(=O)CC2&*CCCC*&*N1CCN(c2cc3ccccc3s2)CC1&&&
O=C(CCCCC1=CN=C2SC2=C1)C1=CC=C(Cl)C=C1&&&
*CCCCCCCCCCCC&*N(*)c1ccc(OC)cc1&*C(=O)c1cc(C)n(C2CCCCC2)c1C&&&
COC1=CC=C2CN3N=CN=C3C3=C2C1=CC(C)=C3O&&&
*Cc1nc(=O)c2oc3cc(C)ccc3c2[nH]1&*O*&*C(=O)C(C)C&&&
*=Cc1ccc(NC)c([N+](=O)[O-])c1&*=C1C(=O)Nc2ccc(S(*)(=O)=O)cc21&*N(C)C&&&
*Nc1cccc(OC)c1&*C(*)=O&*N*&*C1N=C(c2ccccc2)c2cc([N+](=O)[O-])ccc2N(CC(C)C)C1=O&&&
*Oc1ccccc1CCCCCCC&*CC(*)=O&*N(*)C&*C(C(=O)O)C(C)CC&&&
*CCCC&*Oc1ccccc1C1CC(C#N)c2nc3cc(C)ccc3n21&&&
*=Cc1cccc(OC)c1&*=C1NC(=S)NC1=O&&&
*C1(C)Nc2c(cc(C(F)(F)F)cc2[N+](=O)[O-])C2CCCCC21&*C(=O)O&&&
*CCc1cn(C)c2cccc(C)c12&*NC(N)=S&&&
*CC&*O*&*C(=O)n1cnc2c(N3CCN(*)CC3)nc(N*)nc21&*C1CCC(O)CC1&&*C1CCCCO1&&
*C(CC(C)C)C(*)=O&*N1CCCC12CCCCC2&&*N*^*C(=O)c1ccc(Cl)cc1&&&
*C(=O)c1ccc(OC)c([N+](=O)[O-])c1&*Nc1ccc(N2CCOCC2)cc1&&&
COC1=CC(C2=C(C3=COC(C4=COC=C4)=C3)C(C(F)(F)F)=NN2C2=CC=C(S(C)(=O)=O)C=C2)=CC(OC)=C1OC&&&
*Nc1nc(CC)nc2c(OC)nn(C)c12&*CCC*&*N*&*C(*)=O&*N*&*CC&&&
*CCCCCCCCCCCCCC&*C1CCN=C1N&&&
*S(=O)(=O)c1ccc(OC)cc1&*N1CCCC(*)C1&*N1CCOCC1&&&
*CC&*Oc1cc(-n2ccc3cnc(Nc4ccc5[nH]c(C)nc5c4)nc32)sc1C(N)=O&&&
*C12CC3CC(C)(C1)CC(C)(C2)C31C(=O)N(CN(c2nccs2)c2ccccc21&*C(N)=O&&&
*C1(c2ccccc2)c2ccccc2C(=O)N1N1CCc2ccccc2C1&*C*&*N1CCC(O)C1&&&
*C(=O)CCCC&*Nc1cc2ccc(N*)cc2cn1&*C(=O)C(C)C&&&
NC1=C2CCC(C3=CC=CC=C3)CC2=CC2=C1[NH]C(=O)C=C2&&&
*C1(C)Cc2c(-c3cccc(C#N)c3)ccnc2O1&*C(*)=O&*Nc1ccc(C*)cc1F&*N1CCCCC1&&&
*Oc1ccc(OC)cc1&*Cc1ccc(CC(*)=O)o1&*NC1CCCc2ccccc21&&&
*N(C)C&*CC*&*Oc1ccc(-c2nc3nc(C(F)(F)F)cc(C4=CCN(C)CC4)n3n2)cc1&&&
*C(CC)C(*)=O&*N*&*S(C)(=O)=O^*Sc1nnc(Cc2nc(=O)c3c4oc(=O)cc(C)c4c(C)n(Cc4ccccc4)c3[nH]2)o1&&&&
*=Cc1ccc(N(C)C)cc1&*=C1C(=O)ON(C)C1=O&&&
*C1Cc2ccc(NC(=N)c3cccs3)cc2CN1*&*CC(*)=O&*N1CCCC1*^*C(=O)O^*C(=O)O&&&&&
*N1C(=O)C(=C)C(O)C(C)C1=O&*CCCC*&*N1CCN(c2ccccn2)CC1&&&
*N1CCN(C=C(Cl)Cl)CC1&*Cc1cnccn1&&&
*C(=O)c1cncc2c1N(C)S(=O)(=O)N1CCCC21&*N1CCC(*)C1&*Nc1ccccn1&&&
CCC1=CC=C(C2NC(=O)C3=C(C4=CC=CC=C4CC3)C2C2=CC=CC=C2)C=C1&&&
*C1(C)CCCN1*&*Cc1ccc(O*)cc1&*Cc1ccc2ccccc2n1^*C(=O)O&&&&
*CC(C)CC&*Oc1cc(C(O)C(F)(F)F)nn1-c1ccccc1&&&
*C(=O)C(N)C(C)CC&*N*&*C(C)C(*)=O&*N1CCCC1*&*C(=O)O&&&
*CC&*N(*)*&*CC&&*CC#CC1(c2ccc(Cl)cc2)SC(=O)NC1=O&&
*C(=O)Cc1c(-c2cccc(C)c2)nc2cc(Cl)cc(C)n12&*N1CCN(c2ccc(F)cc2)CC1&&&
*CCC&*N(*)*&*CCCCS(=O)(=O)-c1ccc(N*)cc1&*C(=O)CC^*C1COc2cccc(OC)c2C1&&&&
*C(=O)c1c(-c2c(OC)cccc2OC)noc1C&*O*&*C1CCN(C)CC1&&&
*CC&*O*&*C(=O)C1=C(C*)NC(c2ccccc2)=C(C(*)=O)C1c1ccccc1O*&*OC&&*CC&*O*^*C(C)=O&&&
*C(=O)c1cc(C)oc1C&*N*&*CC(*)c1ccc(Cl)cc1&*N(C)C&&&
*S(=O)(=O)c1ccccc1OC&*N1CCN(*)CC1&*C(=O)C*&*O*&*C(=O)C*&*Oc1ccc2ccc(=O)oc2c1&&&
CCN1C=C(C(=O)O)C(=O)C2=NC(C(F)F)=C(N)N=C21&&&
*Nc1c(Sc2ccc(OC)cc2)c(=O)c1=O&*Cc1cccc(O)c1OC&&&
*Nc1cc(C)on1&*C(=O)C*&*Sc1nc2ccccc2c(=O)n1Cc1ccccc1&&&
*Nc1ccc(CCCCC)cc1&*C(=O)CBr&&&
*N(C)C&*C(=O)c1cnc(N2CCSc3ccccc32)cc1Cl&&&
*C(CC(C)C)C(*)=O&*N*&*C(CC(N)=O)C(*)=O^*N*^*N*&*C(=O)C(*)Cc1ccccc1&*C(CC(C)C)C(*)=O&*NC=O&*N*&&&*C(CC(N)=O)c1nc(O)[nH]c(=O)n
*N1C(C)=NC(C)(C)CC1C&*CC*&*N*&*CCn1ccc2cccc(F)c21&&&
*CC(=O)c1c(OC)cc(-c2ccccc2C)nc1OC&*Sc1ccccn1&&&
*C(=O)c1ccc2c(c1)N(CC)C(=O)c1ccccc1S2&*N*&*CC*&*N(C)C&&&
*Sc1nnc(-c2cc(OC)c(OC)c(OC)c2)o1&*C(C)C(*)=O&*N*&*CCC1=CCCCC1&&&
*C(=O)c1[nH]c2ccccc2c1CCCCCC&*O*&*CC&&&
*N1CCN(c2cc(C)ccc2C)CC1&*C(=O)C(*)Cc1ccccc1&*N*&*S(C)(=O)=O&&&
COC1=CC=C(C2=C(S1)SC1=NC(NC3=CC=CC=C3)=NC(NC3=CC=C(N4CCN(C)CC4)C=C3)=N2)=N1&&&
*C(C)CC&*N*&*C1CC2CNCC(C1)C2c1ccccc1&&&
*CCC&*Oc1ccc(C=*)cc1&*=C1C(=O)N(CC*)c2ccccc21&*O*&*CCO&&&
COC1=CC=C(N2C3=CC=CC=C3C(=O)N2CC2=CC=CC=N2)C=C1&&&
*C(C)=O&*N*&*C1C(*)C=C(C(=O)O)OC1*&*NC(=N)N&&*S*^*Cc1ccc([N-][N+]#N)c([N-][N+]#N)c1&&&
CC1=CC=CC(CCC2=CC=C(C3CC3C3=NC(=O)C4=C([NH]3)C(=O)OC(C)(C)O4)S2)=C1&&&
*OC&*C(=O)c1cc(=O)[nH]c2cc(C(*)=O)ccc12&*N1CCCC(C)C1&&&
*C1CC(n2cc(F)c(=O)[nH]c2=O)C(O)C1O&*CO&&&
*C(=O)Cn1c(=O)c2cccn2c2cc(F)c(F)cc21&*Nc1cc(F)ccc1O&&&
*C(N)=O&*C1CC(*)CN1&*C(*)=O&*N1CCCC1C#Cc1ccccc1&&&
*CN&*C1CC(N)CC2CCC(*)C21&*O*&*C1C(N)CC(N)C(*)C1O&*O*&*C1OC(*)C(O)C(O)C1N&*CN&&&
*S(=O)(=O)c1ccc(-c2ccnc(Nc3ccc4[nH]ccc4c3)n2)cc1&*N1CCNCC1&&&
COC1=CC=C(C2=NN=C(C3=CC=C4OCOC4=C3)O2)C=C1&&&
*CCCCCCC&*Oc1c(-c2cc(C)cc(C)c2)c(=O)[nH]c2cc(Cl)cnc12&&&
*S(=O)(=O)c1cccc(OC)c1&*N*&*CCc1ccc2c(c1)nc(-c1cnccn1)n2-c1ccccc1CCP(=O)(O)O&&&
*C(=O)c1ccc2[nH]c(-c3cc(C)ccc3C)nc2c1&*N1CC(*)C1&*N1CCCC1&&&
*CC=C&*N(*)*&*C(=O)C(=*)C&*=Cc1cccc([N+](=O)[O-])c1^*CC(C)(C)C&&&&
*CC(C)C&*N*&*C(=O)c1c(-c2ccccc2)noc1-c1ccc2c(c1)c(-c1ccc(C(F)(F)F)cc1)nn2C&&&
*=C(C)Nc1cc(C(C)(C)C)cc(N*)c1OC&*C(=O)C*&*Oc1ccc(C)c(C)c1^*=CC(*)=O&&*N*&*CC*&*N1CCCC1*&*S*&*CCO&&&
CC(C)NP(=O)(OC1=NC=CC=N1)OC1=CC=CC=C1&&&
*C(=O)NN=C(C)c1ccc(O)cc1&*C1C2CCCN3CCCC(CN1*)C23&*Cc1ccccc1&&&
CC1=CN(C(C=O)C(C)(C)C)C=N1&&&
*CC(C)C&*C1NC(=O)C(*)NC(=O)CNC(=O)C(*)N(C)C1=O&*CC(C)C&&*C(C)C&&
*CCC(=O)O&*NC1c2ccccc2CCC1*&*O*&*Cc1ccc(-c2ccccc2)cc1&&&
CC(C)C1=CC=CC(CCC2=C[NH]C(N)=N2)=C1&&&
*N1CC(=O)N2CC(C)C(*)C2c2ccccc21&*C(=O)CCn1sc2ccccc2c1=O&&*C(=O)O&&
*C(=O)C(C)C&*O*&*CC(*)CC(C)C&*N*&*C(=O)C(*)Cc1ccccc1&*N*&*C(=O)C(C)N&&&
*CC&*Oc1ccc(N*)cc1C(=O)NN1C(c2ccco2)=NC(c2ccco2)C1c1cccs1&*S(=O)(=O)c1ccc(C)cc1&&&
CN(C)C1=CC=CC=C1C(=O)NN=CC1=CC=CC([N+](=O)[O-])=C1&&&
*ONCC(O)CCCCCCCCCCCCCCCCCCC&*CC(*)C*&*O*&*C1OC(*)C(O)C(O)C1*^*OS(=O)(=O)O^*OS(=O)(=O)O&&&&*CO&&
*C(*)=O&*O*&*C1C2=C(C(=O)C(O)=C(C(=O)O)C2=O)C2(C)CCCC3(C)C(=CC(=O)C32)C1*^*N1CCCC1*^*C(C(=O)C=*)O&*C(=O)O&*=Cc1cccc2ccccc
*=C1c2c(c(-c3ccccc3)oc(=O)c2C)-c2cc3c(c(C(C)=O)c21)C(C)=C(C)O3&*=C1CCN(C)CC1&&&
*C(C(*)=O)C(C)CC&*N*&*C(C)C(*)=O^*N*^*N*&*C(=O)C(*)Cc1ccccc1&*C(CN)C(*)=O&*N*&*N*&*C(=O)C*&*C(CCCCN)C(*)=O&*N*&*N*&*C(=O)
*Oc1ccc(C(C)=O)c(O)c1CCC&*CCCCC*&*Sc1nnc(-c2ccccc2)o1&&&
N#CC1CCCN2C1=NC1=C2C(=O)C2=CC=CC=C2N1CC(=O)O&&&
*CC&*O*&*CCCc1cnc(CC)c(C=*)c1&*=CC1CCCCN1&&&
*Cc1cc(OC)cc(OC)c1&*N(*)c1cc(OC)ccc1F&*C(=O)c1cccc(S(*)(=O)=O)c1&*N1CCCCC1&&&
*C(*)=O&*N1CCCC1&&*C1CCCN(*)C1^*C(=O)c1ccc(Cl)nc1&&&
*OC&*C(=O)n1c(C2CCC(c3ccccc3)CC2)nc2ccccc21&&&
*N1CCN(c2nc3ccccc3n(C)c2=O)CC1&*CC(O)c1cc(C=*)on1&*=C1C(=O)N(S(=O)(=O)c2ccccc2)C(=O)N1C&&&
*Sc1nsnc1C1=CCCN(C)C1&*CC(*)=O&*Nc1ccc(C(N)=O)cc1&&&
CNC1=C([N+](=O)[O-])N=C(C2=CC=CC=N2)O1&&&
*C(C)C&*Oc1ccc(C*)cc1&*N*&*C(*)=O&*N1CCc2nc3nc(N)nc(N)c3cc2C1&&&
*C(=O)c1ccccc1OC&*NC(=S)NN=C(C)c1cccs1&&&
*CC&*N1CCN((c2cc(Nc3ccc(C(=O)O)cc3)ncn2)CC1&&&
C1=CC=C(C2=CCCCC2)C=C1&&&
C#CCN1C(C2=CC=CO2)=CSC1=NC(=O)CC&&&
*C(=O)c1ccc(Cl)c(Cl)c1&*Nc1ccc(-c2nc3ccccc3o2)cc1&&&
*CCCN&*N(*)*&*CC(=O)c1cccc2ccccc12&&*Cc1ccccc1&&
*C(C)=O&*O*&*CC(*)C*&*O*&*C(C)=O^*N*&&*S(=O)(=O)c1ccc2c(c1)CCC1C(*)(C)CCCC21C&*CO&&&
*C(=O)c1ccc(-c2c(OC)cc(OC)cc2OC)[nH]1&*Nc1ccc(C2CCNCC2)cc1&&&
*CCCC&*Oc1cccc(C*)c1&*N*&*C(=O)Cc1ccsc1&&&
COC1=CC=CC2=C1CCC1C2CCN1C&&&
*OC&*CC*&*N(*)c1nc2c(S*)nc(Br)cn2n1&*Cc1ccccc1&&*CCC*^*OC&&&
*C1CCN(C)CC1&*N1CCc2ccc(N(*)C)cc2C1&*C(*)=O&*N*&*CCC*&*Oc1ccc2c(c1)CCC2Cc1cccnc1&&&
*CCCCCCCC&*O*&*C1CC(*)(C)C(=O)CC1*&*CCCCCC&&*CC(=O)O&&
*C(=O)Cc1ccc(OC)cc1&*Nc1ncccn1&&&
*Oc1ccccc1&*C1CCN(c2ncnc3ccsc23)CC1&&&
CCCN1C=CN=C1&&&
*CCCCn1c(N)c(C2=NC(=O)NC2=O)c2nc3ccccc3nc21&*N1CCOCC1&&&
*CC(=O)NN=C(C)c1ccccc1&*Sc1nnc(-c2ccc(Br)cc2)o1&&&
*C(=O)O&*C1CCCN(*)C1c1cscn1&*C(=O)CCCc1ccccc1&&&
*Sc1nnc(-c2ccncc2)n1CC=C&*C(C)C(*)=O&*N*&*C1CCSc2ccccc21&&&
C=C(C)C1CC2=C(C=CC3=C2C=CO3)O1&&&
*C(=O)CC&*Nc1c2c(nc3ccccc13)CCCCCC2&&&
*S(=O)(=O)c1ccc(CC(*)=O)s1&*N*&*C1CCCC1^*N1CCCC1&&&&
COC1=C2C=COC(CC3=CN(C4C5=CC=CC=C5CCC4N4C(=O)C(F)C5=C(F)C=CC=C54)N=C3)=C2C(O)=C(OC)C1=O&&&
CC1=CC=C2OC(=O)C=CC2=C1&&&
*S(=O)(=O)c1ccc2cc(C(=O)NNC(*)=O)sc2c1&*N1CCN(c2ccccc2)CC1&&*N1CCOCC1&&
*CC(=S)NNC(=S)Nc1cccc(CC)c1&*S*&*Cc1ccccc1&&&
*C(C)c1ccc(-c2nc3nc(N)nc(N)c3n(2)C)cc1&*N*&*S(=O)(=O)c1ccc(F)cc1F&&&
*C(C(*)=O)C(C)C&*N1CCCCC1*&*C(*)=O^*N*^*N*&*C(*)=O&*Cc1cccc(Cl)c1&*C1CNC(=O)C1&&&&&
*=Cc1cccc(C)c1&*=C(C#N)C(*)=O&*N*&*Cc1cccc(Oc2ccccc2)c1&&&
*Oc1ccc(Cc2nnc(-c3ccc(-c4ccccc4)cc3)o2)cc1&*CCCC*&*N1CCN(c2nc3ccccc3s2)CC1&&&
N=C1C=C2CCCC2(C2=CC=NC=C2)C2=C1[NH]N=C2&&&
*CC&*Oc1c(C)cc(C=O)cc1OCCl&&&
NC(=O)C1=CC=C2[NH]C(C3=CC(C4CC=CCC4)=CC=N3)=NC2=C1&&&
*C(=O)c1cccs1&*N1CCc2ncccc2C1&&&
*C(=O)CCCC&*Nc1ccc(Oc2ccccc2C(*)=O)cc1&*N1CCCC1*&*C(*)=O&*NC&&&
NC(=S)NNC(=O)C1=C[NH]C2=CC=CC=C12&&&
CC(C)C1=NC2=C(C3=CC=CC=C3)C=CC=C2N1C1=CC=CC=C1&&&
CN=C(NN=CC1=CC=CN=C1)NC1=CC=C2OCCOCCOCCOC2=C1&&&
*OC&*C1C(O)C(OC)=CC(C)C12NC(=O)c1c(Nc3ccc(Br)cc3)c3ccccc3C1=N2&&&
*Nc1ccc(OC)c(S(*)(=O)=O)c1&*C(=O)CCCc1ccncc1&&*N1CCCC1&&
*Cc1nc(-c2cccnc2)no1&*N1CC2CCC1CC2&&&
O=C(O)C1=C2OC3=CC=CC=C3C2=C2C=CC(Cl)=CC2=[N+]1[O-]&&&
*C(c1c(Cl)cc(Cl)cc1Cl)c1ccc(OC)c(OC)c1Cl&*N*&*C1(*)CCCCC1&*C(=O)O&&&
*CC(*)=O&*N*&*Cc1ccc(S(*)(=O)=O)cc1^*Oc1cccc(F)c1^*N1CCCCC1&&&&&
*Nc1cc(C)nn1-c1nc2ccccc2o1&*C(=O)C*&*Sc1nnc(N2CCCC2)n1C&&&
*Oc1ccc(-c2nn3c(-c4cccc(C(F)(F)F)c4)nnc3c3c2COC(C)(C)C3)cc1&*CC(O)(Cn1cnnn1)c1ccc(F)cc1F&&&
*OC&*C(=O)C*&*N*&*C(=O)c1ccccc1S(=O)(=O)c1ccc(C)cc1&&&
*S(=O)(=O)c1ccc2c(c1)C(C)(C)C(=O)N2C&*N1CCCC1&&&
*S(=O)(=O)c1ccc(OC)cc1&*N1CCc2cc(-c3cc(Cl)cc(OC)c3)[nH]c2C1&&&
O=C1C2=CC=CC=C2C(=O)C1[N+]1=C2N=COC2=CC=CC=C21&&&
*C(=O)CC(C)(C)C(=O)O&*N*&*C(C*)Cc1ccc(OP(=O)(O)O)cc1&*OP(=O)(O)O&&&
*Oc1ccc(Cc2ccccc2C)cc1&*CCC*&*N(*)*&*C(=O)C(F)(F)F&&*CCC*^*N(*)C&*CCC*&*N(C)C&&&
CC1=CC=C2C=[N+](C)C=C(CCCCCC#N)C2=C1&&&
*Oc1ccccc1C(C)(C)C&*Cc1nc2cc(N)c(F)cc2[nH]c1=O&&&
*C(=O)c1nn(-c2ccc(Cl)cc2Cl)c(-c2ccc(Cl)cc2)c1C&*N*&*C1COc2ccc(C(C)(C)C)cc2C1&&&
*C(C)C&*C1CCC(*)(C)O1&*CC*&*N*&*C1CCC(*)CC1&*N1CCOCC1&&&
*=Cc1cc(C(C)C)c(O)c(C(C)CC)c1&*=Cc1cc(C)on1&&&
*S(=O)(=O)c1ccc(C#N)cc1&*N1CCc2cc(C#N)ccc21&&&
*CC&*O*&*C(=O)c1c(C*)nc(-c2ccccc2)c1-c1ccccc1&*O*&*C(N)=O&&&
*CCCCCCCCCCCCCCCCCCC&*N*&*C(C)C(O)C(*)=O&*N*&*C(CCC(*)=O)C(*)=O&*N1CCCC1*&*C(*)=O^*N*^*N*&*C(CC(N)=O)C(*)=O&*C(CC(C)C)C(*
*=Cc1cn(CCC(=O)O)c2cccc(N3CCC(*)CC3)c12&*=Cc1ccc([N+](=O)[O-])cc1&&*C(=O)O&&
CC1CCC(=O)NC1=O&&&
*Nc1nc(Nc2cccc(C)c2)nc2cc(Cl)ccc12&*CCC*&*N1CCOCC1&&&
*C(C)C(*)=O&*N(*)C&*C(C(=O)NN(CCC(*)=O)C(=O)C(*)=O)C(C)C^*N*^*N*&*C(=O)C(*)C(C)C&*C(CC(*)=O)C(=O)O^*N*^*N*&*N*&*C(=O)C(N)
*=C(C)C&*=CCC*&*C1(C)C(O)CCC2(C)C1CCC1Cc3[nH]c4cc(-c5cccnc5)nn4c3C(=O)C12C&&&
*C(=O)C(*)c1ccc(OC)cc1&*N*&*C1CCCC1^*N(*)c1ccc(-c2ccc(C(=O)c3ccccc3)cc2)cc1&&*C(=O)c1csnn1&&&
O=C(O)C1=CC(F)=CC=C1NC1=NC(Cl)=NC(N2CCCC2)=N1&&&
*=C1C(=O)Nc2c(Br)cccc21&*=C1C(=O)Nc2ccccc21&&&
*N1CC(CCl)c2ccccc21&*CCc1ccccc1&&&
*OC&*C(=O)C*&*N1N=C(c2ccccc2)C(CC(=O)NN=C2CCCCC2)C1=O&&&
*CCc1ccc(OC)c(OC)c1&*N*&*C(=O)c1c(C)noc1C*&*Sc1ccccc1&&&
*Cc1ccc(C(C)(C)CC)cc1&*Nc1nc(-c2ccc(C(C)(C)O)nc2)cnc1C&&&
*C1CC2C3CCC4=CC(=O)CCC4(C)C3CCC2(C)C1O&*O*&*C(=O)c1ccc(Br)cc1&&&
*=Cc1cccc(OC)c1&*=CC(*)=O&*O*&*CC(*)C(C)O&*N*&*C(C)=O&&&
*Nc1cccc(C(C)=O)c1&*C(=O)C(=*)NNC(N)=S&*=CC(=O)c1ccc2ccccc2c1&&&
*C(C)c1cc2ccccc2[nH]1&*N(*)*&*C(=O)c1ccc(C(C)(C)C)cc1&&*C*^*C1CCC2(CC1)COC1(OO2)c2ccccc2OCC1&&&
*CC&*Nc1nc(Nc2cc(C)[nH]n2)nc(Nc2ccc(F)c(Cl)c2)n1&&&
*C(=O)c1ccc2[nH]c(-c3ccc4c(c3)CN(C)CC4)nc2c1&*N1CCCC(=*)C1&*=C1C(=O)NC(C)(C)CN1C&&&
*N(C)C&*C(=O)C(=*)Nc1ccc(C(*)=O)cc1&*C(=O)c1ccccc1&&*=Cc1c(Cl)cccc1Cl&&
*CCCC&*N(c1nc2cccc3c(=O)n(-c4ccc(N*)cc4)nc23)cc1C)C(C)O&*S(=O)(=O)c1ccc(C)cc1&&&
CC1=NC2=C(C(C)=NN2C2=CC=CC=C2)C(=O)[NH]1&&&
*C(=O)CCCCCCCCCCCc1ccc(OC)cc1&*Nc1c(C(C)=O)oc2ccccc12&&&
*C(=O)Cn1c(C)cc2ccccc21&*N*&*CCC*&*Oc1cccc([N+](=O)[O-])c1&&&
*Cc1cccc([N+](=O)[O-])c1&*N1CCN(c2ccc3nonc3n2)CC1&&&
*CCCC&*N(*)C&*C(*)=O&*Nc1cccc(C(*)=O)c1&*N1C(C)=Nc2ccccc2C1C(C)C&&&
*CC(O)c1cc(C(C)=O)cc2oc(C(C)CCCCCc3ccccc3)cc(=O)c12&*N1CCCC1&&&
*C(N)=O&*C1CCN(*)CC1&*C(=O)c1ccc(Cl)c(S(*)(=O)=O)c1&*N1CC1&&&
COC1=CC(F)=C2C(=O)C(C3=CC(OC)=C(OC)C(OC)=C3)=COC2=C1Cl&&&
*Cc1ccc(C)cc1&*Oc1ccc(C(=O)N=C(NO)c2ccco2)cc1&&&
*CC(C)c1ccccc1&*Nc1nc(N2CCN(C)CC2)nc2cc(Cl)ccc12&&&
CC1=CC=C(N2C=NC3=C2C(=O)N(C)N(C2=CC=CC(C#N)=C2)C3=O)C=C1&&&
*N(C)c1c(CCC)nc2ccc(-c3ccc(Cl)cc3)cn12&*C(*)=O&*N*&*C(C(*)=O)C(C)(C)C&*N*&*CC(O)CO&&&
*C(=O)c1cn(CC)cc1C1CC1&*N1CC2CCC1C(*)C2&*Nc1cnc(C(F)(F)F)cn1&&&
*OC&*C(=O)C(*)Cc1ccc2ccccc2c1&*N*&*C(=O)c1ccc(N*)cc1&*C(*)=O&*N*&*CCCl&&&
*C1CCC2(O)C3=CCC4C(C)(C)C(O)CCC4(C)C3CCC12C&*O*&*C(=O)C*&*N1CCN(c2noc3cc(F)c(F)cc23)CC1&&&
*C(=O)c1ccc(O*)c(OC)c1&*N*&*C*^*CC(*)=O^*C1CCCO1&*N*&&&*C1CCCCC1&&&
*C(C)CC&*C1CC2C(C)C(O)CCC2(C)C2CCc3cc(O)cc(O)c3C12C&&&
*Cc1ccc(OC)c(OC)c1&*N1C(=O)CCC(*)C1=O&*Nc1ccc([N+](=O)[O-])cc1Cl&&&
COC1=CC(CCN2C=CN=C2C=NC2=CC=C3SC=CC3=C2)=CC(OC)=C1OC&&&
*CC&*N(*)*&*CC&&*Cc1cc(-c2c(O)ccc3cc(-c4ccccc4O)ccc23)on1&&
*CC&*Oc1ccc(C*)cc1&*N1CCCC(*)C1&*Nc1ccc(C#N)c(C)n1&&&
*N1CC(C2OCCc3cc(OC)ccc32)OC1=O&*CCc1cc(F)cc(F)c1&&&
*C1CCc2ccccc2C1&*N1CCNCC1&&&
*Sc1nc2ccccc2c(=O)n1CC&*Cc1cccc(C(F)(F)F)c1&&&
O=C(O)C1=NC2=CC=CC=C2S1&&&
COC1=CC=C(C2=NSC(NC3=NC(C4=C[NH]C=C4)=CS3)=N2)C=C1&&&
*Nc1ccc(CCCCCCCCC)cc1&*C(=O)C(*)Cc1ccccc1&*N*&*C(=O)c1cc(C(=O)O)cc(C(=O)O)c1&&&
*=CC(=*)C&*=CC*&*N1CCN(c2ccccc2=O)CC1^*=CC(*)=O&&*N*&*C1C(O)C(O)C2OCOC2C1O&&&
*C1(c2ccc(C)cc2)CCc2nn3ccccc3c2C1&*N*&*S(=O)(=O)c1ccccc1&&&
*C(=O)C1=C(C)N(*)C(=O)NC1c1ccc(OC)cc1&*Nc1cccc(C)c1C&&*CCCC(N)=O&&
CC1=CC=CC(NC2=C(C#N)C3=NC4=CC(F)=C(F)C=C4[NH]3)S2)=C1&&&
*Sc1cc(C(C)(C)C)cc2c1OCC(C)(C)C2&*CCCCCO&&&
*Nc1cccc(C)c1&*C(=O)C*&*O*&*C(=O)C=*&*=Cc1cc(F)ccc1O&&&
*CC&*Oc1ccc(CC*)cc1&*N*&*C(=O)CCCCC*&*N*&*C(*)=O&*C1CCCN1*&*S(=O)(=O)c1cccc2cccnc12&&&
*CCCC&*N(*)*&*C(=O)Cc1ccc(-c2cccc(Cl)c2)s1&&*CC&&
*N(*)C&*C(*)=O&*Nc1ncc(O*)s1^*CCc1ccccc1^*Cc1ccccc1&&&&&
*Sc1nc2c(sc3ccccc32)c(=O)n1Cc1ccccc1&*C1CCCCC1&&&
*C(CC(C)C)C(*)=O&*N*&*C(Cc1ccccc1)C(*)=O^*N*^*N*&*C(*)=O&*C(CC(=O)O)C(*)=O&*N*&*N*&*C(CC(=O)O)C(=O)O&*C(C(*)=O)C(C)O&&&*N
*Cc1ccc(C)o1&*N(*)c1cccc(F)c1&*Cc1cc2cc3c(cc2[nH]c1=O)OCCO3&&&
CC1=CC=C(C2=NC3=NC=CC=C3N=C(C3=C(C4CC4)N(C4=CC=CC=C4)N=C3C3=CC=CC=N3)C2)C=C1&&&
C1=CC=C(C2=CC3=NC(C4=CC=C(N5CCCCC5)C=C4)=NN3N=N2)C=C1&&&
*CC&*O*&*C(=O)CC1c2ccc(OC)cc2S(=O)(=O)N1*&*CC(*)=O&*Nc1ccc2ccccc2c1&&&
*C(=O)c1cn(Cc2ccccc2)c2ccccc12&*N*&*Cc1ccsc1&&&
*C(C(*)=O)C(C)O&*N*&*C(Cc1c[nH]c2ccccc12)C(*)=O^*N*^*N*&*C(=O)C(*)CCC(=O)O&*C(Cc1ccccc1)C(=O)O&*N*&&&*C(=O)C(N)Cc1ccccc1&&&
*C(C)=O&*N*&*C(C(=O)NN(C)C(C)=O)C(C)C&&&
*CC&*ON=C(C(*)=O)c1nsc(C(*)=O)c1N&*NC&&*Nc1cccc(C2CCCN2*)c1^*C(=O)Cc1ccccc1&&&
COC1=CC=C2[NH]C3=C(C(N)=C2C1=O)C1=CC=CC=C1[NH]3&&&
*=C(C)C&*=CC*&*Nc1nccc(C(O)C(*)CC(C)C)n1&*N*&*C(=O)c1ccccc1&&&
*CC(C)CC&*C11C2=C(C(=O)CC1O)c1c(cc(OC)c(OC)c1OC)C2=O&&&
*Cc1nc(-c2cccnc2)sc1C&*Nc1nnc(-c2ccc(C(F)(F)F)cc2)o1&&&
*CC&*N(*)*&*C(=O)c1ccc(-n2ccccc2=O)cc1&&*CC(*)=O^*Nc1cccc(C)c1C&&&
*Nc1ccc(SC)cc1&*C(=O)c1ccccc1N(*)C&*S(=O)(=O)c1ccc2c(c1)n(C)c(=O)n2C&&&
*Nc1ccc(-c2ncnc(Cc3ccc(N*)cc3)c2)cc1C&*C(=O)c1ccc(-c2ccc(N*)cc2)o1&*C(=O)c1ccno1^*C(=O)c1cccc(C(F)(F)F)c1&&&&
*CC&*Oc1ccc(N*)cc1&*C(*)=O&*C1CCCN(*)C1&*S(=O)(=O)c1ccc2c(c1)OCCO2&&&
*Nc1cnccc1C1CC(C)C(P(=O)(O)O)O1&*C(=O)CCCCCC(*)=O&*Nc1nc2ccccc2s1&&&
COC1=CC=C(C2(C)CCC=C(Br)C2)C=C1&&&
*Nc1cc(OC)cc(OC)c1&*C(=O)C*&*C1CC=CC1&&&
*S(=O)(=O)c1c(C)nc2scc(C)n2c1=O&*Nc1ccc(F)cc1&&&
*C(C)=O&*O*&*C(C*)N1C(=O)C(C)C(*)=O&*N*&*C1C(=O)N2C(*)Cc3c([nH]c4ccccc34)C2c2cnn(CC(F)(F)F)c21^*C1CCCN1C^*C(*)=O&&&*N*&*Cc1c
*Nc1cc2[nH]nc(-c3ccnc(C)c3)c2cn1&*C(CF)C(F)(F)F&&&
*CCCCCCCCCCCCCCC&*O*&*C*&*C1CC(*)C(=O)O1&*C*&*O*&*C(C)c1ccccc1&&&
*C1OC2OC(C)(C)OC2C1*&*Oc1ccc(Br)cc1&&*C(c1ccccc1)c1ccccc1&&
CC1=CC=C(S(=O)(=O)N2C=C(C)N=C2)C=C1&&&
*CC(=O)O&*C12CN(*)CCC1CC(c1cccc(Cl)c1)C2&*C(=O)c1cccc(Cl)c1&&&
*N(C)C&*CCC*&*O*&*C(=O)c1ccc(-c2cccs2)s1&&&
O=[N+]([O-])C1=CC=C(C=NN2CCN(C3=CC=CC=C3)CC2)S1&&&
*C(C(*)C(C)CC)C(C)C&*O*&*C(C)=O^*O*&&*C(*)=O&*N*&*C(Cc1ccc(O)cc1)C(*)=O&*N*&*C(C(N)=O)C(C)O&&&
*Nc1ccc(OC)c(OC)c1&*C(*)=O&*N*&*C1N=C(c2ccccc2)c2ccccc2N(C)C1=O&&&
*C(=O)c1cc(-c2cccc(OC)c2)n[nH]1&*Nc1cccc(OC)c1&&&
*Sc1nc2ccccc2c(=O)n1CCC&*CCC(=O)O&&&
N=C(N)NC1=CC=CC(CC2=CC=CC(C3=CC=CC(C(=N)N)=C3)=C2)=C1&&&
CCC1=CC=C(C(=O)C2=CC=CC(N3C(=O)C4=CC=CC=C4C3=O)=C2)C=C1&&&
*CC(*)=O&*Nc1ccc2c(c1)OCCO2&&*N1CCN(c2cc(N3CCOCC3)ncn2)CC1&&
*Oc1ccc(OC)cc1&*CC1=C(C(=O)NN=Cc2cccs2)N2C(=O)C(*)C2SC1&*N(C)C&&&
FC(F)C1=CC=C(OC2=CC(Cl)=CC=C2CCC2=CC=CC=C2)C(F)=C1&&&
NC1CCN2CC3(C(=O)[NH]C4=CC=CC=C43)CC12&&&
*CC&*N(*)C(=S)Sc1ccccc1&*CC&&&
*C(*)=O&*N*&*C1CCCC2N(*)CCCC12^*C12CC3CC(CC(C3)C1)C2^*Cc1ccccc1F&&&&&
*C(=O)c1cccnc1&*N*&*CC*&*Nc1ccc(F)c(F)c1F&&&
*CCn1c([N+](=O)[O-])cnc1C&*O*&*C(=O)c1ccc([N+](=O)[O-])cc1&&&
*Oc1cccc2[nH]cc(-c3ccc4c(c3)CCn4*)c12&*C1CCCC1&&*Cc1nc2ccccc2o1&&
*OC&*C(=O)c1ccc(C(=*)C)cc1&*=Cc1ccc2c(c1)N(Cc1ccc(C#N)cc1)C(=O)CO2&&&
*C(=O)c1cc(CO)cc(Nc2ccc(C(=O)O)cn2)n1&*Nc1ccc(C(F)(F)F)cn1&&&
COC1=CC=C2C3=CC=CC=C3SC(N3CCCC3)=C2C1=O&&&
*Nc1cc(C)nc(N2CCOCC2)n1&*Cc1c(C)[nH]c2ccccc12&&&
*NC(=S)Nn1cnnc1&*C*&*C1CCN(*)CC1&*Cc1ccc2ncccc2c1&&&
*N1CC(c2ccncc2)c2c(c3cc(F)ccc3n2CCC)C1=O&*C1CC1&&&
*S(=O)(=O)c1cccc2ccccc12&*N*&*Cc1cn(Cc2ccccc2)nn1&&&
*Nc1ccc(C)cc1&*C(=O)C*&*Sc1nnc2c(C)cc3ccccc3n12&&&
*Nc1ccccc1C&*C(=O)C*&*N1CCN(c2ccc(N3CCOCC3)nn2)CC1&&&
*CC=C&*Nc1nc(N*)c2sc(-c3ccccc3)cc2n1&*CC=C&&&
*C(=O)C(=NOC)c1csc(N)n1&*N*&*C1C(=O)N2C(C(=O)[O-])=C(C[n+]3ccc4c(C[n+]5csc(N)c5)cn(CC(=O)O)c4c3)CSC12&&&
CC1=CC=CC(C(=O)C2=CC=C(N3C(C)CCCC3C)C=C2)=N1&&&
*OC&*C(=O)c1cc2ccc3c(c2c(-c2ccc(C=O)cc2)[nH]1)C(Cc1ccccc1)C(*)=O&*O*&*C1CC(C)=CCC1C&&&
*CCC(c1ccc2oc3ccccc3c2c1)P(=O)(O)O&*N1CCCCC1&&&
*C(=O)Cc1ccc(O)c(OC)c1OC&*N(*)*&*Cc1ccccc1&&*C(C)c1nc2ccccc2c(=O)n1CCC*^*N(C)C&&&
*C(C)=O&*N1CCCCC1*&*C(*)=O&*N(*)*&*C(Cc1ccccc1)c1ccccc1&&*C(C(*)=O)c1ccon1^*N*&*Cc1ccccc1&&&
CN1C(=O)C2=CC=CC=C2C2=C1C(CC1=CC=CC=C1)OC2=O&&&
*Cc1cccc(OC)c1OC&*N1CCC(*)CC1&*N1C(=O)c2[nH]nc(-c3ccccc3C(C)C)c2C1c1ccc(Cl)cc1&&&
CCCCCC1=CC=C(C2=NC(N3CCCCC3)=C(C(=O)NN)S2)C=C1&&&
*CC&*Oc1ccc(NC2=NN(C(=O)c3ccc(Br)o3)C(C)(C)C2)cc1&&&
*CC&*O*&*C(=O)c1sc(N)nc1-c1ccc(OC)cc1&&&
*Cc1cnn2cc(C)ccc12&*N(*)*&*C(=O)c1cccc(C)c1C&&*Cc1ccc(F)cc1&&
*C1CC(c2cc(F)ccc2F)(F)C1&*Cn1nc(-c2ccccc2)n(-c2ccc3c(c2)OCO3)c1=S&&&
*Nc1ccc(OC)cc1&*C(=O)c1ccccc1S(*)(=O)=O&*N1CCN(*)CC1&*Cc1ccccc1&&&
*N(C)C&*CCCN1C(=O)C(*)(C)c2ccccc21&*N*&*C(C)(C)CC(C)(C)C&&&
*=CC(=O)NO&*=Cc1cc(N*)cc([N+](=O)[O-])c1&*C(=O)CCl&&&
*Sc1nc2n[nH]c(=O)n2n1&*Cc1ccc(F)cc1&&&
*=Cc1cc(OC)c(OC)c(OC)c1&*=Cc1ccc(N*)cc1&*C(=O)C(*)C&*N*&*C(=O)C(C)c1cc(C(F)(F)F)cc(C(F)(F)F)c1&&&
O=C1C(CC(F)(F)F)=C(C2=CC=C(OC(F)(F)F)C=C2)C(=O)C2=CC=CN=C12&&&
*Oc1cc2[nH]c(C(=O)c3ccccc3)cc2cc1O&*CC*&*Oc1ccccc1&&&
*=Cc1ccc(-n2cc(C)cc2C)cc1&*=CC(*)=O&*N*&*Cc1ccco1&&&
CN1CC(=O)N(C)C12CCN(C1=CC=C3OCCOCC3=C1)C2=O&&&
*C(=O)CC(C)=NNC(=O)c1ccc(OC)cc1&*Nc1ccccn1&&&
*CC(=O)O&*N1C(=O)C(=*)SC1=S&*=Cc1ccc(C=NNC(=S)N*)cc1&*C(=O)c1ccc(Cl)c(Cl)c1&&&
*CCCCC&*N*&*C(=O)c1cc(S(=O)(=O)c2ccccc2)c(Cl)s1&&&
*-1CCOc2ccc3[nH]c(cc3c2)CC(=O)NC(C)C(=O)NC(C)C(=O)O1&*N*&*C(=O)C(F)(F)F&&&
*=Cc1cccc(O*)c1&*Cc1cccc(Br)c1&&*=Cc1cc(=O)c2ccccc2[nH]1&&
*CCc1cccc(C)c1&*N*&*S(=O)(=O)c1ccc2c(c1)n(C)c(=O)[n+]2[O-]&&&
*Cc1ccc2c(c1)c1ccccc1n2CCC&*N(C)C&&&
*Nc1cccc(C2(*)N=C(N)OC3CC32)c1&*C(=O)c1ncc(C2CC2)s1&&*C(F)F&&
*Nc1nc(-c2cccc(Br)c2)cs1&*C1CCCCC1&&&
O=C1CN2CCC1C2C1=CC=C(Cl)C=C1&&&
*Nc1ccc(S(*)(=O)=O)cc1&*Cc1cccnc1&&*N1CCOCC1&&
*S(=O)(=O)CCC&*Nc1ccc(S(*)(=O)=O)cc1&*N1CCCC(c2n[nH]c(CC)n2)C1&&&
*C1C(O)C2OCOC2C2OC(C)(C)OC12&*C(O)CCc1ccoc1&&&
*C(C)C(O)c1ccc2c(c1)oc(=O)c1ccccc12&*N1CCC(O)(c2cccc(C(F)(F)F)c2)CC1&&&
*N1CCCn2c1nc1c2c(=O)n(Cc2ccc(Cl)cc2)c(=O)n1C&*Cc1ccco1&&&
*Nc1nc(Nc2ccc(C(*)=O)cc2)nc2ccc(S(=O)(=O)CC)cc12&*CCC*&*N(C)C^*Nc1ccccc1Br&&&&
*CCn1nnc2c(F)c3c(c(C)c2c1=O)CCCC3&*N1CCN(C)C(C)C1&&&
CS(=O)(=O)C1=CC=C(Cl)C(N2CCSCC2)=C1&&&
CC(C)(C)C1=CC(CC(C)(C)C)=CC=C1O&&&
*C(CCC(N)=O)C(*)=O&*N*&*C(Cc1c[nH]c2ccccc12)C(*)=O^*N*^*O*&*C(=O)Cc1ccc(-c2ccccc2)cc1&*CC1c2ccccc2-c2ccccc21&&&&&
*CC(C)C&*N*&*C(*)=O&*N1CCCCN2C(*)C(c3ccc(C#Cc4cccnc4)cc3)C2C1&*CO&&&
*CCC&*S*&*CCn1c2c(c3ccccc3c1=O)C(=O)c1cnccc1-2&&&
*N(C)C&*C(=O)C1=C(c2cc3ccccc3[nH]2)C2CCC1N2*&*C(*)=O&*Nc1ccc(C(F)(F)F)cc1&&&
*CCC&*N(*)*&*C(=O)c1cc(C(=O)C(C)(C)C)c[nH]1&&*Cc1ccccc1&&
*CCN1C(=O)c2cccc3cccc1c23&*N1CC=C(c2ccc(Cl)s2)CC1&&&
*N1CCN(c2n[nH]c3cc(-c4ccc(OC)cc4)ccc23)CC1&*C(=O)C*&*N*&*C(=O)c1ccc(C)o1&&&
*Oc1cccn2c(Br)c(C)nc12&*Cc1ccccc1&&&
*N1CCC(C)CC1&*C(*)=O&*C1CCN(c2nc3cccnc3c(=O)s2)CC1&&&
*CC(O)CC(O)CC(O)CC(=O)CCCC&*C1C(O)CC(O)C1*&*CC=*&*=CCCCC(=O)O&&&
*C(*)=O&*N1CCCCC1&&*C1C2CCN(*)CC2N1*^*Cc1cccnc1&&*Cc1ccco1&&
*OC&*C1C=CC=C(C)C(=O)NC2=CC(=O)C(N*)=C(CC(C)CC(*)C(O)C(C)C=C(C)C1*)C2=O&*OC&&*O*^*C(N)=O^*OC&&&&
O=C1C2=CC=CC=C2C2CCCN12&&&
*C(C)Cc1ccc([N+](=O)[O-])cc1&*C1CCC2C3CCC4NC(=O)CCC4(C)C3CCC12C&&&
*=Cc1cc(OC)c(OC)c(OC)c1&*=CC(=O)c1cccc(N*)c1&*C(=O)C1=C(O*)C(C)C2C=CC(C)C2C1&*CC*&*N1CCCC1&&&
*CC&*Oc1ccc(N*)cc1&*C(=O)C*&*Sc1nncn1-c1ccc(F)cc1&&&
*N(C)C&*C(=O)C(C*)Cc1ccc(Cl)cc1&*N1CCC(c2nc3cccnc3[nH]2)CC1&&&
*CC(*)=O&*N1CCN(c2ncc(N3CCCC3)cn2)CC1&&*Sc1nc(=O)c2ccccc2[nH]1&&
*Oc1ccc(CC)cc1&*Cc1ccc(C(*)=O)o1&*N(*)*&*CC&&*Cc1nnc(=O)n2c1OCOC2&&
*N1CCC(n2cc(C(C)=O)c3cn(-c4ccc5nc(C)ccc5n4)nc32)CC1&*C1CCOCC1&&&
*Oc1cc(N2Cc3c(c4ccc(OC)cc4c4cc(OC)c(OC)cc4c3)C2=O)ccc1OC&*CC*&*N1CCCC1&&&
*NC(=Cc1cccc(C)[n+]1C)N*&*S(=O)(=O)c1cccc2ccccc12&&*C1CCCCC1&&
CCC1(CCC(=O)O)CCCC2=C1[NH]C1=CC=CC=C21&&&
CCCC1OC2=C3C=CC(C)(C)OC3=C3C=CN(CCC(O)CO)C3=C21&&&
*Cc1cccc(C)c1&*N1CCN(c2nc3cc(Cl)ccc3nc2C)C(C)C1&&&
*CC=C&*Oc1ccc(-n2ncc(-c3cc(C(*)=O)c(CC)s3)c2N)cc1&*N(*)*&*C*&*C1CC1^*C1CCCC1&&&&
*N(C)C&*CC*&*NC1=CC(=O)C2(CC1)CC(*)CCC2&*C(*)=O&*N*&*CCC*&*O*&*C(=O)CCCC(=O)O&&&
*=C1SC(=O)NC1=O&*=CC(=O)c1ccccc1Cl&&&
*CC(*)=O&*N1CCN2C(=O)c3ccccc3C12c1ccccc1&&*N1CC(F)(F)C1&&
CN1C=C2C=C(C(=O)O)C(C3=CN4C=CN=C4C=C3)=CC2=C1CC1=CC=CC=C1&&&
*C(C)=O&*N(C)c1ccc(F)c(-c2ccc3c(c2)C(C(*)=O)C2(C(=O)NC(=O)NC2=O)C3C)c1&*O*&*C(C)(C)C&&&
*C(C)=O&*N*&*C*&*C1CN(c2ccc(Oc3ccc4c(c3)CCC4=NO*)cc2)C(=O)O1&*CC*&*N*&*C(=O)CBr&&&
*NC1=Nc2c(F)cccc2C(c2ccc(C)cc2)C1&*C(C)(C)C(*)=O&*Nc1ccc(C(N)=O)cc1&&&
*Nc1ccc(Cl)cc1C(=O)c1ccccc1&*C(=O)c1cccc(CO)c1&&&
*Cc1ccc(-c2nc(C(*)=O)c(C)n2C)cc1&*N1CCC(c2noc3cc(F)ccc23)CC1&&*N1CCN(C)CC1&&
*C(=O)c1ccc(Sc2ccc(Cl)cc2Cl)c([N+](=O)[O-])c1&*N*&*Cc1ccco1&&&
*Nc1c(C)cc(C)cc1C&*C(=O)CCc1c(C)nc2ncnn2c1C&&&
*C(=O)CCCCCCCCC&*OC1c2cc3c(cc2C(c2cc(OC)c(O*)c(OC)c2)C2C(=O)OCC12)OCO3&*C(*)=O&*N(*)C&*CCC*&*N1CCC(c2ccc3c(c2)OCO3)CC1&&&
*C(C)C&*Oc1ccc(-c2nc(C#N)c(N3CCC(*)CC3)o2)cn1&*N1CCCCC1&&&
*C(C)(C)C(=O)O&*N(*)*&*Cc1ccccc1&&*S(=O)(=O)c1ccccc1&&
*CC&*O*&*C(=O)C1=C(Nc2cccc3ccccc23)C2NCC1CC2=O&&&
CSC1=CC=CC(C=NNC(=O)C2=N[NH]C(C)=C2)=C1[N+](=O)[O-]&&&
CC12CCC3=C(C=CC4=C3OC3=CC(O)=C(O)C=C3C1=C32)CCC(C)N4&&&
*CCN&*Oc1ccc2c(c1)CC1(C2)C(=O)Nc2c(Br)cc(Br)cc21&&&
*S(=O)(=O)c1ccc(C)cc1&*N*&*C1CN2CCC1CC2&&&
*Oc1ccc(C)cc1Br&*CCCC*&*N1CCN(c2cccc3ccccc23)CC1&&&
*CC(=*)C&*O*&*C(=O)CCc1ccccc1^*=CC#Cc1ccccc1&&&&
*ON=C1C(C2CCC2)Nc2ccc(-c3cnc(OC)c(C)c3)cc21&*C(C)C&&&
*Nc1nc(Cl)c([N+](=O)[O-])c(Nc2ccc(-c3ccc(OC)nc3)cc2)n1&*CC*&*N1CCSC1&&&
COC1=CC=C2CC(N(C)C(=S)NC3=CC=C(F)C=C3F)C(=O)NC2=C1OC&&&
*Nc1nc(Nc2ccncc2)nc(N2CCOCC2)n1&*Cc1ccccc1&&&
*=CCCCCCCCCC&*=CCCCCCCC(*)=O&*N(c1ccccc1)c1ccccc1&&&
*C(C)c1ccccc1&*NC(=S)Nc1cc(Cl)cc2c1OCCO2&&&
*C(=O)CCCC(=O)O&*N*&*C(C*)Cc1c[nH]cn1&*N*&*C(=O)C(*)Cc1c[nH]c2ccccc12&*N*&*C(=O)C(*)Cc1ccc(O)cc1&*N*&*C(=O)C(N)CCCCN&&&
*OC&*C(=O)c1nnn(C2C(O)C(*)OC(*)C2O)c1-c1ccc(C*)cc1&*O*&*C(=O)c1ccccc1^*OC&&&*CO&&
*OP(=O)(O)O&*C12COC(c3ccc(C(F)(F)F)cc3)(C3(*)COC3)O1&*C(F)(F)F&&&
NCP(=O)(O)C(F)(F)F&&&
*CCCCC#CCCCCCCCCCCC&*OS(=O)(=O)O&&&
CNC1=NC(=O)N(CCCCC2=CC=CC=C2)N=C1&&&
*CC&*N(*)c1ccccc1&*C(=O)c1sc2nc(-c3ccc(OC)cc3)cn2c1C&&&
*CC(*)C(O)C(O)C(C)C&*N*&*C(=O)C(*)Cc1cccc(F)c1^*C1CCCCC1^*N*&&&*C(=O)C(C)(C)CC(C)C&&&
*C(=O)c1cn(CCC)c2ccc(F)cc2c1=O&*N*&*C1(C#N)CCCCC1&&&
*S(=O)(=O)CC&*Nc1ccc(C(*)=O)cn1&*N(*)*&*CCC&&*C(C)C&&
*OC&*C(=O)C(CCCCCCCCC*)CC*&*OP(=O)(O)O*&*C*^*OS(=O)(=O)O^*C1OC(n2ccc(N)nc2=O)C(O)C1O&&&&&
CC(=O)C1=C(SC2=NN(C(C)C)C=C2)C2=CC(F)=CC=C2N1COC1=CC=CC=C1&&&
*Nc1nc(C)cs1&*C(=O)c1ccc(Cl)c(S(*)(=O)=O)c1&*N1CCCCC1&&&
*C(C)=O&*Nc1cccc(N*)c1&*C(=O)c1ccc2[nH]c3c(c2c1)CCCCC3&&&
*N1CCc2cc3ncc(-c4cc(OC)c(OC)c(OC)c4)n3cc21&*S(C)(=O)=O&&&
*=C(Br)CCCC&*=CC=*&*=C(Br)C=*&*=CC(Br)C(Br)C(Br)CCCC(C)C&&&
*S(=O)(=O)c1ccc(C)cc1&*N1CC(C)(C)CC(C)(C)C1&&&
*S(C)(=O)=O&*N1CCN(c2ccc(Nc3ccc(Cl)cc3C(F)(F)F)nn2)CC1&&&
*N1CCc2cc(C(*)=O)ccc21&*N1CCCC1&&*C(=O)c1ccc2nc[nH]c2c1&&
*C1CCC(=O)N1&*C(*)=O&*N1CC(=*)C(=O)C(=*)C1&*=Cc1ccccc1O*&*Cc1ccc(F)cc1^*Cc1ccccc1&&&&
*Nc1cn(C(N)=O)c2cc(C)c(Oc3ccccc3)cc12&*C(*)=O&*N1CCCC1*&*C(*)=O&*N*&*Cc1ccc(F)c(Cl)c1&&&
*=Cc1ccc(OC)c(O*)c1&*CC*&*O*^*=CC(=O)c1ccc(C)cc1^*C(C)=O&&&&&
*CC&*O*&*C(=O)C(*)Cc1ccccc1&*N1N=Cc2cc(OC)cc(OC)c2C1=O&&&
*=C1CC(=O)N(C)C1=O&*=Cc1cc(O)c(O)c(O)c1&&&
*C(=O)c1cc2c(nc1Cl)NC(=O)C2&*N1CC(c2ccccc2)C(c2ccccc2)C1*&*C*&*N1CCCC1&&&
CC1=CC=C2CC3C4=CC=C(O)C=C4CCN3COC2=C1&&&
*Nc1c(C)cccc1C&*C(*)=O&*C1C(c2ccccc2)=Nc2ncccn2C1c1cccnc1&&&
*C(C)CCc1ccc(-c2cocn2)cc1&*N1CCN(c2ccc3c(c2)CCC3=O)CC1&&&
*=CC(=O)c1ccc(O)c(Cl)c1&*=Cc1ccc(O)c(Br)c1&&&
*Nc1cnccc1C1CC(C)CC(N)C1&*C(=O)c1ccc(F)c(-c2c(F)cc(O*)cc2F)n1&*C1CCOCC1&&&
*C(C)=O&*Nc1nc(C(C)(C)C)n(Cc2ccccc2)n1&&&
*N(C)c1ccccc1&*S(=O)(=O)c1ccc(C(=*)c2ccc(F)cc2)cc1&*=C(CCC(=O)O)C(=O)O&&&
NC1=CC=C2C(=C1)C=CC1=CC=CC=C12&&&
C1=CC(CN2C=NC3=C2C2=CC=CC=C2C2=NSN=C22)=C1&&&
*N1CC2(CCN(*)CC2)c2c([nH]c3ccc(Br)cc23)C1CO&*Cc1ccccc1&&*Cc1ccccc1&&
*=C(C#N)C#N&*=Cc1ccc2c(c1)ncn2-c1ccccc1[N+](=O)[O-]&&&
*Cc1nc(N)nc(Nc2ccccc2C)n1&*Oc1ccccc1&&&
*C1CC(=O)Nc2cc(C)c(C)cc2C(=O)N(C)C1&*N(*)C&*S(=O)(=O)c1ccccc1&&&
CC1=CC=C(C2=NC(=O)C=C(C3=CC=C(Cl)C(Cl)=C3)[NH]2)C=C1&&&
*C(C)C&*C1COC(=O)N1c1cc(Cl)ccc1OC(F)F&&&
*C(=O)c1ccccc1OC&*N1CCC(c2nnc(-c3ccccc3)o2)CC1&&&
*C12CCC(C)C(C)C1C1=CCC3C4(C)CC(O)C(*)C(C)(C)C4CCC3(C)C1(C)CC2&*C(*)=O&*O*^*CO^*CCCCCCCC(=O)NNC(=O)C(*)C*&&&*N*&*C(=O)C(O)
*N1C(=O)Cc2ccc(C)cc2C1=O&*CC(=O)NN=Cc1ccncc1&&&
CN1CCN(C2=CC(=O)C3=C(C=CC4=CC=CC=C43)C2=O)CC1&&&
*C(=O)c1ccc(C)c(S(*)(=O)=O)c1&*NC1CCCc2ccccc21&&*N1CCCCC1&&
*OCOC&*C(=O)C*&*C1SC(=S)N(*)C1=O&*CC(*)=O&*N1CCN(c2ccc(Cl)cc2)CC1&&&
*CCS(C)(=O)=O&*N*&*C(=O)c1cc(CCc2cccc(F)c2)c(F)cc1Cl&&&
*C(C)=O&*N*&*C(CC(C)C)C(*)=O&*N1CC(C)c2ccccc21&&&
CCCC1=CC=C(C2=CC=CC(C(O)(CC3=CC=NC=C3)C(F)(F)F)=C2)C=C1&&&
*OC&*C(=O)C1(C)CC2c3ccc(C(C)(C)C)cc3CCN2CC1(C)C&&&
*CC&*O*&*C(=O)c1cn(Cc2ccc(F)cc2)nn1&&&
*CC&*O*&*C(=O)c1c(NC(=S)N(*)c2ccc(C)cc2)sc2ccccc12&*CC&&&
O=C(O)C1=CC=C(NC2=CC=C(C(F)(F)F)C=C2)C=C1NC1=NC=NC2=CC=C(F)C=C12&&&
*Sc1nnc(C(*)C)n1-c1ccccc1&*N(C)C&&*C(C)C(*)=O^*N*&*C1CCCC1&&&
*CCCC&*N1Cc2c([nH]c3ccccc3c2=O)C2(CCNCC2)C1=O&&&
*C(=O)c1ccc(C)cc1&*Nc1nnc(-c2cccc(O)c2)s1&&&
*C(=O)CCC&*NC1=C(Nc2cc(Cl)cc(Cl)c2)C(=O)C2=C(C(=O)OC2)C1(C)C&&&
*OC&*C(=O)C(*)CC(=O)O&*N*&*CCCC(*)C(*)=O&*O*&*Cc1ccccc1^*N*&&*C(=O)C(*)CCCCN&*N(*)C&*C(*)=O&*O*&*Cc1ccccc1&&&
C=C1C=C2C(=O)C=CC2C2CC12&&&
*CCCc1c[nH]c2ccccc12&*N1OC2OC3(c4ccccc4)OC5CCCC3C2C1C5C5&&&
*=Cc1c(C#N)c2ccccc2n1CC(C)C&*=C1C(=O)N(C)c2ccc(Cl)cc21&&&
*C(=O)Cn1cc(C(*)=O)n(-c2ccc(-n3ccnc3)cc2)c1=O&*N*&*Cc1ccc(F)c(F)c1^*Nc1cccc(F)c1&&&&
*C(=O)c1cn2c(C(F)F)cc(-c3cccs3)nc2n1&*N1CCN(c2ccccn2)CC1&&&
*CC&*O*&*C(=O)C(*)C(C)CC&*N(*)*&*C(=O)c1c(F)cccc1F&&*C*^*C1CCCN2C(CCC(O)Cc3ccccc32)C1&&&
*Cc1[nH]c2cc(C)ccc2c1C&*N1CCC(*)CC1&*C(O)c1ccccc1&&&
*C(C)C(*)=O&*N*&*C(C(=O)C(*)=O)C(C)C^*N*^*N*&*C(=O)C(*)C(C)C&*C(Cc1ccccc1)C(*)=O&*N*&*N*&*C(=O)c1cccn1C&*C(CC(=O)O)C(=O)C
COC1=CC=CC=C1C1=CC(C(=O)O)=C2OC(C)(C)C(C)(C)C2=C1&&&
*N1CCN(C)CC1&*C1CC(=O)N(c2cccc(Cl)c2)C1=O&&&
NC1=CC=C(S(=O)(=O)NNC(=O)C2=CC=CS2)C=C1&&&
*C(CCC)c1ccccc1&*ON=COC&&&
*Cc1cc(Cl)ccc1OC&*N1C(=O)c2nc[nH]c2C1=O&&&
*CC&*C1OC(=O)C(C)C(*)C2OC3(CCN(*)CC3)OC(C)(CC(C)CN(*)C(C)C(*)C1(C)O)C(*)C2C&*OC&&*C(=O)C*^*N*^*O*^*C(C)=O&*C1OC(C)CC(*)C1
*Cc1ccc(NC(=N)c2cccs2)cc1&*N1CCCC(*)C1&*C*&*O*&*Cc1ccccc1&&&
CCC(C(=O)O)N1C=C(C)C(=O)N1CCC1=CC=CC(F)=C1&&&
*CCc1nc2c([nH]1)CC(C)(C)CC2=O&*N*&*C(=O)C(CCc1ccccc1)CP(=O)(O)C(*)Cc1ccc(O)cc1&*N*&*C(*)=O&*O*&*CC1c2ccccc2-c2ccccc21&&&
*Nc1cccc(C)c1&*Cc1csc(Nc2ccc(Oc3ccccc3)cc2)n1&&&
*CC(=O)NN=Cc1ccc(OC)cc1&*N1C(=O)C2CC=CCC2C1=O&&&
*CCCC&*Nc1nc(N*)nc2c1ncn2C1OC(*)C(O)C1O&*CCC&&*CO&&
*CCCC&*N(*)c1ccc(C(O)(C(F)(F)F)C(F)(F)F)cc1&*C(=O)c1cccs1&&&
*C(=O)c1cc(-c2ccc(F)cc2)nc2ccc(C)cc12&*N*&*CCc1nc2ccccc2s1&&&
CN1C=NC2=CC=CC3=CC=C(N)C1=C23&&&
C=C(C(C)C)N(NC(=O)C1=CC=C(OC)C=C1)C1=NC2=CC=CC=C2O1&&&
CC(C)C1=CC=C(C(=O)NN=C(C)C2=CC=NC=C2)C=C1&&&
*=Cc1ccc(OC)c(OC)c1&*=C1NC(=O)NC1=O&&&
*N(C)C&*CC*&*Oc1ccc(Nc2cc(Nc3cccc(N*)c3)n3nncc3n2)cc1Cl&*S(C)(=O)=O&&&
O=[N+]([O-])C1=CC(Cl)=CC=C1C=NC1=C2C=CC=CC2=NC2=C1C=CC1=CC=CC=C12&&&
*Nc1ccccc1OC&*C(=O)C(*)C(C)C&*N*&*CC(O)C(*)Cc1ccccc1&*N*&*C(=O)C(Cc1ccccc1)CN(O)C=O&&&
*Oc1c(C(C)=O)sc2c(O*)c(OC)ccc12&*Cc1cccc(Cl)c1&&*Cc1ccccc1&&
*Cc1ccc(C)cc1&*N*&*C(*)=O&*C1CCN(S(=O)(=O)N2CCCCCC2)CC1&&&
*CC(*)=O&*N(*)c1ccc(C(=O)O)c(O)c1&*CC(*)=O^*Oc1ccccc1F^*Nc1cccc(Cl)c1Cl&&&&&
*N1CCCC1C#N&*C(=O)C*&*Oc1ccccc1&&&
*Nc1ccccc1OC&*C(=O)C*&*Sc1nc2cc(C)ccc2[nH]1&&&
*S(=O)(=O)c1cc(C)ccc1C&*N*&*Cc1ccc(CC(*)=O)cc1&*N(*)C&*CC(=O)NO&&&
*CCC&*N1Cc2[nH]c3ccc4[nH]nc(C(=O)c5cccs5)c4c3c2C1&&&
*CC(=O)c1ccc(OC)cc1&*Sc1snc(-c2ccc(C(C)(C)C)cc2)c1C#N&&&
*CCC&*Oc1cc(Cl)ccc1C(*)=O&*N*&*CCc1ccc(C)cc1&&&
*Oc1ccc(C(=O)c2ccc(NC3=NCCN3)cc2)cc1&*C1SC2CC(=O)N(c3ccc(C(F)(F)F)cc3)C2C1O&&&
*S(=O)(=O)c1cccc([N+](=O)[O-])c1&*Nc1ccc(O)cc1&&&
CCCN1N=C(C)C2=C1C(=O)N(N)CC2&&&
*C1C=C(F)C(n2cnc3c(OC)ncnc32)O1&*CO&&&
NC(=NC1=NC(CCCC(=O)C2=CC=C(CC(=O)O)O2)=CS1)C1=CC=CC=C1Br&&&
CC1=CC=CC(OC2=CC=C(C(N)=O)C=C2)=C1&&&
*Nc1ccc(C(C)=O)cc1&*C(*)=O&*C1(C)CCN1*&*C(=O)c1cnccn1&&&
*C(=O)c1cc(C)cc(C)c1&*Nc1cc(N2CCC(*)C2)cc2nc(C)[nH]c12&*C(N)=O&&&
*C(=O)C(*)CC(C)C&*N*&*C*^*N1C(=O)CCC1c1cc2c(-c3ccccc3)nn(C)c2s1^*C1CCCO1&&&&&
*On1c2ccccc2c(=O)c2c(CC(=O)O)cccc21&*C*&*C1CCCCCC1&&&
CCCCCC(=O)C1=C(O)C2=CC=CC=C2OC1=O&&&
COC1=CC=C(c2[NH]C(C3=CC=CC=C3N)=C(CC3=CC=CS3)C2=O)C=C1OC&&&
*C(=O)c1cnc2c(c1)CCN2c1cc(OC)ncn1&*N1CCN(C)CC1&&&
COC1=CC=CC=C1C1=NC(C(F)(F)F)=C(C#N)[NH]1&&&
*Cc1ccc(C)cc1&*N(*)C&*C(*)=O&*C1SC(n2ccc(N*)cc2=O)C(O)C1O&*CC(*)Cc1ccccc1&*N*&*CC(O)c1ccc(O)cc1&&&
C1=CC=C(C2=CC=C3C(=C2)C=CC2=C3[NH]C=C2C2=NCCN2)C=C1&&&
*C1CC2CC(c3cccc(Nc4nccc(-c5cnc7c(C#C)cccc56)n4)c3)CC(C)(C)C2O1&*C*&*Oc1cccc(Cl)c1&&&
*C1(C#N)C(=N)N(c2ccccc2)C2=C1c1ccccc1S2&*C(*)=O&*N*&*Cc1ccccc1&&&
*CC&*Oc1ccc(C=NNC(=O)n2nc(-c3ccccc3)c(-c3ccccc3)n2)cc1&&&
*CC=C&*Oc1cccc2c1c(CC(N)=O)c(-c1ccc(Oc3ccccc3)cc1)n2Cc1ccccc1&&&
*Nc1ccc2c(c1)c(C)c(C)n2CCC&*C(*)=O&*Oc1cccc2ccccc12&&&
COC1=CC=C(C2=NOC(C(C)N(O)C=O)=C2)C=C1&&&
*C(=O)c1cn2c(C)nnc2c2c1CC(C)(C)CC2&*N*&*C1CC1&&&
CCC1=CC=C(C(=O)NN=C2C3=C([NH]C4=CC=CC=C24)C2=CC=CC=C2CC3C(C)(C)C)C=C1&&&
*Sc1nnc2ccc(-c3ccc(CC)cc3)nn12&*CC(*)=O&*O*&*CC(*)=O&*Nc1ccccc1OC&&&
COC1=CC=C(C2=NN=NC3=C2C(C2=CC=CC=C2)=CN3C2=NC(S(C)(=O)=O)=CS2)=C1&&&
*Sc1nc(-c2ccc(F)cc2)cn1CC&*CC(=O)N1N=C(C)OC1C&&&
*CCC&*N*&*C(=O)c1coc(-c2ccccc2[N+](=O)[O-])n1&&&
CCCCC(C(=O)O)C1=CC=CC(C=O)=C1&&&
CC1=CC=C2C(=O)C3=C(SC(C4=CC=C(C)C=C4)=C3)N(C3CCCCC3)C2=C1&&&
COC1=CC2=C(C=C1OC)C1=C(C=CS1)CC(N)CC2&&&
*CCC(*)=O&*Nc1ccc(F)cc1&&*N*^*CC(O)c1cc(Br)c(Br)s1&&&
*C(=O)c1ccc(N*)cc1&*N*&*CC(O)c1ccccc1^*C(=O)c1ccc(N2CCC(*)CC2)cc1&&*C(O)c1ccccc1&&&
*CCC1=C(CCN(O)C=O)C(=O)N(O)C1=O&*C1CCCCC1&&&
*OC1c2cc3c(cc2C(c2cc(OC)c(OC)c(OC)c2)C2C(=O)OCC12)OCO3&*C(C)=O&&&
*C(=O)c1ccc(OC)c(OC)c1&*NC(=*)C(=O)CC#N&*=Cc1ccc(S(C)(=O)=O)cc1&&&
*CCc1sc(-c2ccc(O)c(OC)c2)nc1-c1ccc(C(F)(F)F)c(Br)c1&*N*&*C(C)=O&&&
*C(=O)c1ccc(N2CCCC2=O)cc1&*N*&*C(Cc1ccccc1)C(O)C(*)Cc1ccccc1&*N*&*C(*)=O&*C1CNC(*)C(=O)N1&*Cc1c[nH]c2ccccc12&&&
*N(C)C&*C(=O)c1ccc(-c2ccc3oc(-c4ccccc4)cc3c2)c(Nc2ccc(C#N)cc2)c1&&&
*C(=O)C(*)C&*N*&*C1CCNC1=O^*C1N(C)CCC2C(C)c3[nH]c4ccc(OC(F)(F)F)cc4c3CCN2C1=O&&&&
*C(C)=O&*Nc1nc(Cc2cc3ccc(C)cc3c3ccc4ccc(C(*)=O)cc4n23)cs1&*N*&*C*&*C1CN(C)CCO1&&&
*=CC(=O)O&*=Cc1cn(-c2ccccc2)nc1-c1ccccc1&&&
*NC&*Cc1ccccc1-c1ccn2c(-c3ccc(Br)cn3)cnc2c1&&&
CC1CCCN(C2=C([N+](=O)[O-])C3=C(S2)C(=O)C(N)=C(Cl)C3=O)C1&&&
*CC&*Nc1cccc2c1c(-c1cccc(O)c1)nc(=S)[nH]2&&&
CP(=O)(C1=CC=CC=C1)C1=CC=CC(O)=C1&&&
*C(C)=O&*N1CCCC1*&*C(*)=O&*N1CCC(*)CC1&*CCCCCC(c1ccc(F)cc1)c1ccccc1&&&
COC1=CC=CC(C2=CC(C3=C4C=C(OC)C(OC)=C(OC)C4=NC4=CC=CC=C34)=CC=N2)=C1&&&
COC1=CC=C(C=CN(O)C2=NC(C3=CC=CC=C3)=CS2)C=C1&&&
*OC&*C(=O)c1oc2cc3c(cc2c1C)C(=O)C=C(C)C3=O&&&
*CC&*Oc1ccccc1N*&*C(=O)C*&*S*&*CC(=O)c1c(C)nn(-c2ccc3c(c2)OCO3)c1C&&&
COC1=CC=C(N2CCN(C3=CC(C4=CC=CC=C4)=NC4=CC=C(C)C=C34)CC2)C=C1&&&
*Nc1cc(C(C)(C)C)cc(N*)c1OC&*C(=O)c1ccc(S(C)(=O)=O)cc1&&*S(C)(=O)=O&&
*=CC1=Nc2ccc(Cl)cc2N=C(c2ccc(C(F)(F)F)cc2)C1&*=C1NC(2CCCCC2)NC1=O&&&
CC1=C2C(=O)NCC(C)C2=C2C(=C1)N=CN2C&&&
CN1C=C(C2=CC=CC=C2C2CC(=O)C3=CC=CC=C3O2)C=N1&&&
*Nc1nc(C)cc(Nc2ccccc2)n1&*C(Cc1ccc(Cl)cc1)C(=O)O&&&
*C1CC(*)C2(C)c3[nH]c4ccc(OC)cc4c3CCN2C1=O&*C(*)=O&*N1CCN(*)CC1^*CC(*)=O^*C(=O)c1ccco1&*N*&&&*C(C)(C)C&&&
*Nc1ccccc1C(N)=O&*C(*)=O&*C1CCC1&&&
*Nc1cccc(-c2cc(C(C)=O)c(C)o2)c1&*C(=O)C*&*C1C(=O)NCCN1*&*Cc1ccco1&&&
CCP(=O)(O)CC(O)C1=CN(C2=CC=CC=C2)C2=NC=NC(N3CCCCC3)=C12&&&
*=C(C)C&*=CC*&*N1CC2C3C=C(CCC2(O)C1)N1CCC3CC11*&*CC(*)=O&*N*&*C(CC(C)C)C(=O)O&&&
*C(=O)c1cccc(Cc2c(Cl)cncc2Cl)c1&*N*&*Cc1ccc(C*)cc1&*N1CCCC1&&&
*Nc1ccc2c(c1)c1cccc(C)c1n2CCO&*S(N)(=O)=O&&&
*N1CCN(c2ccccc2[N+](=O)[O-])CC1&*CCS(=O)(=O)c1ccc(OC(F)(F)F)cc1&&&
*C(=O)c1cn(C)nc1-c1cc(C)c2oc(=O)cc(CC)c2c1&*N*&*Cc1ccco1&&&
*C(=O)c1ccc(OC)c(S(*)(=O)=O)c1&*Nc1nc(C)c(C)s1&&*N1CCOCC1&&
CC1(C)CC(=O)C2=CC=C(N3CCN(C4=CC=CC=C4)CC3)C=C2C1=O&&&
*CC(=O)O&*N(*)c1ccc(CC*)cc1&*CC(=O)O&&*N(*)*^*Cc1ccc(C(=O)C(F)(F)F)cc1&&*S(=O)(=O)c1ccc(Cl)cc1&&
*C1CC(=O)N(c2c(C)cccc2C)C1&*C(*)=O&*N*&*CC(N)Cc1ccc(F)c(F)c1&&&
*CC&*N*&*C(=O)C(=*)C#N&*=Cc1c(C)[nH]c2ccc(OC)cc12&&&
*C(C)=O&*N(*)S(=O)(=O)N*&*CC(*)=O&*Nc1ccccc1C^*Cc1ccco1&&&&
*=Cc1cnc(N(C)C)c2ccccc12&*=Cc1ccc(N(C)C)cc1&&&
*C(=O)c1ccc(F)cc1&*N1CCC2OC21&&&
*C(=O)C(*)=O&*N*&*CCc1ccncc1^*N*&&*CCC*&*N1CCN(c2nsc3ccccc23)CC1&&&
*NCn1c(Cl)c(C)cnc1=O&*Cc1ccc(Cl)cc1Cl&&&
*C(=O)c1ccc(CCCCC)cc1&*N1CCN(c2ncc(C)cn2)CC1&&&
*C(=O)CCC(=O)c1cccs1&*Nc1ccc(Br)cc1&&&
*C(C(=O)O)C(C)C&*N*&*C(=O)CN1N=NCC1*&*S*&*CCc1c[nH]c2ccccc12&&&
CCCCC1=CC=C(C2=NC3=NC=NN3C(C3=C(C)N(CCC(=O)O)N=C3C)=C2)C=C1C&&&
*S(=O)(=O)c1ccc(Oc2ccccc2-n2nc(C)n(Cc3ccc(-c4ccccc4-c4noc(=O)[nH]4)cc3)c2=O)c(C)c1&*N*&*C(*)=O&*O*&*C(C)(C)C&&&
*CCc1ccc(S(=O)(=O)c2cccc3ccccc23)cc1&*N*&*CC*&*N1CCCC1&&&
*C(=O)c1c(C)nc2ccccc2c(=O)c1-c1ccc(N)cc1&*N*&*Cc1cccc(C)n1&&&
*CC&*N(*)c1ccccc1&*C(*)=O&*O*&*Cc1ccccc1&&&
*C(C)CC&*Oc1ccccc1-n1c(=O)n(-c2ccc(Br)cc2)c(=O)c2c(C)onc21&&&
*CC&*O*&*C(=O)C1=C(C)NC(=O)N(*)C1c1ccc(N(*)C)cc1&*C(=O)CC*&*C1CCCCC1^*CCCO&&&&
*C(C(=O)O)C(C)CC&*N*&*C(=O)C(*)CO&*N*&*C(=O)CC(O)C(*)CC(C)C&*N*&*C(=O)C(*)Cc1c[nH]cn1&*N*&*C(=O)C(*)Cc1cccc2ccccc12&*N*&*C(*
*C(=O)CCCCCCCCC&*Oc1ccccc1C=NN1CCN(c2cc3ccccc3cn2)CC1&&&
*Nc1ccccc1&*Cc1ccc[n+]1CCc1cccc2ccccc12&&&
O=C1C2=CC=CC=C2C2=C1N(C1CCCCC1)N=C2&&&
*CCC&*N(*)*&*CC(*)=O&*N(*)*^*C1CCS(=O)(=O)C1^*C(C)C&&&&*Cc1ccccc1&&
*C(=O)c1cn(CCCC)c2cc(N3CCN(c4cccc(OC)c4)CC3)ccc2c1=O&*N*&*C1CCCCC1&&&
CC1=C(C)C2=C(N=C3NC(C)CCC3(C)C(O)C2O)S1&&&
COC1=CC=CC(C2=C([N+](=O)[O-])C(C3=CC=C(C#N)C=C3)N(C(=S)N3CCOCC3)N2C2=CC=C(OC)C(Cl)=C2)=C1&&&
*C(=O)C(=*)C#N&*Nc1ncccn1&&*=C(O)C1CCCCC1&&
CC1(C)C(=O)C2=CC=C(OC(F)(F)F)C=C2OC12CCN(C1CCCCC1)CC2&&&
*Cc1csc(C)n1&*Sc1nnc(-c2cc(C(C)C)[nH]n2)s1&&&
*CCCCCCCCCCCCCCCc1ccccc1&*N1CC(O)C(O)C(O)C1&&&
CC1=C(C2=CC=CC([N+](=O)[O-])=C2)N(C(C)(C)C)N=C1&&&
*CCC&*N(*)*&*CCC&&*C1CCc2ccccc2C1=O&&
*S(=O)(=O)c1ccc([N+](=O)[O-])cc1&*Nc*&*Cc1ccc(F)cc1F&&&
*C(C)=O&*Nc1ccc(S(=O)(=O)c2ccc(N3CCOCC3=O)cc2)cc1&&&
CSC1=NC(C2=CC=CC=C2)=C(C2CC2C2=NC(C3=CC=C(F)C(Cl)=C3)=C(C3=CC=NC=C3Cl)[NH]2)[NH]1&&&
*C(=O)c1ccc(C(=*)c2ccc(OC)cc2)cc1&*O*&*C(C)C^*=C(C(C)C)c1ccccc1&&&&
*OC&*C1CCC2(CCCN(*)C2=O)CC1&*CC*&*C1CCOC1&&&
*C(=O)C(N)CCC(C)C&*N*&*C(C(*)=O)C(C)O&*N*&*C(CCC(N)=O)C(*)=O&*N*&*CC(=O)O&&&
FC1=CC=C2N=CC=C(NN=CC3=CC=CC(C4=CC=CC=C4)=C3)C2=C1&&&
O=C(O)CN1N=NC2=CC=C(-C3=CC=CC=C3)C=C2C1=O&&&
*Nc1ccc(C(C)=O)cc1&*C(=O)CC*&*C1Nc2ccccc2NC1=O&&&
*CCn1c2ccccc2c(=O)n1CC(C)C&*N*&*C(=O)c1ccc(F)cc1&&&
*C(=O)C(C)c1ccc(N2CC(C)CC(C)C2)c(F)c1&*Nc1ccc(CCC(=O)O)cc1&&&
*Nc1nc(C)cs1&*C(=O)c1ccccc1S(*)(=O)=O&*N1CCC(*)CC1&*C(*)=O&*N*&*Cc1ccccc1C&&&
CCN1C(=O)C2=C(SC3=C2C(=O)C2=CC=CC=C2C3=O)N(C)C1=O&&&
*CC&*Oc1ccc(-c2ncc(C(=O)CCC(*)=O)s2)cc1&*N1CCN(c2ccccn2)CC1&&&
*CCCCC&*O*&*C(=O)c1ccc(N*)cc1&*C(=O)c1cc2ccccc2oc1=O&&&
*C(*)=O&*Nc1cccc(C(F)(F)F)c1&&*N1CCN(c2ccccc2)CC1&&
*Cc1ccc(OC)cc1&*O*&*C(*)=O&*N*&*C(CC(=O)NO)C(*)=O&*N1CCCC1*&*C(*)=O&*N*&*Cc1ccccc1&&&
*C(=O)c1ccc(OC)cc1&*ON=Cc1cc(C(C)C)c(O)c(C(C)C)c1&&&
*C(=O)c1ccccc1C&*N1c2ccccc2C(C)=C(C)C1C&&&
*Nc1sc2c(c1C(N)=O)CCCC2&*C(=O)c1cccc([N+](=O)[O-])c1&&&
*CC&*Oc1c(Sc2ccc(C)cc2)ccc2ccccc12&&&
*C(C)c1ccc(F)cc1&*Nc1nccc(Nc2ccc(C(N)=O)cc2)n1&&&
*C1OC(c2ccc(F)c(Cc3ncc(-c4ccncc4)s3)c2)C(O)C(O)C1O&*CO&&&
NC1=NN2C(=O)[NH]C(C3=CC=C(Cl)C=C3)=NC2=C1Br&&&
*NC(=N)N&*CCCC(*)C(*)=O&*N*&*C(CO)C(*)=O^*N*^*N*&*C(=O)CCc1c(-c2ccccc2)[nH]c2ccccc12&*C(CO)C(N)=O&&&&&
*Nc1cc(-c2ccccc2)nn(C)c1=O&*Cc1ccccc1&&&
*S(=O)(=O)c1ccc(C)cc1&*N*&*CCC*&*N*&*C(*)=O&*N*&*C1CCCC1C&&&
*SC(=S)N1CCN(C(=S)Nc2ccccc2)CC1&*Cc1cc(Cl)ccc1Cl&&&
CN1CC2C3=CC=CC=C3C(C)(C)N2C1=O&&&
*Cc1ccc(-c2ccc(S(C)(=O)=O)cc2)cc1&*Nc1ccc(N2CCCCC2)cc1&&&
*N(C)C&*C1CCN(*)CC1&*C(=O)c1cc(F)c(S(*)(=O)=O)cc1F&*N1CCN(c2cccc(Cl)c2)CC1&&&
*C(C)c1cc(C(F)(F)F)cc(C(F)(F)F)c1&*N*&*C(*)=O&*N*&*Cc1ccc2c(c1)CCN2C&&&
*N(*)c1ccc(OC)cc1&*Cc1ccccc1&&*S(=O)(=O)c1cccc(-c2nnc(-c3cccnc3)o2)c1&&
*OC&*CCn1ccc2cc(O*)ccc21&*C(=O)C(F)(F)F&&&
*C(C)C(*)=O&*N*&*C(C*)C(=O)C(F)(F)F^*N*^*SCP(=O)(O)O&*C(N)=O&&&&&
*N1C2=NCCCN2C=C1C(C)C&*CCc1ccc(O)cc1&&&
*Nc1ccc(Nc2c3ccccc3nc3c(OC)cccc23)c(OC)c1&*S(C)(=O)=O&&&
*C1C2C=CC33C45COC1C4C1(O)C(O)CC3(C(O)C2=O)C(C)CCC2C(C1*)C5O&*O*&*C(=O)C=*^*C*^*=Cc1cccc(C(F)(F)F)c1&*O*&&&*C(=O)CCC(*)=O&
C1=CC=C2C(=C1)CCN1C(=NN=C21)C1=CC=CN=C1&&&
*Nc1ccc2oc(-c3ccc(C)cc3)nc2c1&*C(=O)CC*&*N1CCN(c2ccccn2)CC1&&&
*CC&*Nc1nccc2c1nc(C(*)=O)n2C&*O*&*CC&&&
*C(CN)Cc1cccc(O)c1&*N*&*C(=O)c1cccc(Nc2cnc3ccccc3n2)c1&&&
*Nc1nc(C)cn2c(-c3ccc4c(c3)OCO4)cnc12&*CCO&&&
*C(C)C&*O*&*C(=O)c1ccc(C*)cc1&*N(*)c1ccc(C#N)c(C(F)(F)F)c1&*Cc1ccc2ccc(C(=N)N)cc2c1&&&
*C(C)=O&*O*&*C12CCC3C(CC(=O)C4(C)C(*)CC(*)C(C)(C)C4C3(*)C1)C2(C)C&*O*&*C(=O)C=*^*O*^*=Cc1ccccc1&*C(=O)c1ccccc1&&*C*&&*O*&
OC1CC2=CC(O)=C(O)C=C2C2C3C4=CC=C(O)C=C4C(C4=CC=CC=C43)C12&&&
*C(=O)Cc1nc2ccccc2n1C&*N(*)c1ccccc1O&*C(C(*)=O)c1ccc(Cl)cc1&*O*&*C1CCCC(C)C1&&&
O=C1[NH]C(=O)N(C2CCCNC2)C(CC2=CC=CC=C2)=C1Cl&&&
*N1CCN(c2ccccc2)CC1&*CC*&*S*&*Cc1ccc(Cl)c(Cl)c1&&&
*N(*)C&*C(*)=O&*N*^*Cc1cccc(Cl)c1Cl^*Cc1cccc(C(*)=O)c1&&&*N*&*CC(F)(F)F&&&
*Nc1oc(-c2ccc(F)cc2)nc1-c1ccccc1&*Cc1ccccc1&&&
COC1=CC=C(C2=C(C3=C4[NH]C5=CC=CC=C5C=C4C4=CC=CC=C4C3=O)C3=CC(OC)=C(OC)C=C3[NH]2)C=C1&&&
*Oc1cc2oc(Cc3c[nH]c(N)n3)nc2cc1OC&*CCC*&*N1C(=O)CCC1*&*C(=O)O&&&
*CC&*C1CC(=O)N(C)C(=O)N1*&*C(C*)CC(=O)O&*N*&*C(=O)C(*)C&*N*&*C(*)=O&*O*&*Cc1ccccc1&&&
*Nc1ccc(C)cc1C&*C(=O)CN1C(=O)c2cccc3c(Br)c(Br)n(c23)-c2ccccc21&&&
*C(=O)c1ccc(OC)c(OC)c1&*Nc1cccc(C(=O)c2cccc(OC)c2)c1&&&
*CCSc1nc(-c2ccccc2)c(-c2ccccc2)[nH]1&*N1CCCC1&&&
*Nc1ccc(C)cc1&*C(=O)c1ccc2c(c1)C(=O)N(*)C2=O&*Cc1cc(C(*)=O)no1&*N*&*CC(O)CO&&&
*Sc1cccc(C)c1C&*Cc1ccc(C*)o1&*N*&*C(=O)CC(N)C(=O)O&&&
*CCc1cccc(OC)c1&*N*&*C(=O)c1cc(-c2ccc(Br)o2)on1&&&
*CC&*O*&*C(=O)C(O)Cc1cc(Cc2nn(C(C)(C)C)c(=S)n2Cc2ccccc2)nn1-c1ccccc1&&&
*C(=O)c1ccc(Nc2ncc(Cl)c(-c3cnccn3)n2)cc1&*N*&*C1CC1&&&
*C(=O)CCCCC&*N1(C)CCC2CCc3cc(OC)ccc3C21&&&
*=C1C(=*)C(C)(C)Cc2cc(OC)cc3c21&*=C1CN(C)CC(*)C1O&*O*^*CC*^*C(C)=O&*Oc1cccc(C(C)C)c1&&&&&
*=Cc1cn(Cc2ccccc2)c2c([N+](=O)[O-])cccc12&*=C1Oc2ccccc2S1&&&
*CC&*Oc1ccc(CC*)cc1OC&*N(*)*&*CC&&*C(=O)Cn1nnc(-c2ccc(C)cc2)n1&&
*N1CCN(c2c(C)c(C#N)c3nc4ccccc4n3c2C)CC1&*Cc1ccccc1&&&
*CC&*O*&*C(=O)c1c(Sc2ccccc2)c(C*)c(-c2ccco2)n1C&*O*&*C(N)=O&&&
*CC&*N*&*CC*&*Oc1nc(C(F)(F)F)ccc1C(*)=O&*N1CC2CCC1CNC2&&&
N#CCC1=NN=C2OCC(C3=C[NH]C4=CC=CC=C34)=CN12&&&
*C(CC(C)C)C(*)=O&*N*&*C(Cc1ccccc1)C(=O)NN(Cc1ccccc1)C(=O)C*^*N*^*N*&*C(*)=O&*C(*)=O&*N1CCOCC1&*Nc1cccnc1&&&&&
*C(=O)c1c(C)c(-c2ccc(-c3ccccc3)cc2)nn1CC&*OC&&&
*Oc1ccc(C)cc1&*CC(*)=O&*Nc1ccc(N*)cc1C(=O)c1ccccc1&*C(=O)C(=*)O&*=CC(=O)C=*&*=Cc1ccccc1[N+](=O)[O-]&&&
*C(=O)c1ccc(OC)cc1&*N1CCN(*)C1c1ccc(C(F)(F)F)cc1&*C(=O)CC(*)=O&*N*&*C*&*C1CCCO1&&&
*C(=O)c1cccc(Cl)c1&*Nc1ccc(Cn2c(=O)sc3ncc(-c4ccc(F)cc4)cc32)cc1&&&
*Nc1ccc(C(=O)NNC(=S)NC)cc1&*C(=O)C*&*N1CCN(c2ccccc2)CC1&&&
CC12CCC3C(CC4CC5(O)C(C)C(O)CCC5C43C)C1CCC2C=O&&&
O=C1C2=C(N=C(C3=CC=C(F)C=C3)S2)C2=CC=CN=C12&&&
*CC(C)C&*Oc1cccc(-n2cnc3c(c2=O)CCc2nn(C)cc2-3)c1&&&
CC1=C(C(=O)NN=CC2=CC=C3[NH]C=CN=C3=C2)SN=N1&&&
*C(=O)c1ccc(C(C)(C)C)cc1O&*Nc1ncc(Cl)s1&&&
*NC&*C1CCN(c2nc(-c3c[nH]c4[nH]cc(C(F)(F)F)c34)nc3c2CN(c2ncc(C(F)(F)F)cn2)CC3)CC1&&&
N#CC1=C(N2C(C(=O)C3=CC=CO3)=N[NH]C2=O)SC2=C1CCCC2&&&
N#CC1=C(C2=CC=CC=C2)C(C#N)=C(C2=CC=C(Br)C=C2)C2(C(=O)NC(=O)NC2=O)C1=NN&&&
*C(C)=O&*N*&*CC(*)=O&*N1CCCC1*&*C(*)=O&*Nc1c(O*)ccc2ccccc12&*C(C)C&&&
*Nc1ccc(C)c(O)c1&*S(=O)(=O)c1ccc(N*)cc1&*C(=O)C=*&*=Cc1cc(C)n(-c2ccccc2)c1C&&&
*C(C(=O)O)C(C)CC&*N*&*C(=O)C(*)CC(C)C&*N*&*C(=O)C(*)Cc1ccccc1&*N*&*C(=O)C(*)Cc1c[nH]c2ccccc12&*N*&*C(=O)C(*)C(C)C&*N*&*C(=O)
*Nc1ccnc2ccc(-n3ccnc3C#N)cc12&*CC*&*O*&*Cc1ccccc1&&&
*CCCC(=O)c1ccc(N2CCCCC2)cc1&*N1CCC2(CCc3ccccc32)CC1&&&
*N(C)C&*C(=O)c1oc2ccccc2c1N*&*C(=O)CC*&*Oc1ccc(Cl)cc1&&&
*C(=O)NN=C(C)c1ccccc1&*C1(c2ccccc2)CCCCC1&&&
*Oc1cc2oc(-c3cccc(OC)c3)nc2cc1O&*CC(*)=O&*Nc1cc(F)ccc1F&&&
*Sc1nnc2c3ccccc3n(C)c2n1&*CC(*)=O&*Nc1ccc2c(c1)OCCO2&&&
*CC&*O*&*C(=O)c1ccc(S*)cc1&*C(*)c1ccc2c(c1)OCO2&*C1CCNCC1&&&
*C(=O)C(C)C&*N*&*C(Cc1ccccc1)C(*)=O&*N*&*C(CCC(=O)O)C(*)=O&*N*&*C(Cc1c[nH]c2ccccc12)C(*)=O&*N*&*C(CC(=O)O)C(*)=O&*N(*)C&*C(C
*Nc1cc(-[nH]2nc(C)c3oc4ccccc4c3c2=O)ccc1C&*Cc1ccccc1&&&
CC1=CC=CC(NC2=NN=CC3=C2C(C2=CC=C(C)C=C2)=C(C2=CC=C(O)C=C2)O3)=C1&&&
*CCCC&*N*&*C(=O)C(Cc1cc(F)cc(F)c1)CC(O)CC(Cc1ccccc1)C(*)=O&*N*&*CC(O)c1cccc(Cl)c1&&&
CNC1=NC=NC2=C1C(C1=CC=CC(OC)=C1)=CS2&&&
*C(CCC(=O)O)C(=O)O&*N*&*C(=O)c1ccc(N*)cc1&*C(=O)c1ccccc1N*&*C(=O)CC*&*C1SCC(=O)N1*&*C(=O)C(*)CC*&*N*&*C(=O)Cc1ccccc1^*C1C
*Nc1ccc(OC)c(OC)c1&*S(=O)(=O)c1ccc2[nH]c(=O)oc2c1&&&
NCC(=O)C1=NN(C2=CC=C(Cl)C=C2Cl)C(C(F)(F)F)=C1C1=CC=CN=N1&&&
*CC(=O)c1ccc2c(c1)OCCO2&*Sc1nnc(N*)o1&*C(=O)c1c(F)cccc1F&&&
*N1C(=O)C(O)=C(C(=O)c2ccc(C)cc2)C1c1ccccc1Cl&*C*&*C1CCCO1&&&
*Sc1nc(C)c(C)n1Nc1ccccc1&*CC(*)=O&*Nc1ccc(C)cc1C&&&
*OC&*CC*&*O*&*C1CCCN(*)C1&*C(=O)C*&*Sc1nncn1C&&&
*CCC&*N(*)*&*CCC&&*CCCC*^*N*&*C(=O)Cc1ccccc1S(=O)(=O)c1ccc(C)cc1&&&
CCCC(=O)C1=C2C=CC(=NC3=CC=C(N)C=C3)C=C2C=C[NH]1&&&
CCCC1=CC=C2C(=C1)CCCN1C(=O)C3=CSC=C3C(=O)C21&&&
*N(C)C&*S(=O)(=O)c1ccc(N(*)c2c(C(F)(F)F)cc(C(F)(F)F)cc2C(F)(F)F)cc1&*C(=O)c1ccco1&&&
*CC&*Oc1cc2nnn(C)c2cc1O*&*CC*&*OC&&&
*C(=O)C(C)n1ncc(Cl)c(Cl)c1=O&*N1CC(C)CC(C)C1&&&
COC1=CC(C2=CSC(CC(C)C(=O)O)=C2)=C(F)C=C1Cl&&&
*C(=O)c1cc(CCC)c(Nc2ccc(*)c(OC)c2)nc1C&*N*&*CC(O)c1ccc(F)c(F)c1^*N(C)C&&&&
CC1=C(C2=CC=C(F)C=C2)C(N)=C(C(=O)C2=CC=CC=C2)C(C(C)(C)C)=C1C&&&
*N1CCC2=Cc3c(oc4c(F)ccc(Br)c34)CC2(C)C1&*C*&*C1CCCC1&&&
*CCCN&*N*&*C(=O)C(*)Cc1ccc(O)cc1&*N*&*C(=O)C(*)Cc1c[nH]c2ccccc12&*N*&*C(=O)CC(*)Cc1ccc(O)cc1&*N*&*C(*)=O&*C1CCCN1&&&
*CC(=O)O&*Sc1nc2ccc(O*)cc2s1&*CC(*)=O&*Nc1ccc(OC(F)(F)F)cc1&&&
CC1=CC=CC=C1CS(=O)C1=NC(C)=CC(C)=C1C#N&&&
*C1C(=O)N(*)CC2N1C(=O)CN(CC=C)N2C(*)=O&*N*&*Cc1ccccc1^*Cc1cccc2c(C(*)=O)cn(C)c12&&*N1CCC(c2ccc(OC)cc2)CC1^*Cc1ccc(O)cc1&&
*C(C(=O)O)C(C)C&*N*&*C(=O)C(*)C(O)C(*)C(*)=O&*N*&*C1CCCCC1^*N*&&*Cc1ccccc1^*N*&&*C(=O)C(Cc1c[nH]c2ccccc12)Cc1ccccc1&&&
*C(C)C&*Oc1ccc(S(*)(=O)=O)cc1&*N(*)C&*C1CC2C(C1)C2(C)C&&&
O=C1C=C(C2=CC=CS2)[NH]C2=CC=CC=C12&&&
*NC&*C(*)=O&*N1CCC2(C=Cc3ccccc32)CC1&&&
*CC(=O)NN=Cc1c(O)n(-c2ccccc2)c(=O)[nH]c1=O&*Sc1nnc(-c2cccs2)n1-c1ccc(F)cc1&&&
*N1CCN(c2ccc(OC)cc2)CC1&*C*&*C1C=CC(c2cccc(F)c2)CC1&&&
CC1=C(C)SC(=O)C(C#N)=C1C1=CC=C(S(C)(=O)=O)C=C1&&&
*OC&*CC(*)=O&*N1CC2CC23C1=CC(=O)c1c(OC)ccc(O)c13&&&
*S(=O)(=O)c1ccc(N*)cc1&*CCc1ccccc1&&*N1CCCCC1&&
*Nc1cc(OC)c(F)cc1Cl&*C(=O)NN=Cc1cc(Cl)ccc1O&&&
*CCC&*N(*)*&*CCC*&*Nc1ccnc2cc(Cl)ccc12^*C1COc2ccccc2C11&&&&
COC1=CC=C2C(=O)C(CCCC(=O)NN(C)C(=O)C3=CC=CC=C3)=C(O)[NH]C2=C1&&&
OC1=CC=C2C=CC=CC2=C1CN1C=NC2=C1C1=CC=CC=C1CC2&&&
*C(=O)c1ccc(F)cc1&*Nc1cccc(-c2nn3c(C*)nnc3c3ccccc23)c1&*Nc1ccncc1&&&
*C(=O)c1ccc(OC)c(-c2cc(C(F)(F)F)cc(C3CC3)n2)c1&*N1CCN(c2ccc(C(F)(F)F)cc2C(N)CC(C)C)CC1&&&
*C(C)=O&*O*&*CCC&&&
CN1C(CC(=O)NNC(=O)C2=CC=CC=C2O)=N[NH]C1=S&&&
*=C(C)C(=O)c1ccc(C)cc1&*=C(O)c1ccc(C)cc1&&&
*Nc1cnccc1C1CC(C)C(n2cc(C(N)=O)c3cccnc32)C(N)C1&*C(=O)c1c(F)cccc1F&&&
*OC&*C(*)=O&*N(*)C&*C1(C#N)CSCCC1=O&&&
*Oc1cc(C(=O)O)n(-c2ccccc2)n1&*CC*&*C1CCNCC1&&&
*Nc1cnc(N2CCCC2C)nc1&*C(=O)c1ccc(O*)cc1&*C1CCN(C)CC1&&&
*C1(c2ccccc2C(F)(F)F)CCC(=O)N(C)C1=O&*C1CC1&&&
*C(C)O&*C1C2CC3C4N5C3C5C1(*)CC5(O)C4[N+](=O)1c3c(cc(O)c3O)C3=CCC4C(=O)OC2C3N4C)CC1O&*CO&&&
*N(*)C&*C(=O)Cc1ccc2ccc3cccc4ccc1c2c34&&*CCC*^*N1Cc2ccc(O)cc2C1=O&&&
*C(=O)CCCC&*N*&*C(CCCCN(O)C=O)C(*)=O&*N*&*C(Cc1ccccc1)C(*)=O&*N*&*C(CC(C)C)C(*)=O&*N*&*C(Cc1ccccc1)C(=O)O&&&
CS(=O)(=O)C1=CC=C2C(=C1)SC1=NC=CN12&&&
CSC1=NC(NC2=CC=CC=C2)=C2C=CC=CC2=N1&&&
O=C(O)C1=CC2=CC=CC(Br)=C2S1&&&
COC1=CC(O)=C2C(=O)C3=CC=C(O)C=C3OC2=C1&&&
*Oc1ccccc1C#Cc1ccccc1&*C*&*C1CO1&&&
*CC(*)=O&*Nc1ccccc1[N+](=O)[O-]&&*N*^*C(*)=O&*C1CCN(*)CC1&*S(=O)(=O)c1ccccc1&&&
*CCCCCCCC&*Oc1ccccc1O*&*CCC*&*N1C(=O)c2ccccc2C1=O&&&
CC1=CC=C2[NH]C(C3=CC(F)=CC=C3N3C(C4=CC=C(C(C)C)C=C4)=N[NH]C3=S)=NC2=C1&&&
*Sc1nnc(-c2c(C)nc3ccccn23)n1C&*CC(*)=O&*N*&*Cc1cccs1&&&
CCS(=O)(=O)N1C=NC2=C1N=C(C1=CC=NC=C1)[NH]2&&&
COC1=CC(NC2=NC(N(C)C)=NC3=C2C2=C(C(C)C)C=C4C=CC=CC4=C23)=CC=C1C(F)(F)F&&&
OC1=CC=C(C2CC(C3=CC=CC=C3)=NN2C(=S)NC2=CC=CC=C2)C=C1&&&
*Oc1cccc(C)c1&*CC*&*Oc1ccc(Cl)cc1&&&
*CCCCCCCCCCC=C&*O*&*C(*)=O&*N*&*C(C*)CC(*)=O&*N*&*CCCCCCCCCCC(*)=O^*O*^*N*&*C(=O)C=*&*C(CC(C)C)C(*)=O&*=C(C)C(N)=O&*N*&&&
*Nc1cccc(F)c1C&*C(=O)C*&*O*&*C(=O)CC(*)c1ccccc1F&*N1C(=O)c2ccccc2C1=O&&&
*Cc1c[nH]ccc1C&*N1CCN(*)CC1&*C(=O)CCc1cccs1&&&
CC12CC3CCC1(C)C3(N)CC1C3CC(C)(C)CC3C(C3=CC(=O)OC3)C12&&&
*C(=O)Cc1ccccc1&*Nc1nc(-c2ccccc2)c(-c2nc3ccccc3s2)s1&&&
*ONC(C)=N&*C(=O)Cc1ccc(Cl)cc1Cl&&&
*CC=C&*N1C(=O)c2ccccc2C1(*)C&*C(*)=O&*N*&*CCC*&*N(*)C&*CC(C)C&&&
*CCC&*C1CN(c2ncc(-c3ccc4c(c3)CCS(=O)(=O)C4)cn2)CC1*&*C(=O)NO&&&
CC1=CC=C(C2=CC(C)=C(CC3=CC=CC=C3)S2)C=C1&&&
*C(=O)c1cc2cc(O)c(O)cc2n(C-c2ccc(OC)c(OC)c2)c1=O&*N1CCN(c2cc1)CC1CCC2CCC(C)CC21&&&
*OP(=O)(O)O&*C1C(O)C(*)C(*)C(O)C1O&*OP(=O)(O)O&&*OP(=O)(O)O&&
*N1CCN(c2ccc(C)cc2)C1=O&*CC(*)=O&*N*&*Cc1ccccc1&&&
*OC&*C(=O)c1ccc2[nH]c3c4c(ncn3c(=O)c2c1)CCCC4&&&
*CC&*O*&*C(=O)c1ccc(N*)cc1&*C(=O)C*&*Sc1nc(C)nc2c1sc1ccc(C)cc12&&&
*N1CCC(N2C(=O)OCc3ccccc32)CC1&*Cc1cccc(Oc2ncccc2F)c1&&&
CC1=CC2=CC=C(O)C=C2OC1=O&&&
CC1=CC=C2OC(C(=O)NN=CC3=CC=C([N+](=O)[O-])C=C3)=C(O)C2=C1&&&
*C1CC1(C)C&*C(NP(=O)(O*)Oc1ccccc1)c1ccccc1&*C1OC(*)C(O)C(O)C1O&*C(C)O&&&
*CC(*)=O&*Nc1cccc(C(F)(F)F)c1&&*Sc1nccn1-c1ccccc1&&
*C(=O)c1ccc(OC)c(OC)c1&*N1CCN(c2ccc(Br)cc2C(*)C)CC1&*N*&*C(=O)c1ccc(C(C)C)cc1&&&
*C1OC(n2cnc3c(N)nc(C#CC(O)C(C)O)nc32)C(O)C1O&*CO&&&
*S(=O)(=O)CCCC&*N*&*C(*)=O&*C1(C)CCN1*&*C(=O)C*&*C1C=CCC1&&&
COC1=CC2=C(C=C1OC)C1OC1C22C(C)CC(C)CC1C1=COC=C1&&&
*C(=O)Cc1ccccc1&*O*&*CC*&*O*&*C1C=COC2OC3(C)CCC4C(C)CCC1C24OO3&&&
C(=CC1=[N+](CBr)SSC1)C1=NC2=CC=CC=C2[NH]1&&&
*C1(C)C(C)CCC2(C)C(C)=CCCC21&*C*&*Oc1cc(O)cc2oc3ccc(O*)cc3c(=O)c12&*C1OC(*)C(O)C(O)C1O&*CO&&&
*OP(=O)(c1ccccc1C(C)C)c1ccccc1C&*CC*&*OCn1cnc2c(N)ncnc21&&&
CC1=C(Br)C=C(Br)C(OC2=C(OC3=CC=C(C)C=N3)C(Br)=CC3=C2C2=CC=CC=C2CC3)=C1Br&&&
*Oc1ccc(Nc2ncc(Cl)c(Nc3ccc(Cl)cc3Cl)n2)cc1OC&*CC*&*N1CCCC1&&&
*Nc1c(=O)cc(-n2cc(-c3ccc(C)cc3)nn2)cc1OC&*C(=O)Cc1ccc(C)cc1&&&
*Cc1cc(=O)oc2ccc(C)cc12&*Sc1nnc(-c2cccc3ccccc23)o1&&&
*Cc1cccc(C(F)(F)F)c1&*Nc1ccc2c(c1)ncn2Cc1ccccc1&&&
*CC(C)C&*C1C(=O)NCCCCCC(*)C(=O)NC(*)C(=O)N1*&*C(*)C(C)C&*N*^*Cc1ccccc1^*C(=O)C(N)Cc1ccc(O)cc1&&*CC*&&*SC(C)C&&&
*Nc1ccccc1C&*C(=O)c1ccc2nc(N3CCCCC3)sc2c1&&&
*=CC(=O)c1c(OC)cccc1OC&*=Cc1ccc(N(C)C)cc1&&&
*C(=O)c1nn(-c2ccc(Cl)cc2Cl)cc1C&*N*&*CCCCCC*&*N1C(=O)c2cccc3cccc(c23)C1=O&&&
*CCCC&*Oc1ccn(-c2ccc(Br)cc2)n1&&&
*Cc1ccoc1&*N1CCN(c2ccc3c(c2)CCc2ccccc23)CC1&&&
*Oc1ccc2c(c1)S(=O)(=O)c1ccccc1C2=O&*Cc1cccc(C*)c1&*N1CCOCC1&&&
*OC&*CC*&*N(*)c1nsnc1-c1nc2cc(-c3ccc(N*)cc3)ccc2s1&*C(C)=O&&*C(C)=O&&
*C(=O)C(*)CC(C)C&*N1CCCC1*&*C(*)=O^*N(*)C^*N1CCC2(C)c3cc(N)ccc3CC1C2C&*C(=O)C(*)Cc1ccc(OC(F)(F)F)cc1&&&*N*&*C(*)=O&*O*&*C
*S(=O)(=O)c1cc(Br)cc(Br)c1OC&*Nc1ccccc1Cl&&&
*N1CCC2(C)c3cc4[nH]ncc4cc3CC1C2C&*C(*)=O&*Nc1ccc(OC(F)(F)F)cc1&&&
*N1CCC(=O)C1&*CCCCCCCCCCCC*&*Sc1nc2ccccc2[nH]1&&&
*C(=O)c1cc(=O)c2c(OC)cccc2o1&*N*&*Cc1nc(=O)c2cnn(-c3ccncc3)c2[nH]1&&&
*CCCC(*)=O&*N*&*Cc1ccc2[nH]c3ccccc3c(=O)c2c1^*N1CCN(c2ccc(F)cc2)CC1&&&&
CC1=C(C(NP(=O)(C2=CC=CC=C2)C2=CC=CC=C2)C2=CC=CC=C2Cl)SN=N1&&&
*C(C)O&*C1C(=O)N2C(C(=O)O)=C(S*)C(C)C12&*C1NC(*)C(=O)O1&*Cc1ccccc1&&&
*CC&*O*&*C(=O)C*&*N1CCC(*)CC1&*N1C(=O)CC(c2cc(C(F)(F)F)cc(C(F)(F)F)c2)C1=O&&&
*C(=O)C(C)(C)C&*Nc1cc(Cl)cc(C(*)=O)c1&*Nc1ccc(N2CCN(*)CC2)cc1F&*S(C)(=O)=O&&&
COC1=CC=CC=C1C1=NC(N2CCOCC2)=CC(C2=CC=CC=C2)=N1&&&
*NC&*C(=O)c1c2noc3ccc(C)c(c13)CC(*)C2(C)C&*N(*)C&*CC(*)=O&*Nc1ccccc1&&&
BrC1=CC=C(C2=C(CN3C=NN=C3)C=N[NH]2)C=C1&&&
CC1=CC=C(C)[N+](C2=CC=C(C3=CC4=NC(N)=CN=C4[NH]3)C=C2)=C1&&&
*Cc1csc(C(C)C)n1&*N1CCCN(*)CC1&*Cc1ccon1&&&
*CC&*N(*)*&*CCCCn1cnc2c(sc3ccccc32)c1=O&&*CCc1ccccc1&&
*CCCC(C#N)(c1ccccc1)c1ccccc1&*N1CCCC1&&&
*C(C)C&*Oc1ccccc1Nc1ncnc2sccc12&&&
*Nc1ccc(C(=C)C)cc1&*S(=O)(=O)c1ccc2cc(C(*)=O)sc2c1&*N*&*C(C)C(=O)O&&&
*C(=O)c1noc(-c2cc(C(F)(F)F)ccc2Cl)c1C(C)C&*N*&*CCC(C)(C)CC(C)(C)CC(C)(C)C&&&
*C(=O)O&*C1CCC2(O)CC(O)C(O)CC12&&&
*CCC&*Oc1ccc(N*)cc1&*C(=O)c1ccc2c(c1)nnn2Cc1ccncc1F&&&
*C(C)c1ccccc1&*N*&*C(=O)c1cc2c(C(F)(F)F)nc3ccccc3c2o1&&&
*C1CCN(C(F)(F)F)CC1&*Nc1nc2ccccc2n1Cc1ccccc1&&&
*CC#C&*O*&*C(*)=O&*C1C(=O)N2C(C(*)=O)=C(C=*)CS(=O)(=O)C12&*O*&*C(C)C^*C(*)=O&&*O*&*C1CCOC1=O&&&
*Sc1nncs1&*Cc1ccc(Cl)c(Cl)c1&&&
*S(=O)(=O)CCC&*N1CC(=O)N(*)CC(O)C1&*Cc1cccc(C*)c1&*N1CCN(C)CC1&&&
*CC&*O*&*C(=O)C1=C2CC(=O)CC2(C)CCC1&&&
*C(=O)c1cc2c(C)nn(-c3ccc(-c4ccc(C)cc4)cc3)c2[nH]1&*N1CCN(*)CC1&*C1CCN(c2ccccn2)CC1&&&
*C(c1ccccc1)c1ccccc1&*O*&*CCn1ccnc1&&&
*C(=O)CC(C)(C)O&*Nc1ccnc(N*)c1&*C(=O)c1ccccc1Cl&&&
CC1=CC=C(CN2C(=O)C(CC3=CC=CC4=CC=CC=C34)=C3CCCC32)C=C1&&&
*N1CC=C(c2c[nH]c3ccc(Cl)cc23)CC1&*CCC*&*N1CCC(*)CC1&*N1c2ccccc2COc2ccc(Br)cc21&&&
CN1C(=O)C2=CC=CC=C2C2=CC=CC=C21&&&
CN1CC2=C(C#CC=C2Cl)C(C2=CC=CC=C2Cl)NC1=O&&&
*CC(*)=O&*N1CCN(C(=S)Nc2cccc(Cl)c2)CC1&&*N1CCC(c2ccc(F)cc2)C1&&
*C(CCCC)C(=O)C*&*N*&*C(*)=O^*O*^*O*&*C(*)c1ccccc1&*C(C)(C)C&*C1Cc2cccc(O)c2O1&&&&&
*C(=O)Cc1cc(OC)ccc1OC&*Nc1nc(-c2ccccc2)nc2ccccc12&&&
*CCCCCCc1cc(=O)oc2c(C)c(C)nn12&*Sc1ccccn1&&&
*N1CCN(c2ccccc2OC)CC1&*C(=O)c1ccc(Nc2ccnc(C(F)(F)F)c2)cc1&&&
*C(=O)CC&*Oc1c(-c2ccccc2)oc2ccccc2c1=O&&&
*Nc1c(C)cccc1C&*C(=O)C*&*Sc1nnc(-c2ccc(N*)cc2)o1&*C(=O)C(*)c1ccccc1&*N(C)C&&&
*C(=O)C(c1ccc(-c2cc(F)cc(F)c2)cc1)c1cccnc1&*N*&*CCO&&&
*OC&*C(=O)CCc1ccc(OC)c(-c2ccc(Cl)cc2)n1&&&
BrC1=CC=C(CN2C=NC3=C(Br)N=CN=C32)1&&&
*C(C)CCCN&*N*&*C1CCC2(C)C(CCC3C4C(*)CCC4(C)CCC32)C1&*C(C)CCCCC(C)=O&&&
CC1=NN(C(N)=O)C2=C1C(C1=CC=CC=C1)CN2&&&
*C(Cc1ccc(-c2ccccc2OC)cc1)(C(N)=O)C(C)C&*N*&*C(*)=O&*C1CCC(=O)N1*&*CC(=O)O&&&
*OC&*C1C(*)OC(n2ccc3c(N)n[nH]c32)C1(F)F&*C(N)=O&&&
*CC&*O*&*C(=O)c1ccc(N*)cc1&*C(=O)C*&*Sc1nnc(C*)n1CC&*C1CCCC1&&&
*CC&*O*&*C(=O)C(C(=S)N1CCC(c2ccccc2)CC1)C(*)=O&*O*&*CC&&&
OC1=CC=CC=C1C1=CC=C2CCCC=C2N1&&&
COC1=CC(C=NNC(=O)C2=CC=C(C3=CC=CC=C3)C=C2)=CC=C1O&&&
CC1=CC=C2C=CC=NC2=C1&&&
*N(C)C&*CC*&*Nc1nccc(C*)n1&*Oc1cccc2[nH]ccc12&&&
*Nc1nc(N)cc(-c2ccccc2CCC(=O)O)n1&*CC*&*N1CCCOCC1&&&
*CC=C&*N(*)*&*S(=O)(=O)c1ccccc1&&*C1CC(=O)N(*)C1=O^*C1CC(=O)N(*)C1&*Cc1ccc2c(c1)OCCO2&&&
*N(C)C&*CCCCC(*)=O&*N*&*CCC*&*N*&*C(=O)C*&*N*&*C(=O)C=*&*=C(CCC(F)(F)F)C(=O)O&&&
*CCCCCCCC&*NC1=NC(=*)C(=O)N1c1ccccc1&*=Cc1cccc(O*)c1&*CC&&&
*Nc1ccc2[nH]c(=O)oc2c1&*CCC*&*N1CCN(c2ccc(Cl)cc2Cl)CC1&&&
*Nc1ccc(-c2nnc(CC)o2)cc1&*C(=O)C(*)=O&*N*&*C*&*C1CCCO1&&&
*C(=O)CCCCCC(*)=O&*N*&*C*^*N1CCC(=*)CC1^*C1CCC(*)CC1&*=C1c2ccc(Cl)cc2C(=O)Cc2cccnc21&*C(=O)O&&&&&
*Oc1ccc2cc[nH]c2c1CCC&*Cc1cc(=O)n2ccsc2n1&&&
*Nc1ccc(C(=O)NN=Cc2ccc(-c3ccc(Cl)cc3)o2)cc1&*C(=O)c1cccc(Cl)c1&&&
*CCC&*N(*)c1nc(C)c2nc(-c3c(N)n[nH]c3C)n(C*)c2n1&*C(=O)Cc1ccccc1&&*C1CC1&&
CC1(C)C(=O)NC2=CC=CC=C21&&&
*Cc1cccc(C#N)c1&*Nc1nc2c(c(N*)c1O)CC(N=C(N)N)CC2&*C1CCOCC1&&&
*Cc1cc[nH]c(=O)c1C#N&*N1CC(*)C1&*Oc1cccc(C(F)(F)F)c1&&&
*C(=O)c1cc(OC)c(OC)c(OC)c1&*O*&*C1Cc2c(O)cc(OC)cc2OC1c1cc(OC)c(O)c(OC)c1&&&
*Nc1cc[n+](CC(=O)O)c2cccc(OC)c12&*C(C)c1ccc(C(*)=O)cc1&*N*&*CCC(=O)O&&&
*CCCC&*Oc1nc(N2CCN(C)CC2)nc2c1CCN2c1ncccn1&&&
*N1CCCC1c1noc(C(C)C)n1&*C(=O)c1cccs1&&&
*Cc1ccc(-c2cc3ccccc3n2CCC)cc1&*N(C)c1nc(N*)c2ccc(C)n2n1&*C(=O)CC&&&
*Cc1cccc(N(C)C)c1&*N1CCc2c(c(=O)oc3ccccc23)C1&&&
*=Cc1c(C(C)C)[nH]c2cc(OC)ccc12&*=C1Oc2cc(O)cc(OC)c2C1=O&&&
CC1=CC=C(C(=NC2CCCC2)NO)C(OC2=NC=CC=C2CC2=C[NH]C2=O)=N1&&&
*CC&*O*&*C(=O)c1c(-c2cc(OC)c(OC)c(OC)c2)c(=O)c2cc(Cl)c(OC)cc2o1&&&
*N1CC2CC1CN2c1nc2ccccc2[nH]1&*Cc1ccccn1&&&
*CCc1ccccc1OC&*Nc1nncc2c1CN(*)C2&*Cc1ccsc1&&&
*Nc1cc(OC)c(N*)cc1Cl&*C(=O)CCC(F)(F)F&&*C(C=O)C(C)C&&
*C(=O)Cc1cc(C)[nH]c1C&*N*&*C1Cc2ccccc2C1&&&
*S(=O)(=O)c1c(C)cc(C)cc1C&*N*&*C(CCCN=C(N)N)C(*)=O&*N1CCN(c2cc3c(cc2F)CCC3)CC1&&&
N=C1SC2=CC=CC=C2C=C1CCC1=CC=CC=C1Cl&&&
*CCCCc1ccc(C(=O)C(C)(C)C)c(C(C)C)c1&*N1CCN(c2cccc(F)c2)CC1&&&
*C(C)C&*Oc1cc(O)c2c(=O)cc(-c3ccccc3)oc2c1&&&
*Nc1cccc(OC)c1&*C(=O)C*&*N(*)C&*C(*)=O&*C1CC(=O)N(c2cccc(C)c2)C1&&&
*OC&*C1CCOC2(CCN(*)CC2)C1&*C(=O)c1ccccc1-c1ccccc1&&&
*C(=O)CCCCCCCCCCCCCCC&*Oc1ccc(C(=O)c2c(CCCCC)sc3ccccc23)c(O)c1&&&
*C(=O)c1cccc(OC)c1&*N1CC2CNC(=O)C2(C)C1&&&
*OC&*C(=O)Cc1cc(C)ccc1C(*)=O&*O*&*CC1=C(C(=O)O)N2C(=O)C(*)C2SC1&*N*&*C(=O)C(=NOC)c1cnc(N)s1&&&
COC1=CC2=C(C=C1Br)C(C[N+]1=C(C)C=C(C3=CC=C([N-][N+]#N)C=C3)C(C)=C2N)=C(OC)C(OC)=C1Br&&&
*N1CCCC(n2ccnc2S(C)(=O)=O)C1&*Cc1ccoc1&&&
*Oc1cc(-c2ccc3occ(C)c3c2)nc2c(Cl)cc(C(C)C)cc12&*CC*&*N(C)C&&&
*Cc1cc(=O)oc2ccc(C)cc12&*Sc1nc2ccccc2[nH]1&&&
*C(=O)Cc1c(C)sc2ccccc12&*N(*)C&*CC(*)=O&*Nc1ccc(OC(F)(F)F)cc1&&&
*CCCCCCC(=O)NO&*Sc1ccccc1&&&
*N1Cc2ccc(OC)cc2C1=O&*C1CCCC1*&*N(C)C&&&
CCC1=C(C)[NH]C2=CC=CC=C2C1=O&&&
*S(=O)(=O)c1cccc(C(=O)NN)c1&*Nc1ccccc1F&&&
*C(C)=O&*O*&*C1C(O)C2CC3CC(C)CC12O3&&&
*CC&*O*&*C(=O)C*&*Oc1cc(Br)c(CC)c(C)c1&&&
*C(=O)c1cccc(C(F)(F)F)c1Cl&*N*&*CC*&*Nc1ccncc1&&&
O=C(O)C1=CC(C(=O)O)=C2C=C(C3=CC=C[NH]3)[NH]C2=N1&&&
*C(=O)CCCn1c(O)c2sccc2nc1=O&*N*&*Cc1nc2ccccc2o1&&&
*Nc1cccc(C)c1&*C(*)=O&*C1CCCN(c2ncnc3c2C(C)SC3)C1&&&
CC1=CC=C(N=CC2=CC(Br)=C(O)C(Br)=C2)C=C1&&&
NC1=CC=C(CO)C=C1&&&
COC1=CC=C(C2=NC3=CC=CC=C3N2C)C(OC)=C1&&&
*CC&*Oc1ccc(-n2c(O)nc3cc(-c4ccccc4)ccc3c2=O)cc1&&&
*C(=O)CCCCCCC(=O)O&*N1c2ccccc2C(=O)C1*&*CCCCC*&*N*&*CCCC*&*N*&*Cc1ccccc1&&&
*CC(*)=O&*N*&*Cc1ccc(CO)o1^*Sc1nc(=O)c2ccccc2[nH]1&&&&
*=Cc1c(C)nc2c(c1C)c(=O)n(C)c(=O)n2C&*=C1C(=O)N(C)C(=O)N(C)C1=O&&&
*OC&*C1CCN(*)C1&*C(=O)c1cccc(N*)c1&*C(=O)Cc1ccc2c(c1)OCO2&&&
*CC&*O*&*C(=O)C1=C(C)C(=O)C2Cc3ccccc3CCC12&&&
*C(Cc1ccccc1OC)C(*)=O&*N1CCCC1&&*N*^*C(=O)C(C)n1nncc1C(*)=O&*N*&*C1CCN(*)CC1&*C(C)=O&&&
NC1=CC(C2=CC=CC=C2)=NN1CC1=CC=CC=C1&&&
*C(=O)c1nn(C(C)C)cc1N(*)C&*N*&*C(C)(C)C^*S(=O)(=O)c1ccccc1&&&&
*CC&*Oc1cccc(-n2c(C)c(C(=O)C(*)=O)c3cnn(-c4ccc(OC)cc4)c3c2=O)c1&*N*&*C*&*C1CCOCC1&&&
CCC1(O)CCCC2=C1[NH]C1=C2C2=C(CC1)C1=C(C)C=CC=C1C(=O)(O)C2=O&&&
*CC&*N1C(=O)N(C)c2ccccc2S1(=O)=O&&&
*N1CCN(c2ccc(OC)cc2)CC1&*C(*)=O&*N1CCN(*)CC1&*Cc1ccccc1&&&
*C(C)(C)C&*C1CCC(*)CC1&*N1C(=O)CC2(CCCc3ccccc32)CC1=O&&&
*CCCC&*Oc1c(OC)c(-c2cc(C(C)=O)c(O)c(OC)c2)cc2c1cc(O*)n2Cc1ccccc1&*Cc1ccccc1&&&
*S(C)(=O)=O&*N*&*C1CN(*)CC1*&*C(*)=O&*C1CCCC1^*Oc1ccc2[nH]c3c(c2c1)CCCC3&&&&
*SC(=O)C(F)(F)CC(=O)n1ccc(-c2ccc(OC)cc2)n1&*C(C)C&&&
*C(CC(=O)O)C(=O)C*&*N1CCOCC1&&*NC1=NS(=O)(=O)c2ccccc21&&
*CCc1ccc(OC)cc1&*N*&*C(=O)C=*&*=Cc1ccc(OC)c(OC)c1&&&
*=Cc1ccc(C(C)C)cc1&*=C(N*)C(*)=O&*C(=O)c1cn(C)nc1CC(C)C&&*N1CCCCC1&&
O=C(O)C1=CN(C(CO)C(O)C2=CC=CC(O)=C2)C2=CC=C([N+](=O)[O-])C=C12&&&
NC1=CC=C2C(Cl)=CC=CC2=C1&&&
*CC&*O*&*C(*)=O&*C1(*)CCN(*)CC1&*Cc1coc(-c2ccc(C)o2)n1&&*Cc1ccccc1OC&&
NC1=NC2=CC=CC=C2N2C(C3=CC=C(C(F)(F)F)C=C3)=NN=C12&&&
*C(C(*)=O)C(C)CC&*N*&*C(C(N)=O)C(C)O^*N*&&*C(=O)C(*)CCC(=O)O&*N*&*C(=O)C(*)CC(C)C&*N*&*C(=O)Cc1cccc2ccccc12&&&
*CCCC&*N(c1ncccn1)c1ccc(C)cc1C&&&
*Cc1cccc(OC)c1&*O*&*CCCCCCn1ccc(=O)[nH]c1=O&&&
*Cc1cccc(F)c1&*Nc1ncnc2c1cnn2CCC*&*N1CCN(c2ccccc2)CC1&&&
COC1=CC=C2N=C3C=CC(CC(=O)O)=CC3=C(CC3=CC=C(F)C=C3)C2=C1&&&
*Nc1cc(C)on1&*C(=O)C(*)C&*N1CCc2cncnc2C1&&&
*C1(c2cccc(OC)c2)CCN(C)CC1&*N*&*C(*)=O&*C1CCCC1(C)O&&&
*Oc1ccccc1C&*C(=O)C*&*C1C(=O)NCc2ccccc2N1*&*C(=O)Cc1cccc([N+](=O)[O-])c1&&&
*Cc1nc(N)nc(Nc2ccccc2C)n1&*N1CCC(*)CC1&*C(F)(F)F&&&
*CCCn1c(-c2ccc3c(c2)CCO3)nc2c1cnn1cccnc21&*N1CCCC1&&&
*CCCC&*Oc1ccc(C2Oc3cc(OC)ccc3-c3cc(C)oc32)cc1&&&
*CC(=O)NN=Cc1ccc(C(C)=O)o1&*Sc1nnc(-c2ccccc2)o1&&&
*CCCC&*Oc1c(O*)c(O*)c2ccccc2c1O*&*C(=O)CCC&&*CCC&*C(=O)CCCC(=O)c1ccccc1&&
*C(=O)C(C)c1ccc(N2CCOC2=O)cc1&*N*&*Cc1cnc2n1CCN(*)C2&*CCc1ccccc1&&&
*C(*)=O&*Nc1cccc(C(F)(F)F)c1&&*N1Cc2ccncc2C1&&
*Cn1c(-c2nc3ccccc3[nH]2)nc2c(N)nnc(N)c21&*C1CCCCC1&&&
*CC&*O*&*C(=O)c1cc2c3ccccc3n(C(N)=S)c2c(-c2ccc(C)o2)n1&&&
*Cc1cccc(C)c1&*N1C(=O)OC(*)(*)C1=O&*N1CCOCC1&&*Cc1c(C)noc1C&&
COC1=CC=CC(C2C(S(=O)C3=CC=C(OC)C=C3)C(=O)N2C2=CC=CC=C2)=C1&&&
*CC&*O*&*C(=O)c1cc(O)c(OC)c([N+](=O)[O-])c1&&&
*C(=O)CCc1c[nH]c2ccccc12&*N*&*Cc1ccccc1&&&
*C(=O)CC(C)C&*Nc1ccc2nc(N3CCNCC3)cc(C)c2c1&&&
O=C(O)C1=CC=C(NC2=NCN)S2&&&
*C(C)=O&*O*&*C1CC2CCC3C4CC(N)C5=CC(=O)CCC5(C)C4CCC3(C)C2(C)C1*&*O*&*C(C)=O&&&
*Cc1ccc2cc(CCCCC)ccc2c1&*ON=CCCCCCC&&&
*CC=C&*N*&*C(*)=O&*O*&*C12CCCC34C5CC(*)C(O)(C5C6*)C(C(O)C13)C5(C)C76C6O&*OC&&*C(=O)CCC(*)=O^*N*&*Cc1ccc(N(*)C)cc1&*S(=O)(
*C(=O)c1cc(N2CCCC2=O)ccc1Oc1cccc(C)c1C&*N*&*S(=O)(=O)C1CC1&&&
*C(C)c1cccc(Br)c1&*N*&*C(=O)c1cc(C(F)(F)F)cc(C(F)(F)F)c1&&&
*CCC&*N(*)*&*CCCCCCCCCCCC*&*Sc1ccc(Cl)cc1^*C1CCc2sc(-c3ccc(Cl)c(Cl)c3)cc2C1&&&&
*=C1CC(O)CC(O)C1=C&*=CC=*&*=C1CCCC2(C)C(*)CCC12&*C(C)C*&*O*&*C1OC(*)C(O)C(O)C1*&*OC&&*C(O)CCCCCCCCCCCCCCCCCCCCCCCC=C&&
CC12CCC3=C4[NH]N=CC4=CC=C3C1C(CCC1=NC3=CC=CN=C3S1)CC2C&&&
*N1CC2CCCC(C1)N2C&*C(=O)c1ccc(Cl)cc1&&&
O=C(NN=CC1=CC=C(O)C(O)=C1)C(F)(F)F&&&
*CCCCCCCCCCCCCCCCCC&*Oc1ccc(C*)cc1&*[N+](C)(C)C&&&
*OC&*C(*)=O&*C1(*)CCN2CCC1CC2&*C(=O)c1ccc(C)o1&&&
*C(=O)c1ccc(C)c(Nc2ncnc3cnc(N4CCOCC4)nc23)c1&*Nc1ccc(N2CCN(C)CC2)cc1&&&
*Cc1nccn1CC(C)C&*N1CCN(*)CC1&*Cc1csc(C(C)C)n1&&&
*CCC&*C12c3[nH]c4ccc(CC)cc4c3CCN1C(=O)C(*)CC2*&*C(*)=O&*N1CC2(CCCC2)CC1*^*CC(*)=O^*C(*)=O&*N*&*N*&*Cc1ccc(C)cc1C&*C(N)=O&&&&
*N1CCN(c2ccccc2OC)CC1&*C(=O)c1cccc(-n2cnnn2)c1&&&
*C(CC(=O)O)C(=O)NN&*N*&*C(*)=O&*C1CC2(O)C(C(=O)O)=C(O*)C(=O)C(*)C2(O)C1&*C(c1ccccc1)c1ccccc1&&*N*^*C(=O)c1ccccc1&&&
*=CC&*=Cc1cc(OC)cc(C(*)=O)c1&*Nc1cc([N+](=O)[O-])cc(C(=O)O)c1&&&
*C(=O)C[n+]1c(C)c2nc3ccccc3n2c1C&*Nc1c(C)n(C)n(-c2ccccc2)c1=O&&&
NC1=NC2=CC(C(=O)C3=CC(F)=CC=C3Cl)=CC(Cl)=C2[NH]1&&&
CN(C)C1=CC=C[N+](C2=C(C=NN=CC3=CC=CN=C3)[NH]C(=S)[NH]2)=C1&&&
*S(=O)(=O)c1ccc2cc(C)ccc2c1&*N*&*C(Cc1ccccc1)C(*)=O&*N1CCN(*)CC1&*Cc1ccccc1&&&
*CCn1c([N+](=O)[O-])cnc1C&*O*&*C(=O)C=*&*=Cc1cccc(C#N)c1&&&
*Cc1ccc(C(F)(F)F)nc1N1CCC(=O)CC1&*N*&*Cc1ccc(C(F)(F)F)c(C(F)(F)F)c1&&&
*CCC(*)=O&*N*&*C1CCOC1=O^*Sc1ccc(Cl)cc1&&&&
*C(C)=O&*Nc1cccc(-c2nn(-c3ccc(-c4cccnc4)cn3)c3ncnc(N)c23)c1&&&
*CC&*Oc1ccccc1N1CCN(*)CC1&*C(=O)c1ccc(OC)c(S(*)(=O)=O)c1&*N1CCCC1&&&
*C(C)=O&*N*&*Cc1ccc(C(C)=O)cc1&&&
*Cc1ccc(CC)cc1&*N1CC=C(c2ccccc2)CC1&&&
*CC&*Oc1ccc(C(=O)C(C#N)C(=N)S)cc1C(=O)O&&&
*C(=O)O&*C1CC(*)CN1&*CC(*)=O&*N1Cc2ccccc2-n2nncc2C1&&&
CC1=CC(=O)OC2C1S(=O)CCC1(C)C=CC=CC21&&&
*ON=Cc1ccc(OC)c(OC)c1&*CC(*)=O&*O*&*C1CC2=CC(=O)CCC2(C)C2CCC3(C)C(O)CCC3C12&&&
*N(C)C&*Cc1cc2nc(-c3cccs3)nn2c(N*)n1&*CCC*&*N1CCN(c2ccccn2)CC1&&&
*C(C(=O)O)C(C)CC&*N*&*C(*)=O&*C1Cc2cc3ncccc3cc2CN1&&&
*C(=O)c1cc2sccc2n1CC&*N1CC=C(c2c[nH]c3ccccc23)CC1&&&
*CCC1=CCC(C)=CC(*)C(C)CC(*)C(*)C(C)CC(*)C1*&*O*&*C(C)=O^*O*&&*C(C)=O^*O*&&*C(C)=O^*O*&&*C(=O)c1nnc(Nc2ccccc2)s1^*O*&&*C(C
*C1CC(O)C(O)C2(CCC(C)(O)CC1O)O2&*CCO&&&
*OC&*C(*)=O&*C1C(c2ccccc2)CC2CCC1N2C&&&
*CCCCCCCCCCCCCCCC&*Oc1ccc(C*)cc1&*[N+](*)(C)C&*CCC&&&
*CC1c2cccc(C)c2C1c1ccc(C)cc1&*N(*)C&*C(*)=O&*C1CCC2CCCCC2N1*&*C(=O)c1ccc(C)cc1&&&
*C(C(*)=O)C(C)CC&*N1CCCC1*&*C(=O)O^*N*&&*C(=O)C(Cc1c[nH]c2ccccc12)Cc1ccc2ccccc2c1&&&
*Nc1ccc2nc(N)nc(N)c2c1C#N&*CCC*&*Nc1ccc(C*)cc1&*N(*)*&*CCCl&&*CCCl&&
*Nc1cccc2c1c(CC)nn2-c1ccnc(Nc2ccc(OC)nc2)n1&*C1CC1&&&
*Sc1nc2ccc(N3CCN(C)CC3)cc2[nH]1&*Cc1ccccc1&&&
*CC(C)=O&*C1(C2=CCCCC2=O)CC2C(*)CC3C4(C)CCC(=O)C(C)(C)C4CCC3(C)C2(C)CC1C(C)C&*O*&*C(C)=O&&&
CCC1=CC=C(C(=O)NN=C2C(=O)NN=CC3=CC=CC=C23)C=C1&&&
*CC(=O)c1ccccc1O&*N1C(=O)NC(*)C1=O&*Cc1ccccc1&&&
*C(=O)c1cnn2c(C(F)F)cc(-c3ccc4c(c3)OCO4)nc12&*N*&*CCc1ccccc1&&&
*OC&*C(=O)c1cccc(Nc2ncnc3c(C(N)=O)cccc23)c1&&&
*Nc1ccc(C(=O)NN=Cc2cc(Br)c(OC)c(OC)c2)cc1&*C(=O)C=*&*=Cc1ccco1&&&
COC1=CC=CC=C1C1NC2=CC(C)=CC=C2C2CC=CCC21&&&
CC1=CC=C(C(=O)CCCC(=O)C2=CC=C(F)C=C2)C=C1&&&
*C(C)(C)C&*C1CS(=O)(=O)c2ccc(N)cc2C(c2ccccc2)S1&&&
*C(CCCC)C(*)=O&*N*&*C(CC(*)=O)C(=O)O^*N*^*N*&*C(=O)C(c1ccc(-c2ccc(Cl)cc2)cc1)c1ccccc1&*C(C(=O)O)C(C)CC&&&&&
*OC&*C(=O)c1c(C)[nH]c(C)c1S(*)(=O)=O&*N(*)C&*C1CCN(*)CC1&*Cc1ccc(C(=O)O)cc1&&&
*C1CCC(C)CC1c1nc2cc(C=*)ccc2o1&*N(C)C&&*=Cc1cccc(C#N)c1&&
*N(C)C&*CCc1nc2ccccc2n1C&&&
*Oc1ccc(C(=O)c2c(C)cc(CC)cc2C)c(O)c1O&*Cc1ccccc1&&&
*CC&*O*&*C(=O)C1=C(c2ccccc2)NC(=O)N4CCCCCC4c3nn2C1c1c2ccc(OC)cc2ccccc2[nH]1&&&
*CC(=O)c1ccc(C)cc1&*N1C(=O)SC(=*)C1=O&*=Cc1ccc(Cl)cc1&&&
*C(*)=O&*N(*)*&*Cc1ccccc1^*C1CCN(c2ccccc2C(F)(F)F)CC1&*Cc1ccccc1&&&&
*=C(C#N)c1nc2cc(C)ccc2[nH]1&*=C1C(=O)N(C)C(*)C1=O&*CC(=O)O&&&
*CO&*C1OC(O)C(O)C(O)C1O&&&
*CC&*N(*)*&*CC&&*S(=O)(=O)c1cccc(N*)c1^*C(=O)C(*)=O&*N*&*Cc1cccs1&&&
NC1CN(C2=CC=C(C3=C4C5=C6C=CC=C(O)C6=CC=C5N=C4C=N3)C=C2)CC(F)(F)C1&&&
*C(=O)c1cc(OC(F)(F)F)cc(OC)c1O&*Nc1c(F)c(F)c(F)c(F)c1F&&&
*C(=O)c1ccc(CS(=O)(=O)c2c(Cl)cccc2Cl)o1&*N1CCN(*)CC1&*Cc1ccccc1Cl&&&
*Nc1ccc(OC)c(OC)c1&*C(=O)Cn1c(=O)c(-c2ccccc2)nc2ccccc21&&&
*N1CC(=O)N2C(Cc3c([nH]c4ccccc34)C2c2ccc3c(c2)OCO3)C1=O&*CCc1cccc(F)c1&&&
*C(C)C&*C1CCC2(C)CCC3(C)C(*)CCC3C12&*C(C)CCCC(C)C&&&
*Nc1cc(C(=O)O)nc(N*)n1&*Cc1ccc(Cl)cc1&&*Cc1ccc(Cl)c(Cl)c1&&
*C(C)=O&*O*&*C1CC2(C)C(*)CC3(*)C(*)CCC(C)C3C2C1C&*O*&*C(C)=O^*O*&&*C(C)=O^*C(C)C&&&&
*OCn1c2ccccc2c2c3c(c4c5ccccc5[nH]c4c21)C(=O)N(OC)C3=O&*C(C)C&&&
*CC&*O*&*C(=O)C*&*SC1=NCC(O)C(O)C1&&&
*CC(=O)c1ccc2c(c1)OCCO2&*Sc1nc(=O)nc(-c2ccoc2)[nH]1&&&
*OC&*C(=O)c1ccc(N*)cc1&*C(=O)C*&*N1C(=O)NC(c2ccc(F)cc2)C(C(*)=O)=C1C&*OC&&&
*N1CC2(CCN(*)CC2)c2cc(F)c(F)cc21&*Cc1ccccc1&&*Cc1cc(C(F)(F)F)cc(C(F)(F)F)c1&&
*C(C(*)=O)C(C)CC&*N*&*C(CC(=O)O)C(=O)NN^*N*&&*C(*)=O&*C1CCC(*)CC1&*C(=O)O&&&
*C(C(*)=O)C(C)CC&*N*&*C(CC(C)C)P(=O)(Oc1cc(C)c(Cl)cc1C)Oc1ccc(C)cc1^*N*&&*C(*)=O&*Nc1ccc(C(F)(F)F)cc1&&&
*Oc1cccc(C)c1&*C1CCN(*)CC1&*Cc1coc(-c2ccc(C)cc2)n1&&&
CC1(C)CC2(CCN(C(N)=S)CC2)C2=C1[NH]C1=CC=CC=C21&&&
*CCc1cc2n(n1)CCN(c1ccc([N+](=O)[O-])cc1)C2=O&*Nc1ncnc2c1ncn2C1CCCCC1&&&
*OC&*C1C(=O)N2C(C(*)=O)=C(C*)CS(=O)(=O)C12&*OC&&*O*^*C(N)=O&&&
*OC&*CC*&*N1CCN(*)CC1&*C(=O)CCCc1c[nH]c2c(-c3ccccc3)csc12&&&
*N(C)C&*C1CCN(c2cc(Nc3ncc4c5cnn(C)c5n(C5CCCC5)c4n3)ncn2)CC1&&&
*CC&*Oc1cc(-c2c(C)noc2N*)ccc1O*&*C(=O)C(*)C&*N*^*CC^*C(=O)c1ccc(Cl)cc1&&&&&
*Oc1ccc(C)cc1&*C(C)C(=O)NN=Cc1ccc(O)c(O)c1&&&
*Oc1ccc(OC)cc1&*Cc1nnc(S*)s1&*CC(*)=O&*Nc1cccc(N*)c1&*S(C)(=O)=O&&&
CC1=NN(C2=CC=CC=C2[N+](=O)[O-])C2=C1C(=O)C1=CC=CC=C1C2=O&&&
*Nc1ccc(C(C)(C)C)cc1&*C(*)=O&*N*&*CC(c1ccccc1)c1ccccc1&&&
*C(=O)Cc1c(-c2c(Cl)cccc2Cl)noc1C&*N1CCN(*)CC1&*Cc1ccccc1&&&
*C(=O)c1ccc2c(c1)OCCO2&*Nc1nnc(-c2ccc(-c3ccccc3Cl)cc2)o1&&&
FC1=CC=C(C2=CN=CN2C2=CC=C(C3=NC4C=C(C(F)(F)F)C=CN4CC3)C=C2)C=C1&&&
*Cc1cccc(Cl)c1&*Nc1nc2ccccc2nc1N*&*C1CCNCC1&&&
CC(C)C1=CC=C2OC3=CC=C4C=CC=C(CC(=O)O)C4=C3C2=C1&&&
*Oc1ccc(Nc2nc3ncccc3n2-c2ccc(Cl)cc2Cl)cc1&*Cc1ccccc1Cl&&&
*OC&*C(=O)C1=C(C)NC2C(c3ccc(C)cc3)C2c2oc3ccccc3c2C1c1ccc(OC)cc1&&&
COC1=CC=CC=C1NC1=CC(N2CCN(C)CC2)=NC(C)=N1&&&
*CC&*O*&*C(*)=O&*N*&*C(C(=O)C(F)(F)F)C(C)C&&&
*C(=O)c1ccc(C(C)(C)C)cc1&*N1CCCC(*)C1&*C(=O)c1ccc(C(=O)O)s1&&&
*C(C)C(C)C&*N*&*C(=O)C(c1ccccc1)n1nc(C(*)=O)c2ccccc2c1=O&*N*&*Cc1ccco1&&&
CC1(C)CC2=C(C3=CC=C4C=CC=CC4=C3O)C=CC=C2C(C)(C)N1&&&
*C12CCCC(C(=C)C)C1C1CCC3C4(C)CC5OC(O)C(O)C(O)C5(C)CCC4CCC3(C)C1(C)CC2&*CO&&&
COC1=CC=C(C=NN2C(=O)C3=CC=CC=C3N(CC3=CC=CC(OC)=C3)C2=O)C(I)=C1&&&
*C(=O)CCCC&*O*&*C*&*C1OC(n2ccc(=O)[nH]c2=O)C(O)C1O&&&
N#CNC(=O)C1=CC=C(C2=CC=CC=C2)C=C1&&&
*C(=O)c1ccccc1C&*NC(=S)N1CCN(*)CC1&*C(*)=O&*C1CCCC1&&&
*Sc1ncnc2sc(CC)cc12&*CC(*)=O&*Nc1ccc(OC)c(Br)c1&&&
*C1CC(c2ccc(C(*)=O)cc2)C=C(C(*)=O)O1&*N1CCOCC1&&*N1CCCCC1&*O*^*CCCO&&&
*CC&*O*&*C(=O)c1c(C(F)(F)F)[nH]c(F)c(C#N)c1=O&&&
*CCC&*N1CCC(*)C1&*N1C(=O)c2c(c3cc(C(F)(F)F)ccc3n2-c2ccc(Cl)cc2)C1=O&&&
*CC&*O*&*C(=O)C1Oc2c(OC)c(OC)cc3c2C1N(C)CC3&&&
*C(C)C&*Oc1ccc(Nc2cc3[nH]nc(-c4cccc([N+](=O)[O-])c4)c3cn2)cn1&&&
*C1C(*)C(c2ccc(OC)c(OC)c2)C1c1ccc(OC)c(OC)c1&*C(=O)O&&*CC(C)C&&
CC1=NN(C)C2=C1C(C1=CC3=CC=CC=C3O1)N(C1=CC=C(F)C=C1)C2=O&&&
*CC&*ON=C1c2c(c(C)[nH]c3ccc(OC)cc23)C(=O)c2nccnc21&&&
*N(C)C&*C(=O)CC*&*N(*)c1ccccc1-c1ccccc1&*C(=O)c1nn(-c2ccccc2)c(-c2ccc(Cl)cc2)c1C(*)=O&*N(C)C&&&
*=Cc1c(OC)cc2oc(-c3ccc(OC)c(OC)c3OC)nc2c1O&*=C(C)C(*)=O&*O*&*C1CC(*)(O)C(O)C(O)C1O&*CO&&&
*Oc1cc(C)ccc1C&*CC(=O)Cn1c(C)cc2ccccc21&&&
*C(=O)O&*C1Cc2c([nH]c3ccccc23)C(c2ccco2)N1&&&
CC1CC(=O)C2CC1C2(C)C&&&
*C1CC2CCC1CN2C&*O*&*C(=O)c1c(O)c2ccccc2n(C)c1=O&&&
*OC&*C(=O)c1ccc(Nc2nc3ccc(N4CCC(c5cc(OC)ccc5OC)CC4)nc3n(-c3c(Cl)cccc3Cl)c2=O)cc1&&&
*CC#N&*Oc1ccc(Oc2ccc(C(F)(F)F)cc2)cc1&&&
CC1=CC=C(N2C(=O)CC(C3=CC=CC=C3)C2=O)C=C1C&&&
*S(=O)(=O)c1cccs1&*N*&*C1C2CCC(C2)C1*&*N1CCCC1&&&
*CC&*O*&*C(=O)c1c(C)[nH]c(C(*)=O)c1C&*O*&*CC(*)=O&*Nc1ccccc1C&&&
*C(=O)c1ccccc1SC&*N(*)c1cccc(C(F)(F)F)c1&*C1C=CS(=O)(=O)C1&&&
CC1=C(C)C(=O)C2=C(C1=O)C(C1=CC=NC(N)=N1)C(C#N)C(=N)O2&&&
*=CC(O)CCCCC&*=CCCCCCCC(O)CCl&&&
*N1CCN(c2cccc(OC)c2)CC1&*Cc1cc(=O)oc2ccc(Cl)cc12&&&
*Sc1nc(Nc2ccc(F)cc2)c2cccnc2n1&*CCC*&*N1CCCC1&&&
*C(CC(=O)c1cc(C)cc(C)c1C)c1ccccc1&*Nc1cccs1&&&
COC1=CC=C(C2=C(C(=O)O)[NH]C3=CC=CC=C23)C=C1&&&
*C(=O)O&*C1CCC(*)CC1&*C*&*N1C(=O)NC(=*)C1=O&*=Cc1ccc2c(c1)OCO2&&&
*=Cc1cn(CC(F)(F)F)c2ccccc12&*=C1CCN2CCC1C2&&&
*C(C(=O)O)C(C)CC&*N*&*C(=O)c1ccccc1&&&
*Oc1cccc2c(CCC)cc(C)nc12&*Cc1c(Cl)ccc(S(F)(F)(F)F)c1Cl&&&
*Cc1coc(-c2ccc(OC)cc2)c1&*N1CCOC(*)C1&*C(*)=O&*N*&*Cc1ccc(C)cc1&&&
*CC&*O*&*C(=O)C(CCC(*)=O)c1nc2ccccc2[nH]c1=O&*N*&*C1CCCCO1&&&
*OC&*C(=O)CC*&*C1C(*)CCC2C1CCC1(C)C2CC(O)C2C(C)C(O)CCC21&*OS(=O)(=O)O&&&
*C(=O)c1cc(C(C)(C)C)nn1C&*Nc1ccc(CCC(=O)O)cc1&&&
*Cc1ccc(C=C)cc1&*N1C(=O)SC(=*)C1=O&*=CCC(O)CO&&&
*Nc1cncc(C(=O)c2cn(C)c3ncncc23)c1&*C(=O)Cc1ccc(Cl)c(Cl)c1&&&
*Sc1nnc(-c2ocnc2C)n1CC&*CC(*)=O&*Nc1cc(C)on1&&&
*=C(C)C&*=CC*&*N(*)C=O&*CC*&*N(*)C=O&*Cc1cc2c(cc1C(C)C)OCO2&&&
*C1CCCN1c1cccc(C)c1C#N&*C(N)=O&&&
*S(=O)(=O)c1ccc2c(-c3ccc(C(C)=O)cc3-c3ccccc3)cccc2c1&*Nc1nsc2ccccc12&&&
*N1CCN(c2ncccn2)CC1&*Cc1ccc(-c2csnn2)s1&&&
*N1CCN(c2ccccc2OC)CC1&*CC(*)=O&*Oc1c(C(C)=O)c(C)nn1-c1ccccc1&&&
*Nc1ccccc1OC&*C(=O)Cn1c(=N)n(CC(*)=O)c(=O)c2ccccc21&*N*&*Cc1cccc(C)c1&&&
*CC&*N(*)*&*C(=O)c1cc(Cl)ccc1N*&*C(=O)C*^*CC(*)=O^*N(*)*&*N*&*C(=O)c1cc2cc(Cl)ccc2n1C&*S(C)(=O)=O&&*C1CCCC2C1NCC2O&&&&
*N(C)C&*S(=O)(=O)c1ccc(C(=O)O)cc1&&&
*C(C)C&*Sc1cc(Cl)c(Cl)cc1C=*&*=C1Oc2ccccc2C1=O&&&
*NC(=S)NN=Cc1ccc([N+](=O)[O-])o1&*CCc1c[nH]c2ccccc12&&&
CCC(=O)N1N=C(C2=CC=C(Cl)C=C2Cl)SC1C1=CC=C(C)C=C1&&&
*C(=O)c1cc(OC)c(OC)c(OC)c1&*Nc1ccc(-n2cnnn2)cc1&&&
*CCC&*N*&*C*&*C1CC2CCC(C1)[N+]2(C)C&&&
*C(C)C&*N*&*C(=O)c1c(NO)cnc2cc(-c3ccc4[nH]cnc4c3)ccc12&&&
*Nc1ncc2cc(Nc3cc(-c4ccccc4Cn4cnc(C)n4)ccn3)cc(F)c2n1&*C1CCCC(F)(F)C1&&&
*N(*)C(=S)Nc1ccccc1&*Cc1ccccc1Cl&&*Cc1c2ccccc2nc2ccccc12&&
=C(C)(C)C1=CC=C(C2=CC(C(F)(F)F)=NC3=C2C(=O)C(N)=CS3)C=C1&&&
*CCCN&*NC(=S)Nc1ccnc2ccc([N+](=O)[O-])cc12&&&
*N1CC(c2ccc(CCCCC)c(C)c2)C2(CCN(*)CC2)C1=O&*Cc1ccccc1&&*CCC*^*N*&*C(=O)C=*&*=Cc1ccoc1&&&
*CCC(*)=O&*Nc1cccc2cnccc12&&*N1CCN(*)CC1^*Cc1ccc(Br)o1&&&
*=C(CC)CC&*=CC*&*Oc1cc(C(F)(F)F)ccc1C(C)(C)C(=O)O&&&
NC(CO)C1=CC=CC=C1&&&
*N(C)c1cccc(Nc2cc(Nc3cc(N*)nc(N4CCCC5(CCNCC5)C4)n3)cn(C)c2=O)c1&*C(N)=O&&*C1CC1&&
CCCCN1C2=CC=C3C=CC=CC3=C2C(=O)C2=C(OC)C=CC=C21&&&
ClC(Cl)=C1CC(C2=CC=CC=C2Cl)=[N+]([O-])C1C1=CC=C(Cl)C=C1Cl&&&
*C(C)=O&*N*&*CCc1c(I)cnc2c1cnn2C&&&
*Nc1ccc(Oc2nc(C)cc(C)n2)c(C)c1&*C(*)=O&*N(C)c1ccc(Cl)cc1C&&&
O=C1C2=CC=CC=C2C=CN1CCCCCN1C=C2C=CC=CC2=N1&&&
*OC&*C(=O)c1sc2nc3n(c(=O)c2c1C)CCN(*)CC3&*CCC*&*N(*)*&*CC&&*CC&&
*C(*)=O&*Nc1ccc2nsnc2c1&&*Nc1ccc(Cl)cc1&&
CC1=NN=C2C(=O)[NH]C3=CC=C(Cl)C=C3N12&&&
*OC&*C1C=CC23CC24C(O)CC(*)C2C(CCC(*)C24)C3C1O&*O*&*C(C)=O^*O*&&*C(C)=O&&&
*Cc1ccc(OC)cc1&*N*&*C(*)=O&*N1CCC2(CC1)OCCO2&&&
*CCCCC1=C(C)Cc2cc(Cl)c(O)c(C)c21&*N*&*C(CO)CO&&&
*Sc1nc(-c2ccc(OC)cc2)c(-c2ccc(OC)cc2)[nH]1&*C*&*C1CO1&&&
*CC(*)=O&*N*&*C1CCCCC1*^*Sc1ccc(Br)cc1^*N1CCOCC1&&&&&
*N1CCc2nc(-c3cc(OC)c(OC)c(OC)c3)c3c(c2C1)COC(c1ccccc1)C3&*C(*)=O&*C1CCC(*)CC1&*CN&&&
NC1C(=O)N(NC(=O)C2=CC=NC=C2)C2=CC=CC=C21&&&
*C1CCCCC1C&*N(*)c1ncc2c(c1C(N)=O)CC(C)(C)O2&*CC*&*Oc1ccc(F)cc1&&&
*Oc1ccc(-c2c(Nc3cccc(-c4ccccc4)c3)c(=O)n(C)n2C)cc1&*CC*&*N1CCCC1&&&
*C1C(=O)N(c2ccc(OC)cc2)C1c1ccc2c(c1)OCO2&*CCC(*)=O&*Nc1nonc1N&&&
*OC&*C(=O)C1=C(c2nc(C)cs2)CC2CCC1N2*&*C(*)=O&*O*&*C(C)(C)C&&&
*N1CC2CC(C1)C2n1c(C(F)(F)F)nc2ccccn2c1=O&*Cc1ccccc1&&&
*CC&*Oc1c2ccccc2n(-c2ccc(Cl)cc2)c(=O)c1C(=O)c1ccc(S(*)(=O)=O)cc1&*N*&*C(CC)C(=O)O&&&
O=C(O)C1=CC=CC=C1NC1=CC=C(Br)C=C1&&&
*CC&*O*&*C(=O)C(C)NP(=O)(NC(C)C)O*&*C*&*C1OC(n2ccc(=O)[nH]c2=O)CC1*&*OP(=O)(O)O*&*C*&*C1OC(n2c(Cl)c(C)cnc2=O)C(O)C1O&&&
*SC(=O)CCc1ccccc1&*Cc1ccccc1&&&
*N1CCn2nc(C)cc2C1C&*C(=O)C*&*Sc1nnc(C)s1&&&
*N1C(=O)c2ccccc2C1=O&*CCCCC*&*N1CCN(c2nnc3ccc(-c4ccc(F)c(F)c4)cn23)CC1&&&
*N(C)c1ccc(-c2c[nH]c(Nc3ccc(C*)cc3)n2)cc1&*CCO&&*N*^*CCO&&&
COC1=CC=C2[NH]C3=NC4=NC(N)=NC(=O)C4=C3C2=C1&&&
*C(C(*)=O)C(O)C(C)CC&*N*&*C(C(*)=O)C(C)CC^*N*^*N*&*C(=O)C(*)CCC(N)=O&*C(Cc1c[nH]c2ccccc12)C(*)=O&*N*&*N*&*C(=O)C(*)C(C)O&*C(
CC1=NN(CC2=CC(Cl)=CC=C2C(F)(F)F)C(=O)C2=NC(C3=CN=CC=N3)=NC=C12&&&
*N1CCN(C)CC1&*C(=O)C(*)CCC(=O)O&*N*&*C(=O)C(*)Cc1ccc(OP(=O)(O)O)c(C(=O)O)c1&*N*&*C(=O)C(N)CCC(=O)O&&&
*C(C)C&*N1CCn2c(nnc2-c2nc(C(C)C)no2)C1&&&
CCCC1=CC2=CC=CN=C2N1CC1=NC2=CC=CC=C2[NH]1&&&
*Nc1cc(OC)ccc1OC&*C(=O)c1ccc(C)c(N2C(=O)C3C4C=CC(C4)C3C2=O)c1&&&
*OC&*C(=O)C(*)C(C)C&*N*&*C(*)=O&*C1SCCN1*&*C(=O)C=*&*=C(O)C(*)Cc1c[nH]c2ccccc12&*N*&*C(=O)CC(*)Cc1c[nH]c2ccccc12&*N(*)*&*C(=O)C
COC1=CC=C2C(=C1)CC1C(=O)CN(C)CC2(C2=CC=C(F)C(OC)=C2)C1=O&&&
*=Cc1ccc(OC)cc1&*=C1C(=O)Nc2cc(N)ccc21&&&
*CC&*Oc1ccccc1C*&*N*&*C(=O)C*&*N(*)c1ccccc1N1CCOCC1&*S(=O)(=O)c1ccccc1&&&
*Cc1ccc(OC)c(OC)c1&*N1C(=O)C2CCCN2C1=S&&&
*C(=O)c1cc(OC)c(OC)c(OC)c1&*O*&*CC(*)=O&*N*&*C(=O)c1c[nH]c2ccccc12&&&
*OC&*C1C=CC=C(C)C(=O)NC2=CC(=O)C(N*)=C(CC(C)CC(*)C(O)C(C)C=C(C)C1*)C2=O&*OC&&*O*^*C(N)=O^*CCC*&&*N(C)C&&&
*OC&*CCc1nc2ccccc2n1CC(*)=O&*Nc1cc(Cl)ccc1C&&&
COC1=CC=C(NC2=CC=NC3=CC=C(C(=O)NNC(=S)NC4=CC=C(F)C=C4)C=C23)C=C1&&&
*C(C)=O&*N*&*C(Cc1ccccc1)C(*)=O&*N1CCCC1*&*C(*)=O&*N1CCCC1*&*C(*)=O&*N*&*C(CO)C(*)=O&*N*&*C(Cc1ccc(O)cc1)C(*)=O&*N*&*C(Cc
*OC(=S)Nc1ccc2c(=O)n3c4c(c5ccccc5c3nc2c5)c1CCC4&*CCF&&&
*Cc1ccc(OC)cc1&*C1COc2cccc(OC)c2C1=O&&&
O=C1C=CC=C2C3=CC=CC(C4CC34)[NH]C2=N1&&&
*C(=O)CC(C)(C)C&*N*&*CC(*)=O&*O*&*CC(*)=O&*N*&*CC*&*O*&*C(=O)Cc1ccccc1&&&
*C(Cc1cccc2ccccc12)CC(C)C(=O)O&*N*&*C(*)=O&*C1(C)CCCN1*&*C(=O)CC(C)(C)C&&&
CCCC(C(=O)O)C1=CC=CC=C1&&&
BrC1=CC=CC(CC2=NC3=CC=C(C4=NCCCN4)C=C3S2)=C1&&&
*CCCC&*C1(O)CC2CN(CCc3nc(-c4cccc(C(*)=O)c4)cc(=O)n32)C1&*OC&&&
CCC1(O)C(=O)C2=CC(F)=CC=C2N2C=CC=C12&&&
*OC&*C(=O)c1cccc(-c2ccc3c(c2)C2(C*)CCCC(C)(C)C2CC3=O)n1&*N(*)C&*CCC#N&&&
*Nc1ccc(C(C)(C)C)cc1&*C(=O)C*&*N(*)*&*C(=O)CCC(*)=O&*Nc1ccccn1^*C1CCCCC1&&&&
*C(=O)C#CCCCCCCCC&*O*&*C1CC2CCC(C1)N2C&&&
*Oc1ccc(C2n3c(-c4ccccc4)cnc3CO2)cc1&*Cc1ccncc1&&&
*C(=O)c1noc2cc(C)ccc12&*Nc1c(C)nsc1C&&&
*N1CCN(c2ncccn2)CC1&*CCc1cc2c(cc1Br)OCO2&&&
*C(C)=O&*O*&*C(*)C1=C(C(=O)O)N2C(=O)C(*)C2SC1&*N*&*C(=O)C(=NO*)c1csc(N)n1^*N*^*C(C)=O&*C(=O)C(=NO*)c1csc(N)n1&&&*C(C)(C)C
*CCCC(C)C&*Oc1ccc(O)c(C(=O)O)c1&&&
*S(=O)(=O)c1ccc(C#N)cc1&*N*&*Cc1ccccc1O*&*CC(*)=O&*N*&*Cc1ccc2c(c1)CCC(=O)N2&&&
*C1N=C(c2ccc(C#N)cc2)c2ccccc2N(CC(=O)C(C)(C)CC)C1=O&*CC(=O)O&&&
*C(C)C&*C1CC(=O)C=C(Nc2nc(-c3ccc(C(C)C)cc3)cs2)C1&&&
*CCCCC(*)=O&*NC1=NCCS1&&*N1C(=O)CSC1=S&&
*C1CCC2(C)C(=CCC3C2C2(C)CCC(=O)C(C)(C)C2CCC32C)C1&*O*&*C(=O)c1cccnc1&&&
CC(C)(C)C1=CC=C(C=NN2C(=O)C3C4C=CC(C4)C3C2=O)C=C1&&&
NC(=O)C1=C(C2=CC=C(Cl)C=C2)C2=CC=C(O)C=C2[NH]1&&&
*CC&*O*&*C(C)C1=C(c2cccc(Cl)c2)C2CC(c3cccc(C(*)=O)c3)=CC2C1&*OC&&&
CCC1=C(C2(C)OC2C)N(C)C(=O)C(CC2=C(F)C=CC=C2F)=C1O&&&
*C(C)C&*Oc1ccc(Nc2nc(Nc3cc(Nc4cccc(C(*)=O)c4)ncn3)ccc2C(N)=O)cn1&*N1CCN(C)CC1&&&
*Nc1cnn(C)c1C(*)=O&*Nc1ccc(C(F)(F)F)cc1&&*Cc1nccn1C&&
*C(=O)c1ccco1&*N1CCN(C2=NS(=O)(=O)C(c3ccccc3)=C2Cc2ccccc2)CC1&&&
*Nc1nc(C=*)cc(OC)n1&*C(*)=O&*N*^*=Cc1ccccn1^*CCO&&&&&
*CC(*)CC(=O)O&*N*&*C(=O)c1cccnc1^*N*&&*C(=O)c1csc2ccccc12&&&
*C(=O)C(*)C&*N1CCOCC1&&*N1CCC(*)(O)C1=O^*Cn1cncn1&&&
*OC&*C(=O)C1=C(C)NC(c2ccc(OC)c(OC)c2)C1c1cccc(Br)c1&&&
*Oc1cc(O)cc2oc(=O)cc(CCC)c12&*CCCC(C)CC&&&
O=C1[NH]C2=NC(=O)[NH]C(=O)C2=C(O)[NH]1&&&
*CC(C)C&*O*&*C(=O)C(Cc1ccccc1)CP(=O)(O*)Oc1ccccc1&*C(C)C(=O)O&&&
*S(=O)(=O)c1ccc2c(c1)C(=O)NC(C)CO2&*N*&*Cc1ccc(F)cc1F&&&
*CC&*O*&*C(=O)c1cc2[nH]c(C)cc(=O)n2n1&&&
*OC&*CCn1c(SC)nc2cc(Cl)ccc2c1=O&&&
*Oc1cccc2nc(N)nc(N)c12&*CCc1ccccc1&&&
*CC&*O*&*C(=O)C*&*Sc1snnc1-c1cccc([N+](=O)[O-])c1&&&
O=CC1=CC=C2C=CC(Br)=CC2=C1&&&
*=Cc1nc2cc(-c3coc(C)n3)ccc2[nH]1&*=CC(C)O&&&
*Cc1ccc(Oc2cccc(CC)c2)cc1&*N1CCC(*)CC1&*C(=O)c1ccc(C(F)(F)F)cc1&&&
*C1CCN(C)CC1&*O*&*C(=O)Cc1ccccc1&&&
COC1=CC=C2C(=C1)C=CCCCCN1CCC21&&&
O=C(C1=CC=CC=C1)C1=CC(I)=C(CO)O1&&&
*CCC&*N(*)C(=S)Nc1ccc(OC)cc1&*Cc1cccnc1&&&
O=C(O)C1=C(C2=CC=C(Cl)C=C2)N=C2C=C(O)C=C(O)C2=C1C1=CC=C(F)C=C1F&&&
*C(=O)c1ccc2c(c1)N(*)CC(C)C2&*N*&*C(CC(=O)O)c1ccc(C(F)(F)F)cc1^*C*&&*C1CC1&&&
*C(=O)c1ccc(N2CCN(*)CC2)nn1&*N*&*C1CCCC1^*C(=O)c1ccc(C(F)(F)F)cc1Cl&&&&
FC1=CC=C(C2NC3=CC=CC=C3C=C3C4=CC=CC=C4CN32)C=C1&&&
*OC&*C1OC(*)C(O)C(O)C1O&*C*&*N1CCN(*)CC1&*Cc1ccccc1&&&
*Cc1cnnn1C&*N1CCc2onc(C*)c2C1&*N1CCN(*)CC1&*Cc1cccc(F)c1&&&
*Cc1ccc(OC)c(OC)c1&*N*&*C(=O)C*&*S*&*CC(*)=O&*Nc1ccccc1C(F)(F)F&&&
*CC&*N(*)*&*C(=O)c1ccccc1&&*C1CC2c3[nH]c4cc(C(C)(C)C(*)=O)ccc4c3CC(C)C2(O)C(*)C1^*OC&&*O*^*C1CCC(O)C(*)C1&*O*&*C(C)=O&&&
*=Cc1ccc(N(C)C)cc1&*=CC(=O)c1ccc(S(C)(=O)=O)cc1&&&
*CC&*C1C(=O)OC(*)C1C=*&*=Cc1ccccc1&&*Cn1cncn1&&
*CP(=O)(NC(C)C(*)=O)Oc1ccccc1&*O*&*CCc1ccccc1^*N*&&*S(=O)(=O)c1ccc(Cl)cc1&&&
O=C1C=C[NH]C2=C1C(N1CCOCC1)=CS2&&&
*C(=O)c1ccc(OC)cc1C&*O*&*CC(*)=O&*C1CCN(*)CC1&*C(=O)c1ccco1&&&
*CC(=O)O&*Sc1nc(-c2ccc(F)cc2)cc2ccccc12&&&
*CCC&*Sc1nc(=O)c(Cc2c(Cl)cccc2OC)c(Cc2ccccc2)[nH]1&&&
O=C1CC(C2=CC(Cl)=CC(Br)=C2)CC=C1C1=CC=C(O)C(Br)=C1&&&
C=CC1(O)CCC2C3CCC4=CC(=O)CCC4=C3C(C)CC21C&&&
*SC&*CC*&*C1OCCCC1*&*N*&*C(=O)c1ccc(C(*)C)cc1&*N*&*C(=O)c1ccc(N2C(=O)C3=C(CCC3)C2(C)C)c([N+](=O)[O-])c1&&&
*N1CCN(c2ccc(Cl)cc2C)CC1&*Cc1ccc(-c2c(O)cc(=O)n(C3CCCCC3)c2=O)cc1&&&
*CC&*N(*)*&*CC&/*CCC*^*Nc1n[n+]2c(-c3ccc(Cl)cc3)c3cc(Cl)ccc3nc2s1&&&
*N1CCc2c(nc(-c3cccc(Cl)c3)nc2N(C)C)C1&*Cc1ccc2nonc2c1&&&
COC1=CC2=C(C=C1OC)CCN=C2&&&
*C(=O)c1cc2c(s1)-c1ccccc1CC2&*Nc1nc2ccc(F)cc2s1&&&
O=C1C2CSCN2C2=CC=CC=C12&&&
CCN1C(=O)C2(C3=CC=CC=C31)C1=CC=CC=C1C22NC(=O)NC2=O&&&
*CC&*N(*)*&*C(=O)C(=NNc1nc(=O)cc(C)[nH]1)c1cccc(C)c1&&*C(C)C&&
*C(=O)c1cc(C)nn1-c1ccccc1&*C1CCCN1*&*C(=O)c1ccc(OC(F)F)cc1&&&
*C(=O)CC(=O)NN=Cc1ccc([N+](=O)[O-])cc1&*Nc1nc(C#N)c(-c2ccc(Cl)cc2)s1&&&
O=C1C=C(C2=NC3=CC(O)=CC=C3[NH]2)C2=CC=NC=C2[NH]1&&&
*OC&*C(=O)C(*)Cc1ccc(O)cc1&*N*&*C(=O)CCCC*&*OP(=O)(O*)O*&*Cc1ccc(-c2ccccc2)cc1&&*Cc1ccc(C(C)(C)C)cc1&&
COC1=CC=C(CC(=O)NNC(=O)C2=CC=CC=C2)C=C1&&&
*OC&*C(=O)N(O*)C(C)C&*C*&*C1Cc2ccccc2O1&&&
CC(=O)N1N=C(C2=CC=C(C)C=C2)OC1(C)C1=CC=C(C)C=C1&&&
COC1=CC=C(C2=NCCCN2C2=CC=NC=C2)C=C1&&&
CC1=CC=C(CN2C=NC3=C(Br)C(Br)=C(Br)C=C32)S1&&&
*N1CCCC1c1cc(Cc2ccnc(N)n2)c[nH]1&*CCP(=O)(O)O&&&
*C(=O)c1ccccc1C(=O)O&*N*&*CC(*)=O&*N1CCCN(c2cccc(C(F)(F)F)c2)CC1&&&
*C(CC(C)C)C(*)=O&*N*&*CC(=O)c1ccc(O)c(O)c1^*N*&&*C(=O)C(*)C&*N*&*C(=O)C(O)C*&*N*&*C(=O)C(*)C(C)C&*N*&*C(=O)C(*)CO&*N*&*C(
N#[N+]NC1=CC(I)=C(OC2=CC=C(C#N)C=C2)C(I)=C1&&&
*CC(=O)NN&*N*&*C(=O)C(Cl)Cl&&&
FC(F)(F)C1=NN=CC(N2CCC3(C2)OCCO3)=N1&&&
*Nc1nc2c(C)c(C)ccc2o1&*C(C)C(*)=O&*Nc1cccnc1&&&
*Oc1cc(-c2ccc(OC)cc2)nc2ccc(C(C)(C)C)cc12&*CCCC(*)=O&*N*&*Cc1nc2ccccc2o1&&&
*C(C)CCc1ccccc1&*Nc1cc(N2CCN(*)CC2)ncn1&*C(=O)CS&&&
*C(C)=O&*N*&*C(CC(C)C)C(*)=O&*N*&*C(CO)C(*)=O&*N1CCCC1*&*C(*)=O&*N*&*C(CCCN=C(N)N)C(=O)O&&&
*C(=O)C(N)CCCC&*NS(=O)(=O)O*&*C(*)c1ccc(C)cc1&*C1(C)SC(=O)C(C)C1=O&&&
*C(=O)c1cc2cc(Cl)ccc2oc1=O&*O*&*CC(*)=O&*N1CCCCC1&&&
*CCC(*)=O&*N1CCN(c2ccc(F)cc2)CC1&&*Oc1ccc(Cl)cc1Cl&&
*Nc1cc(F)c(C2(*)CC(=O)C(C)C(N)=N2)c(F)c1&*C(=O)c1ccc(Cl)cn1&&*C(F)F&&
CC1=CC=CC(C2=N[NH]C(=S)N2N=CC2C(=S)NC3=CC=CC=C23)=C1&&&
*NC&*C(=O)C1=C(C)Nc2c(O*)cccc2SC1c1ccc(C(F)(F)F)cc1&*CCC*&*N1CCOCC1&&&
*Oc1cccnc1C&*C*&*C1(c2ccccn2)CCNCC1&&&
*C1OC(C)C(O)C(O)C1O&*Oc1c(O)cc(C*)cc1O&*Oc1c(-c2ccc(O)cc2)oc2cc(O)cc(O)c2c1=O&&&
*Nc1ncc(C)cn1&*Cc1cccc(-c2cnc(N3CCCC3*)c(F)c2)c1&*CF&&&
*CC&*O*&*C(=O)C1=C(C)Nc2ccc([N+](=O)[O-])cc2S1&&&
CC12CCC3C(C)(C)CCCC3C1CCC1=C2C(=O)[NH]C2CCCCC12&&&
CC1=CC(=O)N(CC2=CC=C(F)C=C2)C(C)=N1&&&
*Oc1cc(C#Cc2ccc3c(c2)C(C)(C)CCC3(C)C)ccc1C&*CCCCCCN&&&
*C(=O)c1ccc(Sc2ccccc2)c([N+](=O)[O-])c1&*NC(=S)Nc1ccc(N2CCOCC2)cc1&&&
*C(=O)NO&*C1CCN(*)C1&*CC(*)=O&*N1CC2(CC1*)SCCS2&*C(*)=O&*N*&*Cc1ccc(C(*)=O)cc1&*N1Cc2cccnc2C1&&&
*C(*)=O&*Nc1ccc(Cl)cn1&&*C1CCCO1&&
*N1c2nnc(C)n2-c2ccccc2S1(=O)=O&*Cc1ccco1&&&
*CCN&*N(*)c1nc(-c2ccc([N+](=O)[O-])cc2O)nc(-c2ccc(OC(F)(F)F)cc2)n1&*CCN&&&
NC1=NC=CC=C1C#CC1=CN=C(C(N)C2=CC=CC=C2)N=C1&&&
*CC(*)=O&*N1CCCCC1=O&&*Sc1nc(-c2cccs2)cn1-c1cccc(F)c1&&
*CC&*O*&*C(*)=O&*N1CCCn2c1nc1oc3ccccc3c(=O)c12&&&
*CCC&*N1CCN(*)C1=O&*CCCCCCC*&*N1CCN(c2ncc(C(F)(F)F)cc2Cl)CC1&&&
*Cc1cccc(C#N)c1&*N(*)c1ccccc1&*C(=O)CCS(=O)(=O)c1ccccc1&&&
*C(C)C(*)=O&*N*&*Cc1ccc(OC(F)(F)F)cc1^*Oc1ccc(S(*)(=O)=O)cc1Cl&&*N1CCCCC1&&&
*CCC&*C1CN(*)c2ccccc2S1&*Cc1nc(-c2ccc(C)cc2)no1&&&
*CC(C)C&*N1CC2(*)C(O)C(*)N3CC4(*)C(O)C(O)C(*)C4C3C2(O)C1=O&*O*&*C(N)=O^*N*&&*C(=O)C(F)(F)F^*C(*)=O&&*O*^*Cc1ccccc1^*C(C)(
*C(=O)c1ccc(C#CC(C)(C)C)cc1&*N*&*C(C)c1ccc(C(*)=O)cc1&*N1CCc2ccccc21&&&
*CC&*N(*)*&*CCCCCc1c(-c2ccccc2)oc2c(Br)c(OC)cc(OC)c12&&*C1CCc2c(O)cccc2C1&&
CC1=C(C)C2=C(C(=O)C3=CC=C(C)C=C3O2)C(O)=C1C1=CC=CC(F)=C1&&&
*CC&*N*&*CC*&*Nc1ncnc2c1ncn2C1OC(*)C(O)C1(C)O&*CO&&&
*C(C)C(*)=O&*N*&*C(CC(=O)O)C(*)=O^*N*^*N*&*C(=O)C(*)C&*C(Cc1ccccc1)C(=O)O&*N*&&&*C(=O)C(*)C(C)O&*N*&*C(=O)C(*)C(C)C&*N*&*
*Oc1c(C)cccc1C&*CC(=O)NNC(=O)c1ccc2[nH]c3ccccc3c2c1&&&
*CCCc1cc(OC)c(OC)cc1-c1cSc2ccccc2N(CC(N)=O)C1=O&*O*&*C1OC(*)C(O)C(O)C1O&*CO&&&
*C(=O)C(C)(C)C&*Nc1nc(N(*)c2ccc(F)cc2)nc2nc(-c3ccco3)nn12&*CC*&*N*&*CCO&&&
*CC1=CC(=O)C=C(N2CCOCC2)C1=O&*C1C(Br)C1O&&&
*=C1CC2CC2C1(C)C&*=CC1CO1&&&
*C(=O)C(C)Cn1ccc(C)n1&*N1CCC(O)(c2ccc(F)cc2)CC1&&&
*C(=O)C(*)CCc1ccco1&*N*&*S(=O)(=O)c1cc(Cl)c(Cl)s1^*N1C(=O)C(*)=C(Cl)C1=O&&*N1CCOCC1&&&
*C(=O)c1ccc(Cl)c(Cl)c1&*N*&*C*&*C1CN(c2ccc(N3CCSCC3)c(F)c2)C(=O)O1&&&
O=C1C=C(C2=COC=C2)OC2=CC=CC=C12&&&
*CC&*O*&*C(=O)CCC(*)=O&*Oc1cccc2ccccc12&&&
*C(=O)O&*C1CCCN(c2ncnc3c2nc2n3CCCCC2)C1&&&
*NC&*C(=O)c1ccc(C*)cc1&*N1CCC(*)C1*&*N*&*C(C)=O^*C(O)CC(C)C&&&&
*C(C)CCC(=O)O&*C1CCC2C3C(O)C=C4CC(O)CCC4(C)C3CCC12C&&&
*CCCCCC&*C1C(=O)N(*)CCN1*&*C(*)=O&*O*^*Cc1ccc(-c2ccc(C(*)=O)cc2C(*)=O)c(C(=O)O)c1^*C(C)(C)C&*N*&&*N(*)*^*CCCCCCCCF^*CC&&&
*CCC1=CC(C)=C(c2ccc(N(C)C)cc2)C(C)=C1&*O*&*C(=O)Cc1cccnc1&&&
CC1=CC=C(NC2=NN=C(CC(C)C)S2)C=C1&&&
*C12CC3C(C)CCC3C3(C=O)CC1C=C(C(C)C)C23*&*C(=O)O&&*C(C)C&&
*=CC(*)=O&*N*&*Cc1ccnc2ccccc12^*=Cc1csc(-c2ccc(Cl)cc2)n1&&&&
*CCC(=O)O&*N1C(=O)C2C3c4ccccc4C(c4ccccc43)C2C1=O&&&
CC1=CC(NC2=NC3=CC=C(CC(=O)O)C=C3N=C2C2=CC=CC=C2)=C2C=CC=CC2=C1&&&
*SC&*C1(*)C(=O)N2C(*)COC2C1=O&*C1CC1*&*C(N)=O^*C1CCN(*)CC1&&*C(=O)c1cc(Cl)cc(Cl)c1&&&
*N1CCc2cnc3[nH]ccc3c21&*Cc1cccnc1&&&
*C(C)c1ccccc1C(F)(F)c1ccccc1&*NC(=N)N&&&
*C(=O)C(=O)c1cn(-c2ccccc2)c2cc(Br)ccc12&*N1CCNCC1&&&
*C(=O)c1cc(-c2ccncc2)nc(-c2ccc(C)cc2)n1&*N1c2ccccc2CC1C&&&
*C(C)=O&*N1CC=C(c2ccnc(N*)n2)CC1&*Cc1cccc(C(F)(F)F)c1&&&
*NC(=N)N*&*CCc1c[nH]c(-c2ccc(C(F)(F)F)cc2)n1&&*Cc1ccccc1&&
*C(=O)Cn1c(=O)c2ccccc2n2nncc12&*Nc1ccc(Cl)c([N+](=O)[O-])c1&&&
*C(*)=O&*O*&*C1C(*)OC2OC(*)C(O)C(O)C2N1*^*Nc1ccccc1^*O*&&&*C(=O)C=*^*O*^*=Cc1ccccc1&*CCc1ccccc1^*C*&&&*N1C(=O)c2ccccc2C1=
*S(=O)(=O)c1ccc(OC)cc1&*N(*)*&*CC(C)C&&*CC(O)C(*)Cc1ccccc1^*N*&*C(*)=O&*O*&*C1COC2OC(C)(C)OC12&&&
*CC(*)=O&*N*&*Cc1ccncc1^*N1c2ccccc2-c2cn[nH]c2C1C(F)(F)F&&&&
*OC&*C(*)=O&*C12CC4C(CC(N)C4*)C(C3=CCC3C4(C)CCC(*)C(C)(C)C4CCC3(C)C1=O)C2(C)C&*O*&*C(C)=O^*O*&&*C(C)=O&&&
OC1=CC(OC2=C[NH]C(C3CCCC3)=C2)=CC=C1C1CCCCC1&&&
*Cc1cc(Nc2nc(C(C)C)cn3c2CNC(=O)C3)cn1C&*N1CCCC1*&*C*&*O*&*CCO&&&
*CCC&*N(*)*&*C(=O)CC*&*O*^*CCC^*C(=O)c1nc(-c2ccccc2)oc1C&&&&&
*N(C)C&*CC*&*N1C(=O)c2ccc(Nc3cc[n+]([O-])cc3)cc2C1=O&&&
*C(=O)Cc1cccc(OC)c1&*N(*)C&*CC(*)=O&*Nc1ccc(S(N)(=O)=O)cc1C&&&
*=C(C)C&*=CCc1cc2c(cc1O)Cc1cc(O)c(C(C)C(C)CCCCCC(=O)O)c(O)c1-2&&&
*Nc1cc(C)c(O)c(C)c1&*C(=O)C*&*O*&*C(*)=O&*C1CCN(C)CC1&&&
*C(=O)Cn1c(S*)nc(C)cc1=O&*Nc1ccccc1Cl&&*Cc1cc(C)ccc1C&&
*Nc1nc2ccc(-c3nc(C(C)C)no3)cc2s1&*C(=O)c1oc(C5CC5)nn4c(=O)cc(C5CC(C)CC(C)C5)cc32)cc1C&&&
OC(C1=CC=CC=C1)C(CN1C=CN=C1)C(O)(CN1C=NC=N1)C1=CC=C(F)C=C1F&&&
*=C(C#N)c1nc2ccccc2s1&*=Cc1ccccc1&&&
*C(=O)c1ccc(-c2ccc(O*)c(C(F)(F)F)c2)cc1&*Nc1cccc(C(=O)O)c1&&*C1CCNCC1&&
*=CCC(*)C=C&*O*&*C1OC=C(C*)CC1=O^*=CC(C)C=*^*O*&*=CCC(C)=O&*CC&&&&&
*C(=O)NN1CCC(CC(C)C)=N2CCCC21&*O*&*Cc1ccccc1&&&
*Nc1nc(C)cc(C)n1&*C(=O)c1cccs1&&&
*CC&*O*&*C(*)=O&*N1CC(C)Oc2cc(N*)ccc21&*C(=O)C*&*O*&*C(=O)C(C#N)C(=N)Nc1ccccc1OC&&&
*CCC(*)=O&*N*&*C(Cc1ccccc1)C(=O)C(C(=O)O)C(=O)O^*C1CCCC1&&&&
*N(*)c1ccc(C=CI)c(C)c1&*C(C)C&&*C(C)C(N)=O&&
*S(=O)(=O)c1cc(Cl)ccc1C&*N1CCC(*)CC1&*C(*)=O&*N*&*CCc1ccccc1&&&
*C(C)C&*Oc1c(I)cc(CC(N)C(=O)O)cc1C(=O)O&&&
*N1CCCC(n2cc(C)cn2)C1&*C(=O)c1cccnc1N1CCCCC1&&&
CC1CN(C2=C(F)C=C3C(=O)C(C(=O)O)=CN(CC4=NC5=CC(N)=CC=C5O4)C3=C2F)CC(C)N1&&&
COC1=CC=C(C2=NC3=C(C(=O)C2=NN3C)C(C3=CC=CC=C3)C2CS(=O)(=O)CC(C)C2)C=C1&&&
*N1CC2(C)CC1CC(C)(C)C2&*Cc1ccc(-c2ccccc2)cc1&&&
*CC(C)C&*N*&*C(=O)Cn1c(=O)n(CCC*)c(=O)c2[nH]c3ccccc3c21&*N(C)C&&&
*Cc1nc(-c2ccc(C)cc2)c(-c2ccc(C)cc2)o1&*N(*)C&*CCO&&&
O=C1C=C(C(F)(F)F)C2=C(NC3=CC=CC=C3Cl)C=CN=C2O1&&&
*N(C)C&*C1CN(c2nc3c(cc2F)c(=O)c(C(=O)O)cn3C)C1&&&
*CC&*N(*)*&*C(=O)C(*)C(C)C&*N*^*C(C)c1ccccc1^*C(=O)c1cccc2c1NC(=O)C(*)N2&&&*C(C)C&&&
*ON1C(N2CC=CC2)=Nc2ccccc21&*Cc1ccc(-c2cccs2)cc1&&&
C=C(C1=CC=C2C=CC=CC2=C1)C(C1=CC=CC(C(F)(F)F)=C1)C1=C(O)C2=C(OC(C)(C)C2)C(C(=O)C2=CC=C(C(F)(F)F)C=C2)=C1O&&&
*C(=O)C1=C(C)Oc2ccc(C)cc2C1c1ccc(O)cc1&*O*&*CCC*&*C1CCN(*)CC1&*CCCC*&*O[N+](=O)[O-]&&&
*CCC&*Sc1cnc(N*)cn1&*C(=O)c1cccc(S(*)(=O)=O)c1&*N(C)C&&&
*Cc1ccc(OC)c(Oc2ccccc2[N+](=O)[O-])c1&*N1CCN(c2c(C)n(C)n(-c3ccccc3)c2=O)CC1&&&
*CC&*O*&*C(=O)C(*)C&*N*&*C(C)C(=O)n1nnc2ccc(OC)cc21&&&
*Nc1c(Cl)cnn(-c2ccc3c(c2)CCC3)c1=O&*C1CC1&&&
*C(=O)c1n[nH]c(=O)c2ccccc12&*N*&*CCCc1ccccc1&&&
*CC&*O*&*C(=O)C(*)c1ccccc1&*N*&*C(=O)c1cccc(F)c1&&&
*CC&*O*&*C1OC(C(*)=O)=CC(C2C(C)=CC(=O)C3OC(C)(C)OC3C2C)C1*&*OC&&*O*^*C1OC(*)C(O)C(O)C1*&*O*&*C1OC(C)C(O)C(*)C1O^*CO^*N*&&
N=C(N)C1=CC(C2=CC=CC(CN)=C2)=C2C=CSC2=C1&&&
*C1CC(=O)N(c2ccccc2C)C1&*C(*)=O&*Nc1ccccc1F&&&
*CC&*O*&*C(=O)CCC*&*Sc1nc2cccnc2n1Cc1ccccc1C&&&
*C(=O)c1ccc2nc(Nc3ccccc3)sc2c1&*Nc1ccccc1&&&
*Oc1cc(C(C)CCC(C)C)ccc1CCC&*CC(O)CCCCCCC(*)=O&*OC&&&
*C(=O)c1ccccc1C&*N1CCN(c2ccc([N+](=O)[O-])c(S*)c2)CC1&*Cc1ccc(C(*)=O)cc1&*N*&*S(=O)(=O)c1ccc(F)cc1&&&
*CC&*N1CC2(*)CCCC(*)C2C1=O&*C(*)=O&*N1CCN(C)CC1^*CC(*)=O&&*Nc1cc(C)ccc1C&&&
*Nc1ccc(C)cc1&*C(*)=O&*Nc1ccc(C(=N)NO)cc1&&&
*C(=O)CCC&*N1CC2(C)CCN(*)C2CC1C&*C(*)=O&*Nc1cccc(Cl)c1&&&
*CC&*N(*)*&*C(*)=O&*C1CC(*)C(=O)N2C(*)C(c3ccc(C)c(C)c3)C12C^*CC^*CC(*)=O&&&*N*^*CCC(=O)O^*Cc1ccccc1&&&&&
*N1CC2CC1CN2c1cnc(Cl)nc1&*Cc1cscn1&&&
*Nc1cc(C)on1&*C(=O)Cc1cccc([N+](=O)[O-])c1&&&
*C(C)=O&*N1CCN(c2nc3c(S(=O)(=O)c4ccc(C)cc4)nnn3c3cc(Cl)ccc23)CC1&&&
CC1=CC=C(C2C3COC(=O)C45CC34C(=O)C3=C(O5)C4(O)C(C)=CC=C(O)C4C(=C3C2C)CC(C)C(C)O4)C=N1&&&
*C(=O)O&*C1C2C=CC(O2)C1*&*C(*)=O&*N1CCN(c2ccc(Cl)nn2)CC1&&&
S=C1C=CC=NN1CC1=CC=CC=N1&&&
*Cc1nnc2n1CCN(c1ccccc1)CC2&*N*&*C1CCc2nccn2C1&&&
*CC&*N(*)*&*CC&&*CCC(*)C*^*Oc1ccccc1-c1ccccc1&&*N1CCN(c2ccc(=O)[nH]c2)CC1&&
*Nc1cn(C(N)=O)c2ccc(C(F)(F)F)cc12&*C(*)=O&*N1CC(N)CC1*&*C(*)=O&*N*&*Cc1cnccc1Cl&&&
*C(=O)CC(C)=O&*Nc1cccc(N*)c1&*C(*)=O&*C1CCCCC1&&&
*C(=O)c1c(C)c(CC)cc(Cl)c1O&*N1CCN(c2ccccn2)CC1&&&
*N1c2ccccc2N=C2CC(c3ccc(C(=O)O)cc3)CC(C)=C2C1c1ccccc1Cl&*C(=O)Cc1ccccc1&&&
OC1(C2=CC=CC=C2)CCCCCCC1&&&
ON=C1C=NC(C2=CC=C(C3=CC=C(Cl)C=C3)C=C2)=N[NH]1&&&
*CCC&*Oc1ccc(CC(C)(C(=O)NO)S(=O)(=O)c2ccc(C)cc2)cc1&&&
*CCCC(C)C&*O*&*C1CCC2C3CCC4NC(=O)CCC4(C)C3CCC12C&&&
CCC1(O)C(=O)OCC2=C1C=C1C3=C(CN1C2=O)C(C(F)(F)C(F)(F)F)=C1C=C(OC)C(F)=CC1=N3&&&
*Nc1ccc2c(c1)CC(=O)N(C)C2=O&*C(*)=O&*N*&*Cc1cccc(C(F)(F)F)c1&&&
*C(=O)C(O)=c1c(=C)n(-c2ccccc2)c2ccccc12&*N*&*CC*&*N1CCOCC1&&&
*N1C(=O)c2ccc(N(C)C)cc2C1=O&*CC(*)c1cccc(C(F)(F)F)c1&*N1CCCC1&&&
*Oc1c(-c2cc(C)cc(C)c2)c(=O)[nH]c2cc(Cl)c(Cl)cc12&*C(*)=O&*N*&*CC(*)=O&*N1CCCC1&&&
*C12CCC(C)C(C)C1C1=CCC3C4(C)C=C(C=O)C(=O)C(C)(C)C4CCC3(C)C1(C)CC2C&*C(=O)O&&&
*C(C)c1ccc(SC)c(C)c1&*N(*)C&*Cc1coc(-c2ccccc2C)n1&&&
*C1(C)C=CC(=O)C2(C)C1CCC13C4OC4(C)CCC12CC3&*CO&&&
*C1(C)CC(*)OC1=O&*C(C)(C)C&&*CC(*)CCl^*O*&*C(=O)c1ccco1&&&
*CC&*Oc1c([N+](=O)[O-])cccc1C(=O)NN1CCN(c2cc(OC)ccc2C(F)(F)F)CC1&&&
*Cc1nc(N)nc(Nc2c(C)cc(C)cc2C)n1&*Sc1nnc(C)s1&&&
*N1C(=O)N(*)C2(CC(=O)N(C)C(C)(C)C2)C1=O&*Cc1ccncc1&&*CC(C)C&&
*Oc1ccc2[nH]c(S(=O)(=O)c3ccc4ccccc4c3)nc2c1&*CCS&&&
*C(CCCC)C(*)=O&*N*&*C(C(=O)O)C(C)C^*N*&&*C(=O)C(*)Cc1ccc(OP(=O)(O)O)cc1&*N*&*C(=O)C(*)CCC(=O)O&*N*&*C(=O)C(*)Cc1ccc([N+](=O)
*C(C)c1ccccc1&*Nc1ncnc2c1ncn2C1OCCCO1&&&
*N1CCN(c2ccccc2OC)CC1&*C(*)=O&*C1(C)CCN1*&*S(=O)(=O)c1cccc2c1NCC2&&&
*N1CCCC1=O&*CC*&*N1CCN(*)CC1&*C1CCCCC1&&&
*C1OC(n2cnc3c(=NOC)nc(Cl)[nH]c32)C(O)C1O&*C*&*OP(=O)(O)OP(=O)(O)O*&*C*&*C1OC(n2ccc(N)nc2=O)C(O)C1O&&&
*C(N)=O&*C1CCCN1*&*C(=O)C*&*C1CCCC2CCCN3CCCC(CN12)C3=O&&&
CC1=CC(C)=CC(S(=O)(=O)N2C3=C(NC(C(F)(F)F)=CC4=C3C=CO4)C(=O)C3=CC(Br)=CC=C32)=C1&&&
*Nc1cc(CC(CC)CC)cc(-c2cccc(C(F)(F)F)c2)n1&*CCCCCCCCCC(=O)n1cc(-c2ccccn2)nc1C&&&
CC12CCC3=C4C(CCC31)CC(O)(C4)O2&&&
*CCCCc1ccccc1&*N1CCc2cnc3[nH]ccc3c2C1&&&
*CCC&*C1(*)CC(=O)C(Sc2cc(C)c(CO)cc2C(C)(C)C)=C(O)O1&*CCc1ccccc1&&&
N#CC1=C(C2=CC=CS2)N=C(C2=CC=NC=C2)C2=C1C=CS2&&&
CC1=CC(C=NC2=CC=C([N+](=O)[O-])C=C2)=NC(C)=N1&&&
*Oc1cc(C)ccc1C&*CC(*)=O&*O*&*CC(=O)c1c(O)nc(=O)[nH]c1O&&&
*C(=O)c1nn(-c2ccc(OC)cc2)c(=O)c2ccccc12&*Nc1ccccc1CC(C)(C)C&&&
O=C1C=C(Cl)C2=CC=C(O)C=C2O1&&&
COC1=CC=CC(C=NNC(=O)C2=NN=C(C3=CC=C4C=CC=CC4=C3)C2C2=CC=CC3=C2C=C[NH]3)=C1&&&
*ON=C(C(C)(C)C)C(F)(F)F&*C(*)c1ccc(F)cc1&*C1CCN(*)CC1&*C1CCCC1&&&
*CC(O)CC(=O)c1ccc(CCCCc2cccc3ccccc23)cc1&*Sc1ccc(C(F)(F)F)cc1&&&
*C(=O)c1ccc(CCCCC)cc1&*N*&*C(C*)C(*)=O&*Nc1ccc(C(F)(F)F)cc1[N+](=O)[O-]&&*C1CCCCC1&&
*Nc1ccccc1OC&*C(=O)C(C)n1cc([N+](=O)[O-])cn1&&&
CC1=CC=C2C(=C1)C(OS(C)(=O)=O)=C(C(=O)C1=CC=CC=C1)O2&&&
*C(=O)c1cccc(F)c1&*N*&*C1C2CCN(CC2)C1*&*Cc1cccnc1&&&
*N1CCc2c(c(N)nc3ncnn23)C1&*CCCF&&&
*C(=O)Cc1cc(C)n(Cc2ccccc2)c1C&*N1CCCC1*&*C(=O)O&&&
*CCCCCCCCCCCCCCC&*O*&*C*&*C1OC(*)C(*)C(*)C1O&*OS(=O)(=O)O*&*C1OC(C)C(*)C(O)C1O^*OS(=O)(=O)O^*O*&&*OS(=O)(=O)O^*C(*)=O&&&*
*C(=O)c1cc2cccc(OC)c2s1&*N1CCN(*)CC1&*Cc1ccco1&&&
O=C1C=C(C2=CC=CC(Cl)=C2)C(C2=CC=C(OCN3CCOCC3)C=C2)=N[NH]1&&&
*C(=O)CC&*Nc1noc(-c2cc3c(-c4ccc(C(F)(F)F)cc4)ccnc3o2)n1&&&
*C(=O)c1ccc(Nc2ncnc3cc(O*)c(OC)cc23)cc1&*N*&*CCC*^*CC*^*N1CCCC1&*N1CCCC1&&&&&
*C(CCC)C(N)=O&*N*&*C(=O)C(*)CC(C)C&*N*&*C(=O)C*&*N*&*C(=O)C(*)CC(C)C&*N*&*C(=O)C(*)Cc1ccccc1&*N*&*C(=O)C(*)Cc1ccc(O)cc1&*
COC1=C(C)SC(C=NN2C(C)=N[NH]C2=S)=C1&&&
*CC(=O)N1N=C(c2ccc(-n3cccn3)cc2)CC1(O)c1ccccc1&*Oc1ccccc1CO&&&
ClC1=CC=C(C=NNCC2=CC=C(Br)C=C2)C(Cl)=N1&&&
*C(=O)CC(C)=NNC(=O)CCC(=NNC(=O)c1ccc(Cl)cc1)c1ccccc1Cl&*Nc1cc(C)on1&&&
*Cc1ccc(-c2ccc(OC)cc2)cc1&*N*&*C1CCCNC1c1ccccc1-c1ccccc1&&&
*OC&*C(*)=O&*N1C2CCC1CC(*)C2&*Oc1ccc(C(*)c2ccc(F)cc2)cc1&*N*&*CC(O)C(F)(F)F&&&
COC1=CC=C(C(=O)NN(C2CC3=CC=CC=C3O2)C(=S)C2=CC=C3OCOC3=C2)C=C1&&&
*N(C)C&*C(=O)C*&*N*&*C(=O)C(*)C&*C1CCCCC1&&&
*C1OC(n2cnc3c(N)ncnc32)CC1O&*C*&*OP(=O)(O)OP(=O)(O)O&&&
*C1CC1c1cc(C(F)(F)F)nn1C&*C(*)=O&*N*&*CC*&*Oc1ncccc1F&&&
NC1CC2=CC=CC=C2C1C(=O)C1=CC=CC=C1O&&&
O=S(CC1=CC=CC=C1N1CCNCC1)N1CC(C2=CC=NC(N3CCC(O)CC3)=N2)=NO1&&&
NC(CC1=CC=CC=C1)CC1=CC=CC=C1&&&
*C(C)C&*C1(*)CCC2(*)CCC3(C)C(CCC4C5(C)CCC(*)C(C)(C)C5CCC43C)C2C1&*O*&*C(*)=O^*C(C)C^*C1CCC(*)CC1&&*C(=O)O^*Oc1ccc(CCCCc2n
*C(=O)CCCCCC(=O)NO&*Nc1cc(N2CCN(c3ccccc3)CC2)c(Cl)cc1N1CC(c2ccccc2)C1&&&
CC1=CC=C2N=C(N3C(C4=CC=C(OC5=CC=C(C(C)(C)C)C=C5)C=C4)=NC4=CC=CC=C4C3=O)SC2=C1&&&
CC1=CC=C(C(C2=C(C)N=C(NC3=CC=C(C)C=C3)S2)C2=C(C)[NH]C3=CC=CC=C23)C=C1&&&
*C(C)C&*N*&*C(*)=O&*N1C(=O)C2C3C=CC(C3)C2C1=O&&&
*C(=O)Cn1nc(Nc2ccccc2)c2ccccc2c1=O&*N*&*C1CN2CCC1CC2&&&
COC1=CC=C(C2CC(C3=CC=C(O)C=C3)=NC3=NC=CC=C3S2)C=C1&&&
*C(C)=O&*Nc1ccc(N2C(=O)c3[nH]c(=O)c(C)nc3C2c2ccccc2F)cc1&&&
*CC1=CCC(*)C(=O)O1&*Oc1coc(C*)cc1=O&*Sc1ccc(F)cc1^*C*&&*Oc1ccc(F)cc1&&&
CC(=NNC(N)=S)C1=CC2=CC=CC=C2O1&&&
*CCCCCCCCCCCC&*Oc1ccc(OC)c(S(*)(=O)=O)c1&*N1CCN(c2c(F)cc3c(=O)c(C(=O)O)cn(C4CC4)c3c2F)CC1&&&
COC1=CC=C(C(=O)C2=CC3=C(OC)C(OC)=C(OC)C=C3O2)C=C1&&&
*Nc1cncc(Nc2cnc(C(C)(C)C)nc2)n1&*C1CCN(C)CC1F&&&
*C(O)c1c(C)nc(-c2cc(Cl)cc(Cl)c2O)o1&*C1CCCCN1&&&
*CC&*OC(=N)C1=C(Nc2cccccc2)SC(C(*)=O)=C1C&*O*&*CC&&&
*CC#C&*N(*)c1cc2nc3nc(-c4ccccc4)nn3c(Nc3cc(F)ccc3F)c2cc1C&*CCO&&&
COC1=CC=C(CCN2N=NC3=C(C2=O)C2=CC(Br)=CC=C2C(C2=CC=C(Cl)C=C2)NC3=O)C=C1&&&
NC1CCSC1=NCC1=CC=CC=C1F&&&
*NC(=N)N&*CCBr&&&
*CCC#CC=C&*Oc1ccc(S(*)(=O)=O)cc1CCCCCCCC&*N*&*C(C(=O)O)C(C)CC&&&
CC1(C)C(=O)C=CC2(C)C1CCC1(C)C2CC=C2C3=C(C(=O)C4=C(O)C=C(O)C=C4C3=O)C(O)CC21C&&&
*CC=C&*N*&*C(=O)c1onc(C*)c1C(*)=O&*N*&*Cc1cccs1^*Sc1ccc(F)cc1&&&&
CN1C(=O)N(O)C(=O)C2=NC=CC3=C21&&&
*C(=O)c1c(O)cc2ccc3c(c2c1O)C(C)=CC(C)(C)N3&*O*&*C*&*C1C=CC(n2cnc3c(N)nc(N)nc32)O1&&&
*C(=O)c1cn(C)nc1C&*N1CCC(*)(*)C1&*CO&&*CC*^*N(C)C&&&
CCC1=CC=C(C2=C(Br)C(C#N)=C(C(F)(F)F)[NH]2)C=C1&&&
*=CC(=O)c1ccc(OC)cc1&*=C1Nc2ccc(C)cc2S1&&&
*N1CC2(C)CC1CC(C)(C)C2&*CCC(=O)c1nc2ccccc2o1&&&
*=Cc1cnn(C)c(=O)c1&*=CC(=O)NN=Cc1ccccc1O*&*CC(N)=O&&&
*CC&*O*&*C(=O)C1=CCN(*)CC1&*S(=O)(=O)c1ccc(Cl)c(Cl)c1&&&
*CCC(C)C&*N*&*C(*)Cc1ccc2ccccc2c1&*C1CCCN(*)C1&*Cc1ccccc1F&&&
*Oc1ccc(C(=O)c2ccccc2)cc1&*CC*&*N1CCCC1&&&
*C(=O)c1nn(CCC)c2ccc(F)cc12&*N*&*C1CCCN(*)C1&*Cc1ccccc1&&&
*S(=O)(=O)c1ccc(OC)c(-n2nc(C(C)C)cc2C2CC2)c1&*N*&*C(Cc1ccccc1)C(=O)C(F)(F)F&&&
*CC&*O*&*C(=O)c1c(=O)oc2ccc3c(c12)CCCO3&&&
*Nc1cc(C)nn1-c1nc(=O)cc(CC)[nH]1&*C(=O)c1ccc(C)c(S(*)(=O)=O)c1&*N(C)C&&&
*OC&*C(=O)c1cccc(N*)c1&*C(=O)C(*)C&*S*&*Cc1ccccc1&&&
*ON=CC1CC2CCC(C1)N2C&*C(=O)c1cc(Cl)ccc1Cl&&&
*Oc1ccccc1Sc1ccc(C(C)(C)C)cc1&*CC(O)C(N)C*&*N1Cc2ccccc2C1=O&&&
*C(C)C(*)=O&*N*&*C*^*Sc1nc2scc(-c3ccccc3)c2c(=O)n1CC(=O)O^*C1CC1&&&&&
*CC=C&*Oc1ccc(-c2nn(CC(*)=O)c(N3CCC(*)CC3)c2Br)cc1&*N*&*CC(C)C^*C(=O)O&&&&
*C(=O)Cc1cc(OC)c(OC)c(OC)c1&*N1CCN(c2ccc(Nc3ncnc4cc(S(C)(=O)=O)c([N+](=O)[O-])cc34)c(OC)c2)CC1&&&
O=C1[NH]C(=O)C2=CC=CC=C2N1CCCC1=CC=CC=C1&&&
*C(=O)CCCCCCCCCCCCCCCCC&*N*&*C1CC(=O)CC2(C)C1CCC1OC(=O)C3(C)C(*)CCC3C12&*C(C)CCC(F)(F)C(*)=O&*OC&&&
*CC&*O*&*C(=O)C1=C(C)NC(C)=C(C(*)=O)C1c1cccc([N+](=O)[O-])c1&*O*&*CC&&&
*Nc1c(C#N)cnc2ccc(-c3cc(Cl)c(O)c(OC)c3)cc12&*CC(C)(C)C(*)=O&*N1CCC(*)CC1&*CCC*&*N(C)C&&&
*C(C)=O&*N*&*C(CCCC*)C(*)=O&*N*&*C(C)C(*)=O^*N*^*N*&*C(C)=O&*C(CC(C)C)C(*)=O&&&*N*&*C(C*)C(*)=O&*N1CCCC1*&*C(*)=O^*SC(=O)
CC(C)C1=CC=C2C(=C1)CC1C3=CC=CC=C3C(=O)C21C&&&
*Oc1ccc(Nc2ncnc3c2ncn3C)cc1Cl&*CCO&&&
*C1CC(O)CCC1c1ccccc1C&*C(*)=O&*O*&*CC(*)=O&*Nc1ccc([N+](=O)[O-])cc1&&&
COC1=CC=C2C(=C1)CC1=C2C=C(C)C(=O)[NH]1&&&
*C(C=O)CC(C)C&*N*&*C(*)=O&*O*&*C1CC2C3(C)CC4=CC(C)C(*)C(C)C4C3CCC2(C)C2(C=O)OC2C(O)C(*)(O)C=CC2C1C&*C(=O)O&&*C(C)C&&
*CC&*Oc1ccccc1N*&*C(=O)C*&*N(*)C&*C(=O)C*&*N*&*S(=O)(=O)c1ccc2c(c1)NC(=O)CO2&&&
*C1C(OC)c2cc3c(cc2C(c2cc(OC)c(OC)c(OC)c2)C1*)OCO3&*C*&*O*^*CO^*CCCCCCCCCCCC(*)=O&&&*N*&*C*&*C1COc2cc(OC)c(OC)cc2C1=O&&&
C1=CC=C(C2=C(C3=CC=NC=C3)[NH]N=N2)C=C1&&&
*C12CCNCC1CN(c1ccc(=O)n(C)n1)C2&*C*&*C1CCCCC1&&&
*C(=O)CC(C)=NNC(=O)CC&*O*&*Cc1ccccc1&&&
CN1CC2C3=CC=C(C(=O)O)C=C31&&&
*OC&*C(=O)C1=C(C)NC(C)=C(C(*)=O)C1c1ccccc1[N+](=O)[O-]&*O*&*CC*&*N(C)C&&&
NCC1=CC=C2[NH]C3=CC=CC=C3C2=C1&&&
*OC&*C(*)=O&*C1CC(*)C(O)C2C1(C)CCC1C(=O)OC(c3ccoc3)CC12C&*Oc1ccc(C(F)(F)F)cn1&&&
*N1CCC23c4c5ccc(C)c4OC2C(O)c2sccc2C3C1C5O&*C*&*C1CC1&&&
*Oc1ccc(-c2c(C)cc(C#N)cc2C)cc1C(=O)O&*CCCCC*&*N(c1ccc(F)cc1)c1ccc(F)cc1&&&
*CCC(C)C1=CCC2C(=*)CCC12C&*O*&*C(c1ccccc1)(c1ccccc1)c1ccccc1^*=CC=*&&*=C1OC(=O)NC1=O&&&
*Cc1ccc(SC)cc1&*N1CCC2(CCC(=O)N(*)C2)C1&*Cc1c[nH]cn1&&&
*CCCC&*O*&*C(=O)c1c(C*)c(C)n(CCC(O)CCC)c1C&*O*&*C(C)=O&&&
*C(C)=O&*N*&*CCCCC*&*O*&*CC(*)Cc1c(C(C)C)[nH]c2c(O*)cccc12&*C(C)=O&&*N*^*C(=O)CCCCCC*&*N*&*C(=O)CCCCCCCCC*&*N*&*C(=O)C(*)Cc1
*Oc1ccc(C(C)=O)cc1&*CC=*&*=C(C)CC(*)C(C)C&*N1CCC1*&*C(*)=O&*N*&*C(CCC(=O)O)C(=O)O&&&
O=C(C1=CC=CC=C1)N1C=C([N+](=O)[O-])C=C1C1=CC=C(C(F)(F)F)C=C1&&&
*CC(C)C&*N(*)*&*CCCCCCCCCCCC(=O)O&&*CC(C)C&&
*CC&*O*&*C(=O)CCC*&*Oc1ccc2c(c1)c(C(C)C)cn2CC(O)(CC(=O)O)C(=O)O&&&
*Nc1c(C)n(C)n(-c2ccccc2)c1=O&*S(=O)(=O)c1ccc(Br)cc1&&&
*C(=O)CS(=O)Cc1nc2ccccc2n1CC&*N(*)*&*Cc1ccccc1C(F)(F)F&&*C1CCCCC1&&
*Nc1nnc(CCC)s1&*C(=O)CCC(*)=O&*O*&*CC(=O)c1cccs1&&&
*C(C)c1n[nH]c(Nc2c(F)cc(F)cc2F)n1&*N1CCCC1&&&
*C(C)=O&*O*&*C1(C)C(=O)C=CC23CC(CC(C2)C13)C1(*)c2cc3c(cc2C(n2cccc2C)C2COC(=O)C2C3)OC1(CCO)CCO&*CCO&&&
*S(=O)(=O)c1ccc(C)c(C)c1&*N1CCc2ccc(C(*)=O)cc21&*N*&*CCc1ccco1&&&
*Cc1cc(Br)c(OC)c(OC)c1Cl&*N*&*C(C)=O&&&
O=CC1=C(C2=CC=CC=C2)[NH]N=C1C1=CC=CC=N1&&&
*=C(C#N)C#N&*=Cc1c(Nc2oc3ccccc3c2C#N)n(Cc2ccccc2Cl)c2ncccc12&&&
*Nc1ccccc1C(=O)NN=Cc1ccncc1&*C(=O)c1ccccc1&&&
*Nc1cccc2c1c(CC)nn2Cc1cccc(C)n1&*C(=O)c1n[nH]c(C)c1I&&&
*CCC&*N(*)*&*CCC*&*N1C(=O)C(O)=C(C(=O)c2ccc(C)o2)C1c1ccccc1OC^*C1CCc2ccccc2C1&&&&
*C(C)C&*Oc1ccccc1N1CCN(*)CC1&*C1CCCN(*)C1&*C(*)=O&*N1CCOCC1&&&
*N1CCC2C1CC(=O)C2n1c(-c2ccccc2)nc2c(N)ncnc21&*Cc1ccc(Cl)cc1&&&
*CC&*O*&*C(=O)C1=C(C)N=c2sc(=Cc3cc(C)oc3C)c(=O)n2C1c1ccccc1&&&
*Oc1ccc(Cl)c(-c2nnc3cc(C)ccn23)n1&*C(C)C&&&
*C(=O)CCC&*N(*)c1ccc(C(N)=NOC)cc1&*CC(=O)O&&&
*CC&*O*&*C(*)=O&*C1CCCN(C(=S)Nc2ccccc2C(C)C)C1&&&
*CCc1nc(-c2nc(-c3ccc(OC)c(OC)c3)no2)cs1&*N1CCOCC1&&&
*S(C)(=O)=O&*Nc1ccc2c(c1)S(=O)(=O)N=C(c1c(O)c3cccnc3n(CCC(F)(F)F)c1=O)N2&&&
*C(CCCC)C(*)=O&*Oc1cc(Cl)ccc1-n1ccnc1&&*N*^*C(=O)CO&&&
*C(C(*)=O)C(C)(C)C&*N1CC2C(C1*)C2(C)C&*C(*)=O^*N*^*N*&*C(*)=O&*C(C*)C(=O)C(C)(C)C&*N*&*C1CC1&*C(C*)C(=O)C(N)=O&&&*C1CCCCC
CC1=NN(C)C(C2=CC=C(N3C(CCC=O)=NC4=CC([N+](=O)[O-])=CC=C43)C=C2)=C1&&&
*C(C)c1ccc(S(=O)(=O)c2ccccc2Br)cc1&*N1CCN(*)CC1&*CCO&&&
*CC&*N1CCCC(c2cc(N*)nc(-c3ccnnc3)n2)C1&*CC(C)O&&&
CC(C)(C)C1=CC=C(C2=NC(C(C)(O)C3=CC=CS3)=CS2)S1&&&
*SC&*CCC(*)C(=O)O&*N*&*C(=O)C(CCC(*)=O)CC(=O)O&*N*&*C(Cc1cc(F)cc(F)c1)C(*)O&*C1CNC(=O)N1&&&
*C(=O)c1c(C)cccc1C&*N(*)*&*CC(CC*)c1ccc(Cl)c(Cl)c1&*N(C)C^*C(C)C&&&&
*Cc1ccc(C)cc1&*N(*)C&*C(=O)c1cc(Br)nc2ccccc12&&&
*Nc1ccc(C)cc1C&*S(=O)(=O)c1c(C)oc(C)c1C&&&
*OC&*C(=O)c1c(C*)[nH]c2ccc(Cl)cc12&*N(*)c1cccc(OC)c1&*S(=O)(=O)c1ccc(Cl)c(C)c1&&&
NC1=C2C=CC=CC2=NC2=C1C1=C(CCCC1)[NH]2&&&
*S(=O)(=O)c1cc(-c2cc(C)no2)ccc1OC&*Nc1c(C)n(C)n(C1CCCC1)c1ccc(OC(F)(F)F)cc1=O&&&
*C(=O)c1c(Cl)cnn1C&*N1CC2CN(c3nc(C(F)F)cc(C(F)(F)F)n3)CC2C1&&&
*C(=O)CBr&*Nc1cccc(C(=O)O)c1&&&
*C(C)(C)C(=O)O&*Oc1ccc(C*)cc1&*N1CCC(*)CC1&*Oc1cccc2[nH]c3ccc(C(=N)N)cc3c12&&&
*CCCCCCCCCCCCCC&*N*&*C(*)=O&*O*&*C1CCC2C3CC=C4CC(O)CCC4(C)C3CCC12C&&&
O=C(O)C1=CC(C2=C[NH]C(C3=CC=CC=C3SC(F)F)=N2)=CC=N1&&&
CSC1=CC=C(NC2=C(C(=O)O)C=C(Br)S2)C=C1&&&
*C1Cc2cc(C)ccc2C1Nc1n[nH]c2ccc(C)cc12&*C(N)=O&&&
*Cc1ccc2ccccc2c1&*N1CCc2onnc2C1&&&
*C(=O)c1cccc(Cc2n[nH]c3ccc(Cl)cc23)c1&*N*&*CCc1ccccn1&&&
*C(C)C(O)C(=O)O&*C1CCC2C3C(N)C=C4CC(=O)CCC4(C)C3CCC12C&&&
COC1=CC=CC=C1C1=CN=C(N)O1&&&
*C(CCC)C(=O)c1cccc(Oc2ccccc2)c1&*NC&&&
CC(=O)C1=CC=C(C=NNC(=O)C2=CC=NC=C2)O1&&&
*N(C)C&*C*&*C1CCC2(C)C3CCC4(C)C(CCC5(C)C(*)C(C6CC(C)CN(C)CC7)CCC54O)CC3CCC2C1&*C*&*N*&*Cc1ccc(O)c(OC(F)(F)F)c1&&&
*N1CCN(c2cc(OC)cc(OC)c2)CC1&*S(=O)(=O)c1ccc2[nH]c(=O)oc2c1&&&
*C(=O)c1noc(C(C)C)c1Br&*N*&*C1C2CC3CC1CC(F)(C3)C2&&&
*=C(C)C&*=CCCC(=*)C&*=CCCC(=*)C&*=CCCC(=*)C&*=CC*&*N(C)C&&&
*Nc1c(C)cc(C)cc1C&*C(=O)c1ccc(-c2ccc(N(*)C)cc2)o1&*CCn1cncn1&&&
CN1C=NS(=O)(=O)C2=CC=CC=C21&&&
*C(C)=O&*Nc1ccc(C*)cc1&*N*&*C(=O)C(C)n1nc(C)n2c(cc3occc32)c1=O&&&
NC1=CC=C(NC2=NC3=NC=C(CC4=N[NH]C=N4)C=C3C3=C2C=CS3)C=C1&&&
*N1CC2C(O)CCN2C1=O&*CCCP(=O)(O)O&&&
*CC&*Oc1ccc(C(F)(F)F)cc1&&&
*Cc1cccc(CC)c1&*O*&*C(*)=O&*C1CCC(*)CC1&*CN1C(=O)c2ccccc2C2(CC(=O)NC2=O)Cc2cc(F)ccc21&&&
*ON=C1C(=O)N(CN2CCCC2)c2ccccc21&*C1CCCC1&&&
*S(=O)(=O)c1cc(-c2c(C(*)=O)c(C)n(Cc3ccc(Cl)c(Cl)c3)c2C)ccc1F&*N(*)C&*CC(C)C^*N1CCOCC1&&&&
*Cc1c(C(F)(F)F)nc2n(-c3c(C)cc(C)cc3C)c3ccc(Br)cc3n12&*N(*)*&*Cc1ccccn1&&*Cc1ccccc1F&&
CC(CCC1=CC=C(OP2(=O)OCCCO2)C2=CC=CC=C12)CC(C)C(=O)O&&&
*C1OC(n2cnc3c(N)nc(N)nc32)CC1O&*CO&&&
*Nc1ccc(CC)cc1&*C(=O)c1cc(C)sc1N*&*C(=O)C1=C(C)OCCO1&&&
*C1CC(c2cccc(OC)c2)C=C(C(*)=O)O1&*N(*)*&*CC(O)C(*)Cc1ccccc1^*OC^*N*^*C(*)=O&&&*O*&*C(C)(C)C&&&
*OC&*C(=O)C=*&*=CC(*)CC(C)C&*N(*)*&*C(=O)C(*)CC(C)C&*N*^*C(CC(*)=O)C(*)=O^*C(*)=O&*N*&*N*&*C(CC(=O)O)C(*)=O&*C(CC(C)C)C(=
CC12CCC(O)CC1=CCC1C2CCC2(C)C(C#N)CCC12&&&
*C1CCC2(C)C3CCC4(C)C(O)CCC4C3CCC12C&*O*&*C(=O)c1cc(C(C)(C)C)ccc1C(C)(C)C&&&
*S(=O)(=O)c1ccc(C)c(N*)c1&*C(=O)C*&*O*^*N1CCOCC1^*Cc1nc(-c2ccccc2)oc1C&&&&&
CCC1=CC2=C(C=C1C1=NCCN1)[NH]C(N)=C2C#N&&&
*Oc1c(CCC)cc(C(=O)O)cc1CCC&*CC=*&*=C(C)C&&&
COC1=CC=C2N2C(N)=C(C#N)C3=NC4=CC=CC=C4N=C3C2=C1&&&
*S(=O)(=O)c1ccccc1-c1ccc(-c2cnc(N)cn2)c(F)c1&*N1CCN(*)CC1&*CCO&&&
*C(C)=O&*N(*)*&*CC*&*C12CC3CC(CC(C3)C1=O)C2^*C(C)C&&&&
*N1Cc2cn(C)c3nccc(c23)C1=O&*C1CN2CCC1CC2&&&
*C(=O)c1noc(-c2ccc(OC)cc2)n1&*N1CCCCC1&&&
COC1=CC=C2CN(C3=C(Br)C=C(C4=CC=CS4)C=C3[N+](=O)[O-])CCC2=C1&&&
*C(C)CCC(=O)O&*C1CCC2C(=O)C(O)C3C(O)C(O)CCC12C3(C)C&&&
*ON=C1CS(=O)(=O)c2ccc(C(F)(F)F)cc21&*Cc1ccc([N+](=O)[O-])cc1&&&
*CCCC&*O*&*C(=O)C(C#N)(C(C)=O)C(c1ccc(O)cc1)P(=O)(O*)O*&*CCCC&&*CCCC&&
*CC&*Oc1ccc2nc(-c3ccc(OC)c(OC)c3)cn2c1&&&
*Nc1ccc(C(F)(F)F)cc1C(=O)NN1CCN(C)CC1&*S(=O)(=O)c1ccccc1&&&
*C(=O)n1ccnc1&*N*&*CCCCCCc1c[nH]cn1&&&
OC1=CC=C2N=C(NC3=CC=CC(O)=C3)SC2=C1&&&
*CCCC&*N*&*Cc1cc(O*)c2ccccc2c1O&*CC&&&
*S(=O)(=O)c1ccccc1-c1ccc(-c2cnc(N)cn2)c(F)c1&*N1CCCC1*&*CO&&&
*Nc1ccc(C=NNC(=O)c2cnccn2)cc1&*C(=O)c1ccccc1&&&
*=Cc1ccc(OC)cc1&*=CC(*)=O&*O*&*CC(*)=O&*N1CCN(c2ccc3c(c2)OCO3)CC1&&&
CCC1CCC(C2=C[NH]C3=CC=CC=C23)N1C&&&
*C(C(=O)O)C(C)C&*N*&*S(=O)(=O)c1ccc(Oc2ccc(F)cc2)cc1&&&
CC1=CC=CC2=C1CCC1=C2C=CO1&&&
*Cc1ccc(OC)c(F)c1&*N*&*C(=O)c1cc(N*)cc(C(N)=O)c1&*C(=O)c1cccc(Cl)c1O&&&
*CC&*O*&*C(=O)C=*&*=C1c2ccccc2C(=O)CC1c1cc2cc(Cl)ccc2nc1Cl&&&
*CC&*Oc1ccc(N2C(=O)C=C(CC(*)=O)C2=O)cc1&*Nc1ccccc1C&&&
*N1CCC(n2cc(C(C)O)nc2C(C)C)CC1&*C(=O)C(*)Cc1ccc(Cl)cc1&*N*&*C(*)=O&*C1Cc2ccccc2CN1&&&
*Oc1ccc(C)cc1&*C(=O)c1cnc(Cl)cn1&&&
NC12CCC3=C([NH]C4=CC=CC=C34)C1C1C3CCCC4=CC=CC(=C42)C3CN1C1=NC=CC=N1&&&
*C(C)CCCN&*N*&*C(=O)C(N)CC(=O)O&&&
COC1=CC=CC2=C1C(=O)C1=CC=C3C(=C12)CC1(C2=CC=CC(Cl)=C2)CCN(C)N31&&&
*N1CCC(*)C(C=O)C1&*N1CCCC1&&*N1CCCCC1&&
*Nc1ccc(Oc2ccc(C#N)cc2)nc1&*C(=O)C(Cc1ccccc1)n1ccnc1&&&
*N1C(=O)c2c(c3n4c5ccc(CCC)cc5nc(CC(C)C)c4c2-c2ccccc2)C2CCC(CC)=NN2C1=O&*CCCC&&&
*N(*)c1ccc(C)cc1C&*CC(*)=O&*Nc1ccc(S(N)(=O)=O)cc1^*S(C)(=O)=O&&&&
*Oc1ccc(C(=N)N)cc1&*CCCCC*&*Oc1cc(O)c(C(=N)N)cc1C(=O)NN&&&
*C(=O)c1oc2ccc(Br)c(OC)c2c1C&*N*&*S(=O)(=O)c1ccc(Cl)cc1&&&
*CCCCCCCCCCCCCC&*S*&*CC(=O)O&&&
*OP(=O)(O)O&*C(c1ccc(Cl)cc1)P(=O)(O)O&&&
*C(*)=O&*Nc1cc(Cl)cc(Cl)c1&&*Nc1ccc2nc3n(c(=O)c2c1)CCCCC3&&
*Cc1ccccc1C&*Nc1nc(=O)c(C(C)O)c(Cc2ccc(C(F)(F)F)cc2)[nH]1&&&
*=CC(N)=O&*=Cc1ccc(-c2cc(CCC(=O)O)c(C(=O)O)s2)s1&&&
*Oc1cccc(NC=NC)c1&*CC(=O)NN=Cc1ccc(O)cc1O&&&
*N1C2CCC1CC(n1c(C)nc3ccccc31)C2&*C1CCN(*)CC1&*C(c1ccccc1)c1c(O)ccc2ccccc12&&&
*CCCCc1c[nH]c2ccc(-n3cnnc3)cc12&*N1CCN(c2ncccn2)CC1&&&
*CC&*O*&*C(=O)c1cc(C=*)oc1C&*=CC(*)=O&*O*&*CC(*)=O&*N*&*Cc1ccccc1&&&
*CC=C&*O*&*C(=O)c1cnc2cc(-c3ccc(F)cc3)ccc2c1Cl&&&
*OC&*C1Cc2cc(OC)c(OC)cc2C1=O&&&
*N(*)C&*C(*)=O&*C1CC1c1ccc(Cl)cc1^*CC(*)=O&&*N1CCc2ccccc2C1&&&
*N(*)C&*C(=O)Cc1cc(Cl)c(N)cc1O*&*CCC*^*C1CCC2(CC1)Cc1ccc(Cl)cc1C21N=C(N)N(C)C1=O^*N1CCC(F)C1&&&&&
*C1(c2ccc(S(C)(=O)=O)cc2)CCCC1&*C(*)=O&*N*&*C1CC=CCC1&&&
*S(=O)(=O)c1ccc(Cl)s1&*Nc1ccccc1Cl&&&
*N1CCC2(CC1)CC(=O)c1cc(O)ccc1O2&*CCCc1cc(C(F)(F)F)ccc1O&&&
*NC&*C(=O)c1nc(-c2ccc(Cl)cc2)c2c(c1C)c(C)nn2C(C)C&&&
*Oc1cc(OC)c(OC)c(OC)c1&*C(*)=O&*N(*)C&*CC(C*)c1ccc([N+](=O)[O-])c(C)c1&*O*&*C(*)=O&*N(C)C&&&
*=C1SC(=S)N(*)C1=O&*=Cc1ccco1&&*Cc1ccc(Cl)cc1&&
N#CC1CCCCN1C1=NC(=O)C=C(C(F)(F)F)[NH]1&&&
*=CC(=O)c1ccc(OC)cc1&*=CC1=C(C)C=C(C)CC1=O&&&
*N1CCN(C)CC1&*CCC*&*Oc1ccc2c(c1)c(-c1ccc(F)cc1)c(-c1ccc(F)cc1)n2S(=O)(=O)c1ccc(F)cc1&&&
*Nc1ccccc1C&*C(*)=O&*Nc1ccc(I)cc1&&&
*CC&*O*&*C(=O)CC1C(c2ccccc2F)=NC2Sc3ccccc3C(=O)N21&&&
COC1=CC=C(C2=NC(C3=CC=CC=N3)=NO2)C=C1OC&&&
CC(=NNC(=S)NC1=CC=C(Cl)C=C1)C1=CC=CO1&&&
O=C1C=C(C2=CC=CC=C2)N(CC(=O)CC2=CC=C(Br)S2)N1&&&
*CC&*N(*)*&*CC&&*Cc1nc2ccccc2c(=O)n1-c1ccc(OC)c(OC)c1&&
*N(*)c1ccc(C(=O)O)nc1&*CCC(*)=O&*Nc1ccc(F)cc1^*Cc1ccccc1&&&&
*C(C)(C)C&*O*&*C(*)=O&*Nc1ccc(NC2=NC3CCCCC3N2)cc1&&&
*Oc1ccccc1Br&*CC*&*N1CCNCC1&&&
*Nc1nc(Nc2cccc(CO)c2)nc2c(C)cnn12&*Cc1ccc(Cl)cc1&&&
*Sc1nnc(-c2ccc(OC)c(OC)c2)o1&*C1CC(N)CCC1O&&&
*C(C)C&*Nc1nc(N(*)C)nc2c1[N+](=O)[O-]&*Cc1ccc(Cl)cc1Cl&&&
*N1CCC2=C(C1)c1c(O)cc(C(C)C(C)CCCCC(F)F)cc1OC2(C)C&*C(=O)C*&*O*&*C(N)=O&&&
*CC&*O*&*C(=O)C(O)C1=C(C)NC(C)=C(C(*)=O)C1c1cccc([N+](=O)[O-])c1&*OC&&&
*CC&*O*&*C(=O)Cc1ccc(N*)cc1&*CC(O)C*&*Oc1ccccc1&&&
*C(CCCC)C(=O)N(C)O&*N*&*C(*)=O&*O*&*Cc1ccccc1&&&
*Cc1cncn1Cc1ccc(C#N)c(C)c1&*Nc1cccc(C#N)c1&&&
COC1=CC=C(N)C=C1C=NNC(=O)C1=CC=CC(NC2=CC=C(Br)C=C2)=C1&&&
*CCS(N)(=O)=O&*O*&*CCS(N)(=O)=O&&&
*Nc1ccc(OC)cc1&*S(=O)(=O)c1ccc(CC*)cc1&*N*&*C(=O)c1cccs1&&&
*N1CCN(C)CC1&*C(=O)c1cc(Nc2ccc(CC*)cc2)nc2ccc(-c3ccccc3)cc12&*N1CCOCC1&&&
*CCc1c(-c2ccc(S(C)(=O)=O)cc2)[nH]c2c(CCCC)cccc12&*N(*)*&*C(CC)CCC&&*CC&&
*C(C)CCC&*N*&*CC1c2ccccc2C&&&
*C(=O)c1cc(-c2ccsc2)nn1-c1ncccn1&*N*&*C1CC1&&&
*CC&*O*&*C(=O)c1ccc(C(=*)CC=*)cc1&*=Cc1ccc([N+](=O)[O-])cc1&&*=C(C)C&&
*C1CCC2C3CCC4NC(=O)C(C)CC4(C)C3CCC12C&*C(*)=O&*O*&*C1CCCC1&&&
*CCCCCCCC&*NC1=CC(=O)C(N*)=CC1=O&*CCCCCC&&&
CC1=CC=C(S(=O)(=O)C2=CC3=C(C=C2C2=CC=C(S(N)(=O)=O)C=C2)OCO3)C=C1&&&
*N(*)C&*C(=O)C1=C(Nc2ccc(F)cc2)CC(=O)NC1c1ccco1&&*C(C)C&&
*CCC&*N(*)*&*C(=O)C*&*O*^*CCC^*C(=O)CC(*)C&&&*N*&*C(=O)C(*)CC(C)C&*N*&*C(*)=O&*C1CCCN1*&*C(=O)C(*)C(C)CC&*N*&*C(=O)C(*)Cc
*OC&*C(=O)c1sc2c(C)[nH]c3ccnc(c32)c1-c1ccc(OC)c(C(C)=O)c1&&&
*CC&*Oc1ccccc1N*&*C(=O)C*&*Sc1nc2c3ccccc3nc-2c(O*)[nH]1&*CC&&&
*CC=C&*N(*)C&*C1CCC(*)CC1&*Nc1c(O)c(=O)c1=Nc1ccc(C)c(Cl)c1&&&
CC1(C(=O)C2=CC=C(F)C=C2)NS(=O)(=O)C2=CC=CC=C2C1=O&&&
*CC&*N*&*C(=O)c1cc(N*)cc2[nH]c(-c3ccccc3)nc12&*C(*)=O&*Nc1ccc(C(F)(F)F)cc1&&&
*N1CCN(c2ccc(C)c3nc(C(F)(F)F)ccc23)CC1&*C(=O)c1c[nH]nc1-c1ccccc1C&&&
*CCCC(C)=O&*Oc1c(O)cc(-c2ccccc2)cc1O*&*C1(c2ccccc2)C(=O)NC(=S)NC1=O&&&
*N1CCCC(c2c[nH]c(Nc3ncc4ccccc4n3)n2)C1&*CCc1ccccn1&&&
*=CC(=*)C&*=CC(=*)C&*=CC(=*)C^*=CC1=C(C)CCCC2C(C)(C)C(=O)CCC12C^*=CC=*&&&*=CC(*)=O&*Nc1cc(C)ccn1&&&
*CCCC&*N(*)*&*C(*)=O&*O*^*Cc1cc2c(cc1Br)OCO2^*Cc1cccc([N+](=O)[O-])c1&&&&&
*C(C)=O&*Nc1ccc(S*)cc1&*CC(*)=O&*Nc1cccc(N2CCCC2)c1&&&
C1=CC=C(CC2=CC=CC3=C2C(C2=CC=CC=C2)=C[NH]3)C=C1&&&
*C(C)(C)C&*O*&*C(*)=O&*N*&*C(Cc1ccccc1)C(*)=O&*N*&*C(Cc1cc2ccccc2[nH]c1=O)C(*)=O&*N*&*C(Cc1ccccc1)C(=O)O&&&
*Oc1ccc(-c2cc(=O)c3ccccc3o2)cc1&*C*&*C1CCN(*)CC1&*Cc1ccccc1&&&
*N1C(=O)C2(CCCCC2)NC12CCCCCC2&*Cc1ccccc1&&&
*C(=O)c1cccc(F)c1&*NC(=S)N1CCN(*)CC1&*CCO&&&
*C(=O)c1cc2c(-c3ccc(OC)c(OC)c3)cn(CCC(O)CC)c2s1&*N*&*CC(C)C&&&
*CC&*N(*)*&*CC&&*Cc1cc(C(=O)N(O)C=O)n(C)c1&&
*=C1SC(=S)N(NC(=O)C=*)C1=O&*=Cc1ccc(Cl)cc1&&*CC(=O)NN=Cc1ccco1&&
O=C(NN=CC1=CC=C(O)C(Cl)=C1Cl)C1=CC=C[NH]1&&&
CC1=CC(Br)=C(NC2=NC(C3=CC=C(N(C)C)C=C3)=CS2)C(Br)=C1&&&
COC1=CC=C(C2=CC=CN=C2Cl)C=C1Cl&&&
*N(C)C&*C12CCC3(C)C(*)CCC3C1Cc1ccc(O)cc12&*CCc1ccc(C*)cc1&*N*&*S(C)(=O)=O&&&
*CC&*O*&*C(=O)c1sc(Cc2n[nH]c3cc(Cl)ccc23)nc1C&&&
*CCc1ccc(OC)cc1&*N(C)c1ccnc(-n2ccnc2)n1&&&
*N1CCN(C)CC1&*CC(=O)N1N=C(c2ccc(Cl)cc2Cl)SC1c1ccccc1Cl&&&
*NC&*C(=O)c1ccc(O*)nc1&*CCCCCc1nc2cc(F)c(F)cc2[nH]1&&&
*C1(c2ccc(F)cc2)CCOC(C)(C)C1&*C(*)=O&*Nc1cccc(C(F)(F)F)c1&&&
*Cc1nc(C)c(C)n1Nc1ccccc1-c1ccccc1&*N1CCSCC1&&&
*Cc1noc2cc(C)c(C)cc12&*N1C(=O)sc(=S)N(*)C1=S&*CC(C)(C)C&&&
*=CCCCCCCCC&*=CC=*&*=Cc1sc(N)nc1C(=O)C(C)(C)C&&&
*C(=O)c1cccc(C*)c1&*Nc1ccc(N2CCC(O)C2)cc1&&*Nc1nc(N*)nc(N2CCCC2)n1^*CCC*&*N1CCCC(F)C1&&&
CCC1NC(=O)C2=C1N=C[NH]2&&&
*=CC(*)=O&*N*&*CCCCC*^*=Cc1ccccc1^*Nc1c2ccc(Cl)cc2nc2cc(Cl)ccc12&&&&&
*Nc1nn(-c2c(Cl)cc(C(F)(F)F)cc2Cl)c2nc3ccccc3cc12&*Cc1ccncc1&&&
*C(C)=O&*N*&*C1CSSCC(*)NC(=O)C(*)NC(=O)CNC(=O)C(*)NC(=O)C(*)NC1=O&*C(=O)O&&*CS&*C(C)O&*CO&&
*Nc1ccc(C)cc1&*C(=O)Cc1ccc(O)c(C*)c1&*N(*)C&*C(=O)C=*&*=Cc1ccc(O)c(C(N)=O)c1&&&
*OC&*C(*)=O&*C1CCN(c2nn(CC(*)=O)c(-c3ccc([N+](=O)[O-])cc3)c2)CC1&*N*&*C1CCCCC1&&&
NC(=NNC(=S)N1CCCCCCC1)C1=CC=CC=N1&&&
CC1=NC(C2=C[NH]C=N2)=NO1&&&
*S(=O)(=O)c1ccc(C)cc1&*N1CCN(*)CC1&*CC(*)=O&*Nc1ccccc1CC(=O)O&&&
*C(=O)c1cc(S(C)(=O)=O)ccc1OC&*N1CCCC1c1ccc(Cl)cn1&&&
*CCCCCCCC&*C1C=C(C=*)c2ccc(OC)cc2C1&*=C(C)C&&&
*OC&*Cc1ccc(N*)c(C)c1&*C(=O)c1cnc2n1CCS2&&&
COC1=CC=C(N2CCN(C3=NC4=CC(Cl)=CC=C4[NH]3)CC2)C=C1&&&
*CC&*Oc1ccc(S(*)(=O)=O)cc1&*N1CCC2C(*)Nc3ccc(-c4ccc(F)nc4)cc3C21&*CO&&&
*C(=O)c1cnn(-c2ncc(C#N)c(N3CCNCC3)n2)c1C&*N(C)C&&&
*Oc1c2c(c3c(c1OC)C(=O)C(C)=C(C)C3=O)C(=O)CC(c1cccnc1)C2(C)C&*C(C)=O&&&
*NC&*C(CC(C)C)c1ccc(S(=O)(=O)C2CCCCC2)cc1&&&
*OC&*C(=O)C(*)C(C)C&*N*&*C(=O)C(*)C(C)CC&*N*&*C(=O)C*&*N*&*C(=O)CCCc1ccccc1&&&
*C(=O)c1ccccc1C(F)(F)F&*Nc1ccc(Oc2ncnc3ccc(N*)cc23)c(F)c1&*C(=O)Cc1ccc(F)cc1&&&
*C(C(=O)C(F)(F)F)C(C)C&*N*&*C(=O)Cn1cc(-c2ccc(-c3ccc(C(=N)N)cc3)cc2)cc(N*)c1=O&*C(=O)C(*)C(C)C&*N*&*C(=O)Cc1cccc2ccccc12&&
COC1=CC(C=NCCS(=O)C2=CC=C(OC)C=C2OC)=CC(OC)=C1OC&&&
*Cc1ccc(C)cc1&*N1CCCC1*&*CP(=O)(O)Cc1ccccc1&&&
*Nc1ccc(Oc2ccc(C#N)cn2)cc1&*C(=O)c1c(O)cnc(N2CCCCC2)c1Cl&&&
*C(*)=O&*Nc1cccc(C(=O)O)c1&&*C1CCC(=O)N(*)C1^*Cc1cccc(c1)oc1ccccc1&&&
*C(=O)CCCCCCC&*N1Cc2sc3ccccc3c2C2C(=O)CCCC21&&&
*C1C(O)C(O)C2OC12&*N*&*CCc1ccc(Cl)cc1Cl&&&
*S(=O)(=O)c1c(C)cc(C)cc1C&*N*&*C(*)=O&*Nc1c(C(C)C)ccccc1C(C)C&&&
*CC&*N(*)C(=S)Nc1ccc(C(*)=O)cc1&*Nc1cc(C)on1&&*CC&&
*CCCCCCCCCC&*O*&*C1C(*)OC(*)C(O)C1O&*O*&*C1C(*)OC(C)C(O)C1O^*CO^*OS(C)(=O)=O&&&&&
*C(C)(C)CC(C)(C)C&*N*&*C(=O)C(*)Cc1ccccc1&*N*&*C(*)=O&*C1CC(=O)N(c2ccccc2)C1&&&
*OC&*C1(*)OC(*)C2C1CCC2C(*)=O&*OC&&*NC&*C(=O)O&&
CN1C(=O)C2=C(SC3=CC=CC=C23)N(C)C1=S&&&
*Cc1ccc(Nc2ncc(S*)cn2)cc1&*N1CCCCC1&&*Cc1ccc(F)cc1&&
*C(=O)C=C&*Nc1cc(C(*)=O)cc(OC)c1&*N1CC(C(C)=O)c2ccccc21&&&
CC(C)(C(=O)O)C1=CC2=C(C2=CC=C(C3=CC=CC=C3)C=C2)N1C1=CC=C(F)C=C1&&&
*Cc1ccc(OC)c(F)c1&*C1C(=O)c2ccccn2CC1*&*C(=O)O&&&
*CCC(=NNc1ccccc1)C(=O)c1ccco1&*N1CCN(c2ccc3ccccc3c2)CC1&&&
*C(C)(C)C&*O*&*C(=O)C*&*N1CCN(c2ncnc3c2nc(-c2ccccc2F)n3Cc2ccccc2)CC1&&&
*CC&*O*&*C(=O)C*&*Oc1ccc2nc3[nH]c(=O)[nH]c3cc2c1&&&
*=Cc1cccc(OC)c1OC&*=CCCc1c(C(=O)O)[nH]c2nc(C#N)nn2c1=O&&&
CC1=CC=CC=C1NC=C1C=CC=C(O)C1=O&&&
*N1CCN(c2ccccc2OC)CC1&*C1CCC(*)CC1&*N1C(=O)C2C3CN(C)C(=O)C3CC2C1=O&&&
*SC&*CC(*)C(*)=O&*N*&*C(Cc1ccccc1)C(O)C(O)C(*)C*^*N*^*N*&*C(=O)C(*)C(C)C&*Cc1ccccn1^*C1c2ccccc2CCN1*^*N*&&&*C(*)=O&*C(*)=
O=C(NN=CC1=CC=C(O)C(O)=C1)C1=CC=C(Br)C=C1&&&
*C(=O)c1cccc(N(C)C)c1&*N*&*Cc1noc(C2CC2)n1&&&
*CCCC1=C(C)C=C2C(=O)C(C)(O)C3(O)C(O)C4=C(CCCC4)C(O)C2=C3C1=O&*O*&*C(=O)CCC(*)=O&*N*&*C(C)CC=*&*=CCC#CC*&*O*&*C(=O)CCCC(*)
*C1Cc2cc3c(cc2C2(COC(N)=N2)C1)OCCO3&*C(=O)NO&&&
*=C(C#N)C(*)=O&*Nc1ccc(C(F)(F)F)cc1&&*=C(O)C*^*N1CCOCC1&&&
*Sc1ccc(C)cc1&*CC(*)=O&*Nc1ccc2c(c1)OCCO2&&&
CN1CC=C(C2=CC=C(F)C=C2)CC1&&&
*C(=O)c1cc(CC)cc(C(*)=O)c1&*OC&&*O*^*CC(*)=O&*Nc1ccc2[nH]c(=O)[nH]c2c1&&&
*C(C(*)=O)C(=O)NO&*N*&*S(=O)(=O)c1ccc(Cl)cc1^*N*&&*C(=O)c1cccc(Cl)c1&&&
*Nc1cccc2c1cnn2C&*C(=O)c1cn(C*)c2ccc(-c3ccccc3)cc12&*C1CC1&&&
*=C1CCc2cc(N)ccc21&*=Cc1ccc(F)cc1&&&
*C(=O)c1cc(C#N)cc(C)c1&*Nc1cc(C)nn1-c1ccccc1&&&
CCCCN1C(=O)C(=S)N=C(C2=CC(OC)=C(OC)C(OC)=C2)C2=CC=C(Cl)C=C21&&&
*C(*)=O&*N1CCC2(CC1)CC(O)CN2*&*Cc1cccc(F)c1^*C1CCCO1&&&&
*N1CCC(C)CC1&*S(=O)(=O)c1ccc(N*)cc1&*C(=O)c1cccc(S(*)(=O)=O)c1&*N1CCCCC1&&&
*OC&*CCCCn1c(C2=C(O)C(=O)c3ccccc3C2=O)n(C)c2ccccc21&&&
COC1=CC=CC(N2C=CC3=C2C=C(C(=O)O)C2=CC(F)=CC=C23)=C1&&&
C=CC1=CC(C)=C2C(=O)C=CC(=O)C2=C1O&&&
*Nc1ccc(OC)cc1&*S(=O)(=O)c1cccnc1N*&*Cc1cc(Br)c(O)c(OC)c1&&&
*C1CCN(C)C1=O&*C*&*N1CCN(*)CC1&*C(c1ccc(F)cc1)c1ccc(F)cc1&&&
*C(Cc1ccc(-c2ccccc2C(=O)O)cc1)C(=O)O&*N*&*C(*)=O&*C1(o)Cc2c(O)cccc2CN1&&&
*ON=C1CSC2CCC(=O)N12&*C(=O)c1ccc([N+](=O)[O-])cc1Br&&&
*CCC&*Sc1nc(=O)c(-c2cccc(Cl)c2)c(Cc2ccccc2)[nH]1&&&
*N1CC(C)C(*)Oc2ccc(N*)cc2C1=O&*C(*)=O&*C1CCCCC1^*C(C)CO&&&*C*^*N(*)C&*Cc1ccc(C(*)=O)cc1&*Nc1ccccc1N1CCCC1&&&
*C(=O)c1nc(Cl)c(N)nc1N&*N*&*Cc1ccc(O*)cc1&*C1CCN(C2=NC3C(=O)N(c4ccccc4)C(=O)C3S2)CC1&&&
*C(=O)C(=COC)c1ccccc1C*&*OC&&*Oc1cc(C#N)cc(C(F)(F)F)c1&&
*Oc1cc(C(C)(C)CC)cc(O*)c1OC&*CCCl&&*CCCl&&
*CCCC&*N*&*C(=O)c1cn(-c2ccc(Cl)cc2)nc1-c1ccncc1&&&
*C(CC)C(*)=O&*Nc1nc2ccc(-c3ccco3)cc2[nH]1&&*N*^*C(*)=O&*C1CCCN1*&*C(=O)C(O)c1ccccc1&&&
*CCCCN&*O*&*C(=O)C1=C(c2ccc(-c3ccccc3)cc2)CC2CCC1O2&&&
*CC&*N(*)*&*CC&&*CC*^*Nc1cc2oc3ccccc3c(=O)c2c2cocc12&&&
*N1c2ccccc2CC1C&*S(=O)(=O)c1ccccc1C(*)=O&*N*&*Cc1cccs1&&&
*=Cc1cc[n+](CCC)cc1&*=CC(=O)NO&&&
*=Cc1cc(OC)c(OC)c(OC)c1&*=CC(=O)C1=C(O)C(C)(C)CCC1=O&&&
*Oc1ccc2c(c1)CCC1C2CCC2(C)C(C(C)C)C(=O)NCC12&*CCN&&&
*=CCCCCCCCCCCC&*=CCCCCC(O)C(O)CO&&&
CN1N=C(C2CC3CCC2N3)C=CC1=O&&&
*CC&*N(*)*&*CC&&*CCC1c2cc(O)ccc2CCC1*^*O*&*C(C)C&&&
*Nc1ccccc1N&*C(=O)c1ccc(O*)cc1&*C(C*)Cc1ccncc1&*Oc1ccc(C*)cn1&*N*&*CCc1cc(F)cc(F)c1&&&
*C(=O)c1ccccc1&*Nc1ccc(Oc2ccccc2)cc1&&&
*Nc1c(C)cc(C)cc1C&*C(=O)C(*)=O&*N*&*CC*&*Oc1ccc2occ(CC*)c2c1&*N1CCN(C)CC1&&&
*N1CC2CC2(c2ccc(F)cc2)C1&*CC*&*Oc1ccc2ccccc2n1&&&
*Nc1cc(C)on1&*S(=O)(=O)c1cc(Br)ccc1C*&*O*&*C(=O)C(C)(C)C&&&
O=C1C=CCCC1O&&&
*=Cc1nn(-c2ccc(C)cc2)c(=O)n1CC=C&*=Cc1ccco1&&&
*CCCCCCCCCCCC&*C1(C)[N+](=O)[O-]&&&
O=C1C=C(C2=CC=CC=C2)C2=CC(C(F)(F)F)=CC=C2S1&&&
*Nc1c(-c2cccc(C(C)=O)c2)nc2c(Cl)ccc(Cl)n12&*CCC*&*N1CCCCC1&&&
*CC&*N(*)c1nc(C)nc2c1nnn2-c1c(Cl)cc(C)cc1C(F)(F)F&*CC&&&
CN1CCC(C2=NN=C3SCC(C4=CC=C(C(F)(F)F)C=C4)=[N+]32)CC1&&&
*CC&*O*&*C(*)=O&*N1CSC2(C#N)C(c3ccc4c(c3)OCO4)CC(=O)N3CCCC321&&&
*Nc1cc(C)n(C(C)C)n1&*C(=O)c1cc2c(s1)CCC(C)C2=O&&&
*NC(=N)c1ccccc1F&*S(=O)(=O)c1ccc(Cl)c(Cl)c1&&&
*Cc1cc(C)no1&*Oc1ccc(C*)cc1&*C1CCCNC1&&&
*Cc1cc2ccccc2o1&*N1CCC2(CC1)CC(C1CCOCC1)c1ccccc1O2&&&
*C(*)=O&*Nc1cc2c(cc1Cl)NC(=O)CC2&&*C1CCCC1&&
C1=CC=C(C2=NC3=CC=CC=C3C(C3=NC4=CC=CC=C4[NH]3)=C2)C=C1&&&
*C(=O)Cn1sc2ccccc2c1=O&*Nc1cccc(-n2nnnc2C*)c1&*N1CCCC1&&&
*Oc1ccc(OC)cc1&*C*&*C1CN(*)CCO1&*Cc1cccc([N+](=O)[O-])c1&&&
*CC&*N(*)C(=S)c1ccc(OC)c(OC)c1&*C(C)C&&&
*Nc1cc(C=O)n(C)c1&*C(=O)C[n+]1ccc(C=NO)cc1&&&
*OC&*C(=O)C*&*C1(*)CCCC1&*C(*)=O&*N1CCC(c2cc(Cc3ccccc3OC)nn2CC(O)C*)CC1&*N*&*C1CCOCC1&&&
*NC&*C(=O)c1ccc2c(c1)NC(=O)CS2&&&
*CCC&*N*&*C(*)=O&*C12CCCCC=C1N(*)C(=O)C(*)C2&*Cc1ccccc1Cl&&*C(C)(C)C&&
*C(C)C&*O*&*C(=O)c1ccc2[nH]ccc2c1&&&
*C(C)=O&*O*&*CC1=C(C(=O)O)N2C(=O)C(*)C2S(=O)(=O)C1&*N*&*C(=O)C(*)c1ccco1&*N*&*C(=O)Cn1cc(C)c(=O)[nH]c1=O&&&
C=CC(O)C1=CN(C2=CC(=O)[NH]C(O)=N2)C2=CC=CC=C12&&&
O=C(CC1=CSC(C2=CC=C3OCOC3=C2)=N1)C1=C(O)N2C=CC=C(C3=CC=CO3)C2=NC1=O&&&
*N(*)c1ccc(F)cc1OC&*CC(*)=O&*Nc1ccccc1C(*)=O^*S(C)(=O)=O^*Nc1ccccc1C&&&&&
*NC&*C(=O)C(*)CCc1ccc(OC)cc1&*N*&*C(*)=O&*C1CCC(C)N1*&*C(=O)C=*&*=Cc1ccccc1Cl&&&
*C(CC(N)=O)c1cc(Br)ccc1OC&*N*&*C(=O)c1nn(-c2ccc(Cl)c(Cl)c2)c(-c2ccc(Cl)cc2)c1C&&&
*CCCC&*N1CC2(CCCN(*)C2)OC1=O&*CC*&*SC&&&
O=C1C=C(NC2=CC=C([N+](=O)[O-])C=C2)C(=O)C2=CC=CC=C12&&&
*Cc1ccccc1C&*NC(=S)Nc1ccc(Nc2ccnc(N=CO*)c2)cc1&*C*&*C1CC1&&&
*C(=O)c1ccccc1C&*N*&*C(Cc1ccccc1)C(O)C*&*N*&*C1CN(*)S(=O)(=O)c2ccccc2N(CC(C)C)C1=O&*Cc1ccccc1&&&
*N(C)C&*CCCN1C(=O)C(=Nc2ccccc2)c2[nH]nc(CCC*)c21&*N1CCS(=O)(=O)CC1&&&
*Oc1cc(CCc2cc(C)c(O*)c(C)c2)nn1CC(N)=O&*CCCc1ccccc1&&*CC(*)=O^*N*&*C(C)c1ccccc1&&&
*CC&*O*&*C(=O)c1sc(N*)nc1C&*C(=O)c1ccc(N(*)C)cc1&*S(=O)(=O)c1ccccc1&&&
C=C(C)C(O)C(O)CN1C=C(C(=O)O)C(=O)C2=CC=CC(OC)=C21&&&
COC1=CC=C2C=C3C4=CC=CC(O)=C4SC3=CC2=C1&&&
*OC&*C1C(O)C(*)OC1n1c(-c2ccc(OC)cc2)c(-c2ccc(OC)cc2)c2cc(OC)ccc21&*CO&&&
*C(C)C&*O*&*CC(*)C(*)=O&*N1CCCC1&&*N*^*C(=O)c1ccc(C(*)=O)cc1&*N1C(=O)N(*)C(C)C1*&*C(*)=O&*O*^*Cc1ccccc1^*Cc1ccccc1&&&&
*CC&*Oc1cc2nccc(CN)c2cc1O*&*CC&&&
*C(C)=O&*N1CCC(*)CC1&*N1CCC(*)CC1&*C(=O)c1cccc(C2CCN(C)CC2)c1&&&
*OC&*C(=O)C(*)Cc1ccccc1&*N*&*C(=O)C*&*C1CCCCC1&&&
*C(=O)CCCC&*Oc1cc2c(=O)c3c(O)cc(OC)cc3oc2cc1OC&&&
*OC&*Cc1n[nH]c(N*)n1&*C(=O)C(C)CC1=NS(=O)(=O)c2ccccc2N1&&&
*=CCCCCCCCC&*=CC(O)C(O)C=*&*=Cc1ccc(Cl)cc1Cl&&&
*CC#C&*N1CCN(*)CC1&*C(=O)c1c[nH]c2cccc(Oc3cc(C)nn3C3CCCCC3)c12&&&
*C1CCN(c2nnc(C)c3c(C)n(-c4ccccc4)nc23)CC1&*C(*)=O&*N(C)c1ccc(F)cc1&&&
*N1C(=O)OC(c2ccccc2)C1C&*C(=O)c1cc(O)cc(O)c1&&&
*C(=O)c1cc(-c2cccc(O)c2)on1&*N1CCCCC1&&&
*C(=O)CCc1nc2ccccc2s1&*Nc1nnc(C2CC2)s1&&&
OC1=CC=C(C2=NC3=CC(O)=C(O)C=C3O2)C=C1&&&
*CC&*N(*)c1ccc2c(c1)nc1cccc(Cl)c1n2&*CC&&&
CC(=O)C1=NN2C(C(F)(F)F)=CC(C3=CC=C4OCOC4=C3)=NC2=C1C1CC1&&&
*CCCn1c(=O)c2oc3ccccc3c2n(CC=C)c1=O&*N(*)*&*CC&&*CC(O)(C*)C(F)(F)F^*N*&*C(=O)c1cc2c3c(c(N*)ccc3n1)C(=O)N(C)C2=O&*C(C)=O&&&
O=C(O)C1=CC=CC=C1C1COC(C2=CC=C(C3=CC=C(C(F)(F)F)C=C3)C=C2)C(C2=CC=C(Cl)C=C2)C1&&&
*CCCC(C(=O)O)c1cccc(CC(C)C)c1&*N1CCC(C)(C)c2ccccc21&&&
*Oc1cccc(C(C)=O)c1&*CC(*)=O&*N(C)c1ccccc1&&&
*=CC(C)CC(C)CC&*=C(C)CC*&*C1C(C)(O)C(O)C(O)C(C)C1O&&&
*C1CCN(C(C)(C)C)CC1&*Nc1cc(S(*)(=O)=O)ccc1[N+](=O)[O-]&*Nc1ccccc1&&&
*CC&*Oc1ccccc1N(*)*&*CC&&*Cc1coc(-c2cccc(F)c2)n1&&
*C(=O)CCc1c[nH]c2ccccc12&*Oc1ccc(Br)cc1&&&
*CCCCCCCCCCCC&*N*&*C(=O)c1c(C)[nH]c(C)c1S(*)(=O)=O&*N1CCN(c2nc3ccccc3s2)CC1&&&
*Cc1ccc(OC)c(OC)c1&*N1CCN(C(=S)Nc2cccc(C)c2C)CC1&&&
*C(Cc1ccc(Cl)c(Cl)c1)C(O)CC(C)C(*)=O&*N*&*C1CCCC1N^*N*&&*C(*)=O&*O*&*C(C)(C)C&&&
*OC&*C(=O)c1cc2cc(OC)ccc2c(-c2ccc(OC)c(OC)c2)c1CC(=O)O&&&
*Cc1ccc(OC)cc1&*C1CC(=O)C2CCc3ccc(-c4ccc(OC)cc4)cc3C2O1&&&
*C(C)=O&*O*&*C(C)C(CC=*)(C)C(=O)O&*=CCCC*&*C1C(C)(O)CC(O)C2C(=O)C3OC4(C)CCC(C)C(O)(CC=C(C)C)C4CC3C12C&&&
*Nc1cccc(N(*)C)c1&*C(*)=O&*Nc1ccc(F)cc1^*S(=O)(=O)C1CC1&&&&
*CCC&*N(*)*&*C(=O)c1[nH]c(-c2cc(OC)c(OC)c(OC)c2)c(C(C)=O)c1C(*)=O&*OC^*CCC&&&&
*N(*)c1ccc(OC)cc1OC&*CC(*)=O&*Nc1cc(C)on1^*C(C(*)=O)c1ccco1&&*N*&*C1CCCC1&&&
*C1CCC2C3CC=C4CC(O)CCC4(C)C3CCC12C&*O*&*C1C=CC(*)O1&*C(O)(CO)CO&&&
C1=CC=C(C2=NOC(C3=CC=CC(C4=CSC(C5=CN(CC3)C(C3=CC=C(NC5)=NC=N5)=N3)=C2)=C2N=CS2)C=C1&&&
*C(=O)Nn1ccnc1&*Nc1ccc2ccccc2c1&&&
*Cc1c(-c2ccccc2)noc1C(C)C&*Oc1ccc(C(*)=O)cn1&*N*&*CC(O)c1ccc(Cl)cc1&&&
*C(C)C(*)=O&*N*&*C(C#N)(CCCc1ccccc1)C(=O)O^*N*&&*C(=O)c1cc2cc(Cl)ccc2[nH]1&&&
*ON=C(C)c1ccncn1&*CC(O)C*&*N1CCN(*)CC1&*C(*)=O&*O*&*C(C)(C)C&&&
*C(=O)c1nc(-c2ccc(OC)c(OC)c2)c2ccc(OC)cc2c1OC&*N*&*CCC*&*N(C)C&&&
*C(=O)Cc1ccc2ccccc2c1&*O*&*CCc1c[nH]cn1&&&
*Cn1c(N)nc2ccccc21&*C1CCN(*)CC1&*Cc1nccs1&&&
*Oc1cc(C(=O)c2c(CC)cn3c(-c4ccc(Cl)cc4)cnc23)ccc1OC&*C(C)CO&&&
*C(=O)c1ccc(CP(=O)(O)O)cc1&*N1CCC2C1CCC(=O)N2*&*C(=O)C*&*N*&*C(=O)Cc1cccs1&&&
CN1C(=O)C(C2=NC(C3=CC=CC=C3F)=C(CC(=O)O)S2)C(C2=CC=CC=C2)N(C)C1=O&&&
CC1=CC2=C(Br)C=CC=C2C2=C1[NH]C(C1=CC=C(Cl)C=C1)=N2&&&
*C(*)=O&*Nc1cccnc1F&&*C1NC(*)C2(C(=O)Nc3ccc(C(F)(F)F)cc32)C1c1cccc(Cl)c1^*C(F)(F)F&&&
*CCCC&*N1CCN(*)CC1&*CC(=O)Nn1cc2ccccc2nc1=S&&&
NC(CC1=C(Cl)C=CC=C1Cl)C(=O)O&&&
*=CC(CCCC)=NNC(=O)c1cccnc1&*=Cc1ccc(OC)c(OC)c1&&&
*C1NC(N(C#N)N(C(=O)c2ccccc2)C(C)=O)=C2C(N3CCNCC3)=NC=NN2C1=O&*CCc1ccccc1&&&
O=C(C1=CC=CC(Cl)=C1Cl)C(S)C1=CC=CC=N1&&&
*N1CCN(c2ccc(CCC)cc2)CC1&*Cc1ccccn1&&&
*CCC&*O*&*C(=O)C1=C(C)Nc2ncnn2C1c1ccc(F)c(F)c1&&&
*C(C)=O&*N*&*C(C)c1ccc(O*)cc1&*C1CCN(c2cc([O-])ncn2)C1&&&
*C(c1ccc(C#N)cc1)c1cccnc1&*O*&*Cc1cccc(CC(*)=O)n1&*N1CCCC1&&&
*CCC#CCCc1ccccc1O&*N1Cc2ccccc2C1&&&
*CC&*O*&*C(=O)CCC(*)=O&*O*&*C1C(=O)C2(C(*)C=CC3(C)CCCC(C)(C)C13)C2(C)C&*O*&*C(=O)C(C)[n+]1ccc(C)cc1&&&
*N(*)c1cc(C=C)nc2ccccc12&*CC&&*S(=O)(=O)c1ccc(C(*)=O)cc1^*Nc1cc(C)on1&&&
*N1CCc2ccc(OC)cc2C1&*Cc1ccc(C(*)=O)o1&*N1CCC1&&&
*Oc1cc(C)ccc1C&*C(C)C(*)=O&*NC1CC(C)(C)Cc2c1cnn2-c1ccc(C#N)c(C)c1&&&
*C(=O)CC&*N(*)C&*CC1=C(C(F)F)C(=O)NC1=O&&&
*S(=O)(=O)c1ccc2c(c1)c1c(n2C)C(=O)N(C)C(N)=N1&*N1CCCC1&&&
*=CC(C)(O)CCCC&*=CC1C(O)CC(O)C1*&*C*&*C1COC(c2ccccc2CCCC(C)O)C1&&&
CON=CC1=C(C2=CC=CC(C)=C2)N=C2C=C(C)C=CC2=C1CCN&&&
*Cc1cc(OC)cc(OC)c1&*Oc1ccc(C=NNC(=O)c2cnccn2)cc1&&&
*OC&*CC(C)(O)c1nn2c(-c3ccc(Cl)c(Cl)c3)nnc2c2c1C1CCC2C1&&&
*Nc1ccc(C)c(C)c1&*C(*)=O&*Nc1n[nH]c2c1CN(*)C2(C)C&*C(*)=O&*C1CCCN1&&&
*=Cc1ccc(C)o1&*=CC(*)=O&*N1CCCCC1c1cccs1&&&
*OC&*C(*)=O&*C1C(=CO*)NC(C)=C(C(*)=O)C1c1ccccc1Cl&*OC&&*CCn1cncn1&&
*CC&*N(*)C&*C(*)=O&*ON=C1c2ccccc2-c2c1c(C)nn2C&&&
O=S1(=O)NC2CCC1C2&&&
*Oc1ccc(CCC(=O)O)cc1&*C(c1ccc(F)cc1)c1ccc(F)cc1&&&
*N1CC(C)CC(C)C1&*C(=O)Cn1c(=O)sc2cc(S(*)(=O)=O)ccc21&*N1CCN(*)CC1&*C(*)=O&*C1CCCO1&&&
*C(C)CC&*C1CCCCC1&&&
*Cc1ccc(OC)c(O*)c1&*CC(*)=O&*N*^*N1C(=O)c2ccccc2C1=O^*C*&&&*C1CCCO1&&&
*C12CCC(C)(C)C(C)C1C1=CCC3C4(C)C-5=CC(=O)C(O)CC5(C)CCC4CCC3(C)C1(C)CC2&*C(*)=O&*O*&*Cc1ccc(-c2ncccn2)cc1&&&
*CC1CN(*)Cc2c(F)ccc(F)c21&*CC*&*Oc1ccccc1^*N1CCCC1&&&&
*SC&*CC(*)C(*)=O&*O*&*CC(*)=O^*N*^*Nc1c(C)cccc1C&*C(C)=O&&&&&
*Nc1ccc(C)cc1C&*C(=O)C*&*Sc1ncnc2c1cc1n(c2=O)CCO1&&&
*Nc1c(C)cccc1C&*C(=O)Cc1ccccc1-c1ccccc1&&&
CC1=C(C(=O)C2=CC(O)=C(O)C(Br)=C2)C2=CC=CC=C2O1&&&
*C1CCN(c2ccccc2C)CC1&*Cc1cc(C(C)(C)C)c(O)c(C(C)(C)C)c1&&&
*CC&*Oc1ccc(S(=O)(=O)c2nc(C=*)c(C)o2)cc1&*=Cc1ccc(OC)cc1&&&
*C(=O)Cc1csc(CCC)n1&*OC&&&
*S(=O)(=O)c1ccc(OC)c(N2CCN(C)CC2)c1&*N1CCN(c2cccc(C)c2)CC1&&&
*NC&*C(=O)C(*)*&*N*&*C(=O)C(*)CC(C)C^*C1Cc2cc(-c3cc[nH]c3)ccc2O1^*N*&&&*C(=O)C(CCc1ccccc1)NP(=O)(c1ccccc1)N1CCOCC1&&&
C1=CC=C(C2CC3CCC1N3C1=CC=CC=C1)C2&&&
*=Cc1ccc(OC)c(OC)c1&*=C1CCCC(=*)C1=O&*=Cc1ccccc1OC&&&
*CCn1c([N+](=O)[O-])cnc1C&*OCP(=O)(O)O&&&
NC1CC(C2=CC=[N+](C3=CC=C4OCOC4=C3)C=C2)CNC1=O&&&
*Sc1nc(C)cs1&*CC(*)=O&*N1CCCCCC1&&&
O=C1N(CC2=CC=CC=C2)C2=NC3=CC(Cl)=CC=C3N=C2N1CC1=CC=C(F)C=C1&&&
*C1OC(n2cnc3c(N)nc(CC)nc32)CC1O&*C*&*OP(=O)(O)O&&&
*C1CCc2nc(C#Cc3ccccc3)sc2C1&*N1CCCC1&&&
*C(=O)CCc1c(C)c2cc(O)cc(C)c2oc1=O&*N*&*CCC(=O)O&&&
*C1OCC(n2cc(C)c(=O)[nH]c2=O)O1&*CO&&&
*OC&*C1CC(*)C2(C)c3[nH]c4ccc(O)cc4c3CCN2C1=O&*C(*)=O&*N1CCN(*)CC1&*C(*)=O&*Oc1cccc2ccccc12&&&
*N1CCC(C)CC1&*Cc1cc2cc(O*)ccc2c2oc3c(c12)CCCC3&*CC*&*N(*)C&*CCC*&*N1CCC(C)CC1&&&
*CCc1nc(-c2ccc3c(c2)OCCO3)c(-c2ccnc(N)n2)[nH]1&*Oc1ccc(Cl)cc1&&&
*Nc1nccc(-c2nc(C3CC(F)(F)C3)n(C3CCN(*)C3)c2Br)n1&*C*&*C1CC1^*C1CC1&&&&
*S(=O)(=O)c1ccc(F)cc1&*Nc1c(O)[nH]c2ccccc2c1=O&&&
*N(*)C&*C(=O)c1ccc2nc(N*)sc2c1&*CCC(*)=O^*C1CCC1^*N*&&&*S(=O)(=O)c1cc(Cl)ccc1Cl&&&
*C(C)(C)C(*)=O&*N*&*C(CCc1ccccc1)C(O)CC(Cc1ccccc1)C(*)=O^*N*^*N*&*C(*)=O&*C(C(*)=O)C(C)(C)C&*O*&*N1CCCC1*&*C1CCCC1&*C(*)=
*N1CCC(n2cnc3c(NC)nc(CC)nc32)CC1&*C1CCCO1&&&
*C(C)c1cccc2ccccc12&*N*&*C(=O)c1cc2cccc(Br)n2n1&&&
*CCCCCCC&*O*&*C(=O)c1c(-c2ccccc2)c(-c2ccc(OC)cc2)c(C(*)=O)n1CC(C)C&*O*&*CCCN&&&
O=C1CCN(C2=CC=C(Cl)C(Cl)=C2)C(=O)C1&&&
*C12CCC(CC1=O)C2(C)C&*CS(*)(=O)=O&*N1CCCC1&&&
*CC(*)=O&*N*&*C1CC1^*N(*)c1c(Nc2ccccc2)c(=O)oc2ccccc12&&*C(=O)c1cccnc1Cl&&&
*C(CC(C)C)C(=O)O&*N*&*C(=O)C1=C(C(C)C)N(*)C(=O)C1*&*CC*&*C1CC1^*C(C)c1ccccc1&&&&
COC1=CC=C2[NH]C3=C4C=CC(C(=O)O)=CC4=C4C=CC=C(C=O)C4=C3C2=C1&&&
*S(=O)(=O)c1ccc(OC)c(OC)c1&*N(*)*&*Cc1ccco1&&*C(C(=O)NOC)C(C)C&&
COC1=NC(O)=C2N=C(C)C=C(CCC3=CC=C(C)C(C)=C3)C2=N1&&&
*C(=O)C(=*)N*&*N*&*C1CN2CCC1CC2^*C(=O)c1ccco1&&&*=Cc1cc(C(F)(F)F)cc(C(F)(F)F)c1&&
*S(=O)(=O)c1ccc(C)cc1&*Nc1ccc(O*)cc1&*Cc1cccc(C)c1&&&
*Oc1c(-c2ccccc2)oc2ccccc2c1=O&*CCCCCCCCCC*&*N1CCC(O)CC1&&&
*Cc1nc2ccc(OC)cc2s1&*N*&*C(*)=O&*C1CSC(c2ccc(Cl)cc2)=N1&&&
*N(C)C&*CCCCCCCCC*&*Oc1ccc(N*)cc1&*C(*)=O&*C1CCCN1*&*CCCCCc1ccccc1&&&
*OC&*C(=O)c1c(O)cc2oc3ccc4c(c3c(=O)c2c1O)CCCC4&&&
*Nc1cc(C)ccc1OC&*C(=O)CCCCCC*&*N1CC(C)N(C)CC1C&&&
*Cc1ccc(Cl)c(Cl)c1&*N1C2CCC1c1cnn(Cc3ccccc3)c1C2&&&
COC1=CC(C=NN(C(=O)C2=CC=CS2)C2=CC=C(C)N=C2)=CC(OC)=C1OC&&&
*CCC(*)C&*N(*)c1ccc(F)cc1&*C(=O)c1ccncc1^*N1CC2CCC(C1)N(C)C2&&&&
*Nc1cccc(-c2coc3cc(Cl)cc(O*)c3c2=O)c1&*C(*)=O&*N1CCCC1^*C1CCC1&&&&
*C(=O)CC&*N1CCC2(CC1)c1cc(C(F)(F)F)ccc1CC2(C)C&&&
*C(C)=O&*N1CCC(*)CC1&*Sc1nc2ccccc2s1&&&
*C(=O)c1cc(-c2nc3c([nH]2)COC(c2ccccc2)CC3)c(C)cc1C&*N1CCCCC1&&&
*NC(=NC(=O)c1ccc(Cl)c(Cl)c1)Nc1ccccc1&*S(=O)(=O)c1ccccc1&&&
*Nc1cccc(C(C)=O)c1&*C(=O)C*&*Sc1nnc(-c2ccccn2)n1C&&&
*C(=O)NNC(=O)c1cccc([N+](=O)[O-])c1&*C12CC3CC(CC(C3)C1)C2&&&
*C(=O)C(N)Cc1ccc(O)cc1&*Nc1ccccc(C=*)c1&*=C1NC(=O)C(N)Cc2ccccc21&&&
*CCCC&*O*&*C(=O)C1=C(C)N(C)C(C)=C(C(*)=O)C1c1cccc([N+](=O)[O-])c1&*O*&*CC&&&
CC1=C(CC2=CC=CC=C2)C(=O)N2N=C(C3=CC=C(C(F)(F)F)C=C3)N=C2[NH]1&&&
*Cc1nc(-c2ccc(C(F)(F)F)cc2)oc1C&*N1CCC2(C)c3cc(SC(F)F)cc(O)c3CC1C2C&&&
*=Cc1c[nH]c2ccc(=O)[nH]c12&*=Cc1ccc(C*)o1&*N1CCSCC1*&*CO&&&
*C1(C)C(=O)C=C2C=C(C=*)OC=C2C1=O&*O*&*C(=O)CCC(*)=O^*=Cc1cc(O)c(O)c([N+](=O)[O-])c1^*N(*)*&&&*Cc1cccc(O)c1&&*Cc1ccco1&&
*C(N)=O&*N*&*CCCC(*)C(*)=O&*N1CCN(c2ccc(F)cc2)CC1&&*N*^*C(*)=O&*O*&*Cc1ccccc1&&&
*SC&*CCC(*)C(=O)O&*N*&*C(=O)c1ccc(N*)cc1-c1ccccc1&*CC(*)=O&*N*&*C(CN)CS&&&
*C1OC3c2ccccc2C=C1C(C)C&*C(=O)O&&&
*C1(c2ccc(Cl)c(Cl)c2)CCN(C)CC1&*C(c1cccnc1)c1cccnc1&&&
*C(CC(C)C)C(=O)O&*N1C(=O)C(=*)SC1=S&*=Cc1cccc(O*)c1&*Cc1cccc(C(*)=O)c1&*Nc1ccccc1S(=O)(=O)O&&&
*C(C)=O&*Nc1nc(-c2ccccc2)nc2c1nnn2C(C)C&&&
*Oc1cc([N-][N+]#N)cc([N+](=O)[O-])c1&*C(=O)c1csc(=S)n1-c1ccccc1&&&
*C(=O)c1ccc(OC)c(OC)c1&*Nc1cccc(O*)c1&*CC(*)=O&*N*&*Cc1ccccc1&&&
*Cc1cn2c(-c3ccc(-n4ccnc4)nc3)nnc2s1&*N1CCCCC1&&&
*N1CC2=C(C(=O)C(OC)=C2)C(c2ccc(OC)cc2)C1&*S(=O)(=O)c1ccccc1&&&
*S(=O)(=O)c1ccc(CCC)cc1&*Nc1cc2c(cc1C(C)O)OCO2&&&
*N(*)c1cccc(C)c1&*CC(*)=O&*Nc1c(C)cccc1CC(C)C^*S(C)(=O)=O&&&&
*C1SCC(=O)N1c1ccc(OC)cc1&*C(=O)NNC(=O)c1ccco1&&&
*C(C)=O&*Nc1ccc2c(c1)sc1ccccc12&&&
*Cc1ccccc1C&*N1CCc2ccccc2C1C&&&
*Cc1cnc(C)s1&*N1CCC(*)CC1&*C(*)=O&*Nc1ccc(F)cc1F&&&
COC1=CC=CC=C1C1=NC2=CC=CC=C2S1&&&
*C(C)c1ccccc1&*N1CCC2C(CCCC3CC(=O)NC(*)(C)C32)C1&*O*&*C(=O)C(*)Cc1ccccc1&*N*&*C(=O)Cc1ccccc1&&&
*Cc1cnc(C(C)(C)C)n1C&*N1CCc2nc(-c3ccccc3)nc(-c3ccccc3)c2C1&&&
*C(=O)CC(C)=NNC(=O)c1sc(N)nc1C&*Nc1cccc(C)c1&&&
*CC&*Oc1cccc2c1c(C)nn2CC(O)C*&*N*&*C(C)C&&&
*Nc1cccc(C)c1&*C(=O)C*&*Sc1nc2sc3c(c2c(=O)n1-c1ccccc1)CCCC3&&&
*CC&*O*&*C(=O)c1cnn(Cc2ccccc2)c1N*&*C(=O)c1ccco1&&&
*N1CC(C)C(*)Oc2ccc(N*)cc2C1=O&*C(*)=O&*C1CCCCC1^*C(C)CO&&&*C*^*N(*)C&*Cc1ccc(-c2ccco2)cc1&&&
CC1CC(N)C2=NC(C3=CC=CC=C3)=CC=C2C1N&&&
*S(C)(=O)=O&*N(*)c1ccc(Cl)cc1&*CC(*)=O&*N*&*C*&*C1CC1&&&
*Cc1ccc(Cl)cc1Cl&*N1CCC2(CCc3ccccc32)CC1&&&
*CCn1nc2nc(C)cc(C)n2n1&*N*&*C(=O)c1cc(C(C)O)ccc1Cl&&&
*C(C)=O&*N*&*C(CC(=O)O)CC(=O)O&&&
*Sc1nnc(C(C)C)o1&*CC(=O)c1ccc2c(c1)OCCO2&&&
*Sc1nc(=O)c2c([nH]1)CCCC2&*CC(*)=O&*Nc1ccc(F)cc1&&&
COC1=CC=C(C2=C(F)C(N3C=CC(C(F)(F)F)=N3)=N[NH]2)C=C1OC(F)(F)F&&&
*CCn1c([N+](=O)[O-])cnc1C&*O*&*C(=O)C(C)(C)c1ccccc1&&&
*CCCC&*Nc1ccnn1-c1cccc(F)c1&&&
*Sc1nnc(CCC(C)C)o1&*CC(*)=O&*N*&*Cc1ccc(F)cc1&&&
*CCC&*NC(=S)NN=C(c1ccc(Cl)c(Cl)c1)c1cccs1&&&
*Cn1cc(C)cn1&*C1COCCN1*&*Cc1nc(-c2ccoc2)no1&&&
CC1=CC=C(C2=C(C3=CC=C(Cl)C=C3)C=N[NH]C2=O)O1&&&
*Nc1ccc(-c2cn(-c3ccc(S(C)(=O)=O)cc3)nn2)cc1&*C(=O)C=*&*=Cc1cccc(Cl)c1&&&
CC1=CC=C(C2=CC3=CC=C(C4=CC=C(N(C)C5=CC=CC=C5)C=C4)C=C3O2)C=C1Cl&&&
*C(C)(C)C&*O*&*C(*)=O&*N*&*C(CCC(C)(C)C)C(*)=O&*N*&*CC(*)CN&*N*&*C(=O)C(*)Cc1cccc2ccccc12&*N*&*C(*)=O&*O*&*C1CNC(*)C1&*S*
*Cc1nc(-c2c[nH]c3ncnc(N*)c23)c(O1)cn1c(C)nnc1C&*N1CCCC1&&*C1CCCC1&&
*Cc1cccc(C)c1&*Sc1nc2ccccc2n1CC(*)=O&*N1CCCCC1&&&
O=C1C2=CC=CC=C2S(=O)(=O)N1C1=CC=CN=C1&&&
*Cc1ccc(S(N)(=O)=O)cc1&*N*&*C(=O)C*&*O*&*C(=O)c1cccnc1Nc1ccccc1[N+](=O)[O-]&&&
*C(=O)Cn1c(-c2ccc(OC)cc2C)csc1=S&*N*&*Cc1ccccc1&&&
*NC&*C(*)=O&*C1Nc2cc(C(C)(C)C)ccc2N(C)S1(=O)=O&&&
O=C1NC2=CC=C(Cl)C=C2C1=NN=CC1=CC=CC=C1&&&
*=CC(=*)C&*=CC(=O)O&&*=CC1=C(C)CC(O)C(C)(O)C1C&&
*CC&*O*&*C1CN(*)C2C(=O)N(*)CC12&*C(=O)c1cccc(F)c1&&*Cc1ccco1&&
*Cc1cc(C(C)(C)C)c(O*)c(C(C)(C)C)c1&*CC(=O)O&&*N1CCCCC1&&
*C1CC2C(=O)N(*)CCCCC=CCC(=O)N2C1&*Cc1ccccc1&&*C*^*N1c2c(nc3ccccc13)CCCC2&&&
COC1=CC=C(NC2=C([N+](=O)[O-])C=NN(CCCCC(=O)O)C2=O)C=C1&&&
CC1=CC=C(NC2=NC(C(N)=O)=CS2)C(C(N)=S)=C1&&&
*C(=O)CC(N)CCC(=O)O&*N1CCCC1&&&
*Nc1cc(S(*)(=O)=O)ccc1C&*C(=O)CCn1cc(C#N)c2ccccc21&&*N1CCCCC1*^*C(O)(C=*)C(*)=O&*N*&*Cc1nc2ccccc2s1^*=Cc1ccc(F)cc1&&&&
*Cc1ccc(C)cc1&*N1CCC2(C1)OC(c1ccc(Cl)c(Cl)c1)c1ccccc12&&&
*C(=O)c1cc2cc(Br)ccc2[nH]1&*N*&*Cc1ccc(OC(F)F)cc1&&&
*Nc1nccc2cc(OC)c(OC)cc12&*C(C)CCC*&*Sc1ccccc1&&&
*C1CCN(C(C)=NO*)CC1&*CC(N)=O&&*Oc1cccc2ncccc12&&
*CC&*O*&*C(=O)Cn1ccc(N*)c1C&*C(*)=O&*O*&*CC*&*OC&&&
*C(=O)c1ccc(NC)cc1&*NC(=*)C(=O)O&*=Cc1ccc2c(c1)OCCO2&&&
*C(=O)C(=*)N*&*N*&*C(Cc1ccccc1)C(=O)O^*C(=O)c1cccs1&&&*N*^*C(=O)c1ccc(Cl)o1&&&
*C(=O)CCCC&*Nc1cccc(N*)c1&*C(=O)C(*)=O&*N*&*CCC*&*N1CCN(*)CC1&*C(C)=O&&&
*C(CCC(=O)O)c1nnc(S*)n1CC=C&*N*&*C(=O)c1ccccc1^*CC(=O)O&&&&
*C(C)C&*O*&*CC*&*Oc1ccccc1C1C2C(*)CCN1CC2*&*C(*)=O&*N*^*CC(C)(C)C^*Cc1ccc(Cl)c(Cl)c1&&&&&
*C1CCN(c2cn(-c3ccc(C(=O)O)cc3)c3ncnc(N*)c3n2)CC1&*S(=O)(=O)c1ccc(F)cc1&&*CCl&&
*C(=O)c1csc(C(C)C)n1&*N*&*C1CCS(=O)(=O)C1&&&
*S(=O)(=O)c1ccc(-c2nonc2C)cc1&*N1CCN(c2ncccn2)CC1&&&
*C(=O)c1ccc(OC)c(C)c1&*N*&*C(C)c1ccccc1&&&
*C(=O)C(C)N&*N*&*Cc1cccc(-n2cnc3ccc(C*)cc32)c1&*N1CCCC1&&&
*CC&*Oc1cccc(-n2cc(C=*)c3c(N)ncnc32)c1&*=CC(=O)c1cccc(F)c1&&&
*Oc1cc(C)ccc1-c1cccc(-c2nc3ccccc3o2)c1&*CC*&*N1CCCC1&&&
*C1(c2ccc3oc4ncccc4c3c2)CCN(C)C1&*Cc1ccc(N2CCC(n3cnc4ccccc43)CC2)cc1&&&
*=CC&*=CC=*&*=CC(=O)C(=*)C&*=CC1=CCC(C)=CC1*&*C(C)C&&&
*Nc1cccc(OC)c1&*C(=O)CCC(*)=O&*N*&*Cc1ccc2c(c1)OCO2&&&
*CC&*O*&*C(=O)c1c(N*)sc(C(*)=O)c1C&*C(=O)C*&*Sc1ccc(Cl)cc1^*N(C)C&&&&
*C(C)=O&*O*&*C(C)c1nc2ccccc2o1&&&
*CCCCc1ccc(C(=O)O)cc1&*N1CCC(c2cn[nH]c2-c2ccc(Br)cc2)CC1&&&
*C(C)=O&*N*&*C1Cc2[nH]c3ccccc3c2C2(CCN(*)CC2)C1O&*Cc1ccc(Cl)cc1&&&
*N1c2ccccc2CC1C&*C(=O)C*&*N1CC2CC1CN(*)C2&*C(=O)C*&*C1CC2C=CC1&&&
*Cc1ccc2c(c1)NCCC2=O&*N*&*C(=O)c1cncc2ccncc12&&&
*Oc1ccc2[nH]c(C(=O)c3c[nH]c4c(Cl)cccc34)cc2c1CCC(=O)O&*CC*&*Oc1ccc2c(CCC(=O)O)c(CCC(=O)O)oc2c1&&&
*S(=O)(=O)C(C)C&*N1CCN(*)CC1&*S(=O)(=O)c1ccc(C(*)=O)cc1&*N1CCNCC1&&&
*CC(C)C&*N1CC2OCCN(*)C2C1&*CC(C)C&&&
*C(=O)c1cc(-c2ccc(OC)cc2)on1&*Nc1c[nH]nc1-c1ccccc1&&&
*Nc1ccc(CCCC)cc1&*C(=O)c1cn(C(C)C)c2cc(C)cc(C)c12&&&
*Nc1cc(-c2nc3c(N*)nccn3n2)c(Cl)cc1OC&*C(=O)c1cccnc1&&*C1CCN(C)CC1&&
*=Cc1cc(OC)c2c(c1)OCO2&*=CC(=O)C=*&*=C(O)C=*&*=Cc1ccc(F)cc1&&&
*Nc1nc2ccccc2n1Cc1nnc(-c2cccc(OC)c2)o1&*C(=O)C(C)C&&&
*Nc1ccc(CCCC(C)=O)cc1&*C(=O)c1ccccc1C(=O)O&&&
*Nc1cccc2c1cnn2C&*C(=O)c1cccs1&&&
*S(=O)(=O)c1ccc(N2CCN(C)CC2)c(NC(=S)Nc2ccccc2)c1&*N1CCOCC1&&&
*C1(C)C(=O)CC2C=C(CCC(C)C=C3OC4OC(=O)C(C)C4C(=O)C31)C2(C)C&*O*&*C(=O)C=*&*=Cc1ccccc1&&&
*S(=O)(=O)c1ccc(C)c(C(*)=O)c1&*N*&*C1CCC(C)CC1=O^*N(C)C&&&&
*Oc1ccc2c(c1)n1ncc(C(N)=O)c1n[n+]2[O-]&*CCCCCc1ccccc1&&&
*CCCCCCCCCCCCCCCC&*N*&*C1CCC2(C)C(CCC3C2CCC2(C)C(C4=CC(=O)OC4)CCC32O)C1&&&
*CC&*O*&*Cc1ncc(-c2ccccc2C#N)o1&&&
*Nc1cc(C)ccn1&*C(=O)C*&*Oc1ccc(C=NNC(*)=O)cc1&*C1CC1&&&
*Nc1c(C)cc(C)cc1C&*C(=O)c1ccccc1O&&&
*N(C)C&*CC*&*Oc1cc(C*)nc2ccccc12&*N*&*C(=O)c1cc2oc3ccccc3c2s1&&&
*Nc1ncc(CCCC)s1&*C(=O)c1cc(S(*)(=O)=O)ccc1Cl&*N1CC(C)(C)CC(C)C1&&&
*C1CCN(c2cccnc2C)CC1&*Oc1ccc(C(*)=O)cn1&*C1CC1&&&
N#CC1=CN(C2=CC=C(Cl)C=C2)C2=N[NH]C(=O)N=C12&&&
*Oc1ccccc1S(C)(=O)=O&*Cc1ccccc1[N+](=O)[O-]&&&
*Oc1ccccc1C1CCCNC1&*CCc1ccccc1&&&
*OC&*C(=O)c1ccc2c(c1)N=C(N*)S2&*CCc1ccccc1&&&
*S(=O)(=O)c1ccccc1&*N*&*C1CN(c2ccc(O*)c(-n3cnnn3)c2)CC1*&*CCc1ccccc1&&*N1CCCCC1&&
COC1=CC(C2CC(C3=CC=C(Cl)C=C3)=NN2C(=O)C2=CC=CC=C2)=CC(OC)=C1OC&&&
*N1CCN(c2cc3c(cc2F)c(=O)c(C(=O)O)cn3C2CC2)CC1&*Cc1cccc([N+](=O)[O-])c1&&&
*Oc1cc2ncnc(Nc3ccc(S(N)(=O)=O)cc3)c2cc1OC&*CCCn1ccnc1&&&
*C1CNC(=O)C(=O)N1*&*CCc1ccccc1&&*CCCC*^*N1CCN(*)C(=O)C1=O&*CC(F)(F)F&&&
*Oc1c(-c2cc(C)cc(C)c2)c(=O)[nH]c2cc(Cl)c(C(*)=O)cc12&*N1CC2CCC1CN2&&*CC*^*C1CCCCC1&&&
*C1OC(C)C(O)C(O)C1O&*C*&*Oc1nc(Nc2ccc(-c3ccccc3)cc2)nc(Nc2ccccc2)n1&&&
*CC&*O*&*C(=O)c1cn(C)c2ccc(C*)cc2c1=O&*O*&*C(*)=O&*C1CCCCC1&&&
*CC&*O*&*C(=O)c1nn2c(-c3ccc(N(C)C)cc3)cc(-c3cccc(C(F)(F)F)c3)nc2c1Cl&&&
*OC&*C1CCC2(C)OC2C2OC(=O)C(O)C21C&&&
*OC&*C(=O)C(*)c1cccc2ccccc12&*Oc1cccc(C=NNC(=S)Nc2cc(N3CCOCC3)ccc2-c2nc3cc(C(=O)O)ccc3o2)c1&&&
*Oc1ccc2nc3[nH]c(=O)[nH]c3c(N)c2c1&*Cc1ccccc1&&&
*NC(=S)Nc1cc(C)cc(C)c1&*S(=O)(=O)c1ccc(F)cc1&&&
*Nc1ccc(C)cc1C&*C(*)=O&*N1CC2Cc3c(-c4ncccn4)ncn3C2C1&&&
*C(=O)CC&*N12CCC3CC(C)(C)c4ccccc4C31Cc1cc(OC)c(OC)cc12&&&
*Nc1ccc(OC)cc1&*C(=O)C*&*Sc1nc2nc(N3CCC(C)CC3)c3c(c2c(=O)n1Cl)CCCC3&&&
*Oc1ncnc(Nc2ccc(OC)c(Cl)c2)c1C#N&*C1COCCC1O&&&
*CCCN&*Nc1cc(=O)oc2ccccc12&&&
*C(=O)c1cc(Cc2cccc(Cl)c2)[nH]n1&*N*&*C1CC1c1ccccc1&&&
COC1=CC=C2C(C=NNC(=O)C3=CC=CC(Cl)=C3)=C(C)[NH]C2=C1&&&
*Oc1nn(-c2nc3c(O*)ccc(C)c3s2)c(=O)n1C&*CC(F)(F)F&&*Cc1nc(-c2ccccc2F)no1&&
*CC&*Oc1ccc(-c2ccc(S*)cc2)cc1&*C1CCC2C3CCC4NC(=O)C=CC4(C)C3CC(C)(C)OC12C&&&
*Cc1cc(Br)ccc1OC&*Nc1cccc(S(*)(=O)=O)c1&*Nc1ccc(C(C)C)cc1&&&
*C1C=CC(N)C(O)C1O&*O*&*C1C(*)OC(*)C(O)C1O&*O*&*CCCCCCCN1C=C(O)C(=O)[NH]c1=O^*CO&&&&
*C(=O)C(N)CC(C)C&*N1C(=O)C(*)NC1*&*C(C)Cc1ccccc1&&*C(Cc1ccccc1)C(=O)O&&
*CC(=O)O&*Nc1nc(N2CCN(c3nc(N*)c4sccc4n3)CC2)nc(N2CCCCC2)n1&*CC(O)(c1ccccc1)c1ccccc1&&&
*CCC(=O)NO&*N(c1ccccc1)S(=O)c1ccccc1&&&
*C(=O)c1cc(N*)cc(C(*)=O)n1&*N*&*Cc1nc2ccccc2s1^*N*&&*CCc1ccccc1^*CC*&&*N1CCOCC1&&&
*Cc1c(-c2ccccc2)noc1C&*N(*)C&*Cc1ccc2c(c1)CC(C)O2&&&
*N(*)C&*C(=O)C(*)Cc1c(C(F)(F)F)[nH]c2ccccc12&*N*^*Cc1ccc(Cl)cc1^*C(=O)c1cncc(-c2ccccc2)n1&&&&&
NC1=CC=CC=C1N1C=CC=N1&&&
*N1C(=O)c2ccc(C)cc2N=C1CCC&*Cc1ccccc1&&&
*CC(=O)O&*O*&*CC(=O)c1ccc(N*)cc1&*C(=O)C=*&*=Cc1ccccc1&&&
*C(C)=O&*C1CCC(=O)C2(C)c3ccc(C(C)CC(C)C)cc3OC12&&&
*C1CCC(C)CC1&*N*&*C(=O)c1ccc(Nc2cc(C(F)(F)F)nc(N*)n2)cc1C&*CCC*&*N(C)C&&&
*CC&*N(*)*&*CC&&*CCn1cc(C*)nn1^*C1CC(c2cccc([N+](=O)[O-])c2)=NO1&&&
*N1CCC(c2nc3ccccc3s2)CC1&*Cc1nc(C*)cs1&*N1CCCC1&&&
*C(=O)c1nn(C)cc1Br&*N*&*C1CCCC1F&&&
*N1CC(C)C(*)Oc2c(N*)cccc2C1=O&*S(=O)(=O)c1ccc(F)cc1&&*C(C)CO&*C*^*N(*)C&*Cc1ccc(-c2ccccc2)cc1&&&
*=C1SC(=O)NC1=O&*=Cc1ccc2c=ccc2c1O&&&
*C(C)C&*N1CCCN(*)CC1&*Cc1c(O)cc2oc3c(c(=O)c2c1O*)CCCC3&*CC(O)C*&*N*&*C(C)C&&&
ClC1=CC=C(CN2C(C3CCCCC3)=NC3=C2C(=C(Cl)S3)NC2=CC=CC=C2)C=C1&&&
*S(C)(=O)=O&*N*&*C*&*C12CCC(*)CC1CN(*)C2&*Cc1ccncn1&&*CO&&
*CC(*)=O&*N*&*C1CCC(O)CC1^*C1SC(O*)=NC1=O&&*Cc1ccccc1&&&
*C(*)=O&*N*&*C1CCc2ncnn2C1^*C1CCOCc2ccccc2CC1&&&&
*Nc1cc2cnc(-c3cccc(C)c3)c(N*)c2cn1&*C(*)=O&*NC1CC(C)(C)Oc2cc(F)cc(F)c21^*C(*)=O&&*O*&*C(C)(C)C&&&
*Cc1cccnc1&*Oc1ccc2c(c1)c(-c1cnccn1)cn2-c1ccccc1&&&
NC(=O)C1=CC(Cl)=CC=C1OC1=CC=C(OC(F)(F)F)C=C1&&&
*N1c2ccccc2N(C)C(=O)c2ccccc21&*C(=O)c1cc(F)ccc1Cl&&&
*C(=O)c1cccc(C)c1&*Nc1nc2ccccc2c(=O)o1&&&
*C(=O)c1cccc(-n2nnnc2N)c1&*N1CCCC1c1nc(-c2ccc3ncc(-c4cc[nH]n4)nc3c2)no1&&&
*Oc1cccc(C(=O)O)c1CCC&*CCCC*&*Oc1ccc(C2=NCCN2)c(C*)c1&*Oc1ccc(C2=NCCO2)cc1&&&
*C(=O)c1cscn1&*N*&*C1C=CC(c2c[nH]cn2)C1&&&
*C(=O)c1ccccc1OC&*N1CCN(*)CC1&*C(=O)C(*)C&*C1CCCC1&&&
*CCc1ccc(-c2cc(C(=O)O)cnn2)cc1&*N1CCCC1&&&
*Nc1cccc(C(C)=O)c1&*C(=O)c1cn[nH]c1-c1cccnc1&&&
*N(C)C&*C(*)=O&*C1OC(n2cnc3c(N)ncnc32)C(O)C1O&&&
*C(CC)(c1ccc(N(*)c2ccccc2)cc1)c1ccc2occc2c1&*C(=O)CCl&&*N*^*C(=O)C*&*Nc1c(C)cc(C)cc1C&&&
*Nc1ccc(C(CC(C)C)n2nc(-c3ccc(OC)cc3)oc2=O)cc1&*C(=O)c1ccc(Cl)s1&&&
*CC&*OP(=O)(O*)C(NC(C)=O)C(C)Cl&*CC&&&
*Cc1cc2c(cc1Cl)CC(C)(C)C=C2&*N1CCC(N2C(=O)OCc3cc(Cl)cc(Cl)c32)CC1&&&
O=C(NN=CC1=C[NH]C2=CC=CC=C12)C1=C[NH]C2=CC=CC=C12&&&
*OC&*CC*&*N1CCN(*)CC1&*C(=O)C*&*Sc1nc2ccccc2c(=O)n1CC(*)=O&*Nc1ccc(-c2nc3cc(C)cc(C)c3o2)cc1&&&
*C1CCN(c2cc(C(F)(F)F)nn2-c2ccc(S(C)(=O)=O)cn2)CC1&*C(*)=O&*N1CCCC1&&&
*Nc1nc(C)nc2c(C)nn(CC)c12&*CCC*&*N1CCc2ccccc21&&&
ClC1=CC=C(NC(=S)NC2=CC=CC=C2)C=C1&&&
*Nc1ccc(Nc2c3ccccc3nc3ccccc23)c(OC)c1&*S(=O)(=O)c1ccc(N*)c(N*)c1&*OC&&*Cc1ccccc1Cl&&
*CCCCCCC&*N1C(=*)C(=O)C(=*)C1=O&*=C(C)Nc1ccccc1&&*CC*^*C1CCCO1&&&
*Cc1c(CC(C)C)nc(CCCC)n1Cc1ccc(N*)cc1&*N(C)C&&*C(*)=O^*O*&*Cc1ccc(Cl)cc1Cl&&&
*CC#CC&*Oc1ccc(S(=O)(=O)CC(*)=O)cc1&*N1CCOCC1&&&
*OC&*C(Cc1ccc(OP2(=O)OCCO2)cc1)C(*)=O&*N*&*C(CC(C)C)C(*)=O&*N*&*C(CC(C)C)C(=O)O&&&
CNC1=NC=C(C2=CC=C(C3C4=C(CCCC4=O)OC(=N)C3C#N)C=C2)O1&&&
CC1=CC=CC=C1NC1=NC(C(F)(F)F)=C2C=CC(C)=NC2=N1&&&
*C(C)C(O)CCC(C)C(N)=O&*C1CCC2C3C(*)CC4CC5CC(C)CCC5(C)C3CCC12C&*O*&*C1OCC(O)C(O)C1O&&&
*Nc1cc(Cl)ccc1N1CCN(c2ccc(Cl)cc2)CC1&*Cc1ccccc1&&&
*Nc1c(C)nn(Cc2ccc(C)cc2)c1C&*C(*)=O&*N(*)C&*Cc1ccccc1&&&
CC1(C)C2=CC=CC=C2C2C1C1=CC=C(O)C=C1CC2C1=CC=C(O)C=C1C#N&&&
O=C(O)C1=C(C2=CC=CC=C2)C(C2=CC=CC=C2)=C(C2=CC=C(O)C=C2)[NH]1&&&
*CC(C)(C)C(*)=O&*Nc1ccc2c(c1)[nH]c(=O)n2CCC(F)(F)F&&*Oc1ccc(Oc2ccccc2)cc1&&
*Cc1coc(C)n1&*N1CCC(n2ncoc2=O)CC1&&&
*Sc1ncc(C)cn1&*Cc1c(C(F)(F)F)cc(-c2ccccc2)oc1=O&&&
*Nc1cc(C)nc(Nc2ccccc2)n1&*Cc1ccco1&&&
*C1Cc2cc(-c3ccc(C(C)=O)cc3)ccc2C1=O&*CC(*)=O&*N1CCC(c2ccccc2)CC1&&&
NC(CC1=C(O)C=CC2=C1OC=C2)C1=NN=C(C2=CC=C(Cl)C=C2)O1&&&
*CC&*C1CCCC(*)C1&*N1CCC(*)CC1&*N(c1ccc(C(F)(F)F)cc1)c1ccnc(-c2cc(OC)c(OC)c(OC)c2)n1&&&
*Nc1cc(OC)cc(OC)c1&*C(=O)NNC(=O)c1cccnc1&&&
*CCC(C)C&*N*&*S(=O)(=O)c1cc(C(*)=O)ccc1C&*O*&*CC(*)=O&*N1CCCc2ccccc21&&&
*C(=O)CC(C)=NNC(=O)c1cc2c(cc1Br)OCCO2&*N*&*Cc1ccccc1&&&
*=C(C)C&*=CCCC(=*)C&*=CC(*)=O&*N*&*C(C)Cc1ccccc1&&&
*C1CCC(n2cc(C(N)=O)c(Nc3ccc(S(=O)(=O)C(F)(F)F)cc3)n2)C(C#N)C1&*N*&*C1CCOC1&&&
ClC1=CC=CC(C2=NC=C3C=CC=CN23)=C1&&&
*C(=O)c1ccc(OC)c(S(*)(=O)=O)c1&*N*&*C*^*N(C)C^*C1Cc2ccccc2CN1&&&&&
*Oc1nc(Nc2cc(C(*)=O)c(C)cn2)sc1C1=CCCN(C)C1&*N1CCOCC1&&*C1CCNC1&&
*CCC&*N(*)*&*CCCC*&*N1C(=O)NC(*)C(=O)NC1=O^*C1CCc2ccccc2C1^*Cc1ccccc1&&&&&
*C(CC)c1ccccc1&*Nc1c(Nc2ccccc2C(*)=O)c(=O)c1=O&*N(C)C&&&
*CC(*)=O&*Nc1ccccn1&&*N1CCC(*)CC1^*C(*)=O&*N1CCc2ccccc2C1&&&
*CC&*Oc1cc(C2NC(=O)C(*)N2)ccc1O&*CC(=O)c1ccc(C)cc1&&&
*Oc1cc2c(CC)noc2cc1OC&*C1CCCCC1&&&
*Oc1cccc2ccc(C)nc12&*Cc1c(Cl)ccc(S(*)(=O)=O)c1Cl&*N1CCC(*)CC1&*C(=O)NO&&&
*C1C(=O)c2c(O)c(C(=O)O)c(O)cc2OC1C&*Oc1ccn(-c2ccccc2)c(=O)c1&&&
*Nc1cc2[nH]nc(-c3ccnc(C)c3)c2cn1&*C(*)=O&*N*&*C(CO)c1cc(F)cc(C)n1&&&
COC1=CC=C(C2=CC(N3CCC(C4=CC=C(N5C=CC=N5)C=C4)CC3)=NC=N2)C(C)=C1&&&
*OC&*C(=O)c1ccccc1N1C(=O)CSC1*&*C(*)=O&*N*&*C1CC1&&&
*Cc1cccn1C&*C1C=CC=CC1*&*O*&*C(=O)CCCCC(=O)O&&&
CC1(C)OC(=O)N(NC(=O)C2=CC=CC=C2Cl)C1=O&&&
*C(C)=O&*N1C=CC(C)(c2ccc(N3CC(*)CN3C)cc2)C1&*CO&&&
*OC&*C(=O)CCC(*)=O&*Nc1cccc(C=NNC(=S)N*)c1&*C(=O)c1ccc(N(*)*)cc1&*CC&&*CCCl&&
*C1OC(n2cc(C)c(=O)[nH]c2=O)SC1*&*CO&&*CO&&
COC1=CC(C=NNC2=NC=CC(OC3=CC=C(Cl)C=C3)=N2)=CC(OC)=C1OC&&&
COC1=CC=CC(C(=O)C(=O)NN=CC2=C[NH]C(=O)C=C2)=C1&&&
*Nc1ccc(-c2cccc(C#N)c2)cc1&*C(=O)c1ccc(N*)cc1&*C(=O)c1ccccc1Cl&&&
*S(=O)(=O)c1ccc(C)cc1&*N(*)c1c(C(=O)NN=Cc2ccc(C)s2)oc2ccccc12&*C(C)C&&&
*CC&*O*&*C(=O)c1cc2c(s1)C(=O)C(C)=C(N(*)C)C2=O&*C(C)C&&&
*C(=O)c1cnn(-c2nccc(-c3ccc4c(c3)OCO4)n2)c1&*N*&*Cc1ccc(F)cc1&&&
*OC&*Cc1cccc2nc(-c3ccc(OC)cc3)ccc12&&&
*Nc1cccc(C)n1&*C(=O)c1ccccc1O*&*C(C)C&&&
*C(C)CC&*Oc1c(OC)c(OC)c(OC)c2c(CC=*)c(C)oc12&*=C(C)C&&&
*C(=O)C(=O)CC&*N*&*C1CNC(=O)C(C)NC(=O)C(*)NC(=O)C(*)NC(=O)C(*)N(C)C(=O)CNC1=O&*C(C)C&&*C(C)C&*Cc1ccccc1&&
*CC(O)Cn1cnc2c(C)cc(C)cc21&*N1CC(=*)C2=[N+]1C(CC(C)C)=CC*&*O*&*C(*)=O^*=Cc1ccccc1^*N(C)C&&&&&
*CC(=O)c1ccc(C)cc1&*Sc1nnc(-c2ccco2)n1C&&&
*Oc1cc(O*)nc(-n2nc(C)cc2C)n1&*C(=O)c1cc(C)oc1C&&*C(C)C&&
*CC&*C1CC2Cc3cnc(Nc4ccccc4)nc3C(C1)N2*&*Cc1ccccc1&&&
CC(C)(C)N1C=C(C2=N[NH]C(NC3=NC(C4=CC=CC=C4O)=C(C4=CC=NC=C4)=N3)=N2)C=N1&&&
*C(=O)c1csc(C(C)C)n1&*N*&*CC(*)=O&*O*&*Cc1ccccc1&&&
CC1(C)C=C(N2CCC(=O)CC2)C2=CC([N+](=O)[O-])=CC=C2O1&&&
*C1OC(n2cc(C)c(=O)[nH]c2=O)CC1O&*C*&*N*&*C(=O)c1ccc(Cl)cc1Cl&&&
*C(=O)c1c(F)cccc1F&*Oc1ccc(-c2ccc(C*)cc2)cc1&*N1CCCCC1*&*CO&&&
*C(=O)c1cc(-c2cncc(C)n2)n2c1CS(=O)CC2&*N1CCOCC1&&&
*=C1CC(O)CC(O)C1=C&*=CC=*&*=C1CCCC2(C)C(*)CCC12&*C(C)C*&*N(*)*&*CC(O)C*&*O*^*CC(C)C^*C(C)C&&&&&
CC1=NN(C2=CC=C(C(N)=O)C=C2)C2=NC=NC(NC3=CC=C4C(=C3)C=NN4C4CCCC4)=C12&&&
*Nc1c(C)cccc1CC&*C(=O)c1ccc(C)cc1&&&
*CCCC&*N1CCN(*)CC1&*CC(=O)c1ccc(Cl)c(Cl)c1&&&
*CCCCC(CC)C(C)(C)C&*Oc1ccc(O*)cc1&*CCCCCC*&*Sc1ccc(C(*)=O)cc1&*N(*)*&*CC&&*CC&&
*Nc1ccc(Oc2cccnc2CCC)c(F)c1&*C(=O)c1cnccn1&&&
*CCc1ccc(OC)c(OC)c1&*N(*)C&*CC*&*Oc1ccc(-c2cn(-c3ccc(OC(F)(F)F)cc3)c3ncccc23)cc1&&&
*CCC(C)C&*N1CC(*)OC1=O&*CC(*)=O&*N*&*CCc1ccccc1&&&
*OC&*C(=O)CN1C(=O)N(C2=NS(=O)(=O)c3ccccc3N2)c2ccccc21&&&
*Oc1cc(-n2cnc3cc(-c4ccc(OC)nc4)sc3c2=O)sc1C(N)=O&*C1CCN(C)CC1&&&
*C(=O)c1cc(O*)cc(O*)c1&*Nc1ccc(F)cc1&&*Cc1ccccc1&*C1CCN(*)CC1^*Cc1ccccc1&&&
CCCC1=CC=C(N2C(C3=NC(C4=CC=CC=C4)=NO3)=N[NH]C2=S)C=C1&&&
*CCCC&*O*&*C(*)=O&*Nc1ccc2sc(C)nc2c1&&&
*C1CC(c2ccccc2)[N+](=O)[O-]&*C*&*N1CCN(*)CC1&*CCCc1c[nH]c2ccccc12&&&
*=Cc1ccc(OC)cc1&*=C1CCC2C3CCC4=CC(=O)CCC4(C)C3CCC12C&&&
*SC&*CCC(*)C(*)=O&*N1CCC2(CC1)c1cc(F)ccc1CC2O&&*N*^*C(=O)Cc1cccc(Cl)c1&&&
*Sc1nnc(C)n1N&*CC(*)=O&*Nc1nc2ccccc2s1&&&
*Nc1ccc(OC)c(OC)c1&*C(*)=O&*Nc1nnc(C2CC2)o1&&&
*N(C)C&*C(*)=O&*C1COc2cc(Oc3cccc(Cl)c3)ccc2C1&&&
*Oc1ccc2c(CCCC)c(C)c(=O)oc2c1&*CC*&*O*&*CC*&*O[N+](=O)[O-]&&&
*CC&*C1(C)CCCC2(C)C1CCC13CC(=O)C(c4ccoc4)CC21CCOCC13&&&
COC1=CC=CC(C2=C(C#N)C(N)=C(C(=O)C3=CC=CS3)[NH]2)=C1&&&
*CC#C&*Oc1cnc2cc(Cl)cc(Cl)c2n1&&&
*C(*)=O&*Nc1ccc(S(*)(=O)=O)cc1&*N1CCOCC1^*C1(c2ccc(F)cc2)CCC1&&&&
*NC(=S)Nc1ccc(SC)cc1&*C(CC(C)C)C(N)C(*)=O&*N*&*C1C(=O)N(C2(C)CCCC2)CC(C)=CC=CC(*)C(*)C=CCC1C&*OC&&*O*^*C(*)=O&*N1CCCC1*&*
CC1=CC=C(C=NC23CN4CCC(C(C1)C2)C4C1=CC=CC=C1O3&&&
*CCn1ccc(=O)n(CCc2ccc(OC)c(OC)c2)c1=O&*OC&&&
*OC&*CC1OC(C)Cc2cnn(C)c21&&&
*Sc1nc2ccccc2[nH]1&*CC*&*N1CCN(c2ccc(N3CCOCC3)nn2)CC1&&&
*C(=O)c1ccccc1Oc1ccc(C)cc1&*N*&*Cc1cccc(C(C)=O)c1&&&
CC1CC(C)(C)C2(NO)CCC1C1(C)CCC(=O)C(C)(C)C12&&&
*C(N)=O&*Nc1nnc(CC*)s1&*Nc1ccncc1&&&
COC1=CC=C2C(=C1)C(=O)C1=C2N(C2CCCC2)C=N1&&&
*Nc1ccc(C)cc1&*C(c1ccc(I)cc1)C(*)C(=O)O&*O*&*C(=O)c1sccc1Cl&&&
*=C1NC(=S)N(NC(=O)c2cccc(N)c2)C1=O&*=Cc1cccc(O)c1O&&&
*C(N)=O&*C1CCN(c2cc(N*)ccn2)CC1&*C(=O)c1ccc(Cl)cc1&&&
*C(=O)CCS(=O)(=O)c1ccc(C)cc1&*Nc1cc(O)ccc1C&&&
*Oc1cc(C)c(Cl)cc1C&*CC*&*N(*)C&*Cc1ccc(Cc2ccccc2)cc1&&&
*=Cc1cccc2nc(C)ccc12&*=CC(=*)C&*=CC1=C(C)C(=O)C(C)(C)O1&&&
*CC&*O*&*C(*)=O&*C12C=CC3(ON1)C1CC(C1)C23&&&
*C(C)C(*)=O&*Nc1ccc(N2CCOCC2)cc1[N+](=O)[O-]&&*O*^*C(=O)C=*&*=Cc1ccc(O)cc1&&&
CSC1=CC=C(C2=NC(=S)N(NC(=O)C3=CC=CS3)C(C3=CC=C(Cl)C=C3)=C2)C=C1&&&
*Nc1ccc(C(N)=O)cc1&*C(=O)c1cc(N2CCN(*)CC2)cc(C(F)(F)F)c1&*Cc1cnc(C#N)n1Cc1ccccc1&&&
*C(=O)c1ccc(CC)cc1&*O*&*C(C)(C)C1=NCCN1&&&
*Cc1ccc(-c2ccc(C(=O)O)cc2)n1C&*N*&*C(=O)c1ccc(-n2cccn2)cc1&&&
*C(C)=O&*N*&*C(C*)C(=O)O&*SC(*)=O&*N*&*C(C)C(*)=O&*N(*)C1=NS(=O)(=O)c2ccccc21&*C1CCCCC1*&*OS(C)(=O)=O&&&
*Cc1cc(OC)ccc1OC&*N1CCc2cncnc2C1c1c(C)noc1C&&&
*NC&*CCC*&*N*&*C(=O)c1cnc2ccc(Cl)cc2c1&&&
CCCCC1=NC2=C([N+](=O)[O-])C=CN=C2N1CC1=CC=C([N+](=O)[O-])C=C1&&&
*C(=O)c1ccc(-c2ccc(C#N)cc2)o1&*N1CCc2ncc(O*)cc2C1&*C1CCCC1&&&
*CCCCC(*)=O&*N1CCOC1=O&&*N1C(=O)NC2(CCSCC2)C1=O&&
*N1CCc2cnc(CC(=O)O)nc2C1&*Cc1ccc2c(c1)OCO2&&&
*Oc1c(Cl)c(C)nc2ccc(Br)cc12&*CCC*&*N*&*Cc1ccccn1&&&
*CCc1ccc(OC)c(OC)c1&*Nc1nc(-c2ccccc2Cl)no1&&&
*C1CN(C)CCO1&*Cn1cc(-c2ccc(C(F)(F)F)nc2)c2c(F)ncnc21&&&
*CC(*)C(O)C(O)CCCCCCCCCC&*O*&*C1OC(*)C(O)C(O)C1O^*N*^*CO&*C(=O)CCCCCCCC&&&&&
*C(CC(=O)O)C(=O)C*&*N*&*C(=O)c1ccc(Oc2ccccc2)cc1^*N*&&*C(=O)C*&*N*&*C(=O)NNC(=O)c1ccccn1&&&
COC1=CC=C(C2=NN=C(N3CCCCC3)N2C2=CC=C(O)C=C2)C=C1&&&
FC1=CC2=C(C=C1Cl)[NH]C(=S)N=C2C1=CC=CC(Cl)=C1&&&
*CC&*N(*)*&*CC&&*CCn1c(Sc2ccc(C)c(C)c2)nc2c(N)ncnc21&&
*CCC&*N1c2ccc(C(*)=O)cc2C(Nc2cc(OC)cc(OC)c2)CC1C&*N*&*CC(O)c1ccccc1&&&
*=CC(=O)c1ccc(OC)c(OC)c1&*=Cc1ccccc1&&&
BrC(Br)=C1C2=NC(Br)=CC=C2N=C(C2=CC=CC=C2)N1C1=CC=CC=C1&&&
*CC(=O)O&*Sc1nc2cc(Br)ccc2[nH]1&&&
*C(C)C=NNC(N)=S&*Oc1ccc2ccccc2c1&&&
*C(C)=O&*N(*)*&*CCCP(=O)(O)O&&*Cc1cccc(N*)c1^*S(=O)(=O)c1ccc(C)cc1&&&
*Oc1ccc(C)nc1[N+](=O)[O-]&*C(C)C(*)=O&*N1CCCCC1&&&
*CC(=NOC)c1cc(OC)c(OC)cc1OC&*Sc1nncnc1-c1ccccc1&&&
*C(*)=O&*Nc1cc(Br)ccc1Cl&&*C1CCCN(c2nc(Cl)c(-n3ccnc3)nc2Cl)C1&&
*C(=O)O&*C1(*)CCCCC1&*CCCc1c[nH]cc1C(*)=O&*N1CCCC(c2c[nH]c3ccccc23)C1&&&
*Nc1c(C)cc(C)cc1C&*C(=O)c1cc(S(*)(=O)=O)ccc1N1CCOCC1&*N1CCCCC1&&&
*Nc1ccc(C2(C)CC(c3cccc4[nH]ccc34)=C(C)C(=O)N2)cc1&*C(=O)C*&*N1CC2CC1CN2*&*Cc1ccccc1&&&
*C(=O)c1cccc(Cl)c1&*Nc1ccccc1-c1c(C(=O)c2ccccc2)cnn1-c1nonc1N&&&
*CC&*O*&*C(*)=O&*C1CSC(c2coc3ccccc3c2=O)N1&&&
*C1CSC(N)=N1&*CCP(=O)(O)c1ccccc1&&&
*Oc1ccc(CCCCCCc2cccc(CC(=O)O)c2)cc1&*CCCCCc1cc(CC*)cc(=O)o1&*N1C(=O)c2ccccc2C1=O&&&
C(=CC#CCOC1NCCCCCO1)C1=CC=C(C2=CC=CC=C2)C=C1&&&
*CCCC&*ON=C1C2CCC1C(c1ccc(C#N)cc1)N(c1ccc(F)cc1)C2&&&
CC(O)CC(O)(C(=O)O)C1=CC=CC([N+](=O)[O-])=C1&&&
*Nc1nc2ccccc2n1Cc1nc(-c2ccc(C)o2)sc1C&*CC(*)=O&*N*&*C(C(*)=O)C(C)C&*N*&*C(CO)C(*)=O&*N1CCC(F)C1*&*C(*)=O&*N*&*C(C(=O)O)C(
OC1=CC=C(C2OC3=CC=C(O)C=C3C2C2=CC(O)=C(O)C=C2C2=NN=NC=C2)C=C1O&&&
CC1=C2C=CC=CN2C2=C1[NH]C(=O)C(N1CCNCC1)=C2C#N&&&
*CCC(*)=O&*N*&*C(Cc1ccccc1)C(*)=O^*N1C(=O)C(=*)SC1=S^*=Cc1cccnc1&*=Cc1ccccc1&&&&&
*CCCCCCCCCCCCC&*Oc1cc2c(cc1OC)C(O)C(*)C(=O)C2&*O*&*C(=O)c1ccccc1C(*)=O&*N1CCCC1*&*C(=O)O&&&
*Cc1nc(-c2ccccc2C)sc1C&*N1CCOCC1*&*CO&&&
*C(=O)NNC(=O)c1cccc(OC)c1&*N*&*C(c1ccccc1)c1ccc(OC)cc1&&&
*Oc1ccc(Nc2ncc3cc(-c4ccc(CC)cc4C(F)(F)F)c(=O)n(C4CC4)c3n2)cc1&*CC*&*N(C)C&&&
CC1=C(CC2=CC=C(C(=O)CC3=CC=C(C(F)(F)F)C=C3)C=C2)C(=O)[NH]C2=C1C(=O)N(C)C(=O)N2C&&&
COC1=CC=C(C=NN2CCC(=NNC(N)=S)C2)C=C1&&&
*C(C)=O&*Nc1cccc(C(*)=O)n1&*N*&*Cc1cccs1&&&
*Oc1ccccc1-c1cccc(C)c1&*CCCC*&*Oc1ccc(C(=O)O)cc1CC(=O)O&&&
*C1OC(n2cnc3c(N)ncnc32)C(O)C1O&*C*&*OP(=O)(O)O&&&
*Oc1cn(C)nc1C(N)=O&*C1CCN(c2cc(O*)ncc2F)CC1&*C1Cc2ccccc2C1&&&
*N(C)C&*C(=O)CCC(c1ccc(C(F)(F)F)cc1)(c1cccnc1)c1ccc(F)cc1&&&
*CC&*O*&*C(*)=O&*O*&*C*&*C1OC(N=C2c3ccc(C(C)C)cc3N=C3CCCC(=O)C3C2)C(O)C(O)C1O&&&
*Cc1cc2c(cc1F)OCC2=O&*Oc1ccc(F)cc1&&&
*CC(*)=O&*Nc1cccc(C(F)(F)F)c1&&*O*^*C(=O)CCS(=O)(=O)c1cccc2nsnc12&&&
*OC&*CC(Cn1c(-c2ccccc2)nc2cccnc21)c1ccccc1&&&
*C(=O)c1nn(CCCN2C(=O)C(=O)c3ccccc32)cc1O&*N*&*Cc1ccc(Cl)cc1&&&
*CCCC(c1ccccc1)(c1ccccc1)C(O)CCC(C)C&*N1CCOCC1&&&
*S(=O)(=O)c1cn(CC)cn1&*N(C)c1ccccc1-c1ccc(F)cc1&&&
*CC&*O*&*C(=O)c1c(-c2ccc(C#N)cc2)csc1N*&*C(=O)c1ccccc1&&&
*N(C)c1ncnc2c1ncn2CC(=O)C=C&*Cc1ccccc1&&&
*=C1C(=O)NN=C1C&*=Cc1ccc([N+](=O)[O-])o1&&&
*C(CCO)C(*)=O&*N1CC2CC(C1)c1ccccc1C2&&*N*^*C(c1ccc(F)c(F)c1)c1ccc(F)cc1&&&
*OC&*C1C(O)COC23CC(CC(*)C2C1*)C(O)C1(C)CC=C(CO)CC2C3C(*)CC21&*O*&*C1OC(*)C(O)C(O)C1O^*OC^*CO&&*O*&&*C1OC(*)C(O)C(O)C1O&*C
*C(CC(C)C)C(*)=O&*N*&*C(CC(C)C)C(*)=O^*N*^*N*&*C(=O)C*&*C(C(*)=O)C(C)C&*N*&*N*&*C(=O)C(*)CO&*C(CC(C)C)C(=O)O&*N*&&&*C(=O)
*S(=O)(=O)c1cccc(C(*)=O)c1&*N1CCCCCC1&&*Nc1cc(Cl)ccc1Cl&&
NS(=O)(=O)C1=CC=C(NC2=NC=CC(C(F)(F)F)=N2)C=C1&&&
*CCCCn1cc(S)nc(Nc2ccc(C)c(C)c2)c1=O&*N1CCN(c2cccc(C(F)(F)F)c2)CC1&&&
*CC(C)(C)C&*N1C2CCC1CC(*)C2&*Nc1ncccc1C#N&&&
*CCCC&*Nc1nccnc1N1CCC(c2nc(-c3ccc(OC)cc3)no2)CC1&&&
*C(C)=O&*N*&*C(C)c1ccc(C#Cc2ccc(O*)cc2)cc1&*C1CCN(c2cccc(C(F)(F)F)n2)C1&&&
*C(=O)CCc1c(C)nc2c(c(C#N)cn2-c2ccc(C)c(C)c2)c1C&*Nc1ccc(Cl)cc1&&&
*N1CCC2c3c(cccc3OC)CC1C2(C)C&*C(*)=O&*N*&*C1CC1&&&
CCCC1=NC(N2CCCCCC2)=NC2=C1C(C)=C(C)S2&&&
*C(C)=O&*N(*)c1ccc(C(=O)O)cc1&*CC(C)C&&&
*CC&*O*&*C(=O)C*&*Sc1nnc(-c2ccc(N3CCOCC3)cc2)o1&&&
*C(=O)c1cccc(C)c1C&*N1CCC(*)CC1&*CC*&*N(*)C&*Cc1cc(Cl)cc2[nH]c(=O)c(O)nc12&&&
*C(=O)c1cc(-c2ccc(OC)cc2)nc2ccccc12&*Nc1cccc(C(F)(F)F)c1&&&
*C(*)=O&*Nc1ccc(F)c(Cl)c1&&*C1C2CCC(O2)C1*^*C(=O)O&&&
*Nc1cc(C)c2ccccc2n1&*CC*&*N(*)C&*CCCc1c[nH]c2ccc(F)cc12&&&
COC1=CC(C2=NC(C)=C[NH]2)=CC=C1NC1=NC=C(F)C(NC2=CC=C(Br)C=C2)=N1&&&
*Oc1ccccc1-c1c[nH]c2cc(C#CC(C)(C)O)ccc12&*Cc1ccccc1&&&
*CC&*Oc1cc(C=NNc2nc(N*)c3nnn(C(C)C)c3n2)ccc1O*&*C(C)C&&*C(C)C*^*O*&*C(C)C&&&
*N(C)C&*CC(*)=O&*O*&*C1C(C)C23CC(=O)C4(*)OC2C2CCC5(C)C(*)CCC5C4(*)C2(O)C13&*O*&*C(=O)c1ccccc1^*C*&&*O*^*C*^*C(=O)c1ccccc1
*Oc1cc(Cl)cc(C)c1&*C(*)=O&*N1CCc2ccccc2C1&&&
*OC&*CCn1c(C(*)=O)cc2ccccc21&*N*&*Cc1cccc(C)c1N&&&
*Oc1ccc(Cl)c(C)c1&*CC*&*N1CCOCC1&&&
*N1CC(C)CC(C)C1&*C(=O)c1cc2sccc2n1C&&&
*=Cc1ccc(Cl)cc1&*=Cc1cc(C=*)on1&*=Cc1ccc(Cl)cc1&&&
*CC(*)=O&*N*&*C1CCCC1^*Sc1ccccc1&&&&
*NC&*C(=O)c1ccc2c(c1)S(=O)(=O)c1ccccc1S2(=O)=O&&&
*CCn1cnc2c1c(=O)n(C)c(=O)n2CCC(C)C&*N1CC=C(c2ccccc2)CC1&&&
*Nc1ccc(OC)cc1OC&*C(=O)CCC(*)=O&*N1CC(C)OC1=O&&&
*N1CCN(c2ccc(C)cc2)CC1&*C(c1cnc2ccccc2c1)c1nnnn1CC*&*N(C)C&&&
*C(C)=O&*C1C(C)=NNC1c1c(O)ccc2ccccc12&&&
O=C(NN=CC1=C2C=CC=CC2=C2CCCCC2=C1O)C1=CC=CC=N1&&&
NS(=O)(=O)NNC1=CSC(C2=CSC(C3=CC=CS3)=N2)=C1&&&
*Sc1nc(=O)c(Cc2ccccc2)c(C#N)[nH]1&*C1CCCO1&&&
*Cc1coc(-c2cccc(OC)c2)n1&*N*&*C(C)=O&&&
CN=C1SC=C(C=NNC=CC(=O)O)N1C&&&
COC1=CC=C(CCC(=O)NNC(=O)C2=CC=CO2)C=C1&&&
*C(*)=O&*Nc1ccccc1N1CCCC1&&*C1CC1c1ccccc1&&
*Nc1ccc(C)cc1&*C(=O)C(=*)O&*=C(C#N)c1nc2ccccc2[nH]c1=O&&&
*C1(O)c2c(C)nc3ccccc3c2C(c2ccccc2)C1C&*CCCCCC*&*N1Cc2ccc(C)cc2C1=O&&&
CC1=C(C(=O)C#CC2=CC=CC=C2C)C2=CC=CC=C2N1CC(=O)O&&&
*OC&*CC(*)=O&*N1c2ccccc2CC1C&&&
*C(=O)c1cc(Cl)c3c(cc2n1)OC&*O*&*C1C(*)OC(*)C(O)C1O&*O*&*C1C(*)OC(*)C(O)C1O^*C*^*O*&*O*&*C(=O)c1cccc(O)c1^*CO^*C1OC(*)C(O)C
FC(F)(F)C1=CC=CC(N2N=CN=C2C2CN3CCC2CC3)=C1&&&
COC1=CC([N+](=O)[O-])=CC=C1NC1=NC=NC2=C1CCNCCC2&&&
*Oc1ccc2c(c1)OCCC2CC(=O)c1ccc(OC)cc1&*CCCC(O)(CC(=O)O)C(=O)O&&&
*CCO&*O*&*CC*&*O*&*CC*&*O*&*CC*&*Oc1ccc(Br)c(Br)c1&&&
*C(=O)c1ccc(C)nc1&*Nc1cccc(N*)c1&*C(=O)c1ccccc1Br&&&
*Cc1ccc2c(c1)ncn2C&*S*&*C1CCCN(c2ccc(F)cc2)C1=O&&&
*CCCC(*)=O&*N*&*CCc1c[nH]c2ccccc12^*N1CCN(c2cc3c(cc2F)c(=O)c(C(=O)O)cn3-c2ccc(F)cc2F)CC1&&&&
*N1CC2(CC(=O)N(c3ccc(C)cc3)C2)CNC1=O&*C(C)c1ccccc1&&&
CC1=NOC2=C1C(C1=CC=C(Cl)C=C1)=NCC(=O)N2O&&&
*CC&*O*&*C(=O)C(*)Cc1c(F)cc(OC)cc1F&*N*&*C(=O)C(*)C(C)CC&*N(*)*&*N*&*C(=O)C(*)C(C)CC^*CC*^*N*&*C(=O)C(*)C(C)C&*C(=O)C(N)C
*N(*)c1ccccc1C&*C(*)=O&*Nc1ccc(-c2ccccc2)cc1^*C(C)C(*)=O&&*N*&*C1CCCCC1&&&
CN1CCN(C2=NC3(CCN(C)CC3)CC3=C2C(C2=CC=C(C(F)(F)F)C=C2)=NO3)CC1&&&
*C(=O)c1cc(C)cc(C)c1&*NC1=NS(=O)N=C1Nc1ccccc1O&&&
CC1=CC=C2SC3=C(SC4=CC=CC=C43)C2=C1&&&
*=C(S*)C(=O)c1ccccc1&*Cc1ccc([N+](=O)[O-])cc1&&*=Cc1ccc([N+](=O)[O-])cc1&&
NC1=C(S(=O)(=O)C2=CC=C(F)C=C2)C=C(C2=CC=NC=C2)S1&&&
*=CC(C)CCCCCCC&*=C1NC(N)=NC1=O&&&
*CC&*N*&*C(C(*)=O)c1ccccc1&*N*&*C(C(=O)O)C(C)C&&&
CC1=NN=C(C2=CC=C(C3=CC=C(Cl)C=C3)O2)N1&&&
*C(=O)c1ccc([N+](=O)[O-])cc1&*Nc1ccccc1C*&*Nc1ncnc2ccsc12&&&
*CC&*O*&*C(=O)C1=C(C)NC(C)=C(C(*)=O)C1c1ccco1&*O*&*CC&&&
*Sc1nnc2c(=O)n(C)c(=O)n(C)c2n1&*Cc1ccccc1&&&
*CC&*O*&*C(=O)c1nc2ccc(-c3cc(-c4ccccc4)cn4ncc(C#N)c34)cc2[nH]1&&&
COC1=CC=C(C2=CC=CC=C2)S1&&&
*Sc1nnc(C(C)C)o1&*CC(=O)c1c(Cl)cccc1C(=O)O&&&
*N(*)c1cc2cc(OC)c(OC)cc2[nH]c1=O&*C*&*C1CCCCCC1^*Cc1nnnn1C1CCCCC1&&&&
*OC&*C(=O)c1c(N*)sc2c1CCC2&*C(=O)Cc1nc(-c2cccs2)oc1C&&&
*CC(*)=O&*Nc1ccc(C*)cc1&*Sc1nc(=O)cc(-c2ccc(Cl)cc2)[nH]1^*Oc1c(Cl)cc(Cl)cc1Cl&&&&
*CC(*)=O&*N*&*Cc1ccc(Cl)cc1^*N1C(=O)Nc2ccccc2S1(=O)=O&&&&
O=C1C2=CC=CC=C2CCN1C1=NC(=O)C2=C(CCCC2)[NH]1&&&
*CCC(*)=O&*Nc1cc(C(=O)O)cc(C(=O)O)c1&&*Sc1ccc2cc(Br)ccc2c1&&
*Nc1ccc(C)c(Cl)c1&*C(*)=O&*C1CCCCC1&&&
CC1=NN=C2C(C3=CC=CC=C3OC(F)F)=C(C#N)C(=O)C3=C4C5=CC=CC=C5C=CC4=C4C(=O)N(C)C=C3[NH]N12&&&
*Nc1ccc2c(c1)C1(C)CCN(C)C(C2)C1C&*C(=O)c1cccs1&&&
C1=CC=C(C2=NC(=NC#N)[NH]C(C3=CC=C4OCOC4=C3)=C2)C=C1&&&
*CCCCCCCCCCCCCCCC&*N*&*C(*)=O&*O*&*C(Cn1ccc(=O)[nH]c1=O)C*&*OC&&&
*Clc1ccc(C)cc1&*C(=O)Cc1nc(-c2ccc3c(c2)OCO3)oc1C&&&
*OP(=O)(Nc1ccccc1C)Oc1ccccc1&*C*&*C1OC(n2ccc(N)nc2=O)CC1F&&&
*NC(=S)Nc1ccccc1CC&*Cc1ccccc1&&&
*Oc1cnc(C#Cc2ccccc2)c2nc(C)n(CC)c12&*C1CC2C(=O)NC3(*)CC3C=CCCCCCCCCC(*)C(=O)N2C1&*N*&*S(=O)(=O)C1CC1^*C(*)=O&&*N*&*C1CC1&
*N1CCC2(C)c3cc(Nc4cccc(C)c4)ccc3CC1C2C&*C*&*C1CC1&&&
CC1=CC(CC(=O)C(F)(F)F)=C2C=CC(Br)=C(Br)C2=C1OC1=CC=CC=C1&&&
*Nc1cc(OC)ccc1OC&*C(*)=O&*Nc1nc(-c2ccc(C)o2)cc2c(C)noc12&&&
*N1C(=O)c2ccc(Cl)cc2C1=O&*C1C=CC(*)C1&*N1CCN(c2cc(Cl)sc2Cl)CC1&&&
*N1CCN(c2cccc(C)c2C)CC1&*C(=O)c1sc2[nH]nc(C)c2c1-c1ccccc1&&&
*N(C)C&*C(=O)c1ccccc1N*&*C(=O)c1ccc(Sc2ccc(N*)cc2)c(Nc2ncnc3nc(C(N)=O)ccc23)c1&*C(=O)CN&&&
*C(=O)O&*C1Cc2c([nH]c3ccccc23)C(c2cc(F)cc(F)c2)N1&&&
*CC&*O*&*C(=O)c1nc2ccc(N*)cc2[nH]c1=O&*S(=O)(=O)c1ccc(OC)c(OC)c1&&&
COC1=CC=C(S(=O)(=O)CC2=CC=CC=C2O)C=C1Br&&&
*N(C)c1ccccc1-c1cccc(C)c1&*C(=O)c1cc2c(=O)n(CCO)c3cc(Oc4ccc(F)cc4)ccc3c2s1&&&
*C(=O)c1cc(-c2cc(O*)ccc2Cl)n[nH]1&*N*&*CCC*^*CCO^*N1CCO(c2ccccc2C(F)(F)F)CC1&&&&&
*OC&*C1CN=C(c2ccccc2)c2cc3c(cc2C1)-c1cc2c(cc1N3C)N(C)CC2&&&
*C(=O)c1cc2ccccc2o1&*Nc1cc(-c2ccccc2)nc2ccccc12&&&
*Oc1ccc([N+](=O)[O-])c(C)c1&*C1CCC2CCC1N2&&&
*Cc1ccc(-c2[nH]n(CC)c(=O)c2-c2ccccc2)cc1&*N1CCN(C)CC1&&&
*Oc1cc(O)c(C(C)=O)cc1Br&*CCCCCC#N&&&
O=C1C2=CC=CC=C2C2(CCCC2)N1C1=CC=C(C#CC2=CN(CCC3=CC=CC=C3C3=CC=CC=C3C3=N[NH]N=N3)N=N2)C=C1&&&
*C(C)C&*N(*)c1ccccn1&*C(=O)C(*)C&*N1CC2(CC1=O)OCCCO2&&&
*C(=O)c1cc(C2CC2)nc2c1c(C)nn2-c1cccc(Cl)c1C&*N*&*Cc1ccccc1Cl&&&
*3(=O)CCCC&*C1CC(*)C(=O)C2C1(C)CCC1C(=O)OC(c3ccc(OC)cc3O*)CC12C&*C(C)=O&&*CC1=C(C)CCCC1C&&
*Nc1ccc(Br)c(C)n1&*C(=O)C*&*O*&*C(=O)CCC*&*N1C(=O)c2ccccc2C1=O&&&
*Sc1nnc(-c2sc2C)n1CC&*CC(*)=O&*N(*)C&*C1CCS(=O)(=O)C1&&&
COC1=C(N)C=C2C(=C1)C(N)=CC1=CC(OC)=C(OC)C(OC)=C12&&&
CC(C)C1=CC=C(C(F)(F)F)C=C1C1C2=CC=CC=C2CC2C(=O)NC(S)C(=O)N21&&&
*C1C(=O)C(=O)N(c2ccc(C)cc2)C1c1ccccn1&*C(=O)C(C)(C)C&&&
N=C(N)NC1=CC=CC=C1&&&
CC1=C2C=C[N+](CCCCCCCCC[N+]3=CC=C4C=CC=CC4=C3)=CC2=CC=C1&&&
*C1CC(N=C(N)N)CN1*&*C(=O)c1ccccc1&&*C(=O)O&&
*C(C)c1ccc(OCOC)cc1&*N*&*C(=O)C(=O)C(C)(C)C&&&
COC1=CC=C(C2=C(O)C(=O)C3=CC=CC=C3O2)C2=CC=C(OC)C=C12&&&
*C(=O)c1ccc(-n2cncC2)cc1&*N*&*C(CO)Cc1ccccc1&&&
*CC(O)C*&*N1CCN(c2ccccc2F)CC1&&*N1CCN(c2cccc(Cl)c2)CC1&&
*Oc1nc(N(C)C)nc(N(C)C)n1&*C(C(*)=O)c1ccccc1&*N*&*Cc1cccs1&&&
*CCCC&*N*&*C(=O)Cc1coc2ccc3c(c12)CN(*)C3=O&*C1CCCC1&&&
*N(*)c1ccc(CCCN)cc1&*CCCl&&*CCCl&&
*CC=C&*Oc1ccc(N*)cc1&*C(=O)C(=*)C#N&*=C(C)N*&*CCN&&&
*C1CC=CCCOC(=O)C(C)NC(=O)C2CCCN2C1=O&*C(*)=O&*O*&*Cc1ccccc1&&&
*CCC&*N(*)*&*CCCCC*&*N1C(=O)C(=*)SC1=S^*C1CCCC1^*=Cc1cccc([N+](=O)[O-])c1&&&&&
*CCCC&*Oc1ccc2ccccc2c1C(C(=O)O)c1cc(C)ccc1C&&&
*OC&*C(=O)C(*)Cc1ccsc1&*N*&*C(=O)CC(F)(F)C(F)(F)F&&&
*C(CCC)C(=O)C(N)=O&*N*&*C(=O)C(*)Cc1ccc(O)cc1&*N*&*C(*)=O&*C1CC2(CN1*)SCCS2&*C(*)=O&*O*&*C12CC3CC(CC(C3)C1)C2&&&
*=CCCC=C&*=CC=*&*=Cc1c(C)nc2c(c(N)nn2Cc2ccccc2)c1C(*)=O&*O*&*Cc1ccccc1&&&
*C1COc2nc([N+](=O)[O-])cn2C1&*O*&*Cc1ccc(-c2ccc(O*)cc2)cc1&*Cc1cccc(F)c1&&&
*Nc1c2c3ccccc3nc-2n(C)c2ccccc12&*S(=O)(=O)c1cccc([N+](=O)[O-])c1&&&
*CC&*O*&*C(*)=O&*C1(c2ccccc2)N=NC2CCCCC2N1&&&
*Sc1nc(C)cc(-c2ccc(C)cc2)n1&*CC(*)=O&*Nc1ncccn1&&&
CC1CN(C2=CC=C(Cl)C(Cl)=C2)C(=O)O1&&&
*=C1NC(=S)N(*)C1=O&*=Cc1cc(Br)cc(Br)c1&&*C1CCOC1=O&&
*=Cc1ccc(OC)cc1&*=C(C#N)C(*)=O&*Nc1ccc(OC)cc1[N+](=O)[O-]&&&
*C(*)=O&*Nc1ccc(F)cc1&&*N(c1ncc(C(F)(F)F)cc1Cl)c1ccc(Cl)cc1Cl&&
*CC&*Oc1ccc(NC(=S)Nc2ccc(Oc3cccc(OC)c3)cc2)cc1&&&
*C(=O)C(N)CN&*Nc1ccc(-c2ccc(F)cc2)cc1&&&
*CCCCCCCCCCCC&*Oc1ccc(C(*)=O)cc1&*O*&*CC(O)C*&*N*&*C(*)=O&*O*&*C(C)(C)C&&&
COC1=CC=C(OC2=CC=C(C3=CC(C4=CC=C5OCOC5=C4)=NC4=NC=NC(N)=C34)C=N2)C=C1&&&
*C(=O)C(=COC)c1ccccc1C*&*OC&&*ON=C(C)C(CO)Cc1cc(F)c(O*)c(C(F)(F)F)c1^*C(C)C&&&
*OC&*C(=O)c1c(C)nc(-c2ccccc2)[n+]([O-])c1C&&&
*C(=O)c1cc(-c2cccc3cnccc23)on1&*Nc1c(F)cccc1F&&&
*Nc1ccccc1OC&*C(*)=O&*N*&*C1N=C(c2ccccc2)c2ccccc2N(C)C1=O&&&
*CCC(C)C&*C1(*)CCCN(*)C1=O&*C*&*C1CCCN(*)C1^*C1CCCC1^*Cc1ccc(Cl)cc1Cl&&&&&
COC1=CC(C)=C(C(=O)O)C(OC2=CC=CC=C2C=NNC(N)=S)=C1&&&
*Nc1cccc(N=Nc2ccc(C(=O)O)cc2)c1&*C(=O)CC*&*N1C(=O)CCC1=O&&&
*Nc1nc(Nc2ccc(S(*)(=O)=O)cc2)nc(Nc2ccc([N+](=O)[O-])cc2)n1&*C1CC1&&*N1CCOCC1&&
*C(=O)CCc1c(C)nn(Cc2ccccc2C)c1C&*N*&*C1CCN(*)CC1&*Cc1ccccc1&&&
NC1(C2=CC=C(C3=C(C4=CC=CC=N4)SC(N4CCN(C5=CC=CC=C5)CC4)=N3)C=C2)CCOCC1&&&
*Cc1nc(=O)c2c3c(sc2[nH]1)CCCC3&*Sc1nc2ccccc2[nH]1&&&
CN1C=C(C2C3=CC=C([N+](=O)[O-])C=C3CCN2C)C=N1&&&
*C(=O)c1c(CC)noc1C&*Nc1cc(C(F)(F)F)cc(C2(*)CCN(C)CC2)c1&*OC&&&
*OC&*CC*&*N*&*C(=O)C(*)C&*SC1=Nc2ccccc2C2=NC(C)=NN12&&&
*Cn1c(=O)c2c(nc3n2CCCC3)n(Cc2ccc(F)cc2)c1=O&*C1CC1&&&
*C(=O)c1ccccc1C&*Nc1nnc(-c2ccccc2)s1&&&
*C(=O)CCC(*)=O&*Nc1ccc2nc(N3CCOCC3)c3c(c2c1)CCC3&&*N1CCN(*)CC1^*Cc1ccc(Cl)c(Cl)c1&&&
*C(=O)c1cccs1&*Nc1ccccc1-c1ccccc1C(*)=O&*N1CCCCC=C1&&&
*Nc1ncnc2c(C(N)=O)cccc12&*Cc1ccc(N2CCC(=O)CC2)cc1&&&
*Cc1nccn1C&*Sc1nc2ccccc2s1&&&
*Nc1cccc(C)c1&*C(*)=O&*Nc1ccc2cc(O)[nH]c(=O)c2c1&&&
*C(Cc1ccccc1)C(=O)NN(CCCC)NC(=O)C(*)C&*N*&*C(*)=O^*N*^*O*&*C(=O)C(*)Cc1ccccc1&*Cc1ccccc1&*N*&&&*C(=O)C(Cc1ccccc1)CC(*)=O&
CC1=CC(C=NNC(=O)C(N)C(CO)CCC(C)N)=CC(C)=C1O&&&
*N1CCN(c2ccc3c(=O)n(CC)c(N)nc3c2)CC1&*C(=O)C(C)C&&&
NC(=S)NN=C1N=CC2=CC=C(Br)C=C2[NH]1&&&
*[N+](C)(C)C&*C1C(*)C2CCC1C2&*OS(N)(=O)=O&&&
*=C1C(=Nc2ccc(S(*)(=O)=O)cc2)C(=O)Nc2ccc(S(N)(=O)=O)cc21&*N1CCOCC1&&*=Cc1ccc(F)c(F)c1&&
*OC&*C(=O)c1cnc2ccc(C(=*)C)cc2c1&*=C1C(=O)Nc2cc(Cl)ccc21&&&
*Oc1cc(CCc2ccccc2)nc2ccccc12&*CC*&*N1CCC(*)CC1&*Cc1c[nH]c2ccccc12&&&
*C(=O)c1ccc(C(=N)N)cc1&*N*&*C(C(*)=O)c1ccccc1&*Nc1ccccc1O&&&
*Cc1cccc(C(F)(F)F)c1&*Oc1cccc2nccnc12&&&
*CCC(=O)O&*N1c2ncccc2CC1c1ccc(O)c2[nH]ccc12&&&
*N1CCN(C)CC1&*C(=O)c1c(-c2cccc(F)c2)nc2n(-c3ccccc3)c3ccccc3n12&&&
CN1C=NC2=C1C(C1=CC=C(Cl)C=C1)=C(C1=CC=C(Cl)C=C1)[NH]2&&&
BrC1=CC=C(C(C2=C[NH]C3=CC=CC=C23)C2=C[NH]C3=CC=CC=C23)C=C1&&&
*N(*)c1c(N)n(CCCC)c(=O)[nH]c1=O&*C(=O)C*&*Sc1nccn1-c1ccccc1^*CC(C)C&&&&
*C1N=C(c2ccccc2)c2cccc(F)c2N(CC(=O)C(C)(C)C)C1=O&*N*&*C(*)=O&*N1CCC(c2ccc(Cl)cc2)CC1&&&
*OC&*C(=O)c1ccccc1N*&*C(=O)c1ccc(C)cc1&&&
COC1=CC=C([N+]2=CC(C(N)=O)=CC(N3CCOCC3)=N2)C=C1&&&
*C(=O)c1ccc(OC)c(OC)c1&*C1CN(*)C1&*CC*&*N(C)c1ncccn1&&&
CC1=CC=C(C)N1N1C=NC2=CC=CC=C21&&&
NS(=O)(=O)C1=CC=C(NC2=NC=CC(C3=C4C=CC(N5CCOCC5)=NN4=CN=C3)=N2)C=C1&&&
*C(C)=O&*Nc1nc(CC(*)C)nc(N2CCC(*)CC2)n1&*N*&*C(*)=O^*O*^*Nc1cccc(C(F)(F)F)c1&*C(C)(C)C&&&&&
*C1CC(n2cc(I)c(=O)[nH]c2=O)OC1*&*OP(=O)(O)O&&*CO&&
*C(=O)CCS(=O)(=O)c1cccc2c1NCCC2&*N*&*Cc1ccc(-c2ccccc2O)s1&&&
*OC&*C(=O)C1=C(C)N(*)C(=O)NC1c1cccc(C*)c1&*Oc1cc(C)c(Cl)c(C)c1&&*Cc1ccccc1&&
*N1CCN(C)CC1&*CCC*&*N*&*CCc1ccc(O)c(O)c1&&&
*N1C(=O)C2C(c3ccc(Oc4ccccc4)cc3)N3CCCC3(*)C2C1=O&*Cc1ccccc1&&*CC(=O)O&&
COC1=CC=C(C2C(C3=CC=CC=C3)NC(=O)NC2(C)C2=CC=CC=C2)C=C1&&&
*OC&*C(=O)C(*)CC*&*N*&*C(C)=O^*SC1=CCS2(=O)=O&&&&
O=C(O)C1=CC(Br)=C(NC2=NC(=S)N=C(SC3=CC=CC=N3)[NH]2)C(Br)=C1&&&
*Oc1ccc(C(F)(F)F)cn1&*CC*&*Oc1cccc2[nH]ccc12&&&
O=[N+]([O-])C1=CC=C(C2=C(C3=CC=CC=C3)C=C(C3=CC=CC=C3)[NH]2)C=C1&&&
*=C(C)CCC(=C)C&*=Cc1ccccc1C(*)=O&*N*&*CCCC(*)=O&*N*&*CCc1ccccc1&&&
*CCCCCCCCCCCCCCCC&*S*&*CC(*)C(*)C&*O*&*C1OC(*)C(O)C(O)C1O^*OP(=O)([O-])O^*CO&&&&&
COC1=CC=C2C=C(C3=CC=CC=C3)C=CC2=N1&&&
N=C(N)CN1CCC2=C(C1)C1=C([NH]C3=CC=C(Cl)C=C23)C2=CC=CC=C2CC1&&&
CC1=CC=C(C2=[N+]([O-])ON=C2C(=O)O)C=C1&&&
*N(C)C&*C(=O)c1ccc(-c2n[nH]c3c2C2(CCC2)NC(=O)NC32)cc1&&&
*OC&*C(*)=O&*C1(*)N=CC2CCCN2C1=O&*C(=O)c1ccc(OC)cc1&&&
*CC&*O*&*C(*)=O&*C1(*)CCN(*)CC1&*C(=O)c1cc2cc(Cl)ccc2[nH]1&&*CC*^*C1CCCCC1&&&
*Cc1cc2cc(OC)c(OC)cc2o1&*N*&*C*&*C1CCC(*)C1O&*C*&*N*&*C(=O)C=*&*=Cc1ccc(Cl)c(Cl)c1&&&
*C(C)=O&*N*&*C1CC2CCCC(C1)N2*&*CCCCCC*&*O*&*C(*)=O&*Nc1cccc(-c2cc(=O)c3ccccc3o2)c1&&&
*Nc1ccc(OC)cc1Cl&*C(=O)c1c(C#N)c(C)n(-c2ccccc2)c1C&&&
NCCC1=CC(Br)=C(OC2=CC=CC=C2)C(Br)=C1&&&
*C(=O)C=C&*Nc1cc(N*)ccc1O*&*C(=O)C*&*Sc1nc2ccccc2s1^*CC&&&&
*C(C)(C)C(=O)O&*O*&*C(=O)c1nccc2ccccc12&&&
O=C1C(O)=C(C2=CC(=O)C(Br)=C(O)C2)C(O)=C(CN2CC3=C(C2)C(C(=O)O)=C(O)C(O)=C4OC(C5=CC=C(C(=O)O)C=C5)=CC4=C3C2=O)C(O)=C1Br&&&
*CCCC&*O*&*C(=O)C(=*)C(=O)c1c[nH]c2ccc(OC)cc12&*=Cc1cnc2ccccc2c1&&&
NC1=NC(C2=CC=CC=C2)=C2[NH]C(C3=CC=CC=C3)=NC2=N1&&&
*C(*)=O&*N*&*CC*^*N(*)*^*N*&*S(=O)(=O)c1ccc(F)cc1&*CCO&&&&*C1CCCCC1&&
O=[N+]([O-])C1=CC=C2[NH]C(C=NNC(=S)N3C(=S)[NH]SC3=S)=CC2=C1&&&
*Cc1cccc(OC)c1&*N1CC2CCC1CN(*)C2&*Cc1ccc(-c2cccc(OC)c2)s1&&&
*C(C)=O&*Nc1ccc(S(=O)(=O)NNC(*)=O)cc1&*N1CCN(c2cccc(C)c2)CC1&&&
*CC&*Oc1nc(=NNc2ccnc3cc(Cl)ccc23)c2cnn(-c3ccc(C(F)(F)F)cc3F)c2n1&&&
*=C1C(=O)C(C#N)C(=O)N(c2ccccc2)C1=O&*=C(O)CCO&&&
*Nc1ccc(CCCCCCCC)cc1&*C(=O)C*&*N(C)C&&&
*CC&*Oc1ccc(N*)cc1&*C(=O)c1ccc(S(*)(=O)=O)cc1&*N1CCCCC1&&&
CC1=CC=NC(NC2=NC(C3=CC=C4OCOC4=C3)=NC3=C2C=CS3)=C1C&&&
*=Cc1ccc(OC)cc1&*=Cc1cc(C)nc(N)n1&&&
*CCC&*Oc1ccc(-n2nc3c(N4CCCCC4)ncnc3c2C)cc1&&&
*C(O)(c1ccccc1)c1cc(C)ccs1&*C1CCN(*)CC1&*C(C)(C)c1ccccc1&&&
*CCC&*ON=C1CCC2CC(C)CC(*)C2C1&*C(*)=O&*O*&*Cc1ccc(C*)cc1&*Oc1cccc(C2=NCCO2)c1&&&
*C1([N-][N+]#N)Oc2ccccc2N(C)C1=O&*CC(*)=O&*N1c2ccccc2NC(=O)C1C&&&
*Cc1nccn1C&*N(*)C&*CC(*)=O&*Nc1cccc(C2CC(c3ccc(F)cc3)=NO2)c1&&&
*CC&*O*&*C(*)=O&*C1(C)CCCN(*)C1&*Cc1cccc(O)c1C#N&&&
*C(C)=O&*O*&*C1CC2C(C)(C)CCCC2(C)C2CCC3(C4=CC(=O)OC4O)OC(*)CC3C12C&*CO&&&
*CC&*C1COCCC1*&*N*&*Cc1cnc(N2CCOCC2)nc1&&&
*C(=O)Cn1c(C)c2ccccc2n1&*N1CCN(c2cccc(C)c2)CC1&&&
*NC&*C1CCN(c2nc(-c3ccccc3)cc3ncn(C)c(=O)c23)C1&&&
*Nc1ccccc1[N+](=O)[O-]&*Cc1ccccc1[N+](=O)[O-]&&&
*CCCC(*)=O&*N(*)c1c(N)n(Cc2ccccc2)c(=O)[nH]c1=O&*CC*^*N(*)*^*O*&*C(=O)Cn1cccn1&*Cc1ccccc1&&*Cc1ccccc1O&&&&
*C(CCC)C(=O)C(*)=O&*N*&*Cc1ccc(N)s1^*N*&&*C(*)=O&*C1C2c3ccc(N(C)C)cc3CC2CN1*&*C(=O)C(*)C(C)(C)C&*N*&*C(=O)C(*)*&*N*&*C(=O
*CCc1c(C(*)=O)[nH]c2ccc(OC)cc12&*N*&*S(=O)(=O)c1ccccc1^*N1Cc2cc(OC)c(OC)cc2C1=O&&&&
*c1(C)CC2(CCCCC2)OO1&*CC1=C(C(C)C)C(=O)OC1&&&
*CCCC(*)=O&*Nc1cccc(Br)c1&&*C12CC3CC(CC(C3)C1)C2&&
*Nc1nc2nn(CC)cc2c2nc(-c3ccco3)nn12&*C(=O)C*&*Oc1ccccc1&&&
*S(=O)(=O)c1ccc2c(c1)OCCO2&*Nc1cccc(-c2ccccc2)c1&&&
S=C1OC2=C(C=CC3=CSC=C23)C2=C1C=CO2&&&
*CC&*ON=C(C)c1ccc(N2CCN(*)CC2)cc1&*Cc1cc(=O)oc2cc3c(cc12)CCC3&&&
*C(=O)c1cc(OC)c(Nc2ncc(C(F)(F)F)c(NC3CCc4cc(C(C)(C)C(=O)O)ccc43)n2)cc1Cl&*N*&*C1COC1&&&
*C(=O)C(N)C(C)CC&*N*&*CC(*)=O&*N*&*C(Cc1c[nH]c2ccccc12)C(*)=O&*N1CCCC1*&*C(*)=O&*N*&*C(Cc1ccc(N)cc1)C(N)=O&&&
*C1CCN(*)C(C)C1&*CC(=O)c1cccc(S(=O)(=O)C2CCCCO2)c1&&*C(=O)O&&
*CCCCCCCCCCCCCC&*N*&*C(=O)c1cc(C(C)C)ccc1N&&&
*Oc1cccn2c(-c3ccccc3)c(CC(=O)O)c(C)c12&*Cc1ccc2ccccc2c1&&&
CC1=CCC2(C)C3=C(CC4CC(C)CCC42C)C1CC(O)C3&&&
N=C(NN=CC1=CC=CC=C1)C1=CC=CC=C1C1=CC=CC=C1&&&
*N1Cc2cc(C)ccc2N(*)CC1C&*C(*)=O&*O*^*S(C)(=O)=O^*Cc1ccccc1&&&&&
*C(C)=O&*N1CCN(*)CC1&*CC*&*N1C(=O)C(*)C(c2ccc(Br)cc2)C1=O&*CC(*)=O&*N(*)C&*Cc1cccc(C)c1&&&
*Oc1ccnc2ccc(OC)cc12&*Cc1nnc2sccn12&&&
*CC(=O)c1c(N)n(C)c(=O)n(C)c1=O&*O*&*C(=O)c1ccccc1S&&&
CSC1=CC=C(N2C=C(C(=O)NNC(=O)C3=CC=CN=C3)C=C2C2=CC=C(C3=CC=CC=C3)C=C2)C=C1&&&
COC1=CC=C(C2=C(NC3=CC=C(OC)C=C3CC(=O)O)N3C=CC=CC3=N2)C(OC)=C1&&&
*CCc1ccccc1C&*N1CCN(*)CC1&*C(*)=O&*C1(C)CCCN(*)C1&*C(=O)c1c(C)cccc1C&&&
*=Cc1ccc(N(C)C)cc1&*=CC1=NCC2CCC1N2C&&&
*CC(*)=O&*N*&*C(c1ccco1)c1ccco1^*Oc1ncnc2scc(-c3ccccc3)c12&&&&
*C1(c2nc3ccccc3[nH]2)CC2CCC1C2O&*Nc1cccc(Oc2ccc(Cl)cc2)c1&&&
*Nc1cc(Cl)ccc1OC&*C(=O)C*&*C1C(=O)N(c2ccc(OC)cc2)C(=O)N1*&*Cc1ccco1&&&
*C(*)=O&*Nc1cccc(F)c1&&*N1CCN(c2ccccn2)CC1&&
*CCCC&*O*&*C(*)=O&*N*&*C(Cc1ccc(O)cc1)C(*)=O&*N1CCC(*)CC1&*C(*)=O&*N*&*CCC(=O)O&&&
*N1C(=O)c2ccccc2C1=O&*C*&*C1CCN(*)CC1&*Cc1c(C(*)=O)sc2ccccc12&*N1CCOCC1&&&
*CCCCC(C)(C)O&*C1C(=O)CC(O)C1C1CC(O)C(*)C(=O)O1&*CC(C)(C)C&&&
*C(=O)CCC(*)=O&*Nc1ccc2c(c1)OCCO2&&*N*^*Cc1nc2ccccc2c(=O)n1-c1ccc(F)cc1&&&
*Oc1ccc(-c2cccc(C*)c2)c(Cl)c1&*Cc1nc2ccccc2[nH]1&&*N1CCOCC1&&
CCCN1C(C2=CC=CC=C2)=CC2=CC(Cl)=CC=C21&&&
*C(=O)c1cccc(C)c1&*C1CCCN(S(=O)(=O)N*)C1&*Cc1ccccc1&&&
*=CC(=C)C&*=CC(=*)C&*=CC=*&*=Cc1cc(C(=O)O)cc(C(=*)C)c1&*=CC(=*)C&*=CC(*)=O&*N1CCN(C)CC1&&&
*C(=O)c1ccc(F)c(F)c1&*O*&*CCCCC#CC*&*N1CCCCC1&&&
*CCC&*N(*)*&*CCCC*&*N*^*C1Cc2cccc(O)c2C1^*C(=O)CCCCC*&&&*C1SCC2NC(=O)NC21&&&
*C(=O)Cc1cc(OC)ccc1OC&*Nc1ccc(-c2nn[nH]n2)cc1[N+](=O)[O-]&&&
*=C1C(=O)NC(=S)N(c2ccc3c(c2)OCCO3)C1=O&*=Cc1cc(O)cc(O)c1&&&
*OC&*C(*)=O&*C1(C)Cc2c(OC)cc(C)cc2C2=NOC(C)C21&&&
*C1(C)CCCC2(C)C3CCC4(O)OC(C)CCC4C3CCC12&*C(=O)Cn1nnc2ccccc21&&&
*Cc1cn[nH]c1-c1ccc(C)cc1&*N1CCCC(c2cc(C(*)=O)[nH]n2)C1&*N1CC(C)OC(C)C1&&&
*C1CCCC1C&*N*&*C(=O)c1c(C(C)C)n(-c2ccccc2)c2cnccc12&&&
*C(=O)Cc1cc(C)cc(Br)c1&*N1CCN(C)CC1&&&
*Oc1c(OC)ccc2c1C13CCN(C)C(C2)C1C=C(OC)C(=O)C3&*CCCCCC*&*O*&*C(=O)CC(C)C&&&
*CC(=O)c1cc(C)n(Cc2ccccc2)c1C&*O*&*C(=O)C*&*C1Sc2ccccc2NC1=O&&&
*CCCCCCCCCCCCCCCCCC&*SO=NC1(C)CCCC1&&&
*CC&*N(*)c1ccc(N2C(=O)CC(c3ccc(N(C)c4ccccc4)cc3)CC2=O)cc1&*CCO&&&
O=C1[NH][NH]C2=CC([N+](=O)[O-])=CC=C12&&&
*CC&*O*&*C(=O)c1c(N)n(-c2ccc(C(C)=O)cc2)c2nc3ccccc3nc12&&&
*Nc1ccccc1C&*C(=O)C*&*S*&*CC(*)=O&*N1CCOCC1&&&
*N1C(=O)C2C(C)CC=CC2C1c1cccc(-c2ccc(C)s2)c1&*Cc1ccccc1&&&
*C(=O)c1ccc(-c2ccc(CC(=O)O)cc2)cc1&*NC(=S)Nc1ccc(OC(F)(F)F)cc1&&&
O=C1C=C(C2=C[NH]C=N2)[NH]C2=C(F)C=CC=C12&&&
*OC&*C1(*)CC(*)C(*)C(*)O1&*OC&&*N*^*C(=O)Cc1ccc(N(*)C)cc1^*OC^*C(*)=O&&*CO^*O*&&&*C(C)(C)C&&&
*CCn1cnc2c(=O)nc(Nc3cccc(C(F)(F)F)c3)[nH]c21&*O*&*CCO&&&
CC(C)C1=CC=C2C(=O)C=C(C#CC3=CC=C4OCCOC4=C3)OC2=C1&&&
FC(F)(F)C1=CC=C(NC(=S)NN=CC2=CC3=C(C=C2C2=CC=CS2)OCO3)S1&&&
*Oc1cccc(C)c1&*Cc1cccc(C*)n1&*Oc1ccc(C)n2c(Br)cnc12&&&
*Nc1nc(C(N)=O)c(O)c2ncn(CC(=O)O)c12&*Cc1ccccc1&&&
*CCC&*O*&*C(*)=O&*N1C(c2ccc(Cl)cc2)CC2CCC(C1C)N2*&*CCc1ccccc1&&&
*NC1c2cc3c(cc2C(c2cc(OC)c(O)c(OC)c2)C2C(=O)OCC12)OCO3&*C(=O)C(O)CCC*&*Sc1nc(N)n[nH]1&&&
*C(C)c1nncn1CC&*Nc1ncc2c(n1)CC(c1cccc(C#N)c1)CC2=O&&&
COC1=CC(C=NNC2=CN=C3C=CC(OC)=CC3=N2)=CC(OC)=C1O&&&
*C(CC(C)C)C(=O)O&*N*&*C(=O)Cc1ccc(Oc2ccccc2)cc1&&&
*Oc1ccc(OC)cc1&*CC1=NCCN1&&&
*C(=O)c1ccc(C)cc1&*N1CCC(*)CC1&*N1CCC(c2ccc(Cl)cc2)C1=O&&&
*C(=O)c1ccccc1&*N*&*C1CN(*)S(=O)(=O)c2cc([N+](=O)[O-])ccc2NC1=O&*CCc1ccccc1&&&
*CC(*)=O&*Nc1ccccc1F&&*O*^*C(=O)c1cc(-c2ccco2)nc2ccccc12&&&
COC1=CC=C(CN2C=C(C(=O)O)C(=O)C3=C2C2=C(SC=C2C)S3&&&
O=C1C(C2=CC=C(O)C(O)=C2)=NC2=CC=C(F)C=C2N1C1CC1&&&
*C(CC(C)C)C(*)=O&*N1CCCC1*&*C(=O)O^*N*&&*C(*)=O&*O*&*Cc1ccccc1&&&
*S(=O)(=O)c1ccccc1OC&*N*&*CCc1c[nH]c2ccccc12&&&
*N1CCC(=O)CC1&*C(=O)c1ccc(Oc2cccc(F)c2)nc1&&&
COC1=CC=CC(C2=CC(C(=O)O)=CC3=CC(O)=C(OC)C=C23)=C1&&&
CN1C(=O)CCC2C(C3=CC=C(C#N)C=C3)C3C4=C5C2=CC=CC5(C=C4)C3C1O&&&
*C(CC(C)C)C(=O)O&*N*&*C(=O)C(*)CCC(=O)O&*N*&*C(=O)C(*)CC(=O)O&*N*&*C(=O)C(*)C(C)C&*N*&*C(=O)C*&*N*&*C(=O)C(N)CCC(=O)O&&&
*C(C)=O&*O*&*C1CC(C)C23OC2C2(CO2)C13&&&
*=C1C2CCCC2CC2C(=O)OC(C)C21&*=CC(=O)c1ccc(F)c(F)c1&&&
*C(*)=O&*Nc1ccc(S(=O)(=O)F)cc1&&*N*^*C1Cc2ccccc2C1&&&
CSC(=NN=C1N=C(NC2=CC=CC=C2)[NH]C(NC2=CC=C(Cl)C=C2)=N1)NC1=CC=CC=C1&&&
*OC&*C(=O)C1=C(C)C(*)C2Oc3c(c(O)c4c(=O)c(-c5ccc(C(C)=O)cc5)c(O)c(O)c4c3=O)C(O)C2(C)O&*O*&*C(C)=O&&&
*=CC(C)(O)c1ccc(Cl)cc1&*=C([N+](=O)[O-])c1ccccn1&&&
*C(=O)CS(=O)Cc1nc(-c2ccc3c(c2)OCO3)oc1C&*N1CCN(c2ccccc2F)CC1&&&
*C(CC)c1nc2ccccc2o1&*N(*)*&*C(=O)CC1CCCCc2cccnc21&&*CCC*^*OC&&&
*CCC(=O)NN=Cc1[nH]c2ccccc2c(=O)c1C&*N(*)C&*Cc1cnccn1&&&
*CCCC&*O*&*C(=O)CCC(*)=O&*Nc1cc(C)on1&&&
*C(=O)Cc1ccc(OC)cc1&*Nc1cc(C)on1&&&
*Nc1ccc(C)cc1&*C(=O)CCC(*)=O&*Nc1ccc(O*)c(C)c1&*Cc1ccncc1&&&
CN1C(CC(=O)O)=C(C2=CC=C(C(F)(F)F)C=C2)C2=C1CN(C1=CC=C(N3CCCC3)C=C1)CC2&&&
*C(C)=O&*N*&*C(CC(C)C)C(*)=O&*N(*)C&*C(C=O)CC(=O)O&&&
*C(=O)C(=S)Nc1ccc(OC)cc1&*Nc1ccc(CCO)cc1&&&
*N1c2ccccc2NC(=O)C1C&*C(=O)C*&*Oc1ccc(F)cc1F&&&
*Nc1ccc(OC)cc1&*C(*)=O&*C1CCCN1*&*C(=O)c1ccc(Cl)nc1&&&
O=C(O)C(Cl)CN1C=NC2=C(C(C(F)(F)F)=CC3=CC=CC=C23)C1=O&&&
*CCCCCC&*O*&*C(=O)N(C1Nc2ccc(-c3ccc(N*)cc3)cc2-c2nc3ccccc3s2)CC1*&*C(*)=O&*O*^*CO^*CCCCC&&&&&
*C(=O)c1noc(C)c1[N+](=O)[O-]&*Nc1cc(Cl)ccc1O&&&
*Nc1ccc(C(C)C(=O)O)cc1&*S(=O)(=O)c1cccc(C(=O)O)c1&&&
CCC1=NC(N)=C([N+](=O)[O-])C(C=O)=C1CCCCCC1=CC=CC=C1&&&
*[N+]#N&*[CH-]C(=O)C(*)Cc1ccccc1&*N*&*C(=O)CCCCC*&*C1CCSS1&&&
*=CC(=O)c1ccc(O*)cc1&*CCC*&*O*^*=Cc1ccccc1^*C1CCCCC1&&&&&
*CC&*N(*)*&*C(=O)n1nc(-c2ccc(C(F)(F)F)cc2)n(-c2ccc(C)cc2)c1=O&&*CC&&
O=C(O)CCCCC1=CC=C(C2=CC=CC=C2)C=C1&&&
*C1CCN(c2nc(N3CCC(C)CC3)nc(N3CCN(*)CC3)n2)CC1&*C(=O)c1ccccc1&&*C(=O)O&&
*C(=O)C(=CNc1cccc(C(=O)O)c1)c1ccc([N+](=O)[O-])cc1&*O*&*CCC#CC#CC*&*Sc1ccccc1&&&
*Sc1nc2sc3c(c2c(=O)n1-c1ccccc1)CCC(C)C3&*C1CCCC1&&&
*CC(C)C&*O*&*C(=O)C=*&*=Cc1ccc(Oc2ccccc2)cc1&&&
*C(=O)c1cc(C(*)=O)cc([N+](=O)[O-])c1&*Nc1ccccc1N1CCOCC1&&*Nc1ccc(Cl)cc1&&
O=S(C1=CC=C(C2=CSC=C2)C=C1)(C1=CC=CC=C1)C1=CC=CC=C1&&&
*CCC&*N*&*C(=O)Cn1cc(C(=O)c2ccc(C)cc2)c(=O)c2cc(OC)c(OC)cc21&&&
CS(=O)(=O)C1=COC(=O)C1=CC1=CC=CC=C1&&&
*CC&*O*&*C(*)=O&*N1CCN(*)CC1&*CCC(*)=O&*O*&*C(C)CC*&*N1C(=O)c2ccccc2C1=O&&&
*S(=O)(=O)c1ccc(C)cc1&*N(*)c1ccccc1&*CC(=O)NNC(=S)Nc1ccccc1F&&&
*N1CCC(n2nc(C(*)=O)c3c2-c2ccccc2S(=O)(=O)C3)CC1&*N1CCOCC1&&*C1CCOCC1&&
*OC&*C(=O)C1=C(N*)c2ccccc2S1(=O)=O&*CCC(=O)O&&&
OC(CN1C=NC=N1)(CN1C=NC=N1)C1=CC=C(Cl)C=C1Cl&&&
OC1=CC=C(C2=C(C3=CC=CO3)N=C(C3=CC=CS3)[NH]2)C=C1&&&
*C(C)C(C)(C)C&*N*&*C(=O)c1cc(C2CC2)[nH]n1&&&
*OC&*C(*)=O&*C1C(c2ccc(-c3c(C)noc3C)cc2)CC2CCC1N2*&*CCO&&&
*CC(*)=O&*N*&*C(N)=O^*N1CCC2C(C1)c1ccccc1C2c1ccccc1&&&&
*CC&*O*&*C(=O)Cc1cc(OC)c(Nc2nc(Nc3cccc(C)c3C)c3c(c2C#N)CC(C)(C)CCC3)c(OC)c1&&&
*SC(CC)=N&*CCCC(*)C(N)=O&*N*&*C(=O)C(*)Cc1ccccc1&*N*&*C(=O)C(*)CC(C)C&*N*&*C(=O)C(*)CCCCN&*N*&*C(=O)c1nc(N(*)C)c2ccccc2n1
*C(C)=O&*O*&*C1CC2CCC1O2&&&
*CCC&*Sc1nc(C(*)C(*)=O)c(Br)n1C&*N*&*C1CCCC1^*N(*)C&&*C(=O)Cc1cc(C)on1&&&
*CCCCCCCCC&*O*&*C(C*)C*&*O*&*CC*^*O*^*O*&*C(C*)C*&*CC*&*O*&*O*&*CC*&*CC*&*O*&*O*&*C(C)=O&*C(C*)C*&&*O*&*C(=O)C=*^*O*^*=CC
O=C1C(C2=NN=C(C3=CC=CC=C3)O2)=C(O)C2=NC=CC=C2S1&&&
*C1CCN(C)CC1&*N*&*C1Cc2ccccc2C1Oc1ccc(-c2cccc(C#N)c2)cc1&&&
*C(c1cc(OC)c(O)c(OC)c1)c1c(O)ccc2ccccc12&*N1CCN(*)CC1&*Cc1ccccc1&&&
*Oc1ccc(C=NO)cc1&*C1C(O)C(O)C(O)C(O)C1O&&&
*S(C)(=O)=O&*N1CC2(CCN(*)CC2)c2ccccc21&*C(=O)CO&&&
*C(C)=O&*N*&*C(C(*)=O)C(C)C&*N1CCCC1*&*C(*)=O&*N*&*C(CCCN=C(N)N)C(*)=O&*N*&*C(CO)C(*)=O&*N*&*C(C(N)=O)C(C)C&&&
*Nc1ccc(S(N)(=O)=O)cc1F&*C(=O)C*&*Sc1ccccc1C(N)=O&&&
*CCC(C)(C)C&*N(*)*&*Cc1nc2ccccc2[nH]1&&*Cc1nnnn1C1CCCC1&&
*Cc1cc2cccc(C)c2[nH]c1=O&*N(*)*&*C(=O)c1ccc(C)c(C)c1&&*CC*^*N1CCOCC1&&&
O=C1NC2=CC3=C(C=C2C(C2=CC=C(C(F)(F)F)C=C2)C1C1=CC=CC=C1)OCO3&&&
*C12C(=O)c3ccccc3C(O1)c1ccccc12&*CO&&&
*C(C)=O&*N1Cc2[nH]c3cc(Cl)ccc3c2[N+](=O)[O-]&&&
*N(C)C&*CC*&*N*&*C(=O)c1ccc(Cc2cnc(N)nc2N)cc1&&&
*OC&*C(C)(C)C*&*N1CCC2C(C1)Cc1cc(C#CC3CCCCC3)ccc12&&&
CC12CCC3C(CCC4=CC(=O)C=CC43C)C1CC(O)C2O&&&
*CCCC&*O*&*C(*)=O&*N*&*S(=O)(=O)c1sc(CC(C)C)cc1-c1ccc(C*)cc1&*N(*)C&*C(=O)CCCN&&&
*C(C)C&*O*&*CCC1OCc2cc(Br)cc(C(*)=O)c21&*N(*)C&*Cc1ccccc1&&&
*CC(=O)c1c(O)n(C)c(=O)n(C)c1=O&*Sc1ccc(I)cc1&&&
FCC1=CC=CC=C1C1=CC=C(C(F)(F)F)N=C1OC1=CC=C(NC(=S)C2=CC=CC=N2)C=C1&&&
*Nc1ccccc1CC&*C(*)=O&*Nc1ccc2c(c1)C(=O)N(*)CC(C)C(*)O2&*C(C)CO&&*C*^*N(*)C&*Cc1ccc(C(F)(F)F)cc1&&&
*C(C)C&*Nc1nc(Nc2ccc(N3CCOCC3)c(F)c2)ncc1[N+](=O)[O-]&&&
*C(C)(C)C(*)=O&*N*&*C1N=C(c2ccccc2)c2ccccc2NC1=O^*N*&&*S(=O)(=O)Cc1ccccc1&&&
*CC&*O*&*CCC*&*N1CCN(*)CC1&*CC(*)=O&*Nc1ccc(C)c(Cl)c1&&&
CS(=O)(=O)C1=CC=C(N2C=C(CN3C=CN=C3)C=N2)C=C1&&&
*Nc1ccc(OC)c(OC)c1&*C(=O)c1ccccc1NC(=S)N*&*C(=O)c1cccc([N+](=O)[O-])c1&&&
=C(C)C1=CC=CC(C2CC2C2=CC=C(OC)C(OC)=C2)=C1&&&
*CC&*O*&*C(=O)C*&*N1C(=O)c2ccccc2NC1c1ccc(SC)c(Br)c1&&&
CN1CCCN(C2=NC=NC3=C2N=C[NH]3)CC1&&&
*N1C(=O)c2ccccc2C1=O&*CC(O)C*&*N1CCN(*)CC1&*Cc1ccccc1&&&
*C(=O)C(=O)c1c[nH]c2ccccc12&*N1CCN(*)CC1&*C(c1ccccc1)c1ccccc1&&&
*C1OC2OC3(C)CCC4C(C)CCC(C1C)C24OO3&*CC(*)=O&*N*&*CC(=O)O&&&
*OC&*C(=O)c1c(C(*)=O)cc2cc(-c3ccccc3)ccc2c1-c1ccc(N2CCOCC2)cc1&*N*&*C1CCOCC1&&&
*C(=O)c1cnc2cc(C=*)ccc2c1&*N*&*CC*^*=Cc1c(Cl)ccc(Cl)c1Cl^*N1CCC(O)C1&&&&&
O=S(=O)(NN=C1SCCS1)C1=CC=CC=C1O&&&
CN1CC2C3=CC=CC=C3C(C1)N2C&&&
*Nc1nc(Nc2ccc(C#N)cc2)c2ncn(CC)c2n1&*Cc1cc(C)on1&&&
*CC(C)(C)C(*)=O&*Nc1ccc(C(=O)O)c(C(=O)O)c1&&*Oc1ccc(Cl)cc1Cl&&
*C(=O)c1cc(CCC)cc(OC)c1OC&*N*&*Cc1nc(-c2ccccc2)no1&&&
*On1cc(F)c(N)nc1=O&*CCC*&*N1CCN(c2cc(Cl)ccc2C(F)(F)F)CC1&&&
*=Cc1ccc(Cl)cc1Cl&*=Cc1csc(Cl)c1&&&
*S(=O)(=O)c1c(C)cc(C)cc1C&*Nc1ccc(-c2ccccc2)cc1&&&
*CCC&*N(*)*&*CC(*)=O&*N*^*CCC^*Cc1cc(Cl)ccc1-n1nc(C)cc1C&&&&&
N=C1SC(=CC2=CC=CO2)C2=NN=CN12&&&
*Sc1cccc(F)c1&*Cc1ccnc(-c2ccnc(Oc3cccnc3)n2)c1&&&
*Nc1ccc2c(c1)cn1nc(C(=O)NNC(N)=S)[nH]c1n2&*C*&*C1CC1&&&
O=C1C=CC=CN1CC1=CC=CC=C1&&&
*C(=O)CC(CC(=O)O)CC(=O)O&*N1CCC(*)CC1&*C(*)=O&*N1CCC(*)CC1&*Oc1ccc(Cl)c(Cl)c1&&&
*Oc1cc(O)cc2oc(-c3ccc(OC)c(O)c3)cc(=O)c12&*C1OC(*)C(O)C(O)C1O&*CO&&&
*C(CC)C(Cl)(Cl)Cl&*NC(=Nc1ccccc1)NC(=Nc1cccc2ccccc12)Nc1ccccc1&&&
N=C1C2CCCCC2C(=O)N1C1=CC=CS1&&&
*Cc1ccc(C(C)(C)C)cc1&*N1CCC(*)C1&*C(*)=O&*N1Cc2ccccc2C1&&&
*CC&*O*&*C(=O)c1ccc2c(c1)CN(c1ccc(C)cn1)C2=O&&&
CC(=O)N1N=C(C2=CC=C(F)C=C2)CC1C1=CC=C(O)C=C1&&&
*CC#CC&*O*&*CC*&*Oc1ccc(S(=O)(=O)C2(*)CCOCC2)cc1&*C(=O)NO&&&
*N1c2ccccc2C=Cc2c(OC)cccc21&*CC(C)=NO*&*C(C)C&&&
CC1=CC=C(NC2=NC3=CC=CN=C3O2)C=C1Cl&&&
*C1C=CC(n2cnc3c(=O)nc(N)[nH]c32)C1&*OC(CO)CO&&&
*Nc1ncnc2c1c(C)cn2CC&*CCO&&&
CN1CC(=O)N(N=CC2=CC=CC=C2)C2=C1C1=CC=CC=C1O2&&&
*N(*)c1ccc(OC)cc1&*C(=O)C*&*Sc1nc(=O)c2ccccc2[nH]1^*C(C(*)=O)c1ccco1&&*N*&*C1CCCCC1&&&
*N1CCc2c(cnc3nnnn23)C1&*CCc1ccccc1&&&
*N(*)C&*C(=O)c1csc(C(*)C*)n1&*N*^*Cc1ccccc1^*C(*)=O&&&*C1CCC(=O)N1&&&
*CC#Cc1ccc2ncc(C#N)c(Nc3ccc(Sc4ccc(C)nc4)c(Cl)c3)c2c1&*N1CCN(C)CC1&&&
*=C(C#N)n1nc(C)n(-c2ccccc2)c1=O&*=Cc1ccc(-c2ccc(Br)cc2)o1&&&
*OC&*C(=O)c1oc2cccc(C)c2c1N*&*C(=O)C*&*Sc1nncc(C)n1&&&
*Nc1c(C)cccc1C&*C(=O)CCCC(*)=O&*Nc1nc(-c2ccccc2)cs1&&&
*C1(C)CCCN(c2c(C)cccc2C)C1&*C(*)=O&*N*&*S(=O)(=O)c1c(C)nc(=O)[nH]c1O&&&
*N(*)c1ccc(OC)cc1&*C(=O)c1csnn1&&*C(C(*)=O)c1ccc(C)o1^*N*&*C(C)(C)C&&&
*C(CCC)C(=O)C(*)=O&*N*&*C1CC1^*N*&&*C(*)=O&*C1CC2C(C(=O)O)=C(CC*)CS(=O)(=O)CC2O1&*OC&&&
*Nc1cccc(-c2c(Cl)c(N)nc3cnccc23)n1&*C*&*C1CC1(F)F&&&
*C(=O)C(F)(F)F&*N*&*CCCCC(*)=O&*Nc1ccc2[nH]c3ccccc3c2c1&&&
*OC&*C(=O)CCc1c(C)[nH]c(=O)c1C#N&&&
*N1CC(=O)c2ccccc2C1&*C(=O)c1ccccc1N1C(=O)Cc2ccccc2C1=O&&&
*N1C(=O)CC2(C)CCC=C(C)C2C1=O&*CC*&*N1CCN(c2ccccc2Oc2ccccc2)CC1&&&
*Nc1cc(C(F)(F)F)ccc1C&*C(=O)C(*)C(C)C&*N*&*C(*)=O&*O*&*C(C)(C)C&&&
*Cc1cc(OC)c(OC)c(OC)c1&*N*&*C(=O)c1oc2ccc(S(*)(=O)=O)cc2c1C&*N*&*C*&*C1CCCO1&&&
*Oc1ccc(=O)n(Cc2ccc(-c3cnn(CC(=O)O)c3)cc2)n1&*CCc1ccc(Cl)cc1Cl&&&
*CC&*O*&*C(=O)c1ccc2oc3ccccc3c(=O)c2c1&&&
*Oc1ccc(C(C)=O)cc1&*CC(*)=O&*N(*)c1c(N)n(Cc2ccccc2)c(=O)[nH]c1=O&*CC(C)C&&&
*C1CCN(C)CC1&*N1CCC2CN(c3cc(S(C)(=O)=O)ccn3)C2C1&&&
*Cc1cnc(C)cn1&*N1CCC(c2cccc(C(*)=O)c2)C1&*Nc1cccc(C(=O)C(F)(F)F)c1&&&
*CCC&*O*&*C(=O)c1sc2[nH]c(-c3cccc(O*)c3)nc(=O)c2c1C&*Cc1ccc(F)cc1&&&
*C(=O)C(N)Cc1c(C)cc(O)cc1C&*N*&*C(*)C&*C1Cc2ccccc2C1&&&
CC12OCOC1CC1=C3C4=C5C=CC(=O)C=C5OC4C(C4=CC=C(O)C=C4)CC3=C3C=C(CO)C(=O)OC3=C12&&&
*C1OC(n2cnc3c(N)nc(N)nc32)C(O)C1O&*CO&&&
*ONC(C)=O&*CCCCCCCCC*&*Oc1c(-c2ccc(OC(F)(F)F)cc2)oc2ccccc2c1=O&&&
*C(=O)Cn1cc(C(*)=O)c(C(C)=O)c1&*NS(=O)(=O)N1CCCC1&&*N(*)C^*C1CCCC1&&&
*C(=O)Cn1cnc2ccccc2c1=O&*Nc1nccs1&&&
*CC&*N(*)c1ccc(-c2nnc3n*-c4ccccc4Nc4ccccc4N)n23)cc1&*CC&&*CC&&
CSC1=C(S(=O)(=O)C2=CC=CC=C2)C=C(C(C)C)N1C1=CC=CC=C1&&&
*CC&*N*&*C(=O)C1=C(C)N(c2ccc(C)cc2)C2=C(C(=O)CC(C)(C)C2)C1c1cc2ccccc2nc1Cl&&&
*=Cc1cc(OC)c(OC)c(OC)c1&*=C1C(=O)N(C(C)(C)O)c2ccccc21&&&
*C1(c2nc(-c3ccc(C)cc3)cs2)CC1&*C(*)=O&*N*&*C(Cc1ccccc1)C(O)CC(Cc1ccccc1)C(*)=O&*NC1c2ccccc2CC1O&&&
*S(C)(=O)=O&*Nc1cccc(Nc2nc(-c3cc3CCC(=O)O)c3cccn3n2)c1&&&
*C1(c2ccccc2)CCN(*)CC1&*Nc1ccccc1-n1cccn1&&*Cc1ccccc1&&
*=CC(*)=O&*N1c2ccccc2CC1*&*C(*)=O^*=Cc1ccc(-c2cccnc2)s1^*N*&&&*C(Cc1ccccc1)C(*)=O&*Nc1ccc(Cl)cc1&&&
*CC(C)N&*Sc1nc(-c2ccccc2)c(-c2ccncc2)[nH]1&&&
*N1c2ccccc2CC1CC&*C(=O)c1ccc(N(*)C)cc1&*S(C)(=O)=O&&&
*Nc1ccc(C(C)CC)cc1&*C(=O)C*&*N1CCCCC1c1c(C)nn(C)c1Cl&&&
O=[N+]([O-])C1=CC=C(C2CC(C3=CC=C(Br)C=C3)=NN2C2=CC=NC(NC3=CC=C4OCCOC4=C3)=N2)C=C1&&&
*CC&*Sc1nnc(Nc2cnc3ccccc3n2)s1&&&
*N(C)c1ccc(Cl)c(Cl)c1&*C(=O)C(=O)c1c[nH]c2ccc(Br)cc12&&&
*N(*)C&*C(=O)c1ccc(-c2ccncc2)cc1&&*CCc1ccccc1&&
*Cc1coc(-c2ccc(OC)cc2)n1&*N1CCN(c2nc(C)nc3c2nnn3C)C(C)C1&&&
*CCC&*N1Cc2cccc(C(*)=O)c2C1=O&*N1CCCN(c2ccccc2F)CC1&&&
*CCc1ccc(OC)c(OC)c1&*N*&*C(=O)CCS(=O)Cc1nc(-c2ccc(OC)c(OC)c2)oc1C&&&
*Nc1ccc(CC)cc1&*C(=O)C*&*N(*)C&*C(=O)c1ccc2nc(-c3ccco3)oc2c1&&&
*Nc1cc2[nH]c(-c3ccc(OC)c(C)c3)nc2cc1N*&*C(*)=O&*C1CC=CCC1^*C(N)=O&&&&
*C1CC=CC(n2cnc3c(=O)nc(N)[nH]c32)C1O&*CO&&&
*CC&*ON=Cc1ccc2oc(=O)c(Cc3ccccc3)cc(=O)c2c1&&&
COC1=CC=C2C=C(C(=O)C3=CC=C(Cl)C=C3)C(C3=CC(OC)=C(OC)C(OC)=C3)=CC2=C1OC&&&
*CC1=C(C)c2ccc(O*)cc2OC1&*CC*&*O*^*CC*^*CCO&*O*&&&*CCO&&&
*C(C)c1ccccc1&*N*&*S(=O)(=O)c1ccc(C(*)=O)cc1&*O*&*C(C)(C)C&&&
*C(=O)CCCC&*N(*)c1ccc(C(O)CCC)cc1&*C1CCN(C(C)=N)CC1&&&
*CC(C)C&*N(*)c1nccc(N2C(=O)OCC2*)n1&*CC(C)C&&*C(C)C&&
*Nc1ccc([N+](=O)[O-])c(C)c1&*C(=O)c1ccco1&&&
*S(=O)(=O)c1cccc(C(=O)c2nc3cc(F)ccc3s2)c1&*N1CCCC1&&&
*CC&*Oc1cc(C*)cc(O*)c1&*CC&&*Oc1ccc(-c2ccccc2C(=O)O)cc1&&
*CCC#CC&*Oc1ccc2c(c1)cc(C(N)=O)n2Cc1cccc(N)c1&&&
*C(=O)c1ccc(N2CCC(c3ccccc3C(C)C)CC2=O)cc1&*Nc1nc2ccccc2s1&&&
*N1CCN(c2cc(N)n3nc(-c4ccco4)nc3n2)CC1&*Cc1cccc(Cl)c1&&&
COC1=CC2=C(C(O)=C1OC)C1=CC=CC(OC)=C1C(C1=C(O)C(OC)=C(O)C(OC)=C1)C2&&&
*C(C(=O)NN(Cc1ccc(OC)cc1)C(*)=O)C(C)(C)C&*N*&*CCc1ccccc1^*N*&&*C(Cc1ccccc1)C(O)C(*)Cc1ccccc1&*N*&*C(*)=O&*O*&*C(C)(C)C&&&
O=P(CCCCC1=C[NH]C2=CC=CC=C12)(O)O&&&
*Nc1nccn(C(CO)Cc2ccc(OC)cc2)c1=O&*C1CC2CCC1C2&&&
*NC1c2cc(C)ccc2OC(C)(C)C1O&*C(=O)c1cc(C)on1&&&
*OC&*C(=O)C1=C(c2ccccc2)CC2CCC1N2*&*C(*)=O&*Nc1ccc(OC)cc1&&&
*Oc1ccc(OC)cc1&*C1CCN(*)CC1&*CCCc1ccc([N+](=O)[O-])cc1&&&
CCN1C=C2C(=N1)C1=C(N(C3=CC=CC=C3)C=C1C)N(CC1=CC=C(Cl)C=C1)C2=O&&&
CS(=O)(=O)C1=CC=CC2=C1N=C(C1=CC=C(C3=CC=CC(OC(F)(F)F)=C3)N=C1)[NH]2&&&
CC1=C(C2COC3=NC=C(S(C)(=O)=O)C(N)=C3C2)C(N(C)C)=NO1&&&
*Oc1cc(CCc2ccccc2C)nc2cc(OC)ccc12&*C1CC2C(=O)NC3(*)CC3C=CCCCCCN(C)C(=O)C2C1&*C(*)=O&*N*&*S(=O)(=O)C1CC1&&&
*Nc1cc(OC)ccc1OC&*C(=O)C(*)=O&*N*&*CC*&*N1CCN(c2ccccc2)CC1&&&
*C1CCN(c2nnc(C(C)C)s2)CC1&*N1CCN(c2ccc3cnn(C(C)C)c3c2)CC1&&&
*C(=O)CC&*Nc1ccc2nc(C)sc2c1&&&
*C12CCC(C(=C)C)C1C1CCC3C4(C)CCC(*)C(C)(C)C4CCC3(C)C1(C)CC2&*O*&*C(=O)CCCCCCCCC^*C(*)=O&&*N*&*C(C)C(*)=O&*O*&*C(C)(C)C&&&
*C(=O)c1ccco1&*N(*)c1ccccc1&*C(C(*)=O)c1ccccc1F&*N*&*C1CC1&&&
*=Cc1ccc(O*)c(OC)c1&*CCC*&*N1CCN(c2cc(OC)ccc2C)CC1^*=CC(=O)c1ccccc1&&&&
O=C(CCCCC(=O)[N+]1=CC=CC2=CC=CC=C21)C1=CC=CC(Cl)=C1&&&
*Nc1cccc(NC(=S)Nc2ccnc3cc(Cl)ccc23)c1&*CC*&*N1CCCCC1&&&
*CC(=O)NNC(=O)c1ccc2ccccc2c1&*N*&*C(=O)c1cc([N+](=O)[O-])cc([N+](=O)[O-])c1&&&
*Oc1ccc(C(O)CCCCCCC)cc1&*CCCCCCCCCC(*)=O&*N*&*CCc1ccc(O)c(O)c1&&&
*N1C(=O)c2ccccc2C1=O&*CCC(*)=O&*N*&*C(c1cccnc1)c1cccs1&&&
*Oc1ccc(-c2cc(=O)c3ccccc3o2)cc1&*CCCCCC*&*Oc1ccc(-c2ccccc2)cc1&&&
CC1=NC2=CC=CC=C2N=C1SC1=NN(C2CCCC2)C2=NC=NC(=O)C12&&&
*CCc1c(C)[nH]c2ccccc12&*N(*)C&*Cc1ccccc1F&&&
*Cc1coc(C)n1&*N1CC(c2ccccc2C)C2(C1)C(CC(C)C)CC(=O)N2C&&&
*CCC&*N(*)c1c(N)n(CCCC)c(=O)[nH]c1=O&*C(=O)Cc1ccc(S(*)(=O)=O)s1&*N1CCCCC1&&&
*C(=O)c1ccccc1&*C1CC(=O)c2ccccc2O1&&&
*CC(*)C(C)(C)C&*N*&*C(=O)c1cccc2ccccc12^*NC(=S)Nc1ccccc1[N+](=O)[O-]&&&&
CC1=CC=CC2=C1NN=CC1=C[NH]N=C12&&&
*CC&*O*&*C(=O)c1cccc(N*)c1&*C(=O)C=*&*=Cc1ccc2c(c1)CCN2&&&
*C(C)C&*Oc1cccc(C(*)=O)c1&*N*&*C1CCCC1*&*O*&*CC(*)C&*N1CCCC1&&&
*CC&*N(*)*&*Cc1ccc2nc(-c3ccc(N(C)C)cc3)ccc2c1&&*Cc1ccco1&&
*C(=O)c1cccc(C(F)(F)F)c1&*Nc1ccc(-c2cccs2)nc1&&&
*C(=O)c1nc(C)no1&*N1CC2(C#Cc3ccccc3F)CC1CC2&&&
*CC&*Oc1cc(C*)cc(O*)c1O*&*C(=O)c1ccccc1N*&*C(=O)c1cc(C)on1^*C(C)=O&&&*N*^*C(C)=O&&&
*C(C)CCC(O)C(C)C&*C1CCC2C3CC(O)C4CC(O)CCC4(C)C3C(O)CC12C&&&
*N(*)c1ccc(C)c(Cl)c1&*C(=O)C*&*N*^*C(C(*)=O)c1cccnc1^*C(*)=O&*N*&*N*&*Cc1ccc2c(c1)OCO2&*C(C)C&&&&&
*C(C)=O&*O*&*C1(C2c3ccccc3OC(C)(C)C2C)C(=O)N(C)C2CCCCC21&&&
*N1C(=O)NC(=O)C(=CNc2ccc(S(N)(=O)=O)cc2)C1=O&*CCc1ccc(F)cc1&&&
*Nc1cc(C)ccn1&*C(=O)C*&*Sc1ccc(O)cn1&&&
*CC&*O*&*C(=O)c1c(N)sc2c1CCCC2&&&
O=C1CSS(=O)(=O)C2=CC=CC=C2N1&&&
*NC&*CCC(*)c1ccc(F)cc1&*Oc1cccc2cccnc12&&&
*CC&*N(*)SN&*CCC#N&&&
*Nc1ccc(C(c2ccncc2)c2c[nH]c3c(-c4ccncc4)cccc23)cc1&*Cc1cccnc1&&&
*Sc1nc2ccccc2c(=O)n1CC&*CC(*)=O&*N1CCN(c2ccccc2OC)CC1&&&
*Cc1cc(=O)oc2c(C)c(C)ccc12&*N1CCN(c2ccncc2)CC1&&&
*=C1NC(=O)NC1=O&*=Cc1ccccc1Cl&&&
*CC&*N(*)*&*CC&&*CCCC(*)C^*NC(=S)Nc1cccc(C)c1&&&
*CCCCCCC(C)(C)C(=O)O&*Sc1nc(-c2ccc(F)cc2)c(-c2ccnc(Nc3ccccc3)n2)[nH]1&&&
*Cc1ccc(C#N)cc1&*N1CCc2c(n(S(=O)(=O)c3ccccc3)c3ccccc23)C1&&&
*CC(*)C(=O)O&*N1CCC(*)CC1&*CC(=O)O^*C1CC1(c1cccco1)c1ccccc1&&&&
NC(=O)C1=CC=CC(C2=CN(C3=CC=C(Cl)C(Cl)=C3)N=N2)=C1&&&
*OC&*C(=O)c1ccc(C*)cc1&*Sc1nncn1C*&*C1COc2ccccc2O1&&&
*CC&*O*&*C(=O)c1cc2ccc(OC)c(O*)c2oc1=O&*CC(*)=O&*Nc1ccccc1C&&&
*Sc1nc2cc(OC)c(OC)cc2c(=O)n1CC&*Cc1nc(-c2ccc(C4CC4)cc2)no1&&&
*Oc1ccc(CC(C)(C)C)c(C)c1&*Cc1cc2cc(C(F)(F)F)ccc2[nH]c1=O&&&
*C(=O)C(=COC)c1ccccc1C*&*OC&&*Oc1ccc(C2=NC(c3ccc(N(C)C)cc3)CO2)cc1&&
*CC&*N(*)*&*C(*)=O&*C1Cc2ccc(O*)cc2C1=O^*CC^*CC(C)=O&&&&&
*CCCN&*N(*)*&*C(=O)CCCC*&*N(*)*^*CCCN^*CC(=O)NO&&&&*S(=O)(=O)c1ccc(NO)cc1&&
*Oc1c(C)cccc1C&*CC(*)=O&*Nc1ccc(N2C(=O)C3CC=CCC3C2=O)cc1&&&
C(=NNC1=NC(C2=CC=C3OCCOC3=C2)=NC2=C1N=CN2CC1=CC=CS1&&&
*Oc1ccc2c3c(c(=O)oc2c1C)CCCC3&*CCCC(*)=O&*N1CCCC1&&&
*Oc1ccc(Br)cc1&*CCC*&*N*&*Cc1cccco1&&&
*Cn1cc(-c2cc(C(=O)O)oc2C)c(-c2ccc(Cl)cc2)n1&*C1CCN(*)CC1&*C1CCCC1&&&
*C(=O)C(C)C&*N1CC2CCCC2(*)C1&*C(*)=O&*N*&*Cc1ccc(Oc2ccccc2)nc1&&&
*C(*)C(N)=O&*N*&*CC(=O)NO^*C1CCCCC1&&&&
*S(=O)(=O)c1cc(C)ccc1CC(=O)c1ccc(C)cc1&*NC1=NCCCC1&&&
CC(CCC(N)=O)C(N)CN1)CCCNC1=NC(C)=NC2=C1CCCC2&&&
*Oc1ccccc1-c1ccc2c(-c3cccc(-c4cccc(C(C)=O)c4)c3)ncn2c1&*CC(N)C(=O)O&&&
*C(=O)C(*)C&*Nc1cc(N*)cc(C(=O)O)c1&*C(=O)c1ccccc1Br^*N1C(=O)C2C3c4ccccc4C(c4nc5ccccc5[nH]4)C2C1=O&&&&
*C(=O)c1ccc2c(c1)c(C#N)cn2CCC&*N*&*Cc1ccc(S(C)(=O)=O)cc1&&&
NC1=C(S(=O)(=O)O)[NH]C=C(N2CC3CCCC3C2)C1=O&&&
*C(C)C&*Oc1ccc(CC=*)cc1&*=CC(=O)C=*&*=C(O)C=*&*=Cc1ccc(O*)cc1&*C(C)C&&&
COC1=CC=CC(C2CC(C3=CC=C4OCOC4=C3)=NN2C2=NC(OC)=CC(OC)=N2)=C1&&&
COC1=CC=C(F)C=C1NC1=NC=C2C(=N1)C(=O)NC2C&&&
*OC&*C(=O)C(F)(F)C(*)C&*N*&*C(=O)C(*)C(C)C&*N*&*C(=O)C(CC(=O)C(*)C)CC(C)C&*N*&*C(*)=O&*O*&*Cc1ccccc1&&&
CC1=CC(C2=CSC(=NN=CC3=CC=CC(N(F)F)=C3)[NH]2)=CC(C)=N1&&&
*C(=O)c1cc2c(CC)nn(C)c2s1&*Nc1cccnc1Cl&&&
*C1CCN(c2cc(C)nc(N3CCC(*)CC3)n2)CC1&*C(*)=O&*N*^*C(F)(F)F^*Cc1ccccc1Cl&&&&&
*C(=O)C(C)N&*NCP1OC(n2cnc3c(N)ncnc32)C(O)C1O&&&
*CC(*)=O&*N*&*Cc1ccc(Cl)cc1^*O*&&*C(=O)Cc1ccccc1&&&
*C(C)CCc1c(C)n[nH]c1C&*N1C(=O)CCC1c1ccc(F)cc1F&&&
*Cc1ccc(C)cc1&*N(*)c1c(N)n(CC(C)C)c(=O)[nH]c1=O&*C(=O)C(C)C&&&
*=C1CC(c2ccc(C(F)(F)F)cc2)OC1=O&*=Cc1ccc(Br)cc1&&&
O=C1C2CCCN3C(=O)CN=C(N4CCN(C5=CC=[N+](CCO)C=C5)CC4)N=C3C2C2CCCN12&&&
*C(=O)c1cc2nc(Nc3cc(Br)cnc3OC)sc2cc1C&*N*&*C1CCN(C)CC1&&&
*CC&*O*&*C(=O)c1c(C)[nH]c(C(=O)C*)c1C&*Sc1nc2cc(OC)ccc2[nH]1&&&
*ON=Cc1c(OC)cc(OC)c(OC)c1OC&*Cc1ccc(C)cc1&&&
*C(=O)C(C)N&*N1CCCC1*&*C(*)=O&*N1Cc2ccccc2CC1*&*C(*)=O&*N*&*C(CC(=O)O)C(=O)CF&&&
*CCCC&*O*&*C(*)=O&*N(*)*&*C(C)=O&&*C(CC(C)=O)C(*)=O^*N*&*C(C)C(*)=O&*N*&*C(C(*)=O)c1ccccc1&*N*&*CCc1cccc1&&&
CC(=NNC(=O)C1=CC=NC=C1)C1=CC=C2C=CC=CC2=C1&&&
CC1=CC(=O)C2=C(C=NO2)[NH]1&&&
*C(=O)c1ccc(OC)cc1&*N(*)C&*C1CC2c3[nH]c4ccc(C(F)(F)F)cc4c3CCN2CC1*&*CO&&&
*C(CCC)C(=O)O&*N*&*C(=O)CP(=O)(O)O&&&
*C(C)c1ccc(OC)cc1&*NC(=S)N*&*C*&*C1OC(n2cnc3c(N)ncnc32)C(O)C1O&&&
*Oc1c(C(C)=O)c(C)nn1-c1ccccc1&*C1CN(c2ccc3ccccc3n2)CCC1O&&&
*N(C)C&*CC*&*Oc1ccc(C(*)=O)cc1&*Nc1cccc(Cc2cccnc2)c1&&&
*Sc1ncc2c3cccc(CC)c3n(CCC)c2n1&*Cc1ccc(C)cc1&&&
*Cc1cc(O)cc(O)c1&*N1CCCC1&&&
*C(C)=O&*Nc1ccc(S(*)(=O)=O)cc1&*Nc1ccc2[nH]c3ccccc3c(=O)c2c1&&&
O=C1N(C2=CC=C(C(F)(F)F)C=C2)C2=CC=CC=C2C(=O)N1C1CCCCC1&&&
*Nc1cc(C(F)(F)F)ccc1N1CCNCC1&*C1CCC1&&&
*Oc1ccc(C(=N)N)cc1OC&*CCCCCCCC(=O)N1N=C(C)C(C)C1c1ccccc1[N+](=O)[O-]&&&
*CC&*N(*)c1ccc(N*)cc1&*CC&&*CC(O)C*^*N*&*C(=O)c1ccc(NC)nc1&&&
*Oc1c2c(c(-c3ccc(O)cc3)c3cc4c(cc13)OCO4)C(=O)OC2&*CC*&*N1CCCCC1&&&
O=C(NNC(=S)NC1=CC=C(C(F)(F)F)C=C1)C1=CC=CC=C1&&&
*N1Cc2ccccc2N(C(=O)CC)CC1C&*C(=O)Cc1ccc(Cl)cc1&&&
CC1=CC(C2=CC=C(N3CCCC3=O)C=C2)=C(C#N)C(N)=N1&&&
*N(C)C&*C(=O)C*&*N1CCC(c2nn(C)c3cc(Cl)ccc23)CC1&&&
*C(=O)c1ncccc1-n1nccn1&*N1CC(*)C1&*Oc1cccnc1&&&
*Cc1ccc(S(N)(=O)=O)cc1&*N*&*C(=O)c1ccccc1N*&*C(=O)c1ccccc1N*&*C(=O)C(F)(F)F&&&
*CCCC&*SC(=O)c1ccc(N(C)c2cnc3ccccc3c2)cc1&&&
O=S1(=O)NC(C2=N[NH]C(=S)N2C2=CC=CC(Cl)=C2)=NO1&&&
*C(C)c1ccccc1&*N1CC(C)C(*)C1=O&*N(*)*&*C(*)=O&*O*^*CCCc1ccccc1^*C(C)(C)C&&&&&
*Oc1cc(Oc2cccc(C(C)(F)F)c2)ccc1C(=O)O&*C1CCNCC1&&&
CC1=NC(NC2=NC=NC3=CC=C([N+](=O)[O-])C=C23)=CS1&&&
COC1=CC=C(C2CC(=O)NC3=C2C(=O)C(NC2=CC=C(NC(=S)NO)C(OC)=C2)=C(OC)C3=O)C=C1&&&
*Oc1ccc2c(c1)c(C)c(CC(=O)O)n2CCCC&*Cc1ccsc1&&&
*C1C(c2ccccc2)C1c1ccc(-c2cc(C)no2)cc1&*C(=O)NO&&&
*C(=O)C(CC(=O)c1ccc(Cl)cc1)n1nc(C)n(N)c1=O&*N(C)C&&&
*Nc1ccccc1C&*C(=O)n1cc(C#N)c2ccccc21&&&
*C(=O)CCCC(c1ccc(Cl)cc1)(c1ccc(Cl)cc1)c1ccc(Cl)cc1&*Nc1nccs1&&&
COC1=CC=C2C(=C1)C(=O)C(O)=C(C1=CC=C(OC)C(OC)=C1)[NH]2&&&
*Cc1ccc(OC)c(OC)c1&*O*&*C(=O)c1cc(S(*)(=O)=O)n(C)c1&*N1CCSCC1&&&
CC1=CC=C(N=CC2=C(O)N(C3=CC=CC=C3)C(=O)[NH]C2=O)C(Cl)=C1&&&
*C(=O)C(CC(C)C)C(=O)NO&*N1CCN(*)CC1&*Cc1ccccc1&&&
*C1OC(n2cc(C)cc(C(=O)O)c2=O)C(O)C1O&*CO&&&
*C(=O)c1c(O)c2ccccc2n(CCC)c1=O&*N*&*C(C)CCc1ccccc1&&&
*N1C2CC3(C)C45C6CC(C)(C)NC(C)(C)C5CCC4(C)CCC3(O4)C2)C1c1ccccc1&*CCC#N&&&
CN1CCC2=CC(O)=C(O)C=C2C2C3=CC(C(O)C(C)(CO)CO)=CC=C3CCC21&&&
*OC&*C1CCN(c2nccnc2C2CN(c3ccc4ccccc4n3)C2)CC1&&&
*Sc1nc(=O)c2ccccc2[nH]1&*Cc1cccc(Br)c1&&&
*CC&*O*&*C(=O)C1=C(C)NC(=O)NC1C&&&
*Cc1ncc(C)cn1&*N(C)c1nccc(-c2cccc(C(F)(F)F)c2)n1&&&
*C(C)(C)CC&*C1NC(=O)C(*)CSSCC(*)NC(=O)C(*)NC(=O)CNC(=O)C(*)NC(=O)C(*)NC1=O&*N*&*C(C)=O^*C(N)=O&&&*C(C)CC&*C(C)CCCN=C(N)N&
*CCCCCC(=O)CCCCCCCC&*N1C(=O)c2ccccc2S1(=O)=O&&&
COC1=CC=C(S(=O)(=O)N2C(CCC3=CC(=O)OC4=CC=C(C)C=C34)=NC3=CC=CC=C32)C=C1&&&
*Nc1nc(N(C)C)nc2c1CN(C)CC2&*Cc1ccc(C(F)(F)F)cc1&&&
*CCCCCCCCC&*N*&*C(=O)C(*)CC(=O)O&*N*&*C(=O)C(N)CCCCN&&&
*OC&*C1C(=O)N2C(C(*)=O)=C(C*)CS(=O)(=O)C12&*N*&*C(C)(C)c1ccc(C)cc1^*Sc1nncn1C&&&&
*Oc1ccc(Cc2nc(-c3ccccc3)no2)cc1&*CCC*&*N1CCCC1&&&
CN1C=CC2=NC3=CC=CC=C3N2CC1&&&
NC1=CC=CC2=C1C(=NN=CC1=CC=CC=C1)SC1=C2C(=O)C2=CC=CC=C21&&&
*N1C(=O)NC(=O)C1=*&*=CC(=*)F&*=Cc1ccc(F)cc1^*Cc1cccc(F)c1&&&&
*C(=O)c1sc2cc(-c3cccc(OC)c3)c(-c3ccccc3)cc2c1N&*Nc1ccc(C(=O)O)cc1&&&
*OC&*C1C=C(C#N)C(c2occc2I)C1*&*C*&*O*&*C(C)=O&&&
*C(=O)C(=O)C(CC)C(=O)c1cc(OC)ccc1OC&*N1CCCCCC1*&*C(*)=O&*N*&*CCCCC(=O)O&&&
C=C1[NH]C(=CC2=CC(O)=C(OC)C=C2)C(=O)C1(C)CCC(=O)O&&&
*C1CCN(c2nc(N3CCC(C)CC3)nc3c2ncn3CC)CC1&*OC&&&
*=Cc1ccc2oc(C)cc2c1&*=C1C=CC=C1C1CC2CCC(C1)N2&&&
*Nc1c(C#Cc2ccncc2)nc2ccc(-c3cc(F)cc(F)c3)cn12&*C*&*C1CCOC1&&&
*C(=O)c1oc(C)nc1C&*Nc1ccc(F)c(C2(*)CCOCC2)c1&*C(=O)O&&&
*CCS(=O)(=O)C(C)(C)C(F)(F)F&*Nc1cc(-c2cccc(N*)n2)c(Cl)cn1&*C1CCOCC1&&&
*C(C)c1nn(-c2ccccc2)c(=O)c2ccccc12&*N*&*S(=O)(=O)C(F)(F)C(F)(F)C(F)(F)C(F)(F)C(F)(F)C(F)(F)F&&&
CSC1=NN(C2CCCCO2)C2=C1C(=O)C1=CC=CC=C1C2=O&&&
CSC1=NC(C2=C(C(F)(F)F)C=CS2)=C(C#N)C(=O)N1C1=CC=CC=C1&&&
*C(=O)c1cccnc1&*N*&*C1(*)CCCC1&*C(*)=O&*N1CCCC(O)C1&&&
CC1=CC=CC(C(=O)C2=CN(CC3=CC=CC(Cl)=C3)C3=NC=NC(N)=C23)=C1&&&
*OC&*Cc1cc(-c2cc3cccnc3[nH]2)ccc1CO&&&
*Cc1cc(=O)n2ccccc2n1&*O*&*CC*&*Nc1ccnc2ccccc12&&&
*Sc1nc(-c2ccccc2)c(C#N)c(=O)n1Cc1ccccc1&*CC(*)=O&*Nc1ccc(F)cc1&&&
CC(C)CC(N)P(=O)(O)O&&&
*C(CC(C)C)C(=O)O&*N1C(=O)C2C(C1=O)C(C*)C1C(=O)N(*)CC21&*Oc1ccccc1&&*CCc1ccc(O)cc1&&
*N1CCN(c2nc(CC)cs2)CC1&*Cc1cc(=O)[nH][nH]1&&&
*OCn1cnc2c(=O)nc(N)[nH]c21&*CCO&&&
*CC&*Oc1ccc(-c2c3c(nc4ccnn24)SCC3)cc1&&&
*C1(*)CC(C)(C)C1&*N*&*C(=O)c1ccsc1^*C(*)=O&&*N*&*C(C*)c1ccccc1Cl&*C1CC1&&&
*N(C)c1ccccc1&*Cc1cc2cccnc2n1C&&&
N#CC1=C(NN=CC2=CC=CO2)C=C(C2=CC=CO2)N=C1NN=CC1=CC=CO1&&&
*SC&*CC(CC(=O)C(C#N)=[N-])C(N)=O&&&
*Oc1ccc(-c2cc(F)cc(F)c2)cc1S(C)(=O)=O&*C1CCNCC1&&&
*C(C)CC&*Nc1ncnc2c(C=O)nn(CC)c12&&&
*C(=O)c1ccc(C)cc1C&*N1CCC(*)CC1&*N1CCC(c2c[nH]c3ncccc23)CC1&&&
*C1OC(n2cc(C)c(=O)[nH]c2=O)C(O)C1O&*C*&*OP(=O)(NC(C(*)=O)C(C)O)Oc1ccccc1&*N*&*C(Cc1ccccc1)C(O)C(*)=O&*N1CSC(C)(C)C1*&*C(*)=O
COC1=CC2=C(C=C1OC)CCNC(C1=CC=CC(O)=C1)C1COCCO2&&&
*C(=O)c1cc(Cl)cc2ncn(C)c12&*N*&*CCCCO&&&
*N(*)c1ccc(C)cc1&*C(=O)c1ccco1&&*C(C(*)=O)c1ccc(N)c([N+](=O)[O-])c1^*N*&*C1CCCCCC1&&&
COC1=CC=C(C=NNC2=N[NH]C=N2)C2=CC=CN=C12&&&
CN1CC=C(C2=CC=C(C3=NN(C4=CC=C5OCOC5=C4)N=N3)C=C2)CC1&&&
*NC(=S)Nc1cccc(C)c1C&*C(=O)c1cnccn1&&&
COC1=CC=C(C2=C(NC3=CC=CC=C3)N3C=CN=C3C2=O)C=C1&&&
*=Cc1ccc(O*)c(OC)c1&*CC(=O)O&&*=C1SC(=O)N(*)C1=O^*C(CC(=O)O)c1ccccc1C&&&
CCC1(CC(=O)O)OC(C2=CC=C(N3C(C4=CC=C(OC(F)(F)F)N=C4)=NC4=CC(C(F)(F)F)=CC=C4C3=O)C=C2)C2=C(F)C=CC=C21&&&
*C(C)CC&*C1N=C(C#N)C(c2ccccc2O)C12C(=O)Nc1ccccc12&&&
*NC&*C(=O)c1ccc(-c2ccc3c(Nc4cc(CC(N)=O)ccc4C)ncnc3c2)c(C(F)C)c1&&&
*C(*)=O&*Nc1c2ccccc2nn1-c1nc(=O)cc(-c2ccccc2)[nH]1&&*C1CCCC1&&
*C1COc2nc([N+](=O)[O-])cn2C1&*O*&*Cc1cccc(C(F)(F)F)c1&&&
COC1=CC=C(C2=CC=C3C(=C2)N=C(C2=CC=CC=C2O)N3C)C=C1&&&
CC1=CC(C(=O)C2=CC3=CC=CC=C3C=C2O)=CC(C)=C1O&&&
*OC&*CC(C)n1ccnc1-c1ccccc1&&&
*SC&*CCC(*)C(=O)O&*N*&*C(=O)C*&*N*&*C(=O)C(*)C(C)C&*N*&*C(=O)C(*)Cc1ccc(O)cc1&*N*&*C(=O)C(N)CCC*&*NC(=N)N&&&
*Nc1cccc(Sc2nc(N3CCOCC3)nc(N3CCOCC3)n2)c1&*Cc1cccc(Nc2ccnc3cc(Cl)ccc23)c1&&&
*Nc1ccc(C(C)(C)C)cc1&*C(*)=O&*N*&*Cc1cc(=O)oc2cc(-c3cccc(C(F)(F)F)c3)nn12&&&
*C1(*)CC1C=C&*N*&*C(*)=O^*C(*)=O^*C1CC2(CN1*)C(C)(C)C21CCC1&*NS(=O)(=O)N1CCCC1&*C(=O)C(*)C(C)(C)C&&&*N*&*C(*)=O&*C1CCC(C)
*S(=O)(=O)c1cc(Br)ccc1OC(F)F&*N*&*Cc1ccc([N+](=O)[O-])cc1&&&
*Cc1ccc(C(=O)NN=C2CCCC2)cc1&*Oc1ccccc1-c1ccccc1&&&
*C(=O)c1c(C)c(C)c(CCC)n1C&*Nc1n[nH]c(=S)s1&&&
O=S(=O)(C(F)(F)F)C1=CC(C=NNC2=CC=NC3=CC(Cl)=CC=C23)=CC=C1N1CCNCC1&&&
CC1=CC=C(CN2C(O)=C(C=NC3=CC=CC=C3)C(=O)[NH]C2=O)C=C1C&&&
*On1cnc2c(=O)nc(Nc3ccc(OC)cc3F)[nH]c21&*CCO&&&
*C(C)CCC(=C)C(C)C(=O)O&*C1CCC2C3=C(C(=O)C4OC4C3=O)C(O)CCC21C&&&
*Nc1ccc(-c2c(N)n(-c3ccccc3)c(=O)n(C)c2=O)cn1&*Cc1ccccn1&&&
*CC&*O*&*C(=O)c1ccc(N*)cc1&*C(=O)Cn1cnc2c(cnn2C(C)(C)C)c1=O&&&
*C(C(*)=O)C(C)CC&*N(*)*&*C(C(*)=O)C(C)C^*N*^*N*^*C(=O)C(O)C(C)C&*Cc1nc(OC)nc(C(*)=O)n1&&&*N*&*CC(=O)O&&&
*C(=O)CC&*Oc1ccc(C=C[N+]23CCCC2CCC2C3CCC2(C)C)cc1&&&
*C(=O)CC&*Nc1nnc(-c2ccc(OC)c(OC)c2)o1&&&
*N(*)C&*C(=O)Cn1c(=O)oc2ccccc21&&*C(C(*)=O)c1ccc(F)cc1^*N*&*C(C)(C)C&&&
COC1=CC=C(C2CC2C2=NC(C3(C)CCOCC3)=CS2)C=C1&&&
*Nc1cccc(OC)c1Cl&*C(=O)c1cc2nc(-c3ccco3)[nH]c2cc1O&&&
*N1C(=O)c2ccc3c4c(c5c6ccccc6n2c5c3c3c52)C(C)(C)C(=O)NC4(C)C1=O&*CC*&*N(C)C&&&
*S(=O)(=O)c1ccc(-c2csc(=O)[nH]2)cc1&*N*&*CCc1ccccc1&&&
*Oc1ccc2c(C(=O)C(C(C)C)C(=O)c3ccccc3)c(O)n(C)c2c1&*CC*&*O*&*CCO&&&
*N1CCCc2cc(-c3nc(C(C)C)cs3)ccc21&*C(*)=O&*N1CCN(*)CC1&*C(=O)c1c(-c2ccccc2)c2cc(Cl)ccc2[nH]c1=O&&&
*CCCC&*C1COC(=O)C1*&*CC(=O)C(C)(C)C(=O)CC(C(C)C(*)=O)C(C)C&*O*&*CC&&&
CC1=CC(=O)OC2=C(Cl)C4=C(C=C12)OC(C)(C)C=C4C(F)(F)F&&&
*C1CC(C)C(O)C(O)CCC2C(=O)OC(C)C2C1&*Oc1ccc(-c2csnn2)cc1&&&
*C(=O)c1ccc(F)cc1F&*Nc1ccc(N2CCCC2=O)cc1&&&
*CC(*)=O&*Nc1ccccc1-c1ccccc1&&*N1CCN(c2ccc(Cl)cc2)CC1&&
*=C(C)C&*=CC*&*NC1C(=O)N(C(C)C)c2cccnc21&&&
*CCCC&*Oc1ccc(C(=O)C(C#N)c2nc3ccccc3n2CCCC)cc1&&&
*C(=O)c1cc2nc(-c3ccc(F)cc3C)c(C(F)(F)F)n2n1&*N*&*CCC*&*N(C)C&&&
*CC(C)C&*N1C(=O)CC2C(C1C)OC1C(F)CC(=O)C(*)N12&*C(C)C&&&
*C(CO)CCCC&*N*&*CC*&*O*&*CC*&*O*&*CC*&*O*&*CC*&*O*&*CC*&*O*&*CC*&*O*&*CC*&*O*&*CC*&*Oc1ccc(O)c(C(C)=O)c1&&&
*Cc1ccc(C#N)cc1&*N1CCN(*)CC1&*Cc1ccc(C(F)(F)F)cc1N(*)*&*C(=O)CC*&*N*^*CCC#N^*C(*)=O&&&*C1CCC(=O)N1*&*Cc1ccccc1-c1ccccc1&&
*OC&*C(=O)c1ccccc1N*&*C(=O)c1cc2ccccc2oc1=S&&&
*S(=O)(=O)c1ccc2nn(CC)nc2c1&*Nc1ccccc1F&&&
*C(*)=O&*N*&*C(Cc1ccccc1)C(*)=O^*C1Cc2c(sc3c(Cl)cc(Cl)cc23)CN1^*N*&&&*C(CCCC*)C(*)=O&*N1CCCC1&&*N*^*C(*)=O&*O*&*Cc1ccccc1&&
*C(C)=O&*O*&*C1CC23CCC4C(*)COC4C2C=C2C3(C)CCC(O)C2(C)C(O)OC2(C)C1*&*O*&*C(C)=O^*C*&&*O*&*C(C)=O&&&
*CC&*O*&*C(=O)c1c(C)[nH]c(C(O)CCC(*)C)c1C&*O*&*C(=O)CC*&*N1C(=O)C2CCCCC2C1=O&&&
*=CC(=O)c1c(O)cc(OC)cc1OC&*=Cc1cc(OC)cc(OC)c1&&&
*Cc1ccc(Oc2ccc(-n3ccnc3-c3ccccc3Cl)cc2)cc1&*N1CCNCC1&&&
*CCCC&*N1C(=O)N(*)C2(CC(=O)N(*)C2)C1=O&*CC*&*OC^*CC*&&*N(*)C&*Cc1cccc(OC)c1&&&
*Nc1ccc(OC)cc1&*C(*)=O&*Nc1ccc2c(c1)N(*)CCC2&*CC(O)C*&*O*&*CC*&*O*&*Cc1ccccc1&&&
CN(C)C1=CC=CN=C1CS(=O)C1=CC=CC=C1&&&
*CC&*O*&*C(=O)C*&*N(*)c1ccc(C(*)=O)cc1&*N*&*C(CC(=O)O)C(*)=O^*CCc1ccccc1^*N(C)C&&&&&
*C(C)(C)C&*O*&*C(*)=O&*N*&*C(Cc1ccc(Cl)c(Cl)c1)C(*)=O&*N1CCN(c2noc3ccccc23)CC1&&&
*CC&*Oc1cc(C(*)=O)ccc1O&*Nc1ccc(Cl)c(C(=O)NN=Cc2cccc([N+](=O)[O-])c2)c1&&&
*CCCCC&*Nc1ncnc2c1nc(-c1ccco1)n2Cc1cccs1&&&
*Oc1ccc(C=NNc2nccc(Cl)n2)c(O)c1&*CC*&*Oc1ccccc1&&&
*CCCC(C)C&*O*&*C(*)=O&*N*&*Cc1ccc(-c2cnc(C(*)=O)s2)cc1&*N*&*C(CC(=O)O)C(=O)O&&&
*CCCCN&*Nc1ccc(S(*)(=O)=O)cc1[N+](=O)[O-]&*Nc1nccnc1C(F)(F)F&&&
O=C1C2=CC=C(O2)C2=CC=C(C3=NC4=CC=CC=C4[NH]3)C=C12&&&
*C(=O)c1cc(C=C)cc(C(*)=O)c1&*N*&*CC*^*N1Cc2ccccc2C1^*N1CCCCC1&&&&&
*CC(*)=O&*N1CCN(c2ccccc2)CC1&&*O*^*C(=O)C*&*N1C(=O)C(=*)SC1=S&*=Cc1cccnc1&&&
*C(C)c1c(Cl)ccc(F)c1Cl&*Oc1c(-c2cnc(C(C)(C)C)c(O)c2)ccnc1C(F)(F)F&&&
*CCCC&*N(*)c1ccc(OC)c(OC)c1&*C(=O)CCC(*)=O&*N1CCN(c2cccc(C)c2C)CC1&&&
*CCn1ccc2c(c1=O)C(=O)c1c(-c3ccc(C#CC(C)C)o3)cccc1-2&*N1CCNC1=O&&&
*CCCCCCCCCCCCCC&*N1CC(*)OC1=O&*C*&*OP(=O)(O)O*&*CC*&*O*&*CC&&&
*C1C(*)C2Cn3c(ccc(C)c3=O)CC2N1*&*C(*)=O&*Nc1cccc(Cl)c1^*O*&&*C(c1ccccc1)c1ccccc1^*C*&&*Oc1ccccc1&&&
*C(=O)c1cnn(C(C)(C)C)c1N*&*N1CCN(C)CC1&&*C(*)=O^*N1CCOCC1&&&
*C(CCCCN)C(*)=O&*N*&*Cc1ccc2c(c1)OCO2^*N*&&*C(=O)C(Cc1cccc2ccccc12)c1ccc2c(c1)oc1ccccc12&&&
*S(=O)(=O)c1cc2c(cc1C)OCCO2&*NC1CCCc2cccnc21&&&
*CCCCCC&*N1CCN(*)C1&*CC*&*Sc1ccc2c(c1)NC(=O)CO2&&&
O=C1C=C(C2OCCCCC3=CC=CC(=C3)NC3=NC(=CC=C3)C(=O)NC(C3=CC=C(F)C=C3)C(=O)NC3=CC=C(C4=CC=C(F)C=C4)C=C3N1)C1=CC=C(C=C3)C=C1O2&
*C1OC2OC3(C)CCC4C(C)CCC(C1C)C24OO3&*O*&*C1OC2OC3(C)CCC4C(C)CCC(C1C)C24OO3&&&
*CC&*O*&*C(=O)c1cc2c(=O)n3nc(-c4ccccc4)cc3[nH]c2nc1-c1ccc(OC)c(OC)c1&&&
*S(=O)(=O)c1cc(C)ccc1C&*N1CCN(C)CC1&&&
*C(C)c1ccccc1&*N*&*C(=O)C(=O)c1c[nH]c2c(Br)cccc12&&&
*C(=O)CCCc1nc(-c2ccc(Cl)cc2)no1&*Nc1cccc(C(F)(F)F)c1&&&
CC1=CC=C(C2=NN(C)C3=C2CC(C2=CC=CC=C2)CC4=NC=NN42)C=C1&&&
*C(=O)c1c(C)cccc1Br&*N*&*C1CCC2(CCCCC2)NC1=O&&&
*Cn1cnc(-c2cncnc2C)c1C1CCCN(C)C1&*C1CCCO1&&&
*C(C)CC&*N*&*C(=O)c1nnn(CC(*)=O)c1N&*Nc1ccc(F)c(C)c1&&&
CN(C1=NC(Cl)=NC(SC2=CC=CC=C2)=N1)N1C=NC=N1&&&
*CC&*O*&*C(*)=O&*N1CCN(c2ccc(N*)cc2)CC1&*C(=O)c1cnc(C)cn1&&&
*Nc1ccc(C(=O)c2ccc(O*)cc2)cc1&*C(=O)c1ccc2c(c1)c(C(=O)O)cn2C(c1ccccc1)c1ccccc1&&*C(=O)c1ccccc1F&&
*C1CC(c2cc(C(F)(F)F)cc3c2OCC3)C(O)CN1&*Cc1ccccc1&&&
*Oc1ccc(Br)cc1C&*CC*&*N1CCC(*)CC1&*C(*)=O&*N*&*C(C)Cc1ccco1&&&
*C(=O)c1cc(S(*)(=O)=O)ccc1Cl&*Oc1ccccc1C(F)(F)F&&*N1CCCCC1&&
*=Cc1ccc(OC)cc1&*=CC(=*)C&*=CC(=*)C&*=CC=*&*=Cc1c(C)[nH]c2ccccc12&&&
*N1CCN(c2ccc(OC)cc2)CC1&*C(=O)c1cc2c(s1)-c1ccccc1OC2&&&
*S(=O)(=O)C1CC1(C)C&*N1CCN(c2nc3ccccc3s2)CC1&&&
*CC(C)C&*N(*)*&*CC(O)C(*)Cc1ccccc1&*N*^*S(=O)(=O)c1ccc(CO)cc1^*C(*)=O&&&*O*&*C(C)(C)C&&&
COC1=CC=C(C2CC(C3=CC=C(N4C(C)=CC=C4C)C=C3)=NC(=S)N2)C=C1&&&
*CC&*C1OC2(CCC1C)OC(*)C(*)C(C)C2*&*OC&&*OC&*O*^*C1C(C)OC(*)CC1(C)O&*O*&*C1C(C)OC(*)C(*)C1*&*OC&&*O*^*C1C(C)OC(*)C(O)C1O^*
*Cc1ccc(C)c(O*)c1&*Cc1ccccc1&&*N*^*C(C)C&&&
CN1C2=C(F)C=CC=C2C23CCN4CCC5=CC(F)=CC=C5C4C2)C3C1C5O&&&
O=C(O)C1=CC=C2C(=C1)N=C(C1=CC=CC=C1)N2O&&&
CC1=C(C2=CN=CC(C#CC3=CC=CC=C3)=C2)[NH]C2=CC=CC=C12&&&
CC1=CC2=CC=[N+](CCC3=CC=CC=C3)C2=C1&&&
*Sc1nc(-c2ccc(OC)cc2)c(-c2ccc(OC)cc2)n1C&*CC(*)=O&*Nc1onc(C)c1C&&&
*C1Oc2c(cc(C)c3c2C2CC(C3)OC(=O)C2)C(*)C1*&*O*&*C(*)=O^*O*^*N*&*C(*)=O^*O*^*C(=O)CC(C)(C)C&*C(C)C&&&*C(C)=O&&&&
*Cc1cn(C)c2ccccc12&*N(*)C&*C(=O)c1ccc(Cc2cc3ccccc3s2)cc1&&&
O=S1(=O)NC2CCCN2C12CCN(C1=N[NH]N=N1)CC2&&&
*CC(*)=O&*Nc1ccc(C2=NCCN2)cc1&&*Oc1cc(Cl)ccc1Cl&&
*CC&*C1CCC(*)CC1&*N1C(=O)N(c2ccc3c(c2)CN(*)CC3)C(=O)C1*&*CC(*)=O&*N*^*C(C)C^*C1CC1&&&&&
*N1CCC(n2nc(-c3ccc(C)cc3)c3c(N)nc(N)nc32)CC1&*C(*)=O&*O*&*C(C)(C)C&&&
*CC&*O*&*C(=O)C1=C(Nc2ccc(C#N)cc2)C2=C=CC(C)CC2S1&&&
*CC&*O*&*C(=O)C*&*N1C(=O)C(c2ccc(Nc3ncc4cc(-c5ccc(N*)c(F)c5)cn4n3)c(OC)c2)C(C)(C)C1=O&*S(C)(=O)=O&&&
*C(=O)c1ccc(Br)cc1&*C1CCCN(*)C1&*C1CCCCC1&&&
*C(*)=O&*N*&*CCn1nc(C2CC2)cc(-c2ccc(F)cc2)c1=O^*C1CCCCO1&&&&
CN1C(O)CC(N2CCCO2)C1C1=CN=CC=C1O&&&
CC1(C)OC(=O)C2CC1=CCC1C2CCC(C)C1C1=CC2=C(C=C1OCF)OCO2&&&
*C(C)=O&*N(*)c1ccccc1&*C(CC(=O)c1ccc(C)cc1)c1ccc2c(c1)OCO2&&&
*Oc1ccc(C(C)C)cc1&*C(C)(C)C(*)=O&*N*&*C1CC1&&&
*=C1CCCCC1(C)C&*=CC=*&*=CC1=NN(c2cccc(Cl)c2)C(C(=O)O)C1&&&
*C(=O)O&*C12CCC(*)CC1C1CCC3C4(C)CCC(O)C(*)(C)C4CCC3(C1)C2&*O*&*C(=O)Cc1ccc(Br)cc1^*C(=O)O&&&&
*CCCCCCC&*N*&*C(=O)CC(*)=O&*Nc1c(C)cccc1C&&&
*N1CCN(c2nc(SC)ns2)CC1&*C(=O)c1ccc(C)c([N+](=O)[O-])c1&&&
OC1=CC=CC(NC2=CC(I)=CC(N3CCCC3)=N2)=C1&&&
*CC&*Oc1ccc2[nH]c3c(c2c1)CCCC3(O)C(F)(F)F&&&
*C1(C)CCN1*&*C(=O)c1ccc(Cl)cc1Cl&&*C(*)=O^*N*&*S(=O)(=O)C(F)(F)F&&&
C=CCN1N=CN=C1SC1=NC(C2=CC=CC=C2)=NO1&&&
*C(=O)c1ccc([N+](=O)[O-])o1&*N1CCC(O)C(*)C1&*CCc1nnc2c(F)cc(-c3ccc(O)cc3)cn12&&&
*Cc1ccc(-c2ccn(CC(F)(F)F)c(=O)c2)cc1&*Nc1ccc(F)cc1F&&&
*Cc1cnc(N(C)C)nc1&*N1CCC(*)CC1&*Oc1ccc(C(*)=O)c(C(F)(F)F)c1&*N*&*C1(C#N)CC1&&&
*C1CCCN(*)C1=O&*N*&*C(=O)c1nc(-c2ccc(F)cc2)cnc1Nc1cncnc1^*Cc1ccc(-c2ccccc2)cc1&&&&
*Nc1ccc(C)c(Cl)c1&*C(=O)Cc1cccc(S(*)(=O)=O)c1&*N*&*Cc1ccccc1&&&
*C(C)=O&*N*&*C1C(*)OC(*)C(O)C1*&*O*&*C1C(*)OC(*)C(O)C1O^*O*^*O*&*C1C(*)CC(*)C(*)C1*&*CC1=CC(O)C=C(C)C1C^*O*^*O*&&&*C(C)=O
*C1CC(=O)c2cc(OC)ccc2O1&*C(*)=O&*Nc1cccc(C(F)(F)F)c1&&&
*C(C)(C)C(*)=O&*N*&*C(C=O)CC*^*N*^*N*&*C(=O)C(*)C(C)(C)C&*S(=O)(=O)c1ccccc1&*N*&&&*C(*)=O&*O*&*C1CCCC1&&&
*C(=O)Cc1ccc(C#N)cc1&*Nc1ccccc1C(*)=O&*N1CCOCC1&&&
*=Cc1ccc2c(c1)c(CC(N)=O)c(CC)n2Cc1ccccc1&*=CC(=O)O&&&
CC1=C(Cl)C2=C(N3C=CN=C3F)N=C(S(=O)(=O)C3=CC=C(I)C=C3)N=C2S1&&&
*CC(C)O&*N1CCN(*)CC1&*C(=O)c1cccc(-c2ccc(C#N)cc2F)n1&&&
*Oc1ccc(C)c(Cl)c1&*Cc1ccc(C(*)=O)o1&*N(*)C&*CC(C)(C)C&&&
*NC1c2cc3c(cc2C(c2cc(OC)c(OC)c(OC)c2)C2C(=O)OCC12)OCO3&*C(=O)c1cc2ccccc2[nH]1&&&
*Cc1cccc(OC)c1&*N*&*C(=O)Cc1cccc(OC)c1&&&
*C(=O)c1c(F)cccc1Cl&*Nc1ccc(C(O)C*)cc1&*N*&*C1CCCC1&&&
*C(=O)c1ccc(C)c(Nc2ncnc3cnc(N4CCOCC4)nc23)c1&*Nc1ccc(F)c(C(C)(C)C)c1&&&
*=Cc1ccc(-n2cnc3ccccc32)c(OC)c1&*=CC(*)=O&*Nc1cccc(S(*)(=O)=O)c1&*N(C)C&&&
*C1C=CCCN(C)C1&*C(*)=O&*N1CCN(c2ccccc2)CC1&&&
CC1=NOC2=NC(N3CCN(C)CC3)=CC=C12&&&
*CC(N)Cc1ccccc1&*N*&*CCCCCCCCCc1ccccc1&&&
*=C1CCn2c1nc1c(c2=O)CCCC1&*=CC*&*N1CCN(c2ccccc2)CC1&&&
*Nc1c(C)nc2ccccn2c1=O&*S(=O)(=O)c1ccc([N+](=O)[O-])cc1&&&
*CCCCCC(*)c1ccc(OC)cc1OC&*N1CCN(C)CC1&&*N1C(=O)c2ccccc2OC(c2ccc(Cl)cc2)C1=O&&
N=C1SC=C(C2=CC=CN=C2)N1C1=CC=CC(O)=C1&&&
*CC(C)c1cccnc1&*N1CCN(c2cc3c(cc2F)c(=O)c(C(=O)O)cn3-c2ccccc2F)CC1&&&
*Nc1ccc2[nH]c(N)nc(=O)c2c1&*C(=O)c1cc(Br)c(Br)[nH]1&&&
*Nc1ccc(F)c(C2(*)N=C(C)OC3CC32)c1&*C(=O)c1nnc(C)o1&&*C(F)(F)F&&
*Nc1ccc(F)c(Cl)c1&*C*&*C1CCCN1*&*CCCc1ccccc1&&&
*Cc1c(C)cccc1C&*N1CCc2c1ccc1c2CCO1&&&
*Nc1cccc(C)n1&*C(C)C*&*N1CCN(c2cccc(Cl)c2)CC1&&&
*N1CCNC(=O)C1&*Cc1cc(CCO)ccc1O&&&
*OC&*C(*)=O&*N1CCC2(CC1)CCC(*)CC2&*Nc1ccc(C(F)(F)F)cn1&&&
O=C(O)C1=CC2=CC(C#CC3=CC=CC=C3)=CC=C2OC1=O&&&
*=CC1C2CCCCC2CC2C(=O)OC(C)C21&*=Cc1ccc(-c2ccc(Cl)cc2)cn1&&&
COC1=CC=C(NC2=NC(C3=CC=C(C)C=C3C)=CS2)C=C1&&&
*C(*)(C)CC&*N*&*C(=O)C(*)=O^*C1CCC2C3CCC4NC(=O)C=CC4(C)C3CCC12C^*Nc1cc(C*)ccc1Cl&&&*O*&*Cc1ccccc1&&&
*CC&*Oc1ccccc1C1CC(*)C(c2ccc(C(F)(F)F)cc2)N1&*CC*&*N1CCCC1=O&&&
*Nc1c(-c2ccccc2OC)nc2ccccn12&*CCC(C)C&&&
*N1CC2(c3ccccc3)CCCC1C2&*Cc1cccc(-n2ccnc2)c1&&&
*=CC(=O)c1cc(Br)ccc1OC&*=Cc1c(C)[nH]c2ccccc12&&&
*OC&*CCC*&*Oc1cc2ncnc(N3CCCC3*)c2cc1OC&*C*&*N*&*C(=O)c1ccncc1&&&
C1=CC=C(C2=CC=C3NC(C4=CC=CN=C4)C4=NCCN4C3=C2)C=C1&&&
*C(=O)c1ccccc1OC&*N1CCC(*)CC1&*CCC(*)=O&*N1CCCc2cc(F)ccc21&&&
*Cc1ccc2c(c1)CC#CC(C)(C)C2&*N1C2CCC1CC2&&&
*N1CC(C)C(*)Oc2ccc(N*)cc2C1=O&*C(*)=O&*C1CCCCC1^*C(C)CO&&&*C*^*N(*)C&*S(=O)(=O)c1cccs1&&&
*=C(C)C&*=CCCC(=*)C&*=CCCC(=*)C&*=CCCC(=*)C&*=CCCC(C)C=*&*=CCCC(C)C(*)=O&*N*&*CC(=*)C&*=CCC*&*O*&*C(=O)Cc1ccccc1&&&
*OC&*CC*&*O*&*CC*&*O*&*CC*&*O*&*CC*&*Oc1cc(CCC(=O)O)ccc1OC&&&
*C1(C)CCN1*&*Cc1cc(-c2ccccc2)on1&&*C(*)=O^*NC1CCCc2nc(N3CCOCC3)ccc21&&&
*C(C)C&*Oc1cccc(N2CCN(*)CC2)c1&*C(*)=O&*Nc1cccc(S(*)(=O)=O)c1&*NC1CCCc2cc(F)ccc21&&&
*C(=O)c1ccccc1C&*N1C2CCC1CC(*)C2&*N*&*C(c1ccc(F)cc1)c1ccc(F)cc1&&&
N#CC1=CN2C=CSC2=C1C1=NC(C2=CC=CC=C2)=NO1&&&
COC1=CC=C(CN2C(=O)C3=CC=C(OC)C(OC)=C3N(CCO)C2=O)C(F)=C1&&&
*CCCCCC&*Oc1ccc(O*)c(C(*)=O)c1&*OC&&*CCCCCCCCCCC*^*O*&*C1OC(*)(*)C(O)C(O)C1O&*O*&*C1OC(C)CC(*)C1O^*CO^*NC&&&&&
*C(CC(C)C)C(*)=O&*N*&*C(Cc1ccccc1)C(=O)C(F)(F)C(*)=O^*N*^*N*&*C(=O)C(N)Cc1ccc2ncnn2c1&*C(CCC(N)=O)C(*)=O&&&*N*&*C(CCC(*)=
*CC&*O*&*CC(=O)NN(CC(*)=O)S(=O)(=O)c1ccc(C)cc1&*N1CCOCC1&&&
*OS(=O)(=O)c1ccc(Cc2c(CC)cc(C)c(CC)c2C*)cc1&*C*&*C1OC(O)C(O)C(O)C1O^*N1C(=O)C(O)=C(C(=O)CC)C1c1ccc(O)cc1&&&&
*CC(*)=O&*N*&*C1CCS(=O)(=O)C1^*C1CN(c2ccccc2[N+](=O)[O-])CCO1&&&&
*Nc1ccc(C)c(-c2ccc3c(c2)OCCN3*)c1&*C(=O)c1ccc(C*)c2ccccc12&*N1CCOCC1^*C(*)=O&&*O*&*C(C)(C)C&&&
COC1=CC=C(Br)C=C1C=NNCCS(C)(=O)=O&&&
*CCc1ccc(S(C)(=O)=O)cc1&*N*&*C(=O)CCC(*)=O&*N*&*C1(c2ccccc2)CCC(=O)CC1&&&
*C(=O)c1ccccc1C&*N(*)*&*Cc1ccco1&&*Cc1ccc(C(C)(C)C)cc1&&
*CC&*O*&*C(=O)C(=O)C(*)c1ccccc1&*N(*)c1ccc(OC)cc1&*C(=O)C*&*N*&*C(*)=O&*C1CCN(*)C1&*C(*)=O&*O*&*C(C)(C)C&&&
*C(=O)c1cccc2c1C(=O)c1c(-c3ccccc3)n[nH]c1-2&*N*&*Cc1ccncc1&&&
NC1=NC(C2=CN(C3CC=C(F)CC3)N=C2)=C2N=NN(CC3=NN=N[NH]3)C2=N1&&&
*CC&*O*&*C(=O)c1c(O)cc(O)c(CC=*)c1O&*=C(C)C&&&
O=C1N=C[NH]C2=C1N=C(C1=CC=CC=C1)[NH]2&&&
C1=CC2=C(C=N1)[NH]C(C1=NN=CS1)=N2&&&
*Oc1ccc(-c2cn(C(C)C(=O)O)c3ccccc23)cc1&*CCCc1ccccc1&&&
*CC(*)CCCCCCCCCCC&*O*&*C1OC(*)C(O)C(O)C1O^*N1CCCOC1=O^*CO&&&&&
*C(=O)c1cc(C(C)n2nc(-c3ccc(C)cc3)c(CC(=O)O)c2-c2ccc(Cl)cc2)ccc1C&*N(C)C&&&
*NC=O&*C1CCN(c2cc(N3CCCC(c4cccs4)C3)ncn2)C1&&&
*C(=O)c1ccccc1S(*)(=O)=O&*N*&*C1CCCCC1^*Nc1cc(Cl)ccc1Cl&&&&
*Cc1ccc(C(=N)N)n1C&*N1CCCCC1*&*C(*)=O&*N1CCCC1*&*C(*)=O&*N*&*C(CC(=O)O)C(*)=O&*N1CCCC1*&*C(*)=O&*N1CCCC1*&*C(N)=O&&&
O=C1[NH]C2=C(CCSC2)C(=O)N1CC1=CC=C(F)C=C1&&&
*S(=O)(=O)c1cccc(C)c1&*N(*)C&*C*&*C1Oc2c(N*)cccc2C(=O)N(*)CC1C&*C(=O)c1ccc2c(c1)CCO2&&*C(C)CO&&
O=C1OC2=CC=C(O)C=C2C2=C1C=CS2&&&
*CCCCC&*NC(=N)N(*)*&*CCCC(=O)c1ccc2oc3ccc(Cl)cc3c(=O)c2c1&&*CCCCC&&
*C(=O)c1nc2c(s1)CN(C)CC2&*N*&*C(C)(C)CO&&&
*CCCC&*NC(=S)NN=Cc1ccc(N(C)C)cc1&&&
*Nc1ccc(C)cc1&*C(*)=O&*Nc1nnc(CC*)s1&*S*&*CC(*)=O&*Nc1cc(C)on1&&&
*CC&*N(*)*&*CC&&*CC*^*Oc1nc(C(F)(F)F)nc2c1nnn2Cc1cccc(C)c1&&&
*NC&*CCC(c1cccc(Nc2ccnc3cc(Cl)ccc23)c1)c1c(Cl)cccc1Cl&&&
*=C(C)C1CC2OC2CCC(C)=CC(O)CC(=C)C=CC1O&*=CC(O)CC(*)CCCC(=O)O&*OS(=O)(=O)O&&&
*C(=O)c1ccc(OC)cc1&*NC(=S)Nn1cnc2ccccc2c1=O&&&
*Oc1ccc2c(=O)n(Cc3ccc(F)cc3)c(O)nc2c1&*Cc1ccccc1[N+](=O)[O-]&&&
*Oc1ccc(C(=O)NN=Cc2ccc(OC)c(OC)c2)cc1&*C(*)=O&*C1CC1&&&
O=C1C(=CC2=CC=CC=C2)C(=O)N2CCC3=CC=CC=C3C2C1=O&&&
*Oc1ccc(C(=O)C(=*)C)cc1&*Cc1ccc(C(F)(F)F)cc1&&*=CCC(C)(C)N(O)C(C)(C)C&&
*CC&*C1CCC2C3CC(=O)C4=CC(=O)CCC4(C)C3CCC12C&&&
*S(=O)(=O)c1ccc(-c2csc(C)n2)cc1&*Nc1ccc(Oc2ccnc3[nH]c(=O)[nH]c23)cc1F&&&
*OC&*C(=O)C*&*Sc1nc(-c2ccc(Cl)cc2)cc(C(F)(F)F)c1C#N&&&
*OC&*C1C(*)C2CC1CC2O&*N*&*C(=O)c1cc(OC)c(OC)c(OC)c1&&&
O=C1C2C3C4=CC=CC(Cl)=C4C2(C2=CC=CC=C23)C(=O)C1=CC=C(CN2C=CN=C2)C=C1&&&
CC1=CC(C2CC(C3=CC=C(C(F)(F)F)C=C3)=NN2C2=NC(C3=CC=C(C(F)(F)F)C=C3)=CS2)=CC=C1O&&&
C=C1C(C2=CC=CC=C2)=CC(=CBr)C(=O)N1C1=CC=CC=C1&&&
CC(C)CN1C(=O)N(C)C(=O)C2=C1C1=C(SC(C)C1)N2CC1=CC=CC=C1O&&&
*OC&*C(=O)c1cc(Cl)c(C*)cc1O&*Nc1ccccc1&&&
*S(=O)(=O)c1cccc(Nc2nnc3cc(-c4nccc(N(C)C)n4)c(C)c(C)c3n2)c1&*N(C)C&&&
*C1CCC(C)CC1&*N1CCc2ccccc2C1C(=O)C(Cc1ccc(Cl)c(Cl)c1)c1ccc(F)cc1&&&
*CC&*N(*)c1ncc(-c2ccccc2)cc1C(=O)O&*CCCc1nc2ccccc2o1&&&
*CC(*)=O&*Nc1ccc(Br)cc1C(=O)c1ccccc1Cl&&*Sc1ccccc1&&
*CCc1ccc(OC)c(OC)c1&*N*&*C1COc2cccc(OC)c2C1&&&
*CC&*O*&*C(*)=O&*C1C(CCC(*)=O)=C(C)N(*)C1c1ccccc1&*O*&*CC^*C(*)=O&&*N(c1ccccc1)c1ccccc1&&&
*Oc1cc2c(cc1OC)c(CCC)c(=O)n2Cc1ccc(-c2ccc(C)cc2)cc1&*CC(=O)O&&&
*=C(C)C&*=CCC*&*C1(C)C(O)CCC2(C)C1C(O)C(*)CC21C&*O*&*C(C)=O&&&
*C1Sc2nc(-c3cccs3)nn2C1=O&*C(=O)c1ccc(Br)o1&&&
CCC1=CC=C(N2N=CC(Br)=C2C2=NC(C3=CC=C(F)C=C3F)=C(C3=CC=NC=C3)[NH]2)C=C1&&&
*C(*)=O&*Nc1ccc(Cl)c(Cl)c1&&*Nc1ncc(Cc2ccc(Cl)c(Cl)c2)s1&&
*C(=O)c1cc2c(=NNC)c3c4c1cccc4c(C)cc3n(C)c2cc1cccc(Cl)c1&*N*&*Cc1ccc(C(=O)O)cc1&&&
*=C1SC(=Nc2cccc(C(F)(F)F)c2)N(*)C1=O&*=Cc1c(Cl)cccc1Cl&&*CC(*)=O^*Nc1ccccc1S(=O)(=O)C(F)(F)F&&&
*CC1(O)C(=O)OCc2c1cc1n(c2=O)Cc2c-1nc1cc2c(cc1Br)COC1(CCCC1)O1&*N1CCOCC1&&&
COC1=CC=C(C(=O)C2=CN=C3N=C(C4=CC(OC)=C(OC)C(OC)=C4)C=CN23)C=C1OC&&&
*C(C)=O&*N*&*C(Cc1ccc(OP(=O)(O)O)cc1)C(*)=O&*N*&*C(Cc1ccccc1)C(*)=O&*N1CC(O)CC1*&*C(*)=O&*N*&*C(CCN)C(N)=O&&&
*CC&*O*&*C(=O)c1cc(C=*)on1&*=Cc1ccc(C)o1&&&
*CC(N)C(*)=O&*N1Cc2ccccc2C1CCc1ccccc1&&*C1CC1&&
*OC&*C(=O)C(*)CCCC*&*N*&*C(=O)CCCn1ccc2cc(C(=O)c3ccccc3)cc(C)c21^*N*&&*C(*)=O&*O*&*Cc1ccccc1&&&
*C(=O)c1c(-c2ccccc2Cl)noc1C&*N1CCN(c2ccc(Cl)cc2)CC1&&&
*CC#Cc1ccc(CCC(=O)O)cc1&*N*&*C(=O)c1coc(-c2cccc(Cl)c2)n1&&&
*Oc1c(O)c(CCC)c(O)cc1CCCC&*CCCCC*&*N(*)*&*CC&&*CC&&
*C(C(=O)O)C(C)CC&*N*&*C(=O)C(*)CCCN=C(N)N[N+](=O)[O-]&*N*&*C(=O)C(*)Cc1coc2ccccc12&*N*&*C(=O)C(*)Cc1c(C)cc(O)cc1C&*N*&*C(=O)C(N
NC1=CC=C2C=CC=CC2=C1&&&
*N1C(C)C(c2ccc(Cl)cc2)c2ccccc2S1(=O)=O&*C(C)C(=O)O&&&
CC1COCCN1&&&
O=C(O)CF&&&
*C(=O)c1cc(Cl)ccc1OC&*Nc1nc2ccccc2n2cnnc12&&&
*C(=O)c1cc2c(-c3ccc(I)cc3)nn(C)c2s1&*N*&*C1CCN(C)CC1&&&
*S(=O)(=O)CCC&*N1CC2CC(n3cc(C(N)=O)c(N*)n3)C1C(*)C2(C)C&*C(*)=O&*C1CCC1^*O*&&*C(C)=O&&&
*C1(c2ccccc2)Cc2ccc(OC)cc2C1&*O*&*CC*&*N1C(=O)c2ccccc2C1=O&&&
CC1=CC=CC=C1C1=CC=CC2=C1[NH]C(C(=O)C1=CC=CC=C1)=C2&&&
*CC&*O*&*C(*)=O&*N1CCC(*)CC1&*Nc1cc(C)c(Cl)c(C)c1&&&
*C(=O)c1c(OC)cccc1OC&*N*&*C*&*C1CC(c2ccc(F)cc2OC)=NO1&&&
CC1=CC(C)=C(N2C(SC3=CC=C(C)C=C3)=NC3=NC(S(C)(=O)=O)=NN3C2=S)C(C)=C1&&&
CC1=CC(C)=C(C(N)=O)N1C1=NC2=CC(C)=CC=C2[NH]1&&&
*Nc1ccc(Nc2c3ccccc3nc3c(C)cccc23)c(OC)c1&*S(=O)(=O)CC*&*N(C)C&&&
CCC(C)(C)C1=CC(C2(O)C(=O)NOC3=CC=CC=C32)=C(O)C(C)=C1O&&&
*CC&*N(*)*&*CC&&*Cc1cc(Cn2c(=O)sc3cc(C)ccc32)cc(C(*)=O)c1OC^*N*&*C1(C#N)CCCC1&&&
COC1=CC=C(C(=NC2=NC=CS2)N2CCCC2)C=C1&&&
*CCCc1ccccc1&*Oc1ccc2c(c1)C(C1CC1)NCC2&&&
*C(=O)c1c(O)cc(O)cc1Oc1c(C)cc2c(c1O)C(=O)C=CC2=O&*O*&*C(C)C&&&
*C(C)C&*N(*)*&*CCCCC*&*Oc1ccc(-c2cc3cccc(C(=*)C)c3o2)cc1^*C(C)C^*=C1C(=O)NC(=S)N1c2ccc(F)cc2OCC1C&&&&&
*C1(C)CCN(*)CC1&*C(=O)c1ccc(C#N)cc1&&*N1C(=O)C2CCCC2C1=O&&
*=Cc1ccc(OC)c(OC)c1&*=C1COc2cc(OC)cc(OC)c2C1=O&&&
*CC&*N*&*CC*&*OC1CCCc2nc(-c3cc(N)n(C(C)C)n3)nn21&&&
*=Cc1c(O)cc(OC)cc1OC&*=C(C)C(C)=NO&&&
*OC&*C(=O)c1c(-c2ccccc2)c2ccccc2n1C1CCN(*)CC1&*Cc1ccccc1&&&
*CC&*O*&*C(=O)C(CC(O)C(*)C*)C(*)=O&*O*&*CC^*N*&&*C(=O)c1ccccc1^*N(*)*&&*CC&&*CC&&
*CC&*O*&*C(=O)C*&*Sc1nc(=O)cc(-c2ccc(Cl)cc2)[nH]1&&&
*C(C(=O)O)C(C)O&*N(*)*&*Cc1cccnc1&&*S(=O)(=O)c1ccc(OC(F)(F)F)cc1&&
*CCC&*Oc1ccc(C2=CC(c3ccc(O)cc3)C(*)CC2)cc1&*N(*)C&*C*&*C1CCCCC1&&&
*C(C)=O&*Nc1nc(C)c(C(=O)O)s1&&&
*CCCC&*N(*)C&*C(=O)-c1c(Cc2ccccc2)nc2ccccn12&&&
*Oc1c(C)cccc1C&*Cc1cnn(C)c1&&&
*C(=O)c1ccc(C)c(Nc2ccnc3cnc(N4CCCC4)nc23)c1&*Nc1cccnc1&&&
COC1=CC=CC=C1C1=CC=C2C(=C1)C=C(C)N2CC1=C(C)C=CC=C1C&&&
*CCC&*Oc1ccc2c(-c3ccccc3)ncnc2c1&&&
*N1C(c2ccc(Cl)cc2)=Nc2cc(C(=O)O)ccc2S1(=O)=O&*Cc1ccccc1&&&
*Sc1nc(SC)nc2c1sc1nc(N3CCOCC3)c3c(c12)CC(C)(C)OC3&*C1CCCCC1&&&
*CC&*O*&*C(*)=O&*C1C2COc3cc(OC)ccc3C2N2C(=O)OCC12&&&
*OC&*C(=O)C(*)c1ccc(-c2ccccc2)cc1&*N1CCCc2c([nH]c3ccccc23)C1&&&
O=C1OC(C2=N[NH]C=C2)=CC2=CC(Br)=CC=C12&&&
*CCC&*N(*)C(=S)Nc1nc2ccccc2s1&*C*&*C1CCCO1&&&
*=C1NC(=O)N(C)C1=O&*=Cc1c[nH]c2ccccc12&&&
*N1CCCC1c1nc(-c2ccc([N+](=O)[O-])cc2)no1&*Cc1cccnc1&&&
*OC&*C(=O)C1=C(O)CC2(CCC1)OCC1C2CCC2(C)C(*)CCC12&*C(C)C(*)=O&*Nc1ccccc1&&&
*OC&*C(C=*)CS(=O)(=O)CBr&*=Cc1ccccc1&&&
*C(N)=O&*C1CSCC2CCCN(*)CCC(=O)N12&*C(=O)c1cnn(Cc2ccccc2F)c1&&&
*Cc1cc(Cc2c[nH]c(N)n2)ccc1OC&*N(C)C&&&
CC1=CC=CC=C1C(=O)C1=CN2N=C(C)SC2=N1&&&
*Nc1ccc(-c2nc3ccccc3[nH]2)cc1&*Cc1ccccc1&&&
*S(=O)(=O)c1ccc(OC)cc1&*N*&*C(Cc1cnn(Cc2ccccc2)c1)C(O)C*&*N*&*C1CCN(*)CC1&*Cc1cccc(C(C)C)c1&&&
*C(=O)c1ccc(Cl)c(S(*)(=O)=O)c1&*Nc1nccs1&&*N1CCCc2ccccc21&&
*Nc1ccc(C)c(Nc2nccc(-c3cnn(C4CCOCC4)c3)n2)c1&*C(=O)c1cnn2cccnc12&&&
*C(C(=O)C(F)(F)F)C(C)C&*Nc1ccncn1&&&
O=C1CSC(C2=CC=CC=C2)N1C1=CC=CC(CC2=CC=CC=C2)=C1&&&
CC1=CC2=C(C=C1C)C(=O)C(C1=CC=CC=C1Cl)=C(C1=CC=CC=C1Cl)O2&&&
CC1=CC=CC=C1C1=C(C2=CC=CC=C2)N=NN1C1=CC=CC=C1&&&
*CCCCCCCCCCCCCC&*O*&*C(C*)C*&*O*&*C1OC(*)C(O)C(O)C1O^*N*^*CO&*C(C)=O&&&&&
*C1(c2ccc(-c3cccnc3)cc2F)CN(C)C1&*C(*)=O&*N1CCC(c2ccncc2)CC1&&&
*CCCCCC&*Oc1c(F)cc(F)c(-c2c(F)ccc(F)c2F)c1F&&&
*C(=O)c1c(N)n2ncnc2nc1N1CC(C)N(C)C(C)C1&*Nc1c(C)cccc1C&&&
*C(*)=O&*O*&*C1C=CC=CC=C(C=O)C(c2cccc3ccccc23)C(*)C(*)C(*)C(*)C=Cc2cc(O)ccc2C(O)c2ccccc2C1^*O*^*O*&*Cc1ccccc1&*Cc1ccccc1^
C=C(CO)C1CCC(O)CC1&&&
*C(C)c1cnccn1&*Oc1ccc2c(cnn2C)c1&&&
CC1=C(C2=CC=CC=C2)SC2=NC(=S)N(C3=CC=CC=C3)C(=O)N12&&&
*OC&*CC*&*SC(=S)N1N=C(C)CC1c1ccccc1&&&
*Nc1cncc(C(=O)c2cnn(-c3ccccc3)c2)c1&*C(=O)c1nc2ccccc2s1&&&
*NC&*C(=O)C(=NOC)c1cccc(N*)c1&*C(=O)c1ccc(F)cc1F&&&
*NC&*C*&*C1OCc2sccc2C1C&&&
*CC(C)C&*Sc1nc(S*)c(C#N)c(-c2ccc(Cl)cc2Cl)n1&*CC(=O)O&&&
*C(=O)C(CCC)n1cccn1&*N1CC2OC(*)(C)C1&*C*&*Oc1ccccc1C(=O)CCC(C)C&&&
*C(CC(N)=O)C(N)=O&*N*&*C(*)=O&*C1CCCCC1*&*C(*)=O&*N*&*C(CO)C(*)=O&*N1CCCC1*&*C(=O)O&&&
*CC(*)=O&*Nc1ccccc1O&&*O*^*C(*)=O&*C1CC(=O)N(c2ccc3c(c2)OCCO3)C1&&&
*Oc1nc(N)nc(N2CCC(*)CC2)n1&*Cc1ccc(Cl)cc1&&*CO&&
COC1=CC=C(C2=CC(C(C(=O)O)(C3=CC=NC4=CC=CC=C34)N3C=CN=C3)=CC=N2)C=C1&&&
CC1=CC2=C(C=C1C)OC(N)=C2&&&
*N1CCCC1c1cccc(C)n1&*C(=O)CS(C)(=O)=O&&&
*Oc1ccc2oc(=O)c(-c3ccccc3)cc2c1&*C*&*C1CCCCN1&&&
*S(=O)(=O)c1ccc(OC)c(N2CCCCS2(=O)=O)c1&*N1CCN(c2ccc(C(F)(F)F)cc2)CC1&&&
CC1=CC=CC(CCC(=O)C2=CC=C(N(C)C)C=C2)=C1&&&
O=C1NC2=CC=C(F)C=C2C1=NNC(=S)NC1=CC=CN=C1&&&
*CC&*NC(=S)Nc1ccc(S(*)(=O)=O)cc1&*Nc1ccccc1O*&*CCn1cc(C)c(=O)[nH]c1=O&&&
*CCCC&*Oc1ccc2c(=O)c(-c3ccc(C(=O)O)cc3)coc2c1&&&
*=Cc1cc(OC)c(OC)c(OC)c1&*=CC(=*)O&*=CC(=O)C(*)C&*N1CCOCC1&&&
*=CCCCCCCCCCCCCC&*=CC1OC(=O)C2CCCN2C1=O&&&
*C(C)C&*Oc1nsnc1C1=CCCN(*)C1&*CCc1ccc(C(F)(F)F)cc1&&&
*Oc1ccccc1-c1ncc(N2CCCC2=O)s1&*C1CCN(*)CC1&*Cc1ccccc1&&&
*C(C)=O&*N1CCN(c2nccnc2C2CN(c3ccc4c(c3)OCCO4)C2)CC1&&&
*OC&*CCn1c(=O)oc2ccccc2c1=O&&&
*C(=O)c1c(SC)cncc1Cl&*N*&*C(C)C&&&
*CC&*Oc1cc(O)c(-c2nc(-c3ccc(S(N)(=O)=O)cc3)cs2)cc1C&&&
NC(CC1=C[NH]C2=CC=CC=C12)C(=O)NN1C(=O)CCS1(=O)=O&&&
*NC&*C(=O)C(*)c1ccc(C)o1&*N1CCCC(*)C1&*C(C)n1cccn1&&&
*C(*)=O&*O*&*Cc1ccccc1^*N*&&*C(C(=O)N1N=C(c2ccccc2)N(O)C1(c1ccc(F)cc1)c1ccc(F)cc1)c1ccc(F)cc1&&&
*S(=O)(=O)c1ccc(C)cc1&*Nc1ccc(C(*)=O)cc1&*N*&*CC*&*N1CCCC1&&&
*N(*)c1nc(-c2ccccc2)n(CCCC)n1&*CC&&*CCCC&&
CC1=CC=CC(N2C(O)=C(S(=O)(=O)C3=CC=C(Cl)C(Cl)=C3)C3=CC=CC=C3C2=O)=C1&&&
*CC&*N(*)*&*C(=O)c1ccc(C)c(S(*)(=O)=O)c1&*N1CCN(*)CC1^*CC^*Cc1ccccc1&&&&&
*Oc1ccc(C(C)N(O)C=O)cc1OC&*CC(*)=O&*Nc1ccccc1OC&&&
*C1CN=C(N)N=C1N&*Cc1ccc(C*)cc1&*N1CCCC(*)C1&*C(*)=O&*N1CCCC1&&&
*CCC(*)=O&*Nc1nc(-c2ccncc2)ns1&&*N1CCOc2ccc(Br)cc21&&
*N(*)C&*C(=O)c1cccnc1&&*CC*^*N*&*C(=O)c1[nH]cnc1C(*)=O&*N*&*C(C(*)=O)c1cc2ccccc2s1&*N(*)C&*CC(*)=O&*N1CCCC1&&&
*C(C(=O)O)C(C)CC&*N*&*S(=O)(=O)c1ccc2c(c1)oc1ccccc12&&&
*N1CCc2ccc(C#N)cc2CC1&*C(=O)c1nonc1C1CCCNC1&&&
*OC&*C1C(=O)N2C(C(*)=O)=C(C*)CS(=O)(=O)C12&*O*&*C(C)C^*O*&&*C(C)=O&&&
*Nc1ccc(C(C)=O)cc1&*C(=O)C*&*O*&*C(=O)CCS(=O)(=O)c1ccccc1C&&&
*Nc1ccc(C2CCc3nc(N)ncc3C2=O)cc1C&*CC(=O)O&&&
*C(C)CC&*N*&*C(=O)C(*)=O&*N*&*CC(*)C(C)C&*N*&*C(=O)c1cc(Cl)ccc1O&&&
*C(=O)c1cc(CCC)nn1-c1ccccc1&*N*&*Cc1ccccn1&&&
*N1CCN(C)CC1&*CCCc1c[nH]cn1&&&
*C(=O)c1cc2cc3cc(OC)ccc3nc2s1&*Nc1cc(C)cc(C)c1&&&
*CCN&*O*&*C1C(C2CC3(CCC3=NO)c3ccccc3O2)OC(n2c(Cl)nc(C(N)=O)c2Cl)C1O&&&
*C(=O)c1ccccc1Cl&*N1CCC2(CCc3ccccc3O2)C1&&&
*Nc1c(Cc2ccc(Cl)cc2)c(CC)nn1C&*C(=O)C(C)C(*)=O&*N1CCCC1*&*C(=O)O&&&
*SC&*CCC(*)C(*)=O&*N*&*C(Cc1ccccc1)C(*)=O^*N*^*N*&*C(=O)C(*)Cc1ccccc1&*C1Cc2ccccc2CN(C(C)C)C1=O&*N*&&&*C(=O)C*&*N*&*C(C)=
*OC&*C1CCN(c2cc(C(*)=O)n(C)n2)CC1&*Nc1cn(-c2ncccn2)nn1&&&
CC1=CC=NC=C1C(O)C1=NC(C2=CC=CC=C2)=CN1C=CC(=O)C1=CC=C(F)C=C1&&&
CC1=CC=C(C(=O)C2=CC3=CC([N+](=O)[O-])=CC=C3[NH]2)C=C1&&&
*Oc1ccccc1C(C)=O&*C(=O)c1ccc(N*)cc1&*C(*)=O&*N(C)C&&&
*CCC&*Oc1ccc(-c2ccc(C(*)=O)n2CC)cc1&*N*&*Cc1ccccc1&&&
*C12CCC(C)(C)CC1C1=CCC3C4(C)Cc5cnn(-c6ccccc6)c5C(C)(C)C4CCC3(C)C1(C)CC2&*C(*)=O&*N1CCCC1*&*CO&&&
*S(=O)(=O)c1ccc(C)cc1&*N*&*C(*)=O&*N*&*Cc1cnn(C)c1&&&
*S(=O)(=O)CC&*Nc1onc(C)c1Cl&&&
CN(C)C1=CC=C(C2=CC(C(F)(F)F)=NC(C3=CC=CC(OC(F)(F)F)=C3)=N2)C=C1&&&
*C1CC(=O)c2cc(Br)c(OC)cc2O1&*CBr&&&
*C(=O)c1sccc1C&*N*&*CC(*)=O&*N1CCCC(*)C1&*C(=O)c1ccc(F)cc1&&&
*C(=O)O&*C1Cc2c(O)cc(O)cc2OC1c1ccc(O)c(O)c1&&&
*CC(=C)C&*N(*)C(=S)S&*CC(C)(C)C*&*N(*)c1ccc(N*)cc1&*C(C)=O&&*C(C)=O&&
*C1SC(=NNC(=O)c2ccc(Cl)cc2)N(c2ccc(OC)cc2)C1=O&*Cc1ccco1&&&
*Cc1cccc(OC)c1&*N(C)c1nc2cc(-c3ccccn3)sc2c(=O)n1C&&&
*N1C(=O)c2cccc(Oc3ccccc3)c2C1=O&*CC*&*O*&*C(*)=O&*N*&*C1CCCCC1&&&
N=C(NO)NN=CC1=CC=CC(Br)=C1&&&
*C(C)c1ccccc1&*N*&*C(=O)c1cc2cc(Oc3ccnc(-c4ccccc4)n3)ccc2o1&&&
*Oc1ccc2c(c1)sc1cc(=O)n(CCC(C)C)cc12&*CC*&*N1CCCC1&&&
CC(=NNC(=O)C1=N[NH]C(C)=C1)C1=C2N=C(C)C=C(C)N2N=C1&&&
*CC(*)=O&*Nc1cccc2c1C(=O)c1cccnc1C2=O&&*Oc1ccc(Cl)cc1&&
*CC(O)C(F)(F)F&*N(*)c1ccc(Cl)c(Cl)c1&*Cc1cccc(Br)c1&&&
CCC1=CC(C)=C2C=C(C3=CN=CC=N3)C=NC2=C1&&&
*=CC1Cc2cc(OC)c(OC)cc2C1=O&*=Cc1cc(OC)c(O*)c(OC)c1&*CC*&*N*&*CC*&*N(C)C&&&
*CC&*Oc1ccc(O*)cc1&*CC(O)C*&*N1CCCCC1&&&
O=C(O)C1=CC=C2N=CC=CC2=C1&&&
CN(C1=CC=CC=C1)S(=O)(=O)N=C1SC=C(C2=CC=C(Cl)C=C2)O1&&&
*C(C)=O&*O*&*C1CC2(C3=C(Nc4ccccc4N=C32)C(=O)CC(C)(C)C3)C(*)C(*)C2C=CC(C)C12O&*O*&*C(C)=O^*O*&&*C(C)=O&&&
*CCCCCCCCCCC&*NC(=S)N1CC(C)(C)SC1(C)C&&&
COC1=CC=C(NC(=S)NC2=CC=CC(OC(F)(F)F)=C2)C=C1&&&
*N(C)C(=S)Nc1c(CC)cccc1CC&*Cc1ccccc1&&&
*=C1SC(C)(C)N(NC(=O)c2ccco2)C1=O&*=Cc1cc(C(=O)c2ccccc2)cn1-c1ccccc1F&&&
*=C1CCC(=*)C1=O&*=Cc1c(O)c2ccccc2oc1=O&&*=Cc1ccc(O)cc1&&
*N1C=C2CCC3C(=C)C=CCC3C2CC1&*C(=O)C*&*O*&*C(C)=O&&&
*OC&*C(*)=O&*Nc1nn(-c2ccccc2)c2nc(-c3cccs3)c(C#N)c(=O)n12&&&
*N1CCc2c(c(=O)oc3c(C)c4oc(C)cc4cc23)C1&*CC(*)=O&*Nc1cccc(C(F)(F)F)c1&&&
*C(*)=O&*O*&*Cc1ccccc1^*N1CCC(O)C1*&&*C(*)Cc1ccccc1&*N*&*C(*)=O&*O*&*Cc1ccccc1&&&
*CC&*O*&*C(=O)c1cc(C(=O)NO)n(-c2ccc(Cl)cc2Cl)c1&&&
*C(=O)CCCCCCCCC&*O*&*C1(N=Nc2ccc([N+](=O)[O-])cc2)C(=O)Nc2ccccc21&&&
*C(C)(C)C&*N*&*C(=O)C*&*Sc1nnc2cnc3ccc(SC(F)(F)F)cc3n12&&&
*Cc1ccccc1OC&*N*&*C(=O)c1ccc(N*)cc1&*S(C)(=O)=O&&&
*CC&*Oc1nc(N*)nc(N2CCCCC2)n1&*C(C)c1ccccc1&&&
*CCn1cc(C)cn1&*N*&*C(=O)C(F)(F)c1c(O)nc(=O)n(Cc2ccc(C)cc2)c1O&&&
*C(C)(C)C&*C1CCC(C)(c2ccc3c(c2O)C(=O)N(*)C3=O)CC1&*CC*&*N(*)*&*CCO&&*CCn1ccnc1&&
BrCC1=CSC(CC2=CC=CC=C2)=N1&&&
CCC1CC2CN3C(=O)CCC3C(=O)C2C2(C)CCCOC12&&&
N#CC1=C(SC2=CC=C(Cl)C=C2Cl)C=C(C(=O)C2=CC=C(Cl)C=C2)[NH]1&&&
*CC&*Oc1ccc(-n2cc(C(*)=O)c3cc(N4CCC(O)CC4)ccc32)cc1&*N1CC2(C)CC1CC(C)(C)C2&&&
O=C1CSC(C2=COC=C2)N1C1=NC2=C(CCCC2)S1&&&
O=C1C(NC(=S)NC2=CC=C(Br)C(Br)=C2)=CC(=O)C2=C1N=CN2C1CCCCC1&&&
*Cc1ccc(OC)c([N+](=O)[O-])c1&*O*&*C(=O)c1cnccn1&&&
*CCC&*N(C)c1ncnc2ccc(-c3c(C)ccnc3C)cc12&&&
*CC=C&*N*&*C(*)=O&*N1CCc2cc(N*)ccc21&*C(*)=O&*Nc1cncc(Cl)c1&&&
OC1=CC=CC=C1C1=CN2C=CC=C2C=C1C1=CC=CC=C1&&&
*C(C)C&*O*&*C(=O)C(=*)C#N&*=Cc1cc(C(*)=O)c(O)c(O)c1&*Nc1nc2ccccc2nc1N1CCCC1&&&
*CC(C)O&*N1CCOC1=O&&&
*CCC(*)=O&*N*&*Cc1ccco1^*NC(=S)Nc1ccc(Cl)c(Cl)c1&&&&
*Nc1cccc(N(C)C)c1&*C(=O)c1ccccc1C(*)=O&*N1CCN(*)CC1&*Cc1ccccc1&&&
*C(=O)c1c(N)n(CCC)c2ncccc12&*N*&*CC(C)C&&&
*S(=O)(=O)C(C)C&*Nc1ccc2cccc3c2c1CCC3&&&
*C(=O)c1ccc(C(F)(F)F)cc1&*Nc1ccc2c(c1)CC(*)(CO)CO2&*Cc1ccccc1&&&
*Nc1ccc(CCCc2c[nH]c(N)n2)cc1&*C(*)=O&*Nc1ccc2occc2c1&&&
CCC1=CC=NC2=CC=C(C3=CC=CC(C(F)(F)F)=C3)C=C12&&&
*CC&*O*&*C(=O)c1c(Cl)c(C#N)c(-c2ccc(S*)cc2)c1C(*)=O&*O*&*CC^*CC=*&&*=C(C(=O)c1ccc(C)cc1)c1ccc(C(*)=O)cc1&*OC&&&
*Cc1cc(C(F)(F)F)cc(C(F)(F)F)c1&*Oc1ccc(-c2nc(C3CC3)no2)cc1&&&
*CCCC&*N*&*C(=O)CC(O)C(*)CC(C)C&*N*&*C(=O)C(*)Cc1ccccc1&*N*&*C(=O)C(Cc1ccccc1)CC(O)C(*)CC&*N*&*C(*)=O&*O*&*C1CCCC1&&&
NCC1=CC=C(C2=CC=CC(C(F)(F)F)=C2)C=C1&&&
COC1=CC=CC(C=NNC2=CC=CC=N2)=C1O&&&
*CC(C)C&*N1CC(*)Oc2c(cccc2O*)C1=O&*CC(=O)c1ccc(F)cc1Cl&&*CC(C)C&&
*CC(C)C&*O*&*C(*)=O&*N*&*C(=O)c1ccco1&&&
*CCCC(CC(*)=O)(c1ccccc1)c1ccccc1&*N1CCCC1&&*N1CCOCC1&&
*=C1C(=O)NC(=S)NC1=O&*=Cc1ccc(O*)c(Br)c1&*Cc1ccccc1&&&
*C(CC=C(C)C)C(*)=O&*O*&*C1CCC2(C)C(CCC4(C)C3CCC4(*)O)C12^*O*^*CO&*CCCCCCC*&&&*O*&*C(C)=O&&&
FC(F)(F)C1=CC(CN2C=NC3=C2CN(C(CN2C=NC=N2)C2=CC=C(Cl)C=C2)CC3)=NO1&&&
CC1=CN(CC(=O)NN(C)C)C2=CC=CC=C12&&&
*Nc1ccc(Cn2c(=O)sc3ccc(-n4cnc(C(F)(F)F)c4)cc32)cc1&*C1CCNC1&&&
*Nc1ccc(C(*)=O)c(OC)c1&*C(=O)c1ccc(Nc2ccncn2)cc1&&*N*^*CCc1ccccc1&&&
*C1OC(n2c(C)nc3c(N)ncnc32)CC1N&*CO&&&
*C(=O)c1ccc(Nc2ncc(Cc3cc(OC)cc(OC)c3)cn2)cc1&*N1CCCC1&&&
*C(=O)c1c(C)cc(OC)cc1C&*N1CCC2CCC1CN(*)C2&*CCC(c1ccccc1)c1ccccc1&&&
*Oc1ccc(C(C)=O)cc1OC&*Cc1cc(C(*)=O)no1&*N1CCN(c2ccccc2)CC1&&&
*Nc1c(C#N)cnc2ccc(-c3cc(Cl)c(O)c(O)c3)cc12&*C1CCCCC1&&&
*CC=C&*Oc1ccc2c(c1)[n+](C(C)=O)c(C)n2Cc1ccc(C*)cc1&*N*&*C(*)=O&*Nc1ccc(Br)cc1&&&
*C(=O)c1cc(F)cc(C(=N)N)c1&*N*&*C(Cc1c[nH]c2ccccc12)C(*)=O&*N1CCC(*)CC1&*N*&*C(*)=O&*O*&*Cc1ccccc1&&&
*C(c1cc[n+](CCC)cc1)P(=O)(OC)OC&*Nc1nc(C)cc(C)n1&&&
*C(C)=O&*Nc1ccc(S(*)(=O)=O)cc1&*N(C)c1ncc(C(=O)O)s1&&&
*CC&*O*&*C(*)=O&*C1OC1*&*C(=O)N(NC(=S)Nn1cnc2ccccc2c1=O)c1ccccc1&&&
*N1CCCC1=O&*C1CC(c2ccccc2O)C2(c3cccc(O*)c3)CC3CC12C3O&*CCO&&&
*C1(C)CCN1*&*C(=O)C*&*Sc1ccccc1^*C(*)=O&&*N*&*C(Cc1ccccc1)C(=O)O&&&
*C(*)=O&*N*&*C(Cc1ccccc1)C(*)=O^*C1Cc2sccc2CN1^*N*&&&*Cc1cc(C(F)(F)F)cc(C(F)(F)F)c1&&&
*C(=O)C(C)(C)C&*N*&*C(Cc1c[nH]c2ccccc12)C(*)=O&*N*&*C(Cc1ccccc1)C(O)C(*)Cc1ccccc1&*N*&*C(=O)C(C)(C)C&&&
CC1CN(C2=CC=C(C3=NOC=C3)C=C2)CCN1C1=NC(C(C)(C)C)=NC2=CC=CC=C12&&&
*C1CCN(c2cc(C)nc3c(-c4ccc(Cl)cc4)cnn23)CC1&*N1CCc2ccccc2C1&&&
*C(C)CC&*C1C(=O)N(C)C(*)C(=O)OC(*)C(=O)N1*&*CC*&*N1CCN(c2ccccc2O)CC1^*C(C)C&&&*C(C)C*^*N(*)C&*C(=O)C*&*N(*)C&*Cc1ccccc1&&
*CC&*O*&*C(=O)C1=C(c2ccccc2)N(*)C(C)=C(C(*)=O)C1c1ccc(C#N)cc1&*O*&*CC^*O*&&*CC&&&
*C(=O)c1ccccc1C#N&*Nc1ccc(N2CCOCC2)cc1&&&
CC1=C(CC2=NC3=CC=CC=C3S2)C2=CC=CC=C2C1=O&&&
*C(=O)CCCC(*)=O&*N*&*CCc1cc(=O)oc2ccc(F)cc12^*N*&&*Cc1cccs1&&&
*Sc1nc(-c2ccc(OC)cc2)cc(-c2ccccc2)c1C#N&*CC(*)=O&*Nc1cccc([N+](=O)[O-])c1C&&&
*Cc1cc(Br)c(O)c(OC)c1&*Nc1ccc(C(*)=O)cc1&*N*&*CCc1cccc2ccccc12&&&
*C(O)c1ccnc2ccc(OC)cc12&*C1CC2CCN1CC2C=*&*=Cc1ccccc1&&&
*C(c1ccccc1)c1nnnn1-c1c(C)cccc1C&*N1CCC(*)CC1&*C(N)=O&&&
*C(=O)c1ccc(C)cc1&*Nc1ccc(-n2nc(C)cc2C)cc1&&&
*C(=O)c1cc(Cl)ccc1OC&*Nc1ccc(Oc2ccccc2)cc1&&&
*NC1CCCc2nc(-c3ccc(OC)c(OC)c3)ccc21&*CC*&*N*&*C(=O)c1cc(C)c(OC)c(OC)c1&&&
*Oc1cc2c(cc1OC)CCN(C)C2Cc1c[nH]c2ccccc12&*Cc1ccc(-c2ccccc2)cn1&&&
CC1=CC=C(C2=NC(NC3=CC=CC=C3)=C3C=CC=CC3=N2)C=C1&&&
CC(C)(C)C1=CC=C(N2SC3=C(CNCC3=O)C2=O)C=C1&&&
N#CC1=CC=CC=C1NC1=NC(C2=CC=C(-[N+]3=CC=CC=C3[N+](=O)[O-])C=C2)=CS1&&&
*Nc1nc(N*)nc2c(Nc3ccccc3S(N)(=O)=O)nc(Br)[nH]c12&*C1CCCCC1&&*C1CCCCC1&&
*C(Cn1ccnc1)c1ccc(Cl)cc1Cl&*O*&*Cc1ccccc1Cl&&&
CC(=NNC1=CC=C(C(=O)O)C=C1)C1=CC=C2OC3=CC(C)=CC=C3C2=C1&&&
*N(C)C&*CC(*)(c1ccc(F)cc1)c1ccc(F)cc1&*N1CCNCC1&&&
*C(=O)c1ccc2c(=O)n(CCCCC)c(O)nc2c1&*N*&*C(C)C&&&
COC1=CC=C2N=C3SC4=CC=CC=C4N=CN2C3=C1&&&
*=C1NCC2C(=C1C)C2C(C)C&*=C1C(=O)Nc2ccccc21&&&
COC1=CC=CC2=C1C1=CC=CC=C1C2(O)C1=CC=CC=C1&&&
CN1C(C2=CC=C(Br)S2)=C(C2=CC=CN=C2)CC12C(=O)NC(=O)NC2=O&&&
*C(=O)CC(C)C&*N(*)c1ccc(OC(F)(F)F)cc1&*C1(c2ccc(OC(F)F)cc2)C(=O)NC(=O)NC1=O&&&
*Cc1cc(=O)oc2ccc(CC)cc12&*N1CCOCC1&&&
CC1(C)CC=C2C(=CC(=O)N(O)C2(C)C)C1=O&&&
*=CC(=*)C&*=CC1C(C)=NN(c2ncc(F)cn2)C1*&*CO^*=CC=*&&*=CC1C(C)C1C&&&
CNC1=CC(C2=CC=C(F)C(CCO)=C2)=NC(C2=CC=C(C(C)(C)C)C=C2)=N1&&&
*Nc1ccc(C)cc1&*C(=O)N(O)C(=O)c1ccc(C(*)=O)cc1&*Nc1ccccc1C&&&
*Nc1ccc2nc(C)cc(N)c2c1&*C(=O)CCC(*)=O&*Nc1ccccc1N&&&
*CCCC(C(=O)NO)C(*)C&*N1Cc2ccccc2CC1*&*C(*)=O^*N*^*N*&*C(*)=O&*C(Cc1ccccc1)C(=O)O&*C1Cc2ccccc2CN1*&&&*S(=O)(=O)c1ccc(F)cc1
CN1CC2=CC(F)=CC=C2NC(=O)C12CCN(C1=NC=NC3=C[NH]C=C13)CC2&&&
*CCCCCCc1ccc(-c2ccc(OC)cc2)cc1&*N(*)C&*C1CCCCC1&&&
*CC&*Oc1ccc(C*)cc1&*N1CCCCC1*&*CC*&*N1CCN(c2ncnc3c4c(C)nn(C)c4n(C)c23)CC1&&&
CC12CCC(CC1C1=CC=CC=C1C=CCl)C2(C)C&&&
*C(Cc1ccc(OC)nc1)C(*)=O&*N*&*CC*^*N*^*N1CCCC1*&*C(C)=O&*C(=O)O&&&&&
*C(=O)c1cccc(C)c1&*Nc1cccc(-c2cnc3cc(-c4cccc(C(C)(C)C*)n4)nn3c2)c1&*N1CCS(=O)(=O)CC1&&&
*NC=C1CCC(n2c(-c3ccccc3)c(C#N)c3c(N)ncnc32)CC1&*C(=O)c1cccnc1&&&
*Nc1cccc2ccc(Cl)nc12&*CC*&*N*&*CC*&*N1CC(c2ccc3c(c2)CCO3)C(c2ccc(Cl)cc2)C1&&&
*N1CCN(c2ccccc2OC)CC1&*C(=O)c1cn2c3c(c(N4CCN(c5ccccc5)CC4)ccc3c1=O)OCC2&&&
*C(=O)c1ccc(OC)c(OC)c1&*N1CCN(c2ccc(S(*)(=O)=O)cn2)CC1&*N1CCCC(C)C1&&&
*Oc1ccc2cc3cc([N+](=O)[O-])ccc3nc2c1&*CC*&*N1CCCCC1&&&
*CC&*O*&*C(=O)c1sc2nc(C)c(Cc3cccc([N+](=O)[O-])c3)c(C)c2c1C&&&
*S(=O)(=O)c1c(C)[nH]c(C)c1C&*N1CCN(c2ncccc2C#N)CC1&&&
*C(Cc1ccccc1)c1c(N)ncn(CCc2ccc(Cl)cc2Cl)c1=O&*N*&*C(=O)C*&*N1CCCC1=O&&&
*S(=O)(=O)c1ccc2c(-c3ccc(Cl)cc3-c3ccccc3)cn(C)c2c1&*Nc1ncns1&&&
*C(*)=O&*Nc1ccc(Cl)c(Cl)c1&&*C1(*)CCC1^*C(*)=O&*N1CCC(n2nccc2N*)C1&*C(=O)c1ccco1&&&
*N(C)C&*Cc1cc(S(*)(=O)=O)cc(Br)c1O&*N1CCN(c2ccc(F)cc2)CC1*&*C(=O)O&&&
*OC&*C(=O)C*&*Sc1nc2cscc2c(=O)n1CC(*)=O&*Nc1cccc(S(N)(=O)=O)c1&&&
*C(=O)C(C)(C)CC&*N*&*S(=O)(=O)c1ccc2c(c1)c(=O)c(C(=O)O)cn2-c1cccc(F)c1F&&&
*CCCC&*N*&*C(=O)CCCn1c(=O)c2ccccc2n(CC(=O)c2ccccc2)c1=O&&&
*C(=O)CC1C(=O)c2ccccc2-n2cccc21&*N*&*CC*&*C1CCN(*)CC1&*C(=O)c1ccc2c(c1)OCO2&&&
*C(=O)C(C)C&*N*&*C(c1nc2ccccc2s1)C(O)C(O)C(*)Cc1ccccc1&*N*&*C(=O)C(C)N&&&
*C(=O)c1ccc2c(=O)n3nc(Nc4ccccc4C)sc3nc2c1&*N*&*CC*&*N(C)C&&&
*C(=O)C1=C(Nc2cccc(Cl)c2C)C(=O)N(c2cccc(C(F)(F)F)c2)C1&*N1CCOCC1&&&
*C(CC(C)C)C(=O)O&*N*&*C(=O)C(*)Cc1ccccc1&*N*&*C(=O)C(*)C(C)C&*N*&*C(=O)c1ccc(N*)cc1&*C(=O)C(N)Cc1ccc(O)cc1&&&
*Nc1cc(C)nc2c(-c3ccc(OC)cc3)c(C)nn12&*CC*&*N1CCCC1&&&
*Nc1ccc(C2=NN(C(C)=O)C(c3ccc(C)o3)C2)cc1&*C(=O)C(F)(F)F&&&
*C1CC2CC3(C(=O)C2(C)C(*)CC1C)C12COC(O1)C2(C)CC3O&*O*&*C(C)=O^*O*&&*C(C)=O&&&
*CCCC&*Oc1ccc2cc(C-c3cc(=O)oc4ccc(Cl)cc34)c(=O)oc2c1&&&
CC1=NN(CC2=CC=CC(N)=C2)C(=O)C4=CC=CC=C4C1=O&&&
*OC&*C*&*C1(c2nc(-c3ccccc3)ncc2C)CCCCC1&&&
*C(=O)CC&*N1CCC(n2nc(C(*)=O)c3c2-c2nccnc2CC3)C1&*N1CCOCC1&&&
*Cc1c[nH]c2ncccc12&*N1CCc2c(ncnc2C2CC2)C1&&&
*Nc1cccc(CN&*C(=O)c1cc(N*)cc(C(=O)c2ccccc2)c1&*C(=O)Cc1cccc(Br)c1&&&
*=C1C(=O)CC2CC1C2(C)C&*=Cc1ccncn1&&&
*CCC(O)CC&*C1CC=CCC(*)C(=O)OC(C)C(O)C(O)COC1=O&*CC(O)C=*&*=CCCCCCC(=O)O&&&
*CC(=O)c1c[nH]c2ccccc12&*N(*)*&*Cc1ccc([N+](=O)[O-])cc1&&*C1CCS(=O)(=O)C1&&
O=NC1=C2C=CC=C(Cl)C2=NN1CCCCCN1C=CN=C1&&&
*C(=O)c1nc(S*)nn1&*Nc1ccc(F)cc1&&*Cc1cc(=O)oc2cc(Cl)ccc12&&
*C(CC)C(=O)O&*ON=CN&&&
*CC(*)=O&*Nc1ccc(-c2nn[nH]n2)cc1&&*Sc1ccccc1&&
*=CC(C)=NNC(=O)c1c(C(C)=O)sc2ccccc12&*=Cc1ccc(C)o1&&&
*Oc1cc(C)cc(C)c1&*CC(*)=O&*O*&*C1CC2CCC(C1)N2C&&&
*CC&*N(*)c1ccccc1&*S(=O)(=O)c1cccc(-c2ccnc3c(C(=O)c4cn[nH]c4)cnn23)c1&&&
*CC&*Oc1ccc(C(*)=O)cc1&*Nc1ccc(C(*)=O)cn1&*N1CCN(c2ncccn2)CC1&&&
*C(=O)CCc1nc(-c2ccc(F)cc2)no1&*N1CCN(*)CC1&*Cc1cc(=O)oc2cc(C3CC3)ccc12&&&
CC1=CC(C)C(C(O)C2=CC=CC=C2)=C1&&&
*C(C)C&*C1NCCC2CN(C)CC12&&&
*N1CCCC1C&*CC*&*Oc1ccc2c3c(c(=O)oc2c1)CCC3&&&
*C(*)=O&*Nc1cccc(-c2ccc3c(c2)CCCC3)c1&&*C1(*)CC1^*N1CCCC1&&&
*C(=O)C(C)C&*Nc1cc(C(*)=O)cc(N2CC3CC=CC(C2)C3)c1&*Nc1cc(C(F)(F)F)ccc1F&&&
*N1CCCC1C&*S(=O)(=O)c1ccc2c(c1)C(=*)C(=O)N2&*=C(O)C(=O)NN&&&
*Nc1ccc(C)cc1C&*C(=O)CN1C(=O)c2cccnc2Oc2ccc(F)cc21&&&
*CCCCCC(=O)O&*Sc1nnc(-c2ccccc2O)s1&&&
CC1=C(C=NNC2=NC3=CC=CC=C3[NH]2)C(C)=NN1C&&&
*Nc1ncc(C)s1&*C(=O)C*&*Oc1ccc2c(c1)OCO2&&&
*OC&*C(*)=O&*C1C(=O)C=C(Nc2ccc(S(*)(=O)=O)cc2)CC1C&*N1CCCCC1&&&
*Nc1ccc2c(c1)CN(C)C(=O)C(*)N2&*C(=O)c1ccccc1&&*C(O)c1ccc(O)cc1&&
*Cc1c(C)cc(C)[nH]c1=O&*N*&*C(=O)c1cc(C(*)=O)cc(N(*)C)c1&*O*&*C(C)(C)C^*S(C)(=O)=O&&&&
*C(C)C&*Oc1ccc(-c2nc(-c3ccncc3)n3ccnc3n2)cc1&&&
*CCCCC(=O)O&*O*&*C1(c2ccc3c(c2)C2CCC(*)CC2C3)CCC1&*N*&*S(=O)(=O)c1cccnc1&&&
*S(=O)(=O)c1cc([N+](=O)[O-])ccc1C&*N1CCC2(CC1)OCCO2&&&
*OC&*C(=O)CCC1=C(C)C(=*)NC1=O&*=CCCCCC*&*NC(=S)Nc1ccc2[nH]cnc2c1&&&
*Cc1coc(-c2cc(C)ccc2F)n1&*N1CCC2(S1(=O)=O)c1ccccc1CC2O&&&
*N1CCN(c2cccc(C#N)c2)CC1&*CC(O)C*&*Oc1cccc2[nH]cnc12&&&
*C(=O)CCc1ccc(C)o1&*N(*)*&*CC(C)C&&*CC(O)C(*)Cc1ccccc1^*N*&*C(=O)C(*)(C)C(C)C&*N*&*C(=O)CC(F)(F)F&&&
*C(=O)C1=C(C)N=C2SC(=C)C(=O)N2C1c1ccc(SC)cc1&*O*&*C(C)C&&&
CC1=CC=C(OS(=O)(=O)N2CCC(C)CC2)C=C1&&&
*Cc1cccc(CC)c1&*O*&*C(=O)N1N=C(CC)N(c2ccc(OC)cc2)C1c1cc(C)c2c(c1)OCO2&&&
*C(=O)C(=O)c1cn(CCC)c2ccccc12&*N*&*Cc1ccncc1&&&
*CCCC&*N(*)c1ccccc1&*C(=O)c1cc(S(*)(=O)=O)ccc1N1CCOCC1&*N1CCOCC1&&&
CC(=O)N1N=C2C3=CC=CC=C3C(=O)C3=C2C1=CC=C3&&&
*CC(*)=O&*N*&*C1CCCC1^*Sc1ncnc2sc(-c3ccccc3)cc12&&&&
COC1=CC=C(C2=CC=C(C3=NC4=CC=C(C(=O)C5=CC=C(C)C(F)=C5)C=C4S3)C=C2)C(OC)=C1&&&
*NC&*C(=O)C(*)Cc1ccc(O)cc1&*N*&*C(=O)C(CC(C)C)C(*)C(*)=O&*N*&*C(Cc1ccc(Br)cc1)C(O)C(=O)O^*OC1=CC2=C(O1)C(=O)c1ccccc1C2=O&&
*N1CCC2(C1)CN(c1ccccc1F)C(=O)O2&*Cc1nccs1&&&
*Nc1c(C(F)(F)F)cc(C(F)(F)F)cc1C(C)N&*C(=O)Cc1ccccn1&&&
*Nc1cc(C(F)(F)F)nc(-c2cccc(C)n2)n1&*Cc1ccccn1&&&
*CC&*O*&*C(=O)C=Cn1c(C=*)nc2c1cc(C)n(C)c2=O&*=Cc1cc(C)ns1&&&
*C(=O)c1ccc(C(C)=O)cc1&*Nc1cc(Br)c(O)c(C(=O)O)c1&&&
*CCCCCCC&*N(*)*&*CCc1ccccc1&&*C(c1ccccc1)c1ccc(OC)cc1&&
CN1C2=C(CN(S(=O)(=O)C3=CC=CC=C3)CC2)C2=CC=CC=C21&&&
*Nc1ccc(C)cc1C&*C(=O)C=*&*=Cc1ccc(-c2cccs2)s1&&&
*C(CC(=O)O)C(=O)O&*N*&*C(*)=O&*C1C2=C(C(=O)C(N*)=C(N*)C2=O)N2CC3NC3C21&*C(=O)C=*&*=CC(=O)c1c(Cl)ccnc1Cl^*CCc1ccccc1&&&&
CCCC1=CC=C(C2NC(=S)NC(=O)C3=C2C2=CC=CC=C2S3)C=C1&&&
*CC&*N(*)c1ccc2c(c1)CCC1C2CCC2C3CC4C(=O)C5(CCC(=O)N5C)Cc5ccccc5C4CC3(C)C(O2)C14&*C(C)=O&&&
*OC&*CC(*)CO&*N*&*C(=O)c1c(N*)ncn1C&*C(=O)c1nc(C(C)(C)C)sc1C&&&
CN1CCCC2(CC3=C([NH]C4=CC=CC=C34)C(C3=CC=NC=C3)=N2)C1&&&
*Nc1ccccc1C&*C(=O)NN=Cc1ccc(C2CCCCC2)o1&&&
*C(C)C(*)=O&*N*&*Cc1ccccn1^*Sc1nnc(-c2ccco2)n1C1CC1&&&&
*=CC(=*)C&*=CC=*&*=CC(=*)O^*=CC=*^*=C(C)C=*&*=CC=*&*=CC1=C2CC(C)CC(=O)C2(C)OC1=O&*=C(C)C&&&&&
*N1CCN(c2ccc([N+](=O)[O-])cc2Cl)CC1&*CC*&*Oc1ccccc1Br&&&
*C(=O)c1cc2c(-c3cc(CCC)co3)ncn2c1&*N*&*CCCc1ccccc1&&&
*Cc1coc(-c2ccc(C)cc2)n1&*N(*)*&*CCC(C)C&&*Cc1cccc2cccnc12&&
*Cc1cccc(C)c1&*Nc1ccccc1O&&&
*OC&*C(=O)c1cc(OC)cc(OC)c1C(=NO)c1ccc(C)cc1&&&
O=C1C(C2=CC=CO2)=C(O)C=C2OCOC2=C1O&&&
CC1CNCC2(CCNCC2=O)C1&&&
*N1C=CC2=CC3CCC(C)C3CC2C1&*CCCC*&*N(C)C&&&
*CC&*O*&*C(=O)C(=*)C#N&*=C(N*)C(C)C&*CCc1ccccc1&&&
*Cc1ccc(C)cc1&*N1CC(C)OC1=O&&&
*CCCc1ccccc1&*C1CO1&&&
*C(=O)c1nnc2c(-c3cccc(F)c3)nccn12&*N*&*CCO&&&
CC1NC(=O)C2=CC3=C(C=C21)[NH]C=C3CCC(C)(F)F&&&
*NC&*C(=O)C*&*Sc1ccc2nnc(-c3ccccn3)n2n1&&&
*Sc1nnc(C(C)C)n1-c1ccc(F)cc1&*CC(=O)c1ccccc1F&&&
*Cc1cccc(C)c1&*NC(=S)NN=C(C)C(C)c1ccccc1[N+](=O)[O-]&&&
*S(=O)(=O)c1ccc(OC)cc1&*N1CCN(c2nnc(-c3ccc(F)cc3)c3c(C)nn(C)c23)CC1&&&
COC1=CC=C2C(=C1)C1=C(N=C3SC=CN31)S2(=O)=O&&&
*Nc1cc(N2CCc3ccccc3C2)ncn1&*C1CCc2nccn12&&&
*CC=C&*Oc1cc(C(*)=O)ccc1C(*)=O&*N*&*Cc1ccccc1^*O*&&*CC(*)=O&*N*&*C1CC1&&&
*S(=O)(=O)c1cc(C)c(F)cc1C&*Nc1nc(C)cc(C)n1&&&
*S(=O)(=O)c1ccc(CCCCc2ccccc2)cc1&*N1CCN(*)CC1&*Cc1ccccc1&&&
*=C(C)Nc1ccc(C(C)=O)cc1&*=C1C(=O)C(=O)c2ccccc2C1=O&&&
*Oc1c(C)cccc1C&*CC(*)=O&*Nc1ccccc1C#N&&&
O=C1C2=CC=C[NH]C2=C(N2CCCC2)C2=CC=CC=C12&&&
*N(C)C&*CCC#Cc1ccc(C(O)(c2ccccc2)c2cccnc2)cn1&&&
CC12CCC(O)C=C1CCC1C2CCC2(C)C(=O)CCC12&&&
*Nc1ccc(C)c(Cl)c1&*C(=O)C*&*Sc1nc(=O)n(Cc2ccccc2)c2c1CNCC2&&&
*CC&*O*&*C(=O)c1nn(-c2ccc(C)cn2)c(=O)c2c1Nc1ccc(-c3ccccc3)cc1C2c1ccccc1&&&
*Nc1cccc(C)c1C&*C(=O)c1cc2c(=O)n(C)c3ccccc3c2n1C&&&
*C(C)C(=O)c1cc(C)n(Cc2ccccc2)c1C&*O*&*C(=O)CC1(O)C)C(=O)N(C)c2ccccc21&&&
*CC&*Oc1ccccc1C*&*N*&*S(=O)(=O)c1ccc(-n2cnnn2)cc1F&&&
*CCn1cc(-c2ccc(OC)c(OC)c2)nn1&*N*&*C(=O)C(N)Cc1c(C)cc(O)cc1C&&&
*C1CCC(O)C(Br)C1&*Nc1ccccc1&&&
*Nc1cc2c(Nc3ccc(F)c(Cl)c3)c(C#N)cnc2cc1OC&*C(C)=O&&&
NC1=C(C(N)=O)C=CN1C1=CC=CC=C1&&&
*OC&*C(=O)C*&*Oc1ccc2oc(-c3ccc(O)cc3)nc2c1C&&&
S=C1[NH]CCC2=CN=C(NC3=CC=C(N4CCOCC4)C=C3)N=C12&&&
*=C(C)C&*=CCCC(=*)C&*=CC*&*C12OC34CC5C(C)COC5C6C4C(C1)C4C63&&&
O=C(O)C1=CC(CC2=C[NH]C(C3=CC=CC(C4=CC=CC=C4)=C3)=N2)=N[NH]1&&&
*CC&*N1CCN2c3ccc(S(*)(=O)=O)cc3CC2C1&*Nc1cc(C)on1&&&
*Oc1ccc(-n2cc(NC)c3cccnc32)cc1OC&*CC*&*N1CCC(*)CC1&*C(*)=O&*N*&*Cc1ccc(Cl)cc1&&&
S=C1[NH]C(SC2=NN=NN2C2=CC=CC=C2)=NN1C1=CC=CC=C1&&&
*C1CC(=O)N(*)C1&*Cc1ccccc1&&*C1CCN(*)CC1^*C1CCC1&&&
*N1CCN(C)CC1&*C(=O)c1ccccc1N*&*Cc1coc(-c2cccc(C(F)(F)F)c2)n1&&&
*C1C(O)C(O)C(O)C(*)N1C&*C(=O)c1cccc(Cl)c1&&*C1CCCC(O)C1&&
*C1CCNN1S(N)(=O)=O&*C(=O)NN=Cc1ccc2c(c1)OCO2&&&
*Cc1ncn(CC)c1C&*N1CC(*)CC1C&*C*&*N*&*C(=O)c1cccnc1N&&&
N#CC1=CC=C(C2=CC=C(CN3C=CN=C3)C=C2)C=C1F&&&
*SC(C)=O&*C*&*C1CCCC(c2c(O)cc(C=*)oc2=O)=C1O&*=CC(=O)c1ccc(O)cc1&&&
*N(*)C&*C(=O)c1ccc2c(c1)sc1ccccc12&&*C1CCS(=O)(=O)C1&&
*=CCCCCC&*=CCC=*&*=CCC=*&*=CCC=*&*=CCCCC(*)=O&*N*&*C(C)CCc1ccccc1&&&
*Cc1ccc(OC)cc1&*Nc1ncnc(Oc2c(C)cc(C#N)cc2C)n1&&&
*C(C)C(*)=O&*O*&*C(C)C(=O)c1ccccc1Br^*N*&&*C(=O)c1ccc([N+](=O)[O-])o1&&&
*N(C)C&*C*&*C1CCc2ccc(NC(=NC(N)=O)Nc3ccc(F)cc3)cc2C1&&&
CC1=CC=CC(N2CCN(C)CC2)=C1&&&
*OC&*CC(*)=O&*N*&*C(C(*)=O)C(C)C&*N*&*CC(O)C(*)Cc1ccccc1&*N*&*C(=O)C(*)CC(N)=O&*N*&*C(=O)C(*)C(C)C&*N*&*C(=O)C(*)C*&*N*&*
O=C(C1=CC=C(Cl)C=C1)C1=CSC(C2=CC(C3=CN=CN=C3)=NC(N3CCNCC3)=N2)=N1&&&
*C(=O)c1cc(CC(C)C)ccc1O&*Nc1ccc(Cl)c(C(F)(F)F)c1&&&
*NC(=N)N^*CC(*)=O&&*N*&*C1CCC(*)CC1&*C*&*N*&*C(=O)C(*)Cc1ccc(O)cc1&*N*&*C(=O)Cc1ccccc1&&&
*Nc1ccc(F)c(C2(*)N=C(N)OC3CC32)c1&*C(=O)c1ccc(Br)cn1&&*C(F)F&&
*C(C)(C)C&*N(*)c1ccccc1&*C(=O)C(*)c1ccc(F)cc1&*N1CCN(c2nc3ccccc3o2)CC1&&&
*NC&*Cc1cc(N2CCN(c3nc(-c4ccc(Oc5ccccc5)cc4)nc4c3CCC4)CC2)ccc1O&&&
*=C(C)C&*=CCCC(=*)C&*=CCCC(=*)C&*=CCCC(=*)C&*=CC*&*S*&*CCC(=O)O&&&
*Cc1c(C(O)CCC)[nH]c2ccccc12&*N(C)c1cccc(Cl)c1&&&
*CC(*)=O&*N*&*C1CCCCC1^*Oc1c(F)cccc1Br&&&&
*Cc1nc(-c2ccc(C)cc2)oc1C&*N(*)c1ccc(C(C)CC(C)C)cc1&*C(C)C(=O)O&&&
*Cc1c[nH]c(-c2ccc(OC)cc2)n1&*N1CCCC1&&&
*C(*)=O&*Nc1ccc(S(=O)(=O)c2ccccc2)cc1&&*Nc1ccc(N2CCCC2=O)cc1&&
*CC&*Oc1ccc2c(c1)CC(*)CO2&*Nc1c(C(*)=O)cnc2ccc(-c3cc(Cl)c(O)c(OC)c3)cn12&*C1CC1&&&
*CC&*Oc1ccc(Nc2nc3cc(-c4noc(=O)[nH]4)ccc3n2-c2ccccn2)cc1&&&
*N1CCCC(c2ccc(C(C)(C)C)nc2)C1&*C(=O)C*&*N(*)*&*S(=O)(=O)c1ccccc1F&&*C1CCCCCC1&&
*CC&*O*&*C(=O)c1ccc(N*)cc1&*C(=O)C*&*Sc1nnc(-c2ccccc2)o1&&&
*Nc1ccccc1C&*C(=O)C*&*Sc1ncnc2sc(C(*)=O)c(C)c12&*Nc1ccc(F)cc1&&&
*NC(=S)Nc1ccc(N2CCN(C)CC2)cc1&*CCC(c1ccccc1)c1ccccc1&&&
*S(=O)(=O)c1ccc(C)cc1&*N1CCCc2cc(C(F)(F)F)ccc21&&&
*CC(O)c1ccccc1OC&*N(*)c1ccc(N(C)C)c(Cl)c1&*C(=O)CCl&&&
*Cc1nccn1CC&*N*&*C(=O)c1ccc(N)cc1&&&
*C(C)C&*N*&*C(=O)c1ccc2[nH]c(-c3cc(C(C)(C)C)c(O)c(C(C)(C)C)c3)nc2c1&&&
*=C1CCc2cc(-c3ccccc3)ccc21&*=Cc1ccccc1-n1cccn1&&&
*CC&*O*&*C(=O)c1c(C)oc2cc3c(cc12)OC(C)(C)C=C3&&&
*C(=O)c1cc(OC)ccc1OC&*Nc1nc(-c2ccc(N3CCOCC3)cc2)cc2ncn(C)c(=O)c12&&&
*C(C)=O&*O*&*C*&*C1OC(n2cc(C)c(=O)[nH]c2=O)CC1*&*CO&&&
*C*&*O*&*C(=O)c1ccc(N*)cc1&*C(=O)c1cccc(-c2ccc(OC(F)(F)F)cc2)n1&&&
*CCCCCCCCCCCCCCC&*N1C(=O)CCC2C1CCN2C&&&
*=C1SC(c2cc(Cc3ccc(Cl)c(Cl)c3)c(OC)c(C(C)(C)C)c2)N(*)C1=O&*=Cc1cccc(C(F)(F)F)c1&&*CC(=O)O&&
*C(C)=O&*Nc1c(C)cccc1N1CCCC2(CCN(*)CC2)C1&*C(=O)C(C)(C)c1cccc(N*)c1&*S(C)(=O)=O&&&
*OC&*CC(*)Cc1ccccc1&*N*&*C(=O)C(*)CC(C)C&*NC1=NS(=O)(=O)c2ccccc2N1c1ccccc1&&&
*CC&*O*&*C(=O)C(*)C(C)C&*N*&*C(=O)c1ccc2c(c1)C(C(*)=O)C(c1ccc(Cl)cc1)N2&*OC&&&
*N1CC(c2nc(C3CC3)n[nH]2)C1&*Cc1cnccn1&&&
*C(C)C(*)c1cccs1&*N*&*C(=O)Cc1cccc(C(F)(F)F)c1^*N1CCc2ccccc2C1&&&&
*S(C)(=O)=O&*N*&*C(=O)CC*&*S*&*Cc1cccc(C2=CCC3C(c4ccc(F)cc4)CCCC23)c1&&&
*CC&*O*&*C(=O)C*&*Sc1nnc(C*)o1&*N*&*C(=O)c1ccco1&&&
COC1=CC(C2=CC3=CC=CC(C(F)(F)F)=C3OC2=O)=CC(OC)=C1OC&&&
*C(CC)CC(=O)O&*Nc1nncc2cc(-c3cc(Cl)ccc3Cl)c(N)nc12&&&
*CCCCCCCCCCCCCC&*N*&*C(=O)c1csc(C(*)CCC(*)=O)c1&*N(*)*&*CCCCC*^*N*^*[N+](C)(C)C^*C(N)=O&&&&&
COC1=CC=C(NC2=CC(=O)C3=CC=CC=C3C2=O)C=C1&&&
*Cc1cn(Cc2ccccc2)nn1&*N1CCC(c2nnn[nH]2)CC1&&&
*C(Cc1ccc(-c2c(OC)cnn(C)c2=O)c2ccccc12)C(=O)O&*N*&*C(=O)C=*&*=C1Oc2ccc(F)cc2O1&&&
*C(CC(F)(F)F)C(N)=O&*N*&*C(=O)C(*)CC(F)CN&*N*&*C(=O)CCc1ccc(N)cc1&&&
*CC&*Oc1cccc(N2C(=O)C3C4C=CC(C4)C3C2=O)c1&&&
*N1Cc2ccc(OC)c(O*)c2C1=O&*C(=O)C(C)(C)C&&*C(C)C&&
*N(C)C&*C(=O)c1ccc(C*)cc1&*N(*)c1cc(Cl)cc(Cl)c1&*C(*)=O&*C1CCCCC1&&&
*C1CCC2(O)OC3CC(O)C4OC45C(*)C(*)C=CC6C4(C)C(=O)CCC3C2C1(C)C&*O*&*C(C)=O^*O*&&*C(C)=O^*O*&&*C(C)=O&&&
CC1=C2C(=O)C=CC([N+](=O)[O-])=C2N=CN1CC1=CC=C(Cl)C=C1&&&
*Nc1ccc(C=C)cc1&*C(=O)c1cccc(N*)c1&*C(=O)c1ccc2c(N)c3ccccc3nc2c1&&&
*NC(=S)Nc1cc(OC)ccc1OC&*C(=O)c1ccccc1F&&&
*CC&*N1CCN(*)CC1&*C1CCC2CN(C)CC12&&&
*C1OC(n2cnc3c(OC)ncnc32)C(*)C1O&*O*&*CCP(=O)(O)O^*C*&&*N(*)*&*CC(=O)O&&*CC(=O)O&&
*CC&*Oc1ccc(-c2cnnn2CC*)cc1&*N(*)*&*C(C#N)c1ccccc1&&*C1CC1&&
*C(=O)CCC&*Nc1cc2cnn(-c3cccc(F)c3)c(=O)c2s1&&&
*CC&*N(*)*&*CC&&*CC*^*N*&*C(=O)c1cc(Cl)oc1C&&&
COC1=CC=C(NC2=NC(OC3=CC=C(F)C=C3)=NC(N3C=CN=C3)=N2)C=C1&&&
*C(=O)c1ccc(Cc2nc3ccccc3n2C*)cc1&*N*&*Cc1ccc(F)cc1^*C1CCCO1&&&&
*=C1C(=O)Nc2ccc(Cl)cc21&*=Cc1ccc(-c2ccc(Cl)c(Cl)c2)o1&&&
*S(=O)(=O)c1ccc(C)cc1&*N1Cc2cccnc2-n2nncc2C1&&&
CN1CC(C(=O)O)=CC(C2=C[NH]C=C2C2=CC=CC=C2)C1&&&
*CCC&*Nc1ncc(C)nc1N(C)C&&&
*CCCCCCCCCCCCCCC&*S*&*C1C(*)OC(*)C(*)C1*&*O*&*CC^*Oc1ccccc1-c1ccccc1^*O*&&*CCCCCCCCCCC^*O*&&*CCCC(C)CCCCCCCCCC&&&
*S(=O)(=O)c1ccc(Oc2cccc(-c3ccccc3C(F)(F)F)c2)c(C#N)c1&*Nc1ncns1&&&
*=CC1C(C)=CCC2C(C)=CCCC(C)C(O)C(C)CCCC12C&*=CC=*&*=Cc1c(O)cc(O)cc1O&&&
CC1=CC=C(C2=NC(=O)C(CC(=O)O)=C(C)[NH]2)C=C1&&&
COC1=CC(C(N)=O)=C[NH]C1=O&&&
CSC1=CC=C(C2OC3(CC4CC(C3)CC4=NO)C(=O)C3=CC=CC=C3O2)C=C1C(=O)O&&&
*CCCCCCCCCCCCCCCCCC&*N*&*C(*)=O&*O*&*CC&&&
*CC(=O)O&*SC(*)=O&*C1CC(=O)N(c2ccc(N3C(=O)C4CC=CCC4C3=O)cc2)C1&&&
N=C1C(=CN2CCC2=O)C(=O)N2C=CC=C2N1C1=CC=CC=C1&&&
O=C1OC(C2=CC=CC=C2)=CC2=C1CCCC2&&&
*C(C)(C)C&*N*&*C(*)=O&*C1CN(*)CC1*&*C(*)=O&*C1(*)CCCCC1^*C(=O)O^*N*&&&*C(*)=O&*C1CCCN1&&&
COC1=CC=C(C2CC(C3=CC=C(Cl)C=C3)=NO2)C=C1&&&
*CCCC&*N(*)c1cc(C)nc2c(-c3ccccc3)c(C)nn12&*C(*)=O&*N*&*Cc1ccc(C)cc1&&&
*C(=O)c1cn(-c2cc(Cl)ccc2Cl)c(-c2ccc(C)cc2)n1&*N*&*C*&*C1CCCCN1c1cccnc1&&&
*CC&*O*&*CC(*)C&*O*&*C*&*C1CCCC1*&*C(*)=O&*Nc1c(C)cccc1C&&&
*N(C)C&*C(=O)c1ccc(N*)cc1-c1nc2ccccc2[nH]1&*Cc1ccccc1&&&
O=C1C2=CC=CC=C2C(=O)C1(O)C(F)(F)F&&&
*OC&*C(=O)c1ccc(O)c(N*)c1&*C(=O)c1ccc2c(=O)n(Cc3ccccc3)c(O)nc2c1&&&
*N(C)C&*C1C2CCC1Cc1cc(SC(F)(F)F)ccc12&&&
CN1CCN(C2=CC=C(C3=NOC(C4=CC=C(Br)C=C4)=N3)C=C2)CC1&&&
*OC&*C(=O)C*&*C1CC(*)C2C1C1CC(*)CC1(*)C(O)C1C2C1OC(*)C(O)C1O&*OC&&*O*^*C(C)=O^*CO&&&*CO&&
*CCC&*N(C)c1cc(N*)ncn1&*C(=O)c1cccc(OC)c1-c1ccccc1&&&
*CCCCCCCCCCCCCCCCCC&*[N+](*)(C)C&*CC*&*OP(=O)([O-])O*&*CCCCCCCCCC*&*[N+](*)(C)C&*CC*&*[N+](*)(C)C&*CCC&&&
*Nc1ccc(N2CCC(C)CC2)cc1C&*C(=O)c1ccc(S(*)(=O)=O)cc1&*N1CCOCC1&&&
CC1=CC(S(=O)C2=CC=C(C)C=C2)=C2C=CC=CC2=N1&&&
*C(C)=O&*N1CCCCC1*&*C(*)=O&*N*&*C(Cc1ccc(OP(=O)(O)O)cc1)C(*)=O&*N*&*C(Cc1ccccc1)C(*)=O&*N*&*C(CNO*)C(*)=O&*N*&*C(C(N)=O)C
*C(=O)c1cc2c(C)nn(C3CCCCC3)c2s1&*N1CCN(c2ccc(F)cc2)CC1&&&
NC1=NC(C2CCCO2)=CN2C(C3=CC=NC=C3)=C(C3=CC=C(Cl)C=C3)N=C12&&&
FC1=CC(F)=CC=C1C1CC(C2=CC=C(OC3=CC=C(C4=CC=CC=C4)C=C3)C=C2)=NN1&&&
*=Cc1cc(O)c(OC)c(OC)c1&*=CC(=O)C=*&*=Cc1cc(OC)cc(OC)c1&&&
*CCc1c(OC)cc(OC)cc1OC&*N*&*CC(O)C*&*Oc1cccc(C(F)(F)F)c1&&&
CC1=C[N+](CC(=O)C2=CC=CC=C2)=CC(N2C(=O)C3C4CCC(O)C4CC4CCC3C24)=C1&&&
*=CC&*=Cc1ccc(C*)cc1&*N(*)*&*C(=O)Cn1nnc2ncccc21&&*Cc1cccc(Cl)c1&&
CC(=NNC(=O)C1=CC=C(C(F)(F)F)C=C1O)C1=CC=C(Cl)S1&&&
*Oc1ccc(C(C)=O)cc1&*CC(=O)NN=Cc1cccs1&&&
*Cc1ccc(OC)cc1&*NC(=S)NNC(=O)c1ccc(-c2ccccc2)cc1&&&
*CCC&*NC(=S)C1=C(C)Nc2nc(S*)nn2C1c1ccc(O)cc1&*CC(*)=O&*Nc1ccccc1&&&
CC(=O)C1=C([N+](=O)[O-])N=C2C(C=O)=C(C)C=CC2=C1N&&&
*N1C(=O)NC2C(CCC2C)C1=O&*CC(*)=O&*N*&*C1(*)CCCCC1&*C(*)=O&*N*&*C1CCCC1&&&
*C1CN=C(N)N1c1nc(N)n2nc(-c3ccco3)nc2n1&*CO&&&
*C1Oc2ccc(O)c(-c3ccc(OC)cc3OC)c2C(=O)C1*&*CO&&*CO&&
*CCCCC&*Oc1cc(-c2nnn(-CC(N)CCC)n2)ccc1OC&&&
*Cc1cc(OC)c2c(c1)SCc1c(S(*)(=O)=O)cccc1-2&*N(C)C&&*N*^*CCCCCCCCCCC*&*S*&*CC*&*N1C(=O)c2cccn2C1=O&&&
*Oc1ccc(C)cc1&*CC(=O)NN=Cc1cccnc1&&&
CN(C)C1=CC=C(OC2=CC=C([N+]3=CN(C)C=C3)C=C2)C(C(=O)O)=C1&&&
*N1CCc2cc(OC)c(Nc3ncc(C(F)(F)F)c(NC)n3)cc2C1&*C(C)C&&&
*Oc1ccc2c(c1)CCC(C)C2C(C)CCO&*CC*&*Oc1ccccc1F&&&
*N1Cc2cc(C)c(-c3ccncc3)cc2OC1=O&*C(C)C(*)=O&*N*&*Cc1ccc(Cl)cc1&&&
*Oc1ccc2c(=O)c(C(C)C)c(-c3ccccc3)oc2c1&*CC(=O)O&&&
*N1CCC(n2cnc3ccccc32)CC1(C)C&*C(*)=O&*N*&*Cc1cccc(Cl)c1Cl&&&
NCCCC1=NC(=O)C2=C(Cl)C(Cl)=CC=C2[NH]1&&&
*Oc1ccc2c(c1)NC(=O)CC2&*CCCC*&*N1C(=O)SC(=*)C1=O&*=Cc1ccc(O)cc1&&&
*OC&*C1SC(=O)C(=*)C1=O&*=C(N*)C(C)C&*C(C(*)=O)C(C)C&*N1CCN(c2ccccc2)CC1&&&
*Oc1ccnc(-c2ccccc2)n1&*C*&*C1CC1&&&
*C1OCCCCC(C)Oc2ccc(N*)cc2C(=O)N(*)CC1C&*S(=O)(=O)c1c(C)cccc1C&&*C(C)CO&*C*^*N(*)C&*Cc1ccc(C(F)(F)F)cc1&&&
*N(C)C&*C(=O)c1cc2cnc(Nc3cccc(C(*)=O)n3)nc2n1C1CC1&*N1CC(C#N)C2CC21&&&
*Nc1cccc(-c2cc(Nc3ccc(F)c(Cl)c3)n3ncnc3n2)c1&*C1CCNCC1&&&
*CCC&*Oc1ccc(C(=O)CCc2nc3ccc(C)cn3n2)cc1&&&
*C1Cc2cc(OC)c(OC)cc2C1=O&*CC(=O)c1cc(C)ccc1Cl&&&
*C(=O)C(N)Cc1c(C)cc(O)cc1C&*N1Cc2ccccc2CC1*&*C(*)=O&*N*&*C(Cc1nc2ccccc2[nH]1)C(*)=O&*N*&*C(Cc1ccccc1)C(*)=O&*N1CCCC1*&*C(*)=
*Sc1nc2c(=O)nc[nH]c2n1C1OC(*)C(O)C1O&*Cc1ccccc1&&*CCCCCCC*^*N*&*C(=O)c1cnc2ccccc2n1&&&
*C(C(*)=O)C(C)CC&*N1CCCC1*&*C(*)=O^*N*^*N*&*C(=O)C(Cc1cccc2ccccc12)C(=O)O&*C(Cc1ccccc1)C(*)=O&&&*N1C(*)CC2(*)c3ccccc3NC12
*CCCN=CC(C)C(C(C)C)C(C)C(C)C(=O)C(C)CC&*N(*)*&*C(=O)c1ccccc1&&*Cc1ccccc1&&
*C1(C)NC(=S)N(*)C1=O&*CC(*)=O&*N1CCN(c2ccccc2)CC1^*C1CC1(F)F&&&&
*CC(C)C&*N*&*Cc1coc(-c2ccc3c(c2)CCC3)n1&&&
*CCCCCCCCCCCCCCl&*O*&*C1C2=CC3(CC2(C2=CC(=C1)C(Br)O)c1cc(O)c(O)c(O)c1)C(C1C2C3=C(CCC2(O)CCC1*)OCC3)C(C1CC(O)CO)C(*)C1*&*O*&
*Cc1cccc(C(F)(F)P(=O)(O)O)c1&*O*&*Cc1ccccc1&&&
*C(=O)CCCC&*Nc1cc2c(ccn2Cc2ccccc2)cn1&&&
*CCC&*N1C(=*)C(=O)C(Cl)=C(Nc2cccc(C)c2)C1=O&*=Cc1c[nH]c2ccccc12&&&
*CC&*O*&*C(=O)C*&*Sc1nc2ccsc2c(=O)n1-c1cccc(OC)c1&&&
*C(=O)c1cc(-c2cc(OC)c(OC)c(OC)c2)nc2ccccc12&*O*&*C1CC2C3(C)COC(c4ccccc4)OC3CCC2(C)C2C(O)c3c(cc(-c4cnn(C)c4)oc3=O)OC12C&&&
*OC&*C(=O)C(C)NP(=O)(O*)Oc1cccc2ccccc12&*C*&*C1OC(n2cnc3c(N(C)NS(C)(=O)=O)ncnc32)C(C)(O)C1O&&&
*CCCC(=O)NN&*N*&*C(=O)C*&*Sc1cn(-c2ccccc2)nc1-c1ccc(Cl)cc1Cl&&&
*Nc1ccc(OC)cc1&*C(=O)C(=*)N*&*C(=O)c1cccc(C)c1&&*=Cc1ccc(C(=O)O)cc1&&
*C1OC(n2cc(Nc3ccc4ccccc4n3)c(=O)[nH]c2=O)C(O)C1O&*CO&&&
*Cc1cc2cc(C)ccc2[nH]c1=O&*N(*)*&*CCC*&*N1CCN(c2ccccc2)CC1^*S(C)(=O)=O&&&&
*C(Cc1c[nH]c2ccccc12)C(=O)O&*Nc1ccccc1&&&
*Nc1ccccc1CC&*C(=O)C*&*Sc1nnc2c3ccccc3n(Cc3ccccc3)c2n1&&&
*NC1CCCc2c1cnn2-c1c(C)cccc1C&*C(=O)c1cc(C)on1&&&
*Nc1nc(Cc2c[nH]c3ncccc23)nc2c1cnn2C(C)C&*C1CCOCC1&&&
*C(Cc1cccc2ccccc12)c1ccc2c(cnn2C)c1&*N*&*CC(O)c1cccnc1&&&
*OC&*CC*&*N*&*C(*)=O&*C1(C)CCN1*&*C(=O)c1ccc(-n2nc(C(F)(F)F)c(OC)c2C*)cc1&*N(*)*&*C(*)=O&*OC^*C1CCC2(C)C(CCC3C4CCC(=O)C4(
*Nc1cc(N2CC(C)NC(C)C2)ccc1OC&*S(=O)(=O)c1ccc(-c2cccc(Cl)c2)cc1&&&
N=C(N)C1(C2=CC=CC=C2)CCCCN2C(=O)C3=CC=CC=C3CC21&&&
COC1=CC=CC=C1N1C(=O)N2C(C3=CC=CC=C3)=CN=CC2C1=O&&&
*Nc1ccc(N(C)C)cc1&*S(=O)(=O)c1ccc2[nH]cc(C(*)=O)c(=O)c2c1&*N(C)C&&&
*C(=O)c1nnc(-c2ccccc2)o1&*N1CC2CCC1CN(*)C2&*C1CCOCC1&&&
*C(=O)c1cccc(C(F)(F)F)c1&*N1CC(C2CC2)c2ccccc2C1&&&
*S(=O)(=O)c1cccc(C#N)c1&*N*&*C*&*C1CCC(*)CC1&*C(=O)NN=Cc1cc(F)ccc1O&&&
*=C(C)N(*)C=O&*CCCC(=O)O&&*=C1C(=O)N(C(Nc2cccc(C(F)(F)F)c2)c2cccc(Cl)c2)c2ccccc21&&
*CC&*Oc1cc(C=*)cc(OC)c1O&*=Cc1noc(C)c1[N+](=O)[O-]&&&
*CC&*O*&*C(=O)CCC(*)=O&*Nc1cc(C)on1&&&
*CCC&*Oc1ccc(C(=O)Cn2cc(C(=O)C(C)C)c(O)c(C(=O)CC)c2=O)c(C(C)Cn2ccnc2)c1&&&
*C(=O)c1ccc(OC)c(S(*)(=O)=O)c1&*N*&*Cc1ccccc1^*N1CCCC1&&&&
*C1OC(n2cnc3c(N)nccc32)C(O)C1O&*CO&&&
*S(=O)(=O)c1ccc2c(c1)n(C)c(=O)c(=O)n2C&*N*&*Cc1cccc(C(F)(F)F)c1&&&
*CC(C)C&*Oc1cc(C(F)(F)F)nn1-c1ccc(CC(*)=O)cc1&*N(C)C&&&
*Nc1ccc2c(c1)C1C=CC(=O)C1C2C=*&*C(=O)C(F)(F)F&&*=Cc1ccc2sc(Cl)cc2c1&&
*=C(C(=O)c1cccs1)C(=O)c1ccccc1OC&*=Cc1ccc([N+](=O)[O-])cc1&&&
*C(=O)C(C)c1ccnc(Oc2cccc(F)c2)c1&*Nc1cnccc1C1CCCCC1&&&
*CCCC&*N(*)c1c(N)n(Cc2ccccc2)c(=O)[nH]c1=O&*C(=O)C*&*O*&*C(*)=O&*C1CCN(c2ccccn2)CC1&&&
*C(C)C(*)=O&*N*&*CC(N)Cc1cc(F)c(F)cc1F^*N*&&*C(=O)C(*)Cc1ccccc1&*N*&*C(*)=O&*N1CCC(*)C1&*N*&*C(=O)C(*)CO&*N*&*C(=O)CN&&&
NCN1C(C(C2=CC=C(Cl)C=C2)C2=C[NH]C3=CC=CC=C23)=N[NH]C1=S&&&
*C(C)CCCC(C)C&*C1CCC2C3CCC4=CC(=O)C=CC4(C)C3C(O)CC12C&&&
*NC&*C(=O)C*&*N*&*C(=O)C(*)Cc1ccccc1&*N*&*C(=O)C*&*N(*)C&*C(=O)C(*)Cc1ccccc1&*N*&*C(=O)C(*)CC(N)=O&*N*&*C(=O)C(N)Cc1ccc(O
CN1C(=O)C2=CC=CC=C2S1(=O)=O&&&
*C(=O)Cc1noc2cc(OC)ccc12&*N*&*C(Cc1ccccc1)C(O)CC(Cc1ccccc1)C(*)=O&*NC1c2ccccc2CC1O&&&
*S(=O)(=O)c1c(OC)cccc1OC&*N*&*C1CN2CCC1CC2&&&
*C(C)=O&*Nc1ccc(C(*)=O)cc1&*Nc1nc(-c2ccc3c(c2)OCO3)cs1&&&
*N1CCc2cc(Cl)cc3[nH]c(=O)n(c23)C1&*Cc1ccc(F)cc1&&&
*Nc1ccnn1CCCC&*C(=O)c1c(C)noc1C&&&
*=Cc1ccc(O)c(OC)c1OC&*=CC(=O)c1ccc(-n2cncn2)cc1&&&
*=C1CCCc2c(c(C)c(C)c(C)c2C)C1=O&*=Cc1ccco1&&&
*C(=O)c1ccc(C(N)=O)cc1&*N1CCCC1*&*C(*)=O&*NC1CCCc2ccccc21&&&
*CC&*C1CCCCN1*&*S(=O)(=O)c1ccc(N*)cc1&*C(=O)c1ccc(Cl)[nH]c1=O&&&
*NC&*C(=O)c1ccc(Nc2c3ccccc3nc3c(C)cccc23)cc1&&&
*C1C(=C)C2CC3OC3(C)C2C2OC=C(CCCC)C12&*O*&*C(C)=O&&&
OC1=CC=C(C2=CN=C3C=C(O)C=C(Br)C3=N2)C=C1O&&&
S=C1NC(NC2=CC=CC=C2)=NC2=CC=CC=C12&&&
*OC&*CC*&*N1CC2(CCNC(=O)CC2)CC1=O&&&
O=C1OC2=CC=CC=C2O1&&&
COC1=CC=CN2C(Br)=C(C3=CC=CS3)N=C12&&&
*C(=O)c1cc2c(s1)NC(=O)C2=*&*Nc1cccc2ccccc12&&*=Cc1cc(OC(F)(F)F)cc(OC(F)F)c1&&
*CCCC&*Oc1ccc(-c2ccc(F)c(F)c2)c(C(C)=O)n1&&&
*N1CCN(C)CC1&*C(=O)CCn1nc(-c2cccs2)c(-c2ccc(Cl)cc2)c(C(=O)O)c1=O&&&
*Nc1cccc2c1OC(C)C(*)C2=O&*C(=O)c1ccccc1C(*)=O&*Nc1ccc(F)cc1^*N(C)C&&&&
*CC&*O*&*C(=O)c1cc(-c2nc(=O)cc(-c3ccc(C(F)(F)F)cc3)[nH]2)ccc1O&&&
*Nc1nc(C)cs1&*C(=O)c1cccc(-c2ccoc2)c1&&&
*OC&*C(=O)c1ccc2c(=O)n(CC*)c(S*)nc2c1&*N1CCOCC1&&*C1CCCOC1&&
*CCC&*N1CCOC(*)C1&*C*&*N1C(=O)CC2CNC(C)C2C1=O&&&
*CC(*)c1ccc(OC)c(OC)c1&*N1CCOCC1&&*N*^*Cc1ccccc1-n1cccn1&&&
*Nc1ccc(C)cc1&*C(=O)C*&*N1CN(C)c2nc(N)nc(N)c21&&&
NC(NNS(=O)(=O)C1=CC=CC=C1)C1=CC=CC=N1&&&
cOC1=CC=CC=C1N1CCN(C2=CC=C3OC(O)=CC(=O)C3=C2)CC1&&&
*C(=O)c1cc(-c2ccc(C)cc2)nc2ccc(C)cc12&*N*&*Cc1ccco1&&&
CC(=O)C1=C(C)N(N)C2=C1C(=O)C1=CC=CC=C1C2=O&&&
*C(=O)CCn1ccc(CCCC)n1&*Nc1c(C(C)c2ccc(CC)cc2)oc2ccccc2c1=O&&&
CC1(C)OCC2OC12&&&
*Nc1c(-c2ccc(-c3ccccc3)c(C)c2)cnn1C&*C(=O)CC(O)c1ccccc1&&&
*N1CCc2c(c(-c3ccc(OC)cc3)nn2CS(=O)(=O)c2ccc(C)cc2)C1&*CC(*)=O&*N*&*C1CCCC1&&&
*C(=O)c1cccc(C(F)(F)F)c1&*N1CCC(*)CC1&*C*&*N1CCN(c2ccc(C(F)(F)F)cc2)CC1&&&
*=Cc1c(CC)nc2c(Cl)cccn12&*=C(C(=O)O)C(=O)O&&&
*OC&*C(=O)c1ccc(C2c3c(C(C)=O)cc4c(c3OC2(C)C)C(=O)OC(C)(C)C4)cc1&&&
*C1OC(n2ccn(CCCCCCCC)c2=O)C(O)C1O&*C*&*OP(=O)(O)OP(=O)(O)OP(=O)(O)O*&*C*&*C1OC(n2cnc3c(N)ncnc32)C(O)C1O&&&
*OC&*C(=O)c1cc2oc3ccccc3c(=O)c2c(=O)n1Cc1cccc(C(F)(F)F)c1&&&
*Nc1ccccc1C(=O)c1ccc(N)c(Cl)c1&*C(=O)c1cncc(Br)c1&&&
*Cc1ccc(O*)c(OC)c1&*Cc1ccccc1&&*N(*)*^*Cc1ccccc1&&*C(C)C&&
*Oc1c(C(*)=O)sc2nc(-c3ccc4c(c3)OCO4)ccc12&*N*&*CC*^*C1CCOCC1^*N1CCCCC1&&&&&
CC1C(=O)C2(C)C(O)C3OCC2(C4=CC(O)=C5OC6(C)C(C)(C)C(O)CCC5=C4)C3CC1(C)O&&&
*=CC(=O)c1ccc(OC)cc1&*=Cc1cc(O)cc(OC)c1&&&
CC(C)(C)C(O)CCC(C)(C)O&&&
*On1cnc2c(=O)nc[nH]c21&*C(CO)CO&&&
*CC#C&*O*&*C(=O)C(C)(C)C-n1nc(-n2c(N)nc3ccccc32)cc1C(*)=O&*N1CC(C)N(*)C(C)C1&*C(=O)c1cc2c(C)nc(C)nc2s1&&&
*=CCCCC&*=C(I)C(*)=O&*Nc1ccccc1C(*)=O&*O*&*CC&&&
*CCCCCC&*N(*)*&*C(=O)C(C)Cc1ccc(F)cc1&&*C1CC1&&
CCC1=NC(C2=CC=C(F)C(C(F)P(=O)(O)O)=C2)=NO1&&&
*CC(C)c1ccc(F)cc1&*N*&*C(=O)CCc1c(C)noc1C&&&
*=Cc1ccc(S(N)(=O)=O)cc1&*=CC(=O)c1cccc(N*)c1&*C(=O)c1ccccc1C(=O)O&&&
CCC1=NC2=CC=CC=C2C(=O)N1C1=CN2C(C)=CN=C2C=C1&&&
FC(F)(F)C1=CC=CC(NC(=S)N2CCOCC2)=C1&&&
COC1=CC=CC(C)=C1C1=C(CC(=O)NN=CC2=CC=CC=C2O)C(=O)NC1=O&&&
*C(=O)c1nn(-c2ccc(OC)cc2)c(=O)c2c1c1ccccc1n2C&*N*&*CCC*&*N1CCN(C)CC1&&&
*C(=O)C(N)Cc1c[nH]c2ccccc12&*Nc1cc2ccccc2oc1=O&&&
*Nc1ccc(OC)c(Cl)c1&*C(=O)Cn1nnc(-c2ccncc2)n1&&&
*CC(N)=O&*N(*)*&*C(=O)Cc1ccsc1&&*Cc1cccc([N+](=O)[O-])c1&&
*C12CC3CC(C(C)C1)CC(C)(C3)C2&*NC(=S)Nc1ccc(Nc2c3ccccc3nc3ccccc23)cc1&&&
*CCCCCN1C(=O)C(=O)c2ccccc21&*N*&*C(=O)c1ccc(-c2cc(C(F)(F)F)ccc2Cl)o1&&&
*CC(=O)NN=C(C)c1ccc(OC)c(OC)c1&*N(*)*&*CC(C)N&&*S(=O)(=O)c1ccc(C)cc1&&
*C(=O)c1cccnc1S&*N1CCN(*)CC1&*C(=O)c1ccccn1&&&
*C(=O)c1cc(OC)c(OC)c(OC)c1&*Nc1nc(-c2cc3ccccc3o2)cs1&&&
*CCc1ccc(C)cc1&*N*&*Cc1coc(-c2cc(C(C)(C)C)c(O)c(C34CC5CC(CC(C5)C3)C4)c2)n1&&&
*N1CCC2C(C)CCC3(C)C(=CCC4C5CCC(=O)C5(C)CCC43)C12&*CC*&*N(*)C&*CCC*&*N1CCN(c2cnccn2)CC1&&&
*CC(*)=O&*Nc1ccc(F)c(Cl)c1&&*O*^*C(=O)CCC(=O)c1cccs1&&&
*Oc1ccc(OC)cc1&*C(=O)c1occc1-n1cccn1&&&
*Cc1cccc(N2C(N)=NC(N)=NC2(C)C)c1&*N*&*C(=O)Cc1cccc(Cl)c1&&&
*C(=O)c1ccc(OC)cc1&*Nc1cnn(C(C)(C)C)c(=O)c1Cl&&&
*CCC#Cc1ccc2c(c1)[n+]([O-])c(C)n2C(CC)c1ccccc1&*N1CCCC1&&&
CC1=CC=C(OC2=CC(=O)C3=CC=CC=C3C2(C)C)C(Br)=C1&&&
*N1c2ccccc2CC1C&*C(=O)c1cccc(S(*)(=O)=O)c1&*N(C)C&&&
C1=CC=C2C(=C1)CNCC1=CC=CC=C12&&&
*C(*)=O&*N*&*C1CCC(*)CC1^*N1CCC(*)CC1^*C*&*C(=O)O&*N1c2ccccc2CCC1c1ccc(F)cc1&&&&&
*NC(=S)N1CCN(c2ccccc2OC)CC1&*C(=O)CCc1ccc(Cl)c(Cl)c1&&&
*N1CCCn2c1nc1c2c(=O)n(C)c(=O)n1C&*Cc1cccc(-c2ccccc2)c1&&&
*C(=O)c1ccc(Cl)c(Cl)c1&*Nc1ccc(Cl)cc1C(*)=O&*N*&*C*&*C1CCN(*)CC1&*Cc1ccccc1&&&
*CCC(*)=O&*Nc1ccccc1O&&*N1C(=O)N(c2ccccc2)C(=O)C1*^*Cc1ccc(Cl)cc1&&&
C=C(C(=O)O)C1=CC=C(C=CN[NH]2c([N+](=O)[O-])N=C3C=CC=CN3C2=O)C=C1&&&
*OC&*C(=O)c1cccc(Cn2nc([N+](=O)[O-])c(C3=CC(=O)c4ccccc4C3=O)n2)c1&&&
COC1=CC(C2=NC(NN=CC3=CC=C(O)C=C3O)=NC(N3CCCNCC3)=N2)=CC=C1O&&&
*C(C)CCCC(C)C&*C1CCC2C(*)C(O)CC3CC(*)CCC3(C)C12&*O*&*C1OCC(O)C(O)C1O^*O*&&*C1OC(*)C(O)C(O)C1O&*C(=O)O&&&
*C(=O)c1cc(-c2ccc3c(c2)OCCO3)on1&*Nc1ccc(N2CCOCC2)c(Cl)c1&&&
*N1CC(C)C(*)Oc2c(N*)cccc2C1=O&*C(=O)C*&*N(*)C^*C(C)CO^*C(=O)c1ccncc1&&*C*&&*N(*)C&*Cc1ccncc1&&&
*OC&*C1CC2=C(C(=O)CC(C)(C)C2)C(c2ccc(-c3ccccc3)cc2)O1&&&
*CC&*Oc1cc(C(*)=O)ccc1O*&*N*&*C1CCN(C2=NCCCl)CC1^*CC&&&&
*C(*)=O&*N*&*CCCCCC*^*Nc1nc2ccccc2o1^*Nc1nccc(Nc2ccccc2)n1&&&&&
CCC(=O)C1=C(C2=CC=C(OC)C=C2)N2N=C(CCC(=O)O)SC2=N1&&&
*Nc1c(C(C)=O)cnc2cc(C(=O)c3ccc(Cn4ccnc4)cc3OC)ccc12&*C1CCNCC1&&&
OC1=CC=CC(Cl)=C1C=NCC1=CC=CC=C1Cl&&&
*CC&*N(*)c1ccccc1&*C(=O)C*&*Sc1nc2scc(C)c2c(=O)o1&&&
*CCc1cccc(OC)c1&*N*&*C(=O)c1ccc(N)c([N+](=O)[O-])c1&&&
*OC&*C(=O)C(C(*)=O)CC(C)C&*O*&*C1OC(C2OC(O)CC3(C2*)C(C)CC2C4(C)CCC(=O)C(C)(C)C4CCC23C)C(O)C(C)(C)C1*&*O*&*C1OC(*)C(O)C(O)
*C1COc2ccc(C(C)=O)c(N3CC(N)C3)c2C1&*N*&*C(=O)C=*&*=Cc1ccccc1&&&
*Sc1nnc(CCC)n1CCC&*Cc1nc(=O)c2cc(OC)c(OC)cc2[nH]1&&&
*Cc1cc(C)ccc1C&*S*&*CC(*)C(=O)O&*N*&*C(*)=O&*C1CCC1&&&
*CC(C)C&*N(*)*&*C(=O)C*&*N1CCN(c2ncccn2)CC1^*C1CCS(=O)(=O)C1&&&&
*C(C(=O)O)C(C)C&*N*&*C(=O)c1ccccc1C(=O)O&&&
*C(=O)c1c(-c2ccccc2Cl)noc1C&*Nc1ccccc1N1CCNCC1&&&
*Nc1cc(OC)cc(OC)c1&*C(=O)Cn1cnc2scc(-c3ccc(F)cc3)c2c1=O&&&
*C(=O)c1cc(-c2ccc(OC)cc2)nc2ccccc12&*Nc1nc2n(n1)C(c1ccc(OC)cc1)CC(C)=N2&&&
*C(C)=O&*N*&*C*&*C1CNCC(=O)N1*&*CCc1ccccc1F&&&
*CC(*)=O&*N1CCCCC1&&*Oc1coc(C*)cc1=O^*N*&*Cc1ccccc1&&&
*C(*)=O&*NC1CC(C)(C)Oc2ccc(F)cc21&&*C1CCN(*)CC1^*C(*)=O&*C1CCOCC1&&&
*=C1C(=O)Nc2ccc(C(=O)O)cc21&*=C1SC(=S)N(NC(=O)c2ccc(Cl)cc2Cl)C1=O&&&
*N(C)C&*CCC*&*Nc1c2ccccc2[n+](CCC)c2ccc(Cl)cc12&&&
*CCCCCCC&*N*&*CC*&*C1COC(c2ccc(C)cc2)(c2ccc(C)cc2)O1&&&
*CC(=C)C1=CC=c2[nH]c(=O)c(Cc3nc(-c4ccccc4)oc3C)c(C)c2C1&*Oc1ccc(C=*)cc1&*=CC(=*)C&*=CC(=O)C=*&*=C(O)C=*&*=Cc1ccc(C(=O)O)cc1&
*Oc1ccc(Cc2ccc(N*)cc2)cc1&*C1CCN(*)CC1&*Cc1ccccc1^*C1CCCCC1&&&&
CN1CC2=C(C(=O)OC(=O)C3=CC=CC=C23)C1&&&
*CC&*Oc1ccc(S(*)(=O)=O)cc1C&*N(*)*&*Cc1nc(=O)c2nnn(Cc3ccc4c(c3)OCO4)c2[nH]1&&*CC(C)CC&&
*=CCC(C)(C)C(*)=O&*N1CCCCC1*&*C(c1ccccc1)c1ccccc1^*=CCC(=O)O&&&&
*OC&*C(=O)c1c(NC2=CC(=O)C(N*)=CC2=O)sc(C*)c1C&*N(C)C&&*C1CCCCC1&&
*Cc1cc(C(F)(F)F)cc(C(F)(F)F)c1&*O*&*C1CCCNC1*&*Cc1ccccc1&&&
*C(=O)c1cc(C2=C(c3c[nH]c4ccccc34)C(=O)NC2=O)ccs1&*N*&*S(=O)(=O)c1cc(C(F)(F)F)cc(C(F)(F)F)c1&&&
*CCC&*N*&*C(=O)C(C)CC(O)C(N)CC(C)C&&&
*C(=O)CCCCc1nc2ccsc2n1C&*N*&*Cc1ccc(C(=O)O)cc1&&&
O=C(O)CCCCCN1C=NC2=C(N3CCCCC3)N=CN=C21&&&
O=S(N=CC1=C[NH]C=N1)C1=CC(F)=C(CF)C=C1F&&&
*C(C)(C)C&*N*&*C(*)=O&*N(*)C1CCc2cc(C(F)(F)F)ccc21&*C(=O)c1cncc(C#N)c1&&&
*C(=O)c1cc(Br)cc(Cl)c1&*Nc1ccc(C(*)=O)cc1&*N1CCOCC1&&&
*C(=O)NO&*C1C(c2ccc(C(F)(F)F)cc2)C1*&*C*&*Oc1ccccc1&&&
*OC=C&*C(=O)c1c(O)cc(OC)cc1OC&&&
*NC(=S)Nc1cc(C(F)(F)F)on1&*C1CCCCC1&&&
ClC1=CC=C(C(Cl)C2=NN=C(C3=CC=CC=C3Cl)O2)C=C1Cl&&&
*C1OCCCCC(C)Oc2ccc(N*)cc2C(=O)N(*)CC1C&*C(=O)Cc1ccccc1&&*C(C)CO&*C*^*N(*)C&*Cc1ccc(C(F)(F)F)cc1&&&
*C(=O)CCCCCCCCCCCCC&*O*&*C*&*C1OC(*)C(O)C(O)C1O&*Oc1c(-c2ccc(O)cc2)oc2cc(O)cc(O*)c2c1=O&*C1OC(*)C(O)C(O)C1O&*C*&*O*&*C(=O
*=CC&*=CC(*)=O&*Nc1ccc2nonc2c1&&&
*Cc1c[nH]c(CC)n1&*N1CCCC(*)C1&*Cc1ccc(F)cc1&&&
COC1=CC=C(C2=C([N+](=O)[O-])N=C(N3CCCCC3)C3=CC=CC=C23)C=C1&&&
*C1OC(n2cnc3c(NC)ncnc32)C(O)C1O&*CO&&&
CCC(=O)C(F)CC#CC#CC#CC#CC(O)CCO&&&
*C1CN(C)CCN1&*CC(*)=O&*N*&*C1CCc2ccccc2N(C)C1=O&&&
*Oc1cc(C)ccc1C&*C1OC(*)C(O)C(O)C1O&*CO&&&
*CCc1ccc(C)cc1&*N1C(=O)c2c(c(O)c3ncccc3c2O*)C1=O&*CC(N)=O&&&
COC1=C2C=CC(=O)C=C2[NH]N1&&&
*N(C)C&*CCC*&*OC1=C(Cc2ccc(Br)cc2)C(=O)c2ccccc2C1=O&&&
CC1=CC(OC2=NC=NC3=C2SC=C3)=C(C)C(C)=C1Cl&&&
*Sc1ncccc1C&*CCCC(N)=O&&&
*CC(*)=O&*N*&*CCc1ccccc1^*N(*)c1cccc(Cl)c1&&*C(=O)Cc1cc(-c2ccccc2)no1&&&
CC1=CC(C)=NC(NC(=S)NN=CC2CCCCC2)=N1&&&
*N1CCC(C)CC1&*C(=O)CS(=O)(=O)c1cn(Cc2ccc(C#N)cc2)c2ccccc12&&&
*CC&*O*&*C(=O)C1=C(C)N(*)C(=O)C(*)C1&*C1CCN(*)CC1&*Cc1ccc(OC)cc1OC^*CC(*)=O&&*O*&*C(C)C(C)C&&&
*OC&*C(=O)C(*)CC*&*N*&*C(=O)c1ccc(C(=*)O)cc1^*SC^*=C1C(=O)CC(C)C(*)C1c1ccc(F)cc1Cl&&&*C(*)(C)C&*OC&&&
COC1=CC=C2C(=C1)[N+](CC1=CC=C(C(C)C)C=C1)=C1C(=N2)C(C)=CN1C&&&
*Cc1cccc(C(F)(F)F)c1&*N1CCN(*)CC1&*CCCC*&*Oc1ccc(Nc2nc3c(-c4ccccc4)csc3c3sccc23)cc1&&&
*Nc1ccc(Cl)c(Cl)c1&*Cc1ccc(Cl)cc1&&&
*Cc1ccc(C(=O)NN=Cc2ccccn2)cc1&*Nc1cccc(C=NNC(=S)Nc2ccccc2)c1&&&
*C(=O)c1cc2ccccc2s1&*N1CCN(*)CC1&*Cc1nc(-c2ccc(F)cc2)oc1C1CCCCC1&&&
*OC&*C(=O)c1cc(C*)on1&*Sc1nnc(-c2cc(C(C)(C)C)[nH]n2)n1C&&&
*Nc1cc(C(*)=O)n(C)c1&*C(=O)c1ccc(N*)cc1&*C(=O)c1ccccc1N*^*N*^*C(=O)c1nc(CN)sc1Cl&*CC*&&&*N1CCCC1&&&
CC1=CC2=NC(C3=CC4=CC=CC=C4C=C3Br)=C(NC3=CC=C(F)C=C3)N2N=C1&&&
*CC(=O)C(C)(C)CC&*N1C2CCCC1CC(*)C2&*N1C(=O)c2cccc3cccc(c23)C1=O&&&
*NC&*C(=O)c1c(Cl)cnc(C=*)c1O&*=Cc1ccccc1Cl&&&
*CC&*Nc1cc(C)c2[nH]c3ccc(OC)cc3c2n1&&&
*C(C)=O&*N*&*C1C(*)OCC(O)C1O&*OS(C)(=O)=O&&&
*Cn1c(-c2ccc(OC)cc2)nc2cc(C(F)(F)F)ccc21&*C1CCCN(*)C1&*C(*)=O&*C1CCC1&&&
CC1=CC=C(NC2=C(C(N)=O)SC(CC3=CC=CC=C3)=N2)C=C1&&&
CC1=CC=C2C(=C1)C(C)=C(C)N2C1=CC=C(C2=CC=CC=C2)S1&&&
*CC&*O*&*C(=O)C(*)C&*N(*)*&*C(*)=O&*Nc1ccc(C=*)cc1^*C1CCCCC1^*=CC(*)=O&&&*N(*)C&*Cc1ccccc1&&&
*Oc1ccc(-c2cc(N3CCOCC3C)ncn2)cc1&*C1CCN(c2ccnc(C(F)F)c2)CC1&&&
*N1CC2CCC1CN(c1nccnc1C)C2&*Cc1ccc(-n2cnc3cc(C)ccc32)s1&&&
*CCc1ccc(C)c(C)c1&*N*&*C(=O)c1c(O)c(=O)[nH]c2ccc(Br)cc12&&&
*C(C)CC&*N*&*C(=O)Cc1cncc2[nH]ncc12&&&
*CC(=O)c1ccc(C)cc1&*Sc1nnc(-c2ccccn2)n1C(C)C&&&
*C(CCCC)C(*)=O&*N*&*C(CCC(=O)O)C(*)=O^*N*^*N*&*C(=O)c1c[nH]c(C(*)CCC(=O)O)n1&*C(CCC(=O)O)C(=O)O&*N*&&&*C(=O)c1cccc(N)c1&&&
*Nc1ccccc1OC&*C(=O)CC*&*N1C(=O)C2Cc3ccccc3CN2C1=S&&&
O=C(O)C1=C(O)N=C2SC3=CC=CC=C3N2C1CC1=CC=C([N+](=O)[O-])C=C1&&&
*S(=O)(=O)c1cc(F)ccc1C&*N1CCN(c2ccc(Cl)cc2)CC1&&&
NC1=CC=NC(NN=CC2=CC=C(Cl)C=C2Cl)=N1&&&
*C1CC2CCC(C1)N2C&*C*&*N*&*C(=O)c1nc(-c2ccccc2Cl)oc1Cc1ccc(OC(F)(F)F)cc1&&&
*OC&*CC(*)C(*)C&*OC&&*N1CC(*)Oc2c(N*)cccc21^*C(=O)CCCC(=O)O&&*C1CCCCC1&&
*Nc1ccc2nc(C(C)C)n(Cc3cccc(-c4ccccc4-c4nnn[nH]4)c3)c2c1&*C(*)=O&*Nc1cc(C(C)(C)C)nn1-c1cccc(C(F)(F)F)c1&&&
*Oc1ccc(C(=O)O)c2ccccc12&*C1OC(*)C(O)C(O)C1O&*CO&&&
O=C(NN=CC1=CC=CC=C1O)C1=CC=C(Cl)C=C1&&&
*NC1=CC(=O)CC(C)(C)C1&*C(=O)C(*)Cc1ccccc1&*N*&*C(*)=O&*O*&*C(C)(C)C&&&
*C1CC(C)(C)NC(C)(C)C1&*N*&*C(=O)c1nc(C(F)(F)F)n(C)n1&&&
*C(C)C&*Oc1ccc(-c2nc(-c3cc(-c4c(O*)cc(C)[nH]c4=O)n(C)n3)cs2)cc1&*C(C)C&&&
COC1=CC=CC2=C1C(C1=CC=CC=C1)=NCCN2&&&
*C(C)c1ccccc1OC&*N1CCN(*)CC1&*C(=O)c1ccc2c(=O)n(Cc3ccccc3OC)c(O)nc2c1&&&
*Cc1cc(OC)cnc1N(C)C&*N*&*C(=O)c1cccc(N2CCN(c3cc(C)nc4ccccc34)CC2)c1&&&
*CC(O)(CC#CC&*Nc1cccc(F)c1[NH]c(=O)n2cc(C(*)=O)c(C(=O)O)n2)nc1C(F)(F)F&*O*&*CC&&&
CC1=NN(C2=NC(C)=CC=C2C)C2=C1C(C1=CC=CC=C1)NC1=C(C(N)=O)C=CC=C12&&&
*N(C)c1ccccc1&*CC(*)=O&*N1c2ccccc2Sc2cc(Cl)ccc21&&&
*CC#CC&*N*&*C(=O)c1onc(C*)c1C(*)=O&*N*&*Cc1ccc(Cl)cc1C^*Sc1ccc(C)cc1&&&&
*C(=O)CC&*NC1CCCc2cc(OC)c(OC)c(OC)c2-c2ccc(CC)cc21&&&
*OC&*CCC*&*N1C(=O)C(C)n2c1nc1c3c(c(C(*)=O)ccc32)CCCC1C&*OC&&&
*CC(*)=O&*N1CCN(c2nsc3ccccc23)CC1&&*N1C(=O)NC(=O)C1*^*Cc1ccccc1&&&
*Cc1ccc(C=C)cc1&*N(*)C&*C1CC(C)C(*)CC1*&*OC&&*O*^*C(C)=O&&&
CCCC1=NC(=O)C(C2=CC=C(OC)C=C2)N1C1=CC=C(C2=CC=CC=C2C(=O)O)C=C1&&&
*OC&*C(=O)c1cccc2c1C(=O)C1=C(Nc3ccccc3N*)C3=C(C(*)=O)C(c4ccccn4)c4c(c3C2)C12C(=O)NC2CCCC12&*OC&&*C(*)=O^*OC&&&
*N1CCN(c2ccccc2OC)CC1&*C(=O)c1cc(C(C)C)n[nH]1&&&
*OC&*C1CC2(CCCCN2)C(O)C1&&&
NC(CC1=CC=CC=C1)C1=CC2=CC=CC=C2O1&&&
*CC&*N(*)c1ccc2c(c1)c(-c1ccc(F)cc1)c(C(*)=O)n2CC&*N*&*CCC(c1ccccc1)c1ccccc1^*CC&&&&
*C(CCC(N)=O)C(*)=O&*N*&*C(CCC(=O)O)C(=O)O^*N*&&*C(=O)C(*)Cc1ccc(OP(=O)(O)O)cc1&*N*&*C(=O)C(*)Cc1ccccc1&*N*&*C(=O)C(*)CS&*
*CC&*Oc1ccccc1C1CC(=O)Nc2nc3ccc(C(C)C)cc3n21&&&
*Cc1ccccc1&*S*&*CCCCn1ccnc1&&&
N#CC1=C(N)C(C#N)=C(C2=CC=CO2)C(C#N)=C1C1=CC2=CC=CC=C2O1&&&
*OC&*C(=O)C(C#N)c1nc2ccccc2[nH]c1=O&&&
*CC1=CC(C)(C)N(O)C=C1C&*Sc1nc2c(F)c(F)c(F)cc2[nH]1&&&
*C(=O)c1cc(C(C)=O)c[nH]1&*N*&*C(C)C(*)=O&*N*&*C(CCCCC*)C(*)=O&*N*&*C(CC(*)=O)C(*)=O^*N*^*N*&*C(=O)C(*)CC(C)C&*C(C(N)=O)C(C)C
*CCCCCCCCCCCCC&*N1CCC(C2CC(*)CN2)CC1&*O*&*C(*)=O&*N*&*CCCCCCCCCCCCCCC&&&
N#CC1=CC=CC(NC2=NC=CC(C3=N[NH]C=N3)=N2)=N1&&&
*Nc1ccc(Nc2c3ccccc3nc3cc(Cl)ccc23)c(OC)c1&*S(C)(=O)=O&&&
*CCC&*Oc1ccccc1-n1ccnc1C&&&
*CC&*O*&*C(*)=O&*C1(*)CCN(*)CC1&*C(=O)c1ccc(N*)cc1&*C(*)=O^*Cc1ccccc1Cl^*C1CCCCC1&&&&&
COC1=CC=C(C2=NN(CCN3N=NC(CC4=CC=C5OCOC5=C4)=C3N)C(=O)C=C2)C=C1&&&
CC1CCC2C(=O)C3=CC=CC=C3OC2C1&&&
*NC&*S(=O)(=O)c1cc(F)ccc1C(F)(F)F&&&
*C(C)C&*N1CC2(CC1=O)CCN(*)CC2&*C(=O)c1cc(-c2ccco2)nc(C(F)(F)F)c1&&&
*Sc1nnc2sc3c(c12)CCC3&*Cc1ccc(F)cc1F&&&
O=C(CC1=CC=CC=C1)C1=CC=C2CCCCC2=C1&&&
CC1=CC2=C(C=C1C)BrOC(C)(C)C(=N)C2N(N)CC(=O)O&&&
*CC&*On1nnc(S(=O)(=O)c2ccc(C)cc2)c1S(=O)(=O)c1ccc(C)cc1&&&
C1=CC=C2C3=CC=CC=C3CCCC2=C1&&&
CC(C)(C)C1=NN(C2=NC=CN2CC(O)C2=CC=CC=C2F)C(=S)N1C1=NC=CS1&&&
*C(C(*)=O)(C(F)(F)F)C(F)(F)F&*Nc1sccc1-c1nc2ccccc2s1&&*N*^*CC(O)c1ccccc1&&&
O=[N+]([O-])C1=CC2=CC=CC=C2[NH]1&&&
*OC&*Cc1nc(C(F)(F)F)ccc1S(*)(=O)=O&*N(*)C&*CC(*)=O&*Nc1c(C)cccc1-c1ccccc1&&&
*=Cc1cc(Br)c(OC)cc1OC&*=C1CCCC2(C1=O)C(c1ccccc1)CN(C)C21C(=O)Nc2ccccc21&&&
*CC(*)=O&*Nc1nc2ccc(S(*)(=O)=O)cc2s1&*N1CCOCC1^*Sc1nccnc1-c1ccccc1Cl&&&&
*N1CCC2(CC1)C2(C)C&*C(=O)CC(N)Cc1cc(F)ccc1OP(=O)(O)O&&&
*=Cc1cc(C)cc(N2CCOCC2)c1&*=Cc1ccc2ccccc2n1&&&
*C(*)=O&*Nc1ccc(Cl)cc1&&*N1CCc2ccc3c(c2C1)CC1C2CC1C2C31CCCCO1&&
*CCc1ccc(CCCC)cc1&*N*&*C(=O)C(*)=O&*N*&*CC*&*OC&&&
O=C(O)C1=CN(C2CC2)C2=CC3=C(C=C2C1=O)OCO3&&&
CC1=CC=C(CN=C(NO)C2=CC=C(OC3=CC=C(F)C=C3)N=C2)C=C1&&&
*N(C)c1ncnc2[nH]ccc12&*C1CCN(*)CC1&*Cc1cccc(Cl)c1F&&&
N#CC1=CC=CC(N2C(O)=C3C=CC(C4=CC=C(C(F)(F)F)C=C4)=CC3=NC2=S)=C1&&&
*C(=O)c1cc(OC)c(OC)c(OC)c1&*NC(=S)Nc1ccc(C2CCN(C)CC2)cc1&&&
*CCCC&*C1OC(=O)C(C)C2N(*)C(=O)c3cccc(c3NC1=O)2c1ccc(Cl)cc1&*CCC*&*N(C)C&&&
*C(=O)c1cc(CCCC)cc(C(F)(F)F)c1&*Nc1nc(CC*)cs1&*N*&*C(C)=O&&&
CS(=O)(=O)C1=CC=C(C2=C(CC(=O)O)ON=C2)C=C1&&&
COC1=CC=C(C2=NC3=C(C(=O)C2=O)C(C)=NN3CC2=CC=C(Cl)C=C2)C=C1&&&
*C(=O)c1ccoc1C&*N1c2ccccc2C(=O)N2CCc3ccccc3C21&&&
*N1C(=O)N(*)C2(CCOc3cc(C(C)C)nn32)C1=O&*Cc1cc(Cl)cc(Cl)c1&&*CC*^*N1CCCCC1&&&
*N1CCN(c2ncnc3cc(OC)c(OC)cc23)CC1&*CCc1c(C)[nH]c2c(C)cc(C)cc12&&&
CN1N=CC2=C1C1=CC(F)=CC=C1OC21CCCCC1&&&
*Cc1ccc(OC)c(OC)c1&*N(*)c1cccc(C(*)=O)c1&*N*&*C(CC#N)C(=O)O^*Cc1ccc2[nH]c(C)nc(=O)c2c1&&&&
*Nc1c(C)cccc1Cl&*C(=O)c1ccc(Br)o1&&&
*C(*)=O&*Nc1ccc(CC*)cc1&*N1CCC(O)(c2ccc(Cl)cc2)CC1^*C1CCCNC1&&&&
*Nc1ccccc1OC&*C(=O)CCS(=O)(=O)c1ccc(Cl)cc1&&&
*C(=O)c1cc(OC)c(OC)c(OC)c1&*Nc1cccc(C*)c1&*N*&*C(C)Cc1ccc(F)cc1&&&
*C(=O)C(*)(C)c1ccccc1&*O*&*C1C[N+]2(*)CCC1CC2^*N1CCC(O)(c2ccccc2)CC1^*CC=*&&&*=Cc1ccccc1&&&
*OC&*C(=O)c1cc(OC)c(OC)c(OC)c1Cl&&&
CC(C)C1=CC2=CC=CC=C2C(C)=C1C1=N[NH]C(=S)N1C1=CC=C(C#N)C=C1&&&
*C(=O)c1ccc(C)cc1&*C1C(=O)C(=O)N(c2ccc3c(c2)OCCO3)C1c1ccc(C)o1&&&
COC1=CC=C(F)C=C1C1(C2=CC=CS2)CCCCS1&&&
*=Cc1ccc(OC)c(OC)c1&*=C(C#N)c1nc2ccccc2[nH]c1=O&&&
*NC&*C(=O)C(*)=O&*N1CCOC(c2ncccc2CCO)C1&&&
*C(C)=O&*N1CSCC1c1nc2cc(O*)ccc2[nH]1&*Cc1ccc(Cl)cc1&&&
*CCC&*O*&*C(=O)C1=C(C)Nc2nonc2N=C1C&&&
*CC&*Oc1ccccc1N*&*C(=O)C*&*Sc1nnc(-c2ccc(O)cc2)o1&&&
*CC&*C1CN2CCC1CC2*&*C*&*SC&&&
*Cc1ccc(C)cc1&*N(*)*&*C(=O)c1ccccc1C&&*C1CCN(*)C1^*CCc1ccccc1&&&
*N1CCc2c1ccc(NC)c2Cl&*C(=O)C(*)Cc1ccc(Cl)cc1&*N*&*C(*)=O&*C1(C)Cc2ccc(Cl)cc2CN1*&*C(=O)CCc1ccccn1&&&
NC(=O)C1=CC=C(NC2=CC=CN=C2)C=C1&&&
*C(=O)c1nc(=O)c2c(C)c(C)sc2[nH]1&*C1CC1&&&
COC1=CC=C2C(=C1)CC(=O)C[N+]1=CN(C)C2=C1&&&
*C(=O)CCc1ccccc1&*Nc1nc2ccccc2[nH]1&&&
*NS(=O)C(CC)CC&*C(CC)CC&&&
*CCCC(*)=O&*Nc1cccc(O)c1&&*N1C(=O)C2CC=CCC2C1=O&&
*C(C(=O)O)c1ccc(Cl)cc1&*N1C(=O)c2cc(Cl)c(Cl)cc2C1=O&&&
*S(=O)(=O)c1ccc(N2N=C(c3ccccc3O)CC2c2cc(OC)c(OC)c(OC)c2)nc1&*N*&*C(C)C&&&
*C(=O)c1cncn(Cc2ccc(F)c(F)c2)c1=O&*N*&*C1C2CC3CC1CC(O)(C3)C2&&&
CCC(C)O&&&
*CC&*O*&*C(*)=O&*C1Cc2cc(C=NNC(=O)c3ccc(Cl)cc3)ccc2CN1&&&
*N(C)c1ccc(C=*)cc1&*CCO&&*=CC(*)=O^*Nc1cccc(S(*)(=O)=O)c1&*Nc1ncccn1&&&
*C(=O)c1ccccc1NC&*N1CCC2(CC1)CCN(*)CC2&*C(C)c1ccccc1&&&
*C(=O)C(c1cccc(Cl)c1)n1c2ccccc2c(=O)c2ccccc21&*Nc1nccs1&&&
*C(=O)c1cc(C)ccc1Nc1ccc(Cl)cc1&*Nc1ccc(Br)cc1&&&
C=CCC1=CC2=C(C=C1O)CCCSC1=C2C(=O)N(CC2=CC=CC(Br)=C2)C(C)=N1&&&
*C(C)Cc1ccc(OC)c(I)c1&*N*&*CC(O)c1ccc(O)c2[nH]c(=O)sc12&&&
*S(=O)(=O)c1ccc(N2CCCC2C=O)c([N+](=O)[O-])c1&*N1CCCC1&&&
*Oc1ccc2c3c1CC(C)Sc3c(CCCCCc3ccccc3)c2C(=O)O&*CC(*)=O&*N*&*Cc1ccccc1&&&
*OC&*C(*)=O&*N1CCN(*)CC1&*C(=O)C(*)CCC(=O)O&*N*&*C(=O)c1cc(Sc2ccccc2)nc(-c2ccc(Cl)cc2)n1&&&
*CCCCc1cc2c(C)cc(C)c(C)c2[nH]c1=O&*N*&*S(=O)(=O)c1ccc(F)cc1&&&
*CC&*N(*)*&*CC&&*CC*^*N1C(=O)c2ccc3c4c(nn2CCC1=O)C(=O)c1ccccc1C4=O&&&
*Nc1cc(CC(=O)O)ccc1OC&*C(*)=O&*C1C2CC3CC(C2)CC1C3&&&
*OC&*CC(*)=O&*NC1=C([N+](=O)[O-])COC1&&&
*CCCC&*Oc1nc(N(C)C)nc(N(C)C)n1&&&
*CCCC(=O)NN=Cc1ccccc1O&*ON=C(c1ccccc1)c1ccccc1&&&
*Nc1c2c(nc3ccccc13)CCCC2&*CCCCCC*&*N*&*CCCCCCCCCCC*&*N*&*Cc1c2ccccc2cc2ccccc12&&&
*CC&*O*&*C(=O)c1cnc(NC(=S)Nc2ccccc2)nc1&&&
*C(=O)c1ccc(OC)c(OC)c1&*Nc1nc(-c2ccccc2)cs1&&&
*Nc1cc(C(C)(C)C)ccc1OC&*C(=O)c1cnc(SC)nc1&&&
COC1=CC=CC(=O)C2=C(C(=O)C3=CC=CC=C3O2)C2=C1C(=O)C=CC2=O&&&
*CC&*N(*)S(=O)(=O)N*&*C(C)C&&*C(C)C&&
*C(=O)C(=*)N*&*N*&*C1CCN(*)CC1^*C(=O)c1ccco1^*Cc1ccccc1&&*=Cc1ccco1&&&&
*CC1CCNc2c(F)ccc(C(=O)O)c21&*N1CCC(c2noc3cc(F)ccc23)CC1&&&
*C(=O)c1ccc(C)c(Nc2ncnc3cnc(C(*)=O)nc23)c1&*N*&*CC*^*Nc1cc(C(C)(C)C)nn1-c1ccccc1^*N1CCOCC1&&&&&
*CC&*Oc1cccc2nc(Nc3cncc(-c4cncnc4)c3)sc12&&&
*C(C)=O&*Nc1ccc2nc(S*)sc2c1&*Cc1nc2ccccc2[nH]1&&&
*Nc1cccc(C)c1&*C(=O)C*&*O*&*C(=O)c1cc(-c2ccc(-c3ccccc3)cc2)nc2ccccc12&&&
*C(=O)CCCCCCCCCCC&*O*&*C(C*)CC*&*O*&*C(=O)CCCCCCCCCCC^*OP(=O)([O-])O*&&*CC*&*[N+](C)(C)C&&&
*N1CCN(c2nnc3cc(-c4ccc(F)c(Cl)c4)c(C)c(C)c3n2)CC1&*C(=O)c1c(Cl)nc(C)nc1C&&&
*C(*)=O&*N1c2ccccc2CC1C*&*N1CCNCC1^*C1CCCC1&&&&
*Sc1nc(=O)c(CC)c(Cc2cccc(N*)c2)[nH]1&*C(=O)c1ccccc1&&*C(C)C(=O)O&&
CCC1=CC=C(N2C=NC3=CC(OC4=CC=CC=C4)=CC=C3C2=O)C=C1&&&
*N(*)C&*C(=O)C(N)Cc1c[nH]c2ccccc12&&*C(Cc1ccc2ccccc2c1)C(=O)O&&
*C(=O)c1ccc(C)c(C)c1&*Nc1c(C)cccc1C&&&
*C(=O)NN=c1cc2[nH]c3ccccc3nc2cc1CCC&*Nc1ccc(C#N)cc1C&&&
*Cc1cc(OC)cc(OC)c1&*N1COc2cc(O)ccc2C1=O&&&
*C(CC(C)C)C(O)CC(*)=O&*N*&*C(C)(C)C(=O)O^*N*&&*C(=O)C(*)C(C)C&*N*&*C(=O)C1=CNS(=O)(=O)NC1=O&&&
*C(=O)CC&*N(*)*&*CCc1n[nH]c(=S)o1&&*C1CC1&&
*Nc1nnc(CC)s1&*C(=O)c1cc(C2CC2)nc2c1c(C)nn2-c1ccccc1&&&
CC1=C(C2=CC=CC=N2)C(=O)N(CC2=CC=CN=C2)[NH]1&&&
*CC=C&*Oc1cc2c(c(O*)c1OC)CC=CC2=O&*CC(=O)O&&&
*C(CCCCCC(*)C(=O)O)C(=O)O&*N1CCCCC1&&*N*^*C(=O)C(O)C(Cl)C(Cl)Cc1ccccc1&&&
*Oc1ccc(CCCCCCC(C)=O)cc1&*Cc1cccc(Cl)c1&&&
*CCCC&*Oc1nc(Nc2ccc(C)c(CC)c2)ncc1C(N)=O&&&
O=C1CN=C(N2C=NC(C3=CC=C(F)C=C3)=C2)C=C1C1=CC=C(F)C=C1&&&
C1=CC=C(C2=NN3C(C4=N[NH]C(C5=CC=C(N5CCC5)=N4)=NN=C3C=C2)C=C1&&&
*=CC(*)=O&*N1CCN(c2ccccc2)CC1&&*=Cc1ccc(Cl)c([N+](=O)[O-])c1&&
*C(C)CC&*C1CCC2C3CCc4cc(C([N-][N+]#N)(CC)CC(C)C)c(I)cc4C3CCC12C&&&
*CCCCN&*N*&*C(=O)C(*)Cc1ccc2ccccc2c1&*N(*)*&*C(=O)C*&*O*^*C1CCCCC1^*C(=O)C(*)Cc1coc2ccccc12&&&*N*&*C(*)=O&*O*&*C*&*C12CC3
*CCC&*N(*)c1c(N)n(Cc2ccccc2)c(=O)[nH]c1=O&*C(=O)C*&*N1C(=O)C2C3CCC(C3)C2C1=O&&&
*N1C(=O)c2ccccc2C1=O&*C1CCS(=O)(=O)C1&&&
O=C1C2=C(O)[NH]C=C2C(=O)C2=C1SC1=C2SC=C1&&&
*N(C)C(C)C&*C(=O)c1cc2cc(Cl)ccc2s1&&&
*SC1=Nc2ccccc2OC1c1ccc(OC)c(OC)c1&*CC(=O)c1ccc(OC)cc1OC&&&
*CCCCCCCCCCN(O)C=O&*N*&*C(=O)c1ccnc2ccccc12&&&
*N(C)C&*CCC*&*N1CCN(*)CC1&*CCC*&*Oc1cc(Cl)ccc1C(*)=O&*C1CCCN1c1ccc(Cl)cc1&&&
CC12CCCCC1=C(CC1=CC=C(O)C=C1)CC2&&&
*CC&*N(*)*&*CC&&*CCC*^*Oc1nccc(Nc2nc3cc(C*)c(F)cc3[nH]2)n1&*N1CCCCC1&&&
*CO&*C1COC(c2ccccc2C*)n1&*Nc1nc(-c2ccco2)nc2c1ncn2C1CCCCO1&&&
*CC&*Oc1ccc(Cc2cc3c(cc2C)C(C)(C)CCC3(C)C)cc1&&&
COC1=CC(C2=NC3=CC=CC(C)=C3N2S(=O)(=O)C2=CC=C(S(N)(=O)=O)C=C2)=CC=C1O&&&
*C(CCc1nnc(N)s1)C(=O)NN&*N*&*S(=O)(=O)c1ccccc1&&&
*C(=O)c1nc(C)ccc1Nc1cncnc1&*Nc1cc(C(*)=O)ccc1C&*N1CCS(C)(=O)=O)CC1&&&
*CC&*O*&*C(*)=O&*C12CC(*)C(=O)N(*)C1=C(C(*)=O)C(c1ccc(C(C)C)cc1)C2&*OC&&*CC(*)=O^*N1CCCc2ccccc21^*CC(*)=O&&*N1CCCCC1&&&
*C(=O)c1ccco1&*N(*)*&*Cc1ccc(F)cc1&&*C1CCS(=O)(=O)C1&&
*CCC(*)=O&*Nc1ccc(S(N)(=O)=O)cc1Cl&&*N*^*S(=O)(=O)c1ccc(O)cc1&&&
*CC&*O*&*C(*)=O&*C1OC(C(=O)c2c(-c3ccc(Cl)cc3)sc3cc(OC)ccc23)C(O)C(O)C1O&&&
NC1=CC=CC(C2=C[NH]N=C2)=C1&&&
*C(=O)c1c(-c2cc(Cl)ccc2O)noc1C&*N*&*C1CN2CCC1CC2&&&
*C(=O)NN=Cc1ccc(C(C)C)cc1&*Nc1cc(Cl)cc(Cl)c1&&&
*CCCCCCCCC&*N*&*C(*)=O&*O*&*CCC*&*N(*)*&*C(*)=O&*O*^*CCCCCCCC^*C(C)(C)C&&&&&
*NC(=S)Nc1cccc2c1CCCC2&*CCc1ccccc1&&&
*N1CCN(c2nc(N)c3cc(OC)c(OC)cc3n2)CC1&*C(=O)C*&*Oc1ccc(C(C)=O)cc1C&&&
*C1CCC2C(CCN2C)O1&*C(*)=O&*N*&*Cc1cccs1&&&
O=[N+]([O-])C1=CC=C(Br)C=C1C(=O)NN=CC1=CC=C(OC2=CC=C(Cl)C=C2)O1&&&
*CC&*Oc1ccc(CC*)cc1&*N1CC=C(c2cccc(OC)c2)CC1&&&
*OC&*C1CCC2(Cc3cccc(C)c3C34CC3COC(C)(C)C34)CC12&&&
*C(C)=O&*O*&*C1COC2(CC(C)C(*)C3(C)CCC(C)C23)C1*&*C(C)C&&*CCC1=CC(=O)OC1*^*O*&*C(C)=O&&&
*N(*)c1ccc(C(C)=NNC(=O)c2cccs2)c(C)c1&*C(=O)c1ccco1&&*C(C)c1nc2ccccc2[nH]c1=O&&
CC1CC(O)C(O)CC1N&&&
*CC(*)=O&*Nc1ccco1&&*Sc1nncn(-c2ccccc2)c1=O&&
*Oc1ccc2c(c1)c1c3c(c4c(c1n2CC)C(=O)CCC4)C(=O)NC3&*CCC*&*N1CC2(C&&&
CC1=C(CC(=O)O)C=C(C2=CC(C)=C3OCCOC3=C2)O1&&&
*CC&*N1CCN(*)CC1&*CCC*&*Oc1ccc(-c2nc3[nH]c(=O)[nH]c3c3c(C)nn(C4CCOCC4)c23)cc1&&&
CC1=C(CN2N=CC3=C(NC4=CC=CC=C4=N)N=CN=C32)C2=CC=CC=C2[NH]1&&&
*CC&*N(*)*&*C(=O)c1nc2ccc(OC)c(OC)c2s1&&*CC(*)=O^*OC&&&
*Cc1ccc(OC)cc1C#N&*Nc1ccnc(N2CC(*)NC2*)n1&*C(=O)O&&*CC(F)(F)F&&
*CCc1ccccc1OC&*N1CCC2(CC1)CN(*)c1ccccc1O2&*CC(*)=O&*N*&*Cc1ccc(Cl)cc1&&&
*Cc1ccccc1&*N1CCN(c2n[nH]c3ccccc23)CC1&&&
CC1=NOC(C2CCNCC2)=C1&&&
*OC&*CCC(*)c1cccs1&*N1CCN(C)CC1&&&
CC(=O)N1N=C(C2=CC=C3OCOC3=C2)CC1C1=CC=C([N+](=O)[O-])C=C1&&&
*CCc1ccc(C)cc1&*N*&*C(=O)c1cc(C)c(-c2cc3ccccc3o2)s1&&&
*NC(=S)NN=C(C)c1ccc(Cl)cc1&*C(=O)c1ccco1&&&
*Cc1cc2c(s1)CC(C)(C)NC2=O&*Oc1ccc2c(=O)c(-c3ccccc3)coc2c1&&&
NC1=C(C(=O)C[N+]2=CC=CC=C2)C=C(C=NNC2=CC=C([N+](=O)[O-])C=C2)C2=CC=CC=C12&&&
*C(=O)c1ccc(N2C(=O)C3C4C=CC(C4)C3C2=O)cc1&*N*&*CCC*&*N1CCOCC1&&&
*S(=O)(=O)CCC&*Nc1nccc(-c2[nH]c(C3(C)COC3)nc2-c2ccnc(Nc3ccc(C(F)(F)F)cn3)n2)n1&&&
*Sc1nnc(Nc2ccc(C)cc2)s1&*CC(*)=O&*N1CC(C)OC(C)C1&&&
*C(CCC(=O)O)C(=O)O&*N*&*C(=O)C(C1CCc2ccccc2C1=O)c1ccc(Cl)cc1&&&
NC(=O)C1=CC=CC(NC2=N[NH]C(=S)C=N2)=C1&&&
ClC1=CC=CC=C1C1=NC(NC2=CC=CC=C2)=NC=C1C1=CC=CC=C1&&&
*Oc1ccc(C=O)cc1&*CCCC(C(=O)O)n1ccc2ccccc21&&&
*C1(c2cc3c(cc2OC)N(C)C2C(*)(O)C(*)C4(*)C=CCN5CCC32C64)CC2C=C(CC)CN(CCc3c1[nH]c1ccccc31)C2&*OC&&*O*^*C(=O)CC^*C(*)=O&&*N(C)C^
CO[N+](=O)[O-]&&&
*Nc1ccc(C2CC(c3ccc(OC)cc3)=NN2C(=O)c2ccccc2)cc1&*S(=O)(=O)c1ccc(Br)cc1&&&
O=C(O)CCCCCC(CCCC1=CC=CC=C1)CP(=O)(O)O&&&
*N1CC2(CCN(*)C2=O)C1&*CCc1ccc2sccc2c1&&*Cc1ccnc(N2CCCC2)c1&&
*C(=O)c1cc(Br)c(C)c(OC)c1&*O*&*CC(*)=O&*Nc1ccc(N2CCOCC2)cc1&&&
*CC&*Oc1ccccc1N*&*C(=O)C*&*O*&*C(=O)Cn1c2ccccc2c(=O)c2ccccc21&&&
*N1C(=O)N(*)C2(CCCC2)C1=O&*CCCCCCCCC*&*N1C(=O)NCc2ccccc21^*CC(O)C*&&*N1CCCC(*)C1&*Cc1ccccc1&&&
*C(=O)CC1OC(c2cccc(C(F)(F)F)c2)=Nc2ccc(C(C)C)cc21&*N*&*CC(=O)O&&&
*Sc1nc(-c2ccc(C)cc2)n[nH]1&*CC(*)=O&*Nc1ccc2[nH]c(=O)[nH]c2c1&&&
*CC&*N(*)*&*C(=O)Cc1ccc(C2CCCC(=O)N2)cc1&&*CCC#N&&
*C(C)C&*N(*)*&*Cc1ccc(C(*)=O)cc1&*Nc1ccc2c(c1)C(=O)N(*)C2=O^*Cc1ccccc1^*CC*&&&*N1CCOCC1&&&
*C(c1c(Cl)cccc1Cl)P(=O)(OC)OC&*Nc1ccc(Br)cc1Cl&&&
COC1=CC=C(CCC2=NC(C3=C[NH]C=C3C)=NO2)C=C1&&&
*C(CC(=O)O)C(=O)C*&*N*&*C(*)=O^*Oc1c(F)c(F)cc(F)c1F^*O*&&&*C(Cc1ccccc1)(c1ccccc1)c1ccccc1&&&
*CC&*N(*)c1ccccc1&*C(=O)C*&*Sc1nc2ccccc2[nH]1&&&
*S(=O)(=O)c1ccc(Cl)cc1&*N1CCNS1(=O)=O&&&
*Nc1nccn1C&*CC(C)C*&*N1CCN(*)CC1&*Cc1ccccc1&&&
*Cc1nc(-c2ccccc2F)oc1C&*S*&*CC(*)=O&*N*&*C1CC(C)CC(C)C1&&&
*CC(=O)NN=C(C)c1cccc(OC)c1OC&*Sc1nnnn1-c1nonc1N&&&
*Nc1ccccc1CC&*S(=O)(=O)c1cc(C(=O)NN=C2C(=O)Nc3ccccc32)ccc1C&&&
*SC&*CCCCCC(N)C(=O)O&&&
*=CC(*)=O&*O*&*C(Cc1ccc(O)c2c1OC(c1ccc(O)c(O)c1)=C2)c1ccc(O)c(O)c1^*=Cc1ccc(O)cc1&&&&
*CCCCCCCCCCCCCCCC&*OP(=O)(O*)O*&*CC*&*SC^*C*&&*C1OC(n2cnc3ncnc(N)c32)C(O)C1O&&&
OC1=CC=CC=C1C=NC1=CC=CC=N1&&&
*=CC&*=CC(*)=O&*N*&*CCCCC(*)C(*)=O&*N*&*C(C(*)=O)C(C)C^*N*^*N*&*C(=O)C(*)C(C)C&*C(Cc1ccccc1)C(=O)C(*)C(C)C&*N*&*N*&*C(*)=
*C12CCC(C(=C)C)C1C1CCC3C4(C)CCC(=O)C(C)(C)C4CCC3(C)C1(C)CC2&*C(*)=O&*N*&*Cc1ccccc1&&&
*C(=O)C(C)(C)CC&*N1CCC(*)CC1&*N(c1ccc(C(F)(F)F)cc1)c1cccnc1&&&
*CC&*C1OC(=O)C(C)C(*)C(C)C(*)C2(C)CC(C)=C(O2)C(C)C2OC(=O)OC12C&*O*&*C(C)=O^*OC&&&&
*CC=C&*N1C(=O)C(=O)N(c2ccc(C(*)=O)cc2)C1=O&*O*&*CC&&&
*Nc1ccc(C=NNc2nc(Nc3ccc(OC)cc3)nc(Nc3cc(C(F)(F)F)ccc3C)n2)cc1&*S(C)(=O)=O&&&
*C(C(=O)O)C(C)C&*N*&*S(=O)(=O)c1ccc(C(=O)O&&&
*Nc1nc2cc(C3Oc4cc(O)c5c(c4C(C)(C)O5)C3O)cc(C(=O)O)c2o1&*C(=O)C*&*Oc1ccc(C(=O)O)cc1&&&
*C(=O)CC1=NOC(c2cc4c([nH]c3=O)CCCCC4)c2)C1&*N*&*Cc1ccccc1&&&
*ON=C1Cc2ccccc2O1&*CC(O)C*&*N*&*Cc1ccco1&&&
*N(C)c1c(N2CCNCC2)c2cnn(CC)c2oc1=O&*Cc1ccccc1&&&
*Nc1ccc(N2CCN(C)CC2)cc1&*C(*)=O&*Nc1ccc(C(=O)c2ccccc2)cc1&&&
*C(C)C&*N1CCC2(CC(=O)N(c3ccc(-c4ccccc4)cc3)C2)C1=O&&&
*OC&*C1CCN(*)C1=O&*Cc1cc(C)n(Cc2ccccc2C)n1&&&
*C(=O)c1c(Cl)cccc1Cl&*N*&*CC(C*)Cc1ccc(C(F)(F)F)cc1&*O*&*C(=O)C(Cl)(Cl)Cl&&&
O=C(O)C1=CC(NC2=CC=CN=C2)=CC=C1O&&&
*Sc1ncnc2c1cnn2Cc1ccc(Cl)cc1Cl&*Cc1ccccc1Cl&&&
CCC1=CC2=C(S1)C(=O)C1=CC(Br)=CC=C1C2=O&&&
COC1=CC(NC2=NC(=S)C(C)=C(C3=CC=C(C4=CC=C(C(F)(F)F)C=C4)C=C3)[NH]2)=CC(Cl)=C1C&&&
*CC&*Oc1nc2ccccc2n2c(C(C)C)nc(-c3ccco3)c12&&&
*Nc1cc(C=*)nc2cc(Cl)ccc12&*C1CCCCCC1&&*=Cc1ccco1&&
*Oc1cccc(-c2oc3ccc(CC(=O)O)cc3c(=O)c2O)c1&*Cc1ccccc1&&&
*CC=C&*O*&*C(=O)Cn1ncc(Cc2ccccc2)c1C&&&
*CC(=O)c1ccc(CC)o1&*Sc1nc2ccccc2c(=O)n1Cc1ccccc1&&&
*N1CCCC1c1c2nc(C(N)=O)nc(Cl)c2nn1-c1cccc(Cl)c1&*C(=O)CN&&&
*C(=O)Cn1ncc2c3ccccc3n(CC=C)c2c1=O&*N*&*C*&*C1CCCO1&&&
*C(=O)c1nc(-c2cccc(CC(=O)O)c2)oc1C&*Nc1ccc(Cl)cc1&&&
*OC&*CC*&*N1CC(=O)N2CCC(*)C2C1=O&*N1CCN(c2ccccc2OC)CC1&&&
*C(C)=O&*Oc1ccc2c(=O)oc(C)c(C3=C(Br)C(=O)C(c4ccc(OC(F)(F)F)cc4)C3(F)C(F)(F)F)c2c1&&&
*CC(*)=O&*Nc1cccc2ccccc12&&*C1SC(N2N=C(c3ccc(F)cc3)CC2c2ccc3c(c2)OCO3)=NC1=O&&
*CCCCCCc1ccc(C(=O)O)cc1&*N*&*C(=O)c1ccc(Br)cc1&&&
*N(C)C&*CCCN=Cc1cc2c(cn1)[nH]c1ccccc12&&&
*C(=O)c1cc(C)cc(C2CCC3(CCN(c4cnc5ccccc5n4)CC3)O2)c1&*N1CCCCC1*&*C(=O)O&&&
CCCCCCCC1=C(O)N=C(N)N=C1C1=C[NH]C2=CC=CC=C12&&&
*Cc1ccc(OC)cc1&*Nc1cc2cc3ccccc3cc2cc1OC&&&
COC1=CC=C(C2=CC=CC3=C2N2C=CN=CC2=N3)C=C1&&&
*CCC(=O)O&*N1C(=O)C(=*)N(c2ccccc2)C1=S&*=Cc1ccc(O*)c(Br)c1&*Cc1ccc(O*)cc1&*Cc1cccnc1&&&
CC1(C)OC2=CC(OC3=CC=C4[NH]C=C(C(C5=CC=C(N6C=CN=C5)C5=C[NH]N=C5)C4=C3)=CC=C2S1(=O)=O&&&
*Oc1onc(C)c1C&*CC(=O)O&&&
*CC&*Oc1cc(O*)c2c(c1)C(C)O&*CCCC(*)=O&*N1CCn2c(nnc2C(C)C)C1&&&
CC1=CC(C(C2=CC=C(O)C=C2)C2=C(O)C=CC3=CC=CC=C23)=CC=C1O&&&
*CC=C&*N*&*C(=O)C*&*Sc1nnc(-c2ccc(Br)o2)n1CC=C&&&
*CCCCCCCCC&*Oc1ccc(O*)cc1&*CCCC(C)C(=O)O&&&
CC(C)C1=CSC(=NC(=O)C2=CC(C3=CC=CC=C3O)=N[NH]2)N1C&&&
*Oc1ccccc1C&*C(=O)c1cc(N*)ccc1F&*C(=O)c1ccccc1&&&
NC1=NC(N)=C(C2=CC=C(S(=O)(=O)O)C=C2)O1&&&
*Oc1cc2c(cc1OC)C(O)NCC2&*CCCC*&*Oc1cc2oc(-c3cccnc3)cc(=O)c2cc1OC&&&
COC1=CC=C2N=C3SC(NC4=CC=CC(C)=C4)=NN=C3C2=C1&&&
*CCC&*C1(*)CCC2(CCC(C)C(*)O2)O1&*CC(*)=O&*N*^*CC*^*C(CCC(*)=O)C(*)=O&*O*&*O*&*C1OC(*)C(O)C(O)C1O&*C(C)=O^*C*^*CO&&&*O*&&&
NC1=CC=CC(C2=CN(C3=CC=C(O)C=C3)N=N2)=C1&&&
CS(=O)(=O)C1=CC=C(CN2N=NC3=CC=CC=C32)C=C1&&&
*Nc1cc(C)nn1C1CCN(C)CC1&*Cc1ccc(N(C)C)c(C)c1&&&
*OC&*C(=O)CCc1c(O)c2c(c(O)c1OC)C(=O)C=C(N1CCOCC1)C2=O&&&
*C(C)C&*O*&*CC*&*Oc1ccc(O*)cc1&*CC*&*N1C(=O)NC2(CCCCN2*)C1=O&*C1CCCCC1&&&
*CCCCC(C)C&*N*&*C(*)=O&*C1Cc2ccc(cc2)OCCCC(=O)NC(C)C(=O)N1&&&
*N1C(=O)CC(C)C1=O&*CC*&*O*&*CC*&*Oc1ccc(-c2c3ccccc3nn2-c2ccnc3ccccc23)cc1&&&
C=C1C(C(O)CCCC)=CN(C)C(C)=C1C(C)C1=CC=CC=C1&&&
*C(=O)c1c[nH]c2ccc(C)cc12&*N1CCCC(c2ccc2)C1&&&
*C(=O)C(*)C&*N*&*C1CCCCC1^*N(*)C&&*C(=O)c1cc(Cl)ccc1N*&*S(C)(=O)=O&&&
*C(C)(C)C&*O*&*C(*)=O&*N*&*C(Cc1ccccc1)C(O)C(*)Cc1ccccc1&*N*&*C(*)=O&*O*&*C1COC2OCCC12&&&
COC1=C(C2=CN3N=CC(C4=CC=NC=N4)=C3C(N)=N2)C(CO)=CN1C&&&
*C(C)=O&*Nc1cccnc1N1CCN(*)CC1&*C(=O)c1ccccc1C&&&
*S(=O)(=O)c1ccc(OC)cc1&*N1CCc2cc(C(*)=O)sc2C1&*Nc1cc(C(F)(F)F)ccc1N1CCOCC1&&&
*N1Cc2ccc(OC)cc2C1=O&*C1CCCN(*)C1&*C*&*C1CCCN(*)C1&*C1CCCC1&&&
*C1CCC2=Cc3c(cnn3-c3ccccc3)CC21&*CC*&*N1CCOCC1&&&
*Nc1cccc(C)c1&*S(C)(=O)=O&&&
*CCCCCCCCCCCCCCCC&*Nc1ccncc1&&&
*=CC(C)C&*=Cc1ccc2ccccc2[n+]1C&&&
*CCCCCCC(=O)O&*Oc1cccc2[nH]c3ccccc3c(=O)c12&&&
*CCCCCCCCCCCC&*C1(*)SCC(*)S1&*C(=O)[O-]&&*CC&&
*Cc1ccc(OC)o1&*N*&*C(=O)c1ccc(S(*)(=O)=O)cc1&*N1CCc2ccccc21&&&
CCCCC1=NC2=C(N=C1C)C1=C(CCCC1)S2&&&
*C(=O)C(CCCCCC)C(=O)NO&*Nc1ccccc1&&&
*OC&*C(=O)c1cnc(C(*)=O)[nH]1&*Nc1ccc(C)cc1&&&
*N1C(=O)c2ccccc2C1=O&*C1CCS(=O)(=O)C1&&&
*CC&*O*&*C(=O)c1cc(CC)sc1N*&*C(=O)c1ccc(S(*)(=O)=O)cc1&*N1CCCC1&&&
*C(C)=O&*N*&*CCCCC(*)C(*)=O&*N*&*C(CCCCN)C(*)=O^*N*^*N*&*C(=O)C(*)C&*C(CC(=O)O)C(*)=O&*N*&*N*&*C(=O)C(*)Cc1ccc(O)cc1&*C(C
*N(*)C&*C(=O)Cc1ccccc1&&*CC(*)=O^*N*&*C(Cc1c[nH]c2ccccc12)C(*)=O&*N*&*C(Cc1ccccc1)C(*)=O&*N*&*C1CN(*)CC1*&*C(=O)C(*)Cc1ccccc
O=S1(=O)N=C2CC(C3=NOC(C4=CC=CC=C4F)=N3)(C3=CC=C(F)C=C3)CCN2C2=CC=CC=C21&&&
CCCC1=C2CCC3=NC(N)=NC(N)=C3C2=C[NH]1&&&
*=C(C#N)C(=O)c1c[nH]c2ccccc12&*=Cc1ccc(Cl)c(Cl)c1&&&
*Cc1ccc(OC)cc1&*N(*)C&*C(=O)CN=CCc1ccccc1&&&
*CC=C&*N(*)C&*C1CSCC1O&&&
*C(C)=O&*Nc1ccc(N*)cc1Cl&*C(=O)c1c(Cl)c(C*)nn1C&*Oc1cccc(O*)c1&*C(C)C&&&
*C(=O)c1ccc2oc3ccc(OC)cc3c(=O)c2c1&*Nc1cc(C)on1&&&
*CC&*Oc1cc(C=*)cc(CC)c1O*&*C(C)=O&&*=CC(=O)C=*^*=Cc1ccco1&&&
*C(C)(C)CC(C)(C)C&*N1CC(*)C1=O&*C(O)c1ccccc1O&&&
*S(=O)(=O)c1ccc2cc(-c3c(C(C)=O)c(C4CCCCC4)cc4ccccc34)ccc2c1&*N*&*C(C)CC(C)C&&&
*CCCC&*Oc1ccc(C2NC(=O)N(*)C(c3ccc(OC)cc3)C2C(*)=O)cc1&*OC&&*Cc1ccccc1&&
*N1CSc2ccccc2C1C(=O)O&*Cc1ccccc1&&&
*CC&*Oc1ccc(C(*)=O)cc1Cl&*N(*)*&*CC(*)=O&*N1CCC(C)CC1^*C1CCS(=O)(=O)C1&&&&
*OC&*Cc1ccc(N*)cc1&*C(*)=O&*C1CC(*)CN1*&*S(=O)(=O)c1cccc2cccnc12&&*C(*)=O^*N*&*CC(C)C&&&
*C(C)C(*)=O&*N1CCN(c2ccccc2)CC1&&*Sc1nc(S*)nc2c1c(=O)n(C)c(=O)n2C^*Cc1ccc(Cl)cc1&&&
*Nc1cc2c(Nc3ccc(F)c(Cl)c3)ncnc2cc1OC&*CC*&*N(C)C&&&
*C(=O)c1ccco1&*O*&*C(C(=O)NO)C(C*)C(*)=O&*Nc1ccccc1&&*Sc1ccccc1&&
*C(=O)C(Cl)(Cl)Cl&*Nc1cccc(C(F)(F)F)c1&&&
*C(CC(C)C)C(=O)NO&*N*&*C(*)=O&*N*&*Cc1ccc(C(F)(F)F)cc1&&&
*S(=O)(=O)c1ccc(C(*)=O)cc1&*N1CCN(*)CC1&*Cc1ccccc1^*Nc1ccccc1&&&&
*CC&*Oc1cc(N*)cc(O*)c1&*C(=O)C(*)C&*N(*)*^*CC^*CC(*)=O&&&*Nc1ccccc1C^*C1CCCC1&&&&
*S(=O)(=O)c1cccc2c(N(C)C)c([N+](=O)[O-])ccc12&*N*&*CCc1ccccc1&&&
*CC(*)=O&*Nc1ccc(F)cc1&&*N1C(=O)Nc2ccccc21&&
*C(c1ccc(C)cc1)c1nc(C)c(C)s1&*N*&*C(*)=O&*Nc1ccccc1&&&
*CC&*O*&*C(=O)C(=NNc1ccc(Oc2ccc(Cl)cc2)cc1)C(=O)c1ccc(OC)cc1&&&
*C(=O)c1ccc(-c2cccc(CCCC)c2)cc1&*N*&*C*&*C1(C)Cc2ccc(O)cc2C1&&&
*Oc1ccc(C(C)=O)cc1&*CCC*&*N1CCC2(CC1)C(=O)NCO2&&&
*=C1NC(=S)NC1=O&*=Cc1ccc(N*)cc1&*C(*)=O&*C1COc2ccccc2O1&&&
*CC&*O*&*C(=O)Cn1c(=O)[nH]c2cc3nc(-c4ccccc4F)nn3c(-c3ccccc3)c21&&&
*=C(C)C*&*Oc1ccccc1&&*=CC(*)=O^*N*&*C1CC(*)OC1*&*CCn1cc(CCCCCCCO)nn1&&*CO&&
*NC1CC(C)(C)Cc2c1cnn2-c1ccccc1&*C(=O)c1ccc(N*)cc1&*C(*)=O&*Nc1ccncc1&&&
COC1=CC=C(C2=NN3N=C(C4=CC=CO4)N=C3S2)C=C1&&&
*C(C(=O)O)c1ccccc1OC&*N1CCC2(CCC(=O)NS2(=O)=O)CC1&&&
*Nc1ccc2[nH]c(-c3cc4c([nH]c3=O)CCN(C)C4=O)nc2c1&*C(=O)Cc1ccc(Cl)cc1Cl&&&
*CC&*O*&*C(*)=O&*C1CCCN(*)CC1&*C(=O)Cc1nn2ccccc2n1&&&
COC1=CC=CC(C2=CC3=CC([N+](=O)[O-])=CC=C3N2C)=C1&&&
*C(C)=O&*N*&*C(Cc1ccc(Cl)cc1Cl)C(*)=O&*N1CCN(*)CC1&*C1(*)CCOCC1&*CCO&&&
BrC1=CSC(NC2=CC=C3C4=CC=CC=C4[NH]C3=C2)=N1&&&
*C1CCC2(C)C(CCC3C4CCC(*)C4(C)CCC32)C1&*C(=O)O&&*C(=O)O&&
*CC(=O)N=c1sc(-c2ccccc2)c(-c2ccccc2)n1CC&*N1CCCCC1&&&
*C(*)=O&*N1CC(=O)N(c2ccc(F)cc2)CC1(=O)O&&*C1(c2ccccc2)CCOCC1&&
*Oc1ccc(C(C)=O)cc1&*C1CCN(c2ccc(C(*)=O)cc2)CC1&*Nc1ccc(C(=O)O)cc1&&&
*C(=O)c1ccc2nc[nH]c2c1&*N(*)c1ccc(C(O)(C(F)(F)F)C(F)(F)F)cc1&*C1CCN(*)CC1&*Cc1cccc(C(F)(F)F)c1&&&
*CC&*O*&*C(=O)c1sc(N=Cc2cccc([N+](=O)[O-])c2)n[n+]1-c1ccccc1&&&
*C(*)=O&*Nc1ccc(F)cc1F&&*C1CCCN(c2nn3ccccc3c2C2CCCCC2)C1&&
*Nc1nccc(-c2c(-c3cc(C)cc(C)c3)c3cc(C(F)(F)F)ccc3[nH]c2=O)n1&*C(C)C&&&
*CCCC&*N(*)C(=N[N+](=O)[O-])Nc1ccc(C(F)(F)F)cc1&*CCCC&&&
CN1CCCCC1C1=CN=C2[NH]C(C3=CC=CC=C3)=NC2=C1&&&
*CC&*O*&*C(=O)C(*)CC(=O)O&*N1Cc2ccccc2C1&&&
O=C1N=C2C=NC=C(OC3=CC=C(F)C=C3)C2=C(N2CCOCC2)[NH]1&&&
O=C1C=CC(C(F)(F)C2=CC=CC(Cl)=C2)=N[NH]1&&&
*Sc1nc(=O)c(CC)c(C)[nH]1&*Cc1ccccc1&&&
*N1Cc2cc(-c3cnc(C(C)C)nc3)ccc2N(*)CC1C&*C(=O)c1[nH]ccc1C&&*C*^*C1CCCCO1&&&
*CC(=C)C&*O*&*CCn1c(=NC(=O)C(C)c2ccc(OC)cc2)sc2c1CCCC2&&&
*C(C)c1ccc(OC)cc1&*N*&*C(=O)c1ccc(-c2nnc(-c3ccc4c(c3)OCCO4)o2)cc1&&&
*CCCC&*Oc1nc(-c2ccc(OC)c(OC)c2)c(-c2ccc(SC)c(OC)c2)c(-c2ccC(N(C)C)cc2)n1&&&
*=C(C)c1ccc2c(c1)CCC(C)(C)O2&*=CC(*)=O&*N*&*Cc1cc2ccccc2o1&&&
NCCCC(=O)C1=CC2=C(C=C1N)OCO2&&&
*N1Cc2c(N*)n[nH]c2C1(C)C&*C(*)=O&*C1CC1^*C(=O)CCS(C)(=O)=O&&&&
*C1(N)CCC(n2cnc3c(N)ncnc32)CC1&*O*&*CC1=CCCCC1&&&
CN1N=C(C2=CC=CC=C2)CC12CCCC2&&&
*C(CCC)c1ccccc1&*Nc1ncnc2ccc(OC)cc12&&&
CN1C=C[N+](CC(=O)C2=CC=C(C3=CC=C(C#N)C=C3)C=C2)=C1&&&
*=CC(*)=O&*Nc1ccccc1Cl&&*=Cc1ccco1&&
*Oc1c(C(*)=O)sc2ccccc12&*N1CCN(*)CC1&*CCc1ccccc1^*C(CO)CO&&&&
*C(*)=O&*N1CCC(*)C1&*N1CCC(O)(c2cccc(O*)c2)CC1^*C1CCC1^*Cc1ccccc1&&&&&
*Nc1c(C)cccc1C&*C(=O)c1cc2ccccc2oc1=O&&&
*Nc1ccc(OC)cc1&*C(=O)CC(CN1C(=O)N(C)c2ccccc21)c1ccccc1&&&
*Nc1ccc(OC)cc1&*C(*)=O&*N1CCCN(*)C1&*C(C)C(*)=O&*N1CCCc2ccccc21&&&
*C(=O)C1=COCCO1&*NC1=Nc2cccnc2Oc2ccccc21&&&
COC1=CC=CC2=CC(O)=C(C=NOC3=CC=CC=C3)C=C12&&&
*C(=O)NNC(=O)c1cccc([N+](=O)[O-])c1&*Nc1ccccc1&&&
*C(CCC)C(=O)C(*)=O&*N*&*C(C)c1ccccc1^*N*&&*C(*)=O&*N1CC2CN(CCc3ccccc32)CC1*&*C(*)=O&*N*&*C1CCC2(C)c3cccc(C(C)C)c3CC12&&&
*C(C)=O&*N*&*C1C(*)OC(*)C(O)C1O&*Oc1c(-c2ccc(O)cc2)oc2cc(O)cc(O)c2c1=O&&*CN&&
*CC(=O)O&*Oc1ccc(-c2nc(-c3ccc(Oc4ccccc4)cc3)c(-c3ccc4c(c3)OCO4)[nH]2)cc1&&&
*C(=O)C(N)CCCN=C(N)N&*N*&*C1C(=O)N2C(C(=O)O)=C(C*)CS(=O)(=O)C12&*N1C(=O)c2ccccc2C1=O&&&
*=CCc1cc2c(cc1OC)CC(*)C1CC(CC)=CC21&*N1CC(C)CC(C)C1&&*C(=O)*^*S*&*C(C)CCC(=O)O&&&
*OC&*C(*)=O&*C12OCC34OC5(C(OC)c3C(O*)=C(C)C4C(C(*)=O)C1(C)CC3OC4C)C2C&*OC&&*CC*^*N1C=CCCO1&&&
O=C(O)CC1=CC(O)=C(C(=O)C2=CC=CC=C2)[NH]1&&&
*CC(*)C&*N*&*C(=O)CC*^*C1CCCCC1^*N*&&&*C(*)=O&*C1CCOCC1&&&
*CCc1nncn1C&*N1CCC(*)CC1&*CC*&*Oc1ccccc1-c1ccccc1&&&
*CC&*O*&*C(=O)c1ccc(-c2sc3c(C(*)=O)cnc(-c4ccccc4)c3c2C)cc1&*OCn1cc(C)c(=O)[nH]c1=O&&&
*C(C)CC&*N(*)*&*C(=O)c1ccccc1Cl&&*CC(O)(CC*)C(F)(F)F^*O*&*Cc1ccccc1&&&
COC1=CC(C2=CC=CC(C(=O)O)=C2)=CC=C1C1=CN2C=C(C)C=C(C(=O)O)C2=N1&&&
*C(=O)CC(C)C&*N1CCNC(=O)C1*&*CC(*)=O&*N(*)C&*CCO&&&
*C(=O)O&*C12CCC(*)CC1C1CCC3C4(C)CCC(O)C(C)(C)C4CCC3(CO1)C2&*O*&*C(=O)c1cc(O)cc(O)c1C1OC(*)C(O)C(O)C1O&*CO&&&
*C(=O)c1cc(-c2c(C)noc2C)nc2ccc(C)cc12&*N*&*C1CCCCC1&&&
*=CC1=[N+](CCCCCCl)C2CC(C)CC2N1&*=Cc1cccc(Cl)c1&&&
*Oc1ccc(-c2nc(C(*)=O)c(C)o2)cc1&*Nc1ccc(C2CCN(*)CC2)nc1&*CC(O)(Cn1cncn1)c1ccc(F)cc1F^*C*&&*C1CC1&&&
*CC&*O*&*C(=O)C1=C(C)NC2=C(C(=O)CCC2)C1c1cc(N)ccc1Br&&&
*C(=O)c1ccc(SC)nc1&*Nc1ccn(CCCCCCC*)c(=O)c1&*N(C)C&&&
CCC(C)C1=CC(C)=[N+](C2=C([NH]C(C)=N2)C2=CC=CC=C2C(F)(F)F)C(C)=C1C&&&
*OC&*C(=O)C(C)C(CP(=O)(N*)O*)C(C)C&*C(C)=O&&*C(C)=O&&
*CCCC&*Oc1c(O)c(=O)oc(-c2ccc(O*)c(O)c2)c1-c1ccc(O*)c(O)c1&*CC&&*CCCC&&
COC1=CC=C(OC2=CC=C(C3=C(C)N=C(N)S3)C=C2)C=N1&&&
*CC(C)C&*Nc1ncnc(Nc2ccc(Cl)c(Cl)c2)c1C#Cc1cccc(N)c1&&&
*CC(*)=O&*N*&*Cc1ccc2c(c1)OCO2^*N1C(=O)NC(c2ccc3ccccc3c2)C(C(*)=O)=C1C(=O)O&&*Nc1ccc(F)cc1&&&
O=C(CCC1=C(C2=CC=CC=C2C(=O)O)[NH]C2=CC=CC=C12)C1=CC=CC=C1&&&
*C(C)(C)C&*O*&*C(*)=O&*Nc1nn(CCCC*)c2nc(-c3ccco3)cc(Cc3ccco3)c12&*N1CCC(*)CC1&*Cc1c[nH]c2ccccc12&&&
*Nc1ccc(CCc2c[nH]c3ncc(-c4cnccc4N)cc23)cc1&*C(*)=O&*C1CCCC1&&&
O=C1C=CC(C#CC2=CC=CC=C2)=N[NH]1&&&
*C(=O)CCCCCCCCCCC&*N*&*C(Cc1cc(C)ccc1Cc1ccc(C(C)C)cc1)C(*)=O&*N*&*C*&*C1CCCCC1&&&
*C1OC(n2cc3cc(-c4ccc5[nH]ncc5c4)oc3nc2=S)C(O)C1O&*CO&&&
CCC1=C(C2=CC=CC(CC)=C2)C(C2=CC=CC(C(=O)O)=C2)=C(C)[NH]1&&&
CC1C(N2CC3CCC(C2)N3)C2=CC(Cl)=CC=C2C12NC(=O)NC2=O&&&
CC1=CC=C2NC(=O)C3CCN(C)CC3C2=C1&&&
*CC#CC&*Sc1nc(=O)cc(CCC)[nH]1&&&
*Nc1ccccc1OC&*C(*)=O&*N*&*C*&*C1CCC(*)CC1&*C*&*N*&*S(=O)(=O)c1ccc(Cl)cc1&&&
*Cc1cnc(-c2ccc3c(c2)Cc2ccccc2C3(C)C)[nH]1&*N1CCCC1*&*CO&&&
*C1Nc2ccc(-c3ccccn3)cc2C2C1CCN2C&*C(=O)NN&&&
*ON=C1c2ccccc2-c2c(-c3ccccc3)n[nH]c21&*Cc1ccc(C(F)(F)F)cc1&&&
*C1CCCC(n2ccnc2C)C1&*N*&*C(=O)c1cc(-c2ccc(C(F)(F)F)cc2C*)sc1C&*N(C)C&&&
FC1=CC=CC(C2=C[NH]C=C2C2=CC=CC=C2)=C1Cl&&&
*C(=O)c1ccc(Cl)cc1&*NCn1nc(-c2ccncc2)nc1-c1ccccc1&&&
*CC&*O*&*C(=O)CC(*)C(=O)O&*N*&*C(=O)C(*)Cc1ccccc1&*N*&*C(=O)C(*)CCC(=O)O&*N*&*S(=O)(=O)c1cc(F)c(F)cc1F&&&
*CC&*Oc1ccc(C=*)cc1&*=C1C(=O)NC(=S)N(c2cccc(C)c2C)C1=O&&&
*CCCC&*N*&*C(*)=O&*C1CCN(*)CC1&*C(*)=O&*Nc1ccc(OC)cc1&&&
*CC(=NNC(N)=N[N+](=O)[O-])c1ccc(Cl)cc1&*Oc1cc(Cl)c(Cl)cc1Cl&&&
CC1=CC=C(C(=O)NN(C(=S)C2=CC=CC=C2)C(C)(C)C)C=C1&&&
*NC&*S(=O)(=O)c1cc(C(*)=O)ccc1F&*Nc1cccc(OC)c1&&&
*OC&*C(*)=O&*C1(O)C(c2ccccc2[N+](=O)[O-])C12C(=O)Nc1ccccc12&&&
*OC&*C1CC(*)OC(C)C1O&*O*&*C1C(C)=CC2C3CCC4CC(*)CCC4(C)C3C=CC21C&*O*&*C(C)=O&&&
*CC(O)C(F)(F)F&*N1c2cccc(-c3ccc(-c4ccccc4)cc3)c2CC1c1cccc(F)c1&&&
*C(=O)c1sc(C)nc1-c1ccccc1&*N*&*CC*&*Nc1ccc2c(c1C&&&
CN(O)CC(F)(F)C(F)(F)C(F)(F)Cl&&&
*C(C)=O&*O*&*CC(O)c1cccc(C)c1&&&
*C(*)=O&*O*&*CCc1c[nH]c2ccccc12^*Nc1cccc(Cl)c1&&&&
*CC&*O*&*C(=O)c1cn(C)c2cccc(O*)c12&*CC(O)C*&*N*&*C(C)(C)C&&&
CNC1=NC(C2=CC=CC3=C2C2=C(SC=C2)C(=O)[NH]3)=CS1&&&
*S(=O)(=O)c1ccc(CCC(*)=O)s1&*Nc1nnc(C2CC(O)C(*)O2)s1&*CO^*N1CCOCC1&&&&
O=CC1=COC=C1O&&&
*C1OC(n2cnc3c(=O)n4ccsc4nc32)C(O)C1O&*CO&&&
*Nc1cc(C)nc(Nc2ccccc2C(F)(F)F)n1&*CC*&*N(C)C&&&
*C(*)=O&*N*&*CC*^*C1CCC(=O)N(*)C1^*N1CCOCC1&*C(=O)c1ccc(F)c(Cl)c1&&&&&
*C(=O)CCC&*N1CCN(*)CC1&*Cc1ccc2c(c1)CCC2&&&
*C(C)C&*N1CCC(O)C1&&&
*C(C)CCCCC&*Nc1c(N*)c(=O)n(Cc2ccccc2)c(=O)n1C&*Cc1ccccc1&&&
*OC&*CCS(*)(=O)=O&*N*&*Cc1ccc(C(F)(F)F)c(Oc2ccc3c(c2)CCCC3=O)c1&&&
*Nc1ccc(N2C(=O)C3CCC(C)CC3C2=O)cn1&*C(=O)c1ccc(Cl)cc1&&&
*C(=O)c1ccc(CCCC)cc1&*Nc1ccccc1C(*)=O&*Nc1cc(C)on1&&&
*N(*)C&*CCCCn1nc2c3c(c4c(cc31)Cc1ccccc1-4)C(=O)c1c(O)cccc1-2&&*CCC*^*N(*)C&*CC*&*N*&*C(=O)c1cc2c3c(c(N)ccc3c1)C(=O)N(*)C2=
*Nc1ccc(C(C)(C)C)cc1&*C(=O)C(*)Cc1ccccc1&*N1Cc2ccccc2C1=O&&&
*CCc1nc(-c2ccc(OC)cc2)cs1&*N(*)C&*Cc1nc2cc(Cl)ccc2[nH]1&&&
*C12CCC(C)(C)CC1C1=CCC3C4(C)CCC(O)C(C)(C)C4CCC3(C)C1(C)CC2&*C(=O)O&&&
*C(=O)c1c(CCC)noc1C&*Nc1ccc(C(C)=O)cc1&&&
COC1=CC2=C(C=C1OC)C(O)=NC1CCCC1NC2=O&&&
*NC(=NC)NC(=NC#N)Nc1cccc(Cl)c1&*C(C)=O&&&
*CCCCCCCC(*)=O&*N*&*CC*^*N1CCN(c2ccccc2)CC1^*N1CCN(c2cccc(C(F)(F)F)c2)CC1&&&&&
*Cc1cc(=O)oc2cc(OC)ccc12&*N1CCC(O)CC1&&&
*N1CC(C)N(*)CC1C&*C(=O)c1cc(Cc2ccc(F)c(F)c2)n[nH]1&&*Cc1cc(F)cc(F)c1&&
*C(C)=O&*N1CC(n2cnc3c(N)nc(-c4cncc(C#Cc5ccc(C#N)cc5)o4)nc32)OC1(C)C&&&
*=C1SC(c2nc3ccccc3[nH]2)=NC1=O&*=Cc1ccccc1O&&&
*CCC(=C)C(C(*)=O)c1csc(N)n1&*O*&*CC(C)C^*O*&&*C(C)=O&&&
*C(C)(C)CC&*N*&*CC(O)C*&*Oc1ccc(C*)cc1&*N1CCN(*)CC1&*CC(*)=O&*Nc1cc(C)ccc1OC&&&
*C1OC(n2cc(C)c(=O)[nH]c2=O)CC1O&*CS(=O)(=O)O&&&
*CC(*)C(O)C(O)CCCCCCCCCCC&*N*&*C(=O)CC(C)(C)C(*)=O^*N(C)C^*N*&&&*C(Cc1ccccc1)C(O)CCCCCCCCCCCCCCC&&&
*C(C)CCC(=O)c1ccc(CO)cc1&*C1CCC2C3CC=C4CC(O)CCC4(C)C3CCC12C&&&
*Nc1cc(Cl)ccc1N1CCNCC1&*Cc1cnc2ccccc2c1&&&
*N1C(=O)c2ccccc2C1=O&*CC*&*OC(=S)N*&*C(*)=O&*O*&*Cc1ccccc1&&&
O=C1OCCN1C1=CC=C2OC(C3CCCCC3)=CC2=C1&&&
CSC1=CC=C(N2C(=O)C(C)SC2N2C(C3=CC=CS3)=CC3=CC=CC=C3C2=S)C=C1&&&
*C(C)(C)c1ccc(C(*)=O)cc1&*N*&*C(Cc1ccccc1)C(*)=O^*N*^*O*&*C(=O)C(CC(=O)O)Cc1ccccc1&*Cc1ccccn1&&&&&
*Cc1nccn1C&*C1CCN(*)CC1&*C(*)=O&*O*&*Cc1ccccc1F&&&
O=C1CCC2C3CCC4=CC(=O)CCC4=C3C(C3=CC=CC=C3)=CC12C1=CC=C(O)C=C1&&&
*NC1CC2(CCOC2)Oc2ccc(CC)cc21&*C(C)C(*)=O&*N1CCN(*)CC1&*Cc1ccccc1&&&
*OC&*C(=O)c1c(C)cc2c(c1C)[n+]([O-])c(-c1ccc(OC)cc1)c(=O)n2CC#CC(*)=O&*NC1c2cc3c(cc2C(c2cc(OC)c(OC)c(OC)c2)C2C(=O)OCC12)OCO3&&&
*C(c1ccc(OC)c(OC)c1)c1cc(F)ccc1F&*N1CCC(*)CC1&*N(C)C&&&
*N(C)C&*C*&*C1C(=O)OC2C1CCC(C)=CCC(O)C1(*)CC(O)C(O)C21&*O*&*C(=O)Cc1cc(O)cc(O)c1&&&
*C(=O)c1ccc2[nH]c3nc(C)ccc3c2c1&*N1CCC2(CC1)Cc1cnn(C(C)(C)C)c1&&&
*C(=O)c1cn(C(C)C)nc1C&*N*&*CC*&*N*&*S(=O)(=O)c1ccc(C(C)C)cc1&&&
COC1=CC(C1OC2=CC=C(OC)C(OC)=C2C2=C1C(=O)CC(C)(C)O2&&&
*=Cc1ccc(C)cc1&*=CC(=O)c1cncc(C(=O)O)c1&&&
*C(C)(C)C&*O*&*C(*)=O&*N1CCC(*)CC1&*C(*)=O&*Nc1nc2ccc(O*)cc2s1&*Cc1cncs1&&&
CC12CCC3C(CCC4CC(=NOC5=CC=CC(C)=C5)CCC43C)C1CCC(=O)O2&&&
*Nc1ccc(CC)cc1&*C(=O)C*&*Sc1nc(=O)c(CC)c(Cc2ccccc2)[nH]1&&&
ClC1=CC=C(OC2=CC=CC=C2)C=C1&&&
FC(F)(F)C1=CC=CC(C=NNC2=NC3=CC=CC=C3[NH]2)=C1&&&
CN1CCC(C2=C(C3=CC=CC=C3)[NH]C(C3=CC=CC(I)=C3)=N2)CC1&&&
O=C1OC(C#CC2=CC=C(F)C=C2)C(O)(C23CC4CC(CC(C4)C2)C3)C(O)=C1Br&&&
*CCC&*N*&*C(*)=O&*C1Cc2c(-c3ccccc3)ccn2CN1*&*Cc1c(C)cc(C)[nH]c1=O&&&
*C(=O)Cc1ccc(Br)cc1&*N1CCN=C1S*&*Cc1ccccc1&&&
*Oc1ccc(-c2oc3cc(OC)c(OC)c(O*)c3c(=O)c2O*)c(O)c1&*C(=O)c1ccccc1&&*C(C)=O&*C(C)=O&&
*C(=O)CC=C&*O*&*C1C=C2C3CCC(*)C3(C)CCC2(O)C2CC(O)C3(C)C(C4CC(*)OC43)C12C&*OC&&*OC&&
*CC&*O*&*C(=O)c1sc(N*)nc1C&*C(=O)c1ccc(S(*)(=O)=O)cc1&*N1CCCc2ccccc21&&&
*C(=O)C(C)(C)C&*O*&*Cc1nc2ccccc2s1&&&
*OC&*CC(*)=O&*N1Cc2ccccc2CC1*&*C(*)=O&*N1CCc2ccccc21&&&
*N(*)c1ccc(C(C)(C)C)cc1&*C(=O)c1cnccn1&&*C(C(*)=O)c1cccc([N+](=O)[O-])c1^*N*&*C*&*C1CCCO1&&&
N=C(N)C1=CC=CC2=C1N(C1=C(F)C=CC=C1Cl)C(=O)C(C(=O)NN)=C2&&&
*C(Cc1ccc(OC)c(OC)c1)C(=O)NN(CC(C)C)C(*)=O&*N*&*C(CC(C)C)C(*)=O^*N*^*N1CCCC1*&*C(*)=O&*C(*)=O&*N*&*C1CCCC1*&*C(*)=O&*N*&*
*CC&*O*&*C(=O)c1sc(N*)nc1C&*C(=O)c1cccc(C)c1&&&
*N(*)c1ccccc1C&*C(=O)C(*)=O&*N*^*C(C(*)=O)c1ccccc1^*C1CCCO1&*N*&&&*C(C)(C)C&&&
*C(=O)c1ccccc1C(=N)N&*N*&*C(Cc1ccc(-c2ccccc2)cc1)C(=O)O&&&
*C(=O)c1cn2c(CCO)ccc2n1&*N*&*Cc1ccccc1Cl&&&
*C(C)Cn1cc(C)cn1&*N*&*Cc1csc(C#N)c1&&&
CCCCC1=C2[NH]C(C)=C(CCC3=NC4=CC=C(C)C=C4[NH]3)C2=C(C)N2C(C(C)=O)=C[NH]C2=C1C(=O)O&&&
*=Cc1nc2ccc(C)cc2nc1-c1ccccc1&*=Cc1ccccc1&&&
O=[N+]([O-])C1=CC(CCN2N=NC(C3=CC=CC=N3)=N2)=CC([N+](=O)[O-])=C1&&&
NC(=O)C1=CC=C2[NH]C(S)=C(CC3=CC=CC=N3)C2=C1&&&
CCC1=CC=C(N2N=NN=C2C2CC(O)CC2O)C(I)=C1&&&
*Nc1cc2c(Nc3ccc(F)c(Cl)c3)ncnc2cc1OC&*C(=O)C(*)C&*N(C)C&&&
*C(N)C(=O)O&*C1CCN(*)CC1&*C(=O)CC1=CCC2C(*)(O)CCCC2(N)C1&*C(=O)O&&&
*Cc1cccc(C(F)(F)F)c1&*N1CCCC(c2c[nH]cn2)C1&&&
*C1CCCN(c2ccnc3cc(Cl)ccc23)C1&*N1CCN(c2cccc(C(F)(F)F)c2)CC1&&&
*C(N)=O&*C1CSC2c3cc(C(F)(F)F)ccc3C(=O)N12&&&
*CCCCCCC&*Sc1ccc2nn(-c3ccccc3)[n+](-c3ccc(C)cc3)c2c1&&&
*N1CCN(c2nc(N)n3nc(-c4cc(OC)c(OC)c(OC)c4)nc3n2)CC1&*CCO&&&
*CC&*Oc1ccc(Cc2c(O)[nH]c3c(N*)nc(-c4ccccc4)nc3c2=O)cc1OC&*CCC*&*N(C)C&&&
COC1=CC=C(C2=C(C#N)C(=O)N(CC3=CC=CC=C3)C(NC3=NC4=CC=CC=C4S3)=N2)C=C1&&&
CCC1=CC2=C(C=C1C)C(C1=COC=C1)=CN2C&&&
*C(=O)c1ccccc1C#N&*N1CCc2nc(-c3cccc(C4(*)CCC4)c3)n(Cc3ccccc3)c2C1&*C(*)=O&*N(*)*&*Cc1ccccn1&&*CC*^*N1CCCC1&&&
*CC&*N(*)*&*CC&&*CCCc1cccc2cc(-c3cc4ccccc4o3)[nH]c12&&
*=CC(*)=O&*N*&*CCC*^*=Cc1ccc(Cl)cc1Cl^*N1CCC2(CCCN2)CC1&&&&&
*CCc1nc2cccnc2n1CC(*)=O&*N1CCN(c2nsc3ccccc23)CC1&&*N1CCCCC1&&
*=C(C#N)C#N&*=Cc1ccc(Oc2ccc(C=NNC(=N)N)cc2)cc1&&&
*CCC(C)C&*N*&*C(=O)c1ccccc1O&&&
*C1COc2nc([N+](=O)[O-])cn2C1&*O*&*CC*&*Oc1ccc(-c2ccc(OC(F)(F)F)cc2)cc1&&&
FC1=CC=C(Cl)C=C1C1=CC=C(C2=CC=CC=C2C=NNC(=NC2CCCCC2)N2CCOCC2)O1&&&
*Nc1cccc(C)c1&*C(=O)C*&*Sc1nnc(Cc2ccccc2)n1CC(*)=O&*Nc1ccccc1C&&&
*OC&*C(=O)c1ccc(Cn2cc(C(F)(F)F)ccc2=O)cc1&&&
*N(*)C&*CC(CC*)c1cccnc1&*N1CCC2(CC1)CS(=O)Cc1cc(Cl)ccc12^*S(=O)(=O)c1ccccc1&&&&
NC(=O)C1=C2CCCC(=O)C2=C(C2=CC=C(C3(O)CCCCC3)C=C2)[NH]1&&&
*C1CCC(n2cc(C(N)=O)c(Nc3ccc(S(=O)C(F)F)cc3)n2)C(C#N)C1&*N1CCN(*)CC1&*C(=O)CC(N)C(C#N)Cc1ccc(Cl)cc1Cl&&&
*C(=O)CC&*Nc1cccc(OC)c1&&&
*OC&*C(*)=O&*C1Cc2ccoc2C2c3c(c4c(c5c6ccccc6[nH]c5cc35)CCN2C1&&&
*CC&*O*&*C(=O)C*&*N*&*S(=O)(=O)c1ccc(N(*)*)cc1&*Cc1ccc(C(*)=O)c(C)c1&*O*^*Cc1ccccc1-c1ccccc1^*CC&&&&
CC1CC(=NO)C2=C(O1)C(C1=CC=CC=C1)=CC1=C2C=CO1&&&
*C(=O)c1ccnc2ccccc12&*N1CC2CC(C1)c1cccc(=O)n1C2&&&
*N(C)C&*C(=O)c1ccc(C*)cc1&*S*&*C(C#N)C*&*N*&*C(=O)C(C)(C)C&&&
*C(=O)CCCn1c(=O)c2ccccc2nc1=O&*Nc1ccc(F)cc1F&&&
*C(C)=O&*N1CCC2C1CCC(*)C2*&*O*&*C1CCC1^*N*&&*C(*)=O&*N1Cc2cc[nH]nc2C1&&&
*N1CCN(c2ccc(OC)cc2C(F)(F)F)CC1&*C(=O)C(C)C*&*N1C(=O)N(C)C(=O)C1(C)C&&&
*C(*)=O&*N*&*CCCC*^*N*^*N*&*C(CO)Cc1ccccc1&*C(*)=O&&&*N*&*C1CCCCCC1&&&
*C(C)C&*N(*)*&*CC(*)=O&*Nc1ccc(CCc2nnc(N*)s2)cc1^*C(C)C^*C(=O)C*&&&*N*&*C(=O)C(C)c1ccccc1&&&
*CCCN&*N*&*CCCCCCCCCC(=O)NNC(=O)c1nc(-c2ccccc2)no1&&&
COC1=CC2=C(C=C1C)N(CCC1=CC=CC(C)=C1)C(N)=N2&&&
*Oc1ccc(C2Oc3ccc(O)cc3SC2c2ccc(OC)cc2)cc1&*CC*&*N1CCCC1&&&
*Nc1ccc(OC)c(Cl)c1&*C(=O)c1ccc(-n2sc3ccccc3c2=O)cc1&&&
*C(=O)C(Cc1ccc(Br)cc1)=NO&*Nc1ccc(Cl)cc1&&&
CC1=C(C)N(CCC2=CN(CC3=CC=CC=C3)N=N2)N=N1&&&
*CC&*O*&*C(*)=O&*C1C(=O)C=C(Nc2nc(C(C)(C)C)cs2)CC1C&&&
*Oc1ccc(CC(=O)O)cc1&*CC*&*N1CCCC1&&&
*CC(O)C(F)(F)F&*N1c2ncccc2C(Cc2cccc(Br)c2)=NO1&&&
*Nc1nc(C)cs1&*C(=O)c1sc(-c2ccc(Cl)cc2)nc1C&&&
*N1CCC2(C)c3cccc(C)c3CC1C2C&*C(*)=O&*O*&*C(C)(C)C&&&
*C(=O)CCc1c(C)[nH]c2ccc(F)cc12&*N*&*CCC*&*N1CCN(c2ccc(C(F)(F)F)cc2)CC1&&&
*C(C)(C)C(=O)O&*N1CCN(*)CC1&*C(=O)c1cccc2c1COC2&&&
*S(=O)(=O)c1cc(OC)ccc1OC&*N1C(*)C(c2ccccc2)C1C&*C(*)=O&*N1CCN(C)CC1&&&
*Nc1cccc(OC)n1&*C(*)=O&*C1CC(=O)N(C)C1&&&
*CC(=O)c1ccc(OC)c(OC)c1&*O*&*C(=O)c1ccc2c(c1)C(=O)C(=O)N2Cc1ccc(F)cc1&&&
CN1CCN(C2=NC=CC(NC3=CC=C(Cl)C=C3)=N2)CC1&&&
*CCCC&*C1CN(c2ccc3c(c2)c(C#N)c(=O)n3C(C)(C)C)CC1C&&&
*Nc1c2ccccc2nc2ccc([N+](=O)[O-])cc12&*CCCO&&&
*S(=O)(=O)c1ccc(CCS(=O)(=O)c2ccccc2)cc1&*N1CCC2(CCc3ccccc32)CC1&&&
CC1=C(C)C2=N[NH]C(N=C3NCCN3)=C2S1&&&
*Nc1nc(-c2ccc(F)cc2OC)cc(C(F)(F)F)n1&*Cc1ccco1&&&
NC(CC1=NC(C2=CC=CC(CCCC3=CC=CC=C3)=N2)=N[NH]1)C(=O)O&&&
*Oc1ccc2c(c1OC)-c1nnnn1CC(*)C1CC2&*CC(F)(F)F&&*N1CCN(*)CC1^*Cc1ccncc1&&&
*=C1C(=O)Nc2cc(C(=O)O)ccc21&*=Cc1ccc(-c2ccc(F)cc2)cc1&&&
*CC&*N*&*C(=O)C(=*)C#N&*=Cc1c(C)[nH]c(C(C)=O)c1C&&&
O=C(NN=CC1=CC([N+](=O)[O-])=CS1)C1=CC=NC=C1&&&
CC1=C2C(=C(N)S1)N(C)C(=O)C1=C2N(C2=NC=CS2)C(=S)N1C1CC1&&&
*N1CCNC1=N[N+](=O)[O-]&*Cc1ccncc1&&&
CC1=CC=C(C(=O)NN2C(=O)CSC2C2=CSC=C2)C=C1&&&
*C(C)c1nc2ccccc2[nH]1&*N*&*C(=O)CC(=O)c1ccc(Cl)cc1&&&
CS(=O)(=O)C1=CC=C(N2N=C(C(=O)NN=CC3=CC(F)=C(F)C=C3F)CC2C2=CC=C(F)C=C2)C=C1&&&
O=C1C=CC2=CC=C(C3=CC=CC=C3)C=C2O1&&&
*C(C)(C)C&*N*&*C(=O)C(*)c1ccncc1&*N(*)c1ccc(F)c(Cl)c1&*C(=O)c1cc(S(*)(=O)=O)ccc1N1CCOCC1&*N1CCCC1&&&
*C(C(*)=O)C(C)CC&*N*&*Cc1ccccn1^*N*&&*CCC(C)C&&&
*CCC&*N(*)c1nncc2ccn(C)c12&*C1CCN(*)CC1&*C(=O)c1ccc(Cl)cc1S&&&
*S(C)(=O)=O&*NC(=Nc1ccc(Cl)cc1)c1ccco1&&&
*CCCC&*Oc1cc(O*)c(C(O)CCC)cc1Cl&*CCCCCCCCC(=O)NO&&&
*Oc1ccc(C2=C(C)CCCC2(C)O)cc1&*C1OC(*)C(O)C(O)C1O&*C*&*O*&*C1OC(*)C(O)C(O)C1O&*CO&&&
CN1C(=N)N(C)C(=O)C2(SC3=CC=CC=C3N2C)C1C1=CC=CC=C1F&&&
CC1(C)CC(=O)C2=C(C1=O)N(C1=CC=C(S(N)(=O)=O)C=C1)C(C1=CC=CN=C1)=N2&&&
*C1CC2c3nc(=S)n(CC)c(C)c3CC2CC1*&*N(C)C&&*C(O)CC(C)C&&
*CC&*N(*)c1nc(Nc2ccccn2)c2nnn(C3CCC3)c2n1&*CC&&&
*CC&*Oc1cc2c(cc1O)C13CCN(C)C(C2)C1C=C(C)C(=O)C3*&*C(C)=O&&&
*Nc1ccc(S(N)(=O)=O)cc1&*C(=O)C=*&*=Cc1ccc(O)cc1&&&
*CC&*O*&*C(=O)C(*)C(O)CS(=O)(=O)c1ccccc1&*N*&*C(=O)C(N)Cc1c(C)cc(O)cc1C&&&
*Oc1cccc(-c2nc(Nc3ccc(OC)c(OC)c3)c3cnn(C)c3n2)c1&*C1CCN(C)CC1&&&
*C(=O)c1cc(Cl)ccc1-n1nc(C(C)(C)C)cc1C&*N*&*C1CC1&&&
*C(=O)C1=C(C)Nc2nc3ccccc3n2C1c1cccc(Br)c1&*Nc1ccc(C(C)(C)C)cc1&&&
*OC&*C(=O)c1cc(OC)cc(OC)c1O&&&
*=CC&*=CC(*)=O&*Nc1ccc2nc3c4[nH]c5c(cc6ccccc56)c4c(c[nH]c5ccccc54)c(C(*)=O)c3[nH]c2c1&*OC&&&
*C(=O)c1ccc2[nH]nc(-c3ccnc(C)c3)c2c1&*N*&*Cc1ccccc1&&&
*C(*)=O&*N*&*CCc1ccc(F)cc1^*Nc1nnc(-c2ccc(Cl)c(Cl)c2Cl)o1&&&&
O=C1C2=CC=CC=C2C=C2CCCC12&&&
*N1CCC2(C)c3cccc(O)c3CC1C2(C)C&*C(*)=O&*Nc1cc(C(F)(F)F)cc(C(F)(F)F)c1&&&
*OC&*C(=O)C(*)(O)CCCCC(=O)c1ccc(OC)cc1&*C1CCCC1&&&
*C1C(=O)N(CC=C)c2ccccc2N(c2ccc(OC)cc2)C1=O&*Cc1ccc(C(*)=O)cc1&*O*&*CC&&&
*CC&*OP(=O)(CO*)C(C#N)C(c1ccccc1)c1ccccc1&*CC&&&
O=CP(C1=CC=C(Cl)C=C1)(C(C1=CC=C(Cl)C=C1)C1=CC=C(Cl)C=C1)C(CC1=CC=C(Cl)C=C1)P(=O)(O)O&&&
*C1(C)Cc2c(cccc2C(C)(C)C)O1&*CC*&*N*&*C(=O)c1ccc([N+](=O)[O-])o1&&&
*CCC&*N(*)*&*CCCC*&*Nc1ccnc2cc(Cl)ccc12^*C1COc2ccccc2O1&&&&
CC1=CC2=C3C(=CC=CC3=CC=C2S1)CC(=O)NNC(=S)NC1=CC=CC(Cl)=C1Cl&&&
*Nc1cc(OC)ccc1OC&*C(=O)CC*&*N*&*S(=O)(=O)c1ccc(C)cc1&&&
*C(C(*)=O)C(C)CC&*N*&*C(Cc1ccccc1)C(*)=O^*N*^*N*&*C(=O)C(*)CCC(=O)O&*C(CCC(=O)O)C(*)=O&*N*&*N*&*C(=O)C(N)CC(C)C&*C(Cc1ccc
CC1=NC(C)=C(C(=O)NN=CC(C)N2C=NC=N2)S1&&&
*Sc1nnnn1-c1ccc(OC)cc1&*CC(*)=O&*Nc1cccc(Oc2nc(C)cc(N(C)C)n2)c1&&&
*C1C(O)C2OCC3(C)C(*)CCC23C2(O)C(=O)C(*)C3(C)C(*)CCC(*)C3C2(C)C1*&*O*&*C(C)=O^*O*&&*C(=O)C(C)C^*O*&&*C(C)=O^*O*&&*C(C)=O^*
*C1Oc2ccc(-c3cc(C(=O)O)on3)cc2N(Cc2ccc(C)cc2)C1=O&*C1CC1&&&
*N1CCN(c2nc(-c3ccncc3)cc(=O)n2C)CC1&*Cc1ccc2ccccc2c1&&&
*Sc1nnc(-c2ccsc2)n1CC&*CC(*)=O&*Nc1nc(C)cs1&&&
*OC&*C(=O)CC#Cc1ccc(OC)cc1&&&
*Cc1ccc(C)s1&*N(*)C&*C(*)=O&*C1CCC(=O)N(*)C1&*C1CC1&&&
*Cc1ccccc1C(=NOC)c1cccs1&*Oc1ccccc1&&&
O=C(CN1N=NC=C1C(=O)C2=CC=C(Cl)C=C2)S1&&&
*CC(=O)O&*N1C(=O)C(c2ccccc2)SC1=Cc1ccccc1&&&
*=C1SC(N2CCCCC2)=NC1=O&*=Cc1ccc2c(c1)OCO2&&&
*C(=O)C=C&*Nc1ccc(C)nc1Nc1ccccc1&&&
*C(=O)C(C)(C)C&*N*&*C1CCC2CCC(*)N2C1=O&*C(*)=O&*N*&*Cc1cccnc1&&&
*CC&*N(*)*&*CCc1ccc(OC)c(OC)c1&&*C(C)CC*^*N1CCN(*)CC1&*CC=*&*=Cc1nn(-c2ccccc2C#N)c2ccccc12&&&
*N1CCC(C)CC1&*S(=O)(=O)c1ccc(I)cc1&&&
*OC&*C(=O)C=*&*=C1NCc2cc(Cl)cc(Cl)c21&&&
*CC&*N1C(*)C(O)=C(C(C)=O)C2(*)C(=O)C(*)C3(*)C(*)CCN3C12&*OC&&*O*^*C(C)=O^*O*&&*C(C)=O^*OC&&&*CC(*)=O^*N*&*CC*&*OC&&&
*CC&*Oc1ccccc1C(*)=O&*O*&*Cc1ccc2[nH]c(=S)[nH]c2c1&&&
C=C(C)C1=CC=C2C(=C1)C=CC1=C3[NH]N=C(C)N3N=C21&&&
*=CCCCCCC&*=CCC=*&*=CCC=*&*=CCC=*&*=CCC=*&*=CCCCC(*)=O&*N*&*CCC*&*N*&*CCC*&*O*&*CC=*&*=CCC=*&*=CCC=*&*=CCC=*&*=CCC=*&*=CC
*=Cc1cc(OC)c(O*)c(OC)c1&*C*&*C1CCN(*)CC1^*=CC(=O)c1ccc(O*)cc1^*CC(=O)O&*C1CCNCC1&&&&&
*=Cc1c(C)[nH]c(=O)c1C#N&*=C1c2ccccc2N(C)C(=O)c2ccccc21&&&
*=C1c2cc(CC(*)=O)ccc2-c2cc(OC)ccc21&*O*&*C(C)C^*=C1C(=O)Nc2ccccc2NC1=O&&&&
*OC&*C(=O)C1=C(C)NC2=C(C1c1ccc(OC)c(OC)c1)C(=O)CC(c1ccc(OC)c(OC)c1)C2&&&
O=[N+]([O-])C1=CC=C2C(=C1)N=C(NC1=CC=CC=C1C(F)(F)F)C1=CC=CC=C1S2(=O)=O&&&
*Cc1ccsc1C(C)C&*N*&*C(=O)Cc1ccc(-n2nc(C3CC3)cc2C2CC2)cc1&&&
*OC&*C(=O)c1c2c(c(C*)c3ncc(C)n23)c2cc(OC)c(OC)cc2n1&*O*&*C(C)=O&&&
*C1OC2OC3(C)CCC4C(C)CCC(C1C)C24OO3&*Nc1cccc(N*)c1&*C(=O)CC*&*N(C)C&&&
*Cc1c(OC)ccc2ccccc12&*N1CCOC(*)(c2ccccn2)C1&*Cn1cncn1&&&
*Nc1ccc(OC)cc1&*C(=O)c1ccc(N2C(=O)C3C4C=CC(C4)C3C2=O)cc1&&&
*C(=O)c1ccc(CC)cc1&*Nc1ccccc1C&&&
*N1C(=O)c2ccccc2C1=O&*CCCC*&*N1CCN(c2ccc(F)cc2)CC1&&&
*CCc1c[nH]c2ccc(OC)cc12&*N*&*C(=O)Cc1ccc(C)c(C)c1&&&
*C(=O)c1ccnc(N(*)C)c1C&*N*&*C1CCCC1^*C(C)C&&&&
*CCCC&*Oc1ccc(CCC(*)=O)cc1OC&*NC(=S)N*&*C1CC1&&&
*C(CC)c1ccc2c(c1)OCO2&*N1CCN(*)CC1&*Cc1ccc(F)cc1&&&
*C(C)=O&*Nc1nc(=O)c(-c2cccc(Br)c2)c(C)[nH]1&&&
*Nc1ccccc1C&*C(=O)CCC*&*N1C(=O)c2ccccc2S1(=O)=O&&&
*CCn1ccc(=NNc2nc(-c3ccccc3C(F)(F)F)cs2)c2ccccc21&*N1CCCCCN2C1=NCC1(CCCCC1)c1ccccc12&&&
*Cc1ccc(OC)cc1&*Nc1cc(-c2ccc(C(C)(C)C)cc2)ccn1&&&
CN1CCN(N=CC2=C(C3=CC=C(F)C=C3)N3C=CC=CC3=N2)CC1&&&
*C(=O)C(*)(O)c1ccccc1&*C1CC1&&*C1CCCC1&&
*Cc1ccc(OC)cc1&*Oc1cc(C=NNC(=O)c2ccc(C*)o2)ccc1C&*O[N+](=O)[O-]&&&
*Nc1ccc(C)cc1C&*C(=O)C*&*O*&*C(=O)c1ccc(S(*)(=O)=O)cc1&*N1CCOCC1&&&
*Cc1cc(C#N)cc(C)c1&*ON=C(C1CCCCC1)C1CCNCC1&&&
COC1=CC=CC(C(C2=CC=C(SC)C=C2)C(C(=O)C2=CC=C(OC)C(OC)=C2OC)C2=CC=C(OC)C(OC)=C2)=C2OC3=C(OC)C(OC)=CC=C3C(=O)C2=C1&&&
*S(=O)(=O)c1ccc2c(c1)CCC(=O)N2&*N*&*Cc1ccc(O*)cc1&*C(F)(F)C(F)F&&&
*Nc1nonc1C&*C(=O)c1ccc(F)cc1Cl&&&
NC1COC2(C1)C1CC3CC(C1)CC2C3&&&
*CC(*)=O&*Nc1ccc(Cl)cn1&&*Oc1ccc(-n2cnnn2)cc1&&
*CC(C(=C)C)C(*)CC(*)C&*O*&*C(C)=O^*O*&&*C(C)=O^*O*&&*C(=O)C(C)C&&&
*S(=O)(=O)c1ccc(C)cc1&*NC(=S)N1CCN(*)CC1&*S(=O)(=O)c1ccccc1&&&
CSC(=S)NC1=CC=C(C2=NSC(=O)C(C3=CC=CC=C3)=N2)C=C1&&&
*CC(*)=O&*N1CCN(*)CC1&*CC=*^*SC1=NS(=O)(=O)c2ccccc21^*=Cc1ccc(Cl)cc1&&&&&
*NC&*C(=O)c1cc(-c2ccc3oc(Nc4ccc(C(C)(C)C)cc4)nc3c2)cn1C&&&
NC1=NC(=S)[NH]C2=C1C=C[NH]2&&&
*Oc1ccc(Cl)cc1C(=C)n1ccnc1&*CC(O)C*&*N*&*C(C)(C)C&&&
*CC&*N(*)*&*C(=O)C*&*N1CCc2[nH]nnc2C1^*C1CCS(=O)(=O)C1&&&&
*C(=O)CCCF&*N*&*C*&*C1CN(c2ccc3c(c2)CCC3)C(=O)O1&&&
(OC)C1=CC=C2C(=O)C=C(CC3=CC=C(C4=CC=C(O)C=C4)C=C3)[NH]C2=C1&&&
*C1(C)CCCC2(C)C3CCC(C)(C=C)C=C3CCC12&*C(*)=O&*N*&*CC*&*N1CCN(c2nsc3ccccc23)CC1&&&
CC1=NN(C2=CC=C(Cl)C([N+](=O)[O-])=C2)C=C1&&&
*C(=O)c1cccc(-n2nnc3c(C(F)(F)F)cc(-n4ccnc4)nc32)c1&*N*&*CCC*&*N1CCN(c2cccc(Cl)c2)CC1&&&
*=Cc1c(C)[nH]c2ccccc12&*=C1C(=O)NN(c2ccc(S(N)(=O)=O)cc2)C1=O&&&
*S(=O)(=O)c1ccc(CC(C)C)cc1&*N*&*C*&*C1CCCCC1&&&
*CCCC&*Oc1nc(N)nc2c1ncn2C1OC(*)C(O)C1O&*C*&*OP(=O)(O)O&&&
*N1CCS(=O)(=O)N(*)S1(=O)=O&*Cc1ccc(F)cc1&&*Cc1ccccc1&&
CC1(C)C(=O)C23C4C5=C(C=C(O)C=C5N=C4C=C(O)C2C(=O)C1C=C4)SC3O&&&
O=C(O)C1=CC2=C(S1)C1=CC=CC=C1CC2&&&
*Nc1cc(C(C)(C)C)on1&*C(=O)c1ccc(C*)s1&*N1CCCC1&&&
*OC&*C(=O)c1sc2c(CC=*)c3n(c(=O)c2c1C)-c1ccccc1CC3&*=CCO&&&
*NC&*C(=O)c1c(Br)c(C*)cn1C&*N*&*C(*)=O&*Nc1ccccc1&&&
*CC(*)=O&*Nc1nccs1&&*Sc1nnc2sc3ccccc3n12&&
*N(*)C&*C1CC2c3ccccc3Cc3ccccc3N2C1&&*CC(O)C*^*C1CCCC2(CCCCC2)C1&&&
*Cc1ccccc1&*N(*)c1ccccc1&*Cc1nnc(-c2cccnc2)o1&&&
*Nc1cc(C)nc2c(-c3ccc(Cl)cc3Cl)cnn12&*Cc1ccccc1&&&
*CCCC&*Oc1ccc(C=NNC(=O)c2cccnc2)cc1OC&&&
BrC1=CC=C(NC(=S)NN=C2CCCN2)C=C1&&&
CN1C(=O)NC(=NC2CCC2)C2=C1SC1=C2CCCC1&&&
*C(CC(=O)O)c1ccc(C(F)(F)F)cc1&*N*&*S(=O)(=O)c1cc(Cl)sc1Cl&&&
CS(=O)(=O)C1=CC=C(C(C#N)C2=CC=C(OC(F)(F)F)C=C2)C=C1&&&
*C(C=NNS(C)(=O)=O)CC(C)C&*N*&*C(=O)C(*)C(C)C&*N*&*C(=O)C(*)C&*N*&*C(=O)C*&*N*&*C(*)=O&*O*&*Cc1ccccc1&&&
*Nc1ccc(C)c(C)c1&*C(=O)c1cnc(N(C)C)nc1&&&
*OC&*CCC*&*N*&*C(=O)c1cc(C(*)=O)ccc1C&*N*&*C(Cc1ccccc1)C(O)C(*)=O&*N1CSC(C)(C)C1*&*C(*)=O&*N*&*C(C)(C)C&&&
*C1OC(n2cnc3c(N)nc(N)nc32)CC1N&*CO&&&
O=C1NCCN2C=C(Br)C(Br)=C12&&&
CC1=CC=CC(N2C(=O)CC3=C(C2=O)N(C)C2=CC=CC=C32)=C1C&&&
*CCO&*C1CN(*)CCCO1&*Cc1cccnc1-n1nccn1&&&
*Nc1cc2[nH]nc(-c3ccnc(C)c3)c2cn1&*C(*)=O&*N*&*C(C)c1ccccc1CC(C)C&&&
*C1(c2ccc(F)cc2)C=C(C(C)C)C(=O)N1&*C(O)C(N)=O&&&
*Cc1nc(-c2ccc(N*)cc2)c(-c2ccc(OC)nc2)[nH]1&*C(=O)Cc1noc(=O)c2ccccc12&&*N1CCC(O)CC1&&
*C(=O)c1ccccc1&*N*&*CCC(*)=O&*O*&*CC(=O)c1cccs1&&&
*C(C(*)=O)C(C)O&*N*&*C(Cc1ccccc1)C(*)=O^*N*^*N1Cc2ccccc2CC1*&*C(*)=O&*S(=O)(=O)Cc1ccccc1&*N1CCCC1&&&&
OC(C1=CC=C(O)C=C1)C1=CC=C(O)C=C1&&&
COC1=CC(OC)=CC2=C1C1CC3=C(O)C=CC=C3CN1CC2&&&
*CCn1ncc2cc(-n3cccc3)ccc21&*N1CCOCC1&&&
*CCCCC&*N*&*C(=O)C(*)Cc1cccc2ccccc12&*N*&*C(=O)C(*)Cc1ccc(O)cc1&*N*&*C(=O)C(*)CC*&*N*&*C(*)=O^*SC^*C1Cc2ccccc2CN1*&&&*C(=
*CCCCCCCCC&*NC(=N)Nc1nc(-c2ccc(F)c(F)c2)cs1&&&
*Nc1ccc(O)c2c1C(=O)c1c(O)cccc1C2=O&*CC*&*N*&*CCO&&&
*C(=O)C1=C(C)Nc2nc(=O)n(C)c(=O)c2C1c1ccco1&*N1CCN(c2ccc([N+](=O)[O-])cc2)CC1&&&
*Nc1ccc(OC)c(Cl)c1&*C(=O)C*&*N*&*C(=O)c1cccs1&&&
*C(*)CC&*Oc1cccc2ccccc12&&*C1CCN(*)CC1^*C(CC(=O)O)c1cccc(C(C)(C)C)c1&&&
*Nc1ccc(Nc2ncc(-c3cnccn3)cn2)c(C)c1C&*C(=O)c1oc(C)nc1C&&&
*CCC(=O)NNC(=O)c1cccc2c(Nc3ccc(C)cn3)c3ccccc3nc12&*N1CCN(C)CC1&&&
*C(=O)c1ccccc1OC&*Nc1cncc(C(=O)c2cn(C(C)C)c3ncncc23)c1&&&
*S(=O)(=O)c1cc(N*)c2ccc(OC)cc2c1&*C(=O)c1ccc(Cl)cc1&&*Nc1ccc(CC*)cc1^*N*&*CC(O)c1cccnc1&&&
*Nc1cc(C)cc(C)c1&*C(*)=O&*Nc1c(-c2ccccc2)nc2ccccn12&&&
O=C(C1=CC=CC=C1)N1N=NC=C1-c1cc(C2=CC=CC=C2)on1&&&
*C(C)C&*O*&*C(=O)C*&*On1c(-c2ccccc2)nc2c(O*)cccc21&*C(C)C(O)C*&*N1CCOCC1&&&
*N(C)C&*CCCC1CCc2ccc(N*)cc21&*S(=O)(=O)c1ccc(Cl)cc1&&&
*C(=O)O&*C1Cc2c([nH]c3ccccc23)-c2nc(=O)c3c(Oc4cccc(F)c4)cccc3n2C1&&&
*CC&*N(*)*&*CC&&*CCn1c(C)c(C(=O)c2ccc(C(F)(F)F)cc2)c2ccccc21&&
*C(C)CCC1=CC(C)C(=O)O1&*C1CCC2C(=O)C(C34CC5C(C)CCC6(C)C5CCC4(C)C3)CC3OC312&&&
*CC&*Oc1ccc(N*)cc1&*C(=O)C*&*Sc1nc2ccccn2c1[N+](=O)[O-]&&&
*C(=O)CCCCC&*N1CC(c2ccccc2)C(*)C1C&*C(*)=O&*N1CCC(*)CC1&*CCC(*)=O&*N1CCCC1&&&
*C(C(*)=O)C(C)C&*N*&*C(CC(=O)O)C(=O)C*^*N*^*O*&*C(=O)C(*)C(C)C&*Cc1ccccc1Br&*N*&&&*C(=O)C1c2cccc3cccc(c23)-c2cccc(n2)-c2cc
*C(=O)O&*C1CCC(c2ccc(Cc3ccc4ccccc4c3)cc2)CC1&&&
*=CC(O)CCCCCCC&*=CC1C(O)CC(O)C1C=*&*=CC(O)CCC=*&*=CC(O)CC(O)CCCCCCC&&&
*S(=O)(=O)c1ccc(C)cc1&*N1CCCC(*)C1&*C(*)=O&*N*&*Cc1cccc(C)n1&&&
*C(C(*)=O)C(C)CC&*N*&*C(Cc1ccccc1)C(*)=O^*N*^*N*&*C(*)=O&*C(Cc1ccccc1)CC(C)=O&*C1CCC(C)CN1&&&&&
*C(*)=O&*Nc1ccc(C(O)c2ccccc2)cc1&&*Nc1ccccc1C(*)=O^*N*&*C(Cc1ccccc1)C(O)C*&*N*&*C(Cc1ccccc1)C(*)=O&*N*&*C1CCOC1O&&&
*C1C(=O)N(c2ccccc2)C1c1ccccc1&*CO&&&
O=C1C2=C2CCCN2C2=NC(C3=CC=CC=C3)=NN=C2N1CC1=CC=CO1&&&
*Oc1ccc(C)cc1&*Cc1nc(C(N)=O)c2c(-c3ccc(C)o3)cn(C)c2n1&&&
*CCC(C)(C)CC(C)(C)CO&*Nc1ccccc1-c1nc2ccccn2n1&&&
*C1CCC23CC(=O)C4(c5ccc(OC)cc5N(C)CC4C2C1&*O*&*C(C)=O&&&
*C(C)=O&*O*&*C1CCC2C3CCC4CC(*)CCC4(C)C3CCC12C&*O*&*C(C)=O&&&
*=CC(*)=O&*Nc1ccc(N*)c(Cl)c1&*C(=O)c1ccccc1C*^*=Cc1ccc(Br)cc1^*N*&&&*C(=O)c1cc(Br)cc(Br)c1&&&
*C1CC(C)OC1*&*C(C)C&&*C(O)CC=*^*=CCC=*&*=CCC=*&*=CCC=*&*=CCCC(=O)O&&&
*CC(*)=O&*Nc1ccccn1&&*Sc1nc2c(c(=O)n(Cc3ccccc3)c(=O)n2Cc2cccc(F)c2)n1Cc1ccccc1&&
*C(CC(N)=O)C(*)=O&*N*&*C(Cc1ccc(O)cc1)C(=O)O^*N*&&*C(=O)CCC(N)C(=O)O&&&
*CC#Cc1ccc2ncnc(Nc3ccc(O*)c(Cl)c3)c2c1&*Cc1cc(-c2ccccc2)no1&&*N1CCSCC1&&
*C(=O)C=C&*Nc1ccc(C*)cc1&*Nc1cccc(N*)c1&*C(=O)c1cncn(Cc2ccc(F)c(F)c2)c1=O&&&
*CC&*N1CCN(C2=NS(=O)(=O)C(c3ccc(OC)cc3)=C2C)CC1&&&
*C(CCCC)C(=O)O&*N*&*C(=O)C*&*N1Cc2ccccc2C1=O&&&
CCC1(O)C(=O)OCC2=C1C=C1C3=C(CN1C2=O)C(C(=O)C1=CC(C#N)=CC(C(F)(F)F)=C1)=C1C=CC=CC1=N3&&&
*C(CC)c1ccccc1&*Nc1oc(-c2ccco2)nc1-c1ccco1&&&
*C(=O)c1ccc(CC(C)C)cc1&*N*&*C(C)c1ccccc1-c1ccccc1&&&
*NC(=NN)C(=O)O&*C(=O)C(N)Cc1cccs1&&&
O=C1[N+]([O-])=CN(CNC2=CC=CC=C2C(F)(F)F)C(=O)N1CCCCCCC3=CC(=O)N=C[NH]3)=C1&&&
*C(=O)CCCC&*O*&*CC(*)CCC(=O)O&*N*&*C(=O)C(N)CCC*&*N*&*C(=O)C(*)Cc1ccc(OP(=O)(O)O)cc1&*N(*)C&*C(=O)C(N)Cc1ccc(O)cc1&&&
*C(C)c1ccc(Cl)cc1&*N1CCC2(CCC(O)CC2)OC1=O&&&
*CCC&*O*&*C(*)=O&*Nc1scnc1C&&&
*=Cc1ccccc1NC&*=CC=NNc1ncnc2c1ncn2C1OC(*)C(O)C1O&*CO&&&
*=CC(C)=O&*=C(c1ccccc1)c1cc2cc(Br)c(O*)c(C)c2oc1=O&*CC*&*OC(C)CO&&&
*C(C)C(C)(C)C&*N*&*C(=O)c1ccc(Oc2ccc(OC(F)(F)F)cc2)nc1&&&
*CCCC&*Oc1c(OC)cc2c3c1CCCC3&&&
*CCCC&*N1CC2(CCC1=O)CCN(*)CC2&*C(=O)c1ccc(Cl)c2ccccc12&&&
*S(=O)(=O)c1ccccc1C&*N*&*C(c1ccccc1)C(C)O&&&
*N1CCN(c2cccc3nc(C)ccc23)CC1&*Cc1cccs1&&&
*=CCCCCCCC&*=CCCCCCCCC(*)=O&*O*&*CC*&*O*&*C(*)=O&*C1(O)COC2C(O)COC21&&&
*CCCCCCCC&*C1C(=O)OC2OC3(C)CCC4C(C)CCC1C24OO3&&&
*C(=O)CCCCC&*N1CC2CC(C1)c1nc(C(C)C)ccc1O2&&&
*C(=O)C=C&*Nc1cc(-c2nc(Nc3ccc(N*)cc3)ncc2Cl)ccn1&*C(*)=O&*C1CCCCC1&&&
*N1C2CCC1CC(O)C2*&*Cc1cccco1&&*CCc1cnnn1C1CCOC1&&
*N1CCCC(C)C1&*Cc1c[nH]c2ncccc12&&&
*Oc1ccc2c(C(F)(F)F)coc2c1CCC&*CCCC*&*N1CCOCC1&&&
*CS(=O)(=O)c1ccc([N+](=O)[O-])cc1&*C12SCCN1C(=O)CN1C(=O)CN=C(c3ccc(Cl)c(Cl)c3)C12&&&
*N1CC(C)(C)CC(C)C1&*C(=O)c1ccc(O*)cc1&*CC(O)(Cn1cncn1)c1ccc(F)cc1F&&&
*CC&*O*&*CCn1c(C(C)C)nc2c1c(=O)n(CO*)c(=O)n2Cc1ccccc1F&*Cc1ccccc1Cl&&&
*CCC&*N1C(=O)NC(*)C2C1CCN2*&*C(*)=O&*O*^*C(*)=O^*Cc1ccccc1&*N(*)C&&&*CCC&&&
*C1OC(n2cc(C)c(=O)[nH]c2=O)CC1[N-][N+]#N&*OP(=O)(O)OP(=O)(O)OP(=O)(O)O&&&
FC(F)(F)C1=CC=C(CN2C(C3=CC=NC=C3)=NC3=CC(Cl)=C(Cl)C=C32)C=C1&&&
COC1=CC(C(C)(O)C2=CC=CC=C2OC)=CC(OC)=C1OC&&&
*Nc1cc(OC)cc2c1n(CC(F)(F)F)c(=O)n2CC(C)C&*C(C)C&&&
*OP(=O)(O)O&*C(O)C(O)CP(=O)(O)O&&&
*CC(=O)O&*N*&*C(=O)CCCCC*&*C1SCC2NC(=O)NC21&&&
*CCC(*)=O&*Nc1nc2c(s1)CCCC2&&*N1CCC(c2ccccc2)CC1&&
*N1CCN(c2ccc(C#N)c(C(F)(F)F)c2)CC1&*Cc1ccnc2ccccc12&&&
*=CCCCCCCCCCCCC&*=CC(O)C(O)C(*)C*&*O*&*C1C(*)OC(*)C(*)C1*^*O*^*OC&*C1OC(*)C(O)C(O)C1*&&*OC^*OC^*OC^*O*&&*N*&&*C(=O)CCCCCC
*N(C)C&*CCCn1nc(-c2ccc(Cl)cc2Cl)cc(N2CCc3ccccc3C2=O)c1=O&&&
*C1CCc2cnc(N)nc21&*C*&*Nc1ccncc1&&&
*C(C)(C)C&*O*&*C(*)=O&*N1C(C)=CCC1*&*C(*)=O&*N*&*Cc1ccccn1&&&
*C(=O)c1cc(CC)oc1CC&*N1Cc2[nH]cnc2CC1*&*C(*)=O&*N*&*CCCn1ccnc1&&&
COC1=CC2=C(CCCC2=O)C=C1C1=C(C)SC(NC2=C(C(F)(F)F)C=CC=C2C(F)(F)F)=N1&&&
COC1=CC=C(C#CC2=CC=C(N3C=CN=C3)C=C2)C=C1&&&
*CC(*)=O&*Nc1ccnc(Cl)c1&&*N(*)c1ccccc1C(F)(F)F^*C(=O)c1ccc(-n2ccnc2)cc1&&&
*Cc1ccc(C)cc1&*N1C(=O)CC2(CCCCN2*)C1=O&*CC(*)=O&*N1CCN(c2cccc(F)c2)CC1&&&
*C(C)CC&*C1(c2ccccc2)NC(=O)N(*)C1=O&*CC(*)=O&*N1CCN(*)CC1&*Cc1ccc2c(c1)OCO2&&&
*NC(=S)NN=Cc1cccs1&*Cc1cccs1&&&
*Oc1cccc2ccc(C)nc12&*CCCC*&*N1CCN(*)CC1&*C1CCCCC1&&&
C#CCN1C(C2=CC=C(O)C=C2)=CSC1=NN1C(=O)CCC1=O&&&
*S(=O)(=O)CCC&*Nc1ccc(C(*)=O)cc1&*N1CCN(*)CC1&*Cc1ccc(C)o1&&&
*C(C)C&*N1C(=O)CC(*)C1=O&*Sc1ccc(C(F)(F)F)cn1&&&
*CC&*N1C2=NC(=O)C*&*Sc1nc(C)cs1&&&
*C(C)=O&*N*&*C(Cc1c[nH]c2ccccc12)C(*)=O&*N*&*C(Cc1ccccc1)C(*)=O&*N*&*C(CCCCN)C(*)=O&*N*&*C(C(*)=O)C(C)O&*N*&*C(Cc1c[nH]c2ccccc1
*CC&*O*&*C(=O)c1ccc2c(c1)nc(S*)n2CC&*CC(*)=O&*Nc1ccc2c(c1)OCCO2&&&
*CC&*O*&*C(=O)C(=*)O&*=CC(=*)C&*=CC(*)=O&*Nc1nc(C(C)(C)C)cs1&&&
*CC&*N(*)*&*CC&&*Cc1cc(C(C)(C)C)cc(C(c2ccccc2)c2c(C)[nH][nH]c2=O)c1O&&
*S(=O)(=O)c1ccc2c(c1)C(NC)CC2&*N*&*CCc1ccc(O)cc1&&&
*S(=O)(=O)c1ccc2c(c1)N(CC(*)=O)C(=O)CS2&*N1CCN(c2cccc(Cl)c2)CC1&&*N1CCOCC1&&
*C12CCC(C(=C)C)C1C1CCC3C4(C)CCCC(C)(C=O)C4CCC3(C)C1(C)CC2&*C(*)=O&*N1CCCC1&&&
*N1CCC(c2ccnn2C)CC1&*CC(*)=O&*Nc1cc(Cl)ccc1F&&&
COC1=CC=C(C2C(C(=O)C3=CC=C(OC)C=C3O)=C(O)C(=O)N2C2=CC=C(C3=CC=C(F)C=C3)C=C2)C=C1&&&
*C(=O)c1cnn2c(C(F)F)cc(-c3ccc(C)o3)nc12&*N*&*C(C)c1ccccc1&&&
*N1CCN(c2ccc(Nc3ncc(Cl)c(-c4cnc5ccccn45)n3)c(OC)c2)CC1&*CCO&&&
*CCc1ccc2c(c1)nc(C)n2CC(C)(C)C&*N*&*S(=O)(=O)c1ccc(F)c(Cl)c1&&&
*=Cc1ccc(C)cc1F&*=C1COc2cc(O)cc(O)c2C1=O&&&
*Nc1cc(Cl)ccc1OC&*C(=O)Cn1nnc(-c2ccccc2)n1&&&
*OC&*C(=O)CC#Cc1ccc2c(c1)c(C(C)=O)c(C(C)=O)n2CC(O)C*&*N(C)C&&&
*CC(*)=O&*N*&*CCC*^*Sc1nc2ccccc2c(=O)n1-c1ccc(F)cc1^*Nc1ccnc2cc(Cl)ccc12&&&&&
*C(C)C(*)=O&*Nc1ccc(N*)cc1&*C(=O)c1ccccc1Cl^*N*&&*C(N)=O&&&
CSC1=CC=C(NC(P(=O)(O)O)P(=O)(O)O)C=C1&&&
*C(=O)C(CCC)c1ccc(N*)cc1&*N*&*C(C*)C(O)C(O)CC(C)C^*S(C)(=O)=O^*C1CCCCC1&&&&&
*OC&*CCC(=*)C&*=CCCC(=*)C&*=CCCC(=*)C&*=CCCC=*&*=CCC*&*C1(C)CCc2cc(O)c(C(=CO)C(=O)O)c(C)c2O1&&&
*Cc1cc(C)nc2ccccc12&*Oc1cccc(C=NNC(N)=O)c1&&&
O=C(O)CCC(=O)NN=C1C(=O)NC2=CC=CC=C12&&&
*C(=O)CC(CC(=O)O)C(C)C&*N*&*C(CO)Cc1ccccc1&&&
*Cc1ccccc1OC&*NC(=S)N*&*C1CCCC1&&&
NC(=O)C1=CC=CN=C1SSC1=CC=CC=C1&&&
*C(=O)c1ccccc1Cn1nc(-c2ccccc2)c(-c2ccccc2)c1-c1ccccc1&*N1CCOCC1&&&
*CC&*O*&*C2(*)C(=O)N(*)C(=O)C1(*)C(=O)N(C)c1ccccc1-2&*O*&*C(=O)C(C)(C)C^*CC(*)=O&&*Nc1cccc(C)c1C^*CCC1=CCc2c(c1)OCO2&&&&
*S(=O)(=O)c1ccc(C)cc1&*N*&*CCc1csc(-c2ccc(N3CCOCC3)cc2)n1&&&
*N1CCNC1=O&*Cc1ccc2nonc2c1&&&
*CC(CC)CC1(c2ccccc2)c2ccccc2-c2ccccc21&*N1CCC(C)(C)CC1&&&
*C1CCC2C3CCC4NC(=O)C=CC4(C)C3CCC12C&*C(=O)CO&&&
*C(C)=O&*N(C)c1cc(N*)ccc1C&*C(*)=O&*N*&*CCc1cccs1&&&
*C(C)CCCCC&*N(*)*&*C(=O)CCl&&*C(C)C(*)=O^*Nc1ccccc1&&&
*C(N=C1COc2ccccc2C1=O)C(C)CC&*N1CC(=O)N(c2nc(Cl)nc3c2c(CC)nn3-c2ccccc2)CC1*&*C(C)C&&&
*CCC&*=C(C)Cc1cc(C*)c(O)c(C(C)=O)c1O&*N*&*CCc1ccc(OC)c(OC)c1&&&
O=C1C=C(N2CCCN3C(CO)=CN=C3C2)C2=CC=CC=C2[NH]1&&&
CC1=NC(C(C)(C)C)=NC(NC2=CC=C(N(C)C3=NC=C(C(F)(F)F)C=N3)C=C2)=N1&&&
*Cc1nc2c(C)cccc2[nH]1&*N*&*C(*)=O&*N1CCc2nc(-c3ccccc3)[nH]c2C1&&&
*CC(*)=O&*N1CCOCC1&&*O*^*C(=O)Cc1csc2ccccc12&&&
*=CC&*=C(C)C(*)=O&*O*&*C1CC(C)=CC2OC(=O)C(=C)C12&&&
*=C1Nc2ccccc2C1=O&*=Cc1ccccc1[N+](=O)[O-]&&&
CC1=C[NH]N=N1&&&
*C(=O)c1c(Nc2nc3ccc(C)cc3s2)sc2ccccc12&*Nc1ccccc1&&&
*C(=O)c1cc(-c2[nH]c(C(*)=O)c(C)c2-c2ccc(F)cc2)cc(N(*)C)c1C&*N1CCC(O)CC1&&*N1CCCC1&*S(C)(=O)=O&&
CC1=C(C2C3CSC4=CC=CC=C4N2O3)N=C2C=CC(C(F)(F)F)=CN12&&&
*Nc1nc(Cc2ccn(CC)n2)cc(=O)n1C&*C1CCC(O)CC1O&&&
*C(CC)C(=O)O&*N(*)*&*Cc1ccc(O*)cc1&*CCCc1ccccc1^*Cc1ccc(N2CC&&&&
*C(=O)c1cc(-c2ccc(Cl)cc2)no1&*Nc1cccc(Cl)c1Cl&&&
CN(N=CC1=CC=C(S(=O)(=O)O)C=C1)C1=NC=C2C=C(C#N)C(NC3=CC=CC=C3F)=NC2=N1&&&
*Sc1ccccc1C&*CC(*)=O&*N*&*C1CCCCC1&&&
*CC&*O*&*C(=O)c1c(S(*)(=O)=O)c(C)n(C)c1C&*N1CCC(*)CC1&*C(N)=O&&&
CCN1C=C(C(=O)O)C(=O)C2=C1C1=CC=CC=C1S2&&&
*CC=C&*N*&*C(*)=O&*N*&*C(CC(C)C)C(*)=O&*N*&*C1CC(*)CN(C)C1&*C(=O)O&&&
*C(*)=O&*Oc1cccc2c1OCCO2&&*Nc1cccc([N+](=O)[O-])c1&&
*CC&*O*&*C(=O)c1c(-c2ccccc2)oc2ncnc(N)c12&&&
CN1C=C(C(=O)O)C(=O)C2=C(N=NN2CC2=CC=CC=C2)1&&&
CC1=CC=C(CN2C(=O)C(O)(CN3C=NC=N3)C3=CC(Cl)=CC=C32)C=C1&&&
CCC(C)C(=O)N(O)CC1=CC=CC=C1&&&
*CC(=C)C1CC(=O)c2ccc(C)cc2O1&*N*&*C(=O)Cc1cccs1&&&
*=Cc1cc(C(F)(F)F)cc(C(F)(F)F)c1&*=Cc1cncc(-c2cccc(N*)c2)c1&*C*&*C1CC1&&&
*CCCC&*N1C(=O)c2ccc(N)c(C)c2C1=O&&&
*Sc1nc2c(c(=O)n(C)c(=O)n2C)n1C&*CC*&*S*&*C(c1ccccc1)c1ccccc1&&&
*CC(=O)c1cc(C)n(Cc2ccco2)c1C&*Sc1nnc(-c2cccc3ccccc23)o1&&&
*CC&*N1C(=O)C(=*)SC1=Nc1ccccc1C(C)CC&*=Cc1ccc(O*)c(OC)c1&*C(C)=O&&&
CC1=CC=NC(C2=NN(C3=CC=C(C=NO)C(F)=C3)C3=CC=CC=C23)=C1&&&
*Oc1ccc(OC)cc1&*C1C=CC(c2ccccc2)OC1*&*C*&*Oc1ccc(OC)cc1&&&
*N1CCc2c(C)nc3nc(-c4cccc(OC)c4)nn3c21&*Cc1cccc2c1CCCC2&&&
*N1CCC(c2nc3ccc(C)cn3c2C*)CC1&*C(=O)c1ccncc1&&*N1CCC(c2n[nH]c(C)n2)CC1&&
COC1=CC=CC2=C1C1=C(CCN1)N2C1=CC=CC=C1&&&
CC1=C2C(=NN1C(=O)C1=CSC=C1)C(=O)N(C1=CC=CC=C1)C2C1=CC=CO1&&&
*C(C)C&*N*&*C(*)=O&*C1CC2=C(CCC2=O)N(C)C1&&&
*C(=O)c1cc(N(C)C)cnc1N&*N1CCC2(CC1)CCN(*)CC2&*C(*)=O&*Nc1ccc(-c2csc(C(C)C)n2)cc1&&&
*C(=O)c1ccccc1C&*Nc1nc(C)c(C(=O)c2ccc(OC(F)F)cc2)s1&&&
*C(C(*)=O)C(C)CC&*N*&*CC(C)Cc1ccccc1^*N*&&*C(=O)C(C)(C)C(O)C(*)C*&*O*&*C(C)=O^*N*&&*C(=O)C(*)CC(C)C&*N*&*C(*)=O&*O*&*CC*&
*=CC(O)CCCCC&*=CC1C(O)CC(O)C1C=*&*=CCCC*&*C1SCC2NC(=O)CCC21&&&
*Nc1nc2ccc(S(C)(=O)=O)cc2s1&*C(=O)c1ccc(F)nc1F&&&
*CCC&*N(*)*&*CC*&*N1C(=O)c2ccccc2C1=O^*C1CCc2nc(N)ncc2C1&&&&
*OC&*CCc1nnc(N*)s1&*C(=O)C(*)(C)C&*Oc1ccc(C)cc1&&&
CC1=CC(=O)N(CC(=O)O)C2=C1C(C)=NC1=CC=CC=C12&&&
*=C1C(=O)C(=*)C2C(O)CC1(C)O2&*=Cc1c(F)cccc1F&&*Cc1ccccc1&&
*C1CC2=C(C(=O)OC(C)(C)O2)C2(C)OC2CC1C&*N*&*C(*)=O&*Nc1nccs1&&&
*C1CC2CCN1CC2C=C&*C(O)c1ccnc2ccc(OC)cc12&&&
*C(=O)c1csc(=S)n1N=Cc1ccc(OC)cc1&*Nc1ccccc1&&&
COC1=CC=C2C(=C1O)CCN1C2=C2C=C(OC)C=C21&&&
*OC&*C(CC(=O)O)c1ccc2c(c1)OCO2&&&
*C(=O)c1ccc(I)cc1C1CCCN1&*N1CC(*)C1&*C(*)=O&*N1CCC(*)CC1&*C*&*N1CCOCC1&&&
*Nc1ccccc1-Cc1cccc(OC)c1&*C(*)=O&*C1(*)CCc2ccccc2N1*&*C(=O)c1ccccc1C(=O)O&&*Cc1ccc(C(=O)O)cc1&&
*CC&*O*&*CC1c2cccc(O)c2C(c2ccc(O)cc2)C1*&*CC=*&*=CCCC(=O)NN&&&
CC1C=CC2=C[NH]C(=S)N2C1&&&
*ON=C1CCCC(C#N)C1&*C(=O)c1ccccc1-c1cccs1&&&
*C(C)C&*Nc1nc(Oc2cccc(C(F)(F)F)c2)c2ncn(C(C)C)c2n1&&&
*Sc1nc(N)c(C#N)c(-c2ccc(C)o2)n1&*Cc1nc2ccccc2s1&&&
*CCC&*C1(*)CCC2C3CCC4=CC(=NO)CCC4=C3C(O)CC21C&*O*&*C(C)=O&&&
O=C(NN1C(=O)C2C3CCC(C3)C2C1=O)C(C1=CC=C(Cl)C=C1)C(O)C3=O&&&
BrC1=CC(Br)=C2C(=C1)CC(C1=CC=C[NH]1)=CC2C1=C[NH]N=N1&&&
*Cn1ccnc1C(C)C&*C1CCCCN1*&*CC(O)(CN1CCC2(CCCC2)CC1)C(C)(C)O&&&
*NC&*C(=O)C(*)Cc1cccc(C(=O)c2ccccc2)c1&*N*&*CC(CC(=O)O)C(*)=O&*N*&*C(C(*)=O)C(C)C&*N*&*C(Cc1ccccc1)C(*)=O&*N*&*C(Cc1ccccc
*C(=O)C(=C)C1CCC(C)C2CCC(C)=C2C1*&*O*&*C(c1ccccc1)C1CC(C)=CC2(CC(=C)C(=O)O2)O1^*O*&&*C(C)=O&&&
*C(=O)C(C)N&*N*&*C(CCC(N)=O)C(*)=O&*N1CCCC1*&*C(*)=O&*N*&*C(CC(=O)O)C(=O)O&&&
*C(=O)c1nccnc1Oc1cccc2ccccc12&*N*&*CCC*&*N1CCNCC1&&&
*CC(=O)O&*Nc1cc(C=*)ccc1O&*=Cc1ccccc1&&&
*Nc1nc(-c2ccc(N3CCC=CC3)cc2)cc2ncn(C)c(=O)c12&*CCO&&&
*C(=O)c1cc2c(C)nn(-c3ccccc3)c2s1&*N1CCN(c2ncccn2)CC1&&&
*C(=O)Cn1cc(Br)cn1&*N1Cc2ccccc2C1&&&
*Cc1ccc2c(=O)cc(-c3cccc(C)c3)oc2c1&*N1CCC2(CC1)OCCO2&&&
CCC(C)=NNC(=O)C1=C(C)N(CC2=CC3=CC=CC=C3O2)C2=CC=CC=C12&&&
*NC(=S)Nc1nc(-c2ccccc2)cs1&*Cc1ccccc1&&&
*Cc1n[nH]c(=S)n1-c1ccc(C)cc1&*N(C)c1ccccc1C&&&
*C1CC(c2nc(N)sc2-c2ccc(C)cc2)=NC1=O&*CC(N)=O&&&
CC1=CC(N2C=NC=N2)=CC(C(C)C)=C1O&&&
*CC&*Oc1ccc2c(c1)N(*)CC2&*CC(=O)NN=C(C)c1ccccc1&&&
*C(=O)c1ccc(N(C)C)cc1&*Nc1cccc(C(*)=O)c1&*Nc1ccccc1&&&
CCC1=CC=CC=C1C1=NC2=CC=C(C)C=C2N1C1=CC=CC=C1&&&
*N1CCc2cc(OC)c(O*)cc2C1&*C(=O)c1ccc(Cl)cc1Cl&&*C1CC1&&
*Nc1ccc(Br)cc1C&*C(=O)C*&*N1CCN(*)CC1&*CC(*)=O&*Nc1ccccc1F&&&
*C1Sc2ccc(C(=O)O)cc2N(Cc2ccc(C)cc2)C1=O&*CC(=O)O&&&
*C(=O)Cc1ccc(F)cc1&*Nc1ccc(Oc2ccc(N*)cc2F)cc1&*C(=O)C*&*N*&*C(=O)Cc1cccc(F)c1&&&
*CCCCC(*)=O&*N*&*CCCCCCn1cc(Br)cn1^*C1SCC2NC(=O)NC21&&&&
*C(C)=O&*Nc1ccc(N2C(=O)C(=*)N=C2S*)cc1&*=Cc1c(C)nn(-c2ccccc2)c1Cl&&*Cc1ccccc1&&
*=CC(*)=O&*N*&*Cc1ccccc1Cl^*=Cc1ccc(O)cc1&&&&
*OC&*C(*)=O&*N1C(=O)C(c2ccccc2)=C(c2ccccc2)C12CCN(*)CC2&*C1CCCC1&&&
COC1=CC=CC(C2C(CC(=O)C3=CC=CS3)=C(C)N(O)C(=O)N2C2=CC=CC=C2)=C1N&&&
*CC(*)CCCCCCCCCCCCCCC&*O*&*C(C)=O^*Oc1ccccc1&&&&
*C1(O)C(C)CC2C3CCC4=CC(=O)C=CC4(C)C3C(O)CC21C&*C(=O)CO&&&
CC1CC2CC(=O)C3(CC=C(C4=CC=CC=C4)CC3)C(C1=NO)C2(C)C&&&
*C(*)=O&*N*&*CC#Cc1cnc2ccc(F)cc2c1^*Nc1cccc(-c2cnc(C(F)(F)F)nc2)c1&&&&
*Oc1cccc2c1ccc1oc(C)cc12&*CC*&*N1CCCC1&&&
*N1CCN(c2ccc(OC)cc2)CC1&*C(=O)Cn1cc(C(=O)C(*)=O)c2ccccc21&*N*&*Cc1ccc(C)cc1&&&
*CC&*O*&*C(=O)C(*)C(C)c1ccccc1&*N*&*C(=O)Cn1cc(-c2cc(OC)c(OC)c(OC)c2)c(-c2ccc(SC)cc2)n1&&&
C1=CC=C2C(=C1)C=NN2C1C2=CC=CC=C2C2=CC=CC=C21&&&
*Nc1ccccc1OC&*C(=O)c1cncc(Br)c1&&&
*C(=O)c1ccc(C(C)=O)cc1&*N*&*C1(*)Oc2cc(Br)ccc2O1&*C(=O)NNC(=O)c1ccccc1&&&
*C1OC(n2ccc(=O)c3c4c(sc32)CN(C)C4)C(O)C1O&*CO&&&
CCCCC1=NN=C(C23CC4CC(CC(C4)C2)C3)N1CC=C&&&
*Cc1ccc(OC)c(OC)c1&*N(*)*&*CC*&*O*^*Cc1ccc(F)cc1^*CCc1ccc(C(=O)NO)cc1&&&&&
*CC&*O*&*C(=O)c1ccc(O*)cc1&*CCC&&&
*CC(=O)NN=Cc1c(CC)nn(-c2ccccc2)c1Cl&*Oc1ccccc1[N+](=O)[O-]&&&
COC1=CC=CC(C2C=C3C(=O)N(C4=CC=CC=C4)C(C4=CC=C(C)S4)=NN3C(C)=N2)=C1OC&&&
*CCC#N&*N(*)c1ccc(Cl)cc1&*C(=O)c1ccco1&&&
*CC(C)C&*N*&*C(=O)C(C)c1ccc(-c2ccccc2)cc1&&&
*N1CCC(n2nc(C)nc2C(C)C)CC1&*CC(O)CC(CC*)c1ccc(Cl)cc1Cl&*N1CCC(*)(c2ccc(Cl)cc2)CC1&*C(*)=O&*N*&*Cc1ccc(C(C)(C)C)cc1&&&
*Nc1cccc2c1c(CC)nn2-c1ccccc1&*C(=O)C*&*N1CCCCCC1&&&
*Cc1c(C)nn(C)c1C&*N*&*C(*)=O&*C1CC(c2cc(Cl)ccc2C(F)(F)F)=NO1&&&
CC(C)C1=CC(NC2=NC=C([N+](=O)[O-])C(NC3=CC=C(C#N)C=C3)=N2)=N[NH]1&&&
CC1=CC(Cl)=CC2=C1C(=O)N(C(C)CN1C=NC=N1)C=N2&&&
COC1=CC2=C(C=C1OC)C(C(=O)CN1C=NC3=CC=CC=C31)C=C(C)N2&&&
*CCCC&*N(*)*&*CCC*&*Nc1ncnc2c1nnn2-c1cccc(C)c1^*C(C(*)=O)c1ccc(OC)cc1&&*OC&&&
*CC&*OC(=NC1=C(C(*)=O)C(c2ccc(F)cc2)c2ccccc2O1)N(C)O&*OC&&&
*=CC(*)=O&*Nc1cc(N*)cc(C(=O)O)c1&*C(=O)c1ccco1^*=Cc1ccco1&&&&
CC1=CC=C2[NH]C3=C(CCCCCCCCC(=O)N3)C2=C1&&&
*Cc1cccc(C*)c1&*O*&*Cc1ccccc1^*N1CCCCC1&&&&
*NC&*C(=O)C1=C(C)N(*)C(=S)NC1c1c(Cl)cccc1Cl&*CCCC(=O)O&&&
CC1=NC(=O)C(=NNC2=CC=CC=C2)C(C)[NH]1&&&
*C12CCC(C(=C)C)C1C1CCC3C4(C)CCC(*)C(C)(C)C4CCC3(C)C1(C)CC2&*O*&*C1OCC(O)C(O)C1O^*C(=O)O&&&&
*OC&*C(=O)c1[nH]c2ccc(C#N)cc2c1C1CCN(*)CC1&*CCC(=O)c1ccc(F)cc1&&&
*Nc1cccc(-c2coc3c(-c4cccc(C)c4)cnn3c2=O)c1&*C(=O)c1cccnc1&&&
*CCCCC(*)=O&*N*&*C(Cc1c[nH]c2ccccc12)C(*)=O^*Nc1cc(-c2cc[nH]c2)nn1-c1ccccc1^*N*&&&*Cc1ccccc1&&&
*SC(=N)N&*CCn1c(-c2cccs2)nc2ccccc21&&&
*CCCC&*Oc1cc(F)c(-c2ccc3nc(C(C(N)=O)S(C)(=O)=O)sc3c2)c(F)c1&&&
*C1OC(=O)C(O)C1O&*C*&*Nc1cc(O)c2c(c1)C(=O)c1ccccc1C2=O&&&
*C(=O)Cn1cc(C(=O)c2cc(OC)c(OC)c(OC)c2)c2ccccc21&*N1CCCCC1&&&
COC1=CC=C2C=CC(C3=CC=C(OC)C=C3)=NC2=C1&&&
*CC&*C1CNC(=O)CN1*&*C*&*C1CCCN1C&&&
*CCCCc1ccccc1&*C1CCC(*)CC1&*Nc1noc2ccccc12&&&
*NC&*C(=O)c1ccc(O*)cc1&*CC(O)C*&*N*&*C(C)Cc1ccc(C(F)(F)F)cc1&&&
*C1OC(n2cnc3c(SCC)nc(N)nc32)C(O)C1O&*CO&&&
*CC&*O*&*C(*)=O&*C1(*)CCN2CCCCC2C1&*CC&&&
*C(=O)CCCCC(=O)O&*N*&*C(Cc1c[nH]c2ccccc12)C(*)=O&*N1CC(O)C(O)C(O)C1&&&
*CCCCCCCCCCCCCCC&*C1(*)CCOC1&*CC(=O)O&&&
*CC&*O*&*C(=O)C(=NO*)C(CC)c1cc(=O)oc(O)c1&*CC&&&
*CC&*C1SC(N=O)=NC1=O&&&
*N(C)C&*C1CC2C3CCC4CC(*)CCC4(C)C3CCC2(C)C1*&*O*&*C(=O)CCc1ccc(Br)cc1^*C(=O)CO&&&&
*CCC(*)=O&*N*&*CC*^*N1C(=O)c2cccc3cc([N+](=O)[O-])cc(c23)C1=O^*N1CCOCC1&&&&&
*C(=O)Cc1cncc(-c2cccc(N3CCCC3)c2)n1&*N*&*C1CC1c1ccccc1&&&
*Oc1ccc(-c2ccc3sc(C(=N)N)cc3c2)cc1&*CCCCC*&*N1C(=O)C(=O)NC1=O&&&
*CC(O)CCc1ccc(-c2ccccc2)cc1&*N1CCCCC1&&&
CCCCN1C=NC2=C1C(=O)N=C(N)[NH]2&&&
COC1=CC=CC(N2CCN(C)CC2C)=C1C&&&
*C(*)=O&*N*&*C1CCCCC1^*N1c2ccccc2C2(CCN(*)CC2)C1c1ccccc1&&*Cc1ccccc1&&&
N#CC1(C#N)C(=O)N(C2=NC(C3=CC=C(F)C=C3)=CS2)C2=CC=CC=C21&&&
*C(=O)C(C)(C)C&*N1CCC(c2nc(-c3ccc4c(c3)OCO4)n4C*)cs2)CC1&*C1CCCC1&&&
*CCC(*)=O&*N*&*C1CCCCC1^*N1CCC(c2cc3ccc(C(F)(F)F)cc3[nH]2)CC1&&&&
*Sc1nnc(-c2cccc(C)c2)o1&*Cc1cc(=O)n2cc(Br)c(C)nc2n1&&&
CC1=NN(C2=C(F)C=C3C(=O)C(C(=O)O)=CN4C3=C2OCC4C)C(C)=C1F&&&
*=C1C(=O)N=c2sc(=C(C)C)c(=*)n21&*=Cc1ccc2sccc2c1&&*=Cc1cc(C(F)(F)F)cc(C(F)(F)F)c1&&
*C(=O)c1cc(C2CC2)ccc1F&*Nc1cnccc1N1CCCCC1&&&
*C(=O)CCc1cccs1&*N1CCCCC1&&&
*C(C)c1cccc(Cl)c1&*N(*)C&*C1CCN(*)CC1&*CCc1ccc(F)cc1&&&
*C1(*)CC1C=C&*N*&*C(*)=O^*C(*)=O^*C1CC2(CN1*)C(C)(C)C21CCC1&*NS(=O)(=O)N1CCCC1c1ccccc1F&*C(=O)C(*)C(C)(C)C&&&*N*&*C(=O)C(
*C(=O)c1ccc(Cl)c(S(*)(=O)=O)c1&*N*&*C1CC1^*Nc1ccc(O*)cc1&&*C1CCCCC1&&&
*C1CC(=O)N1&*Sc1ccc(Cl)cc1&&&
*CC&*O*&*C(*)=O&*N1CCN(c2ncnc(-c3ccc(C(F)(F)F)nc3)c2C#Cc2cccc3ccccc23)CC1&&&
CN1C=C2[NH]C(N3CCNCC3)=CC2=CC1=O&&&
NC1=CC=C2OC=C(C3=CC=C(C4=CC=C5N=CC=NC5=C4)O3)C(=O)C2=C1&&&
*N1CCN(C)CC1&*C(=O)C=*&*=Cc1c(C(=O)c2ccccc2)nn(-c2ncc3c(c2C#N)CCC3)c1Cl&&&
O=C1C2=CC=CC=C2N=C(C2=CC=C(C3C4CC5CC6CC(C5)C3N6)C=C2)N1C1=CC=CN=C1&&&
*OC&*C1C(*)OC2OC(C)(C)OC21&*C(*)CC(N)=O&*N*&*C(=O)C(*)Cc1ccc(O*)cc1&*C(C)(C)C(*)=O&*N*^*N*^*C(=O)C(N)CO&*C(=O)C(*)CC(C)C&
*CCCC(=O)O&*NC1c2ccccc2Oc2ccccc21&&&
*C(=O)C(*)Cc1c(C)ccc(C)c1C&*N1Cc2ccccc2CC1*&*C(=O)O^*N*&&*C(=O)C*&*N1N=C(c2ccccc2F)c2ccccc2N(C)C1=O&&&
*CCC(c1ccc(I)cc1)c1ccc(Br)cc1&*N1CCCCC1&&&
*CC&*O*&*C(=O)c1c(C)[nH]c(C)c1S(*)(=O)=O&*N*&*CC*&*Sc1ccccc1&&&
*C(=O)c1sc(N(*)c2cc(C)n[nH]2)nc1C&*N1CCN(c2cc(C3CC3)[nH]n2)CC1&&*S(=O)(=O)c1ccc(Cl)cc1&&
*N1C(=O)c2c(c(F)c(N3CC(c4ccccc4)CC3=O)c3ncn(C)c23)C1O&*Cc1ccccc1&&&
*CC&*O*&*C(=O)C(C#N)c1nc2c(O*)cccc2nc1N*&*CC&&*CC(C)C&&
*C(C)CC(=O)C(C)C&*C1C(=O)C(O)C2C3CC(C)(O)C(=O)C3(C)CCC12C&&&
*C(C)=O&*Nc1nc(Cc2ccc(F)cc2)c(C)s1&&&
*C1C(c2ccc(-c3cccc(C(F)(F)F)c3)cc2)C2CN(C)CCCCN12&*CO&&&
*CC&*N1CCN(*)CC1&*CC(=O)c1cc(OC)c(OC)c(OC)c1&&&
*OC&*C1(C)CCC(*)CC1&*N(*)c1ccc(C#N)c(C(F)(F)F)c1&*Cc1cccc(C(F)(F)F)c1&&&
*C(C)C&*Oc1ccc(N)c2c1C(=O)N(*)C2=O&*CC*&*O*&*C(*)=O&*Nc1ccc(C(=O)O)cc1&&&
*=Cc1ccc(N(C)C)cc1&*=CC(=O)c1cccnc1&&&
*C12CCC(C)C(C)C1C1=CCC3C4(C)CC(F)C(O)C(C)(C)C4CCC3(C)C1(C)CC2&*C(*)=O&*N(*)*&*CCO&&*CCO&&
*CCCC(*)=O&*Nc1ccc(CC*)cc1&*N1CCOCC1^*N1C(=O)C(=*)SC1=S&&*=Cc1ccc(-c2cccc([N+](=O)[O-])c2)o1&&&
CC(C)N1N=NC2=CC(Cl)=C(Cl)C=C21&&&
*=Cc1csc(C(C)=O)c1&*=C1Oc2c(ccc(O)c2C*)C1=O&*Sc1ccccc1Cl&&&
*ON=C(N)c1ccc(Cl)cc1&*C(=O)c1ccc(Cl)c([N+](=O)[O-])c1&&&
*C(*)=O&*Nc1cccc(O)c1&&*Nc1cccc(C2CNCCO2)c1&&
*Nc1ccc(C)cc1C&*C(=O)C*&*S*&*C(c1ccc(F)c(F)c1)c1cccc(F)c1&&&
CC1=CC=C(C)C(C2CC(=O)N3N=C(C4=CC=NC=C4)NC3=C2)=C1&&&
CCCC1=NC2=CC(N3C(=O)CSC3C3=CC=CS3)=CC=C2[NH]1&&&
*=C(C)C(*)=O&*N*&*C1C(O)CC(O)C(O)C1O^*=CCCCCC(O)(C=*)CCCC=*&&*=CCN&&*=CC(=O)O&&
*=CCCCCC&*=CCC=*&*=CCC=*&*=CCC=*&*=CCC=*&*=CC(C)O&&&
CCC1=NN(C2=C(C)C=C(C)C=C2C)C(=O)C(C)=C1O&&&
*Nc1ccc(OC)c(OC)c1&*C(*)=O&*N*&*C(Cc1cc(F)cc(F)c1)C(O)C*&*N*&*Cc1ccc2c(c1)OCO2&&&
*C(=O)Cn1cc(C(C)=O)c2ccccc21&*N1CCN(*)CC1&*Cc1ccnc(-c2cc(CO)ccc2O)c1&&&
CC1=CC=CC=C1S(=O)(=O)N1C=C(C)CC1C&&&
*CC&*O*&*C(=O)c1c(N*)sc2c1CCC2&*C(=O)C*&*Sc1nnc(S(*)(=O)=O)s1&*N*&*C1CCCC1&&&
*Nc1nnc(-c2c[nH]c3[nH]nc(=O)c23)s1&*Cc1ccccc1[N+](=O)[O-]&&&
*CC(=O)c1c(C)[nH]c2ccccc12&*O*&*C(=O)C*&*N*&*C(=O)c1ccccc1&&&
O=C1OC(C2=CC=C(OC3=CC=C(F)C=C3)C=C2)C(C(F)(F)F)=C1C1=CC=C(SC2=CC=C(F)C=C2)C=C1&&&
*C(=O)C(CCC(C)=O)C1=C(O)CC2CC(C)=CC2(C)C1=O&*N*&*CCc1ccccc1&&&
*NC(=N)N&*C(=O)CCCC(*)C(=O)O&*N*&*C(=O)C(*)CCCCN=C(N)N&*N*&*C(*)=O&*C1CCCN1*&*S(=O)(=O)c1cccc2c(N(C(=N)N)cccc12&&&
*C(C)CC&*N*&*C(=O)c1c(C)oc2ncnc(N3C*)c12&*C1CC1&&&
*CCc1cccc(OC)c1&*N*&*C(=O)c1cc2c(=O)n(C)c3ccccc3c2n1C&&&
*=C1C(=O)N(c2cccc(OC)c2)c2ccccc21&*=Cc1ccc(F)c([N+](=O)[O-])c1&&&
*C(=O)CCn1nc(C)cc1C&*N*&*CCc1c[nH]c2ccccc12&&&
*C(C)(C)CO&*N*&*C(=O)c1cnn(-c2ccc3c(c2)CCC(c2ccccc2)C3)c1&&&
*C(=O)C(O)C(C)(C)CO&*N*&*C(C*)C(*)=O&*N1CC2C(C1*)C2(C)C&*C(*)=O^*C1CCCCC1^*N*&&&*C(C*)C(=O)C(N)=O&*C1CC1&&&
*C1(c2ccccc2)CC=C(C)CC1&*O*&*C1CC(=O)NC1=O&&&
*N1CCCCC1C&*C(=O)Cc1cn(C)c2cc(-c3ccccc3)ccc12&&&
*OC&*C(=O)C1c2c(c3c(=O)n(C)c(=O)n(C)c3c3c(CC(*)=O)cn23)CCN1*&*OC&&*C(C)=O&&
*CCC(*)=O&*N*&*C1CCCCC1^*C1(*)CCCC1&&*C(*)=O&*N*&*Cc1ccc(F)cc1Cl&&&
CCCC(O)C1=CC=C(CN2C=NC3=C(OC)N=CN=C32)S1&&&
*OC&*C(=O)CCC*&*N1C(=O)NC(C)C1=O&&&
*CC&*O*&*C(=O)C(C)CC(O)C*&*C1CC(=O)c2c(O)c(CC)c(OC)c(C(C)C)c2O1&&&
*C(=O)CCCCCCc1ccccc1&*N*&*CCCCCCCCO&&&
*Oc1ccccc1CC=C&*CC(O)C*&*N*&*C(C)(C)C*&*Oc1ccc(C(C)(C)CCC)cc1C&&&
*CC1=C(C)CCC2C(=O)OC(c3ccoc3-c3ccoc3)CC12C&*O*&*C(C)C(O)C*&*N*&*C1CCCCC1&&&
O=S1(=O)N2CCC3=C[NH]C(=S)N3C2=CC2=C(Cl)C=CC=C21&&&
*Oc1ccc(CC)cc1&*CC(*)=O&*Nc1ccc(Nc2c3ccccc3nc3ncccc23)cc1&&&
*S(=O)(=O)c1cc2nc(N(C)C)oc2cc1C(C)C&*Nc1cc(C(F)(F)F)ccc1Oc1cc(N*)cc(C(C)(C)C)c1&*C(=O)C(C)(C)C(=O)O&&&
*CC&*OP(=O)(O*)OC1=C(CC)C(=O)C2=C(C1=O)C(C)OC2*&*CC&&*C(O)Cn1cnc2c(N*)nc(N)nc21^*Cc1ccc(C)o1&&&
*C(=O)c1ccc2c(c1)N(Cc1ccccc1Cl)C(=O)c1cc(C)ccc1S2&*N*&*C(C)(C)C&&&
*C(C)=O&*N1C2Cc3[nH][nH]c(=O)c3C1(C)CCN2*&*C(C)=O&&&
*C(=O)c1c(-c2ccccc2Cl)noc1C&*N*&*C*&*C1CCCCN1*&*C1CCOCC1&&&
COC1=CC(NC(=S)NC2=CC(C)=CC=N2)=CC=C1C(C)=O&&&
*CC&*O*&*C(=O)C1=CSC2C(=O)N(*)C(=O)C12&*CCO&&&
N=C(N)CC1=CC=C(C2=CC=C(C3=F)C=C3OC4=NC=CC=C4C3=C2)C=C1&&&
*CC&*O*&*C1CC2(C)C(O)CCC2C1*&*N*&*CCCCCCC(=O)O&&&
*C(=O)CC&*Nc1nc(C)nc2c1nnn2Cc1ccccc1&&&
CC1=C2N=C(C)C=C(N3CCCCC3)N2C=C1&&&
*N1CCn2c(nnc2C(C)C)C1&*C(=O)c1oc2ccc(C(F)(F)F)cc2c1C&&&
*C(=O)C(c1ccccc1)c1ccccc1&*N*&*CC*&*N1CCc2ccc(F)cc2C1&&&
CSC1=C(C(=O)C2=CC=CO2)C(=O)C2=CC=CC=C2O1&&&
CC1=CC=C(C2=C(C3=CC=NC=C3)N=C(NC3=CC=C(F)C=C3)S2)C=C1&&&
CC1=CC=C(C)N1NC1=CC=C(S(N)(=O)=O)C=C1C&&&
*Cc1ccc(OC)c(CC=*)c1&*N(C)C&&*=CC(=O)C=*^*=Cc1cc(OC)c2oc3ccccc3c(=O)c2c1&&&
*=CC#CC#CCC(O)C#C&*=CCCCCCCCCC=*&*=CCCCC*&*N(*)C&*CCc1ccc(Cl)c(Cl)c1&&&
*CCCCC&*C1NC(=O)C2CC(*)CN2C1=O&*N1CCN(c2cccc(C(F)(F)F)c2)CC1&&&
*C(=O)c1c(C)[nH]c(C=*)c1CC&*O*&*C(C)C^*=C1NC(=S)NC1=O&&&&
*C(=O)c1ccc(-c2c(-c3cc(C)cc(C)c3)c3c(nn2CCC*)CCCC3)cc1O&*N(C)C&&*N*^*C(=O)C(C)*&*N(C)C&&&
*CC(=O)c1cc2ccccc2o1&*Sc1nc(-c2ccc(F)cc2)cc(C(F)(F)F)n1&&&
*Nc1nccc(-c2cc3cc(Nc4ccc(C(=O)O)cc4)ccc3[nH]2)n1&*Cc1cccs1&&&
*CCCCCCCCC*&*Nc1ccnc2cc(Cl)ccc12&&*N1CCN(c2ccccn2)CC1&&
*N1CCC2c3cc(O)ccc3NC2C1&*CCc1ccc(Oc2ccc(-c3nc4cccc(Cl)c4[nH]3)cc2)cc1&&&
*C(C)C&*OP(=O)(O*)O*&*C(C)*&*NC(C)=S^*C(C)C&&&&
*=C1SC(=O)N(*)C1=O&*=Cc1ccc(O*)cc1&*Cc1ccccc1^*Cc1ccccc1F&&&&
CN1CC(C2=CC=C(C3=NN=C4C=CC(F)=NN34)C=C2)C1&&&
*Nc1cc2ccccc2cc1CCCC&*C(*)=O&*O*&*CC&&&
*C1(*)CC(c2cccnc2)=C(c2cccnc2)O1&*C1CCCCC1&&*C1CCCCC1&&
*S(=O)(=O)CC&*Nc1ccc(Cl)cc1C*&*NC(=S)Nc1ccncc1&&&
*Nc1nc2nc(N)nc(N3CCN(C)CC3)c2c2ncn(C)c12&*C(C)CCc1ccccc1C(C)(C)C&&&
*C(C)(C)C&*N*&*C(=O)c1ccc(C(CCS(=O)(=O)c2ccc(N*)cc2)c2ccc(F)cc2)cc1&*C(=O)c1ccc2c(c1)OCO2&&&
*=Cc1ccc(C(C)(C)C)cc1&*=CC(*)=O&*Nc1ccc(N*)cc1&*C(=O)C(C#N)c1nc2ccccc2o1&&&
*C1CCCN1C&*CCCC(=O)O&&&
O=C1C(O)=C2C=NC=CC2N=C1C1=CC=CC=C1Cl&&&
CC1=CC=CC(N(C)C2=CC(=O)C3=CC(Br)=CC(Br)=C3O2)=C1&&&
COC1=CC=C(C2=CC3=C4[NH]C=CC4=CC=C3[NH]2)C=C1&&&
*CCC(*)=O&*Nc1ccc2c(c1)C(=O)c1cc(N*)ccc1C2=O&*C(=O)C*^*N1CCCC1^*N*&&&*C(=O)CC*&*N1CCCC1&&&
N=C(N)C1=CC=C(C2=CC=C(C3=CSC(=NN=CC4=CC=CS4)[NH]3)O2)C=C1&&&
*C1C2C3(C)CCC(*)C(C)(C)C3CCC2(C)C2(C)CCC(*)C12&*OS*&*C1OC(*)C(O)C(O)C1O^*OS(N)(=O)=O^*CO&&*CCO&&&*CO&&
N#CC1C(=N)OC2=C(C(C3=CC=CC=C3)=NN2C2=CC=CC=C2)C1C1=CC=C(Cl)C=C1&&&
*Oc1c(C)cccc1C&*CC(=O)c1ccc2[nH]c3c(c2c1)CCCC3&&&
*N(C)c1nc(-c2cccc(OC)c2)c(-c2ccc(OC)cc2)s1&*Cc1cccc(S(*)(=O)=O)c1&*N1CCOCC1&&&
*CC&*N(*)*&*C(=O)CCc1nc(-c2ccccc2)no1&&*CC(*)=O^*Nc1cc(C)on1&&&
*C(c1cccc2ccccc12)(c1cccc1)c1cccnc1&*S*&*Cc1ccccc1&&&
*CCC&*N(*)*&*CCC&&*CCC*^*Oc1cccc(-c2nc3c(s2)-c2n[nH]c(N)n2)c1&&&
*S(=O)(=O)c1ccc(C(*)=O)cc1&*N1CCSC1&&*N1CCOCC1&&
*Cc1cccc(OC)c1&*N*&*C(=O)c1oc2ccccc2c1N*&*C(*)=O&*C1CC1&&&
*Nc1ccccc1OC&*S(=O)(=O)n1ccc(=O)n1C&&&
*CC(*)=O&*N*&*Cc1cc(=O)oc2ccc(C3CC3)cc12^*N1CCCc2cc3c(cc21)CCC3&&&&
*Nc1ccc(-c2ccc(OC)c(C34CC5CC(CC(C5)C3)C4)c2)cc1&*C(*)=O&*Nc1cccc(F)c1&&&
*CC(=O)NNC(=O)c1ccc(OC)c(OC)c1&*O*&*C(=O)C*&*Sc1ccc(Cl)cc1&&&
*Cc1ccc2c(c1)cc(CC)n2CC*&*Oc1ccc(C(*)=O)cc1&*N1CCC(C)CC1^*N1CCC(*)CC1&&*CO&&&
*CC&*OP(=O)(O*)c1cc(C)c2[nH]c3cc(C(*)=O)ccc3c2c1&*N*&*C(CCC(C)(C)C)C(=O)O^*CC&&&&
NC1=C([N+](=O)[O-])SC2=NC(N3CCCCC3)=CC(C(F)(F)F)=C12&&&
*CCc1ccc(OC)c(OC)c1&*N(*)C&*C(=O)c1ccco1&&&
*Cc1cc(C)ccc1C&*C1COC(N)=N1&&&
OCC1=CC=CN=C1N1CC2CNCC(C1)C2&&&
*CC(O)(CCC)c1ccccc1S(=O)(=O)c1ccccc1Cl&*N*&*C(=O)C=*&*=Cc1ccc(OC)cc1OC&&&
*CC&*O*&*C(=O)Cc1ccc(Sc2nc3c(N4CCCC4)nc(N4CCC(O)CC4)nc3n2Cc2ccccc2)cc1&&&
*C1C2c3ccccc3C(c3ccc(CC)cc3)=NC2C2CCCOC12&*O*&*C(=O)C*&*N1CCCCC1&&&
*C(*)=O&*N1CCC(C2CCN(*)CC2)C1&*C1CCOCC1^*C1CSCCN1&&&&
CC(C)CC(N)C(=O)O&&&
*CC&*Oc1ccc2nc(N3CCN(c4ccccn4)CC3)sc2c1&&&
*Nc1nc(C)cc(C)n1&*S(=O)(=O)c1cc(Cl)c(Cl)s1&&&
O=S(=O)(O)C1=CC=CC2=C1NCC1=CC=CC=C1S2&&&
*C(=O)O&*C1(O)C=CS(=O)(=O)NC1C=*&*=Cc1ccccc1&&&
*C(=O)CCCC(*)=O&*Nc1ccccn1&&*Nc1ccc(C=*)cc1^*=CC(=O)c1cccc(N*)c1&*C(=O)CCc1ccccc1&&&
*CCCCCC(*)=O&*Nc1ccccc1&&*N(*)c1ccccc1^*Cc1ccccc1&&&
*CC&*N(*)*&*CC&&*CCCC(C)c1ccc(-c2ccc(-c3ccccc3)cc2)cc1&&
*OC&*C(*)=O&*C12CCCCC=C1N(*)C(=O)C(*)C2&*Cc1ccco1&&*CC(*)=O^*N*&*Cc1ccc2c(c1)OCO2&&&
CC1=CC=C(C(=NC(C)C)NO)C(OC2=CC=C(Cl)C(Cl)=C2)=N1&&&
*CCC(*)=O&*N*&*Cc1ccccc1^*N1CCCc2ccccc2C1&&&&
*CC&*O*&*C(C)c1nc(C(F)(F)F)nc2ccccc12&&&
*N(*)c1c(N)n(CCCC)c(=O)[nH]c1=O&*C(=O)c1ccc(-c2ccccc2)o1&&*CC(C)C&&
COC1=CC=C(N2C(=O)CS(=O)(=O)N2C2=CC=C(S(N)(=O)=O)C=C2)C=C1&&&
*Nc1ccc(C(=O)O)cc1O&*C(=O)c1ccc2c(c1)CN(c1ccc(C(F)(F)F)cn1)C2&&&
*N1CC(C)C(*)Oc2ccc(N*)cc2CC1=O&*C(*)=O&*C1CCCCC1^*C(C)CO&&&*C*^*N(*)C&*Cc1ccc(-c2ccccc2)cc1&&&
*Oc1ccc(-c2nc3c(=O)n(CCCC)c(=O)n(CCC)c3[nH]2)cc1&*CC(*)=O&*N*&*S(=O)(=O)CCC&&&
*CCCN&*N*&*CCC*&*N*&*C(=O)CCCCCCCCC(*)=O&*Nc1ncc(Cl)s1&&&
*C(CC(C)C)C(*)=O&*N*&*C(C(*)=O)c1ccc(C*)cc1^*N*^*N*&*C(=O)C(*)CO&*C(CC(=O)O)C(*)=O^*Oc1ccc2c(c1)OCO2^*N*&&&&*C(=O)C(*)Cc1
*Oc1cc(I)cc(C)c1&*C1CCCC1*&*N*&*C1CNCC1*&*c1ccc(Br)cc1&&&
*N1CCN(C)C1=O&*CC*&*N*&*CCCCCC*&*Nc1nc(N*)nc(N2CCN(C)CC2)n1&*C(=O)CCc1ccccc1&&&
*C1(O)CCC2C3CCC4=CC(=O)C=CC4(C)C3C(O)CC21C&*C(=O)CO&&&
*N1C(=O)c2ccccc2C1=O&*CCc1ccccc1&&&
*C1OC(n2cc(C)c(=O)[nH]c2=O)C(F)C1O&*CO&&&
*OC&*C(=O)C(*)CC(C)C&*S*&*C1CCC(*)O1&*CCC(C)CCCC(C)C&&&
*N1CC2=C(C1)C(c1ccc(F)cc1)OC2=O&*Cc1ccc(F)cc1&&&
CC1CC2CCC3C4=N[NH]C=N4C(=S)NC3C2C1&&&
*C(C(=O)C(F)(F)F)C(C)C&*N*&*C(=O)Cn1c(-c2ccc*)nc2)nc(=O)c2ccccc21&*N1CCOCC1&&&
*N1CCc2cc(C)cc(C(N)=O)c21&*C(=O)c1cccnc1&&&
CC(C1=CC=C(Br)C=C1)(C1=CC=C(O)C=C1)C1=CC=C(S(C)(=O)=O)C=C1&&&
*Nc1cc(C)ccc1O&*C(=O)c1ccccc1&&&
*C(=O)c1cccc(C)c1&*Nc1nc(-c2ccccc2C(F)(F)F)cs1&&&
*NC&*C(C(*)=O)C(C)(C)c1ccccc1&*N*&*C(C(*)=O)C(C)(C)C&*N1CC2(CC(c3ccccc3)=NO2)CC1*&*C(*)=O&*N*&*C(C=O)CC(=O)O&&&
*N1N=C(C)C(N=Cc2ccccn2)C1=O&*C1CCN(*)CC1&*C(=O)c1cccc(Br)c1&&&
*CC&*O*&*C(=O)c1cc2nc(-c3ccc(OC)cc3)cc(C(F)(F)F)n2n1&&&
*C(=O)O&*C1C(*)CC(O)C1*&*Cc1ccc(O)cc1&&*Sc1ccccc1&&
*NC&*C1CCc2nc(C(C)C)nn2C1&&&
*C(=O)CCc1ccccc1&*Nc1ccc(S(*)(=O)=O)cc1&*NC(=S)Nc1ccccc1&&&
*OC&*C(=O)C1=C(c2ccccc2)c2cc(C(N)=O)ccc2N(*)C1c1cccc(OC)c1&*C1CCC1&&&
*C(CC(C)C)C(*)=O&*N1CC2CC1CN2*&*C(=O)C(*)CC(C)C^*N*^*N*&*C(=O)C(C)C(N)Cc1ccc(N(*)C)cc1&*C(=O)CCc1ccccc1&*C(C)=O&&&&&
O=C(CN1C(=O)C(CS(=O)(=O)C2=CC=C(C3=CC=CC=C3)C=C2)=CC2=C1[NH]C1=CC=CC=C12)C1=CC=C(F)C=C1&&&
COC1=CC=C(C2=C(C3=CC=C(Cl)C=C3)C(C(=O)C3=CC=C(C)C=C3)=C(N3CCCCC3)S2=O)C=C1&&&
*C(=O)O&*C1(C(F)(F)F)CCN(c2cnccn2)CC1&&&
*C(=O)c1ccc(C)c(Nc2ncnn3cc(C(*)=O)c(C(F)(F)F)c23)c1&*N(C)C&&*N(C)C&&
*N1CCN(c2cccc(CO)c2)CC1&*CCCCCC*&*O*&*CC*&*Oc1cc2c(cc1NC1CCCc3ccccc31)CNC2&&&
*C(=O)c1cccc(N2C(=O)C3C4C=CC(C4)C3C2=O)c1&*Nc1nccs1&&&
NC1=CC(N)=CC(C2=CC=C(C(F)(F)F)C=C2)=N1&&&
*Nc1ccc(N)cc1&*S(=O)(=O)c1cc(=O)n(-c2ccc(Cl)c(Cl)c2)cc1C(=O)O&&&
C=C1C(C)(C)C(=O)C2CC2(C)C12CC1=CC=CC=C1[NH]C2=O&&&
*CO&*C1(*)CCN(*)CC1&*Cc1ccc2ccccc2c1&&*Cc1cccc(-c2nc3cc(Cl)ccc3[nH]2)c1&&
*CC&*N(*)c1ccc(N*)c2c1C(=O)c1c(OC)cccc1C2=O&*C(=O)C(C)(C)C&&*CC*^*N(C)C&&&
*C(=O)c1cc2c(=O)n3ccccc3nc2n(Cc2cccc(F)c2)c1=N&*N*&*C1CC1&&&
*CCCC(=O)c1ccc(F)cc1&*N1CCN(*)CC1&*C1CCCC1&&&
*C(=O)c1ccc(S(N)(=O)=O)cc1&*N*&*C(CO)C(*)=O&*N*&*C1CC=CCC1=O&&&
*C(C)=O&*N1CCC(c2cc(N*)[nH]n2)CC1&*C(=O)c1cc2c(=O)n3cccc(C)c3nc2s1&&&
*Cc1cnn(C)c1&*Nc1cccc(-c2cnc3c(c2)CC(c2ccccc2)CC3=O)c1&&&
*C(C)Cc1ccc(-c2ccccc2)cc1&*N1CCc2ccccc2C1&&&
*CC&*O*&*C(=O)c1c(C)[nH]c2c1c(=O)oc1ccc(CC(C)=O)cc12&&&
*C(=O)CS(=O)(=O)Cc1ccc(F)cc1&*Nc1ccccc1&&&
*C(C)CC&*N*&*C(=O)c1cc(-c2ccc(OC)c(OC)c2)on1&&&
*CC&*Oc1cc(C=*)ccc1O*&*C(=O)c1nn(-c2ccccc2)c(-c2ccc(C)cc2)c1C&&*=CC(=O)c1ccc(F)cc1&&
*CC(C)C&*N(*)C&*C1CCN(c2nc3ccc(-n4cc(C*)c(=O)[nH]c4=O)cc3s2)CC1&*N1CCN(*)CC1&*CC(C)(C)C&&&
C=C(C)CN(O)C1=CC(OC)=C(OC)C(OC)=C1&&&
*OC&*C(=O)c1ccc(C(=*)C2CCCCCC2)cc1&*=C1NC(=O)N(c2ccc(F)cc2)C1=O&&&
*C(=O)O&*C1Cc2nc(-c3cccc4[nH]ccc34)nn2CC1*&*N1CCc2ccncc2C1&&&
*Nc1ccc(C)cc1&*C(=O)C*&*Sc1nnc(C=*)n1C&*=Cc1ccc(O)c(O)c1&&&
*C(=O)Cc1coc2ccc(C(C)C)cc12&*N*&*Cc1cccnc1&&&
*Oc1ccc(CCC)cc1OC&*CC(O)C*&*N1CCN(c2cccc(N)c2)CC1&&&
*C(=O)CCC&*Nc1c(C)c(C(F)(F)F)nn1-c1nc(=O)cc(C)[nH]1&&&
*OC&*C1C(c2nc(C(*)=O)c(O)c3ncn(C4OC(*)C(O)C4O)c23)OCC1O&*OC&&*CO&&
*NC&*C(C=O)CC(*)=O&*N*&*C(CC(=O)O)Cc1nc(-c2ccc(N)cc2)cs1&&&
*OC=C&*C(=O)c1c(O)c(Cl)c(-c2c(C)nn(C(C)c3ccccc3)c2C)oc1=O&&&
*OC&*C(=O)C(=*)C&*=Cc1cc(=O)c(Oc2ccc3c(c2)OCCO3)co1&&&
CC1=CC(O)=CC(C2CCC3(C)C(C#N)=C(C(C)C)CCC23)=C1&&&
*C(=O)c1ccc(CS(=O)(=O)c2ccc3c(c2)CCO3)o1&*Nc1cc(Cl)cc(Cl)c1&&&
*Cc1[nH]c2ccccc2c1C&*N(*)C&*Cc1ccc(O)c(Cl)c1&&&
*CC&*OC#CC=*&*=C1C=CC=C(C)C(=O)NC(=O)C(C)=CC=CC(O)C(C)C(O)CC(*)C(C)C(*)C(C)CC1C&*O*&*C(C)=O^*O*&&*C(=O)C(*)C&*N*&*C(=O)C(
*CC&*N(*)c1ccc(Nc2nc3c(O*)c(O*)c(O*)c(O*)c3nc2-c2ccc(O*)c(O*)c2)cc1&*C(=O)C*&*N(*)C^*C(=O)c1ccc(OC)cc1&*CC^*C(C)=O&&&*C(C
*Nc1nc(N)c(C(N)=O)c2c1CC2&*CCO&&&
*CC(C)(C)C&*C1OCC(O)C(O)C1O&&&
*C1(C)CC(C2CCCCC2)=NO1&*CC*&*N1CCOCC1&&&
*C(=O)c1c(C)cccc1C&*Nc1cc(C(C)C)nn1C&&&
CC1C=CC2C(CC3=CC=CN=C3N(C)C(N)=NC12&&&
*CC#Cc1c(O)cn(-c2ccccc2)c1=O&*Sc1ncccn1&&&
*C(=O)Cc1ccccc1&*Nc1cccc(C(*)=O)c1&*Nc1nnc(-c2ccccc2)o1&&&
*N1CCN(c2cccc3c2ccn3C)CC1&*Cc1nccn1C&&&
*C(=O)CCN&*N*&*C(C(=O)O)c1ccc(-c2ccccc2)cc1&&&
NC(=S)N1N=C(C2=CC=C(Cl)N=C2)CC1C1=CC=C(C2=CC=C(N3CCCCC3)C=C2Cl)O1&&&
O=C1[NH]N=C2C=CC=CC2=C1C1=CC=CN=C1&&&
*C(CCc1ccccc1)C(C)=O&*N*&*C(=O)C(*)C(C)C&*N*&*C(=O)C(*)CCCCN&*N*&*C(=O)C(*)CCCCN&*N*&*C(=O)c1cnccn1&&&
*C(=O)c1cc(N2CCN(*)CC2)ccc1Cl&*N*&*C*^*S(=O)(=O)Cc1ccccc1^*C1CCCCC1&&&&
*Sc1cc(C)[nH]c(=O)n1&*CC(*)=O&*N(*)c1c(N)n(CC(C)C)c(=O)[nH]c1=O&*CC(C)C&&&
*Nc1nc2c(F)cc(-c3cnn(C(C)C)c(=O)c3)cc2s1&*C(*)*&*C1(F)CCNCC1&&*C1CCCC1&&
NC(=O)C1=CC=C(C=NNC(=O)C2=CC=C(S(N)(=O)=O)C=C2Cl)C=C1&&&
*=C1C(=O)Nc2ncnc(Nc3cccc(F)c3)c21&*=Cc1cccs1&&&
CN1CC2=CC=CC=C2C(CC(=O)O)C1&&&
*CC&*O*&*C(*)=O&*C1CO2C(*)COC2C(O)C(O)CCC(C)C(*)C(*)C(*)C=CC(C)C1=C&*OC&&*O*^*C1OC(C)C(O)C(*)C1O^*N(C)C^*N(C)C&&*O*&&*C(C
*Oc1cc2ncc(C#N)c(Nc3ccc(-c4ccc(OC)c(C)c4)c(Cl)c3)c2cc1OC&*CCC*&*N1CCOCC1&&&
C(=CC12CC3CC(CC(C3)C1)C2)C1=CC=CC=N1&&&
*SC&*CCCC(*)C(=O)O&*N*&*C(=O)C(*)C(C)O&*N*&*C(=O)C(*)CCc1ccccc1&*N*&*C(=O)C(*)C(C)C&*N*&*C(=O)C(*)C(C)C&*N*&*C(=O)C(N)CO&
*=C(C#N)C(N)=O&*=Cc1cccs1&&&
*C(=O)c1ccc(C(F)(F)F)cc1&*N*&*C(Cc1c[nH]c2ccccc12)C(*)=O&*Nc1ccc(C(=O)O)cn1&&&
*C(=O)c1cn(CC)c2ccc(S(*)(=O)=O)cc2c1=O&*N1CCC(*)CC1&*C(*)=O^*N1CCOCC1^*Nc1ccccc1Br&&&&&
*CCCC(*)=O&*N*&*C1C(O)OC(*)C(O)C1O^*N*^*CO&*C(=O)CCc1ccccc1&&&&&
*C(=O)O&*C1CCCN(*)C1&*CCCc1cccc2c1NC(=O)C2=*&*=Cc1ccc(Cl)cc1Cl&&&
*C1CCN(c2ccnc3c4c(nn23)-c2ccccc2C4)CC1&*N1CCCCC1&&&
CC(N)CC1=C(CO)[NH]C2=CC=C(Cl)C=C12&&&
*CC&*N1C2CCC1CC(O)(c1ccc(Cl)c(Cl)c1)C2&&&
*Cc1ccc2c(=O)n(CCCCC)c(O)nc2c1&*N1CCCC(*)C1&*C(*)=O&*N*&*C(Cc1ccccc1)C(*)=O&*Nc1ccccc1SC&&&
COC1=C(OC)C(C)=C2C(C)=CCC(C)CC(O)C2=C1&&&
*Nc1ncc(C)c(-c2ccncc2)n1&*C(CC(*)=O)C(F)(F)F&*Nc1ccc(F)cc1&&&
*C(=O)c1cccc(-n2c(N3CCCCC3)cc3cnc4[nH]ccc4c32)c1&*N*&*Cc1ccc2c(c1)COC2&&&
*CC(*)c1ccc(S(C)(=O)=O)cc1&*N1CCOCC1&&*N1C(=O)c2ccccc2C1=O&&
*C(C)c1ccc(S(*)(=O)=O)cc1&*N*&*C(=O)c1ccccc1Cl^*N1CCCc2ccccc21&&&&
CC1=NC(=O)C(N(C)C2=CC=CC=C2)=C(C)N1CC(=O)O&&&
*C(C)=O&*O*&*C(CC(=O)c1ccc(O*)cc1)c1ccc([N+](=O)[O-])cc1&*C(C)=O&&&
CCC1=CC=C(C2=CC=CC=C2C2=NC3=CC=CC=C3[NH]2)C=C1&&&
*CC(=O)NN=Cc1cccc(OC)c1&*Sc1nnc(-c2ccco2)o1&&&
*N1CCC(C)CC1&*CC(O)C*&*Oc1ccc2c(CCC(*)=O)c(-c3ccccc3)oc2c1&*N1CCN(c2ccccc2)CC1&&&
CCCCCCCCCC(C)C(O)C1=C(C)C2=CC=CC=C2O1&&&
*OC&*C(*)=O&*C1C(=O)C=C(Nc2ccc(O*)cc2)CC1C&*Cc1ccccc1Br&&&
*N1C2C=CC(O)(C(c3cccc(C(F)(F)F)c3)c3ccccc3)C1C1C=CC2NC1=O&*Cc1ccc(C(F)(F)F)cc1&&&
*S(=O)(=O)c1ccc(C2CCN(c3ccccc3)CC2)cc1&*N*&*Cc1cccnc1&&&
*N1CCC(O)C(*)C1&*Cc1c[nH]nc1-c1cccc(F)c1&&*N1CCCC1&&
*Sc1nncn1&*Cc1ccsc1&&&
*C1OCCCCC(C)Oc2ccc(N*)cc2C(=O)N(*)CC1C&*C(=O)CCC(F)(F)F&&*C(C)CO&*C*^*N(*)C&*C(=O)Cc1ccc(C(F)(F)F)cc1&&&
*Cc1ccc(C)nc1&*N(*)C&*C(=O)c1cnc2c(ccc3nc[nH]c32)c1&&&
*N(C)C&*CC*&*Nc1nc2ccccc2n2cccc12&&&
*CC&*O*&*C(=O)C*&*Sc1nc(=O)c2c([nH]1)CN(C)CC2&&&
CCCC1=C2CC(C)OC2=C(C)C2=C1N(CC(=O)C1=CC=C(OC)C=C1)N=C2&&&
*NC(=N)N&*CC(=O)c1c[nH]c2ccccc12&&&
O=P(O)(O)C(C1=CC=CC=C1)(C1=CC=CC=C1)C1=CC=CC=C1&&&
CN1C(N)=C2C3=NC=CC=C3C=CC2=NC1=S&&&
*C(=O)c1cccc(N2CCOCC2)c1&*N*&*Cc1ccc(F)c(Cl)c1&&&
*CC&*O*&*C(=O)C(*)CCC(=O)O&*N*&*C(=O)CCC(N)C(*)=O&*O*&*Cc1ccccc1&&&
*CC(=O)c1ccccc1OC&*N1C(=O)N(*)C(=O)C(=*)C1=O&*=CC=*&*=Cc1ccccc1^*CC(=O)O&&&&
CC1(C)OC2=CC=CC=C2N=C2C(=O)N=CN(C3=CC=CC=C3)C21&&&
*CC&*N*&*C(*)=O&*C1OC(n2cnc3c(N)nc(C#CC(O)CC)nc32)C(O)C1O&&&
*Nc1ccc(OC)c(F)c1&*C(*)=O&*Nc1nc2c(s1)-c1oc(C(N)=O)c(N*)c1CC2&*C(C)C&&&
*Cc1ccc(OC)c(OC)c1&*NC(=S)NNC(=O)c1ccc(Br)o1&&&
*Nc1cncc(C(=O)c2cn(C(CO)CO)c3ncncc23)c1&*C(=O)c1cc(-c2ccc(F)cn2)ncn1&&&
*=CCCCCC&*=CCC=*&*=CCC=*&*=CCCCCCC(*)=O&*N*&*C(CO)CC(O)C(O)CCCCC&&&
*C(C)C&*O*&*C(*)=O&*N1CCOC1c1ccccc1Br&&&
*CC&*Nc1nc(N*)nc(Nc2ccc(Oc3ccccc3)cc2)n1&*CO&&&
*Cc1cc(C)on1&*N1CCOc2c(C#CC3CCCC3)cccc2S1(=O)=O&&&
*Nc1ncc2cc(-c3c(Cl)cc4[nH]cc(Cl)c4c3Cl)n(C)c2n1&*CC*&*N1CCNC1=O&&&
*C(CC=C)C(=O)O&*N*&*C(=O)C*&*N*&*C(=O)C(*)Cc1ccc2c(c1)OCO2&*N*&*C(=O)C(*)C(C)O&*N*&*C(=O)C(*)CC(C)C&*N*&*C(=O)C(*)C(C)C&*
*OC&*CCn1c(N*)nc2c(Cl)nc(OC)nc21&*C(C)C(*)=O&*N(C)C&&&
*C(C)(C)C&*O*&*C(*)=O&*N*&*C1CN=C2C(O)C3(CC4CC(*)C(C4)C3)CN2C1=O&*N*&*C(=O)C(*)Cc1ccc(O*)cc1&*Cc1ccccc1&&*N*^*C(*)=O&*O*&
*CCC&*Oc1ccc([N+](=O)[O-])cc1C1C=C(C#N)C(=O)N1&&&
*OC&*CC(Cn1c2ccccc2c2cn(C)c(=O)nc21)CO&&&
*Cc1ccc(S(=O)(=O)c2ccccc2)nc1&*N1c2ccccc2C(=O)N(*)S1(=O)=O&*Cc1ccco1&&&
*C1CCC(C)CC1&*N*&*C(=O)C*&*O*&*C(=O)c1nc(-c2ccccc2F)n(-c2ccccc2)c1C&&&
*NC1CCc2cc(C(=O)CC(C)C)ccc21&*C(C)C&&&
*S(C)(=O)=O&*N*&*C1CCC2(CC1)OOC1(O2)C2CC3CC(C2)CC1C3&&&
*C(=O)c1ccccc1&*ONc1nc(-c2ccccc2)cs1&&&
*C(=O)c1ccc(Cl)cc1&*C12CC3CC(CC(C3)C1)C2&&&
*C(=O)c1ccc(Cl)c([N+](=O)[O-])c1&*Nc1ccc(-n2cnnn2)cc1&&&
*S(=O)(=O)c1cc(Cl)ccc1OC&*N1CCC(*)CC1&*C(*)=O&*N1CCCC1&&&
CC1(C)CC(=O)C2=C(C1)N(NC1=CC=C(S(N)(=O)=O)C(C(F)(F)F)=C1)C(=O)CC2C1=CC=CN=C1&&&
*C(=O)NN1C(=O)CSC1c1cc(C)sc1C&*C1CC12CCOCC2&&&
FC1=CC=CC=C1-N1CC2CC1CN2&&&
*S(=O)(=O)c1ccc(OC)cc1&*N*&*CC*&*O*&*C(=O)c1nn(C(C)C)c(=O)c2ccccc12&&&
*Nc1ccc(N(C)C)cc1&*C(=O)c1ccc(-c2nnn(CCO)n2)cc1&&&
*N1CCN(C)CC1&*CCC1=CCc2oc3ccc(-c4ccccc4)cc3c2C1=O&&&
*S(=O)(=O)c1cc(Cl)ccc1Nc1ccc(C)cc1C&*N1CCOCC1&&&
*C(CC)(c1ccccc1)c1ccccn1&*N(*)C&*CC*&*OC&&&
*S(=O)(=O)c1ccc(CCC(*)=O)cc1&*N1CCCCC1&&*N1CCCCNC1&&
NS(=O)(=O)C1=CC=C(N=NNC2=NC3=CC=CC=C3S2)C=C1&&&
*=C1C(=O)Nc2ccc(N)cc21&*=C1SC(=S)N(*)C1=O&*Cc1ccc(Cl)cc1&&&
*CC&*N(*)*&*CC(O)C(*)C*&*N*^*S(=O)(=O)c1ccc(Cl)cc1^*C(=O)c1cccs1^*Oc1ccc(Cl)cc1&&&&&
*CC&*N1C(Nc2ccccc2)=C(O*)C(=O)N(*)C1=S&*Cc1ccccc1&&*CC*^*C1CCCC1&&&
*C(C)(C)C=C&*C12CC(*)OC(C)(C)C1CCC1C4(C)CCC(*)C(C)(C)C4CCC3(C)C1(C)CC2&*O*&*C(C)=O^*CO&&&&
*OC&*C*&*C1CCCN1*&*Cc1cc2n(n1)C(C(C)C)C(c1ccc(Cl)cc1)N(*)C2=O&*C(C)C&&&
CC1=CC(C)=[N+](C2=CC=CC=C2CCC2=CC=C(C3=CC=C(C4=NCCCN4)C=C3)C=C2)C(C)=C1&&&
C=C(C(=O)C1=CC=C(C2=CC=CC=C2)C=C1)N1C=CC=N1&&&
O=C(O)CCCP(=O)(O)O&&&
*C(C)C(=O)c1ccccc1&*O*&*C(C)(C)C&&&
*CCCC&*NC1Cc2cc(OC)c(OC)cc2C2C(=O)c3c4c(c5c6ccccc6ncc5c3C(=O)CC(C)C5=O)CC(C)(C)C12&&&
*C(=O)c1nn(-c2ccccc2)c(=O)cc1O&*Nc1cccc(Cl)c1&&&
*CCC(*)=O&*N*&*CCCC*^*N1CCN(c2noc3cc(F)ccc23)CC1^*N1C(=O)c2ccccc2C1=O&&&&&
*C(C#N)c1ccc(C)cc1&*N1C(=O)NC2(CCC2)C1=O&&&
O=S(=O)(CCC(F)(F)F)C1=COC=N1&&&
COC1=CC=C2SC(N)=NC2=C1&&&
*CC&*Oc1ncccc1NC(=S)N1CCCC1=O&&&
*CC&*N(*)*&*CC&&*CC*^*N*&*C(=O)c1ccc(C(*)=O)cc1&*N1CCC(c2nc3c(C)cccc3[nH]2)CC1&&&
COC1=CC=C(OC2=CC=CC3=C2[NH]C(=O)C2=C3N(C)C=C2)C=C1&&&
COC1=CC=CC(N2C(=O)CC3=C(C2=O)N(C2=CC=CC=C2)N=C3C2=CC(OC)=CC=C2OC)=C1&&&
*CC(*)=O&*N*&*C12CC3CC(CC(C3)C1)C2^*N1CCN(c2ccccc2)CC1&&&&
*CC1=NCC(C)CN1&*N(C)c1ncnc2c1cnn2CCO&&&
*C(=O)Cn1cc(C(=O)c2ccc(OC)cc2)c2ccccc21&*Nc1ccc(Br)cc1&&&
*N(C)C&*CC*&*N1c2nccc[n+]2CCC1*&*C(=O)c1c(F)cccc1Cl&&&
*Nc1ccccc1&*Cc1ccccc1&&&
*CCCCCC(C)=O&*C1CC2CC(C)CC(*)C2O1&*O*&*C(=O)C(C)(C)CCC1=NCCN1C&&&
*=C(C)C1OC(=O)C=C1O*&*C(C)c1ccccc1&&*=C1SC(=O)NC1=O&&
*C(=O)Cn1cc(-c2cncnc2Nc2ccc(OC)nc2)cn1&*Nc1cc(C)n(C)n1&&&
*CC&*O*&*C(=O)CNN=Cc1cc(Br)ccc1O&&&
COC1=CC=C2OC(C3C(C4=CC=CC=C4)C4CSC(C)C24)=CC(=O)C1=O&&&
*Nc1cc([N+](=O)[O-])ccc1C&*C(=O)C*&*SC(=N)NN=c1[nH]c2ccccc2s1&&&
*CC&*Oc1ccccc1-c1nc(C*)co1&*N1CCCCC1&&&
*C(=O)c1cccnc1&*Nc1ccc(C(*)=O)cc1&*N1CCC(*)CC1&*N1CCCCC1&&&
*C(*)=O&*Nc1nc(C(F)(F)F)cc(-n2cnc3ccccc3c2=O)n1&&*Nc1ccc(Cl)cc1&&
*C(*)=O&*Nc1nc(N*)nc(NC(=S)N*)n1&*Cc1ccc(Cl)cc1^*Nc1ccc(Cl)cn1&*C1CCCCC1&&&&
*C(CCC)C(*)=O&*N*&*C(CC(=O)O)C(*)=O^*N*^*N*&*C(=O)C(*)CCCCN&*C(CO)C(*)=O&*N*&*N*&*C(=O)C(*)C*&*C(CCC(=O)O)C(*)=O&*N*&*N*&
*=Cc1ccc(O)c2ccccc12&*=C(C1=NC2C(O)C(O)CN2C1O)c1ccc(O)cc1&&&
*C(C)C&*N*&*CC(O)C*&*Oc1cc(F)c(N(*)*)c(F)c1&*C(*)=O&*Nc1ccc(Cl)cc1^*C(C)C&&&&
*=CC(=O)c1c(OC)cccc1OC&*=Cc1ccc2ncccc2c1&&&
*C(C(=O)O)C(*)(C)C&*O*&*Cc1ccccc1^*N*&&*C(=O)CCC(F)(F)F&&&
*=CCCCCCCCC&*=CC*&*Oc1ccc(C*)cc1&*N*&*CCC*&*Oc1ccc(CC(N)(CO)CO)cc1&&&
*CC#C&*Oc1ccc(C=*)cc1&*=C(C)C(*)=O&*N1CCN(c2ccnc(Oc3cccc4c3CC4)n2)CC1&&&
*N1CCNC(=O)C1&*C(=O)c1cccc(C*)c1&*Oc1nn2c(C(F)(F)F)nnc2c2ccccc12&&&
*N(*)C1CCc2cc(O)cc(Cl)c21&*Cc1ccccc1&&*Cc1ccccc1&&
*C(=O)C(CCC)CCn1cc(C(C)=O)c2ccccc21&*N*&*C(Cc1ccc2ccccc2c1)C(=O)C(F)(F)C(*)=O&*N1CCn2cc(-c3nncs3)nc2C1&&&
O=C(C1CC2=CC=CC=C2C1=O)C1=C(C2=CC=CC=C2)[NH]C2=CC=C(O)C=C12&&&
O=C(C[N+]1=CC=C(C2=CC=C3C=CC=CC3=C2)C=C1)C1=CC=CC=C1&&&
*CCCO&*N1CCN(c2cccc3c2cnn3-c2cccc(F)c2)CC1&&&
*OC&*C1CC2(C)C3CCC4C(C)C(=O)OCC4=CC3CCC2(O)C1&&&
*C(=O)c1cn(Cc2ccccc2Cl)c2ccc(F)c(CN)c2c1=O&*N*&*C12CC3CC(CC(C3)C1)C2&&&
*CC(C)C&*N*&*C(=O)c1cc(-c2c(Cl)cccc2Cl)nc2ccccc12&&&
*C(C(=O)O)C(C)CC&*N(*)S(=O)CC(C)C&*C(C)=O&&&
*C(=O)c1cc(C(F)(F)F)cc(C(F)(F)F)c1&*N*&*C*&*C1CCN(c2ccc(N3CCNC3=O)cc2)CC1&&&
*Oc1ccccc1-c1nc(C#N)c(N2CCCC2)o1&*C(F)(F)C(F)F&&&
*CCC&*N(*)c1ccc(C=*)cc1&*C(=O)C*&*N(C)C^*=CC(=O)C=*&&*=Cc1ccc(OC)cc1&&&
O=C(O)C1=C(CC2=C[NH]C3=CC=CC=C23)C2=CC3=C(C=C2[NH]1)OCCO3&&&
*CC(*)=O&*N1CCN(c2ccccc2F)CC1&&*S*^*Cc1cn(Cc2ccccc2C(F)(F)F)nn1&&&
*Cc1cnc2c(c1)CCC(c1ccc(F)cc1)C2C(=O)O&*N(*)*&*Cc1ccccc1&&*S(=O)(=O)c1c(Cl)cccc1Cl&&
*C(C)CCCC(C)C&*C1CCC2C3CCC4CC(*)CCC4(C)C3CCC12C&*OS(=O)(=O)O&&&
*CCC&*N(*)*&*CCCCCCCCC*&*Nc1c2ccccc2nc2ccccc12^*C1CCc2cc(OC)c(OC)cc2C1&&&&
*C12CC3CC(C1)CC(C)(C3)C2&*N*&*C(=O)c1cnn(-c2ccnc(Nc3cccc(-c4nnn[nH]4)c3)n2)c1&&&
COC1=CC=C(C2=CC(C(=O)C3=CC(OC)=CC(OC)=C3O)=CN2C2=CC=C(OC)C(OC)=C2)C=C1&&&
*ONC(=Nc1ccc(Cl)c2cnccc12)c1ccc(OC)c(C(C)(C)C)c1&*C(C)C&&&
*CC(*)=O&*N*&*CCC1=CCCCC1^*C1CC2CCC1C2&&&&
*C1C2(C)CCC(O2)C1[N+](=O)[O-]&*C*&*O*&*C(=O)c1cccnc1&&&
*=CC(O)CCCCCCC&*=CC1C(*)CC(O)C1N&*CN&&&
*C(=O)c1cc(S(C)(=O)=O)ccc1C&*Nc1nc2c(F)cc(F)cc2s1&&&
*S(=O)(=O)c1ccc(OC)cc1&*N(*)C&*Cc1ccnc(N(C)C)c1&&&
*N1CC(C)C(*)Oc2ccc(N*)cc2CC1=O&*C(=O)CCCC(*)=O&*Nc1ccccc1N^*C(C)CO&&&*C*^*N(*)C&*Cc1ccc(-c2ccccc2)cc1&&&
*CC(C)C(*)=O&*N*&*C(Cc1ccccc1)C(O)C(*)Cc1ccccc1^*N*^*N*&*C(=O)C(*)C(C)C&*C(=O)C(*)C(C)C&*N*&*N*&*C(C)=O&*C(=O)C(*)C(C)C&&
*C1CCSC1=O&*Cc1ccccc1&&&
*C(=O)c1cc2ccccc2n1COC&*N*&*Cc1ccc(F)cc1&&&
*C(CO)CO&*N1C(*)C=CC1*&*C*&*O*^*C*^*Cc1ccccc1&*O*&&&*Cc1ccccc1&&&
*N1C(=O)NC(=O)C12CCN(*)CC2&*Cc1cc(Cl)ccc1Cl&&*Cc1ccc(Cl)cc1&&
CC1=CC=C(C(=O)C2=C3C=CC(O)=CC3=NC3=CC=CC=C23)C(C)=C1&&&
CC(C)N1C(C)=NC2=CC=C(C3=NN=C4SC(C5=CC=CC=C5)=NN34)C=C21&&&
O=C1C2=CC=C3C=CC=CC3=C2OC2CNCCC12&&&
*N1CC(C=C)C(=O)NC1=N&*CCCCC(*)*&*N*&*C(*)=O^*C1CCCCC1^*O*&&&*C(C)(C)C&&&
*C(=O)Cc1c(F)cccc1Cl&*N1Cc2ccccc2Oc2ccc(Cl)cc21&&&
*C(C)C(*)=O&*Nc1ccc2nc(C(F)(F)F)cc(Nc3cccc(Cl)c3)c2c1&&*N*^*C(=O)C(C)(C)N&&&
*C1CCC2=CC(O)C3C(C)(C)CCCC3(C)C2C1S(=O)(=O)O&*OS(=O)(=O)O&&&
*C(=O)c1cc(=O)c2c(O)cc(OC)cc2o1&*N*&*C1CC(=O)OC1*&*C(*)=O&*N*&*C(Cc1ccccc1)C(=O)O&&&
O=C(O)C1=C(C2=CC=CC=C2)C(C=O)=C2SC3=CC=C(C4=CC=CC=C4)N=C3N12&&&
*CC(*)=O&*Nc1ccc(C(=O)O)cc1&&*N1C(=O)C(=*)SC1=S^*=Cc1ccc2c(c1)OCCO2&&&
*Nc1ccc([N+](=O)[O-])cc1&*C1CCC(*)CC1&*N1CCC(O)(c2ccc(Cl)c(Cl)c2)CC1&&&
*=CC(=O)c1ccc2cc(OC)ccc2c1&*=Cc1ccc([N+](=O)[O-])cc1&&&
NC1=NC(N2CCC3=CC=CN=C32)=NC2=C1C(C1=CC=C(Cl)C=C1)=C(C(=O)O)N2S(=O)(=O)C1=CC=C(Cl)C=C1&&&
O=C(O)C1=CC=CC(C2CC3=C([NH]C4=CC=CC=C34)C3=CC=CC=C3N2)=C1&&&
*Nc1cc(C)on1&*C(=O)C(*)C&*N(*)c1ccc(F)cc1&*C(=O)c1cccnc1&&&
*CC&*O*&*C(=O)c1cn(Cc2c(F)cccc2Cl)c2nc(N3CCN(*)CC3)c(F)cc2c1=O&*Cc1ccccc1O&&&
*Oc1cccc(CCc2cc3c(cc2OC)C(C)(C)CCC3(C)C)c1&*CC(=O)O&&&
NC12CCCC3=C4C=C(CN)C=C4C=C1CCC1=C4C=CC=CC4=CC=C31)C2&&&
*Oc1ccc(-c2ccc(C(=O)C=*)s2)c(Cl)c1&*Cc1ccccc1&&*=Cc1ccc(O)c(Cl)c1&&
NC1=NC=C(C2=CC=C(Cl)C=C2)N1C1CCC(O)CC1&&&
FC1=CC=CC=C1C1CC(C2=CC=CC=C2)=NN1&&&
*C1CC2CCN1CC2C=C&*C(*)c1cn(C)c2ccccc12&*O*&*C(*)=O&*Nc1ccc(C)c2c1C(=O)OC2(C)C&&&
*NC(=S)Nc1ccc(S(N)(=O)=O)cc1&*C(*)=O&*C1CC1&&&
*Nc1cc(Cl)c(OC)cc1OC&*C(=O)c1ccc(Cl)c(NNC(*)=O)c1&*C1CC1&&&
*N1CCC(n2c(=O)n(CC(C)(C)C)c3cc(C(F)(F)F)ccc32)CC1&*C(*)=O&*N*&*CCC(*)=O&*NCN1CCC2C(C3CC32c2ccccc2)C1&&&
*C1N=C(C2CC2)c2ccccc2N(Cc2ccccc2F)C1=O&*N*&*C(=O)C(C2CC2)n2ccnc2C12CC2&&&
*CC(*)=O&*Nc1ccc(N*)cc1&*C(=O)CC*^*Oc1ccc(F)cc1Cl^*N1C(=O)c2ccccc2C1=O&&&&&
*C(C)(Cc1c[nH]c2ccccc12)C(*)=O&*N*&*C(C=O)CCCCN^*N*&&*C(*)=O&*O*&*C(C)(C)C&&&
*Cc1ccc(C(C)(C)C)cc1&*N*&*C(=O)c1cccs1&&&
*Cc1c(N2CCN(C)CC2)c2c(n[nH]c2C(F)(F)F)c(N2CCCC2)n1C&*Oc1ccc(F)cc1&&&
*C(=O)C(=O)c1cc(Cc2ccccc2)[nH]n1&*N1CCN(*)CC1&*C(=O)c1ccccc1&&&
*CCc1cc2ccc(N)cc2[nH]1&*N*&*C(*)=O&*Nc1ccc(Cl)c(S(*)(=O)=O)c1&*Nc1ncccn1&&&
*Oc1ccc2c(c1)CCC1C2CCC2(C)C(O)CCC12&*CCC*&*N1CCNCC1&&&
*CCc1cccc(OC)c1&*N(*)C1c2ccccc2C(=O)N1*&*Cc1ccccc1&&*Cc1ccc(C)cc1&&
*=C(C(*)=O)c1ccc(OC)cc1&*N*&*C(C)CBr^*=CC=*&&*=Cc1ccc(F)cc1&&&
*Nc1cc(C=C[N+](=O)[O-])cc2c1oc1c(C)c(OC)cc(C)c12&*S(=O)(=O)c1cccc(C(F)(F)F)c1&&&
*CC&*O*&*C(*)=O&*N1CCC2(C1)CN(*)c1ccccc1O2&*Cc1ccnc(N(C)C)n1&&&
*CC&*N(*)*&*CC&&*CC1(O)C(=O)OCc2c1cc1n(c2=O)Cc2c-1nc1c(Cl)cccc1n2S(=O)(=O)c1ccccc1C&&
COC1=CC=C(OC2=NC=NC(NC3=CC=CC(F)=C2)=N1&&&
*=CC(=*)C&*=CC=*&*=CC(=*)C^*=CC1=C(C)CCCC1(C)C^*=CC(=*)C&&&*=CC=*&*=CC(=*)C&*=C(C)C(=O)O&&&
*Cc1oc2c(F)ccc(C)c2c1C&*N1CCN(c2cccc(Cl)c2)CC1&&&
*OC&*C(=O)C*&*Sc1nc2scc(-c3ccc(S(*)(=O)=O)cc3)c2n1CC(*)=O&*N*&*Cc1ccc(C)cc1^*N1CCCCC1&&&&
*C(=O)C(C)C&*OC1=C(C(=O)O)N2C(=O)C(*)C2S1&*N*&*C(=O)C(N)Cc1ccccc1&&&
*CCC(C)(O)C(=O)O&*C1(C)C2CCCC3(C)C(*)CCC23CC1O&*C(C)(C)C&&&
*C(=O)c1ccc2c(c1)OCO2&*C1CCCN1*&*C(=O)Cc1ccc2nccnc2c1&&&
*CC&*Oc1ccc(C(=O)C(=*)C#N)cc1&*=Cc1cc(F)cc(F)c1&&&
*C(*)C(C)C&*N*&*CC(N)CS^*C1OC(n2cc(C)c(=O)[nH]c2=O)C(O)C1O&&&&
*N(C)c1ccc(C)cc1&*S(=O)(=O)c1csc(C(N)=O)c1&&&
*N1CCc2cc(C)ccc21&*C(*)=O&*N*&*Cc1nc(C)cs1&&&
*C(=O)c1ccc(-c2ccc(C)c(CC(C)(C)C(=O)O)c2)cc1&*Nc1ccc(C(F)(F)F)cc1&&&
*=CC(F)(F)C(F)(F)C(F)(F)C(F)(F)C(F)(F)C(F)(F)C(F)(F)C(F)(F)C(F)(Cl)C(F)(F)C(F)F&*=Cc1ccc(C(F)(F)F)cc1&&&
O=C(C1=CC=CC=C1)N1C=C([N+](=O)[O-])SC1=NC1=CC=CC([N+](=O)[O-])=C1&&&
O=C1NC2(C3=CC=CC=C3)CCCCC=C12&&&
O=C1N=C(NN=CC2=C(O)C=CC3=CC=CC=C23)C(=O)[NH]C1=NNC1=CC=CC=C1O&&&
COC1=CC2=C(C=C1OC)C1CCC3=CC4=C(C=C3C=C1C(C)O2)OCO4&&&
*Sc1nc2ccccc2c(=O)n1CC=C&*Cc1nc2ccccc2s1&&&
*N1CCN(C)CC1&*C1CN(C)C2(C(=O)Nc3ccccc32)C1&&&
*=CC(=O)c1ccc(C(*)=O)cc1&*N1CCCCC1&&*=Cc1cccc(Br)c1&&
*C(C)(C)C&*N*&*C(=O)C(*)c1ccccc1Cl&*N(*)c1ccc(F)cc1&*C(=O)CC#N&&&
*C(=O)c1ccc(OC)cc1&*NC(=S)=Nc1cccc([N+](=O)[O-])c1&&&
*S(=O)(=O)c1cc(C(N)=O)ccc1OC&*Nc1cccnc1-c1ccccc1OC&&&
*CCCCCCC&*C1OC(C#N)C(*)C(*)C1*&*O*&*Cc1ccccc1^*O*&&*Cc1ccccc1^*O*&&*C(c1ccccc1)(c1ccccc1)c1ccccc1&&&
*C(=O)CC(=N)NO&*Nc1ccc(-n2nc(C(C)(C)C)cc2N2CCOCC2)cc1&&&
*N(C)C&*C1CCC(*)CC1&*N(*)c1c(N2CCCCC2*)c(=O)oc2ccc(-c3ccc(F)cc3)cc12&*Cc1ccc(C#N)cc1&&*C(C)(C)C&&
*S(=O)(=O)c1ccccc1&*N*&*CCCCc1cnc(N2CCC(c3ccccc3)CC2)nc1&&&
COC1=CC=CC2=C1C(=O)C1=C(O)C=C(C(N)=O)C=C1C2=O&&&
*Cc1ccc2c(c1)no[n+]2[O-]&*Sc1nnc2c3cc(C(F)(F)F)ccc3n(C(F)(F)F)c2n1&&&
*Nc1ccccc1C&*C(=O)C*&*N1CCN(*)CC1&*C(*)=O&*N*&*C12CC3CC(CC(C3)C1)C2&&&
*Nc1cccc(OC)c1&*C(=O)n1c(=O)oc2ccccc21&&&
*OC&*CC(*)=O&*Nc1nc(C)c(C(*)=O)s1&*N1CCC(F)CC1&&&
*C(=O)c1ccc(Cc2cc(OC)c(OC)cc2OC)cc1&*Nc1ccc(N2CCNCC2)c(F)c1&&&
*Sc1nc(=O)cc(Cc2ccccc2)[nH]1&*C*&*C1CCCO1&&&
*C(=O)c1ccc(F)c(OC)c1&*Nc1ccc(-c2cccc(C(=O)O)n2)cc1&&&
*C(*)=O&*N*&*C1CCCCC1^*N*&&*S(=O)(=O)c1ccc2c(c1)NC(=O)CO2&&&
*Sc1cc(C)c2cnn(-c3ccccc3)c2n1&*C1CCCCC1&&&
*C(=O)c1ccc(C)cc1&*C1Cc2ccccc2N1&&&
*C(=O)C#Cc1ccccc1&*N1CCN(c2ccccn2)CC1&&&
*C1COc2ccc(Cl)cc2C1&*C*&*N*&*CCCc1c[nH]c2ccccc12&&&
*S(=O)(=O)c1ccc2ccsc2c1&*N1CCC(*)CC1&*CC*&*Oc1ccc(C2CCNC2)cc1&&&
*Oc1c(OC)ccc2cc3[n+](cc12)CCc1cc2c(cc1-3)OCO2&*CCCCc1ccc2c(c1)-c1cc2c(cc1OC)C(C[N+]1CCCCO1)CN2&&&
*C(=O)c1cccc(OC)c1&*N1CCC(O)C(n2cccn2)C1&&&
CC1=CC=C2C(=O)C3=CC=CC=C3S(=O)(=O)C2=C1&&&
*Oc1c(Br)cc(C)cc1Br&*CC*&*Oc1ccc(C=*)cc1Br&*=C1C(=O)C(*)(*)C1C=*&*=Cc1ccc(F)cc1&&*S*^*C(*)=O^*S*^*Nc1ccc(F)cc1&*C(C)(C)C&&&&
*Cc1ccc(OC)c(OC)c1&*N*&*C(*)=O&*Nc1cccc(-c2n[nH]c(N*)n2)c1&*C(*)=O&*C1CCC1&&&
*CCc1ccc(OC)c(OC)c1&*Nc1nc(-c2cc3c([nH]2)CCC3=O)cc2cccnc12&&&
*Oc1cccc(-c2c(Cc3ccccc3)nn3c(C)c(C)ccc23)c1&*CC(=O)O&&&
*Oc1ccccc1&*CC*&*Oc1ccccc1&&&
*CCCC&*N(*)c1c(N)n(CCCC)c(=O)[nH]c1=O&*C(=O)CCc1nc(-c2ccc(OC)cc2)no1&&&
*CCCCC&*O*&*C(=O)C*&*N*&*C(=O)C*&*Oc1ccc(S(*)(=O)=O)cc1&*N(C)C&&&
*CC&*N1CCN(*)CC1&*C(C)CN1C(=O)C(*)(c2ccccc2)c2ccccc21&*C1CCC(*)CC1&*C(*)=O&*O*&*C(C)C&&&
*Nc1ccc(C(C)=O)cc1&*C(=O)C(C)CC(*)=O&*Nc1cccc(C)c1C&&&
*Oc1ccc2c3c(c(=O)oc2c1-c1ccccc1)CC(C)O3&*CCn1ccnc1&&&
*CC&*O*&*C(=O)C1=C(C)N(*)C(=S)NC1c1ccco1&*CC(*)=O&*O*&*CC&&&
*CC&*OC(=S)S*&*CCNP(=S)(c1ccccc1)c1ccccc1&&&
*C(=O)CCc1c(C)nc2ccc(N3CCN(C)CC3)nc2n1&*N*&*C*&*C1CCCN(C)C1&&&
NCCCC1=C(C2=CC=C(O)C=C2)N=CC2=C1[NH]C1=CC=CC=C12&&&
*=Cc1ccc2c(c1)[n+]([O-])c(C)n2S(=O)(=O)Nc1cccc(C)c1&*=CC(=O)O&&&
*=Cc1cn(C)c2ccc(Sc3ccc4c(c3)OC(F)(F)O4)cc12&*=C(C#N)C#N&&&
*CC(*)=O&*Nc1ccc2c(c1)OCCO2&&*Sc1nnc(-c2ccc(F)cc2)o1&&
*C(=O)CCCCCCC(=O)c1ccc(Br)cc1&*N*&*CCc1ccccc1&&&
*CC(C)=O&*Oc1c(C)cc(C)cc1C(*)=O&*N*&*C*&*C1CN(c2cc3c(cc2F)C(=O)c2c(sc(C)c2Cl)CC3C2CC2)C(=O)O1&&&
*NC&*C(=O)c1sc(-c2ccccc2)nc1-c1sccc1C&&&
*Cc1cn(-c2cc(F)cc(F)c2)nc1-c1ccc(CC(=O)O)cc1&*N*&*C(*)=O&*C1CC(c2ccccc2)=NO1&&&
O=C(O)CCCCC(=O)C1=CC=[N+]([O-])C=C1C=NN1CCCCC1&&&
*SC&*CC*&*N(*)*&*C(=O)CCC(*)=O&*Nc1ccccn1^*Cc1ccccc1&&&&
*N(C)C&*CC(*)=O&*O*&*C1=C(C(=O)O)N2C(=O)C(*)C2SC1&*N*&*C(=O)Cc1cc(C(C)(C)C)c(O)c(C(C)(C)C)c1&&&
*C(CC)C(*)=O&*N1CCN(c2ccccc2OC)CC1&&*N*^*C(*)=O&*N*&*C1CCCC1&&&
*C(C)(C)C&*N*&*CC(O)C*&*Oc1ccc(-c2ccccc2Cc2ccc(N*)cc2)cc1&*C(*)=O&*Nc1ccc(C(F)(F)F)cc1&&&
*CCCC&*O*&*C(*)=O&*N*&*C(Cc1cccc2ccccc12)C(*)=O&*N*&*C(CCC(*)=O)C(*)=O&*O*&*CC^*O*&&*CC&&&
*CC&*O*&*C(=O)c1sc2nc(N3CCC4(CC3)OCCO4)nc(N)c2c1C&&&
*CCCCCCCCCCCCCCCC&*N*&*C(*)=O&*O*&*CC*&*O*&*C(*)=O&*C12CCC(C)(C)CC1C1=CCC3C4(C)CC(O)C(*)C(C)(C)C4CCC3(C)C1(C)CC2&*C(*)=O&
*CC(=O)NN=Cc1cc(C)oc1C&*Sc1nc2ccccc2o1&&&
*C(=O)c1ccc(-c2c(C(C)(C)C)noc2C)s1&*N*&*C1CCCN(C(=S)Nc2cccc3c2OCCO3)C1&&&
*C(C)(C)C&*Nc1c(O)c(=O)c1=Nc1ccccc1[N+](=O)[O-]&&&
*C12CCC(C(=C)C)C1C1CCC3C4(C)CCC(*)C(C)(C)C4CCC3(C)C1(C)CC2&*O*&*C(C)=O^*C(*)=O&&*Nc1ccccc1Sc1ccccc1C&&&
*C(=O)C(C)N&*N*&*C(CCCCN)C(*)=O&*N*&*C(Cc1c(I)[nH]c2ccccc12)C(*)=O&*N*&*C(CCC*)C(*)=O&*N*&*CC(*)=O^*NC(=N)N^*N*&&&*C(CCC(=O)
*N1C(=O)C(C)Oc2ccc(N3CC(*)OC3=O)cc2C1=O&*Cc1ccc(Oc2ccccc2)cc1&&*C*^*N(*)C&*Cc1ccccc1C*&*N1CCOCC1&&&
COC1=CC=C(NC2=CC3=NN(CCO)N=C3C3=CC(OC)=C(OC)C=C23)C=C1&&&
*CC&*N(*)*&*C(=O)CCCC(=O)c1ccc(-c2cccc(Br)c2)o1&&*CC(*)=O^*Nc1c(F)cccc1F&&&
*Oc1ccc2c3c1CC(C)Sc3c(C*)n2&*CC*&*Oc1ccc(C(=O)O)cc1^*N1CCCC1&&&&
*On1c(Sc2ccccc2)c(CC)c(=O)[nH]c1=O&*CCO&&&
*Oc1ccccc1C&*C(C)C*&*N*&*C(*)=O&*C1CCCN(*)C1&*S(=O)(=O)c1ccccc1&&&
*N1c2ccccc2N(C)S(=O)(=O)c2ccc(S(C)(=O)=O)cc21&*CCC*&*S*&*CC(=O)O&&&
*C(C)=O&*Nc1ccc(N*)cc1&*C(=O)C*&*Sc1ccc2ccccc2c1&&&
*CC&*O*&*C(=O)C*&*N1C(=O)SC(=*)C1=O&*=Cc1cccc([N+](=O)[O-])c1&&&
CNC1=CC=CC=C1OC1=CC=C(C(=O)NN=CC2=CC=CC([N+](=O)[O-])=C2)C=C1&&&
*C(=O)c1ccc(C)c(Nc2ncnc3cnc(N(*)C)nc23)c1&*Nc1ccc(N(C)C)nc1&&*C*^*C1CCCN1C&&&
*S(=O)(=O)c1ccc(-c2ccco2)cc1&*N1CCCC1&&&
*Sc1nc2cc(OC)ccc2[nH]1&*CC1=C(C(=O)O)N2C(=O)C(*)C2SC1&*N*&*C(=O)C(=NO*)c1csc(N)n1&*C(C)(C)C(=O)O&&&
ClC1=CC=C(C2=NOC3=NC=NC(N4CCOCC4)=C23)C=C1Cl&&&
*CC&*N(*)*&*CC&&*S(=O)(=O)c1cnc(Nc2ccccc2)nc1N*^*CCc1ccc(OC)c(OC)c1&&&
*CC&*Oc1ccc(-c2nc(-c3cc3)c(-c3ccc(O)cc3)o2)cc1&&&
CC1(C)C(=O)N(C2=CC=CC(C(N)=O)=C2)C2=NC3=CC=CC=C3N21&&&
*CC(=O)c1ccc(F)cc1&*Sc1nc(=O)c(Cc2ccc(Cl)cc2)c(-c2ccccc2)[nH]1&&&
*Nc1c(C)cccc1C&*C(=O)CC(O)C(*)Cc1ccccc1&*N*&*C(=O)C(*)Cc1c[nH]c2ccccc12&*N*&*C(*)=O&*O*&*CC1c2ccccc2-c2ccccc21&&&
*C(=O)C1=C(C)Nc2ccc(CCCC)cc21&*Nc1ccc(C(*)=O)cc1&*OC&&&
CN1C(=O)C(C)(C)C(C)C12C(=O)NC1=CC(N3C=NN=N3)=CC=C12&&&
COC1=C(C)C=C2C(=C1O)C1=C(OC)C=CC=C1C(C)C1C(O)C=CC21&&&
*CCC(C)C&*C1COCCS(=O)(=O)N1*&*Cc1ccccc1&&&
COC1=CC=NC2=C1C(C1=CC=C(Cl)C=C1)=C(C(=O)C1=CC=CC=C1Cl)S2&&&
CC1(O)CCC2C3CCC4=CC(F)=CC=C4C3CCC21C&&&
*Nc1nc2ccc(OC)cc2o1&*C(=O)c1ccc(C2CCN(C)CC2)cc1&&&
*C(=O)C(C)(C)C&*Nc1ccc(-c2ccc3c(c2)SC(=NCc2ccccc2Cl)N3&&&
*C(C)(C)C&*Oc1ccc(C(*)O)cc1&*C1CCCCNC1=O&&&
*C(=O)CCCCCCC&*N1CC(=*)C(=O)C(=*)C1*&*=Cc1cccc(C)n1&&*CO&*C*^*N*&*C(*)=O&*O*&*C(C)(C)C&&&
*C1CCC2CN(c3ccc(OC)cc3)C(=O)N12&*C*&*N1CCC(*)CC1&*N(c1ccc(F)cc1)c1ccc(F)cc1&&&
*Nc1ccc2nc(N)c3nc(-c4ccco4)n(C4CC4)c3c2c1&*C(=O)c1ccc(C(F)(F)F)cc1&&&
CC1=CC(S(=O)C2=CC=CC(Br)=C2)=CC=C1C&&&
*CCC&*N(*)*&*CCCCCC*&*Sc1no[n+]([O-])c1S(=O)(=O)c1cccc(C)c1^*C1COc2ccc(OC)cc2C1&&&&
*N1CCc2cc(C#N)ccc21&*C(=O)c1ccc(N2CCC(O)(c3ccc(F)cc3)CC2)nc1&&&
*CCC(*)=O&*Nc1nccs1&&*N1CCCCC1&&
*C(C)(C)C&*Nc1ncc2ncn(Cc3ccc(F)c(F)c3)c2n1&&&
*C(=O)c1c[nH]nc1C&*N1CCN(c2ncccn2)CC1*&*Cc1ccccc1&&&
*CC&*N1c2ncc(C*)cc2-c2n[nH]c(-c3ccccc3F)n2CC1C&*N*&*C(=O)c1ccc(Cl)c(Cl)c1&&&
*Nc1cc2c(cc1Cl)c(=O)c(C(=O)O)cn2C&*C(=O)CCCCCCCC(*)=O&*N1CC(*)C(c2ccc(F)cc2)C1&*C(=O)O&&&
*C1CC2Cc3c(C)c(N)c(F)c(C)c3C12C&*O*&*C(*)=O&*N1CCCC1&&&
COC1=CC2=C(C=C1OC)CN(C)CC2&&&
CC12CCC3C(CCC4(C)CSC(CC4C34[NH]C3=CC=C(Cl)C=C35)C1)C2&&&
*Nc1cc(F)c(F)c(C#N)c1F&*C(=O)c1cc2ccc(N*)cc2[nH]1&*C(=O)C*&*N1CCN(c2ncccn2)CC1&&&
*=C1C(=N)N2C=CSC2=NC1=O&*=Cc1cccs1&&&
OC1=CC=C(C2=CC(C3=CC=CC=N3)=NN2C2=CC=C([N+](=O)[O-])C=C2)C=C1&&&
*C(=O)c1ccc(N2C(=O)C3C4c5ccccc5OC4C(C5C=CCC5)C3C2=O)cc1&*Nc1ncns1&&&
COC1=CC(OC)=C2C(=C1)CCC1C3CCC(O3)C21&&&
*CC&*O*&*C(=O)C(C(*)=O)(c1ccccc1)C(C)C&*O*&*CC&&&
*C1CC2(O)C(CCC3C4CC5OC5CC(O)C4(C)CCC32)C(=O)O1&*O*&*C(=O)C=*&*=Cc1ccc(O)cc1&&&
*Oc1cccnc1&*C1CN(*)C2CCCOC12&*Cc1ccncc1&&&
*C(C)=O&*N1CCC(=*)CC1&*=C1c2ccc([N+](=O)[O-])cc2CCc2ccccc21&&&
*C(C)=O&*C1(O)CCC2C3CCC4=CC(=O)C=CC4(C)C3C(O)CC21C&&&
*N1CCC(C)CC1&*CC*&*Oc1ccc2ncn(Cc3ccc(C(=O)O)cc3Cl)c2c1&&&
*C(=O)c1cccc(-c2cc(C(F)(F)F)ccc2Cl)n1&*N*&*Cc1cccs1&&&
COC1=CC=CC(CN2C=NC3=C(C=NN3CC3=CC=CC=C3)C2=O)=C1&&&
*C(C)c1ccc2ccccc2c1&*Nc1ccc(C(*)=O)cc1&*N*&*C(CC*)C(=O)O&*SC(=O)c1ccccc1&&&
*C(C)=O&*N*&*C(C(*)=O)C(C)C&*N*&*C(C(*)=O)C(C)O&*N*&*C(C(*)=O)C(C)C&*N*&*C(C(*)=O)C(C)C&*N*&*C(C)C(*)=O&*N1CCCC1*&*C(*)=O
*N(C)C&*CCC1=c2cc(=O)c3c(C(=O)O)cn(C4CC4)c3c2C2c3cc(C(C)(C)C)cc(O)c3C(C(C)(C)C)C12&&&
*Nc1ccc(CC(=O)NO)cc1&*C(=O)c1ccco1&&&
*CCCC(=O)O&*N(*)c1cccc(F)c1&*C(=O)Cc1ccc2c(c1)OCO2&&&
*C(C(*)=O)C(C)CC&*N*&*C(Cc1c[nH]c2ccccc12)C(*)=O^*N*^*N*&*C(*)=O&*C(Cc1ccc(O)cc1)C(*)=O&*C1CCCCN1&*N1CCCC1*&&&*C(*)=O&*N*&*C
*C(C)C&*C1CN(*)CCO1&*C(=O)C*&*C1CCCC1&&&
*N(*)c1cc(C(N)=O)c2c(c1)S(=O)(=O)N=C(c1c(O)n(C*)nc(-c3cc(OC)c(OC)c(OC)c3)c1=O)N2&*CC(F)(F)F&&*CC(F)(F)F&*C1CC1&&
*NC&*C(=O)c1cc(Br)n(C2OC(*)C(O)C2O)n1&*CO&&&
*OC&*CCC*&*N*&*C(=O)c1ccc(S(*)(=O)=O)cc1&*N1CCCC(*)C1&*C(*)=O&*Nc1ccc(OC)c(OC)c1&&&
*CCCC&*Nc1ncccc1[N+](=O)[O-]&&&
*Oc1cc2c(c3oc(=O)c(-c4ccc(C#N)cc4)c(C)c13)C=CC(C)(C)O2&*Cc1cccnc1&&&
*NC(=N)N&*CCc1c(C(=O)O)[nH]c2cc([N+](=O)[O-])ccc12&&&
*N1C(c2ccc(C(C)=O)cc2)CC2(CCCCC2)C1(C)C&*C(*)=O&*C1CCN(C)CC1&&&
CC1=CC=C2C=C1OC1=CC(=CC=C1=O)CCCCC2CC1=CC=C(O)C=C1&&&
*CC&*Oc1cccc(-c2nc(N)c3cnn(C4CCN(*)CC4)c3n2)c1&*Cc1ccccc1&&&
*CCCC(C)CC&*O*&*C1C=C(CC=*)C(=O)C(O)C1O&*=C(C)C&&&
*Cc1cc(C)on1&*N1CCN(c2nc(CO)cs2)CC1&&&
*S(=O)(=O)c1ccc(CCC(*)=O)cc1&*Nc1ncc(Cc2ccccc2Cl)s1&&*N1CCOCC1&&
*C12CC3=CC4(CCC3(C)C3COC4(C)C(Cl)C=CC31)C(C)C2&*C(=O)O&&&
*CCc1ccc(OC)c(OC)c1&*N*&*C(=O)c1cc([N+](=O)[O-])ccc1N1CCOCC1&&&
*Cc1ccc(OC)c(OC)c1&*N*&*C(*)=O&*C1CSC2(CCCC2)C1&&&
*C(C)(C)C&*O*&*C(=O)CC(=*)C(=O)Cc1cc(-c2ccccc2)on1&*=Cc1ccc(O*)c(-c2ccc(Cl)cc2)c1&*C(C)(C)C(=O)O&&&
*C(C)Cc1ccccc1&*N*&*CC(O)c1cc(-c2ccc(Cl)c(Cl)c2)nc2ccc(C(F)(F)F)cc12&&&
*Nc1ccccc1C&*CC(O)c1ccnc2ccc(Br)cc12&&&
*C(=O)C(*)Cc1ccccc1&*N*&*S(=O)(=O)c1ccc(Cl)cc1^*N1C(=O)C(=*)NC1=O&&*=Cc1c(-c2ccccc2)[nH]c2ccc(Br)cc12&&&
*Nc1ccccc1C&*C(=O)C(c1cccs1)(c1ccc(C(F)(F)F)cc1)C(C)C(*)=O&*O*&*CC(C)(C)C&&&
*Sc1nc(C)ccc1C&*C*&*C1CCCN1&&&
CCCC1=CC(C2=CC=C(C(=O)NO)C(F)=C2)=C2C(N3CCNCC3)=NC=NN12&&&
COC1=CC=CC=C1N1CC2=CC=CC=C2C2C3=CC(OC)=CC=C3CCC21&&&
*Sc1nnc2c(C)cc3ccc(C)cc3n12&*CC(*)=O&*Nc1ccccc1N&&&
FC(F)(F)C1=CC=C(N2C(C3=NN=C4C=CC=NN34)=N[NH]C2=S)C=C1&&&
*NC&*C(=O)c1ccc(N*)cc1&*C(=O)C*&*Oc1ccc(C)cc1Cl&&&
*C12CSC(OC1)C1(C(=O)N(C(C)C)c3ccccc31)C2C(C)C&*N1C(=O)C2CCCCN2C1=O&&&
*CCC&*O*&*C(=O)C1=C(C)NC(C)=C(C(*)=O)C1c1cccnc1cccc(N*)c1&*O*&*CC^*C(*)=O&&*O*&*CCC&&&
*CC&*O*&*C(=O)C1=C(C)N(*)C(=O)NC1c1cccnc1&*Cc1nc2c(=O)n(C)c(=O)n(C)c2[nH]1&&&
*C(=O)c1cncc2ccccc12&*N*&*CC*&*N1CCN(c2cc(Cl)cc3c2N(*)CCC3)CC1&*CCO&&&
*CC(=O)c1cc(OC)c(OC)c(OC)c1&*Sc1nnc(C2CC2)o1&&&
*CCC(O)CCCCCCCCCCC&*C1C(=O)OCC1*&*CC(*)C*&*OP(=O)(O)OP(=O)(O)O*&*C*^*O*^*C1OC(n2ccc(=O)[nH]c2=O)C(O)C1O&*C(C)=O&&&&&
*N(*)C&*Cc1csc2nc(-c3ccccc3)nn12&&*S(=O)(=O)c1cccc2nsnc12&&
*CC(=O)N1N=C(c2ccc(C)cc2)CC1c1ccc(C)cc1&*Sc1nnc(-c2cccc3ccccc23)o1&&&
*N(*)C&*C(=O)C(*)Cc1ccc(Cl)c(Cl)c1&*N*^*C1CCCS1^*C(=O)C(N)Cc1ccccc1&&&&&
*Oc1cc(C)ccc1C&*CC(*)=O&*O*&*CC(=O)c1c(C)[nH]c2ccccc12&&&
O=CC1C2CC3=CC=CC=C3C2C2CC(C3=CC=CS3)NC12&&&
*C(=O)c1oc(C)nc1C&*N*&*Cc1ccc(-c2cnn(C)c2)cc1&&&
*C(=O)c1ccc2cc3n(c2c1)C(C)(C)CNC3=O&*Nc1ccc(I)cn1&&&
COC1=CC=C2C(=C1)C=CC1=CC=CC=C12&&&
*C(=O)c1cccs1&*Nc1ccc2c(c1)nc(N1CCNCC1)c1cnn(C3CC3)c12&&&
*C(=O)c1c(F)cccc1F&*N1c2ccccc2C2CNCCC21&&&
*S(=O)(=O)c1ccc(CCC(*)=O)cc1&*Nc1ccc(Br)cc1F&&*N1CCOCC1&&
*Sc1nc(N2CCc3cc(OC)c(OC)cc3C2)cc(=O)n1C(C)C&*CC(*)=O&*Nc1ccccc1C&&&
*CC&*O*&*C(=O)C(*)(CC)c1ccccc1&*C1CCC2C(CCN2*)O1&*C(C)Cc1ccc(Cl)cc1&&&
*=CC(O)C#C&*=CCCCCCCCCCCC=*&*=CCCCCC=*&*=CCCCC(=O)O&&&
*C(=O)c1cccc(Cn2ccnc2)c1&*N*&*C*&*C1Oc2c(O)cc(-c3ccoc3)cc2OC1c1ccc(F)cc1&&&
*Cc1cn(CC(=O)c2ccc(OC)c(OC)c2)c2ccc(Cl)cc12&*N1CCOCC1&&&
*Cc1ccc(N*)c(OC)c1&*C(=O)c1cccs1&&*N*^*C(=O)c1ccoc1C&&&
*=C1C(=O)Nc2ccccc21&*=Cc1ccc(O)c(Br)c1&&&
FC1=CC=CC(C(F)(F)F)=C1C1=NN=C2C=CC(C3=C[NH]C4=CC=C(Br)C=C34)=NN12&&&
*C(C)C&*N*&*C(=O)O&&&
*CCCC&*C12c3[nH]c4ccccc4c3CCN1CC(C)(C)C2*&*C(*)=O&*N1CCN(*)CC1&*CC&&&
*Nc1cc(C(F)(F)F)nn1C&*C(=O)CCCCn1cccc1&&&
*Cc1ccc(C(C)(C)C)cc1&*N1CC(c2nccn2C2CC2)CC1=O&&&
*=CCN#N&*=C1C2CC3CC(C2)CC1C3&&&
*CC(=O)NN=C(C)c1ccc(-n2ccnc2C)cc1&*Sc1nnc2c3ccccc3n(C)c2n1&&&
*S(=O)(=O)c1ccccc1&*Nc1cccc2c1Cc1cc(N*)ccc1-2&*Cc1ccccc1&&&
*C(=O)C(N)CC(C)C&*N*&*C(CC(C)C)C(*)=O&*N*&*C(CC(C)C)C(*)=O&*N*&*C(CCCN=C(N)N)C(*)=O&*N*&*C(CCCN=C(N)N)C(*)=O&*N*&*CC(N)=O
*N(C)C&*CCCn1c2c(c(S*)nc3ccccc32)c2c3ccccc3n(-c3ccccc3)c21&*CC(*)=O&*NC1CCCc2ccccc21&&&
*=C(C#N)C(*)=O&*N*&*Cc1ccco1^*=Cc1ccc(O)c(O)c1&&&&
*CC&*O*&*C(=O)C(*)Cc1ccccc1&*N*&*C(=O)Cc1noc(CCCCc2cc(-c3ccccc3)ccc2O*)n1&*CC&&&
*CCC&*N(*)*&*CC&&*CCC*^*Nc1nc(Cl)c2nc(-c3ccco3)n(C(C)C)c2n1&&&
O=C1C2=CC=CC=C2C(=O)C2=C1N=NS2&&&
CCN1C=NC2=C(C=C(C)N2C2=CC=C3OC4=CC=CC=C4C3=C2)C1=O&&&
CN(C(=S)NNC(=O)C1=CC=CC=C1Cl)CC(=O)NN=CC1=CCCCC1&&&
*Oc1ccc2c(c1)cc1n2CCCC1CCC&*CC*&*N(C)C&&&
O=C(O)CCCCC1=NC(=O)C2=CC3=C(C=C2[NH]1)[NH]C(C(F)(F)F)=C3&&&
*Cc1cc(Nc2cc(C)ncF)s2)ccc1O&*N1CCC(*)CC1&*N1CCOCC1&&&
*S(=O)(=O)c1ccc(OC)cc1&*N1CC=C(C(c2ccccc2)c2ccccc2)CC1&&&
*Nc1ccc([N+](=O)[O-])cc1C&*C(=O)c1cnccn1&&&
*CC&*O*&*C(=O)NN(Cc1cccc2ccccc12)c1nc(-c2ccc(C(=O)O)cc2)cc2ccccc12&&&
*C(=O)CCCCCC&*Nc1ccc(-n2nc(C(C)C)oc2=O)cc1&&&
*Cc1cn(Cc2cncc(-c3cc(C(F)(F)F)cc(C(F)(F)F)c3)n2)c2ccccc12&*N1CCCC1&&&
*C(=O)c1c(Nc2ccc(Cl)cc2)sc2c1CCCC2&*N1CCCC1&&&
*CCCC=C&*N1C(=O)C(*)SC1=O&*CC1=CCCC(*)O1&*CC(*)C(=O)c1nnc(CC(C)C)o1&*N*&*C(=O)CCc1ccccc1&&&
*CC(*)=O&*Nc1cccnc1Cl&&*N*^*Cc1ccncc1&&&
*C(=O)CCc1c(C)c2c(cc(C)c3c(C)c(C)oc32)oc1=O&*N1CCN(c2ccccn2)CC1&&&
FC(F)(F)C1=CC=C(C(Br)C2=C[NH]C(C3=CC=C(C(F)(F)F)C=C3)=N2)C=C1&&&
*N1CCN(c2cnc3ccc(C#CC)cn23)CC1&*CC=*&*=Cc1ccc2c(c1)cc(C(*)=O)n2C&*NC&&&
*C(=O)O&*C1SC(*)S(=O)(=O)N1*&*Cc1ccccc1&&*Cc1ccccc1&&
*Nc1cc(Cl)c(OC)cc1N1CCN(C)CC1&*C(=O)c1cccc(C(=O)O)c1&&&
COC1=CC=CC=C1C1=NC(O)=NC=C1Cl&&&
*S(=O)(=O)c1ccc2c(c1)c1ccc(-c3ccccc3)cc1n2CC(CC)CC(C)C&*Nc1nc(C)ccn1&&&
O=C1C(O)C=C(C2=C[NH]C=N2)OC1C1=CC=CC=C1&&&
CC1(C)C=CC2=C(C=CC(O)=C2O)O1&&&
*C(N)=O&*C1CCCCN1*&*C(=O)C(*)Cc1ccc(OP(=O)(O)O)cc1&*N*&*C(=O)C(N)CO&&&
*N(C)C&*C1CCN(c2cc(Nc3ncc4c5ccncc5n(C5CCCC5)c4n3)ncn2)CC1&&&
*S(=O)(=O)c1cc(Br)c(C)cc1C&*N*&*C(CCCO)C(*)=O&*N*&*CCc1ccc(Cl)cc1&&&
*C(=O)c1ccc(C)cc1&*N*&*C(Cc1ccc(N*)cc1)C(=O)O&*C(=O)c1c(Cl)cccc1Cl&&&
*C(C)=O&*Nc1ccccc1-c1nc2cccnc2nc1N*&*S(=O)(=O)c1c(F)cccc1Cl&&&
*=C1CC(O)CC(O)C1=C&*=C1CCCC2(C)C(*)CCC12&*C(C)C=*&*=CC(C)C(C)C(C)CO&&&
*OCn1cc(C)c(=O)[nH]c1=O&*CC*&*OP(=O)(O)O&&&
*CCC(=C)C(*)C(C)Cc1ccccc1&*O*&*C(C)=O^*C12OC(*)C(*)(O)C(*)(O1)C(O)C2O&&*C(=O)O&&*C(=O)O&*CO&&
*CCC&*N*&*C(=O)c1ccc(N*)cc1&*C(=O)c1ccc2c(c1)Cc1ccc(N(*)*)cc1-2&*CCC(F)(F)F&&*CC&&
*CC&*Oc1ccc(CC*)cc1&*N*&*C(=O)c1cc(C)ns1&&&
*CCCN&*N1CCN(c2cc(=O)n(-c3ccccc3)nc2-c2cc(Cl)cc(Cl)c2)CC1&&&
*C(=O)CCCCC&*N*&*Cc1cc2ccc3c(c2cn1)c1ccccc1n3CC&&&
*Nc1ccc(C(=O)c2c(C)ccc3cc(OC)ccc23)cc1&*C(=O)c1ccc*&*N(C)C&&&
*Oc1ccc(Cl)cc1C1(c2ccc(OC)cc2)CCOCC1&*Cc1cccc2ccc(C)nc12&&&
CN(C1=CC=CC=C1)N1C=NC2=C(NC3=CC=C(N4C=CC5=CC=CC=C54)C=C3C(=O)CCC2=O)C1=O&&&
*CCC(C)C&*N1CCc2oc(-c3cccc(F)c3)nc2C1&&&
*C(=O)c1ccc(OC)c(Br)c1&*Nc1ccc(S(*)(=O)=O)cc1&*Nc1ccccc1Cl&&&
C(=NNC1=CC=CN=C1)C1=CC=C(N2CCN(C3=CC=C4OCOC4=C3)CC2)C=C1&&&
*Nc1ccc(OC)cc1&*C(=O)Cc1ccc(OCOC)c(Br)c1&&&
*Nc1ccc(OC)cc1&*C(=O)C*&*N(*)C&*C(=O)CCC(*)=O&*N(*)c1ccccn1&*C1CCS(=O)(=O)CC1&&&
*C(=O)c1cc(Cl)c(NC)c*&*N*&*C1CCC(*)CC1^*C(N)=O^*CC(*)=O&&&*N1CCCCc2ccccc21&&&
*C(C)C&*N1C(=O)c2cccc(N*)c2C1=O&*C(=O)C=*&*=Cc1cccc(O*)c1&*Cc1ccc(F)cc1&&&
*CC&*N1CC2(*)CCC(*)C34C5CC6C(*)C(*)C(O)(C5C6*)C(C(*)C23)C14&*OC&&*O*^*C(=O)c1ccccc1^*OC&&&*OC&*OC&*C*^*O*&*C(=O)c1ccccc1&
*CC=C&*ON=C1C=CC(=O)C(O)=C1C&&&
*CCCC(CC(C(*)=O)(c1ccc(O)cc1)c1ccc(O)cc1)C(C)C&*N(*)*&*CCO^*O*&*CCO^*CCO&&&&&
*CC&*N(*)*&*CC(*)=O&*N(*)c1ccc(F)cc1^*S(C)(=O)=O^*C(C(*)=O)c1ccccc1&&&*N*&*C1CCCC1&&&
*C(=O)c1csnn1&*Nc1ccccc1Cl&&&
*=Cc1ccc(N(C)C)cc1&*=CC(=*)O&*=CC(=O)c1ccc(O*)cc1&*CC*&*S*&*CC*&*O*&*CC*&*S*&*CC*&*O*&*CC*&*N(C)C&&&
*C(C)C&*C1(c2nnc(-c3ccc(N4CCOCC4)cc3)s2)CN(*)CCO1&*C(*)=O&*C1CCC1&&&
*C(=O)c1n[nH]c(-c2cc(C(C)(C)C)c(O)cc2O)c1-c1ccc(F)cc1&*N1Cc2ccccc2C1=O&&&
*Nc1nccc(-n2ccnc2)n1&*CC*&*C1CC1&&&
CN1C=C2C3=CC=CC([N+](=O)[O-])=C3N(C)C3=C2C2=C1C=CC(C#N)=C23&&&
*OC&*C(=O)C1=C(c2cccc(C)c2)CC2CCC1N2*&*C(*)=O&*C1CC(*)CN1*&*C(c1ccc(F)cc1)c1ccc(F)cc1&&*N1CCCC1&&
*N1CCCC1c1c(CC)noc1CC&*C(=O)c1cnn(CC)c1Oc1cc(F)ccc1Cl&&&
*CC(*)=O&*N*&*C(*)=O^*S*^*Nc1ccccc1Cl&*CC(=O)c1ccc(F)cc1&&&&&
*OC&*C(=O)c1cccc(C2CN(C)CC3c4ccc(OC)cc4CCN23)c1&&&
*Cc1ccc(OC)cc1OC&*N1CCC(*)C1&*C(*)c1ccccc1&*N*&*CCc1ccncc1&&&
*CC&*N(*)*&*C(=O)CCC*&*C1CCCC1^*Cc1nccn1Cc1ccccc1&&&&
*Nc1cccc(-c2cccn3c(=O)cc(N4CCCC4)nc23)c1&*Cc1ccccc1&&&
*CCC&*N1CC=C(c2ccc(O*)cc2)CC1&*CC*&*Sc1nc(C)cc(C)n1&&&
*OC&*C(=O)C*&*Sc1nnc(-c2ccc(OC)cc2)o1&&&
*C12CCC(C)(C)CC1C1=CCC3C4(C)CC(=O)C(O)C(*)(C)C4CCC3(C)C1(C)CC2&*C(=O)O&&*CO&&
*N(C)C&*C1CCN(*)CC1&*C(CC(*)=O)c1ccccc1F&*N1CCN(*)CC1&*C1(c2ccccc2)CCN(*)CC1&*Cc1ccccc1&&&
*Nc1cccnc1N1CCN(c2nc(-c3c(F)cccc3F)ccc2F)CC1&*C1CC1&&&
CC(=O)C1=C(NC2=CC=C(F)C=C2)SC=C1&&&
*C(CCC)C(=O)c1nc2c(C(C)(C)C)cccn2c1Sc1ccccc1F&*N*&*C(=O)C(*)C(C)(C)C&*N*&*C(*)=O&*O*&*Cc1ccncc1&&&
*OC&*C(=O)c1cc(=O)[nH]c(C)c1C&&&
*C(=O)c1ccnn(-c2ccccc2)c1=O&*N*&*Cc1ccc2c(c1)OCO2&&&
O=C1NCCc2c1[nH]c1c2CCCC1&&&
*C(=O)c1cc2nc(-c3cccs3)cc(C(F)(F)F)n2n1&*N*&*C1CCCCC1&&&
CON=C(C)C1=CC2=C(C=CC3=CC(C)=CC=C32)C(C2=CC=CC(C3=CC(C)=CC=C3F)=C2O)=N1&&&
*C(=O)c1cc(Cl)cnc1OC&*N*&*C1CCN(*)C1&*C(C)C&&&
*=C1C(=O)Nc2ccc(C)cc21&*=Cc1cn(-c2ccc(Cl)cc2)nc1-c1ccncc1&&&
*OC&*C(=O)c1cc2c(s1)C(=O)c1ccccc1C2=O&&&
*Cc1cc(OC)c(OC)c(OC)c1&*N*&*C(=O)C=*&*=Cc1ccccc1&&&
*CC&*Oc1ccccc1N*&*C(*)=O&*C1CCN(*)CC1&*C(=O)CCc1c[nH]c2ccccc12&&&
*NC&*CC1=C2C=C(C(=O)O)N3CCC4(*)C(*)(O)C(=NOC)C1C1(C)CCC(O1)C24&*C(=O)CO&&*CC(C)C&&
*Cc1c[nH]c2c(OC)cccc12&*N1CC2(C)CC1CC(C)C2&&&
*C(=O)c1ccc(S(*)(=O)=O)c([N+](=O)[O-])c1&*Nc1cccc(O)c1&&*N1CCc2ccccc2C1&&
*Oc1ccc(C(C)=O)cc1&*C(*)=O&*N1CCC(*)CC1&*C(O)(c1ccccc1)c1ccccc1&&&
*CCCc1ccc(OC)cc1OC&*N*&*CC*&*Oc1cccc(C)c1&&&
ClC1=CC=CC(NC2=NC(C3=C[NH]N=C3)=CS2)=C1Cl&&&
COC1=CC(C=NNC(=S)NC2=CC=CC(F)=C2)=C(O)C(OC)=C1&&&
*N1CCCC(c2cc(C(N)=O)[nH]n2)C1&*C(=O)CCc1ccccc1&&&
*CCC&*Oc1ccc(-c2cc(Cl)c3c(c2)N(C)C(=O)C3=*)c(C(*)=O)n1&*OC&&*=CC(=O)O&&
*SC1c2ccccc2C(=O)N1c1cc(OC)cc(OC)c1&*CC(O)CO&&&
*N1CCNC(=O)C1&*C(=O)CCc1cn2cnnc2c1&&&
O=C(O)CCCCCS&&&
*CC&*Oc1cc(C=*)cc(O*)c1O&*C(=O)c1cccs1&&*=CC(=O)c1cccs1&&
*CC=C&*Oc1ccc(N*)cc1&*C(*)=O&*N(*)*&*CCC&&*CCCCCCCCCCCCC&&
*Cc1cc(C)on1&*N1CC2CCOC2CN(c2ncnc3[nH]ncc23)CC1C&&&
CC1=CC=C(N2C(=O)C3C4C=CC(C4)C3C2=O)C=C1&&&
COC1=CC=C2N=C(C3=CC=C(F)C=C3)N=C(N)C2=C1&&&
*CC=C&*N1CCN(*)CC1&*C1CCN(*)CC1&*Cc1ccc(C)o1&&&
*C(=O)c1ccc(C(C)(C)C)cc1&*N*&*CC(*)=O&*N1CCCCC1C&&&
*C(=O)c1ccc(OC)c([N+](=O)[O-])c1&*N*&*CCC1=CCCCC1&&&
*OC&*CC*&*Nc1ccc(C(=O)NN2C(=O)C3(C)CCCCN3C2=O)cc1&&&
*C(C=C)C(*)=O&*N1CC(*)CC1*&*O*^*N*^*C(*)=O^*C(C)=O^*C(=O)C(*)Cc1ccc(OC)cc1&&&*N*&*N*&*C(CC(*)=O)CCCC&*C(C)=O&*N*&&&*S(=O)
COC1=CC=C(N)C(N2C=NC3=NC4=CC=NC=C4N=C32)=C1C&&&
C1=CC=C(C2=CC3=C4N=C5C=C(C6=CN=C7NCC=CC7=C6)C=CC5=C3[NH]2)C=C1&&&
*C(=O)c1cc(C(F)(F)F)cc(C(F)(F)F)c1&*Nc1nc2ccc(F)cc2c2cc(Cl)sc12&&&
*C1CN(*)S(=O)(=O)c2ccccc2O1&*Cc1ccccc1&&*Cc1ccccc1&&
*Nc1nc2c(c(Nc3ccc(S(=O)(=O)C(F)(F)F)cc3)n1)CCNCC2&*C*&*C1CCCO1&&&
*CC&*N(*)C&*C(=O)c1nc2c(s1)CCCC2&&&
*CC&*O*&*Cc1nc(=O)c2sc3cc(OC)ccc3c2[nH]1&&&
*CCC(=C)C(*)C(C)Cc1ccccc1&*O*&*C(C)=O^*C12OC(*)C(*)(O1)C(*)C2O&&*O*&*C(=O)CC^*C(=O)O&&&*C(=O)O&&
*=CC(O)C#C&*=CCCCCCC#CC(O)C=*&*=CCCCC=*&*=CCCCCC(=O)O&&&
*CC&*N(*)*&*CC&&*CCC*^*Nc1ccc2c3c(nn2-c2c(Cl)cccc2Cl)-c2ccccc2C3=O)c1=O&&&
*N(C)C&*CCC*&*Oc1ccc2c3c(c(=O)oc2c1)CCCC3&&&
CC1=C2C=CC=CC2=C(OC2=CC=C(C(=O)O)C=C2)C(S(=O)(=O)O)=C1&&&
*CC&*Oc1cc(C=*)ccc1O&*=C1SC(=S)N(*)C1=O&*C*&*C1CCCO1&&&
*S(=O)(=O)c1ccc(C(=O)NN=Cc2cc=c([N+](=O)[O-])o2)cc1&*Nc1ccc(F)cc1&&&
N=C(NO)NN=CC1=C(Br)C=C(I)S1&&&
*C(=O)c1ccc(C)s1&*OO*&*CC(*)=O&*Oc1ccc(Cl)cc1&&&
*Cc1ccccc1F&*Oc1ccc2cnccc2c1&&&
*C(=O)Cn1ccc(S(=O)(=O)Cc2ccccc2Cl)n1&*N1CCN(*)CC1&*C1CCCC1&&&
*C(=O)C(=O)O&*N(*)*&*CC=*&*=CC*^*CCCCCCBr^*N*&&&*C(=O)c1nc(=O)c(N*)c(Nc2ccccc2)[nH]1&*C(=O)c1ccccc1&&&
*OC&*C12CCC3(CC1*)C1Cc4ccc(O)c5c4C3(CCN1*)C2O5&*C*&*C1CC1^*C(C)(O)CC(*)C(C)C&&*N*&*C(*)=O&*C1CCCN1*&*CCC(C)C&&&
*CC&*NC=Nc1ccc2c(c1)c(C(*)=O)cn2C&*N*&*C(=O)c1ccc2c(c1O)C(=O)c1c(O)cc(C(C)CCCC(C)(C)C)cc1O2&&&
*N1C(=Nc2ccc(OC)cc2)Oc2ccccc2C1c1ccc(OC)cc1&*C(=O)CCl&&&
*Oc1ccccc1OC&*CC(=O)NN1C(=O)C2C3C=CC(C3)C2C1=O&&&
CC(=O)C1=C(C2=CC=C(Br)C=C2)C2=C3OC(=O)C=CC3=C(O)C=C2O1&&&
O=C1C=CN(CC(O)C(F)(F)F)C=C1Cl&&&
*Nc1ccc(-c2ccc(C(=N)N)cc2)cc1F&*C(=O)C=*&*=CC(=O)O&&&
*CC&*C1NC(=O)C(=*)C(=O)NC(*)C(C)(C)S1&*=Cc1ccccc1OC&&*C(C)C&&
*NC&*C(=O)c1ccc(F)c(Nc2ncnc3onc(C)c23)c1&&&
*CC(*)=O&*N*&*Cc1ccc2c(c1)OCO2^*O*&&*C(=O)c1cc2ccccc2oc1=Nc1ccc(Cl)cc1&&&
*=CC&*=CC(*)=O&*O*&*C1C(*)OC(C)C(O)C1*&*O*&*C1CCC2(C)C(CCC3C2CCC2(C)C(*)CCC32O)C1^*O*^*C(C)CC&*C(C)=O&&&&&
*C(=O)NNC(=O)c1cccc(Cl)c1&*C1C2COc3ccccc3C2C1*&*C(=O)NN1CCSCC1&&&
*S(=O)(=O)c1ccc(N2CCN(c3ccc(F)cc3)CC2)c(C)c1&*NC(C)=NC(=O)c1ccccc1&&&
*=Cc1cc(C)n(-c2ccc(CC)cc2)c1C&*=CC(=O)c1ccc(OC)c(OC)c1&&&
*ON=C(N)Cc1c(N)n(C)c(=O)[nH]c1=O&*C(=O)c1ccccc1Cl&&&
*Oc1ccc(-c2ccc3c(c2)7c2n[nH]c(-c4ccc(C(*)=O)cn4)c2CC3)c2cccnc12&*N*&*Cc1ccccc1^*C(F)(F)F&&&&
*CC&*O*&*C(=O)Cc1csc(-c2ccc(CC(*)=O)s2)n1&*N1CCN(*)CC1&*CC&&&
*Oc1ccc(C)cc1&*CC*&*Nc1cccnn1&&&
*NC(=S)NNC(=O)c1ccc(Nc2nc(C)nc3ccccc23)cc1&*Cc1ccccc1&&&
CC1=[N+]([O-])ON=C1C1=C(C=NN2CCOCC2)C(=O)N(CC2=CC=CC=C2)C(N2CCOCC2)=N1&&&
*CC&*OP(=S)(N1CCC2=C(C1)C(c1ccc(OC)cc1)NC(c1ccc(OC)cc1)=N2)N(C)C&&&
*Nc1cc(Cl)ccc1OC&*C(=O)Cc1csc(C(C)C)n1&&&
*C(=O)c1cc(C(CCC)CCCc2cc(C)no2)cn1C&*N*&*CC(*)(C)C&*N*&*C(=O)C*&*S*&*CC(*)=O&*N(C)C&&&
*CC(=C)C&*Nc1nc(N)n2nc(-c3ccco3)nc2n1&&&
*NC&*C(*)=O&*N1CCN(*)C(C)C1&*C(=O)c1cc(C)n(CC*)c1C&*N(C)C&&&
CCC1(CC)C(=O)NC2=CC=C(C3=C(C#N)C(C(F)(F)F)=NN3C)C=C21&&&
*C(=O)c1ccc(OC)c(F)c1&*N1CCN(*)CC1&*S(=O)(=O)c1cccc(C)c1&&&
*Nc1cccc(CC=C)c1&*C(=O)C*&*Sc1nnc(-c2ccncc2)n1C&&&
CC(=O)C1=CC=C2C(=C1)N=C(C1=CC=CC=C1)N2C1=CC=CC=C1F&&&
COC1=CC=C2C=NC3=CC=CC=C3C(=O)C2=C1&&&
*Cc1ccc(-c2cccc(-c3nc4ccccn4n3)c2)cc1&*N1CCNCC1&&&
*Cc1ccc(OC)cc1&*Nc1ncnc2nonc12&&&
CC1(C)CC2=CC=CC=C2C2=C1[NH]C1=CC=CC=C21&&&
*C(=O)C(Cc1ccccc1)n1c(=O)cc(C)n(Cc2cccc(-c3ccccc3-c3nn[nH]n3)c2)c1=O&*N*&*C(C(=O)O)C(C)C&&&
*C(C)=O&*N*&*CC(CC1(C)CCc2ccccc21)C(*)=O&*Nc1ccccc1C(*)=O&*N*&*C(CC(C)C)C(*)=O&*N*&*CC(=O)c1ccccc1&&&
*C(=O)CCCC(=O)CCCCCCCC&*N*&*C(Cc1ccc(O)cc1)C(*)=O&*N*&*C(Cc1ccc(O)cc1)C(*)=O&*N*&*C(C)C(*)=O&*N*&*C(CCCN=C(N)N)C(*)=O&*N*
*S(=O)(=O)c1ccccc1-c1ccc(Cn2c(CCCC)nc(SC)c2C(=O)NO)cc1&*N*&*C(*)=O&*O*&*C(C)(C)C&&&
*C(=O)c1ccc(N*)cc1&*Nc1c(F)cccc1F&&*S(=O)(=O)c1ccccc1&&
*C(=O)c1cnc(N2CCC(F)CC2)cc1C#N&*N*&*C1C2CC3CC1CC(O)(C3)C2&&&
*C(=O)O&*C1Cc2c(n(C(=O)c3cccs3)c3ccccc23)CN1&&&
*N(c1ccccc1)c1ccccc1OC(F)F&*CCCCCCC1=C(CCCCc2ccccc2)C2=NCCN2C1=O&&&
*OC&*C1CCC(F)C(*)C1&*Nc1nccc(-c2nc(CC(*)=O)c(O)c3[nH]c4ccccc4c23)n1&*N1CCN(*)CC1&*CCO&&&
*C(=O)C(=O)c1[nH]c(C)c(C(C)=O)c1C&*N1CCN(c2ccc(F)cc2)CC1&&&
CN(C)C1=NC(N2CCOC(C3=CC=C(Cl)C=C3)C2)=NC(N2CCN(C)CC2)=N1&&&
*N(C)C&*C(C(*)=O)c1cc2ccccc2s1&*N1CC2OCC(=O)N(*)C2C1&*C*&*C1CCCC1&&&
*Cc1ccc2nc(N)nc(N)c2c1&*O*&*C(=O)CCCC*&*N*&*C(=O)CCCC*&*C1SC(=O)NC1=O&&&
*Cc1ccc(C(=O)O)o1&*Sc1ccc(C(*)=O)cn1&*N1C(*)CC(O)C1*&*Cc1ccc(-c2ccccc2)cc1&&*Cc1ccccc1&&
*OC&*C(=O)c1cc(O)cc(O)c1C(=O)CC(CC(=O)NO)Cc1ccccc1&&&
*Cc1ccccc1&*N1CCCC1&&&
*N1C(=O)CCN(*)C1=O&*CCCc1ccccc1&&*C(CO)Cc1ccc(O)cc1&&
*=C1NC(=O)N(*)C1=O&*=Cc1ccc2cocc2c1&&*C1CCN(*)CC1^*CC(O)C*&*-c1ccccc1&&&
*CC&*Oc1ccc2c(c1)S(=O)(=O)N=C1C(=NOC)C(=NO*)C(=O)C3=NON=C3C12&*CC&&&
NC(=O)C1=CC=C(CN2C=C(C(C[N+](=O)[O-])C3=CC=CC4=CC=CC=C34)N=N2)C=C1&&&
CCC1=C(C)N2N=NC3=C2C(=CC(OC)=C3F)[NH]1&&&
NC(=S)NN=CC1=CC=C(N2CCOCC2)C=C1&&&
*Nc1cccc(C)c1C&*C(=O)C*&*N1CCN(*)CC1&*C(=O)c1cccc[n+]1[O-]&&&
CC1=C(N(CC2=CC=CC(F)=C2)C(N)=S)C(=O)OC2=CC=CC=C12&&&
*CCC&*Sc1nc(N)c(C#N)c(-c2cccn3ccnc23)n1&&&
*=CC(O)CCCCC&*=CC1C2CCC(O2)C1*&*CC=*&*=CCCCC(=O)O&&&
*C(C)(C)C&*O*&*C(*)=O&*N*&*C1CCc2c(O)cccc2C1&&&
*CC(C)(C)C&*O*&*C(*)=O&*N*&*Cc1cc2ccccc2o1&&&
*NC&*C(=O)c1ccccc1N*&*C(=O)c1ccc(S(*)(=O)=O)cc1&*N1CCCCCC1&&&
*C1Oc2cc(C(F)(F)F)ccc2N(C)C1=O&*Cc1ccc(C(F)(F)F)cc1&&&
*C(=O)C(=C)C&*Nc1ccnc(Oc2ccc(N*)cc2)n1&*C(*)=O&*C1CC(c2ccccc2)=NO1&&&
*CCN&*N1c2c(c(S*)nc3ncn(C4OC(*)C(O)C4O)c23)CC1=O&*Cc1ccccc1&&*CO&&
*C(=O)c1cc2ccccc2cc1OC&*N1CCCC(*)C1&*C(*)=O&*O*&*CC(*)=O&*N*&*Cc1ccc(C(F)(F)F)cc1&&&
*CCc1cc(C2C(c3cccc(-c4cc(CC(=O)O)ccc4OC)c3)C(*)C2c2ccccc2)on1&*N1CC(*)C1&*Oc1ccc(OC)cc1^*N*&&*C(*)=O&*O*&*Cc1ccccc1&&&
*C(=O)C(C)(C)C&*O*&*C1CC(C=O)=CC2C3Cc4ccc(O)c5c4C12CCNC5C3&&&
*C(=O)CCS(=O)(=O)c1ccc(C)c(C)c1&*N*&*C1C2CC3CC1CC(O)(C3)C2&&&
*CCC(=O)O&*N*&*C(=O)C(*)CCC(=O)O&*N*&*C(=O)C(*)CC(*)=O&*N1CCCC1&&*N*^*C(=O)C(*)CS&*N*&*Cc1cc(Cl)ccc1O&&&
*Oc1ccccc1C(C)=Nn1c(-c2ccc(N3CCOCC3)cc2)n[nH]c1=S&*C1CCCC1&&&
*C(=O)Cc1c(C)c2cc3c(cc2oc1=O)OCO3&*N*&*CCc1ccco1&&&
*C(=O)c1c(C)cc2c(=O)n3ccccc3nc2c1C&*N*&*Cc1ccc(F)cc1C&&&
CC1(C)CC(=S)C2=C(C1)N(C1=CC=CC=C1)C(=O)N=C2S(=O)(=O)C1=CC=CC=C1&&&
FC(F)(F)C1=C(F)C(F)=C(N2C(=O)CCCC2=O)C(F)=C1Cl&&&
*C(=O)C[n+]1cccc(N)c1&*Nc1cccc(Cl)c1C(=O)c1ccc(I)cc1&&&
*CC(=O)O&*NC(=S)NN=Cc1ccc2c(c1)OCO2&&&
*OC&*C(=O)c1cccc(N*)c1&*C(*)=O&*C1CC(=O)N(C)CC(=O)N1&&&
*Cc1cccc(CC(C)(C)C(=O)O)c1&*N(*)C&*C(=O)CCc1ccc2nc(Cc3c(Cl)cccc3Cl)n(Cc3ccc4ccccc4n3)c2c1&&&
*=Cc1ccc(-c2ccc(CCC(=O)O)cc2C)o1&*=C1C(=O)NC(C)(C)CN1C&&&
*Sc1ccc(C)cc1&*Cc1cc(=O)[nH][nH]1&&&
*NCN1CCC2(C)c3ccccc3CC1C2C&*C(=O)C(C)(C)CC(CC(=O)O)C(=O)O&&&
*NC(=S)N1CCN(c2c(F)cc3c(=O)c(C(=O)O)c4scc5c4n3c2OCC5C)CC1&*C(=O)Cc1cc(Cl)cc(Cl)c1&&&
*Nc1cc(Cl)c2nccnc2c1&*C*&*C1(*)CCC1&*N1CCCCCC1&&&
*C(C)c1nnc(-c2ccc(C(F)(F)F)cc2)o1&*N(C)C&&&
*=Cc1c2n(c3cc(OC)ccc13)Cc1ccccc1-2&*=CC(=O)NN=Cc1ccc(O)c(OC)c1&&&
*Cc1c(C)noc1C&*N(*)C&*Cc1cnn(C)c1&&&
*C(=O)C(c1ccc(OC)cc1)c1ccccc1&*N1CCCCC1&&&
*C(=O)CC(N)Cc1cc(F)ccc1F&*N1CCCC1*&*C*&*Nc1ccccc1O&&&
*Nc1ccccc1C&*C(=O)C*&*Sc1nnc(CCC(*)=O)o1&*N(C)c1ccc(F)cc1&&&
*=CCCCCC&*=CC=*&*=CCCCCCCC=*&*=C1c2ccccc2CC2C(=O)Nc3ccccc3C(=O)N21&&&
*Oc1ccc(C)cc1&*CCC*&*On1c(-c2ccc(F)cc2)c(C(C)C)c(=O)[nH]c1=O&&&
*C(C)=O&*N1CCOC1=O&&&
*S(=O)(=O)c1ccc(OC)c([N+](=O)[O-])c1&*Nc1ccc2c(c1)CCN2C&&&
*C(CCCCCC(=O)NO)C(*)=O&*NC1c2ccccc2-c2ccccc21&&*Nc1ccc([N+](=O)[O-])cc1&&
*CCC&*N(*)c1nc(C)cc(-c2ccncc2)n1&*CCC*&*Oc1ccc2c(c1)CCC2CC(=O)O&&&
*CC&*Oc1ccc(C*)cc1O&*N1CCC(*)CC1&*Nc1nccc2oc(-c3cccs3)cc12&&&
*Sc1nc(=O)cc(CCCC)[nH]1&*CC(*)=O&*N1CCC(C)CC1&&&
*Oc1cc(C)c(Br)c(C)c1^*CC(*)=O&&*N*&*C1CC(C)(C)NC(C)(C)C1&&&
*Cc1oc(C(F)(F)F)cc(=O)c1O&*S*&*Cc1ccccc1&&&
*CCc1ccccc1&*N1CCC(*)CC1&*N1CCc2ccccc21&&&
*CCCC=C&*N(*)*&*C(=O)C(N)CCC*&*NC(=N)N^*C1CCC2(c3cccc(CCCC)c3)CC12&&&&
*CC(=O)c1c(N)n(CC(C)(C)C)c(=O)n(C)c1=O&*Sc1nnc2sc3c(c2n1)CCCC3&&&
*Cc1ccccc1-c1ccc(C(F)(F)C(F)(F)F)cc1C&*N1C(=O)CC(c2cccc3ccccc23)C1c1nccs1&&&
CC1=C(C=NNC2=CC=C([N+](=O)[O-])C=C2)C(=O)N(C2=CC=C(C)C=C2)[NH]1&&&
*CC1c2cccc(CC(C)(C)O)c2CC2C(=O)OC(C)C21&*O*&*C(*)=O&*Nc1ccc(F)cc1F&&&
*Oc1c(-c2ccccc2)oc2ccc(OC)cc2c1=O&*CCC*&*N1CCOCC1&&&
*Cc1cc(C)cc(C)n1&*N1CCCOC2CN(*)CCC21&*C(=O)Cc1ccccc1F&&&
*CC(*)=O&*N*&*Cc1ccco1^*N(*)c1ccc(F)c(F)c1&&*C(=O)CCC(*)=O&*Nc1cccnc1&&&
*Nc1cc(OC)cc(OC)c1&*C(=O)CCc1c(C)nc2cc3nc4c(C)cccc4c(C)c3nn2c1C&&&
CC(C)C1=CC=C(C#N)C(C2=CC=C(C(N)=O)C(F)=C2)=N1&&&
*C(*)=O&*N1CCCCC1&&*C1(*)Cc2ccccc2CN1^*N1CCNCC1&&&
*C(C)CC(=O)NN&*N*&*C(=O)c1cncc(Oc2ccc3ccccc3c2)c1&&&
*OC&*C1C=CC=C(C)C(=O)NC2=CC(=O)C(N*)=C(CC(C)CC(*)C(O)C(C)C=C(C)C1*)C2=O&*OC&&*O*^*C(N)=O^*CCN&&&&
*CC&*Oc1ccc(C2c3nnn(CCC(*)=O)c3CCN2*)cc1&*Nc1ccccc1Cl&&*C(*)=O^*C1CCCCC1&&&
*Nc1ccc(OC)cc1[N+](=O)[O-]&*C(=O)C*&*[N+]12CCC3CC1CC(C2)C3*&*C(C)=O&&&
COC1=CC=C(C2=C(C3=CC=C(OC)C=C3)C3=CC=C(OC)C=C3C(=O)N2C)C=C1&&&
COC1=CC=C2C(=C1)C1C=CCN1C(NC(=S)OC3=CC=NC=C3)=N2&&&
COC1=CC=C(C2=C(C(F)(F)F)N=NN2CC2=CC=C(N3C=CN=C3)C=C2)C=C1&&&
*N1CCN(c2nnc(C)c3c(C)n(-c4ccc(C)cc4)nc23)CC1&*C(=O)c1ccco1&&&
*C(C)=O&*Nc1ccc2c(c1)oc1ccc(C)cc12&&&
*C(C)c1ccc(C)cc1&*Nc1nccc(N2C(=O)OCC2*)n1&*C(C)C&&&
*CC&*Nc1ccc2c(c1)c(C#N)c(-c1ccc(F)cc1)n2-c1cccc(C(F)(F)F)c1&&&
*C(=O)c1cc(-c2nc(C)cs2)ccc1C&*N1CCC2CN(c3ncc4ccccc4n3)C2C1&&&
*S(=O)(=O)c1cc(C#N)c(N)c(C)c1&*Nc1ccc(Br)cc1&&&
*CCCC&*N*&*C(=O)C*&*Sc1nc(=O)cc(C(C)C)[nH]1&&&
*CC(*)=O&*N*&*C1CCN(*)C1^*N(*)c1ccc(C(F)(F)F)cc1^*C(=O)Cc1cc(F)cc(F)c1&*C*&&&*C1CCC(*)CC1&*C(=O)O&&&
*Oc1ccc(-c2coc3cc(C#Cc4ccc(N)cc4)ccc3n2)cc1&*CC*&*O*&*CC*&*O*&*CC*&*O*&*CCO&&&
*CCc1ccc(OC)c(OC)c1&*N*&*CC*&*Oc1ccc(CC(*)=O)cc1&*N1CCN(c2cccc(Cl)c2)CC1&&&
*=C(C)Br&*=CCCC(=*)C&*=CCCC(=*)C&*=CC(*)=O&*O*&*Cc1cc(=O)oc2cc(O)ccc12&&&
*=C1c2cc3c(cc2C(c2c[nH]c4ccccc24)C2C(=O)N(C)C(=O)C21)OCO3&*=Cc1ccccc1&&&
*CCC&*N(*)*&*C(=O)c1ccc(-n2c(C=*)nc3c(O*)cc(O*)cc3c2=O)cc1&*CC&&*CC(=O)O&*=Cc1ccc(C)cc1&&
*C(=O)C(O)CC&*N1CCC(*)CC1&*CCn1ccnc1&&&
*OC&*C(=O)C*&*N1CCN(*)CC1&*Cc1ccc(-c2ccc(OC)c(C)c2)cc1&&&
*NC&*CCC*&*Nc1cc2nc(-n3cnc4cc(C(F)(F)F)ccc43)nc(-c3ccccc3CC)c2cn1&&&
*C(=O)c1ccc(-c2ccccn2)cc1&*N1CC[N-][N+]#N&&&
CC1NC(=O)CNC1C1=CC=C2C=CC=CC2=C1&&&
*C(=O)c1cccc(-c2ccc3nc(Nc4ccc(Cl)cc4C)c4cncn4c3c2)c1&*N*&*C1CCN(C)CC1&&&
O=C(CC(C1=CC=CC=C1)C1=CC=CC=C1)C1=CC=CS1&&&
*=CC(=O)NNC(=O)c1cccc(Cl)c1&*=Cc1ccc(C*)o1&*N*&*C(=O)c1ccco1&&&
*Cc1nc(-c2cc(Cl)ccc2O)[nH]c1C&*N*&*C(=O)c1[nH]c2ccccc2c1S(C)(=O)=O&&&
*Nc1cc(C)ccc1C&*C(=O)c1cccnc1Cl&&&
*Nc1nc(-c2ncc(C)cc2C(C)C)c(C)s1&*C(*)=O&*N1CCN(c2cccc(C(F)(F)F)c2)CC1&&&
*N(*)C&*CCCCCCCn1cc(C*)c2ccccc21&*Oc1cccc(N)c1^*Cc1csc(-c2ccc(C(F)(F)F)cc2)n1&&&&
*S(=O)(=O)c1cc(-c2onc(C)c2C)ccc1O&*N*&*C(=O)c1cccnc1O&&&
*NC&*C(Cc1ccccc1)C(*)=O&*NC1CC(C)(C)Cc2c1cnn2-c1ccccc1F&&&
NC(=O)C1=NC2=CC=C(CC3=CC=CC(N)=C3)N=C2N(CC2=CC=CC=C2F)C1=O&&&
*OC&*CC*&*N(*)*&*C(=O)C*&*N1CCN(*)CC1^*C(C)C(*)=O^*S(=O)(=O)c1ccc2ccccc2c1&*N*&&&*C(C)(C)C&&&
CC1=CC=C2N=C(N3CCCCC3)N=C(C3CCC(N)CC3)C2=C1&&&
*CC&*N(*)c1ccnc2ccc([N+](=O)[O-])nc12&*CC&&&
*C(=O)CCS(=O)(=O)c1ccc(C)cc1&*Nc1ccc(-c2ccc(C)cc2)cc1&&&
*CC&*O*&*C(=O)c1cc(-c2ccc3ccccc3c2)oc1N*&*C(*)=O&*C1COc2ccccc2O1&&&
*C(C)=O&*Nc1cc2c([N+](=O)[O-])c3n(c[n+]2CCC*)CC3&*N1CCN(c2ccc(F)cc2)CC1&&&
*CCC&*N(*)c1c(N)n(CCC)c(=O)[nH]c1=O&*C(*)=O&*C1CC(=O)c2ccncc2O1&&&
*CC&*O*&*C(=O)C*&*Sc1nc2sc3c(c2c(=O)n1-c1ccccc1)CCCC3&&&
*C(C)C&*Oc1ccc(C*)cc1&*N1CCC(*)CC1&*C(*)=O&*N*&*Cc1ccccc1Cl&&&
*CCCC&*N1C(=O)CC(*)(c2ccccc2)C1=O&*CC(*)=O&*N(*)*&*CC&&*C1CCS(=O)(=O)C1&&
*C(=O)c1cc(OC)c(OC)c(OC)c1&*N*&*CCC(*)=O&*N1CC(C)c2cn[nH]c2C1&&&
*=Cc1cc(OC)c(O*)c(OC)c1&*Cc1cn(CC(=O)c2ccccc2)nn1&&*=CC(=O)C=*^*=C(O)C=*&*=Cc1ccccc1&&&
CC1=CC=C(C2=NC3=CC=CC=C3N2O)C=C1&&&
*C(C)(C)C&*C1CCC(*)CC1&*N1CCC(*)(*)CC1&*C(*)=O&*N*^*CCc1cccc(F)c1^*S(=O)(=O)c1ccc(OC(F)(F)F)cc1&&&&&
O=C(CC1C2=CC(Br)=CC=C2S(=O)(=O)C2=CC=CC=C21)N1N=CC(Br)=C1C1=CC=CN=C1&&&
*Sc1nc2sc(CCC)cc2n1CC(=O)O&*C(C)c1ccc(OC)cc1&&&
CCCCN1N=C(CC2=C(C)N=C3C=CC=CN23)C2=CC=CC=C21&&&
*C(=O)C(N)Cc1c(C)cc(O)cc1C&*N1Cc2ccccc2CC1*&*C(*)=O&*N*&*C(Cc1ccc(O)cc1)C(*)=O&*N1Cc2ccccc2CC1*&*C(*)=O&*N*&*C(Cc1ccccc1)
*N1CCCN(c2ccc(N3CC(*)OC3=O)cc2F)CC1&*C*&*C1CNC(=O)C1^*CO&&&&
*CCCCCCCCCCCCCCC&*C1OCC(*)O1&*C*&*OP(=O)([O-])O&&&
*CCN1C(=O)C(=*)c2ccccc21&*N1CCN(c2ccccc2)CC1&&*=Cc1ccc(O)c(O)c1&&
*OC&*C1C=C(C)CC(*)C2OC(C)(C)OC12&*OC1c2ccoc2C2OC(C)OC12&&&
*CC&*O*&*C(=O)c1c(S*)nn(CC)c1-c1ccc(F)cc1&*CC(*)=O&*Nc1ccccc1C(F)(F)F&&&
*CC(*)=O&*N*&*Cc1ccccc1^*C1CC=CCC(*)C(=O)OCCOC1=O&&*CC(*)=O&*Nc1ccc(C=*)cc1&*=CCCO&&&
*C(=O)C(Cc1ccc2ccccc2c1)n1c(CC)nc2oc3ccccc3c21&*N1CCCCC1C&&&
CCC1(CC)OCC(=O)N(C2=CC=CC=C2OC)C1=O&&&
*C(=O)c1cccc(OC)c1&*N1CCC(n2nc(C*)c3c(N4CCC5(CCCC5)CC4)ncnc32)CC1&*N(C)C&&&
O=C1C2=C([NH]C3=CC=CC=C23)C2=CC=CC=C2C(=O)C12CCC2&&&
*S(=O)(=O)c1ccc2cc(OC)c(OC)cc2c1&*N(*)*&*CC(*)=O&*N1CCCC1^*C(C)C(=O)NO&&&&
*C(C)C(*)=O&*N*&*Cc1ccc(C(=N)N)cc1^*N*&&*C(=O)C(*)Cc1cccc(F)c1&*N*&*C(=O)C(*)Cc1ccc2ccccc2c1&*N*&*S(C)(=O)=O&&&
CC1(C)C2=CC=CC=C2C(OC2=CC=C([N+](=O)[O-])C=C2)C2=C1N(C1=CC=C(Cl)C=C1Cl)C=N2&&&
*=C1C(=O)ON(c2ccccc2)C1=O&*=Cc1coc2cc(Cl)ccc2c1=O&&&
*Cc1nc(C#N)c(Nc2ccccc2OC)o1&*N1CCN(c2cccc(C)c2C)CC1&&&
*CCCCc1c[nH]c2ccc(C)cc12&*N1CCC(*)(c2ccccc2)CC1&*CCC*&*C1(C)CCN(*)CC1&*C(=O)c1cc(C)cc(C)n1&&&
N=C(N)C1=CC=C2OC(C3=CC=C(C(CC(=O)O)C(=N)NO)C(=N)N3)COC2=C1&&&
*C(C(=O)NN(CC(=O)O)C(*)=O)C1(c2ccccc2)CCC1&*N1CCOCC1&&*Sc1ccccc1&&
*CC(=O)NN=Cc1ccc(OC)cc1&*N(*)c1ccc(C)c(C)c1&*S(C)(=O)=O&&&
*=CC(O)CCCCC&*=CC1CCC(O)C1C=*&*=CC1CCC(*)O1&*CCCCCCC(O)CCCCCCC1=CC(C)OC1=O&&&
*Nc1c(C)cccc1C&*C(=O)Cc1c(C(=O)O)[nH]c2cc(Cl)ccc12&&&
*OC&*C(=O)c1nn(-c2ccc(C(F)(F)F)cc2)c2ncnc(N3CCOCC3)c12&&&
*Sc1nc(=O)cc(C)[nH]1&*C1CCCCC1&&&
*Oc1cc(OC)ccc1C=C[N+](=O)[O-]&*C1OC(*)C(*)C(O)C1O&*O*&*C(C)=O^*C(*)=O&&*O*&*CC*&*O*&*C(=O)c1ccccc1&&&
*CC&*N(*)*&*C(=O)c1cc([N+](=O)[O-])ccc1O&&*CC(*)=O^*Nc1ccc(OC)cc1OC&&&
*N1CCCC1c1csc(C)n1&*Cc1cnoc1-c1ccncc1&&&
O=C1OC2=CC=CC=C2C=C1CC1=CC=CC=C1&&&
*Cc1cnc2nc(N)nc(N)c2n1&*Nc1ccc(C(*)=O)cc1&*N*&*C(CCC(=O)O)C(=O)O&&&
*CCc1c[nH]c2ccc(OC)cc12&*N*&*C(C*)Cc1c[nH]c2ccccc12&*N1CCCC1&&&
*Cc1ccccc1OC&*N1CCN(*)CC1&*Cc1cc(OC)c2c(c1O)C(=O)c1ccccc1C2=NO&&&
*=CC(=O)CC(C(C)C(=O)C=*)C(=O)C(C(C)C)C(C)C&*=CC(=O)C(C)C&&*C1CC1C&&
*Cc1cc(C)no1&*N*&*C(=O)c1cc(-c2cc(F)cc(C)c2)nc2ccccc12&&&
*CCCCCCCCCCCCCCCCCC&*N(*)C&*CC*&*N(*)C&*CC*&*N*&*C(=O)CC[n+]1ccc2ccccc2c1&&&
*CC(*)=O&*N*&*C(*)C(=O)O^*N*^*C1CCCCC1&*C(=O)C(S)Cc1ccccc1&&&&&
*OC&*C(=O)c1c(Cc2ccc(-c3ccccc3)cc2)c(CCCC(*)=O)[nH]c1C(*)=O&*OC&&*OC&&
COC1=CC=C(C2=NC3=CC=CN=C3N2CC2=CC=CC(C)=C2)C=C1&&&
CSC1=NC2=C(C3=NC=CN=C3C)C(C)=NN2C1C(C)C&&&
*C(*)=O&*O*&*C1CCCC1^*C1COCc2ccccc2CO1&&&&
FC1=CC=C2C(CCN3N=NC=C3C3=CC=CC=C3)=C[NH]C2=C1&&&
*CC(C)C&*N1CCN(*)S1(=O)=O&*C*&*C1COc2ccccc2O1&&&
*C(C)CC&*C1NC(=O)C(*)NC(=O)C2CCCN2C(=O)C(*)OC(c2ccccc2)CNC1=O&*C(C)C&&*C(C)C(C)CC&&
CC1=CC=C2CCN(C)C(C3CCN(C)CC3)=C2C1=O&&&
CC1=CC=C(C2CNC(=O)C3=C2C2=CC(Cl)=CC=C2[NH]3)C=C1&&&
*CC)c1ccc(OC)cc1&*N1CC(*)CC1=O&*C(*)=O&*Nc1ccc(N2CCCC2)cc1&&&
*CC&*O*)C(=Sc1[nH]c(-c2ccc([N+](=O)[O-])cc2)cc1C(C)=O&*N*&*C(=O)Cc1ccccc1N&&&
CC1=CC=C(C2=NC(C)=C(C(=O)C3=CC=C(Cl)C=C3)[NH]2)C=C1&&&
*N1CC(n2nc(C)cc2C)C1&*C*&*C1CC2CCN(*)CC2O1&*CC(*)=O&*Nc1ccc(C(F)(F)F)cc1&&&
*OC&*CCn1c(S*)nnc1-c1cccs1&*CC(=O)c1cc(C)n(C)c1C&&&
C=C1[NH]C2=CC=CC=C2C1=CC1=NC(C)(C2=CC=CC=C2)CN1&&&
CC1=CC(C2=CC=C3C(=O)C4=CC=C(C)C=C4C(=O)C3=C2)=CC2=C1OC(C)(C)C=C2&&&
*N(*)C&*N*&*C(=O)c1ccccn1^*C12CC3CC(CC(C3)C1)C2&&&&
*Oc1nc2cc(Cl)c(Cl)cc2n2cc(CC(=O)O)nc12&*Cc1ccccc1&&&
*C(=O)C(*)CC(=O)O&*N*&*C1CCCC1^*N*&&*C(=O)c1cccs1&&&
NC(=O)C1=C(N)N(CC2=CC=C(Br)C=C2)C=C1C1=CC=CS1&&&
CC1=C(OC2=NC=NC3=C2C=NN3C)C=CC=C1C(=O)O&&&
*C1C(&*C(=O)O)C(c2ccccc2)OC1c1ccc([N+](=O)[O-])cc1&&&
*N(*)C&*CCCCCCCCCCC*&*N1C(=O)CCC1=O^*C(c1cc2ccsc2cc1)c1ccc2cccnc2c1O&&&&
*CC(*)=O&*N*&*Cc1ccc(F)cc1^*O*&&*C(=O)C*&*Oc1ccc(Br)cc1&&&
*CC&*Oc1ccc(C*)cc1&*N*&*C(=O)c1c(O)c(Br)cc(OC)c1O*&*CC&&&
*Nc1cccnc1-c1cc(OC)cc(OC)c1&*S(=O)(=O)c1ccc(C#N)cc1&&&
*CCc1ccc(OC)c(OC)c1&*N*&*C(CC*)c1ccccc1&*N(C)C&&&
*Oc1cc(CCCCCCCCCCC)ccc1OC&*C1CCCC1*&*N(C)C&&&
CC1=CC=C(C2=CC=C(Cl)C=C2Cl)N1C1=CC=C(NC2=CC=CC=C2C(N)=O)C=C1&&&
*&Cc1cc(C)cc(C)c1&*N*&*C(=O)c1cc([N+](=O)[O-])ccc1N1CCCCC1&&&
*Cc1c(-c2ccc(OC)cc2)noc1C&*Oc1ncnc2ccccc12&&&
CC1=CC(=O)C2=C(C(=O)C3=CC=CC=C3O2)C1=O&&&
*S(=O)(=O)c1ccc(OC)cc1&*N(C)c1ccccc1OC&&&
*CC(C)C&*Nc1nc(-c2ccc(N3CCCC3)cc2)cc2ncn(C)c(=O)c12&&&
*CO&*C1OC(n2cc(F)c(Cn3cc4cc(Cl)c(Cl)cc4n3)n2)C(O)C1O&&&
*=Cc1ccc(OC)c(OC)c1&*=C1C2C=CC(O2)C1C=*&*=C1C=CC(=O)C=C1&&&
C1=CC=C2C(=C1)CC1=CC=CC=C12&&&
*C(=O)CCc1c(C)nc2cc(-c3ccccc3)nn2c1C&*N*&*Cc1ccccc1&&&
*Sc1nc(N)c(C#N)c(-c2ccoc2)c1C#N&*C(C(*)=O)c1cccs1&*N*&*C(Cc1ccccc1)CCC(*)=O&*N(*)*&*Cc1ccccc1&&*Cc1ccc2ccccc12&&
CC1=NC(C2=CC=C(N(C)C)C=C2)=C2C(N3CCCCC3)=NC(N3CCOCC3)=NC2=N1&&&
COC1=CC=C(N=CN2CCCC2)C2=C1C(=O)C(C)=C(C)[NH]2&&&
*CC&*O*&*C(*)=O&*C1C2COc3ccc(Cl)cc3C2N2C(=O)CCC12&&&
*OC&*CC*&*C12CC3(C)C4=C(OC2O1)C(=O)C=C(C(=O)O)C4=O&&&
O=C1C2=C(C3=CC=CC=C3)C3CCC(C2)C3(O)C1=O&&&
*OC&*C(=O)c1ccc(Cl)c(N*)c1&*C(=O)Cc1ccccc1&&&
CC1=C[NH]C(C2=CC=CC=C2)=N1&&&
*CCCC&*Oc1ccc(-c2nnc(-c3cccc4ccccc34)s2)cc1OC&&&
*CCCn1ccc2c1c(=O)n(C)c(=O)n2CCC&*N1C(=O)c2ccccc2C1=O&&&
CN1C(=O)C2(CSC(=NNC(=S)NC3=NC4=CC(Cl)=CC=C4S3)N2)C2=CC=CC=C21&&&
*N(C)C&*CCC*&*N*&*C(=O)c1cc2c(Nc3ccc(Cl)cc3)c3ccccc3nc2s1&&&
NC1=NC(=O)C2=C([NH]1)N(C1CC1)C=N2&&&
*CCCCCCCCCCCCCCCC&*N*&*C(=O)Cn1ccc2ccccc2c1=O&&&
*Nc1ccccc1C&*C(=O)CCn1cnc2sc3c(c2c1=O)CCCCC3&&&
*Cc1ccc(OC)cc1&*N*&*C(=O)C*&*N(*)c1ncc(C(C)C)cn1&*CC(C)C&&&
*=CC(=O)O&*=CC(*)=O&*N1CCc2ccccc2C1&&&
*=CC(=O)c1cc(C)ccc1O&*=Cc1oc(-c2ccc(Cl)cc2)nc1C&&&
N=C(NN=CC1=C[NH]C2=CC=C(Br)C=C12)C1=CC2=CC(Br)=CC=C2O1&&&
*CCCC&*Oc1ccc2c(c1)C(=O)C(*)C(=O)N2&*N1CCN(*)CC1&*Cc1ccccc1&&&
CC(=NN1C(C2=CC=CC=C2)=NN=C2C3CCC(C4=NC(C5CCCCC5)=NO4)C3C(=O)N(C)C2=C1C)C1=CC=CC=C1&&&
COC1=CC=C(C(=O)C2=CC=C(C=NNC3=NC(=O)C4=CC=CC=C4[NH]3)O2)C=C1&&&
*C(=O)c1ccc2c(c1)OCCO2&*C1CCCN1*&*S(=O)(=O)c1cc(Cl)sc1Cl&&&
*CC&*N*&*C(=O)c1nn(-c2ccc(O*)cc2)c(=O)c2ccccc12&*CC(*)=O&*Nc1cccc(C(C)=O)c1&&&
*C1CCC(O)CC1&*Nc1nccc(-c2c[nH]c3ccccc23)n1&&&
*N1CCN(c2ccccc2O)CC1&*C(c1ccccc1)c1nnnn1C1CCCCC1&&&
CC1=C(C=NN2C(C(C)C)=N[NH]C2=O)C=CN1C1=CC(N2CCOCC2)=NC=N1&&&
*Sc1nnc(-c2ccccc2OC)o1&*CC(=O)c1ccc(O)c(OC)c1&&&
*Sc1nnc(C(*)Cc2c[nH]c3ccccc23)n1CC&*N*&*C(=O)c1ccc(OC)c(OC)c1^*CC(=O)O&&&&
CC1=CC=CC(C2=CC(C3=CC=CC=C3)=C3C(=O)NC4=CC=CC=C4NC3=N2)=C1&&&
*Nc1ccc2nc(Nc3ccc(F)cc3C)c3cncn3c2c1&*C1CCN(*)CC1&*CCCc1c[nH]c2ccccc12&&&
*C(=O)c1ccc(C)cc1&*Oc1cc(-c2cc(=O)c3ccccc3[nH]2)ccc1O*&*C(=O)c1ccccc1&&&
*OC&*C(=O)CCC(*)c1ccc(OC)cc1OC&*Nc1cc(N2CCN(*)CC2)nc(C)n1&*S(=O)(=O)c1ccccc1C&&&
*C1CCN(c2c(S(=O)(=O)CC)cnn3ccccc23)CC1&*CO&&&
*C(C)C&*N1CC(*)Oc2c(N*)cccc21&*C(*)=O&*C1CC1^*CO&&&&
*OC&*C(=O)c1ccc(C=NNC(=O)c2ccc(O)c(O)c2)cc1&&&
*C(C)C(Cc1ccccc1)C(=O)O&*N*&*C(=O)C(*)Cc1ccccc1&*N(*)C(=S)Nc1ccccc1&*CC(=O)O&&&
*C(=O)CC(C)C&*NC(=S)Nc1c2c(nc3ccccc13)CCCC2&&&
*CC#Cc1cc(OC)ccc1OC&*O*&*CC*&*N(*)C&*C*&*C1CC1&&&
*N1CCC(C)CC1&*C(=O)C*&*C1CCC(*)CC1&*C*&*Nc1nccc(-c2c[nH]c3ncccc23)n1&&&
*N1CCC(c2ccc(OC)c(OC)c2)CC1&*C1CCC(*)CC1&*CO&&&
*C(C(*)=O)C(C)O&*Nc1ccccc1&&*N*^*C(=O)CC(O)C(*)C(C)(C)C&*N*&*C(=O)C(*)CCC(=O)O&*N(*)C&*C(=O)C(N)CO&&&
*Nc1cc(C(C)(C)C)on1&*C(*)=O&*C1CCN(*)CC1&*S(=O)(=O)c1ccc2c(c1)OCCO2&&&
*N1CCC(n2cc(C(=O)O)cn2)C1&*CC(O)CCc1ccccc1&&&
*CC(*)C&*N(C)C&&*Nc1nc(N2CCCC2*)c2ccc(-c3ccc(C(F)(F)F)cc3)nc2n1^*C(C)(C)C&&&
*OC&*C(=O)C(=*)c1ccc(S(*)(=O)=O)cc1&*N*&*C1CCCCC1^*=C1C(=O)Nc2ccc(Br)cc21&&&&
*C(CO)C(C)C&*Nc1nc(N)c2ncn(C(C)C)c2n1&&&
*C1Cc2[nH]c3ccccc3c2CCC1N&*CC=*&*=Cc1ccccc1O&&&
*S(=O)(=O)c1cc(Br)c(Oc2ccc(-c3cc(C#N)cc(C(F)(F)F)c3)cc2)cc1F&*Nc1nccs1&&&
*CCCC&*N(*)*&*CCCC&&*C1CCc2c(ccc(=O)n2CC(N)=O)C1&&
*C(C)(C)C&*N*&*C1CCOC(c2ccc(C*)cc2)C1&*N(*)c1cccc(C(F)(F)F)c1&*C(=O)C*&*N*&*C(*)=O&*N1CCCC1&&&
CC(C)C1=C(C2=CC=CC=C2)OC2=CC=CC=C2C1=O&&&
*N(*)c1c(N)n(Cc2ccccc2)c(=O)[nH]c1=O&*C(=O)C*&*N1C(=O)c2ccccc2S1(=O)=O^*C(C(*)=O)c1ccco1&&*N*&*Cc1ccc2c(c1)OCO2&&&
*C1OC(n2cc(C)c(=O)[nH]c2=O)CC1O&*C*&*OP(=O)(O)OP(=O)(O)O*&*C*&*C1OC(n2ccc(=O)[nH]c2=O)C(O)C1*&*OP(=O)(O)O&&&
O=C1C2=CC=CC=C2C(=O)C2=C1OC=C2&&&
C=C(C1=CC=CC=C1)C1OOC2C1CCC1C(=O)OC(C)C12&&&
*C(=O)c1cc(C)ccc1C&*O*&*CC(*)=O&*Nc1cccc(S(*)(=O)=O)c1&*N1CCOCC1&&&
*Nc1cccc(OC)c1&*C(=O)Cn1cnc2c1c(=O)n(C)c(=O)n2C&&&
*CC&*Oc1ccccc1C=*&*=C1SC(c2cccc(O)c2)N(NC(=O)c2ccccn2)C1=O&&&
*CO&*C1OC(*)C(O)C(O)C1O&*N*&*C1CC2C3CCC4=CC(O)CCC4(C=CI)C3CCC2(*)C1&*CO&&&
*S(=O)(=O)c1ccc(C(=O)O)cc1&*N1Cc2ccccc2CC1*&*C(*)=O&*Nc1cccc(Cl)c1Cl&&&
OC1=CC=C2C(=C1)OCC(O)C(C1=CC=C(C3=CC=CC=C3)C=C1)O2&&&
*N1CCC(=O)N(C)c2ccccc2C1=O&*C1CCCC1&&&
O=C1C2=CC=C(Cl)C=C2N=C(NN=CC2=C[NH]C3=C(Br)C=CC=C23)C2=CC=CC=C12&&&
*CC&*Oc1cc2c(cc1C(F)(F)F)OC(*)N2&*C(O)c1ccccc1&&&
*Nc1ccc2nc3c4ccccc4c(N)cc3nc2c1&*CC*&*N1CCCCC1&&&
*Oc1c(-c2ccc(OC)cc2)oc2ccccc2c1=O&*C1OC(*)C(O)C(O)C1O&*CO&&&
*CCCCCC&*O*&*C(*)=O&*N*&*C(CO)Cc1ccccc1&&&
*C1CC(*)C2Nc3cc(OC)ccc3S(=O)(=O)C2C1&*C*&*O*^*CO^*C(N)=O&&&&&
*C(=O)C(Cc1ccccc1)n1c2ccccc2c2ccccc21&*N*&*C(CO)Cc1ccccc1&&&
*C(=O)c1ccc(C)c(S(*)(=O)=O)c1&*N1CCC(*)CC1&*C(*)=O^*N1c2ccccc2CC1C^*N*&&&*CCc1ccc(S(N)(=O)=O)cc1&&&
*=C1C(=N)C2C(CC)=CSC2=NC1=O&*=Cc1cn(C)c2ccccc12&&&
CN1C(=O)N(C2=CC=C(C3OC(C4=C(O)C(=O)C=C(CCCF)C=C4O)CC3=O)C=C2F)C2=CC=CC=C21&&&
*C(C(=O)NN=C(C)C(C)c1ccc([N+](=O)[O-])cc1)c1ccccc1&*N1C(=O)c2ccccc2C1=O&&&
*CC(*)=O&*N*&*Cc1ccco1^*Sc1ccc2nncn2n1&&&&
CC1=C(C(C2=CC=CC=C2)C2=C(O)C=C(C)[NH]C2=O)OC(C2=CC=C(N3C(=O)C4=CC=CC=C4C3=O)C=C2)=C1&&&
*C(=O)C(CC*)CC(=O)NO&*NC1=NC(=O)CC1&&*N1C(=O)c2ccccc2C1=O&&
*Nc1c(C)nc(Nc2ccccc2)n(C*)c1=O&*C(=O)c1ccccc1O&&*C1(*)CCC(*)CC1^*C(*)=O&*N*^*Cc1ccccc1C(=N)N^*C(C)c1ccccc1&&&&&
COC1=CC=C(C(=O)C2=CC=C(CN3C=CN=C3)N2C2CCCCC2)C([N+](=O)[O-])=C1&&&
*CC&*O*&*C(=O)c1c(O)c2ccccc2n(CC=C)c1=O&&&
CSC1=CC(C2=CC=C(C3=CC=CC(OC(F)(F)F)=C3)N=C2)=CC=N1&&&
*CCC&*N(*)c1nc(-c2ccc(N3CCC(*)CC3)cc2)cc2ncn(C)c(=O)c12&*C*&*C1CC1^*N*&&*S(C)(=O)=O&&&
*C(=O)C(N)CCCCN&*N*&*Cc1c[nH]c2ccccc12&&&
CC1=CC(OC2=CC=C(C3ON(CC4=CC=CC(Cl)=C4)C(=O)C=C3)C=C2)=CC=C1O&&&
*Nc1ccc(-c2ccc(C(=O)O)cc2)cc1&*C(=O)CC*&*Oc1ccccc1&&&
*CC&*O*&*C(=O)c1cccc(N*)c1&*C(=O)C*&*O*&*C(=O)CCC(=O)c1c(C)nn(-c2ccccc2)c1C&&&
O=C1CC(C2=CC=CC=C2)C(C2=CC=CC=C2)N1&&&
*S(=O)(=O)c1c(F)cccc1F&*Nc1ccc(Cl)cc1-c1n[nH]c(=S)o1&&&
*CCCCC&*N*&*C(*)=O&*C1(c2ccccc2)CCN(*)CC1&*CC*&*N*&*S(=O)(=O)c1ccc(C)cc1&&&
*Cc1ccc(OC)cc1&*Nc1cc2nccc(-c3ccc4c(c3)CC(=O)N4)n2n1&&&
*C(C(*)=O)C(C)C&*O*&*Cc1ccccc1^*N*&&*C(=O)NN=Cc1ccco1&&&
*C(C)C&*N*&*C(=O)CN1C(=O)C(*)COc2ccc(C(CCC(C)(C)C)C(*)=O)cc21&*N1CCOCC1&&*N*^*C(*)=O&*O*&*C(C)(C)C&&&
*C(C)=O&*Nc1ccc(Br)cc1N1C(=O)C2C3N=C4C(Br)CCCC4(C)C3C=C(C)CC2C1=O&&&
CC(=O)C1=C(C2=CC=C(C3=CC=CN=C3)C=C2)[NH]C2=NC=NC(N)=C12&&&
*C(=O)c1ccc(OC)cc1&*Nc1noc(-c2cc(F)cc(F)c2)n1&&&
*Oc1cccc2c(OC)nccc12&*C*&*C1CNC1&&&
*N(C)C&*CC*&*Oc1cccc(-c2c(CO)c(=O)oc3ccc(F)cc23)c1&&&
*Cc1ccc2cc(OC)ccc2c1&*NC(=S)Nc1cc(OC)cc(OC)c1&&&
CC1(C)C(=O)NC2=C(Cl)C=CC=C2C1Cl&&&
*CC=C&*N*&*C(=O)C(=*)C#N&*=Cc1ccc(C(=N)N)cc1&&&
*=C(CCCCCC)c1cccc(OC)c1&*=C(c1ccccc1)c1nc2ccccc2[nH]1&&&
*OC&*C(=O)c1cc(C=*)ccc1O&*=CC(*)=O&*N*&*C(Cc1ccccc1)C(=O)O&&&
*CCO&*Sc1nc(-c2ccccc2Br)c2c(c1C1CCCCC1)CCCC2&&&
*C(=O)C(C)C&*Nc1nc(O*)n(-c2ccccc2)n1&*Cc1ccccc1&&&
*N(C)C&*C(=O)C1=CCC2C(=*)CCCN12&*=CC(=O)c1ccc(N*)cc1&*C(=O)c1cccs1&&&
*CCC(=O)O&*Sc1nnnn1-c1ccccc1&&&
*C(C)C&*N*&*CC*&*N1CCN(*)CC1&*CC=*&*=Cc1ccccc1&&&
*CC&*N(*)*&*CC&&*CCC(c1ccc(C(C)=O)cc1)n1nccc1C1c2ccccc2-c2ccccc2N1*^*C(=O)c1ccc(C(C)(C)C)cc1&&&
*ONC(=N)c1ccncc1Cl&*C(=O)c1ccc(Cl)cc1Cl&&&
*C(=O)CCCc1nc(-c2ccccc2)no1&*Nc1ccc2c(c1)ncn2-c1ccc(F)cc1&&&
*C(=O)c1ccccc1-c1ccc(C)cc1&*N1CCC2(CC1)OCc1ccccc12&&&
*N1C(=O)C2(CCC(=O)N(*)C2)CC1=O&*CCc1ccccc1&&*C1CCNCC1&&
*C(C)=O&*N*&*CC(C)(C)C*&*Oc1cc(O)c2c(=O)c3cccc(O)c3oc2c1&&&
*C(*)=O&*N*&*Cc1ccc(F)cc1^*C1CCN(*)CC1&&*S(=O)(=O)c1ccc(-n2nc(C(F)(F)F)cc2C2CC2)cc1&&&
*CCCC&*O*&*C(*)=O&*N*&*S(=O)(=O)c1sc2cc(C(F)(F)F)ccc2c1C&&&
COC1=CC=CC=C1N1C=NC2=C(SC3=CC=C(C(C)=O)C=C32)C1=O&&&
*C(C)(C)C&*N*&*CC(O)C*&*Oc1ccc2c(c1)CCCC2&&&
*Cc1nn(CC)c2nc(N3CCc4ccccc4C3)nc(C)c12&*N(C)C&&&
*CCC&*Oc1ccc(C(*)=O)cc1&*Nc1cccnc1&&&
CN1C(=O)CC2(C)CC3=CC(O)=C(C(C)(C)C)C=C3C1C2Cl&&&
CC1=CC(=O)[NH]C2=CC(N3CCCC3=O)=CC=C12&&&
*Cc1cnn(-c2cccc(F)c2)c1&*N1CCOC2CN(*)CCC21&*Cc1cccnc1&&&
*Sc1nc(-c2ccccc2C)sc1CC(=O)O&*CC(*)=O&*N1CCC(*)CC1&*C(N)=O&&&
*OC&*CC(*)C(*)=O&*N(*)C&*Cc1nc2ccccc2[nH]1^*N*&&*C(*)=O&*Nc1ccc(OC(F)(F)F)cc1&&&
*C(C)C(*)=O&*N*&*C(C)c1ccccc1^*Sc1nnc(-c2ccccc2)o1&&&&
NC(=O)NNC(=O)C1c2ccccc2NC(=O)C1(O)C1=CC=C(Cl)C=C1&&&
*N1CCN(C)CC1&*CC(C)(C)c1ccc(S(=O)(=O)c2ccc(Cl)cc2)cc1&&&
*OC&*C(=O)C(*)c1ccccc1C&*OP(=O)(O)O*&*Cc1cc(C)on1&&&
*Sc1nc(-c2ccc(C)cc2)sc1-c1ccccc1&*CC(*)=O&*N1CCc2ccccc21&&&
*Oc1c(C(C)=O)c(O)c(-c2cc(Cl)cc(Cl)c2)c2c1CCC2&*Cc1ccccc1&&&
*N(C)C&*C(=O)Cc1c(-c2ccc(Cl)cc2)[nH]c2ccc(Cl)cc12&&&
*N(C)c1ccc(Sc2ccc(Cl)cc2)cc1&*C(=O)c1cnc2cc(F)c(F)cc2c1N*&*CC*&*N1CCN(C)CC1&&&
*C(=O)CC&*Nc1cc(C(=O)NN=Cc2cccc(OC)c2)ccc1O&&&
*NC&*Cc1cc2c(C(N)=O)cn(CC*)c2[nH]1&*N(C)c1ncnc2[nH]ccc12&&&
*N1CC(*)C(C)(c2ccc(Cl)cc2)C1&*C*&*C1(*)CCN(c2ccccc2)CC1^*CC*^*C(*)=O&*N1CC(*)C(c2ccccc2)CC1&*N*&*Oc1ccc(Cl)cc1Cl&*C(*)=O&&&*
*C(=O)O&*C1CC(*)C(=O)C2CC(O)CC12&*Nc1ccc(C*)cc1&*C1Cc2ccccc2-c2ccccc2C1&&&
*C(=O)CCCCCCCCCCCCCCCC(C)CCCCCCC&*N*&*C(C)C*&*N*&*CCC*&*Nc1nc(N)n2nc(-c3ccco3)nc2n1&&&
O=C1C2=CC=CC=C2C(O)=C1CC1=CN(C2=CC=C3OCOC3=C2)C2=CC=CC=C12&&&
*Nc1ccc(OC)cc1&*C(=O)c1nc(-c2ccccc2)c2ccccc2n1&&&
*CC&*O*&*C(=O)c1cnc2c(C)nc(Nc3ccc(N4CCN(C)CC4)c(OC)c3)nc2n1&&&
*CCC&*O*&*C(=O)c1c(C)c(=O)[nH]c2ccc(Cl)cc12&&&
*C1NC(=O)N(CC(=O)c2csc(Nc3ccc(-c4cn(C)cn4)c(C(F)(F)F)c3)n2)NC1=O&*C(C)(C)C&&&
*Nc1ccccc1C&*C(=O)CCn1cc2ccccn2c1=O&&&
*C(=O)c1ccccc1&*N*&*CCCCCC*&*N1C(=O)c2ccccc2C1=O&&&
*Cc1ccccc1OC&*N*&*C(=O)c1[nH]cnc1C(*)=O&*N*&*C1CCCC1&&&
CN1CCN(C2=C(S(=O)(=O)C3=CC=CC=C3)C(Cl)=NN2C(=O)C2=CC=CC=C2)CC1&&&
*=C1SC(=O)NC1=O&*=C1CCN(C(=S)Nc2ccccc2Cl)CC1&&&
*C(=O)c1cccc(S(*)(=O)=O)c1&*Nc1cc(C(F)(F)F)ccc1N1CCCCC1&&*N1CCOCC1&&
*C(=O)NN1C(=O)C2(Cc3ccccc3C2)C(c2ccccc2)=NC12CCCCCC2&*Nc1ccc(N2CCOCC2)c(Cl)c1&&&
*OC&*C1C=CC=C(C)C(=O)NC2=CC(=O)C(N*)=C(CC(C)CC(*)C(O)C(C)C=C(C)C1*)C2=O&*OC&&*O*^*C(N)=O^*CC*&&*N(C)C&&&
*N1CCC(C)C1&*CC*&*N1CCC2(c3cccc(O)c3)CCC1C2&&&
*C1OC(n2cnc3c(N)ncnc32)C(O)C1O&*C*&*OP(=O)(O)O*&*CCCP(=O)(O)O&&&
*CC&*N(*)C(=S)S*&*CC&&*C1CCCCC1&&
*C(Cc1ccc(C)cc1)C(N)=O&*N*&*C(=O)C(*)Cc1c[nH]cn1&*N*&*C(=O)C(*)Cc1c[nH]c2ccccc12&*N*&*C(=O)C(*)Cc1ccccc1&*N*&*C(=O)C(*)C(C)C&*N
CN1CCC2=C1C1=CN=CC=C1CC2(C)C1=CC=C(N)C=C1&&&
*=CCCCCCCCCCCCCCC&*=C1CC(*)C(*)O1&*OP(=O)(O)O*&*C*^*CO^*C1OC(n2ccc(=O)[nH]c2=O)CC1O&&&&&
*Oc1cccc(Nc2c(Nc3ccc(O)cc3)c(=O)c2=O)c1C&*CC*&*N1CCC(*)CC1&*N1CCCCC1&&&
*C(=O)CCCN&*N*&*C(Cc1cc(F)cc(F)c1)C(O)C*&*N*&*C1CC2C(*)C2(*)c2ccccc2N(Cc2cccs2)C1=O&*C(*)=O&*N*^*Cc1ccccc1^*C1CCCC1&&&&&
O=C1[NH]N=CC2=C(O)[NH]C(=O)[NH]C12&&&
O=C1OC2=CC=CC3=C2C(=CC=S)C=C3&&&
*Nc1c([N+](=O)[O-])ncn1C&*Cc1ccc(Cl)s1&&&
*N1CCN(c2ccccc2OC)CC1&*CCC*&*N*&*C(=O)c1cc2c(-c3ccccc3)nn(C)c2s1&&&
*C1CCc2c(CC)cc(C)cc2O1&*C(=O)O&&&
CC(C)=NNC(=S)NN=C1C=CC=C[N+]1=N&&&
*CC=C&*Oc1ccc(NC(=N)c2cccs2)cc1&&&
*C(=O)c1c(Cl)cccc1Cl&*N1C2CCC1C(*)C2&*Nc1nc2ccccc2s1&&&
*CCC&*N1CCCC2(C)C3CCCCC3CC12C&&&
*C(=O)Cc1cccc(Nc2cc(-c3cc(C)cc(C)c3)ncn2)n1&*N1CCN(C)CC1&&&
*CC&*Oc1ccc(-c2c3nc(c4c4[nH]c(cc5ccc2[nH]5)c(-c2ccco5)c4C(*)=O)C(CCC(*)=O)=C4)C=C3)cc1&*O*&*CC^*O*&&*CC&&&
*C1CCC2CN(c3nc(C)cc(C)n3)CCOC12&*N(C)C&&&
CC(C)(C)C1=CC=C(C2CCC3(O)C(CCC4C5(C)CCC(=O)C(C)(C)C5CCC43C)C2=O)C=C1&&&
*C1C(C)C=CC2=C(C)C(=O)C(O)C(O)C21C&*O*&*C(=O)C=*&*=Cc1cccc([N+](=O)[O-])c1&&&
*C(C(=O)O)C(C)CC&*N*&*S(=O)(=O)c1ccc(-c2ccc(Oc3cccc4ccccc34)cc2)cc1&&&
NC1=NC=C2C(=N1)[NH]N=C2C1=CC=C(Cl)C=C1&&&
*S(=O)(=O)c1ccc(C)c([N+](=O)[O-])c1&*N1CCN(*)CC1&*C(=O)c1ccccc1Cl&&&
*C(C)C&*N(*)CO*&*CC(F)F&&*S(=O)(=O)c1ccc2nonc2c1[N+](=O)[O-]&&
*CCCCC&*O*&*C(=O)c1[nH]c2ccc(OC)cc2c1N*&*C(=O)c1ccco1&&&
*S(=O)(=O)c1ccc(C)cc1&*N*&*C(C)c1noc(C)n1&&&
*Nc1cc(OC)c2c(c1N1CCC(C)CC1)C(=O)CC2&*C(=O)c1ccc[nH]1&&&
*C1CCN(c2cc(C)nc(C)n2)CC1&*Nc1ncccc1C#N&&&
CC1=NC(=CC2=CC=NC=C2)C2=CC=CC=C12&&&
O=C(C1=CC=C(O)C=C1O)C1=C(C(=O)O)C2=CC(C3CC3)=CC=C2S1&&&
*CC(=O)c1c[nH]c2cc(Cl)ccc12&*Sc1nc(=O)cc(-c2ccccc2)[nH]1&&&
*C(C)c1ccc(CS(=O)Cc2ccc(OC)c(Cl)c2)o1&*N*&*CC(O)c1ccc(O)cc1&&&
*=Cc1ccc(OC)c(OC)c1&*=CC(=O)c1c(N)cc(N2C(=O)c3ccccc3C2=O)cc1O&&&
*C(=O)C(*)CCCC&*N*&*C(C(*)=O)C(C)C^*N(*)*^*N*&*C(=O)C*&*C(C=O)CC(C)C^*N*^*O*&&&*C(=O)C(*)CO&*C(C)=O&*N*&&&*C(=O)C(*)C(C)C
*CC&*N(*)*&*CC&&*CCn1nc2nc(N3CCOCC3)nc(c2n1)c1cn(-c2ccccc2Cl)nc1-c1ccc(C)cc1&&
*C(=O)c1cc([N+](=O)[O-])sc1C&*Nc1cccc(-c2c[nH]nc2)c1&&&
*Nc1ncc(Cc2ccc(CCCCC)cc2)s1&*C(=O)C=*&*=Cc1cccs1&&&
*C(F)(F)F&*C1CNc2[nH]c(N3CCC4(CCCCC4)CC3)nc(=O)c2N1*&*C1CC1&&&
*CCCC&*N1C(=O)CCC12CCN(*)CC2&*S(C)(=O)=O&&&
CC1(C)CC2=CC(Cl)=C(S(=O)C3=CC=C(N)C(Cl)=C3)C=C2C(N2CCOCC2)C1&&&
*OC&*CC(*)=O&*N(*)c1c(N)n(Cc2ccccc2)c(=O)[nH]c1=O&*C(=O)CCC(*)=O&*Nc1ccc(Cl)cn1&&&
*CC&*O*&*C(=O)c1cc2cOc3ccccc3c2n1C&&&
*N1CCC2(*)c3cc(O)ccc3OC2C1&*Cc1ccccc1Cl&&*Cc1ccccc1&&
*CC(C)C&*N*&*CC(O)C(*)C*&*N*&*C(=O)C(*)Cc1ccc(Cl)cc1^*C1CCCCC1^*N*&&&*C(=O)C(*)Cc1ccccc1&*N*&*C(=O)CCN&&&
*CCCCC&*C1(*)CC(*)C(c2ccc(C)cc2)(c2ccc(C)cc2)O1&*CCCC(=O)O&&*C*^*N(*)*&*CCCC(=O)O&&*CC*^*N(C)C&&&
*CCCC(*)=O&*Nc1ccc(O*)cc1&*Cc1ccccc1^*N1CCN(c2ccccc2)C(=O)C1=O&&&&
*Nc1cc2c(cc1OC)CC(=O)N(c1ccc(OC)cc1)C2&*C(=O)c1cc2cccnc2s1&&&
*N(C)C&*CC*&*N(C)C1c2ccccc2Oc2ncccc21&&&
*C(c1cc2cc(Cl)ccc2oc1=O)c1nnnn1C1CCCCC1&*N1CCCCC1&&&
NC1=NC(N2CCOCC2)=C2OC3=CC=C(F)C=C3C2=N1&&&
*Nc1ccc(CC(=O)O)cc1&*C(=O)c1ccccc1O*&*CCc1ccccc1&&&
*C(CF)C(=O)O&*N*&*C(=O)c1cccc(N*)c1&*C(=O)c1cnc2ccc(N3CCCC3)cc2c1&&&
*Nc1cc(OC)c(OC)c(OC)c1&*C(=O)C1=C(C)Nc2nc(-c3cc(C)cc(C)c3)nn2C1c1ccccc1Br&&&
*Cc1cc(Br)c(O)c(Br)c1&*N1CCCCC1&&&
*CC(CC)C(=O)O&*N*&*C(=O)c1cccc(Cn2c(=O)sc3ccccc32)c1&&&
CC12CCC3C(CCC4(C)C3CCC44)C1=CCC1C(C)(C)C(O)CCC12C&&&
*Cc1ccnc2ccc(OC)nc12&*N1CCC(*)CC1&*N1CC(*)C1&*N*&*C(=O)c1ccc2c(c1)-c1c(sc(C(=O)O)c1C)CC2&&&
*CC(=O)c1ccc(OC)cc1&*Nc1cc(=O)n(-c2cccc(OC)c2)n1&&&
*N(*)c1ccc(OC)c(OC)c1&*CC(*)=O&*Nc1ccc(N2CCOCC2)c(C(F)(F)F)c1^*S(C)(=O)=O&&&&
*CC&*N(*)*&*CC&&*CCn1nc2c3cc(OC)c(OC)cc3c(=O)n(C)c2c1C&&
*C(C)=O&*N1CCC2=C(C1)C(c1ccc(C(*)=O)cc1)Cc1cc(C(F)(F)F)ccc1S(=O)(=O)N2&*Nc1ccccc1S(N)(=O)=O&&&
*C(=O)CC(C)(C)C&*NC(=S)Nc1ccc(N2CCN(*)CC2)c(F)c1&*CC(*)=O&*N1CCOCC1&&&
*C(=O)CCC(=O)CC(C)C&*N*&*CCc1c2n(c3ccccc13)CCCc1ccccc1-2&&&
CCC(C)C1=CC=C(C2CC(=O)C=C(N3CCOCC3)C2)C=C1&&&
*CCC&*N(*)*&*C(=O)C(C)CC(C)C&&*CC(O)C(*)C*^*N*&*C(=O)C*^*C1CCCCC1^*Oc1ccccc1&&&&&
[truncated: 810,604 more chars]
