# Supplementary material for: t-SMILES: a fragment-based molecular representation framework for de novo ligand design
Source: Nat Commun. 2024 Jun 11;15:4993. doi: 10.1038/s41467-024-49388-6 (PMC11167009; doi:10.1038/s41467-024-49388-6)
Supplement: Supplementary file 4 — Source Data [file 41467_2024_49388_MOESM4_ESM.zip › Soure data/Source data and code for all other graphs/Metrics/Models/Chembl/ChEMBL_TSDY_Brics[MPL][rnd15][bs128]/gen.smi.re_smils[1].smi]

CCOC(=O)C1(C#N)CC(C)N(C(=O)c2nc3cc(F)ccc3nc2OC)CC1C
Cc1cccc(NC(=O)c2cc3cc(Nc4nccc(-c5ccc(CO)cc5)n4)ccc3[nH]2)c1C
Cc1nc(C(C#N)C(=N)NNC(=O)c2nc3ccc(Cl)cn3c2COC(F)(F)F)cs1
O=C(Cc1cccc2ccccc12)Nc1ccnn1C1CCN(C2CCCCC2)CC1
O=C(NC(P(=O)(O)O)P(=O)(O)O)c1cccnc1
O=C(O)c1ccccc1OCc1ccc(Br)cc1
Cc1ccccc1OCCCN1CCN(C(=O)c2ccco2)C2CS(=O)(=O)CC21
COc1ccccc1C(=O)NN1C2CCCC1CC(Cc1ccoc1)C2
CCn1c[n+](CCCc2cc(C=NNC(=N)N)ccc2O)c2cc(F)ccc21
O=C(CN1CCCc2ccccc21)c1cc(-c2ccco2)nc2ccccc12
CN(C)N(C)c1ccc(Oc2ccc(C(=O)C(=O)NC(Cc3c[nH]c4ccccc34)C(=O)NC3CCCCN(O)C3=O)nc2)cc1
CC(C)(C)OC(=O)NC(=O)C(Cc1c[nH]c2ccccc12)NN1CCC(Cc2ccccc2)CC1
CCCC(=O)c1cn(-c2ccc(OC3CCCN3CO)cc2)c2c1CS(=O)(=O)c1ccccc1-2
Clc1cc(Nc2cc(N(C3CCCC3)C3CCOCC3)on2)ccc1OC1CCCCC1
CCOC(=O)C1C(C)=C(C)CC(C)(C(=O)c2cccc(O)c2)N1C(C)C
CCc1nn(C(=O)c2ccc(F)cc2)c2cc(-c3cncc(Br)c3)cnc12
O=C(C(=O)C(F)(F)F)c1cc([N+](=O)[O-])ccc1NNCCc1ccccc1
CCCC(CCC)(CCC)N1CCN(c2ncccn2)CC1
S=c1[nH]nc(-c2ccc(Cl)cc2Cl)n1CCc1cccs1
O=c1cc(OCc2cccc(F)c2)ccn1OCC1CCNCC1
Cc1cccc(C)c1CC(NC(=O)C1CCCN1C(=O)C(NC(=O)C(C)N)C(C)O)C(O)CNC(C)(C)C
N#Cc1ccccc1C1CCCN1N1Cc2cccc(C(=O)Cc3ccco3)c2C1=O
CCOC(=O)N1Cc2[nH]c(Nc3cc(C(=O)N4CCN(c5ccc(F)cc5)CC4)ccc3C)nc(=O)c2C1
O=C(NCCc1ccccc1)c1cc([N+](=O)[O-])ccc1N1CCOCC1
CC(CN(C)CC(O)(c1ccccc1)c1ccccc1)Cn1cnnn1
S=c1[nH]nnc2ccn(-c3ccccc3)c12
CCOCC(=O)N(C)C1c2cc(OC)ccc2S(=O)(=O)N1Cc1ccccc1
CCC(=O)C(=NNc1ccc(C(=O)O)cc1)c1ccc(C#N)cc1
Cc1ccc(S(=O)(=O)n2ccc3cc(C(=O)C4CCCCC4)ccc32)cc1NNC(C)C(C)(C)C
CC(CCCc1ccccc1)=NON1C(=O)C2CCCC1CC2
CC1=C(c2c[nH]c3ccccc23)S(=O)(=O)N=C1N1CCC(C(C)(C)C)CC1
O=S(=O)(c1ccccc1)N(CCCCc1c(Cc2ccccc2)n(C(c2ccccc2)c2ccccc2)c2ccc(O)cc12)Cc1cccc(F)c1
O=C(CNc1ccc2c(c1)OCO2)N(c1ccc(F)cc1)S(=O)(=O)c1ccccc1
Cc1cc(C)c(C(=O)c2cc(NC(=O)c3ccccc3Cl)c(C(=O)O)s2)c(C)c1
O=C(CCNc1ccc(Cl)cc1)N1CCN(c2cccnn2)CC1
COC(=O)C(O)=CC(=O)c1ccc(OCCCc2ccccc2)c(Cl)c1
O=C(O)C1CCCN(C2CCC(C(O)C(S)C=Cc3cc(C(F)(F)F)cc(C(F)(F)F)c3)CC2)C1
O=C1C(Cl)C(c2cccc(Br)c2)N1c1c(Cl)cccc1Cl
CCCCC(NC(=O)CCc1ccccc1)c1ccc(Cc2ccccc2)cc1
O=C(c1ccccc1)N1CCN(C(=O)c2ccccc2Cl)CC1
CCCCCCCCCN1C(=O)c2ccccc2C1(C)c1nnnn1-c1cccc2ccccc12
NC(=O)c1ccc(NC(=O)c2ccc3c(c2)N(CCN2CCCC2)c2ccccc2S3)cc1
CC(Oc1nc(-c2ccc(C3CC3)cn2)cc(=O)n1C)c1cccc(Oc2ccccn2)c1
CCn1c(SC(=O)CNc2cc(OC)cc(OC)c2)nnc1C1CC1
O=C(c1cn(-c2ccccc2)nc1-c1ccc(Cl)cc1)N1CCCC1
C=CCCCCOc1cc(F)c(-n2ccc(C(=O)N3CCN(c4ncc(CC)cn4)CC3)c2)c(F)c1
CCCc1noc(CC)c1-c1ccc(NC(=O)NC(C)=O)cc1
CNC(=O)Cc1c(C)n(C(=O)c2ccc(OC)c(OC)c2)c2cccc([N+](=O)[O-])c12
CC(C)Cn1c(NC2CCCC2)nc2c(Nc3cccc(Br)c3)nc(N3CCN(C)CC3)nc21
O=c1c2ccccc2sn1-c1ccc(S(=O)(=O)N2CCCCCC2)cc1
CC(=O)NC(Cc1cccc(C(=N)N)c1)C(=O)NC(CC(C)C)C(=O)NC1CCCCNC1=O
Cc1ccc(C(=O)Nc2ccc(C)cc2N2CCCCC2)cc1
COC(=O)c1c(Cl)cccc1S(=O)(=O)C1CCN(C(=O)NCc2cc(C)on2)CC1
CC1CCCCOC(C(C)CO)C(C)CN(C(=O)Nc2ccccc2)C(=O)c2cc(NCN(C)CC3CCCCCC3)ccc2O1
COc1ccc(CNc2c(Nc3cc(C)[nH]n3)c(=O)c2=O)cc1
CC(C(=O)OC1(C[N+](C)(C)C)CCOCC1)(c1ccccc1)c1ccccc1
CCCCC(OC(=O)NCc1ccc2ccc3c(c2c1)CCO3)C1=CCS(=O)(=O)N=C1
Cc1ccc(N(C(=O)CNc2ccccc2-c2nc3ccccc3[nH]c2=O)S(=O)(=O)c2ccccc2)cc1
CC(=O)N1CCc2nc(-c3ccncc3)c3c(c2C1C)COC(c1ccc(C#N)cc1)C3
Cc1c2c3ccccc3nc-2n(C)c2c(C)cccc12
Cc1ccc2oc(-c3ccc(C)c(NS(=O)(=O)Cc4ccccc4)c3)nc2c1
N=C(N)NN=Cc1c(OCC(=O)NC(CO)C(=O)O)ccc2ccccc12
Cc1c(F)ccc2c1[nH]c1c(F)cccc12
CC(C)Cc1cn(S(=O)(=O)N(C)C)c2ccccc12
Nc1ccc(CCNc2ccnc3cc(Cl)ccc23)cc1
COc1ccc(S(=O)(=O)Nc2cccc(CNC(=S)Nc3ccccc3OC)c2)cc1
Cc1cc(C(=O)NCc2ccsc2)c(C)o1
Nc1nc(SCO)nc2c1ncn2C1OC(C(=O)CNC(CO)CO)C(O)C1O
CN1C(C(O)c2cccc(-c3ccc(F)cc3)c2)CCCC1C(C)(C)C
O=C(O)CCNOc1ccc2nc(-c3ccccc3)n(CC(=O)N3CCCCC3)c(=O)c2c1
O=C(c1ccccc1SNc1cccc(C(F)(F)F)c1)C1CCCCC1
CC(=O)C(=CC=Cc1ccc(C)cc1)C(C)=O
CCc1ccc(OC)c(-c2ncc3nccn3c2Nc2ccc3[nH]ccc3c2)c1
CCCCCNCc1ccc(-c2ccc(CN(CCN3CCCCC3)C(=O)CC(C)(C)CC(C)(C)C)s2)cc1
CCC1(O)C(=O)OCc2c1cc1n(c2=O)Cc2cc3cc(OCCN(CCO)C(=O)C4CC[N+]5(c6ccc(OC)cc6)CC45)ccc3nc2-1
CCC(NNNC(=O)OC(=O)C(NC(=O)C(C(C)C)N1CCCC1C(=O)CCC(=O)CCCc1ccccc1)C(C)C)C(=O)O
CC(C)CC(=O)OCC1CC2C(OC(=O)CC(C)C)C(OC(=O)CC(C)C)CC(C)C23OC(C)(C)C1C3C(C)C
FC(F)(F)c1cnccc1N1CCN(C2CCCN(c3cc(Cl)ccn3)C2)CC1
CC(OC(=O)CC(C)(C)C)C(=O)NC1CC2CCC1C2
Cc1cc(C)c2c([S+]([O-])c3ccc4cc3NC=N4)c(Cl)cnc2c1
CC(C)Oc1c(Cl)ccc2c(S(=O)(=O)NC3=NCCC3)cc(O)cc12
CC(=O)C1C2CCC1CC(NC(=O)NCc1ccc(F)cc1Cl)C2
COc1cc(S(C)(=O)=O)ccc1C(=O)Nc1cc(C)ccc1Cl
COC1OCC2(C)C(C)CCC(=O)C12
O=c1oc2ccc3ccccc3c2c(=O)n1-c1ccc(Cl)cc1
CC1(C)CC(=O)C(=CNCc2ccccc2)C(=O)C1
CC12CCC3c4ccc(OCCSc5cccc6c5NC(=O)CS6)cc4CCC3C1CCC2=O
O=C(C=CCC1CSCCO1)NC1CCCC1
c1ccc2c(c1)CCN(Cc1ccsc1)C2
Cc1ccc(C(=NOCC(F)(F)F)N2CCCCC2)cn1
O=C(C(=O)N1CCN(c2ccc(Cl)cc2)CC1)c1c[nH]c2ccc([N+](=O)[O-])cc12
O=S(=O)(CCO)Nc1onc(C=Cc2ccccc2)c1C1CC1
Cc1cccc(-c2ccccc2OCCCN2CCCCC2)n1
CNC(CCn1nc(C(F)(F)F)cc1-c1cccc(-c2ccnc(C(=O)NC(=O)C3CN(C)CCO3)c2)c1)Cc1ccc(F)cc1
COc1ccc(CCNC(=O)c2cc(S(=O)(=O)Cc3ccccc3)cn2C)cc1
O=C1c2ccccc2C(Cl)(C(Cl)=C(Cl)c2ccco2)C1Cl
CCONc1ncc2ncnc(Nc3cc(C(=O)CCC(C)N4CCCC4)ccc3Cl)c2n1
Brc1nc(-c2ccc(Cn3ccnc3)cc2)c2ccoc2n1
Cc1ccc(-n2c(=O)[nH]c3c(cnn3C3=NCCCC3)c2=O)cc1C
COc1ccc(Sc2ccc(NC(=O)CC3(Sc4ccc(F)cc4)c4cccnc4-c4nccn4C3C(C)C)cc2)cc1
Cc1ccc(-c2c(C(=O)O)sc(NC(=O)CCS(=O)(=O)c3ccc(C)cc3)c2C#N)cc1
O=C(O)c1c(CCc2ccccc2)n[nH]c1NC(=O)C1CCC1
COc1ccc(-c2nn(C3CCCCC3)c3ncnc(N)c23)cc1
CCN1CC2(OC)CCC(OC)C34C5CC6C(OC)CC(O)(C5C6COC(=O)c5ccccc5)C(C(OC)C23)C14
COCC=CC1(C)C(O)CCC2CC(C)(C)C(O)CC21
CN1CCN(c2ccc(C3=NC(c4ccc(C(C)(C)C)cc4)Cc4ccccc43)cc2)CC1
O=C(C=Cc1cccc([N+](=O)[O-])c1)NC1c2ccccc2OCC1O
ClC(Cl)(Cl)Cl
CC(C)C(Cc1ccc(Cl)cc1)c1nnc(SN(Cc2ccccc2)C(=O)c2ccc(C(=O)O)cc2)n1-c1ccccc1
O=C(NCC(O)CN1CCC(C(F)(F)F)CC1)c1cccc(Cl)c1
Cc1cccc(CN2CCN(Cc3c[nH]c4cccc(O)c34)CC2)c1
Cn1c(CCCC(=O)Nc2cc(Cl)cc(Cl)c2)csc1=Nc1ccc(Cl)cc1
CC(O)C1N=C(N)SS1
CC#CCCCc1cccc(NN(C)C)c1
CC(=NOC(C)c1cccc(C(F)(F)F)c1)c1ccc2nnn(C3CC34C(=O)NC(=O)N(C)C4=O)c2c1
Cc1nc(O)c2ccsc2n1
Oc1cccc(C23CCN(CCCCC4C(c5ccccc5)=Nc5ccccc5N4NCc4ccccc4)C(Cc4ccccc42)C3)c1
COc1ccc(C(=O)NN=Cc2cc(Cl)ccc2C(=O)O)cc1S(=O)(=O)N1CCOCC1
O=C1C(=O)N(CCOc2ccc(Cl)cc2)c2ccccc21
COc1ccc(CCC(=O)Oc2ccc(C)cc2)cc1OC
Cn1c(=O)c2sc3cc4c(cc3c2c2ccccc21)sc1c(=O)n(C)c2ccccc2c14
CCOC(=O)c1c(Nc2cc(C)[nH]n2)sc2c1CCCC2
CCC(C)C(NC(Cc1ccccc1)C(O)C(O)C(Cc1ccccc1)NC(C)=O)C(=O)NC(=O)C1Cc2ccccc2CN1C(=O)CCc1ccccc1
CCOc1ccc(-n2c(CC(C)C)nc3c2CC(C)(C)NC3=O)cc1
CCOC(=O)Cc1nc2ccc(NNC(=O)c3cc4ccc(C(C)(C)C)cc4s3)cc2s1
CC1=CC2=C3C(CN3N1C)C(=O)N2C(=O)COc1ccccc1C(=O)c1cn(C)c2ccccc12
COc1cc(C=NNc2nc(N3CC3)nc(N3CCC4(CCC4)CC3)n2)ccc1OC(C)C
CC1CCN(Cc2coc(-c3ccc(Br)s3)n2)CC1
COc1ccc2c(c1)CCC(n1ccnc1)C2c1cc2cc(OC)ccc2o1
O=C(CCN1CCC(c2cc3c(c(C(F)(F)F)c2)OCC3)CC1)NCCCO
CN(C)CCCCc1noc2c1ccc1ncccc12
NCCCCC1CCC(c2ccc(C(=O)O)cc2)C1
NC1=NC(C(=O)c2ccc(-c3ccc(C(F)(F)F)cc3)cn2)(c2cc(NC(F)F)ccc2F)COC1
Cc1ccc(C(=O)NCC2CCNc3ccc(-n4cnnn4)cc3C2)cc1C
CN1CCC(=NOCCOc2c(F)cc(F)cc2F)CC1
Cc1nc(C2CC3CN(S(=O)(=O)c4ccccc4Cl)CC3S2(=O)=O)c(C)o1
O=C(O)C1Cc2c([nH]c3ccccc23)C(C(F)(F)F)N1
N=C(N)NCc1ccc(NC(=O)CC(NC(=O)C(N)Cc2ccc(O)cc2)C(=O)NC(=O)C(O)C(Cc2ccccc2)NCc2ccc(O)c(O)c2)cc1
Cc1cccc2occ(-c3ccc4cc(C(C)(C)C)c(=O)oc4c3)c12
Cc1nc(CN2CCCC(C(=O)N(Cc3ccccc3)c3nc4ccc(Cl)cn4c3Cl)C2)cn1C
Cc1ccc2c(c1)CCN2C(=O)Nc1ccc(-c2nc3cc(C)cc(C)c3o2)cc1
C=CCNc1nc(NCc2ccccc2)nc(N2CC(O)C2)n1
CN(C(=O)c1ccc([N+](=O)[O-])o1)C1CCS(=O)(=O)C1
CCCCOc1ccc(C(=O)NC2COC(=O)C2)cc1
CS(=O)(=O)N(Cc1ccc(Cl)cc1)c1ccc(Nc2c3ccc(F)cc3nc3c(-c4ccc(F)cc4)ccnc23)cc1
COc1cccc(CC2CCN(N3CCC(Nc4nc5ccccc5o4)CC3)CC2)c1
CCOC(=O)C1(C)CCCN(C(=O)CCc2cccc(OC)c2)C1
CC(CC(=O)NNC(=O)Nc1ccc(N2CCC(=O)CC2=O)c(Cl)c1)N1CCCCC1
CCOC(=O)CC(=O)Cn1c(SNCCOC)nc2c1c(=O)[nH]c(=O)n2C
CCC1CCCN1CNC(=O)c1cc(O)c(C(N)=O)c(O)c1
Nc1cccc(CNc2cc[n+](CCCc3ccccc3)c3ccc(Nc4ccccc4)cc23)c1
CCc1cc(F)cc(Nc2nc(-c3cnc(F)c(OCCCCN)c3)nc3c(=O)n(C)cnc23)c1
COc1cc(Cl)cc2cnc(Nc3ccc(N4CCC(N5CCCCC5C(=O)O)CC4)cn3)nc12
O=C1CC2=C(C(=O)c3ccccc3C2=O)C(c2ccccc2)N1
COc1ccc(S(=O)(=O)NC(=Cc2c(OC)ccc3ccccc23)C(=O)NO)cc1OC
Cc1ncoc1-c1nnc(SCc2nc(-c3ccccc3)no2)n1C
CNC(=O)C(C)N1CCCC1c1nnc(-c2ccc3c(N4CCOCC4C)cc(-c4ccccc4F)nc3c2)o1
COc1ccc2c(c1)c(C(=O)Nc1ccc(C3CNC(=O)C3)cc1C)cn2C(C)(C)C
Nc1ncnc2c1C(c1ccco1)CO2
CCCCCCCCCCCCCCOCc1cnc(O)[nH]c1=O
Cc1cccc(CS(=O)(=O)C2CCN(CC3CCC(C(=O)NCc4c[nH]c5ccc(O)cc45)CC3)CC2)c1
COCCNC(=O)CSc1nnc2sc(OC)c(C)c2n1
NC(=O)c1cccc2cnsc12
CCOC(=O)C1=C(C)NC(C)=C(C(=O)OCC)C12CCCC(C)C2
CN1CCN(c2ccc(N3CCN(c4ccc(N5CC(Cn6ccnn6)OC5=O)cc4F)CC3)nn2)CC1
NCc1ccc(Cl)cc1CC1CCCN1Cn1cncn1
COc1ccc(-c2cc(-c3cccc(Cl)c3O)c(C#N)c(N)c2C#N)cc1OC
Cc1ccccc1NC(=O)Cn1c(=O)c2ccccc2n2cnnc12
O=C(CCC(=O)Nc1nc2ccccc2s1)NCC1CCCO1
COc1ccc(NC(=O)C(C)Sc2nnc(-c3cc(OC)c(OC)c(OC)c3)o2)c(F)c1
O=C(C1=C(O)c2ccccc2C1=O)c1ccccc1
Cc1nc2c3[nH]nc(C4CCCCC4)c3c1CCC2
C=CC(=O)C(=O)c1cccc(NOCC)c1
CC(NC(=O)OCc1ccccc1)(C(=O)NO)S(=O)(=O)c1ccccc1
CCCN(Cc1ccccc1)C(CC)CCCNC(=O)CCC(=O)NCCc1ccccc1OC
Cc1cccc(-c2nc3c(N4CCN(CCCC(=O)c5cc(F)c(F)cc5N)CC4)c(Cl)cnc3[nH]2)c1
Cc1csc2oc(=O)c3c(c12)CCCC3
Nc1c(Cl)cc(Cl)cc1C(=O)Nc1cccc2[nH]ncc12
Cn1nc(-c2ccc(S(C)(=O)=O)cc2)cc1C(=O)Cc1ccccc1N1CCN(N2CCCC2)CC1
O=C(c1ccc(-c2ccccc2Cl)o1)N1Cc2cccnc2Nc2ccccc21
COc1ccc(NC(=O)C(C#N)=C2C(=O)Nc3ccc(S(=O)(=O)Nc4ccc(F)cc4)cc32)cc1Cl
CNC(=O)Nc1ncnc2c1ncn2C1OC(C(=O)Nc2ccccc2)C(O)C1O
NC(CCS(=O)(=O)c1ccccc1)CNc1cccc(-c2cccnc2)c1
CCOC(=O)C(C)Sc1ccccc1[N+](=O)[O-]
CCC(Nc1cc(N2CC[S+]([O-])CC2)nc(C)n1)c1ccccc1
COc1ccc(N2CCN(C(=O)CN(C)C(=O)c3ccccc3OC)CC2)cc1
CC1=CCCC(C)=CCC(NC(=O)c2ccco2)CCC(C)=CC1
O=c1nc2scc(-c3cncc(O)c3)c2cn1C1CCN(CCCF)C1
CC(C)CC(N)C(N)=O.CC1CSC(c2cccc([N+](=O)[O-])c2)N1C(=O)CC(C=O)C(C)(C)C.CCOCc1ccc(OC)cc1
C=C(C)C(=O)c1cc(OC)c(OCCN(C)C)c(OC)c1
Cc1ccccc1CN1CCC=C(CC(=O)c2ccc(CC(C)C)cc2)C1
COC1=CC2C3Cc4ccc(OC)c(OC(C)=O)c4C2(CCN3C)CC1=O
Cc1ccccc1N1CCN(C(=O)c2ccc(Nc3ccncn3)cc2O)CC1
NC1Cc2cccc(OCCc3cccc(OCc4ccc(F)cc4)c3)c2C1=O
CCc1cc(C)nc(Nc2nc(=S)n(CCc3cc(C(C)C)ccc3C)cc2C)n1
CCCC(=O)Nc1cc2cc3ccc(NC(=O)C4CCCN4)cc3nc2cn1
CC[S+]([O-])c1cc(-c2ccc(C(F)(F)F)cc2)nc2c1ncn2C(C)C
Cc1ccc(N2CCC3C(COC3COc3cccnc3)C2)nn1
Cc1csc(-c2cn(-c3ccc(C(=O)O)cc3)cc2-c2nc(N)[nH]c(=S)n2)n1
Cc1ccc(Cn2cc(COc3c(C)nn(-c4ccccc4)c3C)nn2)cc1
C[S+]([O-])c1ccc2c(NN=Cc3ccc(O)cc3)c(C(F)(F)F)[nH]c2c1
Nc1ccc(-c2nc3cc(Cl)ccc3[nH]2)cc1
O=C(O)COc1ccc(Nc2ccnc3cc(I)cc(Cl)c23)c(F)c1
COc1nc(NC2CCCCC2NCc2ccc(F)cc2)nc(-c2cc(Cl)cc(O)c2O)n1
Oc1ncc(-c2nc3cc(F)ccc3nc2NC2CCNCC2)cc1Nc1cc2c(cc1F)OCO2
CC(C)N1CCC(C(c2nnc(C3CCCC3)o2)N2CCC(c3cc(C(C)(C)C)nn3-c3ccc(F)cc3)CC2)CC1
Nc1ccn(C2C=CC(CO)O2)c(=O)n1
CCc1ccc(-c2noc(C)c2CC(=O)c2ccc(ONC3CCOCC3)nc2)cc1
COc1cc(C=NNC(=O)c2ccc(O)c(I)c2)cc(Br)c1O
CN(C1CCCCC1)C(C(=O)N1CCNCC1)c1ccc(Cl)cc1
O=C(NN=CC1CC2CCC1C2)c1ccco1
O=C(Nc1ccc([N+](=O)[O-])cc1)Nc1ccc(F)cn1
O=C(C=Cc1ccc(Cl)c(Cl)c1)Nc1ccc(N2CCOCC2)cc1
COc1cc2c(=O)oc3ccc(S(=O)(=O)C(=O)c4cc(C)c(C)[nH]c4=O)cc3c2cc1OC
CC(C)c1n[nH]c(N)c1CS(=O)(=O)c1ccccc1
CCCCCCCCCCCCCC(O)CNCCOCCF
CC(=O)CCSc1nc2sc(C)c(C)c2c(=O)n1C1CCCCC1
C=CC(=O)Oc1cc2oc(=O)cc(-c3ccccc3)c2cc1OC
c1ccc(CCCNC2COc3cccc(Nc4ncccn4)c3C2)cc1
Cc1cccc(NC(=O)Nc2ccc3c(c2)CCC3=NO)c1
CC(C)CN(Cc1cccnc1)C(=S)Nc1ccc2c(c1)CCC2
Cc1ccc(C)c(OC(=O)CNc2sc3c(c2C(N)=O)CCC3)c1
O=C(CN1CCN(C(=O)C(O)=Cc2ccccc2)CC1)C(=O)c1c[nH]c2ccccc12
Brc1cccc(Nc2ncnc3scc(Br)c23)c1
Nc1nc(=O)c2[nH]ccc2[nH]1
CN(c1ccc(OC(F)(F)F)cc1)N1CCC(c2cnc(C(=O)Cc3ccc(Cl)cc3)n2C)CC1
COC12CC3C(C)CCC3C3(C=O)CC1C=C(C(C)C)C2C1C=C(C(=O)O)C(=O)N1C31CC1
O=C(O)CCC=C(c1ccc(CNC(=O)c2ccc3ccccc3c2)cc1)C(F)(F)F
CCC1CCC2(OC)CN(OC)C3C14C1CC5C(OC)CC(O)(C1C5COC)C3(O)C(OC)C24
CCCCCCCC(=O)NC(CCCN(CC)CC)C(=O)NN1C(=O)CCC(C)C1=O
CCOC(=O)C(C#N)C(n1cnc2cc(C)cc(C)c2c1=O)P(=O)(OCC)C(=O)OCC
O=C1CSC(c2ccc(OC(F)F)cc2)N1c1ccc(F)c(Cl)c1
Cc1cc(O)cc(C)c1CC(N)C(=O)N1Cc2ccccc2CC1C(=O)NCCc1ccccc1C(=O)C(C)O
CCCCCCC[N+](CC)(Cc1cc2cc3c(cc2[nH]c1=O)OCCO3)c1cccc(C(=O)O)c1
O=S(=O)(NCc1nc2cc3c(cc2n1CCc1ccc(F)c(F)c1)OCO3)c1cccc2cccnc12
O=S(=O)(Nc1nc2cc(Cl)ccc2[nH]1)c1ccc2c(c1)OCCO2
CCC(C)C(C=O)NNc1ccc(P(=O)(O)CC(CC(C)C)C(=O)C(=O)C(N)C(C)O)cc1
O=C(CNc1ccc(S(=O)(=O)N2CCOCC2=O)cc1)Oc1ccc(Cl)cc1Cl
CCN1CCCCC1C(=O)C(Cc1ccc(Cl)cc1)NCCCCC(CC(=O)NO)C(=O)C1CCCCC1
COc1cc2c(cc1OC)CCNCC2
CCCN1CC(=Cc2ccccc2)C2=C(C1)C(c1cccs1)C(C#N)C(=N)O2
CCCCCCCCCCCCCC(=O)NCC(O)CP(=O)(O)O
Cc1cc(NCc2ccc(CNC(=O)C(C)(C)N)c(F)c2F)c(=O)n(Cc2ccc(F)c(F)c2)c1
CC(C)n1ncc2c(N3CCN(C)CC3)nc(N3CCC(N4CCCC4)CC3)nc21
CC(O)C1CCC2(C)C(CCC3(C)C4=C(CCC32)C(OC(=O)Nc2cc(Cl)ccc2N)OC4=O)C1C
CCCCCCCCCCC(=O)c1c2c(Br)cc(Br)cc2[n+]([O-])n1C(C)(C)C
CC1(C)CCCC2(C)C1CCC1(C)C3CCC4(C)C(C=O)CCC4(C)C3CCC12
COc1c(OC)c2ccc(OCCN3CCN(C4CCc5sccc5C4)CC3)c(C)c2oc1=O
NC1=NON=C(N2CCC(N)C2)N1Cc1ccccc1
CN(C)C(=O)c1cn2cc(-c3cccc4[nH]ncc34)nc(N3CCOCC3)c2n1
COc1nccc(NCC2CCc3nc(C)nn3C2)n1
CN(C)CC(=O)S(=O)(=O)c1cc(S(=O)(=O)c2ccc3ccccc3c2)c(NNc2ncc(Br)s2)cc1F
Cc1ccc(C)c2c1C(=O)c1cccc(O)c1C2=O
CC(=O)c1cccc(NC(=S)NS(=O)(=O)c2ccc(C(=O)N(C)c3cccc(C)c3)cc2)c1
COc1ccccc1C(=O)Oc1ccc2ccc(=O)oc2c1
O=C(NC(Cc1c(Cc2ccccc2)oc2ccccc12)C(=O)O)c1ccccc1
Cc1[nH]c2ccccc2c1C(CC#N)C(=O)N1Cc2ccccc2C1
COC(=O)C1=C(C)NC(C)=C(C(=O)OCC(C)C)C1c1ccccc1[N+](=O)[O-]
O=C(O)CCCCCCCc1nc2ccccc2c(=O)o1
CCCCC(NC(=O)OCC)C(C)OC1(C)CCC2C(C)CCC(c3ccoc3)N2C1O
CN(C)CN1CCN(C2CCc3c(CC(=O)O)c4cc(S(C)(=O)=O)ccc4n3C2)CC1
Cc1ncc2c(c1C)NCc1cc(-c3ccccc3)ccc1-2
CC(=O)c1ccccc1COC(c1ccccc1)c1ccccc1
Cc1ccc(C(c2cc3ccccc3[nH]2)c2c(O)[nH]c(=O)[nH]c2=O)cc1
COc1ccc(N2C(=O)C(C3CCCCC3)N(CC(=O)Nc3ccccc3N3CCOCC3)C2=O)cn1
CN(C)CCNC(=S)N1CCC(C(=NOC2CCCC2)c2ccccc2)CC1
CCOC(=O)C1=NN(c2cccc(Cl)c2)C(=O)C1=CC(=O)c1cccc(Br)c1
COc1ccc(NC(=O)c2c(-c3ccc[nH]c3=O)c3c4oc(C)cc4ccc3n2Cc2ccccc2)cc1
COc1ccc(-c2nc3cc(C)ccc3s2)cc1
O=C1NC(=O)C(C(=O)CNc2ccccc2Cl)S1
CCN(CC)CCNN1CCN(c2ccc(CS(=O)(=O)c3ccc(OC)c(OC)c3)cc2)CC1
Fc1ccc(F)c(-c2ccccc2NCCCNCc2c[nH]c3ccc(Cl)cc23)c1
CCC(=O)NC(C(=O)O)C(c1ccccc1)c1ccc(Br)cc1
N#Cc1ccc(C(=O)O)cc1OCC=C(c1ccc(F)cc1)c1ccc(F)cc1
Cc1cc(Nc2ccc(Cl)cc2Cl)n2ncnc2n1
CC(=NNC(=O)c1ccc(NC(C)c2ccccc2)nc1)c1cccc(C(=O)Nc2cccc(C(F)(F)F)c2)c1O
CC(=O)NN=c1nc(-c2ccc(Br)cc2)[nH]c2c1CCCC2
CCS(=O)(=O)N1CCOC2(CCCN(Cc3ccccc3F)C2)C1
CCOC(=O)c1ccc(C(c2nnn(C3CCCCC3)c2C)N(CC)CC)cc1
Cc1cccc(C)c1OC(=O)CSc1nnc(CN(C)C)n1Cc1ccco1
Clc1ccc2[nH]c(NCc3ccncc3)nc2c1
CCCCNC(=S)NN=Cc1ccc(OC(C)C)cc1
CC1=C(C(=O)c2ccccc2O)c2ccccc2C1=O
CN1C(=O)C(=Cc2ccc3c(c2)OCO3)C(=O)N(O)C1=S
Fc1ccc(-c2nc3ccccn3c2-c2ccnc(NCCCN3CCN(C4=NCCN4)CC3)n2)cc1
CC1=Nn2c(CCOc3ccc(C)cc3)nnc2SC1
CC(C)c1[nH]c2c(C(F)(F)F)ccc(F)c2c1C(=O)Nc1ccc2c(c1)N(C(C)C)C(=O)C2(C)C
COC(Cc1ccccc1)C(=O)NC(=O)C(N)CS
CNc1ncc2c(n1)Nc1ccc(Cl)cc1N=C2c1ccccc1
COC1COC2(CCC(Nc3nccc(C(F)(F)F)n3)CC2)C1
COc1ccc(-c2cc(C(C)=O)c3cc(S(C)(=O)=O)ccc3n2)cc1
O=C(c1ccccc1-n1cnnn1)N1CCc2cc(S(=O)(=O)C(=O)c3cc(Cl)ccc3NNCc3cccnc3)ccc21
CC1CCC2(OC1)OC1CC3C4CC=C5CC(C)(COC6OC(CO)C(O)C(O)C6O)CCC5(C)C4CCC3(C)C1C2C
CONc1ccc(C)n(C(=O)C(=O)C(CCC(=O)N(C)Cc2nc3ccccc3n2C2CC2)OC)c1=O
COc1ccc(CC=NCCc2ccc(C)[nH]2)cc1
O=C1CCCN1c1ccc(S(=O)(=O)Nc2nc(=O)c3ccccc3[nH]2)cc1
COc1ccccc1C(=O)NC1=C(Br)C(=O)c2ccccc2C1=O
CC(=O)C(=O)c1nc2ccccc2nc1N1CCN(NCc2ccc(C(=N)N)c(F)c2)CC1
CC(C)CN(C(=O)C(c1ccccc1)n1c(=O)c2ccccc2n2nnnc12)C1CCCCC1
c1cn2cc(C3CCNCC3)ccc2n1
Oc1ccccc1-c1cc(NCCN2CCOCC2)c2ccccc2n1
Cc1onc(-c2ccccc2)c1C(=O)OC(=O)CN(c1ccccc1)c1ccccc1
Cc1ccc(-c2nc3ccccc3s2)cc1NC(=O)c1cnccn1
CCCCN1C(=Cc2ccccc2)C=Cc2cc(C(=O)N3CCN(S(C)(=O)=O)CC3)c(OC)cc21
CCOc1ccc(N=NN(C)C)cc1
Nc1nc(N)c2ncn(C3CCC(OP(=O)(O)OP(=O)(O)O)CC3)c2n1
O=C(Nc1nnc(C2CC(=O)N(c3cccc(C(F)(F)F)c3)C2=O)s1)c1cccs1
CC(=O)Nc1nnc(SCC(=O)OC2CCCC2)s1
CN1CCSC1c1ccc(Cl)cc1
CC(=O)NC1C(N)CC(N)C(OCCN)C1OC1OC(CN)C(N)C(O)C1O
CSC(C1=CCOC1=O)(c1ccc(Cl)cc1)c1ccc(Cl)c(Cl)c1
COc1ccc(Oc2ccc(C=NNC(=N)N)c3ccccc23)c(OC)c1
CS(=O)(=O)NCc1cccc(-c2cc3c(-c4ccc(OCC(F)(F)F)cc4)nnn3nn2)c1
CCOOc1c(-c2ccc(F)cc2)oc(C(=O)CC)cc1=O
Cn1nccc1Cn1c(=O)c2ccccc2n2c(=O)n(Cc3n[nH]c4ccccc34)nc12
Cc1cccc(NC(C(=O)N(C)C)c2ccc(-c3ccccc3)cc2)c1C(=O)O
Cc1cc(N2CCCCC2C(=O)CNC2CC2)n2nc(C)c(-c3ccc(Cl)cc3Cl)c2n1
CN1CCOC(Cn2cnc3c(N)ncnc32)C1
CC(C)(Cc1ccc(C2=NOC3(C2)CC(C(=O)O)N(C(=O)C(NS(=O)(=O)Cc2ccccc2)C(C)(C)C)C3)cc1)C(=O)O
O=C(C=Cc1ccccc1F)Nc1cc(-c2ccc(N3CCCCC3)nn2)ccn1
FC(F)(F)c1cc(COCc2cn3c(-c4cccc(Cl)c4)csc3n2)cc(C(F)(F)F)c1
Nc1ccc(-c2csc(Nc3cc(N)ccn3)n2)cc1
Cc1c(C)n(C)c2cc3ccc(C(=O)NCc4cccc(C#N)c4)cc3cc12
CCCCC(=O)c1ccc(Br)cc1NNc1ccccc1Br
Cc1cccc(NC(=O)c2c[nH]nc2C(C(C)C)N(C)C(=O)c2c[nH]cn2)n1
O=C(O)c1cnc(-n2cc(C3CCNCC3)c3ccccc32)s1
Cc1n[nH]c(C)c1C=C(C#N)c1nc2ccccc2[nH]1
NS(=O)(=O)c1ccc(NC(=O)c2nnn(-c3ccccc3Cl)c2-n2ccnc2)cc1
COc1ccc(C(=O)C=Cc2n(C)cc[n+]2Cc2ccc(C)cc2)cc1
CC1CN(c2c(F)cc3c(cnn3-c3ccc(F)cc3)c2NS(=O)(=O)c2ccc(F)cc2)CC(C)N1
O=C(c1cccc(NCc2ccc3c(c2)OCO3)n1)c1nccc2c1[nH]c1ccccc12
CC(C(=O)NC1=NS(=O)(=O)c2ccccc21)N1CCCCC1=O
CC(NC(=O)c1cc(Cl)cc(Cl)c1NCC1CCCO1)c1ccccc1
CC1(C)C=C2C3CC4c5ccc(OCCCNC(=O)COC(=O)C(F)(F)F)cc5CCC4(C)C3(C)CCC2(C)CC1
COCCON=C(c1ccc(OCCOC)cc1)C1CCN(C(=O)CCc2cnn(C)c2)CC1
Cc1cc2c(c(C(N)=O)c1C)-c1ccccc1C2=O
CCN1c2ccccc2N(C)C(=O)c2cc(C(=O)NCCOC)cnc21
CC(C)CCOC(=O)C(C#N)=C1CSC(c2ccccc2)C(c2ccc(Cl)cc2)S1
Cc1cc(Cl)ccc1OC(=O)CNc1ccc2c(c1)ncn2C
Cc1ccc(C(=O)Nc2ccccc2N2CCCC2)cc1C(=O)N1CCCCC1
CC(c1ccccc1)C(CCCCCC(=O)O)NC(=O)c1ccc(C(C)(C)Cc2ccc(O)cc2)cc1
CCCN1N=C2CCCNC2C1(O)CC(=O)c1cc(C)oc1C
O=S(=O)(O)c1ccccc1SSc1ccc(Br)cc1OC(F)(F)F
CC(=O)c1sc2c(c1C)NCC(C)C2
Cc1cc(C)n(-c2cc(F)ccc2Oc2ccc(S(=O)(=O)Nc3ccc(F)cn3)cc2C#N)n1
O=C(NCCC(O)c1ccccc1)C1(O)c2ccccc2-n2cccc21
CC1(c2cccc(Br)c2)C(=O)C(c2cccc(Br)c2)=Nc2nc3ccccc3n21
O=C(Nc1n[nH]c(=S)s1)c1ccc2c(c1)N(Cc1ccc(Cl)cc1)C(=O)CS2
COc1ccc(-c2c(C)oc3cc(OCCCN4CCOCC4)ccc3c2=O)cc1
Cc1ccc(-c2cnc3ccccc3c2)cc1NN(Cc1ccco1)c1ccc(C)c(C(=O)C(=O)c2ccco2)c1
Nc1sc(C(=O)c2ccccc2)cc1C1CCC1
CCc1ccc(-c2cc(CNCCC(=O)O)c(O)cc2C)cc1
CN(C)S(=O)(=O)NCCOc1ccc(-n2c(C(=O)O)cc3cc(Oc4ccc(C5CCCCC5)cc4)ccc32)cc1
COc1ccc(OC)c(CCNNc2ccc(C(C)S(C)(=O)=O)cc2)c1
COc1ccc(-c2cc(C)no2)cc1S(=O)(=O)Nc1cc(OC)c(OC)c(OC)c1
O=C(CC1CN(Cc2ccc(F)cc2)CCC1c1ccco1)NC1CCCC1
CC12C=C(CCC1O)CO2
CCc1nc(-c2ccccc2)nc2c1C(c1cccs1)N(c1cccc(F)c1)C(=O)N2C
CC(=O)c1ccc(OCCN2CCN(Cc3ccccc3)CC2)cc1
COc1ccc(C(=O)Cn2ccc3ccc(NS(=O)(=O)c4ccc(C)cc4)cc32)cc1
CCC(C)NOC1C(CO)C(O)C(N)CC(N)C1OC1OC(CC2CC(O)C(O)C(CO)O2)C(O)C(O)C1O
CCCc1ccc2nc(N(C(=O)CCC(=O)Nc3ccc(C)cn3)C(=O)CN(C)C)sc2c1
COc1cc(C=C2SC(=O)N(CCN(CCO)Cc3ccc4c(c3)OCO4)C2=O)ccc1OCc1ccccc1
CCCCN1C(=O)NCC(CC)C1=O
COc1ccc(C=C2C(=O)C(=CCCC(SC)C(=O)c3nc4ccccc4o3)C34CC(C)(C)C(CCC3C)C24)cc1[N+](=O)[O-]
Cc1c(C)c(CC(N)C(=O)N2CCCC2C(=O)O)c(C)c(C)c1O
CN1CSc2c1c(Cc1ccc(Cl)c(Cl)c1C(=O)NC(C)(C)C1CC1)n[nH]c2=O
CNNc1ccc2nc(N3CC(C)C(C(=O)c4ccccc4Cl)C(C)C3)cc(C)c2c1
CCC(C)n1c(-c2ccccc2)noc1=S
CCOCC1=Cc2cc(C)ccc2OC1c1ccc(OC)cc1
COc1cc(OC)c2c(c1)C(C)(C)c1ccc3oc4cccc(OC)c4c(=O)c3c1C2=O
CN(C)CCCOOc1ccc2nccc(C(O)(CCCCCCCCCc3ccccc3)c3ccccc3)c2n1
O=C(O)CC(C(=O)NC(=O)OCC1c2ccccc2-c2ccccc21)N(CCCCCCCc1c[nH]c2ccccc12)c1ccc(-c2ccccc2)cc1
Cc1ccc(-n2c(SC(=O)CNCCc3ccc(F)cc3)nnc2-c2cc3ccccc3[nH]2)cc1
CCOC(=O)CCCNC(=O)C(N)CC(=O)O
CNC1=NC(c2cccc(-c3cn(CC=C(C)C(N)=O)nn3)c2)(C(F)(F)F)C(C(N)=O)=C(C)N1C
O=C(c1ccco1)N(C(=O)C(NCc1cccs1)c1ccccc1)c1ccc(F)cc1
Cc1cc(Cl)c(OCc2nnc3ccccn23)c(Cl)c1
CON1CCC2(CC1)CC(Cc1c[nH]c3ccccc13)CO2
COc1cc(CCCc2ccc(OCC(=O)c3c(C)[nH]c4ccccc34)cc2)cc(OC)c1
CN(C)C(CNNNC(CC(N)=O)C(=O)C(=O)CNC(=O)C(Cc1ccccc1)NC(=O)CCCC(N)=O)Cc1ccc(O)cc1
O=C(NCCN1CCOCC1)c1ccc(F)c(S(=O)(=O)N2CCCC(c3ccccc3)C2)c1
O=C(NCc1cccc(Cl)c1)Nc1cc(C2CC2)nn1-c1ccccc1
COC(=O)c1ccc(NC(=O)CSc2nc(=O)cc(C(C)(C)C)[nH]2)cc1
CNc1ccc(OC2CN(C)CCc3c2[nH]c2c3ccc3ccccc32)cc1
CSc1ccc(C=C2C(=O)Nc3ccc(Br)cc32)cc1
COc1ccc(CC2CN(C)OCO2)cc1
NC(=O)C1CCN(c2ncc3ncnc(Nc4ccc(C=NCc5cccc(C(F)(F)F)c5)cc4)c3n2)CC1
O=C(CCN1CCCCC(n2ccnc2)C1)N1CCC(O)(c2cccc(F)c2)CC1
O=C(Nc1cncc(C(=O)c2cn(C3CCNC3)c3ncncc23)c1)c1cc(Cl)cs1
Cn1cc(-c2c(-c3cccc(F)c3)[nH]c(C(N)=O)c2-c2cccc(OC(F)(F)F)c2)c2ncc(-n3cncn3)nc21
CCC(O)(CC)C(=O)O
O=C(NCc1ccc(Cl)cc1)C(=O)NCN1CCCC(C(c2ccccc2)c2ccccc2)C1
C#CCC12CCC(OC)C(O)C3Oc4c(O)ccc5c4C31CCN(CNC(=O)c1ccc(I)cc1C(=O)O)C2C5
COc1cc(C(=O)C(=O)C(=Cc2ccc(N(C)C)cc2)NNC(C)C(=O)NC(C(=O)O)C(C)O)cc(OC)c1OC
CC(=O)N1CCC(Oc2ccc(C=NNC(=O)CCC(=O)N3CCCCCC3)cc2O)(c2ccc(F)cc2)CC1
c1ccc(CCN2CCc3ccccc3C2C2OCC(c3ccccc3)O2)cc1
Cc1ccoc1CNC(=O)c1ccc2c3ccc(F)cc3c(=O)n(Cc3ccccc3)c2c1
COc1cc(C(=O)NC(=S)Nc2ccc(-c3nc4cc(C(F)(F)F)ccc4o3)cc2)cc(OC)c1OC
O=c1cc(Cc2cccc(Cl)c2)[nH]c(SC2CCC2)n1
COc1ccc2oc(=O)c3c(c2c1-c1ccc(O)c(CN2CCCC(c4ccccc4)C2)c1)CCC3
Cc1ccnc(NC(=S)NN=Cc2cccc(Br)c2)c1
COC(=O)C(=NNC(=O)c1ccncc1C(=O)OC)c1ccc(OC)cc1
CCOOc1ccc(-c2nc(C(=O)CC)cc3c2sc(=O)n3C2CCCC2)cc1
O=C(O)c1nc(-c2cc(Cc3ccccc3)[nH]n2)cs1
NC(=O)C12CC3CC(C1)C(c1ccccc1)(C3)C2
CS(=O)(=O)c1ccc(-n2cnc3ccccc3c2=O)cc1
Nc1ncnc2c1ncn2C1OC(CO)C(O)C1F
NC(CCC(=O)NC(Cc1ccccc1)C(=O)O)C(=O)O
CCCS(=O)(=O)Nc1cccc2c1NCC2c1ccccc1
Cc1c(O)c(C(=O)C(C)C)c(O)c2c1oc1c(C)c(O)c(C(=O)C(C)C)c(O)c12
CCC(NC(=O)c1ccncc1)c1ccc(Cl)cc1
CCOCCn1c(=NC(=O)c2cnn(C)c(=O)c2Cl)cc(C(F)(F)F)c2c(C)nn(C)c21
COc1ccc2nc(NS(=O)(=O)c3ccc(C(=O)Nc4onc(C)c4C)cc3)sc2c1
O=C(O)c1cc(-c2ccc(Br)c(Br)c2)cc2c3c(oc12)CCNC3
CCOC(=O)C1CCN(C2CC(=O)N(NC(=O)CC(N)Cc3cc(F)c(F)cc3F)C2)CC1
O=C1OC(O)C(c2ccc(-c3ccc(-c4ccccc4)cc3)cc2)=C1Br
Cc1onc(-c2ccccc2Cl)c1C(=O)NC1CC1
CC(CCc1c[nH]cn1)Nc1nc(Cl)cc(N2C(=O)OCC2(c2ccc(Cl)cc2)c2ccc(Cl)cc2)n1
COc1ccc(F)cc1C(C)(C)c1cc(C)nc2ccccc12
COc1ccc(OC)c(NC(=O)NC2(c3ccccc3)CCCC2)c1
CCn1cc(Br)cc(NC(=O)c2c(F)cccc2-n2nccn2)c1=O
Fc1ccc(-c2nc3c(C4CCCC4)cccn3c2-c2ccnc(NC3CCC(c4ccc(Cl)cc4)CC3)n2)cc1
COc1ccc(C(=O)NC(C)CC2CCCN(N(C)C)C2)c(OC)c1OCc1ccccc1Cl
O=C(NN1C(=S)N(c2ccccc2)C(=O)C1=Cc1ccccn1)c1ccccc1
O=C(CCC1CCCCC1)c1ccc(F)c(F)c1
Cc1ccc(-c2nc(SC3CCCC3)[nH]c2-c2ccc(C)cc2)cc1
CCCN1CCC(COc2c(-c3ccc(OCC(=O)N4CCCC4C#N)cc3)oc3ccccc3c2=O)CC1
O=C(C(=O)c1ccccc1NNCc1ccc(F)cc1)c1ccccc1F
CC1CC(NC(=O)OCc2ccccc2)=Nc2cc(Cl)ccc2O1
COc1ccc2cc(-c3cc4cc(O)c(OC)cc4o3)oc2c1
CN(C(=O)Cc1ccc(Cl)cc1)C(=S)Sc1ccc(Cl)cc1
Cn1c(C=Cc2ccc(Cl)cc2N2CCN(c3ccnc4cc(Cl)ccc34)CC2)cc(=O)n(C)c1=O
CC1CCCC(C)N1CC1Cc2ccccc2C(c2ccccc2)(c2ccc(CN3CCCCC3)cc2)C1
CC
COC1CN2CC3Cc4nn(C(C)(C)C)cc4CC3C13CCC(C(O)CCc1ccccc1)(C2)C(C(=O)N1CCOCC1)C3
Cc1ccc(Cl)c(C2(C(=O)NCCc3nc4ccccc4[nH]3)OCCO2)c1
CCC(C)(NC(=O)OC(C)(C)C)C(=O)Oc1ccc2c(c1)OC(=C(C)CCN(C)C)C2=O
COc1ccc(NC(=O)c2ccc(N3CCC(O)CC3)c([N+](=O)[O-])c2)cc1
O=C1c2cccc3cccc(c23)C(=O)N1CCN1CC=C(c2cccc([N+](=O)[O-])c2)CC1
N#CC1CC1c1nc(-c2ccc(S(=O)(=O)N3CCOCC3)cc2)c2cc(CN)sn12
CCCCn1c(=O)c2cc(NS(C)(=O)=O)ccc2n(C(C)c2ccc(C(F)(F)F)cc2)c1=O
Cc1ccc2cc(-c3c[nH]c(-c4cccc(OC5CCNCC5)c4)n3)ccc2c1
COC(=O)NC(=O)C(C(C)C)N1Cc2c(-c3ccc(-c4ccc5oc(=O)ccc5c4)cc3)nc3c(C)nn(CC(C)C)c3c2C1
CON=C(C#N)C(=O)NC(CN1CCN(C(=O)c2ccccc2O)CC1)c1ccccc1
Cc1ccc(Cn2c(SCc3ccc(C)c(C)c3)nc3ccccc3c2=O)cc1
O=C(CNCCn1c([N+](=O)[O-])cnc1C=Cc1ccc(Cl)cc1Cl)NC(=O)c1ccc(Cl)nc1
O=C(O)C(CC1CCCCC1)NC(=O)C(Cc1cnc[nH]1)NC(=O)C1Cc2ccccc2CN1
CC1COc2cccc(-c3ccc(O)cc3)c2C1c1ccc(OCCNC(=O)Cc2ccccc2Cl)cc1
O=c1cc(CO)c2ccccc2[nH]1
CC(NC(=O)c1cc(-c2ccc3c(c2)CCO3)on1)c1ccccc1
CCC(=O)N(C(=O)c1coc(-c2cccs2)n1)c1ccccc1
COc1ccc(-c2[nH]c3cc(Cl)c4c(c3c(=O)c2-c2ccc(F)cc2)OCO4)cc1
NC(=O)c1cccc(SCc2ccc(CC3CNC(=O)C3)cc2)c1
O=C(O)Cn1ccc(N2CCN(Cc3ccccc3Br)CC2)nc1=O
CCn1cc([N+](=O)[O-])nc1NCc1ccc(N(C)C)cc1
CCC(=O)Oc1ccc2nc(N3CCN(CC)CC3)sc2n1
CCCCCCCCCCOc1cc(O)c(C(=O)CCC)c(O)c1
COc1ccc(Sc2oc(-c3ccc(C)cc3)nc2SC)cc1
O=c1nc[nH]c2c1ncn2C1OC(COP(=O)(O)OP(=O)(O)O)C(O)C1O
Cc1ccc(N2CCN(CC(O)CN3C(=O)c4ccccc4C3=O)CC2)c(C#N)c1
COc1cc(C(=O)NN=Cc2ccc(OCc3ccccc3)cc2)cc(OC)c1OC
c1ccc2cc(OCCCN3CCCCC3)ccc2c1
CC(C)(C)c1ncnc(NC2CCCCC2)c1C#N
O=C(O)c1cnc2c(n1)CC(c1ccccc1)CC2c1ccccc1
CCC(O)(C(=O)c1ccco1)C1CCCN(CC(=O)NNC(=O)c2cc3ccccc3oc2=O)C1
CCCCCC(=Cc1ccc(OC)c(OC)c1OC)C(=O)c1ccc(Cl)cc1
O=C(NC(=O)C(Cc1ccccc1)C1CCN(C(=O)CNCCCNC(=O)c2cc3ccccc3n2Cc2ccccc2)CC1)c1ccco1
CC(C)CC(C(=O)NC(=O)C(N)Cc1ccc(O)cc1)C1CCCN1C(=O)NC(=O)C(CC(=O)O)N1Cc2ccccc2CC1C(N)=O
CCCCCCCCCOc1ncnc2c1cnn2C
COc1cc2c(cc1OC)CN(C(=O)c1ccc(CNCC3CCC(C(=O)c4ccc(Cl)cc4)CC3)cc1)CC2
COc1ccc(S(=O)(=O)N(C)N2CC(C(C)C)CCC2=O)cc1
Cc1cc(C(=O)CC2CCCO2)c(C)n1COCC(=O)N1CCOCC1
Cc1ccc(-c2nnn(-c3ccc(S(=O)(=O)c4c[nH]c5ccccc45)cc3)n2)cc1
O=C(c1ccccc1)c1cc2c(s1)CCCC2=O
Oc1cccc(-c2cn(-c3ccc4[nH]ccc4c3)nn2)c1
Cc1cc(Nc2ncnc3cc(NCc4ccccc4)ccc23)no1
Cc1ccc(CCNC(CCCNC(Cc2c[nH]c3ccccc23)C(N)=O)C(=O)NC(=O)C(N)Cc2c(C)cc(O)cc2C)cc1
Cc1c(NC(=O)c2ccc3c(c2)OCO3)ccc(C(=O)O)c1O
O=C(Nc1ccc(Oc2ccccc2)cc1)NC1CCCCN(C(=O)CCc2ccccc2)C1
CON=C(CCCC(=O)N(CCc1ccc(F)cc1)Cc1ccc(CO)o1)c1ccccc1C
NC(=O)c1ccc(-c2ccc3ccnc(N)c3c2)cc1
Cc1c(CCC(=NNc2ccc([N+](=O)[O-])cc2[N+](=O)[O-])c2ccccc2)c2ccccc2n1C
CCC(C)CCC(Cc1ccc(OP(=O)(O)O)cc1)C(=O)NC(C(=O)NNC(=O)C(CC(C)C)NCc1ccc(N2CCNCC2)cc1)C(C)CC
C=C1C(=CC=C2CCCC3(C)C2CCC3C(C)CC2C(CCC(C)(C)O)C(C)C(O)CC2(C)C)CC(O)CC1O
COc1ccccc1-c1ccc(N2CC(CF)OC2=O)cc1
O=c1nc[nH]c(-c2ccc(Br)s2)c1CCn1oc(=O)c2cc3cccc(O)c3cc21
CN1C(=O)CN2CCCC(F)(F)C2C1=O
CCCCCCCNC(C)C(=O)N(C(=O)CNC(C)(C)OC)C(=O)c1ccc(Cc2ccccc2)cc1
CCC(=O)c1cnc2c(Cl)cc(Cl)cc2c1S(=O)(=O)NCC1CCCO1
CC1CCC2C(C)C(OCc3ccc(-c4ccccc4)cc3)OC3OC4(C)CCC1C32OO4
CC1(C)OC(=O)Nc2ccc(-c3ccccc3)cc21
CN(C)C(=O)C(C)(C)c1ccc(Cl)cc1
CN(C)c1ccc(C(=O)N2CCC3(CC2)NC(=O)CO3)cn1
Cc1ccc2c(n1)OCCN(Cc1csc(C3=CCCN3)n1)C2
CNC(=O)c1cc2cc(-c3cnc4[nH]ccc4c3)ccc2o1
CC12CCCC1C(C#N)C13C(CC4OC4(C)C2C1(C)C)C1CCOC1(C)C3C(=O)OCc1ccccc1
O=C(O)CC(CC(Cc1ccccc1)C(=O)O)C(=O)O
Cc1nc(N2CCC(O)(NS(C)(=O)=O)C2)sc1CC(F)(F)F
c1ccc(Cn2c(SC3CCCCC3)nnc2-c2ccccc2)cc1
COc1cc(NC(=O)c2cccc(Cl)c2)ccc1CC(=O)NC(CCC(=O)O)C(=O)O
Cn1c(NCc2cccc3ccccc23)cc(=O)n(C)c1=O
Cc1ccoc1C(=O)N1CC2CNCC2C1
CC(C)(NC(=O)c1ccc2c(c1)nc(-c1ccc(-c3ccc(C(F)(F)F)nc3)o1)n2C1CC1)C(=O)O
CCc1n[nH]c(SCc2nc(=O)c3c(C)cc(C)nc3[nH]2)n1
CC12CCC3C(CCC4CC(O)CCC43CO)C1CCC2(O)C(=O)O
O=C(O)c1cccc(OC(=O)c2cc(Cl)nc3ccc(Cl)cc23)c1
COc1cc(NC(=O)C(=O)c2cnn3ccccc23)cc(OC)c1
C=CCn1c(C2CC(c3ccc(O)cc3)=NN2C(=O)c2ccco2)n[nH]c1=S
COCCN(CC(=O)Oc1ccc(Br)cc1Cl)c1ncccc1C(=O)O
CCCC(=O)Nc1nc2c(s1)CCCc1cc(F)ccc1-2
CCC(=O)Nc1ccc(Cc2nc3c(=O)n(Cc4ccccc4F)c(=O)n(CCCO)c3[nH]2)cc1
CCC=CCC=CCC=CCCCCCCCC(=O)NCCO
Cc1ccc(OC(=O)CCCNc2cc(Cl)ccc2O)cc1
CC1NC(C(=O)O)=Cc2c1[nH]c1ccccc21
CN(c1cncc(-c2ccc(C(=O)O)cc2)n1)C1CCCC1
Cc1cc(OC2CCN(C)CC2)c(C)cc1Cl
NCC1CCCC(C(=O)Nc2ccc(-c3cccnc3)cc2)C1
C=CCCC(C)CCCCCC(C)C1CCC2CC(=O)CC(O)C21
CC12CCC3C(CCC4CC(O)CCC43C)C1CC(c1ccccc1)=NO2
Cc1cc(Nc2nc(Nc3cc(CN(C)C)cc(C(C)(C)C#N)c3)nc(N3CCCC3)c2F)n[nH]1
Cc1cc(ONc2ccc(Cl)c(C(=O)N3CCN(CC(F)(F)F)CC3)c2)cc(C)c1C(=O)CCCN(C)C
CCOC(=O)Cc1nc2ccccc2nc1-c1ccc(OC)cc1
Cc1ccc(Nc2nc(Cl)c(C=Cc3ccccc3)n(CCCCNC(=O)NC(C)c3ccc4ccccc4c3)c2=O)cc1C
COc1ccc(CC2(c3ccccc3)C3CN(C)CC2CN(OCc2ccccc2)C3)cc1
COc1ccc(N=Cc2c(N)ncnc2NCCO)cc1OC
O=C(CN1CCC1)Nc1cccc(C(=O)N2CCc3ccccc32)c1
COC1CCN(C(=O)N(CCN(C)C)c2ccc(CCc3nc(-c4ccc(Cl)cc4)no3)cc2)CC1
N=c1cc(-c2ccccc2)[nH]c(-c2ccc(O)cc2)n1
O=C(C=Cc1cccc(Nc2c3ccccc3nc3ccccc23)c1)NO
COc1ccc2ncc(Cl)c(N3CCN(CCCc4ccc(F)cc4)CC3)c2n1
CCC(=O)Oc1ccc2c(c1)CCN2CC(O)CNC(C)(C)C
CC1CC(C(=O)c2ccccc2[N+](=O)[O-])(c2ccc(F)cc2)NC(=O)N1
CCCc1cc(O)c(C(=O)C=Cc2cccc(C)c2)c(=O)o1
Cc1ccccc1C1CNCc2c(-c3ccc(F)cc3F)n[nH]c21
C#Cc1c(C(=O)C(C(=O)O)c2ccc3ccccc3n2)ccn1Cc1cccc(OC)c1
CCN(CC)CCNC(=O)c1c(C(C)C)n(Cc2ccccc2Cl)c2ccc(OC)cc2c1=O
CN1NC(=Cc2cccs2)C(=O)N(CC(=O)Nc2cccc(F)c2)C1=S
CC1=C(C(=O)O)N2C(=O)C(=Cc3ccc(OC(F)F)cc3)C2S(=O)(=O)C1
Cn1cncc1C(=O)N1CCN(c2nc3ccccc3nc2C#N)CC1
O=C(Cc1ccc(C(F)(F)F)cc1)c1c(Cl)c(Cl)cc(Cl)c1ONC(Cc1ccc(-c2ccccc2)cc1)C(=O)O
CCC(=O)c1ccc(ONCc2ncc(C)o2)cc1
CCCn1cc([N+](=O)[O-])n(NCc2ccc(OCC(=O)NN=Cc3cccs3)cc2)c1=O
COc1ccc(S(=O)(=O)N2CCCCCC2)cc1Nc1nc(-c2nc3ccccc3n2C)cs1
Cc1cc(C(=O)Nc2ccccc2C(=O)O)c2ccccc2c1
COc1cc2c(cc1OC)-c1c(c(O)c3oc4c(OC)cccc4c3c1OC)CC2
CC(=O)N1CC(C(=O)N2CCC3(C)c4cccc(O)c4CC2C3(C)C)CC1NC(=O)C1(C(C)C)CCC1
Cc1cc(C)c2sc(-c3nc(C)ncc3CO)nc2c1
CC(C)CC(=O)C(=O)NC(CC(C)C)C(=O)N1CCCC1NC(=O)C(C)N
O=C(O)COc1cccc(-n2nc(-c3ccc(OCC(=O)O)c(OCC(=O)O)c3)c3ccccc32)c1
Cc1cccc(NC(=O)c2nn(-c3ccc(Cl)cc3Cl)c(-c3ccc(Cl)cc3)c2C)c1
Cc1cn(C2CC(O)C(COP(=O)(O)OP(=O)(O)O)O2)c(=O)[nH]c1=O
CC(=NNC(=N)NO)c1cccc(C)c1C
CC(=O)C1=C(C)N(CCN2CCOCC2)C(=O)NC1c1ccccc1
Cc1cccc(C)c1NC(=S)NCCc1ccc(Cl)cc1
COC(=O)c1ccc2nc3n[nH]cc3cc2c1
O=C(CCC(=O)N1CCOCC1)Nc1ccc2c(c1)C(=O)c1ccccc1C2=O
COCC12CCCC1CN(C(=O)c1cc(C)on1)C2
NCCCCCOc1ccc(CC2CCNCC2)cc1
Cn1c2c(c3c(N)ncnc31)CSc1ccccc1-2
O=C(O)c1c(O)c2ccccc2n(CCCc2ccccc2)c1=O
Fc1ccccc1C1COc2ccccc2C1
CCCc1c(C(=O)C2CCC(CN(C(C)=O)c3ccc(C=CC(=O)NO)cc3)CC2)[nH]c2ccc(Cl)cc12
CC1(C(F)(F)F)CC(=O)N(c2ccc(C(=O)O)c(O)c2)C1=O
CC(c1ccc(Cc2ncnc(N)c2C#N)cc1)N1CCN(c2ccc3ccccc3n2)CC1
N#CC1CC(NS(=O)(=O)c2ccccc2)CCC1n1cc(C(N)=O)c(Nc2ccc(S(=O)(=O)C(F)(F)F)cc2)n1
COc1ccc(N(C)Cc2ccccc2OC)cc1
C=C(C)C(CN1CCN(c2cc(Cl)ccc2OC)CC1)c1ccccc1
CCON=C(C=Cc1ccccc1[N+](=O)[O-])C(F)(F)F
Cc1ccccc1N1CCN(CCn2cc(-c3ccccc3)nc2C(=O)c2ccccc2)CC1
CC(C)(C#N)C(C)(C)Cc1ccc(O)c(Br)c1
O=C(CBr)N1CCN(c2ccc(F)cc2)C(=O)C1
COCCCc1cc(CN2CCCN(C(=O)OC(C)C)C3CS(=O)(=O)CC32)no1
CCCCCC(=O)c1ccc(C2(CC)CCC3CC(O)(CC)CCC3O2)cc1
C=CCNC(=S)Nc1ccncc1
CCOC(=O)c1cc2cc3c(c(O)c2c(=O)o1)OC1(CC2=C(O1)C(=O)c1c(O)c(N)cc(O)c1C2=O)CC3O
CCCCCCCCCNC(=O)C(CO)NC(=O)C(N)CCCN=C(N)N
Cc1c(C(=O)OC(C)C)cc(C2CCCCC2)c2c(NC(=N)N)c[nH]c12
Cc1nc(NCc2ccco2)cc(N2CCCC(C)C2)n1
C=CCn1c(-c2nc(-c3cc(Cl)ccc3O)no2)n[nH]c1=S
OC(Br)c1cnc(Cl)nc1
CC=Cc1cccc(OCC(=O)NC(=O)C=Cc2cccs2)c1
Cc1cccc(CN(Cc2cccc(C)c2)Cc2ccc3occc(=O)c3c2)c1
CC(C)CC(NC(=O)C(Cc1ccc(N)cc1)NC(=O)OCc1ccccc1)C(=O)NC(CO)C(=O)O
CC(C)CCN(C)C(=O)c1cc2c(c(-c3cccc(CNC(N)=O)c3)n1)C(CCO)N([S+]([O-])CCC(=O)O)C2
CN(C)C=C1N=C(C#Cc2ccccc2)C=CC1=O
O=C1CCc2ccc(OCCCCN3CCN(c4cc5ccccc5s4)CC3)cc2N1
O=C(CCCCc1cnc2c(c1)S2)c1ccc(Cl)cc1
CCCCCCCCCCCCN(C(=O)c1cc(C)n(C2CCCCC2)c1C)c1ccc(OC)cc1
COc1ccc2c3c(c(O)c(C)cc13)-c1ncnn1C2
Cc1ccc2c(c1)oc1c(=O)nc(COC(=O)C(C)C)[nH]c12
CNc1ccc(C=C2C(=O)Nc3ccc(S(=O)(=O)N(C)C)cc32)cc1[N+](=O)[O-]
COc1cccc(NC(=O)NC2N=C(c3ccccc3)c3cc([N+](=O)[O-])ccc3N(CC(C)C)C2=O)c1
CCCCCCCc1ccccc1OCC(=O)N(C)C(C(=O)O)C(C)CC
CCCCOc1ccccc1C1CC(C#N)c2nc3cc(C)ccc3n21
COc1cccc(C=C2NC(=S)NC2=O)c1
CC1(C(=O)O)Nc2c(cc(C(F)(F)F)cc2[N+](=O)[O-])C2CCCCC21
Cc1cccc2c1c(CCNC(N)=S)cn2C
CCON1CCN(c2nc(NC3CCC(O)CC3)nc3c2ncn3C(=O)C2CCCCO2)CC1
CC(C)CC(C(=O)NC(=O)c1ccc(Cl)cc1)N1CCCC12CCCCC2
COc1ccc(C(=O)Nc2ccc(N3CCOCC3)cc2)cc1[N+](=O)[O-]
COc1cc(-c2c(-c3coc(-c4ccoc4)c3)c(C(F)(F)F)nn2-c2ccc(S(C)(=O)=O)cc2)cc(OC)c1OC
CCNC(=O)NCCCNc1nc(CC)nc2c(OC)nn(C)c12
CCCCCCCCCCCCCCC1CCN=C1N
COc1ccc(S(=O)(=O)N2CCCC(N3CCOCC3)C2)cc1
CCOc1cc(-n2ccc3cnc(Nc4ccc5[nH]c(C)nc5c4)nc32)sc1C(N)=O
CC(O)C1=CN2C3CC4(C(=O)N(C)c5ccccc54)C2CC1C3C(N)=O
O=C1c2ccccc2C(CN2CCC(O)C2)(c2ccccc2)N1N1CCc2ccccc2C1
CCCCC(=O)Nc1ccc2cc(NC(=O)C(C)C)ncc2c1
Nc1c2c(cc3ccc(=O)[nH]c13)CC(c1ccccc1)CC2
CC1(C(=O)Nc2ccc(CN3CCCCC3)cc2F)Cc2c(-c3cccc(C#N)c3)ccnc2O1
COc1ccc(OCc2ccc(CC(=O)NC3CCCc4ccccc43)o2)cc1
CN(C)CCOc1ccc(-c2nc3nc(C(F)(F)F)cc(C4=CCN(C)CC4)n3n2)cc1
CCC(NS(C)(=O)=O)C(=O)Oc1ccc(-c2nc3c(=O)n(Cc4ccccc4)c(=O)n(Cc4ccccc4)c3[nH]2)cc1
CN1OC(=O)C(=Cc2ccc(N(C)C)cc2)C1=O
N=C(Nc1ccc2c(c1)CN(C(=O)CC1CCCN1C(=O)O)C(C(=O)O)C2)c1cccs1
C=C1C(=O)N(CCCCN2CCN(c3ccccn3)CC2)C(=O)C(C)C1O
ClC(Cl)=CN1CCN(Cc2cnccn2)CC1
CN1c2c(C(=O)C3CCN(Nc4ccccn4)C3)cncc2C2CCCN2S1(=O)=O
CCc1ccc(C2NC(=O)C3=C(c4ccccc4CC3)C2c2ccccc2)cc1
CC1(C(=O)O)CCCN1Cc1ccc(OCc2ccc3ccccc3n2)cc1
CCC(C)COc1cc(C(O)C(F)(F)F)nn1-c1ccccc1
CCC(C)C(N)C(=O)NC(C)C(=O)N1CCCC1C(=O)O
CCN(CC)CC#CC1(c2ccc(Cl)cc2)SC(=O)NC1=O
Cc1cccc(-c2nc3cc(Cl)cc(C)n3c2CC(=O)N2CCN(c3ccc(F)cc3)CC2)c1
CCCN(CCCCS(=O)(=O)c1ccc(NC(=O)CC)cc1)C1COc2cccc(OC)c2C1
COc1cccc(OC)c1-c1noc(C)c1C(=O)OC1CCN(C)CC1
CCOCC1=C(C(=O)CC)C(c2ccccc2OOC)C(C(=O)OC(C)=O)=C(c2ccccc2)N1
Cc1cc(C(=O)NCC(c2ccc(Cl)cc2)N(C)C)c(C)o1
COc1ccccc1S(=O)(=O)N1CCN(CC(=O)OCC(=O)Oc2ccc3ccc(=O)oc3c2)CC1
CCn1cc(C(=O)O)c(=O)c2nc(C(F)F)c(N)nc21
COc1ccc(Sc2c(NCc3cccc(O)c3OC)c(=O)c2=O)cc1
Cc1cc(NC(=O)CSc2nc3ccccc3c(=O)n2Cc2ccccc2)no1
CCCCCc1ccc(NC(=O)CBr)cc1
CN(C)C(=O)c1cnc(N2CCSc3ccccc32)cc1Cl
CC(C)CC(C=O)NC(Cc1ccccc1)C(=O)NC=O
CC1=NC(C)(C)CC(C)N1CCNCCn1ccc2cccc(F)c21
COc1cc(-c2ccccc2C)nc(OC)c1C(=O)CSc1ccccn1
CCN1C(=O)c2ccccc2Sc2ccc(C(=O)NCCN(C)C)cc21
COc1cc(-c2nnc(SC(=O)C(C)NCCC3=CCCCC3)o2)cc(OC)c1OC
CCCCCCc1c(C(=O)OCC)[nH]c2ccccc12
Cc1ccc(C)c(N2CCN(C(Cc3ccccc3)C(=O)NS(C)(=O)=O)CC2)c1
Cc1ccc(Cl)cc1-c1c(C(N)=O)cc(-c2ccnc(Nc3ccc(N4CCN(C)CC4)cc3)n2)n1C
CCC(C)NC1CC2CNCC(C1)C2c1ccccc1
CCCOc1ccc(C=C2C(=O)N(CCOCCO)c3ccccc32)cc1
COc1ccc(-n2c3ccccc3c(=O)n2Cc2ccccn2)cc1
CC(=O)NC1OC(C(=O)O)=CC(SCc2ccc([N-][N+]#N)c([N-][N+]#N)c2)C1NC(=N)N
Cc1cccc(CCc2ccc(C3CC3c3nc(=O)c4c([nH]3)C(=O)OC(C)(C)O4)s2)c1
COC(=O)c1ccc2c(C(=O)N3CCCC(C)C3)cc(=O)[nH]c2c1
O=c1[nH]c(=O)n(C2CC(CO)C(O)C2O)cc1F
O=C(Cn1c(=O)c2cccn2c2cc(F)c(F)cc21)Nc1cc(F)ccc1O
NC(=O)C1CC(C(=O)N2CCCC2C#Cc2ccccc2)CN1
NCC1CCC2CC(N)CC(OC3C(N)CC(N)C(OC4OC(CN)C(N)C(O)C4O)C3O)C12
O=S(=O)(c1ccc(-c2ccnc(Nc3ccc4[nH]ccc4c3)n2)cc1)N1CCNCC1
COc1ccc(-c2nnc(-c3ccc4c(c3)OCO4)o2)cc1
CCCCCCCOc1c(-c2cc(C)cc(C)c2)c(=O)[nH]c2cc(Cl)cnc12
COc1cccc(S(=O)(=O)NCCc2ccc3c(c2)nc(-c2cnccn2)n3-c2ccccc2CCP(=O)(O)O)c1
Cc1ccc(C)c(-c2nc3cc(C(=O)C4CN(N5CCCC5)C4)ccc3[nH]2)c1
C=CCN(CC(C)(C)C)C(=O)C(C)=Cc1cccc([N+](=O)[O-])c1
CC(C)CNC(=O)c1c(-c2ccccc2)noc1-c1ccc2c(c1)c(-c1ccc(C(F)(F)F)cc1)nn2C
COc1c(NC(=O)COc2ccc(C)c(C)c2)cc(C(C)(C)C)cc1NC(C)=CC(=O)NCCC1CCCN1SCCO
CC(C)NP(=O)(Oc1ccccc1)Oc1ncccn1
CC(=NNC(=O)C1C2CCCN3CCCC(CN1Cc1ccccc1)C23)c1ccc(O)cc1
Cc1cn(C(C=O)C(C)(C)C)cn1
CC(C)CC1NC(=O)CNC(=O)C(CC(C)C)N(C)C(=O)C(C(C)C)NC1=O
O=C(O)CCC1CCc2ccccc2C1NOCc1ccc(-c2ccccc2)cc1
CC(C)c1cccc(CCc2c[nH]c(N)n2)c1
CC1CN2C(=O)CN(C(=O)O)c3ccccc3C2C1C(=O)CCn1sc2ccccc2c1=O
CC(C)CC(COC(=O)C(C)C)NC(=O)C(Cc1ccccc1)NC(=O)C(C)N
CCNc1ccc(OS(=O)(=O)c2ccc(C)cc2)c(C(=O)NN2C(c3ccco3)=NC(c3ccco3)C2c2cccs2)c1
CN(C)c1ccccc1C(=O)NN=Cc1cccc([N+](=O)[O-])c1
CCCCCCCCCCCCCCCCCCCC(O)CNOC(COC1OC(CO)C(O)C(O)C1OS(=O)(=O)O)COS(=O)(=O)O
CC(=O)C(O)C1C2=C(C(=O)C(O)=C(C(=O)O)C2=O)C2(C)CCCC3(C)C(=CC(=O)C32)C1OC(=O)N1CCCC1C(=O)O
CC(=O)c1c2c(cc3oc(C)c(C)c13)-c1c(-c3ccccc3)oc(=O)c(C)c1C2=C1CCN(C)CC1
CCC(C)CC(=O)C(=O)CNNC(=O)C(Cc1ccccc1)NNC(=O)C(CN)NNC(CCCCN)C(=O)NC(C)C=O
CCCc1c(OCCCCCSc2nnc(-c3ccccc3)o2)ccc(C(C)=O)c1O
N#CC1CCCn2c1nc1c2c(=O)c2ccccc2n1CC(=O)O
CCOCCCc1cnc(CC)c(C=CC2CCCCN2)c1
COc1cc(CN(c2cc(OC)ccc2F)S(=O)(=O)c2cccc(C(=O)N3CCCCC3)c2)cc(OC)c1
O=C(c1ccc(Cl)nc1)N1CCCC(C(=O)N2CCCC2)C1
COC(=O)n1c(C2CCC(c3ccccc3)CC2)nc2ccccc21
CN1C(=O)N(S(=O)(=O)c2ccccc2)C(=O)C1=Cc1cc(C(O)CN2CCN(c3nc4ccccc4n(C)c3=O)CC2)no1
CN1CCC=C(c2nsnc2SC(=O)CNc2ccc(C(N)=O)cc2)C1
CNc1oc(-c2ccccn2)nc1[N+](=O)[O-]
CC(C)Cc1ccc(ONC(=O)N2CCc3nc4nc(N)nc(N)c4cc3C2)cc1
COc1ccccc1C(=O)NC(=S)NN=C(C)c1cccs1
CCC1CCN(c2ccc(-c3ccc(C(=O)O)cc3)nn2)CC1
C1=C(c2ccccc2)CCCC1
C#CCn1c(-c2ccco2)csc1=NC(=O)CC
O=C(Nc1ccc(-c2nc3ccccc3o2)cc1)c1ccc(Cl)c(Cl)c1
NCCCN(CC(=O)c1cccc2ccccc12)Cc1ccccc1
CC(=O)OCC(CNC1(C)CCCC2(C)c3ccc(S(=O)(=O)CO)cc3CCC12)OC(C)=O
COc1cc(OC)c(-c2ccc(C(=O)Nc3ccc(C4CCNCC4)cc3)[nH]2)c(OC)c1
CCCCOc1cccc(CNC(=O)Cc2ccsc2)c1
COc1cccc2c1CCC1C2CCN1C
COCCCSc1nc(Br)cn2nc(N(CCOC)Cc3ccccc3)nc12
CN1CCC(N2CCc3ccc(N(C)C(=O)NCCCOc4ccc5c(c4)CCC5Cc4cccnc4)cc3C2)CC1
CCCCCCCCOC1CC(C)(CCCCCC)C(=O)CC1CC(=O)O
COc1ccc(CC(=O)Nc2ncccn2)cc1
c1ccc(OC2CCN(c3ncnc4ccsc34)CC2)cc1
CCCn1ccnc1
Nc1c(C2=NC(=O)NC2=O)c2nc3ccccc3nc2n1CCCCN1CCOCC1
CC(=NNC(=O)CSc1nnc(-c2ccc(Br)cc2)o1)c1ccccc1
O=C(O)C1CCCN(C(=O)CCCc2ccccc2)C1c1cscn1
C=CCn1c(SC(=O)C(C)NC2CCSc3ccccc32)nnc1-c1ccncc1
C=C(C)C1Cc2c(ccc3occc23)O1
CCC(=O)Nc1c2c(nc3ccccc13)CCCCCC2
O=C(Cc1ccc(S(=O)(=O)N2CCCC2)s1)NC1CCCC1
COc1c2ccoc(Cc3cnn(C4c5ccccc5CCC4N4C(=O)C(F)c5c(F)cccc54)c3)c-2c(O)c(OC)c1=O
Cc1ccc2oc(=O)ccc2c1
O=C(NNC(=O)N1CCOCC1)c1cc2ccc(S(=O)(=O)N3CCN(c4ccccc4)CC3)cc2s1
CCc1cccc(NC(=S)NNC(=S)CSCc2ccccc2)c1
Cc1c(Sc2ccc(C(=O)NS(=O)(=O)c3ccc(F)cc3F)cc2)oc2nc(N)nc(N)c12
CC(C)C(NC(=O)C1CNC(=O)C1)C(=O)N1CCCCC1C(=O)NCc1cccc(Cl)c1
Cc1cccc(C=C(C#N)C(=O)NCc2cccc(Oc3ccccc3)c2)c1
c1ccc(-c2ccc(-c3nnc(Cc4ccc(OCCCCN5CCN(c6nc7ccccc7s6)CC5)cc4)o3)cc2)cc1
N=C1C=C2CCCC2(c2ccncc2)c2cn[nH]c21
CCOc1c(C)cc(C=O)cc1OCCl
NC(=O)c1ccc2[nH]c(-c3cc(C4CC=CCC4)ccn3)nc2c1
O=C(c1cccs1)N1CCc2ncccc2C1
CCCCC(=O)Nc1ccc(Oc2ccccc2C(=O)C2CCCN2C(=O)NC)cc1
NC(=S)NNC(=O)c1c[nH]c2ccccc12
CC(C)c1nc2c(-c3ccccc3)cccc2n1-c1ccccc1
CN=C(NN=Cc1cccnc1)Nc1ccc2c(c1)OCCOCCOCCO2
COC1=CC(C)C2(N=C3C(=C(Nc4ccc(Br)cc4)c4ccccc43)C(=O)N2)C(OC)C1O
COc1ccc(NN2CCCC2)cc1S(=O)(=O)C(=O)CCCc1ccncc1
c1cncc(-c2noc(CN3CC4CCC3CC4)n2)c1
O=C(O)c1c2oc3ccccc3c2c2ccc(Cl)cc2[n+]1[O-]
COc1ccc(C(NC2(C(=O)O)CCCCC2)c2c(Cl)cc(Cl)cc2Cl)c(Cl)c1OC
O=C(CNS(=O)(=O)c1ccc(CN2CCCCC2)cc1)Oc1cccc(F)c1
Cc1cc(NC(=O)CSc2nnc(N3CCCC3)n2C)n(-c2nc3ccccc3o2)n1
CC1(C)Cc2c(c(-c3ccc(OCC(O)(Cn4cnnn4)c4ccc(F)cc4F)cc3)nn3c(-c4cccc(C(F)(F)F)c4)nnc23)CO1
COC(=O)CNC(=O)c1ccccc1S(=O)(=O)c1ccc(C)cc1
CN1C(=O)C(C)(C)c2cc(S(=O)(=O)N3CCCC3)ccc21
COc1ccc(S(=O)(=O)N2CCc3cc(-c4cc(Cl)cc(OC)c4)[nH]c3C2)cc1
O=C1c2ccccc2C(=O)c2c1oc1c2ccc2ccccc21
CC(C)(CC(=O)NC(COP(=O)(O)O)Cc1ccc(OP(=O)(O)O)cc1)C(=O)O
Cc1ccccc1Cc1ccc(OCCCN(CCCN(C)CCCN(C)C)C(=O)C(F)(F)F)cc1
Cc1ccc2c[n+](C)cc(CCCCCC#N)c2c1
CC(C)(C)c1ccccc1OCc1nc2cc(N)c(F)cc2[nH]c1=O
Cc1c(C(=O)NC2COc3ccc(C(C)(C)C)cc3C2)nn(-c2ccc(Cl)cc2Cl)c1-c1ccc(Cl)cc1
CC(C)C1CCC(C)(CCNC2CCC(N3CCOCC3)CC2)O1
CCC(C)c1cc(C=Cc2cc(C)on2)cc(C(C)C)c1O
N#Cc1ccc(S(=O)(=O)N2CCc3cc(C#N)ccc32)cc1
CCOCc1nn(-c2ccccc2)c(-c2ccccc2)c1C(=O)OC(N)=O
CCCCCCCCCCCCCCCCCCCC(=O)CCC(C(=O)C(CC(N)=O)NNN)C(=O)C1CCCN1C(=O)NC(C)C(O)C=O
O=C(O)CCn1cc(C=Cc2ccc([N+](=O)[O-])cc2)c2c(N3CCC(C(=O)O)CC3)cccc21
CC1CCC(=O)NC1=O
Cc1cccc(Nc2nc(NCCCN3CCOCC3)c3ccc(Cl)cc3n2)c1
CC(C)CC(=O)NNC(C)C=O
CC(C)=CCCC1(C)C(O)CCC2(C)C1CCC1Cc3[nH]c4cc(-c5cccnc5)nn4c3C(=O)C12C
COc1ccc(C(NC2CCCC2)C(=O)N(C(=O)c2csnn2)c2ccc(-c3ccc(C(=O)c4ccccc4)cc3)cc2)cc1
O=C(O)c1cc(F)ccc1Nc1nc(Cl)nc(N2CCCC2)n1
O=C1Nc2ccccc2C1=C1C(=O)Nc2c(Br)cccc21
ClCC1CN(CCc2ccccc2)c2ccccc21
COCC(=O)N1N=C(c2ccccc2)C(CC(=O)NN=C2CCCCC2)C1=O
COc1ccc(CCNC(=O)c2c(C)noc2CSc2ccccc2)cc1OC
CCC(C)(C)c1ccc(CNc2nc(-c3ccc(C(C)(C)O)nc3)cnc2C)cc1
CC12CCC(=O)C=C1CCC1C2CCC2(C)C(O)C(OC(=O)c3ccc(Br)cc3)CC12
COc1cccc(C=CC(=O)OC(CNC(C)=O)C(C)O)c1
CC(=O)c1cccc(NC(=O)C(=CC(=O)c2ccc3ccccc3c2)NNC(N)=S)c1
CC(c1cc2ccccc2[nH]1)N(CC1CCC2(CC1)COC1(CCOc3ccccc31)OO2)C(=O)c1ccc(C(C)(C)C)cc1
CCNc1nc(Nc2ccc(F)c(Cl)c2)nc(Nc2cc(C)[nH]n2)n1
CN1CCc2ccc(-c3nc4cc(C(=O)N5CCCC(=C6C(=O)NC(C)(C)CN6C)C5)ccc4[nH]3)cc2C1
CN(C)C(=O)C(=Cc1c(Cl)cccc1Cl)Nc1ccc(C(=O)C(=O)c2ccccc2)cc1
CCCCCc1ccc(S(=O)(=O)Nc2ncnc3sc4c(=O)n(-c5ccc(Br)cc5)cnc4c23)cc1
Cc1nc2c(c(C)nn2-c2ccccc2)c(=O)[nH]1
COc1ccc(CCCCCCCCCCCC(=O)Nc2c(C(C)=O)oc3ccccc23)cc1
Cc1cc2ccccc2n1CC(=O)NCCCOc1cccc([N+](=O)[O-])c1
O=[N+]([O-])c1cccc(CN2CCN(c3ccc4nonc4n3)CC2)c1
CCCCN(C)C(=O)C(=O)c1cccc(NN2C(C)=Nc3ccccc3C2C(C)C)c1
CC(=O)c1cc(C(O)CN2CCCC2)c2c(=O)cc(C(C)CCCCCc3ccccc3)oc2c1
NC(=O)C1CCN(C(=O)c2ccc(Cl)c(S(=O)(=O)N3CC3)c2)CC1
COc1cc(-c2coc3c(Cl)c(OC)cc(F)c3c2=O)cc(OC)c1OC
Cc1ccc(COc2ccc(C(=O)N=C(NO)c3ccco3)cc2)cc1
CC(CNc1nc(N2CCN(C)CC2)nc2cc(Cl)ccc12)c1ccccc1
Cc1ccc(-n2cnc3c(=O)n(-c4cccc(C#N)c4)n(C)c(=O)c32)cc1
CCCc1nc2ccc(-c3ccc(Cl)cc3)cn2c1N(C)C(=O)NC(=O)C(NCC(O)CO)C(C)(C)C
CCn1cc(C(=O)N2CC3CCC2C(Nc2cnc(C(F)(F)F)cn2)C3)c(C2CC2)c1
COC(Cc1ccc2ccccc2c1)C(=O)NNc1ccc(C(=O)C(=O)NCCCl)cc1
CC1(C)C(O)CCC2(C)C3CCC4(C)C(OC(=O)CN5CCN(c6noc7cc(F)c(F)cc67)CC5)CCC4(O)C3=CCC12
COc1cc(C(=O)CC(=O)NC2CCCCC2)ccc1ONCC1CCCO1
CCC(C)C1CC2C(C)C(O)CCC2(C)C2CCc3cc(O)cc(O)c3C12C
COc1ccc(CN2C(=O)CCC(Nc3ccc([N+](=O)[O-])cc3Cl)C2=O)cc1OC
COc1cc(CCn2ccnc2C=Nc2ccc3sccc3c2)cc(OC)c1OC
CCN(CC)Cc1cc(-c2c(O)ccc3cc(-c4ccccc4O)ccc23)on1
CCCc1ccc(OC2CCCN(Nc3ccc(C#N)c(C)n3)C2)cc1
COc1ccc2c(c1)CCOC2C1CN(CCc2cc(F)cc(F)c2)C(=O)O1
c1ccc2c(c1)CCC(N1CCNCC1)C2
CCn1c(SCc2cccc(C(F)(F)F)c2)nc2ccccc2c1=O
O=C(O)c1nc2ccccc2s1
COc1ccc(-c2nsc(Nc3nc(-c4cc[nH]c4)cs3)n2)cc1
CCCCCCCCCc1ccc(NC(Cc2ccccc2)C(=O)NC(=O)c2cc(C(=O)O)cc(C(=O)O)c2)cc1
CC(C=CC(=O)NC1C(O)C(O)C2OCOC2C1O)=CCN1CCN(c2ccccc2C=O)CC1
Cc1ccc(C2(NS(=O)(=O)c3ccccc3)CCc3nn4ccccc4c3C2)cc1
COc1ccc(C2NC(=O)N(Nc3cccc(C)c3C)C(C)=C2C(=O)CCCC(N)=O)cc1
COc1cccc(-c2cnc(N)c(-c3nc4cc(Cl)c(F)cc4[nH]3)c2)c1
CC1(C)COc2c(cc(C(C)(C)C)cc2SCCCCCO)C1
Cc1cccc(NC(=O)COC(=O)C=Cc2cc(F)ccc2O)c1
CCCCc1ccc(ONCCCCCC(=O)NC(=O)N2CCCC2S(=O)(=O)c2cccc3cccnc23)cc1
CCCCN(CC)C(=O)Cc1ccc(-c2cccc(Cl)c2)s1
CN(CCc1ccccc1)C(=O)Oc1cnc(NCc2ccccc2)s1
O=c1c2sc3ccccc3c2nc(SC2CCCCC2)n1Cc1ccccc1
CC(C)CC(NC(=O)NC(CC(=O)O)C(=O)O)C(=O)C(Cc1ccccc1)C(=O)NNC(C(=O)C(CC(=O)O)C(N)=O)C(C)O
Cc1ccc(CN(Cc2cc3cc4c(cc3[nH]c2=O)OCCO4)c2cccc(F)c2)o1
Cc1ccc(C2=Nc3ncccc3N=C(c3c(-c4ccccn4)nn(-c4ccccc4)c3C3CC3)C2)cc1
c1ccc(-c2cc3nc(-c4ccc(N5CCCCC5)cc4)nn3nn2)cc1
CCOC(=O)CC1c2ccc(OC)cc2S(=O)(=O)N1CC(=O)Nc1ccc2ccccc2c1
O=C(NCc1ccsc1)c1cn(Cc2ccccc2)c2ccccc12
CC(O)C(NC(=O)C(Cc1c[nH]c2ccccc12)NC(Cc1ccccc1)C(=O)O)C(=O)NC(CCC(=O)O)C(=O)NC(=O)C(N)Cc1ccccc1
CC(=O)NC(C(=O)NN(C)C(C)=O)C(C)C
CCC(=O)c1snc(C(=NONC)C(=O)N2CCCC2c2cccc(NC(=O)Cc3ccccc3)c2)c1N
COc1ccc2[nH]c3[nH]c4ccccc4c3c(N)c-2c1=O
CC(C)=CCC(CC(C)C)C(O)c1ccnc(NNC(=O)c2ccccc2)n1
CCC(C)CC12C=CC(=O)C=C1OC(c1ccc(OC)c(OC)c1)C2C
Cc1sc(-c2cccnc2)nc1CNc1nnc(-c2ccc(C(F)(F)F)cc2)o1
CCN(CC(=O)Nc1cccc(C)c1C)C(=O)c1ccc(-n2ccccc2=O)cc1
CSc1ccc(NN(C)c2ccccc2C(=O)S(=O)(=O)c2ccc3c(c2)n(C)c(=O)n3C)cc1
Cc1cc(-c2cc(Cc3ccc(NC(=O)c4ccc(-c5ccc(NC(=O)c6ccno6)cc5)o4)cc3)ncn2)ccc1NC(=O)c1cccc(C(F)(F)F)c1
CCNc1ccc(OC(=O)N2CCCC(S(=O)(=O)c3ccc4c(c3)OCCO4)C2)cc1
CC1CC(c2ccncc2NC(=O)CCCCCC(=O)Nc2nc3ccccc3s2)OC1P(=O)(O)O
COc1ccc(C2(C)CCC=C(Br)C2)cc1
COc1cc(NCC(=O)C2CC=CC2)cc(OC)c1
Cc1nc2scc(C)n2c(=O)c1S(=O)(=O)Nc1ccc(F)cc1
CC(=O)OC1Cc2c([nH]c3ccccc23)C2c3cnn(CC(F)(F)F)c3C(NC(=O)NC(C)CC(=O)CC(C)C(=O)C3CCCN3C)C(=O)N12
Cc1cc(-c2n[nH]c3cc(NC(CF)C(F)(F)F)ncc23)ccn1
CCCCCCCCCCCCCCCOCC1CC(COC(C)c2ccccc2)OC1=O
CC1(C)OC2OC(C(c3ccccc3)c3ccccc3)C(Oc3ccc(Br)cc3)C2O1
Cc1ccc(S(=O)(=O)n2cnc(C)c2)cc1
O=C(O)CC12CC(c3cccc(Cl)c3)CC1CCN(C(=O)c1cccc(Cl)c1)C2
CN(C)CCCOC(=O)c1ccc(-c2cccs2)s1
O=[N+]([O-])c1ccc(C=NN2CCN(c3ccccc3)CC2)s1
CCC(C)C(OC(C)=O)C(OC(=O)NC(=O)C(Cc1ccc(O)cc1)NC(C(N)=O)C(C)O)C(C)C
COc1ccc(NC(=O)NC2N=C(c3ccccc3)c3ccccc3N(C)C2=O)cc1OC
COc1cccc(NC(=O)c2cc(-c3cccc(OC)c3)n[nH]2)c1
CCCn1c(SCCC(=O)O)nc2ccccc2c1=O
N=C(N)Nc1cccc(Cc2cccc(-c3cccc(C(=N)N)c3)c2)c1
CCc1ccc(C(=O)c2cccc(N3C(=O)c4ccccc4C3=O)c2)cc1
O=C(CNc1ccc2c(c1)OCCO2)N1CCN(c2cc(N3CCOCC3)ncn2)CC1
COc1ccc(OC2C(=O)N3C(C(=O)NN=Cc4cccs4)=C(CN(C)C)CSC23)cc1
Fc1cc(C(F)F)ccc1Oc1cc(Cl)ccc1CCc1ccccc1
NC1CCN2CC3(CC12)C(=O)Nc1ccccc13
CCN(CC)C(=S)Sc1ccccc1
O=C(NN1CCCC2C(Cc3ccccc3F)CCCC21)C12CC3CC(CC(C3)C1)C2
O=C(NCCNc1ccc(F)c(F)c1F)c1cccnc1
Cc1ncc([N+](=O)[O-])n1CCOC(=O)c1ccc([N+](=O)[O-])cc1
c1ccc2oc(CN3CCc4cc(-c5c[nH]c6cccc(OC7CCCC7)c56)ccc43)nc2c1
COC(=O)c1ccc(C(C)=Cc2ccc3c(c2)N(Cc2ccc(C#N)cc2)C(=O)CO3)cc1
O=C(O)c1ccc(Nc2cc(CO)cc(C(=O)Nc3ccc(C(F)(F)F)cn3)n2)nc1
COc1ccc2c3ccccc3sc(N3CCCC3)c-2c1=O
Cc1cc(NCc2c(C)[nH]c3ccccc23)nc(N2CCOCC2)n1
S=C(NCC1CCN(Cc2ccc3ncccc3c2)CC1)Nn1cnnc1
CCCn1c2c(c3cc(F)ccc31)C(=O)N(C1CC1)CC2c1ccncc1
O=S(=O)(NCc1cn(Cc2ccccc2)nn1)c1cccc2ccccc12
Cc1ccc(NCC(=O)Sc2nnc3c(C)cc4ccccc4n23)cc1
Cc1ccccc1NC(=O)CN1CCN(c2ccc(N3CCOCC3)nn2)CC1
C=CCNc1nc(NCC=C)c2sc(-c3ccccc3)cc2n1
CON=C(C(=O)NC1C(=O)N2C(C(=O)[O-])=C(C[n+]3ccc4c(C[n+]5csc(N)c5)cn(CC(=O)O)c4c3)CSC12)c1csc(N)n1
Cc1cccc(C(=O)c2ccc(N3C(C)CCCC3C)cc2)n1
COCC1=CCC(C)C(OC(=O)c2c(-c3ccccc3)c(-c3ccc(Cl)cc3)nn2-c2ccccc2)C1
O=P(O)(O)C(CCN1CCCCC1)c1ccc2oc3ccccc3c2c1
COc1c(O)ccc(CC(=O)N(CCCn2c(C(C)N(C)C)nc3ccccc3c2=O)Cc2ccccc2)c1OC
CC(=O)C1CCCCN1C(=O)N(C(=O)C(NCc1ccccc1)c1ccon1)C(Cc1ccccc1)c1ccccc1
Cn1c2c(c3ccccc3c1=O)C(=O)OC2Cc1ccccc1
COc1cccc(CC2CCN(N3C(=O)c4[nH]nc(-c5ccccc5C(C)C)c4C3c3ccc(Cl)cc3)CC2)c1OC
CCCCCc1ccc(-c2nc(N3CCCCC3)c(C(=O)NN)s2)cc1
CCOc1ccc(NC2=NN(C(=O)c3ccc(Br)o3)C(C)(C)C2)cc1
CCOC(=O)c1sc(N)nc1-c1ccc(OC)cc1
Cc1ccc2c(CN(Cc3ccc(F)cc3)C(=O)c3cccc(C)c3C)cnn2c1
Fc1ccc(F)c(C2(F)CC(Cn3nc(-c4ccccc4)n(-c4ccc5c(c4)OCO5)c3=S)C2)c1
COc1ccc(NS(=O)(=O)c2ccccc2C(=O)N2CCN(Cc3ccccc3)CC2)cc1
CN(C)CCCN1C(=O)C(C)(NC(C)(C)CC(C)(C)C)c2ccccc21
O=C(C=Cc1cc(NC(=O)CCl)cc([N+](=O)[O-])c1)NO
O=c1nc(NCc2ccc(F)cc2)cn[nH]1
COc1cc(C=Cc2ccc(NC(C)C(=O)NC(=O)C(C)c3cc(C(F)(F)F)cc(C(F)(F)F)c3)cc2)cc(OC)c1OC
O=C1C(c2ccc(OC(F)(F)F)cc2)=C(CC(F)(F)F)C(=O)c2ncccc21
O=C(c1ccccc1)c1cc2cc(O)c(OCCOc3ccccc3)cc2[nH]1
Cc1cc(C)n(-c2ccc(C=CC(=O)NCc3ccco3)cc2)c1
CN1CC(=O)N(C)C12CCN(c1ccc3c(c1)COCCO3)C2=O
COc1ccc(C(=O)NN=C(C)CC(=O)Nc2ccccn2)cc1
O=C(O)CN1C(=O)C(=Cc2ccc(C=NNC(=S)NC(=O)c3ccc(Cl)c(Cl)c3)cc2)SC1=S
CCCCCNC(=O)c1cc(S(=O)(=O)c2ccccc2)c(Cl)s1
CC(NC(=O)C(C)NC(=O)Cc1cc2cc(OCCNC(=O)C(F)(F)F)ccc2[nH]1)C(=O)O
O=c1cc(C=Cc2cccc(OCc3cccc(Br)c3)c2)[nH]c2ccccc12
CC[n+]1c(C)n(C)c2cc(S(=O)(=O)NCCc3cccc(C)c3)ccc21
CCCn1c2ccccc2c2cc(CN(C)C)ccc21
NC1=NC(c2cccc(NC(=O)c3ncc(C4CC4)s3)c2)(C(F)F)C2CC2O1
Brc1cccc(-c2csc(NC3CCCCC3)n2)c1
O=C1CN2CCC1C2c1ccc(Cl)cc1
O=S(=O)(Cc1cccnc1)c1ccc(NN2CCOCC2)cc1
CCCS(=O)(=O)S(=O)(=O)c1ccc(NN2CCCC(c3n[nH]c(CC)n3)C2)cc1
CC1(C)OC2C3OCOC3C(O)C(C(O)CCc3ccoc3)C2O1
CC(C(O)c1ccc2c(c1)oc(=O)c1ccccc12)N1CCC(O)(c2cccc(C(F)(F)F)c2)CC1
Cn1c(=O)n(Cc2ccc(Cl)cc2)c(=O)c2c1nc1n2CCCN1Cc1ccco1
CCS(=O)(=O)c1ccc2nc(Nc3ccc(C(=O)Nc4ccccc4Br)cc3)nc(NCCCN(C)C)c2c1
Cc1c2c(c(F)c3nnn(CCN4CCN(C)C(C)C4)c(=O)c13)CCCC2
CS(=O)(=O)c1ccc(Cl)c(N2CCSCC2)c1
CC(C)(C)Cc1ccc(O)c(C(C)(C)C)c1
NC(=O)CCC(NC(=O)Cc1ccc(-c2ccccc2)cc1)C(=O)NC(=O)C(Cc1c[nH]c2ccccc12)OCC1c2ccccc2-c2ccccc21
CC(C)CNC(=O)N1CCCCN2C(CO)C(c3ccc(C#Cc4cccnc4)cc3)C2C1
CCCSCCn1c2c(c3ccccc3c1=O)C(=O)c1cnccc1-2
CN(C)C(=O)C1=C(c2cc3ccccc3[nH]2)C2CCC1N2C(=O)Nc1ccc(C(F)(F)F)cc1
CCCN(Cc1ccccc1)C(=O)c1cc(C(=O)C(C)(C)C)c[nH]1
O=C1c2cccc3cccc(c23)N1CCN1CC=C(c2ccc(Cl)s2)CC1
COc1ccc(-c2ccc3c(N4CCN(CC(=O)NC(=O)c5ccc(C)o5)CC4)n[nH]c3c2)cc1
Cc1nc2c(OCc3ccccc3)cccn2c1Br
CC1CCN(C(=O)C2CCN(c3nc4cccnc4c(=O)s3)CC2)CC1
CCCCC(=O)CC(O)CC(O)CC(O)CC1C(O)CC(O)C1CC=CCCCC(=O)O
O=C(C1C2CCN(Cc3ccco3)CC2N1Cc1cccnc1)N1CCCCC1
COC1C=CC=C(C)C(=O)NC2=CC(=O)C(NOC(N)=O)=C(CC(C)CC(OC)C(O)C(C)C=C(C)C1OC)C2=O
O=C1c2ccccc2C2CCCN12
CC(Cc1ccc([N+](=O)[O-])cc1)C1CCC2C3CCC4NC(=O)CCC4(C)C3CCC12C
COc1cc(C=CC(=O)c2cccc(NOC3=C(C(=O)CCN4CCCC4)CC4C(C)C=CC4C3C)c2)cc(OC)c1OC
CCNc1ccc(OC(=O)CSc2nncn2-c2ccc(F)cc2)cc1
CN(C)C(=O)C(Cc1ccc(Cl)cc1)CN1CCC(c2nc3cccnc3[nH]2)CC1
O=C(CSc1nc(=O)c2ccccc2[nH]1)N1CCN(c2ncc(N3CCCC3)cn2)CC1
CCc1ccc(OC(=O)c2ccc(CN(CC)Cc3nnc(=O)n4c3OCOC4)o2)cc1
CC(=O)c1cn(C2CCN(C3CCOCC3)CC2)c2nn(-c3ccc4nc(C)ccc4n3)cc12
COc1ccc(N2Cc3c(c4cc(Cl)c(Cl)cc4n3C)C2=O)cc1OCCN1CCCC1
Cc1cccc(C=C(NC2CCCCC2)NS(=O)(=O)c2cccc3ccccc23)[n+]1C
CCC1(CCC(=O)O)CCCc2c1[nH]c1ccccc21
CCCC1Oc2c3c(c4ccn(CCC(O)CO)c4c21)OC(C)(C)C=C3
Cc1cccc(CN2CCN(c3nc4cc(Cl)ccc4nc3C)C(C)C2)c1
C=CCOc1ccc(-n2ncc(-c3cc(C(=O)N(CC4CC4)C4CCCC4)c(CC)s3)c2N)cc1
CN(C)CCC1CCCC2(CCC(NC(=O)NCCCOC(=O)CCCC(=O)O)=CC2=O)C1
O=C1NC(=O)C(=CC(=O)c2ccccc2Cl)S1
O=C(CN1CCN2C(=O)c3ccccc3C12c1ccccc1)N1CC(F)(F)C1
Cn1cc2cc(C(=O)O)c(-c3ccc4nccn4c3)cc2c1Cc1ccccc1
CC(=O)C(=O)C1c2cc(-c3cc(N(C)OC(C)(C)C)ccc3F)ccc2C(C)C12C(=O)NC(=O)NC2=O
CC(=O)NCON=C1CCc2cc(Oc3ccc(N4CC(CCNC(=O)CBr)OC4=O)cc3)ccc21
Cc1ccc(C2CC(NC(C)(C)C(=O)Nc3ccc(C(N)=O)cc3)=Nc3c(F)cccc32)cc1
O=C(Nc1ccc(Cl)cc1C(=O)c1ccccc1)c1cccc(CO)c1
Cc1c(C(=O)N2CCC(c3noc4cc(F)ccc34)CC2)nc(-c2ccc(CN3CCN(C)CC3)cc2)n1C
O=C(NCc1ccco1)c1ccc(Sc2ccc(Cl)cc2Cl)c([N+](=O)[O-])c1
Cc1cc(C)c(NC(=O)CCc2c(C)nc3ncnn3c2C)c(C)c1
CCCCCCCCCC(=O)Oc1c(OC)cc(C2c3cc4c(cc3C(OC(=O)N(C)CCCN3CCC(c5ccc6c(c5)OCO6)CC3)C3COC(=O)C23)OCO4)cc1OC
CC(C)C1CCN(c2oc(-c3ccc(ON4CCCCC4)nc3)nc2C#N)CC1
CC(C)(C(=O)O)N(Cc1ccccc1)S(=O)(=O)c1ccccc1
CCOC(=O)C1=C(Nc2cccc3ccccc23)C2NCC1CC2=O
CSc1cccc(C=NNC(=O)c2cc(C)[nH]n2)c1[N+](=O)[O-]
Cc1ccc(-c2ccc3c(C=O)c(O)ccc3c2)cc1Cl
NCCOc1ccc2c(c1)CC1(C2)C(=O)Nc2c(Br)cc(Br)cc21
Cc1ccc(S(=O)(=O)NC2CN3CCC2CC3)cc1
Cc1ccc(OCCCCN2CCN(c3cccc4ccccc34)CC2)c(Br)c1
CC(=CC#Cc1ccccc1)COC(=O)CCc1ccccc1
COc1ncc(-c2ccc3c(c2)C(=NOC(C)C)C(C2CCC2)N3)cc1C
COc1ccc(-c2ccc(Nc3nc(NCCN4CCSC4)nc(Cl)c3[N+](=O)[O-])cc2)cn1
COc1ccc2c(c1OC)NC(=O)C(N(C)C(=S)Nc1ccc(F)cc1F)C2
c1ccc(CNc2nc(Nc3ccncc3)nc(N3CCOCC3)n2)cc1
CCCCCCCCCC=CCCCCCCC(=O)N(c1ccccc1)c1ccccc1
CC(NC(=S)Nc1cc(Cl)cc2c1OCCO2)c1ccccc1
NCCCCC(N)C(=O)NC(Cc1ccc(O)cc1)C(=O)NC(=O)C(Cc1c[nH]c2ccccc12)NCC(Cc1c[nH]cn1)NC(=O)CCCC(=O)O
COC1OC(OC)C(O)C(n2nnc(C(=O)CO)c2-c2ccc(COC(=O)c3ccccc3)cc2)C1O
O=C(OP(=O)(O)O)C1=CC(c2ccc(C(F)(F)F)cc2)CC(C(F)(F)F)O1
NCP(=O)(O)C(F)(F)F
CCCCCCCCCCCC#CCCCCOS(=O)(=O)O
CNc1cnn(CCCCc2ccccc2)c(=O)n1
CCN(C(=O)c1sc2nc(-c3ccc(OC)cc3)cn2c1C)c1ccccc1
CC(C)CC(C)(C)C(=O)NC(Cc1cccc(F)c1)C(=O)NCC(C1CCCCC1)C(O)C(O)C(C)C
CCCn1cc(C(=O)NC2(C#N)CCCCC2)c(=O)c2cc(F)ccc21
CCCN(Nc1ccc(C(=O)S(=O)(=O)CC)cn1)C(C)C
COCCC(CCCCCCCCCOP(=O)(O)OCC1OC(n2ccc(N)nc2=O)C(O)C1O)C(=O)OS(=O)(=O)O
CC(=O)c1c(Sc2ccn(C(C)C)n2)c2cc(F)ccc2n1COc1ccccc1
Cc1csc(NS(=O)(=O)c2cc(C(=O)N3CCCCC3)ccc2Cl)n1
CC(=O)Nc1cccc(NC(=O)c2ccc3[nH]c4c(c3c2)CCCCC4)c1
COc1cc(-c2cnc3cc4c(cn23)N(S(C)(=O)=O)CC4)cc(OC)c1OC
CCCCC(Br)=CC=CC(Br)=CC(Br)C(Br)C(Br)CCCC(C)C
Cc1ccc(S(=O)(=O)N2CC(C)(C)CC(C)(C)C2)cc1
CS(=O)(=O)N1CCN(c2ccc(Nc3ccc(Cl)cc3C(F)(F)F)nn2)CC1
O=C(C(=O)c1ccc2nc[nH]c2c1)c1ccc2c(c1)CCN2N1CCCC1
O=CC1CCC(=O)N1
Cc1cc2c(cc1Oc1ccccc1)c(NC(=O)C1CCCN1C(=O)NCc1ccc(F)c(Cl)c1)cn2C(N)=O
COc1ccc(C=CC(=O)c2ccc(C)cc2)cc1OCCOC(C)=O
CCOC(Cc1ccccc1)C(=O)n1ncc2cc(OC)cc(OC)c2c1=O
CN1C(=O)CC(=Cc2cc(O)c(O)c(O)c2)C1=O
O=C1Cc2cc(C(=O)N3CC(c4ccccc4)C(c4ccccc4)C3CN3CCCC3)c(Cl)nc2N1
Cc1ccc2c(c1)OCN1CCc3cc(O)ccc3C1C2
Cc1cccc(C)c1NC(=O)C1C(c2ccccc2)c2ccccc2C1c1ccccc1
CC(CCc1ccc(-c2cocn2)cc1)N1CCN(c2ccc3c(c2)CCC3=O)CC1
O=C(C=Cc1ccc(O)c(Br)c1)c1ccc(O)c(Cl)c1
CC1CC(N)CC(c2ccncc2NC(=O)c2ccc(F)c(-c3c(F)cc(OC4CCOCC4)cc3F)n2)C1
CC(=O)Nc1nc(C(C)(C)C)n(Cc2ccccc2)n1
CN(c1ccccc1)S(=O)(=O)c1ccc(C(=C(CCC(=O)O)C(=O)O)c2ccc(F)cc2)cc1
Nc1ccc2c(ccc3ccccc32)c1
c1ccc(Cn2cnc3c(-c4ccccc4)ncnc32)cc1
OCC1c2[nH]c3ccc(Br)cc3c2C2(CCN(Cc3ccccc3)CC2)CN1Cc1ccccc1
N#CC(C#N)=Cc1ccc2c(c1)ncn2-c1ccccc1[N+](=O)[O-]
Cc1ccccc1Nc1nc(N)nc(COc2ccccc2)n1
Cc1cc2c(cc1C)C(=O)N(C)CC(N(C)S(=O)(=O)c1ccccc1)CC(=O)N2
Cc1ccc(-c2nc(=O)cc(-c3ccc(Cl)c(Cl)c3)[nH]2)cc1
CC(C)C1COC(=O)N1c1cc(Cl)ccc1OC(F)F
COc1ccccc1C(=O)N1CCC(c2nnc(-c3ccccc3)o2)CC1
CC1CCC2CCC3(C)C(=CCC4C5(C)CC(O)C(CO)C(C)(C)C5CCC43C)C2C1C
Cc1ccc2c(c1)C(=O)N(CC(=O)NN=Cc1ccncc1)C(=O)C2
CN1CCN(C2=CC(=O)c3c(ccc4ccccc34)C2=O)CC1
Cc1ccc(C(=O)NC2CCCc3ccccc32)cc1S(=O)(=O)N1CCCCC1
COCOCC(=O)C1SC(=S)N(CC(=O)N2CCN(c3ccc(Cl)cc3)CC2)C1=O
CS(=O)(=O)CCNC(=O)c1cc(CCc2cccc(F)c2)c(F)cc1Cl
CC(=O)NC(=O)C(CC(C)C)N1CC(C)c2ccccc21
CCCc1ccc(-c2cccc(C(O)(Cc3ccncc3)C(F)(F)F)c2)cc1
COC(=O)C1(C)CC2c3ccc(C(C)(C)C)cc3CCN2CC1(C)C
CCOC(=O)c1cn(Cc2ccc(F)cc2)nn1
CCON(C(=S)Nc1sc2ccccc2c1C(=O)CC)c1ccc(C)cc1
O=C(O)c1ccc(Nc2ccc(C(F)(F)F)cc2)cc1Nc1ncnc2ccc(F)cc12
CC(C(=O)NC1CCCC1)C(C)c1nnc(SN(C)C)n1-c1ccccc1
CCCCN1Cc2c([nH]c3ccccc3c2=O)C2(CCNCC2)C1=O
Cc1ccc(C(=O)Nc2nnc(-c3cccc(O)c3)s2)cc1
CCCC(=O)NC1=C(Nc2cc(Cl)cc(Cl)c2)C(=O)C2=C(C(=O)OC2)C1(C)C
COC(CC(=O)O)C(=O)NC(CCCNC(CCCCN)C(=O)N(C)C(=O)OCc1ccccc1)C(=O)OCc1ccccc1
C=C1C=C2C(=O)C=CC2C2CC12
CC1CC2(C)Oc3ccccc3C3OCC1(CCCc1c[nH]c4ccccc14)C(C)C32
CC(C)Cn1c(C=C2C(=O)N(C)c3ccc(Cl)cc32)c(C#N)c2ccccc21
O=C(Cn1cc(C(=O)Nc2cccc(F)c2)n(-c2ccc(-n3ccnc3)cc2)c1=O)NCc1ccc(F)c(F)c1
O=C(c1cn2c(C(F)F)cc(-c3cccs3)nc2n1)N1CCN(c2ccccn2)CC1
CCOC(=O)C(C(C)CC)N(CC1CCCN2c3ccccc3CC(O)CCC2C1)C(=O)c1c(F)cccc1F
Cc1ccc2c(C)c(CN3CCC(C(O)c4ccccc4)CC3)[nH]c2c1
CC(C(=O)NC(=O)C(NC(=O)c1cccn1C)C(C)C)C(=O)C(=O)C(NC(Cc1ccccc1)C(=O)NN)C(C)C
COc1ccccc1-c1cc(C(=O)O)c2c(c1)C(C)(C)C(C)(C)O2
CN1CCN(C2CC(=O)N(c3cccc(Cl)c3)C2=O)CC1
Nc1ccc(S(=O)(=O)NNC(=O)c2cccs2)cc1
CCCC(ON=COC)c1ccccc1
COc1ccc(Cl)cc1CN1C(=O)c2nc[nH]c2C1=O
CCC1C(C)N(OC)CC(C)CC2(C)CC(C)C(CC(C)C(=O)OC(OCC(=O)NC(C)=O)C1(C)O)OC1(CCNCC1)O2
N=C(Nc1ccc(CN2CCCC(COCc3ccccc3)C2)cc1)c1cccs1
CCC(C(=O)O)n1cc(C)c(=O)n1CCc1cccc(F)c1
CC1(C)CC(=O)c2nc(CCNC(Cc3ccc(O)cc3)P(=O)(O)CC(CCc3ccccc3)C(=O)NC(=O)OCC3c4ccccc4-c4ccccc43)[nH]c2C1
Cc1cccc(NCc2csc(Nc3ccc(Oc4ccccc4)cc3)n2)c1
COc1ccc(C=NNC(=O)CN2C(=O)C3CC=CCC3C2=O)cc1
CCCCNc1nc(NCCC)c2ncn(C3OC(CO)C(O)C3O)c2n1
CCCCN(C(=O)c1cccs1)c1ccc(C(O)(C(F)(F)F)C(F)(F)F)cc1
Cc1ccc2nc(-c3ccc(F)cc3)cc(C(=O)NCCc3nc4ccccc4s3)c2c1
CN1C=Nc2cccc3ccc(N)c1c23
C=C(C(C)C)N(NC(=O)c1ccc(OC)cc1)c1nc2ccccc2o1
CC(=NNC(=O)c1ccc(C(C)C)cc1)c1ccncc1
COc1ccc(C=C2NC(=O)NC2=O)cc1OC
CN(C)CCNc1cccc(Nc2cc(Nc3ccc(OS(C)(=O)=O)c(Cl)c3)nc3cnnn23)c1
O=[N+]([O-])c1cc(Cl)ccc1C=Nc1c2ccccc2nc2c1ccc1ccccc12
COc1ccccc1NC(=O)C(NC(Cc1ccccc1)C(O)CNC(=O)C(Cc1ccccc1)CN(O)C=O)C(C)C
COc1ccc2c(OCc3cccc(Cl)c3)c(C(C)=O)sc2c1OCc1ccccc1
Cc1ccc(CNC(=O)C2CCN(S(=O)(=O)N3CCCCCC3)CC2)cc1
O=C(CN(C(=O)CNc1cccc(Cl)c1Cl)c1ccc(C(=O)O)c(O)c1)Oc1ccccc1F
N#CC1CCCN1C(=O)COc1ccccc1
COc1ccccc1NCC(=O)Sc1nc2cc(C)ccc2[nH]1
Cc1ccc(C)c(S(=O)(=O)NCc2ccc(CC(=O)N(C)CC(=O)NO)cc2)c1
CCCN1Cc2[nH]c3ccc4[nH]nc(C(=O)c5cccs5)c4c3c2C1
COc1ccc(C(=O)CSc2snc(-c3ccc(C(C)(C)C)cc3)c2C#N)cc1
CCCOc1cc(Cl)ccc1C(=O)NCCc1ccc(C)cc1
O=C(c1ccc(NC2=NCCN2)cc1)c1ccc(OC2SC3CC(=O)N(c4ccc(C(F)(F)F)cc4)C3C2O)cc1
O=[N+]([O-])c1cccc(S(=O)(=O)Nc2ccc(O)cc2)c1
CCCn1nc(C)c2c1C(=O)N(N)CC2
COc1ncnc2c1ncn2C1OC(CO)C=C1F
NC(=Nc1nc(CCCC(=O)c2ccc(CC(=O)O)o2)cs1)c1ccccc1Br
Cc1cccc(Oc2ccc(C(N)=O)cc2)c1
CC(=O)c1ccc(NC(=O)C2(C)CCN2C(=O)c2cnccn2)cc1
Cc1cc(C)cc(C(=O)C2CCN(c3cc(NC(N)=O)c4[nH]c(C)nc4c3)C2)c1
CC(C)CC(C(=O)NCC1CCCO1)N1C(=O)CCC1c1cc2c(-c3ccccc3)nn(C)c2s1
O=C(O)Cc1cccc2c1c(=O)c1ccccc1n2OCC1CCCCCC1
CCCCCC(=O)c1c(O)c2ccccc2oc1=O
COc1ccc(C2NC(c3ccccc3N)=C(Cc3cccs3)C2=O)cc1OC
COc1cc(N2CCc3cc(C(=O)N4CCN(C)CC4)cnc32)ncn1
COc1ccccc1-c1nc(C(F)(F)F)c(C#N)[nH]1
Cc1ccc(CN(C)C(=O)Nc2ccn(C3SC(CC(Cc4ccccc4)NCC(O)c4ccc(O)cc4)C(O)C3O)c(=O)c2)cc1
c1ccc(-c2ccc3c(ccc4c(C5=NCCN5)c[nH]c43)c2)cc1
COc1cc(N2CC3CN(COc4cccc(Cl)c4)CC(C2)O3)ccc1Nc1ncc(Cl)c(-c2cnc3ccccn23)n1
N#CC1(C(=O)NCc2ccccc2)C(=N)N(c2ccccc2)c2sc3ccccc3c21
CCOc1ccc(C=NNC(=O)n2nc(-c3ccccc3)c(-c3ccccc3)n2)cc1
C=CCOc1cccc2c1c(CC(N)=O)c(-c1ccc(Oc3ccccc3)cc1)n2Cc1ccccc1
CCCn1c(C)c(C)c2cc(NC(=O)Oc3cccc4ccccc34)ccc21
COc1ccc(-c2cc(C(C)N(O)C=O)on2)cc1
Cc1nnc2c3c(c(C(=O)NC4CC4)cn12)CC(C)(C)CC3
CCc1ccc(C(=O)NN=c2c3c([nH]c4ccccc24)-c2ccccc2CC3C(C)(C)C)cc1
CCc1ccc(-c2ccc3nnc(SCC(=O)OCC(=O)Nc4ccccc4OC)n3n2)cc1
COc1ccc(Nc2ncnc3c2c(-c2ccccc2)cn3C2OC(C)C(O)C2O)cc1
CCn1cc(-c2ccc(F)cc2)nc1SCC(=O)N1N=C(C)OC1C
CCCNC(=O)c1coc(-c2ccccc2[N+](=O)[O-])n1
CCCCC(C(=O)O)c1cccc(C=O)c1
Cc1ccc(-c2cc3c(=O)c4ccc(C)cc4n(C4CCCCC4)c3s2)cc1
COc1cc2c(cc1OC)-c1sccc1CC(N)CC2
O=C(CCNc1ccc(F)cc1)NCC(O)c1cc(Br)c(Br)s1
O=C(NCC(O)c1ccccc1)c1ccc(NC2CCN(c3ccc(C(=O)C(O)c4ccccc4)cc3)CC2)cc1
O=CN(O)CCC1=C(CCC2CCCCC2)C(=O)N(O)C1=O
COc1cc(C2c3cc4c(cc3C(OC(C)=O)C3COC(=O)C23)OCO4)cc(OC)c1OC
COc1ccc(C(=O)NC(=Cc2ccc(S(C)(=O)=O)cc2)C(=O)CC#N)cc1OC
COc1cc(-c2nc(-c3ccc(C(F)(F)F)c(Br)c3)c(CCNC(C)=O)s2)ccc1O
O=C(NC(Cc1ccccc1)C(O)C(Cc1ccccc1)NC(=O)C1CNC(Cc2c[nH]c3ccccc23)C(=O)N1)c1ccc(N2CCCC2=O)cc1
CN(C)C(=O)c1ccc(-c2ccc3oc(-c4ccccc4)cc3c2)c(Nc2ccc(C#N)cc2)c1
CC(C(=O)NC1CCNC1=O)C1C(=O)N2CCc3c([nH]c4ccc(OC(F)(F)F)cc34)C(C)C2CCN1C
CC(=O)CC(=O)c1ccc2c(c1)c(-c1ccc(ONCC3CN(C)CCO3)cc1)cc1cc(O)cc(C)c12
O=C(O)C=Cc1cn(-c2ccccc2)nc1-c1ccccc1
CNCc1ccccc1-c1ccn2c(-c3ccc(Br)cn3)cnc2c1
CC1CCCN(c2sc3c(c2[N+](=O)[O-])C(=O)C(Cl)=C(N)C3=O)C1
CCNc1cccc2[nH]c(=S)nc(-c3cccc(O)c3)c12
CP(=O)(c1ccccc1)c1cccc(O)c1
CC(=O)C1CCCN1C(=O)N1CCC(CCCCCC(c2ccccc2)c2ccc(F)cc2)CC1
COc1cccc(-c2cc(-c3c4ccccc4nc4c(OC)c(OC)c(OC)cc34)ccn2)c1
COc1ccc(C=CN(O)c2nc(-c3ccccc3)cs2)cc1
COC(=O)c1oc2cc3c(cc2c1C)C(=O)C=C(C)C3=O
CCNc1ccccc1OCC(=O)SCC(=O)c1c(C)nn(-c2ccc3c(c2)OCO3)c1C
COc1ccc(N2CCN(c3cc(-c4ccccc4)nc4ccc(C)cc34)CC2)cc1
COc1c(NC(=O)c2ccc(S(C)(=O)=O)cc2)cc(C(C)(C)C)cc1NS(C)(=O)=O
O=C1NC(N2CCCCC2)=NC1=CC1=Nc2ccc(Cl)cc2N=C(c2ccc(C(F)(F)F)cc2)C1
Cc1cc2ncn(C)c2c2c1C(=O)NCC2C
Cn1cc(-c2ccccc2C2CC(=O)c3ccccc3O2)cn1
Cc1cc(Nc2ccccc2)nc(NC(Cc2ccc(Cl)cc2)C(=O)O)n1
COc1ccc2[nH]c3c(c2c1)CCN1C(=O)C(C(=O)CNC(C)(C)C)CC(C(=O)N2CCN(C(=O)c4ccco4)CC2)C31C
NC(=O)c1ccccc1NC(=O)C1CCC1
CC(=O)c1cc(-c2cccc(NC(=O)CN3CCNC(=O)C3Cc3ccco3)c2)oc1C
CCP(=O)(O)CC(O)c1cn(-c2ccccc2)c2ncnc(N3CCCCC3)c12
CC(C)=CCC1CCC2C3C=CC(C)(O)CCC3(C)CCC12CC(=O)NC(CC(C)C)C(=O)O
O=C(NCc1ccc(CN2CCCC2)cc1)c1cccc(Cc2c(Cl)cncc2Cl)c1
Cc1cccc2c3cc(NS(N)(=O)=O)ccc3n(CCO)c12
O=[N+]([O-])c1ccccc1N1CCN(CCS(=O)(=O)c2ccc(OC(F)(F)F)cc2)CC1
CCc1cc(=O)oc2c(C)cc(-c3nn(C)cc3C(=O)NCc3ccco3)cc12
COc1ccc(C(=O)Nc2nc(C)c(C)s2)cc1S(=O)(=O)N1CCOCC1
CC1(C)CC(=O)c2ccc(N3CCN(c4ccccc4)CC3)cc2C1=O
O=C(O)CCCc1ccc(N(CC(=O)O)N(Cc2ccc(C(=O)C(F)(F)F)cc2)S(=O)(=O)c2ccc(Cl)cc2)cc1
Cc1cccc(C)c1N1CC(C(=O)NCC(N)Cc2ccc(F)c(F)c2)CC1=O
CCNC(=O)C(C#N)=Cc1c(C)[nH]c2ccc(OC)cc12
CC(=O)N(CC(=O)Nc1ccccc1C)S(=O)(=O)NCc1ccco1
CN(C)c1ccc(C=Cc2cnc(N(C)C)c3ccccc23)cc1
O=C(c1ccc(F)cc1)N1CCC2OC21
O=C(NCCCN1CCN(c2nsc3ccccc23)CC1)C(=O)NCCc1ccncc1
Cc1cnc(=O)n(CNCc2ccc(Cl)cc2Cl)c1Cl
CCCCCc1ccc(C(=O)N2CCN(c3ncc(C)cn3)CC2)cc1
O=C(CCC(=O)c1cccs1)Nc1ccc(Br)cc1
CC(C)C(NC1CN=NN1CC(=O)SCCc1c[nH]c2ccccc12)C(=O)O
CCCCc1ccc(-c2cc(-c3c(C)nn(CCC(=O)O)c3C)n3ncnc3n2)cc1C
Cc1cc(S(=O)(=O)NC(=O)OC(C)(C)C)ccc1Oc1ccccc1-n1nc(C)n(Cc2ccc(-c3ccccc3-c3noc(=O)[nH]3)cc2)c1=O
O=S(=O)(c1ccc(CCNCCN2CCCC2)cc1)c1cccc2ccccc12
Cc1cccc(CNC(=O)c2c(C)nc3ccccc3c(=O)c2-c2ccc(N)cc2)n1
CCN(C(=O)OCc1ccccc1)c1ccccc1
CCC(C)Oc1ccccc1-n1c(=O)n(-c2ccc(Br)cc2)c(=O)c2c(C)onc21
CCON1C(=O)NC(C)=C(C(=O)CCCO)C1c1ccc(N(C)C(=O)CCC2CCCCC2)cc1
CCC(C)C(C(=O)O)C(=O)C(CO)NC(Cc1c[nH]cn1)C(=O)NC(=O)C(Cc1cccc2ccccc12)NNC(=O)CC(O)C(N)CC(C)C
CCCCCCCCCC(=O)Oc1ccccc1C=NN1CCN(c2cc3ccccc3cn2)CC1
c1ccc(NCc2ccccc2Cc2cccc3ccccc23)cc1
O=C1c2ccccc2-c2cnn(C3CCCCC3)c21
CCCN(C(=O)CN(Cc1ccccc1)C(C)C)C1CCS(=O)(=O)C1
CCCCn1cc(C(=O)NC2CCCCC2)c(=O)c2ccc(N3CCN(c4cccc(OC)c4)CC3)cc21
Cc1sc2c(c1C)C(O)C(O)C1(C)CCC(C)NC1=N2
COc1cccc(C2=C([N+](=O)[O-])C(c3ccc(C#N)cc3)N(C(=S)N3CCOCC3)N2c2ccc(OC)c(Cl)c2)c1
N#CC(C(=O)Nc1ncccn1)=C(O)C1CCCCC1
CC1(C)C(=O)c2ccc(OC(F)(F)F)cc2OC12CCN(C1CCCCC1)CC2
Cc1nc(CSc2nnc(-c3cc(C(C)C)[nH]n3)s2)cs1
OC1CN(CCCCCCCCCCCCCCCc2ccccc2)CC(O)C1O
Cc1cnn(C(C)(C)C)c1-c1cccc([N+](=O)[O-])c1
CCCN(CCC)C1CCc2ccccc2C1=O
O=[N+]([O-])c1ccc(S(=O)(=O)NCc2ccc(F)cc2F)cc1
CC(=O)Nc1ccc(S(=O)(=O)c2ccc(N3CCOCC3=O)cc2)cc1
CSc1nc(-c2ccccc2)c(C2CC2c2nc(-c3ccc(F)c(Cl)c3)c(-c3ccncc3Cl)[nH]2)[nH]1
COc1ccc(C(=C(c2ccccc2)C(C)C)c2ccc(C(=O)OC(C)C)cc2)cc1
COC1CCC2(CCCN(CCC3CCOC3)C2=O)CC1
CC(C)CCC(N)C(=O)NC(=O)C(NC(CCC(N)=O)C(=O)NCC(=O)O)C(C)O
Fc1ccc2nccc(NN=Cc3cccc(-c4ccccc4)c3)c2c1
O=C(O)Cn1nnc2ccc(-c3ccccc3)cc2c1=O
CC(=O)c1ccc(NCCC(=O)C2Nc3ccccc3NC2=O)cc1
CC(C)Cn1c(=O)c2ccccc2n1CCNC(=O)c1ccc(F)cc1
CC1CC(C)CN(c2ccc(C(C)C(=O)Nc3ccc(CCC(=O)O)cc3)cc2F)C1
Cc1csc(NS(=O)(=O)c2ccccc2C(=O)C2CCN(C(=O)NCc3ccccc3C)CC2)n1
CCn1c(=O)c2c3c(sc2n(C)c1=O)C(=O)c1ccccc1C3=O
CCOc1ccc(-c2ncc(C(=O)CCC(=O)N3CCN(c4ccccn4)CC3)s2)cc1
CCCCCONc1ccc(C(=O)C(=O)c2cc3ccccc3oc2=O)cc1
O=C(Nc1cccc(C(F)(F)F)c1)N1CCN(c2ccccc2)CC1
COc1ccc(COC(=O)NC(=O)C(CC(=O)NO)N2CCCC2C(=O)NCc2ccccc2)cc1
COc1ccc(C(=O)ON=Cc2cc(C(C)C)c(O)c(C(C)C)c2)cc1
CC1=C(C)C(C)N(C(=O)c2ccccc2C)c2ccccc21
NC(=O)c1c(NC(=O)c2cccc([N+](=O)[O-])c2)sc2c1CCCC2
CCOc1c(Sc2ccc(C)cc2)ccc2ccccc12
CC(Nc1nccc(Nc2ccc(C(N)=O)cc2)n1)c1ccc(F)cc1
OCC1OC(c2ccc(F)c(Cc3ncc(-c4ccncc4)s3)c2)C(O)C(O)C1O
Nc1nn2c(=O)[nH]c(-c3ccc(Cl)cc3)nc2c1Br
N=C(N)NC(CCCNC(=O)CCc1c(-c2ccccc2)[nH]c2ccccc12)C(=O)NC(CO)C(=O)NC(CO)C(N)=O
Cn1nc(-c2ccccc2)cc(NCc2ccccc2)c1=O
Cc1ccc(S(=O)(=O)NCCCNC(=O)NC2CCCC2C)cc1
S=C(Nc1ccccc1)N1CCN(C(=S)SCc2cc(Cl)ccc2Cl)CC1
CN1CC2c3ccccc3C(C)(C)N2C1=O
CS(=O)(=O)c1ccc(-c2ccc(CNc3ccc(N4CCCCC4)cc3)cc2)cc1
CN(C)N1CCC(S(=O)(=O)c2cc(F)c(C(=O)N3CCN(c4cccc(Cl)c4)CC3)cc2F)CC1
CC(NC(=O)NCc1ccc2c(c1)CCN2C)c1cc(C(F)(F)F)cc(C(F)(F)F)c1
COc1ccc(N(Cc2ccccc2)S(=O)(=O)c2cccc(-c3nnc(-c4cccnc4)o3)c2)cc1
COOc1ccc2c(ccn2CCC(=O)C(F)(F)F)c1
CC(NCC(SCP(=O)(O)O)C(=O)C(F)(F)F)C(=O)NC(N)=O
CC(C)C1=CN2CCCN=C2N1CCc1ccc(O)cc1
COc1cc(NS(C)(=O)=O)ccc1Nc1c2ccccc2nc2c(OC)cccc12
C=C1C2CCC3C(OC(=O)CCC(=O)COC(=O)C=Cc4cccc(C(F)(F)F)c4)C2(CC(O)C2(O)C1C(O)C(O)C2(C)C)CC3(C)O
c1cncc(-c2nnc3n2CCc2ccccc2-3)c1
Cc1ccc(-c2nc3cc(NCCC(=O)N4CCN(c5ccccn5)CC4)ccc3o2)cc1
CCONc1nccc2c1nc(C(=O)CC)n2C
NCC(Cc1cccc(O)c1)NC(=O)c1cccc(Nc2cnc3ccccc3n2)c1
Cc1cn2c(-c3ccc4c(c3)OCO4)cnc2c(NCCO)n1
CC(C)OCc1ccc(C(=O)N(Cc2ccc3ccc(C(=N)N)cc3c2)c2ccc(C#N)c(C(F)(F)F)c2)cc1
CC(=O)OC12CC3(OOCC(=O)C=Cc4ccccc4)CCC1C(CC(=O)C1(C)C(OC(=O)c4ccccc4)CCC(C)(C)C21)C3(C)C
Oc1ccc2c(c1)C1c3ccccc3C2C2c3cc(O)c(O)cc3CC(O)C12
CC1CCCC(OC(=O)C(c2ccc(Cl)cc2)N(C(=O)Cc2nc3ccccc3n2C)c2ccccc2O)C1
O=c1[nH]c(=O)n(C2CCCNC2)c(Cc2ccccc2)c1Cl
Clc1ccc(CSCCN2CCN(c3ccccc3)CC2)cc1Cl
CN(Cc1cccc(Cl)c1Cl)C(=O)NCc1cccc(C(=O)NCC(F)(F)F)c1
Fc1ccc(-c2nc(-c3ccccc3)c(NCc3ccccc3)o2)cc1
COc1ccc(-c2[nH]c3cc(OC)c(OC)cc3c2-c2c3[nH]c4ccccc4cc-3c3ccccc3c2=O)cc1
COc1cc2nc(Cc3c[nH]c(N)n3)oc2cc1OCCCN1C(=O)CCC1C(=O)O
CCN1C(=O)N(C)C(=O)CC1C(CNC(=O)C(C)NC(=O)OCc1ccccc1)CC(=O)O
Cc1ccc(NC(=O)CN2C(=O)c3cccc4c(Br)c(Br)n(c34)-c3ccccc32)c(C)c1
COc1cccc(C(=O)c2cccc(NC(=O)c3ccc(OC)c(OC)c3)c2)c1
c1ccc(-c2nc(SCCN3CCCC3)[nH]c2-c2ccccc2)cc1
Cc1ccc(NN2C(=O)c3ccc(C(=O)Cc4cc(C(=O)NCC(O)CO)no4)cc3C2=O)cc1
Cc1cccc(SCc2ccc(CNC(=O)CC(N)C(=O)O)o2)c1C
COc1cccc(CCNC(=O)c2cc(-c3ccc(Br)o3)on2)c1
CCOC(=O)C(O)Cc1cc(Cc2nn(C(C)(C)C)c(=S)n2Cc2ccccc2)nn1-c1ccccc1
O=C(NC1CC1)c1ccc(Nc2ncc(Cl)c(-c3cnccn3)n2)cc1
CCCCCC(=O)N1CC2CCc3cc(OC)ccc3C2C1
CC(=O)OC1CN(C)CC(=C2N(CCOc3cccc(C(C)C)c3)c3ccc(Br)cc3C2(C)C)C1O
O=[N+]([O-])c1cccc2c(C=C3Oc4ccccc4S3)cn(Cc3ccccc3)c12
CCCCc1ccc(ON(CC)C(=O)Cn2nnc(-c3ccc(C)cc3)n2)c(OC)c1
Cc1c(N2CCN(Cc3ccccc3)CC2)c(C)n2c(nc3ccccc32)c1C#N
CCOCc1c(Sc2ccccc2)c(C(=O)OC(N)=O)n(C)c1-c1ccco1
CCNCCOc1nc(C(F)(F)F)ccc1C(=O)N1CC2CCC1CNC2
N#CCc1nnc2n1C=C(c1c[nH]c3ccccc13)CO2
CC(C)CC(NCC(=O)N(Cc1ccccc1)NC(=O)C(Cc1ccccc1)NC(=O)Nc1cccnc1)C(=O)NC(=O)N1CCOCC1
CCn1nc(-c2ccc(-c3ccccc3)cc2)c(C)c1C(=O)OC
Cc1ccc(OC(=O)CNc2ccc(NC(=O)C(O)=CC(=O)C=Cc3ccccc3[N+](=O)[O-])cc2C(=O)c2ccccc2)cc1
COc1ccc(C(=O)N2CCN(C(=O)CC(=O)NCC3CCCO3)C2c2ccc(C(F)(F)F)cc2)cc1
O=C(Nc1ccc(Cn2c(=O)sc3ncc(-c4ccc(F)cc4)cc32)cc1)c1cccc(Cl)c1
CNC(=S)NNC(=O)c1ccc(NCC(=O)N2CCN(c3ccccc3)CC2)cc1
CC1C(O)CCC2C1(O)CC1CC3C4CCC(C=O)C4(C)CCC3C12C
O=C1c2ncccc2-c2nc(-c3ccc(F)cc3)sc21
CC(C)COc1cccc(-n2cnc3c(c2=O)CCc2nn(C)cc2-3)c1
Cc1nnsc1C(=O)NN=Cc1ccc2ccccc2c1O
CC(C)(C)c1ccc(C(=O)Nc2ncc(Cl)s2)c(O)c1
CNC1CCN(c2nc(-c3c[nH]c4[nH]cc(C(F)(F)F)c34)nc3c2CN(c2ncc(C(F)(F)F)cn2)CC3)CC1
N#Cc1c(-n2c(C(=O)c3ccco3)n[nH]c2=O)sc2c1CCCC2
N#CC1=C(c2ccccc2)C(C#N)=C(c2ccc(Br)cc2)C2(C(=O)NC(=O)NC2=O)C1=NN
CC(=O)NC(=O)CN1CCCC1C(=O)Oc1ccc2ccccc2c1NC(C)C
Cc1ccc(NNc2ccc(S(=O)(=O)C(=O)C=Cc3cc(C)n(-c4ccccc4)c3C)cc2)cc1O
CCC(C)C(NC(=O)C(Cc1ccccc1)C(Cc1c[nH]c2ccccc12)C(=O)NC(C(=O)NNC(CC(C)C)C(N)=O)C(C)C)C(=O)O
N#Cc1nccn1-c1ccc2nccc(NCCOCc3ccccc3)c2c1
O=C(CCCN1CCC2(CCc3ccccc32)CC1)c1ccc(N2CCCCC2)cc1
CN(C)C(=O)c1oc2ccccc2c1NC(=O)CCOc1ccc(Cl)cc1
CC(=NNC(=O)C1(c2ccccc2)CCCCC1)c1ccccc1
COc1cccc(-c2nc3cc(O)c(OCC(=O)Nc4cc(F)ccc4F)cc3o2)c1
Cn1c2ccccc2c2nnc(SC(=O)CNc3ccc4c(c3)OCCO4)nc21
CCOSc1ccc(C(=O)C(c2ccc3c(c2)OCO3)C2CCNCC2)cc1
CC(C)C(=O)NNC(=O)C(CCC(=O)O)N(C)C(CC(=O)O)C(=O)NC(Cc1c[nH]c2ccccc12)C(=O)NC(=O)CCc1ccccc1
Cc1nc2ccccc2c(=O)n1-c1ccc(F)c(NCc2ccccc2)c1
Cc1ccc(-c2c(-c3ccc(O)cc3)oc3cnnc(Nc4cccc(C)c4)c23)cc1
CCCCNC(=O)C(Cc1cc(F)cc(F)c1)CC(O)CC(Cc1ccccc1)C(=O)NCC(O)c1cccc(Cl)c1
CNc1ncnc2scc(-c3cccc(OC)c3)c12
CCCCC(C(=O)NC(=O)Cc1ccccc1)C1SCC(=O)N1CCC(=O)C(=O)c1ccccc1NNc1ccc(C(=O)NC(CCC(=O)O)C(=O)O)cc1
COc1ccc(NS(=O)(=O)c2ccc3[nH]c(=O)oc3c2)cc1OC
NCC(=O)c1nn(-c2ccc(Cl)cc2Cl)c(C(F)(F)F)c1-c1cccnn1
O=C(CNc1nnc(SC(=O)c2c(F)cccc2F)o1)c1ccc2c(c1)OCCO2
Cc1ccc(C(=O)C2=C(O)C(=O)N(CC3CCCO3)C2c2ccccc2Cl)cc1
Cc1ccc(NCC(=O)Sc2nc(C)c(C)n2Nc2ccccc2)c(C)c1
COCCOC1CCCN(C(=O)CSc2nncn2C)C1
CCCN(CCC)CCCCNC(=O)Cc1ccccc1S(=O)(=O)c1ccc(C)cc1
CCCC(=O)c1[nH]ccc2cc(=Nc3ccc(N)cc3)ccc1-2
CCCc1ccc2c(c1)CCCN1C(=O)c3cscc3C(=O)C21
CN(C)S(=O)(=O)c1ccc(N(C(=O)c2ccco2)c2c(C(F)(F)F)cc(C(F)(F)F)cc2C(F)(F)F)cc1
CCOc1cc2nnn(C)c2cc1OCCOC
CC1CC(C)CN(C(=O)C(C)n2ncc(Cl)c(Cl)c2=O)C1
COc1cc(-c2csc(CC(C)C(=O)O)c2)c(F)cc1Cl
CCCc1cc(C(=O)NCC(O)c2ccc(F)c(F)c2)c(C)nc1Nc1ccc(N(C)C)c(OC)c1
Cc1c(C)c(C(C)(C)C)c(C(=O)c2ccccc2)c(N)c1-c1ccc(F)cc1
CC12Cc3oc4c(F)ccc(Br)c4c3C=C1CCN(CC1CCCC1)C2
NCCCNC(=O)C(Cc1ccc(O)cc1)NC(=O)C(Cc1c[nH]c2ccccc12)NC(CC(=O)NC(=O)C1CCCN1)Cc1ccc(O)cc1
O=C(O)COc1ccc2nc(SCC(=O)Nc3ccc(OC(F)(F)F)cc3)sc2c1
Cc1cc(C)c(C#N)c([S+]([O-])Cc2ccccc2C)n1
C=CCN1CC(=O)N2C(Cc3ccc(O)cc3)C(=O)N(C(=O)c3cn(C)c4c(CN5CCC(c6ccc(OC)cc6)CC5)cccc34)CC2N1C(=O)NCc1ccccc1
CC(C)C(NC(=O)C(NCc1ccccc1)C(O)C(NC(=O)C(Cc1ccccc1)Cc1c[nH]c2ccccc12)C(=O)NC1CCCCC1)C(=O)O
CC(C)S(=O)(=O)c1ccc(ON(C)C2CC3C(C2)C3(C)C)cc1
O=c1cc(-c2cccs2)[nH]c2ccccc12
CNC(=O)N1CCC2(C=Cc3ccccc32)CC1
O=C(CSc1nnc(-c2cccs2)n1-c1ccc(F)cc1)NN=Cc1c(O)n(-c2ccccc2)c(=O)[nH]c1=O
COc1ccc(N2CCN(CC3C=CC(c4cccc(F)c4)CC3)CC2)cc1
Cc1sc(=O)c(C#N)c(-c2ccc(S(C)(=O)=O)cc2)c1C
COC(=O)CN1CC2CC23C1=CC(=O)c1c(OC)ccc(O)c13
O=S(=O)(c1ccc(NCCc2ccccc2)cc1)N1CCCCC1
COc1cc(NC(=O)NN=Cc2cc(Cl)ccc2O)c(Cl)cc1F
CCCN(CCCNc1ccnc2cc(Cl)ccc12)C1COc2ccccc2C1
COc1ccc2c(=O)c(CCCC(=O)NN(C)C(=O)c3ccccc3)c(O)[nH]c2c1
Oc1ccc2ccccc2c1Cn1cnc2c1-c1ccccc1CC2
O=C(Nc1cccc(-c2nn3c(CNc4ccncc4)nnc3c3ccccc23)c1)c1ccc(F)cc1
COc1ccc(C(=O)N2CCN(c3ccc(C(F)(F)F)cc3C(N)CC(C)C)CC2)cc1-c1cc(C(F)(F)F)cc(C2CC2)n1
CCCOC(C)=O
Cn1c(CC(=O)NNC(=O)c2ccccc2O)n[nH]c1=S
CC(C(=O)c1ccc(C)cc1)=C(O)c1ccc(C)cc1
CC1CC(c2ccncc2NC(=O)c2c(F)cccc2F)CC(N)C1n1cc(C(N)=O)c2cccnc21
COC(=O)N(C)C1(C#N)CSCCC1=O
O=C(O)c1cc(OCCC2CCNCC2)nn1-c1ccccc1
CC1CCCN1c1ncc(NOc2ccc(C(=O)C3CCN(C)CC3)cc2)cn1
CN1C(=O)CCC(c2ccccc2C(F)(F)F)(C2CC2)C1=O
CC(O)Cc1c(O)c(O)cc2c1C(=O)CC1C2(C)CCC2(C)C3CC(C)(CO)C(=O)CC3(C)CCC12C
CN(CCCN1Cc2ccc(O)cc2C1=O)C(=O)Cc1ccc2ccc3cccc4ccc1c2c34
CCCCC(=O)NC(CCCCN(O)C=O)C(=O)NC(Cc1ccccc1)C(=O)NC(=O)C(CC(C)C)NC(Cc1ccccc1)C(=O)O
CS(=O)(=O)c1ccc2c(c1)sc1nccn12
CSc1nc(Nc2ccccc2)c2ccccc2n1
O=C(O)c1cc2cccc(Br)c2s1
COc1cc(O)c2c(=O)c3ccc(O)cc3oc2c1
C(#Cc1ccccc1OCC1CO1)c1ccccc1
O=C(CNC(=O)N1CCC(S(=O)(=O)c2ccccc2)CC1)Nc1ccccc1[N+](=O)[O-]
CCCCCCCCOc1ccccc1OCCCN1C(=O)c2ccccc2C1=O
Cc1ccc2[nH]c(-c3cc(F)ccc3-n3c(-c4ccc(C(C)C)cc4)n[nH]c3=S)nc2c1
Cc1nc2ccccn2c1-c1nnc(SCC(=O)NCc2cccs2)n1C
CCS(=O)(=O)n1cnc2[nH]c(-c3ccncc3)nc21
COc1cc(Nc2nc(N(C)C)nc3c2-c2c(C(C)C)cc4ccccc4c2-3)ccc1C(F)(F)F
Oc1ccc(C2CC(c3ccccc3)=NN2C(=S)Nc2ccccc2)cc1
Cc1cccc(OCCOc2ccc(Cl)cc2)c1
C=CCCCCCCCCCCC(CNC(=O)O)CC(=O)OC(=O)C=C(C)C(N)=O
Cc1c(F)cccc1NC(=O)COC(CC(=O)N1C(=O)c2ccccc2C1=O)c1ccccc1F
Cc1cc[nH]c1CN1CCN(C(=O)CCc2cccs2)CC1
CC1(C)CC2C(C1)C(C1=CC(=O)OC1)C1C2CC2(N)C3CCC2(C)C1(C)C3
O=C(Cc1ccccc1)Nc1nc(-c2ccccc2)c(-c2nc3ccccc3s2)s1
CC(=N)NOC(=O)Cc1ccc(Cl)cc1Cl
C=CCN1C(=O)c2ccccc2C1(C)C(=O)NCCCN(C)CC(C)C
CCCC1CN(c2ncc(-c3ccc4c(c3)CCS(=O)(=O)C4)cn2)CC1C(=O)NO
Cc1ccc(-c2cc(C)c(Cc3ccccc3)s2)cc1
COc1ccc(Cn2c(=O)c(C(=O)N3CCN(c4ccccc4C4CCCCC4)CC3)cc3cc(O)c(O)cc32)cc1OC
O=P(O)(O)OC1C(O)C(O)C(OP(=O)(O)O)C(OP(=O)(O)O)C1O
Cc1ccc(N2CCN(C(=O)CNCc3ccccc3)C2=O)cc1
COC(=O)c1ccc2[nH]c3c(c(=O)c2c1)CCCC3
CCOC(=O)c1ccc(NCC(=O)Sc2nc(C)nc3c2sc2ccc(C)cc23)cc1
O=C1OCc2ccccc2N1C1CCN(Cc2cccc(Oc3ncccc3F)c2)CC1
Cc1cc2ccc(O)cc2oc1=O
Cc1ccc2oc(C(=O)NN=Cc3ccc([N+](=O)[O-])cc3)c(O)c2c1
CC(O)C1OC(C(NP(=O)(Oc2ccccc2)OC2CC2(C)C)c2ccccc2)C(O)C(O)C1O
O=C(CNc1cccc(C(F)(F)F)c1)Sc1nccn1-c1ccccc1
COc1ccc(C(=O)C(C)c2cc(Br)ccc2N2CCN(NC(=O)c3ccc(C(C)C)cc3)CC2)cc1OC
CC(O)C(O)C#Cc1nc(N)c2ncn(C3OC(CO)C(O)C3O)c2n1
CCCCS(=O)(=O)NC(=O)N1CCC1(C)C(=O)CC1C=CCC1
COc1cc2c(cc1OC)C1(C)CCCC(C)(C)C1C(=O)C2=O
CC1CCC2C(OCCOC(=O)Cc3ccccc3)C=COC3OC4(C)CCC1C32OO4
BrC[N+]1=C(C=Cc2nc3ccccc3[nH]2)CSS1
CC1=CCCC2C1(C)CCC(C)C2(C)COc1cc(O)cc2oc3ccc(OC4OC(CO)C(O)C(O)C4O)cc3c(=O)c12
Cc1ccccc1P(=O)(OCCOCn1cnc2c(N)ncnc21)c1ccccc1C(C)C
Cc1ccc(Oc2c(Br)cc3c(c2Oc2c(Br)cc(Br)c(C)c2Br)-c2ccccc2CC3)nc1
COc1cc(Nc2ncc(Cl)c(Nc3ccc(Cl)cc3Cl)n2)ccc1OCCN1CCCC1
Cc1ccc(CC(=O)C(=O)c2cc(-n3cc(-c4ccc(C)cc4)nn3)ccc2O)cc1
Cc1ccc2oc(=O)cc(CSc3nnc(-c4cccc5ccccc45)o3)c2c1
FC(F)(F)c1cccc(CNc2ccc3c(c2)ncn3Cc2ccccc2)c1
CC(C)CC1NC(=O)C(Cc2ccccc2)CCCCCNC(=O)C(CCSC(C)C)N(C(NC(=O)C(N)Cc2ccc(O)cc2)C(C)C)C1=O
Cc1ccccc1NC(=O)c1ccc2nc(N3CCCCC3)sc2c1
COc1cccc(OC)c1C(=O)C=Cc1ccc(N(C)C)cc1
Cc1cn(-c2ccc(Cl)cc2Cl)nc1C(=O)NCCCCCCN1C(=O)c2cccc3cccc(c23)C1=O
CCCCOc1ccn(-c2ccc(Br)cc2)n1
c1ccc2c(c1)CCc1cc(N3CCN(Cc4ccoc4)CC3)ccc1-2
O=C1c2ccccc2S(=O)(=O)c2cc(OCc3cccc(CN4CCOCC4)c3)ccc21
COCCN(C(C)=O)c1nsnc1-c1nc2cc(-c3ccc(NC(C)=O)cc3)ccc2s1
CC(C)CC(C(=O)N(C)OC(=O)NC(C=O)Cc1ccc(OC(F)(F)F)cc1)N1CCCC1C(=O)N1CCC2(C)c3cc(N)ccc3CC1C2C
COc1c(Br)cc(Br)cc1S(=O)(=O)Nc1ccccc1Cl
CC1C2Cc3cc4cn[nH]c4cc3C1(C)CCN2C(=O)Nc1ccc(OC(F)(F)F)cc1
O=C1CCN(CCCCCCCCCCCCSc2nc3ccccc3[nH]2)C1
COc1cccc2oc(C(=O)NCc3nc(=O)c4cnn(-c5ccncc5)c4[nH]3)cc(=O)c12
O=C(CCCNCc1ccc2[nH]c3ccccc3c(=O)c2c1)N1CCN(c2ccc(F)cc2)CC1
Cc1nnsc1C(NP(=O)(c1ccccc1)c1ccccc1)c1ccccc1Cl
CC(O)SC1=C(C(=O)O)N2C(=O)C(C3NC(Cc4ccccc4)OC3=O)C2C1C
CCOC(=O)CN1CCC(N2C(=O)CC(c3cc(C(F)(F)F)cc(C(F)(F)F)c3)C2=O)CC1
CC(C)(C)C(=O)C(=O)c1cc(Cl)cc(NNc2ccc(N3CCN(S(C)(=O)=O)CC3)cc2F)c1
COc1ccccc1-c1nc(-c2ccccc2)cc(N2CCOCC2)n1
CNCN(C(=O)CNc1ccccc1)C(=O)c1c2n(c3ccc(O)cc13)CCC2
Brc1ccc(-c2[nH]ncc2Cn2cnnc2)cc1
Cc1ccc(C)[n+](-c2ccc(-c3cc4nc(N)cnc4[nH]3)cc2)c1
CC(C)c1nc(CN2CCCN(Cc3ccon3)CC2)cs1
CCN(CCCCn1cnc2c(sc3ccccc32)c1=O)CCc1ccccc1
N#CC(CCCN1CCCC1)(c1ccccc1)c1ccccc1
CC(C)Oc1ccccc1Nc1ncnc2sccc12
C=C(C)c1ccc(NS(=O)(=O)c2ccc3cc(C(=O)NC(C)C(=O)O)sc3c2)cc1
CC(C)c1c(C(=O)NCCC(C)(C)CC(C)(C)CC(C)(C)C)noc1-c1cc(C(F)(F)F)ccc1Cl
O=C(O)C1CCC2(O)CC(O)C(O)CC12
CCCOc1ccc(NC(=O)c2ccc3c(c2)nnn3Cc2ccncc2F)cc1
CC(NC(=O)c1cc2c(C(F)(F)F)nc3ccccc3c2o1)c1ccccc1
FC(F)(F)N1CCC(Nc2nc3ccccc3n2Cc2ccccc2)CC1
C#CCC(=O)O
Clc1ccc(CSc2nncs2)cc1Cl
CCCS(=O)(=O)N1CC(=O)N(Cc2cccc(CN3CCN(C)CC3)c2)CC(O)C1
CCOC(=O)C1=C2CC(=O)CC2(C)CCC1
Cc1ccc(-c2ccc(-n3nc(C)c4cc(C(=O)N5CCN(C6CCN(c7ccccn7)CC6)CC5)[nH]c43)cc2)cc1
c1ccc(C(OCCn2ccnc2)c2ccccc2)cc1
CC(C)(O)CC(=O)Nc1ccnc(NC(=O)c2ccccc2Cl)c1
Cc1ccc(CN2C(=O)C(Cc3cccc4ccccc34)=C3CCCC32)cc1
Clc1ccc2[nH]cc(C3=CCN(CCCC4CCN(N5c6ccccc6COc6ccc(Br)cc65)CC4)CC3)c2c1
Cn1c(=O)c2ccccc2c2ccccc21
CN1Cc2c(c#ccc2Cl)C(c2ccccc2Cl)NC1=O
O=C(CN1CCC(c2ccc(F)cc2)C1)N1CCN(C(=S)Nc2cccc(Cl)c2)CC1
CCCCC(OC(c1ccccc1)C1Cc2cccc(O)c2O1)C(=O)CNC(=O)OC(C)(C)C
COc1ccc(OC)c(CC(=O)Nc2nc(-c3ccccc3)nc3ccccc23)c1
Cc1nn2c(CCCCCCSc3ccccn3)cc(=O)oc2c1C
COc1ccccc1N1CCN(C(=O)c2ccc(Nc3ccnc(C(F)(F)F)c3)cc2)CC1
CCC(=O)Oc1c(-c2ccccc2)oc2ccccc2c1=O
Cc1cccc(C)c1NCC(=O)Nc1ccc(-c2nnc(SC(=O)C(c3ccccc3)N(C)C)o2)cc1
O=C(NCCO)C(c1ccc(-c2cc(F)cc(F)c2)cc1)c1cccnc1
COC(=O)CCc1ccc(OC)c(-c2ccc(Cl)cc2)n1
BrC1=CC=C1Cn1cnc2c(Br)ncnc21
CC(=O)CCCCC(C)C1CCC2(C)CCC3C(CCC4CC(NC(C)CCCN)CCC43C)C12
Cc1nn(C(N)=O)c2c1C(c1ccccc1)CN2
COc1ccccc1-c1ccc(CC(NC(=O)N2C(=O)CCC2CC(=O)O)(C(N)=O)C(C)C)cc1
COC1OC(n2ccc3c(N)n[nH]c32)C(F)(F)C1C(N)=O
CCOC(=O)c1ccc(NC(=O)CCc2nnc(SC3CCCC3)n2CC)cc1
CCOC(=O)C(C(=O)OCC)C(=S)N1CCC(c2ccccc2)CC1
Oc1ccccc1C1=CC=C2CCCC=C2N1
COc1cc(C=NNC(=O)c2ccc(-c3ccccc3)cc2)ccc1O
Cc1ccc2cccnc2c1
CN(C)CCCc1ccnc(NOc2cccc3[nH]ccc23)n1
Nc1cc(-c2ccccc2CCC(=O)O)nc(NCCN2CCCOCC2)n1
C=CCN(C1CC(=O)N(C2CC(=O)N(Cc3ccc4c(c3)OCCO4)C2)C1=O)S(=O)(=O)c1ccccc1
CN(C)C(=O)CCCCNCCCNCC(=O)NC(=O)C=C(CCC(F)(F)F)C(=O)O
CCCCCCCCNC1=NC(=Cc2cccc(OCC)c2)C(=O)N1c1ccccc1
O=c1[nH]c2ccc(NCCCN3CCN(c4ccc(Cl)cc4Cl)CC3)cc2o1
CCc1nnc(-c2ccc(NC(=O)C(=O)NCC3CCCO3)cc2)o1
O=C(CCCCCC(=O)N1CCC(=C2c3ccc(Cl)cc3C(=O)Cc3cccnc32)CC1)NCC1CCC(C(=O)O)CC1
CCCc1c(OCc2cc(=O)n3ccsc3n2)ccc2cc[nH]c12
O=C(NN=Cc1ccc(-c2ccc(Cl)cc2)o1)c1ccc(NC(=O)c2cccc(Cl)c2)cc1
CCCN(C(=O)Cc1ccccc1)c1nc(C)c2nc(-c3c(N)n[nH]c3C)n(CC3CC3)c2n1
CC1(C)C(=O)Nc2ccccc21
N#Cc1cccc(CNc2c(O)c(NC3CCOCC3)nc3c2CC(N=C(N)N)CC3)c1
N#Cc1c(CN2CC(Oc3cccc(C(F)(F)F)c3)C2)cc[nH]c1=O
COc1cc(O)c2c(c1)OC(c1cc(OC)c(O)c(OC)c1)C(OC(=O)c1cc(OC)c(OC)c(OC)c1)C2
COc1cccc2c1c(NC(C)c1ccc(C(=O)NCCC(=O)O)cc1)cc[n+]2CC(=O)O
CCCCOc1nc(N2CCN(C)CC2)nc2c1CCN2c1ncccn1
CC(C)c1nc(C2CCCN2C(=O)c2cccs2)no1
CCCn1c(-c2ccc(CNc3nc(N(C)C(=O)CC)nn4c(C)ccc34)cc2)cc2ccccc21
CN(C)c1cccc(CN2CCc3c(c(=O)oc4ccccc34)C2)c1
COc1ccc2c(C=C3Oc4cc(O)cc(OC)c4C3=O)c(C(C)C)[nH]c2c1
Cc1ccc(C(=NC2CCCC2)NO)c(Oc2ncccc2CC2=CNC2=O)n1
CCOC(=O)c1oc2cc(OC)c(Cl)cc2c(=O)c1-c1cc(OC)c(OC)c(OC)c1
c1ccc(CN2CC3CC2CN3c2nc3ccccc3[nH]2)nc1
COc1ccccc1CCNc1nncc2c1CN(Cc1ccsc1)C2
COc1cc(NC(C=O)C(C)C)c(Cl)cc1NC(=O)CCC(F)(F)F
Cc1cc(CC(=O)NC2Cc3ccccc3C2)c(C)[nH]1
Cc1cc(C)c(S(=O)(=O)NC(CCCN=C(N)N)C(=O)N2CCN(c3cc4c(cc3F)CCC4)CC2)c(C)c1
N=c1sc2ccccc2cc1CCc1ccccc1Cl
CC(C)c1cc(CCCCN2CCN(c3cccc(F)c3)CC2)ccc1C(=O)C(C)(C)C
CC(C)Oc1cc(O)c2c(=O)cc(-c3ccccc3)oc2c1
COc1cccc(NC(=O)CN(C)C(=O)C2CC(=O)N(c3cccc(C)c3)C2)c1
COC1CCOC2(CCN(C(=O)c3ccccc3-c3ccccc3)CC2)C1
CCCCCCCCCCCCCCCC(=O)Oc1ccc(C(=O)c2c(CCCCC)sc3ccccc23)c(O)c1
COc1cccc(C(=O)N2CC3CNC(=O)C3(C)C2)c1
CON=C(C(=O)NCC1=C(C(=O)O)N2C(=O)C(OC(=O)c3ccc(C)cc3CC(=O)OC)C2SC1)c1cnc(N)s1
COC1=C2C[N+](=C(C)C=C(c3ccc([N-][N+]#N)cc3)C(C)=C(N)c3cc(OC)c(Br)cc32)C(Br)=C1OC
CS(=O)(=O)c1nccn1C1CCCN(Cc2ccoc2)C1
Cc1coc2ccc(-c3cc(OCCN(C)C)c4cc(C(C)C)cc(Cl)c4n3)cc12
Cc1ccc2oc(=O)cc(CSc3nc4ccccc4[nH]3)c2c1
Cc1sc2ccccc2c1CC(=O)N(C)CC(=O)Nc1ccc(OC(F)(F)F)cc1
O=C(CCCCCCSc1ccccc1)NO
COc1ccc2c(c1)C(=O)N(C1CCCC1N(C)C)C2
CCc1c(C)[nH]c2ccccc2c1=O
NNC(=O)c1cccc(S(=O)(=O)Nc2ccccc2F)c1
CC(=O)OC1C(O)C2CC3CC(C)CC21O3
CCOCC(=O)Oc1cc(C)c(CC)c(Br)c1
O=C(NCCNc1ccncc1)c1cccc(C(F)(F)F)c1Cl
O=C(O)c1cc(C(=O)O)c2cc(-c3ccc[nH]3)[nH]c2n1
O=C(CCCn1c(O)c2sccc2nc1=O)NCc1nc2ccccc2o1
Cc1cccc(NC(=O)C2CCCN(c3ncnc4c3C(C)SC4)C2)c1
Cc1ccc(N=Cc2cc(Br)c(O)c(Br)c2)cc1
Nc1ccc(CO)cc1
COc1ccc(-c2nc3ccccc3n2C)c(OC)c1
CCOc1ccc(-n2c(O)nc3cc(-c4ccccc4)ccc3c2=O)cc1
O=C(O)CCCCCCC(=O)C1C(=O)c2ccccc2N1CCCCCNCCCCNCc1ccccc1
O=C(CNCc1ccc(CO)o1)Sc1nc(=O)c2ccccc2[nH]1
Cc1nc2c(c(C)c1C=C1C(=O)N(C)C(=O)N(C)C1=O)c(=O)n(C)c(=O)n2C
COC1CCN(C(=O)c2cccc(NC(=O)Cc3ccc4c(c3)OCO4)c2)C1
CCOC(=O)C1=C(C)C(=O)C2Cc3ccccc3CCC12
COc1ccccc1CC(NC(=O)c1cnnn1C(C)C(=O)NN1CCC(C(C)=O)CC1)C(=O)N1CCCC1
Nc1cc(-c2ccccc2)nn1Cc1ccccc1
CC(C)n1cc(N(C)S(=O)(=O)c2ccccc2)c(C(=O)NC(C)(C)C)n1
CCC(=O)C(=O)c1c(C)n(-c2cccc(ONCC3CCOCC3)c2)c(=O)c2c1cnn2-c1ccc(OC)cc1
CC1(O)CC(c2ccccc2)c2c(c3ccccc3oc2=O)O1
CCN1C(=O)N(C)c2ccccc2S1(=O)=O
COc1ccc(N2CCN(C(=O)N3CCN(Cc4ccccc4)CC3)CC2)cc1
CC(C)(C)C1CCC(N2C(=O)CC3(CCCc4ccccc43)CC2=O)CC1
CCCCOc1c(OC)c(-c2cc(OC)c(O)c(C(C)=O)c2)cc2c1cc(OCc1ccccc1)n2Cc1ccccc1
CS(=O)(=O)NC1CN(Oc2ccc3[nH]c4c(c3c2)CCCC4)CC1C(=O)C1CCCC1
COc1ccc(-c2ccn(C(=O)CC(F)(F)C(=O)SC(C)C)n2)cc1
O=C(O)CC(NC1=NS(=O)(=O)c2ccccc21)C(=O)CN1CCOCC1
COc1ccc(CCNC(=O)C=Cc2ccc(OC)c(OC)c2)cc1
CC(C)Cc1nn(C)cc1C(=O)NC(=Cc1ccc(C(C)C)cc1)C(=O)N1CCCCC1
O=C(O)c1cn(C(CO)C(O)c2cccc(O)c2)c2ccc([N+](=O)[O-])cc12
Nc1ccc2c(Cl)cccc2c1
CCOC(=O)N1CCC(Cc2coc(-c3ccc(C)o3)n2)(Cc2ccccc2OC)CC1
Nc1nc2ccccc2n2c(-c3ccc(C(F)(F)F)cc3)nnc12
CCC(C)C(NC(CCC(=O)O)C(=O)NC(CC(C)C)C(=O)NC(=O)Cc1cccc2ccccc12)C(=O)NC(C(N)=O)C(C)O
CCCCN(c1ncccn1)c1ccc(C)cc1C
COc1cccc(COCCCCCCn2ccc(=O)[nH]c2=O)c1
Fc1cccc(CNc2ncnc3c2cnn3CCCN2CCN(c3ccccc3)CC2)c1
COc1ccc2nc3ccc(CC(=O)O)cc3c(Cc3ccc(F)cc3)c2c1
Cc1cc(NC(C)C(=O)N2CCc3cncnc3C2)no1
COc1cccc(C2(NC(=O)C3CCCC3(C)O)CCN(C)CC2)c1
Cc1ccccc1OC(=O)CC1C(=O)NCc2ccccc2N1C(=O)Cc1cccc([N+](=O)[O-])c1
Cc1ccccc1Nc1nc(N)nc(CC2CCN(C(F)(F)F)CC2)n1
CN(C)c1cccc2c1nc(-c1ccc3c(c1)CCO3)n2CCN1CCCC1
CCCCOc1ccc(C2Oc3cc(OC)ccc3-c3cc(C)oc32)cc1
CC(=O)c1ccc(C=NNC(=O)CSc2nnc(-c3ccccc3)o2)o1
CCCCOc1c(OCCC)c(OC(=O)CCC)c2ccccc2c1OC(=O)CCCC(=O)c1ccccc1
CC(C(=O)NCc1cnc2n1CCN(CCc1ccccc1)C2)c1ccc(N2CCOC2=O)cc1
O=C(Nc1cccc(C(F)(F)F)c1)N1Cc2ccncc2C1
Nc1nnc(N)c2c1nc(-c1nc3ccccc3[nH]1)n2CC1CCCCC1
CCOC(=O)c1cc2c3ccccc3n(C(N)=S)c2c(-c2ccc(C)o2)n1
Cc1cccc(CC2(N3CCOCC3)OC(=O)N(Cc3c(C)noc3C)C2=O)c1
COc1ccc([S+]([O-])C2C(=O)N(c3ccccc3)C2c2cccc(OC)c2)cc1
CCOC(=O)c1cc(O)c(OC)c([N+](=O)[O-])c1
O=C(CCc1c[nH]c2ccccc12)NCc1ccccc1
Cc1cc(N2CCNCC2)nc2ccc(NC(=O)CC(C)C)cc12
O=C(O)c1cccc2c1NCC2
CC(=O)OC1CC2CCC3C4CC(N)C5=CC(=O)CCC5(C)C4CCC3(C)C2(C)C1OC(C)=O
CCCCCCC=NOCc1ccc2cc(CCCCC)ccc2c1
C=CCC(=O)C1C2C3=CC(OC)C4(O)CC(C3C4NN(C)c3ccc(CC(=O)CCC=O)cc3)C34C(ON)CCC(CN(C)C23)C14
Cc1cccc(Oc2ccc(N3CCCC3=O)cc2C(=O)NS(=O)(=O)C2CC2)c1C
CC(NC(=O)c1cc(C(F)(F)F)cc(C(F)(F)F)c1)c1cccc(Br)c1
CCCN(CCCCCCCCCCCCSc1ccc(Cl)cc1)C1CCc2sc(-c3ccc(Cl)c(Cl)c3)cc2C1
C=CCCCCCCCCCCCCCCCCCCCCCCCC(O)C1OC(OC)C(O)C(O)C1OCC(C)C1CCC2C(=CC=C3CC(O)CC(O)C3=C)CCCC21C
CC1CC(CCc2nc3cccnc3s2)C2c3ccc4cn[nH]c4c3CCC12C
CN1C2CCCC1CN(C(=O)c1ccc(Cl)cc1)C2
O=C(NN=Cc1ccc(O)c(O)c1)C(F)(F)F
CCCCCCCCCCCCCCCCCCCc1ccc(O[N+](C)(C)C)cc1
COC(=O)C1(C(=O)c2ccc(C)o2)CCN2CCC1CC2
Cc1ccc(C(=O)Nc2ccc(N3CCN(C)CC3)cc2)cc1Nc1ncnc2cnc(N3CCOCC3)nc12
CC(C)Cn1ccnc1CN1CCN(Cc2csc(C(C)C)n2)CC1
CCCC1CC(C(=O)N2CC3(CCCC3)CC2C(=O)NC(N)=O)C(=O)N2CCc3c([nH]c4ccc(CC)cc34)C12C(=O)CNCc1ccc(C)cc1C
COc1ccccc1N1CCN(C(=O)c2cccc(-n3cnnn3)c2)CC1
NNC(=O)C(CC(=O)O)NC(=O)C1C(=O)C(OC(c2ccccc2)c2ccccc2)=C(C(=O)O)C2(O)CC(NC(=O)c3ccccc3)CC12O
CC=Cc1cc(OC)cc(C(=O)Nc2cc(C(=O)O)cc([N+](=O)[O-])c2)c1
Cc1nc2c3ccccc3nn2c(C)c1CCC(=O)Nc1c(C)n(C)n(-c2ccccc2)c1=O
Nc1nc2cc(C(=O)c3cc(F)ccc3Cl)cc(Cl)c2[nH]1
CN(C)c1ccc[n+](-c2[nH]c(=S)[nH]c2C=NN=Cc2cccnc2)c1
Cc1ccc2cc(S(=O)(=O)NC(Cc3ccccc3)C(=O)N3CCN(Cc4ccccc4)CC3)ccc2c1
Cc1ncc([N+](=O)[O-])n1CCOC(=O)C=Cc1cccc(C#N)c1
O=C1CCN(c2nc(C(F)(F)F)ccc2CNCc2ccc(C(F)(F)F)c(C(F)(F)F)c2)CC1
O=C(CCSc1ccc(Cl)cc1)NC1CCOC1=O
CC(=O)Nc1cccc(-c2nn(-c3ccc(-c4cccnc4)cn3)c3ncnc(N)c23)c1
CCN1CCN(c2ccccc2OC(=O)c2ccc(OC)c(S(=O)(=O)N3CCCC3)c2)CC1
CC(=O)NCc1ccc(C(C)=O)cc1
CCc1ccc(CN2CC=C(c3ccccc3)CC2)cc1
CCOc1ccc(C(=O)C(C#N)C(=N)S)cc1C(=O)O
O=C(CN1Cc2ccccc2-n2nncc2C1)C1CNC(C(=O)O)C1
CC1=CC(=O)OC2C1[S+]([O-])CCC1(C)C=CC=CC21
COc1ccc(C=NOCC(=O)OC2CC3=CC(=O)CCC3(C)C3CCC4(C)C(O)CCC4C23)cc1OC
CN(C)Nc1nc(CCCCN2CCN(c3ccccn3)CC2)cc2nc(-c3cccs3)nn12
CCC(C)C(NC(=O)C1Cc2cc3ncccc3cc2CN1)C(=O)O
CCn1c(C(=O)N2CC=C(c3c[nH]c4ccccc34)CC2)cc2sccc21
CC(=O)OCCC1=CCC(C)=CC(OC(C)=O)C(C)CC(OC(=O)c2nnc(Nc3ccccc3)s2)C(O)C(C)CCC1OC(C)=O
CC1CCC2(O1)OC(CCO)CC(O)C2O
COC(=O)C1C(c2ccccc2)CC2CCC1N2C
CCCCCCCCCCCCCCCCCc1ccc(O[N+](C)(C)CCC)cc1
Cc1ccc(C(=O)N2C(C(=O)N(C)CC3c4cccc(C)c4C3c3ccc(C)cc3)CCC3CCCCC32)cc1
CCC(C)C(NC(=O)C(Cc1ccc2ccccc2c1)Cc1c[nH]c2ccccc12)C(=O)N1CCCC1C(=O)O
N#Cc1c(NCCCNc2ccc(CN(CCCl)CCCl)cc2)ccc2nc(N)nc(N)c12
CCc1nn(-c2ccnc(Nc3ccc(OC)nc3)n2)c2cccc(NC3CC3)c12
CN1CCN(c2ccc3nc(SCc4ccccc4)[nH]c3c2)CC1
CC(=O)CC1CC2C3(C)CCC(=O)C(C)(C)C3CCC2(C)C2(C)CC(C(C)C)C(OC(C)=O)(C3=CCCCC3=O)CC12
CCc1ccc(C(=O)NN=c2c(=O)[nH]ncc3ccccc23)cc1
O=C(CC1NC(=O)N(Cc2ccccc2)C1=O)c1ccccc1O
O=C(NCCc1ccccc1)c1cnn2c(C(F)F)cc(-c3ccc4c(c3)OCO4)nc12
COC(=O)c1cccc(Nc2ncnc3c(C(N)=O)cccc23)c1
COc1cc(C=NNC(=O)c2ccc(NC(=O)C=Cc3ccco3)cc2)cc(Br)c1OC
COc1ccccc1C1Nc2cc(C)ccc2C2CC=CCC21
Cc1ccc(C(=O)CCCC(=O)c2ccc(F)cc2)cc1
CC(C)(C)C1CS(=O)(=O)c2ccc(N)cc2C(c2ccccc2)S1
CCCCC(NC(CC(=O)NC(C(=O)O)C(C)CC)C(=O)O)C(=O)NC(=O)C(c1ccccc1)c1ccc(-c2ccc(Cl)cc2)cc1
COC(=O)c1c(C)[nH]c(C)c1S(=O)(=O)N(C)C1CCN(Cc2ccc(C(=O)O)cc2)CC1
CC1CCC(N(C)C)C(c2nc3cc(C=Cc4cccc(C#N)c4)ccc3o2)C1
CN(C)CCc1nc2ccccc2n1C
CCc1cc(C)c(C(=O)c2ccc(OCc3ccccc3)c(O)c2O)c(C)c1
CCOC(=O)C1=C(c2ccccc2)NC(=O)NC1c1coc2ccc(-c3ccccc3)cc2c1=O
Cc1ccc(C(=O)CN2C(=O)SC(=Cc3ccc(Cl)cc3)C2=O)cc1
O=C(C1CCN(c2ccccc2C(F)(F)F)CC1)N(Cc1ccccc1)Cc1ccccc1
Cc1ccc2[nH]c(C(C#N)=C3C(=O)C(CC(=O)O)N(C)C3=O)nc2c1
OCC1OC(O)C(O)C(O)C1O
CCN(CC)S(=O)(=O)c1cccc(NC(=O)C(=O)NCc2cccs2)c1
NC1CN(c2ccc(C3=C4C(=Nc5ccc6c(O)cccc6c54)C=N3)cc2)CC(F)(F)C1
COc1cc(OC(F)(F)F)cc(C(=O)Nc2c(F)c(F)c(F)c(F)c2F)c1O
O=C(c1ccc(CS(=O)(=O)c2c(Cl)cccc2Cl)o1)N1CCN(Cc2ccccc2Cl)CC1
COc1ccc(NC(=O)Cn2c(=O)c(-c3ccccc3)nc3ccccc32)cc1OC
O=C1C2Cc3c([nH]c4ccccc34)C(c3ccc4c(c3)OCO4)N2C(=O)CN1CCc1cccc(F)c1
CC(C)CCCC(C)C1CCC2(C)CCC3(C)C(C(C)C)CCC3C12
O=C(O)c1cc(NCc2ccc(Cl)c(Cl)c2)nc(NCc2ccc(Cl)cc2)n1
CC(=O)OC1CC2(C)C(OC(C)=O)CC3(OC(C)=O)C(C(C)C)CCC(C)C3C2C1C
CON1C(=O)c2c(c3c4ccccc4n(COC(C)C)c3c3[nH]c4ccccc4c23)C1=O
CCOC(=O)CSC1=NCC(O)C(O)C1
O=C(CSc1nc(=O)nc(-c2ccoc2)[nH]1)c1ccc2c(c1)OCCO2
COC(=O)c1ccc(NCC(=O)C(=O)C2=C(C)N(OC)C(=O)NC2c2ccc(F)cc2)cc1
Fc1cc2c(cc1F)C1(CCN(Cc3cc(C(F)(F)F)cc(C(F)(F)F)c3)CC1)CN2Cc1ccccc1
CCC(C)C(NC(CC(=O)O)C(=O)NN)C(=O)NC(=O)C1CCC(C(=O)O)CC1
CCC(C)C(NC(=O)Nc1ccc(C(F)(F)F)cc1)C(=O)NC(CC(C)C)P(=O)(Oc1ccc(C)cc1)Oc1cc(C)c(Cl)cc1C
Cc1ccc(-c2nc(CN3CCC(Oc4cccc(C)c4)CC3)co2)cc1
CC1(C)CC2(CCN(C(N)=S)CC2)c2c1[nH]c1ccccc21
O=C1c2cc(CCNc3ncnc4c3ncn4C3CCCCC3)nn2CCN1c1ccc([N+](=O)[O-])cc1
COC(=O)C1=C(COC(N)=O)CS(=O)(=O)C2C(OC)C(=O)N12
COCCN1CCN(C(=O)CCCc2c[nH]c3c(-c4ccccc4)csc23)CC1
CN(C)C1CCN(c2cc(Nc3ncc4c5cnn(C)c5n(C5CCCC5)c4n3)ncn2)CC1
CCNc1onc(C)c1-c1ccc(OC(C)C(=O)NC(=O)c2ccc(Cl)cc2)c(OCC)c1
Cc1ccc(OC(C)C(=O)NN=Cc2ccc(O)c(O)c2)cc1
COc1ccc(OSc2nnc(CCC(=O)Nc3cccc(NS(C)(=O)=O)c3)s2)cc1
Cc1nn(-c2ccccc2[N+](=O)[O-])c2c1C(=O)c1ccccc1C2=O
CC(C)(C)c1ccc(NC(=O)NCC(c2ccccc2)c2ccccc2)cc1
Cc1onc(-c2c(Cl)cccc2Cl)c1CC(=O)N1CCN(Cc2ccccc2)CC1
O=C(Nc1nnc(-c2ccc(-c3ccccc3Cl)cc2)o1)c1ccc2c(c1)OCCO2
Fc1ccc(-c2cncn2-c2ccc(C3=NC4C=C(C(F)(F)F)C=CN4CC3)cc2)cc1
Clc1cccc(CNc2nc3ccccc3nc2NC2CCNCC2)c1
CC(C)c1ccc2oc3ccc4cccc(CC(=O)O)c4c3c2c1
Clc1ccc(-n2c(Nc3ccc(OCc4ccccc4Cl)cc3)nc3ncccc32)c(Cl)c1
COC(=O)C1=C(C)NC2C(c3ccc(C)cc3)C2c2oc3ccccc3c2C1c1ccc(OC)cc1
COc1ccccc1Nc1cc(N2CCN(C)CC2)nc(C)n1
CCOC(=O)NC(C(=O)C(F)(F)F)C(C)C
CC(C)(C)c1ccc(C(=O)C2CCCN(C(=O)c3ccc(C(=O)O)s3)C2)cc1
CC(C)C(C)NC(=O)c1nn(C(C(=O)NCc2ccco2)c2ccccc2)c(=O)c2ccccc12
CC1(C)Cc2c(-c3ccc4ccccc4c3O)cccc2C(C)(C)N1
C=C(C)C1CCCC2(CO)CCC3(C)C(CCC4C5(C)CC6OC(O)C(O)C(O)C6(C)CCC5CCC43C)C12
COc1cccc(Cn2c(=O)n(N=Cc3ccc(OC)cc3I)c(=O)c3ccccc32)c1
CCCCC(=O)OCC1OC(n2ccc(=O)[nH]c2=O)C(O)C1O
N#CNC(=O)c1ccc(-c2ccccc2)cc1
Cc1ccccc1C(=O)N1CCN(C(=S)NC(=O)C2CCCC2)CC1
CCc1cc2c(SCC(=O)Nc3ccc(OC)c(Br)c3)ncnc2s1
O=C(OCCCO)C1=CC(c2ccc(C(=O)N3CCCCC3)cc2)CC(N2CCOCC2)O1
CCOC(=O)c1c(C(F)(F)F)[nH]c(F)c(C#N)c1=O
CCCC1CCN(N2C(=O)c3c(n(-c4ccc(Cl)cc4)c4ccc(C(F)(F)F)cc34)C2=O)C1
CCOC(=O)C1Oc2c(OC)c(OC)cc3c2C1N(C)CC3
CC(C)Oc1ccc(Nc2cc3[nH]nc(-c4cccc([N+](=O)[O-])c4)c3cn2)cn1
COc1ccc(C2C(CC(C)C)C(C(=O)O)C2c2ccc(OC)c(OC)c2)cc1OC
Cc1nn(C)c2c1C(c1cc3ccccc3o1)N(c1ccc(F)cc1)C2=O
CCOC=C1C(=O)N(c2ccc(OC)cc2)C(=O)c2ccccc21
CN(C)CCC(=O)N(C(=O)c1nn(-c2ccccc2)c(-c2ccc(Cl)cc2)c1C(=O)N(C)C)c1ccccc1-c1ccccc1
COc1cc2oc(-c3ccc(OC)c(OC)c3OC)nc2c(O)c1C=C(C)C(=O)OC1CC(O)(CO)C(O)C(O)C1O
Cc1ccc(C)c(OCC(=O)Cn2c(C)cc3ccccc32)c1
O=C(O)C1Cc2c([nH]c3ccccc23)C(c2ccco2)N1
CC1CC(=O)C2CC1C2(C)C
CN1CC2CCC1CC2OC(=O)c1c(O)c2ccccc2n(C)c1=O
COC(=O)c1ccc(Nc2nc3ccc(N4CCC(c5cc(OC)ccc5OC)CC4)nc3n(-c3c(Cl)cccc3Cl)c2=O)cc1
N#CCOc1ccc(Oc2ccc(C(F)(F)F)cc2)cc1
Cc1ccc(N2C(=O)CC(c3ccccc3)C2=O)cc1C
O=S(=O)(NC1C2CCC(C2)C1N1CCCC1)c1cccs1
CCOC(=O)c1[nH]c(C)c(C(=O)OC(=O)CNc2ccccc2C)c1C
CSc1ccccc1C(=O)N(c1cccc(C(F)(F)F)c1)C1C=CS(=O)(=O)C1
CC1=C(C)C(=O)C2=C(OC(=N)C(C#N)C2c2ccnc(N)n2)C1=O
CCCCCC(O)C=CCCCCCCC(O)CCl
COc1cccc(N2CCN(Cc3cc(=O)oc4ccc(Cl)cc34)CC2)c1
Fc1ccc(Nc2nc(SCCCN3CCCC3)nc3ncccc23)cc1
Cc1cc(C)c(C)c(C(=O)CC(Nc2cccs2)c2ccccc2)c1
COc1ccc(-c2c(C(=O)O)[nH]c3ccccc23)cc1
O=C(O)C1CCC(CN2C(=O)NC(=Cc3ccc4c(c3)OCO4)C2=O)CC1
FC(F)(F)Cn1cc(C=C2CCN3CCC2C3)c2ccccc21
CCC(C)C(NC(=O)c1ccccc1)C(=O)O
CCCc1cc(C)nc2c(OCc3c(Cl)ccc([SH](F)(F)(F)F)c3Cl)cccc12
COc1ccc(-c2cc(CC3CN(C(=O)NCc4ccc(C)cc4)CCO3)co2)cc1
CCOC(=O)C(CCC(=O)NC1CCCCO1)c1nc2ccccc2[nH]c1=O
COC(=O)CCC1C(OS(=O)(=O)O)CCC2C1CCC1(C)C2CC(O)C2C(C)C(O)CCC21
Cn1nc(C(C)(C)C)cc1C(=O)Nc1ccc(CCC(=O)O)cc1
C=Cc1ccc(CN2C(=O)SC(=CCC(O)CO)C2=O)cc1
Cn1cc(C(=O)c2cncc(NC(=O)Cc3ccc(Cl)c(Cl)c3)c2)c2cncnc21
CCn1c(SCC(=O)Nc2cc(C)on2)nnc1-c1ocnc1C
CC(C)=CCN(C=O)CCN(C=O)Cc1cc2c(cc1C(C)C)OCO2
Cc1cccc(N2CCCC2C(N)=O)c1C#N
CC(=O)c1ccc(-c2cccc3cc(S(=O)(=O)Nc4nsc5ccccc45)ccc23)c(-c2ccccc2)c1
c1cnc(N2CCN(Cc3ccc(-c4csnn4)s3)CC2)nc1
COc1ccccc1N1CCN(CC(=O)Oc2c(C(C)=O)c(C)nn2-c2ccccc2)CC1
COc1ccccc1NC(=O)Cn1c(=N)n(CC(=O)NCc2cccc(C)c2)c(=O)c2ccccc21
CCN(C(=O)CNS(C)(=O)=O)C(=O)c1cc(Cl)ccc1NC(=O)CN(C(=O)c1cc2cc(Cl)ccc2n1C)C1CCCC2C(O)CNC21
CN(C)S(=O)(=O)c1ccc(C(=O)O)cc1
CC(C)Sc1cc(Cl)c(Cl)cc1C=C1Oc2ccccc2C1=O
O=[N+]([O-])c1ccc(C=NNC(=S)NCCc2c[nH]c3ccccc23)o1
CCC(=O)N1N=C(c2ccc(Cl)cc2Cl)SC1c1ccc(C)cc1
COc1cc(C(=O)Nc2ccc(-n3cnnn3)cc2)cc(OC)c1OC
CCCNCC1CC2CCC(C1)[N+]2(C)C
CC(C)NC(=O)c1c(NO)cnc2cc(-c3ccc4[nH]cnc4c3)ccc12
Cc1ncn(Cc2ccccc2-c2ccnc(Nc3cc(F)c4nc(NC5CCCC(F)(F)C5)ncc4c3)c2)n1
S=C(Nc1ccccc1)N(Cc1ccccc1Cl)Cc1c2ccccc2nc2ccccc12
CC(C)(C)c1ccc(-c2nn(C(C)(C)C)c3ncnc(N)c23)cc1
NCCCNC(=S)Nc1ccnc2ccc([N+](=O)[O-])cc12
CCCCCc1ccc(C2CN(Cc3ccccc3)C(=O)C23CCN(CCCNC(=O)C=Cc2ccoc2)CC3)cc1C
O=C(CCN1CCN(Cc2ccc(Br)o2)CC1)Nc1cccc2cnccc12
CCC(=CCOc1cc(C(F)(F)F)ccc1C(C)(C)C(=O)O)CC
NC(CO)c1ccccc1
CN(c1cccc(Nc2cc(Nc3cc(NC(N)=O)nc(N4CCCC5(CCNCC5)C4)n3)cn(C)c2=O)c1)C1CC1
CCCCn1c2cccc(OC)c2c(=O)c2c3ccccc3ccc21
[O-][N+]1=C(c2ccccc2Cl)CC(=C(Cl)Cl)C1c1ccc(Cl)cc1Cl
CC(=O)NCCc1c(I)cnc2c1cnn2C
Cc1cc(C)nc(Oc2ccc(NC(=O)N(C)c3ccc(Cl)cc3C)cc2C)n1
O=c1c2ccccc2ccn1CCCCCn1cc2ccccc2n1
CCN(CC)CCCN1CCc2nc3sc(C(=O)OC)c(C)c3c(=O)n2CC1
O=C(Nc1ccc(Cl)cc1)Nc1ccc2nsnc2c1
Cc1nnc2c(=O)[nH]c3ccc(Cl)cc3n12
COC1CCC2C3C(OC(C)=O)CC(O)C4(CC45C=CC(OC(C)=O)C(O)C25)C13
COc1ccc(CNC(=O)N2CCC3(CC2)OCCO3)cc1
CC1=C(CCCCNC(CO)CO)c2c(cc(Cl)c(O)c2C)C1
COc1ccc(-c2nc(SCC3CO3)[nH]c2-c2ccc(OC)cc2)cc1
O=C(CSc1ccc(Br)cc1)NC1CCCCC1N1CCOCC1
COc1cc(-c2nc3c(c4c2CC(c2ccccc2)OC4)CN(C(=O)C2CCC(CN)CC2)CC3)cc(OC)c1OC
NC1C(=O)N(NC(=O)c2ccncc2)c2ccccc21
CC1CCCCC1N(CCOc1ccc(F)cc1)c1ncc2c(c1C(N)=O)CC(C)(C)O2
Cn1c(-c2ccc(OCCN3CCCC3)cc2)c(Nc2cccc(-c3ccccc3)c2)c(=O)n1C
COc1ccc(N2C(=O)C(CCC(=O)Nc3nonc3N)C2c2ccc3c(c2)OCO3)cc1
COC(=O)C1=C(c2nc(C)cs2)CC2CCC1N2C(=O)OC(C)(C)C
O=c1c2ccccc2nc(C(F)(F)F)n1CC(O)CCc1ccccc1
CCC(NOc1c(C(=O)c2ccc(S(=O)(=O)CC)cc2)c(=O)n(-c2ccc(Cl)cc2)c2ccccc12)C(=O)O
O=C(O)c1ccccc1Nc1ccc(Br)cc1
CCOC(=O)C(C)NP(=O)(NC(C)C)OCC1CC(n2ccc(=O)[nH]c2=O)OC1OP(=O)(O)OCC1OC(n2c(Cl)c(C)cnc2=O)C(O)C1O
O=C(CCc1ccccc1)SCc1ccccc1
Cc1cc2n(n1)CCN(CC(=O)Sc1nnc(C)s1)C2C
O=C1c2ccccc2C(=O)N1CCCCCN1CCN(c2nnc3ccc(-c4ccc(F)c(F)c4)cn23)CC1
CN(CCO)c1ccc(-c2c[nH]c(Nc3ccc(CNCCO)cc3)n2)cc1
COc1ccc2[nH]c3c(c2c1)=C1C(=O)N=C(N)N=C1N=3
CCC(C)C(NC(=O)C(N)Cc1c[nH]c2ccccc12)C(=O)NNC(=O)C(NC(=O)C(CCC(N)=O)C(C=O)C(O)C(C)CC)C(C)O
Cc1nn(Cc2cc(Cl)ccc2C(F)(F)F)c(=O)c2nc(-c3cnccn3)ncc12
CN1CCN(C(=O)C(CCC(=O)O)NC(Cc2ccc(OP(=O)(O)O)c(C(=O)O)c2)C(=O)NC(=O)C(N)CCC(=O)O)CC1
CC(C)c1noc(-c2nnc3n2CCN(C(C)C)C3)n1
CCCc1cc2cccnc2n1Cc1nc2ccccc2[nH]1
COc1ccc(OC)c(NC(=O)c2ccc(C)c(N3C(=O)C4C5C=CC(C5)C4C3=O)c2)c1
COC(C(=O)C(=O)N(C(CC(=O)NN)Cc1c[nH]c2ccccc12)C(Cc1c[nH]c2ccccc12)C(O)=CC(=O)N1CCSC1)C(C)C
COc1ccc2c(c1)CC1C(=O)CN(C)CC2(c2ccc(F)c(OC)c2)C1=O
COc1ccc(C=C2C(=O)Nc3cc(N)ccc32)cc1
CCCc1ccccc1ONC(=O)CN(c1ccccc1N1CCOCC1)S(=O)(=O)c1ccccc1
COc1ccc(CN2C(=O)C3CCCN3C2=S)cc1OC
COc1cc(C(=O)OC(=O)CNC(=O)c2c[nH]c3ccccc23)cc(OC)c1OC
COC1C=CC=C(C)C(=O)NC2=CC(=O)C(NOC(N)=O)=C(CC(C)CC(OC)C(O)C(C)C=C(C)C1CCCN(C)C)C2=O
COCCc1nc2ccccc2n1CC(=O)Nc1cc(Cl)ccc1C
COc1ccc(Nc2ccnc3ccc(C(=O)NNC(=S)Nc4ccc(F)cc4)cc23)cc1
CC(=O)NC(=O)C(Cc1ccccc1)C1CCCN1C1CCCN1C(=O)C(=O)C(CO)NNC(Cc1ccc(O)cc1)C(=O)NC=O
CCCn1c(C(=O)CCF)cc2c(=O)n3cccc(C)c3nc21
COc1ccc(CC2COc3cccc(OC)c3C2=O)cc1
O=c1cccc2c(n1)NC1C=CC=C2C2CC12
CC(C)(C)CC(=O)NCC(=O)OC(=O)CNCCOC(=O)Cc1ccccc1
CC(CC(Cc1cccc2ccccc12)NC(=O)N1CCCC1(C)C(=O)CC(C)(C)C)C(=O)O
CCCC(C(=O)O)c1ccccc1
Brc1cccc(Cc2nc3ccc(C4=NCCCN4)cc3s2)c1
CCCCC(=O)c1cccc(-c2cc(=O)n3c(n2)CCN2CC3CC(O)(OC)C2)c1
CCC1(O)C(=O)c2cc(F)ccc2-n2cccc21
COCC12CCCC(C)(C)C1CC(=O)c1ccc(-c3cccc(C(=O)N(C)CCC#N)n3)cc12
CC(C)(C)c1ccc(NCC(=O)N(C(=O)CCC(=O)Nc2ccccn2)C2CCCCC2)cc1
CCCCCCCCC#CC(=O)OC1CC2CCC(C1)N2C
c1ccc(-c2cnc3n2C(c2ccc(OCc4ccncc4)cc2)OC3)cc1
Cc1ccc2c(C(=O)Nc3c(C)nsc3C)noc2c1
Brc1cc2c(cc1CCN1CCN(c3ncccn3)CC1)OCO2
CC(=O)OC(C(=O)C(=NON)c1csc(N)n1)C1=C(C(=O)O)N2C(=O)C(NON=C(C(=O)C(C)=O)c3csc(N)n3)C2SC1
CC(C)CCCOc1ccc(O)c(C(=O)O)c1
N#Cc1ccc(S(=O)(=O)NOc2ccccc2CC(=O)CNCc2ccc3c(c2)CCC(=O)N3)cc1
CCC(C)(C)C(=O)CN1C(=O)C(CC(=O)O)N=C(c2ccc(C#N)cc2)c2ccccc21
CC(C)c1ccc(-c2csc(NC3=CC(=O)CC(C(C)C)C3)n2)cc1
O=C(CCCCNC1=NCCS1)N1C(=O)CSC1=S
CC1(C)CCCC2(C)C1CCC1(C)C2CCC2C(=O)C(OC(=O)c3cccnc3)CCC21C
CC(C)(C)c1ccc(C=NN2C(=O)C3C4C=CC(C4)C3C2=O)cc1
NC(=O)c1[nH]c2cc(O)ccc2c1-c1ccc(Cl)cc1
CCOC(C)C1=C(c2cccc(Cl)c2)C2CC(c3cccc(C(=O)OC)c3)=CC2C1
CCc1c(O)c(Cc2c(F)cccc2F)c(=O)n(C)c1C1(C)OC1C
CC(C)Oc1ccc(Nc2nc(Nc3cc(Nc4cccc(C(=O)N5CCN(C)CC5)c4)ncn3)ccc2C(N)=O)cn1
Cn1ccnc1CNc1cnn(C)c1C(=O)Nc1ccc(C(F)(F)F)cc1
O=C(c1ccco1)N1CCN(C2=NS(=O)(=O)C(c3ccccc3)=C2Cc2ccccc2)CC1
COc1cc(C=Cc2ccccn2)nc(NC(=O)NCCO)n1
O=C(O)CC(CNC(=O)c1csc2ccccc12)NC(=O)c1cccnc1
CC(C(=O)C1(O)CCN(Cn2cncn2)C1=O)N1CCOCC1
COC(=O)C1=C(C)NC(c2ccc(OC)c(OC)c2)C1c1cccc(Br)c1
CCCc1cc(=O)oc2cc(O)cc(OCCCC(C)CC)c12
O=c1nc2[nH]c(=O)[nH]c(O)c-2c(=O)[nH]1
CC(C)COOP(=O)(CC(Cc1ccccc1)C(=O)C(C)C(=O)O)Oc1ccccc1
CC1COc2ccc(S(=O)(=O)NCc3ccc(F)cc3F)cc2C(=O)N1
CCOC(=O)c1cc2[nH]c(C)cc(=O)n2n1
COCCn1c(SC)nc2cc(Cl)ccc2c1=O
Nc1nc(N)c2c(OCCc3ccccc3)cccc2n1
CCOCC(=O)Sc1snnc1-c1cccc([N+](=O)[O-])c1
O=Cc1ccc2ccc(Br)cc2c1
Cc1nc(-c2ccc3[nH]c(C=CC(C)O)nc3c2)co1
CCc1cccc(Oc2ccc(CN3CCC(C(=O)c4ccc(C(F)(F)F)cc4)CC3)cc2)c1
CN1CCC(OC(=O)Cc2ccccc2)CC1
COc1ccc2c(c1)C=CCCCCN1CCC21
O=C(c1ccccc1)c1cc(I)c(CO)o1
CCCN(Cc1cccnc1)C(=S)Nc1ccc(OC)cc1
O=C(O)c1c(-c2ccc(Cl)cc2)nc2cc(O)cc(O)c2c1-c1ccc(F)cc1F
CC1Cc2ccc(C(=O)CC3CC3)cc2N(NC(CC(=O)O)c2ccc(C(F)(F)F)cc2)C1
O=C(NC1CCCC1)c1ccc(N2CCN(C(=O)c3ccc(C(F)(F)F)cc3Cl)CC2)nn1
Fc1ccc(C2Nc3ccccc3C=C3c4ccccc4CN32)cc1
COC1OC(CN2CCN(Cc3ccccc3)CC2)C(O)C(O)C1O
Cn1nncc1CCc1noc2c1CN(N1CCN(Cc3cccc(F)c3)CC1)CC2
COc1ccc(CNCC(=O)SCC(=O)Nc2ccccc2C(F)(F)F)cc1OC
CCN(C(=O)c1ccccc1)C1CC(OC2CC(OC(C)=O)CCC2O)C2(O)C(C)Cc3c([nH]c4cc(C(C)(C)C(=O)OC)ccc34)C2C1
CN(C)c1ccc(C=CC(=O)c2ccc(S(C)(=O)=O)cc2)cc1
CCC1OC(=O)C(Cn2cncn2)C1C=Cc1ccccc1
CC(NP(=O)(COCCc1ccccc1)Oc1ccccc1)C(=O)NS(=O)(=O)c1ccc(Cl)cc1
O=c1cc[nH]c2scc(N3CCOCC3)c12
COc1ccc(C(=O)OC(=O)CN2CCC(C(=O)c3ccco3)CC2)c(C)c1
O=C(O)CSc1nc(-c2ccc(F)cc2)cc2ccccc12
CCCSc1nc(=O)c(Cc2c(Cl)cccc2OC)c(Cc2ccccc2)[nH]1
O=C1CC(c2cc(Cl)cc(Br)c2)CC=C1c1ccc(O)c(Br)c1
C=CC1(O)CCC2C3CCC4=CC(=O)CCC4=C3C(C)CC21C
CSCCC1CCCOC1NC(=O)c1ccc(C(C)NC(=O)c2ccc(N3C(=O)C4=C(CCC4)C3(C)C)c([N+](=O)[O-])c2)cc1
Cc1cc(Cl)ccc1N1CCN(Oc2ccc(CCn3c(=O)cc(O)n(C4CCCC4)c3=O)cc2)CC1
CCCCCN(CC)Nc1n[n+]2c(-c3ccc(Cl)cc3)c3cc(Cl)ccc3nc2s1
CN(C)c1nc(-c2cccc(Cl)c2)nc2c1CCN(Cc1ccc3nonc3c1)C2
COc1cc2c(cc1OC)CCN=C2
O=C(Nc1nc2ccc(F)cc2s1)c1cc2c(s1)-c1ccccc1CC2
O=C1c2ccccc2N2CSCC12
CCN1C(=O)C2(c3ccccc31)c1ccccc1C21NC(=O)NC1=O
CCN(C(=O)C(=NNc1nc(=O)cc(C)[nH]1)c1cccc(C)c1)C(C)C
Cc1cc(C(=O)C2CCCN2C(=O)c2ccc(OC(F)F)cc2)n(-c2ccccc2)n1
N#Cc1nc(NC(=O)CC(=O)NN=Cc2ccc([N+](=O)[O-])cc2)sc1-c1ccc(Cl)cc1
O=c1cc(-c2nc3cc(O)ccc3[nH]2)c2ccncc2[nH]1
COC(=O)C(Cc1ccc(O)cc1)NCCCCC(=O)OP(=O)(OCc1ccc(-c2ccccc2)cc1)OCc1ccc(C(C)(C)C)cc1
COc1ccc(CC(=O)NNC(=O)c2ccccc2)cc1
COC(=O)N(OCC1Cc2ccccc2O1)C(C)C
CC(=O)N1N=C(c2ccc(C)cc2)OC1(C)c1ccc(C)cc1
COc1ccc(C2=NCCCN2c2ccncc2)cc1
Cc1ccc(Cn2cnc3c(Br)c(Br)c(Br)cc32)s1
Nc1nccc(Cc2c[nH]c(C3CCCN3CCP(=O)(O)O)c2)n1
O=C(CN1CCCN(c2cccc(C(F)(F)F)c2)CC1)NC(=O)c1ccccc1C(=O)O
CC(C)CC(NNC(=O)C(CO)NNC(C(=O)C(=O)C(O)CNC(C)C=O)C(C)C)C(=O)NCC(=O)c1ccc(O)c(O)c1
N#Cc1ccc(Oc2c(I)cc(N[N+]#N)cc2I)cc1
NNC(=O)CNC(=O)C(Cl)Cl
FC(F)(F)c1nncc(N2CCC3(C2)OCCO3)n1
Cc1ccc2oc(NC(=O)C(C)Nc3cccnc3)nc2c1C
COc1ccc(-c2cc(OC(=O)CCCNCc3nc4ccccc4o3)c3cc(C(C)(C)C)ccc3n2)cc1
CC(CCc1ccccc1)Nc1cc(N2CCN(C(=O)CS)CC2)ncn1
CC(=O)NC(=O)C(CC(C)C)NC(=O)C(CO)N1CCCC1C(=O)NC(CCCN=C(N)N)C(=O)O
CCCCC(N)C(=O)NS(=O)(=O)OC(c1ccc(C)cc1)C1(C)SC(=O)C(C)C1=O
O=C(OCC(=O)N1CCCCC1)c1cc2cc(Cl)ccc2oc1=O
O=C(CCN1CCN(c2ccc(F)cc2)CC1)Oc1ccc(Cl)cc1Cl
CC1C(=O)CC(C(=O)c2ccc(Cl)cn2)(c2c(F)cc(NC(F)F)cc2F)N=C1N
Cc1cccc(-c2n[nH]c(=S)n2N=CC2C(=S)Nc3ccccc32)c1
CNC(=O)C1=C(C)Nc2c(OCCCN3CCOCC3)cccc2SC1c1ccc(C(F)(F)F)cc1
Cc1ncccc1OCC1(c2ccccn2)CCNCC1
CC1OC(Cc2cc(O)c(OOc3c(-c4ccc(O)cc4)oc4cc(O)cc(O)c4c3=O)c(O)c2)C(O)C(O)C1O
Cc1cnc(NC2CCCN2c2ncc(-c3cccc(CCF)c3)cc2F)nc1
CCOC(=O)C1=C(C)Nc2ccc([N+](=O)[O-])cc2S1
CC1(C)CCCC2C1CCC1(C)C3=C(CCC21)C1CCCCC1NC3=O
Cc1cc(=O)n(Cc2ccc(F)cc2)c(C)n1
Cc1ccc(C#Cc2ccc3c(c2)C(C)(C)CCC3(C)C)cc1OCCCCCCN
O=C(NC(=S)Nc1ccc(N2CCOCC2)cc1)c1ccc(Sc2ccccc2)c([N+](=O)[O-])c1
O=C(NC(=O)C1CC2(CN1CC(=O)C1CCN(C(=O)NO)C1)SCCS2)c1ccc(CN2Cc3cccnc3C2)cc1
O=C(Nc1ccc(Cl)cn1)C1CCCO1
Cc1nnc2n1-c1ccccc1S(=O)(=O)N2Cc1ccco1
NCCN(CCN)c1nc(-c2ccc(OC(F)(F)F)cc2)nc(-c2ccc([N+](=O)[O-])cc2O)n1
Nc1ncccc1C#Cc1cnc(C(N)c2ccccc2)nc1
O=C(CN1CCCCC1=O)Sc1nc(-c2cccs2)cn1-c1cccc(F)c1
CCOC(=O)N1CCCn2c1nc1oc3ccccc3c(=O)c12
CCCN1CCN(CCCCCCCN2CCN(c3ncc(C(F)(F)F)cc3Cl)CC2)C1=O
N#Cc1cccc(CN(C(=O)CCS(=O)(=O)c2ccccc2)c2ccccc2)c1
CC(NCc1ccc(OC(F)(F)F)cc1)C(=O)S(=O)(=O)c1ccc(ON2CCCCC2)c(Cl)c1
CCCN1CC(Cc2nc(-c3ccc(C)cc3)no2)Sc2ccccc21
CC(C)CN1CC2(OC(N)=O)C(O)C(NC(=O)C(F)(F)F)N3CC4(Cc5ccccc5)C(O)C(O)CC4C3C2(O)C1=O
CC(NC(=O)c1ccc(C#CC(C)(C)C)cc1)c1ccc(C(=O)N2CCc3ccccc32)cc1
CCN(CCCCCc1c(-c2ccccc2)oc2c(Br)c(OC)cc(OC)c12)C1CCc2c(O)cccc2C1
Cc1ccc2c(=O)c3c(O)c(-c4cccc(F)c4)c(C)c(C)c3oc2c1
CCNCCC1OC(n2cnc3c(NCO)ncnc32)C(C)(O)C1O
CCC(=O)C(C(=O)NNC(C(=O)NNC(=O)C(C)NC(CC(=O)O)C(=O)NC(Cc1ccccc1)C(=O)O)C(C)O)C(C)C
Cc1cccc(C)c1OCC(=O)NNC(=O)c1ccc2[nH]c3ccccc3c2c1
COc1cc(CCCOC2OC(CO)C(O)C(O)C2O)c(C2=CSc3ccccc3N(CC(N)=O)C2=O)cc1OC
CC(C)(C)C(=O)Nc1nc(N(CCNCCO)c2ccc(F)cc2)nc2nc(-c3ccco3)nn12
O=C1C=C(CC2C(O)C2Br)C(=O)C(N2CCOCC2)=C1
CC1(C)C(=CC2CO2)CC2CC21
Cc1ccn(CC(C)C(=O)N2CCC(O)(c3ccc(F)cc3)CC2)n1
O=C(NS(=O)(=O)c1cc(Cl)c(Cl)s1)C(CCc1ccco1)N1C(=O)C(Cl)=C(N2CCOCC2)C1=O
O=C(NCC1CN(c2ccc(N3CCSCC3)c(F)c2)C(=O)O1)c1ccc(Cl)c(Cl)c1
O=c1cc(-c2ccoc2)oc2ccccc12
CCOC(=O)CCC(=O)Oc1cccc2ccccc12
O=C(O)C1CCCN(c2ncnc3c2nc2n3CCCCC2)C1
CNCc1ccc(C(=O)N2CCC(C(O)CC(C)C)C2NC(C)=O)cc1
CC(CCC(=O)O)C1CCC2C3C(O)C=C4CC(O)CCC4(C)C3CCC12C
CCCCCCN1CCN(C(=O)c2cc(C(=O)NCCCCCCCCF)ccc2-c2ccc(CCC)cc2C(=O)O)CC1=O
Cc1cc(CCOC(=O)Cc2cccnc2)cc(C)c1-c1ccc(N(C)C)cc1
Cc1ccc(Nc2nnc(CC(C)C)s2)cc1
CC(C)C1=CC2CC3(C=O)C4CCC(C)C4CC2(C(=O)O)C13C(C)C
O=C(C=Cc1csc(-c2ccc(Cl)cc2)n1)NCc1ccnc2ccccc12
O=C(O)CCN1C(=O)C2C3c4ccccc4C(c4ccccc43)C2C1=O
Cc1cc(Nc2nc3ccc(CC(=O)O)cc3nc2-c2ccccc2)c2ccccc2c1
CSC1(C2CC2C(N)=O)C(=O)C2OCC(N3CCC(C(=O)c4cc(Cl)cc(Cl)c4)CC3)N2C1=O
c1cncc(CN2CCc3cnc4[nH]ccc4c32)c1
CC(NC(=N)N)c1ccccc1C(F)(F)c1ccccc1
O=C(C(=O)N1CCNCC1)c1cn(-c2ccccc2)c2cc(Br)ccc12
Cc1ccc(-c2nc(C(=O)N3c4ccccc4CC3C)cc(-c3ccncc3)n2)cc1
CC(=O)N1CC=C(c2ccnc(NCc3cccc(C(F)(F)F)c3)n2)CC1
N=C(NCCc1c[nH]c(-c2ccc(C(F)(F)F)cc2)n1)NCc1ccccc1
O=C(Cn1c(=O)c2ccccc2n2nncc12)Nc1ccc(Cl)c([N+](=O)[O-])c1
O=C1c2ccccc2C(=O)N1OCCc1ccccc1
COc1ccc(S(=O)(=O)N(CC(C)C)CC(O)C(Cc2ccccc2)NC(=O)OC2COC3OC(C)(C)OC23)cc1
O=C(CN1c2ccccc2-c2cn[nH]c2C1C(F)(F)F)NCc1ccncc1
COC(=O)CC(=O)OC1CCC2(C)C(CCC3(C)C2CC=C2C4C(O)C(C)(C)CCC4(OC(C)=O)CCC23C)C1(C)C
Oc1cc(Oc2c[nH]c(C3CCCC3)c2)ccc1C1CCCCC1
O=C1NCc2c(Oc3ccc(CC4CCCN4COCCO)cc3)ccnc2N1
CCCN(CCC)C(=O)CCOC(=O)c1nc(-c2ccccc2)oc1C
CN(C)CCN1C(=O)c2ccc(Nc3cc[n+]([O-])cc3)cc2C1=O
COc1cccc(CC(=O)N(C)CC(=O)Nc2ccc(S(N)(=O)=O)cc2C)c1
CC(C)=CCc1cc2c(cc1O)Cc1cc(O)c(C(C)C(C)CCCCCC(=O)O)c(O)c1-2
Cc1cc(NC(=O)COC(=O)C2CCN(C)CC2)cc(C)c1O
Cc1ccc(C)c(CSc2nc(C)cc(=O)n2CC(=O)Nc2ccccc2Cl)c1
C=C(C)C1CCC(C)=CC1c1c(O)cc(CCCCC)c(C(=O)Nc2nc3ccc(-c4nc(C(C)C)no4)cc3s2)c1O
OC(c1ccccc1)C(Cn1ccnc1)C(O)(Cn1cncn1)c1ccc(F)cc1F
N#CC(=Cc1ccccc1)c1nc2ccccc2s1
O=C(O)c1cccc(NC(=O)c2ccc(-c3ccc(OC4CCNCC4)c(C(F)(F)F)c3)cc2)c1
C=CC(CC=CC(C)C=CCC(C)=O)OCC1=COC(OCC)C(=O)C1
CC1(C)CC(=NNC(=O)COCc2ccccc2)C2CCC1C2
Cc1cc(C)nc(NC(=O)c2cccs2)n1
CCOC(=O)Nc1ccc2c(c1)OC(C)CN2C(=O)COC(=O)C(C#N)C(=N)Nc1ccccc1OC
O=C(CCNC(Cc1ccccc1)C(=O)C(C(=O)O)C(=O)O)C1CCCC1
Cc1cc(N(C(C)C)C(C)C(N)=O)ccc1C=CI
Cc1ccc(Cl)cc1S(=O)(=O)N1CCC(C(=O)NCCc2ccccc2)CC1
CC(C)Oc1c(I)cc(CC(N)C(=O)O)cc1C(=O)O
Cc1cnn(C2CCCN(C(=O)c3cccnc3N3CCCCC3)C2)c1
CC1CN(c2c(F)cc3c(=O)c(C(=O)O)cn(Cc4nc5cc(N)ccc5o4)c3c2F)CC(C)N1
COc1ccc(C2=Nc3c(C(c4ccccc4)C4CC(C)CS(=O)(=O)C4)c(=O)c2nn3C)cc1
CC1(C)CC2CC(C)(CN2Cc2ccc(-c3ccccc3)cc2)C1
CC(C)CNCCCn1c(=O)c2[nH]c3ccccc3c2n(CC(=O)N(C)C)c1=O
Cc1ccc(-c2nc(CN(C)CCO)oc2-c2ccc(C)cc2)cc1
O=c1cc(C(F)(F)F)c2c(Nc3ccccc3Cl)ccnc2o1
CN(C)C1CN(c2nc3c(cc2F)c(=O)c(C(=O)O)cn3C)C1
CCN(C(=O)C(NC1Nc2cccc(C(=O)C(C)C)c2NC1=O)C(C)C)C(C)c1ccccc1
C1=CCN(c2nc3ccccc3n2OCc2ccc(-c3cccs3)cc2)C1
C=C(c1ccc2ccccc2c1)C(c1cccc(C(F)(F)F)c1)c1c(O)c2c(c(C(=O)c3ccc(C(F)(F)F)cc3)c1O)OC(C)(C)C2
CC1=C(C(=O)OCCCN2CCC(CCCCO[N+](=O)[O-])CC2)C(c2ccc(O)cc2)c2cc(C)ccc2O1
CCCSc1cnc(NC(=O)c2cccc(S(=O)(=O)N(C)C)c2)cn1
COc1ccc(CN2CCN(c3c(C)n(C)n(-c4ccccc4)c3=O)CC2)cc1Oc1ccccc1[N+](=O)[O-]
CCOC(=O)C(C)NC(C)C(=O)n1nnc2ccc(OC)cc21
O=c1c(NC2CC2)c(Cl)cnn1-c1ccc2c(c1)CCC2
O=C(NCCCc1ccccc1)c1n[nH]c(=O)c2ccccc12
CCOC(=O)C(NC(=O)c1cccc(F)c1)c1ccccc1
CCOC1OC(C(=O)C2=CC(C3C(C)=CC(=O)C4OC(C)(C)OC4C3C)C(O)C(OC)O2)C(CO)C(O)C1O
N=C(N)c1cc(-c2cccc(CN)c2)c2ccsc2c1
Cc1ccccc1N1CC(C(=O)Nc2ccccc2F)CC1=O
CCOC(=O)CCCSc1nc2cccnc2n1Cc1ccccc1C
O=C(Nc1ccccc1)c1ccc2nc(Nc3ccccc3)sc2c1
CCCc1ccc(C(C)CCC(C)C)cc1OC(=O)CCCCCCC(O)COC
Cc1ccccc1C(=O)N1CCN(c2ccc([N+](=O)[O-])c(SCc3ccc(C(=O)NS(=O)(=O)c4ccc(F)cc4)cc3)c2)CC1
CCC12CCCC(C(=O)N3CCN(C)CC3)C1C(=O)N(C(=O)CNc1cc(C)ccc1C)C2
Cc1ccc(NC(=O)Nc2ccc(C(=N)NO)cc2)cc1
CCCC(=O)N1CCC2(C)CN(C(=O)Nc3cccc(Cl)c3)C(C)CC12
CCN(CC)C(=O)C1C(c2ccc(C)c(C)c2)C2(C)C(CCC(=O)O)CC(C(=O)CNCc3ccccc3)C(=O)N12
Clc1ncc(N2CC3CC2CN3Cc2cscn2)cn1
Cc1cc(NC(=O)Cc2cccc([N+](=O)[O-])c2)no1
CC(=O)N1CCN(c2nc3c(S(=O)(=O)c4ccc(C)cc4)nnn3c3cc(Cl)ccc23)CC1
Cc1ccc(C)c(-c2nc(Cn3c(=O)cc(-c4ccccc4)c4c(C)nn(C)c43)c(C)o2)c1
O=C(O)C1C2C=CC(O2)C1C(=O)N1CCN(c2ccc(Cl)nn2)CC1
S=c1cccnn1Cc1ccccn1
c1ccc(N2CCc3nnc(CNC4CCc5nccn5C4)n3CC2)cc1
CCN(CC)CC(CCOc1ccccc1-c1ccccc1)N1CCN(c2ccc(=O)[nH]c2)CC1
NC(=O)n1cc(NC(=O)C2CC(N)CN2C(=O)NCc2cnccc2Cl)c2cc(C(F)(F)F)ccc21
CC(=O)CC(=O)Nc1cccc(NC(=O)C2CCCCC2)c1
CCc1cc(Cl)c(O)c(C(=O)N2CCN(c3ccccn3)CC2)c1C
CC1=C2C(=Nc3ccccc3N(C(=O)Cc3ccccc3)C2c2ccccc2Cl)CC(c2ccc(C(=O)O)cc2)C1
OC1(c2ccccc2)CCCCCCC1
ON=c1cnc(-c2ccc(-c3ccc(Cl)cc3)cc2)n[nH]1
CCCOc1ccc(CC(C)(C(=O)NO)S(=O)(=O)c2ccc(C)cc2)cc1
CC(C)CCCOC1CCC2C3CCC4NC(=O)CCC4(C)C3CCC12C
CCC1(O)C(=O)OCc2c1cc1n(c2=O)Cc2c-1nc1cc(F)c(OC)cc1c2C(F)(F)C(F)(F)F
CN1C(=O)Cc2cc(NC(=O)NCc3cccc(C(F)(F)F)c3)ccc2C1=O
C=c1c(=C(O)C(=O)NCCN2CCOCC2)c2ccccc2n1-c1ccccc1
CN(C)c1ccc2c(c1)C(=O)N(C(CN1CCCC1)c1cccc(C(F)(F)F)c1)C2=O
Cc1cc(C)cc(-c2c(OC(=O)NC(=O)CN3CCCC3)c3cc(Cl)c(Cl)cc3[nH]c2=O)c1
CC1CCC2(C(=O)O)C(C)CC3(C)C(=CCC4C5(C)C=C(C=O)C(=O)C(C)(C)C5CCC43C)C2C1C
CSc1ccc(C(C)N(C)Cc2coc(-c3ccccc3C)n2)cc1C
CC1(CO)C=CC(=O)C2(C)C1CCC13CCC12CCC1(C)OC13
CC1(CC(CCl)OC(=O)c2ccco2)CC(C(C)(C)C)OC1=O
CCOc1c(C(=O)NN2CCN(c3cc(OC)ccc3C(F)(F)F)CC2)cccc1[N+](=O)[O-]
Cc1cc(C)c(Nc2nc(N)nc(CSc3nnc(C)s3)n2)c(C)c1
CC(C)CN1C(=O)N(Cc2ccncc2)C(=O)C12CC(=O)N(C)C(C)(C)C2
O=S(=O)(c1ccc2ccccc2c1)c1nc2cc(OCCS)ccc2[nH]1
CCCCCC(=O)C(CCC(=O)O)C(=O)NNC(=O)C(Cc1ccc(OP(=O)(O)O)cc1)NNC(C(=O)O)C(C)C
CC(Nc1ncnc2c1ncn2C1OCCCO1)c1ccccc1
COc1ccccc1N1CCN(C(=O)N2CCC2(C)S(=O)(=O)c2cccc3c2NCC3)CC1
O=C1CCCN1CCN1CCN(C2CCCCC2)CC1
CON=c1nc(Cl)[nH]c2c1ncn2C1OC(COP(=O)(O)OP(=O)(O)OCC2OC(n3ccc(N)nc3=O)C(O)C2O)C(O)C1O
NC(=O)N1CCCC1C(=O)CC1CCCC2CCCN3CCCC(CN21)C3=O
Cc1cc(C)cc(S(=O)(=O)n2c3c(c(=O)c4cc(Br)ccc42)NC(C(F)(F)F)=Cc2occc2-3)c1
CCC(CC)Cc1cc(NCCCCCCCCCC(=O)n2cc(-c3ccccn3)nc2C)nc(-c2cccc(C(F)(F)F)c2)c1
CC12CCC3=C4CC(O)(CC4CCC31)O2
c1ccc(CCCCN2CCc3cnc4[nH]ccc4c3C2)cc1
CCCC1(CCc2ccccc2)CC(=O)C(Sc2cc(C)c(CO)cc2C(C)(C)C)=C(O)O1
N#Cc1c(-c2cccs2)nc(-c2ccncc2)c2sccc12
Cc1cc(C=Nc2ccc([N+](=O)[O-])cc2)nc(C)n1
Cc1ccc(C)c(OC(=O)COCC(=O)c2c(O)nc(=O)[nH]c2O)c1
COc1ccc(-n2nc(C(=O)Nc3ccccc3CC(C)(C)C)c3ccccc3c2=O)cc1
O=c1cc(Cl)c2ccc(O)cc2o1
COc1cccc(C=NNC(=O)C2=NN=C(c3ccc4ccccc4c3)C2c2cccc3[nH]ccc23)c1
CC(C)(C)C(=NOC(c1ccc(F)cc1)N1CCC(C2CCCC2)CC1)C(F)(F)F
O=C(CC(O)CSc1ccc(C(F)(F)F)cc1)c1ccc(CCCCc2cccc3ccccc23)cc1
CCCCCc1ccc(C(=O)NC(=O)C(CC2CCCCC2)Nc2ccc(C(F)(F)F)cc2[N+](=O)[O-])cc1
COc1ccccc1NC(=O)C(C)n1cc([N+](=O)[O-])cn1
Cc1ccc2oc(C(=O)c3ccccc3)c(OS(C)(=O)=O)c2c1
O=C(NC1C(Cc2cccnc2)C2CCN1CC2)c1cccc(F)c1
Nc1nc2ncnn2c2c1CN(CCCF)CC2
Cc1cc(CC(=O)N2CCCC2C(=O)O)c(C)n1Cc1ccccc1
CCCCCCCCCCCCCCCCC1C(OS(=O)(=O)O)OC(OS(=O)(=O)O)C(O)C1O
COc1cccc2cc(C(=O)N3CCN(Cc4ccco4)CC3)sc12
O=c1cc(-c2cccc(Cl)c2)c(-c2ccc(OCN3CCOCC3)cc2)n[nH]1
CCC(=O)Nc1noc(-c2cc3c(-c4ccc(C(F)(F)F)cc4)ccnc3o2)n1
COc1cc2c(Nc3ccc(C(=O)NCCCN4CCCC4)cc3)ncnc2cc1OCCN1CCCC1
CCCC(C(N)=O)C(CC(C)C)C(=O)NNC(=O)C(CC(C)C)NC(=O)C(Cc1ccccc1)NC(Cc1ccc(O)cc1)C(=O)CC(N)=O
COc1cc(C=Nn2c(C)n[nH]c2=S)sc1C
O=C(COc1ccccc1CO)N1N=C(c2ccc(-n3cccn3)cc2)CC1(O)c1ccccc1
Clc1ccc(C=NNCc2ccc(Br)cc2)c(Cl)n1
CC(CC(=O)Nc1cc(C)on1)=NNC(=O)CCC(=NNC(=O)c1ccc(Cl)cc1)c1ccccc1Cl
COc1ccc(-c2ccc(CNC3CCCNC3c3ccccc3-c3ccccc3)cc2)cc1
COC(=O)N1C2CCC1CC(Oc1ccc(C(NCC(O)C(F)(F)F)c3ccc(F)cc3)cc1)C2
COc1ccc(C(=O)NN(C(=S)c2ccc3c(c2)OCO3)C2Cc3ccccc3O2)cc1
CC(C(=O)NC(=O)CN(C)C)C1CCCCC1
Nc1ncnc2c1ncn2C1CC(O)C(COP(=O)(O)OP(=O)(O)O)O1
Cn1nc(C(F)(F)F)cc1C1CC1C(=O)NCCOc1ncccc1F
NC1Cc2ccccc2C1C(=O)c1ccccc1O
[O-][S+](Cc1ccccc1N1CCNCC1)N1CC(c2ccnc(N3CCC(O)CC3)n2)=NO1
NC(Cc1ccccc1)Cc1ccccc1
CC(C)C1(C(=O)O)CCC2(C(C)C)CCC3(C)C(CCC4C5(C)CCCC(C)(C)C5CCC43C)C2C1
O=C(CCCCCC(=O)Nc1cc(N2CCN(c3ccccc3)CC2)c(Cl)cc1N1CC(c2ccccc2)C1)NO
Cc1ccc2nc(-n3c(-c4ccc(Oc5ccc(C(C)(C)C)cc5)cc4)nc4ccccc4c3=O)sc2c1
Cc1ccc(Nc2nc(C)c(C(c3ccc(C)cc3)c3c(C)[nH]c4ccccc34)s2)cc1
CC(C)NC(=O)N1C(=O)C2C3C=CC(C3)C2C1=O
O=C(Cn1nc(Nc2ccccc2)c2ccccc2c1=O)NC1CN2CCC1CC2
COc1ccc(C2CC(c3ccc(O)cc3)=Nc3ncccc3S2)cc1
CC(=O)Nc1ccc(N2C(=O)c3[nH]c(=O)c(C)nc3C2c2ccccc2F)cc1
O=C1OC(CCc2cc(=O)c(OSc3ccc(F)cc3)co2)=CCC1COc1ccc(F)cc1
CC(=NNC(N)=S)c1cc2ccccc2o1
CCCCCCCCCCCCS(=O)(=O)c1cc(ON2CCN(c3c(F)cc4c(=O)c(C(=O)O)cn(C5CC5)c4c3F)CC2)ccc1OC
COc1ccc(C(=O)c2cc3c(OC)c(OC)c(OC)cc3o2)cc1
CN1CCC(Nc2cncc(Nc3cnc(C(C)(C)C)nc3)n2)C(F)C1
Cc1nc(-c2cc(Cl)cc(Cl)c2O)oc1C(O)C1CCCCN1
CCOC(=O)C1=C(C)NC(c2ccccc2)=C(C(=O)CC)C1C
C#CCN(CCO)c1cc2nc3nc(-c4ccccc4)nn3c(Nc3cc(F)ccc3F)c2cc1C
COc1ccc(CCn2nnc3c(c2=O)-c2cc(Br)ccc2C(c2ccc(Cl)cc2)NC3=O)cc1
NC1CCSC1=NCc1ccccc1F
N=C(N)NCCBr
C=CC#CCCOc1ccc(S(=O)(=O)NC(C(=O)O)C(C)CC)cc1CCCCCCCC
CC1(C)C(=O)C=CC2(C)C1CCC1(C)C2CC=C2C3=C(C(=O)c4c(O)cc(O)cc4C3=O)C(O)CC21C
C=CCNC(=O)c1c(CSc2ccc(F)cc2)noc1C(=O)NCc1cccs1
Cn1c(=O)n(O)c(=O)c2ccccc21
CC1=CC(C)(C)Nc2ccc3cc(O)c(C(=O)OCC4C=CC(n5cnc6c(N)nc(N)nc65)O4)c(O)c3c21
Cc1nn(C)cc1C(=O)C1(CCN(C)C)CCN(CO)C1
CCc1ccc(-c2[nH]c(C(F)(F)F)c(C#N)c2Br)cc1
COc1ccc(C(=O)C=C2Nc3ccc(C)cc3S2)cc1
CC1(C)CC2CC(C)(CN2CCC(=O)c2nc3ccccc3o2)C1
Cn1ncc(C=CC(=O)NN=Cc2ccccc2OCC(N)=O)cc1=O
CCOC(=O)C1=CCN(S(=O)(=O)c2ccc(Cl)c(Cl)c2)CC1
CC(C)CCNC(Cc1ccc2ccccc2c1)N1CCCC(Cc2ccccc2F)C1
O=C(c1ccccc1)c1ccc(OCCN2CCCC2)cc1
CCCn1nc(C(=O)NN2CCCC(Cc3ccccc3)C2)c2cc(F)ccc21
COc1ccc(S(=O)(=O)NC(Cc2ccccc2)C(=O)C(F)(F)F)cc1-n1nc(C(C)C)cc1C1CC1
CCOC(=O)c1cc(=O)oc2ccc3c(c12)CCCC3
CCc1cc(=O)nc(-n2nc(C)cc2NS(=O)(=O)c2cc(C(=O)N(C)C)ccc2C)[nH]1
CONc1cccc(C(=O)C(C)C(=O)SCc2ccccc2)c1
CN1C2CCC1CC(C=NOC(=O)c1cc(Cl)ccc1Cl)C2
CC(C)(C)c1ccc(Sc2ccccc2OCC(N)C(O)CN2Cc3ccccc3C2=O)cc1
CC(Sc1nc2scc(-c3ccccc3)c2c(=O)n1CC(=O)O)C(=O)NCC1CC1
C=CCOc1ccc(-c2nn(CC(=O)NCC(C)C)c(N3CCC(C(=O)O)CC3)c2Br)cc1
COc1cc(N2CCN(C(=O)Cc3cc(OC)c(OC)c(OC)c3)CC2)ccc1Nc1ncnc2cc(S(C)(=O)=O)c([N+](=O)[O-])cc12
O=c1[nH]c(=O)n(CCCc2ccccc2)c2ccccc12
CCCCCCCCCCCCCCCCCC(=O)NC1CCC2C3C(CCC4C(C(=O)C(F)(F)CCC(C)OC)CC(=O)CC43C)OC(=O)C12C
CCOC(=O)C1=C(C)NC(C)=C(C(=O)OCC)C1c1cccc([N+](=O)[O-])c1
COc1cc(-c2ccc3ncc(C#N)c(NCC(C)(C)C(=O)N4CCC(CCCN(C)C)CC4)c3c2)cc(Cl)c1O
CC(=O)NCCCCC(N)C(=O)C(C)C(=O)NC(CC(C)C)C(=O)C(CNNC(C)=O)C(=O)SC=O
CC(C)c1ccc2c(c1)CC1c3ccccc3C(=O)C21C
Cn1cnc2c(Nc3ccc(OCCO)c(Cl)c3)ncnc21
Cc1ccccc1C1CCC(O)CC1C(=O)OC(=O)CNc1ccc([N+](=O)[O-])cc1
COc1ccc2c(c1)Cc1[nH]c(=O)c(C)cc1-2
CC(C)CC(C=O)NC(=O)OCC(CC(=O)O)C1CC2C3(C)CCC(O)C(C)(C)C3CCC2(C)C2CC=C3COC(O)C3C12C
CCNc1ccccc1OC(=O)CN(C)CC(=O)NS(=O)(=O)c1ccc2c(c1)NC(=O)CO2
COc1cc2c(cc1OC)C(=O)C(CNCCCCCCCCCCCC(=O)OCC1C(c3cc(OC)c(OC)c(OC)c3)c3cc4c(cc3C(OC)C1CO)OCO4)CO2
c1ccc(-c2nn[nH]c2-c2ccncc2)cc1
Cn1nc(N2CC3CNCCC3(CC3CCCCC3)C2)ccc1=O
CCC(=O)NN=C(C)CC(=O)OCc1ccccc1
CCCc1ccc(C(=O)O)cc1
COC(=O)C1=C(C)NC(C)=C(C(=O)OCCN(C)C)C1c1ccccc1[N+](=O)[O-]
NCc1ccc2[nH]c3ccccc3c2c1
COC(=O)C1CC(Oc2ccc(C(F)(F)F)cn2)C(O)C2C1(C)CCC1C(=O)OC(c3ccoc3)CC12C
Cc1ccc2c3c1OC1C(O)c4sccc4C4C(C2O)N(CC2CC2)CCC314
Cc1cc(C#N)cc(C)c1-c1ccc(OCCCCCN(c2ccc(F)cc2)c2ccc(F)cc2)c(C(=O)O)c1
CC(CCOC(c1ccccc1)(c1ccccc1)c1ccccc1)C1=CCC2C(=CC=C3OC(=O)NC3=O)CCC12C
CSc1ccc(CN2CCC3(CCC(=O)N(Cc4c[nH]cn4)C3)C2)cc1
CCCCOCc1c(C(=O)OC(C)=O)c(C)n(CCC(O)CCC)c1C
CCCCCONC(=O)CCCCCCNC(=O)CCCCCCCCCNOc1cccc2c(CC(CNC(C)=O)C(C)=O)c(C(C)C)[nH]c12
CC(=O)c1ccc(OCC=C(C)CC(C(C)C)N2CCC2C(=O)NC(CCC(=O)O)C(=O)O)cc1
O=C(c1ccccc1)n1cc([N+](=O)[O-])cc1-c1ccc(C(F)(F)F)cc1
CC(C)CN(CCCCCCCCCCCC(=O)O)CC(C)C
CCOCCCC(=O)Oc1ccc2c(c1)c(C(C)C)cn2CC(O)(CC(=O)O)C(=O)O
Cc1c(NS(=O)(=O)c2ccc(Br)cc2)c(=O)n(-c2ccccc2)n1C
CCn1c(C[S+]([O-])CC(=O)N(Cc2ccccc2C(F)(F)F)C2CCCCC2)nc2ccccc21
CCCc1nnc(NC(=O)CCC(=O)OCC(=O)c2cccs2)s1
CC(c1n[nH]c(Nc2c(F)cc(F)cc2F)n1)N1CCCC1
CC(=O)OC1(C2CC3CC4(C=CC(=O)C(C)(CCO)C34)C2)c2cc3c(cc2C(n2cccc2C)C2COC(=O)C2C3)OC1(CCO)CCO
Cc1ccc(S(=O)(=O)C(=O)c2ccc3c(c2)N(NCCc2ccco2)CC3)cc1C
COc1c(Br)cc(CNC(C)=O)c(Cl)c1OC
O=Cc1c(-c2ccccn2)n[nH]c1-c1ccccc1
N#CC(C#N)=Cc1c(Nc2oc3ccccc3c2C#N)n(Cc2ccccc2Cl)c2ncccc12
O=C(Nc1ccccc1C(=O)NN=Cc1ccncc1)c1ccccc1
CCc1nn(Cc2cccc(C)n2)c2cccc(NC(=O)c3n[nH]c(C)c3I)c12
CCCN(CCCN1C(=O)C(O)=C(C(=O)c2ccc(C)o2)C1c1ccccc1OC)C1CCc2ccccc2C1
CC(C)Oc1ccccc1N1CCN(N2CCCC(C(=O)N3CCOCC3)C2)CC1
Nc1ncnc2c1nc(-c1ccccc1)n2C1C(=O)CC2C1CCN2Cc1ccc(Cl)cc1
CCOC(=O)C1=C(C)N=c2sc(=Cc3cc(C)oc3C)c(=O)n2C1c1ccccc1
Cc1ccn2c(-c3nc(OC(C)C)ccc3Cl)nnc2c1
CCCC(=O)N(CC(=O)O)c1ccc(C(N)=NOC)cc1
CCOC(=O)C1CCCN(C(=S)Nc2ccccc2C(C)C)C1
COc1ccc(-c2noc(-c3csc(CCN4CCOCC4)n3)n2)cc1OC
CS(=O)(=O)Nc1ccc2c(c1)S(=O)(=O)N=C(c1c(O)c3cccnc3n(CCC(F)(F)F)c1=O)N2
CCCCC(Oc1cc(Cl)ccc1-n1ccnc1)C(=O)NC(=O)CO
CC(C)(C)CC(=O)NCC(NC(=O)N1CC2C(C1C(=O)NCC(C(=O)C(C)(C)C)C1CC1)C2(C)C)C(=O)C(N)=O
Cc1cc(-c2ccc(-n3c(CCC=O)nc4cc([N+](=O)[O-])ccc43)cc2)n(C)n1
CC(c1ccc(S(=O)(=O)c2ccccc2Br)cc1)N1CCN(CCO)CC1
CCN1CCCC(c2cc(NCC(C)O)nc(-c3ccnnc3)n2)C1
CC(C)(C)c1ccc(-c2nc(C(C)(O)c3cccs3)cs2)s1
CSCCC(NC(=O)CCC(CC(=O)O)C(=O)NC(Cc1cc(F)cc(F)c1)C(O)C1CNC(=O)N1)C(=O)O
Cc1cccc(C)c1C(=O)N(CC(CCN(C)C)c1ccc(Cl)c(Cl)c1)C(C)C
Cc1ccc(CN(C)C(=O)c2cc(Br)nc3ccccc23)cc1
Cc1ccc(NS(=O)(=O)c2c(C)oc(C)c2C)c(C)c1
COCc1[nH]c2ccc(Cl)cc2c1C(=O)N(c1cccc(OC)c1)S(=O)(=O)c1ccc(Cl)c(C)c1
Nc1c2ccccc2nc2[nH]c3c(c12)CCCC3
CCc1cc(NS(=O)(=O)c2cc(-c3cc(C)no3)ccc2OC)c(-c2ccc(C(F)(F)F)cc2)c(CC)n1
Cn1ncc(Cl)c1C(=O)N1CC2CN(c3nc(C(F)F)cc(C(F)(F)F)n3)CC2C1
O=C(CBr)Nc1cccc(C(=O)O)c1
CC(C)(Cc1ccc(ON2CCC(Oc3cccc4[nH]c5ccc(C(=N)N)cc5c34)CC2)cc1)C(=O)O
CCCCCCCCCCCCCCNC(=O)OC1CCC2C3CC=C4CC(O)CCC4(C)C3CCC12C
O=C(O)c1cc(-c2c[nH]c(-c3ccccc3SC(F)F)n2)ccn1
CSc1ccc(Nc2sc(Br)cc2C(=O)O)cc1
Cc1ccc2c(c1)CC(C(N)=O)C2Nc1n[nH]c2ccc(C)cc12
c1ccc2cc(CN3CCc4onnc4C3)ccc2c1
O=C(NCCc1ccccn1)c1cccc(Cc2n[nH]c3ccc(Cl)cc23)c1
CC(C(O)C(=O)O)C1CCC2C3C(N)C=C4CC(=O)CCC4(C)C3CCC12C
COc1ccccc1-c1cnc(N)o1
CCCC(NC)C(=O)c1cccc(Oc2ccccc2)c1
CC(=O)c1ccc(C=NNC(=O)c2ccncc2)o1
CC1CCC2(CNCc3ccc(O)c(OC(F)(F)F)c3)CCC3(C)C(=CCC4C5(C)CCC(CN(C)C)C(C)(C)C5CCC43C)C2C1(C)O
COc1cc(OC)cc(N2CCN(S(=O)(=O)c3ccc4[nH]c(=O)oc4c3)CC2)c1
CC(C)c1onc(C(=O)NC2C3CC4CC2CC(F)(C4)C3)c1Br
CC(C)=CCCC(C)=CCCC(C)=C(C)CCC=CCN(C)C
Cc1cc(C)c(NC(=O)c2ccc(-c3ccc(N(C)CCn4cncn4)cc3)o2)c(C)c1
CN1C=NS(=O)(=O)c2ccccc21
CC(=O)Nc1ccc(CNC(=O)C(C)n2nc(C)n3c(cc4occc43)c2=O)cc1
Nc1ccc(Nc2nc3ncc(Cc4nc[nH]n4)cc3c3sccc23)cc1
O=C1N(CCCP(=O)(O)O)CC2C(O)CCN12
CCOc1ccc(C(F)(F)F)cc1
CCc1cccc(COC(=O)C2CCC(CN3C(=O)c4ccccc4C4(CC(=O)NC4=O)Cc4cc(F)ccc43)CC2)c1
O=C1C(=NOC2CCCC2)c2ccccc2N1CN1CCCC1
Cc1c(C(=O)N(C)CC(C)C)c(-c2ccc(F)c(S(=O)(=O)N3CCOCC3)c2)c(C)n1Cc1ccc(Cl)c(Cl)c1
Cc1cc(C)c(-n2c3ccc(Br)cc3n3c(CN(Cc4ccccn4)Cc4ccccc4F)c(C(F)(F)F)nc23)c(C)c1
CC(CCc1ccc(OP2(=O)OCCCO2)c2ccccc12)CC(C)C(=O)O
Nc1nc(N)c2ncn(C3CC(O)C(CO)O3)c2n1
CCc1ccc(NNc2sc(C)cc2C(=O)C(=O)C2=C(C)OCCO2)cc1
COc1cccc(C2C=C(C(=O)OCC(O)C(Cc3ccccc3)NN(C=O)C(C)(C)C)OC(OC)C2)c1
COC(=O)CC(C(C)=O)C(=O)C(CC(=O)O)C(=O)NNNC(=O)NC(CC(C)C)C(=O)C(C)CC(C)C
CC12CCC(O)CC1=CCC1C2CCC2(C)C(C#N)CCC12
CC(C)(C)c1ccc(C(C)(C)C)c(C(=O)OC2CCC3(C)C4CCC5(C)C(O)CCC5C4CCC23C)c1
Cc1ccc(S(=O)(=O)C(=O)COCc2nc(-c3ccccc3)oc2C)cc1NN1CCOCC1
CCc1cc2c(C#N)c(N)[nH]c2cc1C1=NCCN1
CCCc1cc(C(=O)O)cc(CCC)c1OCC=C(C)C
COc1ccc(-n2c(N)c(C#N)c3nc4ccccc4nc32)cc1
Nc1cnc(-c2ccc(-c3ccccc3S(=O)(=O)N3CCN(CCO)CC3)cc2F)cn1
CC(=O)N(CCC12CC3CC(CC(C3)C1=O)C2)C(C)C
Cn1cc2c3c(ccnc31)C(=O)N(C1CN3CCC1CC3)C2
COc1ccc(-c2nc(C(=O)N3CCCCC3)no2)cc1
COc1ccc2c(c1)CCN(c1c(Br)cc(-c3cccs3)cc1[N+](=O)[O-])C2
CC(CCC(=O)O)C1CCC2C(=O)C(O)C3C(O)C(O)CCC21C3(C)C
O=[N+]([O-])c1ccc(CON=C2CS(=O)(=O)c3ccc(C(F)(F)F)cc32)cc1
CCCCOOP(=O)(OCCCC)C(c1ccc(O)cc1)C(C#N)(C(C)=O)C(=O)CCCC
CCOc1ccc2nc(-c3ccc(OC)c(OC)c3)cn2c1
CN1CCN(NC(=O)c2cc(C(F)(F)F)ccc2NS(=O)(=O)c2ccccc2)CC1
O=C(NCCCCCCc1c[nH]cn1)n1ccnc1
Oc1cccc(Nc2nc3ccc(O)cc3s2)c1
CCCCNOc1cc(CCC)c(O)c2ccccc12
Nc1cnc(-c2ccc(-c3ccccc3S(=O)(=O)N3CCCC3CO)cc2F)cn1
O=C(Nc1ccc(C=NNC(=O)c2cnccn2)cc1)c1ccccc1
COc1ccc(C=CC(=O)OC(=O)CN2CCN(c3ccc4c(c3)OCO4)CC2)cc1
CCC1CCC(c2c[nH]c3ccccc23)N1C
CC(C)C(NS(=O)(=O)c1ccc(Oc2ccc(F)cc2)cc1)C(=O)O
Cc1cccc2c1CCc1occc1-2
COc1ccc(CNC(=O)c2cc(NC(=O)c3cccc(Cl)c3O)cc(C(N)=O)c2)cc1F
CCOC(=O)C=C1c2ccccc2C(=O)CC1c1cc2cc(Cl)ccc2nc1Cl
CCC(=O)CC1=CC(=O)N(c2ccc(ONc3ccccc3C)cc2)C1=O
CC(C)c1nc(C(C)O)cn1C1CCN(C(=O)C(Cc2ccc(Cl)cc2)NC(=O)C2Cc3ccccc3CN2)CC1
Cc1ccc(OC(=O)c2cnc(Cl)cn2)cc1
NC12CCc3c([nH]c4ccccc34)C1C1C3CCCc4cccc(c42)C3CN1c1ncccn1
CC(CCCN)NC(=O)C(N)CC(=O)O
COc1cccc2c1C(=O)c1ccc3c(c1-2)CC1(c2cccc(Cl)c2)CCN(C)N31
O=CC1CN(N2CCCCC2)CCC1N1CCCC1
N#Cc1ccc(Oc2ccc(NC(=O)C(Cc3ccccc3)n3ccnc3)cn2)cc1
CCCCN1C(=O)c2c(c3c4ccccc4n(C)c3c3c2c2ccccc2n3C)C1=O
Cc1ccc(N(C(=O)CNc2ccc(S(N)(=O)=O)cc2)S(C)(=O)=O)c(C)c1
N=C(N)c1ccc(OCCCCCOc2cc(O)c(C(=N)N)cc2C(=O)NN)cc1
COc1c(Br)ccc2oc(C(=O)NS(=O)(=O)c3ccc(Cl)cc3)c(C)c12
CCCCCCCCCCCCCCSCC(=O)O
O=P(O)(O)OC(c1ccc(Cl)cc1)P(=O)(O)O
O=C(Nc1cc(Cl)cc(Cl)c1)Nc1ccc2nc3n(c(=O)c2c1)CCCCC3
Cc1ccccc1CNc1nc(=O)c(C(C)O)c(Cc2ccc(C(F)(F)F)cc2)[nH]1
NC(=O)C=Cc1ccc(-c2cc(CCC(=O)O)c(C(=O)O)s2)s1
CN=CNc1cccc(OCC(=O)NN=Cc2ccc(O)cc2O)c1
Cc1nc2ccccc2n1C1CC2CCC(C1)N2N1CCC(C(c2ccccc2)c2c(O)ccc3ccccc23)CC1
c1cnc(N2CCN(CCCCc3c[nH]c4ccc(-n5cnnc5)cc34)CC2)nc1
CCOC(=O)c1cc(C=CC(=O)OC(=O)CNCc2ccccc2)oc1C
C=CCOC(=O)c1cnc2cc(-c3ccc(F)cc3)ccc2c1Cl
COc1cc2c(cc1OC)C(=O)C(OC)C2
CN(CC(=O)N1CCc2ccccc2C1)C(=O)C1CC1c1ccc(Cl)cc1
CN1C(=O)C2(N=C1N)c1cc(Cl)ccc1CC21CCC(N(C)C(=O)Cc2cc(Cl)c(N)cc2OCCCN2CCC(F)C2)CC1
CS(=O)(=O)c1ccc(C2(C(=O)NC3CC=CCC3)CCCC2)cc1
O=S(=O)(Nc1ccccc1Cl)c1ccc(Cl)s1
O=C1CC2(CCN(CCCc3cc(C(F)(F)F)ccc3O)CC2)Oc2ccc(O)cc21
CNC(=O)c1nc(-c2ccc(Cl)cc2)c2c(c(C)nn2C(C)C)c1C
COc1cc(OC(=O)N(C)CC(COC(=O)N(C)C)c2ccc([N+](=O)[O-])c(C)c2)cc(OC)c1OC
O=C1C(=Cc2ccco2)SC(=S)N1Cc1ccc(Cl)cc1
N#CC1CCCCN1c1nc(=O)cc(C(F)(F)F)[nH]1
COc1ccc(C(=O)C=CC2=C(C)C=C(C)CC2=O)cc1
CN1CCN(CCCOc2ccc3c(c2)c(-c2ccc(F)cc2)c(-c2ccc(F)cc2)n3S(=O)(=O)c2ccc(F)cc2)CC1
Cc1ccccc1NC(=O)Nc1ccc(I)cc1
CCOC(=O)CC1C(c2ccccc2F)=NC2Sc3ccccc3C(=O)N21
COc1ccc(-c2nc(-c3ccccn3)no2)cc1OC
CC(=NNC(=S)Nc1ccc(Cl)cc1)c1ccco1
O=C(Cc1ccc(Br)s1)Cn1[nH]c(=O)cc1-c1ccccc1
CCN(CC)Cc1nc2ccccc2c(=O)n1-c1ccc(OC)c(OC)c1
O=C(O)c1ccc(N(Cc2ccccc2)C(=O)CCNc2ccc(F)cc2)cn1
CC(C)(C)OC(=O)Nc1ccc(NC2=NC3CCCCC3N2)cc1
Brc1ccccc1OCCN1CCNCC1
Cc1cnn2c(NCc3ccc(Cl)cc3)nc(Nc3cccc(CO)c3)nc12
COc1ccc(-c2nnc(SC3CC(N)CCC3O)o2)cc1OC
CC(C)CN(C)c1nc(N)c([N+](=O)[O-])c(NCc2ccc(Cl)cc2Cl)n1
CC(CCCCC(F)F)C(C)c1cc(O)c2c(c1)OC(C)(C)C1=C2CN(CC(=O)OC(N)=O)CC1
CCOC(=O)C1=C(C)NC(C)=C(C(O)C(=O)OC)C1c1cccc([N+](=O)[O-])c1
CCOC(=O)Cc1ccc(NCC(O)COc2ccccc2)cc1
CCCCC(NC(=O)OCc1ccccc1)C(=O)N(C)O
Cc1cc(Cn2cncc2CNc2cccc(C#N)c2)ccc1C#N
COc1ccc(N)cc1C=NNC(=O)c1cccc(Nc2ccc(Br)cc2)c1
NS(=O)(=O)CCOCCS(N)(=O)=O
COc1ccc(NS(=O)(=O)c2ccc(CCNC(=O)c3cccs3)cc2)cc1
CN1CCN(C(=O)c2cc(Nc3ccc(CCN4CCOCC4)cc3)nc3ccc(-c4ccccc4)cc23)CC1
CCCCc1cccc2c(CCN(CC)C(CC)CCC)c(-c3ccc(S(C)(=O)=O)cc3)[nH]c12
CCCC(C)NCC1Cc2ccccc21
O=C(NC1CC1)c1cc(-c2ccsc2)nn1-c1ncccn1
CCOC(=O)c1ccc(C(CC=Cc2ccc([N+](=O)[O-])cc2)=C(C)C)cc1
CC1CC2(C)C(CCC3C2CCC2(C)C(C(=O)OC4CCCC4)CCC32)NC1=O
CCCCCCCCNC1=CC(=O)C(NCCCCCC)=CC1=O
Cc1ccc(S(=O)(=O)c2cc3c(cc2-c2ccc(S(N)(=O)=O)cc2)OCO3)cc1
CC(C)N(C)C(=O)C1=C(Nc2ccc(F)cc2)CC(=O)NC1c1ccco1
CCCNCCC
COC(=O)C1=C(c2ccc(OC)c(C(C)=O)c2)c2nccc3[nH]c(C)c(c23)S1
CCNc1ccccc1OCC(=O)Oc1[nH]c(SCC)nc2c3ccccc3nc1-2
C=CCN(C)C1CCC(Nc2c(O)c(=O)c2=Nc2ccc(C)c(Cl)c2)CC1
CC1(C(=O)c2ccc(F)cc2)NS(=O)(=O)c2ccccc2C1=O
CCNNc1cc(C(=O)C(=O)Nc2ccc(C(F)(F)F)cc2)c2nc(-c3ccccc3)[nH]c2c1
Cc1ccccc1-c1n[nH]cc1C(=O)N1CCN(c2ccc(C)c3nc(C(F)(F)F)ccc23)CC1
CC(=O)CCCOc1cc(-c2ccccc2)cc(O)c1OC1(c2ccccc2)C(=O)NC(=S)NC1=O
c1ccc(CCN2CCCC(c3c[nH]c(Nc4ncc5ccccc5n4)n3)C2)nc1
CC(C=CC=CC(=O)Nc1cc(C)ccn1)=CC(C)=CC(C)=CC1=C(C)CCCC2C(C)(C)C(=O)CCC12C
CCCCN(Cc1cc2c(cc1Br)OCO2)C(=O)OCc1cccc([N+](=O)[O-])c1
CC(=O)Nc1ccc(SCC(=O)Nc2cccc(N3CCCC3)c2)cc1
c1ccc(Cc2cccc3[nH]cc(-c4ccccc4)c23)cc1
CC(C)(C)OC(=O)NC(=O)C(Cc1ccccc1)NC(Cc1cc2ccccc2[nH]c1=O)C(=O)NC(Cc1ccccc1)C(=O)O
O=c1cc(-c2ccc(OCC3CCN(Cc4ccccc4)CC3)cc2)oc2ccccc12
O=C1N(Cc2ccccc2)C2(CCCCCC2)NC12CCCCC2
O=C(c1cccc(F)c1)N1CCN(C(=S)NCCO)CC1
CCC(O)CCn1cc(-c2ccc(OC)c(OC)c2)c2cc(C(=O)NCC(C)C)sc21
CCN(CC)Cc1cc(C(=O)N(O)C=O)n(C)c1
O=C(CCC(=O)NN1C(=O)C(=Cc2ccc(Cl)cc2)SC1=S)NN=Cc1ccco1
O=C(NN=Cc1ccc(O)c(Cl)c1Cl)c1ccc[nH]1
Cc1cc(Br)c(Nc2nc(-c3ccc(N(C)C)cc3)cs2)c(Br)c1
COc1ccc(-c2cccnc2Cl)cc1Cl
CN(C)C1CCC2C3Cc4ccc(O)cc4C3(Cc3ccc(CCNS(C)(=O)=O)cc3)CCC21C
CCOC(=O)c1sc(Cc2n[nH]c3cc(Cl)ccc23)nc1C
COc1ccc(CCN(C)c2ccnc(-n3ccnc3)n2)cc1
CN1CCN(CC(=O)N2N=C(c3ccc(Cl)cc3Cl)SC2c2ccccc2Cl)CC1
CNOc1ccc(C(=O)CCCCCc2nc3cc(F)c(F)cc3[nH]2)cn1
CC1(C)CC(C(=O)Nc2cccc(C(F)(F)F)c2)(c2ccc(F)cc2)CCO1
Cc1nc(CN2CCSCC2)n(Nc2ccccc2-c2ccccc2)c1C
Cc1cc2onc(Cn3c(=O)sc(=S)n(CC(C)(C)C)c3=S)c2cc1C
CCCCCCCCC=CC=Cc1sc(N)nc1C(=O)C(C)(C)C
O=C(Nc1ccc(N2CCC(O)C2)cc1)c1cccc(CNc2nc(NCCCN3CCCC(F)C3)nc(N3CCCC3)n2)c1
CCC1NC(=O)c2[nH]cnc21
O=C(C=Cc1ccccc1)NCCCCCNc1c2ccc(Cl)cc2nc2cc(Cl)ccc12
FC(F)(F)c1cc(Cl)c(-n2nc(NCc3ccncc3)c3cc4ccccc4nc32)c(Cl)c1
CC(=O)NC1CSSCC(C(C)O)NC(=O)C(C(=O)O)NC(=O)CNC(=O)C(CS)NC(=O)C(CO)NC1=O
Cc1ccc(NCc2cc(CC(=O)N(C)C(=O)C=Cc3ccc(O)c(C(N)=O)c3)ccc2O)cc1
COC(=O)C(=O)Cn1nc(N2CCC(NC3CCCCC3)CC2)cc1-c1ccc([N+](=O)[O-])cc1
NC(=NNC(=S)N1CCCCCCC1)c1ccccn1
Cc1nc(-c2c[nH]cn2)no1
Cc1ccc(S(=O)(=O)N2CCN(C(=O)CNc3ccccc3CC(=O)O)CC2)cc1
COc1ccc(S(C)(=O)=O)cc1C(=O)N1CCCC1c1ccc(Cl)cn1
CCCCCCCCC1C=C(C=C(C)C)c2ccc(OC)cc2C1
COCc1ccc(NC(=O)c2cnc3n2CCS3)c(C)c1
COc1ccc(N2CCN(c3nc4cc(Cl)ccc4[nH]3)CC2)cc1
CCOc1ccc(S(=O)(=O)C2Nc3ccc(-c4ccc(F)nc4)cc3C3C2CCN3CO)cc1
Cc1c(C(=O)N(C)C)cnn1-c1ncc(C#N)c(N2CCNCC2)n1
COc1c(OC(C)=O)c2c(c3c1C(=O)C(C)=C(C)C3=O)C(=O)CC(c1cccnc1)C2(C)C
CNC(CC(C)C)c1ccc(S(=O)(=O)C2CCCCC2)cc1
CCC(C)C(NC(C(=O)OC)C(C)C)C(=O)NC(=O)CNC(=O)CCCc1ccccc1
O=C(Cc1ccc(F)cc1)Nc1ccc2ncnc(Oc3ccc(NC(=O)c4ccccc4C(F)(F)F)cc3F)c2c1
CC(C)C(NC(=O)Cc1cccc2ccccc12)C(=O)Nc1cc(-c2ccc(-c3ccc(C(=N)N)cc3)cc2)cn(CC(=O)NC(C(=O)C(F)(F)F)C(C)C)c1=O
COc1ccc([S+]([O-])CCN=Cc2cc(OC)c(OC)c(OC)c2)c(OC)c1
Cc1ccc(CN2CCCC2CP(=O)(O)Cc2ccccc2)cc1
N#Cc1ccc(Oc2ccc(NC(=O)c3c(O)cnc(N4CCCCC4)c3Cl)cc2)nc1
O=C(O)c1cccc(NC(=O)N2CC(C(c3ccccc3)c3ccccc3)CCC2=O)c1
CCCCCCCC(=O)N1Cc2sc3ccccc3c2C2C(=O)CCCC21
OC1C(O)C2OC2C1NCCc1ccc(Cl)cc1Cl
Cc1cc(C)c(S(=O)(=O)NC(=O)Nc2c(C(C)C)cccc2C(C)C)c(C)c1
CCC(=O)c1ccc(NC(=S)N(CC)Nc2cc(C)on2)cc1
CCCCCCCCCCOC1C(CO)OC(OC2C(OS(C)(=O)=O)OC(C)C(O)C2O)C(O)C1O
CC(C)(C)CC(C)(C)NC(Cc1ccccc1)C(=O)NC(=O)C1CC(=O)N(c2ccccc2)C1
CNC(=O)C1CCC2C1C(OC)OC2(OC)C(=O)O
Cn1c(=O)c2c3ccccc3sc2n(C)c1=S
Fc1ccc(CSc2cnc(Nc3ccc(CN4CCCCC4)cc3)nc2)cc1
C=CC(=O)Nc1cc(OC)cc(C(=O)N2CC(C(C)=O)c3ccccc32)c1
CC(C)(C)c1nnc(-c2ccc(-c3ccccc3)cc2)n1-c1ccccc1F
COc1ccc(CC2C(=O)c3ccccc3CN2C(=O)O)cc1F
O=C(C(CCN1CCN(c2ccc3ccccc3c2)CC1)=NNc1ccccc1)c1ccco1
CC(C)(C)OC(=O)CN1CCN(c2ncnc3c2nc(-c2ccccc2F)n3Cc2ccccc2)CC1
CCOC(=O)COc1ccc2nc3[nH]c(=O)[nH]c3cc2c1
COc1cccc(C=CCCc2c(C(=O)O)[nH]c3nc(C#N)nn3c2=O)c1OC
Cc1ccccc1NC=C1C=CC=C(O)C1=O
COc1ccccc1N1CCN(C2CCC(N3C(=O)C4CC5C(=O)N(C)CC5C4C3=O)CC2)CC1
CSNC(Cc1ccccc1)C(O)C(O)C(CN1CCc2ccccc2C1C(=O)C(=O)C(NNCCC=O)C(C)C)NCc1ccccn1
O=C(NN=Cc1ccc(O)c(O)c1)c1ccc(Br)cc1
CN(C)c1cccc(C(=O)NCc2noc(C3CC3)n2)c1
CCC#CCOC(C)CC=NC(=O)CCC(=O)OCCCc1c(C)cc2c3c(c1=O)C(O)(C(O)C1=C(CCCC1)C3O)C(C)(O)C2=O
NC1=NC2(CO1)CC(C(=O)NO)Cc1cc3c(cc12)OCCO3
N#CC(C(=O)Nc1ccc(C(F)(F)F)cc1)=C(O)CN1CCOCC1
Cc1ccc(SCC(=O)Nc2ccc3c(c2)OCCO3)cc1
CN1CC=C(c2ccc(F)cc2)CC1
CCc1cc(C(=O)OC)cc(C(=O)OCC(=O)Nc2ccc3[nH]c(=O)[nH]c3c2)c1
O=C(NC(=O)C(NS(=O)(=O)c1ccc(Cl)cc1)C(=O)NO)c1cccc(Cl)c1
Cn1ncc2c(NC(=O)c3cn(CC4CC4)c4ccc(-c5ccccc5)cc34)cccc21
Nc1ccc2c(c1)CCC2=Cc1ccc(F)cc1
Cc1cc(C#N)cc(C(=O)Nc2cc(C)nn2-c2ccccc2)c1
CCCCn1c(=O)c(=S)nc(-c2cc(OC)c(OC)c(OC)c2)c2ccc(Cl)cc21
O=C(C1CCCO1)N1CC(O)CC12CCN(Cc1cccc(F)c1)CC2
CC1CCN(S(=O)(=O)c2ccc(NC(=O)c3cccc(S(=O)(=O)N4CCCCC4)c3)cc2)CC1
COCCCCn1c(CN2C(=O)C(=NO)c3cccnc32)nc2ccccc21
COc1cccc(-n2ccc3c4ccc(F)cc4c(C(=O)O)cc32)c1
C=Cc1cc(C)c2c(c1O)C(=O)C=CC2=O
COc1ccc(NNc2ncccc2S(=O)(=O)Cc2cc(Br)c(O)c(OC)c2)cc1
CN1CCC(CN2CCN(C(c3ccc(F)cc3)c3ccc(F)cc3)CC2)C1=O
Cc1cccc2c1CCC(C(=O)NC(Cc1ccc(-c3ccccc3C(=O)O)cc1)C(=O)O)C2
O=C(ON=C1CSC2CCC(=O)N12)c1ccc([N+](=O)[O-])cc1Br
CCCSc1nc(=O)c(-c2cccc(Cl)c2)c(Cc2ccccc2)[nH]1
CC1CN(C(C)CO)C(=O)c2cc(NCN(C)C(=O)c3ccc(CNc4ccccc4N4CCCC4)cc3)ccc2OC1C(=O)C1CCCCC1
Nc1nc(N)c(C(=O)NOc2ccc(CC3CCN(C4=NC5C(=O)N(c6ccccc6)C(=O)C5S4)CC3)cc2)nc1Cl
COC=C(C(=O)Oc1cc(C#N)cc(C(F)(F)F)c1)c1ccccc1COC
CCC(C)(C)c1cc(OCCCl)c(OC)c(OCCCl)c1
CCCCNC(=O)c1cn(-c2ccc(Cl)cc2)nc1-c1ccncc1
CCC(NC(=O)C1CCCN1C(=O)C(O)c1ccccc1)C(=O)Nc1nc2ccc(-c3ccco3)cc2[nH]1
NCCCCOC(=O)C1=C(c2ccc(-c3ccccc3)cc2)CC2CCC1O2
CCN(CC)CCNc1cc2oc3ccccc3c(=O)c2c2cocc12
CC1Cc2ccccc2N1C(=O)c1ccccc1S(=O)(=O)NCc1cccs1
CCC[n+]1ccc(C=CC(=O)NO)cc1
COc1cc(C=CC(=O)C2=C(O)C(C)(C)CCC2=O)cc(OC)c1OC
CC(C)C1C(=O)NCC2C3CCc4cc(OCCN)ccc4C3CCC21C
CCCCCCCCCCCC=CCCCCC(O)C(O)CO
Cn1nc(C2CC3CCC2N3)ccc1=O
CCN(CC)C1CCc2ccc(O)cc2C1CCOC(C)C
Nc1ccccc1NOc1ccc(C(=O)C(CCc2ccc(ONCCc3cc(F)cc(F)c3)nc2)Cc2ccncc2)cc1
O=C(Nc1ccc(Oc2ccccc2)cc1)c1ccccc1
Cc1cc(C)c(NC(=O)C(=O)NCCOc2ccc3occ(CCN4CCN(C)CC4)c3c2)c(C)c1
Fc1ccc(C23CC2CN(CCOc2ccc4ccccc4n2)C3)cc1
Cc1cc(NCc2ccc(Br)cc2S(=O)(=O)OC(=O)C(C)(C)C)no1
O=C1C=CCCC1O
C=CCn1c(C=Cc2ccco2)nn(-c2ccc(C)cc2)c1=O
CCCCCCCCCCCCC(C)[N+](=O)[O-]
O=c1cc(-c2ccccc2)c2cc(C(F)(F)F)ccc2s1
CC(=O)c1cccc(-c2nc3c(Cl)ccc(Cl)n3c2NCCCN2CCCCC2)c1
CCN(CC)c1nc(C)nc2c1nnn2-c1c(Cl)cc(C)cc1C(F)(F)F
CN1CCC(C2=NN=C3SCC(c4ccc(C(F)(F)F)cc4)=[N+]32)CC1
CCOC(=O)N1CSC2(C#N)C(c3ccc4c(c3)OCO4)CC(=O)N3CCCC312
Cc1cc(NC(=O)c2cc3c(s2)CCC(C)C3=O)nn1C(C)C
N=C(NS(=O)(=O)c1ccc(Cl)c(Cl)c1)c1ccccc1F
Cc1cc(COc2ccc(CC3CCCNC3)cc2)on1
c1ccc2c(c1)OC1(CCN(Cc3cc4ccccc4o3)CC1)CC2C1CCOCC1
O=C1CCc2cc(NC(=O)C3CCCC3)c(Cl)cc2N1
c1ccc(-c2cc(-c3nc4ccccc4[nH]3)c3ccccc3n2)cc1
O=C(Cc1nnnn1-c1cccc(NN2CCCC2)c1)Cn1sc2ccccc2c1=O
COc1ccc(OCN2CCOC(Cc3cccc([N+](=O)[O-])c3)C2)cc1
CCN(C(=S)c1ccc(OC)c(OC)c1)C(C)C
Cn1cc(NC(=O)C[n+]2ccc(C=NO)cc2)cc1C=O
COCC(=O)C1(C(=O)N2CCC(c3cc(Cc4ccccc4OC)nn3CC(O)CNC3CCOCC3)CC2)CCCC1
CNC(=O)c1ccc2c(c1)NC(=O)CS2
CCCNC(=O)N1C(=O)C(Cc2ccccc2Cl)CC2(C(C)(C)C)CCCCC=C12
CC(C)OC(=O)c1ccc2[nH]ccc2c1
CC(=O)OC1C(=O)N2C(C(=O)O)=C(CNC(C(=O)NC(=O)Cn3cc(C)c(=O)[nH]c3=O)c3ccco3)CS(=O)(=O)C12
C=CC(O)c1cn(-c2cc(=O)[nH]c(O)n2)c2ccccc12
O=C(Cc1csc(-c2ccc3c(c2)OCO3)n1)c1c(O)n2cccc(-c3ccco3)c2nc1=O
COc1cc(F)ccc1N(CC(=O)Nc1ccccc1C(=O)Nc1ccccc1C)S(C)(=O)=O
CNC(=O)C(CCc1ccc(OC)cc1)NC(=O)N1C(C)CCC1C(=O)C=Cc1ccccc1Cl
COc1ccc(Br)cc1C(CC(N)=O)NC(=O)c1nn(-c2ccc(Cl)c(Cl)c2)c(-c2ccc(Cl)cc2)c1C
CCCCN1CC2(CCCN(CCSC)C2)OC1=O
O=C1C=C(Nc2ccc([N+](=O)[O-])cc2)C(=O)c2ccccc21
Cc1ccccc1COC=Nc1cc(Nc2ccc(NC(=S)NCC3CC3)cc2)ccn1
Cc1ccccc1C(=O)NC(Cc1ccccc1)C(O)CNN1CC(Cc2ccccc2)C(=O)N(CC(C)C)c2ccccc2S1(=O)=O
CN(C)CCCN1C(=O)C(=Nc2ccccc2)c2[nH]nc(CCCN3CCS(=O)(=O)CC3)c21
Cc1cc(CCc2cc(OCCCc3ccccc3)n(CC(N)=O)n2)cc(C)c1OCC(=O)NC(C)c1ccccc1
CCONc1nc(C)c(C(=O)N(C)c2ccc(C(=O)S(=O)(=O)c3ccccc3)cc2)s1
C=C(C)C(O)C(O)Cn1cc(C(=O)O)c(=O)c2cccc(OC)c21
COc1ccc2cc3c(cc2c1)sc1c(O)cccc13
COc1ccc(-c2c(-c3ccc(OC)cc3)n(C3OC(OC)C(O)C3CO)c3ccc(OC)cc23)cc1
CC(C)OC(CN1CCCC1)C(=O)NC(=O)c1ccc(C(=O)C2C(C)N(Cc3ccccc3)C(=O)N2C(=O)OCc2ccccc2)cc1
CCOc1cc2nccc(CN)c2cc1OCC
CC(=O)N1CCC(N2CCC(C(=O)c3cccc(C4CCN(C)CC4)c3)CC2)CC1
COC(=O)C(Cc1ccccc1)NCC(=O)C1CCCCC1
CCCCC(=O)Oc1cc2c(=O)c3c(O)cc(OC)cc3oc2cc1OC
CONc1nc(CC(=O)C(C)CC2=NS(=O)(=O)c3ccccc3N2)n[nH]1
CCCCCCCCC=CC(O)C(O)C=Cc1ccc(Cl)cc1Cl
C#CCN1CCN(C(=O)c2c[nH]c3cccc(Oc4cc(C)nn4C4CCCCC4)c23)CC1
Cc1nnc(N2CCC(C(=O)N(C)c3ccc(F)cc3)CC2)c2nn(-c3ccccc3)c(C)c12
CC1C(c2ccccc2)OC(=O)N1C(=O)c1cc(O)cc(O)c1
O=C(c1cc(-c2cccc(O)c2)on1)N1CCCCC1
O=C(CCc1nc2ccccc2s1)Nc1nnc(C2CC2)s1
Oc1ccc(-c2nc3cc(O)c(O)cc3o2)cc1
CCN(CC)c1ccc2nc3c(Cl)cccc3nc2c1
CC(=O)c1nn2c(C(F)(F)F)cc(-c3ccc4c(c3)OCO4)nc2c1C1CC1
C=CCn1c(=O)n(CCCN(CC)CC(O)(CNC(=O)c2cc3c4c(c(NC(C)=O)ccc4n2)C(=O)N(C)C3=O)C(F)(F)F)c(=O)c2oc3ccccc3c21
O=C(O)c1ccccc1C1COC(c2ccc(-c3ccc(C(F)(F)F)cc3)cc2)C(c2ccc(Cl)cc2)C1
CC(C)Cc1cccc(C(CCCN2CCC(C)(C)c3ccccc32)C(=O)O)c1
CC(=O)c1cccc(OCC(=O)N(C)c2ccccc2)c1
CCC(C)CC(C)C=C(C)CCC1C(O)C(C)C(O)C(O)C1(C)O
CC(C)(C)N1CCC(Nc2cc(S(=O)(=O)Nc3ccccc3)ccc2[N+](=O)[O-])CC1
CCN(CC)c1ccccc1OCc1coc(-c2cccc(F)c2)n1
O=C(CCc1c[nH]c2ccccc12)Oc1ccc(Br)cc1
CCCCCCCCCCCCNS(=O)(=O)c1c(C)[nH]c(C)c1C(=O)N1CCN(c2nc3ccccc3s2)CC1
COc1ccc(CN2CCN(C(=S)Nc3cccc(C)c3C)CC2)cc1OC
CC(CC(O)C(Cc1ccc(Cl)c(Cl)c1)NC1CCCC1N)C(=O)NC(=O)OC(C)(C)C
COC(=O)c1cc2cc(OC)ccc2c(-c2ccc(OC)c(OC)c2)c1CC(=O)O
COc1ccc(CC2CC(=O)C3CCc4ccc(-c5ccc(OC)cc5)cc4C3O2)cc1
CC(=O)OC(C)C(C)(CC=CCCCC1C(C)(O)CC(O)C2C(=O)C3OC4(C)CCC(C)C(O)(CC=C(C)C)C4CC3C21C)C(=O)O
CN(c1cccc(NC(=O)Nc2ccc(F)cc2)c1)S(=O)(=O)C1CC1
CCCN(CCC)C(=O)c1c(C(=O)OC)[nH]c(-c2cc(OC)c(OC)c(OC)c2)c1C(C)=O
COc1ccc(N(C(=O)CNc2cc(C)on2)C(=O)C(NC2CCCC2)c2ccco2)c(OC)c1
CC12CCC(O)CC1=CCC1C2CCC2(C)C(OC3C=CC(C(O)(CO)CO)O3)CCC12
c1ccc(-c2cc(-c3cccc(-n4nnc(-c5ccccn5)n4)c3)on2)cc1
O=C(Nc1ccc2ccccc2c1)Nn1ccnc1
CC(C)c1onc(-c2ccccc2)c1CC(=O)c1ccc(ONCC(O)c2ccc(Cl)cc2)nc1
CC(NC(=O)c1cc2cc(Cl)ccc2[nH]1)C(=O)NC(C#N)(CCCc1ccccc1)C(=O)O
CC(=NOCC(O)CN1CCN(C(=O)OC(C)(C)C)CC1)c1ccncn1
COc1ccc2c(-c3ccc(OC)c(OC)c3)nc(C(=O)NCCCN(C)C)c(OC)c2c1
O=C(Cc1ccc2ccccc2c1)OCCc1c[nH]cn1
Nc1nc2ccccc2n1CC1CCN(Cc2nccs2)CC1
COc1ccc(-c2ccnc3cc(-c4ccc(Cl)cc4)nn23)cc1OC(C)CO
O=C(Cc1cccs1)NC(=O)CN1C(=O)CCC2C1CCN2C(=O)c1ccc(CP(=O)(O)O)cc1
CN1C(=O)C(c2nc(-c3ccccc3F)c(CC(=O)O)s2)C(c2ccccc2)N(C)C1=O
Cc1cc2c(Br)cccc2c2nc(-c3ccc(Cl)cc3)[nH]c12
O=C(Nc1cccnc1F)C1NC(C(F)(F)F)C2(C(=O)Nc3ccc(C(F)(F)F)cc32)C1c1cccc(Cl)c1
CCCCN1CCN(CC(=O)Nn2cc3ccccc3nc2=S)CC1
NC(Cc1c(Cl)cccc1Cl)C(=O)O
CCCCC(C=Cc1ccc(OC)c(OC)c1)=NNC(=O)c1cccnc1
CC(=O)N(C(=O)c1ccccc1)N(C#N)C1=C2C(N3CCNCC3)=NC=NN2C(=O)C(CCc2ccccc2)N1
O=C(c1cccc(Cl)c1Cl)C(S)c1ccccn1
CCCc1ccc(N2CCN(Cc3ccccn3)CC2)cc1
CCCOC(=O)C1=C(C)Nc2ncnn2C1c1ccc(F)c(F)c1
CC(=O)NOc1ccc(C(C)C2CCN(c3cc([O-])ncn3)C2)cc1
N#Cc1ccc(C(OC(=O)Cc2cccc(CN3CCCC3)n2)c2cccnc2)cc1
Oc1ccccc1CCC#CCCN1Cc2ccccc2C1
CCOC(=O)CCC(=O)OCc1cc[n+](C(C)C(=O)OC(=O)C(C)CCCC(C)CCCC(C)CCCC(C)C)cc1
C=Cc1cc(N(CC)S(=O)(=O)c2ccc(C(=O)Nc3cc(C)on3)cc2)c2ccccc2n1
COc1ccc2c(c1)CN(C(=O)c1ccc(CN3CCC3)o1)CC2
Cc1ccc(C)c(OC(=O)C(C)NC2CC(C)(C)Cc3c2cnn3-c2ccc(C#N)c(C)c2)c1
CCC(=O)N(C)CC1=C(C(F)F)C(=O)NC1=O
Cn1c(N)nc2c3cc(S(=O)(=O)N4CCCC4)ccc3n(C)c2c1=O
CCCCC(C)(O)C=CC1C(O)CC(O)C1CC1COC(c2ccccc2CCCC(C)O)C1
CON=Cc1c(-c2cccc(C)c2)nc2cc(C)ccc2c1CCN
COc1cc(COc2ccc(C=NNC(=O)c3cnccn3)cc2)cc(OC)c1
COCC(C)(O)c1nn2c(-c3ccc(Cl)c(Cl)c3)nnc2c2c1C1CCC2C1
Cc1ccc(NC(=O)Nc2n[nH]c3c2CN(C(=O)C2CCCN2)C3(C)C)cc1C
Cc1ccc(C=CC(=O)N2CCCCC2c2cccs2)o1
COOC=C1NC(C)=C(C(=O)CCn2cncn2)C(c2ccccc2Cl)C1C(=O)OC
CCN(C)C(=O)ON=C1c2ccccc2-c2c1c(C)nn2C
O=S1(=O)NC2CCC1C2
O=C(O)CCc1ccc(OC(c2ccc(F)cc2)c2ccc(F)cc2)cc1
CC1CC(C)CN(C(=O)Cn2c(=O)sc3cc(S(=O)(=O)N4CCN(C(=O)C5CCCO5)CC4)ccc32)C1
CCC(C)C1CCCCC1
COc1ccc(CCC(=O)NCC2CCCO2)cc1ON1C(=O)c2ccccc2C1=O
CC1C2C3=CCC4C5(C)C6=CC(=O)C(O)CC6(C)CCC5CCC4(C)C3(C)CCC2(C(=O)OCc2ccc(-c3ncccn3)cc2)CCC1(C)C
Fc1ccc(F)c2c1CN(N1CCCC1)CC2CCCOc1ccccc1
CSC(COCC(=O)Nc1c(C)cccc1C)C(=O)NC(C)=O
Cc1ccc(NCC(=O)Sc2ncnc3c(=O)n4c(cc23)OCC4)c(C)c1
Cc1cccc(C)c1NC(=O)Cc1ccccc1-c1ccccc1
Cc1oc2ccccc2c1C(=O)c1cc(O)c(O)c(Br)c1
Cc1ccccc1N1CCC(Cc2cc(C(C)(C)C)c(O)c(C(C)(C)C)c2)CC1
CCOc1ccc(S(=O)(=O)c2nc(C=Cc3ccc(OC)cc3)c(C)o2)cc1
CCCc1nc(CC(=O)OC)cs1
COc1ccc(S(=O)(=O)N2CCN(c3cccc(C)c3)CC2)cc1N1CCN(C)CC1
CNC(=O)C(NC(=O)C(CC(C)C)NC(=O)C(CCc1ccccc1)NP(=O)(c1ccccc1)N1CCOCC1)C1Cc2cc(-c3cc[nH]c3)ccc2O1
C1=CC2CCC(CC3CC3=C1)N2c1ccccc1
COc1ccccc1C=C1CCCC(=Cc2ccc(OC)c(OC)c2)C1=O
Cc1ncc([N+](=O)[O-])n1CCOCP(=O)(O)O
NC1CC(c2cc[n+](-c3ccc4c(c3)OCO4)cc2)CNC1=O
Cc1csc(SCC(=O)N2CCCCCC2)n1
O=c1n(Cc2ccc(F)cc2)c2nc3ccc(Cl)cc3nc2n1Cc1ccccc1
CCc1nc(N)c2ncn(C3CC(O)C(COP(=O)(O)O)O3)c2n1
C(#Cc1nc2c(s1)CC(N1CCCC1)CC2)c1ccccc1
Cc1c(CCC(=O)NCCC(=O)O)c(=O)oc2c(C)cc(O)cc12
Cc1cn(C2COC(CO)O2)c(=O)[nH]c1=O
COC1CC(C(=O)N2CCN(C(=O)Oc3cccc4ccccc34)CC2)C(=O)N2CCc3c([nH]c4ccc(O)cc34)C12C
CC1CCN(CCCN(C)CCCc2cc3cc(ON4CCC(C)CC4)ccc3c3oc4c(c23)CCCC4)CC1
Nc1nccc(-c2[nH]c(CCOc3ccc(Cl)cc3)nc2-c2ccc3c(c2)OCCO3)n1
FC1(F)CC(c2nc(-c3ccnc(NC4CC4)n3)c(Br)n2C2CCN(CC3CC3)C2)C1
O=c1c(NS(=O)(=O)c2ccc(F)cc2)c(O)[nH]c2ccccc12
CN(Nc1nc2ccc(C(=O)C(=O)CCNS(=O)(=O)c3cc(Cl)ccc3Cl)cc2s1)C1CCC1
CC(C)(C=O)NC(=O)OC1CCCC1
CCc1nc(NC)c2ncn(C3CCN(C4CCCO4)CC3)c2n1
CC(NC(=O)c1cc2cccc(Br)n2n1)c1cccc2ccccc12
CCCCCCCOC(=O)c1c(-c2ccccc2)c(-c2ccc(OC)cc2)c(C(=O)OCCCN)n1CC(C)C
O=C1CCN(c2ccc(Cl)c(Cl)c2)C(=O)C1
CC1(C)C2CCC1(S(=O)(=O)CN1CCCC1)C(=O)C2
O=C(CN(C(=O)c1cccnc1Cl)c1c(Nc2ccccc2)c(=O)oc2ccccc12)NC1CC1
CC(C)CC(NN1C(=O)C(CCC2CC2)C(C(=O)C(C)c2ccccc2)=C1C(C)C)C(=O)O
COc1ccc2[nH]c3c4ccc(C(=O)O)cc4c4cccc(C=O)c4c3c2c1
CONC(=O)C(C(C)C)N(Cc1ccco1)S(=O)(=O)c1ccc(OC)c(OC)c1
COc1nc(O)c2nc(C)cc(CCc3ccc(C)c(C)c3)c2n1
O=C(C(=O)c1ccco1)C(=Cc1cc(C(F)(F)F)cc(C(F)(F)F)c1)NNC1CN2CCC1CC2
Cc1ccc(S(=O)(=O)Nc2ccc(OCc3cccc(C)c3)cc2)cc1
O=c1c(OCCCCCCCCCCN2CCC(O)CC2)c(-c2ccccc2)oc2ccccc12
COc1ccc2nc(CNC(=O)C3CSC(c4ccc(Cl)cc4)=N3)sc2c1
CN(C)CCCCCCCCCOc1ccc(NC(=O)N2CCCC2CCCCCc2ccccc2)cc1
COC(=O)c1c(O)cc2oc3ccc4c(c3c(=O)c2c1O)CCCC4
COc1ccc(C)cc1NCCCCCCC(=O)N1CC(C)N(C)CC1C
Clc1ccc(CN2C3CCC2c2cnn(Cc4ccccc4)c2C3)cc1Cl
COc1cc(C=NN(C(=O)c2cccs2)c2ccc(C)nc2)cc(OC)c1OC
CC(CCN1CC2CCC(C1)N(C)C2)N(C(=O)c1ccncc1)c1ccc(F)cc1
O=C(Nc1cccc(-c2coc3cc(Cl)cc(OC4CCC4)c3c2=O)c1)N1CCCC1
CCC(=O)N1CCC2(CC1)c1cc(C(F)(F)F)ccc1CC2(C)C
CC(=O)C1CCN(Sc2nc3ccccc3s2)CC1
Cc1cc(C)c(-c2nc3c([nH]2)COC(c2ccccc2)CC3)cc1C(=O)N1CCCCC1
O=C(N=C(Nc1ccccc1)NS(=O)(=O)c1ccccc1)c1ccc(Cl)c(Cl)c1
CC(=O)c1cccc(NC(=O)CSc2nnc(-c3ccccn3)n2C)c1
O=C(NNC(=O)C12CC3CC(CC(C3)C1)C2)c1cccc([N+](=O)[O-])c1
NC1Cc2ccccc2C(=Cc2cccc(NC(=O)C(N)Cc3ccc(O)cc3)c2)NC1=O
CCCCOC(=O)C1=C(C)N(C)C(C)=C(C(=O)OCC)C1c1cccc([N+](=O)[O-])c1
Cc1[nH]c2nc(-c3ccc(C(F)(F)F)cc3)nn2c(=O)c1Cc1ccccc1
Cc1oc(-c2ccc(C(F)(F)F)cc2)nc1CN1CCC2(C)c3cc(SC(F)F)cc(O)c3CC1C2C
O=c1ccc2[nH]cc(C=Cc3ccc(CC4CSCCN4CO)o3)c2[nH]1
CC1(OC(=O)CCC(=O)N(Cc2cccc(O)c2)Cc2ccco2)C(=O)C=C2C=C(C=Cc3cc(O)c(O)c([N+](=O)[O-])c3)OC=C2C1=O
NC(=O)NC(CCCNC(=O)OCc1ccccc1)C(=O)N1CCN(c2ccc(F)cc2)CC1
CSC(CCNC(=O)c1ccc(NCC(=O)NC(CN)CS)cc1-c1ccccc1)C(=O)O
CC1(C)C(C(=O)O)C1c1ccccc1
CN1CCC(c2ccc(Cl)c(Cl)c2)(C(c2cccnc2)c2cccnc2)CC1
CC(C)CC(C(=O)O)N1C(=O)C(=Cc2cccc(OCc3cccc(C(=O)Nc4ccccc4S(=O)(=O)O)c3)c2)SC1=S
CC(=O)Nc1nc(-c2ccccc2)nc2c1nnn2C(C)C
N#[N+][N-]c1cc(OC(=O)c2csc(=S)n2-c2ccccc2)cc([N+](=O)[O-])c1
COc1ccc(C(=O)Oc2cccc(NC(=O)CNCc3ccccc3)c2)cc1OC
c1cn(-c2ccc(-c3nnc4sc(CN5CCCCC5)cn34)cn2)cn1
COC1=CC2=C(C1=O)C(c1ccc(OC)cc1)CN(S(=O)(=O)c1ccccc1)C2
CCCc1ccc(S(=O)(=O)Nc2cc3c(cc2C(C)O)OCO3)cc1
Cc1cccc(N(CC(=O)Nc2c(C)cccc2CC(C)C)S(C)(=O)=O)c1
COc1ccc(N2C(=O)CSC2C(=O)NNC(=O)c2ccco2)cc1
CC(=O)Nc1ccc2c(c1)sc1ccccc12
Cc1ccccc1CN1CCc2ccccc2C1C
Cc1ncc(CN2CCC(C(=O)Nc3ccc(F)cc3F)CC2)s1
COc1ccccc1-c1nc2ccccc2s1
CC(c1ccccc1)N1CCC2C(CCCC3CC(=O)NC(C)(OC(Cc4ccccc4)C(=O)NC(=O)Cc4ccccc4)C32)C1
Cn1c(CN2CCc3nc(-c4ccccc4)nc(-c4ccccc4)c3C2)cnc1C(C)(C)C
CC(CC(=O)Nc1cccc(C)c1)=NNC(=O)c1sc(N)nc1C
CCOc1cccc2c1c(C)nn2CC(O)CNC(C)C
Cc1cccc(NC(=O)CSc2nc3sc4c(c3c(=O)n2-c2ccccc2)CCCC4)c1
CCOC(=O)c1cnn(Cc2ccccc2)c1NC(=O)c1ccco1
CC(CO)Nc1ccc2c(c1)C(=O)N(C(=O)C1CCCCC1)CC(C)C(CN(C)Cc1ccc(-c3ccco3)cc1)O2
CC1CC(N)c2nc(-c3ccccc3)ccc2C1N
CS(=O)(=O)N(C(=O)CNCC1CC1)c1ccc(Cl)cc1
Clc1ccc(CN2CCC3(CCc4ccccc43)CC2)c(Cl)c1
Cc1cc(C)n2nc(SCNC(=O)c3cc(C(C)O)ccc3Cl)nc2n1
CC(=O)NC(CC(=O)O)CC(=O)O
CC(C)c1nnc(SCC(=O)c2ccc3c(c2)OCCO3)o1
O=C(CSc1nc(=O)c2c([nH]1)CCCC2)Nc1ccc(F)cc1
COc1ccc(-c2[nH]nc(-n3ccc(C(F)(F)F)n3)c2F)cc1OC(F)(F)F
Cc1ncc([N+](=O)[O-])n1CCOC(=O)C(C)(C)c1ccccc1
CCCCNc1ccnn1-c1cccc(F)c1
CC(C)CCc1nnc(SCC(=O)NCc2ccc(F)cc2)o1
CCCNC(=S)NN=C(c1ccc(Cl)c(Cl)c1)c1cccs1
Cc1cnn(CC2COCCN2Cc2nc(-c3ccoc3)no2)c1
Cc1ccc(-c2c(-c3ccc(Cl)cc3)cn[nH]c2=O)o1
CS(=O)(=O)c1ccc(-n2cc(-c3ccc(NC(=O)C=Cc4cccc(Cl)c4)cc3)nn2)cc1
Cc1ccc(-c2cc3ccc(-c4ccc(N(C)c5ccccc5)cc4)cc3o2)cc1Cl
CC(C)(C)CCC(NCC(CN)C(=O)C1CNC(ONC(Cc2cccc3ccccc23)C(=O)NC(=O)O)C1)C(=O)NC(C)(C)C
COc1cc(-c2nc(CC3CCCC3)n(C)n2)ccc1-n1cnc(C)c1
Cc1cccc(CC(=O)Cn2c(SN3CCCCC3)nc3ccccc32)c1
O=C1c2ccccc2S(=O)(=O)N1c1cccnc1
NS(=O)(=O)c1ccc(CNCC(=O)OC(=O)c2cccnc2Nc2ccccc2[N+](=O)[O-])cc1
COc1ccc(-c2csc(=S)n2CC(=O)NCc2ccccc2)c(C)c1
CNC(=O)C1Nc2cc(C(C)(C)C)ccc2N(C)S1(=O)=O
O=C1Nc2ccc(Cl)cc2C1=NN=Cc1ccccc1
CC(C=CC(=O)O)=CC1=C(C)CC(O)C(C)(O)C1C
CCON1CC(Cc2ccco2)C2CN(C(=O)c3cccc(F)c3)C(=O)C21
CC(C)(C)c1cc(CCC(=O)O)cc(C(C)(C)C)c1ON1CCCCC1
O=C1C2CC(CNc3c4c(nc5ccccc35)CCCC4)CN2C(=O)CC=CCCCCN1Cc1ccccc1
COc1ccc(Nc2c([N+](=O)[O-])cnn(CCCCC(=O)O)c2=O)cc1
Cc1ccc(Nc2nc(C(N)=O)cs2)c(C(N)=S)c1
NC(CCC(=O)O)CC(=O)N1CCCC1
Cc1ccc(S(=O)(=O)C(=O)CCn2cc(C#N)c3ccccc32)cc1NN1CCCCC1C(=O)C(O)(C=Cc1ccc(F)cc1)NCc1nc2ccccc2s1
Cc1ccc(CN2CCC3(C2)OC(c2ccc(Cl)c(Cl)c2)c2ccccc23)cc1
O=C(NCc1ccc(OC(F)F)cc1)c1cc2cc(Br)ccc2[nH]1
COc1cc2ccnc(NC(C)CCCSc3ccccc3)c2cc1OC
CC(=NOOc1cccc2ncccc12)N1CCC(CC(N)=O)CC1
CCONc1ccn(CC(=O)C(=O)OCCOC)c1C
CNc1ccc(C(=O)NC(=Cc2ccc3c(c2)OCCO3)C(=O)O)cc1
O=C(NNC(NC(Cc1ccccc1)C(=O)O)C(=O)C(=O)c1cccs1)c1ccc(Cl)o1
CCCCC(=O)Nc1cccc(NC(=O)C(=O)NCCCN2CCN(C(C)=O)CC2)c1
C=CCn1c(SNC(=O)c2ccccc2)nnc1C(CCC(=O)O)CC(=O)O
CC(C)OCCOc1ccccc1C1C2C(CC(C)(C)C)CN1CCC2C(=O)NCc1ccc(Cl)c(Cl)c1
CC
CC(C)c1nc(C(=O)NC2CCS(=O)(=O)C2)cs1
Cc1nonc1-c1ccc(S(=O)(=O)N2CCN(c3ncccn3)CC2)cc1
COc1ccc(C(=O)NC(C)c2ccccc2)cc1C
CC(N)C(=O)NCc1cccc(-n2cnc3ccc(CN4CCCC4)cc32)c1
CCOc1cccc(-n2cc(C=CC(=O)c3cccc(F)c3)c3c(N)ncnc32)c1
Cc1ccc(-c2cccc(-c3nc4ccccc4o3)c2)c(OCCN2CCCC2)c1
CN1CCC(Cc2ccc(N3CCC(n4cnc5ccccc54)CC3)cc2)(c2ccc3oc4ncccc4c3c2)C1
CC=CC=CC(=O)C(C)=CC1=CCC(C)=CC1C(C)C
COc1cccc(NC(=O)CCC(=O)NCc2ccc3c(c2)OCO3)c1
CCOC(=O)c1c(NC(=O)CSc2ccc(Cl)cc2)sc(C(=O)N(C)C)c1C
CC(=O)OC(C)c1nc2ccccc2o1
O=C(O)c1ccc(CCCCN2CCC(c3cn[nH]c3-c3ccc(Br)cc3)CC2)cc1
CC(=O)NN1CCC2(CC1)c1c([nH]c3ccccc13)CC(Cc1ccc(Cl)cc1)C2O
CC1Cc2ccccc2N1CC(=O)N1CC2CC1CN(C(=O)CC1C=CC=CC1)C2
O=C1CCNc2cc(CNC(=O)c3cncc4ccncc34)ccc21
O=C(O)CCc1oc2cc(OCCOc3ccc4[nH]c(C(=O)c5c[nH]c6c(Cl)cccc56)cc4c3CCC(=O)O)ccc2c1CCC(=O)O
CC(C)S(=O)(=O)N1CCN(S(=O)(=O)c2ccc(C(=O)N3CCNCC3)cc2)CC1
CC(C)CN1CC2OCCN(CC(C)C)C2C1
COc1ccc(-c2cc(C(=O)Nc3c[nH]nc3-c3ccccc3)no2)cc1
CCCCc1ccc(NC(=O)c2cn(C(C)C)c3cc(C)cc(C)c23)cc1
COc1cc(Cl)c(-c2nc3c(NC(=O)c4cccnc4)nccn3n2)cc1NC1CCN(C)CC1
COc1cc(C=CC(=O)C=C(O)C=Cc2ccc(F)cc2)cc2c1OCO2
COc1cccc(-c2nnc(Cn3c(NC(=O)C(C)C)nc4ccccc43)o2)c1
CC(=O)CCCc1ccc(NC(=O)c2ccccc2C(=O)O)cc1
Cn1ncc2c(NC(=O)c3cccs3)cccc21
CN1CCN(c2ccc(S(=O)(=O)N3CCOCC3)cc2NC(=S)Nc2ccccc2)CC1
CC1C=C2OC3OC(=O)C(C)C3C(=O)C2C(C)(OC(=O)C=Cc2ccccc2)C(=O)CC2C=C(CC1)C2(C)C
Cc1ccc(S(=O)(=O)N(C)C)cc1C(=O)NC1CCC(C)CC1=O
NC(=O)c1cnn2c1n[n+]([O-])c1ccc(OCCCCCc3ccccc3)cc12
CCCCCCCCCCCCCCCCNC1CCC2(C)C(CCC3C2CCC2(C)C(C4=CC(=O)OC4)CCC32O)C1
CCOCc1ncc(-c2ccccc2C#N)o1
Cc1ccnc(NC(=O)CC(=O)NN=Cc2ccc(OC3CC3)cc2)c1
Cc1cc(C)c(NC(=O)c2ccccc2O)c(C)c1
CN(C)CCCc1cc(ONC(=O)c2cc3oc4ccccc4c3s2)c2ccccc2n1
CCCCc1cnc(NS(=O)(=O)c2ccc(Cl)c(C(=O)N3CC(C)CC(C)(C)C3)c2)s1
Cc1ncccc1N1CCC(C(=O)c2ccc(OC3CC3)nc2)CC1
N#Cc1cn(-c2ccc(Cl)cc2)c2n[nH]c(=O)nc12
CS(=O)(=O)c1ccccc1OCc1ccccc1[N+](=O)[O-]
c1ccc(CCOc2ccccc2C2CCCNC2)cc1
CONc1nc2cc(C(=O)CCc3ccccc3)ccc2s1
O=S(=O)(NC1CN(c2ccc(OCCc3ccccc3)c(-n3cnnn3)c2)CC1N1CCCCC1)c1ccccc1
COc1cc(C2CC(c3ccc(Cl)cc3)=NN2C(=O)c2ccccc2)cc(OC)c1OC
O=C(O)c1cn(C2CC2)c2cc(N3CCN(Cc4cccc([N+](=O)[O-])c4)CC3)c(F)cc2c1=O
COc1cc2c(Nc3ccc(S(N)(=O)=O)cc3)ncnc2cc1OCCCn1ccnc1
O=C1NCC(CCc2ccccc2)N(CCCCN2CCN(CC(F)(F)F)C(=O)C2=O)C1=O
Cc1cc(C)cc(-c2c(ON3CC4CCC3CN4)c3cc(C(=O)CCC4CCCCC4)c(Cl)cc3[nH]c2=O)c1
CC1OC(COc2nc(Nc3ccccc3)nc(Nc3ccc(-c4ccccc4)cc3)n2)C(O)C(O)C1O
CCOC(=O)c1cn(C)c2ccc(COC(=O)C3CCCCC3)cc2c1=O
CCOC(=O)c1nn2c(-c3ccc(N(C)C)cc3)cc(-c3cccc(C(F)(F)F)c3)nc2c1Cl
COC1CCC2(C)OC2C2OC(=O)C(O)C12C
COC(C(=O)Oc1cccc(C=NNC(=S)Nc2cc(N3CCOCC3)ccc2-c2nc3cc(C(=O)O)ccc3o2)c1)c1cccc2ccccc12
Nc1c2cc(OCc3ccccc3)ccc2nc2[nH]c(=O)[nH]c12
Cc1cc(C)cc(NC(=S)NS(=O)(=O)c2ccc(F)cc2)c1
Cc1ccc(NC(=O)N2CC3Cc4c(-c5ncccn5)ncn4C3C2)c(C)c1
CCC(=O)N1C2Cc3cc(OC)c(OC)cc3C1Cc1cc(OC)c(OC)cc12
COc1ccc(NC(=O)CSc2nc3nc(N4CCC(C)CC4)c4c(c3c(=O)n2Cl)CCCC4)cc1
COc1ccc(Nc2ncnc(OC3COCCC3O)c2C#N)cc1Cl
NCCCNc1cc(=O)oc2ccccc12
O=C(NC1CC1c1ccccc1)c1cc(Cc2cccc(Cl)c2)[nH]n1
COc1ccc2c(C=NNC(=O)c3cccc(Cl)c3)c(C)[nH]c2c1
Cc1ccc(OCC(F)(F)F)c2nc(-n3nc(OCc4nc(-c5ccccc5F)no4)n(C)c3=O)sc12
CCOc1ccc(-c2ccc(SC3CCC4C5CCC6NC(=O)C=CC6(C)C5CC(C)(C)OC34C)cc2)cc1
COc1ccc(Br)cc1CNc1cccc(S(=O)(=O)Nc2ccc(C(C)C)cc2)c1
NC1C=CC(OC2OC(OCCCCCCCn3cc(O)c(=O)[nH]c3=O)C(CO)C(O)C2O)C(O)C1O
CC(C)CC(N)C(=O)C1NC(C(C)Cc2ccccc2)N(C(Cc2ccccc2)C(=O)O)C1=O
O=C(O)CNc1nc(N2CCCCC2)nc(N2CCN(c3nc(NCC(O)(c4ccccc4)c4ccccc4)c4sccc4n3)CC2)n1
O=C(CCN(c1ccccc1)[S+]([O-])c1ccccc1)NO
O=C(CCN1CCOCC1)c1cc(NNCc2nc3ccccc3s2)cc(C(=O)NCCc2ccccc2)n1
Cc1onc(-c2ccccc2)c1CN(C)Cc1ccc2c(c1)CC(C)O2
CN(Cc1ccc(Cl)cc1)C(Cc1c(C(F)(F)F)[nH]c2ccccc12)C(=O)NC(=O)c1cncc(-c2ccccc2)n1
Nc1ccccc1-n1cccn1
CCCc1nc2cc(C)ccc2c(=O)n1Cc1ccccc1
O=C(O)CONc1ccc(C(=O)CC(=O)C=Cc2ccccc2)cc1
CC(=O)C1CCC(=O)C2(C)c3ccc(C(C)CC(C)C)cc3OC12
Cc1cc(Nc2cc(C(F)(F)F)nc(NCCCN(C)C)n2)ccc1C(=O)NC1CCC(C)CC1
CCN(CC)Cc1cn(CCC2CC(c3cccc([N+](=O)[O-])c3)=NO2)nn1
c1ccc2sc(C3CCN(Cc4nc(CN5CCCC5)cs4)CC3)nc2c1
Cn1cc(Br)c(C(=O)NC2CCCC2F)n1
CC(CO)C1Oc2c(NS(=O)(=O)c3ccc(F)cc3)cccc2C(=O)N(CN(C)Cc2ccc(-c3ccccc3)cc2)CC1C
O=C1NC(=O)C(=Cc2ccc3ccccc3c2O)S1
CC(C)NCC(O)COc1c(CN2CCCN(C(C)C)CC2)c(O)cc2oc3c(c(=O)c12)CCCC3
Clc1ccc(Cn2c(C3CCCCC3)nc3sc(Cl)c(Nc4ccccc4)c32)cc1
CS(=O)(=O)NCC12CCC(CO)CC1CN(Cc1ccncn1)C2
O=C(CC1SC(OCc2ccccc2)=NC1=O)NC1CCC(O)CC1
O=C(NC1CCc2ncnn2C1)C1CCOCc2ccccc2CC1
Cc1cccc(-c2ncc3cc(NC(=O)OC(C)(C)C)ncc3c2NC(=O)NC2CC(C)(C)Oc3cc(F)cc(F)c32)c1
c1ccc(-n2cc(-c3cnccn3)c3cc(OCc4cccnc4)ccc32)cc1
NC(=O)c1cc(Cl)ccc1Oc1ccc(OC(F)(F)F)cc1
CN1C(=O)c2ccccc2N(C(=O)c2cc(F)ccc2Cl)c2ccccc21
Cc1cccc(C(=O)Nc2nc3ccccc3c(=O)o2)c1
Nc1nnnn1-c1cccc(C(=O)N2CCCC2c2nc(-c3ccc4ncc(-c5cc[nH]n5)nc4c3)no2)c1
CCCc1c(OCCCCOc2ccc(C3=NCCN3)c(COc3ccc(C4=NCCO4)cc3)c2)cccc1C(=O)O
O=C(NC1C=CC(c2c[nH]cn2)C1)c1cscn1
COc1ccccc1C(=O)N1CCN(C(=O)C(C)C2CCCC2)CC1
O=C(O)c1cnnc(-c2ccc(CCN3CCCC3)cc2)c1
CC(=O)c1cccc(NC(=O)c2cn[nH]c2-c2cccnc2)c1
CN(C)C(=O)C1OC(n2cnc3c(N)ncnc32)C(O)C1O
CCC(NCC(=O)Nc1c(C)cc(C)cc1C)(c1ccc(N(C(=O)CCl)c2ccccc2)cc1)c1ccc2occc2c1
COc1ccc(-c2nn(C(CC(C)C)c3ccc(NC(=O)c4ccc(Cl)s4)cc3)c(=O)o2)cc1
CCOP(=O)(OCC)C(NC(C)=O)C(C)Cl
CC1(C)C=Cc2cc(CN3CCC(N4C(=O)OCc5cc(Cl)cc(Cl)c54)CC3)c(Cl)cc2C1
O=C(NN=Cc1c[nH]c2ccccc12)c1c[nH]c2ccccc12
COCCN1CCN(C(=O)CSc2nc3ccccc3c(=O)n2CC(=O)Nc2ccc(-c3nc4cc(C)cc(C)c4o3)cc2)CC1
CS(=O)(=O)c1ccc(-n2nc(C(F)(F)F)cc2N2CCC(C(=O)N3CCCC3)CC2)nc1
CCn1nc(C)c2nc(C)nc(NCCCN3CCc4ccccc43)c21
S=C(Nc1ccccc1)Nc1ccc(Cl)cc1
CONc1ccc(S(=O)(=O)Nc2ccc(Nc3c4ccccc4nc4ccccc34)c(OC)c2)cc1NCc1ccccc1Cl
CCCCCCC=C1C(=O)C(=C(C)Nc2ccccc2)C(=O)N1CCC1CCCO1
CCCCc1nc(CC(C)C)c(CC(=O)OCc2ccc(Cl)cc2Cl)n1Cc1ccc(NN(C)C)cc1
CC#CCC(=O)CS(=O)(=O)c1ccc(ON2CCOCC2)cc1
COC(=O)C(Cc1ccc(OP2(=O)OCCO2)cc1)NC(CC(C)C)C(=O)NC(CC(C)C)C(=O)O
CNc1ncc(-c2ccc(C3C4=C(CCCC4=O)OC(=N)C3C#N)cc2)o1
Cc1ccc2c(C(F)(F)F)nc(Nc3ccccc3C)nc2n1
CC(CCC(O)C(C)C1CCC2(C)C(CCC3C2CCC2(C)C(OC4OCC(O)C(O)C4O)CCC32)C1)C(N)=O
Clc1ccc(N2CCN(c3ccc(Cl)cc3NCc3ccccc3)CC2)cc1
Cc1ccc(Cn2nc(C)c(NC(=O)N(C)Cc3ccccc3)c2C)cc1
CC1(C)c2ccccc2C2C(c3ccc(O)cc3C#N)Cc3cc(O)ccc3C21
O=C(O)c1[nH]c(-c2ccc(O)cc2)c(-c2ccccc2)c1-c1ccccc1
CC(C)(COc1ccc(Oc2ccccc2)cc1)C(=O)Nc1ccc2c(c1)[nH]c(=O)n2CCC(F)(F)F
Cc1nc(CN2CCC(n3ncoc3=O)CC2)co1
Cc1cnc(SCc2c(C(F)(F)F)cc(-c3ccccc3)oc2=O)nc1
Cc1cc(NCc2ccco2)nc(Nc2ccccc2)n1
CC(=O)c1ccc(-c2ccc3c(c2)CC(CC(=O)N2CCC(c4ccccc4)CC2)C3=O)cc1
NC(Cc1c(O)ccc2ccoc12)c1nnc(-c2ccc(Cl)cc2)o1
CCC1CCCC(N2CCC(N(c3ccc(C(F)(F)F)cc3)c3ccnc(-c4cc(OC)c(OC)c(OC)c4)n3)CC2)C1
COc1cc(NC(=O)NNC(=O)c2cccnc2)cc(OC)c1
Cc1ccc(C(=O)NCCC(C)C)cc1S(=O)(=O)OC(=O)CN1CCCc2ccccc21
CC(CC(=O)NCc1ccccc1)=NNC(=O)c1cc2c(cc1Br)OCCO2
CC(C)=C(C)CCC=CC(=O)NC(C)Cc1ccccc1
N#CC1CC(NC2CCOC2)CCC1n1cc(C(N)=O)c(Nc2ccc(S(=O)(=O)C(F)(F)F)cc2)n1
Clc1cccc(-c2ncc3ccccn23)c1
COc1ccc(C(=O)N(C)C)cc1S(=O)(=O)NCC1Cc2ccccc2CN1
Cc1cnc(Nc2nc(OC3CCNC3)c(C3=CCCN(C)C3)s2)cc1C(=O)N1CCOCC1
CCCN(CCCCC1NC(=O)N(Cc2ccccc2)C(=O)NC1=O)C1CCc2ccccc2C1
CCC(Nc1c(Nc2ccccc2C(=O)N(C)C)c(=O)c1=O)c1ccccc1
O=C(CNc1ccccn1)C1CCN(C(=O)N2CCc3ccccc3C2)CC1
CCC1NC(c2ccc(O)c(OCC(=O)c3ccc(C)cc3)c2)NC1=O
CCc1noc2cc(OC)c(OC3CCCCC3)cc12
Cc1ccc2cccc(OCc3c(Cl)ccc(S(=O)(=O)C4CCN(C(=O)NO)CC4)c3Cl)c2n1
CC1Oc2cc(O)c(C(=O)O)c(O)c2C(=O)C1Oc1ccn(-c2ccccc2)c(=O)c1
Cc1cc(-c2n[nH]c3cc(NC(=O)NC(CO)c4cc(F)cc(C)n4)ncc23)ccn1
COc1ccc(-c2cc(N3CCC(c4ccc(-n5cccn5)cc4)CC3)ncn2)c(C)c1
COC(=O)c1ccccc1N1C(=O)CSC1C(=O)NC1CC1
Cn1cccc1CC1C=CC=CC1OC(=O)CCCCC(=O)O
CC1(C)OC(=O)N(NC(=O)c2ccccc2Cl)C1=O
CC(=O)C1CN(C)N(c2ccc(C3(C)C=CN(CO)C3)cc2)C1
CCN(NC(=S)NN=Cc1cccc(NC(=O)CCC(=O)OC)c1)c1ccc(C(=O)CCCl)cc1
Cc1cn(C2OC(CO)C(CO)S2)c(=O)[nH]c1=O
COc1cc(C=NNc2nccc(Oc3ccc(Cl)cc3)n2)cc(OC)c1OC
COc1cccc(C(=O)C(=O)NN=Cc2ccc(=O)[nH]c2)c1
N#Cc1cccc(-c2ccc(NC(=O)c3ccc(NC(=O)c4ccccc4Cl)cc3)cc2)c1
Cc1ccc(S(=O)(=O)N(c2c(C(=O)NN=Cc3ccc(C)s3)oc3ccccc23)C(C)C)cc1
CCOC(=O)c1cc2c(s1)C(=O)C(C)=C(N(C)C(C)C)C2=O
O=C(NCc1ccc(F)cc1)c1cnn(-c2nccc(-c3ccc4c(c3)OCO4)n2)c1
COCc1cccc2nc(-c3ccc(OC)cc3)ccc12
Cc1cccc(NOc2ccccc2C(=O)C(C)C)n1
CCC(C)Oc1c(OC)c(OC)c(OC)c2c(CC=C(C)C)c(C)oc12
CCC(=O)C(=O)NC1CNC(=O)C(C)NC(=O)C(C(C)C)NC(=O)C(Cc2ccccc2)NC(=O)C(C(C)C)N(C)C(=O)CNC1=O
Cc1cc(C)c2ncn(CC(O)CCN(C)C(=O)OC3CC(=Cc4ccccc4)C[N+](C)(C)C3)c2c1
Cc1ccc(C(=O)CSc2nnc(-c3ccco3)n2C)cc1
Cc1cc(C)n(-c2nc(OC(=O)c3cc(C)oc3C)cc(OC(C)C)n2)n1
CCC1CC2Cc3cnc(Nc4ccccc4)nc3C(C1)N2Cc1ccccc1
c1ccc(-c2ccc(-c3n[nH]cc3-c3nc(-c4ccccc4)c(-c4ccccc4)[nH]3)cc2)cc1
CC(C)c1nc(C(=O)NC(=O)COCc2ccccc2)cs1
CC1(C)C=C(N2CCC(=O)CC2)c2cc([N+](=O)[O-])ccc2O1
Cc1cn(C2CC(O)C(CNC(=O)c3ccc(Cl)cc3Cl)O2)c(=O)[nH]c1=O
O=C(Oc1ccc(-c2ccc(CC3CCCCN3CO)cc2)cc1)c1c(F)cccc1F
Cc1cncc(-c2cc(C(=O)N3CCOCC3)c3n2CC[S+]([O-])C3)n1
C=C1C(=CC=C2CCCC3(C)C(CC(C)N(CC(C)C)CC(O)COC(C)C)CCC23)CC(O)CC1O
Cc1nn(-c2ccc(C(N)=O)cc2)c2ncnc(Nc3ccc4c(cnn4C4CCCC4)c3)c12
CCc1cccc(C)c1NC(=O)c1ccc(C)cc1
CCCCN1CCN(CC(=O)c2ccc(Cl)c(Cl)c2)CC1
CCC(CCCCOc1ccc(OCCCCCCC(=O)c2ccc(SN(CC)CC)cc2)cc1)C(C)(C)C
CCCc1ncccc1Oc1ccc(NC(=O)c2cnccn2)cc1F
COc1ccc(CCN(C)CCOc2ccc(-c3cn(-c4ccc(OC(F)(F)F)cc4)c4ncccc34)cc2)cc1OC
CC(C)CCN1CC(C(=O)CNCCc2ccccc2)OC1=O
COC(=O)Cn1c(=O)n(C2=NS(=O)(=O)c3ccccc3N2)c2ccccc21
COc1ccc(-c2cc3ncn(-c4cc(OC5CCN(C)CC5)c(C(N)=O)s4)c(=O)c3s2)cn1
O=C(Cc1ccccc1)c1cc(ONc2ccc(F)cc2)cc(OC2CCN(Cc3ccccc3)CC2)c1
CCCc1ccc(-n2c(-c3nc(-c4ccccc4)no3)n[nH]c2=S)cc1
CCCCOC(=O)Nc1ccc2sc(C)nc2c1
O=[N+]([O-])C1C(CN2CCN(CCCc3c[nH]c4ccccc34)CC2)C1c1ccccc1
COc1ccc(C=C2CCC3C4CCC5=CC(=O)CCC5(C)C4CCC23C)cc1
CSC(=O)C(CCN1CCC2(CC1)c1cc(F)ccc1CC2O)NC(=O)Cc1cccc(Cl)c1
Cc1nnc(SCC(=O)Nc2nc3ccccc3s2)n1N
COc1ccc(NC(=O)Nc2nnc(C3CC3)o2)cc1OC
CN(C)C(=O)C1COc2cc(Oc3cccc(Cl)c3)ccc2C1
CCCCc1c(C)c(=O)oc2cc(OCCOCCO[N+](=O)[O-])ccc12
CCC1(C)CCCC2(C)C1CCC13CC(=O)C(CCC12O)C3
COc1cccc(-c2[nH]c(C(=O)c3cccs3)c(N)c2C#N)c1
C#CCOc1cnc2cc(Cl)cc(Cl)c2n1
O=C(Nc1ccc(S(=O)(=O)N2CCOCC2)cc1)C1(c2ccc(F)cc2)CCC1
COC1C(=O)N(C2(C)CCCC2)CC(C)=CC=CC(OC(=O)C2CCCN2NNC(=S)Nc2ccc(SC)cc2)C(C(CC(C)C)C(N)C=O)C=CCC1C
CC1=CC(C)(C)Nc2cc3oc4ccccc4c3cc21
COCCn1ccc(=O)n(CCc2ccc(OC)c(OC)c2)c1=O
COCC1OC(C)Cc2cnn(C)c21
c1ccc2[nH]c(SCCN3CCN(c4ccc(N5CCOCC5)nn4)CC3)nc2c1
CC(=O)c1cccc(CNC(=O)c2ccccc2Oc2ccc(C)cc2)c1
CC1CC(C)(C)C2(NO)CCC1C1(C)CCC(=O)C(C)(C)C12
NC(=O)CCc1nnc(NNc2ccncc2)s1
COc1ccc2c(c1)C(=O)c1ncn(C3CCCC3)c1-2
Cc1ccc(NC(c2ccc(I)cc2)C(OC(=O)c2sccc2Cl)C(=O)O)cc1
Nc1cccc(C(=O)NN2C(=O)C(=Cc3cccc(O)c3O)NC2=S)c1
NC(=O)C1CCN(c2cc(NC(=O)c3ccc(Cl)cc3)ccn2)CC1
Cc1ccc(S(=O)(=O)CCC(=O)Nc2cc(O)ccc2C)cc1
Cc1cc(OCCN(C)Cc2ccc(Cc3ccccc3)cc2)c(C)cc1Cl
CC(C=Cc1cccc2nc(C)ccc12)=CC1=C(C)C(=O)C(C)(C)O1
CCOC(=O)C12C=CC3(ON1)C1CC(C1)C23
CC(OC(=O)C=Cc1ccc(O)cc1)C(=O)Nc1ccc(N2CCOCC2)cc1[N+](=O)[O-]
CSc1ccc(-c2cc(-c3ccc(Cl)cc3)n(NC(=O)c3cccs3)c(=S)n2)cc1
N#Cc1ncc(CC(=O)c2cc(N3CCN(Nc4ccc(C(N)=O)cc4)CC3)cc(C(F)(F)F)c2)n1Cc1ccccc1
CCc1ccc(C(=O)OC(C)(C)C2=NCCN2)cc1
Cn1c(CNC(=O)c2ccc(-n3cccn3)cc2)ccc1-c1ccc(C(=O)O)cc1
CC(=O)NC(CC(=O)SNC(=O)C(C)N(C1=NS(=O)(=O)c2ccccc21)C1CCCCC1OS(C)(=O)=O)C(=O)O
COc1ccc(OC)c(CN2CCc3cncnc3C2c2c(C)noc2C)c1
CNCCCNC(=O)c1cnc2ccc(Cl)cc2c1
CCCCc1nc2c([N+](=O)[O-])ccnc2n1Cc1ccc([N+](=O)[O-])cc1
N#Cc1ccc(-c2ccc(C(=O)N3CCc4ncc(OC5CCCC5)cc4C3)o2)cc1
O=C1OCCN1CCCCC(=O)N1C(=O)NC2(CCSCC2)C1=O
O=C(O)Cc1ncc2c(n1)CN(Cc1ccc3c(c1)OCO3)CC2
Cc1nc2ccc(Br)cc2c(OCCCNCc2ccccn2)c1Cl
COc1ccc(CCNc2nc(-c3ccccc3Cl)no2)cc1OC
CN1CCOC(Cn2cc(-c3ccc(C(F)(F)F)nc3)c3c(F)ncnc32)C1
CCCCCCCCCCC(O)C(O)C(COC1OC(CO)C(O)C(O)C1O)NC(=O)CCCCCCCC
O=C(O)CC(NCC(=O)NC(=O)NNC(=O)c1ccccn1)C(=O)CNC(=O)c1ccc(Oc2ccccc2)cc1
COc1ccc(-c2nnc(N3CCCCC3)n2-c2ccc(O)cc2)cc1
Fc1cc2c(-c3cccc(Cl)c3)nc(=S)[nH]c2cc1Cl
CCN(CC)CCn1c(Sc2ccc(C)c(C)c2)nc2c(N)ncnc21
CCCC(=O)c1ccc2c(c1)C(Nc1cc(OC)cc(OC)c1)CC(C)N2NCC(O)c1ccccc1
COc1ccc(C(=O)C=Cc2ccccc2)cc1OC
BrC(Br)=C1c2nc(Br)ccc2N=C(c2ccccc2)N1c1ccccc1
O=C(O)CSc1nc2cc(Br)ccc2[nH]1
CC(C=NNC(N)=S)Oc1ccc2ccccc2c1
CC(=O)N(CCCP(=O)(O)O)Cc1cccc(NS(=O)(=O)c2ccc(C)cc2)c1
Cc1ccc(OC(=O)C(C)N2CCCCC2)c([N+](=O)[O-])n1
CON=C(CSc1nncnc1-c1ccccc1)c1cc(OC)c(OC)cc1OC
O=C(Nc1cc(Br)ccc1Cl)C1CCCN(c2nc(Cl)c(-n3ccnc3)nc2Cl)C1
O=C(O)C1(C(=O)c2c[nH]cc2CCCN2CCCC(c3c[nH]c4ccccc34)C2)CCCCC1
Cc1cc(C)c(NS(=O)(=O)c2ccc(N3CCOCC3)c(C(=O)N3CCCCC3)c2)c(C)c1
CC1=C(c2cccc3[nH]ccc23)CC(C)(c2ccc(NCC(=O)N3CC4CC3CN4Cc3ccccc3)cc2)NC1=O
Nc1nonc1-n1ncc(C(=O)c2ccccc2)c1-c1ccccc1NC(=O)c1cccc(Cl)c1
CCOC(=O)C1CSC(c2coc3ccccc3c2=O)N1
NC1=NC(CCP(=O)(O)c2ccccc2)CS1
O=C(O)Cc1cccc(CCCCCCc2ccc(OCCc3cc(CCCCCN4C(=O)c5ccccc5C4=O)oc(=O)c3)cc2)c1
C(#CCOC1NCCCCCO1)C=Cc1ccc(-c2ccccc2)cc1
CCCCON=C1C2CCC1C(c1ccc(C#N)cc1)N(c1ccc(F)cc1)C2
CC(O)CC(O)(C(=O)O)c1cccc([N+](=O)[O-])c1
Cc1ccc(-c2nc(Cn3c(NCC(=O)C(=O)C(CO)N4CCC(F)C4C(=O)NNC(C(N)=O)C(C)C)nc4ccccc43)c(C)s2)o1
Oc1ccc2c(c1)C(c1cc(O)c(O)cc1-c1ccnnn1)C(c1ccc(O)c(O)c1)O2
Cc1c2[nH]c(=O)c(N3CCNCC3)c(C#N)c2n2ccccc12
O=C(NCCC(=O)N1C(=O)C(=Cc2ccccc2)SC1=S)C(=Cc1cccnc1)Cc1ccccc1
CCCCCCCCCCCCCOc1cc2c(cc1OC)C(O)C(OC(=O)c1ccccc1C(=O)C1CCCN1C(=O)O)C(=O)C2
Cc1ccccc1-c1nc(CN2CCOCC2CO)c(C)s1
COc1ccc(C(NC(=O)NNC(=O)c2cccc(OC)c2)c2ccccc2)cc1
CCc1ccc(-c2cc3cnc(Nc4ccc(OCCN(C)C)cc4)nc3n(C3CC3)c2=O)c(C(F)(F)F)c1
Cc1c(Cc2ccc(C(=O)Cc3ccc(C(F)(F)F)cc3)cc2)c(=O)[nH]c2c1c(=O)n(C)c(=O)n2C
COc1ccc(C=NN2CCC(=NNC(N)=S)C2)cc1
CC(=O)Nc1cccc(C(=O)NCc2cccs2)n1
Cc1cccc(-c2ccccc2OCCCCOc2ccc(C(=O)O)cc2CC(=O)O)c1
Nc1ncnc2c1ncn2C1OC(COP(=O)(O)O)C(O)C1O
Cn1cc(OC2CCN(c3cc(OC4Cc5ccccc5C4)ncc3F)CC2)c(C(N)=O)n1
CN(C)C(=O)CCC(c1ccc(F)cc1)(c1ccc(C(F)(F)F)cc1)c1cccnc1
CCOC(=O)OCC1OC(N=C2CC3C(=O)CCCC3=Nc3cc(C(C)C)ccc32)C(O)C(O)C1O
O=C1COc2cc(F)c(COc3ccc(F)cc3)cc21
O=C(COC(=O)CCS(=O)(=O)c1cccc2nsnc12)Nc1cccc(C(F)(F)F)c1
COCC(Cn1c(-c2ccccc2)nc2cccnc21)c1ccccc1
O=C1C(=O)N(CCCn2cc(O)c(C(=O)NCc3ccc(Cl)cc3)n2)c2ccccc21
CC(C)CCC(O)C(CCCN1CCOCC1)(c1ccccc1)c1ccccc1
CCn1cnc(S(=O)(=O)N(C)c2ccccc2-c2ccc(F)cc2)c1
CCOC(=O)c1c(-c2ccc(C#N)cc2)csc1NC(=O)c1ccccc1
C=CC(=O)Cn1cnc2c(N(C)Cc3ccccc3)ncnc21
CC1=NNC(=O)C1=Cc1ccc([N+](=O)[O-])o1
O=C(NC(c1ccc(F)cc1)c1ccc(F)c(F)c1)C(CCO)N1CC2Cc3ccccc3C(C2)C1
COOC1OC(C2CC3CC4(OCC(O)CC(OC5OC(CO)C(O)C(O)C5O)C24)C2C(OC)CC4C2CC(CO)=CCC4(C)C3O)C(O)C(O)C1O
CC(C)CC(C=O)NC(CO)C(=O)NC(=O)CNNC(CC(C)C)C(=O)NC(=O)C(NC(CC(C)C)C(=O)O)C(C)C
O=C(Nc1cc(Cl)ccc1Cl)c1cccc(S(=O)(=O)N2CCCCCC2)c1
NS(=O)(=O)c1ccc(Nc2nccc(C(F)(F)F)n2)cc1
Cc1ccc(Nc2nc(S)cn(CCCCN3CCN(c4cccc(C(F)(F)F)c4)CC3)c2=O)cc1C
CC(C)(C)CC1CC2CCC(C1)N2Nc1ncccc1C#N
CCCCNc1nccnc1N1CCC(c2nc(-c3ccc(OC)cc3)no2)CC1
CC(=O)NOc1ccc(C#Cc2ccc(C(C)C3CCN(c4cccc(C(F)(F)F)n4)C3)cc2)cc1
Cc1ccc(-n2cc(C#N)c3c(C)c(CCC(=O)Nc4ccc(Cl)cc4)c(C)nc32)cc1C
COc1cccc2c1C1CCN(C(=O)NC3CC3)C(C2)C1(C)C
CCCc1nc(N2CCCCCC2)nc2sc(C)c(C)c12
CC(=O)N(CC(C)C)c1ccc(C(=O)O)cc1
CCOCC(=O)Sc1nnc(-c2ccc(N3CCOCC3)cc2)o1
Cc1cccc(C(=O)N2CCC(CCN(C)Cc3cc(Cl)cc4[nH]c(=O)c(O)nc34)CC2)c1C
COc1ccc(-c2cc(C(=O)Nc3cccc(C(F)(F)F)c3)c3ccccc3n2)cc1
O=C(O)C1C2CCC(O2)C1C(=O)Nc1ccc(F)c(Cl)c1
Cc1cc(NCCN(C)CCCc2c[nH]c3ccc(F)cc23)nc2ccccc12
COc1cc(-c2nc(C)c[nH]2)ccc1Nc1ncc(F)c(Nc2ccc(Br)cc2)n1
CC(C)(O)C#Cc1ccc2c(-c3ccccc3OCc3ccccc3)c[nH]c2c1
CCOc1cc(C=NNc2nc(NCC(C)OC(C)C)c3nnn(C(C)C)c3n2)ccc1OC(C)C
CC1C(COC(=O)c2ccccc2)C2C3(O)C4CCC5(C)CCCC5C3C3(OCC(=O)N(C)C)OC4C12CC3=O
Cc1cc(Cl)cc(OC(=O)N2CCc3ccccc3C2)c1
COC(=O)c1cc2ccccc2n1CCNCc1cccc(C)c1N
Cc1cc(OCCN2CCOCC2)ccc1Cl
CC1CC(C)CN(C(=O)c2cc3sccc3n2C)C1
Clc1ccc(C=Cc2cc(C=Cc3ccc(Cl)cc3)on2)cc1
O=C(CSc1ccccc1)NC1CCCC1
CNC(=O)c1ccc2c(c1)S(=O)(=O)c1ccccc1S2(=O)=O
CC(C)CCn1c(=O)n(C)c(=O)c2c1ncn2CCN1CC=C(c2ccccc2)CC1
COc1ccc(NC(=O)CCC(=O)N2CC(C)OC2=O)c(OC)c1
Cc1ccc(N2CCN(C(c3cnc4ccccc4c3)c3nnnn3CCN(C)C)CC2)cc1
CC(=O)C1C(C)=NNC1c1c(O)ccc2ccccc12
O=C(NN=Cc1c(O)c2c(c3ccccc13)CCCC2)c1ccccn1
NS(=O)(=O)NNc1csc(-c2csc(-c3cccs3)n2)c1
N#Cc1[nH]c(SC2CCCO2)nc(=O)c1Cc1ccccc1
COc1cccc(-c2nc(CNC(C)=O)co2)c1
CN=c1scc(C=NNC=CC(=O)O)n1C
COc1ccc(CCC(=O)NNC(=O)c2ccco2)cc1
O=C(Nc1ccccc1N1CCCC1)C1CC1c1ccccc1
Cc1ccc(NC(=O)C(O)=C(C#N)c2nc3ccccc3[nH]c2=O)cc1
Cc1ccc2c(c1)C(=O)N(CCCCCCC1(O)c3c(C)nc4ccccc4c3C(c3ccccc3)C1C)C2
Cc1ccccc1C#CC(=O)c1c(C)n(CC(=O)O)c2ccccc12
COC(=O)CN1c2ccccc2CC1C
COc1c(C(=O)C2C(COOC3C(OC(=O)c4cccc(O)c4)OC(CO)C(O)C3O)OC(O)C(O)C2O)cc(Cl)c2ccccc12
FC(F)(F)c1cccc(-n2ncnc2C2CN3CCC2CC3)c1
COc1cc([N+](=O)[O-])ccc1Nc1ncnc2c1CCNCCC2
COc1ccc(C(=O)CC2CCOc3cc(OCCCC(O)(CC(=O)O)C(=O)O)ccc32)cc1
OCCOCCOCCOCCOc1ccc(Br)c(Br)c1
Cc1ccc(C(=O)Nc2cccc(NC(=O)c3ccccc3Br)c2)cn1
Cn1cnc2cc(CSC3CCCN(c4ccc(F)cc4)C3=O)ccc21
O=C(CCCN1CCN(c2cc3c(cc2F)c(=O)c(C(=O)O)cn3-c2ccc(F)cc2F)CC1)NCCc1c[nH]c2ccccc12
Cc1ccc(N2CC3(CNC(=O)N(C(C)c4ccccc4)C3)CC2=O)cc1
Cc1noc2c1C(c1ccc(Cl)cc1)=NCC(=O)N2O
CCC(C)CC(=O)C(C(=O)CCN(CC)NNC(=O)C(NC(=O)C(O)Cc1c(F)cc(OC)cc1F)C(C)CC)C(C)C
Cc1ccccc1N(C(=O)Nc1ccc(-c2ccccc2)cc1)C(C)C(=O)NC1CCCCC1
CN1CCN(C2=NC3(CCN(C)CC3)Cc3onc(-c4ccc(C(F)(F)F)cc4)c32)CC1
Cc1cc(C)cc(C(=O)Nc2n[s+]([O-])nc2Nc2ccccc2O)c1
Cc1ccc2sc3c4ccccc4sc3c2c1
O=C(C(=Cc1ccc([N+](=O)[O-])cc1)SCc1ccc([N+](=O)[O-])cc1)c1ccccc1
Nc1sc(-c2ccncc2)cc1S(=O)(=O)c1ccc(F)cc1
CCCCCCCC(C)C=C1NC(N)=NC1=O
CCNC(C(=O)NC(C(=O)O)C(C)C)c1ccccc1
Cc1nnc(-c2ccc(-c3ccc(Cl)cc3)o2)[nH]1
O=C(Cc1ccccc1NNc1ncnc2ccsc12)c1ccc([N+](=O)[O-])cc1
CCOC(=O)C1=C(C)NC(C)=C(C(=O)OCC)C1c1ccco1
Cn1c(=O)c2nnc(SCc3ccccc3)nc2n(C)c1=O
CCOC(=O)c1nc2ccc(-c3cc(-c4ccccc4)cn4ncc(C#N)c34)cc2[nH]1
COc1ccc(-c2ccccc2)s1
CC(C)c1nnc(SCC(=O)c2c(Cl)cccc2C(=O)O)o1
COc1cc2cc(N(Cc3nnnn3C3CCCCC3)CC3CCCCCC3)c(=O)[nH]c2cc1OC
COC(=O)c1c(NC(=O)Cc2nc(-c3cccs3)oc2C)sc2c1CCC2
O=C(COc1c(Cl)cc(Cl)cc1Cl)Cc1ccc(NSc2nc(=O)cc(-c3ccc(Cl)cc3)[nH]2)cc1
O=C(CNCc1ccc(Cl)cc1)N1C(=O)Nc2ccccc2S1(=O)=O
O=C1c2ccccc2CCN1c1nc(=O)c2c([nH]1)CCCC2
O=C(CCSc1ccc2cc(Br)ccc2c1)Nc1cc(C(=O)O)cc(C(=O)O)c1
Cc1ccc(NC(=O)C2CCCCC2)cc1Cl
Cc1nnc2n1-c1sc(C#CCn3c(=O)c4ccccc4c4ccccc4c3=O)cc1C(c1ccccc1Cl)=NC2
CC1C2Cc3ccc(NC(=O)c4cccs4)cc3C1(C)CCN2C
N#CN=c1nc(-c2ccccc2)cc(-c2ccc3c(c2)OCO3)[nH]1
CCCCCCCCCCCCCCCCNC(=O)OC(COC)Cn1ccc(=O)[nH]c1=O
Cc1ccc(CCC(=O)Cc2nc(-c3ccc4c(c3)OCO4)oc2C)cc1
Cc1ccccc1NP(=O)(OCC1OC(n2ccc(N)nc2=O)CC1F)Oc1ccccc1
CCc1ccccc1NC(=S)NCc1ccccc1
CCn1c(C)nc2c(C#Cc3ccccc3)ncc(OC3CCCCCCCCC=CC4CC4(C(=O)NC4CC4)NC(=O)C4CC(NS(=O)(=O)C5CC5)CN4C3=O)c21
Cc1cccc(Nc2ccc3c(c2)C2(C)CCN(CC4CC4)C(C3)C2C)c1
Cc1cc(CC(=O)C(F)(F)F)c2ccc(Br)c(Br)c2c1Oc1ccccc1
COc1ccc(OC)c(NC(=O)Nc2nc(-c3ccc(C)o3)cc3c(C)noc23)c1
O=C1c2ccc(Cl)cc2C(=O)N1C1C=CC(N2CCN(c3cc(Cl)sc3Cl)CC2)C1
Cc1cccc(N2CCN(C(=O)c3sc4[nH]nc(C)c4c3-c3ccccc3)CC2)c1C
CN(C)Nc1ccccc1C(=O)C(=O)c1ccc(Sc2ccc(NC(=O)CN)cc2)c(Nc2ncnc3nc(C(N)=O)ccc23)c1
O=C(O)C1Cc2c([nH]c3ccccc23)C(c2cc(F)cc(F)c2)N1
CCONc1ccc2nc(C(=O)S(=O)(=O)c3ccc(OC)c(OC)c3)c(=O)[nH]c2c1
COc1ccc(S(=O)(=O)Cc2ccccc2O)cc1Br
Cc1cccc(-c2ccccc2N(C)C(=O)c2cc3c(=O)n(CCO)c4cc(Oc5ccc(F)cc5)ccc4c3s2)c1
O=C(CCO)c1cc(-c2cc(ONCCCN3CCC(c4ccccc4C(F)(F)F)CC3)ccc2Cl)n[nH]1
COC1CN=C(c2ccccc2)c2cc3c(cc2C1)c1cc2c(cc1n3C)N(C)CC2
O=C(Nc1cc(-c2ccccc2)nc2ccccc12)c1cc2ccccc2o1
Cc1cc(OC2CCC3CCC2N3)ccc1[N+](=O)[O-]
CCn1[nH]c(-c2ccc(CN3CCN(C)CC3)cc2)c(-c2ccccc2)c1=O
CC(=O)c1cc(Br)c(OCCCCCC#N)cc1O
O=C1c2ccccc2C2(CCCC2)N1c1ccc(C#Cc2cn(CCc3ccccc3-c3ccccc3-c3nn[nH]n3)nn2)cc1
CC(C(=O)N(c1ccccn1)C(C)C)N1CC2(CC1=O)OCCCO2
Cc1c(Cl)cccc1-n1nc(C)c2c(C(=O)NCc3ccccc3Cl)cc(C3CC3)nc21
CCCCC(=O)C1CC(CC2=C(C)CCCC2C)C2(C)CCC3C(=O)OC(c4ccc(OC)cc4OC(C)=O)CC3(C)C2C1=O
Cc1nc(NCC(=O)OC(=O)CCCN2C(=O)c3ccccc3C2=O)ccc1Br
CCn1c(SC(=O)CN(C)C2CCS(=O)(=O)C2)nnc1C1=C(C)S1
COc1cc2c(N)cc3cc(OC)c(OC)c(OC)c3c2cc1N
CC(C)c1ccc(C(F)(F)F)cc1C1c2ccccc2CC2C(=O)NC(S)C(=O)N21
Cc1ccc(N2C(=O)C(=O)C(C(=O)C(C)(C)C)C2c2ccccn2)cc1
N=C(N)Nc1ccccc1
Cc1cccc2c[n+](CCCCCCCCC[n+]3ccc4ccccc4c3)ccc12
NC(N)=NC1CC(C(=O)O)N(C(=O)c2ccccc2)C1
COCOc1ccc(C(C)NC(=O)C(=O)C(C)(C)C)cc1
COc1ccc2c(-c3oc4ccccc4c(=O)c3O)ccc(OC)c2c1
O=C(NC(CO)Cc1ccccc1)c1ccc(-n2cncn2)cc1
OC(CN1CCN(c2cccc(Cl)c2)CC1)CN1CCN(c2ccccc2F)CC1
CN(C)c1nc(OC(C(=O)NCc2cccs2)c2ccccc2)nc(N(C)C)n1
CCCCNC(=O)Cc1coc2ccc3c(c12)CN(C1CCCC1)C3=O
NCCCc1ccc(N(CCCl)CCCl)cc1
C=CCNc1ccc(OC(=O)C(C#N)=C(C)NCCN)cc1
CC1NC(=O)C2CCCN2C(=O)C(C(=O)OCc2ccccc2)CC=CCCOC1=O
CCCN(CCCCCN1C(=O)C(=Cc2cccc([N+](=O)[O-])c2)SC1=S)C1CCCC1
CCCCOc1ccc2ccccc2c1C(C(=O)O)c1cc(C)ccc1C
COC(Cc1ccsc1)C(=O)NC(=O)CC(F)(F)C(F)(F)F
CCCC(NC(Cc1ccc(O)cc1)C(=O)NC(=O)N1CC2(CC1C(=O)OC13CC4CC(CC(C4)C1)C3)SCCS2)C(=O)C(N)=O
C=CCCC=CC=Cc1c(C)nc2c(c(N)nn2Cc2ccccc2)c1C(=O)OCc1ccccc1
O=[N+]([O-])c1cn2c(n1)OCC(OOc1ccc(-c3ccc(CCc4cccc(F)c4)cc3)cc1)C2
Cn1c2nc3ccccc3c-2c(NS(=O)(=O)c2cccc([N+](=O)[O-])c2)c2ccccc21
CCOC(=O)C1(c2ccccc2)N=NC2CCCCC2N1
Cc1ccc(-c2cc(C)nc(SCC(=O)Nc3ncccn3)n2)cc1
CC1CN(c2ccc(Cl)c(Cl)c2)C(=O)O1
O=C1OCCC1N1C(=O)C(=Cc2cc(Br)cc(Br)c2)NC1=S
COc1ccc(C=C(C#N)C(=O)Nc2ccc(OC)cc2[N+](=O)[O-])cc1
O=C(Nc1ccc(F)cc1)N(c1ccc(Cl)cc1Cl)c1ncc(C(F)(F)F)cc1Cl
CCOc1ccc(NC(=S)Nc2ccc(Oc3cccc(OC)c3)cc2)cc1
NCC(N)C(=O)Nc1ccc(-c2ccc(F)cc2)cc1
CCCCCCCCCCCCOc1ccc(C(=O)OCC(O)CNC(=O)OC(C)(C)C)cc1
COc1ccc(Oc2ccc(-c3cc(-c4ccc5c(c4)OCO5)nc4ncnc(N)c34)cn2)cc1
COC=C(C(=O)OC)c1ccccc1COc1c(F)cc(CC(CO)C(C)=NOC(C)C)cc1C(F)(F)F
COC(=O)c1c(C)nc(-c2ccccc2)[n+]([O-])c1C
O=C(Nc1c(F)cccc1F)c1cc(-c2cccc3cnccc23)on1
COc1ccccc1NC(=O)NC1N=C(c2ccccc2)c2ccccc2N(C)C1=O
CC(C)CCC1(CN2CCCC(Cc3ccc(Cl)cc3Cl)C2)CCCN(C2CCCC2)C1=O
COc1cc(C)c(C(=O)O)c(Oc2ccccc2C=NNC(N)=S)c1
O=C(O)c1ccc(N=Nc2cccc(NCCC(=O)N3C(=O)CCC3=O)c2)cc1
O=[N+]([O-])c1ccc(Nc2nc(Nc3ccc(S(=O)(=O)C4CC4)cc3)nc(NN3CCOCC3)n2)cc1
Cc1ccccc1Cn1nc(C)c(CCC(=O)NN2CCC(Cc3ccccc3)CC2)c1C
NC1(c2ccc(-c3nc(N4CCN(c5ccccc5)CC4)sc3-c3ccccn3)cc2)CCOCC1
O=c1nc(CSc2nc3ccccc3[nH]2)[nH]c2sc3c(c12)CCCC3
CN1CCc2cc([N+](=O)[O-])ccc2C1c1cnn(C)c1
CCc1noc(C)c1C(=O)C1(c2cc(NOC)cc(C(F)(F)F)c2)CCN(C)CC1
COCCNC(=O)C(C)Sc1nc2ccccc2c2nc(C)nn12
O=c1c2c(nc3n2CCCC3)n(Cc2ccc(F)cc2)c(=O)n1CC1CC1
Cc1ccccc1C(=O)Nc1nnc(-c2ccccc2)s1
O=C(CCC(=O)N1CCN(Cc2ccc(Cl)c(Cl)c2)CC1)Nc1ccc2nc(N3CCOCC3)c3c(c2c1)CCC3
O=C(Nc1ccccc1-c1ccccc1C(=O)N1C=CCCCC1)c1cccs1
NC(=O)c1cccc2c(NCc3ccc(N4CCC(=O)CC4)cc3)ncnc12
Cn1ccnc1CSc1nc2ccccc2s1
Cc1cccc(NC(=O)Nc2ccc3cc(O)[nH]c(=O)c3c2)c1
CCCCN(NC(=O)CC)NC(=O)C(Cc1ccccc1)C(=O)C(CC(=O)NC(=O)C(Cc1ccccc1)NNC(=O)OCc1ccccc1)Cc1ccccc1
Cc1cc(C=NNC(=O)C(N)C(CO)CCC(C)N)cc(C)c1O
CCn1c(N)nc2cc(N3CCN(C(=O)C(C)C)CC3)ccc2c1=O
NC(=S)NN=c1ncc2ccc(Br)cc2[nH]1
C[N+](C)(C)C1C2CCC(C2)C1OS(N)(=O)=O
NS(=O)(=O)c1ccc2c(c1)C(=Cc1ccc(F)c(F)c1)C(=Nc1ccc(S(=O)(=O)N3CCOCC3)cc1)C(=O)N2
COC(=O)c1cnc2ccc(C(C)=C3C(=O)Nc4cc(Cl)ccc43)cc2c1
c1ccc(CCc2cc(OCCN3CCC(Cc4c[nH]c5ccccc45)CC3)c3ccccc3n2)cc1
N=C(N)c1ccc(C(=O)NC(=O)C(Nc2ccccc2O)c2ccccc2)cc1
FC(F)(F)c1cccc(COc2cccc3nccnc23)c1
O=C(O)CCN1c2ncccc2CC1c1ccc(O)c2[nH]ccc12
CN1CCN(C(=O)c2c(-c3cccc(F)c3)nc3n(-c4ccccc4)c4ccccc4n23)CC1
Cn1cnc2[nH]c(-c3ccc(Cl)cc3)c(-c3ccc(Cl)cc3)c21
Brc1ccc(C(c2c[nH]c3ccccc23)c2c[nH]c3ccccc23)cc1
CCCCn1c(N)c(N(CC(=O)Sc2nccn2-c2ccccc2)CC(C)C)c(=O)[nH]c1=O
CC(C)(C)C(=O)CN1C(=O)C(NC(=O)N2CCC(c3ccc(Cl)cc3)CC2)N=C(c2ccccc2)c2cccc(F)c21
COC(=O)c1ccccc1NC(=O)c1ccc(C)cc1
COc1ccc(-[n+]2cc(C(N)=O)cc(N3CCOCC3)n2)cc1
COc1ccc(C(=O)N2CC(CCN(C)c3ncccn3)C2)cc1OC
Cc1ccc(C)n1-n1cnc2ccccc21
NS(=O)(=O)c1ccc(Nc2nccc(-c3ccnc(N4CCOCC4)c3)n2)cc1
CC(=O)C1CCN(c2nc(CC(C)OC(C)(C)C)nc(NNC(=O)Nc3cccc(C(F)(F)F)c3)n2)CC1
O=c1[nH]c(=O)n(C2CC(OP(=O)(O)O)C(CO)O2)cc1I
O=C(CCS(=O)(=O)c1cccc2c1NCCC2)NCc1ccc(-c2ccccc2O)s1
CON1C(=O)NC(c2cccc(CCc3ccccc3)c2)C(C(=O)Oc2cc(C)c(Cl)c(C)c2)=C1C
CN1CCN(CCCNCCc2ccc(O)c(O)c2)CC1
O=C(O)CC12CCCN1C(c1ccc(Oc3ccccc3)cc1)C1C(=O)N(Cc3ccccc3)C(=O)C12
COc1ccc(C2C(c3ccccc3)NC(=O)NC2(C)c2ccccc2)cc1
COC(=O)C(CCNC(C)=O)=C1C=CCS1(=O)=O
O=C(O)c1cc(Br)c(Nc2nc(=S)nc(Sc3ccccn3)[nH]2)c(Br)c1
FC(F)(F)c1ccc(OCCOc2cccc3[nH]ccc23)nc1
O=[N+]([O-])c1ccc(-c2[nH]c(-c3ccccc3)cc2-c2ccccc2)cc1
C=C(C)CCC(C)=Cc1ccccc1C(=O)NC(=O)CCCNCCc1ccccc1
CCCCCCCCCCCCCCCCSC(COC1OC(CO)C(O)C(O)C1O)C(C)OP(=O)([O-])O
COc1ccc2cc(-c3ccccc3)ccc2n1
N=C(N)CN1CCC2=C(C1)C1=C(Nc3ccc(Cl)cc32)c2ccccc2CC1
Cc1ccc(-c2c(C(=O)O)no[n+]2[O-])cc1
CN(C)C(=O)c1ccc(-c2cc(Cl)c3c(c2)C2(CCCCC2)NC(=O)N3)cc1
COC(=O)C1(C(=O)c2ccc(OC)cc2)N=CC2CCCN2C1=O
CCOC(=O)C1(C(=O)c2cc3cc(Cl)ccc3[nH]2)CCN(CCC2CCCCC2)CC1
COc1cc2cc(CNCC3CCC(CNC(=O)C=Cc4ccc(Cl)c(Cl)c4)C3O)oc2cc1OC
CC(=O)NN1C2CCCC1CC(CCCCCCOC(=O)Nc1cccc(-c3cc(=O)c4ccccc4o3)c1)C2
COc1ccc(NC(=O)c2c(C#N)c(C)n(-c3ccccc3)c2C)c(Cl)c1
NCCc1cc(Br)c(Oc2ccccc2)c(Br)c1
C=CC(=O)Nc1ccc(OCC(=O)Sc2nc3ccccc3s2)c(NCC)c1
CC(C)(OC(=O)c1nccc2ccccc12)C(=O)O
O=c1cc(-c2ccc(O)cc2)oc2cc(O)c(-c3c(O)cc(O)c4c(=O)cc(-c5ccc(O)cc5)oc34)c(O)c12
CCCCOC(=O)C(=Cc1cnc2ccccc2c1)C(=O)c1c[nH]c2ccc(OC)cc12
Nc1nc(-c2ccccc2)c2[nH]c(-c3ccccc3)nc2n1
O=CN(NCCOCCNC1CCCCC1)S(=O)(=O)c1ccc(F)cc1
O=[N+]([O-])c1ccc2[nH]c(C=NNC(=S)n3c(=S)[nH]sc3=S)cc2c1
COc1cccc(CN2CC3CCC(C2)N(Cc2ccc(-c4cccc(OC)c4)s2)C3)c1
CC(=O)Nc1ccc(S(=O)(=O)NNC(=O)N2CCN(c3cccc(C)c3)CC2)cc1
CCCc1cc(Nc2ccnc3cc(Cl)ccc23)cc(-c2ccc(C(F)(F)F)cc2)c1O
N#CC1C(=O)C(=C(O)CCO)C(=O)N(c2ccccc2)C1=O
CCCCCCCCc1ccc(NC(=O)CN(C)C)cc1
CCNc1ccc(OS(=O)(=O)c2ccc(C(=O)N3CCCCC3)cc2)cc1
Cc1ccnc(Nc2nc(-c3ccc4c(c3)OCO4)nc3sccc23)c1C
COc1ccc(C=Cc2cc(C)nc(N)n2)cc1
CCCOc1ccc(-n2nc3c(N4CCCCC4)ncnc3c2C)cc1
CC(C)(c1ccccc1)N1CCC(C(O)(c2ccccc2)c2ccc(Cl)cc2)CC1
CCCC1CC(C)CC2CCC(=NOC(=O)OCc3ccc(COc4cccc(C5=NCCO5)c4)cc3)CC12
CC1C(=O)Nc2ccccc2N1C(=O)CC1([N-][N+]#N)Oc2ccccc2N(C)C1=O
CN(Cc1nccn1C)C(=O)CNc1cccc(C2CC(c3ccc(F)cc3)=NO2)c1
CCOC(=O)C1(C)CCCN(Cc2cccc(O)c2C#N)C1
CC(=O)OC1CC2C(C3=CC(=O)OC3O)(CCC3C4(C)CCCC(C)(C)C4CC(CO)C23C)O1
CCC1CCOCC1NCc1cnc(N2CCOCC2)nc1
Cc1cccc(N2CCN(C(=O)Cn3nc4ccccc4c3C)CC2)c1
CNC1CCN(c2nc(-c3ccccc3)cc3ncn(C)c(=O)c23)C1
O=[N+]([O-])c1ccccc1CNc1ccccc1[N+](=O)[O-]
Nc1c(N(CCCC(=O)N(Cc2ccccc2O)C(=O)Cn2cccn2)CCOCc2ccccc2)c(=O)[nH]c(=O)n1Cc1ccccc1
CCCC(C(=O)C=O)C(=O)C(=O)C(NC(=O)C(NNCc1ccc(N)s1)N1CC2Cc3cc(N(C)C)ccc3C2C1N)C(C)(C)C
COc1ccc2[nH]c(C(=O)N3Cc4cc(OC)c(OC)cc4C3=O)c(CCNS(=O)(=O)c3ccccc3)c2c1
CC(C)C1=C(CC2(C)CC3(CCCCC3)OO2)COC1=O
O=C(CCCC12CC3CC(CC(C3)C1)C2)Nc1cccc(Br)c1
CCn1cc2c(nc(NC(=O)COc3ccccc3)n3nc(-c4ccco4)nc23)n1
O=S(=O)(Nc1cccc(-c2ccccc2)c1)c1ccc2c(c1)OCCO2
S=c1oc2c3cscc3ccc2c2occc12
CCN1CCN(c2ccc(C(C)=NOCc3cc(=O)oc4cc5c(cc34)CCC5)cc2)CC1
COc1cc(C(=O)NC2COC2)c(Cl)cc1Nc1ncc(C(F)(F)F)c(NC2CCc3cc(C(C)(C)C(=O)O)ccc32)n1
CCC(C)C(N)C(=O)NCC(=O)NC(Cc1c[nH]c2ccccc12)C(=O)C1CCCN1C(=O)NC(Cc1ccc(N)cc1)C(N)=O
CC1CC(CC(=O)c2cccc(S(=O)(=O)C3CCCCO3)c2)CCN1C(=O)O
CCCCCCCCCCCCCCNC(=O)c1cc(C(C)C)ccc1N
Cc1c(CC(=O)O)c(-c2ccccc2)n2cccc(OCc3ccc4ccccc4c3)c12
CC1=CCC2(C)C3=C(CC4CC(C)CCC42C)C1CC(O)C3
N=C(NN=Cc1ccccc1)c1ccccc1-c1ccccc1
Cc1ccc2c(c1)CN(S(C)(=O)=O)C(C)CN2C(=O)OCc1ccccc1
CC(=O)N1CCN(CCN2C(=O)C(CC(=O)N(C)Cc3cccc(C)c3)C(c3ccc(Br)cc3)C2=O)CC1
COc1ccc2nccc(OCc3nnc4sccn34)c2c1
Cn1c(N)c(C(=O)COC(=O)c2ccccc2S)c(=O)n(C)c1=O
CSc1ccc(-n2cc(C(=O)NNC(=O)c3cccnc3)cc2-c2ccc(-c3ccccc3)cc2)cc1
COc1ccc(Nc2c(-c3ccc(OC)cc3OC)nc3ccccn23)c(CC(=O)O)c1
Cc1ccccc1CCN1CCN(C(=O)C2(C)CCCN(C(=O)c3c(C)cccc3C)C2)CC1
CN(C)c1ccc(C=CC2=NCC3CCC2N3C)cc1
O=C(CNC(c1ccco1)c1ccco1)Oc1ncnc2scc(-c3ccccc3)c12
OC1C2CCC1C(Nc1cccc(Oc3ccc(Cl)cc3)c1)(c1nc3ccccc3[nH]1)C2
COc1ccc(N2C(=O)C(Cc3ccco3)N(CC(=O)Nc3cc(Cl)ccc3OC)C2=O)cc1
O=C(Nc1cccc(F)c1)N1CCN(c2ccccn2)CC1
CCCCOC(=O)NC(Cc1ccc(O)cc1)C(=O)C1CCN(C(=O)NCCC(=O)O)CC1
O=C(c1sc2ccccc2c1CN1CCOCC1)C1CCN(CN2C(=O)c3ccccc3C2=O)CC1
CC(C)(C)CC1C(=O)OC(C2C(O)CC(=O)C2CCCCC(C)(C)O)CC1O
O=C(CCC(=O)Nc1ccc2c(c1)OCCO2)NCc1nc2ccccc2c(=O)n1-c1ccc(F)cc1
Clc1cc(OCc2nc3ccccc3[nH]2)ccc1-c1cccc(CN2CCOCC2)c1
CCCn1c(-c2ccccc2)cc2cc(Cl)ccc21
Cc1cccc(C(=O)NS(=O)(=O)N2CCCC(Cc3ccccc3)C2)c1
C=C(C)C=C(C)C=CC=Cc1cc(C(=O)O)cc(C(C)=C(C)C=CC(=O)N2CCN(C)CC2)c1
O=C(OCC#CCCCCN1CCCCC1)c1ccc(F)c(F)c1
CCCN(CCCCNCCCCCC(=O)C1SCC2NC(=O)NC21)C1Cc2cccc(O)c2C1
COc1ccc(OC)c(CC(=O)Nc2ccc(-c3nn[nH]n3)cc2[N+](=O)[O-])c1
O=C1NC(=S)N(c2ccc3c(c2)OCCO3)C(=O)C1=Cc1cc(O)cc(O)c1
COC(=O)C1(C)Cc2c(OC)cc(C)cc2C2=NOC(C)C21
CC1CCC2C3CCC4C(C)(C(=O)Cn5nnc6ccccc65)CCCC4(C)C3CCC2(O)O1
Cc1ccc(-c2[nH]ncc2CN2CCCC(c3cc(C(=O)N4CC(C)OC(C)C4)[nH]n3)C2)cc1
CC(C)c1c(C(=O)NC2CCCC2C)c2ccncc2n1-c1ccccc1
Cc1cc(Br)cc(CC(=O)N2CCN(C)CC2)c1
COC1=CC2C3Cc4ccc(OC)c(OCCCCCCOC(=O)CC(C)C)c4C2(CCN3C)CC1=O
Cc1cc(C(=O)COC(=O)CC2Sc3ccccc3NC2=O)c(C)n1Cc1ccccc1
CCCCCCCCCCCCCCCCCC=CC1(C)CCCN1
CCN(CCO)c1ccc(N2C(=O)CC(c3ccc(N(C)c4ccccc4)cc3)CC2=O)cc1
O=c1[nH][nH]c2cc([N+](=O)[O-])ccc12
CCOC(=O)c1c(N)n(-c2ccc(C(C)=O)cc2)c2nc3ccccc3nc12
Cc1ccccc1NC(=O)CSCC(=O)N1CCOCC1
Cc1ccc(-c2cccc(C3C4C=CCC(C)C4C(=O)N3Cc3ccccc3)c2)s1
O=C(O)Cc1ccc(-c2ccc(C(=O)NC(=S)Nc3ccc(OC(F)(F)F)cc3)cc2)cc1
O=c1cc(-c2c[nH]cn2)[nH]c2c(F)cccc12
COC1CC(CO)(OC)OC(OC)C1NC(=O)Cc1ccc(N(C)C(=O)OC(C)(C)C)cc1
O=c1nc(Nc2cccc(C(F)(F)F)c2)[nH]c2c1ncn2CCOCCO
CC(C)c1ccc2c(=O)cc(C#Cc3ccc4c(c3)OCCO4)oc2c1
FC(F)(F)c1ccc(NC(=S)NN=Cc2cc3c(cc2-c2cccs2)OCO3)s1
Cc1cccc(OCc2cccc(COc3ccc(C)n4c(Br)cnc34)n2)c1
NC(=O)c1nc(NCc2ccccc2)c2c(ncn2CC(=O)O)c1O
CCCOC(=O)N1C2CCC1C(C)N(CCc1ccccc1)C(c1ccc(Cl)cc1)C2
COc1cc(C2c3cc4c(cc3C(NC(=O)C(O)CCCSc3nc(N)n[nH]3)C3COC(=O)C23)OCO4)cc(OC)c1O
CCn1cnnc1C(C)Nc1ncc2c(n1)CC(c1cccc(C#N)c1)CC2=O
COc1ccc2ncc(NN=Cc3cc(OC)c(O)c(OC)c3)nc2c1
CC(C)CC(NC(=O)Cc1ccc(Oc2ccccc2)cc1)C(=O)O
COc1ccc(OCC2=NCCN2)cc1
Cc1ccc(C(=O)N2CCC(N3CCC(c4ccc(Cl)cc4)C3=O)CC2)cc1
O=C(NC1CN(CCc2ccccc2)S(=O)(=O)c2cc([N+](=O)[O-])ccc2NC1=O)c1ccccc1
O=C(COC(=O)c1cc(-c2ccco2)nc2ccccc12)Nc1ccccc1F
COc1ccc(Cn2cc(C(=O)O)c(=O)c3ccccc32)cc1
O=c1c(-c2ccc(O)c(O)c2)nc2ccc(F)cc2n1C1CC1
CC(C)CC(NC(=O)OCc1ccccc1)C(=O)C1CCCN1C(=O)O
COc1ccccc1S(=O)(=O)NCCc1c[nH]c2ccccc12
O=C1CCN(C(=O)c2ccc(Oc3cccc(F)c3)nc2)CC1
COc1cccc(-c2cc(C(=O)O)cc3cc(O)c(OC)cc23)c1
CN1C(=O)CCC2C3=CC=CC45C=CC(=C34)C(C2c2ccc(C#N)cc2)C5C1O
CC(C)CC(NC(CCC(=O)O)C(=O)NC(=O)C(CC(=O)O)NC(C(=O)NC(=O)CNC(=O)C(N)CCC(=O)O)C(C)C)C(=O)O
CC(=O)OC1CC(C)C23OC2C2(CO2)C13
CC1OC(=O)C2CC3CCCC3C(=CC(=O)c3ccc(F)c(F)c3)C12
O=C(Nc1ccc(S(=O)(=O)F)cc1)NC1Cc2ccccc2C1
CSC(=NN=c1nc(Nc2ccccc2)[nH]c(Nc2ccc(Cl)cc2)n1)Nc1ccccc1
COCC(=O)OC1C(O)C2Oc3c(cc(O)c4c3C(=O)c3cc5cc(C)ccc5c(O)c3C4=O)C(C)(O2)C1O
CC(O)(C=C(c1ccccn1)[N+](=O)[O-])c1ccc(Cl)cc1
Cc1oc(-c2ccc3c(c2)OCO3)nc1C[S+]([O-])CC(=O)N1CCN(c2ccccc2F)CC1
CCC(c1nc2ccccc2o1)N(CCCOC)C(=O)CC1CCCCc2cccnc21
Cc1c(C=NNC(=O)CCN(C)Cc2cnccn2)[nH]c2ccccc2c1=O
CCCCOC(=O)CCC(=O)Nc1cc(C)on1
COc1ccc(CC(=O)Nc2cc(C)on2)cc1
Cc1ccc(NC(=O)CCC(=O)Nc2ccc(OCc3ccncc3)c(C)c2)cc1
Cn1c2c(c(-c3ccc(C(F)(F)F)cc3)c1CC(=O)O)CCN(c1ccc(N3CCCC3)cc1)C2
CC(=O)NC(CC(C)C)C(=O)N(C)C(C=O)CC(=O)O
COc1ccc(NC(=S)C(=O)Nc2ccc(CCO)cc2)cc1
CC1C(=O)Nc2ccccc2N1C(=O)COc1ccc(F)cc1F
COc1ccc(NC(=O)N2CCCC2C(=O)c2ccc(Cl)nc2)cc1
O=C(O)C(Cl)Cn1cnc2c(c(C(F)(F)F)cc3ccccc32)c1=O
CCCCCCONc1ccc(-c2ccc(NC3C(CO)CN3C(=O)C(=O)OCCCCC)c(-c3nc4ccccc4s3)c2)cc1
Cc1onc(C(=O)Nc2cc(Cl)ccc2O)c1[N+](=O)[O-]
CC(C(=O)O)c1ccc(NS(=O)(=O)c2cccc(C(=O)O)c2)cc1
CCc1nc(N)c([N+](=O)[O-])c(C=O)c1CCCCCc1ccccc1
N#[N+]CC(=O)[C-](Cc1ccccc1)NC(=O)CCCCCC1CCSS1
O=C(C=Cc1ccccc1)c1ccc(OCCCOC2CCCCC2)cc1
CCN(CC)C(=O)n1nc(-c2ccc(C(F)(F)F)cc2)n(-c2ccc(C)cc2)c1=O
O=C(O)CCCCc1ccc(-c2ccccc2)cc1
CC1CCN(c2nc(N3CCC(C(=O)c4ccccc4)CC3)nc(N3CCN(C(=O)O)CC3)n2)CC1
O=C(OCCC#CC#CCSc1ccccc1)C(=CNc1cccc(C(=O)O)c1)c1ccc([N+](=O)[O-])cc1
CC1CCc2c(sc3nc(SC4CCCC4)n(-c4ccccc4)c(=O)c23)C1
CC(C)COC(=O)C=Cc1ccc(Oc2ccccc2)cc1
O=C(Nc1ccc(Cl)cc1)c1cc(C(=O)Nc2ccccc2N2CCOCC2)cc([N+](=O)[O-])c1
O=[SH](c1ccccc1)(c1ccccc1)c1ccc(-c2ccsc2)cc1
CCCNC(=O)Cn1cc(C(=O)c2ccc(C)cc2)c(=O)c2cc(OC)c(OC)cc21
CS(=O)(=O)C1=COC(=O)C1=Cc1ccccc1
CCOC(=O)N1CCN(C(=O)CCOC(C)CCN2C(=O)c3ccccc3C2=O)CC1
Cc1ccc(S(=O)(=O)N(CC(=O)NNC(=S)Nc2ccccc2F)c2ccccc2)cc1
O=C(c1nn(C2CCN(N3CCOCC3)CC2)c2c1CS(=O)(=O)c1ccccc1-2)C1CCOCC1
CONC1=C(C(=O)CCC(=O)O)S(=O)(=O)c2ccccc21
OC(Cn1cncn1)(Cn1cncn1)c1ccc(Cl)cc1Cl
Oc1ccc(-c2[nH]c(-c3cccs3)nc2-c2ccco2)cc1
CC(NC(=O)c1cc(C2CC2)[nH]n1)C(C)(C)C
COC(=O)C1C(c2ccc(-c3c(C)noc3C)cc2)CC2CCC1N2CCO
NC(=O)NC(=O)CN1CCC2C(C1)c1ccccc1C2c1ccccc1
CCOC(=O)Cc1cc(OC)c(Nc2nc(Nc3cccc(C)c3C)c3c(c2C#N)CC(C)(C)CCC3)c(OC)c1
CCC(=N)SC(Cc1ccccc1)C(=O)C(=O)C(CCCCN)NNC(CC(C)C)C(=O)NNCCCCC(N)=O
CC(=O)OC1CC2CCC1O2
CCCSc1nc(C(NC2CCCC2)C(=O)N(C)C(=O)Cc2cc(C)on2)c(Br)n1C
CCCCCCCCCOOCC(CCCCOCCOCCOCCOC(C)=O)OCCOOOC(C)=O
O=c1sc2cccnc2c(O)c1-c1nnc(-c2ccccc2)o1
CN1CCC(NC2Cc3ccccc3C2Oc2ccc(-c3cccc(C#N)c3)cc2)CC1
COc1cc(C(c2c(O)ccc3ccccc23)N2CCN(Cc3ccccc3)CC2)cc(OC)c1O
ON=Cc1ccc(OC2C(O)C(O)C(O)C(O)C2O)cc1
CS(=O)(=O)N1CC2(CCN(C(=O)CO)CC2)c2ccccc21
CC(=O)NC(C(=O)C1CCCN1C(=O)NC(CCCN=C(N)N)C(=O)NC(=O)C(CO)NC(C(N)=O)C(C)C)C(C)C
NC(=O)c1ccccc1SC(=O)CNc1ccc(S(N)(=O)=O)cc1F
CC(C)(C)CCN(Cc1nc2ccccc2[nH]1)Cc1nnnn1C1CCCC1
Cc1ccc(C(=O)N(CCN2CCOCC2)Cc2cc3cccc(C)c3[nH]c2=O)cc1C
O=C1Nc2cc3c(cc2C(c2ccc(C(F)(F)F)cc2)C1c1ccccc1)OCO3
O=C1c2ccccc2C2OC1(CO)c1ccccc12
CC(=O)Sc1[nH]c2cc(C)ccc2c1[N+](=O)[O-]
CN(C)CCNC(=O)c1ccc(Cc2cnc(N)nc2N)cc1
COCC(C)(C)N1CCC2c3ccc(C#CC4CCCCC4)cc3CC2C1
CC12C=CC(=O)C=C1CCC1C2CCC2(C)C(O)C(O)CC12
CCCCOC(=O)NS(=O)(=O)c1sc(CC(C)C)cc1-c1ccc(CN(C)C(=O)CCCN)cc1
CC(C)OC(=O)c1cc(Br)cc2c1C(CCN(C)Cc1ccccc1)OC2
Cn1c(O)c(C(=O)CSc2ccc(I)cc2)c(=O)n(C)c1=O
FCc1ccccc1-c1ccc(C(F)(F)F)nc1Oc1ccc(NC(=S)c2ccccn2)cc1
CCc1ccccc1NC(=O)N1CC(C)C(C(C)CO)Oc2ccc(NCN(C)Cc3ccc(C(F)(F)F)cc3)cc2C1=O
CC(C)Nc1nc(Nc2ccc(N3CCOCC3)c(F)c2)ncc1[N+](=O)[O-]
CC(C)(NC1N=C(c2ccccc2)c2ccccc2NC1=O)C(=O)NS(=O)(=O)Cc1ccccc1
CCOCCCN1CCN(CC(=O)Nc2ccc(C)c(Cl)c2)CC1
CS(=O)(=O)c1ccc(-n2cc(Cn3ccnc3)cn2)cc1
COc1ccc(NNC(=S)Nc2ccccc2C(=O)C(=O)c2cccc([N+](=O)[O-])c2)cc1OC
COc1ccc(C2CC2c2ccc(OC)c(OC)c2OC)cc1
CCOC(=O)CN1C(=O)c2ccccc2NC1c1ccc(SC)c(Br)c1
CN1CCCN(c2ncnc3[nH]cnc23)CC1
O=C1c2ccccc2C(=O)N1CC(O)CN1CCN(Cc2ccccc2)CC1
O=C(C(=O)N1CCN(C(c2ccccc2)c2ccccc2)CC1)c1c[nH]c2ccccc12
CC1CCC2C(C)C(C(=O)CNCC(=O)O)OC3OC4(C)CCC1C32OO4
COC(=O)c1c(C(=O)NC2CCOCC2)cc2cc(-c3ccccc3)ccc2c1-c1ccc(N2CCOCC2)cc1
O=C(NCCN1CCC(O)C1)c1cnc2cc(C=Cc3c(Cl)ccc(Cl)c3Cl)ccc2c1
O=S(=O)(NN=C1SCCS1)c1ccccc1O
CN1CC2c3ccccc3C(C1)N2C
CCn1cnc2c(Nc3ccc(C#N)cc3)nc(NCc3cc(C)on3)nc21
CC(C)(COc1ccc(Cl)cc1Cl)C(=O)Nc1ccc(C(=O)O)c(C(=O)O)c1
CCCc1cc(OC)c(OC)c(C(=O)NCc2nc(-c3ccccc3)no2)c1
Nc1nc(=O)n(OCCCN2CCN(c3cc(Cl)ccc3C(F)(F)F)CC2)cc1F
Clc1ccc(C=Cc2csc(Cl)c2)c(Cl)c1
Cc1cc(C)c(S(=O)(=O)Nc2ccc(-c3ccccc3)cc2)c(C)c1
CCCN(CCC)C(=O)CNCc1cc(Cl)ccc1-n1nc(C)cc1C
N=c1sc(=Cc2ccco2)c2nncn12
Fc1cccc(SCc2ccnc(-c3ccnc(Oc4cccnc4)n3)c2)c1
NC(=S)Nc1ccc2c(c1)Cc1cc(NCC3CC3)ccc1-2
O=c1ccccn1Cc1ccccc1
O=C(O)CC(CC(=O)O)CC(=O)N1CCC(C(=O)N2CCC(Oc3ccc(Cl)c(Cl)c3)CC2)CC1
COc1ccc(-c2cc(=O)c3c(OC4OC(CO)C(O)C(O)C4O)cc(O)cc3o2)cc1O
CCC(NC(=Nc1ccccc1)NC(=Nc1cccc2ccccc12)Nc1ccccc1)C(Cl)(Cl)Cl
N=C1C2CCCCC2C(=O)N1c1cccs1
CC(C)(C)c1ccc(CC2CCN(C(=O)N3Cc4ccccc4C3)C2)cc1
CCOC(=O)c1ccc2c(c1)CN(c1ccc(C)cn1)C2=O
CC(=O)N1N=C(c2ccc(F)cc2)CC1c1ccc(O)cc1
CC#CCOCCC1(S(=O)(=O)c2ccc(OC(=O)NO)cc2)CCOCC1
COc1cccc2c1C=Cc1ccccc1N2CC(C)=NOC(C)C
Cc1ccc(Nc2nc3cccnc3o2)cc1Cl
Nc1nc(=O)c2ncn(C3C=CC(OC(CO)CO)C3)c2[nH]1
CCn1cc(C)c2c(NCCO)ncnc21
CN1CC(=O)N(N=Cc2ccccc2)c2oc3ccccc3c21
COc1ccc(N(C(=O)CSc2nc(=O)c3ccccc3[nH]2)C(=O)C(NC2CCCCC2)c2ccco2)cc1
c1ccc(CCN2CCc3c(cnc4nnnn34)C2)cc1
CNCc1ccccc1
Cc1ccc(Sc2ccc(Nc3c(C#N)cnc4ccc(C#CCN5CCN(C)CC5)cc34)cc2Cl)cn1
Cc1nn(C(C#N)=Cc2ccc(-c3ccc(Br)cc3)o2)c(=O)n1-c1ccccc1
CONc1c(C(=O)CC(=O)Sc2nncc(C)n2)oc2cccc(C)c12
Cc1cccc(C)c1NC(=O)CCCC(=O)Nc1nc(-c2ccccc2)cs1
Cc1cccc(C)c1N1CCCC(C)(C(=O)NS(=O)(=O)c2c(C)nc(=O)[nH]c2O)C1
COc1ccc(N(C(=O)c2csnn2)C(C(=O)NC(C)(C)C)c2ccc(C)o2)cc1
CCCC(NC1CC1)C(=O)C(=O)NC(=O)CCC1=C(C(=O)O)C2CC(OC)OC2CS(=O)(=O)C1
Nc1nc2cnccc2c(-c2cccc(NCC3CC3(F)F)n2)c1Cl
O=C(CCCCNc1ccc2[nH]c3ccccc3c2c1)NC(=O)C(F)(F)F
COC(=O)c1cc(C)[nH]c(=O)c1C#N
O=C1CN(C(=O)c2ccccc2N2C(=O)Cc3ccccc3C2=O)Cc2ccccc21
CC1=CCCC2(C)CC(=O)N(CCN3CCN(c4ccccc4Oc4ccccc4)CC3)C(=O)C12
Cc1ccc(C(F)(F)F)cc1NC(=O)C(NC(=O)OC(C)(C)C)C(C)C
COc1cc(CNC(=O)c2oc3ccc(S(=O)(=O)NCC4CCCO4)cc3c2C)cc(OC)c1OC
O=C(O)Cn1cc(-c2ccc(Cn3nc(OCCc4ccc(Cl)cc4Cl)ccc3=O)cc2)cn1
CCOC(=O)c1ccc2oc3ccccc3c(=O)c2c1
CC(=O)c1ccc(OCC(=O)N(CC(C)C)c2c(N)n(Cc3ccccc3)c(=O)[nH]c2=O)cc1
CN1CCC(N2CCC3CN(c4cc(S(C)(=O)=O)ccn4)C3C2)CC1
Cc1cnc(CC(=O)c2cccc(C3CCN(Nc4cccc(C(=O)C(F)(F)F)c4)C3)c2)cn1
CCCOOc1cccc(-c2nc(=O)c3c(C)c(C(=O)Cc4ccc(F)cc4)sc3[nH]2)c1
Cc1cc(O)cc(C)c1CC(N)C(=O)NC(C)C1Cc2ccccc2C1
CC12OCOC1Cc1c3c(c4cc(CO)c(=O)oc4c12)CC(c1ccc(O)cc1)C1OC2=CC(=O)C=CC2=C31
Nc1nc(N)c2ncn(C3OC(CO)C(O)C3O)c2n1
CC(=O)NOCCCCCCCCCOc1c(-c2ccc(OC(F)(F)F)cc2)oc2ccccc2c1=O
CC(=O)c1cn(CC(=O)NS(=O)(=O)N2CCCC2)cc1C(=O)N(C)C1CCCC1
O=C(Cn1cnc2ccccc2c1=O)Nc1nccs1
CCCCCCC(=O)c1cccc(-c2cnc3cnc(-c4ccccc4Oc4ccccc4)cn23)c1
CSc1c(S(=O)(=O)c2ccccc2)cc(C(C)C)n1-c1ccccc1
CCNC(=O)C1=C(C)N(c2ccc(C)cc2)C2=C(C(=O)CC(C)(C)C2)C1c1cc2ccccc2nc1Cl
COc1cc(C=C2C(=O)N(C(C)(C)O)c3ccccc32)cc(OC)c1OC
Cc1ccc(-c2csc(C3(C(=O)NC(Cc4ccccc4)C(O)CC(Cc4ccccc4)C(=O)NC4c5ccccc5CC4O)CC3)n2)cc1
CS(=O)(=O)Nc1cccc(-c2nc(Nc3ccc(C=O)cc3)c3cccn3n2)c1
c1ccc(CC2(c3ccccc3)CCN(Nc3ccccc3-n3cccn3)CC2)cc1
O=C(NC(=O)C1Cc2ccccc2N1C(=O)C=Cc1ccc(-c2cccnc2)s1)C(Cc1ccccc1)Nc1ccc(Cl)cc1
CC(N)CSc1nc(-c2ccccc2)c(-c2ccncc2)[nH]1
CCC1Cc2ccccc2N1N(C)c1ccc(C(=O)S(C)(=O)=O)cc1
CCC(C)c1ccc(NCC(=O)N2CCCCC2c2c(C)nn(C)c2Cl)cc1
O=[N+]([O-])c1ccc(C2CC(c3ccc(Br)cc3)=NN2c2ccnc(Nc3ccc4c(c3)OCCO4)n2)cc1
CCSc1nnc(Nc2cnc3ccccc3n2)s1
CN(C(=O)C(=O)c1c[nH]c2ccc(Br)cc12)c1ccc(Cl)c(Cl)c1
CN(CCc1ccccc1)C(=O)c1ccc(-c2ccncc2)cc1
COc1ccc(-c2nc(CN3CCN(c4nc(C)nc5c4nnn5C)C(C)C3)co2)cc1
CCCC(=O)c1cccc2c1C(=O)N(N1CCCN(c3ccccc3F)CC1)C2
COc1ccc(CCNC(=O)CC[S+]([O-])Cc2nc(-c3ccc(OC)c(OC)c3)oc2C)cc1OC
CCc1ccc(NCC(=O)N(C)C(=O)c2ccc3nc(-c4ccco4)oc3c2)cc1
COc1ccc(-c2nc3cc(NC(N)=O)c(NC(=O)C4CC=CCC4)cc3[nH]2)cc1C
Nc1nc(=O)c2ncn(C3C=CCC(CO)C3O)c2[nH]1
CCON=Cc1ccc2oc(=O)c(Cc3ccccc3)cc(=O)c2c1
COc1cc(-c2cc3c(OC)c(OC)ccc3cc2C(=O)c2ccc(Cl)cc2)cc(OC)c1OC
CC1=C(CCCOCCO)COc2cc(OCCOCCO)ccc21
CC(NC(=O)c1ccc(S(=O)(=O)OC(C)(C)C)cc1)c1ccccc1
CCCCC(=O)N(c1ccc(C(O)CCC)cc1)C1CCN(C(C)=N)CC1
CC(C)CN(CC(C)C)c1nccc(N2C(=O)OCC2C(C)C)n1
Cc1cc(NC(=O)c2ccco2)ccc1[N+](=O)[O-]
O=C(c1cccc(S(=O)(=O)N2CCCC2)c1)c1nc2cc(F)ccc2s1
CCCc1cc(OCC)cc(OOc2ccc(-c3ccccc3C(=O)O)cc2)c1
CC#CCCOc1ccc2c(c1)cc(C(N)=O)n2Cc1cccc(N)c1
CC(C)c1ccccc1C1CCN(c2ccc(C(=O)Nc3nc4ccccc4s3)cc2)C(=O)C1
Nc1cc(N2CCN(Cc3cccc(Cl)c3)CC2)nc2nc(-c3ccco3)nn12
COc1cc(C2Cc3cc(OC)c(OC)c(O)c3-c3cccc(OC)c32)c(O)c(OC)c1O
COc1ccc(CN(NC(=O)C(NCCc2ccccc2)C(C)(C)C)C(=O)NC(Cc2ccccc2)C(O)C(Cc2ccccc2)NC(=O)OC(C)(C)C)cc1
O=P(O)(O)CCCCc1c[nH]c2ccccc12
COc1ccc(CC(CO)n2ccnc(NC3CC4CCC3C4)c2=O)cc1
Cc1ccc2c(c1)C(NC(=O)c1cc(C)on1)C(O)C(C)(C)O2
COC(=O)C1=C(c2ccccc2)CC2CCC1N2C(=O)Nc1ccc(OC)cc1
COc1ccc(OC2CCN(CCCc3ccc([N+](=O)[O-])cc3)CC2)cc1
CCn1cc2c(=O)n(Cc3ccc(Cl)cc3)c3c(c(C)cn3-c3ccccc3)c2n1
CS(=O)(=O)c1cccc2[nH]c(-c3ccc(-c4cccc(OC(F)(F)F)c4)nc3)nc12
Cc1onc(N(C)C)c1C1COc2ncc(S(C)(=O)=O)c(N)c2C1
COc1ccc2c(OC34CC3C=CCCCCCN(C)C(=O)C3CC(C(=O)NS(=O)(=O)C5CC5)CC3C(=O)N4)cc(CCc3ccccc3C)nc2c1
COc1ccc(OC)c(NC(=O)C(=O)NCCN2CCN(c3ccccc3)CC2)c1
CC(C)c1nnc(N2CCC(N3CCN(c4ccc5cnn(C(C)C)c5c4)CC3)CC2)s1
CCC(=O)Nc1ccc2nc(C)sc2c1
C=C(C)C1CCC2(OC(=O)CCCCCCCCC)CCC3(C)C(CCC4C5(C)CCC(C(=O)NC(=O)C(C)OC(C)(C)C)C(C)(C)C5CCC43C)C12
O=C(NC1CC1)C(c1ccccc1F)N(C(=O)c1ccco1)c1ccccc1
COc1ccc(C)c(N2CCN(CCCOc3ccc(C=CC(=O)c4ccccc4)cc3OC)CC2)c1
O=C(CCCCC(=O)[n+]1cccc2ccccc21)c1cccc(Cl)c1
S=C(Nc1cccc(NCCN2CCCCC2)c1)Nc1ccnc2cc(Cl)ccc12
O=C(CNC(=O)c1cc([N+](=O)[O-])cc([N+](=O)[O-])c1)NNC(=O)c1ccc2ccccc2c1
CCCCCCCC(O)c1ccc(OC(=O)CCCCCCCCCNCCc2ccc(O)c(O)c2)cc1
O=C(CCNC(c1cccnc1)c1cccs1)N1C(=O)c2ccccc2C1=O
O=c1cc(-c2ccc(OCCCCCCOc3ccc(-c4ccccc4)cc3)cc2)oc2ccccc12
Cc1nc2ccccc2nc1SC1=NN(C2CCCC2)C2=NC=NC(=O)C12
Cc1[nH]c2ccccc2c1CCN(C)Cc1ccccc1F
Cc1nc(CN2CC(c3ccccc3C)C3(C2)C(CC(C)C)CC(=O)N3C)co1
CCCCn1c(N)c(N(CCC)C(=O)Cc2ccc(S(=O)(=O)N3CCCCC3)s2)c(=O)[nH]c1=O
O=C1CC(C(=O)c2ccccc2)Oc2ccccc21
CC(C)(C)C(CNC(=S)Nc1ccccc1[N+](=O)[O-])NC(=O)c1cccc2ccccc12
Cc1cccc2c1NN=Cc1c[nH]nc1-2
CCONc1cccc(C(=O)C(=O)C=Cc2ccc3c(c2)CCN3)c1
CC(C)Oc1cccc(C(=O)NC2CCCC2OCC(C)N2CCCC2)c1
CCN(Cc1ccc2nc(-c3ccc(N(C)C)cc3)ccc2c1)Cc1ccco1
O=C(Nc1ccc(-c2cccs2)nc1)c1cccc(C(F)(F)F)c1
Cc1noc(C(=O)N2CC3(C#Cc4ccccc4F)CCC2C3)n1
CCOc1c(OC(C)=O)cc(CNC(C)=O)cc1OC(=O)c1ccccc1NC(=O)c1cc(C)on1
CC(C)C(O)CCC(C)C1CCC2C3CC(O)C4CC(O)CCC4(C)C3C(O)CC12C
Cc1ccc(N(CC(=O)NC(=O)NC(C)C)C(C(=O)NCc2ccc3c(c2)OCO3)c2cccnc2)cc1Cl
CC(=O)OC1(C2c3ccccc3OC(C)(C)C2C)C(=O)N(C)C2CCCCC21
NS(=O)(=O)c1ccc(NC=C2C(=O)NC(=O)N(CCc3ccc(F)cc3)C2=O)cc1
Cc1ccnc(NC(=O)CSc2ccc(O)cn2)c1
CCOC(=O)c1c(N)sc2c1CCCC2
O=C1CSS(=O)(=O)c2ccccc2N1
CNCCC(Oc1cccc2cccnc12)c1ccc(F)cc1
CCN(CCC#N)SN
c1cncc(CNc2ccc(C(c3ccncc3)c3c[nH]c4c(-c5ccncc5)cccc34)cc2)c1
CCn1c(SCC(=O)N2CCN(c3ccccc3OC)CC2)nc2ccccc2c1=O
Cc1ccc2c(CN3CCN(c4ccncc4)CC3)cc(=O)oc2c1C
O=C1NC(=O)C(=Cc2ccccc2Cl)N1
CCN(CC)CCCC(C)NC(=S)Nc1cccc(C)c1
CC(C)(CCCCCCSc1nc(-c2ccc(F)cc2)c(-c2ccnc(Nc3ccccc3)n2)[nH]1)C(=O)O
N#Cc1ccc(CN2CCc3c(n(S(=O)(=O)c4ccccc4)c4ccccc34)C2)cc1
O=C(O)CN1CCC(C(CC2CC2(c2ccccc2)c2ccccc2)C(=O)O)CC1
NC(=O)c1cccc(-c2cn(-c3ccc(Cl)c(Cl)c3)nn2)c1
COCc1ccc(C(=O)Sc2nncn2CC2COc3ccccc3O2)cc1
CCOC(=O)c1cc2ccc(OC)c(OCC(=O)Nc3ccccc3C)c2oc1=O
CCn1c(SCc2nc(-c3ccc(C4CC4)cc3)no2)nc2cc(OC)c(OC)cc2c1=O
Cc1cc(OCc2cc3cc(C(F)(F)F)ccc3[nH]c2=O)ccc1CC(C)(C)C
COC=C(C(=O)OC)c1ccccc1COc1ccc(C2=NC(c3ccc(N(C)C)cc3)CO2)cc1
CCN(CC)C(=O)C1Cc2ccc(OCC(C)=O)cc2C1=O
NCCCN(CCCN)C(=O)CCCCN(CC(=O)NO)S(=O)(=O)c1ccc(NO)cc1
Cc1cccc(C)c1OCC(=O)Nc1ccc(N2C(=O)C3CC=CCC3C2=O)cc1
NC(=O)c1nc(-c2cccc(O)c2)nc2c1ncn2-c1ccccc1
Cc1c(OCCCC(=O)N2CCCC2)ccc2c3c(c(=O)oc12)CCCC3
Brc1ccc(OCCCNCc2ccccc2)cc1
Cc1oc(C(=O)O)cc1-c1cn(CC2CCN(C3CCCC3)CC2)nc1-c1ccc(Cl)cc1
CC(C)C(=O)N1CC2CCCC2(C(=O)NCc2ccc(Oc3ccccc3)nc2)C1
NC(=O)C(NCC(=O)NO)C1CCCCC1
Cc1ccc(C(=O)Cc2ccc(C)cc2S(=O)(=O)NC2=NCCCC2)cc1
CC(C(N)=O)n1c(-c2ccccc2)cc2c1CCCC2
CC(=O)c1cccc(-c2cccc(-c3ncn4cc(-c5ccccc5OCC(N)C(=O)O)ccc34)c2)c1
CC(C(=O)Nc1cc(NC(=O)c2ccccc2Br)cc(C(=O)O)c1)N1C(=O)C2C3c4ccccc4C(c4ccccc43)C2C1=O
CCCn1cc(C#N)c2cc(C(=O)NCc3ccc(S(C)(=O)=O)cc3)ccc21
Nc1c(S(=O)(=O)O)[nH]cc(N2CC3CCCC3C2)c1=O
CC(C)Oc1ccc(C=C(O)C=CC(=O)C=CCc2ccc(OC(C)C)cc2)cc1
COc1cccc(C2CC(c3ccc4c(c3)OCO4)=NN2c2nc(OC)cc(OC)n2)c1
COc1ccc(F)cc1Nc1ncc2c(n1)C(=O)NC2C
COC(=O)C(F)(F)C(C)NC(=O)C(NC(=O)C(CC(=O)C(C)NC(=O)OCc1ccccc1)CC(C)C)C(C)C
Cc1cc(-c2csc(=NN=Cc3cccc(N(F)F)c3)[nH]2)cc(C)n1
CCc1nn(C)c2sc(C(=O)Nc3cccnc3Cl)cc12
Cc1cc(N2CCC(C(F)(F)F)CC2)nc(N2CCC(C(=O)NCc3ccccc3Cl)CC2)n1
CC(N)C(=O)NCP1OC(n2cnc3c(N)ncnc32)C(O)C1O
O=C(CNCc1ccc(Cl)cc1)OC(=O)Cc1ccccc1
Cc1n[nH]c(C)c1CCC(C)N1C(=O)CCC1c1ccc(F)cc1F
Cc1ccc(CN(C(=O)C(C)C)c2c(N)n(CC(C)C)c(=O)[nH]c2=O)cc1
O=C1OC(c2ccc(C(F)(F)F)cc2)CC1=Cc1ccc(Br)cc1
O=C1CN=C(N2CCN(c3cc[n+](CCO)cc3)CC2)N=C2C3C(CCCN12)C(=O)N1CCCC31
COc1ncc(Br)cc1Nc1nc2cc(C(=O)NC3CCN(C)CC3)c(C)cc2s1
CCOC(=O)c1c(C)[nH]c(C(=O)CSc2nc3cc(OC)ccc3[nH]2)c1C
COc1cc(OC)c(OC)c(OC)c1C=NOCc1ccc(C)cc1
CC(N)C(=O)C1CCCN1C(=O)N1Cc2ccccc2CC1C(=O)NC(CC(=O)O)C(=O)CF
CCCCOC(=O)N(C(C)=O)C(CC(C)=O)C(=O)NC(=O)C(C)NC(C(=O)NCCc1ccccc1)c1ccccc1
CC(=NNC(=O)c1ccncc1)c1ccc2ccccc2c1
Cc1cc(=O)c2oncc2[nH]1
COc1ccc(C(=O)N(C)C2CC3c4[nH]c5ccc(C(F)(F)F)cc5c4CCN3CC2CO)cc1
CCCC(NC(=O)CP(=O)(O)O)C(=O)O
COc1ccc(C(C)NC(=S)NCC2OC(n3cnc4c(N)ncnc43)C(O)C2O)cc1
CC(=O)c1c(C)nn(-c2ccccc2)c1OC1CN(c2ccc3ccccc3n2)CCC1O
CN(C)CCOc1ccc(C(=O)Nc2cccc(Cc3cccnc3)c2)cc1
CCCn1c2nc(SCc3ccc(C)cc3)ncc2c2cccc(CC)c21
Oc1cc(O)cc(CN2CCCC2)c1
CC(=O)Nc1ccc(S(=O)(=O)Nc2ccc3[nH]c4ccccc4c(=O)c3c2)cc1
O=c1c2ccccc2n(-c2ccc(C(F)(F)F)cc2)c(=O)n1C1CCCCC1
FC(F)(F)c1ccc(N2CCNCC2)c(NC2CCC2)c1
COc1cc(C(=N)N)ccc1OCCCCCCCC(=O)N1N=C(C)C(C)C1c1ccccc1[N+](=O)[O-]
CCN(CC)c1ccc(NCC(O)CNC(=O)c2ccc(NC)nc2)cc1
O=C1OCc2c1c(-c1ccc(O)cc1)c1cc3c(cc1c2OCCN1CCCCC1)OCO3
O=C(NNC(=S)Nc1ccc(C(F)(F)F)cc1)c1ccccc1
CCC(=O)N1CC(C)N(C(=O)Cc2ccc(Cl)cc2)Cc2ccccc21
Cc1cc(-c2ccc(N3CCCC3=O)cc2)c(C#N)c(N)n1
CN(C)CC(=O)N1CCC(c2nn(C)c3cc(Cl)ccc23)CC1
O=C(c1ncccc1-n1nccn1)C1CN(Oc2cccnc2)C1
NS(=O)(=O)c1ccc(CNNc2ccccc2C(=O)Nc2ccccc2C(=O)C(=O)C(F)(F)F)cc1
CCCCSC(=O)c1ccc(N(C)c2cnc3ccccc3c2)cc1
O=S1(=O)NC(c2n[nH]c(=S)n2-c2cccc(Cl)c2)=NO1
CC1CN(N(CCCc2ccccc2)C(=O)OC(C)(C)C)C(=O)C1C(C)c1ccccc1
CC(F)(F)c1cccc(Oc2ccc(C(=O)O)c(OC3CCNCC3)c2)c1
Cc1nc(Nc2ncnc3ccc([N+](=O)[O-])cc23)cs1
COC1=C(Nc2ccc(NC(=S)NO)c(OC)c2)C(=O)C2=C(NC(=O)CC2c2ccc(OC)cc2)C1=O
CCCCn1c(CC(=O)O)c(C)c2cc(OCc3ccsc3)ccc21
Cc1cc(-c2ccc(C3C(C(=O)NO)C3c3ccccc3)cc2)on1
Cc1nn(C(CC(=O)c2ccc(Cl)cc2)C(=O)N(C)C)c(=O)n1N
Cc1ccccc1NC(=O)n1cc(C#N)c2ccccc21
O=C(CCCC(c1ccc(Cl)cc1)(c1ccc(Cl)cc1)c1ccc(Cl)cc1)Nc1nccs1
COc1ccc2[nH]c(-c3ccc(OC)c(OC)c3)c(O)c(=O)c2c1
COc1ccc(COC(=O)c2cc(S(=O)(=O)N3CCSCC3)n(C)c2)cc1OC
Cc1ccc(N=Cc2c(O)n(-c3ccccc3)c(=O)[nH]c2=O)c(Cl)c1
CC(C)CC(C(=O)NO)C(=O)N1CCN(Cc2ccccc2)CC1
Cc1cc(C(=O)O)c(=O)n(C2OC(CO)C(O)C2O)c1
CCCn1c(=O)c(C(=O)NC(C)CCc2ccccc2)c(O)c2ccccc21
CC1(C)CCCC2(C)C1CCC1(C)C2CC(O)C2(C)c3cocc3C(OCCC#N)CC12
CN1CCc2cc(O)c(O)cc2C2c3cc(C(O)C(C)(CO)CO)ccc3CCC21
COC1CCN(c2nccnc2C2CN(c3ccc4ccccc4n3)C2)CC1
O=c1nc(SCc2cccc(Br)c2)[nH]c2ccccc12
CCOC(=O)C1=C(C)NC(=O)NC1C
Cc1cnc(CN(C)c2nccc(-c3cccc(C(F)(F)F)c3)n2)nc1
CCC(C)C1CSSCC(C(C)CCCN=C(N)N)C(=O)NCC(=O)NC(NC(C)=O)C(=O)NC(C(N)=O)C(=O)NCC(=O)NC(C(C)(C)CC)C(=O)N1
CCCCCCCCC(=O)CCCCCN1C(=O)c2ccccc2S1(=O)=O
COc1ccc(S(=O)(=O)n2c(CCc3cc(=O)oc4ccc(C)cc34)nc3ccccc32)cc1
CN1CCc2nc(N(C)C)nc(NCc3ccc(C(F)(F)F)cc3)c2C1
CCCCCCCCCNC(CC(=O)O)C(=O)NC(=O)C(N)CCCCN
COCC1=C(C(=O)Sc2nncn2C)N2C(=O)C(NC(C)(C)c3ccc(C)cc3)C2S(=O)(=O)C1
c1ccc(-c2noc(Cc3ccc(OCCCN4CCCC4)cc3)n2)cc1
CN1C=Cc2nc3ccccc3n2CC1
Nc1cccc2c3c(sc(=NN=Cc4ccccc4)c12)-c1ccccc1C3=O
O=C1NC(=O)N(Cc2cccc(F)c2)C1=C(F)C=Cc1ccc(F)cc1
COc1cccc(-c2cc3sc(C(=O)Nc4ccc(C(=O)O)cc4)c(N)c3cc2-c2ccccc2)c1
COC1C(COC(C)=O)C=C(C#N)C1c1occc1I
CCC(C(=O)C(=O)C1CCCCCN1C(=O)NCCCCC(=O)O)C(=O)c1cc(OC)ccc1OC
C=C1NC(=Cc2ccc(OC)c(O)c2)C(=O)C1(C)CCC(=O)O
CCn1cnc2c(N3CCC(OC)CC3)nc(N3CCC(C)CC3)nc21
Cc1cc2cc(C=C3C=CC=C3C3CC4CCC(C3)N4)ccc2o1
Fc1cc(F)cc(-c2ccc3nc(C#Cc4ccncc4)c(NCC4CCOC4)n3c2)c1
Cc1nc(C)c(C(=O)C2(c3cc(NC(=O)O)ccc3F)CCOCC2)o1
CC(C)(C(F)(F)F)S(=O)(=O)CCNc1cccc(-c2cc(NC3CCOCC3)ncc2Cl)n1
CC(NS(=O)(=O)C(F)(F)C(F)(F)C(F)(F)C(F)(F)C(F)(F)C(F)(F)F)c1nn(-c2ccccc2)c(=O)c2ccccc12
CSc1nn(C2CCCCO2)c2c1C(=O)c1ccccc1C2=O
CSc1nc(-c2sccc2C(F)(F)F)c(C#N)c(=O)n1-c1ccccc1
O=C(NC1(C(=O)N2CCCC(O)C2)CCCC1)c1cccnc1
Cc1cccc(C(=O)c2cn(Cc3cccc(Cl)c3)c3ncnc(N)c23)c1
COCc1cc(-c2cc3cccnc3[nH]2)ccc1CO
O=c1cc(COCCNc2ccnc3ccccc23)nc2ccccn12
N#Cc1c(-c2ccccc2)nc(SCC(=O)Nc2ccc(F)cc2)n(Cc2ccccc2)c1=O
CC(C)CC(N)P(=O)(O)O
CC(C)CC(C(=O)O)N1CC2C(C1=O)C(CCCc1ccc(O)cc1)C1C(=O)N(Oc3ccccc3)C(=O)C21
CCc1csc(N2CCN(Cc3cc(=O)[nH][nH]3)CC2)n1
Nc1nc(=O)c2ncn(COCCO)c2[nH]1
CCOc1ccc(-c2c3c(nc4ccnn24)SCC3)cc1
CC1(C)CC(NC(=O)c2ccsc2)(C(=O)NCC(c2ccccc2Cl)C2CC2)C1
CN(Cc1cc2cccnc2n1C)c1ccccc1
N#Cc1c(NN=Cc2ccco2)cc(-c2ccco2)nc1NN=Cc1ccco1
CSCC(CC(=O)C(=[N-])C#N)C(N)=O
CS(=O)(=O)c1cc(-c2cc(F)cc(F)c2)ccc1OC1CCNCC1
CCC(C)Nc1ncnc2c(C=O)nn(CC)c12
Cc1ccc(C(=O)N2CCC(N3CCC(c4c[nH]c5ncccc45)CC3)CC2)c(C)c1
Cc1cn(C2OC(CC(=O)C(NP(=O)(OC(=O)C(O)C(Cc3ccccc3)N3CSC(C)(C)C3N)Oc3ccccc3)C(C)O)C(O)C2O)c(=O)[nH]c1=O
COc1cc2c(cc1O)C(c1ccc(O)c(O)c1)C1COCC1C2
Cn1cnc2cc(Cl)cc(C(=O)NCCCCO)c21
Cc1ccc(N(C(=O)c2ccco2)C(C(=O)NC2CCCCCC2)c2ccc(N)c([N+](=O)[O-])c2)cc1
COc1ccc(C=NNc2nc[nH]n2)c2cccnc12
CN1CC=C(c2ccc(-c3nnn(-c4ccc5c(c4)OCO5)n3)cc2)CC1
Cc1cccc(NC(=S)NC(=O)c2cnccn2)c1C
COc1ccc(C2=C(Nc3ccccc3)n3ccnc3C2=O)cc1
COc1cc(C=C2SC(=O)N(C(CC(=O)O)c3ccccc3C)C2=O)ccc1OCC(=O)O
CCC1(CC(=O)O)OC(c2ccc(-n3c(-c4ccc(OC(F)(F)F)nc4)nc4cc(C(F)(F)F)ccc4c3=O)cc2)c2c(F)cccc21
CCC(C)C1N=C(C#N)C(c2ccccc2O)C12C(=O)Nc1ccccc12
CNC(=O)c1ccc(-c2ccc3c(Nc4cc(CC(N)=O)ccc4C)ncnc3c2)c(C(C)F)c1
O=C(Nc1c2ccccc2nn1-c1nc(=O)cc(-c2ccccc2)[nH]1)C1CCCC1
O=[N+]([O-])c1cn2c(n1)OCC(OCc1cccc(C(F)(F)F)c1)C2
COc1ccc(-c2ccc3c(c2)nc(-c2ccccc2O)n3C)cc1
Cc1cc(C(=O)c2cc3ccccc3cc2O)cc(C)c1O
COCC(C)n1ccnc1-c1ccccc1
CSCCC(NC(=O)CNC(=O)C(NC(=O)C(Cc1ccc(O)cc1)NC(=O)C(N)CCCNC(=N)N)C(C)C)C(=O)O
Clc1ccc2c(Nc3cccc(CNc4cccc(Sc5nc(N6CCOCC6)nc(N6CCOCC6)n5)c4)c3)ccnc2c1
CC(C)(C)c1ccc(NC(=O)NCc2cc(=O)oc3cc(-c4cccc(C(F)(F)F)c4)nn23)cc1
C=CC1CC1C(=O)NS(=O)(=O)N1CCCC1
O=[N+]([O-])c1ccc(CNS(=O)(=O)c2cc(Br)ccc2OC(F)F)cc1
O=C(NN=C1CCCC1)c1ccc(COc2ccccc2-c2ccccc2)cc1
CCCc1c(C)c(C)c(C(=O)Nc2n[nH]c(=S)s2)n1C
O=S(=O)(c1cc(C=NNc2ccnc3cc(Cl)ccc23)ccc1N1CCNCC1)C(F)(F)F
Cc1ccc(Cn2c(O)c(C=Nc3ccccc3)c(=O)[nH]c2=O)cc1C
COc1ccc(Nc2nc(=O)c3ncn(OCCO)c3[nH]2)c(F)c1
C=C(CCC(C)C1CCC2C3=C(C(=O)C4OC4C3=O)C(O)CCC21C)C(C)C(=O)O
Cn1c(=O)c(-c2ccc(NCc3ccccn3)nc2)c(N)n(-c2ccccc2)c1=O
CCONc1ccc(C(=O)C(=O)Cn2cnc3c(cnn3C(C)(C)C)c2=O)cc1
CCC(C)C(C(=O)CC(=O)O)C(=O)c1nc(CNN(NC(=O)C(O)C(C)C)NC(C=O)C(C)C)nc(OC)n1
CCC(=O)Oc1ccc(C=C[N+]23CCCC2CCC2C3CCC2(C)C)cc1
CCC(=O)Nc1nnc(-c2ccc(OC)c(OC)c2)o1
CN(C(=O)Cn1c(=O)oc2ccccc21)C(=O)C(NC(C)(C)C)c1ccc(F)cc1
COc1ccc(C2CC2c2nc(C3(C)CCOCC3)cs2)cc1
COc1cccc(NC(=O)c2cc3nc(-c4ccco4)[nH]c3cc2O)c1Cl
CN(C)CCN1C(=O)c2ccc3c4ccc5c6c(ccc(c7ccc(c2c37)C1=O)c64)C(=O)NC5=O
O=c1[nH]c(-c2ccc(S(=O)(=O)NCCc3ccccc3)cc2)cs1
CC(C)C(C(=O)c1ccccc1)C(=O)c1c(O)n(C)c2cc(OCCOCCO)ccc12
CC(C)c1csc(-c2ccc3c(c2)CCCN3C(=O)N2CCN(C(=O)c3c(-c4ccccc4)c4cc(Cl)ccc4[nH]c3=O)CC2)n1
CCCCC1COC(=O)C1C(=O)C(C)C(CC(=O)C(C)(C)C(=O)COCC)C(C)C
Cc1cc(=O)oc2c(Cl)c3c(cc12)OC(C)(C)C=C3C(F)(F)F
CC1CC(Oc2ccc(-c3csnn3)cc2)CC2C(C)OC(=O)C2CCC(O)C1O
O=C(Nc1ccc(N2CCCC2=O)cc1)c1ccc(F)cc1F
O=C(CNc1ccccc1-c1ccccc1)N1CCN(c2ccc(Cl)cc2)CC1
CC(C)=CCNC1C(=O)N(C(C)C)c2cccnc21
CCCCOc1ccc(C(=O)C(C#N)c2nc3ccccc3n2CCCC)cc1
CN(C)CCCNC(=O)c1cc2nc(-c3ccc(F)cc3)cc(C(F)(F)F)n2n1
CC(C)CN1C(=O)CC2C(OC3C(F)CC(=O)C(C(C)C)N23)C1C
CCCCC(CO)NCCOCCOCCOCCOCCOCCOCCOCCOc1ccc(O)c(C(C)=O)c1
N#CCCN(CCC(=O)NC(=O)C1CCC(=O)N1Cc1ccccc1-c1ccccc1)c1cc(C(F)(F)F)ccc1CN1CCN(Cc2ccc(C#N)cc2)CC1
COC(=O)c1ccccc1NC(=O)c1cc2ccccc2oc1=S
CCn1nc2ccc(S(=O)(=O)Nc3ccccc3F)cc2n1
O=C(NC(=O)C(CCCCNC(=O)C(Cc1ccccc1)NC(=O)C1Cc2c(sc3c(Cl)cc(Cl)cc23)CN1)N1CCCC1)OCc1ccccc1
CC(=O)OCC(=O)OCC1C=C2C(CCC(O)C2(C)C)C2(C)CC(O)C3(C)C(OC(C)=O)CCC3(C)C12
CCOC(=O)c1c(C)[nH]c(C(O)CCC(C)OC(=O)CCN2C(=O)C3CCCCC3C2=O)c1C
COc1cc(C=CC(=O)c2c(O)cc(OC)cc2OC)cc(OC)c1
Clc1ccccc1-c1nccn1-c1ccc(Oc2ccc(CN3CCNCC3)cc2)cc1
CCCCN1C(=O)N(CCN(C)Cc2cccc(OC)c2)C(=O)C12CC(=O)N(CCOC)C2
COc1ccc(NC(=O)Nc2ccc3c(c2)N(CC(O)COCCOCc2ccccc2)CCC3)cc1
CN(C)c1cccnc1C[S+]([O-])c1ccccc1
CCOC(=O)CN(CCc1ccccc1)c1ccc(C(=O)NC(CC(=O)O)C(=O)N(C)C)cc1
CC(C)(C)OC(=O)NC(=O)C(Cc1ccc(Cl)c(Cl)c1)N1CCN(c2noc3ccccc23)CC1
CCOc1cc(C(=O)Nc2ccc(Cl)c(C(=O)NN=Cc3cccc([N+](=O)[O-])c3)c2)ccc1O
CCCCCNc1ncnc2c1nc(-c1ccco1)n2Cc1cccs1
Oc1cc(OCCOc2ccccc2)ccc1C=NNc1nccc(Cl)n1
CC(C)CCCOC(=O)NCc1ccc(-c2cnc(C(=O)NC(CC(=O)O)C(=O)O)s2)cc1
NCCCCS(=O)(=O)c1ccc(NNc2nccnc2C(F)(F)F)c([N+](=O)[O-])c1
O=c1c2ccc(o2)c2ccc(-c3nc4ccccc4[nH]3)cc12
C=Cc1cc(C(=O)NCCN2CCCCC2)cc(C(=O)N2Cc3ccccc3C2)c1
O=C(CN1C(=O)C(=Cc2cccnc2)SC1=S)OCC(=O)N1CCN(c2ccccc2)CC1
CC(Oc1c(-c2cnc(C(C)(C)C)c(O)c2)ccnc1C(F)(F)F)c1c(Cl)ccc(F)c1Cl
CCCCN(C(=O)CCC(=O)N1CCN(c2cccc(C)c2C)CC1)c1ccc(OC)c(OC)c1
CC(C)C#Cc1ccc(-c2cccc3c2C(=O)c2c-3ccn(CCN3CCNC3=O)c2=O)o1
CCCCCCCCCCCCCCN1CC(COP(=O)(O)OCCOCC)OC1=O
Cc1ccc2n(c1=O)CC1C(OC(c3ccccc3)c3ccccc3)C(C(=O)Nc3cccc(Cl)c3)N(COc3ccccc3)C1C2
CN1CCN(Nc2c(C(=O)C(=O)N3CCOCC3)cnn2C(C)(C)C)CC1
NCCCCC(NC(=O)C(Cc1cccc2ccccc12)c1ccc2c(c1)oc1ccccc12)C(=O)NCc1ccc2c(c1)OCO2
Cc1cc2c(cc1S(=O)(=O)NC1CCCc3cccnc31)OCCO2
CCCCCCN1CCN(CCSc2ccc3c(c2)NC(=O)CO3)C1
O=C1c2cc(Cc3ccccc3)c(=O)c(Cc3ccccc3)cc2C(=O)c2cc(Cc3ccccc3)c(=O)c(Cc3ccccc3)cc21
CC1CCC2C(C)C(OC3OC4OC5(C)CCC6C(C)CCC(C3C)C46OO5)OC3OC4(C)CCC1C32OO4
CCOC(=O)c1cc2c(=O)n3nc(-c4ccccc4)cc3[nH]c2nc1-c1ccc(OC)c(OC)c1
Cc1ccc(C)c(S(=O)(=O)N2CCN(C)CC2)c1
CC(NC(=O)C(=O)c1c[nH]c2c(Br)cccc12)c1ccccc1
O=C(CCCc1nc(-c2ccc(Cl)cc2)no1)Nc1cccc(C(F)(F)F)c1
Cc1ccc(-c2cn(C)cc2C(c2ccccc2)n2ccnc2)cc1
Cc1cccc(Br)c1C(=O)NC1CCC2(CCCCC2)NC1=O
Cc1ncncc1-c1ncn(CC2CCCO2)c1C1CCCN(C)C1
CCC(C)NC(=O)Cn1nnc(C(=O)Nc2ccc(F)c(C)c2)c1N
CN(c1nc(Cl)nc(Sc2ccccc2)n1)n1cncn1
CCOC(=O)Nc1ccc(N2CCN(C(=O)c3cnc(C)cn3)CC2)cc1
O=C(Nc1ccc(C(=O)c2ccc(OC(=O)c3ccccc3F)cc2)cc1)c1ccc2c(c1)c(C(=O)O)cn2C(c1ccccc1)c1ccccc1
OC1CNC(Cc2ccccc2)CC1c1cc(C(F)(F)F)cc2c1OCC2
Cc1cc(Br)ccc1OCCC1CCN(C(=O)NC(C)Cc2ccco2)CC1
O=C(c1cc(S(=O)(=O)Oc2ccccc2C(F)(F)F)ccc1Cl)N1CCCCC1
COc1ccc(C=C(C)C=CC(C)=CC=Cc2c(C)[nH]c3ccccc23)cc1
COc1ccc(N2CCN(C(=O)c3cc4c(s3)-c3ccccc3OC4)CC2)cc1
CC1(C)CC1S(=O)(=O)N1CCN(c2nc3ccccc3s2)CC1
CC(C)CN(C(Cc1ccccc1)C(O)CNC(=O)OC(C)(C)C)S(=O)(=O)c1ccc(CO)cc1
COc1ccc(C2CC(c3ccc(-n4c(C)ccc4C)cc3)=NC(=S)N2)cc1
CCOC1C(C)OC(C2C(C)OC(OC3C(C)OC(C4C(C)CC5(CCC(C)C(OC)O5)OC4OC)CC3(C)O)C(O)C2O)C(O)C1OC
Cc1ccc(CNC(C)C)cc1OCc1ccccc1
CC1CC(C)C2(CCC3C4CCc5cc(O)ccc5C4CCC32C)O1
O=C(O)c1ccc2c(c1)nc(-c1ccccc1)n2O
Cc1c(-c2cncc(C#Cc3ccccc3)c2)[nH]c2ccccc12
CC1=CC2=CC=[N+](CCc3ccccc3)C2=C1
COc1ccc(-c2nc(SC(=O)CNc3onc(C)c3C)n(C)c2-c2ccc(OC)cc2)cc1
Cc1cc2c(c3c1CC1CC3CC(=O)O1)OC(OC(=O)C(C)C)CC2OOC(=O)NCC(=O)C(=O)CC(C)(C)C
CN(Cc1cn(C)c2ccccc12)C(=O)c1ccc(Cc2cc3ccccc3s2)cc1
O=S1(=O)NC2CCCN2C12CCN(c1nn[nH]n1)CC2
O=C(COc1cc(Cl)ccc1Cl)Nc1ccc(C2=NCCN2)cc1
CCC1CCC(N2C(=O)N(c3ccc4c(c3)CN(CC(=O)NC3CC3)CC4)C(=O)C2C(C)C)CC1
Cc1ccc(-c2nn(C3CCN(C(=O)OC(C)(C)C)CC3)c3nc(N)nc(N)c23)cc1
CCOC(=O)C1=C(Nc2ccc(C#N)cc2)C2=C=CC(C)CC2S1
CCOC(=O)CN1C(=O)C(c2ccc(Nc3ncc4cc(-c5ccc(NS(C)(=O)=O)c(F)c5)cn4n3)c(OC)c2)C(C)(C)C1=O
O=C(c1ccc(Br)cc1)N1CCCC(C2CCCCC2)C1
O=C(NCCn1nc(C2CC2)cc(-c2ccc(F)cc2)c1=O)C1CCCCO1
CN1C(O)CC(N2CCCO2)C1c1cnccc1O
CC1CCC2C3CC(=CCC2C1c1cc2c(cc1OCF)OCO2)C(C)(C)OC3=O
CC(=O)N(c1ccccc1)C(CC(=O)c1ccc(C)cc1)c1ccc2c(c1)OCO2
CC(C)c1ccc(OC(=O)C(C)(C)NC2CC2)cc1
CC1(C)CCCCC1=CC=CC1=NN(c2cccc(Cl)c2)C(C(=O)O)C1
CC12CCC(O)C(C)(C(=O)O)C1CCC13CC(CCC12)C1CC(OC(=O)Cc2ccc(Br)cc2)CCC1(C(=O)O)C3
CCCCCCCNC(=O)CC(=O)Nc1c(C)cccc1C
CSc1nsc(N2CCN(C(=O)c3ccc(C)c([N+](=O)[O-])c3)CC2)n1
Oc1cccc(Nc2cc(I)cc(N3CCCC3)n2)c1
CCOc1ccc2[nH]c3c(c2c1)CCCC3(O)C(F)(F)F
CC1(C(=O)NS(=O)(=O)C(F)(F)F)CCN1C(=O)c1ccc(Cl)cc1Cl
C=CCn1ncnc1Sc1nc(-c2ccccc2)no1
O=C(c1ccc([N+](=O)[O-])o1)C1CN(CCc2nnc3c(F)cc(-c4ccc(O)cc4)cn23)CCC1O
O=c1cc(-c2ccc(CNc3ccc(F)cc3F)cc2)ccn1CC(F)(F)F
CN(C)c1ncc(CC2CCN(C(=O)c3ccc(ONC4(C#N)CC4)cc3C(F)(F)F)CC2)cn1
O=C(NN1CCCC(Cc2ccc(-c3ccccc3)cc2)C1=O)c1nc(-c2ccc(F)cc2)cnc1Nc1cncnc1
Cc1ccc(NS(=O)(=O)c2cccc(CC(=O)NCc3ccccc3)c2)cc1Cl
CC(=O)OC1OC(OCC2=CC(O)C=C(C)C2C)C(OC2CCC(O)C(C3CCCCC3OON)O2)C(O)C1O
COc1ccc2c(c1)C(=O)CC(C(=O)Nc1cccc(C(F)(F)F)c1)O2
CC(C)(NC(C=O)CCNS(=O)(=O)c1ccccc1)C(=O)NC(=O)C(NC(=O)OC1CCCC1)C(C)(C)C
N#Cc1ccc(CC(=O)Nc2ccccc2C(=O)N2CCOCC2)cc1
CCc1c(CC(N)=O)c2cc(C=CC(=O)O)ccc2n1Cc1ccccc1
Cc1sc2nc(S(=O)(=O)c3ccc(I)cc3)nc(-n3ccnc3F)c2c1Cl
CC(O)CN1CCN(C(=O)c2cccc(-c3ccc(C#N)cc3F)n2)CC1
Cc1ccc(OC(=O)c2ccc(CN(C)CC(C)(C)C)o2)cc1Cl
COc1cc(C2c3cc4c(cc3C(NC(=O)c3cc5ccccc5[nH]3)C3COC(=O)C23)OCO4)cc(OC)c1OC
COc1cccc(CNC(=O)Cc2cccc(OC)c2)c1
O=C(CC(O)c1ccc(NNC2CCCC2)cc1)c1c(F)cccc1Cl
Cc1ccc(C(=O)Nc2ccc(F)c(C(C)(C)C)c2)cc1Nc1ncnc2cnc(N3CCOCC3)nc12
COc1cc(C=CC(=O)Nc2cccc(S(=O)(=O)N(C)C)c2)ccc1-n1cnc2ccccc21
CN1CCC=CC(C(=O)N2CCN(c3ccccc3)CC2)C1
Cc1noc2nc(N3CCN(C)CC3)ccc12
NC(CNCCCCCCCCCc1ccccc1)Cc1ccccc1
O=c1c2c(nc3n1CCC3=CCN1CCN(c3ccccc3)CC1)CCCC2
Cc1nc2ccccn2c(=O)c1NS(=O)(=O)c1ccc([N+](=O)[O-])cc1
COc1ccc(C(CCCCCN2C(=O)c3ccccc3OC(c3ccc(Cl)cc3)C2=O)N2CCN(C)CC2)c(OC)c1
N=c1scc(-c2cccnc2)n1-c1cccc(O)c1
CC(CN1CCN(c2cc3c(cc2F)c(=O)c(C(=O)O)cn3-c2ccccc2F)CC1)c1cccnc1
Nc1nc(=O)c2cc(NC(=O)c3cc(Br)c(Br)[nH]3)ccc2[nH]1
CC1=NC(c2cc(NC(=O)c3nnc(C)o3)ccc2F)(C(F)(F)F)C2CC2O1
Fc1ccc(NCN2CCCC2CCCc2ccccc2)cc1Cl
Cc1cccc(C)c1CN1CCc2c1ccc1c2CCO1
Cc1cccc(NC(C)CN2CCN(c3cccc(Cl)c3)CC2)n1
O=C1CN(Cc2cc(CCO)ccc2O)CCN1
COC(=O)C1CCC2(CC1)CCN(Nc1ccc(C(F)(F)F)cn1)CC2
O=C(O)c1cc2cc(C#Cc3ccccc3)ccc2oc1=O
CC1OC(=O)C2CC3CCCCC3C(C=Cc3ccc(-c4ccc(Cl)cc4)cn3)C12
COc1ccc(Nc2nc(-c3ccc(C)cc3C)cs2)cc1
CCC(C)(NC(=O)C(=O)Nc1cc(COCc2ccccc2)ccc1Cl)C1CCC2C3CCC4NC(=O)C=CC4(C)C3CCC21C
CCC1CC(c2ccccc2OCCN2CCCC2=O)NC1c1ccc(C(F)(F)F)cc1
COc1ccccc1-c1nc2ccccn2c1NCCC(C)C
c1ccc(C23CCCC(C2)N(Cc2cccc(-n4ccnc4)c2)C3)cc1
COc1ccc(Br)cc1C(=O)C=Cc1c(C)[nH]c2ccccc12
COCCCOc1cc2ncnc(N3CCCC3CNC(=O)c3ccncc3)c2cc1OC
c1ccc(-c2ccc3c(c2)N2CCN=C2C(c2cccnc2)N3)cc1
COc1ccccc1C(=O)N1CCC(C(=O)CCN2CCCc3cc(F)ccc32)CC1
CC1(C)C#CCc2cc(CN3C4CCC3CC4)ccc2C1
CC1CN(C(C)CO)C(=O)c2cc(NC(=O)C3CCCCC3)ccc2OC1CN(C)S(=O)(=O)c1cccs1
CC(C)=CCCC(C)=C(C)CCC=CCCC(C)=CCCC(C)C=CCCC(C)C(=O)NCC(C)=CCCOC(=O)Cc1ccccc1
COCCOCCOCCOCCOc1cc(CCC(=O)O)ccc1OC
CC1(Cc2cc(-c3ccccc3)on2)CCN1C(=O)NC1CCCc2nc(N3CCOCC3)ccc21
CC(C)Oc1cccc(N2CCN(C(=O)Nc3cccc(S(=O)(=O)NC4CCCc5cc(F)ccc54)c3)CC2)c1
Cc1ccccc1C(=O)N1C2CCC1CC(NC(c1ccc(F)cc1)c1ccc(F)cc1)C2
N#Cc1cn2ccsc2c1-c1nc(-c2ccccc2)no1
COc1ccc(Cn2c(=O)c3ccc(OC)c(OC)c3n(CCO)c2=O)c(F)c1
CCCCCCOc1ccc(OCCCCCCCCCCCOC2(OC3CC(C)OC(NC)C3O)OC(CO)C(O)C(O)C2O)cc1C(=O)OC
CC(C)CC(NC(=O)C(N)Cc1ccc2ncnn2c1)C(=O)NC(=O)C(CCC(N)=O)NNC(Cc1ccccc1)C(=O)C(F)(F)C=O
CCOCC(=O)NN(CC(=O)N1CCOCC1)S(=O)(=O)c1ccc(C)cc1
CCC(=O)C1=C(O)C(=O)N(OS(=O)(=O)c2ccc(Cc3c(CC)cc(C)c(CC)c3CCC3OC(O)C(O)C(O)C3O)cc2)C1c1ccc(O)cc1
O=C(CNC1CCS(=O)(=O)C1)C1CN(c2ccccc2[N+](=O)[O-])CCO1
Cc1ccc(NC(=O)OC(C)(C)C)cc1-c1ccc2c(c1)OCCN2Cc1ccc(C(=O)N2CCOCC2)c2ccccc12
COc1ccc(Br)cc1C=NNCCS(C)(=O)=O
CS(=O)(=O)c1ccc(CCNC(=O)CCC(=O)NC2(c3ccccc3)CCC(=O)CC2)cc1
Cc1ccccc1C(=O)N(Cc1ccc(C(C)(C)C)cc1)Cc1ccco1
CCOC(C(=O)C(=O)N(C(=O)CNC(=O)C1CCN(C(=O)OC(C)(C)C)C1)c1ccc(OC)cc1)c1ccccc1
O=C(NCc1ccncc1)c1cccc2c1C(=O)c1c(-c3ccccc3)n[nH]c1-2
Nc1nc(-c2cnn(C3CC=C(F)CC3)c2)c2nnn(Cc3nnn[nH]3)c2n1
CCOC(=O)c1c(O)cc(O)c(CC=C(C)C)c1O
O=c1nc[nH]c2[nH]c(-c3ccccc3)nc12
c1cc2nc(-c3nncs3)[nH]c2cn1
CC(C(=O)O)n1cc(-c2ccc(OCCCc3ccccc3)cc2)c2ccccc21
CCCCCCCCCCCC(CN1CCCOC1=O)OC1OC(CO)C(O)C(O)C1O
Cc1ccc(-c2nn(C(C)c3ccc(C)c(C(=O)N(C)C)c3)c(-c3ccc(Cl)cc3)c2CC(=O)O)cc1
O=CNC1CCN(c2cc(N3CCCC(c4cccs4)C3)ncn2)C1
O=C(Nc1cc(Cl)ccc1Cl)c1ccccc1S(=O)(=O)NC1CCCCC1
Cn1c(CC2CCCCN2C(=O)N2CCCC2C(=O)NC(CC(=O)O)C(=O)C2CCCN2C(=O)C2CCCN2C(N)=O)ccc1C(=N)N
O=c1[nH]c2c(c(=O)n1Cc1ccc(F)cc1)CCSC2
Cc1cccc(S(=O)(=O)N(C)CC2Oc3c(NC(=O)c4ccc5c(c4)CCO5)cccc3C(=O)N(C(C)CO)CC2C)c1
O=c1oc2ccc(O)cc2c2sccc12
CCCCCNC(=N)N(CCCCC)CCCC(=O)c1ccc2oc3ccc(Cl)cc3c(=O)c2c1
CN1CCc2nc(C(=O)NC(C)(C)CO)sc2C1
CCCCNC(=S)NN=Cc1ccc(N(C)C)cc1
Cc1ccc(NC(=O)Nc2nnc(CCSC(=O)CNc3cc(C)on3)s2)cc1
CCN(CC)CCOc1nc(C(F)(F)F)nc2c1nnn2Cc1cccc(C)c1
CNCCC(c1cccc(Nc2ccnc3cc(Cl)ccc23)c1)c1c(Cl)cccc1Cl
C=C1C=CC(O)C(C(C)=CC(O)CC(CCCC(=O)O)OS(=O)(=O)O)CC2OC2CCC(C)=CC(O)C1
COc1ccc(C(=O)NC(=S)Nn2cnc3ccccc3c2=O)cc1
O=c1c2ccc(OCc3ccccc3[N+](=O)[O-])cc2nc(O)n1Cc1ccc(F)cc1
COc1ccc(C=NNC(=O)c2ccc(OC(=O)C3CC3)cc2)cc1OC
O=C1C(=O)C2c3ccccc3CCN2C(=O)C1=Cc1ccccc1
CC(=CCC(C)(C)N(O)C(C)(C)C)C(=O)c1ccc(OCc2ccc(C(F)(F)F)cc2)cc1
CCC1CCC2C3CC(=O)C4=CC(=O)CCC4(C)C3CCC12C
Cc1nc(-c2ccc(S(=O)(=O)Nc3ccc(Oc4ccnc5[nH]c(=O)[nH]c45)cc3F)cc2)cs1
COC(=O)CSc1nc(-c2ccc(Cl)cc2)cc(C(F)(F)F)c1C#N
COc1cc(C(=O)NC2C3CC(CC3O)C2OC)cc(OC)c1OC
O=C1C2C3c4ccccc4C(c4ccccc43)C2C(=O)N1c1ccc(N=Nc2ccccc2)cc1
Cc1cc(C2CC(c3ccc(C(F)(F)F)cc3)=NN2c2nc(-c3ccc(C(F)(F)F)cc3)cs2)ccc1O
C=c1c(-c2ccccc2)cc(=CBr)c(=O)n1-c1ccccc1
CC(C)Cn1c(=O)n(C)c(=O)c2c1c1c(n2Cc2ccccc2O)SC(C)C1
COC(=O)c1cc(Cl)c(CNc2ccccc2)cc1O
Cc1c(-c2nccc(N(C)C)n2)cc2nnc(Nc3cccc(S(=O)(=O)N(C)C)c3)nc2c1C
CC1CCC(N2CCc3ccccc3C2C(=O)C(Cc2ccc(Cl)c(Cl)c2)c2ccc(F)cc2)CC1
CCN(CCCc1nc2ccccc2o1)c1ncc(-c2ccccc2)cc1C(=O)O
O=C(CNc1ccc(Br)cc1C(=O)c1ccccc1Cl)Sc1ccccc1
COc1ccc(CCNC2COc3cccc(OC)c3C2)cc1OC
CCOC(=O)N1C(C)=C(CCC(=O)C(=O)N(c2ccccc2)c2ccccc2)C(OCC)C1c1ccccc1
COc1ccc(-c2ccc(Cn3cc(CCN)c4cc(OCC(=O)O)ccc43)cc2)cc1
CC(=O)OC1CCCC2C(C)(CCC=C(C)C)C(O)CCC12C
O=C(c1ccc(Br)o1)C1Sc2nc(-c3cccs3)nn2C1=O
CCc1ccc(-n2ncc(Br)c2-c2nc(-c3ccc(F)cc3F)c(-c3ccncc3)[nH]2)cc1
O=C(Nc1ccc(Cl)c(Cl)c1)Nc1ncc(Cc2ccc(Cl)c(Cl)c2)s1
Cc1cccn2c(=O)c3cc(C(=O)NCc4ccc(C(=O)O)cc4)c(=N)n(Cc4ccccc4Cl)c3nc12
O=C(CN1C(=O)C(=Cc2c(Cl)cccc2Cl)SC1=Nc1cccc(C(F)(F)F)c1)Nc1ccccc1S(=O)(=O)C(F)(F)F
O=C1OCc2c(cc3n(c2=O)Cc2c-3nc3cc4c(cc3c2CCl)OCCO4)C1(O)CCN1CCOCC1
COc1ccc(C(=O)c2cnc3nc(-c4cc(OC)c(OC)c(OC)c4)ccn23)cc1OC
CC(=O)NC(=O)C(Cc1ccc(OP(=O)(O)O)cc1)NC(Cc1ccccc1)C(=O)N1CC(O)CC1C(=O)NC(CCN)C(N)=O
CCOC(=O)c1cc(C=Cc2ccc(C)o2)on1
NC(CC1CC1)C(=O)N1Cc2ccccc2C1CCc1ccccc1
COCCCCC(NC(=O)OCc1ccccc1)C(=O)NC(=O)CCCn1ccc2cc(C(=O)c3ccccc3)cc(C)c21
Cc1onc(-c2ccccc2Cl)c1C(=O)N1CCN(c2ccc(Cl)cc2)CC1
O=C(O)CCc1ccc(C#CCNC(=O)c2coc(-c3cccc(Cl)c3)n2)cc1
CCCCc1cc(O)c(CCC)c(O)c1OCCCCCN(CC)CC
CCC(C)C(NC(=O)C(CCCN=C(N)N[N+](=O)[O-])NC(Cc1c(C)cc(O)cc1C)C(=O)NNC(=O)CCc1coc2ccccc12)C(=O)O
Nc1ccc2ccccc2c1
CC(C(=O)O)N1C(C)C(c2ccc(Cl)cc2)c2ccccc2S1(=O)=O
CC1COCCN1
O=C(O)CF
COc1ccc(Cl)cc1C(=O)Nc1nc2ccccc2n2cnnc12
CN1CCC(NC(=O)c2cc3c(-c4ccc(I)cc4)nn(C)c3s2)CC1
CCCS(=O)(=O)Nc1nn(C2CC3CN(C(=O)C4CCC4)C2C(OC(C)=O)C3(C)C)cc1C(N)=O
COc1ccc2c(c1)CC(OCCN1C(=O)c3ccccc3C1=O)(c1ccccc1)C2
Cc1ccccc1-c1cccc2cc(C(=O)c3ccccc3)[nH]c12
CCOC(=O)N1CCC(Nc2cc(C)c(Cl)c(C)c2)CC1
COc1cc(F)ccc1C1=NOC(CNC(=O)c2c(OC)cccc2OC)C1
Cc1ccc(Sc2nc3nc(S(C)(=O)=O)nn3c(=S)n2-c2c(C)cc(C)cc2C)cc1
Cc1ccc2[nH]c(-n3c(C)cc(C)c3C(N)=O)nc2c1
COc1cc(NCCS(=O)(=O)N(C)C)ccc1Nc1c2ccccc2nc2c(C)cccc12
CCC(C)(C)c1cc(C2(O)C(=O)NOc3ccccc32)c(O)c(C)c1O
CCN(CC)Cc1cc(Cn2c(=O)sc3cc(C)ccc32)cc(C(=O)NC2(C#N)CCCC2)c1OC
COc1ccc(C(=Nc2nccs2)N2CCCC2)cc1
c1ccc(CCCOc2ccc3c(c2)C(C2CC2)NCC3)cc1
Cc1cc2c(c(O)c1Oc1cc(O)cc(O)c1C(=O)OC(C)C)C(=O)C=CC2=O
CC(=C1C(=O)NC(=S)N(c2ccc(F)cc2)C1=O)c1cccc2cc(-c3ccc(OCCCCCN(C(C)C)C(C)C)cc3)oc12
CC1(C(=O)c2ccc(C#N)cc2)CCN(N2C(=O)C3CCCC3C2=O)CC1
COc1cc(OC)c2c(c1)OCC(=Cc1ccc(OC)c(OC)c1)C2=O
CCNCCOC1CCCc2nc(-c3cc(N)n(C(C)C)n3)nn21
COc1cc(O)c(C=C(C)C(C)=NO)c(OC)c1
COC(=O)c1c(-c2ccccc2)c2ccccc2n1C1CCN(Cc2ccccc2)CC1
CCOC(=O)C(CC(O)C(CNC(=O)c1ccccc1)N(CC)CC)C(=O)OCC
CCOC(=O)CSc1nc(=O)cc(-c2ccc(Cl)cc2)[nH]1
CC(O)C(C(=O)O)N(Cc1cccnc1)S(=O)(=O)c1ccc(OC(F)(F)F)cc1
CCCOc1ccc(C2=CC(c3ccc(O)cc3)C(N(C)CC3CCCCC3)CC2)cc1
CC(=O)Nc1nc(C)c(C(=O)O)s1
CCCCN(C)C(=O)c1c(Cc2ccccc2)nc2ccccn12
Cc1cccc(C)c1OCc1cnn(C)c1
Cc1ccc(C(=O)Nc2cccnc2)cc1Nc1ccnc2cnc(N3CCCC3)nc12
COc1ccccc1-c1ccc2c(c1)cc(C)n2Cc1c(C)cccc1C
CCCOc1ccc2c(-c3ccccc3)ncnc2c1
O=C(O)c1ccc2c(c1)N=C(c1ccc(Cl)cc1)N(Cc1ccccc1)S2(=O)=O
CSc1nc(SC2CCCCC2)c2sc3nc(N4CCOCC4)c4c(c3c2n1)CC(C)(C)OC4
CCOC(=O)C1C2COc3cc(OC)ccc3C2N2C(=O)OCC12
COC(=O)C(c1ccc(-c2ccccc2)cc1)N1CCCc2c([nH]c3ccccc23)C1
O=c1oc(-c2cc[nH]n2)cc2cc(Br)ccc12
CCCN(CC1CCCO1)C(=S)Nc1nc2ccccc2s1
CN1C(=O)NC(=Cc2c[nH]c3ccccc23)C1=O
O=[N+]([O-])c1ccc(-c2noc(C3CCCN3Cc3cccnc3)n2)cc1
COC(=O)C1=C(O)CC2(CCC1)OCC1C2CCC2(C)C(C(C)C(=O)Nc3ccccc3)CCC12
COC(C=Cc1ccccc1)CS(=O)(=O)CBr
NC(=O)N1CCCC2CSCC(C(=O)c3cnn(Cc4ccccc4F)c3)N2C(=O)CC1
COc1ccc(Cc2c[nH]c(N)n2)cc1CN(C)C
Cc1nn2cc(C(=O)c3ccccc3C)nc2s1
c1ccc(CNc2ccc(-c3nc4ccccc4[nH]3)cc2)cc1
COc1ccc(S(=O)(=O)NC(Cc2cnn(Cc3ccccc3)c2)C(O)CNN2CCC(Cc3cccc(C(C)C)c3)CC2)cc1
O=C(c1ccc(Cl)c(S(=O)(=O)Nc2nccs2)c1)N1CCCc2ccccc21
Cc1ccc(NC(=O)c2cnn3cccnc23)cc1Nc1nccc(-c2cnn(C3CCOCC3)c2)n1
CC(C)C(Nc1ccncn1)C(=O)C(F)(F)F
O=C1CSC(c2ccccc2)N1c1cccc(Cc2ccccc2)c1
Cc1cc2oc(-c3ccccc3Cl)c(-c3ccccc3Cl)c(=O)c2cc1C
Cc1ccccc1-c1c(-c2ccccc2)nnn1-c1ccccc1
CCCCCCCCCCCCCCOC(CNC(C)=O)COC1OC(CO)C(O)C(O)C1O
CN1CC(C(=O)N2CCC(c3ccncc3)CC2)(c2ccc(-c3cccnc3)cc2F)C1
CCCCCCOc1c(F)cc(F)c(-c2c(F)ccc(F)c2F)c1F
Cc1cccc(C)c1NC(=O)c1c(N2CC(C)N(C)C(C)C2)nc2ncnn2c1N
O=COCc1ccccc1
C=C(CO)C1CCC(O)CC1
CC(Oc1ccc2c(cnn2C)c1)c1cnccn1
Cc1c(-c2ccccc2)sc2nc(=S)n(-c3ccccc3)c(=O)n12
COCCSC(=S)N1N=C(C)CC1c1ccccc1
O=C(c1cncc(NC(=O)c2nc3ccccc3s2)c1)c1cnn(-c2ccccc2)c1
CNNc1cccc(C(=NOC)C(=O)C(=O)c2ccc(F)cc2F)c1
CNCC1OCc2sccc2C1C
CC(C)CSc1nc(SCC(=O)O)nc(-c2ccc(Cl)cc2Cl)c1C#N
CCCC(C(=O)C1(C)CN(COc2ccccc2C(=O)CCC(C)C)CCO1)n1cccn1
NC(=O)CC(NC(=O)C1CCCCC1C(=O)NC(CO)C(=O)C1CCCN1C(=O)O)C(N)=O
O=C(CNc1ccccc1O)OC(=O)C1CC(=O)N(c2ccc3c(c2)OCCO3)C1
Nc1nc(OCO)nc(N2CCC(Cc3ccc(Cl)cc3)CC2)n1
COc1ccc(-c2cc(C(C(=O)O)(c3ccnc4ccccc34)n3ccnc3)ccn2)cc1
Cc1cc2cc(N)oc2cc1C
Cc1cccc(C2CCCN2C(=O)CS(C)(=O)=O)n1
O=c1oc2ccc(OCC3CCCCN3)cc2cc1-c1ccccc1
COc1ccc(S(=O)(=O)N2CCN(c3ccc(C(F)(F)F)cc3)CC2)cc1N1CCCCS1(=O)=O
Cc1cccc(CCC(=O)c2ccc(N(C)C)cc2)c1
O=C1Nc2ccc(F)cc2C1=NNC(=S)Nc1cccnc1
CCS(=O)(=O)c1ccc(NC(=S)NNc2ccccc2OCCn2cc(C)c(=O)[nH]c2=O)cc1
CCCCOc1ccc2c(=O)c(-c3ccc(C(=O)O)cc3)coc2c1
COc1cc(C=CC(O)=CC(=O)C(C)N2CCOCC2)cc(OC)c1OC
CCCCCCCCCCCCCC=CC1OC(=O)C2CCCN2C1=O
CC(C)Oc1nsnc1C1=CCCN(CCc2ccc(C(F)(F)F)cc2)C1
O=C1CCCN1c1cnc(-c2ccccc2ON2CCC(Cc3ccccc3)CC2)s1
CC(=O)N1CCN(c2nccnc2C2CN(c3ccc4c(c3)OCCO4)C2)CC1
COCCn1c(=O)oc2ccccc2c1=O
CSc1cncc(Cl)c1C(=O)NC(C)C
CCOc1cc(O)c(-c2nc(-c3ccc(S(N)(=O)=O)cc3)cs2)cc1C
NC(Cc1c[nH]c2ccccc12)C(=O)NN1C(=O)CCS1(=O)=O
CNC(=O)C(c1ccc(C)o1)N1CCCC(C(C)n2cccn2)C1
O=C(NC(C(=O)N1N=C(c2ccccc2)N(O)C1(c1ccc(F)cc1)c1ccc(F)cc1)c1ccc(F)cc1)OCc1ccccc1
Cc1ccc(S(=O)(=O)C(=O)c2ccc(NNCCN3CCCC3)cc2)cc1
CCCCN(CC)c1nc(-c2ccccc2)n(CCCC)n1
Cc1cccc(-n2c(O)c(S(=O)(=O)c3ccc(Cl)c(Cl)c3)c3ccccc3c2=O)c1
CCN(CC)S(=O)(=O)c1cc(C(=O)N2CCN(Cc3ccccc3)CC2)ccc1C
COc1ccccc1NCC(=O)Oc1ccc(C(C)N(O)C=O)cc1OC
NC1=NCC(Cc2ccc(CN3CCCC(C(=O)N4CCCC4)C3)cc2)C(N)=N1
O=C(CCNc1nc(-c2ccncc2)ns1)N1CCOc2ccc(Br)cc21
CN(CCNC(=O)c1nc[nH]c1C(=O)NC(C(=O)N(C)C(=O)CN1CCCC1)c1cc2ccccc2s1)C(=O)c1cccnc1
CCC(C)C(NS(=O)(=O)c1ccc2c(c1)oc1ccccc12)C(=O)O
N#Cc1ccc2c(c1)CCN(C(=O)c1nonc1C1CCCNC1)CC2
COCC1=C(C(=O)OC(C)C)N2C(=O)C(OC(C)=O)C2S(=O)(=O)C1
CC(=O)c1ccc(NC(=O)COC(=O)CCS(=O)(=O)c2ccccc2C)cc1
Cc1cc(C2CCc3nc(N)ncc3C2=O)ccc1NCC(=O)O
CCC(C)NC(=O)C(=O)NC(CNC(=O)c1cc(Cl)ccc1O)C(C)C
CCCc1cc(C(=O)NCc2ccccn2)n(-c2ccccc2)n1
CN1CCN(CCCc2c[nH]cn2)CC1
COc1ccc2nc3sc(C(=O)Nc4cc(C)cc(C)c4)cc3cc2c1
NCCOC1C(O)C(n2c(Cl)nc(C(N)=O)c2Cl)OC1C1CC2(CCC2=NO)c2ccccc2O1
O=C(c1ccccc1Cl)N1CCC2(CCc3ccccc3O2)C1
CCc1nn(C)c(NC(=O)C(C)C(=O)N2CCCC2C(=O)O)c1Cc1ccc(Cl)cc1
CSCCC(NCC(=O)NNC(=O)CCc1ccccc1)C(=O)NC(=O)C(Cc1ccccc1)NC1Cc2ccccc2CN(C(C)C)C1=O
COC1CCN(c2cc(C(=O)Nc3cn(-c4ncccn4)nn3)n(C)n2)CC1
Cc1ccncc1C(O)c1nc(-c2ccccc2)cn1C=CC(=O)c1ccc(F)cc1
Cc1ccc(C(=O)c2cc3cc([N+](=O)[O-])ccc3[nH]2)cc1
CC(=O)c1ccccc1OC(=O)c1ccc(NC(=O)N(C)C)cc1
CCCOc1ccc(-c2ccc(C(=O)NCc3ccccc3)n2CC)cc1
CC1(C)CCC2(C(=O)C3CCCN3CO)CCC3(C)C(=CCC4C5(C)Cc6cnn(-c7ccccc7)c6C(C)(C)C5CCC43C)C2C1
Cc1ccc(S(=O)(=O)NC(=O)NCc2cnn(C)c2)cc1
CCS(=O)(=O)Nc1onc(C)c1Cl
CN(C)c1ccc(-c2cc(C(F)(F)F)nc(-c3cccc(OC(F)(F)F)c3)n2)cc1
COc1cc2c(cc1Br)C(=O)CC(CBr)O2
Cc1ccsc1C(=O)NC(=O)CN1CCCC(C(=O)c2ccc(F)cc2)C1
O=C(O)C1Cc2c(O)cc(O)cc2OC1c1ccc(O)c(O)c1
C=C(C)CN(CC(C)(C)CN(C(C)=O)c1ccc(NC(C)=O)cc1)C(=S)S
COc1ccc(N2C(=O)C(Cc3ccco3)SC2=NNC(=O)c2ccc(Cl)cc2)cc1
COc1cccc(CN(C)c2nc3cc(-c4ccccn4)sc3c(=O)n2C)c1
O=C(NC1CCCCC1)OCCN1C(=O)c2cccc(Oc3ccccc3)c2C1=O
N=C(NO)NN=Cc1cccc(Br)c1
CC(NC(=O)c1cc2cc(Oc3ccnc(-c4ccccc4)n3)ccc2o1)c1ccccc1
CC(C)CCn1cc2c(cc1=O)sc1cc(OCCN3CCCC3)ccc12
CC(=NNC(=O)c1cc(C)[nH]n1)c1cnn2c(C)cc(C)nc12
O=C(COc1ccc(Cl)cc1)Nc1cccc2c1C(=O)c1cccnc1C2=O
OC(CN(Cc1cccc(Br)c1)c1ccc(Cl)c(Cl)c1)C(F)(F)F
CCc1cc(C)c2cc(-c3cnccn3)cnc2c1
COc1cc2c(cc1OC)C(=O)C(C=Cc1cc(OC)c(OCCNCCN(C)C)c(OC)c1)C2
CCOc1ccc(OCC(O)CN2CCCCC2)cc1
O=C(O)c1ccc2ncccc2c1
CN(c1ccccc1)S(=O)(=O)N=c1oc(-c2ccc(Cl)cc2)cs1
COc1c(O)cc2cc1CC(C)CC(OC(C)=O)C(O)C(C)C=C(C)C(OC(C)=O)C(OC(C)=O)CCC=C(C)C(=O)N2
CCCCCCCCCCCNC(=S)N1CC(C)(C)SC1(C)C
COc1ccc(NC(=S)Nc2cccc(OC(F)(F)F)c2)cc1
CCc1cccc(CC)c1NC(=S)N(C)Cc1ccccc1
CC1(C)SC(=Cc2cc(C(=O)c3ccccc3)cn2-c2ccccc2F)C(=O)N1NC(=O)c1ccco1
O=C1C(=Cc2ccc(O)cc2)CCC1=Cc1c(O)c2ccccc2oc1=O
C=C1C=CCC2C1CCC1=CN(C(=O)COC(C)=O)CCC12
COC(=O)Nc1nn(-c2ccccc2)c2nc(-c3cccs3)c(C#N)c(=O)n12
Cc1cc2cc3c4c(c(=O)oc3c(C)c2o1)CN(C(=O)CNc1cccc(C(F)(F)F)c1)CC4
O=C(NC(Cc1ccccc1)N1CCC(O)C1C(=O)OCc1ccccc1)OCc1ccccc1
CCOC(=O)c1cc(C(=O)NO)n(-c2ccc(Cl)cc2Cl)c1
CCCCCCCCCC(=O)OC1(N=Nc2ccc([N+](=O)[O-])cc2)C(=O)Nc2ccccc21
CC(C)(C)NCC(=O)Sc1nnc2cnc3ccc(SC(F)(F)F)cc3n12
COc1ccccc1CNNc1ccc(C(=O)S(C)(=O)=O)cc1
CCOc1nc(NC(C)c2ccccc2)nc(N2CCCCC2)n1
Cc1ccc(Cn2c(O)c(C(F)(F)C(=O)NCCn3cc(C)cn3)c(O)nc2=O)cc1
CC1(c2ccc3c(c2O)C(=O)N(C(C)(C)C)C3=O)CCC(CCN(CCO)CCn2ccnc2)CC1
BrCc1csc(Cc2ccccc2)n1
CCC1CC2CN3C(=O)CCC3C(=O)C2C2(C)CCCOC12
N#Cc1[nH]c(C(=O)c2ccc(Cl)cc2)cc1Sc1ccc(Cl)cc1Cl
CCC(=O)c1cn(-c2ccc(ON3CC4(C)CC3CC(C)(C)C4)cc2)c2ccc(N3CCC(O)CC3)cc12
O=C1CSC(c2ccoc2)N1c1nc2c(s1)CCCC2
O=C1C(NC(=S)Nc2ccc(Br)c(Br)c2)=CC(=O)c2c1ncn2C1CCCCC1
COc1ccc(COC(=O)c2cnccn2)cc1[N+](=O)[O-]
CCCN(C)c1ncnc2ccc(-c3c(C)ccnc3C)cc12
C=CCNC(=O)Nc1ccc2c(c1)CCN2C(=O)Nc1cncc(Cl)c1
Oc1ccccc1-c1cn2cccc2cc1-c1ccccc1
CC(C)OC(=O)C(C#N)=Cc1cc(O)c(O)c(C(=O)Nc2nc3ccccc3nc2N2CCCC2)c1
CC(O)CN1CCOC1=O
O=C(CCNCc1ccco1)NC(=S)Nc1ccc(Cl)c(Cl)c1
CN(C)c1cccc(NC(=O)c2ccccc2C(=O)N2CCN(Cc3ccccc3)CC2)c1
CCCn1c(N)c(C(=O)NCC(C)C)c2cccnc21
CC(C)S(=O)(=O)Nc1ccc2cccc3c2c1CCC3
O=C(c1ccc(C(F)(F)F)cc1)C1(CO)COc2ccc(NCc3ccccc3)cc2C1
Nc1nc(CCCc2ccc(NC(=O)Nc3ccc4occc4c3)cc2)c[nH]1
CCc1ccnc2ccc(-c3cccc(C(F)(F)F)c3)cc12
CCOCCOCOC(=O)c1ccc(C(=CCC(=O)c2c(SC)c(C#N)c(-c3ccc(Br)cc3)oc2=O)C(=O)c2ccc(C)cc2)cc1
FC(F)(F)c1cc(COc2ccc(-c3nc(C4CC4)no3)cc2)cc(C(F)(F)F)c1
CCCCNC(CC(C)C)C(O)CC(=O)NC(Cc1ccccc1)C(=O)NC(=O)C(Cc1ccccc1)CC(O)C(CC)NC(=O)OC1CCCC1
NCc1ccc(-c2cccc(C(F)(F)F)c2)cc1
COc1cccc(C=NNc2ccccn2)c1O
CC(C)CC1CN(CC(C)C)C(=O)c2cccc(OCC(=O)c3ccc(F)cc3Cl)c2O1
CC(C)COC(=O)NC(=O)c1ccco1
O=C(CC(CCCN1CCCC1)(c1ccccc1)c1ccccc1)N1CCOCC1
O=C1NC(=S)NC(=O)C1=Cc1ccc(OCc2ccccc2)c(Br)c1
CC(=O)OCCCCCCCOC(=O)C(CC=C(C)C)OC1(O)CCC2C3CCC4=CC(CO)CCC4C3CCC21C
FC(F)(F)c1cc(Cn2cnc3c2CN(C(Cn2cncn2)c2ccc(Cl)cc2)CC3)no1
Cc1cn(CC(=O)NN(C)C)c2ccccc12
O=c1sc2ccc(-n3cnc(C(F)(F)F)c3)cc2n1Cc1ccc(NC2CCNC2)cc1
COc1cc(NC(=O)c2ccc(Nc3ccncn3)cc2)ccc1C(=O)NCCc1ccccc1
Cc1nc2c(N)ncnc2n1C1CC(N)C(CO)O1
COc1cc(Cc2cnc(Nc3ccc(C(=O)N4CCCC4)cc3)nc2)cc(OC)c1
COc1cc(C)c(C(=O)N2CCC3CCC2CN(CCC(c2ccccc2)c2ccccc2)C3)c(C)c1
COc1cc(C(C)=O)ccc1OCc1cc(C(=O)N2CCN(c3ccccc3)CC2)no1
N#Cc1cnc2ccc(-c3cc(O)c(O)c(Cl)c3)cc2c1NC1CCCCC1
C=CCCc1ccc(Cn2c(C)[n+](C(C)=O)c3cc(ONC(=O)Nc4ccc(Br)cc4)ccc32)cc1
N=C(N)c1cc(F)cc(C(=O)NC(=O)C(Cc2c[nH]c3ccccc23)C2CCN(NC(=O)OCc3ccccc3)CC2)c1
CCC[n+]1ccc(C(Nc2nc(C)cc(C)n2)P(=O)(OC)OC)cc1
CC(=O)Nc1ccc(S(=O)(=O)N(C)c2ncc(C(=O)O)s2)cc1
CCOC(=O)C1OC1C(=O)N(NC(=S)Nn1cnc2ccccc2c1=O)c1ccccc1
O=C1CCCN1C1CC(c2ccccc2O)C2(c3cccc(OCCO)c3)CC3CC12C3O
CC1(C(=O)CSc2ccccc2)CCN1C(=O)NC(Cc1ccccc1)C(=O)O
O=C(NC(Cc1ccccc1)C(=O)NCc1cc(C(F)(F)F)cc(C(F)(F)F)c1)C1Cc2sccc2CN1
CC(C)(C)C(=O)NC(=O)C(Cc1c[nH]c2ccccc12)NC(Cc1ccccc1)C(O)C(Cc1ccccc1)NC(=O)C(C)(C)C
CC1CN(c2ccc(-c3ccon3)cc2)CCN1c1nc(C(C)(C)C)nc2ccccc12
Cc1cc(N2CCC(N3CCc4ccccc4C3)CC2)n2ncc(-c3ccc(Cl)cc3)c2n1
CCC(C)N1C(=O)C(C(C)C)OC(=O)C(CCN2CCN(c3ccccc3O)CC2)N(C)C(=O)C1C(C)CN(C)C(=O)CN(C)Cc1ccccc1
CCOC(=O)C1=C(C)N(OCC)C(c2ccccc2)=C(C(=O)OCC)C1c1ccc(C#N)cc1
N#Cc1ccccc1C(=O)Nc1ccc(N2CCOCC2)cc1
CC1=C(Cc2nc3ccccc3s2)c2ccccc2C1=O
O=C(CCCC(=O)NCc1cccs1)NCCc1cc(=O)oc2ccc(F)cc12
COc1ccc(-c2cc(-c3ccccc3)c(C#N)c(SCC(=O)Nc3cccc([N+](=O)[O-])c3C)n2)cc1
COc1cc(CNc2ccc(C(=O)NCCc3cccc4ccccc34)cc2)cc(Br)c1O
COc1ccc2nccc(C(O)C3CC4CCN3CC4C=Cc3ccccc3)c2c1
Cc1cccc(C)c1-n1nnnc1C(c1ccccc1)C1CCN(C(N)=O)CC1
Cc1ccc(C(=O)Nc2ccc(-n3nc(C)cc3C)cc2)cc1
COc1ccc(Cl)cc1C(=O)Nc1ccc(Oc2ccccc2)cc1
COc1ccc(-c2ccc3c(n2)CCCC3NCCNC(=O)c2cc(C)c(OC)c(OC)c2)cc1OC
COc1cc2c(cc1OCc1ccc(-c3ccccc3)cn1)C(Cc1c[nH]c3ccccc13)N(C)CC2
Cc1ccc(-c2nc(Nc3ccccc3)c3ccccc3n2)cc1
CC(C)(C)c1ccc(-n2sc3c(c2=O)CNCC3=O)cc1
N#Cc1ccccc1Nc1nc(-c2ccc(-[n+]3ccccc3[N+](=O)[O-])cc2)cs1
NS(=O)(=O)c1ccc(Nc2nc(NC3CCCCC3)nc(NC3CCCCC3)n2)cc1
Clc1ccc(C(Cn2ccnc2)OCc2ccccc2Cl)c(Cl)c1
CC(=NNc1ccc(C(=O)O)cc1)c1ccc2oc3cc(C)ccc3c2c1
CN(C)CC(c1ccc(F)cc1)(c1ccc(F)cc1)N1CCNCC1
CCCCCn1c(O)nc2cc(C(=O)NC(C)C)ccc2c1=O
COC1=CC=c2nc3sc4ccccc4ncn2c3=C1
CC1=C2C(CNC1=C1C(=O)Nc3ccccc31)C2C(C)C
COc1cccc2c1-c1ccccc1C2(O)c1ccccc1
CN1C(c2ccc(Br)s2)=C(c2cccnc2)CC12C(=O)NC(=O)NC2=O
CC(C)CC(=O)N(c1ccc(OC(F)(F)F)cc1)C1(c2ccc(OC(F)F)cc2)C(=O)NC(=O)NC1=O
CCc1ccc2oc(=O)cc(CN3CCOCC3)c2c1
CC1(C)CC=C2C(=CC(=O)N(O)C2(C)C)C1=O
CC(C=CC1C(C)=NN(c2ncc(F)cn2)C1CO)=CC=CC1C(C)C1C
CNc1cc(-c2ccc(F)c(CCO)c2)nc(-c2ccc(C(C)(C)C)cc2)n1
Cc1ccc(NC(=O)N(O)C(=O)c2ccc(C(=O)Nc3ccccc3C)cc2)cc1
Cc1cc(N)c2cc(NC(=O)CCC(=O)Nc3ccccc3N)ccc2n1
CCCC(C(=O)NO)C(C)NC(=O)N1Cc2ccccc2CC1N1Cc2ccccc2CC1C(=O)NC(Cc1ccccc1)C(=O)O
CN1Cc2cc(F)ccc2NC(=O)C12CCN(c1ncnc3c[nH]cc13)CC2
COc1ccc(-c2ccc(CCCCCCN(C)C3CCCCC3)cc2)cc1
CCOc1ccc(CN2CCCCC2CCN2CCN(c3ncnc4c5c(C)nn(C)c5n(C)c34)CC2)cc1
CC1(C)C2CCC1(C)C(c1ccccc1C=CCl)C2
COc1ccc(CC(NCCN2CCCC2C(=O)O)C(=O)NC(C)=O)cn1
Cc1cccc(C(=O)Nc2cccc(-c3cnc4cc(-c5cccc(C(C)(C)CN6CCS(=O)(=O)CC6)n5)nn4c3)c2)c1
N#Cc1c(-c2ccccc2)n(C2CCC(=CNC(=O)c3cccnc3)CC2)c2ncnc(N)c12
Clc1ccc(C2CN(CCNCCNc3cccc4ccc(Cl)nc34)CC2c2ccc3c(c2)CCO3)cc1
COc1ccccc1N1CCN(C(=O)c2cn3c4c(c(N5CCN(c6ccccc6)CC5)ccc4c2=O)OCC3)CC1
COc1ccc(C(=O)S(=O)(=O)c2ccc(N3CCN(N4CCCC(C)C4)CC3)nc2)cc1OC
O=[N+]([O-])c1ccc2nc3cc(OCCN4CCCCC4)ccc3cc2c1
CCOC(=O)c1sc2nc(C)c(Cc3cccc([N+](=O)[O-])c3)c(C)c2c1C
Cc1[nH]c(C)c(S(=O)(=O)N2CCN(c3ncccc3C#N)CC2)c1C
Nc1ncn(CCc2ccc(Cl)cc2Cl)c(=O)c1C(Cc1ccccc1)NC(=O)CN1CCCC1=O
Cn1cc(-c2ccc(Cl)cc2-c2ccccc2)c2ccc(S(=O)(=O)Nc3ncns3)cc21
O=C(c1ccco1)N1CCC(n2nccc2NC(=O)C2(C(=O)Nc3ccc(Cl)c(Cl)c3)CCC2)C1
CN(C)Cc1cc(S(=O)(=O)C2CN(c3ccc(F)cc3)CCN2C(=O)O)cc(Br)c1O
COC(=O)CC(=O)Cn1c(SNc2cccc(S(N)(=O)=O)c2)nc2cscc2c1=O
CCC(C)(C)C(=O)NS(=O)(=O)c1ccc2c(c1)c(=O)c(C(=O)O)cn2-c1cccc(F)c1F
CCCCNC(=O)CCCn1c(=O)c2ccccc2n(CC(=O)c2ccccc2)c1=O
O=C(CC1C(=O)c2ccccc2-n2cccc21)NCCN1CCC(C(=O)c2ccc3c(c2)OCO3)CC1
CC(C)C(=O)NC(c1nc2ccccc2s1)C(O)C(O)C(Cc1ccccc1)NC(=O)C(C)N
Cc1ccccc1Nc1nn2c(=O)c3ccc(C(=O)NCCN(C)C)cc3nc2s1
Cc1c(Cl)cccc1NC1=C(C(=O)N2CCOCC2)CN(c2cccc(C(F)(F)F)c2)C1=O
CC(C)CC(NC(=O)C(Cc1ccccc1)NC(C(=O)NC(=O)c1ccc(NC(=O)C(N)Cc2ccc(O)cc2)cc1)C(C)C)C(=O)O
COc1ccc(-c2c(C)nn3c(NCCN4CCCC4)cc(C)nc23)cc1
CC(=O)N1N=C(c2ccc(NC(=O)C(F)(F)F)cc2)CC1c1ccc(C)o1
CC(=O)OC1CC2CC3(C(=O)C2(C)C(OC(C)=O)CC1C)C(O)CC1(C)C2OCC13O2
CCCCOc1ccc2cc(Cc3cc(=O)oc4ccc(Cl)cc34)c(=O)oc2c1
Cc1nn(Cc2cccc(N)c2)c(=O)c2ccccc2c1=O
COCC1(c2nc(-c3ccccc3)ncc2C)CCCCC1
CCC(=O)C(=O)c1nn(C2CCN(N3CCOCC3)C2)c2c1CCc1nccnc1-2
c1cnc2[nH]cc(CN3CCc4c(ncnc4C4CC4)C3)c2c1
NCc1ccccc1NNc1cc(C(=O)C(=O)Cc2cccc(Br)c2)cc(C(=O)c2ccccc2)c1
CC1(C)C2CC(=O)C(=Cc3ccncn3)C1C2
CCC(O)CCC1CC=CCC(CC(O)C=CCCCCCC(=O)O)C(=O)OCC(O)C(O)C(C)OC1=O
O=C(CN(Cc1ccc([N+](=O)[O-])cc1)C1CCS(=O)(=O)C1)c1c[nH]c2ccccc12
O=Nc1c2cccc(Cl)c2nn1CCCCCn1ccnc1
O=C(Nc1ccc(F)cc1)c1cc(SCc2cc(=O)oc3cc(Cl)ccc23)on1
CCC(ON=CN)C(=O)O
O=C(CSc1ccccc1)Nc1ccc(-c2nn[nH]n2)cc1
CC(=O)c1sc2ccccc2c1C(=O)NN=C(C)C=Cc1ccc(C)o1
Cc1cc(C)cc(OCC(=O)OC2CC3CCC(C2)N3C)c1
CCN(c1ccccc1)S(=O)(=O)c1cccc(-c2ccnc3c(C(=O)c4cn[nH]c4)cnn23)c1
CCOc1ccc(C(=O)C(=O)c2ccc(NN3CCN(c4ncccn4)CC3)nc2)cc1
O=C(CCc1nc(-c2ccc(F)cc2)no1)N1CCN(Cc2cc(=O)oc3cc(C4CC4)ccc23)CC1
CC1=CC(C)C(C(O)c2ccccc2)=C1
CC(C)C1NCCC2CN(C)CC21
CC1CCCN1CCOc1ccc2c3c(c(=O)oc2c1)CCC3
O=C(Nc1cccc(-c2ccc3c(c2)CCCC3)c1)C1(N2CCCC2)CC1
CC(C)C(=O)Nc1cc(C(=O)Nc2cc(C(F)(F)F)ccc2F)cc(N2CC3C=CCC(C3)C2)c1
CC1CCCN1S(=O)(=O)c1ccc2c(c1)C(=C(O)C(=O)NN)C(=O)N2
Cc1ccc(NC(=O)CN2C(=O)c3cccnc3Oc3ccc(F)cc32)c(C)c1
O=C(O)CCCCCSc1nnc(-c2ccccc2O)s1
Cc1nn(C)c(C)c1C=NNc1nc2ccccc2[nH]1
Cc1cnc(NC(=O)COc2ccc3c(c2)OCO3)s1
COC(=O)S(=O)(=O)c1ccc(NC2=CC(=O)C(N3CCCCC3)C(C)C2)cc1
CN1Cc2cc(NC(=O)c3ccccc3)ccc2NC(C(O)c2ccc(O)cc2)C1=O
Cc1cc(C)c(CNN(C)c2cc(C(=O)OC(C)(C)C)cc(C(=O)S(C)(=O)=O)c2)c(=O)[nH]1
CC(C)Oc1ccc(-c2nc(-c3ccncc3)n3ccnc3n2)cc1
O=C(O)CCCCOC1(c2ccc3c(c2)C2CCC(NS(=O)(=O)c4cccnc4)CC2C3)CCC1
Cc1ccc([N+](=O)[O-])cc1S(=O)(=O)N1CCC2(CC1)OCCO2
COC(=O)CCC1=C(C)C(=CCCCCCNC(=S)Nc2ccc3[nH]cnc3c2)NC1=O
Cc1ccc(F)c(-c2nc(CN3CCC4(c5ccccc5CC4O)S3(=O)=O)co2)c1
N#Cc1cccc(N2CCN(CC(O)COc3cccc4[nH]cnc34)CC2)c1
Cc1ccc(CCC(=O)N(CC(C)C)CC(O)C(Cc2ccccc2)NC(C)(C(=O)NC(=O)CC(F)(F)F)C(C)C)o1
C=c1sc2n(c1=O)C(c1ccc(SC)cc1)C(C(=O)OC(C)C)=C(C)N=2
Cc1ccc(OS(=O)(=O)N2CCC(C)CC2)cc1
CCC1=NN(C(=O)OCc2cccc(CC)c2)C(c2cc(C)c3c(c2)OCO3)N1c1ccc(OC)cc1
CCCn1cc(C(=O)C(=O)NCc2ccncc2)c2ccccc21
CCCCN(c1ccccc1)S(=O)(=O)c1ccc(N2CCOCC2)c(C(=O)N2CCOCC2)c1
CC(=O)n1nc2c3c(cccc31)C(=O)c1ccccc1-2
O=C(CSc1ncnc2sc(-c3ccccc3)cc12)NC1CCCC1
COc1ccc(-c2ccc(-c3nc4ccc(C(=O)c5ccc(C)c(F)c5)cc4s3)cc2)c(OC)c1
CNC(Cc1ccc(O)cc1)C(=O)NC(C(=O)NC(Cc1ccc(Br)cc1)C(O)C(=O)O)C(CC(C)C)C(=O)Oc1cc2c(o1)C(=O)c1ccccc1C2=O
O=C1OC2(CCN(Cc3nccs3)C2)CN1c1ccccc1F
CC(N)c1cc(C(F)(F)F)cc(C(F)(F)F)c1NC(=O)Cc1ccccn1
Cc1cccc(-c2nc(NCc3ccccn3)cc(C(F)(F)F)n2)n1
CCOC(=O)C=Cn1c(C=Cc2cc(C)ns2)nc2c(=O)n(C)c(C)cc21
CC(=O)c1ccc(C(=O)Nc2cc(Br)c(O)c(C(=O)O)c2)cc1
CCCCCCCN(CCc1ccccc1)C(c1ccccc1)c1ccc(OC)cc1
Cn1c2c(c3ccccc31)CN(S(=O)(=O)c1ccccc1)CC2
Cc1ccc(NC(=O)C=Cc2ccc(-c3cccs3)s2)c(C)c1
O=C(O)CC(NC(=O)C1C2=C(C(=O)C(NCCc3ccccc3)=C(NC(=O)C=CC(=O)c3c(Cl)ccnc3Cl)C2=O)N2CC3NC3C12)C(=O)O
CCCc1ccc(C2NC(=S)NC(=O)c3sc4ccccc4c32)cc1
CCCC(=O)C(=O)c1ccc2c(c1)CCC1C2CCC2(C)C1CCC21CCC(C)(C)C(=O)O1
COC(CO)CNC(=O)c1c(NC(=O)c2nc(C(C)(C)C)sc2C)ncn1C
CN1CCCC2(Cc3c([nH]c4ccccc34)C(c3ccncc3)=N2)C1
Cc1ccccc1NC(=O)NN=Cc1ccc(C2CCCCC2)o1
CC(Sc1nnc(-c2ccco2)n1C1CC1)C(=O)NCc1ccccn1
CC(C)=CC=CC=CC(C)=CC=C(O)C=CC(C)=CC1=C2CC(C)CC(=O)C2(C)OC1=O
O=[N+]([O-])c1ccc(N2CCN(CCOc3ccccc3Br)CC2)c(Cl)c1
O=C(NCCCc1ccccc1)c1ccc2oc(-c3ccc(Cl)cc3)nc2c1
Cc1ccc(-c2nc(CN(CCC(C)C)Cc3cccc4cccnc34)co2)cc1
Cc1cccc(CNc2ccccc2O)c1
COC(=O)c1cc(OC)cc(OC)c1C(=NO)c1ccc(C)cc1
O=c1c(O)c2c(cc(O)c1-c1ccco1)OCO2
CC1CNCC2(CCNCC2=O)C1
CC1CCC2C=C3C=CN(CCCCN(C)C)CC3CC12
CCOC(=O)C(C#N)=C(NCCc1ccccc1)C(C)C
Cc1ccc(CN2CC(C)OC2=O)cc1
c1ccc(CCCC2CO2)cc1
O=C(NCCO)c1nnc2c(-c3cccc(F)c3)nccn12
CC1NC(=O)c2cc3c(CCC(C)(F)F)c[nH]c3cc21
CNC(=O)CSc1ccc2nnc(-c3ccccn3)n2n1
CC(C)c1nnc(SCC(=O)c2ccccc2F)n1-c1ccc(F)cc1
CC(=NNC(=S)NCc1cccc(C)c1)C(C)c1ccccc1[N+](=O)[O-]
COc1ccc(S(=O)(=O)N2CCN(c3nnc(-c4ccc(F)cc4)c4c(C)nn(C)c34)CC2)cc1
COc1ccc2c(c1)-c1c(nc3sccn13)S2(=O)=O
c1ccc2c(c1)CCN(c1cc(NC3CCc4nccn43)ncn1)C2
C=CCC(=O)c1ccc(C(=O)NCc2ccccc2)c(OOC(=O)CNC2CC2)c1
Cc1cc(C)nc(NS(=O)(=O)c2cc(C)c(F)cc2C)n1
O=S(=O)(c1ccc(CCCCc2ccccc2)cc1)N1CCN(Cc2ccccc2)CC1
CC(=O)c1ccc(NC(C)=C2C(=O)C(=O)c3ccccc3C2=O)cc1
Cc1cccc(C)c1OC(=O)CNc1ccccc1C#N
O=c1c2ccc[nH]c-2c(N2CCCC2)c2ccccc12
CN(C)CCC#Cc1ccc(C(O)(c2ccccc2)c2cccnc2)cn1
CC12CCC3C(CCC4=CC(O)CCC43C)C1CCC2=O
Cc1ccc(NC(=O)CSc2nc(=O)n(Cc3ccccc3)c3c2CNCC3)cc1Cl
CCOC(=O)c1nn(-c2ccc(C)cn2)c(=O)c2c1Nc1ccc(-c3ccccc3)cc1C2c1ccccc1
Cc1cccc(NC(=O)c2cc3c(=O)n(C)c4ccccc4c3n2C)c1C
Cc1cc(C(=O)C(C)O)c(C)n1Cc1ccccc1
CCOc1ccccc1CNS(=O)(=O)c1ccc(-n2cnnn2)cc1F
COc1ccc(-c2cn(CCNC(=O)C(N)Cc3c(C)cc(O)cc3C)nn2)cc1OC
OC1CCC(Nc2ccccc2)CC1Br
COc1cc2ncc(C#N)c(Nc3ccc(F)c(Cl)c3)c2cc1NC(C)=O
NC(=O)c1ccn(-c2ccccc2)c1N
COC(=O)COc1ccc2oc(-c3ccc(O)cc3)nc2c1C
S=C1NCCc2cnc(Nc3ccc(N4CCOCC4)cc3)nc21
CC(C)=C(C)CCC=CCC12CCC3C(C)CCC4CCOC(O1)C43O2
O=C(O)c1cc(Cc2c[nH]c(-c3cccc(-c4ccccc4)c3)n2)n[nH]1
CCS(=O)(=O)c1ccc2c(c1)CC1CN(Nc3cc(C)on3)CCN21
CNc1cn(-c2ccc(OCCC3CCN(C(=O)NCc4ccc(Cl)cc4)CC3)c(OC)c2)c2ncccc12
S=c1[nH]c(Sc2nnnn2-c2ccccc2)nn1-c1ccccc1
O=C1CC(N2CCC(C3CCC3)CC2)CN1Cc1ccccc1
CN1CCN(C(=O)c2ccccc2NCc2coc(-c3cccc(C(F)(F)F)c3)n2)CC1
CN1C(C(=O)c2cccc(Cl)c2)C(O)C(O)C(O)C1C1CCCC(O)C1
NS(=O)(=O)N1NCCC1C(=O)NN=Cc1ccc2c(c1)OCO2
CCn1cnc(CN2CC(CNC(=O)c3cccnc3N)CC2C)c1C
N#Cc1ccc(-c2ccc(Cn3ccnc3)cc2)cc1F
CC(=O)SCC1CCCC(c2c(O)cc(C=CC(=O)c3ccc(O)cc3)oc2=O)=C1O
CN(C(=O)c1ccc2c(c1)sc1ccccc12)C1CCS(=O)(=O)C1
CCCCCC=CCC=CCC=CCC=CCCCC(=O)NC(C)CCc1ccccc1
COc1ccc(CNc2ncnc(Oc3c(C)cc(C#N)cc3C)n2)cc1
CC(OC(C)C(=O)c1ccccc1Br)C(=O)NC(=O)c1ccc([N+](=O)[O-])o1
CN(C)CC1CCc2ccc(NC(=NC(N)=O)Nc3ccc(F)cc3)cc2C1
Cc1cccc(N2CCN(C)CC2)c1
COC(=O)CNC(CC(=O)C(NC(Cc1ccccc1)C(O)CNN)C(C)C)C(=O)NC(=O)C(CC(N)=O)NC(=O)CC(C)C
O=C(c1ccc(Cl)cc1)c1csc(-c2cc(-c3cncnc3)nc(N3CCNCC3)n2)n1
CC(C)Cc1ccc(O)c(C(=O)Nc2ccc(Cl)c(C(F)(F)F)c2)c1
N=C(N)NC(=O)Cc1ccccc1
NC1=NC(C(=O)c2ccc(Br)cn2)(c2cc(NC(F)F)ccc2F)C2CC2O1
CC(C)(C)N(c1ccccc1)C(C(=O)N1CCN(c2nc3ccccc3o2)CC1)c1ccc(F)cc1
CNCc1cc(N2CCN(c3nc(-c4ccc(Oc5ccccc5)cc4)nc4c3CCC4)CC2)ccc1O
CC(C)=CCCC(C)=C(C)CCC=C(C)CCC=CCSCCC(=O)O
CCCC(O)c1[nH]c2ccccc2c1CN(C)c1cccc(Cl)c1
O=C(CNC1CCCCC1)Oc1c(F)cccc1Br
Cc1ccc(-c2nc(CN(c3ccc(C(C)CC(C)C)cc3)C(C)C(=O)O)c(C)o2)cc1
COc1ccc(-c2nc(CN3CCCC3)c[nH]2)cc1
O=C(Nc1ccc(N2CCCC2=O)cc1)Nc1ccc(S(=O)(=O)c2ccccc2)cc1
CCC1COc2ccc(ONc3c(C(=O)C4CC4)cnc4ccc(-c5cc(Cl)c(O)c(OC)c5)cc34)cc2C1
CCOc1ccc(Nc2nc3cc(-c4noc(=O)[nH]4)ccc3n2-c2ccccn2)cc1
CC(C)(C)c1ccc(C2CCCN(C(=O)CN(C3CCCCCC3)S(=O)(=O)c3ccccc3F)C2)cn1
CCOC(=O)c1ccc(NC(=O)CSc2nnc(-c3ccccc3)o2)cc1
Cc1ccccc1NCC(=O)Sc1ncnc2sc(C(=O)Nc3ccc(F)cc3)c(C)c12
CN1CCN(c2ccc(NC(=S)NCCC(c3ccccc3)c3ccccc3)cc2)CC1
Cc1ccc(S(=O)(=O)N2CCCc3cc(C(F)(F)F)ccc32)cc1
COc1ccccc1C(O)CN(C(=O)CCl)c1ccc(N(C)C)c(Cl)c1
CCn1ccnc1CNC(=O)c1ccc(N)cc1
CC(C)NC(=O)c1ccc2[nH]c(-c3cc(C(C)(C)C)c(O)c(C(C)(C)C)c3)nc2c1
C(=C1CCc2cc(-c3ccccc3)ccc21)c1ccccc1-n1cccn1
CCOC(=O)c1c(C)oc2cc3c(cc12)OC(C)(C)C=C3
COc1ccc(OC)c(C(=O)Nc2nc(-c3ccc(N4CCOCC4)cc3)cc3ncn(C)c(=O)c23)c1
CC(=O)OCC1OC(n2cc(C)c(=O)[nH]c2=O)CC1CO
CONc1ccc(C(=O)C(=O)c2cccc(-c3ccc(OC(F)(F)F)cc3)n2)cc1
CCCCCCCCCCCCCCCN1C(=O)CCC2C1CCN2C
COc1c(Cc2ccc(Cl)c(Cl)c2)cc(C2SC(=Cc3cccc(C(F)(F)F)c3)C(=O)N2CC(=O)O)cc1C(C)(C)C
CC(=O)N1CCC2(CCCN(c3cccc(C)c3NC(=O)C(C)(C)c3cccc(NS(C)(=O)=O)c3)C2)CC1
COCC(Cc1ccccc1)NC(=O)C(CC(C)C)NC1=NS(=O)(=O)c2ccccc2N1c1ccccc1
CCOC(=O)C(NC(=O)C1c2cc(C(=O)OC)ccc2NC1c1ccc(Cl)cc1)C(C)C
c1cnc(CN2CC(c3nc(C4CC4)n[nH]3)C2)cn1
CC(NC(=O)Cc1cccc(C(F)(F)F)c1)C(c1cccs1)N1CCc2ccccc2C1
CS(=O)(=O)NCCC(=O)SCc1cccc(C2=CCC3C2CCCC3c2ccc(F)cc2)c1
CCOC(=O)CSc1nnc(CNC(=O)c2ccco2)o1
COc1cc(-c2cc3cccc(C(F)(F)F)c3oc2=O)cc(OC)c1OC
CCC(CC(=O)O)Nc1nncc2cc(-c3cc(Cl)ccc3Cl)c(N)nc12
CCCCCCCCCCCCCCNNC(=O)CCC(c1cc(C=O)cs1)N(CCCCC[N+](C)(C)C)C(N)=O
COc1ccc(NC2=CC(=O)c3ccccc3C2=O)cc1
c1ccc(Cn2cc(CN3CCC(c4nnn[nH]4)CC3)nn2)cc1
COc1cnn(C)c(=O)c1-c1ccc(CC(NC(=O)C=C2Oc3ccc(F)cc3O2)C(=O)O)c2ccccc12
NCC(F)CC(NC(=O)CCc1ccc(N)cc1)C(=O)NC(CC(F)(F)F)C(N)=O
CCOc1cccc(N2C(=O)C3C4C=CC(C4)C3C2=O)c1
COc1ccc2c(c1OC(=O)C(C)(C)C)C(=O)N(C(C)C)C2
CN(C)C(=O)c1ccc(CN(C(=O)C2CCCCC2)c2cc(Cl)cc(Cl)c2)cc1
CC(=O)OC=C1CC2C(=CCC3C(C)(C)C(OC(C)=O)CCC23C)C2(C)CCC(OC(C)=O)C12
Cc1c2c(=O)ccc([N+](=O)[O-])c-2ncn1Cc1ccc(Cl)cc1
C=Cc1ccc(NC(=O)c2cccc(NC(=O)c3ccc4c(N)c5ccccc5nc4c3)c2)cc1
COc1ccc(OC)c(NC(=S)NC(=O)c2ccccc2F)c1
CCN1CCN(C2CCC3CN(C)CC32)CC1
COc1ncnc2c1ncn2C1OC(CN(CC(=O)O)CC(=O)O)C(O)C1OCCP(=O)(O)O
CCOc1ccc(-c2cnnn2CCN(C2CC2)C(C#N)c2ccccc2)cc1
CCCC(=O)Nc1cc2cnn(-c3cccc(F)c3)c(=O)c2s1
CCN(CC)CCNC(=O)c1cc(Cl)oc1C
COc1ccc(Nc2nc(Oc3ccc(F)cc3)nc(-n3ccnc3)n2)cc1
O=C(NCc1ccc(F)cc1)c1ccc(Cc2nc3ccccc3n2CC2CCCO2)cc1
O=C1Nc2ccc(Cl)cc2C1=Cc1ccc(-c2ccc(Cl)c(Cl)c2)o1
Cc1ccc(S(=O)(=O)N2Cc3cccnc3-n3nncc3C2)cc1
CN1CC(C(=O)O)=CC(c2c[nH]cc2-c2ccccc2)C1
CCCNc1ncc(C)nc1N(C)C
CCCCCCCCCCCCCCCSC1OC(CCCCCCCCCCC)C(CCCC(C)CCCCCCCCCC)C(OOOCC)C1Oc1ccccc1-c1ccccc1
N#Cc1cc(S(=O)(=O)Nc2ncns2)ccc1Oc1cccc(-c2ccccc2C(F)(F)F)c1
CC1=CCC2C(C)=CCCC(C)C(O)C(C)CCCC2(C)C1C=CC=Cc1c(O)cc(O)cc1O
Cc1ccc(-c2nc(=O)c(CC(=O)O)c(C)[nH]2)cc1
COc1cc(C(N)=O)c[nH]c1=O
CSc1ccc(C2Oc3ccccc3C(=O)C3(CC4CC(=NO)C(C4)C3)O2)cc1C(=O)O
CCCCCCCCCCCCCCCCCCNC(=O)OCC
O=C(O)CSC(=O)C1CC(=O)N(c2ccc(N3C(=O)C4CC=CCC4C3=O)cc2)C1
N=c1c(=CN2CCC2=O)c(=O)n2cccc2n1-c1ccccc1
O=c1oc(-c2ccccc2)cc2c1CCCC2
CC(C)(C)NC(=O)C1CN(C(=O)O)CC1C(=O)C1(NC(=O)C2CCCN2)CCCCC1
COc1ccc(C2CC(c3ccc(Cl)cc3)=NO2)cc1
CCCCN(C(=O)NCc1ccc(C)cc1)c1cc(C)nc2c(-c3ccccc3)c(C)nn12
Cc1ccc(-c2nc(C(=O)NCC3CCCCN3c3cccnc3)cn2-c2cc(Cl)ccc2Cl)cc1
CCOCC(C)OCC1CCCC1C(=O)Nc1c(C)cccc1C
CN(C)Nc1ccc(C(=O)Cc2ccccc2)c(-c2nc3ccccc3[nH]2)c1
O=C1c2ccccc2C(=O)C1(O)C(F)(F)F
CONc1cc(C(=O)C(=O)c2ccc3c(=O)n(Cc4ccccc4)c(O)nc3c2)ccc1O
CN(C)C1C2CCC1c1ccc(SC(F)(F)F)cc1C2
CN1CCN(c2ccc(-c3noc(-c4ccc(Br)cc4)n3)cc2)CC1
C=C1C(OC)CC(CO)C2(C)CC(CO)C3=C(C)C(OC(C)=O)CC3(C(=O)COC)CC12
CCCNc1cc(N(C)C(=O)c2cccc(OC)c2-c2ccccc2)ncn1
CCCCCCCCCCCCCCCCCC[N+](C)(C)CCOP(=O)([O-])OCCCCCCCCCC[N+](C)(C)CC[N+](C)(C)CCC
Cc1cc(N2CCC(C)CC2)ccc1NS(=O)(=O)c1ccc(C(=O)N2CCOCC2)cc1
Cc1ccc([S+]([O-])c2cc(C)nc3ccccc23)cc1
CC(=O)C(=O)NNC(CNONC(=O)C(Cc1ccccc1)C(=O)CCc1ccc(OP(=O)(O)O)cc1)C(=O)NC1CCCCN1
Cc1nn(C2CCCCC2)c2sc(C(=O)N3CCN(c4ccc(F)cc4)CC3)cc12
Nc1nc(C2CCCO2)cn2c(-c3ccncc3)c(-c3ccc(Cl)cc3)nc12
Fc1ccc(C2CC(c3ccc(Oc4ccc(-c5ccccc5)cc4)cc3)=NN2)c(F)c1
COc1cc(C=CC(=O)C=Cc2cc(O)c(OC)c(OC)c2)cc(OC)c1
COc1cc(OC)c(CCNCC(O)COc2cccc(C(F)(F)F)c2)c(OC)c1
Cc1cc(N2C(=O)C3C4CCC(O)C4CC4CCC3C42)c[n+](CC(=O)c2ccccc2)c1
CC=Cc1ccc(CN(Cc2cccc(Cl)c2)C(=O)Cn2nnc3ncccc32)cc1
CC(=NNC(=O)c1ccc(C(F)(F)F)cc1O)c1ccc(Cl)s1
CC(=O)c1ccc(OCC(=O)NN=Cc2cccs2)cc1
COc1ccc(CNC(=S)NNC(=O)c2ccc(-c3ccccc3)cc2)cc1
CCCSc1nc2n(n1)C(c1ccc(O)cc1)C(C(=S)NCC(=O)Nc1ccccc1)=C(C)N2
CC(=O)c1c([N+](=O)[O-])nc2c(C=O)c(C)ccc2c1N
CC1CCC2C(=O)N(CC(=O)NC3(C(=O)NC4CCCC4)CCCCC3)C(=O)NC12
NC1=NCC(CO)N1c1nc(N)n2nc(-c3ccco3)nc2n1
COc1ccc(-c2c(O)ccc3c2C(=O)C(CO)C(CO)O3)c(OC)c1
CCCCCOc1cc(-c2nnn(CC(N)CCC)n2)ccc1OC
COc1cc(CN(C)C)cc2c1-c1cccc(S(=O)(=O)NCCCCCCCCCCCSCCN3C(=O)c4cccn4C3=O)c1CS2
Cc1ccc(OCC(=O)NN=Cc2cccnc2)cc1
CN(C)c1ccc(Oc2ccc(-[n+]3ccn(C)c3)cc2)c(C(=O)O)c1
CNc1nc(Nc2cc3c(cc2OC)CCN(C(C)C)C3)ncc1C(F)(F)F
CC(CCO)C1c2ccc(OCCOc3ccccc3F)cc2CCC1C
Cc1cc2c(cc1-c1ccncc1)OC(=O)N(C(=O)C(C)NCc1ccc(Cl)cc1)C2
CC(C)c1c(-c2ccccc2)oc2cc(OCC(=O)O)ccc2c1=O
CC1(C)CC(n2cnc3ccccc32)CCN1C(=O)NCc1cccc(Cl)c1Cl
NCCCc1nc(=O)c2c(Cl)c(Cl)ccc2[nH]1
O=C1CCc2ccc(OCCCCN3C(=O)SC(=Cc4ccc(O)cc4)C3=O)cc2N1
COC1SC(=O)C(=C(NC(C(=O)N2CCN(c3ccccc3)CC2)C(C)C)C(C)C)C1=O
c1ccc(-c2nccc(OCC3CC3)n2)cc1
Cc1cccc(C)c1S(=O)(=O)N1CC(C)C(CN(C)Cc2ccc(C(F)(F)F)cc2)OCCCCC(C)Oc2ccc(NC(C)CO)cc2C1=O
CN(C)C(=O)c1cccc(Nc2ncc3cc(C(=O)N4CC(C#N)C5CC54)n(C4CC4)c3n2)n1
Fc1ccc(Nc2cc(-c3cccc(NC4CCNCC4)c3)nc3ncnn23)cc1Cl
CCCOc1ccc(C(=O)CCc2nc3ccc(C)cn3n2)cc1
COc1cc2c(cc1OC)C(=O)C(CC(=O)c1cc(C)ccc1Cl)C2
Cc1cc(O)cc(C)c1CC(N)C(=O)C1Cc2ccccc2CN1NC(=O)C(Cc1ccccc1)N1CCCC1C(Cc1nc2ccccc2[nH]1)C(=O)NC=O
O=C(NCCCCCCCC1OC(n2c(SCc3ccccc3)nc3c(=O)nc[nH]c32)C(O)C1O)c1cnc2ccccc2n1
CCC(C)C(C=O)NC(=O)C(Cc1cccc2ccccc12)C(=O)O
CCC(C)C(=O)C(C)C(C)C(C(C)C)C(C)C=NCCCN(Cc1ccccc1)C(=O)c1ccccc1
CC1(C2CC2(F)F)NC(=S)N(C(=O)CN2CCN(c3ccccc3)CC2)C1=O
CC(C)CNCc1coc(-c2ccc3c(c2)CCC3)n1
CC1=CC=CC(O)C(CCCCCCCCCCCCCCl)C(C)=CC(C)C(O)C(O)CC(C)Cc2c(O)c(O)cc(c2O)NC1=O
O=P(O)(O)C(F)(F)c1cccc(COCc2ccccc2)c1
CCCCC(=O)Nc1cc2c(ccn2Cc2ccccc2)cn1
CCCN1C(=O)C(Nc2cccc(C)c2)=C(Cl)C(=O)C1=Cc1c[nH]c2ccccc12
CCOCC(=O)Sc1nc2ccsc2c(=O)n1-c1cccc(OC)c1
COc1cc(-c2cc(C(=O)OC3CC4C5(C)COC(c6ccccc6)OC5CCC4(C)C4C(O)c5c(cc(-c6cnn(C)c6)oc5=O)OC34C)c3ccccc3n2)cc(OC)c1OC
COC(=O)C(C)NP(=O)(OCC1OC(n2cnc3c(N(C)NS(C)(=O)=O)ncnc32)C(C)(O)C1O)Oc1cccc2ccccc12
NNC(=O)CCCNC(=O)CSc1cn(-c2ccccc2)nc1-c1ccc(Cl)cc1Cl
COc1ccc(NC(=O)C(=Cc2ccc(C(=O)O)cc2)NC(=O)c2cccc(C)c2)cc1
O=c1[nH]c(=O)n(C2OC(CO)C(O)C2O)cc1Nc1ccc2ccccc2n1
Cc1ccc2[nH]c(=O)c(CN(CCCN3CCN(c4ccccc4)CC3)S(C)(=O)=O)cc2c1
O=C(O)C(Cc1c[nH]c2ccccc12)Nc1ccccc1
CCc1ccccc1NC(=O)CSc1nnc2c3ccccc3n(Cc3ccccc3)c2n1
Cc1cc(C(=O)NC2CCCc3c2cnn3-c2c(C)cccc2C)no1
CC(C)n1ncc2c(NC3CCOCC3)nc(Cc3c[nH]c4ncccc34)nc21
Cn1ncc2cc(C(Cc3cccc4ccccc34)NCC(O)c3cccnc3)ccc21
COCCNC(=O)N1CCC1(C)Cc1c(OC)c(C(F)(F)F)nn1-c1ccc(C(=O)N(C(=O)OC)C2CCC3(C)C(C)C(C)CCC3(O)C2O)cc1
COc1ccc(N2CC(C)NC(C)C2)cc1NS(=O)(=O)c1ccc(-c2cccc(Cl)c2)cc1
N=C(N)C1(c2ccccc2)CCCCN2C(=O)c3ccccc3CC21
COc1ccccc1N1C(=O)C2C=NC=C(c3ccccc3)N2C1=O
CN(C)c1ccc(NC(=O)c2c[nH]c3ccc(S(=O)(=O)N(C)C)cc3c2=O)cc1
O=C(c1nnc(-c2ccccc2)o1)N1CC2CCC(C1)N(C1CCOCC1)C2
O=C(c1cccc(C(F)(F)F)c1)N1Cc2ccccc2C(C2CC2)C1
N#Cc1cccc(S(=O)(=O)NCC2CCC(C(=O)NN=Cc3cc(F)ccc3O)CC2)c1
CC(=C1C(=O)N(C(Nc2cccc(C(F)(F)F)c2)c2cccc(Cl)c2)c2ccccc21)N(C=O)CCCC(=O)O
CCOc1cc(C=Cc2noc(C)c2[N+](=O)[O-])cc(OC)c1O
CCOC(=O)CCC(=O)Nc1cc(C)on1
CCCOc1ccc(C(=O)Cn2cc(C(=O)C(C)C)c(O)c(C(=O)CC)c2=O)c(C(C)Cn2ccnc2)c1
COc1ccc(C(=O)NCc2ccccc2)cc1S(=O)(=O)N1CCCC1
Nc1nccc2c1ncn2C1OC(CO)C(O)C1O
Cn1c(=O)c(=O)n(C)c2cc(S(=O)(=O)NCc3cccc(C(F)(F)F)c3)ccc21
CC(C)COc1cc(C(F)(F)F)nn1-c1ccc(CC(=O)N(C)C)cc1
O=C1C=CC2c3cc(NC(=O)C(F)(F)F)ccc3C(C=Cc3ccc4sc(Cl)cc4c3)C12
COc1ccccc1C(=O)C(=Cc1ccc([N+](=O)[O-])cc1)C(=O)c1cccs1
CC(C(=O)Nc1cnccc1C1CCCCC1)c1ccnc(Oc2cccc(F)c2)c1
CCCCN(CC(=O)OC(=O)C1CCN(c2ccccn2)CC1)c1c(N)n(Cc2ccccc2)c(=O)[nH]c1=O
CC(NC(Cc1ccccc1)C(=O)NC(=O)N1CCC(NC(=O)C(CO)NC(=O)CN)C1)C(=O)NCC(N)Cc1cc(F)c(F)cc1F
NCn1c(C(c2ccc(Cl)cc2)c2c[nH]c3ccccc23)n[nH]c1=S
CC(C)CCCC(C)C1CCC2C3CCC4=CC(=O)C=CC4(C)C3C(O)CC12C
CNNC(Cc1ccccc1)C(=O)NCC(=O)NNC(=O)C(CC(N)=O)C(=O)C(Cc1ccccc1)N(C)CC=O
CN1C(=O)c2ccccc2S1(=O)=O
COc1ccc2c(CC(=O)NC(Cc3ccccc3)C(O)CC(Cc3ccccc3)C(=O)NC3c4ccccc4CC3O)noc2c1
COc1cccc(OC)c1S(=O)(=O)NC1CN2CCC1CC2
CC(=O)C(=O)c1ccc(NNc2nc(-c3ccc4c(c3)OCO4)cs2)cc1
O=c1[nH]c2cc(Cl)cc3c2n1CN(Cc1ccc(F)cc1)CC3
CCCCn1nccc1NC(=O)c1c(C)noc1C
COc1c(O)ccc(C=CC(=O)c2ccc(-n3cncn3)cc2)c1OC
Cc1c(C)c(C)c2c(c1C)CCCC(=Cc1ccco1)C2=O
NC(=O)c1ccc(C(=O)N2CCCC2C(=O)NC2CCCc3ccccc32)cc1
CCC1CCCCN1S(=O)(=O)c1ccc(NC(=O)c2ccc(Cl)[nH]c2=O)cc1
CNC(=O)c1ccc(Nc2c3ccccc3nc3c(C)cccc23)cc1
C=C1C2CC3OC3(C)C2C2OC=C(CCCC)C2C1OC(C)=O
Oc1cc(Br)c2nc(-c3ccc(O)c(O)c3)cnc2c1
S=c1[nH]c(Nc2ccccc2)nc2ccccc12
COCCN1CC2(CCNC(=O)CC2)CC1=O
O=c1oc2ccccc2o1
COc1cccn2c(Br)c(-c3cccs3)nc12
O=C1Nc2sc(C(=O)Nc3cccc4ccccc34)cc2C1=Cc1cc(OC(F)F)cc(OC(F)(F)F)c1
CCCCOc1ccc(-c2ccc(F)c(F)c2)c(C(C)=O)n1
CN1CCN(C(=O)CCn2nc(-c3cccs3)c(-c3ccc(Cl)cc3)c(C(=O)O)c2=O)CC1
CC1Oc2c(NN(C)C)cccc2C(=O)C1C(=O)c1ccccc1C(=O)Nc1ccc(F)cc1
CCOC(=O)c1cc(-c2nc(=O)cc(-c3ccc(C(F)(F)F)cc3)[nH]2)ccc1O
Cc1csc(NC(=O)c2cccc(-c3ccoc3)c2)n1
COC(=O)c1ccc2c(=O)n(CCC3CCCOC3)c(SN3CCOCC3)nc2c1
CCCN1CCOC(CN2C(=O)CC3CNC(C)C3C2=O)C1
COc1ccc(C(CN2CCOCC2)NCc2ccccc2-n2cccn2)cc1OC
Cc1ccc(NCC(=O)N2CN(C)c3nc(N)nc(N)c32)cc1
NC(NNS(=O)(=O)c1ccccc1)c1ccccn1
COc1ccccc1N1CCN(c2ccc3ccccc3n2)CC1
Cc1ccc(-c2cc(C(=O)NCc3ccco3)c3cc(C)ccc3n2)cc1
CC(=O)c1c2c(n(N)c1C)C(=O)c1ccccc1C2=O
CCCCc1ccn(CCC(=O)Nc2c(C(C)c3ccc(CC)cc3)oc3ccccc3c2=O)n1
CC1(C)OCC2OC21
Cc1cc(-c2cnn(C)c2NC(=O)CC(O)c2ccccc2)ccc1-c1ccccc1
COc1ccc(-c2nn(CS(=O)(=O)c3ccc(C)cc3)c3c2CN(CC(=O)NC2CCCC2)CC3)cc1
O=C(c1cccc(C(F)(F)F)c1)C1CCN(CN2CCN(c3ccc(C(F)(F)F)cc3)CC2)CC1
CCc1nc2c(Cl)cccn2c1C=C(C(=O)O)C(=O)O
COC(=O)c1ccc(C2c3c(C(C)=O)cc4c(c3OC2(C)C)C(=O)OC(C)(C)C4)cc1
CCCCCCCCn1ccn(C2OC(COP(=O)(O)OP(=O)(O)OP(=O)(O)OCC3OC(n4cnc5c(N)ncnc54)C(O)C3O)C(O)C2O)c1=O
COC(=O)c1cc2oc3ccccc3c(=O)c2c(=O)n1Cc1cccc(C(F)(F)F)c1
Nc1ccc(C(=O)c2ccccc2NC(=O)c2cncc(Br)c2)cc1Cl
COc1cc(CCc2ccccc2)ccc1ON(Cc1ccccc1)C(C)C
O=C(NCCN1CCCCC1)c1sc2nc(-c3ccc4c(c3)OCO4)ccc2c1OC1CCOCC1
CCC1CC(=O)C2(C)C3=C(C(=O)CC12C)C1(C)CCC(O)C(C)(C)C1CC3O
COc1ccc(C(=O)C=Cc2cc(O)cc(OC)c2)cc1
CC(C)(O)CCC(O)C(C)(C)C
O=c1nc[nH]c2c1ncn2OC(CO)CO
C#CCOC(=O)C(C)(C)Cn1nc(-n2c(N)nc3ccccc32)cc1C(=O)N1C(C)CN(C(=O)c2cc3c(C)nc(C)nc3s2)CC1C
CCCCC=C(I)C(=O)Nc1ccccc1C(=O)OCC
CCCCCCN(C(=O)C(C)Cc1ccc(F)cc1)C1CC1
CCc1nc(-c2ccc(F)c(C(F)P(=O)(O)O)c2)no1
Cc1noc(C)c1CCC(=O)NCC(C)c1ccc(F)cc1
NS(=O)(=O)c1ccc(C=CC(=O)c2cccc(NC(=O)c3ccccc3C(=O)O)c2)cc1
CCc1nc2ccccc2c(=O)n1-c1ccc2ncc(C)n2c1
FC(F)(F)c1cccc(NC(=S)N2CCOCC2)c1
COc1cccc(C)c1C1=C(CC(=O)NN=Cc2ccccc2O)C(=O)NC1=O
COc1ccc(-n2nc(C(=O)NCCCN3CCN(C)CC3)c3c4ccccc4n(C)c3c2=O)cc1
NC(Cc1c[nH]c2ccccc12)C(=O)Nc1cc2ccccc2oc1=O
COc1ccc(NC(=O)Cn2nnc(-c3ccncc3)n2)cc1Cl
NC(=O)CN(Cc1cccc([N+](=O)[O-])c1)C(=O)Cc1ccsc1
CC1CC2(NC(=S)Nc3ccc(Nc4c5ccccc5nc5ccccc45)cc3)CC3CC1CC(C)(C3)C2
O=C(NCCCCCN1C(=O)C(=O)c2ccccc21)c1ccc(-c2cc(C(F)(F)F)ccc2Cl)o1
COc1ccc(C(C)=NNC(=O)CN(CC(C)N)S(=O)(=O)c2ccc(C)cc2)cc1OC
O=C(c1ccccn1)N1CCN(C(=O)c2cccnc2S)CC1
COc1cc(C(=O)Nc2nc(-c3cc4ccccc4o3)cs2)cc(OC)c1OC
Cc1ccc(CCNCc2coc(-c3cc(C(C)(C)C)c(O)c(C45CC6CC(CC(C6)C4)C5)c3)n2)cc1
CC1CCC2(C)C(=CCC3C4CCC(=O)C4(C)CCC32)C2C1CCN2CCN(C)CCCN1CCN(c2cnccn2)CC1
O=C(CCC(=O)c1cccs1)OC(=O)CNc1ccc(F)c(Cl)c1
COc1ccc(OC(=O)c2occc2-n2cccn2)cc1
CC1(C)N=C(N)N=C(N)N1c1cccc(CNC(=O)Cc2cccc(Cl)c2)c1
COc1ccc(C(=O)Nc2cnn(C(C)(C)C)c(=O)c2Cl)cc1
CCC(c1ccccc1)n1c(C)[n+]([O-])c2cc(C#CCCN3CCCC3)ccc21
Cc1ccc(OC2=CC(=O)c3ccccc3C2(C)C)c(Br)c1
CC1Cc2ccccc2N1C(=O)c1cccc(S(=O)(=O)N(C)C)c1
c1ccc2c(c1)CNCc1ccccc1-2
O=C(O)C1CCN(C(=O)NC2CCC(CN3c4ccccc4CCC3c3ccc(F)cc3)CC2)CC1
COc1ccccc1N1CCN(C(=S)NC(=O)CCc2ccc(Cl)c(Cl)c2)CC1
Cn1c(=O)c2c(nc3n2CCCN3Cc2cccc(-c3ccccc3)c2)n(C)c1=O
O=C(C(=O)c1cc(Cl)ccc1NNCC1CCN(Cc2ccccc2)CC1)c1ccc(Cl)c(Cl)c1
O=C(CCN1C(=O)N(c2ccccc2)C(=O)C1Cc1ccc(Cl)cc1)Nc1ccccc1O
CS(=O)(=O)c1ccc(-c2ccc([N+](=O)[O-])cc2-c2ccccc2)cc1
COC(=O)c1cccc(Cn2nc(C3=CC(=O)c4ccccc4C3=O)c([N+](=O)[O-])n2)c1
COc1cc(-c2nc(NN=Cc3ccc(O)cc3O)nc(N3CCCNCC3)n2)ccc1O
CC(C)CCCC(C)C1CCC2(C)C(CC(O)C(OC3OCC(O)C(O)C3O)C3CCC(OC4OC(C(=O)O)C(O)C(O)C4O)C32)C1
O=C(Nc1ccc(N2CCOCC2)c(Cl)c1)c1cc(-c2ccc3c(c2)OCCO3)on1
CC(CO)C1Oc2c(NC(=O)CN(C)C(=O)c3ccncc3)cccc2C(=O)N(CN(C)Cc2ccncc2)CC1C
COC1CC2=C(C(=O)CC(C)(C)C2)C(c2ccc(-c3ccccc3)cc2)O1
CCOc1ccc(C(=O)CC)cc1ONC1CCN(C2=NCCCN2)CC1
O=C(NCCCCCCNc1nccc(Nc2ccccc2)n1)Nc1nc2ccccc2o1
CCC(=O)c1nc2sc(CCC(=O)O)nn2c1-c1ccc(OC)cc1
COc1cc(Cn2ccnc2)ccc1C(=O)c1ccc2c(NC3CCNCC3)c(C(C)=O)cnc2c1
Oc1cccc(Cl)c1C=NCc1ccccc1Cl
CCN(C(=O)CSc1nc2scc(C)c2c(=O)o1)c1ccccc1
COc1cccc(CCNC(=O)c2ccc(N)c([N+](=O)[O-])c2)c1
COOOC1C(C(=O)C(C=O)CC(C)C)OC(C2CC3(CC(O)O2)C(C)CC2C4(C)CCC(=O)C(C)(C)C4CCC23C)C(O)C1(C)C
CC(=O)c1ccc2c(c1N1CC(N)C1)CC(NC(=O)C=Cc1ccccc1)CO2
CCCc1nnc(SCc2nc(=O)c3cc(OC)c(OC)cc3[nH]2)n1CCC
Cc1ccc(C)c(CSCC(NC(=O)C2CCC2)C(=O)O)c1
CC(C)CN(CC(=O)N1CCN(c2ncccn2)CC1)C1CCS(=O)(=O)C1
CC(C)C(NC(=O)c1ccccc1C(=O)O)C(=O)O
Cc1onc(-c2ccccc2Cl)c1C(=O)Nc1ccccc1N1CCNCC1
COc1cc(NC(=O)Cn2cnc3scc(-c4ccc(F)cc4)c3c2=O)cc(OC)c1
COc1ccc(-c2cc(C(=O)Nc3nc4n(n3)C(c3ccc(OC)cc3)CC(C)=N4)c3ccccc3n2)cc1
CC(=O)NCC1CNCC(=O)N1CCc1ccccc1F
O=C(CN1CCCCC1)Oc1coc(CNCc2ccccc2)cc1=O
CC1(C)CC(NC(=O)N2CCC(C(=O)C3CCOCC3)CC2)c2cc(F)ccc2O1
O=C1Nc2ccc(C(=O)O)cc2C1=C1SC(=S)N(NC(=O)c2ccc(Cl)cc2Cl)C1=O
CCC[n+]1c2ccccc2c(NCCCN(C)C)c2cc(Cl)ccc21
CCCCCCCNCCC1COC(c2ccc(C)cc2)(c2ccc(C)cc2)O1
CC(C=CC(=O)C=CC(O)=Cc1ccc(C(=O)O)cc1)=Cc1ccc(OC2(C)OCC(c3ccc(Cc4nc(-c5ccccc5)oc4C)cc3)CO2)cc1
c1ccc(CC2CCN(Nc3ccc(Cc4ccc(OC5CCCCC5)cc4)cc3)CC2)cc1
CN1Cc2c(c3ccccc3c(=O)oc2=O)C1
CCC(C)CN(Cc1nc(=O)c2nnn(Cc3ccc4c(c3)OCO4)c2[nH]1)Oc1ccc(S(=O)(=O)CC)cc1C
CC(C)(CC=CCC(=O)O)C(=O)N1CCCCC1C(c1ccccc1)c1ccccc1
COCc1sc(NC2=CC(=O)C(NC3CCCCC3)=CC2=O)c(C(=O)N(C)C)c1C
FC(F)(F)c1cc(COC2CCCNC2Cc2ccccc2)cc(C(F)(F)F)c1
O=C1NC(=O)C(c2c[nH]c3ccccc23)=C1Nc1ccc(ONS(=O)(=O)c2cc(C(F)(F)F)cc(C(F)(F)F)c2)cc1
CCCNC(=O)C(C)CC(O)C(N)CC(C)C
Cn1c(CCCCC(=O)NCc2ccc(C(=O)O)cc2)nc2ccsc21
O=C(O)CCCCCn1cnc2c(N3CCCCC3)ncnc21
[O-][S+](N=Cc1c[nH]cn1)c1cc(F)c(CF)cc1F
CC(C)(C)NC(=O)N(C(=O)c1cncc(C#N)c1)C1CCc2cc(C(F)(F)F)ccc21
O=C(C(=O)c1cc(Cl)cc(Br)c1)c1ccc(NN2CCOCC2)cc1
O=C(NO)C1C(COc2ccccc2)C1c1ccc(C(F)(F)F)cc1
C=COC(=O)c1c(O)cc(OC)cc1OC
FC(F)(F)c1cc(NC(=S)NC2CCCCC2)no1
Clc1ccc(C(Cl)c2nnc(-c3ccccc3Cl)o2)cc1Cl
CC(CO)Nc1ccc2c(c1)C(=O)N(CN(C)Cc1ccc(C(F)(F)F)cc1)CC(C)C(C(=O)Cc1ccccc1)OCCCCC(C)O2
CCCCCCCCCCCCCC(=O)OCC1OC(Oc2cc(O)cc3oc(-c4ccc(O)cc4)c(OOCC4OCC(O)C(O)C4O)c(=O)c23)C(O)C(O)C1O
CC=CC(=O)Nc1ccc2nonc2c1
CCc1nc(CN2CCCC(Cc3ccc(F)cc3)C2)c[nH]1
COc1ccc(-c2c([N+](=O)[O-])nc(N3CCCCC3)c3ccccc23)cc1
CNc1ncnc2c1ncn2C1OC(CO)C(O)C1O
CCC(=O)C(F)CC#CC#CC#CC#CC(O)CCO
CN1CCNC(CC(=O)NC2CCc3ccccc3N(C)C2=O)C1
Cc1ccc(C)c(OC2OC(CO)C(O)C(O)C2O)c1
Cc1ccc(CCOc2c3c(c(O)c4ncccc24)C(=O)N(CC(N)=O)C3=O)cc1
COc1[nH][nH]c2cc(=O)ccc1-2
CN(C)CCCOC1=C(Cc2ccc(Br)cc2)C(=O)c2ccccc2C1=O
Cc1cc(Oc2ncnc3ccsc23)c(C)c(C)c1Cl
Cc1cccnc1SCCCC(N)=O
O=C(CN(C(=O)Cc1cc(-c2ccccc2)no1)c1cccc(Cl)c1)NCCc1ccccc1
Cc1cc(C)nc(NC(=S)NN=CC2CCCCC2)n1
CC1CCN(C(=O)CS(=O)(=O)c2cn(Cc3ccc(C#N)cc3)c3ccccc23)CC1
CCOC1CC(C(=O)N2CCC(Cc3ccc(OC)cc3OC)CC2)=C(C)N(CC(=O)OC(C)C(C)C)C1=O
COC(CCSC)C(=O)NC(=O)c1ccc(C(O)=C2C(=O)CC(C)C(C(C)(C)OC)C2c2ccc(F)cc2Cl)cc1
COc1ccc2nc3c(C)cn(C)c3[n+](Cc3ccc(C(C)C)cc3)c2c1
FC(F)(F)c1cccc(CN2CCN(CCCCOc3ccc(Nc4nc5c(-c6ccccc6)csc5c5sccc45)cc3)CC2)c1
Clc1ccc(CNc2ccc(Cl)c(Cl)c2)cc1
O=C(NN=Cc1ccccn1)c1ccc(CNc2cccc(C=NNC(=S)Nc3ccccc3)c2)cc1
O=C(c1cc2ccccc2s1)N1CCN(Cc2nc(-c3ccc(F)cc3)oc2C2CCCCC2)CC1
COC(=O)c1cc(CSc2nnc(-c3cc(C(C)(C)C)[nH]n3)n2C)on1
Cn1cc(NC(=O)c2ccc(NNc3ccccc3C(=O)C(=O)c3nc(CN)sc3Cl)cc2)cc1C(=O)NCCN1CCCC1
Cc1cnn2c(Nc3ccc(F)cc3)c(-c3cc4ccccc4cc3Br)nc2c1
CCC(C)(C)C(=O)CC1CC2CCCC(C1)N2N1C(=O)c2cccc3cccc(c23)C1=O
CNC(=O)c1c(Cl)cnc(C=Cc2ccccc2Cl)c1O
CCNc1cc(C)c2[nH]c3ccc(OC)cc3c2n1
CC(=O)NC1C(OS(C)(=O)=O)OCC(O)C1O
COc1ccc(-c2nc3cc(C(F)(F)F)ccc3n2CC2CCCN(C(=O)C3CCC3)C2)cc1
Cc1ccc(Nc2nc(Cc3ccccc3)sc2C(N)=O)cc1
Cc1ccc2c(c1)c(C)c(C)n2-c1ccc(-c2ccccc2)s1
CCOC(C)C(=O)N(C(=O)Nc1ccc(C=CC(=O)N(C)Cc2ccccc2)cc1)C1CCCCC1
CC1COCCN1c1cc(-c2ccc(OC3CCN(c4ccnc(C(F)F)c4)CC3)cc2)ncn1
Cc1ccc2c(c1)ncn2-c1ccc(CN2CC3CCC2CN(c2nccnc2C)C3)s1
Cc1ccc(CCNC(=O)c2c(O)c(=O)[nH]c3ccc(Br)cc23)cc1C
CCC(C)NC(=O)Cc1cncc2[nH]ncc12
Cc1ccc(C(=O)CSc2nnc(-c3ccccn3)n2C(C)C)cc1
CCCCC(NC(=O)C(CCC(=O)O)NC(CCC(=O)O)C(=O)O)C(=O)NC(CCC(=O)O)c1nc(C(=O)NC(=O)c2cccc(N)c2)c[nH]1
COc1ccccc1NC(=O)CCN1C(=O)C2Cc3ccccc3CN2C1=S
O=C(O)C1=C(O)N=C2Sc3ccccc3N2C1Cc1ccc([N+](=O)[O-])cc1
Cc1ccc(F)cc1S(=O)(=O)N1CCN(c2ccc(Cl)cc2)CC1
Nc1ccnc(NN=Cc2ccc(Cl)cc2Cl)n1
CN1C2CCC1CC(CNC(=O)c1nc(-c3ccccc3Cl)oc1Cc1ccc(OC(F)(F)F)cc1)C2
COC(C)C(CNc1cccc2c1OC(C1CCCCC1)CN2C(=O)CCCC(=O)O)OC
CC(C)c1nc2ccc(NC(=O)Nc3cc(C(C)(C)C)nn3-c3cccc(C(F)(F)F)c3)cc2n1Cc1cccc(-c2ccccc2-c2nnn[nH]2)c1
O=C(O)c1ccc(OC2OC(CO)C(O)C(O)C2O)c2ccccc12
O=C(NN=Cc1ccccc1O)c1ccc(Cl)cc1
CC1(C)CC(=O)C=C(NC(=O)C(Cc2ccccc2)NC(=O)OC(C)(C)C)C1
Cn1nc(C(=O)NC2CC(C)(C)NC(C)(C)C2)nc1C(F)(F)F
Cc1cc(OC(C)C)c(-c2cc(-c3csc(-c4ccc(OC(C)C)cc4)n3)nn2C)c(=O)[nH]1
COc1cccc2c1C(c1ccccc1)=NCCN2
COc1ccccc1Cn1c(O)nc2cc(C(=O)N3CCN(C(C)c4ccccc4OC)CC3)ccc2c1=O
COc1cnc(N(C)C)c(CNC(=O)c2cccc(N3CCN(c4cc(C)nc5ccccc45)CC3)c2)c1
CCC(O)(CC)CCCONc1cc2c(cc1[N+](=O)[O-])c(=O)c(C(=O)O)cn2C(C)(C)C
Cc1ccc(C)c(-n2nc(C)c3c2-c2cccc(C(N)=O)c2NC3c2ccccc2)n1
CN(C(=O)CN1c2ccccc2Sc2cc(Cl)ccc21)c1ccccc1
CC#CCNC(=O)c1onc(CSc2ccc(C)cc2)c1C(=O)NCc1ccc(Cl)cc1C
CCC(=O)NC1CCCc2cc(OC)c(OC)c(OC)c2-c2ccc(CC)cc21
COCCCN1c2nc(Nc3ccc(C=O)cc3)ncc2N(C)C(=O)C1OC
O=C1NC(=O)N(CC(=O)N2CCN(c3nsc4ccccc34)CC2)C1Cc1ccccc1
C=Cc1ccc(CN(C)C2CC(OC(C)=O)C(C)CC2OC)cc1
CCCC1=NC(=O)C(c2ccc(OC)cc2)N1c1ccc(-c2ccccc2C(=O)O)cc1
COCOC(=O)c1ccc(CN2C(=O)CNC(c3ccccc3)(C(C(=O)O)C(=O)OC)c3ccccc32)cc1
COc1ccccc1N1CCN(C(=O)c2cc(C(C)C)n[nH]2)CC1
COC1CC(O)C2(CCCCN2)C1
NC(Cc1ccccc1)c1cc2ccccc2o1
CCN(CC)c1ccc2c(c1)c(-c1ccc(F)cc1)c(C(=O)NCCC(c1ccccc1)c1ccccc1)n2CC
NC(=O)CCC(NC(CCC(=O)O)C(=O)O)C(=O)NNC(Cc1ccccc1)C(=O)NC(CS)C(=O)C(=O)CCc1ccc(OP(=O)(O)O)cc1
CCOc1ccccc1C1CC(=O)Nc2nc3ccc(C(C)C)cc3n21
c1ccc(CSCCCCn2ccnc2)cc1
N#Cc1c(N)c(C#N)c(-c2cc3ccccc3o2)c(C#N)c1-c1ccco1
COC(=O)C(C#N)c1nc2ccccc2[nH]c1=O
CC1=CN(O)C(C)(C)C=C1CSc1nc2c(F)c(F)c(F)cc2[nH]1
CC(=O)c1c[nH]c(C(=O)NNC(=O)C(CCCCCC(C)C=O)NC(C=O)CC(C)C)c1
CCCCCCCCCCCCCCCNC(=O)ON1CCC(C2CC(CCCCCCCCCCCCC)CN2)CC1
N#Cc1cccc(Nc2nccc(-c3nc[nH]n3)n2)n1
COc1cc(NS(C)(=O)=O)ccc1Nc1c2ccccc2nc2cc(Cl)ccc12
CCCOc1ccccc1-n1ccnc1C
CCOC(=O)C1(Nc2ccc(C(=O)C(=O)C3CCCCC3)cc2)CCN(Cc2ccccc2Cl)CC1
COc1ccc(-c2ccc(=O)n(CCn3nnc(Cc4ccc5c(c4)OCO5)c3N)n2)cc1
CC1CCC2C(=O)c3ccccc3OC2C1
CNS(=O)(=O)c1cc(F)ccc1C(F)(F)F
CC(C)N1CCC2(CC1)CC(=O)N(C(=O)c1cc(-c3ccco3)nc(C(F)(F)F)c1)C2
Fc1ccc(CSc2ncnc3sc4c(c23)CCC4)c(F)c1
O=C(Cc1ccccc1)c1ccc2c(c1)CCCC2
Cc1cc2c(cc1C)N(C(C)C)C(=O)c1cc(N)cnc1O2
CCOn1nnc(S(=O)(=O)c2ccc(C)cc2)c1S(=O)(=O)c1ccc(C)cc1
c1ccc2c(c1)CCCc1ccccc1-2
CC(C)(C)c1nn(-c2nccn2CC(O)c2ccccc2F)c(=S)n1-c1nccs1
O=C(NCC(O)c1ccccc1)C(Nc1sccc1-c1nc2ccccc2s1)(C(F)(F)F)C(F)(F)F
O=[N+]([O-])c1cc2ccccc2[nH]1
COCc1nc(C(F)(F)F)ccc1S(=O)(=O)N(C)C(=O)CNc1c(C)cccc1-c1ccccc1
COc1cc(OC)c(C=C2CCCC3(C2=O)C(c2ccccc2)CN(C)C32C(=O)Nc3ccccc32)cc1Br
O=C(CSc1nccnc1-c1ccccc1Cl)S(=O)(=O)c1ccc2nc(NN3CCOCC3)sc2c1
CN1CC2(CCN(C(=O)CC(N)Cc3cc(F)ccc3OP(=O)(O)O)CC2)C1
Cc1cc(C=Cc2ccc3ccccc3n2)cc(N2CCOCC2)c1
O=C(Nc1ccc(Cl)cc1)N1CCc2ccc3c(c2C1)CC1C2CC1C2C31CCCCO1
CCCCc1ccc(CCNC(=O)C(=O)NCCOC)cc1
O=C(O)c1cn(C2CC2)c2cc3c(cc2c1=O)OCO3
Cc1ccc(CN=C(NO)c2ccc(Oc3ccc(F)cc3)nc2)cc1
CN(c1ncnc2[nH]ccc12)C1CCN(Cc2cccc(Cl)c2F)CC1
N#Cc1cccc(-n2c(O)c3ccc(-c4ccc(C(F)(F)F)cc4)cc3nc2=S)c1
COc1cc(C(=O)NC(=S)Nc2ccc(C3CCN(C)CC3)cc2)cc(OC)c1OC
CCCCCN(C)CCCN(C1=C(N(C)C)C(=O)c2ccccc2C1=O)c1ccc(Cl)cc1
CCCCc1cc(C(=O)CCc2csc(NNC(C)=O)n2)cc(C(F)(F)F)c1
CS(=O)(=O)c1ccc(-c2cnoc2CC(=O)O)cc1
COc1ccc(C2=Nc3c(c(C)nn3Cc3ccc(Cl)cc3)C(=O)C2=O)cc1
Cc1occc1C(=O)N1c2ccccc2C(=O)N2CCc3ccccc3C21
CC(C)c1cc2n(n1)C1(CCO2)C(=O)N(Cc2cc(Cl)cc(Cl)c2)C(=O)N1CCN1CCCCC1
COc1cc2ncnc(N3CCN(CCc4c(C)[nH]c5c(C)cc(C)cc45)CC3)c2cc1OC
Cn1ncc2c1-c1cc(F)ccc1OC21CCCCC1
COc1ccc(CC(=O)c2cccc(N(Cc3ccc4[nH]c(C)nc(=O)c4c3)NC(CC#N)C(=O)O)c2)cc1OC
Cc1cccc(Cl)c1NC(=O)c1ccc(Br)o1
O=C(CCc1ccc(NN2CCC(O)(c3ccc(Cl)cc3)CC2)cc1)C1CCCNC1
COc1ccccc1NC(=O)CCS(=O)(=O)c1ccc(Cl)cc1
COc1cc(C(=O)Nc2cccc(CNC(C)Cc3ccc(F)cc3)c2)cc(OC)c1OC
CC(O[N+]12CCC(CC1)C(CC=Cc1ccccc1)C2)(C(=O)N1CCC(O)(c2ccccc2)CC1)c1ccccc1
COC(=O)c1cc(OC)c(OC)c(OC)c1Cl
Cc1c(-c2n[nH]c(=S)n2-c2ccc(C#N)cc2)c(C(C)C)cc2ccccc12
Cc1ccc(C(=O)C2C(=O)C(=O)N(c3ccc4c(c3)OCCO4)C2c2ccc(C)o2)cc1
COc1ccc(F)cc1C1(c2cccs2)CCCCS1
COc1ccc(C=C(C#N)c2nc3ccccc3[nH]c2=O)cc1OC
CNC(=O)C(=O)N1CCOC(c2ncccc2CCO)C1
CC(=O)N1CSCC1c1nc2cc(OCc3ccc(Cl)cc3)ccc2[nH]1
CCCOC(=O)C1=C(C)Nc2nonc2N=C1C
CCNc1ccccc1OC(=O)CSc1nnc(-c2ccc(O)cc2)o1
CCC1CC2CCN1CC2CSC
Cc1ccc(CN(C(=O)c2ccccc2C)N2CCC(CCc3ccccc3)C2)cc1
CNc1ccc2c(c1Cl)CCN2C(Cc1ccc(Cl)cc1)C(=O)NC(=O)C1(C)Cc2ccc(Cl)cc2CN1C(=O)CCc1ccccn1
NC(=O)c1ccc(Nc2cccnc2)cc1
Cc1sc2[nH]c(C(=O)C3CC3)nc(=O)c2c1C
COc1ccc2c(c1)CC(=O)C[n+]1cc-2n(C)c1
O=C(CCc1ccccc1)Nc1nc2ccccc2[nH]1
CCC(CC)N[S+]([O-])C(CC)CC
O=C(CCCNc1cccc(O)c1)N1C(=O)C2CC=CCC2C1=O
O=C(O)C(c1ccc(Cl)cc1)N1C(=O)c2cc(Cl)c(Cl)cc2C1=O
COc1cc(C2CC(c3ccccc3O)=NN2c2ccc(S(=O)(=O)NC(C)C)cn2)cc(OC)c1OC
O=C(NC1C2CC3CC1CC(O)(C3)C2)c1cncn(Cc2ccc(F)c(F)c2)c1=O
CCC(C)O
CCOC(=O)C1Cc2cc(C=NNC(=O)c3ccc(Cl)cc3)ccc2CN1
CN(CCO)c1ccc(C=CC(=O)Nc2cccc(S(=O)(=O)Nc3ncccn3)c2)cc1
CNc1ccccc1C(=O)N1CCC2(CC1)CCN(C(C)c1ccccc1)CC2
O=C(Nc1nccs1)C(c1cccc(Cl)c1)n1c2ccccc2c(=O)c2ccccc21
Cc1ccc(Nc2ccc(Cl)cc2)c(C(=O)Nc2ccc(Br)cc2)c1
C=CCc1cc2c(cc1O)CCCSc1nc(C)n(Cc3cccc(Br)c3)c(=O)c1-2
COc1ccc(CC(C)NCC(O)c2ccc(O)c3[nH]c(=O)sc23)cc1I
O=CC1CCCN1c1ccc(S(=O)(=O)N2CCCC2)cc1[N+](=O)[O-]
Cc1nccc2c3ccc(OC(=O)CNCc4ccccc4)cc3n(CCCc3ccccc3)c12
COC(=O)N1CCN(C(=O)C(CCC(=O)O)NC(=O)c2cc(Sc3ccccc3)nc(-c3ccc(Cl)cc3)n2)CC1
Cc1cc(C)c2cc(CCCCNS(=O)(=O)c3ccc(F)cc3)c(=O)[nH]c2c1C
CCN(CC)CCC(=O)c1ccc2nc3c(nc2c1)C(=O)c1ccccc1C3=O
COc1ccc(CC(=O)O)cc1NC(=O)C1C2CC3CC(C2)CC1C3
COCC(=O)NC1=C([N+](=O)[O-])COC1
CCCCOc1nc(N(C)C)nc(N(C)C)n1
O=C(CCCON=C(c1ccccc1)c1ccccc1)NN=Cc1ccccc1O
c1ccc2c(CNCCCCCCCCCCCNCCCCCCNc3c4c(nc5ccccc35)CCCC4)c3ccccc3cc2c1
CCOC(=O)c1cnc(NC(=S)Nc2ccccc2)nc1
COc1ccc(C(=O)Nc2nc(-c3ccccc3)cs2)cc1OC
COc1ccc(C(C)(C)C)cc1NC(=O)c1cnc(SC)nc1
COc1cccc(=O)c2oc3ccccc3c(=O)c2c2c(=O)ccc(=O)c1=2
CCN(C(C)C)S(=O)(=O)NC(C)C
O=C(NC1CCN(Cc2ccccc2)CC1)C(=Cc1ccco1)NC(=O)c1ccco1
O=C(O)c1ccc(F)c2c1C(CN1CCC(c3noc4cc(F)ccc34)CC1)CCN2
Cc1ccc(C(=O)Nc2cc(C(C)(C)C)nn2-c2ccccc2)cc1Nc1ncnc2cnc(C(=O)NCCN3CCOCC3)nc12
CCOc1cccc2nc(Nc3cncc(-c4cncnc4)c3)sc12
CC(=O)Nc1ccc2nc(SCc3nc4ccccc4[nH]3)sc2c1
Cc1cccc(NCC(=O)OC(=O)c2cc(-c3ccc(-c4ccccc4)cc3)nc3ccccc23)c1
CCCCCCCCCCCC(=O)OCCC(COP(=O)([O-])OCC[N+](C)(C)C)OC(=O)CCCCCCCCCCC
Cc1nc(C)c(C(=O)N2CCN(c3nnc4cc(-c5ccc(F)c(Cl)c5)c(C)c(C)c4n3)CC2)c(Cl)n1
O=C(CC1Cc2ccccc2N1N1CCNCC1)C1CCCC1
CCc1c(Cc2cccc(NC(C)C(=O)O)c2)[nH]c(SC(=O)c2ccccc2)nc1=O
CCc1ccc(-n2cnc3cc(Oc4ccccc4)ccc3c2=O)cc1
CN(C(=O)C(N)Cc1c[nH]c2ccccc12)C(Cc1ccc2ccccc2c1)C(=O)O
Cc1ccc(C(=O)Nc2c(C)cccc2C)cc1C
CCCc1cc2nc3ccccc3[nH]c-2cc1=NNC(=O)Nc1ccc(C#N)cc1C
COc1cc(CN2COc3cc(O)ccc3C2=O)cc(OC)c1
CC(C)CC(NC(C(=O)NC(=O)C1=CNS(=O)(=O)NC1=O)C(C)C)C(O)CC(=O)NC(C)(C)C(=O)O
CCC(=O)N(CCc1n[nH]c(=S)o1)C1CC1
CCc1nnc(NC(=O)c2cc(C3CC3)nc3c2c(C)nn3-c2ccccc2)s1
Cc1[nH]n(Cc2cccnc2)c(=O)c1-c1ccccn1
C=CCOc1cc2c(c(OCC(=O)O)c1OC)CC=CC2=O
O=C(O)C(CCCCCC(C(=O)O)N1CCCCC1)NC(=O)C(O)C(Cl)C(Cl)Cc1ccccc1
CC(=O)CCCCCCc1ccc(OCc2cccc(Cl)c2)cc1
CCCCOc1nc(Nc2ccc(C)c(CC)c2)ncc1C(N)=O
O=C1CN=C(n2cnc(-c3ccc(F)cc3)c2)C=C1c1ccc(F)cc1
CN(C)c1ccc(-c2nn3c(-c4cc(-c5ccccc5)[nH]n4)nnc3s2)cc1
O=C(C=Cc1ccc(Cl)c([N+](=O)[O-])c1)N1CCN(c2ccccc2)CC1
CCC(C)C1CCC2C3CCc4cc(C(CC)(CC(C)C)[N-][N+]#N)c(I)cc4C3CCC12C
NCCCCNC(Cc1ccc2ccccc2c1)C(=O)N(ONC(=O)COC(Cc1coc2ccccc12)C(=O)CC=O)C1CCCCC1
CCCN(C(=O)CN1C(=O)C2C3CCC(C3)C2C1=O)c1c(N)n(Cc2ccccc2)c(=O)[nH]c1=O
O=C1c2ccccc2C(=O)N1C1CCS(=O)(=O)C1
O=C1c2sc3ccsc3c2C(=O)c2c[nH]c(O)c21
CC(C)N(C)C(=O)c1cc2cc(Cl)ccc2s1
COc1ccc(C(=O)CSC2=Nc3ccccc3OC2c2ccc(OC)c(OC)c2)c(OC)c1
O=CN(O)CCCCCCCCCCNC(=O)c1ccnc2ccccc12
CN(C)CCCN1CCN(CCCC(=O)c2ccc(Cl)cc2OC2CCCN2c2ccc(Cl)cc2)CC1
CC12CCCCC1=C(Cc1ccc(O)cc1)CC2
CCN(CC)CCCCc1cc2nc(Nc3ccnc(ON4CCCCC4)n3)[nH]c2cc1F
OCC1COC(c2ccccc2CNc2nc(-c3ccco3)nc3c2ncn3C2CCCCO2)N1
CCOc1ccc(Cc2cc3c(cc2C)C(C)(C)CCC3(C)C)cc1
COc1cc(-c2nc3cccc(C)c3n2S(=O)(=O)c2ccc(S(N)(=O)=O)cc2)ccc1O
NNC(=O)C(CCc1nnc(N)s1)NS(=O)(=O)c1ccccc1
Cc1ccc(Nc2cncnc2)c(C(=O)C(=O)c2ccc(C)c(NN3CC(S(C)(=O)=O)C3)c2)n1
CCOC(=O)C12CC(C(=O)CN3CCCc4ccccc43)C(=O)N(OC)C1=C(C(=O)C(=O)CN1CCCCC1)C(c1ccc(C(C)C)cc1)C2
O=C(c1ccco1)N(Cc1ccc(F)cc1)C1CCS(=O)(=O)C1
NS(=O)(=O)c1ccc(NCCC(=O)NS(=O)(=O)c2ccc(O)cc2)c(Cl)c1
CCOC(=O)C1OC(C(=O)c2c(-c3ccc(Cl)cc3)sc3cc(OC)ccc23)C(O)C(O)C1O
Nc1cccc(-c2cn[nH]c2)c1
Cc1onc(-c2cc(Cl)ccc2O)c1C(=O)NC1CN2CCC1CC2
CC(C)c1ccc(C=NNC(=O)Nc2cc(Cl)cc(Cl)c2)cc1
CCCCCCCCCNC(=O)OCCCN(CCCCCCCC)C(=O)OC(C)(C)C
S=C(NCCc1ccccc1)Nc1cccc2c1CCCC2
COc1cc2nc(N3CCN(CC(=O)Oc4ccc(C(C)=O)cc4C)CC3)nc(N)c2cc1OC
CN1CCC2OC(C(=O)NCc3cccs3)CCC21
O=C(NN=Cc1ccc(Oc2ccc(Cl)cc2)o1)c1cc(Br)ccc1[N+](=O)[O-]
CCOc1ccc(CCN2CC=C(c3cccc(OC)c3)CC2)cc1
CON1C(=O)C2(N=C1N)c1cc(C#N)ccc1CC21CCCC(C)C1
CC(=O)OC1OC(=O)C=C1CCC1C(C)CC2(OCC(OC(C)=O)C2C(C)C)C2C(C)CCC12C
CC(=NNC(=O)c1cccs1)c1ccc(N(C(=O)c2ccco2)C(C)c2nc3ccccc3[nH]c2=O)cc1C
CC1CC(O)C(O)CC1N
O=C(CSc1nncn(-c2ccccc2)c1=O)Nc1ccco1
CCn1c2ccc(OCCCN3CC3C)cc2c2c3c(c4c(c21)C(=O)CCC4)C(=O)NC3
Cc1cc(-c2cc(CC(=O)O)c(C)o2)cc2c1OCCO2
CCN1CCN(CCCOc2ccc(-c3nc4[nH]c(=O)[nH]c4c4c(C)nn(C5CCOCC5)c34)cc2)CC1
OC1CC(Cn2cnc3c(-c4ccccc4)ncnc32)c2ccccc21
CCN(C(=O)COC)C(=O)c1nc2ccc(OC)c(OC)c2s1
COc1ccc(CNc2ccnc(N3CC(C(=O)O)NC3CC(F)(F)F)n2)c(C#N)c1
COc1ccccc1CCN1CC2(CCN(C(=O)CNCc3ccc(Cl)cc3)CC2)Oc2ccccc21
c1ccc(CN2CCN(c3n[nH]c4ccccc34)CC2)cc1
Cc1cc(C2CCNCC2)on1
COCCC(c1cccs1)N1CCN(C)CC1
CC(=O)N1N=C(c2ccc3c(c2)OCO3)CC1c1ccc([N+](=O)[O-])cc1
Cc1ccc(CCNC(=O)c2cc(C)c(-c3cc4ccccc4o3)s2)cc1
CC(=NNC(=S)NC(=O)c1ccco1)c1ccc(Cl)cc1
CC1(C)Cc2sc(COc3ccc4c(=O)c(-c5ccccc5)coc4c3)cc2C(=O)N1
Nc1c(C(=O)C[n+]2ccccc2)cc(C=NNc2ccc([N+](=O)[O-])cc2)c2ccccc12
O=C(NCCCN1CCOCC1)c1ccc(N2C(=O)C3C4C=CC(C4)C3C2=O)cc1
CCCS(=O)(=O)Nc1nccc(-c2[nH]c(C3(C)COC3)nc2-c2ccnc(Nc3ccc(C(F)(F)F)cn3)n2)n1
Cc1ccc(Nc2nnc(SCC(=O)N3CC(C)OC(C)C3)s2)cc1
O=C(O)CCC(NC(=O)C(c1ccc(Cl)cc1)C1CCc2ccccc2C1=O)C(=O)O
NC(=O)c1cccc(Nc2ncc(=S)[nH]n2)c1
Clc1ccccc1-c1nc(Nc2ccccc2)ncc1-c1ccccc1
O=Cc1ccc(OCCCC(C(=O)O)n2ccc3ccccc32)cc1
CCC(=O)OC(=O)C1(c2cc3c(cc2OC)N(C)C2C(O)CC4(C(=O)OC)C=CCN5CCC32C54)CC2C=C(CC)CN(CCc3c1[nH]c1ccccc31)C2
CO[N+](=O)[O-]
COc1ccc(C2=NN(C(=O)c3ccccc3)C(c3ccc(NS(=O)(=O)c4ccc(Br)cc4)cc3)C2)cc1
O=C(O)CCCCCC(CCCc1ccccc1)CP(=O)(O)O
O=C1N(Cc2ccnc(N3CCCC3)c2)CCC12CN(CCc1ccc3sccc3c1)C2
COc1cc(C(=O)OC(=O)CNc2ccc(N3CCOCC3)cc2)cc(Br)c1C
CCOc1ccccc1NC(=O)COC(=O)Cn1c2ccccc2c(=O)c2ccccc21
O=C1NCc2ccccc2N1CCCCCCCCCN1C(=O)N(CC(O)CC2CCCN(Cc3ccccc3)C2)C2(CCCC2)C1=O
CC(C)c1ccc2c(c1)C(CC(=O)NCC(=O)O)OC(c1cccc(C(F)(F)F)c1)=N2
Cc1ccc(-c2n[nH]c(SC(=O)CNc3ccc4[nH]c(=O)[nH]c4c3)n2)cc1
CCN(CCC#N)C(=O)Cc1ccc(C2CCCC(=O)N2)cc1
CC(C)N(Cc1ccccc1)Cc1ccc(C(=O)Nc2ccc3c(c2)C(=O)N(CCN2CCOCC2)C3=O)cc1
COP(=O)(OC)C(Nc1ccc(Br)cc1Cl)c1c(Cl)cccc1Cl
COc1ccc(CCc2nc(-c3c[nH]cc3C)no2)cc1
O=C(O)CC(Oc1c(F)c(F)cc(F)c1F)C(=O)CNC(=O)OC(Cc1ccccc1)(c1ccccc1)c1ccccc1
CCN(C(=O)CSc1nc2ccccc2[nH]1)c1ccccc1
O=S1(=O)NCCN1S(=O)(=O)c1ccc(Cl)cc1
CC(CNc1nccn1C)CN1CCN(Cc2ccccc2)CC1
Cc1oc(-c2ccccc2F)nc1CSC(=O)CNC1CC(C)CC(C)C1
COc1cccc(C(C)=NNC(=O)CSc2nnnn2-c2nonc2N)c1OC
CCc1ccccc1NS(=O)(=O)c1cc(C(=O)NN=C2C(=O)Nc3ccccc32)ccc1C
CSCCCCCC(N)C(=O)O
O=C(C=Cc1ccc(O)cc1)OC(Cc1ccc(O)c2cc(-c3ccc(O)c(O)c3)oc12)c1ccc(O)c(O)c1
CCCCCCCCCCCCCCCCOP(=O)(OCCSC)OCC1OC(n2cnc3ncnc(N)c32)C(O)C1O
Oc1ccccc1C=Nc1ccccn1
CC=CC(=O)NCCCCC(NC(C(=O)C(Cc1ccccc1)NNC(C=O)C(C)C)C(C)C)C(=O)NC(C(N)=O)C(C)C
C=C(C)C1CCC2(C(=O)NCc3ccccc3)CCC3(C)C(CCC4C5(C)CCC(=O)C(C)(C)C5CCC43C)C12
CCC(C)(C)C(=O)N1CCC(N(c2ccc(C(F)(F)F)cc2)c2cccnc2)CC1
CCC1C(C)C(OC)C(C)C(=O)OC(OC(C)=O)C2(C)OC(=O)OC2C(C)C2=C(C)CC1(C)O2
C=CCC(=O)c1ccc(N2C(=O)C(=O)N(OCC)C2=O)cc1
COc1ccc(Nc2nc(NN=Cc3ccc(NS(C)(=O)=O)cc3)nc(Nc3cc(C(F)(F)F)ccc3C)n2)cc1
CC(C)C(NS(=O)(=O)c1ccsc1C(=O)O)C(=O)O
CC1(C)Oc2c(O)cc3c1c2C(O)C(c1cc(C(=O)O)c2oc(NCC(=O)Oc4ccc(C(=O)O)cc4)nc2c1)O3
O=C(NCc1ccccc1)C1=NOC(c2ccc(N3CCCCC3)cc2)C1
OC(CNCc1ccco1)CON=C1Cc2ccccc2O1
CCn1ncc2c(N3CCNCC3)c(N(C)Cc3ccccc3)c(=O)oc21
CN1CCN(c2ccc(NC(=O)Nc3ccc(C(=O)c4ccccc4)cc3)cc2)CC1
CC(C)N1CCC2(CC(=O)N(c3ccc(-c4ccccc4)cc3)C2)C1=O
COC1CCN(Cc2cc(C)n(Cc3ccccc3C)n2)C1=O
O=C(NCC(COC(=O)C(Cl)(Cl)Cl)Cc1ccc(C(F)(F)F)cc1)c1c(Cl)cccc1Cl
O=C(O)c1cc(Nc2cccnc2)ccc1O
Clc1ccc(Cn2ncc3c(SCc4ccccc4Cl)ncnc32)c(Cl)c1
CCc1cc2c(s1)C(=O)c1cc(Br)ccc1C2=O
COc1cc(Nc2nc(=S)c(C)c(-c3ccc(-c4ccc(C(F)(F)F)cc4)cc3)[nH]2)cc(Cl)c1C
CCOc1nc2ccccc2n2c(C(C)C)nc(-c3ccco3)c12
Clc1ccc2c(NC3CCCCCC3)cc(C=Cc3ccco3)nc2c1
O=C(O)Cc1ccc2oc(-c3cccc(OCc4ccccc4)c3)c(O)c(=O)c2c1
C=CCOC(=O)Cn1ncc(Cc2ccccc2)c1C
CCc1ccc(C(=O)CSc2nc3ccccc3c(=O)n2Cc2ccccc2)o1
NCC(=O)N1CCCC1c1c2nc(C(N)=O)nc(Cl)c2nn1-c1cccc(Cl)c1
C=CCn1c2ccccc2c2cnn(CC(=O)NCC3CCCO3)c(=O)c21
Cc1oc(-c2cccc(CC(=O)O)c2)nc1C(=O)Nc1ccc(Cl)cc1
COCCN1CC(=O)N2CCC(N3CCN(c4ccccc4OC)CC3)C2C1=O
CC(=O)Oc1ccc2c(=O)oc(C)c(C3=C(Br)C(=O)C(c4ccc(OC(F)(F)F)cc4)C3(F)C(F)(F)F)c2c1
O=C(CNc1cccc2ccccc12)C1SC(N2N=C(c3ccc(F)cc3)CC2c2ccc3c(c2)OCO3)=NC1=O
O=C(O)c1ccc(CCCCCCNC(=O)c2ccc(Br)cc2)cc1
CN(C)CCCN=Cc1cc2c(cn1)[nH]c1ccccc12
Cc1cc(C(=O)N2CCCCC2C(=O)O)cc(C2CCC3(CCN(c4cnc5ccccc5n4)CC3)O2)c1
CCCCCCCc1c(O)nc(N)nc1-c1c[nH]c2ccccc12
COc1ccc(CNc2cc3cc4ccccc4cc3cc2OC)cc1
COc1ccc(-c2cccc3nc4cnccn4c23)cc1
O=C(O)CCN1C(=O)C(=Cc2ccc(OOc3ccc(CCc4cccnc4)cc3)c(Br)c2)N(c2ccccc2)C1=S
CN1CCc2cc(-c3cnc4[nH]cc(C(=O)c5ccccc5Cl)c4c3)ccc2C1
Cc1noc(OCC(=O)O)c1C
CCOc1ccc(C(C)=O)c(OCCCC(=O)N2CCn3c(nnc3C(C)C)C2)c1
Cc1cc(C(c2ccc(O)cc2)c2c(O)ccc3ccccc23)ccc1O
C=CCNCC(=O)Sc1nnc(-c2ccc(Br)o2)n1CC=C
CCCCCCCCCOc1ccc(OCCCC(C)C(=O)O)cc1
CC(C)c1csc(=NC(=O)c2cc(-c3ccccc3O)n[nH]2)n1C
Cc1ccccc1OC(=O)c1cc(NC(=O)c2ccccc2)ccc1F
Nc1nc(N)c(-c2ccc(S(=O)(=O)O)cc2)o1
COc1cc2c(cc1OCCCCOc1cc3oc(-c4cccnc4)cc(=O)c3cc1OC)CCNC2O
COc1ccc2nc3sc(Nc4cccc(C)c4)nnc-3c2c1
CCCC1OC2(CCC1C)CCC(CCOC1OC(CO)C(O)C(O)C1O)(C(=O)C(CCC(=O)OC(C)=O)CONC(C)=O)O2
Nc1cccc(-c2cn(-c3ccc(O)cc3)nn2)c1
CS(=O)(=O)c1ccc(Cn2nnc3ccccc32)cc1
Cc1cc(NCc2ccc(N(C)C)c(C)c2)n(C2CCN(C)CC2)n1
COC(=O)CCc1c(O)c2c(c(O)c1OC)C(=O)C=C(N1CCOCC1)C2=O
CC(C)OCCOc1ccc(OCCN2CCCCC23NC(=O)N(C2CCCCC2)C3=O)cc1
CC(C)CCCCNC(=O)C1Cc2ccc(cc2)OCCCC(=O)NC(C)C(=O)N1
CC1CC(=O)N(CCOCCOc2ccc(-c3c4ccccc4nn3-c3ccnc4ccccc34)cc2)C1=O
C=C1C(C(O)CCCC)=CN(C)C(C)=C1C(C)c1ccccc1
Cc1ccc2[nH]cc(C(=O)N3CCCC(C4=CC=C4)C3)c2c1
CC(NC1CCCCC1)C(=O)N(C)Nc1ccc(Cl)cc1C(=O)S(C)(=O)=O
CC(C)(C)OC(=O)NC(Cc1ccccc1)C(O)C(Cc1ccccc1)NC(=O)OC1COC2OCCC12
COc1c(-c2cn3ncc(-c4ccncn4)c3c(N)n2)c(CO)cn1C
CC(=O)Nc1cccnc1N1CCN(C(=O)c2ccccc2C)CC1
COc1ccc(S(=O)(=O)C(=O)c2cc3c(s2)CN(Nc2cc(C(F)(F)F)ccc2N2CCOCC2)CC3)cc1
COc1ccc2c(c1)C(=O)N(N1CCCC(CN3CCCC(C4CCCC4)C3)C1)C2
C1=C2CCC(CCN3CCOCC3)C2Cc2cnn(-c3ccccc3)c21
Cc1cccc(NS(C)(=O)=O)c1
CCCCCCCCCCCCCCCCNc1ccncc1
CC(C)C=Cc1ccc2ccccc2[n+]1C
O=C(O)CCCCCCOc1cccc2[nH]c3ccccc3c(=O)c12
CCCCCCCCCCCCC1CSC(CC)(C(=O)[O-])S1
COc1ccc(CNS(=O)(=O)c2ccc(C(=O)N3CCc4ccccc43)cc2)o1
CCCCc1nc2sc3c(c2nc1C)CCCC3
CCCCCCC(C(=O)NO)C(=O)Nc1ccccc1
COC(=O)c1cnc(C(=O)Nc2ccc(C)cc2)[nH]1
O=C1c2ccccc2C(=O)N1C1CCS(=O)(=O)C1
CCONc1sc(CC)cc1C(=O)C(=O)c1ccc(S(=O)(=O)N2CCCC2)cc1
CC(=O)C(CCCCNC(=O)C(Cc1ccc(O)cc1)C(=O)C(C)N)C(=O)NNC(=O)C(CC(=O)O)NC(=O)C(N)CCCCN
CNCC(=O)NC(Cc1c[nH]c2ccccc12)C(=O)N1CC(NC(Cc2ccccc2)C(N)=O)C(C(=O)Cc2ccccc2)C1
O=S1(=O)N=C2CC(c3ccc(F)cc3)(c3noc(-c4ccccc4F)n3)CCN2c2ccccc21
CCCc1[nH]cc2c1CCc1nc(N)nc(N)c1-2
N#CC(=Cc1ccc(Cl)c(Cl)c1)C(=O)c1c[nH]c2ccccc12
COc1ccc(CN(C)C(=O)CN=CCc2ccccc2)cc1
C=CCN(C)C1CSCC1O
CC(=O)Nc1ccc(NCc2nn(C)c(C(=O)Oc3cccc(OC(C)C)c3)c2Cl)c(Cl)c1
COc1ccc2oc3ccc(C(=O)Nc4cc(C)on4)cc3c(=O)c2c1
CCOc1c(CC)cc(C=CC(=O)C=Cc2ccco2)cc1OC(C)=O
CC(C)(C)CC(C)(C)N1CC(C(O)c2ccccc2O)C1=O
CC(=O)c1c(C2CCCCC2)cc2ccccc2c1-c1ccc2cc(S(=O)(=O)NC(C)CC(C)C)ccc2c1
CCCCC(=O)C1C(c2ccc(OOC)cc2)NC(=O)N(Cc2ccccc2)C1c1ccc(OC)cc1
O=C(O)C1c2ccccc2SCN1Cc1ccccc1
CCC(=O)c1ccc(ON(C(=O)CN2CCC(C)CC2)C2CCS(=O)(=O)C2)c(Cl)c1
CONc1ccc(CC(=O)C2CC(S(=O)(=O)c3cccc4cccnc34)CN2C(=O)NCC(C)C)cc1
CC(Sc1nc(SCc2ccc(Cl)cc2)c2c(=O)n(C)c(=O)n(C)c2n1)C(=O)N1CCN(c2ccccc2)CC1
COc1cc2ncnc(Nc3ccc(F)c(Cl)c3)c2cc1NCCN(C)C
O=C(OCC(C(=O)Nc1ccccc1)C(Sc1ccccc1)C(=O)NO)c1ccco1
O=C(Nc1cccc(C(F)(F)F)c1)C(Cl)(Cl)Cl
CC(C)CC(NC(=O)NCc1ccc(C(F)(F)F)cc1)C(=O)NO
O=C(Nc1ccccc1)c1ccc(S(=O)(=O)N2CCN(Cc3ccccc3)CC2)cc1
CCNc1cc(OCC)cc(OC(=O)C(C)N(C(=O)CNc2ccccc2C)C2CCCC2)c1
CN(C)c1c([N+](=O)[O-])ccc2c(S(=O)(=O)NCCc3ccccc3)cccc12
O=C(Cn1c(=O)[nH]c2ccccc21)Nc1ccc(F)cc1
Cc1ccc(C(NC(=O)Nc2ccccc2)c2nc(C)c(C)s2)cc1
CCOC(=O)C(=NNc1ccc(Oc2ccc(Cl)cc2)cc1)C(=O)c1ccc(OC)cc1
CCCCc1cccc(-c2ccc(C(=O)NCC3(C)Cc4ccc(O)cc4C3)cc2)c1
CC(=O)c1ccc(OCCCN2CCC3(CC2)OCNC3=O)cc1
O=C1NC(=S)NC1=Cc1ccc(NC(=O)C2COc3ccccc3O2)cc1
CCOC(=O)Cn1c(=O)[nH]c2cc3nc(-c4ccccc4F)nn3c(-c3ccccc3)c21
CC(=CC(=O)NC1OC(CCn2cc(CCCCCCCO)nn2)CC1CO)COc1ccccc1
CC1(C)Cc2c(cnn2-c2ccccc2)C(NC(=O)c2ccc(NC(=O)Nc3ccncc3)cc2)C1
COc1ccc(-c2nn3nc(-c4ccco4)nc3s2)cc1
COc1ccccc1C(C(=O)O)N1CCC2(CCC(=O)NS2(=O)=O)CC1
CN1CCc2[nH]c(=O)c(-c3nc4cc(NC(=O)Cc5ccc(Cl)cc5Cl)ccc4[nH]3)cc2C1=O
CCOC(=O)N1CCCC(C(=O)Cc2nc3ccccn3n2)CC1
COc1cccc(-c2cc3cc([N+](=O)[O-])ccc3n2C)c1
CC(=O)NC(=O)C(Cc1ccc(Cl)cc1Cl)N1CCN(C2(CCO)CCOCC2)CC1
Brc1csc(Nc2ccc3c(c2)[nH]c2ccccc23)n1
CC12CCC(C(=O)O)CC1CCC1C2CCC2(C)C(C(=O)O)CCC12
CCn1c(-c2ccccc2)c(-c2ccccc2)sc1=NC(=O)CN1CCCCC1
O=C1CC(C(=O)C2(c3ccccc3)CCOCC2)C(=O)N1c1ccc(F)cc1
CC(=O)c1ccc(OC(=O)c2ccc(N3CCC(Nc4ccc(C(=O)O)cc4)CC3)cc2)cc1
O=C(c1ccc2nc[nH]c2c1)N(c1ccc(C(O)(C(F)(F)F)C(F)(F)F)cc1)N1CCC(Cc2cccc(C(F)(F)F)c2)CC1
CCOC(=O)c1sc(N=Cc2cccc([N+](=O)[O-])c2)n[n+]1-c1ccccc1
O=C(Nc1ccc(F)cc1F)C1CCCN(c2nn3ccccc3c2C2CCCCC2)C1
Cc1cc(C)cc(-c2c(-c3ccnc(NC(C)C)n3)c(=O)[nH]c3ccc(C(F)(F)F)cc23)c1
CCCCN(CCCC)C(=N[N+](=O)[O-])Nc1ccc(C(F)(F)F)cc1
CN1CCCCC1c1cnc2[nH]c(-c3ccccc3)nc2c1
CCOC(CC(=O)O)C(=O)N1Cc2ccccc2C1
O=c1nc2cncc(Oc3ccc(F)cc3)c2c(N2CCOCC2)[nH]1
O=c1ccc(C(F)(F)c2cccc(Cl)c2)n[nH]1
CCc1c(C)[nH]c(SCc2ccccc2)nc1=O
Cc1cc[nH]c1C(=O)N1Cc2cc(-c3cnc(C(C)C)nc3)ccc2N(CC2CCCCO2)CC1C
C=C(C)COCCn1c2c(sc1=NC(=O)C(C)c1ccc(OC)cc1)CCCC2
COc1ccc(C(C)NC(=O)c2ccc(-c3nnc(-c4ccc5c(c4)OCCO5)o3)cc2)cc1
CCCCOc1c(-c2ccc(OC)c(OC)c2)c(-c2ccc(OC)c(OC)c2)cn1Cc1cc(OC)c(OC)c(OC)c1
CC(=CC(=O)NCc1cc2ccccc2o1)c1ccc2c(c1)CCC(C)(C)O2
NCCCC(=O)c1cc2c(cc1N)OCO2
CC1(C)c2[nH]nc(NC(=O)CCS(C)(=O)=O)c2CN1C(=O)C1CC1
Nc1ncnc2c1ncn2C1CCC(N)(OCC2=CCCCC2)CC1
CN1N=C(c2ccccc2)CC12CCCC2
CCCC(Nc1ncnc2ccc(OC)cc12)c1ccccc1
Cn1cc[n+](CC(=O)c2ccc(-c3ccc(C#N)cc3)cc2)c1
O=C(C=Cc1ccco1)Nc1ccccc1Cl
O=C(c1sc2ccccc2c1OC(CO)CO)N1CCN(CCc2ccccc2)CC1
O=C(C1CCC1)N1CCC(Oc2cccc(C3(O)CCN(Cc4ccccc4)CC3)c2)C1
Cc1cccc(C)c1NC(=O)c1cc2ccccc2oc1=O
COc1ccc(NC(=O)CC(Cn2c(=O)n(C)c3ccccc32)c2ccccc2)cc1
COc1ccc(NC(=O)N2CCCN(C(C)C(=O)N3CCCc4ccccc43)C2)cc1
O=C(NC1=Nc2cccnc2Oc2ccccc21)C1=COCCO1
COc1cccc2cc(O)c(C=NOc3ccccc3)cc12
O=C(NNC(=O)c1cccc([N+](=O)[O-])c1)Nc1ccccc1
CCCC(NC(=O)C1CN2CCc3ccccc3C(C2)CN1C(=O)NC1CCC2(C)c3cccc(C(C)C)c3CC12)C(=O)C(=O)NC(C)c1ccccc1
CC(=O)NC1C(Oc2c(-c3ccc(O)cc3)oc3cc(O)cc(O)c3c2=O)OC(CN)C(O)C1O
O=C(O)COc1ccc(-c2nc(-c3ccc(Oc4ccccc4)cc3)c(-c3ccc4c(c3)OCO4)[nH]2)cc1
NC(N)=NCCCC(N)C(=O)NCC1=C(C(=O)O)N2C(=O)C(N3C(=O)c4ccccc4C3=O)C2S(=O)(=O)C1
CCC1=CC2c3cc(CCN4CC(C)CC(C)C4)c(OC)cc3CC(C(=O)SC(C)CCC(=O)O)C2C1
COC(=O)C1C2OCC3(C)C(OC)CC(O)C(C)(C4CCC(C)(CCN5C=CCCO5)CC14C)C23
O=C(O)Cc1cc(O)c(C(=O)c2ccccc2)[nH]1
CC(CNCCC(=O)NC(=O)C1CCOCC1)C1CCCCC1
Cn1cnnc1CCC1CCN(CCOc2ccccc2-c2ccccc2)CC1
CCOC(=O)c1ccc(-c2sc3c(C(=O)OCn4cc(C)c(=O)[nH]c4=O)cnc(-c4ccccc4)c3c2C)cc1
CCC(C)N(CCC(O)(COCc1ccccc1)C(F)(F)F)C(=O)c1ccccc1Cl
COc1cc(-c2cccc(C(=O)O)c2)ccc1-c1cn2cc(C)cc(C(=O)O)c2n1
CC(C)CC(=O)N1CCNC(=O)C1C(=O)CN(C)CCO
CC1(C)C(O)CCC2(C)C3CCC4OCC3(CCC12)CC1(OC(=O)c2cc(O)cc(O)c2C2OC(CO)C(O)C(O)C2O)CCC(C(=O)O)CC41
Cc1ccc2nc(-c3c(C)noc3C)cc(C(=O)NC3CCCCC3)c2c1
CC1CC2[NH+]=C(C=Cc3cccc(Cl)c3)N(CCCCCCl)C2C1
Cc1oc(-c2ccc(ONc3ccc(C4CCN(CC(O)(Cn5cncn5)c5ccc(F)cc5F)CC4)nc3)cc2)nc1C(=O)CC1CC1
CCOC(=O)C1=C(C)NC2=C(C(=O)CCC2)C1c1cc(N)ccc1Br
CSc1ccc(C(=O)CCCCCCCn2ccc(NN(C)C)cc2=O)cn1
CCC(C)c1cc(C)[n+](-c2nc(C)[nH]c2-c2ccccc2C(F)(F)F)c(C)c1C
CONP(=O)(CC(C(C)C)C(C)C(=O)C(C)=O)OC(C)=O
CCCCOc1ccc(-c2oc(=O)c(O)c(OCC)c2-c2ccc(OCCCC)c(O)c2)cc1O
COc1ccc(Oc2ccc(-c3sc(N)nc3C)cc2)cn1
CC(C)CNc1ncnc(Nc2ccc(Cl)c(Cl)c2)c1C#Cc1cccc(N)c1
O=C(CN1C(=O)NC(c2ccc3ccccc3c2)C(C(=O)Nc2ccc(F)cc2)=C1C(=O)O)NCc1ccc2c(c1)OCO2
O=C(CCc1c(-c2ccccc2C(=O)O)[nH]c2ccccc12)c1ccccc1
CC(C)(C)OC(=O)Nc1nn(CCCCN2CCC(Cc3c[nH]c4ccccc34)CC2)c2nc(-c3ccco3)cc(Cc3ccco3)c12
Nc1ccncc1-c1cnc2[nH]cc(CCc3ccc(NC(=O)C4CCCC4)cc3)c2c1
O=c1ccc(C#Cc2ccccc2)n[nH]1
CCCCCCCCCCCC(=O)NC(=O)C(Cc1cc(C)ccc1Cc1ccc(C(C)C)cc1)NCC1CCCCC1
OCC1OC(n2cc3cc(-c4ccc5[nH]ncc5c4)oc3nc2=S)C(O)C1O
CCc1cccc(-c2c(CC)[nH]c(C)c2-c2cccc(C(=O)O)c2)c1
CC1C(N2CC3CCC(C2)N3)c2cc(Cl)ccc2C12NC(=O)NC2=O
Cc1ccc2c(c1)C1CN(C)CCC1C(=O)N2
CC#CCSc1nc(=O)cc(CCC)[nH]1
COc1ccccc1NC(=O)NCC1CCC(CNS(=O)(=O)c2ccc(Cl)cc2)CC1
CC1(C)c2ccccc2Cc2cc(-c3ncc(CN4CCCC4CO)[nH]3)ccc21
CN1CCC2C(C(=O)NN)Nc3ccc(-c4ccccn4)cc3C21
FC(F)(F)c1ccc(CON=C2c3ccccc3-c3c(-c4ccccc4)n[nH]c32)cc1
Cc1sc(-c2ccc(C(F)(F)F)cc2CNC2CCCC(n3ccnc3C)C2)cc1C(=O)N(C)C
Fc1cccc(-c2c[nH]cc2-c2ccccc2)c1Cl
O=C(NCn1nc(-c2ccncc2)nc1-c1ccccc1)c1ccc(Cl)cc1
CCOC(CC(=O)NC(Cc1ccccc1)C(=O)NC(=O)C(CCC(=O)O)NS(=O)(=O)c1cc(F)c(F)cc1F)C(=O)O
CCOc1ccc(C=C2C(=O)NC(=S)N(c3cccc(C)c3C)C2=O)cc1
CCCCNC(=O)N1CCC(C(=O)Nc2ccc(OC)cc2)CC1
NC(=N[N+](=O)[O-])NN=C(COc1cc(Cl)c(Cl)cc1Cl)c1ccc(Cl)cc1
Cc1ccc(C(=O)NN(C(=S)c2ccccc2)C(C)(C)C)cc1
CNC(=O)c1ccc(F)c(S(=O)(=O)Nc2cccc(OC)c2)c1
COC(=O)C1(O)C(c2ccccc2[N+](=O)[O-])C12C(=O)Nc1ccccc12
COC1CC(OC2C(C)=CC3C4CCC5CC(OC(C)=O)CCC5(C)C4C=CC23C)OC(C)C1O
OC(CN1c2cccc(-c3ccc(-c4ccccc4)cc3)c2CC1c1cccc(F)c1)C(F)(F)F
Cc1nc(-c2ccccc2)c(C(=O)NCCNc2ccccc2C)s1
CN(O)CC(F)(F)C(F)(F)C(F)(F)Cl
CC(=O)OCC(O)c1cccc(C)c1
O=C(Nc1cccc(Cl)c1)OCCc1c[nH]c2ccccc12
CCOOc1cccc2c1c(C(=O)CC(O)CNC(C)(C)C)cn2C
CNc1nc(-c2cccc3[nH]c(=O)c4sccc4c23)cs1
O=C(CCc1ccc(S(=O)(=O)N2CCOCC2)s1)C1OC(c2nnc(NCO)s2)CC1O
O=Cc1cocc1O
O=c1c2ncn(C3OC(CO)C(O)C3O)c2nc2sccn12
Cc1cc(NCCN(C)C)nc(Nc2ccccc2C(F)(F)F)n1
O=C(NCCN1CCOCC1)C1CCC(=O)N(C(=O)c2ccc(F)c(Cl)c2)C1
CCCC(=O)N1CCN(Cc2ccc3c(c2)CCC3)CC1
CC(C)N1CCC(O)C1
CCCCCC(C)Nc1c(NCc2ccccc2)n(C)c(=O)n(Cc2ccccc2)c1=O
COS(=O)(=O)CCNCc1ccc(C(F)(F)F)c(Oc2ccc3c(c2)CCCC3=O)c1
CC1CCC2C(=O)N(c3ccc(NC(=O)c4ccc(Cl)cc4)nc3)C(=O)C2C1
CCCCc1ccc(C(=O)C(=O)c2ccccc2NNc2cc(C)on2)cc1
CNCCCN(C)NCCCCCCn1nc2c3c(c4c(cc31)Cc1ccccc1-4)C(=O)c1c(O)cccc1-2
CC(C)(C)c1ccc(NC(Cc2ccccc2)C(=O)N2Cc3ccccc3C2=O)cc1
COc1ccc(-c2csc(CCN(C)Cc3nc4cc(Cl)ccc4[nH]3)n2)cc1
CC1(C)CCC2(C(=O)O)CCC3(C)C(=CCC4C5(C)CCC(O)C(C)(C)C5CCC43C)C2C1
CCCc1noc(C)c1C(=O)Nc1ccc(C(C)=O)cc1
COc1cc2c(cc1OC)C(O)=NC1CCCC1NC2=O
CN=C(NC(C)=O)NC(=NC#N)Nc1cccc(Cl)c1
O=C(CCCCCCCN1CCN(c2ccccc2)CC1)NCCN1CCN(c2cccc(C(F)(F)F)c2)CC1
COc1ccc2c(CN3CCC(O)CC3)cc(=O)oc2c1
CC1CN(C(=O)c2cc(Cc3ccc(F)c(F)c3)n[nH]2)C(C)CN1Cc1cc(F)cc(F)c1
CC(=O)C1OC(n2cnc3c(N)nc(-c4cnn(CCCc5ccccc5)c4)nc32)C(O)C1O
O=C1N=C(c2nc3ccccc3[nH]2)SC1=Cc1ccccc1O
C=C(CCOC(C)=O)C(C(=O)OCC(C)C)c1csc(N)n1
CCC(C)(C)NCC(O)COc1ccc(CN2CCN(C(=O)CNc3cc(C)ccc3OC)CC2)cc1
Cc1cn(C2CC(O)C(CS(=O)(=O)O)O2)c(=O)[nH]c1=O
CCCCCCCCCCCCCCCC(O)C(Cc1ccccc1)NC(=O)C(C)(C)CC(=O)NC(CN(C)C)C(O)C(O)CCCCCCCCCCC
CC(CCC(=O)c1ccc(CO)cc1)C1CCC2C3CC=C4CC(O)CCC4(C)C3CCC12C
Clc1ccc(N2CCNCC2)c(NCc2cnc3ccccc3c2)c1
O=C(OCc1ccccc1)OC(=S)NCCN1C(=O)c2ccccc2C1=O
O=C1OCCN1c1ccc2oc(C3CCCCC3)cc2c1
CSc1ccc(N2C(=O)C(C)SC2n2c(-c3cccs3)cc3ccccc3c2=S)cc1
CC(C)(NC(=O)C(Cc1ccccc1)OCc1ccccn1)c1ccc(C(=O)NC(=O)C(CC(=O)O)Cc2ccccc2)cc1
Cn1ccnc1CN1CCC(C(=O)OCc2ccccc2F)CC1
O=C1C=C2CCC3C(=C2CC1)C(c1ccccc1)=CC1(c2ccc(O)cc2)C(=O)CCC31
CCc1ccc2c(c1)C(NC(=O)C(C)N1CCN(Cc3ccccc3)CC1)CC1(CCOC1)O2
COC(=O)C#CCn1c(=O)c(-c2ccc(OC)cc2)[n+]([O-])c2c(C)c(C(=O)NC3c4cc5c(cc4C(c4cc(OC)c(OC)c(OC)c4)C4C(=O)OCC34)OCO5)c(C)cc21
COc1ccc(C(c2cc(F)ccc2F)N2CCC(N(C)C)CC2)cc1OC
CC1=CCC(O)C2(OC(=O)Cc3cc(O)cc(O)c3)CC(O)C(O)C2C2OC(=O)C(CN(C)C)C2CC1
Cc1ccc2c(n1)[nH]c1ccc(C(=O)N3CCC4(CC3)Oc3ccc(C(C)(C)C)cc3O4)cc12
Cc1nn(C(C)C)cc1C(=O)NCCNS(=O)(=O)c1ccc(C(C)C)cc1
Cc1nc(Nc2ccc(F)cc2)nc2c1C(=O)CC(C)(C)C2
Cc1ccc(C=CC(=O)c2cncc(C(=O)O)c2)cc1
CC(C)(C)OC(=O)C1CCN(C(=O)Oc2ccc3nc(NCc4cncs4)sc3c2)CC1
Cc1cccc(ON=C2CCC3(C)C(CCC4C5CCC(=O)OC5(C)CCC43)C2)c1
CCc1ccc(NC(=O)CSc2nc(=O)c(CC)c(Cc3ccccc3)[nH]2)cc1
Clc1ccc(Oc2ccccc2)cc1
FC(F)(F)c1cccc(C=NNc2nc3ccccc3[nH]2)c1
CN1CCC(c2nc(-c3cccc(I)c3)[nH]c2-c2ccccc2)CC1
O=C1OC(C#Cc2ccc(F)cc2)C(O)(C23CC4CC(CC(C4)C2)C3)C(O)=C1Br
CCCNC(=O)N1Cn2ccc(-c3ccccc3)c2CC1Cc1c(C)cc(C)[nH]c1=O
O=C(Cc1ccc(Br)cc1)N1CCN=C1SCc1ccccc1
COc1cc2oc(-c3ccc(OC(C)=O)cc3O)c(OC(C)=O)c(=O)c2c(OC(=O)c2ccccc2)c1OC
C=CCC(=O)OC1CCC2C3=CC(OC)C4(C)C(CC(O)C5(C)C6OC(OC)CC6C54)C3(O)CCC12C
CCONc1nc(C)c(C(=O)C(=O)c2ccc(S(=O)(=O)N3CCCc4ccccc43)cc2)s1
CC(C)(C)C(=O)OCc1nc2ccccc2s1
COCC(=O)C1Cc2ccccc2CN1C(=O)N1CCc2ccccc21
CC(C)(C)c1ccc(N(C(=O)c2cnccn2)C(C(=O)NCC2CCCO2)c2cccc([N+](=O)[O-])c2)cc1
N=C(N)c1cccc2cc(C(=O)NN)c(=O)n(-c3c(F)cccc3Cl)c12
COc1ccc(CC(NC(=O)C(CC(C)C)C2CCCN2C(=O)NC2CCCC2)C(=O)NN(CC(C)C)C(=O)NC(=O)NC=O)cc1OC
CCOC(=O)c1sc(NC(=O)c2cccc(C)c2)nc1C
Cc1ccccc1N(C(=O)C(=O)NC1CCCO1)C(=O)C(NC(C)(C)C)c1ccccc1
N=C(N)c1ccccc1C(=O)NC(Cc1ccc(-c2ccccc2)cc1)C(=O)O
O=C(NCc1ccccc1Cl)c1cn2c(CO)cccc2n1
Cc1cnn(CC(C)NCc2csc(C#N)c2)c1
CCCCC1=c2[nH]c(C)c(CCc3nc4ccc(C)cc4[nH]3)c2=C(C)N2C(C(C)=O)=CNC2=C1C(=O)O
Cc1ccc2nc(C=Cc3ccccc3)c(-c3ccccc3)nc2c1
O=[N+]([O-])c1cc(CCn2nnc(-c3ccccn3)n2)cc([N+](=O)[O-])c1
NC(=O)c1ccc2[nH]c(S)c(Cc3ccccn3)c2c1
CCc1ccc(-n2nnnc2C2CC(O)CC2O)c(I)c1
COc1cc2ncnc(Nc3ccc(F)c(Cl)c3)c2cc1NC(=O)C(C)N(C)C
NC(C(=O)O)C1CCN(C(=O)CC2=CCC3C(N)(CCCC3(O)C(=O)O)C2)CC1
FC(F)(F)c1cccc(CN2CCCC(c3c[nH]cn3)C2)c1
FC(F)(F)c1cccc(N2CCN(C3CCCN(c4ccnc5cc(Cl)ccc45)C3)CC2)c1
NC(=O)C1CSC2c3cc(C(F)(F)F)ccc3C(=O)N12
CCCCCCCSc1ccc2nn(-c3ccccc3)[n+](-c3ccc(C)cc3)c2c1
COc1cc(-c2nc3nc(N4CCN(CCO)CC4)nc(N)n3n2)cc(OC)c1OC
CCNc1nc(-c2ccccc2)nc2c(=O)c(Cc3ccc(OCCCN(C)C)c(OC)c3)c(O)[nH]c12
COc1ccc(-c2nc(Nc3nc4ccccc4s3)n(Cc3ccccc3)c(=O)c2C#N)cc1
CCc1cc2c(cc1C)c(-c1ccoc1)cn2C
N#Cc1ccccc1C(=O)C1(c2cccc(-c3nc4c(n3Cc3ccccc3)CN(C(=O)N(CCN3CCCC3)Cc3ccccn3)CC4)c2)CCC1
CCN(CC)CCCc1cccc2cc(-c3cc4ccccc4o3)[nH]c12
O=C(C=Cc1ccc(Cl)cc1Cl)NCCCN1CCC2(CCCN2)CC1
O=C(Cn1c(CCN2CCN(c3nsc4ccccc34)CC2)nc2cccnc21)N1CCCCC1
N#CC(C#N)=Cc1ccc(Oc2ccc(C=NNC(=N)N)cc2)cc1
CC(C)CCNC(=O)c1ccccc1O
O=[N+]([O-])c1cn2c(n1)OCC(OCCOc1ccc(-c3ccc(OC(F)(F)F)cc3)cc1)C2
Fc1ccc(Cl)cc1-c1ccc(-c2ccccc2C=NNC(=NC2CCCCC2)N2CCOCC2)o1
Cc1cccc(NC(=O)CC(=O)Cn2c(Cc3ccccc3)nnc2SNc2ccccc2C)c1
COC(=O)c1ccc(Cn2cc(C(F)(F)F)ccc2=O)cc1
CN(CC(CCN1CCC2(CC1)C[S+]([O-])Cc1cc(Cl)ccc12)c1cccnc1)S(=O)(=O)c1ccccc1
NC(=O)c1[nH]c(-c2ccc(C3(O)CCCCC3)cc2)c2c1CCCC2=O
N#CC(Cc1ccc(Cl)cc1Cl)C(N)CC(=O)N1CCN(C2CCC(n3cc(C(N)=O)c(Nc4ccc([S+]([O-])C(F)F)cc4)n3)C(C#N)C2)CC1
CCC(=O)Nc1cccc(OC)c1
COC(=O)C1Cc2ccc(-c3cc4ccccc4[nH]3)cc2C1
CCOCc1ccc(C(=O)N(NCC(=O)OCC)c2ccc(S(=O)(=O)Cc3ccccc3-c3ccccc3)cc2)c(C)c1
CC1CC(=NO)c2c(c(-c3ccccc3)cc3occc23)O1
O=C(c1ccnc2ccccc12)N1CC2CC(C1)c1cccc(=O)n1C2
CN(C)C(=O)c1ccc(CSC(C#N)CNC(=O)C(C)(C)C)cc1
O=C(CCCn1c(O)c2ccccc2nc1=O)Nc1ccc(F)cc1F
CC(=O)C1C(NC(=O)N2Cc3c[nH]nc3C2)CCC2C1CCN2OC1CCC1
COc1ccc(N2CCN(CC(C)C(=O)N3C(=O)N(C)C(=O)C3(C)C)CC2)c(C(F)(F)F)c1
O=C(NCCCCNC(=O)NC(CO)Cc1ccccc1)NC1CCCCCC1
CC(C(=O)NC(=O)CNc1ccc(CCc2nnc(NCC(=O)N(C(C)C)C(C)C)s2)cc1)c1ccccc1
NCCCNCCCCCCCCCC(=O)NNC(=O)c1nc(-c2ccccc2)no1
COc1cc2nc(N)n(CCc3cccc(C)c3)c2cc1C
COc1ccc(C2Sc3cc(O)ccc3OC2c2ccc(OCCN3CCCC3)cc2)cc1
COc1ccc(NC(=O)c2ccc(-n3sc4ccccc4c3=O)cc2)cc1Cl
O=C(Nc1ccc(Cl)cc1)C(Cc1ccc(Br)cc1)=NO
Cc1nnn(CCc2cn(Cc3ccccc3)nn2)c1C
CCOC(=O)C1C(=O)C=C(Nc2nc(C(C)(C)C)cs2)CC1C
O=C(O)Cc1ccc(OCCN2CCCC2)cc1
OC(CN1ON=C(Cc2cccc(Br)c2)c2cccnc21)C(F)(F)F
Cc1csc(NC(=O)c2sc(-c3ccc(Cl)cc3)nc2C)n1
Cc1cccc2c1CC1C(C)C2(C)CCN1C(=O)OC(C)(C)C
Cc1[nH]c2ccc(F)cc2c1CCC(=O)NCCCN1CCN(c2ccc(C(F)(F)F)cc2)CC1
CC(C)(C(=O)O)N1CCN(C(=O)c2cccc3c2COC3)CC1
COc1ccc(OC)c(S(=O)(=O)C2C(c3ccccc3)C(C)N2C(=O)N2CCN(C)CC2)c1
COc1cccc(NC(=O)C2CC(=O)N(C)C2)n1
COc1ccc(C(=O)COC(=O)c2ccc3c(c2)C(=O)C(=O)N3Cc2ccc(F)cc2)cc1OC
CN1CCN(c2nccc(Nc3ccc(Cl)cc3)n2)CC1
CCCCC1(c2ccc3c(c2)C(C)(C)CCC3(C)C)CC1
O=[N+]([O-])c1ccc2nc3ccccc3c(NCCCO)c2c1
O=S(=O)(CCc1ccc(S(=O)(=O)N2CCC3(CCc4ccccc43)CC2)cc1)c1ccccc1
Cc1sc2c(N=C3NCCN3)[nH]nc2c1C
COc1cc(F)ccc1-c1cc(C(F)(F)F)nc(NCc2ccco2)n1
NC(Cc1nc(-c2cccc(CCCc3ccccc3)n2)n[nH]1)C(=O)O
COc1ccccc1C(c1nnnn1C(C)(C)CCCC(F)(F)F)N1CCN(Cc2ccncc2)CC1
O=C1Nc2cc(C(=O)O)ccc2C1=Cc1ccc(-c2ccc(F)cc2)cc1
CCNC(=O)C(C#N)=Cc1c(C)[nH]c(C(C)=O)c1C
O=C(NN=Cc1cc([N+](=O)[O-])cs1)c1ccncc1
Cc1sc(N)c2c1c1c(c(=O)n2C)n(C2CC2)c(=S)n1-c1nccs1
O=[N+]([O-])N=C1NCCN1Cc1ccncc1
Cc1ccc(C(=O)NN2C(=O)CSC2c2ccsc2)cc1
CC(NC(=O)CC(=O)c1ccc(Cl)cc1)c1nc2ccccc2[nH]1
CS(=O)(=O)c1ccc(N2N=C(C(=O)NN=Cc3cc(F)c(F)cc3F)CC2c2ccc(F)cc2)cc1
O=c1ccc2ccc(-c3ccccc3)cc2o1
CC(C)(C)NC(C(=O)N(c1ccc(F)c(Cl)c1)S(=O)(=O)c1ccc(N2CCOCC2)c(C(=O)N2CCCC2)c1)c1ccncc1
CCC(C)C(NCc1ccccn1)C(=O)NCCC(C)C
CCCN(c1nncc2ccn(C)c12)N1CCC(C(=O)c2ccc(Cl)cc2S)CC1
CS(=O)(=O)NC(=Nc1ccc(Cl)cc1)c1ccco1
CCCCOc1cc(OCCCCCCCCC(=O)NO)c(C(O)CCC)cc1Cl
CC1=C(c2ccc(OC3OC(COC4OC(CO)C(O)C(O)C4O)C(O)C(O)C3O)cc2)C(C)(O)CCC1
CN1C(=N)N(C)C(c2ccccc2F)C2(Sc3ccccc3N2C)C1=O
CC1(C)CC(=O)c2nc(-c3cccnc3)n(-c3ccc(S(N)(=O)=O)cc3)c2C1=O
CCn1c(C)c2c(nc1=S)C1CC(C(O)CC(C)C)C(N(C)C)CC1C2
CCN(CC)c1nc(Nc2ccccn2)c2nnn(C3CCC3)c2n1
CCOc1cc2c(cc1O)C13CCN(C)C(C2)C1C=C(C)C(=O)C3C(C)=O
NS(=O)(=O)c1ccc(NC(=O)C=Cc2ccc(O)cc2)cc1
CCOC(C(=O)NC(=O)C(N)Cc1c(C)cc(O)cc1C)C(O)CS(=O)(=O)c1ccccc1
COc1ccc(Nc2nc(-c3cccc(OC4CCN(C)CC4)c3)nc3c2cnn3C)cc1OC
Cc1cc(C(C)(C)C)nn1-c1ccc(Cl)cc1C(=O)NC1CC1
CC1=C(C(=O)Nc2ccc(C(C)(C)C)cc2)C(c2cccc(Br)c2)n2c(nc3ccccc32)N1
COC(=O)c1cc(OC)cc(OC)c1O
CC=CC(=O)CONc1ccc2nc3c4[nH]c5ccccc5c4ccn3c(=O)c2c1
Cc1cc(-c2n[nH]c3ccc(C(=O)NCc4ccccc4)cc23)ccn1
O=C(NCCc1ccc(F)cc1)Nc1nnc(-c2ccc(Cl)c(Cl)c2Cl)o1
O=C1c2ccccc2C=C2CCCC12
CC12CCN(C(=O)Nc3cc(C(F)(F)F)cc(C(F)(F)F)c3)C(Cc3c(O)cccc31)C2(C)C
COc1ccc(C(=O)CCCCC(O)(OC)C(=O)C2CCCC2)cc1
C=CCN1C(=O)C(Cc2ccc(C(=O)OCC)cc2)C(=O)N(c2ccc(OC)cc2)c2ccccc21
CCOCP(=O)(OCC)C(C#N)C(c1ccccc1)c1ccccc1
O=C[PH](c1ccc(Cl)cc1)(C(c1ccc(Cl)cc1)c1ccc(Cl)cc1)C(Cc1ccc(Cl)cc1)P(=O)(O)O
CC1(CCNC(=O)c2ccc([N+](=O)[O-])o2)Cc2c(cccc2C(C)(C)C)O1
CCCN(CCCCNc1ccnc2cc(Cl)ccc12)C1COc2ccccc2O1
Cc1cc2c(ccc3cccc(CC(=O)NNC(=S)Nc4cccc(Cl)c4Cl)c32)s1
COc1ccc(OC)c(NCCC(=O)NS(=O)(=O)c2ccc(C)cc2)c1
CCC(C)C(NC(CCC(=O)O)C(=O)NC(=O)C(N)CC(C)C)C(=O)C(Cc1ccccc1)C(=O)C(CCC(=O)O)C(=O)NNN
Cc1nc(C)c(C(=O)NN=CC(C)n2cncn2)s1
COc1ccc(-n2nnnc2SC(=O)CNc2cccc(Oc3nc(C)cc(N(C)C)n3)c2)cc1
CC(=O)OC1CCCC2C1(C)CC(=O)C1(O)C2(C)C(OC(C)=O)C(OC(=O)C(C)C)C(O)C2OCC3(C)C(OC(C)=O)CCC231
Cc1ccc(CN2C(=O)C(C3CC3)Oc3ccc(-c4cc(C(=O)O)on4)cc32)cc1
Cn1c(N2CCN(Cc3ccc4ccccc4c3)CC2)nc(-c2ccncc2)cc1=O
CCn1c(SC(=O)CNc2nc(C)cs2)nnc1-c1ccsc1
COC(=O)CC#Cc1ccc(OC)cc1
Cc1ccc(CN(C)C(=O)C2CCC(=O)N(C3CC3)C2)s1
CON=C(c1cccs1)c1ccccc1COc1ccccc1
CNc1ncc(C(=O)c2ccc(Cl)cc2)s1
O=C(O)CN1C(=O)C(c2ccccc2)SC1=Cc1ccccc1
O=C1N=C(N2CCCCC2)SC1=Cc1ccc2c(c1)OCO2
C=CC(=O)Nc1ccc(C)nc1Nc1ccccc1
CC(C)(C)C(=O)NC1CCC2CCC(C(=O)NCc3cccnc3)C(=O)N21
CCN(CCc1ccc(OC)c(OC)c1)C(C)CCN1CCN(CC=Cc2nn(-c3ccccc3C#N)c3ccccc23)CC1
CC1CCN(S(=O)(=O)c2ccc(I)cc2)CC1
COC(=O)C=C1NCc2cc(Cl)cc(Cl)c21
CCC1C(=O)C2(OC)C(C(C)=O)=C(O)C(OC(C)=O)N(OC)C2N2CCC(OC(C)=O)C12CC(=O)NCCOC
CCOc1ccccc1C(=O)OCc1ccc2[nH]c(=S)[nH]c2c1
C=C(C)c1ccc2c(ccc3c2nn2c(C)n[nH]c32)c1
CCC=CCCCC(=O)NCCCNCCCOCC=CCC=CCC=CCC=CCC=CCC=CCC=CCC=CCCCCCC
COc1cc(C=CC(=O)c2ccc(OC3CCNCC3)cc2)cc(OC)c1OCN1CCC(CC(=O)O)CC1
Cc1cc(C=C2c3ccccc3C(=O)N(C)c3ccccc32)c(C#N)c(=O)[nH]1
COc1ccc2c(c1)-c1ccc(CC(=O)OC(C)C)cc1C2=C1C(=O)Nc2ccccc2NC1=O
COC(=O)C1=C(C)NC2=C(C(=O)CC(c3ccc(OC)c(OC)c3)C2)C1c1ccc(OC)c(OC)c1
O=[N+]([O-])c1ccc2c(c1)N=C(Nc1ccccc1C(F)(F)F)c1ccccc1S2(=O)=O
CC(C)c1sccc1CNC(=O)Cc1ccc(-n2nc(C3CC3)cc2C2CC2)cc1
COCOc1cc2cc(C(=O)OC(C)=O)cc(-c3ccc(C)cc3)c2cc1OC
CC1CCC2C(C)C(Nc3cccc(NCCC(=O)N(C)C)c3)OC3OC4(C)CCC1C32OO4
COc1ccc2ccccc2c1CN1CCOC(Cn2cncn2)(c2ccccn2)C1
COc1ccc(NC(=O)c2ccc(N3C(=O)C4C5C=CC(C5)C4C3=O)cc2)cc1
CCc1ccc(C(=O)Nc2ccccc2C)cc1
O=C1c2ccccc2C(=O)N1CCCCN1CCN(c2ccc(F)cc2)CC1
COc1ccc2[nH]cc(CCNC(=O)Cc3ccc(C)c(C)c3)c2c1
Cc1c(C(=O)C(C)C)ccnc1N(C)NC1CCCC1
CCCCOc1ccc(CCC(=O)NC(=S)NC2CC2)cc1OC
CCC(c1ccc2c(c1)OCO2)N1CCN(Cc2ccc(F)cc2)CC1
CC(=O)Nc1nc(=O)c(-c2cccc(Br)c2)c(C)[nH]1
Cc1ccccc1NC(=O)CCCN1C(=O)c2ccccc2S1(=O)=O
FC(F)(F)c1ccccc1-c1csc(NN=c2ccn(CCN3CCCCCN4C3=NCC3(CCCCC3)c3ccccc34)c3ccccc23)n1
COc1ccc(CNc2cc(-c3ccc(C(C)(C)C)cc3)ccn2)cc1
CN1CCN(N=Cc2nc3ccccn3c2-c2ccc(F)cc2)CC1
O=C(C1CC1)C(O)(c1ccccc1)C1CCCC1
COc1ccc(COc2cc(C=NNC(=O)c3ccc(CO[N+](=O)[O-])o3)ccc2C)cc1
Cc1ccc(NC(=O)COS(=O)(=O)c2ccc(C(=O)N3CCOCC3)cc2)c(C)c1
Cc1cc(C#N)cc(CON=C(C2CCCCC2)C2CCNCC2)c1
COC1=CC=CC(C(c2ccc(SC)cc2)C(C(=O)c2ccc(OC)c(OC)c2OC)c2ccc(OC)c(OC)c2)=c2oc3c(OC)c(OC)ccc3c(=O)c2=C1
O=C1CCc2cc(S(=O)(=O)NCc3ccc(OC(F)(F)C(F)F)cc3)ccc2N1
Cc1nonc1NC(=O)c1ccc(F)cc1Cl
NC1COC2(C1)C1CC3CC(C1)CC2C3
O=C(COc1ccc(-n2cnnn2)cc1)Nc1ccc(Cl)cn1
C=C(C)C(COC(C)=O)C(CC(C)OC(C)=O)OC(=O)C(C)C
Cc1ccc(S(=O)(=O)NC(=S)N2CCN(S(=O)(=O)c3ccccc3)CC2)cc1
CSC(=S)Nc1ccc(-c2nsc(=O)c(-c3ccccc3)n2)cc1
O=C(CN1CCN(CC=Cc2ccc(Cl)cc2)CC1)SC1=NS(=O)(=O)c2ccccc21
CNC(=O)c1cc(-c2ccc3oc(Nc4ccc(C(C)(C)C)cc4)nc3c2)cn1C
Nc1nc(=S)[nH]c2[nH]ccc12
C=C(c1cc(Cl)ccc1OCC(O)CNC(C)(C)C)n1ccnc1
CCN(CC(=O)N1CCc2[nH]nnc2C1)C1CCS(=O)(=O)C1
O=C(CCCF)NCC1CN(c2ccc3c(c2)CCC3)C(=O)O1
Cc1ccc2c(=O)cc(-c3ccc(-c4ccccc4)s3)[nH]c2n1
C=CC1(C)C=C2CCC3C(C)(C(=O)NCCN4CCN(c5nsc6ccccc56)CC4)CCCC3(C)C2CC1
Cc1ccn(-c2ccc(Cl)c([N+](=O)[O-])c2)n1
O=C(NCCCN1CCN(c2cccc(Cl)c2)CC1)c1cccc(-n2nnc3c(C(F)(F)F)cc(-n4ccnc4)nc32)c1
Cc1[nH]c2ccccc2c1C=C1C(=O)NN(c2ccc(S(N)(=O)=O)cc2)C1=O
CC(C)Cc1ccc(S(=O)(=O)NCC2CCCCC2)cc1
CCCCC1OC(n2cnc3c(OCOP(=O)(O)O)nc(N)nc32)C(O)C1O
O=S1(=O)CCN(Cc2ccccc2)S(=O)(=O)N1Cc1ccc(F)cc1
CC(C)c1ccccc1Sc1c(O)cc(-c2ccc(O)c(C(=O)O)c2)oc1=O
O=C(O)c1cc2c(s1)-c1ccccc1CC2
CC(C)(C)c1cc(NCc2ccc(C(=O)N3CCCC3)s2)no1
COC(=O)c1sc2c(CC=CCO)c3n(c(=O)c2c1C)-c1ccccc1CC3
CNC(=O)c1c(Br)c(CNC(=O)Nc2ccccc2)cn1C
O=C(CSc1nnc2sc3ccccc3n12)Nc1nccs1
CN(CC(O)CC1CCCC2(CCCCC2)C1)C1CC2c3ccccc3Cc3ccccc3N2C1
c1ccc(CN(Cc2nnc(-c3cccnc3)o2)c2ccccc2)cc1
Cc1cc(NCc2ccccc2)n2ncc(-c3ccc(Cl)cc3Cl)c2n1
CCCCOc1ccc(C=NNC(=O)c2cccnc2)cc1OC
S=C(NN=C1CCCN1)Nc1ccc(Br)cc1
Cn1c(=O)[nH]c(=NC2CCC2)c2c3c(sc21)CCCC3
O=C(O)CC(NS(=O)(=O)c1cc(Cl)sc1Cl)c1ccc(C(F)(F)F)cc1
CS(=O)(=O)c1ccc(C(C#N)c2ccc(OC(F)(F)F)cc2)cc1
CC(C)CC(C=NNS(C)(=O)=O)NC(C(=O)NC(C)C(=O)NCC(=O)NC(=O)OCc1ccccc1)C(C)C
Cc1ccc(NC(=O)c2cnc(N(C)C)nc2)cc1C
COCCCNC(=O)c1ccc(C)c(C(=O)NC(Cc2ccccc2)C(O)C(=O)C2N(C(=O)NC(C)(C)C)CSC2(C)C)c1
Nc1nc(N)c2ncn(C3CC(N)C(CO)O3)c2n1
O=C1NCCn2cc(Br)c(Br)c21
Cc1cccc(N2C(=O)Cc3c(n(C)c4ccccc34)C2=O)c1C
OCCC1CN(Cc2cccnc2-n2nccn2)CCCO1
Cc1cc(-c2n[nH]c3cc(NC(=O)NC(C)c4ccccc4CC(C)C)ncc23)ccn1
CC(C)C1=CC(c2ccc(F)cc2)(C(O)C(N)=O)NC1=O
COc1ccc(-c2[nH]c(CN3CCC(O)CC3)nc2-c2ccc(NC(=O)Cc3noc(=O)c4ccccc34)cc2)cn1
O=C(CCOCC(=O)c1cccs1)NC(=O)c1ccccc1
CC(O)C(NC(Cc1ccccc1)C(=O)N1Cc2ccccc2CC1S(=O)(=O)Cc1ccccc1)C(=O)NC(=O)N1CCCC1
Oc1ccc(C(O)c2ccc(O)cc2)cc1
COc1cc2c(c(OC)c1)C1Cc3c(O)cccc3CN1CC2
c1ccn(-c2ccc3c(cnn3CCN3CCOCC3)c2)c1
CCCCCNC(Cc1cccc2ccccc12)C(=O)C(Cc1ccc(O)cc1)C(=O)NC1Cc2ccccc2CN1C(=O)NC(=O)C(N)CCSC
CCCCCCCCCNC(=N)Nc1nc(-c2ccc(F)c(F)c2)cs1
O=C1c2cccc(O)c2C(=O)c2c(NCCNCCO)ccc(O)c21
CC1=C(C(=O)N2CCN(c3ccc([N+](=O)[O-])cc3)CC2)C(c2cccs2)c2c(n(C)c(=O)n(C)c2=O)N1
COc1ccc(NCC(=O)NC(=O)c2cccs2)cc1Cl
CCC(Oc1cccc2ccccc12)C1CCN(C(CC(=O)O)c2cccc(C(C)(C)C)c2)CC1
Cc1nc(C)c(C(=O)Nc2ccc(Nc3ncc(-c4cnccn4)cn3)c(C)c2C)o1
Cc1ccc(Nc2c3ccccc3nc3c(C(=O)NNC(=O)CCN4CCN(C)CC4)cccc23)nc1
COc1ccccc1C(=O)Nc1cncc(C(=O)c2cn(C(C)C)c3ncncc23)c1
COc1ccc2c(NC(=O)c3ccc(Cl)cc3)cc(S(=O)(=O)Nc3ccc(CCNCC(O)c4cccnc4)cc3)cc2c1
Cc1cc(C)cc(NC(=O)Nc2c(-c3ccccc3)nc3ccccn23)c1
O=C(c1ccccc1)n1nncc1-c1cc(-c2ccccc2)on1
CC(C)OCC(=O)On1c(-c2ccccc2)nc2c(OCC(O)C(C)N3CCOCC3)cccc21
CN(C)CCCC1CCc2ccc(NS(=O)(=O)c3ccc(Cl)cc3)cc21
O=C(O)C1Cc2c([nH]c3ccccc23)-c2nc(=O)c3c(Oc4cccc(F)c4)cccc3n2C1
CCN(CC)CCn1c(C)c(C(=O)c2ccc(C(F)(F)F)cc2)c2ccccc21
CC1C=C(CCC(C)C2CCC3(C)C2(C)CCC2C4(C)CCC(=O)C(C)(C)C4CC4OC423)OC1=O
CCNc1ccc(OC(=O)CSc2nc3ccccn3c2[N+](=O)[O-])cc1
CCCCCC(=O)N1CC(c2ccccc2)C(C(=O)C2CCN(C(=O)CCN3CCCC3)CC2)C1C
CC(C)C(NC(=O)C(NC(CC(=O)O)C(=O)COCc1ccccc1Br)C(C)C)C(N)=O
O=C(O)C1CCC(c2ccc(Cc3ccc4ccccc4c3)cc2)CC1
CCCCCCCC(O)C=CC1C(O)CC(O)C1C=CC(O)CCC=CC(O)CC(O)CCCCCCC
Cc1ccc(S(=O)(=O)N2CCCC(C(=O)NCc3cccc(C)n3)C2)cc1
CCC(C)C(NC(Cc1ccccc1)C(=O)NC(CC(C)=O)Cc1ccccc1)C(=O)NC(=O)C1CCC(C)CN1
O=C(Nc1ccc(C(O)c2ccccc2)cc1)Nc1ccccc1C(=O)NC(Cc1ccccc1)C(O)CNC(=O)C(Cc1ccccc1)NC1CCOC1O
O=C1C(CO)C(c2ccccc2)N1c1ccccc1
O=c1c2ccccc2n2c(-c3ccccc3)nnc2n1-c1ccccc1
Cc1ccc(OCc2nc(C(N)=O)c3c(-c4ccc(C)o4)cn(C)c3n2)cc1
CC(C)(CO)CC(C)(C)CCNc1ccccc1-c1nc2ccccn2n1
CC(=O)ON1CCC2C(=O)N(c3ccc(C)nc3)CCOC2C1
CC(=O)OC1CCC2(C)C(CCC3C2CCC2(C)C(OC(C)=O)CCC32)C1
O=C(C=Cc1ccc(Br)cc1)Nc1ccc(NC(=O)c2ccccc2CNC(=O)c2cc(Br)cc(Br)c2)cc1Cl
CC1CC(C(C)C)C(C(O)CC=CCC=CCC=CCC=CCCC(=O)O)O1
O=C(CSc1nc2c(c(=O)n(Cc3ccccc3)c(=O)n2Cc2cccc(F)c2)n1Cc1ccccc1)Nc1ccccn1
NC(=O)CC(NC(Cc1ccc(O)cc1)C(=O)O)C(=O)NC(=O)CCC(N)C(=O)O
Clc1cc(Nc2ncnc3ccc(C#CCCc4cc(-c5ccccc5)no4)cc23)ccc1ON1CCSCC1
C=CC(=O)Nc1ccc(CNc2cccc(NC(=O)c3cncn(Cc4ccc(F)c(F)c4)c3=O)c2)cc1
CCN1CCN(C2=NS(=O)(=O)C(c3ccc(OC)cc3)=C2C)CC1
CCCCC(NC(=O)CN1Cc2ccccc2C1=O)C(=O)O
CCC1(O)C(=O)OCc2c1cc1n(c2=O)Cc2c-1nc1ccccc1c2C(=O)c1cc(C#N)cc(C(F)(F)F)c1
CCC(Nc1oc(-c2ccco2)nc1-c1ccco1)c1ccccc1
CC(C)Cc1ccc(C(=O)NC(C)c2ccccc2-c2ccccc2)cc1
NN=C(NC(=O)C(N)Cc1cccs1)C(=O)O
O=[N+]([O-])c1cccc(Cn2c(C(F)(F)F)nc3cc(Cl)c(Cl)cc32)c1
CCCCC(=O)OC(CCC(=O)O)CNC(=O)C(N)CCCNC(=O)C(Cc1ccc(OP(=O)(O)O)cc1)N(C)C(=O)C(N)Cc1ccc(O)cc1
CC(c1ccc(Cl)cc1)N1CCC2(CCC(O)CC2)OC1=O
CCCOC(=O)Nc1scnc1C
CNc1ccccc1C=CC=NNc1ncnc2c1ncn2C1OC(CO)C(O)C1O
CC(=O)C=C(c1ccccc1)c1cc2cc(Br)c(OCCOC(C)CO)c(C)c2oc1=O
CC(NC(=O)c1ccc(Oc2ccc(OC(F)(F)F)cc2)nc1)C(C)(C)C
CCCCOc1c(OC)ccc2c1CCCC2
CCCCN1CC2(CCC1=O)CCN(C(=O)c1ccc(Cl)c3ccccc13)CC2
Cc1ccccc1S(=O)(=O)NC(c1ccccc1)C(C)O
Cc1ccc2c(N3CCN(Cc4cccs4)CC3)cccc2n1
CCCCCCCC=CCCCCCCCC(=O)OCCOC(=O)C1(O)COC2C(O)COC21
CCCCCCCCC1C(=O)OC2OC3(C)CCC4C(C)CCC1C24OO3
CCCCCC(=O)N1CC2CC(C1)c1nc(C(C)C)ccc1O2
C=CC(=O)Nc1ccc(Nc2ncc(Cl)c(-c3ccnc(NC(=O)C4CCCCC4)c3)n2)cc1
OC1CC2CCC(C1Cc1ccccc1)N2CCc1cnnn1C1CCOC1
CC1CCCN(Cc2c[nH]c3ncccc23)C1
CCCc1c(OCCCCN2CCOCC2)ccc2c(C(F)(F)F)coc12
O=C1CN=C(c2ccc(Cl)c(Cl)c2)C2N1CC(=O)N1CCSC21CS(=O)(=O)c1ccc([N+](=O)[O-])cc1
CC1CN(C(=O)c2ccc(OCC(O)(Cn3cncn3)c3ccc(F)cc3F)cc2)CC(C)(C)C1
CCOOCn1c(=O)c2c(nc(C(C)C)n2CCCc2ccccc2Cl)n(Cc2ccccc2F)c1=O
CCCC1NC(=O)N(C(=O)OCc2ccccc2)C2CCN(C(=O)N(C)CCC)C12
Cc1cn(C2CC([N-][N+]#N)C(OP(=O)(O)OP(=O)(O)OP(=O)(O)O)O2)c(=O)[nH]c1=O
FC(F)(F)c1ccc(Cn2c(-c3ccncc3)nc3cc(Cl)c(Cl)cc32)cc1
COc1ccccc1C(C)(O)c1cc(OC)c(OC)c(OC)c1
COc1cc(NC(C)C)c2c(c1)n(CC(C)C)c(=O)n2CC(F)(F)F
O=P(O)(O)CC(O)C(O)OP(=O)(O)O
O=C(O)CNCCCCCC(=O)C1SCC2NC(=O)NC21
O=C(CCN1CCC(c2ccccc2)CC1)Nc1nc2c(s1)CCCC2
N#Cc1ccc(N2CCN(Cc3ccnc4ccccc34)CC2)cc1C(F)(F)F
CCCCCCCCCCCCC=CC(O)C(O)C(C)C1OC(OC)C(NOOC)C(O)C1O
CN(C)CCCn1nc(-c2ccc(Cl)cc2Cl)cc(N2CCc3ccccc3C2=O)c1=O
Nc1ncc2c(n1)C(CNc1ccncc1)CC2
CC1=CCC(C(=O)NCc2ccccn2)N1C(=O)OC(C)(C)C
CCc1cc(C(=O)N2Cc3[nH]cnc3CC2C(=O)NCCCn2ccnc2)c(CC)o1
COc1cc2c(cc1-c1nc(Nc3c(C(F)(F)F)cccc3C(F)(F)F)sc1C)CCCC2=O
COc1ccc(C#Cc2ccc(-n3ccnc3)cc2)cc1
O=C(CN(C(=O)c1ccc(-n2ccnc2)cc1)c1ccccc1C(F)(F)F)Nc1ccnc(Cl)c1
Cc1ccc(CN2CCCCC23CC(=O)N(CC(=O)N2CCN(c4cccc(F)c4)CC2)C3=O)cc1
CCC(C)C1(c2ccccc2)NC(=O)N(C(=O)CN2CCN(Cc3ccc4c(c3)OCO4)CC2)C1=O
S=C(NCc1cccs1)NN=Cc1cccs1
Cc1ccc2cccc(OCCCCN3CCN(C4CCCCC4)CC3)c2n1
C#CCn1c(-c2ccc(O)cc2)csc1=NN1C(=O)CCC1=O
CCCS(=O)(=O)C(=O)c1ccc(NN2CCN(Cc3ccc(C)o3)CC2)cc1
CC(C)N1C(=O)CC(Sc2ccc(C(F)(F)F)cn2)C1=O
CCC1C(=O)N=CN1Sc1nc(C)cs1
CC(=O)C(Cc1c[nH]c2ccccc12)C(=O)NNC(=O)C(CCCCN)NNC(=O)C(C(=O)C(N)Cc1ccccc1)C(C)O
CCOSc1nc2cc(C(=O)CC(=O)Nc3ccc4c(c3)OCCO4)ccc2n1CC
CCOC(=O)C(O)=CC(C)=CC(=O)Nc1nc(C(C)(C)C)cs1
CCN(CC)Cc1cc(C(C)(C)C)cc(C(c2ccccc2)c2c(C)[nH][nH]c2=O)c1O
CNC1CCc2ccc(S(=O)(=O)NCCc3ccc(O)cc3)cc21
O=C(CN1C(=O)CSc2ccc(S(=O)(=O)N3CCOCC3)cc21)N1CCN(c2cccc(Cl)c2)CC1
C=C(C)C1CCC2(C(=O)N3CCCC3)CCC3(C)C(CCC4C5(C)CCCC(C)(C=O)C5CCC43C)C12
Cn1nccc1C1CCN(CC(=O)Nc2cc(Cl)ccc2F)CC1
COc1ccc(C2C(C(=O)c3ccc(OC)cc3O)=C(O)C(=O)N2c2ccc(-c3ccc(F)cc3)cc2)cc1
Cc1ccc(-c2cc(C(F)F)n3ncc(C(=O)NC(C)c4ccccc4)c3n2)o1
COc1cc(N2CCN(CCO)CC2)ccc1Nc1ncc(Cl)c(-c2cnc3ccccn23)n1
Cc1nc2cc(CCNS(=O)(=O)c3ccc(F)c(Cl)c3)ccc2n1CC(C)(C)C
Cc1ccc(C=C2COc3cc(O)cc(O)c3C2=O)c(F)c1
COc1ccc(Cl)cc1NC(=O)Cn1nnc(-c2ccccc2)n1
COCC(O)Cn1c(C(C)=O)c(C(C)=O)c2cc(C#CCC(=O)N(C)C)ccc21
O=C(CNCCCNc1ccnc2cc(Cl)ccc12)Sc1nc2ccccc2c(=O)n1-c1ccc(F)cc1
CC(NC(N)=O)C(=O)Nc1ccc(NC(=O)c2ccccc2Cl)cc1
CSc1ccc(NC(P(=O)(O)O)P(=O)(O)O)cc1
CCCC(C(=O)S(C)(=O)=O)c1ccc(NNCC(C2CCCCC2)C(O)C(O)CC(C)C)cc1
COCCC(C)=C(C)CCC=C(C)CCC=CCCC=CCCC1(C)CCc2cc(O)c(C(=CO)C(=O)O)c(C)c2O1
Cc1cc(COc2cccc(C=NNC(N)=O)c2)c2ccccc2n1
O=C(O)CCC(=O)NN=C1C(=O)Nc2ccccc21
CC(C)C(CC(=O)O)CC(=O)NC(CO)Cc1ccccc1
COc1ccccc1CNC(=S)NC1CCCC1
NC(=O)c1cccnc1SSc1ccccc1
O=C(c1ccccc1Cn1nc(-c2ccccc2)c(-c2ccccc2)c1-c1ccccc1)N1CCOCC1
CCOCc1c(COC(=O)C(C)(C)C)cccc1NC(=O)CC#CCN1C(=O)C2(SCC(=O)N2NC(=O)C(C)CCCc2ccc3c(c2)OCO3)c2ccccc21
Cc1ccc(S(=O)(=O)NCCc2csc(-c3ccc(N4CCOCC4)cc3)n2)cc1
O=C1NCCN1Cc1ccc2nonc2c1
CCC(CN1CCC(C)(C)CC1)CC1(c2ccccc2)c2ccccc2-c2ccccc21
CC12C=CC(=O)NC1CCC1C2CCC2(C)C(C(=O)CO)CCC12
CC(=O)N(C)c1cc(NC(=O)NCCc2cccs2)ccc1C
CCCCCC(C)N(C(=O)CCl)C(C)C(=O)Nc1ccccc1
CCc1nn(-c2ccccc2)c2nc(Cl)nc(N3CC(C(C)C)N(C(N=C4COc5ccccc5C4=O)C(C)CC)CC3=O)c12
CCC=C(C)Cc1cc(CNCCc2ccc(OC)c(OC)c2)c(O)c(C(C)=O)c1O
O=c1cc(N2CCCn3c(CO)cnc3C2)c2ccccc2[nH]1
Cc1nc(Nc2ccc(N(C)c3ncc(C(F)(F)F)cn3)cc2)nc(C(C)(C)C)n1
Cc1cccc2[nH]c(CNC(=O)N3CCc4nc(-c5ccccc5)[nH]c4C3)nc12
O=C(Cc1csc2ccccc12)OC(=O)CN1CCOCC1
C=C1C(=O)OC2C=C(C)CC(OC(=O)C(C)=CC)C12
O=C1C(=Cc2ccccc2[N+](=O)[O-])Nc2ccccc21
Cc1c[nH]nn1
Cc1ccc2nc(Nc3sc4ccccc4c3C(=O)Nc3ccccc3)sc2c1
Cc1c(C(=O)N2CCC(O)CC2)cc(-c2[nH]c(C(=O)N3CCCC3)c(C)c2-c2ccc(F)cc2)cc1N(C)S(C)(=O)=O
Cc1c(C2C3CSc4ccccc4N2O3)nc2ccc(C(F)(F)F)cn12
CCn1ccc(Cc2cc(=O)n(C)c(NC3CCC(O)CC3O)n2)n1
CCc1ccccc1CN(Oc1ccc(CCCCc2ccccc2)cc1)C(CC)C(=O)O
O=C(Nc1cccc(Cl)c1Cl)c1cc(-c2ccc(Cl)cc2)no1
CN(N=Cc1ccc(S(=O)(=O)O)cc1)c1ncc2cc(C#N)c(Nc3ccccc3F)nc2n1
Cc1ccccc1SC(=O)CNC1CCCCC1
CCOC(=O)c1c(S(=O)(=O)N2CCC(C(N)=O)CC2)c(C)n(C)c1C
CCn1cc(C(=O)O)c(=O)c2sc3ccccc3c21
C=CCNC(=O)NC(CC(C)C)C(=O)NC1CC(C(=O)O)CN(C)C1
O=C(Nc1cccc([N+](=O)[O-])c1)Oc1cccc2c1OCCO2
CCOC(=O)c1c(-c2ccccc2)oc2ncnc(N)c12
Cn1cc(C(=O)O)c(=O)c2c1nnn2Cc1ccccc1
Cc1ccc(CN2C(=O)C(O)(Cn3cncn3)c3cc(Cl)ccc32)cc1
CCC(C)C(=O)N(O)Cc1ccccc1
C=C(CNC(=O)Cc1cccs1)C1CC(=O)c2ccc(C)cc2O1
FC(F)(F)c1cc(C=Cc2cncc(-c3cccc(NCC4CC4)c3)c2)cc(C(F)(F)F)c1
CCCCN1C(=O)c2ccc(N)c(C)c2C1=O
Cn1c(=O)c2c(nc(SCCSC(c3ccccc3)c3ccccc3)n2C)n(C)c1=O
Cc1cc(C(=O)CSc2nnc(-c3cccc4ccccc34)o2)c(C)n1Cc1ccco1
CCC(C)c1ccccc1N=C1SC(=Cc2ccc(OC(C)=O)c(OC)c2)C(=O)N1CC
Cc1ccnc(-c2nn(-c3ccc(C=NO)c(F)c3)c3ccccc23)c1
COc1ccc(OCC2OC(c3ccccc3)C=CC2Oc2ccc(OC)cc2)cc1
COc1cccc(-c2nc3nc(C)c4c(n3n2)N(Cc2cccc3c2CCCC3)CC4)c1
Cc1ccc2nc(C3CCN(N4CCC(c5n[nH]c(C)n5)CC4)CC3)c(CC(=O)c3ccncc3)n2c1
COc1cccc2c1c1c(n2-c2ccccc2)CCN1
Cc1c2c(nn1C(=O)c1ccsc1)C(=O)N(c1ccccc1)C2c1ccco1
CC(C)NC(=O)C1CC2=C(CCC2=O)N(C)C1
CC(C)c1nc(-c2ccc(NC(=O)N3CCC4(CC3)CCN(C(=O)c3cc(N(C)C)cnc3N)CC4)cc2)cs1
Cc1ccccc1C(=O)Nc1nc(C)c(C(=O)c2ccc(OC(F)F)cc2)s1
CCC(C)C(NCCC(O)C(C)(C)C(=O)C(CC(C)C)C(=O)NC(=O)OCCNOC(C)=O)C(=O)NCC(C)Cc1ccccc1
CCCCCC(O)C=CC1C(O)CC(O)C1C=CCCCC1SCC2NC(=O)CCC21
CS(=O)(=O)c1ccc2nc(NC(=O)c3ccc(F)nc3F)sc2c1
CCCN(CCN1C(=O)c2ccccc2C1=O)C1CCc2nc(N)ncc2C1
CONc1nnc(CCC(C)(C)C(=O)Oc2ccc(C)cc2)s1
Cc1cc(=O)n(CC(=O)O)c2c1c(C)nc1ccccc12
CC12CC(O)C(O1)C(Cc1ccccc1)C(=O)C2=Cc1c(F)cccc1F
CC1CC2OC2(C)C2=C(CC1NC(=O)Nc1nccs1)OC(C)(C)OC2=O
C=CC1CN2CCC1CC2C(O)c1ccnc2ccc(OC)cc12
COc1ccc(C=Nn2c(C(=O)Nc3ccccc3)csc2=S)cc1
COC1=CC2=C3c4ccc(OC)c(O)c4CCN3C2=C1
COC(CC(=O)O)c1ccc2c(c1)OCO2
O=C(c1ccc(I)cc1C1CCCN1)N1CC(C(=O)N2CCC(CN3CCOCC3)CC2)C1
COc1cccc(Cc2ccccc2NC(=O)C2(Cc3ccc(C(=O)O)cc3)CCc3ccccc3N2C(=O)c2ccccc2C(=O)O)c1
CCOC1C(CCC=CCCC(=O)NN)c2cccc(O)c2C1c1ccc(O)cc1
CC1C=Cc2c[nH]c(=S)n2C1
N#CC1CCCC(=NOC(=O)c2ccccc2-c2cccs2)C1
CC(C)Nc1nc(Oc2cccc(C(F)(F)F)c2)c2ncn(C(C)C)c2n1
Cc1ccc(-c2nc(SCc3nc4ccccc4s3)nc(N)c2C#N)o1
CCCC1(OC(C)=O)CCC2C3CCC4=CC(=NO)CCC4=C3C(O)CC21C
O=C(NN1C(=O)C2C3CCC(O3)C2C1=O)c1ccc(Cl)cc1
Brc1cc(Br)c2c(c1)CC(c1ccc[nH]1)=CC2c1c[nH]nn1
CC(C)c1nccn1CC1CCCCN1CC(O)(CN1CCC2(CCCC2)CC1)C(C)(C)O
CNC(Cc1cccc(C(=O)c2ccccc2)c1)C(=O)NNC(Cc1ccccc1)C(=O)NC(=O)C(CC(CC(=O)O)C(N)=O)C(C)C
C=C1CC2(C=C(C)CC(C(OC3C4=C(C)CCC4C(C)CCC3C(=C)C(=O)OC(C)=O)c3ccccc3)O2)OC1=O
CC(N)C(=O)NC(CCC(N)=O)C(=O)N1CCCC1C(=O)NC(CC(=O)O)C(=O)O
O=C(NCCCN1CCNCC1)c1nccnc1Oc1cccc2ccccc12
O=C(O)CNc1cc(C=Cc2ccccc2)ccc1O
Cn1cnc2cc(-c3ccc(N4CC=CCC4)cc3)nc(NCCO)c2c1=O
Cc1nn(-c2ccccc2)c2sc(C(=O)N3CCN(c4ncccn4)CC3)cc12
O=C(Cn1cc(Br)cn1)N1Cc2ccccc2C1
Cc1cccc(-c2cc(=O)c3ccc(CN4CCC5(CC4)OCCO5)cc3o2)c1
CCC(C)=NNC(=O)c1c(C)n(Cc2cc3ccccc3o2)c2ccccc12
S=C(NCc1ccccc1)Nc1nc(-c2ccccc2)cs1
Cc1ccc(-n2c(CN(C)c3ccccc3C)n[nH]c2=S)cc1
Cc1ccc(-c2sc(N)nc2C2=NC(=O)C(CC(N)=O)C2)cc1
Cc1cc(-n2cncn2)cc(C(C)C)c1O
CCN1CCc2ccc(OCC(=O)NN=C(C)c3ccccc3)cc21
CN(C)c1ccc(C(=O)Nc2cccc(C(=O)Nc3ccccc3)c2)cc1
CCc1ccccc1-c1nc2ccc(C)cc2n1-c1ccccc1
COc1cc2c(cc1OC1CC1)CN(C(=O)c1ccc(Cl)cc1Cl)CC2
Cc1cc(Br)ccc1NCC(=O)N1CCN(C(=O)CNc2ccccc2F)CC1
Cc1ccc(CN2C(=O)C(CC(=O)O)Sc3ccc(C(=O)O)cc32)cc1
O=C(Cc1cccc(F)c1)NCC(=O)Nc1ccc(Oc2ccc(NC(=O)Cc3ccc(F)cc3)cc2)c(F)c1
O=C(CCCCC1SCC2NC(=O)NC21)NCCCCCCn1cc(Br)cn1
CC(=O)SC1=NC(=Cc2c(C)nn(-c3ccccc3)c2Cl)C(=O)N1c1ccc(NCc2ccccc2)cc1
O=C(C=Cc1ccc(O)cc1)NCc1ccccc1Cl
COC(=O)N1CCC2(CC1)C(c1ccccc1)=C(c1ccccc1)C(=O)N2C1CCCC1
COc1cccc(C2C(CC(=O)c3cccs3)=C(C)N(O)C(=O)N2c2ccccc2)c1N
CCCCCCCCCCCCCCCC(COC(C)=O)Oc1ccccc1
CC1CC2C3CCC4=CC(=O)C=CC4(C)C3C(O)CC2(C)C1(O)C(=O)CO
CC1CC2CC(=O)C3(CC=C(c4ccccc4)CC3)C(C1=NO)C2(C)C
O=C(NCC#Cc1cnc2ccc(F)cc2c1)Nc1cccc(-c2cnc(C(F)(F)F)nc2)c1
Cc1cc2c(ccc3c(OCCN4CCCC4)cccc32)o1
COc1ccc(N2CCN(C(=O)C(=O)c3cn(CC(=O)NCc4ccc(C)cc4)c4ccccc34)CC2)cc1
CCOC(=O)C(NC(=O)Cn1cc(-c2cc(OC)c(OC)c(OC)c2)c(-c2ccc(SC)cc2)n1)C(C)c1ccccc1
c1ccc2c(c1)-c1ccccc1C2n1ncc2ccccc21
COc1ccccc1NC(=O)c1cncc(Br)c1
CC(=O)c1ccc(C(=O)NC2(C(=O)NNC(=O)c3ccccc3)Oc3ccc(Br)cc3O2)cc1
CN1Cc2sc3c(c2C1)c(=O)ccn3C1OC(CO)C(O)C1O
C=CCn1c(CCCC)nnc1C12CC3CC(CC(C3)C1)C2
COc1ccc(CN(CCOCCc2ccc(C(=O)NO)cc2)Cc2ccc(F)cc2)cc1OC
CCCC(=O)c1ccc(OOCC)cc1
CCc1nn(-c2ccccc2)c(Cl)c1C=NNC(=O)COc1ccccc1[N+](=O)[O-]
COc1cccc(C2C=C3C(=O)N(c4ccccc4)C(c4ccc(C)s4)=NN3C(C)=N2)c1OC
N#CCCN(C(=O)c1ccco1)c1ccc(Cl)cc1
CC(C)CNC(=O)C(C)c1ccc(-c2ccccc2)cc1
Cc1nc(C(C)C)n(C2CCN(CC(O)CC(CCN3CCC(C(=O)NCc4ccc(C(C)(C)C)cc4)(c4ccc(Cl)cc4)CC3)c3ccc(Cl)cc3Cl)CC2)n1
CCc1nn(-c2ccccc2)c2cccc(NC(=O)CN3CCCCCC3)c12
Cc1nn(C)c(C)c1CNC(=O)C1CC(c2cc(Cl)ccc2C(F)(F)F)=NO1
CC(C)c1cc(Nc2ncc([N+](=O)[O-])c(Nc3ccc(C#N)cc3)n2)n[nH]1
Cc1cc(Cl)cc2ncn(C(C)Cn3cncn3)c(=O)c12
COc1cc2c(cc1OC)C(C(=O)Cn1cnc3ccccc31)C=C(C)N2
CCCCN(CCCNc1ncnc2c1nnn2-c1cccc(C)c1)C(=O)C(OC)c1ccc(OC)cc1
CCC(=O)C1=C(N=C(OOC)N(C)O)Oc2ccccc2C1c1ccc(F)cc1
O=C(C=Cc1ccco1)Nc1cc(NC(=O)c2ccco2)cc(C(=O)O)c1
Cc1ccc2[nH]c3c(c2c1)CCCCCCCCC(=O)N3
c1ccc(COCc2cccc(CN3CCCCC3)c2)cc1
CNN1C(=S)NC(c2c(Cl)cccc2Cl)C(C(=O)CCCC(=O)O)=C1C
CC1=NC(=O)C(=NNc2ccccc2)C(C)N1
C=C(C)C1CCC2(OC3OCC(O)C(O)C3O)CCC3(C)C(CCC4C5(C)CCC(C(=O)O)C(C)(C)C5CCC43C)C12
COC(=O)c1[nH]c2ccc(C#N)cc2c1C1CCN(CCC(=O)c2ccc(F)cc2)CC1
Cc1cccc(-c2cnn3c(=O)c(-c4cccc(NC(=O)c5cccnc5)c4)coc23)c1
O=C(CCCCNc1cc(-c2cc[nH]c2)nn1-c1ccccc1)NC(=O)C(Cc1c[nH]c2ccccc12)NCc1ccccc1
N=C(N)SCCn1c(-c2cccs2)nc2ccccc21
CCCCOc1cc(F)c(-c2ccc3nc(C(C(N)=O)S(C)(=O)=O)sc3c2)c(F)c1
O=C1c2ccccc2C(=O)c2c(O)cc(NCC3OC(=O)C(O)C3O)cc21
COc1cc(C(=O)c2cn(CC(=O)N3CCCCC3)c3ccccc23)cc(OC)c1OC
COc1ccc(-c2ccc3ccc(OC)cc3n2)cc1
CCN1CC(=O)NCC1CC1CCCN1C
c1ccc(CCCCC2CCC(Nc3noc4ccccc34)CC2)cc1
CNC(=O)c1ccc(OCC(O)CNC(C)Cc2ccc(C(F)(F)F)cc2)cc1
CCSc1nc(N)nc2c1ncn2C1OC(CO)C(O)C1O
CCOC(=O)C1(CC)CCN2CCCCC2C1
O=C(O)CCCCC(=O)NC(=O)C(Cc1c[nH]c2ccccc12)N1CC(O)C(O)C(O)C1
CCCCCCCCCCCCCCCC1(CC(=O)O)CCOC1
CCON=C(C(=O)OCC)C(CC)c1cc(O)oc(=O)c1
CCC1SC(N=O)=NC1=O
CN(C)C1C(OC(=O)CCc2ccc(Br)cc2)CC2C3CCC4CC(C(=O)CO)CCC4(C)C3CCC21C
O=C(CCN1C(=O)c2cccc3cc([N+](=O)[O-])cc(c23)C1=O)NCCN1CCOCC1
O=C(Cc1cncc(-c2cccc(N3CCCC3)c2)n1)NC1CC1c1ccccc1
N=C(N)c1cc2cc(-c3ccc(OCCCCCN4C(=O)NC(=O)C4=O)cc3)ccc2s1
OC(CCc1ccc(-c2ccccc2)cc1)CN1CCCCC1
CCCCn1cnc2[nH]c(N)nc(=O)c21
COc1cccc(N2CCN(C)CC2C)c1C
O=C(NC1CCCCC1)N1c2ccccc2C2(CCN(Cc3ccccc3)CC2)C1c1ccccc1
N#CC1(C#N)C(=O)N(c2nc(-c3ccc(F)cc3)cs2)c2ccccc21
CC(C)(C)C(=O)c1cc2c(cc1-c1csc(N3CCC(C4CCCC4)CC3)n1)OCO2
O=C(CCNC1CCCCC1)N1CCC(c2cc3ccc(C(F)(F)F)cc3[nH]2)CC1
Cc1cccc(-c2nnc(SCc3cc(=O)n4cc(Br)c(C)nc4n3)o2)c1
Cc1nn(-c2c(F)cc3c(=O)c(C(=O)O)cn4c3c2OCC4C)c(C)c1F
CC(C)=C1SC2=NC(=O)C(=Cc3cc(C(F)(F)F)cc(C(F)(F)F)c3)N2C1=Cc1ccc2sccc2c1
O=C(Nc1cnccc1N1CCCCC1)c1cc(C2CC2)ccc1F
O=C(CCc1cccs1)N1CCCCC1
CC(c1cccc(Cl)c1)N(C)N1CCC(CCc2ccc(F)cc2)CC1
C=CC1CC1(NC1CC2(CN1NC(=O)C(C=O)C(C)(C)C)C(C)(C)C21CCC1)C(=O)NS(=O)(=O)N1CCCC1c1ccccc1F
O=C(Oc1ccc(NC2CCCCC2)cc1)c1ccc(Cl)c(S(=O)(=O)NC2CC2)c1
O=C1CC(Sc2ccc(Cl)cc2)N1
CCOC(=O)N1CCN(c2ncnc(-c3ccc(C(F)(F)F)nc3)c2C#Cc2cccc3ccccc23)CC1
Cn1cc2[nH]c(N3CCNCC3)cc2cc1=O
Nc1ccc2occ(-c3ccc(-c4ccc5nccnc5c4)o3)c(=O)c2c1
CN1CCN(C(=O)C=Cc2c(C(=O)c3ccccc3)nn(-c3ncc4c(c3C#N)CCC4)c2Cl)CC1
O=c1c2ccccc2nc(-c2ccc(-c3ccccc3)cc2)n1Cc1cccnc1
COC1OC2OC(C)(C)OC2C1C(CC(N)=O)NNC(CC(C)C)C(=O)C(C=O)Cc1ccc(OC(=O)C(C)(C)NC(=O)C(N)CO)cc1
O=C(O)CCCNC1c2ccccc2Oc2ccccc21
Cc1ccc(C)c(CC(C(=O)NC(=O)CN2N=C(c3ccccc3F)c3ccccc3N(C)C2=O)N2Cc3ccccc3CC2C(=O)O)c1C
Brc1ccc(C(CCN2CCCCC2)c2ccc(I)cc2)cc1
CCOS(=O)(=O)c1c(C)[nH]c(C)c1C(=O)NCCSc1ccccc1
Cc1cc(N(c2nc(C)c(C(=O)S(=O)(=O)c3ccc(Cl)cc3)s2)N2CCN(c3cc(C4CC4)[nH]n3)CC2)[nH]n1
Cn1cnc2c(N3CC(c4ccccc4)CC3=O)c(F)c3c(c21)C(=O)N(Cc1ccccc1)C3O
CCNc1nc2cccc(OCC(C)C)c2nc1C(C#N)C(=O)OCC
CC(C)C(=O)CC(C)C1C(=O)C(O)C2C3CC(C)(O)C(=O)C3(C)CCC12C
CC(=O)Nc1nc(Cc2ccc(F)cc2)c(C)s1
CN1CCCCN2C(CO)C(c3ccc(-c4cccc(C(F)(F)F)c4)cc3)C2C1
CCN1CCN(CC(=O)c2cc(OC)c(OC)c(OC)c2)CC1
COC1(C)CCC(N(Cc2cccc(C(F)(F)F)c2)c2ccc(C#N)c(C(F)(F)F)c2)CC1
CC(C)N1C(=O)c2c(N)ccc(OCCOC(=O)Nc3ccc(C(=O)O)cc3)c2C1=O
CN(C)c1ccc(C=CC(=O)c2cccnc2)cc1
CC1CCC2(C(=O)N(CCO)CCO)CCC3(C)C(=CCC4C5(C)CC(F)C(O)C(C)(C)C5CCC43C)C2C1C
O=C(CCCN1C(=O)C(=Cc2ccc(-c3cccc([N+](=O)[O-])c3)o2)SC1=S)CCc1ccc(NN2CCOCC2)cc1
CC(C)n1nnc2cc(Cl)c(Cl)cc21
CC(=O)c1cc(C=C2Oc3c(ccc(O)c3CSc3ccccc3Cl)C2=O)cs1
NC(=NOC(=O)c1ccc(Cl)c([N+](=O)[O-])c1)c1ccc(Cl)cc1
O=C(Nc1cccc(O)c1)Nc1cccc(C2CNCCO2)c1
Cc1ccc(NCC(=O)SC(c2cccc(F)c2)c2ccc(F)c(F)c2)c(C)c1
Cc1ccc(C)c(C2C=C3NC(c4ccncc4)=NN3C(=O)C2)c1
CCCc1nc2cc(N3C(=O)CSC3c3cccs3)ccc2[nH]1
CC(=CCCCC(O)(C=CC(=O)O)CCCCC=CCN)C(=O)NC1C(O)CC(O)C(O)C1O
CCCCCC=CCC=CCC=CCC=CCC=CC(C)O
CCc1nn(-c2c(C)cc(C)cc2C)c(=O)c(C)c1O
COc1ccc(NC(=O)NC(Cc2cc(F)cc(F)c2)C(O)CNCc2ccc3c(c2)OCO3)cc1OC
CC(=O)c1cn(CC(=O)N2CCN(Cc3ccnc(-c4cc(CO)ccc4O)c3)CC2)c2ccccc12
CC1=CN(S(=O)(=O)c2ccccc2C)C(C)C1
CCONc1sc2c(c1C(=O)CC(=O)S(=O)(=O)c1nnc(SNC3CCCC3)s1)CCC2
O=[N+]([O-])c1ccccc1CNc1nnc(-c2c[nH]c3ncc(F)cc23)o1
Cc1[nH]c2ccccc2c1C(=O)COC(=O)CNC(=O)c1ccccc1
O=C1OC(c2ccc(Oc3ccc(F)cc3)cc2)C(C(F)(F)F)=C1c1ccc(Sc2ccc(F)cc2)cc1
CC(=O)CCC(C(=O)NCCc1ccccc1)C1=C(O)CC2CC(C)=CC2(C)C1=O
C=C(C)c1cccc2c(S(=O)(=O)N3CCCC3C(=O)NC(=O)C(CCCCN=C(N)N)NC(=O)CCCC(NC(=N)N)C(=O)O)cccc12
CCC(C)NC(=O)c1c(C)oc2ncnc(NC3CC3)c12
COc1cccc(CCNC(=O)c2cc3c(=O)n(C)c4ccccc4c3n2C)c1
COc1cccc(N2C(=O)C(=Cc3ccc(F)c([N+](=O)[O-])c3)c3ccccc32)c1
Cc1cc(C)n(CCC(=O)NCCc2c[nH]c3ccccc23)n1
CC(C)(CO)NC(=O)c1cnn(-c2ccc3c(c2)CCC(c2ccccc2)C3)c1
CC(C)(CO)C(O)C(=O)NC(=O)C(CC1CCCCC1)C1C2C(CN1C(=O)NCC(C(=O)C(N)=O)C1CC1)C2(C)C
CC1=CCC(OC2CC(=O)NC2=O)(c2ccccc2)CC1
CC1CCCCN1C(=O)Cc1cn(C)c2cc(-c3ccccc3)ccc12
COCOC=CCn1c(=O)c2ccc(C(=O)C(C)=O)cc2n(Cc2ccc(C)cc2)c1=O
O=C(CCNC1CCCCC1)C1(C(=O)NCc2ccc(F)cc2Cl)CCCC1
CCCC(O)c1ccc(Cn2cnc3c(OC)ncnc32)s1
COCCCC(=O)N1C(=O)NC(C)C1=O
CCOCC(O)CC(C)C(=O)C1CC(=O)c2c(O)c(CC)c(OC)c(C(C)C)c2O1
O=C(CCCCCCc1ccccc1)NCCCCCCCCO
C=CCc1ccccc1OCC(O)CNCC(C)(C)Oc1ccc(C(C)(C)CCC)cc1C
CC1=C(COC(C)C(O)CNC2CCCCC2)C2(C)CC(c3ccoc3-c3ccoc3)OC(=O)C2CC1
O=S1(=O)c2cccc(Cl)c2C=C2N1CCc1c[nH]c(=S)n12
CCc1ccc(OC(=O)CNc2ccc(Nc3c4ccccc4nc4ncccc34)cc2)cc1
CC(C)c1cc2oc(N(C)C)nc2cc1S(=O)(=O)Nc1cc(C(F)(F)F)ccc1Oc1cc(NC(=O)C(C)(C)C(=O)O)cc(C(C)(C)C)c1
CCOP(=O)(OC1=C(CC)C(=O)C2=C(C1=O)C(C)OC2CC)OC(O)Cn1cnc2c(NCc3ccc(C)o3)nc(N)nc21
Cc1ccc2c(c1)C(=O)N(Cc1ccccc1Cl)c1cc(C(=O)NC(C)(C)C)ccc1S2
CC(=O)N1CCC2(C)c3c([nH][nH]c3=O)CC1N2C(C)=O
Cc1onc(-c2ccccc2Cl)c1C(=O)NCC1CCCCN1C1CCOCC1
COc1cc(NC(=S)Nc2cc(C)ccn2)ccc1C(C)=O
CCOC(=O)C1=CSC2C(=O)N(CCO)C(=O)C12
N=C(N)c1ccc(-c2ccc(-c3ccc(C(=N)N)cc3)cc2)cc1
CCOC1CC2(C)C(O)CCC2C1NCCCCCCC(=O)O
CCC(=O)Nc1nc(C)nc2c1nnn2Cc1ccccc1
Cc1cc(N2CCCCC2)n2ccc(C)c2n1
Cc1c(C(=O)N2CCn3c(nnc3C(C)C)C2)oc2ccc(C(F)(F)F)cc12
O=C(NCCN1CCc2ccc(F)cc2C1)C(c1ccccc1)c1ccccc1
CSc1oc2ccccc2c(=O)c1C(=O)c1ccco1
Cc1ccc(-c2sc(Nc3ccc(F)cc3)nc2-c2ccncc2)cc1
Cc1cc(S(N)(=O)=O)ccc1Nn1c(C)ccc1C
COc1ccc(CN(C)C)cc1CC=CC(=O)C=Cc1cc(OC)c2oc3ccccc3c(=O)c2c1
C#CC(O)CC#CC#CC=CCCCCCCCCC=CCCCCN(C)CCc1ccc(Cl)c(Cl)c1
CCCCCC1CC2C(=O)NC(N3CCN(c4cccc(C(F)(F)F)c4)CC3)C(=O)N2C1
CCc1c(C=C2NC(=S)NC2=O)[nH]c(C)c1C(=O)OC(C)C
CC1CCc2c(cc(-c3ccccc3)n2-c2ccc(C(=O)NC(=O)C(C)N(C)C)cc2)C1
O=C(CSc1nc(-c2ccc(F)cc2)cc(C(F)(F)F)n1)c1cc2ccccc2o1
O=C(O)c1ccc(Nc2ccc3[nH]c(-c4ccnc(NCc5cccs5)n4)cc3c2)cc1
Clc1ccc2c(NCCCCCCCCCN3CCN(c4ccccn4)CC3)ccnc2c1
Oc1ccc2c(c1)C1CCN(CCc3ccc(Oc4ccc(-c5nc6cccc(Cl)c6[nH]5)cc4)cc3)CC1N2
CC(=S)NC(C)OP(=O)(OC(C)C)OC(C)C
O=C1SC(=Cc2ccc(OCc3ccccc3)cc2)C(=O)N1Cc1ccccc1F
CN1CC(c2ccc(-c3nnc4ccc(F)nn34)cc2)C1
CCCCc1cc2ccccc2cc1NC(=O)OCC
c1cncc(C2=C(c3cccnc3)OC(C3CCCCC3)(C3CCCCC3)C2)c1
CCS(=O)(=O)Cc1cc(Cl)ccc1NNC(=S)Nc1ccncc1
CC(CCc1ccccc1C(C)(C)C)Nc1nc2nc(N)nc(N3CCN(C)CC3)c2c2ncn(C)c12
CC(C)(C)NNc1ccc(S(=O)(=O)CCC(c2ccc(F)cc2)c2ccc(C(=O)C(=O)c3ccc4c(c3)OCO4)cc2)cc1
CC(C)(C)c1ccc(C=CC(=O)Nc2ccc(NC(=O)C(C#N)c3nc4ccccc4o3)cc2)cc1
CN1CCCC1CCCC(=O)O
O=C1C(c2ccccc2Cl)=NC2C=CN=CC2=C1O
Cc1cccc(N(C)c2cc(=O)c3cc(Br)cc(Br)c3o2)c1
COc1ccc(-c2cc3c(ccc4cc[nH]c43)[nH]2)cc1
O=C(CCN1CCCC1)NC(=O)CNc1ccc2c(c1)C(=O)c1cc(NCCC(=O)N3CCCC3)ccc1C2=O
N=C(N)c1ccc(-c2ccc(-c3csc(=NN=Cc4cccs4)[nH]3)o2)cc1
CC1(COSC2OC(CO)C(O)C(O)C2O)C(CO)CCC2(C)C1CCC1(C)C2C(CCO)C2C(OS(N)(=O)=O)CCC21C
N#CC1C(=N)Oc2c(c(-c3ccccc3)nn2-c2ccccc2)C1c1ccc(Cl)cc1
Cc1cccc(C)c1OCC(=O)c1ccc2[nH]c3c(c2c1)CCCC3
COc1ccc(-c2sc(N(C)S(=O)(=O)c3cccc(CN4CCOCC4)c3)nc2-c2cccc(OC)c2)cc1
CCN(C(=O)CCc1nc(-c2ccccc2)no1)C(=O)CNc1cc(C)on1
c1ccc(CSC(c2cccc3ccccc23)c2nnnn2Cc2ccccc2)cc1
CCCCCCNc1cccc(-c2nccn2-c2ccnc(NNCCC)n2)c1
O=C(c1ccc(S(=O)(=O)N2CCSC2)cc1)N1CCOCC1
COc1cccc(CNC(=O)c2oc3ccccc3c2NC(=O)C2CC2)c1
COc1ccccc1NS(=O)(=O)n1ccc(=O)n1C
O=C(CN1CCCc2cc3c(cc21)CCC3)NCc1cc(=O)oc2ccc(C3CC3)cc12
COc1ccc(-c2ccc(NC(=O)Nc3cccc(F)c3)cc2)cc1C12CC3CC(CC(C3)C1)C2
COc1ccc(C(=O)NNC(=O)COCC(=O)Sc2ccc(Cl)cc2)cc1OC
CCc1cc2cc(CC(=O)c3ccc(ON4CCC(C)CC4)cc3)ccc2n1CCN1CCC(CO)CC1
CCOP(=O)(OCC)c1cc(C)c2[nH]c3cc(C(=O)NC(CCC(C)(C)C)C(=O)O)ccc3c2c1
Nc1c([N+](=O)[O-])sc2nc(N3CCCCC3)cc(C(F)(F)F)c12
COc1ccc(CCN(C)C(=O)c2ccco2)cc1OC
Cc1ccc(C)c(CC2COC(N)=N2)c1
OCc1cccnc1N1CC2CNCC(C2)C1
CCCC(O)(CNC(=O)C=Cc1ccc(OC)cc1OC)c1ccccc1S(=O)(=O)c1ccccc1Cl
CCOC(=O)Cc1ccc(Sc2nc3c(N4CCCC4)nc(N4CCC(O)CC4)nc3n2Cc2ccccc2)cc1
CCc1ccc(C2=NC3C4CCCOC4C(OC(=O)CN4CCCCC4)C3c3ccccc32)cc1
O=C(C1CSCCN1)N1CCC(C2CCN(C3CCOCC3)CC2)C1
CC(C)CC(N)C(=O)O
CCOc1ccc2nc(N3CCN(c4ccccn4)CC3)sc2c1
Cc1cc(C)nc(NS(=O)(=O)c2cc(Cl)c(Cl)s2)n1
O=S(=O)(O)c1cccc2c1NCc1ccccc1S2
O=C(O)C1(O)C=CS(=O)(=O)NC1C=Cc1ccccc1
O=C(CCCC(=O)Nc1ccccn1)Nc1ccc(C=CC(=O)c2cccc(NC(=O)CCc3ccccc3)c2)cc1
O=C(CCCCCN(Cc1ccccc1)c1ccccc1)Nc1ccccc1
CCN(CC)CCCC(C)c1ccc(-c2ccc(-c3ccccc3)cc2)cc1
COC(=O)C12CCCCC=C1N(Cc1ccco1)C(=O)C(C(=O)CNCc1ccc3c(c1)OCO3)C2
Cc1ccc(C(=NC(C)C)NO)c(Oc2ccc(Cl)c(Cl)c2)n1
O=C(CCN1CCCc2ccccc2C1)NCc1ccccc1
CCOC(C)c1nc(C(F)(F)F)nc2ccccc12
CCCCn1c(N)c(N(CC(C)C)C(=O)c2ccc(-c3ccccc3)o2)c(=O)[nH]c1=O
COc1ccc(N2C(=O)CS(=O)(=O)N2c2ccc(S(N)(=O)=O)cc2)cc1
O=C(O)c1ccc(NC(=O)c2ccc3c(c2)CN(c2ccc(C(F)(F)F)cn2)C3)c(O)c1
CC(CO)Nc1ccc2c(c1)CC(=O)N(CN(C)Cc1ccc(-c3ccccc3)cc1)CC(C)C(C(=O)C1CCCCC1)O2
CCCCn1c(=O)c2nc(-c3ccc(OCC(=O)NS(=O)(=O)CCC)cc3)[nH]c2n(CCC)c1=O
NCCCNCCCNC(=O)CCCCCCCCC(=O)Nc1ncc(Cl)s1
CC(C)CC(C=O)NNC(=O)CCO
Cc1cc(I)cc(OC2CCCC2NC2CNCC2c2ccc(Br)cc2)c1
CN1CCN(c2nc(NCCCCCCNCCN3CCN(C)C3=O)nc(NC(=O)CCc3ccccc3)n2)CC1
CC12C=CC(=O)C=C1CCC1C2C(O)CC2(C)C1CCC2(O)C(=O)CO
O=C1c2ccccc2C(=O)N1CCc1ccccc1
Cc1cn(C2OC(CO)C(O)C2F)c(=O)[nH]c1=O
COC(=O)C(CC(C)C)SC1CCC(CCC(C)CCCC(C)C)O1
O=C1OC(c2ccc(F)cc2)C2=C1CN(Cc1ccc(F)cc1)C2
Cc1ccc(-c2n[nH]c(=S)n2C)cc1
O=C(Cn1c(CCc2ccc(F)cc2)nc(=O)c2ccccc21)N1CCOCC1
Cc1cc2c(c(C(N)=O)c1)N(C(=O)c1cccnc1)CC2
CC(c1ccc(O)cc1)(c1ccc(Br)cc1)c1ccc(S(C)(=O)=O)cc1
Cc1ccc(O)c(NC(=O)c2ccccc2)c1
Cc1cccc(C(=O)Nc2nc(-c3ccccc3C(F)(F)F)cs2)c1
CNC(=O)C(NC(=O)C(N1CC2(CC(c3ccccc3)=NO2)CC1C(=O)NC(C=O)CC(=O)O)C(C)(C)C)C(C)(C)c1ccccc1
CC1=NN(C2CCN(C(=O)c3cccc(Br)c3)CC2)C(=O)C1N=Cc1ccccn1
CCOC(=O)c1cc2nc(-c3ccc(OC)cc3)cc(C(F)(F)F)n2n1
O=C(O)C1CC(O)C(Cc2ccc(O)cc2)C1Sc1ccccc1
CNC1CCc2nc(C(C)C)nn2C1
O=C(CCc1ccccc1)S(=O)(=O)c1ccc(NNC(=S)Nc2ccccc2)cc1
COC(=O)C1=C(c2ccccc2)c2cc(C(N)=O)ccc2N(C2CCC2)C1c1cccc(OC)c1
CC(=O)N(C)c1ccc(CC(N)C(C)C(=O)NC(CC(C)C)C(=O)N2CC3CC2CN3C(=O)C(CC(C)C)NC(=O)CCc2ccccc2)cc1
O=C(Cn1c(=O)c(CS(=O)(=O)c2ccc(-c3ccccc3)cc2)cc2c3ccccc3[nH]c21)c1ccc(F)cc1
COc1ccc(-c2c(-c3ccc(Cl)cc3)c(C(=O)c3ccc(C)cc3)c(N3CCCCC3)[s+]2[O-])cc1
O=C(O)C1(C(F)(F)F)CCN(c2cnccn2)CC1
Cc1ccc(C(=O)N(C)C)cc1Nc1ncnn2cc(C(=O)N(C)C)c(C(F)(F)F)c12
OCc1cccc(N2CCN(CCCCCCOCCOc3cc4c(cc3NC3CCCc5ccccc53)CNC4)CC2)c1
O=C(Nc1nccs1)c1cccc(N2C(=O)C3C4C=CC(C4)C3C2=O)c1
Nc1cc(N)nc(-c2ccc(C(F)(F)F)cc2)c1
Nc1ccc(NS(=O)(=O)c2cc(=O)n(-c3ccc(Cl)c(Cl)c3)cc2C(=O)O)cc1
C=C1C(C)(C)C(=O)C2CC2(C)C12Cc1ccccc1NC2=O
OCC1(Cc2cccc(-c3nc4cc(Cl)ccc4[nH]3)c2)CCN(Cc2ccc3ccccc3c2)CC1
CCN(CCN(C)C)c1ccc(NC(=O)C(C)(C)C)c2c1C(=O)c1c(OC)cccc1C2=O
N=c1c(C(=O)NC2CC2)cc2c(=O)n3ccccc3nc2n1Cc1cccc(F)c1
O=C(CCCN1CCN(C2CCCC2)CC1)c1ccc(F)cc1
NS(=O)(=O)c1ccc(C(=O)NC(CO)C(=O)NC2CC=CCC2=O)cc1
CC(=O)N1CCC(c2cc(NC(=O)c3cc4c(=O)n5cccc(C)c5nc4s3)[nH]n2)CC1
Cn1cc(CNc2cccc(-c3cnc4c(c3)CC(c3ccccc3)CC4=O)c2)cn1
CC(Cc1ccc(-c2ccccc2)cc1)N1CCc2ccccc2C1
CCOC(=O)c1c(C)[nH]c2c1c(=O)oc1ccc(CC(C)=O)cc12
O=C(CS(=O)(=O)Cc1ccc(F)cc1)Nc1ccccc1
CCC(C)NC(=O)c1cc(-c2ccc(OC)c(OC)c2)on1
CCOc1cc(C=CC(=O)c2ccc(F)cc2)ccc1OC(=O)c1nn(-c2ccccc2)c(-c2ccc(C)cc2)c1C
CC(C)CN(C)Cc1cn(-c2ccc3nc(N4CCC(N5CCN(CC(C)(C)C)CC5)CC4)sc3c2)c(=O)[nH]c1=O
C=C(C)CN(O)c1cc(OC)c(OC)c(OC)c1
COC(=O)c1ccc(C(=C2NC(=O)N(c3ccc(F)cc3)C2=O)C2CCCCCC2)cc1
O=C(O)C1Cc2nc(-c3cccc4[nH]ccc34)nn2CC1N1CCc2ccncc2C1
Cc1ccc(NCC(=O)Sc2nnc(C=Cc3ccc(O)c(O)c3)n2C)cc1
CC(C)c1ccc2occ(CC(=O)NCc3cccnc3)c2c1
CCCc1ccc(OCC(O)CN2CCN(c3cccc(N)c3)CC2)c(OC)c1
CCCC(=O)Nc1c(C)c(C(F)(F)F)nn1-c1nc(=O)cc(C)[nH]1
COC(=O)c1nc(C2OCC(O)C2OC)c2c(ncn2C2OC(CO)C(O)C2O)c1O
CNC(=O)CC(C=O)NC(CC(=O)O)Cc1nc(-c2ccc(N)cc2)cs1
C=COC(=O)c1c(O)c(Cl)c(-c2c(C)nn(C(C)c3ccccc3)c2C)oc1=O
COC(=O)C(C)=Cc1cc(=O)c(Oc2ccc3c(c2)OCCO3)co1
Cc1cc(O)cc(C2CCC3(C)C(C#N)=C(C(C)C)CCC23)c1
O=C(Nc1cc(Cl)cc(Cl)c1)c1ccc(CS(=O)(=O)c2ccc3c(c2)CCO3)o1
Cc1c(CN(C)Cc2ccc(O)c(Cl)c2)[nH]c2ccccc12
CCCC#COONC(C)C(=O)C1CC(O)C(C)C(O)C=CC=C(C)C(=O)NC(=O)C(C)=CC=CCC(C)CC(C)C(OC(C)=O)C1C
CCOc1ccc(-c2nc3c(O)c(ON(C)CC(=O)CC)c(O)c(OCOc4ccc(C(=O)C(C)=O)cc4)c3nc2Nc2ccc(N)cc2)cc1O
NC(=O)c1c(N)nc(NCCO)c2c1CC2
CC(C)(C)CC1OCC(O)C(O)C1O
CC1(CCN2CCOCC2)CC(C2CCCCC2)=NO1
Cc1cccc(C)c1C(=O)Nc1cc(C(C)C)nn1C
Cc1cc2c(sc3ccccc32)c(C)n1
O=c1n(-c2ccccc2)cc(O)n1COSc1ncccn1
O=C(Cc1ccccc1)C(=O)c1cccc(NNc2nnc(-c3ccccc3)o2)c1
Cn1ccnc1CN1CCN(c2cccc3c2ccn3C)CC1
NCCC(=O)NC(C(=O)O)c1ccc(-c2ccccc2)cc1
NC(=S)N1N=C(c2ccc(Cl)nc2)CC1c1ccc(-c2ccc(N3CCCCC3)cc2Cl)o1
O=c1[nH]nc2ccccc2c1-c1cccnc1
CC(=O)C(CCc1ccccc1)NC(=O)C(NC(=O)C(CCCCN)NC(CCCCN)C(=O)NC(=O)c1cnccn1)C(C)C
O=C(c1cc(N2CCN(NCC3CCCCC3)CC2)ccc1Cl)S(=O)(=O)Cc1ccccc1
Cc1cc(SC(=O)CN(CC(C)C)c2c(N)n(CC(C)C)c(=O)[nH]c2=O)nc(=O)[nH]1
CC(C)n1ncc(-c2cc(F)c3nc(NC(C4CCCC4)C4(F)CCNCC4)sc3c2)cc1=O
NC(=O)c1ccc(C=NNC(=O)c2ccc(S(N)(=O)=O)cc2Cl)cc1
O=C1Nc2ncnc(Nc3cccc(F)c3)c2C1=Cc1cccs1
CN1Cc2ccccc2C(CC(=O)O)C1
CCC1C(OOC)C(C)(O)C23OC(C)(C)C(C(C(=O)O)C(OC4C(O)C(C)OC(N(C)C)C4O)C2(C)C1N(C)C)C3O
COc1ccc(-c2ccc(Nc3c(C#N)cnc4cc(OCCCN5CCOCC5)c(OC)cc34)cc2Cl)cc1C
C(=CC12CC3CC(CC(C3)C1)C2)c1ccccn1
CSC(CCCNC(=O)C(NC(CCc1ccccc1)C(=O)NC(=O)C(NC(C(=O)NC(=O)C(N)CO)C(C)C)C(C)C)C(C)O)C(=O)O
N#CC(=Cc1cccs1)C(N)=O
O=C(O)c1ccc(NC(=O)C(Cc2c[nH]c3ccccc23)NC(=O)c2ccc(C(F)(F)F)cc2)nc1
CCn1cc(C(=O)N2CCC(C(=O)Nc3ccccc3Br)CC2)c(=O)c2cc(S(=O)(=O)N3CCOCC3)ccc21
O=C(CCc1ccccc1)NCCCC(=O)NC1OC(O)C(CO)C(O)C1O
O=C1Nc2c(CCCC3CCCN(C(=O)O)C3)cccc2C1=Cc1ccc(Cl)cc1Cl
c1ccc2c(c1)Cc1c-2nn2c(N3CCC(N4CCCCC4)CC3)ccnc12
CC(N)Cc1c(CO)[nH]c2ccc(Cl)cc12
CCN1C2CCC1CC(O)(c1ccc(Cl)c(Cl)c1)C2
CCCCCn1c(O)nc2cc(CN3CCCC(C(=O)NC(=O)C(Cc4ccccc4)Nc4ccccc4SC)C3)ccc2c1=O
COc1cc2c(c(C)c1OC)C(C)=CCC(C)CC2O
Cc1cnc(NC(=O)CC(Nc2ccc(F)cc2)C(F)(F)F)nc1-c1ccncc1
O=C(NCc1ccc2c(c1)COC2)c1cccc(-n2c(N3CCCCC3)cc3cnc4[nH]ccc4c32)c1
CS(=O)(=O)c1ccc(C(CN2C(=O)c3ccccc3C2=O)N2CCOCC2)cc1
CC(NC(=O)c1ccccc1Cl)c1ccc(S(=O)(=O)N2CCCc3ccccc32)cc1
Cc1nc(=O)c(N(C)c2ccccc2)c(C)n1CC(=O)O
CC(=O)Oc1ccc(C(=O)CC(OC(C)=O)c2ccc([N+](=O)[O-])cc2)cc1
CCc1ccc(-c2ccccc2-c2nc3ccccc3[nH]2)cc1
COc1cccc(C=NNC(=O)CSc2nnc(-c3ccco3)o2)c1
CC1CCN(CC(O)COc2ccc3c(CCC(=O)N4CCN(c5ccccc5)CC4)c(-c4ccccc4)oc3c2)CC1
CCCCCCCCCC(C)C(O)c1oc2ccccc2c1C
COC(=O)C1C(=O)C=C(Nc2ccc(OCc3ccccc3Br)cc2)CC1C
O=C1NC2C=CC1C1N(Cc3ccc(C(F)(F)F)cc3)C2C=CC1(O)C(c1ccccc1)c1cccc(C(F)(F)F)c1
O=S(=O)(NCc1cccnc1)c1ccc(C2CCN(c3ccccc3)CC2)cc1
OC1CCN(N2CCCC2)CC1Cc1c[nH]nc1-c1cccc(F)c1
Cn1cnnc1SCc1ccsc1
CC1CCCCOC(CN(C)C(=O)Cc2ccc(C(F)(F)F)cc2)C(C)CN(C(C)CO)C(=O)c2cc(NC(=O)CCC(F)(F)F)ccc2O1
Cc1ccc(CN(C)C(=O)c2cnc3c(ccc4nc[nH]c43)c2)cn1
CN(C)CCNc1nc2ccccc2n2cccc12
CCOCC(=O)Sc1nc(=O)c2c([nH]1)CN(C)CC2
CCCc1c2c(c(C)c3cnn(CC(=O)c4ccc(OC)cc4)c13)OC(C)C2
N=C(N)NCC(=O)c1c[nH]c2ccccc12
O=P(O)(O)C(c1ccccc1)(c1ccccc1)c1ccccc1
Cn1c(N)c2c(ccc3cccnc32)nc1=S
O=C(NCc1ccc(F)c(Cl)c1)c1cccc(N2CCOCC2)c1
CCOC(CCC(=O)O)C(=O)NC(=O)C(N)CCC(=O)OCc1ccccc1
COc1ccccc1C(=O)CN1C(=O)C(=CC=Cc2ccccc2)C(=O)N(CC(=O)O)C1=O
CC1(C)Oc2ccccc2N=C2C(=O)N=CN(c3ccccc3)C21
CCNC(=O)C1OC(n2cnc3c(N)nc(C#CC(O)CC)nc32)C(O)C1O
COc1ccc(NC(=O)Nc2c(C(N)=O)oc3c2CCc2nc(NC(C)C)sc2-3)cc1F
COc1ccc(CNC(=S)NNC(=O)c2ccc(Br)o2)cc1OC
O=C(Nc1cncc(C(=O)c2cn(C(CO)CO)c3ncncc23)c1)c1cc(-c2ccc(F)cn2)ncn1
CCCCCC=CCC=CCC=CCCCCCC(=O)NC(CO)CC(O)C(O)CCCCC
CC(C)OC(=O)N1CCOC1c1ccccc1Br
CCNc1nc(NCO)nc(Nc2ccc(Oc3ccccc3)cc2)n1
Cc1cc(CN2CCOc3c(C#CC4CCCC4)cccc3S2(=O)=O)no1
Cn1c(-c2c(Cl)cc3[nH]cc(Cl)c3c2Cl)cc2cnc(NCCN3CCNC3=O)nc21
C=CCC(NC(Cc1ccc2c(c1)OCO2)C(=O)NNC(=O)C(NC(CC(C)C)C(=O)C(C(=O)NCC=O)C(C)O)C(C)C)C(=O)O
CONc1nc2c(Cl)nc(OC)nc2n1CCC(C)C(=O)N(C)C
CC(C)(C)C(=O)NOc1ccc(CC(Cc2ccccc2)C(=O)NOC(=O)C2CN=C3C(O)C4(CC5CC(C4)C(NO)C5)CN3C2=O)cc1
CCCOc1ccc([N+](=O)[O-])cc1C1C=C(C#N)C(=O)N1
COCC(CO)Cn1c2ccccc2c2cn(C)c(=O)nc21
O=C1c2ccccc2N(Cc2ccc(S(=O)(=O)c3ccccc3)nc2)S(=O)(=O)N1Cc1ccco1
Cc1c(C(=O)OCC(=O)NC2CCC(C)CC2)nc(-c2ccccc2F)n1-c1ccccc1
CC(C)CC(=O)c1ccc2c(c1)CCC2NC(C)C
CS(=O)(=O)NC1CCC2(CC1)OOC1(O2)C2CC3CC(C2)CC1C3
O=C(ONc1nc(-c2ccccc2)cs1)c1ccccc1
O=C(c1ccc(Cl)cc1)C12CC3CC(CC(C3)C1)C2
O=C(Nc1ccc(-n2cnnn2)cc1)c1ccc(Cl)c([N+](=O)[O-])c1
COc1ccc(Cl)cc1S(=O)(=O)C1CCN(C(=O)N2CCCC2)CC1
CC1(C)CC(=O)C2=C(C1)N(Nc1ccc(S(N)(=O)=O)c(C(F)(F)F)c1)C(=O)CC2c1cccnc1
Cc1cc(C2SCC(=O)N2NC(=O)C2CC23CCOCC3)c(C)s1
Fc1ccccc1N1CC2CC1CN2
COc1ccc(S(=O)(=O)NCCOC(=O)c2nn(C(C)C)c(=O)c3ccccc23)cc1
CN(C)c1ccc(NC(=O)c2ccc(-c3nnn(CCO)n3)cc2)cc1
CN1CCN(CCC2=CCc3oc4ccc(-c5ccccc5)cc4c3C2=O)CC1
Cc1ccc(Nc2ccc(Cl)cc2S(=O)(=O)N2CCOCC2)c(C)c1
CCC(c1ccccc1)(c1ccccn1)N(C)CCOC
O=C(CCc1ccc(S(=O)(=O)N2CCCCNC2)cc1)N1CCCCC1
NS(=O)(=O)c1ccc(N=NNc2nc3ccccc3s2)cc1
Nc1ccc2c(c1)C(=C1SC(=S)N(Cc3ccc(Cl)cc3)C1=O)C(=O)N2
CCN(CC(O)C(COc1ccc(Cl)cc1)NC(=O)c1cccs1)S(=O)(=O)c1ccc(Cl)cc1
CCn1c(=O)c(OCc2ccccc2)c(Nc2ccccc2)n(CCC2CCCC2)c1=S
C=CC(C)(C)CC(=O)OC12CCC(C)(C)CC1C1CCC3C4(C)CCC(CO)C(C)(C)C4CCC3(C)C1(C)CC2
COCN1CCCC1N1C(=O)c2cc(CC(C)C)nn2C(C(C)C)C1c1ccc(Cl)cc1
Cc1cc(C)[n+](-c2ccccc2CCc2ccc(-c3ccc(C4=NCCCN4)cc3)cc2)c(C)c1
C=C(C(=O)c1ccc(-c2ccccc2)cc1)n1cccn1
O=C(O)CCCP(=O)(O)O
CC(OC(C)(C)C)C(=O)c1ccccc1
CCCCC1C(c2cc(OC)c(OC)c(OC)c2)C2c3c(c4ccccc4[nH]c3=O)OC(C)(C)C12
O=C(Nc1cccc(Cl)c1)c1nn(-c2ccccc2)c(=O)cc1O
O=C(CCNCCCCN1C(=O)c2ccccc2C1=O)N1CCN(c2noc3cc(F)ccc23)CC1
Cc1ccc(C(C#N)N2C(=O)NC3(CCC3)C2=O)cc1
O=S(=O)(CCC(F)(F)F)c1cocn1
COc1ccc2sc(N)nc2c1
CCOc1ncccc1NC(=S)N1CCCC1=O
CCN(CC)CCNC(=O)c1ccc(C(=O)N2CCC(c3nc4c(C)cccc4[nH]3)CC2)cc1
COc1ccc(Oc2cccc3c2[nH]c(=O)c2ccn(C)c23)cc1
COc1cccc(N2C(=O)Cc3c(-c4cc(OC)ccc4OC)nn(-c4ccccc4)c3C2=O)c1
O=C(CNC12CC3CC(CC(C3)C1)C2)N1CCN(c2ccccc2)CC1
CC1CN=C(CN(C)c2ncnc3c2cnn3CCO)NC1
COc1ccc(C(=O)c2cn(CC(=O)Nc3ccc(Br)cc3)c3ccccc23)cc1
CN(C)CCN1c2nccc[n+]2CCC1C(=O)c1c(F)cccc1Cl
c1ccc(CNc2ccccc2)cc1
CC(=O)CCCCCC1CC(C)CC2CC(OC(=O)C(C)(C)CCC3=NCCN3C)OC12
CC(=C1SC(=O)NC1=O)C1OC(=O)C=C1OC(C)c1ccccc1
COc1ccc(Nc2ncncc2-c2cnn(CC(=O)Nc3cc(C)n(C)n3)c2)cn1
CCOC(=O)CNN=Cc1cc(Br)ccc1O
COc1ccc2oc(N3CCN(c4ccccc4)CC3C#N)cc(=O)c2c1
Cc1ccc([N+](=O)[O-])cc1NC(=O)CSC(=N)NN=c1[nH]c2ccccc2s1
CCOc1ccccc1-c1nc(CN2CCCCC2)co1
O=C(Nc1ccc(C(=O)N2CCC(N3CCCCC3)CC2)cc1)c1cccnc1
O=C(Nc1ccc(Cl)cc1)Nc1nc(-n2cnc3ccccc3c2=O)cc(C(F)(F)F)n1
O=C(Nc1ccc(Cl)cn1)Nc1nc(NC(=S)NCc2ccc(Cl)cc2)nc(NC2CCCCC2)n1
CCCC(C=O)C(CNC(=O)CCCCCN)C(=O)NNC(=O)C(CC(=O)O)C(=O)C(CO)C(CCC(=O)O)C(=O)NNNN
Oc1ccc(C(=Cc2ccc(O)c3ccccc23)C2=NC3C(O)C(O)CN3C2O)cc1
CC(C)NCC(O)CN(c1c(F)cc(OC(=O)Nc2ccc(Cl)cc2)cc1F)C(C)C
COc1cccc(OC)c1C(=O)C=Cc1ccc2ncccc2c1
CC(C)(OCc1ccccc1)C(NC(=O)CCC(F)(F)F)C(=O)O
CCCCCCCCC=CCOc1ccc(CNCCCOc2ccc(CC(N)(CO)CO)cc2)cc1
C#CCOc1ccc(C=C(C)C(=O)N2CCN(c3ccnc(Oc4cccc5c4CC5)n3)CC2)cc1
O=C1CN(Cc2cccc(C(=O)Oc3nn4c(C(F)(F)F)nnc4c4ccccc34)c2)CCN1
Oc1cc(Cl)c2c(c1)CCC2N(Cc1ccccc1)Cc1ccccc1
CCCC(CCn1cc(C(C)=O)c2ccccc21)C(=O)NC(=O)C(F)(F)C(=O)C(Cc1ccc2ccccc2c1)N1CCn2cc(-c3nncs3)nc2C1
O=C1c2ccccc2CC1C(=O)c1c(-c2ccccc2)[nH]c2ccc(O)cc12
O=C(C[n+]1ccc(-c2ccc3ccccc3c2)cc1)c1ccccc1
OCCCN1CCN(c2cccc3c2cnn3-c2cccc(F)c2)CC1
COC1CC2(O)CCC3C=C4COC(=O)C(C)C4CCC3C2(C)C1
NCc1c(F)ccc2c1c(=O)c(C(=O)NC13CC4CC(CC(C4)C1)C3)cn2Cc1ccccc1Cl
CC(C)CNC(=O)c1cc(-c2c(Cl)cccc2Cl)nc2ccccc12
CCC(C)C(C(=O)O)N(C(C)=O)[S+]([O-])CC(C)C
O=C(NCC1CCN(c2ccc(N3CCNC3=O)cc2)CC1)c1cc(C(F)(F)F)cc(C(F)(F)F)c1
N#Cc1nc(-c2ccccc2OC(F)(F)C(F)F)oc1N1CCCC1
CCCN(C(=O)CN(C)C)c1ccc(C=CC(=O)C=Cc2ccc(OC)cc2)cc1
O=C(O)c1[nH]c2cc3c(cc2c1Cc1c[nH]c2ccccc12)OCCO3
O=C(CN1CCN(c2ccccc2F)CC1)SCc1cn(Cc2ccccc2C(F)(F)F)nn1
O=C(O)C1c2ncc(CN(Cc3ccccc3)S(=O)(=O)c3c(Cl)cccc3Cl)cc2CCC1c1ccc(F)cc1
CC(C)CCCC(C)C1CCC2(C)C(CCC3C2CCC2(C)C(OS(=O)(=O)O)CCC32)C1
CCCN(CCCCCCCCCNc1c2ccccc2nc2ccccc12)C1CCc2cc(OC)c(OC)cc2C1
CC12CC3CC(C1)CC(NC(=O)c1cnn(-c4ccnc(Nc5cccc(-c6nnn[nH]6)c5)n4)c1)(C3)C2
COc1ccc(-c2cc(C(=O)c3cc(OC)cc(OC)c3O)cn2-c2ccc(OC)c(OC)c2)cc1
COc1ccc(C(=Nc2ccc(Cl)c3cnccc23)NOC(C)C)cc1C(C)(C)C
O=C(CC1CC2CCC1C2)NCCC1=CCCCC1
CC12CCC(O1)C([N+](=O)[O-])C2COC(=O)c1cccnc1
CCCCCCCC(O)C=CC1C(CN)CC(O)C1N
Cc1ccc(S(C)(=O)=O)cc1C(=O)Nc1nc2c(F)cc(F)cc2s1
COc1ccc(S(=O)(=O)N(C)Cc2ccnc(N(C)C)c2)cc1
CC(CO)C1Oc2ccc(NC(=O)CCCC(=O)Nc3ccccc3N)cc2CC(=O)N(CN(C)Cc2ccc(-c3ccccc3)cc2)CC1C
CC(=O)NC(C(=O)NC(=O)C(C)C)C(C)C
O=C1SCCC1Cc1ccccc1
COCn1c(C(=O)NCc2ccc(F)cc2)cc2ccccc21
OCC(CO)C1C=CC(COCc2ccccc2)N1COCc1ccccc1
O=C1NC(=O)C2(CCN(Cc3ccc(Cl)cc3)CC2)N1Cc1cc(Cl)ccc1Cl
Cc1ccc(C(=O)c2c3ccccc3nc3cc(O)ccc23)c(C)c1
Cc1nc2ccc(-c3nnc4sc(-c5ccccc5)nn34)cc2n1C(C)C
O=C1c2ccc3ccccc3c2OC2CNCCC12
C=CC1CN(C(CCCCNC(=O)OC(C)(C)C)C2CCCCC2)C(=N)NC1=O
O=C(Cc1c(F)cccc1Cl)N1Cc2ccccc2Oc2ccc(Cl)cc21
CC(Nc1ccc2nc(C(F)(F)F)cc(Nc3cccc(Cl)c3)c2c1)C(=O)NC(=O)C(C)(C)N
CC1(C)CCCC2(C)C3C(=CC(O)C12)CCC(OS(=O)(=O)O)C3S(=O)(=O)O
COc1cc(O)c2c(=O)cc(C(=O)NC3CC(=O)OC3C(=O)NC(Cc3ccccc3)C(=O)O)oc2c1
O=Cc1c(-c2ccccc2)c(C(=O)O)n2c1sc1ccc(-c3ccccc3)nc12
O=C(CN1C(=O)C(=Cc2ccc3c(c2)OCCO3)SC1=S)Nc1ccc(C(=O)O)cc1
O=[N+]([O-])c1ccc(NC2CCC(N3CCC(O)(c4ccc(Cl)c(Cl)c4)CC3)CC2)cc1
COc1ccc2cc(C(=O)C=Cc3ccc([N+](=O)[O-])cc3)ccc2c1
Nc1nc(N2CCc3cccnc32)nc2c1c(-c1ccc(Cl)cc1)c(C(=O)O)n2S(=O)(=O)c1ccc(Cl)cc1
O=C(O)c1cccc(C2Cc3c([nH]c4ccccc34)-c3ccccc3N2)c1
Cc1cc(NC(=O)C(C)N(C(=O)c2cccnc2)c2ccc(F)cc2)no1
CCON1CCN(c2nc3c(cc2F)c(=O)c(C(=O)Cc2ccccc2O)cn3Cc2c(F)cccc2Cl)CC1
COc1cc2c(cc1CCc1cccc(OCC(=O)O)c1)C(C)(C)CCC2(C)C
CC12Oc3ccc4ccccc4c3C1c1c(ccc3ccccc13)O2
O=C(C=Cc1ccc(O)c(Cl)c1)c1ccc(-c2ccc(OCc3ccccc3)cc2Cl)s1
Nc1ncc(-c2ccc(Cl)cc2)n1C1CCC(O)CC1
Fc1ccccc1C1CC(c2ccccc2)=NN1
C=CC1CN2CCC1CC2C(OC(=O)Nc1ccc(C)c2c1C(=O)OC2(C)C)c1cn(C)c2ccccc12
NS(=O)(=O)c1ccc(NC(=S)NC(=O)C2CC2)cc1
COc1cc(OC)c(NC(=O)c2ccc(Cl)c(NNC(=O)C3CC3)c2)cc1Cl
CC(C)(C)Cn1c(=O)n(C2CCN(C(=O)NCCC(=O)NCN3CCC4C(C3)C3CC43c3ccccc3)CC2)c2ccc(C(F)(F)F)cc21
Cc1nccn1CC(C)C(=O)NC1N=C(C2CC2)c2ccccc2N(Cc2ccccc2F)C1=O
O=C(COc1ccc(F)cc1Cl)Nc1ccc(NCCC(=O)N2C(=O)c3ccccc3C2=O)cc1
CC(C)(C)OC(=O)NC(=O)C(C)(Cc1c[nH]c2ccccc12)NC(C=O)CCCCN
CC(C)(C)c1ccc(CNC(=O)c2cccs2)cc1
NC1CC(Oc2ccc(F)cc2)N(c2cc(C(F)(F)F)nc(N3CCCC3)n2)C1
O=C(C(=O)N1CCN(C(=O)c2ccccc2)CC1)c1cc(Cc2ccccc2)[nH]n1
Nc1ccc2cc(CCNC(=O)Nc3ccc(Cl)c(S(=O)(=O)Nc4ncccn4)c3)[nH]c2c1
CC12CCC3c4ccc(OCCCN5CCNCC5)cc4CCC3C1CCC2O
COc1cccc(CCN(Cc2ccccc2)C2c3ccccc3C(=O)N2Cc2ccc(C)cc2)c1
COc1ccc(C(=CC=Cc2ccc(F)cc2)C(=O)NC(C)CBr)cc1
COc1cc(C)c2c(oc3c(NS(=O)(=O)c4cccc(C(F)(F)F)c4)cc(C=C[N+](=O)[O-])cc32)c1C
CCOC(=O)N1CCC2(C1)CN(Cc1ccnc(N(C)C)n1)c1ccccc1O2
CCN(CC)CCC1(O)C(=O)OCc2c1cc1n(c2=O)Cc2c-1nc1cc3c(cc1c2CCl)OCCO3
COc1cccc2ncnc(Nc3cccc(Br)c3)c12
CC(=CC=CC(C)=CC1=C(C)CCCC1(C)C)C=C(C)C=CC=C(C)C=C(C)C(=O)O
Cc1ccc(F)c2oc(CN3CCN(c4cccc(Cl)c4)CC3)c(C)c12
COC(=O)CS(=O)(=O)c1ccc(-c2csc3nc(SNCc4ccc(C)cc4)n(CC(=O)N4CCCCC4)c23)cc1
CC(C)C(=O)C1C(=O)N2C(C(=O)O)=C(ONC(=O)C(N)Cc3ccccc3)SC12
CC(O)(CCC1(C)C(O)CC23CCC(C(C)(C)C)C2(C)CCCC13)C(=O)O
O=C(Cc1ccc2nccnc2c1)C1CCCN1C(=O)c1ccc2c(c1)OCO2
CCOc1ccc(C(=O)C(C#N)=Cc2cc(F)cc(F)c2)cc1
Cc1cn(C2OC(C(NCC(N)CS)C(C)C)C(O)C2O)c(=O)[nH]c1=O
Cc1ccc(N(C)S(=O)(=O)c2csc(C(N)=O)c2)cc1
Cc1ccc2c(c1)CCN2C(=O)NCc1nc(C)cs1
Cc1ccc(-c2ccc(C(=O)Nc3ccc(C(F)(F)F)cc3)cc2)cc1CC(C)(C)C(=O)O
FC(F)C(F)(F)C(F)(Cl)C(F)(F)C(F)(F)C(F)(F)C(F)(F)C(F)(F)C(F)(F)C(F)(F)C(F)(F)C=Cc1ccc(C(F)(F)F)cc1
O=C(c1ccccc1)n1cc([N+](=O)[O-])sc1=Nc1cccc([N+](=O)[O-])c1
O=C1NC2(c3ccccc3)CCCCC=C12
O=C1N=C(NN=Cc2c(O)ccc3ccccc23)C(=O)NC1=NNc1ccccc1O
COc1cc2c(cc1OC)C1CCc3cc4c(cc3C=C1C(C)O2)OCO4
C=CCn1c(SCc2nc3ccccc3s2)nc2ccccc2c1=O
CN1CCN(C2CN(C)C3(C2)C(=O)Nc2ccccc23)CC1
O=C(C=Cc1cccc(Br)c1)c1ccc(C(=O)N2CCCCC2)cc1
CC(C)(C)NC(=O)C(c1ccccc1Cl)N(C(=O)CC#N)c1ccc(F)cc1
COc1ccc(C(=O)NC(=S)NNc2cccc([N+](=O)[O-])c2)cc1
COc1ccccc1-c1ncccc1NS(=O)(=O)c1cc(C(N)=O)ccc1OC
CCCCCCCC1C(OC(c2ccccc2)(c2ccccc2)c2ccccc2)C(C#N)OC(OCc2ccccc2)C1OCc1ccccc1
CC(C)(C)c1cc(N2CCOCC2)n(-c2ccc(NC(=O)CC(=N)NO)cc2)n1
CN(C)C1CCC(N(c2c(N3CCCCC3Cc3ccc(C#N)cc3)c(=O)oc3ccc(-c4ccc(F)cc4)cc23)C(C)(C)C)CC1
O=S(=O)(NCCCCc1cnc(N2CCC(c3ccccc3)CC2)nc1)c1ccccc1
COc1cccc2c1C(=O)c1c(O)cc(C(N)=O)cc1C2=O
[O-][n+]1onc2cc(CSc3nnc4c5cc(C(F)(F)F)ccc5n(C(F)(F)F)c4n3)ccc21
Cc1ccccc1NC(=O)CN1CCN(C(=O)NC23CC4CC(CC(C4)C2)C3)CC1
COc1cccc(NC(=O)n2c(=O)oc3ccccc32)c1
COC(=O)CNc1nc(C)c(C(=O)N2CCC(F)CC2)s1
COc1cc(OC)c(OC)cc1Cc1ccc(C(=O)Nc2ccc(N3CCNCC3)c(F)c2)cc1
O=c1cc(Cc2ccccc2)[nH]c(SCC2CCCO2)n1
COc1cc(C(=O)Nc2ccc(-c3cccc(C(=O)O)n3)cc2)ccc1F
O=C1COc2ccc(S(=O)(=O)NC(=O)NC3CCCCC3)cc2N1
Cc1cc(SC2CCCCC2)nc2c1cnn2-c1ccccc1
Cc1ccc(C(=O)C2Cc3ccccc3N2)cc1
O=C(C#Cc1ccccc1)N1CCN(c2ccccn2)CC1
Clc1ccc2c(c1)CC(CNCCCc1c[nH]c3ccccc13)CO2
O=S(=O)(c1ccc2ccsc2c1)N1CCC(CCOc2ccc(C3CCNC3)cc2)CC1
COc1ccc2cc3[n+](cc2c1OOc1ccc2cc1Oc1ccc(cc1)CCCCC(O)CC2)CCc1cc2c(cc1-3)OCO2
COc1cccc(C(=O)N2CCC(O)C(n3cccn3)C2)c1
Cc1ccc2c(c1)S(=O)(=O)c1ccccc1C2=O
Cc1cc(Br)c(OCCOc2ccc(C=C3C(=O)C(SC(=O)Nc4ccc(F)cc4)(SC(C)(C)C)C3C=Cc3ccc(F)cc3)cc2Br)c(Br)c1
COc1ccc(CNC(=O)Nc2nc(-c3cccc(NC(=O)C4CCC4)c3)n[nH]2)cc1OC
COc1ccc(CCNc2nc(-c3cc4c([nH]3)CCC4=O)cc3cccnc23)cc1OC
Cc1ccc2c(-c3cccc(OCC(=O)O)c3)c(Cc3ccccc3)nn2c1C
c1ccc(OCCOc2ccccc2)cc1
CCCCN(C(=O)CCc1nc(-c2ccc(OC)cc2)no1)c1c(N)n(CCCC)c(=O)[nH]c1=O
CCCCCOC(=O)CNC(=O)CS(=O)(=O)c1ccc(ON(C)C)cc1
CCN1CCN(C(C)CN2C(=O)C(c3ccccc3)(C3CCC(C(=O)OC(C)C)CC3)c3ccccc32)CC1
CC(=O)c1ccc(NC(=O)CC(C)C(=O)Nc2cccc(C)c2C)cc1
CC1Cc2c(c3ccc(OCCn4ccnc4)c(-c4ccccc4)c3oc2=O)O1
CCOC(=O)CC(=O)C1=C(C)N(OCC)C(=S)NC1c1ccco1
CCSC(=S)OCCNP(=S)(c1ccccc1)c1ccccc1
Cc1nc2ccc(N3CCN(C)CC3)nc2nc1CCC(=O)NCC1CCCN(C)C1
NCCCc1c(-c2ccc(O)cc2)ncc2c1[nH]c1ccccc12
Cc1cccc(NS(=O)(=O)n2c(C)[n+]([O-])c3cc(C=CC(=O)O)ccc32)c1
Cn1cc(C=C(C#N)C#N)c2cc(Sc3ccc4c(c3)OC(F)(F)O4)ccc21
O=C(CSc1nnc(-c2ccc(F)cc2)o1)Nc1ccc2c(c1)OCCO2
O=C(CCCCCCC(=O)c1ccc(Br)cc1)NCCc1ccccc1
CC(=O)CC(=O)c1cc(C)cc(C)c1ONCC1CN(c2cc3c(cc2F)C(=O)c2c(sc(C)c2Cl)CC3C2CC2)C(=O)O1
CNC(=O)c1sc(-c2ccccc2)nc1-c1sccc1C
O=C(O)Cc1ccc(-c2nn(-c3cc(F)cc(F)c3)cc2CNC(=O)C2CC(c3ccccc3)=NO2)cc1
O=C(O)CCCCC(=O)c1cc[n+]([O-])cc1C=NN1CCCCC1
CSCCN(Cc1ccccc1)C(=O)CCC(=O)Nc1ccccn1
CN(C)CC(=O)OC1C(=O)N2C(C(=O)O)=C(NC(=O)Cc3cc(C(C)(C)C)c(O)c(C(C)(C)C)c3)CSC12
CCC(C(=O)NC(=O)NC1CCCC1)N1CCN(c2ccccc2OC)CC1
CC(C)(C)NCC(O)CNc1ccc(Cc2ccccc2-c2ccc(OC(=O)Nc3ccc(C(F)(F)F)cc3)cc2)cc1
CCCCOC(=O)NC(=O)C(Cc1cccc2ccccc12)NC(CCC(=O)OCC)C(=O)OCC
CCOC(=O)c1sc2nc(N3CCC4(CC3)OCCO4)nc(N)c2c1C
CCCCCCCCCCCCCCCCC(=O)OC(=O)C1C(O)CC2(C)C(CCC3(C)C2CC=C2C4CC(C)(C)CCC4(C(=O)CCON)CCC23C)C1(C)C
Cc1cc(C=NNC(=O)CSc2nc3ccccc3o2)c(C)o1
Cc1onc(C(C)(C)C)c1-c1ccc(C(=O)NC2CCCN(C(=S)Nc3cccc4c3OCCO4)C2)s1
CC(C)(C)Nc1c(O)c(=O)c1=Nc1ccccc1[N+](=O)[O-]
C=C(C)C1CCC2(C(=O)Nc3ccccc3Sc3ccccc3C)CCC3(C)C(CCC4C5(C)CCC(OC(C)=O)C(C)(C)C5CCC43C)C12
CC(N)C(=O)NC(CCCCN)C(=O)NNC(=O)C(CCCNNC(=O)CC(=O)CCc1c(I)[nH]c2ccccc12)NC(=N)N
CC1Oc2ccc(N3CC(Cc4ccc(Oc5ccccc5)cc4)OC3=O)cc2C(=O)N(CN(C)Cc2ccccc2CN2CCOCC2)C1=O
COc1ccc(Nc2cc3nn(CCO)nc3c3cc(OC)c(OC)cc23)cc1
CCN(C(=O)CCCC(=O)c1ccc(-c2cccc(Br)c2)o1)C(=O)CNc1c(F)cccc1F
CC1Cc2c(O)ccc3c2C(S1)C(N1CCCC1)N3CCOc1ccc(C(=O)O)cc1
CCc1c(Sc2ccccc2)n(OCCO)c(=O)[nH]c1=O
Cc1ccccc1OC(C)CNC(=O)C1CCCN(S(=O)(=O)c2ccccc2)C1
CN1c2ccccc2N(CCCSCC(=O)O)c2cc(S(C)(=O)=O)ccc2S1(=O)=O
CC(=O)Nc1ccc(NC(=O)CSc2ccc3ccccc3c2)cc1
CCOCC(=O)N1C(=O)SC(=Cc2cccc([N+](=O)[O-])c2)C1=O
CNc1ccccc1Oc1ccc(C(=O)NN=Cc2cccc([N+](=O)[O-])c2)cc1
Cc1ccc(C(=O)Nc2ccc(N(C)C)nc2)cc1Nc1ncnc2cnc(N(C)CC3CCCN3C)nc12
O=S(=O)(c1ccc(-c2ccco2)cc1)N1CCCC1
COc1ccc2[nH]c(SC3C(=O)N4C(C(=O)O)=C(CNC(=O)C(=NOC(C)(C)C(=O)O)c5csc(N)n5)CSC34)nc2c1
Clc1ccc(-c2noc3ncnc(N4CCOCC4)c23)cc1Cl
CCN(CC)Nc1nc(Nc2ccccc2)ncc1S(=O)(=O)CCc1ccc(OC)c(OC)c1
CCOc1ccc(-c2nc(-c3ccccc3)c(-c3ccccc3)o2)cc1
CC1(C)C(=O)N(c2cccc(C(N)=O)c2)c2nc3ccccc3n21
O=C(CSc1nc(=O)c(Cc2ccc(Cl)cc2)c(-c2ccccc2)[nH]1)c1ccc(F)cc1
Cc1cccc(C)c1NC(Cc1ccccc1)C(O)CC(=O)NC(Cc1c[nH]c2ccccc12)C(=O)NC(=O)OCC1c2ccccc2-c2ccccc21
CCCCc1ccc2[nH]c(C)c(C(=O)C(=O)c3ccc(NOC)cc3)c2c1
CC1C(C)(C)C(=O)N(C)C12C(=O)Nc1cc(-n3cnnn3)ccc12
COc1cccc2c1-c1c(cc(C)c(OC)c1O)C1C=CC(O)C1C2C
CC(C)CCN1C(Cc2ccccc2)COCCS1(=O)=O
COc1ccnc2sc(C(=O)c3ccccc3Cl)c(-c3ccc(Cl)cc3)c12
CC1(O)CCC2C3CCc4cc(F)ccc4C3CCC21C
COc1ccc2nc(NC(=O)c3ccc(C4CCN(C)CC4)cc3)oc2c1
CC(C)(C)C(=O)Nc1cc(-c2cccc(Cl)c2)c(C(=O)c2ccccc2Cl)s1
CC(C)(C)C(O)c1ccc(OC2CCCCNC2=O)cc1
CCCCCCCC=O
COc1ccc(N2CC3CCC(CN4CCC(N(c5ccc(F)cc5)c5ccc(F)cc5)CC4)N3C2=O)cc1
Nc1nc2ccc(NC(=O)c3ccc(C(F)(F)F)cc3)cc2c2c1nc(-c1ccco1)n2C1CC1
Cc1ccc([S+]([O-])c2cccc(Br)c2)cc1C
CCCN(CCCCCCSc1no[n+]([O-])c1S(=O)(=O)c1cccc(C)c1)C1COc2ccc(OC)cc2C1
N#Cc1ccc2c(c1)CCN2C(=O)c1ccc(N2CCC(O)(c3ccc(F)cc3)CC2)nc1
O=C(CCNc1nccs1)N1CCCCC1
CC(C)(C)Nc1ncc2ncn(Cc3ccc(F)c(F)c3)c2n1
Cc1n[nH]cc1C(=O)C1CN(c2ncccn2)CCN1Cc1ccccc1
CCCc1ccccc1-c1nc(-c2cccc(ONC(=O)c3ccc(Cl)c(Cl)c3)c2)n[nH]1
Cn1cc(C(=O)O)c(=O)c2cc(Cl)c(NC(=O)CCCCCCCC(=O)C3CN(C(=O)O)CC3c3ccc(F)cc3)cc21
Cc1c(N)c(F)c(C)c2c1CC1CC(OC(=O)N3CCCC3)C21C
COc1cc2c(cc1OC)CN(C)CC2
CC12CCC3C(C)(OOC3(c3ccc(Cl)cc3)O1)O2
N#Cc1c(F)c(F)cc(NC(=O)c2cc3ccc(NC(=O)CN4CCN(c5ncccn5)CC4)cc3[nH]2)c1F
N=C1C(=Cc2cccs2)C(=O)N=C2SC=CN12
O=[N+]([O-])c1ccc(-n2nc(-c3ccccn3)cc2-c2ccc(O)cc2)cc1
O=C(Nc1ncns1)c1ccc(N2C(=O)C3C(C2=O)C(C2C=CCC2)C2Oc4ccccc4C23)cc1
COc1cc2c(c(OC)c1)C1C3CCC(O3)C1CC2
CCOC(=O)C(C(=O)OCC)(c1ccccc1)C(C)C
CC12CCC3C(CCC4C(=O)OC(OC(=O)C=Cc5ccc(O)cc5)CC43O)C1CC1OC1CC2O
c1cncc(OC2CN(Cc3ccncc3)C3CCCOC23)c1
CC(=O)N1CCC(=C2c3ccccc3CCc3cc([N+](=O)[O-])ccc32)CC1
CC(=O)C1(O)CCC2C3CCC4=CC(=O)C=CC4(C)C3C(O)CC21C
CC1CCN(CCOc2ccc3ncn(Cc4ccc(C(=O)O)cc4Cl)c3c2)CC1
O=C(NCc1cccs1)c1cccc(-c2cc(C(F)(F)F)ccc2Cl)n1
COc1cccc(Cn2cnc3c(cnn3Cc3ccccc3)c2=O)c1
CC(C(=O)c1ccc(NNC(CCSC(=O)c2ccccc2)C(=O)O)cc1)c1ccc2ccccc2c1
CC(=O)NC(C(=O)NNNC(=O)C(C)N1CCCC1C(=O)C(C(C)C)C(C(=O)NC(C=O)C(C)C)C(C)C)C(C)O
CNC
O=C(Cc1ccc(NC(=O)c2ccco2)cc1)NO
O=C(O)CCCN(C(=O)Cc1ccc2c(c1)OCO2)c1cccc(F)c1
CCC(C)C(NC(=O)C(Cc1c[nH]c2ccccc12)NC(=O)C(Cc1ccc(O)cc1)NC(=O)N1CCCC1)C(=O)NC(=O)C1CCCCN1
CC(C)C1CN(C(=O)CC2CCCC2)CCO1
COc1cc(-c2nn(CCC(F)(F)F)c(O)c(C3=NS(=O)(=O)c4cc(N(CC(F)(F)F)C5CC5)cc(C(N)=O)c4N3)c2=O)cc(OC)c1OC
CNC(=O)c1cc(Br)n(C2OC(CO)C(O)C2O)n1
COCCCNC(=O)c1ccc(S(=O)(=O)N2CCCC(C(=O)Nc3ccc(OC)c(OC)c3)C2)cc1
CCCCNc1ncccc1[N+](=O)[O-]
Cc1c(-c2ccc(C#N)cc2)c(=O)oc2c3c(cc(OCc4cccnc4)c12)OC(C)(C)C=C3
N=C(N)NCCc1c(C(=O)O)[nH]c2cc([N+](=O)[O-])ccc12
CC(=O)c1ccc(C2CC3(CCCCC3)C(C)(C)N2C(=O)C2CCN(C)CC2)cc1
Cc1ccccc1C1=C(c2ccc(O)cc2)c2ccc(O)cc2C1
CCOc1cccc(-c2nc(N)c3cnn(C4CCN(Cc5ccccc5)CC4)c3n2)c1
CCC(C)CCCOC1C=C(CC=C(C)C)C(=O)C(O)C1O
Cc1cc(CN2CCN(c3nc(CO)cs3)CC2)no1
O=C(CCc1ccc(S(=O)(=O)Nc2ncc(Cc3ccccc3Cl)s2)cc1)N1CCOCC1
CC1CC2(C(=O)O)CC3=CC14CCC3(C)C1COC4(C)C(Cl)C=CC12
COc1ccc(CCNC(=O)c2cc([N+](=O)[O-])ccc2N2CCOCC2)cc1OC
COc1ccc(CNC(=O)C2CSC3(CCCC3)C2)cc1OC
CC(C)(C)OC(=O)CC(=Cc1ccc(OC(C)(C)C(=O)O)c(-c2ccc(Cl)cc2)c1)C(=O)Cc1cc(-c2ccccc2)on1
CC(Cc1ccccc1)NCC(O)c1cc(-c2ccc(Cl)c(Cl)c2)nc2ccc(C(F)(F)F)cc12
Cc1ccccc1NCC(O)c1ccnc2ccc(Br)cc12
O=C1NC(=Cc2c(-c3ccccc3)[nH]c3ccc(Br)cc23)C(=O)N1C(=O)C(Cc1ccccc1)NS(=O)(=O)c1ccc(Cl)cc1
Cc1ccccc1NC(=O)C(c1ccc(C(F)(F)F)cc1)(c1cccs1)C(C)C(=O)OCC(C)(C)C
Cc1ccc(C)c(SCC2CCCN2)n1
CCCc1cc(-c2ccc(C(=O)NO)c(F)c2)c2c(N3CCNCC3)ncnn12
COc1ccc2c(c1)C1c3ccccc3CN(c3ccccc3OC)C1CC2
Cc1ccc2cc(C)c3nnc(SC(=O)CNc4ccccc4N)n3c2c1
FC(F)(F)c1ccc(-n2c(-c3nnc4cccnn34)n[nH]c2=S)cc1
CNC(=O)c1ccc(NC(=O)COc2ccc(C)cc2Cl)cc1
CC(C)C1C2(C(=O)N(C(C)C)c3ccccc32)C2OCC1(N1C(=O)C3CCCCN3C1=O)CS2
CCCOCCCOC(=O)C(=O)C1=C(C)NC(C)=C(C(=O)OCC)C1c1ccc2ccccc2c1
CCOC(=O)C1=C(C)N(Cc2nc3c(=O)n(C)c(=O)n(C)c3[nH]2)C(=O)NC1c1cccnc1
O=C(NCCN1CCCc2cc(Cl)cc(N3CCN(CCO)CC3)c21)c1cncc2ccccc12
COc1cc(C(=O)CSc2nnc(C3CC3)o2)cc(OC)c1OC
CCCCCCCCCCCC(O)CCC1COC(=O)C1CC(COC(C)=O)OP(=O)(O)OP(=O)(O)OCC1OC(n2ccc(=O)[nH]c2=O)C(O)C1O
CN(Cc1csc2nc(-c3ccccc3)nn12)S(=O)(=O)c1cccc2nsnc12
Cc1ccc(C2=NN(C(=O)CSc3nnc(-c4cccc5ccccc45)o3)C(c3ccc(C)cc3)C2)cc1
CN(C1CCCS1)C(Cc1ccc(Cl)c(Cl)c1)C(=O)NC(=O)C(N)Cc1ccccc1
Cc1ccc(C)c(OC(=O)COCC(=O)c2c(C)[nH]c3ccccc23)c1
O=CC1C2Cc3ccccc3C2C2CC(c3cccs3)NC12
Cc1nc(C)c(C(=O)NCc2ccc(-c3cnn(C)c3)cc2)o1
CC1(C)CNC(=O)c2cc3ccc(C(=O)Nc4ccc(I)cn4)cc3n21
COc1ccc2c(ccc3ccccc32)c1
O=C(Nc1ccc2c(c1)nc(N1CCNCC1)c1cnn(C3CC3)c12)c1cccs1
O=C(c1c(F)cccc1F)N1c2ccccc2C2CNCCC21
O=C(CCc1ccc(S(=O)(=O)Nc2ccc(Br)cc2F)cc1)N1CCOCC1
COc1cc2c(cc1OC)CN(c1cc(=O)n(C(C)C)c(SC(=O)CNc3ccccc3C)n1)CC2
CCOC(=O)C(CC)(c1ccccc1)C1CCC2C(CCN2C(C)Cc2ccc(Cl)cc2)O1
C#CC(O)C=CCCCCCCCCCCC=CCCCCC=CCCCC(=O)O
O=C(NCC1Oc2c(O)cc(-c3ccoc3)cc2OC1c1ccc(F)cc1)c1cccc(Cn2ccnc2)c1
COc1ccc(C(=O)Cn2cc(CN3CCOCC3)c3cc(Cl)ccc32)cc1OC
COc1cc(CC(=O)c2cccs2)ccc1NNC(=O)c1ccoc1C
O=C1Nc2ccccc2C1=Cc1ccc(O)c(Br)c1
Fc1cccc(C(F)(F)F)c1-c1nnc2ccc(-c3c[nH]c4ccc(Br)cc34)nn12
CC(C)NC(=O)O
CCCCC12c3[nH]c4ccccc4c3CCN1CC(C)(C)C2C(=O)N1CCN(CC)CC1
Cn1nc(C(F)(F)F)cc1NC(=O)CCCCn1cccc1
CC(C)(C)c1ccc(CN2CC(c3nccn3C3CC3)CC2=O)cc1
N#CC=C1C2CC3CC(C2)CC1C3
CC(=NNC(=O)CSc1nnc2c3ccccc3n(C)c2n1)c1ccc(-n2ccnc2C)cc1
O=S(=O)(Nc1ccc2c(c1)Cc1c(NCc3ccccc3)cccc1-2)c1ccccc1
CC(C)CC(N)C(=O)NNC(CCCN=C(N)N)C(=O)NNC(CCCN=C(N)N)C(=O)NC(=O)C(CC(C)C)C(C=O)CC(C)C
CN(C)CCCn1c2c3ccccc3nc(SCC(=O)NC3CCCc4ccccc43)c2c2c3ccccc3n(-c3ccccc3)c21
N#CC(=Cc1ccc(O)c(O)c1)C(=O)NCc1ccco1
CCOC(=O)C(Cc1ccccc1)NC(=O)Cc1noc(CCCCc2cc(-c3ccccc3)ccc2OCC)n1
CCCN(CC)CCCNc1nc(Cl)c2nc(-c3ccco3)n(C(C)C)c2n1
O=C1c2ccccc2C(=O)c2snnc21
CCn1cnc2c(cc(C)n2-c2ccc3oc4ccccc4c3c2)c1=O
CN(CC(=O)NN=CC1=CCCCC1)C(=S)NNC(=O)c1ccccc1Cl
CCCC1CCCn2c1cc1cc(OCCN(C)C)ccc12
O=C(O)CCCCc1nc(=O)c2cc3cc(C(F)(F)F)[nH]c3cc2[nH]1
CSc1nc(C)cc(Nc2ccc(O)c(CC3CCN(N4CCOCC4)CC3)c2)n1
COc1ccc(S(=O)(=O)N2CC=C(C(c3ccccc3)c3ccccc3)CC2)cc1
Cc1cc([N+](=O)[O-])ccc1NC(=O)c1cnccn1
CCOC(=O)NN(Cc1cccc2ccccc12)c1nc(-c2ccc(C(=O)O)cc2)cc2ccccc12
CCCCCCC(=O)Nc1ccc(-n2nc(C(C)C)oc2=O)cc1
FC(F)(F)c1cc(-c2cncc(Cn3cc(CN4CCCC4)c4ccccc43)n2)cc(C(F)(F)F)c1
O=C(c1c(Nc2ccc(Cl)cc2)sc2c1CCCC2)N1CCCC1
C=CCCCN1C(=O)SC(CC2=CCCC(C(CNC(=O)CCc3ccccc3)C(=O)c3nnc(CC(C)C)o3)O2)C1=O
O=C(CNc1cccnc1Cl)NCc1ccncc1
Cc1oc2c(c(C)cc3oc(=O)c(CCC(=O)N4CCN(c5ccccn5)CC4)c(C)c32)c1C
FC(F)(F)c1ccc(-c2nc(C(Br)c3ccc(C(F)(F)F)cc3)c[nH]2)cc1
CC#Cc1ccc2ncc(N3CCN(CC=Cc4ccc5c(c4)cc(C(=O)NC)n5C)CC3)n2c1
O=C(O)C1SC(Cc2ccccc2)S(=O)(=O)N1Cc1ccccc1
COc1cc(N2CCN(C)CC2)c(NC(=O)c2cccc(C(=O)O)c2)cc1Cl
COc1ccccc1-c1nc(O)ncc1Cl
CCC(CC(C)C)Cn1c2ccc(S(=O)(=O)Nc3nccc(C)n3)cc2c2ccc(-c3ccccc3)cc21
O=C1C(O)C=C(c2c[nH]cn2)OC1c1ccccc1
CC1(C)C=Cc2c(ccc(O)c2O)O1
NC(=O)C1CCCCN1C(Cc1ccc(OP(=O)(O)O)cc1)C(=O)NC(=O)C(N)CO
CN(C)C1CCN(c2cc(Nc3ncc4c5ccncc5n(C5CCCC5)c4n3)ncn2)CC1
Cc1cc(C)c(S(=O)(=O)NC(CCCO)C(=O)NCCc2ccc(Cl)cc2)cc1Br
Cc1ccc(C(=O)NC(Cc2ccc(NC(=O)c3c(Cl)cccc3Cl)cc2)C(=O)O)cc1
CC(=O)Nc1ccccc1-c1nc2cccnc2nc1NS(=O)(=O)c1c(F)cccc1Cl
C=C1C(=C2CCCC3(C)C2CCC3C(C)C=CC(C)C(C)C(C)CO)CC(O)CC1O
Cc1cn(COCCOP(=O)(O)O)c(=O)[nH]c1=O
C=C(CCC1OC2(C(=O)O)OC(CO)(C(O)C2O)C1(O)C(=O)O)C(OC(C)=O)C(C)Cc1ccccc1
CCCNC(=O)c1ccc(NC(=O)c2ccc3c(c2)Cc2ccc(N(CC)CCC(F)(F)F)cc2-3)cc1
CCCCc1ccc(ONC(=O)c2cc(C)ns2)cc1
NCCCN1CCN(c2cc(=O)n(-c3ccccc3)nc2-c2cc(Cl)cc(Cl)c2)CC1
CCCCCC(=O)NCc1cc2ccc3c(c2cn1)c1ccccc1n3CC
COc1ccc2c(C(=O)c3ccc(NCN(C)C(=O)c4ccco4)cc3)c(C)ccc2c1
COc1ccc(C2(c3cc(Cl)ccc3OCc3cccc4ccc(C)nc34)CCOCC2)cc1
CN(c1ccccc1)n1cnc2c(c1=O)Nc1ccc(-n3ccc4ccccc43)cc1C(=O)CCC2=O
CC(C)CCN1CCc2oc(-c3cccc(F)c3)nc2C1
COc1ccc(C(=O)Nc2ccc(S(=O)(=O)Nc3ccccc3Cl)cc2)cc1Br
C(=NNc1cccnc1)c1ccc(N2CCN(c3ccc4c(c3)OCO4)CC2)cc1
COCOc1ccc(CC(=O)Nc2ccc(OC)cc2)cc1Br
COc1ccc(NCC(=O)N(C)C(=O)CCC(=O)N(c2ccccn2)C2CCS(=O)(=O)CC2)cc1
NC(=O)Nc1cc(Cl)cc(C(=O)NC2CCC(C(=O)CN3CCCCc4ccccc43)CC2)c1
CC(C)N1C(=O)c2cccc(NC(=O)C=Cc3cccc(OCc4ccc(F)cc4)c3)c2C1=O
CCC1C2CC3C(C2OC)C(O)(C1OC(=O)c1ccccc1)C1C(OC)C2C4(OC)CCC(OC)C32C1N(COC(=O)c1ccccc1)C4
C=CCON=C1C=CC(=O)C(O)=C1C
CC(C)C(CCCOCCO)CC(C(=O)N(CCO)CCO)(c1ccc(O)cc1)c1ccc(O)cc1
CCN(CC(=O)N(C(=O)C(NC1CCCC1)c1ccccc1)c1ccc(F)cc1)S(C)(=O)=O
O=C(Nc1ccccc1Cl)c1csnn1
CN(C)CCOCCSCCOCCSCCOc1ccc(C(=O)C=C(O)C=Cc2ccc(N(C)C)cc2)cc1
CC(C)C1(c2nnc(-c3ccc(N4CCOCC4)cc3)s2)CN(C(=O)C2CCC2)CCO1
CC(C)(C)c1cc(-c2[nH]nc(C(=O)N3Cc4ccccc4C3=O)c2-c2ccc(F)cc2)c(O)cc1O
c1cn(-c2ccnc(NCCC3CC3)n2)cn1
Cn1cc2c3cccc([N+](=O)[O-])c3n(C)c3c4c(C#N)ccc1c4-c=3-2
CON1C2CCC1C(C(=O)C(=O)C1CC(C(c3ccc(F)cc3)c3ccc(F)cc3)CN1N1CCCC1)=C(c1cccc(C)c1)C2
CCc1noc(CC)c1C1CCCN1C(=O)c1cnn(CC)c1Oc1cc(F)ccc1Cl
O=C(CSCC(=O)c1ccc(F)cc1)NC(=O)Nc1ccccc1Cl
COC(=O)c1cccc(C2CN(C)CC3c4ccc(OC)cc4CCN23)c1
COc1ccc(CN2CCC(C(NCCc3ccncc3)c3ccccc3)C2)c(OC)c1
CCN(Cc1nccn1Cc1ccccc1)C(=O)CCCC1CCCC1
O=c1cc(N2CCCC2)nc2c(-c3cccc(NCc4ccccc4)c3)cccn12
CCCOc1ccc(C2=CCN(CCSc3nc(C)cc(C)n3)CC2)cc1
COCC(=O)Sc1nnc(-c2ccc(OC)cc2)o1
CC1(C)CCC2(C(=O)O)CCC3(C)C(=CCC4C5(C)CC(=O)C(O)C(C)(CO)C5CCC43C)C2C1
CN(C)C1CCN(C(CC(=O)N2CCN(C3(c4ccccc4)CCN(Cc4ccccc4)CC3)CC2)c2ccccc2F)CC1
Fc1ccc(-c2c(F)cccc2F)nc1N1CCN(c2ncccc2NC2CC2)CC1
CC(=O)c1ccsc1Nc1ccc(F)cc1
CCCC(NC(=O)C(NC(=O)OCc1ccncc1)C(C)(C)C)C(=O)c1nc2c(C(C)(C)C)cccn2c1Sc1ccccc1F
COC(=O)c1cc(=O)[nH]c(C)c1C
O=C(NCc1ccc2c(c1)OCO2)c1ccnn(-c2ccccc2)c1=O
O=C1NCCc2c1[nH]c1c2CCCC1
O=C(NC1CCCCC1)c1cc2nc(-c3cccs3)cc(C(F)(F)F)n2n1
CON=C(C)c1cc2c(ccc3cc(C)ccc32)c(-c2cccc(-c3cc(C)ccc3F)c2O)n1
COc1ncc(Cl)cc1C(=O)NN1CCC(C(C)C)C1
Cc1ccc2c(c1)C(=Cc1cn(-c3ccc(Cl)cc3)nc1-c1ccncc1)C(=O)N2
COC(=O)c1cc2c(s1)C(=O)c1ccccc1C2=O
COc1cc(CNC(=O)C=Cc2ccccc2)cc(OC)c1OC
CCOc1ccccc1NC(=O)N1CCC(C(=O)CCc2c[nH]c3ccccc23)CC1
CNCC(C)CCC1=C2C(=O)OC(C)CCCC(O)C3(O)C(=O)CC(O)C(O1)C23
COc1cccc2c(CN3CC4(C)CC(C)CC3C4)c[nH]c12
O=C(Nc1cccc(O)c1)c1ccc(S(=O)(=O)N2CCc3ccccc3C2)c([N+](=O)[O-])c1
CC(=O)c1ccc(OC(=O)C2CCN(C(O)(c3ccccc3)c3ccccc3)CC2)cc1
COc1ccc(CCCNCCOc2cccc(C)c2)c(OC)c1
Clc1cccc(Nc2nc(-c3cn[nH]c3)cs2)c1Cl
COc1cc(C=NNC(=S)Nc2cccc(F)c2)c(O)c(OC)c1
NC(=O)c1cc(C2CCCN(C(=O)CCc3ccccc3)C2)n[nH]1
CCCOc1ccc(-c2cc(Cl)c3c(c2)N(C)C(=O)C3=CC(=O)O)c(C(=O)OC)n1
COc1cc(OC)cc(N2C(=O)c3ccccc3C2SCC(O)CO)c1
O=C1CN(C(=O)Cc2ccn3ccnc3c2)CCN1
O=C(O)CCCCCS
CCOc1cc(C=CC(=O)c2cccs2)cc(OC(=O)c2cccs2)c1O
C=CCOc1ccc(NC(=O)N(CCC)CCCCCCCCCCCCC)cc1
Cc1cc(CN2CC3CCOC3CN(c3ncnc4[nH]ncc34)CC2C)no1
Cc1ccc(N2C(=O)C3C4C=CC(C4)C3C2=O)cc1
COc1ccc2nc(-c3ccc(F)cc3)nc(N)c2c1
C=CCN1CCN(C2CCN(Cc3ccc(C)o3)CC2)CC1
CC1CCCCN1C(=O)CNC(=O)c1ccc(C(C)(C)C)cc1
COc1ccc(C(=O)NCCC2=CCCCC2)cc1[N+](=O)[O-]
COCCNc1ccc(C(=O)NN2C(=O)N3CCCCC3(C)C2=O)cc1
C=CC(C=O)NC(=O)C(Cc1ccc(OC)cc1)NC(C)=O
COc1ccc(N)c(-n2cnc3nc4ccncc4nc32)c1C
c1ccc(-c2[nH]c(-c3ccccc3)c(-c3cnccn3)c2-c2cnccn2)cc1
O=C(Nc1nc2ccc(F)cc2c2cc(Cl)sc12)c1cc(C(F)(F)F)cc(C(F)(F)F)c1
O=S1(=O)c2ccccc2OC(Cc2ccccc2)CN1Cc1ccccc1
O=S(=O)(c1ccc(Nc2nc(NCC3CCCO3)nc3c2CCNCC3)cc1)C(F)(F)F
CCN(C)C(=O)c1nc2c(s1)CCCC2
CCOCc1nc(=O)c2sc3cc(OC)ccc3c2[nH]1
C=C(CCC12OC(OC(=O)CC)C(C(=O)O)(O1)C(C(=O)O)C2O)C(OC(C)=O)C(C)Cc1ccccc1
C#CC(O)C=CCCCCCC#CC(O)C=CCCCC=CCCCCC(=O)O
CCN(CC)CCCNc1cc2c(ccc(=O)n2-c2c(Cl)cccc2Cl)c(-c2ccccc2Cl)n1
CN(C)CCCOc1ccc2c3c(c(=O)oc2c1)CCCC3
Cc1cc(S(=O)(=O)O)c(Oc2ccc(C(=O)O)cc2)c2ccccc12
CCOc1cc(C=C2SC(=S)N(CC3CCCO3)C2=O)ccc1O
O=C(NN=Cc1ccc([N+](=O)[O-])o1)c1cccc(S(=O)(=O)Nc2ccc(F)cc2)c1
N=C(NO)NN=Cc1sc(I)cc1Br
Cc1ccc(C(=O)OOCC(=O)Oc2ccc(Cl)cc2)s1
Fc1ccccc1COc1ccc2cnccc2c1
O=C(Cn1ccc(S(=O)(=O)Cc2ccccc2Cl)n1)N1CCN(C2CCCC2)CC1
O=C(O)C(=O)N(CC=CCNNc1c(Nc2ccccc2)[nH]c(C(=O)C(=O)c2ccccc2)nc1=O)CCCCCCBr
COC12CCC3(CC1C(CC(C)(O)NC(=O)C1CCCN1CCC(C)C)C(C)C)C1Cc4ccc(O)c5c4C3(CCN1CC1CC1)C2O5
CCC(=O)c1cn(C)c2ccc(N=CNNC(=O)c3ccc4oc5cc(C(C)CCCC(C)(C)C)cc(O)c5c(=O)c4c3O)cc12
COc1ccc(N=C2Oc3ccccc3C(c3ccc(OC)cc3)N2C(=O)CCl)cc1
COc1ccccc1OCC(=O)NN1C(=O)C2C3C=CC(C3)C2C1=O
CC(=O)c1oc2cc(O)c3ccc(=O)oc3c2c1-c1ccc(Br)cc1
O=c1ccn(CC(O)C(F)(F)F)cc1Cl
N=C(N)c1ccc(-c2ccc(NC(=O)C=CC(=O)O)c(F)c2)cc1
CCC1NC(=O)C(=Cc2ccccc2OC)C(=O)NC(C(C)C)SC1(C)C
CNC(=O)c1ccc(F)c(Nc2ncnc3onc(C)c23)c1
O=C(COC(=O)c1cc2ccccc2oc1=Nc1ccc(Cl)cc1)NCc1ccc2c(c1)OCO2
CC=CC(=O)OC1C(OC(C)=O)OC(C)C(O)C1OC1CCC2(O)C3CCC4CC(C(C)CC)CCC4(C)C3CCC12C
O=C(NNC(=O)C1C(C(=O)NN2CCSCC2)C2COc3ccccc3C21)c1cccc(Cl)c1
CC(=NC(=O)c1ccccc1)NS(=O)(=O)c1ccc(N2CCN(c3ccc(F)cc3)CC2)c(C)c1
CCc1ccc(-n2c(C)cc(C=CC(=O)c3ccc(OC)c(OC)c3)c2C)cc1
Cn1c(N)c(CC(N)=NOC(=O)c2ccccc2Cl)c(=O)[nH]c1=O
O=C(CNCc1ccccc1)c1ccc(-c2cnc3c(NC(F)(F)F)cc(-c4cccc(CO)c4)cn23)cc1
CCOC(=O)Cc1csc(-c2ccc(CC(=O)N3CCN(CC)CC3)s2)n1
Cc1ccc(OCCNc2cccnn2)cc1
Cc1nc(Nc2ccc(C(=O)NNC(=S)NCc3ccccc3)cc2)c2ccccc2n1
Cc1c(-c2nc(N3CCOCC3)n(Cc3ccccc3)c(=O)c2C=NN2CCOCC2)no[n+]1[O-]
CCOP(=S)(N(C)C)N1CCC2=C(C1)C(c1ccc(OC)cc1)NC(c1ccc(OC)cc1)=N2
COc1ccc(Cl)cc1NC(=O)Cc1csc(C(C)C)n1
CCCC(CCCc1cc(C)no1)c1cc(C(=O)NCC(C)(C)NC(=O)CSC(=O)CN(C)C)n(C)c1
C=C(C)CNc1nc(N)n2nc(-c3ccco3)nc2n1
CNC(=O)N1CCN(CCn2c(C)cc(C(=O)N(C)C)c2C)C(C)C1
CCC1(CC)C(=O)Nc2ccc(-c3c(C#N)c(C(F)(F)F)nn3C)cc21
COc1ccc(C(=O)N2CCN(S(=O)(=O)c3cccc(C)c3)CC2)cc1F
C=CCc1cccc(NC(=O)CSc2nnc(-c3ccncc3)n2C)c1
CC(=O)c1ccc2c(c1)nc(-c1ccccc1)n2-c1ccccc1F
COc1ccc2cnc3ccccc3c(=O)c2c1
c1cc(-c2ccc(CN3CCNCC3)cc2)cc(-c2nc3ccccn3n2)c1
COc1ccc(CNc2ncnc3nonc23)cc1
CC1(C)Cc2ccccc2-c2c1[nH]c1ccccc21
Cc1cc(=O)n(C(Cc2ccccc2)C(=O)NC(C(=O)O)C(C)C)c(=O)n1Cc1cccc(-c2ccccc2-c2nn[nH]n2)c1
CC(=O)NCC(CC1(C)CCc2ccccc21)C(=O)C(=O)c1ccccc1NNC(CC(C)C)C(=O)NCC(=O)c1ccccc1
CCCCCCCCC(=O)CCCC(=O)NC(Cc1ccc(O)cc1)C(=O)NC(=O)C(Cc1ccc(O)cc1)NNC(CCCN=C(N)N)C(=O)C(C)C=O
CCCCc1nc(SC)c(C(=O)NO)n1Cc1ccc(-c2ccccc2S(=O)(=O)NC(=O)OC(C)(C)C)cc1
O=C(c1ccc(NNc2c(F)cccc2F)cc1)S(=O)(=O)c1ccccc1
N#Cc1cc(N2CCC(F)CC2)ncc1C(=O)NC1C2CC3CC1CC(O)(C3)C2
O=C(O)C1Cc2c(n(C(=O)c3cccs3)c3ccccc23)CN1
O=C1C(CCCCCCN(c2ccccc2)c2ccccc2OC(F)F)=C(CCCCc2ccccc2)C2=NCCN12
COC1CCC(F)C(Nc2nccc(-c3nc(CC(=O)N4CCN(CCO)CC4)c(O)c4[nH]c5ccccc5c34)n2)C1
CC(=O)c1c(C)[nH]c(C(=O)C(=O)N2CCN(c3ccc(F)cc3)CC2)c1C
CN1CCN(c2nc(N(C)C)nc(N3CCOC(c4ccc(Cl)cc4)C3)n2)CC1
CN(C)C(=O)C(c1cc2ccccc2s1)N1CC2OCC(=O)N(CC3CCCC3)C2C1
Nc1nc(N)c2cc(COCCCCC(=O)NC(=O)CCCCC3SC(=O)NC3=O)ccc2n1
O=C(Cc1ccc(C(=O)O)o1)c1ccc(SN2C(Cc3ccccc3)CC(O)C2Cc2ccc(-c3ccccc3)cc2)nc1
COC(=O)c1cc(O)cc(O)c1C(=O)CC(CC(=O)NO)Cc1ccccc1
c1ccc(CN2CCCC2)cc1
O=C1CCN(CCCc2ccccc2)C(=O)N1C(CO)Cc1ccc(O)cc1
O=C1NC(=Cc2ccc3cocc3c2)C(=O)N1N1CCC(CC(O)Cc2ccccc2)CC1
CCON=C1C(=O)c2nonc2C2C(=NS(=O)(=O)c3cc(OCC)ccc32)C1=NOC
NC(=O)c1ccc(Cn2cc(C(C[N+](=O)[O-])c3cccc4ccccc34)nn2)cc1
CCC1=C(C)n2nnc3c(F)c(OC)cc(c32)N1
NC(=S)NN=Cc1ccc(N2CCOCC2)cc1
Cc1cccc(NC(=O)CN2CCN(C(=O)c3cccc[n+]3[O-])CC2)c1C
Cc1c(N(Cc2cccc(F)c2)C(N)=S)c(=O)oc2ccccc12
CCCSc1nc(N)c(C#N)c(-c2cccn3ccnc23)n1
CCCCCC(O)C=CC1C2CCC(O2)C1CC=CCCCC(=O)O
CC(C)(C)OC(=O)NC1CCc2c(O)cccc2C1
CC(C)(C)COC(=O)NCc1cc2ccccc2o1
CNC(=O)c1ccccc1NS(=O)(=O)c1ccc(C(=O)N2CCCCCC2)cc1
CN1C(=O)C(Cc2ccc(C(F)(F)F)cc2)Oc2cc(C(F)(F)F)ccc21
C=C(C)C(=O)Nc1ccc(Oc2nccc(NC(=O)C3CC(c4ccccc4)=NO3)n2)cc1
NCCN1C(=O)Cc2c(SCc3ccccc3)nc3ncn(C4OC(CO)C(O)C4O)c3c21
COc1cc2ccccc2cc1C(=O)N1CCCC(C(=O)OCC(=O)NCc2ccc(C(F)(F)F)cc2)C1
COc1ccc(ON2CC(CCc3cc(C4C(c5ccccc5)C(NC(=O)OCc5ccccc5)C4c4cccc(-c5cc(CC(=O)O)ccc5OC)c4)on3)C2)cc1
CC(C)(C)C(=O)OC1CC(C=O)=CC2C3Cc4ccc(O)c5c4C12CCNC5C3
Cc1ccc(S(=O)(=O)CCC(=O)NC2C3CC4CC2CC(O)(C4)C3)cc1C
O=C(O)CCNC(CCC(=O)O)C(=O)NC(CC(=O)N1CCCC1)C(=O)NC(CS)C(=O)NCc1cc(Cl)ccc1O
CC(=Nn1c(-c2ccc(N3CCOCC3)cc2)n[nH]c1=S)c1ccccc1OC1CCCC1
Cc1c(CC(=O)NCCc2ccco2)c(=O)oc2cc3c(cc12)OCO3
Cc1cc(F)ccc1CNC(=O)c1c(C)cc2c(=O)n3ccccc3nc2c1C
CC1(C)CC(=S)c2c(S(=O)(=O)c3ccccc3)nc(=O)n(-c3ccccc3)c2C1
O=C1CCCC(=O)N1c1c(F)c(F)c(C(F)(F)F)c(Cl)c1F
Nc1ccc[n+](CC(=O)Nc2cccc(Cl)c2C(=O)c2ccc(I)cc2)c1
O=C(O)CNC(=S)NN=Cc1ccc2c(c1)OCO2
CONc1cccc(C(=O)C(=O)C2CC(=O)N(C)CC(=O)N2)c1
CN(Cc1cccc(CC(C)(C)C(=O)O)c1)C(=O)CCc1ccc2nc(Cc3c(Cl)cccc3Cl)n(Cc3ccc4ccccc4n3)c2c1
Cc1cc(CCC(=O)O)ccc1-c1ccc(C=C2C(=O)NC(C)(C)CN2C)o1
Cc1ccc(SCc2cc(=O)[nH][nH]2)cc1
CC1C2Cc3ccccc3C1(C)CCN2CNC(=O)C(C)(C)CC(CC(=O)O)C(=O)O
O=C(O)c1c(=O)c2cc(F)c(N3CCC(C(=O)Cc4cc(Cl)cc(Cl)c4)C3)c3c2n2c(csc12)CO3
Clc1cc(NCC2(N3CCCCCC3)CCC2)cc2nccnc12
CC(c1nnc(-c2ccc(C(F)(F)F)cc2)o1)N(C)C
COc1ccc2c(C=CC(=O)NN=Cc3ccc(O)c(OC)c3)c3n(c2c1)Cc1ccccc1-3
Cc1noc(C)c1CN(C)Cc1cnn(C)c1
COc1ccc(C(C(=O)N2CCCCC2)c2ccccc2)cc1
NC(CC(=O)N1CCCC1CNc1ccccc1O)Cc1cc(F)ccc1F
Cc1ccccc1NCC(=O)Sc1nnc(CCC(=O)N(C)c2ccc(F)cc2)o1
CCCCCC=CC=CCCCCCCC=C1c2ccccc2CC2C(=O)Nc3ccccc3C(=O)N12
Cc1ccc(OCCCOn2c(-c3ccc(F)cc3)c(C(C)C)c(=O)[nH]c2=O)cc1
CC(=O)N1CCOC1=O
COc1ccc(S(=O)(=O)Nc2ccc3c(c2)CCN3C)cc1[N+](=O)[O-]
O=C(CCCCCC(Nc1ccc([N+](=O)[O-])cc1)C(=O)NC1c2ccccc2-c2ccccc21)NO
CCCN(CCCOc1ccc2c(c1)CCC2CC(=O)O)c1nc(C)cc(-c2ccncc2)n1
CCCc1ccc(ON2CCC(Nc3nccc4oc(-c5cccs5)cc34)CC2)c(O)c1
CCCCc1cc(=O)nc(SCC(=O)N2CCC(C)CC2)[nH]1
Cc1cc(OC2CC(C)(C)NC(C)(C)C2)cc(C)c1Br
O=c1cc(C(F)(F)F)oc(CSCc2ccccc2)c1O
c1ccc(CCN2CCC(N3CCc4ccccc43)CC2)cc1
C=CCCCN(C(=O)C(N)CCCNC(=N)N)C1CCC2(c3cccc(CCCC)c3)CC12
Cn1c(=O)c(C(=O)CSc2nnc3sc4c(c3n2)CCCC4)c(N)n(CC(C)(C)C)c1=O
Cc1cc(C(F)(F)C(F)(F)F)ccc1-c1ccccc1CN1C(=O)CC(c2cccc3ccccc23)C1c1nccs1
Cc1ccc(-n2[nH]c(C)c(C=NNc3ccc([N+](=O)[O-])cc3)c2=O)cc1
CC1OC(=O)C2Cc3c(CC(C)(C)O)cccc3C(COC(=O)Nc3ccc(F)cc3F)C12
COc1ccc2oc(-c3ccccc3)c(OCCCN3CCOCC3)c(=O)c2c1
Cc1cc(C)nc(CN2CCCOC3CN(C(=O)Cc4ccccc4F)CCC32)c1
O=C(CCC(=O)N(C(=O)CNCc1ccco1)c1ccc(F)c(F)c1)Nc1cccnc1
COc1cc(NC(=O)CCc2c(C)nc3c4c(C)cc(C)nc4nn3c2C)cc(OC)c1
CC(C)c1ccc(C#N)c(-c2ccc(C(N)=O)c(F)c2)n1
O=C(N1CCCCC1)C1(N2CCNCC2)Cc2ccccc2CN1
CC(CC(=O)NN)NC(=O)c1cncc(Oc2ccc3ccccc3c2)c1
COC1CC(C)CC2=C(NOC(N)=O)C(=O)C=C(NC(=O)C(C)=CC=CC(CCN)C(OC)C(C)=CC(C)C1O)C2=O
CCN1CCc2c(nnn2CCC(=O)C(=O)C2CCCCC2)C1c1ccc(ONc2ccccc2Cl)cc1
COc1ccc(NCC(=O)[N+]23CCC4CC2CC(C3)C4C(C)=O)c([N+](=O)[O-])c1
COc1ccc(-c2c(-c3ccc(OC)cc3)n(C)c(=O)c3cc(OC)ccc23)cc1
COc1ccc2c(c1)C1C=CCN1C(NC(=S)Oc1ccncc1)=N2
COc1ccc(-c2c(C(F)(F)F)nnn2Cc2ccc(-n3ccnc3)cc2)cc1
Cc1ccc(-n2nc3c(N4CCN(C(=O)c5ccco5)CC4)nnc(C)c3c2C)cc1
CC(=O)Nc1ccc2c(c1)oc1ccc(C)cc12
Cc1ccc(C(C)Nc2nccc(N3C(=O)OCC3C(C)C)n2)cc1
CCNc1ccc2c(c1)c(C#N)c(-c1ccc(F)cc1)n2-c1cccc(C(F)(F)F)c1
Cc1csc(-c2ccc(C)c(C(=O)N3CCC4CN(c5ncc6ccccc6n5)C4C3)c2)n1
Cc1cc(S(=O)(=O)Nc2ccc(Br)cc2)cc(C#N)c1N
CCCCNCC(=O)Sc1nc(=O)cc(C(C)C)[nH]1
O=C(CN(CC1CCC(C(=O)O)CC1)c1ccc(C(F)(F)F)cc1)NC1CCN(C(=O)Cc2cc(F)cc(F)c2)C1
OCCOCCOCCOCCCc1ccc(-c2cc3cc(CCc4ccccc4)ccc3o2)cc1
COc1ccc(CCNCCC(=O)Cc2ccc(ON3CCN(c4cccc(Cl)c4)CC3)cc2)cc1OC
CC(Br)=CCCC(C)=C(C)CCC=CC(=O)OCc1cc(=O)oc2cc(O)ccc12
CN1C(=O)C2C(=Cc3ccccc3)c3cc4c(cc3C(c3c[nH]c5ccccc35)C2C1=O)OCO4
CCCNOc1cc(OCC(=O)O)c2nc(C=Cc3ccc(C)cc3)n(-c3ccc(C(=O)CC)cc3)c(=O)c2c1
CCC(O)C(=O)N1CCC(CCn2ccnc2)CC1
COC(=O)CN1CCN(Cc2ccc(-c3ccc(OC)c(C)c3)cc2)CC1
CCc1ccccc1-c1nc(-n2cnc3cc(C(F)(F)F)ccc32)nc2cc(NCCCNC)ncc12
O=Cc1ccc(-c2ccccn2)cc1
CC1NC(=O)CNC1c1ccc2ccccc2c1
Cc1cc(Cl)ccc1Nc1nc2ccc(-c3cccc(C(=O)NC4CCN(C)CC4)c3)cc2n2cncc12
O=C(CC(c1ccccc1)c1ccccc1)c1cccs1
O=C(C=Cc1ccc(CNC(=O)c2ccco2)o1)NNC(=O)c1cccc(Cl)c1
Cc1[nH]c(-c2cc(Cl)ccc2O)nc1CNC(=O)c1[nH]c2ccccc2c1S(C)(=O)=O
Cc1ccc(C)c(NC(=O)c2cccnc2Cl)c1
Cc1cnc(-c2nc(NC(=O)N3CCN(c4cccc(C(F)(F)F)c4)CC3)sc2C)c(C(C)C)c1
CN(Cc1csc(-c2ccc(C(F)(F)F)cc2)n1)Cc1cn(CCCCCCCOc2cccc(N)c2)c2ccccc12
Cc1noc(-c2ccc(O)c(S(=O)(=O)NC(=O)c3cccnc3O)c2)c1C
CNC(=O)C(Cc1ccccc1)NC1CC(C)(C)Cc2c1cnn2-c1ccccc1F
NC(=O)c1nc2ccc(Cc3cccc(N)c3)nc2n(Cc2ccccc2F)c1=O
COCCN(CC(=O)N1CCN(S(=O)(=O)c2ccc3ccccc3c2)CC1)C(C)C(=O)NC(C)(C)C
Cc1ccc2nc(N3CCCCC3)nc(C3CCC(N)CC3)c2c1
CCN(CC)c1ccnc2ccc([N+](=O)[O-])nc12
Cc1ccc(-c2ccc(NC(=O)CCS(=O)(=O)c3ccc(C)cc3)cc2)cc1
CCOC(=O)c1cc(-c2ccc3ccccc3c2)oc1NC(=O)C1COc2ccccc2O1
O=[N+]([O-])c1cc(NN2CCN(c3ccc(F)cc3)CC2)c(N2CCCCCC2)c2nonc12
CCCN(C(=O)C1CC(=O)c2ccncc2O1)c1c(N)n(CCC)c(=O)[nH]c1=O
CCOCC(=O)Sc1nc2sc3c(c2c(=O)n1-c1ccccc1)CCCC3
CC(C)Cc1ccc(ON2CCC(C(=O)NCc3ccccc3Cl)CC2)cc1
CCCCC1(c2ccccc2)CC(=O)N(CC(=O)N(CC)C2CCS(=O)(=O)C2)C1=O
COc1cc(C(=O)NCCC(=O)N2Cc3[nH]ncc3C(C)C2)cc(OC)c1OC
COc1cc(C=CC(=O)C=C(O)C=Cc2ccccc2)cc(OC)c1OCc1cn(CC(=O)c2ccccc2)nn1
Cc1ccc(-c2nc3ccccc3n2O)cc1
CC(C)(C)C1CCC(C2(CCc3cccc(F)c3)CCN(C(=O)NS(=O)(=O)c3ccc(OC(F)(F)F)cc3)CC2)CC1
O=C(CC1c2ccccc2S(=O)(=O)c2ccc(Br)cc21)n1ncc(Br)c1-c1cccnc1
CCCc1cc2c(nc(SC(C)c3ccc(OC)cc3)n2CC(=O)O)s1
CCCCn1nc(Cc2c(C)nc3ccccn23)c2ccccc21
Cc1cc(O)cc(C)c1CC(N)C(=O)C1Cc2ccccc2CN1C(=O)NC(Cc1ccc(O)cc1)C(=O)C(=O)NC1Cc2ccccc2CN1
O=C1CC(CN2CCCN(c3ccc(N4CC(CO)OC4=O)cc3F)CC2)CN1
CCCCCCCCCCCCCCCC1OCC(COP(=O)([O-])O)O1
O=C1C(=Cc2ccc(O)c(O)c2)c2ccccc2N1CCN1CCN(c2ccccc2)CC1
COC1CC(C)=CC(OC2c3ccoc3C3OC(C)OC23)C2OC(C)(C)OC12
CCOC(=O)c1c(SCC(=O)Nc2ccccc2C(F)(F)F)nn(CC)c1-c1ccc(F)cc1
O=C(CC1CC=CCC(CC(=O)Nc2ccc(C=CCCO)cc2)C(=O)OCCOC1=O)NCc1ccccc1
CCc1nc2oc3ccccc3c2n1C(Cc1ccc2ccccc2c1)C(=O)N1CCCCC1C
CCC1(CC)OCC(=O)N(c2ccccc2OC)C1=O
COc1cccc(C(=O)Cc2nn(C3CCN(N(C)C)CC3)c3ncnc(N4CCC5(CCCC5)CC4)c23)c1
O=C1c2ccccc2-c2[nH]c3ccccc3c2C(=O)C12CCC2
COc1cc2ccc(S(=O)(=O)N(CC(=O)N3CCCC3)C(C)C(=O)NO)cc2cc1OC
CC(NC(=O)C(Cc1cccc(F)c1)NC(=O)C(Cc1ccc2ccccc2c1)NS(C)(=O)=O)C(=O)NCc1ccc(C(=N)N)cc1
CC1(C)c2ccccc2C(Oc2ccc([N+](=O)[O-])cc2)c2ncn(-c3ccc(Cl)cc3Cl)c21
O=C1ON(c2ccccc2)C(=O)C1=Cc1coc2cc(Cl)ccc2c1=O
COc1ccccc1Nc1oc(CN2CCN(c3cccc(C)c3C)CC2)nc1C#N
Cc1cc(C)nc(C(=O)C2(C)CCN(CCCC3(c4ccccc4)CCN(CCCCc4c[nH]c5ccc(C)cc45)CC3)CC2)c1
N=C(N)c1ccc2c(c1)OCC(c1ccc(C(CC(=O)O)C(=N)NO)c(=N)[nH]1)O2
O=C(O)CN(NC(=O)C(N1CCOCC1)C1(c2ccccc2)CCC1)C(=O)Sc1ccccc1
COc1ccc(C=NNC(=O)CN(c2ccc(C)c(C)c2)S(C)(=O)=O)cc1
CCCCCC(O)C=CC1CCC(O)C1C=CC1CCC(CCCCCCC(O)CCCCCCC2=CC(C)OC2=O)O1
Cc1cccc(C)c1NC(=O)Cc1c(C(=O)O)[nH]c2cc(Cl)ccc12
COC(=O)c1nn(-c2ccc(C(F)(F)F)cc2)c2ncnc(N3CCOCC3)c12
Cc1cc(=O)nc(SC2CCCCC2)[nH]1
COc1ccc(C=C[N+](=O)[O-])c(OC2C(OC(C)=O)OC(C(=O)OCCOC(=O)c3ccccc3)C(O)C2O)c1
CCN(C(=O)CNc1ccc(OC)cc1OC)C(=O)c1cc([N+](=O)[O-])ccc1O
Cc1nc(C2CCCN2Cc2cnoc2-c2ccncc2)cs1
O=c1oc2ccccc2cc1Cc1ccccc1
Nc1nc(N)c2nc(CNc3ccc(C(=O)NC(CCC(=O)O)C(=O)O)cc3)cnc2n1
COc1ccc2[nH]cc(CCNC(Cc3c[nH]c4ccccc34)CN3CCCC3)c2c1
COc1ccccc1CN1CCN(Cc2cc(OC)c3c(c2O)C(=O)c2ccccc2C3=NO)CC1
CC(C)C(=O)C=CC(=O)CC(C(=O)C(C(C)C)C(C)C)C(C)C(=O)CC1CC1C
Cc1cc(F)cc(-c2cc(C(=O)NCc3cc(C)no3)c3ccccc3n2)c1
CCCCCCCCCCCCCCCCCCN(C)CCN(C)CCNC(=O)CC[n+]1ccc2ccccc2c1
O=C(CNC(C(=O)O)C1CCCCC1)NC(=O)C(S)Cc1ccccc1
COC(=O)CCCc1[nH]c(C(=O)OC)c(C(=O)OC)c1Cc1ccc(-c2ccccc2)cc1
COc1ccc(-c2nc3cccnc3n2Cc2cccc(C)c2)cc1
CSC1=Nc2c(-c3nccnc3C)c(C)nn2C1C(C)C
O=C(OC1CCCC1)C1COCc2ccccc2CO1
Fc1ccc2c(CCn3nncc3-c3ccccc3)c[nH]c2c1
CC(C)CN1CCN(CC2COc3ccccc3O2)S1(=O)=O
CCC(C)C1NC(=O)C2CCCN2C(=O)C(C(C)C)OC(c2ccccc2)CNC(=O)C(C(C)C(C)CC)NC1=O
CC1=CC=C2CCN(C)C(C3CCN(C)CC3)=C2C1=O
Cc1ccc(C2CNC(=O)c3[nH]c4ccc(Cl)cc4c32)cc1
COc1ccc(C(C)N2CC(C(=O)Nc3ccc(N4CCCC4)cc3)CC2=O)cc1
CCNC(=O)c1c(-c2ccc([N+](=O)[O-])cc2)nsc1NNC(=O)Cc1ccccc1N
Cc1ccc(-c2nc(C)c(C(=O)c3ccc(Cl)cc3)[nH]2)cc1
Cc1cc(C)n(C2CN(CN3CCC4CC(CC(=O)Nc5ccc(C(F)(F)F)cc5)OC4C3)C2)n1
COSc1nnc(-c2cccs2)n1CCCC(=O)c1cc(C)n(C)c1C
C=c1[nH]c2ccccc2c1=CC1=NC(C)(c2ccccc2)CN1
Cc1ccc2c(c1)C(=O)c1cc(-c3cc(C)c4c(c3)C=CC(C)(C)O4)ccc1C2=O
CN(NC(=O)c1ccccn1)C12CC3CC(CC(C3)C1)C2
O=C(O)Cc1cn2c(n1)c(OCc1ccccc1)nc1cc(Cl)c(Cl)cc12
O=C(O)CC(NC(=O)c1cccs1)C(=O)NC1CCCC1
NC(=O)c1c(-c2cccs2)cn(Cc2ccc(Br)cc2)c1N
Cc1c(Oc2ncnc3c2cnn3C)cccc1C(=O)O
O=C(C1CC1)C(c1ccccc1)c1ccc([N+](=O)[O-])cc1
CN(CCCCCCCCCCCN1C(=O)CCC1=O)C(c1ccc2sccc2c1)c1ccc2cccnc2c1O
O=C(CNCc1ccc(F)cc1)OC(=O)COc1ccc(Br)cc1
CCCc1ccc(ONOc2c(OC)cc(Br)c(O)c2C(=O)CC)cc1
COc1cc(OC)cc(-c2ncccc2NS(=O)(=O)c2ccc(C#N)cc2)c1
COc1ccc(CCNCCC(c2ccccc2)N(C)C)cc1OC
CCCCCCCCCCCc1ccc(OC)c(OC2CCCC2N(C)C)c1
Cc1ccc(-c2ccc(Cl)cc2Cl)n1-c1ccc(Nc2ccccc2C(N)=O)cc1
Cc1cc(C)cc(CNC(=O)c2cc([N+](=O)[O-])ccc2N2CCCCC2)c1
COc1ccc(-c2noc(C)c2COc2ncnc3ccccc23)cc1
CC1=CC(=O)c2oc3ccccc3c(=O)c2C1=O
COc1ccc(S(=O)(=O)N(C)c2ccccc2OC)cc1
CC(C)CNc1nc(-c2ccc(N3CCCC3)cc2)cc2ncn(C)c(=O)c12
OCC1OC(n2cc(F)c(Cn3cc4cc(Cl)c(Cl)cc4n3)n2)C(O)C1O
COc1ccc(C=C2C3C=CC(O3)C2C=C2C=CC(=O)C=C2)cc1OC
c1ccc2c(c1)Cc1ccccc1-2
Cc1nc2cc(-c3ccccc3)nn2c(C)c1CCC(=O)NCc1ccccc1
N#Cc1c(N)nc(SC(=O)C(NC(=O)CCC(Cc2ccccc2)N(Cc2ccccc2)Cc2cccc3ccccc23)c2cccs2)c(C#N)c1-c1ccoc1
Cc1nc(-c2ccc(N(C)C)cc2)c2c(N3CCCCC3)nc(N3CCOCC3)nc2n1
COc1ccc(N=CN2CCCC2)c2[nH]c(C)c(C)c(=O)c12
CCOC(=O)C1C2COc3ccc(Cl)cc3C2N2C(=O)CCC12
COCCC(C)CC1=C(OC)C(=O)C=C(NC=O)C1=O
O=C1C(=O)C2(O)C3CCC2C(c2ccccc2)=C1C3
COC(=O)c1ccc(Cl)c(NC(=O)Cc2ccccc2)c1
Cc1c[nH]c(-c2ccccc2)n1
CCCCOc1ccc(-c2nnc(-c3cccc4ccccc34)s2)cc1OC
CCCn1c(=O)n(C)c(=O)c2c1ccn2CCCN1C(=O)c2ccccc2C1=O
CN1C(=O)C2(CSC(=NNC(=S)Nc3nc4cc(Cl)ccc4s3)N2)c2ccccc21
CN(C)CCCNC(=O)c1cc2c(Nc3ccc(Cl)cc3)c3ccccc3nc2s1
Nc1nc(=O)c2ncn(C3CC3)c2[nH]1
CCCCCCCCCCCCCCCCNC(=O)Cn1ccc2ccccc2c1=O
Cc1ccccc1NC(=O)CCn1cnc2sc3c(c2c1=O)CCCCC3
COc1ccc(CNC(=O)CN(CC(C)C)c2ncc(C(C)C)cn2)cc1
O=C(O)C=CC(=O)N1CCc2ccccc2C1
Cc1ccc(O)c(C(=O)C=Cc2oc(-c3ccc(Cl)cc3)nc2C)c1
N=C(NN=Cc1c[nH]c2ccc(Br)cc12)c1cc2cc(Br)ccc2o1
CCCCOc1ccc2c(c1)C(=O)C(N1CCN(Cc3ccccc3)CC1)C(=O)N2
CC(=NN1C(c2ccccc2)=NN=C2C(=C1C)N(C)C(=O)C1C2CCC1c1nc(C2CCCCC2)no1)c1ccccc1
COc1ccc(C(=O)c2ccc(C=NNc3nc(=O)c4ccccc4[nH]3)o2)cc1
O=C(c1ccc2c(c1)OCCO2)C1CCCN1S(=O)(=O)c1cc(Cl)sc1Cl
CCNOc1ccc(-n2nc(C(=O)C(=O)CNc3cccc(C(C)=O)c3)c3ccccc3c2=O)cc1
OC1CCC(Nc2nccc(-c3c[nH]c4ccccc34)n2)CC1
Oc1ccccc1N1CCN(C(c2ccccc2)c2nnnn2C2CCCCC2)CC1
Cc1c(C=Nn2c(C(C)C)n[nH]c2=O)ccn1-c1cc(N2CCOCC2)ncn1
COc1cc(C(=O)CSc2nnc(-c3ccccc3OC)o2)ccc1O
CCn1c(SNC(=O)c2ccc(OC)c(OC)c2)nnc1C(CC(=O)O)Cc1c[nH]c2ccccc12
Cc1cccc(-c2cc(-c3ccccc3)c3c(n2)Nc2ccccc2NC3=O)c1
Cc1cc(F)ccc1Nc1nc2ccc(NN3CCC(CCCc4c[nH]c5ccccc45)CC3)cc2n2cncc12
Cc1ccc(C(=O)Oc2ccc(-c3cc(=O)c4ccccc4[nH]3)cc2OC(=O)c2ccccc2)cc1
COC(=O)CCC(c1ccc(OC)cc1OC)N1CCN(c2cc(NS(=O)(=O)c3ccccc3C)nc(C)n2)CC1
O=C(CO)c1sc2ccccc2c1C1CCCCC1
CC(C)N1CC(C(=O)C2CC2)Oc2c(NCO)cccc21
COC(=O)c1ccc(C=NNC(=O)c2ccc(O)c(O)c2)cc1
CC(NC(=O)C(Cc1ccccc1)N(CC(=O)O)C(=S)Nc1ccccc1)C(Cc1ccccc1)C(=O)O
CC(C)CC(=O)NC(=S)Nc1c2c(nc3ccccc13)CCCC2
COc1ccc(OC)c(C#CCOCCN(C)CC2CC2)c1
CC1CCN(C(=O)CC2CCC(CNc3nccc(-c4c[nH]c5ncccc45)n3)CC2)CC1
COc1ccc(C2CCN(C3CCC(CO)CC3)CC2)cc1OC
CC(O)C(NC(=O)CC(O)C(NC(CCC(=O)O)C(=O)N(C)C(=O)C(N)CO)C(C)(C)C)C(=O)Nc1ccccc1
CC(C)(C)c1cc(NC(=O)C2CCN(S(=O)(=O)c3ccc4c(c3)OCCO4)CC2)no1
O=C(O)c1cnn(C2CCN(CC(O)CCc3ccccc3)C2)c1
CC(CNc1nc(N2CCCC2C(C)(C)C)c2ccc(-c3ccc(C(F)(F)F)cc3)nc2n1)N(C)C
COS(=O)(=O)c1ccc(C(C(=O)NC2CCCCC2)=C2C(=O)Nc3ccc(Br)cc32)cc1
CC(C)C(CO)Nc1nc(N)c2ncn(C(C)C)c2n1
NC1CCc2c([nH]c3ccccc23)CC1CC=Cc1ccccc1O
N#Cc1cc(-c2ccc(Oc3cc(F)c(S(=O)(=O)Nc4nccs4)cc3Br)cc2)cc(C(F)(F)F)c1
CCCCN(CCCC)C1CCc2c(ccc(=O)n2CC(N)=O)C1
CC(C)(C)NC1CCOC(c2ccc(CN(CC(=O)NC(=O)N3CCCC3)c3cccc(C(F)(F)F)c3)cc2)C1
CC(C)c1c(-c2ccccc2)oc2ccccc2c1=O
Nc1c(N(CC(=O)N2C(=O)c3ccccc3S2(=O)=O)C(C(=O)NCc2ccc3c(c2)OCO3)c2ccco2)c(=O)[nH]c(=O)n1Cc1ccccc1
Cc1cn(C2CC(O)C(COP(=O)(O)OP(=O)(O)OCC3C(OP(=O)(O)O)OC(n4ccc(=O)[nH]c4=O)C3O)O2)c(=O)[nH]c1=O
O=C1c2ccccc2C(=O)c2occc21
C=C(c1ccccc1)C1OOC2C1CCC1C(=O)OC(C)C12
Cc1ccc(C)c(C(=O)OCC(=O)Nc2cccc(S(=O)(=O)N3CCOCC3)c2)c1
COc1cccc(NC(=O)Cn2cnc3c2c(=O)n(C)c(=O)n3C)c1
CCOc1ccccc1C=C1SC(c2cccc(O)c2)N(NC(=O)c2ccccn2)C1=O
OCC1OC(NC2CC3C4CCC5=CC(O)CCC5(C=CI)C4CCC3(CO)C2)C(O)C(O)C1O
O=C(O)c1ccc(S(=O)(=O)C2Cc3ccccc3CN2C(=O)Nc2cccc(Cl)c2Cl)cc1
Oc1ccc2c(c1)OCC(O)C(c1ccc(-c3ccccc3)cc1)O2
CN1C(=O)CCN(C2CCCC2)C(=O)c2ccccc21
O=c1c2ccc(Cl)cc2nc(NN=Cc2c[nH]c3c(Br)cccc23)c2ccccc12
CCOc1cc2c(cc1C(F)(F)F)OC(C(O)c1ccccc1)N2
Nc1cc2nc3cc(NCCN4CCCCC4)ccc3nc2c2ccccc12
COc1ccc(-c2oc3ccccc3c(=O)c2OC2OC(CO)C(O)C(O)C2O)cc1
CCCCCCOC(=O)NC(CO)Cc1ccccc1
COc1ccc2c(c1)NC1C(COC(N)=O)CC(CO)CC1S2(=O)=O
O=C(NC(CO)Cc1ccccc1)C(Cc1ccccc1)n1c2ccccc2c2ccccc21
Cc1ccc(C(=O)N2c3ccccc3CC2C)cc1S(=O)(=O)N1CCC(C(=O)NCCc2ccc(S(N)(=O)=O)cc2)CC1
CCC1=CSC2=NC(=O)C(=Cc3cn(C)c4ccccc34)C(=N)C12
Cn1c(=O)n(-c2ccc(C3OC(c4c(O)cc(CCCF)cc(=O)c4O)CC3=O)cc2F)c2ccccc21
CC(=NNC(=O)C(c1ccccc1)N1C(=O)c2ccccc2C1=O)C(C)c1ccc([N+](=O)[O-])cc1
O=C(CNCc1ccco1)Sc1ccc2nncn2n1
Cc1cc(O)c(C(c2ccccc2)c2oc(-c3ccc(N4C(=O)c5ccccc5C4=O)cc3)cc2C)c(=O)[nH]1
O=C1CCC(NCCC(CC(=O)NO)C(=O)N2C(=O)c3ccccc3C2=O)=N1
Cc1nc(Nc2ccccc2)n(CC2(Cc3ccccc3C(=N)N)CCC(C(=O)NC(C)c3ccccc3)CC2)c(=O)c1NC(=O)c1ccccc1O
COc1ccc(C(=O)c2ccc(Cn3ccnc3)n2C2CCCCC2)c([N+](=O)[O-])c1
C=CCn1c(=O)c(C(=O)OCC)c(O)c2ccccc21
CSc1cc(-c2ccc(-c3cccc(OC(F)(F)F)c3)nc2)ccn1
CCCC1CCN(c2ccc(-c3cc4ncn(C)c(=O)c4c(N(CC4CC4)NS(C)(=O)=O)n3)cc2)CC1
NCCCCC(N)C(=O)NCc1c[nH]c2ccccc12
Cc1cc(Oc2ccc(C3C=CC(=O)N(Cc4cccc(Cl)c4)O3)cc2)ccc1O
O=C(CCOc1ccccc1)Nc1ccc(-c2ccc(C(=O)O)cc2)cc1
CCOC(=O)c1cccc(NC(=O)COC(=O)CCC(=O)c2c(C)nn(-c3ccccc3)c2C)c1
O=C1CC(c2ccccc2)C(c2ccccc2)N1
O=S(=O)(Nc1ccc(Cl)cc1-c1n[nH]c(=S)o1)c1c(F)cccc1F
CCCCCNC(=O)C1(c2ccccc2)CCN(CCNS(=O)(=O)c2ccc(C)cc2)CC1
COc1ccc(CNc2cc3nccc(-c4ccc5c(c4)CC(=O)N5)n3n2)cc1
CC(C)C(OCc1ccccc1)C(=O)NC(=O)NN=Cc1ccco1
CC(C)NC(=O)C(CCC(C)(C)C)c1ccc2c(c1)N(CC(=O)N1CCOCC1)C(=O)C(NC(=O)OC(C)(C)C)CO2
CC(=O)Nc1ccc(Br)cc1N1C(=O)C2CC(C)=CC3C(N=C4C(Br)CCCC43C)C2C1=O
CC(=O)c1c(-c2ccc(-c3cccnc3)cc2)[nH]c2ncnc(N)c12
COc1ccc(C(=O)Nc2noc(-c3cc(F)cc(F)c3)n2)cc1
COc1nccc2c(OCC3CNC3)cccc12
CN(C)CCOc1cccc(-c2c(CO)c(=O)oc3ccc(F)cc23)c1
COc1cc(NC(=S)NCc2ccc3cc(OC)ccc3c2)cc(OC)c1
CC1(C)C(=O)Nc2c(Cl)cccc2C1Cl
C=CCNC(=O)C(C#N)=Cc1ccc(C(=N)N)cc1
CCCCCCC(=C(c1ccccc1)c1nc2ccccc2[nH]1)c1cccc(OC)c1
COC(=O)c1cc(C=CC(=O)NC(Cc2ccccc2)C(=O)O)ccc1O
OCCSc1nc(-c2ccccc2Br)c2c(c1C1CCCCC1)CCCC2
CC(C)C(=O)Oc1nc(NCc2ccccc2)nn1-c1ccccc1
CN(C)C(=O)C1=CCC2C(=CC(=O)c3ccc(NC(=O)c4cccs4)cc3)CCCN12
O=C(O)CCSc1nnnn1-c1ccccc1
CC(C)NCCN1CCN(CC=Cc2ccccc2)CC1
CCN(CC)N1c2ccccc2-c2ccccc2C1c1ccnn1C(CCC(=O)c1ccc(C(C)(C)C)cc1)c1ccc(C(C)=O)cc1
N=C(NOC(=O)c1ccc(Cl)cc1Cl)c1ccncc1Cl
O=C(CCCc1nc(-c2ccccc2)no1)Nc1ccc2c(c1)ncn2-c1ccc(F)cc1
Cc1ccc(-c2ccccc2C(=O)N2CCC3(CC2)OCc2ccccc23)cc1
O=C1CCC2(CC(=O)N(C3CCNCC3)C2=O)CN1CCc1ccccc1
CC(=O)NCC(C)(C)COc1cc(O)c2c(=O)c3cccc(O)c3oc2c1
O=C(NCc1ccc(F)cc1)N1CCC(S(=O)(=O)c2ccc(-n3nc(C(F)(F)F)cc3C3CC3)cc2)CC1
CCCCOC(=O)NS(=O)(=O)c1sc2cc(C(F)(F)F)ccc2c1C
COc1ccccc1-n1cnc2c(sc3ccc(C(C)=O)cc32)c1=O
CC(C)(C)NCC(O)COc1ccc2c(c1)CCCC2
CCn1nc(CN(C)C)c2c(C)nc(N3CCc4ccccc4C3)nc21
CCCOc1ccc(C(=O)Nc2cccnc2)cc1
CN1C(=O)CC2(C)Cc3cc(O)c(C(C)(C)C)cc3C1C2Cl
Cc1cc(=O)[nH]c2cc(N3CCCC3=O)ccc12
Fc1cccc(-n2cc(CN3CCOC4CN(Cc5cccnc5)CCC43)cn2)c1
Cc1ccccc1-c1nc(SC(=O)CN2CCC(C(N)=O)CC2)c(CC(=O)O)s1
COC(=O)C(CN(C)Cc1nc2ccccc2[nH]1)NC(=O)Nc1ccc(OC(F)(F)F)cc1
CC(Sc1nnc(-c2ccccc2)o1)C(=O)NC(C)c1ccccc1
NC(=O)NNC(=O)C1c2ccccc2NC(=O)C1(O)c1ccc(Cl)cc1
CN1CCN(CC(C)(C)c2ccc(S(=O)(=O)c3ccc(Cl)cc3)cc2)CC1
COC(C(=O)OP(=O)(O)OCc1cc(C)on1)c1ccccc1C
Cc1ccc(-c2nc(SC(=O)CN3CCc4ccccc43)c(-c3ccccc3)s2)cc1
CC(=O)c1c(O)c(-c2cc(Cl)cc(Cl)c2)c2c(c1OCc1ccccc1)CCC2
CN(C)C(=O)Cc1c(-c2ccc(Cl)cc2)[nH]c2ccc(Cl)cc12
CN1CCN(CCNc2c(C(=O)N(C)c3ccc(Sc4ccc(Cl)cc4)cc3)cnc3cc(F)c(F)cc23)CC1
CCC(=O)Nc1cc(C(=O)NN=Cc2cccc(OC)c2)ccc1O
CNCCn1cc(C(N)=O)c2cc(CN(C)c3ncnc4[nH]ccc34)[nH]c21
CC1(c2ccc(Cl)cc2)CN(CNC(=O)C(=O)C2CCN(c3ccccc3)CC2)CC1CCC1CN(Oc2ccc(Cl)cc2Cl)CCC1c1ccccc1
O=C(O)C1CC(Cc2ccc(NC3Cc4ccccc4-c4ccccc4C3)cc2)C(=O)C2CC(O)CC12
CCCCCCCC(C)CCCCCCCCCCCCCCCC(=O)NC(C)CNCCCNc1nc(N)n2nc(-c3ccco3)nc2n1
O=C1C(Cc2cn(-c3ccc4c(c3)OCO4)c3ccccc23)=C(O)c2ccccc21
COc1ccc(NC(=O)c2nc(-c3ccccc3)c3ccccc3n2)cc1
CCOC(=O)c1cnc2c(C)nc(Nc3ccc(N4CCN(C)CC4)c(OC)c3)nc2n1
CCCOC(=O)c1c(C)c(=O)[nH]c2ccc(Cl)cc12
Cn1cnc(-c2ccc(Nc3nc(C(=O)CN4NC(=O)C(C(C)(C)C)NC4=O)cs3)cc2C(F)(F)F)c1
Cc1ccccc1NC(=O)CCn1cc2ccccn2c1=O
O=C(NCCCCCCN1C(=O)c2ccccc2C1=O)c1ccccc1
COc1ccccc1CNC(=O)c1[nH]cnc1C(=O)NC1CCCC1
CN1CCN(c2c(S(=O)(=O)c3ccccc3)c(Cl)nn2C(=O)c2ccccc2)CC1
O=C1NC(=O)C(=C2CCN(C(=S)Nc3ccccc3Cl)CC2)S1
O=C(c1cccc(S(=O)(=O)Nc2cc(C(F)(F)F)ccc2N2CCCCC2)c1)N1CCOCC1
O=C(Nc1ccc(N2CCOCC2)c(Cl)c1)NN1C(=O)C2(Cc3ccccc3C2)C(c2ccccc2)=NC12CCCCCC2
COC1CC(C)CC2=C(NCCN(C)C)C(=O)C=C(NC(=O)C(C)=CC=CC(OC(N)=O)C(OC)C(C)=CC(C)C1O)C2=O
CC1CCN(CCN2CCC3(c4cccc(O)c4)CCC2C3)C1
Nc1ncnc2c1ncn2C1OC(COP(=O)(O)OCCCP(=O)(O)O)C(O)C1O
CCSC(=S)N(CC)C1CCCCC1
Cc1ccc(CC(C(N)=O)C(Cc2c[nH]c3ccccc23)C(=O)C(=O)C(Cc2ccccc2)C(C(=O)NNNC(Cc2c[nH]cn2)C(N)=O)C(C)C)cc1
CN1CCC2=C1c1cnccc1CC2(C)c1ccc(N)cc1
CCCCCCCCCCCCCCC=C1CC(OP(=O)(O)OCC2OC(n3ccc(=O)[nH]c3=O)CC2O)C(CO)O1
Cc1c(Nc2c(Nc3ccc(O)cc3)c(=O)c2=O)cccc1OCCN1CCC(N2CCCCC2)CC1
NCCCC(=O)NC(Cc1cc(F)cc(F)c1)C(O)CNC12c3ccccc3N(Cc3cccs3)C(=O)C(C(=O)NC3CCCC3)CC1C2Cc1ccccc1
O=C1NC(O)=C2C=NNC(=O)C2N1
O=c1oc2ccccc2c2ccccc12
Cn1cnc([N+](=O)[O-])c1NCc1ccc(Cl)s1
COc1ccccc1N1CCN(CCCNC(=O)c2cc3c(-c4ccccc4)nn(C)c3s2)CC1
CCc1cc(C)cc2c1CCC(C(=O)O)O2
CC(C)=NNC(=S)NN=C1C=CC=C[N+]1=N
C=CCOc1ccc(NC(=N)c2cccs2)cc1
O=C(c1c(Cl)cccc1Cl)N1C2CCC1C(Nc1nc3ccccc3s1)C2
CCCN1CCCC2(C)C3CCCCC3CC12C
Cc1cc(C)cc(-c2cc(Nc3cccc(CC(=O)N4CCN(C)CC4)n3)ncn2)c1
CCCCOOc1ccc(-c2ccc3c4c([nH]c3c2)-c2cc(O)c(C(=O)O)cc2CC4)cc1
Cc1cc(C)nc(N2CCOC3C(CCC3N(C)C)C2)n1
CC(C)(C)c1ccc(C2CCC3(O)C(CCC4C5(C)CCC(=O)C(C)(C)C5CCC43C)C2=O)cc1
CC1=C2C=CC(C)C(OC(=O)C=Cc3cccc([N+](=O)[O-])c3)C2(C)C(O)C(O)C1=O
CCC(C)C(NS(=O)(=O)c1ccc(-c2ccc(Oc3cccc4ccccc34)cc2)cc1)C(=O)O
Nc1ncc2c(-c3ccc(Cl)cc3)n[nH]c2n1
Cc1ccc(S(=O)(=O)N2CCN(C(=O)c3ccccc3Cl)CC2)cc1[N+](=O)[O-]
CC(C)N(COCC(F)F)S(=O)(=O)c1ccc2nonc2c1[N+](=O)[O-]
CCCCCOC(=O)c1[nH]c2ccc(OC)cc2c1NC(=O)c1ccco1
Cc1ccc(S(=O)(=O)NC(C)c2noc(C)n2)cc1
COc1cc(NC(=O)c2ccc[nH]2)c(N2CCC(C)CC2)c2c1CCC2=O
Cc1cc(N2CCC(Nc3ncccc3C#N)CC2)nc(C)n1
CC1=NC(=Cc2ccncc2)c2ccccc21
O=C(c1ccc(O)cc1O)c1sc2ccc(C3CC3)cc2c1C(=O)O
O=C(CSc1nc(=O)cc(-c2ccccc2)[nH]1)c1c[nH]c2cc(Cl)ccc12
COc1ccc(C[S+]([O-])Cc2ccc(C(C)NCC(O)c3ccc(O)cc3)o2)cc1Cl
COc1ccc(C=CC(=O)c2c(N)cc(N3C(=O)c4ccccc4C3=O)cc2O)cc1OC
CCCCCC(=O)N(NNC(CO)C(=O)NC(C(=O)NC(C=O)CC(C)C)C(C)C)C(=O)COC(C)=O
CCN(CC)CCn1nc2nc(N3CCOCC3)nc(-c3cn(-c4ccccc4Cl)nc3-c3ccc(C)cc3)c2n1
Cc1sc([N+](=O)[O-])cc1C(=O)Nc1cccc(-c2cn[nH]c2)c1
CCCCCc1ccc(Cc2cnc(NC(=O)C=Cc3cccs3)s2)cc1
O=c1nc(N2CCC3(CCCCC3)CC2)[nH]c2c1N(C1CC1)C(C(F)(F)F)CN2
CCCCN1C(=O)CCC12CCN(S(C)(=O)=O)CC2
CC1(C)Cc2cc(Cl)c([S+]([O-])c3ccc(N)c(Cl)c3)cc2C(N2CCOCC2)C1
COC(=O)CN(C(=O)CCC(=O)Nc1ccc(Cl)cn1)c1c(N)n(Cc2ccccc2)c(=O)[nH]c1=O
CCOC(=O)c1cc2oc3ccccc3c2n1C
Oc1ccc2c(c1)C1(Cc3ccccc3)CCN(Cc3ccccc3Cl)CC1O2
CC(C)CNCC(C(O)CNC(=O)C(Cc1ccc(Cl)cc1)NC(Cc1ccccc1)C(=O)NC(=O)CCN)C1CCCCC1
CCCCCC1(CN(CCCC(=O)O)CCN(C)C)CC(CCCC(=O)O)C(c2ccc(C)cc2)(c2ccc(C)cc2)O1
O=C(CCCOc1ccc(NCc2ccccc2)cc1)N1CCN(c2ccccc2)C(=O)C1=O
COc1ccc(N2Cc3cc(NC(=O)c4cc5cccnc5s4)c(OC)cc3CC2=O)cc1
CN(C)CCN(C)C1c2ccccc2Oc2ncccc21
O=c1oc2ccc(Cl)cc2cc1C(c1nnnn1C1CCCCC1)N1CCCCC1
Nc1nc(N2CCOCC2)c2oc3ccc(F)cc3c2n1
O=C(O)Cc1ccc(NOc2ccccc2C(=O)CCc2ccccc2)cc1
O=C(Nc1cccc(C(=O)NC(CF)C(=O)O)c1)c1cnc2ccc(N3CCCC3)cc2c1
COc1cc(NC(=O)C2=C(C)Nc3nc(-c4cc(C)cc(C)c4)nn3C2c2ccccc2Br)cc(OC)c1OC
Oc1c(Br)cc(CN2CCCCC2)cc1Br
CCC(CNC(=O)c1cccc(Cn2c(=O)sc3ccccc32)c1)C(=O)O
CC12CCCC1C1=CCC3C(C)(C)C(O)CCC3(C)C1CC2
COc1ccc2nccc(CN3CCC(N4CC(NC(=O)c5ccc6c(c5)-c5c(sc(C(=O)O)c5C)CC6)C4)CC3)c2n1
COc1ccc(C(=O)CNc2cc(C)n(-c3cccc(Cl)c3)n2)cc1
COc1ccc(N(C(=O)CNc2ccc(N3CCOCC3)c(C(F)(F)F)c2)S(C)(=O)=O)cc1OC
CCN(CC)CCn1nc2c3cc(OC)c(OC)cc3c(=O)n(C)c2c1C
CC(=O)N1CCC2=C(C1)C(c1ccc(C(=O)Nc3ccccc3S(N)(=O)=O)cc1)Cc1cc(C(F)(F)F)ccc1S(=O)(=O)N2
CC(C)(C)CC(=O)N1CCN(c2ccc(NC(=S)NC(=O)CN3CCOCC3)cc2F)CC1
CC(C)CC(=O)CCC(=O)NCCc1c2n(c3ccccc13)CCCc1ccccc1-2
CCC(C)c1ccc(C2CC(=O)C=C(N3CCOCC3)C2)cc1
CCCN(C(=O)C(C)CC(C)C)C(CNCC(=O)Oc1ccccc1)C(O)CC1CCCCC1
CN1Cc2sc(C(=O)NCc3ccccc3)cc2OS1(=O)=O
Nc1nc(=O)n(C2CC(O)C(CO)O2)cc1Cl
CC=C(C)C(=O)OC(C(C)O)C(OC(C)=O)C(C)=CCCCC
COCCN1CCC(c2nc(NCCN3CCOCC3)c3c(n2)-c2ccccc2CC3)CC1
CC(C)(C)c1ccc2c(c1)Nc1ccccc1N=C2NCCc1ccccc1
Cn1cnnc1SCc1cc(=O)oc2ccc(Cl)cc12
COc1cc2c(cc1OC)C(c1ccc(Cl)cc1)NCC2
C=C(C)n1cnc2c1C(=O)CC(C)(C)C2
CCCn1c2c(c3ccccc31)CCCC2CN(C)C(=O)c1cccc(C)c1NC(=O)c1ccc(OC)nc1N
CC(C)CC(O)C(O)C(CNC(CC1CCCCC1)C(=O)NC(=O)OC1CCCCC1)C1CCCCC1
CCN(CC)CCCNc1ncc(C)c2c1-c1ccccc1Oc1ccccc1-2
Cc1cc(Nc2cc(CN3CCCC(Cn4cncn4)C3)ccn2)no1
Cc1cc(=O)[nH]c2[nH]ccc(=O)c12
COC1N(C(=O)c2ccc(C(=O)n3nc(-c4ccc(C)o4)cc3-c3ccc(C)o3)cc2)c2ccccc2N(C)S1(=O)=O
C=C1C(=O)C23CC1CCC2C12COC3(O)C(O)C1C(C)(C)CCC2OC1C(O)C(C)OC(OC)C1O
O=C(O)COC(c1ccc(Oc2ccc(-c3coc(-c4cccc(C5(O)CCCCC5)c4)n3)cc2)cc1)C1CC1
CC(C(=O)NC(=O)C(C)(C)C)N1CCCC1C(=O)NC(Cc1ccccc1)C(=O)C(F)(F)F
COC(=O)C1C2COc3ccccc3C2N2C(=O)N(c3cccc(C)c3)C(=O)C12C
CCN(CC)CCCOc1cccc2c1C(=O)C=CC2=O
Cc1ccc(C)c(C(CC(=O)O)NC(=O)c2ccc(C)c(C)c2)c1
C=CCc1cc(OC)cc2oc(=O)c(C=O)c(C=Cc3cc(F)c4c(c3)OCO4)c12
CCCN(C)C(=C1C(=O)Nc2ccccc21)c1ccccc1C
CCOC(=O)c1[nH]c(C)c(C(=O)CC(=O)Nc2ccc(Oc3ccccc3)cc2)c1C
COc1cccc(NC(=O)Cn2nnc(-c3ccc4nonc4c3)n2)c1
CCC=CC(C)=CC=C(C)C
O=C(OCc1ccccc1)N1CCC2(CC1)SCCS2
CN(N=Cc1c[nH]c2ccccc12)S(=O)(=O)NCc1ccccc1
CCn1c(SCC(=O)N(C)Cc2ccccc2)nc2sc3c(c2c1=O)CCCC3
CC1=CCC(CCc2cccc(-c3cc4ncn(C)c(=O)c4c(ON4CCNCC4)n3)c2)CC1
Cc1ncc([N+](=O)[O-])n1CCOC(=O)c1ccccc1Br
COc1cc(CN2CCN(Cc3ccc(C(F)(F)F)cc3)C(CS)C2=S)cc(OC)c1OC
CCOC(=O)c1c(NC(=O)C2CCCCC2)sc2c1CC(C)(C)NC2(C)C
O=C(Nc1c(Cl)cccc1Cl)C(=O)c1cn(Cc2ccccc2)c2ccccc12
CC12CCC3C(CCC4CCC3C4(C)O)C1=CC=C2Oc1ccc2ccccc2c1
COc1ccc2c(Cl)c(C=Cc3c4ccccc4cc4ccccc34)c(=O)oc2c1C
O=C1CCCCN1C(=O)Oc1ccc(N2CCCC2)cc1
C[S+]([O-])c1ccc(NC(=O)N2CCC3(CC2)c2ccccc2CC3O)cc1
O=C(O)CCc1cc(C=Cc2ccc(Cl)cc2)nc(-c2ccc(CCc3ccccc3)cc2)c1
Cc1ccc(C)c(S(=O)(=O)N2CCCc3nc(N)nc(N4CCCC4)c32)c1
CCOc1c(C(N)=S)cc(-c2ccnn2C)c2c1CN(c1ccc(OC)cc1)C2=O
O=C(O)CC1CCCc2cc(NC(=O)c3ccc4c(c3)N(Cc3ncc5ccccc5n3)C(=O)CS4)ccc21
CC(C)OC(=O)C(=Cc1ccco1)NC(=O)c1ccccc1
CCCCCCCC(=O)OC1CC(SC2=NC(=Cc3c[nH]c4ccccc34)C(=O)S2)C(C(CCCCCC)OC)O1
Cc1cc(SC2=C(O)OC(CCc3ccc(O)c(C(N)=O)c3)(C(C)C)CC2=O)c(C(C)(C)C)cc1CO
C=c1c(=C(O)C(=O)C(=O)c2oc3ccccc3c2NNc2c(C(C)C)cccc2C(C)C)cc(C)n1CCC
COC(=O)C(=O)C1=C(C)NC(=O)C(NC(=O)C(CO)OC)C1c1cccc(C)c1
Cc1cccc(N2C(=O)CN=C(c3ccccc3)c3cc(Cl)ccc32)c1
CC(C)C(C(=O)NC(=O)CN1CC(C(=O)NCCc2ccco2)C(c2ccc3c(c2)OCO3)C1=O)N1CCCC1
CCCCCCCCCCC1(P(=O)([O-])Oc2ccccc2CC)SCCCS1
Cc1nn(Cc2ccccc2)c(C)c1CC(=O)NCc1cccc(F)c1
CC1C2Cc3ccc(O)cc3C1(C)CCN2CC1CC1
CN(C)CC1CC(c2ccccc2)c2cc(CN3CCCC3)ccc2C1O
CCC(=O)N1CCc2nc(N3CCCC3)nc(C)c2C1
CCCOC(=O)N1CC2CCC(C1)N2S(=O)(=O)c1ccc(Cl)cc1
c1cc2cc(CN3CCC(c4c[nH]c5cc(-n6cnnn6)ccc45)CC3)ccn2c1
CCCCCCCCN(Cc1ccco1)C1CCC2C3CCC4N(C)C(=O)CCC4(C)C3CCC21C
Cn1ccc(C2C=C(c3cccc(Br)c3)C(=O)N2)n1
Cc1cccc(N2CCN(C(=O)c3cc(-c4cccs4)nc4cc(C)ccc34)CC2)c1
O=C1N(CC2CCCCC2)C(=O)C2(CCN(CC3CCOC3)CC2)N1c1cccnc1
CC(C(=O)O)n1c(=O)[nH]c2cc(C(C)(C)C(O)C(F)(F)F)ccc21
COC(=O)C1=C(C)NC2=C(C(=O)CC(C)C2)C1c1ccc(Cl)cc1
Nc1ccc2cc1CCCc1c-2n[nH]c1N
CC(N)CC1C(OC(C)O)OC(C2C(OC3OCC(O)C(O)C3O)OCC(O)C2O)C(CO)C1O
CN(CCCOc1cc(O)c(O)c2c1C(=O)c1c(O)ccc(O)c1C2=O)Cc1ccccc1
CC1=CC(=NO)C(=O)C(C(c2ccccc2)c2c(O)c(C(=O)c3ccccc3)c(O)c(C(C)C)c2O)=C1
CN1CCC2CC1CC2N=C1CCCN1
CCOC(=O)c1c(C)[nH]c(C(=O)CSc2nc(C(C)C)nc3c2cnn3-c2ccccc2)c1C
CC(=O)c1ccc(CN2CC3(CCN(C)CC3)OCS2(=O)=O)cc1
COc1ccc(-c2nc(SCC(=O)Nc3cccc(Cl)c3)c(C(=O)O)s2)cc1
Cc1ccccc1-c1cc(C(=O)Nc2ccccc2-c2cccc(C(=O)O)c2)c2ccccc2n1
CN1C(=O)C(=O)C(=Cc2ccc(O)c(O)c2)C1=O
CC1(CCOc2cncc(-c3n[nH]c4nc(-c5ccccc5)c(-c5ccccc5)n34)c2)COC1
COc1cc2c(cc1OC)CN(CC(=O)N1CCN(c3cc(C)nc4cc(-c5ccccc5)nn34)CC1)CC2
CC1Oc2ccc(C(=O)Oc3ccc(NCCN4CCN(C(=O)c5ccc(Cl)cc5)CC4C)cc3)cc2NC1=O
c1ccc(Oc2ccncc2)cc1
CC(C)C(NCC(=O)N(C)CCCCC(=O)Oc1cc([N+](=O)[O-])cc2ccccc12)C(=O)NC(CC(=O)O)C(=O)NO
CC1(C=CC(=O)NO)CCCC2(C)Cc3nc(-c4ccccn4)nn3CC12
Cc1ccc2c(c1)c(CNCc1cccc(Br)c1)cc[n+]2[O-]
Cc1nn(-c2ccncc2)c2c1C(=O)CC(C)(C)C2Br
O=C(O)Cn1c(SC2C(O)C=C(C(=O)O)OC2C(O)C(O)CO)nc2ccccc21
CC(CCc1ccccc1)N1CCC2(C)c3ccccc3CC1C2(C)C
O=C1CN(c2ccccc2F)C(=S)c2ccccc21
Clc1ccc(CC2CCCN2CC2CCN(COc3ccc4c(c3)CCC4)CC2)cc1
CC1(C)CCC2(OC(=O)CCCC(=O)O)CCC3(C)C(=CCC4C5(C)CCC(C(=O)C6CCCN6C(=O)O)C(C)(C)C5CCC43C)C2C1
Cc1cccc(C(=O)N2CCCC(n3nc(C)cc3C)C2)c1
CCCCC12CC(O)C(C)(N1)c1c(ccc3cnn(-c4ccccc4)c3c1=O)O2
Cc1ccc(-n2nnnc2-c2c(-c3nc(-c4sccc4Cl)nc4nc(N)c(Cl)cc34)nn(-c3ccccc3)c2Cl)cc1
NC1CCc2nc(CN3CCN(c4ccccc4)CC3)sc2C1
COc1ccc(-c2nc(C(=O)NCc3ccccc3)c(C(C)C)o2)cc1
Cn1cnc2nc3cc(Br)ccc3c(-c3ccccc3)c21
C=C(C)C1CCC2(COC(C)=O)CCC3(C)C(CCC4C5(C)CCC(C(=O)N6CCOCC6)C(C)(OC(C)=O)C5CCC43C)C12
CC(C)=CCCC(C)=CCCC(C)=CC=CC=CC(C)=CC1=C(C)CCC1(C)C
S=C1NCCCCN1
OC(CN1CCNCC1)C(Cc1cc(F)cc(F)c1)N1CCN(c2ncccn2)CC1
CCOC(=O)c1cc(C#N)n(-c2ccc(C)c(C)c2)c1C
COc1ccccc1N1CCN(C(=O)c2cc3c(=O)n4ccccc4nc3n(CC(=O)Nc3ccc(F)cc3)c2=N)CC1
CC(C)CNc1nc(NCC(C)C)nc(SC(Cc2ccc(-c3ccccc3)cc2)C(=O)O)n1
CS(=O)(=O)N1CCc2c(c(-c3ccc(CC(=O)NC4C5CC6CC4CC(O)(C6)C5)cc3)nn2CC(O)COc2ccccc2)C1
CC1=NOC(=O)C1=Cc1cccc(F)c1
Cc1cc(C)c(OC(=O)N(C)c2nc3ccccc3n2C)c(C)c1
O=C(O)Cc1ccc(-c2ccc(C(=O)c3ccc(OC(F)(F)F)cc3)cc2)cc1
Cc1cc(NC(=O)c2coc(C(C)C)n2)no1
COc1cn(COCC2CO2)c(=O)[nH]c1=O
CC1(C)OC(=O)c2ccccc21
COC(C(=O)O)C(C)=C1CSC(C2C(=O)N(C)c3ccc(-c4ccco4)cc32)=N1
N=C(NO)c1ccc(C2CCC(c3ccc(C(=N)NO)cn3)N2)cc1
O=C(CC(Nc1cccc(F)c1)c1cnccn1)c1ccc(Cl)c(Cl)c1
Cc1cc(F)ccc1C(c1ccc(F)cc1)N1CCC(O)(c2cc(Br)cc(Br)c2)CC1
O=C1CC(O)C(C2CCCCC2)CN1
CCCc1ccccc1ON(C)Cc1coc(-c2ccc(C)cc2)n1
COc1cccc(C2C(C(=O)N3CCN(c4cccc(C)c4)CC3)c3ccccc3C(=O)N2C)c1
CC1=CC=C2C=C(CCCCCCCCC(=O)O)C(C)N=C2C1
Cc1ccnc(NS(=O)(=O)c2ccccc2)n1
Nc1ccc(N=NC2CCCCCCC2)cc1
COC(Cc1ccc(Oc2ccccc2)cc1)C(C)C(=O)NC(C)=O
CC(C)OC(=O)c1cc2c(Cl)[n+]([O-])c3ccccc3n2c1CC1OC(=O)c2ccccc21
COc1cc(C2NCCCc3c2sc2c(C)cccc32)cc(OC)c1OC
COc1cc(N)c(Cl)cc1C(=O)NC1CN2CCC1CC2
Cc1ccc(S(=O)(=O)CCC(=O)N2CCN(c3ccc(F)cc3)CC2)cc1
Nn1c(SC(=O)NNC(=O)c2ccc(Br)o2)nnc1-c1ccc(F)cc1
CCCCN1C(=O)C(C)=C(C(C)=O)C1(C)C(=O)N1CCN(c2nc(C)cc(C)n2)CC1
CCCCCC(C)(O)CCCOc1c(OC)c(-c2ccccc2)nc2ccc(CO)cc12
CC(C)(C)Cc1csc(=Nc2nc(=O)cc(CC(=O)O)[nH]2)[nH]1
Cc1ccncc1C(=O)C(C#N)c1nc2ccccc2[nH]1
COc1ccc(-c2nc3c(NC(=S)Nc4cc(F)ccc4C)nccn3n2)cc1OC
CC1CCN(C)CC(C)(C)C1c1cccc(-c2ccc[n+]([O-])c2)c1
CCNC(=O)N1C2CCC1CC(O)(c1ccnc(N3CC[S+]([O-])CC3)n1)CC2
CCOc1ccc(C=Cc2nc3ccc(C)cc3s2)cc1
O=C1c2cc(F)cc(O)c2C(=O)N1C1CCC(N2CCC(Cc3ccccc3)CC2)CC1
Cc1noc(C)c1CNC1CCC(C(=O)N2CCOCC2)CC1
NC(=O)C1CCC(CNS(=O)(=O)c2ccccc2)CC1
CC1CCC2C(C)C(C(O)CC3(O)CCC4CC5CCC6CC(OC(=O)Nc7ccon7)CCC6(C)C5CC43C)OC3OC4(C)CCC1C32OO4
CC(C)P(=O)(O)C(O)(CP(=O)(O)O)P(=O)(O)O
COC(=O)CC1c2cc3c(cc2C(c2cc(OC)c(O)c(OC)c2)C2C(=O)OCC12)OCO3
CCNC(C)(C(=O)N(C)C(=O)Cc1ccc(Br)cc1)c1ccccc1
CCCCCCCC(=O)OC1C(NC(=O)c2ccccc2)COC2OC(C)(C)OC21
CCOP(=O)(CC)C(Cl)P(=O)(OCC)OCC
CC1(c2ccccc2)SC(c2ccccc2)=NN1C(=O)CSc1ccccc1
CCc1ccccc1NC(=O)Nc1cc(C(F)(F)F)ccc1Cl
CC1=C(n2c(=O)c3oc4ccccc4c3n(CC(=O)NNC(=O)c3ccccc3)c2=O)C(C)CCC1
COC(CN(C)Nc1ccc2c(c1)C1(C)CCC(C(=O)OCC3(C)CC3(F)F)C1O2)OC
O=C(c1cc(CN2CC3CC(c4ccc(-c5n[nH]c(C6CNCCO6)n5)cc4)C(C2)N(C2CCCC2)C3)ccc1F)C(F)(F)F
COCCN1CCN(CC2OC(n3cc(C)c(=O)[nH]c3=O)CC2O)CC1
O=C(NCc1cnc(N2CCN(Cc3ccc(Cl)c(Cl)c3)CC2)nc1)C(c1ccccc1)c1ccccc1
CC(=O)c1ccc(N(CC(=O)NN=C(C)C(F)(F)F)S(=O)(=O)c2ccc(C)cc2)cc1
CCCCOc1ccc(Cl)c(C2=C(C(C)C)C(=O)N(c3cc(C)nn3C)C2=O)c1
O=C(C=Cc1ccc(N(CCc2ccccc2)C2CCN(Cc3ccccc3)CC2)cc1F)NO
CC(O)C1CC(CS)C(=O)N1
CC(C)(NCc1ccccc1)C(=O)Sc1nc(=O)c2cn[nH]c2[nH]1
CCNC(=O)Nc1nc2c(-c3ncn(C)n3)cc(-c3ccc(F)cc3)cn2n1
Cc1ccc(C)c(NC(=O)CNS(=O)(=O)c2ccc(Cl)cc2)c1
CC(C)c1nc2ccccc2nc1SCCOc1cccc(Cl)c1
Cc1cc2c(cc1OCCO)CCC2C(Cc1ccc(Cl)cc1)c1ccccc1
Cc1ccccc1CP(=O)(O)O
CCOc1ccccc1NC(=O)N(C)S(=O)(=O)c1cc(C)ccc1C
CS(=O)(=O)Cc1ccc(-c2nn(CCC(O)CC(O)CC(=O)O)c3c2CN(C2CCCC2)CC3)cc1
COc1cc(Cn2c(C)c(C(=O)N3CCCCCC3C)c(=O)n3nc(-c4ccccc4)nc23)cc(OC)c1
CCn1cc(F)c(=O)c2c1CCC1c3cc(F)ccc3N(c3ccc(Cl)cc3)C(=O)C21
Cc1cc(-c2nnc(SC(=O)CN3CCC(N4C(=O)c5ccccc5C4=O)CC3)n2C)[nH]n1
c1cc(-c2cncc(OCC3CCCCN3)n2)c2cc(C3CCOCC3)[nH]c2n1
COc1ccc2c(-c3nc4ccc(C)cc4cc3C#N)c[nH]c2c1
COc1cc(C=CC(=O)c2cccc(C(=O)Nc3ccccc3N)c2)cc(OC)c1OC
Cc1cc(OCCn2cncn2)cc(O)c1C
NCc1ccc(S(=O)(=O)c2ccc(N3C(=O)CCC3=O)cc2C(=O)O)cc1
O=C(O)C1CCCN(Cc2cccc(-c3cc4ccccc4o3)c2)C1
CNC(=O)c1cn(C)c2nc(N3CCOCC3)ncc12
O=C(O)c1cn(C2CC2)c2c(F)c(N3CCC(Br)C3)c(F)cc2c1=O
Oc1cc2c(cc1SC1CCCCC1)CC(c1ccc(Cl)cc1)OC2
COc1nc(Cl)nc(NC(=O)c2ccc(Br)o2)n1
Cc1cc(-c2cc(-c3ccc([N+](=O)[O-])cc3)[nH]n2)n(C)n1
Cc1cc(NCc2ccccc2)cc2cn[nH]c12
CCN(C(=O)c1ccc(Cl)nc1Cl)c1cccc(C)c1
CCCCOS(=O)(=O)C(F)(F)F
Cc1sc(-[n+]2ccn(Cc3ccc(-c4ccccc4)cc3)c2)nc1Br
CC(C)N1CCN(CCC(=O)NCc2ccc3oc(-c4ccccc4)cc(=O)c3c2)CC1
COc1cc2c(cc1OC)C(C)N(Cc1ccoc1C)CC2
NC(=O)CCCNNc1ccc(C(=O)CCC(=O)N(CCC(=O)O)Cc2ccc([N+](=O)[O-])o2)cc1
C(=NNC1CCCCC1)c1ccc(Oc2ccccc2)cc1
O=C(O)c1ccc2c(c1)-c1[nH]c3ccccc3c1CC2
O=C(CN1CCCC1)Nc1ccc(-c2cccc(-c3nc4cc(Cl)ccc4[nH]3)c2)cc1
O=C(O)c1cccc(NC(=O)c2c(-c3cccc(Cl)c3)noc2C2CC2)c1
N=C(N)NCC(F)CC(=O)O
CC(=O)Nc1ccccc1Cc1nc2ccccc2[nH]c1=O
Cc1c(CNCc2ccccc2Cl)c(C(C)C)nn1C
CN1CCC(CC(=O)c2cnc(ONc3ccc(-n4cc(CNC(=O)c5cc(Cl)cnc5Cl)cn4)c(Cl)c3)cn2)CC1
COc1ccc(Cn2cc3c(c2CC(C)C)c(=O)n(C)c(=O)n3CC(C)C)cc1
COc1cc2cc(C)n3c(C)c(C=NN)c(c1)c23
CC(C)c1ccc(S(=O)(=O)Nc2c(O)ccc3c2NC(=O)CC3)cc1
CCN(CC)Oc1cccc(CCCc2cc3cnc(N)[nH]c-3n2)c1
COc1ccc(-c2noc(-c3ccc(C(C)=O)o3)n2)cc1OC
CCOC(=O)C1CCN(CNS(=O)(=O)c2ccc3c(c2)C(=O)C(=O)N3Cc2ccccc2)CC1
O=C(Cc1c(F)cccc1Cl)C1CC(C(=O)N2Cc3ccccc3C2c2ccccn2)N(N2CCCC2C(=O)O)C1
CNc1cc(OC)c(C(=O)Nc2cc(C(=O)NC(C)C)n(C)n2)cc1Cl
CC(CNc1nccc(-c2c(-c3ccc(F)cc3)[nH]c3cc(O)ccc23)n1)c1ccccc1
CCCC(NCCCc1ccccc1)C(=O)C(=O)NC(=S)Nc1ccc(-c2ccccc2C(F)(F)F)cc1
Cc1ccc(NC(=O)CCCCCOc2ncnc3c2cnn3-c2ncccc2Cl)cc1
Cn1ncc2c(N3CCN(C(=O)c4cnccn4)CC3)cc(F)cc21
CCCCCCCCCCCCCCCCNCCCCNSC(=O)CCCC12CC3CC(CC(C3)C1)C2
C=CCCC1CC(=O)N(CNc2ncnc3scc(-c4ccccc4)c23)S1(=O)=O
CC(NS(C)(=O)=O)c1ccc(OC2CCN(c3ccnc(C=CC(=O)O)c3F)C2)cc1
COc1ccc(C(=O)C(=O)C(=Cc2ccco2)NNC(C)c2ccccc2)cc1OC
CC(C)(C)c1ccc(C(=O)Nc2ccc3c(c2)C(=O)N(c2ccc(NC(=O)c4ccc(C(F)(F)F)cc4Cl)cc2)C3)cc1
COc1ccc(-c2oc3ccccc3c(=O)c2OCC(=O)C(C)(C)C)cc1OC
CCc1ccc(NC(=O)Nc2cc3c4c(c2)N(CC3)C(=O)C4)cc1
O=C(Nc1ccc(Br)cc1)NC1CCCCC1C(=O)O
CC(CO)CC1CC2C(O)(CC3C4(C)CCCC(C)(C)C4CCC23C)O1
CN1CC(c2ccccc2)c2cc(F)cc(OCCNCc3ccc(Cl)cc3)c21
CCNc1cc(NC(=O)Oc2ccc(Br)cc2)nc(C)n1
CN1CC2C(CCN2C(=O)c2cccc(C(=O)N3CCCC3)c2)C1=O
CC(CCO)N(O)C=O
COc1cc(C(=O)N2N=C(c3ccc(C)cc3)CC2c2ccccc2)ccc1-c1ccnc2ccccc12
CCCN(C(=O)Nc1ccc(C(F)(F)F)cc1)C(=O)c1nc2ccccc2c(-c2ccccc2)c1CN
CCOC(=O)C=Cc1cn(CC(=O)NC(CN(CC)CC)c2cccs2)c2ccccc12
CCN1CCN(C(=O)CNCc2ccccc2C(=O)NC2CCN(Cc3cc(C(F)(F)F)cc(C(F)(F)F)c3)CC2)CC1
CN(C)Nc1nc(-c2ccc(N3CCCC3=O)cc2)nn1C(=O)S(=O)(=O)Cc1cccc(F)c1
CC(C)OC(=O)C1=CN(C)C(=O)C(OC(=O)c2ccccc2)C1c1cccnc1
O=C(ON1CC2CCC(S(=O)(=O)c3ccccc3)C2C1)c1ccc2nc(Cc3ccccc3)oc2c1
NC1C=C(C(=O)O)OC(NC(=O)C23CC4CC(CC(C4)C2)C3)C1NCc1ccccn1
CC(C)Cc1ccc(C(=O)Nc2cc(C(C)C)nn2-c2ccccc2)cc1
Clc1cc(-c2ccccn2)cc(N2CCOCC2)n1
O=C1NCCc2c1ccc1cc(COc3ccccc3Cl)c(=O)oc21
Cn1c(C(=O)Nc2ccc(F)cc2)cnc1S(=O)(=O)Cc1ccc(Cl)cc1
C=CC1CC1C(=O)NS(=O)(=O)N1CCCC1
CCC(C)C(O)(CO)CCC(C)C1CCC2C3=CC(=O)C4=C(C(=O)OC4(C)CC)C3CCC21C
Cc1cc(Nc2nc(NCc3ccc(Cl)cc3)nc(N3CCOCC3)n2)n[nH]1
CN(C)CCCN=C1Cc2cc(-c3cccc(-c4nc5ccccc5s4)c3)ccc21
COc1cc2nc(Cl)nc(NCCCSc3ccccc3)c2cc1OC
CC1Cc2ccccc2CN1
O=C(c1ccccc1F)c1[nH]c(Cl)c(Cl)c1Cl
c1ccc(-c2nnc(-c3cccc(-c4ccc(OCc5ccc(CCCCc6nnn[nH]6)cc5)cc4)c3)s2)cc1
O=c1n(CCCO)c2ccc(Cl)cc2n1-c1ccc2c(c1)CNCC2O
Cc1cc(OCC(=O)CN2C(=O)NC3(CCCC3)C2=O)ccc1Cl
CC(CC(C(=O)NO)C(=O)NCc1ccc(F)cc1)c1ccc(-c2cccc(F)c2)cc1
CCc1nn2c(=O)cc(-c3ccccc3)[nH]c2c1Cc1ccccc1
COC1(C)C=C([N+](=O)[O-])C(C)CC1
O=C(NCCC1CN(c2ncccn2)CCO1)c1cc(Cl)ccc1O
Cc1nn2c3c(nc2[nH]1)CCC3NNc1c(C)c(C)nc2cc(-c3cc(C)on3)nn12
COC1c2c(ccc3ccccc23)OC(C)(C)C1OC(=O)NCCCCNC(=O)c1ccc(NC(=O)OC(C)(C)C)nc1
CCN(CC)CCNC(=O)c1cc(-c2c(Cl)cccc2Cl)nc2ccc(Cl)cc12
Cc1c(CC(CNC(=O)C(C)(C)N)NCC(=O)NS(=O)(=O)c2ccc3ccccc3c2)c(=O)n(-c2ccccc2)n1C
COc1ccc2c(c1)C(C(=O)CSc1nc3ccccc3s1)=C(O)N(c1ccccc1)S2(=O)=O
Cc1cc(-c2nn(-c3ccccc3)cc2C2COCC=N2)cc2c1C(C)CCC2(C)C
Cc1ccccc1NC(=O)N1CCN(c2noc3ccccc23)CC1
O=S(=O)(Nc1cncnc1)c1ccc2ccccc2c1
Cc1csc(-c2ccc(NC(=O)c3cccc(Br)n3)cc2)n1
c1ccc2oc(-c3ccc(CNc4cccc5[nH]c6ccccc6c45)cc3)cc2c1
COc1ccc(C2CC2)cc1CN1CCN(c2ccccn2)CC1
CC(C)c1ccc2c(c1)CCC1C(C)(C(=O)NN=Cc3ccccc3O)CCCC21C
Cc1cccnc1SCc1ccc(CNCc2ccccc2)o1
O=C(NNc1ccc(CC(=O)C2CCOCC2)cc1)c1cccc(-n2cccc(-c3ccccc3)c2=O)c1
Clc1ccc(SCCOc2ccc(Cl)c(Cl)c2)cc1
COc1ccc(C=NNC(=O)Nc2ccccc2C)cc1[N+](=O)[O-]
CCOC(=O)c1ccc(SC(=S)N(C)C)cc1
Cn1nc(-c2ccccc2F)c2cc(C(=O)Nc3cccc(C=NO)c3)sc21
COc1ccc2nc(N)c(C(C)=O)c(C)c2c1
COc1ccc(S(=O)(=O)N2CCN(C(=O)c3ccco3)CC2)cc1
CC(C)(C)c1ccc(C(=O)Cc2nc3c([nH]2)CN(N2CCN(c4cccc(C(F)(F)F)c4)CC2)CC3)cc1
CC(=O)OC1CCC2(C)C(CCC3C2CCC2(C)C(C=C(C)C)C(CO)CC32)C1
Cc1ccc(CN2C3CCC2CC(CN2CC(=O)N(C)c4ccccc4C2=O)C3)cc1
CC=CC(=O)N1CCn2nc(-c3ccccc3)cc2C1C
CCOc1ccc(NC(=O)C2C3C=CC(C3)C2C(=O)c2ccc(F)cc2)cc1
Cn1nc(C(F)(F)F)cc1-c1nc(Nc2ccc3c(c2)OCCO3)c2ccccc2n1
Cc1ccc(C(=O)NC2CC2)cc1Nc1ncnc2cnc(NCc3ccc(C(C)(C)C)cc3)nc12
COc1ccc(-c2ccc3nnc(Nc4cc(OC)cc(OC)c4)c(CN4CCC(C)(O)C(C)C4)c3n2)cc1
Nc1nc(C(=O)O)nc2nc(C3CN(C(=O)OCc4c(F)cccc4F)CCO3)nc(C#Cc3ccc4ncc(F)cc4c3)c12
Cc1ccc(NC(=O)c2cc(S(=O)(=O)Nc3nc4c(s3)CC(C)CC4)ccc2Cl)cc1Cl
Cc1ccc(C#N)c(N2CCC(C(N)=O)CC2)n1
O=C(CCSc1ccccn1)NCCC1OCCc2ccccc21
CC1CN(C(=O)c2ccc(CN(C(=N)N)C(Cc3ccccc3)C(=O)O)o2)CC(C)O1
COC(=O)Nc1cc(-c2[nH]c([S+]([O-])C(C)(C)C)nc2-c2ccc(F)cc2)ccn1
CN(C)CCC(O)(c1ccccc1)C(c1ccccc1)c1ccccc1
Cc1cc2n(n1)C(=O)N(CCC(=NNC(N)=O)c1ccccc1)C2=O
COc1cccc(C(=O)N2CC2c2cccc(Oc3ccccn3)c2Cl)c1
CC(C)(C)CSc1ccc(NC(=O)NC2N=C(c3ccc(Cl)cc3Cl)c3ccccc3NC2=O)cc1
Cn1c(=O)[nH]c(=O)c2[nH]c(-c3cccc(F)c3O)nc21
O=C(CN1CCN(c2ccccn2)CC1)OCc1cc2cnccc2o1
CC(C=C1CCC2C3CCC4(C)C(CCCC(C)N(C)C(=O)c5ccc(O)c6[nH]c(C(=O)N(C)C)cc56)CCC4(C)C3CCC12C)OCN1CCN(C)CC1
COc1ccccc1CCN1C(=O)OC(C(O)(CC(=O)CC(CP(=O)(OCC(C)C)OC(C)C)C(=O)O)C(=O)O)C1=O
O=C1CC(c2ccc(CC(C(=O)O)N3C(=O)C(=Cc4cccc(Cl)c4)N=C3c3ccc(Cl)cc3)cc2)S(=O)(=O)N1
CCCCCCCCCCCCCCCCOCCOCCOCCOCCOCCOCc1nnc(C)o1
O=C1Nc2ccc(Cl)cc2C1=Cc1[nH]ccc1OC(=O)c1ccc(F)cc1
COc1ccc(C2CC(c3cccc(Cl)c3)=NN2C(=O)Nc2ccc(S(=O)(=O)NC(=N)N)cc2)cc1
Cc1ccc(F)cc1C(O)(c1ccc(C(F)(F)F)cc1)c1cc2cc(N3CCC(N)CC3)n(C)c2cc1C
CN1CC2(CCN(C(=O)C=Cc3ccc4[nH]c(=O)c(-c5nonc5N)nc4c3)CC2)OC1=O
CCCCOC(=O)C1C2C=CC(O2)C1C=CC(O)Cc1ccncc1
CNCc1ccccc1C(=NOC)C(=O)Oc1ccc(C2=C(c3cc(C)c(OC)c(C)c3)C(=O)NC2=O)c(F)c1
CCOc1ccccc1Oc1cccc(C=C2N=C(SC)N(c3nc(C(F)(F)F)cs3)C2=O)c1
Brc1ccc(OCCNc2ccccn2)cc1
Cc1ccccc1-c1cc2cc(O)ccc2n(O)c1=O
COc1cccc(N2CCN(CCn3nc(-c4ccco4)ccc3=O)CC2)c1
COc1ccccc1NS(=O)(=O)c1cc2c(c([N+](=O)[O-])c1)NC(=O)CN2
O=C(CCNCc1ccc2c(c1)OCO2)N1CC(n2cc(C(F)(F)F)c3cc(Cl)ccc32)C1
CNc1nc(NCC(C)O)nc(NC2CC(NC(=O)c3ccccc3)C(O)C(O)C2OC)n1
COc1ccc(-c2ccc(Cl)c(N3Cc4c(OC(C)C)cccc4C3=O)n2)cn1
NC(=NOC(=O)c1ccc(Cl)cc1)c1ccc2c(N)nc(N)nc2c1-c1ccccc1F
Cc1ccc(CCc2ccc3c(C)c(C(=O)NC(=O)C(CC(=O)O)NC(=O)C(C)NCC(N)=O)[nH]c3c2)c(C)c1
c1ccc(Cc2ccccc2)cc1
CC(=Cc1ccc(O)cc1)C(=O)NC(Cc1ccc(OCCCc2nc(-c3ccccc3)c(-c3ccccc3)o2)cc1)C(=O)O
O=C(O)C(=Cc1ccccc1)NC(=O)c1ccccc1
Nc1nc(C#CC2CC2)nc2c1ccn2C1OC(CO)C(O)C1O
CNS(=O)(=O)NC(=O)C(CC1C=C(F)CCC1)(C(F)(F)F)C(F)(F)F
CCCCCc1ccc(C(=O)Nc2cccc(C(=O)NO)c2)cc1
Fc1ccc(Nc2ncnc3ccccc23)cc1
COC(=O)CCCOc1ccc(C2Nc3ccccc3C(C(=O)OC)=C2C)cc1
CC(C)N1CCN(c2ccccc2OC(=O)N2CC(S(=O)(=O)c3cnccn3)CC2C(=O)CC(C)(C)C)CC1
CC(C)CC(=O)Nc1ccc(Nc2ccnc(-c3cc(C(C)(C)C)c(O)c(C(C)(C)C)c3)n2)cc1
CCOC1=C(C#N)C(c2ccc(Cl)cc2)CC(=O)N1
O=C1NC(=O)C(=Cc2cc(-c3ccccc3)nc3ccccc23)S1
CC(=O)OC(c1ccccc1)C(O)C(=O)NOC1C(=O)C2(C)C(O)CC3OCC3(O)C2C(OC(C)=O)C2(O)CCC(C)=C1C2(C)C
CC(O)CCCCCCCC=CCCCC(=O)C1NO1
FC(F)(F)c1cnn(C2CCN(Cc3ccc(OCCN4CCCCC4)cc3)CC2)c1
CSc1ccc(-c2nc(OCCO)cc(C(F)(F)F)n2)cc1
CN1CCC(=NOCC2CCCCO2)CC1
[O-][n+]1onc2cc(OCc3ccccc3)ccc21
O=C(Nc1ccc2ccccc2c1)OCOC(=O)c1ccccc1
COc1cc2ncnc(N3CCN(C(=O)C4CCCN4C)CC3)c2cc1OC
COc1ccc(C(C)=O)cc1-c1cc(CC2CCC(=O)N2C(=O)O)no1
COc1ccc(F)c(C2=NOC(C(=O)Nc3ccccc3)C2)c1
CC1CCC2CCC3(C)C4(C)CCC5CC3(CC(N(C)C)C5C)C4C12
COc1ccc(CCN(C)CC(=O)OC(=O)Cc2c[nH]c3ccccc23)cc1OC
Cc1ccn2c(Cn3cnc4cc(C(F)(F)F)ccc4c3=O)c(C)nc2c1
O=C(O)CCN1c2ccccc2C(=O)N(Cc2ccccc2F)S1(=O)=O
Cc1[nH]c2cc(Cl)cc(Cl)c2c1C(=O)C(=O)N1CCCCC1
CCOC(=O)c1cnn(-c2nccc(N3CCC4(CC3)COC4)n2)c1
CC(=O)c1cccc(COC(=O)CNc2cccc(Cl)c2C(=O)C=Cc2cccs2)c1
COCc1cc(C2(O)C(=O)Nc3ccccc32)sc1C(=O)NC1CCCC1
O=c1cc(-c2cccc(Br)c2)oc2ccccc12
CCCCCc1ccc(NC(=O)C2(C)CC(=O)N=C3C=CC=CC3C2=O)cc1
O=C(NC(=O)c1cccnc1)Nc1ccc2c(c1)OCCO2
Cc1ccc(C(=NCc2ccccc2)NS(=O)(=O)Nc2ccc(Cl)cc2Cl)cc1
CC1(Cc2ccccc2)OC=C(C=Cc2cc(O)c(O)c3c(=O)cc(-c4ccc(O)cc4)oc23)C(=O)O1
Cc1cccc(NC(=O)c2ncc3[nH]c(C)nc3c2N)n1
Cc1cccc2c3ccc(OCCNS(=O)(=O)C4CC4)cc3n(Cc3ccc(F)cc3)c12
COc1ccc2ccc3cc(OC)c(c(C(C)=CO)c3O)c-2c2oc(=O)ccc2c1O
O=C(c1ccccc1)c1cccc(NC(=O)c2cccs2)c1
CCCCCCCCCC(CCCCOC1C(COS(=O)(=O)O)OC(OS(=O)(=O)O)C(O)C1O)N(C)C
Cc1nc[nH]c1CN1CCC2CN(c3ncccn3)C2C1
CN1C(=O)C=CC2(C)C(CCOC3CC(C)(C)CCC32)C1=O
N#Cc1cccc(NC(=O)CSc2nnc(-c3ccncc3)n2C2CC2)c1
CCC(=O)c1ccc(-c2ccc(ON3CCN(c4ccncc4)CC3)cc2)c2ccccc12
Cc1cc(O)cc(C)c1CC(N)C(=O)NC(=O)C(CCCNC(Cc1ccccc1)C(N)=O)NC(=N)N
N#[N+][N-]c1ccc(C=NNC(=O)c2ccc(O)cc2)cc1
CC1(C)Nc2cc3c(cc2C1(C)C)CCc1cc(S(=O)(=O)NC(=O)C(CCCN=C(N)N)N2CCN(C(=O)CCCN=C(N)N)CC2)ccc1-3
Cc1ccc(N(C)S(C)(=O)=O)cc1C(=O)N1CCN(c2cccc(Cl)c2C)CC1
NC(Cc1ccccc1)c1ccc(-c2c(-c3ccccc3)[nH]c3cc(Cl)ccc23)cc1
Cc1nc(-c2ccc(CC(F)(F)F)cc2)sc1C(=O)NC(C)C(O)(CC(F)(F)F)C(F)(F)F
Cc1ccc(CN2CCCC(N(C)Cn3c(=O)n(Cc4ccc(F)cc4)c(=O)c4[nH]c(-c5ccc(C(=O)C6CCC(F)(F)CC6)cc5)nc43)C2)cc1
CC(C)(C)CC(C)(C)c1ccc(OCC(=O)NC2CCCC2)cc1
CC(C(=O)Sc1ccccc1[N+](=O)[O-])N(C)C1CCS(=O)(=O)C1
CC1(C)C(=O)C23C(=O)c4c(O)ccc1c4C2OCc1ccccc13
Cc1[nH]c(C(=O)NCc2ccco2)c(Cl)c1Cl
CCc1nc2c(OC)c(OC)ccc2c(=O)n1CC
O=C(OCC(=O)c1c[nH]c2ccccc12)c1c([N+](=O)[O-])ccnc1Cl
O=C(Nc1ccc(Cl)cc1)N1CCC2(CCN(C(=O)C3CC(c4ccccc4)=NO3)CC2)C1
CC
COc1ccc(NCC(=O)N(C(=O)CNC2CCCCC2)C(C)C)c(OC)c1
NC(=O)Cn1c(N)nc2cc(NC(=O)C34CC5CC(CC(C5)C3)C4)ccc21
CC(=O)N(O)c1ccc(C)cc1
CC1=C(C)N(S(=O)(=O)c2ccccc2)C(C2=CCC(C)CC2)C1c1ccc(F)c(F)c1
CCS(=O)(=O)C1C2=CC(c3ccccc3)C=CC2C2C(=O)N(c3ccc4c(c3)OCCOC4=O)C(=O)C21
Cc1cc(N=Nc2c(O)[nH]c(=O)[nH]c2=O)cc(C(C)C)c1O
O=S(=O)(Cc1nc(-c2ccc(NOCc3ccccc3)cc2)c[nH]1)C(c1ccccc1)c1ccc(F)cc1
Cc1ccc2cc(C(=O)NCCCNCCCNC(=O)c3cc(C)c(Nc4ncnc5cnc(N6CCOCC6)nc45)c(C(C)C)c3)cnc2c1
CCNc1cc(S(=O)(=O)c2cccc(C)c2)cc2cccnc12
Cc1c(Cl)cccc1NC(=S)N(C(=O)c1cccnc1Cl)C1CCS(=O)(=O)C1
N=C(N)c1ccc(-c2ccc(Cc3ccc4c(c3)OCO4)cc2)cc1
O=S1(=O)c2cccc3cccc(c23)N1CCCCN1CCN(c2nc3ccccc3n2-c2ccncc2)CC1
CC1CCN(c2ccccc2NC(=O)C2CCSCC2)CC1
NN(CCCONC(=O)c1cccc(Cl)c1)C(=O)N1c2ccccc2CCc2ccccc21
Cc1ccccc1C(=O)NCc1ccccn1
Cc1ccc2c(c1)C(=O)c1cc(O)ccc1C2=O
COC1C2=C(CCC3C(C(=O)N4CCOCC4)=C(CN4CCOCC4)C(=O)C23)C2(Cc3ccccc3C2=O)c2ccccc21
CCCNc1ccc(OC(=O)c2c(-c3ccc(F)cc3)noc2C)cc1
Nc1cnc(N)c2[nH]c(=O)ccc12
CN(C)C(=O)C12CC3CC(CC(O)(C3)C1)C2
Cn1c(SCC(=O)Nc2ncccn2)nnc1C(F)(F)F
COc1ccc(CN2C(=O)SC(=Cc3ccc(OCc4ccccc4)cc3)C2=O)cc1
OC1CCC(CNc2ccccc2)C1
COc1ccc(N(CC(=O)Nc2cccc(S(N)(=O)=O)c2)S(=O)(=O)c2ccccc2C)cc1
CCCCN(CC)c1cc(Nc2ccnc3ccc(Cl)cc23)n2nccc2n1
CCOC(=O)c1cc(C#N)c2nc(-c3ccco3)nn2c1
NC(=O)C1CCN(C(=O)C2CCCN(C(=O)c3ccc4ccccc4c3)C2)CC1
Cc1cc(NC(=O)C(=O)NCC(c2cccs2)S(=O)(=O)c2cccs2)no1
CN(CCO)C(=O)c1cccc(Nc2nccc(-c3c(-c4ccccc4)nn4c3CCC4)n2)c1
COC(=O)c1ccccc1NC(=O)N1CCCC(C(=O)Nc2ccccc2C(C)=O)C1
COc1ccc(-c2c(C#N)c(N)nc(SC3CC(C)(C)N([O])C(C)(C)C3)c2C#N)cc1OC
CCCCCCCC1CCN(Oc2cc(O)cc3oc(-c4ccc(O)cc4)cc23)CC1
CCc1cc(Cl)c(C(=O)N=C(NCC(=O)O)c2ccccc2)c(C(F)(F)F)c1
Cc1ccc(C2C(NC(=O)C(=O)O)c3c(C)c(C)c(O)c(C)c3C2c2ccccc2)cc1
CCN1C(=O)C2CCNC(c3ccc(-c4ccc(CN5CCCC5=O)c(C)c4)cc3)C2C1=O
Cn1cc(S(=O)(=O)N2CCSCC2)c(=O)n(C)c1=O
CC(C)(c1ccccc1)C(C(=O)NC(=O)C1CCCCC1)N1CC2C(C1C(=O)NC(CNC1CC1)C(=O)C(N)=O)C2(C)C
O=C(c1cnn(-c2nccc(-c3ccc4c(c3)OCO4)n2)c1)N1CCNCC1
O=C(CCCN1CCC(O)CC1)C(=O)C1Cc2ccccc2N1NC(c1ccccc1)c1ccccc1
O=c1c2ccccc2[nH]c2c3cc(cc12)-c1ccccc1-3
Cc1nn2c(=O)cc(CSCc3cccc(F)c3)nc2s1
COc1ccc2nccc(CCNCc3ccc4c(c3)CCC4)c2n1
COc1ccc(-c2ccc(C#N)c(NC(=O)C(=O)Nc3ccon3)c2)cc1OC
O=C1Nc2ccc(Cl)cc2C1=Nc1ccc(S(=O)(=O)Nc2nccs2)cc1
c1ccc(Oc2cccc(-c3nc(-c4ccccc4)co3)c2)cc1
CCCCN(CCCC)c1nc2c(S(=O)(=O)c3cccc(C)c3)nnn2c2ccccc12
Cc1ccc(NC(=O)c2cc3ccccc3o2)cc1
CC(C)n1ccc(N)nc1=O
COc1cc(C=Cc2cc(OC)c(OC)c(OC)c2)cc(OC)c1OC
COc1cc(NCCC(C)N2CC(O)C(O)C2)nc(-c2cccc(C(F)(F)F)c2)c1OC
O=C(c1cccc(C(=O)C(F)(F)F)c1)N1CCC(CN(C(=O)c2ccc(O)c(C(F)F)c2)c2cccc(Cl)c2)CC1
CCOC1CCCN(c2csc(C(C)=O)c2C(=O)C(=O)OC)C1
CC(=O)Nc1nc2ccc(-c3c(C(F)(F)F)nc4ncccn34)cc2[nH]1
CC(C)(C)C(=O)OC1OC2(C)CC(=O)C(C)(CO)CC2CC1CO
CCC(C)Oc1ccc2oc(-c3cnco3)cc(=O)c2c1
CC(C)c1nc(CN(Cc2nncn2C)C2CC2)cs1
CCc1cccc(NC(=S)Nc2cc(NS(C)(=O)=O)ccc2O)c1
O=C(O)c1cc(NC2CCCC2)cc(C(=O)O)c1
CCOC(=O)C(CCC(=O)C(=O)Nc1nc2ccccc2n1Cc1ccccc1)OCC
Cc1nnc(SCC(=O)Nc2ccc3c(c2)OCO3)n(N)c1=O
CCS(=O)(=O)CC#Cc1ccc2oc3c(c2c1)CN(C1CCN(CO)C1)CC3
CCN(c1nc(C(C)(C)C)no1)C(C)c1nnc(-c2ccccc2)o1
C#CCCN(Cc1cccc(C#N)c1)c1ccnc(Br)c1
COc1ccc(N2CC(c3ccccc3)C(C(=O)N3C4CC5CC(C4)CC3C5)C23C(=O)Nc2cccnc23)cc1
NCN1CCC(C(=O)C2=C3C(c4ccccc4)C(N4CCN(CCO)CC4)=NN3C(=O)CC2)CC1
CCc1nc(CC)n(OC)c1C(=O)Cc1ccccc1
c1ccc(-c2cnc(-c3cn(C4CCSCC4)c4ccccc34)nc2)cc1
Clc1cccc(N2CCN(CCc3ccnc4c(-c5ccccc5)csc34)CC2)c1
COc1ccc2c(c1)Oc1cc(O)cc(O)c1C(=O)C21Cc2cc(OC)c(OC)c(OC)c2C(c2cc(O)c(OC)c(OC)c2)C1C1c2cc(O)c(OC)cc2CCN1C
Cc1csc(-c2ccc(CN(C(C)C)C(C)C)cc2)n1
Clc1ccc(NC23CC4CC(C2)CC(n2cnnc2)(C4)C3)nn1
CC(=O)CCCC1(OC2(O)OC(OC3OC(C)C(O)C(O)C3ON)C(O)C(O)C2CO)C(=O)C2CC(C)CC(C)C2(O)C(O)C1O
O=C(c1cc(-c2nc3ccc(N4CCCC4)cc3o2)ccc1NN1CCOCC1)C(F)(F)F
COc1ccc(C=CCN2CCC(N3C(=O)NC(c4ccccc4F)C(C(=O)NCCN(C)C)=C3C)CC2)cc1OC
O=C(NCC1CCCO1)c1c(C(=O)N2CCOCC2)c2ncccc2n1-c1ccc(F)cc1
Cc1cc(F)ccc1S(=O)(=O)Nc1onc(C)c1C
CCc1nnc2n1-c1ccc(OCC(=O)N3CCN(c4ccc(F)cc4)CC3)cc1CC2
CC(C)c1ccc(C=C(C#N)C(=O)NCC2OC(n3cnc4c(N(C)C)ncnc43)C(O)C2O)cc1
Cc1ccc(-n2c(=O)c(=O)n(Cc3ccc(F)cc3F)c3ccccc32)cc1C
CCCc1cc(C=C2c3ccc(Cl)cc3C(=O)N2c2ccc(OC)cc2)c(C)n1Cc1ccc(F)c(F)c1
Fc1ccc(COc2ccc(Nc3c(N4CC5CCC(C4)O5)cnn3-c3ncccc3Cl)cn2)cc1F
COC(=O)C1=C(c2ccc(C)c(C)c2)NC(C(C)(C)C)=C(C(=O)OC)C1c1ccc(NS(C)(=O)=O)cc1
Cc1nc(NO)nc(C)c1C1CCCCC1
CC(C=CC(=O)O)=CC1C(C)(C)C1(C)C
O=C(O)C=CCCCCC(=O)C=CCNCCCCCCCNCC(O)CS
Cc1ccc(C(=O)N2CCCC23CCN(Cc2cc(C(=O)N4CCNCC4)ccc2-n2cncn2)CC3)o1
COc1cccc(C(O)C(=O)c2cc(Cl)c(Oc3cccc([S+](C)[O-])c3)c(Cl)c2)c1
O=C(O)CN1C(=O)C(=O)N(Cc2ccc(NC3=NC(=O)c4ccccc4C3=O)cc2)CC1Cc1ccccc1COc1ccccc1
O=C(C=C(O)C=Cc1ccc2c(c1)OCO2)c1c(O)cc(CC=Cc2cc(Cl)cc(Cl)c2)oc1=O
CC(C)CC(C(=O)NO)C(=O)NCCc1ccccc1
O=C(NC1CCOc2ccc(Cl)cc21)OC1CC2CCCC2C1
Cc1ccc2c(C=CC(=O)O)c3ccoc3c(OCc3ccc(Br)cc3)c2c1
CC(C)c1ccc(Nc2cncnc2)c(C(=O)Nc2ccc3cc[nH]c3c2)n1
c1ccc(CCCc2noc(CC[n+]3ccccc3)n2)cc1
CCOC(=O)c1nc2ccccc2nc1N1CCCC1
CC1(C(=O)O)CCC2C=CC3CC(OC(=O)c4cccc(N)c4)CCC3C21
CCC(C)COC(=O)C12CC34CCC5C(C)(C)C(O)CCC5(C)C3CC1C2C4
CCCNC(=O)CCCCCC(=O)N(CCC)Cc1cc2cc(OC)ccc2[nH]c1=O
CNc1nc(-n2ccnc2)nc2c1ncn2C1OC(CO)C(O)C1O
O=C(C1=C(O)C(=O)N(Cc2ccccc2)C1c1ccccc1)c1cnn(-c2ccccc2)c1CCc1ccccc1
COCCN(CCOC)C(=S)Nc1cc(Cl)cc(Cl)c1
Cc1cc(C(F)(F)F)nc(N2CC3CCN(CC4CC4)CC3C2)n1
CCCCCCn1c(CCC(C)C)nc2cc(OC(F)(F)F)ccc21
CC(c1ccccc1)N(C)C1CC1c1nc(CN2CCCC2)no1
CCn1c(-c2c(-c3ccccc3Cl)[nH]c3ccccc23)nc2ccccc21
COC(=O)C1C(c2cc(OC)c3c(c2)OCO3)OC(c2cc(OC)c(OC)c(OC)c2)C1C(C)=O
Cc1ccc(Cc2nc3c(c(C)nn3-c3ccccc3)c(=O)n2-c2cccc(F)c2)c(F)c1
O=C(O)C1=C(CCc2ccccc2)C(=O)OCC2C([N+]34CCCCC3CC(CC(=O)c3ccc(Br)cc3)CC4)C(=O)N12
O=C1CC(c2ccccc2)C(c2cccc(O)c2)N1
CC(=O)NC(=O)CNc1cc(C)c(OC2CCCC2)c(C)c1
c1ccc(-c2ccc(Cn3cncc3CN3CCSCC3)cc2)cc1
COc1ccc(-c2cc3c(=O)c(C(N)=O)c[nH]c3n2Cc2ccncc2)cc1
CCCCCCC(=O)OCC1(C)C=CC(=O)C=C1
CSc1c(Cc2ccccc2)cc(C=C2SC(=S)N(CC(=O)O)C2=O)cc1Cc1ccc(Cl)cc1
CC(C)=CCCC(C)=C(C)CCC=C(C)CCC=CCCC1CC(O)CC(=CCCC(=O)O)O1
COc1cc2ncnc(Nc3ccc(C(N)=O)c(Br)c3)c2cc1OC
CCCCc1cccc(C#Cc2ccc(C3SCC(C(C)(C)C)N(C)S3(=O)=O)cc2)c1
CCCCCC(C)Nc1nc(-c2nnn(CCC)n2)ccc1[N+](=O)[O-]
Cc1nc(Nc2ccccc2)n(CCOc2ccccc2)c1C
CC(CO)CNc1nc(C#Cc2ccc(C(C)(C)C)nc2)cc2ncn(C)c(=O)c12
O=C(NC(Cc1cccc(Cl)c1)C(=O)N1CCN(CCO)CC1)c1nc[nH]c1C(=O)NC1CCCCC1
C=CC(=O)NC1CCN(CCO)CC1
O=C(c1ccco1)c1[nH]c(=S)[nH]c1O
COc1ccc(OC)c(Cn2cc(CC(=O)NC3CCN(C)CC3)c3cc(F)ccc32)c1
O=C1C(=O)N(Cc2ccccc2)c2cc(Cl)ccc21
CC1C(CO)CC(OC(=O)C(CCc2ccccc2)Cc2ccccc2)C(OC(=O)C(C)(C)C)C1O
CS(=O)(=O)N1CCC(CNC(=O)c2c(O)c3cccnc3n(Cc3ccc(F)cc3F)c2=O)CC1
CCC(C)(C)c1ccc2c(c1)Sc1ccccc1S(=O)(=O)O2
CC(NS(=O)(=O)c1ccc(C(C)C)cc1)C(=O)N1CCCC1C(=O)O
COc1ccc(C2c3ccccc3C(=O)c3ccc(NC(=O)c4cccc(Cl)c4)cc32)cc1
COC(=O)CCCCCC(=O)N(Cc1ccccc1Cl)c1ccc(C)cc1C
COc1ccc(Nc2nc(N)nc(CN(C)C(=O)c3ccc[n+]([O-])c3)n2)cc1
Cc1ccc(C(=O)ON=c2cccco2)cc1
c1ccc(-c2nn(-c3ccccc3)c3c2COc2ccccc2-3)cc1
O=C1c2ccccc2C2=C(c3ccccc3)Nc3ncccc3SC12
CCOC(=O)CC1C(=O)OC2C1=Cc1ccccc12
OCC1OC(n2cnc3c(=S)nc[nH]c32)CC1O
N#Cc1cnc2c(Cl)cc(OCCO)cc2c1Nc1cc(Br)ccc1F
CCOc1ccc(Cc2csc3ccc(Cl)cc23)cc1
c1csc(CCNc2nc(-c3ccc(C4CCCCO4)cc3)cc(N3CCCC3)n2)c1
CS(=O)(=O)Nc1cccc(-c2cccc(-c3ccc(F)cc3)n2)c1
CCCN(CCC)C1CCc2oc3ccccc3c2C1
CCC(=O)c1ccc(ONCCSCc2ccc(F)cc2Cl)cc1
CC(=O)c1ccc(OCCCCCC(=O)O)c(C2CC2)c1O
O=C(CN1CCOCC1)N1C(=O)N(C(=O)Cc2ccccc2)C(c2ccc(Cl)cc2)(c2ccc(Cl)s2)C1=O
NC(=O)c1cccc(NC(=O)CCl)c1
NC(=O)c1cc(C(=O)c2ccccc2)sc1Nc1ccc(S(=O)(=O)Nc2ccccc2)cc1
COc1cc(C(=O)c2cccc3cc(-c4cccnc4)cn23)cc(OC)c1OC
Cc1ccc(CCNC(=O)c2cc(C)n(C)n2)o1
CC(=O)Nc1ccc2nc(-c3ccc(Br)o3)c(-c3ccc(Br)cc3)n2n1
Fc1ccc(C(c2ccccc2Cl)n2cncn2)cc1
O=C(COc1ccc(-n2cncn2)cc1)Nc1ccccc1N1CCOCC1
CC(NS(C)(=O)=O)C(=O)c1ccc(OCc2c(-c3c(Cl)cccc3Cl)noc2C(C)C)cc1Cl
COc1ccc(C(=N)NC(C)C)cc1
CC(NC(=O)ON=CC1CN2CCC1C2)c1ccccc1
Nc1ccc2c(c1)cc1c3ccccc3ncn21
CC1CCCCN1c1c(N2CCC(C(=O)NC(C)(C)C)(c3ccccc3)CC2)c(=O)c1=O
CC1=C2c3ccc4[nH]nc(C)c4c3CC2(CCNc2cccnc2)CCC1=O
Cc1ccc(CN2CCc3nc(N)ncc3C2C(=O)NCc2ccc(C(C)(C)C)cc2)cc1
Cc1nc(Cc2cncc(Br)c2)c(C)o1
O=C(Nc1nccs1)c1ccc2ccccc2n1
CN(C)Cc1ccc2oc3ccccc3c(=O)c2c1
Cc1cccc([S+]([O-])c2ccc3c(c2)C(=O)OCCO3)c1
CN1CCN(c2nc(NCCO)nc3nonc23)CC1
COc1ccc2nc3c(C)c4c(=O)n(CC(=O)N5CCN(C)CC5)ncc4c(C)c3c(C)c2c1
CCCC(=O)OOC1c2oc(=O)cc(CCC)c2C2C(O)C(O)CC2C1C(C)=O
CC(=CC1OC(=O)C(O)C1O)c1cc2cc(Br)ccc2o1
CN1CCN(C(=O)c2cn(-c3ccccc3)nc2C(=O)N2CCCCCC2)CC1
COc1ccc2c(c1)C(=O)N(CC1(C#Cc3c(N4CCCC4)ncnc3C(F)(F)F)NC(=O)NC1=O)C2
Cc1ccc(Nc2ccc(C#N)cc2)c(C#N)c1
CCCC(=O)NCC(=O)C(=O)C(CCC(N)=O)NNNNC(=O)C(CC(C)C)NC(Cc1ccccc1)C(=O)C(=O)CCC(C)C
COc1ccc(S(=O)(=O)N2CCCCC2)cc1
Cc1ccc(C(=NNC(N)=S)c2cc3ccc(C)cc3cc2[N+](=O)[O-])cc1
CCN1CCN(Cc2nccn2-c2ccc(C)cc2)CC1
CC1(C)OC(CO)C(O)C(OC2OC(Oc3c(-c4ccc(O)c(O)c4)oc4cc(O)cc(O)c4c3=O)C(O)C(O)C2CO)C1O
Nc1nc(-c2ccc3ccccc3n2)cs1
O=C1C=C(NCCc2ccccc2)C(=O)c2ccccc21
CC1CC(C)CN(C(=O)COC(=O)c2nc(Cl)ccc2NC(=O)c2ccco2)C1
CCCCNc1nc(SC)nc2sc3c(=O)n(-c4ccccc4)c(SCCCC)nc3c12
CCOC(=O)C=CCOc1cc(C=CC(=O)C=Cc2ccccc2OC)ccc1OC
CCN(C(=O)Cn1c(=O)sc2ccc(Cl)cc21)c1cccc(C)c1
COc1ccc(Cn2c(C3CCOCC3)nc3cc(OCC(=O)NNC(=O)c4ccccc4Br)ccc32)cc1
COC1CC=C2C3CCC4=CC(=O)CCC4(C)C3CCC2(C)C1
Cc1cc2ccccc2n1C1CCC(NCCc2ccccc2)CC1
Cc1[nH]c2ccccc2c1CCNC(=O)Cc1ccccc1
Cc1ccc(OCC(=O)Nc2nc3cc(Cl)ccc3n2C)cc1
COC(=O)C(CCc1ccccc1I)NC(O)CC1OC(n2ccc(N=C(N)N)nc2=O)C(O)C1I
Clc1ccc2c(c1)C1CN(Cc3ccccc3)CC2S1
CC(=NO)c1ccccc1O
O=C(c1ccc2ccccc2c1)N1CCC(CCCCCCNC23CC4CC(CC(C4)C2)C3)CC1
COc1c(CC=C(C)C)c(O)c2c(O)c3c(cc2c1CCC(C)=O)OC(C)CC3=O
O=C(CCCCCNC(=O)c1ccc(C(O)(c2cccnc2)c2cccnc2)cn1)NO
COCc1cc2c(Nc3ccc4[nH]ccc4c3)ncnc2s1
CC(C)(C)OC(=O)NCC1CCc2[nH]c3cc(OCCNC(=O)Nc4cccc(Cl)c4)ccc3c2C1
CCCn1c(CNC2CCN(CCNC(=O)C(F)(F)F)CC2)ccc1-c1ccc(C(F)(F)F)cc1
CC1=CC([N+](=O)[O-])=CC(=CN2CCN(c3nc(-c4ccccc4)c(CC(=O)O)s3)CC2)C1
COc1ccc(-c2csc(NN=Cc3csc(C(C)(C)C)n3)n2)cc1
O=C(CSc1nc(=O)c(Cl)c(N2CCOCC2)[nH]1)Nc1ccccc1C(=O)O
Cc1ncncc1C(OC(C)(C)c1ccccc1)c1ccc(C#N)cc1
CCCN(CCC)CCCC(C)(C)c1nc2c(c(=O)[nH]c(=O)n2C)n1Cc1ccc(-c2ccccc2)cc1
O=C1CCN(Cc2c(F)cccc2Cl)CCN1C1CCCCC1
Cc1ccc(S(=O)(=O)c2cc3c(cc2N)C(=O)N(C(=O)C(Nc2ccc(F)cc2F)C(C)C)C3=O)cc1
Cn1c(=O)c(N2CCN(Cn3nc(-c4cccs4)c4c(F)cccc4c3=O)CC2)cc2ccccc21
COc1ccc(-c2sc(N)c(C(=O)c3cccc(C(F)(F)F)c3)c2CC(C)(C)C)cc1
CCCNCCCCC(=O)NC(=O)C(Cc1ccccc1)NC(=O)Cc1cnc(NNC(N)=O)s1
CCN(CC)CCCCc1cc2ccccc2s1
CN1CCN(c2ccc(Nc3ncc(-c4cccc(CN5CCOCC5)c4)cn3)cn2)CC1
CCNC(=O)C(C#N)=CC(=Cc1ccccc1)C(=O)c1cc(OC)c(OC)c(OC)c1
CC(=O)Nc1cc(C2CCN(c3ncccn3)CC2)nc(-n2cnc3ccncc32)n1
CC(CO)C1Oc2c(NCN(C)Cc3ccc(C(F)(F)F)cc3)cccc2C(=O)N(C(=O)C2CCCC2)CC1C
CC1OC23CCC4(OC2=O)C(CCC2C(C)(C)C1CC24O)C3
CCCN1CCC(c2cc(C(C#N)C(N)=O)c3ccc(-c4cccc(-n5cnnn5)c4)nn23)CC1
O=C(O)CCC(NS(=O)(=O)CCc1ccccc1)C(=O)O
COc1cccc(NC(=O)Cn2cccc2)c1
COCC1CN(C(=O)Nc2ccc(C(C)(C)C)cc2)Cc2ncn(C)c21
CCN(CC)CCN1C(=O)c2cccc3c(Cl)c4ccccc4c(c23)C1=O
O=c1oc2cc(OCCCN3CCSCC3)ccc2c2ccccc12
COc1ccc(NCC(=O)SC(=O)CNCc2ccc(OC)c(Cl)c2)cc1
Cc1ccc(F)cc1-c1nc(C(=O)NC2CCCC2)co1
O=Cc1ccc(OC2CCCN(C3CCCC3)C2)cc1
O=C(CNCC(F)(F)F)OC(=O)c1cc(Cl)ccc1N1C(=O)C2CCCCC2C1=O
Cc1ccccc1-n1c(C)c(C(=O)SC2CCCCC2)c(=O)c(C)c1C(=O)c1ccccc1O
COC(=O)Cn1c(C=O)cnc1-c1cc(OC)c(OC)c(OC)c1
CN(CCNC(=O)c1cc(C(N)=O)c(NS(=O)(=O)c2ccccc2)c(N2CCCC2)c1)Cc1ccccc1
NC(=O)c1sc(-c2ccccc2)c2ccccc12
CC(=CCC1c2cc(C(C)C)ccc2C2(C)C(O)C(O)CC(C3C(C)CCC4(C)C(C)CCCC34)C12)C(=O)O
Cc1ccc(C2(c3cc(C(F)(F)F)n(-c4ccccc4)n3)C(=O)Nc3ccccc32)cc1
NC(=O)c1csc2ccccc12
CC(NC(=O)Nc1cc2[nH]nc(-c3ccnc(N4CCNCC4)c3)c2cn1)c1ccccc1
Cc1ccc(CN2C(=O)C(=Cc3ccc(O)c(Cl)c3)c3ccccc32)cc1
CC(C)(C)NC(=O)C(c1ccccc1Cl)N(C(=O)c1c[nH]c(=O)cn1)C1CCCC1
CC12CC3CC(C1)CC(NC1Cc4cccc(I)c4C1)(C3)C2
O=C(Nc1cc(C(F)(F)F)cc(C(F)(F)F)c1)Nc1ccc2c(c1)C(N1CCNCC1)NCC2
CCOC(=O)c1sc2c(c1N)C(=O)N(C)C1=C(Cl)C(=O)C(C)=C(C)C12
NC(=O)CC(C(=O)N(Cc1ccc(F)cc1)C1CC1)C1CCN(CN2C(=O)c3ccccc3S2(=O)=O)CC1
CC(C)(C)NC(C(=O)N(C(=O)Cc1cccnc1)c1ccc(C(F)(F)F)cc1)c1cccs1
N=C(N)c1cccc(C2CC3(CCN(S(=O)(=O)c4ccc(F)cc4F)CC3)NC2=O)c1
COC(=O)C1=NN(c2ccc(F)cc2)C2C(=NOCc3ccc(Br)cc3)C(=O)N=C12
Cc1ccc2c(c1)C(=O)C(=CC1=Nc3ccccc3C1)CN2
O=C(Nc1ccc2oc(-c3ccccc3)nc2c1)c1cc2ccccc2c(=O)s1
Cc1nc(C)n(C(=O)c2ccccc2C(F)(F)F)n1
COC(=O)C(C#N)=Cc1nc2cc(C)c(C)cc2[nH]1
O=C(Nc1ccccn1)C1C(c2ccccc2)C1c1nccn1Cc1ccccc1Cl
O=C(c1cnccn1)N1CCc2ccccc2C1
CCC(O)(C(F)(F)F)C12CCC(C)C(CC[N+]1)C2
COc1cc(C=NOC2CCNCC2)cc(Br)c1O
CC(C)N(C)CCN(C)Cc1ccc(S(=O)(=O)c2ccccc2)cc1
Cc1onc(-c2ccc(F)cc2)c1COc1ccc(C(=O)c2ccc(Cl)cc2)cn1
COC(=O)C(=O)C(Cc1ccccc1)NC(=O)CC(C)CCC[N-][N+]#N
CC(=O)c1ccc(-c2ccc(-c3cc(-c4ccc(N)cc4)ccc3C)o2)cc1
O=C(NN1CCC(C2CCCCCC2)C1)c1csc2ccccc12
Cc1ccc(CNc2ccc(OC(=O)N3CCC(C4CCCC4)CC3)cc2)cc1
CCCCN(CCCC)C(=O)CSc1nnc(-c2cccc3ccccc23)o1
NC(=O)c1cc(=S)ss1
CN(C)CCN1c2ncccc2C(=O)NC1c1ccnc2ccccc12
O=C(Cc1ccccc1)N1Cc2cncc(CN3Cc4cccn4C3=O)c2C1
CCOC(=O)c1c(C)[nH]c2cc(OC)c(OC)cc12
CCCCCCCCNc1nc(SC(=O)C(C)(C)C)c2ncn(C)c2n1
COc1ccc(C(=O)Nc2c(NC(=O)C(C)(C)C)c3ccccc3oc2=O)cc1
CCC(C)C(NCCc1c[nH]c2ccc(OC)cc12)C(=O)NC(=O)Nc1ccc(C)c(C)c1
Cc1onc(-c2cc(N)ccc2Cl)c1C(=O)N1CCN(c2ccccn2)CC1
CC(C)(C)c1ccc(C(=O)F)cc1O
CCC(C)CC(=O)NC(=O)C(C(=O)CC(O)C(CC(=O)O)NNCC(N)C(=O)NC(=O)C(CO)NNCC(N)=O)C(C)CC
CSc1nc(=O)c(-c2ccccc2)c(CN2CCCC(N)C2)[nH]1
Cc1csc(NCCC(=O)NC(=O)c2cc(O)n(-c3ccccc3)c(=O)c2)n1
COC(=O)CC(C)C(c1ccccc1)c1ccc([N+](=O)[O-])cc1
CC1=NC2C(C)CCC2N1c1ccc(-n2c(C)cc(C=C3C(=O)N(Cc4ccc(F)cc4)C(=S)N3C)c2C)cc1
O=C(COc1cccc2cccnc12)Nc1cc(Cl)ccc1O
CCC(C)C(C=O)C(CCC(=O)O)C(=O)NC(Cc1ccccc1)C(N)=O
CCCCc1ccc(C(=O)N2CCNCC2)cc1
CCc1onc(Cc2c(Cl)cccc2Cl)c1COc1ccc(-c2nc3ccccc3s2)c(C)c1
N=C(N)c1ccccc1CC(NS(=O)(=O)c1cccc([N+](=O)[O-])c1)C(=O)N1CCN(c2ccccc2)CC1
CC(C)CC(=O)C(C(=O)NNC(=O)CC(O)C(CC(C)C)C(CCc1ccccc1)C(=O)OC(CCCN=C(N)N)C(=O)NN)C(C)C
Cc1ccc(Cl)cc1N1CCN(Cc2cccc(CN)c2)CC1
O=C(Nc1cccc(-c2nc3ccccc3o2)c1)C1CC(=O)N(c2ccccc2F)C1
CCOC(=O)N1CCN(C(=O)CSc2ncnc3sccc23)CC1
Cc1ccc(-n2cc(-c3ccccc3)[nH]c2=O)cc1
CCCC(=O)NC(=O)c1cccc(S(=O)(=O)Nc2cccc(Cl)c2)c1
CC(=O)C(=O)C(=NONC1C(=O)N2C(C(=O)O)=C(COC(=O)CCCc3ccc[n+](Cc4ccc(-c5cccs5)s4)c3)CSC12)c1csc(N)n1
O=C(NC1CCC(CCN2CC(c3ccc(Cl)cc3)C(c3ccc(Cl)cc3)C2)CC1)c1cnc2ccccc2n1
O=C1N(CCO)CCCC12CCN(c1cnc3ccccc3n1)CC2
CCCc1cc(-c2ccccc2)cc(CCC)c1NC(=O)CCc1cc(OC2CCCCC2)nc(N)n1
CC(C)(Br)C(=O)Nc1ccc2c(c1)-c1nc(NC(=O)C(N)CCCN)sc1CCC2
COc1ccc(NN2C(=O)c3ccc(S(=O)(=O)Cc4ccccn4)cc3C2=O)cc1OC
Cc1cc(NC2CC3CCCC(C2)C3=O)n2ncnc2n1
CC(C)S(=O)(=O)C(=Cc1ccccc1)C(=O)c1ccc(Br)cc1
NCCCCC(NC(=O)C(Cc1c[nH]cn1)NCCNCC(=O)O)C(=O)O
O=c1cc(O)c(-c2cc(O)cc(CO)c2)c(O)[nH]1
COc1ccc(C(=O)c2coc3ccccc23)cc1OC
CCCS(=O)(=O)N1CCCN(c2nc(-n3c(-c4c(F)cccc4Cl)nc4sc(-c5c(Cl)cccc5Cl)cc4c3=O)c3ccccc3n2)CC1
CCC(=O)C1=C2N(OC)C(=O)N(CC)C2(O)C(=O)C(C#N)=C1c1cccs1
COc1cc(C(=O)Cc2cccc(NN(C)C)c2)cc(OC)c1OC
CCCOc1cc2c(cc1O)C(C)=CC(C)(C)N2
CC(C)c1cccc(Nc2ncc(C(=O)O)c(-c3ccnc(NCc4ccccc4)c3)n2)c1
N=C1SC(=Nc2ccc(F)cc2)N1c1ccccc1
CCONc1sc(C(=O)OCC(=O)N(CCC(C)C)C(=O)CNCCC(C)C)c(C)c1C(=O)C(C)=O
CCOC(=O)c1c(-c2ccc3ccccc3c2)oc2cc(OC)c(OC)cc12
CCCCN1CCc2cc(N(CCCC)C(=O)c3ccc(C(=O)CCN(C)C)o3)ccc21
CC(C)N(Cc1ccccc1C#N)c1ccc(F)c(Cl)c1
CCCCCCCCCCCCCCCCCCCCCCCCC1OC(COOOCCOOCCOOCCO)C2OC(C)(C)OC12
CC(C)C(C(=O)NC(=O)Cc1ccccc1)C1CC(C(=O)C2Cc3ccccc3CN2C(=O)NC(CCC(=O)O)C(=O)O)N(C(=O)O)C1
CC1=C(C(=O)Cc2ccccc2)CCC(Cc2ccc(C)cc2)C(=O)N1NCCO
Cc1ccc(-c2nc(C(c3ccccc3)c3ccccc3)sc2CCC(=O)O)cc1
NOCC1C2CC3CCC1N(CC2=Cc1ccc(Cl)c(Cl)c1)C3
c1cnc(Nc2ncnc3ccc(-c4ccncc4)cc23)nc1
CN(Cc1ccncc1)C1Cc2ccccc2N(Cc2ccccc2)C1=O
CN(C)C(=O)c1ccc2ocnc2n1
CN(C)Cc1ccc2ccccc2c1-c1ccc(C2(O)CCCC2)c(Cl)c1
Cc1cc(S(=O)(=O)NC(c2cnc(C3CC3)s2)C(C)(C)C)ccc1C1CC1(C)C
CCC(C)C(OCc1ccccc1)C(C)CC#CCOC(N)=O
CC12CCC3c4cc(N)c(=O)ccc4CCC3C1CCC2O
COc1ccc(C(CC(=O)Nc2cccc(S(=O)(=O)N(C)C)c2)c2ccccc2)cc1
O=S1(=O)c2ccccc2-c2nnccc21
O=C(CCc1nnc(-c2ccco2)o1)Nc1ccc(S(=O)(=O)NC2=NCCCCN2)cc1
COc1ccccc1NS(=O)(=O)c1cc(Cl)ccc1C
CCCCn1nnnc1C(c1ccc(C)cc1)N1C(=O)c2cc(-c3cccc(C)c3)cc(O)c2C1=O
Cc1[nH]c(C=C2C(=O)Nc3ccc(F)cc32)c(C)c1C(=O)NCCN1CCCC1=O
CCC(Nc1nc(NCCc2ccc(F)c(C(F)(F)F)c2)ncc1C(C)=O)c1ccco1
COC(=O)Cc1cc(C(=O)C(Cc2ccccc2)NC(=O)OC(C)(C)C)no1
CCN(CC)C(=O)c1ccccc1NC(=O)c1cccs1
Fc1ccc(-c2cn3cc(CC4CCCCN4Cn4cccc4)ccc3n2)cc1
O=C(NCCCN1CCOCC1)c1cccc2c1C(=O)c1cc(N3CCOCC3)ccc1S2(=O)=O
COc1ccc(Cl)cc1S(=O)(=O)Nc1ccc2c(c1)CN(C)CC2
COc1cc(C(=O)N2c3ccccc3C=CC2c2ccccc2)cc(OC)c1OC
CCOc1ccccc1OCCNC(=O)C=Cc1ccco1
CCCCc1cc(=O)c(CC(C)=Nc2ccc(S(=O)(=O)OC)cc2)c(C)o1
CCCc1c(OCCCCCCCCn2c3ccccc3c3cc(Cl)ccc32)ccc2c(CC(=O)O)c(C(=O)O)oc12
CC(NC(Cc1ccccc1)C(=O)NC(=O)OC(C)(C)C)C(=O)NCC(=O)OC(C)(C)C
CN1CCC(NC(=O)CCC(=O)N(C)c2ccc(C=Cc3nc4ccc(F)c(N5CCN(c6ncnc(N)c6[N+](=O)[O-])CC5)c4s3)cc2)CC1
CC(C)(Sc1nc2ccccc2s1)C(=O)Nc1nc2ccccc2s1
CC(C)CC(NC(=O)C(CCC(=O)O)NC(=O)C(CC(C)C)NC(=O)c1ccc(Oc2ccccc2)cc1)C(N)=O
N#CC1CC(N2CCN(C3CCC3)CC2)CCC1n1cc(C(N)=O)c(Nc2ccc(S(=O)(=O)C(F)(F)F)cc2)n1
Cc1nn(-c2ccccc2)c(C)c1C(=O)OCC(=O)NCc1ccccc1
CN[PH]1(Nc2ccccc2)Sc2ncccc21
CN1OCC2CN(C(=O)c3ccc(C#N)cc3)C(c3ccccn3)CC21
O=C(O)C12CC3CC(C1)CC(n1cnc([N+](=O)[O-])c1)(C3)C2
CCCC(C)CNC(C)c1cc2cc(C)ccc2nc1N
COc1ccc(C(=O)N(C)CC(=O)NN=Cc2cccc(Cl)c2)cc1
CCC(C)C1CC(=O)c2ccccc2OC1=O
CC(C)=CCC1CCN(NC(=O)c2cc(Cl)cc(Cl)c2)CC1
CCSc1ncc(C#N)n1-c1ccc(OCc2ccccc2)cc1
CC(C)C1(c2ccccc2)CCN(CCC2CCN(N(C(=O)c3ccc4c(c3)nnn4C)c3ccc(Cl)cc3Cl)CC2)CC1
N#Cc1ccc(-c2cc(-c3cccnc3)cnc2N)nc1
Cc1nn(CCC2COC(c3ccccc3)(c3ccccc3)O2)c(C)c1Cl
COc1cccc(CN(C(=O)c2cc(C(=O)NCc3cccnc3)cc(N(C)C)c2)C(C)c2ccccc2)c1
O=C(NCCO)C(=O)Nc1cccc(Br)c1
CCCCCC(=O)Nc1nc(-c2cccs2)cc(-c2cccs2)n1
O=C(Cc1ccccc1F)c1cnc(N2CCC(NC(CN3CCOCC3)c3ccco3)C2)nc1
COC(=O)CC(=O)NC1(C(=O)CO)CCC2C3CCC4=CC(=O)C=CC4(C)C3C(O)CC21C
COc1c(C(F)(F)F)cc(NC(=O)NN2CCCC(C(=O)OC(C)(C)C)C2)cc1C(F)(F)F
O=C(NCCN(Cc1ccccn1)c1nc2ccccc2o1)c1ccc(-c2ccccc2)nc1
Cc1ccc2c3c(c(-c4ccc5c(c4)OCO5)nc2c1)CCCC3
CC(C)N(C)C(=O)C=Cc1ccccc1
CC(C=CC1CC(=O)C(O)C(C)(C)C1)=C1CN(S(=O)(=O)C(C)(C)C)CC1C(=O)OC(C)(C)C
COc1ccc(C(=O)NCCc2nnc(Nc3ccc(C)cc3)s2)cc1OC
C=CCn1c(N)c2nc(C)sc2nc1=O
CC(C)CONc1ccc2nc(-c3ccccc3)c(-c3ccccc3)nc2c1
COc1cccc(Cc2nc3ccccc3nc2SCc2nc(-c3cccs3)oc2C)c1
Fc1ccc(-c2csc(NC(=S)NCc3ccc(Br)o3)n2)cc1
O=C(NCCCCCNc1ccnc2cc(Cl)ccc12)C1CCN(C(=O)c2cnc(N3CCOCC3)cn2)CC1
Cc1cccc2c(=O)n(C)c(=S)n(O)c12
COc1cccc(C(C)=NNC(=O)Cc2ccc(C)cc2)c1O
CCCCCCOC(=O)N1CCN(C(=S)Nc2ccc(C)cc2C)CC1
O=C1c2ccccc2C2(CCN(c3ccccc3)CC2)N1c1ccccc1
O=C(OCC1OC(OCc2ccc3oc4ccccc4c(=O)c3c2)C(O)C(O)C1OCCCCCCCCO)c1ccc(O)c(O)c1
CCCCCCCCCCCCCCC(=O)CCCCOC(=O)CCCCCCCCCCCCCC=CC(=O)SCCOOCC1OC(OO)C(O)C(O)C1O
CCCCn1c(C)cc(C2=NN(CC)C(=O)C3CC=CCC23)c1C
O=C(F)Nc1ccc(NC(=O)Nc2cccc3c2OC(CNCc2cccc(C(=O)O)c2)C(c2ccccc2)O3)cc1
COc1cc2c(c(OC)c1OC)-c1cccc3c1C(CCN3C(=O)c1ccccc1)C(OC(C(=O)NC(=O)OCc1ccccc1)C(C)C)CC2
CCCCCCCCOP(=O)([O-])OCC[N+](C)(C)C
CCCCCCCCCCCC(O)C(O)C(COC1OC(CO)C(O)C(O)C1O)NC(=O)c1cc(C)oc1C
O=C(CNCc1nc(=O)c2ccccc2[nH]1)Sc1nnnn1-c1c(F)cccc1Cl
O=C1Nc2cccnc2N(C2CC2)c2ccccc21
O=C(Nc1ccc(-c2cccnc2)cc1)N1CCCC(S(=O)(=O)c2cc(Cl)ccc2Cl)C1
Cc1cccc(C)c1NC(=O)CC1Oc2ccccc2NC1=O
CCOC(=O)N1CCN(C(=O)CCS(=O)(=O)c2c(C)nc3c(c2C)C(=O)CC(C)(C)C3)CC1
CN(C(=O)C=Cc1ccccc1Cl)C1CCCCC1
Cc1[nH]c2ccccc2c1C(=O)Nc1nc(C(N)=O)cs1
CC1CN(C(=O)NCCCN2CCCC2)C(=O)c2cc(NCc3ccc(Cl)cc3)ccc2O1
CC1(C)CC(=C2CCCCC2(C)O)C2C(O)CC3(C)C(=CCC4C5(C)C=CC(O)C(C)(C)C5CCC43C)C2C1
CCn1c(SCc2nc(N3CCOCC3)ns2)nnc1-c1ccccc1
O=S(=O)(NCCn1ccc2ccccc21)c1ccccc1
Cc1cccc(NC(=S)Nc2cccc3cccc(-c4nc(-c5ccccc5)n[nH]4)c23)c1
CCOc1ccccc1C=NN1C(C)=NSc2ccccc21
Cc1ccc(NC2=NC(=O)C(=Cc3ccc(N4C(=O)CCC4=O)cc3)S2)c(C)c1
CCC(C)N1C(=O)C(OC(=O)C(=NOC)c2csc(N)n2)C(c2ccc(OC)cc2)Sc2ccccc21
COC(=O)c1ccccc1NC1CCN(c2nc(C)cn3c(=O)n(CCC(=O)CN(C)C)c(-c4cccs4)c23)CC1
COc1ccc(S(=O)(=O)N(CC(=O)NNS(=O)(=O)c2ccccc2)c2ccccc2F)cc1
Cc1coc(C)n1
O=S(=O)(c1ccccc1)C12CC(c3cccc(F)c3)(C1)c1cccc(F)c12
CC(C)(C)c1nc2ccccc2n1C1CC2CCCC(C1)N2CCC(N)=O
COc1cc(C=C2SC(=S)N(N=Cc3ccc([N+](=O)[O-])cc3)C2=O)ccc1O
CC(C)c1ccc(COc2ccc(Cl)cc2)cc1
O=C(C[S+]([O-])Cc1csc(-c2ccc(Cl)cc2)n1)NC1CCCCC1
CC(C)(C)c1ccc(NC(=O)COC(=O)c2c3c(nc4ccccc24)CCCC3)cc1
CCNCCCC(CC)C(=O)C(=O)C(CC(C)C)NC(C)C(=O)NN1Cc2ccccc2C1C(=O)C(=O)NNC1CC1c1ccccc1
C=C(C)C1CCC2(C(C)=O)CCC3(C)C(CCC4C5(C)CCC(OC(=O)Nc6cccc(Cl)c6)C(C)(C)C5CCC43C)C12
CS(=O)(=O)Nc1ccc2c(n1)S(=O)(=O)NC(=C1C(=O)N(CC#CCC#N)c3nc4ccccc4nc31)N2
Cc1ccc(C(=O)C2CCCN(CCc3ccccc3)C2)cc1[N+](=O)[O-]
COc1ccc(C(F)(F)F)cc1NC(=O)c1ccc(-n2c(C)ccc2C)cc1
CCc1ccc(NC(=O)Cc2ccccc2C(=O)O)cc1
Clc1ccc(CSc2ncc3n[nH]c(-c4ccccn4)c3n2)c(Cl)c1
CCc1cc(-c2ccc(C(=O)NCCC(C(=O)SC)C3CNC(=O)CN3C(=O)O)cc2)ccc1F
C#CCn1cnc2nc(O)[nH]c(=O)c21
CC(=O)c1cccc(C(=O)NC(=S)N2CCN(c3ccc(Cl)nn3)CC2)c1
Cc1n[nH]c2[nH]c(-c3ccccc3)c(-c3ccccc3)c12
COc1ccc(C=Cc2cc(NCCCN3CCOCC3)n3ncc4c3c2CCCc2nnc(C)n2-4)cc1C
Cc1nc(N)c2c(n1)CCC(CCCc1nnn[nH]1)C2OCO
O=C(CCCCCCN1Cc2cc(OCCCNC3CC3)c(OCCCNC(=O)c3ccccc3)cc2C1=O)c1ccccc1
FC(F)Oc1ccc(CNc2ccc3cnccc3c2)cc1
COc1ccc(CCCC[N+](CCO)(CCO)CCO)cc1
CC(C)CNC(=O)Cc1cccc(CN2CC(C)CC(C)(C)C2)c1
COc1ccc(C(O)(c2ccc(C)cc2)C(C)N2CCC(O)(c3ccc(Cl)cc3)CC2)cc1
CCOC(=O)c1ccc(S(=O)(=O)N2C(=O)C=C(C(C)C)C3CCN(Cc4ccccc4C)CC32)cc1
O=C(NCc1ccco1)c1cn[nH]c1C(F)(F)F
COc1ccc(CCNC(=O)C(=O)NCc2cccnc2)cc1
COc1ccc(C2(c3cc(C(C)(C)C)ccc3O)C(=O)Nc3c(C=O)cccc32)cc1
COc1ccc(C(F)(F)F)cc1C(=O)Nc1ccc(F)cc1F
CC(C)C(C(=O)O)N1CCC(=C2C(=O)NC(=S)N2CCN(C)C)CC1
Cn1c(=O)c2c(c3ccccc31)-c1cc(ccc1N1CCCCCC1)C(=O)NNC(=O)C2
CCNC(=O)c1c(N)n(Cc2cccs2)c2nc(C)nn2c1=O
O=C1CC2C(CN1c1ccc(Cl)cn1)C(C1CCCCC1)N2C(=O)Nc1ccc(Cl)cc1Cl
Cc1cc(O)ccc1OCCCc1ccc(N2CCN(N(C(=O)c3ccc4ccccc4c3)C3CC3)CC2)cc1
CC(NC(=O)OCc1ccccc1)C(=O)NC(C(=O)O)C(C)(c1ccccc1)c1ccccn1
Cc1cnc(NC2CCN(C)CC2)nc1-c1cc2c(Nc3ccc(C(N)=O)c(C(C)C)c3)ncnc2[nH]1
CC=C1C(c2cnc(C(=O)NCCS(N)(=O)=O)o2)=CC2=C(CCCC2)C1(C)C
CC(C)CC(NCCOc1ccccc1)C(=O)NS(=O)(=O)c1ccccc1
CC1=CC(C)=C(C#N)C1(C)C
COc1cc2c(cc1OC)C(CO)Cc1cc(OC)c(OC)c(OC)c1-2
CC(=NNC(=O)CSc1nnc(CCCCc2ccccc2)o1)c1ccc(F)cc1
CC(=O)OC1OC(=O)C=C1CC(OC(C)=O)C(OC(C)=O)C(C)C
CCCCc1ncc(C=C(Cc2ccccc2)C(=O)O)n1Cc1ccccc1-c1ccccc1C(=O)O
CCC1Oc2ccc(C=Cc3ccc(Cl)cc3Cl)cc2N(CC(=O)O)C1=O
COc1ccc2oc3c(c2c1)Cc1c(OC)cccc1-3
CCOC(=O)c1ccc2[nH]c3cc(C)ccc3c(=O)c2c1
CC(N)Cc1ccc(OCc2ccccc2)cc1
Cc1cc(C)cc(NC(=O)Nc2cc(N(C)CCN(C)C)n(-c3ccccc3)n2)c1
CC1(C)CC=C(n2cc(CC(=O)c3ccccc3)c3ccccc32)CC1
O=C(CN1CCc2cc(I)ccc2C1=O)Nc1ccc2c(c1)CCC2
NC1=NC(c2ccccc2)SC1
O=C(CCC(=O)Nc1ccc(Oc2ccccc2)cc1)NN=C1CCCc2ccccc21
O=C1Nc2cc(OCCCF)ccc2C1=Cc1ccccc1Cl
Clc1ccc(C2(c3c[nH]c4cc(Cl)ccc34)c3ccccc3CCN2c2cccc(Cl)c2)cc1
COc1ccccc1C(C)Cc1c(C)[nH]c2c(C)cccc12
COCCNC(=O)CN(C(=O)Cc1cc2[nH]c3ccccc3c2cc1C)c1cc(C)ccc1C
Nc1cccc(C(=O)C2COc3c(I)cc(N)cc3CN2Cc2ccsc2)c1
NC1CC1c1ccc(-c2ccc3nc(=S)[nH]c(NCc4ccccc4Cl)c3c2)cc1
CCOc1c(Br)cc(CCC(=O)C=Cc2ccc(C(=O)O)c(OC)c2)cc1OC
CCOC(=O)C1(c2ccccc2)CCN(CCCN2C(=O)C3CCCCN3C2=O)CC1
Cc1ccc(C(=O)N(c2ccccn2)N(C)c2ccc([N+](=O)[O-])cc2)cc1
COc1ccc(C=NNc2nc(=O)c3ncn(C4OC(CO)CS4)c3[nH]2)cc1OC
Cc1cccnc1NCc1cc2cc3c(cc2o1)C(=O)OC3
COc1cccc(N=c2oc3ccccc3cc2C(=O)Nc2ccccc2O)c1
C#CCn1c(=O)n2n(c1=O)CC1(S(=O)(=O)c3ccncc3)CN(CCO)C(=O)C1(O)C2
CCOC(=O)c1ccc(C2CSC(N)=N2)cc1
COc1ccc(OC)c(CC(=O)Nc2nc3ccc(S(=O)(=O)NC4CCCc5c(C)ccnc54)cc3s2)c1
CCOC(Cc1ccc(NC(=O)CC(=O)N2N=C(N)CC2c2ccccc2OC)cc1)C(=O)NC(=O)C=Cc1ccc(S(=O)(=O)N(C)C)cc1
NCCOc1ccc(C(=O)NN=Cc2c[nH]c3ccccc23)cc1
COc1ccc(C(=O)C=CC(O)=CC=Cc2ccccc2)cc1
CNCCNCCCNc1c2ccccc2nc2ccsc12
O=C(O)c1cccc2[nH]ccc12
c1ccc(Nc2nc(NCCCN3CCNCC3)nc(N3CCOc4ccccc43)n2)cc1
CCCCn1c(N)c(N(CC(C)C)C(=O)c2ccc(C(=C(C)C)c3ccccc3)o2)c(=O)[nH]c1=O
O=C(O)c1cccc(F)c1
OCC12CC3CC(C1)C(N1CCN(c4ccccc4F)CC1)C(C3)C2
Cc1oc(C(C)(C)C)cc1C(=O)NCC1CN2CCC1CC2
CCOC(=O)c1ccccc1C(=O)Nc1nc(-c2ccccc2)cs1
CN(C)C1CC(c2ccc(Cl)c(Cl)c2)C2CCCCC21
O=C1OC(=Cc2ccc(F)cc2)C(=O)C1=C1Nc2cccc(NCCO)c2S(=O)(=O)N1
O=C1c2ccccc2-c2cn[nH]c21
O=C(CSc1nc(=O)c(-c2ccccc2)n[nH]1)Nc1ccccc1Cl
Cn1c(C(=O)NCCC2=CCCCC2)cc(-c2ccc(C(F)(F)F)cc2)c1-c1ccncc1
COc1cccc(Sc2nc3ccccc3cc2-c2ccccc2)c1
O=C(Nc1ccc(N2CCN(c3cccc([N+](=O)[O-])c3)CC2)cc1)C12CC3CC(CC(C3)C1)C2
N=C1SCC(=O)N1c1ccc2oc(-c3ccccc3)nc2c1
COc1ccc(NC(=O)CCSc2nnc(-c3ccc(OC)c(OC)c3)o2)cc1
CC1(C)C(N2CCN(C(=O)OCc3ccccc3)CC2)=C(Cl)C(=O)N1c1ccccc1Cl
COc1cc(OC)c(C(F)(F)F)c2c1-c1ccccc1N(C(=O)Cn1nc(C)cc1C)C2c1ccccc1
CCCC(=O)OCCN1Cc2ccccc2C1=O
CCOc1cc2c(Nc3ccc4[nH]c(C(=O)CC)cc4c3)ncnc2cc1ONCCCN1CCOCC1
CCOC(=O)C1=C(C)NC(C)=C(C(=O)OCC)C1c1ccc(C)o1
COc1cc(O)c2c(c1)-c1c(-c3c(O)cc(OC)c4c(C)c(-c5ccc(OC)o5)oc34)ccc(c1O)C(c1ccc(O)cc1)OC2=O
CC1CCN(C(=O)c2ccc(-c3nc(-c4ccc5c(c4)OCO5)cs3)cc2)CC1
CCN(CC)S(=O)(=O)c1ccccc1C(=O)Nc1ccccc1C
O=C(c1sccc1CCO)C1CC(c2ccccc2)=NO1
CCCCCOc1cc(C(CC(N)=O)NC(=O)C(c2ccccc2)c2ccccc2)cc(C(=O)CC(C)C)c1O
c1ccc(N2CCN(Cc3nc(-c4cccnc4)no3)CC2)cc1
O=C1NCCC2C1Nc1ccccc1N2C(=O)CCn1cncn1
CN(C(=O)c1c(-c2cc[nH]c2)noc1C(F)(F)F)C1CCCCC1
Cc1ccccc1-c1cc(-c2ccccc2)n(C2OC(CO)C(O)C(O)C2O)c1C
CCOc1ccc(Nc2n[nH]c(C(F)(F)F)n2)cc1
COc1ccccc1C1C2C(=O)NCC3(C(=O)c4ccccc4C(=O)C23)C(=O)N1c1ccc(Cl)cc1
Cc1cccc(-c2ccccn2)c1
CC1CCCC1n1c(=O)oc2ccc(Br)cc21
CCCc1ccc(C(=O)Nc2ccc(-c3nc4cc(C)ccc4o3)cc2)cc1
CCC(CC)C(=O)Nc1nnc(C)s1
N#Cc1c(N)nc2ccccc2c1COC(=O)C(O)=CC(=O)c1ccccc1
CCOc1ccc(N2CC(C(C)c3ccc(ONNc4ccc(C(C)C(=O)S(C)(=O)=O)cc4)cc3)C2)cc1
CC(CCC(N)C(=O)O)NCC(N)C(O)CC(N)C(=O)NC(=O)C(N)Cc1ccc(O)cc1
CCc1ccc(C2(c3ccc(C)o3)OC3CN(CCC(=O)O)CC3O2)cc1
CC(=O)OCn1c(C(C)=O)c(-c2ccccc2)c(C(C)=O)c1-c1ccccc1Cl
CC(C)C1C(=O)C2(C)CCC3C(C)(C)C(OC(C)(C)C)CCC3(C)C2C1c1ccoc1
CC(C)=CCCC(C)=CCSc1ccccc1C(=O)NC1CCCCC1
CCO
CN1CC(C(=O)O)Sc2c(Oc3cccc(F)c3)cccc21
CCCNC(=O)c1nn(-c2ccc(F)cc2F)c(=O)c2ccccc12
CNNc1cccc(C(=O)C(=O)CSCc2ccc(F)cc2)c1
Nc1ccc(C(=O)c2ccccc2)cc1
NC(CS)C1=CSC(=C(Cl)Cl)C(Br)=N1
Cc1ccc(CCNS(=O)(=O)c2ccc3c(ccn3CC(=O)N3CCCCC3)c2)cc1
Cc1cc(C(=O)NC(=O)C(O)C(Cc2ccccc2)N2CSC(C)(C)C(C(=O)NO)C2OCc2ccccc2)cc(N2CCC(=O)C2)c1
Cc1cnn(CCCc2cc(Cl)c3c(c2)C(C)C(C(F)(F)F)C3)c1
O=C1NC(=O)N(Cc2ccccc2)C2CSC(Cc3ccccc3)C2N1
CS(=O)(=O)C1CCCC2C1OCCN2Oc1cccnc1
CCOc1cc(CCC(C)=O)cc(OCc2ccccc2)c1ONC1CCCCC1
COc1ccccc1CCNC(=O)c1ccc(-c2ccccc2)cc1
CCC(C)C(C)NC(=N)N
CC1(C)Oc2ccc(C#N)cc2C(N2CCCCCC2=O)C1O
COc1ccc(NCCCC(=O)N2CCN(S(=O)(=O)c3cccs3)CC2)c(OC)c1
CC(C)CC(=O)N(CC(C)C)c1c(N)n(CC(C)C)c(=O)[nH]c1=O
CC(O)C(C(=O)NC(=O)C(CS)NC(=O)C=Cc1ccc(-c2ccccc2)cc1)N1CCCC1
COc1cc(C(=O)c2ccc(NC(=O)C3CCCCC3)cc2)c(F)cc1C12CC3CC(CC(C3)C1)C2
CN(C)C(=O)c1cc(Cl)c2c(c1)c(-c1ccnc(N)n1)c(-c1ccc(F)cc1)n2CC(=O)NS(=O)(=O)C1CC1
O=C(NCCCNS(=O)(=O)c1ccccc1)c1cc(Cl)ccc1Nc1ccncn1
O=C(CNCCN1C(=O)SC(=Cc2ccccc2)C1=O)OC(=O)c1cc(=O)[nH]c2ccccc12
N=C(N)c1ccc(-c2ccc(CCCc3ccccc3)cc2)cc1
Nc1ccc(-c2nc3c(Nc4ccccc4Cl)ncnc3[nH]2)c(Cl)c1
CCc1c(C)[nH]c(SC(=O)CNc2ccc(OC)cc2OC)nc1=O
CCCCCCCCCCCCCCCCC(=O)NC1CCC2C(C1)C1CCC2C(NC(C)=O)C1
O=c1cc(-c2ccccc2)cc(-c2ccc([N+](=O)[O-])cc2)[nH]1
CSCc1n[nH]c(N2CCN(C)CC2)n1
CCCN(C(=O)c1ccc2nc(O)c(=O)[nH]c2c1)C(COC(=O)C1CCCCC1)C(O)CCOC
Cc1nn(-c2ccccc2)c2cc(N3CCC(Cc4cccnc4)C3)ccc12
O=C1NCc2c1c1ccc(Cl)cc1n2-c1ccc(OC(F)(F)F)cc1
CC1OC(n2c(-c3nnn[nH]3)nc3c2C(=O)NC(C)(C)C3)C(O)C1O
O=C(NCCCN1CCc2ccccc2C1)C12CC3CC(CC(C3)C1)C2
CCN1CC(OC)CC2(C1)C(=O)N(c1ccc(C#Cc3ccccc3C)cc1)C(=O)N2C
CC(=O)S(=O)(=O)c1ccc2c(c1)CC(C)N2N(CCC(C)C)C1CCS(=O)(=O)C1
CCCN(CCCOc1ccc(Cl)cc1Cl)CC(Cc1ccccc1)NC(C)C
Cc1ccc(C2=NOC(C(=O)Nc3ccon3)C2)cc1
Cc1noc(C)c1-c1ccc(NC(=O)c2ccc(P(C)(C)=O)cc2)nc1
C=C(Br)C(=O)CCc1ccc(NN2COc3ccccc3C2=O)cc1
COc1cc2c(cc1OC)C(=O)c1c(OC)cc(C)nc1C2=O
CC(=Cc1ccc2c(c1)cc(-c1cccc(I)c1)n2C(C)c1ccccc1)C(=Cc1cccc(NC(=O)CCc2ccccc2)c1)CC(=O)O
COc1cc(C(=O)NCCN2CCCC2)ccc1Nc1ncc2c(n1)-c1c(nn(C)c1-c1ccc(Cl)cc1Cl)CC2
O=C1CCCc2c1[nH]c1ccccc21
O=S(=O)(NCCC1=NOC2C1CC(O)C(O)C2O)c1ccccc1
CCOc1c(CCCC2CCN(C(=O)c3nc4ccccc4s3)CC2)cc(Br)cc1OC
COc1ccc2c(c1)CC1(C)C3CC(OC)C(OC)C3CCC1C13COC2(O)C(O)C1C(C)(C)CCC3O
COc1ccc(C=NNC(=O)c2ccc(-c3ccncc3)o2)cc1
CCCN1CCN(C2c3ccccc3NC(=O)c3ccccc32)CC1
CCCCn1nc2cc(CCNC(=O)C(C)C)ccc2c1ON1CCC(C)CC1
C=CCc1c2oc(-c3ccccc3)cc2cc2cc(CCC)c(=O)oc12
CCN(CC)C(=O)C(C#N)C(=Nc1nc(C)cc(C)n1)SC
CC(=O)N1c2cc3c(cc2NC(=O)c2ccccc21)OCO3
O=C(O)Cn1c(=O)[nH]c2ccc(C(=O)NCCSC3CCCC3)cc21
O=C(CNc1cccc(C(F)(F)F)c1)OC(=O)c1ccc(N2C(=O)c3ccccc3C2=O)cc1
O=C(NC1CCCN(Cc2ccncc2)C1)c1ccc(-c2ccnc(C3CC3)n2)cc1F
CC(C)NCC(O)COc1ccc(CC=c2c3ccccc3c(=Cc3ccccc3)c3ccccc23)cc1
COc1ccc2c(c1)OCC(CC1CCN(C(=O)NCc3ccc4c(c3)OCO4)CC1)=C2
CSc1nc2cccc3c2n1Cc1ccc2[nH]nc(C)c2c1-3
COc1cc2ncnc(Nc3ccc(C(N)=O)c(N4CCC(N(C)C)CC4)c3)c2cc1OC
CN(CC1CCCCC1)c1nccnc1N1CCOCC1
Cc1ccc(N2CC(C(=O)Nc3ccc4c(c3)OCCO4)CC2=O)cc1
COc1ccc(Cl)cc1NC(C(=O)N1CC(=O)Nc2ccccc21)C(C)C
CCOC(=O)c1cn(CC)c2cnccc12
Cn1cccc1C(=O)C1Cc2ccccc2N(N2CCOCC2)C1
NC(=S)NNC(=O)NCCCNC(=O)Cc1ccc(S(N)(=O)=O)cc1
CC(=O)OC1C(=O)OC2OC(C)(C)OC21
c1ccc(CCCC2Cc3ccccc3CN2Cc2ccccc2)cc1
CC(C)CC(C=O)C(CC(=O)C(=O)ONC(=O)C(CO)NNNC(=O)C(Cc1ccccc1)NCCC(=O)O)Cc1ccccc1
OC(CCc1ccccc1)CNc1cnnn1C1CCCN(Cc2cnc[nH]2)C1
COc1ccc(Cc2nc(C(C)C)cn2C)cc1
CC1CCCCOC(C(C)CO)C(C)CN(C(=O)CCC(F)(F)F)C(=O)c2cc(NCN(C)Cc3ccc(C(F)(F)F)cc3)ccc2O1
CCCN(CCC)C(=O)c1ccc(C(=C2CC3CCC(C2)N3C)c2ccccc2)cc1
CNC(=O)Cn1cnc2c(N)nc(Nc3ccc4c(c3)OCCO4)nc21
O=C(CC1CN(NC2CCCC2)Cc2c[nH]nc21)C12CC3CC(CC(C3)C1)C2
CCCC(=O)c1c(-c2ccccc2)c(C)n(-c2ncnc3c2ncn3CC)c1C
CNS(=O)(=O)N1CC(C)(C)CN(Cl)C1=O
CCOCCOCC(=O)Nc1nc(C)c(Cc2ccccc2)s1
CC(C)(C)OOCCS(=O)(=O)c1cccc(NNc2ccccc2)c1
Cc1ccc(CNC(=O)CN2C(=O)C(C(=O)Nc3ccccc3)CCc3ccccc32)s1
COc1ccc(CNc2nc(=O)c3[nH]nc(-c4cncnc4)c3[nH]2)cc1OC
Clc1ccc2c(NCCc3cccc4ccc(NCc5cccc6ccccc56)cc34)c3ccc(Cl)cc3nc2c1
Cc1cccc(CNC(=O)C2CCCCN2C)n1
COc1ccccc1N1CCN(CCCCNc2cc(-c3ccccc3)nc3ccccc23)CC1
COc1ccccc1NC(=O)CCN1CCC2(CC1)CC(N(C)C(=O)C(Cc1ccc(F)cc1)NC(=O)C(C(C)C)C1CCN1)c1ccccc12
N=C(c1ccc(CC2CCN(CC(=O)C3CCN(CC(=O)O)CC3)CC2)cc1)N1CCCCC1
CCOC(=O)C1=C(C)Oc2ccc(OC)cc2C1c1cccc(Cl)c1
O=C(CN1CCN(C2CCCCCC2)CC1)c1c[nH]c2ccccc12
Cc1cccc(NC(=O)c2cc(Cl)ccc2Nc2ccc(C)c(C)c2C)c1
CCC(C)C(NC(=O)C(Cc1ccccc1)NCCC(=O)O)C(=O)NN(CC(C)C)C(=O)NC(=O)C(Cc1ccccc1)n1ccc2c(C)cc(C)nc21
CCOCC(=O)Nc1ccc(SNc2cccc(C(=O)C(=O)OCC)c2)cc1
O=S(=O)(O)c1ccc(N2CCN(c3nnc4ccc(-c5ccc(C(F)(F)F)cc5)nn34)C(C3CC3)C2)cc1
CCOc1cnc(-n2c(C(C)C)nc3ccc(C(=O)NCc4ccc(C5CCN(C)CC5)cc4)cc3c2=O)cn1
NC(=O)c1ccc(O)cc1
CC(C)CC(NC(=O)C(CC(C)C)NC(=O)C(N)Cc1ccccc1)C(=O)O
COc1cccc(CN2CCC(CN3CCC4(C3)Oc3ccc(C(F)(F)F)cc3C(=O)C4(C)C)CC2)c1
Cc1ccc2c(N3CCN(S(=O)(=O)c4ccccc4C(F)(F)F)CC3)cc(Cl)cc2n1
CN(Cc1nnc2n1CCC2)C(=O)C1CC(=O)N(c2ccc(Cl)cc2)C1
O=C(O)C(=Cc1ccc(NC(=O)c2ccc(Br)s2)cc1)C(=O)O
COC(=O)C(C#N)(Cc1ccccc1)C(=O)NC(C)C(=O)c1ccc(C)s1
COc1ccc(NP(=O)(OCC2OC(CO)C(O)C2O)Oc2cccc3ccccc23)cc1
CC1(O)C=CC(=CCOc2cc(O)cc(C=O)c2)CC1(C)C
NS(=O)(=O)c1ccc(-c2nc(-c3ccccc3)c(-c3ccc(Cl)cc3)[nH]2)cc1
CCOc1cc2ncccc2cc1-c1noc(-c2ccc[nH]2)n1
Cc1cc2c(c(Nc3cccc(Cl)c3)n1)N(C(C)C(=O)N(C)C)CC2
O=C(Nc1ccc(-c2ccnc(-c3ccccc3)n2)cc1O)N1CCCC1
O=C(Nc1cnccn1)c1c(O)c2ccccc2oc1=O
COc1cccc(CNC(=S)Nn2cnc3c(c2=O)CC(C)(C)CC3(C)C)c1
CCC(=O)c1cnc2c(cnn2-c2cccc(C(C)=O)c2)c1NNCCO
O=c1cc(N2CCN(c3cccc(F)c3)CC2)ccn1C1CCCCC1
O=C(Cn1nnc(-c2ccc(Cl)cc2)n1)c1ccc(Br)cc1
COc1ccc(-c2cc(-c3ccc(OC)c(OC)c3)nc(CC(=O)NC(C)C)n2)cc1
CCCCn1c(CC(C)C(=O)O)cc2c1C(=O)c1ccccc1C2=O
CCn1c(NCCN2CCN(C(C)=NC(=O)c3ccc(Cl)nc3)CC2)nc2ccc(C)cc21
Cc1cccc(C(=O)Nc2nnc(C)s2)c1
Cc1cc(NC(=O)NC2CCCC2)c(=O)n(-c2ccccc2)c1
CSc1nc2[nH]c(-c3ccc(C)cc3)c(-c3ccccc3)c2c(=O)[nH]1
Nc1ccccc1Oc1ncnc2[nH]ccc12
Fc1ccc(CNc2cc(C3CCOCC3)ccc2N2CCOCC2)cc1
CCC(=O)N1Cc2ccccc2CC1C(=O)N1CCc2cc(-c3ccccc3)ccc21
CC(C)N(C)c1ncnc2ccc(-c3cc4c(cc3CNC(=O)c3ccc(C(C)(C)C)o3)OCO4)cc12
COc1cc(C(=O)Nc2ccncc2)cc(OC)c1OC
COC(=O)c1n[nH]c(-c2cccc(-c3c(O)cc(OC)c4c3CC(C)OC4=O)c2)n1
Cc1noc(C)c1-c1ccnc(NCc2cccc[n+]2C)n1
CN(C(=O)Cc1ccc(Cl)c(Cl)c1)C1CCCCC1N1CCCC1
C=CC(=O)Nc1ccnc(Nc2ccccc2)n1
NCCCN(CCC(CCc1ccccc1)(c1ccccc1)c1ccccc1)C(=O)CCl
COC1OC(n2cc(C)c(=O)[nH]c2=O)C(O)C(O)C1C(CC(N)=O)NC(=O)c1ccc[nH]1
Cc1cnc(C)n1CC(=O)NC1=C(C(=O)O)CCC1
CC12CCC3(C)C(C(=O)C4C5CC6OC6(C)C5CC43C(N)=O)C1C(=O)C(=Cc1cc(O)c(O)c(O)c1)CC2C(=O)O
CCOC(=O)c1ccsc1C(=O)Nc1cc(C(=O)c2cc(Br)cc(OC)c2OC)cc(N(CC)CC)c1
O=C(Cc1ccccc1)C1CCN(Cc2c[nH]c3ccccc23)CC1
CC(C)CC1CN=CNC1=O
CCOC(=O)C12CC1C(c1ccc(C#N)cc1)C1CSCN1C2=O
FC(F)(F)c1cc(C=CC2CCCCN2)cc(C(F)(F)F)c1
NC(=O)N1CCC(C(=O)CNCC(NC(=O)OCc2ccccc2)C(=O)O)CC1
NC(=O)C1Cc2ccc(-c3ccc(OC(F)(F)F)cc3)cc2CN1
CC(C)(C)C1CCC(CCCCc2nc3ccccc3c(=O)n2COc2ccc(C(=O)c3ccc(F)cc3)cc2)CC1
CNN(C)C(=O)c1nc2ccnc(C)c2c2ccccc12
Cc1cc(=O)oc2ccc(-c3ccc(-c4csc(C5CC(=O)CC(C)(C)C5)c4)cc3)cc12
c1ccc(-c2cc(N3CCC4(CC3)OCCO4)nc(-c3ccccn3)n2)nc1
Cc1c(C(=O)CSc2nnnn2-c2ccccn2)[nH]c2ccccc12
CCCC(=O)OC(=O)C(COC)NC(=O)C(C#N)=CNC(=S)Nc1cccc([N+](=O)[O-])c1
Cc1ccc(C)c(NCC(=O)Sc2nnc(-c3ccco3)o2)c1
Cc1cccc(-c2c[nH]c(C(C#N)=Cc3cccc(Br)c3)n2)c1
CCOc1ccccc1C1COC(=O)N1CCC1=CCCCC1
O=C(CSc1nc(=O)c(-c2ccc(Br)cc2)n[nH]1)Nc1ccc(C(F)(F)F)cc1
CCCNc1ccc(OC(=O)NS(=O)(=O)c2ccc(N3C(=O)C4C5C=CC(C5)C4C3=O)cc2)cc1
CCCN(CCC(C)=C1C(=O)NC(=O)NC1=O)Cc1ccco1
CC(NC(=O)NCC(C)(C)C)C1(c2ccccc2)CCCC1
COc1ccc(C=NNC(=O)CCC2C=CC(c3ccccc3)CC2)c(OC)c1
O=C1c2cc3ccccc3nc2C(=O)c2[nH]ccc21
O=C(C=Cc1ccccc1Cl)NCc1ccc(NC(=O)CSc2ccccc2)cc1
CCN1CCN(C(=O)c2c(-c3ccc(Cl)cc3)oc3c2c(=O)[nH]c2c(C)cccc23)CC1
Cc1oc(-c2ccc(N3CCOCC3)c(F)c2)cc1C(=O)NC(C)c1ccccc1
CC=C(C)CC1C(C)=CC23C(=O)C(OC)=C(C)C(=O)C(C(C)CC(=O)OC(C)=O)(OCC2C1C)C3OOC
COc1ccc(C(C#N)(CC#CCN(Cc2ccc(Cl)c(Cl)c2)C(=O)c2ccccc2-c2ccccc2)C(C)C)cc1OC
CC(C)(C)c1cc2c(cc1Oc1ccc(Cl)cc1)C(CC(=O)O)C(C)(C)O2
CCN(CC1CN(C)c2ccccc2-c2ccc(-c3ccccn3)cc21)C(C)=O
O=C(O)C1=C(c2cccs2)c2ccccc2C1Br
c1ccc2[nH]c(C(c3nnnn3C3CCCC3)N3CCN(c4cccc5ccccc45)CC3)cc2c1
COc1ccc(C=NNC(=O)C(C)Sc2nc(-c3ccccc3)n[nH]2)c(OC)c1
CC(=O)OCC(=O)OCC1=C2C(OC(C)=O)CC(C)C(OC(C)=O)CCC3(C)OC3C2OC1=O
Oc1cccc(C23CCC(C2)N(C2Cc4ccccc4C2)CC3)c1
COc1ccc2[nH]cc(C=C3C(=O)Nc4ccc(C)cc43)c2c1
CCN=C1NCCN1c1cc(OC)nc(OC)c1
CCCCC1CCC(c2ccc(-c3ccc(-c4nc5cc(Cl)ccc5[nH]4)cn3)cc2)CC1
Cc1ncc([N+](=O)[O-])n1CC(=O)NC1C2CC3CC1CC(O)(C3)C2
COc1cccc2[nH]cc(CC(=O)O)c12
CC(=O)c1ccc2c(c1)C(=Cc1ccc(Sc3ccccn3)c([N+](=O)[O-])c1)C(=O)N2
O=C(Cc1cc2c(Cl)cccc2[nH]1)N1CC(n2cccn2)C1
CC(=O)N1C(=O)CCC1(C)CCN1CCc2ccc(-c3nnc(C)o3)cc2CC1
O=c1cnc2ccc(Cl)cc2n1CCN1CCN(c2cccc3cnccc23)CC1
COc1ccc(Oc2c(Cl)cnn(Cc3ccccc3)c2=O)cc1
CCCCn1c2ccccc2c2cc(CN(CC)C(C)=O)ccc21
CCCCn1c(Cc2ccccc2)nc2cc(C(=CCCc3ccc(NN4CCN(C)CC4)cc3)c3ccccc3)ccc21
CC(=O)c1cccc(Oc2ccc(C#N)cc2)c1
C=C1CCC2C(O)C(c3ccoc3)CCC12C
CN(C)c1ncccn1
O=C(NN=C1C(c2ccccc2)=Nc2ccc(S(=O)(=O)NCCCN3CCOCC3)cc21)c1ccccc1
CCCCN(C)C(=O)CCN1C(=O)SC(=C(C)C)C1=O
CC(=O)N(C1=NS(=O)(=O)c2ccccc2N1C)c1ccc(C)cc1
CCc1cccc(C)c1NCC(=O)Cc1nnc(SC2CCCCC2)o1
CC(C)=CCOc1ccc2c3ccnc(C)c3n(CCCO)c2c1
CNCC(O)C(c1ccc(Cl)cc1Cl)n1ccnc1
N#Cc1ccc(COc2ccc3c(=O)cc(-c4ccccc4)oc3c2)cc1
CCN(C(=O)Cc1ccccc1F)c1nc2ccc(-c3cccnc3)cc2s1
O=C(O)CC(NC(Cc1ccccc1)P(=O)(O)O)C(=O)NC(=O)CNC(=O)CCc1ccc(-c2ccccc2)cc1
Cc1ccc(Cc2nnc(SCc3nc(=O)c4ccccc4[nH]3)o2)cc1
Clc1ccc2cc(C3=NCCN3)c(-c3ccc(Cl)c4ccccc34)cc2c1
Cc1ccccc1-n1c(SC2CCCCC2)nnc1-c1cccnc1
CCCCN=C(N)CC(=O)c1c(O)ccc2ccccc12
COc1ccccc1Br
C=S(=O)(c1cccc(-c2cnc(N)cn2)c1)C1CCCCC1
CC1(C)COC(CNC(=O)c2cc(Br)c3cccnc3c2O)CO1
CCNOc1c(OC)ccc2c1-c1cc(OOC(C)=O)cc3c1C(C2)N(CCN(CC)CC)CC3
COc1cc2ncc(C#N)c(Nc3nccs3)c2cc1OC
COCCn1c(=O)n(-c2ccccc2)n(-c2ccccc2)c1=O
CC1CCCN(c2c(F)cc(N3CC(C(C)C)C3)cc2ONC(=O)c2c[nH]c3ncc(Cl)cc23)C1
N#CC(C#N)=CC(O)C#CCN1CCN(C(=O)c2ccccc2C(F)(F)F)CC1
CC1CCCCOC(C(=O)NC2CCCCC2)C(C)CN(C(C)CO)C(=O)c2cc(NCN(C)C(=O)OC(C)(C)C)ccc2O1
CCCCCC(=O)Oc1c(C)cc2c(=O)c3c(OC)c(OC)c(OC(=O)c4cccs4)cc3oc2c1C
Clc1ncccc1CNc1nc(Nc2ccc3ccccc3c2)ncc1Br
Cc1ccc(-c2nc(NCc3ccccc3)c3ccccc3n2)o1
CN1CCN(C(=O)N2CCNCC2)C(C(=O)c2ccc3c(c2)c2ccccc2n3CC(C)(C)C)C1
CCC(Sc1nnc(C(F)(F)F)n1Cl)C(=O)N(C)Cc1ccncc1
CCCCP(=O)(c1ccccc1)C(O)(C[n+]1cn(COC(C)(C)C)c2[nH]c(N)nc(=O)c21)[PH]#N
CC(C)=CCCC(C)=NNC(=O)c1cccc(Cl)c1Cl
NCCCNc1c2ccccc2nc2ccccc12
C=C(C)C1CCC2(C(=O)O)CCC3(C)C(CCC4C5(C)C=CC(C(C)C)=NC5=CCC43C)C12
COc1ccc(C=C2Oc3cc(OC)c4c(OC(C)C)c(CC=C(C)C)c(O)c(OC)c4c3C2=O)cc1OC
Cc1ccc2cc(CN(C(=O)CCCCC(=O)O)C(C)CCCOCc3ncc(-c4ccccc4)o3)c(=O)[nH]c2c1
COCCN1CCN(C(=O)c2ccc(F)cc2F)C2C(=O)N(C)C(=O)C21
COc1ccc(C=Nc2ccc(Nc3ccccc3C#N)c([N+](=O)[O-])c2)cc1
Cc1ccc(-c2cc(C(=O)NN=Cc3c(C)n[nH]c3C)c(C)o2)c(C)c1
CSc1ccccc1N(C(=O)c1c[nH]c2ncccc12)C(C(=O)NCc1ccco1)c1ccccc1F
c1ccc(CN2CCN3CC(c4c[nH]c5ccccc45)OCC3C2)cc1
CN(C)C(=O)C1C(Cc2ccccc2)N(Cc2c(-c3ccc(Cl)cc3)nc3n2CCS3)C(=O)N1Cc1ccccc1
CCCCCCCCCCCCCCC=CC1=CC(=O)C(CO)O1
CN(C(=O)CNc1ccc(C(=O)Nc2cccc(C(F)(F)F)c2)c(Cl)c1)C(=O)c1cccc(F)c1
CCC(NC(=O)C(OC)C(C)(C)C)C(=O)N(CC)C(CC(C)C)C(=O)NC(=O)C(NC(=O)C=Cc1ccccc1)C(C)CC
CS(=O)(=O)C(=O)c1ccccc1NNc1ccc(-c2ccccn2)cc1F
Cn1cc(-c2cc(O)[nH]c(=O)n2)nc1CN1CCCCC1Cc1ccccc1
COc1cccc(C(=O)NC2Cc3cc(OC)c(OC)c(OC)c3C2=O)c1
Cc1ccc(C(=O)O)c(NCC(O)C(C=O)Cc2cccc(-c3cc(OC(F)(F)F)cc(OC(F)(F)F)c3)c2)c1
Cc1cc(C(=O)N2CCCC(c3ccnc4ccccc34)C2)c(C)o1
CC(C)(C)C(COC(=O)c1c(Cl)cccc1Cl)N(C(=O)Nc1ccc([N+](=O)[O-])cc1)C(C)(C)C
CC(C)C1=CC2CC3(C=O)C4CCC(C)C4CC2(C(=O)O)C13COC1CC2(CO)C3OC(C)(C)OC3C(O)C(O1)C2N(C)C
CCC(C)C(S)C(=O)C(CN)C(=O)OC(C)=O
CCOC(=O)C1=C(C)Nc2nc(N3CCCCC3)nn2C1c1cccc(OC)c1
CCOC(=O)c1cc(C(=O)NCc2cccnc2)cc([N+](=O)[O-])c1
CC1CCC2(C(=O)N(Cc3ccc(F)cc3F)C(=O)CNc3ccc4c(c3)OCO4)C(=O)CC1C2(C)C
CC(OC(=O)c1cc(Cl)c(S(=O)(=O)N2CCC(c3ccccc3)CC2)cc1Cl)C(=O)NN
COc1ccc2c(Nc3ccccc3Cl)c(C(C)=O)oc2c1
COc1cccc(C=NOS(=O)(=O)c2cccc([N+](=O)[O-])c2)c1
CS(=O)(=O)CNc1nc(N=NN2CCOCC2)c2ncn(C3OC(C4CCCCC4N)C(O)C3O)c2n1
Clc1ccc(-c2nnc3sc(-c4cc5ccccc5o4)nn23)cc1Cl
CN(CC(=O)Nc1cc(F)ccc1F)C(=O)c1ccc(NC(=O)c2c(F)cccc2F)cc1
CC(=O)N(N=Cc1ccc(Cl)cc1Cl)S(N)(=O)=O
CCOc1ccc(NS(=O)(=O)c2ccc(CC(=O)N3CCOCC3)s2)cc1Cl
CC(C)NC1CCN(c2c(F)cc3c(=O)c(C(=O)O)cn4c3c2OCC4C)C1
CCC1CNC(=O)C2(CCC(CCCc3ccccc3)CC2)c2ccccc21
CC(CN(C)CCc1ccc(Cl)cc1)C1C(=O)CC2C(OC3CCCCC3)CC(N(C)C(=O)Cc3ccccc3)C21
CC12CCC(=O)C=C1CCC1C2CCC2(C)C1CCC2(O)C(=O)CO
O=C(O)CCc1cn(-c2ccccc2)c2ccccc12
CN(C)C1CN(CC(O)CF)CCC1c1cccc(C#CCOCCOc2ccc3c(c2)CCC3=O)n1
Fc1ccc(C=Cc2cnc(NC3CCCCC3)nc2)cc1
CCN=c1[nH]nc(C)c2c1sc1cc(OCC)ccc12
C=CCn1cc(C(=O)C(=O)c2ccc(OC)cc2)c(=O)c2ccccc21
CCc1ccc(C=CC2C3CCC(O3)C2CC=CCCC(=O)O)cc1
CN(C(=O)c1cccc([N+](=O)[O-])c1C(=O)c1ccccc1)C(=O)C(NCc1ccccc1)c1ccccc1F
CCCCCCCCCc1ccc2[nH]c(-c3nc(-c4ccc(OC(C)C(=O)O)cc4)n4ccnc(N)c34)cc2c1
COc1ccc(CC(C(=O)NC2C(=O)N3C(C(=O)O)=C(Cc4ccccc4)CSC23)N(C)C(=O)Nc2ccc(Cc3nn(C)c4ccccc34)cc2)cc1
O=C(c1ccc(Oc2ccccc2)cc1)N(C1CCCCC1)C1CCNCC1
Cc1ccc(C(c2ccc(C3CCCCC3)cc2)N2CCN(C(Cc3ccccc3)CC(O)CNC(=O)OC(C)(C)C)CC2)cc1
O=S(=O)(Nc1nc2cc(Cl)sc2s1)c1cccc2cccnc12
CCOCc1nc(C)n2c(-c3cnc(N)c4oc(-c5cccnc5)cc34)cnc2n1
CCc1c[nH]c2ccc(-c3nnc(N4CCC(NC(C)=O)CC4)c4ccccc34)cc12
CCCc1ccc2c(-c3ccc(NC(=O)C(N)CO)cc3)c(C)cn2c1
NC(N)=NCCCC(N)C(=O)NC(=O)CNC(=O)C(CO)NC(CCCN=C(N)N)C(=O)O
CCCN=c1ccn(CCC)cc1
O=C(Oc1ccc(OC(F)(F)F)c(Cl)c1)c1ccc2ccccc2c1
CC(C)C(C)Nc1ncc(C(=O)c2c(-c3cccc(OC4CCN(C)CC4)c3)[nH]c3cc(F)ccc23)cn1
COc1ccccc1N1CCN(C(=O)C(C#N)=Cc2ccc3c(c2)[nH]c(=O)n3CC(=O)N2CCc3ccccc32)CC1
Cc1cc(C2COc3ccccc3C2=O)ccc1F
COc1ccc(CNC(=O)COC(=O)CN2C(=O)c3ccccc3C2=O)cc1
CC(C)c1ccc(NC(=O)c2csc(Nc3nccs3)n2)cc1
O=C(NN1CCC(CCC23CC4CC(CC(C4)C2)C3)CC1)c1cc(=O)c2cccc(F)c2[nH]1
CC(C)CC(C=O)NC(=O)C(O)C(N)Cc1c[nH]c2ccccc12
O=C(c1ccccc1Oc1cccc(Cl)c1)N1CCN(c2ccc(F)cc2)CC1
O=C(CCc1ccccc1)Nc1ncc(Cl)s1
c1ccc(CCc2ccc(Nc3nccc4ccc(ON5CCNCC5)cc34)cc2)cc1
N#Cc1ccc(Cl)c(OCC2CNC(=O)C2)c1
N#CC1C=C2N(CC1)C(=O)C1=C(N=Nc3ccccc3N1)N2c1ccc(Cl)cc1Cl
C=CC(=O)Nc1ccc2c(C)n[nH]c2c1
c1ccc2[nH]c(-c3c[nH]c4ccccc34)nc2c1
COc1ccccc1NC(=O)CC(C)c1nnc(SNC(=O)c2ccc(C)o2)o1
CC(=O)OC1CCC2C3C=CC4=CC(=O)CCC4(C)C3C(O)CC12C
Cc1nn(C)c(C)c1-c1cccc(C2=CCN(C(=O)c3ccc(Cl)cc3)CC2)c1
Cc1ccc(NC(=O)CN2C(=O)c3ccccc3N(C3CC3)S2(=O)=O)c(C)c1
Cc1ccc(-n2c(=O)[nH]c3cnc(C(C)C)nc32)cc1C
Cc1ccc2c(c1)C(=O)N(COc1ccc(C(C(C)C)C(C)C)c3ccccc13)C2=O
COc1cc(F)ccc1-c1ccc2c(c1)C(CCN(C)C)=CC(C)(C)N2
C=CCCCNc1nccc(C(=O)N(C)c2ccc(OC)cc2)n1
COc1cc(C=Cc2cc(OC)c(OC)c(OC)c2)cc(CC(C)NCC(O)c2ccc(O)c(C(N)=O)c2)c1
O=C1Nc2ccccc2C12NC(c1ccccc1)C(c1ccccc1)C21CN(Cc2ccccc2)CC(Nc2ccc(Cl)cc2)C1=O
CCCNNc1cc(C(=O)NC(=O)C(CC(C)C)NS(=O)(=O)c2ccc3ccccc3c2)cc(C(O)C(CCOc2c(C)cccc2C)C(=O)O)c1
CCOC(=O)c1ccc(OCC(=O)Nc2ncc(C)s2)cc1
O=C(O)C=C1C(O)C(O)C(O)C(O)C1O
COC(=O)c1ccc(C(=O)Nc2cccc3ccccc23)cc1
CCN(CC)C(=O)c1cccc(C(=O)Nc2ccc(F)cc2C(=O)O)c1
Cn1cc(F)c(Nc2cccc(CC(=O)O)c2)n1
CC=Cc1ccc2c(c1)C(C)(C(=O)N1CCN(C)CC1)CCC2(C)C
COc1cc(C(=O)N(C)C)c(Cl)cc1Nc1ncc2c(n1)-c1c(nn(C)c1-c1ccccc1)CC2
c1ccc(CCCc2nn3c(-c4ccccc4)nnc3s2)cc1
Cc1nnc(NC(=O)c2cc(-c3ccccc3)nc3ccccc23)s1
CCCCc1ccc(-c2cc(C(=O)Nc3nc(C)co3)no2)cc1
COc1cccc(C2=C(C(=O)OCc3ccccn3)C3CN(C(C)=O)CC(C2)N3)c1
COc1ccc(NC(=O)c2cc(C)n(-c3ccccc3OC)n2)cc1
Cc1cc2[nH]c(=O)[nH]c2c(Oc2ccc(OC(=O)CNC(Cc3ccccc3)C(=O)C(F)(F)C(=O)NCCc3ccccc3)cc2)n1
CN(CC#CC(C)(C)N1C(=O)CC2CC2C1=O)C1CCCCCC1
C[N+](C)(CCCCCCCCCC[N+]1(C)CCCCC1)CCCc1ccccc1
CC(C)Oc1ccccc1N1CCN(C(=O)c2ccc(-c3cnc4ccccn34)o2)CC1
CCOC(Cc1ccccc1)C(=O)NC(C(=O)N(CC)CC)C(c1ccccc1)c1ccccc1
O=S(=O)(NCC1CC1)Nc1cc(Cl)cc(Cl)c1
N=C(N)c1ccc(CNC(=O)C=Cc2ccc(NC(=O)CCc3ccc(Cl)cc3)cc2)cc1
O=C1OC(c2cccc(Cl)c2)C2C=CN3CCc4c(ncnc4C(F)F)C3=C12
CCCC1CC2C(C=C1CC)C(=O)OC1(C)OC21
CCN(C1CCCCO1)S(=O)(=O)c1ccc(Cl)c(C(F)(F)F)c1
O=[N+]([O-])c1ccc(COc2ccc3[nH]ccc3c2)cc1
COc1cc2nc(C=Cc3ccc(N(C)C)cc3)oc2cc1OC
COOc1cccc(-c2cc(C(=O)CCN3CCN(CCO)CC3)c3ccc(C(C)(C)C)ccc2-3)c1
O=c1[nH]c2ccccc2n1C1CCN(C2COc3cccc(Oc4cnc5ccccc5n4)c3C2)CC1
c1ccc(C2CC(c3ccc(N4CCNCC4)cc3)=NN2)cc1
CC(=O)Oc1ccccc1Nc1nc(Cl)nc2c1ncn2C(C)C
Nc1nc(-c2cccc([N+](=O)[O-])c2)cc(-c2cn(-c3ccccc3)nc2-c2ccc(F)cc2)n1
O=C(O)c1nn2c(c1S)C(c1ccc(Cl)cc1)=NC2=O
CCCCCCCCCCCCCCCCCCN1CCC(COc2cccc(OC)c2)CC1
Fc1ccccc1Cn1nnc2c(NCc3ccc(Cl)cc3)nc(C3CC3)nc21
O=C(CC(CCCNC(=O)c1ccc(Br)o1)C(=O)NCCc1cccs1)NO
COc1ccc(C(CC(=O)O)NC(=O)CN2CCN(CCOCCF)CC2=O)cc1
Cc1[nH]c(SCC(=O)Nc2nccs2)nc(=O)c1CC(C)C
O=S1(=O)CCC(CCCCCCC2=C(Cc3cccc(F)c3)SCCS2)C23C=CC(CC21)OO3
CC1=C(CCN2CCN(c3ccccc3C)CC2)C(=O)N(Cc2ccccc2)C1c1ccccc1
COc1cccc(N2CCN(COc3ccc4c(CC(=O)O)c(OC)c(S(=O)(=O)C(F)(F)F)cc4c3)C(C(C)C)=N2)c1
CC(=O)c1ccc(OCCCCN2CCCC2)cc1O
CC(C)CC(C=O)NC(=O)C(CC(C)C)NC(=O)CC=O
c1ccc(CCC2CCN(Cc3cc4cc5ccccc5cc4o3)CC2)cc1
CC(=O)c1nn(Cc2ccccc2)c(=O)c2cc[nH]c12
CO
CCCCN(CCCC)C(=O)c1cc2cc(Cl)ccc2[nH]1
CC(Oc1ccc(C(C)c2cc(=O)oc3cc(OCC(=O)O)c(Cl)cc23)cc1)c1ccc(F)cc1
O=C1c2cccc3cccc(c23)C(=O)N1C12CC3CC(CC(C3)C1)C2
COCC(=O)NC(=O)C(C)C
O=S(=O)(NCCOc1ccccc1C(F)(F)F)c1ccc(N2CCOCC2)nc1
Nc1ccc(-n2cnc3c(cnn3-c3ccccc3)c2=O)cc1
COc1ccc(CC(=O)Nc2ccc(Cl)cc2C(=O)Nc2nc(C)c(C)s2)cc1
CCC1CCCN(c2ncc(C3CCCN3c3ncccn3)cn2)C1
O=C(c1csc(-c2cccc3ccccc23)n1)N1CCN(c2cccc3ccccc23)CC1
CC1=C(C(=O)Nc2ccccc2F)C(c2cccc([N+](=O)[O-])c2)n2ncnc2N1
CS(=O)(=O)c1cc2cc3nc(C(F)(F)F)c4nccn4c3cc2s1
O=C(CNCc1nccs1)Sc1nnc(-c2cccc(C(F)(F)F)c2)n1O
O=C(c1cc(Br)c[nH]1)N(CCc1cnccn1)Cc1ccc2c(c1)OCO2
COC(=O)C1CC(C(=O)c2ccc(OC)cc2)CN1
CCCCCCCCCCCNCC1OC(n2ccc(N)nc2=O)CC1O
Cc1cc(N2CCC(C(=O)NC(=O)CNc3ccc(S(=O)(=O)N(C)C)cc3)CC2)c2ccccc2n1
CC(C)n1cc(C(=O)c2cncc(NCc3c[nH]nc3-c3ccc(F)cc3F)n2)c2cncnc21
CCOC(=O)c1c(N)c2cccnc2n(CC(C)C)c1=O
CCc1c2c([nH]c(=O)c1C#N)CC(c1ccccc1)CC(=S)N2
NS(=O)(=O)c1ccc(CC(=O)NC2CC3CCC2(C(=O)O)N3)cc1
CC(C)Oc1ccc(NC(=O)c2cc(Sc3ncccn3)ccn2)cc1
CSc1ccc(-c2cc3c(c4c2ccn4C)C2CCC3O2)cc1
COC=C(C(=O)Oc1c(Nc2cccc(C(=O)C=Cc3c(Cl)cccc3Cl)c2Cl)c(=O)[nH]c2c(C)cccc12)c1ccccc1COC
CC1=CCC(C(C)(C)C(O)C(CO)CCCC(=O)NC2c3ccccc3CC2O)CC1
CN1CCC(=C2c3ccccc3C=Cc3cccnc32)CC1
Cc1c(Cl)cccc1NCC(=O)C(=O)c1ccc2nc(C3CCC(C)C(=O)N3Nc3ccc(Cl)cc3)sc2c1
CN(C)C(=O)c1cc2cc(Nc3nccc(-c4cn(C)cn4)n3)cc(C#N)c2[nH]1
N#CC1(Nc2ncc(C(N)=O)cc2Cl)CCCC1
COc1ccc(-c2nc3cnccc3[nH]2)c([S+](C)[O-])c1
COc1cc2nc(Sc3ccc(CCN(C)CCCC(c4ccc(C)cc4)c4c(O)[nH]c5ccccc5c4=O)cc3)nc(N)c2cc1OC
CC(=O)c1cc(C=C2C=Cc3ccccc32)n[nH]1
CCCCN(Cc1c2nc3ccccc3n(-c3cc(OC)cc(OC)c3)c-2nc1C(F)(F)F)C(C)=O
Cc1ccc(NC(=O)c2sc3ncnc(Nc4ccc(F)c(Cl)c4)c3c2C)cc1C(F)(F)F
S=C(NN=Cc1ccc(CCCc2ccccc2)cc1)NNc1ccnc2cc(Cl)ccc12
CC1CC(C)(C)C2CCC=C(CC3(C)CCC=NO3)C12
COc1ccc(C=NNC(=O)c2ccc3nc(NCCN(C)C)sc3c2)cc1
O=C(CC1CCC(COc2ccc3c(c2)NC(=O)CS3)CC1)NO
O=C1Nc2ccc(S(=O)(=O)Nc3ccccc3C(O)CO)c3cccc1c23
O=C(CCc1nnc2ccc(N3CCCCC3)nn12)NCc1cccs1
C=CC(=O)Oc1ccc(Nc2ncnc3cc(OC)c(NCc4ccncn4)cc23)cc1Cl
CC1(C)CN(NC(=O)c2cn(CCSc3ccccc3)nn2)C(=O)C1Cc1ccccc1
CNc1nc(-c2nc3c([nH]2)CCCC3NCc2cccc(F)c2)cs1
COc1cc(C2C(C(=O)c3ccc(C)o3)=COC2c2ccco2)cc(OC)c1OC
CC(c1ccccc1)n1ccc(C2CCC3CN4CCc5ccccc5C4C32)n1
COc1cc(C=NNC(=O)C(C)Sc2nnc(-c3ccc(C)cc3)o2)cc(OC)c1OC
COC(=O)C1CC2C(CCC2(C)OC2OC(CO)C(O)C(O)C2O)C(OC(C)=O)C1(C)C
COC1C=C(C)CC(C)CC(OC)C2OC(O)(C(=O)C(=O)N3CCCC3C(=O)O)C(C)C2C=C1C
CN1CCN(c2ccc(C(=O)Nc3ccc4c(=O)cc(-c5ccccc5F)oc4c3)cc2)CC1
CC(=CC(C)CC(C)CC(=O)O)CCCC(C)C=O
CCOc1ccc(NC(=N)c2ccc(Cl)s2)cc1
Cc1ccc(-c2ccc(N3CCCCC3=O)nc2N)cc1
O=C1C=CC(=O)C(c2ccccc2)=C1O
COc1cc(OCc2nnn[nH]2)c2c(=O)c3cc(OC)ccc3oc2c1
CCC(=O)N1CC(C)C(=O)c2ccc(N3CC(CN(C)CCCc4ccccc4)OC3=O)cc21
CS(=O)(=O)c1ccc(-n2nc(C(F)(F)F)cc2OCCOc2c(F)cc(F)c3c2CCCC3)nn1
CC(CCN1CC2(CCOCC2)C1)NC(=O)c1ccc(-c2ccc(-c3nc4cc(F)ccc4[nH]3)s2)cc1
O=C(CCN1CCC2(CCc3ccccc32)CC1)N1CCC(O)CC1
CC(N)c1ccc(C(=O)NCC2CCN(c3ccc(C(C)(C)C)cc3)CC2)cc1
OC1(C(F)(F)F)C=CC=CCc2nc(-c3ccccc3)ccc21
Cc1cc(C)cc(-c2nc(CC(=O)Oc3ccccc3NC(C)C(=O)O)c(C)o2)c1
CCCC1COC(c2ccc(C)cc2)=N1
O=C1NC(Cc2ccc(Oc3cccc(-c4ccccc4)c3)cc2)C(=O)N1c1ccccc1F
CCCCCCCCCCCCCCCCNC(=O)C(CCCCN)NC(=O)CO
CCN1N=C(SCC(=O)c2ccc(C)cc2)C(C)(C)C1=O
CC(C(=O)N1C(=O)CCC(C2CCCC2)C1=O)N1CCCN(c2ccccc2)CC1
C1COC(CNc2nc(C34CC5CC(CC(C5)C3)C4)n[nH]2)C1
CCNc1ccc2c(c1)N(C(=O)CCN1CCN(c3cccc(OC)c3)CC1)C(=O)C(=Cc1ccccc1OC)S2
FC(F)(F)c1cc(C(F)(F)F)c2[nH]c(-c3cccc(-c4ccc(CN5CCCCC5)cc4)n3)nc2c1
COC(=O)CCC(=O)Nc1cccc(OC(=O)C=Cc2ccc(OC(=O)CCCC(=O)N3CCCC3)c(OC(C)=O)c2)c1
Cc1cccc(-c2nn(C)c3sc(C(=O)Nc4cnc(-c5ccccn5)nc4)cc23)c1
CCSc1ccc(C(=O)CSc2nc(=O)cc(Cc3ccccc3)[nH]2)cc1
O=C(NCCc1c(F)cccc1Cl)C(=O)NCC1OCCN1S(=O)(=O)c1cccs1
NC(=O)c1ccc(N2CCC(=O)NC2=S)cc1
c1ccc(C2(Cc3c[nH]c4ccccc34)CCCC2)cc1
COc1ccc(C=C2COc3ccccc3C2=O)cc1OC1CCOC1=O
CCCn1c(=O)c2nc(CCNC(=O)OC)[nH]c2n(C)c1=O
Cc1nc(CN(C)CN2CCC(Cc3cc(Br)ccc3O)CC2)cs1
C=C(CC)C1CC2COCC=C2CC1CC(C)=O
COC(=O)C(Cc1ccccc1)NC(=O)C(CC(C)C)C(=O)NC(=O)C(CC(=O)O)NC(C(=O)N1CCCC1C(=O)O)C(C)C
CC(C)CN(CC(C)C)S(=O)(=O)c1ccc(C(=O)Nc2ncc(C(C)(C)C)s2)cc1
Cc1c(C#Cc2cncc(OC(=O)NC3CCC3)c2)cccc1NCCCN1CCCC1
COc1ccc(S(=O)(=O)Nc2ccc(NC(C)=O)c(C)c2)cc1N1C(=O)C2=C(CCCC2)S1(=O)=O
c1ccc(Nc2nc(NCCN3CCCC3)nc(Nc3ccccc3)n2)cc1
Cc1cccc(-c2nc(C(=O)N(C3CC3)C3CCCCC3c3ccc(C#N)cc3)c(C)o2)c1
CC(=O)c1cccc(NCC(=O)C2(C)C(=O)C(C)=CC3(O)C2CCC2C(C)(C)C(=O)CCC23C)c1
Cc1ccc([S+]([O-])c2c3[nH]cccc-3c3nn(C)cc23)cc1
CC(C)(C)c1nnc(-c2ccc(Oc3ccc(S(=O)(=O)Nc4cccnc4)cc3C#N)cc2)o1
CC(=O)OCCC1(O)Cc2c(cnn2-c2ccc([N+](=O)[O-])cc2)C(OCC2c3[nH]c4ccccc4c3CCN2C(C)=O)C1
S=c1[nH]c(-c2ccccc2)nn1CC=CI
CCCOC(Nc1ccc(S(=O)(=O)NC(=O)CCCCCC(=O)N2CCCC2)cc1Cl)(C(F)(F)F)C(F)(F)F
CN1CCN(Cc2nc(Cc3ccccc3F)no2)CC1
COC(=O)C(=O)C(Cc1ccccc1)NC(Cc1ccc(O)cc1)C(=O)NC(=O)C(N)CC(C)C
CCOC(=O)c1cc(C=C2SC(=S)N(C3CCS(=O)(=O)C3)C2=O)n(-c2ccccc2)c1C
COc1ccc(Nc2cnccn2)cc1
CC1CN(C)CCC1(F)c1ccc(C=C2CCC(Nc3ccccc3)CC2)cc1
CCN(C(=O)C(C)C)c1nc(-c2ccc(C)cc2)cs1
CC1CCC(NC(=O)C2CCC3CCCC=C32)CC1
CCOC(=O)C1=C(C)N(c2nc(=O)c(C)c(C(=O)OCC)[nH]2)C(N)=C(C(=O)OCC)C1c1cccc([N+](=O)[O-])c1
COC(=O)C=C(C(=O)OC(C)C)c1nc2cc(Cl)cc(Cl)c2s1
Cc1nc2c(nc1C)N(Cc1ccccc1)S(=O)(=O)N=C2N
COc1ccc(C2C(C(C)=O)=C(C)N(Cc3ccc(F)cc3)C(=O)N2C(C)C(=O)NCCOc2ccccc2)cc1
Cc1ccc2nc(C(Cc3ccc(-c4ccccc4)cc3)C(N=O)OC(C(N)=O)C3CCCCC3)[nH]c2c1
COC(=O)C1CCN(c2nc(OC3CCCCO3)nc(N)c2C#N)CC1
O=C(NCC(=O)OC(=O)Nc1cc(C(F)(F)F)ccc1Cl)Nc1ccccc1Cl
CCC(C)C(NS(=O)(=O)c1cnccn1)C(=O)NC(C(=O)NN(CC(C)C)C(=O)NC(C(N)=O)C(C)O)C(C)C
COc1ccc(CN2C(=O)CN(c3ncccn3)C2=O)cc1
CCCCN(C)C(=O)C(Cc1ccccc1)NC(CCO)C(=O)NC(Cc1ccccc1)C(=O)NC(=O)C1CCCN1C(=O)C(N)CC(N)=O
CC(C)CC(NC(=O)C(CC(=O)O)NC(=O)N(C)C)C(=O)C1CCCN1C(=O)O
Cc1c(C)n(Cc2ccccc2)c2ccc(C(=O)Nc3ccccc3)cc12
Cc1ccc(NCC(=O)OC(=O)c2ccc(C)o2)c(C)c1
CN(C)c1nc(N(C)Cc2ccc(Cl)cc2)nn2cccc12
CN1CC(N)=NC1=O
COc1cccc(-c2nc(C(=O)c3ccc4ccccc4c3)c(C)o2)c1
Nc1c(C(=O)N(Cc2ccc(Cl)cc2)Cc2ccc([N+](=O)[O-])cc2)c(-c2cccc(Br)c2)nn1-c1ccc(Cl)cc1Cl
CC(=O)N1N=C(c2cccs2)SC1c1ccc([N+](=O)[O-])cc1
Cc1ccc(COc2cccc3oc(-c4ccccc4)cc23)nc1
CC(=O)C1C2=C(C)CCC(O)(C(OC(=O)c3ccccc3)C3C4(OO)COC4CC(C)C3(O)C1O)C2(C)C
NC(=O)c1ccc2[nH]c(Cc3ccc(C(=O)NCC4OC(n5cc(Br)c(=O)[nH]c5=O)C(O)C4O)cc3)nc2c1
CC(=O)NCCC(=O)Nc1nonc1-c1ncc(-c2cccs2)[nH]1
CCOC(=O)C1=C(C)NC(C)=C(C(=O)CC)C1c1cc(-c2coc3cc(ON(C)C)ccc3c2=O)ccc1F
O=C1OCCN1S(=O)(=O)c1cc(Cl)ccc1Cl
CCC(=O)CCCCCC(COC1OC(O)C(O)C(O)C1O)C(=O)O
CCN(CC)CCCCNC(=S)Nc1cc(=O)n(Cc2ccccc2)c2cccc(Cl)c12
Cc1cc(OCC(=O)NCCCN2CCCC2)c2c(C)cc(=O)oc2c1
OCNc1nc(NO)c2ncn(C3OC(Cc4cccc(-c5ccc(C(F)(F)F)cc5)c4)C(O)C3O)c2n1
CCCC1CCN(N(CCOC)C(=O)c2csnn2)CC1
O=C(O)c1c2cccc(Cl)c2cc2c1nc1n(CCCCCn3c(=O)c4ccccc4n(-c4ccccc4)c3=O)ncn21
Cc1ccccc1NC(=O)CSc1nncc(=O)n1C
O=c1c(F)cn(C2CC2)c2onc(-c3ccccc3)c12
COCC=Cc1ccc(Oc2ccc(S(C)(=O)=O)nc2)cc1
CN(C=C1C(=O)CC(C)(C)CC1=O)CC=C(C#N)C(F)(F)F
CCOC(=O)c1c(C)[nH]c(-c2ccc(OCc3ccccc3)c(OC)c2)c1C(C)=O
COc1ccc(NC(=O)c2nn(-c3ccccc3)c3ccccc23)cc1
O=C1NC2(CCC(C(=O)O)CC2)Cc2c1[nH]c1ccccc21
CCNC(=O)C(C)(c1cccc(NC(=O)c2ccc(-c3ccccc3OC)cc2)c1)N(C)C
Cc1cn(C2CC(O)C(CO)O2)c(=O)[nH]c1=O
CC#CCOc1cccc(Oc2ccc(S(=O)(=O)CC(NC(=O)C(=NOC)c3csc(N)n3)C(=O)O)cc2)c1
O=C1CN(C(=O)c2ccc(S(=O)(=O)OCC(=O)N3CCCC3)cc2)c2ccccc2N1
COc1cc(OC)cc(C2c3ccc(C(=O)NC(C)C)cc3C(c3ccc(Cl)cc3)C2N2CCCC2)c1
O=C(CCCN1CCCC1)Nc1cnc2c(c1)C(=Cc1ccccc1Cl)C(=O)C(=Cc1ccoc1)C2=O
CN1CCOC2(CCC(Nc3cncc(-c4cnc5c(c4)CCN(c4ccc(C(C)(C)C)cn4)CC5)n3)CC2)C1
COc1cc2c(cc1-c1ccnc(-n3cc(C(F)(F)F)nn3)n1)CCC2
COc1ccc(C2=C(C)N(S(=O)(=O)c3ccccc3)C(Cc3ccccc3)C(C(=O)C(=O)OCc3ccccc3)=C2C)cc1
COc1ccc(C(=O)NC2CCN(C(c3ccccc3)c3ccccc3)CC2)c(OC)c1
CC(CC(F)(F)F)c1ccc(-c2ccc(ONC(=O)C(C)n3cccn3)nc2)cc1
O=c1cc[nH]c2cc(Cl)ccc12
COc1ccc(Oc2ccc([N+](=O)[O-])cc2F)cc1
CCc1ccc(NC(=O)CN2CCN(C(=O)c3cc(=O)c4ccccc4o3)CC2)cc1
O=C1CNC(=O)c2ccc(-c3cccc(NS(=O)(=O)c4ccc(C(F)(F)F)cc4)c3)cc2N1
CCCCC=C1C(=O)OC(C(CC(=O)N2C(=O)C3CC=CCC3C2=O)NCc2ccc3c(c2)OCO3)=CC1O
Cn1c(-c2ccccc2)c(C=CC(=O)c2ccc(N3CCOCC3)cc2)c2ccccc21
Cc1[nH]n(-c2ccccc2)c(=O)c1N=Nc1ccc([N+](=O)[O-])cc1
Cc1ccc(CCC(C)Nc2nccc(Oc3c(C)cc(C#N)cc3C(C)C)n2)cc1
c1ccc(C2CCN(Cc3ccc4nc5ccccc5nc4c3)CC2)cc1
O=C(O)CCCN1CN(Cc2ccc(C(=O)O)cc2)CNC1=S
CC(=O)NC(=O)C(CCCCN)N1CCCC1C(=O)C1CCCN1C(=O)OCC#Cc1ccc(-c2ccc3c(c2)CCC3)cc1
Cc1cn(CCNc2c(F)cc3c(=O)c(C(=O)O)cn(CCO)c3c2F)c(C)n1
Nc1nc(N)c2ncn(C3CC(O)C(CO)O3)c2n1
CC(C)(c1ccc(Oc2ccc(F)cc2)cc1)N(O)C(N)=O
Cc1ccc(CCN2C(=O)C(=O)N=C2N2CCCc3cc(C(F)(F)F)ccc32)cc1
O=C(Nc1ccc(S(=O)(=O)NC(=O)C(Cl)Cl)cc1)c1sccc1Cl
COc1ccc(OCCCOc2c(OC)ccc3cc4[n+](cc23)CCc2cc3c(cc2-4)OCO3)c2c1CCCC2C
CC(=CC1=CN(CC(O)CO)S(=O)(=O)NC1)C(N)=O
O=[N+]([O-])c1ccc(S(=O)(=O)Nc2cc(C(F)(F)F)ccc2Br)cc1
O=C(Cn1cnc2cc(N3CCCC3)ccc2c1=O)NCc1ccco1
O=C1NC(=S)NC1=C1C(=O)N(c2cc(C(F)(F)F)cc(C(F)(F)F)c2)c2cc(F)ccc21
O=C(O)c1ccc(N2CCN(Cc3ccc(C(=O)C4CCCCN4CCc4ccccc4F)cc3)CC2)nn1
CC(C)(C)c1cc(CN2CCOCC2)cc(C#N)c1O
COc1ccccc1NC(=O)NC1COc2ccccc2C1
COc1ccccc1Nc1nc2ccccc2n2cncc12
Cc1cc(N(C)N=Cc2c(C)nn(Cc3ccccc3)c2C)c(C)nc1C
COc1ccc(Br)c2ccc(=O)[nH]c12
Cc1ccc2[nH]c(C)c(C(C(=O)N3CCCCC3)c3ccc([N+](=O)[O-])cc3)c2c1
O=C1OCCC1Nc1nc(Nc2ccc(C(F)(F)F)cc2)nc2c1ncn2Cc1ccccc1
CC1=C(C=Nn2c(-c3ccncc3)cc3ccccc3c2=O)C(=O)NC1=O
Cc1ccc(C(=O)C(=O)c2ccc(C3CCN(NCC4CC4)CC3)c(C)c2)cc1
CC1CCC(O)C(O)C(=O)C(C=O)=CC(CO)C1O
CC1=CC=CCc2[nH][n+](CC(=O)[O-])cc2N1
COC(=O)c1sccc1[S+](C)[O-]
O=C(O)CCCCc1cc(C(=O)O)c2sc(-c3ccc(F)cc3)nn12
CN1CCN(CCCNC=CC(=O)CS)CC1
CCCc1sccc1OCCC(=O)OCCN1C(=O)C(=O)N(Cc2ccccc2)C1=O
CCN1CCN(C(=S)Nc2ccccc2OC(=O)CN(CC(=O)N(C)C)Cc2ccc(Cl)cc2Cl)CC1
CCOC1CC2=C(C(=O)N1)C(c1ccc(C(=O)CO)cc1)CC(c1ccc(O)c(O)c1)=N2
COc1ccc(CNC(=O)c2cnc3sc(N4CCC(C)CC4)nn3c2=O)c(OC)c1
COC(=O)c1c(N)n(Cc2ccc(Br)cc2)c2nc3ccccc3nc12
OC(CNCc1coc(-c2ccccc2C(F)(F)F)n1)C(F)F
CCOC(=O)CCc1c(C)c2cc3c(C)oc(C)c3nc2oc1=O
COc1ccc(Cl)c(Oc2ccc3c(NC(=O)CCCCCCCCN(C)C)nsc3c2)c1
CC(C)=C1C(O)=C(C(C)CCC=Cc2ccc(C)o2)C(=O)C2=C1C(=O)O2
CCCCn1c(N)c(N(CC(=O)Sc2ncccc2C)CC(C)C)c(=O)[nH]c1=O
Cc1cn(CCCN2CCN(C)CC2)c2ccccc12
Cc1ccc(C)c(NC(=O)c2ccc3c(c2)OC2(C)CCCCC2C(=O)N3C(C)c2ccccc2)c1
Cc1ccc(-c2ccc3[nH]c(-n4[nH]c(C)c(Cc5ccccc5)c4=O)nc3c2)cc1
CC1C(=O)N(C(=O)OCc2cccc(-c3cccc(Cl)c3)c2)C2CCN(C(=O)CN3CCCCC3)C12
COc1ccc(CNC(=O)c2cc(-c3ccncc3)c3cc(OC)ccc3c2OC)cc1
COc1ccc(CN2CC(c3ccccc3)(c3nccn3Cc3ccco3)C2=O)cc1
O=C(O)Cc1cc2c(=O)n(-c3ccccc3Cl)c(=O)n(Cc3ccccc3Cl)c2[nH]1
Cc1cccc(CNCC(=O)OC(=O)c2cc(=O)[nH]c3ccccc23)c1
CC(C)(O)CC1CCN(NC(=O)c2ccc3ccccc3c2)CC1[N+](=O)[O-]
CNC(=O)C(=NOC)c1ccccc1Oc1cccc2c(C(=O)O)c[nH]c12
O=C1CC(C(=O)NCCc2ccc(Cl)cc2)Oc2cc(N3C(=O)C4C5C=CC(C5)C4C3=O)ccc21
CC1(C)CCC(N2CCCC(c3cn(Cc4ccccc4)c4ccccc34)C2)CC1
CN(Cc1ccc2c(c1)OCO2)C(=O)CCN1C(=O)COc2ccccc21
COC(=O)C(NCC(=O)C1CC(C(=O)OC)C2(C(=O)CNC(C)C)c3[nH]c4ccccc4c3CCN2C1=O)C(C)C
CC1=CC(O)=C2c3nc(=S)n(CC(C)C)cc3C(C)(C)c3c(O)cc(C(C)C)cc3C12
O=C(c1ccsc1)N1CCC2(CC1)CCN(Cc1ccccc1Br)S2(=O)=O
CC(C)CC(O)C(O)C(CC(Cc1ccccc1)C(=O)NC(=O)CCCNNC(=O)C(N)Cc1cccc2ccccc12)C1CCCCC1
CC1(C)Oc2c(F)cccc2C(=C2C(=O)Nc3cc(F)c(F)cc32)C1=O
O=C(CCO)c1nn(C2CCN(N3CCOCC3)C2)c2c1CS(=O)(=O)c1ccccc1-2
Cc1ccc(Oc2ccc(-c3cc(C(=O)OCc4cc(=O)n5nc(C)sc5n4)c4ccccc4n3)cc2)cc1
O=C1C=C(c2ccc(Br)cc2)CC(C=NNc2ccc(F)cc2Br)C1
CC(C)(C)C(NC(=O)C1CC2CCC1C2)C(=O)C1C2C(CN1C(=O)NCC(C(=O)C(N)=O)C1CCC3CCCCC3C1)C2(C)C
C=CCn1cc(C(=O)O)c(=O)c2cc(CC)c(N3CCNCC3)nc21
NCc1ccc(CC(N)C(=O)N2Cc3ccccc3CC2C(=O)NNc2cc(C(=O)C(=O)C(O)c3ccccc3)nc(NNc3ccc(CCC(=O)O)cc3)n2)cc1
COc1cc(NS(=O)(=O)c2ccc3c(c2)c(=O)n(C)c(=O)n3C)cc(OC)c1OC
Cn1nc(-c2ccccc2)cc1NC(=O)c1ccnc(N2CCOCC2)c1
Cc1ccccc1C(=O)Nc1cccc(NC(=S)NC(=O)c2cccnc2)c1
CCCC(=O)N(CC)c1ccc(N=Nc2ccc(N(C)C)cc2)cc1
Cc1c(O)n(C2C=C(CO)C(CO)O2)c(=O)[nH]c1=O
CCCCCCCn1cnc(C(O)c2ccc([N+](=O)[O-])cc2)n1
N=C(N)c1ccc2c(c1)NCC(c1ncc(C(=O)N3CCN(C(=O)CCCC(=O)N4CCN(S(=O)(=O)CC(=O)O)CC4)CC3)s1)=N2
COc1cccc(Cl)c1NCC(O)COc1cccc2ccccc12
Nc1ncnc2c1ncn2C1OC(CO)C(O)C1O
CCn1c(=O)c2cc(C(=O)NCc3ccc(Cl)cc3)sc2c2ccccc21
CCc1cc(C(=O)Nc2cccc(S(=O)(=O)N3CCCC3)c2)c2ccccc2n1
O=C(O)Cn1c(SCC(=O)c2ccccc2)nc2ccccc21
C#CCN(Cc1ccc2[nH]c(C)nc(=O)c2c1)c1ccc(C(=O)NC(CCC(=O)O)C(=O)O)cc1
CC(=NNC(=O)c1ccncc1)c1ccc(C(OC(=O)c2ccccc2Cl)C2CC2)cc1
CC(C)(C)C1CCC(C2(C)CCN(Cc3nc4cc(Cl)c(Cl)cc4[nH]c3=O)C2=O)CC1
CS(=O)(=O)c1ccc(-n2cc(-c3cc(Cl)c(O)c(Cl)c3)c3cc(Cl)ccc32)c(Cl)c1
O=C(CN1CCOCC1)c1ccc(S(=O)(=O)c2ccccc2)cc1
Cc1ccc(N2CC(NC(=O)c3ccccc3C)CC2=O)cc1C
Cc1ccccc1-n1nc(C(=O)NCCCN2CCN(c3cccc(C)c3C)CC2)cc1C
COc1cc(C(=O)C(=O)C(=Cc2cccs2)NN2CCCCCC2)cc(OC)c1OC
O=C(CP(=O)(O)Oc1ccccc1)c1ccc(-c2ccccc2)cc1
CCN(CC)S(=O)(=O)c1ccc(N=Cc2ccc(OC)cc2)cc1
Cc1cc(N)nc(CC2CNCC2OCCNCCc2ccccc2)c1
CN1C2CCC1CC(NC(=O)c1ccc(-c3cc(F)ccc3F)o1)C2
CC(C)(C)C(NC(=O)C(CCC(=O)O)C(=O)O)C(=O)N1C2CCC1CN(C(c1ccccc1)c1ccc(C(=O)Nc3ccccc3-c3ccc(C(=O)O)cc3)cc1)C2
NC(=O)c1ncc2c(ncn2-c2ccccc2)c1Cl
CCCCCCN1CCN(Cc2coc(-c3ccc(CCCC)o3)n2)CC1
CC(=O)NC(=O)C(Cc1c(Cl)cc2c(sc3ccccc32)c1Cl)N1CCN(CC=C(C)C)CC1
CC(=O)NC1(O)CC(c2ccc(CC(NC3CCCC3)C(=O)C(C)=O)cc2)C1O
Cc1ccc(OCC(=O)Nc2c3c(nn2-c2ccccc2Cl)CS(=O)(=O)C3)cc1
C=CCn1c(SCc2ccc3c(c2)OCO3)nc2sc(C(=O)OC)c(NCC(=O)OCC)c2c1=O
CC(C)C1=CC23CCC4C(C)CCCC4(C)C2CC1C1=C3C(=O)C=CC1=O
Cc1ccc(CN2CCC3(CC2)OCCc2ccc(F)cc23)nc1
O=c1cc(-c2ccc(OCCOCCOCCOCC(O)CO)cc2)oc2ccccc12
COc1ccc(C=C(Cc2ccc(F)cc2)C(=O)c2ccc(OC)cc2)cc1
CC(N)c1cc(-c2ccccc2OCC2CCCCO2)on1
CCOC(=O)C1=C(N2CCN(C)CC2)C=C(C(C)=O)CC1c1ccc(C)o1
Cn1cncc1-c1ccnn1-c1c(F)cccc1F
CC(C)CNc1cccc2c(=O)nc(NCC(=O)N3CCC(C(F)(F)F)C3)[nH]c12
COc1ccc(S(=O)(=O)C(=O)c2cccc(-c3cc4c(cn3)CC(C(=O)NO)N(NC3CC3)C4)c2)cc1
CCCCOC(=O)c1ccc(-n2nnc3ccccc32)cc1
CC(=NNc1nc2c(cc1[N+](=O)[O-])CCCC2)c1ccc(COc2ccc(Cl)cc2)o1
CC(c1cc2ccccc2s1)N1CCN(c2ccc3cnn(C)c3c2)CC1
CN1CCN(c2ccc(C(=O)N(C)CC(=O)Nc3ccc(Br)cc3)cc2)CC1
CCOC(=O)C(CCCC(=O)OC)NP(=O)(Oc1ccccc1)Oc1ccccc1
NC(=O)c1nc(N)c2ncn(C3OC(CO)C(O)C3O)c2n1
COc1ccc(C=C(NC(=O)c2cccc(F)c2)C(=O)Nc2ccc3nccc(N4CCN(C)CC4)c3c2)cc1OC
CCCc1cccc(N=NC(=NNc2ccc(OC(C)C)c(C)c2)SC(C)C)c1
CCCc1cc(=O)nc(SCC(=O)c2ccc(O)cc2)[nH]1
NCC1C(=O)OC(c2cccc(Cl)c2)(c2cccs2)OC1COc1ccc2ccccc2c1
O=C(OCc1ccccc1Cl)c1cc(O)c(O)c(O)c1
CCCC(CC1CCN(NCCCOC(=O)Nc2ccc(Cl)c(Cl)c2)CC1)OC
Nc1ccc(-c2cc(-c3nc4sccn4c3-c3ccc(F)cc3)cnc2Cl)cn1
Nc1nn(Cc2ccccc2)c2c(=NNc3ccccc3)cc[nH]c12
COc1ccc(CNC(=O)C(=O)NCC2OCCN2S(=O)(=O)c2cccs2)c(OC)c1
Cc1cc(NC2CCC(O)C2)nc(-c2ccccn2)n1
Clc1ccc(Cn2ccnc2)cc1
CC(C)CC(NCCC(=O)NC(=O)CC(NC(=O)C(F)(F)F)C(C)C)C(=O)O
CCCCC1=C(C(=O)N2CCCC2)C(c2ccc(C)cc2)n2nccc2N1
NS(=O)(=O)c1ccc(NS(=O)(=O)c2ccc(NS(=O)(=O)c3ccc(Cl)cc3)cc2)cc1
O=S(=O)(c1cccc(NCc2cccc(CNCC3CCOCC3)c2)c1)N1CCCC1
O=C(O)C(Cc1ccccc1)N1C(=O)c2ccccc2C1=O
CCCCn1c(N2CCCCC2)nc2cc(C(=O)N3CCCC3)ccc21
CN1CCC(c2ccc([N+](=O)[O-])s2)CC1
CC(C)=C1CC(C)(C)CC1C=Cc1ccc(I)c(F)c1
CC(=NNC(N)=O)C1Cc2ccccc2C1=O
CC(=O)Nc1ccccc1S(=O)(=O)NC(C)=O
CC(=O)c1ccc(C2C(C(=O)Nc3ccc(C)c(C)c3C)=C(C)Nc3ncnn32)cc1
CCCc1cc(OCC(C)C)c(OC)c(ON2C(=O)OC(c3cn(C4CC4)nc3-c3ccc(Cl)cc3)C2=O)c1
CCn1c(C(=O)Nn2cnc3cc(Cl)ccc3c2=O)n[nH]c1=S
CCOP(=O)(OCCCCCCNC(F)=Cc1ccc(Br)cc1)C(C)(C)c1cccc2ccccc12
Cc1ccc(-c2nc(CC(=O)O)oc2CC(=O)O)cc1
Clc1ccc(-c2csc(N3CCCCC3Sc3nc(-c4ccccc4)c(-c4ccccc4)o3)n2)cc1Cl
N#Cc1c[nH]c(C(=O)C(=O)N(C2=C(Cl)C(=O)c3ccccc3C2=O)c2ccccc2)c1
Cc1cc(C(=O)C2CN(Cc3ccc(Cl)c(Cl)c3)CCC2O)cs1
CN1CCC1C(=O)c1cc(-c2ccc3c(c2)OCO3)cn1C
CCN1CCC2Cc3c(CC(C)C#N)c(-c4ccccc4)nn3CC21
CCCCc1cn(C(C)C2C(c3ccc(OC)c(OC)c3)C3COC2(c2ccc(OC)c(OC)c2)OO3)nn1
O=C(O)c1ccccc1NC(=O)c1ccccc1C(=O)O
CC1C2Cc3ccc(O)cc3C1(C)CCN2CC1CCC(c2ccccc2)CC1
Cc1cc(C(=O)C(=Cc2ccc([N+](=O)[O-])cc2)N=Nc2cccc(C(F)(F)F)c2)c(C)o1
CC#CCCCCOCC1CCC2C3CCC4=CC(O)CCC4(OC4C(O)COC(OC(C)=O)C4OC(C)=O)C3CCC12C
CC(CN1CCCCC1)c1cn(-c2ccc(C(N)=O)cc2)c2ccccc12
COc1cc(OC)cc(-c2cc(=O)c3c(O)cc(OC4OCCOC4OC)cc3o2)c1
Cc1ccc(SC(=O)CN(C)S(=O)(=O)c2ccc(C)cc2)cc1
CC(C)C(NS(=O)(=O)CP(=O)(OCc1ccccc1)OCc1ccccc1)C(=O)O
N=C(NN=Cc1ccc[n+]([O-])c1)c1ccccc1-c1ccccc1
CN(C)CCNOc1ccc(Nc2ncc3c(CCCN4CCOCC4)cn(CNc4ccc(C(=O)NC(=O)CCC(F)(F)c5ccc(F)cc5)cc4)c3n2)cc1
COc1cc(N)c(Cl)cc1C(=O)OCCN1CCC(c2csc(-c3ccccc3)n2)CC1
CCCOc1cc(OCC)c(-c2nn[nH]n2)cc1-c1ccncc1
COc1cc2cccc(C(=O)O)c2c(=O)o1
CN(Cc1ccccc1)Cc1cccc2[nH]c(=O)[nH]c12
Cc1ccc(S(=O)(=O)Nc2ccc3c(c2)N(C(=O)N2CCOCC2)CCO3)cc1
O=C(O)CCc1ccc(OCCCn2c3ccccc3c3ccccc32)cc1
CCCOc1cc(Oc2ccc(S(C)(=O)=O)cc2)sc1C(=O)O
Cc1ccc(-c2[nH]nc3c2C(=O)CC3)cc1
Cc1cc(NC(=O)c2cc(Cc3cccnc3)ccc2C)ccc1Cl
COc1cccc(CC(NC(=O)c2nc3ccccc3s2)C(=O)NC(=O)C(CNC2CCC2)C2CCCCO2)c1
COc1cc(CC(=O)OC2CC3(C)C(=O)CCC3C3CCC4C(OC(C)=O)C(=O)C(C)(C)C(O)SC4C23)cc(OC)c1OC
CCn1ccc2cccc(OCc3ccc(Cl)c(Cl)c3)c21
Cc1cc(C)nc(-n2c(C)cc(C(C)(C)c3nc4cc(C(=O)O)ccc4s3)c2C)n1
CCCCCCCCCCCCCCCCOCCOP(=O)([O-])OCC[N+](C)(C)C
Cc1cccc(C)c1OC(=O)N1c2ccccc2CC1C
Cc1n[nH]c(-c2ccccc2C)n1
O=C(NN1CCCCC(Cc2ccccc2F)C1)c1c(O)ncc2cc(F)ccc12
CCNc1ccc(OCC)cc1OC(=O)C=Cc1c(Cl)cccc1[N+](=O)[O-]
O=C(O)CCCCCCCOc1c(-c2ccccc2)oc2ccc(CCN3CCCC3)cc2c1=O
Clc1ccc2c(Nc3ccc(CNc4cccc(NC5=NCCN5)c4)cc3)ccnc2c1
Cc1cc(-c2cccc(NC=C3C(=O)NC(=S)NC3=O)c2)cc(C)n1
O=C(NCc1cc(Br)cc2[nH]c(=O)oc12)c1ccc(C(F)(F)F)cc1F
COc1ccc(CNC(=O)CC(c2ccc(F)cc2)C(C)C(=O)NC2CCCC2)cc1Br
CCOc1cc2c(cc1CC(C)CCCCC(C)C)CCC1(C)C(OCC)CCC21
Cc1ccc(-c2csc(-n3ncc4c(OC(=O)CN5CCCCC5)ncnc43)n2)s1
COc1ccccc1NC(C)C(=O)Nc1nnc(CO)s1
CC1CC2(N(C)CCN(C)C)CC(c3cn(C(C)C)c4ccccc34)=C2c2cc(S)ccc21
OC1CC2CCC(C2)C1C=Cc1ccc(OCCc2ccc(F)cc2)cc1
CN(N=Cc1c(O)[nH]c(=S)[nH]c1=O)c1ccccc1
Cc1cc(NC(=O)CSc2nc3cc(-n4nc(C)n(C(F)F)c4=O)c(F)cc3[nH]2)no1
O=C(CNc1ccc(OC(F)(F)F)cc1)OC1OC(CO)C(O)C(O)C1O
CCCc1nc2ccnn2c(CCC)c1C(=O)N(CCC)Cc1ccccc1
S=c1[nH]c2nc(-c3ccco3)[nH]c2c(Br)c1Br
Cn1cc(C(=O)c2[nH]c3ccc(Br)cc3c2N)c2c1CCC2
CCCCC(CP(=O)(Cc1ccccc1)C(=O)NC(CC(=O)O)C(=O)NC(=O)C(NC(C=O)C(C)O)C(C)C)C(=O)OCc1ccccc1
CN(C)CCCc1cccc(OCc2ccc(OC3CCCN3)cc2)c1
CNCCCc1ccc2c3c(cccc13)CC2
Cc1ccc(S(=O)(=O)NCCC2=C3CCCCC3(C)CC2)cc1C
N#Cc1cc(-c2cccc(S(=O)(=O)N3CCN(CC(O)CO)CC3)c2)cnc1N
Cc1ccccc1SC(C)CCCNCc1ccc(Cl)cc1
Cc1nc(C#Cc2cccc(-c3ccccc3)c2)cs1
O=C(CCCNC1CC1)C1CCc2cc(F)ccc2C1
CC(=O)OC1COC2C(COCC(C3CCCCC3)C(O)C(=O)NC(=O)c3ccccc3)COC12
Brc1ccc(-c2nnc(Cn3ccnc3)o2)cc1
CC(=O)CCCCCCCNC(=S)NN=Cc1ccc(Oc2ccc(C)cc2)c(O)c1
COC(=O)CNC(CSC#N)C(=O)O
Cc1c(-c2ccnc(N)n2)sc2cccnc12
O=c1c2ccc(Br)cc2sn1-c1ccccc1Br
c1ccc(Cn2cc(C3c4ccccc4Oc4ccccc43)nn2)cc1
C#CCCCCNC(=O)c1cc(O)c(O)c(O)c1
CCCC#Cc1c(-c2ccccc2)n(COCCO)c(=O)[nH]c1=O
Fc1ccc(-c2sc(N3CCOCC3)nc2-c2nc(-c3ccc(N4CCOCC4)cc3)co2)cc1F
OCC(O)C1OC(n2cnc3c(NCc4ccccc4)ncnc32)C(O)C1O
CCc1ccc2c(c1)c(C(N)=O)cn2CC(=O)C1CC(F)CN1C(=O)NC(C)c1cc(C)no1
CCCCc1oc2cc(O)c(OC)c(O)c2c(=O)c1O
Cc1cc(CN2CCNC(=O)C2=O)on1
Cc1cc(C(=O)Nc2ccc(Cl)cc2)n(-c2ncccc2Cl)n1
COc1cccnc1Oc1ccc(CNCc2ccc(C(F)(F)F)cc2)cc1C
COc1cc(CNc2ncnc3ccccc23)ccc1O
Clc1ccc2[nH]nc(N=Cc3ccc(Cl)c(Cl)c3)c2c1
COCCn1c(=O)c2sc3ncn(CCCN(C)CC(C)C)c(=O)c3c2n(C)c1=O
Cc1ccc(C)c(S(=O)(=O)N2CCOCC2)c1
NS(=O)(=O)c1ccc(-n2nc(C(F)(F)F)cc2-c2ccc(S(=O)(=O)Nc3nccs3)cc2)nc1
CS(=O)(=O)c1ccc(-c2nc(-c3cccs3)oc2N2CCC3(CC2)CNC3=O)cc1
Cc1ccccc1ON1CC(C)(Cc2nc3ccccc3[nH]2)C1
CC1(C)Oc2ccccc2C(=O)N1c1cccc(Br)c1
N=C(NOC(=O)c1ccoc1)c1ccccc1
COc1cccc(-c2cc(C(=O)N3CCSc4ccccc43)no2)c1
CS(=O)(=O)c1ccc(C(=O)c2c(N)oc(-c3ccc(C(F)(F)F)cc3[N+](=O)[O-])c2-c2ccc(N3CCC(O)C3)cc2)cc1
CCOOP(=S)(OCC)C(C(=O)CC)(c1ccccc1)c1ccccc1
CC(O)C(NC(=O)C(Cc1ccccc1)CP(=O)(O)CC(Cc1ccccc1C(F)(F)F)C(=O)NC1c2ccccc2CC1O)C(=O)O
COc1cc(N)c(Cl)cc1C(=O)NN1CCC(CCn2cccn2)CC1
CC(=O)NC(CO)c1cccc2ccccc12
Cc1cccc2c1NC13CC1SC(C(=O)C(C)(C)C)N2C(=N)C3=CC=CCN(CCc1ccc(O)cc1)CCC(C)(S)C(=O)SC(C)(C)C
CC(C)(C)Oc1ccc2c(c1)nc(NCc1ccccc1)n1nc(-c3ccco3)nc21
COc1cc(O)c(CC(C)C)cc1-c1cnc2cc(-c3ccccc3NCC(O)c3ccc(O)cc3)ccn12
CCC(=NO)c1ccccc1C1=NOC(C(C)C)C1
COc1cc(C=C[N+](=O)[O-])ccc1OC1OC(CO)C(O)C(OC2OC(CO)C(O)C(O)C2O)C1O
Cc1ccccc1NC(=O)C(C)CC(=O)Nc1cccc(NS(=O)(=O)c2ccccc2)c1
C=C(C(=O)c1ccccc1)C(=O)C(c1ccc(N(C)C)cc1)[n+]1ccccc1
c1csc(-c2nc3c4ccccc4nc(N4CCN(C5CCOCC5)CC4)n3n2)c1
Cc1oc(C(=O)N2CCCCC2)cc1C=NNC(=O)c1ccc(Cl)cc1
O=c1nc2sc(=Cc3ccc(Br)cc3)c(=O)n2c2ccccc12
Cc1[nH]c2c3c(c(N)c(-c4ccc(F)cc4)c2c1C)N3
N#CC(C#N)=C(N)Nc1ccccc1Br
[truncated: 579,883 more chars]
