# Supplementary material for: t-SMILES: a fragment-based molecular representation framework for de novo ligand design
Source: Nat Commun. 2024 Jun 11;15:4993. doi: 10.1038/s41467-024-49388-6 (PMC11167009; doi:10.1038/s41467-024-49388-6)
Supplement: Supplementary file 4 — Source Data [file 41467_2024_49388_MOESM4_ESM.zip › Soure data/Source data and code for all other graphs/Metrics/Models/Chembl/ChEMBL_TSDY_Brics[MPL][rnd15][bs128]/gen.smi.re_smils[1].smi.rnd10000.csv]

O=C(O)C(=O)Nc1ccc(C(=O)O)cc1
O=c1c2cc3c(cc2c(OCCN2CCOCC2)cn1-c1ccc(F)cc1)OCO3
CCNC(=O)c1ccc(Cc2[nH]c3cc(NC(=O)CC)ccc3c2C(=O)S(C)(=O)=O)c(NNc2ccc(-c3ccccc3)cc2)c1
O=C(NN1CCC(Cc2ccccc2Cl)CC1)C(O)(c1ccco1)C1CCCCC1
CC(=O)Nc1nc2ccc(-c3cccc(F)c3)nc2s1
O=C(Nc1ccccc1NC(=O)c1ccc(F)c(F)c1)c1ccc(F)cc1
O=C(NN1C2C=C(CCc3ccoc3)CC1CC2)c1ccc(Cl)cc1
Cc1cc(CC(=O)c2ccc(ONCCCN3CCN(C4CC4)CC3)cc2)c2ccccc2n1
N=C(N)NNc1cccc(NC(Cc2ccccc2)C(=O)NN2CCCC2C(=O)CCCC(C=O)NC(=O)C(CO)NC(=O)CCC(N)C=O)c1
CCCC(=O)c1cnc2c(OC)nc(Cl)cc2c1Nc1cccc(OC)c1
O=C(O)Cc1ccc(NS(=O)(=O)c2ccccc2)cc1
Cc1cccc(NC(=O)C(c2ccccc2)n2c(O)c3ccccc3nc2=S)c1
Cc1cc(C)cc(-c2[nH]c3ccccc3c2CCNCCCCc2ccccc2)c1
CC
Cc1ccc2cc(C(=O)Nc3cccc(C(C)C)c3)ccc2n1
CCCNC(=O)C(C#N)c1nc2ccccc2nc1N1CCN(c2ccc(OC)cc2)CC1
O=C(CCl)Nc1ncc(S(=O)(=O)c2ccccc2)s1
Cc1ccc(CNC(=O)C2CCCN2S(=O)(=O)c2cccc3nsnc23)cc1
COC(=O)C(CSCCO)n1cc(F)c(=O)[nH]c1=O
COc1ccc(N2CCN(C(=O)C3CCN(c4ncccn4)CC3)CC2)cc1
COc1ccc(C(CCN2CCC(NS(=O)(=O)c3ccc(Cl)s3)CC2)c2ccccc2)cc1
O=C1c2cccc(c2O)CC1CN1CCc2ccccc2C1
CCCCC12C=Cc3cc(O)c(OC)cc3C1(C)Oc1cc(O)ccc12
COc1ccc(C(=O)Nc2snc(C3CCC3)c2C(N)=O)cc1
CC(C)CCC1OC(n2cnc3c(NCO)ncnc32)C(O)C1O
CN(C)c1ccc(COc2cc(C=CC(=O)n3cc(I)c(=O)n(CC(=O)O)c3=O)cc(Br)c2OCc2ccccc2)cc1
CCC1CCCN1CNCc1ccc2nc(C)cc(N)c2c1
CCCCCCCCCCCCCCCCCCCCCCCCCCCl
O=C1CCCCN1CCn1cnc2ncccc2c1=O
Cc1nc(Nc2ccc(Oc3c(F)cccc3F)cc2)c2nn(-c3ccc(C(N)=O)cc3)c(-c3ccccc3)c2n1
O=C(Nc1ccc2nc(N3CCCCC3)ccc2c1)Nc1cc(F)ccc1F
COc1ccc(C=NNc2nc(-c3ccc(Cl)cc3Cl)cs2)cc1OC
CCOC(=O)NN=C1CCC2(O)C3CCC4CC(O)CCC4(C)C3CCC12C
CC(C)n1cc(-c2cccc(NC(=O)Nc3cccs3)c2)c(-c2ccnc(NCCCN)n2)n1
C=C(C)C1CCC2(OC(=O)Cn3ccnc3)CCC3(C)C(CCC4C5(C)CC(C(=O)O)C(C(=O)O)C(C)(C)C5CCC43C)C12
COC(C)CCC(=O)C1CC2CC3(CCC2(C)C2CC(OC(C)=O)C4(C)C(OC(C)=O)CCC4C12)OCCO3
CC(C)C1=CC23CCC4C(C)(OC(=O)CBr)CCCC4(C)C2CC1C1C(=O)CCC(C)(O)C1C3=O
CCCN1CCOC(c2cccc(-c3ccc(OC)cc3)c2)C1
CC(C)(C)NC(CO)C(=O)O
COc1ccc(N2C(=O)C(O)=C(C(=O)c3c(O)c4cc(Br)ccc4n(C)c3=O)C2c2cccc(OC)c2)cc1
O=C(Nc1nnc(-c2ccccc2)o1)N1CCCC1S(=O)(=O)c1cccc(Cl)c1
Cc1cc(C(=O)NC2C3CN(C)CC32)c2ccccc2n1
CCOC(=O)C1(C(C)=O)CSC(c2cccs2)=N1
CC(C(=NNC(=O)c1cc(-c2ccccc2)[nH]n1)c1ccccc1)c1ccccc1
CC1CN(c2nc3c(F)c(N4CCC(O)C4)ccc3n3ccnc23)CC1N
CCC1C(O)(COC(C)=O)C2N(C)c3cc(OC)c(C4(C=O)CC5CC(F)CN(CCc6c4[nH]c4ccccc64)C5)cc3C23CCN2CC=CC1(OC)C23
CC(C)CC1(COC2OC(CO)C(O)C(O)C2O)C(O)CCC2(C)C3CCC4(C)C(C5COC(=O)C5)CCC4(C)C3=CCC21
OC(Cc1c[nH]c2ccccc12)C(F)(F)F
CCn1c(=O)c(NC(=O)CCl)c2n(c1=O)Cc1cc(OC)c(OC)cc1-2
O=C(COC(=O)c1cccc(Cl)c1)c1ccc(O)cc1
Cc1ccnc2c(C3CC(OC(C)C)N(C)O3)cccc12
COc1ccc(Cl)cc1-c1nnc(C2(NC(=O)c3ccccc3OC(F)F)COC2)o1
ClC(Cl)C1OC(n2cncn2)C(Cl)C1(Cl)Cl
COc1ccccc1C(=O)Nc1ccc(NC(=O)CNC(=O)c2ccccc2O)cc1
COC(=O)C1C(OC(=O)c2ccc(Cl)cc2Cl)CC2CCC1N2C
C#CCn1ncc2c(Nc3ncccc3NS(C)(=O)=O)cc(OC)cc21
CC(C(=O)N1CCC(NC(=O)c2ccccc2)CC1)n1c(=O)[nH]c2ccccc2c1=O
COc1ncnc2c1ncn2C1OC(COP(=O)(CC(C)=O)OC)C(O)C1O
COc1cc(CCCOCCOc2cc(OC)c(OC)c(OC)c2)cc(OC)c1OC
CS(=O)(=O)c1ccc(C=CC(=O)c2cc(F)cc(F)c2)cc1
COC(=O)C(C)NP(=O)(OCC1CCc2ccccc2C1)Oc1ccccc1
CCCCCCCCC(=O)Oc1ccc(CC(NC(CCCCN)C(N)=O)C(=O)NC(=O)CCCCCC)cc1
CCN(CC)C(=O)CNc1ccc(S(=O)(=O)Nc2nc3ccccc3[nH]2)cc1
C#CC(O)C=Cc1ccc(OCCCCCCCCCCCCCC)cc1
O=c1nc(C2=C3C=C(Cl)C=CN3CCC2)[nH]c2ccccc12
Oc1cccc(CN2CCCC3(CCN(c4cccc(-c5ccccc5)c4)CC3)C2)c1
C=CCOc1ccc(-c2cnc(N)c(-c3nc4cc(F)cnc4[nH]3)c2)cc1C(F)(F)F
NCCCCN(CCCN)C1CC1C1CC1
CCOC(=O)N1C(=O)C2C(c3ccc(OCC)cc3)N3C(=O)N(c4cccc(Cl)c4)C(=O)C3(Cc3ccccc3)C2C1=O
CCOC(=O)C1(Cc2ccc3c(c2)OCO3)CCCN(Cc2ccccc2)C1
O=C(Nc1ccc(N2CCOCC2)cc1)c1cc(F)cc(F)c1
COc1cc(OC)c(OC)cc1C=C(C(=O)NC1CCCC1)c1cc(O)c(O)c(OC)c1
NCCCCCCCCCCCCCC(=O)Nc1ccc(C(=O)O)c(O)c1
CC1C(=O)NN(CC(=O)O)C1c1ccc(Oc2cccc(Cl)c2)cc1
CCC1CC[N+](CC2CCCCC2)(NC(=O)C=Cc2ccc(Cl)c(Cl)c2)CC1
COc1ccc2oc(=O)c(-c3nc(C4CCN(C(C)=O)CC4)[nH]c3-c3ccccc3)cc2c1
COc1ccc(CCNC(=O)c2csc3ncccc23)cc1
CCCCN1CCC(CNC(=O)c2nc(=O)c3c(-c4ccccc4Cl)csc3[nH]2)CC1
COc1ccccc1NC(=O)c1cc(C#N)c2nc3ccccc3n2c1
COc1ccc(C(=O)CSc2nc3ccccc3n2CC(=O)O)cc1
O=C(Nc1ccc(Cl)cc1)c1ccc(CS(=O)(=O)CCO)o1
CC(C)CC1NC(=O)C(C(=O)O)C2OC12
Cc1ccccc1-c1cnc2c(N3CCOCC3)nc(-c3cn(C)c4ccccc34)cn12
Nc1nc(C(=NOCCSSCCCCNC(=O)N(N)C2CC(O)C(O)C(O)C2)C(=O)NC2C(=O)N3C(C(=O)O)=C(C(=O)O)CSC23)cs1
O=C(Nc1ccc(Br)cn1)c1ccc(N2C(=O)CCC2=O)cc1
COc1ccc(N2C(=O)C(CCc3ccccc3)(C(F)(F)F)C3=C2CC(C)(C)CC3=O)cc1
CCOC(=O)c1sc(NCCC(=O)Sc2ccc3ccccc3c2)c(C(=O)OCC)c1C
COc1cc(C(=O)c2cnn(C)c2-c2cccs2)cc(OC)c1OC
CC(C)(C)NS(=O)(=O)c1cc(-c2nnc(NC(=O)NCc3ccccc3N)o2)ccc1Cl
CN(CCN(C)C1CC1)C(=O)C12CCC(=O)C3Oc4c(O)ccc5c4C31CCN(CC1CC1)C2C5
CC(=O)NC1OC(C(=O)O)=CC(NC(=O)C(O)C(O)C(O)CO)C1C(O)C(O)CO
O=c1nc(CN2CCC(c3nc4ccccc4[nH]3)CC2)[nH]c2scc(-c3ccccc3)c12
CS(=O)(=O)c1ccc(-c2cc(C(O)CN3CCCCC3)cc(-c3ccc(F)cc3)n2)cc1
Nc1nc(-c2ccc(F)cc2)cc(-c2ccc(OCCO)cc2)c1-c1ccc(F)cc1
O=C(Nc1cccc(S(=O)(=O)N2CCOCC2)c1)C1CCCN1C(=O)c1ccccc1
CCOC(=O)C1=C(CC)OC(=N)C(C#N)C1c1ccc(Cl)c(Cl)c1
CN(Cc1ccc2c(c1)OCO2)S(=O)(=O)c1ccc(C(=O)N2CC(=O)Nc3ccccc32)cc1
O=C(Nc1ccncc1)c1cccc(Oc2ccc(C(F)(F)F)cc2)c1
COc1ccccc1CC(=O)Sc1nnc(-c2ccc(NCc3cccc(C(F)(F)F)c3)cc2)o1
C1=C(c2cccnc2)CCC1
COCCOc1cc2ncc(C(N)=O)c(Nc3ccc(Cl)cc3F)c2cc1OC
CCN1C(=O)C(=Cc2ccc(-c3ccccc3Br)o2)N=C1SCc1ccc(C)cc1
CC(C#CCOC(=O)c1ccccc1)N1CCCC1
O=C(O)CCC(=O)NC(=O)C(Cc1c[nH]c2ccccc12)NC(=O)C(Cc1c[nH]c2ccccc12)NC(Cc1ccccc1)C(=O)O
Clc1ccc(C=C(Cc2cccs2)c2nc3cc(Cl)c(Cl)cc3[nH]2)c(Cl)c1
CC(=O)NNC(CCCNC(Cc1ccccc1)C(=O)NC(=O)C(=O)CCc1c[nH]c2ccccc12)C(=O)N1CCCC1
Cc1ccc(C=C2NC(=S)NC2=O)s1
CCc1ccc(Cc2cc(CC)ccc2CCCCCCC(=O)C2CCCN2NC(=O)OOOCCOCCOOCCN)cc1
CCOc1ccc(C2N=C(N)Nc3nc4ccccc4n32)cc1OCC
Cc1cccc2nc(-c3ccc4c(c3)OCO4)nn12
O=C(Nc1ccccc1)Nc1ccc(C(F)(F)F)cc1
COc1ccccc1CNC(=S)NCc1ccc2[nH]ccc2c1
CCOC(=O)N1CCN(C2COc3cc4oc(CC(C)(C)C)nc4cc3O2)CC1
CCC(CCOCCC(=O)C(=NO)SCC(O)CO)C(=O)SCCOP(=O)(O)OCCCCNCC=CCCC(C)=C(C)C
COc1cc(OC)c2c(c1)C(C)C(C)C(c1cc(OC)c(OC)c(OC)c1)C2
CCOC(=O)c1cc2ccc(OCC3CCCN3)cc2oc1=O
CC(C)=CCCC(C)=C(C)CCC=CCSCCCCCCCSCC(NC(=O)CCCCCNC(=O)C(N)C(C)O)C(=O)O
CNC(=O)C1CC(=O)NCCCCC(CC(=O)O)NC(=O)C(NC(=O)C(N)Cc2ccccc2)NC1=O
COC(=O)CCCC=CCC1C(O)CC(O)C1C=CC(O)COc1ccccc1-c1ccccc1
CN(Cc1cccnc1)C(=O)c1ccc(-c2cccc(O)c2)c2[nH]c3cc4c(cc3c(=O)c12)OCCO4
COc1cc(OC)c2c(c1)OC1(c3ccccc3)C(c3ccc(F)cc3)CC(NC(C)=O)C21O
CCCCCCCc1cn(C2OC(COP(=O)(O)OP(=O)(O)O)C(O)C2O)c(=O)[nH]c1=O
CC(C)c1ccc(NC(=O)NCC2(N3CCCCC3)CCCCC2)cc1
CC(C)CN(Cc1cccc2ccccc12)Oc1cccc(CC(=O)N(CCCO)c2ccccc2)c1
O=C(NCC(=O)OC(=O)c1cccc(S(=O)(=O)N2CCOCC2)c1)NCc1ccc(Cl)cc1Cl
CCCCCCCC=CCCCCCCCCC(=O)NCC(=O)O
O=C(CN1CCCCC1)OC(=O)c1cc(-c2ccccn2)nc2ccc(Br)cc12
CCN(CC)Cn1c(-c2ccc(Cl)cc2)nnc1C12CCC(C(=O)c3cnccn3)(CC1)CC2
CCCCCNc1nc(N)c2[nH]c(=O)n(Cc3ccccc3)c2n1
CCOC(=O)C1CC2COc3ccc4cc(NC(=O)C(C)=Cc5ccc(Cl)cc5)c(=O)oc4c3C2O1
CN1CCN(c2cc(N)ccc2[N+](=O)[O-])CC1
COc1cc(-c2ccccc2F)ccc1-c1nccc2cc(S(=O)(=O)Nc3ccncn3)ccc12
Cc1cccc(C(=O)C=Cc2c(Br)cccc2OCc2ccccc2)c1
CCCCCCCCCCCCC(=O)C(=O)Nc1ccc(F)cc1F
CC(=O)OCC1OC(OC(C)=O)C(O)C(OC(C)=O)C1OC(C)=O
Cc1cn(-c2cc(C(F)(F)F)cc(C(F)(F)F)c2)cc1-c1ccc2c(c1)-c1nc(N)sc1C1(CN3CCC1CC3)O2
O=C(c1cc2cc(Cl)ccc2[nH]1)N1CC2(CCN(C3CCOCC3)CC2)c2ccccc21
CC(C)NCc1ccc(-c2ccc(-c3ccccc3S(=O)(=O)NC3CCC(O)CC3)cc2)cc1
CCc1ccc2[nH]c3nc(SCCOC(=O)CC4CC4)nnc3c2c1
COc1ccc(NC(=S)NN=Cc2c(O)ccc3ccccc23)c(OC)c1
CCOC(=O)N1C(=O)C(CCC2=CCCCC2)CC2(C(=O)CNCc3cccc4ccccc34)CCCC=C12
OCc1nccc(N2CCN(c3nccc4ccccc34)CC2)n1
CC(=O)c1ccc(Oc2ccc(S(C)(=O)=O)cc2)cc1
Clc1ccc(OCCCOc2ccc(-c3nnc(-c4ccoc4CCc4ccccc4)o3)cc2)cc1
C=C(C)C1CCC2(C(=O)NCCN3CCOCC3)CCC3(C)C(CCC4C5(C)CC(C(=O)NCCN(C)C)C(O)C(C)(C)C5CCC43C)C12
Cc1cccc(Nc2nc(-c3cc4ccccc4oc3=O)cs2)c1
Cc1nn(CC(=O)Nc2ccc(Cl)cc2)c(=O)c2cc(-c3ccc(F)cc3)nn12
CC(=O)NC(=O)C(NCC(SCCCN(C)C(=O)c1cc(-c2cn(C3OC(CC(=O)O)C(O)C3O)nn2)cs1)C(=O)O)C(C)O
O=C(Nc1ccc(N2CCOCC2)cc1)c1cc(=O)c2ccccc2o1
CCCCCCCCCCCCCCCCCCCCCC[N+]([N+]CC)(C1=CC(=O)c2cccnc2C1=O)[N+](C)(C)CCCCCCCCCCCCCCCCCCCCCCCCCC[NH+](C)CC
C=C(C)C1CCC2(C(=O)O)CCC3(C)C(CCC4C5(C)CCCC(C)(C)C5CCC43C)C12
O=C1Nc2ccccc2C1=CC(=O)c1ccc2c(c1)OCO2
CC(C)(C)C(=O)NCC(=O)NC(=O)C(Cc1cc[nH]c1)Nc1cccc(Cl)c1
CN(C)c1ccc(C23C(=O)NC(=S)N=C2C(=Cc2ccccc2)N3C)cc1
CCC=CC(NCCO)C(=O)NC(=O)C12CCC(C)C(C)C1C1=CCC3C4(C)CCC(C(C)(C)C)C(C)(C)C4CCC3(C)C1(C)CC2
CCOn1c2cc(O)ccc2c2c3c4c(c(Cn5cccc5)cc3ncc21)C(=O)NC4=O
NCCOCCOC(=O)N1Cc2[nH]c3ccccc3c2CC1C(=O)C(N)Cc1c[nH]c2ccccc12
CC(C)NC(=O)CC1CC(C(=O)N2CCCCCC2)C2(C)c3[nH]c4ccccc4c3CCN2C1=O
COc1ccc(-c2c(-c3ccc(S(=O)(=O)N4CCC(n5c(=O)[nH]c6ncccc65)CC4)cc3)nnc(OC(C)C)c2C)cn1
CCN(CC)C(=O)c1ccc(C(c2ccccc2)c2ccccc2)cc1
Cc1ccn(NC(=O)C(=O)O)c(=O)c1CC(N)C(=O)N1CCCC1
CCCC=CC(=O)Nc1ccc2c(c1)C(=O)OC2=O
O=C(O)c1cc(C(=O)O)[nH]n1
N#CC1C(c2ccc(N3CCOCC3)cc2)C(C(=O)C2CCCCC2)N1CO
O=C1C(O)=C(CCN2CCCCC2)C(=O)c2ccccc21
O=c1[nH]c(=O)n(C2CC(O)C(N3CCCCC3)O2)cc1CCCO
COC(=O)Cn1cc(-c2ccccc2)c2cc(-c3ccno3)ccc21
CCOc1ccc(C(O)Cc2c[nH]c3ccccc23)cc1
CCOC(=O)c1ccc(NCC(=O)Sc2n[nH]c3c4ccccc4n(Cc4ccccc4)c23)cc1
CCNC(=O)Cn1c2ccccc2c2nc(Cl)sc21
CCCCC(=O)OCC1(CNC(=O)CC)CCCN(C(=O)Cc2csc(C(C)C)n2)C1
COc1ccccc1-c1nn(Cc2ccccc2)c(=O)c2ccc(C)n12
O=P(O)(O)OCCCCCCCCOc1ccc2ccccc2c1
Cc1cccc(CN2CCCN(c3cccc(C)c3C)CC2)n1
C=CCNC(=O)C(C)=Cc1ccc(O)c(O)c1
CC(=O)NC(C)c1ccc(OC2CCN(c3ccnc(N4CCOCC4)c3Cl)C2)cc1
NC(CC(=O)N1CCn2c(CCc3ccccc3)nnc2C1)Cc1cc(F)c(F)cc1F
COc1ccc(CNC(C(=O)NC(C(S)C(C)(C)C)C(C)(C)C)C(O)C(Cc2ccccc2)NC(=O)c2cccc(NS(=O)(=O)c3ccccc3)n2)cc1
N=c1n(CC(=O)O)c2ccccc2n1Cc1ccccc1
O=C(O)COc1ccc(C=NN2C(=O)c3ccccc3C2=O)cc1
CCOC1=C(c2ccc(Cl)cc2Cl)C(=O)OC1
CCOC(=O)C1(C)CCCC2(C)C3=C(CCC12)C1C(=O)N(c2ccc(OC)cc2)C(=O)C31
Cc1cc(C)c2c(N3CCC(N)CC3)ccnc2n1
c1ccc(N2CCN(N3CCn4cc(CCC5CCCCO5)nc4C3)CC2)nc1
O=c1[nH]c2ccccc2cc1COCc1ccccc1
COc1ccc(Cl)cc1NS(=O)(=O)c1c(C)sc2ncn(CC(=O)N3CCCCC3)c(=O)c12
CC(C)CNC(c1cccc(Cl)c1)c1ccc2cc(S(=O)(=O)F)ccc2n1
CCc1nc(C)c(C(=O)N2CCN(c3cc4c(cc3F)c(=O)c(C(=O)O)cn4C3CC3)CC2)n1Cc1ccc(-c2ccccc2-c2nn[nH]n2)cc1
CC(=O)N1CCN(C(=O)c2cccc(S(=O)(=O)N3CCCN(Cc4ccc(F)cc4)CC3)c2)CC1
CCCON1CCC(CC(O)COc2ccc(C(=O)CC)cc2)CC1
CC(=O)OCC1=C(C(=O)O)N2C(=O)C(NC(=O)C(N)c3cscn3)C2SC1
COc1nc(N)nc2c1ncn2C1OC(CO)C(O)C1(C)O
NC(C(=O)NC1COCC1N)c1ccccc1
C=C(C)C1CCC2(C)C(C(C)=O)CC3(C)C(CCC4C5(C)CCC(C(=O)C(CC)NC6CCCC6)C(C)(C)C5CCC43C)C12
CCOc1ccccc1-c1nc(CNCC(C)Oc2ccccc2Cl)co1
CCN1CCCC1C(=O)NCCCCC(CS)c1ccc(Cl)c(Cl)c1
CCCn1c(=O)n(-c2cc(Cl)ccc2OC(F)F)c2ncccc21
CC(=O)N1CC2CCCC(NS(=O)(=O)c3cccc(F)c3)(C2)C1
CCOc1cccc(OCC2CCCN2)c1
COc1cc(Cl)c(C=CC(=O)c2ccc(O)cc2OC)c(OC)c1
Cc1c(NC(=O)Nc2ccc([N+](=O)[O-])cc2)c(=O)n(-c2ccccc2)n1C
COc1cn(-c2cccc(C)c2C)nc1C(=O)NN1CCC(S(=O)(=O)CC(F)(F)F)CC1
CC(=O)NC(CC(C)C)C(=O)NCC#N
O=C1CC(c2ccccc2)C2=C(N1)c1ccccc1SC2c1ccccc1
CC(C)CCCCCCCCCCc1ccc(O)cc1O
COc1ccc2[nH]c(SCc3ccc(C(=O)O)cc3)nc2c1
CCN1CCN(C(=O)c2ccc(Nc3ncc(C(F)(F)C(F)(F)F)c(NC)n3)cc2OC)CC1
CCN(C(=O)C=CC(=O)c1c(OC)cccc1OC)C1CCCCC1
CC(C)CCC(=O)C(=O)C(NNCCCCCC(N)=O)C(C)C
O=C(NCc1cc(=O)n2ccccc2n1)c1cccc2c1OCCO2
CC(C)(C)C(O)(CSCC1COC1)CC(=O)NO
Cc1ccc(OCc2nn3c(-c4ccc(Cl)cc4)nnc3s2)cc1C
COCCOC[n+]1ccc2ccc3c(c2c1)-c1nc2c(OC)cc(OC)cc2c(=O)n1-3
C=CCN1C(=O)C(C)=NC1c1c(C)cccc1C
CCOC(=O)CCCCNC(=O)c1ccc(C)cc1
COc1cc(-c2nc(C)oc2C(=O)C2CCN(N3CCn4nccc4C3)CC2)cc(OC)c1OC
O=C(Nc1ccc(OC(F)(F)F)cc1)N1CCc2cc(OC(F)(F)F)ccc21
O=C1CC(Cc2noc(-c3ccccc3)n2)CO1
CCOc1nc2n(c(=O)c1CO)CCCCC2
O=[N+]([O-])c1cn2c(n1)OCC(OCc1ccc(COCCCCCc3ccccc3)cc1Cl)C2
COc1ccccc1-c1cn(S(=O)(=O)c2ccc(Cl)cc2)nc1C
C=CCSC1=C(SCC)C(=O)c2ccccc2C1=O
NC1CC(n2cnc3c(Nc4ccc(S(N)(=O)=O)cc4)nc(NC4CC4)nc32)C(O)C1O
CCCc1ccc(-c2nnc(-c3ccccc3C(=O)NC3CCCNC3)o2)c(C)c1
O=C(O)CN1C(=O)C(=Cc2cccc(OCc3ccccc3)c2)SC1=S
CC(C)(C)c1ccc(S(=O)(=O)NC(Cc2ccc(Cl)cc2)C(=O)Nc2ccc3c(c2)OCCO3)cc1
O=C1C=C(N2CCOCC2)c2ccccc2C1=O
N#CC1C(c2ccc(-c3cccc(F)c3)cc2)C(C(=O)C2CCCCC2)N1CO
CN(C)CC(=O)SCc1cc(=O)n2ccsc2n1
Brc1cccc2c1CN1CCNCC1C2c1ccccc1
COc1ccc(Cn2c(=O)c3c(nc4n3CCCN4Cc3ccccc3Cl)n(C)c2=O)cc1
COc1ccc(CCNC(=S)NC(=O)CSc2nc3cc(C)ccc3c(=O)n2-c2ccccc2F)c(OC)c1
CCCCCCCCCCCCCCCCCCCOCC(COP(=O)([O-])OCC[N+](C)(C)C)OCC(C)C
N#Cc1ccc(C#Cc2ccc(C(N)=O)cc2)cc1C(F)(F)F
CNS(=O)(=O)Cc1cccc2c(-c3csc(NC(=N)N)n3)cccc12
CCc1oc(C(=O)NCc2nc(-c3ccc(OC)cc3)no2)cc1C
CC(C)N=C1SC(=Cc2ccc(F)cc2)C(=O)N1c1ccc(C(C)(C)C)cc1
CC(=O)C1=C(C)N(CC(O)c2ccc(Cl)cc2)C(C)=CC1C(C)=O
CC1(NC(C(=O)N(C(=O)c2ccco2)c2cccc(C(C)(C)C)c2)c2ccsc2)CC1
Cc1c(F)cc(C(=O)NC(C)(C)C(=O)O)cc1-c1ccc2c(N3CCN(C)CC3)ncnc2c1
Cc1n[nH]c2ccc(-c3ccc(N4CCC(N5CC(N6CCCC6)C5)CC4)nn3)cc12
CC(=O)c1cc(Nc2ccc(Cl)cc2)c2nccn2c1
Cc1ccc(C(NC(=O)Cc2ccccc2)c2cc3cccc(C)c3[nH]c2=O)cc1
O=C(CCCC(=O)Nc1ccccc1C(=O)O)Nc1cc(-c2ccc3c(c2)OCO3)cc(-c2cc(=O)c3c(O)cccc3o2)c1
COc1ccc(CCNC(CCCNC(=N)N)C(=O)CCCN2CCN(Cc3ccccc3)C(=O)C2=O)cc1
COc1cc(C2=NN(c3ccccn3)C(c3cnc4ccccn34)C2)ccc1OCC(O)CN1CCN(Cc2ccccc2F)CC1
CS(=O)(=O)N(CCn1cc(CCOC(=O)Cc2ccccc2)nn1)Cc1ccc(Cl)c(Cl)c1
COCCCNC(=O)CS(=O)(=O)c1cn(Cc2ccc(Cl)cc2)c2ccccc12
OC1CC(c2nc(-c3cccc4c(-c5ccc(F)cc5)coc34)no2)N(Cc2cncs2)C1
O=C(O)c1cccc(N2C(=O)c3ccccc3C2=O)c1
Cc1ccc(C(=O)C=CNc2cc(O)c(C(=O)O)c(O)c2)cc1
Cc1cc(C)cc(N2CCC(=O)N(c3ccccc3C#N)C2=S)c1
NC(=O)CCCOCC1CCC(C(=O)NCCCNC(=O)Cc2cccc(F)c2)N1CC(=O)Sc1nnc(CCCc2c(N)[nH]c(N)nc2=O)o1
CCCCCCCCCCCCCCCCCC(=O)C(C)(C)[N+](=O)[O-]
COc1ccc(CC(=O)OCC(=O)NCc2ccco2)cc1
COc1cc(-n2cc(C(=O)O)c(=O)c3cc(F)c(N4CCN(C)CC4)cc32)cc(OC)c1F
CC(C)Cc1cc(-c2ccccc2F)cc(-c2ccccc2S(C)(=O)=O)[n+]1CC(=O)NN
c1cn(-c2ccc3c(c2)ncn3CCN2CCCC2)cn1
CN1CCN(CCCN2c3ccc(Br)cc3N(Cc3c[nH]c4c(F)cc(F)cc34)S2(=O)=O)CC1
CONc1ccc(C(=O)C(=O)c2cc(Cl)cc(Cl)c2N)cc1
CC12CCC(O)CC1CCC1C2CCC2(C)C(C3=CC(=O)OC3)CCC12O
O=C(COc1ccccc1)n1nnc2ccccc21
Nc1nc(N)c2nc(C(Cc3ccc(CCC(=O)O)cc3)OCP(=O)(O)O)ccc2n1
O=C(O)CCC(Nc1cc(Cl)c(O)cc1Cl)C(=O)O
N#CC1C(CO)OC(n2ccc(=O)[nH]c2=O)C1O
COc1cccc(-c2ccc3cc(CC(C#N)NC(=O)C4NC5CCC4C5)ccc3c2)c1
CCONc1c(C(=O)Cc2cc(OC)ccc2OC)cnc2ccc(C)cc12
COc1ccc(C2OC(c3ccc(OC4OC(CO)C(O)C(O)C4O)c(OC)c3)C(c3ccc(OC)c(OC)c3)C2C)cc1OC
FC(F)(F)c1ccc(-c2noc(CN3CCOC(Cc4ccccc4)C3)n2)cc1
CCC(CC)C1C2CCC(C)(C1O)C2(C)C
CN(CC(=O)NC(Cc1ccccc1)C(=O)C1CCCN1C(=O)NC(CCCCN)C(=O)NC(CO)C(N)=O)S(=O)(=O)c1ccc(Br)cc1
CCC(=O)NNC(=O)C(CO)NC(=O)C(=O)C(CCCCN)NC(Cc1cccc(O)c1)C(=O)NC(Cc1c[nH]c2ccccc12)C(=O)O
Cc1cccc(S(=O)(=O)N2CCN(C(C)C(=O)Nc3ccc(S(N)(=O)=O)cc3)CC2)c1
Cc1cc(C)n(C(=O)c2cnc(Cl)nc2)n1
COc1cccc(CNC(=O)N2CCCC(N3CCCc4cc(S(=O)(=O)C(C)=O)ccc43)C2)c1
CC(=O)Nc1cccc(-c2cn3cccc(C)c3n2)c1
CCCCCCCCC=CCCCCCCCCNC(N)=O
CCC(CC)NCc1ccc(OCC(O)CNC(C)C)cc1
O=C(NC1(Cc2cccnc2)NC(=S)N(C(F)(F)F)C1=O)c1ccc(Cl)cc1
CCN1CC2CC2c2ccc(OC)cc2C1=O
CCCCCCCCCCCCNC(C)(C)COCCOC1CCC2(C)C1C(O)CC1C3(C)CCC(C4(C)CCC(C(C)(C)O)O4)C(C)(C)C3CCC12C
COc1cc(O)c2c(c1)C(=O)c1cc(O)cc(O)c1C2=O
CC1CC(C)(c2csc3cc(F)ccc23)c2c(cc(-c3cccs3)oc2=O)O1
CC(C)Oc1cccc2c1OC1OC(=O)C(C(=O)NCC3CCCO3)C21
CC(=O)NC(=O)C(CC(=O)O)NCCCCCNc1ccc(S(=O)(=O)NC(CO)(CCCNC(=N)N)C(=O)O)cc1[N+](=O)[O-]
COc1ccc(Cl)cc1CNc1cc(N2CCCCCC2)nc(NCc2ccc(OC(F)(F)F)cc2)n1
O=C(Nc1ccc(Cl)cc1)c1c(-c2ccc(Cl)cc2)c(-c2ccc(Cl)cc2)nn(C(CCNc2nnn[nH]2)C(=O)Nc2ccccn2)c1=O
CCOC(=O)C1=C(C)Nc2nc3ccc(N)cc3n2C1c1ccc(OC)c(OC)c1
Fc1ccc(C=Cc2cc(C=Cc3ccc(F)cc3)on2)cc1
COc1cccc2c1CCNCC(Cc1ccccc1)N2
Cc1cc2ncn(CCN3CCN(CCN4c5ccccc5COc5ccc(C(C)C(C)C(=O)O)cc54)CC3)c2cc1C
CC(C)c1nnn(C(C)C)c1COC1c2cc3c(cc2C(c2cc(O)c(O)c(O)c2)C2C(=O)OCC12)OCO3
O=S(=O)(Nc1nc2cc(Cl)ccc2o1)c1ccccc1
COc1cc(CNC(=O)c2nnc(Cc3ccccc3)o2)ccc1N
COc1ccc(C(=O)n2c(C)c(CC(=O)NN=C(C)CC(=O)Nc3cccc(Cl)c3)c3cc(OC)ccc32)cc1
O=C(O)c1n[nH]c2c(Cc3ccccc3)c(-c3cccc([N+](=O)[O-])c3)ccc12
COc1ccc(C=CC(=O)c2cccc3nc4ccc5ccccc5c4nc23)cc1
COc1ccccc1NC(=O)NN1CCCCC1
COCCCn1nnnc1C(c1ccccc1)N1CCN(c2cccc(Cl)c2Cl)CC1
COc1ccc(F)cc1-c1ccnc2[nH]c(C3=CCN(C(=O)C(C)N)CC3)cc12
CCOC(=O)N1CCCC(C(=O)CCc2nnc3ccc(N4CCCC4)nn23)C1
OCCNCCOc1ccccc1
Cc1ccc(-n2ncc3c2CCCC3NC(=O)c2ccc(C#N)cc2)cc1C
COc1cc(OC)c(CNC(=O)NC2(c3ncccn3)CCCC2)c(OC)c1
O=C(CNc1nnc(C2CC2)s1)N1C(=O)C2C3C=CC(C3)C2C1=O
CC(NC(=O)NC1CCCCC1)C(=O)N1C(C#N)CC2CC21
CCOc1ccccc1ON1CCC(C(=O)N2CCC(S(=O)(=O)c3c(C)nn(C)c3C)CC2)CC1
COc1ccc(C=CC(=O)NC(CCCCC(=O)NO)C(=O)Nc2ccccc2)cc1O
CC(C)(N)C(=O)N1CCn2nc(CNC(=O)c3cnn(C(F)F)c3)cc2C1
CCCCOc1cccc(-c2nc(CNc3ccc(F)c(C4CCCN4)c3)c(C)o2)c1
CCCCN1CCC(NC(=O)Cc2ccc(S(=O)(=O)N=C(N)N3CCCCC3)cc2)CC1
COC(=O)CNCC1CCC(Nc2c(C(=O)O)cnc3[nH]ccc23)CC1
COc1ccc(S(=O)(=O)C2CC(C(=O)NO)CN2N2CCCCC2)cc1
CCN(CC)C(=O)C(=O)NCc1cc2cc(C)cc(C)c2[nH]c1=O
CCOC(=O)c1c[nH]c2cccc(OC)c12
CN(C)c1ccc(-c2csc(NC(=O)Cc3csc4c(C#N)cccc34)n2)cc1
O=C(O)CCC(NC(=O)Nc1ccc(Cl)c(Cl)c1)C(=O)O
CC1CNC(=Cc2ccc(NC(=O)Nc3ccc(N(C)C)c4c(=O)cc(-c5ccccc5)oc34)cc2)C1
Nc1ncnc2c1c(-c1ccc(F)cc1)cn2-c1ccc(OCCN2CCCC2)cc1
CC(=O)C1NCCN1C(=O)O
NCCCCCC(=O)NCC(O)C(Cc1ccccc1)N(CC(=O)NCc1ccccc1)S(=O)(=O)c1ccc(Cl)cc1
CC(C)CN(CC(O)C(C)C)C(=O)NCCc1ccc(O)cc1
NCCCCCCNc1c2ccccc2nc2c(C(=O)NCCNCCCCNc3c4ccccc4nc4ccccc34)cccc12
COc1ccccc1Oc1nc(C(F)(F)F)cs1
CON=C(COCc1cc(C(F)(F)F)cc(C(F)(F)F)c1)C(CCC1CCN(Nc2ccnc3cc(Cl)ccc23)CC1)c1ccc(Cl)c(Cl)c1
CCCc1c(O)c(C)cc2c(=O)cc(-c3ccc(Cl)cc3)oc12
COc1ccc(CCNC(=O)CSc2nnc(-c3ccc4c(c3)OCO4)n2-c2ccccc2)cc1OC
COc1ccc(OCCC(=O)C2=C(C)N(OC)C(NC3CCCCC3)=NC2C)cc1
CC(NS(=O)(=O)c1ccc2c(c1)oc(=O)n2C)C(=O)C1CCCN1C(=O)O
CC(C)c1nc(CN2CCCC2C(=O)NC(Cc2ccc(NC(=O)c3c(Cl)cccc3Cl)cc2)C(=O)O)cs1
CNC(C(=O)NCc1ccccc1)C(OCc1cc(C(F)(F)F)cc(C(F)(F)F)c1)c1ccccc1
CCn1c(C2=NOC(C)C2)nc2ccsc2c1=O
CC(C)c1ccc(F)cc1-c1cc(NC(=O)C2CNC(=O)C2)nn1C1CCCCC1
C=CCN1CCC23c4c5ccc(O)c4OC2C(N)CCC3(O)C1C5
OCNc1ncnc2c1ncn2C1OC(C2CCC3(CC2)OCCO3)C(O)C1O
O=C(CN1CCN(C(=O)c2cccs2)CC1)c1cccc(Cl)c1
COc1ccc2c(c1)c1c3c(c(-c4ccccc4)cc1n2CC(=O)CN1CCCC1)C(=O)NC3=O
COCCN(CCOC)C(=O)CSc1nnnn1-c1c(C)cc(C)cc1C
Oc1ccc2c(c1)OC(c1ccccc1)C=C2c1onc2ccccc12
CCOc1ccc(ONc2cc(C(C(=O)c3ccc4ccccc4c3)N3CCN(C)CC3)ccn2)cc1
CC(C)CCc1nc(CCNC(=O)c2nn(-c3ccc(Cl)cc3Cl)c(-c3ccc(Cl)cc3)c2CO)c[nH]1
CC(C)C(NC(=O)c1ccc(-c2ccc(NC(=O)NC3CCCCC3)cc2)cc1)C(=O)O
NC(=O)CCC(C(=O)NC(=O)C1CCCN1C(CNC(=O)CCCC(=O)O)C(=O)C1CCCCC1)N1CCCC1C(=O)O
COc1cc(C=CC(=O)C=Cc2ccc(F)cc2)ccc1OC(=O)CN1C(=S)NC(C)(C)CC1CN1CCOCC1
CCCn1c(=O)c2c(nc(COC)n2CCN2CCOCC2)n(CCC)c1=O
O=C(O)CC1(O)C(O)CCC(O)C1O
CC(N)c1coc(-c2ccc(=O)n(CCc3ccccc3)n2)n1
CCCCNCCCCCCCCCC(=O)Oc1ccc2ccccc2c1
CCOc1ccc(OCC)c(S(=O)(=O)N2CCN(c3ccccn3)CC2)c1
CC(=O)NC(=O)C(Cc1c[nH]c2ccccc12)NC(Cc1c[nH]c2ccccc12)C(=O)NC(=O)C(CC(C)C)NC(CCCN=C(N)N)C(N)=O
CCN1CCC(=O)N(c2ncccn2)C1=S
CCOc1cc(C(=O)CC)cc(ONc2ccc3sc(C)nc3c2)c1OCC
NC(=O)Nc1nc(NCCO)nc(N2CCC(Cc3ccco3)CC2)c1[N+](=O)[O-]
CCCCCCSc1nsnc1C1CN2CCC1CC2
CN(C(=O)COO)C1CCCC1NOc1cc(N)c(Cl)cc1C(=O)CCCc1cc(Cl)cc(Cl)c1
O=c1oc2ccccc2cc1-c1csc(-c2ccc3c(c2)CCCC3)n1
CNC(=O)N(CCCCN)Cc1c2ccccc2cc2ccccc12
CCCNC(=O)CCC(=O)N1CCC2(C)c3cc(O)ccc3CC1C2C
CC(C)(C)C(=O)Nc1ccc(N2CCN(CC(O)(Cn3cncn3)c3ccc(F)cc3F)CC2)c(F)c1
C=CCN1CCC23c4c5ccc(O)c4OC2C(=O)CCC3(O)C1C5
Cc1ncnc2c1c(C(=O)c1cccc(F)c1)cn2CCCN1CCOCC1
O=C(Oc1ccccc1)N1CCSC1CN1CCOCC1
CCSN1CCCn2cnc(CCc3ccccc3C(=O)OC)c2C1
O=C(NCc1ccc(Oc2ccccc2)cc1)c1ccc(-n2cnnc2)cc1
COC(=O)CCC(=O)c1ccc(O)cc1
[O-][n+]1ccc(Oc2ccc3oc4ccccc4c3c2)cc1
Cc1cccc(OCC2CCCN2S(=O)(=O)CC(F)(F)F)n1
C=CCNC(=O)C(C)=C(C)c1ccccc1F
COc1cc(NC(=O)CNC(=O)C(c2ccc(Cl)cc2)n2c(=O)c(-c3ccccc3)nc3ccccc32)ccc1F
O=C(CN1CCN(c2ccccn2)CC1)N1CCC(c2ccccc2)C1
COCc1ccccc1C1C(C(=O)CC(C)C)C(=O)C(=O)N1c1ccc(-c2ccoc2)cc1
CN(Cc1ccsc1)C(=O)Cn1c(=O)[nH]c2ccccc21
Brc1ccc(Nc2c3ccccc3nc3ccccc23)cc1
N#Cc1ccc2ccc(=O)n(CCN3CC=C(c4c(F)cccc4F)CC3)c2c1
Cc1cccc(NC(=O)c2ccc(S(=O)(=O)N3CCN(C)CC3)cc2)c1
O=C(CNc1ccc(Cl)cc1C(=O)c1ccccc1Cl)Oc1ccccc1Cl
Cc1ccccc1C(=O)Nc1cc(COC(=O)C(N)C(C)(C)C)cc(Nc2ccnc3cc(Cl)ccc23)c1
O=C(CCC(F)(F)F)NCC1CN(c2ccc(N3CCCC3)c(F)c2)C(=O)O1
Cc1ccc(C(=O)Oc2ccc(N3CCN(CCCCN4C(=O)CCC4=O)CC3)cc2)cc1
C=C(C)C1CCC2(O)C(CCC3C4(C)CCC(O)C(C)(C)C4CCC32C)C1
COc1ccc(OC)c(-c2noc(C(C)N(c3ccc(N4CCCCC4)cc3)S(=O)(=O)c3ccc(C#N)cc3)n2)c1
O=C(Nc1ccc2[nH]c(=O)c3[nH]ncc3c2c1)C1CCCN1C(=O)O
CC(=O)NC(=O)C(CCCNC(=N)N)C(Cc1ccccc1)C(N)=O
COC1(c2cccc(O)c2)CCCCC1
O=C1CCC(=O)N1CCCCN1CCC(=C2c3ccc(Cl)cc3Sc3ccc(Cl)cc32)CC1
Cc1cccc(-c2c3c(=O)n(C)c(=O)n(C)c3cn2-c2ccc(F)c(Cl)c2)c1
Cc1ccc(-c2nc(C)c(-c3ccc(SCC(=O)Nc4ccc(C)cc4C)nn3)s2)cc1
COc1cc(-c2nnc(SCC(=O)N3CCCc4ccccc43)o2)cc(OC)c1OC
CC(=O)NCC1CN(c2ccc(N3C=NN(C(C)=O)CC3)c(F)c2)C(=O)O1
Fc1cccc(Nc2ncnc3[nH]ccc23)c1
N#CC1=CC2=CC(=O)c3ccccc3C2=C1
CC(C)(C)OC(=O)NC(C(=O)C1CCN(CNc2nccc(-c3cccc(Cl)c3Cl)n2)CC1)C(C)(C)C
CC(Oc1cccc(Cl)c1)C(=O)Nc1ccc2c(c1)OCCO2
COc1ccccc1N(CC(=O)OC(=O)NCc1ccco1)C(=O)CNc1cccc(C(F)(F)F)c1
Cc1cccc(C)c1NNC(=O)C(CC(=O)O)C(CC(C)C)C(=O)NNNC(CCCCNC(=O)C1(c2ccccc2)CCCC1)C(=O)C=O
COc1ccc(S(=O)(=O)N(CC(C)C)CC(O)C(Cc2ccccc2)NN(C)c2cc(NC(=O)C3CC3)cc(C(=O)S(C)(=O)=O)c2)cc1
Cc1ccc(CSc2ncnc3sc(C(N)=O)c(C)c23)c(C)c1
CC(C)COc1cccc(-c2nn3cccc(C(N)=O)c3c2-c2ccncc2F)c1
CS(=O)(=O)n1nc(-c2ccc(F)cc2)nc1-c1ccccc1
O=C(NCc1ccccc1Cl)c1sc2ccccc2c1Cl
O=C(c1ccc(Br)cc1)N1CCN(c2ncnc3ccc(Br)cc23)CC1
CCc1ccc(-c2ccc3ncnc(NCc4cccs4)c3c2)cc1
CC(=O)c1cc(-c2cccc(CN(CCCN(C)C)C(=O)Nc3ccc(N(C)C(=O)CCN(C)C)cc3)c2)cs1
CCCc1cccc(C=NNC(=O)Nc2ccccc2)n1
CCC(C)OC(=O)c1cc(N)cc(C(=O)OC)c1
N#Cc1c(N)ccc2oc(=O)c(N3CCc4ccccc43)nc12
CON1C(CC(=O)Cc2ccccc2)c2ccccc2S1(=O)=O
O=C(O)c1ccc(Nc2ccc3cc(C(=O)O)[nH]c3c2)cc1
COc1cc(CO)ccc1OC(=O)c1ccccc1Cl
CSc1nc(-c2ccccc2)c(-c2ccccc2NC(=O)OC(C)(C)C)n1C
Cc1nc(-c2ccccn2)sc1C(=O)Nc1cc(F)cc(C=C2C(=O)NC(=O)N(c3ccc(C(C)(C)C)cc3)C2=O)c1
CCON=C(c1ccc(Br)cc1)C(C)n1oc(=O)n(-c2ccccc2)c1=O
N#[N+][N-]C1CC(C(=O)C(N)Cc2c[nH]c3ccccc23)N(C(=O)O)C1
O=S(=O)(c1ccccc1)C1CCN(N2CCC(c3cncc(OCc4ccccc4)n3)CC2)CC1
CCN(CC)C(=O)c1cn(-c2ccc(C(N)=O)cc2)nc1-c1c(F)cccc1F
O=P(O)(O)OCC1OC(O)C(n2c(CCc3ccccc3)nc3c(Cl)cccc32)C1OP(=O)(O)O
Cc1nn(-c2ccccc2)c2c1C13CCN(C)C4(CCCCC2C4)C1(C)CC3
CSc1nc2c(Cl)cc(Cl)cc2n1C1CCC(O)CC1
O=C(NN=Cc1ccccc1Cl)c1cncc(Br)c1
Cc1cccc(C)c1C(=O)C1CC(NCCCC(=O)C2CCSCC2)N(C(=O)NCCc2nc3ccccc3[nH]2)C1
Cc1ccc(C(=O)N2CCC(NS(=O)(=O)c3cccc([N+](=O)[O-])c3)CC2)s1
Cn1c(=O)c2c(nc(CN3CCN(c4ccccc4)CC3)n2C)n(C)c1=O
Cn1c(NS(=O)(=O)c2ccc(F)cc2)c(C(=O)c2ccccc2)c2ccccc21
CN(C)C(=O)COc1c(-c2nc(C(C)(C)C)cs2)c(=O)n(-c2ccccc2Cl)c2ncccc12
N#Cc1c(NC(=O)Cc2c(F)cccc2Cl)sc2c1CCCC2
OCCCCCCCCCCCCCc1ccc[n+](CCCCCCCCCCCCCc2ccc[n+](CCCCCCCCCCCCCc3ccc[n+](CCCCCCCCCCCCCc4cccnc4)c3)c2)c1
Nc1nccc(Nc2ccc3[nH]cc(-c4ccnc(Nc5ccccc5)n4)c3c2)n1
CC=CC=CC=C(C)C(=O)NC(C)C(=O)O
O=C(O)c1ccc(C=Cc2ccc(OCc3ccc(Cl)cc3)cc2)cc1
Cc1cc(C)n(C(=O)c2ccc[nH]2)n1
CCOC(=O)CN(c1ccc(Cl)cc1)S(=O)(=O)c1c(C)n(C)c(=O)n(C)c1=O
CN(C)c1ccc2c3c(n(CCCCN4CCCCC4)c(=O)c2c1)-c1ncccc1C3=O
C=c1[nH]c2ccccc2c1=C(O)C(=O)NCc1ccc(Cl)cc1
Cc1cccnc1C(=O)Nc1cccc2c1C(=O)N(C)C2=O
O=C(Cc1ccccc1)NN=Cc1ccccc1O
O=C1CN(C(=O)c2cccnc2)C(c2ccccc2)c2cc(Br)ccc2N1
CCC(CCO)C(=O)c1ccc(NNC(Cc2ccc([N+](=O)[O-])cc2)C(=O)NC(C=O)CC(C)C)cc1
CC(=O)Nc1ccc(-c2ncnc3[nH]cc(-c4ccc(NC(=O)N(C)c5ccc(Cl)c(NC(C)=O)c5)cc4)c23)cc1
N=C(N)NCCCC1NC(=O)CNC(=O)CCCCCCCCCCCC(=O)NC=C(Br)C(=O)C(CC(N)=O)NC(=O)C2CCCN2C1=O
N#Cc1cc(F)cc(C#Cc2cccc(S(N)(=O)=O)c2)c1
CCc1cc(C(C)=O)c(O)cc1OCc1ccc(C(=O)NS(=O)(=O)c2ccccc2)cc1
COc1ccc(-c2nnc(SCc3ccc(C(C)(C)C)cc3)s2)cc1OC
CN(C(=O)OCC(C)(C)C)N1C(=O)CCS1(=O)=O
Cc1cccc(N2CCN(C(=O)c3cccc(N4C(=O)C5C6C=CC(C6)C5C4=O)c3)CC2)c1C
COc1ccc(S(=O)(=O)NCC(=O)OC2CC3CCC2(C)C3(C)C)cc1
Cc1cc(C(=O)NCCCCc2ncc3c(n2)CN(C2CC2=CCC(NC(=O)c2cc(=O)c4ccccc4o2)C(=O)O)C3)no1
CC(=O)Nc1ccc2c(c1)OC(=Cc1ccc(O)c(O)c1)C2=O
CCCCCCC(CCCCC(=O)NCCc1ccccc1)C(=O)CO
O=C(O)CCCN1C(=O)c2ccc(C(=O)c3ccc(F)cc3)cc2C1=O
Cc1ccc2[nH]cc(C(=O)Nc3ccccc3O)c2c1
CC1(C)OC(=O)C(=CNc2cccc(C(=O)O)c2)C(=O)O1
Oc1ccc(-c2n[nH]c(=S)s2)cc1
O=C(Nc1ccc(Oc2ccccc2Cl)cc1)c1cccc(Nc2ccnc3ccccc23)c1
Cc1cc(NS(=O)(=O)c2ccc(NC(=O)C3=COCCO3)cc2)no1
O=S(=O)(NC1CCCCC1)c1ccc2c(c1)OCCO2
Nc1nnc(CCCCc2ccc(NC(=O)Cc3ccccc3)nn2)s1
COc1cc(C=Cc2ccc3ccccc3n2)cc(OC)c1OC
CCNc1ccc(S(=O)(=O)Nc2ccc(NC(C)=O)cc2)cc1[N+](=O)[O-]
CC(Nc1ccc(OC(F)(F)F)cc1)(C(=O)Oc1ccccc1)c1ccccc1
Cc1nc(C)c(CCNC(=O)c2c(NC(=O)c3ccc4c(c3)OCCO4)sc3c2C(C)CN(C)C3)s1
CCn1nc(C(N)=O)c2c1-c1nc(NC3CCN(C)CC3)ncc1CC2
COc1cc2c(Oc3ccc(N=Cc4c(O)[nH]c(=O)n(-c5ccccc5)c4=O)cc3F)ccnc2cc1OCCCN1CCCCC1
c1cc(-c2ccc(NC3CCCNC3)cc2)c2cc(C3CC3)[nH]c2n1
O=C([O-])CCCC=C(c1ccc(-c2nc(O)nn2-c2ccc(C(F)(F)F)cc2)cc1)c1cccnc1Cl
COc1cccc(CC(C)N)c1OC
O=[N+]([O-])C1(OCOCC(F)(F)F)COP(=O)(N(CCCl)CCCl)OC1
O=c1c2cc([N+](=O)[O-])ccc2[nH]n1-c1ccc(Cl)cc1
COc1ccc(NC(=O)CN2CCN(C3CCCCC3)CC2)cc1OC
CC(C)(C)c1ccc(C=Cc2c(N)cc(O)cc2F)cc1
CCN(CC)CCn1c2c(c(SCC(N)=O)nc1=O)CCc1ccccc1-2
CCNc1ccc(N2CCN(C(=S)NC(=O)Cc3cccs3)CC2)c(Cl)c1
COCCn1c(SCC(=O)Nc2c(C)cccc2C)nnc1-c1ccncc1
O=C(CCn1c(=O)c2cccn2c2ccc(F)cc21)NCc1cccc(F)c1
O=C(Cc1ccc2ccccc2n1)c1ccc(ONc2ccc(C(F)(F)F)cc2)cc1
CC(=O)Nc1ccc(NCC(=O)Sc2nc(=O)c(C)c(-c3ccc(C)cc3)[nH]2)cc1
COc1cc(NC(=O)COC(=O)C=Cc2ccco2)cc(OC)c1OC
CN1C(=O)CCC2(C)C3CCC4(C)C(CCN4C(=O)c4cccc(-c5cccc6cc[nH]c56)c4)CC3CCC12
Cc1ccccc1NC(=O)NN=Cc1ccc(-c2ccc(C(=O)O)cc2)o1
Cc1ccsc1CNC(=O)c1nn(-c2ccc(Cl)cc2Cl)c(-c2ccc(Cl)cc2)c1C
COc1ccc2c(c1)CCCN2Cc1cnc(Cl)c(C)c1
NCCCCNC(N)=NC(=O)Cc1ccc2c(c1)Cc1ccccc1-2
CC1(C)C=CC(=O)C2(F)C3C(=O)N(C(=O)O)C(=O)C3C(NCC3(OC(=O)C(=O)OCc4ccccc4)COC3)CC12
CCN(C)C(=O)c1cn2cccc(-c3cc(OC)cc(OC)c3)c2n1
CC(C)CCCC(C)C1CCC2C3=C(C(=O)OC24C=C(CO)C(=O)O4)C(O)CC31C
CCCn1c(=O)c2nc(C=Cc3ccc(OC)c(OC)c3)[nH]c2n(CCC)c1=O
CCOC(=O)c1ccc2[nH]c3ccccc3c(=O)c2c1
CCCc1cc(C(=O)C(Cc2cccc(NNS(=O)(=O)CCC)c2)C(=O)O)cc2c(C)n[nH]c12
CCN(CC)S(=O)(=O)c1cccc(NCC(=O)N2CCN(C)CC2)c1
COc1ccc(C=NNC(=O)c2ccccc2)cc1
CC(C)c1nnc2n1CCN(C(=O)c1csnn1)C2
COc1cc(OC)cc(OC(=O)CNCC(c2ccccc2)N2CCc3ccccc32)c1
Cc1oc(C2CCN2C(=O)CCOc2ccccc2Cl)cc1C(N)=O
CCc1ccc(-c2cc(-c3n[nH]c(=O)[nH]3)c(C)o2)cc1
CC(CO)C1Oc2c(NCN(C)S(=O)(=O)c3ccc(Cl)cc3)cccc2C(=O)N(S(=O)(=O)c2ccc(Cl)cc2)CC1C
COC(=O)N1CC(n2cc(-c3cc(C)cc(C)c3)nn2)C(O)CC1c1ccccc1
COc1ccc(NC=CC(=O)c2ccc(O)cc2)cc1
CSc1ccc(Oc2nc(C)ccc2C(=NO)N2CCN(C3CCCCC3)CC2)cc1
COc1ccc2c(c1)sc1cnc(C(=O)NC(C(=O)O)C(C)C)cc12
COCCN(CCOC)C(=O)CCCc1nnc2n(Cc3ccc(F)cc3)c(=O)c3sccc3n12
COC1(C(=O)NCC(C(O)C=NOCc2ccccc2C)N2CCC(C(=O)OC3CCCC3)CC2)CCCC1
COC(=O)C(N)CC(=O)N1C(O)CC2CC(c3ccc4c(c3)OCO4)OCC21
Cn1c(CN2CC3(CCN(C(=O)c4ccccc4)CC3)C2)cc2ccccc21
Cc1cc(C)c(OCc2ccc(CNCc3c(C)n(CC(=O)O)c4ccccc34)cc2)c(C)c1
COc1ccc(C=CC(=O)NNc2ccc(CCC(=O)C3CCCC3)cc2)cc1
C=CCC(=O)NC(C)Cc1ccccc1
CC(Nc1ccc(OC(F)(F)F)cc1)C(=O)OS(=O)(=O)c1ccc(Cl)c(C(=O)N2CCOCC2)c1
COc1ccc(C(=O)NC(=Cc2ccc(OC)cc2OC)C(=O)NCC(=O)O)cc1
CCC(=O)c1ccc(OC(=O)CNN2CCC(CCCOc3ccc(C(=C(CC)c4ccncc4)c4ccc(OC)cc4)cc3)CC2)cc1
COc1cccc(NCc2ccc(C(=O)NN=Cc3ccc(F)cc3)o2)c1
CCCN(C(=O)c1cc(OC)c(OC)c(OC)c1)N(C(=O)c1ccc(OC)cc1)C(=O)c1ccc(OC)cc1
CCCc1noc(-c2cccc(S(C)(=O)=O)c2)n1
COc1ccc(-n2c(SC(=O)CNC3CCCC3)nc3c(c2=O)SCC3)cc1
CC(NC(=O)NCc1ccccc1)c1ccc(-c2ccccc2F)o1
COc1ccc(-n2nc(C(=O)C3CCN(C)CC3)cc2-c2ccc(ONc3ccncc3)cc2)cc1
Cc1nc(SCC(=O)Nc2cc(C(F)(F)F)ccc2Cl)c2c3c(sc2n1)CCCC3
O=C(CNc1ccc(Br)cc1)N1CCN(S(=O)(=O)c2ccc(Br)cc2)CC1
CN(C)c1ccc2nc(SCC(O)CO)sc2c1
COCCNC(=O)C1(C)Oc2ccc(Cl)cc2N1C(=O)c1cccc(Cl)c1F
CCOC(=O)CCCCCC(NC(=O)c1ccc(OCCSc2nc(C)cc(C)n2)cc1)C(=O)NC(c1ccc(C)cc1)P(=O)(OCC)OCC
Cc1ccc(C(=S)N2CCN(c3cccc(C(F)(F)F)c3)CC2)o1
Cc1cccc(NCC(=O)N2C(=O)NC(CCc3ccccc3)C(C)(C)C2=O)n1
O=C(NCc1ccncc1)C1CCCN(S(=O)(=O)N2CCCC2)C1
O=c1[nH]c(=O)n(C2CC(F)C(CO)O2)cc1F
NCCCOCC(=O)NC(=O)C(=O)NO
COc1ccc(C(=O)NS(=O)(=O)c2ccc(CN3CCCC3)cc2)cc1OC
CN1CCN(c2ncc(C(=O)Nc3cccc(C(N)=O)n3)c(NCc3cccc4ccccc34)n2)CC1
Cc1cccc(N2CC(C(=O)N3CCC(C)CC3)CC2=O)c1C
CSC(=O)C(CCNC(=O)C(CCNCc1ccc2ccccc2c1)S(=O)(=O)Sc1ccccc1C)NC(CC(C)C)C(O)CC(=O)NCc1ccccc1
CC(C)CC(C(=O)NO)N(Cc1ccc(CNC(=O)c2cccc(N3CCC4(CC3)OCCO4)c2)cc1)S(=O)(=O)c1ccc(Cl)cc1
O=C(NN=Cc1cccc(O)c1O)c1ccncc1
CCc1ncnc(-c2ccc(C(=O)N3CCN(C)CC3)c(Cl)c2)c1C#Cc1ccc(N)nc1
CCNC(=O)CNc1ncc2c(n1)-c1cc(O)c(OC)cc1Cc1ccccc1C2
Cc1cc(C)c(S(=O)(=O)N(CCC(C)C)C(Cc2ccccc2)C(O)CNC(=O)N2CCOCC2)c(C)c1
Fc1ccc(C2=CC=C3OCCC4C(C2)N2CCC3C42)cc1
CC(=O)OC1C(=O)CC(C)C(OC(C)=O)C1C(C)=O
COc1cccc(-c2ccc3c(c2)-c2c(c(C)nn2C)C(C)(C)O3)c1
CC1CCN(c2c(F)cc3c(=O)c(C(=O)O)cn(C4CC4)c3c2F)CC1N
COC(=O)C1=CCC2c3[nH]c4ccccc4c3CCN2C1
Fc1ccc(-c2nc(-c3ccc(Cl)cc3)c(-c3ccccc3)[nH]2)cc1
C[N+]1(C)C2CCC1CC(CC(=O)c1cccs1)C2
CC(C)=CCCC(O)(C1CC2C(=O)c3cnn(C)c3C(C)(C(O)C(=O)C(=O)Nc3cccc4cccnc34)C2C(C)C1=O)C1CCCN1C(=O)c1ccccc1
CN(CCO)CC1=CC2(N)C3Cc4ccccc4C2(CCN3CC2CC2)CC1=O
O=C(NCC1CCCO1)c1ccc(Br)cc1
CCCCCCCCCCCCCCCCOC1OC(CO)C(O)C(O)C1O
CC(NCc1ccccn1)C(=O)NC(=O)c1ccco1
CCN(CC)CC(=O)Nc1cc(-c2sc(Cc3ccccc3)nc2C)ccc1C
O=c1c2cc(O)c3c(=O)c4ccc5ccccc5c4c(=O)c3c2c(=O)c2c(O)ccc(O)c12
O=C(O)CCC1c2ccc(C(=O)O)cc2-c2ccc(F)cc21
CN1Cc2ccc(-c3ccc4[nH]c(NCCCNC(=S)NCc5cccc([N+](=O)[O-])c5)nc(=O)c4c3)cc2C1
CCCCCCCCCCCCCCOc1ccc(COP(=O)([O-])Oc2cccc(C[n+]3csc(C)c3)c2)cc1
O=C(NCCCCC(NS(=O)(=O)c1ccccc1)C(=O)O)C(CCCc1ccccc1)CP(=O)(O)O
Cc1ccc2oc(-c3ccc(NCC(=O)C4(S(=O)(=O)c5cccc(OC(=O)NO)c5)CCOCC4)cc3)nc2c1
CCNc1c(NS(=O)(=O)c2ccc3c(c2)CCCC3)c(=O)oc2ccccc12
Cc1ccccc1N1CCN(CN2CCC3(CC2)CC3Cc2ccc(-n3ccnc3)cc2)CC1
CCOC(=O)CCCc1cn(CC(=O)NCc2ccccc2)nn1
O=C1Nc2cc(O)ccc2C1=Cc1ccc(O)c(O)c1
Sc1c[nH]c2cccc(OCCNCc3ccc4c(c3)OCO4)c12
CCc1ccc(C2CNCCc3c2[nH]c2c3c(=O)nc3sc(C)cn32)cc1
COc1ccc(C)cc1NC(=O)CCN1C(=O)C2C3C=CC(C3)C2C1=O
CCCCOc1ccc(OC(=O)c2cc(CNc3ccc(Cl)cc3)on2)cc1
CC(C)=CCCN1CCC2(CCN(C(O)(c3ccccc3)c3ccccc3)CC2)C1
Cn1c(=O)[nH]c2nccc(Oc3ccc(NC(=O)NC(=O)c4ccccc4)cc3)c21
CC1(C)CCC2(C(=O)O)CCC3(C)C(=CCC4C5(C)Cc6c([nH]c7ccccc67)C(C)(C)C5CCC43C)C2C1
COCC=CC(=O)CCCC1C(O)C2CCN1CC2CCC(=O)CCCCCCCC(=O)O
CC(C)=CCCC(C)(O)C1C(OC(=O)c2ccccc2)C2=C(C)C(O)CC2C1(C)C
Cc1ccc(NN2CCCCC2)cc1S(=O)(=O)C(=O)CN(C)C
CCc1ccc(C2CC(=O)C=CC2C)cc1
CC(C)CC(C(N)=O)C(=O)C(=O)C(CCCCNC(=O)c1ccc(N)cc1O)NN1CCCC1N
CC12CCC3C(CCC4CC(OCOCCCCCCOCC5OC(OC6C(O)CC(O)C(O)C6O)C(O)C(O)C5O)CCC43C)C1CCC2=O
CNC(=O)c1csc(NC2=NS(=O)(=O)c3cc(Cl)ccc3N2c2ccccc2OC)n1
CC(C=NNC(=O)c1ccoc1C)=CC=Cc1ccccc1
CC(CO)OCC(CF)Nc1nc(-c2ccc(Br)cc2)cc2ncn(C)c(=O)c12
c1cc(-c2ccc3cnc4ccc(C5=NCCN5)cc4c3c2)ccc1C1=NCCN1
CC(C)C(CC(O)C(N)CN1CC(=O)N(c2ccccc2Br)CC1(C)C)C(=O)NCC(C)(C)C(N)=O
N#Cc1cc(-c2ccccc2)cc(C(F)F)c1
CN1C(=O)CSC1c1ccccc1
COc1cccc(-c2n[nH]c(Nc3ccc(C)c(Cl)c3)nc2=O)c1
NC(CC1CCC(c2ccccc2)CC1)C(=O)O
COc1ccc(C=Cc2c(C=Cc3cc(OC)cc(OC)c3)cc(OC)cc2OC)cc1
CCOc1ccc(NC(=O)c2ccc(S(=O)(=O)NC3(C(=N)N)CC3)cc2)cc1
CCCS(=O)(=O)NC1(c2ccccc2)CCC(CN2C3=NCCN3c3cc(Cl)ccc32)CC1
O=C(Nc1ccc(OC(F)(F)F)cc1)Nc1cncnc1N1CCOCC1
COC(=O)c1c(-c2ccc(C#N)cc2)c2cc(C)ccc2c(=O)n1C
N#Cc1cccc(Oc2ccnc(C(=O)Nc3cccnc3)c2)c1
C=CCOC(=O)NOP(=O)(OCCOC(=O)OCC)C(CC(=O)O)CC1OC(n2ccc(N)nc2=O)C(C)(F)C1O
COc1ccc(NC(=O)NC(=O)NNC(=O)c2cc(OC)c(OC)c(OC)c2)cc1
NC(CS(=O)(=O)C(CF)C(=O)O)C(=O)O
CC(=O)N1CCN(CC(O)COc2ccccc2)CC1
O=C(NCCN1CCOCC1)N1CC(=O)N2CCc3ccccc3C2C1
O=C1C=CC(=O)N1O
COc1ccccc1N1CCN(CC(O)COc2ccc(-c3nc(C)n[nH]3)cc2C)CC1
CC(C)n1cc(C(=O)c2cncc(NC(=O)Cc3csc(C4CC4)n3)c2)c2cncnc21
COc1ccc(OC)c(NC(=S)NCCN2CCOCC2)c1
c1ccc(OCCNCCOCn2cnc3ccccc32)nc1
CC(=O)NC1C(OC(C)=O)OC(OC(C)=O)C(OC(C)=O)C1COC(C)=O
Cn1cc[n+](CCNc2ccc(C(F)(F)F)cc2)c1C=NO
O=C(COc1cccc2[nH]cc(S(=O)(=O)c3ccc(F)cc3)c12)Nc1cccc2cccnc12
Cc1cccc2[nH]c3cnc(Nc4ccc(O)cc4)cc3c12
CCOc1ccc(C(=O)NC(=O)CN(CC)c2c(N)n(Cc3ccccc3)c(=O)[nH]c2=O)cc1OC
COc1ccc2c(c1)oc(=O)c1c3ccccc3[nH]c21
Cc1c(C)n(CC2Cc3ccccc3C3(C)CC4(C(=O)NCC4c4ccccc4)C(=O)N23)c2ccccc12
O=C(CCNC(=O)c1ccccc1O)NN=Cc1cccs1
CCC(=O)CCCCCCCCCCCC(C)OP(=O)(O)OC1NC(CO)C(O)C(O)C1O
CCN(CC)Nc1ccc(S(=O)(=O)S(=O)(=O)c2cccc(F)c2)cc1
Cn1cc(C2CC2C(=O)Cc2cccc(-c3cc(NNCCN4CCCCC4)nn3-c3ccccc3F)c2)cn1
CCNC(=O)Nc1ccc(-c2ncc(-c3ccc4c(c3)OCO4)[nH]2)cc1
Cc1ccccc1C1CCc2cc(Oc3ncc(C(=O)C4CCN(C(=O)O)CC4)s3)ccc2O1
COc1ccc(OC)c(CNc2cnc(Oc3cccc(C(F)(F)F)c3)nc2)c1
COc1ccc(C2CC3(C)C(O)CCC3C3CCc4cc(O)ccc4C23)cc1
CNc1nc2nc(C)nc(Nc3ccc(F)cc3)c2s1
Cn1nc(N(CCO)S(=O)(=O)c2cccc(Br)c2)ccc1=O
Nc1n[nH]c2cc(-c3cccc(NS(=O)(=O)c4cccs4)c3)ccc12
O=C(Cc1c(Cl)cncc1Cl)c1ccc(ONc2ccc(N3CCCCC3)c(Cl)c2)cc1
O=C(O)CC(CC(=O)c1ccc(Br)cc1)C(=O)O
COc1cc2ncc(C(N)=O)c(Nc3ccc(F)cc3F)c2cc1OC
O=C(COc1ccc(C2=NS(=O)(=O)c3ccccc3N2)cc1)N1CCOCC1
CC(C)NNc1nc2cccc(C(=O)S(=O)(=O)c3ccc(F)cc3)c2s1
CC(=O)Nc1ccc2c(C=CC(=O)O)n[nH]c(=O)c2c1
COc1cc(C(CN2CCN(C(=O)C(=O)c3c[nH]c4ccccc34)CC2)=NO)cc(Br)c1OC
CCCN(CCC)C1CCc2c(ccc(O)c2O)C1
COc1ccc(C(=O)Nc2ccc(F)cc2F)nn1
COc1cc2c(cc1OC)CN(c1nc(C)c(CCOC(=O)Nc3cccc(C)c3)s1)CC2
COc1c(N2CCC(N(C)C)CC2)c(C)cc2c(=O)c(C(=O)O)cn(-c3nccs3)c12
COc1cc(C=CC=C(OC(=O)C(C)NC(=O)OC(C)(C)C)C(=O)C=Cc2cc(OC)c(OC)c(OC)c2)cc(OC)c1OC
CC(C)CC(NC(C(=O)NC(=O)CCN)C(C)C)C(=O)NC(=O)C(O)C(Cc1ccccc1)Nc1cccc(-c2nn[nH]n2)c1
CSc1ccc(C2CC(c3ccc([N+](=O)[O-])cc3)=NN2c2nc(-c3ccc([N+](=O)[O-])cc3)cs2)cc1
O=C(c1ccncn1)N1CC2CC1CN2C1COC(c2ccccc2F)C1
CC(=O)c1cc2cc(C(=O)NCCNc3ccc(C(=N)N)cc3)ccc2[nH]1
CCSc1nc(-c2ccc(OCC(=O)O)cc2)c(C#N)c(-c2ccco2)n1
O=C(Nc1cccc(Cl)c1)c1ncc(-c2ccc3sc(C(F)(F)F)nc3c2)cc1O
CCC(C)C(NC(CCc1ccccc1)C(=O)O)C(=O)N(C)C(=O)C(CC(C)C)NC(CCC(=O)O)C(=O)NC(C)=O
O=C(O)CCCn1cnc2c(F)ccc(F)c21
CN1CC=C(c2cc3ccccc3o2)CC1
OC1CCC(OCc2ccc(F)cc2)CC1N1CCN(CC2CCCCC2)CC1
N#Cc1ccc(NCC(=O)OC(=O)c2cc(Cl)ccc2Cl)c(C(F)(F)F)c1
NCc1cc(NC(=O)N2CCC(c3noc4cc(F)ccc34)CC2)cc(C(F)(F)F)c1
COc1ccccc1C=NNC1=NC(=O)CS1
CCCCCOC(Cc1c[nH]c2ccccc12)C(=O)NC(=O)C(CC(=O)O)NNC(=O)C(CCCCN)NC(=O)C(CCC(=O)O)NC=O
COc1ccc2c(c1)C=C(c1ccsc1)CN1CCc3c([nH]c4ccccc34)C21
Cn1cc(S(=O)(=O)N(Cc2ccco2)C(=O)CNCc2ccco2)c(=O)n(C)c1=O
CNCCN1C(=O)SC(=Cc2ccc(N(CCCl)CCCl)cc2)C1=O
NC(=O)CSc1nnc(-c2c[nH]c3ccccc23)n1Cc1ccccc1
COc1ccc(CNC(=O)c2cc3c(C)nn(-c4ccccc4)c3s2)cc1
C=C1C(=O)OC2CC(C)=CC3OC3(C)CCCC(=O)C(C)(C)C(OC(=O)c3cccc4ccccc34)C12
CCCC(=O)OC1CCC2(C)C(CCC3C4CCC(=O)C4(C)CCC32)C1
COc1ccc(-c2cc(=O)n3c(=O)n2C2CCC(C)C2(COC(C)=O)C(OC(C)=O)C3c2ccccc2)cc1
COc1cc(C)c(NCC(=O)Sc2nnc(C)c3c(C)n(-c4ccccc4)nc23)cc1OC
Cc1nc(CNCc2ccc(N3CCc4ccccc43)o2)c(C)c(Br)c1O
COc1ccccc1Cn1c(NCc2ccco2)nc2c1c(=O)n(C)c(=O)n2C
CCCCC=CC(=O)CC(=O)Oc1ccc(-c2ccc(OC)c(OC)c2)cc1OC
CC(CCc1ccc(O)cc1)NC(=O)CCc1cccs1
Cc1ccc2[nH]c(-c3ccccc3OC(=O)CNCC3CCCO3)nc2c1
COC(=O)C1C(=O)C(O)C(O)C2OC(=O)C(OC(=O)c3ccccc3)CC12O
Cc1cc(N2CC3CC(C(=O)O)N(C(=O)c4ccccc4-n4nccn4)C3C2)nc(C)n1
Cc1ccc(CNC(=O)NCC(c2ccc3c(c2)OCO3)N2CCOCC2)cc1
Cc1ccccc1CNCC(=O)Sc1nncn1C
COc1ccc(-c2noc(-c3cccc(C(=O)O)c3)n2)cc1
Cc1oc(-c2ccccc2)nc1C(C)n1c(COc2ccc(CN3CCCC3)c(CO)c2)nc2ccccc21
CC(C)c1cc(=O)nc(SCC(=O)N2c3ccccc3NC(=O)C2(C)C)[nH]1
CCOc1nc(Nc2ccc(F)cc2)c(C(=O)c2cccnc2)s1
COc1ccc(-n2c(C)nc3ccc(NC(=O)NC(=O)CNC(CC(=O)O)c4ccc(C)cc4)cc32)c2scnc12
C1=Cc2ccccc2CC=C1Nc1nc2ncccc2s1
CCCCCCCCCCCC[N+](C)(C)Oc1ccc2c(c1)C(=O)N([N+](C)(C)[N+](C)(C)CCCN1C(=O)c3cccc4cccc(c34)C1=O)C2=O
N#Cc1c(-c2ccc(F)cc2)c(NC(=O)c2ccc(Cl)c(Cl)c2)n2c1CCC2
c1ccc(CCCN2C3CCC2CN(c2ccccn2)C3)cc1
CCCCCCCCCCCCCCCCCCCCC(=O)NC(C)C(=O)OCCCN
O=c1nc(NCO)[nH]c2c1nc(Cl)n2C1OC(C2CCCO2)C(O)C1O
COCCNC1CCN(c2c(F)cc3c(=O)c(C(=O)O)cn(C4CC4)c3c2OC)C1
O=C(CSc1nccn1-c1ccc(Cl)cc1)Nc1ncc(Cl)cc1Cl
CC1CC(=O)C(CC2C(C(=O)CC(C)(C)C)=C(O)CC3C(C(=O)O)=C(O)CCC32C)C(=O)C1
CCCCCCCCCCCCCCCCCC(O)C(CO)CO
CC(=O)C(=O)c1cc(NNc2cc(C(=O)C(=O)c3cc(NC(=O)c4cc(NNCCC(=N)N)cn4C)cn3C)n(C)c2)cn1C
CCCCc1ccc(CCCCC(N)(CO)C(=O)O)cc1
O=C(CN1CCCCC1)Nc1c(F)c(F)c(F)c(F)c1F
CC1(c2cc(NC(=O)c3ccc(Br)cn3)ccc2F)N=C(N)COC1F
CCNC(=O)C(=O)c1ccc(F)c(Nc2ncnn3cc(NNC4CCC(C(=O)NCCOC)C4O)c(C)c23)c1
CC(C)(C)c1cc(NC(=O)Nc2c(Cl)cccc2Cl)no1
CC(C)CC(NC(=O)C(CCCCN)C(=O)C(N)CC(=O)O)C(=O)NC(=O)CC(NCCCCNc1ccc(CC(N)=O)cc1)C(=O)O
CCCCCCC(=O)c1ccc(-c2ccc(CNCCCCCNCc3ccncc3)cc2)cc1
CCCCCCCCCCCCC(C)OCC(O)COCC1CO1
CC(C)(NC(=O)C1CCN(Cc2ccccc2F)CC1)c1ccc(S(C)(=O)=O)cc1
O=C(CNc1cc(C(F)(F)F)ccc1N1CCOCC1)OC(=O)c1ccc2ccccc2c1
O=C(c1ccccc1)N1CCNc2nccnc2C1
N#Cc1cccc(Nc2nc3ccccc3nc2-c2ccc(C(=O)O)cc2)c1
Cc1c(-c2nnc(-c3ccc(Cl)cc3)o2)c(=O)n(-c2ccccc2)n1C
CC(C)n1c(O)c2[nH]ccc2nc1=O
CCC(=O)N1CCC(c2cc3cc(Cl)ccc3[nH]2)CC1
CC(C)C(NC(Cc1ccccc1)C(=O)NC(=O)N1CCCC1C(=O)N1CCCC1)C(N)=O
COc1cccc(-c2cc(N3CCN(c4cccc(C)c4C)CC3)n(Cc3ccccc3C)c(=O)c2)c1
CC1(C)C2CCC1(NC(=O)N1CC(=O)N3C(CCC3S(=O)(=O)c3ccccc3)C1)C(CS(=O)(=O)N1CCCCC1)C2
CCS(=O)(=O)c1ccc(CNCCc2c[nH]c3ccc(OS(=O)(=O)C(F)(F)F)cc23)cc1
CC1CN(C(C)CO)C(=O)CCCn2nncc2COC1CN(C)S(=O)(=O)c1ccc(Cl)cc1
S=c1[nH]nc(Nc2cccc(Br)c2)s1
CC1(OC2OC(CO)C(O)C(O)C2O)CSC2=C(C(=O)OC2O)C1C(=O)O
CSc1ncc(CO)n1Cc1ccc(-c2ccccc2-c2nnn[nH]2)cc1
CC(Nc1ccncc1)c1cc(C(=O)NC2CC2)cc2c(=O)cc(N3CCOCC3)oc12
COc1cc(C=CC(=O)OCc2cn(C3OC(CO)C(O)C(O)C3O)nn2)cc(OC)c1OC
N#Cc1c(NC(=O)c2ccc(Cl)cc2)sc2c1CCCC2C(N)=O
NCCCNc1ccc(N)cc1
COc1ccc(Cl)cc1S(=O)(=O)Nc1cccc(-c2ccc3nncn3n2)c1
CCC(CO)Nc1nc(NCc2ccco2)c2ncn(C(C)C)c2n1
CC(=O)NCCNc1nc(-c2ccc3c(Cl)c[nH]c3c2)c(C(=O)NCCN(C)C)s1
COc1cc(C=CC(=O)C=Cc2ccc(O)cc2)ccc1O
O=c1[nH]oc(C2CCN2)c1Cc1cccc2ccccc12
CCC(CCC(C)C1CCC2C3CC=C4CC(O)CCC4(C)C3CCC12C)C(C)C
CCC(CCCC(C)OC(C)=O)C1CCC2C3C(O)CC4CC(O)CCC4(C)C3CC(O)C12C
CC(C)NC(=O)C(C)(C)c1ccc2[nH]c(-c3ccc(Cl)cc3)c(CCC(=O)N3CCCCC3)c2c1
COc1ccc(S(=O)(=O)N2CCCC2)cc1C(=O)O
O=C(O)Cc1cccc(Nc2ccnc3cc(-c4ccc(CN5CCC(O)C5)cc4)ccc23)c1
CCCc1cc(=O)n2nc(NS(=O)(=O)c3ccc(Cl)cc3)nc2[nH]1
CC(=O)Nc1nsc(-c2cc(F)cc(CCO)c2F)n1
COC(=O)CCC1CCC2(C(=O)O)CCC3(C)C(=CCC4C5(C)C(O)C(=O)C(O)C(C)(C)C5CCC43C)C2C1(C)O
CC(NC(=O)OCc1ccccc1)N1C(=O)C2C(C1=O)C13C=CC2(CC1C(C)(C)C)O3
CC(C)CC(NC(=O)C(Cc1ccc(OCCOc2ccccc2)cc1)NC(=O)OC(C)(C)C)C(=O)O
CC(C(=O)NCCCC(=O)O)c1ccc(OCC(O)C(O)CO)c(C(C)(C)C)c1
CCONc1ccc(C(=O)C(=O)CN(C)CC(=O)C2CC3CCC2C3)cc1
CCn1c(=O)c(=O)n(-c2ccc(C(C)C)cc2)c2cc(C(=O)c3cnn(C)c3O)ccc21
CC(=O)c1cc(Br)cc(NC(=O)C(F)(F)F)c1O
CCONc1cnc2[nH]c(C(=O)C(=O)c3ccc(OC)cc3)cc2c1
O=C1C(=O)N(Cc2ccc(-c3ccc(F)cc3)cc2)c2ccc(F)cc21
CCCCCCCCCCNc1ccc(NCC(C)CC)c2ncncc12
CCc1cc(C(O)(C(F)(F)F)C(F)(F)F)ccc1N1CCN(S(=O)(=O)c2cc(C(F)(F)F)ccc2-c2cccc(C)c2)C(C)C1
CC
Cn1nnnc1SCC(=O)Nc1ccc2c(c1)OCCO2
Cc1nsc(C(=O)Nc2cccc(F)c2)n1
CCn1c(Cc2ccccc2)nnc1SCC(=O)NN=Cc1c[nH]c2ccccc12
OCC1CN2CCC1CC2
COc1ccc2oc3[nH]c4ccc(OC)c(=O)c-4c(O)c3c(=O)c2c1
CC(=O)NC1CCN(c2cc3c(c(-c4cccnc4)c2)OCC3)CC1
CCc1cccc(OCCC(=O)OCC(=O)N(C)Cc2c(F)cccc2Cl)c1
COc1c(O)ccc2c1-c1ccc3c(c1C(=Cc1ccc(C(F)(F)F)cc1)O2)C(C)=CC(C)(C)N3
CNC(=O)N1CCC2(CC1)CN(c1cccc(-c3nccs3)c1)C2=O
CC(C)(C)NS(=O)(=O)c1ccccc1-c1ccc(-c2nc3cc(F)ccc3[nH]2)c(F)c1
CNc1ccc(OC)c(-c2ccnc(NCc3ccc(S(C)(=O)=O)cc3)n2)c1
CCNC(=O)c1nn(-c2ccc(Cl)cc2Cl)c(-c2ccc(Cl)cc2)c1Cn1cncn1
CC1CN(C2CCC(N3CCCC3=O)CC2)CCC1(C)c1cccc(O)c1
CCC(=O)Nc1cc(CN2CCc3ccccc3C2)cc(OC)c1OC
O=C(O)CC(CC(=O)C1CN(OCn2nnc3ccccc32)C(CNC(=S)Nc2ccc(Cl)cc2)C1NC(CC(=O)O)C(=O)O)C(=O)O
CC1CCC2C(C=Cc3ccccc3)C(Nc3ccc(CC(=O)O)cc3)OC3OC4(C)CCC1C32OO4
CC(C)(Cc1nc2cc(OCc3nc4ccccc4s3)ccc2n1Cc1ccc(-c2ccccc2)cc1)C(=O)O
Cc1ccc2[nH]c(Cn3c(=O)c4c(nc(OCc5ccccn5)n4C)n(C)c3=O)nc2c1C
Cc1nc(-c2ccccc2)cc(-c2ccccc2)c1C(=O)NC1CCC(C)(C)C1(C)C(=O)NCc1ccccc1F
CCNC(=O)N1CCCC1c1c(C)cnn1C
Cc1ccc(C(=O)N2CCc3cc(S(=O)(=O)N4CCC(C)CC4)ccc32)cc1
CCC(=O)OCCC(=O)OC1(C)C2CC3(CCC2(C)O)C(C)CCC31
CC1(C)CCCC2(C)C1CCC13CC14CC(O)CC(O)=C4CC23
COc1cccc2c1N(OC(N)=O)C13CCC4(C=C1C=O)CCCN1CCC23C14
O=C(COc1ccccc1)NN=C1NS(=O)(=O)c2ccccc21
CC1=C(C(=O)OCC(C)C)C(c2ccccc2[N+](=O)[O-])C(C(=O)OCC(C)c2ccccc2)=C(C)N1
c1cc2c(NC3CCCCC3)nc(-c3ccc4ncnn4c3)cc2cn1
COc1ccc(Cc2nc(-c3ccc4cc(F)ccc4c3)no2)cc1
COc1ccc(CNc2ncnc3oc(-c4ccc(F)cc4)cc23)c(OC)c1
Cc1c(Nc2c(C#N)cncc2C=Cc2ccccc2C(=O)O)ccc2[nH]ccc12
O=C(NCc1cccs1)c1noc(-c2cc(Cl)c3c(c2)OCCO3)c1[N+](=O)[O-]
CCCSc1nnc(N)n1Cc1ccccc1
CC(C)(C)C(=O)Nc1ccc(CC(=O)N2CCN(c3ccc(F)cc3)CC2)cc1
O=C(Cc1cn(C(=O)c2ccccc2)c2ccccc12)NCc1ccccc1
COCc1c(C)nc2c(c1C)C(=O)C(=O)c1ccccc1-2
COc1ccc(-c2ccc3nnc(SCC(=O)NCc4ccc5c(c4)OCO5)n3n2)cc1
CC1CCC[N+]1(C)CCNC(=O)C(N)Cc1ccc2ccccc2c1
CC(=O)NC(C)c1ccc(OC2CCN(c3ccnc(OCc4cccc(F)c4)c3Cl)C2)cc1
COc1ccc2cc(-c3cn(C4CC(n5cc(C)c(=O)[nH]c5=O)OC4C(=O)NCc4ccc(N)cc4)nn3)ccc2c1
CC(C)(O)CNC(=O)C(=O)Nc1cccc2c(=O)[nH]nc(O)c12
O=C(Cc1ccccc1)C(F)(F)C(F)(F)F
CCCCCCCCCC(C1CCN(CCCCCCC)CC1)C(O)NC(=O)C(Cc1ccccc1)NC(=O)c1cc2ccccc2[nH]1
CC1(CNC(=O)c2ccc(C(F)(F)F)cc2)CCc2ccccc2O1
COc1ccccc1C(=O)NC(=O)C=Cc1ccccc1[N+](=O)[O-]
Fc1cccc(OCc2nnc(SC3CCCC3)n2-c2cccnc2)c1
O=C(c1ccccc1)N1CCN(c2ccc3nnnn3n2)CC1
Nc1ncnc2c1c(F)cn2C1OC(CO)C(O)C1O
COc1ccc(CCNc2c(C(=O)NCc3cc(OC)c(OC)c(OC)c3)cnn2-c2ccccc2)cc1
Cc1ccc2c(N3CCN(CCc4cccc5c4NC(=O)CO5)CC3)cccc2n1
Cc1cc(C)c2ccc(=O)cc-2cc1C(=O)O
N#Cc1cc(S(=O)(=O)Nc2nccs2)ccc1Oc1ccc(Cl)cc1-c1ccnn1C1CNC1
COC(=O)c1ccccc1C(=O)NC(=O)C(CSC1Cc2ccccc2C1)NCCCN
COc1cccc(-c2noc(C3CCCN(C(=O)COc4ccccc4Cl)C3)n2)c1
NC(=O)NCC1CN(C2c3ccc(Cl)cc3CCc3cc(Br)cnc32)C(=O)O1
O=C(Nc1cncnc1)N1CCN(c2ncc(C(F)(F)F)cc2Cl)CC1
COc1ccc(C2([N+](=O)[O-])N=C(C)C(c3ccc(OCc4ccccc4)cc3)N(C)C2=O)cc1
CC(=O)N1CC=C(c2nc[nH]c2-c2ccccc2OCCCCCCCN2CCCC3(CCc4ccc(F)cc43)C2)CC1
O=C(CC1CCNCC1)Nc1c(Cl)cc(I)cc1Br
CC(=NNC(=O)c1cccnc1)c1ccco1
CCC(CNSc1ccc(OC)c(C(=O)C(C)C)c1)c1ccccn1
Clc1ccccc1C1NCc2ccccc2O1
COc1cc(OC)c(-c2nsc(NC(=O)C(c3ccc(C(F)(F)F)cc3)c3ccc(C(F)(F)F)cc3)c2-c2ccc(C(F)(F)F)cc2)cc1F
Cc1nc(N2CC(c3ccccc3)C2Cc2c(Cl)ccc(F)c2Cl)sc1C
Cc1cc(N)c2c(c1)C(O)c1ccccc1-2
O=C(Oc1ccc(F)cc1F)c1cc(CNc2ccc(F)cc2F)on1
Cc1csc(NC(=O)CCn2nc(C)cc2C)n1
FC(F)(F)COCC1CNCC1c1noc(-c2ccc(Cl)cc2)n1
Cc1cccc(-c2ccc3c(c2)CCc2c-3nc3ccc(F)cc3c2C(=O)O)c1
CS(=O)(=O)Nc1ccc(N2CCCCC2)c(S(=O)(=O)C=CC(=O)O)c1
N#Cc1ccc(Cc2nc(=O)cc(-c3ccc(F)cc3)[nH]2)cc1
CCC1CCCCN1CCCNC(=O)Nc1ccc2c(c1)nc(NC(=O)c1ccccn1)n2CC
O=C(Cc1ccc(F)c(F)c1)N1CCN(Cc2cccc(Cl)c2)CC1
CCCc1nnc(-c2ccccc2)n1C1CCC2c3cc4c(cc3CCN2C1)OCCO4
Cc1cc(CNC(=O)c2cc(NS(C)(=O)=O)ccc2F)sc1C
O=C(NN=C(c1ccccc1)c1ccccc1)c1ccccc1
O=C(NCCCN1c2ccccc2Sc2ccccc21)NCc1ccc(F)cc1
CCOc1ccccc1-c1nnc(SCC(=O)Nc2cc(C)nc(C)n2)n1-c1ccccc1
COc1ccc(C=Cc2ccc(-n3c4ccccc4c4nc5cc(C)ccc5nc43)cc2)cc1OC
O=C(c1ccccc1)c1ccc(COCC(O)CN2CCCCC2)cc1
Nc1cc2c(nn1)CCN(Cc1cccc(Cn3ccnc3)c1)C2
O=C(CO)c1cc2cc(OC3CC(CO)CN3Oc3ccc4[nH]c5c(c4c3)CCC5)ccc2[nH]1
O=c1[nH]c(=O)n(C2CC(O)C(CO)O2)cc1F
NC1C(O)C(OP(=O)(O)O)OC1n1cc2cc(CCCCCCCO)oc2nc1=O
CC(=O)NC1CC(O)C(OCc2ccccc2)OC1CO
O=c1nc2c3ccccc3nc(SCc3ccccc3)n2nc1-c1ccccc1
CONc1cccc(C(=O)CCN2CCN(CC(=O)c3ccc(O)c(F)c3)CC2)c1
CCNCCCNCCn1c(CC(C)=O)nc2nc3ccccc3nc21
NNC(=O)c1ccc(COc2ccc3ccccc3c2)o1
C=c1[nH]c2ccccc2c1=C(O)C(=O)NCCc1ccc(CC)cc1
COc1cc(NC(=O)Nc2cccc(F)c2)c(OC)cc1Cl
CN(C)CCc1ccc(NC(=O)Cc2cccc(-c3nc4cc(NN5CCCCC5)ncn4c3-c3ccccn3)c2)cc1
CC(=O)NCCc1cn(-c2ccccc2C)c2ccccc12
CCCCC(Cc1ccc(ONC(=O)C2(C(=O)c3c(Cl)cccc3Cl)CCCN2CC)cc1)C(=O)O
Cc1cnc(=O)n(CC(=O)NN)c1C
CC1=C2C(CC1C)c1c(cc3cccc(O)c3c1CO)OC2(C)C
C=CCn1c(SCC(=O)NCCc2ccccc2)nc2sc(CC)cc2c1=O
Cc1ccc2c(c1)C(=O)CC(c1ccc(Cl)cc1)O2
CCc1ccc(OC(=O)CCCCOC23COC4C(O)C(C)(C(CCC=C(C)C)C2)C4(C)C3(C)C)cc1
FC(F)(F)c1ccc(C=Cc2ccc3c(Br)cc(Br)cc3n2)cc1
O=C1CC(Sc2ccc(C3CCCCC3)cc2)C(=O)N1c1ccc(Cl)cc1
Cc1ccc(Nc2c(C)c(C)[nH]c(=O)c2C)cc1
O=C1c2ccccc2NC(c2ccccc2)N1c1cccc([N+](=O)[O-])c1
CCc1cc2c(cnn2C(=O)c2ccc(OC3CCN(C)CC3)cc2)c(=O)n1C1CC1
Cc1cccc(Nc2ccncc2NC(=O)c2nc(C3CC3)cnc2N)n1
COc1cc(C(=O)Nc2cccc(-c3nc4ccccc4s3)c2)cc(OC)c1OC
COc1cc(C(C)=O)ccc1OCCCN1CCc2ccccc2C1
CCCCN(CCCC)Cc1c2[nH]c(C(C)=O)c(N)c2c(C)c2c1[nH]c1ccc(O)cc12
Cc1cc(C)c(N2CCCn3c2nc(C)c3C(=O)Cc2ccc3c(c2)CCCC3NN2CCC(O)CC2)c(C)c1
CCC(=O)c1ccc(OCC(=O)Nc2cc(-c3ccccc3)nn2-c2ccccc2)cc1
CCN1C2=C(C(=O)CCC2)C(c2ccc(F)c(F)c2)C2=C1COC2=O
CC(C)CSCCCN1CCN(CC2COc3ccccc3O2)CC1
O=C(c1ccc(F)cc1)N1CCN(S(=O)(=O)c2ccc3c(c2)oc2ccccc23)CC1
Cc1ccc2nc3ccc(C(=O)NCCCN(C)C)cn3c(=O)c2c1
CC(=O)NC(Cc1csc(-c2cccs2)n1)C(=O)NC(=O)C(CCCNC(Cc1ccccc1)C(=O)NC(CC(C)C)C(N)=O)NC(=N)N
C=C(C)C1CCC2(C)C(C(=O)C=C3C4CC(C)(C(=O)NC(=O)CNCc5ccc(C(=N)N)cc5)CCC4(C)CCC32C)C1(C)C(=O)OC
COc1ccc(-c2cc3nc(NC(=O)NC(C)C)ccn3n2)cc1
CC(C)(C)c1ccc(C(=O)Nc2cccc(-c3nnc(-c4ccccc4)o3)c2)cc1
CCN1CCCCC1CCCNC(=O)Cn1nc2n(c1=O)CCCCC2
COc1ccc(C(=O)CSCC(=O)c2c(N)n(C)c(=O)n(C)c2=O)cc1OC
CCCCC(C)C1COC(C)(C(C)(C)N)O1
C=C1CC(O)C2C(C)(C(=O)O)CCCC2(C)C1CCCC(C)CCO
O=C(NC(=O)c1cc2n(n1)C(C(=O)NC(CNS(=O)(=O)c1ccccc1)C(=O)O)CC2)c1ccc2ccccc2n1
Cc1cc(C)nc(OC(C(=O)O)C2(c3ccoc3)NCC(=O)N(Cc3nc4cc(F)ccc4[nH]3)c3ccccc32)n1
FC(F)Oc1ccc(CNc2nc(-c3ccc(Cl)cc3Cl)nn2C2CCNCC2)cc1
O=C(NC(Cc1c[nH]c2ccccc12)C(=O)O)c1cc2ccccc2oc1=O
COc1ccc(C=Cc2cc(O)cc(O)c2)cc1OC
O=C(C=Cc1ccc(OC2OC(CO)C(O)C(O)C2O)cc1)c1ccc(O)c(O)c1O
Cc1ccc(CNCC(O)COc2cccc(F)c2OCC(C)(C)C)s1
CSc1nc(C)c(C2=NN(c3ccccc3)C(=NN)SC2)s1
CC(C)N1CCC(NCn2cc(C(=O)C3CCOCC3)c3cc(Cl)ccc32)CC1
COc1cc(C(=O)CCc2ccc(OC)c(OC)c2OC)c(OC)cc1OC1OC(C(=O)O)C(O)C(O)C1O
CN1CCN(C2CNC(C(=O)N3CCC(F)(F)C3)C2)CC1
CS(=O)(=O)OCC1OC(n2cnc3c(N)ncnc32)CC1O
CC(=O)c1ccc(C2c3[nH]c4ccccc4c3CCN2C(=O)CN2CCN(c3cccc(C)c3)CC2)cc1
COc1ccccc1CN(CC(C)(C)C)S(=O)(=O)c1ccc(C(=O)O)cc1
CCN(CC)CC(=O)N(c1ccc(C(O)(C(F)(F)F)C(F)(F)F)cc1)S(=O)(=O)c1ccc(OC)cc1OC
Cc1nc2ccccc2c(N2CCN(Cc3ccccc3)CC2)c1-c1ccccc1
Cc1cc2nc(-c3c(F)cccc3F)nc(N3CCOCC3)c2cc1Cl
CCCn1c2ccc(OC)cc2c2c(=O)c3ccccc3oc21
CC1CC2C(C(C(O)c3cc(-c4ccccc4)ccc3F)CC1C(O)c1ccccc1F)C2(C)C
Cc1c(C(=O)N2CCCCCC2)c(S(=O)(=O)Nc2ccc(F)cc2)c(C)n1C
Cc1ccccc1C1CCCN(S(=O)(=O)c2cc(Cl)c(Cl)cc2Cl)C1
COc1ccccc1CNS(=O)(=O)c1ccc2[nH]c(=O)c(O)nc2c1
COc1nc(N)c2ncn(C3OC(CSCCC(=O)O)C(O)C3O)c2n1
Cc1c(CC(=O)NN=C(c2ccc([N+](=O)[O-])cc2)c2cccc([N+](=O)[O-])c2)c(=O)n(-c2ccccc2)n1C
CC1(C)OC(C2C(C(C)(C)O)CCC2(C)C)=CC1=O
Cc1ccc(CNCc2cccc(-c3cccc(NC(=N)N)c3)c2)o1
CCNC(=O)Cc1ccc(NN2CCC(Nc3ncnc4oc(-c5ccccc5)c(-c5ccccc5)c34)C2)cc1
Cc1ccc(CNC(=O)c2snc(C(N)=O)c2N)cc1
COc1ccc(C2(O)CCC(N3CCC(NC(=O)CNC(=O)c4cccc(C(F)(F)F)c4)CC3)CC2)cn1
CCCCCCCCCCCCCCCCCCCCNC(=O)OCC1C=CC(C#Cc2cccc(OC)c2OC)OC1OCc1ccccc1
Clc1ccc(-c2cc(-c3ccc(NCCN4CCCCC4)cc3)nn2-c2ccccc2)c(Cl)c1
COc1ccc(CC(NC(=O)N2CCCC2C(Cc2ccccc2)C(=O)NC(NC(=O)NCC(N)=O)C(=O)C2CCCCC2)C(=O)O)cc1
COc1cccc(OCC2c3cc(OC)c(OC)cc3CCN2C(=O)C2CCCN2C(=O)c2ccc3cc(OO)ccc3c2)c1
CCn1ccnc1CN1CCN(CC(O)COc2ccccc2C)CC1
COc1ccc2nc3ccccc3c(C(=O)O)c2c1
COc1ccc(C(=O)C=Cc2ccc(OC)c(O)c2)cc1
COC(=O)c1cn(C2CCN(c3cc(C)ncn3)C2)nn1
CCCN(Cc1ccsc1)c1ncnc2ccsc12
COc1cc2[nH]c(-c3ccc(Cl)cc3)nc(=O)c2cc1OC
COc1ccc2c(c1)c(-c1cc(OC)c(OC)c(OC)c1)cn2S(=O)(=O)c1ccc(C)cc1
CCCCCCCCS(=O)(=O)CC(N)=O
C#CCC(=O)c1ccc(N(CC2CCCO2)NCc2cn(C)nc2-c2ccc3c(c2)OCCO3)cc1F
Cc1ccc2c(C3CCN(CC4CCC(NC(=O)C=Cc5cc(F)c(F)cc5F)CC4)CC3)c(C)[nH]c2c1
CC(C)(Nc1ccccc1)C(=O)N(C(=O)c1ccco1)C1CC1
O=C(C=Cc1ccc(F)cc1)c1c(O)cc(O)cc1O
O=S1(=O)C=Cc2cc(-c3ccc(C(F)(F)F)cc3)ccc2O1
CCN(CC)C(=O)C1c2ccccc2Oc2ccccc21
Nc1nc(OCO)nc2c1ncn2C1OC(CCc2ccccc2)C(O)C1O
O=C(O)C=C1CSSC(CO)(CO)C(CF)NC(=O)C(O)C(O)C(O)C(O)C(O)CNC(=O)C(OC2OC(CO)C(O)C(O)C2O)N1
Cc1ccc(NC(=O)CCn2c(=O)c3cccn3c3ccc(Cl)cc32)c(C)c1
COC(=O)C(CCCNC(C)C(=O)NO)CC(C)C
CC(=O)N1CCCC1C(=O)C1CCCN1C(=O)NC(=O)C(CO)NC(CCCCN)P(=O)(Oc1ccccc1)Oc1ccccc1
CCN(CC)CC(=O)N(Cc1ccccc1)C(=O)c1cc2c(s1)-c1c(C)cccc1OC2
CC1=C(CC(=O)O)c2c(Cl)c(Cl)c(Cl)c(Cl)c2C1(O)C(=O)O
COc1ccccc1CCCCCOc1cccc(Cc2ccccc2)c1
CN(C)c1cnccc1CNc1cccc(Cl)c1Cl
CCOc1cc(C=CC(=O)C=Cc2cc(OC)c(O)c(OC)c2)ccc1OO
Cc1ccc(C(=O)NNC(=O)c2ccccc2O)cc1Nc1ccccc1
Clc1ccc2sc(-c3nc4ccc(Cl)cc4s3)nc2c1
Cc1c(C)n(Cc2ccc(-c3ccccc3C(=O)O)cc2)c2ccc(C(=O)NCc3ccccc3)cc12
CC(NC(=O)c1ccncc1)c1ccccc1
COc1ccc(-c2nnc(CCCC(=O)O)o2)cc1OC
CCCCCCC(C)Nc1ncc(-c2cccs2)c(-c2cccs2)n1
O=S1(=O)c2ccccc2N2c3c(cccc31)CCC2CNCCN1CCN(c2cccc(Cl)c2)CC1
CC(O)Cn1c(-n2ccc(=O)[nH]c2=O)c(P(=O)(O)Cl)c2c([N+](=O)[O-])cccc21
CC(NC(=O)C(CCC(=O)O)c1ccc(C(=O)NC(CC(=O)O)C(=O)NC(Cc2ccccc2)C(=O)O)s1)C(=O)NC(CCC(=O)O)C(=O)O
CC1CCCN(C(=O)c2ccc(S(=O)(=O)NCC(c3ccc(N(C)C)cc3)N3CCCCC3)cc2)C1
CN1CCc2cc(O)c(O)cc2C(C2CCCCCC2)C1
N#Cc1c(N2CCCC2)n2ccccc2nc1=O
CC(NC(=O)CCN1CCN(c2ccccn2)CC1)c1ccccc1
Cc1ccc(N2C(=O)C(Cl)=C(N3CCOCC3)C2=O)c(C)c1
Oc1ccccc1-c1nnc(-c2cccc(Cl)c2)o1
CCCCCc1c(-c2ccc(F)cc2)[nH]c2ccc(C(=O)NS(=O)(=O)c3ccccc3Cl)cc12
CCCCCCCCCCCCCCCCOCC(COP(=O)(O)OCC1C=CC(n2ccc(N)nc2=O)O1)OC
Cc1cc(-c2ccccc2)nc(Nc2ccc3[nH]c(=O)[nH]c3c2)n1
COc1cc(Oc2ccc(-c3ccccc3)cc2)ccc1C=CC(=O)O
Cc1ccc(C(=O)OCC(=O)c2ccc(NC(=O)c3ccccc3)c([N+](=O)[O-])c2)c(O)c1
COCCCC(=O)Oc1ccc2nc3[nH]nc(C(N)=O)c3cc2c1
COc1ccc(CCNCC(=O)N(C2CCc3c(CC(=O)O)c4ccccc4n3C2)S(=O)(=O)c2ccc(F)cc2)cc1
CN1C2CCC1CC(OC(=O)c1ccccc1)C2
O=C(C=Cc1cccc([N+](=O)[O-])c1)N1CCCCC1
CC(CO)C1Oc2c(cccc2N(C)C)C(=O)N(CN(C)Cc2ccc3c(c2)OCO3)CC1C
CN1CCN(CCOc2ccc3c(-c4c(-c5ccc(OCc6ccccc6)cc5)nnc5ccccc45)ccnc3c2)CC1
CC1Sc2ccc(C(=O)NCCCCNC(=O)c3ccc[nH]3)cc2NC1=O
Nc1[nH]nc(O)c1N=Nc1ccc(S(=O)(=O)Nc2ccc(Br)cc2)cc1
COc1ccc(CNC(=O)C(=O)Cn2cccc(NC(=O)c3ccc(NN4CCOCC4)cc3)c2=O)cc1
CC(=O)N1c2ccccc2-c2ccccc2S1(=O)=O
N#Cc1cccnc1N1CCN(S(=O)(=O)c2cccc(C(F)(F)F)c2)CC1
CCNC(=O)Nc1ccc(-c2nc3c(c(N4CCOCC4C)n2)C2(CCCO2)NC(=O)N3)cc1
CCOC(=O)c1c(CC)sc2c1C(=O)C(C)OC2
Oc1ccc2sc(-c3ccccc3)nc2c1CNC1CC1
O=c1cc(CN2CCCC2)c2ccc(F)cc2[nH]1
O=C1C(=O)N(Cc2ncc[nH]2)c2ccc(Br)cc21
CCCCC1CCN(N(C(C)=O)C2c3ccccc3C=CC2NC(C)=O)CC1
CC(C=Nn1c(C)n[nH]c1=S)=Cc1ccc(Cl)cc1
O=C(C(=O)N1CCCCC1)c1c[nH]c2ccc([N+](=O)[O-])cc12
N#[N+][N-]C1CC(n2c(=O)n(CCOc3ccccc3Cl)c3ccc(Cl)nc32)OC1C=CCn1cc(C(F)(F)F)ccc1=O
CC#CCn1c(Sc2cc3c(cc2Cl)OCN2CC(C(=O)O)=C(C(=O)O)C(=O)C32)nc2cncn21
CCCCCCCCCC(=O)NCCc1c[nH]c2ccccc12
CCCCc1cn2c3c(cc(C(=O)NCC(O)C(Cc4c[nH]c5ccccc45)NCc4cccc(O)c4)cc13)N(C)S(=O)(=O)CC2
NC(=O)C1CCCN1C(=O)CS(=O)(=O)N1CCN(c2ccccc2Cl)CC1
CCCCCC(=O)N(CCCC1CCN(Cc2ccccc2)CC1)c1cccc(Cl)c1
CCC(COc1ccc(C(F)(F)F)cc1C(=O)NO)Oc1ccc(C(F)(F)F)cc1
Cc1cccc(Cl)c1Oc1c(Cl)cccc1C=CC(=O)NC1CCS(=O)(=O)C1
Cc1ccc(-c2ncc(CN(C)C(=S)NCc3ccc(F)cc3)s2)o1
Cc1onc(-c2ccc(F)cc2)c1-c1ccnc(NC2CCCCC2)c1
COc1ncc(-c2cc3c(C)nc(N)nc3n(C3CCC(OC)CC3)c2=O)cn1
O=C(CN1C(=O)NC2(CCCCCC2)C1=O)Nc1cccc(F)c1
N=c1ccn(C2OC(COCP(=O)(O)OP(=O)(O)OP(=O)(O)OP(=O)(O)OCC3OC(O)C(n4cnc5c(N)nc(N)nc54)O3)C(O)C2O)c(=O)[nH]1
CCOCC(=O)Sc1ccc(CC(NC(=O)C2(NC(=O)OC(C)(C)C)CCCC2)C(=O)O)cc1
CCOc1ccccc1NC(=O)C(c1ccc(OC)cc1)N(C)C(=O)Cc1c[nH]c2ccccc12
CCOc1ccc2c(c1)CCCN1CC(=O)N=C21
O=C(Nc1ccc(-c2cn[nH]c2)cc1)N1CCC(Cc2ccc3c(c2)OCO3)CC1
COc1cc(Cl)c(C)cc1NS(=O)(=O)c1cccnc1
O=C(NN1C(=O)CCC(Cc2ccc(F)cc2)C1=O)c1ccc(Cl)cc1
CCc1ccc2c(c1)C=C1N=C3CCCCC3N=C12
CC(=CCn1cnc2c(Cl)nc(N)nc21)C(=O)O
COCCCNC(=O)Cn1cnc2c(ncn2Cc2ccc(C)cc2)c1=O
CC(C)CC1(NC(=O)C(C)C)N=C2C=CC(C)(C)CC2C1C=CC(=O)O
Cc1ccc(-c2nc(COc3ccc(CC(CN)C(=O)O)cc3)c(C)o2)cc1
CC(=O)c1cccc(OCC(O)Cn2cnc3c(N)ncnc32)c1
CCOC(=O)c1[nH]c(C)c(C(=O)OC(C)C(=O)Nc2ccc(N3CCOCC3)cc2)c1C
Cc1nc2cnc(Oc3ccccc3)nc2c(=O)n1CC1CC1
CCC1(O)C(=O)OCc2c1cc1n(c2=O)Cc2c-1nc1ccc(Br)cc1c2C(F)(F)F
CC(C)(CO)C(O)C(=O)NCCC(=O)NC1OC(CNC(=O)CN)C(N)C(O)C1OC1CC(N)C(O)C(O)C1O
COc1ccc(CC(=O)OCC2CCc3c(nc(S)[nH]c3=O)C2)cc1
O=C(NCC1=CCCCC1)Nc1ccc(Cl)c(Cl)c1
Nc1ncnc2c1ncn2C1OC(CO)C(O)C1OP(=O)(O)O
CCOC(=O)C1CCCN(C(=O)N2Cc3c(NC(=O)c4ccc(Cl)cn4)n[nH]c3C2(C)C)C1
Nc1ccccc1C(=O)c1ccc(OS(=O)(=O)N2CCc3ccccc3C2)cc1
COC1=C(OC)C(=O)C(CSCc2ccc(Cl)cc2)=C(C)C1=O
Nc1ccccc1CCN1C(=O)c2ccccc2C1=O
O=CCn1[nH]c(=O)ccc1=O
CC1(CO)CCC(O)C2(C)C3OC4(c5ccccc5)OC3C3C5OC5(CO)C(OC(=O)c5ccccc5)C3(O4)C(OC(=O)c3ccccc3)C12
O=C1CCc2ccccc2N1
COc1ccc(-c2nc(CS(=O)(=O)CC(=O)NCc3ccc(F)cc3)c(C)o2)cc1OC
CCn1cc(C(=O)O)c(=O)c2cc(F)c(N3CCN(c4nccs4)CC3)c(F)c21
O=C(Cc1c[nH]c2ccccc12)OCC(=O)N1CCN(c2ccccc2F)CC1
COc1ccccc1N1CCN(CC(=O)Oc2ccc(-c3nc4c(c(=O)n(C)c(=O)n4C)n3CCN3CCOCC3)cc2)CC1
COC=C(C(=O)Oc1cc(-c2cc(Cl)cc(Cl)c2)nn1C)c1ccccc1COC
CC(=NNC(N)=O)c1ccc(Nc2ccccn2)cc1
COc1ccc(CNC(=O)C(Cc2c[nH]c3ccccc23)NCC(=O)Oc2ccc(Br)cc2)cc1
COc1cc(C2CC(=O)Oc3cc4c(cc32)OCCO4)cc(OC)c1OC
Cc1cnc(C(=O)Nc2sc(C(=O)O)c(C)c2C#N)c(C)c1
O=C(O)C(CCc1ccccc1)Cc1ccc(OCc2ccccc2)c(OCCOCCF)c1
CC(OC(=O)Nc1ccc(OCCNC(=O)CCC(=O)O)c(Cl)c1)c1ccc(C(F)(F)F)c(F)c1
CC(=O)Oc1cc2ccc3ccc(=O)oc3c2cc1Cl
CN1C(C(=O)Nc2cccc(F)c2F)=C(O)c2ccc(Cl)cc2S1(=O)=O
CCOc1ccc(CNC(=O)COC(=O)c2cc3ccccc3nc2Cl)cc1OC
COc1cccc(-c2cc3ncnc(Nc4cccc(Br)c4)c3s2)c1
COC(=O)C1C2CCC(CC1c1ccc(Cl)c(Cl)c1)O2
[C-]#[N+]C1CCC2(C)C(CCC3C4CCC(O)C4(C)CCC32)C1
CC1=NC(=C2CCCc3c2[nH]c(C)c3C(=O)N2CCN(c3ccc(F)cc3)CC2)C(=O)O1
COc1ccc2nc3cc(Cl)ccc3c(NCCCCCCCCNc3c4ccc(Cl)cc4nc4ccc(OC)cc34)c2c1
CC(=O)C1=C(C)NC(=S)NC1c1ccc([N+](=O)[O-])cc1
CCOC(=O)C1=C(CO)NC(=O)C1=Cc1ccc(-c2ccccc2)cc1
FCCOCCN1CCc2c(-c3cccs3)c(-c3ccccn3)nn2Cc2ccccc21
CC(C)(c1cc(-c2cccc(CC(F)(c3ccc(S(C)(=O)=O)cc3)S(=O)(=O)C3CC3)c2)c2ncccc2c1)S(C)(=O)=O
O=c1[nH]c2nc(O)[nH]c(=O)c2[nH]1
CN1c2ccccc2C2C3=C(CCCCC3)CCC21
CC(CCC(=O)O)C1CCC2C3CCC4CC(=O)CCC4(C)C3CCC12C
O=[N+]([O-])c1ccc2[nH]c(-c3cccs3)nc2c1
COC(=O)c1cc(NC(=O)c2nc(C3CC3)cnc2Nc2cncnc2)cn1C
CCCC(=O)NN1CCC(CCc2ccccc2)(C(=S)NC2CCCCC2)CC1
CCOc1ccc(N(CCNOc2cccc3c(=O)c4cccc(C(=O)CCN(CC)CC)c4[nH]c23)CCN2CCCC2)cc1
O=C(COc1ccccc1Br)N1CCCCC1
NC1CCC(C(=O)OC2(C3CCCCCCCCCCCCCC(=O)O3)CC2)CC1
Cc1cnc2ccccc2n1
O=C(CCNc1ccccc1[N+](=O)[O-])N1C(=O)C2C3CCC(C3)C2C1=O
Oc1ccc2c(c1)c1ccccc1n2-c1ccccc1
O=C(Nc1ccc(F)cc1)c1n[nH]c2c(F)cccc12
COc1ccc(Cl)cc1S(=O)(=O)C1CCN(C(=O)NC2CCCC2)CC1
CC(=O)N1CCC2CN(C(=O)c3ccc[nH]3)CC2C1
CC(CN1CCC(c2c[nH]c3ccccc23)C1)c1ccc(-c2cnc3ncnc(NC4CCCC4)c3c2)cc1
CC(C)CCN1CCC(NC(=O)COc2ccc(Cl)c(Cl)c2)CC1
Nc1n[nH]c(SC(C(=O)O)c2nc3cc(I)c(O)cc3[nH]2)n1
CN(CCN1CCCCC1)CCN(CCC(=O)Oc1ccccc1)c1nc2ccccc2s1
COc1ccc(C(=O)NCCNC(=O)c2cc(OC)c(OC)c(OC)c2)cc1OC
COc1ccc(C=CC(=O)NC(C)c2cccnc2)cc1
O=C(CC1CCCO1)NN=Cc1c2ccccc2c(C=NNC(=O)c2ccncc2)c2ccccc12
O=C(c1ccc(N2CCC(N3CCCC3)C2)nc1)N1CCCC1
Cc1cc(C)n(-c2nc(N3CCOCC3)cc3nc(C4CCCCC4C(N)=O)nn23)n1
O=C(NCc1ccncc1)C1CCN(c2nc(-c3ccccc3)cs2)CC1
C=CC=CC(C)C(C1CCCCC1)C(C)C(O)C(C)CC(C)C(=O)C(CNNCC=O)NC(=O)C(CC(C)C)NC(=O)CCCC
COc1ccc(CNCC(C)(C)NS(=O)(=O)c2ccc(OC)cc2)cc1
CCCCCCc1nc(Cl)c(C(=O)CC(=O)O)n1Cc1ccc(-c2ccccc2-c2nn[nH]n2)cc1
CC(Sc1nc(=O)cc(Cc2ccccc2)[nH]1)C(=O)O
CC(C)NCCN(C(=O)Nc1cc(F)cc(F)c1)C1CC(=O)N(c2ccc3c(c2)OCCO3)C1
Cc1cc([N+](=O)[O-])ccc1S(=O)(=O)Nc1ccc(Cl)nc1
C=C(C)C1CCC2(C(=O)O)CCC3(C)C(CCC4C5(C)CCC(O)C(C)(C)C5CCC43C)C12
O=C(O)CCCCCCCCCCNC(=O)C1C2C=CC(C2)C1C(=O)O
CC(=O)c1ccc2ccccc2c1
Cc1ccc(-n2ncc3c(N4CCN(CC(N)=O)CC4)ncnc32)cc1
C=c1c(=C(O)C(=O)Nc2ccccc2)cc(C)n1-c1ccc(C)cc1
C=CCC1C=C(CO)C2C(O)CC(C)=CC2(C)C1C1=CCC(C(=C)C)C2CCC(C)=C1C(=O)C2(C)O
CCOCn1nc(Nc2ccc(I)cc2)c2ncn(CC)c21
Clc1ccc(OC(CCn2ccnc2)c2nnc(-c3ccc4c(c3)OCO4)o2)c(Cl)c1
Oc1ccc2nccc(C(O)CN3CCN(CCCN4CCc5ccccc5CC4)CC3)c2c1
N#CC(Cc1ccc(-c2c[nH]c3ccccc23)cc1F)NC(=O)C1NC2CCC1C2
COc1cc(C)nc(NS(=O)(=O)c2ccc(-c3ccc(CCNCC(O)c4cccnc4)cc3)cc2)n1
C=CCNC(=O)OC1CCCCN(C(=O)c2c(C)[nH]c(C=C3C(=O)Nc4ccc(Cl)cc43)c2C)C1
CCOC(=O)c1ccc(S(=O)(=O)N2CCCCC2)o1
FC(F)(F)c1cc(COCN2CCC(Cc3ccccc3)(c3ccccc3)CC2)cc(C(F)(F)F)c1
CSc1ccc(Nc2nnc(SCC(=O)Nc3ccccc3Cl)s2)cc1
CCOc1ccc(Cn2c(C3CCCCC3)nc3ccc(C(=O)NS(=O)(=O)c4ccc(C)cc4)cc32)cc1O
O=C(O)c1cn(C2CC2)c2cc(N3CCN(c4nnc(SCc5ccc(Br)cc5)s4)CC3)c(F)cc2c1=O
COc1cc(F)ccc1C(=O)c1ccc(N2CCN(C)CC2)cc1
COc1ccc2c(ccc3cc(Cc4ccccc4)ccc32)c1
CCCCC=CC(=O)C=C1NC(=O)C(CCCC)NC1=O
COc1ccc(-c2[nH]nc3c2Cc2c-3[nH]c3cc(C(=O)O)ccc23)cc1OC1CCCC1
COc1ccc(OCCN(O)C=O)cc1
COc1cc2ncnc(Nc3ccc(Br)c(Cl)c3)c2cc1OCCCOCC(=O)N(C)CCc1ccc(OCc2ccccn2)c(Br)c1
CCCC(=O)OCC1OC(n2cc(C)c(=O)[nH]c2=O)CC1[N-][N+]#N
O=[N+]([O-])c1cccc(C=NNC(=S)Nc2ccccc2)c1
FC12ON=C(C3CCCCC3)C(COc3ccccc31)C2Cc1ccccc1
FC(F)(F)c1ccccc1-c1ssc(=NCc2ccc(Cl)cc2Cl)c1-c1cccnc1
C=CCc1c(NS(=O)(=O)c2ccccc2)[nH]c(C)nc1=O
COc1ccc(-c2c[nH]c3ncc(-c4ccc(C(=O)Nc5ccccc5)c(N)c4)cc23)cc1OC
Clc1ccc(-n2cnc3ccccc32)cc1
CCC(C)C(NCC(=O)NC(=O)C(CCCN=C(N)N)NC(=O)OC(C)(C)C)C(=O)NCc1ccc(Cl)cc1Cl
CCN(Cc1cc(Cl)ccc1-c1cnc(N2CCCC2)o1)C(=O)C1CCCCC1
CCN(CC)C(=O)CN1C(=O)COc2ccc(S(=O)(=O)NCCCN3CCNCC3)cc21
CC(C)c1ccc(NC(=O)Nc2nc(-c3ccc(Br)cc3)cs2)cc1
O=C(Nc1ccccc1)C1=C(O)CCn2c1nc1ccccc12
Cc1nnc(SCC(=O)N(C)CC(=O)NCc2ccccc2)s1
CCOC(=O)C1CCN(c2ncnc3[nH]cc(C)c23)CC1
Cc1cc(C)c(Nc2nccn3c(-c4cccnc4)cnc23)cc1C
COc1ccc(C=Nn2cnc3c(c(C)nn3-c3ccccc3OC)c2=O)cc1O
Cc1ccc(O)c(CC(NC(=O)CCCCN2c3ccccc3NC(=O)C2Cc2ccccc2)C(=O)O)c1
O=[N+]([O-])c1cccc(C=NC2CCCN2)c1O
CC(O)C(NC(=O)CN(Cc1ccccc1)C(=O)OCc1ccccc1)C(=O)O
Cn1c(=O)c(-c2ccccc2)cc2c1c(=O)c(C(=O)NCCO)cn2Cc1ccc(Cl)cc1
COc1cccc(CC(=O)NCc2ccccc2)c1
Cc1cc(C)c(S(=O)(=O)n2c(N)nc3ccccc32)cc1C
NC(CC(=O)C1OC(c2ccccc2)OC1C1OC(n2ccc(=O)[nH]c2=O)C(O)C1O)NC(Cc1c[nH]c2ccccc12)C(=O)O
COc1ccc(-c2cn(CC(=O)O)c(=O)c3cc(OC)c(OC)cc23)cc1OC
Cc1ccc(NC(=O)Nc2cc(C(F)(F)F)ccc2F)cc1-c1cn2cccnc2n1
Cc1ccc(Nc2ncc3cnn(-c4cccc(Cl)c4)c3n2)cc1
CCC12CC3CC(C1)CC(COC(=O)c1ccc(C(F)(F)F)cc1)(C3)C2
COc1ccc(N2CCN(c3ccc(OC)cc3)CC2)cc1
CC1=CC23OC2C2(OC(=O)C=C4C(C)(C)CC(=O)OC4(C)C)CCC(C)(O)C(C2)C13C
COc1ccc(-c2ccc3c(c2)C(=O)N(OC)C3=O)cc1
O=C(Nc1ccccc1)OC1COC2C(OC(=O)Nc3ccccc3Cl)COC12
CN(C)c1ccc(C=CC(=O)C=Cc2c(C(=O)O)[nH]c3cc(F)cc(F)c23)cc1
Nc1cccc(S(=O)(=O)NC(=O)Cn2cc(CNCc3ccco3)nn2)c1
CCCCC(=O)N1CCN(C(=O)c2nccc[n+]2[O-])CC1
CC(C)(C)c1cnc(CSc2ccc3c(c2)CCC3=O)o1
COc1ccc(CC(=O)N2CCN(S(C)(=O)=O)CC2)cc1
Cc1nc(NC(=O)c2ccc(-c3csnn3)cc2)sc1-c1csc(NC(=N)N)n1
CC1Cc2ccccc2N1S(=O)(=O)c1ccccc1
Cc1ccc(-n2nccn2)c(C(=O)N2CCC3CN(c4cnc(C(F)(F)F)cn4)C3C2)c1
O=C(c1ccc(NO)cc1)N1CCC2(C=Cc3ccccc32)CC1
CC(C)COC(=O)NC1(C(=O)NCC2CCCO2)Cc2ccccc2C1
CC(=CCCCCCCCCCNCP(=O)(O)O)CCC=CCCC(C)=C(C)C
CCC(=O)Nc1nnc(CCSCCc2nnc(NC(=O)CC)s2)s1
COC(=O)c1cccc(OCc2cc(COc3c(Cl)cc(C)cc3Cl)on2)c1
COc1cccc(CN(CCCSc2ccccc2)C(=O)NC(C)C)c1
Fc1ccc(Cl)c(Cl)c1Sc1ncnc2[nH]cnc12
COc1ccc(S(=O)(=O)N2CCCc3cc(NC(=O)c4ccccc4C)ccc32)cc1
COc1ccc(CNC2CCCCCC2NC(=O)c2ccc(-c3ccc(-c4ccccc4)cc3)cc2)cc1
CCOCC(=O)NCN1CCC(Cc2cccc(Cl)c2)CC1
CCCCOCCCNC(=O)CCCn1c(O)c2sccc2nc1=O
CC(C(=O)O)c1ccccc1NC(=O)c1cccnc1
CN(C)CC1CC1c1c[nH]cn1
CN1CCN(CCN(C)Cc2cn(-c3ccc4c(c3)OCO4)nn2)CC1
CCOCc1noc(CN(C)C(=O)c2ccco2)n1
NC(CSC(=O)c1cccc(CCCCc2ccccc2)c1)C(=O)O
NCCN1CCN(S(=O)(=O)c2ccc(-c3cnc4[nH]ccc4c3)cc2)CC1
Cc1ccc(C(=O)NCC(=O)OCc2cc(=O)n3nc(C4CCCCC4)sc3n2)cc1
Nc1ccccc1-c1cn(Cc2ccccc2)nn1
CCCCCCN1CC2CCC(C1)N(Cc1ccccc1)C2=O
COc1ccc(C=CC(=O)C=Cc2ccc(OC)c(OC)c2)cc1
CCCN1CNc2c(cnc3cc(Cl)ccc23)S1(=O)=O
CS(=O)(=O)c1ccc(Nc2nc(Nc3cccc(O)c3)nc(N3CCN(c4ccccc4)CC3)n2)cc1
CCCCNC(=O)C(CCC(=O)O)NC(=O)CCc1ccc(-c2ccccc2)cc1
O=C(Nc1ccccc1)c1sc2ccccc2c1Cl
COCc1ccc(C(CC(=O)N2CCc3ccccc3C2)N2CC(c3cc(F)cc(F)c3)OC2=O)cc1
COc1cccc2c1OC(=Cc1cccc(C)c1)C2=O
O=C(O)C=CC(=O)Nc1ccc2c(c1)COC(C(=O)O)C2
COc1ccc(-n2c(C=Cc3cn(C(C)=O)c4ccccc34)nc3ccccc3c2=O)cc1
O=S(=O)(Oc1ccc2[nH]c(NC3CCCCC3)nc2c1)c1ccc(F)cc1
O=C(Cc1coc2cc3c(c(O)c12)C(=O)c1c(O)cccc1C3=O)Nc1ccc(NC(=O)c2cccc(NCCC(=O)N3CCCCC3)c2)cc1
COc1ccccc1-c1cc(-c2ccccc2)nc(NCCN(C)C)n1
CCC(=O)N1CCc2c(sc(NC(=O)c3cc(OC)cc(OC)c3)c2C(N)=O)C1
COCC(C)=O
COc1cccc2c1C1(CCN(Cc3c(Cl)cccc3OCc3ccc(F)cc3Cl)CC1)CN2Cc1ccccc1
CN(Cc1cccc(Cl)c1)Nc1cc(C(=O)S(=O)(=O)c2cccc(C(=O)N3CCCCC3)c2)ccc1N1CCCC1
O=[N+]([O-])c1cc(-c2ncnc3c2[nH]c2ccc(Cl)cc23)ccc1Cl
CC(=O)C1C=CC(C(=O)NCCCCc2ccccc2)N1C(=O)O
COc1ccc(N2CCN(CCCN=CN(C)C3CCCc4cccnc43)CC2)cc1
N#Cc1c(N2C(=O)c3ccccc3C2=O)[nH]c(-c2ccc3c(c2)OCO3)nc1=O
O=c1cccc2n1CC1CCN(CC3CCOCC3)CC21
CCN(CC)CCN(C)C(=O)c1c(C)[nH]c(C=C2C(=O)Nc3ccccc32)c1C
CN(C)c1ccc(NC(=O)N(Cc2ccc3c(c2)OCCO3)C2CCN(Cc3ccccn3)CC2)cc1
COC(=O)c1ccc(NS(=O)(=O)c2ccc(NC(=O)C3c4ccccc4Oc4ccccc43)cc2)cc1
CCCN(CCC)C1CCc2cc(OC)ccc2C1C
CC(=O)c1ccc(-c2cc(-c3csc(Nc4cccc(C)c4)n3)ccn2)cc1
OCCN(CCO)CC(O)(F)F
COC(=O)C1=C(C)NC(=O)NC1c1ccccc1[N+](=O)[O-]
CSc1nc(O)c2c(n1)sc1ccccc12
O=P(O)(O)OC1CC(O)C(O)C(O)C1OP(=O)(O)O
CCCCN(CCCC)Cc1ccc(C(=O)NC(CCC(=O)O)C(=O)O)s1
Cc1ccc(-c2ccc3c(c2)nc2n3CC3CC(C(=O)NC(c4ccccc4)c4ccccc4)N(C)C23)cc1
O=C(NCC(c1ccco1)S(=O)(=O)c1ccccc1)c1nn(-c2ccc(F)cc2F)cc1O
Cc1ccc(CNCC(=O)NN=Cc2ccccc2O)cc1
COc1ccc(OC)c(NCC(=O)N2C(=O)C3CC=CCC3C2=O)c1
Cc1cnc(ON2CCC(C(=O)c3ncccc3C)CC2)c(C)n1
O=P(O)(O)C(F)(F)c1cccc(-c2ccc(-c3cccc(C(F)(F)F)c3)cc2)n1
O=C(c1ccc(N2CCOCC2)nc1)N1CCc2c([nH]c3ccccc23)C1c1ccc2c(c1)OCCO2
O=c1ccc2c(C(O)C3CCCCC3)ccc(O)c2[nH]1
COc1ccc(CCNCC(=O)OC(=O)Cc2c[nH]c3ccccc23)cc1
CC1C2CCC(CC(O)C2)N1C(CCNC(=O)c1cc(C(F)(F)F)ccc1Cl)c1ccc(Cl)c(F)c1
CC(Cl)(Cl)C(NC(=O)c1cnc(Cl)c(Cl)c1)NC(=NC#N)Nc1ccc(Cl)nc1
CCOC(=O)N1CCCC(C(=O)COc2cccc3c2OCCO3)C1
CCCNc1nc(=O)c2c([nH]1)NCN(Cc1ccc(C)cc1)C(=O)N2
C=CCc1ccc(OCC(O)CNC(C)C)cc1
N=C(N)Nc1cccc(-c2ccc(C(=O)N3CCCCC3)cc2)c1
CCNc1ccc(N2CCN(CC)CC2)cc1OC(=O)c1ccc(Br)cc1
CC(=O)Nc1c(C)cccc1C(C)N
O=C(NCCN1CCOCC1)c1cc(Br)c(Cl)[nH]1
O=C(NCc1ccc([N+](=O)[O-])cc1)C1NC2c3cc(C(F)(F)F)ccc3OCC2C1c1ccccc1
Fc1cc(F)c(Nc2ccc(Nc3nc(-c4cccc5ccccc45)nc4ccccc34)cc2Cl)cc1Cl
COc1ccc(-c2cc[nH]n2)cc1NC(=O)c1csc2c(Cl)cccc12
CCC1CC(C)OC(OC2OC(=O)C(C)C(OC3(C)CC(OC)OC(C)C3O)C(C)C(OC)C(C)CC(C)C(=O)C(C)C3NC(=O)OC23C)C1O
Cc1c(C(=O)N2CCOCC2)oc2ccc(S(=O)(=O)NCc3cccnc3)cc12
CN(C)C(=O)Nc1ccc(-c2nc(C3(c4ccc(-c5cnc(N)nc5)nc4)CCC3)n3c(N)nccc23)c(F)c1
Cn1c(NCC(O)COc2ccc(Oc3ccc(Cl)cc3)cc2)nc2ccccc21
Cc1ccc(S(=O)(=O)NC(CN2CCN(c3ccccc3F)CC2)c2cccnc2)cc1
Cc1cc(NCc2cccc(N(C)C)c2)c2cccc(C(N)=O)c2n1
COc1c(C)cc2c(O)n(CCCO)c(=O)nc2c1C
Cc1ccc(-c2noc(C(=O)NCC3CCCO3)n2)nc1
COc1ccc(CNC(=O)C(=O)c2c[nH]c3c([N+](=O)[O-])cccc23)cc1
Cc1cccc(-n2c(OC(=O)c3ccccc3)cc(=O)n2-c2ccccc2)c1
O=C(O)CCCCCN1C(=O)C(=Cc2ccc(OCc3ccccc3)cc2)SC1=S
Cc1ccc(C(=O)Nc2nc(C)cc(NC(=O)C(Cc3ccccc3)NN3CCC(Cc4ccccc4)CC3)n2)cc1
O=C1CCCN1CCCN1CCN(C(c2cncnc2)c2ccc(F)cc2F)CC1
O=C(O)c1nn(Cc2ccc(-c3ccccc3F)cc2)c2c1CCCC2C(=O)O
O=C(O)c1cc(F)ccc1-c1cc(C23CC4CC(CC(C4)C2)C3)c2c(n1)-c1ccccc1S2(=O)=O
CCOCCCNCCOc1cc(F)cc2c1OCCC2=O
Cc1ccc(N2C(=O)CC(NN=Cc3c(O)[nH]c4ccccc34)C2=O)cc1
COC(=O)c1ccc(C(=O)NC2(c3ccccc3)CCCC2OC)cc1
COc1ccc(OC)c(NN=c2oc3c(OC)cccc3cc2C(=O)OCC(O)CO)c1
CCCn1cnc2c(NC3OC(COP(=O)(O)OC4C(O)C(C)OC(CO)C4O)C(O)C3O)ncnc21
CN(C)CC(=O)C(=O)c1cccc2c(-c3cccc(OCc4ccc5c(cnn5-c5ccc(F)cc5)c4)c3)nccc12
C#CCOC(=O)c1ccc2c(C)cc(=O)oc2c1
CN1C2CC3C4CCC5(C2)C2CC(Cc6ccccc62)C(O)C4(CCN3CC2CCC2)CC15
COc1ccc2c(c1)cc(N)c1cc(OC)c(OS(=O)(=O)O)cc12
CC(C)CSc1ccc(C(=O)Nc2cccc(C(F)(F)F)c2)c(N)n1
CC1(C)C(=O)N(c2ccc([N+](=O)[O-])cc2C(F)(F)F)C(=O)C1n1ccc2cc(N3CCOCC3)ccc21
O=C(Nc1nc2ccccc2s1)c1ccc(Cl)c([N+](=O)[O-])c1
Cc1ccc2c(c1)C1(CCN(CCc3ccccc3)CC1)CN2C(=O)c1ccc(OCC2CO2)cc1
CCOc1ccc2n1C=CC(C)(OC)C2C1=C(OC)C(=O)C=C(OC)C1=O
CCCn1nc(C(=O)NCCCCCNc2ncccc2[N+](=O)[O-])c2ccccc21
CC1(S(=O)(=O)CN2CCc3c(F)cccc3C2)NC(=O)NC1=O
COc1ccc(C(COc2ccccc2)N2CCNCC2)cc1OC
CC12CCC3c4ccc(O)cc4CCC3C1CC(Cc1ccccn1)C2O
COc1cccc(C(OC(=O)CN2CCN(C3CCCCC3)CC2)c2cccc(F)c2)c1
Cc1cc(N)nc(Cc2cccc(N)c2)c1
COc1cc(OC)cc(C(=O)NN=C2CCCC2C(=O)Nc2cccc(C(F)(F)F)c2)c1
Cc1nc(C)c(CC(=O)NCCCNc2cc(=O)c3ccccc3[nH]2)s1
CCCc1nc(C2CCCN2Cc2ccnc3c2NCCC3)c[nH]1
CCC(C)CN(C)c1ccc(-c2nc3ccccc3[nH]2)cc1
CCC(C)C(NC(=O)C(N)Cc1ccccc1)C(=O)NCCC(=O)NC(CCCCN)C(N)=O
CCC(=O)c1ccccc1ONC(C)c1ccc(-n2ccnc2)cc1
O=C(CNc1ccccc1[N+](=O)[O-])c1ccccc1
CCC(C)CC(=O)Nc1cncc(C(=O)c2cn(C(C)C)c3ncncc23)c1
CC1=CC2OC=CC2C(O)C=CC1
CC(C)CC1NC(=O)C(C(F)(F)C(F)(F)F)NC(=O)C(Cc2c[nH]c3ccccc23)NC(=O)C(CC(=O)O)NC(=O)C(Cc2c[nH]c3ccccc23)NC1=O
COc1ccc2c(c1)Nc1cn(-c3ccc(Cl)c(Cl)c3)nc1C(Nc1cc[nH]n1)=N2
O=C(C1CC(=O)N(c2cccc(OC(F)(F)F)c2)C1)N1CCN(S(=O)(=O)c2ccco2)CC1
CCOC(=O)c1[nH]c(C)c(C(=O)OCC)c1C
CCCn1c(=O)c2c(nc(N3CCCC(CNC(=O)OC)C3)n2C)n(CCC(=O)Nc2ccccc2OC)c1=O
N=C(O)C1(NC(CS)C(=O)NC(=O)OCc2ccccc2)CCCCC1
NCCCC(=O)c1ccc2ncc(-c3ccc(ONCc4ccccc4)cc3)n2n1
COc1ccc(N(CC(=O)Nc2cc(C(F)(F)F)ccc2Cl)S(=O)(=O)c2ccc(Cl)cc2)cc1
O=C(O)CC(O)(CC(=O)NCCCCCCCNC(=O)c1cccc2ccccc12)C(=O)O
CCc1c(C)sc(NOC)c1C(=O)C(=O)OCC(Cl)(Cl)Cl
CN1CCN(c2nc(C(F)(F)F)ccc2CNNc2ccc(CC(=O)C(=O)Nc3ccc(F)cc3)cc2)CC1
CC(C)CC(NC(CCS)C(N)=O)C(=O)NC(Cc1ccsc1)C(=O)NC(=O)CCC(N)C(=O)O
CC(NC(=O)CN1C(=O)c2ccccc2C1=O)c1ccccc1
CCCCCCCCCCCCCCn1c(O)cn(-c2ccc(S(=O)(=O)NC(Cc3c[nH]c4ccccc34)C(=O)O)cc2)c1=O
Cc1cc2c(c(O)c1-c1c(C)cc3c(c1O)C(=O)c1c(O)cccc1C3=O)C(=O)c1c(O)cccc1C2=O
O=c1cc(-c2ccccc2)[nH][nH]1
Cc1ccc(C=C2SC(=O)NC2=O)cc1O
CN(C)C(=O)c1ccc2c(c1)n1ncc(-c3ccccc3)c1n[n+]2[O-]
COc1cc(C(=O)C=Cc2ccc(O)c(O)c2)ccc1O
Cc1noc(-c2ccc(N3CCN(CCO)CC3)nc2)n1
Cn1nnc2cc(C(=O)NCCCc3ccccc3)ccc21
Cc1nc(SCC(=O)NN=C2C(=O)N(CN3CCOCC3)c3ccccc32)n[nH]1
COc1ccc2c(c1)NC(=O)C2=Cc1ccc(O)c(O)c1
Cc1ccc(CN(C)C2=NCCC2)cc1
Cc1ccc(C)c(OCC(=O)C2CCN(C(c3ccccc3)c3ccccc3)CC2)c1
O=C(Cc1c[nH]c2ccccc12)Nc1ccccc1F
Nc1nc(=O)c(N=Cc2ccc(O)cc2)n[nH]1
Cc1cccc(CC(=N)NOC(=O)c2ccco2)c1
Nc1cc(-c2ccn3c(-c4cccc(NCCCN5CCOCC5)c4)cnc3c2)ccn1
COc1cc(S(=O)(=O)N(C)C)ccc1-c1cnc(N)c(Nc2ccc(S(=O)(=O)N3CCCCC3)cc2)n1
COC(=O)c1ccc(-c2nc(CC3CCCN3CN3CCCCC3)no2)cc1
NCCC(N)C(=O)O
COc1ccc(C(F)(F)F)cc1C1NC(=O)NC(C)=C1C(=O)Oc1cc(Cl)ccc1NCCN(C)C
Cc1cc(C)c2cccc(OS(=O)(=O)c3ccc(Cl)c(CNC(=O)C(C)(C)N(C)C(CCN(C)C)C(=O)O)c3Cl)c2n1
CCCN(CCC)C1CCc2c(cccc2OC)C1
CCCCCC(=O)NC(NC(C(=O)NC(=O)C(NC(=O)OCc1ccccc1)C(C)C)C(C)C)c1ccccc1
CONc1ccc(C(=O)C(=O)CSc2nnc(-c3c[nH]c4ccccc34)n2Cc2ccco2)cc1
CC1CN2C(N)=NC(C)(c3ccc4c(=O)c(C(=O)O)cn(C(=O)NCc5cccc(F)c5)c4c3)CC2(C)C1(C)O
COc1cc(OC)c(C2CC(=O)c3c(cc4c(c3O)CC(=O)C(C)(C)O4)O2)c(OC)c1
O=C1N(CO)C(Cc2ccccc2)C(O)C(S(=O)(=O)c2ccc(Cl)cc2)N1c1ccc(Cl)cc1
c1ccc(Cn2cncn2)cc1
NC(=O)C(CCNCCNc1ccc(S(N)(=O)=O)cc1)(c1ccccc1)c1ccccc1
C#CCCCCCCCCCCCCCCCNC(=O)C1CCC(C(=O)C(C)NCCO)O1
CCC(C)C(NCC(=O)NC(C)C(=O)NC(=O)CNCC(=O)NC(=O)C(N)Cc1csc(N)n1)C(=O)O
COc1ccc2nc3ccccc3c(NCCCCCCCNc3c4ccccc4nc4ccccc34)c2c1
CC(C)CCNC(=O)C=Cc1ccc(Cl)cc1
O=C(COc1ccc2c3c(c(=O)oc2c1)CCCC3)N1CCCc2sccc21
CC1OC(OC2OCC(CO)C(O)C2O)C(O)C(O)C1O
N=C(N)NC(=O)C(CCCNC(=O)c1cccc(NC(=N)N)c1)NC(Cc1ccccc1)C(N)=O
CC1(C)CCCC23C(=O)OC(CC12)c1cc(CN2CC=CC2)c(O)cc13
COc1ccc(-n2cnc3c(sc4ncnc(NCc5cccc(OC)c5O)c43)c2=O)cc1
NC(CCNC(=O)c1ccc(C(=C2CC3CCC(C2)N3C(=O)C2Nc3ccccc3NC2=O)c2ccc(O)cc2)cc1)C(=O)O
COc1ccc(CC(=O)Nc2ccc(S(=O)(=O)N3CCCCC3)cc2)cc1OC
CCC(C)CC(=O)NC(=O)C(C(=O)N1CCCC1NNNCCC(=O)NC(C=O)Cc1ccc2cc(O)ccc2c1)C(C)O
COS(=O)(=O)c1ccc(C(=O)NC(=O)c2ccc(CN3CCCCC3)cc2)o1
CN1CCC(NC=O)(NC2CC(c3c(-c4csc(NC(=O)C=Cc5ccc(Cl)cc5Cl)n4)n(C)c4cc(C(=O)N5CCOCC5)ccc34)C2)CC1
O=C(O)c1ccc(CCNS(=O)(=O)c2ccc3ccccc3c2)cc1
O=C(O)c1ccccc1Nc1nc(Nc2c(F)cc(F)cc2F)nc(N2CCN(c3ccccn3)CC2)n1
CCCn1c(=O)c2cc3ccccc3cc2c2ccccc21
CC1=CCCC2(C)CC3OC(=O)C(CN(CCCBr)CCCBr)C34C=C(OC4)C2CCC(C)(C)C(=O)CC1
COc1cc(C2C(C(=O)c3cc(O)c(O)c(O)c3)=C(O)C(=O)N2CCN(C)C)cc(OC)c1O
NC1(Cc2ccccn2)CCN(c2ncnc3[nH]ccc23)CC1
O=C1CC(OC(=O)NS(=O)(=O)N2CC(c3ccc(Cl)cc3)C(c3ccc(Cl)cc3)=N2)CN1
Cc1ccc(-n2cc(C(=O)N3CCN(c4ccc(Cl)cc4)CC3)c(-c3cccc(F)c3)n2)cc1
Cc1cc(C)c2nc(Nc3cccc(C)n3)sc2c1
CCOC(=O)N1CCC(S(=O)(=O)c2c(C)noc2C)CC1
CN1CCN(c2ccc3[nH]c(C(=O)c4cc5c([nH]4)C(=O)NCC5)cc3c2)CC1
CCCOC(=O)CNCC1(C)Cc2c(-c3ccccc3)ccnc2O1
CC1CN(c2nc3c(S(=O)(=O)c4ccccc4)c(N)ccc3s2)CCO1
COC(=O)CCC(OC)C(=O)NC(=O)C(Cc1ccc2c(c1)OCO2)NC(=O)C(CC(N)=O)NC(=O)OC(C)(C)C
COc1cccc(C(=O)Nc2ccc3c(c2)CCN(Cc2ccc(C(=O)Nc4ccccc4N)cc2)CC3)c1
Cc1sc2c(c1C)c(=O)n(C)c(=O)n2CC(=O)N1CCn2c(C)nnc2C1
Cc1c(C(=O)NCc2ccccc2Cl)sc(=O)n1Cc1ccccc1F
C=CS(=O)(=O)NC(=O)CC(=O)Nc1cc(Cl)c(OC(F)(F)F)cc1Cl
CCCC(C(=O)O)C(CC(C)C)C(=O)NC(=O)C(Nc1ccc(F)cc1F)C(C)(C)C
Cc1ccc(C2NC(C(=O)NCCCCC(NOc3ccc(OCC(F)(F)F)cc3C(=O)C(C)(C)C)C(=O)O)CS2)cc1
c1ccc(Cc2nnc3sc(-c4ccccc4)nn23)cc1
CCCNC(=O)CCS(=O)(=O)c1ccc2c(c1)C(C)CN2C(=O)C1CCC1
Cn1c2ccccc2c2cc(C(=O)NN3CCC(c4ccccc4)CC3)ccc21
CN(CCn1nc(-c2ccccc2)n(-c2ccccc2)c1=O)C(=O)c1cccn1C
O=c1cc(C(F)(F)F)c2ccc(NCc3ccc(O)cc3)cc2o1
COc1ccc(C=Cc2cc(C=O)ccc2Cl)cc1OC
CCCc1cc(=O)n(-c2ccccc2C(=O)NC(C)CC)c(=O)n1C(C)C
COC1=CC=C1c1nnc2c(C)n(-c3ccc(N(C)C)c(OC(C)(C)C)c3)nc2c1-c1ccn2ccnc(N)c12
Cc1noc(C)c1S(=O)(=O)N(C)C(=O)CNc1ccccc1Br
C1=NCC2(CN3CCC2CC3)N=CC1c1ccccc1
Cc1ccccc1-c1ccc(C(=O)O)c(N)c1
O=C(Nc1nccs1)C1CC1
COc1ccc(S(=O)(=O)NCc2cccs2)cc1OC
CC1CC=CC2C=C(CO)C(C)C3C(Cc4ccccc4)NC(=O)C23OC(=O)C=CC(O)CCC1
CC1(N2CCc3ccc(OS(=O)(=O)C(F)(F)F)cc3C2)CCN(C(=O)O)C1
CC(C)C(NC(Cc1ccccc1)c1ccccc1)C(=O)NC(=O)C(N)C(C)O
Clc1cc(Br)cc(CSc2nnc(-c3ccccc3Cl)o2)c1
COc1cccc(C=NNC(=O)c2csc3c2C(=O)N(c2ccccc2)CO3)c1
CC12CCC3C(CC=C4CC(O)CCC43C)C1CCC2=Cc1ccc(=O)oc1
CC(=O)N1CCN(N=Cc2c(N)nc3ccccn23)CC1
COc1ccc(C=NNc2nc(-c3ccc(C)cc3)cs2)cc1
COc1ccc(OC)c(C(=O)COC(=O)c2ccc(-c3ccccc3C)cc2)c1
O=C(O)CCNC(=O)c1ccc2c(c1)N(Cc1ccc(F)cc1)C(=O)c1ccccc1S2(=O)=O
CN1CCC(c2c[nH]c3ccc(NC(=O)Cc4cccnc4)nc23)CC1
CC(C)(C)OC(=O)NC(=O)C(Cc1c[nH]c2ccccc12)NC(=O)C(Cc1c[nH]c2ccccc12)Nc1cccnc1
O=C(C=Cc1ccc2cc(Oc3ccccc3)ccc2c1)c1ccc(C(F)(F)F)cc1
COC(=O)c1cc(Cc2ccc(Br)cc2)ccc1O
CCCC(C)n1c(=O)[nH]c2cc(N3CCNCC3)ccc21
C=C1C(=O)COC1C1(C)C(=O)OCC1c1ccoc1
Fc1ccc(-c2ccc(Cl)c(Cl)c2)cc1Oc1ncccc1C(F)(F)F
COc1ccc(CN2CCCC2(C)S(=O)(=O)c2ccc(Cl)cc2)[nH]c1=O
NC1=NC2=NC(=O)C(=Cc3ccccc3)C2C(N)=N1
CC(CC(=O)O)CC(C)C(=O)OCC(C(=O)O)C(=O)O
COc1ccccc1CNc1nc2c(c(=O)n(Cc3ccc(S(=O)(=O)N(C)C)cc3)c(=O)n2C)n1C
CCOC(=O)C1(C)CCCC2(C)C1CCC13C=C(CO)C(CC21)C1C3CCC1(O)COCCCCCC(=O)C1CCSS1
CCOC(=O)N1CCN(C(CC(=O)O)C(=O)NC(=O)C(CC(=O)O)NC(=O)c2cc(OC)cc(OC)c2)CCc2cc(OC)c(OC)cc2C1
Cc1nc(NN2CCCC2)sc1C(=O)C(=O)CCc1ccccc1
Nc1ncnc2c1ncn2C1OC(COP(=O)(O)OP(=O)(O)OCC2OC(n3cnc4c(N)nc(Cl)nc43)C(O)C2O)C(O)C1O
COc1cc2[nH]c(C)cc(=O)c2c(O)c1OC
CCOc1ccc(-n2c(=O)c3ccccc3n(Cc3ccccc3C)c2=O)cc1
CN1C(=O)C(Cc2ccccc2)NNC(=O)C(Cc2ccccc2)NC(=O)C(Cc2ccc(O)cc2)NC(=O)C1CC(=O)O
Cc1nnc(CNC(=O)C=Cc2ccc(Cl)c(Cl)c2)o1
Cc1ccccc1C(=O)N1CCCC(c2nc3ccccc3n2Cc2cccnc2)C1
COC(=O)c1cccc(-c2nc(CNc3ccc(-c4ccccc4)cc3)cc3c2C(CCO)N([S+]([O-])C(=O)N2CCOCC2)C3)c1
COc1ccc(CCC(=O)C2=C(C)N(CC(=O)NC3CCCCC3)C(=O)C(N3CCOCC3)C2)cc1
CC(C)CS(=O)(=O)NCCNC(=S)NCc1ccc(Cl)cc1Cl
O=C(NCc1cccs1)c1cc(O)c(O)c(F)c1
Cc1cccc(C)c1NC(=O)Nc1scc(-c2ccccc2)c1C(=O)Oc1ccc(NC(C)C)cc1
CCOC(=O)C1CCN(c2c(N)c(=O)c2=O)CC1
O=C(Cc1ccc(-c2ccccc2)cc1)Nc1ccc(-c2ccccc2C(=O)O)cc1
C=CCC1(O)CCC2C3CCC4=CC(=O)CCC4(C)C3C(O)CC21C
CCOC(=O)N1CCC(S(=O)(=O)c2c(C)n(C)c(=O)n(C)c2=O)CC1
CC(C)(C)NS(=O)(=O)c1ccc(CCC(=O)NCc2ccccc2)cc1
COc1ccc(NC(C)C(=O)OP(=O)(ONC(C)C)C(CCCC(=O)CC2OC(n3cnc4c(N)ncnc43)C(O)C2O)S(C)(=O)=O)c(OC)c1
Nc1ccc(OCCCN2CCCC2)c(-c2ccc(C3CNCCO3)c(F)c2)c1
CC(=O)S(=O)(=O)c1ccc(NNCc2ccccc2Cl)cc1
O=C(C(=O)N1CCC(Cc2ccccc2)CC1)c1ccnc(NNc2cccc3ccccc23)c1
CC(=O)NCc1ccc(C(=O)Nc2ccc3nc(C)c(C)cc3c2)cc1
CCC1CCN(Nc2ccc(C#N)c3ccccc23)CC1
Cc1cc(CC(=O)O)c(C)cc1CNC(=O)COc1cccc(F)c1
O=C(Nc1cccc(Cl)c1)Nc1ccc(-c2nc(C(F)(F)F)cs2)cn1
CCCC(C(=O)N1CCN(C(=O)c2cc3cc(Cl)ccc3[nH]2)C1=O)N1CCC1
CN(CCCNc1ccnc2cc(Cl)ccc12)Cc1ccccc1
COC(=O)C(CNC(C)=O)N(C)Cc1ccc(Cl)cc1
CC(=O)NC(=O)C(Cc1ccccc1)NC(=O)C(Cc1ccccc1)NCC(N)=O
ONC(=NCC1CCCO1)c1ccc(Oc2ccc(F)cc2)nc1
C=C1C(=O)OC2CC3(O)CCCC(=O)C3(O)CC12C
CCCCCn1c2ccccc2c2ncc(C=CC3CCCCC3)cc21
Cn1c(CN2CCN(c3ccc(Cl)cc3)CC2)cc(=O)n(C)c1=O
CCOC1CC(=O)N(c2ccc(C(=O)N(CC(=O)NC(C)c3ccccc3)c3ccccc3)cc2)C1=O
NS(=O)(=O)c1ccc(CCNC(COCc2ccccc2)C(=O)C(=O)NS(=O)(=O)Cc2ccccc2)cc1
Cc1ccc(CNCC2(c3ccccc3)CCOC2=O)c(C)c1
CN(C(=O)COC(=O)C=Cc1cccs1)C1CCS(=O)(=O)C1
COc1ccc(CCNC(=O)c2ccc3c(c2)nc(C)n3-c2cccc(C)c2C)cc1OC
O=C1CCCN1CCN1CCN(CCOCc2c3ccccc3cc3ccccc23)CC1
COc1cc(OC)c2c(c1CC=C(C)C)OC1C=C3OCOC3(C)C2CC2(O)C=CC(O)C(C)(C)C12
CC(N)C(=O)NS(=O)(=O)c1ccc2c(c1)OCCO2
CCOc1ccc(CC(=O)NN=C(C)c2cccnc2)cc1
C1CC(Nc2nc3c(c(N4CCOCC4)n2)CCN(C2CC2)CC3)CCO1
CCc1ccc(C(C)C)c(NC(=O)N2CCCC(S(=O)(=O)c3c[nH]cn3)C2)c1
Cn1cc(NNCCCN2CCOCC2)cc1C(=O)C(=O)c1cc(NC(=O)CCCCCc2ccccc2)cn1C
CCCc1nnc(NC(=O)CCn2c(=O)oc3ccccc32)s1
COc1ccc(C=CC(=O)NCc2ccc(NC(C)=O)c(Cl)c2)c(F)c1
O=c1cc(N2CCCCC2)oc2c(Br)c(O)c(Br)c(CCCCCCO)c12
COc1cc(CCCO)cc(OC)c1OC(=O)Cc1nc(=O)cc(N2CCOCC2)[nH]1
Cc1noc(C)c1CCC(=O)NCC(=O)Nc1cc(Cl)ccc1Cl
COc1cccc(S(=O)(=O)N2CCN(CC(C)=NOCC(=O)NO)CC2)c1
Cc1cc(C)n(-c2ccc(S(=O)(=O)Nc3ccccc3Cl)cc2)n1
O=C(Nc1ccc(Oc2ccccc2)cc1)c1nn(Cc2ccccc2)c(=O)[nH]c1=O
CC(C)NNc1ccc(S(=O)(=O)C(=O)C2c3ccccc3C(=O)c3ccccc32)cc1
Cc1cccc(NC2=Nc3ccccc3N=C(c3c(F)cccc3Cl)C23CCCN(C)C3)c1
c1ccc(C2=Nc3nc4ccccc4n3C(c3ccccc3)C2)cc1
CC(=O)CC12CCC(=NNc3ccc([N+](=O)[O-])cc3)CC1CCC1C3CCC(Cc4ccccn4)C3(C)CCC12
Nn1c(SCc2ccc(OCc3ccc(C(=O)O)cc3)cc2)nnc1C1CCCN1C(=O)c1ccc(Cl)cc1
CCC(NC(=O)C(CC(C)C)NC(=O)OCc1ccccc1)C(=O)C(=O)NCCc1ccccc1
Cc1cc(N)ccc1C(=O)OCC1(CO)CC(=Cc2ccc(-c3ccc(C(F)(F)F)cc3)c(C(F)(F)F)c2)C(=O)O1
Cc1nc(N)nc2c1cc(-c1nc3ccccc3n1C)c(=O)n2C1CCC(OCC(N)=O)CC1
O=C1NC(=S)SC1=Cc1c(C(=O)O)[nH]c2c(F)c(F)c(F)c(F)c12
CC(=O)N=C1Nc2ccc(S(N)(=O)=O)cc2S(=O)(=O)N1
CCCN1CCC2c3c(cccc3OC)CC1C2C
CCC(c1nnn[nH]1)N1CCN(CC=CCCC(C)=C(C)C)CC1
O=S(=O)(Nc1cnc2c(n1)nc(NOc1ccccc1)n2CCCCCCc1ccccc1)c1ccc(Cl)cc1Cl
C=C(CCC(C)C1CCC23CC24CC(O)C2(C)C(OC5C(O)C(OC(C)=O)OC(CO)C5OC(C)=O)CCC2(C)C4=CCC3C1(C)C)C(C)C
C=CCNC1=CC(=O)C(=O)c2sccc21
CN1C(=O)C(=NNC(=S)Nc2ccc(O)cc2)Cc2cc(C(F)(F)F)ccc21
CCSC(=S)OC(=O)C1CC2(C)CCC1C(C)(C)C2=O
Oc1ccc(C=Cc2ccc(O)c(O)c2)cc1
N#CC(C(=O)C(C#N)c1ncc(-c2ccccc2)o1)=C1SCC(=O)N1c1ccc(F)cc1
C#CCN(C)C(C)Cc1ccc(N(C)C)cc1
CC(C)c1noc(CCC(=O)NCc2nnc(-c3ccccc3)o2)n1
COc1ccc(Cc2cnc(N)nc2N)cc1
Cn1c(NCN2CCC(O)(CCc3ccc(Cl)cc3)CC2)nc2ccccc21
Cc1cc(C)n(-c2ccc(F)cc2)n1
COCC(=O)N(Cc1c2c(nc3ccccc13)-c1cc3c(c(=O)n1C2)COC(=O)C3(O)CCCC(=O)OC)C(=O)OC
CCOC(=O)C=Cc1ccc(Oc2ccc(OC)c(OC)c2)c(OC)c1
N#Cc1ccc(-n2cc(C(=O)c3ccccc3)c(=O)c3ccccc32)cc1
Cc1nc2cnccc2n1CCNC(C)c1cnn(C(C)(C)C)c1
COc1ccc(CNC(C)CNC(COCCOCCNCc2ccc(OC)c(C)c2C)C2CCCCC2)c(C)c1
CN(C)C(=O)c1cc2cnc(Nc3ccc(N4CCN(C5CCCNC5)CC4)cn3)nc2n1C1CCCC1
O=C(C=Cc1ccoc1)NCCCCCN1CCOCC1
CCOC1CC(OCC)(c2ccccc2)C=CC1=O
CC(C)(C)OC(=O)NCC(=O)N1CCN(S(=O)(=O)c2cccc(-c3cn4cccc(C#N)c4n3)c2)CC1
Cc1cn2c(=O)cc(-c3ccsc3)c(-c3cccs3)nc2n1
Cc1ccc(S(=O)(=O)Nc2cc(N)ccc2O)cc1
Oc1cccc(N=Cc2c(O)ccc3ccccc23)c1
C=CCNC(=O)C(=Cc1ccc(Cl)cc1)CO
Cc1ccc(C)c(CCn2nc(C)c3c(NCC(C)(C)O)nc(C)nc32)c1
Cc1cc2[nH]c(C3CCCC(C)C3)c(CN3CCCCC3)c2cc1C(C)C(=O)Nc1ccc(-c2ccccc2)cc1
COc1ccc(-c2nnc(SCC3=Nc4cccc5cccc(c45)N3)o2)cc1
CC1(C)N=C(N)N=C(N)N1c1ccc(OC(=O)CCCN2CCN(C3c4ccc(N)cc4CCc4cc(Cl)ccc43)CC2)c(Cl)c1
Nc1ccc2c(c1)N(C(=O)CBr)c1ccccc1S2(=O)=O
CC(c1n[nH]c(=N)[nH]1)N(C)C(=O)Cc1ccc(-c2ccc3c(c2)OCC(N2CCCCC2)O3)cc1
O=C(O)C1C2CCC(CC1c1ccc(I)c(Br)c1)O2
CON=C1CCCc2c1nc(N)c1cc(OC)c(OC)cc21
CC(C)(C)c1cc(NC(=O)Nc2ccc(C(=O)CCS(=O)(=O)c3ccccc3)cc2)no1
CC(C)CN(CC(O)C(Cc1ccccc1)NC(=O)OC1COC2OCCC12)S(=O)(=O)c1cccc(OCc2ccncc2)c1
CCc1c(C)nn(Cc2cnc(N3CCN(C(=O)C(c4ccccc4)N(C)Cc4ccccc4)CC3C)c(Cl)c2)c1C
CN(C)c1ccc(C=C(C#N)C(=O)NC2c3ccccc3C=CC2(C)C)cc1
O=C(O)C(NCC(=O)N1CC(O)CC2CCCC1N2C(=O)C(c1ccccc1)C1CN(C(=O)OC2CC2)CCN1C(=O)O)c1cc2c(cc1Br)OCCO2
COC(=O)C1=C(C(=O)OC)C23c4ccccc4OC2(C)CCC13
COc1ccc(C(=O)NC(Nc2ccc(CCSc3ccncc3)cc2)C(=O)C2CCCCC2)cc1
CC(C)CC(NC(=O)OC(C)(C)C)C(=O)NC(Cc1ccccc1)C(=O)NCCCc1cccnc1
N=C(N)c1ccc(CNCCC(=O)C2CCCCC2)cc1
COC(=O)CNc1ccc(-c2nc(N3CCOCC3C)c3c(n2)C(C)(CN)OC32CCCC2F)cc1C(F)(F)F
O=C(Cc1ccc(C(F)(F)F)cc1)c1ccccc1NNc1ccc(O)cc1
O=C(CCCNc1nnc(SC(=O)c2cccnc2)s1)c1ccc(F)cc1
CCOc1ccc(N(C(=O)CNc2nccs2)S(=O)(=O)c2ccc(C(C)C)cc2)cc1OCC
CCCc1cc(NC(=O)c2cc(-c3cc(Cl)ccc3O)ccn2)ccc1Oc1ccnc2nc(N)nc(N)c12
O=C(O)CN1c2ccccc2N(Cc2ccccc2)C(=O)C1Cc1c(Cl)cccc1Cl
Cc1oc(-c2ccccc2F)nc1C[S+]([O-])CC(=O)NCc1cccc(F)c1
O=C(NCC(O)(COC1=NS(=O)(=O)c2ccccc21)COC1=NS(=O)(=O)c2ccccc21)c1cc2ccccc2[nH]1
CC1CN(c2cc3nc(Nc4cccc(Cl)c4)c(C(N)=O)c(N)c3cn2)CCO1
CCCCCCCCOOCC1OCC(C(C)(C)C)O1
CC1(C)CCC(NC2=C(c3ccc(Cl)cc3)C(=O)NC2=O)C1
O=C(CN1C(=O)COc2ccc(CNC(=O)c3ccccc3Cl)cc21)NCCc1ccccc1
N=C(N)NCCNC(=O)c1nc(Cl)c(N)nc1N
OCC1c2ccc(OCc3c[nH]c(-c4ccccc4)n3)cc2C(O)C(O)C(O)C1O
CC(=O)C(=O)NC(=O)C(Cc1c[nH]c2ccccc12)NC(=O)C(CC(C)C)NC(=O)C(Cc1ccc(O)cc1)NN1CCCC1
Cc1cc2c(cc1C)n(CC(N)=O)c(=O)n2CCc1cnnc2ccccc12
COc1ccc(-n2c(Sc3ncc(Br)c(OC)n3)n[nH]c2=O)c(F)c1OC
O=C(CNCc1nc(-c2ccccc2OC(F)F)no1)Oc1ccc(F)cc1
COc1ccc(-c2cc3cc(C(=N)N)ccc3o2)cc1
Cc1c(C(O)CN2CCN(CCCCN3CCN(CC(C)O)CC3)CC2)ccc2c1COC2=O
Cn1c(=O)nc2sc3ccoc3cc-2c1=O
C=C(CN(C)CCO)C(=O)CC1C(=Cc2ccc(N(C)CCCl)cc2)OC(=O)C(CCl)N1CCCl
Cc1ccc(C(=O)Oc2ccc3c(c2)COC3=O)cc1
CCO
CCN(CC(=O)N(CC)c1ccc(Cl)c2cccnc12)Cc1nnc(C)o1
COc1cc(NC(C(=O)NC(=O)CN2CCc3ccccc32)c2ccccc2)cc(OC)c1
COc1cncc(-c2ccc(OCC3CCOC3)cc2)n1
COC(=O)C(C)(C)Nc1nc(-c2ccccc2)c(Br)s1
CCN1C(=O)c2nc(CN3CCC(F)(F)CC3)n(Cc3cccc(F)c3)c2N2CC(CN(C)C(=O)C3=Cc4ccccc4OC3)N=C12
Cc1[nH]c(C(=O)NCc2ccccc2)cc2c3ccccc3nc1-2
CCCCCCCC(N)CC
N#Cc1ccc2ccccc2c1
Cc1cc(N2CC3CCN(C(=O)Cc4ccc(Cl)cc4F)CC32)nc(C)n1
NC(N)=NCCCNCCCNCCCNCCCNCCCNC(=O)CCCCCCCCCCCCCO
COc1cccc(Cn2c(N)c(-c3nc4ccccc4s3)c(=O)[nH]c2=O)c1
C=CCN1C(=O)c2ccccc2C1=O
N#Cc1cccc(SCCCc2ccc(O)cc2)c1
O=S(=O)(c1cccc(C(F)(F)F)c1)N1CCC2CN(CCN3CCCCC3)CC21
CC1(C)OC(=O)C(=NNC(=S)Nc2ccccc2)C(=O)O1
COCC(=O)S(=O)(=O)c1ccc(NNc2cc(OC)ccc2OC)cc1
COc1ccc(OCCCc2c[nH]cn2)cc1
C=CC(=O)N1CC2CC(c3ccc(-c4ccccc4)cc3)N3CCCC23C1=O
CCC(C)Sc1nc(N)c(C#N)c(-c2cccs2)c1C#N
N=c1ccn2c(n1)OC1C(OP(=O)(O)O)C(CO)OC12
COc1ccc(CC2CCCN2CN(C)CCc2ccc3oc(N4CCN(CCc5ccc(OC)c(OC)c5)CC4)nc3c2)cc1
COc1ccccc1C(O)Cn1cnc2c1c(=O)n(C)c(=O)n2C
N=C(N)c1ccc(C=Cc2ccccc2)cc1
O=C(Nc1cc(C2CCC2)nn1-c1ccccc1)c1ccccc1
COc1cc(CN2C(=O)c3[nH]nc(-c4ccc(O)c(O)c4)c3C2c2ccc(O)c(OC)c2)ccc1O
OCC1OC(c2ccoc2)C(O)C1Oc1ccc(Cl)cc1
O=C(O)c1ccc(S(=O)(=O)Nc2nnc(C(F)(F)F)s2)cc1
CCN1CCc2cc(N3CCN(C(=O)c4ccc(C)cc4)CC3)c(N3CCS(=O)(=O)CC3)cc2CC1
Cc1c(C2CCCCN2C(=O)C(C)(C)N)c2cc(S(=O)(=O)c3ccccc3)ccc2n1C
CCOC(=O)C1Cc2cc(OC)c(OC)cc2C2(NC(=O)C(Cc3ccccc3)NC(=O)c3cc4ccccc4[nH]3)CCCN2C1=O
O=C1C=CC(O)C=C1F
Cc1cc(NCCOC(=O)OC(C)(C)C)cc(C)c1O
COc1ccc(C(=O)Cn2c(-c3ccccc3)nc3ccccc32)cc1
CCCC(=O)C1C(=O)C2(C)C(O)CC3OCC3(O)C2C(OOC(=O)c2ccccc2)C2(O)CC(OC(C)=O)C(C)=C1C2(C)C
OCC1OC(c2cccc(Cc3ccccc3)c2)C(O)C(O)C1O
NS(=O)(=O)c1ccc(-n2nc(C(F)(F)F)cc2-c2ccc(Cl)cc2Cl)c([N+](=O)[O-])c1
CCOC(=O)C(C)NP1(=O)OCC2OC(n3cnc4c(N)ncnc43)C(O)C2O1
Cc1c(-c2ccc(C(=O)N3CCOCC3)cc2)ncn1-c1ccc(Cl)cc1
Cc1ccc(-c2nc3cc(C(=O)NCCCN4CCCCCC4)ccc3nc2-c2ccsc2)cc1
N#Cc1cccc(-c2cc(C(=O)NN3CCOCC3)nc3ncnn23)c1
CCOC(=O)C1CNCC(C(=O)NCc2cc(Cl)cc(Cl)c2F)C1
Clc1cccc(Oc2ccc(-c3noc(-c4cncs4)n3)cc2)c1
CCOc1ccccc1N(C)c1nc(Nc2ccccc2)c2ccccc2n1
O=C(O)c1ccc(CSc2nnc(-c3ccccn3)n2Cc2ccco2)cc1
Nc1ncnc2c1c(-c1cccs1)cn2C1OC(COP(=O)(O)OC2C(OP(=O)(O)O)OC(COS(N)(=O)=O)C2OS(=O)(=O)O)C(O)C1O
O=c1n(-c2ccccc2)c(=O)n2n1CCC(Cc1ccc(-c3ccccc3)cc1)C2
CN1CC(CC2=CCCCCC2)C=C2c3cccc4[nH]cc(c34)CC21
CCc1nnc(CN(C)C(=O)c2cc3ccccc3cc2O)o1
CCCS(=O)(=O)c1ccc2c(c1)C(=NCCN1CCCCC1)CC(C)(C)O2
Cc1ccc(F)c(NC2=NCC(C(F)(F)F)S2)n1
CC(C)CC1NC(=O)C(CC(=O)O)NC(=O)C(CC(=O)O)N(CC(C)C)C(=O)C(CC(C)C)NC1=O
CC(C)OC(=O)C1=Cc2c(cc(O)c(O)c2Cl)CS1
COc1cccc(-c2nc(CCOc3ccc(CC4OC(=O)NC4=O)cc3)c(C)o2)c1
O=c1cc(-c2ccccc2Cl)c2ccccc2n1CC1CCCO1
O=C1C(O)C(c2ccc(Cl)c(Cl)c2)ON1Cc1cc2c(cc1[N+](=O)[O-])OCO2
O=C(NC(=S)Nc1ccc(Br)c(C(F)(F)F)c1)c1cc(F)c(Cl)c(Cl)c1
NN=c1nc(N)nc(N)[nH]1
Cc1ccc(F)c(-c2ccc3ccc(C)nc3c2)n1
O=C(Nc1ccnc(Cl)c1)c1ccc2c(c1)OCO2
Cc1nc(CC(=O)c2cc(-c3nc(N4CCN(NCC(F)(F)F)CC4)sc3C)c(C)cc2C)cs1
CCOc1cc2ncnc(Nc3ccccc3Cl)c2cc1Nc1ccc(C(=O)N2CCCCC2)c(OC)c1
O=C(NC1CC(=O)N(c2cccc3ccccc23)C1)C1=CC(c2ccc3c(c2)OCO3)=NS(=O)(=O)N1
CC1CCC2(CCC3C(CCC4C=C(C(=O)O)CCC43C)OC2O)O1
COc1ccc(NC(=O)CN(c2ccccc2C)S(=O)(=O)c2c[nH]cn2)cc1
CCON(C(=S)Nc1ccccc1C(=O)CC)c1ccc(OC)cc1
COCCn1cc(-c2ccc(Nc3ncc4c(=O)n(-c5ccc(Cl)cc5)c(=O)n(C5CCCC5)c4n3)cc2)cn1
CC1(O)CCC(O)C2(C)C3=CC(O)C4C(C)(CO)CCCC4(C)C3=CCC12
CON=C(C)c1cc(NC(=O)C2CC(=O)N(c3ccccc3)C2)cc(Nc2ccccc2S(=O)(=O)O)c1
O=C(CNCC1COc2ccccc2O1)OC(=O)c1ccc(F)cc1
Cc1cc2c(c(=S)[nH]1)C(=O)OC2=Cc1ccc(O)c(O)c1
O=Nc1ccc2occ(N3CCNCC3)c(=O)c2c1
CCCCCCCCCCCCCC(=O)NNC(=O)C(CCCN)C(=O)C(CCCCN)NC(CCCCN)C(=O)NC(CCCCN)C(=O)C(CCCCN)C(N)=O
COC(=O)c1ccc(C(=O)Nc2ccc(C)c(Cl)c2)nc1
CCN(CC)c1cc2ncc(C#N)c(Nc3ccc(O)c(Cl)c3)c2cc1NCN(C)CC=CC(=O)CCN(C)C(=O)Cc1ccccc1
O=C(c1nc2ncc(Br)cc2[nH]1)N1CCC2(CC1)NCCc1[nH]cnc12
O=C(c1sc2c(c1-c1cc(Cl)ccc1Cl)CCCCCC2)N1CCN(c2ncccn2)CC1
CCc1noc(C)c1C(=O)NC1C(=O)N2C1C=CC(C)C2C(=O)NCC12CC3CC(CC(C3)C1)C2
Cn1c2c(c(=O)n(C)c1=O)CCc1c-2nc2ccccc2c1CN1CCN(Cc2cc(O)c3c(c2)OCO3)CC1
NC12N=CN(CC(CCO)OCP(=O)(O)O)C1Nc1ccccc1N2
CCC1(O)CCCC(C)(O)C12COC(=O)C1(C)CC3C(=O)CC(C)(O)CC3(C)C12
COCCCC(N)C(=O)C1CNC(N)=N1
COCCC=C1C2CN(C)CC1CN(S(=O)(=O)c1cccc(OC)c1)C2
CCOc1ccccc1CN1CCc2c([nH]c(N)c2C(=O)NCc2ccc(Cl)c(Cl)c2)C1
CS(=O)(=O)Nc1cc(CN2CCOCC2)c(O)c2ncccc12
CCc1cccc(NC(=O)C2CCN(S(=O)(=O)c3c(C)noc3C=CN(C)C)CC2)c1
Cc1nc2cc(Cl)c(F)cc2n(COCc2ccccc2)c1=O
COc1cc(CCC(=O)c2ccc(OC)c(OC)c2)ccc1O
CC(C)(C)c1ccc(C(=O)NC(=S)Nc2ccc(NC(=O)c3ccc([N+](=O)[O-])cc3)cc2Cl)cc1
COc1ccc2c(N)c3ccccc3c(-c3ccccc3)c2c1
COc1cc(NC(=O)c2cccc(Cn3c(O)c(Sc4nc5ccccc5s4)c(=O)[nH]c3=O)c2)cc(OC)c1
O=C(OC(C1=CCCCC1)C(F)(F)F)C1CC2(CCN(Cc3cc(Cl)ccc3F)CC2)CN1C(=O)NCc1ccccn1
CCCCCCCCCCCCCC(=O)CC(=O)O
S=c1[nH]nc(-c2ccco2)n1N=Cc1ccccc1Oc1ccccc1Cl
COc1ccccc1N1CCN(C2CC3CC2(C)CC3(C)C)CC1
Cc1nnc(SC(Cc2ccccc2)C(=O)CNC(=O)c2ccccc2)n(N)c1=O
c1ccc(CN2CCC3(CC2)COC3)nc1
O=c1[nH]c2ccc(-c3ccc(F)cc3)cc2c(=O)n1O
O=C(CCN1CCC(c2ccc3c(c2)OCCO3)CC1)c1ccccc1
CN1CCN(c2ncc3nc(-c4ccccc4Cl)c(=O)n(Cc4cccc(F)c4)c3n2)CC1
COc1ccccc1NS(=O)(=O)c1ccc2c(c1)OCCO2
COCC(=O)OOCCC1(C)CCC23CCC4(C)C(CCC5C6(C)CC(=NO)C(O)C(C)(C)C6CCC54C)C2C1OC3
Cc1cccc(NC(=S)N2CCN(S(=O)(=O)c3ccc4c(c3)OCCO4)CC2)c1C
CSC(=O)C(N)CCNCC(=O)NC(=O)CNC(Cc1c[nH]c2ccccc12)C(=O)NNC(=O)C(CC(C)C)C(=O)CCc1ccccc1
CCCOC1CCCCN1Nc1ccc(S(=O)(=O)C(=O)c2ccccc2Br)cc1
COc1cc(OC)c(NCCC(=O)N2C(=O)c3ccccc3C2=O)cc1Cl
CCN1C(=O)NC(=Cc2cn(Cc3ccc(Cl)cc3)c3ccccc23)C1=O
CCOOc1cccc2c(=O)c(C(=O)C3OC(CO)C(O)C(O)C3O)c[nH]c12
CN(Cc1nc2cc(Br)ccc2[nH]1)C(=O)CNc1cccc(S(=O)(=O)N2CCCC2)c1
CSCCC(C(=O)O)C(=O)C(CC(C)C)NN1CCCC1C(=O)C(CCC(=O)C(N)=O)NC(=O)C(Cc1ccccc1)OCc1ccccc1
Cc1ncc([N+](=O)[O-])n1CCOC(=O)CCn1ccnc1[N+](=O)[O-]
CC(C)Cc1cc(N)c2nc(-c3ccc(Cl)cc3)ccc2n1
CN1CCN(c2nc3c(=O)n(Cc4ccc(C#N)cc4)ncc3[nH]2)CC1
CC(=O)N(CN1CCNCC1C(=O)CNC1C2CC3CC1CC(NC(=O)OC(C)(C)C)(C3)C2)C(=O)C(C)N
CC(C)C1COC(=O)N1c1ccnc(NC2CCC(NC(=O)OC(C)(C)C)CC2)n1
C#CCN(CC(O)CO)c1ncnc2c1ncn2C1OC(C#C)C(O)C1O
CCOC(=O)C1=C(C)N(C)C(=O)NC1c1csc(-c2ccccc2)n1
CC1CCCCOC(C(C)CO)C(C)CN(CN(C)Cc2ccc(C(F)(F)F)cc2)C(=O)c2cc(NC(=O)NC3CCCCC3)ccc2O1
COc1ccc(Nc2nc(-c3sc(NC(=O)c4ccco4)nc3C)cs2)cc1
CCCCC1=NN(c2ccccc2)C(c2ccccc2)C1C(=O)OCC
O=C(NCCS(=O)(=O)N1CCN(c2ccccc2)CC1)c1nc(-c2ccc(Oc3ccccc3)cc2)ns1
CCN(CC)C(C)CCCNc1nc(N=C(N)N)nc(NCc2cc(OC)c(OC)c(OC)c2)n1
O=C(NN=Cc1ccc(C(F)(F)F)cc1)c1ccc(NC(=O)c2ccco2)cc1
COC(=O)c1nc[nH]c1C(=O)OC
CCOC1CC(O)(Cc2ccc(F)cc2F)Cn2c(=O)n(Cc3ccc(F)c(F)c3)c(=O)n21
CN1C(C(=O)NCc2ccccn2)CC2Cn3c(nc4ccccc43)C21
O=C1CC(c2ccc(NS(=O)(=O)c3ccc(F)c(Cl)c3)cc2)=Nc2cnn(Cc3ccc(Cl)cc3)c2N1
COc1ccc(CNc2cnc(N3CCOCC3)nc2)c2cccnc12
CC(=O)NCCOc1cccc(-n2ccc3ccccc32)c1
COc1ccccc1CNCc1ccccc1ON=C(C)C
O=C(O)c1ccccc1C(=O)NCCc1nccs1
O=C1CCCC(=O)C1=C(O)c1cccc(S(=O)(=O)N2CCOCC2)c1
O=C(NCCc1csc(-c2ccccc2)n1)c1cccc(Br)c1
Cc1cc(C)cc(C(=O)NC(=O)NC(C)c2ccccc2)c1
CC(=O)NC(C)c1ccc(OOc2ncnc(N3CCC(C(C)C)C3)c2F)cc1
C=CCNc1ncc(C(=O)Nc2ccc(S(=O)(=O)N3CCOCC3)cc2)c(NC2CCC(C)CC2)n1
CCC(C)(CC)COc1cccc(-n2cc(-c3cccc(-c4nnc(C5CCCCC5)o4)c3C)nn2)c1
COc1ccc(Oc2ccc(S(=O)(=O)Nc3ccc(F)cn3)cc2C#N)c(OC)c1
O=C(Nc1nccs1)C1CCCN1C1(C(=O)NC2CCS(=O)(=O)C2)CCCCC1
Cc1ccc(C(=O)N2CCN(c3ccc(Cl)cc3)CC2)cc1F
Cc1cccc(NS(=O)(=O)c2cc(C(=O)N3CCN(c4ccccc4)CC3)n(C)c2)c1C
Cc1cc(-c2ccc(Cl)c(S(=O)(=O)Nc3cc(C(=O)O)ccc3Cl)c2)on1
Cn1cc(NNc2cc(C(=O)CC3CCc4cc(F)cc(F)c4O3)ncn2)c(C(F)F)n1
CCOC(=O)C1=C(C)NC2=C(C1)C(=O)CC(c1ccc(OC)c(OC)c1)C2
CC1NC(=O)C(CCCCN)NC(=O)C(C)NC(=O)C(CC(=O)O)NC(=O)C(Cc2c[nH]cn2)NC1=O
CCCC(C)(C)c1cc(O)c(OC)c(OC)c1Br
NC(Cc1c[nH]c2ccccc12)C(=O)NC(=O)C(Cc1ccccc1)NC(CC(=O)O)C(=O)O
CCN(CC)Nc1ccc2c(C(=O)Cc3ccc(C(=O)N4CCCC4)cc3)c[nH]c2c1
NS(=O)(=O)c1ccc(NCC(=O)OC(=O)c2ccc3c(c2)OCO3)cc1
COCCCC(=O)OOC1CN(C(=O)CCCCCNC=O)CC1COC(=O)C(=O)OC
CCOC(=O)c1cccc(Nc2nc(-c3cc(OC)c(OC)c(OC)c3)nc3ccccc23)c1
NS(=O)(=O)c1ccccc1-c1ccc(C(=O)NCCCC(NC(CC(=O)O)C(=O)O)C(=O)NCc2ccccc2)cc1
COc1cc2c(cc1OC)-c1[nH]c3cc(O)ccc3c1C(c1cc(OC)c(OC)c(OC)c1)O2
COc1ccc2c(c1)CCC(C)(CC=CCCC(C)=C(C)C)C2=O
Oc1ccc(C2=Nc3ccccc3SC2n2cc(-c3ccc(O)cc3)nn2)cc1
O=C1C=C(NOC(=O)c2ccccc2)C(=O)C=C1NCCO
CC(CCCC1CCC2C3CCC4CC(=O)CCC4(C)C3CC(O)C12C)OC1C=CC(O)C(O)C1O
CC1(C)Oc2ccc(C#N)cc2C(n2ccc3cc(C#N)ccc32)C1O
Clc1ccc(-n2ccnc2)c(Cl)c1
Cn1c(=O)oc2cc(S(=O)(=O)N(Cc3cccs3)C(=O)CNc3ccc(F)c(F)c3)ccc21
CCCCCCCCCCCCSCCCCCCC=CC(O)C(COC1OC(CN)C(O)C(N)C1O)OC1OC(CN)C(O)C(O)C1N
C#CCOC1CCC2(C)C1CCC1C3(C)CCC(C4CC(=O)SC4(C)C(=O)O)C(C)(C)C3CCC12C
COc1cc(CC(NC(=O)CS)C(N)=O)cc(OC)c1OC
COc1ccc(-c2cc(C=O)c(O)c(OC)c2)cc1OC
CCOC(=O)c1ccc2c(c1)OCc1ccccc1S2
O=C(Cc1cccnc1)N1CCC2(CC1)CN(c1cccnn1)C2
O=C1C(Cl)=C(Nc2ccccc2C(F)(F)F)C(=O)N1c1ccccc1
Cc1nc(CC23COCC2CN(COCC2CC2)C3)c(C)o1
Cc1ccc(NC(=O)c2ccc(S(=O)(=O)NCc3cccs3)cc2)c(C(C)C)c1
COc1ccc(CC(=O)Nc2ccc(CCCCc3nnc(NC(=O)Cc4ccccc4)s3)nn2)cc1Cl
Cn1c(-c2ccc(O)cc2)c(-c2ccc(O)c(O)c2)c2ccccc21
Cc1ccc(C)c2c(=O)n(-c3ccc(C(=O)NCCCN4CCCC4C)cc3)c(C)nc12
CCN(CC)CCCC1CCCc2cc(OC)ccc21
COc1cc2c(c(OC)c1OC)-c1ccc(OC)c(=O)cc1C(NC(=O)C(F)(F)F)CC2
O=C(Nc1ccc(C(=O)Nc2ccccc2N2CCN3CCCC3C2)cc1)c1cccc(Cl)c1
COc1ccc(OC)c(CNC(=O)N2CC(CCc3ccc(Cl)cc3)CCC2=O)c1
CC1Cc2c([nH]c3cccc(C(C)(C)C)c23)CN1CC(=O)c1ccccc1
CC(Oc1ccnc2cc(Cl)ccc12)c1cn(-c2ccc(Cl)cc2)nn1
COc1ccc(NN2CC3CCCCC3(Cc3ccccc3)C2)cc1
COc1cccc(CNc2ccc(-c3ccccn3)nn2)c1
CN(CCCN1C=Cc2cc(Cl)c(Cl)cc2C(c2ccccc2)C1=O)Cc1ccccc1
N#CCCc1ccc(C#N)c2c(N)nc(N)nc12
O=C(Nc1ccncc1)Nc1cnc(-c2ccccc2)c(Nc2ccccc2)c1
O=C(c1ccccc1)N1CCCC2(CCN(S(=O)(=O)C3CC3)CC2)C1=O
N=C(NS(=O)(=O)c1ccccc1)Oc1cccc2cccnc12
CCOC(=O)C(=Cc1ccc(F)cc1)C(=O)Nc1nc(CC)cs1
Cn1c(SCC(=O)Nc2cccc(C(F)(F)F)c2)nnc1C12CC3CC(CC(C3)C1)C2
O=C(CN1C(=O)NC2(CCCCCC2)C1=O)N1CCN(c2ccccc2F)CC1
CC1=C(C=O)C(C#Cc2ccccc2)C(C(=O)OOCCOCC#CCOCCOc2ccc(C3Oc4ccc(F)cc4S(=O)(=O)C3C)cc2)=C(C)N1
Cc1cc2ccc(N3CC(CNC(=O)CO)C3)cc2c(=O)n1Cc1ccc(C(=O)O)cc1
O=NNc1cccc(Nc2cc(Cl)nc(Cl)n2)n1
CC(C)c1ccc(-n2c(Cc3cc(=O)[nH]c(O)n3)nnc2SC(=O)CNc2ncccn2)cc1
COc1cc(CCc2ccccc2)ccc1OC1SC(=O)NC1=O
O=C(COc1ccccc1[N+](=O)[O-])NN=Cc1c[nH]c2ccccc12
Clc1cccc(N2CCN(Cc3ccccc3Cl)CC2)c1
COC(=O)c1ccc2[nH]cc(C3=CCN(NS(=O)(=O)C4=CN(C)CC4)CC3)c2c1
CC(CCC(=O)CCCCCCCCCCCC(=O)NC(CCC(=O)O)C(=O)OOC1(C)C(=O)CCC2(C)C3CCC4(C)CC(=O)C3(CCC12)C4)CC(=O)O
CCNC(=O)NC(=O)c1cc(-c2ccccc2)n(-c2ccc(S(=O)(=O)NCC(C)C)c(OC)c2)n1
Nc1nc2nc(SC3CCC3)nc(NC3CCCC3)c2s1
Cc1nnc(C)n1-c1ccc(S(=O)(=O)N2CCOCC2)cc1
CCOCC(O)COCCOCCOOOCCCCCCOCCOc1ccc(C2Oc3cc(O)cc(O)c3C(=O)C2c2ccc(O)cc2)cc1
C=C1CCC=C(C)CC(C(=C)COC(=O)CC(O)CN)CC(C)(C)CCC=C(C)CCC1O
CCCc1c(OCc2cccc(F)c2F)cn2ncnc(Oc3ccc4[nH]c(C)nc4c3F)c12
CC(C)(C)OC(=O)NCC(O)c1ccccc1C(F)(F)F
Cc1n[nH]c(C)c1CC(=O)C1(C)CCN(CN2C(=O)CC(C)c3c2ccc2c3OCC2)CC1
NNC(=O)CN1N=C(c2ccccc2)C(N=Nc2ccc(C(F)(F)F)cc2)(c2ccccc2)C1=O
Cc1[nH]c2ccccc2c1C=NNC(=O)CCC(=O)Nc1cccc(C(C)C)c1
CN(CCNC(=O)c1ccc([N+](=O)[O-])o1)Cc1ccccc1
CC(C(NC(=O)Nc1ccccn1)c1cccs1)N1CCN(C)CC1
Cc1cc(=O)oc2cc(OC(=O)CNCCN3CCOCC3)ccc12
CN(C)CCCC(=O)NC(=O)C1=CC(OCCC(=O)N2CCCC2)CN1C(=O)Nc1ccccc1
CCCc1nc(SC)c(C(=O)O)n1Cc1ccc(-c2cc(OC)ccc2S(=O)(=O)NC(C)c2ccccc2)cc1
CCOc1ccc(C(=O)CC)cc1OOC(=O)C(C)Nc1ccc(C(=O)O)cc1
Cc1c(N)cccc1-c1n[nH]c(=O)[nH]1
CNc1ccc(-c2nc(CCCc3ccc(OC4SC(=O)NC4=O)cc3)c(C)o2)cc1
NS(=O)(=O)c1ccc(CCNC(=O)COC(=O)c2cccc(S(=O)(=O)N3CCCC3)c2)cc1
CCOC(=O)Nc1c(N2CCN(CCN(CC)CC)CC2)c(=O)c1=O
CC(NCc1ccc(Cl)c(Cl)c1)C(=O)O
CSc1ccccc1NC(=O)C=Cc1ccco1
Oc1ccc(CCON2CCN=C2NCCc2ccc(NC(c3ccc(Cl)cc3)C(F)(F)F)cc2)cc1
Cc1nc(N)nc(NCC(F)(F)F)c1-c1ccc(OC(F)(F)F)cc1
O=C1OCCC1Sc1nc2ccccc2s1
O=C1N=C2C(=CC3CCCNC3C2c2ccc(Cl)cc2F)C(=O)N1
O=C(Nc1ccc(OC(F)(F)F)nc1)c1ccc2c(c1)N(Cc1ccc(F)cc1)C(=O)c1ccccc1S2(=O)=O
CCN(CC)CCOc1ccc(C(O)=CC(=O)C=Cc2cccc(C=Cc3ccc4c(c3)OCO4)c2)cc1
O=c1oc2ccccc2n1CCOCCC1c2ccccc2-c2ccccc21
Cc1cccc(NC(=O)NCCNCC(O)COc2ccccc2)c1
N#Cc1cc(S(=O)(=O)Nc2nccs2)ccc1Oc1ccc(Cl)cc1-c1cccc(CC(N)C(=O)O)c1
C=CCNC(=O)Cn1ccc(=O)[nH]c1=O
CCCCCCCCCn1cc[n+](C2CCCC2)c1C
CCc1nc(C(C)(C)C)c(-c2ccc(S(C)(=O)=O)cc2)s1
Cc1ccc(-c2nn(CC(=O)NCc3ccco3)c3c2cnc2ccc(C)cc23)cc1
O=C(Cc1ccc(Nc2ncnc3c2ncn3C2OC(F)C(O)C2O)cc1)Nc1ccc(Cl)cc1
Cc1cc(C)c2oc(C(=O)NCC(C)(C)N3CCCCC3)c(C)c2c1
CC1=C(C(=O)NCc2cccs2)C(c2cccs2)NC(=O)N1
COC(=O)NC1CCC2(O)C3CCC4CC(=O)CCC4(C)C3CCC12C
COCCCN1C(=O)C(O)=C(C(=O)c2cc(Cl)sc2Cl)C1c1ccccn1
Cc1ccc(NCC(=O)Oc2ccc(Cl)cc2Cl)cc1
O=C(O)COc1cccc(OC2OC(CO)C(O)C(O)C2O)c1C(=O)O
Cc1cc(-n2cc3[nH]c(=S)n(C4OC5COC(C)(C)CN5C4=O)c3cc2=O)c2ccccc2c1
COc1ccc2c(ccn2-c2cc(OC)cc3oc4c(OC)c5c(cc4c(=O)c23)OCO5)c1
CC(C)CN1CCC2CC(O)(c3ccccn3)CCC2C1
COc1cccc2c1CCC(NC(=O)C(=O)c1cc3c(cn1)C(C)(C)CN3N1CC(O)C1)C2
ON=Cc1cc(Br)ccc1O
CC(=CC(=O)NC1=C(C#N)CC(C)(C)CC1)C(=O)O
O=C(Nc1ccc2c(c1)OCO2)c1cn(-c2ccccc2)nc1-c1ccc(Cl)cc1
COc1cccc(NC2CC2c2ccc(-c3cccc(S(=O)(=O)C(=O)O)c3)cc2C)c1
CCCc1ccccc1ON1CCC2CC2(c2ccc(Cl)cc2)C1
CCc1cc(C)cc(NC(=O)C(Cc2ccccc2)Nc2ccccc2)c1
CC[n+]1c(C=C2C(=O)Nc3cc(OC)ccc32)sc2ccc(OC)cc21
CC(C)CCCC(NC1CCC2(O)C3Cc4ccc(O)c5c4C2(CCN3CC2CC2)C1O5)c1ccc(C(=O)N(C)C)cc1
Cc1cn(C2CC(O)C(C(O)CP(=O)(O)O)O2)c(=O)[nH]c1=O
COc1ccccc1CCCCCCCCCCCCCCCCO
O=C(NC(=O)C(F)(F)F)C(COCc1ccccc1)C1Cc2ccccc2CN1C(=O)Oc1ccc(-c2ccc(NCCCF)cc2)cc1
CCC12C=C(C(=O)OC)N3c4ccccc4C4CCN(CCC1)C2C43
O=[N+]([O-])c1ccc(NCC(F)(F)F)c2nonc12
COc1cc(C(=O)C=Cc2ccc(C(C)(C)C)cc2)cc(OC)c1OC
CCCCCCCCn1c(-c2cccnc2)cnc1N
CC(C)(C)c1ccc(Oc2cc(Nc3ccc(C#N)cc3)ncn2)cc1
Cn1cncc1C(=O)C(=O)c1cnc2c(c1)CCN(S(C)(=O)=O)C21CCN(NCCC(F)(F)F)CC1
CCOC(CC(=O)NC(=O)c1cccc(NS(N)(=O)=O)c1)Cc1ccccc1
CCOC(=O)c1nc(Nc2ccc(OC)cc2)c2ccccc2n1
CCNNc1c(C(=O)C(=O)C(CC)CC)noc1Cc1n[nH]c2ccccc12
Cc1cn(-c2nc3sc(C)cc3cc2-c2ccccc2Cl)nn1
OC1(c2ccc(Cl)cc2)CCN(CC(O)(c2ccc(Cl)cc2)c2ccc(Cl)cc2)CC1
Cc1c(-c2n[nH]c(=O)[nH]2)oc2ccc3ccccc3c12
C=CC1CC1(NC(C(=O)NC(=O)c1cc2cc(Cl)ccc2s1)c1csnn1)C(=O)NS(=O)(=O)c1ccc(Cl)s1
COc1ccc(-c2nc(C=Cc3ccc[nH]3)c(C)o2)cc1
COC(=O)N(C)c1nc2ccc(F)cc2[nH]1
O=C(COC(=O)C(Cc1ccccc1)NC(=O)c1ccc(Cl)cc1Cl)NCc1cccs1
CN1CC(C)(C(=O)NC(CC(=O)O)c2ccccc2F)Oc2cc(C(=O)NC(CC(=O)O)c3ccccc3Cl)ccc21
Nc1ncnc2c1ncn2C1OC(C(=O)NCCc2ccccc2)C(O)C1O
COc1cc2c(c(OC)c1)C(=O)OC(C)CCC(=O)C=CCCCC2
CC1=C2C(=O)OC(c3ccc(O)cc3)C2(C)CCC1OCc1ccccc1
CC(C)(C)OC(=O)NC(CC(=O)N1CCC(c2nc(=O)c3nnn(Cc4ccccc4)c3[nH]2)CC1)c1ccccc1
Cc1c(C(=O)Cc2ccc(NC3CCCN3CO)cc2)cccc1-c1cnccn1
O=C(NN1CCCC(C2CCC2)C1)c1ccc(-c2ccc(O)cc2)cc1
Cc1nn(C)cc1CNS(=O)(=O)c1ccc(Cl)s1
COc1cccc(-c2cncc3sc(N4CCOCC4)nc23)n1
COCc1nc2cc(OC)c(OC)cc2c(=O)n1-c1ccc(OC)cc1
C=CCn1c(SC(=O)C(C)NCc2ccccc2)nc2sc(C)c(C)c2c1=O
O=S(=O)(Nc1snc(SCC(F)F)c1-c1ccccc1)c1ccccc1Br
Cc1ccccc1Sc1nc(=O)c2c([nH]1)N(c1ccccc1)C(=O)N1CCCC21
Cn1c(=O)cc(N2Cc3ccc(Cl)c(Cl)c3C2)c2cc(Cl)ccc21
CCNC(CCC(=O)NCC(=O)O)C(=O)NC(=O)C(N)Cc1ccccc1
CC(C)NC(=O)N1c2ccccc2Oc2ccccc21
CCC(C)C(NC(Cc1ccccc1)C(=O)NS(N)(=O)=O)C(=O)NC(=O)CC(O)C(CC1CCCCC1)NCCN1CCCCC1
CCN1C(=O)C2CNC(c3ccc(-c4ccc(Cl)c(Cl)c4)c(OC)c3)C2C1=O
CC(=O)C(=O)c1c(NNc2ccc(O)cc2O)sc(-c2ccccc2)c1-c1ccccc1
COC(=O)C1CCN(C(=O)C(CCC(=O)O)NC(=O)c2cc(-c3ccccc3)ccn2)CC1
O=C(Nc1cc2ccc(OC(=O)C(F)(F)F)cc2oc1=O)c1ccc(F)cc1
Cc1cn2c(-c3cn[nH]c3)cnc2c(Nc2cc(CN3CCC(O)CC3)ns2)n1
Cc1cccc2cc(C(c3nnnn3C3CCCC3)N3CCc4ccccc43)c(=O)[nH]c12
c1ccc(-c2ccc3nc(NC4CCCCC4)c4nnc(C5CC5)n4c3c2)cc1
Cc1ccc(C2OCC(N)C(O)C2O)o1
Cc1ccccc1C(=O)Nc1cccc(S(=O)(=O)N2CCCCC2)c1
CN(C)CC(O)COC(=O)C1(O)c2cc(C(F)(F)F)ccc2NC(=O)N1c1ccc(Cl)cc1
COc1ccc(Nc2nccc(-c3cccnc3)n2)cc1OC
O=C(O)CNC(=O)c1ncn(CCCCC(=O)NO)n1
CCOSc1ncc(C(=O)CCCC(=O)c2ccc(Cl)cc2)c(N)n1
NCCCCCCCCCCP(=O)(O)O
CSC(=O)C(CCNC(=O)C(CCC(=O)O)NC(CCCCN)C(N)=O)NC(=O)C(Cc1c[nH]c2ccccc12)NC(=O)Cc1cnc[nH]1
COC(=O)C1=C(c2ccccc2OC(=O)C(C)OC(=O)N2CCOCC2)c2ccccc2C1
CCNc1cccc(-c2nc3c(c(=O)n(C)c(=O)n3C)n2C)c1
CCCN(CCC)C1COc2cccc(C)c2C1
C#CCn1c(=O)n(CCC)c(=O)c2nc(NC3CCCCC3)c(=O)[nH]c21
O=C(CNO)NCc1ccccc1Cl
COc1ccccc1NC(=O)Cn1c(=O)n(Cc2ccccc2)c(=O)c2ccc(-c3ccccn3)nc21
C=CCc1c(OCC)c(=O)n2c(CCc3ccccc3)nnc2n(-c2ccccc2)c1=O
O=C(CCN1CCC2(CC1)C(=O)N(CCCO)CN2c1ccccc1)c1ccc(F)cc1
CS(=O)(=O)c1ccccc1-c1cnc2snc(Nc3ccc(N4CCN(CCO)CC4)cc3)c2c1
O=C(Nc1nc(-c2cccc(Cl)c2F)cs1)c1cc(Cl)cc(Oc2cncnc2)c1
CN(CCCCCCNC(=O)c1ccc(F)cc1)C1CCc2c(O)cccc2C1
COc1cc2oc3c(cc(O)c4ccoc43)c2c2c1OCC1=C2CC1
CC(=O)OC1CC2CCC3C(CCC4(C)C3CC3C(OC(C)=O)C(C)(C[S-]C(C)=O)CCC34C)C2(C)CC1F
O=C(O)CCCCCCCCn1cc(-c2ccccc2)nn1
NCCc1cccc(CN2CCCC(Nc3ccc4[nH]ncc4c3)C2)c1
O=c1c2cc(F)c(F)cc2oc2c1sc1ccccc12
COc1ccc(C(=O)O)cc1-c1ccc(-c2cccc(NC(=O)Nc3ccc(Cl)c(C(F)(F)F)c3)c2)cc1OC1CCC1
NC(CCSCCCCCCCCSCC(N)C(=O)O)C(=O)O
CCCc1coc2nc(O)c(C(=O)C(=O)N3CCOCC3)c(-c3cccc(F)c3)c12
COc1ccc(C=C(O)C(=O)C=CC(=O)c2ccc(OC)cc2)cc1
OCCNCCN1CCCCC1
COCCN1CCC(NC(=O)c2cc3cc(Cl)cc(OC)c3oc2=O)CC1
COc1cc(O)cc(OC)c1C(=O)C=Cc1ccc(O)cc1O
COc1ccccc1Cn1c(-c2ccccc2)nn2c(=O)cc(C3CCN(C(=O)c4ccccc4C)CC3)nc12
CC(C)N(CCN1CCN(C(=O)c2ccc(C(=O)N3CCC3)cc2)CC1)S(=O)(=O)c1ccccc1
Clc1ccccc1Cn1cnc2c(Cl)ncnc21
Cc1ccc(NC(=O)c2ccccn2)nc1
CCN(CC)CCN(C(=O)c1ccccc1Cl)c1nc2cc3c(cc2s1)OCCO3
CN1CCN(c2nc3ncccc3cc2-c2ccccc2)CC1
O=C(C(=O)c1sc(N2CCN(Nc3ccccc3)CC2)nc1C(F)(F)F)c1ccccc1
CC(=O)NCCCN1CCN(CCn2ccc(C)n2)CC1
CCOP(=O)(C=CC(=O)NC(Cc1c[nH]c2ccccc12)C(=O)O)OCC
CCCCNC(=O)c1ccc2c(c1)nnn2C(C)C
CC1CCC(OCC(O)CNCc2cccs2)C(C(C)C)C1
Cc1cc(CNc2nc(NN3CCC(CC4CCCCC4)CC3)ncc2[N+](=O)[O-])c2ccccc2n1
CCN(CCCNc1ccnc2cc(F)ccc12)Cc1ccc(OC)c(OC)c1
CC(=O)Nc1ccc(NNc2ccc(S(=O)(=O)C(=O)c3ccc(Br)s3)cc2)cc1
O=C(NC1CCC2(O)C3Cc4ccc(O)c5c4C2(CCN3CC2CC2)C1O5)c1ccccc1
CC(C)(C)OC(=O)C(NCc1ccc(OCC(=O)Nc2ccccc2)cc1)c1ccccc1
CCN(CC)C(=O)CNc1cc(-c2ccccc2NS(=O)(=O)c2cc(C)cc(C)c2)ncn1
O=C1C(N2CCN(c3ccccc3)CC2)=C(N2CCN(c3ccccc3)CC2)C(=O)c2c1ccc1ccccc21
NN=C(N)c1ccc(C(=O)O)cc1
CCc1cccc(NCC(=O)N(C)S(=O)(=O)c2ccc3c(c2)CCC(=O)N3)c1
OC(CCOc1ccc(Cl)cc1)CN1CCN(CCCOc2ccc3c(c2)CCC3)CC1
Cc1nnc(SCc2ccc(Br)cc2)o1
NC(=O)N1CCC(C(=O)CCNCC2CC(=O)N(C3CCCCC3)C2)CC1
Nc1nc[nH]c2c3ccc(Cl)cc3nc1-2
CN(C)c1ccc(-c2nnc3n2C(=O)CS3)cc1
Cc1ccc(S(=O)(=O)N2Cc3[nH]ccc3CC2C(=O)NO)cc1
O=C(NC(=S)Nc1ccccc1[N+](=O)[O-])C1CCCCC1
CCOC(=O)N1C(OCC)C(=O)N1C=Cc1ccc(O)cc1
CC(=O)c1sc2nc(-c3ccccc3)cc(C(N)=O)c2c1N
C=C(C)C1CCC(C)=CC1C#CC1(O)CCC(C)C(O)C1
COc1cc(CCNC(=O)c2cc(C)n(-c3ccc(Br)cc3)n2)ccc1Cl
CN(C(=O)CCc1ccccc1F)N1CCCC(C(=O)c2ccco2)C1
CC(C)c1ccc2c(c1)c1cc(OCCOc3ccc(Cl)cc3)ccc1n2CC(=O)O
NC(CO)c1ccc2nc(Oc3ccc4c(c3)c(CC(=O)O)cn4CCF)[nH]c2c1
CCCCCC1=C(OC)C(=O)C=C(NC2CCCN(C(=O)c3ccccc3C(F)(F)F)C2)C1=O
CC(CC(=O)Nc1cc(C)no1)=NNC(=O)c1ccncc1
Cc1cnn(CN2CCCC2Cc2nnnn2C(C)(C)C)c1
COc1cc2c(c(OC)c1OC)C(CN(C)Cc1ccco1)NCC2
COc1ccc(C2=NN(c3ccccc3)C(c3ccc(OCc4ccccc4)cc3)C2)c(OC)c1
N=C(N)NCCCC(C=O)NC(=O)C(CC(=O)O)NNc1cccc(C(=O)Cc2cccc(Cl)c2)c1
CCC(C)N1C(=O)C(Cc2c[nH]c3ccccc23)NC(=O)C(C)NC(=O)CN2C=CC(C)=CC2=NCCNC(=O)C1Cc1ccccc1
Cc1ccc(NC(=O)C(=O)NCCCCN2CCN(C(c3ccccc3)c3ccccc3)CC2)cc1
Cc1nc2nc(SCC(=O)Nc3ccc(F)cc3F)nn2c(C)c1Cc1ccc(Cl)c(Cl)c1
COc1ccc(C(=O)Nc2nc3ccc(C)cc3s2)c(OC)c1
O=C(c1ccccc1)N1CCN(C(=O)c2ccno2)CC1
O=C1C(=Cc2ccc(O)cc2)c2cc(Cl)ccc2N1Cc1ccc(Cl)cc1
COc1cc(F)ccc1-c1ccc(S(=O)(=O)Nc2cccc(C(CO)CCN3CCCCC3C)c2)cc1
COc1cc2c(cc1OC)CN(C(=O)C1=C(O)CCn3c1nc1ccccc1c3=O)CC2
CCN(CCn1nnc(N(CC)Cc2ccc3ccccc3n2)n1)Cc1nc2ccccc2[nH]1
O=C(Cn1nc(Cl)cc1Cl)N1CCN(Cc2ccccc2)CC1
O=C(c1cccc(Cl)c1)N1CCN(C2c3ccc(Cl)cc3CCc3cccnc32)CC1
O=C1c2cccc(S)c2CCN1CN1CCCCC1
Cc1cc(C(N)=O)nn1C
CCCC(=O)Nc1n[nH]c2ccc(-c3cccc([N+](=O)[O-])c3)cc12
Cc1ccsc1Cc1nnc(Nc2cccc(Br)c2)s1
CC(=CC(=O)OC(O)c1c(C)c(CC(O)CC2CC(C)=C(CO)C(=O)O2)c2c(c1O)C(=O)CC(C)(C)O2)CC(C)C
CCc1cc(NC(=O)Nc2cccc3ccncc23)no1
CC(=O)c1ccccc1C(=O)N1CCc2c([nH]c3ccccc23)C1c1ccc(F)cc1
CCNC(C)C(=O)NC(=O)C(CC(C)C)OC(=O)NC(Cc1ccccc1)C(=O)NC(C=CC(=O)O)CCS(C)(=O)=O
CC1(C)OC2OC(Cc3ccc(S(=O)(=O)O)cc3)C(Cn3cc(C(O)(C(F)(F)F)C(F)(F)F)ccc3=O)C2O1
CC(=O)N1CCc2c(o[nH]c2=O)C1
O=C(c1ccccc1)S(=O)(=O)c1nnc(NN2CCCCC2)s1
CC(=O)CC1C(=O)c2c(Br)cccc2OC1c1ccc(N(C)C)cc1
O=C1NC(=O)C(c2ccc(C(F)(F)F)cc2)N1
COC(C)(C)CCCC(C)=C(C)CCC=C(C)CCC=CCNC(=O)CCCCCC(=O)CF
O=C(O)C=Cc1ccc(-c2cnc(-c3ccc(F)cc3)n2C2CCC3(CC2)CC2CCCN2O3)cc1
Cc1cc2c(cc1Cl)NC(=O)C(N1CCN(c3ccc(F)cc3)CC1)=NS2(=O)=O
COc1cccc(C=C2C(=O)c3ccc(OC)cc3OC2c2cccn2C)c1
O=C(NO)c1ccc(CNCc2ccc3cc(C(=O)NO)sc3c2)cc1
CC(C)C(=O)c1cnn(C2CCCCC2)c1NCC(=O)Nc1ccc(Oc2ccccc2)cc1
CC1(C#N)CCCN1CC(=O)OC(=O)c1ccc(C#N)cc1
COc1cc2c(cc1OC)CC(Nc1nc(NCC(F)(F)F)nc(N3CCN(c4ccccc4)CC3)n1)CC2
Cc1ccc(S(=O)(=O)N2CCNc3ccccc3C2)cc1
N#[N+][N-][S+]([O-])NCCCNc1c2ccccc2[n+]([O-])c2ccccc12
O=C(O)CCCCn1c(=O)n(C2CON(OCc3ccccc3)CC2O)c2ccccc21
CC(C)CNC(=O)Cc1ccc(NS(=O)(=O)c2ccc(F)cc2)c(F)c1
CCOc1cc(C(=O)CC)ccc1ON(CC)CC(=O)NCc1ccc(F)cc1
O=C1NC(=NCc2ccc(-c3ccccc3)cc2)NC(=O)C1Cc1ccccc1
Cc1ccc(CCNC(=O)c2ccc(CS(=O)(=O)Cc3ccccc3C)o2)cc1
COc1ccc(C2C(CCCc3ccccc3)C(=O)N2c2ccc(S(C)(=O)=O)cc2)cc1
COc1ccc(NC(=O)CNc2cccc(-c3nnn[nH]3)c2)cc1
CCC(C)c1ccc(C=CC(=O)c2ccc(Cl)cc2Cl)cc1
CCOC1CCCN(c2nc3oc(C)c(C(=O)CCC(=O)N4CCCc5ccccc54)c3c3c2CCCC3)C1
O=C(O)c1sc2c3c(ccc2c1C(=O)O)OCC3
CCCCNC(=O)C1CSC2(C)CCC(=O)N12
Cc1ccc(C(=O)Nc2cc(S(=O)(=O)N3CCOCC3)ccc2N2CCOCC2)cc1
COc1ccc(C(=O)NC(=O)CNc2ccc(Br)cn2)o1
CCOc1cc(C=CC(=O)NCc2nc3c(o2)CCCc2ccccc2-3)ccc1OC
Cc1ccc(C2=CC(=O)c3c(C)csc3C2=O)cc1
Cc1cc(N)c2cc(NC(=O)c3ccc4c(c3)OCO4)ccc2n1
CCC1CC(=O)N(c2ccc(ON3CCN(Cc4ccccc4)CC3)cc2)C1=O
CCC(c1nc2ccsc2c(=O)n1Cc1ccccc1F)N(CCCN)C(=O)c1ccccn1
CCOC(=O)C1=C(C)NC(=O)NC1c1ccc(OC(F)(F)F)cc1
c1ccc(COCC(Cn2cncn2)c2ccccc2)cc1
CC1=CCC2C(CCC2(C)O)C(C)(C)C1C(CCNC(=O)c1ccoc1)C(=O)O
CCCCC(=O)NC1CC(=O)N(c2cccc(OC)c2)C1
O=c1c(OC2OC(CO)C(O)C(O)C2O)c(-c2ccc(O)c(O)c2)oc2cc(O)cc(O)c12
NCCOc1c(C2CCC2)ccc(-c2cnc(N)cn2)c1F
COc1ccccc1NC(=O)c1noc(-c2cc([N+](=O)[O-])ccc2NC(C)C)c1C#N
Cc1c(Cl)cccc1Oc1cc(N2CCN(NS(=O)(=O)c3ccc(NCC4CCCO4)c([N+](=O)[O-])c3)CC2)ccc1C(=O)Cc1cccc(Br)c1
Clc1ccc(-c2cc(N3CCCCC3)c3cccc4c3c2-c2cc(Cl)ccc2O4)cc1
COc1cc(C(=O)NCC2CC=CCC2)cc(OC)c1OC
O=C(C(=O)c1ccccc1NNc1ccc2c(c1)OCCO2)c1cccc(Br)c1
O=C1NC(=S)NC1=Cc1ccc(Cl)cc1Cl
OC1CCN(CCCN(Cc2ccc(Cl)c(Cl)c2)c2ccc(I)cc2)CC1
CCc1nc2ccc(C(=O)Cc3ccc(Cl)cc3)cn2c1N(C)N1CCN(C2CCCCCC2)CC1
CSc1nnc(NC2CCCCC2)s1
O=C(Nc1oc(-c2ccccc2)nc1-c1ccccc1)c1ccccn1
CCOC(=O)N1CCC(NC(=O)c2cn3ncnc(Nc4cc(C(=O)Nc5cc(C(C)(C)C)on5)ccc4F)c3c2C)CC1
CC(C)N(c1nc2ccccc2o1)C1CCN(S(=O)(=O)c2ccc(F)cc2)CC1
O=C(Nc1ccc([N+](=O)[O-])cc1)OCC(=O)c1ccc(F)cc1Cl
Nc1ccccc1Sc1ccccc1
CCn1c(SCCN(C)C)nc2nc3cc(C)cc(C)c3nc2c1=O
Fc1ccccc1Nc1nc(-c2ccccc2)nc2ccccc12
O=C1CCCN1c1ccc(S(=O)(=O)Nc2cccc(Cl)c2)cc1
Cc1cccc(C)c1NNC(=O)c1ccncc1
CCCC(=O)CC(=O)OC1C(=O)C2(C)C(O)CC3OCC3(OC(=O)c3cccc4ccccc34)C2C(O)C2(O)C(O)C(OC(C)=O)C(C)=C1C2(C)C
NC1CCN(c2nc3c(cc2F)c(=O)c(C(=O)O)cn3C2CC2)C1
CC1C(=O)CC2C3(C)CCC2(C(C)CCC(=O)O)C(=O)C13
CCC1CS(=O)(=O)OC1C(CNC(Cc1c[nH]cn1)C(=O)NC(Cc1ccccc1)C(=O)NC(=O)OC(C)(C)C)C(O)C1CCCCC1
CC1CCN(c2c(F)cc3c4c2N(C=C(C(=O)O)C3=O)CC=C4)CC1
COc1ccccc1N1CCN(C(=O)c2cc3c(=O)n(Cc4cccc(Cl)c4)cnc3cn2)CC1
O=C(O)C=C(Cl)C=CC=CC(Cl)=CC=C(c1ccccc1)P(=O)(O)O
CC(C)(C)[N+]12C=CC(=O)C(C(=O)Nc3cccc4ccccc34)(CC1)C2
CC(C)(Sc1nc(-c2ccc(F)cc2)c[nH]1)C(=O)n1ncc(Nc2ccccc2)cc1=O
CCC(C)C(OC)C(=O)NC(Cc1ccccc1)C(=O)NC(=O)c1ccc(O)cc1
O=C(O)CN(Cc1cccc([N+](=O)[O-])c1)C(=O)N1CCN(S(=O)(=O)c2ccc(F)cc2)CC1
Cc1ccc(NC(=O)CN2C(=O)C(NC(=O)Nc3cccc(C(F)(F)F)c3)N=C(c3ccccc3)c3ccccc32)cc1
O=C1CCCC1=C(O)C=Cc1ccc(O)c(O)c1
CCc1cn2ccc(F)cc2c1S(=O)(=O)c1ccc(OCCCCc2cccnc2)cc1
NC(=O)CN1C(=O)N(Cc2ccc(Oc3ccccc3)cc2)C(=O)C1CC(=O)O
c1ccc2c(c1)CC1c3cc4c(cc3CCN1C2)OCO4
CCOC(=O)C1=C(C)NC2=C(C(=O)CC(C)(C)C2)C1c1cccc(C(F)(F)F)c1
CC1(C)C2CC(CSc3nc(=O)c4c5c(sc4[nH]3)CCCC5)C(C=CF)C1C2
N#CC1CSCCN1C(=O)C1CCCN1
COC(=O)C(C)NP(=O)(OCC1([N-][N+]#N)OC(n2ccc(=O)[nH]c2=O)C(O)C1O)Oc1ccccc1
COc1ccc(C2=C(Br)C(=O)N(c3cccc(O)c3)C2=O)cc1
COC1C(C(=O)CCc2cnn(C)c2)CCN1CC=CCCCC(=O)O
CCOC(=O)N1CCN(CC(=O)N(c2ccc(OC)cc2)S(=O)(=O)c2cc(OC)ccc2OC)CC1
C=CCC1OC(O)(C(=O)OC)C=C(OOC(=O)C2CCCCC2)C1C(C)=O
CCC(C)C1NC(=O)C2CCCN2C(=O)C(Cc2ccccc2)N(C)C(=O)C(Cc2ccc(OC)cc2)N(C)C(=O)C(C(C)CC)N(C)C(=O)C(C(C)C)NC1=O
COc1cccc(Cn2cc(-c3cccc(C4(N)CC4)c3)nn2)c1
Nc1nc(-c2cccc(Cl)c2)cs1
COc1ccc(Cl)c(Cn2c(C)nc3c(-c4ccco4)ncnc32)c1
CC12CCC(C(=O)N(c3nccs3)C1=O)C2(C)C
N#Cc1ccc(Cn2cncc2CNN2CCC(CNc3ccccc3Br)C2=O)cc1
O=S(=O)(Nc1cccc2[nH]nc(S(=O)(=O)c3ccccc3)c12)c1cncc(Br)c1
COc1cc(C(F)(F)F)ccc1-c1nccc2cc(S(=O)(=O)Nc3ccncn3)ccc12
Nc1nccc(-c2c[nH]c3ccccc23)n1
CCn1cnc2c(c1=O)C1=Nc3ccccc3SC(C(=O)NN)=C1C2
COc1cc(C=CC(=O)N2CCCC2)cc(OC)c1OC
CCONc1ccc(C(=O)CC(=O)C2C(O)C(O)C(C(F)(F)F)N(Cc3ccccc3)C(=O)N2Cc2ccccc2)cc1
C#CCN1CCSC1=NC#N
CC(C)(C)c1cccc(C(=O)CN2C(=O)NC3(CCc4ccccc4C3)C2=O)c1
COc1cc(C)c(Cl)cc1NC(=O)CCS(=O)(=O)c1ccc(C)cc1
Cc1ccc(N(C(=O)CNc2cc(S(=O)(=O)N3CCOCC3)ccc2Cl)S(C)(=O)=O)cc1
C#CCN(CC#Cc1ccccc1OC)CCCCCCNC(=O)c1cccc2c(=O)c3cccc(OC)c3[nH]c12
COc1cc(OC)c2c(=O)cc(-c3ccc(C(C)O)cc3OC)oc2c1
CCCc1ccc(OCCC(=O)NS(=O)(=O)c2cn(C)cn2)cc1
CCCCc1cccc(C(O)c2ccc3c(c2)COc2ccccc2-3)c1
O=C(O)c1nn(CCCSC2=NCCS2)c(=O)c2ccccc12
COc1ccc(Br)c(C(=O)N=c2sc(C)cn2C)c1
C=CCNC(=O)C(=O)Nc1ccccc1
CCOC(=O)C1CCN(c2c(NC3CCN(Cc4ccccc4)CC3)c(=O)c2=O)CC1
Cc1cccc(NC(=O)CCNC(=O)c2ccco2)n1
O=C(NCc1ccccc1)C1CCCN(S(=O)(=O)c2ccc3c(c2)OCCO3)C1
CCC1CCC2(C)C1C(O)CC1C3(C)CCC(OC(C)=O)C(C)(C)C3CCC12C
COCCNC(=O)c1cc(-c2ccc(OC)cc2)n[nH]1
CCNc1ccc(OOc2ccc(S(=O)(=O)CC(=O)NC(C)(C)C)cc2C)cc1
CCOc1ccc2cc(C(=O)Cc3ccccc3)cc(ONCCOc3cccc(CNC(=O)C(O)C(O)C(O)P(=O)(OCC)OCC)c3)c2c1
Nc1nonc1-c1nnc(CC2CCCCC2)o1
Cc1ccnc(Nc2nc(-c3ccccc3Cl)cs2)c1
COc1ccccc1NN1CCC23CCCCC2C1Cc1ccc(C(=O)CC2CCC2)cc13
Cc1ccc(S(=O)(=O)CCN(O)C(=O)NCCCP(=O)(O)O)cc1
COc1ccccc1N1CCN(Cc2ccccc2C#Cc2ccc(C(F)(F)F)cc2)CC1
CC(C)C(N)C(=O)NC(Cc1c[nH]cn1)C(=O)O
Cc1cc2c(N)c(C(F)(F)F)ccc2n1Cc1ccccn1
O=C(c1cc(S(=O)(=O)NCCc2ccccc2)ccc1Cl)N1CCOCC1
O=[N+]([O-])c1cc(Cl)cc(-c2nc(-c3cccnc3)no2)c1
CCc1ccc(Cc2cc(C3OC(COCC=O)C(O)C(O)C3O)c3c(c2Cl)C(C)(C)CO3)cc1
CC1(C)CCCC(C)(C)N1C(=O)N1Cc2c(NS(=O)(=O)C3CC3)n[nH]c2C1(C)C
CCN(c1ccc2nc3ccccc3[n+](CC)c2c1)N(C)C
COc1cc2nc3ccccc3c(Nc3ccc(S(=O)(=O)Nc4nc(CCO)cs4)cc3)c2cc1OC
O=C(c1ccc2[nH]nc(-c3cccc(S(=O)(=O)NC4C5COCC54)c3)c2c1)N1CCOCC1
CN(C)c1ccc(C=NNC(=O)c2n[nH]c3ccccc23)cc1
CNNc1ccc(C(=O)C(=O)Cn2cnc(S(=O)(=O)NC)n2)cc1OC
CCC(=O)C(S)CNC(=O)C(N)Cc1ccc(O)cc1
COc1ccccc1CNCc1ccc(N)cc1OC
CCC(=O)Nc1sc2c(c1C#N)CCC2
CCNC(=O)OCc1c(COC(=O)NCC)c(-c2ccc(OC)cc2)n2c1CCC2
N#Cc1ccc2c(c1)CC(c1nccn1-c1ccc(-c3cc4cc(Cl)ccc4o3)cn1)CC2
COC(=O)c1c(-c2cc(OC)c(OC)c(OC)c2)oc2cc(OC)c(OC)c(OC)c2c1=O
Clc1ccc(SCC2=NCCN2)c(Cl)c1
CN(C)S(=O)(=O)NC(=O)c1cc(Cl)c(OCC23CC4CC(CC(C4)C2)C3)cc1F
CCCCCCCCCC(=O)OCC1OC2OC(C)(C)OC2C1OC(=O)CCCCCCCCC
COc1cc(C=CC(=O)C=Cc2cc3c(=O)n(CCN4CCOCC4)c(=O)nc-3[nH]c2-c2ccco2)ccc1O
CON1CC(C)C(CC2CC2)CN(C)C(=O)c2ccc(NC(=O)C3CC3)cc2OCC1C
CCCCN1C(=O)C(=NNC(=O)c2ccccn2)c2cc3c(cc21)OCO3
O=C(NCCc1ccc(F)cc1)c1ccc2c(c1)COc1ccccc1-2
C[N+](C)(CCC(SCC(N)C(=O)O)C(=O)[O-])C1CCCCC1
COc1cc(-c2csc(NC(=O)CN3CCN(c4ccccc4F)CC3)n2)cc(OC)c1OC
Cc1cc(-c2c(C)c3ccc(O)cc3oc2=O)cc(C)c1O
Cc1cc(C)cc(NC(=O)CCc2nnc(Cc3cccn3C)n2-c2ccccc2)c1
O=C(Nc1ccc(F)cc1F)c1cccc(C(=O)Nc2ccc(F)cc2F)n1
O=C(Nc1nnc(CCCCc2cccc(NC(=O)c3cc(C(F)(F)F)nn3-c3ccccc3)n2)s1)c1cc(F)c(Cl)cc1Cl
COc1cc(C2(Cc3cccc(N4CCNC4=O)c3F)CCN(C)CC2)ccc1Cl
Cc1cc(CN2CCC(n3c(=O)[nH]c4ccccc43)CC2)ccc1-c1nc2ncccc2s1
CC(C)N(C(=O)C(C)(C)c1ccccc1)c1nn2c(-c3ccc(C4CC4)cc3)nnc2s1.[H]
COc1ccc(NC(=O)Nc2cccn(Cc3ccccc3)c2=O)cc1
COc1ccc2c(c1)OC(c1cc(OC)c(OC3CCCC3)c(OC)c1)C(CN1C(=O)c3ccccc3C1=O)C2=O
CONc1sc2c(c1C(=O)CC(=O)OC(=O)c1ccc(Cl)cc1)CCC(C)C2
COCCn1c(=O)oc2cc(S(=O)(=O)c3ccc(Br)cc3)ccc21
O=C1C(Cc2ccccc2)N(C(=O)c2ccc(CNC3CCCC3)cc2)C(=O)N1Cc1ccccc1
COc1ccc(C2=Nn3c(nnc3-c3ccco3)SC2OC)cc1
COc1ccc(CCN(C)CCc2ccsc2)cc1OC
Cc1cc2[nH]cc(C(=O)O)c(=O)c2cc1C(C)C
CCn1cc(C(=O)NCc2cc(OC)c(OC)c(OC)c2)c(-c2ccccc2)n1
CC(=O)Cc1ccc(NN(Cc2ccc(Br)cc2)Cc2cc(O)c3c(c2)OCCCO3)cc1
CCNN(C)c1cc(OC)c(-c2onc(C(=O)S(C)(=O)=O)c2F)cc1-c1cc(Cl)c(OC)cc1OC
COCC(=O)C1CCN(N(Cc2ccccn2)c2ccc(C#N)c(Cl)c2)CC1
CCOC(=O)Cc1cc(=O)oc2ccc(O)cc12
CCOC1OC2OC3(C)CCC4C(C)CCC(C1C)C24OO3
[truncated: 8,000 more rows]
