# Supplementary material for: t-SMILES: a fragment-based molecular representation framework for de novo ligand design
Source: Nat Commun. 2024 Jun 11;15:4993. doi: 10.1038/s41467-024-49388-6 (PMC11167009; doi:10.1038/s41467-024-49388-6)
Supplement: Supplementary file 4 — Source Data [file 41467_2024_49388_MOESM4_ESM.zip › Soure data/Source data and code for all other graphs/Metrics/Models/Chembl/ChEMBL_TSDY_HBMSV[mpl][rnd10][bs128][ST]/gen.smi]

CCOC(=O)C1=C(C)C23CC(=O)CCC2(O1)C(OC)C(OC(=O)C1=CC=C(Br)C=C1)C3&&&
*C(=O)OCC&*C1=CC(*)=CC(C2=C(*)C(=O)C3=CC=C(*)C=C3O2)=C1&*C(=O)OCC&&*C(F)(F)F&*C(F)(F)F&&
*C(=O)N1CC2C3C(=O)N(*)C(=O)C3C(*)(CC3=CC=CC=C3)N2C1=NC(=O)C1=CC=CC=C1&*C1=CC=CC=C1&&*C*^*C1=CC=CC=C1^*C*&&*C1=CC=CC=C1&&&
*C&*C*&*NC(*)=O&*C1OC(*)C(*)C1*&*C1=C2N=CN(*)C2=NC=N1&*N*^*O^*C*&&*O^*C1=CC=C(*)C(*)=C1&&&*C1CC1&&*O*^*C&&&
*NC(=O)C(CCCC)CN(O)C=O&*C1=CC(S(=O)(=O)C2=C[NH]C=N2)=CC=C1OC1=NC=CS1&&&
*NC(C)=O&*C1=CC=C(CNC(=O)C2=C(*)C3=C([NH]C(C4=CSC(*)=N4)=NC3=O)S2)C=C1&*F&&*C&&
*OCC&*C(=CC1=CC=CC=C1)CN1CCN(C(C2=CC=CC=C2)C2=CC=C(*)C=C2)CC1&*Cl&&&
CCN1CCN(C2=CC=C(Cl)C(CN(C3=CC=C(C(C)C)C=C3)S(C)(=O)=O)=C2)CC1&&&
O=C(NC1=NC(C2=CC=CC=C2)=CO1)C1=CC=C(Cl)C([N+](=O)[O-])=C1&&&
COC1=CC=C(N2CCN(C(CCCN=C(N)N)C3=CC=C(C(F)(F)F)C=C3)CC2)C=C1&&&
*C&*C1=NOC(*)=C1&*C*&*N(*)*&*C*&*C(*)C^*C1=CC=CC=C1^*C&&&&&
*C1=CC2=CC=C(C(=O)NC(*)(*)C(=O)NCCC3=CC=CC=C3)C=C2C=C1&*F&&*C(F)(F)F&*C(F)(F)F&&
*Oc1cc2cccc(OC)c2c(-c2cccc(OC)c2)c1C(=O)C=*&*C(C)=O&&*=Cc1ccc(O*)c(OC)c1^*Cc1ccccc1&&&
O=C1C(=CC2=CC=CO2)CCCC1=CC1=CC=CO1&&&
*Nc1ccc(C)cc1C&*C(=O)c1sc2ncn(CC(*)=O)c(=O)c2c1C&*N1CCCCC1&&&
COC1=CC(OC)=CC(C(=O)N(CC2=CC=C(C(C)(C)C)C=C2)C2CCS(=O)(=O)C2)=C1&&&
N=C(N)N(C1=CC=CC=C1)C1=CC=CC=C1&&&
*C(=O)C1=C(C)NC(C)=C(C(*)=O)C1c1coc(C)n1&*O*&*C(C)C^*O*&&*C(C)C&&&
*NC(=O)C1=NON=C1N&*C1=CC=CC=C1&&&
CC1=CC(S(=O)(=O)C2CCCCC2O)=C(S(C)(=O)=O)C=C1C&&&
CCCCC(OC(C)C)C1=C(O)C=C(O)C2=C1OC(C1=CC=C(O)C(O)=C1)=CC2=O&&&
*CCC(=O)c1nc(-c2ccncc2)no1&*Oc1ccc(Cc2nccs2)cc1&&&
*C&*C1=CN(*)C(=O)[NH]C1=O&*C1CC(*)C(*)O1&*O&&*C*^*O&&&
*C&*C1=CC=C(COC2=CC=C(S(=O)(=O)NC3=NC=CC=N3)C=C2*)C(C2=CC=CC=N2)=C1&*C(C)(C)C&&&
CC(C)C1=CC=CC=C1C1=CC=CC(N2N=CC3=C2N=CN=C3NCC2=CC=NC=C2)=C1&&&
*C&*C*&*SC1=NC(*)=CC=C1*&*C1=CC=C(*)C(*)=C1&*O*^*NC(*)=O^*C^*O*^*C1=CC=CN=C1&&&*C&&&&&
*C&*C*&*C1=CC=C2CC3C4=C(C=CC=C4CCN3*)C2=C1*&*O&&*NC(*)=O^*C*&*C*&*C(=O)N(*)*&*C&&*C1CCC2(*)C(=CCC3C2CCC2(*)C(*)CCC32)C1^*
CC1=CC=C2NCC(C)(C3=CC=C(C4=CC=CC=C4)C=C3)C2=C1&&&
*C&*C1=C2C(=O)N3CCC3(*)C2=C2C3=CC=CC=C3N(*)C2=C1&*CCCO&&*N&&
CC(C)CC1=NC2=NC(CN3C(=O)COC4=CC=CC=C43)=NN2C(C(F)(F)F)=C1&&&
*C&*C1=CC=C(C(=O)NC2=C(*)C=C(OC3=CC=C4C=C(C5=NN=C(*)O5)[NH]C4=C3)C=C2*)C=C1&*F&&*Cl&*Cl&&
*C(=O)c1ccc(C)cc1&*N*&*C1CCCN(*)C1&*Cc1ccc2c(c1)OCO2&&&
*C&*O*&*C1=CC=C(*)C=C1&*C(=O)ON1C(=O)CCC1=O&&&
*C&*C*&*C*&*C*&*C*&*C*&*C*&*C*&*C*&*C*&*C*&*C*&*C1=CC=C(*)C=C1&*C*&*N1C(=O)C2(CCCC2)NC1=S&&&
*C(=O)O&*C1=CC=CC(COC2=C3C=CC=C(*)C3=NC=C2*)=N1&*C(F)(F)F&&*C(F)(F)F&&
CCOC(=O)C1=C(N)OC2=C1C(=O)OC1=CC=CC=C12&&&
S=C1NCCN1CC1=CC=CC=C1&&&
*C&*C1=CC=C(*)C=C1&*C*&*C(*)*&*N&&*NC(*)=O^*C(*)*&*C*&*C(=O)O^*C(N)=O&&&&
*NC(=S)Nc1cc(C(C)(C)C)nn1C&*C(=O)c1ccccc1&&&
*C(C)=O&*C1=CC=NC(N2N=C(*)C(*)=C2*)=N1&*C&&*C&*C&&
COC1=CC=CC(CC(NC(=O)NC2=CC=C(Cl)C(C(F)(F)F)=C2)C(=O)O)=C1&&&
CCCCCCCCCCSCC1OC2=CC=C3C=CC=CC3=C2C(=O)C1O&&&
*C&*C1=C(C(=O)NC2=CC=CC=C2N2CCOCC2)OC2=CC=CC=C12&&&
ClC1=CC=C(C2=C(C3=CC=C4OCOC4=C3)[NH]C3=NC4=CC=CC=C4N=C23)C=C1&&&
*CC&*O*&*C(=O)c1c(C*)n(C)c2ccc(O)cc12&*N(*)*&*CCc1ccc(O*)c(OC)c1&*CC^*Cc1ccc(O*)c(OC)c1&&*CCC=*&*=C(C)Cl&&&
CC(C)CN1CCC(C(=O)N2CCC3(CCCN(C4=CC=CC=N4)C3)CC2)C1&&&
COC1=CC=C(N2CCN(C(=O)C3=CC=CC(N4C=NN=N4)=C3)CC2)C=C1&&&
*OC&*C1=CC=C(*)C(S(=O)(=O)N2CCC3=CC=CC=C32)=C1&*NN&&&
*C(N)=O&*C*&*C(*)*&*NC(*)=O&*C1=NC2=CC=CC=C2C(*)=C1^*C(=O)O^*C1=CC=CC=C1*&&&*O&&&
CCN(C)C(=O)CC(O)C(CC1CCCCC1)NC(=O)C(CC(O)C(CC1CCCCC1)NC(=O)C(CC1=C[NH]C=N1)NC(=O)OC1CCCC2=CC=CC=C21)C(C)C&&&
*NC(*)=O&*C(*)*&*C*^*C1=C(*)N2C(=O)C(*)C2SC1^*C1=CC=CC=C1^*C(=O)O^*C*&&&&&*O^*NC(*)=O&&*C1=CC=CC=C1&&&
*C&*O*&*C1=CC=C(*)C(*)=C1&*C=C1SC(=S)N(N(*)C)C1=O&*C^*C(=O)O&&&&
*C#N&*C1=CC(C2=CSC(NN=CC3=CC=CC(*)=C3*)=N2)=CC=C1&*O&&*[N+](=O)[O-]&&
CCC(C)(C)NCC(O)COC1=CC=C(C2=NC=CC=C2C(F)(F)F)C=C1&&&
*C&*O*&*C1=CC=C(*)C(*)=C1&*C1=C(*)C2=C(C(=O)C3=CC=CC=C3C2=O)C(*)=C1&*N^*O*&*O^*C&&&&&
*CC&*N(*)*&*C(*)=O&*C1CCS(=O)(=O)C1^*Cc1ccc(NC(=N)N)cc1&&&&
*C(C)=O&*N*&*C(CC(=O)O)c1ccccc1&&&
*C(=O)C(C)CC(=O)C=CC&*N1CCC1C1=NC(C2=CC=CC=C2)=CS1&&&
CCCCCCCCCCCCCCCCCCCCCOCC(COC(=O)C(COC(=O)C1=CC=CC=C1)NC(=O)C(N)CO)OC(=O)C1=CC=CC=C1&&&
*C(=O)NN=C1CN(*)CCN1&*C1=CC=CC(*)=C1&*Cl^*C1=CC=CC=C1*&&*Cl&&&
*CC&*O*&*C(=O)c1ccc(N*)cc1&*C(*)=O&*Nc1cc(C)ccc1Cl&&&
*C&*C1=CC(NC(=O)CC2=C(*)[NH]C(=O)N=C2*)=CC=C1&*COS(C)(=O)=O&&*[N+](=O)[O-]&&
*C1=CC=C2N=C(C3=N[NH]C4=CC=C(NC(=O)C5=CC6=CC=CC=C6[NH]5)C=C34)[NH]C2=C1*&*F&&*F&&
*C#N&*C1=CC=C(*)C(*)=C1&*N(*)S(*)(=O)=O&*C*^*Cl^*C*^*C*&&*C1=CC=C(*)C=C1&*C1=CC=C2OCCOC2=C1&*C(*)(F)F&&&*F&&&
COC1=CC(OC)=C(OC)C(NC(=O)C2=CN=C(C)C=N2)=C1&&&
COC1=CC=CC=C1C1NC2=CC=CC3=CC=CC1=C23&&&
CC1=NN(CC2CCCN2CC2=NOC(C3CC3)=N2)C(C)=N1&&&
O=C(O)C1=NC=C2N=CN(C3OC(COP(=O)(O)O)C(O)C3O)C2=N1&&&
*N&*C1=C(*)C(*)=C(*)[NH]1&*C1=CC=CC=N1&&*C*^*C1=C(*)C(*)=C(*)C(*)=C1*^*C1=CC=CC=C1^*Cl&&&&*O&*Cl&*O&*Cl&&
*C(=O)c1ccc(-c2nc(CS(=O)(=O)c3ccc(Cl)cc3)no2)cc1&*N*&*C1CC1&&&
*CC#C&*O*&*CC*&*O*&*CC*&*O*&*CC*&*Nc1nc(N2CCN(*)CC2)nc(N2CCN(*)CC2)n1&*C(=O)C(CCC(=O)O)n1cnc2c(N)ncnc21&&*C(=O)C(CCCCN)n1
*C&*N(*)S(*)(=O)=O&*C*&*NC(*)=O^*C1=CC=CC=C1^*C1=CC=CC=C1*&&&*N1CCCCC1&&&
*C&*C*&*C*&*C*&*C*&*C*&*C*&*O*&*C1=CC=CC(*)=C1*&*O*&*C^*O*&&*C*&*C*&*C*&*C*&*C*&*C*&*C*&*C*&*C*&*C*&*C(=O)O&&&
COC1=CC(C2C3=CC4=C(C=C3C(NC3=CC=C(OC5=CC=CC=C5NC(=O)NC5=CC=C(F)C=C5)C(F)=C3)C3COC(=O)C23)OCO4)=CC(OC)=C1O&&&
CCCCN(CCCC)CC(O)C1=CC2=C(Cl)C=C(Cl)C=C2C2=C1C=CO2&&&
O=C(C1=CC=C2C(=C1)N(CC1=CC=C(F)C=C1)C(=O)C(=O)N2CC1=CC=C(F)C=C1)N1CCCCC1&&&
*S(C)(=O)=O&*C1=CC=CC(CNCC2=C(*)N=C(*)S2)=C1&*C#N&&*N&&
O=C(NS(=O)(=O)C1=CC=CC=C1)C1=NN=C(C2=CC=CC=C2O)O1&&&
*N1CCN(c2ncnc3ccc(C)cc23)CC1&*C(=O)c1cc2ccccc2o1&&&
CC(=O)NC(C)C(C1=CC=C(F)C=C1)N1CCN(C2=CC=C(OCC3CC3)C=C2)CC1&&&
*=Cc1ccc(OC)c(OC)c1&*=Cc1cnc(N)c(Br)c1&&&
*C&*C*&*C(*)=O&*C*&*C1=CC2=C[NH]N=C2C=C1&&&
*OC&*C1=CC=C(N2C(=O)C(C3=CC=CC=C3*)=NC3=CN=C(N4CCCC4)N=C32)C=C1&*C(F)(F)F&&&
*N(C)c1ncnc2c1CN(c1cnc(Cl)c(C3CCOC3)c1)CC2&*C(C)C&&&
CC(C)C1=CC=CC(C(C)C)=C1NC(=O)NCC(C1=CC=C(C2=CC=CC=C2)C=C1)N(C)C&&&
*OC&*CC*&*Oc1cc2ncnc(N3CCN(*)CC3)c2cc1O*&*CC*&*N*^*C1CCN(*)CC1^*C(=O)N(C)OC&*Cc1ccccc1&&&&&
*CCC&*OP(=O)(CCC(*)=O)O*&*N(*)*&*CCCC^*CCCC&*CCCC&&&&
*C&*C1=NC2=CC3=C(C=C2C(*)=C1*)OCO3&*C1=CC=C(*)N=C1&*N1CCOCC1^*C*&&*C*&*NC(*)=O&*C1=CC=C(*)C(*)=C1&*Cl&&*Cl&&
*CO&*C1=CC=C(C2=C(*)C(OC3OC(*)C(*)C(*)C3*)=C(*)C3=CC=CN=C23)C=C1&*Cl&&*Cl&*Br&*O&*O&*O&&
*C&*C1=CC(C2=CC=CC3=CN(CC4=C(*)C=CC=C4*)N=C23)=NN1*&*C&&*F&*C&&
*C(=O)CO&*N*&*C1CC(*)(*)N(O*)C1&*C(=O)C*&*P(=O)(O)O^*Cc1ccccc1&&&*C(=O)O&&
O=C(O)CC1=CC=C(C2=CC=C(OCC3=CC=CC=C3)C=C2)C=C1&&&
*C(=O)C(C)C&*C1CCN(C(=O)C2=CC(C3=NC=CN3*)=C3C=CC=CN23)CC1&*C&&&
*C&*N*&*C1CCC2=CC=CN=C2C1(*)*&*O&&*C1=COC=C1&&
*S(*)(=O)=O&*C1=CC=CC=C1&&*C1=CC=C2N=CC=C(*)C2=C1^*N1CCOCC1&&&
CCOC(=O)C1=C(C)C(C(=O)NC2=NC=CS2)=C(C)[NH]1&&&
CCC1=C(OCC2=CC=C(C(=O)OC)C=C2)C=C(CC2=CC=CC=C2)S1&&&
*C&*NC(*)=O&*C*&*C*&*C1=C(*)C2=CC=CC=C2[NH]1&*N*&*C1=CC=CC(*)=C1&*F&&&
*C&*C*&*C1=CC=C(*)C=C1&*C1=NC2=CC=C3C(=C2O1)C(*)=C(*)N3*&*C1=CC=C[NH]C1=O&&*C#N&*C&&
CCN(CC1=CC=CO1)C(=O)C1=CC(C2=CC=CC=C2OC)=N[NH]1&&&
COCCN(C(=O)COC(=O)C=CC1=CC=C2OCOC2=C1)C1=C(N)N(CC2=CC=CC=C2)C(=O)[NH]C1=O&&&
*C&*C1=CC(*)(*)NC2=CC=C3C4=CC(*)=CC=C4OC(*)C3=C12&*C&&*C&*C&*Cl&&
*C&*C*&*C1=NN2C(=O)C=C(*)[NH]C2=C1&*C*&*O*&*C1=CC=C(*)C=C1&*O*&*C*&*C*&*C*&*C*&*C*&*C1=CC=CC=C1&&&
*CCC(C)C&*C1=CC=C(NC(=O)CN(*)C(=O)CCCC2=NC(=O)C3=CC=CC=C3N2*)C=C1*&*Cl&&*CC(C)C&*C&&
*Cc1cccc(OC)c1&*N(*)*&*Cc1ccc(OC)c(N2CCNC2=O)c1&&*C(C)C&&
*C(Cc1ccccc1)C(O)CC(*)Cc1ccccc1&*N*&*C(=O)C(*)Cc1c[nH]cn1^*N1CCOCC1^*N1CCCNCC1&&&&&
*C&*O*&*C1=C(*)C(*)=C(*)C(*)=C1&*Cl&&*Cl&*O*^*C^*C(=O)NC1=N[NH]C(*)=C1&&*C1=CN=CC=N1&&&
*Cc1ccc(C(C)(C)C)cc1Br&*Nc1ncnc2c(C(N)=O)cccc12&&&
CC1=CC=CN2C(=O)C3=C(N=C12)N(CC(=O)N1CCCC1)C(=N)C(C(=O)NCC1CCCO1)=C3&&&
*C&*C1=CC=CC=C1*&*C1=CC=C2CC(*)C(*)C2=C1&*C&&*NC(*)=O^*C1CCCCC1&&&
*C&*C1=NN2C(C3=CC=CC=C3NS(=O)(=O)C3=CC=C(OCCOC4=C(*)C(*)=CC=C4*)C=C3)=NN=C2C=C1&*F&&*C&*C&&
O=C1C=C(C2=CC=C(CN3CCOCC3)C=C2)OC2=NC3=C(C=C12)N1CCC3CC1&&&
*C&*N2CCOCC2=CC2=CC=CC=C12&&&
*C1CC2C3=CC=CC=C3C1C1=CC=CC=C12&*N1CCOCC1&&&
*C1=CC=C(NC(=O)C2=CC=C(*)S2)C=C1&*Br&&*CO&&
CC1=C(CN(C)C)C2=C(O1)C(=O)C1=C(O)C=CC(O)=C1C2=O&&&
*=Cc1cc(OC)ccc1OC&*=C(C(C)=O)C(=O)c1c(O)cc(OC)cc1OC&&&
*CCN&*C1=CC=C2[NH]C(C(=O)OCC(=O)NC3=CC=CC(S(=O)(=O)N4CCOCC4)=C3)=CC2=C1&&&
O=C(O)C1=CC(CCC2=CC=C(Cl)C(Cl)=C2)=CC=C1O&&&
*CC&*C1=CC=CC=C1C1=NC(SCC(=O)C2=CC=CC=C2*)=C2C=CC=CC2=N1&*OC&&&
COC1=CC(NC(=O)C2=CC=C(F)C=C2)=C(OC)C=C1NC(=O)COC1=CC=C(C=O)C=C1&&&
CN1C(=O)C=C(OCC(=O)NC2=CC=CC(S(=O)(=O)N3CCCC3)=C2)C2=CC=CC=C21&&&
NCCCNCCCCNCCCNCCCCNC1=CC=NC2=CC(Cl)=CC=C12&&&
*Cc1ccc(OC)cc1&*N*&*CC(O)C*&*Oc1ccc2c(c1)CCC2&&&
CCCCN1C(=O)NC(=O)C(=C(C)NCC2CCCO2)C1=O&&&
*OC&*C(=O)C*&*N1C(c2cc(OC)c(OC)c(OC)c2)c2ccccc2C1C(*)=O&*OC&&&
*SC(=N)N&*Cc1cccc(F)c1F&&&
*C(=O)c1c(C)cccc1C&*Nc1cccc(C=NNC(=O)c2ccccc2N*)c1&*C(=O)C*&*Nc1ccccc1&&&
*C=C&*C1=C2CC(*)C(*)C2C2OC(=O)C(*)C2CC1&*C&&*C(C)(C)O&*OC(C)=O&&
*C1=CC=C(C=C2C(=O)NC(=N)N2CCC2=CC=CC=C2)O1&*Br&&&
*Cc1cc(C)nn1-c1ccccc1&*N*&*C(*)=O&*Nc1ccccc1Br&&&
COCC(OC1=CC(F)=CC(F)=C1)C1CCNCC1&&&
C=C(C)C1CCC2C(C1)CC1C(=O)OC(C)C1C2C&&&
*C1=CC=C2C(=O)C=C(C3=CC=C(*)C(C4=C[NH]N=C4C4=C(*)C=CC=C4*)=C3)OC2=C1&*O&&*Cl&*Cl&*O&&
C1=CC=C(CN2C=CC=C2CN(CC2=CC=C(C3=CSN=N3)C=C2)CC2CCCN(CCC3=CC=CC=C3)C2)C=C1&&&
*Nc1ccc2[nH]c(=O)[nH]c2c1&*C(c1cccs1)c1nnnn1Cc1ccco1&&&
*N&*C*&*C*&*C*&*C(*)*&*NC(*)=O&*C(*)*^*C(N)=O^*C*&&&*C1=CC=CC2=CC=CC=C12^*NC(*)=O&&*C(*)*&*C*&*C1=CC=C(*)C=C1^*NC(*)=O^*O
*CC&*C1=CC(*)=CC(NC(=O)CN(*)C(=O)C2=C(*)N(*)C(C3=CC=CC=C3*)=C2)=C1&*C&&*F&*Cl&*C(F)(F)F&*C&&
*C&*O*&*C1=CC=C(*)C(*)=C1&*C(*)=O&*C^*NOS(*)(=O)=O&&*C1=C(*)C=C(*)C(*)=C1&*C(*)C&*C^*C&&&*C&&
*C&*C1=C(*)C2=C(C=C1)C(=O)N(*)CC(=O)N2*&*NS(*)(=O)=O&*C*^*Cl^*C1=CC=CC=C1&&*C*&&*C1=CC=C(*)C(*)=C1&*Br&&*F&&
CC1=CC=CN2C(C3CCCN(C(=O)CCC(F)(F)F)C3)=NN=C12&&&
*C&*O*&*C1=CC=C(*)C(*)=C1&*NS(*)(=O)=O&*C1=CC=C2C(=C1)C(*)=C(*)N2C^*O*^*C&*C&&*C&&&&
CC1=NC(N)=C(CSC2=CC=C3C=CC=CC3=C2)C(N)=N1&&&
CC1=CC=C(C(=O)NCC2=CC=CC=N2)C=C1S(=O)(=O)N1CCCCCC1&&&
*C(C)O&*C1=C(*)C(=O)C2=C(*)C(C(=O)NCC3CC3)=C3OC(*)CC3=C2O1&*F&&*N(C)C&*O&&
*C&*C1=NOC(*)=C1*&*C&&*NC(=O)N*^*C1=CC=C(*)C=C1&*C1=CC=CC=C1*&*C*&*C(*)*&*N&&*C(=O)N(*)*^*C&&*C*^*C1=CC=C(*)C=C1&*O*&*C*&
*Cc1ccc(OC)cc1&*O*&*C1C2CON(C)C1(O)C(=O)c1ccccc1C2=O&&&
*OC&*C1=CC=C(CN2C=C(*)C3=CC=CC=C32)C=C1*&*C=O&&*OC&&
COC1=CC=C(C2C3CCC4=CC=C(F)C=C4C3=NN2C(=O)NC2=CC=C(Cl)C(Cl)=C2)C=C1OC&&&
*C&*O*&*C1=CC2=C(C=C1*)C(=O)N(*)C1=C2C(*)=NN1*&*O*&*C^*C1=CC=C(*)C=C1&&*NC(*)=O^*C^*C1=CC=C(*)C=C1&&*C^*F&&&&&
*C(*)=O&*N*&*C*^*Nc1ccc(Cl)c(Cl)c1^*C1CCCN1*&&&*Cc1ccccc1&&&
*C&*C1=C2C=CC=CC2=CC(C(=O)NC2=CC=C(CN3CCN(*)CC3)C=C2)=C1&*C(C)(C)C&&&
*C&*C1=CC=C(N2C(=O)C3C(C(=O)NC4=CC=CC=C4*)C4(C(=O)C3(*)C3=CC=CC=C34)C2C2=CC=CC=C2)C=C1&*C&&*O&&
COC1=CC(NC(=O)CNC2=NN=C(SCC(=O)C3=CC=C(C(C)(C)C)C=C3)S2)=CC(OC)=C1&&&
*C(*)=O&*C=C*&*C1=CC=CC=C1*^*C1=C[NH]C=N1^*Cl&&&&&
*NC(*)=O&*C*&*C*^*C1=CC=CC=C1^*C*&&&*C1=CC2=NC(=O)N(*)C(*)=C2C=C1&*O&&*Cl&&
*CCO&*C1=CC=CC=C1*&*O&&&
CC(C)(C)CNC(=O)C1=C(CCCNC2=NC=CC=C2OCCC#N)SC2=C1CCC2&&&
*C&*O*&*C1=CC=C(*)C(*)=C1&*C=NNC(=O)C1=N[NH]C(*)=C1&*C#N^*[N+](=O)[O-]&&&&
*OC&*C1=CC=C(CC(=O)NC2=NC3=CC=CC=C3N2*)C=C1&*C(C)C&&&
CC(C12CCC3OC4(CCC5(C)C(=CCC6C7(C)CCC(O)C(C)(C(=O)O)C7CCC65C)C1)CC4)C3(C)C2&&&
*OC&*C1=CC=C(C2=NC(C3=CC(*)=C(*)C(*)=C3)CO2)C=C1&*C&&*OC&*OC&&
NC1=NC=NC2=C1SC1=CC(OCC3=CC=CC(F)=C3F)=CC=C12&&&
CN(C)C1=NC=NC2=C1N=CN2CC(=O)NCCO&&&
*C1CC(=Cc2ccccc2F)C(=O)O1&*C*&*N1CCC(c2ccccc2)CC1&&&
*=Cc1cc(C)c(O)c(C)c1&*=C1SC(=O)N(*)C1=O&*CC(*)=O&*N1CCOCC1&&&
*C&*O*&*C*&*C(*)*&*C*&*C1CCCCC1^*NC(*)=O&&*C1=CN=C2C(=C1)N=C(*)N2*&*C*&*C1=CC=C(*)C=C1^*C*^*O*&*C*&*C&*C*&&&*O*&*C1=CC=CC
*CC(N)=O&*N1C(=O)N(CC2=CC=CC=C2)C(=O)C2=CC=CC=C21&&&
CCCCCCCCCCCCC1=NC2=C3C(C)=CC=CC3=NN2C(N2CCCC(C(=O)O)C2)=C1&&&
*C(=O)c1cc(C(=O)c2c(O)c(C)c(-c3ccccc3)c(C)c2O)cnc1O&*O*&*CCO&&&
*C&*C1=CC=C2[NH]C(*)=C(CCNC3=NC(*)=CS3)C2=C1&*Cl&&*C&&
*C(=O)c1ccnc(OC)c1&*N*&*CC(=O)N(C)OC&&&
*C&*OC(*)=O&*C*&*NC(=O)C(=O)N(*)*&*C*&*C*^*C1=CC=C2C=C(*)N(*)C2=C1^*C1CCN(*)CC1&*C&*N1C(=O)[NH]C2=CC=CC=C21&&*C*&&*C*&*N1CCN
*C(=O)CC&*Nc1cccc(-c2nc3cc(Cl)ccc3o2)c1&&&
*CC(=O)N(CC)CC&*C1CN(*)CCN1C1=CC=C(C2=NOC(C3=CC=CC=C3)=N2)C=C1&*C&&&
*OCC=C(C)C&*C1=CC=C(C=CCN(*)CC2C3=CC=CC=C3C3=CC=CC=C32)C=C1&*C&&&
*C(=O)c1ccc(-c2ccccc2)cc1&*Nc1ccc(C(*)=O)cc1&*N1CCSCC1&&&
*NC(=N)N&*CCCC(*)C(*)=O&*N1CCC(CS)CC1&&*N*^*S(=O)(=O)c1ccc(-c2ccc(O)cc2)cc1&&&
CCC1(O)C(=O)OCC2=C1C=C1C3=C(CN1C2=O)C(C1=CC(OC)=C(O)C(OC)=C1)=C1OCC2CCN(C)CCC2O1&&&
*CC(=O)NC(CCCNC(=N)N)C(=O)N(C)C(CCC(N)=O)C(N)=O&*N1C(=S)SC(=O)C1CCC1=CC=CC=C1&&&
*C&*C*&*C*&*C*&*C*&*NC(=S)NC(*)=O&*C1=CC=C(*)C=C1&*OC1=NC(Cl)=NC(N)=N1&&&
*C&*C(=O)N1CCCCC1*&*C1=CC=C2C(=C1)C(=O)C1=C2N(*)C(=O)C2=CC(*)=CC=C12&*C*&*C*^*[N+](=O)[O-]^*O&&&&&
CC1=CC=C(NS(=O)(=O)C2=CC=CC(C3=CN=CN=C3)=C2)C=C1&&&
*C&*C(=CC(=O)C1=CC=C(*)C=C1)NC(*)CC1=CC=C(*)C=C1&*O&&*N&*C(F)(F)F&&
CC1=CC2=C([NH]C3=CC=NC=C32)C(C(=O)O)=C1&&&
*N1CCCC(C)C1&*C1CCN(*)C1&*CC(*)=O&*Nc1ccc2nc3ccccc3nc2c1&&&
*CCC(C)C&*N(*)*&*C(*)=O&*C12CC3CC(C1)CC(*)(C3)C2^*C1CCNCC1^*Cc1cccc(O)c1&&&&&
*C&*C1=CC=CN=C1*&*C(=O)N(*)*&*C*&*C1=CC=C(*)C(*)=C1^*C1CCCNC1*^*C(*)(F)F&*O&*F^*C(N)=O&&&&&&
CC(=O)OCC1=C(C(=O)O)N2C(=O)C(NC(=O)C(O)C3=CC=C(OC(F)F)C=C3)C2SC1&&&
O=C(CN1C=CN(CC2=CC=CC(Cl)=C2)C(=O)C1=O)NC1=CC=C(Cl)C=C1&&&
*C(=O)c1nc2c(s1)CN(C)CC2&*Nc1cc(C(*)=O)c(N2CCCCC2)cc1C(F)(F)F&*Nc1cccc(Cl)c1F&&&
*C(C)C&*C1=CC=C(COC2=C3N=CN(C4OC(*)C(*)C4*)C3=NC(*)=N2)C=C1&*F&&*F&*O&*N&&
*C=CC(=O)OC&*C1=CC(*)=C(OCC2=CC=CC=C2)C(*)=C1&*Br&&*OC(C)=O&&
*C&*O*&*C1=CC=C(*)C=C1&*C1=NC(*)=C(*)O1&*C*&*S(*)=O^*C^*C*&&&*NC(*)=O&*C1=CC(*)=CC(*)=C1&*O*&*C^*O*&&*C&&&
CC(=O)NC1=CC=C(NC(=O)CN(C)C(=O)C2=NOC(C3=CC=C(F)C=C3)=C2)C=C1&&&
*CC&*Oc1ccc(Nc2c3[nH]cccc-3nc3c(OC)cccc23)cc1&&&
*C&*C1=CC=C(*)C=C1&*C*&*N*&*C1=CC=CC(*)=N1&*C1=C(*)C(*)=CC=C1&*C(*)C&*C^*C(*)C&&*C&&&
*C&*OC(*)=O&*C1=CC=C(*)C=C1&*C=C(*)*&*O*&*C^*NC(*)=O&&*C1CCOC1=O&&&
*C(C)C&*N*&*CCc1c2c(c3ccccc13)CN(C)CC2&&&
*C&*O*&*C1=CC2=C(OC(*)=C2)C(*)=C1&*C(*)=O&*C1=CN(*)C(=O)C=C1^*C^*C*&&&*C1=CC=CC=C1&&&
*C&*C1=CC=C(*)C(NC(=O)N(CC2=CC=CC=C2*)C2CCNCC2)=C1&*Cl&&*Cl&&
*C(=O)c1cc(-c2ccc(C)cc2)nc2ccc(CC)cc12&*N*&*C(C)c1cccs1&&&
COC1=CC(C2C(C#N)=C(C)NC3=C2C(=O)CC(C2=CC=CC=C2)(C2=CC=CC=C2)C3)=CC(OC)=C1OC&&&
*C&*C*&*O*&*C1=CC=CC(*)=C1&*C1=C(*)N(*)C(=O)N(*)C1=O&*C1=CC=CC=C1*&*O^*C&&&*C*^*C1=C(*)C(*)=CC=C1&*Cl&&*Cl&&
*C&*O*&*C1=CC(*)=CC(*)=C1&*NC(=O)N1CCCCN2C(*)C(*)C2C1&*C*^*O*^*O^*C*^*C&&&*C1=CC=CC=C1&&&&&
NC(=O)CSC1=NC=NC2=C1C=C(C1=CC=CC=C1)S2&&&
CC1(O)C(O)C(COP2(=O)OCCC(C3=CC4=CC=CC=C4N3CC3=CC=CC=C3)O2)OC1N1C=NC2=C(N)N=CN=C21&&&
*C&*C1=CC=C(C23OC(=O)C4(NC(C5=CC=CC=C5)C2C2=CC=CC=C2)C(*)C3C(*)C1&*C&&*C&&
*OC&*CCC*&*N*&*C(=O)c1c(C)nn(Cc2ccc(Cl)cc2)c1C&&&
COC1=CC=C(C2=NC(=CC3=CC(OC)=C(OC)C(OC)=C3)C(=O)O2)C=C1&&&
*N(*)C&*CC(O)C*&*Oc1ccccc1^*CC(O)C*&&*Oc1ccccc1&&&
*OCCCSC(C)(C)C&*C1=CC=C(C(=O)NC(*)CC2=CC=CC=C2)C=C1&*C(=O)O&&&
COC1=CC=C(C2=CC=CC=C2OCC2=CC=C(Cl)C=C2)C=C1C1=NC=C[NH]1&&&
*C(O)C(=C)C&*C1=C(*)C(=O)C2=CC=CC=C2C1=O&*O&&&
*OCCCN(CC)CC&*C1=CC=CC(*)=C1&*C#N&&&
*C&*NC(*)=O&*C1CC2CCCC(C1)N2*&*C*&*C(*)*&*O&&*C*^*O*&*C1=CC=C(*)C=C1&*O*&*C&&&
COC1=CC=CC=C1NC(=O)C1=CC=CC(C(F)(F)F)=C1&&&
*C(*)=O&*Nc1cccnc1&&*Nc1ccc(-c2ccc(C3=NC4CCCC4N3)cc2)cc1&&
*C1=CC=C(NC(=O)CCC(=C)C2CCC3C4(*)CCCC(*)(*)C4CCC23*)C(*)=C1&*C&&*C&*S(=O)(=O)O&*C&*C(=O)O&*C&&
*CNCCCC&*C1=C2C(=O)N(*)N(*)C2=NC(C2=CC=CC=C2)=N1&*C&&*N&&
*C&*C*&*C*&*C1=CC(*)=C2N=C(C(=O)N3CCSCC3)C=C(*)C2=C1&*C&&*O*^*C*&*C1=CC=C(*)C(*)=C1&*F&&*Cl&&
*OC&*C1=CC(OCC2(*)CC(*)C(*)O2)=CC=C1&*F&&*CC(=O)O&*CO&&
*C&*OC(*)=O&*C1CC2CCC(C1*)N2*&*OC(*)=O&*C*^*C^*C1=CC=C(*)C=C1&&&*F&&&
*C(=O)c1cccc(F)c1&*Nc1cccnc1&&&
CN(CCC(=O)O)C(CNC(=O)NC1=CC=CC2=CC=CC=C12)C1=CC=CC=C1&&&
O=C(CCN1C=NC2=C(C3=C(CCCC3)S2)C1=O)N1CCN(C2=CC=CC=C2F)CC1&&&
*Nc1cc(-n2cc(C(F)(F)F)ccc2=O)ccc1OC&*C(=O)c1cccc(C)c1N*&*C(*)=O&*Nc1cnc(C(F)(F)F)cn1&&&
*C&*C1=CC(*)=C(*)C(*)=C1&*O&&*C&*C*^*C(*)*&*NP(=O)(O*)O*&*C(*)*^*C(=O)O^*C*^*C(C)C&&*C1=CC=CC=C1^*C(=O)O&&&&&&
COC(=O)C1=CC=CC=C1C(=O)C1=CC=C(C=CC(=O)N2N=C(C3=CC=C(OC)C(OC)=C3)CC2C2=CC=C(OC)C(OC)=C2)C=C1&&&
CC(=O)C1=CC=CC(C2=CC(C(=O)NC3=CC4=CC=C(O)C(C)=C4OC3=O)=CC=C2O)=C1&&&
CC1=CC(C)=C(NC2=C(C(N)=O)C3=NC=CN3C(NC3CC3)=N2)C(C)=C1&&&
*OC&*C1=CC=CC(CNC2=NC(*)=NC3=C2N=CN3*)=C1&*Cl&&*CC(CO)CO&&
*OC&*C1=CC=C(CNS(=O)(=O)C2=CC(NC(=O)C3=CC=CO3)=CC=C2N2CCCC2)C=C1*&*OC&&&
*N1C(=O)c2ccccc2C1(O)c1ccc(Cl)cc1&*CCC*&*N1CCN(c2ccccn2)CC1&&&
*OC(=O)C(=C)C&*C1CC2(*)C3C(=O)C=C4C(CCC(=O)C4(*)*)C3(*)CCC2C(*)(*)C1*&*O&&*C&*C&*C&*C(=O)O&*C&*C&&
*C=C&*C1=CC=CC(C(=O)NC2C(*)N3C(=O)N(CC4=CC=C(C5=CC=CC=C5C5=N[NH]N=N5)C=C4)C(=O)C3(*)C2*)=C1&*C&&*C(=O)OC&*C&&
*Cc1ccc(C(*)=O)cc1&*N1CCOCC1&&*N1C(=O)NC2(CC2)C1=O&&
*CCC&*Oc1ccc2occc(=NNc3ccc(F)cc3F)c2c1&&&
CC(C)(C)C1=CC=C(C2=CC(C(N)=O)=C3[NH]C4=CC=CC=C4C3=N2)C=C1&&&
*S(=O)(=O)c1ccc(OC)cc1&*Nc1nc2ccc(Cl)cc2nc1N1CCc2ccccc2C1&&&
*C&*O*&*C1=CC=C(*)C(*)=C1&*C=C*&*C(*)=O^*NC(*)=O^*C1=CC=C(*)C(*)=C1&*C1=CC=C(*)C=C1&*O*&*Cl&*C^*O*&&&&*C&&&
*C&*C(*)(C)C&*C*&*N1C(=O)N(*)C2=NC=CN=C21&*C*&*C*&*C*&*C1=CC=C(*)C=C1&*C*&*O&&&
*NC(*)=O&*C1=CC=C(*)C(*)=C1&*F^*C1=CC=C(*)C=C1&*C1=NC2=CC=CC=C2S1^*C1CC1&&&&&
*NS(C)(=O)=O&*C1=CC=C(CNCCC2=CC=CC=C2)C(*)=C1&*Cl&&&
*=CC(*)=O&*O*&*CCC*^*=Cc1ccc(O)cc1^*C1CC[N+](*)(c2ccccn2)CC1&&&*CCc1ccccc1&&&
*C&*O*&*C1=CC=C(*)C(*)=C1&*NC(=O)C1=N[NH]C(*)=C1&*C*^*Cl^*C1=CC=CC(*)=C1&&&*F&&&
*OC&*C(=O)C1=C(C)N(*)C(=O)NC1c1csc(N2CCCC2)n1&*CCc1ccccc1&&&
*C&*C1=CC2=C(C=C1CNC(=O)C1CN(*)CC1C1=CC=C(C3=CC=NC=C3*)S1)OCO2&*F&&*F&&
COC1=CC=C(C2=CC=C(NCC3CCC4=C(C3=O)C3=CC(Cl)=CC=C3N4C)C=C2)C=C1&&&
CC1=CC=C(C2=N[NH]C(=O)O2)C=C1S(=O)(=O)NC1=CC=C(Cl)C=C1&&&
*OC(*)=O&*C*&*C1=CC=C2OCOC2=C1^*C*&&*C1C2C[N+]3(*)CCC-C1(*)C23&*C*&*C*^*C1=CC=CC=C1^*C1=CC=C(*)C=C1&&&*O&&&
*C&*C1=C(OCCCN2CCCC2)C(*)SC1=O&*C&&&
*Oc1cc(O)ccc1-c1ccccc1&*CC*&*N1CCCCC1&&&
*OC&*C1=CC=CC=C1NC(=O)N(*)C1CCN(CCC2=CC=CC=C2)CC1&*C&&&
*C&*N(*)C&*C1=CC=NC(*)=C1&*O*&*C1=CC=C(*)C(*)=C1&*NC(=S)NC(*)=O&*C1=C(*)C=C(*)C(*)=C1^*[N+](=O)[O-]^*C(*)(C)C&&&*C^*Cl&&&*Cl&&
*C&*C1=CC=C(*)C=C1&*N*&*N=C1C=C(*)C2=CC=CC=C2C1=O&*C*&*C*&*N1CCN(*)CC1&*C1=CC=CC=C1&&&
*C(C)c1ccc(F)cc1&*N*&*C(*)=O&*C1CCN(c2cnn(C)c2)CC1&&&
*NC(=O)CC(C)C&*C1=CC=C2[NH]C=C(*)C2=C1&*C(=O)O&&&
*C(=O)CCn1ccnc1&*Nc1cc(-c2ccccc2)nn1CCc1ccccc1&&&
*C&*C1=CC(=O)C2=C(C1=O)C(*)=C(*)N2*&*C*&*O^*C*&&*OC(N)=O^*N1CC1&&&&
CC(C)(C)C1=CC=C(OCCCCCN2C=CN=C2)C=C1&&&
*N(C)CCCC&*C1=CC=C(C2=C(*)N3C=C(*)C=CC3=N2)C=C1&*F&&*Cl&&
CC1CNC(=O)C2=CC(COCC3=CC(C4CC4)=NO3)=CC=C21&&&
*C(N)=O&*C1=C(*)C(*)=CC=C1&*Cl&&*C1=CC=C(*)C(*)=C1^*Cl&&*Cl&&
*C&*C(=O)N1CCCCCC1*&*C*&*SC1=NC(*)=C2C=NN(*)C2=N1&*N1CCCC1&&*C*^*C1=CC=CC=C1*&*C#N&&&
CN1C2CCC1CC(NC(=O)C1=CC=C(F)C=C1)C2&&&
*NC(*)=O&*C1=CC=C(*)C(*)=C1&*O^*C1=CC=C2C(=O)N(*)C(=O)C2=C1&*C(*)(F)F^*C*&*F&*C1CCCO1&&&&&
*ON=Cc1c2c(c(OC)c3[nH]c4ccccc4c13)COC2=O&*Cc1ccccc1&&&
*CCC(*)CO&*N*&*CC(O)c1ccc(O)c2[nH]c(=O)sc12^*N1CCC(*)CC1&&*O*&*C(c1ccc(F)cc1)c1ccc(F)cc1&&&
*NC(*)=O&*C*&*C1=CC=C(*)N=C1^*C1=CC=C(*)C=C1^*C*&*F&*NS(*)(=O)=O&&&*C1=CC=C(*)S1&*Cl&&&
*=Cc1c(-c2cc(C)cc(C)c2O)[nH]c2ccc(C(C)(C)C(*)=O)cc12&*N1CC2(CCNCC2)c2ccccc21&&*=CC1CC(O)CC(=O)O1&&
*N1CN(c2ccc(OC)cc2)C2(CCN(*)CC2)C1=O&*C(C(*)=O)c1ccc(F)cc1&*N*^*C(C)C^*C1CCCC1&&&&&
*NC(*)=O&*C*&*C1=CC=CC=C1^*C*&&*C*&*C*&*C*&*C1=C[NH]C=N1&&&
CS(=O)(=O)N1CCCC(NC2=NC=CC(C3=C(C4=CC=C(Br)C=C4)N=C(C4=CC=C(OC(F)(F)F)C=C4)S3)=N2)C1&&&
O=C(CC1=CC=C(Br)C=C1)NCC(C1=CC=CO1)S(=O)(=O)C1=CC=CS1&&&
COC1=CC(N)=C(Cl)C=C1C(=O)NC1CCN(CC2=CC=CC=C2)CC1&&&
*CC&*N*&*C(=O)c1ccc(-c2nc3cc(F)ccc3o2)cc1&&&
*C1=CC(=O)[NH]C(C2=C(*)C=CC=C2*)=C1&*Cl&&*Cl&*O&&
*OC&*C1=CC=C2C=CC=CC2=C1OC1CCN2C(=O)CN(C(=O)NC3=CC=CC=C3*)CCC2C1&*Cl&&&
*C1=CC=C2C(=C1)C(=O)C(=O)N2*&*C*&*C1=CN(*)C(=O)[NH]C1=O^*Br^*C*&&&*C1=CC=C(*)C=C1&*Cl&&&
*C&*O*&*C1=CC=C(*)C(*)=C1&*C(=O)NP(=O)(N1CC1)N1CC1&&*O*^*C&&&
*ON=C(C)C1OC2=CC=CC=C2N2C=CC=C12&*C*&*C1=CC=C(*)C=C1&*Cl&&&
*C(=O)N(CCC)CCC&*C1=CC=C(C(C(=O)NCC2CCCO2)N(CC2=CC=CS2)C(=O)C2=CC=NC=C2)C=C1&&&
*C&*C*&*C*&*O*&*C1=CC=C(*)C=C1&*C*&*NC1=NC2=CC(*)=C(*)C=C2N1*&*C(*)=O&*C1=CC=C(*)C=C1^*O*^*C(N)=O&*C^*O*&&&&*C&&&
*C#C&*C1=CC(*)(*)C(*)C=C1*&*C*&*O*^*O*^*C*&*C*^*O*^*C*&*C1=CC=CC2=CC=CC=C12&*C^*C&*C&&&&&&&&
CCC1=NN(CC(=O)NC(CC2=CC=C(O)C=C2)C(=O)NC2CCCCC2)C=N1&&&
O=C(O)C1=CC=CC=C1NC1=NC=NC2=C1CN(C(=O)NC1=CC=CC(C(F)(F)F)=C1)CC2&&&
*=CC(=O)c1c(O)cc(O)cc1O&*=Cc1ccc(O*)cc1&*C1OC(*)C(O)C(O)C1O&*CO&&&
CC1C(C2=CC=CC=C2)CC(=O)N1C1CCC(C(CSC2=CC=CC=C2)NC(=O)OC(C)(C)C)CC1&&&
*=Cc1ccc(C)cc1&*=CC(=O)c1c(-c2ccc(O)cc2)oc2ccccc12&&&
COC(=O)CCCNS(=O)(=O)CC1=CC=C(NC(C)C)C=C1&&&
*C&*C1=CC=C(*)C(*)=C1&*O&&*NC(*)=O^*C*&*C*&*C1=CC=CC=C1&&&
NC1=NC2=C(C3=C(CCCC3)S2)C2=NC(C3=CC=CC=C3)NN12&&&
*C(=O)c1cc(OC)c(OC)c(-c2cccnc2OC)c1&*N1CCC(*)(c2ccccc2)CC1&*C*&*O*&*C(*)=O&*Nc1ccccc1&&&
*Nc1ccc(C)cc1&*C(=O)c1nc(-c2ccccc2)no1&&&
CCC(C)NC(=O)CCN1C(=O)SC(=CC2=CC=C(C)S2)C1=O&&&
*CCc1c(Cl)nc(CCC)n1C&*N*&*C(=O)c1ccc(N)cc1Cl&&&
*NC(*)=O&*C*&*O*^*C1=CC=CC2=CC=CC=C12^*C1=CC=C(*)C=C1&&&*C=N*&*C1=C(*)C(=O)[NH]C(O)=N1&*O&&&
*=CC(*)=O&*Nc1ccccn1&&*=Cc1ccc(O*)cc1^*Cc1ccsc1&&&
COC1=CC=C(NC(=O)C2=CC=[N+](C)C=C2)C=C1&&&
O=[N+]([O-])C1=CN2CC(OCCCC3=CC=C(OC4OC(CO)C(O)C(O)C4O)C=C3)COC2=N1&&&
*C(=O)NCC(CCCN)C(=O)NC(CCCN=C(N)N)C(=O)N(CCCCC)CC(=O)NC(CCCN)C(N)=O&*C1=CC=C2C(*)=C(*)C(=O)[NH]C2=C1&*Cl&&*O&&
CC1=CC(Cl)=CC=C1N1CCN(CC2=C(O)C=CC3=C2OC(C)C3)CC1&&&
*C&*C1=CC(C(=O)NC2=CC3=C4C(=C[NH]C4=C2)C(*)CN3*)=NO1&*Cl&&*C(=O)C(C)C&&
CC1=CC=C(NC(=O)CN2C(=O)C3=CC=CC=C3C2=O)C=C1S(=O)(=O)N1CCOCC1&&&
*OC&*C1=CC=CC(C2=CC(C3=CC=CC=C3)=NN2CC2=CC=CN=C2)=C1&&&
*C(=O)c1cc(OC)c(OC)c(OC)c1&*N*&*C(C(*)=O)C(C)C&*N*&*C1CCCC1&&&
*C&*O*&*C1=CC=CC=C1*&*SC1=NN=C(*)O1&*C*&*NC(*)=O&*C*&*C*&*NC(*)=O&*C1=CC=C(*)C=C1&*O*&*C(*)F&*F&&&
CCC(C)C(NC(=O)C(C)NC(=O)C(C)NC(=O)C(CO)NC(=O)CC(N)CC1=CC=C(Cl)C(Cl)=C1)C(=O)NC(CC1=CC=C(O)C=C1)C(N)=O&&&
*CSC&*C1=CC=C(CN2CC=CCCOC3=CC(OC4=C(*)N=CC=C4*)=CC=C3S2(=O)=O)C=C1&*Cl&&*Br&&
*C(=O)c1ccccc1OC&*N*&*CCCc1ccccc1&&&
*=Cc1ccc(OC)c(OC)c1&*=CC(=O)c1ccc(Nc2ccnc3cc(Cl)ccc23)cc1&&&
*C&*C1=CC=C(*)C(*)=C1&*NC(=O)N*&*C1CCCCC1^*C1=CN2N=CN=C2C(N2CCC(*)CC2)=N1&&*N(*)C&*C&&&
*C1=CC=C(S(=O)(=O)C2=CC=C(C(=O)NC3=CC=CC(*)=C3)C=C2*)C=C1&*F&&*O&*F&&
*NC(*)=O&*C*&*C1=CC=CC=C1*^*C1=CC=C2C(=C1)S(=O)(=O)N=C1CCCCCN12^*F&&&&&
*C#N&*C1=CC=C(*)C=C1&*C*&*O*&*C1=CC=C(*)C=C1&*C*&*C*&*N1CCC(*)(*)CC1&*C1=CC=CC=C1&&*C*^*C*&*O&&&
*C(=O)O&*C1NC(*)C(Cl)C(O)C1O&*CO&&&
*C&*C1=CN(CC2CCC3CCN(*)CC32)N=C1&*C(=O)NCC(F)(F)F&&&
OCC1C(C2=CC=C(C3=CC=CC=N3)C=C2)C2CN(CCC3=CC=CC=C3)CCCN12&&&
COC(=O)C1=C(C(=O)NC2=CC=CC(C)=N2)N=C(C2=CC=CC=C2)S1&&&
*CCC#N&*Sc1nc2c(s1)c(=O)c(C(*)=O)cn2CCc1ccc(Cl)cc1&*N*&*Cc1ccco1&&&
*OC&*C1=CC(C(=O)NC2=CC=C(C3=CC=CC=C3*)C=C2)=CC=C1&*N&&&
CCC(CC)C(=O)ON=C1CCCC1&&&
CC1=C(Cl)C=CC=C1NC(=S)C1=NC(C2=CC=CC=C2)=NO1&&&
*Nc1nc(C)cc(C(F)(F)F)n1&*C(C)c1ccccc1&&&
*C&*C*&*C1=NN(*)C(*)=C1&*C&&*C*^*C(=O)N(*)*&*C&&*C*^*C1=NN(*)C(*)=C1*&*C&&*C&*N(*)C^*C&&&
*C&*C1=C(*)C(NC(=O)C2=CC3=C(S2)C2=CC=CC=C2OC3)=CC=C1&*Cl&&&
CC1=NC2=C(C3=C1CCC3)C1=NC=NC(N3CCN(S(C)(=O)=O)CC3)=C1S2&&&
*OCC&*N=C(CC1=CSC(*)=N1)C1=CC=CO1&*N&&&
*C&*C1CCC2C(*)C(*)OC3OC4(*)CCC1C32OO4&*C&&*OCC=C(C[N+](C)(C)C)C[N+](C)(C)C&*C&&
*N1c2ccccc2-n2cnc(-c3nn(C)cc3C)c2C1C&*C(=O)c1cccc(Cl)c1&&&
*CC=C&*C1=CC=C(NC(=S)N(C(*)C2=CC=CO2)C(*)C2=CC=CO2)C=C1*&*F&&*F&*OCC&&
*CCc1ccc(OC)c(OC)c1&*N(*)*&*Cc1ccccc1O*&*CCC*^*C*^*N(*)*&*C1CCCCC1&*CC(O)(Cn1cncn1)c1ccc(F)cc1F&&&&*CC(O)Cn1cncn1&&
*C&*O*&*C1=CC=C(*)C(*)=C1&*NC1=[N+]([O-])N(C2=CC=CC=C2)N=C1[N+](=O)[O-]&&*O*^*C&&&
*CC(C)C&*C1CN2C(NCC3=CC=CC=C3)=C(C3=NOC(C4CC4)=N3)C(=O)N(*)C2C(=O)N1&*C(=O)O&&&
*C1=CC=C(C(=O)C[N+]2=CC=CC(C(=O)OC3=CC=C4CCCC4=C3)=C2)C=C1&*F&&&
*C(=O)c1cnccn1&*N*&*C1C2CN(c3ccccc3)CC12&&&
CCCCN(C)C1=CC=C(NC2=NC(=O)C3=CC=C(C(F)(F)F)C=C3[NH]2)C=C1&&&
COC1=CC=CC(CN2C(N3CCCC(N)C3)=NC3=C2C(=O)[NH]C(=O)N3C)=C1&&&
CCOCC1=NC(CN2CCCN(C(=O)C3=CC=CO3)CC2)=NO1&&&
*S(=O)(=O)c1ccc(OC)c(N*)c1&*N1CCCC1&&*S(=O)(=O)c1ccc(C)cc1&&
COC1=CC=C(C2=CSC(NC3=CC=C(CN4CCCC4)C=C3)=N2)C=C1NC1=NC=NC2=CC(OC)=C(OC)C=C12&&&
CNC(=N[N+](=O)[O-])NC&&&
O=C(O)C1=CC=CC=C1NC1=CC=C(C2=CC=CC=C2)C=C1C(=O)O&&&
*CC&*C1=CC2=C(C(*)=C1*)[NH]C=C2&*C(=O)O&&*S(=O)(=O)O&&
*CC&*C1=CC=C(OC2CN(*)CC2*)C(C2=CC(CN3CC(*)(*)C3)=CC=C2)=C1&*S(=O)(=O)CC&&*F&*C(=O)O&*C&&
*Cc1ccc(C)s1&*N*&*C(=O)c1cc(Br)cnc1N1CCCCC1&&&
*C&*C1=CC=CC=C1*&*N1C=NC2=C(C3=C(CCC3)S2)C1=O&&&
C=C1C(=O)C23C(O)C1CCC2C12CCCC(C)(C)C1C(OC(C)=O)C(O)C2(O)C3&&&
*NC(=O)C(CCCNC(=N)N)NC(=O)C(CCCCN)NC(=O)C(CCCNC(=N)N)NC(=O)C(CC(C)C)NC(C)=O&*C1=CC=CC=C1&&&
*C(*)=O&*N*&*Cc1cccc(-c2csc(N*)n2)c1^*C1NC(CO)c2c([nH]c3ccccc23)C1C(*)=O^*CCc1ccccc1&*N1CCC(c2ccccc2)CC1&&&&&
*C&*C1CN(C(=O)N2CC3=C(C(=O)OC(*)(*)C3)C2=O)C2=CC=CC=C21&*C&&*C1CCCCC1&&
*C1=CSC2=CC=CC=C12&*C*&*N1CCC2NC(=S)NC2C1&&&
*C&*C1=CC2=NC(*)=CC(C3=CC=C(*)C=C3)=C2C=C1&*Cl&&*[N+](=O)[O-]&&
*C&*C1=C(*)C(C#CC2=CN=C(OC3=CC=CC=C3)S2)=CC=C1&*S(C)(=O)=O&&&
*NC(*)=O&*C1CCCCC1&&*C1=CC=C2[NH]C=C(*)C(=O)C2=C1^*Cl&&&
*C(=O)N(C)O&*C1=CC=C(C(NC(=O)C2=CC=C(*)C=C2)P(=O)(C2=CC=CC=C2)C2=CC=CC=C2)C=C1&*Cl&&&
*C&*C1=CC=C(C(=O)NC2=CC=CC(NC3=CC=CC=C3)=C2)C=C1NC1=NC=NC2=CN=C(N3CCCN(*)CC3)N=C12&*C&&&
CCOC(=O)C1=CC=CC(NC(=O)NC2N=C(C3=CC=CC=C3)C3=CC=CC=C3NC2=O)=C1&&&
*C(=O)O&*C1=CC=CC2=C1C(=O)N(*)C2&*CCCO&&&
*C&*C*&*C*&*C*&*C*&*C1=CC=C2C(=C1)C(*)=C(*)N2*&*Cl&&*C*^*OC1=NSN=C1-*^*O*^*C1=CC(*)=C(*)C(*)=C1&*C&*O*&&&*C^*O*&&*C^*O*&&*
*C1=NN(*)C2=CC=CC=C12&*C1=CC=CC=C1&&*C1CCNCC1&&
*C&*C(*)C&*N(*)C(C)C&*C*&*C*&*O*&*C(*)OC(C)C&*C1=CC=C2OCOC2=C1&&&
*C&*O*&*C1=CN(*)C2=CC=CC=C12&*C*&*C*&*C*&*N1CCN(*)CC1&*C1=CN=CC2=CC=CC=C12&&&
*C&*C*&*N1CC2C3C(=O)N(*)C(=O)C3C1(*)CC1=CC=CC=C12&*C*&*C(=O)O^*C&&&&
*NC(C)=O&*C1=CC=C(NC(=O)C(*)SC2=NCCS2)C=C1&*C&&&
*Oc1cc(CC=C)c(O)c(C(=O)C=*)c1O&*CC&&*=Cc1ccc(Cl)c(Cl)c1&&
CCNC(=O)C1=CC(CNC2=CC(NC(=O)C3=CC=C(C(C)(C)C)C=C3)=NC=N2)=CC=C1C&&&
*[N+](=O)[O-]&*C1=CC=C2C=CC=C(*)C2=C1&*NC1=NC(N*)=NC(N*)=N1&*C1=CC=CC=C1&&*C*^*C1=CC=CC=C1&&&
*C&*SC1=NC=C(*)C(*)=N1&*C*&*C*^*C^*C(=O)O&&&&&
*C1=C(*)C(=O)[NH]C(=NN)[NH]1&*C1CCC(*)(*)CC1&*C1=CC=CC=C1^*O&*C1=CC=CC=C1&&&&
*C&*C*&*N(CC)S(*)(=O)=O&*C1=CC=CC(*)=C1&*C(=O)N1N=C(*)CC1*&*C1=CC2=CC=CC=C2OC1=O&&*C1=CC=CC=C1&&
*C&*N1N=C(C2=CC=CN=C2)C(*)=C1C1CCN(C2=NC3=CC=CC=C3[NH]2)CC1&*C&&&
CCCCC(CC(=O)NO)C(=O)NC(C(=O)NC1=CC=CC=C1)C1=CC=CC=C1&&&
*C&*O*&*C1=CC=CC(*)=C1&*C1CN(*)CCC1(*)*&*O&&*C*^*C*^*OC(*)=O^*O*&*C1=CC=C(*)C=C1&*C1=CC=C(*)C=C1&*C&*C(*)=O&&&*C*&*OC(*)=
COC1=CC=CC=C1NC(=O)C1CCN(S(=O)(=O)C2=C(C=CC3=CC=C(C)C=C3)N=C(Cl)S2)CC1&&&
*S(N)(=O)=O&*C1=CC=CC=C1*&*C1=CN(*)C(*)=C1&*C(*)=O&*C1=CC=CC=C1^*C1=CC=C2OCOC2=C1&&&&
*CC&*C1=CC=CC(NC(=O)C2=CC=C3N=C(*)C=C(*)C3=C2)=C1&*C&&*OC&&
CCN1C=C(C(=O)N2CCCCCC2)C(=O)C2=CC(F)=C(N3CCNC(C)C3)C=C21&&&
CC1NC(=O)N(C)C(C)C(=O)NC(CC2=C[NH]C3=CC=CC=C23)C(=O)N(C)C(CC2=C[NH]C3=CC=CC=C23)C(=O)N(CC(N)=O)C(CC2=CC=CC=C2)C(=O)N2CCCC2C(=O)
COC1=CC=C(C2=NC(CSCC(=O)NCC3=CC=C4OCOC4=C3)=C(C)O2)C(OC)=C1&&&
CC1=CC=CC=C1C1=C(C)N2C(=O)CCC2=C1C1=CC=C2[NH]N=CC2=C1&&&
*C&*O*&*C1=CC=C(*)C=C1&*C1=CC2=C(CC3C(*)(C)CCCC3(*)O2)C2=C1COC(*)(C)O2&*O&&*C&*C&&
*NC(*)=O&*C*&*C1=CC=CS1^*C1=C(*)C2=C(N=C(O)C(=O)[NH]2)S1&&*O&&&
*NC1=NC(N)=NC2=C1N=CN2*&*C1OC(*)C(*)C1*&*C*^*C1=CC=CC=C1^*O^*O&&&&&*O&&
*C&*N(C)S(*)(=O)=O&*C1=CC=C(*)C=C1&*N*&*C*&*C(=O)N1CCOC2=C(C=C(*)C=C2*)C1&*F&&*C#N&&
N=C(NO)C1=CC=C(NC(=O)CN2C(=O)C(CC3=CC=CC4=CC=CC=C34)=NC23CCCCC3)C=C1&&&
*C&*O*&*C1=CC=C(*)C=C1&*C(*)=O&*C(*)*&*O&&*C1=CC=C(*)C=C1^*O*&*C&&&
O=C(NO)C1=CC=C[N+](CC2=CC=C3C=CC=CC3=C2)=C1&&&
*NC(=O)O*&*C(*)*&*C*^*C*^*C1=CC=CC=C1^*OC(*)=O^*C1=CN(*)C=N1&&&*C*&*C(*)*&*C1=CC=CC=C1&*C*&&&*C1=CC=C(*)C=C1^*C(=O)N1CCCC
*C(=O)c1cc(-c2ccccc2)nc2ccccc12&*N*&*C(Cc1ccc(O)cc1)C(=O)O&&&
*C(C)(C)C&*C1=CC=C(CN2C(=O)C3=CC4=CC=CC=C4N3C(=O)C23CCN(CC2CCC2)CC3)C(*)=C1&*F&&&
CC1=CSC=C1C1=CC=C2C(C3=CC=CC(CN4CCOCC4)=C3)=NC(N)=NC2=C1&&&
*OCC&*C(=CC1=CC=C(*)C(*)=C1)C(=O)NC1=CC=C(*)C=C1&*C#N&&*C(=O)OC&*OC&&
CC(C)C(=O)N1CCN(CC2=CC=C(Cl)C=C2)CC1&&&
CCC(=O)NC(=O)COC(=O)C1=C(CC)OC(C)=C1&&&
*CC=C&*O*&*C(=O)Cc1cc(=O)oc2cc(O)ccc12&&&
*CC&*O*&*C(=O)c1cc(S(*)(=O)=O)c[nH]1&*N1CCN(*)CC1&*S(C)(=O)=O&&&
*N&*C1=CC=C(CN2C(=O)NC3(CC3)C2=O)C=C1&&&
*C&*C1=CN(*)C(=O)[NH]C1=O&*C1CN(*)CC(*)O1&*C*&*OP(=O)(O*)O*^*C*^*C1=CC=CC2=CC=CC=C12&*OP(=O)(O*)OC1=CC=CC2=CC=CC=C12&&*C1=CC
*CC=C&*C1=CC=C(*)C(OCC(=O)OCC(=O)C2=C(*)N(*)C(=O)N(*)C2=O)=C1*&*N&&*C&*C&*C&*C&&
*CC(O)CCCCCCC&*Oc1ccc(-c2nc(-c3cccc4ccccc34)no2)cc1C(*)=O&*OC&&&
*Sc1nc(=O)c(C)c(C(C)C)[nH]1&*CC(*)=O&*N*&*Cc1ccco1&&&
CC1CCC2C(C)C(COC(=O)C=CC3=CC=C(C(=O)O)C=C3)OC3OC4(C)CCC1C32OO4&&&
CCCCC(=O)NCCC1=CC=C(OCCC&&&
CC(O)(CS(=O)(=O)NC1=CC(F)=CC=C1Cl)C1=NC=CC2=C1[NH]C1=CC(F)=CC=C12&&&
*C&*C1=CC2=NC(=O)N(*)C(*)=C2C=C1&*O&&*C1CC(*)C(*)O1^*O&&*C*^*[N-][N+]#N&&&
O=C(NC1=CC(Cl)=CC(Cl)=C1)C1=NOC(C2=CC=CO2)=C1&&&
CN(C)C1=CC=NC2=C1C1=C(S2)C(=O)N(C2=CC=C(Cl)C=C2)C=N1&&&
*C&*C*&*C*&*C*&*C*&*C*&*C(*)*&*O&&*C#C*^*C1=CN(*)C(=O)N(*)C1=O&*C*&*C*^*C*^*C*&*C*&*C*&*C(*)*&*C(*)*&*N&*N&&*C(=O)O&*C(=O
*CN(C)C&*C1COCC2=C1N1C=CC=C1C2=O&&&
*C&*C1=CC=C(C2=NOC(CN(*)C(=O)C3=CSN=N3)=N2)S1&*C&&&
*C&*C1=CC(*)=C2C=CC=C(OC3=CC=CC4=CC=C(*)N=C34)C2=N1&*C&&*N&&
*Nc1c(C)n(C)n(-c2ccccc2)c1=O&*CCC*&*N*&*C1CCCC1&&&
*C(C)O&*C1=C(*)C(C2=CC3=CC4=C(C=C3C=C2)OCO4)C2=CC3=C(C=C2C1=O)OCO3&*O&&&
*N1CCC2(CCCN(*)C2=O)C1&*N1C=CC=N1&&*C1=CN=C2C=CC=NC2=N1&&
*SC&*C1=CC=C(*)C=C1&*S(N)(=O)=O&&&
*C1CCC(=C)C2CCC(*)(*)C2C2OC(=O)C(*)C12*&*O&&*C&*C1=CC=C(*)C=C1^*O^*O&&&*C&&
COC1=CC=CC(N2N=NN=C2SCC(=O)NC2=CC=C(OC)C=C2)=C1&&&
COC1=CC=C2C(=N1)C(=O)C1=C2N(CCC[N-][N+]#N)C(=O)C2=CC=CC=C12&&&
*NC1=NC(N)=NC(*)=C1*&*N&&*C1=CC(N2CCOCC2)=NC(N*)=N1^*C*^*C(*)=O^*C(*)(F)F&*C1=CC=C(*)C=C1&*F&*S*&&&*C(*)F&*F&&&
*S(=O)(=O)c1ccc(F)c(-c2nc(=O)c(N3CCOCC3)c(CCC)[nH]2)c1&*N*&*CCO&&&
*C&*C1=CC=C(C=CC(=O)C(*)CC2=CC=CC=C2)C=C1&*F&&&
*OC&*C1=CC=C(C=CC2=CC3=CC=C(*)C=C3OC2=O)C=C1&*CCC(=O)O&&&
*C&*C(=O)N1CCCN(*)CC1&*C(*)*&*C*&*O*^*NC(*)=O^*C*&*C1=CC=C(*)C=C1&*C1=CC=C(*)C=C1&*C(*)(F)F&*NC(=O)O*&*F&*C*&&&*C1=CC=CC=
*CCC&*C1=CC=C(CCN2CCN(C3=CC=C(C(=O)NS(=O)(=O)C4=CC=C(NC(*)CSC5=CC=CC=C5)C(*)=C4)C=C3)CC2)C=C1&*[N+](=O)[O-]&&*[N+](=O)[O-]&&
CN(CC1C2=CC=CC=C2OP(=O)(O)C1N1C=NC=N1)C1CCCC2=CC=CN=C21&&&
*C&*C1=CC=C2OCC(=O)N(C(*)CN(*)C(=O)C3=CC=C(N4CCC(*)(C5=CC=CC=C5)CC4)C=C3)C2=C1&*C&&*Br&*O&&
*CC=C&*C1=CC(OCC2=CC=C(CC(NC(=O)C3=C(*)N=C(*)S3)C(=O)N3CCC(OC4=NC=CC=C4*)CC3)C=C2)=CC=C1&*C#N&&*C&*CN&&
O=C(C=CC1=CC=CO1)NC(CC1=CC=C(Cl)C=C1Cl)C(=O)NC1=CC=CC=C1&&&
*C&*C1=CC2=C(N=C(*)O2)C(=O)C1=O&*C&&&
*C&*C1=NN(C2=NC3=CC=CC=C3[NH]2)C(*)=C1&*NC(*)=O&*C*&*C*&*N1CCCC1&&&
*CCC(=O)NO&*C1CN(CC2=CC=C(OC3=CC=CC=C3)C=C2)CCO1&&&
C=CC(O)CNC1=NC(NC2=CC=C([N+](=O)[O-])C=C2)=NC(Cl)=N1&&&
*C&*C*&*C(*)=O&*C1CC2C3CCC4=CC(=O)CCC4(*)C3C(*)CC2(*)C1*&*OC(*)=O&*C^*C&&&*C&*C(*)=O^*C*&*OC(*)=O&*C*&*C*&*C*&*N=C(N)N&&&
O=C1C2=CC([N+](=O)[O-])=CC=C2C(=O)C2=C(CCCl)C=CC(O)=C12&&&
C=C1CCC2C1CCC1(C)CN(CC(=NO)C3=NC=C(Br)S3)CC21&&&
N#CC1=C(F)C(F)=CC(OC2=CC=C(Cl)C=C2)=C1F&&&
*C&*C1=CC(*)=CC(C(*)C2=CSC(NC3=CC=C(NC(=O)C4=CC=CN=C4)C=C3)=N2)=C1&*C&&*C(C)(C)C&&
CC(C)CN1C=C(C(=O)O)C(=O)C2=CC(F)=C(N3CCNCC3)C=C21&&&
NS(=O)(=O)CC1=CC=C(COC2=CC=CC(Cl)=C2)C=C1&&&
*C1=CC=C(C(=O)NC23CC4CC(CC(C4)C2)C3)O1&*[N+](=O)[O-]&&&
*C&*C1=CC=CC=C1N1CCN(C2CCC(NC(=O)CCC3=C(*)N=C(C4=CC=CC=C4*)S3)CC2)CC1&*Cl&&*O&&
*S(=O)(=O)c1ccc(C(=O)NNC(=O)c2ccc(F)cc2)cc1&*N1CCOCC1&&&
*OC&*CC*&*N=C1NS(=O)(=O)CCN1*&*CC*&*Oc1ccc(CC(*)C)cc1&*N*&*CC(O)c1cccnc1&&&
*OC&*C(OC(*)=O)C1=CC=CC=C1OC(C)=O&*C1C(*)C2CCC(*)(O2)C1*&*S(=O)(=O)C(F)(F)F&&*OC(C)=O&*C&&
*C(C#N)Cc1ccc(-c2ccc(S(C)(=O)=O)cc2)cc1F&*N*&*C(*)=O&*C1NC2CCC1C2&&&
*CCCCCCCCCCCCCC&*Oc1ccc(CCC(N)(CO)CO)cc1&&&
*N(C)C&*CC*&*N(*)C&*CC*&*N*&*C(=O)C(*)CCCCCCCCCCCCCC(*)=O&*N*&*CC*^*N1CCCCCCCCC1=O^*N(C)C&&&&&
*C&*C1=CC=C(CN2C(*)=CC=C2C=CC(=O)NS(=O)(=O)C2=CC=C(*)C=C2)C=C1&*F&&*C#N&&
*C&*C1=CC=CC(*)=C1NC(=O)C12C(C1=O)C1CSCN1C21C(=O)NC2=CC=CC=C21&*Cl&&&
CCOC1=CC(C(=O)NCC(=O)OCC(=O)NC2=CC=CC(C(C)=O)=C2)=CC=C1OCC(=O)N1CCCC1&&&
*CC#C&*N1C=C(C(=O)C2=CC3=CC=CC=C3OC2=O)C2=CC=CC=C21&&&
*C&*C*&*O*&*SC1=NC2=CC(*)=CC=C2O1&*C*&*NC(*)=O&*C*&*C1=CC=CS1&&&
CCC1=NC=NC(C2=CC=C(C(=O)N3CCN(C(C)=O)CC3)C(F)=C2)=C1C#CC1=CC=C(N)N=C1&&&
*OCC&*C1=C(*)C(*)=CC(C2C3=C(C=C(*)C(*)=C3)CC(=O)N2C2=CC=C(CN3CCN(*)CC3)C=C2)=C1&*OCC&&*OC&*C&*Cl&*OC&&
C1=NC(CN2CCCN(CCC3=C[NH]C4=CC=C5[NH]N=CC5=C34)CC2)=CO1&&&
*C&*C1=CC=CC=C1C(=O)C1=NN(*)C(=S)N2N=C(C3=CC=CC=C3)C=C12&*O&&&
*SC&*C1=CC=C(*)C=C1&*OCC=C(C)CCC=C(C)C&&&
CC1=NC=C([N+](=O)[O-])N1CCO&&&
*C&*C*&*OC(=O)N1CCN(*)CC1&*C1=C(*)C(*)=C2C(*)=C(*)SC2=N1&*C&&*C(N)=O&*N&*C#N&&
*C&*C1=CC(*)=CC(*)=C1&*C&&*C(=O)N1CCC(*)(*)CC1^*C*&*C*^*C1CCN(*)CC1^*N1CCCN(*)CC1&*C1=C(*)C2=CC=CC=C2[NH]1&*C&*C*&&&*C*&*C(=
NC1=NC(C2=CC=C(OCC3CCN(CC(=O)N4CC(F)(F)C4)C3)N=C2)=CC2=NC(C3=CC=CO3)=NN12&&&
*C&*O*&*C1=CC=C(*)C=C1&*C*&*C*&*C1=CN(*)C(N)=N1&*C*&*C1=CC=CC=C1&&&
*C&*C1=CC=CN=C1*&*C#C*&*C1=CC=C(*)C=C1&*C*&*C(*)*&*C&&*NC(*)=O^*C1CC(*)C1&*O&&&
*N(CC)CC&*C1=CC=C2N=C3CCN(*)CC3=C(*)C2=C1&*C&&*OC&&
*C1=CC(N2C(=O)NC(=O)C(=CC3=CC=CN=C3)C2=O)=CC=C1&*Cl&&&
CC1=C(O)C(=O)C2=CC=CC=C2C1=O&&&
*Nc1cc(C)nn1-c1ccc(C(N)=O)cn1&*C(*)=O&*Nc1ccc(Oc2ccnc3[nH]c(=O)[nH]c23)c2ccccc12&&&
*C&*C1=CN=C(*)C(CN2CCCC(*)(*)C2)=N1&*N&&*C&*CCO&&
*C&*C1=CC(*)=C(*)C(*)=C1&*Br&&*C(=O)N(*)*^*C^*Br&*C*&&*C1=NC=CN1*&*C*&*C1=CC=CC=C1*&*F&&&
*C(=O)CCC&*O*&*C12C(*)C(C)C3(O)C(*)C(C)CC3(O)C(*)C1OC(=O)C(C)=CCC&*O*&*C(=O)c1ccccc1^*O*&&*C(=O)c1ccccc1^*O*&&*C(=O)C(C)C
*S(=O)(=O)c1cccc(P(=O)(OC)OC)c1&*Nc1ccc(Cl)cn1&&&
*C&*C(=O)N(*)*&*C*&*C1=CC=CC=C1^*C1=CC=C(*)C(*)=C1&&*Cl&&*NC(*)=O^*C1=CC=CC(*)=C1&*F&&&
*OC&*C1=CC=C(C2=NC(CS(=O)CC(=O)NC3CCC(*)CC3)=C(*)O2)C=C1&*C&&*C&&
*C&*OC(*)=O&*C1=CC=CC2=C1OC=CC2=O&&&
CC1CCC2(C(=O)NCCN(C)C)CCC3(C)C(=CCC4C5(C)CC(O)C(OC(=O)CCC(=O)O)C(C)(C)C5CC(O)C43C)C2C1C&&&
CN1CCC2(C)C3=CC(O)=CC=C3CC1C2C&&&
CC(C)C(NC(=O)C1=CC=C(OCCCCCO)C=C1)C(=O)NO&&&
NCCNC(=O)C(O)C(CC1=CC=CC=C1)NC(=O)C1=CC=C(CNC2=CC=C3N=C(C4=CC=CC=C4)C(C4=CC=CC=C4)=NC3=C2)C=C1&&&
*OCC&*C1=CC=C(C2=NN3C(*)=NN=C3C3=CC=CC=C23)C=C1&*Cl&&&
O=C(O)CCCCCCCCCCNC1=CC=C(C2=CSC(=O)[NH]2)C=C1&&&
*Nc1cc(C(C)(C)C)cc(C(C)(C)C)c1O&*C(=O)C=*&*=Cc1ccc(C(F)(F)F)cc1&&&
*N&*C1=C(*)C2=C(OCCO2)C(C(=O)C2=CC=CC=C2)=C1&*Cl&&&
*NC(*)=O&*C*&*C1=CC=CC2=CC=CC=C12^*C1=CC=C(*)C=C1&&*O&&&
*C(=O)c1cc2sccc2n1Cc1ccc(C)cc1&*N1CC(O)C1&&&
*C(CCCCCCCC(C)C)CCCC(C)CCCC(O)CCCC&*C1=CC=C(C(=O)C2=CC=C(*)C=C2*)C=C1&*N(C)C&&*O&&
*C&*C1CCC2(OC1)OC1CC3C4CCC5CC(*)CCC5(*)C4C(=O)CC3(*)C1(*)C2*&*O*&*C1OC(*)C(*)C(*)C1*^*C^*C*&&*C^*O^*O*&*O&&*C1OC(*)C(*)C(
*C&*C1=CC=C(OCCN2C=NC3=C2NC=NCC3*)C(*)=C1&*Cl&&*Cl&&
*C&*N1C(C2=NN(*)C3=CC=CC=C23)=NC2=CC=CC=C21&*C1=CC=C(*)C=C1&*C*&*C(=O)O&&&
*Cc1coc(-c2cc(OC)cc(OC)c2)n1&*N*&*CC*&*N*&*C(C)=O&&&
*C&*C(*)C&*C*&*C(*)*&*NC(*)=O&*C(*)*^*NC(*)=O^*C*&*C(*)*&*C*^*N*^*C*&*C(=O)O&*C(*)*&*C*^*C(=O)O&&*C&*C(N)=O&&&&*NC(*)=O&&
*C&*C(*)*&*NC(*)=O&*C1=CC=CC=C1*^*C(=O)NC1=NN=C(*)O1^*C(*)(F)F&*C*&*F&*C1=CC=CC=C1&&&&&
O=C(C1COCCO1)N1CCN(S(=O)(=O)C2=C[NH]C=N2)CC1&&&
CC1=NC(N)=C2C(OCC3=CC=CC=C3)=CC=CC2=[N+]1[O-]&&&
*C&*C*&*O*&*C1=CC=C(*)C(*)=C1&*C1=CC=C2C(=O)N(*)C(=O)C2=C1&*C=N*^*O*^*C1=CC=CC=C1&*C&&&&&
COC1=CC=C(N2SC(N)=NC2=O)C=C1OC&&&
CC1=C(CCN)C2=CC=CC=C2C1&&&
*C(C)=O&*N*&*C*&*C1CN(c2ccc(-n3cnc4cccnc43)c(F)c2)C(=O)O1&&&
*C(=O)O&*C1=CC=C(C2=CC=C(*)C(*)=C2)C=C1C(=O)NCC1=CC=C(C2=COC=C2)S1&*Cl&&*Cl&&
CC(CCC(=O)OCCC1=CC=C(Cl)C=N1)C1CCC2(C)C3CC=C4C(CC(OC(=O)CCC(=O)NCCCCN5CCNCC5)C(=O)C4(C)C)C3(C)CCC12C&&&
*Nc1nc(C(C)C)nc2c1nnn2Cc1ccccc1Cl&*Cc1ccncc1&&&
*C&*O*&*C1CCC(*)CC1&*N(*)*&*C&&*C*^*C*&*N*&*C*&*C*&*NC(*)=O&*C1=CC=C2C(=C1)C=CC1=C2C=CC=C1*&*NC(*)=O&*C1=CC=C2C(=O)N(*)C(
*C1=CC=CC=C1NC=C1CCCC1=O&*[N+](=O)[O-]&&&
CC(=O)N(C(C)C)C(CCCCN(C(C)=O)C(C)=O)C(=O)N1CCCC1C(=O)O&&&
*C1C(=O)N2C1SC(C)(C)C2*&*N*&*S(=O)(=O)Cc1ccccc1O^*C(=O)O&&&&
O=C(CCS(=O)(=O)C1=CC=C(Br)C=C1)NCC1=CC=CC=C1Cl&&&
*C(c1ccc(Nc2cccc(C)c2)cc1)c1ccc(C)cc1&*N1CCN(*)CC1&*CC=*&*=Cc1ccccc1&&&
*Cc1ccc(-c2ccc(SC)cc2)cc1&*N*&*C(*)=O&*C1CC(C)C2(C)C(=O)C(C)=C(C)CC(C)=C2C1&&&
*C(=O)c1cc(-c2ccccc2)nc2ccccc12&*N*&*CCC*&*N1CCN(c2ccccc2F)CC1&&&
CC(=O)NC1=NSN=C1OC1CC2C(C1)C2C1CCCC1&&&
*C(=O)NCC&*C1=CC(*)(*)OC2=CC=C(*)C=C12&*C&&*C&*C#N&&
*N1CCCC(c2ccc(C)cc2)C1&*C(=O)c1ccc(Cl)c(S(*)(=O)=O)c1&*N1CCOCC1&&&
CN1C(=O)C2=C(N=C(NC3=CC=CC=C3)N2CC2=CC=NC=C2)N(C)C1=O&&&
*C&*OC(*)=O&*C1=COC(*)C2C1=C=C(*)C2*&*O&&*O*^*C^*OC(*)=O&&*C&&&
*OC&*C1=CC=C(NC=C2C(=O)N(C3=CC=C(*)C=C3)N=C2*)C=C1&*C&&*OC(F)F&&
*C&*O*&*C(=O)N1CCC2=C(C=C(*)C(*)=C2)C1&*O*&*C^*C*&&*C*&*C1CCCN(*)C1&*C*&*C*&*C*&*C1=CC=CC(*)=C1&*C(*)(F)F&*F&&&
*CC&*N(*)*&*C(*)=O&*Nc1ccc(C)nc1^*CCc1ccc(Cl)cc1&&&&
CCCN1C(NCC2=CC=CC=C2)=C2[NH]C=CC=C2C1=O&&&
CC1=C(C2=C(Cl)C=CC=C2Cl)C2=C(N)N=CN=C2N=C1OC1CCN(C(N)=O)CC1&&&
*C(C)(C)C&*C1=CC=C(C=NNC(=O)C2=CC=CC=C2NC2=CC=C(*)C=C2*)C=C1&*C(F)(F)F&&*Cl&&
*C(=O)O&*C*&*C*&*C*&*C*&*S*&*C1=C(*)C2=CC=CC=C2[NH]1&*C*&*C*&*C1=CC=C(*)C=C1&*C1=CC=CC=C1&&&
*CCC&*N(*)*&*CCC&&*C1CCc2c(cnn2-c2ccc(F)cc2)C1&&
CC(C)(C)NC(=O)NC(=O)NC1=CC=C2OC(C)(C)C(=O)N(CC(=O)NC(C)(C)C)C2=C1&&&
*C&*O*&*C1=CC=C(*)C=C1&*C(=O)N(*)*&*C&&*C*^*C1=CC(*)=C(*)C(*)=C1&*C&&*O*^*C^*C&&&&
CC1=C(C(=O)NCC(C)C)SC2=NCCN21&&&
CC(C)OC1=CC=C(C2CNC3=CC(O)=CC(Br)=C3O2)C=C1&&&
*C&*O*&*C1=CC=C(*)C=C1&*C1=C(*)N(S(*)(=O)=O)C2=CC=CC=C12&*C&&*C(*)=O^*C1=CC=C(*)C=C1&*O&&&
*C&*O*&*C1=C(*)C=C(*)C(*)=C1&*N(*)S(*)(=O)=O&*C^*Cl&*C(*)*&*NC(*)=O^*C&*C*&&*C1=CC=C(*)C=C1^*C*&*F&*N(*)C&&&*C&&&
*C&*C1=CC=C(*)C=C1&*C1CC(=O)N(S(*)(=O)=O)C1&*C(=O)N1CCN(*)CC1&*C1=CC=CO1&&&
*C&*C*&*C*&*C*&*C*&*C*&*O*&*C1=CC=C2OC3=CC=CC=C3C(=O)C2=C1&&&
CC1=CC=C2C=C(CCNCC(O)C3=CC=C(O)C(NS(C)(=O)=O)=C3)C(=O)[NH]C2=C1&&&
*Nc1ccc(C)cc1Cl&*C(=O)C*&*O*&*C(=O)CC*&*N*&*C(=O)c1cccs1&&&
*OCn1cnc2c(=S)nc(N)[nH]c21&*CCO&&&
*OC&*C1=CC=C(C(=O)N2C(CCC3=CC=CC=C3)=[N+](*)C(*)=C2CCCN2CCCCC2)C=C1&*[O-]&&*C&&
*Cc1ccc(C(=N)N)cc1&*N*&*C(*)=O&*C1CCCN1*&*S(=O)(=O)c1cccc2ccccc12&&&
*N(C)C&*CCC*&*N(*)*&*C(=O)c1ccc2c(O*)c3ccccc3nc2c1&*CCC*^*CC(=O)O^*Oc1ccc2ccc(=O)oc2c1&&&&&
*Cc1cc2ccc(C)cc2[nH]c1=O&*N(*)*&*C(*)=O&*C1COc2ccccc2O1^*C1CCCCC1&&&&
*C1CCC(N)C(O)C1&*N*&*C(*)=O&*C1CCCN1*&*C(=O)C(*)Cc1ccccc1&*N*&*C(=O)c1ccc2ccccc2c1&&&
*C&*C*&*C*&*C*&*N(*)*&*C&&*C*^*NC(*)=O&*C*&*C1=C2N(*)C(*)CC(*)(C)N2C(*)CC1(*)*&*C&&*C&*C&*C&*C&*[N+](=O)[O-]&&
CC(=O)C1=CC(OCC(=O)NCCCN2CCOCC2)=CC=C1O&&&
*C&*N1N=C(C2=CC=CC(C3=CC=CC=C3)=C2)C=CC1=O&&&
*C&*C*&*C*&*C*&*C1=CC2=C(C3=CC=CC=C3N(*)C2=O)N(*)C1=O&*NC(*)=O&*C*^*C*^*C*&*C*&*N1CCCC1&*C1=CCCCC1&&&&&
*CC&*N(*)*&*CC&&*CCn1nc(Cn2cccn2)c2occc2c1=O&&
*C&*C*&*O*&*C1=CC=C(*)C=C1&*C*&*SC1=NC(*)=C(*)[NH]1&*C1=CC=C(*)C=C1&*O*^*C1=CC=C(*)C=C1^*C*&*O*&*C&*C&&&&&
*C&*C(=O)N1N=C(*)C(*)C1*&*C1=CC=C(*)C=C1&*[N+](=O)[O-]^*C1=CC=C(*)C=C1&&*Br^*C&&&&
*N1C(CC)Cn2c(nc3c(N)nc(CN)nc32)C1&*C(=O)c1cccc(F)c1&&&
*OC&*C1=CC=C(NCC(=O)NC(*)CC2=CC=CC=C2)C(*)=C1&*CO&&*C=CC(=O)O&&
NC1=NC(=O)[NH]C2=C2SC(CCCNC2CCCCC2)=C1&&&
*C1=CC(CN2CCCN(C(=O)C3=C(*)C=CC=C3*)CC2)=CC=C1&*[N+](=O)[O-]&&*F&*F&&
*S(C)(=O)=O&*C1=CC=C(C2=CC(N3CCN(C4=CC=C(C5=CC(*)=NN5C5CCCN(*)C5)N=N4)CC3)=CC=C2*)C=C1&*C(=O)O&&*C(F)(F)F&*F&&
*C(=O)N1CCC(*)CC1&*C*&*C1=CC2=C(*)N=C(N3CCOCC3)N=C2C=C1^*N1C(=O)OCC2=CC=CC=C21^*F&&&&&
CCC(=O)OC1C2=CC3=C(C=C2C(C2=CC(OC)=C(O)C(OC)=C2)C2C(=O)OCC12)OCO3&&&
*C(=O)OCC&*C1=CC=CC=C1C(=O)N1CCCC(N2C=CN=C2*)C1&*C&&&
*C&*C1=C(*)N(*)N=C1&*[N+](=O)[O-]&&*NS(*)(=O)=O^*C*&*C*&*C1=CC=CC=C1&&&
*CCCCCCCCCCCC&*N1C=C(CN2CCN(C3=CC=CC=C3)C2=N)N=N1&&&
*C&*NC(*)=O&*C(*)*&*C*&*C1=CC=CC=C1^*NC(=O)C(*)=O&&*C1=C[NH]C2=CC=CC=C12&&&
C=CCNC1=NC=C2C=C(C3=C(C)C=CC=C3C)C(NC(=O)C3CCN(CC)CC3)=NC2=N1&&&
COC1=CC(CN2C=NC3=NC(C4=CC=CC=C4)=C(C4=CC=C(OC)C=C4)N=C32)=CC=C1N(C)C&&&
*Cc1cc(OC)ccc1OC&*NC(=S)Nc1cccc(C(*)=O)c1&*N1CCOCC1&&&
*C&*C1=CC=C(C2=CC=C(C(=O)NCCCCN3CCC(C4=NOC5=CC(*)=CC=C45)CC3)O2)C=C1&*F&&&
*C&*C1=CC=C(CCOC2=CC=C(C(=O)C=CC3=CC=C(*)C(*)=C3)C=C2)C=C1&*C(=O)O&&*O&&
*CCc1ccc(OC)c(OC)c1&*N*&*CC(O)C*&*Oc1ccc2c(=O)cc(-c3ccccc3)oc2c1&&&
*C(C)=O&*N1CCC(*)C(*)C1&*O*&*C(=O)c1cc2nccc(Cl)c2s1^*N(C)C&&&&
*C(CC)c1ccc2c(c1)OCO2&*N*&*C(=O)c1cc2c(Cl)nc3ccccc3c2s1&&&
*C&*O*&*C1=CC=C(*)C=C1&*C1=NC2=C(N=C[NH]2)C(*)=N1&*C1=CC=CC=C1&&&
*CC(C)=O&*N*&*C1CC(O)C(O)C(O)C1O&&&
*Cc1nc(C(C)(C)C)no1&*N(*)*&*Cc1ccccc1&&*Cc1ccco1&&
*C&*O*&*C1=CC=NC(N2CCCN(C3=NC(*)=NC4=C3CCN4*)CC2)=N1&*C*&*N^*C&&&&
*=CC(=O)O&*=Cc1cn(Cc2ccccc2Cl)c2ccccc12&&&
CC12CCC3C(CC=C4CC(OCCCNCCCN)CCC43C)C1CCC2O&&&
COC1=C(O)C(C(=O)C(C)C)=C(O)C2=C1OCCC2&&&
CN(C)CCN1C(=O)C=CC2=CN=C3C=CC(C4=CSC(CNNC(=O)C5=CC6=CC=CC=C6[NH]5)=C4)=CC3=C21&&&
*S(=O)(=O)c1ccc2c(-c3ccc(C(F)(F)F)cc3OC)nccc2c1&*Nc1nccs1&&&
*N&*C1=C2C(N3C=C(CNCC4=CC=CC=C4)N=N3)=NC3=CC=CC=C3N2C=N1&&&
*Nc1cc2n(c(=O)n1)CC(*)CC2&*C1CCS(=O)(=O)C1&&*Nc1ncc(Cl)c(N2CCCCC2)n1&&
*C(=O)c1ccc(-c2ccccc2)cc1&*Nc1ccco1&&&
*CC&*C1CN2CCc3cc(O)c(OC)cc3C2CC1*&*CC1CC(=O)c2cc(O)c(OC)cc21&&&
O=S(=O)(CNCCCNCC1=CC(O)=CC=C1O)C1=CC=CC=C1&&&
C=CCNC1=NC(C2=CC=NC=C2)=NC2=CC=CC=C12&&&
*C=C&*C*&*C*&*C*&*C*&*C*&*C*&*C*&*C*&*C*&*C*&*C*&*C*&*O*&*C1=CC=C(*)C=C1&*C(*)*&*O&&*C(*)(*)*^*O&&*C*^*OP(=O)(O)O*^*C1=CC
*C&*C1=CC=C(*)C(*)=C1&*C(=O)O&&*NC(*)=O^*C1=CC=C(*)C(*)=C1&*C&&*C1=CC=C2C=C(*)N=CC2=C1^*NC(*)=O&*C1CC1&&&
*NC(*)=O&*C1=CC=C(*)C=C1&*NS(*)(=O)=O^*C1=CC=CC=C1^*C1=CN=C2C=CC=CC2=C1&&&&&
*C&*C*&*C*&*C1CC(=O)NC(*)C1*&*C&&*C1=CC=C2C=CC=CC2=C1&&
*C&*O*&*C1=CC=C(*)C(*)=C1&*C1=C(*)C2=C(S1)N(*)C(=O)N(*)C2=O&*C^*F&*C&&&*C*^*C1=C(*)C(*)=CC=C1&*F&&*Cl&&
*C&*C*&*C(*)(*)CC&*O&&*C*^*C*&*C(*)*&*C&&*C1=CC2=C3C(=C(*)C(=O)C=C31)OC=C2^*O&&&
*C1=CC=C(C(=O)OC2CC3CCC(C2)N3CCCI)C=C1&*OP(=O)(O)O&&&
O=C(NC1=CC=CC(OC2=NC=NC3=C2N=C[NH]3)=C1)NC1=CC=CC=C1&&&
*C1=CC=C2C=C(*)[NH]C(=O)C2=C1&*C1=CC=CC2=CC=CC=C12&&*O&&
*C&*C1=NC(*)=C2C(*)=CSC2=N1&*N*&*C*^*C1=CC=CC(*)=C1^*C1CCCO1&*[N+](=O)[O-]&&&&&
*C&*C1=CC=CC=C1*&*C*&*C1CCCCN1*&*C*&*C*&*C*&*NC(*)=O&*C1=COC=C1&&&
*F&*C(*)(F)F&*C1=C(*)C=C(*)C(*)=C1&*Cl&&*N=CN*^*C*^*Cl^*C1CCCO1&&&&&
*C&*C*&*C1(*)OCCO1&*C1=CC2=C(C=C1*)C1=C(C=NN1*)C(=O)[NH]2&*C*&*C*^*C1CC1^*C1=CC=CC=C1&&&&&
CCCCNC(=O)C1=CC=CN=C1OC1=CC=CC(C(F)(F)F)=C1C&&&
*S(=O)(=O)NC(CCSCC)C(=O)O&*C1=CC=C(*)C(*)=C1&*Cl&&*Cl&&
*C&*C1=CC=C(*)C(*)=C1&*NC1=NC(*)=C2C=NN(*)C2=N1&*N*^*C^*C*^*C*&&*C1CCCO1&*C1=CC=C(*)C=C1&&&*Cl&&&
*NC1=NC(N)=NC=C1&*CCO&&&
CCCCCCOC1OC(C2=CC=CC=C2)C(N2C=C(COCCC)N=N2)C(OCCCCCCC)C1OCCCCCCCCC&&&
CCC1=CC=C(CC2=NN(C(C)C)C3=C(N)N=CN=C23)C=C1&&&
COC1=CC=C(C(=O)NNC(=O)COC2=CC=C(F)C=C2)C=C1OC&&&
O=C(NCC1=CC=CC=C1)C1CCCN1C(=O)OC1=CC=CC2=CC=CC=C12&&&
*C&*O*&*C1=CC=C(*)C(*)=C1&*C*&*NC(*)=O^*O*^*C1=CC(*)=C(*)C(*)=C1&*C&*Br&&&&*Br&*C&&
*C(=O)Cc1cc(OC)ccc1OC&*N1CCN(c2ccccc2OC)CC1&&&
*NC(*)=O&*C*&*Cl^*C1=CC=C(*)N=C1&&*Br&&&
*C(=O)OC&*C1=CN(C2=CC=C3OCOC3=C2)N=N1&&&
*C(C)(C)C&*O*&*C(*)=O&*N*&*C(Cc1ccccc1)C(O)C(*)Cc1ccccc1&*N*&*C(=O)c1cc(N*)ccc1F&*C(*)=O&*O*&*Cc1ccccc1&&&
*N(C)C&*S(=O)(=O)c1ccc(O*)cc1&*CC*&*N1CCCCC1&&&
*CCOC&*C1=CC2=NC3=C(*)N(CCC4=CC=CC=C4)C=CC3=C2C=C1&*Br&&&
CCOC(=O)NC1=CC(CC2=CC=C(Cl)C=C2)=CC(Cl)=N1&&&
*C&*C1=CC=C(C=CC(=O)NCCCN2C3=CC=CC=C3C3=CC=CC=C32)C=C1&&&
*C&*N(*)C&*C*&*C*&*C*&*C(*)*&*N*&*C*^*C1=CC(*)=C(*)C(*)=C1^*C(*)*&*F&*C*&&*Cl^*C1=CC2=CC=CC=C2[NH]1^*NC(*)=O&*N(*)C&&*C*&*C&*
*OC&*C1COCCC1*&*N*&*C1CC2C(*)CC1N2*&*O*&*Cc1csc(C)c1^*Cc1cccc2ccccc12&&&&
*CC&*O*&*C(=O)CCCC(c1ccc2c3c(ccc2c1)OCO3)c1c(O)ccc2c1OCO2&&&
*C1=NC2=CC=CN=C2N(*)C1=O&*C=C*&*C1=CC=CC=C1^*C1=CC=CN=C1&&&&
CC1=CC=CC(S(=O)(=O)NC(=O)OCC(NC(=O)C2=CC=C(F)C=C2)C(=O)NCCC(NC(=O)OC(C)(C)C)C(=O)NC2=CC=NC=C2)=C1&&&
COC(=O)C12CC(=O)C3=C(CCCC3)N1CCC2O&&&
*C&*C1=CC=CC(NC(=O)N2CCCC(C3=NC(*)=NO3)C2)=C1&*C(N)=O&&&
*C1=CC=C(C2=CC(C3=CC=CC=C3N3CCC(N(CC4=CC=CN=C4)C(=O)C4=CC=CS4)CC3)=NO2)C=C1&*Cl&&&
CCOC1=CC=C(C2OCC3(C)C(C(O)CC4(C)C3CC=C3C5CC(C)(C)CCC5(C(=O)OC)CCC34C)O2)C=C1&&&
*C(C(*)=O)C(C)CC&*N*&*CC*^*N*^*N1CCCC1=O&*C(=O)C*&&&*N*&*C(=O)C*&*N*&*C(=O)C(*)C(C)C&*N*&*C(=O)CC(C)C(*)=O&*N*&*CC*&*N*&*
O=C(NN=CC1=CC=CC=C1)C1=CC=C(Cl)C=C1&&&
*C&*O*&*C1=CC=C(*)C=C1&*C1=C(*)C(*)=C(*)C(*)=N1&*C&&*C=C*^*C(*)*^*C^*C&&*C1=CC=C(*)C=C1&*O^*C&&&&&
*N1CCN(*)C(C)C1&*C(C*)Cc1cccc(Cl)c1&*N1CCCC1*^*S(=O)(=O)c1ccccc1^*C*&&&*N1CCCC1*&*C*&*N1CCNCC1*&*Cc1ccc(C(F)(F)F)cc1&&&
*N1C=CC(N)=NC1=O&*C1OC(*)C(O)C1O&*C*&*F&&&
COC1=CC(N2C(=O)C3=N[NH]C(C(=O)C4=CC=CC=C4)=C3C2=O)=CC(OC)=C1OC&&&
*OC&*C(*)=O&*Nc1cc(-c2cncc3c2N(C)C(=O)C3)c(F)cn1&&&
*N&*C*&*C*&*C1=CC=C(*)C=C1&*C1=CC=C(*)C(*)=C1&*C*&*NC(*)=O^*N(*)S(*)(=O)=O^*C*&*C*&*C1=CC=C(*)C=C1&*C1=CC=CC(*)=C1^*C(*)(
*C(C)(C)C&*C1=CC=C(CC(*)NC(=O)C(*)NC(=O)C2=C(*)C=C(C3=CC=CC=C3)C=C2*)C=C1&*N&&*P(=O)(O)O&*CO&*C(N)=O&&
*C&*C*&*OC(*)=O&*C*&*SC1=NC2=C(C(=O)N(*)C(=O)N2*)N1*&*C*&*C*^*C^*NC(*)=O&&*C*^*C1=CC=CC=C1&*C&&&&&
*OCC&*C1=C(*)C=C(N2N=NC3=C2N=C(*)N=C3*)C(*)=C1&*C&&*C&*C&*C&&
*C(=O)C1(O)C(O)C2C(C(=C)C)C2(*)C1*&*OC&&*C(*)=O^*Nc1ccc2c(c1)OCO2^*C(=O)O&&&&
*N1CCN(C)CC1&*C(=O)c1ccc(-c2ccc(O)c(CO)c2)s1&&&
*N(*)c1cccc(OC)c1&*CC(*)=O&*N*^*S(=O)(=O)c1ccc(C)cc1^*C(C)C1=NCCn1&&&&&
C1=C[N+]2=CC=CC=C2CN1CCOC1=CC=CC=C1&&&
CCOC(=O)C1=C(C)NC(C)=C(C(=O)OCC)C1C1=C(C2=CC=C(OC)C=C2)N=C2SC=CN12&&&
*CC&*Oc1cc(S(*)(=O)=O)ccc1Cl&*N1CCc2ccccc21&&&
*OC&*C1=CC=CC=C1C(=O)OC1CC2CCC1(*)C2(*)*&*C&&*C&*C&&
COC1=CC=C(S(=O)(=O)N2CCN(CC(O)COC3=CC=C4CCCNC4=C3)CC2)C(C)=C1&&&
*OC&*C1=CC=C(OC2(C3=CC=C(*)C=C3)C(=O)C3=CC(*)=CC(*)=C3C2=O)C=C1&*OC&&*OC&*OC&&
*C(=O)c1c(C)cc(C)c(S(*)(=O)=O)c1C&*N*&*C1CCCCC1^*N1CCN(C)CC1&&&&
CC(=O)N(C(C)=O)C1=C(CC(C)C)N(C2=CC=C(C(=O)O)C=C2)C2=CC([N+](=O)[O-])=CC=C12&&&
O=C1CCC(CC2=CC=C(C3=CC=CC=C3)C=C2)(C(=O)NO)CN1C(C1=CC=C(OC2=CC=CC=C2)C=C1)C1=CC=C(OC2=CC=CC=C2)C=C1&&&
*C&*O*&*C1=CC=C2C(=C1)C(*)=C(*)N2*&*C(*)=O&*C1=CC(*)=C(*)C(*)=C1^*C^*O*&&*C*^*C^*O*^*C*&&&*C^*O*^*N1CCOCC1&&&*C&&&&&
*COC(C)=O&*C1OC(OC2=CC(=O)OC3=CC4=C(C=C23)CCC(*)(*)O4)C(*)C(*)C1*&*C&&*C&*O&*O&*O&&
*=CCC&*=CCC=*&*=CCC=*&*=CCCCCCCC(*)=O&*N*&*C(C*)C*&*O*&*C1OC(*)C(O)C(O)C1O^*OC^*CO&&&&&
*NC(*)=O&*C1=CC=C(*)C=C1&*O^*C1CCC(=O)N(*)C1&&*C*&*C*&*C1=CC=CC=C1&&&
*CC#C&*C1=CC=C(N=C2OC3=C(C=CC=C3*)C=C2*)C=C1&*OCCN(C)C&&*C#N&&
*CCCC&*Sc1cc(OC)ccc1C(*)=O&*Nc1ccccc1C&&&
*CC(=O)NS(C)(=O)=O&*C1C2=CC=CC=C2CN(CC2=CC=CC=C2)C1C(=O)C1=CC=CS1&&&
CC1=CC=CC(N2C(=O)CS(=O)C23C(=O)N(CC2=CC=CC=C2)C2=CC=CC=C23)=C1&&&
*C&*C1=CC=C(OCC(*)(*)C(=O)NC2=CC=C(*)C(*)=C2)C=C1&*C&&*C#N&*F&*C(F)(F)F&&
CC(=O)N1CCN(S(=O)(=O)C2=CC=C(NC(=O)C3=CC=CC(S(=O)(=O)N4CCCC4)=C3)C=C2)CC1&&&
*C1=CC(CCN2C(=O)CSC2*)=CC=C1&*C(F)(F)F&&*OCCF&&
*C(=O)c1oc(C)cc1C&*N*&*C1(*)CCCC1&*C(*)=O&*N*&*C(Cc1ccccc1C(F)(F)F)C(=O)O&&&
O=[N+]([O-])C1=CC=C(C2=CC=CC=C2C2=CC=C(O)C(O)=C2)C=C1&&&
CS(=O)(=O)C1=CC=C(C2=CC=C(C3=C(C4=CC=CC=C4)[NH]C(N)=N3)C=C2)C=C1&&&
*CCCCCC(=O)OC&*C1=CC=C(*)C=C1&*C=NO&&&
*C=C1N=C(C(=O)O)N(*)C1=O&*C1=CC=CC=C1*&*Cl^*C1=CC=C(*)C=C1&&*N1CCN(*)CC1&*C*&*C1=CC=CC=C1&&&
*C(C)C(*)=O&*N1CCC(n2c(=O)n(C)c3cnc4ccc(-c5ccc(Cl)cc5)nc4c32)CC1&&*N(*)C^*C1CCCCC1&&&
COC1=CC=CC2=C1C(NC1=NC=C(C(=O)N3CCCCC3CN3CCOC3=O)C(NC3=CC=CC(Cl)=C3)=N1)=C(C)C(=O)[NH]2&&&
*C&*O*&*C1=CC=C(*)C(*)=C1&*C(*)*&*C^*O*&*C1=CN(*)C(*)=N1^*C&*C(*)(F)F&&&*F^*C1=CC=C(*)C=C1&&*S(*)(=O)=O&*C&&&
*C&*N(*)C&*C*&*C*&*N1C2=C(CCNC2)C2=CC=CC=C21&&&
*C&*C1=NC(*)=C(C(=O)N2CCCC2C2=NC(*)=C(*)[NH]2)O1&*C&&*C&*Br&&
*C&*C*&*C*&*C*&*NC1=NC(*)=CN=C1C#N&*C#N&&&
*C(C)c1cccc(OC)c1&*O*&*C(*)=O&*N1CCN(*)CC1&*C(c1ccccc1)c1ccccc1&&&
*C(=O)c1ccco1&*Nc1cccc2c1OC(*)CO2&*N1CCOCC1&&&
*C(=O)c1cc2ccccc2o1&*N*&*C1CCCCC1&&&
*NC(N)=S&*N=C1SCC(*)=N1CC1=CC=CC=C1&*C(=O)O&&&
COC(=O)C1=CC2=CC(OC)=C(OC)C(OC)=C2C(C2=CC=C(OC)C(OC)=C2)=C1&&&
*Cc1cnccc1C&*C1COCCN(*)C1&*Cc1nccn1C&&&
*Cc1ccc(C)c(F)c1&*C1(*)CCCN(*)C1&*C(=O)c1ccc(CO)o1&&*CO&&
*N1CCCN(c2ccccc2C(N)=O)CC1&*S(=O)(=O)c1ccc(N*)cc1&*C(=O)Cc1c(F)cccc1Cl&&&
CNCCNCCNCCNCC(C)C&&&
*OCC&*C(*)=C(C1=CC=C(*)C(*)=C1)C1=CC=C(*)C(*)=C1&*CC&&*OCC(O)CNC(C)(C)C&*Cl&*Cl&*O&&
*C&*C1=CC=C(NC(=O)CCC2=C(*)N=C3C(=C2*)C(*)=NN3C2=CC=CC=C2)C=C1&*C&&*C&*Cl&&
*CCCN&*Oc1ccc(C(*)=O)cc1&*N*&*CCn1c2ccccc2c2ccccc21&&&
*C(=O)c1ccccc1C&*Nc1c(C(*)=O)oc2ccccc12&*N1CCCC1&&&
CN1C=CC(S(=O)(=O)NC2=CC=C(C(=O)O)C=C2)=C1C1=CC=CC=C1&&&
*C&*OC(*)=O&*C*&*C*&*C1=NN(*)C(*)=C1*&*C1=CC=CC=C1&&*C1CCCCC1&*OC(*)=O^*C&&&
*C&*C1=C2N=C(N(*)C)N=C2C=C(*)N1*&*C&&*NC(*)=O^*C(*)C^*C^*C&&&&&
NC1=NC(SCC(=O)NCC2=CC=CC=N2)=NC2=C1OC1=CC=CC=C12&&&
*C&*O*&*C1=CC(*)=C(*)C(*)=C1&*C(*)(C)C&*C^*C*&&*N1CCCC1=O^*O*&&*C*&*C1=CSC=C1&&&
*C(=N)N&*N1CCCC1*&*C*&*C(*)*&*C*&*C1=CC=CC=C1^*NC(=O)C1=NC2=CC=CC=C2[NH]1&&&&
*=C(C)CCC=*&*=CCCC(=*)C&*=CC*^*=C(C)C^*OP(=O)(O)OP(=O)(O)O&&&&&
*C&*C1=CC=C(NC(=O)C2=C(C3=CC=CC=C3)SC3=C2[NH]C(*)=NC3=O)C=C1&*O&&&
*CC&*Oc1cccc(N(C)c2nc(N(C)C)nc(N(C)C)n2)c1&&&
*C&*C*&*OC(*)=O&*C1=CC(=O)C2=CC3=C(C=C2O1)OC(*)(C)CC3&*C&&&
*OCC&*C1=CC=C(S(=O)(=O)N2C=C(*)C3=C(*)C=CC(*)=C32)C=C1*&*O&&*C(=O)C(C)C&*CC&*OCC&&
*C&*C1=C(*)C(=O)C2=NCC3(C4=C(*)C=CC=C4C(=O)C4=C(*)C=CC=C43)C2=C1&*C&&*O&*O&&
CC1=CC=C2C(=C1)CCN2C(=O)N1CCNCC1&&&
*CC&*N1CC2NCC(C1)C2c1cccc2ccccc12&&&
*C&*SC1=NC2=C([NH]C(*)=N2)C(=O)N1*&*C*&*C(N)=O^*C1=CC=CC(*)=C1&&*N*&*C*&*C*&*C1=CC=CC=C1&&&
CCCC(NC(=O)CCCCCNC(=O)C=CC1=CC=CC=C1C)C(=O)NC(C(=O)NC(CC(C)C)C(=O)O)C(C)CC&&&
*C&*NC1=NC(N*)=NC(N*)=N1&*C1=CC=C(*)C=C1&*C*^*C1=CC=CC=C1^*C*&&&*C*&*O*&*C*&*C*&*O*&*C*&*C*&*C*&*N*&*C*&*C*&*O*&*C*&*C*&*
*N&*C1=CC=C(C(=O)C=CC(=O)C(=O)NC2=CC=C(*)C=C2)C=C1&*[N+](=O)[O-]&&&
CN1N=C(C2=CC=CC=C2Br)C=C1NC(=O)C1=CC=CC=C1O&&&
*C(=O)CCc1ccccc1&*N*&*C1CSCC(*)N(*)C1=O&*C(Cc1ccccc1)C(=O)O&&*Cc1ccccc1&&
*NC&*CCC(c1ccccc1)c1ccccc1&&&
*C(=O)c1cc2cc(O)c(O)cc2oc1=O&*N*&*C1C2CC3CC(C2)CC1C3&&&
*C&*C*&*C(=O)N(*)*&*C*&*C1=CC=CC=C1^*C1CN(*)CC1*&&*C(*)C&*C^*C1=CC=CC(*)=C1&&*F&&&
*OC&*C1=CC=C(C2=NN3C=C(*)N(C4=CC=CC=C4)C(=O)C3=N2)C=C1&*C&&&
CC1(CO)CN(C2=NC3=C(C=C2F)C(=O)C(C(=O)O)=CN3C2CC2)CC(C)(N)C1&&&
*CC&*N(*)C1=CC(=O)c2ccccc2C1=O&*CC&&&
*OC&*C(=O)C*&*N(*)*&*CC*&*OC1=CC(=O)OCc2ccccc12^*Cc1ccccc1C&&&&
*NS(=O)(=O)CC&*C1=CC=CC(OC2=CC=CC=C2OC2=CC=C(*)C(*)=C2)=C1&*F&&*Cl&&
NC1=NC(=O)C2=C(N=C(C3=CC=CC=C3)C(C3=CC=CC=C3)=C2N)[NH]1&&&
*N1CCCC1C#N&*C(*)=O&*C1CCCN1&&&
*C(=O)O&*C*&*Cl&&&
*=C(C)C*&*O*&*Cc1cnn(CCCC(*)=O)c1^*=CC#N^*N1CCCCC1&&&&&
COC1=CC=C(C2=CC(=O)C3=CC(C)=CC=C3O2)C=C1&&&
*OC&*C1=CC=C(CCN2C(=O)C3=CC=CC=C3S2(=O)=O)C=C1*&*OC&&&
*[N+](=O)[O-]&*C1=CC=C(NN2C(=N)C(*)C(C3=C(*)C=CC4=CC=CC=C34)C3=C2CCCC3)C(*)=C1&*Cl&&*Cl&*CO&&
*C(*)=O&*O*&*Cc1ccccc1^*N*&&*CC*&*N*&*C(=O)Cc1ccc(-c2cccc(Br)c2)cc1&&&
*N(*)c1ccc(OC)c(Cl)c1&*CC(=O)O&&*S(=O)(=O)c1cccc2cccnc12&&
*CCCCCS(*)=O&*Nc1cccc(Cl)c1&&*Oc1ccc2nc3[nH]c(=O)c[nH]c3cc2c1&&
*C(C)=O&*N*&*C(C)(C)c1ccc(O*)cc1&*C1CCN(*)C1&*C(=O)c1cccc(C(F)(F)F)c1F&&&
*NC(=N)Nc1cc(C)cc(C)c1&*C(=O)c1ccc2c(c1)N=C(C)c1ccccc1-2&&&
*O&*C1=CC(NC2=NC(NC3=CC=C4N=CSC4=C3)=NC3=C2SC=C3)=CC2=C1[NH]C=N2&&&
*C(=O)CCC(=O)NNC(=O)C*&*N*&*C*^*N1C(=O)NC(c2ccccc2)(c2ccccc2)C1=O^*C1CCCO1&&&&&
*C=C&*C*&*SC1=NC(*)C(*)=C(*)N1&*C&&*OC(*)=O^*C*^*C1=CC=C(*)C=C1^*C&*O*&&&*C&&&
CC(=O)N1CCCC(COC2=CN=CC(C3=CC=NC(NC4=CC=C5[NH]C(C(=O)N6CCCN(C)CC6)=CC5=C4)=N3)=C2)C1&&&
COC1=CC(Cl)=NC(Cl)=C1&&&
*C&*C1=CN(*)C2=C1CCC1=CC=CC=C12&*C=C(C#N)C(N)=O&&&
*CC&*OP(=O)(O*)C(=NO)c1ccccc1&*CC&&&
*C1=C(*)C2=C(C=C1)C(C1=CC=CC=C1)=C1OC(=O)NC1=N2&*[N+](=O)[O-]&&*O&&
*C&*C1=CC=C(C2CC(NN=C3C(=O)NC4=CC=C(*)C=C34)C3=C(C2)[NH]N=C3*)C=C1&*F&&*Cl&&
COC1=CC=CC(NC(=O)C(=NNC2=C(C)C(F)=CC=C2F)C(S)=C(O)C2=NC3=CC=CC=C3S2)=C1&&&
*C&*C1=CC=C(C(=O)N(*)CC2=NCCN2)O1&*[N+](=O)[O-]&&&
CCOC(=O)C1=C[NH]N=C1C1=CC=C(C2=CC=CC=C2)C=C1&&&
*NC(=O)CC&*C1=CC(C2=NC(*)=C(*)C(*)=N2)=CC=C1&*OC&&*S(C)(=O)=O&*S(C)(=O)=O&&
*Nc1ccc(C)c(C)c1&*C(=O)c1cc(-c2c(Cl)cccc2Cl)on1&&&
NC1=C(Br)C=C(C(=O)NNC(=O)C2=CC=CC=C2)C=C1Br&&&
*C&*O*&*C1=CC=C(*)C=C1&*NC(*)=O&*C1=CC(*)=NS(=O)(=O)N1*&*C1=CC=C(*)C=C1&*C^*C&&&&
*C1=NC(N)=NC(N)=N1&*C1=CC2=NC=C(*)N2C=C1&*C1=CC=CC(*)=C1*&*F&&*Cl&&
CCOC(=O)N1CCN(C(=O)CN(C2=CC=C(OC)C=C2)S(=O)(=O)C2=C(C)[NH]N=C2C)CC1&&&
*C&*C1=CCC2C(C1)C1=C(*)C=C(*)C=C1OC2(*)C&*O&&*C*^*C*^*C^*NS(*)(=O)=O&&&*C1=CC=C(*)C=C1&*F&&&
*C&*O*&*C*&*C*&*C(=O)NC1=NC(*)=C(*)S1&*C(*)*&*C^*C&*C1=CC2=C(*)C=CC=C2S1&&*Cl&&&
*C&*O*&*C1=CC=C(*)C(*)=C1&*S(=O)(=O)N1CCCCC1&&*C(=O)N1C=CN=C1&&
*CCC&*N(*)*&*C(=O)c1c[nH]c2ccccc12&&*C*^*C1Oc2ncc(Br)cc2C(=O)N(*)CC1C&*C(C)CO&&&
*C&*C1(*)N=C(N)COCC2=CC=CC=C21&*C1=CC=C(*)C(*)=C1&*NC(*)=O&*C1=CC=C(*)C(*)=C1^*F^*O*&&&*C1=CC=C(*)C=C1^*Cl^*C#N&&&&&
*OC&*C1=CC=C(*)C(N2N=CC(NC(=O)C3=CC=CC=C3*)=C2*)=C1&*[N+](=O)[O-]&&*C&*Cl&&
*C(=O)OC&*C1=CC=CC=C1C1=NC(CN(*)CC2=NC=CN2*)=CO1&*C&&*C&&
CS(=O)(=O)C1=CC=C(C2=C(C3=CC=C(F)C=C3)C(=O)N(C(C3=CC=CC=C3)C3=CC=CC=C3)C2=O)C=C1&&&
*C1=CC=CC=C1C1=NC(C(=O)NC(*)CCC(=O)NC(*)CCC2=C[NH]C=N2)=CC2=CC=CC=C12&*C(=O)O&&*CO&*O&&
CCOC1=CC=C(CN2C(C(=O)NS(=O)(=O)C3=CC=CS3)=C(S(=O)(=O)C3=CC=CS3)C3=CC(F)=CC=C32)C=C1&&&
*C(=O)c1ccc(S(*)(=O)=O)cc1&*N*&*C*^*N*^*C1CCCO1&*C1CCCCC1&&&&&
*C(=O)CCc1nc(-c2ccccc2)no1&*N1CCCN(*)CC1&*C1CCC1&&&
CCOC(=O)N1CCC(NC(=O)C2=NOC(COC3=CC=C(Cl)C=C3)=C2)CC1&&&
*C&*O*&*C1(OC)OC2=CC=CC=C2OC1(*)*&*O*&*C^*C1=CN=CC=N1&&&&
*OCC&*C1=CC(C(=O)OCC2(*)CC(=*)C(=O)O2)=CC(*)=C1*&*C&&*C&*OCC&*OCC&&
*C(=O)c1ccc(-c2nnc(C(C)C)o2)cc1&*N*&*C(C)c1ccc(O*)cc1&*C1CCN(c2cccc(F)n2)C1&&&
CC1=CC=CC=C1C1=NN(C2=NC3=CC=CC=C3S2)C(C2=CC=CC=C2)C1&&&
*CC(*)=O&*N1CC(*)C(c2cccc(F)c2)C1&*N1CCN(*)CC1^*N1CCCC1^*CC=*&&&*=Cc1ccccc1&&&
CCN(CC)CC1=C(O)C=CC2=C1OC(=O)C=C2&&&
*Nc1ccc2c(c1)CCN(C)C2&*C(=O)c1ccc(-c2cccc([N+](=O)[O-])c2)o1&&&
*C&*C1=CC=C(C(=O)NCCN2C=NC3=C(C(*)=C(*)S3)C2=O)C=C1&*C&&*C&&
S=C(NNC1=CC=CC=C1)NC1=CC=CC(Br)=C1&&&
*C&*C1=CC=C(NC(=O)NNC(=O)CC2=CC=CC3=CC=CC=C23)C(*)=C1&*[N+](=O)[O-]&&&
CC1=C(C2=CC=C3N=CN=C(NC4=CC=CC(C(F)(F)F)=C4)C3=N2)OC=N1&&&
*C=C(C)C&*C1SC2=CC=CC=C2N2C1=NOC2=O&&&
*NC1=NC(N)=NC(*)=C1*&*N&&*C1=CC=C(*)C(*)=C1^*Cl^*C(*)(F)F&*Cl^*F&&&&&
*NC(=O)N*&*C1=CC=C(*)C(*)=C1&*Cl^*C1=CC=C(*)C(*)=C1&*C(*)(F)F^*S(=O)(=O)N1CCCC1&*F&&*Cl&&&&
*C&*NC1=NC(*)=C(*)C(*)=N1&*C*&*C1CC2=CC=CC=C2O1^*C&&&*C*^*N&&&
*C&*C*&*O*&*C1=CC=C(*)C=C1&*N(*)S(*)(=O)=O&*C*&*C^*C1=C(*)N(*)C(=O)N1*&&*C&&*C&*C&&
*C&*C(*)*&*NC(*)=O&*C*^*N1CCCC1=O^*S*&&&*C*&*NC(*)=O&*C*&*C*&*O*&*C1=CC=CC=C1&&&
COC1=CC=C(S(=O)(=O)N2C(CC#N)=NC3=CC=CC=C32)C=C1&&&
*CC(NC(=O)C(CCS(C)(=O)=O)C(CC(C)C)NC(C)=O)C(=O)O&*C1=CC=CC=C1&&&
*N1CCN(C)CC1&*C1CCc2c(c3cc(F)ccc3n2CC(O)C*)C1&*N1CCC(c2cc3ccccc3n2C)CC1&&&
*C&*C1=CC=CC=C1C1=NOC(*)=N1&*SCC(=O)N(C)C&&&
*C&*C1=CC(=C2CCC3(*)OC3C3OC(=O)C(*)=C23)OC(*)=C1*&*C&&*C&*C&*O&&
*C&*O*&*C1=CC=C2C(=O)C3=C(C=C(*)C(*)=C3*)S(=O)(=O)C2=C1&*O*&*C^*C1OC(*)C(*)C(*)C1*&&*C^*Cl&*O&&&*O&*O&&
*C&*O*&*C1=CC=C(*)C=C1&*NC(*)=O&*C1=CC=C(*)C=C1&*NC(=S)NC(*)=O&*C1=CC=CC=C1*&*F&&&
*=C(C)C=NNC(=S)N*&*Cc1ccccc1&&*=Cc1ccco1&&
CCCCCN(CC)C1=CC=C2C=C(C(=O)NC3=C(OC)C=C(OC)C=C3OC)C(=O)OC2=C1&&&
*C(=O)c1ccccn1&*O*&*CC(*)=O&*N1CCN(c2ccccc2)CC1&&&
CCCCNC1=NC(C)(C2=C(Cl)C=C(O)C=C2Cl)C(=O)N1C&&&
*C&*C*&*C*&*C1=C2C(*)=NN(*)C2=CC=C1&*C*&*C1=CC=C(*)C=C1^*NC(*)=O^*C1=CC=CC=C1*&*C1=CC=C2C=CC=CC2=C1&*C1=NN=N[NH]1&&&&&
O=S(=O)(OC1=CC=C2CCNC(CC3=CC=C(Cl)C(Cl)=C3)C2=C1)C1=CC=C(F)C=C1&&&
*C(F)(F)F&*C1=CC=C(C2=NC(CN3CCN(C4=CC(C5=CC=CC=C5)=NC(C5=CC=CC=C5)=N4)CC3)=CO2)C=C1&&&
CCN(C1=NC(C)=NC(NC2=C(C)C=C(C)C=C2C)=N1)C1=CC=C(F)C=C1&&&
O=C(CC1=NOC(=O)[NH]1)NC1=CC(Cl)=CC=C1Cl&&&
*OC&*C1=CC=C(C=CC(*)NC(=O)C(=O)C2=C[NH]C3=CC=C(*)C=C23)C=C1&*OC&&*C&&
COCCNC(=O)C1=C(C)SC2=C1C(=O)N(C)C=N2&&&
*C(=O)CCc1ccc(OC)cc1OC&*N*&*CCc1ccc(OC)cc1&&&
*C1CC(=O)NC2=CC=CC=C21&*NC(*)=O&*C*&*C*&*C1=CC=C(*)C=C1&*F&&&
*CC(=O)NNC(=O)NCCCC&*C1=CC=CC=C1&&&
CC(C)C1=C2C(=O)CC3C1(CCC1C2(C)CCC2C(C)(C(=O)OCC4=CC=NC=C4)CCCC12C)CCC(C)(C)O3&&&
*C&*C1=CC=C(CN2C=CC=C(C(=O)NCC#CC3=CC=C4N=CN=C(*)C4=C3)C2=O)C=C1&*N&&&
*C(=O)CCn1c2ccccc2n2c(=O)cc(C=O)nc12&*Nc1cccc(OC(F)(F)F)c1&&&
*=Cc1ccc(OC)cc1&*=C1SC(=S)N(C)C1=O&&&
*C&*O*&*C1=CC=C(*)C(*)=C1&*C*&*N*^*O*^*C*&*C1CCCC1&*C*&&&*C1=CC=CC=C1&&&
*C(=O)NC1=NC(=O)N(*)C=C1*&*C1=CC=C(*)C=C1&*C(*)(F)F^*O^*F&&*C1CCCC1&&&&
*C&*C1=CC=C(*)C(*)=C1&*C&&*O*^*C*&*C*&*C(=O)N1CCN(C2=NC=C(*)C=N2)CC1&*C(N)=O&&&
*C&*C*&*C*&*C*&*C*&*C*&*C*&*C*&*C*&*C*&*C*&*C*&*C*&*C*&*C*&*NC1=NC(*)(*)N=C(N)N1&*C&&*C1=CC=C(*)C=C1^*C(*)=O&*C&&&
*C&*C1=CC=CC(N2CCCN(CCCC(=O)C3=CC=C(*)S3)CC2)=N1&*Cl&&&
*Nc1ccc(C)cc1C&*C(=O)C*&*O*&*C(=O)C*&*C1CCCCC1&&&
*C(=O)CCCCCC(=O)NO&*Nc1cccc(Nc2c3ccccc3nc3ccccc23)c1&&&
CN1CCN(C2=CC=C(C3=CC(C4=CC(Cl)=CC(Cl)=C4O)NC(=N)N3)C=N2)CC1&&&
COC1=CC=C(C2=NN=C(C3=CN=C(NC(=O)CS(=O)(=O)CCCCl)N3C)O2)C=C1&&&
*C(=O)c1c(-c2c(Cl)cccc2Cl)noc1C&*N*&*CCC(*)c1ccccn1&*N1CC=CC1&&&
*C&*C1=CC=C(*)C(*)=C1&*Cl&&*OCC(=O)OCCCO[N+](=O)[O-]&&
*C&*C1=CC(CN2CCOC(CN(*)C(=O)C3=C(*)C=C(*)C(*)=C3)C2)=CC=C1&*C&&*Cl&*Cl&*Cl&&
*Cc1ccccc1C&*Oc1ccc(CC(C)N)cc1&&&
*S(=O)(=O)c1ccc(N)cc1&*Nc1ccc(N2CCCCC2)cc1&&&
*C(=O)c1cnc(N2CCCC2)c2ccccc12&*N*&*Cc1ccccc1Cl&&&
*C&*O*&*C1=CC=C(*)C=C1&*C1=NN(S(*)(=O)=O)C(*)=C1&*C(*)(F)F&*F^*OC(*)=O&&*C*&*C(*)=O&*C1=C(*)N(*)C(=O)N(*)C1=O&*N&&*C&*C&&
*C(=O)c1ccc2ccccc2c1&*N*&*C(Cc1ccc(Cl)cc1)C(=O)O&&&
*C(=O)Cc1c[nH]c2ccccc12&*N*&*C1CC2CCC(C1)N2*&*C(c1ccccc1Cl)c1ccccc1Cl&&&
COC1=CC(C2OC3=CC=C(OC)C=C3CC2O)=CC=C1OCC(=O)O&&&
*C(C)=O&*N(*)*&*CCO&&*C1COC(*)(c2ccccn2)C1^*CCc1ccc(C(F)(F)F)cc1&&&
CC(C(=O)O)N1CC(CN2CCC(COCCC3=CC=C(OCC4=CC=C(F)C=C4)C=C3)CC2)C(C2=CC=C(F)C=C2)C1&&&
*C&*C*&*O*&*C1=CC=C(*)C=C1&*C*&*NC(*)=O&*C*&*S*&*C1=CC=C(*)N=N1&*C1=CC=CS1&&&
*C(=O)c1cc(C)ccc1C&*N(*)*&*C(=O)c1c(-c2ccccc2)nc(CCC(*)=O)n1C&*Nc1c(F)cccc1F^*C1CC1&&&&
*OC&*C1=CC(CNC(=O)C2CC3=CC=CC=C3CN2S(=O)(=O)C2=CC=CS2)=CC(*)=C1&*OC&&&
*C1OC(n2cc(C)c(=O)[nH]c2=O)CC1O&*C*&*OP(=O)(O)OP(=O)(O)O*&*C*&*C1OC(n2cnc3c(N)ncnc32)CC1O&&&
CCCCCCOC1=CC=C(OC(=O)C2CCCN(C(=O)OCCCC)C2)C=C1&&&
*C&*C*&*OC(=O)N=C1NCCC(*)N1*&*C1=CC=C(*)C=C1&*[N+](=O)[O-]^*C&&&&
*CCC#N&*Oc1ccc(C(=O)C=*)c(Cl)c1Cl&*=Cc1cc2ccc(Cl)cc2[nH]1&&&
*C&*C(*)C&*C1=CN=C(*)N=C1&*C*&*N*&*C*&*C(*)*&*C1=CC=CO1&&*N(*)C^*C&&&
*OC&*CCC*&*N*&*C(=O)C(*)c1ccc(OC)cc1&*N(*)*&*Cc1cc2cc(C)ccc2[nH]c1=O&&*S(C)(=O)=O&&
*NC&*S(=O)(=O)c1cccc(-c2cccc(C*)c2)c1&*OC&&&
*OCC&*C1=CC=C(C(=O)NN2C(=O)CCC2=O)C=N1&&&
*C(=O)c1nn(-c2ccccc2Cl)cc1-c1ccc(Cl)cc1&*N*&*CCCn1ccnc1&&&
*C&*C1=C(*)N(*)C(=O)[NH]C1=O&*N*&*C*^*C*^*C(=O)O&*C1=CC=CC=C1&&&&&
*C&*C*&*C*&*C*&*C*&*C*&*C*&*C*&*C*&*C*&*C*&*C(*)=O&*C1=C(*)N(*)C(*)=C1*&*C&&*C*^*C(=O)O^*C&&&*C&&
*C&*C1=NN(C2CCCN(C(=O)C3=COC(*)=N3)C2)C2=C1COC2&*C&&&
COC1=CC=C(CC(O)COC2=CC(C(F)(F)F)=CC=C2NC(=O)C2=CC=C(C3=CC=CC(CC#N)=C3)C=C2)C=C1&&&
COC1=CC=CC=C1C(C)NC(=O)C1=C(C(=O)O)[NH]C(C2=CC=CC=C2)=C1&&&
*CCN(C)C&*C1=CC=C(C(=O)C[N+]2=CN(*)C=C2)C=C1&*OC(F)F&&&
*C(C)C(O)C(=C)C&*C1CCC2(*)C3=C(CCC2C1(*)*)C1(*)CCC(=O)C(*)(*)C1CC3&*C&&*C&*C&*C&*C&*C&&
*C&*C1=CC=C(CNC(=O)CCN2C(=O)C3=CC=CN3C3=CC=CN=C32)C=C1&&&
CCNC(=O)C12OCC3OC(C=CC(=O)C31)N1C=C(Br)C=C1C2NC(=O)OCC&&&
*C&*C(=NC(=O)C1=CC=C(*)C=C1)N(CCCCCCN1C=C(*)C(=O)[NH]C1=O)CC1=CC=CO1&*Cl&&*O&&
*C&*C1=CC=C(OCCNC(=O)C2=CC=C3OCCOC3=C2)C=C1&&&
*N1C(=O)NC(C)(C)C1=O&*CC(*)=O&*O*&*CC(*)=O&*N*&*Cc1cccs1&&&
*C&*C*&*O*&*C1=CC=C(*)C=C1&*NS(*)(=O)=O&*C1=CC=C(*)C(*)=C1&*F&&*F&&
*C&*O*&*C1=CC=C(*)C(*)=C1&*NC(=S)N1CCN(S(*)(=O)=O)CC1&*C1=CC=C(*)C(*)=C1^*Cl^*C&&&&*[N+](=O)[O-]&&
*CNC&*C1=CC=C2N=C(C3=CC=CN=C3)C=C(*)C2=C1&*[N+](=O)[O-]&&&
*C(=O)c1ccc2c(c1)OCO2&*N1CCN2C(=O)c3cccnc3C12c1ccc(Cl)cc1&&&
COC1=CC(OC)=C(NC(=O)C2=CC=C(OC3=CC=CC(C)=C3)C(NS(=O)(=O)C3=CC=C(C)C=C3)=C2)C=C1Cl&&&
CCNC(=O)CNC(CC1=CC=CC=C1)C(=O)N1CCCC1C(=O)NC(CC1=CC=CN=C1)C(=O)NC(CC1=CC=C(OP(=O)(O)O)C=C1)C(N)=O&&&
*OCC(O)CNCC&*C1=CC=C(CC2=CC=CC=C2)C=C1&&&
*C(=O)OCC&*C1=C(*)C(NC(=O)CCN2CCN(C3=CC=CC=C3)CC2)=CC=C1&*Cl&&&
*C&*C(*)C&*C*&*C(*)*&*NC(*)=O&*C1=CC=C(*)O1^*NC(*)=O^*Br&*C1CCCC1&&&&&
*C&*C1=CC(*)=C2C(=C1)OCC1C(=O)OC(*)C21&*C(C)(C)C&&*CCCO&&
CC(C)OC1(C2=CC=C(Cl)C=C2)C2=CC=CC=C2C(=O)N1CC1=CC=CC=C1&&&
*CCCC&*C1=CC=C(CN2C(C=C3SC(=S)N(CCC4=C[NH]C5=CC=C(*)C=C45)C3=O)=CN=C2C2=CC(*)=CC=C2*)C=C1&*C#N&&*Cl&*C(=O)O&&
*N(*)c1nc(C)c2ccccc2n1&*CCC*&*N1CCOCC1^*Cc1ccc(C(F)(F)F)cc1&&&&
CC1=NOC(CNC(=O)C2=CC=CC=C2C2=CC=CC=C2)=N1&&&
CCCN1C(=O)N(C)C2=CC(C(=O)NCC3=CC=C(S(N)(=O)=O)C=C3)=C(NCCN3CCOCC3)C=C21&&&
*C&*C(=O)NN=C(*)*&*C*&*NC(*)=O^*C1=CC=CC=C1*^*C*&*Br&*C(*)C&&&*C&&&
*OC&*C1=CC=C2C(=C1)C=CN2S(=O)(=O)C1=CC=C(*)C(*)=C1&*C&&*N&&
*C(C)=O&*Nc1cccc(N*)c1&*C(=O)C*&*Oc1ccc(-c2cscn2)cc1&&&
*C&*C*&*C*&*SC1=NN=C(*)N1*&*C*&*SC1=NN=C(N*)S1^*C1=CC=NC=C1^*C1=CC=CC=C1*&&&*C&&&
C=CCC(O)C1=C(Br)C=CC(C=CC(=O)C=CC2=CC=C(O)C(OC)=C2)=C1O&&&
*C1=CC(C2CCCCC2)=NC2=CC(C(=O)NC3=CC=CC=C3)=NN12&*C(F)(F)F&&&
*C&*OC(*)=O&*C1CCC23CC24CCC2(*)C(*)CCC2(*)C4CC(*)C3C1&*C&&*C(*)*^*C^*OC(*)=O&*C*^*C^*C*^*C*&&&*C*&*N(*)C&*C*&*C&*N1CCCCC1
*Nc1ccc2c(c1)C(=O)c1[nH]c3c(c1C)CCNC3CC2&*C(=O)C*&*N1CCCC1&&&
*N(C)C&*C1=CC(NC2=CC=C3OCCN(C4=NC(*)=NC=C4)C3=C2)=NC=N1&*C(F)(F)F&&&
COC1=CC=CC(C2=CC(C(=O)NC3=CC4=CC=C5OC(CCN6CCOCC6)C(=O)NC5=C4OC3=O)=CC=C2C)=C1&&&
*C(=O)c1ccccc1OC&*Oc1ccc2cc(C(*)=O)sc2c1&*Nc1cccc(C(=O)c2ccccc2)c1&&&
*[N+](=O)[O-]&*C1=CC=C(C=[N+](*)C2=CC=C(C=NN3CCOCC3)C=C2)C=C1&*[O-]&&&
*CC&*O*&*C(=O)N1N=C(c2ccc(O)cc2)N(*)C1=S&*Cc1ccccc1&&&
*C&*C(*)(C)C&*C1=CC(*)=C(*)C(*)=C1&*NC(=O)N*&*C1=CC=CC=C1*^*C(*)(C)C^*Br&*C^*O&&&&&&
*C(N)=O&*C1=C(NC2=CC=C(C(=O)N3CCOCC3)C=C2)SC=C1&&&
CC(NCC1=CC=CC=C1)C(=O)N1CC(C#N)CC1C#N&&&
*C(=O)c1ccc(CCCc2cnc3nc(N)nc(N)c3c2)cc1&*N*&*C(CCC(=O)O)C(=O)O&&&
O=C1C2=C(N=C(SCC3=CC=CC=C3F)N1O)N(C1=CC=CC=C1)C=N2&&&
*Cc1coc(-c2cccc3ccccc23)n1&*N1CCN(*)CC1&*C*&*C1CCCCC1&&&
*O&*C1=CC=C(*)C=C1&*C(*)=C1C2=CC=CC=C2C(*)C1*&*C1=CC=CC=C1&&*C1=CC=CC=C1&*O*^*C*&*C1=CC=C(*)C=C1&*O*&*C*&*C*&*C*&*N1CCCCC
*C1=CC=C(OC2=CC=C(S(=O)(=O)NC3=CC=C(*)C=C3*)C=C2*)C=C1&*F&&*NP(=O)(O)O&*F&*F&&
CC(C)CC(NC(=O)C(CO)NC(=O)OC(C)(C)C)C(=O)NOCC1=CC=CC=C1&&&
CCCCC1=NC=C[NH]1&&&
*C(=O)OC&*C1=C2[NH]C=C(CC3=CC=C(C4=CC=CC=C4)S3)C2=C(*)C=C1&*O&&&
*C&*O*&*C1=CC=CC(*)=C1&*N1CCN(*)CC1&*C*&*C*&*C*&*C*&*C*&*N1CSCC1=O&&&
*C1(*)CC1C=C&*N*&*C(*)=O^*C(*)=O^*C1CC2(CN1*)C(C)(C)C21CCC1&*NS(=O)(=O)N1CCCC1&*C(=O)C(*)*&&&*N*&*C(*)=O^*C1(C)CCOCC1^*C1
*CCc1ccc(OC)c(OC)c1&*N1C(=O)c2onc(C(C)(C)C)c2C1c1ccc(OC)c(OC)c1&&&
*Cc1ccc(F)cc1OC&*N1CC(O)CN(*)CC(O)C1&*C(C)C&&&
*C(C)C&*C1=CC=C(C=CC(=O)C2=C(*)C(C3=CC4=C(C=C3*)OC(=O)C=C4)=C(C3=CC=CC=C3)O2)C=C1&*O&&*O&&
*C&*C1(*)OC2C(N3C=CC(=O)[NH]C3=O)COC2N1S(=O)(=O)C1=CC=CC2=CC=CC=C12&*C&&&
CN(C)CCNC1=CC=C(C2=NN(C3=CC=C(Cl)C=C3)C=C2C=O)C=C1&&&
O=C(NC(CC1=C[NH]C2=CC=CC=C12)C(=O)NC1CCCCCCNC1=O)C(CC1=CC=CC=C1)NC(=O)C1CCC(=O)N1&&&
*C&*C(*)C&*C1OC(=O)C1*&*NC(*)=O&*C(*)*&*C*&*O^*NC(*)=O&&*C1CC2=CC=CC=C2C1&&&
*C&*C(*)=O&*C1=CC=C(*)C=C1&*C1=CC=C(*)C=C1&*N*&*C*&*C1=CC=CN=C1&&&
*C(=O)OCC&*C1=CC=C(C(=O)NC2=NC(=O)C3=C(N=CN3*)[NH]2)C=C1&*CCOC&&&
*C&*N(CC1COC2(CCN(CC3=CC=NC=C3)CC2)C1)C(=O)CC1=CC=CC=N1&&&
*C(C)NC(C)=O&*C1=CC=C(OC2CCN(C3=NC(N4CCCCNC4=O)=CC=C3*)C2)C=C1&*F&&&
*C(C)CC&*C1NC(=O)C2CCCN2C(=O)C(*)NC(=O)C(*)NC(=O)C(CC2=CC=CC=C2)N(CC2=CC=CC=C2)C1=O&*CC(=O)O&&*C(C)CC&&
*N(*)c1cc(C)ccc1C&*Cc1ccc2oc(=O)ccc2c1&&*S(=O)(=O)c1ccccc1&&
*CC&*Oc1ccc(N*)cc1&*C(=O)C(*)c1ccccc1&*Oc1cc2nc(C)cc(C)c2cc1OC&&&
*C(=O)c1c(C)[nH]c2ccc(SC)cc12&*N*&*Cc1ccc(OC(F)(F)F)cc1&&&
*C&*C1=CC=C2C3=CC=CC(*)=C3CCS(=O)(=O)C2=C1*&*NC(*)=O&*C(*)(F)F^*C^*F&&&&&
*C&*N(CC1=CC=C2C=CC=CC2=C1)C(=O)C1CCNCC1&&&
*Cc1ccc(F)c(F)c1&*N1CCC(c2nc(-c3ccc(F)cc3)no2)CC1&&&
*C1=NC(*)C(=O)NC2=C1C(*)=C[NH]2&*C(=O)O&&*O&*S&&
*OC&*C1=CC=CC(CN(C(=O)NC2CCCCC2)C2CCN(CC3=CC=CC=C3)CC2)=C1&&&
*CC&*O*&*C(=O)C1=C(C)NC(C)=C(C(*)=O)C1c1cccc([N+](=O)[O-])c1&*O*&*CCC*&*C1CCCN1C&&&
ClC1=CC(Cl)=CC(NC2=CC=C3C(=C2)COC3N2CCCCC2)=C1&&&
*[N+](=O)[O-]&*C1=CC=C2C(*)=CC=C(*)C2=N1&*Cl&&*C1=CC2=CC=C(*)N=C2C=C1^*Cl&&&
*C&*C=C(*)C&*C*&*C1=CC(*)=C(*)C(*)=C1&*C(*)=O&*C=C*^*O^*C(*)=O&&*O^*C1=CC=C(*)C=C1&&&*C&&&
*NC(*)=O&*C(*)*&*C*^*C1COCC1*^*C1=CC=CC=C1^*NC(*)=O^*O&&&*C*&&&*C1=CC=C(*)C=C1&*C1=CC=C(*)C(*)=C1&*F&&*Cl&&
*NC(*)=O&*C1CC1&&*C1=CC=C(*)C(*)=C1^*C1=NN2C(*)=NN=C2S1&*C(*)(F)F^*Cl^*F&&&&&
*C(=O)c1cccc(-c2nc(-c3cccs3)no2)c1&*N*&*CCC*&*N1CCOCC1&&&
*N1C(=O)c2c(c3cc(Br)ccc3n2Cc2cccc(OC)c2)C1=O&*CC*&*Oc1ccccc1&&&
*S(=O)(=O)C(C)C&*C1=CC=C(CCC(=O)NC2=CC=CC(*)=C2)C=C1&*Cl&&&
COC(=O)C1=C(C)OC(=O)C(C(=O)OC)=C1NCCN&&&
CC(C)CCP(=O)(OCCOS(C)(=O)=O)C(CCC1=CC=CC=C1)NC(=O)OCC1=CC=CC=C1&&&
*C(=O)CCn1cccn1&*N1CCCC(c2nc(-c3cccs3)co2)C1&&&
CC1=CC=CC(C2=N[NH]C=C2CCNS(=O)(=O)C2=CC=C(F)C=C2)=C1&&&
*CC(=O)NC(CCCCN)C(=O)OCC&*C1=CC=C(CN(*)CCCCN(*)CCOC2=CC=CC=C2*)C=C1&*C&&*C(=O)CCCCNC&*C(=O)CCCCCN&&
*CC&*O*&*C(=O)C(=*)C#N&*=Cc1ccc(O*)cc1&*CC(*)=O&*N1CCCCC1&&&
*C(=N)N&*C1=CC=C2[NH]C(C(=O)NCC3CCN(S(=O)(=O)C4=CC=C5C=CC=CC5=C4)CC3)=CC2=C1&&&
*C1=CC=C2OC=C(CC(=O)N3CCC(CC4=CC=CC=C4)CC3)C2=C1&*Br&&&
*C&*C(*)C&*C*&*C(*)*&*NC(*)=O&*C1CC(=O)NCCCCC(*)C(=O)C(=O)NC(*)C(=O)N1^*NC(*)=O^*NC(=O)O*&*C(*)*&*C*^*C*^*C*&*C1=CC=CC=C1
*C&*O*&*C(*)*&*C&&*C(=O)N1CC(*)C(*)C1^*N1N=C(C(N)=O)C2=CC=CC=C21&&*NC(*)=O^*C*&*C*&*C*&*C1=CC=CC=C1&&&
O=C(CN1C(=O)SC(=CC2=CC=CC([N+](=O)[O-])=C2)C1=O)NC1OC(CO)C(O)C(O)C1O&&&
*C&*C(*)C&*C1=CC(*)=C(*)C(*)=C1*&*C(*)C&*C^*O&&&*C(*)=O^*C*^*O^*C*&&&*C*&*C*&*C*&*C*&*C1=CC=C2C(*)=C3CCCCC3=NC2=C1&*C(=O)
*=CCc1c(OC)cc2oc(-c3ccc(O)c(O)c3)c(OC)c(=O)c2c1O&*=C(C)C&&&
*C&*C1=CC(*)=CC(*)=C1&*C&&*C=C*^*C1=NN(*)C(*)=C1*&*C#N&&*C1=CC=C(*)C(*)=C1^*F^*N*&*F^*C1=CC=C(*)O1&&&*C*&*N1CCOCC1&&&
*C1=CC=C(N2C(CN3C=CSC3=N)=NN=C2SCC2=CC=C(*)C=C2)C=C1&*C(F)(F)F&&*Cl&&
CCCC(C)C(=O)CN1CCC2(CC1)C(=O)NCN2C1=CC=CC=C1&&&
*Nc1nc(Oc2ccccc2)cc(Oc2cccc(C(*)=O)c2)n1&*CCCO&&*Nc1nc(O*)cc(Oc2ccccc2)n1^*Cc1ccccc1&&&
CCCOC1=CC(N2CCOC(C(=O)O)C2)=CC=C1C1=CC=C(C)N1C1=CC=C(NC(=O)NC)C=C1&&&
COC1=CC=CC(N2C=C(C3=CC=CO3)N=N2)=C1&&&
*Cc1ccccc1OC&*N1CCC(*)C1&*Cn1nnc2ccccc21&&&
CN(CC1=CC=CC=C1)CC1=CC=C(CN2C(C)(C(=O)O)C3=CC=CC=C3C2(C)C)C=C1&&&
*C&*O*&*C*&*C(=O)N1CC2(CC(*)=NO2)CC1*&*C1=CC=C(*)C=C1&*Cl^*C(N)=O&&&&
*C&*C1=NC2=C(C=C(*)C(*)=C2)[NH]1&*O&&*NC(*)=O^*C1=C(*)C(*)=CC=C1&*Cl&&*Cl&&
*C&*O*&*C1=CC=C2C(=C1)C(=O)C1=CC=C(*)C=C1S2(=O)=O&*C1=CC=CC2=C1C=C[NH]2&&&
*C&*N1CCN(C(=O)C2=CC=C3C(=C2)[NH]C(=O)N3C2=CC=C(C3=CC=CC=C3)C=C2)CC1&&&
*C&*C*&*C(=O)N(*)*&*C*&*C1=NOC(*)=N1^*C1CCN(*)CC1^*C*&*C*&*C&*C*&&&*C1=CC=CC=C1&&&
*C(C)c1ccc(OC)cc1&*N*&*C(*)=O&*C1Cc2ccccc2CN1*&*C(=O)CCC(Cc1ccccc1)c1ncccc1OC&&&
OC1=CC=C(C2=NC(C3=CC=CC=C3)=CO2)C(O)=C1&&&
*OC&*C1=CC2=CC(C3=NC4=CC(*)=C(*)C=C4N3*)=CC=C2C(=O)C(*)=C1&*OC&&*OC&*OC&*C&&
*C&*O*&*C1=C(*)C(=N)N2CCCSC2=C1&*NC(*)=O&*C1=CC=C(*)C=C1&*[N+](=O)[O-]&&&
O=C(COS(=O)(=O)C1=CC=CC=C1)C1=CC=C(Cl)C=C1&&&
*[N+](=O)[O-]&*C(=NC(=S)N1CCCC1)NCCC1=CC=C(*)C=C1&*O&&&
*C&*C*&*C*&*C*&*C1=CN=C(*)N1*&*C*&*C*^*C*^*C1=CC=C(*)C=C1&*C1=CC=CC=C1*&*C(*)(F)F&*C1=CC=CC=C1*&*F&*C1=N[NH]N=N1&&&&&
CC(C)C(=O)C(F)(F)C(F)(F)C(F)(F)C(F)(F)C(F)(F)C(F)(F)C(F)(F)F&&&
*OC&*C(=O)c1ccccc1N*&*C(=O)CC(=O)c1cccs1&&&
*C&*C*&*OC(*)=O&*C1=CC=C2C(=C1)[N+]([O-])=NC(*)=[N+]2[O-]&*C(*)(F)F&*F&&&
CC(C(=O)NC(OC1=CC=CC=C1)C1=CC=CC=C1)C1CC=CC1&&&
CC1=CC2=CC(O)=CC(C)=C2C(=O)O1&&&
*C(=O)OC&*C1=CC(C(=S)N2CCC(*)CC2)=CC=C1&*N(C)C&&&
O=C1C2CCCN2C2=NC3=C(C4=CC=CC=C4OC3)C(=O)N21&&&
*C(=O)OC&*C1=CC(C2C(*)C(=N)OC3(*)CC(*)(*)C(*)CC23)=CC=C1&*C#N&&*Br&*C&*C&*O&&
*C(*)=O&*C=C(*)*&*O^*C1=CC=C(*)C=C1&*C(*)*^*O&*O&&&&*C(*)*^*O&&*C(*)*^*O&&*C(*)*^*N*&*C*^*C*^*C1=CC=C(*)C(*)=C1&*C1=CC=CC
*C&*C1=NN=C(*)S1&*C1(*)CCCCC1&*C*&*NC(*)=O&*C*&*C*&*C1=CC=CS1&&&
*C&*O*&*C1=CC=CC=C1*&*C(*)=O&*C*&*C*&*C(=O)NNC(*)=O&*C1=CC(*)=C(*)C(*)=C1&*Br&&*Br&*Br&&
*C&*C*&*C*&*C*&*C*&*C*&*C*&*C*&*C*&*C*&*C*&*C*&*C*&*C*&*C*&*C*&*C*&*C*&*OC(*)=O&*C*&*C1OC(*)C(*)C1*&*C1=CN(*)C(=O)[NH]C1=O&*
*CC(*)=O&*NC1CCCc2cc(C*)ccc21&*O*^*C1CCCCC1^*C(=O)C*&&&*N*&*C(=O)c1ccccc1&&&
N#CCNC1=NC=NC2=C1C(C1=C(Cl)C=CC=C1Cl)=C(C1=CC=C(F)C=C1)O2&&&
*COC&*C1=CC=C(C2=C(*)C(*)=NC(SCC3=CC=CC=C3)=C2*)C=C1&*C#N&&*F&*C#N&&
*CCCCc1cn(CC)cn1&*O*&*C(=O)C(C)(C)C(CC)CC*&*OC&&&
*Sc1nc2c(c(=O)n(C)c(=O)n2C)n1C&*CC1=CCCCC1&&&
*CC&*C1=CC=C(CNC2CCCCC2)C=C1&&&
*NC(=O)N*&*C1=CC=CC=C1&&*C1=CC(*)=C(*)C(*)=C1^*Cl&&*Cl&*Cl&&
*C&*NC(*)=O&*C1=CC=C(*)C=C1&*C*&*SC1=NC2=CC=CC=C2N1*&*C*&*NC(*)=O&*C*&*C*&*C1=CC=CC=C1&&&
*NC(=O)OCC&*C1=CN(C2CC(*)C(*)O2)C(=O)N=C1*&*CO&&*O&*Br&&
N#CC1=C(C2=CC=CC(O)=C2F)C=C(C2=C(O)C=CC3=CC=CC=C23)N=C1N&&&
*CC&*O*&*C(=O)C(*)C*&*N*&*C(=O)CC*^*S*^*N1C(=O)c2ccccc2C1=O&*Cc1ccccc1&&&&&
*C&*C(*)*&*C1=CC=CC=C1&&*C1=C(*)C(=O)C2=C(O1)C(*)=C1OC=CC1=C2^*O&&*C#N&&
*C(C)CC&*C1=CC=C(CC(*)NC(=O)OCC2=CC=CC=C2)C=C1&*OCCCN(C)C&&&
CC(=O)N1CCC(C(=O)NC2=CC=CC(N(C)CC3=CN(C)N=C3)=C2)CC1&&&
CC1=NOC(CN2CC3(CCN(C4=CC=NC=C4)C3)C2)=N1&&&
CCC1=NN=C(NC(=O)C2=C(C)C=C(C)C=C2C)S1&&&
*CC&*O*&*C(=O)C1=CC(=O)N(*)C1c1ccc(F)c(Cl)c1&*Cc1ccccc1&&&
*OCC&*C1=CC=C(CN2CCC(CNCC3=NC4=CC=CC=C4C(=O)N3C3=CC=CC=C3)CC2)C=C1OCC1=CC=CC=C1&&&
NC(CC1=CC=C(O)C=C1)C(=O)OC1CC(CCS2(=O)=O)CCC2C1&&&
*CC=C&*C1=CC=CC=C1OCCC(=O)NCC1(*)CCCCC1&*Cl&&&
*C&*C1=CC=CC(C2=NN3C(=C2)[NH]C(=O)C2=CC=CC=C23)=C1*&*C&&&
*C(=O)NC&*C1=CC=C(C(=O)N2CCC(C3(C4=CC=CC(*)=C4)NCC(*)N3)CC2)C=C1&*F&&*F&&
CC1=CC=CC=C1NC(=O)C1=CC=C(S(=O)(=O)N2CCOCC2)C=C1&&&
*C(C)C&*N1CCN(*)CC1&*C(=O)CCC(*)=O&*N1CCN(*)CC1&*S(=O)(=O)c1ccc(O*)cc1&*C(C)C&&&
*C(=O)c1ccc(O*)c(OC)c1&*N1CCCCCC1&&*Cc1ccc(F)cc1Cl&&
*CC&*N(*)c1ccc(Sc2nnc(C)s2)cn1&*CC(=O)O&&&
COC1=CC=CC=C1N1CCN(CC2=CC=C(CN3CCNCC3)N2C)CC1&&&
*C&*C1=CC=C(*)C(*)=C1&*C&&*N(*)S(*)(=O)=O^*C*&*C1=CC=C2OC(*)(C)C=CC2=C1^*C1CCCCC1^*C&&&&&
CC1=CC=NC(N2CCN(CC(=O)NC3=CC=C(Cl)C=C3)CC2)=N1&&&
*C&*C(=NNC(=O)CCC1=CC=CC=C1)C1=CC=C(*)C(*)=C1&*O&&*Cl&&
*C&*O*&*C1=CC(*)=C2C(=C1*)C(=O)OC2*&*O*&*C^*O*&&*C^*C*&&*NC(*)=O&*C1=CC=C(*)C=C1&*C(*)C&*C&&&
*C&*OC(*)=O&*C1=CC(*)=C(*)S1&*C(*)(C)C&*C^*NC(*)=O&&*C*&*C1=CC=CC=C1&&&
*CSCCC&*C1=CC(N2C(C3=CC=CS3)=NC3=CC=CC=C3C2=O)=CC=C1OC1CCCC1&&&
*CC&*ONC(=O)c1cc(C(*)=O)cc([N+](=O)[O-])c1&*N*&*C(Cc1ccccc1)C(O)C*&*N*&*C1(c2cccc(C)c2)CCCCC1&&&
O=C1[NH]C(NCCC2=CCCCC2)=CN=C1O&&&
CCOC(=O)N1CCC(NC(=O)C2=CC=C(N3CCCC3=O)C=C2)CC1&&&
*CC(*)=O&*N1CCN(*)CC1&*C(c1ccc(Cl)cc1)c1ccc(Cl)cc1^*N*&&*CCCn1ccnc1&&&
*CC#Cc1ccc2nc(C)c3nnc(-c4ccccc4)n3c2c1&*N*&*C(=O)c1cncn(Cc2ccc(F)c(F)c2)c1=O&&&
C=CCC1=CC=C(OCCC)C(C2=CC=C(OCCC3=CC=CC=C3)C(CC=C)=C2)=C1&&&
*C(=O)c1cccc(O)c1O&*N*&*CC*&*N1C(=O)C2CCCCC2C1=O&&&
CC1=CC=C2C(=C1)C(CC(=O)NCC1=CC=C3OCOC3=C1)=C(C)N2C(=O)C1=CC=C(Cl)S1&&&
*=C(C#N)c1nnc(-c2cc(C(F)(F)F)ccc2OC)o1&*=C(C#N)c1ccc(F)cc1&&&
*C&*C1=CC=CC=C1C1CCN(C2=NC=CN=C2*)C1&*NC(=O)CC(C)(C)F&&&
*C&*C1=CC(C(=O)NCC(*)C2=CC=C(*)O2)=C(*)O1&*C(C)C&&*Br&*C&&
*C(*)=O&*C*&*SC1=NC=NC2=C1C=NN2*^*C1=CC=CC=C1^*C1=CC=C(*)C=C1&&&*Cl&&&
O=C(CCCCOC1=C(Br)C=C(C2=CC=CC=C2)C=C1Br)N(O)CC1=CC=CC=C1&&&
*CC(O)C(F)(F)F&*N(*)c1cccc(C(F)(F)F)c1&*CCc1cccc(C(F)(F)F)c1&&&
*C&*C1=CC=C(C2=C(CN3C=NN=C3)N(C3=CC=C(*)C=C3*)C3=NC4=CC=CC=C4N23)C(*)=C1&*F&&*F&*F&&
*Cc1nnnn1C(C)(C)C&*N1CCN(c2ncnc3sc4c(c23)CCC4)CC1&&&
*C&*C*&*OC(*)=O&*C1=C2OC(*)(*)C=CC2=CC2=C1CC1C2CC2OC4(CCCC5=C4C(=O)CCC5)CCC31*&*C&&*C&*C&&
CC1=CC=C(S(=O)(=O)NC2=CC=CC=C2OC(F)(F)F)C=C1&&&
CCCC1=C(C(=O)O)C=NN1C1=CC=C(N2CCN(C)CC2)N=N1&&&
*C&*C1=C(*)C(*)=C(*)S1&*C*&*N*^*C^*C1CCCC2=NC(N(*)C)=NC=C21&&*C(=O)O^*C&&&&&
*OC&*C1=CC=C2C(C(=O)NCC3=CC=CC=C3)=C(*)N(CC3=CC=CC=C3)C2=C1&*CC(C)(C)C(=O)O&&&
CS(=O)(=O)NC1=CC=C(C2=CC=CC3=CC(OC4CCOCC4)=CC=C23)C=C1&&&
*OC&*C1=CC=C(OCCN2CCC(NC3=CC=NC4=CC(*)=CC=C34)CC2)C=C1&*C(=O)N(CCO)NC=O&&&
*OC&*C1=CC2=C(C=C1*)C(=O)N(*)C=C2C(=O)C1=CC(*)=C(*)C(*)=C1&*Cl&&*O&*OC&*OC&*C&&
CCC1=CC(OC(C)C(=O)O)=C2C3=CC=CC=C3C(O)(C(F)(F)F)C2=C1&&&
*C&*C1=CC=C(*)C(*)=C1&*NC(=O)NC(C)(C)C&&*C&&
*C&*C*&*OC(*)=O&*C*&*C*&*C*&*C*&*NC(*)=O&*C1=CC=C2NC(=O)C(*)(*)C2=C1&*O&&*C1=CC(*)=C2C(=C1)NC(*)NS2(=O)=O^*C&&*Cl&&
FC(F)(F)CCSC1=NC2=CC=CC=C2C2=NC(CC3=CC=C(Cl)C=C3)=NN12&&&
*C#N&*C1=CC=C(CNC2=NC(*)=C3[NH]C=NC3=N2)C=C1)C(*)=CC1CC1&*N&&*Cl&&
CCCN(CCCCNC(=O)C(CC1=CC=C(O)C=C1)NC(=O)C1=CC=C(Cl)C=C1)CCC1=CC=C(Cl)C(Cl)=C1&&&
CCN1C=C(C2=NC=NC(N3CCCC(CO)(CO)C3)=C2)C=N1&&&
*C&*O*&*C1=CC=C(*)C=C1&*C(*)(*)C1=CC=C(OC)C=C1&*S*&*C*^*C1=CC=C(*)C=C1^*C*&*O*&*N1CCOCC1&*C*&&&*C*&*N3CCOCC1&&&
COC1=CC=C(N=CC2=C[NH]C3=CC=CC=C23)C=C1&&&
*C#N&*C1=CN=CN=C1*&*NS(*)(=O)=O&*C1=CC=C2C(*)=CC=CC2=C1&*C1CCN(*)CC1&*C*&*C1=CC=CC=C1&&&
*C1=CC=C2C(=O)C3=CC=CC=C3OC2=C1&*C(=O)O&&&
*OC&*C1=CC=CC=C1NC(=O)C1=CN=C2C(=N1)[NH]C(=O)N2C1=CC=CC=C1&&&
*C(C)=O&*N*&*C(Cc1ccc(OP(=O)(O)O)cc1)C(*)=O&*N*&*C(CC(C)C)C(*)=O&*N*&*C(CC(N)=O)C(*)=O&*N*&*C(CCC(N)=O)C(*)=O&*N*&*CC*&*N
*C1=CC=C(C=CC(=O)NCCCCN2CCC(OC(=O)NC3=CC=CC=C3C3=CC=CC=C3)CC2)C2=C1[NH]C(=O)S2&*O&&&
*C&*C*&*C*&*O*&*C1=CC=C(*)C(*)=C1&*C=C*&*C(*)=O^*O*^*C1=CC=C(*)C=C1&*C&*NC(*)=O&&&*C1=CC=C(*)C=C1&*F&&&
O=C(C=CC1=CC=CC([N+](=O)[O-])=C1)C1=CC=C(OC2OC(CO)C(O)C(O)C2O)C=C1&&&
*CCC#N&*N(*)c1ccccn1&*Cc1ccc(Cl)cc1Cl&&&
*C&*C1=CC=C(*)C(C2=C(C3=NSC(*)=C3)N(*)N=N2)=C1&*F&&*F&*N&&
COC1=CC=CC=C1C1CCC(CNC(=O)C(F)(F)F)CC1&&&
O=C1OC(=CC2=CC=C(O)C(Br)=C2)C(=NNC(=S)NC2=CC=CC=C2)C1=NNC(=S)NC1=CC=CC=C1&&&
COC(=O)C1=CC=CC=C1NC1=C(C)N(CC2=CC=C(C(F)(F)F)C=C2)C(=O)N(CC(O)C(F)(F)F)C1=O&&&
*C#N&*C1=CC=C(CSC2=CC=C3C=CC=CC3=N2)C=C1&&&
*N1CC2(*)CCC(C1=O)C2(C)C&*C(*)=O&*N*^*CC(=O)O^*C(c1ccccc1)c1ccccc1&&&&&
*C(=O)c1cc2cc([N+](=O)[O-])ccc2oc1=O&*O*&*CCCCC*&*O*&*Cc1cc([N+](=O)[O-])cc([N+](=O)[O-])c1&&&
*C&*SC1=NN=C(*)N1C1=NC=CC(*)=C1&*C*&*C1=C(*)C(*)=CC=C1^*C^*Cl&&&&*Cl&&
*Cc1cccc(OC)c1&*N*&*C(=O)c1cccc(S(*)(=O)=O)c1&*N1CCCC1&&&
CC1=CC(CN(CC2=CC=CC=C2)C2CCNCC2)=C(C)N1C1=CC=C(Cl)C=C1&&&
*C=C&*C1=NC2=C(OC3=CC=C(NC(=O)C4=CC(*)=C(*)C(*)=C4)C=C3)C=C(OC3CCOC3)C=C2[NH]1&*N&&*OC&*OC&&
*C&*C(=O)C1=NN(*)C(*)=C1&*C*&*C1=CCCCC1^*C*&&*NC(=O)C1=NOC(*)=C1&*C1=CC=CC=C1*&*F&&&
CCCNC1=NC=C(C(=O)N(COC)CC(C)C)C=N1&&&
*C(=O)CCCCCCCCCCC&*C1CCCC(*)C1&*C(=O)OC&&&
*S(=O)(=O)c1ccc(Nc2nc(NC)nc(Nc3cc(C)ccc3S(N)(=O)=O)n2)cc1&*Nc1cccc(OC)c1&&&
*C1CCC(C)=C2CCC3(C)C(*)CCC3C2C1&*O*&*C(=O)c1ccccc1^*C(C)CCCC(C)(C)O&&&&
CNS(=O)(=O)NC1=CC=C(C2=C3CCC=C3OC3=C2C(=O)NCC3)C=C1&&&
*CC&*Oc1ccccc1N*&*S(=O)(=O)c1ccc2c(c1)NC(=O)CCS2&&&
CC(=CC1=CC(C)=C(C2=C(CC(C)C)C=C3C(=C2)C=CN3C)C(C(C)(C)C)=C1)S(N)(=O)=O&&&
*C#C&*C*&*N(*)*&*C*&*C1=CC=C2[NH]C(*)=NC(=O)C2=C1^*C1=CC=C(*)C(*)=C1^*C&*NC(*)=O&&&*C(*)*^*Cl^*C*&&&*C*^*NC(*)=O^*C(=O)O&*C(*
*OC(C)=O&*C1=C2C3CC(*)(*)C(*)CC3C3(OC(=O)C4=CC=CC=C4)C(=O)OCC23C=CC1=O&*C&&*C&*C&&
*Nc1cc(-c2ccc(Cl)c(OC)c2)n(-c2ccc(N(*)*)cc2)n1&*C(=O)c1cnccn1&&*CCO&*C1CCC1&&
ClC1=CC=C2C(C3=CC=NC(F)=N3)=CC=NC2=C1NC1=CC=NC(N2CCOCC2)=N1&&&
*C&*N1C(=O)C(=CC2=CC=C3C=CC=CC3=C2)SC1=S&&&
*CC&*N1C(=O)C2=C(C3=CC=CC=C3N2CC2=CC=CC=C2)N(*)C1=O&*C(C)C&&&
COC1=CC(C(=O)N2CC3=C(C4=CC=C(CC=C(C)C)C=C4OC(C)(C)C2)N(C)N=C3)=C(OC)C2=CC=CC=C12&&&
COC1=CC=C(C=NOC(=O)C2=CC=C(N)C([N+](=O)[O-])=C2)C=C1O&&&
O=S(=O)(NCCC1=CC=C(Cl)S1)C1=CC=C(OC(F)(F)F)C=C1&&&
*Sc1nc2c(c(=O)n(C)c(=O)n2C)n1C&*CC(*)=O&*O*&*Cc1ccccc1&&&
*NC&*C(C(*)=O)C(c1ccccc1)c1ccccc1&*N*&*C(C(*)=O)C(C)C&*N*&*C(Cc1ccccc1)C(O)C(*)=O&*N1CSC(C)(C)C1*&*C(*)=O&*NC1c2ccccc2CC1
*N1CCCC(c2ccc(OC)c(O*)c2)C1&*C1CCCC1&&*C1CCN(*)C1^*C(=O)c1nc2ccccc2[nH]1&&&
*OP(=O)(OCC)OCC&*C1CC2C3(*)CCCC(*)(*)C3CCC2(*)C2CCC3=CC(=O)OC3(*)C12*&*C&&*C&*C&*C&*C(O)C(=O)OCC&*C&&
*C&*O*&*C1=CC=CC=C1*&*C(=O)NN=C(*)*&*C&&*C1=CC=CC=C1*^*Br&&&
*NCCCN&*C1=C2CCCCC2=NC2=CC=CC=C12&&&
*OC&*C1=CC=C(CCC2=CC=CC(*)=N2)C=C1&*N(C)C&&&
*C&*C(*)(C)C&*C1CCN(*)CC1&*NC(*)=O&*C1=CC=CC(*)=C1&*C*&*NC1=NN2C(*)=CN=C2C=C1&*C1=CC=CC=C1&&&
*C(=O)c1c(F)cccc1Cl&*N*&*C*&*C1(*)CCCCCCCCC1&*N1CCCCC1&&&
CC1=CC=CC2=NC3=CC=CC(C(=O)O)=C3N=C12&&&
CN(C(=O)C1CCC1)C1=C2CCCC2=NC2=C1CCC2&&&
*CCc1cc(C)nc2ccccc12&*N*&*C(=O)c1ccc(Br)o1&&&
*OC&*C1=CC2=C(*)C(*)=CC(*)=C2C(*)=C1*&*OC(C)=O&&*OC(C)=O&*OC(C)=O&*OC(C)=O&*OC(C)=O&&
*C(=O)c1ccc([N+](=O)[O-])cc1C&*Nc1ccc(C(*)=O)cc1&*N1CCCCC1&&&
C=CCN1C(=O)NC(=O)C(=C(C)NCC2=CC=CO2)C1=O&&&
*=Cc1ccc(-n2c(CCCC)nc3ccccc3c2=O)cc1&*=CC(=O)c1ccccc1C(=O)O&&&
CCCC(=O)NC1=NN(CC(=O)N2CCC3=CC=CC=C3C2)C=N1&&&
*C(=O)OCC&*C1=CC=C(C2=NOC(CCOC3=C(*)C=C(C4=NN(*)C(*)=C4)C=C3*)=N2)C=C1&*Cl&&*C&*C&*C&&
*C&*NC(=O)C(=O)N=C1C=[N+](*)[N-]O1&*C1=CC=C(S(=O)(=O)N2CCCCCC2)C=C1&&&
COC1=CC=C(C2=NC(CN(C)C(C)C3=CC=CC=C3)=CO2)C=C1&&&
*OC&*C1=C(SC2=NC=C3C(=N2)C2=CC(*)=CC=C2N(*)S3(=O)=O)C(*)=CC=C1&*Br&&*C&*C&&
*C1=CC=C(NC(=O)C2=CC(S(=O)(=O)N3CCCC3)=CC=C2*)C=C1*&*Cl&&*Cl&*[N+](=O)[O-]&&
CC1CCC2(C(=O)NCCCCCCS(=O)(=O)O)CCC3(C)C(=CCC4C5(C)CC(O)C(O)C(C)(C)C5CCC43C)C2C1C&&&
CC(=NNC(O)=C1C(=O)C(=O)N(CC2=CN(CC3=CC=CC=C3F)N=N2)C1=O)C(C)C&&&
*Cc1c(C)nc2ccc(C)cn12&*SC1=NC(c2ccco2)=CS1&&&
*N1C=CC(N)=NC1=O&*C1OCC(*)(*)C1*&*C*&*OP(=O)(O)OP(=O)(O)O^*O&&&*O&&
CC(C)C(COC(=O)C(C)C)OC(=O)CCC(=O)OC=CC1=CCOC1=O&&&
*C&*C(*)*&*O&&*C(*)*^*C1=CN(*)N=N1&*C1=CC=CC(*)=C1^*C(*)*^*Cl&*N*&&&*C*^*C1=CC=CC=C1^*C1=CC=CC=C1&&&&&
*N(CC(Br)=C1CCCCC1)C(=O)C1=CC=CC=C1&*O&&&
COC(O)CC(N)CC(C)C&&&
*C&*NC(*)=O&*C1=CC=C(*)C=C1&*OC(*)=O&*C1=C[NH]C2=CC=CC=C2C1=O&&&
CC(C)N1CCN(C(=O)CSC2=NN=C(NC(=O)C3=CC=CC=C3)S2)CC1&&&
*C1=CC=CC=C1C(=O)OCC1=CC=CC=N1&*[N+](=O)[O-]&&&
*Nc1cc(C)ccc1C&*C(*)=O&*C1CCCN(c2nc3ccccc3s2)C1&&&
C=CCN1C(=O)C2=C(N=C3N=C4C(=CC3=C2N)N=CN4CC)N(C)C1=O&&&
*C&*C1CCC2CCC1(*)C2(*)C&*C&&*OC(*)=O^*C*&*C*&*N1CCCCC1&&&
O=C(NC(CC1=CC=C(Cl)C=C1)C(=O)N1CCN(C2=CC=C(F)C=C2)CC1)C1=CC=CC=C1Cl&&&
*C&*C*&*NC(=O)ON=C(*)*&*C&&*C*^*C1=CC=CC=C1&&&
*C&*C*&*C*&*C*&*O*&*C1=CC=C(*)C=C1&*O*&*C*&*OC(*)=O&*C*&*C(=O)NC1=NC(*)=CS1&*C&&&
COC(=O)C1CCCN1C(=O)C(CC1=CC=CC=C1)NC(=O)OCC1=CC=CC=C1&&&
*C&*NC(*)=O&*C*&*C*&*C1CN(*)C(*)C1*&*C1=CC=NC(*)=C1&*O*^*C(=O)O^*C&&*C*&&*C1=CC=C(*)C=C1&*S(*)(=O)=O&*C(*)C&*C&&&
COC1=CC=C2C(C)=NN(CC3=CC=CC=C3)C2=C1CN1CCN(S(=O)(=O)C2=CC=C(CN3CCN(C)CC3)C=C2)CC1&&&
*N&*C1=CC=C(*)C=C1&*C*&*C(*)*&*NC(*)=O&*C1CCCCC1^*NC(*)=O&&*C(*)*&*C*&*O^*NC(=O)O*&&*C*&*C1=CC=CC=C1&&&
COC1=CC=C(CNCCC2=CC=C([N+](=O)[O-])C=C2)C=C1&&&
*C#C&*C*&*C*&*C*&*C1=C[NH]C(*)=N1&*C=C1N=C(*)OC1=O&*C=C*&*C1=COC=C1&&&
*C1(O)Cc2c(O)c3c(c(O)c2C(O*)C1)C(=O)c1c(OC)cccc1C3=O&*C1CC(*)C(O)C(C)O1&*N*^*C(=O)CO^*C(=O)C(F)(F)F&&&&&
*C&*NC(*)=O&*C(*)*&*C&&*C1=CC=C(*)C=C1^*O*&*C1=CN=C(N2CCOCC2*)N=C1&*C&&&
*C(=O)C(=O)O&*N*&*CCc1ccccc1O*&*Cc1ccc2ccccc2c1&&&
*NC&*N=C(C1=CC=NC(OC2=CC3=CC=CC=C3C=C2*)=C1)N1CCCCC1&*OC&&&
COC1=CC=CC(C2=CC(C(F)(F)F)=NC(N3CCN(C(C)CC4=CC=CC=C4)CC3)=N2)=C1&&&
*=CC(=O)c1ccco1&*=Cc1cc2c(cc1O)OC(c1cccc([N+](=O)[O-])c1)C2&&&
COC1=CC(OC)=C(C=C(C#N)C(N)=O)C=C1OC&&&
CC(NCCCNC1=CC=NC2=CC(Cl)=CC=C12)C1=CC=C(Cl)C(Cl)=C1&&&
*CC(C)C&*N(*)c1c(N)n(Cc2ccccc2)c(=O)[nH]c1=O&*C(=O)C*&*Sc1nnc(-c2cccc(Cl)c2)o1&&&
*C(C)C&*N*&*S(=O)(=O)c1ccc(O*)cc1&*CC(O)C*&*N*&*C(C)C&&&
*OC&*C(=O)C1=CN(c2nc(N)c3cc(OC)c(OC)cc3n2)N=C1O*&*Cc1ccc(F)cc1&&&
*C(=O)c1ccco1&*Nc1cc(C(F)(F)F)ccc1N1CCCC1&&&
*CCC(C)(C)F&*Oc1ccc(S(C)(=O)=O)cc1N*&*C(*)=O&*Nc1cnc(C#N)cn1&&&
*C&*O*&*C1=CC=C(*)C=C1&*C1COC2=CC3=C(C=C2C1)OCC3*&*C(*)=O&*C(*)C&*C&&&
*OC&*CC*&*N(*)*&*C(=O)CCCC(*)=O&*N(*)c1nc(CCc2c[nH]c3ccccc23)ns1^*CC*^*Cc1ccc(C(F)(F)F)cc1&*OC&&&&&
*=Cc1ccc(OC)c(OC)c1O&*=C1SC(=S)NC1=O&&&
CN1C2=CC=CC=C2N2C(=O)N(CC#N)N=C12&&&
*C(C)C&*C1=CC=C(COC2=CC=C(CNCC3CN4C(=O)[NH]C5=CC=CC=C54)C=C2)C=C1&&&
*COC(=O)NCC(=O)O&*C1=CC=C(CC(*)CC2=CC=C(C3=CC=CC=C3)C=C2)C=C1&*COC(=O)NCC(=O)O&&&
*C#N&*C1=CC2=C[N+]3=CC=CC=C3C=C2C(NC(=O)C2=CC=CO2)=C1&&&
COC1=CC=C(CC2NCCNC2=O)C=C1O&&&
O=C(C1=NSC2=CC=CC=C12)N1CCC2(CC1)OCC1=CC=CC=C12&&&
*C&*C*&*O*&*C1=CC=CC=C1*&*N1CCN(*)CC1&*C*&*C1=NN=C(*)S1&*C1=CC=CS1&&&
CCN(CC)C(=O)COC(=O)CCSC1=CC=CC=C1NC(=O)C1=CC=C(Cl)C=C1&&&
*OC&*CCC*&*N(*)C&**C*&*C1CCc2ccc(O)cc2O1&&&
*CCC&*N(*)*&*CCC&&*C1CCc2c(c(Cl)nn2-c2ccccc2)C1&&
*OC&*C1=CC(*)=CC(C(=O)N2CCC(C(=O)NCCCN3C=CN=C3*)CC2)=C1&*OC&&*C&&
*C&*C1=CC=CC=C1OC(*)C(=O)NC1=CC=C2N=C(*)C=C(NCC3=CC=CC=C3*)C2=C1&*C&&*F&*F&&
*C(C)C(*)=O&*N*&*C1C(=O)N2C(C(=O)O)=C(C*)CSC12^*Sc1nc2ccccc2s1^*Sc1nccn1C&&&&&
*OC&*C1=CC=C(CNS(=O)(=O)C2=CC(C(=O)N3CCOCC3)=CC=C2*)C=C1&*Cl&&&
*C&*NC(=O)O*&*C(*)*&*C(=O)N1CC=C(*)CC1&*C1=CN(*)C2=CC=CC=C12^*C(*)C^*C*&*C&*C1=CC=CC=C1&&&&&
*OCCCC&*C1=CC=C(OC2=NC=CC=C2C(=O)N2CC3CN(C4=NC(*)=CC(*)=N4)C3C2)C(*)=C1&*OC&&*C&*C&&
*C1=C(*)C(*)=C2OC(=O)C(*)(C3=CC=CC=C3)C2=C1&*C(F)(F)F&&*F&*F&*O&&
CC(C)(C)OC(=O)NC(CC1=CC=CC=C1)C(=O)NC(C(=O)NC(C=O)CCCNC(N)=O)C(C)(C)C&&&
*=Cc1ccc(OC)c(Br)c1&*=C1CCCC(=*)C1=O&*=Cc1ccc(OC)c(Br)c1&&&
*C&*N1CCN(*)CC1&*C*&*C*&*C=NNC(*)=O&*C1=CC(*)=C(*)C(*)=C1&*Cl&&*N1C(=O)C2=CC=CC=C2C1=O&*Cl&&
O=CC1=CN=C2C(=C1)OC1=CC=C(F)C=C12&&&
CCC1=CC2CNCC(C)C2C1&&&
*=Cc1ccc(SC)cc1&*=CC(*)=O&*O*&*C1CCCCC1&&&
*C&*C*&*C*&*C*&*C*&*C*&*C*&*C1=CC=C(*)C=C1&*C1=CN(*)N=N1&*C*&*C*&*NC(*)=O&*C*&*C*&*NC(=O)N*&*C1=CC=C(*)C(*)=C1&*F&&*F&&
*C1C(=O)NN(*)C1=O&*C*&*C1=CC=CC=C1*^*C*^*C1=CC=CC=C1&*C1=CC=CC=C1&&&&&
*C&*C1=CC=C(OCC(=O)NC2=CC=C(S(=O)(=O)NC3=NC(*)=CC(*)=N3)C=C2)C(*)=C1&*C&&*Cl&*C&&
CCOP(=O)(SC(C)CCCCCC(C)C)OC1CC2C3CC=C4CC(O)CCC4(C)C3CCC2(C)C1C1=CC(=O)OC1O&&&
CC(C)CN(C(=O)COC(=O)COC1CC(C)CCC1C)C1=C(N)N(CC2=CC=CC=C2)C(=O)[NH]C1=O&&&
*C#N&*C1=CC=CC(S(=O)(=O)N(CC2CCCC2)CC2=CC=CC3=CC=CC=C23)=C1&&&
O=C(NS(=O)(=O)C1=CC=C(F)C=C1)C1=CC=CC=C1&&&
*CC&*O*&*C(*)=O&*C1CCCN(*)C1&*S(=O)(=O)c1ccc(OC)c(N*)c1&*C(=O)c1c(C)oc2ccc(C)cc12&&&
CC1=CC=C(CN2C(C)=NC3=CC(C(=O)NCCN(C)C)=CC=C32)C=C1C&&&
*CCC&*C1=C(*)C(*)=C(OCCCCCC2=NN=C(*)O2)C=C1&*C(C)=O&&*OCCCCC(=O)O&*C&&
*C&*N(*)C&*C*&*C*&*C1=CC=C(*)C=C1&*C1=CC=C(*)C=C1&*N*&*C*&*C1=CC=CC=N1&&&
*C&*C*&*C*&*C1=C(*)N(*)C2=NC3=CC=CC=C3N=C12&*NC(*)=O&*C1CCCCC1^*N&&&&
CCOC(=O)C(CC1=NC2=CC=CC=C2[NH]1)NC(=O)C(CC(C)C)NC(=O)OCC1=CC=CC=C1&&&
*C&*C*&*C*&*C1=CC=CC(*)=C1*&*C=NN*&*C1=CC=C(*)C(*)=C1^*O^*NS(*)(=O)=O&&&*C^*[N+](=O)[O-]&&&&
CC1=CC=C(NC(=NC2=CC=C(OCC(=O)OCC3=CC=CO3)C=C2)C(C#N)C(=O)OCC(C)(C)C)C=C1&&&
*Nc1nc(C)cs1&*C(=O)c1cncc(-c2ccccc2)n1&&&
*C(C(=O)NC1=CC=C(C2=CC=CC3=C2CNC3=O)C=C1)C(*)C(*)C(=O)N1CCC(*)C1&*O&&*O&*O&*F&&
*S(=O)(=O)c1ccc(SC)cc1&*N1c2cc(OC)c(OC)cc2CC1C&&&
*OC&*C1=CC=C2CC3N(*)CCC45C2=C1OC4C1(*)CCC35CC12CNC(=O)N1CCCCC1&*O&&*C&&
*C&*C*&*C*&*C1=C(*)C=C2C(=C1)C(=O)N(*)C1=C3C=C4OCOC4=CC3=NC=C21&*O*&*C^*O*&&*C&&&
*C1=CN(C(N)=S)C2=CC=CC=C12&*NC(=S)NC(*)=O&*C1=CC=CC=C1*&*F&&&
CCON=C1[NH]C2=CC=CC=C2S1&&&
*C(C)(C)C&*O*&*C(=O)n1c(-c2ccccc2)cSc2ccccc21&&&
CCC1=C(C#N)C(=O)N=C(NC2=CC=C(CC)C=C2)[NH]1&&&
*C&*O*&*C1=CC=C(*)C(*)=C1&*C=C*&*C=C(*)*^*O*^*O&*C&&*C(*)=O&&*C=C*&*C1=CC=C(*)C=C1&*O&&&
*Nc1ccccc1N&*C(=O)c1cccc(C*)c1&*Oc1ccc2c(c1)C(CC(=O)O)CCC2&&&
*C=NNC(*)=O&*C*&*C*^*C=CC1=CC=CC=C1^*NC(*)=O&&&*C*&*CCNC(=O)CCNC(=O)CCNC(=O)C(=O)NNC(=O)CCNC(=O)CNC(=O)CCNC(=O)CCC(=O)CN=
CCCCCCCCCCCCCCCCCCNC(=O)C1=CC=C(CN(CC2=CN=C(C)N2CC2=CC=C(C(F)(F)F)C=C2)C(C)=O)C=C1&&&
COC1=CC=CC=C1N1C(N=CC2=C(O)C=CC3=CC=CC=C23)=NC2=CC=CC=C2C1=O&&&
COC1=CC=C(N2N=CC3=C2N=C(C2=CC=CC=C2)SC3=N)C=C1&&&
COC1=CC=C(C2C3=C(OC4=CC=CC=C4C3=O)C(=O)N(CC3=CC=CO3)C2C2=CC=CS2)C=C1&&&
*C&*C1=C(*)C2=CC3=C(OC4=C3CCN(*)C4)C(*)=C2OC1=O&*C&&*C*^*N*^*C^*C*&&&*C*&*N1CCOCC1&&&
*CC&*C1=CC=C(S(=O)(=O)NC2=C(*)N(*)N=C2*)C=C1&*N&&*C&*C&&
COC1=CC2=C(C=C1OC(C)C)C(=O)N(C1=CC=C(OCC3=CC=CC=C3)C=C1)C(O)=N2&&&
CC(C)(N)C(=O)NC(COCC1=CC=CC=C1)C1=NN=NN1CCOCCOCC1OC2OC3(C)CCC4C(C)CCC(C1C)C24OO3&&&
*C&*C(*)(*)C&*C(=O)NC1=NN=C(*)S1&*C*^*C1=CC=CC=C1^*C1=CC=CC=C1&&&&&
*Cc1ccc(C)c(C(*)=O)c1&*N1CCOCC1&&*N1C(=O)N(C2CCCC2)c2ncccc2S1(=O)=O&&
*C1=CC=C(C(=O)NC2=NC3=CC=CC=C3[NH]2)C=C1&*C(F)(F)F&&&
C=CC1(C)CCC2(C(=C)C)CCC3(C)C(CCC4C6(C)C(=NO)C(=O)C(OC(=O)C45CC(C)(CO)OC(=O)C5)C6CC(O)C3(C)CC2)C1&&&
*C&*C1=CC=C(*)C=C1&*C(*)*&*C1=CC=CC(*)=C1&*C(*)(F)F^*C(*)*^*F&*N&&&&*C(=O)N1CCC(*)C1^*F&&&
*C&*C*&*C*&*C*&*C=C*&*C*&*C=C*&*C*&*C*&*C*&*C*&*C*&*C*&*C*&*C*&*O*&*C1=C(*)C(*)=C(*)C=C1&*C(*)=O&*C^*O&&&*O&&
*C&*C*&*C(*)*&*C&&*C*^*C*&*NC(*)=O&*C*&*C*&*NS(*)(=O)=O&*C1=CC2=C3C(=C1)C(*)C(=O)N3CCC2&*C&&&
CCC1CN2CCC3=C4C(=CN(C)C3CC1CC2)C(C)CC4(C)C(=O)NCCOCCOCCOCCN(CC(=O)NC1CCC2(C)C(=C1)CC(C1OCC3=CN(C(C)(C)C)N=N3)C21)CC1=CN(C
*O&*C*&*C*&*N(*)CCO&*C*&*C*&*O*&*C1=CC=C2C3=CC=CC=C3C3=C2C1=C(*)C=C3&*N*&*C*&*CN(CCOCCOC1=CC=C2C3=C1C1=C(C=C3)C(*)N(CCOCC
*OC&*C1=CC(SCC2=CC=CC(C(=O)N3CCCC3)=C2)=CC(*)=C1*&*OC&&*OC&&
CSCCC(N)C(=O)NC1=CC=CC(C2=CC=NC3=C2C(C=CC2=CC(Cl)=CC=C2OC)=N[NH]3)=C1&&&
CS(=O)(=O)NC1=CC=CC(C2=C3C=CC=CN3C(C(=O)C3=CC=CC=C3)=C2)=C1&&&
*CC&*O*&*C(*)=O&*N*&*C1CCN(*)CC1&*C(C*)c1ccccc1&*N1CCN(*)CC1&*CCCc1ccccc1&&&
*C&*C*&*C(=O)N(*)*&*C*&*NC(*)=O^*C1=CC=C(*)N=C1^*C(*)C&*N*&*C&*C*&&&*C1=CC=CC=C1&&&
*OC[n+]1c(C)cc(-c2cccs2)cc1C&*C(*)=O&*O*&*CC(N)C(*)=O&*OCP(=O)(O)O&&&
COC(=O)C(CC1CCCCC1)NC(=O)N(C)C1CCC(C(C)(C)C)CC1&&&
*Nc1ccc(C)cc1C&*C(=O)C*&*Sc1nnc(C)c(=O)n1N&&&
*Nc1cc(OC)ccc1OC&*C(=O)Cn1c(=O)n(CC(*)=O)c(=O)c2ccccc21&*N1CCN(*)CC1&*Cc1cccs1&&&
*=Cc1cccc(OC)c1&*=C(C#N)C(*)=O&*Nc1cc(OC)c(OC)c(OC)c1&&&
*C(CCCC)C(=O)O&*N*&*C(*)=O&*C1(c2ccccc2Cl)CC1*&*C(N)Cc1ccccc1&&&
CN1C=CC=C1C(=O)N1CCN(C(=O)C2=CC=C(OC3=CC=C(C4=NC5=CC=CN=C5N4C)C=C3)C=C2)CC1&&&
*NC(=S)NC(*)=O&*C1=CC=C(*)C=C1&*C(*)(F)F^*C1=CC=CO1^*F&&&&&
*C1=NC2=CC=CC=C2O1&*C*&*O*&*C1=CC=C2CCCC2=C1&&&
*C&*C*&*C*&*N(*)CCC&*C1=CC=C(*)N=C1&*C(=O)N(*)*&*C&&*C*^*C1=CC=C(*)C=C1&*C1=CN(*)C(*)=C1&*C&&*C&&
*OC&*C1=CC=C(*)C=C1&*OC&&&
COC1=CC(C2=C(C3=CC=CC=C3)OC3=CC(O)=C(OC)C(OC)=C23)=CC=C1NC(=O)C(N)CC1=CC=CC=C1&&&
*CC(=O)c1ccc(C)c(C)c1&*O*&*C(=O)C*&*Oc1cc([N+](=O)[O-])ccc1C&&&
*CC&*C1=C(*)C(N2CCN(*)CC2)=NC(SCC(=O)N2CCCC2)=N1&*C&&*C&&
*=C(C)C&*=CCc1cc(C2CCC(c3ccc(O)cc3)CC2)c(O)c2c1OC(c1ccc(O)cc1)CC2=O&&&
CC1=CC=C(S(=O)(=O)N2CCCC3=CC=CC=C32)C=C1NC(=O)CN1N=CC2=C([NH]C3=CC=CC=C32)C1=O&&&
COC1=CC=CC=C1CC(=O)NC1=NN=C(CCCCC2=NN=C(NC(=O)CC3=CC=CC(OC)=C3)S2)S1&&&
COC1=CC=CC(CN(C2CCCCCC2)S(=O)(=O)C2=CC=C(C(=O)OC(C)C)C=C2)=C1OC&&&
COC1=CC2=C(C=C1OCCCCCCCOC1=CC(C3=CC(C4=CC(OC)=C(OC)C(OC)=C4)=N[NH]3)=NC(NC(=O)CC3=CC=CC=C3N)=N1)N=CC1CCCN1C2=O&&&
*C(=O)c1ccc(C#N)cc1&*Nc1ccnc(-c2ccc(Br)cc2)n1&&&
*C=C&*NC(*)=O&*C1=CC=CC(*)=C1&*NC1=NC=C2C=C(*)N(*)C2=N1&*C1=CC=C(*)C(*)=C1&*C1CCN(*)CC1^*C^*N1CCN(*)CC1^*O*&&*C&*C&&&&&
*=C(C)C=*&*=CC*&*C1OC(=O)C(C)=C1CCC1=CCOC1=O^*=C1CN(c2cccc(CCC(=O)O)c2)C1&&&&
*C&*S(=O)(=O)N=C1CCCN1*&*C1=CC=C(*)C(*)=C1&*C(*)(F)F&*F^*C1=C(*)C(*)=C2C(=C1)C(=O)C(*)=CN2*&&*F&&*C(=O)O&*C*^*C1=C(*)C(*)
COC1=CC=C(C(=NO)N2CC3=C(C=CS3)C2C)C=C1OC&&&
*C1OC(n2ccc(=O)[nH]c2=O)C(C)(O)C1O&*C*&*OP(=O)(O)OP(=O)(O)OP(=O)(O)O*&*C*&*C1OC(n2ccc(=O)[nH]c2=O)C(O)C1O&&&
*F&*C(*)(F)F&*C1=CC=C(*)C=C1&*C1=CC=C(*)N=C1&*C*&*O*&*C1CNCC1*&*N*&*C*&*C1=CC2=CC=CC=C2[NH]1&&&
*C&*NC(*)=O&*C*&*C1CN2C(=CC3=CC=CC=C32)C(=O)N1*&*C*&*C1=CC=CC(*)=C1&*NC(*)=O&*C&&&
*CC&*C1=CC=C(OC2=CC(*)=C(S(=O)(=O)NC3=NC=NS3)C=C2*)C2=C1OC(*)(*)C2&*C&&*C&*C(C)NS(=O)(=O)C(F)(F)F&*C#N&&
*C&*C1=CC(=O)N(*)N=C1&*C1=NOC(*)=N1&*C(*)*&*C&&*NC(*)=O^*C1=CC=CC=C1*&*Cl&&&
*C&*N1C=NC2=CC(C=CS(=O)(=O)NC3=CC=CC(C4CC4)=C3)=CC=C21&&&
CCNC1=NC=C(NC2=NC=C(C3=CN=C4N=CC=CN34)C=N2)C=N1&&&
CC1=CC=CC=C1OCC(=O)C=CC1=CC=C(O)C(O)=C1&&&
COC1=NC=CC=C1CNC(=O)NCCC1=CC=C(C(C)=O)C=C1&&&
*Cc1cc(Cl)ccc1-c1ccc(C)cc1&*Sc1nc2cccc(C*)c2cc1C(=O)O&*Oc1ccccc1C(=O)O&&&
*C(C)=O&*C1=CC=C(C(=O)NC2=C(*)C3=C(CCC3)S2)C=C1&*C(=O)N(C)C&&&
*N(*)c1ccc([N+](=O)[O-])cc1&*CC(O)C*&*N(*)*^*S(=O)(=O)c1ccc([N+](=O)[O-])cc1^*CC(O)C(O)C(O)CO&&&&*C(C*)C(O)CO^*N(*)*&*CC(O)CO&&*S(=O)
*CCC&*O*&*C(=O)c1c(C)[nH]c(C(=O)C*)c1C&*O*&*C(=O)c1cnoc1C&&&
*C&*N1C=COC1=NC(=O)CC1=CC2=CC=CC=C2C2=CC=CC=C12&&&
*C&*C=C(*)*&*C&&*OC(*)=O^*C(*)(*)C&*C&&*C=C(*)*^*NC(*)=O&*C=C*^*C1=CC=CC=C1^*C1=CC=C(*)C=C1&&&*C&&&
CC1=CC=C(C2=NC(C(=O)O)=C(C3=CC=CC=C3)[NH]2)C=C1&&&
*C1=NN=C2N(*)C(=O)C3=CC=CC=C3N12&*C1=CC=CC=C1&&*C*^*C1=CC=C(*)C=C1&*Cl&&&
*C1=CC(C2=NC3=C(CC4(*)CCCNC4C4=CC=CC=C4)C=CC(*)=C3N2*)=CC=C1&*Cl&&*CCl&*O&*Br&&
*C&*C*&*O*&*C1=CC=C2N=C(N3CCC4(CC3)OCCO4)N=C(*)C2=C1&*C&&&
*C1=CC=C(CC(=O)OCC2=CN(C3=CC=C(*)C=C3)N=N2)C=C1&*F&&*F&&
*C&*C1=CC=C(C(=O)CN2CCOCC2)C(*)=C1&*C&&&
*[N+](=O)[O-]&*C1=CC=C(C2=NC3=CC=C(*)N=C3N2C2CCC2)N=C1&*F&&&
*C&*OC(*)=O&*C1OC(*)C(*)(*)C1*&*OS(*)(=O)=O&*C^*C*&&*O^*C1=CN(*)C(=O)[NH]C1=O&&*C*^*C^*O*&&&*C1=CC=C2C(=O)C=C(*)OC2=C1&*C1=C
*OCCCCC&*C1OC(*)C(*)C(*)C1*&*OCCCCCC&&*O&*O&*CO&&
CN(C)C(=O)C1=CC=C(C2=CN=C(C(C)(N)CC(O)(C(=O)O)C3=CC=C(O)C=C3F)O2)C=N1&&&
*OCC=C&*C1=CC=C2C(=C1)C=CC1=C2OC(C(=O)C2=CC(*)=C(*)C(*)=C2)=C1&*OCC=C&&*OC&*OC&&
CC1CCCC(NC(=O)CSC2=NN=C(NC(=O)C3=CC=CC(F)=C3)S2)C1C&&&
*C&*C1=CC=C(*)C=C1&*NS(*)(=O)=O&*C1=CC=C(*)C(*)=C1&*NC(*)=O&*C*^*N1CCCC1^*C1=CC=CC=C1&&&&&
*CC&*O*&*C(=O)c1ccc(Nc2nccc(-c3ccco3)n2)cc1&&&
*C&*C*&*C1(*)CCCN2CCC3=C(C21)N(C)C1=CC=CC=C31&*O&&&
*C&*C*&*C1=CC=C2C(=C1)C1=C3CNC(=O)C3=C3C4=CC=CC=C4N(*)C3=C1N2*&*C&&*C&&
COC1=CC=C(C(=O)C2=C(C3=CC=CC4=CC=CC=C34)C3=CC=CC=C3C(=O)O2)C=C1&&&
*C(=O)c1cc(-c2ccccc2Cl)on1&*Nc1nc2ccccc2s1&&&
*C&*C1CN(*)S(=O)(=O)C2=CC=CC=C2C1&*O*&*C*&*C1=CC=C(*)C=C1&*C#N&&&
*=C(C)Cl&*=CCCC(=*)C&*=CC(*)=O&*N*&*CC(C)C&&&
*C&*C*&*O*&*C1=CC=CC=C1*&*N(*)S(*)(=O)=O&*C*&*NC(*)=O^*C^*C*&&&*C1=CC=NC=C1&&&
*C&*C1=CC=C(C(*)NC(=O)NC2=CC3=C(C=N2)C(C2CC2)=N[NH]3)C=C1*&*O&&*F&&
*C&*C1=CC(OCCCOC2=CC=C3C(=C2)CCC3*)=C2C(*)=C(*)C(=O)OC2=C1&*C&&*N&*C&&
*S(=O)(=O)c1cc2c(cc1C)C(=O)C(=O)N2c1cnn(CC(=O)O)c1&*N1CCN(*)CC1&*C(=O)c1ccco1&&&
CNCC(=O)NC1CCCCC2=C1[NH]C1=C(F)C=CC=C21&&&
*C1=CC=C2C(=C1)C1=C(C3=CC=CC=C3N1*)C1C(=O)NC(=O)C21&*C1=CC=CC(*)=C1&*C1=NN=N[NH]1^*C1=CC=CC=C1*&&*C(*)(F)F&*F&&&
CCOC1OCCCC1NC(=O)OC(C)(C)C&&&
*CCCC&*C1=CC=C(*)C(CN(CC2=CC=C(C3=CC=C(CNCCC4=CN=C(*)N4*)C=C3)C=C2)S(=O)(=O)C2=CC=C(*)C(*)=C2)=C1&*C#N&&*C(=O)O&*Cl&*Cl&*Cl&
*C(=O)C(*)=O&*N*&*CCc1c[nH]c2ccccc12^*Nc1ccc(F)c(Cl)c1&&&&
*NC(*)=O&*C*&*N1CCC2=C(C=NC(=O)N2*)C1^*C*^*C1=CC=NC=C1&*C*&&&*C1=CN=CS1&&&
CC(=O)NC1=CC=C2OC(C(=O)C3=C(C)N(C4=CC=CC=C4)N=C3)=C(C)C2=C1&&&
*[N+](=O)[O-]&*C1=CC=C(*)C=C1&*C=C1SC(=S)N(*)C1=O&*C*&*C*&*C*&*SC1=NN=C(SCC2=CC=C([N+](=O)[O-])C=C2)S1&&&
*C&*C1=CC=C(CNC(CCCCS(=O)CC(*)OCC2=CC=CC=C2)C(=O)NO)S1&*C&&&
CCCNC1=NC(NC2=CC(Cl)=CC(Cl)=C2)=NC(N(CC)CCN(C)C)=N1&&&
*C&*C1=CC(*)=C2N=C(Br)C(*)=CC2=C1&*C(*)*&*O^*C&*C*&&*NC(*)=O&*C1=CC=C(*)C=C1&*Cl&&&
*CCC(C)O&*C1=CC(NC2=NC3=NC(*)=NN3C(*)=N2)=N[NH]1&*C(C)(C)C&&*N&&
COC1=CC=CC=C1NC(=O)N1CCC(N2CCC(C3=CN=C4C=CC=CC4=N3)CC2)C1&&&
*C&*C1SC(=S)N(*)C1=O&*C1=CC=CC=C1&&&
*C&*C1=CC=CC(*)=C1&*C*&*C1CN(*)CC2=C1N(*)N=C2&*C*&*O*^*C^*C*&&&*C1=CC=CC=C1&&&
*C1C2=C(CC(C)(C)CC2=O)N(NC(N)=S)C2=C1C(=O)CC(C)(C)C2&*C1c2ccccc2-c2ccccc21&&&
O=C(O)C1CCCN(CC2=CC=CC(OC3=CC=C(Cl)C=C3C(=O)NC3CCCC3)=C2)C1&&&
COC1=CC(NC(C)CCCN(CC(=O)OC2CCCCC2)C(=O)NC(CCCNC(=N)N)C(=O)OC2CCCCC2)=C2N=CC=CC2=C1&&&
CCC(=O)NC1=NN=C(SCC(=O)NC2=CC=CC=C2NC(C)=O)S1&&&
*Nc1cccc(OC)c1&*C(=O)C*&*Sc1nncnc1-c1cccc2ccccc12&&&
O=S(=O)(NN=CC1=CC=CC(F)=C1)C1=CC=CC=C1&&&
*CCc1cccc(OC)c1&*N*&*C(=O)C*&*C1CCCC1*&*O*&*Cc1ccc(C(=O)O)cc1&&&
*C&*C1=CC(*)=CC(S(=O)(=O)N2C(*)CCC2C2(C(=O)NC(*)COC(=O)C3=CC=CC2*)CC2=CC=CC=C2*)=C1&*C&&*C&*C&*C(F)(F)F&*C(F)(F)F&&
*C&*C*&*C*&*C*&*C1=NN(*)C(=O)N1*&*C1=CC=C(*)C(*)=C1&*C1=CC=C(*)C(*)=C1^*C*^*C(=O)O^*F^*C1=CC=C(*)C(*)=C1&&*O&&*C1=CC=NN1*
*C=C&*C*&*OC(*)=O&*C*&*C(*)*&*NC(*)=O&*C(*)*^*OC(*)=O^*NC(=O)O*&*C*&*C^*C(*)C^*C=C&&&*C&&&&&
*C&*C*&*C1(*)C(=O)OCC2=C1C=C1C3=NC4=CC=C5OC6(C(=O)OCC7(*)CCCCC7)OC(*)(C5=C3CN1C2=O)C46&*C&&*OC(*)=O^*C*^*C^*NC(=O)O*&&&*C
*C&*C(*)C&*NC(=O)O*&*C(*)*&*C&&*C1=CC=C(*)C=C1^*O*&*C1=CN=C(N2CC3CC2CO3)N=C1&&&
*C1CNC(=O)C1*&*C1=CC=C(*)C(*)=C1&*F^*C1=NN(*)C(*)=C1&*F^*C1=CC=C(*)C=C1&&&*F^*C*&&*N1CCC(*)CC1&*O&&&
*CCC&*N(*)*&*CCC&&*CCn1c(Sc2ccc(C)cc2)nc2c(N)ncnc21&&
*C&*C1=CC=C2OC(*)(C)OCC2=C1&*C1CC(=O)C2=C(O1)C1=CC=CC=C1C=C2&&&
*C(=O)C(=*)N*&*N*&*CC(O)c1cccnc1^*C(=O)c1ccccc1&&&*=Cc1ccc(Br)cc1&&
*N(C)c1nc(-c2ccc(OC)cc2)cs1&*C(=O)c1cccc(C)c1&&&
*NCC&*C1=NC(C2=CC=CC=C2*)C(*)=C(*)N1*&*C&&*C(=O)OC&*C&*CCCN&&
*C&*C1=NC2=C(C(*)=C(C(=O)NCC3=CC=CC=C3)S2)C(=O)O1&*N&&&
*Sc1nnc2cc(C)c3ccccc3n12&*CC(*)=O&*N*&*C(*)=O&*N*&*C1CCCC1&&&
*CCCCCCCC&*Oc1ccc(C(=O)c2cccc(C(=O)O)c2)cc1CCC(=O)O&&&
*C&*C1=CC(*)=C(*)C(*)=C1&*C1=CN(*)N=N1&*C*^*C^*N*&&*O*^*C*&*C*&*OC(*)=O&*C1=CC(*)=CC(*)=C1&*C1CCCO1&*F&&&&*Cl&&
*Br&*C1=CC=CC(*)=C1&*NC1=NN=C(NC2=NC(NC3=NC=C(*)S3)=NC=C2)S1&*C1=CC=C(*)C(*)=C1&*Cl&&*Cl&&
*N&*C1=CC=C(C2=NC3=CC=CC=C3SC3=CC=CC=C23)C=C1&&&
*C&*C(NC(=O)C(CC1=C[NH]C2=CC=CC=C12)NC(=O)C1CCCN1C(=O)C(*)NC(=O)C(*)NC(=O)C1CCCN1*)C(=O)NC(*)C(=O)NC(*)CC1=CC=CC=C1&*CC(=O)O
*C(=O)c1ccc2c(c1)OCO2&*N(*)*&*C1CCC1&&*C1CCN(*)CC1^*CCCc1ccccc1&&&
*CC(C)C&*C1CCN(CC2=CC=C(C3=CC4=NC=CC=C4O3)S2)C1&&&
*C&*C1=C(N2C=CN=C2)N=C2C(=C1)C(=O)C(*)=CN2*&*C(=O)O&&*F&&
*C&*C*&*C*&*C*&*C*&*C(*)*&*C*&*C(*)*^*NC(*)=O^*O&*C(*)*&&*C(*)*^*C*&*O&*C1CCCCC1^*NC(*)=O&*C*&&*C(*)*&*C*&*NC(*)=O&*C&*C*
*C&*O*&*C1=CC=C(*)C(*)=C1&*C*&*C1=COC2=C(*)C3=C(C=CC(*)(C)O3)C(*)=C2C1=O^*C(*)(*)C^*O&*C&&*C&*O&*C&&&&
*C&*C*&*NC(*)=O&*C1CCN(*)CC1&*C1=CC=C(*)C(*)=C1&*NS(*)(=O)=O&*C(=O)N1CCC2=CC(*)=CC=C21^*C^*C1=CC=CC=C1*&&&*Cl&&&
*C&*O*&*C1=CC=C(*)C=C1&*C1=CC=C2N=C(*)N(O)C2=C1&*NC(*)=O&*C1=CC=CC(*)=C1*&*Cl&&*C&&
*C1=CC(=O)N(C2=CC=CC=C2)C2=CC=CC=C12&*O&&&
*C&*C*&*C1=CC=C2C(=C1)N=C(*)N2*&*C(=O)O&&*C1CCCCC1*^*N*&*C*&*C1=CC=CC(*)=C1&*O*&*C1CC1&&&
*C&*C(*)(C)C&*C1=CC=CC(*)=C1*&*C(*)(C)C&*C^*NC(=O)N1CCC1*&&*C(=O)N1CCC2=CC=CC=C2C1&&&
*OS(=O)(=O)CCC&*C1=CC=C(N2C(*)=NC3=C(*)C=CC=C3C2=O)C=C1&*C&&*C&&
*C&*C1=C2C(=CC=C1)OC(*)(*)C(*)C2*&*C&&*C#N&*C1=CC=CN=C1&*O&&
*N&*C1=CC=CC=C1CNC1=NN=C(C2=C(*)C3=CC=CC=C3S2)S1&*Cl&&&
*C&*C*&*C*&*C*&*C*&*C1=CC=C(*)C(*)=C1&*C(=O)N1CCC(*)CC1*&*O^*O&*C*&&*O&&&
COC1=CC2=C(C=C1OC)C(=O)N(CC(CNS(=O)(=O)C1=CC=C(Br)C=C1)N1CCCCCCC1)C(=O)C2&&&
CC(C)N1N=C(C(=O)NC2=NOC(C3CC3)=C2)C2=C1C1=CC=CC=C1S(=O)(=O)C2&&&
*CC&*C1=CC=C(C(=O)N2CCCN(C3=NC(*)=NS3)CC2)O1&*Cl&&&
*NC(=O)N1C(=O)CC1*&*S*&*C*^*C*^*C(=O)O&*C1=CC=CC=C1&&&&&
*C&*C1(OC(=O)C2=CC=CS2)CCC2(*)C(CCC3C4CCC(=O)C4(*)CCC32)C1&*C&&*C&&
*C(*)=C&*C&&*C1=CC=C(*)C(*)=C1^*C(*)=C&*C^*C1=CC=C(*)C(*)=C1&&*C(*)(*)C&*C^*O*&*C*^*C&*C&&&&&
*C&*C1=CC(CC2(*)C(*)CCC3(*)CCC4(*)C(CC=C5C6=CC(*)(*)CCC6(*)CCC54*)C32)=CC=C1&*C(=O)O&&*O&*O&*C&*O&*C&*C&*CO&&
O=C(NCC(C1=CC=CC=C1)C1=CC=CC=C1)C1=CC=CC=C1C1=CC=CC=C1&&&
*C(=O)c1cc(Cl)cc(Cl)c1N&*N*&*CC*&*C1CCCN1&&&
*C&*C(=O)N(*)*&*C*&*NC(*)=O^*C*^*C1=CC=C(*)C(*)=C1&*C*&*Cl&*S(*)(=O)=O&&*Cl^*C1=CC=C2N=C(*)SC2=C1&&&*C1=CC=CS1&&&
*C&*O*&*C*&*C*&*NC(S*)=NC(=O)O*&*C*&*C1=CN=C(Cl)C(*)=C1^*C^*Cl&&&&&
*C&*C1=CC(C(=O)N2CCC2(*)C(=O)NC2=CC=C3[NH]C=NC3=C2)=CC=C1&*C(F)(F)F&&&
*CC&*C1=CC=C(C2=C(C3=CC=NC(*)=C3)[NH]C(C3=C(*)N=C4C=C(*)N=CN34)=N2)C=C1&*C(F)(F)F&&*F&*F&&
*NCC&*C1=NC(*)=NC(N2N=C(*)C=C2*)=N1&*C&&*C&*C&&
*C(CC)C(*)=O&*N*&*C(C(*)=O)C(C)O^*N*^*N1CC2C(C1*)C2(C)C&*C(=O)C(*)C(C)(C)C&*C(*)=O&*N*&*N*&*C(=O)C(*)*&*C(*)=O&*O*&*N*&*C
CCC1=NC2=CC=C(Br)C=C2N1CC1=CC=C(C(=O)O)C=C1&&&
*NC#N&*C(=NNC(=O)CC1=CC=CC=C1)C1=CC=CC=C1*&*Cl&&&
*C1=CC=C(CC2(*)CCN(C(=O)C3=CC=CC=C3*)CC2)C=C1&*Cl&&*O&*Cl&&
*Oc1c(-c2ccc(OC)cc2)oc2c(OC)cc(OC)cc2c1=O&*C(=O)CCCC*&*N1CCNc2ccccc21&&&
*C(=O)NC1=NC(*)=C(*)S1&*C1=C(*)C(*)=CC=C1&*Cl^*C1=CC=C(*)C=C1&*Cl^*[N+](=O)[O-]^*C1=CC=CS1&&&&&&
*Cc1cn(-c2ccc(Cl)cc2)nc1-c1cc(C)cc(C)c1&*N1CC(*)C1&*C(=O)O&&&
*C&*O*&*C1=CC=CC=C1*&*C*&*OC(=O)N1CCCCN2C(*)C(*)C2C1&*C*&*O^*C1=CC=C(*)C=C1&&*C1=CCCC1&&&
*OC&*C1=CC=C(N(CC2=CC=CC=C2*)C(=O)C2=CN=CC=N2)C(*)=C1&*C#N&&*Cl&&
COC1=CC=C(C=C2OC(=O)C(C3=CC=CC=C3)=C2C2=CC=C(S(C)(=O)=O)C=C2)C=C1&&&
C1=CC=C(OCCCC2=CC=CN=C2)C=C1&&&
*OC&*C1=CC2=C(C=C1*)C(*)N(*)CC2&*OC&&*C&*C(CO)C(C)C&&
*C&*C1=CC=CC(*)=C1*&*C(*)*&*O^*C&*C1=CN=C2C(=C1)C(*)=NN2*&&*C1=CC=C(*)C=C1&*Cl^*Cl&&&&
COC1=CC(C2=C3C(=O)C4=C(NC(=O)NNC(C)=O)C=CC=C4C3=N[NH]2)=CC(OC)=C1OC&&&
*C1=CC(=O)C2=C(C1=O)C(*)=C[NH]2&*N1CC1&&*C*^*O&&&
*C&*C*&*C1=CC=C(*)C=C1&*C(*)=O&*C*&*S*&*C1=CC=C(*)N=N1&*C1=CC=CS1&&&
CCN(CC)C(=O)C1=CC(C(C2=CC=C(Cl)C=C2)N2CCN(C(=O)C3=CC(C)=CC(C)=C3)CC2)=NO1&&&
*NCCCN(CC)CC&*C1=CC=C(C2=CC=C(*)C=C2)C=C1&*N(C)CC&&&
*C&*C1=CC=C(*)C(*)=C1&*C(=O)O&&*N1N=C2CCCC2=C1N&&
*OC&*C1=CC=C(C2CCC3=CC(*)=C(*)C(*)=C3C2=O)C=C1&*OC&&*OC&*OC&&
*C&*C1=CC=C(*)C(*)=C1&*S(=O)(=O)N1CCCCC1&&*S(=O)(=O)N1CCCCC1&&
*OC&*C1=CC=CC(N(*)CC(=O)NC2=CC=CC(*)=C2*)=C1&*C(=O)CCC(=O)O&&*Cl&*C&&
*CCCCCOCOC&*C1=CC=C(S(=O)(=O)NC2=CC=C(C3=C(*)SC(*)=N3)C=C2)C=C1&*OC&&*C&&
*OC&*C1=CC=C(C2=NC(CN3CCCN(C(=O)C4=CC=CO4)CC3)=C(*)O2)C=C1&*C&&&
*C&*C1=CN(*)C(=O)[NH]C1=O&*C1C=CC(*)O1&*C*&*OP1(=O)OCC(*)(*)CO1&*O&&*C*^*Cl&&&
CC1=CC=CC(N2C(SCC(=O)N3CCCC3)=NC3=C(C(S(=O)(=O)N4CCCCCC4)=CS3)C2=O)=C1C&&&
*N1CCOC(c2nc(CC)n[nH]2)C1&*C(=O)C(C)C&&&
*OC&*C1=CC=CC(C2=CC=CC(C3(C4=CC=CC(*)=C4)N=C(C4=CC=C(*)N=C4)NC3)=C2)=C1&*C&&*OC&&
*C&*N1CCN(*)CC1&*C*&*C*&*C*&*C*&*O*&*C1=CC=C(*)C=C1&*NC(=O)C1=NC(*)=NO1&*C1=CC=CC=C1&&&
*C(=O)NO&*C1=CC=C(C2=C(*)C=NN2C2=CC=C(*)C(*)=C2)C=C1&*F&&*SC(F)F&*F&&
*C&*C(=O)NN=C(*)*&*C*&*NC(*)=O^*C1=CC=C(*)C=C1^*C1=CC=NC=C1&*NC(*)=O&&&*C1=CC=C(*)C=C1&*C&&&
*C&*NC(*)=O&*C1=CC=C2[NH]C(*)=CC2=C1&*NC1=NC=NC2=CC=C(*)C=C12&*C*&*C*&*C1=CC=C(*)C(*)=C1&*C&&*C&&
*CC(N)=O&*C1=CC=C(S(=O)(=O)NC(*)C(=O)NC2CCN(*)CC2=O)C=C1&*CCS&&*Cl&&
*OC&*C1CN(*)c2cc(C*)ccc2C1CC(=O)O&*Oc1c(CCCCO)cc(-c2ccccc2)cc1CC(=O)O&&*Cc1ccc(O*)cc1^*Cc1cccc(Cl)c1&&&
O=C(NC(CC1=CC=C2OCOC2=C1)C1=NC2=CC=CC=C2[NH]1)C(CC1CCCCC1)NCC1CCN(CC2=CC=C3OCCC3=C2)CC1&&&
*C&*N(*)C&*C1=NC2=C(N=C1*)N=C(N)C(*)=C2*&*N&&*OC(*)=O^*C1CCCCC1^*N&&&&
*C&*C1=CC=CC(*)=C1&*C1NC2=CC=CC=C2C(=O)N1*&*C*&*C1=CC=CC=C1&&&
*C&*C1=CC=C2N=CC=C(*)C2=C1&*C(C=O)=C(O)C(=O)O&&&
*C1C2=C(CC(C)(C)CC2=O)NC2=C1C(=O)CC(C)(C)C2&*C1=CC=NC(*)=C1&*[N+](=O)[O-]&&&
ClC1=CC2=C(C=C1Br)CCCC2&&&
*C&*C1=NN(*)C(*)=C1*&*C&&*C&*C*^*C1CCCN(*)C1&*C*&*NC(*)=O&*C1CCC2=CC=CC=C21&&&
*C(C)C&*N(C)C(=S)NC1=CC(=O)c2ccccc2C1=O&&&
*C&*C1=C2CC3CCC4C(=O)CCCC4(*)C3CCC2(*)OC1=O&*C&&*C&&
COCCN1CCN(C2(C3=CC=C(C(=O)N(C)C)C=C3)C(=O)NC(=O)NC2=O)CC1C&&&
CC=C(C)C(=O)OCC1(C2CCCCC2)CCN(CCC2=CC=CC=C2)CC1&&&
*Oc1ccc2c(c1)C(c1ccccc1)CC(=O)N2CC&*CCC*&*N1CCC(*)CC1&*N(C)C&&&
*CC&*Oc1ccc(C(*)=O)cc1&*N*&*C1CCN(*)CC1&*CC(*)=O&*Nc1ccccc1Br&&&
*OC&*CC(C)N=C(NO)c1cccnc1Oc1cccc2c1CCCC2&&&
C=CCNCC1(O)CC1C1=CC=C(Cl)C=C1Cl&&&
*C&*C1=NC2=C(*)C=NN2C(*)=C1&*C&&*C*^*C(=O)N1CCN(*)CC1&*C*&*C1=CC=CC=C1&&&
*C(=O)CCCCCCCCCCCCCCCCCC&*C1=CC=C2N=C3C=CC(*)=CC3=[N+](*)C2=C1&*NCC(=O)OCC&&*N&&
*=C(C)C=NNC(=O)c1ccccc1&*=Cc1ccccc1&&&
*C(=O)NCC&*C1=CC=C(CN2C(*)=NC3=C(*)C=CN=C32)C(*)=C1&*C&&*Cl&*Cl&&
*C&*C*&*O*&*C1=CC=C(*)C=C1&*C*&*C1=CC=C2NC(=O)C(*)(*)C2=C1&*Cl&&*Cl&&
*OC&*C1=CC=C(C(=O)NC2=CC=C(NC(=O)C3=CC=CO3)C=C2*)C=C1&*C(=O)O&&&
N=C(N)NN=CC1=CC=C(OCC2=CC=C(F)C=C2Cl)C=C1&&&
*CC&*Sc1nnc(-c2ccc3c(c2)CCCN3*)o1&*C(*)=O&*C1CCC1&&&
*C&*O*&*C1=CC=C(*)C(*)=C1&*N1CCN(*)CC1&*C*^*NC1=NC=C2CCC3=NN(*)C(*)=C3C2=N1^*C(*)(*)C&*C&*C&&*C1=CC=CC=C1*&*O^*O*&&&*C&&&
*C&*C1=CC=C(*)C=C1&*N(*)S(*)(=O)=O&*C*&*NC(*)=O^*C^*C*&&&*C*&*C=C*&*C(=O)NO&&&
CN1C(NC2=C(Cl)C=CC(CNC(=O)C(C)(C)C)=C2Cl)=NC2=CC(C(=O)NC3=CC=C(S(C)(=O)=O)N=C3)=C(N3CC(F)(F)C3)C=C21&&&
*C&*C*&*OC(=O)N1CCC(*)CC1&*C1CCN(*)CC1&*O*&*C1=CC=C(*)C(*)=C1&*NC(=O)N*&*C1=CC=C(*)C(*)=C1^*C(*)(F)F^*Cl&*F&&*O*&&*C&&&
*Cl&*C1=CC=C(*)C=C1&*C1(*)[N+]2=CC=CC=C2C2=CN=C3C=C4CCNCC4=CC3=C21&*O&&&
*NC(=O)CCCCC(=O)NO&*C1=CC=CC(N2CC(*)(*)C2)=C1&*CF&&*CO&&
*C(C)=O&*O*&*C1C(C)OC(*)C(F)C1*&*Oc1ccc(C2=NN(C(C)=O)C(c3ccc(O*)cc3)C2)cc1&*C(C)=O^*O*&&*C(C)=O&&&
*C&*C(*)C&*OC(*)=O&*C1=C(*)C(=O)C(C(=O)OC(C)C)=N[NH]1&*C*&*O*&*C*&*C*&*O*&*C*&*C*&*OCCOCC1=C(C(=O)OC(C)C)N=NN1CCOCCOCCO*&*C*
*C&*C*&*C*&*C*&*C*&*C*&*C*&*C*&*C(*)*&*C*&*C*^*OC(*)=O^*C*&*C1C2OC(*)(C)OC2C(*)C2OC(*)(C)OC12&*C*&*C&*C*&&*C^*C*&&*C^*C*&
COC1=CC=C(CCN2C(SCC3=CC=CC(C)=C3)=NC3=CC=CN=C32)C=C1&&&
CCOC1=CC=C(NC(=O)C2CCN(S(=O)(=O)C3=CC=CS3)CC2)C=C1&&&
*Cc1nc2ccccc2n1C&*N1CC(*)C1&*C(*)=O&*N1CCCC(c2cccc(F)c2)C1&&&
O=C(CC1=CC=CC=N1)NC1=CC=CC(NC(=O)C2=CC=CC=C2[N+](=O)[O-])=C1&&&
CC(=O)NN=C1OC2=CC=CC=C2C=C1C(=O)NC1=CC=C(OCC2=CC=CC=C2)C=C1&&&
*C(=O)c1cc([N+](=O)[O-])cn1C&*N*&*C(*)c1ccccc1&*C1CCCCC1=O&&&
*C1=CC2=CC(CN3CC(C(=O)N4CCCC4)C3)=CC=C2O1&*C(F)(F)F&&&
*NC(*)=O&*C1=CC=CC=C1*&*C*^*C1CCCCC1^*N1CCC2(CC1)OOC1(OO2)C2CC3CC(C2)CC1C3&&&&&
COC1=CC=C(C2=N[N+](CC3=CC=CC=C3)=C3CCCCCN23)C=C1OC&&&
O=C1CCC23CC4C=CC2(OO4)C1(O)OO3&&&
*C&*C1=CC=CC=C1CNCC1=CC=C(C2=CC=CC=C2C2=NN=N[NH]2)C=C1&&&
*Cc1cn(C(C)C)nn1&*N(*)*&*C(=O)c1snc(C(N)=O)c1N&&*CC(*)=O^*Nc1ccc(F)c(Cl)c1&&&
*C(=O)NC(CCC(=O)OC(C)(C)C)C(N)=O&*C(CC1=CC=CC=C1)NC(=O)OCC1=CC=CC=C1&&&
CC1=CC(O)=CC(C)=C1NC(=O)C(C1=CC=CC=C1)N(C)C&&&
*C&*C1=CC=CC(*)=C1CNC(=O)C1=CC=C(CNS(=O)(=O)C2=CC=C3OCCC3=C2)S1&*C&&&
*C(=O)OC(C)(C)C&*C1CC2=CC(OCC(=O)N3CCN(*)CC3)=CC=C2N1*&*C(=O)NCCF&&*O&&
*N1CC(C)C(*)OCc2cnnn2CCCC1=O&*C(C)CO&&*C*^*N(*)C&*C*&*C1CCCCC1&&&
*=CC(C)(C)CC&*=Cc1cc2c(c(=O)o1)OC1(CCCC(C)C1C)CC2=O&&&
*C&*C*&*N1C(=O)C2=C(C=CS2)N(*)C1=S&*C*&*C1=NC(*)=C(*)O1&*C1=CC=C(*)C=C1&*Cl^*C&&&&
CC1=CC=C(CN2C=NC(C3=NN=C4C5=CC=CC=C5C=NN34)=C2)C=C1&&&
CCC1=CC=CC=C1N=NC1=C(C)C=C(N2N=C(C)N(S(=O)(=O)NC3=NC=C(Cl)C=N3)C2=O)C=C1C&&&
*C&*C(NC(=O)C1=CC=C(N2C(=O)C3=CC=CC=C3C2=O)C=C1)C1=CC=CC=C1&&&
*N1c2ccccc2C2(C)CCN(C(=N)N)C12&*C(*)=O&*Nc1cccc(C(F)(F)F)c1&&&
CCC1=CC=C(NC(=O)C2=C(C)OC3=CC=C(C)C(CO)=C23)C=C1&&&
*C(C)C&*C1=CC=C(OCCOCCNC2CCCCC2)C(*)=C1&*Cl&&&
CCN(CC)CCC(=O)C1=CC=C(Br)C=C1&&&
COC1=CC=C(NC(=O)C2C(C)=NOC2C2=CC(OC)=C(OC)C(OC)=C2)C=C1&&&
*Cl&*C1=CC=C2[NH]C(C3=CC=C(C4=NCCN4)C=C3)=NC2=C1C1=CN=C2C(=C1)[NH]C1=CC=C(*)C=C12&*Cl&&&
*C&*C*&*OC(*)=O&*C1=C(*)C(*)N2C(=C1)C(=O)N(*)C2*&*C&&*C*^*C1=CC=CC=C1^*C1=CC=CC=C1&&&*C1=CC=C(*)C=C1^*O*&*C&&&
CCN1C(SCC2=CC=CN=C2)=NC2=CC=CC=C2C1=O&&&
CC1=CC=C(C(=NO)N2CC3CC(C2)C2=CC=CC(=O)N2C3)C(OC2=CC=C3OCOC3=C2)=N1&&&
*C&*C*&*OC(*)=O&*C1=C(*)C2=C(CC(*)CC2)S1&*NS(*)(=O)=O&*C1=CC=C(*)C=C1^*C^*O*&&&*C&&&
*C&*C1=CC=CC(NC(=O)C2=CC=C3N=C(CC4=CC=CC=C4)OC3=C2)=C1*&*C&&&
*C&*C(*)(C)C&*C1=CC=C(*)C=C1&*OC(*)=O&*C*&*N*&*C*&*C*&*OC(*)=O&*C(*)(C)C&*C&&&
*Nc1cccnc1C&*S(=O)(=O)c1ccc2c(c1)CCN2*&*C(*)=O&*O*&*C(C)(C)C&&&
CCCN1C=C(S(=O)(=O)C2=CC=CC(Cl)=C2)C2=CC=C(OC)C=C21&&&
*C&*C*&*OP(*)(=O)OCC&*C(*)*&*NC(=O)C1=NC(*)=C2N=CN(*)C2=N1&*N*^*C1=CC=C(*)C=C1^*C*^*C*^*Cl&*C*&*C1CC1&&&*C1=CC=CC=C1&&&&&
*C(=O)C(F)(F)F&*C1=C[NH]C(CC2=CC=CC=C2)=N1&&&
*C(C)(O)C(=O)C(C)=CC&*C1CCC2(*)C(=CCC3C2CCC2(*)C(*)CCC32)C1&*O&&*C&*C&&
*S(=O)(=O)NC(C(=O)O)C(C)C&*C1=CC=CC=C1C1=CC=C(C2=CC=C3CNC(=O)C3=C2)C(*)=C1&*F&&&
*CCc1ncc(-c2ccc(O)c(OC)c2)o1&*Oc1cc(OC)c(C(=O)O)cc1C(C)C&&&
*OC&*C1=CC=C(NC2=NC3=CC=C(*)C=C3N=C2N2CCN(*)CC2)C=C1&*C&&*OC&&
*OC&*C1=CC=C(S(=O)(=O)N2C=C(OCCN3CCCC3)C3=CC=CC=C32)C=C1&&&
*OC&*C1=CC=C(*)C(N(*)C2=NC(*)=CC(*)=N2)=C1&*Cl&&*C&*N&*N&&
CCN1C2=CC=CC3=CC=CC(=C23)S1(=O)=O&&&
*C&*C(*)(C)C&*C=C1CCCC(=CC2=CC=CC(C(C)(C)C)=C2)C1=O&&&
*C&*C*&*C1=C(*)N2C=CC=C(*)C2=N1&*O*&*C*^*N(*)*^*C1=CC=C(*)C=C1&*C&*C(*)(F)F&&*C*^*F&*C1=CC=C(*)C=C1&&&*C1=CC=CC=C1*&*S(=O
FC1=CC=CC(F)=C1CCNC1=NN2C=CC=C2C(NC2=CC=C(CN2)C(F)(F)F)=N1&&&
*C1=CC=CC=C1&*C1=CN=C2CCCCCN12&&&
COC1=CC=C(CC(=O)N2CCN3CCC2CC3C(N)=O)C(OC2CCCC2)=C1&&&
CCCC(=O)NC1COCCC1N1CCN(C2=CC=CC=C2Br)CC1&&&
CC1=CC=C(SC2CC(=O)N2C(=O)C(N)CCSCC2CCCN2C(=O)C(=O)C2=CC=CC=C2)C(C)=C1&&&
*CC(=O)CCCCCC&*N*&*C(*)=O&*C1CCN(*)CC1&*S(=O)(=O)c1cccc2ccccc12&&&
*C&*C1=CN(*)C(=O)[NH]C1=O&*C1CC(*)C(*)O1&*[N-][N+]#N&&*C*^*OP(*)(=O)O&*C*&*O*&*C*&*OC(*)=O&*C*&*C1=CC=CC=C1&&&
*C&*C1=C(*)N2CCCC(*)C2=N1&*C1=CC=C(*)C=C1&*F^*C1=NOC(*)=N1&&*C1=CC(*)=NC(*)=N1&*C1=CC=CO1&&*C(*)(F)F^*F&&&
O=CC1=C(C(=O)C2=CC=C(F)C=C2)C(C(=O)O)=N[NH]1&&&
*=Cc1cc(Br)c(O)c(C(=O)O)c1&*=Cc1ccc(O)cc1&&&
CC(=O)NCCC1=CC=C2CCC3=CC=CC(=O)C=C3C(=O)C2=C1&&&
CCOC1=CC=CC(CN2CCN(CC3=CC=CC=C3)CC2CCO)=C1&&&
*C&*C*&*C*&*C*&*N(*)*&*C*&*C^*C*&&*C*&*C*&*NC(*)=O&*C*&*NC(*)=O&*C1CC1&&&
*C(C(*)=O)C(C)CC&*N*&*C(C=O)C*^*N*^*C1CCNC1=O&*C(*)=O&&&*O*&*Cc1ccccc1&&&
*OC&*C1=NC=C(C2=NC3=NC(C4=CC=C(OC5CCNCC5)C=C4)=C(C4=CC=NC=C4)N3C(*)=C2)S1&*N&&&
*Cc1ccc(OC)cc1&*N1Cc2ccc(O*)cc2C1=O&*CC*&*N*&*C(=O)C=*&*=Cc1ccc(F)cc1&&&
*C&*C1=CC=C(*)C(*)=C1&*F&&*NC1=NC2=C(C(=O)N(*)C=C2)N1*^*C(*)CO&*C*^*C*^*O&*C1=CC=CC(*)=C1&&&*F&&&
*C(=O)c1cnc2ccccc2c1Nc1cc(O)cc(CC(*)=O)c1&*N1CCN(c2ncc(Br)cn2)CC1&&*N1CCCCC1&&
*OC(*)=O&*C*&*C1=CC=CC=C1^*C1=CC=CC=C1*&&*O*&*C1=CC(*)=NC(*)=C1&*C(*)(F)F&*F^*C(*)(F)F&&*F&&&
CC1=C(C2=CC=C(C3=CC=CC=C3)C=C2)[NH]C2=NC(NC3CCCCC3)=NC(N)=C2C1=O&&&
CC1=CC=C2[NH]C(=O)C(Br)=C(N3CC(C)C3)C2=C1&&&
*C&*S*&*C*&*C*&*NC1=NC2=CC=CC=C2[NH]1&&&
COC(=O)NCCCC(C#N)(C1=CC=C(OC2=CC=C(C(C)C)C=C2)C=C1)C(C)C&&&
CC(C)C1=CC(C(=O)NCCC2=CC=C(Cl)C=C2)=C(O)C(-C(C)C)=C1&&&
*C&*C(=O)N(*)*&*C*&*C#N^*C*&&*C*&*NC1=NN=CC2=CC=CC=C12&&&
CNC(=O)NC1=CC=C(C(=O)NN=CC2=CC(OC)=C(O)C(OC)=C2)C=C1&&&
*N(C)C&*CC*&*O*&*CC*&*Nc1ccc2c3c(nn2CC*)-c2c(O)ccc(O)c2C(=O)c13&*N(C)C&&&
*N&*C1=NC=NC2=C1N=CN2CC(=O)NCC1=CC=CC=C1&&&
*Nc1cc(C)c(C)cc1OC&*C(=O)CCC(*)=O&*N*&*Cc1cc(Cl)ccc1Cl&&&
*C1CCC2(CC1)OOC1(O2)C2CC3CC(C2)CC1C3&*C1=CC(OC2=CC=C3[NH]C(*)=NC3=C2)=CC=C1&*O*&*C1=CC=C2C=C(C3=NC4=CC=CC=C4N3CC3CCCCC3)SC2=
*NC(C)=O&*C1=CC=C(CN2C(*)=NC3=CC=C(*)C=C32)C=C1&*C&&*N&&
CCOC1=C2CS(=O)(=O)CC2=NN1C1=CC=CC(F)=C1&&&
CC1=CC=C(OC2=CC=CC=C2NC(=O)OC(C)(C)C)C=N1&&&
COC1=CC=C(C(=O)CC(CS(C)(=O)=O)C2=CC=CC=C2)C=C1&&&
*CC&*O*&*C(=O)C=*&*=C(C)NNC(=O)c1ccc(CCn2ccnc2)cc1&&&
*C&*N(*)C&*C*&*SC1=NC2=CC=CC=C2C(*)=C1&*C&&&
*C&*C(*)(C)C&*C1=CC=C(*)C(*)=C1&*C=C*&*C1=CC=CC=N1^*OS(*)(=O)=O&&*C*&*C1=CC=CC=C1&&&
*CCCC&*N(*)c1c(N)n(CCCC)c(=O)[nH]c1=O&*C(=O)C*&*Sc1nc2cc(OC)ccc2c2c1CCC2&&&
CC1CCC(C(C)C)CC1C1OOC2(CCCOO2)OC1OC(C)CCC(=O)O&&&
CC1=NN(C2=CC=C(F)C=C2)C(OC2=CC=C(C(=O)NC3=CC=C(F)C=C3F)C=C2)=C1C&&&
*S(=O)(=O)c1ccc(OC)c(N*)c1&*C(=O)c1ccco1&&*N(C)C&&
*CCC(=O)NCCC&*C1=CN2C=C(*)N(*)C(=O)C2=C1&*CCNC(=O)OCC&&*OC(C)C&&
*C&*C1=CC=C(C(=O)OC2C(OCC3=CC=CC=C3)C(OCC3=CC=CC=C3)C3C(OCC4=CC=CC=C4)C4(OC3(*)*)OC(COC(=O)C3=CC=CC=C3)C(*)(*)C4=O)OC2(*)
CN(C)C(=O)CC1=CC=C2C(=C1)OC(CN(C)C(=O)NC1=CC=CC(C#N)=C1)C(C)CN(C(C)CO)S2(=O)=O&&&
*C1OC(n2cnc3c2c(=O)n(C)c(=O)n3C)C(*)C1*&*OS(=O)(=O)N*&*C(=O)c1ccccc1^*O*&&*C(=O)c1ccccc1^*C*&&*O*&*C(=O)c1ccccc1&&&
*OC&*C1=CC=C(OCC(*)CNC2CCN(C3=NC(*)=CC(*)=N3)CC2)C=C1&*O&&*C&*F&&
*C&*C1=CC=CN1*&*C*&*NC(=O)NS(*)(=O)=O&*C*&*C*&*Cl&&&
*C&*C*&*OC(*)=O&*C1=C(*)OC(=O)C(*)C1&*N*&*C1=CC=C(*)C(*)=C1^*C^*O*&&&*C^*O*&&*C&&&
N=C(N)NCCCC(NC(=O)C(CCCNC(=N)N)NC(=O)CCC1=CC=C2C=CC=CC2=C1)C(N)=O&&&
*C(C)=O&*O*&*C1C(O)CC(=O)OC(*)CC=CCCCC(=O)OC(c2ccc(-c3ccccc3)cc2)C(C)CC(*)C(*)C1*&*O*&*C(=O)c1cccnc1^*CC=*&&*=Cc1ccccc1^*
*OC&*C(=O)CCc1c2c(n(C)c1-c1ccc[nH]c1=O)CC(N)CC2&&&
*C#CC&*C1=CC=C(N=C2C=C(*)[NH]C3=C(*)C(*)=C(*)C=C23)C=C1&*OC&&*Br&*Cl&*OC&&
*C&*C1=CC=C(CN2C=C(C3=C(*)C4=C(C5=C(CN(*)CC5)S4)N3CCC3=CC=CC=C3)N=N2)C=C1&*C&&*Cl&&
*C&*C1=CC=C(CSC2=NC=C(*)C(C(=O)NC3=CC=C(*)C(*)=C3)=N2)C=C1&*C(F)(F)F&&*F&*F&&
*OC&*C1=CC=CC(N2CCN(C3=CC=CC(*)=N3)CC2)=C1&*C(F)(F)F&&&
*C&*C*&*OC(*)=O&*C*&*O*&*C1=CC=CC2=C1C(=O)C=CO2&&&
*C&*C1=CN=C(N2CCN(*)C(*)C2)N=C1&*N(C)CCOCCO&&*C&&
*C(=O)CC(*)c1ccccc1&*Nc1cccc([N+](=O)[O-])c1&&*N1Cc2ccccc2C1=O&&
*Cc1ccc(OC)c(OC)c1&*Nc1nc(N*)ncc1CCc1ccc(CC(=O)O)cc1&*Cc1ccccc1&&&
CCN(C(=O)CN1N=NC2=CC3=C(C=C2C1=O)OCCO3)C1=CC=C(C)C=C1&&&
*SC1=NC2=C(N=CN=C2N)N1*&*C*&*C(*)=N^*C*^*C*&*C1=CC=CC=C1&*NC(*)=O&&&*C*&*C1CCCCC1&&&
*C&*C*&*O*&*C1=CC=CC=C1*&*NC(*)=O&*C*&*SC1=NC(N)=NC(*)=C1*&*N&&*N(*)C^*C&&&
*C(=O)NN=C1C=CC=C(*)C1*&*Cl&&*C1=CC=C(*)O1^*[N+](=O)[O-]^*C1=CC=CN=C1Cl&&&&
CCOCC(=O)NC1=CC=C2[NH]C(C(=O)NCC3=CC=CC=C3)=CC2=C1&&&
O=C(O)COC1=CC=C2C(=C1)C1=C(CCC1)C1=NN=NN12&&&
*C&*C1=CC=C(N2C(=O)C(*)=C(C3=CC=CC(C4=CC=CC=C4)=C3)C2=O)C=C1&*C&&&
*C&*C1=C(*)C2=C(OC(*)(CNCCCCC3=CC=CC=C3)C2)C(*)=C1*&*C&&*C&*O&*C&&
*=Cc1ccc(O*)c(OC)c1&*Cc1cccc(Cl)c1&&*=C1SC(=O)NC1=O&&
*S(=O)(=O)c1ccc(C)cc1&*Nc1cc(-c2ccc3nncn3n2)ccc1C&&&
*C&*C*&*C1(*)CCCCCCCCCN1&*C*&*C(*)C&*C&&&
CC1=CC=C2C(=C1)C(O)C(=O)N2CC1=CC=C(F)C(F)=C1Cl&&&
*C&*C1=NN(CC(=O)N2CCCC(*)C2)C(*)=C1&*C&&*N(C)C&&
*Oc1cc2c(cc1OC)C(=O)N1CCc3ccccc3C1N2&*CC(*)=O&*N*&*C1CC1&&&
*CC(*)=O&*N*&*C(Cc1c[nH]c2ccccc12)C(*)=O^*N*^*O*&*C(=O)C=*&*Cc1ccccc1&*=Cc1ccc(Cl)cc1&&&&&
*C(N)C(=O)O&*C1CCCN1CCCN=C=S&&&
*CC&*O*&*C(=O)c1c(N*)sc2c1COC(C)(C)C2&*C(=O)c1cc(-c2ccc(OC)c(OC)c2)cs1&&&
*C(C)C&*C1=CC=C(CNC2=C3N=CN(*)C3=NC(N3CCC(*)CC3)=N2)C=C1&*N&&*[N+](=O)[O-]&&
*C&*C1=CC=C(NC2=NC(C3=C(*)N=C(NC(=O)C4=CC=CC=C4)S3)=CS2)C=C1&*O&&&
O=C(O)C1=CC2=CC=CC=C2S(=O)(=O)O1&&&
*C(C)C&*O*&*C*&*C1CCN1*&*C(=O)c1ccc2c(c1)OCCO2&&&
*C(=O)OCC&*C1=CC=C2OC(N3N=C(C4=CC=CC=C4)CC3C3=CC(*)=C(*)C(*)=C3)=CC(=O)C2=C1&*OC&&*OC&*OC&&
*Nc1ccnc(-c2ccccc2)n1&*C1CCOCC1&&&
*C1=CC=C(C(=O)N2CCCCC2)C=C1S(=O)(=O)N1CCCCC1&*F&&&
CCNS(=O)(=O)C1=CC=C2C=CC=C(N=C=S)C2=C1&&&
*C&*NC(=S)N(*)C&*C1=CC=CC=C1*&*Br&&&
*CC&*C1=CC=C(C2CC3CCC(C2*)N3*)C=C1&*I&&*CCCCl&&
*C12CC3CC(C1)CC(c1ccc(C)cc1)(C3)C2&*CN&&&
O=C(CCC1=CC=CC(F)=C1)N1CCCN(C2=CC=C(F)C=C2)CC1&&&
*C&*C(=O)N1CC2=C(*)C=C(*)C(*)=C2C1&*N*&*C*^*Cl^*C1=CC=C(*)C=C1&&*Cl^*Cl&&&&&
O=C(NC1=CC=C(C2CCCCN2)C=C1)C1=CC=C(C2=NOC(C(F)(F)F)=N2)C=C1&&&
*C&*O*&*C1=C(*)C(*)=CC=C1&*C*&*C1=NC2=C(*)C=CC(*)=C2O1^*[N+](=O)[O-]^*C*&&&*O^*C*&&*C(=O)O&&&
*C&*C*&*C*&*C*&*C*&*C*&*C*&*O*&*C1=CC=C(*)C=C1&*C=NO*&*C*&*C#C*&*C*&*O*&*C*&*C(*)*&*NC(=O)O*&*C*^*NC(*)=O^*C1=CC=C(*)C=C1
*C&*C1=CN=C2C(=C1)CCC1C3CCC(=O)CN3CCN21&&&
*C1(*)C(*)C(=O)C2C3=NCCN3C3(COC(=O)C3)C2(*)C1*&*C1=CC=CC=C1&&*O&*O&*O&*O&&
*C#N&*C1=CC=C(NC2=NC=C(*)C(OC3=CC=C(NC(=O)C4=CC=CC(*)=C4)C=C3)=C2)C=C1&*F&&*Cl&&
COC(=O)C12NC3CCCC3C1C=C(COC(=O)C1=CC=C(C)C=C1)C2O&&&
CCCCN(CC)C1=CC(C(=O)NC(CC2=CC=CC=C2)C(O)CNC(C)(C)C2=CC=C3OCCC3=C2)=CC(N2CCCC2=O)=C1&&&
*C(=O)NC&*C1=CC=C(C2=CC3=C(C=CC=C3*)C(*)(*)C2=O)C=N1&*C&&*C&*C&&
*=Cc1ccc(N(C)C)cc1&*=Cc1cccc(N(C)C)c1&&&
*C(=O)OCC&*C1=C(NC(=S)N2CCN(*)CC2)SC2=C1CCC(*)C2&*C(C)=O&&*C&&
*C&*C*&*C*&*C*&*P(*)(=O)O&*C*&*C*&*P(=O)(O)O&&&
*C&*C(*)C&*NC(*)=O&*C1=CC=CC=C1*&*NS(*)(=O)=O&*C1=CC=CC2=NSN=C12&&&
*C1=CC=C2C(=O)N(CC3=CC=C(*)C(*)=C3)C(=S)C2=C1&*Cl&&*Cl&*O&&
*C&*C*&*S(*)(=O)=O&*C=C1CCCC2=C1N=C1SC(=C*)C(=O)N1C2*&*C(*)=O&*C1=CC=C(*)C=C1^*C1=CC=C(*)C=C1^*Cl&*F&&&&&
*S(=O)(=O)c1ccc(C)cc1&*N*&*C*&*C1CCCN(c2cc(=O)c3ccccc3[nH]2)C1&&&
COC1=CC=C(NC(=O)C(C)N2C(=O)C3=CC=CC4=CC=CC(=C34)C2=O)C(OC)=C1&&&
*C&*C1=CC(*)=C2N=C(NC3=CC4=N[NH]C=C4C=C3)C=C(*)C2=C1&*Cl&&*Cl&&
*C(C(=O)O)C(C)C&*N*&*C(=O)c1ccc2c(c1)nc(-c1ccoc1)n2C1CCCCC1&&&
*C1CC(C)(C=C)C(O)C(C)C23CCC(=O)C2C1(C)C(C)CC3&*O*&*C(=O)C*&*Sc1nc(-c2ccc(O*)cc2)cn1C&*CC*&*N*&*C(C)=O&&&
*OC&*Cc1nccnc1C1CCCN(*)C1&*S(=O)(=O)c1cccc(C)c1&&&
*C&*C*&*C(*)CC&*C(*)*&*NC(*)=O&*C*^*NC(*)=O^*C*&*C(*)*&*C1=CC=CC(*)=C1&*C*&*C(=N)N&*C1=C[NH]C2=CC=CC=C12^*C(=O)N(*)*&&&&*C&&
*N1CCNC1=O&*C1=CC=C(*)C=C1&*NS(*)(=O)=O&*C1=CC=CC=C1&&&
*C#N&*C1=C(*)N(*)C(=O)N(*)C1=O&*N*&*C*^*C*^*C*&*C1=C(*)C(*)=CC=C1^*C*^*C*&*F&*C1=C(*)C(*)=C(*)C=C1&*C1=C(*)C(*)=CC=C1&&*F
*C&*C*&*C1=C(*)C2=C(C=C(*)N(*)C2=O)O1&*C&&*C*^*NC(*)=O^*C^*C1=CC=C(*)C(*)=C1&&&*N1CCOCC1&&*O*^*C&&&
COC1=CC=CC(C2=NC(CN3CCN(C4=CC(Cl)=CC(Cl)=C4)CC3)=CO2)=C1&&&
*CCCCCCCC&*C1=NN2C(=O)C=C(*)[NH]C2=N1&*C&&&
*N1CCN(c2ccc(C(C)=O)cc2)CC1&*C(=O)c1c(-c2ccccc2)[nH]c2ccc(Br)cc12&&&
*OC&*C1=CC=C(C=CC(=O)CCC2OC(*)(*)CC3(*)OC23)C=C1&*C&&*C&*O&&
COCC1=C(C)C(=O)[NH]C(=S)N1CC(C)C&&&
*C&*C(=NNC(=O)C1CC1*)C1=CC=C(*)C=C1&*C(N)=O&&*C&&
*C&*O*&*C1=CC=C(*)C=C1&*C1=C(*)C(=O)NC1=O&*[N-]S(*)(=O)=O&*C1=CC=CC=C1&&&
*C(=O)C(C)=C(C)C&*C1=CC=C(C(C2=CC=CC=C2)C2CCN(*)CC2)C=C1&*C(=O)N(C)C&&&
*C&*C1=C(*)C2=C3C(=O)CC(*)(*)C3(*)CCC2=C1&*C&&*C&*O&*C&&
*Nc1scc(-c2ccc(C(C)(C)C)cc2)c1C(=O)O&*C(*)=O&*Nc1ccc(Cl)c(Cl)c1&&&
*C#N&*C1=CC=C(C2C(=O)N(C3=CC=C(OC4CCCC4)C=C3)C2C2=CC=C(*)C=C2)C=C1&*O&&&
*CO&*C1CCC(N2C=C(C3=CN=CO3)N=N2)CC1&&&
*C&*C1=CC=C(CCC2=C(*)[NH]C(*)=NC2=O)C=C1&*C(F)(F)F&&*N&&
*CCCCCCCCC&*C1=CC=CN=C1&&&
*C(=O)CC&*N1CCNCC1&&&
*OC&*CC*&*NC(=S)N1CC2CC(C1)c1cccc(=O)n1C2&&&
*CCC&*N*&*C(=O)C*&*N(*)*&*C(*)=O&*N*^*Cc1ccc(C)o1^*C1CCCCC1&&&&&
*NC&*C(=O)c1cccc(OC)c1Sc1ccccc1C&&&
*C&*N1CCN(*)C(=O)C1&*C1=CC=C2C=CC(=O)N(*)C2=C1&*C*&*C*&*O&&&
*OC(=O)C(C)(C)C&*C(NC(=O)C(CC1=CC=CC=C1)NC(=O)OCC1=CC=CC=C1)C(=O)NC(CC1=CC=CC=C1)CC(*)C(CC1=CC=CC=C1)NC(=O)OCC1=CC=C2C=CC
*C&*C*&*C*&*C*&*C*&*C*&*C*&*C*&*C*&*C*&*C*&*C*&*C*&*C*&*C*&*C*&*C*&*C*&*C(*)*&*O&&*C1CC(*)C(*)O1^*C*&*O^*N1C=C(C)C(=O)[NH]C1
CC(C1=CC=C(C2=CN(CCC3=CC=CC=C3)N=N2)C=C1)N1CCC(CN2C(=O)C3C4C=CC(C4)C3C2=O)C1&&&
CCOC(=O)CC1CCC2=CC=C(OCCNS(=O)(=O)C3=CC(Cl)=C(Cl)C=C3Cl)C=C2N1&&&
*C(N)=O&*C1=CC=C(NC(=O)C2=CC=CS2)C=C1&&&
*C&*C*&*C(=O)N1CCCC2(CCN(*)CC2)C1&*C(*)C&*C&&&
*CC(N)C(=O)O&*C(CC1=CC=CC=C1)NC(=O)C1=CC=CC2=CC=CC=C12&&&
*C&*C1CCC2C(*)C(*)OC3OC4(*)CCC1C32OO4&*C&&*C1=NN=C2C=CC=CN12&*C&&
*C(=O)NC(CCC(=O)O)C(=O)O&*C1=CC=C(NC2=NC3=CC(*)=CC=C3N=C2*)C=C1&*Cl&&*N&&
*C&*OC(*)=O&*C1=CC=C(*)C=C1&*C*&*C*&*NC(*)=O&*C*&*N1N=CC2=CC=CC=C2C1=O&&&
CCCC1=CC=C(N2C(=O)C3=CC=CN=C3N2CC(=O)NC2=CC=C(C)C(C)=C2)C=C1&&&
OC1=CC(NC2=CC=NC3=CC(Cl)=CC=C23)=CC=C1N1CCOCC1&&&
*CC=C&*Oc1cc(-n2cnn3c(-c4ccccc4)c(C)nc23)c(F)cc1Cl&&&
*CC(NC(=O)C(CC(C)C)NC(=O)CCCN)C(=O)NC(CC)C(=O)NC(CC(C)C)C(N)=O&*C1=CC=C(*)C=C1&*O&&&
*NC(=O)NCC&*C(CC1=C[NH]C2=CC=CC=C12)C(=O)N1CCC2(CC1)CN(*)C1=CC=CC=C12&*C&&&
*C&*C*&*C(*)*&*C&&*C1=CC=CC=C1*^*O&&&
*C1=CC=C2SCC(=O)N(CC3CCN(CCC4CCCN4C(=O)C(=O)NCCN4CCOCC4)CC3)C2=C1&*F&&&
*C1=CC(*)=C2C(=O)CC(*)OC2=C1&*C1=CC=CC=C1&&*O*^*C1OC(*)C(*)C(*)C1*^*C1=CC=CC=C1^*C*&&&*O^*O&&&*O&*O&&
*OC&*C1=CC=C(S(=O)(=O)NC2=CC=C(*)C(N3CCN(*)CC3)=C2)C=C1&*N&&*C&&
COC1=CC(C2C3=C4C=CN(C(C)=O)C4=CC=C3OC(=N)C2C#N)=CC=C1O&&&
*C&*C1=CC=C(OCC(*)NC(=O)CN(*)S(=O)(=O)CC2=CC=CC=C2)C=C1&*C&&*C(=N)N&&
*C(=O)C(*)C(C)C&*Nc1ccc2c(c1)OCCO2&&*N1C(=O)C(*)NC(=O)C1*^*Cc1ccccc1&&*CCCC(=O)c1ccccc1&&
*C1=CC=CO1&*C*&*N1CCCC(*)(*)C1&*C*&*N1C=CC=N1^*C*&&*C1=CC=CS1&&&
*C&*C1=CC=C(OCCCCN2CCCC2)C=C1&&&
*C(=O)Cn1cc(CC(C)(C)C)c2ccccc21&*N1CCC2(CC1)Nc1ccccc1NC2=O&&&
*C&*C1=C(*)C(*)=CC=C1&*Cl&&*NC(*)=O^*C*&*C1=C2CN(*)CC2=CC=C1&*Cl&&&
*N(C)C&*C(=O)C(*)Cc1cccnc1&*N*&*C(=O)c1ccc(=O)[nH]c1&&&
*C(C)=O&*N*&*C(CO)C(*)=O&*N*&*C(C(*)=O)C(C)C&*N*&*C(CC(C)C)C(*)=O&*N*&*C(Cc1ccccc1)C(*)=O&*N*&*C(CCC(*)=O)C(=O)O&*N*&*C(C
NC(=O)C1=CC=CC(CSC2=NC3=CC=C(NC(=O)C4=CC=CC(Cl)=C4)C=C3S2)=C1&&&
*OC&*C1=C(*)C(C2=CC=C(*)C=C2*)NC(=O)N1&*C&&*C(=O)OC(C)C&*OC(C)=O&&
CC1=NN(C2=CC=CC(C(=O)NCC3=CC=CN=C3)=C2)C(OC2=CC=CC(C(C)C)=C2)=C1Cl&&&
*OCC&*C1=NC2(N=C1*)C1=CC(C3=CC(C4=CC(*)=CC=C4)=CN=C3*)=CC=C1CC21COC1&*N&&*F&*F&&
NCCN=C(NC1=CC=NC2=CC(Cl)=CC=C12)NC1=CC=CC2=CC=CC=C12&&&
*C(C)C&*C1C=C(C(=O)O)C(=O)NC1*&*C(=O)O&&&
*C&*OC(*)=O&*C*&*S(*)(=O)=O&*C1=CC=C(*)N=C1&*SC1=NC(*)=CC=N1&*C&&&
*OC&*C1=CC=C(CCNC(=O)CCN2C=C(C3=CC(*)=CC(*)=C3)N=N2)C=C1&*OC&&*NC(=O)COCC(=O)NC(C)C&&
*Nc1oc(-c2c[nH]c3ccccc23)nc1C#N&*C*&*C1CCCO1&&&
*C1=CC=C(N2CCCN(C(=O)CN3C(=O)C4CC=CC4C3=O)CC2)C=C1&*[N+](=O)[O-]&&&
*CC&*O*&*C(=O)C=Cn1nc(S(C)=O)sc1=Nc1ccccc1F&&&
*OC&*C1=CC=C(C(=O)OC2CC(*)(*)CC(*)C2*)C(OC(=O)C2=CC=C3C=CC=CC3=C2)=C1&*C&&*C&*O&*OC&&
*C&*C*&*NC(=O)C1=NOC(*)=C1*&*C1=C(*)C(*)=CC=C1&*Cl^*NC(*)=O&*Cl^*C1=CC=CC(*)=C1&&&*O*&*C&&&
*NC(*)=O&*C*&*C1=CC=CC=N1^*C*&&*C1=NN=C2CCCN12&&&
CC1=CC=C(C(=O)NCCN2CCCC(C)(C3=CC=CC=C3)C2)C=C1&&&
*C&*C*&*C*&*NS(*)(=O)=O&*C1=CC=C(*)C=C1&*C*&*C*&*C*&*C#N&&&
*C(=O)c1cc(N2CCOCC2)c([N+](=O)[O-])cc1[N+](=O)[O-]&*Nc1cccc(Cl)c1C(*)=O&*N(*)*&*Cc1ccco1&&*C1CCCCC1&&
*C&*N(*)*&*C*&*C*^*C*^*C*&*C=C*&*N1CCN(*)CC1&*C1=CC=C(*)C=C1&*C1=CC=C2C=CC=CC2=C1&*O&&&&&
*C&*C(=NCC1=CC=CC=C1)C1=CC=C(*)N=C1OC1=CC=C(*)C(*)=C1&*NO&&*C&*Cl&&
O=C1[NH]C2=CC=C(CCNC3=NC=CC(NC4=CC=C(Cl)C=C4)=N3)C=C2[NH]1&&&
*C(=O)F&*C1=CC=C2C(NCCCCCCN3CCCC3)=C3CCCCC3=NC2=C1&&&
OC1C=COC2=CC3=C(C=C21)C1=CC=C(OCCCCCOC2=CC=C(C4=NC5=CC=CC=C5[NH]4)C=C2O)C=C1O3&&&
CNC1=NC(C2=CC=C(Cl)C=C2)=NC2=CC=C(Cl)C=C12&&&
*C&*O*&*C1=CC=C(*)C(*)=C1&*C(=O)O&&*S(=O)(=O)N1CCSCC1&&
*S(C)(=O)=O&*N*&*Cc1cccc(C(*)=O)c1&*Nc1ccc(-c2nc3ncccn3c2N*)cc1&*Cc1ccccc1&&&
O=C(NCCCN1CCCC1=O)C1=NN=C(NC2=CC=C(C(F)(F)F)C=C2)O1&&&
COC1=CC=C(Cl)C(S(=O)(=O)N2CCN(C)CC2)=C1&&&
*OC&*C1=CC=C(C(*)C(C2=CC=C(*)C=C2)N2C=NC=N2)C=C1&*O&&*OC&&
*OC&*CCCn1c(=O)c(N*)nc2ccc(-c3ccc(C#N)nc3)nc21&*Cc1ccc(C(N)=O)cc1&&&
*C&*C*&*C1NC(*)(*)C2C(=O)N(*)C(=O)C12&*C*&*C1=CC=CC=C1^*C*&&*N(*)S(*)(=O)=O^*C1=CC=C(*)C=C1^*C*&*O*&*C1=CC=CC=C1^*C1=CC=C
*O&*C1=C(*)C2NC3=CC=CC=C3C23CCCC2=C1C(=S)SS4&*Cl&&&
O=C(NCCCCO)C1=CC=C(OC2=CN=C3C=CC=CC3=N2)C=C1&&&
*C&*C*&*N(S(*)(=O)=O)S(=O)(=O)C1=CC=CC=C1&*C1=CC=CC=C1&&&
*OC&*C1=CC=C(S(=O)(=O)N2CCN(CC3=CC=CC(*)=C3)CC2)C=C1&*OC&&&
*S(=O)(=O)c1cc(-c2nnc(N)s2)cs1&*N1CCN(*)CC1&*C(=O)c1ccccc1&&&
COC1=CC=C(C(CNC(=O)COC2CCCCC2)N(C)C)C=C1OC&&&
COC1=CC(C2=CC=CC=C2OC)=CC=C1O&&&
*C&*C(*)C&*C*&*C1CN(*)CCN1*&*C*&*C1=NC=CN1*^*C*^*C*&*C*&*C1=CC=C2OCCOC2=C1&*O&&&&&
*C&*C1=CC=C(*)C(NC(=O)COC(=O)CCN2C(=O)C3CC=CCC3C2=O)=C1&*Cl&&&
*C&*C*&*O*&*C1=CC=C(*)C(*)=C1&*C1=CC2=NC(*)=CN=C2C=C1&*C=C*^*O*^*C(=O)NO&*C*&&&*C&&&
*NS(=O)(=O)CCCCC&*C1=CC=CC(C(=O)OC2=CC=C3C(=C2)C(C2=CC=CC=C2)=NC(=O)N3*)=C1&*CCCC&&&
*C&*C*&*C*&*N1CCC2(CC1)CCN(C(=O)C1=NC=CS1)CC2&&&
*C&*C*&*NC1=NC(N*)=NC(N2C=CN=C2)=N1&*C*&*C1=CC=C(*)C=C1&*NC(*)=O&*C*&*C*&*O*&*C1=CC=CC=C1&&&
*C&*OC(*)=O&*C1=CC=C(*)C=C1&*NC(*)=O&*C1=CC=C2C(*)=C(*)C(=O)[NH]C2=C1&*C&&*F&&
*C&*C*&*N(CC)S(*)(=O)=O&*C1=CC=C(*)C=C1&*C1=CC=C2OC(*)=CC(=O)C2=C1&*O*&*C*&*C1=CC=C(*)C=C1&*F&&&
*C&*C(=O)N(*)*&*C&&*C*^*C1=NN2C=CC=NC2=C1*&*C1=CC=C(*)C=C1&*S(*)(=O)=O&*C&&&
*OCC&*C1=CC=C(CNC(=O)C2=CC=CC=C2NC(=O)C2=NSC3=CC=CC=C23)C=C1&&&
*C(C#N)c1c(Cl)cccc1Cl&*Nc1ccnc2cc(-c3cccc(N4CCOCC4)c3)[nH]c12&&&
*C&*C*&*OC(*)=O&*C1=CSC2=C1C(NS(*)(=O)=O)=NN2*&*C&&*C1=CC=CC(*)=C1^*C(*)C&*C&&&
*N1CCn2c(nnc2-c2nnc(C3CC3)o2)C1&*C*&*C1COc2ccccc2O1&&&
*CCOP(=O)(O)OC(C)C(NC(=O)C(C)C)C(C)C&*C1=C2N=CN(*)C2=NC=N1&*N&&&
*C(=O)c1cccc2nc3ccccc3nc12&*N*&*C1CCCCC1&&&
*C&*C1=CC(C(=O)NC2=NC=CC=N2)=C(*)N1CC1CCCN1CC1CCC1&*C&&&
*C&*C1=C(N2C=CC=C2)N(C2=CC=CC=C2)N=C1C1=NN(C2=CC=CC=C2)C(C2=CC=CC=C2)=C1*&*Cl&&&
*C&*C1=CC(*)=CC(*)=C1&*C&&*C1CC(=O)N(*)C1^*C(=O)NNC(*)=O&*C1=CC=CO1&&&
*C(C)(C)C&*O*&*C(*)=O&*N(*)*&*Cc1ccccc1CCCCCCCCCCCCCCCCO&&*Cc1ccc(C*)cc1^*N(*)*&*CCc1ccccc1&&*Cc1ccc(CCn2ccc(N(*)*)cc2)cc1
CC(=O)NS(=O)(=O)C1=CC=C(NC2=C3C=CC(N4CCCN(C)CC4)=CC3=NC3=CC(NC(=O)C=CC4=CC=CS4)=CC=C23)C=C1&&&
*C&*C1=CC(C2=CC(C(=O)NC3=NN(*)C=C3)=NO2)=CC=C1&*Cl&&&
CC1CN(S(=O)(=O)C2=CC=C3C(=C2)N(C)C(=O)C(=O)N3C)CC(C)N1&&&
*C(=O)c1ccc(F)cc1&*Nc1ccc(N2CCN(*)CC2)cc1&*C(*)=O&*N1CCOCC1&&&
*C(=O)OCC&*C1=CC=C(NC(=O)N2CCC(*)CC2)C=C1&*OC(F)F&&&
*N&*C1=CC=C(*)C(SC2=C(*)[NH]C3=C(*)N=CN=C23)=C1&*N&&*O&*Cl&&
*C(*)=O&*N*&*Cc1ccncc1^*C1CCN(*)CC1&&*C(*)=O&*N*&*C*&*C1CCCO1&&&
*C(CS(=O)(=O)NC(=O)C1CCC(=O)NC(CC2(*)CCCC2)C1)=CC1=CC=CC=C1&*O&&*O&&
*C&*OC(*)=O&*C(*)*&*C*&*C1=CC=CC=C1^*NP(=O)(O*)O*&&*C*&*C1OC(*)C(*)(*)C1*^*C1=CC=CC=C1^*C1=C2N=CN(*)C2=NC=N1&&&*O*^*C^*C1
*CC&*Oc1c(-c2ccccc2O*)cnn1-c1ccccc1&*C(C)C(=O)O&&&
*N(C)C&*CC*&*N*&*C(=O)c1cc2cc3ccc(Cl)cc3nc2s1&&&
*C1=C(C=NC(*)C2OC(*)C(*)C(*)C2*)C(=O)N=C(NCC2CCCO2)[NH]1&*Cl&&*C(=O)O&*O&*O&*O&*O&&
*CC(=O)O&*C1=CC=C(C(=O)NC2=CC=C(C3=CC=CC=C3C3=NN(*)N=N3)C=C2)C=C1&*Cl&&&
*C&*[N+]1=CC=C2C=CC=CC2=C1&&&
*C&*C1=CC=C(*)C(*)=C1&*NC(=O)CBr&&*N(C)C&&
*C1=CC=CC=C1&*OC1=NC(*)=NC2=CC=CC=C12&*C1=CC=C(*)C=C1&*C1=CC=CC=C1&&&
*C&*C1=CS(=O)(=O)OC2=CC(NC(=O)C3=CC=CS3)=CC=C12&&&
*C1=CC=C(OC2CCC(NC(=O)NC3=CC=C(*)N=C3)C2)C=C1&*F&&*Cl&&
*=C(C)N*&*C(=O)c1ccccc1&&*=Cc1cccs1&&
*OC(=O)C=C(C)C&*C1=CC(=O)OCC1&&&
*Cc1ccc(Cl)c(Nc2nc3cc(C(*)=O)c(N4CC5(CCOCC5)C4)cc3n2C)c1Cl&*Nc1ccc(F)c(Cl)c1&&*N*^*C(=O)C(C)(C)C&&&
*C&*C1=CC(*)=CC(NC2=NC(OC3=CC=CC=C3*)=CC(OC3=C(*)C=C(*)C=C3*)=C2*)=C1&*C&&*C#N&*C&*C&*[N+](=O)[O-]&*C&&
*N1CCCCC1C&*CCC*&*N*&*C(=O)CC*&*N*&*C(=O)c1ccccc1&&&
*C&*C1=CC(*)=C(*)O1&*OC(*)=O&*C*^*C^*NC(*)=O&&&*C1=CC(*)=CC(*)=C1&*C&&*C&&
*C#N&*C1=CC=C(*)C(*)=C1&*C1=NC2=CC=CC=C2SC(*)C1&*C1=CC=C(*)C=C1^*F^*Br&&&&&
*CC&*C1=CC=C(CN2CC3=CC(N4CCCN(*)CC4)=CC=C3N(*)CC2=O)C=C1&*C&&*Cl&&
*N(C)C&*C(COC1=CC=C(C=NNC(=S)NC2=CC=CC=C2)C=C1)C1=CC=CC=C1&&&
*Cc1ccc(Nc2ncc(Br)cn2)c(OC)c1&*N*&*Cc1ccc(OC)cc1&&&
*C(=O)O&*C1=CC=C(C2C3=C(CC4CCC3N4C(=O)NC3CCCC3*)OC3=CC=C(*)C=C23)C=C1&*F&&*O&&
CCCCC1=C(C)N=C2CC(C)(C)CN2C1=O&&&
*C(C)C&*O*&*C(=O)CCCC*&*Oc1ccc(CCCC*)cc1&*N(*)C&*Cc1ccccc1&&&
*C&*C1=CC=CC(*)=C1&*C*&*C*&*C1=CC2=C(*)C=C(*)N=C2C=C1&*NC(*)=O&*C1CCCCC1^*Br&&&&
*C&*C1=NCC(*)(C)CN1&*C1=CC=C(*)C=C1&*Cl&&&
*NCCCC&*C1=C2C=CC=CC2=[N+](*)C2=CC=CC=C12&*C&&&
*OC&*C1=CC=C(CC2=CC=C(*)C(C3OC4OC5(*)CCC6C(*)CCC(C3*)C46OO5)=C2)C=C1&*C&&*C&*C&*C(O)(C(F)(F)F)C(F)(F)F&&
*C&*C*&*C(=O)N1CCCC(*)C1&*C1=N[NH]C(*)=C1&*C1=CC=C(*)C=C1&*C&&&
*C&*N1CCN(CC2=CC=C(NC(=O)C3=CC=CN=C3)C(C3=CC4=CN=CC=C4[NH]3)=C2)CC1&&&
CCC1=NN(C)C(C(=O)N2CCN(C3=CC=C(Br)C=N3)CC2)=C1&&&
*C&*N(*)*&*C*&*C*^*C1=CC=CC=N1^*N*&&&*C1CCCCC1&&&
COC1=CC(OC)=C(C2=NC(SCC(=O)NCC3CCCO3)=N[NH]2)C=C1OC&&&
*C&*O*&*C1=CC(OC)=C(OC)C(*)=C1&*C=NNS(N)(=O)=O&&&
CCCC1=CC(O)=C2C(=C1)OC(C1=CC(OC)=C(O)C(OC)=C1)C(C)C2C1=CC=C2OC(C3=CC=C(O)C(OC)=C3)C(C(=O)OCC)OC2=C1&&&
CCOC(=O)C1=CC=CC(NC(=S)NC(=O)C2=CC(OC)=C(OC)C(OC)=C2)=C1&&&
*N1C(=O)C(NC(=O)N2CCOCC2)C1C=CC1=CC=CC=C1&*C(CCC(F)(F)F)CCC(F)(F)F&&&
*C1=CC2=C3C(=CC=C2C=C1)N(*)C(=O)N3*&*Cl&&*C*^*C*^*C1=CC=CC=C1^*C1CCCCC1&&&&&
*NC(C)=O&*C1=CC=C(NCCNC2=CC=C(*)C=N2)N=C1&*Cl&&&
*CC&*N(*)*&*C(*)=O&*Nc1ccc(C)cc1^*CC&&&&
*C#N&*C(CC1=CC=C(C2=CC=C(C(=O)N3CCCC3)C=C2)C=C1)NC(=O)C1NC2CCC1C2&&&
*CCCC&*C1CCC(CCC2C(=O)OC3CC4(*)CCCCCCCCCCC4=CC32)CC1&*C&&&
CC1=CC(CN2C=C(C(F)(F)F)C=CC2=O)=CC=C1OC(C(=O)O)C1=CC=CC=C1&&&
NCC1=CC=C(OCC2=CC=C([N+](=O)[O-])C=C2)C=C1&&&
*OC&*C1=CC=C(C(*)C(C2=CC=C(*)C=C2)N2CCC(*)CC2)C=C1&*O&&*Cl&*CO&&
*C&*NC(*)=O&*C*&*C1=NN(C(=O)N(*)*)C=C1&*C&&*C1=CC=C(*)C=C1^*C1CC1&&&
*NC(=O)C(=C)Br&*C1=CN=C(NC(=O)C2=CC=CC=C2)C=N1&&&
CC1=C(C(=O)N2CCOCC2)C(S(=O)(=O)N(CC2=CC=C(Cl)C=C2)C2=CC=CC=C2)=C(C)N1C&&&
*C&*C(=O)NN=C(*)*&*C1=CC=C(*)S1&*C^*C1=C(*)C(=O)C2=CC=CC=C2C1=O&&*O&&&
*C=NOCC(=O)NC(C)CCCCC&*C1=CC=CC=C1&&&
*C&*OC(*)=O&*C1CC2CCC(C1*)N2*&*C1=CC=CC(*)=C1&*C=C*^*C^*C(=O)O&&&&&
COC1=CC=C2[NH]C=C(CCCCCN3CCCC3)C2=C1&&&
O=C(NC1=CC=C(N=CC2=CC=C(Cl)C=C2)C=C1)NC1=CC=C(C2=NC=CC=C2C(F)(F)F)C=C1&&&
*Oc1ccc(C(N)=O)cc1&*CC*&*N1CCN(c2cccc(C(F)(F)F)c2)CC1&&&
*C(C)C&*C1=CC=CC=C1C1=NC(C(=O)NC2=CN=CC=C2C2CC(*)CC(*)C2)=CC=C1&*C&&*F&&
ClC1=CC=C(C2=CSC(N3CCCCCC3)=N2)C(Cl)=C1&&&
*C&*C(*)C&*N(CC(O)C(CC1=CC=CC=C1)NC(=O)C1=CC=C2C=CN(S(=O)(=O)C3=CC=C4C=CC=CC4=C3)C2=C1)S(=O)(=O)C1=CC=C2N=CSC2=C1&&&
*C&*C*&*O*&*C1=CC(*)=C(*)C(*)=C1&*C1C2=CC3=C(C=C2C(*)C2C(=O)OCC12)OCO3&*NC(*)=O^*O*^*C*&*C*^*O*^*C*&*C&*C&*C*&&&&&*C1=CC=
CN1C=CC=C1C(=O)N1CCCC(NCC2=CC=CC(C3=CC=CC=C3)=C2)C1&&&
*C&*C1=NC(C(*)(*)NCC(*)(*)NC2=NC=CC(C3=C(*)[NH]N=C3*)=N2)=N[NH]1&*C&&*C&*C&*O&*C&*C&&
*C&*C1=NC2=C(*)C=NN2C(*)=C1&*C1CC1&&*NC(*)=O^*C1=CC=C(*)N=C1&*Cl&&&
*CC(=O)c1ccc(C)cc1&*Sc1nnc(Cc2ccc(Cl)cc2)o1&&&
*C&*C*&*ON=C1CC(*)N(S(*)(=O)=O)C1&*O*&*C1=CC=C(*)C(*)=C1^*C1=CC=C(*)C=C1^*C(=O)O&*C(*)(C)C&&*C#N^*C&&&&&
*N&*C1=CC=C(S(=O)(=O)C2=CC=CC=C2)C=C1&&&
*F&*C1=NC(N2CCOCC2)=C2N=C(C3=CC=CC=C3)N(CC3=CC=CC=C3)C2=N1&&&
*S(=O)(=O)N1CCC2(CC1)OOC1(O2)C2CC3CC(C2)CC1C3&*C1=CC=C(*)C=C1&*F&&&
*C(=O)C(=O)c1cn(CC)c2ccccc12&*Nc1ccc(C)cc1C&&&
*C(*)=O&*N*&*Cc1ccco1^*C1CC(=O)OC12CCN(*)CC2&&*C1CC2CCc3ccccc3C2C1&&&
*=CC(*)=O&*Nc1ccccc1F&&*=Cc1ccn(-c2ccccc2)n1&&
*Cl&*C1=CC=C(N=C(C2=CC=CC=C2)N2CCOCC2)C(*)=C1&*Cl&&&
O=C1C2=CC=CC=C2CC12N=NC1=C(Cl)C=C(Cl)C=C12&&&
*C(=O)N1CCCC1*&*C*&*C*^*C*^*C1COCCO1&*O*&&&*C1=CC=CC=C1&&&
*C&*O*&*C*&*C*&*C*&*O*&*C1=CC=C(*)C(*)=C1&*C*&*C(*)*^*F^*C*&&&*C(*)*^*C(*)C^*N&*C&&*C(*)*&&*O&&*C*^*C(*)*&*C(*)=O&*C*^*C(
CC1=CN=C(CN(C)C(=O)C2CCC(=O)N(CC3=CC=CC=C3Cl)C2)C=N1&&&
*Cc1ccc(-c2ccc(-c3nc4cccc(C)c4[nH]3)s2)cc1&*N*&*CCCP(=O)(O)O&&&
*C&*C1=CC=C(*)C=C1&*C1=NN(*)C(*)=C1*&*C&&*C=C1SC(=S)N(*)C1=O^*C*^*C^*C1=CC=C2OCOC2=C1&&&&&
*C(=O)c1cn(C)c2nc(OC)ccc2c1=O&*Nc1cccnc1&&&
*S(N)(=O)=O&*C1=CC=C(*)C=C1&*C*&*C*&*NC(*)=O&*C1=C(*)[NH]C=N1&*NC(*)=O&*C1=CC=CC(*)=C1&*Cl&&&
*CCC&*C1=NC(*)=C(C2=CC=C(OCCC3=CC=C(C(*)C4CC4)C=C3)C=C2)N=C1*&*O&&*CC&*CC(C)(C)C(=O)O&&
*C(CCCCC)CCCCCC&*N*&*C(=O)Cn1c(-c2ccccc2)ccc1-c1ccc(F)cc1F&&&
CCCCC1OC(=O)C2=C(OS(=O)(=O)C3=CC=C(OC)C=C3)C=CC=C21&&&
COC1=CC=C(OC)C(N2C=NN=C2C2=CC=CC=C2N2CCN(C3=CC=C(C(=O)O)C=C3)CC2)=C1&&&
*S(=O)(=O)Cc1nc(-c2ccc(Cl)cc2)oc1C&*N*&*Cc1ccccc1&&&
*C(*)=O&*O*&*C(Cc1ccccc1)(c1ccccc1)c1ccccc1^*N*&&*C(Cc1ccccc1)C(=O)Cc1ccccc1&&&
COC1=CC=C(C(=O)NC2CCCC2)C(OC)=C1&&&
*C&*C1=NC=C2C(OCC3=CC=C(SC4=CC=CC5=CN=CC=C45)C=C3)=C(*)[NH]C2=N1&*C(C)C&&&
*C&*C1=NC2=CC=CC=C2N1*&*C*&*C*&*NC(=O)N*&*C(*)C(F)(F)F&*C(*)(F)F&*F&&&
*C(C)CCC(=O)O&*C1CCC2C3CC=C4CC(*)CCC4(C)C3CCC12C&*O*&*C1OC(*)C(O)C(O)C1O&*CO&&&
*N&*C1=C(S(=O)(=O)C2=C[NH]C=C2)C(=O)OC2=CC=CC=C12&&&
CC1=CC=C2[NH]C(=O)C(CN(CC3=CC=CC=C3)S(=O)(=O)C3=CC=C(CCC4=N[NH]C(=O)[NH]4)S3)=CC2=C1&&&
*OC&*C1=CC=CC(CC2=NN=C(SCC(=O)NC3=NCCS3)N2*)=C1&*C&&&
*N1CCC2(CC1)C(=O)NCN2*&*C1=CC=CC=C1&&*C1CCN(*)CC1*^*C*&*C1=NN(*)C(*)=C1*^*F^*C1=CC=C(*)C=C1&&&*Cl^*C*&&*C1=CC=C(*)C=C1^*C1
CC1=CC=C(S(=O)(=O)NC(C)C2=CC=CC=C2)C=C1NC(=O)C1CCCCC1&&&
CC(C)(C)C1=CC=C(OC2=CC=C(S(=O)(=O)NC3=NC=C(F)S3)C=C2C#N)C=C1&&&
NCCCCNC(=O)CCCCCCNC(=O)C(N)CC1=CC=C(O)C=C1&&&
C[N+](C)(C)CCCNC1=NC(CCC2=CC=CC3=CC=CC=C23)=CC(C2=CC=CC=C2)=N1&&&
*C(=O)c1ccc(C)c(Nc2ncnc3ncnc(N)c23)c1&*Nc1cc(C(C)(C)C)[nH]n1&&&
*Nc1ccc(OC)cc1OC&*C(=O)C*&*N1CCN(*)C1=O&*CC(*)=O&*Nc1ccc(-c2nnc(C)o2)cc1&&&
*C&*O*&*C1=CC=C(*)C(*)=C1*&*C1=CN=C2[NH]C=C(*)C2=C1&*C1=CC=C(*)C=C1^*O*^*Cl&*C^*Cl&&&&&&
*C1=CC=C(N2CCN(CCCCN3C(=O)C4CSC5(C(=O)NC6=CC=CC=C65)N4C3=O)CC2)C=C1&*F&&&
*C&*C1=C2C(=O)NCCC(*)(C)C2=CC=C1&*NS(*)(=O)=O&*C1=CC=C(*)S1&*Cl&&&
*=CC(*)=O&*Nc1cccc(-c2cnc3cc(-c4ccc(Br)cc4)ccn23)c1&&*=Cc1ccccc1&&
*C&*C(=O)N1CCN(*)CC1&*C1=CC=C(*)C=C1&*C*&*C1=CN(*)C2=NC(N)=NC(*)=C12&*C*&*N1CCCC1^*N&&&&
CSC1=CC=C2C(=C1)C(NC(=O)C1=CC=C(NC3=CC=NC4=CC(Cl)=CC=C34)C=C1)CCN2C(=O)C(C)N&&&
*C(C)CC(CC=C)C(=O)O&*C1CCC2(*)C(=CCC3(*)C2CCC2(*)C(*)CCC32)C1*&*O&&*OC&*C&*C&*C&&
*C1CN2C(=O)NCC2C(C)O1&*CC*&*OP(=O)(O*)O*&*Cc1nc2ccc(O)cc2nc1C(*)=O&*O*^*C(C)C^*C1CC(Cl)(Cl)C2(O)CCC3(C)C(=CCC4C5(C)CCC(O)C(
*CC&*O*&*C(=O)c1ccc(O*)cc1O&*C1CCN(*)CC1&*C(=O)c1ccc(C)cc1C&&&
CC1=CC=CC(OC2=CC=CC=C2NCC2=CC=C(OC3=CC=CC=C3)C=C2)=C1&&&
NC1=NC(C2=CC=CC=C2)=C2C(C(=O)NC3CC3C3=CC=CC=C3)=C[NH]C2=N1&&&
*C&*C*&*C*&*C*&*C(*)*&*NC(*)=O&*C1CCCN1^*NC(*)=O&&*C(*)*&*C*&*C1=CC=CC=C1^*C(*)*&&*O&&*C*^*N(*)S(*)(=O)=O&*C*&*C(*)C^*C1=
*CCCCSCCCCCCC&*C1C(*)C21*&*CCCC(O)CCCCCC(=O)O&&*C(=O)O&&
*N1CCN(c2ccnc3cc(-c4ccc(Cl)c(O)c4)sc23)CC1&*CCC*&*N1CCCC1&&&
*C&*C*&*C1=NC(=O)C2=C([NH]1)N(*)N=C2&*C1=CC(*)=C(*)C(*)=C1&*O*&*C*^*C*^*C(*)*&*OP(=O)(O)O^*O*^*O&&&*C&&*C*&&*C*&*C(=O)NC1=NN
*C1=C(*)C(CN2C(C3=CC=C(C(=O)NC4=CC=C(C5(*)N=N5)C=C4)C=C3)=NC3=CC=CC=C32)=CC=C1&*C(F)(F)F&&*F&*C(F)(F)F&&
*CC(=O)O&*N*&*C(=O)c1cc(C(*)=O)cc(-c2c3ccc(=O)cc-3oc3cc(O)c(O)ccc23)c1&*N*&*CC(=O)O&&&
CS(=O)(=O)NC1=CC=C(C2=NC(N3CCOCC3)=C3C=NN(C4CCNCC4)C3=N2)C=C1&&&
*OC&*C1=CC=C(OCC(=O)NNC(=O)CC2=CSC(NC(=O)C3=CC=C(*)C(*)=C3)=N2)C=C1&*C&&*OC&&
*C&*C*&*OC(*)=O&*OC(=O)N=C1C(*)=CC2=CC=CC=C2N1*&*C&&*C&&
*C&*O*&*C1=CC=CC(*)=C1*&*O*&*C^*C1CC(=O)NC(=O)C1&&&&
C1=CN2CC(C3=NC=C(C4CC4)S3)OCC2=N1&&&
*C&*N1CCC2(*)CCCCC2C1&*C1=CC=CC(*)=C1&*C(*)(F)F&*F&&&
*N(CCCC)CCCC&*C1=CC(*)=C2C(=C1)C(*)=C(*)N2*&*C&&*C(=O)NC(C)=O&*COC(C)=O&*C&&
*C&*OC(*)=O&*C1=CC=CC(*)=C1&*OC(*)=O&*C1=CC(*)(C)NC2=CC3=C(C=C12)C1=CC=CC=C1C3=O&*C&&&
CCC(O)C1=CSC(NC2=CC(C3=CN=C(C)S3)=CC(N(C)C3CCOCC3)=N2)=N1&&&
*CCC&*C1=CC=C(C2=CSC3=NC(*)=NC(*)=C23)C=C1&*N(C)C&&*OC(F)F&&
*C&*C1=C(*)C2=C(C=C1)OC(*)(C)C=C2&*C(*)=O&*C=C*^*O^*C1=CC=C(*)C(*)=C1&&&*[N+](=O)[O-]&&*[N+](=O)[O-]&&
*CC&*C1=C2C=CC=CC2=NC2=C1CN1C2=CC2=C(COC(=O)C2(*)*)C1=O&*O&&*C=NOC&&
*SCCC(=O)O&*N1C(COC2=CC=CC=C2)=NN=C1SCC1=CC=NC=C1&&&
*C(CC(C)C)C(=O)NN=Cc1ccncc1&*N*&*C(*)=O&*O*&*Cc1ccccc1&&&
*C&*O*&*C1=CC=C(*)C(*)=C1&*C1CC(=O)N(*)C1&*NC(*)=O^*O*^*C*&*C&*C(*)*&&&*C1=CC=CO1&&*N1CCOCC1&&
*C&*O*&*C1=CC=C(*)C=C1&*NS(*)(=O)=O&*C*&*C1=CC=C(*)C=C1&*NC(*)=O&*C&&&
*C&*O*&*C1=CC=C(*)C(*)=C1&*C*&*NC(*)=O^*O*^*C1=CN=C2SC(N3CCCCCC3)=NN2C1=O&*C&&&&&
CC(C)C1=CC=CC(C(C)C)=C1N1N=NN=C1C(C)N1CCC2(CC1)C(=O)NCN2C1=CC=CC=C1&&&
*OC&*CC*&*Oc1cc2c(cc1O*)-c1nc(C(C)(C)C)nn1CC2&*C1CCNCC1&&&
*=CC(C)CC&*=C1CC2C(C(CO)=CCC1O)C2(C)C&&&
*CCCC&*NC(=S)NNC(=O)Cc1csc2ccc(O*)cc12&*C(C)C&&&
*CNC(=O)COC&*C1=CC=C(N2CCN(C(=O)C3=CC(*)=CC=C3*)CC2)C=C1&*F&&*C&&
O=C(NC1=C(F)C(F)=C(F)C(F)=C1F)C1=CC(N2C(=O)C3=C(CCCC3)N(CC3=CC=CC4=CC=CC=C34)C2=O)=CC=C1Cl&&&
CC(O)CNCC1=CC=C(Cl)C=C1&&&
*CCCC&*C1=CC=C(*)C(*)=C1&*N(C)C&&*OCC(C)C&&
*C&*C1=CC=CC=C1CNC1=CC(C2=CC=CC=C2*)=NC=N1&*O&&&
*C&*O*&*C1=CC=C(*)C=C1&*O*&*C1=C[NH]N=C1*&*C1=CC=C(*)C=C1&*C&&&
*C&*C1CCCN(*)C1&*NC(*)=O&*C(*)(*)C&*C&&*NC(=O)N*^*C1=CC(*)=C(*)C(*)=C1&*F&&*Cl&*Cl&&
*C(=O)c1ccco1&*N1CC(O)C(n2cc(-c3ccccc3)nn2)CC1c1ccc(Cl)cc1&&&
*Cl&*C1=CC=C2C(*)=CC=NC2=C1&*N1CCNCC1&&&
*C(=O)OCC&*C1=C(*)N(CC2=CC=CC=C2)C(=O)NC1C1=CC=C(*)C(*)=C1&*C&&*C(F)(F)F&*F&&
*C(=O)N1CCCC1&*C1=CC(*)=C2C(*)=C(*)OC2=C1&*C1=CC=CC=C1&&*O&*O&&
*C1=NC=CC=C1C1C(*)C(=O)C(=O)N1CC1=CC=C(C2=CC=C(S(=O)(=O)N3CCSCC3)C=C2)S1&*C(=O)C(F)(F)F&&*F&&
*C&*C(*)C&*C(*)*&*NC(*)=O&*C*^*NC(*)=O^*NC(*)=O&*C(*)*&*C(*)*&*C(N)=O&*C*&&*C(*)C^*C(=O)O^*NC(*)=O^*C&&&*C(*)*&&&*C*&*C(=
*N(C)c1ccccc1&*C(=O)C*&*Oc1ccc(C=O)cc1&&&
*CCC&*C1C(=O)OC2OC3(CCN(*)CC3)CC21&*CCCC(*)=O&*OC&&&
*C&*O*&*C1=CSC2=C1CCC(*)C2&*C(*)=O&*C*&*N1CCN(*)CC1&*C1=CC=C(*)C=C1&*Cl&&&
*C&*C1=CC=C(C(=O)NC2=CC=C(N3N=NC(*)=C3*)C=C2)C(*)=N1&*N&&*C&*C&&
*C&*O*&*C1=CC=C(*)C=C1&*C=C*&*OC1=NC(N)=NC2=C1N=CN2*&*C1CC(*)C(*)O1&*OP(=O)(O)OP(=O)(O)O*&*C*^*C*^*C1OC(*)C(*)C1*&*O&*N1C
CC1=CC(=O)N(CC(N)=O)C(O)=N1&&&
*C&*O*&*C1=CC=CC=C1*&*NC(*)=O&*C1=C[NH]C2=CC=CC=C2C1=O&&&
*OC&*C1=CC=C(CCN2C(=O)C3=CC=C(C(=O)NCC4=CC(*)=CC=C4)C=C3C2=O)C=C1&*Cl&&&
*OCC&*C1=CC=C(N=C2C(=O)N(C3=CC=CC=C3)C(=O)N2CC2=CC=CN=C2)C=C1&&&
*N1CCN(c2c2ccccc2OC)CC1&*CCCC*&*N*&*C(=O)c1cc(-c2ccc(Cl)cc2Cl)n[nH]1&&&
*S(N)(=O)=O&*C1=CC=C(CCNC(=O)CSC2=CC=C(N3C=NN=N3)C=C2)C=C1&&&
*C(*)=O&*Nc1cccc(C(F)(F)F)c1&&*Nc1ccn(C*)n1^*C1CCOCC1&&&
*C&*C*&*N1CCN(*)CC1&*C*&*C1=C(*)C2=CC=CC=C2O1&*NC(*)=O&*C1=CC=CC=C1*&*F&&&
*CCC&*C1=NC2=CC(S(=O)(=O)N3CCN(*)C(*)C1)=CC=C2N1CCCCCC1&*C&&*N&&
*N(C)C&*C(=O)c1nn(CCC*)c2ccc(Cl)cc12&*N1CCC(*)CC1&*c1ccc2c(c1)oc(=O)n2CCc1ccccc1&&&
*CC#CI&*N(*)*&*CC&&*CCC*^*Oc1ccc(-n2ccnc2)cc1&&&
*C#N&*C1=C(C2=CC=CC=C2)C2=C(SC3=C2CCCC3)C(=O)[NH]1&&&
*C(=O)OC&*N=C1SC2CS(=O)(=O)CC2N1CC1=CC=CC=C1&&&
*C&*C*&*NC1=NN=C(NS(*)(=O)=O)C2=C1N=CN2*&*C*&*C1=CC=CC=C1*^*C^*N&&&&&
CCOC(=O)C(=CC1=CC=CC=C1)NC(=O)C1=CC=CS1&&&
*C(=O)c1cc(C)nc2ccccc12&*Nc1ccc(Br)cc1&&&
*CC(N)C(C)CC&*C1=CC=C(*)C(C2=NN(*)C(*)C2)=C1&*F&&*F&*CCOC&&
*C&*C1=CC=CC=C1CNC1=NC(NCC2=CC=CC=C2)=C2N=CN(*)C2=N1&*F&&&
*C&*C1OC(OC2CCC3(*)C4CCC5(CCC(OC6OC(*)C(*)C(*)C6OC6OCC(*)(*)C6*)C(*)(*)C5)CC4(*)CCC3(*)C2(*)*)C(*)C(*)C1*&*C#N&&*Cl&*C&*O&
*C(N)=O&*C1=CC=C2C(=C1)N(*)C1=C(C(=O)C(=O)C3=CC=CC=C13)C2=O&*C*&*C1=CC=CC(*)=C1*&*F&&*F&&
*C&*O*&*C1=CC=CC=C1*&*NC(*)=O&*C1=CC=C(*)C=C1&*NC(=O)N1CCN(S(*)(=O)=O)CC1&*C1CCCCC1&&&
*C&*C1=CC(*)=C2C(=O)C3=C(C(=O)C2=C1*)C1(*)CC(*)C#CC12OC32*&*O&&*C&*C&*C&*O&&
*C&*OC(*)=O&*C1=CC=CC=C1*&*NC(=O)C1=NN(*)C(=O)C2CC=CCC12&*C*&*C1=CC=CC(*)=C1&*F&&&
*C(F)(F)F&*C1=CC=C2C(=C1)[NH]C1=CC=CN=C12&&&
*C&*C1=NC=C(CC(*)C2CCCCC2)C(*)=N1&*CP(=O)(O)O&&*N&&
*C1=CC=CC=C1NC(=O)NC1=NN=C(C2=CC=C(C3=CC=CC=C3)C=C2)S1&*Cl&&&
*C&*C*&*C*&*C*&*C(*)*&*C*&*C^*NS(*)(=O)=O&&*C1=CC=C2C(=C1)C(=O)N(*)CC(*)C1=NN=NN21&*C&&*C*^*C1=CC=CC=C1&&&
*C&*C(*)(C)C&*C(*)=O&*C*&*N1CCN(c2nc3ccccc3s2)CC1&&&
*=Cc1ccc(OC)c(O)c1&*=C1CCCCC1=O&&&
O=S(=O)(NCC1CCN(CC2=CC=C3OCOC3=C2)CC1)C1=CC=C(F)C=C1&&&
*CC&*O*&*C(*)=O&*N1c2ccccc2C(*)(*)C(C)c2cc(Cl)ccc21&*O*&*CC(=O)O^*O*&&*C(=O)c1cccnc1&&&
COC1=CC=C(OP(=O)(OC2=CC=C(OC)C=C2)C(=O)O)C=C1&&&
*CC&*O*&*C(=O)C(*)C&*N(*)C1c2ccccc2-c2ccccc21&*C(=O)c1ccc(C(F)(F)F)cc1&&&
*N1CSC2(CCCCC2)C1=O&*CCC*&*N1CCN(c2nsc3ccccc23)CC1&&&
*Oc1ccc(C2Cc3c(C)cc(N)cc3O2)cc1&*CCCCn1c2ccccc2c2cc(N)ccc21&&&
O=C(NN=CC1=CC2=C(C=C1Br)OCO2)C1=CC=CS1&&&
*C&*O*&*C1=CC=CC(*)=C1&*N(*)S(*)(=O)=O&*C&&*C1=CC=CC(*)=C1^*C(=O)N(*)*&*C&&*C*^*C1=CC=C2OCC(=O)NC2=C1&&&
*C&*C1=CC(*)=C2N=C(*)C=C(*)C2=C1&*C&&*C=NN*^*C1=CC=C(*)C=C1^*C^*O*&&&*C*&*C(=O)O&&&
*C&*C1=NC(*)=C(*)S1&*C*&*C1=CC=CC=C1^*C*&&*SC1=NN=C(*)N1*&*C&&*C*^*C1=CC=CC=C1&&&
*C1=CC=CC=C1C(=O)OCC(=O)NC1=CC=CC=C1*&*O&&*[N+](=O)[O-]&&
*C&*C1=CC=C(OP(=O)(CC2=CC=CC=C2)OC2=CC=CC=C2*)C=C1*&*C&&*C&&
*CCCC&*N1CCCC(CC2=CC=CC=C2)C1&&&
*C&*C1=CC=C(C(*)NC(=O)C2=CC=C3C(=C2)C(*)=C(*)N3CC2=CC=C(C3=CC=CC=C3C3=NN=N[NH]3)C=C2)C=C1&*C&&*C(=O)O&*Cl&&
*C(=O)c1ccccc1&*Nc1cnc(=O)[nH]c1O&&&
*C&*C*&*C*&*C*&*C=C*&*C1=C(*)C(*)N(C2=NON=C2N)C1=O&*O&&*C(*)=O^*C1=CC=C(*)C=C1&*O*&*C&&&
*Nc1ccc(C(C)C)cc1&*C(=O)C*&*Sc1nnc(C*)o1&*N*&*C(*)=O&*C1CCCCC1&&&
O=C1CC2=C[NH]C3=CC=C([N+](=O)[O-])C=C2C1(O)C1CCCCC1&&&
*C&*C1=CC=CC(NC(=O)C2=CC=C(S(=O)(=O)N3CCN(*)CC3)C=C2)=C1&*C&&&
CC(=O)NNC(=S)N(CC1=CC=CO1)C1=CC=CC=C1&&&
CCCC=NNC(=O)COC1=CC=CC=C1C1=CC=CC=C1C&&&
CC1=CC(C=C2NC(=O)NC2=O)=C(C)N1C1=CC=CC=C1&&&
*C(*)=O&*Nc1ccc(Oc2ccccc2)c(C(F)(F)F)c1&&*Nc1cccs1&&
*C&*O*&*C1=CC=C(*)C=C1&*NC(=O)N1C2CCCC1C1=C(*)N=C(N3CCOCC3)N=C12&*C(*)(F)F&*F&&&
*CCCCCC&*C1=CC=CC=C1C(=O)NC1=CC=C(C2=CN(*)C(*)=N2)C=C1&*C&&*C(=O)NC(CCCNC(=N)N)C(=O)O&&
*C&*C1=CC=CC=C1OCCC(=O)OC(*)C(=O)NNC(=O)CCC(=O)NC1=CC=CC=C1*&*Cl&&*C&&
*C&*C*&*C1=CC=C(*)C=C1&*C1=CC(*)=C(*)O1&*C(=O)NC1=NC(*)=CS1&*C^*C&&&&
*C&*NC(=O)C(*)=NO*&*C&&*C1=CC=CC=C1*^*C*&*S(*)(=O)=O&*C1=CC=CC=C1&&&
*C&*OC(*)=O&*C1=CC(*)C2C(=O)C3=C(*)C=CC=C3C(=O)C2(*)C1&*O&&*O&*O&&
CN1C(=O)C(C(=O)NC2CC(=O)OC2O)=C(O)C2=CC=CC=C21&&&
*C(C)=O&*O*&*C1CCC2(C)C(CCC3C2CCC2(C)C(n4cncn4)=C32)C1&&&
*C&*C*&*C1=C2C=C3C(=O)N(*)N=C(*)N3C2=CC=C1&*C*&*NC(*)=O^*F^*C1=CC=C(*)C=C1&&&*N(*)C&*C&&&
*C&*C*&*C*&*C1=C(*)N2N=CN=C2N(*)C1=O&*C*&*C1=CC=C(*)C=C1^*C1CCC(*)CC1^*C1=CC=CC=C1*&*O*&*C1=NOC(=O)[NH]1&*C*&&&*C*&*O*&*C(*)
COC1=CC=C(NC(=O)C(=O)NCCC2=CSC(C3=CC=C(C)C=C3)=N2)C=C1OC&&&
*[N+](=O)[O-]&*C1=CC=C2SC(C3CCNCC3)=CC2=C1&&&
*OC&*C1=CC(SCC(=O)NC2OC(*)C(*)C(*)C2*)=CC=C1&*C(=O)O&&*COC(=O)C(C)(C)C&*O&*O&&
*C&*C1=CN(*)C=N1&*C1=CC2=CC=CC(*)=C2O1&*O*&*C1=CC=C2CCN(S(*)(=O)=O)CC2=C1&*C1=CC=CC=C1*&*C*&*N(*)C&*C&&&
CC(=O)OCCCSC1=NC(C)=C(C(C)=O)C(C2=CSC=C2)N1C1=CC=C(F)C=C1&&&
*C&*C1=CC=C2C(N3CCC(N(CC4=CC=C(C(=O)NC5=NN=NN5*)C=C4)C(=O)C4=CC=CC=C4)CC3)=NS(=O)(=O)C2=C1&*F&&&
FC1=CC=C(C2=NC(CSC3=CN=CN=C3)=CS2)C=C1&&&
CC1=CC=CC=C1C(=O)NNC(=O)C1=CC2=C(C)N(CC3=CC=CC=C3)C(C)=C2C=C1&&&
*C(=O)c1cc(-c2ccccc2)on1&*N*&*C*&*C1CCN(*)CC1&*Cc1ccc(Cl)cc1&&&
*C&*C1=CSC(*)=N1&*C1=CC=C(*)C=C1&*C1C(=N)N(*)C2=C(C(=O)CCC2)C1*&*C#N&&*C1=CC=C(*)O1^*C&&&
*C(C)=O&*N1c2ccccc2C(C)(c2ccc(Cl)cc2)CC1(C)C&&&
*C(=O)Cn1c(CC)nc2ccccc2c1=O&*Nc1ccc(Oc2ccc(C)cc2)cc1&&&
*C(=O)N1CCCCC1&*C1=C(*)N2C=CC=CC2=N1&*C*&*C*&*C1=CC=CC=C1&&&
*=C(C)C&*=CCCC(=*)C&*=CC*&*O*&*C(=O)Cc1c(Cl)cccc1Cl&&&
*CCC&*[N+]1(C)CCSc2ccccc21&&&
COC1=CC=C(NC(=O)CN(C)CC2=C(C)ON=C2C)C=C1OC&&&
*C(=O)c1ccc(C#N)cc1Cl&*Nc1cccc(-c2cc(Cl)cc(Cl)c2)n1&&&
*C&*O*&*C1=CC=C(*)C(*)=C1&*C(*)*&*NC(*)=O^*NS(*)(=O)=O^*C1CCCC1^*C1=CC=C2OCOC2=C1^*C&&&&&&&
*C&*C*&*O*&*C1=CC(*)=C(*)C(*)=C1&*C*&*C(=O)O^*O*&&*C*^*O*^*NC(*)=O&*C*&*C1=CC=CC=C1*&*C&*O*&&&*C&&&
*CCc1csc(-c2ccc(Cl)s2)n1&*N1CCN(c2ccccc2)CC1&&&
CC(=O)OC1C(=O)C2(C)C(O)CC3OCC3(OC(C)=O)C2C(OC(=O)C2=CC=CC=C2)C2(O)CC(OC(=O)C(O)C(NC(=O)C3=CC=CC(O)=C3)C3=CC=CC=C3)C(=O)C2
C=C(OC1CCOC(OC(C(N)=O)C(C)C)C1OC(C)=O)C(=O)OC&&&
*C(=O)NC(=N)N&*C1=CC=C2OC(*)=CC(=O)C2=C1&*C(F)(F)F&&&
CCN1CCC(C(=O)NCC2=CC=C3C(=O)C4=CC=CC=C4C(=O)C3=C2Cl)CC1&&&
*OC(C)=O&*C1C2C(*)(*)COC2(*)C2CCC3(*)C(=CC=C3C3=CSC=C3)C23OC13*&*C&&*C&*C&*C&*C&&
*C&*C1=CC2=CC=C(CNC3CCC4=N[NH]C=C4C3*)C=C2N=C1&*C(F)(F)F&&&
*C&*C*&*ON=C1C2=CC=CC=C2OCC1*&*Cl&&&
CC1=CC=C2OC(C)C(C(=O)N3CCN4CCC3CC4)C(=O)C2=C1&&&
*C(=O)c1ccc2cccnc2c1O&*Nc1ccc(Cl)cn1&&&
O=C(O)C1=CC=CC(C2=CN=C3C(=C2)CC2=C3[NH]N=C2C2=CC=CC=C2)=C1&&&
*F&*C1=CC=C(C2=CC=C3C(NCCCNC4=CC=NC5=CC(*)=CC=C45)=CC=NC3=C2)C=C1&*Cl&&&
*C(C)CC&*N*&*C(=O)c1c(C)nc(C)c(C(*)=O)c1C&*N*&*CC(=O)O&&&
*OC&*C1=CC(CCNC2=NC(*)=NC(*)=N2)=CC=C1&*Cl&&*C#N&&
FC(F)(F)C1=CC=C(C2=NC(CN3CCCC3CN3C=NC=N3)=CO2)C=C1&&&
*C(=O)c1cccc2ncccc12&*N*&*CCCCC*&*Nc1c2c(nc3ccccc13)CCCC2&&&
*CC&*N(*)*&*C(=O)Cc1cccc(F)c1&&*CC(*)=O^*N*&*C1CCCCC1&&&
COC1=CC=C(C2C3=CC=C4OC5(C=CC(=O)C=C5)C(=O)OCC4=C3OC3COC(=O)C32)C=C1&&&
*C&*C*&*O*&*C1=CC=C(*)C=C1&*C(=O)N1C(*)C(*)C1*&*C#N&&*C(*)(*)C^*C^*C&*C*&&*O&&&
CSCCC(CN(O)C=O)C(=O)NC(C(=O)NC1=CC=C(N2CCC3=CC(OC(C)C)=CC=C32)C=C1)C(C)O&&&
*CC&*O*&*C(=O)c1c(C)[nH]c(C)c1S(*)(=O)=O&*N1CCC(*)CC1&*C(*)=O&*N*&*C*&*C1CCCO1&&&
*OC(C)(C)C(=O)OCCOC&*C1=CC=C2C=CC(=O)OC2=C1&&&
O=C(NC(CCNCCC1=CC=CS1)CN1C=CN=C1)C1=CC=C(C2=CC=C(F)C=C2F)C=C1&&&
COC1=CC=C(S(=O)(=O)NC2=C(C3=CC=CC=C3)C=C(C3=CC=NC=C3)S2)C=C1&&&
*Cc1ccc(C)cc1&*N*&*C(=O)C*&*Sc1cccc[n+]1[O-]&&&
*Cl&*C1=CC=C(N2CCN(C(C3=CC=CC=C3)C3=CC=NC=C3)CC2)N=C1&&&
*CC&*Oc1ccccc1N1CCN(C(=S)N*)CC1&*C(=O)c1ccccc1&&&
*N(*)C&*CC(=O)n1nc2ccccc2n1&&*S(C)(=O)=O&&
C1=CC=C2C(C3CCNCC3)=N[NH]C2=C1&&&
CC1=CC=C(SC2=NC(C3=CC=CC=C3)=CC(C(F)(F)F)=C2C#N)C(N)=C1&&&
*OC&*C1=CC=CC=C1C(*)C1=NC(C2=CC=C3OCOC3=C2)=CS1&*NC(N)=O&&&
*C&*O*&*C1=CC=CC2=C1C(=O)C1=C(*)C3=C(CC(*)(*)CC3*)C(*)=C1C2=O&*O&&*O&*O&*C(*)=O^*C*^*O*^*O&*C1OC(*)C(*)C(*)C1*&&&*C&&*O&*
*C(C)N(O)C=O&*C(CC1CCC1)CC1C=CC(=O)O1&&&
*C1(C)CCCC2(C)c3ccc(C(C)C)cc3CCC12&*C(*)=O&*Nc1cc([N+](=O)[O-])ccc1Cl&&&
*N1C=NC2=C1[NH]C(N)=NC2=O&*C*&*C*&*Cl&&&
*C&*C1=CN=C2C(=C1)C=C(*)N2*&*C*&*C1CCCN(*)C1^*NC(*)=O^*C(*)(F)F&*C1=CC2=CC=CC=C2N1*&*F&*C&&&&&
*C&*C1=CC=C(C2=C(*)C(=O)C3=CC(*)=CC=C3O2)C=C1&*S(C)(=O)=O&&*N(C)C&&
CN1CCC(OC2=CC=C(OCC3=CC=CC=C3)C=C2)C1CC1=CC=C(F)C=C1&&&
*OC&*C1=CC=C(C#CC2=CC=CC(CN3N=C(*)C=C3*)=C2)C=N1&*C&&*C(F)(F)F&&
*NC&*C(*)=O&*N1CCCC(*)C1&*CCC(*)=O&*N*&*C1CN(*)C1&*C(C)C&&&
*C(=O)c1ccccc1&*N1CC(*)(c2ccccc2)C(*)C1&*C*&*N1CCC(O)(c2ccccc2)CC1^*CO&&&&
COCCCN1C=C(CN2CCCOC(CN(C)C)C2)C=N1&&&
*C&*O*&*C1=CC=C(*)C(*)=C1&*C1=NN=C(*)S1&*C1=C2C(*)=NN(*)C2=CC=C1^*F^*C*&&&*C1=CC=CC=C1*^*O*^*N&*C*&&&*C(*)F&*F&&&
CC1=CC=CC(NC(=S)C2=CC=C([N+](=O)[O-])C=C2)=N1&&&
O=C(NC1=CC=C(F)C(C#CC2=CN=C3[NH]C=CC3=C2)=C1)C1=CC=CN(CC2=C(Cl)C=CC=C2Cl)C1=O&&&
*C1=CC(C(=O)NCC2=CC=C(*)C(*)=C2)=CC=C1&*C(F)(F)F&&*O&*O&&
CC1=CC(N2C(=O)C3SC=CC4=CC=CC(=C43)C2=O)=CC=C1O&&&
S=C1[NH]C2=CC=CN=C2N1CCN1CCOCC1&&&
CCNP(=O)(OCC)OCC1CC(N2C=NC3=C(N)N=CN=C32)OC1C1=C2N=CN(C3OC(COP(=O)(O)OP(=O)(O)OP(=O)(O)OP(=O)(O)OCC4=CC=CC=C4)C4=CC=CC=C4
*C(=O)OCC&*C1=C(*)N(C2=CC=CC=C2)C(*)=C1*&*NC(=S)NCCCCCCCCC(=O)NO&&*C&*C&&
CC(=O)NC1=CC=C(NC(=O)C2=CC(S(=O)(=O)N3CCCCC3)=CC=C2N2CCOCC2)C=C1&&&
*C&*OC(*)=O&*C(*)*&*C*&*C(*)C^*NC(*)=O^*C&*C(*)*&&&*C*&*C1=CC=CC=C1^*NC(*)=O&&*C=C*&*C(=O)N(*)*&*C&&*C(*)*^*C*&*C1=CC=CC=
*OC&*CC*&*N1CC(O)C(*)C1&*Oc1ccc(Cl)c(C)c1&&&
*Nc1nc(NF)c2[nH]c(=S)n(Cc3ccccc3)c2n1&*Cc1ccc(Cl)cc1&&&
OC1=CC=CC(C2=N[NH]C(=S)N2C2=CC=C(Cl)C=C2)=C1&&&
N#CC1=CC=CC=C1OP(=O)(C1=CC=CC=C1)C1=CC=CC=C1&&&
*CO&*C1C(O)C(O)C(O)CN1*&*CCc1ccc(N*)cc1&*C*&*C1CCCCC1&&&
CCOC(=O)N1CCN(C2=C(CSC3=NC(C4=CC=C([N+](=O)[O-])C=C4)=C[NH]3)N=C3C(C)=CC=CN23)CC1&&&
COC1=CC=CC=C1N(C(C)=O)C(C(=O)NC1CCCCC1)C1=CC=C(O)C=C1&&&
*C&*C1=CC=CC(*)=C1&*C1=NN(*)N=C1*&*C1=CC=CC=C1&&*OC(=O)N1CCC(*)CC1^*C(*)(C)C&*C&&&
*C&*C1CCN(C2=CC=C(C3=CC4=C(C(NCCNCC5=CC=CC=C5)=N3)C(=O)N(*)C=N4)C=N2)C1&*CO&&&
*C1=CC=C2C(=C1)C(C1C(=O)NC3=CC=C(Br)C=C31)=CN2*&*C*&*C*^*Br^*N1CCOCC1&&&&&
*C(=O)CC&*C1=CC=C(N(*)C(*)C2=CC(*)=C3N=C(*)N(*)C3=C2)C=C1&*C(C)=O&&*C&*C&*C(C(=O)NC)C(C)C&*[N+](=O)[O-]&&
O=C(NCC1=CC=C(C2=NN=C3C4=CC=CC=C4NC4=NC=CC=C4N23)C=C1)C1CCC1&&&
*N&*C1=NC(=O)C(*)=C(C2=CC=NC=C2)[NH]1&*Cl&&&
*C&*C(*)(*)C&*O&&*C1CCC(*)(*)O1^*C*&*C*^*C(*)(*)C^*C1CC(*)(*)C2(CC1)CC(*)(*)OC1=CC=CC=C12&*C&*O&&*O&*C1=CC=C(*)C(*)=C1&&*
*COC(=O)C(=C)C&*C1OC(OC2CCC3(*)C(CCC4(*)C3CC=C3C5CC(*)(*)CCC5(*)CCC34*)C2(*)*)C(*)C(*)C1*&*CO&&*C&*C&*C&*C&*OC(=O)C=C(C)O
O=C(C1=CC=C(SCC2=C[NH]C=N2)C=C1)N1N=C(C2=CC=CC=C2)CC1C1=CC=CC(Cl)=C1&&&
*=Cc1cc(OC)c(O)c(OC)c1&*=CC(*)=O&*O*&*CCCC*&*N(*)*&*CCC(c1ccc(F)cc1)c1ccc(F)cc1&&*CC*^*O*&*C(=O)C(=*)c1ccc(F)cc1&*=C(F)c1
*C&*O*&*C1=CC=C2[NH]C(=O)C3=C(C2=C1)C1=CC(*)=C(*)C=C1C(=O)N3*&*NC(*)=O&*C(*)C1=CC=CC=C1^*O*^*C1=CC=CC=C1&*C^*C&&&&&&
*OC&*C1=CC=C(NC2=C3CCCCC3=NC3=CC=CC=C23)C(*)=C1&*[N+](=O)[O-]&&&
*C(C)C&*C1=CC=CC(C(*)C(=O)NCCC2=C[NH]C3=CC=CC=C23)=C1&*C[N+](=O)[O-]&&&
*OC&*CC*&*Nc1cc(C)c(-c2nc3c(C(*)=O)cccc3o2)cc1N&*N(*)C&*CCO&&&
*Nc1nc(N)ncn1&*CCC(=O)O&&&
*OC&*C1=CC=C(NC(=O)C2=C(*)C(*)=C(*)[NH]2)C(*)=N1&*C&&*C(=O)O&*C&*Cl&&
*=C(C)Nc1ccc2c(c1)CNC(=O)N2C&*=C1C(=O)Nc2ccc(F)cc21&&&
*CC(CCC)CCC&*C1(N)CCC(*)C1&*C(*)=O&*N*&*C(CC(C)C)C(*)=O&*N*&*C(CCC)C(*)=O&*N*&*C(CCC*)C(*)=O&*N*&*C(CO)C(*)=O^*NC(=N)N^*N
*C&*O*&*C1=C(*)C=C(*)C(*)=C1&*N1CCN(S(*)(=O)=O)CC1&*C^*C*&&*C*^*O*^*O*&*C&*C(*)C&&&*C&&&
CC(=O)NC1=C2CC(C)CCC2=CS1&&&
*C&*O*&*C1=CC=CC(*)=C1&*C#C*&*C*&*C1CCN(*)CC1&*C(*)(*)*&*O&&*C1=CC=CC=C1&*C1=CC=CC=C1&&
*F&*C1=CC=CC=C1C1=CC(N2CCNCC2)=NC2=CC=CC=C12&&&
*N(CCCC)CCCC&*C1=CC=C(NC(=O)C2=CC=C(*)C=C2*)C(*)=C1&*S(=O)(=O)N(CCC(C)C)CCC(C)C&&*[N+](=O)[O-]&*C&&
*OC&*C1=CC=C(CC(*)(*)NCC(*)C2=CC=C(*)C3=C2OCC(=O)N3)C=C1&*C&&*N&*O&*O&&
*C&*C(=O)N1CCCC(*)C1&*C(=O)N1CCC2=CC(*)=CC=C21&*C1CC1&&&
*F&*C1=CC=C(OCC2CSC3=NC4=CC=CC=C4CN32)C=C1&&&
*C1=CC=CC=C1C(=O)NC1=CC=CC=N1&*Cl&&&
*C&*NC1=NC2=C(CCCC3=C2SC(NC(*)=O)=N3)S1&*C1=CC=C(*)C(*)=C1&*C(*)(F)F&*F^*Cl&&&&
*C&*O*&*C1=CC=CC=C1*&*C*&*C*&*C1NC(=O)C(*)N(*)C(=O)C(*)N(*)C(=O)C(*)NC(=O)C(*)N(*)C(=O)C(*)N(*)C(=O)C(*)CSSCC(*)NC1=O&*C*
*OC&*C(*)=O&*C1C(*)CC2CCC1N2C&*N*&*C(*)=O&*N*&*C(=O)c1ccccc1&&&
*C&*C1=CC=C(C(=O)NC2=CC=C(S(=O)(=O)C3=CC(*)=NO3)C=C2)C=C1&*N(C)C&&&
*C&*C1=NN(*)C(*)=C1*&*C*&*C1=CCCCC1^*C&&&*NC(*)=O^*C(*)(C)C&*C&&&
CCCCNC(=O)C1=CC=C2CC3N(C)CCC45C2=C1OC4C1(OC)CCC35CC1C(C)NC(=O)CCN(C)C&&&
*NC(=O)OCC&*C1=CC2=C(N=C(*)C3=C2SC(C2=CC=CC=C2)=C3)C2=CN=CC=C12&*N&&&
*C&*C1=CN=C2C(=C1*)C(=O)[NH]N2*&*Cl&&*NC(*)=O^*C*&*C*&*C*&*N1CCC2=CC=CC=C2C1&&&
*C&*C*&*O*&*C1=CC=C2[NH]C=C(*)C2=C1&*C*&*C*&*N(*)C(=O)C1=NC2=CC=C(*)C=C2N1*&*C&&*N(*)C^*C^*C*&&*C*&*N(*)C&*C&&&
*C(=O)OCCC&*N1CCC2(CC1)C(=O)N(*)C1=CC=CC=C12&*C(C)C&&&
COC(=O)CON1C(SCC(=O)NC2=C(C)C=CC=C2C)=NC2=CC=CC=C2C1=O&&&
*OC&*C1=CC=C2C=CC(*)=C(*)C2=C1&*O&&*O&&
COC1=CC(CNC2=CC=C(C)C=C2)=CC=C1OCC1=C(C)ON=C1C&&&
*Oc1cccc(-c2nc3c([nH]2)C(C)(C)Oc2ccc(C#N)cc2-3)c1&*CC(*)=O&*N1CCN2CCCCC2C1&&&
*S(=O)(=O)c1ccc(C)cc1&*N1CCc2ccccc2C1&&&
*CCCC&*C1=CC=C2C(NCCCCCCCCN(*)CC3=CC(*)=C(*)C(*)=C3)=CC=NC2=C1&*OC&&*OC&*OC&*OC&&
*C=C&*C*&*C*&*C*&*O*&*C1=C(*)C=C(*)C(*)=C1&*Cl&&*C1CCCC(=O)N1*^*C*^*Cl^*C*&&&*C&&&
O=C(COC(=O)C1=CC=CO1)C1=CC=C(N2CCCC2=O)C=C1&&&
*C1=CC=CC=C1&*C1=CC=C2C(=C1)OCC1=NCCCN12&&&
*C12CCC(C(=C)C)C1C1CCC3C4(C)CCC(O)C(*)(C)C4CCC3(C)C1(C)CC2&*C(*)=O&*O*^*CO^*CC(=N)c1ccccc1&&&&&
*NCC&*C1=CC(C2=NC3=NC(*)=NC(*)=C3C=C2)=CC=C1&*N&&*OC&&
*C(=O)N(C)O&*C1=CC(*)=C(S(=O)(=O)N2CCC(*)CC2)C(*)=C1&*Cl&&*Cl&*Br&&
*CCCCC(*)(O)c1ccc(OC)c(OC)c1-c1ccccc1&*N(C)C&&*C1CCNCC1&&
O=C(NNC(=O)C1CC(C2=CC=CC(Cl)=C2)=NO1)C1=CC=CC([N+](=O)[O-])=C1&&&
*OC&*C1=CC=CC=C1NC1=CC=C(*)C(C(=O)NC2=CC=CN=C2)=C1&*Cl&&&
*C1=C2N=C(*)N(O)C(=O)C2=CC=C1&*F&&*O&&
*N(CC)CC&*C1=CC=C(*)C(S(=O)(=O)NC2C3=CC(NC(=O)C4=CC=CS4)=CC=C3OC(*)(*)C2*)=C1&*Cl&&*C&*C&*O&&
CCCCCC1=CC(=O)OC2=C(C)C(OCC(=O)NC3=CC=C(Cl)C=C3)=CC=C12&&&
*C(C)C(=O)NO&*C1=CC=C(OCC2=CC=C(*)C(*)=C2)C=C1&*OC(F)(F)F&&*OCC(F)(F)F&&
CCOCCOC(=O)C(C#N)=NNC1=CC=C([N+](=O)[O-])C=C1[N+](=O)[O-]&&&
*O&*C(*)*&*C*&*O*^*C*^*C1=CC=C(*)C=C1&*N1CCOCC1&*C=C*&&&*C1=CC=C(*)C=C1&*Cl&&&
*C(=O)c1ccc([N+](=O)[O-])cc1&*N1CCC(n2cc(-c3cc(F)cc(F)c3)nn2)CC1&&&
*C&*C1=CCCC2(*)OC2CC2=CC(=O)C(*)=C(C2=O)C1&*C&&*C*^*N1CCN(C2=NC=CC=C2C#N)CC1&&&
*Nc1cc(C)on1&*C(=O)c1ccncc1&&&
*C(=O)c1ccc(N*)cc1&*N*&*C*^*C(*)=O^*C1CCCO1&*C1Cc2ccccc2CN1*&&&*C(*)=O&*O*&*Cc1ccccc1&&&
CC1=CC=C(NC(=O)NC2=NN=C(CC(=O)NC3=CC=C(C4=CC=CC=C4)C=C3)S2)C=C1Cl&&&
*C(=O)c1cc(C(F)(F)F)ccc1Cl&*N1CCN(c2ncccc2N*)CC1&*C(*)=O&*N*&*CC(F)(F)F&&&
*C&*C1=CC=C(*)C(*)=C1&*Cl&&*C*^*O*&*C1=CC=C(*)C=C1&*NC(*)=O&*C1CCN(*)C1&*C*&*C1=CC=C(*)C=C1&*C*&*C1=CC=CC=C1*&*C&&&
*CC=C&*Oc1cccc(C(*)=O)c1&*Nc1ccc(-c2nc3ccccc3[nH]2)cc1Cl&&&
*N1C(=O)C(Cl)=C(Cl)C1=O&*C1C(*)C(*)C1*&*CO&&*O&*O&&
*C1CC(c2ccc(OC)cc2)=NO1&*C*&*N*&*C(=O)c1ccc(C)o1&&&
CCC1=CC=C(N2C(=O)C3=C(C4=CC(C(C)C)=C(O)C(C(C)C)=C4S3)N(CC(=O)C3=CC=C(OC)C(OC)=C3)C2=O)C=C1&&&
*CC&*N(*)*&*C(*)=O&*C1(*)CCc2ccccc2C1^*CC^*CC*&&&*N1CCN(c2cccc(Cl)c2C)CC1&&&
FC(F)(F)C1=CC=CC=C1N1N=NC(C2=CC=CC=N2)=N1&&&
*C(C)c1ccccc1&*N*&*C(=O)c1ccc(C#N)cc1&&&
CCN(CC(=O)NC1=C(F)C=CC=C1F)CC1=CC=C(F)C=C1&&&
*C&*C*&*OC(*)=O&*C1=CC=CC=C1*&*NC(*)=O&*C*&*SC1=NC=CC=N1&&&
*CCSC&*C1=CC=C(C(=O)N2CCN(C3CCC3)CC2)O1&&&
*C&*C1=NN(C2=NN(*)C(*)=N2)C(*)=C1&*C&&*C&*C(*)*^*C&&*NC(*)=O^*C(=O)N1CC(*)(C)C1&*C&&&
*C&*O*&*C1=CC(*)=C(*)C(*)=C1&*NC(*)=O&*C*^*O*^*C1COC2=CC=CC=C2O1&*C^*O*&&&&*C&&&
*Nc1ccccc1Cl&*C1CC2c3ccccc3C1C1C3CC(=NC4CCCCC4)CC21&&&
*N1CCCN(c2cc(=O)n(CC)nc2C)CC1&*C(=O)c1cnn(-c2ccc(OC)cc2)c1&&&
*C(C)(C)C&*C1CCC(*)CC1&*C*&*N(*)*&*C(*)=O&*Nc1ccc(F)c(Cl)c1^*Cc1cccc(Br)c1&&&&
*C&*C1=CC=C(*)N=C1&*C1CN(*)CC1*&*N*&*C1=CC=CN=N1^*C1CC1&&&&
*C&*N(*)*&*C*&*C1CCOCC1^*C1CC2=CC=CC=C2C1(*)*&&*O&&*C1=CC=CC=C1&&
*S(=O)(=O)N(C)C&*C1=CC=C(C(=O)NN=CC2=CC(*)=CC=C2*)C=C1&*Br&&*Br&&
*C&*C1=CC=C(*)C(*)=C1&*NC(*)=O&*C(*)(*)C^*NC1=NC=NC2=CN=C(N3CCN(*)CC3)N=C12^*C&*C1CCN(*)CC1&&*C1=CC=CC=C1^*C&&&&&
CC(C)(C)C1=NN=C(NC(=O)C2=CC=C(Br)O2)S1&&&
*C(=O)OC(=C)C&*C1=CC(C2=CC(=O)C3=C(*)C(*)=C(*)C(*)=C3O2)=CC=C1&*O&&*O&*O&*O&&
*C&*O*&*C1=CC=C(*)C(*)=C1&*C1=NN=C(*)O1&*C1=CC(*)=C(*)C(*)=C1^*O*^*O*&*C*&*C^*O*^*C(=N)N&&&*C*^*O*&&*C(=O)N1CCCC1*&*C*&*C
*C(=O)Cn1ccc(=O)c(C)n1&*N1CCN(C(=S)Nc2ccc(CC(*)=O)cc2)CC1&*N*&*C(Cc1ccccc1)C(=O)O&&&
*C&*NC(*)=O&*C(*)*&*C&&*C1=CC=C(*)C=C1^*O*&*C1CN(*)C1&*C1=CC=NC(*)=C1&*O*&*C*&*C1CC1&&&
*C&*C1=[N+](CC(=O)C2=CC=CC=C2)C2=CC=CC=C2S1&&&
*CCCc1cc(OC)cc2oc3c(c12)C(C)=CC(=O)N3&*N1CCCCC1&&&
CC1=CC=C2C=CC=C(NC(=O)C3=CC=C(N(C)C)C=C3)C2=N1&&&
COC1=CC=C(CC2CN(CCCO)CCC2C(O)(C2=CC=C(OC)C=C2)C2=CC=C(OC)C=C2)C=C1&&&
*C#N&*C(=CC(N1C=CC=CC1=O)=C1[NH]C2=CC=CC=C2S1)C1=NC2=CC=CC=C2[NH]1&&&
*N(CC)CC&*C1=CC=C(C2=NC(=O)C3=CC=CC=C3[NH]2)C=C1&&&
*C1=C(OC2CCN(C(=O)N3CCC(N4CCCCCC4)CC3)CC2)C=C2C=C[NH]C2=C1&*Cl&&&
CN1C=C(C2=C(N3CC(N)C3)C(C(F)(F)F)=NN2C2=CC=CC=C2)C=N1&&&
CCCC(=O)N1CCN(C2=CC=C(CNS(=O)(=O)C3=CC=CC=C3F)C=C2)CC1&&&
CC1=CC=CC(C2=C(C3=CC=CC=N3)N(C)C3=CC(C4=NC(C(C)(C)C)=NN4C)=CC=C23)=N1&&&
CC1=NN(C)C(C)=C1NC(=O)CNCC1=CN2C=CC=C(F)C2=N1&&&
O=C(O)C1C2=CC=C(C3=CC=C(OC4OC(CO)C(O)C(O)C4O)C=C3)C=C2C(C2=CC=C(OC3OC(CO)C(O)C(O)C3O)C=C2)C1C(=O)O&&&
*C&*O*&*C1=CC(*)=C(*)C(*)=C1&*C*&*C1=C2N=NN(*)C2=NC(C#N)=N1^*O*^*N&*C^*O*&&&&*C&&&
*OC&*CCCn1c(S*)nc2cc(C(*)=O)ccc21&*N1CCC(C)CC1&&*Cc1ccc(Cl)c(Cl)c1&&
*C(NC(=O)C=CC1=CC=CC=C1)C(=O)NNC(=O)C=CC1=CC=CC=C1&*CCS&&&
*C&*C(*)*&*C*&*C*^*NC1=NC(=O)C2=C([NH]C=N2)[NH]1^*C*&&&*C*&*O&&&
*C&*C*&*O*&*C1=CC=C(*)C(*)=C1&*C*&*C*^*Cl^*N*&&&*C1=CC=C2N=C(N)N(*)C(=O)C2=C1*&*Cl&&*Cl&&
*C1=CC=C(C(=O)NC2=N[NH]N=N2)C=C1&*F&&&
*=CC1OC(C)([N+](=O)[O-])CO1&*=Cc1ccc(Cl)cc1Cl&&&
*C(C)(C)C&*C1=CC=C(NC(=O)C2=CC=C(NC3=NC4=CC=CC=C4N4C=NN=C34)C=C2)C=C1&&&
CCOC(=O)CCCN1N=C(C)C(C=O)=C1O&&&
*C&*N*&*C1=CC=CC(*)=N1&*C*&*N1CCOCC1*&*C1=COC=C1&&&
*=CCCCCCCCCCC&*=CCCCCCCCCCCCCCCCCCCCCCCCCCC(*)=O&*N*&*C(*)=O&*C1CC(*)C(*)O1&*O*&*C1C(O)C(*)OC(*)C1O^*CO^*N*&&&*C(=O)CCCCC
NC1=C(C(=O)C2=CC=CC=C2)C(C2=CC=C(F)C=C2)=C(C2=CC=NC=C2)S1&&&
*C&*C1=CC=C(S(=O)(=O)N2CCOCC2)C(NC(=O)COC(=O)C2=CC=C(N3CCCC3=O)C=C2)=C1&&&
*C&*C1=CC=C(C(=O)NC2CCCCC2)C=C1NC1=NC=NN2C=C(C(=O)C3=CC=CC=C3)C(*)=C12&*C&&&
*C&*C1=CC(=O)C2=C(C1=O)C(*)=C(COC(=O)C1=CC=CC=C1)N2*&*N&&*O&&
*C1=CC(*)=C2C(=O)OC(*)CC=CC(=O)CCCC2=C1&*O&&*O&*O&&
COCCOC1=CC=CC(C2NC(CC3=C[NH]C4=CC=CC=C34)(C(=O)OC)C3C(=O)N(C)C(=O)C23)=C1&&&
*C(*)=O&*C*&*N1C=C[N+](*)=C1^*C1=CC=CC=C1^*C1=CC=CC=C1&&&&&
*C1=[N+]([O-])C2=CC=CC=C2N(O)C1=O&*C1=NN=C(*)O1&*C1=CC=CC(*)=C1&*Cl&&&
COC(=O)NC1=CC=C(S(=O)(=O)NCC2=CC=CC=C2)C=C1OC&&&
*C&*C*&*C(*)*&*NC(*)=O&*C1=CC=C(*)C=C1^*C1COC2=CC=CC=C2O1^*NS(*)(=O)=O&&&*C1=CC=CS1&&&
*OC&*C1=CC=CC(N2CCN(CC3=NC(=O)C4=CC=CC=C4[NH]3)CC2)=C1&&&
O=C(C1=CN(S(=O)(=O)C2=CC=CC=C2F)C(=O)C2=CC=CC=C12)N1CCCCC1&&&
*NC(*)=O&*C*&*C1CCCN1*^*C1=CC=CC=C1^*C*&&&*C1=CSC=C1&&&
*NC(=O)CCCCCC(=O)NO&*C1=NC(C2=CC=CC=C2)=CS1&&&
COC(=O)C1C(C)S(=O)(=O)C(C(=O)C=CC2=CC=C(Br)C=C2)C1C(=O)OC&&&
*C&*C*&*C*&*C*&*SC1=NN=C(*)N1*&*C*&*NC(*)=O^*C1=COCCO1^*C1=CC=CC=C1*&&&*O*&*C*&*C1=CC=C(*)N=C1&*Cl&&&
*C&*N(*)C&*C*&*C*&*C*&*N1CCCCCCCOCCOCC1&&&
CC(=O)NC1=CC=CC(NC2=NC(C3=CC=C(N(C)C)C=C3)=CN3C=CN=C23)=C1&&&
CN(C)C1CCN(C2=CC=C(C3=CC=CC(NC(=O)C4=NC(C5CC5)=CC=C4NC4=CN=CN=C4)=C3)C=C2)C1&&&
*C&*C1=C2C(*)(*)CCCC2(*)C2=CC=C3C(=C2C1=O)C(*)=CC(=O)O3&*C&&*C&*O&*C&&
*C(=O)c1c(C(C)C)n(Cc2cccc3c2C(F)(F)F)c(N(*)*)n3c1=O&*N*&*C(C#N)c1ccccc1^*CCO&&&*CCO&&
*OC&*C1=CC(*)=C2C(=O)C(C(=O)C3=CC(*)=C(*)C(*)=C3)=COC2=C1&*OC&&*OC&*OC&*OC&&
*C&*C1=CC=CC=C1*&*C1=CC=C2N=CC=C(*)C2=C1&*N*&*C1CC1&&&
*C&*C(*)(C)C&*C1=CC=C(*)C=C1&*C1=CC=C2N=C(*)SC2=C1&*NC(*)=O&*C*&*C1=CC=C(*)C=C1&*NS(*)(=O)=O&*C(*)*&*C*&*C*^*C(=O)O^*S*&&
*=CCCC(C)=O&*=CCC(=O)CC(C)C1CC2CC3(O)C4CC=C5CC(O)CC(O)C5(C)C4CC(O)C3(C)C2(C)O1&&&
*C(=O)CCCC&*C1=CC2=NC(C(=O)N3CCN(*)CC3)=CN2C=C1&*C(=O)OCC&&&
CC(=O)N1CC(NC(=O)CCN2CCCC2)CC(OC2CCCC2)C1CC1=CC=CC=C1&&&
*CC&*Oc1ccccc1-c1cc(C(*)=O)[nH]n1&*N*&*C1CCCCCC1&&&
*C&*C*&*OC(*)=O&*C1=C(*)N(*)N=N1&*C=N*&*C1=C(*)C2=CC=CC=C2[NH]1^*C*^*Cl&*C&&&&&
*OC&*C1=CC=C(COC2=NC(*)=CC=C2CNC2CCN(*)CC2)C=C1&*C&&*CC(C)C&&
*C&*O*&*C*&*C*&*C(*)*&*C1=NN=NN1*&*C1CCCC1^*N(*)*&&*C*&*C1=CC=CS1^*C(*)C1=CC=CC=C1&&*C1=NN=NN1*&*C*&*C1=CC=CC=C1&&&
*C&*O*&*C1=CC=C(*)C(*)=C1&*C*&*C*^*O*^*OC(=O)N(*)C(*)=O&*C&*C(*)*&&&*C^*C(*)(C)C&*NC(*)=O^*C&*C1CC2=CC=CC=C2C1*&&&*O*&*C*
*C(=O)C(O)N=C1CCCCCN1&*N*&*CCCCCC(=O)NO&&&
*C&*C1=NN=C2C3=CC=CC=C3C(N3CCN(*)CC3)=NN12&*C1=CC=CC=C1&&&
O=C(C=CC1=CC=C(O)C=C1)OC1CCC(O)CC1O&&&
*NC(*)=O&*C1=CC=C(*)C(*)=C1&*Cl^*C1=NOC(*)C1&*Cl^*C1=CC=CC=C1*&&&*Cl&&&
*C&*C1=CC=C(*)C(NC(=O)CSC2=NC(=O)N(CC3=CC=CO3)C3=C2CCC3)=C1&*Cl&&&
CCC1=CC2=C(C(C)C)N=CN=C2S1&&&
*C#N&*C1=CC(*)=C2C(*)=C(*)C(=N)N2[NH]1&*C1=CC=C(*)C=C1&*Cl^*N&&&*NC#N&&
*NC&*C1=CC=C(C(=O)C2=CN(C3=CC=C(CC(*)NC(=O)C4NC5CCC4C5)C=C3)C3=CC(*)=CC=C23)C=C1&*Cl&&*Cl&&
*Cc1ccc(C(C)(C)C)cc1&*N1C(=O)C(*)N(*)S1(=O)=O&*Cc1ccccc1&&*Cc1ccccc1&&
CC1(C)C(=NNC(=S)NC2=CC=CC(Cl)=C2)N=C2SCCCN21&&&
C=CCC1=CC(CO)=C(OC2CCCC2)C=C1OC(C)=O&&&
*OCC=C(C)C&*C1=CC=C(C2=C(*)C(=O)C3=C(O2)C(*)=C(*)C=C3*)C=C1&*OCCO&&*O&*O&*O&&
*C12CCCC(n3cnc4c(N)ncnc43)C1O2&*CO&&&
*Sc1nc2ccccc2n1CC&*CC(*)=O&*N*&*Cc1sccc1C&&&
*Nc1ncc2cc(-c3c(C)cccc3C)c(=O)n(C)c2n1&*Cc1ccc(C(F)(F)F)cc1&&&
COC1=CC=C(CCNC2=NC(SCC3=CC=CC(C)=C3)=NC3=C2C=NN3C2=CC=CC=C2)C=C1OC&&&
*C&*C1C(=O)CCC2C1(*)CCC(*)C21CCC(=O)O1&*C&&*C=NO&&
*CNC(=O)C(C)(C)C&*C1=CC=C(CN2C(*)=CN=C2*)C(*)=C1&*[N+](=O)[O-]&&*F&*Cl&&
*C(=O)CC&*N1C2Cc3ccc(O)c4c3C1(CCN2*)CC(*)C2OCCOC24&*C*&*C1CC1^*N*&&*C(*)=O&*Nc1c(C(C)C)cccc1C(C)C&&&
*C(C)=O&*N*&*C1C(O)C=C(C(O)C(O)CO)CC1O&&&
*CC&*C1Nc2ccc(C(N)=O)cc2C2C=CCC12&&&
*C&*C*&*C*&*C*&*C*&*C*&*C*&*C*&*C*&*C*&*CCCC*&*C*&*C*&*C*&*C*&*C*&*C*&*C*&*C*&*NC(*)=O&*C(*)*&*C*&*OP(=O)(O)O*^*C*^*C*&*O
*N(C)C&*C1=CC=C(N2N=CC3=C2N=CN=C3N2CCC(*)CC2)C=C1&*Cl&&&
*=C(C)C&*=CCc1c(O)c2c(c(O)c1C=O)OC13C(=O)c4cccc(O)c4C(=O)C1(O)C2=O&&&
*C&*N(*)*&*C*&*C*^*C*^*O*&*C*&*C*&*N*&*C*&*C1=CC=C2C(*)=CC=NC2=C1&*C1=CC=CC(*)=C1&*Cl&*O*&&&*C*&*C(*)(F)F&*F&&&
*C(=O)O&*C*&*C*&*NC(*)=O&*C*&*C(*)*&*C1=CC=CC=C1&&*C1=CC=CC=C1&&
*C(=O)OC&*C1=CC=C2C(=C1)C(=O)C(=O)N2CC1=CN(C(*)CCC(=O)OC2C(*)OC(OC3C(*)CC(OC4OC(*)C(*)C(*)C4*)OC3*)C(*)C2*)N=N1&*C&&*C&*C
*C&*C1=CC=C(C2=C(*)C(*)=NC(*)=C2*)C(*)=C1&*C#N&&*F&*C&*OCC(C)C&*CN&&
*C(*)=O&*O*&*Cc1ccccc1^*N*&&*C(Cc1ccccc1)C(*)=O&*O*&*C1(*)CCCC1&*CCc1ccccc1&&&
*C&*C1=CC=CC(*)=C1CC(*)C(=O)N1CC2=CC=CC=C2CC1*&*C&&*N&*C(=O)NC(CCCCN)C(=O)O&&
*CC&*C1=C(*)C2=C(S1)N(*)C(=O)N(*)C2=O&*CC(=O)C1=CC=CC=C1&&*C(=O)OC&*C&&
*-&*O*&*C1=CC=C(*)C=C1&*C1(*)CCCCCC1&*C(=O)N1CCC2(CC1)CC1=CN(*)N=C1C(=O)N2&*C(*)(C)C&*C&&&
CC(C)=CCCC(C)=CCCC(C)=CCOC(=O)OCC1CC1&&&
CC1=CC=C(CN2CCC(C3=CC=CC=C3)CC2)C=C1NC(=O)C1=CC=C(Cl)C=C1Cl&&&
COC1=CC=C(C=C(C#N)C(=O)NC2=CC=C(Br)C=C2)C=C1&&&
*N1CCN(c2ccc(C)cc2)CC1&*S(=O)(=O)c1c(C)nc2sc(C)nn2c1=O&&&
*N1CCN(C2=Cc3ccc(OC)cc3CC2)CC1&*CC*&*N1CCN(*)C1=O&*CCC*&*N(*)c1ccccc1&*Cc1ccc(C)s1&&&
*CN&*C1=CC=C(NC(=O)C2=CC=C(S(=O)(=O)NCC3=CC=CO3)C=C2)C=C1&&&
*C&*C1=CC=C(C(NC(=O)C2=CC=CN=C2)NC(=O)C2CCCC2)C=C1&&&
*C(=O)c1cnc(Nc2cccc(F)c2)c2ccnn12&*N*&*C*&*C1COCCO1&&&
*[N+](=O)[O-]&*C1=CC=C(*)C(*)=C1&*C=NNC(*)=S&*C1=CC=C2C=C(*)C=CC2=C1^*Cl^*O&&&&&
*C(=O)c1ccc2[nH]c(-c3cc(-c4ccc(CC(*)=O)cc4)cnc3N)nc2c1&*N*&*CCC*^*N*^*N1CCOCC1&*CCC(=O)O&&&&&
*C&*C*&*C*&*C*&*SC1=NN=C(*)N1*&*C*&*NC(*)=O^*C1=CC=CN=C1^*C*&&&*C*&*C1=CC=CC=C1&&&
*C1=CC(*)=C2C(=O)N(CC(=O)NC(*)CC3=CC=CC=C3)C(=O)C2=C1&*CO&&*I&*I&&
*=Cc1c(-c2ccc(C#N)cc2)nn(C)c1Oc1ccc(F)cc1&*=C(C#N)C(*)=O&*N1CCOCC1&&&
*OC&*C1=CC=C(CN(*)C(=O)C2=CC(S(=O)(=O)N3CCN(*)CC3)=CC=C2)C=C1*&*C&&*C&*OCC(=O)N(C)C&&
*C&*C*&*C1=CC=C(*)C=C1&*O*&*C1=CC2=C3C(=C1)CCN3C(=O)CC2&&&
*C&*C(=O)N(*)*&*C*&*C*^*C1=CC=C2C=CC=CC2=C1^*C*&&&*O*&*C1=CC=CC(*)=C1&*C1(*)N=N1&*C(*)(F)F&*F&&&
*C&*C1=CC=C(C#CC2=CC=C(C3=NC(*)=CC=C3)S2)C=C1&*S(C)(=O)=O&&&
*C&*C1=CC=CC(OCC2=NN=C(NC(=O)CC3=CC=CC=C3)S2)=C1&&&
*C&*O*&*C1=CC2=C(C=C1*)C(=O)C(*)=C(*)[NH]2&*C(*)(C)C&*C^*C1=CC=C(*)C(*)=C1&&*Cl^*Cl&*Cl&&&&
*C(C=O)CC(=O)O&*N*&*C(*)=O&*O*&*Cc1ccccc1&&&
*C&*C*&*OC(*)=O&*C1=C(*)C(*)=C(*)[NH]1&*C&&*C(*)=O^*C*^*C^*OC(*)=O&&&*C=C*&*C1=CC=C(*)C(*)=C1&*O*&*C^*O*&&*C&&&
*C&*C*&*C*&*C*&*O*&*C1=CC=CC=C1*&*NC(*)=O&*C*&*NC(*)=O&*C1CCCC1&&&
*OC&*C1=CC=C(C=C2C(=N)N3N=C(CC(=O)NCCC4=CC=CC=C4)SC3=NC2=O)C=C1&&&
*C&*C1=CC=C(C(*)NC(=O)C2=CC(=O)C3=CC=C(C(=O)NCC4=CC=CO4)C=C3O2)C=C1&*C(C)C&&&
*NC(*)=O&*C*&*SC1=NN2C(*)=NN=C2C=C1^*C*^*C1=CC=CC=N1&*C1=CC=CC=C1&&&&&
CCC(NC(=O)OC(C)(C)C)C1=C(C)N=C(NC2=C(C)C=C(C)C=C2C)N=C1C&&&
*C&*C*&*C1=C2COC(=O)C2=C(*)C2=C1OC1=CC3=C(C=C12)OCO3&*C&&&
C1=NN(C2=NC=NC3=C2C=C[NH]3)C=C1&&&
CCCC1=C(C2=CC=C(O)C=C2)C(=O)OC2=CC(OC)=CC=C12&&&
CCCOC1=CC=C2N=C(C)SC2=C1&&&
*Nc1ccc(S(N)(=O)=O)cc1C&*C(=O)C*&*N(*)*&*CC(*)=O&*O*^*CC(=O)O^*C(C)(C)C&&&&&
*N1C(=O)NC2(CC(C)CC(C)C2)C1=O&*CC(*)=O&*Oc1ccc2c(c1)OCO2&&&
*CCP(=O)(CO*)O*&*CC*&*O*^*O*^*CC*&*CC*^*CCc1ccccc1^*O*&*N*&&&*CCc1ccccc1&*CC*&&&*N*&*CCS&&&
*C(=O)OC&*C1=C(*)C(C2=CC=C(*)C(*)=C2)C(*)=C(*)N1&*C&&*C&*C(=O)OC&*F&*Cl&&
*C(=O)c1nnc(-c2ccccc2C)o1&*Nc1noc(C)c1Br&&&
*OC&*C1=CC=C(N2C=C(C3=CC=C(OC4OC(*)C(*)C(*)C4*)C(*)=C3)N=N2)C=C1&*COC(C)=O&&*OC(C)=O&*OC(C)=O&*OC(C)=O&*C&&
*C&*C1=C(*)C2=CC=CC=C2[NH]1&*OC(*)=O&*NC1=NC(N2CCC(*)CC2)=NC(*)=C1&*C(*)*&*C*^*C*^*C*^*C(=O)O^*C1=CC=CC=C1&*C(=O)O&&&&&&&
*C(*)=O&*Oc1ccccc1Cl&&*N*^*C(Cc1ccccc1)CCc1ccccc1&&&
*OCCCCCC&*C1=CC=C(CNC(=O)C2CCC(=O)NC2)C=C1*&*CCC(=O)O&&&
*C&*O*&*C1=CC=C(*)C(*)=C1&*F&&*C1=CC=C(*)C=C1^*C1=CN(*)N=N1&*C*&*N*&*C1CCCC1&&&
O=S(=O)(NC1=CC=C(C2=CN=CC(N3CCC(O)CC3)=N2)C=C1)C1=CC=CS1&&&
*C&*C(*)=O&*C1=C(*)C(=O)C(C(C)=O)=C(C)C1=O&*C&&&
*OC&*C1=CC=C(C(=O)NC2=NC(*)=CS2)C(*)=C1&*NC(C)=O&&*OC&&
*C&*O*&*C1=CC=CC(*)=C1&*C*&*N1CCC(*)(*)CC1&*O&&*C*^*C1=CN(*)N=C1&*C&&&
*N1C=CC(=O)[NH]C1=O&*C1CC(*)C(*)O1&*C*&*OP(*)(=O)O^*C*^*C*&*OP(=O)(O)O*&*OP(=O)(O)O&*C*&&&*C1OC(*)C(*)C1*&*C1=C2N=CN(*)C2=NC
*C(=O)c1cc(=O)[nH]c2ccc(O)cc12&*N*&*CCc1ccccc1Cl&&&
CC1=CC(C(=O)N=C(N)N)=CC=C1Cl&&&
*C&*C(*)*&*NC1=NC=CC(N2C(=O)OCC2*)=N1&*C(*)C^*C1=CC=CC=C1^*C&&&&&
*C#C&*C1=CC2=CN(*)C(=O)N=C2O1&*C1CC(*)C(*)O1&*O&&*C*^*OC(*)=O&*C&&&
*C&*C(=O)N(*)C&*C*&*SC1=NC(*)=NO1&*C*&*NC(*)=O&*C1=CC=C(*)C=C1&*Br&&&
*C&*C(=O)N1CCC(*)CC1&*C*&*C1C(=O)N(*)C2=CC=CC=C2N(*)C1=O&*NC(=O)N*&*C1=CC=CC(*)=C1^*C1=CC=CC=C1^*C&&&&&
*C&*C1=CC(C(=O)N=C2SC3=CC(*)=CN=C3N2CC2=CC=C(*)C=C2*)=CC=C1&*C(F)(F)F&&*C(C)(C)C&*Cl&&
*C&*C1=CC=C(S(=O)(=O)N2C3=CC=CC=C3NC(=O)C2*)C=C1&*C(=O)O&&&
*C&*C1=NC2=C(C3=NC(C(=O)N4CCN(*)CC4)=CN3*)C=CC=C2O1&*C&&*C&&
*NC(C)=O&*C1=CC=C(C=C2N=C(C3=CC=C(*)C=C3)OC2=O)C=C1&*[N+](=O)[O-]&&&
*=CCCCCCCCCCCCCCC&*=CCCCCCCCCCCCCC(O)C(O)C(*)CO&*N*&*C(=O)CS(=O)C1=CC(C)(C)N(O)C1(C)C&&&
COC1=CC=C(Cl)C=C1NC(=N)NC(=O)CCCN1C=CN=C1&&&
*C(C)C&*C1=CC=CC(*)=C1OC(=O)C(*)N1C(=O)C2=CC=CC=C2C1=O&*C(C)C&&*Br&&
*C(=O)OCC&*C1=CC=C(C2=C(*)C(*)=NC(*)=C2*)C=C1&*Br&&*CC&*I&*Cl&&
*C(=O)OC&*C1=CC(C(=O)NC2=CC(*)=CC=C2*)=CC=C1&*OC&&*[N+](=O)[O-]&&
*CC&*C1=CC2=C(NC3=CC=C(N4CCN(*)CC4)C=C3)C3=C(N=C2C=C1)N(*)[NH]C3=O&*O&&*CC(N)=O&&
CCCCN(CC(=O)NC(C)(C)C)C(=O)CSC1=NC2=CC=C(NC(=O)C3=CC=CS3)C=C2S1&&&
CCCCCCCCCCCCCCCC(=O)NC(CO)C(=O)NC(C(=O)NC(CC(=O)O)C(=O)NC(CC1=CC=C(F)C=C1)C(=O)O)C(C)O&&&
CNC(=O)C1=C(NC(=O)C2=C(N)SC(C3=CC=CC=C3C(F)(F)F)=C2)C=C(C(C)(C)C)S1&&&
*Cl&*C1=CC=C(CSC(=S)NC2=CC=CC=C2)C(*)=C1&*Cl&&&
CC1=CC=C(N2C=CN=C(SCC(=O)NC3=CC=CC(C)=C3)C2=O)C(C)=C1&&&
*CC=NNC(=O)c1ccc(O)cc1O&*Nc1ccccc1&&&
*C=C&*C*&*C1(*)CCOC(*)(C)C1&*SC1=NC2=CC=CC=C2O1&&*C&&
*OCC&*C1=CC=C(C2=NC(*)=NC(NCC3=CC=C(C(=O)NC4=CC(*)=CC=C4*)C=C3)=N2)C=C1&*C&&*F&*S(C)(=O)=O&&
O=C(CSCC1=CC=C(OC(F)F)C=C1)NCC1=CC=CC=C1&&&
*CCn1c(=O)oc2ncccc21&*C1CCN(*)CC1&*Cc1ccccc1&&&
O=C(CSC1=NC(=O)C2=C([NH]1)SC=C2C1=CC=CC=C1)NC1=C(C2=NC3=CC=CC=C3S2)C=CS1&&&
*NC(=O)O*&*C(*)*&*C*^*C*^*C1=CC=CC=C1^*C(*)*^*C1=CN(*)N=N1&&&*O&*C1=CC=C(*)C=C1&&*C*^*Cl&*O*&&&*C1=CC=C(*)C(*)=C1&*Cl&&*Cl&&
*C&*C1=CC=C(CN2CC(C(=O)NCCCN3C=CN=C3)CCC2=O)C=C1&&&
*NC&*C1=NC(*)=NC(*)=N1&*NC(C)C&&*NC(C)C&&
CC1=CC=C(NC(=O)C2=CC=CC(N)=C2C#N)C=C1NC1=NC=NC2=CN=C(NC3CCN(C)CC3)N=C12&&&
*OC&*C1=CC2=C(C3=C1C(=O)C1=CC4=CC=CC=C4C=C1N3*)C(OC(=O)C(*)C(*)(*)OCC1=CC=CC=C1)C(*)(*)O2&*C&&*N&*C&*C&*C&*C&&
*CC&*O*&*C(*)=O&*C1CCN(*)CC1&*C(=O)C*&*Sc1ccsc1[N+](=O)[O-]&&&
COC(=O)C1=C[NH]C2=C(C=CC=C2C2=CC=C(N)C=C2)C1=O&&&
*C&*C*&*C*&*C*&*C1=CC2=C(C=C1*)C1=CC=CC=C1C2&*C(*)=O&*C(*)*&*C*&*C^*NC(*)=O&&*C*&*C*&*C1=CC=C(*)C=C1&*OC(*)=O&*C*&*C(*)*&
*C(=O)Cc1ccc(-c2ccc(S(C)(=O)=O)cc2)cc1&*Nc1ncc(-c2ccccn2)s1&&&
*C&*OC(*)=O&*C1=CC=C(*)C(*)=C1&*C1C(=O)N(*)C1*&*C1=CC=C(*)C=C1^*O^*O*^*C1=CC(*)=C(*)C(*)=C1&&*C&*O*&&&*C^*O*&&*C^*O*&&*C&
O=[N+]([O-])C1=CC=C(C=NO)N=C1NCC(O)C1=CC=CC=C1&&&
*N1CCN(c2nc(C)nc3c2CN(c2cnc(Cl)c(C)c2)CC3)CC1C&*C(*)=O&*C1CCCO1&&&
*C&*OC1=NC(*)=NC=C1*&*C1=CC=NC(*)=C1&*O*^*C1=C[NH]C(*)=C1^*C1CCOCC1&*NC(*)=O&&&*C*&*C*&*O&&&
O=C(CCCN1C=CN=C1)N1CCC(CC2=CC=CC=C2)CC1&&&
*C&*C*&*O*&*C1=CC=CC=C1*&*NS(*)(=O)=O&*C1=CC=CC(*)=C1&*C(=O)N1CCCCC1&&&
*C&*C1=C(*)SC=C1&*C=NNC(*)=O&*C1=C(*)C2=CC=CC=C2S1&*Cl&&&
*C(=O)NCCCC&*C1=CC=C(N2CCN(CC(*)COC3=CC=CC4=NC=CC=C34)CC2)C=C1&*O&&&
*C&*C1=CC=C(*)C=C1&*C=C*&*C(=O)NC1=NCCS1&&&
*Nc1nnc(CC)s1&*C(=O)CC*&*Oc1ccc(Cl)cc1&&&
CC1=CCCC(C)=CC(OCC=C(C)C)C2CC3OC3(C)C1C2=O&&&
*CC=C(C)C&*C(C=CC1C(*)C1(*)*)=CC(=O)C1=CC=C(*)C(*)=C1*&*C&&*C&*C&*C&*O&*O&&
*C&*C*&*C1=CC=C(*)O1&*C(=O)N1CC2=CC=CC=C2OC2=CC=CC=C21&&&
O=C(NCC1=CC=CC=C1)C1=CC=CC2=C1OC(C1=CC=CC(O)=C1)=CC2=O&&&
*C&*C*&*SC1=NC(*)=C(*)N1*&*C1=CC=C(*)C=C1&*O*^*C^*C&&*C1=CC=CC(*)=C1&&*O*&*C*&*C1=CC=CC=N1&&&
COC1=CC=C(C(=O)N2CCC3CN(C4=NC=CC(C)=N4)C3C2)C(OC)=C1&&&
*CCCCCC(=O)c1nc2ccccc2o1&*C1CCN(*)CC1&*Cc1ccccc1&&&
*C&*C1=CC=C(*)C(*)=C1&*C*&*C1CCN(*)CC1^*NC(*)=O^*C*&*C1=CC2=C(N=C(N)C3=CC=CC=C32)S1&*NN=C(*)*&&&*C&&*C1CCNCC1&&
COC1=CC=C([N+](=O)[O-])C=C1NC(=O)CN1C(=O)CCC1=O&&&
*C1COc2nc([N+](=O)[O-])cn2C1&*N*&*C1CCN(*)CC1&*Cc1cccc(OC(F)(F)F)c1&&&
*C(*)=O&*C=C(*)*&*S^*C*&*C1=CC=CC=C1*^*C1=CC=CC=C1*&*C*&*[N+](=O)[O-]&*C1=CC=CC=C1*&&&*C(*)(F)F&*F&&&
*C(=O)Cc1cccc(N)c1&*N*&*CC(*)=O&*N*&*CC*&*N*&*CC(O)C*&*Oc1ccc(O)c2c1CCC(=O)N2&&&
*C&*O*&*C1=CC(*)=C(*)C(*)=C1&*C=C*&*C1=CC=CC=C1^*O*&&*C^*C=C*&&*C(*)=O&*C&&&
CC(=O)C1=NOC(C2=CN3C(CC4=CC=CC=C4)=C(C4=CC=CC=C4)N=C3C=C2)=N1&&&
*C&*N1CCN(C(=O)C2=CC=CC=C2NC2=CC=NC3=C=C(C4=CC=C5OCOC5=C4)C=C23)CC1&&&
*C(=O)Cc1ncc(CCC(=O)O)c2ccccc12&*N*&*CCc1ccccc1F&&&
*C&*C*&*O*&*C1=CC=C(*)C=C1&*C*&*C1=NOC(*)=C1&*C=C1CN(*)CC(=CC2=CC=C(OCC)C=C2)C1=O&*C1=CC=C(*)C=C1&*OCC&&&
*Oc1ccccc1&*CC*&*Oc1ccc2c(c1)C(C1(c3ccccc3)CCCC1)NCC2&&&
*C&*C1CNC2=C(C(=O)N=C(N)N2*)N1*&*C*&*NC(*)=O^*C1=CC=C(*)C=C1^*C*&*NC(*)=O&*C*&*C*&*O&*C1=CC=CO1&&&&&
O=C(O)CCCN1CCC2=C(OCCOC3=CC=C(Cl)C=C3)C=CC=C2C1=O&&&
*C(C)=O&*O*&*C1C2OC3(c4ccccc4Oc4ccccc43)OC2C2C3C=CC(C4C5(C=CC(=O)CC5)C5(C)Cc6ccccc6N(CC=C(C)C)C5c6ccc(F)cc6C(C)(C)C(O*)(O
*C&*O*&*C1=CC=C(*)C=C1&*N1CCN(*)CC1&*C1=CC2=C(N=CN=C2N2CCN(*)CC2)O1&*C1=CC=C(*)C(*)=C1&*O*&*C1CCOC1^*Cl&&&&
N#CC1=CC(Br)=C(C2=CC=C(C(=O)O)C(O)=C2)C=C1C(F)(F)F&&&
CN(C(=O)CC1CCCCC1)C1CCN(CCC2=CC=CC=C2)CC1&&&
*[N+](=O)[O-]&*C1=CC=C(CCOC2OC(*)C(*)C(*)C2*)C(*)=C1&*CO&&*O&*O&*O&*[N+](=O)[O-]&&
*OC&*C1=CC=C(C(=O)N2CCN(C(=O)C3CCN(C(=O)C4=CC=CS4)CC3)CC2)C=C1&&&
*CCc1cccc(OC)c1&*N*&*C(=O)Cc1cc(C(F)(F)F)cc(C(F)(F)F)c1&&&
*C1=CC=C2OC(=O)C=C(*)C2=C1&*C*&*N1CCN(*)CC1^*Cl^*C*&&&*C1=CC=CC=C1&&&
*N1CC(c2nccnc2-c2ccc(OC)cc2C)C1&*S(=O)(=O)c1cccs1&&&
*C&*C1=CC=C(*)C(*)=C1&*NC(*)=O&*C*^*C^*C*&&&*C1=C[NH]C=N1&&&
O=C(CSC1=NC(C2=CC=C(Cl)C=C2)=N[NH]1)NC1=NN=CS1&&&
*C&*O*&*C1=CC=C(*)C(*)=C1&*C1=CC2=CC=CC=C2[NH]1&&*O*^*C&&&
CC(C)(C)C1=CC=CC(C2=CC(NC(=O)C3CNC(=O)N3)=NN2C2=CC=CC(F)=C2F)=C1&&&
*C&*O*&*C1=CC(*)=C2N=C3C=CC=CC3=C(*)C2=C1&*Cl&&*N*^*C(*)*&*C*&*S^*C*&&*C*&*C1=CC=CC=C1&&&
*C(=O)OC&*C1=CC=C(OC2=CC=C(C(*)OC3=CC=CC=C3)C=N2)C=C1&*F&&&
CC(C)(C)OC(=O)NC(CC1=CC=CC=C1)C(=O)N(CC1=CC=CC=C1)OC(=O)C(C)(C)C&&&
*F&*C1=CC=CC(*)=C1*&*Cl&&*C*^*SC1=NC2=CC=CC=C2N1C1=NC(N*)=NC(N*)=N1&*C1=CC=CC=C1&&*C1=CC=CC(*)=C1*^*Cl&&*Cl&&
COC1=CC(OC)=CC(C2=CC(C(=O)NC3=C(C#N)C4=C(CCC(C)C4)S3)=NO2)=C1&&&
*OCC&*C1=CC=C(SC2=CC=C(C3=CC=CC=C3*)C=C2*)C=C1&*CC(=O)O&&*C#N&&
*C(=O)CCC&*Oc1c(C2(C)CO2)ccc2c1Cc1ccccc1C2(C)C&&&
*C&*C*&*C*&*C(*)=O&*C1=C(*)C(*)(C)CCC1&*C&&*C&&
*C&*OC(*)=O&*C1=NC2=CC=CC=C2C(*)=C1&*C(*)(C)C&*C&&&
O=P(O)(O)C(O)(CCC1CCCC2=CC=CC=C21)P(=O)(O)O&&&
CN(C)CC1=C(C(=O)N2CCCCC2)SC2=C1C(=O)N(CC1=CC=CC(Cl)=C1)C=N2&&&
FC1=CC=CC=C1NC1=NC=C2CSC3=NC=C(C4=CC=CC=C4)C=C3C2=N1&&&
CCC1=NC=NC(C2=CC=C(C(=O)N3CCOCC3)C(F)=C2)=C1C#CC1=CC=C(N)N=C1&&&
*C(C)=O&*O*&*C1C(=*)C2OC(c3ccoc3)OC2C2(C)OC12&*=CC1C2OC2C(*)C2(C)C(O)CCC(C)(C)C12&*O*&*C(C)=O&&&
*C&*C1CC2=CC=CC=C2N1*&*C*&*NC(*)=O&*C1=CC=C(*)C(*)=C1&*Cl&&*Cl&&
*C&*C(*)C&*C1=CC=CC(*)=C1*&*C(*)C&*C^*OC1=NC=CC(*)=N1&&*C1=CC=C(*)C(*)=C1&*C(=O)O&&*O&&
CC(=O)C1=CC=C(C(=O)N2CCN(C)C(CN3CCCC3)C2)C=C1&&&
*OC&*C1=NC=CC=C1C1CCCCCN1C(=O)CSC1=NN=CN1*&*C&&&
*Cc1ccc(N)nc1C&*N*&*C(=O)C1(O)CSCc2c(O*)c(C(N)=O)cc(O*)c21&*CC(F)(F)F&&*Cc1cccc(-c2ccc(C(*)=O)cc2)c1^*N(C)C&&&
*CCC(C)C&*C1=CN(C2CN(CC3=CN(*)N=N3)C2)C(=O)[NH]C1=O&*C&&&
C(=CC1=CN(CC2=CC=CC=C2)N=N1)C1=CC=CC=C1&&&
COC1=CC=C2C(=C1)N=CN2C1CCCN(C(=O)CC(CO)CC2=CC=C(F)C(F)=C2)C1&&&
*C&*C1=CC(S(=O)(=O)N2CC3C(=O)CC(*)(C2)C3(*)*)=CC=C1&*C&&*C&*Cl&&
*N=C(N)N&*C*&*C*&*C*&*C1=CC=CO1&&&
*C&*C*&*O*&*C1=CC(*)=C(*)C(*)=C1*&*C*&*N*^*F^*C*&&*F^*C*&&*Cl^*C*&&&*C*&*C*&*N*&*C1=CC=C(*)C2=NON=C12&*[N+](=O)[O-]&&&
O=C(COC1=CC=C2C3=C(CCCC3)C(=O)OC2=C1)N(CCC1=CC=CC=C1)C1CCS(=O)(=O)C1&&&
*CC(C)O&*N1C=C(C2=CN=C3C(N4CCOCC4)=NC=CN23)C2=CC=CC=C21&&&
*C&*C*&*N(CC)S(*)(=O)=O&*C1=CC=C(*)C=C1&*NC1=NC=CC=C1*&*C(*)=O&*C1=CC=CC=C1&&&
O=C1CCCCCCC(=O)OC2CC(=O)N1C2CC1=CC=C(O)C=C1&&&
COC1=CC(N2CCN(C(=O)C3=CC=CO3)CC2)=CC=C1NC1=NC=C(C(F)(F)F)C(OC2=CC=CC3=C2C(=O)N(C)C3)=N1&&&
*C(=O)O&*C*&*C1=CN=C2C(=C1)NC(=O)C2*&*NC1=NC(N*)=NC=C1*&*C1=CC=CC(*)=C1&*C(*)(F)F^*Cl^*F&&&&&
*CC(*)=O&*N1CCN(*)CC1&*CC=*^*N1CCCCC1^*=Cc1ccccc1&&&&&
COC1=CC=C(CC(=O)NC2=C3CS(=O)CC3=NN2C2=CC=C(Br)C=C2C)C=C1&&&
*CCCC&*N(*)*&*CC&&*CC#CCC(O)(P(=O)(O)O)P(=O)(O)O&&
CC1=C(CCNC(=O)CN2C(SCC3=CC=CC=N3)=NC(C3=CC=C(Cl)C=N3)=CC2=O)N=C(C2=CC=C(C(C)(C)C)C=C2)O1&&&
*C&*O*&*C1=CC=CC(*)=C1&*C1=NOC(*)=N1&*C*&*N1N=C(C(=O)N2CCC3=CC=CC=C32)C2=C1CCCC2&&&
*OC&*C1=CC=C(N2C(=O)C(*)N(CC3=CC=C4OCOC4=C3)C2=S)C=C1&*C&&&
*C&*N1C(=O)CCC2(*)C3=CC=CC=C3CCC12&*C1=CC=CC(*)=C1&*Cl&&&
*C=CC(=O)OC(C)C&*C1=CC=CC(C(=O)N2CCN(C3=CC=C(*)C=N3)CC2)=C1&*Cl&&&
*C&*C*&*N(*)*&*C*&*C*^*C*^*C1=CC=CC=C1&*C1=C(*)N2C(*)=C(*)C(*)=C2C=C1&&&*C&&*C&*C&*C&&
*C(CC(O)C(F)(F)F)C(N)=O&*N*&*C(=O)C(*)Cc1ccc(O*)cc1&*Cc1ccccc1&&*N*^*C(*)=O&*O*&*Cc1ccccc1&&&
COC1=C(C(=O)N2CCOCC2)SC(C2=CC=CC(S(C)(=O)=O)=C2)=N1&&&
*C&*C1=NC(CN2CCCC2C2=CN(*)N=C2)=NO1&*C(C)(C)C&&&
*C&*O*&*C1=CC=C(*)C(*)=C1&*N1CCOCC1&&*NC1=NC2=C(C(=O)N(*)C(=O)N2*)N1*^*C&&*C&*C*^*C1=CC=CC(*)=C1&*F&&&
CC(C)=CCCC(C)=CCCC(C)=CCSC(C)C(=O)NC(CCCN)C(=O)O&&&
*CC(C)(C)C(=O)O&*N*&*C(=O)c1ccc(Cl)c(S*)c1&*Cc1ccccc1&&&
*OC&*C1=CC=C(NC2=CC=C3C=CC=C(*)C3=N2)C=C1&*O&&&
*CN(C)CC&*C1=CC2=CC(NC(=O)C3=CC4=CC=CC=C4O3)=CN=C2[NH]1&&&
*C&*N1COC2=CC3=C(C=C2C1)COC1C2=CC4=C(C=C2C(C2=CC(OCCCC4=O)=C3OCC2)C2COC(=O)C21)OCO4&&&
*C&*S(*)=O&*C1=CC=C(*)C=C1&*C1=CN(*)N=N1&*C*&*NC(*)=O&*C*&*C*&*C*&*N1CCCC1=O&&&
*OC&*C1=CC=C(*)C(NC(=O)CSC2=NC3=C(OC4=CC=CC=C43)C(=O)N2*)=C1&*C&&*CCN(C)C&&
*C=C&*C*&*ON(*)C(*)=O&*C*&*C^*C*&&*C*&*C*&*C*&*C*&*C*&*CCCCCC*&*C*&*C*&*ON(*)P(=O)([O-])OCC&*C*&*C*&*Cl&&&
*C&*C1=CC=C2CCN(*)CC2=C1&*N*&*C1=CC=C2C(*)=C3C=CC=CC3=NC2=C1&*N*&*C1=C(*)C(=O)C1=O&*N*&*C*&*C*&*C*&*N1CCOCC1&&&
*F&*C1=CC=C(*)C=C1&*C1=CN2C(*)=CN=C2C=C1&*C1=CC=C(*)C=C1&*N1CCOCC1&&&
*C&*C*&*O*&*C1=CC=C(*)C(*)=C1&*C=NNC(=S)N*&*C*^*O^*C*&&&*O*&*C&&&
CC1=NC2=NC(C)=NN2C(NCCCN2C=CN=C2)=C1&&&
*C&*N*&*NC1=NC2=CC=C(*)C=C2C(*)=NC1*&*C*&*C*^*C^*C*&&*C^*C1=CC=CC=C1&&&&&
*C&*C1(*)ON2C3=CC=CC=C3S(=O)CC2O1&*C&&&
*NC(*)=O&*C*&*C*^*C1=CC=CC=C1*^*C*&*C*&*NC(*)=O&*C1=C[NH]C=N1&*C(*)*&&&*O&&*C(*)*^*C*&*C1=CC=CC=C1^*NC(*)=O&&*C(*)*&*C*&*C1=
O=C(CCN1CCN(C2=CC=C(F)C=C2)CC1)C1CC2=CC=CC=C2CN1&&&
*C(=O)O&*C1=CC=C(NC(=O)C2(*)CCN(C3=NC=NC4=C3C=C[NH]4)CC2)C=C1&*OC(F)F&&&
NC(=O)CCC(NC(=O)C1=CC=CS1)C(=O)N1CCC2(CC1)NCCC1=C2N=C[NH]1&&&
*C#N&*C1=C(*)OC(C2=CC=CN=C2)=N1&*N&&&
*C&*C(*)=O&*C1=CC(*)=CC(*)=C1&*F&&*NC1=NC(N)=NC(*)=C1^*C*&*C1=CC=CC(*)=C1&*F&&&
*C&*C*&*C*&*NC(=S)O*&*C*&*C1CN(*)C(=O)O1&*C1=CC(*)=C2C(=C1)CCC1C2CCC2(*)C1CCC2(*)*&*OC(=S)N(*)C&*C^*C&&&*C&*C&&
*=CC(=O)c1ccc(OC)cc1&*=Cc1ccc(S*)cc1&*Cc1ccco1&&&
O=C1C=C(C2=CC=CC=C2)N=C2N(CC3=CC=CC=C3)C3=CC=CC=C3N12&&&
*OC&*C1=CC=C2C(=C1)C1=C(C3=CC=C(*)C(*)=C3C2*)N(*)C2=CC=C(*)C=C12&*O&&*Cl&*OC&*O&*C&&
*C1=C(*)C(C2=C(C3=C[NH]C4=CC=CC=C34)C(=O)NC2=O)=CC=C1&*Br&&*Br&&
COC(=O)C(=CC1=C(C2=CC=CC(OC)=C2)N=C2C(C(C)C)=CC=CN12)C1=CSC2=CC=CC=C12&&&
*C12CCC3(C)C(C(=C)C)CCC3C1CCC1C(C)(C=O)C(CO)=CCC12C&*CC=*&*=C(CO)C(O)CO&&&
*C(=O)CC&*C1=CC(CNC2=NC(C3=C(*)C=CC=C3*)=NN2*)=CC=C1&*OC&&*Cl&*Cl&&
*C&*C1=CC=C(OCC2=CC=C(C(=O)NC3=CC=C(*)C(*)=C3)O2)C(*)=C1&*Cl&&*O&*Cl&&
CC1=CC(N2CCC3=CN=C(NCC4=CC=CS4)N=C32)=NC2=C1C=CC=C2C(=O)N(C)C1CCCC1&&&
*SC&*C1=CC=C(C2=C(C3=CC=C(*)C(*)=C3)[NH]C(*)=N2)C=C1&*F&&*S(C)(=O)=O&*F&&
*OC(=O)CC(=O)CCCCCCCCCCCCCC&*C1=CC=C(*)C(*)=C1&*C(C)=O&&*OC&&
*OC(=O)C(C)(C)C&*C(C(=O)NC1=CC(=O)C(*)(*)C(*)(*)S1)=C1CCC(*)(*)C1*&*O&&*C&*C&*C&*C&*C&*[N+](=O)[O-]&&
*OC(C)=O&*C1=CC=C2CC(*)CC(*)C2=C1&*C&&*O&&
*C(C)(C)C&*S*&*CC(*)CO&*N*&*Cc1nccc2[nH]cc(Cl)c12&&&
C[N+]1(C)CCCCC1&&&
*N1N=NC(N)=N1&*C*&*C1=CC=C(*)C(*)=C1&*Cl&&*C*^*NC(=O)N*&*C1=CC=C(*)C(*)=C1&*Cl&&*Cl&&
*C&*C1=CC=C2C(=O)C(C(=O)NC3=CC=C(*)C(S(=O)(=O)N4CCCCC4)=C3)=CN(*)C2=N1&*C(F)(F)F&&*N&&
*Nc1cc(C(C)(C)C)nn1-c1ccccc1&*C(*)=O&*Nc1cccc(Oc2cc(O)cc3ccccc23)c1&&&
*C(=O)Cc1ccnc(N2CCOCC2)c1&*Nc1cn(C2CCCCC2)cn1&&&
*S(=O)(=O)c1ccc(C)cc1&*N*&*Cc1ccc(C(*)=O)cc1&*N*&*Cc1cccs1&&&
*NC(=O)N1CCN2N=C(*)C=C2C1&*C1=C[NH]C(=O)C=C1*&*Cl^*C1=CC=C(*)N=C1&&*C1=CC=C2[NH]C=CC2=C1&&&
*C1=CC=C(C(=O)N2CCC(CNC(=O)C3=CN=CC=N3)CC2)C=C1&*Cl&&&
*NC(*)=O&*C*&*C1=NN(*)C(=O)C2=CC=CC=C12^*C1=CC=C(*)C(*)=N1^*C1=CC=C(*)C=C1&*C1=CC=C(*)C=C1&*O*&*F^*C(*)(F)F^*C(*)*&&&*F&*
*C&*NC(*)=O&*C1=CC=C(*)C=C1&*SC1=NC2=C(*)N=CN=C2N1*&*C*&*C1=CC=C(*)C=C1^*N^*C#N&&&&&
*Oc1ccc(C)cc1&*CC(*)=O&*Nc1ccc(C(=O)O)cc1&&&
*Cc1ccc(OC)cc1&*N*&*C(=O)c1nn(-c2cccc(OC)c2)c(=O)c2ccccc12&&&
*C(=O)c1cc([N+](=O)[O-])ccc1N1CCOCC1&*Nc1cccc(F)c1&&&
CS(=O)(=O)NN=CC1=C(C2=CC=C(Cl)C=C2)N=C2C=CC(Cl)=CN12&&&
*OC&*C1=CC=CC(CC(=O)NC2=CC=C(NC(=O)C=CC3=CC=C(C4=CC=C(*)C(*)=C4)O3)C=C2CC2=CC=CC=C2)=C1&*Cl&&*Cl&&
*C&*C1=CC=C(OC(*)(C(=O)OCC2=CC=CC=C2)C(*)C2=CC=C(*)C=C2)C=C1&*[N+](=O)[O-]&&*[N+](=O)[O-]&*Br&&
*S(=O)(=O)c1ccc(C)cc1&*Nc1cccc(S(*)(=O)=O)c1&*Nc1nccs1&&&
*S(=O)(=O)c1ccc(C)c(C(=O)NN=C2CCCC2)c1&*N1CCOCC1&&&
*Br&*C1=CC=C(N2CCN(CCCN3N=CC4=CC=CC=C43)CC2)C=C1&&&
*NC(N)=S&*C1=C(*)C(C2=CC=CO2)=C(*)S1&*C#N&&*C(F)(F)F&&
O=C(NC1=CC(F)=CC=C1F)NC1=CC=C(C2=CC=CC3=C2CNC3=O)C=C1&&&
*C&*C1=CC=C(*)N=C1&*NS(*)(=O)=O&*C(*)*&*C*&*C*^*C(=O)O^*SC1=NC(*)=CC(*)=C1&&&*C1=CC=C2C=CC=CC2=N1&&*C(*)(F)F^*F&&&
*C(=O)c1ccc(CS(=O)Cc2ccccc2C)o1&*N*&*CCc1ccccc1&&&
*C=C&*C1=C2CCC(=C)C(=O)C2(*)CC2C(*)(*)C(*)CCC2(*)C1*&*C&&*C&*C&*O&*O&*O&&
*NC&*C(c1ccc(O*)c(OC)c1)c1ccc2cccnc2c1O&*C(=O)c1ccccc1&&&
*NC(*)=O&*C*&*C=NNC(*)=O^*C*^*C1=CN=CC=N1&*C*&&&*C1=CC=CC=C1&&&
*C&*O*&*C1=CC2=C(C=C1*)C1=NOC(*)C1CO2&*O*&*C^*C*&&*O*&*C1=CC=C(*)C=C1&*C(*)=O&*C&&&
*C&*C1=CC=CC(*)=C1&*C*&*C(*)*&*C&&*C*^*N*&*C*&*C*&*C*&*C*&*C*&*C(*)*&*C*&*C1=CC=C(*)C=C1^*NC(*)=O^*C1=CC=CC=C1&*C1CC2=CC=
*NC(*)=O&*C*&*C1=CC=CS1^*C*&&*C1=CC=C2N=CN(*)C(=O)C2=C1&*[N+](=O)[O-]&&&
*C1=CC=C(NC(=O)CNC2CCN(CC3CCC3)CC2)C2=CC=CC=C12&*F&&&
*C&*C*&*C(*)*&*SC1=NC(*)=NC(*)=C1&*N(*)C^*C(=O)NC1=NN=C(*)S1^*C^*C1=CC=CC=C1^*C&&&&&&&
*C(=O)O&*C*&*C*&*C=C*&*C*&*C1C(*)C1*&*O&&*C=C*^*C(*)*&*O&&*C*^*C*&*C1=CC=C2C(=C1)C=CN2*&*C*&*O&&&
O=C(O)CSC1=NN=C(CSC2=CC(F)=CC=C2F)N1C1CC1&&&
*C&*C(*)=O&*C1=CC2=C(S1)C(*)C(*)(C)O2&*NC(*)=O&*C*^*C^*C1=CC=CC=C1&&&&&
*C&*N1CCN2N=C(C3=CC=CC=C3)C(C(=O)CSC3=NC4=CC=CC=C4O3)=C2C1&&&
*C1(C#N)CSC(c2ccc(C)cc2)=N1&*C(*)=O&*Nc1ccccc1&&&
*Cc1ccc(OC)cc1&*S*&*CC(*)C(=O)O&*N*&*C(=O)CCc1ccc(N(*)*)cc1&*C1CCCCC1&&*C1CCCCC1&&
*C(=O)c1ccc2c(c1)C(=O)N(*)C2=O&*N*&*CC*^*C1CCCCC1^*Oc1ccccc1&&&&&
*C&*C1=CC=C(*)C(C=NNC(=S)NCC2CCCO2)=C1&*O&&&
*C&*C*&*N(*)*&*C1=CC=C2C(=C1)C(=O)N(*)C1=C(*)C=CN=C1N2*&*C^*C(*)C&*C*^*C&*C1=C(*)C(*)=CC=C1^*C(*)C&&*F&*C&&*F&&&&
*C&*C*&*C*&*C*&*C(=O)N(*)CCCC&*C*&*C1CCN(S(*)(=O)=O)CC1&*C1=CC=C2C(=O)C3=CC=CC=C3OC2=C1&&&
*C(*)=O&*C*&*SC1=NC2=CC=CC=C2C(=O)N1*^*C1=CC=C(*)C=C1^*C*&*F&*C*&&&*C*&*N1C=CC=N1&&&
CNC(=S)SCC1=CC=C(C2=NC(C3=CC=CC=C3)=C(C3=CC=CC=C3)O2)C=C1&&&
*C1(C)CC(c2cccc(Cl)c2)OC2CC(=O)OC21&*C(*)=O&*N*&*Cc1ccc(C(F)(F)F)cc1&&&
*NC(C)C&*C1=NC(NC2=CC=C(C3CC3)C=C2)=C2C=NN(C3=CC=CC=C3)C2=N1&&&
*OC&*C1=CC=C(C(=O)NC2=CC=CC(C3=CN4C=CC=NC4=N3)=C2)C=C1*&*OC&&&
*C(=O)C(C)C&*Nc1nc2c(s1)CC(*)(C)Oc1ccc(C*)cc12&*N*&*CC(O)c1cccnc1^*C(C)C&&&&
*C(=O)c1ccccc1Cl&*O*&*CC(*)=O&*Nc1oc(-c2ccccc2)c(C(*)=O)c1-c1ccccc1&*Nc1ccccc1&&&
*C#N&*C1=C(*)N2N=CC(*)=C2N=C1&*Cl&&*C*^*N1CCN(S(*)(=O)=O)CC1&*C1=CC=CC=N1&&&
*Cn1ccnc1C&*C1CCCNC1&&&
*NC(=O)CCCC&*C1=CC=C2[NH]N=C(*)C2=C1&*S(N)(=O)=O&&&
*C(=O)OCC&*C(=CC1=CC=C(C2=CC=CC=C2*)O1)C(=O)NC(*)C1=CC=CC=C1&*C#N&&*C#N&&
CCCC1(NC(C)=O)CC2=CC=CC=C2CN1C(=O)C(C1=CC=CC=C1)C1=CC=CC=C1&&&
*OC&*N=C1C2=CC=CC=C2OC2=CC=C(*)C=C12&*CCOS(N)(=O)=O&&&
*C1OCC(n2nnc3c(=O)nc(N)[nH]c32)C1O&*C*&*OP(=O)(O)OP(=O)(O)OP(=O)(O)OP(=O)(O)OP(=O)(O)O*&*C*&*C1OC(n2cnc3c(=O)nc(N)[nH]c32)CC1O&
CCCCN1CCN(CCCN2N=C(C3=CC=C(Cl)C=C3)CCC2=O)CC1&&&
*C(=O)OCC&*C1=CC(*)=C2OCCN(CC3=CN(CC4=CC=CC=C4)N=N3)C2=C1&*Cl&&&
*C&*C1=CC=C2C(=C1)C(*)=C(*)N2*&*C&&*C*^*C(N)=O^*C*&&*C1=CC=C(*)C=C1&*F&&&
*C&*OC(*)=O&*C1=CC(*)=C2C=CC=C(*)C2=C1*&*OC(*)=O&*C^*OC(*)=O&&*C^*OC(*)=O&&*C&&&
*C&*C1=CN=C2[NH]C=C(CC3=CC=CC(NC(=O)C4=CSC=C4)=C3*)C2=C1&*F&&&
*OC&*C1=CC=C(SC(=O)CC2=CC=CO2)C(*)=C1&*C=NNC(=O)C(C)(C)C&&&
*C&*C1=C(C2=CC=CC=C2)C2=CC=CN=C2[NH]1&&&
CCC(=O)C(COCC1=CC=CC=C1)NC(C)=O&&&
*C&*C1=CC=C(C2=CC=CC=C2C2COC(N3C=C(*)C=N3)=N2)C=C1&*Cl&&&
*CC(C)C&*C1(*)C=C(C(=O)NCCC2=CC=CC=C2)C2=CC=CC=C2O1&*O&&&
*C&*O*&*C1=CC=CC=C1*&*N*&*C*&*C*&*C1=CC(*)=C2OCCC2=C1*&*F&&*F&&
*N&*C1=CC=C(N=NC2=C(*)[NH]C3=CC=C(*)C=C23)C=C1&*Cl&&*O&&
CC1=CC=C(C2=CN=C(N)C(C(N)=O)=N2)C=C1&&&
CC(=O)NC1=NC(C2=CC=C(OC(=O)C3=CC=CC=C3)C=C2)=CS1&&&
*C(=O)CC&*N1c2ccc(S(*)(=O)=O)cc2CC1C&*N*&*C(CCCC*)C(=O)O&*N*&*C(*)=O&*C1Cc2ccccc2CN1&&&
C=CC12CC13C(=O)C1=CC4=C(C=C1CC3N(C)C2C(C)C)OCO4&&&
*C&*C(*)=O&*C1=C(*)C2=CC=CC3=C2N(CC3)C1=O&*O&&&
*N&*C1CCC(*)C(OC2CC(*)C(*)C(*)C2*)O1&*O&&*N&*N&*O&*O&&
*C(=O)c1ccc(Br)o1&*N*&*CC(*)c1ccco1&*N1CCOCC1&&&
*CC&*O*&*C(=O)C(CCC(=O)O)c1cc(O*)c2c(c1)-c1ccc(=O)oc1C2=O&*Cc1ccccc1&&&
CC1=C(C(=O)N2CCN(C3=CC4=C(C=C3F)C(=O)C(C(=O)O)=CN4C3CC3)CC2)OC2=CC=CC=C12&&&
*C(C)=O&*O*&*C*&*C1(*)C(*)C2C(C)=CCC(*)C2(C)C1*&*O*&*C(C)=O^*O*&&*C(C)=O^*O*&&*C(C)=O^*O*&&*C(=O)C=*&*=Cc1cccnc1&&&
*C&*OC(*)=O&*C*&*C*&*C(*)*&*C&&*C1CCC2(*)C(=CCC3C2CCC2(*)C(*)C(*)CC32)C1^*O&&*O&*C&*C(*)*^*C&&*C*^*C*&*C*&*C(*)C&*C&&&
*OC&*C1=CC=C(N2N=C(C(=O)NC3=NN=C(C4=CC=C(*)C(*)=C4)S3)CCC2=O)C=C1&*C&&*OC&&
*C1=CC=C2C(=C1)C1=C(CSSC1)N2CC1=CC=CC=C1&*C1=CC=NC=C1&&&
*C&*C1(*)CC(*)(CC2CCCC2)OO1&*C*&*C*^*C1CCCCC1^*O&&&&&
*C&*C(*)(*)C&*C1=CC=C(*)C=C1&*O^*C(*)(*)*&&*C&&*C*^*NC(*)=O^*C1=CC=CC=C1^*C1=CC=CC=C1&&&&&
*Cl&*C1=CC=C(*)C(*)=C1&*N*&*C*^*C*^*C1=CC=CO1&*C1=NOC(*)=N1&&&*C1=CC=CC=C1&&&
CCCCCN1C(=O)C(NC(=O)NC2=CC(C(F)(F)F)=CC=C2C)N=C(C2=CC=CC=N2)C2=CC=CC=C21&&&
*C(=O)Cc1ccc(OC)cc1&*Oc1ccc2c(c1C(=O)C=*)OCO2&*=Cc1ccccn1&&&
CC1=NC(OC2=CC=C(NC(=O)COC3=CC=CC=C3)N=N2)=CC=C1C&&&
*F&*C(*)(F)F&*C1=CC=CC(*)=C1&*O*&*C1=CC=C2C(*)=C[NH]C2=N1&*C1=C[NH]N=C1&&&
O=C(O)C1=CC=C2C(=O)C3=C(C=CC=C3OCC3=CC=CC=C3)C(C(=O)O)C2=C1&&&
CC(C)(C)C1=CC(C=CC2=CC(C(C)(C)C)=C(O)C(C(C)(C)C)=C2)=CC(C(C)(C)C)=C1O&&&
*Oc1c(-c2cc(C)cc(C)c2)c(=O)[nH]c2cc(Cl)c(N*)cc12&*C(*)=O&*N(C)C^*CCC*&&*N1CCCC1&&&
*C&*C(*)*&*OC(*)=O&*C(*)*^*C1=NC(=O)C2=CC=CC=C2[NH]1^*C&&&&*N1C(=O)C2CCCCC2C1=O&&
*C&*C1=CC=C(C2=CC(*)=C(C#CC3=CSC(*)=N3)C(*)=C2)C=C1&*C&&*CC(=O)O&*F&&
*C&*C1CCC(*)C(*)CC1&*C(*)*&*C^*OC(*)=O&*C1CC1^*C*&&&*C*&*C(=O)O&&&
*C&*C1=CC=C(S(=O)(=O)NCC2=NC3=CC=CC=C3N2*)C=C1&*C&&&
CCCCC1=NOC(C2=CC(C(C)(C)C)=C(O)C(C(C)(C)CC(=O)O)=C2)=N1&&&
*C&*O*&*C1=CC(*)=C(*)C(*)=C1&*NS(*)(=O)=O&*C1=CC=C(*)C=C1^*O*^*Br&*C^*NC(*)=O&&&&*C*&*S*&*C*&*C1=CC=CO1&&&
*S(=O)(=O)c1ccc(F)cc1OC&*N*&*C*&*C1CCCCN1*&*S(=O)(=O)C(F)(F)F&&&
*N(*)c1ccc2c3c(n(C)c2c1)C(=O)c1ccccc1C3=O&*CCCl&&*CCCl&&
*C(CCC)C(*)=O&*N(*)C&*CC(*)=O^*N*^*N(C)c1c(N)n(Cc2ccccc2)c(=O)[nH]c1=O&*C(=O)C(c1ccccc1)c1ccccc1&&&&&
*N&*C1=CC(=O)N=C(SCC(=O)N(*)C2=CC=CC=C2)[NH]1&*CCC#N&&&
CCN1C=CC(NC(=O)C2=CC(NC(=O)C3=CC(NC(=O)C4CC4)=CN3C)=CN2C)=N1&&&
*C&*C1=CC(N2CCC(*)C2)=NC(*)=N1&*N*&*C1CC2=CC=CC=C2C1^*C1CCOCC1&&&&
COC1=CC=C(CNCC2CN(C3=CC=CC=C3C#N)CCO2)C=C1&&&
*OC&*CCC*&*N*&*C(=O)Cn1nc(-c2cccc(O)c2)c2ccccc2c1=O&&&
*C&*O*&*C1=CC=CC=C1*&*C*&*N1CCC(*)(*)CC1&*C#N&&*C*^*NC(*)=O&*C1=CSC=C1&&&
*OCCCCCC&*C1=CC=C2C(=C1)N=C(*)N2*&*N&&*C&&
*CCCCCCCC&*SSc1ccccc1OS(C)(=O)=O&&&
*C(C)C&*C1=CC(CC2=C(*)N=C(SCC3=CC=CC=C3*)[NH]2)=CC=C1&*C(F)(F)F&&*Br&&
O=C(NC1=CC=CC2=CC=CN=C12)C1=CC=C(Br)O1&&&
*C&*C(*)*&*O*&*C1=CC=CC=C1^*C(=O)NC1=N[NH]C2=CC=C(*)C=C12&&*C1=CC=CC=C1&&&
CCN1CCN(C(=O)C2=C(C)N=C3C=CC(C)=NN23)CC1&&&
*S(C)(=O)=O&*C1=CC=C(N2CCN(C(=O)C3=CC(*)=CC=C3*)CC2)C(*)=C1&*Cl&&*F&*[N+](=O)[O-]&&
*C(=O)C(C)(O)C(F)(F)F&*Nc1ccc(F)c(C(F)(F)F)c1F&&&
*OC&*C(=O)c1nc2c(s1)C(=O)C(O)=C(c1ccc(O*)cc1)C2=O&*Cc1ccccc1&&&
*C&*C1=CC2=C(C3=CC=CC=C3C2(*)*)C(*)=C1*&*C(N)=O&&*F&*F&*S(=O)(=O)C1=NC=NN1*^*C&&&
*C&*C*&*C*&*O*&*C1=CC=CC2=C1C(=O)C1=C(*)C=CC=C1C2=O&*O*&*C*&*C*&*N1CCN(*)CC1&*C*&*C*&*O*&*C*&*C1=CC=CC(*)=C1&*[N+](=O)[O-]&&&
CC1=CC(C)=C2C(=O)N(CC(=O)C3=CC=CC=C3)C=C(C(=O)NCCCN(C)C)C2=N1&&&
*C=C&*C*&*SC1=NN=C(*)N1*&*C*&*NC(*)=O^*C1CCCCC1^*C*&&&*C1=CC=CO1&&&
O=C(C1=CC=C(O)C=C1)C1=C(C2=CC=C(O)C=C2)SC(C(F)(F)F)=C1&&&
*C&*C1=CC=C(C2=NOC(*)=C2C2=CC=NC=C2)C=C1&*F&&&
*N1CCCCC1c1cccc(OC)c1&*S(C)(=O)=O&&&
*C&*C1=CC=C(*)C(=O)[NH]1&*N=C1NS(=O)(=O)N=C1NC1=CC=CC(*)=C1&*Cl&&&
*Sc1nc(C)nc2c1c(=O)n(C)c(=O)n2C&*CC(*)=O&*Nc1sccc1C(N)=O&&&
CC1=CC=CC(CN2C(COC3=CC=CC=C3)=NN=C2SCC(=O)NC2=NOC(C)=C2)=C1&&&
*CCn1ncc(N2CCOCC2)cc1=O&*N1CCC(*)CC1&*Cc1ccccc1&&&
*C1=CN=C2[NH]C(=S)[NH]C(=O)C2=C1&*[N+](=O)[O-]&&&
NC1=NC(C(=NOCCF)C(=O)NC2C(=O)N3C(C(=O)O)=C(CSC4=NN=CS4)CSC23)=CS1&&&
*CCC&*N(*)*&*C(=O)CC*&*C1CC2(CCCCO2)ON1C^*C*&&*C1CC1&&&
*C&*C*&*N1CCN(*)CC1&*C*&*C1=COC(*)=N1&*C1=CC=C(*)C=C1&*C&&&
*CNC(=S)N=C(N)N&*C1=C(*)C(*)=CC=C1&*F&&*Cl&&
*C&*C1=NOC(*)=C1C1=CC=C(C2=C(*)[NH]C(*)=C2*)C=C1&*C&&*C&*C(=O)NO&*C&&
*NC(*)=O&*C*&*C*^*C1=CC=C2[NH]C=C(*)C2=C1^*C*&*Cl&*N1CCN(*)CC1&&&*C*&*C1=CC=C(*)C=C1&*F&&&
*C&*C(*)C&*C1=CC(*)=C(*)C(*)=C1&*C1=CSC(*)=N1&*C*^*C(*)C^*N1C(=O)N(*)C(=O)C(*)(*)C1=O&*C^*O^*C*&&&&&*C1=CC=CC=N1^*C&&&*C*
*C1=CC=C2OC(*)=CC(=O)C2=C1&*C*&*N1CCN(*)CC1^*Cl^*C1=CC=CC(*)=C1&&&*Cl&&&
*C(C)=O&*N*&*C1(*)NS(=O)(=O)c2ccccc2C1=O&*C(F)(F)F&&&
COC1=CC=C2N=CC=CC2=C1CNC(=O)C(C)C(O)C(F)(F)C(F)(F)C(F)(F)C(F)(F)F&&&
C=CCC(CN=CC1=CC(Br)=CC=C1O)C1=CC=CC=C1&&&
*C&*C*&*C*&*NC1=NC=C(*)C(N*)=N1&*C1=CC=C(*)C=C1&*NC(*)=O^*C(*)(F)F^*C1CCCN1*&*F&*C*&&&*C1=CC=CC(*)=C1&*F&&&
*C1=CC(*)=C2C(=O)C3=CC=CC(*)=C3C(=O)C2=C1&*O&&*O&*O&&
*C&*C*&*C1=CC=C(*)N(*)C1=O&*NS(*)(=O)=O&*C1=CC=C(*)C=C1^*C1=CC=CC(*)=C1^*C&*C&&&&&
*N(C)C&*Cc1cc(-c2ccccc2)n(-c2ccc(Cl)cc2)c1C=*&*=Cc1ccccc1&&&
*S(C)(=O)=O&*C1=CC=C(C2=CC(*)=C(*)C(C(=O)NC3=CC=CC=C3*)=C2)C=C1&*F&&*O&*Cl&&
*OC&*C1=C2N=C(N3CCOCC3)C=CN2C(=O)C(CN2CCN(CC3=CC=CC=C3)CC2)=C1&&&
*C(C)=O&*N*&*C*&*C1(O)CCn2nc(-c3ccccc3Cl)cc2C1&&&
*C(C)(C)C&*O*&*C(=O)c1nsc(-c2ccccc2Cl)c1Cl&&&
*C(=O)c1cnn(C)c1&*N*&*Cc1cc(Cl)c(O*)c(Br)c1&*C1CCN(c2ccncn2)CC1&&&
*C&*C1(*)CCC2(*)CCC3(*)C(=CCC4C5(*)CC(=NO)C(=O)C(*)(*)C5CCC43*)C2C1&*C(=O)O&&*C&*C&*C&*C&*C&*C&&
COC1=CC=C(CN2CCC(CNC(=O)C3=CC=C(F)C=C3)CC2)C=C1OC&&&
*C&*C*&*OC(*)=O&*C1=C(*)C2=C(CC(*)CC2)S1&*NC1=NC2=CC=CC=C2O1&&*C&&
*=C(C)C&*=CCCC(=*)C&*=CC(=O)c1c(O)c2c(cc1C)OC(*)(C)C=C2&*CC=*&*=C(C)C&&&
*C1CCC(c2nc(-c3cccc(F)c3)c(-c3cnc(N)nc3)[nH]2)CC1&*N1CCOCC1&&&
CC1=CN(CC2CCN(CC(=O)NC3=CSC=C3)C2)N=C1&&&
*CC1COc2ccc(OC)cc2C1&*N(*)C&*CC(O)C*&*Oc1ccccc1C#N&&&
*C&*C1=NN=C(CN2C=NC3=C(NCCC4=CC=CC=C4)N=CN=C32)S1&&&
*OC&*C1=CC=CC(C(=O)N2CCC(OC3=CC=C(C(=O)N4CCCCC4)C=C3)CC2)=C1*&*OC&&&
CC(=C(C)C1=CC=C2C(=O)N(C3CC4=CC=CC=C4C3)C(=O)C2=C1)N1CCCC(C(=O)O)C1&&&
CCC(=O)N1CCN(C2=NC3=C(C=C2F)C(=O)C(C(=O)O)=CN3C2CC2F)CC1&&&
*N1c2ccccc2C=Cc2cc(C(=O)O)ccc21&*C(=O)c1ccccc1&&&
*NC(=NC)NC&*C1=NN=C(CC2=CC=CC3=CC=CC=C23)S1&&&
*C&*C1=NN(*)C(*)=C1&*C*&*C*^*C^*C(=O)N1CCCC2=CC(*)=CC=C21&&&*C1=CC=CC(*)=C1&*F&&&
*C(C)(C)C&*C1=CC=C(N2CCCC3(C2)CN(*)C(=O)O3)C=C1&*O&&&
CC1=CC=C(C)C(OC2=NC(N)=NC(N)=N2)=C1&&&
*NC(*)=O&*C*&*C*^*C1=CC=C(*)C=C1^*C*&*C1=NC2=CC=CC=C2[NH]1&*C1CCN(*)CC1&&&*C(*)(*)C1=CC=C(F)C=C1&*O&&*C1=CC=C(*)C=C1^*F&&&
CC(=O)C1=CC=C(N(CC2=CC=CC=C2Br)C2CCN(C(C)=O)CC2)C=C1&&&
*C(=O)Cc1ccccc1Cl&*N*&*C1CCc2ncnn2C1&&&
*C&*C1=CC=CC=C1*&*C*&*N(*)*&*C&&*C*^*NC(*)=O&*C*&*C(=O)N1CCC2(CC1)C(=O)N(*)CN2*&*C*&*C1=CC=C(*)C(*)=C1^*C1=CC=CC=C1^*Cl&&&
*C(Cc1ccccc1C)C(*)=O&*N*&*C(CCCN=C(N)N)C(=O)c1nnc(-c2cccc3ccccc23)o1^*N*&&*C(*)=O&*C1(c2ccccc2C)CC1&&&
*C(C)N(C)C(=O)CC#N&*C1=C2CC3=CC=CC=C3C2=NO1&&&
*C&*O*&*C1=CC=C(*)C=C1&*C1=CN(*)N=C1*&*C1=CC=CC=C1&&*C*^*N*&*C*&*C*&*N1CCCC1&&&
*CCC&*C1=CC=C(N2CC3CCC(C2)N3CC(*)COC2=CC=C3C(=C2)[NH]C(=O)N3*)N=N1&*O&&*C(C)C&&
CN(C(=O)CN1CCN(CC2=CC=C(Cl)C(Cl)=C2)CC1)C1=NC2=CC3=C(C=C2[NH]1)OCO3&&&
C=CCC1=CC=CC=C1OCC1=NC(=O)C2=C([NH]1)C(C)=NN2C&&&
*OC(CC)CC&*C1=CC(*)C(*)C(*)O1&*C(=O)O&&*C(O)CO&*NC(C)=O&&
*C(=O)c1cc(OC)c(OC)c(OC)c1&*N*&*CC*&*S*&*Cc1c(C)nc(=O)[nH]c1O&&&
*CC&*N(*)*&*CC&&*CC(*)=O^*N*&*C(c1cc(Br)ccc1OC)c1cc(Br)c2cccnc2c1O&&&
*Cl&*C1=CC(N2N=NN=C2SCCSCC2=NN=C(C3=CC=CC=C3*)O2)=CC=C1&*Cl&&&
CC1=CC=C(SCC(C)C5=CC=CC=C2)[N+]([O-])=C1&&&
NC1=NC=C(C2=CC=C(C3=CC=C(NC(=O)NC4=CC=C(Cl)C(C(F)(F)F)=C4)C=C3)C=C2F)C=N1&&&
COC1=CC=C(C(C2=NN=NN2CC2=CC=C(F)C=C2)N2CCN(CC=CC3=CC=CC=C3)CC2)C=C1OC&&&
*C&*C*&*OC(*)=O&*C1CC2C3CCC(*)N3C(=N)N=C2N1*&*C*&*C*^*C1=CC=CC(*)=C1^*O*&*C&*C1=CC=C(*)C=C1&&&*C&&&
*C&*C1=CC2=NC(C(=O)NC3CCN(CC4=CC=CC=C4)CC3)=C(*)C(*)=C2C=C1&*C(F)(F)F&&*Cl&&
CC(C)(C)C1=CC(C2=CC=NC=C2)=C2C(=N1)C(C)(C)CC2OCC1=CC=CC=C1&&&
*CC(NC(C)=O)C(=O)NC(C(=O)NC(CC(C)C)C(=O)N(C)C(CC(C)C)C(=O)O)C(C)C&*C1=C[NH]C2=CC=CC=C12&&&
*C&*C1=CC=C(CN2C(*)=CC=C(C=NNC(=O)CC3=CC=CC(*)=C3)C2=O)C=C1&*Cl&&*F&&
*S(C)(=O)=O&*N*&*C1C(CO)=CC(O)C(*)C1O&*O*&*CCC=*&*=CC*&*Oc1cccc2ccccc12&&&
CC(C)C(CCC(C)C1CCC2C3CCC4CC(OCCCCCCC(=O)O)CCC4(C)C3CCC12C)OC1OC(CO)C(O)C(O)C1O&&&
*C(=O)OCC&*C1CC2(*)CCCC=C2N(CC2=CC=CC3=CC=CC=C23)C1=O&*CC(=O)NCCCCC(=O)OC&&&
*C1CC2C(=C)C(=O)C3(C4OC45CCCC(*)(*)C5)C(*)CCC3C2(*)C1&*C&&*C&*C&*O&*O&&
*C(=O)O&*NC(=O)N1C2CCC1CC(*)C2&*C1=CC=C(*)C=C1&*N(*)C1=NC2=CC=CC=C2[NH]1&*C1=CC=NC2=CC=CC=C12&&&
*C(=O)OC(C)(C)C&*C(CNC(=O)C1=CC=C2C=CC=CC2=C1)NC(=O)C1CCN(*)CC1&*C#N&&&
*OC&*C(=O)c1c(O)ccc2c1ccc1c2ccn1C(C=O)CCCC(=O)O&&&
*C(=O)C1=C(C)NC(=S)NC1c1ccc2c(c1)OCO2&*Nc1ccccc1F&&&
COC1=CC=C(C2C(C(=O)N3CCN(CC=CC4=CC=CC=C4)CC3)C3=CC=CC=C3C(=O)N2C)C=C1OC&&&
*C(N)=O&*C1=NN(CC(*)NC(=O)OCC2=CC=CC=C2)C=N1&*C(=O)O&&&
*C(=O)c1cccc(OC)c1&*N*&*C*&*C1OC(n2cnc3c(N*)ncnc32)C(O)C1O&*C1CCCC1&&&
*C(C)CC&*C1NS(=O)(=O)C2=NC=C(S(=O)(=O)OC3=CC=CC=C3)C=C2C2=C1C(=O)C1=CC=CC=C1C2=O&&&
*C(=O)O&*C1=CC=C(*)C=C1&*C(*)=O&*C=C*&*C1=CC=C(*)C(*)=C1&*O&&*Br&&
*C(=O)O&*C*&*C1=CC(*)=C2N=C(*)N(*)C(=O)C2=C1&*Br&&*Cl&*C*^*C1=CC=CC=C1&&&
*CC&*O*&*C(=O)c1cnc2c(C)cccc2c1Nc1nn[nH]n1&&&
*C&*C(*)=C1C(=O)CC2CC3=C(C(*)=C4C(=O)C(*)(*)CC4=C3*)C(=O)C2(*)C1=O&*N&&*F&*F&*O&*C&*C&&
*C(*)=C&*C&&*C1CCC2(*)C(CCC3(*)C2CCC2C4C(*)CCC4(*)CCC23*)C1(*)*^*C*&*N1C=CN=C1^*C&&&*C&*C#N&*C&*C&*C&&
*C&*C*&*OC(*)=O&*C1=NN(*)C(*)=C1*&*C1=CC=C(*)C=C1&*Cl^*C1=CC=C2C(=C1)OC(=O)N2*&&*C^*C1=CC=C(*)C=C1&&*Cl&&&
*CN(CC)CC&*C1=CC=C(NC2=CC3=NC4=CC=C(*)C=C4C(*)=C3C=C2*)C(*)=C1&*Cl&&*Cl&*Cl&*OC&&
*C&*C1=CC=C(COC2CC3C(=O)NC4(C(=O)NS(=O)(=O)C5CC5)CC4C=CCCCCCCC(NC(=O)OC4CCCC4)C(=O)N3C2)C=C1&&&
*C&*C1=C(*)C2=C(CCN(*)C2)C(*)=C1&*C(=N)N&&*C1CCCCC1&*NC(*)=O^*C1=CC=C(*)C=C1&*C(=O)N1CCC(*)CC1&*C&&&
CC1=CC(S(=O)(=O)NCC2CCCN2C2=CC=NC(F)=N2)=CC=C1F&&&
*NC(*)=O&*C1CCCC2=C1C=NN2*&*C1=CC=C(*)C(*)=C1^*C1=CC=C2OCOC2=C1^*F&&&&*Cl&&
*Nc1ccc(C)cc1&*C(=O)c1ccc(C*)o1&*Oc1ccc(I)cc1&&&
CCOC(=O)C1(CC2CCCC(O)C2C)NC(C2=CC=CC=C2)C2C(=O)N(C)C(=O)C21&&&
*OCC&*C1=CC=C(C=NNC(=O)C2=C(*)ON=C2C2=CC=C(*)C=C2)C=C1&*C&&*S(N)(=O)=O&&
NC1=NC(CC2=CC(Br)=CC(Br)=C2OCC2CCN(C(=O)C3=CC=[N+]([O-])C=C3)CC2)CO1&&&
*CCC&*C1=CC=C(N2CCN(C(=O)C3=N[NH]C=C3)CC2)N=C1&&&
*C&*O*&*C1=CC2=C(OCO2)C(*)=C1&*C=C*&*C(*)=O&*C1=C(*)OC=C1&*O&&&
*N(C)C&*CC*&*N*&*CC1c2ccccc2-c2ccccc21&&&
*Nc1cc(NC)ccc1C#N&*Cc1ccc(C(C)(C)C)cc1&&&
C=CCOC(=O)COC1=CC=CC=C1C(=O)C=CC1=CC=CC=C1F&&&
*C&*C*&*N1CCC(*)(*)C(*)(C)C1&*O&&*C1=CC=CC2=CC=CC=C12&*C&&
*C&*C1=C(*)N2C(=O)C(*)C2S(=O)(=O)C1&*C(=O)O&&*C*^*OC(*)=O&*C*&*N1CCN(*)CC1&*C(*)C1=CC=CC=C1&*C1=CC=CC=C1&&&
*Cc1ccccc1OC&*N*&*C(=O)c1ccccc1N*&*C(=O)C*&*O[N+](=O)[O-]&&&
*Cc1sccc1C&*N1CCCC(*)C1&*N1CCN(c2ccccc2F)CC1&&&
*C&*C*&*O*&*C1=CC=C(*)C=C1&*NC(*)=O&*C*&*SC1=NC=CN(*)C1=O&*C*&*C1=CC=C(*)C=C1&*Cl&&&
*C(=O)c1ccc(O)c(O)c1&*Oc1ccc2c(c=CCCCCCc3ccccc3)cc(=O)oc2c1&&&
*N1C2=CC=CC=C2C2=CC(NC(=O)C3=CC=CC=C3C3=NN(C4=CC=CC=C4)N=N3)=CC=C21&*C(=O)OC(C(=O)O)C(=O)O&&&
*COC&*C1=CC=C(CN(*)CC2=CC=C3OCOC3=C2)C=C1*&*CC(C)C&&*O&&
O=C(CCC1=NC(C2=CC=CS2)=NO1)NCCC1=CN2C=CSC2=N1&&&
*OCCN(C)C&*C1=CC=C(C(*)NC(=O)C2=CC=CC=C2)C=C1*&*C(=O)NC(C)(C)C&&*F&&
CC1=CC=C(CN(C(=O)C2=CC=C(C3=CC=CC(C(F)(F)F)=C3)O2)C2CCS(=O)(=O)C2)C=C1&&&
*OCC&*C1=CC=CC=C1NC(=O)CN1C2=CC=CC3=CC=CC(=C23)S1(=O)=O&&&
*C=CC(=O)NCCS(N)(=O)=O&*C1=CC=C(C2=CC=CC=C2*)C=C1&*OC(F)(F)F&&&
*C&*C(*)C&*C(*)*&*C1=NN=NN1*&*C*^*C(C)O^*C*&&&*N1CCN(C(=S)NC2CCCC3=CC=CC=C32)CC1&&&
*C(=O)NO&*C*&*C*&*C*&*C*&*C*&*C*&*C*&*C(=O)N(*)*&*C*&*C1=CC=CC=C1^*C(*)*&&*C1=CC=CC=C1&&*C1=CC=CC=C1&&
CCOC(=O)C1=CN(CC2=CC=CC(F)=C2F)C2=CC(N3CCN(C4=CC=CC=C4OC)CC3)=C(F)C=C2C1=O&&&
COC1=CC=C(C2=C(C)C=NN2C2=CC=C(S(C)(=O)=O)C=N2)C=C1&&&
*Nc1ccc(C)cc1Cl&*C(=O)CN1C(=O)c2ccccc2Sc2nc(Cl)ccc21&&&
*Oc1cc(C)nc([N+](=O)[O-])c1&*CC(=O)c1ccc([N+](=O)[O-])cc1Br&&&
O=C(O)CCC1=NC(C2=CC(F)=CC=C2Cl)=C(C2=CC=C(F)C=C2)O1&&&
CCC1=NOC(C2=CCCN(C)C2)=N1&&&
CC(C)(C)C(C(=O)N1CC2CC1CN2C(=O)C1=CC2=CC(OCF)=CC=C2[NH]1)N1CC2=CC=CC=C2C1=O&&&
*C&*NC(*)=O&*C1=CC=C(*)C=C1&*C(=O)N1CCCC(*)C1&*C*&*C*&*C(=O)O&&&
CCC1C(=O)N(C2OC(CO)C(O)C(O)C2O)C2(C(=O)OC)CC12&&&
CC(=O)NC(CC(C)C)C(=O)N1CCN(C(=O)C(CC2=CC=C(Cl)C=C2)N(C)C)CC1&&&
*C&*C(*)C&*C(*)C(C)C&*OC1=NC=CC(*)=C1*&*C1=CC(C(=O)N2CCC(*)(*)C2)=NO1&*O^*Cl&*C1CC1&&&&
*C(C)=O&*Nc1ccc(S(*)(=O)=O)cc1&*N*&*C(Cc1ccc(S(C)(=O)=O)cc1)C(=O)O&&&
*C&*C*&*N(*)CC&*C1=CC=C(*)C(*)=C1&*NC(*)=O&*C1=C(*)C(*)=CC=C1^*NC(*)=O^*C&*C1=CC=CC(*)=C1&&*O*^*N(*)S(*)(=O)=O&*C&*C&&&&*
*C1=CC=C(C(=O)C2=CC=CC=C2)C=C1&*[N+](=O)[O-]&&&
*C&*C*&*N(*)CC&*C*&*C*&*O*&*C1=CC=C(*)C=C1&*C1=NC2=C(CCC3=C2SC(N)=N3)C(*)=C1&*C(*)(F)F&*F&&&
*C=C&*C*&*NC(*)=O&*C(*)*&*C*&*C*^*C(*)C^*OP(*)(=O)O&*C&*C*&&&*C*&*C*&*C*&*C*&*C1CCC2(*)C(OCC3CC[N+]3(*)C)CCC2(*)O1&*C&&*C&*C
*C1=CSC(*)=C1&*C1=CC=CC2=C1CC(*)CC2&*N1CCOCC1^*C1=NCCN1&&&&
*OC&*C1=CC=C(CCN(CC2=C[NH]C=N2)C(=O)CCCCCCC2CC3=CC=CC=C3C2=O)C=C1*&*OC&&&
*NC(C)=O&*C1=CC=CC(C#CC2=NN(C(*)CC3CCCC3)C3=NC=CC=C23)=N1&*C&&&
*OC&*C1=CC=C(NC2=C3C=CC(*)=CC3=NC3=C(*)C=CC=C23)C(*)=C1&*NC(=O)OC(C)(C)C&&*C(=O)N(C)C&*OC&&
*C(=N)NC(C)C(=O)OC&*C1=CSC(C(CC2CCCC2)NC(=O)C(*)NS(=O)(=O)CC2CCCCC2)=N1&*C&&&
*C&*C1=C(*)C2=C(OC1)C1=C(*)C=CC=C1C(*)=C2&*C&&*C*^*C*^*O*^*C(=O)O&*C1=CC=C(*)C=C1&&&*O&&&
*CCC&*C1=CC=C2C(NCCN(*)CCNCC3=CC(=O)C(OCCN(*)CCN4C(=O)CCC4=O)=C(*)C3=O)=CC=NC2=C1&*CCC&&*Cl&*OCCN(CC)CC&&
*F&*C1=CC=C(*)C=C1&*C1=NC2=C(C(*)N(*)C2=S)N1*&*C1(*)CC1&*C1=CC=C(*)C=C1^*C1=CN(*)C(*)=C1^*F&*C(*)F^*C*&&*F^*C1=CC=CC(*)=C
*C&*C*&*O*&*C1=CC=C(*)C(*)=C1&*NS(*)(=O)=O&*C1=CC=CC(*)=C1^*NC(*)=O^*O*&*C&*C1=CN=CC=N1&&&&&
CC1=CC=C(N2C=NC3=C(C=NN3CC(Cl)C3=CC=CC=C3)C2=O)C(C)=C1&&&
*C(=O)Cc1c[nH]c2ccccc12&*N*&*C1CCCCCC1&&&
*OCC&*C1=CC=C(NC(=O)C2=C(*)N(*)C(NC3CCN(CCN4CCOCC4)CC3)=C2)C=C1*&*C&&*CC&*Cl&&
*C&*C*&*OC(*)=O&*C*&*O*&*C1=CC=C(*)C=C1&*C(*)*&*C#N&&*N1N=C2C=CC=CC2=N1&&
*C(=O)C(CCCC)CN(O)C=O&*N*&*C(C(*)=O)C(C)C&*N*&*CCCc1cccc(C(F)(F)F)c1&&&
*C&*N(*)C&*C*&*C*&*C*&*N1C=CC2=C1C(=O)C1=CC=NC=C1C2=O&&&
*C&*C1=CC(N(*)C2=NC(*)=C3C=CC=CC3=N2)=CC=C1&*CC(C)C&&*CNC(C)(C)O&&
COCCN1C(=O)CC2=C1N=C(C)N=C2C&&&
*N(C)C&*CC*&*N*&*C*&*C1OC(n2nnc3c(N)ncnc32)CC1O&&&
*C&*C1=CC=C(*)C(NC(=O)CC2=CC=CC=C2)=C1&*Cl&&&
*Cc1ccc(OC)cc1OC&*N*&*C(=O)c1ccc2c(c1)S(=O)(=O)N=C1CCCCCN12&&&
*CCCC&*C1CCN(c2nc(C#N)nc(CC*)c2C#N)CC1&*Oc1ccc(-c2nnnn2C)cc1OC&&&
*C&*O*&*C*&*C*&*C1=C(*)N(*)C(*)=C1&*C&&*NC(*)=O^*C1CCCCCC1^*C&&&&
O=C(CN1C(=O)SC(=CC2=CC=C(F)C=C2)C1=O)NC1=CC=CC=C1C(=O)N1CCCCC1&&&
*C&*C(*)C&*C*&*C*&*C(*)*&*C*&*C1CCN(*)CC1^*NC(*)=O^*NC(*)=O&*C*&*C*&*C1=CC=CC=C1&*C(*)*&&&*O&&*C(*)*^*C*&*C1=CC=CC=C1^*NC
*C&*O*&*C1=CC=C(*)C(*)=C1&*C(*)=O&*C^*C*&&*OC(*)=O&*C(=O)N1CCCC1*&*C1=CC=C2OCCOC2=C1&&&
*C&*C1=CC=C(C2=C(*)C(C(=O)NN3CCOCC3)=NN2C2=CC=C(*)C=C2*)C=C1&*Cl&&*Cl&*Cl&&
*C&*C1=CC=C(C(=O)OCC(=O)NC2=C(*)C(*)=C(*)S2)N=C1&*C#N&&*C&*C&&
*C(C)(C)C&*O*&*C(*)=O&*N1CCc2c(c(Oc3ccc([N+](=O)[O-])cc3[N+](=O)[O-])cc3cccnc23)C1&&&
*C(C)=O&*C1=CC=C(C(=O)C2=C(*)[NH]C(*)=C2*)C=C1&*C&&*C&*Cl&&
*C&*C1=CC=C2C(*)=CC(=O)OC2=C1&*O*&*C*&*NC(*)=O&*C1=CC=C(*)C(*)=C1&*S(=O)(=O)NC1=NC=CS1&&*NS(*)(=O)=O^*C1=CC=CS1&&&
*CNC(=O)OC&*C1=CC(=O)N2C(*)=CSC2=N1&*C&&&
*C&*OC(*)=O&*C(*)*&*C*&*C1=CC=C(*)C(*)=C1^*NC(*)=O^*O*&*C1=CC=C2C(=C1)N=C(*)N2*&*C^*O*^*C1=CC=C(*)C=C1&&&*C&*C*^*C&&*C(*)
*OC&*N=C(C(=O)NC1C(=O)N2C(*)=C(C[N+]3=CSC=C3)CSC12)C1=CSC(*)=N1&*C(=O)[O-]&&*C&&
*C&*S*&*C*&*C*&*C1NC(=O)C(*)NC(=O)C(*)NC(=O)CNC(=O)C(*)NC(=O)C(*)NC1=O&*C(*)C&*C^*C&&&*C*^*C(*)C^*C*^*C&*C1=CC=CC=C1&&&&&
*C(CC(C)C)C(O)S(=O)(=O)c1ccc(Oc2ccccc2)cc1&*N*&*C(=O)C(*)Cc1ccccc1&*N*&*C(*)=O&*O*&*C*&*C1C2CC3CC(C2)CC1C3&&&
O=C1C2=CC=CC=C2C2=NC3=CC=CC=C3NC(C3=CC=C(N4C(=O)[NH]C5=CC=CC=C54)C=C3)C2N1CC1=CC=CC=C1&&&
O=C(CCC1=CC=CC=C1)N1CCC(CCC(=O)N2CCC(N3CCCC3)CC2)CC1&&&
*C(=O)CNCC=C&*C1=CC(C2=NN(*)C(C3=CC=CC=C3)C2)=CC=C1&*OC&&&
*C(=O)OC&*C1=C(*)C(=CC2=CC=C(*)C(*)=C2)C(=O)C1&*C(=O)OC&&*O&*O&&
CCOC(=O)C1=CC=C(C2=CC3=CC(C)=CC=C3OC2=O)C=C1&&&
*CO&*C1(CCCC2=CC=CC=C2)CSC(C2C(C3=CC=CC=C3)C2(*)*)=N1&*CO&&*Cl&&
*C(C)(C)C&*C1=CC=C(CN2C(=O)C3=NN=C(S(=O)(=O)NCC4=CC=CO4)N3C3=CC=C(*)C=C32)C=C1&*Cl&&&
O=C(C=CNNC(=O)CC1=C(Cl)C=CC=C1Cl)C1=CC=C(Cl)C=C1&&&
*C(=O)O&*C*&*C(=O)NC1=NC2=CC=CC=C2N1*&*C1=CC=C(*)C=C1&*C*&*O*&*C1=CC=CC=C1&&&
*C(C)=O&*C1=CC=C(N(CC(=O)NC2CCCCC2)C(=O)C2=CSN=N2)C=C1&&&
*C&*C1=CC=[N+](*)C=C1&*NC(*)=O&*C1=CC=CN=C1&&&
*C(C)C&*C1=CC(C(=O)N(*)C2CCCN(CCC3=CC=CC=C3)C2)=CC=C1&*Cl&&&
*CCC&*C(NC(=O)C1C2CCC(O2)C1*)C(=O)NC(*)C(=O)NC(*)C(=O)C(=O)NCC(=O)NC(*)C1CC1&*NC(=O)OC&&*C(C)(C)C&*C(=O)OCC&*C(C)C&&
CC1=CC=CC=C1OCC(=O)NC1=CC=C(S(=O)(=O)NC2=NC=CS2)C=C1&&&
*C&*C1=CC=C(NC(=O)C2=CN(C3=CC=CC=C3)N=C2N2C=CC=C2)C=C1&&&
*CCC(O)CO&*C1=CC=CC=C1&&&
*C(=O)C#CC(=O)NC(C)CC&*C1=NC=C(C2=CC=C(C3(C(=O)N4CCN(*)CC4)CC3)C=C2)C=N1&*N&&&
*C(C)C&*N*&*CC(O)C*&*Oc1ccc2c(c1)C(=O)c1ccccc1C2=O&&&
*C&*C*&*C*&*N(CCC)C1=NC=CC(*)=N1&*OC(=O)N1CCC(*)CC1&*C(*)(C)C&*C&&&
CC(OC1=CC=C(Cl)C=C1)C(=O)NCCN1C(=O)CSC1=O&&&
*CC&*ON=C1C(C)CC(*)(O)C(*)C(C)C(=O)C(*)C(=O)OC(*)C(C)(O)C(O)C1C&*OC&&*O*^*C1CC(*)(C)C(*)C(C)O1^*O*^*OC&*C1CC(*)(C)N([O])C(C
*C&*C(*)C&*C*&*C*&*NS(*)(=O)=O&*C*&*C*&*C*&*C*&*C*&*C(*)*&*NC(*)=O&*C*^*C(=O)NO^*C*&&&*C1=CC=C(*)C=C1&*C1=CC=CC=C1&&&
CNC1=CC=C(C2=C3C4=CC=CC=C4C(O)(C(F)(F)F)C3=N[NH]2)C=N1&&&
C=CCON=CC1=CC=C(C)C=C1&&&
*C&*O*&*C1=CC(*)=CC(*)=C1&*O*&*C^*C1=NC2=C(C(*)=C1)C(=O)N=C[NH]2&&*C&&&
*C&*C1=C(*)N(*)C(=O)[NH]C1=O&*S*&*C1=CC=CC(*)=C1^*C*^*[N+](=O)[O-]&*O*&&&*C*&*C*&*O&&&
*C&*C1=CC=C(OCC(=O)NC2=C(*)N(*)N(C3=CC=CC=C3)C2=O)C(*)=C1&*C&&*CC(=O)NC(C)C&*C&&
*OC(=O)C(C)CC&*C1=C(*)C(*)=CC=C1&*C(C)CC&&*C(C)C&&
*OC&*C1=CC=CC(*)=C1&*[N+](C)(C)CCC(=O)CCCCCCCCCCCCCCCCC=NOC&&&
*C(C)(C)C&*C1=CC=C(CN2N=CC3=CC=C(NC(=O)NC4=CC=CC(*)=C4)C=C32)C=C1&*Br&&&
*Sc1nnnn1-c1ccc(C)cc1&*Cc1cc(=O)nc(NC(=S)N*)[nH]1&*C(C)C&&&
COC1=CC=C(O)C(C(=O)C=CC2=CC(Br)=C(O)C(OC)=C2)=C1&&&
O=C(CC1=CC=CC=C1)NN=C1C(=O)NC2=CC=C([N+](=O)[O-])C=C12&&&
*CC&*N*&*C(*)=O&*N1CCN2CC(*)CC2C1&*C*&*O*&*Cc1ccccn1&&&
CC(=O)OC12C=CC(OS(=O)(=O)O)C3C(=CCC4C(C)(CCC(O)C4(C)C)CC3(O)COS(=O)(=O)O)C1CC1C(C2)C1(C)C&&&
COC1=CC=C(C(=O)NCC2=CC(C(=O)N3CCC(C4(C5=CC=C(Cl)C=C5)CCCC4)CC3)=CC(C(F)(F)F)=C2)C=C1OC&&&
*C1=CC=C(C=C2SC(=O)N(CCCC(=O)NC3=CC=CC=C3*)C2=O)C=C1&*Cl&&*Cl&&
*C&*C*&*C(*)*&*C&&*C1NC(=O)C(*)NC(=O)C(*)NC(=O)C(*)NC(=O)C2CCCCN2C1=O^*C*&*C1=C[NH]C2=CC=CC=C12^*C*&&*C1=C[NH]C2=CC=CC=C12^*C*&
*C&*O*&*C1=CC=C(*)C=C1&*C1=NC(*)=C(*)S1&*C&&*C*^*N*&*C*&*C*&*O&&&
*C&*C1=CC=C(CC2NC(=O)C=CCC(CC(=O)CCCC3CCCCC3)OC(=O)C(*)OC2=O)C(*)=C1&*O&&*Cl&&
*CC&*Oc1ccc(C2=Nc3c(cccc3[N+](=O)[O-])N=C(OC)C2)c(F)c1&&&
*C1SC(=O)NC1=O&*Cc1ccc(O*)cc1&*CCCc1cc(-c2ccccc2)on1&&&
CN(C)CCC1=C[NH]C2=CC=C(NC(=O)CCCCCC(=O)NC3=CC=C4N=C(CCN(C)C)C=C(C(=O)NCCN(C)C)C4=C3)C=C12&&&
*NC(=O)CCCCCCCC(=O)O&*C1=CC=CC2=C1CCCC2&&&
CCC1=NC2=CC=CC=C2N1C1CC2CCC(C1)N2CCC(NC(=O)C1=C(C)[NH]N=C1C1=CC=CC(F)=C1)C1=CC=CC=C1&&&
*C&*C1=C(*)N(CCCCOC2=CC=C(CC3SC(=O)NC3=O)C=C2)C2=CC=CC=C12&*CC(C)C&&&
O=C(CC1=CC=NC=C1)N1CCC(C2=C(C3=CC=CC=C3)N3C=CC(C4=CC=CN=C4F)=CC3=N2)CC1&&&
*C&*C1=CC=NC(*)=C1&*C*&*NC(*)=O&*C*&*C1=CC=C(*)C=C1&*F&&&
*C(=O)c1nn(C)c2c1CS(=O)(=O)c1ccccc1-2&*N*&*CCC*&*N1CCN(c2cccc(Cl)c2Cl)CC1&&&
CON=C1C2=CC=CC=C2C2C(=O)N(CC3=CC(C(F)(F)F)=CC(C(F)(F)F)=C3)C(C3=CC=C(C(F)(F)F)C=C3)C12&&&
*C&*C*&*OC(=O)N1CCN(C(*)=O)CC1&*C(*)*&*C*&*C*^*NS(*)(=O)=O^*C*&*C1=CC=CC2=C(*)C=CC=C12&*C*&*N(*)C&*NC(*)=O&*C&*C*&&&*C*&*
*C&*C1=C(*)C(*)C2C(*)C3C(=C(*)C2(*)C1=O)C(=O)C1=C(*)C(*)=CC=C1C3*&*O&&*O&*O&*O&*NC(*)=O^*C*^*O^*C*&&*C(N)=O^*O&&*O&&&&
*C&*C1=CC=C2C(=C1)N(C(=O)N1CC(*)NC(C)C1)CC1=C(*)N=CN21&*C1=CC=CC=C1&&*C*^*NC(*)=O&*C*&*C*&*C1=CC=C(*)C=C1&*O*&*C(*)(F)F&*
*C&*OC(*)=O&*C*&*C1=CC=C(*)C(*)=C1&*NC(*)=O&*C1=C2CCCCC2=NC2=CC=CC=C12^*O*&&*C&&&
*N(C)C&*C1CC(*)C(OC2C(*)CC(*)C(*)C2*)C1OC1OC(*)C(*)C(*)C1*&*N&&*N&*CN&*O&*O&*CO&*O&*O&&
CCNC(=O)NC1=NC2=CC(C3=CN=CC(OCC(C)O)=C3)=CN=C2N1C3CCCC3&&&
*CCCCCCn1cc(C)c(=O)[nH]c1=O&*N*&*C(*)=O&*N*&*C*&*C1CCCCC1&&&
CCOC(=O)COC1=COC(COC2=CC=C3OC4=CC=CC=C4C=CC3=C2)=CC1=O&&&
*C&*O*&*C1=CC=CC=C1*&*O*&*C*&*C(=O)N(*)*&*C&&*C*^*C1=CC(=O)N2C=CSC2=N1&&&
*C1CC(=O)N(c2ccc(C(=O)O)cc2)C1=O&*Sc1nn(CC(*)=O)c(=O)c(=O)n1CCCc1ccccc1&*Nc1ccccc1&&&
CC1=CC=C2C=C(C(O)CC(C)(C)C)C(=O)OC2=C1&&&
CC1=NN(CC2CCCCN2CC2=CC=CC(C#N)=C2)C(C)=N1&&&
*C&*C1=CN(*)C(=O)[NH]C1=O&*C*&*O*&*C(*)*&*C*&*O*^*CO^*C(*)CO&&&*C*&*O&&&
*C&*C(*)*&*C*&*O^*NC(*)=O&&*C(*)*&*C*&*C(*)(F)F^*NC(*)=O^*F&*C(*)*&&&*C*&*C1=CC=CC=C1^*NC(*)=O&&*C*&*C*&*C1CCNCC1&&&
*N1CC(=C)C(n2cc(C=CBr)c(=O)[nH]c2=O)C1&*C(C)=O&&&
*CC(NC(=O)OC)C(=O)NCC(C=O)NC(=O)OC&*C1=C[NH]C2=CC=CC=C12&&&
*C(=O)c1ccsc1&*N1CCCC(c2nc(=O)c3nnn(Cc4ccc(F)cc4)c3[nH]2)C1&&&
COC1=CC=C(C(=O)C=[N+]([O-])O)C=C1&&&
COC1=CC=C(F)C=C1C(C)(C)C&&&
*C&*C1=CC=C(*)C(N2N=C(*)C=C2NC(=O)C2=CC=CC(S(=O)(=O)N3CCCC(*)C3)=C2)=C1&*C&&*C&*C&&
*CC&*C1=NC(NS(=O)(=O)C2=CC=C(C#CC3=CC=CC=C3*)C=C2*)=NO1&*F&&*N&&
*C&*C(*)=NNC1=NCCCN1&*C1=CN=CC=N1&&&
*C#N&*C1=C(*)C(=O)N2CCSC2=N1&*C*&*OC(=O)NS(*)(=O)=O&*C1=CC=C(*)C=C1&*F&&&
CC(=O)OCC1CC(OC(=O)CCC(=O)OCC2=CC=CC=C2)C2C(C)(C)C(O)C=CC2(C)C1CCC1(C)C(=O)OC2=CCC(C3=CC(=O)OC3)CC21&&&
O=C(CON=CC1=CC=CC=C1O)N1CCCCC1&&&
*C&*C*&*C*&*OC(=O)N1CC2=C(*)C=CC3=C2N(CC1*)C(=O)[NH]3&*O*&*C*^*NC(*)=O^*C*&*C1=CC=CC=C1&*C*&&&*C&&&
*C&*C1=C(*)C(*)(C)CCC1*&*C=O&&*C&*C=O&&
*C(=O)c1cc(C2Oc3ccc(C)cc3N(CCC)C2=O)ccc1F&*Nc1c(C(C)C)cccc1C(C)C&&&
*CCO&*Oc1ccc(-c2cc(-c3ccc(O)cc3)nc(S*)c2Cc2ccccc2)cc1&*CC*&*N1CCCC1&&&
*C&*C(*)=NN=C1[NH]C2=CC=CC=C2S1&*C(*)(F)F&*F&&&
CCN(CC)CC1CN2CCCN(C1)C2&&&
COC1=CC=C(NC2=C(C#N)C=NC3=CC=C(I)C=C23)C=C1&&&
CC1=CC2=CC=CC=C2N1C1=C(C=NOCC2CCOCC2)C(=O)CCC1&&&
*Cc1ccc2nc(C)cc(N)c2c1&*N1CCC(*)CC1&*C1CCCN1C&&&
*C&*O*&*C1=CC(*)=C(*)C(*)=C1&*C(*)=O&*C=C*^*O*^*C1=CC=CC=C1&*C^*O*&&&&*C*&*C*&*C*&*N1CCN(*)CC1&*C*&*C*&*C*&*O*&*C1=CC=C2C
*C&*C(=O)NC1=NN(*)C=C1&*C1=CC=CC=C1*&*Cl&&&
*C1=CC=C(C=CC(=O)C2=CC=CC=C2*)C=C1&*Cl&&*Cl&&
*=CC(=O)c1ccc(C)cc1O&*=Cc1ccsc1&&&
*Oc1ccc(F)cc1&*C*&*C1CCCN1&&&
*C(C)C(=O)NN&*Oc1ccc([N+](=O)[O-])cc1&&&
*C&*C(*)(C)C&*C*&*NC1=NC(N*)=NC(SC2=N[NH]C(*)=C2)=N1&*C1=CC=CC=C1&&*C*^*C*&*O&&&
*S(C)(=O)=O&*C1=CC=C(C2=C(C3=CC=C(*)C=C3)N3C=C(*)C=CC3=N2)C=C1&*Cl&&*F&&
*C&*C*&*C*&*C(*)*&*O*&*C1=CC=C(*)C=C1^*C1=CC=C(*)C=C1^*C*&*C(=O)NC1=N[NH]N=N1&*C(*)=O&&&*C1=CC=C(*)C=C1&*C(=O)NS(*)(=O)=O&*C
*C&*O*&*C1=CC(*)=C(*)C(*)=C1&*C(=O)N1CCCCCC1&&*O*^*C^*C*&&*N1CCCCCCC1&&&
*C&*C1=CC=CC(NC(=O)COC2=C(*)C(*)=NO2)=C1*&*C&&*[N+](=O)[O-]&*Cl&&
*C=NN=C1SC(=O)N(*)C1=O&*C*&*C1=CC=CC(*)=C1^*C1=CC=C(*)C=C1^*Cl&*F&&&&&
*CC&*C1(*)CCC(=O)O1&*CCO&&&
*NC&*C(*)=O&*N1CCC(*)C1&*CC(=O)N(C)O&&&
*C&*C*&*N(*)*&*C&&*C*^*C*&*N(*)*&*C&&*C(*)*^*C1=CC=C(*)C(*)=C1&*O*^*C1=CC=CC(*)=C1^*C^*O*^*NC(*)=O&&&*C1CCCCC1&*C&&&&&
*N(CC)CC&*C1=CN=C(NC2=CN(*)C(=O)C(*)=C2)N=C1&*Cl&&*CC&&
*C&*C1=CC=CC(*)=C1&*C*&*C1=CC2=CN(*)C(=O)N=C2O1&*C1CC(*)C(*)O1&*O&&*C*^*O&&&
*CC(*)=O&*N*&*C1C2CC3CC(C2)CC1C3^*N*&&*C(*)=O&*N1CCOCC1&&&
COC1=C(C#N)C(=O)C(CC2=CC=CC=C2)=C(C)[NH]1&&&
COC1=CC=C(CC2=CC(C3OC(CO)C(O)C(O)C3O)=C3OCCC3=C2Cl)C=C1&&&
*OC&*C1=CC=C(C(*)NC2=NC=CC(N3C(=O)OCC3*)=N2)C=C1&*C(C)O&&*C(C)C&&
*NC1=NC(N)=NC(*)=C1&*N*&*C*^*C*^*C1=CC=C(*)C=C1&*C(*)*&*C1=NCCCN1&*O&&&&*C1=CC=CC=C1&&
*C&*C(*)(*)*&*O&&*C1=CC=C(*)C=C1^*C(*)(C)C^*C(*)(*)C^*C&*C&&&&*C1=CC=C(*)C(*)=C1^*O&&*C*^*C1CCCCC1&&&
*CCN(C)C&*C1=CC2=CC=CC3=C2C(=C1)C(=O)N(*)C3=O&*[N+](=O)[O-]&&&
*Cn1nc(C)nc1C&*C1CCCN1*&*CC(=O)NN=CC=*&*=Cc1ccccc1&&&
*C(=O)NCCNC&*C1=CC=C(*)C(*)=C1&*Br&&*OC&&
*C(=O)n1c(=S)[nH]c2[nH]cnc(=O)c21&*Nc1ccc(F)c(F)c1&&&
COC1=CC=CC(COC2=CC=C(OC(C)C)C=C2)=C1C(=O)C=CC1=CC=C(O)C=C1&&&
*C&*C1=NC(C2COC3=CC=CC=C3C2=O)=CS1&&&
*=C(O)C(=O)O&*=CC(=O)CC(*)=O&*Nc1ccc(-c2ccccc2)cc1&&&
CC(C1=CC=CC=C1)N(N)C(=O)C1=CC(C(F)(F)F)=CC(C(F)(F)F)=C1&&&
*C(O)C(C)Cn1cc(CCCCCCCC)nn1&*C1CCCC(CC(*)=O)O1&*O*&*CC&&&
*OC&*C1=C2C=CC3=CC4=NC5=CC=CC=C5C(=O)N4C3=C2C(*)=C2OCOC2=C1&*NCCCN(C)C&&&
*C&*OC(=O)N1CC(*)(*)N(Cl)C(C)(C)C1&*C&&*C&&
*N1CCN(c2cc(C)ccc2C)CC1&*C(=O)C*&*N*&*S(=O)(=O)c1cccc2[nH]ccc12&&&
*OC&*C1=CC=C(C2NC3=C(C=CC=C3*)OC2=O)C=C1&*O&&&
*C(*)=O&*Nc1ccc(Cl)cc1&&*Nc1cccc(-c2sc(=S)oc2-c2ccc(Cl)cc2)c1&&
*C(=O)CCCCCCC&*N1CC(*)C1=O&*C*&*Oc1cc(C)c2c3c(c(=O)oc2c1C)CCCC3&&&
*C&*C*&*C1=NOC(*)=N1&*C1CCCN1*&*C*&*C1=CN(*)N=C1*&*C&&*C&&
*NC(=O)CC&*C1=C2N=C3C=CC=CC3=C2[NH]C=C1&&&
*C&*C1=CC=NC(CC(*)CC(=O)N2CCC3=C(C2*)C(*)=CC=C3*)=C1&*N&&*C(F)(F)F&*F&*OC(C)(C)C&&
*C(=O)c1ccc(C#Cc2cccc(Cl)c2)cn1&*N*&*C*&*C1CC1&&&
*Nc1ccc2c(c1)Cc1ccccc1-2&*C1CCC2(CC1)OCC(C1CCOCC1)O2&&&
CN(C)CC(=O)NCC1=CC=C2[NH]C(NC(=O)C3=CC4=CC=CC=C4[NH]3)=NC2=C1&&&
*C(=O)c1ccc(N*)nn1&*N*&*Cc1ccc(F)cc1^*CCC*&&*N1CCOCC1&&&
*C(=O)Cc1cccs1&*Nc1nc(C(F)(F)F)cs1&&&
CC1=CC=CC(CN2CCOC3=CC=C(CN(C)CCC4=CC=NC=C4)C=C3C2)=C1&&&
*C&*C*&*C*&*C*&*C(=O)NC1=NN=C(*)S1&*C*&*S*&*C*&*C(=O)N1CCCC1&&&
*C(=O)C=C&*N1CCC(N2CCC(OC3=CC=C(C(=O)N4CCCCC4)C=C3)CC2)CC1&&&
*C1CC2=C(O1)C(=O)C1=CC=CC=C1C2=O&*C1=CC=CC=C1*&*[N+](=O)[O-]&&&
*C(=O)CCCC&*C1=CC=C(CC(*)NC(=O)C(*)CC2=CC=CC=C2)C=C1&*O&&*C(=O)O&&
*C&*C(*)C&*C1=N[NH]C(*)=C1&*OC(=O)N1CCCC1*&*C*&*C1=CC=CC=C1&&&
*C&*C=C(*)C&*C*&*N(*)S(*)(=O)=O&*C*&*C1=CC=C(*)C(*)=C1^*C1=CC=CS1^*C(=O)O&&&&*F&&
*CC&*O*&*C(=O)Cc1csc(N*)n1&*C(=O)Cc1csc(=O)n1C&&&
O=C(NCCOCCNCCO)C1=CC=C(O)C(O)=C1&&&
*CC#C&*C1=NC=C(*)C(SCC(=O)NC2=NC3=C(*)C(*)=CC=C3C(=O)O2)=N1&*C&&*C&*OC&&
*C&*O*&*C(*)OC&*C(=O)N1C2=CC=CC=C2C2=C3CN4C(=CC5=C(CCC6=C4C=CC=C6*)C5=O)C3=CC=C21&*C&&&
*=Cc1cc(O)c(O)c(OC)c1&*=C1CCC(=*)C1=O&*=Cc1cc(O)c(O)c(OC)c1&&&
*C&*C1=C(C(=O)N2CCOCC2)CC(*)C(C(=O)N2CCCCC2)=C1&*CC(=O)O&&&
*C(=O)NC&*C1=CC=C2CC3C4CCCCC4(CCN3CC3CCC3)C2=C1&&&
*C=NNC(=N)N*&*C*&*C*^*C1=CN(*)N=C1*^*C1=CC=CC=C1&*C1=CC=CC=C1&&&&*C1=CC=CC(*)=C1^*[N+](=O)[O-]&&&
*NS(*)(=O)=O&*C*&*C*^*C(*)(F)F^*C*&*F&*C1=NN(*)C(*)=C1&&&*C1=CC=CC(*)=C1&*F^*C1=CC=C(*)C=C1&&*F&&&
*NC(=S)NNC(=O)c1cc(Cl)ccc1NO&*C*&*C1CCCO1&&&
*C&*OC(*)=O&*C*&*C(*)*&*C1=CC=CC(*)=C1&*C(*)(F)F^*C(=O)N1CCC2(CCN(*)C2)CC1^*F&*C1=CC=NC(*)=C1&&&*N(*)C&*C&&&
*C&*C*&*C(*)=O&*C*&*C(*)*&*C&&*C=C*^*C=C(*)*&*C&&*C=C*^*OP(=O)(O)OP(=S)(O)O*&*C*&*C1C=CC(*)O1&*C1=NC(*)=C(*)O1&*C&&*C&&
*C&*O*&*C1=CC=C2[NH]C(*)=CC2=C1&*NS(*)(=O)=O&*C1=CC=C(*)C(*)=C1&*C&&*OC1=NC(*)=CN=C1^*C&&&
CCCNC(=O)NS(=O)(=O)C1=CC=C(NC(=S)NC2=C(C)[NH]N=C2C)C=C1&&&
*CCCCC&*Oc1ccccc1C=*&*=C1CCN2Cc3c(c(-c4cccc(Cl)c4)c4ccc(Cl)cc4c3=O)C2C1&&&
*C(=O)Cc1ccc(O)c(OC)c1&*O*&*C1CC(=O)OC(*)C1&*C*&*N1CCCC1&&&
*C&*C1=CC=CC(*)=C1&*NC1=NC(N*)=NC(N2CCCC2)=N1&*C1=CC=C2C=CC=CC2=C1&&&
*C&*C1=CC=CC=C1*&*O*&*C1=CC=C(*)C=C1&*NC(*)=O&*C1=CC=C(*)C=C1&*S*&*C*&*C#N&&&
*C&*NC(*)=O&*C*&*C*&*C1=CN=CC(*)=N1&*C1=CC=CN=C1&&&
*C#N&*C*&*C*&*C*&*C*&*C*&*C*&*C*&*C*&*C*&*C*&*CCCCCCCCCCCCCCCCCCCCCCCCCCCCCCCCCCCCCCCCCCCCCC#N&&&
*OC&*C1=CC=C(C2=CC=CC(C(=O)N(*)C3=CC=C(OC4=CC=NC5=C4C=C[NH]5)C(*)=C3)=C2*)C=C1&*CCC(C)(C)OC&&*C#N&*C&&
CC1=CC=C2C(OC3=CC=C(NC(=O)C4=C(CC5=CC=CC(C(F)(F)F)=C5C)C(=O)N(C5CCC(O)CC5)N=C4)C=C3F)=NC=NC2=N1&&&
*C&*C*&*C*&*C*&*C*&*OC(*)=O&*C*&*O*&*C1=C(*)C(*)=C(*)C=C1&*O&&*O*^*C1=CC=C(*)C=C1^*C(*)=O^*F&*C1=CC=CC=C1&&&&&
*Nc1ccc(OC)c(Cl)c1&*C(=O)Cn1sc2ccccc2c1=O&&&
*C(=O)CBr&*N*&*CCc1ccccc1&&&
*CN(C)C&*C1=CSC(C2=NC(*)=CN2*)=C1&*C=CC(=O)O&&*C&&
*C&*N1CC(=O)N(*)C2=CC=CC=C2C1=O&*C*&*C(*)*&*O&&*C*^*N1CCN(*)CC1&*C*&*C1=CC=CC=C1&&&
C=CC1CN2C(=O)C=C(SC3=CC=CC=C3F)C(=O)N2C1&&&
*OCC(O)CNCCCC&*C1=CC=CC=C1C(=O)C=CC1=CC=C(*)C(*)=C1&*Br&&*OC&&
*=Cc1cc(OC)c(OC)c(OC)c1&*=C1CN(C)CC2(C1=O)C(c1cc(OC)c(OC)c(OC)c1)C(c1cc(OC)c(OC)c(OC)c1)NC21C(=O)c2ccccc2-c2ccccc21&&&
*OC&*C1=CC=C(CCNCC(*)COC2=CC=C(*)C=C2)C=C1&*O&&*O&&
*N1CC2CC23C1=CC(=O)c1cc2c(cc13)OCO2&*CC*&*N1CCCCC1&&&
CCCCCCCCCCCCCCCCNC1=CC=C(C(=O)NC(C(=O)NC(CO)C(=O)NC(CCCNC(=N)N)C(=O)NC(CC2=C[NH]C=N2)C(N)=O)C(=O)NC(CC2=CC=CC=C2)C(=O)NC(CCC
*Nc1cc(-c2cc[nH]n2)ccc1OC&*C(=O)c1ccc(F)cc1Br&&&
O=C(NC1=CC=C(OC2=CC(C(=O)NC3CCC(O)CC3)=CC(O)=C2)C=C1)C1=CC(Cl)=CC=C1O&&&
COC1=CC=C(N2CCN(C3=NC(NCCO)=NC(NC(C)C4=CC=CC=C4)=N3)CC2=O)C=C1C(N)=O&&&
O=C1C=C(C2=CC=C(F)C=C2)OC(O)=C1C1=CC=CC([N+](=O)[O-])=C1&&&
*C&*O*&*C1=CC=C(*)C(*)=C1&*C1=CN=C(N)C(*)=C1&*C1=CC=C(*)C(*)=C1^*O*^*O&*C&&*O*&&*C&&&
*N(*)c1ccc(S(=O)(=O)CC)cc1&*CC&&*CC(=O)O&&
*CCC&*C1=CC(=O)OC2=CC3=C(C=C12)CCC3&&&
*CC&*N(C)c1nc(Nc2ccccc2)nc(Nc2ccccc2)n1&&&
*NC(=O)OCC&*C(=CC1=CC=C(*)C(*)=C1)C(=O)NC1C(*)C(*)C2OCOC2C1*&*Cl&&*&*O&*O&*O&*O&&
*CC&*C1=CC=C(C=NNC(=O)C2=NOC(*)=C2*)O1&*C&&*C&&
O=C1C=C2OC3=CC(O)=CC(O)=C3C2=C(C2=CC=C(O)C=C2)C1&&&
*C1=NC2=C(NC(=O)CN2)C(NC2=CC=CC=C2)=N1&*NCCO&&&
*C(=O)c1ccc2ncsc2c1&*Nc1ccc(S(=O)(=O)Cc2ccc(F)cc2)cc1&&&
*C(*)=O&*Nc1cc2c3c(c1)[NH]c(=O)n3CCCCC(*)=O&*N*^*N*^*C(Cc1ccccc1)C(O)C*&*C1CCC(*)CC1&*N*&*C*&*C1CCCCC1&*O*&&&*C(*)=O&*N*&*C1
*C(=O)NC&*C1=CC=C(CC(*)NC(=O)CC2=CC=C(*)C=C2)C=C1&*O&&*NC(=O)C(CC(=O)O)NC(=O)C(C)N&&
CC(C)CC(NC(=O)C(N)CC1=CC=C(O)C=C1)C(=O)N1CCCC1C(=O)NC(CC1=CC=CC=C1)C(=O)NC(C)C(=O)NC(CC(N)=O)C(=O)NC(CCCN(C)C)C(=O)NC(CCC
*OC&*C1=CC=C(C2=C(OC3OCC(*)(*)C3*)C3=CC=CC4=C3N2CCC4)C=C1&*O&&*C&*C&&
*C&*C1=C(C(*)NC(=O)NC(*)C2=CC=C(OC3CCN(C4=CC=NC(NCC5CC5)=N4)C3)C=C2)C=CS1&*C&&*F&&
*OCC#CC&*C1=CC=C(*)C=C1&*S(=O)(=O)C(F)(F)F&&&
COC1=CC=C(CNC(=O)CCC(=O)N2CC(C)SC3=CC=CC=C32)C(OC)=C1&&&
*S(=O)(=O)CC&*N1CC2C3C(=O)N(*)C(=O)C3C(*)(C1)N2*&*C(=O)c1ccco1&&*Cc1ccccc1&*Cc1ccc(F)cc1&&
*C&*O*&*C1=CC=C(*)C(*)=C1&*C*&*C1C(=O)N(*)C1*^*O*^*C1CCN(*)CC1&*C&*NC(*)=O^*C*&&*C*&*C1=CC=CC=C1&*C*&&&*O*&*C1=CC(*)=C(*)
N#CC1=CC=C(C=NNC(=O)COC2=CC=C3C=CC=CC3=C2)C=C1&&&
O=C(ON=CC1=CC=C(OC2=CC=C([N+](=O)[O-])C=C2Cl)C=C1)C1=CC=CC=C1Cl&&&
*C(C)=O&*O*&*C1C(O)C2(O)c3c(O)cc4c(c3OC2(c2ccccc2)C1O*)C(=O)c1c(O)cccc1C4=O&*C(C)=O&&&
*C&*C(*)C&*C*&*C(*)*&*NC(*)=O&*C(*)*^*C(=O)NO^*C*&&&*C*^*NC(*)=O^*C*&*C*&*C*&*C(=O)N(*)*&*C*&*C&*I&&*C*&&*C*&*C*&*C*&*C*&
COC1=CC=C(NC(=O)N(CC2=CC=CC=C2C2=CC=CC=C2)C2CCNCC2)C=C1&&&
*N1CCN(c2ccccc2OC)CC1&*CCCN1C(=O)CCSc2ccccc21&&&
*C&*O*&*C1=CC(*)=CC(*)=C1&*O*&*C^*C1=NC(*)=C(*)S1&&*C1=CC=C(*)C=C1&*Cl^*C1=CC=C(*)C=C1&&*S(*)(=O)=O&*C&&&
*C&*NC(*)=O&*C1=CC=C(*)C=C1&*S*&*C*&*C(*)=O&*C1=C(*)C(*)=C(*)[NH]1&*C&&*C(=O)N1CCCCCC1&*C&&
*C&*C1C=C2C(=O)OCC2(*)C2CCC3(*)C(CCC3(*)*)C12&*O&&*C*^*O^*O&&&*C=C*^*C1=CC=CC=C1&&&
CC1=CC(C)=CC(CN2CC(=O)N3C(CC4=CC=C(O)C=C4)C(=O)N(CC4=CC=CC5=C4N(C)C=C5C(=O)N4CCN(C)CC4)CC3C2)=C1&&&
*C(=O)N1CCN2C(=O)C3=CC=C[NH]C3=NC2C1&*C1=CC=CC(*)=C1&*F&&&
CN1CCN(C2=CC=C(NC3=NC=C4C=NC(C5=CC=CC=C5F)=C(C5=CC=CC=C5)C4=N3)C=C2)CC1&&&
CCCCN(CCCC)CC1=C(C#CC2=CC=C(CC(=O)O)C=C2)[NH]C(=O)C2=CC=CC=C12&&&
*CNC&*C1=CC=C(C#CC2=CC=C(*)N=C2)C=C1&*C&&&
O=C1CN(C(=O)COC(=O)C2=CC=CC(S(=O)(=O)N3CCCCC3)=C2)C2=CC=CC=C2N1&&&
CCN(CC)S(=O)(=O)C1=CC=C(N2CCCCS2(=O)=O)C=C1&&&
*C1=C(*)N(C2OC(*)C(*)C2*)C=CC1=O&*CO&&*O&*CO&*O&*O&&
*NC(*)=O&*C*&*C*^*C*^*C*&*C1=COC(*)=N1&*O&*C1=CC=C(*)C=C1&&&*C(*)(F)F&*F&&&
*C1=CC=C(C(=O)OC2=CC=CC=C2C(=O)NCCC2=CC=CC=C2)C=C1&*Br&&&
*C&*C1=CC=CC(N2CCC(NC(=O)NC3=CC(OC4=C5C=C(*)[NH]C5=CC=C4)=CC=C3)C2)=C1&*F&&&
N#CC1=C(O)OC(COC2=CC=C(F)C=C2)=NC1=O&&&
*C&*C1=CC=C(S(=O)(=O)NC2=CC3=C(C=C2N2CCCCC2)NC(=O)CO3)C=C1*&*F&&&
COC1=CC=C(CN2N=NC3=C2N=CN(CC(=O)NC2CCCC4=CC=CC=C42)C3=O)C=C1&&&
*OC&*C1=CC=C(NS(=O)(=O)C2=CC=C(*)N2*)C=C1&*Br&&*C&&
*C&*C1=C(N=CC2=CC=CO2)C(=O)N(*)C(=O)N1*&*N&&*C&&
CC1=CC=C(N(C(C)C(=O)NC2CCCCC2)C(=O)CNC(=O)C2=CC=CS2)C(C)=C1&&&
O=C(CN1CCCCC1)N1N=C(C2=CC=CC=C2O)N=C1C1=CC=C(Cl)C=C1&&&
*C&*C1CN(*)CCN1*&*C*&*C(*)*^*C1=CC=C2OCCOC2=C1^*O&&&&*C*^*O*&*C1=CC=CC=C1&&&
*C(=O)O&*C1CC1*&*C(=O)NC1=NC(*)=CS1&*C(*)*&*C=O&&*C*^*C1=CC=CC=C1&&&
C=C1C2=CC=CC=C2OC2=CC(OCC(=O)NC3=CC=CC=N3)=CC=C12&&&
*C&*C1CCN(S(=O)(=O)C(*)C=CC2=CC=CC=C2)CC1&*N&&&
*S(=O)(=O)c1ccc(CCC(C)C)cc1&*N*&*C(C*)C(=O)O&*N*&*C(=O)c1ccc(O*)cc1&*CCC(C)C&&&
*C(=O)C(O)c1ccccc1&*N*&*C(Cc1ccccc1)C(O)C*&*N(*)*&*CC(=O)O&&*Cc1ccc([N+](=O)[O-])cc1&&
COC(=O)C1=C([N+](=O)[O-])SC(NC2=CC=CC(Br)=C2)=N1&&&
*C&*C*&*C1=C2N=C(*)N(*)C2=NC(C2=NN(*)C=C2)=N1&*C&&*C&*N1CCC=CC1&&
*CC&*N(*)*&*CC&&*S(=O)(=O)c1cc(N*)ccc1C^*C(*)=O&*C1CC(=O)N(C)C(=Nc2ccccc2F)S1&&&
*OC&*C1=CC2=C(C=C1OCCCN1CCCCC1)NC(=O)N1CCCC1C2&&&
*CCCCCCC&*Oc1ccc(C(=O)n2ncc3c2CC2CN(*)CC2C3)cc1OC&*S(=O)(=O)c1ccc(C)cc1&&&
*C&*O*&*C1=CC=C(*)C(*)=C1&*N1CCN(*)CC1&*C*^*Cl^*NC(=O)C1=NOC(*)=C1&&&*C(*)*&*C&&*C1=CC=CC=C1&&
CN(C)CCOCCN1C(=O)C2=CC(F)=CC=C2S1(=O)=O&&&
CN1C=NC=C1CN(CC1=CC=C(C#N)C=C1)C1=CC=C(C#N)C=C1C(F)(F)F&&&
CC(C)CCC1=C(S(=O)(=O)C2=CC=C(F)C=C2)C2=CC(Cl)=CC=C2N1C(C1=CC=CC=C1)C1=CC=CC=C1&&&
*NC(=O)N*&*C*&*C*^*C1=CC=C(*)C=C1^*NC(*)=O&*[N+](=O)[O-]&*C1=CC=C(*)C=C1&&&*Cl&&&
*C&*C(=O)N1CC(*)CC(C)C1&*C1=CSC(*)=C1&*C1=CC=CC(*)=C1&*C(*)(F)F&*F&&&
*C(C)C(C)(C)C&*NC1=CC(=O)OC2CC(CCC(C)(O)CCC3CCCC(C)N3*)OC(C)(C)C12&*CCO&&&
*C&*C1=CC(*)=C(N2C3=CC=CC=C3N3C(CN(CCC4CCCC4)CCN4CCCC4)=C(*)N=C23)C(*)=C1&*C&&*Cl&*Cl&&
*C#N&*C1=CC=C(*)N=C1&*C1C=NC(N)=NC1&&&
*Oc1c(C(CC(C)C)c2ccc3c(ccn3C)c2)ccc(OC)c1C(C)C&*CC*&*O*&*CC*&*O*&*C(C)(C)C&&&
CC=CCN(C)C1CCC2=C(C1)C(=O)OC1=CC(O)=CC=C21&&&
*C&*C1=NC=CC(N2CCC3=C(*)N=C(C4=CC=CC(C5=CC=CC=C5)=C4)N=C32)=N1&*C(C)C&&&
CN(C)CCCCNC(=O)C(CO)NC(=O)C(CCS)N(C)C&&&
CS(=O)(=O)C1=CC=C(C2=C(C3=CC=C(F)C=C3F)C(=O)CC2)C=C1&&&
*OC&*C1=CC(C2=NC3=CC=CC=C3O2)=CC=C1OCC1=CC=CC=C1&&&
*C&*C1=NOC(*)=C1C(=O)N1CC2C(C3=CC=CC=C31)C(*)C(=O)N2*&*C&&*C&*C&&
*C&*C*&*C*&*C*&*C*&*C=C*&*C*&*C=C*&*C*&*C=C*&*C*&*C*&*C*&*C*&*C*&*NC(*)=O&*C1=CC(*)=C(*)C(*)=C1&*O*&*C^*O*&&*C^*O*&&*C&&&
*C1=C(*)C(C=NNC(N)=S)=NC(=S)[NH]1&*O&&*O&&
*C(=O)C(N)Cc1ccc(O)cc1&*N*&*C(Cc1ccccc1)C(=O)O&&&
*=Cc1ccc(OC)c(OC)c1&*=Cc1o[nH]c(=O)c1-c1ccc([N+](=O)[O-])cc1&&&
*C&*O*&*C1=CC=C(*)C=C1&*C=C*&*C1=CC(*)=C(*)C(*)=C1*&*C*&*C=C*^*O*^*C1=CC(*)=CC(*)=C1&*C^*O*^*O&&&*C^*O*&*O*&&*C&*C&&&&&
*N1C(=O)C(O)=C(C(=O)c2ccc3c(c2)CC(C)(C)O3)C1c1ccc(OC)c(OC)c1&*CC*&*N*&*C(=O)CO&&&
COC1C2OCC34C(OC5OC(CSC6=CC=CC=C6Cl)C(O)C(O)C5O3)OC(C)(C(OC)C(O)C14O)N2C&&&
*=CC=NNC(=S)N1CC=CO1&*=Cc1ccco1&&&
O=C(NCC1=CC=CC=C1)C1=CSC2=C1CCCC2&&&
*Oc1cccc(OC)c1&*CC(*)C&*N1CCC(*)CC1&*C(O)(c1ccc(F)cc1)c1ccc(F)cc1&&&
FC1=CC=C(CNC2=NCCCCC2)C=C1&&&
O=C(C1=CC=CC=C1)C1=CC=C(NC2=CC=CC=C2)N=C1&&&
*C&*C(*)(*)C&*C*&*NC(=O)S(*)(=O)=O^*N*^*C1=CC=C(*)C=C1&*C*&*C*&*C(*)*&*C1=CC=CC=C1&*O&&&&*C1COCC=CCCCCCC(=O)N1&&
*CC&*N(*)*&*CC&&*CC*^*N*&*S(=O)(=O)c1ccc2ccccc2c1&&&
NC1=CC=C2OC(=O)C(C3=NC4=CC(Cl)=CC=C4O3)=CC2=C1&&&
*C&*C1=CC=C(S(=O)(=O)NC2=CC=C(C(*)C3CC3)C=C2)C=C1&*CN&&&
*C1CCC(=O)N1*&*C*&*S^*C(*)*&&*C*&*O^*NC(*)=O&&*C(*)*&*C*&*C1=CC=CC=C1^*C=C*&&*C1=CC=CC=C1&&&
*C&*C1=C(*)SC(NC(=O)C2=NOC(*)=C2)=N1&*C1=CC=C(*)C=C1&*Cl^*C1=CC=CS1&&&&
*CC(=O)O&*Oc1cccc2c1CCC2&&&
*C&*C(CNC(=O)C1=CC2=C(S1)C1=CC=CC=C1OC2)C1=CC=CC=C1&&&
CC1=CC=C(CN2C(=O)C3=CC=CC=C3C(CC3=CC=C(OCCCCCCC(=O)NO)C=C3)C2=O)C=C1&&&
CCCCCCCCCCC=CC=CC1=NOC(C2=CC=CO2)=N1&&&
*C(=C)C&*C1CCC2(*)CCC3(*)C(CCC4C5(*)CCC(*)C(*)(*)C5CCC43*)C12&*C(=O)NCC(=O)OC&&*C&*C&*OC(=O)C(=C)C&*C&*C&*CO&&
*C&*C(*)C&*S(*)(=O)=O&*C1=C(*)C(=O)N(*)N=C1&*N&&*C*^*C1=CN2C=CC=CC2=N1&&&
*C&*C*&*N1CCN(*)CC1&*C*&*C1=CC=C[N+](*)=C1&*C&&&
COC1=CC=CC(CNC2=CC=C(CC3=CC=C(NC(=O)CN4CCOCC4)C=C3)C=C2)=C1OC&&&
*C(=O)C(C)N&*C1Cc2ccccc2N1C(=O)C(*)CCCN=C(N)N&*N*&*C(=O)C(*)Cc1ccc(F)cc1&*N*&*C(=O)CCC*&*N(C)C&&&
CC(C)CCNC(=O)CN1C(=O)N(CC2=CC=C(C(=O)NCC3=CC=CC=C3Cl)C=C2)C(=O)C2=C1C1=CC=CC=C1S2&&&
*C&*C*&*O*&*C1=CC=C(*)C(*)=C1&*C1(*)NC2=CC=CC=C2C(=O)N1&*C(*)(F)F^*O*^*F&*C*&&&*C1=CC2=CC=CC=C2C=N1&&&
*CC&*O*&*C(=O)C*&*Sc1nc2ccncc2n1-c1ccc(OC)cc1&&&
*C(=O)c1ccc(CC)s1&*N1CCc2[nH]ncc2C1&&&
*OC&*C1=CC=C(C(=O)C=CC2=CC=CC=C2*)C=C1*&*OCC(=O)O&&*OC&&
*C1=CC=C(S(=O)(=O)N2CCN(C(=O)N(CC3=CC=CC=C3)CC3=CC=CC=C3)CC2)C=C1&*F&&&
C=CCN1N=C(C2=CC=C(OC)C=C2)C=C(CCCOC2=CC3=C(C=C2C(C)=O)C(C)=CC(=O)O3)C1=O&&&
*C&*N1CCCN(*)CC1&*C*&*C*&*NC(*)=O&*C*&*C*&*C(*)=O&*C1=CC=C(*)C(*)=C1&*C(*)(F)F&*F^*[N+](=O)[O-]&&&&
*C&*O*&*C1=CC=C(*)C=C1&*C*&*C*&*N1C(=O)CC(*)(C)CC1=O&*C&&&
*C&*C12OC(=O)CC1(*)CCC1C3CCC4=CC(=O)CCC4C3CCC12*&*C&&*C&&
*N1CCN(c2ccccc2C(*)=O)CC1&*N1CCC(*)CC1&*N1CCSCC1^*Cc1cccc(-c2ccc(C*)cc2)c1&&*N1CCNCC1&&&
*C&*C1=NC2=C([NH]1)N(*)C(=O)N(*)C2=O&*O&&*C*^*C*&*C*&*N1CCN(*)CC1&*C*&*C*&*C*&*N1C(=O)C2=CC=CC=C2C1=O&&&
*NC(=N)N&*CC*&*O*&*C(*)=O&*N*&*C(CCC(N)=O)C(*)=O&*N*&*C(Cc1ccccc1)C(*)=O&*N*&*C(Cc1c[nH]c2ccccc12)C(*)=O&*N1CCCC1*&*C(*)=O&*
*C(=O)Cc1cc(O)c(C(C)(C)C)cc1C(C)(C)C&*N*&*C(Cc1ccc2ccccc2c1)C(*)=O&*N*&*Cc1nc2cccc(N(C)C)c2[nH]c1=O&&&
CCC12CCCN3CCC4(C5=CC(C6(C(=O)OC)CC7CN(CCC8=C6[NH]C6=CC=CC=C86)CC(C(C)CC)(C6C)C7)=C(OC)C=C5N(C)C1CC1=CC=CC=C14)CC32&&&
*C&*C1=CC(*)=C(*)N=C1*&*C&&*N1CCN(*)CC1^*C1=CC=NC(N2C=CN=C2)=N1^*C&&&&
CC1=CC(C(=O)N2CCCN(S(=O)(=O)C3=CC=CO3)CC2)=NO1&&&
CCOC(=O)C1=C(C)[NH]C(C2CCN(C(=O)COC3=CC=C(C(F)(F)F)C=C3)CC2)=C1C&&&
*CCC(*)=O&*Nc1ccc([N+](=O)[O-])cc1&&*N1C(=O)c2ccccc2C1=O&&
*Nc1ccc(OC)cc1&*C(=O)c1ccc(NC2=C(Cl)C(=O)c3ccccc3C2=O)c(OC)c1&&&
*OC&*C1=CC=CC(OCCNC(=O)C2=CC=CC=C2)=C1&&&
*C(=O)CC1c2cc(OC)c(OC)cc2CCN1C&*N*&*C1CCN(c2ccc([N+](=O)[O-])cc2)CC1&&&
*C&*C1=CC=C(C(OCC2=CC=CC=C2*)C2CCNCC2)C(*)=C1&*C(F)(F)F&&*F&&
*Nc1cc2oc3ccccc3c2c2oc3cc(N)cc4c3c2c1C(=O)NC4&*C(=O)c1ccc(F)cc1F&&&
*COC(C)=O&*C(C1=CC=CC=C1)C1CN(CC2=CC=CS2)CCO1&&&
CCOC(=O)C1=CC=C(N2C(=O)C3=C(CSC4C5=CC=CC=C5C(=O)N34)C2=O)C=C1&&&
*C=C&*C*&*C*&*C*&*C*&*C*&*C*&*C*&*C*&*C*&*C1=C2C(=NC1=O)C1=C3C2=CC=C(*)C3=CC=C1&*C1=CC=CO1&&&
COC1=CC(C(=O)C2=C(O)[N+]([O-])=C3C=CC=CC3=[N+]2[O-])=CC(OC)=C1OC&&&
O=C(OCC(=O)N1CCN(C2=CC=CC=C2)CC1)C1=CSN=N1&&&
*N&*C(*)*&*C*&*C(=O)N1CCN(C2=NC=CC=N2)CC1^*C*&&*C1=C(*)C=C(*)C(*)=C1&*F&&*F&*F&&
*C&*O*&*C1=CC=C(*)C=C1&*NC(*)=O&*C*&*NC(=S)N(*)*&*C1=CC=C(*)C=C1&*C^*C(=O)N1CCC2=CC=CC=C2C1&&&&
CC1=CC(=O)N(C2=CC=CC=C2C2=CC=CC=C2)[NH]1&&&
*S(C)(=O)=O&*C1CCCC(*)C1&*N=C=S&&&
*OC&*C(=O)C(*)=O&*C1CCC2C3CC=C4C=C(O*)CCC4(C)C3CCC12C&*C1OC(*)C(O)C(O)C1O&*CO&&&
*C&*C*&*C*&*NC1=NC=CC(*)=N1&*C1=CC(*)=C(*)C(*)=C1&*C&&*C&*C(=O)N1CC2CN(*)CC2C1^*C1(*)CC1&*C1=CC=C(*)N=C1&*Br&&&
*C&*C1=CC(*)=C(*)C(*)=C1&*Br&&*C&*N*^*NC1=NC(*)=CC=N1&*C1=CC=CC(*)=C1&*S(N)(=O)=O&&&
*C&*O*&*C1=CC(*)=C(*)C(*)=C1&*C*&*N1CCN(*)CC1^*O*^*C1=CC=CC(*)=C1&*C^*O*^*C&&&*C&&&&&
CC(=O)NC1=CC=C(C2=NN(CC(=O)O)N=N2)N=C1&&&
*C1=NC2=C(N=CN2*)C(N)=N1&*C1=CC=CC=C1&&*C1OC(*)C(*)C1*^*C*&*O^*O&&&*O&&
*C&*C1=CC=C(*)C=C1&*C=NNC(*)=O&*C*&*C12CC3CC(CC(C3)C1)C2&&&
CN(C(=O)C1=C2C=CC=CN2C(C2=CC=C(C(F)(F)F)C=C2)=N1)C1=CC=CC=C1&&&
*C&*C1=NC2=CC=C(S(=O)(=O)N3CCN(C(=O)N4CCCC4)CC3)C=C2S1&&&
CN1C=C(C=CC(=O)N2CCOCC2)C(C2=CC=C(F)C=C2)=N1&&&
*S(=O)(=O)CC(=O)OCC&*C1=CC=C2C=CC=CC2=C1&&&
*C=C&*C*&*NC(=O)O*&*C1=CC=C(*)C(N)=N1&*C*&*C(*)F&*F&&&
*S(N)(=O)=O&*C1=CC(NC2=C3C=CC=CC3=NC3=CC=CC=C23)=CC(*)=C1*&*S(=O)(=O)O&&*F&&
NC(=O)CC1CCN(C(=O)C2=CC=C(OCC3=C(C4=CC=CC=C4)ON=C3C3=C(Cl)C=CC=C3Cl)C=C2)C1&&&
*C(*)=O&*O*&*CCCc1ccccc1^*N1CCC(*)CC1&&*C*&*Nc1ncccc1[N+](=O)[O-]&&&
COC1=CC=CC(CC2=NN3C(=O)C=C(COC(=O)C4=CC=CO4)N=C3S2)=C1&&&
*C(=O)O&*C(CC1=CC=CC=C1)N1C=CC=C(NC(=O)C2=C3C=CC=CC3=CC=C2C2=CC=CC=C2)C1=O&&&
*C&*C*&*C1=CC=C(*)C=C1&*C*&*ONC(*)=O&*C*&*C1=CC=CC=C1&&&
*Nc1nnc(C2CC2)cc1C&*C(=O)C*&*O*&*C(*)=O&*C12CC3CC(CC(C3)C1)C2&&&
*N1CCN(C)CC1&*C(=O)c1cc2ccc3cccnc3c2[nH]1&&&
*N(*)C&*C(=O)c1ccc(C(*)=O)cc1n&*Nc1ccc(C(=N)N*)cc1^*CC*^*CCC(=O)O&*C1CCCC1&&&&&
*C&*C1=CC=CC(*)=C1&*C*&*C1=C2C(*)=NN(*)C2=NC(N(*)*)=N1&*C1=CC=CC=C1&&*C&*C&*N*^*C1CCCCC1&&&
CC1=NN(CCC(=O)NC2=CC=CC=C2C2=CC=CC=C2)C(C)=C1Br&&&
CC(C)=CCCC(C)=CCCC=C(C)CCC(O)C(C)(C)C(=O)NCC1=CC=CC=N1&&&
*Nc1cc2sc(-c3ccccc3)cc2c(N)n1&*Cc1ccco1&&&
*OC&*C1=C(C(=O)C2=COC3=CC=CC=C23)C(C2=CC=C(*)C=C2)N(CC2=CC=CS2)C1=O&*O&&&
C1=CC=C(CC2=CC=NC=C2)C(CNCC2CCCO2)=C1&&&
*C&*C*&*C*&*C*&*C*&*C(*)*&*O&&*C*^*C*&*C1=CC(*)=CC(*)=C1&*O&&*O*^*C*&*C*&*C*&*C*&*C*&*C*&*C*&*C*&*C(*)*&*O&&*C1=CC=CC(*)=
*C&*C1=CC=C(C)N1*&*C1=CC=C(*)C=C1&*C=N*&*C1=CC(*)=CC(*)=C1&*C&&*C(=O)O&&
CCOC(=O)C1=NOC(C2=CC=CC(OCC3=CC=CC=C3Cl)=C2)C1&&&
*C&*O*&*C*&*C*&*SC1=NN=C(*)N1*&*C*&*C(*)=O^*C1=CC=CS1^*C1=CC=C(*)C=C1&&&*O&&&
COC1=CC=C(C(C2=CC=C(OCCC3=C(C)[NH]C4=CC=C(Br)C=C34)C=C2)C2=C(O)C=CC3=CC=C(Cl)C=C23)C=C1&&&
*=C(C)C&*=CCc1cc(C2CC(=O)c3c(cc(C)c(CC=*)c3O)O2)ccc1O&*=C(C)C&&&
COC1=CC=C(CCNC(=O)C(CC2=CC=CC=C2)NC(=O)OCC2C3=CC=CC=C3C3=CC=CC=C32)C=C1&&&
*C(C)=O&*O*&*CCCC1=C(C)CCC2C1(C)CCC(C)C2(C)C&&&
*N(*)C&*Cc1cccs1&&*C1CN(*)C2CCCOC12^*Cc1cc(=O)[nH]c2ccccc12&&&
*C&*SC1=NC(*)=C2C3=C(CN(*)CC3)SC2=N1&*N*&*C*^*C*^*C*&*C(*)C&*O*&*C&*C1=CC=CC=C1&&&&&
*OC&*C1=C(*)C2=C(C(*)=N1)C(*)=C(NC(=O)C1=CC=CC=C1)S2&*C&&*NCCCN(C)C&*OC&&
*C&*C*&*C*&*C*&*C*&*C*&*N(*)S(*)(=O)=O&*C1=CC=C2C(=C1)N=C(*)N2*&*C*^*C1=CC=C(*)N=C1^*C*^*C*^*Cl&*C*&*C1=CC=C2C=CC(*)=CC2=C
*CCCOCC&*C1=CC(C2=NC3=C([NH]2)N(*)C(=O)N(*)C3=O)=CC=C1&*O&&*OC&&
COC1=CC=C(C2=CN=C3C=CC(C4=CC=C(N(C)C(=O)CNCCCN(C)C)C=C4)=NN23)C=C1&&&
*OC&*C(=O)C1=C(C(*)=O)C2N(C)c3ccc(Cl)cc3C23CC(*)N(*)C3=N1&*OC&&*C(=O)c1ccc2c(c1)CCC2&*C(*)=O^*OC&&&
*NC(=O)C(=O)N*&*C1=CC=C2C=C[NH]C2=C1&&*C1=CC=C(*)C=C1^*F&&&
CC1=C(C(=O)NC(=S)NC2=CC=CN=C2)C(C2=CC=CC=C2Cl)=NO1&&&
*Oc1ccc2nc(-c3ccccc3)c(-c3ccccc3)nc2c1&*CCC*&*N1CCCC1&&&
CCN(CC)C(=O)C1=CC2=CC([N+](=O)[O-])=CC=C2OC1C1=CC=CC=C1&&&
*C&*C1=CC(S(=O)(=O)NC2=C(*)N(*)N(C3=CC=CC=C3)C2=O)=CC=C1N1CCN(*)CC1&*F&&*C&*C&&
*Nc1ccc(OC)cc1O*&*C(C)=O&&*CC(*)=O^*Nc1cc(OC)ccc1OC&&&
CC1=NN(CC#N)C(=O)C(N=NC2=CC=CC=C2O)=C1NC(=O)C(C)C&&&
*N(CCC)CCC&*C1=C2CC(*)CCC2=CC=C1&*O&&&
*N1CCN(c2cc(C)ccc2C)CC1&*Cc1c(O)ccc2c1oc(=O)c1sccc12&&&
*C&*C*&*C*&*O*&*C1=CC=C(*)N=N1&*C1=NN(*)C(*)=C1&*C1=CC=C(*)C=C1&*O*^*C1=CC=C(*)C(*)=C1^*C&*N&&&&*S(*)(=O)=O^*C&&&
*C&*C1=CC=C(C2=C3C=C(NC4CCCCC4)C([N+](=O)[O-])=CC3=NC(*)=C2)C=C1*&*F&&*Cl&&
*OC&*C1=CC=CC=C1CNNC(=S)NCC1=CC=C(*)C=C1&*C&&&
CC1=CC=C(S(=O)(=O)N2C3=CC(C4CCCNC4)=CC=C3C3=C2C=C(C)S3)C=C1&&&
*C&*O*&*C1=CC=CC=C1*&*C(*)=O&*C1=CN2C(*)=C(*)N=C2C=C1&*Cl&&*C1=CC=C(*)C=C1^*C&&&
*C&*OC(*)=O&*C*&*C1=CC23CCC4C(*)(*)CCCC4(*)C2CC1CC3*&*C&&*C*^*O^*C(*)*&&*C^*OC(*)=O&*NC(=O)O*^*C&*C&&&&&
*C1=CC=C(C2=CSC(NC(=N)NCCCC2)=N1&*C(F)(F)F&&&
*C&*C1=CC=C2C=C3C(=NC(=O)[NH]C3=O)N(*)C2=C1&*[N+](=O)[O-]&&&
*NC(*)=O&*C*&*C*^*C1=CC=CC=C1*^*C*&*Cl&*C*&&&*C1CCN(*)CC1&*O*&*C1=CC=CC=C1&&&
CC(CNC(C1=CC=CC=C1)(C1=CC=CC=C1)C1=CC=CC=C1)C(=O)O&&&
*C&*C1=CC=C(C=C2OC3=CC(OC4OC(*)C(*)C(*)C4*)=CC(*)=C3C2=O)C=C1*&*O&&*O&*CO&*O&*O&*O&&
N#CC(=CC1=CC=C([N+](=O)[O-])C=C1)C(=O)O&&&
*C&*C*&*O*&*C*&*C*&*SC1=NN=C(*)N1*&*C*&*NC(*)=O^*C1=CC=CC(*)=C1^*C1=CC=C(*)C(*)=C1&*O*&*Cl&*C&&*Cl&&&&
*C(C)c1cccc(-c2cccc(O)c2)c1&*Oc1cc(-c2cccnc2Oc2ccc3nc(C(C)C)n(C)c3c2)ccn1&&&
*C(=O)c1ccco1&*Nc1ccnn1C1CCN(*)CC1&*Cc1ccccc1&&&
*C(C)CCC(=O)NCC=C&*C1CCC2(*)C(=CCC3C2CCC2(*)C(*)CCC32)C1&*O&&*C&*C&&
*C1=CC=C(N2N=CC3=C2N=CN=C3NC(=O)CC2=CC=CS2)C=C1&*Br&&&
COC1=CC(=O)N(S(=O)(=O)C2=CC=C(C)C=C2)C1C1=CC=CC=C1&&&
*OCCCCC&*C1=CC2=C(ON=C2*)C(*)=C1&*C(F)(F)F&&*CC(=O)OCC&&
CCC1(CC)CN(C(=NC#N)NCC2=CC=C(Cl)N=C2Cl)C2=CC=CC(Cl)=C2O1&&&
*N1CCC(C)CC1&*C(=O)c1c(I)cccc1C(*)=O&*Nc1ccc(Cl)cc1C(*)=O&*Nc1ccc(C(C)(C)C)cc1&&&
*C&*O*&*C1=CC=C(*)C=C1&*C1OC(=O)C(*)C1*&*O&&*C1=CC(*)=C(*)C(*)=C1^*O*&*C^*O*&&*C^*O*&&*C&&&
*C&*O*&*C1=CC=C2C(=C1)C1(*)CCN(*)C1N2*&*O&&*C&*C*^*C*&*C#N&&&
*C(C)(C)C&*C1=CC=C(*)C(OC2=CC=C(NC(=O)NC3=CC=CC=C3)C=C2)=C1&*CC(=O)O&&&
*NC(*)=O&*C*&*C1=CC=C(*)C=C1^*C(*)*^*O*&*C*&*C(*)(F)F&*C1CCCN(*)C1^*C(=O)N1CCN(*)CC1^*F&*C*&*C(*)*&&&*C1=CC=CC=C1&*C*&&&*
CS(=O)(=O)C1=CC=C2N=CC=C(C(O)CN3CCC(NCC4=CC5=C(C=N4)OCC(=O)N5)CC3)C2=C1&&&
*C1SC(=O)NC1=O&*CCC(*)=O&*Nc1ccc2c(c1)COC2=O&&&
*C1=CC=C(C=CC(=O)NC(*)CC2=C[NH]C=N2)C=C1&*C(=O)O&&*Cl&&
COCCNC(=S)N(C1=CC(Br)=CC=C1C)C1CCN(CCC2=CC=CC=C2)CC1&&&
*C(C)(C)C&*C1=CC=C(C(=O)NC2=CC(C3=CC=NC4=C(*)C=NN34)=CC=C2)C=C1&*C(F)(F)F&&&
*C&*C1=CN=C2C(=C1)CCC1=C2C=C(*)C(*)=C1&*O&&*C1=C2C(*)=NN(*)C2=NC=N1^*C1CC1&&*N&&
*C&*C(*)C&*C*&*C1OC(=O)C(*)(*)OC(*)C1*&*O*&*C*^*C^*C1=CC=CC=C1&&*C&&&*C*^*C1=CC=C(*)C=C1&*NC(*)=O&*C(*)*&*O&&*C(*)(F)F^*F
*N(C)C&*CCC*&*N1c2ccccc2Sc2ccc(C(F)(F)F)cc21&&&
*C(=O)c1ccc(Cl)nc1&*Nc1ccc(Oc2ccccc2)cc1&&&
CCCCC1OC(C)(C2=CC=C(C(F)(F)F)C=C2)C(C2=CC=C(F)C=C2)=C1C(=O)O&&&
*Cc1ccc2c(c1)C(=O)C(=O)NC2=O&*N(*)*&*C(=O)c1ccccc1&&*C1CC1&&
*C&*C*&*OC(*)=O&*C1CCCCC1*&*NC(=S)N*&*C1=CC=C(*)C=C1&*Cl&&&
COCCCNC(=O)COC1=NC=NC2=C1C(C1=CC=CC=C1)=CS2&&&
*C(=O)N(*)*&*C*&*C1=CC=CC=C1^*C*&&*C1=C(*)C(*)=CC=C1^*C1=CC=CC=C1*^*Cl&*O*&&*Cl^*C*&&&*C1=CC=CC=C1&&&
*=Cc1ccc(OC)c(OC)c1&*=CC(=NNc1c(Cl)cc(Cl)cc1Cl)c1cc(OC)cc(OC)c1&&&
*C&*C*&*OC(*)=O&*N1CCC(*)(*)CC1&*C*&*C*^*C*^*C1=CC=CC=C1&*C*&&&*C1=CN(*)N=C1&*C&&&
*C1=CC=C2C(*)=CC(=O)OC2=C1&*C1=CC=CN=C1&&*Cl&&
COC1=CC(C(=O)N2CC(C)N(C3=CC=CC=C3)CC2C)=CC=C1NC(=O)C1=CC=C(C)O1&&&
*C&*C1=CN(*)N=C1&*C1=C2CCCCC2=NC2=C1CCCC2&&&
CNC(=O)C12CC1C(N1C=NC3=C(NCC4=CC=CC(C)=C4)N=C(C#CCCCCCC(=O)NC4=CC=C(C5=NC6=C(CN4)C(C(F)(F)F)=CC=C6C=C5)C=C1)NC3)C(O)C2O&&
*C&*O*&*C1=CC=C2[NH]C(*)=CC2=C1&*C*&*C1=CC=C(*)C(*)=C1&*C&&*C&&
*C&*O*&*C1=CC=CC(*)=C1&*C*&*OC(*)=O&*C*&*C*&*NC(*)=O&*C1=CC=C(*)C(*)=C1&*[N+](=O)[O-]&&*Cl&&
CC1=CC(OC2=C(Cl)C=NN(CC3=CC=C(C(=O)NC4=NN=CS4)C=C3F)C2=O)=CN=C1Cl&&&
*CC&*O*&*C(*)=O&*N1CCCC(*)C1&*N*&*C(*)=O&*Nc1cc(OC)ccc1OC&&&
CC1=CC=C(C2C3CC(O)C(O3)C2C(=O)O)C=C1&&&
*C&*C1N(*)C(=O)C2=CC=CC=C2N1*&*C1CCCCC1&&*C1=CC=C(*)C=C1^*N&&&
*C&*O*&*C1=C(*)C=C(*)C(*)=C1&*Cl&&*C&*NC(=O)N=C(N)N&&
CC1(C)C=C(N2C=CC=CC2=O)C2=CC(C#N)=CC=C2O1&&&
*C&*S*&*C1=CC=CC(*)=C1&*NC(*)=O&*C1(*)CCCCC1&*C*&*C*&*C1CCN(*)CC1&*C1CC2=C3C(=CC=C2)CCC3C1&&&
*C&*C1=CC=C(S(=O)(=O)NCC(*)NS(=O)(=O)C2=CC=C(C3=NN=C(NC(=O)C4=CC=CS4)S3)S2)C=C1&*C&&&
*C(C)(C)C&*N*&*Cc1cc(C(F)(F)F)ccc1Cl&&&
*CC(CCC(=O)O)NC(=O)CCCCCCCCCCCCCCCCC&*C1=C[NH]C2=CC=CC=C12&&&
COC1=CC(CN2CCC(C)CC2)=CC(Br)=C1OCC1=CC=C(F)C=C1&&&
*C&*C*&*C*&*C*&*C*&*C1COCCN1*&*C*&*C(=O)N1CCC2=CC=C(*)C=C2C1*&*O*&*C^*C&&&&
*C&*OC(*)=O&*C1=CC=C2CN(*)CCC34C=CC(*)CC3OC1=C24&*O&&*C&&
*OC1=NN(*)C(=O)O1&*C1=CC=CC=C1&&*C1=C(*)SC=C1^*Cl&&&
COC1=CC=C(CC2C(=O)NC3=CC=C(F)C=C32)C=C1&&&
*C&*C*&*OC(*)=O&*C1=C(*)N(*)C(C)=C(Cl)C1*&*C&&*C(*)=O^*C*^*Cl^*OC(*)=O&&&*C*&*O*&*C1=CC=C(*)C(*)=C1&*S*&*C*^*C^*C(=O)O&&&&&
*CC&*ON=C1CCCCC1&&&
COC1=CC2=C(C(O)=C1OC)C1=CC=C3[NH]C(CO)=CC(=C31)C2&&&
*C1=CC(NC(=O)CC2=NN=C(CCOC3=CC=CC=C3*)O2)=CC=C1&*Cl&&*Cl&&
*CC&*C1=CC=C(CC(*)C(=O)NC(*)C(=O)N2CCCC2C(=O)N2CCCC2*)C=C1&*[N-][N+]#N&&*CC(C)C&*NC&&
CCOC1=CC=CC=C1CN1CCN(CC2=CN(C3=CC=CC=C3C)N=N2)CC1&&&
*C(=O)c1cc(-c2ccc(C)cc2)nc2ccc(C)cc12&*N1CCN(*)CC1&*S(=O)(=O)Cc1ccccc1&&&
*C&*C1=CC=C(*)C(*)=C1&*C(*)=O&*C*^*C^*N1C(=O)COC2=CC=CC=C21&&&&&
*C(=O)c1ccc(C(F)(F)F)cc1&*N*&*C(Cc1ccc(-c2ccc(C(F)(F)F)cc2)cc1)C(*)=O&*N*&*S(=O)(=O)c1ccc(Cl)s1&&&
COC(=O)CC1=NN2C(=O)C=C(C)[NH]C2=C1&&&
CC(C)C1=NN2C(=O)C3=C([NH]C2=C1C1=CC=CC=C1F)N(C1=CC=CC=C1)N=C3&&&
*C1=CC(NC(=O)C2=CC=CN=C2NCC2=CC=CC=C2CN2CCOCC2)=CC=C1&*OC(F)(F)F&&&
*OC&*CC*&*Nc1ccnc(-c2ccnc(Nc3ccc4[nH]c(C(*)=O)cc4c3)n2)c1&*N1CCOCC1&&&
*CC&*O*&*C(=O)c1csc(-c2ccsc2)n1&&&
*C(=O)NN1C(=O)C(*)C1*&*Br&&*C*^*SC1=NN=C(*)O1^*C1=CC=C(*)C=C1^*C1=CC=CC(*)=C1&*Cl&*Cl&&&&&
*OC&*C1=CC=C(C2=NOC(C3=CC=C(OC4CCCC4)C(*)=C3)=N2)C=C1&*[N+](=O)[O-]&&&
*C1=CC=C(CC(*)NC(=O)C(CC2=CC=C(*)C=C2)NC(=O)C2CCCN2C(=O)C(*)CC2=CC=C(*)C=C2)C=C1&*O&&*O&*CO&*O&*O&&
*Nc1cc(C(=O)O)cc(C(=O)O)c1&*C(=O)C(*)Cc1ccccc1&*N*&*C(*)=O&*C1CN(*)C1&*Cc1ccccc1C(F)(F)F&&&
*C(=O)Cc1ccc(OC)c(Cl)c1&*O*&*C1CN2CCC1CC2&&&
*C&*O*&*C1=CC=C(*)C=C1&*C1CC(=O)N(*)C1&*C(=O)NC1=NOC(*)=C1&*C&&&
*C(=O)c1cc(-c2ncnc(CC)c2C#Cc2ccc(N)cc2)ccc1C&*N1CCN(c2ccccc2)CC1&&&
*Oc1ccc(C(=C(c2ccc(O)cc2)c2ccc(O)cc2)c2ccc(O)cc2)cc1&*CC*&*N1CCCC1&&&
*Nc1ccc(OC)c(OC)c1&*C(*)=O&*N*&*C1CCN(*)CC1&*C(*)=O&*O*&*C(C)(C)C&&&
*NC(=O)C1=NOC(*)=C1&*C1CCCCC1&&*C1=CSN=N1&&
*C#C&*C*&*OC(=O)C1=NN(C2=NC(*)=CS2)C(*)=C1*&*C1=CC=C(*)C=C1&*O^*C1=CC=C(*)C=C1&&*Cl^*OC(=O)N(*)CC&&*C*&*C&&&
*Sc1nnc(Cc2ccc(-n3c(C)nc4c(F)cc(C(F)(F)F)cc4c3=O)cc2)o1&*CCC*&*N1CCCCC1&&&
*NC(*)=O&*C*&*S*^*C1=CC=C(*)C(*)=C1^*C1=CN(*)C2=CC=CC=C12&*F&*C*&&*F^*C1=CC=C(*)C=C1&&&*F&&&
*CC(N)=O&*C1=C2C(=O)C3=CC=CC=C3C3=C2C(=NC=N3)C=C1&&&
COC1=CC=C(C2C(C)=C(C)NC3=NC(SCC4=CC=CC=C4C)=NN32)C=C1&&&
*CC&*Oc1cc(N*)c(O*)cc1N*&*C(=O)C(*)=O&*Nc1ccc(OC)cc1^*C(=O)C*&&*N1CCN(c2ccccc2)CC1^*CC&&&&
*C&*C*&*C(*)*&*C&&*N1CCN(*)CC1^*C*&*C*&*O*&*C1=CC2=NC(*)=CN=C2C=C1&*Cl&&&
*C1=CC=C(C(=O)NC2=CC=C(*)C=C2*)C=C1&*F&&*F&*O&&
*OC(=S)Nc1ccc(Br)c(Cl)c1&*CC*&*N1CCOCC1&&&
*C&*C*&*OC(*)=O&*C1=C(*)C(*)C(*)=C(*)N1&*C&&*C1=CC=CC=C1&*OC(*)=O^*C*^*C^*C=C*&&&*C1=CC=CC=C1&&&
*Nc1cc(-c2ccc(I)cc2)c(C(=O)O)c(=O)o1&*C*&*C1CCCO1&&&
*OCC&*C1=CC=C(N2CC3=C(NC2=O)C(*)=CC=C3)C=C1*&*C&&*OC&&
*C&*C1C(=O)NC2=CC=C(C3=CC=NC(NS(=O)(=O)C4=CC=CS4)=N3)C=C21&&&
*C1=CC=C2C=CC(=O)N3CC(=O)N1C23*&*Cl&&*C1=CC=CC(*)=C1^*O&&&
*C&*NC(*)=O&*C(*)*&*C*&*C1=C[NH]C2=CC=CC=C12^*NC(*)=O&&*C*&*C*&*C*&*C(*)*&*NC(*)=O&*C*^*NC(*)=O^*NC(*)=O&*C*&*C(*)*&*NC(*)=O
*NC(=O)S(=O)(=O)OC(C)(C)C&*C1=CC=CC(CSC(=O)N2CCN(*)C(=O)C2CC2=CC=CC=C2)=C1&*C(=O)OC(C)(C)C&&&
*C(=O)N1CCOC2=CC(*)=CC=C21&*C*&*Cl^*C1=CC=CC=C1&&&&
*O&*N1CCN(*)CC1&*C1=CC=C(*)C(*)=C1&*N*&*C1=CC(*)=NC=N1^*C1=NC2=CC=CC=C2S1^*C1=CC=CC=C1&&&&&
*C&*C1=NN(*)C(*)=C1*&*C*&*C*^*C^*C1CCCN(*)C1&&*C*^*O&*C1=CC=CS1&&&&&
*C1=CN=C(C2CCN(CC(=O)NC3=NOC(C4CC4)=C3)CC2)S1&*C(F)(F)F&&&
*CCC(O)CCCCCC&*C1(*)CCCC1&*CC(=O)O&&&
*C&*C1=CC(*)=CC(C(=O)NC2=C(*)C=CC=C2*)=C1&*C&&*O&*C&&
*OC&*C*&*C1CN(c2ccc(C)nn2)CC2OCCC12&&&
*C1CC2CCC1(C)C2(C)C&*N*&*C(=O)c1cc(C*)c2ccccc2n1&*N1CCN(c2ccccn2)CC1&&&
*CC&*N(*)c1cc(N2CCC(*)CC2)cc(C(*)=O)c1Cl&*N*&*C(Cc1cc(F)cc(F)c1)C(O)C*^*CC^*N*&&*C(F)(F)F^*Cc1cccc(OC)c1&&&&&
*C(C)C(c1ccc(Cl)cc1)c1cccs1&*N1CCOCC1&&&
O=C(NNC(=O)C1=CC=C(Cl)C(S(=O)(=O)N2CCCCCC2)=C1)C1=CC=CO1&&&
CN1CCN(C2=C(C3=CN(CC4=CC=C(F)C=C4F)N=N3)C=NC3=CC(C4=CN(C)N=C4)=NN23)CC1&&&
*OC&*C1=C(C(=O)C2=C(*)C=C(*)C3=C2OC(*)(*)C=C3)C(=O)C(*)(*)C1&*O&&*O&*OC&*C&*C&*C&&
*C1=C2N=CN(*)C2=NC(N)=N1&*NC(*)=N&*C1=CC=CC=C1^*C*&&*C1=CC=C2C=CC=CC2=C1&&&
*Cc1ccc(C)o1&*N1CCC2(CC1)CN(*)CCO2&*Cc1ccccn1&&&
*COC&*C1CCC2C(=O)N3CC4=CC=CC=C4CC3C(=O)N2C1&&&
*OCC(=O)O&*C1=CC=C2C(=O)C(C3=CC=C(*)C(*)=C3)=C(C3=CC=C4OCCOC4=C3)OC2=C1&*O&&*O&&
*C&*C1=CC=C(C2(*)CCN(C3=NC(*)=CC(*)=N3)CC2)C=C1&*C&&*F&*C(C)C&&
*C(=O)c1ccc(C)cc1C&*N*&*CC(*)=O&*N1CCN(*)CC1&*C(*)=O&*C1CCCO1&&&
CC1=NC(CC2=N[NH]C(=S)N2N=CC2=CC=C(O)C=C2O)=C[NH]1&&&
*C&*O*&*C1=CC=C(*)C(*)=C1&*C1=CC=C2OC(*)=NC2=C1&*Cl^*O*&&*C*&*C*&*O*&*C1=CC=C2C(*)=C(*)OC2=C1&*C(=O)O&&*Cl&&
*C&*OC(*)=O&*C=C(*)*&*C1=CC(*)=C2OCOC2=C1&*Br^*S*&&*C1=CC(*)=C(*)C(*)=C1&*C&&*F&*C&&
*C&*C*&*C*&*C1=CC=C(*)C=C1&*C*&*C1=CC=C2C(=C1)N(*)C1=C2C2=C(C(=O)N(*)C2)N1*&*O&&*C*^*C^*C&&&&
*C&*O*&*C1=CC=C(*)C(*)=C1&*O*&*C^*NC(*)=O&&*C1CCCN(S(*)(=O)=O)C1&*C1=NOC(*)=C1*&*C&&*C=C*^*C1=CC=CO1&&&
*C&*C1=CN(*)N=C1&*C*&*C*&*C(=O)N1CCCN(C2=NC(N)=NC(*)=C2)CC1&*C1=CC=NC=C1&&&
*OC&*C1=CC=C(CN2C(=O)C=C(*)N(C3=CC=CC(*)=C3)C2=O)C=C1&*O&&*F&&
*C&*C(=NNC(=O)C1=CC=C(*)O1)C1C(=O)OC2=CC=CC=C2C1=O&*O&&&
O=C(NC(CC1=CC=CC=C1)C(=O)O)C1CCCN1C(=O)C(=O)CC1=CC=C(C2=CC=CC=C2)C=C1&&&
*Cc1ccc(C)cc1&*N1CC=C(c2cccc([N+](=O)[O-])c2)CC1&&&
*C&*C1=CC(*)=CC(*)=C1&*C&&*NC(*)=O^*C*&*SC1=NC(*)(C)CCN1*&*C&&*C&&
*C&*C1=CC(*)=C2C(*)=C(*)C(=O)OC2=C1&*O*&*C*^*C^*NC(*)=O&&*O^*C1=CC=C(*)C=C1&&&*O*&*C(*)(F)F&*F&&&
*C&*C1=CC=C(S(=O)(=O)CCN2CCC(C(*)C3CCC4=CC(*)=CC=C4C3)CC2)C=C1&*O&&*Cl&&
CCCOC(=O)N1CCN(C2=NC3=CC(Cl)=CC(Cl)=C3N3C=NN=C23)CC1&&&
*Sc1nncc2c(NC)nc(C)n12&*Cc1c(Cl)cccc1Cl&&&
*C(*)=C&*C&&*C1=CCC2C(=C)C(=O)OC2CC(*)=CCC1^*C&&&
*C(=O)Cn1cnc2c(sc3nc(C)cc(C4CC4)c32)c1=O&*N*&*Cc1ccco1&&&
*C(=O)c1ccc(C)c(S(*)(=O)=O)c1&*Nc1ccc2c(c1)OCCO2&&*N1CCN(C)CC1&&
*C&*C*&*C*&*C1=NOC(*)=N1&*C*&*N1CCN(S(*)(=O)=O)CC1&*C1=CC=C(*)C(*)=C1&*O*&*C^*Cl&&&&
*CC&*C1=CN(*)C2=CC3=C(C=C2C1=O)OCO3&*C(=O)NCCCN(C)C&&&
*C(=O)OCC&*C1=CC=C(CCN2CCC3=CC(*)=C(S(=O)(=O)NC(*)C4=CC=CC=C4*)C=C3C2)C=C1&*OC&&*C&*Cl&&
*C#N&*C1=C(C2=CC=C(NC3=NC(C4=CC=CC=C4)=CS3)C=C2)C=C(*)C(=O)[NH]1&*O&&&
CN1C2=CC=CC=C2C(=O)N1CC1=CC=CC(C(=O)NC2=NC(C6=CC=NC=C3C(F)(F)F)=CS2)=C1&&&
*C&*C1=CC=C(*)C(*)=C1&*C&&*N1CCN(*)CC1^*C*&*C*&*C*&*C*&*C1=CN(*)C2=CC=CC=C12&*C1=CC=C(*)C=C1&*Cl&&&
*N(C)C&*CCCC1(c2ccc(F)cc2)OCc2cc(Br)ccc21&&&
*S(=O)(=O)CCCCCCCCCC&*N*&*C1COC(*)C(O)C1O&*C(O)CO&&&
*C&*C*&*C*&*C*&*C*&*C*&*C*&*C*&*C*&*C*&*C*&*C*&*C1=CC=CC(*)=C1*&*C*&*C^*NC(*)=O&&*C1=CC=CC=C1*&*C(=O)O&&&
*C(*)=O&*N1CCOC1=O&&*C1CCCN1*^*C(*)=O&*O*&*Cc1ccccc1&&&
*OC&*C1=CC=C(COC2=CC=C(NC3=NC(*)=NC=C3*)C=C2*)C(*)=C1&*Cl&&*Cl&*NS(=O)(=O)CCCNCC(F)(F)F&*C(F)(F)F&&
COCC1=NOC(CNC(=O)C2CCC(=O)N(CC3=CC=C(F)C(Cl)=C3)C2)=C1&&&
*C&*C1=C(*)C2=C(*)C3(CC3)C(*)(*)C(=O)C2=C1&*C&&*O&*CCCO&*C&&
*CC&*Oc1ccccc1C*&*N(*)*&*CC&&*Cc1nc(=O)c2sccc2[nH]1&&
*Oc1cccc(C)c1&*CC(*)=O&*Nc1nncs1&&&
*N1Cc2ccc(OC)cc2C1=O&*C*&*C1(C#Cc2cccc(O*)c2)NC(=O)NC1=O&*Cc1cc(-c2ccccc2)no1&&&
*Cc1ccc(OC)cc1OC&*N(*)C&*C(=O)C(*)CCC(=O)O&*N*&*C(=O)C(*)Cc1c[nH]c2ccccc12&*N*&*C(*)=O&*O*&*Cc1ccccc1&&&
CC(C(=O)NCC1=CN(C)N=C1)C1CCC(CC(C)N2C=C(C#CC#CCCCCCCC2)N=N1)F&&&
*NC(=O)C(CC(C)C)NC(C)=O&*C1=CC=C(CC(*)C(*)CC(CC2=CC=CC=C2)C(=O)NC2C3=CC=CC=C3CC2*)C=C1*&*O&&*F&*O&*C(=O)NC(C)(C)C&&
CS(=O)(=O)C1=CC=C(CNC(=O)NC2=CC3=C(C=N[NH]3)C=C2C2=NC=CN2CC2CCOCC2)C=C1&&&
*OC&*C1=NC2=CC=CC=C2C(NC(C2=CC=CC=C2)C2=CC=CC=C2)=C1CNC(*)CC1=CC=CC=C1&*C&&&
*C&*C1=CC=CC(NC(=O)C(=CC2=CC=CC=C2*)NC(=O)C2=CC3=CC=CC=C3OC2=O)=C1&*[N+](=O)[O-]&&&
*C&*O*&*C1=CC=C(*)C=C1&*C(*)(*)*&*NC1=NC(*)=CC=N1&*C1=CC=C(*)C=C1^*C(*)(F)F^*Cl&*F^*C1=CC=CC(*)=C1&&&&*C1=CN(*)C=N1&*C&&&
CN(CC1=CC=C2C=C(NC(=N)C3=NON=C3N)C=CC2=C1)C1=CC=CC=C1&&&
*[N+](=O)[O-]&*C1=CC=C(C#C[N+](=O)[O-])C=C1*&*F&&&
*C&*C*&*C*&*C*&*N(*)CCCC&*C*&*C(*)*&*O&&*C1=CN=C2C(*)=CC(*)=C(*)C2=C1^*C(*)(F)F&*F^*Cl&&&*Cl&&
*C1=CN2C(=O)N=C3CCN(*)CC3=C2[NH]1&*C*&*C1=CC=C(*)C=C1^*C*^*Cl&*C1=CC=CC=C1*&&&*F&&&
CC(NC(=O)C1CCCN1C(=O)NC(=O)C(C)(C)C)C1=CC=C(N2CCCCC2)C=C1&&&
COC1=CC=CC(NC2=NC(C3=CC=C(N4C=NC(C)=C4)C(OC)=C3)=NN2C(C)=O)=C1&&&
*C&*C1=CC=C(S(=O)(=O)NCC2(*)CCCC2)C=C1S(=O)(=O)N1CCOCC1&*F&&&
CC1=CC=C(C2=NOC(CNC3=NC(CC4=CC=CC5=CC=CC=C45)=NC4=C3C=NN4C(C)C)=C2C)C=C1&&&
*C(=O)c1nc(-c2ccccc2)c(-c2ccccc2)nc1CCCCCC(=O)c1ncco1&*N1CCN(*)CC1&*C(=O)c1ccccc1&&&
*C&*C1=CC=CC=C1C1=NC(*)C(=O)N(*)C2=CC=CC=C12&*Cl&&*C(CC#N)C(N)=O&&
*C=CC(=O)C=C(O)C(=O)OC2CCCC2=CC&*C1=CC=CC=C1&&&
CCOC(=O)C(=O)C1=CC=CC([N+](=O)[O-])=C1NC(=O)C1=CC=C(C(C)(C)C)C=C1&&&
*OC&*CCn1c(-c2ccc(-c3ccccc3)cc2)nc2ccccc21&&&
*C&*C(*)*&*NC(*)=O&*C(*)*^*NC(*)=O^*N&*C(*)*&&*C*^*C*&*C1=CC=C(*)C=C1&*C1=CC=CC=C1^*NC(*)=O^*O&&&*C(*)*&&&*C*&*C1=CC=CC=C
*OC&*C1=CC=C(N2N=NC3=C2[NH]C=NC3=O)C=C1CN1CCC(C2=CC=CC=C2)CC1&&&
*C&*O*&*C1=CC=C(*)C=C1&*N1CCN(*)CC1&*C*&*C(*)*&*O&&*C*^*N1C2=CC=CN=C2SC2=CC=CC=C21&&&
*CC&*N(*)*&*C(=O)C*&*C12CC3CC(CC(C3)C1)C2^*C*&&*C1CN(c2ccc(C(=N)N)cc2)CCO1&&&
CCC(CC)C(=O)NC1=CC(C(C)(C)C)=NN1C&&&
O=C(O)C(=CC1=CC=C(OCC2=CC=CC=C2)C=C1)C1=NC2=CC=CC=C2O1&&&
CN1CCC(CN2C(CC3=CC=CC(Cl)=C3)=NC(=O)C3=C2N=CN3CC2=CC=C(C3=CC=C([N+](=O)[O-])C=C3)C=C2)CC1&&&
*Cc1ccccc1OC&*Nc1ncnc2ccc(-c3ccc4c(c3)OCO4)cc12&&&
*C(CC(C)C)C(*)=O&*N*&*C(Cc1ccccc1)C(N)=O^*N*&&*C(=O)Cn1ccc2ccccc21&&&
*Oc1cnc(C(F)(F)F)cn1&*Cc1cnn2ccccc12&&&
*C(C)=O&*O*&*C1CCC2C(C=CC3OC(C4(C)CCC5C(C)CCC(C)C5(C)C4)CCC32C)C1(*)C&*CCCO&&&
*C(C)=O&*C1=CN(C2CC(*)C(COP(*)(=O)NC3CC3)O2)C(=O)[NH]C1=O&*O&&*O&&
*C&*O*&*C1=CC2=C(OC=CC2=O)C(*)=C1&*NC(*)=O&*C*&*N1C=NC2=CC=CC=C21&&&
*CCC(C)=CC&*C1=CC(*)=C2C(=O)C3=CC4C(=O)OC(*)CCC4C=C3N(*)C(=O)C2=C1&*OC&&*OC&*C&&
*NC(*)=O&*C*&*C*^*C1CCCC1^*C*&&&*N*&*C1=CC=C(*)N=N1&*C=C*&*C1=CC=C2OCOC2=C1&&&
*C&*C1=CC(COC2=CC=C(S(=O)(=O)C(*)CC3=CC(*)=C4C(=C3)NCC2*)=NO1&*Cl&&*C(=O)NO&*C&&
*Nc1ccccc1C&*C(*)=O&*N1CCN(N2CCOc3ccccc32)CC1&&&
COC1=CC=C(N2C(=O)C=C(O)N(N=CC3=CC=CC(O)=C3)C2=O)C=C1&&&
*C1=CC=C(C2=CC(C=C3SC(=S)NC3=O)=CC=C2*)C=C1&*O&&*O&&
*C(F)(F)F&*C1=CC=CC(C2=COC(N3CCCCCC3)=N2)=C1&&&
*C&*C1=CC(NS(*)(=O)=O)=NO1&*C1=CC=C(*)C(*)=C1&*NC(*)=O&*C*^*Cl^*N1C=CN=C1&&&&&
FC(F)(F)SC1=CC=C(C2=NN=C(C3=CC=CC=C3Cl)O2)C=C1&&&
COC1=CC=C(CN(CC(=O)O)CC(=O)O)C=C1&&&
O=S(=O)(C1=CC=C(Cl)C=C1)C1=C2N=C(Cl)C3=CC=C(Cl)C=C3N2N=N1&&&
COCCN(CC(C)C)C1=NC(OC2=CC=C(F)C(C(=N)N)=C2)=CC(N2CCN(C(=O)C(C)C)CC2)=N1&&&
*C(=O)O&*C*&*C*&*C1=CC=C2OCC3=CC=CC=C3C(=O)C2=C1&&&
CC1=CC=C2C3=C(CC4CCC(CNC(N)=NCC5=CC=C(C(F)(F)F)C=C5)N4C3)C3=CC=C(C(=O)O)C=C3C2=C1&&&
*CC(*)=O&*Nc1ccc(F)cc1&&*Sc1n[nH]c(C2CC2)n1&&
*CCCCC&*C1=NN(*)C(=O)N1CC1=CC=C(C2=CC=CC=C2C2=N[NH]N=N2)C=C1&*CCCC&&&
COC1=CC2=C(C=C1OC)CC(NC(=O)C1=CC3=CC(NC(=O)NC4=CC=C(C#N)C(C(F)(F)F)=C4)=CC=C3N1C)C(C)(C)S2&&&
*OC&*C1=CC=C(C2=NN=C(CN3N=NC(C(=O)NC4=CC=CC=C4*)=C3*)O2)C=C1&*C&&*N&&
*C(=O)NS(C)(=O)=O&*C1=CC2=C(C3=CC=CC=C3C2(*)*)C2=CC(C(=O)N3CC4CC3CN4*)=CC=C12&*O&&*C&*C&&
*N1C2=C(C(=O)C3=CC=CC=C32)C2=CC=CC=C2C1=O&*C*&*C*&*C*&*N1CCOCC1&&&
*C&*OC(*)=O&*C*&*C*&*C*&*C1NC(=O)N(*)C(*)C1*&*C1=CC=C2OCOC2=C1&&*O&*C1=CC=C(*)C(*)=C1^*O*&*C^*O*&&*C&&&
*Oc1c(C2CCC2)ccc(-c2cnc(N)cn2)c1F&*CC(F)(F)F&&&
*F&*C(*)(F)F&*C1=NOC(*)=N1&*C*&*C1=CC=C2OCCC2=C1&&&
*CCc1ccccc1&*Sc1ncc(Br)c(Nc2cccnc2)n1&&&
*C(=O)O&*C*&*S*&*C(*)*&*C*&*C*^*C1=CC=CC2=CC=CC=C12^*C1=CC=C2N=C(*)C(=O)OC2=C1&&&*C(*)(F)F&*F&&&
COCCN(C(=O)C1=COCCO1)C(C(=O)NC1CCCC1)C1=CC=CC(F)=C1&&&
*N(C)C&*CCCn1cnc2ncnc(Nc3cccc(Br)c3)c21&&&
*C&*C*&*C(*)*&*C&&*C(*)*^*NC(*)=O&*C(*)*^*C(=O)O^*NC(*)=O&&&*C*^*C(*)*^*NC(*)=O&*C&*C(*)*&&*O^*C*&&&*C1=CC=CC=C1^*NC(=O)O
COC1=CC=C2CN(CC3(C4=CC=CC=C4)NC(=O)NC3=O)C(=O)C2=C1&&&
O=S1(=O)NC2=CC=CC=C2C1(O)C1=NC2=CC=CC(C3=CC=CN=C3)=C2[NH]1&&&
*NC(=O)CCCC&*C1=CC=C(NC(=O)C2=CC=CS2)C(*)=C1&*C(=O)O&&&
CC1CCN(C2=CC=C(C(=O)N3CCCC3)C=N2)CC1&&&
CCOC(=O)CN1C(=O)COC2=CC=C(S(=O)(=O)N3CCN(C4=CC=C(Cl)C=C4)CC3)C=C21&&&
*C&*O*&*C1=CC=C(*)C(*)=C1&*O*&*C^*C1=N[NH]C(*)=C1&&*NC(*)=O&*C*&*C1=CC=C2OCOC2=C1&&&
*Nc1nnc(C)s1&*C(=O)Cn1c(=O)n(C*)c(=O)c2ccccc21&*C1CCCO1&&&
*N(C)COC&*C1=CC=C2C(NCC3=C(*)C=CC(*)=C3*)=CC=NC2=C1&*Cl&&*N&*Cl&&
*C&*C(=O)NN=C(*)*&*C1=CC=CC(*)=C1&*Cl^*C1=CC=CC=N1&&&&
*OC&*C1=CC=C(NC2=C3C=C(*)C(*)=CC3=NC=C2*)C=C1*&*C#N&&*Br&*C&*N&&
*OCC(=O)O&*C1=CC=C(C=C2SC(=S)N(C(*)CC3=C[NH]C4=CC=CC=C34)C2=O)C=C1&*C(=O)O&&&
O=C(NC1CCCCCC1)C1=CC=CC2=C1OC1=CC=CC=C12&&&
*C(=O)O&*C*&*O*&*C1=CC=CC(*)=C1&*CC1=CC=CC(CC(=O)O)=C1&&&
*N(C)C&*CC*&*N(*)*&*C(=O)Cc1ccc(-c2ccc(Cl)cc2)cc1&&*Cc1cccc(C#N)c1&&
COC1=CC=C(C(=O)NC2=N[NH]C=N2)C=C1S(=O)(=O)N1CCCC1&&&
*C&*C1=CC(*)=CC(*)=C1&*C&&*NC(*)=O^*C*&*C1CCCN(*)C1&*C1=CC=CC=C1&&&
*N1CC=C(c2ccccc2)CC1&*CCCCCC*&*N1CCC(c2ccccc2)(c2ccccc2)CC1&&&
NS(=O)(=O)OC1=CC=C(C=C(C(=O)NC2CCCCCC2)C2=CC=CC=C2)C=C1&&&
CC1=CC(C)=CC(C2=C(CCN3CCC(N4CCCC4)CC3)C3=CC=CC=C3[NH]2)=C1&&&
*C&*C1=CC=C2C=C(*)C(=O)[NH]C2=C1&*C*&*N(*)*&*C&&*C*^*C1=NOC(*)=N1&*C(*)*&*C&&*C1=CC=C(*)C=C1^*C(*)(F)F&*F&&&
*Br&*C1=CC=C(*)C=C1&*NC1=NC2=C(*)C=NN2C(N*)=N1&*Br&&*C1CCNC1&&
*OC&*C1=CC=C2C(=C1)C(C1CCNCC1)=CC1=C2[NH]C(=S)[NH]1&&&
*C&*O*&*C1=CC=C(*)C(*)=C1&*C*&*C*^*O*^*N1CCN(S(*)(=O)=O)CC1&*C&*C1=CC(*)=C(*)C(*)=C1&&&*F&&*F&*Br&&
*C(=O)CCC(=O)c1ccc(CC=C)s1&*N(*)C&*Cc1ccco1&&&
*C&*O*&*C1=CC(*)=C(*)C(*)=C1&*C(=O)N(*)*&*C1=CC=CC=C1^*O*&*C(*)*^*C^*O*^*C&&&*C&&*C(=O)N1CC(*)C1&&*C(*)(C)C&*C&&&
*S(=O)(=O)c1c(C)cc(C)cc1C&*N*&*C(Cc1c[nH]c2ccccc12)C(*)=O&*O*&*C(C)C&&&
*CCCCCCCCCCCCCC&*Oc1cc(O)oc(C(O)C*)c1&*N*&*CCCP(=O)(O)O&&&
*N&*C1=CC=C(*)C(*)=C1&*I&&*OC(*)=O^*C*&*C(=O)O&&&
*NC(*)=O&*C1=CSC(*)=C1*&*C1=CC=CC(*)=C1^*C1=CC=C(*)C=C1^*Cl^*C(=O)O^*Cl&&&&&&&
O=C(NCC1=CC=CO1)C1=NOC(C2CCN(C(=O)C3=CC=CC(F)=C3)CC2)=C1&&&
*OC&*C1=CC2=C(OC(*)=CC2=O)C(*)=C1&*O&&*C&&
*C(=O)C(CC(=O)NO)CC(C)C&*C1=CC=C(CC(=O)NC2=CC=CC=C2*)C=C1&*CO&&&
*Cc1ccc(OC)cc1&*Sc1nnc(-c2ccco2)o1&&&
*C&*C*&*C1=NC=NC(*)=C1*&*C1=CC=C(*)C(*)=C1&*C(=O)N1CCN(*)CC1^*C#C*^*C*^*F^*C1=CC=C(*)N=C1&*O&&&*N&&&&&
*OC(C)(C)C(=O)O&*C1=CC=C(NC2=NC(OCC3=CSC=C3)=CC(OCC3=CC=CC=C3*)=N2)C=C1&*F&&&
COC1=CC=C(OC)C(N2C=C3N=CC(C(F)(F)F)=C(NCCC(C)C)C3=N2)=C1&&&
CCOC(=O)C1=C2ON=C(N3C(=O)C4=CC=CC=C4C3=O)C2=C[NH]1&&&
*C1=CC=CC=C1C(=O)NC1=CC=C(C2=CC=C(NC(=O)C3=CC=CC=N3)C=C2)C=C1&*C(=O)O&&&
CC1=CC=C(S(=O)(=O)NC(=O)OC(C)C2CCCCCCC(=O)NC(C)C(=O)N3CCCC3C2=O)C=C1&&&
*C&*C1=C(*)SC(N2C=C(*)C(=O)C3=CC=CN=C32)=N1&*C*&*C*^*C1=CC=CC=C1^*C*&&&*O&&&
*C&*C1=CC=C(N2N=CC3=C2N=CN(C2=CC(*)=C(*)C(*)=C2)C3=O)C=C1&*Cl&&*C&*C&&
*N1C(=O)C(C)=CC1(*)*&*Cc1ccc(Cl)c(Cl)c1&&*Cc1ccccc1&*Cc1ccccc1Br&&
*NC(*)=O&*C1=CC=CC=C1*&*C1=CC=CC=C1^*C1=CC=C(*)C=C1&&*C*&*C1=CC=NC2=C1CC(*)O2&*NC(*)=O&*C1=CC=C(*)C=C1&*C1=CC=NC=C1&&&
*C&*C1=CC=C(OC2=C(*)C(*)=C(S(=O)C3=CC=C(*)C=C3)C(*)=C2)C=C1&*C&&*O&*C&*O&&
O=C(O)COC1=CC2=C(C=C1Cl)C1=C(CCCC1)C(=O)O2&&&
O=[N+]([O-])C1=CC=C(CNC(=S)NC2=CC=C(S(=O)(=O)NC3=NC=CC=N3)C=C2)C=C1&&&
CC1=NN=C(C2CN3CCC2CC3)O1&&&
*=Cc1ccc(N(C)C)cc1&*=CC1=C([n+]2ccc3cc(C(=O)O)ccc32)N(*)CC1&*C1CCCCC1&&&
*C&*C*&*O*&*C1=CC=CC=C1*&*NC1=NN=C(S*)S1&*C*&*NC(*)=O&*C1=CC=C(*)C=C1&*N1CCOCC1&&&
*C(=O)c1ccc(Cl)c(C(=O)O)c1OC&*N*&*C1CC(=O)N(c2ccc(Cl)cc2)C1&&&
*N1CC2CN(c3nc4ccccc4nc3C)CC2C1&*C(N)=O&&&
*CC&*C1=CC=C(C(*)N2CCC3=CC(S(=O)(=O)NC4=CC=C(*)C(C5=CC=C(*)N=N5)=C4)=CC=C32)C=C1&*C&&*F&*OC&&
CC(C)CCCC(C)C1CCC23CC[N+](C(C)C)(CC2OC1=O)C3&&&
*C(N)=O&*C*&*S*&*C1=CC(N2CCOCC2)=NC2=CC=C(*)C=C12&*Cl&&&
*C&*C1=CCC2(*)C(=O)C3(*)OC1C2C3*&*C(*)*&*C^*C&*C*&*C*^*C(*)=O&*C*&*C*&*C(*)*&*C(*)*&*C&*C&&*C1CCC2(*)C1CCC1C3C(OC(=O)C3(*
C=C1C(=O)C23C(O)C1CCC2C12COC3(O)C(OC(C)=O)C1C(C)(C)CCC2O&&&
*C&*C1=NC(N2N=C(*)C=C2*)=NC=C1&*C1=CC=C(*)C(*)=C1&*F^*C1=CN2N=CN=C2C=C1&*F&&&&
*OC&*C1=CN=C(C(=O)NC2=C(*)C=CC(*)=C2*)N=C1*&*C(C)C&&*Cl&*F&*CN&&
*C&*C(=O)NN(*)C1=NS(=O)(=O)C2=CC=CC=C12&*C*&*C1=CC=CC=C1&&&
C=CCN1N=C(Br)C(C=O)=C1C&&&
*N(C)C&*CC*&*N*&*C(=O)c1cc2ccccc2s1&&&
CCN1C=CN=C1CNC1CCN(C(=O)C2=CC=NO2)CC1&&&
CC1=CC=C2C(=C1)N=C(NC(=O)C1=CC=C(F)C=C1)C1=CC=CN12&&&
CC1=NC=CC2=C1[NH]C1=CC(OC3=CC=C(CC(=O)N4CCN(C(F)F)CC4)C=C3)=CC=C12&&&
CCOC(=O)NCCNC(=O)C(C#N)=CC1=CC=C(C2=C3C=CC(OC)=CC3=[O+]C3=CC(OC)=CC=C23)C=C1&&&
CC(C)CC(NC(=O)C(CC1=CC=C(O)C=C1)NC(=O)OCC1C2=CC=CC=C2C2=CC=CC=C21)C(=O)C1=NC2=CC=CC=C2O1&&&
COC1=CC=C2C(=O)C(OC)=C(C3=CC(OC)=C(O)C(OC)=C3)OC2=C1&&&
*OC&*C(=O)C(*)CCC(=O)O&*Nc1ccc(Cl)c(C(=O)O)c1&&&
O=C(NC(=S)NC1=CC=CC=C1)C1=CN=C(Cl)C(Cl)=C1&&&
*COC(=O)C(=C)C&*C1=NC(*)=C(*)C(*)C1&*F&&*C&*[N+](=O)[O-]&&
*SC&*C1=CC=C(CCC(=O)NCC2=NC3=CC=CC=C3[NH]2)C=C1&&&
CC(C)=CCCC(C)=CCCC(=CCCCP(C)(=O)O)C(=O)O&&&
CCOC1=CC=C(N(CC(=O)NCC2=CC=C(C)O2)S(=O)(=O)C2=C(C)[NH]N=C2C)C=C1&&&
*CC&*Oc1ccc(-n2cc(Nc3ccccc3)[nH]c2=S)cc1O*&*CC&&&
*C(=O)c1cc(C)ccc1C&*Nc1nnc(-c2cc(C)ccc2C)o1&&&
*C&*C1=CC=C(*)C(*)=C1&*N=N*&*C1=CC=C(*)C=C1^*C^*O&&&&&
*CC&*N1C(=O)c2nnn(-c3ccc(F)cc3F)c2N(*)C1=O&*CCCC(*)=O&*N*&*Cc1cccc(F)c1&&&
O=C(NCC(=O)NCC1=CC=CC=C1Cl)C1=CC(S(=O)(=O)N2CCCCC2)=CC=C1F&&&
*C&*C*&*C1=C(*)C2=C(N=CN(*)C2=O)S1&*S*&*C*^*C^*C(=O)N1CCN(*)CC1&&&*C1=CC=C(*)C=C1&*F&&&
CCCCCCCCCCCOC1=CC=C(NC(=O)C2=CC=CC(S(=O)(=O)NC3=CC=C(C4=CN=CO4)C=C3)=C2)C=C1&&&
*SCC(=O)NCCC&*C1=NC(=O)C(*)=C(CC2=C(*)C=CC=C2*)[NH]1&*OC&&*F&*Cl&&
CN1CCN(C(=O)C2=CC=C(F)C3=C2CN(CSC2=CC=C(F)C=C2)C3=O)CC1&&&
*CC&*Oc1c(C(O)C*)ccc(O)c1OC&*N(C)C&&&
*C&*C*&*OC(*)=O&*C(*)*&*C&&*O*^*C1=CC=C(*)C=C1&*O*&*C1=CC=C(*)C=C1&*O&&&
*C&*O*&*C1=CC(*)=C(*)C(*)=C1&*C#N&&*C1=CC2=CC=CC=C2S1&*O*^*C&&&
*C&*C(*)C&*C1=NC=NC(*)=C1*&*C1=CC=C(*)C(*)=C1&*F^*C#C*&*F^*C1=CC=C(*)N=C1&&&*N&&&
*N(C)C&*C(*)=O&*Nc1ccc(Nc2c3ccccc3nc3ccccc23)cc1&&&
*Nc1cc(C)ccc1C&*C(=O)C*&*N*&*C(=O)c1ccc(-c2ccc(C(F)(F)F)cc2)o1&&&
CC(CC1=CC=CC=C1)NC(=O)C1=CN(C)C(C)=C1&&&
*N1C=NC2=C1C(=O)N=C[NH]2&*C*&*C(*)*&*O&&*C*^*O&&&
*N1C(=O)CCC1=O&*C*&*C*&*C1=CC=CC2=CC=CC=C12&&&
CCOC1=CC=CC=C1C(=O)N1N=C(C2=CC=C(C)C=C2)CC1C1=CC=C(C(F)(F)F)C=C1&&&
*C&*S(*)(=O)=O&*C1=CC=CC(*)=C1&*C*&*N*&*C1CC2CN(*)CCOC2C1&*C*&*C1=CC=C(*)C=C1&*C(*)(F)F&*F&&&
*CCCCCNC(=N)CCC&*C1NC(=O)C2C3CCC(O3)C2C2=CC=CC=C21&&&
CC1=CN=C(NCC2=CC=C(N3CCCC3=O)N=C2)N=C1C1=CC=CC=C1Cl&&&
*C(=O)CCCCCCCCCCCCCCC&*N*&*C(C*)Cc1ccc(O)c(O)c1&*OP(=O)(O)O*&*C*&*C1OC(n2ccc(=O)[nH]c2=O)C(O)C1O&&&
NC1=CC=C2N=C(C3=CC=CC=C3)C=C(N)C2=C1&&&
*NC(=O)O*&*C1=CC=C(*)C=C1&*S*^*C(*)(F)F^*C*&*F&*C1=CN(*)N=N1&&&*C*&*C*&*C*&*N1CCN(C2=NC=CC=N2)CC1&&&
*OC&*C1=CC=C(C2=C(*)N(*)N=C2C2=CC=C(*)C(*)=C2)C=C1&*C(F)(F)F&&*C(=O)NC(=O)N(C)C&*C#N&*OC&&
CCC1CCCCN1S(=O)(=O)C(F)(F)F&&&
C=CCC1=CC(C=CC2=NC(C#N)=C(N3CCC4=CC(OC)=C(OC)C=C4C3C)O2)=CC(C(C)=CC)=C1O&&&
*OCCN(CC)CC&*C1=CC=CC2=CC=CC=C12&&&
*OC&*C(=O)c1cn(C)c2cc(Cc3cccc(C)n3)c(F)cc2c1=O&&&
*N&*NC1=NC=NC(*)=C1*&*N&&*C*^*C1=CC=CC=C1*&*O*&*C*&*C1=CC=C(*)C=C1&*Cl&&&
*S(=O)(=O)c1ccc(C)cc1&*N1CCC(=O)N(*)CC1&*C*&*C1CCCCC1&&&
*C#C&*C1=CC=C(C(*)(*)C2=NCC3=C(*)C=CC=C32)C=C1&*O&&*Br&*OC&&
CCCCC1=NC(Cl)=C(C(=O)NC2=CC=C(C3=NC=N[NH]3)C=C2)N1CC1=CC=C(C2=CC=CC=C2C2=N[NH]N=N2)C=C1&&&
*Oc1c(C)cccc1C&*CC*&*N(*)C&*Cc1ccc(O*)c(O*)c1&*Cc1ccccc1&&*CCc1ccccc1&&
NC(CN1CCCCC1)C1=CC=C(OCC2=CC=CC=C2)C(F)=C1&&&
O=C(C(CC1CCCC1)NC(=O)C1=CC=CC=C1)N1CCN(S(=O)(=O)C2=CC=C(Cl)C=C2)CC1&&&
*OC&*C1=CC=C(C=C2CN(C(=O)CC(=O)NC3=CC=C(*)C(*)=C3)CC(=CC3=CC=C(*)C(*)=C3)C2=O)C=C1*&*OC&&*OC&*OC&*O&*OC&&
*C(=O)c1cc(C(F)(F)F)nc2ccc(-c3ncco3)cc12&*N*&*Cc1ccc(C(F)(F)F)nc1N1CCCC(N)C1&&&
*C&*C1=CC=C(*)C=C1&*NS(*)(=O)=O&*C*&*C(*)*&*C1=CC=C(*)C=C1&*F^*N1CCOCC1&&&&
*C(=O)NCCC&*C1=CC=C(NC2=NC(*)=NC(*)=C2*)C=C1&*C#N&&*Cl&*O&&
*C&*OC(*)=O&*C1=C(*)C(*)=C(*)S1&*NC(*)=O&*C1=CC=CC(*)=C1^*C1=CC=NC=C1^*Br&&*N&&&&
*C&*O*&*C(*)OC&*C*&*NC(=O)NS(*)(=O)=O&*C1=CC=C(*)C=C1&*N*&*C*&*C*&*C1=CC=C(*)C=C1&*S*&*C1=CC=CC=C1&&&
*CC&*N1CCN(*)CC1&*CC#Cc1ccc(C*)cc1&*N1CCCC1*&*CO&&&
*Cc1ccc(CC)cc1&*Nc1nc2cc(N*)ccc2o1&*C(*)=O&*OC&&&
*N(*)C&*C(=O)C=*&*=Cc1ccccc1^*CC(*)=O&&*Nc1ccc(Cl)cc1&&&
*CC&*C1=C(*)C(*)=C2C(=C1*)C(=O)C(*)=CN2*&*C(=O)O&&*F&*N&*OCCF&*F&&
*C(*)=O&*N*&*C1CCC(c2n[nH]c(-c3ccccn3)n2)CC1^*C1OCOC1*&&*C(*)=O&*N*&*Cc1ccccc1&&&
*C&*C(*)C&*N1CCN(*)CC1&*C*&*C1=CN(*)N=C1&*C1=CC=C(*)C=C1&*O&&&
*C(C)C&*C1=CC=C(CCNC(=O)C(*)NC(=O)C2=CC(*)=CC=C2*)C=C1&*O&&*F&*F&&
*CCCCC&*O*&*C(*)=O&*N1CCN(*)CC1&*C(=O)C(*)CCC(=O)O&*N*&*C(=O)c1cc(N2CCCC2*)nc(-c2ccccc2)n1&*C*&*N*&*C*&*SC&&&
CC1=CC=CC(NC(=O)C2=CC=CS2)=C1&&&
*C(=O)C(=O)Nc1cccc(C#N)c1&*O*&*CC*&*N1C(=O)c2ccccc2C1=O&&&
*C&*C1=CC=CC(CC2=C(C3=CC=CC=C3)C3=CC(*)=CC=C3N=C2*)=C1&*CC(=O)O&&*C(F)(F)F&&
*OC&*C(=O)C1=C(C(*)=O)C2N3C(=O)C4=Cc5ccccc5C4(O)C3C3(*)C(=O)N(c4ccccc4)C(=O)N3C2S1&*OC&&*C*^*N(*)*&*C(=O)c1ccco1&&*C(C)(C
*C&*N1C(COC2=CC=C3N=C4[NH]C(=O)[NH]C4=CC3=C2)=NC2=CC=CC=C21&&&
CON=C(C1=NOC=C1)C1=CC=CC=C1COC1=NC=C(Br)C=N1&&&
*C&*C(*)*&*NC(*)=O&*C*^*N1C=NC=N1^*C1=CC=C(*)C=C1&&&*O*&*C1CCN(*)CC1&*C1CCN(*)CC1&*C&&&
*CC&*OP(=O)(O*)C(*)c1ccc(C*)cc1&*C*&*C1OC(n2cnc3c(=O)nc(N)[nH]c32)C(O)C1O^*O*&&*CC^*O*&&*CC&&&
*Sc1nc2ccccc2n1Cc1ccc(C)cc1&*C(C)C(*)=O&*N*&*CCc1ccc(S(N)(=O)=O)cc1&&&
*CCCCC&*C1=CC=C(S(=O)(=O)NC2=NN(*)N=N2)C=C1*&*O&&*C(C)=O&&
*C(=O)CCCc1ccccc1&*N(*)*&*Cc1cccs1&&*Cc1cccs1&&
*C&*C*&*OC(*)=O&*C1=CC=C(*)C(*)=C1&*C(=O)N1CCN(*)CC1&*C1=NC2=CC=CC=C2C(*)=C1^*F^*C1=CC=CC(*)=C1*&&&*O*&*C^*O*&&*C&&&
CC1=NC2=C(N)N=CN=C2N1CCCNC1=CC=C(C(=O)NC(CCC(=O)OC2CC(N)C(OC(=O)C3=CC=CC=C3)C2)C(=O)O)C=C1&&&
*NC(=O)C=C&*C1=CC(C(=O)N2CC3(*)CC2CC(*)(*)C3)=CC=C1NC1=NC(N2CCCCC2*)=CC(N2CCCC2*)=N1&*C&&*C&*C&*C&*C&&
COC1=CC=C(NC(=NC2=CC=C(C)C=C2)C2=C(O)C(N3CCOCC3)=C(O)N(C3=CC=C(C)C=C3)C2=O)C=C1&&&
*C&*C(*)*&*C1=CC=C(*)C(*)=C1&*C1=CC=C(*)C=C1^*N1CC5CCC(C1)N2*^*C(=O)O^*F^*C&&&&&&&
CC(C)CCNN=C1CS(=O)(=O)CC2C1=C1C(=NC(=O)[NH]C1=O)N2CC1=CC=C(C(C)C)C=C1&&&
*CCCCCCCCC&*C(NC1CCCCNC1=O)C(=O)N1CCCC1*&*C(=O)NC(C(=O)NC(CCCCN)C(N)=O)C(C)O&&&
*C&*O*&*C1=CC=C(*)C(*)=C1&*C1=CC=C(*)C(*)=C1&*Cl^*O*&*NC(*)=O^*C&*C1=CC=C(*)C=C1&&&*C1CNCCO1&&&
*N(*)c1nnc(-c2ccc(OC)cc2C)s1&*C(=O)c1ccco1&&*C*^*C1CCCO1&&&
CC1=CC=C(CC23CC4CC(CC(C4)C2)C3)C=C1&&&
O=C(N1CCN(C2=CC=CC=C2Cl)CC1)N1CCOC2=C(C(S(=O)(=O)C3=CC=CC=C3)=CS2)C1&&&
NC(=O)C1=NN(C2=CC=C(F)C(F)=C2)C(=O)C2=C1C1=CC(C3=CC=CC=C3)=NN1C(CC1=CC=C(Cl)C(Cl)=C1)=N2&&&
*C(*)=O&*Nc1ccc(C(*)=O)cc1&*N*^*Nc1ccccc1^*C1CC1&&&&&
*C&*C*&*C1=CC=C(*)C=C1&*C(=O)N1CCCN(C2=NC3=CC=CC=C3N2*)CC1&*C&&&
*OC&*C1=CC=C(*)C(S(=O)(=O)NC2=NC(*)=NC(*)=N2)=C1&*Cl&&*Cl&*Cl&&
*Cc1nc(C)c(C)nc1C&*N1CCN(*)C(*)C1&*Cc1ccc(OC(F)F)cc1&&*CCO&&
*C&*NC(*)=O&*C(*)*&*NC(*)=O&*C(*)*^*C(*)(C)C^*C*&*C&*C(*)C^*C*&&*C&*C(*)*&&&*O&&*C(*)*^*C*&*C1=CC=CC=C1^*NC(*)=O&&*C*&*C1
*OC&*C1=CC=CC=C1C=C1OC2=CC(*)=CC=C2C1=O&*OC&&&
*OC&*C1C=C2CCN3CCC4=C(C=C2C(C2=C1C(*)C1=C(O1)C1OC4(*)C2CC21*)O1)C(*)C(*)CC4&*OC&&*C&*C&*C&*C&&
*Cc1ccc(OC)cc1&*N*&*C(=O)C*&*O*&*C(=O)c1cnc(Cl)c(Cl)c1&&&
NC1COC2=CC=C(C#CC3(O)CCCCC3)C=C2CCCCC1&&&
*NC(=O)OCC&*C1=CC=C(OC2=CC=CC=C2*)C=C1&*CC(C)C(=O)OC&&&
*C(=O)c1nccn1C&*N*&*CC(*)c1cccnc1&*N1CCCC1&&&
*CC&*O*&*C(=O)C1=CCN(*)C1c1ccc(F)cc1&*S(=O)(=O)c1ccc(F)cc1&&&
*CCCCCCCC&*C1=CC=C(C2(*)NC(=O)N(CC(=O)NC3=NN=C(*)S3)C2=O)C=C1&*C(F)(F)F&&*N(C)C&&
*C1=CC=CC=C1NC(=O)C(C1CCCCC1)N(CC1=CC=CO1)C(=O)C1=CSN=N1&*F&&&
*N1N=NC2=C1C(=O)C1=CC=CC=C1C2=O&*C1=CC=CC=C1&&&
*C&*C1=CC(C2=CC=C3C=CN=C(*)C3=C2)=CC=C1&*F&&&
NC1=CC=CC=C1CC(=O)C1=C(C2=CC=C(F)C=C2)C2=CC=CC=C2[NH]C1=O&&&
CCCCCCCCCCCCCC1=CSC(N)=N1&&&
*C(*)=O&*C1=CC=C(*)C=C1&*O*^*C1=C(*)SN=C1^*C(*)(F)F&*C1=CC=C(*)C=C1&*F&*F&&&&&
COC1=CC=CC=C1C(=O)C1=CN(C2=CC=C(C(=O)O)C=C2)C(=O)C(CC(=O)O)=C1&&&
*C1=CC=C2C(=C1)CCC1=C2ON=C1C(=O)N1CCNCC1&*F&&&
*S(=O)(=O)c1ccc(-c2ccc(Cl)cc2Cl)cc1&*Nc1ncnc2c1ncn2C1CCNCC1&&&
*Nc1ccccc1OC&*C(*)=O&*C1CCN(*)CC1&*S(=O)(=O)c1ccc2nc3c(c(C(=O)O)c2c1)CCCC3&&&
*C&*O*&*C1=CC=CC=C1*&*C*&*C*&*NC(*)=O&*C1CCC(=O)N(*)C1&*C1CCCC1&&&
*OC&*C1=CC=CC=C1OC1=C(*)SC(C2=CC=CC=N2)=C1&*C(N)=O&&&
*C1CCCC2NC(=O)CCC21&*C(=O)O&&&
*OC&*C1=CC(C2C3=CC4=C(C=C3C(NC3=CC(*)=C(*)C=C3*)C3COC(=O)C23)OCO4)=CC(*)=C1*&*C(=O)NCCCN(C)C&&*F&*O&*O&*OC&&
*S(=O)(=O)CC&*C1=CC=C(C2=C(C3=NC(*)=NC=C3)C=NC(OC3(*)CCOCC3)=N2)C=C1&*N(C)C&&*C(F)(F)F&&
*C&*O*&*C1=CC=CC(*)=C1*&*NC(=S)NNC(*)=O&*C1=CC=C(*)O1^*O*^*C*&*C&*O*&&&*C1=CC=CC=C1*&*C1=CC=CC=C1&&&
CC(=C1NC2=CC=C(Br)C=C2C1=O)C1=CC=CC=C1&&&
*C(O)C(NC(=O)NC(CC(C)C)C(=O)O)C(=O)NC(CC(C)C)C(=O)NCC(=O)N&*C1OC(*)CC(*)C1*&*CC(=O)O&&*OCCC(C)C&*OCCC(C)C&&
*C&*C1=CC(NS(=O)(=O)C2=CC=CC(C(=O)N(CC3=CC=CO3)CC3=CC=CO3)=C2)=NO1&&&
*OC&*C1=CC=C2C3=C([NH]C2=C1)C(*)NCC31C(=O)N(*)CC1C1=CC(*)=C(*)C(*)=C1&*CO&&*CC(C)(C)N=C=S&*C&*C&*O&&
*S(C)(=O)=O&*Nc1cccc(N2C(=O)N(c3ccccc3)C(=O)C(c3nc4ccccc4s3)C2c2cccc([N+](=O)[O-])c2)c1&&&
*C&*C(*)C&*C(=O)N1C(=O)C(*)(*)C2=C(*)C=CC=C21&*O&&*C*^*C*^*Cl^*C1=CC=CC=N1&&&&&
*C&*C1=CC=C(*)C(*)=C1&*C(=O)NNC(*)=O&*C1=CC=C(*)C(*)=C1^*C^*N1C=NC=N1&&&&*[N+](=O)[O-]&&
*C&*C1=CC=C(S(=O)(=O)N2CCCCC2)C=C1NC(=O)CNCC1=CC=CO1&&&
*CCO&*N1CCN(CC(C2=CC=CC=C2)C2=CC=CC=C2)C1&&&
*CCNC(=O)OCC&*C1=C(*)C=C(*)C(*)=C1&*Cl&&*O&*O&&
*N1CCC(N)C1&*CC*&*Nc1cncc(-c2cccc(C(=O)O)n2)n1&&&
*C(=O)OC&*C(C1=CC=CC=C1)C1CCCCN1C&&&
*CCO&*N1CCN(*)CC1&*CC*&*N1c2ccccc2Sc2ccccc21&&&
*S(=O)(=O)CC&*N1CCC2(CC1)C(=O)NCN2C1=CC=CC=C1&&&
*C(=O)c1cc(Cl)nn1CC&*N*&*CC(*)=O&*Nc1ccccc1OC&&&
*C&*C1=CC=CN1*&*NC(*)=O&*C=C*&*C1=CC=CC=C1*&*Cl&&&
O=C(NC1=CC=CC2=C1OC(C1=N[NH]N=N1)CO2)C1=CC=C2C(Cl)=C[NH]C2=C1&&&
*CC&*N(*)*&*CC&&*CC*^*N*&*C(=O)c1c(Oc2ccc(Cl)cc2Cl)nc(-c2ccc(C(F)(F)F)cc2)n1Cc1ccc(-n2nccn2)cc1&&&
COC1=CC=CC(CN2CC3OCCN(C(=O)C(C)(C)C)C3C2)=C1&&&
*OCC&*C1=CN(CC2=CC(*)=C(*)C(*)=C2)C(=O)C(NC(=O)N2N=NC3=CC=CC=C32)=N1&*C&&*C&*OCC&&
*C&*C1=CC2=C(C=C(*)C(*)=C2)CC2=C1C(=O)N1CCSC1=N2&*Cl&&*C&&
*NC(*)=O&*C*&*C1=CC=C(*)C=C1^*C1=CC=C(*)C(*)=C1^*Cl&*Cl&&&&*Cl&&
*Cc1ccccc1OC&*N*&*C(=O)C1c2cc(Cl)ccc2Oc2ccc(Cl)cc21&&&
CC(CCC(C1=CC=C(C)C=C1)C(C)C)C1=CC(OCC(N)=O)=C2C3=C(CCN3)C(C)(C)OC2=C1&&&
*OC&*C1=CC=C2OC(*)(*)CC3(N=C(C4C(*)C4(*)*)N(*)NC3=O)C2=C1&*O&&*C&*C&*C&*C&*C&&
*OC(CC)CC&*C1=CC=C(CC(NC(=O)CCC2CCCCC2)C(=O)NC(*)C(=O)NC(*)CC2=CC=CC=C2)C(*)=C1&*C(=O)O&&*CC(C)C&*C(=O)O&&
*N1CC(=O)N(*)C(=O)C1&*C*&*C1=CN(*)N=N1^*C1=CC=CC(*)=C1^*C*&*F&*C1=CC=CC=C1*&&&*Cl&&&
*C&*NC(*)=O&*C*&*N(*)S(*)(=O)=O&*C1=CC=CC(*)=C1&*Br^*C1=CN=C(N)S1&&&&
*N1CCN(c2c(C)ccc(C)c2C)CC1&*C(=O)C*&*O*&*C(=O)C=*&*=Cc1cccs1&&&
*C(=O)NC(C(=O)NC(CC(C)C)C(=O)O)C(C)CC&*C1=CC=C(CC(*)N2C=CC=C(*)C2=O)C=C1&*O&&*Cl&&
*C&*C1=CC=C(*)C=C1&*C*&*C1=CN(*)C(=O)[NH]C1=O&*C1CC(*)C(*)O1&*O&&*C*^*O&&&
*C(=O)NC(C)C&*C1=CC=C(C=CC(=O)NC(*)C2=CC=CC=C2)C(*)=C1&*F&&*Cl&&
NC(=O)C1=C(S(=O)(=O)NC2=CC=CC(O)=C2)C(C2=CC=CC=C2)=NN1CC1=CC=CC=C1&&&
*C&*C(*)(*)C&*O&&*C*^*C*&*S*&*C1=CC(*)=C2C3=CC=CC=C3C(*)(*)C2=C1&*Cl&&*O&*C(*)(F)F^*F&&&
*C&*C1=C(CN2C(=O)CC3=CC4=C(C=C32)OCO4)N=CN1*&*CC(=O)O&&&
*C(=O)c1cccc(OC)c1Oc1ccc2ccccc2c1&*Nc1ccnc2ncccc12&&&
CCOC(=O)C=CC1=CC=C(C(=O)OCC)C=C1&&&
*C(CCCCCCCCCC)=NO&*C1=CC=C(C(=O)NC2=NC(*)=CS2)C=C1&*OC&&&
*C(C)CCC&*NC1=NC(=NNC(N)=O)[nH]C(C)(C)N1&&&
COCC12CC3CC(C1)CC(C(=O)NCC1=CC=C(F)C=N1)(C3)C2&&&
*C&*C1OC(*)C(*)(*)C1*&*O&&*O&*C*^*O^*C1=NC(*)=C2N=CN(*)C2=N1&&*N*&*C*^*C1=CC=CC=C1^*C1=CC=C(*)C=C1&&&*C(*)(C)C&*C&&&
COC1=CC=C([N+](=O)[O-])C=C1N=C1SC2=CC=CC=C2N1C&&&
*C&*N(*)*&*C*&*C*^*C*^*C*&*C1=CC=CC=C1&*SC1=NC(S*)=NC2=C1CC(=O)N2&&&*C*&*C1=CC=CC=C1&&&
*CC(CC)C(=O)c1cc(F)ccc1F&*N1CCC(*)CC1&*N*&*C(*)=O&*O*&*C(C)(C)C&&&
*NCC(=O)NN&*C1=CC=C(*)C=C1&*O&&&
*C&*C1=CN(*)C2=CC=CC=C12&*NC(*)=O&*C1CC1&&&
*CC&*C1=CC(NC2=CC=NC3=CC(C4=NC=CN4*)=CC=C23)=CC=C1&*C(C)(C)C&&&
*C#N&*C1=CC=CC(*)=C1&*C*&*SC1=NN=C(*)N1*&*C1=CC=CS1&&*C1=CC=CN=C1&&
*Oc1ccc(CCC)cc1&*C(C)C&&&
C=CCOC1=CC=C(C2=NC(N(C)C)=C3C=CC=CC3=N2)C=C1&&&
*CC&*O*&*C(=O)c1oc2ccc(O*)cc2c1N*&*C(*)=O&*C1CCCCC1^*CC&&&&
*OC&*C1=CC(*)=C(CNC2=CC=C3N=C(*)C=C(*)C3=C2)C(*)=C1&*C&&*C&*F&*F&&
*C1=CC=C(CNC(=O)C2=CC=CC(S(=O)(=O)N3C=CC4=CC=CN=C43)=C2)C=C1&*C(F)(F)F&&&
*C1=CC=C(C2=NN=C(NC(=O)C3=CC=CC(*)=C3)O2)C=C1&*[N+](=O)[O-]&&*Cl&&
*CC=CCCCC(=O)O&*C1=CC=C(NC(=O)C2=CC=CC3=CC=CC=C23)C=C1&&&
CC1=CC(C)=CC(NC(=O)C)=C1&&&
*C&*C(OP(=O)(OCC1CC2CCC1(*)C2(*)*)C(*)OC1=CC=C(OC2=CC=CC=C2)C=C1)C1=CC=CC=C1&*C&&*Cl&*C&*C&&
*OCC&*C1=NN=C(NC(=O)C=CC2=CN(*)C3=CC=CC=C23)S1&*C&&&
CCCS(=O)(=O)N(C)CC1=CC2=NC(C3=CC=C(C(C)(C)C)C=C3)=C(C3=CC=NC(NC)=N3)N2C=C1&&&
*C(C)(C)C&*O*&*C(*)=O&*N*&*C(Cc1c[nH]c2ccccc12)C(*)=O&*Nc1cc[n+](CCCCCCC*)cc1&*N*&*C(=O)C=*&*=Cc1ccc2c(c1)OCO2&&&
*C&*C*&*C1=NOC(*)=N1&*C*&*C1=NC(*)=C(*)[NH]1&*C1=CC=C(*)C=C1&*O*^*C1=CC=C(*)C=C1^*C&*F&&&&&
*NC(=N)N&*C*&*C*&*C*&*C*&*C*&*C*&*C1=CC=CC=C1*&*C*&*NC(*)=O&*C(*)*&*C(N)=O&&*C1NC(*)C(*)(*)S1^*C(*)*&*O*^*C*^*C*^*C(*)*^*
*C(C)C&*C1=CC=C(CC2=N[NH]C(=O)C3=CC=CC=C23)C=C1&&&
*C1=CC(COC2OC(*)C(*)C(*)C2*)OC(=O)C1=C&*CO&&*O&*O&*OC&*C(C)=O&&
*CC(*)=O&*Nc1ccc(Cl)cc1&&*Sc1ccc(-c2nnc(-c3ccc2)n1-c1ccccc1&&
*C1=CC=C(C(=O)NCC(=O)NC2CCSC3=CC=CC=C32)C=C1&*F&&&
*CC(=O)NN=C(C)c1ccccc1O&*Sc1n[nH]c(-c2ccccc2O)n1&&&
*C(=O)O&*C1=COC2=CC(OCCCCN3C=CN=C3)=CC(OCC3=CC=C(COC4=CC=C5C=CC=CC5=C4)C=C3)=C12&&&
*OC&*C1=CC2=CC=CC=C2C=C1C(=O)OC1CCC2C3CCC4=CC(OC(=O)C5CCC6=CC=CC=C65)=CC=C4C3C(*)CC12*&*C&&*C&&
NC1=NC(NC(=O)C=CC2=CC=C(O)C=C2)=C2N=CN(C3OC(CO)C(O)C3O)C2=N1&&&
CCN(C(=O)C1=CC=C(NC(=O)CCC2=CC=C(C3=NOC(=O)[NH]3)C=C2)C=C1)C1CCCCC1&&&
*C&*C1=CC=CC(NC(=O)CN2CCN(C3=CC=NC=C3)CC2)=C1*&*C&&&
*C(=O)CC(C)C&*C1=CN=C(N2CCN(C(=O)NC3CCCCC3)CC2)N=C1&&&
*N(*)C&*C(*)=O&*C1CCS(=O)(=O)C1^*Cc1ccc2c(c1)OCO2&&&&
*CC&*O*&*C(*)=O&*N*&*C(=O)(S*)c1ccccc1C&*CC=*&*=C(C)C&&&
*CC(C)C&*C1=CC(CCNC(=O)CN2C(*)=CN=C(NCCC3=CC=CC=C3)C2=O)=CC=C1&*C(F)(F)F&&&
*N1CCCCc2[nH]c3ccc(C)cc3c21&*C(=O)c1ccc(F)cc1&&&
*C(*)=O&*Nc1ccccc1&&*C1C2CCC(CC(O)C2)C1*^*C(=O)O&&&
*C1=CC=C(CC2=CC(NC(=O)NCC3=CC=CC(*)=C3)=CC=C2)C=C1&*F&&*C(F)(F)F&&
*C&*C(*)(C)C&*C1=CC=C(*)C=C1&*O*&*C*&*NC(*)=O&*C1=CC=C(*)C(*)=C1&*C(N)=O&&*[N+](=O)[O-]&&
*Nc1ccc(C)cc1&*C(=O)c1cc(=O)c2ccc(C)c(C)c2o1&&&
CN1C=C(C2=CN3C(SC4=CC=C5N=CC(N(CC6COC6)C6CC6)=CC5=C4)=NN=C3C=N2)C=N1&&&
*Cl&*C1=CC=C(C=NNC2=NC(N3CCCC3)=NC(N3CCCC3)=N2)C=C1&&&
*C&*O*&*C*&*C1CN(*)CC(*)O1&*C1=CC=C(*)C(*)=C1&*C(=O)O^*C=C*&*O*^*C1=CC=C(*)C=C1&*C*&*O&*C1=CC=CC=C1*&&&*Cl&&&
CC(C)(C)C1=C(NC(=O)C2=CC=CC=C2)C=CC(NC(=O)C2=CC=CC=N2)=C1N&&&
*C&*C*&*C*&*N(*)CCC&*C1=CC(*)=C(*)C(=O)[NH]1&*C&&*C1=CC=CC(*)=C1^*C1=CC=CN=C1&&&
*NC1=NC2=CC=C(*)C=C2C2=C1N=CS2&*C*&*C*^*C1CCCCC1^*N1CCOCC1&&&&&
*=Cc1ccc(C(C)C)cc1&*=CC(*)=O&*Nc1ccc2ccc(N*)nc2c1&*C(=O)C=*&*=Cc1ccc(C(C)C)cc1&&&
*OC&*C1=CC=C(*)C(NC2=C(*)C=NC3=CC(CCC4=CC=C(*)C(*)=C4)=CC=C23)=C1&*C#N&&*Br&*OC&*N&&
*NC(*)=O&*C*&*C*^*C1=C(*)C(*)=CC=C1^*N*&*F&*C*&&*F^*C1=NC(=O)C2=C([NH]1)N(*)N=C2&&&*C1CCCCC1&&&
*C&*C1=C(N=C2NC3=CC=CC=C3S(=O)(=O)N2)C=CC=C1C(=O)N1CCN(*)CC1&*Cl&&&
CCS(=O)(=O)N1CCN([N+]([O-])=NOC2=CC=C([N+](=O)[O-])C=C2[N+](=O)[O-])CC1&&&
*C&*C1=CSC(NC2=NN=C(SCC3=CC(=O)N4C=CC=C(*)C4=N3)S2)=N1&*C&&&
*C&*O*&*C1=CC=CC(*)=C1*&*C(=O)N1CCC2=C(C=C(*)C(*)=C2)C1&*O*^*O*^*C^*O*^*C&&&*C&&&&&
*C&*NC1=NC(*)=C2C=C(*)C(=O)N=C2[NH]1&*N*&*C1=CC(*)=C(*)C(*)=C1^*C^*Cl&&&&*C#N&*Cl&&
*C1=CC=C(NC(=O)CCNC(=O)C2=CC=C(*)C=C2*)C=C1&*O&&*O&*Cl&&
CC(=O)NC1=CC=C(C(C)=CC2=NC(C#N)=C(N(C)C)O2)C=C1&&&
*C&*C1=CC=C(CC2(*)C3=CC=CC=C3C3=NCCN32)C=C1&*Cl&&&
*Cc1ccc(C)cc1&*N*&*C(=O)c1cc2sccc2n1CC(=O)c1ccc(O)c(C)c1&&&
*C(=O)c1ccc(C#N)cc1&*N*&*C1CCC2(O)C3Cc4ccc(O)c5c4C2(CCN3*)C1O5&*C*&*C1CC1&&&
*C&*C1=CC=C(*)C(NC(=O)C2=C(*)N=NS2)=C1&*Cl&&*F&&
*C(=O)Cc1ccccc1OC&*O*&*CC(*)=O&*Nc1cccc(Cl)c1&&&
*N(C)C&*C1=CC=C(C2=CC3=C(C(*)=N2)C(=O)N(*)C=N3)C=C1&*C(CO)C(F)(F)F&&*N&&
COC(=O)CCC1=CC=C(OCCC2=C(CCNS(=O)(=O)C3=CC=C(Cl)C=C3Cl)N(C(3=CC=CC=C3)C3=CC=CC=C3)C3=CC=C(Cl)C=C23)C=C1&&&
CCOC(=O)C1=C2CCC3=CC=CC=C3C2=N[NH]1&&&
*Nc1cccc(S(N)(=O)=O)c1&*C(=O)C*&*Sc1nc2cc([N+](=O)[O-])ccc2o1&&&
*C(C)=O&*O*&*C1C(O*)c2c(ccc3ccc(=O)oc23)OC1(C)C&*C(=O)c1ccc(C)cc1&&&
COC1=CC=C(CN(C)C(=O)C2=CC(S(=O)(=O)N3CCN(C)CC3)=CC=C2Cl)C=C1OC&&&
*C&*[N+]1(CCC2=CC=CC=C2)CCC(*)(C2=CC=CC=C2)CC1&*CCO&&&
*C&*NC1=NC(*)=CC(*)=N1&*C&&*C(*)*^*O*&*C^*C1=CC=C(*)C=C1&&*F&&&
*Cc1cccc(C)c1&*SC(=Nc1ccccc1Cl)N1CCOCC1&&&
*C&*O*&*C1=CC(*)=C(*)C(*)=C1&*C=C*&*NC(*)=O^*O*^*C*&*C^*O*^*C*&&&*C&*C*&&&*C1=CC=CC=C1&&&
*C&*C(=O)N(*)*&*C*&*C1=CSC=C1^*C(*)*&&*C*&*C*^*NS(*)(=O)=O^*C*&*C*&*C*&*C1=CC=CC=C1&*C*&&&*C*&*C*&*C*&*C(=O)O&&&
*OCCOC&*C1=CC(*)=C(N2N=NC3=C2N=CN=C3*)C(*)=C1&*Cl&&*Cl&*OC&&
*Cc1ccc(C)c(O)c1&*N*&*CC(*)=O&*N*&*C(C)c1ccc(Cl)cc1&&&
*C&*C1=CC(OCC(*)C(=O)NC2=CC=CC=C2*)=CC=C1&*Cl&&*C(=O)O&&
*CC(*)=O&*Nc1ccccc1OC(F)F&&*O*^*C(=O)c1ccc2c(c1)NC(=O)CCS2&&&
*OC&*C1=CC=C(N(CC(=O)NC2=CC(*)=CC=C2*)S(=O)(=O)C2=C(*)ON=C2*)C=C1&*C&&*C&*OC&*C&&
*N1CC2CN(c3nc(C)cc(C)n3)CC2C1&*C(=O)c1cc(C)on1&&&
*C(=O)c1cccc(Cl)c1&*N*&*CCc1csc2nc(-c3ccccc3)nn12&&&
*C&*NC(*)=O&*C1=NN(*)C(*)=C1&*C1=CC=C(*)C=C1&*C(*)(F)F^*C1=CC=C(*)C=C1^*F&*C(=O)O&&&&&
CN(C)C1C(=O)C(C(N)=O)C(=O)C2(O)C(O)=C3C(=O)C4=C(C=CC=C4C4CC4)CC3CC12&&&
*CC(=O)NNC(=S)NCC&*N1CCN(c2ccc(-c3ccccc3)cc2)CC1&&&
O=C(CN1CCOCC1)NC1=CC(S(=O)(=O)N2CCCCC2)=CC=C1N1CCCCC1&&&
*C(CCC(=C)C(C)C1C=CC(=O)C1(*)*)OC(=O)C=CC1=CC=C(*)C=C1&*C&&*C&*C(=O)O&*OC&&
*CCC&*N(*)*&*CC*&*C1CCC(*)CC1^*C1CCc2ncccc2C1^*N*&&&*C(=O)C=*&*=Cc1cccc(N(*)C)c1&*S(C)(=O)=O&&&
O=[N+]([O-])CCNCC=CCNCC1=CC=C(OCC2=CC=C(Cl)C=C2)C=C1&&&
*CC&*C1=C(*)N(*)C2=C1C(=O)CC(*)(*)C2&*C&&*C&*C&*C&&
*NC(=O)O*&*C*&*C1=CC=C(*)C=C1^*C1=CC=CC=C1^*OC(*)=O&&&*C1=CC=CC=C1&&&
*CC&*OP(=O)(O*)C(*)c1cccc([N+](=O)[O-])c1&*CC&&*Nc1ccc(Cl)cc1Cl&&
*C1=C(*)C(C(=O)O)=NS1&*Cl&&*Cl&&
*C&*O*&*C1=CC=C(*)C=C1&*C*&*N*&*C1=CC=C2C(*)=CC(=O)OC2=C1&*C&&&
*C1=CC(=O)C2=CC=CC=C2O1&*N*&*C*&*C1=CC=C(*)C=C1&*Cl&&&
*C&*C1=C(C(=O)NC2=CC=C(*)C(*)=C2)C(C2=CC=C(*)C=C2)NC(=O)N1&*C(C)C&&*C&*[N+](=O)[O-]&&
N=C(N)NCCCC(NC(=O)C(CC1=CC=C(C(F)(F)F)C=C1)NC(=O)C(C1=CC=CC=C1)(C1=CC=CC=C1)C1=CC=CC=C1)C(N)=O&&&
*CC(*)=O&*N*&*C1CN(*)C1^*N*^*C1CCC(c2ccc(C(F)(F)F)cc2)CC1&*C(=O)c1ncc(F)cc1Cl&&&&&
*C1=CC(OC(=O)CNC(=O)C2=CC=CC=C2)C(*)C(OC(=O)C=CC2=CC=CC=C2)C1*&*CO&&*OC(=O)CC(O)CC(=O)O&*O&&
CCOC(=O)C1=C(N)SC(C)=C1CCCC(=O)NCC1=CC=CO1&&&
*C&*C1=CC2=C(*)C(*)=NN2C(*)=C1&*NC(*)=O&*C1C2(*)CCC(C2)C1(*)C^*C^*C&&*C1=CC=C(*)C=C1&*C^*Br&&&&&
N=C1NC2=C(CN(CC3=CC=C(N4C=C(C(F)(F)F)N=N4)C=C3)CC2)C2=CC=CC=C12&&&
CC1=CC=C(C)C(NC2=NC(Cl)=NC(N3CCOCC3)=N2)=C1&&&
*Nc1ccc(Oc2ccnc3cc(O*)c(OC)cc23)cc1C&*C(=O)c1nn(-c2ccccc2)c(=O)cc1C&&*CCC*^*N1CCCC1&&&
*OC&*C1=CC=C(OCC(=O)OCC(=O)NC(=O)C2=CC=CN2*)C=C1&*C&&&
*C(=O)OC&*C1=CC=C(C(*)N2CCOCC2)C=C1&*C(=O)OC&&&
*N&*C1=CC(CN2C(=O)C3=CC=CC=C3C2=O)=CC=C1C1=C2C(*)=NC=CN2N=C1&*F&&&
*C&*C*&*C*&*C1=C2C3=CC=C4[NH]N=CC4=C3CC2(*)CCC1=O&*C1=CN(*)N=C1&*C&&&
*C&*N(*)C&*C*&*C1=CC(*)=CC(*)=C1&*NC(*)=O&*C1=CC=CC=C1^*NC(*)=O&&*C1=CC=CC=C1&&&
*C(=O)NCC(O)C(N)CO&*C1=CC2=CC=CC=C2N1CC1=CC=C2OCOC2=C1&&&
*C&*C1=CC=C(C2=C(*)C(*)=NC(N(*)CC3=CC=CC=C3*)=N2)C=C1&*C#N&&*C#N&*Cl&*N&&
*C&*N(*)C&*C*&*C*&*NC(*)=O&*C*&*C*&*C(=O)NN=C(*)*&*C1=CC=CC=C1*&*C(*)(F)F^*C1=CC=CC=N1^*F&&&&&
*C&*C1=C(*)C2=C(CCCCCC2)S1&*C(=O)NCCC(=O)O&&&
*C&*NC(*)=O&*C(*)*&*C&&*C1=CC=C(*)C=C1^*O*&*C1=CN=C(N2CCCC2*)N=C1&*C&&&
*C&*C1=CC=CC(*)=C1&*NC(*)=O&*C1=CC=CC=C1*&*C(=O)O&&&
*C&*C1=CC=C2CC3N(CC4CC4)CCC45C2=C1OC4C1(*)CCC35CC1(*)*&*C&&*C(C)C&*O&&
CC1NS(=O)(=O)OC1COC(=O)NCCCCCCCCCCCCCC1=CC=CC=C1&&&
*C&*O*&*C1=CC=C(*)C(*)=C1&*C*&*C*^*O*^*N*&*C1CCCC1&*C*&&&*C(*)*&*O&&*C*^*O*&*C1=CC=CC2=C1C1CCCCC21&&&
*C&*C1=CC=C(*)C(*)=C1&*C(*)=O&*C*^*[N+](=O)[O-]^*C*&&&*N1CCCCC1&&&
*C&*C1=C(*)N(C2=NN=C(*)S2)C(*)=C1&*Cl&&*N1CCOCC1&*C&&
*N&*C1=CC=C(*)C=C1&*C1=NC2=C(*)C=CC=C2O1&*N*&*C1=CC=CC=C1&&&
*C&*NC(*)=O&*C1CCCCC1*&*NC(*)=O&*C(*)*&*NC(*)=O&*C(*)*^*C(*)*^*C=C*&*C&*C(*)*^*C(*)C&*C*^*O&*C&*C(*)C&&*C(=O)O&&*C&&&&&
CCCCCCC(C(=O)N1CCCC1C(=O)NC(CC1=CC=CC=C1)C(O)C(=O)N1CSC(C)(C)C1C(=O)NC(C)C(=O)NC(CC1=CC=CC=C1)C(=O)OC)N1CCNC1=O&&&
*C1=CC=C2NC(=O)C(=CC3=CC=CC=N3)C2=C1&*Cl&&&
CCOC(=O)C=C(C1=CC=C(Br)C=C1)C1=CC=C2C(=C1)C(C)(C)CCC2(C)C&&&
*C1=CC=C(NC2=CC(N3CCCCC3)=NC(C3=CN=CN=C3)=N2)C=C1&*N(CCCl)CCCl&&&
CC(=O)OC1CCCN(C2=CC=C([N+](=O)[O-])C=C2NC(=O)C2=C(C)ON=C2C)C1&&&
*C(C)=O&*C(=NNC1CC(=O)N(C2=CC=C(*)C=C2)C1=O)C(=O)NCC1=CC=CC=C1*&*C&&*Cl&&
C#CCN(C)CCCCCN(CC1=CC=C(Br)C=C1)S(=O)(=O)C1=CC=CC=C1&&&
CC(=O)NC(CO)C(=O)NNC(=O)C(N)CC1=CC=C(O)C=C1&&&
C=C1CC2C3C(=O)N(C4=CC=CC=C4)C(=O)C3C(C)(C1=O)N2C(=O)C1=CC=C(Cl)C=C1&&&
*C(=O)O&*C*&*C*&*C1=CC2=C(*)C=CC=C2C(*)O1&*O*&*C*^*Cl^*C1=CC=CC(*)=C1&&&*F&&&
*C&*C*&*S*&*C1=NC(=O)C(*)=C(*)[NH]1&*C&&*C#N&&
*C&*C(*)C&*C(*)*&*NC(=O)N(*)*&*C^*NC(*)=O&*C(*)*^*C(*)*&*C*&*C*&*C1=CC=CC=C1^*C(=O)O^*C*^*C(=O)O&&&&*C1=CC=CC=C1&&&&&
*N&*C1=NC=CN1C(=O)C1=CC=CN=C1&&&
CCCCCCCCCCCCCCS(=O)C1=C(C(=O)O)N(C2CCCCCC2)C(C)=C1C&&&
C#CCNC(=O)C1=CC(S(=O)(=O)N2CCN(C3=CC=C(F)C=C3)CC2)=CC=C1OCC(=O)N1CCCCCC1&&&
*CC&*N1c2ncccc2C(=O)N(C)c2ccc(CCCCc3ccccc3)nc21&&&
CC(CC(=O)N1CCCC1C1=NOC(C2CC2)=N1)C1CCC2C(O)CCC12C&&&
*C&*C1=CC=C2C(=C1)C1=C(C=NN1*)C(=O)N2*&*CC(F)(F)F&&*Cl&&
*C(=O)CCC&*N1CCN(*)CC1&*CC(*)=O&*Nc1cc(C(F)(F)F)ccc1Cl&&&
*C(CCC)C(*)=O&*N*&*C(C(*)=O)C(C)(C)C^*N*^*N(*)*&*C(=O)C(*)C(C)(C)C&*C1CCCCC1&*N*&&*CC(=O)C(*)=O^*C(*)=O&*O*&*O*&*Cc1ccccc
*C(=O)O&*C*&*C(*)*&*C(=O)O&&*N1C=CC(=O)[NH]C1=O&&
*C(N)=O&*C1=CC(*)=CC(*)=C1&*NS(*)(=O)=O&*C1=CC=C(*)C=C1^*[N+](=O)[O-]^*Br&&&&&
*C(=O)NC(C)C&*C1=CC=C(C(CC2=CC=CC=C2)NS(=O)(=O)N(*)CC2=CC=CC=C2)C=C1&*NS(C)(=O)=O&&&
*C12CCC(CC1*)C2(C)C&*N*&*C(=O)C(*)C*^*N1CCC2(CC1)CC(=O)c1ccccc12^*N*&&&*C(=O)C(N)CCCN^*N1C(=O)CC(C)(C)CC1=O&&&&
*N1C(=O)CC2(CCCC2)CC1=O&*C*&*C*&*C1=NN=C(*)O1&*C*&*C*&*C1=NC=C[NH]1&&&
*C&*C1=CC=C(CNC(=O)C(=O)NCC(*)(CNC(=O)C2=CC(C34CC5CC(CC(C5)C3)C4)=C3OCOC3=C2)CNC(=O)C2=CC(*)=C3OCOC3=C2)C=C1&*O&&*F&&
CC1=CC=CC=C1C1=NC(N2CCC(C(N)=O)CC2)=C2SC=CC2=N1&&&
*C&*N(*)C&*C1=CC=C(*)C=C1&*C(=O)N1CCN(C2=NC=CC=N2)CC1&&&
O=S(=O)(CCCN1CCCC1)C1=CC=C(NCC2=CC=CC=C2F)C=C1&&&
CC(C)C1C(=O)N2C1SC(C)(C)C2C(=O)O&&&
*C&*C*&*C*&*C1=C(*)N(*)C(=O)[NH]1&*C(*)(F)F&*F^*C1=CC=C(*)C=C1&&*S(N)(=O)=O&&&
*C&*C1=NOC(C2=CC=C(S(=O)(=O)N3CCCCC3)C=C2)=C1&&&
*C(Cc1c[nH]c2ccccc12)c1nnc(S*)n1C&*N*&*C(=O)c1ccccc1^*Cc1cccc(F)c1&&&&
*C(*)=O&*Nc1ccc(Nc2c3ccc([N+](=O)[O-])cc3nc3ccccc23)c(N*)c1&*C(*)=O^*N*^*O*&*C1CCCCC1&*C1CCCCC1&&&&&
*CC&*N1CCN(*)CC1&*CC(=O)c1ccc(N*)cc1&*C(*)=O&*C1CCCC1&&&
CCOC1=NOC(C2=CC=C(C3=CN(C4CC(O)C(CO)O4)C(=O)[NH]C3=O)S2)=C1&&&
*OC&*C1=CC=C(C2=C(C3=CC=C(*)C(*)=C3)ON=C2N2CC(C3=CC=CC=C3*)C2)C=N1&*F&&*C(F)(F)F&*O&&
*CC&*C1=CC(*)=C(NC(=O)C2=C(*)OC(*)=C2)C(*)=C1&*OC(C)C&&*[N+](=O)[O-]&*C&*C&&
*C&*C1=CC=CC=C1*&*C*&*O*&*C1=CS(=O)(=O)OC2=CC=CC=C12&&&
*C&*N(*)C&*C*&*C*&*C*&*N*&*C1=CC=C(*)C2=C1C(=O)C1=CC=NC=C1C2=O&*N*&*C*&*C*&*C*&*N(*)C&*C&&&
*SCC(=O)OCC&*C1=CC2=NC3=C(C=C2C(*)=C1)[NH]C(*)=NC3=O&*[N+](=O)[O-]&&*OC&&
*C(C)=O&*N(*)*&*Cc1ccccc1&&*C1CCN(*)CC1^*C(C*)c1ccccc1&*N1CCCC1&&&
*OC&*C1=CC=CC(NC(=O)C2=CC(C3=CC=CN=C3)=CN=C2*)=C1&*C&&&
*=Cc1nc(C)cc2ccc(C(F)(F)F)nc12&*=CCCCCCCCCCc1cccc(-c2ccccc2F)c1&&&
*C(C)C(=O)O&*C1=CC=C(CC2NC(=O)C(*)NC(=O)C(*)N(*)C(=O)C(*)NC(=O)C(*)N(*)C2=O)C=C1&*CC(=O)O&&*Br&*C&*C&*C(C)C&*C&&
CCC(C)CC(C)C(CC=CCCCCC(=O)O)C(OC)CC(O)C1=CC=CC(C)=C1&&&
CCCN1C(=O)C(CN2CCN(CCO)CC2)SC1=NC1=CC=CC(C(F)(F)F)=C1&&&
*C&*C1=CC(*)=C(*)C(*)=N1&*C1=CN=C(N)C(*)=C1&*C1=CC=C2N=C(*)OC2=C1^*C^*NC(*)=O&&*O*^*C*&*C*&*C(*)*&*C(=O)O&*F&&&&*F&&
*C(=O)C1=NC(*)=C2C=CC=NC2=N1&*C*&*C*^*N*^*C*&*C(*)*&*O&*C*&&&*C1=CN(*)C=N1^*C1=CC=CC=C1^*C1=CC=C(*)N=C1&&&*C(*)(F)F&*F&&&
*C1=CC=C(NC(=O)C2=CC3=CC=CC=C3OC2=NC2=CC=C(*)C=C2*)C=C1&*Cl&&*Cl&*O&&
*C1=NC2=CC3=C(C=C2N=C1N)OCO3&*C1=CC2=CC=CC=C2OC1=O&&&
*C(=O)c1ccccc1N&*Nc1ccc(S(N)(=O)=O)cc1&&&
*C=NNC(*)=O&*C*&*C*^*C1=CC=CC(*)=C1^*NS(*)(=O)=O&*O*&*C1=CC=CS1&*C1=CC=C(*)C=C1&&&*Cl&&&
*C&*C1=CC=C(*)C(*)=C1&*[N+](=O)[O-]&&*C=NN(*)S(*)(=O)=O^*C*&*C#N^*C1=CC=C(*)C(*)=C1&&*[N+](=O)[O-]&&*[N+](=O)[O-]&&
CC(=O)NC(CC1=CC(F)=CC(F)=C1)C(O)CNC1(C2=CC=CC(N3CCC(N)(C4CCCCCC4)C3=O)=C2)CC1&&&
*C1=NN(C2=NC(=O)CS2)C(*)C1&*C1=CC=CC=C1&&*C1=CC=C(*)C=C1^*C(*)(F)F&*F&&&
*C&*C1=CC=CC(*)=C1*&*C&&*NC(*)=O^*C*&*S*&*C1=CC=C2C(=C1)C(=O)N1N=CN=C1N2*&*C1=CC=CC=C1&&&
CCOC1=CC(S(=O)(=O)N2CCCC2)=CC=C1OCC(=O)NC1=CC=C(Cl)C=N1&&&
*C1CC(C)CCC1*&*C(C)C&&*C(C)CCC*^*NC(=S)NC1=NCCCN1&&&
*Cc1ccc(N*)c(OC)c1&*C(=O)c1ccc2c(c1)OCO2&&*N1CCN(c2ccc(F)cc2)CC1&&
*C&*C1CN(*)CCN1&*C1=CC(*)=C2C=C[NH]C2=N1&*C=C*&*C1=CC=CC(*)=C1&*NS(*)(=O)=O&*C1=CC=CC(*)=C1&*F&&&
*C(=O)CCN(CC)CC&*C1=CC=CC=C1OCCN1C=CN=C1&&&
*OC&*C1=CC=C(NC(=O)NC2CCC(CCN3CCC(C4=C2C=CC(*)=C4*)CC3)CC2)C=C1&*C&&*C(F)(F)F&&
*N&*C*&*C1=C2C=CC=CC2=C(CCN)C2=CC=CC=C12&&&
*OC&*C(=O)c1ccc(O*)cc1&*Cc1ccc2ccccc2c1&&&
*C1C=CC(c2ccc(OC)cc2)O(*)C1*&*O*&*Cc1ccccc1^*O*&&*C(*)=O^*CO^*C1C=CC(n2cc(C)c(=O)[nH]c2=O)O1&&&&&
CCCCCCNC(=O)OC1=CC=C2C(C)=CC(=O)OC2=C1C&&&
*C&*C(*)(*)*&*O&&*NC(*)=O^*C1=CC=C2C(=C1)N=C(*)N2*^*C1(*)CCCCC1^*C1=CC=CC=N1&*C*&&*C*^*O&*C1=CC=C(*)C(*)=C1&&&*O&&*Cl&&
*C&*C*&*C(*)*&*C&&*C(*)*^*NC(*)=O&*C(*)*^*NC(*)=O^*C*&*C(*)*&*C1=C[NH]C2=CC=CC=C12^*NC(*)=O^*C*&&&*C(*)*&*C(*)*^*NC(*)=O^*C*
*C&*NS(*)(=O)=O&*C*&*C*&*C*&*C(*)*&*NC(*)=O&*C1=CC=CC=C1^*NC(*)=O&&*C(*)(C)C&*C&&&
*SC&*C1=CC=C(*)C(C2=NN(C3=NC4=CC=CC=C4S3)CC2)=C1&*Cl&&&
*C1OC(c2nc(C(F)(F)F)c(C)s2)C(O)C1O&*CO&&&
*C&*C*&*OC(=O)N1CCN(C(*)=O)CC1&*C*&*O*&*C1=CC=CC(*)=C1&*N(C)S(*)(=O)=O&*C&&&
*CC(=C)C&*O*&*C(*)=O&*C1C2C=CC3(O2)C1C(*)C1(*)COC(=O)C1C3*&*O*&*C(C)=O^*O*&&*C(=O)c1ccco1^*C*&&*O*&*C(C)=O&&&
COC(=O)C1=CC=C(COC2=C(OC)C=CC3=C2OCC3=O)C=C1&&&
*CC(*)=O&*N*&*C1CCCCC1^*Sc1nnc(N*)s1&&*C1CC1&&&
*Cc1cc(-c2cc(C(F)(F)F)nn2-c2ccc(S(C)(=O)=O)cn2)cnc1N&*N*&*C(=O)C(F)(F)F&&&
*OC&*C1=CC=C(C(=O)N2C(*)=C(*)C3=CC(OCCN4C=CC=C4*)=CC=C32)C=C1&*CC(=O)O&&*C&*Cl&&
*C(=O)O&*C1=CC=C(*)C(*)=C1&*S(=O)(=O)N1CCN2CCCC2C1&&*Cl&&
*C(=O)c1ccc(OC)c(Br)c1&*N*&*CCCn1ccnc1&&&
*C&*C1CCN(*)C1&*C(*)(*)C1=CC=CC=C1&*O&&*C1=CC=CC=C1&&
*OC&*C(=O)c1ccc(C*)cc1&*Nc1cc(C)cc2c1ncn2C(C)C&&&
*C&*O*&*C1=CC=CC(*)=C1&*NC(*)=O&*C*&*SC1=NN=NN1*&*C1=CC=CC=C1&&&
COC1=CC=C(C=C2N=C(C3=CC=CC=C3)N(N=C3SC(C4=CC=C(OCC5=CC=CC=C5)C=C4)=NC3=O)C2=O)C=C1&&&
CSC1=NN(C2=CC=CC=C2)C2=CC(C3=CC=CC(C(F)(F)F)=C3)=CC=C12&&&
O=C(CC1NC2=CC=C(C(=O)O)C=C2NC1=O)NCCC1=CC=CC(F)=C1&&&
*C1=CC=C(NC(=O)C2=CC=C3C=C(C(=O)C4=CC=CC=C4*)[NH]C3=C2)C=C1*&*F&&*F&*F&&
COC(=O)C1=C(C2=CC=CC(OCC3=CC=CC=C3)=C2)C(C#N)=C(NC2CCNCC2)N1C&&&
*C=NNC(=O)N*&*C1=CC=CC=C1*&*Cl^*C1=CC=C(*)S1&&*C1=CC=CC=C1*&*NC(*)=O&*C*&*C*&*C*&*N1CCOCC1&&&
*CCc1csc(C)n1&*Oc1ccc(CC(C*)C(=O)O)cc1&*N*&*C(=O)c1sc(-c2ccccc2)nc1C&&&
*C(C)C&*C1=N[NH]C2=CC(NC3=NC=C(C=CC4CCCCN4*)C=N3)=NC=C12&*C(C)(C)C&&&
*C(C)=O&*Nc1ccc(-c2ccnc(C)c2)cc1&&&
*OC&*C1=CC=C(C2=CC3=NC(*)=CC=C3C=C2)C=C1&*C(=O)O&&&
*C&*C(*)*&*ONC(*)=O&*C*^*C1=CC=CC=C1^*NC(*)=O&&&*C1=CC=C2SN=NC2=C1&&&
*C(*)=O&*N*&*CCC*^*C1CN(c2ncccn2)CC12CCOCC2^*N1CCOCC1&&&&&
*C&*N(*)C&*C*&*C*&*O*&*C1=CC=C(*)C2=C1SC1=CC=CC=C12&*C(*)=O&*C1=CC=CS1&&&
*C1=CC=C(NC(=O)N2CCC3(C=CC4=CC=CC=C43)CC2)C=C1OCC1CC1&*F&&&
*C(C)CCC(=O)NN=C(C)CCC=C(C)CCC=C(C)C&*C1CCC2(*)C(=CC(=O)CC2*)C1&*C&&*C&&
*CC&*Oc1ccc(N*)c(OC)c1&*C(=O)C*&*Sc1n[nH]c(-c2ccco2)n1&&&
*N(C)C&*C1=CC=C(C=C2CCC(*)CC2)C=C1&*CN(C)C&&&
*OCC&*C1=CC=CC=C1NC(=O)CN(*)C(=O)CC1CCCCC1&*C&&&
*C(*)=O&*C*&*C*^*C1=CC=C(*)C=C1^*C1=C(*)C2=CC=CC=C2[NH]1&*F&*C*&&&*C1=CC=C2OCOC2=C1&&&
*C&*O*&*C1=CC=C(*)C(*)=C1&*C1=NOC(*)=N1&*C1=C(*)C(*)=CC=C1^*C1=CN(*)C=N1^*C&*C&&*O&&&&
*OCCCCCCC&*C1=CC=CC(OCCNCC(*)COC2=CC=C3C(NCC4=CC=CC=C4)=NC=NC3=C2)=C1&*O&&&
*C#N&*C1=CC=C(CN2C=NC3=C2[NH]C=NC3=O)C=C1&&&
*C(*)=O&*C*&*O*^*C1=CC=CC=C1^*C1=CC=CC2=CC=CN=C12&&&&&
CN1C(=O)C(C#N)=C(NCC2=CC=CN=C2)C2=CC=CC=C21&&&
*CCCCCCCCCCCCCCCC&*N*&*Cc1cn(C2CC(O)C(*)O2)c(=O)[nH]c1=O&*CO&&&
*C&*OC(*)=O&*C*&*C1OC(=O)C(*)C1*&*O&&*O&&
*CC&*O*&*C(=O)c1cccc(N*)c1&*C(*)=O&*N1c2ccccc2Sc2ccccc21&&&
*C&*C1=CC=C(OC2=CC=C(C(=O)NC3=CC=C(*)C=C3*)C(*)=N2)C=C1&*S(=O)(=O)N(C)C&&*Cl&*C#N&&
*C&*C(*)=C1C2=C(CCCC2)C(=O)N1*&*O&&*OC(*)=O^*C*&*C*&*C1=CC=C(*)C=C1&*S(N)(=O)=O&&&
*C1=CC=C(C(=O)NC(=CC2=CC=CC(*)=C2)C(=O)N2CCCCCC2)C=C1&*Cl&&*Cl&&
*C&*C1=CC=C(*)C(*)=C1&*NCCC[N+](C)(C)C&&*C&&
O=C(O)CC(NC(=O)CCCC(=O)NC1=CC=C(N(CCCl)CCCl)C=C1)C(=O)O&&&
*NC(=O)C(C)NC(=O)CCCCCCCCCCCC&*N(CC1=CC=C(CN2CCSCC2)C=C1)C(=O)CCCC1CCSS1&&&
*O&*C1C(N2CC3=C(C4CC4)N=CN3C2)C2(*)CCC3C4(*)CCCC3(CC21)CC4&*CO&&*O&&
*F&*C1=CN=C(N2CCC2)C(C2=NC(C3=CN=CN=C3)=C(C3=CC=NC=C3)[NH]2)=C1&&&
*C1=CC=C(C2C(C3=CC=CC=C3)C(=O)N2C2=CC=CN=C2)C=C1&*Cl&&&
COC(=O)C1=C(NC(=O)C(NC(C)=O)C(C)C)C=C(C(=O)C2=CC=CC=C2)O1&&&
CCOC(=O)C1=C(C)N(CC2CCC(NC(=O)C3=C(C)[NH]N=C3)CC2)C2=C1CCC2&&&
*OC&*C1=CC=CC(OC2=C(*)C(*)=NN2*)=C1*&*C=O&&*C&*Cl&*C&&
*Nc1c(Cl)cccc1C#N&*C(=O)C(C#N)c1ccccc1&&&
CN1CCN(C2=CN=C3C=C(C(F)(F)F)C=C(NCC4=CC=CC(C(F)(F)F)=C4)C3=C2)CC1&&&
*CCNC&*C1=CC=C(C2=C3CCN(*)CC3=CC3=C2C2=CC=CC=C2[NH]3)C=C1*&*Cl&&*Cl&&
O=C1CCCN1CCCN1C(=O)NC2(CCCCC2)C1=O&&&
*CCN(C)C&*C1=C2N=CC=C3C4=CC=CC=C4C(=O)C1=C32&&&
*N&*C1=CC=NC2=C(C3=CC=C(N4CCOCC4)C=C3)C(C3=CC=CC=C3)=NN12&&&
*OC&*C1=CC=C(*)C(OC(*)C2=CC=C(*)C(*)=C2)=C1&*F&&*C&*Cl&*OC&&
*C(C)(C)C&*C1=CC2=C(C(*)=C1*)C1=CC=CC=C1C1=CC=CC(*)=C12&*C(C)(C)C&&*O&*C(C)(C)C&&
*CC&*O*&*C(=O)c1ccc2[nH]cc(C(=O)c3c(F)cc(F)cc3F)c2c1&&&
*C&*C(*)*&*O*&*C1=CC=C(*)C(*)=C1^*C(=O)O^*O*&&&*C1=CC=C(*)N=C1^*O*^*C1=NC2=C(*)C=CC=C2[NH]1&*C(*)C&*C(*)(F)F&*F&*F&&&&&
*CCCO&*C1(N(CC2=CC=CC=C2)C2=CC=CC=N2)CCCCC1&&&
*OC&*C1=CC=CC(CN2C(C3=CC=CC=C3)=CC3=C2C(=O)N(*)C(=O)N3*)=C1&*C&&*C&&
*N&*C1=CC=C(SCC2=CC=CC=C2)C=C1&&&
*C&*C(*)N1CCN(*)CC1&*C1=CC=C(*)C=C1&*F^*C1=CC=CC(*)=C1&&*NC(*)=O&*C1=CC=C(*)C=C1&*Cl&&&
*C=C&*C*&*OC(*)=O&*C1=CC2=C(C=C(*)N2*)S1&*C&&*C*^*C1=CC=C(*)C(*)=C1&*C(=O)O&&*O*^*C&&&
*C&*C(=NNC(=O)C1=C(*)C(*)=C(*)[NH]1)C1=CC=NC=C1&*C&&*C&*Cl&&
*CCC&*O[N+](=O)[O-]&&&
*C(=O)c1ccccc1S(=O)(=O)C(CC)CC&*Nc1nccs1&&&
*OC&*C1=CC=C2OCC(*)(*)SC2=C1&*C&&*C&&
*C(*)=O&*Nc1ccc(C(F)(F)F)cc1&&*N1CCCC(c2nc(-c3ccccc3F)no2)C1&&
*C&*O*&*C1=CC=C(*)C(*)=C1&*C(*)*&*C^*[N+](=O)[O-]&*NC(*)=O&&*C*&*C*&*C*&*N1CCOCC1&&&
*C&*C1=C(*)C(*)=C(*)[NH]1&*C1=CC=CC(*)=C1&*NC(*)=O^*NC(*)=O^*C*&*C*^*NC(*)=O^*C(*)C1=CC=CC=C1&*C*&*C*&*C(=O)O&*C1=CC=CC=C1&*
*C&*C(*)C&*C*&*C1=CN=C(*)N1*&*NC1=NC(*)=CC=N1&*C*^*C*^*C1=CC=CC=C1&*C(*)*&&&*O&&*C1=CC=CC(*)=C1^*Cl&&&
*Br&*C1=CC=CC(*)=C1&*C1=NOC(*)C1&*C1=CC=CC=C1*&*C1=CC=CC=C1&&&
CCCC(=O)OC1=CC=C(C(=O)O)C=C1&&&
*N1CCC2=C(C1)C(Nc1ncc(CC(*)CC)s1)CC(=O)N2&*OC&&*C*^*C1CCN(*)CC1&*C(=O)c1ccccc1&&&
*OC&*C1=CC=C(N2C=C(C=C3SC(=S)NC3=O)N=N2)C=C1OCC1CCCCC1&&&
*N1CCc2onc(-c3ccccc3)c2C1&*C*&*C1CC1&&&
*CC&*Oc1ccc(N*)cc1&*C(=O)c1cnn(-c2ccccc2)c1N*&*C(=O)C*&*S*&*CC&&&
CCN(CC(=O)NCC1=CC=C(F)C=C1)C(=O)CCCOC1=CC=C2N=C3[NH]C(=O)[NH]C3=CC2=C1&&&
*C1=CC=C(C2=CC=C(C3=CN=CN=C3)C(*)=C2)C(C(=O)NCC2CC2)=C1&*F&&*F&&
O=C(NC1=CC=C([N+](=O)[O-])C=C1F)C1=CC=C(NC(=O)C2=CC=C(Br)O2)C=C1&&&
*C&*O*&*C1=CC=C(*)C=C1&*NC(*)=O&*C1=CN=C2C(=C1*)C=CN2*&*C*&*C*^*O^*C1=CC=C(*)C=C1&&&*C&&&
*C&*C1=CC=C2C(=C1)C(=O)C(*)CC1C2CCC2(*)C(*)CCC12&*O&&*C(=O)NC=CS(=O)(=O)O&*C&&
*OC&*C1=NC(*)(C2=CC(NC(=O)C3=CC=C(*)C=N3)=CC=C2*)C2CC2O1&*F&&*C(F)F&*N&&
*S(=O)(=O)c1c(C)cc(C)cc1C&*N*&*C1CCN(*)CC1&*CC(*)=O&*N1CCN(*)CC1&*Cc1ccccc1&&&
COC1=CC(C2NC(=O)NC(C)=C2C(C)=O)=CC(Br)=C1O&&&
*C&*NC(*)=O&*C1=CC=C(*)C=C1&*C1C(=O)NS(=O)(=O)N1*&*C*&*C1=CC=C(*)C(*)=C1&*Cl&&*Cl&&
CNC(=O)C1=CC=CC=C1NC1=CC(NC2=NC3=CN=C(N4CCOCC4)N=C3N2C)=NC(C)=N1&&&
*OC&*C1=CC=C2[NH]C(=O)C(C3=NN4C=CN=C4C=C3)=CC2=C1&&&
*C&*O*&*C1=CC=CC=C1*&*C1=C[NH]C(*)=N1&*C1CCC(*)CC1&*C(*)*&*N&&*C(=O)N1CCOCC1&&
C(=CC1=CC2=CC=CC=C2[NH]1)CCN1CCN(C(C2=CC=CC=C2)C2=CC=CC=C2)CC1&&&
ClC1=CC=C(C2=CC(C3=CC=CC=C3)=NC(N3CCOCC3)=N2)C(Cl)=C1&&&
COC(=O)C1=C(C)NC(SCC2=CC=C(Cl)C(Cl)=C2)=NC1C1=CC=NC=C1&&&
*C&*C(C(=O)N1C2=CC=CC=C2SC2=CC=CC=C21)N1C=CC=N1&&&
*C&*C1=CC(NC(=O)C2=C(*)C3=C(N(*)C4=CC=CC=C4)N=C(*)N=C3S2)=CC=C1&*C&&*Cl&*C&&
*CCCCC&*C1=C(C(=O)NC2=NN=C(*)S2)OC2=CC=CC=C12&*C&&&
*C&*C*&*C(*)*&*C&&*C(*)*^*NC(*)=O&*C*^*C(=O)N(*)*^*C*&*C*&*NC(*)=O&*NC(*)=O^*C*^*C(*)*&*C(*)*&*C(N)=O&*C*&*C*&&&*C*^*NC(*
*OC&*C(CCCN(*)C(=S)N*)C(=O)NO&*Cc1ccccc1&&*Cc1ccc2ccccc2c1&&
*C&*C*&*C*&*C*&*C*&*C*&*C*&*C1=NSC(C=P(*)(C2=CC=CC=C2)C2=CC=CC=C2)=[S+]1&*C1=CC=CC=C1&&&
C1=CC=C(N2CCOCC2)C(C2=NN(CCCN3CCCC3)C=C2)=C1&&&
CC1=CC=C(N2CCC(CC3=C(F)C=CC=C3F)CC2)N=N1&&&
*C&*C1=CC=C2N=CN=C(NC3CCNC3)C2=C1&&&
CCCCCC(=O)NC1(C2=CC=CS2)CCCC1&&&
*NC(=O)O*&*C*&*C(*)(*)C1=CC=CC=C1^*C1=CC=C(*)N=C1^*O&*Cl&&*C1=CC=CC=C1&&&&
*C1(C)CCCN(*)C1&*Cc1[nH]cnc1C(=O)O&&*CO&&
*CC&*O*&*C(*)=O&*C1C(=N)Oc2ccn(C*)c(=O)c2C1c1nc2ccccc2[nH]1&*C1CCCO1&&&
*Nc1cc(C)nn1C&*C(=O)CCS(=O)(=O)c1ccc(Br)s1&&&
*C&*C*&*C1=NN=C2C3=CC=CC=C3N(*)C(*)OC2=N1&*C1=CC=C(*)C=C1&*F^*C1=CC=C(*)C=C1&&*O*&*C*&*C*&*N(*)CC&*C*&*C&&&
CCC(=O)C1=C(C2=CC=C(OCC3=CC=C(C(=O)O)C=C3)C=C2)[NH]C2=CC=C(F)C=C12&&&
C=CCN1C2CCC1C(C(=O)OC)(C1=CC=C(Cl)C=C1)C(C1=CC=C(Cl)C=C1)C2&&&
*C&*C1=CC=C(N2CCC3=C2N=C(*)C(*)=C3*)C(*)=N1&*C#N&&*C(F)(F)F&*C&*N&&
FC(F)(F)C1=CC=CC(C2=NN=C3C=NC=C(OC4=CC=CC(C5CNCCO5)=C4)N23)=C1&&&
*Nc1ncnc2c1cnn2-c1cccc(Br)c1&*Cc1ccccc1&&&
*C(C)(C)C&*N1CCN(CC#CC2=CC=CC=C2)CC1&&&
COC1=CC=C(C(=O)NCC2=CC=CC(NC(=O)C3=CSC4=NCCN43)=C2)C=C1&&&
*C&*C1=CC=CN=C1N(*)*&*C&&*C1CCN(*)CC1^*C*&*C1CCCCC1&&&
CCC1=NN=C(NC(=O)C2CCC(=O)N(CCC3=CC=CC=C3)C2)S1&&&
*C&*C1=CC=C2OC(=O)C(*)=C(*)C2=C1&*C&&*C*^*NC(*)=O&*C1CC(C)(C)NC(C)(C)C1&&&
*C&*N1CCN(*)CC1&*C*&*C*&*C*&*C1=C2CCCC(=O)C2=NC2=CC=CC=C12&&&
*OC&*C1=CC=CC=C1CN(*)S(=O)(=O)C1=CC=C2C(=C1)C=C(*)N2*&*C&&*C&*C(C)C&&
CC1=CC(=O)OC2=C(C)C(OCCCN3CCOCC3)=CC=C12&&&
*=CC(=O)O&*=CCC*&*C1COC(c2ccc(O)cc2)C(c2ccc(O)c(O)c2)O1&&&
*CCCC&*C1=NC2=C(C(=O)N(*)C(=O)N2*)N1CC1=CC=CS1&*CC=CC&&*C&&
*C(O)C(=C)C#N&*C1=CC=C(*)C(*)=C1&*Cl&&*Cl&&
N=C1OC2=CC=CC=C2C=C1C1=NC(C2=CC=CC=C2F)=NO1&&&
NC1=NC=C(C2=CC=C(C3(C4=NOC(C5=CN=CC(Cl)=C5)=N4)CC3)C=N2)C=N1&&&
*Br&*C1=CC=C(*)C=C1&*C1=COC(*)=N1&*C*&*N*&*C*&*C*&*C1=CC=CC=C1*&*Br&&&
C1=CC=C2N=CN=C(NCC3=CC=CC=C3)C2=C1&&&
*S(=O)(=O)C(C(=O)O)C(C)C&*C1=CC=C(*)N=C1&*[N+](=O)[O-]&&&
*Oc1cccc2[nH]c3ccccc3c(=O)c12&*Cc1ccccc1&&&
*C&*O*&*C1=CC=C2CN(*)CCC2=C1&*C*&*C*&*C*&*NC(*)=O&*C1=CC=C2C=CC=CC2=C1&&&
*C(C)=O&*N*&*C1C(=O)C=CC1O&&&
*=CCC(C)C(C)(C)O&*=C(CO)C1CC(=O)C(C)C(C)(C)O1&&&
*C&*NN1CCN(*)CC1&*C1=CC=C(*)C(*)=C1&*C#N&&*[N+](=O)[O-]&&
NC(=O)C1=C(NC(=O)C2=CC=C(C3=CC=C(Cl)C=C3)C=C2)SC2=C1CCCC2&&&
*C&*C1=CC=CC=C1*&*C*&*C(=O)NC1=NC(*)=CS1&*C*&*C*&*S(*)(=O)=O&*C1=CC=C(*)C=C1&*C1=CC=CC=C1&&&
COC1=CC=C(Cl)C=C1NC(=O)C1=C(N)N=C2C=CC=CC2=C1CC1=CC=CC=C1&&&
*C&*N1C(=O)C(=C2NC3=CC=CC=C3S(=O)(=O)N2CCCOCC2CNCCO2)C(=O)C2=CC=CC=C21&&&
*C&*C*&*C(=O)N(*)CC&*C*&*SC1=NC2=CC=C(*)C=C2C(=O)N1*&*C*&*NC(*)=O^*F^*C*&&&*C1CCCO1&&&
*C1=CC=C(C(=O)NC2=CC=CC=N2)C=C1NC(=O)C1=CC=C(C(=O)C2=CC=CC=C2)C=C1&*Cl&&&
CCC1CCC2C3CCC4N(O)C(=O)CCC4(C)C3CCC12C&&&
*C&*O*&*C1=CC=CC(*)=C1&*NC1=NC=C2CCC3=NN(*)C(*)=C3C2=N1&*C1=CC=C(*)C=C1&*O*^*C^*C(*)(F)F&&&*F&&&
*=C(CCCC)OC(C)=O&*=CC*&*Nc1ccnc2cc(Cl)ccc12&&&
*C(=O)OCC&*C1=CC=C(NC(=O)CN2C=NC3=C(C(*)=NO3)C2=O)C=C1&*N&&&
*C1OC(n2c(NC)nc3c(N)ncnc32)C(O)C1O&*C*&*OP(=O)(O)OP(=O)(O)OP(=O)(O)OP(=O)(O)C(F)(F)P(=O)(O)O&&&
*=CC(CC=C)c1c(OC)cc2c(c1O)OC(c1cc(OC)c(O)c(OC)c1)CC2=O&*=CC(C)(C)O&&&
*C&*C1=CC(*)=C(C2=NOC(*)=C2COC(=O)C2=CC=CC=C2)C=C1*&*C&&*C&*Cl&&
*OC&*C1=CC=C(N2CCN(*)CC2)C(NS(=O)(=O)C2=CC=C(*)C(*)=C2)=C1&*C(=O)C(O)=CC(=O)O&&*Cl&*Cl&&
*C&*C*&*SC1=NC(*)=CC=C1&*C*&*C1=CC=C(*)C(*)=C1&*NC(*)=O&*C*^*O*^*C1CC1&*C&&&&&
*OC&*C1=CC=CC=C1CC(=O)C1=C(*)C(*)=C(*)C2=C1OC(C1=CC=CC=C1)=CC2=O&*O&&*OC&*OC&&
*NC(=O)CCCCC&*C1=CC=C(C2=CN3C=CC=C(*)C3=N2)C=C1&*Br&&&
*C&*O*&*C1=CC=C(*)C(*)=C1&*O*&*C^*NC(=O)N*&&*C1=CC=C(*)C=C1&*N*&*C1=CC=C2C(*)=CC=CC2=N1&*C#N&&&
CC1=NN(C2CCN(C3=CC=NC=N3)C2)C(C)=C1&&&
*[N+](C)(C)C&*CCCC(O)(c1ccc(Oc2ccccc2)cc1)c1ccc(Oc2ccc(N(C)C)cc2)cc1&&&
*C(=O)NCCCCCCCCC&*C1=CC=CC=C1CN1CC2(CC(*)=NO2)CC1*&*C(N)=O&&*[N+](=O)[O-]&&
*C&*NS(*)(=O)=O&*C1=CC=C(*)C=C1&*C1=NN(*)C(*)=C1&*C(*)(C)C&*C^*C1=CC=CC(*)=C1&&*Cl&&&
*CC&*N1CCN(C2CN(C(=O)C3=CC=CC=C3)CC23CCOC2COC3)CC1&&&
*C&*C1=CC=C(*)C(*)=C1&*O*&*C(*)(*)C^*C^*C&&&&*NC(*)=O^*C1=NN(*)C(*)=C1*&*C(*)(C)C&*C^*C&&&*Cl&&
*C&*C(*)C&*C*&*C(*)*&*C(=O)N1CCCCCC1&&*C1CCC(*)O1^*C*&*C(*)*&*C&&*NC(*)=O^*C(*)*&*N&&*C*^*C1=CC=C(*)C=C1&*O&&&
*C(C)CC&*C1=CCC2(*)C(CC=C(*)C2*)C1*&*C=O&&*C&*C(C)N&*C&&
*C&*NC(=O)O*&*C(*)(*)C&*C&&*C1=CC=CC(*)=C1^*C*&*O*&*C1=CC=C2C(*)=C[NH]C2=C1&*C*&*C(N)=O&&&
*C&*C1CN(*)CCN1*&*C1=CC=CN=N1&&*C*^*C1=NC(*)=C(*)O1&*C1=CC=C(*)C=C1&*C(=O)N(*)C^*C(*)(C)C^*C&*C&&&&&
*N&*C*&*C*&*C1=CC2=CC=C(*)C=C2CC1&*O*&*C1=CC=C(*)C=C1&*C*&*C1=CC=C2C(=C1)CCN2*&*O*&*C1=CC=CC=C1&&&
*OC&*C1=CC=C(NC2=C3C=C(*)C(OC4CCOC4)=CC3=NC=N2)C(*)=C1&*F&&*F&&
COC(=O)N(C)C(=O)CONC(=O)C1=CC=C([N+](=O)[O-])C=C1&&&
*=CC&*=Cc1cccc(O*)c1&*CC(*)=O&*Nc1ccc2c(c1)OC(c1nc(C(C)C)c[nH]1)C(N)CC2&&&
*CC&*O*&*C(=O)c1ccccc1O*&*Cc1cccc(C*)n1&*Oc1cccc(C(=O)O)c1&&&
NC1CCC(NC(=O)C(CC2=C[NH]C3=CC=CC=C23)NC(=O)C(CC2=CC=CC=C2)NC(=O)OCC2=CC=CC=C2)CC1&&&
*C&*C*&*C*&*O*&*C1=CC=C(*)C=C1&*NC(*)=O&*C=C(*)*&*C(=O)O&&*C1=CC=C(*)C=C1^*Cl&&&
COC1=CC(C=CC2=CC(OC)=C(OC)C=C2O)=C(O)C2=C1OC(C1=CC(O)=C(OC)C(OC)=C1)(C1=CC(O)=C(OC)C(OC)=C1)CC2&&&
CCCCN(CCCC)CC1=CC=C2OC(C3=CC=C(Cl)C=C3Cl)CCC2=C1&&&
*CC=C&*Oc1ccc(C(*)=O)cc1OC&*N*&*Cc1ccc2c(c1)CCN2*&*C(=O)c1ccoc1C&&&
*CCC(C)C&*C1=CC=C2N=C(*)C(=O)N(*)C2=C1&*NS(C)(=O)=O&&*CC(=O)N(C)C&&
*C1=CC=C(NC(=S)C2=C3N=NN(CC4=CC=CC=C4*)C(=O)N3C=N2)C(*)=C1&*F&&*F&*Cl&&
*C&*C1=NOC(*)=C1COC(=O)C1=CC=CC(OC2=CC=CC=C2)=C1&*C&&&
*C&*C1=CC=CC(*)=C1&*C*&*SC1=NC(*)=C2N=NN(*)C2=N1&*N&&*C1CC(*)C(*)C1*^*O&&*O&*O&&
*CC&*C1=CC(C(=O)NC(*)C(=O)NC2CCN(CC3=CC=CC=C3)C2)=CC=C1&*C(F)(F)F&&&
*C1(C)SC(=O)C(C)C1=O&*C(Cc1ccccc1)c1c[nH]c2ccccc12&&&
*CC(C)CC&*C1=C(OC(=O)C(*)CC2=CC=CC=C2)C(=O)C2=CC=CC=C2C1=O&*N&&&
CCOC(=O)N1C(=O)C(CC2=CC=CC=C2)=NC12CCN(C1CCC3(CC1)CCNC(=O)C3)CC2&&&
CC1=CC=C(C(C)NC(=O)C(=O)NC2=CC=C3C(=C2)N(C)C(=O)N3C)C=C1&&&
NC1=C(C(=O)NC2=CC=C(C3=CC=CC=C3)C=C2)C2=NC3=CC=CC=C3N=C2N1CCC1=CC=CC=C1&&&
*C1=C(C(=O)NNC(=O)C23CC4CC(CC(C4)C2)C3)N=NN1C1=NON=C1N&*N&&&
*C1=CC(C(=O)N2CCC(*)C2)=CC=C1&*C(F)(F)F&&*CNCC(F)(F)F&&
*N&*N1N=NN=C1C(=O)C1=CC=C(S(=O)(=O)C2=CC=CC=C2)C=C1&&&
*C(CC(C)C)C(*)=O&*N1CCCC1*&*C(=O)O^*N*&&*C(=O)C(C)N&&&
*C(C)(C)C&*C1=CC=C(*)C(S(=O)(=O)NC2=CC=C3OC(CN(*)C(=O)NC4=CC=C(*)C(*)=C4)C(*)CN(*)C(=O)CC3=C2)=C1&*F&&*C(F)(F)F&*C&*F&*C(
*C&*C1=C(*)C2=CC=CC=C2O1&*NC(*)=O&*C1=CC=CC(*)=C1&*NC(*)=O&*C1=CC=C(*)C=C1&*Br&&&
*OCC&*C1=CC=C(C2=C(C3=CC(*)=CC(*)=C3)C(=O)OC2(*)C2=CC(*)=CC(*)=C2)C=C1&*F&&*F&*F&*F&*OCC&&
*C&*C*&*N1C(=O)NC(*)(*)C1=O&*C1=CC=C(*)C=C1&*N^*C*&&*NC(*)=O&*C*&*C1=CC=CS1&&&
*O&*C1=CC=C(C2=CC3=CC=C(*)C=C3O2)C=C1&*O&&&
*NCCCCCCCC&*C1=CC=C(OCC(*)CN2CCN(CC(*)COC3=CC=C4C(*)=NOC4=C3)CC2)C=C1&*O&&*O&*F&&
CC(C)(C)C1=CC=C(C2=CSC(N3CCC(N)C3)=N2)C=C1&&&
CCCC1=NN=C(C2=CC=CC=C2NC(=O)CC2=CC=CC=C2)O1&&&
*C&*C1=CC=CC=C1*&*S*&*C1=CC=C(*)C=C1&*C*&*C(*)*&*NC(=O)O*&*C*^*C(=O)O^*C1=CC=CC=C1&&&&&
*OC&*C1=CC=C(CN2C(SCC(=O)NCC3=CC=CO3)=NC3=CC=CC=C32)C=C1&&&
*C&*C1=CC=C(C(=O)N2CCCC(N3C=CC=N3)CC2)C(=O)[NH]1&&&
*OC1=C(c2ncco2)OC(=O)C2OC12&*CC=*&*=Cc1ccco1&&&
*C&*C*&*C*&*C*&*C1=CC2=C(C(=O)CC(*)(C)CC2=O)N(*)C1=O&*C1=CC=C(*)C=C1&*O*^*C^*C(*)(F)F&&&*F&&&
CC1=CC(C#N)=CC(C)=C1OC1=NC(NC2CC2)=C2N=C(C)[NH]C2=N1&&&
CC(C)CCOC1=NC(NC(=O)NS(=O)(=O)C2=CC(F)=CC=C2F)=NC(C(C)C)=C1OC1=CC=CC=C1OC(C)C&&&
*C&*C1=NC(*)=C(*)O1&*C1=CC=CC=C1*&*Cl^*C*&&*SC1=NN=C(*)N1*&*C&&*C*^*C(=O)O&&&
CCCC1=NC(CN(CC(C)(C)C)CC2CCOC2)=NO1&&&
*OC(=O)C=CC(=O)OCCCCCCCCCCCCCCC&*C1=CC=C2C=C1C(=O)C1=C3C(=CC=C1)N=CN32&&&
*C&*O*&*C*&*C*&*C*&*NC(*)=O&*C*&*C1=CC=C2SC3=CC=CC=C3C(=O)N(*)C2=C1&*C(*)(F)F&*F&&&
*OC&*C1=CC=C(N2N=C(C3=CC=CC=C3)C3=C(N4CCN(S(=O)(=O)C5=CC=CC=C5*)CC4)N=CN=C32)C=C1&*F&&&
*S(=O)(=O)c1ccc(Cl)cc1&*N1CCc2ccccc2C1&&&
*C&*C*&*C1=CC=CC(*)=N1&*C1=CC=CC(*)=C1&*C1CCN(*)CC1&*C*&*C1=CC=C(*)C=C1&*C1=N[NH]C=N1&&&
CNC1=C(Cl)C(=O)C(=C(O)NC2=CC(C)=CC=C2Cl)N=C1&&&
NC(=O)C1CCCN(S(=O)(=O)C2=CC=C3C(=C2)OC(=O)N3CCNC2CC2)CC1&&&
*CC1=CC=CC=C1C(=O)N1CCCC2(CC1)NC(=O)NC2=O&*OC(F)F&&&
CC1=NC(=O)[NH]C(O)=C1C=NNC(=O)C1=CC=CC(S(=O)(=O)NC2=CC=CC=C2SC(F)(F)F)=C1&&&
*C&*C*&*C*&*C*&*C*&*C*&*C*&*C*&*C*&*C*&*C*&*C*&*C*&*C*&*C*&*OC(*)=O&*C*&*C(*)*&*C*&*OP(=O)([O-])O*^*OC(*)=O^*C*&*C&*C*&&&*[N+](
*C&*O*&*C1=CC=C(*)C(*)=C1&*C1=CN(*)C2=C(*)C=CC=C2C1=O&*C*^*N^*NC(*)=O^*O*&&*C*&*C&*C*&&&*NC(*)=O&*C1=CC=C(*)C=C1&*S(N)(=O
CC(=O)OCC(=O)N1C(C2=CC=CC=C2F)=C(C#N)C(C#N)=C1C(F)(F)F&&&
*OC&*C1=CC(NC2=CN=CC(C(=O)NC3=CC=C4OCOC4=C3)=C2)=C(*)C(*)=C1&*OC&&*OC&&
*CC(=O)O&*C1=CC=C(C2CCC(=O)N2CC(=O)NCC2=CC=C(*)C(*)=C2)C=C1&*F&&*F&&
*CC&*C1C2=CC(=O)OC2(*)C(*)C2C3(*)CC4(*)OC3(CC(*)C2(*)C1*)C(OC(=O)C1=CC=C3C=CC=CC3=C1)OC4=O&*COC(C)=O&&*OC(C)=O&*O&*OC(C)=
*N1C=NC2=C1N=CN=C2N&*C1OC(*)C(*)C1*&*C*&*OP(=O)(O*)OCC1=CC=CC=C1^*O^*C*&&*O^*C1=CC=CC=C1&&&&&
*C&*O*&*C*&*C*&*C*&*C(*)(*)*&*O&&*C1=CC=CC=C1&*C1CCCCN1*^*C*&*C1CCN(*)CC1&*C*&*C*&*N1CCCC1=O&&&
*CCCCCC&*C1=C2OC3C4=C(CC5(*)C6CC(=C2C35CCN6*)C=C1)C1=CC=CC=C1N4*&*O&&*OC&*C&&
*OC&*C1=CC=C(C2=NNC3(S2)C(=O)NC2=CC=CC=C23)C=C1*&*Br&&&
*C&*C(*)C&*C1=CC=C(*)C=C1&*C*&*OC(*)=O&*C1=CC=C(*)C=C1&*C*&*NS(*)(=O)=O&*C=C*&*C1=CC=C(*)C(*)=C1&*O&&*O&&
*C1=C[NH]C(=O)N=C1*&*C1=CC=CO1&&*O&&
*C&*O*&*C1=CC2=C(C=C1*)CN(*)CC2&*O*&*C^*C&&&&
*OC&*C1=CC=C(NC2=NC3=CC=CC=C3N=C2NS(=O)(=O)C2=CC=C(*)C=C2)C=C1&*NS(C)(=O)=O&&&
NC(=O)C1=C(N)N(CC2=CC=CC3=CC=CC=C23)C2=NC3=CC=CC=C3N=C12&&&
COC(=O)C12CC(CC(=O)NC3=CC=C(F)C=C3)C(=O)N(CC3=CC=CC=C3)C1=CCC(C)(C)C2C&&&
*-=C&*C*&*OC(*)=O&*C*&*C=C1SC(*)=NC1=O&*C1=CC=C(*)C=C1&*N1CCCCCC1&&&
*OC&*C1=CC=C(C2=NOC(C3=CC=C(COC4=CC=C(C5=NCCN5)C=C4*)C(*)=C3)=N2)C=C1*&*C#N&&*Cl&*OC&&
*Cc1cccc(Cl)c1&*Nc1ncnc2c1sc1nc3c(cc12)CCC3&&&
*C&*C*&*C*&*C*&*C*&*C*&*NC(*)=O&*C(*)*&*C&&*OC(*)=O^*C1COC2C(*)COC12&*OC(*)=O&*C&&&
*=CC&*=CC(*)=O&*O*&*C1CC(C)C(*)C(C)(C=*)C1&*O*&*C(=O)C=*^*=C(C)C^*=C(C)C&&&&&
*C1=C(*)C2=C(C=C1)CCC2&*N1CCNCC1&&*C1=CC=C(*)C=C1^*C*&*O*&*C1=CC=C(*)C=C1&*C1=NC2=CC=CC=C2[NH]1&&&
*NCCN&*C1=NC2=CC=CC=C2N2C(=O)C3=CC=CC=C3C(=O)N12&&&
*OC&*C1=CC=C(C=C2SC(=S)N(CCC(=O)N3CCOCC3)C2=O)C=C1&&&
*C1=CC(=O)N=C(N2CCCCCC2)[NH]1&*C*&*O*&*C1=CC=CC=C1&&&
CC1=C(CN2C(=O)C3=CC=CC=C3S(=O)C3(CC(=O)NC3=O)C2=O)C=C2C=CC=CC2=N1&&&
CC1=C(CC(=O)NCC2=NC(C3=CC=C(F)C=C3)=NO2)SC=C1&&&
*N&*C1(*)CCC1&*C1=CC=C(*)C=C1&*C1=C(*)C2=C(C=C1)[NH]N=C2&*C1=CC=CC=C1&&&
*CC=C&*C1=CC=CC(*)=C1OCC(*)CNCCN1C=CN=C1&*OC&&*O&&
*C&*C1=CC(NC2=CC=C(*)C(*)=C2)=C2C=CC=C(*)C2=N1&*Cl&&*C(=O)NCC(F)(F)F&*C(F)(F)F&&
*S(C)(=O)=O&*N1CCN(*)CC1&*Cc1cc(Nc2nc3ccccc3n2-c2ccccc2Cl)ccc1Cl&&&
*C1=CC=C(CC(=O)NCC2=CC=C(*)C=C2)C=C1&*Cl&&*C(=O)NCC(F)(F)F&&
*C(=O)NC(C)C&*C1CN(C(=O)N2CC3=C(CC2*)N(*)C=N3)C2=CC=CC=C2O1&*C&&*C&&
*C(C)C&*N1CCC(*)CC1&*N(*)*&*CC=*&*=Cc1ccc(F)cc1^*C(c1cccs1)c1ccccc1C(C)C&&&&
*N(C)C&*CC*&*N(C)c1ccc2ncc3n2c1CCc1nn(C)c(=O)n1-3&&&
*C(=O)c1cc(C)n(Br)c1C&*N1CCCCC1*&*C1CCCCC1&&&
CC(C[NH]CCC1=CC=C([N+](=O)[O-])C=C1)=NNC(N)=S&&&
*C&*C(*)*&*NC(*)=O&*C(*)*^*SC(*)=O^*NC(*)=O&*C1=CC=C(*)C=C1&*C(*)*^*C(*)C^*Cl&*C*&*C&&*C*^*C1=CC=C(*)C=C1&&&*C*&*C(=O)O&*C
*C1CC(C)(C=C)C(O)C(C)C23CCC(=O)C2C1(C)C(C)CC3&*O*&*C(=O)Cn1cc(CCn2cc(-c3ccccc3)nn2)nn1&&&
COC(=O)CC1OC2=CC=CC=C2N(CC2=CC=CC(Cl)=C2Cl)C1=O&&&
*CC&*C1=CC=C(C(*)N2CCNCC2)C=C1C(=O)N(CC1=CC(*)=C2OCN(*)CC2=C1)C1CCCC1&*C&&*Cl&*C&&
CC1=CC=CC(C(=C[N+](=O)[O-])N2CCC(C)CC2)=C1&&&
*N1CCN(c2ccc(Nc3cncc(-c4cccc(NC)c4)n3)cc2)CC1&*C(*)=O&*N*&*C(C)C&&&
COC1=CC=C2OCC(=O)N(CCN3CCN(C4=CC=CC=C4Cl)CC3)C2=C1&&&
*C(=O)OC&*C1=CC=C(COC2=CC=C(*)C(*)=C2*)C=C1&*Br&&*OC&*OC&&
*NC(C)=O&*C1=CC=C2OC=C(C3=NN=N[NH]3)C(=O)C2=C1&&&
CCCCCCCCCCCCCCCCNC(=O)C(COCCCCCCCCCCCCCCCC)CN(O)C=O&&&
*Cl&*C1=C(*)N2C=CSC2=N1&*C1=CC=C(*)C=C1&*Br&&&
*C(=O)N(C)C&*C1=CC=CN1C1=C(*)C=CC=C1*&*Cl&&*Cl&&
*C=C1N=C(N*)N(*)C1=N&*C*&*C*^*C1=CC=CC=C1^*C1=CC=CC=C1&&*C1CCCC1&&&&
*OCCCCCC&*C1=CC=C(C(*)NC(=S)NC2CCCCC2)C=C1&*C&&&
COC1=CC=C(NC(=O)CSC2=NC(C3=CC=CS3)=NC3=C2C=N[NH]3)C(OC)=C1&&&
O=C1C2=C(N=C(C3=CC=CC=C3O)N1C1=CC=CC=C1)N(C1=CC=CC=C1)C(=S)N1CCCCC21&&&
*OC&*C1=CC(*)=C(S(=O)(=O)NC2=CC=CC=C2)C=C1*&*N&&*Cl&&
*C#N&*C*&*NC(=O)C(=O)O*&*C1=CC=C2CCCC2=C1&&&
*CO&*C1OC(N2C=NC3=C(NC4CCCCCC4)N=CN=C32)C(*)C1*&*O&&*O&&
*C&*C*&*C*&*C*&*OC(*)=O&*C1=CC=C(*)C(*)=C1&*C*&*N1CCN(*)CC1^*Cl^*C&&&&&
CCC1NC(=O)C2(CCN(C(=O)OC34CC5CC(CC(C5)C3)C4)CC2)N(CC2=CC=C(C(=O)O)C=C2)C1=O&&&
*C(=O)O&*C1=CC=C(C2=CC=C(C=C3CCCN=C3C3=CC=CC=C3*)O2)C=C1&*Cl&&&
*Cc1ccc(OC)cc1&*N*&*C(=O)C=*&*=Cc1ccccc1&&&
CN1C(S)=NC2=CC(C(=O)NCCCN3C=CN=C3)=CC=C2C1=O&&&
*C&*C*&*C*&*C*&*C*&*S(*)=O&*C*&*C1=CC=CC(*)=[N+]1*&*C1=C(*)C(*)=C(*)C(*)=C1*&*F^*C*&*F^*C*&&*F^*C*&&*F^*C*&&*F^*C*&&&*C*&*C*
C1=CC=C(CN2N=NC3=C2CN(CC2=CSC=C2)CC3)C=C1&&&
*Nc1cccc(C(=O)c2ccccc2)c1&*S(=O)(=O)c1ccccc1F&&&
*C&*C*&*C1=NN(*)C(=O)N1*&*C1=CC=C(*)C=C1&*Cl^*C*&&*NC(*)=O&*C1=CC=C(*)C(*)=C1&*C&&*Cl&&
*CCCC&*N*&*C(*)=O&*Nc1ncc(-c2ncnn2C(C)C)cn1&&&
*C(=O)c1cc(SC)ccc1Cl&*N1CCN(c2ccc(F)cc2)CC1&&&
*CC&*O*&*C(=O)c1[nH]c(C)c(C(=O)C*)c1C&*O*&*C(=O)C=*&*=Cc1ccco1&&&
*C&*C1=CN=C(N)N1*&*C=C*&*C1=CC=CC=C1&&&
*Nc1nc(C)n(CCCc2ccccc2)n1&*C(*)=O&*N(*)*&*C(*)=O&*C1CCCCN1*^*CC*^*CC(=O)C(C)(C)C&*O*&&&*Cc1ccccc1&&&
*C&*C1=CC=C2C3=C(CN(*)CC3)C(=O)OC2=C1*&*C&&*OCCN(C)C&&
*N&*NC1=NC(N2CC(*)CC(*)C2)=NC(N2CC(NC(=O)NC3=CC=C(*)C(*)=C3)C(*)C2)=N1&*N&&*CO&*O&*N&*O&&
*C&*C1=CC=C(CNC(=O)COC2=CC(*)=C3C(*)=CC(=O)OC3=C2)C=C1&*C&&*C&&
*CCC(O)C(O)(P(=O)(O)O)P(=O)(O)O&*C1=CC=CC=C1&&&
*C(N)=O&*C1=CC=C(*)C(*)=C1&*O*&*C(*)F^*C(*)(F)F^*F&*F&&&&&
N#CC1=CN(C2=NC(C3=C(F)C=C(OCCC4CCNCC4)C=C3F)=NO2)C=N1&&&
CSC1=CC=C(NC(=O)CO)C=C1&&&
*C&*C1=NOC(*)=C1&*C*&*N(*)*&*C&&*C*^*C*&*C(=O)N1CCC(*)CC1&*C1=CSC=N1&&&
CC1=CC=C(S(=O)(=O)CCC(O)CN2CCCC2)C=C1&&&
*C#N&*C1=CC=C(C(=O)NC2CCC(N3CCN(C4=CC=NC=C4*)CC3)CC2*)C(*)=C1&*Cl&&*Cl&*F&&
*C(=O)c1nn(-c2cccc(Cl)c2Cl)c(-c2ccc(Br)cc2)c1C&*N1CCC(*)CC1&*C(N)=O&&&
CCCN1C=C(C(=O)C2=CC=C(S(N)(=O)=O)C=C2)C=C1C(=O)O&&&
*Nc1ccccc1N&*C(=O)c1ccc(CS(*)(=O)=O)cc1&*N*&*Cc1ccccc1&&&
O=S(=O)(C1=CC=C(F)C=C1)N1CCC2=CC(O)=C(O)C=C2CC1&&&
*C&*C1=NC(=O)C2=C([NH]1)N(C1OC(*)C(*)C1*)C(*)=N2&*N&&*CO&*O&*O&&
*C&*N=C1CCC2N(*)C3=CC(*)=CC=C3OC23C1(*)C(*)C1CSCN1C31C(=O)NC2=CC=C(*)C=C21&*Br&&*F&*C&*O&*Cl&&
*=C(C)C&*=CCCC(=*)C&*=CCCC(=*)C&*=CCCC(=*)C&*=CCC*&*C1(C)CCc2c(C)c(O)c(C)c(C)c2O1&&&
*CC(NC(=O)C(C)NC(=O)C(CO)NC(C)=O)C(=O)O&*C1=CC=C(C2=CC=CC=C2)C=C1&&&
*C(=O)c1nn(-c2ccccc2Cl)nc1CO&*N*&*C1Cc2ccccc2C1&&&
*N(CC)CC&*C1=CC=C(OC2(*)CCN(CC3=C(*)C(*)=C(*)C(*)=C3*)CC2)C=C1&*C(=O)OC&&*C&*C&*F&*F&*F&&
COC(=O)C1=CC=CC(NC(=O)NC2CCN(C(=S)NC3=CC=CC=C3)CC2)=C1&&&
*OC&*C1=CC=C2C=C3C4=CC5=C(C=C4CC[N+]3=CC2=C1NCCC1=CCCCC1)OCO5&&&
*NC(*)=O&*C*&*N1CCC2=CC=CC=C21^*C1=CC=C(*)C=C1&&*S*&*C*&*C(*)=O&*C1=CC=CC=C1&&&
*C(C)C&*O*&*Cc1ccccc1C(*)=O&*N1CCCC(*)(*)C1&*CO&&*Cc1ccccc1&&
*C&*C1=CC(NC(=O)COC2=COC(CN3CCCCC3)=CC2=O)=CC=C1&&&
*C&*C1=CC2=C(C(NC(*)C(=O)OC3CN4CCC3CC4)=N1)N(*)C1=CC=CC=C21&*C&&*C&&
*C&*C*&*OP(=S)(OCC)OC(*)=O&*C1=CC(*)=C(*)C(*)=C1&*C&&*N*^*C1=CC(*)=NC=N1^*C^*C1=CC=CC=N1&&&&&
CN(C)N=NC1=C2C=CC=CC2=NC(=O)N1C&&&
*OC&*C1=CC=C2C3=C(CCNC3)N(CCC3=CC=C(*)C(*)=C3)C2=C1&*O&&*C(F)(F)F&&
CCC1=[N+](CC)CCN1CC1=CC=C(OC)C=C1&&&
*OC&*C12C(*)C3=C(C(=O)CC(c4ccc(C(F)(F)F)cc4)C3)C(O)C1CN(C)C23C(=O)OC1(*)CC2=CC=CC=C2O1&*OC&&*C*^*O*&*C(N)=O&&&
O=C(COC1=CC=C(OCC(F)(F)F)C=C1)OC(CN1C=CN=C1)C1=CC=C(Cl)C=C1&&&
CC1=NC(N2C=CC=N2)=NC=C1C(=O)N1CCN(CC2=CSC=N2)CC1&&&
*C(=O)Cc1ccc(P(=O)(O)O)cc1&*Nc1ccc(Cl)cc1&&&
CC1CCC2C(C)C(OCCC(O)COC3=CC=CC(Cl)=C3Cl)OC3OC4(C)CCC1C32OO4&&&
O=C(O)CC1C(=O)NCCN1CC1=CSC(C2=CC=C(Cl)C=C2)=N1&&&
*S(=O)(=O)c1ccc(CC)cc1OC&*N1CCC(C(*)=O)CC1&*N*&*Cc1ccc2c(c1)OCO2&&&
*C=C&*C*&*NC(*)=S&*C(*)=C(*)*&*N*&*C(*)=C1C(=O)CC(*)(C)CC1=O^*O^*C&&*C(*)=O&*C^*C*&&&*C*&*C*&*C&&&
*C&*C(*)C&*C(*)(*)C&*C&&*NC(=O)O*^*C*&*C*&*C*&*C*&*C*&*C*&*C*&*C*&*C*&*C*&*C*&*C1=CN(*)C2=CC=CC=C12&*C1=CC=NC(*)=C1&*NC(*
COC1=CC(C(=O)N(C2=C(C)C=CC=C2C)C2CCN(CCC3=CC=CC=N3)CC2)=CC(C(N)=O)=C1&&&
*C&*N1CCN(*)CC1&*C1=CC=C(*)N=C1&*NC1=NC=C2C3=CC=NC=C3N(*)C2=N1&*C1=CC=C(*)N=N1&*C1CCOCC1&&&
*C&*O*&*C1=CC=C(*)C(*)=C1&*NC(*)=O&*C*^*O*^*C*&*C&*C1=NC(=O)C2=C([NH]1)SC1=C2CCCC1&&&&&
*OC&*C1=CC=C(C2=NC(*)=NC(NC3=CC=CC(*)=C3)=C2)C=C1&*Cl&&*N(C)C&&
CC1CCN(C2=CN(CC(=O)NC3(C#N)CCCC3)N=C2)CC1&&&
*N&*C1CCCC(NC(=O)C2CCCN2C(=O)C(CC2=CC=CC=C2)NC(=O)OCC2=CC=CC=C2)C(=O)CN(CC2=CC=CC=C2)C1=O&&&
FC(F)(F)C1=CC=CC=C1C=NNC1=CN=C2C=CC=CC2=N1&&&
O=C(CCN1CCN(C2=CN=C3C=CC=CC3=N2)CC1)N1CCCCC1CCNC(=O)C1=CC=C(Cl)C=C1&&&
*C&*O*&*C1=CC=CC=C1*&*O*&*C1=C(*)C2=NO[N+]([O-])=C2C=C1&*C(=O)O&&&
*CC&*Oc1cccc(-n2cc(C(=O)c3ccccc3Cl)cn2)c1&&&
*C(=O)c1ccc(OC)c(OC)c1&*O*&*C1CC2(C)C3CC(C)C4C5(CCC(*)C46C)COC6(CCC4(C)C6)OC1(C3)OC2OC43&*C(C)(C)O[N+](=O)[O-]&&&
O=S(=O)(CC1=NN=C(C2(C3=CC=C(Cl)C=C3)CCC2)O1)C1=CC=C(Cl)C(Cl)=C1&&&
*C(=N)N&*C1=CC=C(*)C=C1&*C*&*NC(*)=O&*C(=O)N1CCCC(*)C1*&*C(*)*&*N^*C*&*C*^*C(*)C1=CC=CC=C1&*C1=CC=CC=C1&*C1=CC=CC=C1&&&&&
*C&*C(*)(*)C&*C*&*N^*C*&&*C1=CC=C2[NH]C3=C(CCOC3(*)*)C2=C1&*C&&*Cl&&
CC(C)CC(C1=NN=NN1C1CCCC1)N1CCN(C2=NC=CS2)CC1&&&
O=C(NC1=CC=C2N=CN=C(NC3=CC=C(F)C(Cl)=C3)C2=C1)C1=CC=CO1&&&
*C&*C1=C(*)C(*)(OCC2OC(=O)NC2CC2=CC=CC=C2)CCC1&*C&&*C&&
*C&*C1=CC(C(=O)OCC(=O)N(*)CC2=CC=CC=C2)=CC=C1&*Br&&&
CC(OC(=O)COC1=CC=C2C(CN3CCCC3)=CC(=O)OC2=C1)C(=O)NC1=CC=CC=C1C(F)(F)F&&&
*C&*C1=CC2=C(C=C1*)C(=O)C(*)C1CCC3C(*)(*)C(=O)CCC3(*)C12*&*C&&*O&*C&*COC(=O)CCC(=O)O&*C&*C&&
*NC(=O)CCl&*C1=CC=C(*)C(*)=C1&*C(=O)O&&*[N+](=O)[O-]&&
*NC(*)=N&*C(*)*&*C*^*C1=CC=CS1^*O^*C1=CC=CC=C1&&&&&&
*C&*C1=CC=C(*)C=C1&*C1=CN(*)C(=S)N1*&*O&&*C1=CC=C(*)C(*)=C1^*N1CCOCC1&&*F&&
*C1CCCC(C)C1C&*N*&*S(=O)(=O)c1cccc2nonc12&&&
*C&*C*&*C*&*N*&*C*&*C1=CC=CC(*)=C1&*O*&*C*&*C1=CC=C(*)C=C1&*Cl&&&
*C(=O)c1cc2nc(-c3ccco3)cc(C(F)(F)F)n2n1&*N*&*C*&*C1CCCO1&&&
*C(=O)c1cc(-c2ccc(F)cc2)nn1C&*Nc1ccc(F)c(C2(*)N=C(N)OC3CC32)c1&*CF&&&
CC1=CC=CN=C1NC(=O)C1=NN(C2=CC=C(Cl)C=C2Cl)C(C2=CC=C(Cl)C=C2)=C1C&&&
*CCc1coc(-c2ccccc2C)n1&*C1CN(C)CC(=O)O1&&&
*NC&*C(=O)c1cccc(=O)n1CS(=O)(=O)c1ccc(Cl)s1&&&
CC1=CC=C(S(=O)(=O)N2CCN(C(=O)C(CC3=CC=C(NC(=N)N)C=C3)NS(=O)(=O)C3=CC=C4C=CC=CC4=C3)CC2)C=C1&&&
*C&*C1=CC=C(*)C(*)=C1&*F&&*C1=CC=C2OC(*)CC2=C1^*C*&*O*&*C1=CC=C2C(=C1)C=CN2*&*C*&*C(=O)O&&&
ClC1=CC=CC(NC2=NC=NC3=CC=C(Br)C=C23)=C1&&&
*CC&*C1=CC=CC=C1C1=NN(*)C2=CC(C(=O)NC3=C(*)C=CC=C3*)=NC(*)=C12&*C&&*C&*Cl&*N&&
COC1=CC=CC=C1NC(=O)N(CC1=CC=C(C(=O)NCCC(C)(C)C)C=C1)C1CCN(C(C)CCNC(=O)C2=C(Cl)N=CN=C2Cl)CC1&&&
*C&*C*&*C*&*C*&*O*&*C1=CC=C(*)C=C1&*NS(*)(=O)=O&*C1=CC=C(*)C=C1&*C1=CN=C(*)O1&*C1CC1&&&
*CC&*O*&*C(=O)CCCn1c(-c2ccc(CBr)cc2)csc1=Nc1ccccc1[N+](=O)[O-]&&&
*C&*C1CC2CCC1(*)C2(*)*&*C&&*N&*C&&
CC(CC(NC(=O)C1=CC=C(NC(=O)NC2=NOC(C(C)(C)C)=C2)C=C1)C(=O)O)C(=O)N1CCN(C(=O)C2=CC=CN=C2)CC1&&&
*C&*O*&*C1=CC=NC(*)=C1*&*NC1=NC(*)=CC2=C1C(=O)N(*)C=N2&*C(*)*^*F^*C^*C&&&*C*&&*N1CCCC1&&&
*C=O&*C(CC1=CC=CC=C1)NC(=O)C(CC1=CC=CC=C1)NC(=O)OCC1=CC=CC=C1&&&
*C&*O*&*C1=CC=C(*)C(*)=C1&*NS(*)(=O)=O&*C1CCCCC1^*N1CCN(*)CC1&&*C*&*C(*)*&*O&&*C*^*O*&*C1=CC=C(*)C=C1&*C(=O)O&&&
NCC1=CC=CC(CC2=N[NH]C(=O)S2)=C1&&&
*C&*C1=COC2=CC(OC3=CC=C(NC(=O)NC4=CC=CC(OC5=CC=CN=C5)=C4)C=C3)=CC=C2C1=O&&&
*OC&*C(=O)c1cc2c(c(=O)n1C)C(O)(C(*)=O)c1ccccc1-2&*OC&&&
*C&*C*&*C(=O)N1CCCN(*)CC1&*C*&*C1=CC=CC(*)=C1&*O*&*C&&&
*CC(C)C&*OCn1c(Sc2ccccc2)cc(=O)[nH]c1=O&&&
*Nc1cc(OC)ccc1OC&*S(=O)(=O)c1cc(N*)cc2c(=O)[nH]c(C)cc12&*C(C)=O&&&
*C&*C1=CC(*)=NC(N2CCN(C3CCN(CC4=CC=CC=C4*)CC3)CC2)=N1&*C&&*F&&
*CCCC&*N=C1C(*)CC(*)(*)C(OC2OC(*)CC(*)C2*)C(*)C(=O)C(*)C(=O)OC(*)C(*)(*)C(*)C1OC(=O)CNC(=O)CC1=CC=CC=C1&*C&&*C&*C&*N(C)C&
*C&*C*&*C*&*C(=O)N(*)*&*C*&*C1=CC=C(*)C=C1^*C1=CC=C(*)O1^*F&*C*&&&*SC1=NN=CN1*&*C&&&
*C1OC(c2cc(-c3ccc(S(C)(=O)=O)cc3)c(C)cc2Cl)C(O)C(O)C1O&*CO&&&
*C(C)(C)C&*O*&*C(*)=O&*N*&*C(*)Cc1ccccc1&*NC(=NC=O)N*&*Cc1cc(Cl)cc(Cl)c1&&&
*NC(*)=O&*C*&*C*^*C1=CC=C2C(=O)N=C(N3CCC(*)CC3)OC2=C1^*C*&*F&*N1CCOCC1&&&&&
*C(=O)N1CCCCC1&*C1=CC=C2C(=C1)N(*)C(=O)C1=CC=CC=C1S2=O&*C*&*C1=CC=CC=C1&&&
*C&*C1=CC=C(C2=NC(*)=C(C3(*)CCCO3)[NH]2)C=C1&*C(=O)O&&*Cl&&
*C&*C1=CC2CC3=NC4=CC(*)=CC=C4C(*)=C3C(C1)C2&*Cl&&*N*^*C1=CC=C(*)C=C1&*Cl&&&
COC1=CC=C(C2=NC(CS(=O)CC(=O)NC3CCCC3)=C(C)O2)C=C1OC&&&
*[N+](=O)[O-]&*C1=CC=CC=C1S(=O)(=O)NC1=CC=CC=C1&&&
*CC&*Oc1ccc(C=*)cc1CC=*&*O*&*C1COC(*)C(O)C1O^*=C(C)C^*CC(=*)C&&&*=CCO&&&
*C&*C(*)C&*C1=CC(*)=C(*)C(*)=C1&*C1=NCCN1&&*C1=CC=C(*)C=C1^*C(*)C^*C*^*C&*C1=CC=C(*)C=C1&&&*O*&*C1CCCC1&&&
O=C(O)COC1=CC=C(C(=O)C=CC2=CC=C(C(F)(F)C(F)(F)F)C=C2)C=C1&&&
*C&*C1COC(N)=NC1(*)*&*CN1C=C(C2=CC=CC=C2F)N=N1&&*C1=CC=C(*)C=C1^*F&&&
*N1c2ccccc2CC1C&*CC(O)CC(Cc1ccccc1)C(*)=O&*N*&*C(C)(C)CO&&&
*Nc1c(C)n(C)n(-c2ccccc2)c1=O&*C(=O)C*&*O*&*C(=O)C(*)c1ccccc1&*N*&*Cc1ccco1&&&
*C1CCCCN1C&*CC(O)C*&*N(*)C&*S(=O)(=O)Cc1ccccc1&&&
*C&*C*&*OC(=O)N1CCC(*)CC1&*C(=O)N(*)*&*C*&*C1=CC(*)=C2C=C(*)[NH]C2=C1^*C1CCOCC1^*C(*)(F)F&&&*F^*Cl&&&&
*=CCc1c(N2Cc3cc4ccccc4nc3C2=O)cc(O)c2ccccc12&*=C(C*)C(=O)O&*N1CCc2c([nH]c3ccccc23)C1&&&
*CC(=O)OC&*C1=CN(*)C(=O)[NH]C1=O&*F&&&
C#CC1(OC(=O)C2=C(SC3CCOC3)C(CC=C)=C3SC(C(N)=O)=CN23)CCCC1&&&
CC1=NC=CC=C1C(=O)OC1CC(C)COC1=O&&&
*C&*C1=CCC2C(C1)C1=C(*)C=C(C(=O)C3=C(*)C=CC=C3*)C=C1OC2(*)*&*O&&*O&*C&*C&*C&&
*CCCNC(=N)N&*C(CC1=CC=CC=C1)C(=O)NCC(=O)NC(CCC1=CC=C2C=CC=CC2=C1)C(=O)NCC1=C[NH]C(=O)C=C1&&&
COC1=CC=C(NC(=O)CN(C)S(=O)(=O)C2=CC=CC3=CC=CN=C23)C=C1&&&
CC(=O)OCC(=O)N(C1=CC=CC=C1)C1(C(=O)O)CCN(CC2=CC=C(Cl)C=C2)CC1&&&
CCCC=CCCCCCCCCCCCC(=O)NC1=CC=C(C=C2C(=O)NC(=S)NC2=O)C=C1&&&
*C(C=O)c1nc2cc(OC)c(OC)cc2c(=O)n1Cc1ccc(C)c(OC)c1&*N*&*C(*)=O&*O*&*Cc1ccccc1&&&
*C&*O*&*C1=CC=CC2=C1C=CN2C1=NC(=O)C(*)(C)S1&*C&&&
*Cc1ccccc1C#N&*Oc1ccc2c(c1)CN1CCc3ccccc3C1=N2&&&
C=CC12CNCCC1C(=NOC)C1=CC=C(C3=CC=CC=C3)C=C12&&&
*C&*C*&*OC(*)=O&*C1=CC=C(*)C=C1&*C*&*C1=C(*)C=C2C(*)=C(*)N(*)C2=C1&*C1=CC=C3[NH]N=CC3=C1&&*F&*C(=O)O&*O*^*C&&&
*CCCCCCCC&*C1=CC(*)=C(C2=C(*)C(*)=CC(*)=C2*)C(*)=C1&*OC&&*CCCCCC&*C&*OC&*OC&*CCCCCCCCCCC&&
*C&*C1=C(*)OC=C1&*NC(*)=O&*C*&*S*&*C*&*C*&*C1CCCN1*&*C&&&
NC1CCN(C2=C(F)C=C3C(=O)C(C(=O)O)=CN(C4CCC4)C3=C2F)C1&&&
COC1=CC=C(C2=CC(C3=C(C4=CC(C5=C[NH]N=C5)=CC(=O)[NH]4)N=CS3)=CC=N2)C=C1&&&
*C&*C1=CN=C2C(=C1*)N=C(*)N2*&*C(F)(F)F&&*C&*N&&
*Cl&*C1=CC=C(*)N=C1&*C(*)*&*O*&*C*^*C1=CC=C(*)C=C1^*C*&*Cl&*N1C=CN=C1&&&&&
O=CC1=CC=C(OC2=CC=C([N+](=O)[O-])C(I)=C2)C2=CN=CC=C12&&&
*C(=O)C1=CC=CC=C1&*C=C*&*C=C1C(=O)C2=CC=CC=C2C1=O&&&
*C&*C1=CC=C(C2=CN(*)C3=NC=NC(*)=C23)C=C1&*S(C)(=O)=O&&*N&&
CC1=CC=C(C(=O)NN=CC2=CC=C(C(=O)O)C=C2)C(O)=C1&&&
*Nc1cc(C)on1&*C(=O)C*&*Sc1ccc(-c2ccccc2)nn1&&&
CON=C1CC(C2=CC=CC=C2)N(CC2=CC=C(F)C=C2)C(C2=CC=CC=C2)C1&&&
O=S(=O)(CCC1=CC=CC=C1)NC1CCCC1&&&
*C(=O)CCS(=O)(=O)c1ccccc1&*Nc1ccccc1C(F)(F)F&&&
*C(=O)c1ccc(OC)c([N+](=O)[O-])c1&*N*&*CCC1=CCCCC1(*)O&*Cc1ccccc1&&&
*C(=O)O&*C1CCN(CC2=CC=C(OCC3=CC(OC4=CC=CC=C4)=CC=C3OCC3CC3)C=C2)CC1&&&
*CNC(=O)OC(C)(C)C&*C1=CC=C(S(=O)(=O)N2CCC(*)CC2)C=C1&*Br&&&
*Sc1nnc(C(N)Cc2ccccc2)o1&*CC(=O)C(F)(F)F&&&
COCCOC(=O)C(C)NP(=O)(OCC1OC(N2C=CC(=O)[NH]C2=O)C(C)(F)C1O)OC1=CC=C(OC)C=C1&&&
*C1=CC(NC(=O)C(=CC2=CC=CS2)C2=CC=CC=C2)=CC=C1&*C(=O)O&&&
*C&*C1=CC=C(NC(=O)CN(*)CC(=O)NC2=CC=CC=C2*)N=C1&*C&&*Cl&&
*C1=CC=CC=C1C(=N)NC1=CC(C(=O)NCC2=CC=CC=C2)=CC=C1&*C#N&&&
CC1C(NCC2=CC=CC=C2C2=CC=CO2)CCS1(=O)=O&&&
*C&*OC(*)=O&*C1(*)CCC(=O)C1&*OC(*)=O&*C1CC2CCC(C1)N2*&*C&&&
*C&*O*&*C1=CC=C2C=C(*)C(=O)[NH]C2=C1&*C1CCS(=O)(=O)C1&&&
*C&*O*&*C1=CC=C(*)C(*)=C1&*C=C1COC2=CC(*)=CC=C2C1=O&*O*^*O*^*C*&*C&*C*&&&*C*&*O&&&
*NC(=O)C(CCC(=O)OC)NC(=O)OCC&*C1=CC=C(CC(C(=O)N2CCC(*)C2)C2=CC=CN=C2)C=C1&*Cl&&&
*OC(=O)CCCCCC&*C1CCN(*)C1&*C&&&
*C&*C*&*OC(*)=O&*C1=C(*)C(*)NC(=O)N1&*C*&*OC(*)=O^*C^*C1=CN=CC(*)=C1&&&*Br&&&
*C&*O*&*C1=CC=C(*)C(*)=C1&*C*&*N^*C1=CC=CC2=NC(N)=NN12&&&&
*N1C=NC2=C1N=CN=C2N&*C*&*O*&*C*&*C*&*C*&*Br&&&
*OC&*C1=CC=C(COCC(C2=CC=C(*)C=C2)N(*)C(*)COC2=CC=CC=C2)C=C1&*Cl&&*CCO&*CCO&&
*=C(NN=c1[nH]c2c3ccccc3oc2c1C)c1ccccc1&*=Cc1ccc(Br)cc1&&&
*C&*C12SC(=O)NC1C(=O)CC1C2CCC2CC3C(CCC3(*)C)CC21*&*C&&*O&&
*C&*C1=CC=C2OC(*)(*)C(*)C(NC(=O)C3=CC=CS3)C2=C1&*CCF&&*C#N&*O&&
*C&*C1=N[NH]C(*)=C1*&*C(*)(C)C&*C^*C*&&*NC(*)=O&*C*&*C*&*O*&*C1=CC=C(*)C=C1&*Cl&&&
*C(=O)O&*C*&*C1=CC=C(*)C=C1&*C1=C(*)[NH]N=C1&*C*&*C1=CC=C(*)C(*)=C1&*O*&*C1OC(*)C(O)C(O)C1*^*O^*C*&&&*O^*O&&&&
*Cc1ccc(OC)cc1&*Oc1ccccc1C*&*N*&*C1CCN(*)CC1&*CCc1ccccc1&&&
*NC(*)=O&*C*&*N1CCCCC1^*C1CCN(C2=NC=CS2)C1&&&&
CC(C)OC1=CC=C(CN2CCC(NC(=O)C3=CC=C(C4=NN(C)C5=C4CCCCC5)C=C3)C2)C=C1&&&
CC1=CC=C(N2N=C(C)C3=C2CCCC3NCC2=CC(N3CCCC3)=NC=N2)C(Cl)=C1&&&
*C&*C1=CN(*)C=N1&*C1=CC=C(*)C=C1&*O*&*C(*)*&*C*&*C1=CC=C(*)C=C1^*C(=O)O^*O*&&&*C*&*C1=CC=C2C=CC=CC2=N1&&&
*S(=O)(=O)c1ccc(OC)c(-c2nn(C3CCCCC3)c(=O)c3ccccc23)c1&*N*&*CCC*&*N1CCN(C)CC1&&&
*OC&*CCc1nc2ccccc2n1Cc1cccc2c1OC(C)(C)C2&&&
*C&*O*&*C1=CC(*)=C(*)C(*)=C1&*C*&*N*^*O*^*C*&*C^*O*^*C1=CC=CC=C1*&&&*C*&*O*&*C1=CC=CC=C1&*C*&&&*C1=CC=CC=C1&&&
*OC&*C1=CC(CCN(*)C(=O)C2=CC=C(N3CCC(CC(*)(*)C4=CC=CC=C4)CC3)C3=NON=C23)=CC(*)=C1*&*C&&*C&*C&*OC&*OC&&
*C(=O)OCC&*C1=C(*)C(*)=CC(C(=O)NC2=C(*)C(*)=C(*)S2)=C1&*C&&*C&*S(=O)(=O)N(CC)CC&*C&*C&&
*C&*C*&*N(*)CC&*C*&*C*&*NC1=NC(N*)=NC(N*)=N1&*C*&*C*^*C*^*O*&*C*&*C1=CC=C(*)C=C1&*O*&*NC(*)=O&*C*&*C*&*C*&*C1CC1COC1=CC=C
*F&*C1=CC=C2C(OCC3CCN(C4CCOCC4)CC3)=CC=CC2=C1&&&
O=C(CC(C1=CC=CC=C1)C1=CC=CC=C1)C1=CC2=CC=CC=C2O1&&&
*C&*C1=CC=C(NC(=O)NS(=O)(=O)C2=CC=C3N=C(*)SC3=C2)C=N1&*C&&&
*C(*)=O&*N1CCCCC1*&*Cc1ccccc1^*N1CC(c2nc(-c3ccc(F)cc3)no2)C1&&&&
*C&*C*&*N1C(=O)C(=O)N(*)C1=S&*C1=CC=C(*)C=C1&*N1CCN(*)CC1&*C1=CC=C(*)C=C1&*O&&&
COC1=CC=C(NC(=O)C=CC2=CC=C(OC)C(OC)=C2)C=C1NC(=O)C=CC(=O)OC1=CC=C(C(=O)C=CC2=CC=C(OC)C(OC)=C2)C=C1OC&&&
*C(C)(C)C&*C1=CC=C(C(=O)NC2=C(C(=O)C3=CC=CC=C3*)OC(C3=CC=NC=C3)=C2)C(*)=C1&*F&&*F&&
*Cc1sc(C)nc1C&*N1CCC2(CCC(*)CC2)CC1&*N*&*C(*)=O&*C1CC1&&&
*C&*O*&*C1=CC=C(*)C(*)=C1&*C*&*C1=C2C(=O)C(*)=CN(*)C2=CC=C1^*O*^*C*&*C&*N(*)*^*O*&&*C&*C&&*C*&&*C1=CN=CN1*&*C*&*C1=CC=C(*
*CC&*O*&*C(=O)C1=C(C)N(*)C(=O)NC1c1ccccc1&*Cc1ccccc1&&&
COC1=CC=C(CCC(=O)C2=C(O)C=C(O)C=C2OC)C(OC)=C1&&&
*C&*O*&*C1=CC=C(*)C=C1&*O*&*C1=CC(*)=C(*)C(*)=C1&*C(*)=O&*C*^*O^*Cl&&*O*&&*C&&&
COC1=CC2=C(C=C1OC)C1=CC=CN1C2OC1=CC=C2C=CC=CC2=C1&&&
*Nc1ccc(OC)cc1OC&*C(*)=O&*N1CCC1(*)*&*C(*)=O&*N*^*Cc1ccccc1^*Cc1ccccc1&&&&&
CCC=CCN1CCN(C(CC2=CC=C3OCOC3=C2)C(=O)N2CCCC(CC3=CC=C(F)C=C3)C2)CC1&&&
*C&*O*&*C1=CC=C(*)C=C1&*O*&*C1=C(*)C(*)C2=C(C=C(*)C(*)=C2)N1&*C&&*OC(*)=O^*C^*C&&&*O*^*C&&&
*C=C1NC(=O)NC1=O&*C1=CC=C(*)C(*)=C1&*C1=CC=CC=C1*&*O^*C(*)(F)F&&*F&&&
*C&*C1=CC(*)=C(*)O1&*C(=O)O&&*C*^*C1=CC=C2C(=O)N(*)C(=O)C2=C1&*NC(*)=O&*C*&*C1=CC=C2OCOC2=C1&&&
*S(=O)(=O)c1ccc(OC)cc1&*N*&*C*&*C1CCC(*)CC1&*C*&*N*&*C(*)=O&*Nc1ccc([N+](=O)[O-])cc1&&&
O=P(O)(COC1=CC=CC=C1F)OC1CC(C(F)(F)F)N(C2=CC=C(F)C(F)=C2)C1&&&
*CC&*N(*)*&*CC&&*CCC*^*N1C(=O)C(O)=C(C(=O)c2cc3ccccc3o2)C1c1cccs1&&&
*CC(=O)NNC(=O)c1ccc(Br)o1&*O*&*C(=O)c1cccnc1&&&
CC(C)C(NC(=O)C(CC1=CC=C(OP(=O)(O)O)C=C1)NC(=O)C(CC(N)=O)NC(=O)C(N)CC1=CC=C(OP(=O)(O)O)C=C1)C(N)=O&&&
COC1=CC=C2N=C(NC(=O)CN3N=CC4=C([NH]C5=CC=CC=C54)C3=O)SC2=C1&&&
*CC(C)CC&*C1=C(C(=O)CN2C(=O)C3=CC=CC=C3N(*)C2=O)C(=O)N(*)C(=O)N1*&*C&&*N&*C&&
*C&*C*&*OP(=S)(OCC)OC1=NC=CC=C1*&*C*&*C&&&
CC1=C(CC2=CC(C(F)(F)F)=NC(NC3=C(C)C=C(Cl)C=N3)=N2)SC=C1&&&
COC1=CC=C(C2=NOC3C=CC(C#N)CC23)C=C1&&&
N=C1C2=CC=CC=C2C2=NC3=CC=CC=C3N12&&&
*CCOCC&*N1C(CCNS(=O)(=O)C2=CC=CC=C2)=NC2=CC=CC=C21&&&
*C1=CC=C2OC(S(=O)(=O)C3=CC=CC=C3)C(*)C(=O)C2=C1&*Br&&*O&&
*OC&*N=C(C1=NOC=C1)C1=CC(C2=COC=C2)=CC=C1*&*OC&&&
*S(C)(=O)=O&*N*&*CCC*&*N(*)c1ccc([N+](=O)[O-])cc1&*CCC*&*N(C1=NS(=O)(=O)c2ccc(C(F)(F)F)cc21)c1ccccc1&&&
*C&*C1=CC=C(*)C(*)=C1&*NC(*)=O&*C1=CC(=O)C2=C(*)C=CC=C2O1^*C^*O&&&&&
*C(=O)c1ccc(-c2ccccc2S(N)(=O)=O)cc1F&*Nc1ccc(F)c(C(F)(F)F)c1&&&
*C&*OC(*)=O&*C1=C(*)N(*)C(=O)NC1*&*C&&*C*^*C*^*C1=CC=CC=C1^*C*&&&*C*&*C(=O)NO&&&
*Br&*C1=CC=C2SC3=CC=C(*)C=C3N(*)C2=C1&*O*&*C1CCNCC1^*C*&&*C*&*F&&&
*CC(C)C&*C1=CC=C(C2C3=C(C=C(*)OC3=O)OC3=C2C(=O)OC(*)=C3*)C=C1*&*C&&*[N+](=O)[O-]&*O&*C&&
*C(=O)c1cc(Cl)ccc1N*&*N*&*C(Cc1ccccc1)C(=O)O^*C(=O)C(*)=O&&*Nc1cccc2cnccc12&&&
O=C(CCOC1=CC=C(F)C=C1)NC1=CC=C(F)C=C1&&&
*C&*C*&*NS(*)(=O)=O&*C1=CC=C(*)C=C1&*C*&*C*&*NC1=NC(*)=NN1C(*)=O&*C1=CC=CO1&&*C&&
*C&*O*&*C1=CC=C(*)C(*)=C1&*Cl&&*C(*)=O^*C*&*SC1=NN=CN2C1=CC1=C2C=C(*)S1&*C&&&
*Nc1cccc(OC)c1&*C(=O)C(*)c1ccccc1&*O*&*C(=O)c1snc(C(N)=O)c1N&&&
*C&*C*&*C1=CC2=C(N=CC=C2*)[NH]1&*C1CCN(*)CC1&*C*&*C*&*C*&*C*&*NC(=O)C1=NC(*)=C2C=CC=CN12&*N*&*C1=CC=C(*)C(*)=C1&*O*&*C*^*Cl^*
*C&*C1=CC(NC2=C(*)C3=CC=CC=C3OC2=O)=NC(*)=N1&*C(N)=O&&*N&&
*C&*C*&*C*&*C*&*C*&*OC(*)=O&*C1=CC=CC2=C1OC1=C(*)C(=O)CCC12*&*C&&*O&&
*C&*C*&*OC(*)=O&*C(*)*&*NC(=O)NN(*)C(=O)N*&*C*^*C(*)(C)C^*C*^*C1=CC2=C(C=N1)nC(*)N2*^*C&*N(*)C&*C1=CC=CC=N1&&&*C&&*C&&&&
*Nc1ccccc1OC&*C(=O)C*&*N(*)C&*CC(*)=O&*N1CCN(*)CC1&*Cc1ccccc1&&&
*CCC&*N*&*C(CO)c1cc2ccccc2o1&&&
*C(=O)OC&*C1=CC=C(C2=NOC(C3=CC=C(CCNC(=O)C4(*)CCC4)C(*)=C3)=N2)C=C1&*Cl&&*Cl&&
*NC(*)=O&*C*&*C*^*C=C(*)*^*C1=CC=CO1&*NC(*)=O&&&*C1=CC=CC=C1^*C1=CC=CO1&&&&
*C(C)C&*Oc1cc(C(=O)O)cc(N*)c1-c1ccccc1C*&*N*&*C(=O)c1ncc(C(=O)O)cc1O^*S(C)(=O)=O&&&&
*C&*NC1=NC(O*)=NC(S*)=N1&*C&&*C*^*C*&*O*&*C1=CC=CC=C1&&&
*NC(*)=O&*C*&*Cl^*C1=CN(*)C(=O)N2CC(*)C(*)C12&&*I&&*C*^*O^*O&&&&
CC1=CN2C(NC3=CC=C(F)C=C3)=C(C)N=C2C=C1&&&
O=C(NC1=CC=C(Cl)C=C1)NC1N=C(C2=CC=CC=C2)C2=CC=CC=C2N(CC(F)(F)F)C1=O&&&
*C&*C1=CC=C(SC2=CC=CC=C2C2CCCN2*)C=C1&*Cl&&&
CC(C#CC1=CC=CC=C1Cl)NC(=O)CCCN1C=CN=C1&&&
*Nc1ccc(C(C)C)cc1&*C(=O)c1cccnc1&&&
*OC&*C1=CC=CC(N2N=NN=C2*)=C1*&*SC(C)C(=O)NC(C)(C)C&&*OC&&
C=CCN(C(=O)N1C=CN=C1)C(C1=CC=CC=C1)C1=CC=CC=C1&&&
*N&*C1=CC=C(*)C(*)=C1&*C1=CC=CC=C1&&*O*^*C(*)*&*C*&*C*^*C1=CC=C(*)C=C1^*C1CCN(*)CC1&*Cl&*N1C(=O)N(*)C2=CC=CC=C21&&&*C1CC1&
*C(=O)c1ccccc1-c1nc2ccccc2[nH]1&*N*&*C*&*C1(*)CCCCC1&*C*&*N1CCCCC1&&&
*C&*C1=CC=C(*)C(*)=C1&*O&&*C(*)(*)C^*C&&*C1=CN(*)N=N1^*C*&*C*&*O*&*C1=CC=C2C(=C1)OCC1C2CC2=C1C=CC(*)=C2*&*C&&*O&&
*C&*C1=CC=C(CNS(=O)(=O)C2=CC=C(*)C=C2)C=C1&*O&&&
*C=C&*C*&*C(=O)N(*)*&*C*&*NC(*)=O^*C1=CN(*)C(=O)C2=C1C1=CC=CC=C1N2*^*C*&*C&*C1=CC=C2OCOC2=C1&&*C&&&&
*C&*C1=CC=CC(OC(*)C(=O)C2=CC=C[NH]2)=C1*&*C&&*C&&
NC1=NC(=O)C2=C([NH]1)SC(CC1=CC=CC(S(=O)(=O)NC(CCP(=O)(O)O)C(=O)O)=C1)=C2&&&
*C&*C1=CC2=C(OC(*)(*)CC2)C(*)=C1&*C&&*C(C)NC(=O)CN&*C&&
*C&*C1=C(C(=O)NC2=NC3=C(*)C=C(*)C=C3S2)C2(CCCCCC2)OC1=O&*C&&*O&&
*C&*C1=CC(*)=C(*)C(*)=C1&*C&&*NC(*)=O^*C*^*C^*N1N=C(C2=NC=CS2)C=CC1=O&&&&&
*OCC&*C1=CC=CC=C1NC(=O)CSC1=N[NH]C(C2=CC=CS2)=N1&&&
*NC(*)=O&*C*&*C1CCN(*)C1^*C1=CC(*)=CC(*)=C1^*C*&*C*&*N1C=CC=C1&*C(*)(F)F^*NC(*)=O&&*F&*C*&&&*C1CCOCC1&&&
*C&*C*&*C(=O)N(*)*&*C*&*NC(*)=O^*C*^*C1=CC=CC=C1*&*N1C=NC2=CC=CC=C2C1=O&*F&&&&&
FC1=CC=NC(CN2C=CC3=CC(Cl)=CC=C32)=C1&&&
*CC1=NN(C)C(C)C1&*Oc1ccc(C(=O)c2ccccc2)c(Cl)c1&&&
*C1=CC=C(C(=O)NC2=CC=CC=C2C(=O)N2CCN(C3=CC=C(*)C=N3)CC2)C=C1&*C(F)(F)F&&*Cl&&
CN(CC1C2(C)C3NC4=CC=CC=C4C34C1C1(C4C3C4(C)C3C3(C)C31C)C2OC(=O)C1=CC=CC=C1&&&
CC(C)N(CCC(=O)C=CC1=CC=C(Cl)C(Cl)=C1Cl)CC1=CC=CC=C1&&&
COC1=CC=C(CC(=O)NC(CC(=O)O)C2=CC=CC=C2C)C=C1&&&
*C&*C*&*C(*)*&*C&&*C1COCC(*)N1^*C(*)*&*C*&*C1=CC=C(*)C(*)=C1^*C(=O)N1CCC(*)CC1^*F&*C1CC2=CC=CC=C2C1&&*F&&&&
*C&*C1=CC=C(*)C=C1&*N*&*C*&*C(*)=O&*C1=CC=CC=C1&&&
*NC(*)=O&*C*&*N1CCCN(*)S1(=O)=O^*C*^*C*&*C*&*C1=CC=C(*)C(*)=C1&*C1=CC=CC=C1&*F&&&&*F&&
*C&*N(*)C&*C*&*C*&*NC(*)=O&*C1=CC=CC2=C1SC1=CC=CC=C1C2=O&&&
*C(=O)Cc1ccccc1&*N*&*C(Cc1ccccc1)C(O)C*&*N1CC(*)N(*)CC1*&*Cc1ccc(Cl)cc1Cl&&*CC*^*Nc1ccccc1^*Cc1ccc([N+](=O)[O-])cc1&&&&
*C=C&*C1=CC=C2CC3C4C(*)C(*)C(*)CC4(CCN3CC3CCC3)C2=C1&*O&&*C&*O&&
*C1C(=O)ONC1*&*C1=CC=CC(*)=C1&*[N+](=O)[O-]^*C1=CC=C(*)C=C1&&*Br&&&
*CCCCCCCCC&*C1(O)CCC(*)CC1&*Nc1nc(N)nc2c1ncn2C1OC(*)C(*)C1O&*O*&*C(C)=O^*C*&&*OP(=O)(O)OP(=O)(O)O&&&
NC1=CC(CCC(O)COC2=CC=C(O)C=C2COC2C=CCC2NCC(O)C2O)=CC=N1&&&
*C&*NC(*)=O&*C(*)*&*C*&*C1=CC=C(*)C(*)=C1^*NC(*)=O^*F&*C(*)*&&*F^*C*&&&*C(*)C^*NC(*)=O^*C&*C1=CN(*)C=N1&&&*C(*)*&*C*&*C(*
*C1=C(*)C(=O)C(N2CC2)=CC1=N[N+](=O)[O-]&*Cl&&*C1=CC=CC=C1&&
*C1=C2C=CC=C(*)C2=CC=C1C(=O)C=CC=C1C(=O)C=C(*)C2=CC=C(*)C=C12&*O&&*O&*O&*O&&
C=CC1CC1(NC(=O)C1CC2(CC1C(=O)NC1(C(=O)NS(=O)(=O)NC(CCC(=O)N(C)C)CCCCC1)C(C)(C)C)C(C)(C)C21CCC1)C(=O)NS(=O)(=O)C1CC1&&&
C=C1C(=O)C23C4OC(=O)C(C)C4CCC(C)(O)C2CC1C(O)C3=O&&&
O=[N+]([O-])C1=CC=C(CN2CCOC3=CC=C(CC4=CC=CN=C4)C=C3C2)C=C1&&&
*C(=O)N1CCN(*)CC1&*C1=CC=C(*)C(*)=C1&*Cl^*C1=C(*)C(*)=CN=C1&*Cl^*Cl&&&&*N1C=CN=C1&&
*=Cc1ccc2cc(OC)ccc2c1&*=CC(=O)c1ccccc1O&&&
*C&*C*&*O*&*C1=CC=C(*)C=C1&*C1=C(*)C(*)N(*)C1=O&*C(*)=O&*C1=CC=C2OC(*)CC2=C1^*O^*C&&*C*&&*C*&*N1CCOCC1&&&
CC(C)(C)C1CS(=O)(=O)C(C2C3=CC=CC=C3SC3=CC=CC=C3N2C(CC2=CC=C(OCCN3CCOCC3)C=C2)C2=NC(C3=CC=CO3)=CS2)S1&&&
N#CC1=C(C2=CC=CC=C2)C=C(SCCNCCO)N=C1N&&&
*SC&*C1=CC=CC=C1NC1=NN2C(C3=CC(*)=C(*)C(*)=C3)=CN=C2S1&*F&&*O&*OC&&
NC1CCN(C2=CC=C3C(=O)C4=CC=CC=C4S(=O)(=O)C3=C2)C1&&&
*C(C)=O&*N*&*CC*&*Nc1nc(-c2ccc(C(C)(C)C)cc2)nc2ccc(Cl)cc12&&&
*C&*NC(*)=O&*C1=CC=CC(*)=C1&*C1=CC=C(*)C=C1&*C1=C(*)N2C(*)=CN=C2C=C1&*C&&*C=C*^*C(=O)N1CCN(*)CC1&*C&&&
*C(=O)OCC&*C1=C(*)C(C2=CC=C3OCOC3=C2)=C2C3=CC=CC=C3C(*)(*)C2=N1&*C&&*CO&*C(F)(F)F&&
*C&*C*&*C*&*C1=CC=C(*)C=C1&*NC1=NC(=O)CC(*)=N1&*C1=CC=CO1&&&
*OC&*C1=CC=C2CC34CCSC(CSC5OC(*)C(*)C(*)C5*)CC3(CCN(*)C4)C2=C1&*CO&&*O&*O&*O&*C&&
*C&*C1=C(*)C2=C(S1)N(*)C(=O)N(*)C2=O&*C*&*NC(*)=O^*C1=CC=CO1^*C*&&*C*^*C*&*C1=C(*)C(*)=CC=C1&*C*&*Cl&*N1CCOCC1&&*Cl&&&&
*C&*C1=CC=C(C2=CC=C(C3C4C(=O)N(*)C(=O)C4C4(*)CCCN34)C=C2)C(*)=C1&*Cl&&*C(=O)C(C)C&*CCCO&&
O=C(C1=CC=C(COC2=CC=C3[NH]C(=O)C=CC3=C2)C=C1)N1CCC(N2C(CO)=NC3=CC=CC=C32)CC1&&&
*C(*)=C&*C&&*C(=O)NC1=NN=C(S(=O)(=O)N(*)*)S1^*C&&*C1=CC=C(*)C=C1^*C(*)(F)F&*F&&&
*C1(*)CC(C)CN(*)C1&*C(=O)c1ccc(=O)[nH]c1&&*CO&*Cc1ccccc1F&&
*C&*C*&*C1=CC(*)=C2N=C(*)N(*)C2=N1&*C1CC1&&*C&*C1=CC=C(*)C(*)=C1^*C1=CC=CC=C1*&*C1=N[NH]N=N1^*C(=O)O&&&&
*C&*C*&*N(*)*&*C*&*C1=NN2C(*)=NN=C2C=C1^*C*^*C1=CC=CC(*)=C1&*C1=CN=C(*)S1&*C&*C&&&&&
*C1=CC(C2=C(*)C3=CC=C(*)C=C3OC2=O)=CC=C1&*F&&*O&*O&&
*C&*C1=CC=C(*)O1&*C1=N[NH]C(*)=N1&*C1=CC=C(*)C=C1&*NC(=O)NC1=NOC=C1&&&
*CCCC&*N*&*C(*)=O&*C1N(*)CSC1(C)C&*C(=O)c1ccc(Cl)cc1&&&
*Oc1ccc(-c2ccc(O)c(CCO)c2)cc1CC&*CCC*&*N1CCCC(C)C1&&&
*COC&*C1=NC=CC=C1C1=C2C(*)=NC=CN2C(*)=C1C1=CSC(NC2=CC=CC=C2)=N1&*N&&*C&&
*C&*C(=O)N1CC2C(=O)CC(*)(C)CC2(*)C1&*C&&*C1=CC=CO1&&
*C&*C1=CC=C(*)C(C2=CC=C(CN3C(*)=NC4=CC(*)=C(*)C=C43)C=C2)=C1&*S(C)(=O)=O&&*F&*CNC(CO)C(C)C&*F&&
*C&*C*&*C*&*C1=NN(*)C(=O)N1*&*C(*)(C)C&*C^*C*&&*C1=CC=C(*)C=C1&*C1=CC=CC=C1*&*C1=N[NH]N=N1&&&
*S(C)(=O)=O&*C1=CC=C(CN2CC3CC(NC4=NC=CC=N4)CC3C2)C=C1&&&
COC1=CC2=C(C=C1O)C(C1=CC=C(C)S1)CC(=O)N2&&&
*CC#C&*Oc1c(OC)cccc1C=*&*=CC(=O)c1ccc2c(c1)OC(C)(C)C=C2&&&
*C&*C*&*C*&*O*&*NC1=NC2=CC=C(*)C=C2C(*)=C1&*C&&*C1=CC=C(*)C=C1^*C*&*C1CCN(*)CC1&*C&&&
*C&*O*&*C*&*C*&*NC(=O)NC1=NC(*)=CS1&*C1=CC=C(*)C=C1&*O*&*C&&&
*C&*C1=CN(*)C=N1&*C1=CC=CC=C1*&*C1=CN=C(N2CCC(*)CC2)C=N1&*C1=CC=CC=C1&&&
*C&*NC(*)=O&*C(*)*&*C=O&&*C*^*C1=CC=CC=C1&&&
*C1=CC=C(C(=O)NC2=CC=C(C(=O)N3CCCCC3)C=C2)C=C1&*Br&&&
*C=C&*C1CC1(*)*&*NC(*)=O&*C(=O)N1CN(*)CC1*^*C(=O)NS(*)(=O)=O^*C1=CC=CC(*)=C1&*C1CC1&*C1=CC=CC=C1^*C(*)*&&&&*NC(*)=O&*C(*)
*C&*N1CCN(*)CC1&*C*&*C*&*C*&*NC(*)=O&*C*&*C1(*)CCCCC1&*C1=CC=CC=C1&&&
*C&*C(=NCCC1=C(*)[NH]N=C1*)C1=CC=C(*)N=N1&*C&&*NO&*C&&
*CNC(C)=O&*C1=CC=C(*)C(N2CC(*)OC2=O)=C1&*NC(=O)C(C)(C)CCOC(=O)CC(N)CCCN&&*F&&
CC1=CC=NC2=C1C(N)=C(C(=O)NCC1CCCCC1)S2&&&
CC(C)CC(CCNC(=O)C(CCCNC(=N)N)NC(=O)C1=CC(O)=CC=C1O)NC(=O)C(CC1=CC=CC=C1)CC(=O)NC(CCNC(=N)N)C(=O)NC(CCCNC(=N)N)C(=O)NC(CCN
*CC&*O*&*CC*&*N(*)c1cc(C)nc2c(-c3cc(OC)c(OC)cc3OC)nn(C)c12&*CC*&*OC&&&
*C(=O)c1cc2c(=O)n3cccc(C)c3nc2n(Cc2ccco2)c1=N&*N*&*Cc1ccco1&&&
*C&*N(*)C&*C*&*C*&*NC1=NC2=CC=CC=C2C(*)=NC1*&*C1=CC=C(*)C(*)=C1&*F^*C*&*Cl^*N*&&&*C1=CC=C(*)C=C1&*C(*)(C)C&*C&&&
NC1=C2N=C[NH]C2=NC=C1CNC1=CC=C(C(=O)NC(CCC(=O)O)C(=O)O)C=C1Cl&&&
*N&*C1=NC=NC2=C1N=C(SCCN1CCOCC1)N2CC1=CC=CC=C1&&&
CS(=O)(=O)NC1=CC=CC(NC2=NC=NC3=CC=C(NC(=S)NC4=CC=CC=C4)C=C23)=C1&&&
*C&*C*&*C*&*C*&*N(*)CCCC&*C1=CC=C(*)C(*)=C1&*C=NNC(*)=O&*C*^*O^*C*&&&*C1=CC=CS1&&&
*C(=O)O&*C*&*C(*)*&*NC(*)=O&*C1=CC=C(*)C=C1^*C(=O)O^*NC(*)=O&&&*C1=CC(*)=C(*)C(*)=C1&*O&&*O&*O&&
CC1=NN(C2=CC=CC=C2)C2=C1C(=O)OC(SC(C)C(=O)O)=N2&&&
*Cc1ccccc1&*Oc1ccc(C*)cc1&*Oc1ccc2c(=N1)NCCC2&&&
*OC&*C1=CC=CC(CN2CCC3(CC2)CCN(C(=O)C2=CC=CC=N2)CC3)=C1*&*O&&&
*C&*C(=O)N1CCC2(CC1)CN(*)CCN2*&*C1=CC=CC=N1&&*C1=CN=CC=C1*^*C1CC1&&&
*C&*NC(=O)N(*)C&*C*&*C*&*NC(*)=O&*C1=C(*)C(*)=CC=C1&*Cl&&*Cl&&
*C(=O)NCCOC&*C1=CC=C(C2SCC(=O)N2C2CC2)C(*)=C1&*Br&&&
*=CC&*=CC=*&*=CC=*&*=CC&&&
*C(C)=O&*C1=CC=C(S(=O)(=O)C2=CC=C3N=C(N4CCC(*)C4)OC3=C2)C=C1&*C(F)(F)F&&&
COC1=CC=C(CN2C(=O)C3=C(C=C(Br)N3C)N(CC(=O)NC3=CC=CC(O)=C3C)C2=O)C=C1&&&
*NC(=O)CCCCCCCC&*C1=CC=C2CC3C4CCCCC4(CCN3CC3CC3)C2=C1&&&
*C&*C*&*C*&*C*&*OC(*)=O&*C*&*C1CCC2(*)C(CCC3(*)C2C(=O)C=C2C4CC(*)(*)CCC4(*)CCC23*)C1(*)C&*C&&*C&*C&*OC(*)=O^*C^*C&&&*C&*C
*OCCC&*C1=CC=C2C(=C1)C=CN2*&*CC(=O)N(C)C&&&
O=C(NC1=CC=CC=C1C(F)(F)F)C(=O)NC1=CC(C2(C3=CC=CC=C3)CC2)=NN1C1=CC=CC=C1&&&
*C=C1C(=O)CC2CCC3CC2C1C3=C&*C1=CC=C(*)C(*)=C1&*F&&*Br&&
*C&*O*&*C1=CC=C(*)C(*)=C1&*NC1=NC=C2CCC3=NN(*)C(*)=C3C2=N1&*C^*C*&*C1=CC=CC=C1^*O&&&&&
*Cc1ccc(CC)cc1&*N*&*C(=O)c1csc2c1CCC1CC21&&&
CC1=NC2=C3C(=CC=CC3=C1N)NC(=O)C2=C(O)C#N&&&
*C&*OC(*)=O&*C(=O)N1C2=CC(*)=CC=C2C(*)(*)C1*&*C&&*C1=CSC=C1&*C1=CSC=C1&*C&&
CC1CCC2C(C)C(CCNC(=O)CBr)OC3OC4(C)CCC1C32OO4&&&
COC1=CC=C(N(C)CCCCCCCC(=NO)C2=CC=C(F)C=C2)C=C1&&&
*C&*O*&*C1=CC=C(*)C(*)=C1&*C1CCN(*)CC1&*C1=CC=C2N=C(*)N=C(N)C2=C1^*F^*C1=C(*)C2=C(C=C1)[NH]N=C2*&&&*Cl&&*Cl&&
*Sc1nncn1C&*C*&*C12CCC(O)C(C)(C)C1C1=CCC3C4(C)CCC(*)C(C)(C)C4CCC3(C)C1(C)CC2&*O*&*C(=O)c1cnc2ccccc2n1&&&
*N1CCN(c2cccc(OC)c2)CC1&*CCC*&*Oc1ccccc1&&&
*C(=O)O&*C1CC(=O)C(*)C(*)C1&*C1=CC=C(*)C=C1&*Cl^*C1=CC=C(*)C=C1&&*Cl&&&
*C&*O*&*C1=CC(*)=C(*)C(*)=C1&*NC(*)=O&*C1=C2CS(=O)(=O)CC2=NN1*^*O*^*C1=CC=C(*)C=C1&*C^*O*^*C*&&&*C&*C*&&&*C(=O)O&&&
*N&*C*&*C*&*NC1=NC=CC(=O)O1&&&
CCCN1N=C(C2=CC=CC=C2C)C=C1C1=CC2=CC=C(OC)C=C2OC1&&&
*C1=CC=C(C2=C(*)C(C(=O)NCC3=CC(*)=C(*)C(*)=C3)=NS2(=O)=O)C=C1&*F&&*F&*Cl&*Cl&*Cl&&
*C(=O)OCC&*C1CCN(C(=O)C(CC2=CC=CC=C2)NC(=O)C2=CC=CC=C2)CC1&&&
*OCn1ncc2c(=O)n(O)c3ccccc3c21&*CCS&&&
*C(F)(F)F&*C1=CC=CC(SC2=NC=NC3=C2OC2=CC=CC=C23)=C1&&&
*C&*C*&*O*&*C1=CC=C(*)C(*)=C1&*C1=CC=CC=C1*&*S(=O)(=O)N1CCCC1^*C1=NOC(*)=N1&&*C1CC1&&&
*OC&*C1=CC2=C(C=C1*)C1=CC=CC3=C4C=CC(*)=C(*)C4=C[N+]2=C13&*OCC(F)(F)F&&*OC&*OC&&
*OC&*C1=CC=C(C(=O)NCC(=O)N2CCC3(CC2)OCCO3)C=C1*&*Cl&&&
COC1CCN(CC2=CC=CC(OC3=CC=C(NS(=O)(=O)C4=CC=CC=C4)C=C3C(=O)NO)=C2)C1&&&
*CCCCCC&*C1=CC=C2C(*)=C3C(*)=CC(*)=NC3=NC2=C1&*CCl&&*Cl&*Br&&
*C(C)C(*)=O&*Nc1[nH]c(=S)c2ccccc2c1C#N&&*S*^*Cc1ccccc1Cl&&&
*CC(C)(C)C&*C1=CC=C(C2=CC=C(C(=O)NC(*)C(=O)NC(*)CCC3=CC=CC=C3)S2)C=C1&*Cl&&*C(=O)O&&
*[N-][N+]#N&*C1=CC=C(NC2=C3C=CC(*)=CC3=NC3=CC=CC=C23)C=C1&*N(CCCl)CCCl&&&
*C(=O)O&*C1CCCN(CSC2C=CC(*)OC2*)C1&*O&&*C(=O)O&&
*NC(*)=O&*C*&*N1CCCNCCNCC1^*C1=CC=C(*)C=C1&&*NC(*)=O&*C=C*&*C1=CC=CC2=CC=CC=C12&&&
*C(=O)C(C)C&*N*&*CC(*)=O&*N*&*CC(Cc1ccccc1)c1nnc(C(Cc2c[nH]c3ccccc23)NC(=S)Nc2ccc(S(N)(=O)=O)cc2)o1&&&
*C&*O*&*C1=CC=C(*)C=C1&*NC(*)=O&*C*&*C1=CN(*)C2=CC=CC=C12&*C=C(*)*&*C#N&&*C1=NC2=CC=CC=C2S1&&
*C1=CC=C(CN2C(=O)C(=O)C3=CC=CC(*)=C32)C=C1*&*Cl&&*Cl&*C(F)(F)F&&
*C&*N(*)C&*C*&*C*&*C*&*N*&*C1=CC=C(*)N=C1&*C(*)=O&*C=C*&*C1=CC=CC(*)=C1&*[N+](=O)[O-]&&&
CC1=NOC(C)=C1CSC1=CN(CC(=O)N2CCCC3=CC=CC=C32)C2=CC=CC=C12&&&
*C&*C1=NC=CN1*&*C*&*C*&*NC(*)=O&*C1CC2=C(CN(*)C1)SC1=CC=CC=C21&*C*&*C1=CC=CS1&&&
C=CCOC(=O)CCC(NC(=O)NC12CC3CC(CC(C3)C1)C2)C(=O)OCCN&&&
CC1(C)CCC2=C(C1)[NH]C(=O)N=C2C(F)(F)F&&&
*C(=O)Cc1csc(-c2ccc(OC)c(OC)c2)n1&*N*&*C*&*C1CCN(c2ccc(C(C)(C)C)cc2)CC1&&&
*C&*C*&*C(=O)N1CC2=NC=CN2CC(*)C1&*C*&*C*&*N(*)C&*C&&&
CC(C)CC1OC(=O)C(C(C)C)N(C)C(=O)C(CC2=CC=CC=C2)N2C(=O)C(=O)C(CC2C)N(C)C(=O)C1(C)C&&&
*C&*C1=C(*)C2=C3C=CC=CC3=CC=C2O1&*NS(*)(=O)=O&*C(*)*&*NC(*)=O&*C*^*C(*)(*)C^*C1CCCO1&*C&&&&*C*^*C*&*O&&&
*C&*C(*)*&*NC(*)=O&*C*^*C1=CC=C(*)C=C1^*C1CN(*)C(=O)N1&*C*&*C1=CC=C(*)C=C1&*NC(*)=O&*Cl&*C1=CC=CC=C1&&&&&
*C1=CN(CC(=O)NCC2=CC=C(C3=CC(NC(=O)N4CCCC4*)=NO3)C=C2)N=C1&*CO&&*Cl&&
*C&*O*&*C1=CC=C(*)C=C1&*N1C=CC(NS(*)(=O)=O)=N1&*C*&*C1=CC=C(*)C=C1&*C&&&
*C&*O*&*C1=CC=C(*)C(*)=C1&*O*&*C^*C(=O)NC1=NN=C(S(=O)(=O)N(*)*)S1&&*C&&*C1CCCCC1&&
*CC(*)=O&*Oc1cccc(Cl)c1&&*Oc1c([N+](=O)[O-])cc(C(F)(F)F)cc1[N+](=O)[O-]&&
*C&*C*&*C*&*C(*)*&*C&&*C*^*C*&*C(*)*&*C&&*C*^*C1=CN(*)C(*)=N1&*C*&*C^*C*&&*C*&*O*&*C&&&
*OC(C)CC&*C1=CC=C(C2=CC=C(C3=CC=CC=C3)C=C2)C=C1&&&
*OC&*C1=CC=C(*)C(S(=O)(=O)N2CCN(C3=CC=CC=C3*)CC2)=C1&*[N+](=O)[O-]&&*Cl&&
*C&*O*&*NC(=O)N1CCN(C2=NC(*)=CC=N2)CC1&*C1=CC=CC(*)=C1&*Cl&&&
*NC(*)=O&*C=C*&*C1=CC=C(*)N=C1^*C*^*Cl&*C1CN(*)CCO1&&&*C1=CC=C(*)C=C1&*C1=CC=CC=C1&&&
*C(=O)C1=C(C)NC(=O)CC1c1cccs1&*O*&*C(C)C&&&
*CC&*O*&*C(=O)C(C*)c1ccc(Nc2c3ccc(OC)cc3nc3ccccc23)cc1&*N(C)C&&&
*C&*C*&*C(*)=NNC(=O)O*&*C&&*C1=CC=CC=C1&&
CSC1=CC=C(NC(=O)C2=CC=CN(CC3=CC=CC=C3F)C2=O)C=C1&&&
OC1=CC=C(CCC2=CC=C3OC(C4=CC=C(C(F)(F)F)C=C4)=NC3=C2)C=C1&&&
*Nc1nccn(-c2cccc(C(F)(F)F)c2)c1=O&*Cc1cccnc1&&&
*C&*C*&*OC(*)=O&*C1=C(*)C(*)=C(*)S1&*C*&*OC(*)=O^*C^*C1=CC=C(*)C(*)=C1&&*C^*Cl&&&&*S(=O)(=O)N1CCOCC1&&
*C&*C*&*C*&*C*&*O*&*C1=CC=CC(*)=C1&*NC(=NC(*)=O)N*&*C1=CC=C(*)C(*)=C1&*C^*C1=CN=CC=N1&*C&&&&
*C1CCC(=O)N(*)C1&*C*&*C1=CC=CC(*)=C1^*C*^*F&*C*&&&*N1CCN(*)CC1&*C1=CC=CC=C1*&*O*&*C*&*C(=O)N1CCC1&&&
CN1C2=CC=CC=C2CC1C(=O)N1CCN(C2=CC=C(C(F)(F)F)C=C2C(N)CC(F)(F)C(F)(F)F)CC1&&&
*OC&*C1=CC=C(C(=O)NC2=CC=C(*)C(S(=O)(=O)N3CCOCC3)=C2)C=C1*&*Cl&&*OC&&
*Cc1cnc(Nc2cc(C(F)(F)F)ncn2)c(-c2nc(C)nc(N)n2)c1&*O*&*CCO&&&
*NC(C)=O&*C1=CC=C(C(=O)NCC2=CC=C(S(=O)(=O)N3CCN(C4=CC=CC=N4)CC3)C=C2)C=C1&&&
*N1CCc2ccccc2C1=O&*CC*&*C1CCC(c2ccc(O)c(F)c2)O1&&&
O=C(C1=CC=CC=C1OC(F)F)N1CCN(C2=CN=CC=N2)CC1&&&
*C&*C1=CC=CC=C1*&*C1=CC=C(*)N=C1&*O*&*C*&*C1=CC=C(*)C(*)=C1&*C(*)(F)F&*F^*F&&&&
*OC&*C1=CC(NCC2=CN=C3N=C(*)N=C(*)C3=N2)=CC=C1&*N&&*N&&
*CCc1csc(C(C)C)n1&*N*&*C(*)=O&*N*&*Cc1ccccc1&&&
*C(C)=O&*O*&*C1CN(*)CCC12CCOC2&*C(=O)c1ccc2c(c1)CC1(C2)C(=O)Nc2ncccc21&&&
*C&*C*&*O*&*C1=CC=C(*)C=C1&*C=C(*)*&*NC(*)=O&*C1=CC=CC=C1^*C(=O)O&&&&
*C&*C1=NN=C(*)N1*&*C(*)(F)F&*F^*C1=CC=C(*)C=C1&&*C(*)*&*C&&*C(=NO)C1=NN(*)C(*)=C1^*C(*)(F)F&*F^*C*&&*C1=CC=C2C=CC(*)=C(*)
*C&*C1=CSC(N2CCCC(*)C2)=N1&*C1=NN=C(*)O1&*C1=CC=C(*)C=C1&*F&&&
*CC#C&*N(*)C(=S)S*&*CC#C&&*CC(=O)Cn1nc2ccccc2n1&&
*C1=C(OCC2=CC=C(C3=CC=CC=C3)C=C2)OC=C(*)C1=O&*CO&&*O&&
*C&*C1=NN(C2=CC(CC(=O)N3CC4=CC=CC=C4C3)=C(*)C=C2*)C(=O)O1&*Cl&&*Cl&&
*C(C)(C)C&*N1Cc2ccccc2C1=NC(=S)Nc1ccc2c(c1)OCCO2&&&
*C&*C1=CC(*)=CC(NC2=NCC(=O)N2C2=CC=CC(*)=C2)=C1&*C&&*C&&
CCCN1C2CC=C(C3=CC=CC=C3)C1CCCC2OC(=O)CN&&&
*NC&*C(=O)c1c(C)nsc1N*&*C(=O)C(*)(C)C&*Oc1ccc(Br)cc1&&&
*C&*C1=CC=CC=C1CS(=O)(=O)OC1=CC=C(NC(=O)NC23CC4CC(CC(C4)C2)C3)C=C1&&&
*C&*O*&*C*&*C*&*O*&*C*&*C*&*O*&*C*&*C*&*C*&*O*&*C1=CC=C(*)C(*)=C1&*C*&*N(*)*^*C^*C*&&&*C(*)(*)*^*NC(*)=O^*O&*C(*)(C)C&&*C
*C(=O)OCC&*C1=NC(C#CC2=CC(*)=CC(*)=C2)(C2=CC=C(OCC3=CC=C4N=CC=CC4=C3)C=C2)C2=CC=CC(*)=C12&*C#N&&*F&*C(=O)OCC&&
CC1(C)C(=O)C(CC2=CC=C(Cl)C=C2)=C(C2=CC=CC(C#N)=C2)C12C(=O)C1=CC=CC=C1C2=O&&&
*CCC(=O)NCC(C)C&*N1C=NC2=C1C(=O)N(*)C(=O)N2*&*C&&*C&&
*F&*C1=CC=C(*)C=C1&*NC(=S)N1SC2=CC(*)=CC=C2C1*&*F&&*C1CCCC1&&
*NC(=O)C(O)=C(C(=O)c1ccoc1C)[N+](=O)[O-]&*C1C2CC3CC(C2)CC1C3&&&
*C&*S(*)(=O)=O&*C1=CC=C(*)C=C1&*C*&*NC(*)=O&*C1=CN=C(Cl)C(*)=C1&*C1=CC=C(*)C=C1&*C*&*N1CCNC(=O)C1&&&
*C1=CC(CNC(=O)CC2=CC=C(NC(=O)N3CCCCC3C3=CC=CC=C3)C=C2)=CC=C1&*F&&&
*C#C&*C*&*C(*)*&*NC(*)=O&*C(*)*^*C(=O)O^*NC(=O)O*&&&*C*^*C(*)C^*C1=CC=CC=C1&*C&&&&&
FC1=CC=CC(F)=C1NC(=S)NN=C1[NH]C2=CC=CC=C2S1&&&
*N(*)C&*C(=O)c1cccn2c(Br)c(O)nc12&&*C1CCCC2CCCCC12&&
*OC&*C1=CC=C(CC(=O)N2CCC(N3C=NC4=CC=CC=C43)CC2)C=C1&&&
*C1=NN(*)C(=O)O1&*C1=CC=C(*)C=C1&*F^*C*&&*C*&*C1=CC=C(*)C=C1&*Cl&&&
CC1=CC=C(O)C=C1C1=CC(C(N)=O)=C(NC2=CC=C(I)C=C2F)S1&&&
*C(C)CC&*C1NC(=O)C(*)NC(=O)C(*)OC(=O)C(*)N(*)C(=O)C(*)NC1=O&*C&&*CCCCCCCC(=O)O&*CCCCCCCCC(*)=O^*N*^*Cc1ccc(O)cc1^*Cc1ccc(
COC(=O)NS(=O)(=O)N1CCOC12CCCCC2&&&
*C&*C1=CC=C(*)C(*)=C1&*[N+](=O)[O-]&&*N*^*C1=CC=C(*)C=C1&*C(=O)O&&&
*C&*C*&*C*&*C*&*C*&*C*&*C*&*C*&*C*&*C*&*C*&*C*&*C*&*O*&*C*&*C(*)*&*O&&*C*^*OP(=O)([O-])O*&*C*&*C*&*[N+](*)(C)C&*C&&&
*OC&*C1=CC=C(CSC2=NC3=CC(*)=CC(*)=C3C=C2*)C=C1&*C(C)N&&*OC&*C#N&&
*C&*C*&*[N+](=O)[O-]&&&
*CC&*C1=CC=CN=C1NC(=O)C1=CC=C2SC(=NC(=O)C3=C(*)C=CS3)N(*)C2=C1&*F&&*C&&
*C&*C*&*OC(=O)N1CCC(*)CC1&*NC(*)=O&*C(*)*&*C1=CC=CC(*)=C1&*F^*C(*)C&&*C&&&
CC(=O)NC1=CC=C(C(=O)NC2=CC=C(CCN3CCOCC3)C=C2)C=C1&&&
*C&*C1=CC=CC(*)=C1CN1C(*)=C(*)C2=CC(OCCCC3CCCCC3)=CC=C21&*C&&*CC(=O)O&*C&&
CC(=O)N1CCC(C(=O)NC2=NN(CC3=CC=CC=C3F)N=N2)CC1&&&
*C&*C*&*C1=CC=C2N=CC=C(*)C2=C1&*SC1=NC(*)=CN1*&*C*&*C(*)=O^*O*^*C1=CC=C(*)O1&*C*&*Cl&*C1=CC=CC=C1&&&&&
NC(=O)C1=CC=CC(NC(=O)C2=CC=CN=C2OC2=CC=C(NC3=CC=CC=N3)C=C2)=C1&&&
*C&*C*&*OP(*)(=O)O&*C(=O)N1C2=CC=CC=C2SC2=CC=CC=C21&&&
*C(N=C1CCCC(=O)N1)NS(*)(=O)=O&*C1=C[NH]C2=CC=CC=C12&&*C1=CC=C(*)C=C1^*Cl&&&
CNC1=CC=C(S(=O)(=O)N2CCCC2C(=O)NC2=CC(OC)=CC=C2OC)C=C1&&&
*C(=O)OC(C)(C)C&*C1=CC=C(C(*)(C2=CC=CC=C2)C2=CN3N=CN=C3C=C2)C=C1&*O&&&
*CC&*C1=CC(*)=C(C(=O)NC2=CN3C(*)=C(*)N=C3C=C2)C(*)=C1&*Cl&&*N&*F&*C&&
*C&*C1=CC=CC=C1C=NOCC(=O)NC1=NN=C(C2=CC=CC=C2)O1&&&
*C&*C1=CC=CC=C1C=NN1C=NN=C1&&&
CC(=O)OC1=CC=C(N2C(=O)C3=C(C4=CC=CC=C4N3C)N(CC(=O)NC3=CC=C(C)C=C3CC3=CC=CC=C3)C2=O)C=C1&&&
COC1=CC=C(C=CC(=O)N(CC2=CC=CO2)C2=CC=CC([N+](=O)[O-])=C2)C=C1OCC(=O)N1CCCC1&&&
*C1=C2C(C3=CC=C(SC4=CN=C(NC(=O)CC5=C[NH]C6=CC=CC=C56)S4)C=C3)=CN(CCCNCC(*)C3=CN=CS3)C2=CC=C1&*O&&*Cl&&
*CC&*N1CCN(C2c3ccccc3Sc3ccccc32)CC1&&&
*CS(=O)(=O)O&*C1=CC=C(*)C=C1&*CSCCC(F)(F)CCCC(F)(F)C(F)(F)C(F)(F)F&&&
*CC&*C1=CC=C(NS(=O)(=O)C2=CC=C(S(=O)(=O)N(*)C3=NC=CC=N3)C=C2)C=C1&*C&&&
*NC(*)=O&*C*&*C1=CC=C2OC=C(*)C(=O)C2=C1^*C1=CC=C(*)C(*)=C1^*O*&*F&*C*&&*F^*C*&&&*O&&&
*C&*C1=CC=C(C2=C(N3CCN(CC4=CC=CC=C4)CC3)C3=CC=CC=C3OC2=O)C=C1*&*C&&&
FCCN(CC1=CC=CC=C1)C1=NC2=CC=C3N=C(SCC4=CC=CC=C4)SC3=C2[NH]1&&&
*C&*C*&*C*&*C*&*C*&*C1=CC(*)=C2C(=C1)C(*)=CN2*&*C*&*C(N)=O^*O*&&*C^*O*&&*C&&&
*C&*C1=C2OC3C4=C(CC5(*)C6CC(=C2C35CCN6*)C=C1)C1CCCN1C4=O&*O&&*O&&
*OC&*C1=CC=C(C(*)C2=NN=C(NC3=CC(*)=CC=C3*)O2)C=C1&*OC&&*C&*C&&
*C(*)=C&*C&&*C1CC2(*)C3=C1CC1(*)OC4CC3(*)C41C2*^*O&&*O*^*C*^*O^*C(*)=O&&*O^*C&&&&&
*C&*C(*)*&*NC(=O)N(*)NC(*)=O&*C^*C(=O)N1CCCC1*&*C(*)*^*C(=O)N1CCCC1*&*NC(*)=O&*NC(*)=O&*C(*)*^*C(*)C^*C*&*C*&*C&*C&*C1=CC
*C#C&*C*&*C*&*C*&*C*&*C*&*C*&*C*&*C*&*C=C*&*C*&*C*&*C*&*C*&*C*&*C*&*C*&*C*&*C*&*C&&&
*C&*O*&*C1=CC=C(*)C(*)=C1&*NS(*)(=O)=O&*C^*C1=NC2=CC=CN=C2[NH]1&&&&
*CCCC&*C1(*)CS(=O)(=O)c2ccc(N(C)C)cc2C(c2cccc(Cl)c2)C1O&*CC&&&
*OC&*C1=CC=C(C2=NN=C(C3=CC=CC(CN4CCC5(CC4)CNC(=O)O5)=C3)O2)C=C1*&*Br&&&
N#CC1=C2NCCN2N=C1&&&
*C&*C*&*OC(*)=O&*C*&*C*&*C(=O)NC1=NC(*)=CS1&*C1=CC=C2[NH]C(*)=NC2=C1&*Cl&&&
*C&*C*&*C(*)CC&*NC(*)=O&*C1=C2N=C(N3CCCC3*)C=CN2N=C1&*C1=CC=C(*)C(*)=C1&*NC(*)=O&*C1CC1^*F&&&&
*C&*O*&*C1=C(*)C(*)=C(*)C(*)=C1&*F&&*C1=NCCO1&*C&*F&&
COC1=CC2=C(C3=CN=C4C(N)=NC=NC4=C3)C(F)=CC=C2C(C)=C1O&&&
*C&*C*&*C*&*C*&*C*&*C*&*C*&*C*&*NS(*)(=O)=O&*C*&*C(*)*&*NC(*)=O&*C(*)*^*C(=O)N(*)*^*C*&*C&*C1=C[NH]C2=CC=CC=C12^*NC(=O)O*&*C
COC1=CC(CSC2=NN=C(C3=CC=C(NC(=O)CC4=CC=C(Cl)C=C4)C=C3)O2)=CC(OC)=C1OC&&&
*CC&*O*&*C(=O)c1cc(N*)ccc1O*&*C(=O)CC&&*C*^*NC(=S)N*&*Cc1ccc(C(C)(C)C)cc1&&&
O=C(O)CN1CCC(N(CC2CC2)C(=O)NC2=CC=C(F)C(C(F)(F)F)=C2)CC1&&&
COC1=CC(CN2CCC2(C)C(=O)NCC2=CC(C(F)(F)F)=CC(C(F)(F)F)=C2)=CC=C1NC(=O)C1=CC=C2[NH]C=NC2=C1&&&
*C&*C1=CSC(N2CCCN3C(=NC(*)=CC3=O)C2)=N1&*C*&*N1CCCC1=O&&&
*N(C)C&*CC*&*N*&*C(=O)c1ccc(C*)o1&*Oc1cccc(N*)c1&*C(*)=O&*N1CCCCC1&&&
*CCC&*C1=CC=C(C2=NN3C(=NN=C3C3=CC=CC=C3*)SC2)C=C1&*OC&&&
*C1=C(C=NNC(=O)C2=CN=CC=N2)C(*)=CC=C1&*F&&*Cl&&
*CC=C&*Nc1cncc(C(*)=O)c1C&*Nc1cccc(Cl)c1C&&&
*C&*C*&*C1=CC=C(*)C=C1&*C(=O)N(*)CC&*C(*)*&*N&&*C*^*C(N)=O&&&
*=CCCCCCCCC&*=CCCCCCCCC*&*OP(=O)(O*)O*&*CCCn1cc(C)c(=O)n(C(C)C)c1=O&&*CC*^*N1CCCCC1&&&
*C&*C1=CC(*)=C2CC(=O)N(*)C2=C1&*C&&*C1CCN(*)CC1^*C*&*C1=CN=C(*)N=C1&*C(*)(C)C&*C&&&
CCOC(=O)C1=C(C)N(C)C(C)=C1S(=O)(=O)N1CCC(C(=O)NCC2=CC=CC(F)=C2)CC1&&&
*OCC&*C1=CC=C(N2CC(*)C2)C=C1&*NC(C)=O&&&
*OC&*C1=CC=C2[NH]C(*)=C(CCNC3=CC=CC(*)=C3*)C2=C1&*C&&*Cl&*C&&
CC1=NN(C2=CC=CC=C2)C2=NC(C3=CC=C(NS(=O)(=O)C4=CC=CC=C4C4=CC=C(F)O4)C=C3)=CC(C(=O)NCCC(O)CO)=C12&&&
*N1CCCC2(CCNCC2)C1=O&*Cc1ccc(F)cc1Cl&&&
*C(=O)OC&*C1=C(*)C=C2C(=C1)C=C(CC(=O)NC1=CC=C3CCNCC3=C1)C1=C2OC2=CC(*)=CC=C21&*OC&&*OC&&
*C1=CC=C(NC(=O)CN(CC2CCCO2)C(=O)CNS(=O)(=O)C2=CC=CS2)C(*)=C1&*F&&*F&&
*C(=O)c1cn(CC)c2ncc([N+](=O)[O-])cc2c1=O&*N*&*C1CCCCC1&&&
*C&*C*&*C*&*C*&*C*&*C1=CC=C(*)C=C1&*C1=CC=C(*)C=C1&*NC(*)=O&*C1CSC2(*)CCC(=O)N12&*C&&&
*C&*C1=CCC(*)CC=C2C(CC3=CC=CC=C3)=CC(*)CC2(*)C1&*OCC(=O)O&&*C(C)C&*CC(C)N&&
*C(*)=O&*N*&*CC(F)(F)F^*Nc1nc(Cc2cccnc2)c(CC(F)(F)F)s1&&&&
*CCCC&*Oc1cc(F)c(-n2nc(C)c3c(C)ccnc32)cc1C(*)=O&*N*&*C(C)C&&&
*NC(=O)C(F)(F)F&*C1=CC(CN2CCCC(*)C2)=C(*)C(CN2CCCC2)=C1&*C(F)(F)F&&*Cl&&
*N1C=CC(=O)[NH]C1=O&*C*&*C*&*C*&*O*&*C*&*C1=CC=CC(*)=C1&*O*&*C(*)F&*F&&&
*C(=O)CCc1cnn(-c2ccccc2)c1C&*N1CCc2c([nH]c3ccccc23)C1c1ccsc1&&&
*C&*C*&*NC(=O)C1=N[NH]C=C1*&*NC(*)=O&*C1CCN(*)CC1&*C*&*C1=CC=CC=C1&&&
*C1=CC=C(CNC(=O)C2=CC=C3C(=C2)C(=O)N(CC2=CC=CC=C2)C(=O)N3CC2=CC=CC=C2)C=C1&*F&&&
CCOC(=O)C1=CC=C(NC(=O)C2=C(Cl)C3=C(C)C=CC(O)=C3S2)C=C1&&&
*C(C)c1ccc(F)c(C)c1&*N*&*C(=O)C*&*C1C(=O)Nc2ccccc2S1=O&&&
*NC1CC(C)(C)Oc2ccc(F)cc21&*C(=O)C*&*N1C(=O)C=CC1=O&&&
*C&*C(*)C&*C1CCC2(*)C(CCC3(*)C2CC=C2C4CC(*)(C)CCC4(*)CCC23*)C1(*)C&*OC(*)=O&*C1OC(*)C(*)C(*)C1*^*C^*C*&&*C^*O^*OC(=O)O*&*
*C&*C(*)(*)C&*C*&*O^*NC(*)=O&&*C1=CN=C(NC2=NC=C(*)N=C2)C(*)=C1&*C(*)(F)F&*F^*C#C*&&*C1=CC=NC(*)=C1&*F&&&
*C(C)C(*)*&*Oc1ccc(F)cc1&&*Oc1ccc(Cl)cc1&*C1COC1&&
*C=C&*C*&*C1=CC=C(*)C(*)=C1&*O*&*C1=CC=C(*)C=C1^*O^*C(*)=O&&&*C&&&
CCCCCCCCCC(=O)C(=O)NCCCCNC(=O)C(CCCC)(CCCCCCCCC)CC(=O)O&&&
*C&*C1=CC=C2C(=C1)C(*)=C(*)N2*&*C1=CC(=O)N(*)C=C1&*C1=NOC(*)=N1^*C^*C1(*)CCCC1&&*C*^*O&*C1=C(*)C(*)=CC=C1&&&*F&&*F&&
O=C1CC2=CC=CC=C2CN1CCCN1CCC(C(C2=CC=CC=C2)C2=CC=CC=C2Cl)CC1&&&
*C(=O)c1ccc(C(C)(C)C)cc1&*N*&*CC*&*N1CCN(c2ccc([N+](=O)[O-])cc2)CC1&&&
*C&*OC(*)=O&*C1=CC2=C(OC(*)=C2)C2=C(*)C=CC=C12&*OC(*)=O&*C^*NC(*)=O&&*C*&*C*&*C(=O)O&&&
NC(=NOC(=O)COC1=CC=C(Br)C=C1)C1=CC=CN=C1&&&
CC(C)N1CCN(C(=O)CC2(C)C(C(=O)O)CC=C3C2CCC(O)C3(C)CC=C2CCOC2=O)C2=CC=CC=C21&&&
CCOC(=O)C1=C(C)[NH]C(C(=O)COC2=CC=CC=C2C=C2SC(=S)NC2=O)=C1C&&&
*F&*C1=CC=C(NC2=NC(C3=CC=CC=C3)=NC3=CC=CC=C23)C=C1&&&
CN(CC(F)(F)F)S(=O)(=O)C1=CC=C(C(=O)NC(=S)NC2=CC=C(F)C=C2F)C=C1&&&
*C&*C*&*C*&*C*&*N(*)*&*C*&*C*^*C1=CC=C(*)C(*)=C1^*C*&*C(*)(*)C(F)(F)F&*O&*O^*Cl&&&*C(*)(F)F&&*F&&&
*NC(C)=O&*C1=CC=CC(C2=CC(*)=NN2C2=CC=C(*)C=C2)=C1&*C(F)(F)F&&*[N-][N+]#N&&
*C&*C1=CN(*)C(=O)[NH]C1=O&*C1CC(*)C(*)O1&*O&&*C*^*O&&&
CSC1=CC=CC=C1CN1CCC2(SCCC3=C2SC=C3)C(O)C1&&&
*C&*C1=CC=C(C2=NC(C3CCN(C(=O)C4=CC=C(*)O4)CC3)=NO2)C=C1&*Cl&&&
*C&*O*&*C1=CC=C(*)C=C1&*C1=CC=C(*)C=C1&*C*&*N(*)S(*)(=O)=O&*C1=CC=C(*)C=C1&*N*^*C1=CC=C(*)C=C1^*C*&*C1=CC=CC=C1&*C*&&&*N1
CCC1=CC=C(C=CC(=O)N(CCC2=CC=CC=C2C2=CC=CC=C2)C2=CC=CC=C2)C=C1&&&
N#CC1=CC=CC=C1CSCCN1CCCC1&&&
*S(=O)(=O)c1sc(C)nc1C&*Nc1ccc2c(c1)C(C(*)=O)=C(C)N2*&*N1Cc2ccccc2CC1*&*C(*)=O^*Cc1ccccc1^*Nc1ccccc1&&&&&
CC(C)N1CCCC1CCNC(=O)C1=CN(C)C2=CC=C(S(=O)(=O)N3CCCCC3)C=C2C1=O&&&
*C&*NC(*)=O&*C1=CC=CC(*)=C1&*C1=CC(=O)C2=CC=CC=C2O1&&&
*C&*O*&*C1=CC=C(*)C=C1&*C(=O)N1CCN(C2=NC3=CC(*)=CC=C3N(*)C3=CSC=C23)CC1&*Cl&&*C1=CN=NO1&&
*C&*C1=C(*)C(=O)C(Br)=C(*)C1=O&*Br&&*C*^*C*&*C*&*C*&*C*&*CCCCC*&*C*&*C*&*C*&*C*&*C*&*C*&*C*&*C1=CC(=O)C(*)=C(*)C1=O&*Br&&*O&
COC1=NC2=C(C(OC)=C1Cl)C(=O)[NH]N2CC1CCCCC1&&&
*C&*C1=C(*)C(=O)OC(*)C1&*C&&*C(=O)NC1=NC=CS1&&
*C&*C1=CC2=C(C=C1NC(=O)C1=CC=CC=C1)N(*)C=N2&*C&&&
*C&*C(*)C&*C*&*C(*)*&*NC(*)=O&*C(*)*^*NC(*)=O^*NC(*)=O&*C*&*C1=CN(*)C2=C(*)C=CC=C12^*C(*)C^*C*&*C&*C&*N1CCN(*)CC1&&*C(=O)
*CC(C)C&*C(CC1=CN(*)C2=CC=CC=C12)NC(=O)C(*)NC(=O)C(*)NC(=O)C(*)NC(=O)OCC1=CC=CC=C1&*CC(C)C&&*CC(C)C&*C(=O)O&*CC(C)C&&
O=C(CN1CCCN(CC2=CC=CC(Cl)=C2)S1(=O)=O)NCC1=CC=CN=C1&&&
*N&*C*&*C*&*C*&*C*&*C(*)*&*O&&*NC(*)=O^*C(*)*&*C*&*C*^*NC(*)=O^*C*&*C1=CC2=C3C(=C1)C(=O)C(=O)C=CC3=CC=C2&*C*&&&*C(N)=O&&&
*SCC(O)(P(=O)(O)O)P(=O)(O)O&*C1=NC=CS1&&&
*CCCCC&*C1=C(*)C=C2C(*)=C(C(=O)NC3=C(*)C=CC4=CC(*)=C(*)C=C34)[NH]C2=C1&*CC&&*OC&*O&*OC&*O&&
*C&*C1=CC=C(N2C(=O)CC(*)(*)C2=O)C=C1&*C&&*C#N&&
*CC(=O)OCC&*C1=NC(N2N=C(*)C3=C2CN(*)CC3)=CC=C1&*C&&*F&&
*N1C(=O)CC2(CCCC2)CC1=O&*C*&*C*&*OC1=NC=CN=C1*&*[N+](=O)[O-]&&&
COC1=CC=C(C2=NC3=CC=C(C)C=C3C(=O)O2)C=C1OC&&&
*N1C=C2C(=NC3=CC=CC=C3C2=O)C2=CC=CC=C21&*C*&*C*&*C*&*N1CCN(*)CC1&*C1=CC=C(*)C=C1&*[N+](=O)[O-]&&&
*C&*C*&*N(*)CC&*C*&*C1=CC=C(*)C=C1&*C=C1CCCC(=CC2=CC=C(C(C)=NCC3=CC=C(N(CC)CC)C(OC)=C3)C=C2OC)C1=O&&&
CC(=CCCC1(C)OC2=C(OC(C)(C)C=C2)C1O)CCC=C(C)CCC=C(C)CCC1=C(C)OC(=O)C1&&&
CN1C=C[N+](CC2=CC=CC(C3=CC=CC=C3)=C2)=C1&&&
*N(C)C&*CC#CCc1ccc(Cl)cc1&&&
*C&*C1=CC=C2C3=C4C(=O)NC(=O)C4=C4[NH]C5=CC(*)=CC=C5C4=C3N(*)C2=C1&*S*&*C*^*C^*C*&&&*N(*)C&*C&&&
CSCC(C)C(=O)NC1=NN(CC2=CC=CC=C2)C(C)=C1&&&
*C&*O*&*C1=CC(*)=CC(*)=C1&*O*&*C^*SC1=NC(*)C(*)=C(*)N1&&*C&&*C*^*C(*)=O^*C=NO^*C&&&&&
*C(N)=O&*C1=CC(CNC(=O)NC2CCC(*)CC2)=CC=C1&*F&&&
CCOC1=CC=CC=C1NC(=O)C1=CSC2=C1CCCC2&&&
*N(C)C&*Cc1cc(C(F)(F)F)cc(S(N)(=O)=O)c1&&&
CC1(CC2=CC=CC=C2)C(=O)NC2=CC=C(C3=CC=C(C(=O)O)C=C3)C=C2N2C1=NC1=CC=C(Br)C=C12&&&
*C1=CC=C(CCC(=O)NC2=CC=C(N3CCCCC3)C=C2)C=C1&*[N+](=O)[O-]&&&
*Cl&*C1=CC=C(N2C=C(C3=N[NH]N=N3)C(C3=CC=C(*)C(*)=C3)=N2)C=C1&*Cl&&*Br&&
COC(=O)NC1=CC=C2N=CC(C#N)=C(NC3=CC=CC(Br)=C3)C2=C1&&&
*Oc1ccc([N+](=O)[O-])cc1&*C1Cc2c(n(Cc3ccccc3)c3ccccc23)CC1*&*N1CCCC1&&&
*C1=CC=C(N2CCN(CC(*)COC3=CC=C(C4(C5=CC=CC=C5)CC4)C=C3)CC2)C(*)=C1&*O&&*Cl&*Cl&&
*C&*O*&*C1=CC=C(*)C(*)=C1&*Cl&&*NC(*)=O^*C*&*SC1=NC(=O)N(*)C2=C1CCC2&*C*&*C*&*N1CCOCC1&&&
*C&*C1=CC(*)=CC(SC2=C(*)[NH]C3=NC(*)=NC(*)=C23)=C1&*N&&*C&*Cl&*Br&&
*Nc1ccc(OC)cc1OC&*C(=O)c1cc(-c2ccco2)[nH]n1&&&
O=C(C1=CC=CC=C1)C1=CC2=C(C=C1O)OC(C(=O)C1=CC=C(Cl)C=C1)=CC2=O&&&
*NC(*)=O&*C1=CC=NC=C1&&*C1=CC=CS1&&
*C&*O*&*C1=CC=C2C(*)=CC=C(*)C2=N1&*[N+](=O)[O-]&&*C1(*)CCOCC1^*O&&&
*C&*C(*)*&*NC(=O)N*&*C1=CC=C(*)C=C1^*C1=CC=C(*)C=C1^*C*&*NC(=O)N*&*C1=CC=CC=C1&*C(*)C1=CC=CC=C1&&&*C1=CC=CC=C1&&&
*C&*O*&*C1=CC=C2C(=C1)NC(=O)CN(*)C2*&*C*&*C*^*NC(*)=O^*C1=C[NH]C2=CC=CC=C12&*C1CCCCCC1&&&&&
*CNC(CC)CO&*C1=CC=C(C2=NC(*)=CC=N2)C(*)=C1&*Cl&&*Cl&&
CC1=CC(Cl)=CC=C1NS(=O)(=O)C1=CC=C2[NH]C=C(C(=O)N3CCN(C)CC3)C(=O)C2=C1&&&
COC1=CC=C(CC2=CC(C)=NC(NCC3=CC=CN=C3)=N2)C=C1OC&&&
*NC(=O)NCC1=CC=CC=C1&*C*&*C*&*C*&*C*&*C*&*CCCC*&*N*&*C*&*C1=CC=CC=C1&&&
*CCC&*Oc1ccc(C(*)=O)cc1&*C1CCCN(*)C1&*Cc1cnn(C)c1&&&
COC1=CC(C=CC2=NC3=CC=CC=C3N=C2C)=CC=C1OCCCCN(C)C1=CC=CC=C1&&&
*C#N&*C1=CC=C(OC2=CC=C(S(=O)(=O)NC3=NC=NS3)C=C2*)C(C2=CC=NN2C2CCN(C3CCNCC3)CC2)=C1&*C(F)(F)F&&&
*OCCCC&*C1=CC=C(C2=CN=C3C(*)=NC4=C(CCNC4=O)C3=N2)C=C1&*C(C)(C)C&&&
*C(=N)N&*C1=CC=C(*)C=C1&*C1=CN(*)N=N1&*C1OC(*)C(*)C1*&*C*&*O^*O&&&*O&&
*C&*C1=NN(C2=CC=CC=C2)C(OC2=COC3=CC=CC=C23)=C1*&*C=O&&&
*C&*C*&*C*&*C*&*C1=C(*)N(*)C(*)=N1&*Cl&&*C*^*OP(=O)(O*)O*^*C*^*C*&*C1=CC=CC=C1&*C1=CC=CC=C1^*C1=CC=C2OCCOC2=C1&&&&&&
*Cl&*C1=CC=C(*)C=C1&*C*&*N1CCC2(CC1)OOC1(O2)C2CC3CC(C2)CC1C3&&&
*C(=O)c1cc(Oc2ccc(Cl)cc2)ccn1&*Nc1cccc(Cl)c1&&&
*C&*O*&*C1=CC=C(*)C=C1&*O*&*C1=C[NH]C(*)=C1&*NC(*)=O&*C1COC2=C(C=CC=C2*)C1&*C*&*C1CCCN1*&*C&&&
CCC1=CC2=NC(=O)N(CCCCNS(=O)(=O)C3=CC=C(OC)C=C3)C(O)=C2C=C1C&&&
*Cc1cc(OC)ccc1OC&*N*&*C(=O)C*&*SC1=Nc2ccccc2C2=NC(*)C(=O)N12&*Cc1ccccc1&&&
C1=CC=C(C2=CCC3CCCCC(NCCCNCC4CCCCC4)C23)C=C1&&&
*C&*N(*)C&*C(=O)N1CCC2=CC(*)=CC=C21&*C(*)*&*C*&*C1=CC=CC=C1^*NC(*)=O&&*C(*)(C)C&*C&&&
*Nc1cc(Cl)ccc1OC&*S(=O)(=O)c1cc2c(cc1C)C(C)(C)CCC2(C)C&&&
CC(C)NC1=NC(C#N)=NC2=C1N=CN2C1C(O)C(O)C2CC21&&&
*NC(*)=O&*C*&*C1=C(*)C(=O)N(*)C1^*C1=CC=NC=C1^*NC(*)=O&&&*C*^*C1=CC=CC(*)=C1^*C1=CC=CC=C1&*[N+](=O)[O-]&&&&&
*C1COC(=O)C1=C1OC23OC4CC(C(=C)C2C2=CC=CC=C23)C1(*)C4*&*C&&*O&*OC(*)=O^*C=C*&*C1=CC=CC(*)=C1&*F&&&
*C=C&*C*&*C1=C2C(=O)N(*)CCC2=CC=C1&*NC(*)=O&*C1=CC=CC(*)=C1&*Cl&&&
*Nc1cc(-n2nc(C)cc2C)nc(-c2ccccc2C)n1&*C(=O)C*&*N1CCCCC1&&&
*C&*N=C(CNC(=O)C1=C(NC(=O)CNC(=O)OCC2=CC=CC=C2)C(*)=NN1*)C1=CC=CS1&*CCO&&*C&&
*Nc1cc(C)no1&*C(=O)c1ccc(S(*)(=O)=O)cc1&*N(*)*&*C1CCCCC1&&*C1CCCCC1&&
*CC(=O)O&*C1=CC=C2C(=O)N(C3=CC=CC=C3)C(=O)C2=C1&&&
*COCCCC&*N1CCNCCNCCN(*)CCNCCNCC1&*CCCCC&&&
NC(CC(=O)NC1=CC=CC(C(F)(F)F)=C1)C(=O)N1CCCC1C(=O)O&&&
*=C1CCCc2c1nc1nc(N)nc(N)c1c2-c1ccccc1&*=Cc1ccccc1&&&
*CC(c1ccccc1)n1cccn1&*N*&*C1CCN(*)CC1&*CCc1ccccc1&&&
CCN(CC)N=NC1=CC=C(C(=O)NC2=CC=CC=C2C(=O)NC2=CC=CC=C2N)C=C1[N+](=O)[O-]&&&
*C1=NC2=CC=CC=C2C(=O)N1*&*C1=CC=C(*)C=C1&*F^*C1=CC=CC(*)=C1&&*C(*)(F)F&*F&&&
*C&*NC(*)=O&*C1=C2C=CC=C3C(=O)N(*)C(=C32)C=C1&*C*&*C*&*C*&*C*&*C*&*C(*)*&*N&&*N&&
*OC&*C1=CC=C(NCC2=CC(*)=C(*)C(*)=C2)C=C1&*S(N)(=O)=O&&*OCC(=O)O&*OCC(=O)O&&
*OC(=O)N1C(=O)N(C(=O)N(*)*)C2=CC=CC=C21&*C*&*C*^*C*^*C*&*C1=CC=CC=C1^*C*^*N1CCC(*)(*)C1&&&*C*&*O&*C*&&*C1=CC=C(*)C=C1^*N1
*O&*C1=CC=C(*)C=C1&*C1=CC=C(*)C(*)=C1&*C1=CC=C(*)C=C1&*O^*C*&&*C*&*C1=CC=C(*)C=C1&*O&&&
C1=CN2C(C(F)(F)F)=NN=C2C(C2=NC(C3CC3)=NO2)=C1&&&
CCN(C)C(=O)OC1=CC=C(C2=CN=C3C=CC=CN23)C=C1&&&
O=C(NCC1=NC2=CC=CC=C2C(=O)N1C1=CC=CC=C1)C1CCCCC1&&&
*N(C)C&*CC*&*Oc1ccnc2c1cnn2C1CCCCC1&&&
*Nc1nc(Cl)nc(Nc2ccc(Cl)cc2)n1&*Cc1ccc(F)c(C*)c1&*N1CCN(c2nc(Cl)nc(Nc3ccc(Cl)cc3)n2)CC1&&&
CN1C=NC=C1C(OCC1=CC=C(C#N)C=C1C#N)C1=CC=C(C#N)C(C2=CC=C(C(F)(F)F)C=C2)=C1&&&
CCC(C)C1(C(=O)NC(CC2=CC(F)=C(F)C=C2F)C(=O)NC(CNC(=O)OCC2=CC=CC=N2)C(C)C)CCCC1&&&
*OC&*C1=CC=C(C2=NN3C(C4=CC(*)=C(*)C(*)=C4)=CN=C3[NH]2)C=C1&*OC&&*OC&*OC&&
*NC(*)C(=O)OC(C)(C)C&*C(CC1=CC=CC=C1)NC(=O)CNC(=O)C(*)NC(=O)C(*)NC(=O)OCC1=CC=CC=C1&*CCC(N)=O&&*C(=O)O&*C(C)(C)C&&
*C&*C1=C2C(=NC(N3CCC(N4CCCCC4*)CC3)=N1)N=C(N1CCN(*)CC1)N2CC1=CC=CC=C1&*C&&*N&&
*C(C)c1cccc(OC)c1OC&*N*&*C(=O)c1coc(-c2ccccc2)n1&&&
*C1COc2nc([N+](=O)[O-])cn2C1&*O*&*Cc1ccc(-c2ccc(C#Cc3ccc(C(F)(F)F)cc3)nc2)cc1&&&
*CCCCC&*C1=CC=C(C2=CC=C(*)C=C2*)C=C1&*C(=O)NCCN(CC)CC&&*OC&&
*C1=CC=CC=C1S(=O)(=O)NCC1(C2=CC=CC=C2)CCN(C2=CC=CC=C2)CC1&*Cl&&&
NC1=NC(=O)C2=C(CCCC2)[NH]1&&&
*OC&*C1=CC=CC(C2=NC(=O)C3=C([NH]2)C(*)=NN3CC2=CC=CC=C2)=C1&*C&&&
*CC&*O*&*C(=O)CCCC*&*N1c2ccccc2CCCc2cc(Cl)ccc21&&&
CCOC(=O)NC(=S)NNC(=O)C1=CC(Cl)=CC=C1O&&&
*=Cc1cn(C)c2ccccc12&*=C1C(=O)Nc2ccc(S(*)(=O)=O)cc21&*Nc1ncccc1C#N&&&
*Nc1ccc(C)cc1C&*C(*)=O&*N*&*C*&*C1OC(n2cnc3c(N)ncnc32)C(C)(O)C1O&&&
*C&*N(*)C&*C*&*C*&*C1=CC=CC2=CC=C(*)C=C12&*I&&&
*C(=O)c1cc(CCCCCC)nn1-c1ccccc1&*N1CCCC1*&*C(*)=O&*N*&*C(CCCCN)C(=O)C(F)(F)F&&&
*C&*C*&*N(CC)S(*)(=O)=O&*C1=CC=CC(*)=C1&*NC(*)=O&*C*&*C1=NC=C[NH]1&&&
COC1=CC=C(CCNC(=O)C2CCC(CN=C3C(N4CCC(C)CC4)=C(O)C3=O)CC2)C=C1OC&&&
*C&*C1=CC=C(C2=NN(*)C(=O)C3=CC=CC=C23)C=C1NC(=O)C1=CC2=CC=CC=C2O1&*CC(C)(C)N&&&
*C&*C*&*O*&*C1=CC2=C(C=C1*)C(*)N(*)CC2&*O*&*C^*C*&&*C1=CC=C(*)C=C1^*C1=CC=C(*)C=C1^*Cl&*NC(*)=O&&&*C=C*&*C*&*O*&*C&&&
*NC&*C1=CC=C(NC2=C3C=C(OCCCCCCCC(=O)NC4=CC=C(C5=C6N=C(*)C=C(*)C6=CC(*)=C5)C=C4)C(*)=CC3=NC=N2)C=C1&*C&&*Br&*F&*Cl&&
CCN(CC)CC1=CC(OC2=C(F)C(F)=C(NS(C)(=O)=O)C(F)=C2F)=CC=C1C(C)C&&&
*CC&*N*&*C*&*C1CCN(c2nc3c(C)cc(C)cc3s2)CC1&&&
*C&*C(*)C&*C*&*C1C(=O)N(*)CCS(=O)(=O)N1*&*C*&*C1=CC=C(*)C=C1^*C*^*C1=CC=C(*)C=C1&*C1=CN(*)N=N1&*C1=CC=C2OCOC2=C1&*F&&&&&
*Cc1ccc(OC)c(O*)c1&*CC(*)=O&*N*^*N(C)c1ccccc1^*C1CCCCC1&&&&&
*C#N&*C1=CC(*)=CC(NC(=O)CNS(=O)(=O)C2=CC=CC3=NSN=C23)=C1&*C(F)(F)F&&&
CCCCCCC1=CC(OC(C)=O)=CC(OC(C)=O)=C1C(=O)OC&&&
*CC(O)c1ccnc2c(C)ccc(OC)c12&*N1CCC(*)CC1&*N*&*C(C=*)Cc1ccc(F)cc1&*=Cc1ccc(F)c(F)c1&&&
*Sc1ccc(C(=O)O)cn1&*Cc1nc2ccccc2s1&&&
*Oc1ccc(C)cc1&*CC(*)=O&*N*&*C1CC(=O)N(c2cccc(Cl)c2)C1&&&
*N(*)c1ccc(OC)cc1&*CC(*)=O&*N*^*S(=O)(=O)c1c(C)noc1C^*C*&&&*C1CCCO1&&&
*Nc1cc(C)nc2ccccc12&*C(*)=O&*N1CCC(*)CC1&*Oc1cccnc1C&&&
CC1=NN(C2=CC=C(C(=O)NCCC3=CC=CC=C3)C=C2)C=C1C(N)=O&&&
*C&*C(=O)N1CCN(*)CC1&*C1=CC=C(*)C=C1&*C1=CC=C(*)N=C1&*NC(*)=O&*C(*)*&*C&&*C1=CC=C(*)C=C1^*O*&*C*&*C1=CC=CC=C1*&*Cl&&&
*C&*C1=CC(*)(C)NC=C1&*C*&*C*&*C*&*C*&*NC(=O)N=C(N)N&&&
*C&*NC1=NC(*)=NN1C(*)=O&*C*&*C1=CC=CC=C1*^*C*^*O*&*C*&*C&*C*&&&*C1=CC=CC=C1&&&
*C1=C(C2CCCCC2)C2=CC=CC=C2[NH]1&*CCO&&&
*N1CCN(c2ccc3c(c2)OCC2(O)CCCC32)CC1&*CCc1ccc(-c2ccncc2)cc1&&&
*=Cc1cc(C(C)(C)C)c(O)c(C(C)(C)C)c1&*=C(n1ccnc1)C(O)C(F)(F)F&&&
O=[N+]([O-])C1=CC=C(SCC2=NC3=CC=CC=C3[NH]2)N=C1&&&
*C&*O*&*C*&*C*&*C1CC2CSC(N)=NC2(*)CO1&*C1=CC=C(*)C=C1&*F&&&
*CC(C)C&*C1=CC=C(C=C2CNCC(=CC3=CC=C(*)C=C3)C2=O)C=C1&*C(C(C)C)C(C)C&&&
*NCCCCN&*C1=CC=C(*)C2=C1C(=O)C1=CC=CC=C1C2=O&*NCCCCN&&&
*C1=CC=C(*)C(C(=O)OC2=CC=C(C=CC(=O)OC3=CC=CC(CN4C=CC5=CC(*)=CC=C54)=C3)C=C2*)=C1&*Cl&&*O&*Cl&*O&&
*C(N)=O&*C1=CC=CC=C1*&*O*&*C*&*C1=CC(=O)N2C=CC=CC2=N1&&&
*Nc1sccc1C(N)=O&*C(=O)C*&*O*&*C(=O)C=*&*=Cc1ccco1&&&
CC(C)(C)NC(=O)NS(=O)(=O)C1=CC=C(N2N=C(C3=CC=CC=C3)C=C2C2=CC=CC=C2)C=C1&&&
*C(=O)O&*C1=CN(*)C2=C(C=CC=C2*)C1*&*C*&*C1=CC=C2OCOC2=C1^*C*&&*C1CCCCC1^*O&&&&
*CC(O)CN(CCC)CCC&*C1=CC(*)=C(*)C(*)=C1&*C(C)(C)C&&*O&*C(C)(C)C&&
*CC&*N(*)*&*C(=O)C*&*S*^*CC^*CC(*)=O&&&*Nc1ccc(Br)cc1Cl&&&
*C&*C*&*O*&*C1=CC=CC=C1*&*NC(*)=O&*C*&*C*&*NC(*)=O&*C*&*C*&*C(*)*&*C1=CC=CC=C1&&*C1=CC=CC=C1&&
*NC1=NC2=C(C(=O)N(N=C(N)N(*)C)C=C2)N1*&*C*&*C1=CC=C(*)C=C1^*C*^*O&*C1=CC=C(*)C=C1^*C*&&*NC(=O)O*&*C1=CC=C(*)C=C1&*C*&*C(*
*Nc1cccc(SC)c1&*C(=O)c1cc(OC)cc(OC)c1&&&
*C&*N(*)C&*C*&*C*&*C*&*C*&*C1=CC(*)=C2C(=O)N(*)C(=O)C2=C1&*[N+](=O)[O-]&&*O&&
CN1C=NC(S(=O)(=O)NCC2=CC=C(C3=CSN=N3)S2)=C1&&&
*C1=CC=C(N(*)CC2=CC=CC=C2)C(C=NC2=CC=C(N3CCOCC3)C=C2)=C1&*CC1=CC=CC=C1&&*OC(F)(F)F&&
*C&*OC(*)=O&*C=C1NC(*)=C(*)C(*)C1*&*OC(*)=O&*C*^*C^*C*&&*OC(*)=O^*N(*)C(C)(C)C&*C^*C1=CC=CC(*)=C1*^*C&&&*Cl&&&&*Cl&&
*C&*C1=CC=C(*)C=C1&*C(=O)N1CCN(*)CC1&*C*&*OC1=NC=NC2=C1C=NC1=CC=CC=C12&&&
*C(C)(C)CC&*C1=CC(C2=CC=CC=C2)=NC2=CC3=C(C=C12)CCC4C(*)(*)COC34*&*C&&*C&*C&&
*O&*C(*)*&*C*&*N*^*C*^*C*&*O*&*C1=CC=CC2=C1C=CC1=CC=CC=C12&*C1=CC=CC2=C1C1=CC=CC=C1[NH]2&&&&&
*C&*C1=C(*)C2=CC=CC=C2O1&*C1=NN(C2=NC(*)=CS2)C(*)C1*&*C1=CC=CC=C1&&*C1=CC=CO1&*C1=NN=C(*)O1^*C1=CC=CC=C1&&&
CC(C)N1C=C(C(=O)C2=CN=CC(NC(=O)CCN)=C2)C2=CN=CN=C21&&&
*C&*O*&*C1=CC=CC=C1*&*C*&*O*&*C1=CC=C(*)C=C1&*C*&*N(*)*&*C*&*C1=CC=CC=C1^*C(*)*&&*C&&*C1=NOC(*)=N1^*C*&*O*&*C1=CC=CC=C1&&
*NCC&*C1=NC(N2CCC3CCC(C2)O3)=NC2=C1CCNCC2&&&
CCC1=NC2=CC=C3N=C(C)SC3=C2C(=O)O1&&&
*C&*NC(*)=O&*C(*)*&*C*&*C1=C[NH]C2=CC=CC=C12^*C(=O)N1CCN(C(*)=O)CC1&&*C(*)*&*C*&*C(*)C^*NC(=O)N*^*C&*C1=CC(*)=CC(*)=C1&&&*Cl&
*S(=O)(=O)c1ccccc1&*N1C=Cc2c(Br)cccc2C1&&&
*C&*C1=CC=C2CC3C(*)C(*)(CCN3*)C2=C1&*C1=CC=CC=C1&&*O&*C*^*C1=CC=CC=C1&&&
*CCC&*C1=CC=C2CC3C(*)C(*)(CCN3*)C2=C1&*Cl&&*C&*C&&
COC1=CC=C(CN(CCNC2=CC=NC3=C(C(N)=O)C=CC=C23)CC2=CC=CC=C2)C=C1O&&&
COC1=CC(C(C2=CC(OC)=C(OC)C(OC)=C2)C2=CC3=C(C=C2OCCO)OCO3)=C([N+](=O)[O-])C2=C1OCO2&&&
COC1=CC=C(NC2=NC=NC3=CC=C(C4=CC=CC=C4)C=C23)C=C1Cl&&&
*C&*C(*)C&*C*&*OC(*)=O&*C*&*NC(*)=O&*C(*)*&*C*&*C1=C[NH]C2=CC=CC=C12^*NC(*)=O&&*C(*)*&*C*&*OC(*)=O^*NC(*)=O^*C*&*C*&*NC(*)=O
*C&*O*&*C*&*C*&*C1=NC(*)C(*)N1*&*C1=CC=CC=C1&&*C1=CC=CC=C1&*C1=CC=CC=C1&&
*C&*C*&*C*&*C*&*C*&*C*&*C*&*C*&*C*&*C*&*C*&*C*&*C*&*C*&*O*&*C1=CC=C(*)C=C1&*C*&*N&&&
CCCCCCCCCCCC[N+](C)(CC1=CC=C(Br)C=C1)CC1=CC=C(Br)C=C1&&&
CC1(C)CCC2(C(=O)OCCCCCCO[N+](=O)[O-])CCC3(C)C(=CCC4C5(C)CCC(O)C(C)(C)C5CCC43C)C2C1&&&
*C&*O*&*C1=CC=CC=C1*&*N1CCN(*)CC1&*C1=C2C(=O)C3=C(*)[NH][NH]C3=NC2=CC=C1&*NC(*)=O&*C*&*C*&*NC(*)=O&*C&&&
*C1=NN(*)C(=O)C=C1&*C1=CC=CC=C1&&*C1=C(*)C2=CC=CC=C2[NH]1^*C1=CC=CC=C1&&&
CCOC(=O)N1CCN(C(=O)C2=CC=C3OCOC3=C2)CC1&&&
*C&*C1CCCCN1CCC(=O)NC1=CC=C2C=CC=CC2=C1&&&
*Br&*C1=CC=C(*)C=C1&*C1=NC(*)=C2C=CC=CC2=N1&*N1CCOCC1&&&
*C1CCC(C)CC1&*N(*)C&*C(*)=O&*C1(C)CCC(=O)N1*&*Cc1ccccc1Cl&&&
CC1(C)CCC2(C(=O)NC(CC3=CSC=N3)C(=O)NCC3=CC=C(OC4=C(F)C(F)=C(F)C(F)=C4F)C=C3)CCC3(C)C(=CCC4C5(C)CCC(O)C(C)(C)C5CCC43C)C2C1
O=[N+]([O-])C1=CC=C(C(O)CNCCC2=CC=CC=C2)C=C1&&&
COC1=CC=C(NS(=O)(=O)C2=CC3=C(C=C2C)NC(=O)CO3)C=C1OC&&&
*CC&*O*&*C(*)=O&*C1Cc2ccc(-c3cc4ccccc4o3)cc2CN1*&*C(=O)c1ccco1&&&
*O&*C1=CC=C2C(=C1)C1=C(C3=CC=C(*)C=C3CC1)N2C(C1=CC=C(CNC2CCCCC2)C=C1)C1=CC=C(*)C=C1&*O&&*O&&
*C&*C(*)*&*N*&*C1CCCC1^*C1=CC=C(*)C=C1&&*O&&&
*CC&*O*&*C(=O)c1cn(-c2ncnc(N(*)C)c2C#N)c2cc(-c3ccc(OC)cc3)ccc2c1=O&*C1CCNCC1&&&
*C&*C(*)*&*C(=O)NO&&*N(*)S(*)(=O)=O^*C*&*C1=CC=C(*)C=C1^*C1=CC=C(*)C=C1^*[N+](=O)[O-]&*O*&&&*C1=CC=CC=C1&&&
*C1CCC(=O)N1*&*NC(*)=O&*C(*)*^*C*^*C*&*C1=CC=CC=C1*&*C1=CC=CC=C1^*NC(*)=O^*C(*)(F)F&&&*C*&*F&*C*&&&*C*&*N1CCOCC1&&&
*CC(N)=O&*C1=C(*)C(CN2CCC(NC(=O)N3CCOCC3)CC2)=C(*)C(*)=C1&*Br&&*F&*Cl&&
COC(=O)C1=CC=C(CN2C3=NCC(C)(C)CN3C3=CC=CC=C32)C=C1&&&
*NC(=O)C(CCCCCCCCCC)CCCCCCCCC&*C1=CC=C(C2=CN=C(*)N2*)C=C1&*C(C)(C)C&&*C&&
CC1=CC=CC=C1C=CCN1C(=O)NC(C2=CC=C3C(=C2)C=NN3C)(C(F)(F)F)C1=O&&&
*C&*C1=CC(CC2CN3C(=NCC3CC3=CC=CC=C3)N2CCCC2CCC(*)CC2)=CC=C1&*C(F)(F)F&&&
CC1=CC=C(C2=C(SCC(=O)C3=C(C)[NH]C(C(=O)N4CCC5=CC=CC=C5C4)=C3)N=NN2C2=NON=C2N)C=C1&&&
*C1=CC=C(C2=C(*)C(=O)C3=C(*)C=C(*)C(CN4C=CC=C4)=C3O2)C=C1&*[N+](=O)[O-]&&*O&*O&*O&&
*=CC1(C)CCc2cc(OC)c(OC)c(C)c2O1&*=CC(=O)C1=C(O)CC(O)CC1=O&&&
O=C(C1COC2=CC=CC=C2O1)N1CCC(OC2=NC=CC=C2Cl)CC1&&&
O=C1N=C2C=CC=CC2=NN1C1=CC=C(Cl)C=C1&&&
*C(=NC(=O)C1=CC2=CC(*)=CC=C2OC1)NCC1=CC=CS1&*S&&*C(F)(F)F&&
*C&*O*&*C(=O)NC1=NC2=CC=C(*)C=C2S1&*C1=CC=C(*)C(*)=C1&*N1CCCCC1&&*[N+](=O)[O-]&&
*OC&*C(*)=O&*N*&*C1CCC(*)CC1&*CC*&*N1CCN(c2nccc3c2CCO3)CC1&&&
*C(=O)C(*)CC(N)C(=O)O&*N*&*CCc1ccccc1^*N(*)*&&*C(*)=O&*Nc1cccc(Cl)c1^*Cc1ccccc1&&&&
CCN(C=O)C1=C(C(C)C)C=C(C(C)(C)C)C=C1C(C)(C)C&&&
*OC&*C1=CC=C(N2N=C(*)C3=C(NC(=O)C4=CC=C(CN5CC(*)C5)S4)C=CC=C32)C=C1CN1CCN(*)CC1&*C&&*OC(C)C&*C&&
*OC&*CCCn1ncc2c1nc(N)n1nc(-c3ccco3)nc21&&&
CC(C)=CCCC(C)=CCOC1=CC=C2C(OC(C)(C)C(=O)OCC(COC(=O)C3=CC=C(CNC4=CC=CC=C4)C=C3)COC(=O)C3=CC=C(CNC4=CC5=NC=CC(C(C)C)=C5C=C4
CC(C)C1=NC2=C(C3=NC(=O)CN13)N(C)N=C2C1CCCCC1&&&
*CCC(=O)NCCCC&*N(C(=O)CCCCCN1C(=O)CCC1=O)C1=CC=C(CC2=CC=CC=C2)C=C1&&&
COC1=CC=C(C(=O)NC2CCCCCC2)C=C1NC1=NC=NN2C=C(C(=O)O)C(C(F)(F)F)=C12&&&
*=C1SC(c2ccc(OC)cc2)N(NC(*)=O)C1=O&*NC1=NOC(C)(C)C1&&*=Cc1ccc(Oc2ccccc2)cc1&&
*CCC&*N1CC(*)CC1=O&*C(*)=O&*N1CCN(*)CC1&*S(=O)(=O)c1ccc(CCC)cc1&&&
*OC&*C1=CC=C(CN2C(*)=C(*)C3=CC(NC(=O)CCC4=NC(*)=C(*)S4)=CC=C32)C=C1&*C&&*C&*Cl&*CC(=O)O&&
CC(C)C1=NC2=CC=CC=C2N1CC1=CC=CC=C1OC1=CC=CC=C1F&&&
CC(=O)OC1CCC2(C)C3CC(C)(N=C=S)C(O)CC3CCC2C1(C)C&&&
*C&*C*&*C*&*C*&*C1=NN(*)C(*)=C1*&*C&&*C1=CC=CC=C1*^*C(*)(F)F^*OC(=O)O*^*F&*C(*)(C)C&&&*C&&&
*CC(*)=O&*Nc1ccc(N2CCOCC2)cc1&&*Sc1nnccc1-c1ccccc1Cl&&
*NC(*)=O&*C*&*C1=NN(*)N=N1^*C*^*C1=CC=CC=C1&*C*&&&*O*&*C*&*C1=CC=CC=C1&&&
*C&*C1=CN(*)C(*)=C1&*NC(*)=O&*C1=CN(*)C(*)=C1^*NC(*)=O^*NC(*)=O&*C*&*C1=CN(*)C(*)=C1^*C^*C*&*NC(*)=O&&&*N1CCOCC1&*C*^*C&&
*N1CCCc2cc(C)c(C(=O)O)cc21&*Cc1nc(C(C)(C)C)no1&&&
COC1=CC=C(C=C2CCC(=CC3=CC=CC(O)=C3)C2=O)C=C1&&&
*C&*O*&*C1=CC=C(*)C(*)=C1&*Cl&&*N1CCN(*)CC1^*C*&*C*&*C*&*N*&*C1=CC=C(*)C(*)=C1&*NC(*)=O&*C*^*S(=O)(=O)N1CCCCC1^*C*&&&*C1=C
*CC(C)(C)C&*C1=C(*)C(C2=CC=C(*)C=C2*)N(*)C1=O&*C(C)(C)CO&&*O&*Cl&*Cl&&
CCN(CC)C(=NC1=CC=C(C2=CN=C(C3=CC=C(N=C(NC4=CC=CN=C4)N(CC)CC)C=C3OC)O2)C=C1)N(CC)CC&&&
*C&*C*&*C*&*C*&*C*&*C*&*C*&*C*&*C(*)CCC&*C*&*C*&*C*&*C*&*C*&*C*&*C*&*N(*)CCCCCCCCCCC(C)C&*C*&*C*&*P(=O)(O)O&&&
*OC&*C1=CC=C(C2=C(*)C(*)=CC3=CC=CC=C23)C=C1&*F&&*OC(CO)CO&&
*C&*C1=CC=CC=C1*&*C(*)*&*C*&*C(=O)N1CCCCC1^*N(*)C&&*C&&&
*[N+](=O)[O-]&*C1=CC=CC=C1CSC(=S)N1CCCCC1&&&
*C&*C(*)*&*NC1=NC=C(*)C(N2C(=O)OCC2*)=N1&*F^*C1=CC=C(*)C=C1&*C1=CC=C(*)C(*)=C1^*Cl&*F&&&&*C(*)(*)F^*F&&*C(*)(*)F^*F&&*C(*)
N=C(N)NCCCC(NC(=O)C1=CC=CC=C1)C(=O)NCC(=O)NC(CC1=CC=C(C(=N)N)C=C1)C(=O)NCC1=CC=CC=C1&&&
*C(C)C&*C1=CN=C(CN(*)C2CCN(CCC3=CC=CC=C3)CC2)O1&*C&&&
*F&*C(*)(F)F&*C1=CC=CC=C1*&*NC1=NC(*)=C2C=CN=CC2=N1&*N*&*C1=CC=C(*)C=C1&*Cl&&&
*C(CC(=O)N1CCN2CCCC2C1)CC1=CC=CC=C1&*O&&&
*OCC&*C1=CC(CNC2=CC=C(*)C=C2C(=O)NC2=CC=CC(*)=C2*)=CC=C1&*S(=O)(=O)NC&&*OC&*OC&&
*C1=N[NH]C(=O)[NH]1&*C*&*S*&*C1=CC=C(*)C=C1&*Cl&&&
*C(C)=O&*N1CCOCC12c1c(O)cccc1CCC1CCCCC12&&&
*O&*C*&*C1OC(*)C(*)C(*)C1*&*F&&*C*^*C=C*^*O^*C1=CC=C(*)C=C1&&*O^*Br&&&&&
*C(C(*)=O)C(C)CC&*N*&*C(Cc1ccccc1)C(N)=O^*N*&&*C(=O)C*&*N*&*C(=O)C(*)Cc1ccccc1&*N*&*C(=O)C(N)CCCCN&&&
CC1=NC=CC2=NN=C(C3=CC=C(S(=O)(=O)C4=CC=C(Cl)C=C4)C=C3)N12&&&
*OC&*C1=CC=CC=C1CNC(=O)C1=CC(CN2CCCC2)=C(*)C(*)=C1&*Cl&&*O&&
CCOC(=O)NC1=CC=C(N2N=C(C)C=C2NC(=O)NC2=CC=CC3=CC=CC=C23)C=C1&&&
*C&*C1=CC(*)(*)N(C(=O)NC2=CC=C(*)C=C2*)N=C1&*C&&*C&*Cl&*O&&
*N(C)c1c(Cc2ccccc2)ccc2c(C)cn(Cc3ccc(C(F)(F)F)cc3)c12&*CCc1ccc(C(=O)O)cc1&&&
CC(C)(N)C(=O)NC(CO)C1=NN(CC2=CC=CC(Cl)=C2)N=N1&&&
*C(=O)C(=O)C(C)(C)C&*N1Cn2cc(C(F)(F)F)nc2C1&&&
*COC(=O)NC(CC(C)C)C(=O)NC(CCCNC(=N)N)C(=O)NC(CC(C)C)C(=O)NC(CC(C)C)C(=O)NC(C(=O)NC(CCCNC(=N)N)C(=O)NC(CCCNC(=N)N)C(=O)NC(
*OC&*C(=O)c1ccc(C*)cc1&*Oc1cc(O*)ccc1C=*&*C1OC(*)C(O)C(O)C1O&*CO^*=Cc1ccccc1C(=O)O&&&&
*CNC(C)=O&*C1=CC=C2C(=C1)OCC1CCCN21&&&
N=C(N)NCCCC(NC(=O)C(CC1=C[NH]C2=CC=CC=C12)NC(=O)CCCCC1=CC=CC=C1)C(=O)NC(CC1=CC=C(O)C=C1)C(N)=O&&&
*CC&*O*&*C(=O)c1sc(-c2ccc(OC)cc2)nc1-c1ccccc1&&&
&C(C(=O)NC(CC1CCCCC1)C(=O)C(=O)NCC(=O)NC(C(=O)OCC1=CC=CC=C1)C1=CC=C(OCC2=CC=CC=C2)C=C1)NC(=O)C1CCN(CC2=CC=CC=C2)CC1&&&
*C&*C1=CC(C2=NC(*)=CN=C2)=CC=C1&*CC(C)(C)C(=O)O&&&
*C&*C*&*C*&*OC(*)=O&*C1(*)CCCN(S(*)(=O)=O)CC1&*C1=CC=C(*)C=C1&*C*^*C^*C&&&&&
*C&*C1=CC=C2C(*)=C(C3=NN=C(C4=NC(*)=CS4)O3)SC2=C1&*Cl&&*N&&
*C&*O*&*C1=CC(*)=C(*)C(*)=C1&*C(=O)N1CCN(C(*)=O)CC1&*C1CCN(S(*)(=O)=O)CC1^*O*^*C(*)C&*C^*O*^*C&&&*C&&&&&
O=C1OCC(CC2(C(O)CC3CCCCC3)CCCC2)=C1C1=CC=CC(O)=C1&&&
COC1=CC2=NN=CC(C3=CN=CN3C(C)C)=C2C=C1OC&&&
*C&*C1=CC=CC(*)=C1&*C*&*C1=C2C(*)=C(*)N(*)C2=CC=C1&*C1=CC=C(*)C=C1&*F^*S(*)(=O)=O&&*C*^*O^*C(=O)O&&&&&
*C&*C1=CC=CC(*)=C1&*C(=O)N1CCN(*)CC1&*C1=CC2=CC(*)=CC=C2O1&*C(=N)N&&&
*S(=O)(=O)c1cncc(-c2ccc3nccc(C#N)c3c2)c1&*Nc1cccc(O*)c1&*CC*&*O*&*C*&*C1CCCCN1&&&
*OCC&*C1=CC=C(C2(C3=CC=C(*)C=C3)C3=CC=C(*)C=C3OC(*)(*)C2*)C=C1&*OC&&*OC(C)C&*NS(=O)(=O)C(F)(F)F&*Cl&*Cl&&
*CC&*C1=CC=C(S(=O)(=O)NC(=S)NN=CC2=CC=C(*)S2)C=C1&*C&&&
*C#N&*C1=CC=C(*)C(*)=C1&*S(=O)(=O)NC1=NC=NS1&&*O*^*C1=CC=C(*)C(*)=C1&*F&&*C(*)(*)F^*F&&*Cl&&
C=C(C)C1CCC2(C(=O)O)CCC3(C)C(CCC4C5(C)CCC(=NO)C(C)(C)C5CCC43C)C12&&&
*C&*C1=NC2=CC=CC=C2C(=O)N1*&*C(*)*&*N&&*C*^*C(*)C&*C&&&
CCC1=NC=NC(C2=CC=C(C(=O)N3CCN4C=NC=C4C3)C(F)=C2)=C1Cl&&&
*OC&*C1=CC=C(CON2C(*)=NC3=CC=CC=C3C2=O)C=C1&*NC(C)=O&&&
*C&*NC1=NC(*)=CC(*)=C1&*C&&*C*^*C*&*C*&*C*&*N*&*C(*)*&*C&&*C*^*C*&*C1=CC=C(*)C=C1&*O&&&
*C&*C(*)*&*NC(*)=O&*C1=CC=C(*)C(*)=C1^*C1=NN=C2C(=O)N(*)C(=O)N12^*F&*C&&*F&&&&
COC1=CC=C(C=CC2=NC(C#N)=C(N3CCC(C(N)=O)CC3)O2)C=C1&&&
*N=C1C2=CC=CC=C2N=C2CCCC(=O)C21&*C1=CC=C(*)C(*)=C1&*Cl&&*Cl&&
*OC(*)=O&*C*&*C1=N[NH]C(=S)N1*^*C1=CC=CC(*)=C1^*C1=CC=CC(*)=C1&*Br&*O*&&&*C1=CC=CC=C1&&&
COC1=CC=C(OC)C2=C1C(=O)C1=CC=C(O)C=C1O2&&&
*C&*C(*)C&*C*&*C*&*C(=O)N(*)*&*C1=CC=C(*)C=C1&*N*^*C(*)*^*C*&*NC(*)=O&*C1=CC=NC=C1&*C(*)(C)C^*C1=CC=CN=C1&&*C&&&&&
*C&*C1=CN(*)N=C1&*NC(*)=O&*C1=CN2C=C(*)N=C(*)C2=C1&*C1=CN=C2[NH]N=C(*)C2=C1&*C1CC1^*C(*)(F)F&&*F&&&
*NC(=N)N&*CCC*&*C1NC(=O)CNC(=O)C(*)NC(=O)C(*)NC(=O)C(*)NC(=O)CCSSCC(N)C(*)C(=O)NCCCCCCCCCCCNC(=O)C(*)NC1=O&*C(=O)O&&*Cc1c
O=S(=O)(NC1=CC=C(C(F)(F)F)C=C1)C1=CC=C2N=C(N3CCC(O)CC3)SC2=C1&&&
O=C(COC1=CC=C(C(=O)C=CC2=CC=CC=C2F)C=C1Br)N1CCCCC1&&&
CC(C)C1=CC(=O)[NH]C2=CC(C3=CC=CC=C3N)=NN12&&&
CC1=CC=C(C2=NN=C(CN3CCN(C(=O)CC4=CC=CC=C4)CC3)O2)C=C1&&&
COC1=CC(C(=O)N2CCN(C3=CC=CC(C(F)(F)F)=C3)CC2)=CC(OC)=C1OC&&&
*C&*O*&*C1=CC(*)=C(*)C(*)=C1&*C=C*&*C(*)=O^*O*^*C1=CC(*)=C(*)C(*)=C1*&*C^*O*^*O*&&&*C&*C^*O*&&&&*C^*O*&&*C^*O*&&*C&&&
*C&*C1=C(OCC2CCC2)C=CN(CC2=CC=CC3=CC=CC=C23)C1=O&&&
*C&*O*&*C1=CC=CC=C1*&*C*&*N*&*C*&*C*&*S(=O)(=O)N1CCN(C2=NC=CC=N2)CC1&&&
*OC&*C1=CC(CN2CCN(CC3=CC=C4OCOC4=C3)CC2*)=CC(*)=C1&*CCO&&*OC&&
*N(C)c1ccc(OC)cc1&*S(=O)(=O)c1ccc(Nc2nc(C(F)(F)F)nc(N3CCOCC3)n2)cc1&&&
*C&*O*&*C1=CC=C(*)C(*)=C1&*C=NN(*)C(*)=O&*C^*O*&*C1=CC=CC=C1^*C1OC(*)C(*)C(*)C1*&&&*C*&*O^*O&&&*O&*O&&
*C&*O*&*C1=CC=C(*)C=C1&*C*&*N1N=NC2=C1C(=O)C=CC2=O&&&
*OC&*C1=CC=C2N=CC=C(C(*)C3CC4CCN3CC4*)C2=C1&*O&&*C=CC=CC=CC=CC=CC(=O)O&&
COC(=O)CC1OC2=CC=C(C(=O)O)C=C2NC1=O&&&
CCC(CC)CNC(=O)C1CCC2C(CCN2CC2=CC=CS2)O1&&&
*Nc1cc2c(cn1)[nH]c(=O)n2CC&*C(CS)C(=O)O&&&
*CC(O)C(=O)O&*C1=CC(OC2CC(*)OC(*)C2)=CC(C2=CC=CC=C2)=C1&*O&&*C(F)(F)F&&
*C(=O)NNC(*)=O&*C*&*C1=CC=C(*)C=C1^*C1=CC(*)=C(*)C(*)=C1^*[N+](=O)[O-]&*Cl&&&&*Cl&*O*^*C*&*C1=CC=CC=C1&&&
CC1=NC(C(=O)NCC2=CC=C(C(=O)N(C)CC3=CC=CC=C3)C=C2)=C(C2=CC=CC=C2)S1&&&
CC(C)CCN1C(=N)C(C(=O)NCCC2=CC=CC=C2)=CC2=C1N=C1C(CC)=CC=CN1C2=O&&&
*Nc1cccc(C)c1C&*C(=O)C*&*NC(=S)N1CCC(C)CC1&&&
*Cc1cc(=O)c(O)c(C(C)(C)C)o1&*N1CCOCC1&&&
*OC&*C1=CC=C(NN=C2C(=O)NC3=CC=C(*)C=C23)C=C1&*C#N&&&
O=C(C=CC1=CC=CC=C1[N+](=O)[O-])NCCC1=CC=C(F)C=C1&&&
*C&*N(*)C&*C(*)*&*C*&*N1C=CN=C1^*C1=CC=C(*)C=C1&&*NS(*)(=O)=O&*C&&&
CCOC1=CC(OCCCC(=O)NC2=C(C#N)C3=C(CCC3)S2)=CC=C1C&&&
*OCn1cnc2c(=O)nc(N)[nH]c21&*CCCC*&*OP(=O)(O)OP(=O)(O)OP(=O)(O)OP(=O)(O)O&&&
*C&*C*&*C*&*C*&*C*&*C*&*C*&*C*&*C*&*C*&*C*&*C*&*C*&*C*&*C*&*O*&*C*&*C1=CN(*)C(*)=C1*&*C1=CC=CC=C1&&*C*^*C*^*C^*C*&&&*OC(*
CCc1(O)C2C(OC(C)=O)C3(O)C1CC1(COC(=O)C11)C3C1(O)C(O)C2(OC(C)=O)C(=O)C2=C(OC(C)=O)C(OC(=O)C(C)=CC)C3(O)CC21&&&
*C&*C*&*C*&*C*&*C*&*C*&*C1=CC2=C(OC3=C2CN(*)CC3)C(*)=C1&*O&&*O&&
*[N+](=O)[O-]&*C1=CC=C(*)C=C1&*C*&*C1=CN(*)C(*)=N1&*[N+](=O)[O-]&&*C1=CC=C(*)C=C1^*C#C*&*C1=CC=CC=C1&&&
*C&*O*&*C1=CC=C(*)C(*)=C1&*C*&*N1CCN(*)C(=O)C1^*O*^*C1=CC=C(*)C(*)=C1&*C&*Cl&&&&*Cl&&
*C(=O)NC&*C1=C(*)C=C(NC(=O)C2=CC(C(=O)NC3=C(*)C(*)=CC=C3*)=CN=C2C2=CC=CC=C2*)C(*)=C1&*O&&*C&*S(=O)(=O)O&*C&*Cl&*C&&
CCCN1C2=C(C3=C(S2)C(=O)N(C2=CC=CC=C2OCC)C3)C2=CC(N3CCOCC3)=CC=C21&&&
*CC(*)=O&*Nc1ccc(Oc2ccccc2)cc1&&*N1CCN(*)CC1^*CC(O)c1ccc(O)c(O)c1&&&
*C&*C*&*C*&*C*&*C*&*C*&*C*&*C*&*N(*)CCCCCCCCC&*C*&*C*&*C*&*N*&*C1=CC=C(*)C2=C1SC(=S)[NH]2&*S(=O)(=O)NC1=NC=CS1&&&
*C&*O*&*C1=CC=C(*)C(*)=C1&*C*&*C*^*C1=CC=C(*)C=C1^*NC(*)=O&*C(=O)O&*C*&&&*NC(*)=O&*C1=CC(*)=C(*)C(*)=C1&*C(*)(C)C&*C^*O&&
*C&*C*&*OC(*)=O&*C1=CC=C2C(=C1)CC1(*)C3CC4=CC=C(*)C5=C4C1(CCN3*)C2O5&*O&&*O&*C*^*C1CC1&&&
CN1CCN(C(=O)C2=CC=C(C3=CN=C4C(=O)N(C)C=CN34)C=C2)CC1&&&
*C&*O*&*C1=CC=C(*)C(*)=C1&*C1=NN=C(*)N1*&*C1(*)CCCC1^*C(*)(C)C^*C1=CC=C(*)C=C1^*C^*C&*Cl&&&&&&&
*Nc1c(C)cccc1C&*C(*)=O&*Nc1ccc2c(c1)CNCC2&&&
*C(=O)c1cc(=O)c2ccc(CC)cc2o1&*N*&*C1CCN(*)CC1&*Cc1ccccc1&&&
COC1=NC=C2N=C1C(N)=NS2&&&
*C&*C1=CC(*)=C2N=C(*)C3=NN=C(*)N3C2=C1&*C(*)(F)F&*F^*C1=C(*)N(*)C(*)=C1&&*C^*C1=CC=C(*)C(*)=C1&*Cl^*O&&*Cl&*C&&&&
*OCCCC&*C1=CC=C(CN2C=NC3=C2N=CN=C3*)C(*)=C1&*Cl&&*Cl&&
*OC&*C(*)CC(O)C(=*)C&*OC&&*=CCCC(=*)C^*=CC*&*C1(C)Cc2ccc(C)cc2O1&&&
*C=C1SC(=S)N(NC(*)=O)C1=O&*C*&*O*^*C1=CC=CS1^*C1=CC=CC2=CC=CN=C12&&&&&
*C&*C(=NNC(*)=N)N1CCN(*)CC1&*C&&*C1=CC=NC2=CC=CC=C12&&
*C&*C1=CC=CN=C1NCC1=CC=C(S(=C)(=O)NC(*)C2=NC=CC=C2*)N=C1&*C&&*N&&
*C&*C*&*C1=CC=C(*)C=C1&*C(*)=O&*C*&*OC(*)=O&*C(=O)N1CCCC2=CC(*)=CC=C21&*C1=CC=CS1&&&
*C#N&*C1=CC=C(OC2=CC=C(S(=O)(=O)NC3=NC=NS3)C=C2*)C=C1C1=CC=NC=C1&*F&&&
*C&*NC(*)=O&*C*&*C1CN(*)C(=O)O1&*C1=CC=C(*)C(*)=C1&*N1CCC2(CC1)C(=O)N=CN2*&*C1=CC=CC=C1^*F&&&&
*OC&*C1=CC=C(CN(C(=O)C2=CC=C3C(=O)N(CC4=CC=CC=C4*)C(*)=NC3=C2)C2CCCC2)C=C1&*F&&*O&&
*C&*C1=NN2C(=C1)C(=O)N(*)CC2*&*C(*)C&*C^*C*&&*O*&*C1=CC=C(*)C=C1&*C(*)C&*C&&&
*CCn1nnc(-c2ccc(N)cc2)n1&*O*&*C(=O)c1ccc(Br)o1&&&
CCOC(=O)C1CCN(C(=O)CCS(=O)(=O)C2=CC=C3SCC(=O)NC3=C2)CC1&&&
*OC&*C1C(*)CC2OCC1(C)C2=O&*O*&*C(C)=O&&&
*CC&*C1CC(=O)NC(*)C(=O)NC(*)C(=O)N2CCCC2C(=O)O1&*C(C)C&&*Cc1ccc(O*)c(C)c1^*CCC*&*Oc1cccc2c1ccn2C&&&
*C(=O)O&*C1=CC=C(*)C2=NC=CC=C12&*C*&*C1=CC=CC=C1*&*Cl&&&
O=S(=O)(C1=CC=CC=C1)C1=CC=C2N=CC(Br)=C(NC3=CC=C(F)C=C3)C2=C1&&&
*C(*)=O&*Nc1nnc(C(F)(F)F)s1&&*C1CCCN1*^*Cc1ccc(Cl)cc1&&&
*CC(*)=O&*N*&*C*^*N1C(=O)C(=*)SC1=S^*C1CCCO1&*=Cc1ccc(S*)cc1&&&*CCCCC*&*N*&*S(=O)(=O)c1ccccc1Cl&&&
O=C1C2=CC=CC=C2C(=O)N1CCCN1CCN(C2=CC=CC=C2)CC1&&&
CC1=CC=C(C2=NN=C(N3CCC(N4CCCCC4)CC3)S2)O1&&&
CC(C)CCOC(=O)C1=CC(=O)[NH]C2=CC3=C(C=C12)OCO3&&&
COC(=O)NC(CC1=CC(F)=CC=C1F)C(O)NC1=CC(N2CCC(N3CCOCC3)CC2)=NC(NC2=CC=CC=C2F)=N1&&&
COC1=CC(C=CC(=O)C2=CC=C(C=CC3=CC=C(O)C=C3)C=C2)=CC=C1O&&&
*OC&*C1=CC=C(C2=C(*)C(=O)N=C(SCC(*)C3=CC=CC=C3)[NH]2)C=C1&*C#N&&*O&&
*S(=O)(=O)c1cccc(F)c1&*N*&*Cc1ccccn1&&&
N#CC1CCCC1C(NC(=O)C1CCC(N2CC3=CC=CC=C3N2)CC1)C1=CC=C(F)C=C1&&&
*C&*C*&*OC(*)=O&*C1=C(*)C2=C(CCCCC2)S1&*NC(=O)C1=NN(*)C(=O)C2=CC=CC=C12&*C&&&
*NC&*C(=O)C=*&*=Cc1cc2ccccc2n1Cc1ccc(C)cc1&&&
*C&*OC(*)=O&*C1C(=O)CC2=CCC3C(CCC4(*)C(*)(*)CCC34*)C21*&*C&&*C&*C&*C&*C1=CN(*)N=N1^*C=C*&*C1=CC=CN=C1&&&
*Nc1cccc(Br)c1C&*C(=O)C*&*S*&*CC(*)=O&*Nc1ccccc1&&&
*=CC(C)=O&*=CC=*&*=Cc1cc(Cl)oc(-c2ccc(C=*)cc2)c1&*=CC(=O)O&&&
*C&*O*&*C1=CC2=C(C=C1*)C1=C(*)C(*)=CC3=C1C(C2)N(*)CC3&*O*&*C^*O*&&*C^*O*&&*C^*C*&&*C1CC1&&&
CC1=CC=C2C(OCCN(CC3=CC=CC=C3)C3=CC=CC=C3)=CC(C)=C(C3CC3)C2=C1&&&
COC1=CC=C(OC2=CC=NC3=CC=CC(OC)=C23)C=C1OC&&&
*C(C)=O&*N*&*C1C(N)C=C(C(O)O)OC1*&*C(O)C(O)CO&&&
CCN(C(=S)NC1=CC=C(NC(=O)C2=CC=CO2)C=C1)C(C)C&&&
CCOC(=O)C=CC(CCC(N)=O)NC(=O)C(CC(=O)NCCCNC1=CC=CC=C1)NC(=O)OCC1=CC=CC=C1&&&
*C(=O)C=O&*N*&*C1CCc2ccccc2N(*)C1=O&*Cc1cc2ccccc2s1&&&
CC1NC(C(=O)NO)CC2=CC=C(C=C2)OCCCCOC2=CC=CC(=C2)CNC1=O&&&
*C&*OC(*)=O&*C1=CC=C(*)C=C1&*C(*)*&*C&&*O*^*C1=CC=C(*)C(*)=C1&*NC(*)=O&*C1=CC=C(*)C=C1^*C^*O*&&&*C&&&
*C1=C2C(=O)C3=CC(C4=NC5=CC=CC=C5[NH]4)=CC=C3N(*)C2=CC=C1&*CCCCBr&&*O&&
*C&*O*&*C1=CC=C(*)C=C1&*N1N=NC2=C1N=CN(*)C2=O&*C*&*NC(*)=O&*C1=CC=CC(*)=C1*&*C&&*C&&
CN=C(NCCC1=CC=C(O)C=C1)NS(=O)(=O)C1=CC=CC=C1&&&
*C1(C)CCCN(*)C1&*C(=O)c1ccc(C(*)=O)cc1&*N1CCCC1^*Cc1nc2ccccc2n1Cc1ccccc1&&&&
*NC(*)=O&*C*&*C*^*C*^*C1=NN(*)C2=C1CSCC2&*C*&*C1=CC=CC=C1*&*C1=CC=C(*)C=C1&*C1=CC=CC=C1&*Cl&&&&&
*C(=O)c1cc(C2CC2)c(O*)cc1F&*NS(=O)(=O)Oc1ccccc1&&*C*^*C12CC3CC(CC(C3)C1)C2&&&
*Nc1cc2nc(-c3ccc(C)cc3)cc(C(F)(F)F)n2n1&*C(*)=O&*C1CCN(c2ccc(F)cc2)CC1&&&
O=C(NCC1=CC=CC=C1)C1CCCN1C(=O)C=CC1=CC=C([N+](=O)[O-])C=C1&&&
*NC(=O)CC&*C1=CC=C(N(*)C2=NC(*)=NC3=C2C=C(*)N3CC2=CC=CC=C2*)N=C1&*F&&*C&*C&*C&&
*C&*C*&*N(CC)S(*)(=O)=O&*C1=CC(*)=C(*)C(*)=C1&*C1=NN=NN1*&*C^*O*&&*C*^*O*^*C1=CC=C(*)C=C1&*C&*F&&&&&
*Nc1nc(N)cc(Oc2ccc[nH]c2=O)n1&*C1CCCNC1&&&
*C&*C(*)*&*C1=CC=NC=C1&&*C1=NC(*)=C2N=NN(*)C2=N1^*N1CCOCC1&&*C1=CC=C2OCOC2=C1&&
*C(C)=O&*Oc1ccc(C(*)=O)cc1&*O*&*C(O)C(=O)C(F)(F)F&&&
*OC&*C1=CC=C(C(=O)OC2C=CC(=O)OC(COC3=CC=CC=C3)C2*)C=C1&*CO&&&
*C(=O)c1ccccc1&*N1CCC2(CC1)OOC1(O2)C2CCC(C2)C1*&*C(*)=O&*N1CCOCC1&&&
COC1=CC=C(SCC2CCC(NC(=O)NCCCl)CC2)C=C1OC&&&
*O&*C1=CC=C2OC(*)CC(NCC3=CC=CC=C3)C2=C1&*Cl&&&
CC1=CC=CC=C1C(=O)C1=CN=C2C=C(Br)C=CC2=C1NCC1=CC=C(CO)C=C1&&&
*CCCC&*C1=C(CCC2=NC(C3=N[NH]C(=O)O3)=CN2*)C=CC=C1C1=CC=CC=C1C1=N[NH]N=N1&*O&&&
*Oc1cc(C)ccc1C&*CCC(*)=O&*O*&*CC(=O)c1ccc(Cl)s1&&&
*C(=O)OCC&*C1=CC=C(C(=O)NCC(=O)OCC(=O)NC2=C(*)C(*)=C(*)S2)C=C1&*C&&*C&*C&&
*Cc1ccc(OC)cc1&*N1CCNC(=O)C1*&*CC(*)=O&*N*&*C1CCOCC1&&&
*C(=O)CC&*N*&*CCc1ccc(O*)c(C)c1F&*CC(C)C&&&
CC1=NN=C(CN(CC2(C(=O)N(C)C3=CC=C4OCCNC4=C3)CCC2)C2=CC=CC(Cl)=C2Cl)O1&&&
*C&*C*&*C*&*C1=NC2=C([NH]1)N(*)C(=O)N(*)C2=O&*C12CCOC1OC1COC2C1*&*O^*C*&&*C*&*C&&&
*C&*C*&*C1=CC(*)=C2C=CC=CC2=N1&*SC1=NN=C(*)N1*&*C*&*NC(*)=O^*C^*C*&&&*C1=CC=CO1&&&
*OS(N)(=O)=O&*C1=CC(NC(=O)C=CC2=CC=CC=C2*)=CC=C1&*[N+](=O)[O-]&&&
*COC&*C1=CN=C(C2=C3CN(*)C(C4=CC=CC=C4)CN3N=N2)S1&*C&&&
*=Cc1ccc(C)cc1&*=CC(=O)c1ccc(C#N)cc1&&&
*C(=O)O&*C1=C(CC2=CC=CC=C2)C(=O)C2=CC=CC=C2N1CC1=CC=C(C2=CC=CC=C2C2=N[NH]N=N2)C=C1&&&
*C&*C*&*SC1=NC2=C(C=C(*)C(*)=C2)[NH]1&*C*&*C(=O)N1CCC(*)CC1^*O^*C*&&&*C1=CC=CC=C1&&&
*C&*C*&*NC(=O)N1C(*)C(*)C(*)C1*&*C#N&&*C(=O)O&*S(*)(=O)=O^*C1=CC=C(*)C=C1^*C1=CC=C(*)C=C1^*O*&*F&*C&&&&&
CCOC(=O)C1=C(C)C2=C(N=CN3CC4=CC=CC=C4C(N23)C(=O)OCC)S1&&&
NC(=O)C1=CC([N+](=O)[O-])=CC=C1N1CCOCC1&&&
CC1=CC=C(N2CCN(CCCNC(=O)C3=CC=CN=C3N(C)C)CC2)C=C1Cl&&&
*C=C&*C1(*)CCCC2(*)C(CCC3=CC(=O)CCC32*)C1(*)*&*C&&*C&*C&*C&*O&&
*C(=O)O&*C*&*C1=CC(*)=C2NCCCC(*)NC(=O)C(*)NC(=O)C(*)NC(=O)CCCCCCNC2=C1&*C*&*C*^*[N+](=O)[O-]^*C1=CC=C(*)C=C1&&*[N+](=O)[O-]^*O&&*Br&&&
*NC&*Cc1cccc(C(F)(F)F)c1&&&
*C(=O)O&*C(CC1=CC=CC=C1)NS(=O)(=O)C1=CC(C(=O)C2=CC=CC=C2)=CC=C1N1CCN(CC2=CC=C3OCOC3=C2)CC1&&&
*C(=O)OC&*C(=NNC(=O)CSC1=CC=C(*)C=C1)SCC1=CC(*)=CS1&*C&&*Cl&&
CC1=CC=CC=C1C1=NC(C)=C2C(=O)N(C)C3=CC=CC=C3N12&&&
NCCC1=C[NH]C2=CC=C([N+](=O)[O-])C=C12&&&
*C&*C(*)(C)C&*C*&*C(*)(*)C&*C&&*NC1=NC=NC2=C1C=C(*)S2^*C1=CN=C(N)N=C1&&&
*C&*C1=CC=CC=C1NC(=S)NNC(=O)CCCOC1=CC=CC(*)=C1*&*Cl&&*Cl&&
*Cc1ccc(OC)cc1&*N1CCC(c2nc3ccccc3o2)C1&&&
*C(C)CCCC&*Oc1ccc(C=O)cc1&&&
CC1=CC=C(Cl)C=C1N1CCN(CC2=CC=CN2C2=NC3=CC(C)=CC(C)=C3O2)CC1&&&
CCN1CCN(CCCN2C(=O)C(O)=C(C(=O)C3=CC=CS3)C2C2=CC=CC(F)=C2)CC1&&&
*Cl&*C1=CC=C(C2=NC=C(COCC3=CN=C(NC4=CC=CC=C4)S3)C=N2)C(*)=C1&*Cl&&&
*C&*C1=C(*)C(*)=CC=C1&*Cl&&*NC(*)=O^*C1=C(*)N(*)N=N1&*C*&*NC(*)=O^*N^*C1=CC=C(*)C(*)=C1&&&*C&&*F&&
*N(*)c1nc2ccc(C)cc2s1&*C(=O)c1ccco1&&*CC*^*N(C)C&&&
*C(C)=O&*Nc1ccc(C(=O)O)c(Nc2ccccc2)c1&&&
*S(=O)(=O)C1(C)COP(=O)(N(C)C)N=C1N(C)C&*N1CCC(C)CC1&&&
O=C(O)C=CC1(C2=CC=CC=C2)C(=O)N(C(C2=CC=CC=C2)C2=CC=CC=C2)C2=CC=CC=C21&&&
*C(=O)c1ccc(Br)cc1&*N1CCC(*)CC1&*N1c2ccccc2Sc2ccccc21&&&
*C&*C(=O)N1CC2=CC=C(*)C=C2C1&*C1=CC(*)=C(*)S1&*S*&*C*^*C(=O)N(*)C^*C*&*C&*N1CCOCC1&&&&&
*C(*)=O&*Nc1ccc(Cl)cc1&&*N*^*C(*)c1ccccc1&*C1CC1&&&
*C&*C1=CC=C(*)C(*)=C1&*Cl&&*NC1=NC=C(*)C=C1*^*S(*)=O&*C^*Cl&&&&
OC1=CC(Br)=CC=C1CNC1=CC=C(O)C=C1&&&
*C&*C1=CC=CC=C1*&*OC(=O)N(*)*&*C1=CC=CC=C1*&*C1=CC=CC=C1^*C(*)(C)C&&*C&&&
*C(=O)N1CCC(*)(*)CC1&*C*&*C1CCCCC1^*O&&&*C*^*C1=CC=CC=C1&&&
*OC(*)=O&*C*&*O*^*C1CC(*)CC1*^*C1=CC=CC=C1*&*C*&*Cl&*C=C*^*C1=CC=CC=C1&&*Cl&&&&&
*=C(C)C&*=CCN1C(=O)C(*)(c2ccccc2)Oc2ccccc21&*C(C)C&&&
*C&*C(=O)N(*)C&*C1=CC=C(*)C(*)=C1&*C*&*C(=O)O^*O*&&*C*&*C1=CC=C(*)C(*)=C1&*Cl&&*Cl&&
*C1=2C(=CC=CC2=O)S(=O)(=O)CC(*)N1*&*C(=O)O&&*O&*C*^*C(*)(F)F&*F&&&
CC1C(=O)N(C2CCCCC2)CCS(=O)(=O)N1CC1=CC=C(C2=NSC(C(C)(C)C)=N2)C=C1&&&
*C&*C1=C(*)OC=C1&*C*&*SC1=NN=C(*)N1*&*C*&*C(=O)NC1=NN=CS1^*C&&&&
*C&*C1=CC=CC(*)=C1&*C*&*C1=C(*)C(*)=C2C(=C1)CCN(S(*)(=O)=O)C2*&*C1=CC=CC(*)=C1&*Cl^*O&&&*O&*Cl&&
*OC&*C1=CC(NS(=O)(=O)C2=CC=C3N=C(*)C=C(*)C3=C2)=CC=C1&*C&&*Cl&&
CCN(CC)CCN(C)C(=O)C1=CC=C2C(=C1)C(=O)C1=C3C(=CC=C1N2CC)C(=O)C(C(=O)NCC1=CC=CO1)=C1SCCN13&&&
*N1C=CC(N)=NC1=O&*C1OC(*)(*)C2CC21&*C*&*F^*C1=C2N=CN(*)C2=NC=N1&&*Cl&&&
*C&*N(*)C&*C*&*C*&*C*&*C*&*C1CN(*)CCN1*&*C*&*C(*)(*)C^*C*^*C&*C*&&*O^*O&&&&&
CCN(C1=CC=CC=C1)S(=O)(=O)C1=CC=C(NC(=O)C2=CC(C)3=CC(C)=CC=C3O2)C=C1&&&
*C1=CC=C(OC2=NC=C3N=C(NC(=O)C4=CSC=C4)N(C4CC4)C3=N2)N=C1&*CO&&&
*C&*O*&*C1=CC=C(*)C(*)=C1&*C*&*C=NNC(*)=O^*O^*C1=CC=C2C(=C1)N(*)C(=O)C1=CC=CC=C1S2=O&&&*C*&*N(*)C&*C&&&
CCCNC1=NC=NC2=C1N=C(C1=CC=CC=C1)N2C1=CC=CC2=CC=CC=C12&&&
*OC&*C1=CC=C2[NH]C3=C(CCN(*)C3CC3=CC=CC=C3*)C2=C1&*C&&*Br&&
*OC&*C1=CC=CC=C1S(=O)(=O)NC1=CC=C2OC(CN(*)C(=O)C3CC3)C(*)CN(*)C(=O)CC2=C1&*C(C)CO&&*C&*C&&
*OC&*C1=CC=C(C2=NN(*)C(C3=CC=C(*)C=C3*)C2)C=C1&*O&&*OC&*C(N)=O&&
COC1=CC=CC(OC)=C1C(=O)NC1=C(C2=CC=C(F)C=C2)C=C(C2=NN(S(=O)(=O)C(F)(F)F)C=C2)S1&&&
*C(=O)NCC(C)(C)NCC(=O)O&*C1=CC(CCC(*)NC(=O)C2CCCN2*)=CC=C1&*C#N&&*Br&&
CCSC1=C(C)C=C(C2=CC(C(=O)O)=CC=C2C(F)(F)F)C=C1C(=N)N&&&
COC1=CC=C2C(=C1)C1=NC3=CC=CC=C3N1C(=O)N2CCCN1CCN(C2CCCCC2)CC1&&&
CCOCC(=O)NC1=CC=C(F)C=C1N1CCCCC1&&&
CC(=O)NC(C(=O)N1CCN(C2=CC=C(Cl)C=C2Cl)CC1)C(C)C&&&
*C(=O)O&*C*&*C(*)*&*NC(*)=O&*C1=CC=C(*)O1^*C1=CC=CS1^*C*&&&*S&&&
*C&*C1=CC=C(C2=NN(C3=NC(=O)CS3)C(C3=CC=CO3)C2)C=C1&&&
*CC&*Oc1ccc(C(*)=O)cc1O*&*N1CCCCCC1&&*CC&&
O=C(C1=C2CCCCC2=N[NH]1)N1CCN(C2=NC=C(F)C=N2)CC1&&&
*C&*O*&*NC1=NC(C2=NC3=CC(*)=CC=C3[NH]2)=NC=C1&*C1=CC=C(*)C=C1&*C1=NC(*)=C(*)C(N)=N1&*C&&*N*^*C1CC(*)C(*)C(*)O1&*C&&*O&*O&&
*CC&*OP(=O)(O*)C(*)c1cccc(O)c1&*CC&&*N*^*C(C)=O&&&
COC1=CC=C(NC(=O)COC2=COC(Cn3ccnc3)=CC2=O)C=C1&&&
*C&*C1=NN(C2=CC=CC=C2)C2=C1C(=O)N=C[NH]2&&&
COC1=CC=C(CNC(=O)C2=C(SC)[NH]C3=NC=NC(NC4=CC=CC(C(C)=O)=C4)=C23)C=C1&&&
*N(C)C&*C*&*C1(*)COCCN(c2ncccc2C#N)C1&*CO&&&
*CN&*C1=CC=C(CNC2CCN(C(=O)C3=C4N=CC=CN4N=C3)CC2)C=C1&&&
*C1C2CCN3C(=O)C4C5C=CC(OC5C3C1CC)C42&*C(*)=O&*Nc1ccc(OC)cc1&&&
*C(C)C&*C1=CC=CC=C1N1N=CC(=O)N(CC(*)(*)C#CC2=CN3CCOC4=CC=C(C5=CC=NN=C5)C=C4C3=N2)C1=O&*C&&*F&&
CC(=O)N1N=C(C2=CC=CC(C3=CC=C(Br)C=C3)=C2)CC1C1=CC=C2OCOC2=C1&&&
*C&*C*&*NC1=NC(*)=C(*)N=C1*&*N*&*C(*)*^*C1=CC=C2N=C(*)N(*)C2=C1^*C*&*C^*C(*)*^*O^*O*&*C(=O)O&&*C&&*C&&&&&&
*C&*O*&*C1=CC=C(*)C=C1&*C1=NN(*)C(*)=C1&*C1=CC=C(*)C=C1&*Cl^*C1SCC(=O)N1*&&*C*&*C1=CC=CO1&&&
*C&*C*&*C*&*C*&*OP(*)(=O)OCCCC&*C(*)P(=O)(O)O&*C*&*C&&&
*C&*C1=NC(C2=CN(*)C3=CC=CC=C23)=NO1&*C&&&
N#CC1=CC=CC=C1OCC(=O)N1CCC(O)(C2=CC=CC=C2)C2CCCCC21&&&
*Oc1ccc(-c2cc3ccccc3o2)cc1&*CC*&*O*&*C*&*C1CO1&&&
CC1=CC=C([N+](=O)[O-])C=C1S(=O)(=O)N1C=C(C)C=C1C1=CC=CC=C1&&&
*Oc1ccc2occ(-c3ccc(C#N)cc3)c2c1&*C(=O)C*&*N1CCCCC1&&&
*OC&*C1=CC=C(C(=O)NC2=C(*)C=C3C(=C2)C(=O)C(*)=CN3C2CC2)C=C1&*F&&*C(=O)O&&
*=Cc1cc(Br)c(O)c(OC)c1&*=Cc1ncc([N+](=O)[O-])n1C&&&
*Cc1ccc(OC)c(OC)c1&*N*&*C(=O)CC*&*N*&*S(=O)(=O)Cc1ccccc1&&&
CCOC(=O)C=CC(=O)OCC(=O)NC(C)C&&&
CC(=O)NC(CCCCN)C(=O)OCC1=CC=C(C=C2SC(=O)NC2=O)C=C1&&&
*C(=O)c1cnccc1C&*Nc1c(Cc2ccccc2)cccc1C(F)(F)F&&&
CCCCCC(OCCCC)C(=O)NC1=CC=C([N+](=O)[O-])C=N1&&&
*C(*)=O&*O*&*C*^*C1C(O)C2c3cc(I)c(-c4ccc(-n5ccnc5)cc4)cc3C1(*)C1CCC2(c2ccccc2)CC1^*C1CC1&*Cc1ccccc1&&&&&
*C&*C1=CSC(CNC2CC3CN(C4=NC=CC(*)=N4)CC3C2)=N1&*C&&&
*C&*C*&*C1=CC=CC(*)=C1&*NC(=O)C1=NOC(*)=C1&*C(*)*&*C&&*C1CCCCN1&&
COC1=CC=C(OC(=O)C2=CC(OC)=CC=C2Cl)C(C2=NN=C(C3=CC=C(Cl)C=C3)O2)=C1&&&
*C1CCC2(C)C(CCC3(C)C2CC=C2C4CC(C)(C)CCC4(*)CCC23C)C1(C)C&*O*&*C(=O)c1cn(-c2cccc3ccccc23)nn1^*C(=O)O&&&&
*C&*C*&*C*&*C*&*C1=C(*)N(*)C(=O)[NH]C1=O&*N&&*C(=N)N(*)C^*C&&&
CC(=O)NC1C(N)C=C(C(=O)O)OC1C(O)C(O)CN&&&
*C(CC(C)C)c1nnnn1C(C*)Cc1ccccc1&*N1CCN(*)CC1&*Cc1ccccc1Cl^*N*&&*Cc1ccncc1&&&
*C&*C(*)C&*C(=O)C1=NC2=CC=CC=C2N1*&*C1CCN(*)C1&*C*&*C1=CN=NN1*&*C1=CC=CC=C1*&*F&&&
*C&*N1C(=O)N(*)C2=NC=CC=C21&*C1=CC=C(*)N=N1&*N*&*C*&*C*&*N1CCN(*)CC1&*C1=CC=C(*)C=C1&*Cl&&&
*=Cc1ccc(O)c(OC)c1&*=C1SC(N2CCOCC2)=NC1=O&&&
COC1=CC(C2=NN(CC(=O)C3=CC=CC=C3)C(=O)C3CC=CCC23)=CC(OC)=C1OC&&&
*C&*O*&*C1=CC=CC=C1*&*C*&*NC(*)=O&*C1=CC=CC=C1*&*C1=NC2=CC=CC=C2C(=O)N1*&*C*&*C1=CC=CO1&&&
O=C(CCCN1CCN(CCC2=CC=CC=C2)CC1)C1=CC=C(F)C=C1&&&
O=C1C=CN(C2=CC=C(CC3=NC4=CC(C5=CC=CC=C5)=NN4C(C(F)(F)F)=C3)C=C2)C(=O)[NH]1&&&
*C&*N(*)C&*C1=C(*)C(*)C2CC3CC4=C(C(=O)C3=C(*)C2(*)C1=O)C(*)=CC=C4*&*N*&*C*^*(N)=O^*C*&&*O^*N1CCCCC1&&*N&&&*F&*O&&
*=CC(=O)c1ccc(OC)c(C2=C(O)C(=O)c3ccccc3C2=O)c1&*=Cc1ccc2ccccc2c1&&&
*OC(=O)N1CCOC(*)C1&*C1=CC=C(*)C(*)=C1&*F^*OC(=O)N1CCN(C2=NC=C(*)C=C2*)CC1&*F^*C(*)(F)F&&&*F^*Cl&&&&
CC(=O)OC1C(N2C=C(I)C(=O)[NH]C2=O)OC(CO)S1CC1CC(CC2=CC=CC=C2)(N2C=C(I)C(=O)[NH]C2=O)OC1COP(=O)(O)O&&&
C=CCOC1=CC=CC(N2C(=O)C(=CC3=CC=C(O)C(CN4CCN(C)CC4)=C3)SC2=S)=C1&&&
CCN1C(CC2CC2)=NN=C1SCC(=O)NC1=NC(C2=CC=C(Cl)C=C2C)=CS1&&&
COCCNC(=O)C1(C)OC2=CC=C(C#N)C=C2C(NC2=NC=C(Br)C=N2)C1O&&&
*C&*O*&*C1=CC=C(*)N=C1&*S(*)(=O)=O&*C1=CC=C(*)C(*)=C1&*C1=CC=C2N=C(*)OC2=C1&*C1CC1^*C*&&*C*&*O&&&
*C&*C*&*C1=CC(*)=C(*)S1&*OC(*)=O&*C^*NC(*)=O&&*C*&*C1=CC=C(*)C=C1&*Br&&&
*CC(NC(=O)C(CC(=O)NO)CC(=O)OC)C(=O)NC&*C1=CC=C(OCC2=CC=C3C=CC=CC3=N2)C=C1&&&
*N1CCc2cc(OC)c(OC)cc2C1&*CC(O)C*&*N*&*C(=O)c1cccnc1&&&
O=C(C1=CC=C(CN2C(=O)C3=CC=CC=C3N(CC3=CC=C(F)C=C3)C2CC2=CC=CC=C2)C=C1)N1CCC(C(=O)O)CC1&&&
CC(NC1=NC=C(F)C(N2C(=O)OCC2C2=CC=CC=C2F)=N1)C1=CC=C(C(=O)O)C=C1&&&
CNC(=O)C1=CC=C2OC3=CC=C(C(=O)NC(C(=O)N4CCCC4C4=NC(C)=C(C)O4)C(C)C)C(Cl)=C3C2=C1&&&
*C&*O*&*C1=CC=CC=C1*&*C*&*NC(*)=O&*C12CC3CC(CC(C3)C1)C2&&&
*[N+](=O)[O-]&*C1=CC=C(C2=CC(*)=CC=N2)C(*)=C1&*Cl&&*Cl&&
COC(=O)N1CC(C(=O)O)C(C(=O)O)C1&&&
*C(=O)OC&*C1=CC=C(CNC(=O)N2CCC3=C(C=CS3)C2)C=C1*&*Cl&&&
*C&*P(*)(*)=O&*C*&*C*^*C=C(*)*^*C*&*NC(*)=O&*OP(=O)(O)O&*C1=CC=CC=C1^*C1=CC=CC=C1&&&&&&
*C&*C1=C(NC(=O)C2=CC=CC(N3C=NN=N3)=C2)C(=O)N(C2=CC=CC=C2)N1*&*C&&&
*OC&*CC*&*N(*)*&*CC*&*OC^*Cc1noc(C(*)Cc2ccc(-n3ccc(C(F)(F)F)n3)cc2)n1&&*N*&*S(=O)(=O)c1ccc(C(C)=O)cc1&&&
*Oc1ccc2c(O)c(C(C)=O)c(C)nc2c1&*Cc1c(Cl)ccc(N(*)C)c1Cl&*C(=O)C*&*Oc1ccc2c(c1Cl)Nc1ccccc1S2&&&
*C&*C(=O)N1N=C(*)CC1*&*C1=CC=C(*)C(*)=C1&*F^*C1=CN(*)C2=CC=CC=C12&*F^*C&&&&&
NNC(=O)NC1=NN=C(C2=CC=CC(F)=C2)S1&&&
NCC1OC(OCCCCCC2=C[NH]C3=CC=CC=C23)C(OCC2=CC=CC=C2)C(OCC2=CC=CC=C2)C1OCC1=CC=CC=C1&&&
O=C(OCC1=CC=CC=C1)C1=CC=NO1&&&
O=C1CSC(N2N=C(C3=CC=C(Cl)C=C3)CC2C2=C(F)C=CC=C2F)=N1&&&
*C&*C(COC1=CC=CC=C1*)=NNC(=O)C1=C2CCCC2=N[NH]1&*C&&&
*N1CCCC1c1nc2ccc(OC)cc2[nH]1&*CC*&*N*&*C(=O)c1cc2ccccc2[nH]1&&&
*CC(=O)O&*N1C(=O)C(=*)SC1=S&*=Cc1ccccc1-c1ccc(C(=O)O)cc1&&&
*NC(*)=O&*C*&*C*^*C1=CC=C(*)C=C1^*NC1=NC=CC=N1&*N1CCOCC1&&&&&
*Nc1cccc(OC)c1&*C(=O)c1cccc(S(*)(=O)=O)c1&*Nc1ccccc1&&&
*F&*C1=CC=C(C2CCNCC2C(=O)NC2=CC=C(C3=CC=CC=C3*)C=C2)C=C1*&*Cl&&*Cl&&
*CCC&*C1=CC=C(C(=O)NC(CC2=CC(*)=CC(*)=C2)C(*)CN(*)CC2=CC=C(*)C=C2*)C=C1&*F&&*F&*F&*O&*OC&*F&&
*C&*C(*)(C)C&*OC(=O)N1CCCN1C(=O)O*&*C(*)*&*C*&*C1CCCCC1^*NC(*)=O&&*C*&*C(=O)N1CCCC1*&*C(=O)N1CCCC1*&*C(N)=O&&&
*C&*NC(=O)C1=NN(*)C(*)=C1*&*C*&*C(*)(F)F^*Br^*F&&*C&&&&
CC(NC(=O)C1CCN(S(=O)(=O)C2=CC=CC3=NON=C23)CC1)C1=CC=CC=C1&&&
*C&*O*&*C1=CC=C(*)C(*)=C1&*NC1=NC(N*)=NC=C1&*C1=CC=C(*)C=C1^*Cl^*O&&&&&
*C&*O*&*C1=CC=CC(*)=C1&*C*&*NC(*)=O&*C1=CC=C2[NH]C(*)=C(*)C2=N1&*C1=CN2CC(*)COC2=N1&*C*^*C1CCCCC1^*N1CCOCC1&&&&&
*CC(C)CCC&*O*&*Cc1ccc2ccccc2c1O&&&
*F&*C1=CC=C2C(*)=NOC2=C1*&*C1=CC=CC=N1&&*F&&
CN1CCC2(CC1)C(=O)N(C1=CC=C3OCOC3=C1)C(=O)C2(O)C1=CC=C([N+](=O)[O-])C=C1&&&
*OC&*C1=CC=C(*)C(*)=C1&*C(C)=O&&*OCC(O)CNC(C)C&&
*C&*C1=CC=C(NC2=C(*)C3=C(N=C2*)[NH]C(=O)N=C3)C=C1&*C&&*OCCCC(=O)O&&
*C(=O)O&*C1=CC=C(CC2=CC=CC=C2C2=CC3=CC(*)=CC=C3N2C(C2=NC=CC=N2)C2=CN=CC=N2)C=C1&*C(F)(F)F&&&
*C&*O*&*C1=CC=C(*)C(*)=C1&*C*&*C*^*O*^*N(*)*&*C&*C&&&&*C*^*NC(*)=O&*C*&*C*&*C*&*C1=NN(*)C(*)=C1*&*C&&*C1=CC=CC=N1&*C&&
*C&*C1=NSC(NC(=O)C2(*)CCC(=O)N2*)=N1&*C(C)C&&*C&&
CCCCCCCC(=O)OC1=CC=C2[NH]C(C(=O)NO)=CC2=C1&&&
*Nc1nc2ccc(Oc3ccc(N)cc3)cc2n1Cc1cccc(F)c1&*Cc1ccccc1&&&
*NC(=N)N&*CCCC(*)C(=O)c1nc2ccccc2o1&*N*&*C(=O)C(*)Cc1ccc2ccccc2c1&*N*&*C(=O)c1ccccc1&&&
*C1=CC=CC=C1CNC(=O)C1=NN(C2=CC=CC=C2)C(=O)C=C1*&*Cl&&*O&&
*NC1=NCCN1C&*C(=O)c1sccc1Cl&&&
*CCC(C)=CCCC(C)=CCCC(C)=CCC1=C(O)C=C2OC(*)(*)C=CC2=C1*&*C&&*C&*C&*C&&
*=CC&*=CC=*&*=CC(*)=O&*O*&*C(C)Cn1ccnc1&&&
*C&*O*&*C1=CC=C(*)C(*)=C1&*OC(*)=O&*C*^*O*^*C(*)=O&*C&*C1=CC=C(*)C(*)=C1&&&*NC(*)=O&*C1=CC=CC=C1^*F&&&&
*C1CC(C)(C=C)C(O)C(C)C23CCC(=O)C2C1(C)C(C)CC3&*O*&*C(=O)C*&*N*&*C(=O)c1ccc(-n2cnc3c2nc(N)n2nc(-c4ccco4)nc32)cc1&&&
*C(=O)NN=C(C)c1cc(OC)ccc1OC&*Nc1ccccc1&&&
*NO&*C(=NCC1=CC=CN=C1)C1=CC=CN=C1OC1=CC=C(*)C(*)=C1&*Cl&&*F&&
CC1=C(C(=O)NC2=CC=CC=C2F)C(C2=CC=CC([N+](=O)[O-])=C2)C2=C(N1)C(=O)CC(C)(C)C2&&&
*C&*O*&*C1=CC=C(*)C=C1&*C*&*C*&*C1CCN(*)CC1&*C1=CC=C(*)C=C1&*NC(*)=O&*C1CC1&&&
*C12CC3OC34C(O)C(=C)C(C)CCC=C(C)C(=O)CC=CC3CC3(OC41)C(=O)C4=C(C(=O)C(C)=CC4=O)C23C&*OC&&&
*N1CCc2c(c3ccc(O)cc3n2Cc2cccc(C)c2)C1&*CCc1ccccc1&&&
N=C(N)NCCCC(NC(=O)CC(C1=CC=C(O)C=C1)C1=CC=C(Cl)C=C1)C(=O)NCC(=O)NC(CC1=CC=CC=C1)C(=O)O&&&
*C&*O*&*C1=CC=C(*)C=C1&*C*&*C1=CN=C(N2CCC(*)C2)N=C1&*N(*)*&*C&&*C*^*C1=CC=C(*)O1&*C&&&
COC1=CC=CC=C1N1CCN(CC2=CC=C(C(=O)NC3C4=CC=CC5=CC(C(N)=O)=C(N=NC6=CC=CC=C6)N5C4)C=C3)C=C2)CC1&&&
O=C(NC1=CC=C(C(=O)N2CC(CO)C3=C2C=C(NCC2=CC=CC=C2Br)N=C3Cl)C=C1)C1=CN=C(OC2=C(Cl)C=CC=C2Cl)C(Cl)=C1&&&
*Nc1cc(C)ccc1F&*C(*)=O&*Nc1ccc(C(*)=O)cc1&*O*&*C1CC1&&&
*[N+](=O)[O-]&*C1=CC=CC=C1C=NNC1=NC=NC2=C(*)N=C(*)N=C12&*NO&&*NO&&
O=C(CN1C(N=CC2=CC=CC=C2Cl)=NC2=CC=CC=C21)NC1=CC=C2OCCOC2=C1&&&
*Nc1nc(OC)cc(OC)n1&*C(=O)c1cccc(S(*)(=O)=O)c1&*N1CCCCCC1&&&
*C&*C1=CC(*)=C(*)C(C(=O)NC2=CC=CC(C(=O)NC3=CC=C(*)C(*)=C3)=C2)=C1&*[N+](=O)[O-]&&*Cl&*Cl&*O&&
O=C1CCC2(N1)OCC(CO)O2&&&
*C&*C*&*C*&*C1=NC2=C([NH]1)N(*)C(=O)N(*)C2=O&*C1CCCC1&&*C*^*C*&*C&&&
*C&*C1=C2C(*)=NN(*)C2=NC(N2CCCC2)=N1&*C*&*C1=CC=CC=C1*^*N*^*F&*C*&&&*C1=CC=CC=C1&&&
CCOCC1(COC)C(=O)OCC2=C1C=C1C3=NC4=CC=CC=C4C=C3CN1C2=O&&&
CCC(=O)N(C)C1CCN(S(=O)(=O)C2CCCCC2)CC1&&&
*C&*C1=C(*)C(*)=CC=C1&*Cl&&*NC(*)=O^*C*&*C*&*C1=NN(*)C(=O)C2=CC=CC=C12&*C1=CC=C(*)C=C1&*F&&&
CCNC(=O)C1OC(N2C=CC(=O)[NH]C2=O)C(O)C1O&&&
*C(C)=O&*N*&*CC*&*N*&*C(*)=O&*C1CCCN1*&*C(*)=O&*O*&*C(C)(C)C&&&
*OC&*C1=CC=CC(C2=CC(=O)C3=CC4=C(C=C3[NH]2)OCO4)=C1&&&
*C&*C*&*C*&*C=C(*)*&*C&&*C*^*C1=C2N=C(*)N(*)C2=C2[NH]C(=O)C(O)=NC2=C1&*Cl&&*C&&
*N1CCC(c2ccccc2OC)CC1&*CC(*)=O&*N1CCCC(c2ccccc2)(c2ccccc2)C1=O&&&
COC(CNS(=O)(=O)CCCC1=CC=C(O)C=C1)C1=CC=C2C(=C1)C=C(C1=CC(F)=CC=C1F)N2C&&&
*CC&*O*&*C(=O)C*&*N*&*C(=O)CCC(=*)O&*=CC(=O)c1ccc(Cl)cc1&&&
*SC&*C1=NC2=C(N=C(C3=CC=CC=C3)N2CC(=O)NC2=CC=CC3=CC=CC=C23)C(=O)N1CC1=CC=CO1&&&
CC1=NOC(C2CC3=C(C)C=CC=C3N2C(=O)C2=CC=CC=N2)=C1&&&
*CCc1ccc(O)c2[nH]c(=O)sc12&*N*&*CCc1cccc(N*)c1&*S(=O)(=O)c1cccs1&&&
*C&*O*&*C1=CC=C(*)C(*)=C1&*C1=CN=C2N=C(N)N=C(N3CC(*)C3)C2=N1&*Cl^*O*&&*C&&&
*CC=C&*C1(*)CS(=O)(=O)c2ccc(N(C)C)cc2C(c2ccc(C(*)=O)cc2)C1O&*N*&*S(=O)(=O)Cc1ccc(Oc2ccccc2-c2ccccc2)cc1^*CC&&&&
*C(=O)OCC&*C1=C(*)C(C2=CN=C(*)N2[NH]C(=O)C2=CC=C(*)C=C2)C(*)=C(*)N1&*C&&*C&*C&*C(=O)OC&*[N+](=O)[O-]&&
*C(C)=O&*C1(*)N(O)C(=S)N(c2ccccc2)N1&*C(C)c1ccc(Cl)cc1&&&
*C&*C1=CC(*)=C(*)O1&*NC(*)=O&*C(*)*^*C^*C&&&&*C1=CC=C(*)C=C1^*N1CCN(*)C1=O^*F&&&
CC1=CC2=CC=CC=C2N1CCNC(=O)C(=O)NCC1=CC=CC=C1&&&
*C&*O*&*C*&*C(=O)N(*)*&*C&&*C*^*C(*)*&*C&&*C1=C2CCCC2=NC2=C1C=NN2*^*C&&&
*N1C(=O)C(Cl)=C(Cl)C1=O&*Cc1ccccc1&&&
*C1=CC=C(C2=C(*)C(=O)[NH]C3=CC(*)=C(*)C=C23)C=C1&*Cl&&*Cl&*C(F)(F)F&*Cl&&
COC1=CC=CC(S(=O)(=O)NCC(C2=CC=C(F)C=C2)S(=O)(=O)C2=CC=CC=C2)=C1&&&
*C&*C*&*OC1=NC=CC=C1*&*NC(*)=O&*C*&*C*&*C1=CSC(*)=N1&*C1=CC=CC=C1&&&
*CCO&*N=C(C1=CC=CN=C1OCC1=CC=CC=C1*)N1CCCN(C2=CC=C(*)C=C2)CC1&*O&&*C(F)(F)F&&
*C&*C1=CC(=NC2=CC=CC(*)=C2)C=C(*)C2=C1CCC(*)(*)O2&*O&&*C&*CN&*C&&
N#CC1=CC=C(NC2=CC=CC=N2)C=C1C(F)(F)F&&&
*C&*C(*)(*)*&*OC(*)=O&*C*^*C1=CC=CC=C1^*C(=O)N1CCCCCC1&&*NC(*)=O&&*C1C2CC3CC(C2)CC1C3&&&
*N1C=CN=C(N)C1=O&*C*&*C1=CC=C2OCOC2=C1&&&
*SCC(=O)OCC&*C1=CC=C(CNC2=NC(*)=NC3=C2C2=C(CC(*)CC2)S3)C=C1&*C&&*F&&
*OC&*C1=CC=C(CN2C(C3=CC(*)=C(*)C(*)=C3)=CSC2=O)C=C1*&*[N+](=O)[O-]&&*OC&*OC&*OC&&
*C&*C(*)(C)C&*C1=NN=NN1*&*C1CS(=O)(=O)C2C3CCC(O3)C2C1*&*C*&*C*&*N&&&
*N1CCC2(CCCN(CC3=CC=CC=C3)C2=O)C1&*C*&*C1=NOC(*)=N1&*C1CC1&&&
*C&*C1CN(S(=O)(=O)C2=CC=CC=C2C(=O)OCC(=O)NCC2=CC=CC=C2)CC(*)O1&*C&&&
*C&*O*&*C1=CC=C(*)C(*)=C1&*C=C*&*C1=CC(*)=C(*)C(*)=C1^*O^*O*&&&*C^*O*&&*C^*O*&&*C&&&
*C&*O*&*C1=CC=C2CCN(*)C2=C1&*C*&*C*&*C*&*NC(*)=O&*C*&*C1=CC=C(*)C=C1&*C#N&&&
*C&*O*&*C1=CC=C(*)C(*)=C1&*C(*)=O&*C1=CC=C(*)C(*)=C1^*O*^*C&*C*&&*O*^*C*&*C*&*C*&*C*&*N1CCCCC1&*C*&&&*N1CCCCC1&&&
CC1CN(C2=CC=C(NC3=NC=C(Br)C(NC4C5C=CC(C5)C4C(=O)O)=N3)C=C2)CCN1&&&
*C1=CC=C(C(=O)NC2=CC(C(=O)N3CCN(C4=CC=NC=C4)CC3)=CC=C2)C=C1*&*F&&*Cl&&
*OC&*C1=CC=C(C2=NC=NC(NC3CC4CCC3C4)=C2C2=CC=C(*)C=C2)C=C1&*F&&&
*CN&*C1CCC(*)CC1&*C*&*N*&*Cc1cc2cc(Cl)c(Cl)cc2[nH]1&&&
*CC(=O)OCC&*C1=C2NC3=C(*)C=CC=C3C23CCN2CC(*)CN(C1)C2C3*&*C&&*OC&*O&&
*C&*C1=CC=C(*)S1&*C*&*N1CCC(*)(*)CC1&*C*&*O^*C*&&*C1=CN=C(*)S1&*C&&&
CCCCN(C(C)CC)C(C)C(=O)NC1=C(CC)C=CC=C1OC&&&
*S(=O)(=O)C(F)(F)F&*C1=CC=C2C=C(*)SC2=C1&*C(F)(F)F&&&
*OC&*C1=CC=C(C2=C(C3=CC=CC=C3)SC3=NC(SCCCN4CCOCC4)=NN23)C=C1OCC1=CC=CC=C1&&&
*N(*)c1ccccc1N(C)C&*C(=O)C*&*N1C(=O)NC2(CCCC2)C1=O^*CC(*)=O&&*N*&*C1CCCC1&&&
*C&*C1=CC(*)=C2C(*)=C(*)SC2=N1&*NC(*)=O&*C*^*C^*OC(*)=O&&*C^*C1=CC=C(*)O1&&&*Br&&&
COC1=CC(NC(=O)CCCCC(=O)O)=C(OC)C=C1NC(=O)C=CC1=CC=C(C2=CC=C(F)C=C2F)O1&&&
*C&*C1=CC=C(NC(=O)CN2N=NC(C(=O)NCC3=CC=CN=C3)=C2*)C=C1*&*C&&*F&&
*F&*C1=CN=C(NC(CC2CCCCC2)C2CCCCN2)N=C1&&&
*C&*C*&*C*&*C*&*C1=CC=C(*)C=C1&*O*&*C*&*NC(*)=O&*C*&*C1=CC=C(*)O1&*C&&&
*CCCCCCC&*SC(=NP(=O)(O)O*)N1CCCC1&*C*&*C1OC(n2cnc3c(N)ncnc32)C(O)C1O&&&
*CC(C)C&*C1=CC=C(*)C(NC2=CC(C3=NC=C(C4=CC=C(*)C(*)=C4)S3)=CC=C2*)=C1&*Cl&&*Cl&*Cl&*C#N&&
*C(*)=O&*N*&*Cc1ccccc1^*C1CCN(c2ccc(S(*)(=O)=O)cc2[N+](=O)[O-])CC1&&*Nc1ccc(F)cc1&&&
CCC1=CC2=C(C=CC3=CC=CC=C32)N1CCCCCC1=CC=[N+](CC)C=C1&&&
*C1=CC=C(OCC(*)CN2CCN(C(=O)C3=CC=CO3)CC2)C=C1&*O&&*F&&
CC(C)(C)C1=CC=C(OCC(=O)NC2CCS(=O)(=O)C2)C=C1&&&
*C&*C1=CN(*)C2=CC=CC=C12&*C(=O)N1CCN(*)CC1&*C1=CC=C(*)C(*)=C1&*NC(*)=O&*C(*)*^*F^*O&&&&*C(*)*^*O&&*C(*)*^*O&&*C(=O)N(*)C^
*C&*C1=CC=CC=C1C1(CCN2CCC(N3C(*)=NC4=CC=NC=C43)CC2)CCC(=O)CC1&*Cl&&&
*C&*C*&*OC(*)=O&*C1=CC=C2C(=C1)N(*)CCS(=O)(=O)N2*&*C*&*C^*C*&&*C1=CC=C(*)C(*)=C1&*C1=C(*)C2=CC=CC=C2C1&*O*^*F^*C&&&&&
C=C1C(OC(C)=O)CCC2(C)C(OC(C)=O)C(OC(=O)CC3=CC=CN=C3)C3=C(C)C(OC(C)=O)CC(C(OC(C)=O)C12)C3(C)C&&&
O=C(COC1=CC=CC=C1)NN1C(C2=CC=CC=C2)=NC2=CC=CC=C2C1=O&&&
CCN1C(=O)C2=CC=CC=C2N(CC2=CC=C(C)C=C2)C1=O&&&
COC(=O)N=C1NCCCN1CC1=CC=C(Cl)N=C1&&&
*C1=C(COC2=CC=C(C=C3NC(=S)NC3=O)C=C2)C(*)=CC=C1&*F&&*F&&
*C&*C*&*OC(*)=O&*C1=C(*)C(*)=C(*)[NH]1&*C&&*C(*)=O^*C*^*C^*OC(*)=O&&&*C*&*O*&*C1=CC(*)=CC(*)=C1&*C&&*C&&
CC1=C(C2=CC=C(Cl)C=C2Cl)N(C)N2C=C(N3CCC(NS(C)(=O)=O)CC3)C=CC12&&&
C=CC1(C)CC(OC(=O)CSC2CN(C(=O)CCN3C=NC4=NC=NC(N)=C43)CC2O)C2(C)C(C)CCC3(CCC(=O)C32)C(C)C1O&&&
*C&*C*&*C1=CC=C(*)C=C1&*N=C1NC2=NC=CC=C2S(=O)(=O)N1&&&
*C&*C1CN2C(=O)[NH]C3=CC=NC(=C32)N1&&&
CCCCCCC(C(=O)NC(CC1=CC=C(OC(=O)C2=CC=CC=C2)C=C1)C(=O)O)C(C)=O&&&
*C(=O)CC&*Nc1sc(C)c(CC)c1C(*)=O&*N*&*Cc1ccccc1&&&
*Nc1ccc(C(=N)N)cc1&*C(=O)C*&*N*&*S(=O)(=O)c1ccc(CC(=O)O)s1&&&
*C&*OC(=O)C(*)=O&*C1=CC=C2C(=C1)C(=O)C1=C(*)C=CC=C12&*C(=O)O&&&
*C&*C(*)C&*C1=CN(*)C2=NC=NC=C12&*C(*)=O&*C1=CN=CC(*)=C1&*NC(*)=O&*C1=CN=C2C=C(*)C=CC2=C1&*C(N)=O&&&
*C&*O*&*C1=CC=C(*)C=C1&*C*&*C(*)*&*NC(=O)C1=NC=C(*)C(*)=C1&*Cl^*C1=CN=C(*)[NH]1&*Cl^*C1=CC=NC=C1&&&&&
*C#N&*NC1=NC(*)=CC=N1&*C*&*C*&*NC1=NC=CC=N1&&&
O=C1C(=CC2=CC=C(C3=CC=C(Cl)C=C3Cl)O2)C2=CC=CC=C2N1C1=CC(Cl)=CC(Cl)=C1&&&
*C&*C1=CC=C2CCN(C(*)CCNC(=O)C3=CC4=C(*)C=CC=C4[NH]3)CC2=C1&*F&&*F&&
CN(CCN1CCOCC1)C1=CC(NCCO)=CC2=C1C(=O)C1=NC3=CC=CC=C3C(=O)N12&&&
*=Cc1cc(OC)ccc1[N+](=O)[O-]&*=C1CCCC(=*)C1=O&*=Cc1ccc([N+](=O)[O-])cc1[N+](=O)[O-]&&&
*C&*C*&*C1=C2N=CN(*)C2=NC=N1&*N*&*C1CC2(*)CCC1C2&*O&&&
*C&*C1=CC=C2NC(=O)CSC2=C1&&&
*C&*NC(*)=O&*C1=C(*)C2=CC=CC=C2O1&*NC(*)=O&*C1CCCO1&&&
*C(=O)OCC&*C1=CC=C2C(=C1)CCC1=C2ON=C1C(=O)NC1=CC=CC=C1*&*OCC&&&
*O&*C1=CC=CC=C1OC(CC1=CC=CC=C1)CN1C=CN=C1&&&
*CC(N)=O&*C1CC(C2=NC(C3=CC=CC=C3)=NO2)OC1*&*CO&&&
*N&*C1=CC(C=CC2=NC3=CC=C(C(=O)C4=C(*)SC=C4)C=C3C(*)=C2)=CC=C1&*F&&*Cl&&
*C&*C(*)C&*NC(*)=O&*C1=CC=C(*)C(*)=C1&*Cl&&*NC(*)=O^*C1=CC(=O)N2CCNC(=O)C2=C1&&&
*NC(*)=O&*C*&*N1CCCCC1^*C1=CN=CC(*)=C1&&*NC(*)=O&*C1=CN(*)C(*)=C1&*NC(*)=O&*C*^*C*^*N1C=CC2=CN=CN=C21&*N1CCC1&&&&&
CN(O)C(=O)C=COC1=CC=C(OCCCCOC2=CC=C(OC3=CC=C(OC(F)(F)F)C=C3)C=C2)C=C1&&&
*C&*O*&*C1=CC=C(*)C(*)=C1&*Br&&*NC(*)=O^*C1=CC=C(*)C(*)=C1&*F&&*F&&
O=C1NC2=CC=C(Cl)C=C2C(O)C1=NC1=CC=C2[NH]C(=S)[NH]C2=C1&&&
*C1=CC=C(NC(=S)N2CCC(C3=NC4=CC=CC=C4S3)CC2)C=C1&*Br&&&
C=C(C)C1CCC2(COC(=O)COC(=O)CCCCCCCCCCCC)CCC3(C)C(CCC4C5(C)CCC(OC(=O)CCCCCCCCCCCCCCCCCCCCCCCCCC)C(C)(C)C5CCC43C)C12&&&
*OC&*CC*&*N1CCCN(*)CCN(*)CCN(*)CC1&*Cc1ccc(O)cc1&&*CC*^*OC^*CCc1ccccc1&&&&
CC(C)CC1NC(=O)C2(CCCCC2)N(C(=O)COCC2=CC=CC=C2)C1=O&&&
*C&*C*&*C*&*C*&*N(*)CCCC&*C*&*C(*)*&*O&&*C1=CC=C2C=C(*)C3=C(*)C=C(*)C=C3C2=C1^*C&&*Cl&*Cl&&
*C&*C1=CC(NC(=O)C2=CC=CS2)=CC=C1N1C=NN=N1&&&
CCOC1=CC=CC=C1N1CCN(CCCNC(=O)NC2=CC=C(F)C=C2)CC1&&&
CC1=C(C(=O)CSC2=NC(C3=CC=C(C(F)(F)F)C=C3)=N[NH]2)C2=CC=CC=C2[NH]1&&&
*C1=CC=C(CN2CCOC(*)(C3=CC=C(*)C=C3)C2)C=C1&*Cl&&*C(F)(F)F&*OCC(F)(F)F&&
*COC&*C1=CN(*)C(=O)C2=C1C=C(C1=CC=C[NH]1)[NH]2&*C&&&
*CCC(*)=O&*Nc1cc(S(*)(=O)=O)ccc1N1CCOCC1&*N1CCOCC1^*N*&&*S(=O)(=O)c1ccc(Cl)cc1&&&
*C(=O)C(c1ccc(Cl)cc1)c1ccccn1&*N1CCN(c2ccccc2OC(F)F)CC1&&&
*CC(*)=O&*N*&*C*^*C1CCCO1^*C1NC(*)C(O)C1O&&&*CO&&&
*=C(C)C=O&*=CCC(C)(O)CCCC(=*)C&*=CCCC(=*)C&*=CCCC(=*)C&*=CCCC(=*)C&*=CCO&&&
CCCCCCCCN1C(=O)C(CC2=CC=CC=C2)NC1C1=CC=CC=C1&&&
*C&*C1=CC=C(*)C(*)=C1&*C1CCC2C3=C([NH]C4=CC=CC=C34)C3C(=O)N(*)C(=O)C3C2C1&*C^*C&&&&
*N(C)S(=O)(=O)N(C)C&*C1=CC=C(NC(=O)C2=CC=C(*)C=C2)C=C1&*C(F)(F)F&&&
CCC1=C(N(CC)C(=O)C2=CC3=C(CCCC3=O)N=C2C)N(C)C(=O)[NH]C1=O&&&
*O&*C1=CC2=CN=CN=C2C(*)=C1&*F&&&
CCOC(=O)N1CCC2=C(C1)SC(NC(=O)C(F)(F)F)=C2C(=O)C1=CC=C(F)C=C1&&&
*N&*C1=NC(N2CCOCC2)=CN2C(C3=CC=CC(NC(=O)NC4=CC=CC=C4*)=C3)=CN=C12&*Cl&&&
*C&*C*&*C1=CC=C2C(=C1)C1=CC=CC=C1N2*&*NS(*)(=O)=O&*C1CCN(*)CC1&*C&&&
*C#N&*C(*)*&*C1=CC=CC=C1&&*C1=CC=C2NC(=O)CC2=C1&&
CSC1=CC=CC(NC(=O)C2=C(C(=O)O)[NH]C=N2)=C1&&&
*C1=CC=C(*)C(NC(=O)CSC2=N[NH]C3=NC(=O)C=C(C4=CC=CC=C4)N23)=C1&*Cl&&*C(F)(F)F&&
CCOC(=O)N1CCC(NC(=O)C2=CC=C(CSC3=NC4=CC=NC=C4N3CC3=CC=C(C)C=C3)C=C2)CC1&&&
*CC&*O*&*CCn1c(S*)nc2ccc(S(C)(=O)=O)cc21&*CC(*)=O&*Nc1cccc(C*)c1&*N1CCCC1&&&
*C1=NC2=CC=CC=C2C(=O)N1*&*C=C*&*C1=CC=C(*)C=C1^*C1=CC=C(*)C(*)=C1^*F&*F&&&&*Cl&&
*C&*O*&*C*&*C*&*O*&*C*&*C*&*OC(*)=O&*C(*)*&*C&&*OC(*)=O^*C1=CC=C(*)C(*)=C1&*Cl&&*NC(*)=O^*C1=CC=C(*)O1&*Br&&&
COC1=CC=C(NC(=S)NN=CC2=CC=NC=C2)C=C1&&&
*C(=O)O&*C1=CC=CC(*)=C1&*O*&*C*&*C(*)C1=CC=CC=C1&*C1=CC=CC=C1&&&
*C(=O)OCC&*C1=C(*)C(S(=O)(=O)N2C(*)=NC3=CC=CC=C32)=C(*)[NH]1&*C&&*C&*C&&
*SC&*C1=NC(=O)C(*)=C(C2=CC=CC3=CC=CC=C23)[NH]1&*CC(C)C&&&
*C(=O)O&*C*&*C(*)*&*NC(*)=O&*C1=CC=CN=C1^*C1=CC=CC(*)=C1&&*O*&*C*&*C*&*C1=CC=C2CCCNC2=N1&&&
*C&*C1=CC=C2C(=C1)N=C(*)N2CC1=CC=C(C2=CC=CC=C2CC2=NN=N[NH]2)C=C1&*F&&&
CC(CN1CC2=CC=C(C3=CC=CC=C3)C=C2C1=O)N1CCC(C(=O)C2=CC(F)=CC=C2SC2CCOCC2)CC1&&&
COC1=CC=C(C(=O)OCC(=O)N(CC2=CC=CC=C2)C2=CC=CC=C2)C=C1OC&&&
COC1=CC=C(NC2=NC=CC(C3=C(C4=CC=C(F)C=C4)N=CN3C)=N2)C=C1Cl&&&
C1=CN(C2=NC=NC3=CC(N4CCOCC4)=CC=C23)C=C1&&&
*C[N+](P(=O)([O-])O)(OP(=O)(O)OP(=O)([O-])OCCC[N+](C)(C)C)OC&*C1=CC=CC=C1&&&
O=C(C(=CC1=CC=CC=C1)N1C=NC=N1)C1=CC=C(Cl)C=C1Cl&&&
*OC&*C1=CC(*)=C2C(=O)OC(*)CC(*)CC=CC(=O)C(*)C(*)C2=C1&*O&&*O&*O&*C&*C&&
*C(=O)O&*C*&*O*&*C1=CC=C(*)C(*)=C1&*C1=COC(*)=N1&*C*^*Cl^*O&&&&&
COC1=CC=C2N=C3C=CC=C(NC(=O)C4=CN=C(N(C)C)N=C4C)C3=NC2=C1&&&
*Oc1ccc(C2c3c(oc4cc(C)c5c(c4c3=O)OC(C)(C)CC5)OC(C)(C)C2=O)cc1&*CC(O)C*&*N1CCCCC1&&&
*C&*O*&*C1=CC(*)=C(*)C(*)=C1&*C1=CC=C2C(=O)C(*)=C(*)OC2=C1&*O^*O*&*O^*C^*O*&&&&*C&&&
*C#C&*C*&*NC(*)=O&*C*&*C*&*SC1=NC2=C(SC3=CC=CC=C32)C(=O)N1*&*C*&*C*&*O*&*C&&&
*C(O)CN(CCC(F)(F)F)CCCCC&*C(C1=CC=C(C2=CC=CC=C2)C=C1)C1=CC=CN=C1&&&
*C(C)(C)C&*C1=C=C(C2=C(C3=CC=CC=C3)C(=O)N(C3=CC=CC=C3)C2=O)C=C1&&&
N#CC1=CC=C(C(=O)C(Cl)(Cl)Cl)C=C1&&&
*C&*C1C(*)C2C(*)(*)CCC(O)C23CC(C2=COC=C2)OC13*&*O&&*O&*C*^*O^*C&&&&
*C1=CC=C2N=CN=C(N)C2=C1&*C*&*N1C=CN=C1&&&
CC(=O)NC(=CC1=CC=C(OC2=CC=CC=C2)C=C1)C(=O)NC1CCCC1&&&
*C#N&*C*&*C*&*C*&*N(*)*&*C*&*C1=CN(*)C=N1^*C1=CC=CC(*)=C1^*C*&*C*&*C*&*NC(*)=O&*C1=CN=C2N=C(N)N=C(N)C2=N1&*C*&&&*C1=CC=CC
*N&*C1=CC=C(SC2=CC=C(*)S2)C=C1&*N&&&
CC(C)C1=CC=C(NC(=O)C2=C(N)C3=CC=CC=C3O2)C=C1&&&
COC1=CC(C2OC3=CC=C(O)C=C3OC2C2=CC(OCC3=CC=CC=C3F)=C(O)C(OC)=C2)=CC=C1O&&&
*CC#C&*C1=NC2=CC3=C(C=C2C(=O)N1*)OCO3&*C&&&
*C&*C1=CC=C(*)C(*)=C1&*NC(*)=O&*C*^*C^*N1C(=O)N(*)C(=O)C2=C1C=CS2&&&*C*&*C1=CC=C(*)C=C1&*NC(*)=O&*C*&*C1CCCO1&&&
*C&*C*&*C=C1C(=O)C=CC1(*)*&*C&&*N1CCC2(CC1)OCCO2&&
C=C(C)C1CCC(C)CCC(=O)C(C(C)C(=O)OC)C(OC(C)=O)CC1&&&
*C&*C1CCC2(*)CCC3(*)C(=CCC4C5(*)CCC(*)C(*)(C)C5CCC43*)C2C1*&*OC(*)=O&*C*^*C^*C1=CC=CC2=CC=CC=C12&&*C&&&*NC(*)=O^*C*^*C^*O
*CC&*C1=NC(=O)C2=C([NH]1)N(*)C(N1CCCC(*)C1)=N2&*N&&*CO&&
*C&*O*&*C1=CC=C(*)C=C1&*C1=CC=C(*)O1&*C1=NN=C2C3=CC=CC=C3N(*)CN12&*C*&*NC(*)=O&*C*&*C1CCN(*)CC1&*C*&*C(*)C&*C&&&
O=C(CC1=CC=CC=C1)C1=CC=C(C2=CC=C(O)C(O)=C2)S1&&&
*C1=C(*)C2=C3C(=C1)N(*)C(=O)C1=CC=CN=C1N3CC2&*Cl&&*Cl&*C*^*C1CC1&&&
*OC&*C1=C(*)C(NC2=CC(*)=C(*)C(*)=C2)=C(*)C(*)=C1&*C&&*OC&*C&*C&*OC&*OC&&
CC(C)=CCCC(C)=CC=C(C)C(O)C1=CC(=O)C2=CC=CC(CCNS(=O)(=O)C3=CC=C(F)C=C3)=C2C1=O&&&
CC1=NC=CN1CCNC(=O)C(C1=CC=C(F)C=C1)C1=CC=CC=C1&&&
*C&*C1=CC=C(C2=NC(*)=C(C(=O)NCCCN3CCOCC3)S2)C=C1&*F&&&
*NC1=NC2=CC=CC=C2[N+]([O-])=N1&*C1=CC=CC2=CC=CC=C12&&&
*C&*C*&*OC(*)=O&*C*&*C*&*C1=CC=C(*)C2=C1OC(*)(C)C2&*NO&&*C&&
CCOC(=O)NN=C1C(=O)N(C)C2=CC=C(S(=O)(=O)N3CCCC3)C=C12&&&
*O&*C1=CC=C(OCC(*)CNCCCCN2CCCC2)C(*)=C1&*Cl&&*Br&&
*C&*O*&*C1=CC=CC(*)=C1*&*NC(*)=O&*C1=CC=CC(*)=C1^*O*^*C*&*C&*N1C(=O)N(*)C(*)(*)C1=O&&&*C*&*C1=CC=CS1^*C*&&*C1=CC=CC=N1^*C
*NC(=O)CCCCCC(=O)NO&*C1=CC=CC(OC2=CC=C(C3=CC=NC=C3)C=C2)=C1&&&
*OC&*C1=CC=C(C(=O)NC2=NC(C3=CN=C(C4=CC=CC=N4)C=N3)=CS2)C=C1&&&
*C(=O)O&*C1=CC(COC2=CC=C(C(=O)C3=CC=CC=C3)C=C2*)=CC=C1&*C(F)(F)F&&&
*OC&*C1=NOC(*)=C1*&*OC&&*CNCCOC(C)C&&
*N1CC(c2ccc(NC)c(F)c2)=C(C)CC1=O&*Cc1ccccc1&&&
*C&*OC(*)=O&*C1=CC(*)(C)NC2=CC=C(*)C=C12&*C&&*O*^*C&&&
*C&*C1=CC(*)=CC(*)=C1&*C&&*O*^*C*&*C*&*C*&*N1CCN(*)CC1&*C*&*C1=CC=CC=C1&&&
*C&*C1=CC=C(OC2=CC=C3C(=O)N(*)CC4=C(C3=C2)N(*)C=C4*)C=N1&*C(N)=O&&*F&*C&&
NC(N)=NCCCC(NC(=O)C1=CC=C(CC2C3=CC=CC(O)=C3C(=O)C3=C(O)C=CC=C32)C=C1)C(=O)O&&&
*C&*C1=CC(*)=NC(NS(*)(=O)=O)=N1&*C&&*C1=CC=C(*)C=C1^*NC(*)=O&*C=C*&*C1=CC=CC(*)=C1&*[N+](=O)[O-]&&&
*C(=O)c1ccc(Cl)cc1&*N*&*CC*&*C1CCN(c2ncnc3sccc23)CC1&&&
*C&*C1=C(C(=O)NC2=NC3=C(COCC3)S2)CCC1&&&
*C&*C*&*C*&*N1CC2CCN(C(=O)N(*)CCC)CCC2S1(=O)=O&*C&&&
*C&*C(*)*&*C1=CC=C(*)C=C1&*C1CCCCC1^*C1CN(*)C(=N)N1*&&*C*&*C*^*C*^*C*&*C1=CC=C(*)C=C1&*C1CCCCC1&*C*&&&*C1CNC(=N)N1*&*C*&*
*C(=O)CNC(=O)CCC&*C1=CC=C(N2CCN(C3CCN(*)CC3)CC2)C(*)=C1&*C(F)(F)F&&*[N+](=O)[O-]&&
*C&*O*&*C1=CC(*)=C(*)C(*)=C1&*C1=CC2=C3C(=C1*)C(*)=CC=C3CCC2*&*O*^*O^*C^*O*&*O*&&*C^*C1OC(*)C(*)C(*)C1*^*C&&&*C*&&&*O^*O&
*C&*C*&*OC(*)=O&*C*&*C*&*C*&*C*&*NC(*)=O&*C*&*O*&*C1=CC=C(*)C=C1&*C1=CC(=O)C2=C(O1)C(*)=C(*)C=C2*&*O&&*O*^*C(*)C^*C1=CC=C
*C&*N=C(NC1=CC=CC(*)=C1*)NC1C2=CC=CC=C2CC1*&*Cl&&*Cl&*SCC(F)(F)F&&
*N&*NC(=O)C1=NC(*)=CC=C1&*C*&*C*&*N*&*C*&*C(*)*&*O&&*C1=CC=C(*)C(*)=C1^*O&&*C(*)(F)F^*F&&&
CCOC(=O)CCCCCC1=C(C)N2N=C(N3CCOCC3)C=CC2=N1&&&
O=C(O)C1=CC=CC(NC(=O)C2=C(C(=O)O)C=C(C3=CC=C4CCCCC4=C3)[NH]2)=C1&&&
*C&*C(=O)N(*)C&*C*&*OC1=NC=NC2=C1CN(*)CC2&*C1=CC=C(*)C(*)=C1&*Cl&&*C(*)(F)F^*F&&&
*C(=O)NO&*C*&*C(*)*&*NC(*)=O&*C=C*^*C(=O)N1CCCCC1^*C1=CC=C(*)C=C1&&&*Cl&&&
*C1C2(c3ccccc3)Cc3c(c4ccccc4[nH]c3=O)C1COC2=O&*C(=O)c1cccs1&&&
*C&*O*&*C1=CC=C(*)C(*)=C1&*O*&*C^*C1=CC=C2OC(*)=NC2=C1&&*C1=CC=C(*)C=C1&*C(*)(F)F&*F&&&
CC(OC1=CC2=C(C=C1N(C)S(=O)(=O)C1CC1)N=CS2)C(F)(F)F&&&
*S(=O)(=O)c1ccccc1&*N*&*CC*&*N*&*CC*&*Sc1oc(-c2ccc(F)cc2)nc1-c1ccccc1F&&&
*C(=O)c1cc(Cl)nc2ccccc12&*O*&*CC(*)=O&*N1CCC2(CCOCC2)CC1&&&
*=C(C)C&*=CC*&*Oc1ccc(C(=O)C=*)c(O)c1&*=Cc1ccc(O)c(O)c1[N+](=O)[O-]&&&
*C&*NC(*)=O&*C1=CC=C(*)C=C1&*C*&*SC1=NN=CN1*&*C1=CC=C2OCCOC2=C1&&&
*CCC&*C1(*)CCCN(*)C1=O&*C(CC(=O)O)C(*)=O&*N*^*N*^*CC*&*C(=O)c1c(Cl)cc2ccccc2n1&*N1CCOCC1&&&&&
*C(=O)NNC(=S)NC(C)(C)C&*C1=CC=C(*)C(*)=C1&*Cl&&*[N+](=O)[O-]&&
CCOC1=CC=C(CCC(=O)NC2=CC=C(C)C(S(=O)(=O)NC3=CC=CC=C3)=C2)C=C1&&&
COCC(=O)N1CCC(=C2C3([N+](=O)[O-])CCC2C(C)(C)C3)CC1&&&
COCOCC1=CCC2C(CN3CCNCC3)C(=O)OC2C2(C)C=CC(=O)OC12&&&
CC1=NC(CN2CC(C)C(CN(C)CC3=CC=NC=C3)C2)=CS1&&&
*CC&*O*&*C(=O)CCC(*)c1nnc(CCc2ccccc2)o1&*N*&*C(=O)c1cn(CC)c2ccc(C)cc2c1=O&&&
*C&*C1CCCN1*&*C*&*C*&*C*&*O*&*C1=CC=C(*)C=C1&*C1CC1&&&
CC1=CC=C(C)C(NCC(=O)NC2=CC=C(C3=N[NH]C(=O)C=C3)C=C2)=C1&&&
*Sc1nnc(C)n2c1cc1occc12&*CC(*)=O&*Nc1cc(C)on1&&&
*OC&*C1=CC=C(C(=O)N2CCN(C3=C(*)C=C(*)C(*)=C3)CC2)C(*)=C1&*C&&*C&*[N+](=O)[O-]&*[N+](=O)[O-]&&
*Sc1ncc(OC)cn1&*CC(O)C*&*N1CCN(c2ccc(Cl)c(Cl)c2)CC1&&&
CC1(C)CCCC2(C)C3=CC=C(C(=O)O)C=C3CCC12&&&
*CC&*N(*)c1nc(SC)nc(-c2ccncc2)c1C#N&*CC&&&
*C&*N1CCN(C2=NC3=C(C(=O)N(*)CN3*)N2CC2=CC=CC=C2)CC1&*CCO&&*C&&
CC(=O)NC1=NC(C)=C(S(=O)(=O)NC2=C(F)C(F)=C(C#N)C(F)=C2F)S1&&&
NC1=CC=C(N2N=C(C(F)(F)F)C=C2C2=CC=C(C3=CC=C(O)C=C3)C=C2)C=C1&&&
*C&*C*&*C1(*)CCCC2(*)C3=CC=C4C(=C3CCC12)CCC1C(*)(*)C(*)(*)CCC41*&*C&&*C&*C&*C&*C=O&*O&*C&&
CC1=CC=C(NC(=O)C2=C(N)N(O)C(=O)C=C2)C=C1NS(=O)(=O)C1=CC=CS1&&&
CCOC1=CC=C2[NH]C(=O)C(CN(CCC3=CC=CC=C3F)CC3=NN=NN3CC3=CC=CC=C3)=CC2=C1&&&
*SC&*C1=CC=C(S(=O)(=O)N2CCN(C3=NC=C(*)C(OC4=C(*)C=C(*)C=C4*)=N3)CC2*)C=C1&*C#N&&*C(C)(C)C&*F&*C(F)(F)F&*Cl&&
*CCCC(*)=O&*N*&*S(=O)(=O)c1ccccc1^*Oc1ccc(-c2ccccc2C(F)(F)F)cc1&&&&
*C1=CC=NC=C1&*C*&*N1CCC(*)(*)CC1&*C*&*O*^*C*^*C1=CC=CN=C1&*C*&&&*C1=CC=CC=C1&&&
BrC1=CN2C(NCC3=CC=CC=C3Cl)=C(C3=CC=CC=N3)N=C2C=C1&&&
*N(*)C&*CCO&&*CCC(*)=O^*O*&*C1(c2ccccc2F)CCCC1&&&
CC(=O)C=CCN(CC1=CC=C(F)C=C1)C(=O)C(C)CC(=O)O&&&
*C(C(*)=O)C(C)C&*N1CCCC1*&*C(*)=O^*N*^*N*&*C(=O)C(*)CO&*C(Cc1ccccc1)C(*)=O&*N*&*N*&*C(=O)C(N)Cc1ccc(O)cc1&*C(=O)C(*)CO&&&
COCCNC(=S)N(CCCN(C)C)C1CCN(C(C)C)CC1&&&
*C&*O*&*C1=CC=C2C(=C1)C(*)=C(*)N2*&*NC(*)=O&*C1=CC=CC2=C1OC(*)(C)C2^*C*^*C&*C1=CN=C2C=CC=CC2=C1^*C&&&&&&
*=Cc1c(C)[nH]c2nc(CC)nn2c1=O&*=C1C(=O)Nc2ccc(C)cc21&&&
CN1N=CC(C=CC2=CC=CC=N2)=C1Cl&&&
CCN(C1=CC=CC=C1F)S(=O)(=O)C1=CC=C(Cl)C(NC(=S)NC(=O)C2=CC=C3OCOC3=C2)=C1&&&
*=Cc1ccc(O)c(OC)c1&*=Cc1cccc(O)c1&&&
*OC&*C1=CC=CC=C1C(CNC(=O)CCN1N=C(*)C2=C1CCCC2)N1CCCC1&*C&&&
ClC1=NC(Cl)=C2N=C(C3=CC=C4[NH]N=CC4=C3)C=CC2=N1&&&
*C(=O)C1=NOC(*)C1&*N*&*CC(F)(F)F^*Cc1c[nH]cn1&&&&
*N1CCC(c2nc(C)c(C(=O)O)s2)CC1&*CCc1cccc(F)c1&&&
COC1=CC2=C(OC3(C)CCC(O)C(C)(C)C3C2)C(CC=C(C)CO)=C1&&&
*C&*C1=C2OC3=CC(=O)C4(*)C5(*)C(*)CC6C4(CC6(*)C)C2(*)CCC1=O&*C&&*O&*C&*C&*C&&
*C&*C1=CC=CC(NC(=O)CSC2=NC=CN2*)=C1&*C&&&
*CCCC&*N(*)*&*C(=O)Cn1c(=O)c2cccn2c2ccc(F)cc21&&*CCCC&&
*C&*C*&*OC(=O)N1CCN(*)CC1&*C*&*C1=CC=C(*)C=C1&*O*&*C*&*C1=CC=CC(*)=C1*&*Cl&&*Cl&&
*Sc1nc(C)cc(C)c1C#N&*Cc1cc(=O)n2ccsc2n1&&&
CC(C)CC(NC(=O)OC(C)(C)C)C(=O)NN(CC(=O)NC1=CC=CC=C1)C(=O)C=CC(=O)OCC1=CC=CC=C1&&&
C1=CC(C2=NCCN2)=CC(NC2=CC=C(C3=NCCN3)C=C2)=C1&&&
*C(=O)c1cnc2c(C)cccc2c1O&*N1CCCC(*)C1&*CO&&&
*C&*O*&*C1=CC=C(*)C(*)=C1&*C(*)*&*C^*O*&*C*^*C&*NC(*)=O&&&*C*&*C(*)*&*C1=CC=C(*)C=C1&*O*^*N1CCCC1^*C&&&&&
*=C(C)C&*=CC*&*N(*)c1cccnc1&*C1CCNCC1&&&
*=Cc1cc(O)cc(O)c1&*=CCc1ccc(O)cc1&&&
*N&*C1=CC=C2C(*)=C(*)[NH]C2=C1&*NC(*)=O&*C*^*Cl^*C*&&&*C1=CC=C(*)C(*)=C1&*Cl&&*Cl&&
*C(=O)C(CS)CC(C)C&*N*&*C(Cc1ccccc1)C(=O)O&&&
*C&*C1=CC=C(N2C(C3=CC=CN=C3)=NC3=C2C(=O)N(*)C2=NC4CCCC4N23)C=C1&*C#N&&&
*C&*C1=CC=C(C2(CCN3CCC4(CC3)CS(=O)NC4=O)OCC(C3=CC=C(*)C(C4=CC(*)=CC=C4)=C3)O2)C=C1&*F&&*C(C)(C)C&&
*C(CC(=O)O)c1ccccc1C&*N*&*C(=O)c1cc2c(s1)NCCC2&&&
*C&*O*&*C1=CC(*)=C(*)C(*)=C1&*C1=C(*)C(*)=C2C(=O)C(*)=C(*)OC2=C1&*O^*O*&*O^*C^*O*&*O&&*C^*O*&&&&*C&&&
*C&*OC(*)=O&*C*&*C(=O)N1N=C(*)CC1*&*C1=CC=CC=C1&&*C1=CC2=CC=CC=C2[NH]C1=O&&
CCCCCCCCCCCCCCCCOCC[N+]1=C2C(=C(N)C3=CC=CC=C31)CCC2C1=CC=CC=C1&&&
*C&*NC(*)=O&*C1=CC=C2N=C(*)C(*)=C(*)C2=C1&*C1=CC=CC=C1&&*O*^*C*^*C^*C*&&&*N(*)C&*C&&&
*C(=O)C(N)CCCNC(=N)N&*C1=CC=C2CCCCC2=C1&&&
*C(N)=O&*C*&*NC(*)=O&*C*&*C1=CC=C(*)C=C1&*C(=O)O&&&
*C&*N1CCOCCOCCN(*)CCN(*)CCOCC1&*C&&*C&&
*C&*C*&*C1=CSC(*)=N1&*C*&*C(=O)N(*)*&*C&&*C*^*C1CCN(*)CC1&*C*&*C1=CN=CN1*&*C&&&
CC(C)(C)C1=NN=C(NC(=O)C2CCCCC2)S1&&&
*C&*C*&*C*&*C*&*C1=NN(*)C(=O)N1*&*C1=CC=CC=C1*&*C(*)(F)F^*C*^*F&*C1=CC=C(*)C=C1&&&*C1=CC=CC=C1*&*C(=O)O&&&
*N(*)C&*C(=O)c1ccc(S*)cc1&*Cc1ccccc1[N+](=O)[O-]^*C1CCN(*)CC1&&*C(Cc1ccccc1)c1ccccc1&&&
COC1COCCC1NC1CC2CCCC2(C(=O)N2CC3CC2CN3C(=O)C2=CC=CC(Cl)=C2N2N=CC=N2)C1&&&
*C&*C1=CC=C(*)C(*)=C1&*C*&*N1C(=O)NC2(CCCCC2)C1=O^*C&&&&
*CCC&*C1=CN=C(N2CC3COCC3(C(=O)NC3=CC=CN=C3)C2)N=C1&&&
*S(=O)(=O)NC(=O)NCC&*C1=C(*)C=C(*)C(*)=C1&*Cl&&*Cl&*OC&&
*C(=O)c1cccnc1&*Nc1ccc(C(F)(F)F)cn1&&&
*NCCN(C)C&*C1=CC=C(NC2=NC(OC3=CC=CC4=CC=CC=C34)=NC(N3CCOCC3)=N2)C=C1&&&
*C(=O)O&*C1CCC2=CC=CC=C2C1=NP(=O)(c1ccc(O)cc1)C1=CC=C(O)C=C1&&&
CCCS(=O)(=O)NC1=CC=C(C2=NN3C(C)=NN=C3S2)C=C1Cl&&&
*OC&*C(=O)C1=NNC2(O)C3C4C(C(=O)O)CC(*)C42O1&*O*&*C1CC(*)C(*)C(*)C1*&*OC&&*O*^*C(C)=O^*O*&&*C(C)=O^*O*&&*C(C)=O&&&
O=C(O)C1=CC=CC(C(=O)N2CCN(C(=O)C3=CC=CO3)CC2)=N1&&&
*OC&*C(=O)c1[nH]c2cc(O*)ccc2c1N*&*C(*)=O&*Nc1ccc2ccccc2c1^*Cc1cc(=O)oc2cc(C)ccc12&&&&
*C=C&*C*&*NC(*)=O&*C1=CC=C2C3=CC=CC=C3C(*)(*)C2=C1&*O&&*C(*)(F)F^*F&&&
*C(=O)O&*C*&*C*&*C*&*C1=CC(*)=C2C(=C1)C(*)=CN2*&*C*&*C1=CC=CC=C1^*Br&&&*O&&
*N1CC(C)SC1=Nc1ccccc1&*C*&*C1CCS(=O)(=O)C1&&&
CC1=CC=CC(NC2=NCC(C)N2)=C1&&&
COC1=CC=C2C=C(C(C)CO)C=CC2=C1&&&
COC1=CC=CC(SCC2CS2)=C1&&&
*OCC(=O)OC(C)(C)C&*N=C1CCCC2=C1C=CS2&&&
*OC&*C1=CC=CC=C1CNC(=O)C1CCCN(S(=O)(=O)C2=C[NH]C=N2)C1&&&
CC(O)(C1=NC(C2=CC=C(S(=O)(=O)C3=CC=CC=C3)C=C2)=C(C2=CC=C(F)C=C2)[NH]1)C(F)(F)F&&&
COC1=CC=C(C(=O)N2CCC(C(=O)N3CCN(S(=O)(=O)C4=CC=C(C)C=C4)CC3)CC2)C(OC)=N1&&&
CSC1=CC=CC=C1CN1CCC(CNC2=NC=CC3=C2C=CS3)CC1&&&
*C(=O)Cn1c(=O)n(CCCC)c(=O)c2c1c1cc(Cl)ccc1n2C&*N*&*CCCc1ccccc1&&&
*NC(C)=O&*C1=CC=CC(NCC2=CC=C(C3=CC=CC=C3C3=N[NH]N=N3)C=C2)=C1&&&
*C&*C*&*C1=CC=CC=C1*&*NC1=NC(N2CCN(*)CC2)=NC2=C1CN(*)CC2&*C1=CC=CC(*)=C1&*O*^*C1=CC=C(*)C=C1^*C&*O*&&&*C(*)(F)F&*F&&&
*C(C)(C)C&*C1=CN=C(CSC2=NC=NC3=C2N=CN3C2OC(*)C(*)C2*)C(*)=C1&*Cl&&*CO&*O&*O&&
CCCCN(C(=O)CSC1=CC=C([N+](=O)[O-])C=N1)C1=C(N)N(CCCC)C(=O)[NH]C1=O&&&
*OC&*C1=CC(NC(=O)OCC2=CC=NC=C2)=CC=C1CC1=NN=C(C2=CC=C(CN3CCCC3=O)C=C2)O1&&&
CC1=CC=C(CN2CCNC(CCN3C(=O)C4=CC=CC=C4C3=O)C2)C=C1C&&&
*C(=O)C(*)c1ccc(C(C)C)cc1&*N*&*C1CCCCC1^*N(*)c1ccccc1&&*C(=O)c1ccccc1&&&
COCC(NC1=NC=CC(C2=C(C3=CC=CC(C(F)(F)F)=C3)[NH]C(C)=N2)=N1)C1=CC=C(F)C=N1&&&
*C(=O)c1c(C(C)C)n(Cc2ccccc2C)c2cc(O*)ccc12&*N*&*Cc1cnc2ccccc2c1^*Cc1ccccc1&&&&
*S(=O)(=O)c1ccc(C)cc1&*Nc1cccc(-c2ccc3nnc(C)n3n2)c1&&&
*COC&*C1C2C(*)(*)C=CC(=O)C23OC(*)(*)CC(OC(=O)C2=CC=C4C=CC=CC4=C2)C3(*)CC1OC(=O)C1=CC=C(OC2=CC=CC=C2)C=C1&*C&&*C&*O&*C&*OC
*C#N&*C(=CC1=CC=CC(OCC2=CC=C(C3=CC=CC=C3)C=C2)=C1)C1=NC2=CC=CC=C2[NH]1&&&
*S(=O)(=O)c1ccc(Cl)cc1Cl&*Nc1ccnc(Oc2ccc3c(c2)CCC(c2ccc(Cl)cc2Cl)O3)c1&&&
*C(N)=O&*C1=CC=C2[NH]C(*)=C(*)C2=C1&*N*&*C*^*O^*C*&&&*C*&*N1CCCC1&&&
*C&*C(OC1=CC(OCC2=CC=C3C=CC=CC3=N2)=CC=N1)C1=CN(*)C=N1&*C&&&
*C(=O)OCCCC&*C1=C(*)C(=O)C(CCC2=CC=CC=C2)=C(*)C1=O&*OC&&*C&&
*C&*N(*)C&*C*&*C*&*C*&*C1=CSC(*)=N1&*C*&*C1CCCN1*&*C*&*O&&&
*C&*C1=CN=C(*)S1&*C(=O)N1CCCC(*)C1&*N1CCN(*)CC1&*C&&&
*OC&*C(=CC1=C(*)C=C(*)C=C1*)C1=C(*)N=C(*)C2=NN=C(*)N12&*C&&*Cl&*Cl&*Cl&*Cl&*N&&
*OC&*C1=CC2=NC=NC(N3CCN(CCCNC4=NC(*)=C5C=C(*)C(*)=CC5=N4)CC3)=C2C=C1*&*N&&*OC&*OC&*OC&&
*C&*C*&*C(*)*&*C&&*NC(*)=O^*C(*)*&*C&&*C1=CC=C(*)C=C1^*O&&&
S=C(NC1=CC=C(Br)C=C1)NC1=CC=C(C2=NC3=CC=CC=C3[NH]2)C=C1&&&
*C&*C(*)C&*C*&*C1=CC=C(*)C=C1&*C*&*C(*)*&*C1=C[NH]C=N1&&*N(O)C=O&&
*=CC(=O)c1cn(Cc2ccc(C)cc2)c2ccccc12&*=C(O)c1ccccc1F&&&
*OCCCCCCCCCCC&*C1=CC=C(C(=O)NC(*)C(=O)NC(*)C(*)C(*)C(*)C(*)CC(*)CC2=CC=CC(*)=C2*)C=C1*&*CO&&*O&*OC&*O&*OCCCCCCCC&*N&*O&*O
C=CCC(C(=O)OCC1=CC=CC=C1)C1=C(O)C2=CC=CC=C2OC1=O&&&
*Nc1nc(=O)c2c(OC)ccc(OC)c2[nH]1&*CCc1ccccc1&&&
CN(C)C(=O)C1=CC=[N+](CCCCC[N+]2=CC=C(C(=O)N(C)C)C=C2N)C=C1&&&
N#CN=C(NCCCN1C=CN=C1)NCCNC(=O)C=NOCCOCCOCCOCCN1C=CN=C1&&&
*C1=CC=C(OC2=C(*)C(=O)[NH]C(*)=C2)C=C1&*Cl&&*[N+](=O)[O-]&*O&&
CCN1C(SCC(=O)NC2=CC=CC(S(=O)(=O)N(C)C)=C2)=NN=C1C1=CC=NC=C1&&&
*CCC&*C1(*)CCC(=O)N(*)C1&*CCc1ccc(OC)c(OC)c1&&*C1CCC(*)CC1^*C*&*O*&*C(=O)c1c(C)cc(OC)cc1O&&&
CN(C(=O)C1(O)CCC2C3CCC4=CC(=O)CCC4(C)C3CCC21C)C1CCCCC1&&&
*C&*O*&*C1=CC=C(*)C(*)=C1&*NS(*)(=O)=O&*C1=CC=CC=C1*^*O*^*NC(*)=O&*C&*C1CC1&&&&&
*C&*C(*)(*)C&*C*&*NC(*)=O^*N*^*C*&*C*&*C*&*C(*)*&*C1=CC=CC=C1&*O&&&&*C*^*O*&*C1=CC=CC2=C1C1=CC=CC=C1C2=O&&&
CCOC(=O)C1=C(C)C2=C(CC(C)(CC)CC2=O)[NH]1&&&
*C&*O*&*C1=CC2=NC=CC(*)=C2C=C1*&*O*&*C1=CC=C2C(*)=CC=CC2=C1^*O*^*NC(=O)N1CCCCC1&*C*&&&*C*&*C*&*N1CCCCC1&&&
COC1=CC=C(C#CC2=C(C3=CC=C(O)C=C3)C3=CC(O)=CC=C3O2)C=C1&&&
*C(C)C&*C1=CC=CC(*)=C1NC(=O)OCCOC1=CC=CC2=CC=CC=C12&*C(C)C&&&
*OC&*C1=CC=C(*)C(NC(=O)CN2CCN(CCN3CCOCC3)CC2)=C1&*Cl&&&
ClC1=CC=C(C(CN2C=NC=N2)=NNC2=CC=CC=C2)C(Cl)=C1&&&
*C&*C1=CC=C2OC3(CCC(=O)CC3)NC(=O)C2=C1&&&
*Oc1c(Cl)cc(C)cc1Cl&*CC(*)=O&*N1CCC2C(=O)N(C)CCOc3ccccc3C21&&&
*C1=CC(*)=C(N2CCC(S(=O)(=O)C3=CC=CC=C3)CC2)C(*)=C1&*F&&*F&*C(F)(F)F&&
*C&*N*&*C*&*C*&*C*&*C*&*C(=O)N(*)*&*C1=CC=C(*)C=C1&*Cl^*C1=C(*)N(*)C(=O)[NH]C1=O&&*N&&*C*^*C1=CC=CC=C1&&&
CC1(C)CCCC2(C)C1C(O)C13CCC(C(C)(C)O)(OC)C2CC1C1=CC(=O)OC13&&&
NC(C(=O)N1CCCC1)C1CCC(NC(=O)C2=CC=C(Cl)C=C2Cl)CC1&&&
*C1=CN(*)C(=O)[NH]C1=O&*C1OC(*)C(*)C1*&*C*^*F^*F^*O&&&&&*P(=O)(O)O&&
*C(=O)c1ccc2c(c1)-c1ccccc1C1(CCN(C)CC1)C2=O&*N*&*CCCC(*)=O&*N*&*Cc1ccccc1Cl&&&
*NC(*)=O&*C*&*O*^*C*^*C1=CC=C(*)C(*)=C1&*C*&*C=C1SC(=O)NC1=O&*C1CCCC1&&*O&&&&
CC1=CC=CC=C1OCC(=O)N1CCSC1C1=CC=CO1&&&
*OC(C)(C)C(=O)O&*C1=CC=C(OC2=NC=CC(N3C=CN=C3)=N2)C=C1&&&
*OC&*C(=O)c1cnc2n(c1=O)CCS2&&&
*C&*O*&*C1=CC=C(*)N=C1&*C1=CC=C2[NH]C(*)=C(*)C2=C1&*C&&*C*^*C1=CC=C(*)N=C1&*C&&&
O=C1[NH]C2=CC(NC3=CC=CC=C3)=CC=C2N=C1O&&&
*C&*C1=CC=C(*)O1&*C1=NC2=NC(=O)N(*)C(*)=C2[NH]1&*O&&*C1CCCO1&&
*C(C)=O&*C1=C(*)C(OCC2=CC=CC=C2)C2=C(*)C=CC=C12&*OCC(=O)O&&*Cl&&
*C&*NC(*)=O&*C1=CC=CC(*)=C1&*C1=CC2=C(C(=O)OCC2)C(*)=N1&*C1=CC=C(*)C=C1&*N1CCOCC1&&&
*C(=O)NN=Cc1ccncc1&*Nc1cccc(Cl)c1&&&
CN1CCN(C(=O)C(CC2=CC=C(OP(=O)(O)O[P+](=O)(O)O)C=C2)NC(=O)OCC2=CC=CC=C2)CC1&&&
*C&*C*&*OC(=O)C1=NN(*)C(*)=C1*&*C1=N[NH]C(*)=C1*&*C1=CC=CC=C1*^*C1=CC=CC=C1^*F^*C&*Br&&&&&&
*N1SC2=NC=CC=C2C1=O&*C*&*C*&*N1CCC2(CC1)C(=O)NCN2*&*C1=CC=CC=C1&&&
O=C(C=CC1=CC=CC=C1)C1=C(O)C=C(OC2=CC=C([N+](=O)[O-])C=C2)C=C1O&&&
*C&*C1=CC(C2CC2)=C(*)C(*)=N1&*C(=O)O&&*C=CC(C)C(O)C(C)C&&
*C&*C1=CC(*)=CC(N(C(=O)CNC(=O)C2=CC=CO2)C(C(=O)NCC2=CC=CO2)C2=CC=NC=C2)=C1&*C&&&
*OC&*C(=O)N(NC(=O)C(N)Cc1ccccc1)c1ccccc1OC&&&
*CC&*N(*)*&*CC&&*CC*^*N1C(=S)Oc2cc(OS(=O)(=O)C(F)(F)F)ccc21&&&
*OC&*C1=CC(C2=C3C(*)=NC=CN3C(C3CCC3)=N2)=CC(*)=C1*&*N&&*Cl&*OC&&
CCCCCCCCCCCCCCCC=CC(COP(=O)([O-])OCC[N+](C)(C)C)OCC&&&
CSC1=C(C#N)C(N2CCOCC2)=NC(=O)N1C&&&
*C&*O*&*N1CC2(*)CC1CC(*)(*)C2&*C&&*C&*C=C(*)*^*C&&*C=C*^*C=C(*)*&*C&&*C=C*^*C=C(*)*&*Br&&*C=C*^*OC(*)=O&*C*&*C*&*C1CCN(*)C
*C&*C1=CC=CC(C2=CC(NC(=O)C3CNC(=O)C3)=NN2C2=CC=CC(*)=C2)=C1&*CC(C)C&&&
*C(=O)CC1NCCc2c1[nH]c1ccc(OC)cc21&*N1CCN(*)CC1&*CC*&*C1CCCCC1&&&
*C(N)=O&*C1=CC=C(C(=O)N(CC2CC2)C2CC2)C(S(=O)(=O)N2CCCCC2)=C1&&&
*S(=O)(=O)c1ccc(OC)cc1&*NC1=NCCC2(S1)C(=O)Nc1ccc(F)cc12&&&
CCC(C)C(NC(=O)NC1=CC=C(S(=O)(=O)N2CCOCC2)C=C1)C(=O)OC&&&
*OC(*)=O&*C*&*C*^*C1=CC=C(*)C2=C1[NH]C=C2*^*C*&*NS(*)(=O)=O&*C1=CC=CC=C1&*C1=CC=CC=C1^*C(=O)O&&&&&&
*C&*C*&*O*&*C*&*C*&*C1(*)C2=CC=CC=C2CCC2=CC=CC=C21&*OC1=NC2=CC=CC=C2S1&&&
*C&*C(*)C&*C1=C(*)N(*)N=C1&*C*&*C1CN(*)CCN1*^*C^*C*&&&*C*^*C1CCC1^*C*&&&*C1=CC=CC=C1&&&
*Sc1nnc(Cc2ccc(O)cc2)n1N&*CC(*)=O&*N*&*C1CCCCC1&&&
*C1CCN(c2nc(C)cs2)CC1&*C(*)=O&*N1CCC(*)CC1&*Cc1ccccc1&&&
*C(*)=O&*Nc1ccc(Br)cc1&&*C1Cc2ccccc2CN1*^*C(=O)c1ccc(Cl)cc1Cl&&&
*C(*)=C&*C&&*C1CCC2(*)CCC3(*)C(CCC4C5(*)CCC(=O)C(*)(C)C5CCC43*)C12^*C*&*OC(*)=O^*C^*C*&&*C^*C1=CC=CC=C1&&*OC(*)=O&&*C1=CC
*OCC&*C1=CC=C2SC(*)(*)C(=O)N(CC(=O)NC3=CC=CC=C3N3CCOCC3)C2=C1&*C&&*C&&
*CC(C(C)C)N(O)C=O&*C1=CC=C(*)C(*)=C1&*CCO&&*[N+](=O)[O-]&&
*C&*C*&*C*&*ON=C(*)N(*)*&*C&&*C&*C1=CN(*)C(=O)N(*)C1=O^*C&&*C&&
*C&*C*&*C*&*OC(*)=O&*C1CC(*)(C)CC2=C1C=NN2*&*C&&*C1=CC=C(*)C=C1^*S*&*C&&&
CC1=CC=C(C)C(NC(=O)CN2C=NC3=C(SC4=C3CCCC4)C2=O)=C1&&&
*OC&*C(=O)C=*&*=C(NNC(=S)N*)c1ccccc1&*C(=O)c1ccccc1&&&
*CC&*Oc1ccc(Cn2c(=O)sc3cc(C(*)=O)ccc32)cc1&*Nc1nnc(C)s1&&&
*C#N&*C1=CC=C(OCC(*)CN2C=CN=C2)C=C1&*OC(=O)NC(CCCCN)C(=O)O&&&
N#CC(C(=O)NC1=CC=C(Br)C=C1)=C(Cl)C1=CC=C(Cl)C=C1&&&
*NC(=O)C(=O)N*&*C*&*C*^*C*^*C1=CC=CC=C1*&*C1=CC=CN=C1&*Cl&&&&&
COC1=CC=C2C(=C1)C(CC(=O)NC1=CC(C)=CC(C)=C1)=C(C)N2C(=O)C1=CC=C(Cl)C=C1&&&
*OC&*C1=CC=C(C2=CC=C3OC(=O)N(C(*)C4=CC=CC=C4)C(=O)C3=C2)C=C1*&*C&&*OC&&
CCN(CC)C(=S)NN=C(C)C1=CC2=CC=CC=C2O1&&&
*Oc1ccc(C(C)=O)c(O)c1CC=C&*CCCCCCCC(*)(*)C&*OP(=O)(O)OP(=O)(O)O*&*C*^*SC(=O)C1(C)CC1^*C1C=CC(n2ccc(N)nc2=O)C1&&&&&
*C&*C*&*C(=O)N(*)*&*C1=CC=CC=C1&&*NC1=NC2=CC=C(*)C=C2S1^*C1=CC=CC=C1*&*Cl&&&
*C&*C1=CC=C2OC(*)(C)C=CC2=C1&*C*&*SC1=NC2=CC=CC=C2S1&&&
*C&*C1=CC=C2C(=O)C(*)CCC2=C1&*C1CN(S(=O)(=O)N(*)C)C1&*C&&&
*CCC&*C1=CC=C(C2C3=C(COCC3=O)NC3=C2C(=O)OC3*)C=C1*&*OC&&*OS(=O)(=O)C(F)(F)F&&
CN(C(=O)C1=CC([N+](=O)[O-])=CC([N+](=O)[O-])=C1)C1CCCCC1&&&
CC(=O)C1=CC=C(N2CCN(C3=NC=CC(C4=CC=CC=N4)=N3)CC2)C=C1&&&
*OC&*C1=CC(*)=C(C2=NC(C3=CC4=CC=CC(*)=C4OC3=O)=NS2)C(*)=C1&*C&&*O&*OC&&
*CCCC&*C1=CC=C2C(=C1)C=C(C1=C(*)C(*)=C3C=C(*)C=CN13)C1=NON=C21&*CO&&*OC&*O&&
*C&*C1=CN(C2=CC=C(NC3=NC(NC4=C(*)C=C(*)C(*)=C4)=NN4C=CN=C34)C=C2*)C=N1&*Cl&&*F&*F&*S(=O)(=O)C(C)C&&
*NC(=O)C(NCCC(CC)CC(C)C)C(C)(C)C&*C1=CC=C(C=CC(=O)N2C(*)CCCC2*)C=C1&*C&&*C(=N)N&&
*C&*C1=CC=C(*)C=C1&*N=C1N=C(*)N(NC(*)=O)C(=O)N1N&*C1=CC=CC(*)=C1&*Cl^*C&&&&
*C&*O*&*C1=CC=C(*)C=C1&*C*&*NC(*)=O&*C*&*C1=CN(*)C(*)=N1&*C*&*C1CC1^*C&&&&
CCCN1C=CC2=C(N=C(C3=CC=C(F)C=C3)N(C)C2=O)C1=O&&&
*NC(*)=O&*C1=CC=C(*)C=C1&*N1CCOCC1^*C1=CC=C(*)C(*)=C1&&*S(=O)(=O)N1CCOCC1&&*F&&
*C&*C*&*O*&*C*&*C*&*C*&*NC(*)=O&*C1=C(*)N(*)C(*)=C1*&*C&&*C&*NS(*)(=O)=O^*C*^*C^*C1=CC=CC=C1*&&&*Cl&&&
*OC&*C1=CC(NC(=O)NC2=NOC(*)=C2)=CC(*)=C1&*C&&*OC&&
C1=CC=C(OC2=CC=C(OC(OC3=CC=C(OC4=CC=CC=C4)C=C3)C3NCCC3OC3=CC=CC=C3)C=C2)C=C1&&&
*CCC&*C12Cc3nn(-c4ccccc4)c(=O)n3Cc3cc4c(cc31)OCO4&&&
*C&*O*&*C1=CC=C2NC3=C4C(=NN(*)C4=CC=C3*)C2=C1&*C*&*C*^*[N+](=O)[O-]^*C1CCN(*)CC1&&&*C&&&
COC(=O)NC1=CSC(C2=C(C3=CC(C)=CC(NS(=O)(=O)CC4=CC=CC=C4C#N)=C3)[NH]C(CC(C)C)=N2)=N1&&&
*O&*C*&*C1OC(*)C(*)C(*)C1*&*C1=CC=C(*)C(*)=C1&*Cl^*O&*C*&*O^*O*&&*O^*C*&&&*C1=CC=C2C=CC=CC2=C1&&&
*OC&*C1=CC=C(CCC(=O)NC2=C(*)C3=C(OC4=CC=C(*)C=C43)C(*)=C2)C=C1&*Cl&&*O&*O&&
C=CC=CCC1C(=O)C=CC1CCCCCCCCCC&&&
CC1=NC2=NC=NN2C(NCC2=CC=C(S(N)(=O)=O)C=C2)=C1&&&
*NC(=O)N1CCOCC1&*C1=CC=C2CCCC2=N1&&&
*C=CC(C)=O&*C1=C(*)C(*)=CC(CC2=CN=C(*)N=C2*)=C1&*O&&*O&*O&*C(=O)O&&
*C(=O)Cc1csc(S(=O)(=O)CC)n1&*Nc1c(C)n(C)n(-c2ccccc2)c1=O&&&
O=C(O)COC1=CC=C2C=CC=CC2=C1C1=C(CCCO)SC2=CC(Cl)=CC=C12&&&
CCCC(=O)NC1=CC([N+](=O)[O-])=CC=C1C1=NN=C2CCCCCN21&&&
*C&*C1=CC=C(C(=O)NCCC2=C(*)N(C(C3=CC=CC=C3)C3=CC=CC=C3)C3=CC=C(*)C=C23)C=C1&*[N+](=O)[O-]&&*S(=O)(=O)N(C)C&&
CC12CCC(OC(=O)N3CCC(C(=NOCC4=CC=CC=C4)C4=CC=CC=C4)CC3)CC1CCC1C2CCC2(C)C(C(=O)O)CCC12&&&
CN(C)C1=CC=CC(NC(=O)C2=C(C(=O)O)C=C3C=CC4=CC=CC=C4N23)=C1&&&
CCCOC1=CC=CC(C(=O)CN2N=C(C)C([N+](=O)[O-])=C2C)=C1&&&
*C1=CC=C2NC(=O)C3(C2=C1)N1CSCC1C(*)C31C(=O)C2=CC=CC3=C2N3C1=CC1=CC=C(*)C=C1*&*[N+](=O)[O-]&&*C1=CC=C(*)C=C1^*Br^*Cl&&&*Cl&&
COC1=CC=C(C(=O)NC2C3=CC(OC)=C(OC)C=C3C(C3=CC(OC)=C(OC)C(OC)=C3)C3C(=O)OCC23)C=C1N&&&
*C1=CN(*)C2=C1C(N)=NC=N2&*C1=COC=C1&&*C1OC(*)C(*)C1*^*C*&*O^*O&&&*O&&
*OP(=O)(CCCCCCCCC)OP(=O)([O-])O*&*C*&*C1OC(n2ccc(N)nc2=O)CC1O^*C*&&*C1C=CC(n2cnc3c(N)ncnc32)O1&&&
*NCC&*C1=CC(CNC(=O)C2=C(*)C(=O)N(*)C(*)=N2)=CC=C1&*C&&*O&*C&&
*CC(=O)OC&*C1=CC(*)(*)N(*)C2=CC=C(C3=CC(*)=C(*)C(*)=C3)C=C12&*C&&*C&*OC&*C&*OC&*OC&&
COC1=CC=CC(C2=CC3=CC(F)=CC=C3OC2=O)=C1&&&
*CCCC&*N*&*C*&*C1(*)CCCCC1&*N1CCN(*)CC1&*C(=O)C(*)Cc1ccc(Cl)cc1Cl&*NC&&&
*C&*O*&*C1=CC=C(*)C(*)=C1&*SC1=NN=C(*)N1*&*C*^*O*^*NC(*)=O^*C1=CC=C(*)C=C1^*C&*C1CCS(=O)(=O)C1&*Cl&&&&&&&
*C(C)CC&*C1C(=O)NC(*)C(=O)N1*&*CC(C)C&&*C(C)C&&
N#CC1C[N+]2(CCCC2)CC(O)C1&&&
O=C(C1=CC=C2[NH]N=C(C3=CC=C(C4CCN(CC5=CC=CC(OC6=CC=CC=C6)=C5)CC4)N=C3)C2=C1)N1CCC(O)CC1&&&
O=C(OCC1=CC=C(Br)C=C1)C1=CN=C(N2CCOCC2)N=C1C(F)(F)F&&&
*C#N&*C1=CC=C(C2(*)SCC(*)CS2)C=C1&*O&&*[N+](=O)[O-]&&
*C&*C=C1C(=O)N(*)C(=O)N(C)C1=O&*N1CCCCC1&&&
*NC1=NC(N)=NC(*)=C1&*C*&*C1=CC=C2OC(=O)C3=C(SC=C3)C2=C1^*C1=CC=C2OCOC2=C1&&&&
*C&*C1=C(C=C2C(=O)NN(*)C2=O)C(*)(*)CC2=CC3=C(C=C12)OCO3&*F&&*C&*C&&
*C&*N(*)C&*C1=CC=C(*)C=C1&*C1=CSC(NC(=N)N)=N1&&&
O=C(O)CCCCCCNC(=O)C1=CC(C(F)(F)F)=CC(C(F)(F)F)=C1&&&
O=C1C=C(Cl)C(=O)C2=C3CC(=O)NC3=CC=C12&&&
*C(=O)c1ccc(CS(=O)(=O)c2ccccc2C)o1&*N*&*C*&*C1CCCO1&&&
C=C1[NH]C(=CC2=CC=C(C3=CC=CC=C3)C=C2)C(=O)C(=CC2=CC(C)=CC(C)=C2)C1=O&&&
CC(C)C(=O)OC1CCC2(C)C(=CCC3C2(O)CCC2(C)C(C(C)(C)O)CCC32O)C1(C)C&&&
*N&*C(*)*&*C*&*C*^*C(=O)N1CC(*)CC1*^*C(=O)O&*NC(*)=O&&&*C1=CC=CC=C1^*C*&&*C1=CC=C(*)C(*)=C1&*O&&*O&&
*C(=O)NCCN(CC)CC&*C1=CC=C(NC(=O)C2=C(*)OC=C2)C=C1*&*F&&*Cl&&
*C&*O*&*C*&*C*&*C*&*N(*)*&*C&&*C(=O)C1=NC(*)=C(*)S1^*C1=CC=CN=C1&&*C1=CC=CN=C1&&
S=C(NC1CCCCC1)N1CCN(CC2=CC=C(Cl)C=C2Cl)CC1&&&
*C&*O*&*C1=C(*)C2=C3C(=C1*)C(=O)OC3C1(*)C3=CC=CC=C3N(*)C1N2*&*O*&*C^*OC(*)=O&&*C^*O&&&*OC(*)=O^*C1=CC=CC=C1^*C&&&&
O=C(OCC1=CC=C(F)C=C1)N1CCN(CC2=CC=C3C(=C2)OCCN3C(=O)C2=CC=CC=C2C2=CC=CC=C2)CC1&&&
CC(C)C(NS(=O)(=O)C1=CC=C(NC(=O)OC(C)(C)C)C=C1)C(=O)OCC(F)(F)F&&&
*C&*C(*)*&*N*&*C1=C(*)C(=O)C2=C(*)C=CC=C2C1=O^*C1=CC=CC=C1^*O&&&&*Cl&&
*CC&*O*&*C(=O)C*&*N(*)*&*C(=O)C*&*C1CSC2=CC=CC=C2N1^*CC*&&*N(C)C&&&
CC(C)(O)C1CC2=CC=C(OCCCCC3=CC=CC=C3)C=C2O1&&&
*C&*C1=CC=CC=C1C1=NOC(COC2=C(*)[NH]C3=CC=CC=C23)=N1&*C#N&&&
*OC&*C1=CC2=C(C=C1*)C1=C(C=C3OCOC3=C1*)C(*)C(*)C2&*OC&&*OC&*COC(C)=O&*OC(C)=O&&
CC1=CC=C(N2C(=O)CC(SC(=N)NN(C)C)C2=O)C=C1&&&
CC1=NN(C2=CC=C(F)C=C2)C2=NC(C3=CC=C(CO)C=C3)=NC(NC3CC3)=C12&&&
*OC&*CC*&*N1CCC(C)(O)C2(CCN(c3cnccn3)C2)C1&&&
*C&*C*&*C*&*P(*)(=O)O&*C*&*NC(*)=O&*C*&*C1=CC=CC=C1&&&
C=CCOC1=CC(C=C2SC(=O)NC2=O)=CC=C1N1C(=O)C2=CC=C(C(=O)C3=CC=CC=C3)C=C2C1=O&&&
*Cc1ccc(C(C)(C)C)cc1&*Oc1cc(N)ccc1C(=N)N&&&
*C&*O*&*C1=C(*)C=C(*)C(*)=C1&*N&&*Cl&*NC(*)=O^*C1CCNCC1&&&
*CCN(C)C&*C1=CC=C2C=C(*)[NH]C2=C1&*F&&&
*Nc1cc(OC)cc2ncc(C#N)cc12&*C(C)CCC*&*N*&*C(=O)C=*&*=Cc1ccc(Cl)c(Cl)c1&&&
*OC&*Cc1noc(C2CN3CCC2CC3)n1&&&
*C&*C1=CC=CC(*)=C1*&*C&&*NC(*)=O^*C1=CC=C(*)O1&*C*&*S*&*C1=CC=C(*)C(*)=C1&*Cl&&*Cl&&
CC(=O)NCC1OC(=O)N2C3=CC=C(C4=CC=C(C5=CN(C)N=N5)N=C4O)C=C3OCC12&&&
*Oc1ccc(C(=O)O)cc1&*Cc1ccccc1O*&*CC*&*C1Oc2ccccc2N(Cc2ccc(Cl)cc2Cl)C1=O&&&
*NC(*)=O&*C*&*C*^*C1=CC=CC=C1*^*C1=CC=CC=C1&*NC(*)=O&&&*C1=CC=C(*)C=C1&*C(=O)N1CCCCC1&&&
*C&*C1=CC(*)=CC(NC(=O)NC2C3=CC=CC=C3C3=CC=CC=C32)=C1&*C(F)(F)F&&&
*C1=C2C=C[NH]C2=NC(N)=N1&*C*&*C1=CC=CC(*)=C1&*NC(*)=O&*C*&*C1=CC=CC=C1&&&
*C&*C*&*C*&*C*&*C*&*C*&*C1=CC=C(*)C=C1&*C1=COC(*)=C1&*C*&*O*&*C1=CC=C(*)C(*)=C1&*C*&*C1SC(=O)NC1=O^*F&&&&
*NC(*)=O&*C*&*C1=CC=C(*)C=C1^*C1=CC=C(*)C=C1^*NS(*)(=O)=O&*F&*C*&&&*C*&*SC1=NC=CC=N1&&&
*C=C1OC(=O)C(*)=C1*&*C(*)=O&*C1=CC=CC=C1^*O&&&*C1=CC=CC=C1*^*C(*)(F)F&*F&&&
*C&*C1=CC2=NC(*)=NN2C(*)=C1&*C1CCN(*)CC1&*N(*)C^*C1=C(*)C(=O)N2C=CC=C(*)C2=N1^*C&*O*&&&*C*^*O^*C1=CC=C(*)C=C1&&&*F&&&
*Nc1ccc2cc(C(=O)O)cnc2c1C=NNC(=O)c1ccccc1O&*S(=O)(=O)c1cccs1&&&
*Cc1ccc(-c2ncc(C)[nH]2)cs1&*N1CCC(*)CC1&*Cc1ccccc1&&&
*C&*C1=CC(*)=CC(*)=C1&*C&&*S*^*C1=CC=C(*)C(*)=C1*&*C*&*ONC(*)=O^*C^*C(*)(C)C&&*C^*C&&&&&
*CC(O)C*&*O*&*CCCc1ccccc1^*N1CCCCC1&&&&
*NC(=S)NN=C1CCCC2=CC=CC=C12&*C1=CC=CC=C1&&&
*C=C&*C=C(*)*&*C(=O)NO&&*C1=CC=C(*)C=C1^*S*&*C(*)(C(F)(F)F)C(F)(F)F&*C(*)(F)F&*F&&&
*C1=C(*)C(N2C(=O)C3=C(C(=O)C4=CC=CC=C4O3)C2*)=CC=C1&*O&&*C(F)(F)F&*O&&
*C(=O)OCC&*C1=C(*)C(CCC(=O)N2CCCC(*)(*)C2)=C(*)C(=O)[NH]1&*C&&*C&*C&*C&&
*C1CC(=O)OC(*)C1&*O&&*C*^*C1=CC(*)=C(*)C(*)=C1&*Br&&*O&*Br&&
*C1C(c2ccc3c(ccn3C(C)=O)c2)C1c1cc(OC)c(OC)c(OC)c1&*C(=O)O&&&
*C&*C1=CC=CC(N2CCC3=C(N4C=CC(N5C=CN=C5*)=N4)C=CN=C32)=C1&*C&&&
O=C(O)C1=CC(C2=CC=CC=C2)=CC=C1NCC1=CC=C2C=CC=CC2=N1&&&
COC1=CC=C(CNC(=O)C(C2=CC=CC=C2)N(C)C)C=C1&&&
*N&*C1=CC=CC=C1*&*C1=CC=C(*)N=N1&*O*&*C1=CC=CC=N1&&&
*C(=O)c1ccc(-c2ccc(OC)cc2OC)cc1&*N(*)*&*C1CCCC(O)C1O&&*C1CCC(O)(c2cccc(Cl)c2)CC1&&
*NC(C)=O&*C1=CC(CSC2=NC3=CC=C(S(=O)(=O)N(*)C4=CC=C(*)C(*)=C4)C=C3S2)=CC=C1&*C&&*C&*C&&
*C&*C1CCCC(*)N1C(=O)COC1=CC=C2OCOC2=C1&*C&&&
*C&*O*&*SC1=NC2=C(C=C(*)C(*)=C2)C2=C(NCC(*)C2)N1*&*C1=CC=CC=C1*&*O*^*C^*C&&*C*&&*C(*)*^*O*^*N&*C&&*C*&&*C1=C[NH]C2=CC=CC=C12
*C(C)CCCCCCCCCCC&*N*&*C*&*C1OC2OC(C)(C)OC2C2OOC(*)(C)OC12&*CC&&&
*C&*NC1=NC(*)=CC(*)=N1&*C&&*C*^*C*&*C*&*N*&*C*&*C1OC(*)C(*)C1*&*C1=C2N=CN(*)C2=NC(Cl)=N1&*N^*O&&&*O&&
*C1=CC=C2[NH]C=C(C(=O)C(=O)N3CCC4=CC=CC=C43)C2=C1&*Cl&&&
CN1CCN(CC2=CC=CC(C3=NN=C(N4C(=O)CSC4C4=CC=C(F)C=C4)N3C)=C2)CC1&&&
COC1=CC=C(C2=C(C3=CC(OC)=C(OC)C=C3F)[NH]N=C2)C=N1&&&
*N1CCC2(CC1)CC(=O)c1cc(OC)ccc1O2&*C*&*C1CCCOC1&&&
O=S(=O)(C1=CC=C(Cl)C=N1)N1CCN(CC(F)(F)F)CC1&&&
*C1=CC=CC=N1&*C*&*O*&*C1=CC=C2C(=C1)CCN(*)C2*&*C*&*C*^*C*^*C1=CC=C(*)S1&*C(*)(F)F&*Cl&*F&&&&&
*C=C&*C*&*C(*)*&*NC(=O)O*&*C*^*C(*)*^*C1=CC=CC=C1&*O&&&&*C(*)*^*C*&*C1CCCCC1^*NC(*)=O&&*C(*)*&*NC(=O)N1CC2=CC(*)=CC=C2N(*
*C&*C(*)C&*C1=CC=C(*)C(*)=C1&*O*&*C*^*C*^*C*&*N1C=CN=C1&*C*&&&*O*&*C1=CC=CC(*)=C1&*[N+](=O)[O-]&&&
COC1=CC=CC=C1CNC(CNC(=O)C1=CC=CC([N+](=O)[O-])=C1)C1=CC=CC(Cl)=C1&&&
*C&*O*&*C1=CC=CC(*)=C1&*C(=O)N1CCC2=C(C=CC=C2*)C1*&*C1=CC=C(*)C=C1&*C(N)=O^*C*&&*N(*)C&*C&&&
COC1=CC=C(OCC2C3=CC(OC)=C(OC)C=C3CCN2C(=S)NC(=O)C2=CC=CC=C2)C=C1&&&
COC1=CC=CC=C1C(=O)NC1=CC=CC=C1C(=O)NCC1=CC=CN=C1&&&
*CC&*N*&*C(*)=O&*Oc1ccc(-c2nc(C3CC3)n3c2Cc2ccccc2-3)cc1&&&
*C(=C)C&*C1=CC=C(CN2CCC(OC3=CC=C4C(=O)C=COC4=C3)CC2)C=C1&&&
*C&*O*&*C1=CC=CC(*)=C1*&*O*&*C^*C1=CSC(*)=N1&&*C*&*C1=C2C(=O)N(*)CCC2(*)CCC1&*C&&*C&&
*C&*C*&*N(*)CC&*C*&*C*&*C*&*N(*)*&*C&&*C*^*C*&*N1C(=O)C2=C3C(=CC=CC3=CC=C2)C1=O&&&
CCC(=O)NC1=C(NC(=O)C2=C(C)N=NS2)C2=CC=CC=C2S1&&&
*=Cc1cccc(-c2cn(C3Cc4ccccc4C3)nn2)c1&*=Cc1ccccc1&&&
*OC&*C1=CC(NC(=O)C2=CC=C3C=C(*)N=CC3=C2)=CC(*)=C1&*C(=O)NC(CN(C)C)C(N)=O&&*OC&&
CC(C)(C)OC(=O)N1CCCC1CNC(=O)NC1=CC=C(Br)C=C1Br&&&
*CCCl&*C1=NC2=C(*)N=CN=C2N1*&*C#CCBr&&*NCCO&&
N#CNC(=NC1CCCCC1)NC1=CC2=NSN=C2C=C1&&&
*CC&*O*&*C(*)=O&*N1CCN(c2cc(C)nc3nc(C)nn23)CC1&&&
CN1N=C(C2=CC=C(CN3CCC4C(=CC3=O)N=C(C3=CC=CC=C3)N4C)C=C2)C2=C1CNCC2&&&
*C(CCn1ccnc1)c1cccc(Cn2ccnc2)c1&*Nc1ncccn1&&&
*C&*O*&*C1=C(*)C(=O)C(=O)C2=CC=CC=C12&*N*&*C*&*C1=CC=CO1&&&
*N(C)C&*C1=CC=C2C(=C1)C(*)=C(*)N2*&*CCC(N)=O&&*C&*C&&
*CCCCC&*N(*)*&*CCS(=O)(=O)O&&*Cc1cc2cccc(C)c2[nH]c1=O&&
*C&*C1=CC(*)=CC(NC(=O)NC2=CC(*)=CC3=C2OC(N2N=NC4=CC=CC=C42)=N3)=C1&*F&&*Cl&&
*CC&*C1(*)CC2CN(CCC3=C([NH]C4=CC=CC=C34)C(*)(C3=CC4=C(C=C3OC(=O)C3=CC=CC=C3)N(*)C3C(*)(*)C(*)C5(*)C=CCN6CCC43C65)C2)C1&*O&&*
CCOC(=O)CCC(N)P(=O)(OCC)OCC&&&
*C(=O)OC&*C1=CC=C(NC(=O)CSC2=NC3=CC(*)=CC=C3O2)C=C1&*C(F)(F)F&&&
*C&*C*&*C*&*C*&*OC(*)=O&*C1=CC=C2C(=C1)C(*)(*)C(=O)N2*&*O&&*C1=CC(*)=C(*)C(*)=C1^*O*^*C^*C^*O*&&&&*C^*O*&&*C&&&
*C&*C(*)C&*C1=CSC(*)=N1&*C*&*C*&*NC(*)=O&*C*&*O*&*C*&*C1=NC2=CC=CC=C2S1&&&
*OC&*C1=C(*)C2=C(C(*)=C1*)N(*)C=C(*)C2=O&*CN&&*F&*C(=O)O&*CCF&*C(F)(F)F&&
COC1=CC=C(CC(N)C2=CSC(NC3=CC=CC(OC)=C3)=N2)C=C1&&&
CCOC(=O)C1CCCN(C(=O)COC(=O)C2=C3C=CC=CC3=N[NH]2)C1&&&
*S(=O)(=O)c1ccc2[nH]c(=O)oc2c1&*Nc1ccc(F)cc1&&&
CCC1=CC(O)=CC=C1OCC(O)CN1CCC(C(C2=CC=CC=C2)C2=CC=CC=C2)CC1&&&
*C&*C*&*C*&*C*&*C*&*C*&*C*&*C*&*C*&*C*&*C*&*C*&*C*&*C*&*C*&*C*&*NC(=O)N(*)*&*C(*)(C)C&*C^*C1=CC=C(*)C(*)=C1&&*O&&*N*^*C(*
CC(C)N1C(C(=O)N2CCCCC2)=NC2=C(C3=CC=CC=C3)C=C(C3=NOC(C4CC4)=N3)C=C21&&&
*C(=O)c1cc(C2CCCN2*)on1&*C(=O)c1ccc(F)cc1&&*N1CCCC1&&
*CC&*O*&*CC*&*N1CCN(c2ccc3ncnc(Nc4cccc(Br)c4)c3c2)CC1&&&
*C(=O)c1cccc(C(F)(F)F)c1Cl&*Nc1cccc(-c2cn3cccnc3n2)c1&&&
CCN(C)C1=CC=C(C=C(C#N)C(=O)NC2=CC=C3C=CC4=NC=CN4C3=C2)C=C1&&&
O=C(O)CC(CC1=CC=C2OCCC2=C1)C1=CC=C(OCC2=CC=C3C=CC=CC3=N2)C=C1&&&
*C(=O)c1ccc(-c2nc(=O)c3ccccc3[nH]2)cc1&*N*&*C*&*C1CCCO1&&&
*C&*N1CCN(CC2=CC=CC(OCC3=CSC(C4=CC=CS4)=N3)=C2)CC1&&&
*Cc1cc(=O)oc2cc(C)c(Cl)cc12&*O*&*C(=O)c1ccco1&&&
*C&*C1=CC(C(=O)NC2=CC=CC=C2C(=O)N2CCOCC2)=NO1&&&
*C(=O)c1ccc2c(c1)S(=O)(=O)c1ccc(N)cc1C2=O&*Nc1cccc(Br)c1&&&
*C(=O)CC(CCC(=O)OC)(CCC(=O)OCC)NC(C)=O&*C1CCC2(*)CCC3(*)C(=CCC4C5(*)CC(*)C(*)(*)C5CCC43*)C2C1*&*C&&*C&*C&*C&*O&*C&*C&*C&&
COC(=O)C1CCN(C(=O)C2=NOC(COC3=CC=C(C#N)C=C3)=C2)CC1&&&
*C(=O)NC(C)CC&*C1=CC(*)=C(NC(=O)CSC2=NN=C3[NH]C4=CC=CC=C4N23)C(*)=C1&*C&&*C&&
CC1=CC=C(C(=O)N2CCN(C3=CC=C(Cl)C(Cl)=C3)CC2)C=C1S(=O)(=O)N1CCCCCC1&&&
*C(=O)c1cc2c(s1)-c1c(C)nn(C)c1OC2&*N*&*Cc1cccc(F)c1&&&
*Cc1ccccc1&*N(*)*&*CCCc1ccc(C2CCNCC2)cc1&&*C1CCc2ccc(C*)cc2C1^*N*&*C1C2CC3CC(C2)CC1C3&&&
O=C(NC1=CC=CC=C1[N+](=O)[O-])C1=CC=CC([N+](=O)[O-])=C1&&&
COC1=CC=CC(C2=CC=C3OC(C)(C)C=CC3=C2OCC(=O)O)=C1&&&
*C&*C1=CC=C(*)C(*)=C1&*N&&*NC(*)=O^*C=C*&*C1=CC=CC=C1&&&
*C(=O)CSC(C)C&*C1=NN=C(C2=CC=CC=N2)O1&&&
*[N+](=O)[O-]&*C1=CC=C2C(=C1)[NH]C1=C3N=CCC3=CC=C12&&&
CC(=NNC(=S)NNS(=O)(=O)C1=CC=C(C(C)C)C=C1)C1=CC=CC=N1&&&
*C(=O)O&*C1=CC=C2C(=C1)C(=O)C(C(=O)NC(*)CC1=CC=CC=C1)=CN2C1CC1&*Cl&&&
*C(=O)c1ccc(Cl)cn1&*Nc1cccc(F)c1&&&
*C&*C1=NC(NC2=CC=C(*)C(*)=C2)=CC(N2N=C(*)C(*)=C2*)=N1&*C&&*Cl&*C&*[N+](=O)[O-]&*C&&
*OC&*C1=CC=C(CNCC2=CC=NN2*)C(*)=C1*&*OC&&*OC&*O&&
*=CC(=O)c1cn(Cc2ccc3c(c2)OCO3)c2ccccc12&*=Cc1ccco1&&&
*C&*C1=CC=NC(*)=C1&*NC(=S)N*&*C1CCC(*)C1&*C1=CC(*)=C2[NH]N=C(*)C2=C1&*C(*)(F)F&*F^*F&&&&
*OC&*C1=CC=CC=C1N1CCN(CCCN2C(=O)C3CCCCN3C2=O)CC1&&&
*C&*C(COC1CCCC1)NCC1=COC(C2=CC=CC3=CC=CC=C23)=N1&&&
*C&*C*&*C*&*C*&*C1=CC(=O)C2=CC=CC(*)=C2O1&*C1=CCN(*)CC1&*C1=CC=C2C(*)=CC=NC2=C1&*Cl&&&
*C&*C(*)=O&*C*&*C(*)*&*C1=CN(*)N=C1&*C^*C1(*)C(=O)NC(=O)NC1=O&&*O&&&
*C(=O)OC&*C1=CC=C(C2=CC(=O)C3=CC=CC=C3[NH]2)C=C1&&&
*C(=O)OC&*C1=CC(NC(=O)C2=CC=CC=C2)=CC=C1N1C=C(*)C2=C1CC(*)(*)CC2*&*Cl&&*C&*C&*C&&
*C&*C1=C(*)C=C(CN2CCNC(=O)C2CC(=O)N2CCC(N3CCCCC3)CC2)C(*)=C1&*Cl&&*C(F)(F)F&&
CC(=O)NC1=CC=C(C(=O)NCC2(C)CCCCC2)C=C1&&&
*SC(C)C(=O)OCC&*C1=CC=C(C=NNC2=NC(*)=NC(*)=N2)C(*)=C1&*F&&*F&*OC&&
*C&*O*&*C1=CC(*)=C2C(*)=C(*)C(=O)OC2=C1&*O&&*C*^*C=C(*)Cl^*OC(*)=O^*Cl&*C&&&&&
CC1=CC(N2CCC(OC(C)C)CC2)=NC2=CC=C(NC(=O)CC3=CC=C(Cl)C(Cl)=C3)C=C12&&&
*C&*C1=CSC(*)=N1&*C*&*N*&*C*&*C1=CC=CC=C1*&*O*&*C*&*C1CC1&&&
O=[N+]([O-])C1=CC=C2C=CC3=CC=CC4=CC=C1C2=C34&&&
*C&*C1=CC=C(C=CC(=O)NC2=NN=C(C3=CC=C(*)O3)S2)C=C1&*Cl&&&
*C(O)CCCCCCCCCCCC&*C1CCC(*)O1&*C(O)CCCCC(O)CCCCCCCCCCCC1=CC(C)OC1=O&&&
*C&*C*&*C*&*C*&*C*&*C*&*C1NC2=CC=C(F)C=C2C2C3=CC=CC4=C3C(=C[NH]4)CC21&&&
*CC&*C1=CC=C(C(=O)NC2=C(C3=NOC(*)(*)C3)C(*)=NN2C2=CC=CC=C2)C=C1&*C&&*C&*C(C)(C)C&&
NC(=O)NCCCCC(NC(=O)C(CC(=O)O)NC(=O)C(N)CC1=CC=CC=C1)C(=O)NC(CC1=CC=CC=C1)C(=O)NC(CCCCNC(=O)C=CCNC(=O)C=CCN1C=NC2=C1[NH]C=NC2
*Nc1ccc(C)c(C)c1&*C(=O)C(*)=O&*N*&*CC(c1ccco1)S(=O)(=O)c1cccs1&&&
*C(=O)c1ccc(N*)c(OC)c1&*N*&*CC(O)c1cccc2ccccc12^*S(C)(=O)=O&&&&
*C1=CC(NC(=O)C2=CC=CO2)=CC=C1N1CCN(C2=CC=NC=C2)CC1&*[N+](=O)[O-]&&&
*C(CCC)n1nc(CCC)nn1&*N*&*C(=O)c1c(C)onc1-c1ccc(F)cc1&&&
*NC(=NC(=N)N)N*&*Cc1csc(-c2ccccc2)n1&&*S(=O)(=O)c1ccc2cccnc2c1&&
*SC&*C1=CC=C2C(=C1)C(*)=C(*)N2CC1=CC=CC=C1&*C&&*CC(=O)O&&
*C&*C1=CSC(CN2CCC3(CC=CCC3)CC2)=N1&&&
*C(N)=O&*C1(*)COCC(N)=N1&*C1=CC=C(*)C(*)=C1&*NC1=NC=CC(*)=N1&*O*^*F^*C1=CC=CC2=C1C(=O)CC2&&&&&
*OCC&*C1=CC=C(N2C=C(CN3C=NC(*)=CC3=O)N=N2)C=C1&*Cl&&&
*C&*C1=CN=CN1*&*C(*)*&*O&&*C1=CC=C(*)C=C1^*OC1=NC(*)=CC2=NC=CC=C12&*C1=CC=CC=C1&&&
*C&*C1=C(*)C2=CC(*)=CC=C2C1=CC1=CC=C(*)C=C1*&*CC(=O)O&&*F&*Br&*F&&
*N1CCN(C)CC1&*Cc1ccccc1Sc1ccc(C=*)cc1N*&*C(*)=O&*Nc1cc(C(F)(F)F)cc(C(F)(F)F)c1^*=Cc1ccnc2ccccc12&&&&
*=Cc1ccc(OC)cc1&*=CC(*)=O&*N*&*C(C(*)=O)C(C)(C)C&*N*&*C(CC(C)C)C(=O)O&&&
CCC1=C2C3=NC4=CC=C(OC)C=C4C=C3CN2C(=O)C23CCCC2C(=CC2=C(N)C(=O)C4=CC=CC=C4C2=O)C(=O)CCC13&&&
*OC&*C1=CC=C(C2=CN=C(S(=O)(=O)N(*)C3CCCCC3)C(C(=O)NC3=CC=CC=C3*)=C2)C=C1&*C&&*C(F)(F)F&&
*F&*C1=CC=C(C2=NC3=CC=CC=C3OC2)C=C1&&&
*C&*C1=CC=C(OC2=CC=C(NC(=O)C3=CC(*)=CC(*)=C3*)C=C2*)C=C1&*Cl&&*NC(=N)N&*Cl&*Cl&&
*CCCCCCCC(=O)NO&*C1NC(=O)C(*)N(*)C(=O)C(COCC2=CC=CC=C2)NC(=O)C(CC2=CC=CC=C2)NC(=O)C(CC2=CC=CC=C2)NC1=O&*CCCCCC(=O)O&&*CCC
*CCCC&*C1(*)CC(*)(C2=CC=CN=C2)C(=O)O1&*C&&*C&&
*C(=O)NO&*Nc1ccc2c(c1)C(=O)C(=O)N(c1ccc(-c3nc(C4CC4)[nH]c3Cl)cc1)C2=O&&&
*C&*C1=C(*)N(*)C(=O)[NH]C1=O&*S*&*C1=CC=CC(*)=C1^*C=C*^*I&*C(N)=O&&&&&
N#CC1=CC=C(CN(CC2=CC=CC=C2)C2=CN=C3N=C(N)N=C(N)C3=N2)C=C1&&&
*CC&*Oc1cc(C(=O)O)cc(O*)c1O*&*CC&&*CCCC*^*Oc1ccc2c(c1)CCC2&&&
O=C(C1=CC=CN=C1)N1CCN(C2CCC3=C(Cl)C=CC=C3CC2)CC1&&&
*=Cc1cn(Cc2cc(C)cc(OC(F)F)c2)c2ccccc12&*=C1C(=O)NN=C1C(F)(F)F&&&
*C1CCc2nnc(-c3ccc(OC)cc3)n2C1&*N*&*C(*)=O&*Nc1cccc(Cl)c1Cl&&&
*C&*C1=NN=C(NC(=O)C2=CC=C(*)C(NC3=NC=NC4=CN=C(NCC5=CC=CN=C5)N=C34)=C2)S1&*F&&&
*C&*C1=NOC(C(=O)N2CCN(C3=CC(*)=CC=N3)CC2)=C1&*C&&&
*C&*O*&*C1=C(*)C(*)=C(*)C(*)=C1&*C(*)*&*O^*O&*C*&*O^*O&&*C(*)*&&*O&&*C1=CC=CC=C1&&
*C&*C1=NC(*)=C(C(=O)NC2(*)C3CC4CC(C3)CC2C4)S1&*CO&&*C&&
*CCn1nc(CC)n2c(cc3occc32)c1=O&*Oc1ccc(C(=O)O)cc1&&&
*C&*C(*)C&*C(*)*&*C&&*NC(*)=O^*C=C(*)*&*C*&*C=C*^*C1=CC=CC=C1^*C1=CC=CC=C1&&&&&
*C&*C1=CC=NC(*)=C1*&*C*&*C*^*C^*C(=O)N(*)*&&&*C&&*C1=CC(=O)[NH]C2=C(*)C=NN12^*F&&&
*S(=O)(=O)CCC&*C1=CC=C(NC2=NC(NC3=CC=CC=C3*)=C3C=C[NH]C3=N2)C=C1&*S(C)(=O)=O&&&
*N(C)C(=N)NCCSC&*C1=CC=C(C2=C(C(=O)NC3=CC=C(*)C(S(=O)(=O)N4CCCCC4)=C3)N=CO2)C=C1&*Cl&&&
*C(=O)O&*C1=CSC(CN2C(C3CC3)=NC3=CC(OC4=CC=C5OCOC5=C4)=CC=C32)=N1&&&
*=Cc1cc(CCC)no1&*=C(C)c1nc2ccccc2o1&&&
*C&*O*&*C1=CC=C(*)C=C1&*NC(=O)C1=NOC(*)=C1&*C*&*O*&*C1=CC=C(*)C(*)=C1&*Cl&&*C&&
*=C(Br)c1ccccc1&*=C(Br)c1ccccc1&&&
*C(=O)c1ccc(C)cc1&*N1CCN(*)CC1&*C(=O)Cc1c(C)nn(C)c1C&&&
*C1COC(c2ccc(Cc3ccccc3)cc2)C(C)(C)N1&*CC(=O)O&&&
*C(=O)CC&*Nc1cccc2cccnc12&&&
*C(=O)O&*C1=CC=CC(CC(*)NC(=O)C2=CC=C3C=CC=CC3=C2)=C1&*C(=O)O&&&
*C&*N=C1C(=O)N(*)C2=CC=CC=C12&*C*&*C*&*N(*)C&*C&&&
*CCCCCC&*N(C)C1=C(N(C)C)C(=O)c2ccccc2C1=O&&&
C=CCOP(=O)(OCC=C)C(CC1=CC=CC=C1OC)CS(=O)(=O)CCC&&&
O=C(NCC1=CC=C(C(=O)N2CCCC2)C=C1)N(CCCl)NC(=O)OCC(C1=CC=CC=C1)C1=CC=CC=C1&&&
*S(=O)(=O)c1ccccc1C(=O)c1nc2ccccn2c1C*&*O*&*C(=O)C*^*N*^*C1CCCC1&*CC(F)(F)F&&&&&
NC(=O)C1CCN(C(=O)C2=CC=C(S(=O)(=O)N3CCCCCCC3)C=C2)CC1&&&
O=C(C1=CC=C(O)C=C1O)N(NC(=O)C1=CC=C2N=CC=CC2=C1)C1=CC(F)=CC(C(F)(F)F)=C1&&&
*Nc1ccc(C)c(C)c1&*C(=O)C*&*N(*)C&*S(=O)(=O)c1ccccc1Br&&&
*Nc1c(C(C)C)cccc1C(C)C&*C(*)=O&*N*&*C*&*C1(c2ccc(C(*)=O)cc2)CCCC1&*N*&*CCC*&*N1CCOCC1&&&
*N1C=NC=N1&*C*&*C*&*C1=CC=C2C(=C1)CCN(*)C2*&*O*&*C*^*C1CC1^*C*&&&*C*&*C*&*N1CCCC1&&&
*C(=O)NO&*C*&*C1=CC=C2C(=C1)C(*)=CN2*&*S(*)(=O)=O&*C1=CC=CC=C1^*Cl&&&&
*C1=CC=C(OCCC2=CN(CCCN3CCOCC3)C(=O)[NH]C2=O)C=C1&*[N+](=O)[O-]&&&
*=C(C)C&*=CCC(CC=*)(C(*)=O)C(=O)c1ccc(C(C)(C)C)cc1&*N*&*Cc1ccc(Br)cc1^*=C(C)C&&&&
*C&*C1=C(C2=CC=C(N3C=CC=C3)C=C2)N(C2=CC=C(*)C=C2)C2=C(*)C=CC=C2C1=O&*C=O&&*Cl&&
*OC&*C(=O)CC(c1ccccc1)c1c(O)c2cc(F)ccc2n(CCCC*)c1=O&*OC&&&
*C#N&*C1=CC=C2[NH]C=CC2=C1*&*C1=N[NH]C(=S)O1&&&
CC1=NC(SCC(=O)C(C#N)=C(C)N)=NC2=CC=CC=C12&&&
*OC&*C1=CC=C(C=NNC(=O)C2=C(*)N=C(C3=CC=CC=C3)S2)C=C1&*C&&&
*C1=C(*)C(=O)N2C=CC=CC2=N1&*C*&*N1CCN(*)CC1^*C*^*C*&*N1CCCCCC1&*C1=CC=C(*)C=C1&&&*Cl&&&
*C&*NC(*)=O&*C1=CC=C(*)C=C1&*C*&*C1=C2C(=CC=C1)CCC(*)C2*&*F&&*N1C=CN=C1&&
OC1=CC=C(C2SCCO2)C2=C1OC=C2&&&
*C&*C*&*C*&*C*&*C*&*C*&*NC(*)=O&*C(*)*&*C*&*C1=CC=C(*)C=C1^*NC(*)=O^*OP(=O)(O)O&*C(*)*&&&*C*&*C1=C[NH]C=N1^*C(N)=O&&&&
*CCC&*N*&*C(=O)CC*&*N*&*C(=O)c1ccc(Cl)cc1Cl&&&
*C1=CC(N2CCN(CCCN3C(=O)C4C5CCC(C5)C4C3=O)CC2)=CC=C1&*Cl&&&
*P(=O)(OCC)OCC&*C1=C(*)C(*)=C2C(=N)N3CCCN3C2=C1*&*C(N)=O&&*SC&*OC&&
CCCC1=CC=C(OC2=CC=C(C=NNC(=N)N)C=C2)C=C1&&&
*OC&*C1=NC=CC=C1OC1=NC(NC(=O)CCN2CCN(*)CC2)=C2C=CC=CC2=N1&*S(C)(=O)=O&&&
CC1=CC=CC=C1C(=O)NC1=C(C#N)N=C2C=CC=CN12&&&
*Oc1cc(=O)n(C)c2ccccc12&*CC(=O)c1ccccc1Cl&&&
*NC(*)=O&*C1=CC=C2[NH]C(=O)[NH]C2=C1&&*C1=CC=C(*)C=C1^*S(=O)(=O)N1CCNCC1&&&
*CC(=O)N(C)C&*C1=CC=C2OCC3C(C2=C1)N1C(=O)CN(C(=O)C2=CC=C(*)O2)C(CC2=CC=CC=C2)C1(*)C3*&*Cl&&*Cl&*C&&
FC1=CC=C(C2=C(C3=NC=CN3C3=CC=CC=C3)N=C3OC(CN4C=CN=C4)CCN32)C=C1&&&
*O&*C*&*C(*)*&*S&&*C*^*C1=CC=C(*)C2=CC=CC=C12&*O&&&
*CC&*C1(*)CC(=O)C(Cc2cc(F)ccc2F)C(=O)O1&*CCc1ccc(-c2ccccc2)cc1&&&
*C#N&*C1=CC2=[N+]([O-])C(*)=C(*)[N+]([O-])=C2C=C1&*C1=CC=C(*)C(*)=C1&*Cl^*C(*)(F)F&*Cl^*F&&&&&
*C&*C1CCN(*)CC1&*N=N*&*C1(*)C(=O)NC(=O)NC1=O&*C1=CC=C(*)C=C1&*N1CCN(*)CC1&*C*&*C1=CC=CC=C1&&&
*C&*C1=C(*)N(*)C(*)=N1&*C1=CC=CC=C1&&*C1=CC=CC=C1&*C1=CC=CC=C1&&
COC1=CC=CC=C1NC1=NC(N)=C2[NH]C(=O)N(CC3=CC=CC(C4CC4)=C3)C2=N1&&&
*C&*C1=NC=CN1C1CCCN(C(=O)N2CCN(*)CC2)C1&*CC(N)=O&&&
*CC(*)C(C)C&*O*&*Cc1ccc(Cl)cc1^*N*&&*C(=O)c1ccc(C(F)(F)F)cc1Cl&&&
CC(N1C=CC2=NC(N)=NC(N)=C21)C(O)(CO)CO&&&
O=C(C1CC2=CC=CC3=C2N1C(=O)C(NCC1=CN(C2=CC=CC=C2)C2=CC(Cl)=CC=C2C1=O)CC3)N1CCN(CCO)CC1&&&
*=C(C)C&*=CCc1c(O)cc2oc3cc(O)cc(O)c3c(=O)c2c1O&&&
CC1(CCO)C2=CC=CC=C2C2=C1C(=O)N1CCSC1=N2&&&
CC1=CC=C(C(=O)NC2=CC=C([N+](=O)[O-])C=C2)C(=O)[NH]1&&&
*C(=O)N(CC)CC&*C1CC(*)C2(CCCN2*)O1&*C&&*C(=O)OC&&
*C1=C[NH]C(N)=N1&*C1=CC=C2SC=CC2=C1&&&
O=C(C1=CN=C(NC2CCOCC2)C2=CC=C(OC3=CC=CC(Cl)=C3)C=C12)C1CCCN1&&&
COC(=O)C1C(N2C=C(C)C(=O)N(C(C3=CC=CC=C3)C3=CC=CC=C3)C2=O)CC2CCC1N2C&&&
COC1=CC=C(CCNC2=NC=CC=C2C2=NC3=CC=C[NH]C3=N2)C(OC)=C1&&&
*C1=CC=C(C(*)CNC2CCN(S(=O)(=O)C3=CC=CC(*)=C3)CC2)C=C1&*F&&*O&*Br&&
O=C1C=CC2=C(N1CCC1=CC=CC=C1)C1=CC=CC=C1CC2&&&
*Nc1c(C)cccc1C&*C(=O)C(*)c1ccccc1&*N(*)C&*S(=O)(=O)c1ccc2c(c1)CCCC(=O)N2&&&
COC1=CC=C2C=C(CC3=CC(C)=C(OC)C(C)=C3)C(=O)OC2=C1&&&
*CCC&*C1C(=O)N(C)c2ccccc2NC1*&*CC(*)c1ccccc1&*OC&&&
*CC&*NC(=S)N(c1ccccc1)c1nc(-c2ccccc2)cs1&&&
*C&*C*&*C*&*C1=C[N+](*)=CC=C1&*C1=CC=C(*)C=C1&*O*&*C*&*C1=CC=C(*)C(*)=C1&*C(=O)NC1=NN=C(*)O1&*C*^*C^*C(*)(C)C&&&*C&&&
*C1C(=C)CCC2C(*)(*)CCCC21*&*COC(C)=O&&*C&*O&*C&&
*C1=CC=C(CN2N=C(C3=NC(C4=CC=CC=C4)=NO3)C=CC2=O)C=C1&*[N+](=O)[O-]&&&
N=C(N)C1=CC([N+](=O)[O-])=C2C=CC(CP(=O)(O)O)=CC2=C1O&&&
COC1=CC=CC=C1C(=O)NC(C1=CC=CC=C1)(C1=CC=CC=C1)C1=CC=CC=C1C&&&
*OC&*C1=CC=C(C2=CSC(N3N=C(C4=CC=CC=C4)CC3C3=CC=CS3)=N2)C=C1&&&
*C&*S(*)(=O)=O&*C1=CC=CC=C1*&*C*&*C(=O)N1CCOCC1*&*C*&*C1CCCCC1&&&
*C&*O*&*C1=CC(*)=C(*)C(*)=C1&*NC(*)=O&*C1CC2=CC=CC=C2C1*^*O*^*O&*C^*O*&&&&*C&&&
*OC&*C(=O)c1ccc(NC=C(C(*)=O)c2cc(F)cc(F)c2)cc1&*O*&*CCN&&&
*N1CCN(c2cc(Cl)ccc2C)CC1&*C(=O)CCn1c(=O)c2cccn2c2cccnc21&&&
*Cl&*C1=CC=C(C(C2=CC=CC=C2)C2=CN(CCCN3C=CN=C3)C3=CC(*)=CC=C3C2*)C=C1&*Cl&&*Cl&&
*C&*C1=CC=C(*)C=C1&*NC(=O)N*&*C1=CC=CC=C1*&*F&&&
*Nc1nc2c(s1)CC(C)CC2&*C(=O)c1ccc2[nH]nc(-c3cccc(C(F)(F)F)c3)c2c1&&&
*CCS(=O)(=O)CCC&*C1=CC(C(=O)N(*)C2CCC(N3C(=O)N(*)CC3C3=CC=CC=C3)CC2)=CC=C1&*C&&*OC&&
*C(=O)CCn1cccn1&*N1CCN(*)CC1&*C(*)=O&*Nc1ccccc1&&&
CN1CCN(S(=O)(=O)N2CCN(C3=CC=C(S(=O)(=O)N4CCN(CC5=CC=CC=C5)CC4)C=C3)CC2)CC1&&&
*NCCC&*C(=NNC(=O)C1=CC=CN=C1)C1=NC=C[NH]1&&&
*C(C)(C)C&*C1=CC=CC(*)=C1&*C(=O)O&&&
*C&*N*&*C(*)*&*C&&*C(=O)N1CC(*)C(*)C1^*NC(*)=O&*C1CCCN1^*NC(*)=O&&*C1=CN=CC(*)=C1&*NC(*)=O&*C1=CC=C(*)C=C1&*C(=N)N&&&
NC1=CC(Cl)=CC2=C1N=C(OC1=CC=C(F)C=C1C(=O)NC1=CC=C(F)C=C1)S2&&&
NC1=C(N2CCCN(CCC(=O)C3=CSC=C3)CC2)C(=O)N=C(C(F)(F)F)[NH]1&&&
*C1=NC2=CC=CC=C2C(=O)N1*&*C=C*&*C1=CC=CC=C1^*C*&&*C*&*N1CCOCC1&&&
*CNS(C)(=O)=O&*C1=CC=CC=C1COC1=CC=C(CN(*)CCC2=CC=C(*)C(*)=C2)C=C1&*F&&*Cl&*Br&&
*CCC(C)C&*N(*)*&*CC(O)C(Cn1c(=O)[nH]c2ccc(F)cc21)C(c1ccccc1)c1ccccc1&&*S(=O)(=O)c1cccc(C(F)(F)F)c1&&
O=C1OCCN1OCC1=CC=CC=C1Cl&&&
*N(C)C&*C1=CC=C(NC(=O)C2=CC=C(*)C(NC(=O)C3=CC=C(NC4=C4*)C=C3)=C2)N=C1&*Cl&&*Cl&&
CC1=NOC(C=CC2CC3CCC(C2)N6OS(=O)(=O)C2=CC=CC=C2)=C1&&&
*CCCC(=O)O&*C1=CC(OC(=O)COC2=CC=C(C=O)C=C2)=CC2=C1OC(C1=CC=CC=C1)=CC2=O&&&
*S(=O)(=O)c1ccc(OC)cc1&*N1Cc2[nH]nc(-c3ccccc3)c2C(C*)C1&*O*&*Cc1ccc(C)cn1&&&
CCCCCCCCCCCCCCCCN1C=C(COCC(=O)O)N=N1&&&
*C&*C1=CC=C(C2=NC3=C(C=C(C(=O)NC(*)(*)COC4=CC=CC=C4)C=C3*)[NH]2)C=C1&*C&&*C#N&*Cl&&
*C(=O)c1cn(Cc2c(F)cccc2C(F)(F)F)c2ccc(O*)cc2c1=O&*N*&*C(Cc1ccccc1)C(=O)O^*Cc1cccc(Cl)c1Cl&&&&
*C(=O)c1nc2n(c(=O)c1O)CCC2&*N*&*Cc1ccc(Cl)cc1&&&
*C&*C*&*C*&*C*&*C1CC2=C(C(=O)C3=CC=CC=C3C2=O)C(*)O1&*C&&&
*OC&*C1=CC=C(NC(=O)N2CCN(C3=C4C=C(*)C(OCCN5CCC(*)CC5)=CC4=NC=N3)CC2)C=C1*&*N&&*C(F)(F)F&*C(F)(F)F&&
*C(C)(C)CC&*C1=CC=C(S(=O)(=O)N2CCN(C(=O)C=CC3=CC(*)=C(*)C(*)=C3)C(CC3=CC=C(*)C(*)=C3)C2)C=C1&*Cl&&*O&*O&*C(C)(C)C&*O&&
CC(C)(C)N1C(=O)NC(=NC2=CC=CC([N+](=O)[O-])=C2)C1=O&&&
CC1=NC(C)=C(C2=CC=C3C(=C2)CCC3NC(=O)C2(NC(=O)C(F)(F)F)CC2)N=C1C1=CC=CC(C#N)=C1&&&
*C(*)=C&*C&&*C1CCC2(*)CCC3(*)C(CCC4C5(*)CCC(*)C(*)(*)C5CCC43*)C12^*NC(*)=O&*C(*)*^*C^*C*&&*C^*C1=CC=CC=C1^*NC(*)=O&*O&&*C
*C&*O*&*C1CCN(*)CC1&*C*&*C*&*C*&*NC(*)=O&*C*&*C*&*C1=CC=C(*)C(*)=C1&*Cl&&*Cl&&
*C&*C1=CC2=C(N=C(C3CCN(*)CC3)[NH]2)C(*)=C1&*[N+](=O)[O-]&&*O&&
CN1CCN=C1C(N)=O&&&
*C(=O)C(C)c1ccccc1&*N1CCOCC1&&&
O=C1NC2=CC=C(S(=O)(=O)N3CCN(C4=CC=C(Cl)C(N5C=CC=N5)=C4)CC3)C=C2C1=O&&&
*C1=CC=C(N2C(=NC(=O)C3CCCO3)SC3CS(=O)(=O)CC32)C=C1&*F&&&
*C&*C*&*C*&*C*&*C1=CC=CC=C1*&*NC(*)=O&*C(*)*&*C*&*C1=CC=CC=C1^*N1CCNC1=O&&&&
*CCC&*C1=C(*)N2N=CC(C(=O)NC3=CC=CC=C3)=C2N=C1&*C&&&
*C&*C*&*C*&*C*&*C1=CC=C(*)C(*)=C1&*C(*)=C(*)Cl&*Cl^*O*&*Cl^*C*&&&*C*&*C*&*C*&*N1CCCC1&&&
*C&*N(*)*&*C*&*C#C*^*C*^*C*&*C1=CC=CC=C1&*C*&&&*C*&*C*&*C*&*C*&*C*&*C*&*C*&*C*&*O&&&
*C&*C1(*)CC(=O)CC2(*)C3CCC4CC(=O)CCC4(*)C3CCC12&*C&&*CC(=O)O&*C&&
*OC&*C1=CC=CC=C1C(=O)NCC1(C2=CC=CC=C2)CCCCC1&&&
*CCCCCn1c2ccccc2c2ccccc21&*N1CCCCC1&&&
*Nc1cc(OC)cc(OC)c1&*C(*)=O&*C1CCC(CO)=N1&&&
CC(=O)C1(O)CCC2(O)C3(O)CC=C4CC(OC=O)CCC4(C)C3CC(OC(=O)CN(C)CCN(C)CCN(C)C)C12C&&&
FC1=CC=C(NC2=C(C3=CC=NC=C3)N=C3COCCN23)C(F)=C1&&&
*=CC(*)=O&*N*&*CCCCCCCC*^*=Cc1ccc(Cl)c(Cl)c1^*NC(=S)N*&&&*CCc1ccc(Cl)c(Cl)c1&&&
*C&*C1=CC=C(C2=C(*)C3=C(N(*)C(=O)C4CCCN4)N=C(*)N=C3N2C2CCCC2)C=N1&*C#N&&*C&*C&&
*C(=O)C(=NO)c1ccsc1&*N*&*CCCC*&*Oc1ccccc1&&&
*C#N&*C1=CC=C(N2CC3CCC(C2)N3CC2=C[NH]N=C2C2=CC=CC(*)=C2)N=N1&*F&&&
*CCC(=O)NC&*C1=NN(*)C(=O)C=C1&*C&&&
*C(=O)C(C)(C)C&*Nc1ccc(C(*)=O)cc1Cl&*OC*&*N1C(=O)c2ccccc2C1=O&&&
*N1CCNc2ccc(C(F)(F)F)cc2C1&*C1CCC(c2ccccc2)CC1&&&
*Oc1ccc(C)c(C)c1&*CCC(*)=O&*N1CCCC(*)C1&*N1CCN(c2ccccc2C)CC1&&&
*CCCCCCCCCC&*OP1(=O)OCCCN1C&&&
*C(=O)CCCOC&*N1CCC2C1CCC(=O)N2CCCN1CCCCC1&&&
*=C1CC(O)C(*)OC1=C&*=CC=*&*=C1CCCC2(C)C(*)CCC12^*C(C)CCCCC(C)(O)C=*^*C(C)O&*=CC(O)C(O)CCCC(C)(C)O&&&&&
*Nc1cc(CC)nc(-c2ccncc2)n1&*Cc1ccc(C)o1&&&
O=C(NCC1=CC([N+](=O)[O-])=CC2=C1N=C(O)C(=O)[NH]2)NC1=CC=CC=C1S(=O)(=O)F&&&
CC1=CC=C(OCCN2C(C)=CC=C2C)C=C1&&&
*C1=CC=C2CCC(=O)NC2=C1&*C1=CC2=NC=C(*)N2C=C1&*C1=CC=CC(*)=C1&*NC(=O)N*&*C*&*C(*)(F)F&*F&&&
CC1C2CC3=CC=C(O)C=C3C1(C1=CC=NC=C1)CCN2CCCC(C)(C#N)C1=CC=CC=C1&&&
NC(=O)C1CN(C(=O)C2=CN=CC=C2N)CCN1C(=O)C1=CC=CC=C1C1=CC=CC=C1&&&
CC1=CC=CC(O2CC(NC(=O)C3=CC=CO3)CC2=O)=C1&&&
*C1=2C(OC(=O)C=CC3=CC=CC=C3)CC3(*)C(=C)CCC(*)C3(*)CC2OC1=O&*C&&*C&*C&*C&&
*C&*C(*)C&*C*&*C1NC(=O)C(*)N(*)C(=O)C(*)N(*)C(=O)C(*)N(*)C(=O)C(*)NC(=O)C(*)(C)CNC1=O&*C*&*C1=CC=CC=C1^*C&&&*C&*C*^*S^*C&
CC1(C)CC(=O)C2=CN=C(NC3=CC=C(Br)C=C3)N=C2C1&&&
*CC&*Oc1ccc(N*)c(O*)c1&*C(=O)Cn1c(=O)ccc2ccccc21&&*CC&&
*C&*C*&*C*&*C*&*C*&*C1=NN(*)C(=O)N1*&*C1=CC=CC=C1*&*C(*)(F)F^*C*^*F&*C1=CC=C(*)C=C1&&&*C1=CC=CC=C1*&*N(*)C(=O)NS(*)(=O)=O
*S(C)(=O)=O&*C1=CC=CC=C1C1=CC=C2C(N3CCOC(*)C3)=NC(N3CCOCC3)=NC2=N1&*C(F)(F)F&&&
*C(=O)C(N)C(=O)O&*C1=CC=C(CC2NCCC3=CC=CC=C32)C=C1&&&
*C(=O)OCC&*C1=CC=C(N2C(=O)C3=CC=C(*)C(*)=C3C2=O)C=C1&*OC&&*SC&&
COC1=CC=C(NCC2=NN=C(SCC(=O)NC(C)(C)C)S2)C=C1&&&
*C&*C=C(*)*&*C&&*OC(*)=O^*C*&*C*&*C1=C2C3=C4C(=C[NH]C4=CC=C3)CC2(*)NCC1=O&*OC(*)=O&*C&&&
*C&*O*&*C1=CC=CC=C1*&*N1CCN(*)CC1&*C*&*C*&*NC(*)=O&*C1=CC=C(*)O1&*[N+](=O)[O-]&&&
*C&*C1=CC=CC(*)=C1*&*NC(*)=O&*C1=C(*)C(*)=CC=C1^*C^*F&&&&*F&&
*C&*C1=CC(*)(*)OC2=CC=C(*)C=C12&*C&&*C(F)(F)F&*C=C(F)F&&
*C&*O*&*C1=CC=C(*)C=C1&*OS(*)(=O)=O&*C1=CC=C(*)C=C1&*NC(=S)N*&*C1=CC=C(*)C(*)=C1&*NC(=S)N*&*C1=CC=C(*)C=C1^*O*^*O*&*C&*C*
*C&*C*&*O*&*C1=CC=CC=C1*&*C(=O)N1C(=O)C(=O)N(*)C1=O&*C(*)C&*C&&&
COC1=CC=CC2=C1C=C(C(=O)NC(C)CC1=CC=C(OCCCCC3=CC=CC=C3)C=C1)[NH]2&&&
*Cc1ccc(OC)c(OC)c1OC&*N1CCN(c2ccccc2)CC1&&&
*C&*O*&*C*&*C(=O)N(*)*&*C*&*C1=CC=CN=C1^*C(*)*&&*C*&*O^*NC(*)=O&&*C*&*C(*)*&*C*&*C*^*C(=O)O^*C*&&&*C1=CC=CC=C1&&&
*C&*NS(*)(=O)=O&*C*&*C(=O)N1CCC2(CC1)CCN(*)CC2&*C1=CSC=C1&&&
*C&*N(*)C&*C1=CC=C(*)C=C1&*C*&*NC(*)=O&*C*&*OC(*)=O&*C*&*O*&*C1=CC=CC=C1*&*Cl&&&
*C&*OC1=NC=NC2=C1C=CN2*&*C1OC(*)C(*)C1*&*C*&*O^*O&&&*O&&
*C&*C=C(C=CCC1OC(=O)C=C1*)CCC(*)(*)OC1OC(*)C(*)C(*)C1*&*C&&*CO&*O&*O&*O&*O&*O&&
CC1=C(C(=O)N2CCCC(N3C=CN=C3C)C2)C=CO1&&&
O=C1CC(C2=CC=CC=C2)=NC2=C(NCCN3CCNCC3)N=C3C=CC=CC3=C12&&&
O=C(NC1CCNC(=O)C(CC2=C[NH]C=N2)NC(=O)C(CC2=CC=CC=C2)NC(=O)C(CO)NC1=O)OCC1=CC=CC=C1&&&
*N(*)c1ccccc1OC&*CC(*)=O&*Nc1ccccc1C(*)=O^*S(C)(=O)=O^*N1CCCC1&&&&&
CC1=C(C(=O)CN2C(=O)C3=CC=CC=C3C2=O)C2=CC=CC=C2[NH]1&&&
CC(C)(C)NC(=S)NN=C1[NH]C2=CC3=C(C=C2S1)OCO3&&&
*N(C)C&*CC(*)=O&*N1Cc2ccccc2CCc2cc(Cl)ccc21&&&
*C&*C(*)*&*C1=CC=CC=C1&&*C(*)*^*NC(=O)O*&*C*^*NC(*)=O^*C1=CC=CC=C1&*C(*)*&&&*C*&*OC(*)=O^*OC(*)=O^*C*&*C*&*C1=CC=C(*)C=C1
*CCc1cccc(Nc2ncc(F)c(n3c(C)c(C)c4ccccc43)n2)c1&*N1CCCC(C)C1&&&
*C&*O*&*C1=CC(*)=C(*)C(*)=C1&*C1=CN=C2NC(=O)C3(CCN(*)CC3)N(*)C2=C1&*C(*)*^*O*^*C^*C^*C^*O*&*C*&&&&*C&*C1=CC=CC(*)=C1*&&&*
*SC&*C1=NC2=C(C(=O)N(*)C(=O)N2*)N1*&*C(=O)C(C)(C)O&&*C&*C&&
*C1=CC=C(C2=NC(C(=O)NC(*)C3=CC=CC=C3)=CC=C2*)C=C1&*Cl&&*CO&*Cl&&
CC1=CC(NC(=O)CN(C)C(=O)C2CCCCC2)=NO1&&&
*C&*O*&*C1=CC=C(*)C(*)=C1&*O*&*C1=CC=C(*)C(*)=C1^*C(=O)NS(*)(=O)=O^*F&*C1=CC=CC=C1&&*C#N&&&&
CCOC(=O)C1=C(NC(=O)C(O)=CC(=O)C2=C(C)N=C3C=CC=CN23)SC2=C1CCCC2&&&
CCC1(C2=CC=C(OC(F)(F)F)C=C2)NC(=O)N(CC(=O)N2CCN(CC3=CC=C4OCOC4=C3)CC2)C1=O&&&
*C&*C*&*OP(*)(*)=O&*C(*)*&*NC1=NC(=O)C2=C(C=C(*)S2)[NH]1^*C(*)*^*C1=CC=CC=C1^*OC(*)=O^*O&&&*C*&&*C*^*C&*OP(=O)(O)O&&&&&
*C&*N*&*C*&*C(*)*&*C*&*C1=CC=CC=C1^*NC(*)=O&&*C1=C2CC(*)C(*)C2=CC=C1&*Br&&*C(=O)N1CCCC1*^*C#N&&&
COC1OC(COC2SC(COS(=O)(=O)O)C(O)C(O)C2OC(=O)C=CC2=CC=C(O)C(O)=C2)C(O)C(O)C1OS(=O)(=O)O&&&
*CC(C)C&*C(NC(=O)C1CN(*)CC1C(=O)N(*)CC1=CC=CC=C1)C(=O)NC1C2=CC=CC=C2CC1*&*O&&*C&*C&&
*C(=O)c1cc(-c2ccccc2N)no1&*N1CCN(*)CC1&*Cc1ccccc1&&&
*CC(c1ccc(Cl)cc1)c1ccc2c(c1)OCO2&*N1CCN(c2ccc(N*)cc2)CC1&*CC(c1ccccc1)c1ccccc1&&&
*N1c2ncccc2NC(=O)C1(C)C&*C1CCNCC1&&&
*C&*C(*)=O&*C1=CN(*)C(*)=C1&*NC(*)=O&*C*^*C^*C*&&&*C*&*NC(=O)N*&*C12CC3CC(CC(C3)C1)C2&&&
*OC&*C1=CC(C2C3=CC4=C(C=C3C(N3C5=CC=CC=C5C(*)(*)CCC43)C3CC(=O)NC23)OCO4)=CC(*)=C1*&*O&&*C&*OC&*O&&
*OCC&*C1=CC(C(=O)N2CCCC(*)C2)=NO1&*COC&&&
*C(C(*)=O)C(C)(C)C&*N*&*C*^*N*^*C1Cc2ccc(cc2)OCCCC(*)C(=O)NC(*)C(=O)N1&*C(=O)c1cc2ccccc2o1&*N*&&&*C(*)=O^*Cc1ccccc1^*O*&&
CC1=CC=C(C(=O)CC2(O)C(=O)N(C)C(=NC3=CC=CC=C3)N2C)C=C1&&&
*NC&*C(C)C(*)=O&*N*&*C1CCCC2CC3C(*)C(*)(OC45CCCC4C6C6)OC4C2C1(*)C31CO1&*C(C)C&&*CO&*CO&&
*C&*C(=O)N1C2CN(*)C(=O)C1(*)C1C(=O)N(*)C(=O)C21&*C&&*C*^*C1=CC=C(*)C(*)=C1^*C*^*Cl&*C1=CC=CC=C1&&*Cl&&&&
*NC(=N)N&*CCCC(*)C(=O)C1=NC2=CC=CC=C2S1&*N*&*C(*)=O&*O*&*Cc1ccccc1&&&
*Nc1nnnn1C&*C(*)=O&*N*&*C*&*C1(*)CCCCC1&*N(C)C&&&
*C&*C1=CC(*)=CC(NC2=N[NH]C(*)=C2*)=C1&*C&&*Cl&*[N+](=O)[O-]&&
*C(C)C&*C1=CC=C(N(*)CC2=CN=C[NH]2)C(CNC2=CC=C(*)C(*)=C2)=C1&*Cl&&*[N+](=O)[O-]&*C(=O)NC(CCCCN)C(N)=O&&
*NC(*)=O&*C*&*N1C(=O)C2CC=CCC2C1=O^*C1=CC=C(*)N=C1&&*N1C=CC=C1&&&
*C1=CC=C(C=CC2=CC=CS2)C(=O)C=C1&*CO&&&
*Cc1ccccc1OC&*N*&*C(*)=O&*C1CCN(*)CC1&*S(=O)(=O)c1ccc(Br)s1&&&
*C&*O*&*C1=CC=C2C=C(*)C(=O)[NH]C2=C1&*C*&*N1CCN(*)CC1&*C=C1C(=O)NC(=O)N(*)C1=O&*C1=CC=C(*)C=C1&*Cl&&&
*C&*C*&*OC(*)=O&*NC(=O)N1C2CCC1C(*)=C(*)C2&*C1=CC=C(*)C(*)=C1&*F^*C*&*F^*C1=CC=CN=C1&&&&&
*OCC&*C1=C2C=CC=CC2=C(*)C2=CC=NC=C12&*CC(=O)O&&&
*Cl&*C1=CC=C2C(*)=CC=NC2=C1&*N*&*C*&*C*&*C*&*O*&*C1=CC=C2OC3(CCCC3)CN3C=C(*)N=C3C2=C1&*N1CCOCC1&&&
*C&*C(*)C&*C*&*C*&*C*&*C(*)*&*C&&*C1=CC(*)=NC(N)=N1^*C1=CC=CC=C1&&&
*C(C)C&*N(*)*&*C(=O)c1nonc1N&&*C(C)C&&
*Nc1nc(OC)nc(F)c1Cl&*C1CCN(*)CC1&*Cc1ccc(C(C)C)cn1&&&
*OC&*C1=CC=C2C(=C1)[NH]C1=C3CCOC3=CC=C12&&&
*C(=O)c1ccc(S(C)(=O)=O)c([N+](=O)[O-])c1&*N1CCCCC1&&&
*C(C(*)=O)C(C)C&*N1CCOCC1&&*N*^*C(=O)C*&*Sc1nccn1C&&&
COC1=CC=C(C#N)C=C1NC(=O)NC1=CC=C2C=C(CN3CCOCC3)C(=O)[NH]C2=C1&&&
*C(=O)O&*C1=CC=CC(COC2=CC=CC(*)=C2)=C1&*C(=O)O&&&
*OC&*C1=CC(*)=C2C(*)=CC(=O)OC2=C1&*O&&*CCCC(C)(C)O&&
*C&*O*&*C1=CC=C2C(*)=CC=CC2=C1&*C1=CN=CN1*&*C*&*C1=CC=C(*)C=C1&*NC(*)=O&*C*&*C1CCCCC1&&&
*C(=O)NCCC(=O)O&*C1=CC=C(*)C=C1&*C(NC(=O)OC(C(Cl)(Cl)Cl)P(=O)(O)O)P(=O)(O)O&&&
*C&*C*&*O*&*C1=CC=C(*)C=C1&*C=C1SC(=O)N(*)C1=O&*C*&*C*&*C*&*NC(*)=O&*C1=CC=CC=C1*&*C&&&
*CNC(C)C&*C1=CC(CNC(=O)C2CC(*)CN2C(=O)NC2=CN(*)C3=CC=CC=C23)=CC=C1&*Cl&&*C(N)=O&&
*OC&*C1=CC=CC(NN=C2C(=O)NC3=C(*)C=CC=C23)=C1&*C&&&
*C&*C1=NN=C2CN(C(=O)C3=CC=CC=C3)CCN12&&&
*C(=O)N(C)C&*C1=NN(CC2CC2)C2=C1CCC1=CN=C(NC3=CC=C(N4CCN(*)CC4)C=N3)N=C12&*C&&&
*C&*C1=CC(*)=C2C=CC=C(OCC3=C(*)C=CC(N(*)C(=O)CNC(=O)COC5=CC=CC6=CN=CC=C56)=C3*)C2=N1&*Cl&&*C&*C(=O)C(N)CCC(=N)N&*Cl&&
*CCC(C)(O)C=C&*C1CCC2(*)C3CCC4(*)C(*)CCC4C3CC3OC32C1&*O&&*O&*C&&
CC1=CC=C(NCC2=NN=C(SCC(=O)NC3=CC=C4OCCOC4=C3)O2)C(C)=C1&&&
O=C(O)COC1=CC=C2CCC(NS(=O)(=O)C3=CC=C(C4=CC=CC=C4)C=C3)C(CC3=CC=C(Cl)C=C3)C2=C1&&&
*C(=O)CCC(*)C&*N*&*Cc1ccccc1C*^*C1CCC2(C)C3=C(C(C)CC12C)C1(C)CCC(O)C(C)(C)C1CC3^*N*&&&*CCC*&*N*&*CCCN&&&
*C&*C1=CC=CC=C1*&*C=C*&*SC(*)=O&*C*&*C(*)*&*C*&*OP(=O)(O)OP(=O)(O)O^*OC(*)=O&&*C*&*C1=CC=CC=C1&&&
*C=C&*C(*)*&*C*&*C*^*C1=CC=C(*)C=C1^*N=C(*)N(*)*&*F&*C*&&&*Cl^*C&&&*C*^*C#C&&&
*CC=C&*N(*)c1ccc(Cl)cc1&*S(=O)(=O)c1c(O)[nH]c(=O)nc1C&&&
*[N+](=O)[O-]&*C1=CC=C(C=NNS(=O)(=O)C2=CC=C(*)C=C2*)C=C1&*[N+](=O)[O-]&&*[N+](=O)[O-]&&
COC1=CC(S(=O)(=O)N2CCN=C2C)=CC=C1NC(=O)NC1=CC=C(Cl)C=C1&&&
*C=C&*C*&*C=C1OC(=O)C(*)=C1*&*C1=CC=CC(*)=C1&*Br^*O*&&*C1CCN(*)CC1&*C&&&
*CCc1sc(NC)nc1C(=O)c1ccc(Cl)cc1&*N*&*C(C)=O&&&
CCN1C=C(C(=O)O)C(=O)C2=CC=C(C3=CSC(C4=CC=CC=C4)=N3)C=C21&&&
*C&*C1=CC(*)=C2C(*)=C(*)SC2=N1&*C&&*NC(*)=O^*C1=CC=C(*)C(*)=C1^*C^*S(*)(=O)=O&&&*C(*)F^*O*^*F&*C(*)F&&&*F&&&
*OCC(O)CNC(C)(C)C&*C1=CC=C(S(=O)(=O)NC2=CC=CC=C2C2=CC=CC=C2)C=C1&&&
CN1C=C(C2=NC=CC(N3CCC(OC4=CC(=O)N(C5=CC=CC=C5F)C=C4)CC3)=N2)C=N1&&&
CC1=NC=C(COC2=CC=C(CC(C3=NC(C4=CC=CC=C4)=CO3)C3=N[NH]C(=S)[NH]3)C=C2)C=N1&&&
*C&*C*&*C(*)*&*C&&*NC(*)=O^*C*&*N1CCC2=CC3=C(C=C2C1)OCO3&&&
*C(C)C&*C1=NOC(C2OC3=CC=CC=C3N(*)C2=O)=N1&*S(N)(=O)=O&&&
*CCCC&*C1=CC=C(C2C3=C(C(=O)N2C2=CC(*)=CC(*)=C2)N(*)N=C3*)C=C1&*C&&*C&*F&*C(O)C(F)(F)F&&
CC(=O)C1=CC=C(N2CCN(C(=O)C3=CN=C(N(C)C)C=N3)CC2C)C=C1&&&
*C(=O)N1CCC(*)CC1&*C1=CC=CC=C1*&*O^*C1=N[NH]C(*)=C1&&*C1=CC=CO1&&&
O=C1C(SC2=CC=CC3=CC=CC=C23)CCCN1C1=CC=C(N2CC(CN3C=CN=N3)OC2=O)C=C1F&&&
OCC1OC(CN2C=CC3=C4C(=NC=CC4=CN=C3)C2)C(O)C1O&&&
CC1=CC2=C(C=C1S(=O)(=O)N1CCC(C(N)=O)CC1)OCC(=O)N2&&&
*C&*N1CCC2(CCCCN2*)C1&*C*&*C1=CC=CC(*)=N1&*C1=CC=CC=C1&&&
*N&*C1=CC=CC(*)=C1&*NS(*)(=O)=O&*C*&*C*&*C1CC1&&&
*F&*C1=CC=CC(*)=C1*&*Cl&&*C1=NN(*)C=C1^*C1=CC=C(*)C=C1&*Br&&&
*C(C(*)=O)C(C)CC&*N*&*C(CC(C)C)C(*)=O^*N*^*N*&*C(=O)C(*)Cc1ccc(O)cc1&*C(CP(=O)(O)O)C(N)=O&*N*&&&*C(=O)C(*)CC(C)C&*N*&*C(=
CCOC(=O)C1=CC=C2C(=C1)C=C(NC(=O)C1=CC=CN=C1)C1=NN=CN12&&&
*C&*O*&*C1=CC=CC(*)=C1&*C*&*NC(*)=O&*C1=CC=CC(*)=C1&*C1=NC(*)=C(*)O1&*C*&*S*^*C^*C1=CN(*)C2=CC=CC=C12&&&*C&&&
*OC&*C(=O)C1=C(c2ccc(F)c(F)c2)N(*)C(=O)CC1c1cc(Cl)c(O)c([N+](=O)[O-])c1&*C(C)c1ccccc1&&&
*C(*)=O&*N*&*C1CCC(*)CC1^*C1CC2C(CN1)CON2^*Cc1ccc(F)cc1F&&&&&
*C1(c2ccccn2)CCCC1=O&*N*&*Cc1ccc(C(F)(F)F)cc1&&&
CCN1C=C(C2=CC=CC(NC(=O)C3=CC=CC=C3)=C2)C2=C(N)N=CN=C21&&&
COC(=O)CC1=NN(CC2=CC=CC(F)=C2)C(=O)N1CC1=CC=C(NC(=O)NC2=CC=CC=C2)C=C1&&&
*C&*OC(*)=O&*C1=NC(=O)C2=C(N=CN2*)[NH]1&*C1CCCC1&&&
*N(*)C&*C(=O)c1cccc(N*)c1&*C(=O)Cc1ccc(N*)cc1^*CC(*)=O^*C(*)=O&*Nc1ccccc1N&*C1CCCN(*)C1&&&*C(=O)c1cccc(N*)c1&*C(=O)CCCC*&
*C(=O)NC&*N=C1NCC(C2=CC=CC=C2)N1&&&
*OC&*C1=CC(C2=C[NH]C(C(*)C3=COC4=CC(*)=C(*)C=C4C3=O)=N2)=CC(*)=C1*&*O&&*O&*OC&*OC&*OC&&
*OC&*C(=O)c1ccc(C(=O)c2c[nH]c(C(=O)C*)c2)cc1&*[N+]1([O-])CCCCC1&&&
CCOC1=CC=C(N2C=C3[NH]C(C4=CC(OC)=C(OC)C(OC)=C4)=NC4=C3C2=NC=N4)C=C1&&&
*C(=O)C(C)c1ccc(N2C(=O)CCC2=O)cc1&*Nc1ccc(-c2ccccc2)cc1&&&
*OC&*C1=CC=C(C2=CC=C(*)C(C=CC3C4CCCCC4CC4C(=O)OC(*)C43)=C2)N=C1&*C&&*C&&
*OC(*)=O&*C*&*C1=CC=CC=C1^*C1=COC(=O)C2=CC=CC=C12&&&&
*CC(*)=O&*N*&*CC(F)(F)F^*N1CN(c2ccc(F)cc2)C2(CCN(*)CC2)C1=O&&*C(=O)c1ccc(-c2ccccc2)cc1&&&
*CC&*N(*)*&*C(=O)c1n[nH]c2ccccc12&&*C1CCN(*)CC1^*CCC(c1ccccc1)c1ccccc1&&&
*C&*N*&*C*&*C*&*C*&*N*&*C*&*C*&*C*&*C*&*CCCCNCCCNCCCN&&&
*C&*C*&*O*&*C1=CC=C(*)C(*)=C1&*NC(*)=O&*C(*)*^*O*^*C&*C*&&*OC(*)=O^*C&*C*&&&*N1C(=O)C2=CC=CC=C2C1=O&&&
*OC&*C1=CC2=C(C(*)=C1*)C1=C(C=C3OCOC3=C1*)C(*)C(*)C(*)C2&*OC&&*OC&*OC&*COC(C)=O&*C&*OC(C)=O&&
*NC(=O)NC1=NC=CS1&*C1=CC=C2[NH]C(=O)[NH]C2=C1&&&
CC1=CC=C(C(=O)CSC2=NN=NN2C2=CC=C(C)C=C2)C=C1&&&
*C&*O*&*C1=CC=C(*)C=C1&*C1=NC2=C([NH]1)N(*)C(=O)N(*)C2=O&*C&&*C&&
CCC1=NC(C)=C(C(=O)OCN2N=C(C3=CC=C(Cl)C=C3)C=CC2=O)C(C2=CC=C(Cl)C=C2Cl)=C1C&&&
COC1=CC=C(C(=O)NNC(=O)C2=CC=C(Cl)C([N+](=O)[O-])=C2)C=C1&&&
*NC(=O)OC(C)(C)C&*C(CC1=CC=CC=C1)C(*)CC(CC1=CC=CC=C1)C(=O)NNC(=O)C(*)CC1=C[NH]C=N1&*O&&*NC(=O)OC(C)(C)C&&
COC(=O)C1=C(C)NC(C2=CC=CC=C2)=C(C(C)=O)C1C1=CC=C(NS(=O)(=O)C=CC2=CC=CC([N+](=O)[O-])=C2)C=C1&&&
*=Cc1ccc2cc(C(=N)N)ccc2n1&*=Cc1ccc(C2=CC(=O)NC2=O)s1&&&
*C&*C*&*C*&*C*&*C*&*C*&*C*&*C*&*C*&*C*&*C(=O)N(*)*&*C*&*C(=O)N(*)*^*C(*)*^*C&*C*&&*C(*)*^*C(=O)O^*NC(*)=O^*C*&&&*C*&*C*^*
*C#N&*C1=CC=C(C2(*)CC3CCC(C2)N3C(C2=CC=CC=C2*)C2=CC=CC=C2*)C=C1&*O&&*Cl&*F&&
*C&*C*&*C(*)*&*C&&*C(*)*^*NC(*)=O&*C(*)*^*NC(*)=O^*C(*)C&*C(*)*&*C^*NC(*)=O^*C*&&&*C1CCCN1*&*C(=O)O^*NC(*)=O^*C*&&&*C(*)*
*NC(=S)Nc1cc(C(C)(C)C)nn1-c1ccccc1&*CCc1ccccn1&&&
*C&*C*&*C1C=CC(*)C(*)O1&*C1=CC=CC=C1&&*C*^*C*&*C*&*O*&*C*&*C1CCC(*)C(*)O1&*C*&*C(=O)O^*[N+](=O)[O-]&&&&
*N1C(=O)c2c(Cl)ccc(Cl)c2C1=O&*CCc1ccccn1&&&
*CC&*Oc1ccc(N*)cc1&*C(=O)C*&*Sc1nnc(-c2nc(-c3ccc(OC)cc3)c(-c3ccc(OC)cc3)[nH]2)o1&&&
*OCCCCOC&*C1=CC=C(NC(=O)N2CC3=CC=C(S(=O)(=O)NC4=CC=C(*)C=C4*)C=C3C2)C=C1&*C(C)(C)C&&*F&&
COC1=CC=C(NC(=S)NC2=CC=C(NC(=O)C3=CC=CC=C3F)C=C2)C(OC)=C1&&&
CC1=CC(CC2=C(C(F)(F)F)[NH][NH]C2=O)=CC2=C1NOC2&&&
*C1=CC=C(N2C(CCN3C(=O)C4=CC=CC=C4C3=O)=NC3=CC=CC=C3C2=O)C=C1&*F&&&
*OC&*CC*&*Nc1cc(Cl)c(C(*)=O)cc1Nc1ncnc(N*)n1&*N*&*C(C)(C)C(F)(F)F^*C1CCC(O)CC1&&&&
COC1=CC=C(C2(CN3C=CN=C3)OCC(C3=CC(CC4=CC(Cl)=CC(Cl)=C4)=CC(Cl)=C3O)O2)C=C1&&&
*C&*O*&*C1=CC=C(*)C=C1&*C(*)*&*NC(*)=O&*C1=CC=C(*)C(*)=C1^*C1=CC(*)=C2C=CC=NC2=C1*^*Cl&*O&&*Cl&*O&&&&
CC(NC(=O)C(=O)OCC1=CN=C(C2=CC=CC=C2)N=C1OC(C)C)C1=CC=CC=C1&&&
*C&*C*&*C*&*NC(*)=O&*C(*)*&*C&&*C*^*C1=CC=C(*)C=C1&*C#C*&*OC1=NC=C(*)S1&*C1CCC1&&&
[truncated: 962,218 more chars]
