# Supplementary material for: t-SMILES: a fragment-based molecular representation framework for de novo ligand design
Source: Nat Commun. 2024 Jun 11;15:4993. doi: 10.1038/s41467-024-49388-6 (PMC11167009; doi:10.1038/s41467-024-49388-6)
Supplement: Supplementary file 4 — Source Data [file 41467_2024_49388_MOESM4_ESM.zip › Soure data/Source data and code for all other graphs/Metrics/Models/Chembl/ChEMBL_TSDY_HBMSV[mpl][rnd10][bs128][ST]/gen.smi.re_smils[1].smi]

CCOC(=O)C1=C(C)C23CC(=O)CCC2(O1)C(OC)C(OC(=O)c1ccc(Br)cc1)C3
CCOC(=O)c1ccc2c(=O)c(C(=O)OCC)c(-c3cc(C(F)(F)F)cc(C(F)(F)F)c3)oc2c1
O=C(N=C1N(C(=O)Cc2ccccc2)CC2C3C(=O)N(Cc4ccccc4)C(=O)C3C(Cc3ccccc3)(c3ccccc3)N12)c1ccccc1
CCC(=O)NC1OC(O)C(O)C1n1cnc2c(NCc3cc(OC)ccc3C3CC3)ncnc21
CCCCC(CN(O)C=O)C(=O)Nc1cc(S(=O)(=O)c2c[nH]cn2)ccc1Oc1nccs1
CC(=O)Nc1c(C(=O)NCc2ccc(C)cc2)sc2[nH]c(-c3csc(F)n3)nc(=O)c12
CCOc1ccc(C(c2ccccc2)N2CCN(CC(Cl)=Cc3ccccc3)CC2)cc1
CCN1CCN(c2ccc(Cl)c(CN(c3ccc(C(C)C)cc3)S(C)(=O)=O)c2)CC1
O=C(Nc1nc(-c2ccccc2)co1)c1ccc(Cl)c([N+](=O)[O-])c1
COc1ccc(N2CCN(C(CCCN=C(N)N)c3ccc(C(F)(F)F)cc3)CC2)cc1
Cc1cc(CN(CC(C)C)c2ccccc2)on1
O=C(NC(C(=O)NCCc1ccccc1)(C(F)(F)F)C(F)(F)F)c1ccc2cc(F)ccc2c1
COc1cccc(-c2c(C(=O)C=Cc3ccc(OCc4ccccc4)c(OC)c3)c(OC(C)=O)cc3cccc(OC)c23)c1
O=C1C(=Cc2ccco2)CCCC1=Cc1ccco1
Cc1ccc(NC(=O)c2sc3ncn(CC(=O)N4CCCCC4)c(=O)c3c2C)c(C)c1
COc1cc(OC)cc(C(=O)N(Cc2ccc(C(C)(C)C)cc2)C2CCS(=O)(=O)C2)c1
N=C(N)N(c1ccccc1)c1ccccc1
CC1=C(C(=O)OC(C)C)C(c2coc(C)n2)C(C(=O)OC(C)C)=C(C)N1
Nc1nonc1C(=O)Nc1ccccc1
Cc1cc(S(C)(=O)=O)c(S(=O)(=O)C2CCCCC2O)cc1C
CCCCC(OC(C)C)c1c(O)cc(O)c2c(=O)cc(-c3ccc(O)c(O)c3)oc12
O=C(CCOc1ccc(Cc2nccs2)cc1)c1nc(-c2ccncc2)no1
Cn1cc(C2OC(O)CC2CO)c(=O)[nH]c1=O
Cc1cc(S(=O)(=O)Nc2ncccn2)ccc1OCc1ccc(C(C)(C)C)cc1-c1ccccn1
CC(C)c1ccccc1-c1cccc(-n2ncc3c(NCc4ccncc4)ncnc32)c1
CCc1ccc(C(=O)Nc2cccnc2)c(Sc2cc(OC)ccc2OC)n1
Cc1c(NC(=O)C23CCC(C)CC2=CCC2C3CCC3(C(=O)N(C)CO)C(C)CCC23)ccc2c1-c1cccc3c1C(C2)NCC3
Cc1ccc2c(c1)C(C)(c1ccc(-c3ccccc3)cc1)CN2
Cn1c2ccccc2c2c3c(c(N)cc21)C(=O)N1CCC31CCCO
CC(C)Cc1cc(C(F)(F)F)n2nc(CN3C(=O)COc4ccccc43)nc2n1
Cc1ccc(C(=O)Nc2c(Cl)cc(Oc3ccc4cc(-c5nnc(F)o5)[nH]c4c3)cc2Cl)cc1
Cc1ccc(C(=O)NC2CCCN(Cc3ccc4c(c3)OCO4)C2)cc1
COc1ccc(C(=O)ON2C(=O)CCC2=O)cc1
CCCCCCCCCCCCc1ccc(CN2C(=O)C3(CCCC3)NC2=S)cc1
O=C(O)c1cccc(COc2c(C(F)(F)F)cnc3c(C(F)(F)F)cccc23)n1
CCOC(=O)c1c(N)oc2c1c(=O)oc1ccccc12
S=C1NCCN1Cc1ccccc1
Cc1ccc(CC(N)NC(=O)C(CC(=O)O)C(N)=O)cc1
Cn1nc(C(C)(C)C)cc1NC(=S)NC(=O)c1ccccc1
CC(=O)c1ccnc(-n2nc(C)c(C)c2C)n1
COc1cccc(CC(NC(=O)Nc2ccc(Cl)c(C(F)(F)F)c2)C(=O)O)c1
CCCCCCCCCCSCC1Oc2ccc3ccccc3c2C(=O)C1O
Cc1c(C(=O)Nc2ccccc2N2CCOCC2)oc2ccccc12
Clc1ccc(-c2c(-c3ccc4c(c3)OCO4)[nH]c3nc4ccccc4nc23)cc1
CCCCc1ccc(ON(Cc2ccc(OCCC=C(C)Cl)c(OC)c2)Cc2c(C(=O)OCC)c3cc(O)ccc3n2C)c(OC)c1
CC(C)CN1CCC(C(=O)N2CCC3(CCCN(c4ccccn4)C3)CC2)C1
COc1ccc(N2CCN(C(=O)c3cccc(-n4cnnn4)c3)CC2)cc1
COc1ccc(NN)cc1S(=O)(=O)N1CCc2ccccc21
NC(=O)CC(NC(=O)c1cc(-c2ccccc2O)nc2ccccc12)C(=O)O
CCN(C)C(=O)CC(O)C(CC1CCCCC1)NC(=O)C(CC(O)C(CC1CCCCC1)NC(=O)C(Cc1c[nH]cn1)NC(=O)OC1CCCc2ccccc21)C(C)C
O=C(NC1=C(CO)N2C(=O)C(NC(=O)C(Cc3ccccc3)C(=O)O)C2SC1)c1ccccc1
CC=C1SC(=S)N(N(C)c2ccc(C(=O)O)c(OC)c2)C1=O
N#Cc1c(C=NNc2nc(-c3cccc(O)c3)cs2)cccc1[N+](=O)[O-]
CCC(C)(C)NCC(O)COc1ccc(-c2ncccc2C(F)(F)F)cc1
COc1ccc(-c2cc(N)c(O)c3c2C(=O)c2ccccc2C3=O)cc1OC
CCN(Cc1ccc(NC(=N)N)cc1)C(=O)C1CCS(=O)(=O)C1
CC(=O)NC(CC(=O)O)c1ccccc1
CC=CC(=O)CC(C)C(=O)N1CCC1c1nc(-c2ccccc2)cs1
CCCCCCCCCCCCCCCCCCCCCOCC(COC(=O)C(COC(=O)c1ccccc1)NC(=O)C(N)CO)OC(=O)c1ccccc1
O=C(NN=C1CN(c2ccccc2Cl)CCN1)c1cccc(Cl)c1
CCONc1ccc(C(=O)C(=O)Nc2cc(C)ccc2Cl)cc1
Cc1nc(=O)[nH]c([N+](=O)[O-])c1CC(=O)Nc1cccc(COS(C)(=O)=O)c1
O=C(Nc1ccc2[nH]nc(-c3nc4ccc(F)c(F)c4[nH]3)c2c1)c1cc2ccccc2[nH]1
N#Cc1ccc(Cl)c(N(CCc2ccc(C(F)(F)F)cc2)S(=O)(=O)Cc2ccc3c(c2)OCCO3)c1
COc1cc(NC(=O)c2cnc(C)cn2)c(OC)c(OC)c1
COc1ccccc1C1Nc2cccc3cccc1c23
Cc1nc(C)n(CC2CCCN2Cc2noc(C3CC3)n2)n1
O=C(O)c1ncc2ncn(C3OC(COP(=O)(O)O)C(O)C3O)c2n1
Nc1c(Cc2c(Cl)c(O)c(Cl)c(O)c2Cl)[nH]c(-c2ccccc2)c1-c1ccccn1
O=C(NC1CC1)c1ccc(-c2nc(CS(=O)(=O)c3ccc(Cl)cc3)no2)cc1
C#CCOCCOCCCCNc1nc(N2CCN(ONC(CCCCN)C(=O)O)CC2)nc(N2CCN(C(=O)C(CCC(=O)O)n3cnc4c(N)ncnc43)CC2)n1
CS(=O)(=O)N(CNC(=O)c1ccccc1N1CCCCC1)c1ccccc1
CCCCCCCOc1cccc(OCCCCCCCCCCC(=O)O)c1OC
COc1cc(C2c3cc4c(cc3C(Nc3ccc(Oc5ccccc5NC(=O)Nc5ccc(F)cc5)c(F)c3)C3COC(=O)C23)OCO4)cc(OC)c1O
CCCCN(CCCC)CC(O)c1cc2c(Cl)cc(Cl)cc2c2occc12
O=C(c1ccc2c(c1)n(Cc1ccc(F)cc1)c(=O)c(=O)n2Cc1ccc(F)cc1)N1CCCCC1
CS(=O)(=O)c1nc(C#N)sc1CNCc1cccc(N)c1
O=C(NS(=O)(=O)c1ccccc1)c1nnc(-c2ccccc2O)o1
Cc1ccc2ncnc(N3CCN(C(=O)c4cc5ccccc5o4)CC3)c2c1
CC(=O)NC(C)C(c1ccc(F)cc1)N1CCN(c2ccc(OCC3CC3)cc2)CC1
COc1ccc(C=Cc2cnc(N)c(Br)c2)cc1OC
CCC(=O)Cc1ccc2n[nH]cc2c1
COc1ccc(-n2c(=O)c(-c3ccccc3C(F)(F)F)nc3cnc(N4CCCC4)nc32)cc1
CC(C)N(C)c1ncnc2c1CN(c1cnc(Cl)c(C3CCOC3)c1)CC2
CC(C)c1cccc(C(C)C)c1NC(=O)NCC(c1ccc(-c2ccccc2)cc1)N(C)C
COCCOc1cc2c(N3CCN(C4CCN(Cc5ccccc5)CC4)CC3)ncnc2cc1OCCNC(=O)N(C)OC
CCCCC(=O)CCP(=O)(OCCC)ON(CCCC)CCCC
Cc1c(-c2ccc(N3CCOCC3)nc2)c(CCNC(=O)c2cc(Cl)ccc2Cl)nc2cc3c(cc12)OCO3
OCc1c(OC2OC(O)C(Cl)C(O)C2O)c(Cl)c2cccnc2c1-c1ccc(Br)cc1
Cc1cccc(C)c1Cn1cc2cccc(-c3cc(C)n(F)n3)c2n1
O=C(CO)NC1CN(OCc2ccccc2)C(C(=O)O)(C(=O)CP(=O)(O)O)C1
O=C(O)Cc1ccc(-c2ccc(OCc3ccccc3)cc2)cc1
CC1CCN(C(=O)c2cc(-c3nccn3C(=O)C(C)C)c3ccccn23)CC1
CNC1CCc2cccnc2C1(O)c1ccoc1
O=S(=O)(c1ccccc1)c1ccnc2ccc(N3CCOCC3)cc12
CCOC(=O)c1[nH]c(C)c(C(=O)Nc2nccs2)c1C
CCc1sc(Cc2ccccc2)cc1OCc1ccc(C(=O)OC)cc1
CC(=O)NCCc1c(Nc2cccc(F)c2)[nH]c2ccccc12
CCc1ccc(-c2nc3ccc4c(c(C#N)c(-c5ccc[nH]c5=O)n4C)c3o2)cc1
CCN(Cc1ccco1)C(=O)c1cc(-c2ccccc2OC)n[nH]1
COCCN(C(=O)COC(=O)C=Cc1ccc2c(c1)OCO2)c1c(N)n(Cc2ccccc2)c(=O)[nH]c1=O
CC1=CC(C)(Cl)Nc2ccc3c(c21)C(C)Oc1ccc(C)cc1-3
CCc1cc2[nH]c(COc3ccc(OCCCCCc4ccccc4)cc3)cc(=O)n2n1
Cc1ccc(NC(=O)CN(CCC(C)C)C(=O)CCCc2nc(=O)c3ccccc3n2CC(C)C)cc1Cl
COc1cccc(CN(Cc2ccc(OC)c(N3CCNC3=O)c2)C(C)C)c1
O=C(C(Cc1c[nH]cn1)NC(Cc1ccccc1)CC(O)C(Cc1ccccc1)N1CCOCC1)N1CCCNCC1
COc1cc(Cl)c(-c2cc(NC(=O)c3cnccn3)n[nH]2)c(Cl)c1OC
CC(C)(C)c1ccc(CNc2ncnc3c(C(N)=O)cccc23)c(Br)c1
Cc1cccn2c(=O)c3cc(C(=O)NCC4CCCO4)c(=N)n(CC(=O)N4CCCC4)c3nc12
Cc1ccccc1-c1ccc2c(c1)C(C(=O)NC1CCCCC1)C(C)C2
Cc1ccc(C)c(OCCOc2ccc(S(=O)(=O)Nc3ccccc3-c3nnc4ccc(F)nn34)cc2)c1C
O=c1cc(-c2ccc(CN3CCOCC3)cc2)oc2nc3c(cc12)N1CCC3CC1
CNc1cccc2ccccc12
c1ccc2c(c1)C1CC(N3CCOCC3)C2c2ccccc21
O=C(Nc1ccc(CO)cc1)c1ccc(Br)s1
Cc1oc2c(c1CN(C)C)C(=O)c1c(O)ccc(O)c1C2=O
COc1ccc(OC)c(C=C(C(C)=O)C(=O)c2c(O)cc(OC)cc2OC)c1
NCCc1ccc2[nH]c(C(=O)OCC(=O)Nc3cccc(S(=O)(=O)N4CCOCC4)c3)cc2c1
O=C(O)c1cc(CCc2ccc(Cl)c(Cl)c2)ccc1O
CCc1ccccc1C(=O)CSc1nc(-c2ccccc2OC)nc2ccccc12
COc1cc(NC(=O)c2ccc(F)cc2)c(OC)cc1NC(=O)COc1ccc(C=O)cc1
Cn1c(=O)cc(OCC(=O)Nc2cccc(S(=O)(=O)N3CCCC3)c2)c2ccccc21
NCCCNCCCCNCCCNCCCCNc1ccnc2cc(Cl)ccc12
COc1ccc(CNCC(O)COc2ccc3c(c2)CCC3)cc1
CCCCN1C(=O)NC(=O)C(=C(C)NCC2CCCO2)C1=O
COC(=O)CC(=O)C1c2ccccc2C(c2cc(OC)c(OC)c(OC)c2)N1OC
N=C(N)SCc1cccc(F)c1F
Cc1cccc(C)c1C(=O)Nc1ccccc1C(=O)NN=Cc1cccc(NCC(=O)Nc2ccccc2)c1
C=CC1C(OC(C)=O)CC2=C(C(C)(C)O)CCC3C(C)C(=O)OC3C21
N=C1NC(=O)C(=Cc2ccc(Br)o2)N1CCc1ccccc1
Cc1cc(CNC(=O)Nc2ccccc2Br)n(-c2ccccc2)n1
COCC(Oc1cc(F)cc(F)c1)C1CCNCC1
C=C(C)C1CCC2C(C1)CC1C(=O)OC(C)C1C2C
O=c1cc(-c2ccc(Cl)c(-c3c[nH]nc3-c3c(O)cccc3O)c2)oc2cc(Cl)ccc12
c1ccc(CCN2CCCC(CN(Cc3ccc(-c4csnn4)cc3)Cc3cccn3Cc3ccccc3)C2)cc1
O=c1[nH]c2ccc(NC(c3cccs3)c3nnnn3Cc3ccco3)cc2[nH]1
NCCCCC(N)=O
CCc1c(C(=O)N(C)CC(=O)Nc2cc(C)cc(C(F)(F)F)c2)cc(-c2ccccc2F)n1Cl
COc1ccc(C(C)=O)cc1S(=O)(=O)ONc1cc(C)c(C(C)C)cc1C
CN1C(=O)CN(S(=O)(=O)NCc2ccccc2)C(=O)c2ccc(Cc3cc(Br)ccc3F)c(Cl)c21
Cc1cccn2c(C3CCCN(C(=O)CCC(F)(F)F)C3)nnc12
COc1ccc(S(=O)(=O)Nc2c(C)n(C)c3ccc(C)cc23)cc1OC
Cc1nc(N)c(CSc2ccc3ccccc3c2)c(N)n1
Cc1ccc(C(=O)NCc2ccccn2)cc1S(=O)(=O)N1CCCCCC1
CC(O)c1c(C(=O)NCC2CC2)c2c(c3oc(F)c(O)c(=O)c13)CC(N(C)C)O2
Cc1onc(NC(=O)Nc2ccccc2C(N)OCc2ccc(CN(C)C(=O)Cc3ccccc3)cc2)c1C
COc1ccc(COC2C3CON(C)C2(O)C(=O)c2ccccc2C3=O)cc1
COc1ccc(Cn2cc(C=O)c3ccccc32)cc1OC
COc1ccc(C2C3CCc4ccc(F)cc4C3=NN2C(=O)Nc2ccc(Cl)c(Cl)c2)cc1OC
COc1nn(C)c2c1c1cc(C)c(-c3ccc(C(=O)Nc4ccc(F)cc4)cc3)cc1c(=O)n2OC
O=C(NCC1CCCN1Cc1ccccc1)Nc1ccc(Cl)c(Cl)c1
Cc1cc(C(=O)Nc2ccc(CN3CCN(C(C)(C)C)CC3)cc2)cc2ccccc12
Cc1ccccc1NC(=O)C1C2C(=O)N(c3ccc(O)cc3)C(c3ccccc3)C13C(=O)C2(C)c1ccccc13
COc1cc(NC(=O)CNc2nnc(SCC(=O)c3ccc(C(C)(C)C)cc3)s2)cc(OC)c1
O=C(C=Cc1ccccc1Cl)c1c[nH]cn1
O=C(CCCc1ccc2c(O)n(Cl)c(=O)nc2c1)Nc1ccccc1
OCCc1ccccc1O
CC(C)(C)CNC(=O)c1c(CCCNc2ncccc2OCCC#N)sc2c1CCC2
COc1cc([N+](=O)[O-])ccc1-c1cc(C(=O)NN=CC#N)n[nH]1
COn1c(NC(=O)Cc2ccc(C(C)C)cc2)nc2ccccc21
CC1C23CCC(OC4(CC4)CCC4(C)C(=CCC5C6(C)CCC(O)C(C)(C(=O)O)C6CCC54C)C2)C1(C)C3
COc1ccc(C2=NC(c3cc(C)c(OC)c(OC)c3)CO2)cc1
Nc1ncnc2c1sc1cc(OCc3cccc(F)c3F)ccc12
CN(C)c1ncnc2c1ncn2CC(=O)NCCO
O=C1OC(CN2CCC(c3ccccc3)CC2)CC1=Cc1ccccc1F
Cc1cc(C=C2SC(=O)N(CC(=O)N3CCOCC3)C2=O)cc(C)c1O
COc1ccc(Cc2cnc3c(c2)nc(CCOCCC2CCCCC2)n3C(=O)NC(C)OC)cc1
NC(=O)Cn1c(=O)n(Cc2ccccc2)c(=O)c2ccccc21
CCCCCCCCCCCCc1cc(N2CCCC(C(=O)O)C2)n2nc3cccc(C)c3c2n1
Cc1c(O)c(C(=O)c2cnc(O)c(C(=O)OCCO)c2)c(O)c(C)c1-c1ccccc1
Cc1csc(NCCc2c(C)[nH]c3ccc(Cl)cc23)n1
COc1cc(C(=O)NCC(=O)N(C)OC)ccn1
COC(=O)Cc1cc2ccc(C)cc2n1CCNC(=O)C(=O)NCCN1CCC(n2c(=O)[nH]c3ccccc32)CC1
CCC(=O)Nc1cccc(-c2nc3cc(Cl)ccc3o2)c1
CCN(CC)C(=O)CC1CN(C)CCN1c1ccc(-c2noc(-c3ccccc3)n2)cc1
CC(C)=CCON(CC=Cc1ccc(C)cc1)CC1c2ccccc2-c2ccccc21
O=C(C(=O)c1ccc(-c2ccccc2)cc1)c1ccc(NN2CCSCC2)cc1
N=C(N)NC(CCCNS(=O)(=O)c1ccc(-c2ccc(O)cc2)cc1)C(=O)N1CCC(CS)CC1
CCC1(O)C(=O)OCc2c1cc1n(c2=O)Cc2c-1nc1ccccc1c2C(=O)c1cc(OC)c(OC)c(OC)c1
CN(C(=O)C(CCCNC(=N)N)NC(=O)CN1C(=S)SC(=O)C1CCc1ccccc1)C(CCC(N)=O)C(N)=O
CCCCCC(=O)NC(=S)Nc1ccc(Oc2nc(N)nc(Cl)n2)cc1
CC1CCCCN1C(=O)c1ccc2c(c1)C(=O)c1c-2n(CCO)c(=O)c2cc([N+](=O)[O-])ccc12
Cc1ccc(NS(=O)(=O)c2cccc(-c3cncnc3)c2)cc1
CC(=CC(=O)c1ccc(N)cc1)NC(Cc1ccc(O)cc1)C(F)(F)F
Cc1cc(C(=O)O)c2[nH]c3ccncc3c2c1
CC1CCCN(C2CCN(C(=O)CNc3ccc4nc5ccccc5nc4c3)C2)C1
CC(C)CCN(C(=O)C12CC3CC(CC(Cc4cccc(O)c4)(C3)C1)C2)C1CCNCC1
Cc1cccnc1N(Cc1cc(C(N)=O)ccc1C(F)(F)F)C(=O)C1CCCNC1O
CC(=O)OCC1=C(C(=O)O)N2C(=O)C(NC(=O)C(O)c3ccc(OC(F)F)cc3)C2SC1
O=C(Cn1ccn(Cc2cccc(Cl)c2)c(=O)c1=O)Nc1ccc(Cl)cc1
CN1CCc2nc(C(=O)Nc3cc(C(=O)Nc4cccc(Cl)c4F)c(N4CCCCC4)cc3C(F)(F)F)sc2C1
CC(C)C1C(N)C(F)OC1n1cnc2c(OCc3ccc(F)cc3)nc(O)nc21
COC(=O)C=Cc1cc(OC(C)=O)cc(Br)c1OCc1ccccc1
COc1ccc(-c2nc(C[S+]([O-])CC(=O)Nc3cc(OC)cc(OC)c3)oc2C)cc1
CC(=O)Nc1ccc(NC(=O)CN(C)C(=O)c2cc(-c3ccc(F)cc3)on2)cc1
CCNc1ccc(Nc2c3ccccc3nc3c(OC)cccc23)cc1
Cc1ccc(CNc2cccc(-c3cccc(C(C)C)c3C(C)C)n2)cc1
COC(=O)c1ccc(C=C(NC(=O)C2CCOC2=O)OC)cc1
CC(C)NCCc1c2n(c3ccccc13)CCN(C)C2
COc1cc(C(=O)c2ccc(=O)n(Cc3ccccc3)c2)cc2cc(C)oc12
Cc1ccc(Cl)c(NC(=O)N(Cc2ccccc2Cl)C2CCNCC2)c1
CCc1ccc2nc(-c3ccc(C)cc3)cc(C(=O)NC(C)c3cccs3)c2c1
COc1cc(C2C(C#N)=C(C)NC3=C2C(=O)CC(c2ccccc2)(c2ccccc2)C3)cc(OC)c1OC
CCOc1cccc(-n2c(=O)c(Cc3cccc(Cl)c3Cl)c(-c3ccccc3O)n(C)c2=O)c1
COc1cc(OC)cc(C2C(Cc3ccccc3)C3CN(C(=O)NCO)CCCCN32)c1
NC(=O)CSc1ncnc2sc(-c3ccccc3)cc12
CC1(O)C(O)C(COP2(=O)OCCC(c3cc4ccccc4n3Cc3ccccc3)O2)OC1n1cnc2c(N)ncnc21
CCCc1ccc(C=NNC(=O)C2=NNC(c3ccccc3)(c3ccccc3)C2)c(O)c1
COCCCNC(=O)c1c(C)nn(Cc2ccc(Cl)cc2)c1C
COc1ccc(C2=NC(=Cc3cc(OC)c(OC)c(OC)c3)C(=O)O2)cc1
CN(CC(O)COc1ccccc1)CC(O)COc1ccccc1
CC(C)(C)SCCCOc1ccc(C(=O)NC(Cc2ccccc2)C(=O)O)cc1
COc1ccc(-c2ccccc2OCc2ccc(Cl)cc2)cc1-c1ncc[nH]1
C=C(C)C(O)C1=C(O)C(=O)c2ccccc2C1=O
CCN(CC)CCCOc1cccc(C#N)c1
COc1ccc(OCC(O)CN2C3CCCC2CC(NC(C)=O)C3)cc1
COc1ccccc1NC(=O)c1cccc(C(F)(F)F)c1
O=C(Nc1ccc(-c2ccc(C3=NC4CCCC4N3)cc2)cc1)Nc1cccnc1
C=C(CCC(=O)Nc1ccc(S(=O)(=O)O)cc1C(=O)O)C1CCC2C1(C)CCC1C(C)(C)CCCC12C
CCCCNCn1c(=O)c2c(N)nc(-c3ccccc3)nc2n1C
CCCc1cc(C)cc2c(OCc3ccc(F)c(Cl)c3)cc(C(=O)N3CCSCC3)nc12
COC1(COc2cccc(CC(=O)O)c2)CC(F)C(CO)O1
CC(=O)OC1C(C)CC2CCC1N2C(=O)OCc1ccc(F)cc1
O=C(Nc1cccnc1)c1cccc(F)c1
CN(CCC(=O)O)C(CNC(=O)Nc1cccc2ccccc12)c1ccccc1
O=C(CCn1cnc2sc3c(c2c1=O)CCCC3)N1CCN(c2ccccc2F)CC1
COc1ccc(-n2cc(C(F)(F)F)ccc2=O)cc1NNc1c(C)cccc1C(=O)C(=O)Nc1cnc(C(F)(F)F)cn1
Cc1cc(O)cc(C)c1CC(NP(=O)(OC(C)C)OC(Cc1ccccc1)C(=O)O)C(=O)O
COC(=O)c1ccccc1C(=O)c1ccc(C=CC(=O)N2N=C(c3ccc(OC)c(OC)c3)CC2c2ccc(OC)c(OC)c2)cc1
CC(=O)c1cccc(-c2cc(C(=O)Nc3cc4ccc(O)c(C)c4oc3=O)ccc2O)c1
Cc1cc(C)c(Nc2nc(NC3CC3)n3ccnc3c2C(N)=O)c(C)c1
COn1cnc2c(NCc3cccc(CC(CO)CO)c3)nc(Cl)nc21
COc1ccc(CNS(=O)(=O)c2cc(NC(=O)c3ccco3)ccc2N2CCCC2)cc1OC
O=C1c2ccccc2C(O)(c2ccc(Cl)cc2)N1CCCN1CCN(c2ccccn2)CC1
C=C(C)C(=O)OC12CC(C(=O)O)C(C)C(C)(O)C1CCC1(C)C3CCC(=O)C(C)(C)C3=CC(=O)C12
C=Cc1cccc(C(=O)NC2C(C)N3C(=O)N(Cc4ccc(-c5ccccc5-c5nn[nH]n5)cc4)C(=O)C3(C)C2C(=O)OC)c1
O=C(c1ccc(CN2C(=O)NC3(CC3)C2=O)cc1)N1CCOCC1
CCCOc1ccc2occc(=NNc3ccc(F)cc3F)c2c1
CC(C)(C)c1ccc(-c2cc(C(N)=O)c3[nH]c4ccccc4c3n2)cc1
COc1ccc(S(=O)(=O)Nc2nc3ccc(Cl)cc3nc2N2CCc3ccccc3C2)cc1
COc1ccc(NC(=O)c2ccc(Cl)cc2)c(C=CC(=O)c2ccc(OC)c(OC)c2)c1
CC(C)(C)Cn1c(=O)n(CCCc2ccc(CO)cc2)c2nccnc21
O=C(Nc1ccc(F)cc1-c1nc2ccccc2s1)c1ccc(C2CC2)cc1
CS(=O)(=O)Nc1cc(Cl)ccc1CNCCc1ccccc1
O=C(C=Cc1ccc(O)cc1)OCCCC1CC[N+](CCc2ccccc2)(c2ccccn2)CC1
COc1cc(Cl)ccc1NC(=O)c1cc(Cc2cccc(F)c2)[nH]n1
COC(=O)C1=C(C)N(CCc2ccccc2)C(=O)NC1c1csc(N2CCCC2)n1
CN1CC(C(=O)NCc2cc3c(cc2F)OCO3)C(c2ccc(-c3ccncc3F)s2)C1
COc1ccc(-c2ccc(NCC3CCc4c(c5cc(Cl)ccc5n4C)C3=O)cc2)cc1
Cc1ccc(-c2n[nH]c(=O)o2)cc1S(=O)(=O)Nc1ccc(Cl)cc1
O=C(CC1C2C[N+]3(c4ccccc4)CCCC1(CCc1ccc(O)cc1)C23)OCc1ccc2c(c1)OCO2
CC1=C(OCCCN2CCCC2)C(C)SC1=O
Oc1ccc(-c2ccccc2)c(OCCN2CCCCC2)c1
CON(C(=O)Nc1ccccc1C)C1CCN(CCc2ccccc2)CC1
CN(C)c1cc(Oc2ccc(C(=O)NC(=S)Nc3cc(C(C)(C)C)c(Cl)cc3Cl)c([N+](=O)[O-])c2)ccn1
Cc1ccc(NN=C2C=C(CCN3CCN(c4ccccc4)CC3)c3ccccc3C2=O)cc1
CC(NC(=O)C1CCN(c2cnn(C)c2)CC1)c1ccc(F)cc1
CC(C)CC(=O)Nc1ccc2[nH]cc(C(=O)O)c2c1
O=C(CCn1ccnc1)Nc1cc(-c2ccccc2)nn1CCc1ccccc1
CC1=CC(=O)c2c(c(N3CC3)c(COC(N)=O)n2CO)C1=O
CC(C)(C)c1ccc(OCCCCCn2ccnc2)cc1
CCCCN(C)c1c(-c2ccc(Cl)cc2)nc2ccc(F)cn12
CC1CNC(=O)c2cc(COCc3cc(C4CC4)no3)ccc21
NC(=O)c1c(Cl)cccc1-c1ccc(Cl)cc1Cl
CC1CCCCCN1C(=O)Cc1nc(SCc2ccccc2C#N)nc2c1cnn2N1CCCC1
CN1C2CCC1CC(NC(=O)c1ccc(F)cc1)C2
O=C(Nc1ccc(O)cc1C(F)(F)F)N1C(=O)c2ccc(CC3CCCO3)cc2C1=O
COc1c2c(c(C=NOCc3ccccc3)c3c1[nH]c1ccccc13)C(=O)OC2
O=c1[nH]c2c(O)ccc(C(O)CNC(CO)CCC3CCN(OC(c4ccc(F)cc4)c4ccc(F)cc4)CC3)c2s1
O=C(NCc1ccc(CNS(=O)(=O)c2ccc(Cl)s2)nc1)c1ccc(F)cc1
Cc1cc(C)c(O)c(-c2[nH]c3ccc(C(C)(C)C(=O)N4CC5(CCNCC5)c5ccccc54)cc3c2C=CC2CC(O)CC(=O)O2)c1
COc1ccc(N2CN(C(C(=O)NC3CCCC3)c3ccc(F)cc3)C(=O)C23CCN(C(C)C)CC3)cc1
O=C(CCCCc1c[nH]cn1)NCc1ccccc1
CS(=O)(=O)N1CCCC(Nc2nccc(-c3sc(-c4ccc(OC(F)(F)F)cc4)nc3-c3ccc(Br)cc3)n2)C1
O=C(Cc1ccc(Br)cc1)NCC(c1ccco1)S(=O)(=O)c1cccs1
COc1cc(N)c(Cl)cc1C(=O)NC1CCN(Cc2ccccc2)CC1
CCNC(=O)c1ccc(-c2nc3cc(F)ccc3o2)cc1
O=c1cc(Cl)cc(-c2c(O)cccc2Cl)[nH]1
COc1ccccc1NC(=O)N1CCC2CC(Oc3c(Cl)ccc4ccccc34)CCN2C(=O)C1
O=C1C(=O)N(Br)c2ccc(Cn3cc(Cc4ccc(Cl)cc4)c(=O)[nH]c3=O)cc21
COc1ccc(OC)c(C(=O)NP(=O)(N2CC2)N2CC2)c1
CC(=NOCc1ccc(Cl)cc1)C1Oc2ccccc2-n2cccc21
CCCN(CCC)C(=O)c1ccc(C(C(=O)NCC2CCCO2)N(Cc2cccs2)C(=O)c2ccncc2)cc1
CCCOc1ccc(CNc2nc3cc(OC)c(OC)cc3n2C(=O)c2ccc(C(N)=O)cc2)cc1
C#CC1=CC(C)(OC)C(OCc2cccc3ccccc23)C=C1COCC
CCc1ncn(CC(=O)NC(Cc2ccc(O)cc2)C(=O)NC2CCCCC2)n1
O=C(O)c1ccccc1Nc1ncnc2c1CN(C(=O)Nc1cccc(C(F)(F)F)c1)CC2
O=C(C=Cc1ccc(OC2OC(CO)C(O)C(O)C2O)cc1)c1c(O)cc(O)cc1O
CC1C(c2ccccc2)CC(=O)N1C1CCC(C(CSc2ccccc2)NC(=O)OC(C)(C)C)CC1
Cc1ccc(C=CC(=O)c2c(-c3ccc(O)cc3)oc3ccccc23)cc1
COC(=O)CCCNS(=O)(=O)Cc1ccc(NC(C)C)cc1
Cc1ccc(O)c(C(=O)NCCc2ccccc2)c1
NC1=Nc2sc3c(c2C2=NC(c4ccccc4)NN12)CCCC3
COc1cc(C(=O)C2(c3ccccc3)CCN(COC(=O)Nc3ccccc3)CC2)cc(-c2cccnc2OC)c1OC
Cc1ccc(NC(=O)c2nc(-c3ccccc3)no2)cc1
CCC(C)NC(=O)CCN1C(=O)SC(=Cc2ccc(C)s2)C1=O
CCCc1nc(Cl)c(CCNC(=O)c2ccc(N)cc2Cl)n1C
O=C(COc1ccc(N=Cc2c(O)nc(O)[nH]c2=O)cc1)Nc1cccc2ccccc12
O=C(C=Cc1ccc(OCc2ccsc2)cc1)Nc1ccccn1
COc1ccc(NC(=O)c2cc[n+](C)cc2)cc1
O=[N+]([O-])c1cn2c(n1)OCC(OCCCc1ccc(OC3OC(CO)C(O)C(O)C3O)cc1)C2
CCCCCN(CC(=O)NC(CCCN)C(N)=O)C(=O)C(CCCN=C(N)N)NC(=O)C(CCCN)CNC(=O)c1c(O)c2ccc(Cl)cc2[nH]c1=O
Cc1cc(Cl)ccc1N1CCN(Cc2c(O)ccc3c2OC(C)C3)CC1
CC(C)C(=O)c1cc(C(=O)Nc2cc3c4c(c[nH]c4c2)C(Cl)CN3C)no1
Cc1ccc(NC(=O)CN2C(=O)c3ccccc3C2=O)cc1S(=O)(=O)N1CCOCC1
COc1cccc(-c2cc(-c3ccccc3)nn2Cc2cccnc2)c1
COc1cc(C(=O)NC(C(=O)NC2CCCC2)C(C)C)cc(OC)c1OC
COc1ccccc1-c1nnc(SCC(=O)NCCNC(=O)c2ccc(OC(F)F)cc2)o1
CCC(C)C(NC(=O)C(C)NC(=O)C(C)NC(=O)C(CO)NC(=O)CC(N)Cc1ccc(Cl)c(Cl)c1)C(=O)NC(Cc1ccc(O)cc1)C(N)=O
CSCc1ccnc(Br)c1Oc1ccc2c(c1)OCCC=CCN(Cc1ccc(Cl)cc1)S2(=O)=O
COc1ccccc1C(=O)NCCCc1ccccc1
COc1ccc(C=CC(=O)c2ccc(Nc3ccnc4cc(Cl)ccc34)cc2)cc1OC
Cc1ccc(NC(=O)NC2CCCCC2)cc1C1CCN(c2nc(N(C)C)cn3ncnc23)CC1
O=C(Nc1cccc(O)c1)c1ccc(S(=O)(=O)c2ccc(F)cc2)c(F)c1
O=C(NCc1ccccc1F)c1ccc2c(c1)S(=O)(=O)N=C1CCCCCN12
N#Cc1ccc(COc2ccc(CCN3CCC(CCO)(c4ccccc4)CC3)cc2)cc1
O=C(O)C1NC(CO)C(O)C(O)C1Cl
Cc1cnn(CC2CCC3CCN(C(=O)NCC(F)(F)F)CC32)c1
OCC1C(c2ccc(-c3ccccn3)cc2)C2CN(CCc3ccccc3)CCCN12
COC(=O)c1sc(-c2ccccc2)nc1C(=O)Nc1cccc(C)n1
N#CCCSc1nc2c(s1)c(=O)c(C(=O)NCc1ccco1)cn2CCc1ccc(Cl)cc1
COc1cccc(C(=O)Nc2ccc(-c3ccccc3N)cc2)c1
CCC(CC)C(=O)ON=C1CCCC1
Cc1c(Cl)cccc1NC(=S)c1nc(-c2ccccc2)no1
Cc1cc(C(F)(F)F)nc(NC(C)c2ccccc2)n1
CCn1nc(CC(=O)N(C)Cc2c(N(C)C)nn(C)c2C)cc1C
Cc1cccc(NC(=O)c2cc3c(s2)-c2ccccc2OC3)c1Cl
Cc1nc2sc3c(N4CCN(S(C)(=O)=O)CC4)ncnc3c2c2c1CCC2
CCON=C(Cc1csc(N)n1)c1ccco1
CC1OC2OC3(C)CCC4C(OCC=C(C[N+](C)(C)C)C[N+](C)(C)C)CCC(C1C)C24OO3
Cc1cn(C)nc1-c1ncn2c1C(C)N(C(=O)c1cccc(Cl)c1)c1ccccc1-2
C=CCC(c1ccco1)N(C(=S)Nc1ccc(OCC)c(F)c1)C(F)c1ccco1
COc1ccc(CCN(CC2CCCCC2)Oc2ccccc2CCCCN(CC(O)Cn2cncn2)CC(O)(Cn2cncn2)c2ccc(F)cc2F)cc1OC
COc1ccc(OC)c(Nc2c([N+](=O)[O-])nn(-c3ccccc3)[n+]2[O-])c1
CC(C)CC1CN2C(NCc3ccccc3)=C(c3noc(C4CC4)n3)C(=O)N(C(=O)O)C2C(=O)N1
O=C(C[n+]1cccc(C(=O)Oc2ccc3c(c2)CCC3)c1)c1ccc(F)cc1
O=C(NC1C2CN(c3ccccc3)CC21)c1cnccn1
CCCCN(C)c1ccc(Nc2nc(=O)c3ccc(C(F)(F)F)cc3[nH]2)cc1
COc1cccc(Cn2c(N3CCCC(N)C3)nc3c2c(=O)[nH]c(=O)n3C)c1
CCOCc1nc(CN2CCCN(C(=O)c3ccco3)CC2)no1
COc1ccc(S(=O)(=O)S(=O)(=O)c2ccc(C)cc2)cc1NN1CCCC1
COc1ccc(-c2csc(Nc3ccc(CN4CCCC4)cc3)n2)cc1Nc1ncnc2cc(OC)c(OC)cc12
CNC(=N[N+](=O)[O-])NC
O=C(O)c1ccccc1Nc1ccc(-c2ccccc2)cc1C(=O)O
CCc1cc2cc[nH]c2c(S(=O)(=O)O)c1C(=O)O
CCC1(S(=O)(=O)CC)CN(Cc2cccc(-c3cc(C)ccc3OC3CN(C(=O)O)CC3F)c2)C1
Cc1ccc(CNC(=O)c2cc(Br)cnc2N2CCCCC2)s1
Cc1ccccc1-n1cnc2sc3c(c2c1=O)CCC3
C=C1C(=O)C23CC4(O)C(O)C(OC(C)=O)C5C(C)(C)CCCC54C2CCC1C3O
CC(=O)NC(CC(C)C)C(=O)NC(CCCNC(=N)N)C(=O)NC(CCCCN)C(=O)NC(CCCNC(=N)N)C(=O)Nc1ccccc1
O=C(NCc1cccc(-c2csc(NCCc3ccccc3)n2)c1)C(=O)C1c2[nH]c3ccccc3c2C(CO)NC1N1CCC(c2ccccc2)CC1
CC1CN(C(=O)N2CC3=C(C(=O)OC(C)(C4CCCCC4)C3)C2=O)c2ccccc21
S=C1NC2CCN(Cc3csc4ccccc34)CC2N1
Cc1cc(-c2ccc(Cl)cc2)c2ccc([N+](=O)[O-])cc2n1
Cc1c(C#Cc2cnc(Oc3ccccc3)s2)cccc1S(C)(=O)=O
O=C(Nc1ccc2[nH]cc(Cl)c(=O)c2c1)C1CCCCC1
CN(O)C(=O)c1ccc(C(NC(=O)c2ccc(Cl)cc2)P(=O)(c2ccccc2)c2ccccc2)cc1
Cc1ccc(C(=O)Nc2cccc(Nc3ccccc3)c2)cc1Nc1ncnc2cnc(N3CCCN(C)CC3)nc12
CCOC(=O)c1cccc(NC(=O)NC2N=C(c3ccccc3)c3ccccc3NC2=O)c1
O=C(O)c1cccc2c1C(=O)N(CCCO)C2
CCCn1c(CC)c(OC)c2cc(Cl)ccc21
c1ccc(-c2nn(C3CCNCC3)c3ccccc23)cc1
CC(C)OC(OCCN(C(C)C)C(C)C)c1ccc2c(c1)OCO2
COn1cc(CCCN2CCN(c3cncc4ccccc34)CC2)c2ccccc21
CCN1CC2c3ccccc3CC1(C)C1C(=O)N(CC(=O)O)C(=O)C21
CC(=O)NC(SC1=NCCS1)C(=O)Nc1ccc(C)cc1
C=CCc1cc(OCC)c(O)c(C(=O)C=Cc2ccc(Cl)c(Cl)c2)c1O
CCNC(=O)c1cc(CNc2cc(NC(=O)c3ccc(C(C)(C)C)cc3)ncn2)ccc1C
O=[N+]([O-])c1cccc2ccc(Nc3nc(NCc4ccccc4)nc(Nc4ccccc4)n3)cc12
CSc1ncc(C)c(CCC(=O)O)n1
NN=c1[nH]c(O)c(C2(c3ccccc3)CCC(c3ccccc3)CC2)c(=O)[nH]1
CCN(CC)S(=O)(=O)c1cccc(C(=O)N2N=C(c3cc4ccccc4oc3=O)CC2c2ccccc2)c1
Cc1c(-c2cccnc2)nn(C)c1C1CCN(c2nc3ccccc3[nH]2)CC1
CCCCC(CC(=O)NO)C(=O)NC(C(=O)Nc1ccccc1)c1ccccc1
CCOc1ccc(C(=O)CC2CN(O)CCC2(C(=O)Oc2ccc(C)cc2)c2cccc(OC)c2)cc1
COc1ccccc1NC(=O)C1CCN(S(=O)(=O)c2sc(Cl)nc2C=Cc2ccc(C)cc2)CC1
NS(=O)(=O)c1ccccc1-c1cc(C(=O)c2ccccc2)n(-c2ccc3c(c2)OCO3)c1
CCc1cc(C)nc2ccc(C(=O)Nc3cccc(OC)c3)cc12
CCn1cc(C(=O)N2CCCCCC2)c(=O)c2cc(F)c(N3CCNC(C)C3)cc21
CC(C)(C)c1cc(C(c2c[nH]c3ccccc23)c2c[nH]c3ccccc23)cc2cc(C(=O)c3ccc(Cl)cc3)oc12
COc1ccc(-c2nc(CSCC(=O)NCc3ccc4c(c3)OCO4)c(C)o2)c(OC)c1
Cc1ccccc1-c1c(-c2ccc3[nH]ncc3c2)c2n(c1C)C(=O)CC2
COc1ccc(C2(C)CCCC3(C)Oc4cc(C)c5c(c4CC32)OC(C)(O)OC5)cc1
O=C(NCc1cccs1)c1sc2nc(O)c(=O)[nH]c2c1O
Nc1nc(NC2OC(CO)C(O)C2O)c2ncn(-c3ccccc3)c2n1
CN(c1ccc(NCc2cc(F)c3c(c2)CN(C(=O)C#N)CCO3)cc1)S(C)(=O)=O
N=C(NO)c1ccc(NC(=O)CN2C(=O)C(Cc3cccc4ccccc34)=NC23CCCCC3)cc1
COc1ccc(C(=O)C(O)c2ccc(OC)cc2)cc1
O=C(NO)c1ccc[n+](Cc2ccc3ccccc3c2)c1
CCCC#CC(=O)Cc1cn(COC(=O)NC(Cc2ccccc2)OC(=O)Cc2ccccc2)cn1
O=C(NC(Cc1ccc(O)cc1)C(=O)O)c1cc(-c2ccccc2)nc2ccccc12
CC(C)(C)c1ccc(CN2C(=O)c3cc4ccccc4n3C(=O)C23CCN(CC2CCC2)CC3)c(F)c1
Cc1cscc1-c1ccc2c(-c3cccc(CN4CCOCC4)c3)nc(N)nc2c1
CCOc1cc(C=C(C(=O)Nc2ccc(OC)cc2)C(=O)OC)ccc1C#N
CC(C)C(=O)N1CCN(Cc2ccc(Cl)cc2)CC1
CCC(=O)NC(=O)COC(=O)c1cc(C)oc1CC
C=CCOC(=O)Cc1cc(=O)oc2cc(O)ccc12
CCOS(=O)(=O)c1c[nH]c(C(=O)N2CCN(S(C)(=O)=O)CC2)c1
Nc1ccc(CN2C(=O)NC3(CC3)C2=O)cc1
CC=NCOP(=O)(OCC1CN(OP(=O)(OCn2ccc(=O)[nH]c2=O)Oc2cccc3ccccc23)CC(C)O1)Oc1cccc2ccccc12
C=CCc1c(C)ccc(C)c1OCC(=O)OCC(=O)c1c(C)n(C)c(=O)n(N)c1=O
CCCCCCCC(O)CC(=O)c1cc(-c2nc(-c3cccc4ccccc34)no2)ccc1OOC
Cc1c(C(C)C)[nH]c(SC(=O)CNCc2ccco2)nc1=O
CC1CCC2C(C)C(COC(=O)C=Cc3ccc(C(=O)O)cc3)OC3OC4(C)CCC1C32OO4
CCCCC(=O)c1ccc(O)cc1
CC(O)(CS(=O)(=O)Nc1cc(F)ccc1Cl)c1nccc2c1[nH]c1cc(F)ccc12
Cc1c2ccc(O)cc2nc(=O)n1C1OC(O)CC1C[N-][N+]#N
O=C(Nc1cc(Cl)cc(Cl)c1)c1cc(-c2ccco2)on1
CN(C)c1ccnc2sc3c(=O)n(-c4ccc(Cl)cc4)cnc3c12
CCCCCCC(O)C#Cc1cn(CCCCC(N)CC=O)c(=O)n(CCC(N)C(=O)O)c1=O
CN(C)CC1COCC2=C1n1cccc1C2=O
Cc1ccc(-c2noc(CN(C)C(=O)c3csnn3)n2)s1
Cc1ccc2cccc(Oc3cccc4c(N)cc(C)nc34)c2n1
Cc1c(NCCCNC2CCCC2)c(=O)n(-c2ccccc2)n1C
CC(O)C1=C(O)C(c2ccc3cc4c(cc3c2)OCO4)c2cc3c(cc2C1=O)OCO3
O=C1N(n2cccn2)CCCC12CCN(c1cnc3cccnc3n1)C2
CSc1ccc(S(N)(=O)=O)cc1
C=C1CCC(C)C2(C)C(O)C(=O)OC2C2C1CCC2(O)c1ccc(O)cc1
COc1ccc(NC(=O)CSc2nnnn2-c2cccc(OC)c2)cc1
COc1ccc2c(n1)C(=O)c1c-2n(CCC[N-][N+]#N)c(=O)c2ccccc12
NNc1nc(N)nc(-c2cc(N3CCOCC3)nc(NCC(F)(F)F)n2)c1C(=O)c1ccc(SC(F)F)cc1
CCCc1[nH]c(-c2cc(S(=O)(=O)NCCO)ccc2F)nc(=O)c1N1CCOCC1
CC(Cc1ccccc1)C(=O)C=Cc1ccc(F)cc1
COc1ccc(C=Cc2cc3ccc(CCC(=O)O)cc3oc2=O)cc1
CC(CNC(=O)OCc1ccc(OCN2CCCN(C=O)CC2)cc1)NC(=O)c1ccc(C(F)(F)F)cc1
CCCc1ccc(CCN2CCN(c3ccc(C(=O)NS(=O)(=O)c4ccc(NC(CSc5ccccc5)[N+](=O)[O-])c([N+](=O)[O-])c4)cc3)CC2)cc1
CN(CC1c2ccccc2OP(=O)(O)C1n1cncn1)C1CCCc2cccnc21
Cc1ccc2c(c1)N(C(O)CN(C)C(=O)c1ccc(N3CCC(Br)(c4ccccc4)CC3)cc1)C(=O)CO2
C=CCc1nc(C)c(C(=O)NC(Cc2ccc(COc3cccc(C#N)c3)cc2)C(=O)N2CCC(Oc3ncccc3CN)CC2)s1
O=C(C=Cc1ccco1)NC(Cc1ccc(Cl)cc1Cl)C(=O)Nc1ccccc1
CC1=Cc2oc(C)nc2C(=O)C1=O
Cc1cc(NC(=O)CCN2CCCC2)n(-c2nc3ccccc3[nH]2)n1
O=C(CCC1CN(Cc2ccc(Oc3ccccc3)cc2)CCO1)NO
C=CC(O)CNc1nc(Cl)nc(Nc2ccc([N+](=O)[O-])cc2)n1
CCC(=O)C1CC2C3CCC4=CC(=O)CCC4(C)C3C(C(=O)OC)CC2(C)C1C(=O)CC(=O)OCCCN=C(N)N
O=C1c2cc([N+](=O)[O-])ccc2C(=O)c2c(CCCl)ccc(O)c21
C=C1CCC2C1CCC1(C)CN(CC(=NO)c3ncc(Br)s3)CC21
N#Cc1c(F)c(F)cc(Oc2ccc(Cl)cc2)c1F
Cc1cc(C)cc(C(c2csc(Nc3ccc(NC(=O)c4cccnc4)cc3)n2)C(C)(C)C)c1
CC(C)Cn1cc(C(=O)O)c(=O)c2cc(F)c(N3CCNCC3)cc21
NS(=O)(=O)Cc1ccc(COc2cccc(Cl)c2)cc1
O=C(NC12CC3CC(CC(C3)C1)C2)c1ccc([N+](=O)[O-])o1
Cc1nc(-c2ccccc2O)sc1CCC(=O)NC1CCC(N2CCN(c3ccccc3Cl)CC2)CC1
O=C(NNC(=O)c1ccc(S(=O)(=O)N2CCOCC2)cc1)c1ccc(F)cc1
COCCN1CCS(=O)(=O)NC1=NCCC(C)Cc1ccc(ONCC(O)c2cccnc2)cc1
COC(=O)OC(c1ccccc1OC(C)=O)C1C(C)C(S(=O)(=O)C(F)(F)F)C2CCC1(OC(C)=O)O2
CS(=O)(=O)c1ccc(-c2ccc(CC(C#N)NC(=O)C3NC4CCC3C4)c(F)c2)cc1
CCCCCCCCCCCCCCOc1ccc(CCC(N)(CO)CO)cc1
CN(C)CCNC(=O)C(CCCCCCCCCCCCCC(=O)NCCN(C)CCN(C)C)N1CCCCCCCCC1=O
Cc1ccc(S(=O)(=O)NC(=O)C=Cc2ccc(C#N)n2Cc2ccc(F)cc2)cc1
Cc1cccc(Cl)c1NC(=O)C12C(=O)C1C1CSCN1C21C(=O)Nc2ccccc21
CCOc1cc(C(=O)NCC(=O)OCC(=O)Nc2cccc(C(C)=O)c2)ccc1OCC(=O)N1CCCC1
C#CCn1cc(C(=O)c2cc3ccccc3oc2=O)c2ccccc21
CCOc1ccc2oc(SCNC(=O)Cc3cccs3)nc2c1
CCc1ncnc(-c2ccc(C(=O)N3CCN(C(C)=O)CC3)c(F)c2)c1C#Cc1ccc(N)nc1
CCOc1c(OC)cc(C2c3cc(Cl)c(C)cc3CC(=O)N2c2ccc(CN3CCN(OCC)CC3)cc2)cc1OC
c1nc(CN2CCCN(CCc3c[nH]c4ccc5[nH]ncc5c34)CC2)co1
Cc1ccccc1C(=O)c1nn(O)c(=S)n2nc(-c3ccccc3)cc12
CSc1ccc(OCC=C(C)CCC=C(C)C)cc1
Cc1ncc([N+](=O)[O-])n1CCO
CCN1CCN(C(=O)Oc2c(N)c(C(N)=O)nc3sc(C#N)c(C)c23)CC1
Cc1cc(C)cc(C2CCN(c3c(CCC4CCN(C(=O)CCN5CCCN(C)CC5)CC4)[nH]c4ccccc34)CC2)c1
Nc1nc(-c2ccc(OCC3CCN(CC(=O)N4CC(F)(F)C4)C3)nc2)cc2nc(-c3ccco3)nn12
COc1ccc(CCc2cn(Cc3ccccc3)c(N)n2)cc1
Cc1cccnc1C#Cc1ccc(CC(C)C(=O)NC2CC(O)C2)cc1
CCN(CC)N1CCc2nc3ccc(OC)cc3c(C)c2C1
O=C1NC(=O)N(c2cccc(Cl)c2)C(=O)C1=Cc1cccnc1
CC1=C(O)C(=O)c2ccccc2C1=O
Cc1cc(NC(=O)Nc2ccc(Oc3ccnc4[nH]c(=O)[nH]c34)c3ccccc23)n(-c2ccc(C(N)=O)cn2)n1
Cc1ncc(N)nc1CN1CCCC(C)(CCO)C1
Cc1c(Br)cc(C(=O)N(C)Cn2ccnc2Cc2ccccc2F)cc1Br
CCCC(=O)OC=C1C(=O)OC2C1C(OOC(=O)c1ccccc1)C(=O)C(C)CC(O)CC(C)(O)C2OC(=O)c1ccccc1
COP(=O)(OC)c1cccc(S(=O)(=O)Nc2ccc(Cl)cn2)c1
CC(=O)N(Cc1ccccc1)c1cc(NC(=O)c2cccc(F)c2)ccc1Cl
COC1CCC(NC(=O)C[S+]([O-])Cc2nc(-c3ccc(C)cc3)oc2C)CC1
COC(=O)c1cccc2c(=O)ccoc12
CC1CCC2(C(=O)NCCN(C)C)CCC3(C)C(=CCC4C5(C)CC(O)C(OC(=O)CCC(=O)O)C(C)(C)C5CC(O)C43C)C2C1C
CC1C2Cc3ccc(O)cc3C1(C)CCN2C
CC(C)C(NC(=O)c1ccc(OCCCCCO)cc1)C(=O)NO
NCCNC(=O)C(O)C(Cc1ccccc1)NC(=O)c1ccc(CNc2ccc3nc(-c4ccccc4)c(-c4ccccc4)nc3c2)cc1
CCOc1nnc2c3ccccc3c(-c3ccc(Cl)cc3)nn12
O=C(O)CCCCCCCCCCNc1ccc(-c2csc(=O)[nH]2)cc1
CC(C)(C)c1cc(NC(=O)C=Cc2ccc(C(F)(F)F)cc2)c(O)c(C(C)(C)C)c1
Nc1c(Cl)cc(C(=O)c2ccccc2)c2c1OCCO2
O=C(Cc1cccc2ccccc12)Nc1ccc(O)cc1
Cc1ccc(Cn2c(C(=O)N3CC(O)C3)cc3sccc32)cc1
CCCCC(O)CCCC(C)CCCC(CCCCCCCC(C)C)c1cc(O)ccc1C(=O)c1ccc(N(C)C)cc1
CC1CCC2(CC3(O)C(CC4C5CCC6CCCCC6(C)C5C(=O)CC43C)O2)OC1
CC1CN=CNc2c1ncn2CCOc1ccc(Cl)cc1Cl
Cn1nc(-c2nc3ccccc3n2-c2ccc(CC(=O)O)cc2)c2ccccc21
COc1cc(OC)cc(-c2nc(CNCCNC(C)=O)co2)c1
CNC(=O)CNC(CCC(=O)O)C(=O)NC(CC(C)C)C(=O)NC(CCC(N)=O)C(=O)O
CC(NC(=O)c1ccccc1C(F)(F)F)c1nnc(NC(=O)Cc2ccccc2)o1
O=C(C1COCCO1)N1CCN(S(=O)(=O)c2c[nH]cn2)CC1
Cc1nc(N)c2c(OCc3ccccc3)cccc2[n+]1[O-]
CCOc1ccc(N2C(=O)c3ccc(N=Cc4ccccc4)cc3C2=O)c(OC)c1
COc1ccc(-n2sc(N)nc2=O)cc1OC
CC1=C(CCN)c2ccccc2C1
CC(=O)NCC1CN(c2ccc(-n3cnc4cccnc43)c(F)c2)C(=O)O1
O=C(O)c1cc(-c2ccc(Cl)c(C(=O)NCc3ccc(-c4ccoc4)s3)c2)ccc1Cl
CC(CCC(=O)OCCc1ccc(Cl)cn1)C1CCC2(C)C3CC=C4C(CC(OC(=O)CCC(=O)NCCCCN5CCNCC5)C(=O)C4(C)C)C3(C)CCC12C
CC(C)c1nc(NCc2ccncc2)c2nnn(Cc3ccccc3Cl)c2n1
CC1CCC(CCCC(=O)Nc2cccc3c2ccc2cc(NC(=O)CNN(C)O)ccc23)CC1
O=C1CCCC1=CNc1ccccc1[N+](=O)[O-]
CC(=O)N(CCCCC(C(=O)N1CCCC1C(=O)O)N(C(C)=O)C(C)C)C(C)=O
CC1(C)SC2C(C(=O)O)C(=O)N2C1NS(=O)(=O)Cc1ccccc1O
O=C(CCS(=O)(=O)c1ccc(Br)cc1)NCc1ccccc1Cl
Cc1ccc(C(c2ccc(Nc3cccc(C)c3)cc2)N2CCN(CC=Cc3ccccc3)CC2)cc1
CSc1ccc(-c2ccc(CNC(=O)C3CC4=C(C)CC(C)=C(C)C(=O)C4(C)C(C)C3)cc2)cc1
O=C(NCCCN1CCN(c2ccccc2F)CC1)c1cc(-c2ccccc2)nc2ccccc12
CC(=O)Nc1nsnc1OC1CC2C(C1)C2C1CCCC1
CCNC(=O)C1=CC(C)(C#N)Oc2ccc(C)cc21
Cc1ccc(C2CCCN(S(=O)(=O)c3cc(C(=O)N4CCOCC4)ccc3Cl)C2)cc1
Cn1c(=O)c2c(nc(Nc3ccccc3)n2Cc2ccncc2)n(C)c1=O
COC1=COC(O)C2C1=C=C(OC(C)=O)C2OC(C)=O
COc1ccc(NC=C2C(=O)N(c3ccc(OC(F)F)cc3)N=C2C)cc1
COc1cc2c(cc1OC)CN(C(=O)CCC1CCCN(CCCc3cccc(C(F)(F)F)c3)C1)CC2
CCN(CCc1ccc(Cl)cc1)C(=O)Nc1ccc(C)nc1
CCCn1c(NCc2ccccc2)c2[nH]cccc-2c1=O
Cc1c(OC2CCN(C(N)=O)CC2)nc2ncnc(N)c2c1-c1c(Cl)cccc1Cl
CC(C)(C)c1cc(C(F)(F)F)ccc1Nc1ccccc1C(=O)NN=Cc1ccc(Cl)cc1
O=C(O)CCCCSc1[nH]c2ccccc2c1CCc1ccc(-c2ccccc2)cc1
CCCN(CCC)C1CCc2c(cnn2-c2ccc(F)cc2)C1
CC(C)(C)NC(=O)CN1C(=O)C(C)(C)Oc2ccc(NC(=O)NC(=O)NC(C)(C)C)cc21
COc1ccc(N(C)C(=O)Cc2c(C)cc(C)cc2OC)cc1
CC1=C(C(=O)NCC(C)C)SC2=NCCN21
CC(C)Oc1ccc(C2CNc3cc(O)cc(Br)c3O2)cc1
COc1ccc(-c2c(C)c3ccccc3n2S(=O)(=O)C(=O)c2ccc(O)cc2)cc1
COc1cc(C(=O)NCCN(C)C)c(N(C)S(=O)(=O)C(C)c2ccc(F)cc2)cc1Cl
Cc1ccc(S(=O)(=O)N2CC(C(=O)N3CCN(c4ccco4)CC3)CC2=O)cc1
CCCCCCOc1ccc2oc3ccccc3c(=O)c2c1
Cc1ccc2cc(CCNCC(O)c3ccc(O)c(NS(C)(=O)=O)c3)c(=O)[nH]c2c1
Cc1ccc(NCC(=O)OCCC(=O)NC(=O)c2cccs2)c(Cl)c1
Nc1nc(=S)c2ncn(COCCO)c2[nH]1
COc1ccc(C(=O)n2c(CCCN3CCCCC3)c(C)[n+]([O-])c2CCc2ccccc2)cc1
N=C(N)c1ccc(CNC(=O)C2CCCN2S(=O)(=O)c2cccc3ccccc23)cc1
CN(C)CCCN(CC(=O)O)C(=O)c1ccc2c(OCCCOc3ccc4ccc(=O)oc4c3)c3ccccc3nc2c1
Cc1ccc2cc(CN(C(=O)C3COc4ccccc4O3)C3CCCCC3)c(=O)[nH]c2c1
NC1CCC(NC(=O)N2CCCC2C(=O)C(Cc2ccccc2)NC(=O)c2ccc3ccccc3c2)CC1O
CCCCN(C)CNC(=O)CC1(C)CC(C)N([N+](=O)[O-])C2=C(C)C(C)(C)CC(C)N21
CC(=O)c1cc(OCC(=O)NCCCN2CCOCC2)ccc1O
Cn1nc(-c2cccc(-c3ccccc3)c2)ccc1=O
CCCCn1c(=O)c2cc(CCC3=CCCCC3)c(=O)n(NC(=O)CCN3CCCC3)c2c2ccccc21
CCN(CC)CCn1nc(Cn2cccn2)c2occc2c1=O
CCOc1ccc(Cc2[nH]c(Sc3ccc(OCC)cc3)nc2-c2ccc(OC)cc2)cc1
CC(=O)N1N=C(c2ccc(Br)cc2)C(c2ccc([N+](=O)[O-])cc2)C1C
CCC1Cn2c(nc3c(N)nc(CN)nc32)CN1C(=O)c1cccc(F)c1
COc1cc(C=CC(=O)O)ccc1NCC(=O)NC(CO)Cc1ccccc1
Cc1cc(=O)[nH]c2c1c(C)nn2C1CCCC1
O=C(c1c(F)cccc1F)N1CCCN(Cc2cccc([N+](=O)[O-])c2)CC1
CS(=O)(=O)c1ccc(N2CCN(c3ccc(-c4cc(F)nn4C4CCCN(C(=O)O)C4)nn3)CC2)cc1-c1ccc(C(F)(F)F)cc1
O=C1OCc2ccccc2N1C(=O)N1CCC(Cc2ccc3nc(N4CCOCC4)nc(F)c3c2)CC1
CCC(=O)OC1c2cc3c(cc2C(c2cc(OC)c(O)c(OC)c2)C2C(=O)OCC12)OCO3
CCOC(=O)c1ccccc1C(=O)N1CCCC(n2ccnc2C)C1
Cc1c([N+](=O)[O-])cnn1NS(=O)(=O)CCc1ccccc1
CCCCCCCCCCCCn1cc(CN2CCN(c3ccccc3)C2=N)nn1
CC(=O)NC(Cc1ccccc1)C(=O)C(=O)Nc1c[nH]c2ccccc12
C=CCNc1ncc2cc(-c3c(C)cccc3C)c(NC(=O)C3CCN(CC)CC3)nc2n1
COc1ccc(-c2nc3c(ncn3Cc3ccc(N(C)C)c(OC)c3)nc2-c2ccccc2)cc1
COc1ccc(OC)c(CC(=O)c2cccc(NC(=S)NN3CCOCC3)c2)c1
Cc1ccc2c(C3CCN(CCCCNC(=O)c4ccc(-c5ccc(F)cc5)o4)CC3)noc2c1
Cc1ccc(CCOc2ccc(C(=O)C=Cc3ccc(C(=O)O)c(O)c3)cc2)cc1
COc1ccc(CCNCC(O)COc2ccc3c(=O)cc(-c4ccccc4)oc3c2)cc1OC
CC(=O)N1CCC(OC(=O)c2cc3nccc(Cl)c3s2)C(N(C)C)C1
CCC(NC(=O)c1cc2c(Cl)nc3ccccc3c2s1)c1ccc2c(c1)OCO2
COc1ccc(-c2nc(-c3ccccc3)c3nc[nH]c3n2)cc1
CC(=O)CNC1CC(O)C(O)C(O)C1O
CC(C)(C)c1noc(CN(Cc2ccccc2)Cc2ccco2)n1
COc1nc2c(c(N3CCCN(c4nccc(CN)n4)CC3)n1)CCN2C
O=C(O)C=Cc1cn(Cc2ccccc2Cl)c2ccccc12
CC12CCC(OCCCNCCCN)CC1=CCC1C2CCC2(C)C(O)CCC12
COc1c(O)c(C(=O)C(C)C)c(O)c2c1OCCC2
CN(C)CCn1c(=O)ccc2cnc3ccc(-c4csc(CNNC(=O)c5cc6ccccc6[nH]5)c4)cc3c21
COc1cc(C(F)(F)F)ccc1-c1nccc2cc(S(=O)(=O)Nc3nccs3)ccc12
Nc1ncn2c1c(-n1cc(CNCc3ccccc3)nn1)nc1ccccc12
O=c1nc(NC2CCS(=O)(=O)C2)cc2n1CC(Nc1ncc(Cl)c(N3CCCCC3)n1)CC2
O=C(Nc1ccco1)c1ccc(-c2ccccc2)cc1
CCC1CN2CCc3cc(O)c(OC)cc3C2CC1CC1CC(=O)c2cc(O)c(OC)cc21
O=S(=O)(CNCCCNCc1cc(O)ccc1O)c1ccccc1
C=CCNc1nc(-c2ccncc2)nc2ccccc12
C=CCCCCCCCCCOc1ccc(C(O)C(O)(CCC)CN=CC)cc1
Cc1ccc(-c2cc3ccc(NC(=O)C4CC4)cc3cn2)c(NC(=O)c2ccc(C)c(C(=O)O)c2)c1
O=C(Nc1ccccc1)c1ccc(NS(=O)(=O)c2cnc3ccccc3c2)cc1
CCCC1NC(=O)CC(c2ccc3ccccc3c2)C1C
COc1cc(F)ccc1-c1c(C)sc2c1c(=O)n(C)c(=O)n2Cc1cccc(Cl)c1F
CCC(O)(CC)CCC(C)c1c(=O)cc2c(O)cc3ccoc1c32
O=C(OC1CC2CCC(C1)N2CCCI)c1ccc(OP(=O)(O)O)cc1
O=C(Nc1ccccc1)Nc1cccc(Oc2ncnc3[nH]cnc23)c1
O=c1[nH]c(O)cc2ccc(-c3cccc4ccccc34)cc12
Cc1csc2nc(NCC3CCCO3)nc(-c3cccc([N+](=O)[O-])c3)c12
Cc1ccccc1CN1CCCCC1CCCNC(=O)c1ccoc1
FC(F)(F)c1cc(Cl)c(N=CNCC2CCCO2)cc1Cl
CCC1(c2cc3c(cc2CCc2ccccc2)[nH]c(=O)c2cnn(C4CC4)c23)OCCO1
CCCCNC(=O)c1cccnc1Oc1cccc(C(F)(F)F)c1C
CCSCCC(NS(=O)(=O)c1ccc(Cl)c(Cl)c1)C(=O)O
Cc1ccc(-c2nc(NCc3ccc(Cl)cc3)nc3c2cnn3NCC2CCCO2)cc1C
Nc1nccc(NCCO)n1
CCCCCCCCCOC1C(OCCCCCC)OC(c2ccccc2)C(n2cc(COCCC)nn2)C1OCCCCCCC
CCc1ccc(Cc2nn(C(C)C)c3c(N)ncnc23)cc1
COc1ccc(C(=O)NNC(=O)COc2ccc(F)cc2)cc1OC
O=C(NCc1ccccc1)C1CCCN1C(=O)Oc1cccc2ccccc12
COc1ccc(CC(=O)Nc2cc(Br)cc(C)c2Br)c(OC)c1
COc1ccc(OC)c(CC(=O)N2CCN(c3ccccc3OC)CC2)c1
O=C(CCl)Nc1ccc(Br)cn1
COC(=O)c1cn(-c2ccc3c(c2)OCO3)nn1
CC(C)(C)OC(=O)NC(Cc1ccccc1)C(O)C(Cc1ccccc1)NNc1ccc(F)c(C(=O)C(=O)OCc2ccccc2)c1
CN(C)Oc1ccc(S(=O)(=O)CCN2CCCCC2)cc1
COCCc1c2nc3cc(Br)ccc3c-2ccn1CCc1ccccc1
CCOC(=O)Nc1cc(Cc2ccc(Cl)cc2)cc(Cl)n1
Cc1ccc(C=CC(=O)NCCCn2c3ccccc3c3ccccc32)cc1
CCC(NC(CCCNC)CC(=O)NCc1cc2ccccc2[nH]1)c1c(F)cc(Cl)cc1N(C)C
COC1CCOCC1NC1CC2C(Cc3cccc4ccccc34)CC1N2OCc1csc(C)c1
CCOC(=O)CCCC(c1ccc2c3c(ccc2c1)OCO3)c1c(O)ccc2c1OCO2
O=c1c(C=Cc2ccccc2)nc2cccnc2n1-c1cccnc1
Cc1cccc(S(=O)(=O)NC(=O)OCC(NC(=O)c2ccc(F)cc2)C(=O)NCCC(NC(=O)OC(C)(C)C)C(=O)Nc2ccncc2)c1
COC(=O)C12CC(=O)C3=C(CCCC3)N1CCC2O
Cc1noc(C2CCCN(C(=O)Nc3cccc(C(N)=O)c3)C2)n1
O=C(c1cccs1)N(Cc1cccnc1)C1CCN(c2ccccc2-c2cc(-c3ccc(Cl)cc3)on2)CC1
CCOc1ccc(C2OCC3(C)C(O2)C(O)CC2(C)C3CC=C3C4CC(C)(C)CCC4(C(=O)OC)CCC32C)cc1
CCC(C)CC(=O)NC(=O)CNNC(C(=O)NNCCNC(=O)CC(C)C(=O)CC(=O)NCCN1CCCC1=O)C(C)C
O=C(NN=Cc1ccccc1)c1ccc(Cl)cc1
COc1ccc(-c2nc(C)c(C)c(-c3ccc(C)cc3)c2C=CC(C)O)cc1
CC1CN(C(Cc2cccc(Cl)c2)CC2CCCN2CN2CCCC2CC2CNCCN2Cc2ccc(C(F)(F)F)cc2)CCN1S(=O)(=O)c1ccccc1
Nc1ccn(C2OC(CF)C(O)C2O)c(=O)n1
COc1cc(N2C(=O)c3n[nH]c(C(=O)c4ccccc4)c3C2=O)cc(OC)c1OC
COC(=O)Nc1cc(-c2cncc3c2N(C)C(=O)C3)c(F)cn1
CCC(c1cccc(CN)c1)S(=O)(=O)N(C(=O)NCc1ccc(C)cc1)c1cccc(-c2ccccc2)c1
CC(C)(C)C(Cc1ccc(P(=O)(O)O)cc1)NC(=O)C(N)NC(=O)c1c(CO)cc(-c2ccccc2)cc1C(N)=O
CCC(=O)OCn1c(=O)n(CC)c(=O)c2c1nc(SC)n2CCNC(=O)c1ccccc1
CCOc1cc(-n2nnc3c(C)nc(C)nc32)c(C)cc1C
C=C(C)C1C2C(O)C(O)(C(=O)OC)C(C(=O)O)C12C(=O)Nc1ccc2c(c1)OCO2
CN1CCN(C(=O)c2ccc(-c3ccc(O)c(CO)c3)s2)CC1
COc1cccc(N(CC(=O)NC(C)C2=NCCN2)S(=O)(=O)c2ccc(C)cc2)c1
C1=C[n+]2ccccc2CN1CCOc1ccccc1
CCOC(=O)C1=C(C)NC(C)=C(C(=O)OCC)C1c1c(-c2ccc(OC)cc2)nc2sccn12
CCS(=O)(=O)c1ccc(Cl)c(ON2CCc3ccccc32)c1
COC12CCC(CC1OC(=O)c1ccccc1C)C2(C)C
COc1ccc(S(=O)(=O)N2CCN(CC(O)COc3ccc4c(c3)NCCC4)CC2)c(C)c1
COc1ccc(OC2(c3ccc(OC)cc3)C(=O)c3cc(OC)cc(OC)c3C2=O)cc1
Cc1cc(C)c(S(=O)(=O)N2CCN(C)CC2)c(C)c1C(=O)NC1CCCCC1
CC(=O)N(C(C)=O)c1c(CC(C)C)n(-c2ccc(C(=O)O)cc2)c2cc([N+](=O)[O-])ccc12
O=C1CCC(Cc2ccc(-c3ccccc3)cc2)(C(=O)NO)CN1C(c1ccc(Oc2ccccc2)cc1)c1ccc(Oc2ccccc2)cc1
COc1cc(C(=O)c2ccc3c(c2)c(CCN2CCOCC2)c(C)n3OC)cc(OC)c1OC
CC(=O)OCC1OC(Oc2cc(=O)oc3cc4c(cc23)CCC(C)(O)O4)C(O)C(O)C1C
CCC=CCC=CCC=CCCCCCCC(=O)NCC(COC)OC1OC(CO)C(O)C(O)C1O
O=C(NC1CCC(=O)N(CCc2ccccc2)C1)c1ccc(O)cc1
C#CCc1cc2cccc(C#N)c2oc1=Nc1ccc(OCCN(C)C)cc1
CCCCC(=O)c1ccc(OC)cc1SNc1ccccc1C
CS(=O)(=O)NC(=O)CC1c2ccccc2CN(Cc2ccccc2)C1C(=O)c1cccs1
Cc1cccc(N2C(=O)C[S+]([O-])C23C(=O)N(Cc2ccccc2)c2ccccc23)c1
Cc1ccc(NC(=O)C(F)(COc2ccc(C#N)cc2)C(F)(F)F)cc1C
CC(=O)N1CCN(S(=O)(=O)c2ccc(NC(=O)c3cccc(S(=O)(=O)N4CCCC4)c3)cc2)CC1
O=C1CSC(C(F)(F)F)N1CCc1cccc(OCCF)c1
Cc1cc(C)c(C(=O)NC2(C(=O)NC(Cc3ccccc3C(F)(F)F)C(=O)O)CCCC2)o1
O=[N+]([O-])c1ccc(-c2ccccc2-c2ccc(O)c(O)c2)cc1
CS(=O)(=O)c1ccc(-c2ccc(-c3nc(N)[nH]c3-c3ccccc3)cc2)cc1
COC(=O)CCCCCc1ccc(C=NO)cc1
O=C(O)C1=NC(=Cc2ccc(N3CCN(Cc4ccccc4)CC3)cc2)C(=O)N1c1ccccc1Cl
CC(C(=O)N(C)C1CCCCC1)N1CCC(n2c(=O)n(C)c3cnc4ccc(-c5ccc(Cl)cc5)nc4c32)CC1
COc1cccc2[nH]c(=O)c(C)c(Nc3ncc(C(=O)N4CCCCC4CN4CCOC4=O)c(Nc4cccc(Cl)c4)n3)c12
COc1ccc(C(C)n2cc(-c3ccc(S(C)(=O)=O)cc3)nc2C(F)(F)F)c(OC)c1
CN(C)CCn1c2c(c3ccccc31)CCNC2
Cc1nc(Br)c(C(=O)N2CCCC2c2nc(C)c(C)[nH]2)o1
CCCCNc1nc(C#N)cnc1C#N
COc1cccc(C(C)OC(=O)N2CCN(C(c3ccccc3)c3ccccc3)CC2)c1
O=C(Nc1cccc2c1OC(N1CCOCC1)CO2)c1ccco1
O=C(NC1CCCCC1)c1cc2ccccc2o1
O=C(O)N=C1SCC(=O)N1N=Cc1ccccc1
COC(=O)c1cc(-c2ccc(OC)c(OC)c2)c2c(OC)c(OC)c(OC)cc2c1
Cc1ccncc1CN1CCOCC(Cc2nccn2C)C1
Cc1ccc(CC2(CO)CCCN(C(=O)c3ccc(CO)o3)C2)cc1F
NC(=O)c1ccccc1N1CCCN(S(=O)(=O)c2ccc(NC(=O)Cc3c(F)cccc3Cl)cc2)CC1
CNCCNCCNCCNCC(C)C
CCOC(Cl)=C(c1ccc(OCC(O)CNC(C)(C)C)c(Cl)c1)c1ccc(O)c(CC)c1
Cc1ccc(NC(=O)CCc2c(C)nc3c(c(C)nn3-c3ccccc3)c2Cl)cc1
NCCCOc1ccc(C(=O)NCCn2c3ccccc3c3ccccc32)cc1
Cc1ccccc1C(=O)Nc1c(C(=O)N2CCCC2)oc2ccccc12
Cn1ccc(S(=O)(=O)Nc2ccc(C(=O)O)cc2)c1-c1ccccc1
COC(=O)CCc1c(C2CCCCC2)c(-c2ccccc2)nn1C(=O)OC
Cc1cc2nc(N(C)C(=O)NC(C)C)nc-2c(C)n1C
Nc1nc(SCC(=O)NCc2ccccn2)nc2c1oc1ccccc12
COc1c(CN2CCCC2=O)cc(OCc2ccsc2)cc1C(C)(C)C
N=C(N)C1CCCN1CC(Cc1ccccc1)NC(=O)c1nc2ccccc2[nH]1
CC(=CCCC(C)=C(C)C)CCC=CCOP(=O)(O)OP(=O)(O)O
Cc1nc(=O)c2sc(-c3ccccc3)c(C(=O)Nc3ccc(O)cc3)c2[nH]1
CCOc1cccc(N(C)c2nc(N(C)C)nc(N(C)C)n2)c1
CCC(=O)OC1(C)CCc2cc3c(=O)cc(C)oc3cc2O1
CCOc1cc(S(=O)(=O)n2cc(O)c3c(CC)ccc(OCC)c32)ccc1C(=O)C(C)C
CC1=C(O)C(=O)C2=NCC3(C2=C1)c1cccc(O)c1C(=O)c1cccc(C)c13
Cc1ccc2c(c1)CCN2C(=O)N1CCNCC1
CCN1CC2CNC(C1)C2c1cccc2ccccc12
CSc1nc2nc(-c3cccc(NCCc4ccccc4)c3)[nH]c2c(=O)n1CC(N)=O
CCCC(NC(=O)CCCCCNC(=O)C=Cc1ccccc1C)C(=O)NC(C(=O)NC(CC(C)C)C(=O)O)C(C)CC
CNc1nc(NCCOCNCCCOCCCCOCCc2ccccc2)nc(Nc2ccccc2)n1
Nc1ccc(NC(=O)C(=O)C=CC(=O)c2ccc([N+](=O)[O-])cc2)cc1
Cn1nc(-c2ccccc2Br)cc1NC(=O)c1ccccc1O
O=C(CCc1ccccc1)NC1CSCC(Cc2ccccc2)C(=O)N1C(Cc1ccccc1)C(=O)O
CNCCC(c1ccccc1)c1ccccc1
O=C(NC1C2CC3CC(C2)CC1C3)c1cc2cc(O)c(O)cc2oc1=O
CCC(=O)N(Cc1ccccc1)C1CN(C(C)C)CC1c1cccc(F)c1
COc1ccc(-c2nc3c(=O)n(-c4ccccc4)c(C)cn3n2)cc1
CC1(N)CN(c2nc3c(cc2F)c(=O)c(C(=O)O)cn3C2CC2)CC(C)(CO)C1
CCN(CC)C1=CC(=O)c2ccccc2C1=O
COCC(=O)N(CCOC1=CC(=O)OCc2ccccc21)Cc1ccccc1C
CCS(=O)(=O)Nc1ccc(Oc2ccccc2Oc2cccc(Cl)c2)cc1F
Nc1nc(=O)c2c(N)c(-c3ccccc3)c(-c3ccccc3)nc2[nH]1
N#CC1CCCN1C(=O)C1CCCN1
O=C(O)CCl
CC(=CC#N)COCc1cnn(CCCC(=O)N2CCCCC2)c1
COc1ccc(-c2cc(=O)c3cc(C)ccc3o2)cc1
COc1ccc(CCN2C(=O)c3ccccc3S2(=O)=O)cc1OC
N=C1C(CO)C(c2c(Cl)ccc3ccccc23)C2=C(CCCC2)N1Nc1ccc(Cl)cc1[N+](=O)[O-]
O=C(Cc1ccc(-c2cccc(Br)c2)cc1)NCCNC(=O)OCc1ccccc1
COc1ccc(N(CC(=O)O)S(=O)(=O)c2cccc3cccnc23)cc1Cl
O=c1[nH]c2cc3cc(OCCCCC[S+]([O-])Nc4cccc(Cl)c4)ccc3nc2[nH]1
CC(=O)NC(C)(C)c1ccc(ON2CCC(C(=O)c3cccc(C(F)(F)F)c3F)C2)cc1
Cc1cc(C)cc(NC(=N)NC(=O)c2ccc3c(c2)nc(C)c2ccccc23)c1
Oc1cc(Nc2nc(Nc3ccc4ncsc4c3)nc3ccsc23)cc2nc[nH]c12
O=C(CCC(=O)NNC(=O)CN1C(=O)NC(c2ccccc2)(c2ccccc2)C1=O)NCC1CCCO1
C=CCC1=C(c2ccc(OC)cc2)C(C)N=C(SC(=O)OCC)N1
CC(=O)N1CCCC(COc2cncc(-c3ccnc(Nc4ccc5[nH]c(C(=O)N6CCCN(C)CC6)cc5c4)n3)c2)C1
COc1cc(Cl)nc(Cl)c1
Cc1cn(C=C(C#N)C(N)=O)c2c1CCc1ccccc1-2
CCOP(=O)(OCC)C(=NO)c1ccccc1
O=c1[nH]c2nc3c([N+](=O)[O-])c(O)ccc3c(-c3ccccc3)c2o1
Cc1ccc2c(c1)C(=NNC1CC(c3ccc(F)cc3)Cc3[nH]nc(Cl)c31)C(=O)N2
COc1cccc(NC(=O)C(=NNc2c(F)ccc(F)c2C)C(S)=C(O)c2nc3ccccc3s2)c1
Cc1ccc(C(=O)N(CC2=NCCN2)[N+](=O)[O-])o1
CCOC(=O)c1c[nH]nc1-c1ccc(-c2ccccc2)cc1
CCC(=O)Nc1c(OC)nc(-c2cccc(S(C)(=O)=O)c2)nc1S(C)(=O)=O
Cc1ccc(NC(=O)c2cc(-c3c(Cl)cccc3Cl)on2)cc1C
Nc1c(Br)cc(C(=O)NNC(=O)c2ccccc2)cc1Br
COc1ccc(NC(=O)C2=NS(=O)(=O)N(c3ccc(C)cc3)C(C)=C2)cc1
Nc1nc(N)nc(-c2cnc3cc(-c4cccc(Cl)c4F)ccn23)n1
CCOC(=O)N1CCN(C(=O)CN(c2ccc(OC)cc2)S(=O)(=O)c2c(C)n[nH]c2C)CC1
Cc1cc(CCNS(=O)(=O)c2ccc(F)cc2)cc2c1C1CC(O)=CCC1C(C)(C)O2
COCCc1sc(NC(C)=O)nc1C(C)c1cccc2sc(Cl)cc12
COc1ccc(C(=O)n2ccnc2)cc1S(=O)(=O)N1CCCCC1
CCCN(CC1Oc2ncc(Br)cc2C(=O)N(C(C)CO)CC1C)C(=O)c1c[nH]c2ccccc12
CC1(c2ccc(NC(=O)c3ccc(Oc4ccc(C#N)cc4)c(Cl)c3)c(F)c2)N=C(N)COCc2ccccc21
COc1c(NC(=O)c2ccccc2C)cnn1-c1cc([N+](=O)[O-])ccc1Cl
COC(=O)n1ccnc1CN(C)Cc1coc(-c2ccccc2C)n1
CS(=O)(=O)c1ccc(C2=C(c3ccc(F)cc3)C(=O)N(C(c3ccccc3)c3ccccc3)C2=O)cc1
O=C(CCC(NC(=O)c1cc2ccccc2c(-c2ccccc2CO)n1)C(=O)O)NC(O)CCc1c[nH]cn1
CCOc1ccc(Cn2c(C(=O)NS(=O)(=O)c3cccs3)c(S(=O)(=O)c3cccs3)c3cc(F)ccc32)cc1
O=C(NCC1CCCO1)c1ccc(S(=O)(=O)NC2CCCCC2)cc1
O=C(CCc1nc(-c2ccccc2)no1)N1CCCN(C2CCC2)CC1
CCOC(=O)N1CCC(NC(=O)c2cc(COc3ccc(Cl)cc3)on2)CC1
COC1(OC)Oc2ccccc2OC1(OC)c1cnccn1
CCO
CC(C)c1nnc(-c2ccc(C(=O)NOc3ccc(C(C)C4CCN(c5cccc(F)n5)C4)cc3)cc2)o1
Cc1ccccc1C1=NN(c2nc3ccccc3s2)C(c2ccccc2)C1
O=C(CC1CN(N2CCN(CC=Cc3ccccc3)CC2)CC1c1cccc(F)c1)N1CCCC1
CCN(CC)Cc1c(O)ccc2ccc(=O)oc12
CN1CCc2cc(NC(=O)c3ccc(-c4cccc([N+](=O)[O-])c4)o3)ccc2C1
Cc1ccc(C(=O)NCCn2cnc3sc(C)c(C)c3c2=O)cc1
S=C(NNc1ccccc1)Nc1cccc(Br)c1
Cc1ccc(NC(=O)NNC(=O)Cc2cccc3ccccc23)c([N+](=O)[O-])c1
Cc1ncoc1-c1ccc2ncnc(Nc3cccc(C(F)(F)F)c3)c2n1
CC(C)=CC1Sc2ccccc2-n2c1noc2=O
Nc1nc(Nc2ccc(Cl)cc2Cl)c(N)c(C(F)(F)F)n1
O=C(Nc1ccc(S(=O)(=O)N2CCCC2)c(Cl)c1)Nc1cc(C(F)(F)F)ccc1Cl
Cc1nc(NCC2Cc3ccccc3O2)nc(C)c1CN
CCOc1ccc(S(=O)(=O)N(CC)n2c(C)c(C)n(C)c2=O)cc1
CC(NC(=O)CSCC(=O)NCCOc1ccccc1)N1CCCC1=O
COc1ccc(S(=O)(=O)n2c(CC#N)nc3ccccc32)cc1
CC(=O)NC(CC(C)C)C(CCS(C)(=O)=O)C(=O)NC(Cc1ccccc1)C(=O)O
CN1CCN(C2CCc3c(c4cc(F)ccc4n3CC(O)CN3CCC(c4cc5ccccc5n4C)CC3)C2)CC1
Cc1ccccc1-c1noc(SCC(=O)N(C)C)n1
CC1=CC(=C2CCC3(C)OC3C3OC(=O)C(C)=C23)OC(O)=C1C
COc1ccc2c(c1)S(=O)(=O)c1cc(Cl)c(C3OC(O)C(O)C(C)C3O)c(OC)c1C2=O
COc1ccc(C(=O)Nc2ccc(C(=O)NC(=S)Nc3ccccc3F)cc2)cc1
CC(C=NNC(=S)NCc1ccccc1)=Cc1ccco1
CCCCCN(CC)c1ccc2cc(C(=O)Nc3c(OC)cc(OC)cc3OC)c(=O)oc2c1
O=C(CN1CCN(c2ccccc2)CC1)OC(=O)c1ccccn1
CCCCNC1=NC(C)(c2c(Cl)cc(O)cc2Cl)C(=O)N1C
CCCn1nc(NC(=O)c2ccc3ccccc3c2)c2c(Cc3ccc(-c4ccccc4-c4nnn[nH]4)cc3)cccc21
O=S(=O)(Oc1ccc2c(c1)C(Cc1ccc(Cl)c(Cl)c1)NCC2)c1ccc(F)cc1
FC(F)(F)c1ccc(-c2nc(CN3CCN(c4cc(-c5ccccc5)nc(-c5ccccc5)n4)CC3)co2)cc1
CCN(c1ccc(F)cc1)c1nc(C)nc(Nc2c(C)cc(C)cc2C)n1
O=C(Cc1noc(=O)[nH]1)Nc1cc(Cl)ccc1Cl
COc1ccc(C=CC(NC(=O)C(=O)c2c[nH]c3ccc(C)cc23)OC)cc1
COCCNC(=O)c1c(C)sc2ncn(C)c(=O)c12
COc1ccc(CCNC(=O)CCc2ccc(OC)cc2OC)cc1
O=C1CC(NC(=O)CCc2ccc(F)cc2)c2ccccc2N1
CCCCNC(=O)NNC(=O)Cc1ccccc1
CC(C)C1=C2C(=O)CC3OC(C)(C)CCC13CCC1C2(C)CCC2C(C)(C(=O)OCc3ccncc3)CCCC21C
Cc1ncnc2ccc(C#CCNC(=O)c3cccn(Cc4ccc(N)cc4)c3=O)cc12
O=Cc1cc(=O)n2c3ccccc3n(CCC(=O)Nc3cccc(OC(F)(F)F)c3)c2n1
COc1ccc(C=C2SC(=S)N(C)C2=O)cc1
COc1cc(CNCCc2ccccc2)ccc1OC1CCCC1
O=C(Nc1nc(=O)n(O)cc1C1CCCC1)c1ccc(C(F)(F)F)cc1
Cc1ccc(OCCC(=O)N2CCN(c3ncc(C(N)=O)cn3)CC2)cc1C
CCCCCCCCCCCCCCCNC1=NC(C)(c2ccc(C(C)=O)cc2)N=C(N)N1
Cc1ccc(C(=O)CCCN2CCCN(c3cccc(Cl)n3)CC2)s1
Cc1ccc(NCC(=O)OCC(=O)C2CCCCC2)c(C)c1
O=C(CCCCCC(=O)Nc1cccc(Nc2c3ccccc3nc3ccccc23)c1)NO
CN1CCN(c2ccc(C3=CC(c4cc(Cl)cc(Cl)c4O)NC(=N)N3)cn2)CC1
COc1ccc(-c2nnc(-c3cnc(NC(=O)CS(=O)(=O)CCCCl)n3C)o2)cc1
Cc1onc(-c2c(Cl)cccc2Cl)c1C(=O)NC(CCN1CC=CC1)c1ccccn1
Cc1cc(Cl)ccc1OCC(=O)OCCCO[N+](=O)[O-]
Cc1cccc(CN2CCOC(CN(Cl)C(=O)c3cc(Cl)c(C)cc3Cl)C2)c1
Cc1ccccc1COc1ccc(CC(C)N)cc1
Nc1ccc(S(=O)(=O)Nc2ccc(N3CCCCC3)cc2)cc1
O=C(NCc1ccccc1Cl)c1cnc(N2CCCC2)c2ccccc12
COc1ccc(S(=O)(=O)n2nc(OC(=O)CC(=O)c3c(C)c(=O)n(C)c(=O)n3N)cc2C(F)(F)F)cc1
O=C(NC(Cc1ccc(Cl)cc1)C(=O)O)c1ccc2ccccc2c1
O=C(Cc1c[nH]c2ccccc12)NC1CC2CCC(C1)N2C(c1ccccc1Cl)c1ccccc1Cl
COc1ccc2c(c1)CC(O)C(c1ccc(OCC(=O)O)c(OC)c1)O2
CC(=O)N(CCO)C1(c2ccccn2)CC(CCc2ccc(C(F)(F)F)cc2)CO1
CC(C(=O)O)N1CC(CN2CCC(COCCc3ccc(OCc4ccc(F)cc4)cc3)CC2)C(c2ccc(F)cc2)C1
CCOc1ccc(CC(=O)NCSc2ccc(-c3cccs3)nn2)cc1
Cc1ccc(C)c(C(=O)N(C(=O)CCc2nc(-c3ccccc3)c(C(=O)Nc3c(F)cccc3F)n2C)C2CC2)c1
COc1cc(CNC(=O)C2Cc3ccccc3CN2S(=O)(=O)c2cccs2)cc(OC)c1
Cc1cn(C2CC(O)C(COP(=O)(O)OP(=O)(O)OCC3OC(n4cnc5c(N)ncnc54)CC3O)O2)c(=O)[nH]c1=O
CCCCCCOc1ccc(OC(=O)C2CCCN(C(=O)OCCCC)C2)cc1
CCOC(=O)N=C1NCCC(C)N1c1ccc([N+](=O)[O-])cc1
N#CCCOc1ccc(C(=O)C=Cc2cc3ccc(Cl)cc3[nH]2)c(Cl)c1Cl
CC(C)c1cnc(CNCC(c2ccco2)N(C)C)nc1
COCCCNC(=O)C(c1ccc(OC)cc1)N(Cc1cc2cc(C)ccc2[nH]c1=O)S(C)(=O)=O
CNS(=O)(=O)c1cccc(-c2cccc(COC)c2)c1
CCOc1ccc(C(=O)NN2C(=O)CCC2=O)cn1
O=C(NCCCn1ccnc1)c1nn(-c2ccccc2Cl)cc1-c1ccc(Cl)cc1
Cn1c(Cc2ccccc2)c(NCC(=O)O)c(=O)[nH]c1=O
CCCCCCCCCCCC(=O)n1c(C)c(C)c(C)c1CC(=O)O
Cc1nc(C(=O)N2CCCC(n3nc(C)c4c3COC4)C2)co1
COc1ccc(CC(O)COc2cc(C(F)(F)F)ccc2NC(=O)c2ccc(-c3cccc(CC#N)c3)cc2)cc1
COc1ccccc1C(C)NC(=O)c1cc(-c2ccccc2)[nH]c1C(=O)O
CN(C)CCc1ccc(C(=O)C[n+]2ccn(OC(F)F)c2)cc1
C=C(C)C(O)C(C)C1CCC2(C)C3=C(CCC2C1(C)C)C1(C)CCC(=O)C(C)(C)C1CC3
Cc1ccc(CNC(=O)CCn2c(=O)c3cccn3c3cccnc32)cc1
CCNC(=O)C12OCC3OC(C=CC(=O)C31)n1cc(Br)cc1C2NC(=O)OCC
CC(=NC(=O)c1ccc(O)cc1)N(CCCCCCn1cc(Cl)c(=O)[nH]c1=O)Cc1ccco1
Cc1ccc(OCCNC(=O)c2ccc3c(c2)OCCO3)cc1
CC1(C)NC(=O)N(C(=O)COCC(=O)NCc2cccs2)C1=O
CCOc1ccc(S(=O)(=O)Nc2ccc(F)cc2F)cc1
COc1cc(Cl)ccc1S(=O)(=O)N1CCN(C(=S)Nc2cc(C)ccc2[N+](=O)[O-])CC1
CNCc1ccc2nc(-c3cccnc3)cc([N+](=O)[O-])c2c1
O=C(c1ccc2c(c1)OCO2)N1CCN2C(=O)c3cccnc3C12c1ccc(Cl)cc1
COc1cc(OC)c(NC(=O)c2ccc(Oc3cccc(C)c3)c(NS(=O)(=O)c3ccc(C)cc3)c2)cc1Cl
CCNC(=O)CNC(Cc1ccccc1)C(=O)N1CCCC1C(=O)NC(Cc1cccnc1)C(=O)NC(Cc1ccc(OP(=O)(O)O)cc1)C(N)=O
CCNCC(O)COc1ccc(Cc2ccccc2)cc1
CCOC(=O)c1cccc(NC(=O)CCN2CCN(c3ccccc3)CC2)c1Cl
CC(C)CC(NC(=O)C1CCCC1)C(=O)Nc1ccc(Br)o1
Cc1cc(C(C)(C)C)cc2c1C1C(CCCO)OC(=O)C1CO2
CC(C)OC1(c2ccc(Cl)cc2)c2ccccc2C(=O)N1Cc1ccccc1
CCCCc1ccc(C#N)cc1-c1ncc(C=C2SC(=S)N(CCc3c[nH]c4ccc(C(=O)O)cc34)C2=O)n1Cc1ccc(Cl)cc1
Cc1nc(N(CCCN2CCOCC2)Cc2ccc(C(F)(F)F)cc2)nc2ccccc12
Cc1noc(CNC(=O)c2ccccc2-c2ccccc2)n1
CCCn1c(=O)n(C)c2cc(C(=O)NCc3ccc(S(N)(=O)=O)cc3)c(NCCN3CCOCC3)cc21
CC(=NNC(=O)CNC(=O)CC(C)C)c1ccccc1Br
COc1cc(S(=O)(=O)n2ccc3cc(C)ccc32)ccc1N
CC(=O)Nc1cccc(NCC(=O)Oc2ccc(-c3cscn3)cc2)c1
CCCSc1nnc(-c2ccncc2)n1CNc1nnc(Sc2ccccc2C)s1
C=CCC(O)c1c(Br)ccc(C=CC(=O)C=Cc2ccc(O)c(OC)c2)c1O
O=C(Nc1ccccc1)c1cc2nc(C3CCCCC3)cc(C(F)(F)F)n2n1
CCCC12CCC(C(=O)OC)C1(C)CCC13CC14CCC(OC(C)=O)CC4C(C(C)CCN(C)C)CC23
Cc1c2[nH]c3c1CCNC3CCc1ccc(NCC(=O)N3CCCC3)cc1C2=O
CN(C)c1nccc(N2CCOc3ccc(Nc4cc(C(F)(F)F)ncn4)cc32)n1
COc1cccc(-c2cc(C(=O)Nc3cc4ccc5c(c4oc3=O)NC(=O)C(CCN3CCOCC3)O5)ccc2C)c1
COc1ccccc1C(=O)Oc1ccc2cc(C(=O)Nc3cccc(C(=O)c4ccccc4)c3)sc2c1
O=[N+]([O-])[N+](=Cc1ccc([O-])cc1)c1ccc(C=NN2CCOCC2)cc1
CCOC(=O)n1nc(-c2ccc(O)cc2)n(Cc2ccccc2)c1=S
CC(C)(C)c1cc(O)c(C(C)(C)C)c(NC(=O)Nc2ccccc2Br)c1
NC(=O)c1ccsc1Nc1ccc(C(=O)N2CCOCC2)cc1
CC(NCc1ccccc1)C(=O)N1CC(C#N)CC1C#N
Nc1nc(N)c2cc(CCCc3ccc(C(=O)NC(CCC(=O)O)C(=O)O)cc3)cnc2n1
O=c1c2ncn(-c3ccccc3)c2nc(SCc2ccccc2F)n1O
c1ccc2c(-c3nc(CN4CCN(CC5CCCCC5)CC4)co3)cccc2c1
Oc1ccc(OCc2ccc(CCCOC3c4ccccc4C(=Cc4ccccc4)C3c3ccccc3)cc2)cc1
O=P(O)(O)Nc1ccc(Oc2ccc(S(=O)(=O)Nc3ccc(F)cc3F)cc2F)cc1
CC(C)CC(NC(=O)C(CO)NC(=O)OC(C)(C)C)C(=O)NOCc1ccccc1
CCCCc1ncc[nH]1
COC(=O)c1ccc(O)c2[nH]cc(Cc3ccc(-c4ccccc4)s3)c12
COc1cccc(N2CCN(CCCCCN3CSCC3=O)CC2)c1
C=CC1CC1(NC(=O)C(C(=O)C1(C)CCOCC1)C1CC2(CN1)C(C)(C)C21CCC1)C(=O)NS(=O)(=O)N1CCCC1
COc1ccc(CCN2C(=O)c3onc(C(C)(C)C)c3C2c2ccc(OC)c(OC)c2)cc1OC
COc1cc(F)ccc1CN1CC(O)CN(C(C)C)CC(O)C1
CC(C)c1c(C(=O)C=Cc2ccc(O)cc2)oc(-c2ccccc2)c1-c1cc2ccc(=O)oc2cc1O
CC1(C)OC2C(OCC2n2ccc(=O)[nH]c2=O)N1S(=O)(=O)c1cccc2ccccc12
CN(C)CCNc1ccc(-c2nn(-c3ccc(Cl)cc3)cc2C=O)cc1
O=C1CCC(C(=O)NC(Cc2ccccc2)C(=O)NC(Cc2c[nH]c3ccccc23)C(=O)NC2CCCCCCNC2=O)N1
CC(C)C1C(=O)OC1NC(=O)C(CO)NC(=O)C1Cc2ccccc2C1
CC(=O)c1ccc(-c2ccc(NCc3cccnc3)cc2)cc1
CCOC(=O)c1ccc(C(=O)Nc2nc(=O)c3c(ncn3CCOC)[nH]2)cc1
CN(CC1COC2(CCN(Cc3ccncc3)CC2)C1)C(=O)Cc1ccccn1
CC(=O)NC(C)c1ccc(OC2CCN(c3nc(N4CCCCNC4=O)ccc3F)C2)cc1
CCC(C)C1NC(=O)C(Cc2ccccc2)N(Cc2ccccc2)C(=O)C(C(C)CC)NC(=O)C2CCCN2C(=O)C(CC(=O)O)NC1=O
Cc1ccc(C)c(N(Cc2ccc3oc(=O)ccc3c2)S(=O)(=O)c2ccccc2)c1
CCNc1ccc(OC(=O)C(Oc2cc3nc(C)cc(C)c3cc2OC)c2ccccc2)cc1
CSc1ccc2[nH]c(C)c(C(=O)NCc3ccc(OC(F)(F)F)cc3)c2c1
Cc1cccc2c1CCS(=O)(=O)c1c-2ccc(NC(=O)C(F)(F)F)c1C
CN(Cc1ccc2ccccc2c1)C(=O)C1CCNCC1
Fc1ccc(-c2noc(C3CCN(Cc4ccc(F)c(F)c4)CC3)n2)cc1
O=C(O)c1c[nH]c2c1C(O)=NC(S)C(=O)N2
COc1cccc(CN(C(=O)NC2CCCCC2)C2CCN(Cc3ccccc3)CC2)c1
CCOC(=O)C1=C(C)NC(C)=C(C(=O)OCCCC2CCCN2C)C1c1cccc([N+](=O)[O-])c1
Clc1cc(Cl)cc(Nc2ccc3c(c2)COC3N2CCCCC2)c1
O=[N+]([O-])c1ccc(-c2ccc3cc(Cl)ccc3n2)c2nc(Cl)ccc12
CC(C)=CCc1cc(C(=O)C=CC(=O)c2ccc(C)cc2)cc(O)c1O
O=C(Cc1ccc(-c2ccc(Cl)c(F)c2)cc1)NC(Cc1ccccc1)C(=O)NC1COCC1O
O=C(NC1CC1)c1ccc(Cl)c(-c2nnc3sc(C(F)(F)F)nn23)c1
O=C(NCCCN1CCOCC1)c1cccc(-c2nc(-c3cccs3)no2)c1
COc1cccc(Cn2c3c(c4cc(Br)ccc42)C(=O)N(CCOc2ccccc2)C3=O)c1
CC(C)S(=O)(=O)c1ccc(CCC(=O)Nc2cccc(Cl)c2)cc1
COC(=O)c1c(C)oc(=O)c(C(=O)OC)c1NCCN
CC(C)CCP(=O)(OCCOS(C)(=O)=O)C(CCc1ccccc1)NC(=O)OCc1ccccc1
O=C(CCn1cccn1)N1CCCC(c2nc(-c3cccs3)co2)C1
Cc1cccc(-c2n[nH]cc2CCNS(=O)(=O)c2ccc(F)cc2)c1
CCOC(=O)C(CCCCN)NC(=O)Cc1ccc(CN(CCCCN(C)CCOc2ccccc2C(=O)CCCCCN)C(=O)CCCCNC)cc1
CCOC(=O)C(C#N)=Cc1ccc(OCC(=O)N2CCCCC2)cc1
N=C(N)c1ccc2[nH]c(C(=O)NCC3CCN(S(=O)(=O)c4ccc5ccccc5c4)CC3)cc2c1
O=C(Cc1coc2ccc(Br)cc12)N1CCC(Cc2ccccc2)CC1
CCCCC(=O)NC(C)C
COC(C)C(=O)N1CC(C(=O)NCCCc2ccccc2)C(n2nc(C(N)=O)c3ccccc32)C1
O=C(CN1C(=O)SC(=Cc2cccc([N+](=O)[O-])c2)C1=O)NC1OC(CO)C(O)C(O)C1O
CCC(=O)c1ccc2c(CCCCCCc3cc(O)c(C)c(C(C)C)c3O)c3c(nc2c1)CCCC3
COc1cc2oc(-c3ccc(O)c(O)c3)c(OC)c(=O)c2c(O)c1CC=C(C)C
Cc1cc(C)cc(C=Cc2c(C#N)c(Nc3ccc(CN4CCOCC4)o3)nn2-c2ccc(F)cc2F)c1
N=c1sccn1Cc1nnc(SCc2ccc(Cl)cc2)n1-c1ccc(C(F)(F)F)cc1
CCCC(C)C(=O)CN1CCC2(CC1)C(=O)NCN2c1ccccc1
O=C(CCCO)c1cccc(Oc2cc(Oc3ccccc3)nc(NOc3cc(Oc4ccccc4)nc(NCc4ccccc4)n3)n2)c1
CCCOc1cc(N2CCOC(C(=O)O)C2)ccc1-c1ccc(C)n1-c1ccc(NC(=O)NC)cc1
COc1cccc(-n2cc(-c3ccco3)nn2)c1
COc1ccccc1CC1CCN(Cn2nnc3ccccc32)C1
CN(Cc1ccccc1)Cc1ccc(CN2C(C)(C)c3ccccc3C2(C)C(=O)O)cc1
COCC1=NOC2(C1)CC(C(N)=O)N(C(=O)c1ccc(Cl)cc1)C2
Cc1cc2[nH]c(C(=O)Nc3c(Cl)cccc3Cl)nc2cc1O
COc1ccc2c(c1)S(=O)(=O)c1ccc(-c3cccc4[nH]ccc34)cc1C2=O
CN1CCN(C(=O)c2ccc3c(c2)[nH]c(=O)n3-c2ccc(-c3ccccc3)cc2)CC1
CCc1noc(CC(=O)N(CC)C2CCN(CCc3ccccc3)CC2)n1
COc1ccc(C(C)NC(=O)N2Cc3ccccc3CC2C(=O)CCC(Cc2ccccc2)c2ncccc2OC)cc1
Oc1ccc(-c2nc(-c3ccccc3)co2)c(O)c1
COc1cc(OC)c(=O)c2ccc(-c3nc4cc(C)c(OC)cc4n3OC)cc2c1
COc1c(NC(=O)c2ccc([N+](=O)[O-])cc2)cc2n(c1=N)CCCS2
O=C(COS(=O)(=O)c1ccccc1)c1ccc(Cl)cc1
O=[N+]([O-])c1ccc(CCNC(O)=NC(=S)N2CCCC2)cc1
CCCCc1ncc(CCc2ccc(C(F)(F)F)cc2)n1Cc1ccccc1-c1ccccc1-c1nn[nH]n1
CC(C)C(=O)C(F)(F)C(F)(F)C(F)(F)C(F)(F)C(F)(F)C(F)(F)C(F)(F)F
COC(=O)c1ccccc1NC(=O)CC(=O)c1cccs1
CCC(=O)Oc1n[n+]([O-])c2cc(C(F)(F)F)ccc2[n+]1[O-]
CC(C(=O)NC(Oc1ccccc1)c1ccccc1)C1CC=CC1
Cc1cc2cc(O)cc(C)c2c(=O)o1
COC(=O)C1CCN(C(=S)c2cccc(N(C)C)c2)CC1
O=C1C2CCCN2c2nc3c(c(=O)n21)-c1ccccc1OC3
COC(=O)C1(Br)CC2(C)OC(=N)C(C)C(c3cccc(C#N)c3)C2CC1O
O=Cc1ccc(O)cc1
Cc1nnc(C2(CNC(=O)CCc3cccs3)CCCCC2)s1
COc1ccccc1C(=O)CCC(=O)NNC(=O)c1cc(Br)c(Br)c(Br)c1
CCCCCC1OC(n2cc(COC(=O)CCCC)c(=O)[nH]c2=O)C(CCCCC)C1CCCC
O=C(COCc1ccc2c(c1)CCCC2NC(=O)CC1CCCCC1)NC(=O)c1ccccc1
N#CCNc1ncnc2oc(-c3ccc(F)cc3)c(-c3c(Cl)cccc3Cl)c12
COCc1c(C#N)nc(SCc2ccccc2)c(C#N)c1-c1ccc(F)cc1
CCC(CCOCCCCc1cn(CC)cn1)C(C)(C)C(=O)OC
Cn1c(=O)c2c(nc(SCC3=CCCCC3)n2C)n(C)c1=O
CCc1ccc(CNC2CCCCC2)cc1
O=C(Nc1ccccc1)Nc1c(Cl)cc(Cl)cc1Cl
CNC(=O)c1ccc(CSc2nc3ccccc3n2CC(=O)NCCc2ccccc2)cc1
CCOC(=O)NC1CC(n2cc(CO)c(Br)nc2=O)OC1O
N#Cc1c(-c2cccc(O)c2F)cc(-c2c(O)ccc3ccccc23)nc1N
CCOCC(SCc1ccccc1)C(=O)NCCC(=O)N1C(=O)c2ccccc2C1=O
CC(c1ccccc1)c1c2occc2cc2c(=O)c(O)c(C#N)oc12
CCC(C)C(Cc1ccc(OCCCN(C)C)cc1)NC(=O)OCc1ccccc1
CC(=O)N1CCC(C(=O)Nc2cccc(N(C)Cc3cnn(C)c3)c2)CC1
Cc1noc(CN2CC3(CCN(c4ccncc4)C3)C2)n1
CCc1nnc(NC(=O)c2c(C)cc(C)cc2C)s1
CCOC(=O)C1=CC(=O)N(Cc2ccccc2)C1c1ccc(F)c(Cl)c1
CCOc1ccc(CN2CCC(CNCc3nc4ccccc4c(=O)n3-c3ccccc3)CC2)cc1OCc1ccccc1
NC(Cc1ccc(O)cc1)C(=O)OC1CC2CCC(C1)S(=O)(=O)CC2
C=CCc1ccccc1OCCC(=O)NCC1(Cl)CCCCC1
Cc1cccc(-c2cc3[nH]c(=O)c4ccccc4n3n2)c1C
CNC(=O)c1cccc(C2(C3CCN(C(=O)c4ccc(F)cc4)CC3)NCC(F)N2)c1
Cc1ccccc1NC(=O)c1ccc(S(=O)(=O)N2CCOCC2)cc1
CC(C)N1CCN(C(=O)CCC(=O)N2CCN(Oc3ccc(S(=O)(=O)C(C)C)cc3)CC2)CC1
COc1cc(C(=O)Cc2ccc(F)cc2Cl)ccc1ON1CCCCCC1
CCN(CC(=O)O)c1ccc(Sc2nnc(C)s2)cn1
COc1ccccc1N1CCN(Cc2ccc(CN3CCNCC3)n2C)CC1
Cc1ccc(S(=O)(=O)N(CC2(C)C=Cc3cc(C)ccc3O2)C2CCCCC2)c(C)c1
Cc1ccnc(N2CCN(CC(=O)Nc3ccc(Cl)cc3)CC2)n1
Cc1ccc(C(O)=NNC(=O)CCc2ccccc2)cc1Cl
COc1cc(CNC(=O)c2ccc(C(C)C)cc2)c2c(c1OC)C(=O)OC2OC
COC(=O)c1cc(NC(=O)Cc2ccccc2)c(C(C)(C)C)s1
CCCSCc1cc(-n2c(-c3cccs3)nc3ccccc3c2=O)ccc1OC1CCCC1
CCONC(=O)c1cc(C(=O)NC(Cc2ccccc2)C(O)CNC2(c3cccc(C)c3)CCCCC2)cc([N+](=O)[O-])c1
O=c1[nH]c(NCCC2=CCCCC2)cnc1O
CCOC(=O)N1CCC(NC(=O)c2ccc(N3CCCC3=O)cc2)CC1
O=C(CNCCCn1ccnc1)N1CCN(C(c2ccc(Cl)cc2)c2ccc(Cl)cc2)CC1
Cc1nc2ccc(C#CCNC(=O)c3cncn(Cc4ccc(F)c(F)c4)c3=O)cc2n2c(-c3ccccc3)nnc12
C=CCc1ccc(OCCC)c(-c2ccc(OCCc3ccccc3)c(CC=C)c2)c1
O=C(NCCN1C(=O)C2CCCCC2C1=O)c1cccc(O)c1O
Cc1ccc2c(c1)c(CC(=O)NCc1ccc3c(c1)OCO3)c(C)n2C(=O)c1ccc(Cl)s1
COc1ccc(C(F)(F)F)cc1-c1nnc(C(C#N)=C(C#N)c2ccc(F)cc2)o1
Cc1nccnc1N1CCC(c2ccccc2NC(=O)CC(C)(C)F)C1
Cc1ccc(C(CNC(=O)c2cc(C)oc2Br)C(C)C)o1
O=C(Cn1ncc2c(Sc3ccc(Cl)cc3)ncnc21)c1ccccc1
O=C(CCCCOc1c(Br)cc(-c2ccccc2)cc1Br)N(O)Cc1ccccc1
OC(CN(CCc1cccc(C(F)(F)F)c1)c1cccc(C(F)(F)F)c1)C(F)(F)F
Cc1cc(F)ccc1-c1c(Cn2cnnc2)n(-c2ccc(F)cc2F)c2nc3ccccc3n12
CC(C)(C)n1nnnc1CN1CCN(c2ncnc3sc4c(c23)CCC4)CC1
CCOC(=O)CCCCOc1c2oc(=O)ccc2cc2c(-c3ccc(C(=O)O)cc3)coc12
Cc1ccc(S(=O)(=O)Nc2ccccc2OC(F)(F)F)cc1
CCCc1c(C(=O)O)cnn1-c1ccc(N2CCN(C)CC2)nn1
Cc1c(CNC2CCCc3nc(N(C)C)ncc32)sc(C(=O)O)c1C
COc1ccc2c(C(=O)NCc3ccccc3)c(CC(C)(C)C(=O)O)n(Cc3ccccc3)c2c1
CS(=O)(=O)Nc1ccc(-c2cccc3cc(OC4CCOCC4)ccc23)cc1
COc1ccc2c(NC3CCN(CCOc4ccc(C(=O)N(CCO)NC=O)cc4)CC3)ccnc2c1
COc1cc2c(C(=O)c3cc(O)c(OC)c(Cl)c3)cn(OC)c(=O)c2cc1C
CCc1cc(OC(C)C(=O)O)c2c(c1)C(O)(C(F)(F)F)c1ccccc1-2
Cc1ccc(NC(=O)NC(C)(C)C)cc1C
CCOC(=O)CCCCC(=O)Nc1ccc2c(c1)C(O)(c1cc(C)cc3c1S(=O)(=O)NC(Cl)N3)C(=O)N2
FC(F)(F)CCSc1nc2ccccc2c2nc(Cc3ccc(Cl)cc3)nn12
N#CNNc1nc(Nc2ccc(CCCCCl)cc2)nc2nc[nH]c12
CCCN(CCCCNC(=O)C(Cc1ccc(O)cc1)NC(=O)c1ccc(Cl)cc1)CCc1ccc(Cl)c(Cl)c1
CCn1cc(-c2cc(N3CCCC(CO)(CO)C3)ncn2)cn1
COc1ccc(C(SCCN2CCOCC2)(c2ccc(OC)cc2)c2ccc(OCCN3CCOCC3)cc2)cc1
COc1ccc(N=Cc2c[nH]c3ccccc23)cc1
N#Cc1cncnc1NS(=O)(=O)c1ccc2c(C3CCN(Cc4ccccc4)CC3)cccc2c1
O=C(O)c1ccc2c(=O)c3ccccc3oc2c1
COc1ccccc1NC(=O)c1cnc2c(n1)[nH]c(=O)n2-c1ccccc1
CC(=O)C(Cc1ccc(OP(=O)(O)O)cc1)C(=O)C(=O)C(CC(C)C)NNCCNC(CCC(N)=O)C(=O)C(CC(N)=O)C(=O)NN
O=C(C=Cc1ccc(O)c2[nH]c(=O)sc12)NCCCCN1CCC(OC(=O)Nc2ccccc2-c2ccccc2)CC1
CCCOc1ccc(C=CC(=O)c2ccc(NC(=O)c3ccc(F)cc3)cc2)cc1OC
O=C(C=Cc1cccc([N+](=O)[O-])c1)c1ccc(OC2OC(CO)C(O)C(O)C2O)cc1
N#CCCN(Cc1ccc(Cl)cc1Cl)c1ccccn1
Cc1cc(-c2c(-c3cc(N)ccc3F)nnn2F)ns1
COc1ccccc1C1CCC(CNC(=O)C(F)(F)F)CC1
O=C1OC(=Cc2ccc(O)c(Br)c2)C(=NNC(=S)Nc2ccccc2)C1=NNC(=S)Nc1ccccc1
COC(=O)c1ccccc1Nc1c(C)n(Cc2ccc(C(F)(F)F)cc2)c(=O)n(CC(O)C(F)(F)F)c1=O
N#Cc1ccc(CSc2ccc3ccccc3n2)cc1
CC1(C)C2CCC1(CC(=O)O)CN(C(=O)NC(c1ccccc1)c1ccccc1)C2=O
O=C(OCCCCCOCc1cc([N+](=O)[O-])cc([N+](=O)[O-])c1)c1cc2cc([N+](=O)[O-])ccc2oc1=O
CSc1nnc(Cc2cccc(Cl)c2Cl)n1-c1cc(C)ccn1
COc1cccc(CNS(=O)(=O)c2cccc(C(=O)N3CCCC3)c2)c1
Cc1cc(CN(Cc2ccccc2)C2CCNCC2)c(C)n1-c1ccc(Cl)cc1
C=Cc1cc(C(=O)Nc2ccc(Oc3cc(OC4CCOC4)cc4[nH]c(N)nc34)cc2)cc(OC)c1OC
CC(=O)c1cc(CC2=CCCCC2)n(CNC(=O)c2cc(-c3ccccc3F)on2)n1
CCCNc1ncc(C(=O)N(COC)CC(C)C)cn1
CCCCCCCCCCCC(=O)C1CCCC(C(=O)OC)C1
CNc1nc(Nc2ccc(S(=O)(=O)Nc3cccc(OC)c3)cc2)nc(Nc2cc(C)ccc2S(N)(=O)=O)n1
CC1=C2CCC3(C)C(OC(=O)c4ccccc4)CCC3C2CC(C(C)CCCC(C)(C)O)CC1
CNS(=O)(=O)Nc1ccc(C2=C3CCC=C3OC3=C2C(=O)NCC3)cc1
CCNc1ccccc1OS(=O)(=O)c1ccc2c(c1)NC(=O)CCS2
CC(=Cc1cc(C)c(-c2cc3ccn(C)c3cc2CC(C)C)c(C(C)(C)C)c1)S(N)(=O)=O
C#CCc1cc(Cl)ccc1NCc1ccc2[nH]c(C)nc(=O)c2c1
CC(=O)OC1=C2C3CC(C)(C)C(C)CC3C3(OC(=O)c4ccccc4)C(=O)OCC23C=CC1=O
COc1cc(-c2cc(NC3CCC3)nn2-c2ccc(N(CCO)C(=O)c3cnccn3)cc2)ccc1Cl
Fc1nccc(-c2ccnc3c(Nc4ccnc(N5CCOCC5)n4)c(Cl)ccc23)n1
CN1C(=O)C(=Cc2ccc3ccccc3c2)SC1=S
CCn1c(=O)c2c(c3ccccc3n2Cc2ccccc2)n(C(C)C)c1=O
COc1cc(C(=O)N2Cc3cnn(C)c3-c3ccc(CC=C(C)C)cc3OC(C)(C)C2)c(OC)c2ccccc12
COc1ccc(C=NOC(=O)c2ccc(N)c([N+](=O)[O-])c2)cc1O
O=S(=O)(NCCc1ccc(Cl)s1)c1ccc(OC(F)(F)F)cc1
Cn1c(=O)c2c(nc(SC(=O)COCc3ccccc3)n2C)n(C)c1=O
CNNNC(=O)C(O)C(Cc1ccccc1)C(=O)N1CSC(C)(C)C1C(C(=O)C(C=O)C(c1ccccc1)c1ccccc1)C(C)C
COc1ccc(C2CCCN(C3CCCC3)C2)cc1OC1CCN(C(=O)c2nc3ccccc3[nH]2)C1
CCOC(=O)C(O)C1(C)CCCC2(C)C1CCC1(OP(=O)(OCC)OCC)C2CC(C)C2(C)C1CCC1=CC(=O)OC12C
COc1ccccc1C(=NNC(C)=O)c1ccccc1Br
NCCCNc1c2c(nc3ccccc13)CCCC2
COc1cccc(CCc2ccc(N(C)C)cc2)n1
CC(C)(C)N1CCC(NC(=O)c2cccc(CNc3ccc4ncc(-c5ccccc5)n4n3)c2)CC1
O=C(NCC1(N2CCCCC2)CCCCCCCCC1)c1c(F)cccc1Cl
Cc1cccc2nc3cccc(C(=O)O)c3nc12
CN(C(=O)C1CCC1)c1c2c(nc3c1CCC3)CCC2
Cc1cc(CCNC(=O)c2ccc(Br)o2)c2ccccc2n1
COc1c(OC(C)=O)c(OC(C)=O)cc2c(OC(C)=O)c(OC(C)=O)cc(OC(C)=O)c12
Cc1cc([N+](=O)[O-])ccc1C(=O)Nc1ccc(C(=O)N2CCCCC2)cc1
C=CCN1C(=O)NC(=O)C(=C(C)NCc2ccco2)C1=O
CCCCc1nc2ccccc2c(=O)n1-c1ccc(C=CC(=O)c2ccccc2C(=O)O)cc1
CCCC(=O)Nc1ncn(CC(=O)N2CCc3ccccc3C2)n1
CCOC(=O)c1cc(-c2cc(C)c(OCCc3nc(-c4ccc(C)cc4)no3)c(Cl)c2)nn1C
C[n+]1cc(=NC(=O)C(=O)Nc2ccc(S(=O)(=O)N3CCCCCC3)cc2)o[n-]1
COc1ccc(-c2nc(CN(C)C(C)c3ccccc3)co2)cc1
COc1ccc2c(c1)-c1nc(Sc3c(C)cccc3C)ncc1S(=O)(=O)N2Br
O=C(Nc1ccc([N+](=O)[O-])c(Cl)c1)c1cc(S(=O)(=O)N2CCCC2)ccc1Cl
CC1CCC2(C(=O)NCCCCCCS(=O)(=O)O)CCC3(C)C(=CCC4C5(C)CC(O)C(O)C(C)(C)C5CCC43C)C2C1C
CC(=NNC(O)=C1C(=O)C(=O)N(Cc2cn(Cc3ccccc3F)nn2)C1=O)C(C)C
Cc1ccc2nc(C)c(CSc3nc(-c4ccco4)cs3)n2c1
Nc1ccn(C2OCC(O)(O)C2COP(=O)(O)OP(=O)(O)O)c(=O)n1
CC(C)C(=O)OCC(OC(=O)CCC(=O)OC=CC1=CCOC1=O)C(C)C
CC(O)C(c1cn(-c2cccc(Cl)c2)nn1)C(NCc1ccccc1)c1ccccc1
O=C(c1ccccc1)N(O)CC(Br)=C1CCCCC1
COC(O)CC(N)CC(C)C
CC(=O)Nc1ccc(C(=O)Oc2c[nH]c3ccccc3c2=O)cc1
CC(C)N1CCN(C(=O)CSc2nnc(NC(=O)c3ccccc3)s2)CC1
O=C(OCc1ccccn1)c1ccccc1[N+](=O)[O-]
Cc1ccc(C)c(NC(=O)C2CCCN(c3nc4ccccc4s3)C2)c1
C=CCn1c(=O)c2c(N)c3cc4ncn(CC)c4nc3nc2n(C)c1=O
CC1CCC2CCC1(C(=O)OCCN1CCCCC1)C2(C)C
O=C(NC(Cc1ccc(Cl)cc1)C(=O)N1CCN(c2ccc(F)cc2)CC1)c1ccccc1Cl
CCC(Cc1ccccc1)=NOC(=O)NC
CCCCOc1ccc(OCOC(=O)CC(=O)Nc2nc(C)cs2)cc1
COC(=O)C1CCCN1C(=O)C(Cc1ccccc1)NC(=O)OCc1ccccc1
CNC(=O)CCC1C(c2cc(OC)ccn2)C(C(=O)O)CN1Cc1ccc(S(=O)(=O)C(C)C)cc1
COc1ccc2c(C)nn(Cc3ccccc3)c2c1CN1CCN(S(=O)(=O)c2ccc(CN3CCN(C)CC3)cc2)CC1
Nc1ccc(CC(NC(=O)C(CO)OC(=O)NCc2ccccc2)C(=O)NC2CCCCC2)cc1
COc1ccc(CNCCc2ccc([N+](=O)[O-])cc2)cc1
C#CCCCc1c[nH]c(C=C2N=C(C=Cc3ccoc3)OC2=O)n1
COc1cccc2c1C(=O)c1c(O)c3c(c(O)c1C2=O)CC(O)(C1CC(NC(=O)C(F)(F)F)OC(C)C1O)CC3OC(=O)CO
CC(=O)NC(C)c1ccc(OC2COCCN2c2ncc(C)cn2)cc1
O=C(O)C(=O)NCCc1ccccc1OCc1ccc2ccccc2c1
CNN=C(c1ccnc(Oc2cc3ccccc3cc2OC)c1)N1CCCCC1
COc1cccc(-c2cc(C(F)(F)F)nc(N3CCN(C(C)Cc4ccccc4)CC3)n2)c1
O=C(C=Cc1cc2c(cc1O)OC(c1cccc([N+](=O)[O-])c1)C2)c1ccco1
COc1cc(OC)c(OC)cc1C=C(C#N)C(N)=O
CC(NCCCNc1ccnc2cc(Cl)ccc12)c1ccc(Cl)c(Cl)c1
CC(C)CN(C(=O)CSc1nnc(-c2cccc(Cl)c2)o1)c1c(N)n(Cc2ccccc2)c(=O)[nH]c1=O
CC(C)NCC(O)CS(=O)(=O)c1ccc(ONC(C)C)cc1
COC(=O)c1cn(-c2nc(N)c3cc(OC)c(OC)cc3n2)nc1OCc1ccc(F)cc1
O=C(Nc1cc(C(F)(F)F)ccc1N1CCCC1)c1ccco1
CC(C)(F)CCNc1cc(S(C)(=O)=O)ccc1OC(=O)Nc1cnc(C#N)cn1
COc1ccc(C2COc3cc4c(cc3C2)OCC4C(=O)C(C)C)cc1
COCCN(CCOC)C(=O)CCCC(=O)N(Cc1ccc(C(F)(F)F)cc1)c1nc(CCc2c[nH]c3ccccc23)ns1
COc1ccc(C=C2SC(=S)NC2=O)c(O)c1OC
Cn1c2ccccc2n2c(=O)n(CC#N)nc12
CC(C)c1ccc(Oc2ccc(Nc3ncnc4ccccc34)cc2)cc1
O=C(O)CNC(=O)OCc1ccc(CC(COC(=O)NCC(=O)O)Cc2ccc(-c3ccccc3)cc2)cc1
N#Cc1cc(NC(=O)c2ccco2)c2cc3cccc[n+]3cc2c1
COc1ccc(CC2NCCNC2=O)cc1O
O=C(c1nsc2ccccc12)N1CCC2(CC1)OCc1ccccc12
CCOc1ccccc1N1CCN(Cc2nnc(-c3cccs3)s2)CC1
CCN(CC)C(=O)COC(=O)CCSc1ccccc1NC(=O)c1ccc(Cl)cc1
COCCCN(C)C.Oc1ccc2c(c1)OCCC2
CCCN(CCC)C1CCc2c(c(Cl)nn2-c2ccccc2)C1
COc1cc(OC)cc(C(=O)N2CCC(C(=O)NCCCn3ccnc3C)CC2)c1
Cc1cc(NCc2ccccc2C)c2cc(NC(=O)C(F)Oc3ccccc3F)ccc2n1
CC(Sc1nc2ccccc2s1)C(=O)NCC1=C(C(=O)O)N2C(=O)C(Sc3nccn3C)C2SC1
COc1ccc(CNS(=O)(=O)c2cc(C(=O)N3CCOCC3)ccc2Cl)cc1
COC(=O)NC(C1=CCN(C(=O)c2cn(Cc3ccccc3)c3ccccc23)CC1)C(C)C
CCCCOc1ccc(Oc2ncccc2C(=O)N2CC3CN(c4nc(C)cc(OC)n4)C3C2)c(C)c1
O=C1Oc2c(cc(F)c(F)c2O)C1(c1ccccc1)C(F)(F)F
CC(C)(C)OC(=O)NC(Cc1ccccc1)C(=O)NC(C(=O)NC(C=O)CCCNC(N)=O)C(C)(C)C
COc1ccc(C=C2CCCC(=Cc3ccc(OC)c(Br)c3)C2=O)cc1Br
CN1CCN(CCC(=O)NN=Cc2cc(Cl)c(Cl)c(N3C(=O)c4ccccc4C3=O)c2)CC1
O=Cc1cnc2c(c1)oc1ccc(F)cc12
CCC1=CC2CNCC(C)C2C1
CSc1ccc(C=CC(=O)OC2CCCCC2)cc1
CCCCCCCc1ccc(-c2cn(CCC(=O)NCCNC(=O)Nc3ccc(F)cc3F)nn2)cc1
O=C1NN(Cc2ccccc2)C(=O)C1Cc1ccccc1-c1ccccc1
Cc1cc(C)nc(NS(=O)(=O)c2ccc(NC(=O)COc3ccc(Cl)cc3C)cc2)n1
CCOP(=O)(OC1CC2C3CC=C4CC(O)CCC4(C)C3CCC2(C)C1C1=CC(=O)OC1O)SC(C)CCCCCC(C)C
CC(C)CN(C(=O)COC(=O)COC1CC(C)CCC1C)c1c(N)n(Cc2ccccc2)c(=O)[nH]c1=O
N#Cc1cccc(S(=O)(=O)N(Cc2cccc3ccccc23)CC2CCCC2)c1
O=C(NS(=O)(=O)c1ccc(F)cc1)c1ccccc1
CCOC(=O)C1CCCN(Nc2cc(S(=O)(=O)C(=O)c3c(C)oc4ccc(C)cc34)ccc2OC)C1
Cc1ccc(Cn2c(C)nc3cc(C(=O)NCCN(C)C)ccc32)cc1C
CCCc1c(OCCCCCc2nnc(C(C)=O)o2)ccc(OCCCCC(=O)O)c1C
CN(C)CCc1ccc(-c2ccc(NCc3ccccn3)cc2)cc1
CCCc1c(C(=O)NC2CCCCC2)n(N)c2nc3ccccc3nc12
CCOC(=O)C(Cc1nc2ccccc2[nH]1)NC(=O)C(CC(C)C)NC(=O)OCc1ccccc1
CCCc1c(O)cccc1NN=Cc1cc([N+](=O)[O-])ccc1S(=O)(=O)NC
Cc1ccc(NC(=Nc2ccc(OCC(=O)OCc3ccco3)cc2)C(C#N)C(=O)OCC(C)(C)C)cc1
Cc1csc(NC(=O)c2cncc(-c3ccccc3)n2)n1
O=C1NCc2c1cccc2-c1ccc(NC(=O)C(O)C(O)C(F)C(=O)N2CCC(O)C2)cc1
COc1cc2c(cc1OC)N(S(=O)(=O)c1ccc(SC)cc1)C(C)C2
COCN1CCC23c4c5ccc(OCCO)c4OC2C(=O)C=CC3(N(O)c2ccccc2)C1C5
CCCn1c(=O)c2cc(OC)c(OC)cc2c2cnc3cc4c(cc3c21)OCO4
NC(=S)n1cc(C(=O)NC(=S)Nc2ccccc2F)c2ccccc21
CCON=c1[nH]c2ccccc2s1
CC(C)(C)OC(=O)N1C(c2ccccc2)=CSc2ccccc21
CCc1ccc(Nc2nc(=O)c(C#N)c(CC)[nH]2)cc1
COc1ccc(C=CC(=CO)C(=O)C=Cc2ccc(O)cc2)cc1OC
Nc1ccccc1NC(=O)c1cccc(COc2ccc3c(c2)C(CC(=O)O)CCC3)c1
NC(=O)CCCC(=O)NN=CC=Cc1ccccc1
CCCCCCCCCCCCCCCCCCNC(=O)c1ccc(CN(Cc2cnc(C)n2Cc2ccc(C(F)(F)F)cc2)C(C)=O)cc1
COc1ccccc1-n1c(N=Cc2c(O)ccc3ccccc23)nc2ccccc2c1=O
COc1ccc(-n2ncc3c(=N)sc(-c4ccccc4)nc32)cc1
COc1ccc(C2c3c(oc4ccccc4c3=O)C(=O)N(Cc3ccco3)C2c2cccs2)cc1
Cc1c(CNCCN2CCOCC2)c(=O)oc2c(C)c3oc4c(c3cc12)CCN(C)C4
CCc1nn(C)c(N)c1NS(=O)(=O)c1ccc(C)cc1
COc1cc2nc(O)n(-c3ccc(OCc4ccccc4)cc3)c(=O)c2cc1OC(C)C
CC1CCC2C(C)C(COCCOCCn3nnnc3C(COCc3ccccc3)NC(=O)C(C)(C)N)OC3OC4(C)CCC1C32OO4
CC(C)(c1ccccc1)c1nnc(NC(=O)Cc2ccccc2)s1
Cc1ccc(CN2CCOCC2)cc1C(=O)N1C(=O)N(C2CCCC2)c2ncccc2S1(=O)=O
O=C(Nc1nc2ccccc2[nH]1)c1ccc(C(F)(F)F)cc1
C=CC1(C)CCC2(C(=C)C)CCC3(C)C(O)CC4C5OC(=O)C6(CC(=O)OC(C)(CO)C6)C(CCC(C1)C3(C)CC2)C4(C)C(=NO)C5=O
Cc1ccc(C(c2cccc(C(F)(F)F)c2)C(N)C(=O)N2CCC(F)C2)cc1
CCCCC=CCC=CCCCCCCCCOc1c(C(C)=O)ccc(O)c1O
CCC(C)CCNC(=O)CCS(=O)(=O)NC1C(=O)N2CCCc3cc(C)cc1c32
CC1CC23CCC4C5(C)CCCC4(C)C2CCC1(C3)OC(=O)CCCCCCCCC(=O)OC12CCC3C(CCC4C(C)(CCCC34C)C(=O)OC5=O)(CC1C)C2
CCN(CCO)c1ccc2c3c(ccc(CNOCCO)c13)-c1ccccc1-2
COc1cc(SCc2cccc(C(=O)N3CCCC3)c2)cc(OC)c1OC
COc1ccc(Cl)cc1C=Cc1n[nH]c2nccc(-c3cccc(NC(=O)C(N)CCSC)c3)c12
CS(=O)(=O)Nc1cccc(-c2cc(C(=O)c3ccccc3)n3ccccc23)c1
CCOC(=O)NN1CCC(C(CN2CCN(CCCc3ccccc3)CC2)c2ccccc2)CC1
CCC(=O)N(CNC(=O)C(C)C)c1ccc(NCc2ccccc2)nc1
Cc1cc(-c2cccs2)cc(C)[n+]1COC(=O)OC(=O)C(N)COCP(=O)(O)O
COC(=O)C(CC1CCCCC1)NC(=O)N(C)C1CCC(C(C)(C)C)CC1
Cc1ccc(NC(=O)CSc2nnc(C)c(=O)n2N)c(C)c1
COc1ccc(OC)c(NC(=O)Cn2c(=O)c3ccccc3n(CC(=O)N3CCN(Cc4cccs4)CC3)c2=O)c1
COc1cccc(C=C(C#N)C(=O)Nc2cc(OC)c(OC)c(OC)c2)c1
CCCCC(NC(=O)C1(c2ccccc2Cl)CC1C(N)Cc1ccccc1)C(=O)O
Cn1cccc1C(=O)N1CCN(C(=O)c2ccc(Oc3ccc(-c4nc5cccnc5n4C)cc3)cc2)CC1
O=C(NC(=S)Nc1ccc(C(F)(F)F)cc1)c1ccco1
c1ccc2oc(COc3ccc4c(c3)CCC4)nc2c1
CCCN(CCC)c1ccc(C(=O)N(C)Cc2ccc(-c3cc(C)n(C)c3)cc2)nc1
COc1ccc(OC)cc1
COc1cc(-c2c(-c3ccccc3)oc3cc(O)c(OC)c(OC)c23)ccc1NC(=O)C(N)Cc1ccccc1
Cc1ccc(C(=O)COC(=O)COc2cc([N+](=O)[O-])ccc2C)cc1C
CCc1nc(SCC(=O)N2CCCC2)nc(N2CCN(C)CC2)c1C
CC(C)=CCc1cc(C2CCC(c3ccc(O)cc3)CC2)c(O)c2c1OC(c1ccc(O)cc1)CC2=O
Cc1ccc(S(=O)(=O)N2CCCc3ccccc32)cc1NC(=O)Cn1ncc2c([nH]c3ccccc32)c1=O
COc1cccc(CC(=O)Nc2nnc(CCCCc3nnc(NC(=O)Cc4ccccc4OC)s3)s2)c1
COc1cccc(CN(C2CCCCCC2)S(=O)(=O)c2ccc(C(=O)OC(C)C)cc2)c1OC
COc1cc2c(cc1OCCCCCCCOc1cc(-c3cc(-c4cc(OC)c(OC)c(OC)c4)n[nH]3)nc(NC(=O)Cc3ccccc3N)n1)N=CC1CCCN1C2=O
N#Cc1ccc(C(=O)Nc2ccnc(-c3ccc(Br)cc3)n2)cc1
C=CC(=O)Nc1cccc(Nc2ncc3cc(-c4ccc(OC)cc4C4CCN(N5CCN(C)CC5)CC4)n(C)c3n2)c1
CC(=CCC1OC(=O)C(C)=C1CCC1=CCOC1=O)C=C1CN(c2cccc(CCC(=O)O)c2)C1
CCc1c(F)c(-c2cccc(C(F)(F)F)c2)cc2c(=O)c(C(=O)O)cn(S(=O)(=O)N=C3CCCN3)c12
COc1ccc(C(=NO)N2Cc3sccc3C2C)cc1OC
CC1(O)C(O)C(COP(=O)(O)OP(=O)(O)OP(=O)(O)OCC2OC(n3ccc(=O)[nH]c3=O)C(O)C2O)OC1n1ccc(=O)[nH]c1=O
FC(F)(F)c1ccc(-c2ccc(COC3CNCC3NCc3cc4ccccc4[nH]3)nc2)cc1
CC(=O)NCN1C(=O)c2cc3ccccc3n2CC1Cc1cccc(NC(C)=O)c1
CCC1(C(C)NS(=O)(=O)C(F)(F)F)Cc2c(Oc3cc(C#N)c(S(=O)(=O)Nc4ncns4)cc3C)ccc(C)c2O1
CC(NC(=O)c1ccccc1Cl)c1nc(-c2cnn(C)c(=O)c2)no1
Cn1cnc2cc(C=CS(=O)(=O)Nc3cccc(C4CC4)c3)ccc21
CCNc1ncc(Nc2ncc(-c3cnc4ncccn34)cn2)cn1
Cc1ccccc1OCC(=O)C=Cc1ccc(O)c(O)c1
COc1ncccc1CNC(=O)NCCc1ccc(C(C)=O)cc1
Cc1ccc(-c2ccc(Cl)cc2CSc2nc3cccc(COc4ccccc4C(=O)O)c3cc2C(=O)O)cc1
CC(=O)c1c(NC(=O)c2ccc(C(=O)N(C)C)cc2)sc2c1CCC2
O=[SH]N(CC(O)CO)C(CN(CC(O)CN(c1ccc([N+](=O)[O-])cc1)S(=O)(=O)c1ccc([N+](=O)[O-])cc1)CC(O)C(O)C(O)CO)C(O)CO
CCCOCC(=O)c1[nH]c(C)c(C(=O)OC(=O)c2cnoc2C)c1C
Cn1ccoc1=NC(=O)Cc1cc2ccccc2c2ccccc12
CC=C(C)OC(=O)C(C)(C)C(=CC(=O)NC=Cc1ccc(C)cc1)c1ccccc1
Cc1ccc(-c2nc(C(=O)O)c(-c3ccccc3)[nH]2)cc1
O=c1c2ccccc2n2c(Cc3ccc(Cl)cc3)nnc2n1-c1ccccc1
Oc1cccc(-c2nc3c(CC4(CCl)CCCNC4c4ccccc4)ccc(Br)c3n2Cl)c1
CCOc1nc(N2CCC3(CC2)OCCO3)nc2ccc(C)cc12
O=C(Cc1ccc(F)cc1)OCc1cn(-c2ccc(F)cc2)nn1
Cc1ccc(C(=O)CN2CCOCC2)c(C)c1
O=[N+]([O-])c1ccc2nc(-c3ccc(F)cn3)n(C3CCC3)c2n1
COS(=O)(=O)C1OC(C)C(CO)(OC=O)C1C
CCCCCCOC1C(OCCCCC)OC(O)C(O)C1CO
CN(C)C(=O)c1ccc(-c2cnc(C(C)(N)CC(O)(C(=O)O)c3ccc(O)cc3F)o2)cn1
C=CCOc1ccc2c(ccc3cc(C(=O)c4cc(OC)c(OCC=C)c(OC)c4)oc32)c1
CC1CCCC(NC(=O)CSc2nnc(NC(=O)c3cccc(F)c3)s2)C1C
Cc1ccc(S(=O)(=O)Nc2ccc(C(=O)NCc3ccccc3)c(N3CCCC3)c2)cc1
CCOC(=O)c1ccc(Nc2nccc(-c3ccco3)n2)cc1
CCC1(O)CCCN2CCc3c(n(C)c4ccccc34)C21
CCn1c2ccc(C)cc2c2c3c(c4c5ccccc5n(C)c4c21)C(=O)NC3
COc1ccc(C(=O)c2oc(=O)c3ccccc3c2-c2cccc3ccccc23)cc1
O=C(Nc1nc2ccccc2s1)c1cc(-c2ccccc2Cl)on1
CN1CC(OCc2ccc(C#N)cc2)Cc2ccccc2S1(=O)=O
CC(Cl)=C(C)CCC=CC(=O)NCC(C)C
CCOc1ccccc1N(C)S(=O)(=O)CNC(=O)Cc1ccncc1
CC(NC(=O)Nc1cc2[nH]nc(C3CC3)c2cn1)c1ccc(F)c(O)c1
Cc1cc(OCCCOc2ccc3c(c2)CCC3C)c2c(C)c(N)c(=O)oc2c1
Cc1cc2c(cc1S(=O)(=O)N1CCN(C(=O)c3ccco3)CC1)N(c1cnn(CC(=O)O)c1)C(=O)C2=O
CNCC(=O)NC1CCCCc2c1[nH]c1c(F)cccc21
O=C1NC(=O)C2c3c(n(-c4ccccc4C(F)(F)F)c4ccccc34)-c3cc(-c4cccc(-c5nnn[nH]5)c4)ccc3C12
CCOC1OCCCC1NC(=O)OC(C)(C)C
CCCCc1ncc(CCNCc2ccc(-c3ccc(CN(Cc4cc(Cl)ccc4C#N)S(=O)(=O)c4ccc(Cl)c(C(=O)O)c4)cc3)cc2)n1Cl
O=C(NCCc1c[nH]c2ccccc12)C(=O)Nc1ccc(F)c(Cl)c1
O=C(CCc1cncs1)NCn1c2c(cnc1=O)CN(c1ccncc1)CC2
CC(=O)Nc1ccc2oc(C(=O)c3cnn(-c4ccccc4)c3C)c(C)c2c1
O=C1C(=Cc2ccc([N+](=O)[O-])cc2)SC(=S)N1CCCSc1nnc(SCc2ccc([N+](=O)[O-])cc2)s1
Cc1ccc(CNC(CCCC[S+]([O-])CC(C)OCc2ccccc2)C(=O)NO)s1
CCCNc1nc(Nc2cc(Cl)cc(Cl)c2)nc(N(CC)CCN(C)C)n1
Cc1cc(C)c2nc(Br)c(C(O)CC(=O)Nc3ccc(Cl)cc3)cc2c1
CC(O)CCc1nc(Nc2cc(N)[nH]n2)nc2nc(C(C)(C)C)nn12
COc1ccccc1NC(=O)N1CCC(N2CCC(c3cnc4ccccc4n3)CC2)C1
CC1SC(=S)N(c2ccccc2)C1=O
Cc1cccc(Cn2ncc3c2C(COCc2ccccc2)CN(C)C3)c1
CC1(C)CC(=O)C2=C(C1)N(NC(N)=S)C1=C(C(=O)CC(C)(C)C1)C2C1c2ccccc2-c2ccccc21
O=C(NC1CCCC1)c1cc(Cl)ccc1Oc1cccc(CN2CCCC(C(=O)O)C2)c1
COc1cc(NC(C)CCCN(CC(=O)OC2CCCCC2)C(=O)NC(CCCNC(=N)N)C(=O)OC2CCCCC2)c2ncccc2c1
CCC(=O)Nc1nnc(SCC(=O)Nc2ccccc2NC(C)=O)s1
COc1cccc(NCC(=O)Sc2nncnc2-c2cccc3ccccc23)c1
O=S(=O)(NN=Cc1cccc(F)c1)c1ccccc1
COc1cccc(CCNCC(=O)C2CCCC2OCc2ccc(C(=O)O)cc2)c1
CC
CCc1nn(-c2ccc(CC)c(Cc3ccc(-c4cc(O)ccc4C(=O)O)c(F)c3)c2)c(=O)[nH]1
C=CCOC(=O)CC(NC(=O)C(NC(=O)OC)C(C)C)C(=O)OCC=C
CNC(=O)OCOC(=O)C1(C)C(=O)OCc2c1cc1n(c2=O)CC2=C3C4=CC=C(N=C21)C1C3(C)OC1(C(=O)OCC1(C)CCCCC1)O4
CC(C)OC(=O)NC(C)c1ccc(Oc2cnc(N3CC4CC3CO4)nc2)cc1
O=C1NCC(n2nc(CN3CCC(O)CC3)cc2-c2ccc(F)cc2)C1c1cc(F)ccc1F
CCCN(CCC)CCn1c(Sc2ccc(C)cc2)nc2c(N)ncnc21
Cc1ccc2c(c1)COC(C)(C1CC(=O)c3ccc4ccccc4c3O1)O2
O=C(NCC(O)c1cccnc1)C(=Cc1ccc(Br)cc1)NC(=O)c1ccccc1
COc1ccc(-c2csc(N(C)C(=O)c3cccc(C)c3)n2)cc1
CCNN1C(C)=NC(c2ccccc2C(=O)OC)C(CCCN)=C1C
Cc1nc2sc(C(=O)NCc3ccccc3)c(N)c2c(=O)o1
Cc1cc2nnc(SCC(=O)NC(=O)NC3CCCC3)n2c2ccccc12
CCCCCCCCOc1ccc(C(=O)c2cccc(C(=O)O)c2)cc1CCC(=O)O
Cc1cc(C)c(-n2cc(CNCOC(=O)C3CCCO3)nn2)c(OCc2cc(F)cc(Cl)c2)c1
Clc1ccc(Nc2nnc(Nc3ccnc(Nc4ncc(-c5cccc(Br)c5)s4)n3)s2)cc1Cl
Nc1ccc(C2=Nc3ccccc3Sc3ccccc32)cc1
CC(NC(=O)CNC(=O)C1CCCN1)C(=O)N1CCCC1C(=O)NC(Cc1c[nH]c2ccccc12)C(=O)NCC(=O)NCC(=O)NCCc1ccccc1
O=C(c1ccc2c(c1)OCO2)N(C1CCC1)N1CCC(CCCc2ccccc2)CC1
CC(C)CC1CCN(Cc2ccc(-c3cc4ncccc4o3)s2)C1
Cn1cc(C(=O)O)c(=O)c2cc(F)c(-n3ccnc3)nc21
CCCC(O)C(O)CNC(=O)C(CC)C(NC(=O)NC(=O)CC1CCCCC1)C(C)CC
COc1ccc(C(C)(C)O)c(Cc2c3c(c(C)c4occ(O)c(=O)c24)OC(C)(C)C=C3)c1
CCC(=O)NN1CCC(c2ccc(C)c(NS(=O)(=O)c3ccc4c(c3)CCN4C(=O)c3ccccc3Cl)c2)CC1
COc1ccc(-c2nc3ccc(NC(=O)c4cccc(C)c4Cl)cc3n2O)cc1
O=c1cc(O)c2ccccc2n1-c1ccccc1
CCn1c(C2CCCCC2NCc2cccc(OC3CC3)c2)nc2cc(C(=O)O)ccc21
CC(C)(C)c1cccc(C(C)(C)C)c1C1CCN1C(=O)NC(=O)N1CCc2ccccc2C1
CCCS(=O)(=O)Oc1ccc(-n2c(C)nc3c(C)cccc3c2=O)cc1
Cc1cccc2c1C(C#N)C(O)C(C)(c1cccnc1)O2
Nc1ccccc1CNc1nnc(-c2sc3ccccc3c2Cl)s1
CCCCCc1cc(C2CCN(C(=O)O)C(CO)C2)ccc1O
COc1cc2c(cc1OC)C(=O)N(CC(CNS(=O)(=O)c1ccc(Br)cc1)N1CCCCCCC1)C(=O)C2
CC(C)n1nc(C(=O)Nc2cc(C3CC3)on2)c2c1-c1ccccc1S(=O)(=O)C2
CCc1ccc(C(=O)N2CCCN(c3nc(Cl)ns3)CC2)o1
O=C(O)CSC1CC(=O)N1C(=O)NCc1ccccc1
CC1(OC(=O)c2cccs2)CCC2(C)C(CCC3C4CCC(=O)C4(C)CCC32)C1
C=C(C)c1ccc(C(=C)C)c(-c2ccc(C(C)(C)CC)cc2OC)c1
CC1CCC2(O)CCC3(C)C(CC=C4C5=CC(C)(CO)CCC5(O)CCC43C(=O)O)C2C1(C)Cc1cccc(O)c1
O=C(NCC(c1ccccc1)c1ccccc1)c1ccccc1-c1ccccc1
Nc1c(Cl)cc(Cl)cc1C(=O)NCCC1CCCN1
CN(CCS(=O)(=O)c1ccc2nc(-c3cccs3)sc2c1)C(=O)CC(=O)Nc1ccc(Cl)c(Cl)c1
COCCNC(=NC(=O)OCc1cc(Cl)cnc1Cl)SC
Cc1cccc(C(=O)N2CCC2(C(=O)Nc2ccc3[nH]cnc3c2)C(F)(F)F)c1
CCc1cc2nc(C(F)(F)F)c(-c3nc(-c4ccc(F)cc4)c(-c4ccnc(F)c4)[nH]3)n2cn1
CCNc1cc(C)n(-c2nc(C)nc(C)n2)n1
CCCC(=O)NC(C(=O)C(O)C(N)=O)C(C)(C)C
CCc1nc2ccc(Br)cc2n1Cc1ccc(C(=O)O)cc1
N#CNC(=NNC(=O)Cc1ccccc1)c1ccccc1Cl
O=C(c1ccccc1O)N1CCC(Cl)(Cc2ccc(Cl)cc2)CC1
COc1ccc(-c2oc3c(OC)cc(OC)cc3c(=O)c2OC(=O)CCCCN2CCNc3ccccc32)cc1
O=C(Nc1nc(-c2ccc([N+](=O)[O-])cc2)c(-c2cccc(Cl)c2Cl)s1)c1cccs1
Cc1cc(C)cc(-c2nn(-c3ccc(Cl)cc3)cc2CC2CN(C(=O)O)C2)c1
COc1ccccc1CC1C2CN(C(=O)OCO)CCCCN2C1c1ccc(C2=CCCC2)cc1
COc1ccccc1CN(C(=O)c1cnccn1)c1ccc(C#N)cc1Cl
COc1ccc(C=C2OC(=O)C(c3ccccc3)=C2c2ccc(S(C)(=O)=O)cc2)cc1
c1ccc(OCCCc2cccnc2)cc1
COc1cc2c(cc1C)CCN(OC)C2C(CO)C(C)C
Cc1cccc(C)c1C(O)c1cnc2c(c1)c(-c1ccc(Cl)cc1)nn2Cl
COc1cc(-c2[nH]nc3c2C(=O)c2c(NC(=O)NNC(C)=O)cccc2-3)cc(OC)c1OC
O=C1C=C(CO)C(=O)c2c(N3CC3)c[nH]c21
CCc1ccc(C(=O)CSc2ccc(-c3cccs3)nn2)cc1
CCN(CC)C(=O)c1cc(C(c2ccc(Cl)cc2)N2CCN(C(=O)c3cc(C)cc(C)c3)CC2)no1
CCN(CC)CCCNc1ccc(-c2ccc(N(C)CC)cc2)cc1
Cc1cc(-n2nc3c(c2N)CCC3)ccc1C(=O)O
COc1ccc(C2CCc3cc(OC)c(OC)c(OC)c3C2=O)cc1
Cc1ccc(S(=O)(=O)N2CCCCC2)c(S(=O)(=O)N2CCCCC2)c1
COc1cccc(N(C)CC(=O)Nc2cccc(C(=O)CCC(=O)O)c2Cl)c1
COCOCCCCCc1nc(-c2ccc(NS(=O)(=O)c3ccc(OC)cc3)cc2)c(C)s1
COc1oc(-c2ccc(C)cc2)nc1CN1CCCN(C(=O)c2ccco2)CC1
Cn1cc(C2C=CC(COP3(=O)OCC(O)(CCl)CO3)O2)c(=O)[nH]c1=O
Cc1cccc(-n2c(SCC(=O)N3CCCC3)nc3scc(S(=O)(=O)N4CCCCCC4)c3c2=O)c1C
CCc1n[nH]c(C2CN(C(=O)C(C)C)CCO2)n1
COc1cccc(-c2cccc(C3(c4cccc(C)c4)CNC(c4ccc(OC)nc4)=N3)c2)c1
CN1CCN(CCCCOc2ccc(-c3noc(C(=O)Nc4ccccc4)n3)cc2)CC1
O=C(NO)c1cc(-n2ncc(F)c2-c2ccc(SC(F)F)cc2)ccc1F
CC(=NNC(=O)CC(=O)Nc1ccncc1)c1ccc(C(=O)Nc2ccc(C)cc2)cc1
CC(=O)Nc1cc2cc(Nc3ncnc4ccc(CCc5cc(C)ccc5C)cc34)ccc2[nH]1
NC(=O)CC(NS(=O)(=O)c1ccc(CCS)cc1)C(=O)NC1CCN(Cl)CC1=O
COCc1ccc2c(c1)N(Oc1ccc(CCc3cccc(Cl)c3)cc1)CC(Oc1c(CCCCO)cc(-c3ccccc3)cc1CC(=O)O)C2CC(=O)O
O=C(NC(Cc1ccc2c(c1)OCO2)c1nc2ccccc2[nH]1)C(CC1CCCCC1)NCC1CCN(Cc2ccc3c(c2)CCO3)CC1
CN(C)c1nc2c(N)c(OC(=O)C3CCCCC3)c(N)nc2nc1N
Cc1cccc(C2Nc3ccccc3C(=O)N2Cc2ccccc2)c1
Cc1ccnc2ccc(C(C=O)=C(O)C(=O)O)cc12
CC1(C)CC(=O)C2=C(C1)NC1=C(C(=O)CC(C)(C)C1)C2c1ccnc([N+](=O)[O-])c1
Clc1cc2c(cc1Br)CCCC2
Cc1nn(C)c(CC2CCCN(CNC(=O)C3CCc4ccccc43)C2)c1C
CC(C)N(C)C(=S)NC1=CC(=O)c2ccccc2C1=O
CC1=C2CC3CCC4C(=O)CCCC4(C)C3CCC2(C)OC1=O
COCCN1CCN(C2(c3ccc(C(=O)N(C)C)cc3)C(=O)NC(=O)NC2=O)CC1C
CC=C(C)C(=O)OCC1(C2CCCCC2)CCN(CCc2ccccc2)CC1
CCN1C(=O)CC(c2ccccc2)c2cc(OCCCN3CCC(N(C)C)CC3)ccc21
CCC(=O)c1ccc(ONN2CCC(C(=O)CNc3ccccc3Br)CC2)cc1
COCC(C)N=C(NO)c1cccnc1Oc1cccc2c1CCCC2
C=CCNCC1(O)CC1c1ccc(Cl)cc1Cl
Cc1cc(C)n2ncc(CN3CCN(C(=O)Cc4ccccc4)CC3)c2n1
CCCCCCCCCCCCCCCCCCC(=O)c1ccc2nc3ccc(N)cc3[n+](NCC(=O)OCC)c2c1
CC(C=NNC(=O)c1ccccc1)=Cc1ccccc1
CCNC(=O)c1cc(Cl)ccc1Cn1c(C)nc2c(Cl)ccnc21
CCOc1ccc(Cc2ccc3c(c2)C(Cl)(Cl)C(=O)N3)cc1
COc1cc(NC(=O)c2ccco2)ccc1NC(=O)c1ccc(C(=O)O)cc1
N=C(N)NN=Cc1ccc(OCc2ccc(F)cc2Cl)cc1
CCSc1nnc(-c2ccc3c(c2)CCCN3C(=O)C2CCC2)o1
COc1ccc(N2CCN(CC(C)(C)O)CC2)c(Nc2ncc3c(n2)-c2c(nn(-c4ccccc4OC)c2C)CC3)c1
Cc1ccc(N(CC(=O)NCCC=CC(=O)NO)S(C)(=O)=O)cc1
Cn1c(Nc2c(Cl)ccc(CNC(=O)C(C)(C)C)c2Cl)nc2cc(C(=O)Nc3ccc(S(C)(=O)=O)nc3)c(N3CC(F)(F)C3)cc21
CCOC(=O)N1CCC(C2CCN(Oc3cc(C(F)(F)F)ccc3NC(=O)Nc3ccc(Cl)c(OC)c3)CC2)CC1
OC1(c2ccc(Cl)cc2)c2c(cnc3cc4c(cc23)CNCC4)-c2cccc[n+]21
O=C(CCCCC(=O)Nc1cccc(N2CC(CO)(CF)C2)c1)NO
CC(=O)Oc1ccc(C2CC(c3ccc(OC4C(C)OC(OC(C)=O)C(F)C4OC(C)=O)cc3)=NN2C(C)=O)cc1
CC(C)OC(=O)OCOCOCCOCCOCCn1nnc(C(=O)OC(C)C)c1COCCOCCCc1c[nH]nc(C(=O)OC(C)C)c1=O
CCCCCCCCCCCCCC(CC)C(=O)OC1(C)OC2C(C)C3OC(C)(C)OC3C(C)C2O1
COc1ccc(CCn2c(SCc3cccc(C)c3)nc3cccnc32)cc1
CCOc1ccc(NC(=O)C2CCN(S(=O)(=O)c3cccs3)CC2)cc1
Cn1c(CN2CC(C(=O)N3CCCC(c4cccc(F)c4)C3)C2)nc2ccccc21
O=C(Cc1ccccn1)Nc1cccc(NC(=O)c2ccccc2[N+](=O)[O-])c1
CC(=O)NN=c1oc2ccccc2cc1C(=O)Nc1ccc(OCc2ccccc2)cc1
Cn1cc([N+](=O)[O-])cc1C(=O)NC(c1ccccc1)C1CCCCC1=O
O=C(C1CN(Cc2ccc3oc(C(F)(F)F)cc3c2)C1)N1CCCC1
O=C(Nc1ccccc1CN1CCC2(CC1)OOC1(OO2)C2CC3CC(C2)CC1C3)C1CCCCC1
COc1ccc(-c2n[n+](Cc3ccccc3)c3n2CCCCC3)cc1OC
O=C1CCC23CC4C=CC2(OO4)C1(O)OO3
Cc1ccccc1CNCc1ccc(-c2ccccc2-c2nnn[nH]2)cc1
CC(C)n1cc(CN(CC(=O)Nc2ccc(F)c(Cl)c2)C(=O)c2snc(C(N)=O)c2N)nn1
CC(C)(C)OC(=O)CCC(NC(=O)C(Cc1ccccc1)NC(=O)OCc1ccccc1)C(N)=O
Cc1cc(O)cc(C)c1NC(=O)C(c1ccccc1)N(C)C
Cc1cccc(C)c1CNC(=O)c1ccc(CNS(=O)(=O)c2ccc3c(c2)CCO3)s1
CC(C)(C)OC(=O)C1Cc2cc(OCC(=O)N3CCN(C(=O)NCCF)CC3)ccc2N1O
CC1CN(C(C)CO)C(=O)CCCn2nncc2COC1CN(C)CC1CCCCC1
CCC(C)(C)C=Cc1cc2c(c(=O)o1)OC1(CCCC(C)C1C)CC2=O
CCn1c(=S)n(Cc2oc(C)nc2-c2ccc(Cl)cc2)c(=O)c2sccc21
Cc1ccc(Cn2cnc(-c3nnc4c5ccccc5cnn34)c2)cc1
CCc1ccccc1N=Nc1c(C)cc(-n2nc(C)n(S(=O)(=O)Nc3ncc(Cl)cn3)c2=O)cc1C
CC(NC(=O)c1ccc(N2C(=O)c3ccccc3C2=O)cc1)c1ccccc1
CC12CCN(C(=N)N)C1N(C(=O)Nc1cccc(C(F)(F)F)c1)c1ccccc12
CCc1ccc(NC(=O)c2c(C)oc3ccc(C)c(CO)c23)cc1
CC(C)c1ccc(OCCOCCNC2CCCCC2)c(Cl)c1
CCN(CC)CCC(=O)c1ccc(Br)cc1
COc1ccc(NC(=O)C2C(C)=NOC2c2cc(OC)c(OC)c(OC)c2)cc1
Clc1ccc2[nH]c3cc(-c4c(Cl)ccc5[nH]c(-c6ccc(C7=NCCN7)cc6)nc45)cnc3c2c1
CCOC(=O)C1=C(c2ccccc2)C=C2C(=O)N(c3ccc(OC)cc3)C(Cc3ccccc3)N2C1C
CCn1c(SCc2cccnc2)nc2ccccc2c1=O
Cc1ccc(C(=NO)N2CC3CC(C2)c2cccc(=O)n2C3)c(Oc2ccc3c(c2)OCO3)n1
CCOC(=O)c1c(C)sc2c1CCC(NS(=O)(=O)c1ccc(OC)cc1)C2
Cc1cccc(NC(=O)c2ccc3nc(Cc4ccccc4)oc3c2)c1C
CC(C)(C)OC(=O)CCNCOC(=O)c1ccc(C(C)(C)C)cc1
Cc1ncccc1NS(=O)(=O)c1ccc2c(c1)CCN2C(=O)OC(C)(C)C
CCCn1cc(S(=O)(=O)c2cccc(Cl)c2)c2ccc(OC)cc21
CCOP(=O)(CC)OC(NC(=O)c1nc(CC2CC2)c2ncn(NCCc3ccccc3)c2n1)c1ccc(Cl)cc1
O=C(c1c[nH]c(Cc2ccccc2)n1)C(F)(F)F
CC=C(C)C(=O)C(C)(O)C1CCC2(O)C(=CCC3C2CCC2(C)C(C)CCC32)C1
CC(C)C(NS(=O)(=O)c1cc(-c2ccccc2F)ccc1-c1ccc2c(c1)C(=O)NC2)C(=O)O
COc1cc(-c2cnc(CCOc3cc(OC)c(C(=O)O)cc3C(C)C)o2)ccc1O
COc1ccc(Nc2nc3ccc(C)cc3nc2N2CCN(OC)CC2)cc1
COc1ccc(S(=O)(=O)n2cc(OCCN3CCCC3)c3ccccc32)cc1
COc1cc(N)nc(N(N)c2cc(Cl)ccc2C)n1
CCN1c2cccc3cccc(c23)S1(=O)=O
CC(C)(C)C=C1CCCC(=Cc2cccc(C(C)(C)C)c2)C1=O
CCc1ccccc1-c1ccc(N(CC)c2cn3cccc(OCc4ccc(C(F)(F)F)cc4)c3n2)cc1
Fc1cccc(F)c1CCNc1nc(NC2=CC=C(C(F)(F)F)CN2)c2cccn2n1
c1ccc(-c2cnc3n2CCCCC3)cc1
COc1ccc(CC(=O)N2CCN3CCC2CC3C(N)=O)c(OC2CCCC2)c1
CCCC(=O)NC1COCCC1N1CCN(c2ccccc2Br)CC1
Cc1ccc(SC2CC(=O)N2C(=O)C(N)CCSCC2CCCN2C(=O)C(=O)c2ccccc2)c(C)c1
CCCCCCC(=O)CNC(=O)N1CCC(S(=O)(=O)c2cccc3ccccc23)CC1
Cn1cc(C2CC(COP(=O)(O)COCOC(=O)Cc3ccccc3)C([N-][N+]#N)O2)c(=O)[nH]c1=O
CC1CCCn2c1nc(-c1noc(-c3cc(C(F)(F)F)nc(-c4ccco4)n3)n1)c2-c1ccc(F)cc1
O=Cc1[nH]nc(C(=O)O)c1C(=O)c1ccc(F)cc1
O=C(O)c1cc(C=Cc2ccc(O)cc2)cc(Br)c1O
CC(=O)NCCc1ccc2c(c1)C(=O)c1cc(=O)cccc1CC2
CCOc1cccc(CN2CCN(Cc3ccccc3)CC2CCO)c1
CCCCN(CC)CCCC(=O)NCNC(=O)C1CC1
CCC(C)C(NC(=O)OCc1ccccc1)C(=O)NCC(C=O)C1CCNC1=O
COc1cc(-c2cnc(N)s2)nc2nc(-c3ccc(OC4CCNCC4)cc3)c(-c3ccncc3)n12
COc1ccc(CN2Cc3ccc(OCCNC(=O)C=Cc4ccc(F)cc4)cc3C2=O)cc1
Cc1ccc(F)c(-n2c(NCc3cccc(F)c3)nc3ccn(C(CO)CO)c(=O)c32)c1
O=C(Cc1cc(O)cc(Nc2c(C(=O)N3CCN(c4ncc(Br)cn4)CC3)cnc3ccccc23)c1)N1CCCCC1
O=C(OCc1ccccc1)c1ccccc1Oc1cc(C(F)(F)F)nc(C(F)(F)F)c1
Cc1c(-c2ccc(-c3ccccc3)cc2)[nH]c2nc(NC3CCCCC3)nc(N)c2c1=O
Cc1ccc2[nH]c(=O)c(Br)c(N3CC(C)C3)c2c1
CSCCNc1nc2ccccc2[nH]1
COC(=O)NCCCC(C#N)(c1ccc(Oc2ccc(C(C)C)cc2)cc1)C(C)C
CC(C)c1cc(C(=O)NCCc2ccc(Cl)cc2)c(O)c(C(C)C)c1
CN(CCNc1nncc2ccccc12)C(=O)CC#N
CNC(=O)Nc1ccc(C(=O)NN=Cc2cc(OC)c(O)c(OC)c2)cc1
CN(C)CCOCCCCn1nc2c3c(c(NN(C)C)ccc31)C(=O)c1c(O)ccc(O)c1-2
Nc1ncnc2c1ncn2CC(=O)NCc1ccccc1
COc1cc(C)c(C)cc1NC(=O)CCC(=O)NCc1cc(Cl)ccc1Cl
c1ccc(Oc2ccc3[nH]c(OC4CCC5(CC4)OOC4(O5)C5CC6CC(C5)CC4C6)nc3c2)cc1
CC(=O)Nc1nc2ccc(C)cc2n1Cc1ccc(N)cc1
CCOc1c2c(nn1-c1cccc(F)c1)CS(=O)(=O)C2
Cc1ccc(Oc2ccccc2NC(=O)OC(C)(C)C)cn1
COc1ccc(C(=O)CC(CS(C)(=O)=O)c2ccccc2)cc1
CCOC(=O)C=C(C)NNC(=O)c1ccc(CCn2ccnc2)cc1
CSc1cc(CN(C)C)c2ccccc2n1
CC(C)(C)c1cc(C=Cc2ccccn2)ccc1OS(=O)(=O)Cc1ccccc1
CCCCN(CC(=O)Sc1nc2cc(OC)ccc2c2c1CCC2)c1c(N)n(CCCC)c(=O)[nH]c1=O
CC(CCC(=O)O)OC1OC2(CCCOO2)OOC1C1CC(C(C)C)CCC1C
Cc1nn(-c2ccc(F)cc2)c(Oc2ccc(C(=O)Nc3ccc(F)cc3F)cc2)c1C
COc1ccc(S(=O)(=O)N(C)C)cc1NC(=O)c1ccco1
CCCNC(=O)CCc1cn2cc(CCNC(=O)OCC)cc2c(=O)n1OC(C)C
C
CC1CN(C(C)CO)S(=O)(=O)c2ccc(CC(=O)N(C)C)cc2OC1CN(C)C(=O)Nc1cccc(C#N)c1
Cn1c(=O)c2c(ncn2C2OC(OC(=O)c3ccccc3)C(OS(=O)(=O)NC(=O)c3ccccc3)C2COC(=O)c2ccccc2)n(C)c1=O
COc1cc(O)nc(N2CCC(NCC(C)COc3ccc(F)cc3)CC2)n1
Cn1cccc1CNC(=O)NS(=O)(=O)CCCl
CCC(=O)OC1=C(C)CC(Nc2ccc(OC)cc2OC)C(=O)O1
N=C(N)NCCCC(NC(=O)C(CCCNC(=N)N)NC(=O)CCc1ccc2ccccc2c1)C(N)=O
CC(=O)C1C(OC(=O)c2cccnc2)CCC(C)C(c2ccc(-c3ccccc3)cc2)OC(=O)CCCC=CCC(O)OC(=O)CC(O)C1CC=Cc1ccccc1
COC(=O)CCc1c2c(n(C)c1-c1ccc[nH]c1=O)CC(N)CC2
CC#Cc1c(OC)c(OC)cc2c(=Nc3ccc(Cl)cc3)cc(Br)[nH]c12
Cc1c(-c2cn(Cc3ccc(Cl)cc3)nn2)n(CCc2ccccc2)c2c3c(sc12)CN(C)CC3
Cc1ccc(NC(=O)c2nc(SCc3ccc(C(F)(F)F)cc3)ncc2F)cc1F
COc1cccc(N2CCN(c3cccc(C(F)(F)F)n3)CC2)c1
CCOC(=O)COc1cccc2occc(=O)c12
Cc1cnc(N2CCN(N(C)CCOCCO)C(C)C2)nc1
O=C(CC(c1ccccc1)N1Cc2ccccc2C1=O)Nc1cccc([N+](=O)[O-])c1
COc1ccc(CNc2nc(NCc3ccccc3)ncc2CCc2ccc(CC(=O)O)cc2)cc1OC
CCN(C(=O)Cn1nnc2cc3c(cc2c1=O)OCCO3)c1ccc(C)cc1
N=C(CNC(=O)CC1CCCCC1)Cn1c(SCc2ccccc2)nc2c(N)ncnc21
CCOc1ccccc1NC(=O)Cc1nc(N)nc(SN(C)C)c1N
O=C(NN=C1C=CC=C(c2cccnc2Cl)C1Cl)c1ccc([N+](=O)[O-])o1
CCOCC(=O)Nc1ccc2[nH]c(C(=O)NCc3ccccc3)cc2c1
O=C(O)COc1ccc2c(c1)c1c(c3nnnn32)CCC1
CC1=C(c2cccc(-c3ccccc3)c2)C(=O)N(c2ccc(C)cc2)C1=O
Cc1c(C)c(O)c2c(c1C)CC(C)(CNCCCCc1ccccc1)O2
COc1cc(C=C2SC(=O)NC2=O)ccc1OCc1cccc(Cl)c1
Cc1ccc(S(=O)(=O)Nc2cc(-c3ccc4nncn4n3)ccc2C)cc1
CCC1(CC(C)C)CCCCCCCCCN1
Cc1ccc2c(c1)C(O)C(=O)N2Cc1ccc(F)c(F)c1Cl
Cc1cc(N(C)C)nn1CC(=O)N1CCCC(C)C1
COc1cc2c(cc1OCC(=O)NC1CC1)NC1c3ccccc3CCN1C2=O
O=C(C=Cc1ccc(Cl)cc1)NC(=O)CNC(=O)C(Cc1c[nH]c2ccccc12)OCc1ccccc1
NC(C(=O)O)C1CCCN1CCCN=C=S
CCONc1sc2c(c1C(=O)C(=O)c1cc(-c3ccc(OC)c(OC)c3)cs1)COC(C)(C)C2
CC(C)C1CCN(c2nc(NCc3ccc(N)cc3)c3ncn([N+](=O)[O-])c3n2)CC1
Cc1ccc(Nc2nc(-c3sc(NC(=O)c4ccccc4)nc3O)cs2)cc1
O=C(O)C1=Cc2ccccc2S(=O)(=O)O1
CC(C)OCN1CCC1C(=O)c1ccc2c(c1)OCCO2
CCOC(=O)c1c(OC)cc(C2CC(c3ccccc3)=NN2c2cc(=O)c3cc(OC)ccc3o2)cc1OC
c1ccc(-c2nccc(NC3CCOCC3)n2)cc1
O=C(c1ccc(F)c(S(=O)(=O)N2CCCCC2)c1)N1CCCCC1
CCNS(=O)(=O)c1ccc2cccc(N=C=S)c2c1
CN(C)C(=S)Nc1ccccc1Br
CCC1C(c2ccc(I)cc2)CC2CCC1N2CCCCl
Cc1ccc(C23CC4CC(CC(CN)(C4)C2)C3)cc1
O=C(CCc1cccc(F)c1)N1CCCN(c2ccc(F)cc2)CC1
Cc1c(Cl)cc(NCc2ccc(Cl)cc2)c2c1CN(C(=O)Cl)C2
O=C(Nc1ccc(C2CCCCN2)cc1)c1ccc(-c2noc(C(F)(F)F)n2)cc1
COc1cccc([N+](=O)[O-])c1Cc1ccc(CO)c2nc(CC(=O)O)oc12
CCCCOC#CCC(OC(=O)NCCc1ccc(C)cc1)C(=O)NOCC=NOCC
Cc1cnc2c(c1)CCC1C3CCC(=O)CN3CCN21
O=C1CC2(CO1)N1CCN=C1C1C(=O)C(O)C(O)(O)C(O)C12c1ccccc1
N#Cc1cnc(Nc2ccc(Cl)cc2)cc1Oc1ccc(NC(=O)c2cccc(F)c2)cc1
COC(=O)C12NC3CCCC3C1C=C(COC(=O)c1ccc(C)cc1)C2O
CCCCN(CC)c1cc(C(=O)NC(Cc2ccccc2)C(O)CNC(C)(C)c2ccc3c(c2)CCO3)cc(N2CCCC2=O)c1
CNC(=O)C1(C)C(=O)C(c2ccc(C)nc2)=Cc2c(C)cccc21
CN(C)c1ccc(C=Cc2cccc(N(C)C)c2)cc1
CCOC(=O)C1CCc2c(sc(NC(=S)N3CCN(C)CC3)c2C(C)=O)C1
CCCCP(=O)(O)CCP(=O)(O)O
CC(C)NC(=O)c1ccccc1S(=O)(=O)Nc1cccc2nsnc12
O=C1c2ccc(Cl)cc2C(=S)N1Cc1ccc(Cl)c(O)c1
CCS(=O)(=O)C1C2=C(N=c3sc(=Cc4ccc(F)cc4)c(=O)n31)C(=CC(=O)c1ccc(Cl)cc1)CCC2
Cc1ccc(S(=O)(=O)NCC2CCCN(c3cc(=O)c4ccccc4[nH]3)C2)cc1
COc1ccc(NC(=O)C(C)N2C(=O)c3cccc4cccc(c34)C2=O)c(OC)c1
Cc1cc(Cl)c2nc(Nc3ccc4c[nH]nc4c3)cc(Cl)c2c1
CC(C)C(NC(=O)c1ccc2c(c1)nc(-c1ccoc1)n2C1CCCCC1)C(=O)O
C=CC1(C)CC(OCC(=O)Sc2nc(-c3ccc(OCCNC(C)=O)cc3)cn2C)C2(C)C(C)CCC3(CCC(=O)C32)C(C)C1O
CON1CCCC(c2nccnc2CS(=O)(=O)c2cccc(C)c2)C1
CCC(CC)CC(=O)NN(C(C)=O)C(Cc1c[nH]c2ccccc12)C(=O)NCCc1cccc(C(=N)N)c1
O=C1NCCN1c1ccc(NS(=O)(=O)c2ccccc2)cc1
N#Cc1c(CCc2c(F)cccc2F)cccc1-n1c(=O)cc[nH]c1=O
CCc1c(CNC(=O)c2ccc(N3CCOCC3)cc2OC)oc2cc(C)n(C)c(=O)c12
COc1cccc(-c2nc(CN3CCN(c4cc(Cl)cc(Cl)c4)CC3)co2)c1
CCCCCCCCc1nc2[nH]c(C)cc(=O)n2n1
CC(=O)c1ccc(N2CCN(C(=O)c3c(-c4ccccc4)[nH]c4ccc(Br)cc34)CC2)cc1
COC1(C)CC2(C)OC2C(CCC(=O)C=Cc2ccc(O)cc2)O1
COCc1c(C)c(=O)[nH]c(=S)n1CC(C)C
CC(=NNC(=O)C1CC1C)c1ccc(C(N)=O)cc1
COc1ccc(C2=C([N-]S(=O)(=O)c3ccccc3)C(=O)NC2=O)cc1
CC(C)=C(C)C(=O)c1ccc(C(c2ccccc2)C2CCN(C(=O)N(C)C)CC2)cc1
CC1=C(C)C2=C3C(=O)CC(C)(O)C3(C)CCC2=C1
CC(C)(C)c1ccc(-c2csc(NC(=O)Nc3ccc(Cl)c(Cl)c3)c2C(=O)O)cc1
N#Cc1ccc(C2C(c3ccc(O)cc3)C(=O)N2c2ccc(OC3CCCC3)cc2)cc1
OCC1CCC(n2cc(-c3cnco3)nn2)CC1
Cc1nc(=O)c(CCc2ccc(N)cc2)c(C(F)(F)F)[nH]1
CCCCCCCCCc1cccnc1
CCC(=O)N1CCNCC1
COCCNC(=S)N1CC2CC(C1)c1cccc(=O)n1C2
CCCNCC(=O)N(Cc1ccc(C)o1)C(=O)NC1CCCCC1
CNC(=O)c1cccc(OC)c1Sc1ccccc1C
CN1CCN(c2ccc3ccc(=O)n(CCO)c3c2)C(=O)C1
CC(C)(C)C(=O)O
CCCCCCCCCCCCCCCCCCC(O)C1OC(N2C=C(C)C(=O)NC2)CC1CO
CC(c1ccc(-c2cn(CCc3ccccc3)nn2)cc1)N1CCC(CN2C(=O)C3C4C=CC(C4)C3C2=O)C1
CCOC(=O)CC1CCc2ccc(OCCNS(=O)(=O)c3cc(Cl)c(Cl)cc3Cl)cc2N1
NC(=O)c1ccc(NC(=O)c2cccs2)cc1
CCN1CCC2(CCCN(C(=O)C(C)C)C2)CC1
NC(CC(Cc1ccccc1)NC(=O)c1cccc2ccccc12)C(=O)O
CC1OC2OC3(C)CCC4C(c5nnc6ccccn56)CCC(C1C)C24OO3
Nc1ccc(Nc2nc3cc(Cl)ccc3nc2C(=O)NC(CCC(=O)O)C(=O)O)cc1
COC(=O)c1ccc(CCC(=O)NCn2ncc3ccccc3c2=O)cc1
CCCc1ccc(-n2c(=O)c3cccnc3n2CC(=O)Nc2ccc(C)c(C)c2)cc1
Oc1cc(Nc2ccnc3cc(Cl)ccc23)ccc1N1CCOCC1
C=CCOc1cc(-n2cnn3c(-c4ccccc4)c(C)nc23)c(F)cc1Cl
CCC(NC(=O)C(Cc1ccc(O)cc1)NC(=O)C(CC(C)C)NC(=O)CCCN)C(=O)NC(CC(C)C)C(N)=O
CCNC(=O)NC(Cc1c[nH]c2ccccc12)C(=O)N1CCC2(CC1)CN(C)c1ccccc12
CCC(C)c1ccccc1O
O=C(NCCN1CCOCC1)C(=O)N1CCCC1CCN1CCC(CN2C(=O)CSc3ccc(F)cc32)CC1
O=C1CC(OC2OC(O)C(O)C(CO)C2O)Oc2cc(-c3ccccc3)cc(-c3ccccc3)c21
CON1CCN(c2cc(NS(=O)(=O)c3ccc(N)cc3)ccc2C)CC1
COc1cc(C2c3c(ccc4c3ccn4C(C)=O)OC(=N)C2C#N)ccc1O
CC(COc1ccc(C(=N)N)cc1)NC(=O)CN(C)S(=O)(=O)Cc1ccccc1
CC(C)C(Nc1ccc2c(c1)OCCO2)C(=O)N1C(=O)C(Cc2ccccc2)NC(=O)C1CCCC(=O)c1ccccc1
c1coc(CC2(Cc3cccs3)CCCN(Cn3cccn3)C2)c1
Cc1ccc(OCCCCN2CCCC2)cc1
CC(C)(C)Cc1cn(CC(=O)N2CCC3(CC2)Nc2ccccc2NC3=O)c2ccccc12
Cc1cccc(NC(=O)Cc2cccc3c2CN(Cl)C3)c1Cl
CN(C)C(Cc1cccnc1)C(=O)NC(=O)c1ccc(=O)[nH]c1
CC(=O)C(CO)C(=O)NNC(Cc1ccccc1)C(=O)NC(CCC(=O)NNC(CC(C)C)C(=O)C(=O)C(N)C(C)C)C(=O)O
NC(=O)c1cccc(CSc2nc3ccc(NC(=O)c4cccc(Cl)c4)cc3s2)c1
COc1cc(C)ccc1C1NC(=O)NC(OC(C)=O)=C1C(=O)OC(C)C
Cc1nn(-c2cccc(C(=O)NCc3cccnc3)c2)c(Oc2cccc(C(C)C)c2)c1Cl
CCOc1ncc(-c2cccc(N)c2)cc1-c1ccc2c(c1)C1(N=C(F)C(F)=N1)C1(COC1)C2
NCCN=C(Nc1cccc2ccccc12)Nc1ccnc2cc(Cl)ccc12
CC(C)C1C=C(C(=O)O)C(=O)NC1C(=O)O
CC(=O)OCS(=O)(=O)c1ccc(Sc2nccc(C)n2)nc1
COc1ccc(CCNC(=O)CCn2cc(-c3cc(NC(=O)COCC(=O)NC(C)C)cc(OC)c3)nn2)cc1
N#Cc1nc(-c2c[nH]c3ccccc23)oc1NCC1CCCO1
O=C(CN1C(=O)C2C=CCC2C1=O)N1CCCN(c2ccc([N+](=O)[O-])cc2)CC1
CCOC(=O)C=Cn1nc([S+](C)[O-])sc1=Nc1ccccc1F
COC1C(C)CC(O)(OC)CC1OC(=O)c1ccc(C)cc1OC(=O)c1ccc2ccccc2c1
CCNC(=O)c1noc(C(=O)Nc2cccc(OC)c2)c1-c1cccc(Cl)c1Cl
O=C(Cc1nnc2n1CCC2)NCc1ccccn1
Cc1ccc(C(=O)NCCN2CCCC(C)(c3ccccc3)C2)cc1
CCCS(=O)(=O)Nc1ccc(CCCC#N)cc1
O=C(C(=O)c1c(Cl)cccc1NN(Cc1ccco1)C1CCCCC1)c1cc(N2CCOCC2)c([N+](=O)[O-])cc1[N+](=O)[O-]
CN(CC=Cc1ccc(O)cc1)CCCN1CCN(c2ccc3ccccc3c2)CC1
Cc1ccc(C(Cl)=NCc2ccccc2)c(Oc2ccc(NO)c(C)c2)n1
O=c1[nH]c2ccc(CCNc3nccc(Nc4ccc(Cl)cc4)n3)cc2[nH]1
O=C(F)c1ccc2c(NCCCCCCN3CCCC3)c3c(nc2c1)CCCC3
Oc1cc(-c2nc3ccccc3[nH]2)ccc1OCCCCCOc1ccc2c(c1)oc1cc3c(cc12)C(O)C=CO3
CNc1nc(-c2ccc(Cl)cc2)nc2ccc(Cl)cc12
COc1cc(C(=O)O)ccc1S(=O)(=O)N1CCSCC1
CS(=O)(=O)NC(=O)c1cccc(CNc2ccc(-c3nc4ncccn4c3NCc3ccccc3)cc2)c1
O=C(NCCCN1CCCC1=O)c1nnc(Nc2ccc(C(F)(F)F)cc2)o1
COc1ccc(Cl)c(S(=O)(=O)N2CCN(C)CC2)c1
COc1ccc(C(OC)C(c2ccc(O)cc2)n2cncn2)cc1
COCCCn1c(=O)c(NCc2ccc(C(N)=O)cc2)nc2ccc(-c3ccc(C#N)nc3)nc21
COc1ccc(C2(C)NC(Cc3ccccc3)C3C(=O)NC(=O)C32)cc1
O=C1OCc2c(CO)c3c(c(CCCl)c21)Oc1ccccc1O3
O=C(NCCCCO)c1ccc(Oc2cnc3ccccc3n2)cc1
CCS(=O)(=O)N(c1ccccc1)S(=O)(=O)c1ccccc1
COc1ccc(S(=O)(=O)N2CCN(Cc3cccc(OC)c3)CC2)cc1
Nc1nnc(-c2csc(S(=O)(=O)N3CCN(C(=O)c4ccccc4)CC3)c2)s1
COc1ccc(C(CNC(=O)COC2CCCCC2)N(C)C)cc1OC
COc1cc(-c2ccccc2OC)ccc1O
CC(C)CN1CCN(CCO)CC1Cc1nccn1Cc1ccc2c(c1)OCCO2
Cc1ccc(Cl)c(NC(=O)COC(=O)CCN2C(=O)C3CC=CCC3C2=O)c1
CCOc1ccc(OCC)c(-c2ccc3ncc(C=CC(=O)NO)nc3c2)c1
CCCCCS(=O)(=O)Nn1c(=O)nc(-c2ccccc2)c2cc(OC(=O)c3cccc(CCCC)c3)ccc21
CCCN1CCC2(CC1)CCN(C(=O)c1nccs1)CC2
CCNc1nc(NCc2ccc(C(=O)NCCOc3ccccc3)cc2)nc(-n2ccnc2)n1
CC(=O)Oc1ccc(C(=O)Nc2c(C)c3ccc(F)cc3[nH]c2=O)cc1
CCN(c1ccc(-c2cc(=O)c3cc(OCc4ccc(F)cc4)ccc3o2)cc1)S(=O)(=O)CC
CC(=O)N(C)Cc1c(-c2ccc(S(C)(=O)=O)cc2)nn2cccnc12
CCOc1ccc(CNC(=O)c2ccccc2NC(=O)c2nsc3ccccc23)cc1
N#CC(Nc1ccnc2cc(-c3cccc(N4CCOCC4)c3)[nH]c12)c1c(Cl)cccc1Cl
CCC(=O)On1nc(NS(=O)(=O)c2cccc(C(C)C)c2)c2c(C)csc21
c1ccc2c(c1)OCC(CN1CCn3c(nnc3-c3nnc(C4CC4)o3)C1)O2
CC(C)C(=O)NC(C(C)C)C(C)OP(=O)(O)OCCn1cnc2c(N)ncnc21
O=C(NC1CCCCC1)c1cccc2nc3ccccc3nc12
Cc1cc(C(=O)Nc2ncccn2)c(C)n1CC1CCCN1CC1CCC1
Cc1c(-c2nn(-c3ccccc3)c(-n3cccc3)c2Cl)nn(-c2ccccc2)c1-c1ccccc1
Cc1cc(C)cc(N2CC(C(=O)NNC(=O)c3ccco3)CC2=O)c1
CC(C)(C)ON(Cc1ccc(CN(NC=O)c2ccc(-c3ccc(OCCc4ccccc4)cc3)cc2)cc1)Cc1ccccc1CCCCCCCCCCCCCCCCO
CC(=O)NS(=O)(=O)c1ccc(Nc2c3ccc(NC(=O)C=Cc4cccs4)cc3nc3cc(N4CCCN(C)CC4)ccc23)cc1
Cc1cccc(-c2cc(C(=O)Nc3ccn(Cl)n3)no2)c1
CC1CN(S(=O)(=O)c2ccc3c(c2)n(C)c(=O)c(=O)n3C)CC(C)N1
O=C(Nc1ccc(N2CCN(C(=O)c3ccc(F)cc3)CC2)cc1)N1CCOCC1
CCOC(=O)C1CCN(C(=O)Nc2ccc(OC(F)F)cc2)CC1
Nc1[nH]c2c(N)ncnc2c1Sc1cc(Cl)ccc1O
O=C(NCC1CCCO1)C1CCN(C(=O)NCc2ccncc2)CC1
O=C1CCC(C(=O)NS(=O)(=O)CC(O)=Cc2ccccc2)CC(CC2(O)CCCC2)N1
CC(=O)OOP(=O)(NCCc1ccccc1)Oc1ccccc1
CCOc1c(-c2ccccc2OC(C)C(=O)O)cnn1-c1ccccc1
CN(C)CCNC(=O)c1cc2cc3ccc(Cl)cc3nc2s1
O=C(O)C1OC(C(O)N=Cc2c(O)[nH]c(NCC3CCCO3)nc2=O)C(O)C(O)C1Cl
O=C(O)Cc1ccc(C(=O)Nc2ccc(-c3ccccc3-c3nnn(Cl)n3)cc2)cc1
C[n+]1ccc2ccccc2c1
Cc1ccc(NC(=O)CBr)cc1N(C)C
c1ccc(Oc2nc(-c3ccc(-c4ccccc4)cc3)nc3ccccc23)cc1
CC1=CS(=O)(=O)Oc2cc(NC(=O)c3cccs3)ccc21
O=C(Nc1ccc(Cl)nc1)NC1CCC(Oc2ccc(F)cc2)C1
CC(=Cc1cccs1)NC(=O)c1ccccc1
CC(C)=CC(=O)OC1=CC(=O)OCC1
Cn1c(Nc2c(Cl)ccc(CNc3ccc(F)c(Cl)c3)c2Cl)nc2cc(C(=O)NC(=O)C(C)(C)C)c(N3CC4(CCOCC4)C3)cc21
Cc1cc(Nc2nc(Oc3ccccc3C)cc(Oc3c(C)cc(C#N)cc3C)c2C)cc([N+](=O)[O-])c1
CC1CCCCN1CCCNCCC(=O)NC(=O)c1ccccc1
Cc1cc(C)cc(C(=O)NCOC(=O)c2oc(C)cc2C)c1
N#Cc1cc(F)ccc1C1CC(c2ccc(Br)cc2)=Nc2ccccc2S1
CCN1CC(=O)N(Cc2ccc(Cl)cc2)Cc2cc(N3CCCN(C)CC3)ccc21
CN(C)C(COc1ccc(C=NNC(=S)Nc2ccccc2)cc1)c1ccccc1
COc1ccc(CNCc2ccc(Nc3ncc(Br)cn3)c(OC)c2)cc1
O=C(O)c1ccc(C2C3=C(CC4CCC3N4C(=O)NC3CCCC3O)Oc3ccc(F)cc32)cc1
CCCCc1c(C)nc2n(c1=O)CC(C)(C)C2
CC(C)OC(=O)CCCCOc1ccc(CCCCN(C)Cc2ccccc2)cc1
Cc1cccc(CCc2cc(C(=O)NC3CCCCC3)nc3ccc(Br)cc23)c1
CC1(C)CN=C(c2ccc(Cl)cc2)NC1
CCCCNc1c2ccccc2[n+](C)c2ccccc12
COc1ccc(Cc2ccc(C)c(C3OC4OC5(C)CCC6C(C(O)(C(F)(F)F)C(F)(F)F)CCC(C3C)C46OO5)c2)cc1
CCC(=O)N1CCCC(c2cc(-c3ccc(C)cc3)[nH]n2)C1
CN1CCN(Cc2ccc(NC(=O)c3cccnc3)c(-c3cc4cnccc4[nH]3)c2)CC1
CCc1cc(C(=O)N2CCN(c3ccc(Br)cn3)CC2)n(C)n1
CN(CCNC1CCCCC1)c1ccccn1
COc1cc(OC)c(-c2nc(SCC(=O)NCC3CCCO3)n[nH]2)cc1OC
COc1cc(C=NNS(N)(=O)=O)cc(OC)c1OC
CCCc1cc(O)c2c(c1)OC(c1cc(OC)c(O)c(OC)c1)C(C)C2c1ccc2c(c1)OC(C(=O)OCC)C(c1ccc(O)c(OC)c1)O2
CCOC(=O)c1cccc(NC(=S)NC(=O)c2cc(OC)c(OC)c(OC)c2)c1
O=C(NC1C(=O)N(C(CCC(F)(F)F)CCC(F)(F)F)C1C=Cc1ccccc1)N1CCOCC1
O=c1n(Cl)c2c3cc(-c4ccccc4)ccc3ccc2n1CCC1CCCCC1
CC(=O)Nc1ccc(NCCNc2ccc(Cl)cn2)nc1
CCN(CC)C(=O)Nc1ccc(C)cc1
N#CC(Cc1ccc(-c2ccc(C(=O)N3CCCC3)cc2)cc1)NC(=O)C1NC2CCC1C2
CCCCC1CCC(CCC2C(=O)OC3CC4(C)CCCCCCCCCCC4=CC32)CC1
Cc1cc(Cn2cc(C(F)(F)F)ccc2=O)ccc1OC(C(=O)O)c1ccccc1
NCc1ccc(OCc2ccc([N+](=O)[O-])cc2)cc1
COc1ccc(C(C(CO)c2ccc(Cl)cc2)N2CCC(O)CC2)cc1
CC(=O)NCc1ccn(C(=O)N(C)c2ccc(C3CC3)cc2)n1
C=C(Br)C(=O)Nc1cnc(NC(=O)c2ccccc2)cn1
Cc1c(C(=O)N2CCOCC2)c(S(=O)(=O)N(Cc2ccc(Cl)cc2)c2ccccc2)c(C)n1C
CC(=NNC(=O)c1ccc(C)s1)C1=C(O)C(=O)c2ccccc2C1=O
CCCCCC(C)NC(=O)CON=Cc1ccccc1
COC(=O)C1CC2CCC(C1c1cccc(C=CC(=O)O)c1)N2C
COc1ccc2[nH]cc(CCCCCN3CCCC3)c2c1
O=C(Nc1ccc(N=Cc2ccc(Cl)cc2)cc1)Nc1ccc(-c2ncccc2C(F)(F)F)cc1
NC(=O)c1ccc(OCCN2CCN(c3cccc(C(F)(F)F)c3)CC2)cc1
Cc1ccccc1-c1cccc(C(=O)Nc2cnccc2C2CC(F)CC(C(C)C)C2)n1
Clc1ccc(-c2csc(N3CCCCCC3)n2)c(Cl)c1
CC(C)N(CC(O)C(Cc1ccccc1)NC(=O)c1ccc2ccn(S(=O)(=O)c3ccc4ccccc4c3)c2c1)S(=O)(=O)c1ccc2ncsc2c1
CCOc1cc(CC)cc(OC)c1O
Cn1cccc1C(=O)N1CCCC(NCc2cccc(-c3ccccc3)c2)C1
Cc1nc(C(C)(O)NCC(C)(C)Nc2nccc(-c3c(C)n[nH]c3C)n2)n[nH]1
Cc1cc(C(=O)Nc2ccc(Cl)nc2)nc2c(C3CC3)cnn12
Cc1ccc(C(=O)CSc2nnc(Cc3ccc(Cl)cc3)o2)cc1
CCON=C1CC(Oc2ccc(C(=O)O)cc2C#N)N(S(=O)(=O)c2ccc(C(C)(C)C)cc2)C1
Nc1ccc(S(=O)(=O)c2ccccc2)cc1
Fc1nc(N2CCOCC2)c2nc(-c3ccccc3)n(Cc3ccccc3)c2n1
O=S(=O)(c1ccc(F)cc1)N1CCC2(CC1)OOC1(O2)C2CC3CC(C2)CC1C3
CCn1cc(C(=O)C(=O)Nc2ccc(C)cc2C)c2ccccc21
O=C1CC(C(=O)NCc2ccco2)C2(CCN(C3CC4CCc5ccccc5C4C3)CC2)O1
O=C(C=Cc1ccn(-c2ccccc2)n1)Nc1ccccc1F
Clc1ccc(N=C(c2ccccc2)N2CCOCC2)c(Cl)c1
O=C1c2ccccc2CC12N=Nc1c(Cl)cc(Cl)cc12
O=C(COc1ccccc1)N1CCCC1CCC1COCCO1
CCCCOc1ccc(F)c(CC(O)C(C)C)c1
Cc1cnc(CN(C)C(=O)C2CCC(=O)N(Cc3ccccc3Cl)C2)cn1
Cc1cccc2nc(-c3ccc(-c4ccc(CNCCCP(=O)(O)O)cc4)s3)[nH]c12
Cc1ccc(-n2nc(C)c(C=C3SC(=S)N(Cc4ccc5c(c4)OCO5)C3=O)c2C)cc1
COc1ccc2c(=O)c(C(=O)Nc3cccnc3)cn(C)c2n1
NS(=O)(=O)c1ccc(CCNC(=O)c2nc[nH]c2C(=O)Nc2cccc(Cl)c2)cc1
CCCc1nc(CC(C)(C)C(=O)O)c(O)nc1-c1ccc(OCCc2ccc(C(CC)C3CC3)cc2)cc1
CCCCCCC(CCCCC)NC(=O)Cn1c(-c2ccccc2)ccc1-c1ccc(F)cc1F
CCCCC1OC(=O)c2c(OS(=O)(=O)c3ccc(OC)cc3)cccc21
COc1ccc(OC)c(-n2cnnc2-c2ccccc2N2CCN(c3ccc(C(=O)O)cc3)CC2)c1
Cc1oc(-c2ccc(Cl)cc2)nc1CS(=O)(=O)NCc1ccccc1
O=C(NC(Cc1ccccc1)C(=O)Cc1ccccc1)OC(Cc1ccccc1)(c1ccccc1)c1ccccc1
COc1ccc(C(=O)NC2CCCC2)c(OC)c1
Cc1[nH]c2nc(C(C)C)ncc2c1OCc1ccc(Sc2cccc3cnccc23)cc1
Cn1c(CCNC(=O)NC(C(F)(F)F)C(F)(F)F)nc2ccccc21
CC(CCC(=O)O)C1CCC2C3CC=C4CC(OC5OC(CO)C(O)C(O)C5O)CCC4(C)C3CCC12C
Nc1c(S(=O)(=O)c2cc[nH]c2)c(=O)oc2ccccc12
Cc1ccc2[nH]c(=O)c(CN(Cc3ccccc3)S(=O)(=O)c3ccc(CCc4n[nH]c(=O)[nH]4)s3)cc2c1
COn1c(Cc2cccc(C)c2)nnc1SCC(=O)NC1=NCCS1
O=C1NCN(C2CCN(F)CC2)C12CCN(c1ccccc1)CC2
Cc1ccc(S(=O)(=O)NC(C)c2ccccc2)cc1NC(=O)C1CCCCC1
CC(C)(C)c1ccc(Oc2ccc(S(=O)(=O)Nc3ncc(F)s3)cc2C#N)cc1
NCCCCNC(=O)CCCCCCNC(=O)C(N)Cc1ccc(O)cc1
C[N+](C)(C)CCCNc1nc(CCc2cccc3ccccc23)cc(-c2ccccc2)n1
Cc1ccc(C(=O)Nc2cc(C(C)(C)C)[nH]n2)cc1Nc1ncnc2ncnc(N)c12
COc1ccc(NCC(=O)N2CCN(C(=O)CNc3ccc(-c4nnc(C)o4)cc3)C2=O)c(OC)c1
COc1ccc(Cl)c(-c2c[nH]c3ncc(-c4ccc(Cl)cc4)cc23)c1OC
O=C1C2CSC3(C(=O)Nc4ccccc43)N2C(=O)N1CCCCN1CCN(c2ccc(F)cc2)CC1
Cc1cccc2c1C(=O)NCCC2(C)S(=O)(=O)Nc1ccc(Cl)s1
O=C(C=Cc1ccccc1)Nc1cccc(-c2cnc3cc(-c4ccc(Br)cc4)ccn23)c1
CN1CCN(C(=O)c2ccc(Cc3nc(N)nc4c3c(CN3CCCC3)cn4N)cc2)CC1
CSc1ccc2c(c1)C(NC(=O)c1ccc(Nc3ccnc4cc(Cl)ccc34)cc1)CCN2C(=O)C(C)N
C=CCC(CC(C)C12CCC3C4(C)CCC(C)C(OC)C4=CCC3(O)C1CCC2C)C(=O)O
Cc1nc2ccc(O)cc2nc1C(=O)OOP(=O)(OCCC1CN2C(=O)NCC2C(C)O1)OC(C)C
CCOC(=O)c1ccc(ON2CCC(C(=O)c3ccc(C)cc3C)CC2)cc1O
Cc1cccc(Oc2ccccc2NCc2ccc(Oc3ccccc3)cc2)c1
Nc1nc(-c2ccccc2)c2c(C(=O)NC3CC3c3ccccc3)c[nH]c2n1
CCC(CCS(=O)(=O)N(O)CC(C)C(Cc1ccccc1)C(C)C)C(=O)NNC(=O)C1CCCN1
CCCCCCCSCCCCC1C(CCCC(O)CCCCCC(=O)O)C1C(=O)O
Oc1cc(-c2cc3nccc(N4CCN(CCCN5CCCC5)CC4)c3s2)ccc1Cl
COc1cc(C)c(COP(=O)(O)O)c(-n2ncc3c(=O)nc(C)[nH]c32)c1
O=C(Nc1ccc(C2(F)N=N2)cc1)c1ccc(-c2nc3ccccc3n2Cc2cccc(C(F)(F)F)c2C(F)(F)F)cc1
O=C(O)CNC(=O)c1cc(C(=O)O)cc(-c2c3ccc(=O)cc-3oc3cc(O)ccc23)c1
CS(=O)(=O)Nc1ccc(-c2nc(N3CCOCC3)c3cnn(C4CCNCC4)c3n2)cc1
COc1ccc(OCC(=O)NNC(=O)Cc2csc(NC(=O)c3ccc(OC)c(C)c3)n2)cc1
CCOC(=O)OC(=O)N=c1c(C)cc2ccccc2n1C
COc1cccc(C2CC(=O)NC(=O)C2)c1OC
c1cn2c(n1)COC(c1ncc(C3CC3)s1)C2
CC12CCCCC1CN(c1cccc(C(F)(F)F)c1)CC2
CCCCN(CCCC)c1c(C)n(COC(C)=O)c2c(C)cc(C(=O)NC(C)=O)cc12
CC(=O)Oc1cccc(OC(=O)C2(C)C=C(C)c3cc4c(cc3N2)C(=O)c2ccccc2-4)c1
CCC(O)c1csc(Nc2cc(-c3cnc(C)s3)cc(N(C)C3CCOCC3)n2)n1
CCCc1nc(N(C)C)c2c(-c3ccc(OC(F)F)cc3)csc2n1
Cc1ccc2c(c1O)C=CC(C)(C(=O)C=Cc1ccc([N+](=O)[O-])cc1[N+](=O)[O-])O2
CCC1(O)C(=O)OCc2c1cc1n(c2=O)Cc2c-1nc1ccccc1c2C=NOC
O=C(O)CCSn1c(COc2ccccc2)nnc1SCc1ccncc1
CC(C)CC(NC(=O)OCc1ccccc1)C(=O)NN=Cc1ccncc1
COc1ccc(OC)c(N2CC(C(=O)NCC(c3ccco3)N3CCOCC3)CC2=O)c1
COc1ccc(S(=O)(=O)NCc2ccc(NC(C)=O)cc2)cc1
COc1ccc(OC)c(CNC(=O)c2cnc3sc(N4CCCCCC4)nn3c2=O)c1
CC(C)c1cccc(C(C)C)c1-n1nnnc1C(C)N1CCC2(CC1)C(=O)NCN2c1ccccc1
COCCOc1cc2c(cc1OC1CCNCC1)-c1nc(C(C)(C)C)nn1CC2
CCC(C)C=C1CC2C(C(CO)=CCC1O)C2(C)C
CCCCNC(=S)NNC(=O)Cc1csc2ccc(OC(C)C)cc12
COCC(=O)NCc1ccc(C)c(C(=O)N2CCN(c3ccc(F)cc3)CC2)c1
O=C(Nc1c(F)c(F)c(F)c(F)c1F)c1cc(-n2c(=O)c3c(n(Cc4cccc5ccccc45)c2=O)CCCC3)ccc1Cl
CC(O)CNCc1ccc(Cl)cc1
CCCCc1ccc(N(C)C)cc1OCC(C)C
Cc1ccccc1CNc1cc(-c2ccccc2O)ncn1
COc1ccc(Oc2n[nH]cc2-c2ccc(C)cc2)cc1
CC1CCCN(C(=O)NC(C)(C)NC(=O)Nc2cc(F)c(Cl)c(Cl)c2)C1
O=C(c1ccco1)N1CC(O)C(n2cc(-c3ccccc3)nn2)CC1c1ccc(Cl)cc1
Clc1ccnc2cc(N3CCNCC3)ccc12
CCOC(=O)C1=C(F)N(Cc2ccccc2)C(=O)NC1c1ccc(C(F)(F)F)c(C)c1
O=C(c1c(O)oc2cc(-c3ccccc3)cc(O)c12)N1CCCC1
O=C1C(=O)N(Cc2ccc(-c3ccc(S(=O)(=O)N4CCSCC4)cc3)s2)C(c2cccnc2C(=O)C(F)(F)F)C1F
CC(C)CC(=O)NC(C(N)=O)C(C)C
CN(CC(=O)Oc1ccc(C=O)cc1)c1ccccc1
CCCN1CCC2(CC1)CC1C(OC(=O)C1C(=O)CCCOC)O2
COC1CCc2c(C(=O)CN3CCN(c4ccc(Cl)cc4)CC3)csc2C1
Cc1ccc(C(=O)Nc2ccc(-n3nnc(C)c3C)cc2)c(N)n1
COC1CC(n2cnc3c(OC=Cc4ccccc4)nc(N)nc32)C(CO)O1
Cc1cc(=O)n(CC(N)=O)c(O)n1
COc1ccccc1C(=O)Nc1c[nH]c2ccccc2c1=O
COc1cccc(CNC(=O)c2ccc3c(c2)C(=O)N(CCc2ccc(Cl)cc2)C3=O)c1
CCOc1ccc(N=C2C(=O)N(c3ccccc3)C(=O)N2Cc2cccnc2)cc1
COc1ccccc1N1CCN(CCCCNC(=O)c2cc(-c3ccc(Cl)cc3Cl)n[nH]2)CC1
NS(=O)(=O)c1ccc(CCNC(=O)CSc2ccc(-n3cnnn3)cc2)cc1
O=C(Nc1cccc(C(F)(F)F)c1)Nc1ccn(CC2CCOCC2)n1
CCN1CCN(Cc2oc3ccccc3c2NC(=O)c2ccccc2F)CC1
CCCCCc1ccc(C)n1NS(=O)(=O)c1ccc(CN)cc1
CN(C)CCCn1nc(C(=O)N2CCC(c3ccc4c(c3)oc(=O)n4CCc3ccccc3)CC2)c2cc(Cl)ccc21
CCN(CC#CI)CCCOc1ccc(-n2ccnc2)cc1
N#Cc1[nH]c(=O)c2sc3c(c2c1-c1ccccc1)CCCC3
COC(=O)N=C1SC2CS(=O)(=O)CC2N1Cc1ccccc1
CCNc1nnc(NS(=O)(=O)Cc2ccccc2N)c2c1ncn2C
CCOC(=O)C(=Cc1ccccc1)NC(=O)c1cccs1
Cc1cc(C(=O)Nc2ccc(Br)cc2)c2ccccc2n1
CCC(C)C(N)CC1CC(c2cc(CCOC)ccc2F)=NN1F
Cn1cnc2c(NCc3ccccc3)nc(NCc3ccccc3F)nc21
CC1OC(OC2CCC3(CC2)CCC2C(CCC4CC(OC5OCCCC5C#N)CCC42)C3)C(OC2CC(Cl)CO2)C(O)C1C
NC(=O)c1ccc2c(=O)c3c(n(Cc4cccc(F)c4F)c2c1)-c1ccccc1C(=O)C3=O
COc1ccccc1NC(=O)c1ccc(S(=O)(=O)N2CCN(C(=O)NC3CCCCC3)CC2)cc1
Cc1cc(O)c2c(c1O)C(=O)C1=C(C2=O)C2(C)OC23C#CC(C)CC13C
COC(=O)c1ccccc1NC(=O)C1=NN(Cc2cccc(F)c2)C(=O)C2CC=CCC12
FC(F)(F)c1ccc2c(c1)[nH]c1cccnc12
Cc1nc(N)ncc1CC(CP(=O)(O)O)C1CCCCC1
O=C(Nc1nnc(-c2ccc(-c3ccccc3)cc2)s1)Nc1ccccc1Cl
CCCCC(CC)S(=O)(=O)Nc1ccc2c(c1)C(=O)N(Cc1ccccc1)CC(C)c1nnnn1-2
CC(C)(C)C(=O)CN1CCN(c2nc3ccccc3s2)CC1
COc1ccc(C=C2CCCCC2=O)cc1O
O=S(=O)(NCC1CCN(Cc2ccc3c(c2)OCO3)CC1)c1ccc(F)cc1
CCOC(=O)C1(OC(=O)c2cccnc2)c2ccccc2N(OCC(=O)O)c2ccc(Cl)cc2C1C
COc1ccc(OP(=O)(Oc2ccc(OC)cc2)C(=O)O)cc1
CCOC(C)C(=O)N(C(=O)c1ccc(C(F)(F)F)cc1)C1c2ccccc2-c2ccccc21
O=C1N(CCCN2CCN(c3nsc4ccccc34)CC2)CSC12CCCCC2
Cc1cc(N)cc2c1CC(c1ccc(OCCCCn3c4ccccc4c4cc(N)ccc43)cc1)O2
O=C(NN=Cc1cc2c(cc1Br)OCO2)c1cccs1
COc1cccc(N(c2cccc(N(Cc3ccc4c(c3)NC(=O)CO4)C(C)=O)c2)S(C)(=O)=O)c1
Cc1cc(C)c2nc(NN=Cc3ccc(OCC(=O)O)cc3)cc(C)c2c1
Cc1nc(Cc2ccccc2)c(CSc2nnc(Cc3ccccc3)n2C)s1
O=C(COC(=O)c1ccccc1O)Nc1ccccc1[N+](=O)[O-]
Cc1ccc(OP(=O)(Cc2ccccc2)Oc2ccccc2C)cc1C
CCCCN1CCCC(Cc2ccccc2)C1
Cc1ccc(C(NC(=O)c2ccc3c(c2)c(Cl)c(C)n3Cc2ccc(-c3ccccc3-c3nnn[nH]3)cc2)C(=O)O)cc1
O=C(Nc1cnc(=O)[nH]c1O)c1ccccc1
CCCCC=CC1C(C(=O)c2ccc(OC)cc2)=C(O)C(=O)N1c1nonc1N
CC(C)c1ccc(NC(=O)CCc2nnc(SNC(=O)C3CCCCC3)o2)cc1
O=C1Nc2ccc([N+](=O)[O-])cc2C1(O)N1CCCCC1
Cc1cccc(NC(=O)c2ccc(S(=O)(=O)N3CCN(C)CC3)cc2)c1
CC(=O)NNC(=S)N(Cc1ccco1)c1ccccc1
CCCC=NNC(=O)COc1ccccc1-c1ccccc1C
Cc1cc(C=C2NC(=O)NC2=O)c(C)n1-c1ccccc1
O=C(Nc1ccc(Oc2ccccc2)c(C(F)(F)F)c1)Nc1cccs1
COc1ccc(NC(=O)N2C3CCCC2c2c3nc(N3CCOCC3)nc2C(F)(F)F)cc1
CCCCCCc1ccccc1C(=O)Nc1ccc(-c2cn(C(=O)NC(CCCNC(=N)N)C(=O)O)c(C)n2)cc1
Cc1ccccc1NC(=O)CCC(=O)NNC(=O)C(Cl)OC(=O)CCOc1ccccc1C
CCc1ccc(-c2cc(C)oc2C(=O)Nc2nc(C)cs2)cc1
CON=C(C)C(=O)Nc1ccccc1CS(=O)(=O)c1ccccc1
CC(=O)OC1=CC(O)C2C(=O)c3c(O)cccc3C(=O)C2(O)C1
Cn1c(=O)c(C(=O)NC2CC(=O)OC2O)c(O)c2ccccc21
CC(=O)OC1CCC2(C)C(CCC3C4=C(n5cncn5)C4(C)CCC32)C1
CCc1cccc2c1cc1c(=O)n(CNC(=O)c3ccc(N(C)C)cc3)nc(F)n12
CCCc1c(COCOC2CCCCC2)n2ncnc2n(Cc2ccc(-c3ccccc3-c3noc(=O)[nH]3)cc2)c1=O
COc1ccc(NC(=O)C(=O)NCCc2csc(-c3ccc(C)cc3)n2)cc1OC
O=[N+]([O-])c1ccc2sc(C3CCNCC3)cc2c1
COc1cccc(SCC(=O)NC2OC(O)C(COC(=O)C(C)(C)C)C(O)C2C(=O)O)c1
Cc1cn(-c2cc3cccc(OS(=O)(=O)N4CCc5ccc(-c6ccccc6CN(C)C)cc5C4)c3o2)cn1
CC(=O)OCCCSC1=NC(C)=C(C(C)=O)C(c2ccsc2)N1c1ccc(F)cc1
Cc1ccc2c(c1)S(=O)(=O)N=C2N1CCC(N(Cc2ccc(C(=O)Nc3nnnn3F)cc2)C(=O)c2ccccc2)CC1
Fc1ccc(-c2nc(CSc3cncnc3)cs2)cc1
Cc1ccccc1C(=O)NNC(=O)c1ccc2c(C)n(Cc3ccccc3)c(C)c2c1
O=C(NCC1CCN(Cc2ccc(Cl)cc2)CC1)c1cc(-c2ccccc2)on1
Cc1csc(-c2ccc(N3C(=N)C(C#N)C(c4ccc(C)o4)C4=C3CCCC4=O)cc2)n1
CC(=O)N1c2ccccc2C(C)(c2ccc(Cl)cc2)CC1(C)C
CCc1nc2ccccc2c(=O)n1CC(=O)Nc1ccc(Oc2ccc(C)cc2)cc1
O=C(c1c(CCc2ccccc2)nc2ccccn12)N1CCCCC1
CC(C)=CCCC(C)=CCOC(=O)Cc1c(Cl)cccc1Cl
CCC[N+]1(C)CCSc2ccccc21
COc1ccc(NC(=O)CN(C)Cc2c(C)noc2C)cc1OC
N#Cc1ccc(C(=O)Nc2cccc(-c3cc(Cl)cc(Cl)c3)n2)c(Cl)c1
CNS(=O)(=O)c1ccc(C(C(=O)NC2CCCC2)c2ccc3c(c2)OCO3)cc1OC
CCOc1cc(CC(=O)O)cc(OCC(=O)Nc2ccccc2OC)c1OCC
Clc1ccc(-c2nc(CCN3CCN(c4ccccc4)CC3)cs2)s1
CC1=C2CC(=O)C3(C)C(O)CC4OCC4C3C3OC(=O)CC(C)CCC=CCCC(=O)NC(C)C(O)C(=O)OC1CC3(O)C2(C)C
C=C(OC1CCOC(OC(C(N)=O)C(C)C)C1OC(C)=O)C(=O)OC
N=C(N)NC(=O)c1ccc2oc(C(F)(F)F)cc(=O)c2c1
CCN1CCC(C(=O)NCc2ccc3c(c2Cl)C(=O)c2ccccc2C3=O)CC1
CC(=O)OC12CCC3C4(C)OCC(C)(C)C4C(C)C4(C)OC34C1=CC=C2c1ccsc1
Cc1cnc2cc(CNC3CCc4n[nH]cc4C3C(F)(F)F)ccc2c1
CCON=C1c2ccccc2OCC1Cl
Cc1ccc2c(c1)C(=O)C(C(=O)N1CCN3CCC1CC3)C(C)O2
O=C(Nc1ccc(Cl)cn1)c1ccc2cccnc2c1O
O=C(O)c1cccc(-c2cnc3c(c2)Cc2c(-c4ccccc4)n[nH]c2-3)c1
Fc1ccc2c(NCCCNc3ccnc4cc(-c5ccc(Cl)cc5)ccc34)ccnc2c1
CCC(C)NC(=O)c1c(C)nc(C)c(C(=O)NCC(=O)O)c1C
COc1nc(Cl)nc(NCCc2cccc(C#N)c2)n1
FC(F)(F)c1ccc(-c2nc(CN3CCCC3Cn3cncn3)co2)cc1
O=C(NCCCCCNc1c2c(nc3ccccc13)CCCC2)c1cccc2ncccc12
CCN(C(=O)CNC1CCCCC1)C(=O)Cc1cccc(F)c1
COc1ccc(C2c3ccc4c(c3OC3COC(=O)C32)COC(=O)C2(C=CC(=O)C=C2)O4)cc1
CCOc1ccc(C2C(C)C(C#N)N2C(=O)C(C)(C)CO)cc1
CSCCC(CN(O)C=O)C(=O)NC(C(=O)Nc1ccc(N2CCc3cc(OC(C)C)ccc32)cc1)C(C)O
CCOS(=O)(=O)c1c(C)[nH]c(C)c1C(=O)N1CCC(C(=O)NCC2CCCO2)CC1
COCCOC(=O)C(C)(C)Oc1ccc2ccc(=O)oc2c1
O=C(NC(CCNCCc1cccs1)Cn1ccnc1)c1ccc(-c2ccc(F)cc2F)cc1
COc1ccc(S(=O)(=O)Nc2sc(-c3ccncc3)cc2-c2ccccc2)cc1
Cc1ccc(CNCC(=O)Sc2cccc[n+]2[O-])cc1
Clc1ccc(N2CCN(C(c3ccccc3)c3ccncc3)CC2)nc1
CCOc1ccccc1N1CCN(C(=S)NC(=O)c2ccccc2)CC1
CN(CC(=O)n1nc2ccccc2n1)S(C)(=O)=O
c1ccc2c(C3CCNCC3)n[nH]c2c1
Cc1ccc(Sc2nc(-c3ccccc3)cc(C(F)(F)F)c2C#N)c(N)c1
COC(c1nc(-c2ccc3c(c2)OCO3)cs1)c1ccccc1NC(N)=O
Cc1c2c(c(O)c3c1C(O)CC(O)(C(=O)CO)C3)C(=O)c1cccc(C3OC(C)C(O)C(O)C3O)c1C2=O
CC(C(CC1CCC1)CC1C=CC(=O)O1)N(O)C=O
CC(C)c1ccc2c(c1)CCC1C(C)(C(=O)Nc3cc([N+](=O)[O-])ccc3Cl)CCCC21C
Nc1nc(=O)c2ncn(CCCl)c2[nH]1
Cn1c(NC(=O)c2cnc3c(c2)cc(CN2CCCC(C(F)(F)F)C2)n3C)cc2ccccc21
Cc1c(-c2ccc(N(C)C)cc2)oc2ccc(S(C)(=O)=O)cc2c1=O
CN1CCC(Oc2ccc(OCc3ccccc3)cc2)C1Cc1ccc(F)cc1
COc1cc(C(F)(F)F)n(Cc2cccc(C#Cc3ccc(C)nc3)c2)n1
CNC(=O)C1CCCN(C(=O)CCNC2CN(C(C)C)C2)C1
O=C(c1ccccc1)N1CC(CN2CCC(O)(c3ccccc3)CC2)C(CO)(c2ccccc2)C1
COCCCn1cc(CN2CCCOC(CN(C)C)C2)cn1
COc1cc(-c2nnc(-c3nn(Cc4ccccc4N)c4cccc(OCC(F)F)c34)s2)ccc1F
Cc1cccc(NC(=S)c2ccc([N+](=O)[O-])cc2)n1
O=C(Nc1ccc(F)c(C#Cc2cnc3[nH]ccc3c2)c1)c1cccn(Cc2c(Cl)cccc2Cl)c1=O
O=C(NCc1ccc(O)c(C(F)(F)F)c1)c1cccc(O)c1
Cc1cc(N2C(=O)c3cccc4c3C(SC=C4)C2=O)ccc1O
S=c1[nH]c2cccnc2n1CCN1CCOCC1
CNc1ncnc2c1ncn2C1CC2OP(=O)(O)OP(=O)(O)OP(=O)(O)OP(=O)(O)OCC2O1
CCOC(=O)c1c(C)c(C)c(NC(=S)NCCCCCCCCC(=O)NO)n1-c1ccccc1
CC(=O)Nc1ccc(NC(=O)c2cc(S(=O)(=O)N3CCCCC3)ccc2N2CCOCC2)cc1
CC(=O)NC=CC(=O)N(C)CC(Cc1ccccc1)C(COC=O)C(=O)NCC(C)C
COCCC1CN(Oc2ccc(Cl)c(C)c2)CC1O
FNc1nc(NCc2ccc(Cl)cc2)nc2c1[nH]c(=S)n2Cc1ccccc1
Oc1cccc(-c2n[nH]c(=S)n2-c2ccc(Cl)cc2)c1
N#Cc1ccccc1OP(=O)(c1ccccc1)c1ccccc1
OCC1C(O)C(O)C(O)CN1Nc1ccc(CCCC2CCCCC2)cc1
CCOC(=O)N1CCN(c2c(CSc3nc(-c4ccc([N+](=O)[O-])cc4)c[nH]3)nc3c(C)cccn23)CC1
COc1ccccc1N(C(C)=O)C(C(=O)NC1CCCCC1)c1ccc(O)cc1
Cc1cccc(-n2nc(-c3ccccc3)c(C3CCN(C(=O)OC(C)(C)C)CC3)n2)c1
Cn1cnc2cc(-c3ccc(N4CCC(CO)C4)nc3)nc(NCCNCc3ccccc3)c2c1=O
O=C1Nc2ccc(Br)cc2C1c1cn(CCN2CCOCC2)c2ccc(Br)cc12
CCC(=O)c1nc2c(C(C)=O)cc(C(N(c3ccc(C)cc3)C(C(=O)NC)C(C)C)[N+](=O)[O-])cc2n1C
O=C(NCc1ccc(-c2nnc3n2-c2cccnc2Nc2ccccc2-3)cc1)C1CCC1
Nc1c(-c2ccncc2)[nH]c(Cl)nc1=O
CC(O)C1(C)CCC(C(C)(C)O)O1
C=C(C)C(=O)OCC1CCCOC1OC1CCC2C(CCC3(CO)C2CC=C2C4CC(C)(C)CCC4CCC23OC(=O)C=C(C)O)C1(C)C
O=C(c1ccc(SCc2c[nH]cn2)cc1)N1N=C(c2ccccc2)CC1c1cccc(Cl)c1
COc1cc(C=CC(=O)OCCCCN(CCOC(=O)Cc2ccc(F)cc2)CCC(c2ccc(F)cc2)c2ccc(F)cc2)cc(OC)c1O
COc1ccc2[nH]c(=O)c3c(c2c1)c1cc(C)c(OC)cc1c(=O)n3C(=O)NC(c1ccccc1)c1ccccc1
COc1cc([N+](=O)[O-])ccc1Nc1c2c(nc3ccccc13)CCCC2
CC(C)C(C(=O)NCCc1c[nH]c2ccccc12)c1cccc(C[N+](=O)[O-])c1
COCCNc1cc(C)c(-c2nc3c(C(=O)N(C)CCO)cccc3o2)cc1N
Nc1ncnc(NCCC(=O)O)n1
COc1c(C(=O)Nc2ccc(C)nc2C(=O)O)[nH]c(Cl)c1C
CC(Nc1ccc2c(c1)CNC(=O)N2C)=C1C(=O)Nc2ccc(F)cc21
CCCC(CCC)CC(=O)C(CCC)NC(=O)C(CO)NC(CCCNC(CC(C)C)C(=O)NC(=O)C1(N)CCCC1)C(=O)NC(=N)N
COc1cc(CCOC(C)C)c(N2CCN(S(C)(=O)=O)CC2)cc1OC
CC(=O)Nc1scc2c1CC(C)CC2
COc1cccc(C#CCN2CCC(C(O)(c3ccccc3)c3ccccc3)CC2)c1
Fc1ccccc1-c1cc(N2CCNCC2)nc2ccccc12
CCCCN(CCCC)c1cc(S(=O)(=O)N(CCC(C)C)CCC(C)C)ccc1C(=O)Nc1ccc(C)cc1[N+](=O)[O-]
COc1ccc(C(O)CNC(N)(O)Cc2ccc(C)cc2)c2c1NC(=O)CO2
CC1CCCN(C(=O)C(=O)N2CCc3cc(C4CC4)ccc32)C1
Fc1ccc(OCC2CSC3=Nc4ccccc4CN32)cc1
O=C(Nc1ccccn1)c1ccccc1Cl
CC(=O)Nc1nc2c(s1)-c1nc(Nc3ccc(C(F)(F)F)cc3Cl)sc1CCC2
CC1NC(=O)CNC(=O)C(c2ccccc2)N(C)C(=O)C(C)NC(=O)CN(O)C(=O)CNC(=O)CCSSCCNC1=O
COC(=O)C1CC2CCC(C1NC(=O)NC(=O)c1ccccc1)N2C
Cc1cc(S(=O)(=O)c2ccc(NC(=O)c3ccc(N(C)C)cc3)cc2)on1
Cc1c(CC2=CCCCC2)nn(C)c1C(=O)NC(C)(C)C
CCCCNC(=O)c1ccc2c3c1OC1C4(OC)CCC5(CC4C(C)NC(=O)CCN(C)C)C(C2)N(C)CCC315
CCOC(=O)Nc1cc2c(nc(N)c3cc(-c4ccccc4)sc32)c2cnccc12
Cc1c(Cl)cnc2c1c(=O)[nH]n2C(=O)NCCCN1CCc2ccccc2C1
CCOc1c[nH]c2ccc(CCN(C)C(=O)c3nc4ccc(N(C)C)cc4n3CCN(C)C)cc12
CCCOC(=O)N1CCC2(CC1)C(=O)N(C(C)C)c1ccccc12
COC(=O)COn1c(SCC(=O)Nc2c(C)cccc2C)nc2ccccc2c1=O
COc1c(O)ccc2ccc(O)cc12
COc1cc(CNc2ccc(C)cc2)ccc1OCc1c(C)noc1C
CC1(C)Oc2ccc(C#N)cc2-c2nc(-c3cccc(OC(=O)CN4CCN5CCCCC5C4)c3)[nH]c21
Cc1ccc(S(=O)(=O)N2CCc3ccccc3C2)cc1
CCCCc1cc(CN(CCCCCCCCNc2ccnc3cc(OC)ccc23)OC)cc(OC)c1OC
C=CCCCOc1cc(C2CCCC(=O)N2CCC)c(Cl)cc1Cl
O=C(COC(=O)c1ccco1)c1ccc(N2CCCC2=O)cc1
c1ccc(-c2ccc3c(c2)OCC2=NCCCN23)cc1
C=C(C)C1CCC2(C(=O)OCC(=N)c3ccccc3)CCC3(C)C(CCC4C5(C)CCC(O)C(C)(CO)C5CCC43C)C12
CCNc1nc(N)nc2nc(-c3cccc(OC)c3)ccc12
CN(O)C(=O)c1cc(Cl)c(S(=O)(=O)N2CCC(Cl)CC2)c(Br)c1
COc1ccc(C(O)(CCCCN(C)C)C2CCNCC2)c(-c2ccccc2)c1OC
O=C(NNC(=O)C1CC(c2cccc(Cl)c2)=NO1)c1cccc([N+](=O)[O-])c1
COc1ccccc1Nc1ccc(Cl)c(C(=O)Nc2cccnc2)c1
O=c1c2cccc(F)c2nc(O)n1O
CCN(CC)C1(C)Oc2ccc(NC(=O)c3cccs3)cc2C(NS(=O)(=O)c2cc(Cl)ccc2O)C1C
CCCCCc1cc(=O)oc2c(C)c(OCC(=O)Nc3ccc(Cl)cc3)ccc12
CC(C(=O)NO)c1ccc(COc2ccc(OCC(F)(F)F)cc2)cc1OC(F)(F)F
CCOCCOC(=O)C(C#N)=NNc1ccc([N+](=O)[O-])cc1[N+](=O)[O-]
OC(COc1ccc(C=Cc2ccc(Cl)cc2)cc1)CN1CCOCC1
O=C(c1ccc([N+](=O)[O-])cc1)N1CCC(n2cc(-c3cc(F)cc(F)c3)nn2)CC1
CC1=CCCC2(C)OC2CC2=CC(=O)C(CN3CCN(c4ncccc4C#N)CC3)=C(C1)C2=O
Cc1cc(NC(=O)c2ccncc2)no1
O=C(NCC1CCCO1)c1ccc(NC(=O)N2Cc3ccccc3CC2C(=O)OCc2ccccc2)cc1
Cc1ccc(NC(=O)Nc2nnc(CC(=O)Nc3ccc(-c4ccccc4)cc3)s2)cc1Cl
O=C(NCC(F)(F)F)Nc1cccnc1N1CCN(C(=O)c2cc(C(F)(F)F)ccc2Cl)CC1
Cc1ccc(COc2ccc(C(=O)NC3CCN(Cc4ccc(Cc5ccccc5C)cc4)C3)cc2)cc1Cl
C=CCOc1cccc(C(=O)Nc2ccc(-c3nc4ccccc4[nH]3)cc2Cl)c1
O=C1C(Cl)=C(Cl)C(=O)N1C1C(O)C(O)C1CO
COc1ccc(C2=NOC(CNC(=O)c3ccc(C)o3)C2)cc1
CCc1ccc(-n2c(=O)c3sc4c(C(C)C)c(O)c(C(C)C)cc4c3n(CC(=O)c3ccc(OC)c(OC)c3)c2=O)cc1
CCN(CC)C(=O)C1(CCN2CCN(c3cccc(Cl)c3C)CC2)CCc2ccccc2C1
FC(F)(F)c1ccccc1-n1nnc(-c2ccccn2)n1
CC(NC(=O)c1ccc(C#N)cc1)c1ccccc1
CCN(CC(=O)Nc1c(F)cccc1F)Cc1ccc(F)cc1
CCC(=O)Oc1ccccc1NC(=O)CSc1ncccn1
CSCCc1ccc(C(=O)N2CCN(C3CCC3)CC2)o1
CC(=O)N1CC(C)(C(=O)NC(C)c2nc(-n3nc(C)cc3C)nn2C)C1
COc1cc(OC)c(C(=O)NCC2COc3ccccc3O2)c(OC)c1
N=C1N2c3ccccc3C3CC(Nc4ccccc4Cl)N(C32)C12CCCCC2
CCn1nc(C)c(N2CCCN(C(=O)c3cnn(-c4ccc(OC)cc4)c3)CC2)cc1=O
CC(C)(C)C1CCC(CN(Cc2cccc(Br)c2)C(=O)Nc2ccc(F)c(Cl)c2)CC1
Cc1ccc(N2CC(Nc3cccnn3)C(C3CC3)C2)cn1
CN(CC1CCOCC1)C1Cc2ccccc2C1(O)c1ccccc1
CN(C)S(=O)(=O)c1ccc(Br)cc1C=NNC(=O)c1ccc(Br)cc1
Cc1ccc(NC(=O)C(C)(C)c2ccccc2)cc1N1CCN(c2ncc3ncnc(NN4CCC(C)CC4)c3n2)CC1
CC(C)(C)c1nnc(NC(=O)c2ccc(Br)o2)s1
C=C(C)OC(=O)c1cccc(-c2cc(=O)c3c(O)c(O)c(O)c(O)c3o2)c1
Cc1ccc(OCC(=N)N)c(O)c1
Cc1nn(CC(=O)N2CCN(C(=S)Nc3ccc(CC(=O)NC(Cc4ccccc4)C(=O)O)cc3)CC2)ccc1=O
CNC(=O)C(C)c1ccc(OC2CN(c3ccnc(OCC4CC4)c3)C2)cc1
Cc1sc2ccccc2[n+]1CC(=O)c1ccccc1
COc1cc(CCCN2CCCCC2)c2c(c1)oc1[nH]c(=O)cc(C)c12
Cc1ccc2cccc(NC(=O)c3ccc(N(C)C)cc3)c2n1
COc1ccc(CC2CN(CCCO)CCC2C(O)(c2ccc(OC)cc2)c2ccc(OC)cc2)cc1
N#CC(=CC(=C1Nc2ccccc2S1)n1ccccc1=O)c1nc2ccccc2[nH]1
CCN(CC)c1ccc(-c2nc(=O)c3ccccc3[nH]2)cc1
O=C(N1CCC(Oc2cc3cc[nH]c3cc2Cl)CC1)N1CCC(N2CCCCCC2)CC1
Cn1cc(-c2c(N3CC(N)C3)c(C(F)(F)F)nn2-c2ccccc2)cn1
CCCC(=O)N1CCN(c2ccc(CNS(=O)(=O)c3ccccc3F)cc2)CC1
Cc1cccc(-c2c(-c3ccccn3)n(C)c3cc(-c4nc(C(C)(C)C)nn4C)ccc23)n1
Cc1nn(C)c(C)c1NC(=O)CNCc1cn2cccc(F)c2n1
O=C(O)C1c2ccc(-c3ccc(OC4OC(CO)C(O)C(O)C4O)cc3)cc2C(c2ccc(OC3OC(CO)C(O)C(O)C3O)cc2)C1C(=O)O
COc1cc(Cn2nnc3c(N)nc(C#N)nc32)c(OC)c(OC)c1
COSc1nc2cc(C(=O)Cc3ccc(Cl)c(Cl)c3)ccc2n1CCCN1CCC(C)CC1
O=C(C=Cc1ccccc1)NNC(=O)C(CCS)NC(=O)C=Cc1ccccc1
CC(CCCCO)Nc1nc(=O)c2nc[nH]c2[nH]1
CCOc1ccc(CCNc2c(Cl)ccc3nc(N)n(Cl)c(=O)c23)cc1Cl
O=C(Nc1nn[nH]n1)c1ccc(F)cc1
CC1([N+](=O)[O-])COC(C=Cc2ccc(Cl)cc2Cl)O1
CC(C)(C)c1ccc(NC(=O)c2ccc(Nc3nc4ccccc4n4cnnc34)cc2)cc1
CCOC(=O)CCCn1nc(C)c(C=O)c1O
CNc1cccc(CN2CCOCC2c2ccoc2)n1
CCCCCCCCCCC=CCCCCCCCCCCCCCCCCCCCCCCCCCC(=O)C(=O)C1CC(N)C(CO)O1
Nc1sc(-c2ccncc2)c(-c2ccc(F)cc2)c1C(=O)c1ccccc1
Cc1ccc(S(=O)(=O)N2CCOCC2)c(NC(=O)COC(=O)c2ccc(N3CCCC3=O)cc2)c1
Cc1ccc(C(=O)NC2CCCCC2)cc1Nc1ncnn2cc(C(=O)c3ccccc3)c(C)c12
Cn1c(COC(=O)c2ccccc2)c(N)c2c1C(=O)C=C(O)C2=O
O=C1C=CCC(O)OC(=O)c2c(O)cc(O)cc2CCC1
COCCOc1cccc(C2NC(Cc3c[nH]c4ccccc34)(C(=O)OC)C3C(=O)N(C)C(=O)C23)c1
O=C(C[n+]1ccn(-c2ccccc2)c1)c1ccccc1
O=c1c(-c2nnc(-c3cccc(Cl)c3)o2)[n+]([O-])c2ccccc2n1O
COC(=O)Nc1ccc(S(=O)(=O)NCc2ccccc2)cc1OC
CCC(NC(=O)c1ccc(S(=O)(=O)Nc2cccs2)cc1)C1COc2ccccc2O1
COc1cccc(N2CCN(Cc3nc(=O)c4ccccc4[nH]3)CC2)c1
O=C(c1cn(S(=O)(=O)c2ccccc2F)c(=O)c2ccccc12)N1CCCCC1
O=C(CC1CCCN1Cc1ccsc1)Nc1ccccc1
O=C(CCCCCC(=O)Nc1nc(-c2ccccc2)cs1)NO
COC(=O)C1C(C(=O)OC)C(C(=O)C=Cc2ccc(Br)cc2)S(=O)(=O)C1C
CCCCc1nnc(SCC(=O)Nc2ccccc2OCc2ccc(Cl)cn2)n1C1=COCCO1
CN(C)CCCN1CCCCCCCOCCOCC1
CC(=O)Nc1cccc(Nc2nc(-c3ccc(N(C)C)cc3)cn3ccnc23)c1
CN(C)C1CCN(c2ccc(-c3cccc(NC(=O)c4nc(C5CC5)ccc4Nc4cncnc4)c3)cc2)C1
CC1=C2C(C)(C)CCCC2(C)c2ccc3oc(=O)cc(O)c3c2C1=O
CC(CNC(C#N)c1ccccc1)c1c(C(=O)CCO)c2ccc(N(C)CCO)cc2n1Cc1ccccc1
COc1cc(OC)c2c(=O)c(C(=O)c3cc(OC)c(OC)c(OC)c3)coc2c1
Cc1ccccc1-c1ccnc2ccc(NC3CC3)cc12
CC(C)(C)c1ccc2nc(C(=O)Nc3ccc(C(C(=O)O)S(=O)(=O)NCc4ccccc4)cc3)sc2c1
CC(=O)CCC=CCC(=O)CC(C)C1CC2CC3(O)C4CC=C5CC(O)CC(O)C5(C)C4CC(O)C3(C)C2(C)O1
CCCCC(=O)N1CCN(C(=O)c2cn3ccc(C(=O)OCC)cc3n2)CC1
CC(=O)N1CC(NC(=O)CCN2CCCC2)CC(OC2CCCC2)C1Cc1ccccc1
CCC(=O)c1cc(-c2ccccc2ONC2CCCCCC2)n[nH]1
CCOC(=O)c1c(CC)nnn1C=Nc1[nH]c2ccccc2c1Cl
COc1ccc(COc2nc(CC(C)C)ccc2CNC2CCN(C)CC2)cc1
COCCC(N(Cc1cccs1)C(c1ccccc1)n1nnnc1Cc1ccccc1)n1nnnc1C1CCCC1
CCC(=O)NOC1c2ccccc2CC1C(C)OC(=O)N(C(=O)c1ccc(OC)cc1OC)C(C)(C)C
O=C(CCCCCNC(=O)C(O)N=C1CCCCCN1)NO
CN1CCN(c2nn3c(-c4ccccc4)nnc3c3ccccc23)CC1
O=C(C=Cc1ccc(O)cc1)OC1CCC(O)CC1O
O=C(Nc1ccc(Cl)cc1Cl)C1CC(c2ccccc2Cl)=NO1
Cc1ccc(Cl)cc1NC(=O)CSc1nc(=O)n(Cc2ccco2)c2c1CCC2
CCc1cc2c(C(C)C)ncnc2s1
N#CNc1cc(N)c2c(-c3ccc(Cl)cc3)c(C#N)c(=N)n-2[nH]1
CNc1ccc2c(C(=O)c3ccc(Cl)cc3)cn(-c3ccc(CC(Cl)NC(=O)C4NC5CCC4C5)cc3)c2c1
CC(C)(C)c1ccc(CN2C(=O)C(Cc3ccccc3)N(Cc3ccccc3)S2(=O)=O)cc1
CC1(C)C(=NNC(=S)Nc2cccc(Cl)c2)N=C2SCCCN21
C=CCc1cc(CO)c(OC2CCCC2)cc1OC(C)=O
CC(C)=CCOc1ccc(-c2oc3c(O)c(OCCO)cc(O)c3c(=O)c2O)cc1
Nc1ncnc2c1ncn2C1CCCC2(CO)OC12
CCn1c(SCC(=O)NCc2sccc2C)nc2ccccc21
Cc1cccc(C)c1-c1cc2cnc(NCc3ccc(C(F)(F)F)cc3)nc2n(C)c1=O
COc1ccc(CCNc2nc(SCc3cccc(C)c3)nc3c2cnn3-c2ccccc2)cc1OC
CC1C(=O)CCC2C1(C=NO)CCC(C)C21CCC(=O)O1
CC(C)(C)C(=O)NCc1cnc(Cl)n1Cc1ccc([N+](=O)[O-])cc1F
CCC(=O)N1C2Cc3ccc(O)c4c3C1(CCN2NC(=O)Nc1c(C(C)C)cccc1C(C)C)CC(CC1CC1)C1OCCOC41
CC(=O)NC1C(O)C=C(C(O)C(O)CO)CC1O
CCC1Nc2ccc(C(N)=O)cc2C2C=CCC12
CCCCCCCCCC(CCOP(=O)(O)OCCCCCCC)C(=O)NCCCCCCC
CN(C)c1ccc(-n2ncc3c(N4CCC(Cl)CC4)ncnc32)cc1
CCc1c(O)cc2c(c1O)C(=O)C1(O)Oc3c(ccc(O)c3CC=C(C)C)C1O2
CN(CCNc1ccc2c(Cl)ccnc2c1)CCOCCc1cccc(OCC(F)(F)F)c1
O=C(O)CCC(=O)NCC(c1ccccc1)c1ccccc1
COC(=O)C1CCC(OC2CCC(OC3OCC(OC(=O)CCC(C)n4cc(CN5C(=O)C(=O)c6ccccc65)nn4)C(C)C3C)CO2)OC1
Cc1cc(C#N)ccc1-c1c(C)c(F)nc(CN)c1OCC(C)C
O=C(NC(=O)C(Cc1ccccc1)OC1(CCc2ccccc2)CCCC1)OCc1ccccc1
Cc1cccc(C(=O)NC(CCCCN)C(=O)O)c1CC(N)C(=O)N1Cc2ccccc2CC1C
CCn1c(=O)c2c(CC(=O)c3ccccc3)c(C(=O)OC)sc2n(C)c1=O
COc1ccc(C2(n3cc4c(n3)C(=O)NC3(CCN(C(=O)C(C)(C)C)CC3)C4)CCCCCC2)cc1
CC(C)=CCCC(C)=CCCC(C)=CCOC(=O)OCC1CC1
Cc1ccc(CN2CCC(c3ccccc3)CC2)cc1NC(=O)c1ccc(Cl)cc1Cl
COc1ccc(C=C(C#N)C(=O)Nc2ccc(Br)cc2)cc1
Cc1ccc(N2CCN(S(=O)(=O)c3c(C)nc4sc(C)nn4c3=O)CC2)cc1
COc1ccc2c(c1)CCC(N1CCN(CCN3CCN(CCCN(Cc4ccc(C)s4)c4ccccc4)C3=O)CC1)=C2
NCc1ccc(NC(=O)c2ccc(S(=O)(=O)NCc3ccco3)cc2)cc1
Cc1ccc(C(NC(=O)c2cccnc2)NC(=O)C2CCCC2)cc1
O=C(NCC1COCCO1)c1cnc(Nc2cccc(F)c2)c2ccnn12
O=[N+]([O-])c1ccc(Cl)c(C=NNC(=S)c2ccc3cc(O)ccc3c2)c1
Nc1ncc(-c2ccc(CC(=O)NCCCN3CCOCC3)cc2)cc1-c1nc2cc(C(=O)NCCC(=O)O)ccc2[nH]1
CCCCn1c(CNC(=O)CCc2ccccc2)nnc1Sc1cccnc1
O=C(CN1C(=O)c2cc(CO)cc(I)c2C1=O)NC(I)Cc1ccccc1
Cn1nc(-c2ccc(C#N)cc2)c(C=C(C#N)C(=O)N2CCOCC2)c1Oc1ccc(F)cc1
COc1ccc(CN(C)C(=O)c2cccc(S(=O)(=O)N3CCN(OCC(=O)N(C)C)CC3)c2)cc1C
CCc1ccc(Oc2cc3c4c(c2)CCN4C(=O)CC3)cc1
CN(C(=O)CCCOc1cccc(C2(C(F)(F)F)N=N2)c1)c1ccc2ccccc2c1
Cc1cccc(-c2ccc(C#Cc3ccc(S(C)(=O)=O)cc3)s2)n1
Cc1cccc(OCc2nnc(NC(=O)Cc3ccccc3)s2)c1
COc1cc2c(=O)c(-c3ccc(Cl)cc3Cl)c(C(C)(C)C)[nH]c2cc1Cl
O=CC(CC(=O)O)NC(=O)OCc1ccccc1
CCC(=O)Oc1c(C)[nH]c(C)c1C(=O)CC(=O)OC=Cc1ccc(OC)c(OC)c1
CCCCOc1ccccc1C(=O)NCC(=O)NC1CCCC1
COc1ccc(C=C2C(=N)N3N=C(CC(=O)NCCc4ccccc4)SC3=NC2=O)cc1
CC(C)c1ccc(C(C)NC(=O)c2cc(=O)c3ccc(C(=O)NCc4ccco4)cc3o2)cc1
O=C(Cc1ccccc1)NCc1nnc2ccc(Sc3ccccn3)nn12
CCC(NC(=O)OC(C)(C)C)c1c(C)nc(Nc2c(C)cc(C)cc2C)nc1C
CCc1c2c(c(C)c3oc4cc5c(cc4c13)OCO5)COC2=O
c1cnn(-c2ncnc3[nH]ccc23)c1
CCCc1c(-c2ccc(O)cc2)c(=O)oc2cc(OC)ccc12
CCCOc1ccc2nc(C)sc2c1
Cc1cc(S(N)(=O)=O)ccc1NC(=O)CN(CC(=O)O)C(=O)COC(C)(C)C
CC1CC(C)CC2(C1)NC(=O)N(C(=O)COc1ccc3c(c1)OCO3)C2=O
O=P(CCCCc1ccccc1)(COOCCNCCNCCS)OCCOCCOCCc1ccccc1
COC(=O)C1=C(C)C(c2ccc(Cl)c(C(=O)OC)c2)C(C)=C(F)N1
Cc1ccccc1-c1nnc(C(=O)Nc2noc(C)c2Br)o1
COc1cc(-c2cn(-c3ccc(COC(C)=O)cc3)nn2)ccc1OC1OC(OC(C)=O)C(OC(C)=O)C(OC(C)=O)C1C
Cc1c(C(=O)OC2CCN(c3nc(Cc4ccccc4)cc(NC(CCC(=O)O)C(=O)O)n3)CC2)[nH]c2ccccc12
O=C(NC(CCc1ccccc1)Cc1ccccc1)Oc1ccccc1Cl
CCCCCCOc1cc(CNC(=O)C2CCC(=O)NC2)ccc1CCC(=O)O
COc1ccc(-c2ccc(-n3cc(CNC4CCCC4)nn3)cc2)c(F)c1
O=S(=O)(Nc1ccc(-c2cncc(N3CCC(O)CC3)n2)cc1)c1cccs1
CC(=O)C1=C(C)C(=O)C(C)=C(C(C)=O)C1=O
COc1ccc(C(=O)Nc2nc(NC(C)=O)cs2)c(OC)c1
COc1cccc(CC2(Cn3cc(C)cn3)CCN(O)CC2)c1
O=c1ccn(OP(=O)(O)OCC2COCC2CC2OCCC2COP(=O)(O)COP(=O)(O)O)c(=O)[nH]1
O=C(NCCc1ccccc1Cl)c1cc(=O)[nH]c2ccc(O)cc12
Cc1cc(C(=O)N=C(N)N)ccc1Cl
CC(C)Nc1nccc(N2C(=O)OCC2C(C)c2ccccc2)n1
C#Cn1cc2cc(C3CC(O)C(CC(=O)OC)O3)oc2nc1=O
CN(C)C(=O)Cc1noc(SCC(=O)Nc2ccc(Br)cc2)n1
Cc1cccc(NC(=O)NN2C(=O)C(CC(=O)N3CCC(C)CC3)C(=O)N(c3ccccc3)c3ccccc32)c1
Cc1cc(C(C)(C)C)ccc1Cn1c(=NC(=O)c2cccc(Cl)c2)sc2cc(C(F)(F)F)cnc21
CC1C(=O)Nc2ccccc2N1S(=O)(=O)c1ccc(C(=O)O)cc1
Cc1nc2c(-c3nc(C(=O)N4CCN(C)CC4)cn3C)cccc2o1
CC(=O)Nc1ccc(C=C2N=C(c3ccc([N+](=O)[O-])cc3)OC2=O)cc1
CCCCCCCCCCCCCCC=CCCCCCCCCCCCCC(O)C(O)C(CO)NC(=O)C[S+]([O-])C1=CC(C)(C)N(O)C1(C)C
COc1ccc(Cl)cc1NC(=N)NC(=O)CCCn1ccnc1
CC(C)c1cccc(C(C)C)c1OC(=O)C(Br)N1C(=O)c2ccccc2C1=O
CCOC(=O)c1ccc(-c2c(Br)c(Cl)nc(I)c2CC)cc1
COC(=O)c1ccc(OC)cc1NC(=O)c1cccc([N+](=O)[O-])c1
CCN1CCN(c2ccc(Nc3c4cc(CC(N)=O)ccc4nc4c3c(=O)[nH]n4O)cc2)CC1
CCCCN(CC(=O)NC(C)(C)C)C(=O)CSc1nc2ccc(NC(=O)c3cccs3)cc2s1
CCCCCCCCCCCCCCCC(=O)NC(CO)C(=O)NC(C(=O)NC(CC(=O)O)C(=O)NC(Cc1ccc(F)cc1)C(=O)O)C(C)O
CNC(=O)c1sc(C(C)(C)C)cc1NC(=O)c1cc(-c2ccccc2C(F)(F)F)sc1N
S=C(Nc1ccccc1)SCc1ccc(Cl)cc1Cl
Cc1cccc(NC(=O)CSc2nccn(-c3ccc(C)cc3C)c2=O)c1
O=C(NN=CCNc1ccccc1)c1ccc(O)cc1O
C=CCC1(C)CC(C)(Sc2nc3ccccc3o2)CCO1
CCOc1ccc(S(C)(=O)=O)cc1NC(=O)c1ccc(CNc2nc(C)nc(-c3ccc(F)cc3)n2)cc1
O=C(CSCc1ccc(OC(F)F)cc1)NCc1ccccc1
O=c1oc2ncccc2n1CCN1CCC(Cc2ccccc2)CC1
O=C(CSc1nc(=O)c2c(-c3ccccc3)csc2[nH]1)Nc1sccc1-c1nc2ccccc2s1
O=C(NCc1cn(-c2ccc(Cl)cc2)nn1)OC(Cc1ccccc1)C(O)COc1ccc(Cl)cc1Cl
Cc1ccc(CN2CC(C(=O)NCCCn3ccnc3)CCC2=O)cc1
CNc1nc(NC(C)C)nc(NC(C)C)n1
Cc1ccc(NC(=O)c2cccc(N)c2C#N)cc1Nc1ncnc2cnc(NC3CCN(C)CC3)nc12
COc1cc2c(c3c1c(=O)c1cc4ccccc4cc1n3C)C(OC(=O)C(C)C(C)(C)OCc1ccccc1)C(C)(N)O2
CCOC(=O)N1CCC(C(=O)CSc2ccsc2[N+](=O)[O-])CC1
COC(=O)c1c[nH]c2c(-c3ccc(N)cc3)cccc2c1=O
CCC(=O)C(CC)Cc1ccc(C(CCNC(C)=O)C(=O)Oc2cc3c(cc2C)Cc2ccccc2-3)cc1
CS(=O)(=O)c1ccc(-c2ccc(CC(=O)Nc3ncc(-c4ccccn4)s3)cc2)cc1
COc1ccc(C2C(c3cc(OC)c(OC)c(OC)c3)C(=O)N2c2cc(OC(C)=O)ccc2O)cc1
O=[N+]([O-])c1ccc(C=NO)nc1NCC(O)c1ccccc1
Cc1nc2c(c(N3CCN(C(=O)C4CCCO4)C(C)C3)n1)CN(c1cnc(Cl)c(C)c1)CC2
Cc1cnc(-c2c[nH]c(NC(=O)CCO)c2)nc1Oc1ccnc(OC2CCOCC2)c1
O=C(CCCn1ccnc1)N1CCC(Cc2ccccc2)CC1
CCOc1ccccc1NS(=O)(=O)c1cccc(C(=O)N2CCCCC2)c1
Cc1sccc1C=NNC(=O)c1c(Cl)sc2ccccc12
CCCCNC(=O)c1ccc(N2CCN(CC(O)COc3cccc4ncccc34)CC2)cc1
Cc1ccc(C=CC(=O)NC2=NCCS2)cc1
CCc1nnc(NCCC(=O)Oc2ccc(Cl)cc2)s1
CC(C)=CCOC1C=C(C)CCC=C(C)C2C(=O)C1CC1OC12C
CC(C)=CCC1(C)C(C)C1C=CC(O)=CC(=O)c1ccc(C)c(O)c1C
CCc1ccc(C(=O)N2Cc3ccccc3Oc3ccccc32)o1
O=C(NCc1ccccc1)c1cccc2c(=O)cc(-c3cccc(O)c3)oc12
CCSc1nc(-c2cccc(OCc3ccccn3)c2)c(C)n1-c1ccc(OC)cc1
COc1ccc(C(=O)N2CCC3CN(c4nccc(C)n4)C3C2)c(OC)c1
O=C(CCCCCC1CCN(Cc2ccccc2)CC1)c1nc2ccccc2o1
CC(CN1CCC(Cc2ccc(C)c(C(=O)Nc3cc4c(nc(N)c5ccccc54)s3)c2)CC1)=NNC1CCNCC1
COc1ccc([N+](=O)[O-])cc1NC(=O)CN1C(=O)CCC1=O
O=[N+]([O-])c1cn2c(n1)OCC(NC1CCN(Cc3cccc(OC(F)(F)F)c3)CC1)C2
O=C(Cc1ccccc1[N+](=O)[O-])C(=CS)c1ccccc1Cc1ccccc1C(F)(F)F
Nc1cccc(CC(=O)NC(=O)CNCCNCC(O)COc2ccc(O)c3c2CCC(=O)N3)c1
COc1cc(C=Cc2ccccc2)cc(C=CC(C)=O)c1OC
CC(=O)c1noc(-c2ccc3nc(-c4ccccc4)c(Cc4ccccc4)n3c2)n1
CN1CCN(C(=O)c2ccccc2Nc2ccnc3c2=CC(c2ccc4c(c2)OCO4)=C=3)CC1
O=C(O)CCc1cnc(CC(=O)NCCc2ccccc2F)c2ccccc12
CCOc1ccc(C=C2CN(c3ccc(OCC)cc3)CC(=Cc3cc(Cc4ccc(OCC)cc4)no3)C2=O)cc1
c1ccc(OCCOc2ccc3c(c2)C(C2(c4ccccc4)CCCC2)NCC3)cc1
CC1CNc2c(c(=O)nc(N)n2-c2ccc(C(=O)NCc3ccco3)cc2)N1CNC(=O)CCO
O=C(O)CCCN1CCc2c(OCCOc3ccc(Cl)cc3)cccc2C1=O
CC(=O)O
COc1ccc(N2CCN(N3CCN(c4ncnc5oc(-c6ccc(OC7CCOC7)c(Cl)c6)cc45)CC3)CC2)cc1
N#Cc1cc(Br)c(-c2ccc(C(=O)O)c(O)c2)cc1C(F)(F)F
CN(C(=O)CC1CCCCC1)C1CCN(CCc2ccccc2)CC1
O=[N+]([O-])C1C(O)OC(OCCc2ccc(O)cc2O)C(CO)C1[N+](=O)[O-]
COc1ccc(C(=O)N2CCN(C(=O)C3CCN(C(=O)c4cccs4)CC3)CC2)cc1
COc1cccc(CCNC(=O)Cc2cc(C(F)(F)F)cc(C(F)(F)F)c2)c1
O=c1cc(Cl)c2cc(CN3CCN(Cc4ccccc4)CC3)ccc2o1
COc1ccc(-c2nccnc2C2CN(S(=O)(=O)c3cccs3)C2)c(C)c1
Cc1ccc(C(=O)NCCc2c[nH]cn2)cc1C
O=C(CSc1nc(-c2ccc(Cl)cc2)n[nH]1)Nc1nncs1
COc1ccc(-c2cc3ccccc3[nH]2)cc1OC
CC(C)(C)c1cccc(-c2cc(NC(=O)C3CNC(=O)N3)nn2-c2cccc(F)c2F)c1
COc1cc(Cl)cc2c(NC(CS)CCc3ccccc3)c3ccccc3nc12
COC(=O)C(Oc1ccccc1)c1ccc(Oc2ccc(F)cc2)nc1
CC(C)(C)OC(=O)NC(Cc1ccccc1)C(=O)N(Cc1ccccc1)OC(=O)C(C)(C)C
Fc1c(Cl)cccc1CSc1nc2ccccc2n1-c1nc(Nc2ccccc2)nc(Nc2cccc(Cl)c2Cl)n1
COc1cc(OC)cc(-c2cc(C(=O)Nc3sc4c(c3C#N)CC(C)CC4)no2)c1
CCOc1cc(-c2ccccc2C#N)ccc1Sc1ccc(CC(=O)O)cc1
CCCC(=O)Oc1c(C2(C)CO2)ccc2c1Cc1ccccc1C2(C)C
CCCC(=O)C1=C(C)C(C)(C)CCC1
COC(=O)c1cc(C(C)(C)C)c2ccccc2n1
O=P(O)(O)C(O)(CCC1CCCc2ccccc21)P(=O)(O)O
CN(C)Cc1c(C(=O)N2CCCCC2)sc2ncn(Cc3cccc(Cl)c3)c(=O)c12
Fc1ccccc1Nc1ncc2c(n1)-c1cc(-c3ccccc3)cnc1SC2
CCc1ncnc(-c2ccc(C(=O)N3CCOCC3)c(F)c2)c1C#Cc1ccc(N)nc1
CC(=O)OC1C(=CC2C3OC3C(OC(C)=O)C3(C)C(O)CCC(C)(C)C23)C2OC(c3ccoc3)OC2C2(C)OC12
CN1c2ccccc2CC1CNC(=O)c1ccc(Cl)c(Cl)c1
CC(C)c1cccc(-c2ccnc(Oc3ccc(C(=O)O)cc3O)n2)c1C(C)C
CC(=O)c1ccc(C(=O)N2CCN(C)C(CN3CCCC3)C2)cc1
COc1ncccc1C1CCCCCN1C(=O)CSc1nncn1C
Cc1nc(N)ccc1CNC(=O)C1(O)CSCc2c(OC(=O)c3ccc(-c4cccc(CN(C)C)c4)cc3)c(C(N)=O)cc(OCC(F)(F)F)c21
CC(C)CCc1cn(C2CN(Cc3cn(C)nn3)C2)c(=O)[nH]c1=O
C(=Cc1cn(Cc2ccccc2)nn1)c1ccccc1
COc1ccc2c(c1)ncn2C1CCCN(C(=O)CC(CO)Cc2ccc(F)c(F)c2)C1
Cc1cccc(S(=O)(=O)N2CC3C(=O)CC(Cl)(C2)C3(C)C)c1
NC(N)=NCCCc1ccco1
CCOc1c(Cl)c(F)cc(F)c1CNCCCCCNc1ccc([N+](=O)[O-])c2nonc12
O=C(COc1ccc2c3c(c(=O)oc2c1)CCCC3)N(CCc1ccccc1)C1CCS(=O)(=O)C1
CC(O)Cn1cc(-c2cnc3c(N4CCOCC4)nccn23)c2ccccc21
CCN(c1ccc(-c2cccnc2NC(=O)c2ccccc2)cc1)S(=O)(=O)CC
O=C1CCCCCCC(=O)N2C(=O)CC(O1)C2Cc1ccc(O)cc1
COc1cc(N2CCN(C(=O)c3ccco3)CC2)ccc1Nc1ncc(C(F)(F)F)c(Oc2cccc3c2C(=O)N(C)C3)n1
O=C(O)CC1C(=O)Nc2cc(Nc3nc(Nc4cccc(C(F)(F)F)c4)ncc3Cl)cnc21
O=C(CN1CCN(CC=Cc2ccccc2)CC1)N1CCCCC1
COc1ccc(CC(=O)Nc2c3c(nn2-c2ccc(Br)cc2C)C[S+]([O-])C3)cc1
CCCCN(CC)CC#CCC(O)(P(=O)(O)O)P(=O)(O)O
Cc1oc(-c2ccc(C(C)(C)C)cc2)nc1CCNC(=O)Cn1c(SCc2ccccn2)nc(-c2ccc(Cl)cn2)cc1=O
COc1cccc(-c2nc(Cn3nc(C(=O)N4CCc5ccccc54)c4c3CCCC4)no2)c1
COc1ccc(N2C(=O)C(C)N(Cc3ccc4c(c3)OCO4)C2=S)cc1
CN1C(=O)CCC2(c3cccc(Cl)c3)c3ccccc3CCC12
CC(C)OC(=O)C=Cc1cccc(C(=O)N2CCN(c3ccc(Cl)cn3)CC2)c1
CCN(CCc1ccccc1)Cc1c(C)c(C)n2c(C)c(C)ccc12
NC(=O)C(CC(O)C(F)(F)F)NOc1ccc(CC(Cc2ccccc2)C(=O)NC(=O)OCc2ccccc2)cc1
COc1nc(-c2cccc(S(C)(=O)=O)c2)sc1C(=O)N1CCOCC1
Cn1cc(C2CCCN2Cc2noc(C(C)(C)C)n2)cn1
CNc1nc2c(c(=O)n(C)c(=O)n2Cc2cccc(F)c2)n1-c1ccc(N2CCOCC2)c(OC)c1
CC(C)=CCCC(C)=CCCC(C)=CCSC(C)C(=O)NC(CCCN)C(=O)O
CC(C)(CNSc1cc(C(=O)Cc2ccccc2)ccc1Cl)C(=O)O
COc1ccc(Nc2ccc3cccc(O)c3n2)cc1
CCN(C)Cc1cc2cc(NC(=O)c3cc4ccccc4o3)cnc2[nH]1
CCCCC(O)C1(O)c2cc3c(cc2C(c2cc(OC)c(OC)c(OC)c2)C2C(=O)OCC21)OCO3
C[S+]([O-])c1ccc(-c2cn(CC(=O)NCCCN3CCCC3=O)nn2)cc1
COc1ccc(CCN(C)C)c(NC(=O)CSc2nc3c(oc4ccccc43)c(=O)n2C)c1
C=CCC(=O)N(CCCCCCCCCCCCCCN(OCCCl)P(=O)([O-])OCC)OCC
CN1CCc2ccc(Nc3c4ccccc4nc4cc(Nc5c(NCCCN6CCOCC6)c(=O)c5=O)ccc34)cc2C1
Fc1ccc(-c2cnc3ccc(-c4ccc(N5CCOCC5)cc4)cn23)cc1
CCOc1cc(O)ccc1NC(=S)NN=CCCOC
Cc1cc(NCCCn2ccnc2)n2nc(C)nc2n1
CNC1=Nc2ccc(NC)cc2C(CCCc2ccccc2)=NC1C
CC1(C)OC2C[S+]([O-])c3ccccc3N2O1
NC(=O)c1ccccc1Cc1c[nH]cn1
O=C(CCN1CCN(c2ccc(F)cc2)CC1)C1Cc2ccccc2CN1
O=C(O)C1(C(=O)Nc2ccc(OC(F)F)cc2)CCN(c2ncnc3[nH]ccc23)CC1
NC(=O)CCC(NC(=O)c1cccs1)C(=O)N1CCC2(CC1)NCCc1[nH]cnc12
N#Cc1oc(-c2cccnc2)nc1N
CC(=O)c1cc(F)cc(Nc2cc(Cc3cccc(F)c3)nc(N)n2)c1
CCCOC(=S)NCN1CC(c2cc(C)c3c(c2)CCC2C3CCC3(C)C2CCC3(C)OC(=S)N(C)C)OC1=O
COc1ccc(C(=O)C=Cc2ccc(SCc3ccco3)cc2)cc1
O=c1cc(-c2ccccc2)nc2n(Cc3ccccc3)c3ccccc3n12
COc1ccc2c(c1)c1c(n2OC)-c2ccc(Cl)c(O)c2C(C)c2ccc(O)cc2-1
O=C1NC(=O)C(c2c[nH]c3ccccc23)=C1c1cccc(Br)c1Br
COC(=O)C(=Cc1c(-c2cccc(OC)c2)nc2c(C(C)C)cccn12)c1csc2ccccc12
C=C(C)C1CCC2C3CCC4C(C)(C=O)C(CO)=CCC4(C)C3(CC=C(CO)C(O)CO)CCC12C
CCC(=O)c1cccc(CNc2nc(-c3c(Cl)cccc3Cl)nn2OC)c1
Cc1ccc(OCc2ccc(C(=O)Nc3ccc(Cl)c(Cl)c3)o2)c(O)c1
Cc1cc(N2CCc3cnc(NCc4cccs4)nc32)nc2c(C(=O)N(C)C3CCCC3)cccc12
CSc1ccc(-c2nc(S(C)(=O)=O)[nH]c2-c2ccc(F)c(F)c2)cc1
CCCCCCCCCCCCCCC(=O)CC(=O)Oc1ccc(OC)cc1C(C)=O
CC(C(=O)NC1=CC(=O)C(C)([N+](=O)[O-])C(C)(O)S1)=C1CCC(C)(OC(=O)C(C)(C)C)C1C
CC(=O)Oc1ccc2c(c1)C(C)CC(O)C2
CC(C)(C)SCC(CO)NCc1nccc2[nH]cc(Cl)c12
C[N+]1(C)CCCCC1
Nc1nnn(Cc2cc(CNC(=O)Nc3cc(Cl)ccc3Cl)ccc2Cl)n1
Cn1cc(C(=O)Nc2ccc(N)c(S(=O)(=O)N3CCCCC3)c2)c(=O)c2ccc(C(F)(F)F)nc21
CC(C)(C)c1cc(NC(=O)Nc2cccc(Oc3cc(O)cc4ccccc34)c2)n(-c2ccccc2)n1
O=C(Cc1ccnc(N2CCOCC2)c1)Nc1cn(C2CCCCC2)cn1
Cc1ccc(S(=O)(=O)NCc2ccc(C(=O)NCc3cccs3)cc2)cc1
O=C(Nc1c[nH]c(=O)cc1Cl)N1CCn2nc(-c3ccc(-c4ccc5[nH]ccc5c4)nc3)cc2C1
O=C(NCC1CCN(C(=O)c2ccc(Cl)cc2)CC1)c1cnccn1
O=CNc1ccc(-c2ccc(F)cc2)nc1C(F)(F)F
CC(=O)Nc1ccc(Sc2nc3c(Cc4ccc(C#N)cc4)ncnc3n2N)cc1
Cc1ccc(OCC(=O)Nc2ccc(C(=O)O)cc2)cc1
COc1ccc(CNC(=O)c2nn(-c3cccc(OC)c3)c(=O)c3ccccc23)cc1
O=C(Nc1cccc(F)c1)c1cc([N+](=O)[O-])ccc1N1CCOCC1
CS(=O)(=O)NN=Cc1c(-c2ccc(Cl)cc2)nc2ccc(Cl)cn12
COc1ccc(-c2ccc(C=CC(=O)Nc3ccc(NC(=O)Cc4cccc(Cl)c4)c(Cc4ccccc4)c3)o2)cc1Cl
Cc1ccc(OC(C(=O)OCc2ccccc2)(C(c2ccc(Br)cc2)[N+](=O)[O-])[N+](=O)[O-])cc1
Cc1ccc(S(=O)(=O)S(=O)(=O)c2cccc(NNc3nccs3)c2)cc1
Cc1ccc(S(=O)(=O)N2CCOCC2)cc1C(=O)NN=C1CCCC1
Brc1ccc(N2CCN(CCCn3ncc4ccccc43)CC2)cc1
N#Cc1sc(C(F)(F)F)c(-c2ccco2)c1NC(N)=S
O=C(Nc1ccc(-c2cccc3c2CNC3=O)cc1)Nc1cc(F)ccc1F
Cc1ccc(NS(=O)(=O)C(CCSc2cc(C(F)(F)F)cc(-c3ccc4ccccc4n3)n2)C(=O)O)nc1
Cc1ccccc1C[S+]([O-])Cc1ccc(C(=O)NCCc2ccccc2)o1
C=CC1C(C)=C2CCC(=C)C(=O)C2(O)CC2C(C)(O)C(O)CCC12C
CNOc1ccc(C(C(=O)c2ccccc2)c2ccc3cccnc3c2O)cc1OC
O=C(CC=NNC(=O)c1cnccn1)NCCc1ccccc1
COc1cc2c(cc1COc1ccc(C(C)=O)cc1)C1=NOC(OC)C1CO2
CCNCCCC(CCC(C)Cc1ccccc1)NC(=O)Cc1ccc(-c2ccccc2)cc1
O=C(Cc1cccs1)NCc1ccc2ncn([N+](=O)[O-])c(=O)c2c1
O=C(CNC1CCN(CC2CCC2)CC1)Nc1ccc(F)c2ccccc12
CCC(Sc1cc(N(C)C)nc(-c2ccccc2)n1)c1nnc(NC(C)=O)s1
O=C(O)CCC=CCC1C(O)C1C=CC(O)CCc1ccc2c(ccn2CO)c1
O=C(O)CSc1nnc(CSc2cc(F)ccc2F)n1C1CC1
CC(=O)C1c2sc(NC(=O)Cc3ccccc3)cc2OC1(C)C
CN1CCn2nc(-c3ccccc3)c(C(=O)CSc3nc4ccccc4o3)c2C1
Cc1ccc(C2=NC(C#N)(C(=O)Nc3ccccc3)CS2)cc1
COc1ccc(CSC(CNC(=O)CCc2ccc(N(C3CCCCC3)C3CCCCC3)cc2)C(=O)O)cc1
O=C(c1ccc2c(c1)C(=O)N(NCCOc1ccccc1)C2=O)C1CCCCC1
Cc1ccc(O)cc1C=NNC(=S)NCC1CCCO1
CCN(c1ccc2c(c1)C(=O)N(C)c1c(C(C)C)ccnc1N2Cc1cccc(F)c1F)C(C)C
CCCCC(=O)N(CCCC)CS(=O)(=O)N1CCC(c2ccc3c(=O)c4ccccc4oc3c2)CC1
O=C(Cn1c(SCCCn2cccn2)nc2ccccc2c1=O)c1ccc(F)cc1
CNC(=S)SCc1ccc(-c2nc(-c3ccccc3)c(-c3ccccc3)o2)cc1
CC1(C(=O)NCc2ccc(C(F)(F)F)cc2)CC(c2cccc(Cl)c2)OC2CC(=O)OC21
CC(C)Nc1nc(Nc2ccc(C3CC3)cc2)c2cnn(-c3ccccc3)c2n1
COc1ccc(C(=O)Nc2cccc(-c3cn4cccnc4n3)c2)cc1OC
CC(C)C(=O)Cc1ccc2c(c1)-c1nc(NNCC(O)c3cccnc3)sc1CC(C)(C(C)C)O2
O=C(COC(=O)c1ccccc1Cl)C(=O)c1c(-c2ccccc2)oc(NNc2ccccc2)c1-c1ccccc1
N#Cc1cnn2c(Cl)c(CS(=O)(=O)N3CCN(c4ccccn4)CC3)cnc12
Cc1nccn1CC1CCCNC1
CCCCC(=O)Nc1ccc2[nH]nc(S(N)(=O)=O)c2c1
CCOC(=O)C(NC(=O)C(C#N)=Cc1ccc(-c2ccccc2C#N)o1)c1ccccc1
CCCC1(NC(C)=O)Cc2ccccc2CN1C(=O)C(c1ccccc1)c1ccccc1
COc1ccc2oc3ccccc3c(=NCCOS(N)(=O)=O)c2c1
Nc1nc(=O)c2ncn(C3CC(O)C(COP(=O)(O)OP(=O)(O)OP(=O)(O)OP(=O)(O)OP(=O)(O)OCC4OCC(n5nnc6c(=O)nc(N)[nH]c65)C4O)O3)c2[nH]1
CCCCN1CCN(CCCN2N=C(c3ccc(Cl)cc3)CCC2=O)CC1
CCOC(=O)c1cc(Cl)cc2c1OCCN2Cc1cn(Cc2ccccc2)nn1
Cc1ccc2c(c1)c(CC(N)=O)c(C)n2Cc1ccc(F)cc1
COC(=O)c1c(OC(C)=O)cc(OC(C)=O)c2cccc(OC(C)=O)c12
Cc1c(Cc2c[nH]c3ncc(F)cc23)cccc1NC(=O)c1ccsc1
COc1ccc(SC(=O)Cc2ccco2)c(C=NNC(=O)C(C)(C)C)c1
Cc1[nH]c2ncccc2c1-c1ccccc1
CCC(=O)C(COCc1ccccc1)NC(C)=O
Cc1ccc(-c2ccccc2C2COC(n3cc(Cl)cn3)=N2)cc1
CC(C)CC1(O)C=C(C(=O)NCCc2ccccc2)c2ccccc2O1
COc1ccccc1NCCc1cc(F)c(F)c2c1OCC2
Nc1[nH]c2ccc(O)cc2c1N=Nc1ccc(Cl)cc1
Cc1ccc(-c2cnc(N)c(C(N)=O)n2)cc1
CC(=O)Nc1nc(-c2ccc(OC(=O)c3ccccc3)cc2)cs1
CCC(=O)N1c2ccc(S(=O)(=O)NCCCCC(NC(=O)C3Cc4ccccc4CN3)C(=O)O)cc2CC1C
C=CC12CC13C(=O)c1cc4c(cc1CC3N(C)C2C(C)C)OCO4
CC(=O)c1c(O)c(=O)n2c3c(cccc13)CC2
NC1CCC(N)C(OC2CC(N)C(O)C(O)C2O)O1
O=C(NC(CN1CCOCC1)c1ccco1)c1ccc(Br)o1
CCOOc1cc(C(CCC(=O)O)C(=O)Cc2ccccc2)cc2c1C(=O)c1oc(=O)ccc1-2
Cc1c(C(=O)N2CCN(c3cc4c(cc3F)c(=O)c(C(=O)O)cn4C3CC3)CC2)oc2ccccc12
CC(=O)OCC1(OC(=O)C=Cc2cccnc2)C(OC(C)=O)C2C(C)=CCC(OC(C)=O)C2(C)C1OC(C)=O
CC(=O)OCCC(C)C1CCC2(O)C(=CCC3C2CCC2(O)C3CC(C)C2C(C)CCCC(C)C)C1
COc1ccc(N2N=C(C(=O)Nc3nnc(-c4ccc(C)c(OC)c4)s3)CCC2=O)cc1
c1ccc(Cn2c3c(c4cc(-c5ccncc5)ccc42)CSSC3)cc1
CC1(CCO)CC(CC2CCCC2)(C2CCCCC2)OO1
CC(C)(c1ccc(O)cc1)C(C)(CC(=O)Nc1ccccc1)c1ccccc1
Clc1cc(NCc2ccco2)ccc1Cc1nc(-c2ccccc2)no1
CCCCCN1C(=O)C(NC(=O)Nc2cc(C(F)(F)F)ccc2C)N=C(c2ccccn2)c2ccccc21
COc1ccc(CC(=O)Oc2ccc3c(c2C(=O)C=Cc2ccccn2)OCO3)cc1
Cc1ccc(Oc2ccc(NC(=O)COc3ccccc3)nn2)nc1C
FC(F)(F)c1cccc(Oc2ccc3c(-c4cn[nH]c4)c[nH]c3n2)c1
O=C(O)c1ccc2c(c1)C(C(=O)O)c1cccc(OCc3ccccc3)c1C2=O
CC(C)(C)c1cc(C=Cc2cc(C(C)(C)C)c(O)c(C(C)(C)C)c2)cc(C(C)(C)C)c1O
Cc1cc(C)cc(-c2c(OCCCN3CCCC3)c3cc(NC(=O)N(C)C)c(Cl)cc3[nH]c2=O)c1
CC(C(=O)OC(C)N1C(=O)C2CCCCC2C1=O)c1nc(=O)c2ccccc2[nH]1
Cc1cc(-c2ccc(F)cc2)cc(C)c1C#Cc1csc(CC(=O)O)n1
CC1CCC(C(C)C2CC2)CCC1C(=O)OCCC(=O)O
Cc1ccc(S(=O)(=O)NCc2nc3ccccc3n2C)cc1
CCCCc1noc(-c2cc(C(C)(C)C)c(O)c(C(C)(C)CC(=O)O)c2)n1
COc1cc(NC(=O)CSCc2ccco2)c(S(=O)(=O)Nc2ccc(Br)cc2)c(OC)c1
COc1cc(F)ccc1S(=O)(=O)NCN1CCCCC1S(=O)(=O)C(F)(F)F
Cn1c2c(c3ccc(N(CCCl)CCCl)cc31)C(=O)c1ccccc1C2=O
CCCC(NC(=O)C(c1ccccc1)c1ccccc1)C(=O)N(C)CC(=O)N(C)c1c(N)n(Cc2ccccc2)c(=O)[nH]c1=O
N#CCCN(C(=O)CSc1nc(=O)cc(N)[nH]1)c1ccccc1
CCn1ccc(NC(=O)c2cc(NC(=O)c3cc(NC(=O)C4CC4)cn3C)cn2C)n1
Cc1cc(N2CCC(C3CCOCC3)C2)nc(NC2Cc3ccccc3C2)n1
COc1ccc(CNCC2CN(c3ccccc3C#N)CCO2)cc1
COCCCNC(=O)Cn1nc(-c2cccc(O)c2)c2ccccc2c1=O
COc1ccccc1CC1(C#N)CCN(CC(=O)Nc2ccsc2)CC1
CCCCCCOc1nc2cc(N)ccc2n1C
CCCCCCCCSSc1ccccc1OS(C)(=O)=O
CC(C)c1ccccc1CSc1nc(Br)c(Cc2cccc(C(F)(F)F)c2)[nH]1
O=C(Nc1cccc2cccnc12)c1ccc(Br)o1
CC(Oc1ccccc1)C(=O)Nc1n[nH]c2ccc(-c3ccccc3)cc12
CCN1CCN(C(=O)c2c(C)nc3ccc(C)nn23)CC1
CS(=O)(=O)c1cc(F)ccc1N1CCN(C(=O)c2cc(Cl)ccc2[N+](=O)[O-])CC1
CC(O)(C(=O)Nc1ccc(F)c(C(F)(F)F)c1F)C(F)(F)F
COC(=O)c1nc2c(s1)C(=O)C(O)=C(c1ccc(OCc3ccccc3)cc1)C2=O
Cc1c(F)cc2c(c1F)-c1ccccc1C2(C(N)=O)S(=O)(=O)c1ncnn1C
CCCOc1cccc2c1C(=O)c1c(OCCN3CCN(CCOCc4cccc([N+](=O)[O-])c4)CC3)cccc1C2=O
Cc1cc(C)c2c(=O)n(CC(=O)c3ccccc3)cc(C(=O)NCCCN(C)C)c2n1
C=CCn1c(SCC(=O)NCc2ccco2)nnc1C1CCCCC1
O=C(c1ccc(O)cc1)c1cc(C(F)(F)F)sc1-c1ccc(O)cc1
Cc1ccc(-c2noc(F)c2-c2ccncc2)cc1
COc1cccc(C2CCCCN2S(C)(=O)=O)c1
Cc1ccc(N=C2NS(=O)(=O)N=C2Nc2cccc(Cl)c2)[nH]c1=O
Cc1nc(SCC(=O)Nc2sccc2C(N)=O)c2c(=O)n(C)c(=O)n(C)c2n1
Cc1cccc(Cn2c(COc3ccccc3)nnc2SCC(=O)Nc2cc(C)on2)c1
O=c1cc(N2CCOCC2)cnn1CCN1CCC(Cc2ccccc2)CC1
O=c1[nH]c(=S)[nH]c2ncc([N+](=O)[O-])cc12
Nc1nc(C(=NOCCF)C(=O)NC2C(=O)N3C(C(=O)O)=C(CSc4nncs4)CSC23)cs1
CCCN(CC1CC1)C(=O)CCC1CC2(CCCCO2)ON1C
CCN1CCN(Cc2nc(-c3ccc(C)cc3)co2)CC1
NC(N)=NC(=S)NCc1cccc(F)c1Cl
Cc1noc(C)c1-c1ccc(-c2c(C(=O)NO)[nH]c(C)c2C)cc1
O=C(NCCCN1CCN(Cc2ccc(F)cc2)CC1)c1c[nH]c2ccc(Cl)cc12
CCc1cc(O)cc(C(C)C)c1-c1nc(CN2C(=O)N(C)C(=O)C(C)(CCc3ccccn3)C2=O)cs1
O=c1cc(Cl)oc2ccc(CN3CCN(c4cccc(Cl)c4)CC3)cc12
CC(=O)NC1(C(F)(F)F)NS(=O)(=O)c2ccccc2C1=O
COc1ccc2ncccc2c1CNC(=O)C(C)C(O)C(F)(F)C(F)(F)C(F)(F)C(F)(F)F
C=CCC(CN=Cc1cc(Br)ccc1O)c1ccccc1
CCCNc1ncc(C(F)(F)F)c(Nc2ccc(C(=O)NN3CCCC3Cc3cccc(F)c3)cc2)n1
O=C1c2cc(O)cc(O)c2C(=O)c2cccc(O)c21
CCc1ccc(NS(=O)(=O)c2ccc(C)cc2)n(-c2cccc(C)c2)c1=O
CN(C)Cc1cc(-c2ccccc2)n(-c2ccc(Cl)cc2)c1C=Cc1ccccc1
CS(=O)(=O)c1ccc(-c2cc(F)c(O)c(C(=O)Nc3ccccc3Cl)c2)cc1
COc1cc(CN2CCN(Cc3ccccc3)CC2)c(=O)n2ccc(N3CCOCC3)nc12
CC(=O)NCC1(O)CCn2nc(-c3ccccc3Cl)cc2C1
CC(C)(C)OC(=O)c1nsc(-c2ccccc2Cl)c1Cl
Cn1cc(C(=O)NOc2c(Cl)cc(CC3CCN(c4ccncn4)CC3)cc2Br)cn1
CC1(C)CCC2(C(=O)O)CCC3(C)C(=CCC4C5(C)CC(=NO)C(=O)C(C)(C)C5CCC43C)C2C1
COc1ccc(CN2CCC(CNC(=O)c3ccc(F)cc3)CC2)cc1OC
CCOC(=O)c1c(C)sc2c1CCC(Nc1nc3ccccc3o1)C2
CC(C)=CCC1(C)C=Cc2c(cc(C)c(C(=O)C=CCCC(C)=C(C)C)c2O)O1
Nc1ncc(-c2[nH]c(C3CCC(N4CCOCC4)CC3)nc2-c2cccc(F)c2)cn1
Cc1cnn(CC2CCN(CC(=O)Nc3ccsc3)C2)c1
COc1ccc2c(c1)CC(CN(C)CC(O)COc1ccccc1C#N)CO2
Cc1nnc(Cn2cnc3c(NCCc4ccccc4)ncnc32)s1
COc1cccc(C(=O)N2CCC(Oc3ccc(C(=O)N4CCCCC4)cc3)CC2)c1OC
CC(=C(C)N1CCCC(C(=O)O)C1)c1ccc2c(c1)C(=O)N(C1Cc3ccccc3C1)C2=O
CCC(=O)N1CCN(c2nc3c(cc2F)c(=O)c(C(=O)O)cn3C2CC2F)CC1
O=C(O)c1ccc2c(c1)C=Cc1ccccc1N2C(=O)c1ccccc1
CN=C(NC)Nc1nnc(Cc2cccc3ccccc23)s1
Cc1cc(CCc2ccc3c(c2)CCCN3C(=O)c2cccc(F)c2)nn1C
CC(C)(C)c1ccc(N2CCCC3(CN(O)C(=O)O3)C2)cc1
Cc1ccc(C)c(Oc2nc(N)nc(N)n2)c1
O=C(NCCCC1CCN(C(O)(c2ccc(F)cc2)c2ccc(F)cc2)CC1)c1ccc(-c2nc3ccccc3[nH]2)cc1
CC(=O)c1ccc(N(Cc2ccccc2Br)C2CCN(C(C)=O)CC2)cc1
O=C(Cc1ccccc1Cl)NC1CCc2ncnn2C1
CCC(=O)N1CCC2(CC1)C(=O)N(c1ccccc1)CN2CNC(=O)CN(C)c1ccccc1
Cc1ccccc1CC(NC(CCCN=C(N)N)C(=O)c1nnc(-c2cccc3ccccc23)o1)C(=O)NC(=O)C1(c2ccccc2C)CC1
CC(c1onc2c1Cc1ccccc1-2)N(C)C(=O)CC#N
COc1ccc(-c2cn(-c3ccccc3)nc2CNCCN2CCCC2)cc1
CCCn1c(=O)[nH]c2cc(OCC(O)CN3C4CCC3CN(c3ccc(C(C)C)nn3)C4)ccc21
CN(C(=O)CN1CCN(Cc2ccc(Cl)c(Cl)c2)CC1)c1nc2cc3c(cc2[nH]1)OCO3
C=CCc1ccccc1OCc1nc(=O)c2c([nH]1)c(C)nn2C
CCC(CC)OC1C(NC(C)=O)OC(C(O)CO)=CC1C(=O)O
COc1cc(C(=O)NCCSCc2c(C)nc(=O)[nH]c2O)cc(OC)c1OC
CCN(CC)CC(=O)NC(c1cc(Br)ccc1OC)c1cc(Br)c2cccnc2c1O
Clc1cccc(-n2nnnc2SCCSCc2nnc(-c3ccccc3Cl)o2)c1
Cc1cc2c([n+]([O-])c1)C(C(N)=S)CCC2
Nc1ncc(-c2ccc(-c3ccc(NC(=O)Nc4ccc(Cl)c(C(F)(F)F)c4)cc3)cc2F)cn1
COc1ccc(C(c2nnnn2Cc2ccc(F)cc2)N2CCN(CC=Cc3ccccc3)CC2)cc1OC
CCC(=O)OC1CC2C(=NC(=N)N3C(c4cccc(C)c4)CCC23)N1CCOc1ccc(C)cc1
Cc1c(C(F)(F)F)c(C(=O)NC2CCN(Cc3ccccc3)CC2)nc2cc(Cl)ccc12
CC(C)(C)c1cc(-c2ccncc2)c2c(n1)C(C)(C)CC2OCc1ccccc1
CC(=O)NC(Cc1c[nH]c2ccccc12)C(=O)NC(C(=O)NC(CC(C)C)C(=O)N(C)C(CC(C)C)C(=O)O)C(C)C
Cc1ccc(C=NNC(=O)Cc2cccc(Cl)c2)c(=O)n1Cc1ccc(F)cc1
CS(=O)(=O)NC1C(O)C=C(CO)C(OCCC=CCOc2cccc3ccccc23)C1O
CC(C)C(CCC(C)C1CCC2C3CCC4CC(OCCCCCCC(=O)O)CCC4(C)C3CCC12C)OC1OC(CO)C(O)C(O)C1O
CCOC(=O)C12CCCC=C1N(Cc1cccc3ccccc13)C(=O)C(CC(=O)NCCCCC(=O)OC)C2
C=C1C(=O)C2(C3OC34CCCC(C)(O)C4)C(O)CCC2C2(C)CC(C)CC12
O=C(O)NC(=O)N1C2CCC1CC(c1ccc(N(c3nc4ccccc4[nH]3)c3ccnc4ccccc34)cc1)C2
CC(C)(C)OC(=O)N1CCC(C(=O)NC(C#N)CNC(=O)c2ccc3ccccc3c2)CC1
COC(=O)c1c(O)ccc2c1ccc1c2ccn1C(C=O)CCCC(=O)O
CC1=C(C(=O)Nc2ccccc2F)C(c2ccc3c(c2)OCO3)NC(=S)N1
COc1ccc(C2C(C(=O)N3CCN(CC=Cc4ccccc4)CC3)c3ccccc3C(=O)N2C)cc1OC
NC(=O)c1ncn(CC(NC(=O)OCc2ccccc2)C(=O)O)n1
COc1cccc(C(=O)NCC2OC(n3cnc4c(NC5CCCC5)ncnc43)C(O)C2O)c1
CCC(C)C1NS(=O)(=O)c2ncc(S(=O)(=O)Oc3ccccc3)cc2C2=C1C(=O)c1ccccc1C2=O
O=C(O)c1ccc(C(=O)C=Cc2ccc(O)cc2Br)cc1
O=C(O)Cc1cc(Cc2ccccc2)cc2c(=O)n(Cl)c(Br)nc12
CCOC(=O)c1cnc2c(C)cccc2c1Nc1nn[nH]n1
Cc1c2c(c(C)c3c1CC1CC(=O)C(=C(N)F)C(=O)C1(O)C3=O)C(=O)C(C)(F)C2
C=C(C)C12CCC(C)C1C1CCC3C4(C)CCC(C)C(C)(Cn5ccnc5)C4CCC3(C#N)C1(C)CC2
CCOC(=O)c1nn(-c2ccc3c(c2)oc(=O)n3C)c(-c2ccc(Cl)cc2)c1-c1ccc(Cl)cc1
CCN(CC)Cc1cc(Cl)ccc1Nc1cc2nc3ccc(Cl)cc3c(OC)c2cc1Cl
Cc1ccc(COC2CC3C(=O)NC4(C(=O)NS(=O)(=O)C5CC5)CC4C=CCCCCCCC(NC(=O)OC4CCCC4)C(=O)N3C2)cc1
CC(=O)N1CCC(c2ccc(NC(=O)c3cc(C(=N)N)c4c(c3C3CCCCC3)CN(C)CC4)cc2)CC1
Cc1cc(S(=O)(=O)NCC2CCCN2c2ccnc(F)n2)ccc1F
O=C(Nc1ccc2c(c1)OCO2)C1CCCc2c1cnn2-c1cc(F)ccc1Cl
Cc1ccc(NC(=O)c2ccc(COc3ccc(I)cc3)o2)cc1
CCOC(=O)C1(CC2CCCC(O)C2C)NC(c2ccccc2)C2C(=O)N(C)C(=O)C21
CCOc1ccc(C=NNC(=O)c2c(-c3ccc(C)cc3)noc2S(N)(=O)=O)cc1
NC1=NC(Cc2cc(Br)cc(Br)c2OCC2CCN(C(=O)c3cc[n+]([O-])cc3)CC2)CO1
CCCc1ccc(N2CCN(C(=O)c3cc[nH]n3)CC2)nc1
COc1cc(C=CC(=O)c2occc2O)c2c(c1)OCO2
CN(C)CCNCC1c2ccccc2-c2ccccc21
CNc1ccc(C#N)c(NCc2ccc(C(C)(C)C)cc2)c1
C=CCOC(=O)COc1ccccc1C(=O)C=Cc1ccccc1F
CCC1(c2cccc3ccccc23)CCN(O)CC1(C)C
CC1=C(C(=O)O)CS(=O)(=O)C2C(CC(=O)OCN3CCN(C(c4ccccc4)c4ccccc4)CC3)C(=O)N12
COc1ccccc1CNNc1ccccc1C(=O)C(=O)CO[N+](=O)[O-]
Cc1ccsc1CN1CCCC(N2CCN(c3ccccc3F)CC2)C1
CCOc1ccc(C(=O)NCSc2nccn(Cc3ccc(Cl)cc3)c2=O)cc1
Cc1c(CCc2ccccc2)c(=O)oc2cc(OC(=O)c3ccc(O)c(O)c3)ccc12
O=C(Nc1ccc2c(c1)c1ccccc1n2C(=O)OC(C(=O)O)C(=O)O)c1ccccc1-c1nnn(-c2ccccc2)n1
COCc1cc(CN(O)Cc2ccc3c(c2)OCO3)ccc1CC(C)C
O=C(CCc1nc(-c2cccs2)no1)NCCc1cn2ccsc2n1
CN(C)CCOC(NC(=O)c1ccccc1)c1ccc(F)c(C(=O)NC(C)(C)C)c1
Cc1ccc(CN(C(=O)c2ccc(-c3cccc(C(F)(F)F)c3)o2)C2CCS(=O)(=O)C2)cc1
CCOc1ccccc1NC(=O)CN1c2cccc3cccc(c23)S1(=O)=O
NS(=O)(=O)CCNC(=O)C=Cc1ccccc1-c1ccc(OC(F)(F)F)cc1
CC(C)C(C(C)O)n1nnnc1CCN1CCN(C(=S)NC2CCCc3ccccc32)CC1
O=C(CCCCCCCC(=O)N(Cc1ccccc1)C(c1ccccc1)c1ccccc1)NO
CCOC(=O)c1cn(Cc2cccc(F)c2F)c2cc(N3CCN(c4ccccc4OC)CC3)c(F)cc2c1=O
COc1ccc(-c2c(C)cnn2-c2ccc(S(C)(=O)=O)cn2)cc1
Cc1ccc(NC(=O)CN2C(=O)c3ccccc3Sc3nc(Cl)ccc32)c(Cl)c1
Cc1cc(OCC(=O)c2ccc([N+](=O)[O-])cc2Br)cc([N+](=O)[O-])n1
O=C(O)CCc1nc(-c2cc(F)ccc2Cl)c(-c2ccc(F)cc2)o1
CCc1noc(C2=CCCN(C)C2)n1
CC(C)(C)C(C(=O)N1CC2CC1CN2C(=O)c1cc2cc(OCF)ccc2[nH]1)N1Cc2ccccc2C1=O
CC(=O)Nc1ccc(C(=O)N2CCCC(CCC(=O)O)C2)cc1
CCC1C(=O)N(C2OC(CO)C(O)C(O)C2O)C2(C(=O)OC)CC12
CC(=O)NC(CC(C)C)C(=O)N1CCN(C(=O)C(Cc2ccc(Cl)cc2)N(C)C)CC1
CC(C)C(Oc1nccc(C2(O)CCN(C(=O)c3cc(C4CC4)on3)C2)c1Cl)C(C)C
CC(=O)S(=O)(=O)c1ccc(NNC(Cc2ccc(S(C)(=O)=O)cc2)C(=O)O)cc1
CCNc1ccc(C(=O)NN(c2cccc(CC)c2)S(C)(=O)=O)c(C(=O)Nc2cccc(C)c2OC)c1
O=C(c1ccccc1)c1ccc([N+](=O)[O-])cc1
CCN(CC)CCOc1ccc(-c2cc(C(F)(F)F)nc3c2CCc2nc(N)sc2-3)cc1
C=CCC(=O)NC(CCOP(=O)(O)CCCCCC12CCC(OCC3CC[N+]3(C)C)C1(C)CCC(C)O2)C(C)C
c1cc2c(c(N3CCOCC3)c1)CC(c1csc(C3=NCCN3)c1)CC2
COc1ccc(CCN(Cc2c[nH]cn2)C(=O)CCCCCCC2Cc3ccccc3C2=O)cc1OC
CC(=O)NC(CC1CCCC1)n1nc(C#Cc2cccc(C)n2)c2cccnc21
COc1cc(C(=O)N(C)C)ccc1Nc1c2ccc(NC(=O)OC(C)(C)C)cc2nc2c(OC)cccc12
COC(=O)C(C)NC(=N)C(NS(=O)(=O)CC1CCCCC1)C(=O)NC(CC1CCCC1)c1nc(C)cs1
CC1=C(Oc2ccc(O)cc2)COc2c1cc(CCC(=O)O)c1cccc(C)c21
CCCC1=C(OCCN(CCC)CCN2C(=O)CCC2=O)C(=O)C=C(CNCCN(Cl)CCNc2ccnc3cc(OCCN(CC)CC)ccc23)C1=O
FCc1nc2c([nH]1)C(C1(c3ccc(F)cc3)CC1)N(c1ccccc1)C2=S
CCOc1ccc(NS(=O)(=O)c2cccc(Oc3cnccn3)c2)cc1C(=O)NC
Cc1ccc(-n2cnc3c(cnn3CC(Cl)c3ccccc3)c2=O)c(C)c1
O=C(Cc1c[nH]c2ccccc12)NC1CCCCCC1
CCOc1cc(NC(=O)c2cc(NC3CCN(CCN4CCOCC4)CC3)n(CC)c2Cl)ccc1C
CCC(=O)OCOc1ccc(C(C#N)n2nc3ccccc3n2)cc1
CCCCC(CN(O)C=O)C(=O)NC(=O)C(NCCCc1cccc(C(F)(F)F)c1)C(C)C
CN(C)CCCn1ccc2c1C(=O)c1ccncc1C2=O
CC(C)Cc1cccc(N(C)c2nc(CNC(C)(C)O)c3ccccc3n2)c1
COCCN1C(=O)Cc2c(C)nc(C)nc21
CN(C)CCNCC1OC(n2nnc3c(N)ncnc32)CC1O
Cc1ccc(Cl)cc1NC(=O)Cc1ccccc1
COc1ccc(CNC(=O)c2ccc3c(c2)S(=O)(=O)N=C2CCCCCN23)c(OC)c1
CCCCC1CCN(c2nc(C#N)nc(CCOc3ccc(-c4nnnn4C)cc3OC)c2C#N)CC1
COCCn1c(C(=O)NC2CCCCCC2)cc(C)c1C
O=C(CN1C(=O)SC(=Cc2ccc(F)cc2)C1=O)Nc1ccccc1C(=O)N1CCCCC1
CNC(Cc1ccccc1)C(O)CC(=O)NN1CCC(CC(CCC(C)C)C(=O)NCc2ccccc2)CC1
COc1ccc(CC(=O)OC(=O)N2CCCC2c2ccc3c(c2)OCCO3)c(C(C)=O)c1
Cc1ccc(-c2c(Cl)c(C(=O)NN3CCOCC3)nn2-c2ccc(Cl)cc2Cl)cc1
Cc1sc(NC(=O)COC(=O)c2ccc(C#N)cn2)c(C)c1C
CC(C)(C)OC(=O)N1CCc2c(c(Oc3ccc([N+](=O)[O-])cc3[N+](=O)[O-])cc3cccnc23)C1
CC(=O)c1ccc(C(=O)c2c(Cl)[nH]c(C)c2C)cc1
Cc1ccc2c(OCC(=O)Nc3ccc(S(=O)(=O)Nc4nccs4)cc3NS(=O)(=O)c3cccs3)cc(=O)oc2c1
COC(=O)NCc1cc(=O)n2c(C)csc2n1
CNC(=O)c1nc2cc(-c3ccc(CC(Cc4cc(OC)ccc4OC)OC=O)cc3)ccc2n1C
COc1nc(C(=NC(=O)[O-])C(=O)NC2C(=O)N3C(C)=C(C[n+]4ccsc4)CSC23)cs1
CSCCC1NC(=O)CNC(=O)C(CC(C)C)NC(=O)C(Cc2ccccc2)NC(=O)C(C)NC(=O)C(C(C)C)NC1=O
CC(C)CC(NC(Cc1ccccc1)C(=O)NC(=O)OCC1C2CC3CC(C2)CC1C3)C(O)S(=O)(=O)c1ccc(Oc2ccccc2)cc1
O=C1c2ccccc2C2=Nc3ccccc3NC(c3ccc(-n4c(=O)[nH]c5ccccc54)cc3)C2N1Cc1ccccc1
O=C(CCc1ccccc1)N1CCC(CCC(=O)N2CCC(N3CCCC3)CC2)CC1
C=CCNCC(=O)c1cccc(C2=NN(OC)C(c3ccccc3)C2)c1
COC(=O)c1ccc(C=C2C(=O)CC(O)=C2O)cc1C(=O)OC
CCOC(=O)c1ccc(-c2cc3cc(C)ccc3oc2=O)cc1
OCC1(CO)C(C2=NC(Cl)(CCCc3ccccc3)CS2)C1c1ccccc1
CC(C)(C)c1ccc2c(c1)n(Cc1ccc(Cl)cc1)c(=O)c1nnc(S(=O)(=O)NCc3ccco3)n12
O=C(Cc1c(Cl)cccc1Cl)NNC=CC(=O)c1ccc(Cl)cc1
O=C(O)CC(=O)Nc1nc2ccccc2n1-c1ccc(COc2ccccc2)cc1
CC(=O)c1ccc(N(CC(=O)NC2CCCCC2)C(=O)c2csnn2)cc1
C[n+]1ccc(C(=O)Nc2cccnc2)cc1
CC(C)c1cccc(C(=O)N(Cl)C2CCCN(CCc3ccccc3)C2)c1
CCCC(NC(=O)CNC(=O)C(=O)C(NC(=O)C(NC(=O)C(NC(=O)OC)NC(=O)C1C2CCC(O2)C1C(C)(C)C)C(=O)OCC)C(C)C)C1CC1
Cc1ccccc1OCC(=O)Nc1ccc(S(=O)(=O)Nc2nccs2)cc1
Cc1ccc(NC(=O)c2cn(-c3ccccc3)nc2-n2cccc2)cc1
OCC(O)CCc1ccccc1
CCC(C)NC(=O)C#CC(=O)c1ncc(-c2ccc(C3(C(=O)N4CCN(N)CC4)CC3)cc2)cn1
CC(C)NCC(O)COc1ccc2c(c1)C(=O)c1ccccc1C2=O
CCCN(CCC)c1nccc(C2CCN(C(=O)OC(C)(C)C)CC2)n1
CC(Oc1ccc(Cl)cc1)C(=O)NCCN1C(=O)CSC1=O
CCC1C(O)CC(C)C(=NOOOC)C(C)C(O)C(C)(O)COC(=O)CC(=O)C1C
CC(C)CCNS(=O)(=O)CCCCCC(NC(=O)CCc1ccc(-c2ccccc2)cc1)C(=O)NO
CNc1ccc(-c2[nH]nc3c2-c2ccccc2C3(O)C(F)(F)F)cn1
C=CCON=Cc1ccc(C)cc1
COc1cc(OC)cc(-c2cc(C)c3c(=O)nc[nH]c3n2)c1
Cc1c(Sc2cccc([N+](=O)[O-])c2)n(COCCO)c(=O)[nH]c1=O
Cc1ccc(OCC(=O)Nc2c(C)n(CC(=O)NC(C)C)n(-c3ccccc3)c2=O)c(C)c1
CCC(C)C(=O)Oc1c(C(C)C)cccc1C(C)CC
CON=CCCCCCCCCCCCCCCCCC(=O)CC[N+](C)(C)c1cccc(OC)c1
CC(C)(C)c1ccc(Cn2ncc3ccc(NC(=O)Nc4cccc(Br)c4)cc32)cc1
Cc1ccc(-n2nnnc2SNC(=S)Nc2nc(=O)cc(CC(C)C)[nH]2)cc1
COc1ccc(O)c(C(=O)C=Cc2cc(Br)c(O)c(OC)c2)c1
O=C(Cc1ccccc1)NN=C1C(=O)Nc2ccc([N+](=O)[O-])cc21
CCNC(=O)N1CCN2CC(COCc3ccccn3)CC2C1
CC(=O)OC12C=CC(OS(=O)(=O)O)C3C(=CCC4C(C)(CCC(O)C4(C)C)CC3(O)COS(=O)(=O)O)C1CC1C(C2)C1(C)C
COc1ccc(C(=O)NCc2cc(C(=O)N3CCC(C4(c5ccc(Cl)cc5)CCCC4)CC3)cc(C(F)(F)F)c2)cc1OC
O=C(CCCN1C(=O)SC(=Cc2ccc(Cl)cc2)C1=O)Nc1ccccc1Cl
CC(C)CC1NC(=O)C(Cc2c[nH]c3ccccc23)NC(=O)C(Cc2c[nH]c3ccccc23)NC(=O)C(C)NC(=O)C2CCCCN2C1=O
COc1ccc(-c2nc(C)c(CNCCO)s2)cc1
CC1OC(=O)C(Cc2ccc(O)cc2Cl)NC(=O)C=CCC(CC(=O)CCCC2CCCCC2)OC1=O
CCOc1ccc(C2=Nc3c(cccc3[N+](=O)[O-])N=C(OC)C2)c(F)c1
O=C1NC(=O)C(Cc2ccc(OCCCc3cc(-c4ccccc4)on3)cc2)S1
CN(C)CCNC(=O)c1cc(CCN(C)C)nc2ccc(NC(=O)CCCCCC(=O)Nc3ccc4[nH]cc(CCN(C)C)c4c3)cc12
O=C(O)CCCCCCCC(=O)Nc1cccc2c1CCCC2
CCc1nc2ccccc2n1C1CC2CCC(C1)N2CCC(NC(=O)c1c(-c2cccc(F)c2)n[nH]c1C)c1ccccc1
Cc1c(CC(C)C)c2ccccc2n1CCCCOc1ccc(CC2SC(=O)NC2=O)cc1
O=C(Cc1ccncc1)N1CCC(c2nc3cc(-c4cccnc4F)ccn3c2-c2ccccc2)CC1
Cc1cc(CC(=O)NCc2ccc(F)cc2)ccn1
Cn1nc(C(=O)NCCCN2CCN(c3cccc(Cl)c3Cl)CC2)c2c1-c1ccccc1S(=O)(=O)C2
CON=C1c2ccccc2C2C(=O)N(Cc3cc(C(F)(F)F)cc(C(F)(F)F)c3)C(c3ccc(C(F)(F)F)cc3)C12
CCOC(=O)N1CCN(C(=O)CCCCCC(=O)NCCS(=O)(=O)Nc2cccc3c(N(C)C)cccc23)CC1
Cc1c(O)ccc2c1C(=O)C1=C(O)C3(C(=O)NCCO)C(=O)C(C(N)=O)=C(O)C(O)C3C(O)C1C2O
CCC(=O)NCc1ccc(OC(F)(F)Cc2ncn3c2CN(C(=O)N2CC(C)NC(c4ccccc4)C2)c2ccccc2-3)cc1
COc1cc(NC(=O)c2c3c(nc4ccccc24)CCCC3)ccc1COC(C)=O
CN(C)C1CC(N)C(OC2C(O)CC(CN)C2OC2OC(N)C(O)C(CO)C2O)C(O)C1
CCNC(=O)Nc1nc2cc(-c3cncc(OCC(C)O)c3)cnc2n1C1CCCC1
Cc1cn(CCCCCCNC(=O)NCC2CCCCC2)c(=O)[nH]c1=O
CCOC(=O)COc1coc(COc2ccc3c(c2)C=Cc2ccccc2O3)cc1=O
COc1ccccc1OCC(=O)N(C)Cc1cc(=O)n2ccsc2n1
O=C(O)c1ccc(N2C(=O)CC(C(=O)Cn3nc(SNc4ccccc4)n(CCCc4ccccc4)c(=O)c3=O)C2=O)cc1
Cc1ccc2cc(C(O)CC(C)(C)C)c(=O)oc2c1
Cc1nc(C)n(CC2CCCCN2Cc2cccc(C#N)c2)n1
Cc1cn(COC(CO)COC(CO)CO)c(=O)[nH]c1=O
CC(CO)C(=O)NC(CC(F)(F)F)C(=O)NC(Cc1ccccc1)C(=O)NCCC1CCNCC1
C=C1CN(C(C)=O)CC1n1cc(C=CBr)c(=O)[nH]c1=O
COC(=O)NC(C=O)CNC(=O)C(Cc1c[nH]c2ccccc12)NC(=O)OC
O=C(c1ccsc1)N1CCCC(c2nc(=O)c3nnn(Cc4ccc(F)cc4)c3[nH]2)C1
COc1ccc(C(=O)C=[N+]([O-])O)cc1
COc1ccc(F)cc1C(C)(C)C
Cc1ccc(C)c(-n2nc(C)cc2NC(=O)c2cccc(S(=O)(=O)N3CCCC(C)C3)c2)c1
CCc1ccccc1C#Cc1ccc(S(=O)(=O)Nc2noc(F)n2)c(N)c1
CC(=NNC1=NCCCN1)c1cnccn1
N#Cc1c(CS(=O)(=O)NC(=O)Oc2ccc(F)cc2)nc2n(c1=O)CCS2
CC(=O)OCC1CC(OC(=O)CCC(=O)OCc2ccccc2)C2C(C)(C)C(O)C=CC2(C)C1CCC1(C)C(=O)OC2=CCC(C3=CC(=O)OC3)CC21
O=C(CON=Cc1ccccc1O)N1CCCCC1
CCCCOC1Cn2c(=O)[nH]c3ccc(C(=O)Nc4ccccc4)c(c32)CN1C(=O)OCCC
CC1=C(C=O)C(C)(C=O)CCC1C
CCCN1C(=O)C(c2ccc(F)c(C(=O)Nc3c(C(C)C)cccc3C(C)C)c2)Oc2ccc(C)cc21
OCCSc1nc(-c2ccc(O)cc2)cc(-c2ccc(OCCN3CCCC3)cc2)c1Cc1ccccc1
CC(=NN=c1[nH]c2ccccc2s1)C(F)(F)F
CCN(CC)CC1CN2CCCN(C1)C2
COc1ccc(Nc2c(C#N)cnc3ccc(I)cc23)cc1
Cc1cc2ccccc2n1C1=C(C=NOCC2CCOCC2)C(=O)CCC1
Cc1cc(N)c2cc(CN3CCC(C4CCCN4C)CC3)ccc2n1
COCCCCOCN1CCN(COc2cc(OC)cc(C(=O)C=Cc3ccccc3)c2)CC1
Cn1ccc(NC(=O)c2ccccc2Cl)n1
O=C(C=Cc1ccc(Cl)cc1)c1ccccc1Cl
Cc1ccc(C(=O)C=Cc2ccsc2)c(O)c1
Fc1ccc(OCC2CCCN2)cc1
CC(Oc1ccc([N+](=O)[O-])cc1)C(=O)NN
CC(C)(C)CNc1nc(NCCO)nc(Sc2cc(-c3ccccc3)[nH]n2)n1
CS(=O)(=O)c1ccc(-c2c(-c3ccc(Cl)cc3)nc3ccc(F)cn23)cc1
CCCOC(=O)NS(=O)(=O)c1ccc(C(=O)Cc2ccc(Cc3ccc(C(=O)Nc4nn[nH]n4)cc3)cc2)cc1
COc1cc(OC)c(CN2CCCCCCC2)c(C(=O)N2CCCCCC2)c1
Cc1cccc(NC(=O)COc2onc([N+](=O)[O-])c2C)c1Cl
O=C1SC(=NN=Cc2ccc(F)cc2)C(=O)N1Cc1cccc(Cl)c1
CCC1(CCO)CCC(=O)O1
CNC(=O)C1CCN(CC(=O)N(C)O)C1
CCN(C)CCN(C)C(c1cccc(NC(C)=O)c1)c1ccc(OC)c(OC2CCCCC2)c1
CCN(CC)c1cc(Nc2ncc(Cl)cn2)cn(CC)c1=O
Cc1cccc(Cc2cc3cn(C4CC(O)C(CO)O4)c(=O)nc3o2)c1
O=C(CNC(=O)N1CCOCC1)NC1C2CC3CC(C2)CC1C3
COc1[nH]c(C)c(Cc2ccccc2)c(=O)c1C#N
COc1ccc(Cc2cc(C3OC(CO)C(O)C(O)C3O)c3c(c2Cl)CCO3)cc1
COC1COC(=O)N1c1ccnc(NC(c2ccc(C(C)C)cc2)C(C)O)n1
Nc1nc(CC(O)c2ccccc2)cc(NNCc2ccc(C3=NCCCN3)cc2)n1
CC(C)(C)c1ccc(C(C)(O)C(C)(C)c2cc(CC3CCCCC3)ccc2O)cc1
CN(C)CCN1C(=O)c2cccc3cc([N+](=O)[O-])cc(c23)C1=O
Cc1nc(C)n(CN2CCCC2CC(=O)NN=CC=Cc2ccccc2)n1
CNCCNC(=O)c1cc(OC)ccc1Br
O=C(Nc1ccc(F)c(F)c1)n1c(=S)[nH]c2[nH]cnc(=O)c21
COc1cccc(COc2ccc(OC(C)C)cc2)c1C(=O)C=Cc1ccc(O)cc1
Cc1nc(C2COc3ccccc3C2=O)cs1
O=C(C=C(O)C(=O)O)CC(=O)Nc1ccc(-c2ccccc2)cc1
CC(c1ccccc1)N(N)C(=O)c1cc(C(F)(F)F)cc(C(F)(F)F)c1
CCCCCCCCc1cn(CC(C)C(O)C(=O)CC2CCCC(OCC)O2)nn1
COc1cc2c(c(NCCCN(C)C)c3c1ccc1cc4nc5ccccc5c(=O)n4c13)OCO2
COC(=O)N1CC(C)(C)N(Cl)C(C)(C)C1
Cc1ccc(C)c(N2CCN(CC(=O)NS(=O)(=O)c3cccc4[nH]ccc34)CC2)c1
COc1cccc2c1NC(c1ccc(O)cc1)C(=O)O2
O=C(Nc1ccc(Cl)cc1)Nc1cccc(-c2sc(=S)oc2-c2ccc(Cl)cc2)c1
CCCCCCCC(=O)C1CN(COc2cc(C)c3c4c(c(=O)oc3c2C)CCCC4)C1=O
CCc1nc(N2CCCC2Cn2cc(C)c(C)n2)no1
CCC(=O)Nc1cc[nH]c2c3ccccc3nc1-2
Cc1ccc(F)c2c1C(OC(C)(C)C)N(C(=O)CC(N)Cc1cc(C(F)(F)F)ccn1)CC2
O=C(NCC1CC1)c1ccc(C#Cc2cccc(Cl)c2)cn1
c1ccc2c(c1)Cc1cc(NC3CCC4(CC3)OCC(C3CCOCC3)O4)ccc1-2
CN(C)CC(=O)NCc1ccc2[nH]c(NC(=O)c3cc4ccccc4[nH]3)nc2c1
O=C(CCCN1CCOCC1)c1ccc(NNCc2ccc(F)cc2)nn1
O=C(Cc1cccs1)Nc1nc(C(F)(F)F)cs1
Cc1cccc(CN2CCOc3ccc(CN(C)CCc4ccncc4)cc3C2)c1
CCCCC(=O)Nc1nnc(CSCC(=O)N2CCCC2)s1
C=CC(=O)N1CCC(N2CCC(Oc3ccc(C(=O)N4CCCCC4)cc3)CC2)CC1
O=C1C2=C(OC(c3ccccc3[N+](=O)[O-])C2)C(=O)c2ccccc21
CCCCC(=O)C(Cc1ccccc1)C(=O)NC(O)Cc1ccc(C(=O)O)cc1
CC(C)c1cc(OC(=O)N2CCCC2Cc2ccccc2)n[nH]1
CC(C)=CCS(=O)(=O)N(Cc1cc(C(=O)O)ccc1F)c1cccs1
CCOC(=O)Cc1csc(NC(=O)Cc2csc(=O)n2C)n1
O=C(NCCOCCNCCO)c1ccc(O)c(O)c1
C#CCc1ccc2c(=O)oc(NC(=O)CSc3nc(C)ncc3OC)nc2c1C
COC(OC)c1cccc2c1CCc1c(c1=O)C=C1c3ccc4c(c3CN12)c1ccccc1n4C(C)=O
COc1cc(C=C2CCC(=Cc3cc(O)c(O)c(OC)c3)C2=O)cc(O)c1O
CC1CC(C(=O)N2CCOCC2)=C(CC(=O)O)C=C1C(=O)N1CCCCC1
CNC(=O)c1ccc2c(c1)C13CCCCC1C(C2)N(CC1CCC1)CC3
N=C(NN=CCCc1ccccc1)Nn1cc(-c2cccc([N+](=O)[O-])c2)c(-c2ccccc2)n1
O=S(=O)(CCCc1cc(-c2cccc(F)c2)n(-c2ccc(F)cc2)n1)NC(F)(F)F
O=C(NNC(=S)NCC1CCCO1)c1cc(Cl)ccc1NO
CC(=O)OCC(c1cccc(C(F)(F)F)c1)N1CCC2(CCN(C(=O)c3ccnc(N(C)C)c3)CC2)C1
CC=C(C=COP(O)(=S)OP(=O)(O)OCC1C=CC(c2nc(C)oc2C)O1)C=CC(C)CC(=O)CC
COc1cc2cc(NS(=O)(=O)c3cc(Oc4cncc(C)n4)ccc3C)ccc2[nH]1
CCCNC(=O)NS(=O)(=O)c1ccc(NC(=S)Nc2c(C)n[nH]c2C)cc1
CCCCCC1CCN(c2ncc3cc(-c4ccccc4)c(-c4ccc(COc5ccccc5C)cc4)nc3n2)CC1
COc1cc(CC(=O)OC2CC(=O)OC(CN3CCCC3)C2)ccc1O
Cc1cccc(Nc2nc(Nc3ccc4ccccc4c3)nc(N3CCCC3)n2)c1
Cc1ccccc1Oc1ccc(NC(=O)c2ccc(SCC#N)cc2)cc1
CNC(=O)CCc1cncc(-c2cccnc2)n1
N#CCCCCCCCCCCCCCCCCCCCCCCCCCCCCCCCCCCCCCCCCCCCCCCCCCCCCCCCC#N
COc1c(C(=O)N(C#N)c2ccc(Oc3ccnc4[nH]ccc34)c(C)c2)cccc1-c1ccc(CCC(C)(C)OC)cc1
Cc1ccc2c(Oc3ccc(NC(=O)c4cnn(C5CCC(O)CC5)c(=O)c4Cc4cccc(C(F)(F)F)c4C)cc3F)ncnc2n1
CCCCCC(=O)OCOc1ccc(O)c(C(=O)c2ccccc2)c1Oc1ccc(F)cc1
COc1ccc(NC(=O)Cn2sc3ccccc3c2=O)cc1Cl
O=C(CBr)NCCc1ccccc1
Cc1csc(-c2nc(C=CC(=O)O)cn2CN(C)C)c1
CN1C(=O)CN(CC(O)CN2CCN(Cc3ccccc3)CC2)C(=O)c2ccccc21
C=CC1Cn2c(=O)cc(Sc3ccccc3F)c(=O)n2C1
CCCCNCC(O)COc1ccccc1C(=O)C=Cc1ccc(OC)c(Br)c1
COc1cc(C=C2CN(C)CC3(C2=O)C(c2cc(OC)c(OC)c(OC)c2)C(c2cc(OC)c(OC)c(OC)c2)NC32C(=O)c3ccccc3-c3ccccc32)cc(OC)c1OC
COc1ccc(CCNCC(O)COc2ccc(O)cc2)cc1
O=C1C=C2N(CCN3CCCCC3)CC3CC23c2cc3c(cc21)OCO3
C[S+](C)Cc1ccc2cc1C(=O)NCC(=O)NCC(=O)NCC(=O)NCC(=O)NCCCCC(N)C(=O)N1CCCC1C(=O)N2
COc1ccc(-c2cc[nH]n2)cc1NC(=O)c1ccc(F)cc1Br
O=C(NC1CCC(O)CC1)c1cc(O)cc(Oc2ccc(NC(=O)c3cc(Cl)ccc3O)cc2)c1
COc1ccc(N2CCN(c3nc(NCCO)nc(NC(C)c4ccccc4)n3)CC2=O)cc1C(N)=O
O=c1cc(-c2ccc(F)cc2)oc(O)c1-c1cccc([N+](=O)[O-])c1
COc1cc(-c2cnc(N)c(-c3ccc(OC)c(OC)c3)c2)ccc1O
CCN(CC(=O)O)c1ccc(S(=O)(=O)CC)cc1
CCCc1cc(=O)oc2cc3c(cc12)CCC3
CCN(C)c1nc(Nc2ccccc2)nc(Nc2ccccc2)n1
CC
CCc1c(C(=O)NN=Cc2ccc(C)o2)noc1C
O=C1C=c2oc3cc(O)cc(O)c3c2=C(c2ccc(O)cc2)C1
O=C1CNc2nc(NCCO)nc(Nc3ccccc3)c2N1
O=C(Nc1ccc(S(=O)(=O)Cc2ccc(F)cc2)cc1)c1ccc2ncsc2c1
CC1Cn2c(=O)[nH]c3cc(NNC(Cc4ccccc4)C(O)CNC4CCCCC4)cc(c32)CN1COC(=O)NC1CCC(NC=O)CC1
CNC(=O)C(Cc1ccc(NC(=O)C(CC(=O)O)NC(=O)C(C)N)cc1)NC(=O)Cc1ccc(O)cc1
CC1=CC(C)C(O)C(C)C(O)C(C)C(O)C(C)C(O)C(C)C=CC=CC(=O)NC2=C(C)C(=O)c3c(c(O)c(C)c(O)c3C2=O)C1=O
COC1(C)COC(Oc2c(-c3ccc(O)cc3)n3c4c(cccc24)CCC3)C1C
Cc1sccc1C(F)NC(=O)NC(C)c1ccc(OC2CCN(c3ccnc(NCC4CC4)n3)C2)cc1
CC#CCOc1ccc(S(=O)(=O)C(F)(F)F)cc1
COc1ccc(CNC(=O)CCC(=O)N2CC(C)Sc3ccccc32)c(OC)c1
CCS(=O)(=O)N1C(=O)C2C3CN(Cc4ccc(F)cc4)CC(Cc4ccccc4)(C2C1=O)N3C(=O)c1ccco1
COCC1C(c2cccc(OC)c2)C(=O)N1Cc1ccccc1
N#Cc1ccc(C=NNC(=O)COc2ccc3ccccc3c2)cc1
O=C(ON=Cc1ccc(Oc2ccc([N+](=O)[O-])cc2Cl)cc1)c1ccccc1Cl
CC(=O)OOC1C(C(C)=O)C(O)C2(O)c3c(O)cc4c(c3OC12c1ccccc1)C(=O)c1c(O)cccc1C4=O
CCCC(C(=O)NO)C(=O)NCC(=O)N(C)CCCCCNC(=O)C(C)CCCCCI
COc1ccc(NC(=O)N(Cc2ccccc2-c2ccccc2)C2CCNCC2)cc1
COc1ccccc1N1CCN(CCCN2C(=O)CCSc3ccccc32)CC1
COc1cc(OC)cc(-c2sc(-c3ccc(Cl)cc3)nc2-c2ccc(S(C)(=O)=O)cc2)c1
CNC(=O)c1ccc(SCC(=O)c2c(C)[nH]c(C(=O)N3CCCCCC3)c2C)cc1
CC1C=C2C(=O)OCC2(O)C2CCC3(O)C(CCC3(C=Cc3ccccc3)CO)C12
Cc1cc(C)cc(CN2CC(=O)N3C(C2)CN(Cc2cccc4c(C(=O)N5CCN(C)CC5)cn(C)c24)C(=O)C3Cc2ccc(O)cc2)c1
O=C(c1cccc(F)c1)N1CCN2C(=O)C3=CC=CNC3=NC2C1
CN1CCN(c2ccc(Nc3ncc4cnc(-c5ccccc5F)c(-c5ccccc5)c4n3)cc2)CC1
CCCCN(CCCC)Cc1c(C#Cc2ccc(CC(=O)O)cc2)[nH]c(=O)c2ccccc12
CNCc1ccc(C#Cc2ccc(C)cc2)cn1
O=C1CN(C(=O)COC(=O)c2cccc(S(=O)(=O)N3CCCCC3)c2)c2ccccc2N1
CCN(CC)S(=O)(=O)c1ccc(N2CCCCS2(=O)=O)cc1
O=c1ccn(C2OC(O)C(CO)C2O)c(CO)c1O
O=C(Cc1coc(-c2ccc(C(F)(F)F)cc2)n1)NCCCO
O=C(Oc1ccccc1C(=O)NCCc1ccccc1)c1ccc(Br)cc1
Cc1cc2c(Oc3cccc(NC(=O)NC4CCN(c5cccc(F)c5)C4)c3)cccc2[nH]1
N#Cc1c(O)oc(COc2ccc(F)cc2)nc1=O
Cc1cc(S(=O)(=O)Nc2cc3c(cc2N2CCCCC2)NC(=O)CO3)ccc1F
COc1ccc(Cn2nnc3c(=O)n(CC(=O)NC4CCCc5ccccc54)cnc32)cc1
COn1c(C)ccc1S(=O)(=O)Nc1ccc(Br)cc1
Cn1c(N)c(N=Cc2ccco2)c(=O)n(C)c1=O
Cc1ccc(N(C(=O)CNC(=O)c2cccs2)C(C)C(=O)NC2CCCCC2)c(C)c1
O=C(CN1CCCCC1)n1nc(-c2ccccc2O)nc1-c1ccc(Cl)cc1
CN1CCN(CC(O)COc2ccccc2)C(c2ccc3c(c2)OCCO3)C1
O=CC(Cc1ccccc1)c1csc(NC(=O)C2CC2C(=O)O)n1
C=C1c2ccccc2Oc2cc(OCC(=O)Nc3ccccn3)ccc21
CC1CCN(S(=O)(=O)C(N)C=Cc2ccccc2)CC1
CC(C)CCC(=O)c1ccc(ONC(CNS(=O)(=O)c2ccc(CCC(C)C)cc2)C(=O)O)cc1
O=C(O)CN(Cc1ccc([N+](=O)[O-])cc1)CC(O)C(Cc1ccccc1)NC(=O)C(O)c1ccccc1
COC(=O)c1nc(Nc2cccc(Br)c2)sc1[N+](=O)[O-]
CCn1c(C)nc2c(N3CC=CCC3)nc(-c3ccn(C)n3)nc21
CCN(CC)S(=O)(=O)c1cc(NC(=O)C2CC(=O)N(C)C(=Nc3ccccc3F)S2)ccc1C
COc1cc2c(cc1OCCCN1CCCCC1)NC(=O)N1CCCC1C2
CCCCCCCOc1ccc(C(=O)n2ncc3c2CC2CN(S(=O)(=O)c4ccc(C)cc4)CC2C3)cc1OC
COc1cc(Cl)ccc1N1CCN(Cc2cc(C(=O)NC(C)c3ccccc3)no2)CC1
CN(C)CCOCCN1C(=O)c2cc(F)ccc2S1(=O)=O
Cn1cncc1CN(Cc1ccc(C#N)cc1)c1ccc(C#N)cc1C(F)(F)F
CC(C)CCc1c(S(=O)(=O)c2ccc(F)cc2)c2cc(Cl)ccc2n1C(c1ccccc1)c1ccccc1
O=C(CCNC(=O)Nc1ccc([N+](=O)[O-])cc1)Nc1ccc(Cl)cc1
CC(=O)N1CC(C)CC(c2csc(-c3cccc(C(F)(F)F)c3)c2)C1
CC1CCCC(CCC(C)(O)CCC2CC3OC(=O)C=C(NC(C)C(C)(C)C)C3C(C)(C)O2)N1CCO
Cc1cc(C)c(-n2c3ccccc3n3c(CN(CCC4CCCC4)CCN4CCCC4)c(Cl)nc23)c(Cl)c1
N#Cc1ccc(C2C=NC(N)=NC2)nc1
COc1ccc(C(CC(C)C)c2ccc3c(ccn3C)c2)c(OCCOCCOC(C)(C)C)c1C(C)C
CC=CCN(C)C1CCc2c(c(=O)oc3cc(O)ccc23)C1
Cc1nccc(N2CCc3c(C(C)C)nc(-c4cccc(-c5ccccc5)c4)nc32)n1
CN(C)CCCCNC(=O)C(CO)NC(=O)C(CCS)N(C)C
CS(=O)(=O)c1ccc(C2=C(c3ccc(F)cc3F)C(=O)CC2)cc1
COc1cc(-c2nc3ccccc3o2)ccc1OCc1ccccc1
Cc1noc(C)c1C(=O)N1CC2C(c3ccccc31)C(C)C(=O)N2C
CCCCCC=CCC=CCC=CCCCCCC(=O)Nc1c(OC)cc(OC)cc1OC
NC(=S)NN=Cc1nc(=S)[nH]c(O)c1O
NC(Cc1ccc(O)cc1)C(=O)NC(Cc1ccccc1)C(=O)O
COc1ccc(C=Cc2o[nH]c(=O)c2-c2ccc([N+](=O)[O-])cc2)cc1OC
COc1ccc(C=Cc2c(OC)cc(CC=Cc3cc(O)cc(OC)c3)c(OC)c2OC)cc1
COc1ccc(C2C(C(=O)c3ccc4c(c3)CC(C)(C)O4)=C(O)C(=O)N2CCNC(=O)CO)cc1OC
COC1C(O)C2(O)C(OC)C3OCC24OC2C(OC(CSc5ccccc5Cl)C(O)C2O)OC4OC1(C)N3C
S=C(NN=CC=Cc1ccco1)N1CC=CO1
O=C(NCc1ccccc1)c1csc2c1CCCC2
COc1cccc(OCC(C)C2CCN(C(O)(c3ccc(F)cc3)c3ccc(F)cc3)CC2)c1
Fc1ccc(CNC2=NCCCCC2)cc1
O=C(c1ccccc1)c1ccc(Nc2ccccc2)nc1
CC(C)(CNC(=O)S(=O)(=O)c1ccc(Cc2ccccc2)cc1)NCC(O)C1COCC=CCCCCCC(=O)N1
CCN(CC)CCNS(=O)(=O)c1ccc2ccccc2c1
Nc1ccc2oc(=O)c(-c3nc4cc(Cl)ccc4o3)cc2c1
CC(c1ccc(NS(=O)(=O)c2ccc(CN)cc2)cc1)C1CC1
O=C(NC(C=Cc1ccccc1)Cc1ccccc1)C(CO)N1C(=O)CCC1CS
Cc1sc(NC(=O)c2cc(-c3ccc(Cl)cc3)on2)nc1-c1cccs1
O=C(O)COc1cccc2c1CCC2
CC(CNC(=O)c1cc2c(s1)-c1ccccc1OC2)c1ccccc1
Cc1ccc(CN2C(=O)c3ccccc3C(Cc3ccc(OCCCCCCC(=O)NO)cc3)C2=O)cc1
CCCCCCCCCCC=CC=Cc1noc(-c2ccco2)n1
C=C(C)C(=O)OC12CCC(CO)C1C1CCC3C4(C)CCC(C)C(C)(C)C4CCC3(C(=O)NCC(=O)OC)C1(C(=C)C)CC2
CC(C)S(=O)(=O)n1ncc(Cc2cn3ccccc3n2)c(N)c1=O
CCN1CCN(C[n+]2cccc(C)c2)CC1
COc1cccc(CNc2ccc(Cc3ccc(NC(=O)CN4CCOCC4)cc3)cc2)c1OC
CC(N)C(=O)C1Cc2ccccc2N1C(=O)C(CCCN=C(N)N)NC(=O)C(Cc1ccc(F)cc1)NC(=O)CCCN(C)C
CC(C)CCNC(=O)Cn1c(=O)n(Cc2ccc(C(=O)NCc3ccccc3Cl)cc2)c(=O)c2sc3ccccc3c21
CCOc1cc(OCc2cc3ccccc3cn2)ccc1C1(C(F)(F)F)NC(=O)c2ccccc2N1
CCOC(=O)CSc1nc2ccncc2n1-c1ccc(OC)cc1
CCc1ccc(C(=O)N2CCc3[nH]ncc3C2)s1
COc1ccccc1C=CC(=O)c1ccc(OCC(=O)O)c(OC)c1
O=C(N1CCN(S(=O)(=O)c2ccc(F)cc2)CC1)N(Cc1ccccc1)Cc1ccccc1
C=CCn1nc(-c2ccc(OC)cc2)cc(CCCOc2cc3oc(=O)cc(C)c3cc2C(C)=O)c1=O
CN1CCCN(CCC(=O)NCCC(=O)c2ccc(C(F)(F)F)c([N+](=O)[O-])c2)CC1
COc1ccc(CCC2(C)CC(=O)N(C)C(=O)C2)cc1
CC12CCC3C4CCC5=CC(=O)CCC5C4CCC3(C)C1(C)OC(=O)C2
O=C(Cc1ccc(-c2cccc(CN3CCNCC3)c2)cc1)c1ccccc1N1CCN(N2CCC(N3CCSCC3)CC2)CC1
Cn1c(=O)n(CCCN2CCN(CCCN3C(=O)c4ccccc4C3=O)CC2)c(=O)c2nc(O)[nH]c21
CCNC(CCC(N)=O)C(=O)NC(=O)C(Cc1c[nH]c2ccccc12)C(=O)C1CCCN1NC(=O)C(Cc1ccccc1)C(=O)ONC(=N)N
CN(C)c1cccc2nc(CNC(Cc3ccc4ccccc4c3)C(=O)NC(=O)Cc3cc(O)c(C(C)(C)C)cc3C(C)(C)C)c(=O)[nH]c12
COc1cc2c(cc1C1(C=O)CC3CN(CCc4c1[nH]c1ccccc41)CC1CCCCC13)C13CCN4CC=CC(CC(O)C1N2C)C43
Cc1cc(C)c(N2CCN(c3ccnc(-n4ccnc4)n3)CC2)nc1C
Cc1cc(C(=O)N2CCCN(S(=O)(=O)c3ccco3)CC2)no1
CCOC(=O)c1c(C)[nH]c(C2CCN(C(=O)COc3ccc(C(F)(F)F)cc3)CC2)c1C
O=C(CCNc1ccc([N+](=O)[O-])cc1)N1C(=O)c2ccccc2C1=O
COc1ccc(NC(=O)c2ccc(NC3=C(Cl)C(=O)c4ccccc4C3=O)c(OC)c2)cc1
COc1cccc(OCCNC(=O)c2ccccc2)c1
COc1cc2c(cc1OC)C(CC(=O)NC1CCN(c3ccc([N+](=O)[O-])cc3)CC1)N(C)CC2
Cc1ccccc1COC(c1ccc(C(F)(F)F)cc1F)C1CCNCC1
O=C(NC1c2cc3ccccc3nc2-c2nc3ccccc3c(=O)n21)c1ccc(F)cc1F
CC(=O)OCC(c1ccccc1)C1CN(Cc2cccs2)CCO1
CCOC(=O)c1ccc(N2C(=O)C3=C(C2=O)N2C(=O)c4ccccc4C2SC3)cc1
C=CCCCCCCCCCc1ccc2c3c(cccc13)C1=NC(=O)C(c3ccco3)=C12
COc1cc(C(=O)c2c(O)[n+]([O-])c3ccccc3[n+]2[O-])cc(OC)c1OC
O=C(OCC(=O)N1CCN(c2ccccc2)CC1)c1csnn1
NC(CC(=O)N1CCN(c2ncccn2)CC1)Cc1cc(F)c(F)cc1F
COc1ccc(C(=O)NCNC(=S)N(C(=O)N2CCc3ccccc3C2)c2ccc(C)cc2)cc1
Cc1cc(=O)n(-c2ccccc2-c2ccccc2)[nH]1
CS(=O)(=O)C1CCCC(N=C=S)C1
COC(=O)C(=O)C1CCC2C3CC=C4C=C(OC5OC(CO)C(O)C(O)C5O)CCC4(C)C3CCC12C
CCCc1ccnc(Nc2c(C)cc(N3CC4CN(C(=O)C5(c6ccc(Br)cn6)CC5)CC4C3)cc2C)n1
Cc1cc(C)c(Br)c(NNc2nccc(-c3cccc(S(N)(=O)=O)c3)n2)c1
COc1cc(CN2CCN(c3cccc(C)c3)CC2)cc(OC)c1OC
CC(=O)Nc1ccc(-c2nnn(CC(=O)O)n2)nc1
Nc1nc(C2C(O)OC(CO)C2O)nc2c1ncn2-c1ccccc1
Cc1ccc(C=NNC(=O)CC23CC4CC(CC(C4)C2)C3)cc1
CN(C(=O)c1nc(-c2ccc(C(F)(F)F)cc2)n2ccccc12)c1ccccc1
Cc1nc2ccc(S(=O)(=O)N3CCN(C(=O)N4CCCC4)CC3)cc2s1
Cn1cc(C=CC(=O)N2CCOCC2)c(-c2ccc(F)cc2)n1
CCOC(=O)CS(=O)(=O)c1ccc2ccccc2c1
C=CCNC(=O)Oc1ccc(CC(F)F)nc1N
NS(=O)(=O)c1c(F)cc(Nc2c3ccccc3nc3ccccc23)cc1S(=O)(=O)O
NC(=O)CC1CCN(C(=O)c2ccc(OCc3c(-c4c(Cl)cccc4Cl)noc3-c3ccccc3)cc2)C1
O=C(OCCCc1ccccc1)N1CCC(CNc2ncccc2[N+](=O)[O-])CC1
COc1cccc(Cc2nn3c(=O)cc(COC(=O)c4ccco4)nc3s2)c1
O=C(Nc1cccn(C(Cc2ccccc2)C(=O)O)c1=O)c1c(-c2ccccc2)ccc2ccccc12
CCc1ccc(CONC(=O)Cc2ccccc2)cc1
Cc1cc(C2CC2)nnc1NCC(=O)OC(=O)C12CC3CC(CC(C3)C1)C2
CN1CCN(C(=O)c2cc3ccc4cccnc4c3[nH]2)CC1
CN(CCC1CCCC1)C(=O)c1ccc(C(=O)NC(=N)c2ccc(NCCC(=O)O)cc2)cc1
Cc1cccc(CN(C)c2nc(C)c3c(-c4ccccc4)nn(NC4CCCCC4)c3n2)c1
Cc1nn(CCC(=O)Nc2ccccc2-c2ccccc2)c(C)c1Br
CC(C)=CCCC(C)=CCCC=C(C)CCC(O)C(C)(C)C(=O)NCc1ccccn1
Nc1nc(NCc2ccco2)cc2sc(-c3ccccc3)cc12
COc1ccc(C2C(C(=O)c3coc4ccccc34)=C(O)C(=O)N2Cc2cccs2)cc1
c1ccc(Cc2ccncc2)c(CNCC2CCCO2)c1
CCCCCCc1cc(O)cc(CCCCCC(O)C2C=CC=C2C(=O)CCCOCCO)c1
Cc1cc(N=Cc2ccc(-c3ccc(C)n3C)cc2)cc(C(=O)O)c1
CCOC(=O)C1=NOC(c2cccc(OCc3ccccc3Cl)c2)C1
COCCc1nnc(SCC(=O)c2ccc(O)cc2)n1-c1cccs1
COc1ccc(C(c2ccc(OCCc3c(C)[nH]c4ccc(Br)cc34)cc2)c2c(O)ccc3ccc(Cl)cc23)cc1
CC(C)=CCc1cc(C2CC(=O)c3c(cc(C)c(CC=C(C)C)c3O)O2)ccc1O
COc1ccc(CCNC(=O)C(Cc2ccccc2)NC(=O)OCC2c3ccccc3-c3ccccc32)cc1
CC(=O)OCCCC1=C(C)CCC2C1(C)CCC(C)C2(C)C
CN(Cc1cccs1)C1CN(Cc2cc(=O)[nH]c3ccccc23)C2CCCOC12
Cc1nc(SCC(C)C)nc2sc3c(c12)CCN(NCCOc1ccccc1)C3
COc1c(C)nc(OC)c2c(NCCCN(C)C)c(NC(=O)c3ccccc3)sc12
CCCCCN(C)S(=O)(=O)c1ccc(Cl)nc1
CCOCCCc1cccc(-c2nc3c(=O)n(O)c(=O)n(OC)c3[nH]2)c1
COc1ccc(-c2cnc3ccc(-c4ccc(N(C)C(=O)CNCCCN(C)C)cc4)nn23)cc1
COC(=O)C1=C(C(=O)OC)C2N(C)c3ccc(Cl)cc3C23CC(C(=O)OC)N(C(=O)c2ccc4c(c2)CCC4)C3=N1
O=C(Nc1ccc(F)cc1)C(=O)Nc1ccc2cc[nH]c2c1
Cc1onc(-c2ccccc2Cl)c1C(=O)NC(=S)Nc1cccnc1
c1ccc(-c2nc3ccc(OCCCN4CCCC4)cc3nc2-c2ccccc2)cc1
CCN(CC)C(=O)C1=Cc2cc([N+](=O)[O-])ccc2OC1c1ccccc1
Cc1cc(S(=O)(=O)Nc2c(F)n(C)n(-c3ccccc3)c2=O)ccc1N1CCN(C)CC1
COc1ccc(OC)c(NC(=O)CNc2ccc(OC)cc2OC(C)=O)c1
Cc1nn(CC#N)c(=O)c(N=Nc2ccccc2O)c1NC(=O)C(C)C
CCCN(CCC)c1cccc2c1CC(O)CC2
Cc1ccc(C)c(N2CCN(Cc3c(O)ccc4c3oc(=O)c3sccc34)CC2)c1
CCCOc1ccc(-n2nc(-c3ccc(OC)cc3)cc2-c2cc(S(C)(=O)=O)ccc2N)nn1
Cc1ccc(-c2cc(F)nc3cc([N+](=O)[O-])c(NC4CCCCC4)cc23)cc1Cl
COc1ccccc1CNNC(=S)NCc1ccc(C)cc1
Cc1ccc(S(=O)(=O)n2c3cc(C4CCCNC4)ccc3c3sc(C)cc32)cc1
COc1ccccc1C(=O)c1c(Cl)nc2ccc(-c3ccc(C)cc3)cn12
COC(=O)NC(C)C1(CO)CCCC2(COC(C)=O)C3CC4CC(C)C3(C=C4OC(C)=O)CCC12
Cc1cc(CC(F)(F)F)cc(NC(=S)N2CCCC2)c1
Cc1ccc2cc3c(=O)[nH]c(=O)nc-3n([N+](=O)[O-])c2c1
O=C(CCCCC1CCN(Oc2ccccc2)CC1)Nc1ccccc1Cl
CC(CNC(c1ccccc1)(c1ccccc1)c1ccccc1)C(=O)O
Cc1cc(OC2OC(CO)C(O)C(O)C2O)cc2c1C(=O)C(=Cc1ccc(O)c(O)c1)O2
N#CC(=Cc1ccc([N+](=O)[O-])cc1)C(=O)O
CCOCCc1nnc(SCNC(=O)c2cc(Cl)ccc2Cl)n1-c1cccc(OC)c1
CC(C)c1nc2ccc(Oc3ncccc3-c3ccnc(OC(C)c4cccc(-c5cccc(O)c5)c4)c3)cc2n1C
O=C(Nc1ccnn1C1CCN(Cc2ccccc2)CC1)c1ccco1
C=CCNC(=O)CCC(C)C1CCC2(O)C(=CCC3C2CCC2(C)C(C)CCC32)C1
O=C(Cc1cccs1)Nc1ncnc2c1cnn2-c1ccc(Br)cc1
COC1=CC(=O)N(S(=O)(=O)c2ccc(C)cc2)C1c1ccccc1
CCCCCOc1cc(CC(=O)OCC)cc2c(C(F)(F)F)noc12
CCC1(CC)CN(C(=NC#N)NCc2ccc(Cl)nc2Cl)c2cccc(Cl)c2O1
CC1CCN(C(=O)c2c(I)cccc2C(=O)Nc2ccc(Cl)cc2C(=O)Nc2ccc(C(C)(C)C)cc2)CC1
COc1ccc(C2C(O)C(=O)OC2c2cc(OC)c(OC)c(OC)c2)cc1
COc1ccc2c(c1)C1(CCC#N)CCN(O)C1N2C
CC(C)(C)c1ccc(CC(=O)O)c(Oc2ccc(NC(=O)Nc3ccccc3)cc2)c1
O=CNC(=O)N1CCN(C(CCc2ccc(OC(F)(F)F)cc2)CCN2CCCC(Cc3ccccc3)C2)CC1
CS(=O)(=O)c1ccc2nccc(C(O)CN3CCC(NCc4cc5c(cn4)OCC(=O)N5)CC3)c2c1
O=C1NC(=O)C(C(=O)CCNc2ccc3c(c2)COC3=O)S1
O=C(C=Cc1ccc(Cl)cc1)NC(Cc1c[nH]cn1)C(=O)O
COCCNC(=S)N(c1cc(Br)ccc1C)C1CCN(CCc2ccccc2)CC1
CC(C)(C)c1cnn2c(-c3cccc(NC(=O)c4ccc(C(F)(F)F)cc4)c3)ccnc12
Cc1cc2c(cc1-c1nn(N)c3ncnc(C4CC4)c13)CCc1cc(O)cnc1-2
CCc1ccc(C(C(=O)NC2OC(=O)C(C)(OCc3ccccc3)OC(C(C)C)C2C)C(O)(F)F)cc1
CN(C)CCCN1c2ccccc2Sc2ccc(C(F)(F)F)cc21
O=C(Nc1ccc(Oc2ccccc2)cc1)c1ccc(Cl)nc1
CCCCC1OC(C)(c2ccc(C(F)(F)F)cc2)C(c2ccc(F)cc2)=C1C(=O)O
O=C1NC(=O)c2ccc(CN(C(=O)c3ccccc3)C3CC3)cc2C1=O
CCOC(=O)C1CCCCC1NC(=S)Nc1ccc(Cl)cc1
COCCCNC(=O)COc1ncnc2scc(-c3ccccc3)c12
O=C(c1ccccc1OCc1ccccc1)N(Cc1ccccc1)Cc1c(Cl)cccc1Cl
COc1cc(OC)cc(C(C=Cc2ccc(OC)c(OC)c2)=NNc2c(Cl)cc(Cl)cc2Cl)c1
CCOC(=O)C1(CCn2cc(C)cn2)CCN(CCc2ccccc2)CC1
O=c1cc(Cl)c2ccc(-c3cccnc3)cc2o1
COc1cc(C(=O)N2CC(C)N(c3ccccc3)CC2C)ccc1NC(=O)c1ccc(C)o1
Cc1cnn(-c2c3c(nc4c2CCCC4)CCCC3)c1
CNC(=O)C12CC1C(N1C=CC3=CC=C(NCc4c(C(F)(F)F)ccc5ccc3nc45)NC(=O)CCCCCC#CC3=NC(NCc4cccc(C)c4)=C(CN3)N=C1)C(O)C2O
COc1ccc2[nH]c(Cc3ccc(C)c(C)c3)cc2c1
COc1cccc(COC(=O)CCNC(=O)c2cc(Cl)ccc2[N+](=O)[O-])c1
Cc1cc(Oc2c(Cl)cnn(Cc3ccc(C(=O)Nc4nncs4)cc3F)c2=O)cnc1Cl
CCOC(=O)N1CCCC(NC(=O)Nc2cc(OC)ccc2OC)C1
Cc1ccc(C2C3CC(O)C(O3)C2C(=O)O)cc1
CN1c2ccccc2C(=O)N(c2ccc(N)cc2)C1C1CCCCC1
COc1cc(NC(=O)N=C(N)N)c(Cl)cc1C
CC1(C)C=C(n2ccccc2=O)c2cc(C#N)ccc2O1
CSc1cccc(NC(=O)C2(CCC3CCN(C4Cc5cccc6c5C(CC6)C4)CC3)CCCCC2)c1
Cc1ccc(S(=O)(=O)NCC(C)NS(=O)(=O)c2ccc(-c3nnc(NC(=O)c4cccs4)s3)s2)cc1
CC(C)(C)NCc1cc(C(F)(F)F)ccc1Cl
CCCCCCCCCCCCCCCCCC(=O)NC(CCC(=O)O)Cc1c[nH]c2ccccc12
COc1cc(CN2CCC(C)CC2)cc(Br)c1OCc1ccc(F)cc1
CCCCCC1COCCN1CC(=O)N1CCc2ccc(OC)cc2C1C
CC(=O)ON1CCC23C=CC(C)CC2Oc2c(O)ccc(c23)C1
O=c1oc(Oc2ccccc2)nn1-c1ccsc1Cl
COc1ccc(CC2C(=O)Nc3ccc(F)cc32)cc1
CCOC(=O)N1C(C)=C(Cl)C(C)C(C(=O)CC(=O)OCOc2cc(SCC(=O)O)ccc2C)=C1Cl
CCON=C1CCCCC1
COc1cc2c(c(O)c1OC)-c1ccc3[nH]c(CO)cc(c1-3)C2
O=C(Cc1nnc(CCOc2ccccc2Cl)o1)Nc1cccc(Cl)c1
CCC(NC(=O)C(Cc1ccc(NC)cc1)[N-][N+]#N)C(=O)N1CCCC1C(=O)N1CCCC1CC(C)C
CCOc1ccccc1CN1CCN(Cc2cn(-c3ccccc3C)nn2)CC1
Cc1ccc(-c2cc(C(=O)N3CCN(S(=O)(=O)Cc4ccccc4)CC3)c3cc(C)ccc3n2)cc1
Cc1ccc(C)c(C(=O)CN2C(=O)COc3ccccc32)c1
O=C(NC(=O)C(Cc1ccc(-c2ccc(C(F)(F)F)cc2)cc1)NS(=O)(=O)c1ccc(Cl)s1)c1ccc(C(F)(F)F)cc1
COC(=O)Cc1cc2[nH]c(C)cc(=O)n2n1
CC(C)c1nn2c(=O)c3cnn(-c4ccccc4)c3[nH]c2c1-c1ccccc1F
O=C(Nc1cccc(OC(F)(F)F)c1)c1cccnc1NCc1ccccc1CN1CCOCC1
COCCNc1ccnc(-c2ccnc(Nc3ccc4[nH]c(C(=O)N5CCOCC5)cc4c3)n2)c1
CCOC(=O)c1csc(-c2ccsc2)n1
O=C(NN1C(=O)C(CSc2nnc(-c3cccc(Cl)c3)o2)C1Br)c1ccc(Cl)cc1
COc1cc(-c2nc(-c3ccc([N+](=O)[O-])cc3)no2)ccc1OC1CCCC1
O=C(NC(O)Cc1ccc(O)cc1)C(Cc1ccc(O)cc1)NC(=O)C1CCCN1C(=O)C(O)Cc1ccc(CO)cc1
O=C(O)c1cc(NC(=O)C(Cc2ccccc2)NC(=O)N2CC(Cc3ccccc3C(F)(F)F)C2)cc(C(=O)O)c1
COc1ccc(CC(=O)OC2CN3CCC2CC3)cc1Cl
COc1ccc(N2CC(C(=O)Nc3cc(C)on3)CC2=O)cc1
CCc1ncnc(-c2ccc(C)c(C(=O)N3CCN(c4ccccc4)CC3)c2)c1C#Cc1ccc(N)cc1
Oc1ccc(C(=C(c2ccc(O)cc2)c2ccc(OCCN3CCCC3)cc2)c2ccc(O)cc2)cc1
COc1ccc(NC(=O)NC2CCN(C(=O)OC(C)(C)C)CC2)cc1OC
O=C(NC1CCCCC1)c1cc(-c2csnn2)on1
C#CCc1c(C(=O)Oc2ccc(Cl)cc2)nn(-c2nc(N(CC)C(=O)OCC)cs2)c1-c1ccc(O)cc1
Cc1nc2c(F)cc(C(F)(F)F)cc2c(=O)n1-c1ccc(Cc2nnc(SCCCN3CCCCC3)o2)cc1
O=C(CSn1cc(Cc2ccc(F)cc2)c2ccccc21)Nc1ccc(F)cc1F
NC(=O)Cc1ccc2ncnc3c2c1C(=O)c1ccccc1-3
COc1ccc(C2C(C)=C(C)Nc3nc(SCc4ccccc4C)nn32)cc1
CCOc1cc(NC(=O)C(=O)Nc2ccc(OC)cc2)c(OCC)cc1NCC(=O)N1CCN(c2ccccc2)CC1
CCC(C)N1CCN(CCOc2cnc3ccc(Cl)cc3n2)CC1
O=C(Nc1ccc(O)cc1F)c1ccc(F)cc1
S=C(Nc1ccc(Br)c(Cl)c1)OCCN1CCOCC1
CCC(=O)OC1=C(C)C(C)C(C(=O)OCC=Cc2ccccc2)=C(c2ccccc2)N1
O=C(O)c1c(-c2ccc(I)cc2)cc(NCC2CCCO2)oc1=O
CCOc1cc(N2Cc3cccc(C)c3NC2=O)ccc1OC
CC1C(=O)Nc2ccc(-c3ccnc(NS(=O)(=O)c4cccs4)n3)cc21
O=C1C=CC2=CC=C(c3cccc(O)c3)N3C(=O)CN1C23Cl
CNC(=O)CCCC(CCc1c[nH]c2ccccc12)C(=O)NCC(N)=O
CC(C)(C)OC(=O)N1CCN(C(=O)SCc2cccc(NC(=O)S(=O)(=O)OC(C)(C)C)c2)C(Cc2ccccc2)C1=O
O=C(CCl)N1CCOc2cc(-c3ccccc3)ccc21
ON1CCN(c2cc(-c3nc4ccccc4s3)ccc2Nc2cc(-c3ccccc3)ncn2)CC1
Cc1c(CCC2CCCN(O)C2)nn(C)c1Cc1cccs1
O=C(CN1CCC(c2ncc(C(F)(F)F)s2)CC1)Nc1cc(C2CC2)on1
CCCCCCC(O)CCC1(CC(=O)O)CCCC1
Cc1cc(O)cc(C(=O)Nc2c(C)cccc2C)c1
COCC1CN(c2ccc(C)nn2)CC2OCCC12
CC1(C)C2CCC1(C)C(NC(=O)c1cc(CN3CCN(c4ccccn4)CC3)c3ccccc3n1)C2
CCN(CC)c1cc(N2CCC(NCC(O)C(Cc3cc(F)cc(F)c3)NCc3cccc(OC)c3)CC2)cc(C(=O)C(F)(F)F)c1Cl
CC(C(c1ccc(Cl)cc1)c1cccs1)N1CCOCC1
O=C(NNC(=O)c1ccco1)c1ccc(Cl)c(S(=O)(=O)N2CCCCCC2)c1
CN1CCN(c2c(-c3cn(Cc4ccc(F)cc4F)nn3)cnc3cc(-c4cnn(C)c4)nn23)CC1
COc1cc(C)c2c(c1C(=O)C1=C(O)CC(O)(OC)C1=O)OC(C)(C)C=C2
N=C(Nc1nc(N)nc2c1ncn2Cc1ccc2ccccc2c1)c1ccccc1
Cc1ccc(CN2CCOC3(CCN(Cc4ccccn4)CC3)C2)o1
COCC1CCC2C(=O)N3Cc4ccccc4CC3C(=O)N2C1
O=C(O)COc1cc(-c2c(-c3ccc4c(c3)OCCO4)oc3cc(O)ccc3c2=O)ccc1O
Cc1ccc(C2(F)CCN(c3nc(C)cc(C(C)C)n3)CC2)cc1
Cc1ccc(C(=O)NC(=O)CN2CCN(C(=O)C3CCCO3)CC2)c(C)c1
Cc1nc(Cc2n[nH]c(=S)n2N=Cc2ccc(O)cc2O)c[nH]1
COc1ccc(-c2ccc3oc(Cl)nc3c2)cc1OCCOc1c(C(=O)O)oc2cc(Cl)ccc12
CC(=O)OC(=Cc1cc(Br)cc2c1OCO2)Sc1cc(C)cc(C)c1F
CCCc1ccc(Cn2c3c(c4c5ccc(CC)cc5n(C)c42)CN(O)C3=O)cc1
COc1ccc(OC)c(NC(=O)C2CCCN(S(=O)(=O)c3c(C)noc3C=Cc3ccco3)C2)c1
Cc1cnn(CCC(=O)N2CCCN(c3cc(-c4ccncc4)nc(N)n3)CC2)c1
COc1cccc(-n2c(O)cc(=O)n(Cc3ccc(F)cc3)c2=O)c1
Cc1ccc(C(=O)NN=C(O)C2C(=O)Oc3ccccc3C2=O)o1
O=C(Cc1ccc(-c2ccccc2)cc1)C(=O)N1CCCC1C(=O)NC(Cc1ccccc1)C(=O)O
Cc1ccc(CN2CC=C(c3cccc([N+](=O)[O-])c3)CC2)cc1
CSC1=NC(C)(CC(=O)Nc2cc(C)cc(C)c2)CCN1C
Cc1c(O)c2c(C)cc(OCNC(=O)c3ccc(OC(F)(F)F)cc3)cc2oc1=O
CC(C1CCN(CCS(=O)(=O)c2ccc(Cl)cc2)CC1)C1CCc2cc(O)ccc2C1
CCCOC(=O)N1CCN(c2nc3cc(Cl)cc(Cl)c3n3cnnc23)CC1
CNc1nc(C)n2c(SCc3c(Cl)cccc3Cl)nncc12
C=C(C)C1=CCC2C(=C)C(=O)OC2CC(C)=CCC1
Cc1cc(C2CC2)c2c(n1)sc1c(=O)n(CC(=O)NCc3ccco3)cnc12
Cc1ccc(C(=O)Nc2ccc3c(c2)OCCO3)cc1S(=O)(=O)N1CCN(C)CC1
CCCc1nc(CN2CCN(S(=O)(=O)c3ccc(Cl)c(OC)c3)CC2)no1
CCn1cc(C(=O)NCCCN(C)C)c(=O)c2cc3c(cc21)OCO3
CCOC(=O)C(NS(=O)(=O)c1cc2c(cc1Cl)CCN(CCc1ccc(C)cc1)C2)c1ccccc1OC
N#Cc1cc(-c2ccc(Nc3nc(-c4ccccc4)cs3)cc2)c(O)[nH]c1=O
Cn1c(=O)n(Cc2ccccc2)c(=O)c2cc(-c3ccccc3C(F)(F)F)cnc21
Cc1ccc(N2CCN(CCCCn3cc(-c4ccc(Cl)cc4)c4ccccc43)CC2)cc1C
CN(C)CCCC1(c2ccc(F)cc2)OCc2cc(Br)ccc21
CCCCCCCCCCS(=O)(=O)NC1OCC(C(O)CO)C(O)C1O
CCCCCCCCCCCCc1c(CC)cccc1C(=O)Nc1ccccc1C(=O)O
O=C(OCc1ccccc1)C1CCCN1C(=O)N1CCOC1=O
COc1cc(Cl)ccc1COc1ccc(Nc2nc(Cl)ncc2C(F)(F)F)cc1NS(=O)(=O)CCCNCC(F)(F)F
COCc1cc(CNC(=O)C2CCC(=O)N(Cc3ccc(F)c(Cl)c3)C2)on1
CC1=C(CCCO)C2=C(O)C3(CC3)C(C)(C)C(=O)C2=C1
CCCc1ccccc1ON(CC)Cc1nc(=O)c2sccc2[nH]1
Cc1cccc(OCC(=O)Nc2nncs2)c1
COc1ccc2c(c1)C(=O)N(COc1cccc(C#CC3(Cc4cc(-c5ccccc5)no4)NC(=O)NC3=O)c1)C2
COc1ccc(CN(C)C(=O)C(CCC(=O)O)NC(=O)C(Cc2c[nH]c3ccccc23)NC(=O)OCc2ccccc2)c(OC)c1
CC(C(=O)NCc1cnn(C)c1)C1CCC(F)CC(C)N2C=C(C#CC#CCCCCCCC2)N=N1
CC(=O)NC(CC(C)C)C(=O)NC(Cc1ccc(C(=O)NC(C)(C)C)c(O)c1)C(F)CC(Cc1ccccc1)C(=O)NC1c2ccccc2CC1O
CS(=O)(=O)c1ccc(CNC(=O)Nc2cc3[nH]ncc3cc2-c2nccn2CC2CCOCC2)cc1
COC(Cc1ccccc1)NCc1c(C)nc2ccccc2c1NC(c1ccccc1)c1ccccc1
Cc1cccc(NC(=O)C(=Cc2ccccc2[N+](=O)[O-])NC(=O)c2cc3ccccc3oc2=O)c1
COc1ccc(C(Nc2nccc(-c3ccc(Cl)cc3)n2)(c2cccc(-n3cnc(C)c3)c2)C(F)(F)F)cc1
CN(Cc1ccc2cc(NC(=N)c3nonc3N)ccc2c1)c1ccccc1
O=[N+]([O-])C#Cc1ccc([N+](=O)[O-])c(F)c1
CCCCN(CCCC)CC(O)c1c(Cl)cc(Cl)c2ncc(C(F)(F)F)cc12
O=c1nc2c(c3[nH]c(Cc4ccccc4F)cn13)CN(Cc1ccc(Cl)cc1)CC2
CC(NC(=O)C1CCCN1C(=O)NC(=O)C(C)(C)C)c1ccc(N2CCCCC2)cc1
COc1cccc(Nc2nc(-c3ccc(-n4cnc(C)c4)c(OC)c3)nn2C(C)=O)c1
Cc1ccc(S(=O)(=O)NCC2(F)CCCC2)cc1S(=O)(=O)N1CCOCC1
Cc1ccc(-c2noc(CNc3nc(Cc4cccc5ccccc45)nc4c3cnn4C(C)C)c2C)cc1
O=C(CCCCCc1nc(-c2ccccc2)c(-c2ccccc2)nc1C(=O)N1CCN(C(=O)c2ccccc2)CC1)c1ncco1
CN1C(=O)C(Cl)N=C(c2ccccc2C(CC#N)C(N)=O)c2ccccc21
CC=C1CCCC1OC(=O)C(O)=CC(=O)C=Cc1ccccc1
CCOC(=O)C(=O)c1cccc([N+](=O)[O-])c1NC(=O)c1ccc(C(C)(C)C)cc1
COCCn1c(-c2ccc(-c3ccccc3)cc2)nc2ccccc21
CC(Cc1ccccc1)C(=O)NCCC(=O)NCC(=O)NC(N)Cc1ccc(O)cc1
COc1ccc(-n2nnc3c(=O)nc[nH]c32)cc1CN1CCC(c2ccccc2)CC1
COc1ccc(N2CCN(CC(O)CN3c4ccccc4Sc4ncccc43)CC2)cc1
CCN(CC(=O)C12CC3CC(CC(C3)C1)C2)CC1CN(c2ccc(C(=N)N)cc2)CCO1
CCC(CC)C(=O)Nc1cc(C(C)(C)C)nn1C
O=C(O)C(=Cc1ccc(OCc2ccccc2)cc1)c1nc2ccccc2o1
CN1CCC(Cn2c(Cc3cccc(Cl)c3)nc(=O)c3c2ncn3Cc2ccc(-c3ccc([N+](=O)[O-])cc3)cc2)CC1
COc1ccccc1CNc1ncnc2ccc(-c3ccc4c(c3)OCO4)cc12
CC(C)CC(NC(=O)Cn1ccc2ccccc21)C(=O)NC(Cc1ccccc1)C(N)=O
FC(F)(F)c1cnc(OCc2cnn3ccccc23)cn1
CC(=O)OC1(C)C(CCCO)CCC2C1C=CC1OC(C3(C)CCC4C(C)CCC(C)C4(C)C3)CCC12C
CC(=O)c1cn(C2CC(O)C(COP(=O)(O)NC3CC3)O2)c(=O)[nH]c1=O
COc1cc(C(=O)NCn2cnc3ccccc32)cc2c(=O)ccoc12
CC=C(C)CCc1cc(C)cc2c(=O)n(OC)c3c(c(=O)c12)=CC1C(=O)OC(OC)CCC1C=3
O=C(CCCNc1ccc(C=Cc2ccc3c(c2)OCO3)nn1)NC1CCCC1
CCc1c(CCC(=O)NO)c(=O)oc2cc(S(=O)(=O)Cc3ccccc3)ccc12
Cc1ccccc1NC(=O)N1CCN(N2CCOc3ccccc32)CC1
COc1ccc(-n2c(=O)cc(O)n(N=Cc3cccc(O)c3)c2=O)cc1
O=C1NC(=S)SC1=Cc1ccc(O)c(-c2ccc(O)cc2)c1
FC(F)(F)c1cccc(-c2coc(N3CCCCCC3)n2)c1
CS(=O)(=O)Nc1cc(-c2cc(C(=O)NCn3ccnc3)ccc2Cl)on1
FC(F)(F)Sc1ccc(-c2nnc(-c3ccccc3Cl)o2)cc1
COc1ccc(CN(CC(=O)O)CC(=O)O)cc1
O=S(=O)(c1ccc(Cl)cc1)c1nnn2c1nc(Cl)c1ccc(Cl)cc12
COCCN(CC(C)C)c1nc(Oc2ccc(F)c(C(=N)N)c2)cc(N2CCN(C(=O)C(C)C)CC2)n1
O=C(O)CCc1ccc2c(c1)C(=O)c1ccccc1CO2
Cc1ccc2c3c(c4ccc(C(=O)O)cc4c2c1)CC1CCC(CNC(N)=NCc2ccc(C(F)(F)F)cc2)N1C3
O=C(CNc1ccc(F)cc1)Sc1n[nH]c(C2CC2)n1
CCCCCc1nn(CCCC)c(=O)n1Cc1ccc(-c2ccccc2-c2nn[nH]n2)cc1
COc1cc2c(cc1OC)SC(C)(C)C(NC(=O)c1cc3cc(NC(=O)Nc4ccc(C#N)c(C(F)(F)F)c4)ccc3n1C)C2
COc1ccc(-c2nnc(Cn3nnc(C(=O)Nc4ccccc4C)c3N)o2)cc1
CC1(C)c2ccccc2-c2c1cc(O)c1ccc(C(=O)N3CC4CC3CN4C(=O)NS(C)(=O)=O)cc21
O=C1c2ccccc2-c2c1c1ccccc1c(=O)n2CCCN1CCOCC1
COC(=O)CCCC1C(c2cc(OC)ccc2OC)C(c2ccc3c(c2)OCO3)NC(=O)N1O
Nc1cnc(-c2ccc(C3CCC3)c(OCC(F)(F)F)c2F)cn1
FC(F)(F)c1nc(Cc2ccc3c(c2)CCO3)no1
Brc1cnc(SCCc2ccccc2)nc1Nc1cccnc1
O=C(O)CSC(CCc1ccc2nc(C(F)(F)F)c(=O)oc2c1)c1cccc2ccccc12
COCCN(C(=O)C1=COCCO1)C(C(=O)NC1CCCC1)c1cccc(F)c1
CN(C)CCCn1cnc2ncnc(Nc3cccc(Br)c3)c21
CCC(C)C(NC(=O)C(NC(=O)CC(=O)NC(Cc1ccccc1)NC(=O)O)C(C)O)C(=O)O
COc1ccc2c(c1)C(=O)N(CC1(c3ccccc3)NC(=O)NC1=O)C2
O=S1(=O)Nc2ccccc2C1(O)c1nc2cccc(-c3cccnc3)c2[nH]1
CCCCC(=O)Nc1cc(C(=O)O)ccc1NC(=O)c1cccs1
CC1CCN(c2ccc(C(=O)N3CCCC3)cn2)CC1
CCOC(=O)CN1C(=O)COc2ccc(S(=O)(=O)N3CCN(c4ccc(Cl)cc4)CC3)cc21
COc1ccc(-c2cc(C(=O)NCc3ccc4c(c3)OCO4)n[nH]2)c(OC)c1
Cc1nnc(NCn2c(=O)c3ccccc3n(CC(=O)C3CCCO3)c2=O)s1
COCN(C)c1ccc2c(NCc3c(Cl)ccc(Cl)c3N)ccnc2c1
CC(=NNC(=O)c1cccc(Cl)c1)c1ccccn1
COc1cnc2cc(N)c(C)cc2c1Nc1ccc(Br)c(C#N)c1
O=C(O)COc1ccc(C=C2SC(=S)N(C(Cc3c[nH]c4ccccc34)C(=O)O)C2=O)cc1
O=C(NC1CCCCCC1)c1cccc2c1oc1ccccc12
O=C(O)COc1cccc(Cc2cccc(CC(=O)O)c2)c1
CN(C)CCN(Cc1cccc(C#N)c1)C(=O)Cc1ccc(-c2ccc(Cl)cc2)cc1
COc1ccc(C(=O)Nc2nc[nH]n2)cc1S(=O)(=O)N1CCCC1
Cc1cc(C)cc(NC(=O)CN2CCCC(c3ccccc3)C2)c1
C1=C(c2ccccc2)CCN(CCCCCCN2CCC(c3ccccc3)(c3ccccc3)CC2)C1
NS(=O)(=O)Oc1ccc(C=C(C(=O)NC2CCCCCC2)c2ccccc2)cc1
Cc1cc(C)cc(-c2[nH]c3ccccc3c2CCN2CCC(N3CCCC3)CC2)c1
Cc1cc2ccc(CN(C)Cc3nc(C(C)c4ccc(C(F)(F)F)cc4)no3)cc2[nH]c1=O
BrNc1nc(NC2CCNC2)nc2c(-c3ccc(Br)cc3)cnn12
COc1ccc2c(c1)c(C1CCNCC1)cc1[nH]c(=S)[nH]c12
COc1ccc(OC)c(CCS(=O)(=O)N2CCN(c3c(F)cc(F)cc3Br)CC2)c1
C=CCc1ccc(C(=O)CCC(=O)N(C)Cc2ccco2)s1
COc1cc(OC)c(OC)c(C(=O)N(c2ccccc2)C(C)C2CN(C(=O)C(C)(C)C)C2)c1
Cc1cc(C)c(S(=O)(=O)NC(Cc2c[nH]c3ccccc23)C(=O)OC(C)C)c(C)c1
CCCCCCCCCCCCCCCC(O)c1cc(O)cc(NNCCCP(=O)(O)O)c1
Nc1cc(I)ccc1C(=O)OCC(=O)O
O=C(Nc1scc(-c2cccc(Cl)c2)c1C(=O)O)c1ccc(Cl)cc1
O=C(NCc1ccco1)c1cc(C2CCN(C(=O)c3cccc(F)c3)CC2)on1
COc1cc(=O)c2cc(C)cc(O)c2o1
CC(C)CC(CC(=O)NO)C(=O)c1ccc(CC(=O)Nc2ccccc2CO)cc1
COc1ccc(CSc2nnc(-c3ccco3)o2)cc1
CCc1ncnc(C#Cc2ccc(N)cn2)c1-c1cc(F)ccc1C(=O)N1CCN(CO)CC1
CC(C)(Oc1ccc(Nc2nc(OCc3ccsc3)cc(OCc3ccccc3F)n2)cc1)C(=O)O
COc1ccc(OC)c(-n2cc3ncc(C(F)(F)F)c(NCCC(C)C)c3n2)c1
CCOC(=O)c1[nH]cc2c(N3C(=O)c4ccccc4C3=O)noc12
O=C(Nc1ccc(-c2ccc(NC(=O)c3ccccc3C(=O)O)cc2)cc1)c1ccccn1
Cc1ccc(S(=O)(=O)NC(=O)OC(C)C2CCCCCCC(=O)NC(C)C(=O)N3CCCC3C2=O)cc1
Cc1cn(-c2nc(-c3ccccc3)c(CCCO)s2)c2ncccc2c1=O
Cc1ccc(-n2ncc3c(=O)n(-c4cc(C)c(Cl)c(C)c4)cnc32)cc1
CC1=CC(Cc2ccccc2)(Cc2ccc(Cl)c(Cl)c2)N(Cc2ccccc2Br)C1=O
O=C(Nc1ccccc1-c1ccccc1)c1ccc(CC2Cc3c(NC(=O)c4ccc(-c5ccncc5)cc4)ccnc3O2)cc1
Cc1ccc([S+]([O-])c2c(C)cc(Oc3ccc(O)cc3)c(O)c2C)cc1
O=C(O)COc1cc2oc(=O)c3c(c2cc1Cl)CCCC3
O=[N+]([O-])c1ccc(CNC(=S)Nc2ccc(S(=O)(=O)Nc3ncccn3)cc2)cc1
Cc1nnc(C2CN3CCC2CC3)o1
O=C(O)c1ccc[n+](C2OC(C3CCCCC3)C(O)C2O)c1
CCOc1ccccc1Sc1nnc(NCC(=O)Nc2ccc(N3CCOCC3)cc2)s1
COc1c(C(=O)NC2CC(=O)N(c3ccc(Cl)cc3)C2)ccc(Cl)c1C(=O)O
Cc1nc2ccccc2nc1N1CC2CN(C(N)=O)CC2C1
CCC(c1ccc(C)cc1)N1CCc2cc(S(=O)(=O)Nc3ccc(OC)c(-c4ccc(F)nn4)c3)ccc21
CC(C)CCCC(C)C1CCC23CC[N+](C(C)C)(CC2OC1=O)C3
NC(=O)CSc1cc(N2CCOCC2)nc2ccc(Cl)cc12
CC1=CCC2(CC1=O)C(C)CCC2C(C)CCC1C2C3CC=C(C)C2OC1(C)C3=O
C=C1C(=O)C23C(O)C1CCC2C12COC3(O)C(OC(C)=O)C1C(C)(C)CCC2O
Cc1ccnc(-n2nc(-c3cc(F)ccc3F)cc2-c2ccc3ncnn3c2)n1
COc1cnc(C(=O)Nc2c(C(C)C)ccc(F)c2CN)nc1Cl
CN(NC(=O)Cc1ccccc1)C1=NS(=O)(=O)c2ccccc21
C=CCn1nc(Br)c(C=O)c1C
CN(C)CCNC(=O)c1cc2ccccc2s1
CCn1ccnc1CNC1CCN(C(=O)c2ccno2)CC1
Cc1ccc2c(c1)nc(NC(=O)c1ccc(F)cc1)c1cccn12
Cc1nccc2c1[nH]c1cc(Oc3ccc(CC(=O)N4CCN(C(F)F)CC4)cc3)ccc12
CCOC(=O)NCCNC(=O)C(C#N)=Cc1ccc(-c2c3ccc(OC)cc3[o+]c3cc(OC)ccc23)cc1
CC(C)CC(NC(=O)C(Cc1ccc(O)cc1)NC(=O)OCC1c2ccccc2-c2ccccc21)C(=O)c1nc2ccccc2o1
COc1ccc2c(=O)c(OC)c(-c3cc(OC)c(O)c(OC)c3)oc2c1
COC(=O)C(CCC(=O)O)Nc1ccc(Cl)c(C(=O)O)c1
O=C(NC(=S)Nc1ccccc1)c1cnc(Cl)c(Cl)c1
C=C(C)C(=O)OCC1=C([N+](=O)[O-])C(F)CC(C)=N1
CSc1ccc(CCC(=O)NCc2nc3ccccc3[nH]2)cc1
CC(C)=CCCC(C)=CCCC(=CCCCP(C)(=O)O)C(=O)O
CCOc1ccc(N(CC(=O)NCc2ccc(C)o2)S(=O)(=O)c2c(C)n[nH]c2C)cc1
CCOc1ccc(-n2cc(Nc3ccccc3)[nH]c2=S)cc1OCC
Cc1ccc(C)c(C(=O)Nc2nnc(-c3cc(C)ccc3C)o2)c1
Cc1ccc(N=Nc2ccc(O)cc2)cc1C
CCn1c(=O)n(CCCC(=O)NCc2cccc(F)c2)c(=O)c2nnn(-c3ccc(F)cc3F)c21
O=C(CNC(=O)c1cc(S(=O)(=O)N2CCCCC2)ccc1F)NCc1ccccc1Cl
CCc1sc2ncn(SCC(=O)N3CCN(c4ccc(F)cc4)CC3)c(=O)c2c1C
CCCCCCCCCCCOc1ccc(NC(=O)c2cccc(S(=O)(=O)Nc3ccc(-c4cnco4)cc3)c2)cc1
CCCNC(=O)CSc1c(Cc2c(F)cccc2OC)[nH]c(Cl)nc1=O
CN1CCN(C(=O)c2ccc(F)c3c2CN(CSc2ccc(F)cc2)C3=O)CC1
CCCC(O)c1ccc(O)c(OC)c1ON(C)C
CCC(=O)OC(C)Oc1ccc(Oc2ccc(O)cc2)cc1
COc1cc(C#N)c(-c2cc3ccccc3s2)c(OC)c1
CC(C)c1c(C#Cc2ccc(N)nc2)ncnc1-c1ccc(F)c(F)c1
CN(C)C(=O)Nc1ccc(Nc2c3ccccc3nc3ccccc23)cc1
Cc1ccc(C)c(NCC(=O)NC(=O)c2ccc(-c3ccc(C(F)(F)F)cc3)o2)c1
Cc1cc(C(=O)NC(C)Cc2ccccc2)cn1C
O=c1nc[nH]c2ncn(CC(O)CO)c12
O=C1CCC(=O)N1CCc1cccc2ccccc12
CCOc1ccccc1C(=O)N1N=C(c2ccc(C)cc2)CC1c1ccc(C(F)(F)F)cc1
CS(=O)(=O)c1cccc(CNN2CCOC3CC(Cc4ccc(C(F)(F)F)cc4)CC3C2)c1
CCCC(=N)NCCCCCC1NC(=O)C2C3CCC(O3)C2c2ccccc21
Cc1cnc(NCc2ccc(N3CCCC3=O)nc2)nc1-c1ccccc1Cl
CCCCCCCCCCCCCCCC(=O)NCC(Cc1ccc(O)c(O)c1)OP(=O)(O)OCC1OC(n2ccc(=O)[nH]c2=O)C(O)C1O
Nc1ccc2nc(-c3ccccc3)cc(N)c2c1
O=C(Nc1ccc(SCn2cc(CCCN3CCN(c4ncccn4)CC3)nn2)cc1)OC(F)(F)F
COc1ccc(-c2c(-c3ccc(C#N)c(OC)c3)nn(C(=O)NC(=O)N(C)C)c2C(F)(F)F)cc1
CCC1CCCCN1S(=O)(=O)C(F)(F)F
C=CCc1cc(C=Cc2nc(C#N)c(N3CCc4cc(OC)c(OC)cc4C3C)o2)cc(C(C)=CC)c1O
CCN(CC)CCOc1cccc2ccccc12
COC(=O)c1cn(C)c2cc(Cc3cccc(C)n3)c(F)cc2c1=O
Nc1ncnc(NCc2ccccc2OCc2ccc(Cl)cc2)c1N
Cc1ccc(S(=O)(=O)N2CCN(CC3CCCCC3)CCC2=O)cc1
C#Cc1ccc(C(O)(Br)C2=NCc3c(OC)cccc32)cc1
CCCCc1nc(Cl)c(C(=O)Nc2ccc(-c3ncn[nH]3)cc2)n1Cc1ccc(-c2ccccc2-c2nn[nH]n2)cc1
Cc1cccc(C)c1OCCN(C)Oc1cc(CCc2ccccc2)ccc1OCCc1ccccc1
NC(CN1CCCCC1)c1ccc(OCc2ccccc2)c(F)c1
O=C(NC(CC1CCCC1)C(=O)N1CCN(S(=O)(=O)c2ccc(Cl)cc2)CC1)c1ccccc1
COc1cc(C=C2CN(C(=O)CC(=O)Nc3ccc(OC)c(OC)c3)CC(=Cc3ccc(OC)c(OC)c3)C2=O)ccc1O
NC1CCCN(c2nc(C(F)(F)F)ccc2CNC(=O)c2cc(C(F)(F)F)nc3ccc(-c4ncco4)cc23)C1
Cc1ccc(S(=O)(=O)NCC(c2ccc(F)cc2)N2CCOCC2)cc1
CCCNC(=O)c1nc(O)c(C#N)c(Nc2ccc(Cl)cc2)n1
COC(=O)c1sc(-c2ccncc2)c(N)c1C(=O)Nc1cccc(Br)c1
COC(CNC(=O)NS(=O)(=O)c1ccc(NCCc2ccc(Sc3ccccc3)cc2)cc1)OC
CCN1CCN(Cc2ccc(C#CCC3CCCN3CO)cc2)CC1
CCc1ccc(CNc2ccc3oc(NC(=O)OC)nc3c2)cc1
CN(C(=O)C=Cc1ccccc1)C(=O)CNc1ccc(Cl)cc1
CCc1c(C(=O)O)c(N)c(F)c2c1c(=O)c(F)cn2OCCF
O=C(NCc1ccccc1)C1OCOC1C(=O)NC1CCC(c2n[nH]c(-c3ccccn3)n2)CC1
CC(C)N1CCN(Cc2cnn(-c3ccc(O)cc3)c2)CC1
CC(C)c1ccc(F)c(C(=O)NC(O)C(=O)NCCc2ccc(F)cc2)c1
CCCCCOC(=O)N1CCN(C(CCC(=O)O)C(=O)NC2CCCN2c2cc(C(=O)CNCSC)nc(-c3ccccc3)n2)CC1
Cc1cccc(NC(=O)c2cccs2)c1
N#Cc1cccc(NC(=O)C(=O)OCCN2C(=O)c3ccccc3C2=O)c1
Cc1ccc2nc(C(F)(F)F)c(Cc3cccc(CC(=O)O)c3)c(-c3ccccc3)c2c1
COC(=O)C1=C(C(=O)CN(C(=O)c2ccco2)C(C)C)SC2C1N1C(=O)C3=Cc4ccccc4C3(O)C1C1(OC)C(=O)N(c3ccccc3)C(=O)N21
Cn1c(COc2ccc3nc4[nH]c(=O)[nH]c4cc3c2)nc2ccccc21
CON=C(c1ccon1)c1ccccc1COc1ncc(Br)cn1
CC(NC(=O)Cc1ccc(OC2CCN(C3CCN(C)CC3)CC2)cc1)n1cncn1
CCOOP(=O)(OOCC)C(CC)c1ccc(CCC2OC(n3cnc4c(=O)nc(N)[nH]c43)C(O)C2O)cc1
Cc1ccc(Cn2c(SC(=O)C(C)NCCc3ccc(S(N)(=O)=O)cc3)nc3ccccc32)cc1
CCCCCn1nnc(NS(=O)(=O)c2ccc(C(C)=O)c(O)c2)n1
O=C(CCCc1ccccc1)N(Cc1cccs1)Cc1cccs1
CCC(=O)Oc1ccc(F)cc1N1CCN(C(=O)c2cc(-c3c(OC)cccc3OC)c3ccccc3n2)CC1
Cc1nc2c(N)ncnc2n1CCCNc1ccc(C(=O)NC(CCC(=O)OC2CC(N)C(OC(=O)c3ccccc3)C2)C(=O)O)cc1
C=CC(=O)NC1CCCN1c1cc(N2CCCCC2C)nc(Nc2ccc(C(=O)N3CC4(C)CC3CC(C)(C)C4)cc2C)n1
COc1ccc(NC(=Nc2ccc(C)cc2)c2c(O)c(N3CCOCC3)c(O)n(-c3ccc(C)cc3)c2=O)cc1
CC(c1cc(F)ccc1-c1ccc(C(=O)O)cc1)N1CC2CCC(C1)N2C
CC(C)CCNN=C1CS(=O)(=O)CC2C1=C1C(=O)NC(=O)N=C1N2Cc1ccc(C(C)C)cc1
CCCCCCCCCC(NC1CCCCNC1=O)C(=O)N1CCCC1C(=O)NC(C(=O)NC(CCCCN)C(N)=O)C(C)O
COc1ccc(OC)c(-c2cc(Cl)ccc2NC(=O)c2ccc(C3CNCCO3)cc2)c1
COc1ccc(-c2nnc(N(CC3CCCO3)C(=O)c3ccco3)s2)c(C)c1
Cc1ccc(CC23CC4CC(CC(C4)C2)C3)cc1
O=C(N1CCN(c2ccccc2Cl)CC1)N1CCOc2scc(S(=O)(=O)c3ccccc3)c2C1
NC(=O)c1nn(-c2ccc(F)c(F)c2)c(=O)c2nc(Cc3ccc(Cl)c(Cl)c3)n3nc(-c4ccccc4)cc3c12
O=C(Nc1ccccc1)Nc1ccc(C(=O)NC2CC2)cc1
CCc1ccc(-n2c(N3CCCN(C(C)=O)CC3)nc3ccccc32)cc1
COc1ccc(Cl)c(S(=O)(=O)Nc2nc(Cl)nc(Cl)n2)c1
Cc1nc(C)c(CC2CN(CCO)CCN2Cc2ccc(OC(F)F)cc2)nc1C
CC(C)CC(C(N)=O)C(O)C(CC(=O)NC(C)C(C)(C)C)NC(=O)CCc1ccccc1
COc1ccc2c(c1)OC(=Cc1ccccc1OC)C2=O
COCC1CCC2(C)CCC3(C)C(=CCC4C5(C)CC(C)C(O)C(C)(C)C5CCC43C)C2C1C
COc1ccc(CNC(=O)COC(=O)c2cnc(Cl)c(Cl)c2)cc1
NC1CCCCCc2cc(C#CC3(O)CCCCC3)ccc2OC1
CCOC(=O)Nc1ccccc1Oc1ccc(CC(C)C(=O)OC)cc1
Cn1ccnc1C(=O)NC(CN1CCCC1)c1cccnc1
CCOC(=O)C1=CCN(S(=O)(=O)c2ccc(F)cc2)C1c1ccc(F)cc1
CCCCCCCCc1nnc(NC(=O)CN2C(=O)NC(c3ccc(C(F)(F)F)cc3)(N(C)C)C2=O)s1
O=C(Nc1ccccc1F)C(C1CCCCC1)N(Cc1ccco1)C(=O)c1csnn1
O=C1c2ccccc2C(=O)c2c1nnn2-c1ccccc1
Cc1cccc(-c2ccc3ccnc(F)c3c2)c1
Nc1ccccc1CC(=O)c1c(-c2ccc(F)cc2)c2ccccc2[nH]c1=O
CCCCCCCCCCCCCc1csc(N)n1
O=C(c1ccc(OC(F)(F)F)cc1)c1sncc1-c1ccc(F)cc1
COc1ccccc1C(=O)c1cc(CC(=O)O)c(=O)n(-c2ccc(C(=O)O)cc2)c1
O=C(c1noc2c1CCc1cc(F)ccc1-2)N1CCNCC1
O=S(=O)(Nc1ncnc2c1ncn2C1CCNCC1)c1ccc(-c2ccc(Cl)cc2Cl)cc1
COc1ccccc1NC(=O)C1CCN(S(=O)(=O)c2ccc3nc4c(c(C(=O)O)c3c2)CCCC4)CC1
COc1ccccc1CCNC(=O)C1CCC(=O)N(C2CCCC2)C1
COc1sc(-c2ccccn2)cc1Oc1ccccc1C(N)=O
O=C1CCC2C(CCCC2C(=O)O)N1
COc1cc(C(=O)NCCCN(C)C)c(O)cc1NC1c2cc3c(cc2C(c2cc(O)c(OC)c(F)c2)C2C(=O)OCC12)OCO3
CCS(=O)(=O)C1(Oc2ncc(-c3ccnc(N(C)C)n3)c(-c3ccc(C(F)(F)F)cc3)n2)CCOCC1
COc1cccc(OC)c1C(=O)NNC(=S)Nc1ccc(COc2ccccc2-c2ccccc2)o1
CC(=C1Nc2ccc(Br)cc2C1=O)c1ccccc1
CC(C)CCOC1CC(CC(=O)O)OC(C(O)C(NC(=O)NC(CC(C)C)C(=O)O)C(=O)NC(CC(C)C)C(=O)NCC(N)=O)C1OCCC(C)C
Cc1cc(NS(=O)(=O)c2cccc(C(=O)N(Cc3ccco3)Cc3ccco3)c2)no1
COc1cc(C2CN(CC(C)(C)N=C=S)C(=O)C23CNC(O)c2[nH]c4cc(C)ccc4c23)cc(C)c1CO
CS(=O)(=O)Nc1cccc(N2C(=O)N(c3ccccc3)C(=O)C(c3nc4ccccc4s3)C2c2cccc([N+](=O)[O-])c2)c1
CC(C)C1(Cl)C(=O)N(C(=O)CCc2ccccn2)c2cccc(O)c21
Cc1ccc(C)c(C(=O)NNC(=O)c2ccc(-n3cncn3)c([N+](=O)[O-])c2)c1
Cc1ccc(S(=O)(=O)N2CCCCC2)cc1NC(=O)CNCc1ccco1
OCCN1CCN(CC(c2ccccc2)c2ccccc2)C1
CCOC(=O)NCCc1cc(O)c(Cl)cc1O
NC1CCN(CCNc2cncc(-c3cccc(C(=O)O)n3)n2)C1
COC(=O)C(c1ccccc1)C1CCCCN1C
OCCN1CCN(CCN2c3ccccc3Sc3ccccc32)CC1
CCS(=O)(=O)N1CCC2(CC1)C(=O)NCN2c1ccccc1
CCn1nc(Cl)cc1C(=O)NC(=O)CNc1ccccc1OC
Cn1cccc1NC(=O)C=Cc1ccccc1Cl
O=C(Nc1cccc2c1OC(c1nn[nH]n1)CO2)c1ccc2c(Cl)c[nH]c2c1
CCN(CC)CCNC(=O)c1c(Oc2ccc(Cl)cc2Cl)nc(-c2ccc(C(F)(F)F)cc2)n1Cc1ccc(-n2nccn2)cc1
COc1cccc(CN2CC3OCCN(C(=O)C(C)(C)C)C3C2)c1
CCOc1cn(Cc2cc(C)c(OCC)c(C)c2)c(=O)c(NC(=O)n2nnc3ccccc32)n1
CC1=Cc2cc(C)c(Cl)cc2Cc2nc3n(c(=O)c21)CCS3
O=C(Cc1ccc(Cl)cc1)Nc1cc(Cl)ccc1Cl
COc1ccccc1CNC(=O)C1c2cc(Cl)ccc2Oc2ccc(Cl)cc21
Cc1ccc(C(CCC(C)c2cc(OCC(N)=O)c3c(c2)OC(C)(C)C2=C3NCC2)C(C)C)cc1
COC1(C)C(C)C1C1=NC2(CC(C)(C)Oc3ccc(C)cc32)C(=O)NN1O
CCC(CC)OC(NC(=O)C(Cc1ccc(C(=O)O)cc1CC(C)C)NC(=O)CCC1CCCCC1)C(=O)NC(Cc1ccccc1)C(=O)O
O=C1CN(c2cccc(F)c2)CC(=O)N1Cc1cn(Cc2ccccc2Cl)nn1
CC(=O)NCN(c1cnc(N)s1)S(=O)(=O)c1cccc(Br)c1
Cc1ccc(C)c(N2CCN(C(=O)COC(=O)C=Cc3cccs3)CC2)c1C
CCC(C)C(NC(=O)c1cccn(C(Cl)Cc2ccc(O)cc2)c1=O)C(=O)NC(CC(C)C)C(=O)O
Cc1ccc(Cc2cn(C3CC(CO)OC3O)c(=O)[nH]c2=O)cc1
CC(C)NC(=O)C(NC(=O)C=Cc1ccc(Cl)cc1F)c1ccccc1
NC(=O)c1c(S(=O)(=O)Nc2cccc(O)c2)c(-c2ccccc2)nn1Cc1ccccc1
CC(C)(O)CCSc1cc(O)cc2c1-c1ccccc1C2(Cl)C(F)(F)F
Cc1c(CN2C(=O)Cc3cc4c(cc32)OCO4)ncn1CC(=O)O
COc1cccc(C(=O)Nc2ccnc3ncccc23)c1Oc1ccc2ccccc2c1
CCOC(=O)C=Cc1ccc(C(=O)OCC)cc1
CCCCCCCCCCC(=NO)c1csc(NC(=O)c2ccc(OC)cc2)n1
CCCC(C)NC1=NC(=NNC(N)=O)NC(C)(C)N1
COCC12CC3CC(C1)CC(C(=O)NCc1ccc(F)cn1)(C3)C2
CC1C(O)OC(O)C1(CO)n1cnc2c(NCc3ccc(C(C)(C)C)cc3)nc(-c3ccccc3)nc21
COc1ccc([N+](=O)[O-])cc1N=c1sc2ccccc2n1C
CN(CCCSc1nc2c(c(SCc3ccccc3)n1)CC(=O)N2)Cc1ccccc1
CCC(CC1CCN(NC(=O)OC(C)(C)C)CC1)C(=O)c1cc(F)ccc1F
NNC(=O)CNc1ccc(O)cc1
Cc1cn(NC(=O)C2CC2)c2ccccc12
CCc1cccc(Nc2ccnc3cc(-c4nccn4C(C)(C)C)ccc23)c1
N#Cc1cccc(Cn2c(Sc3cccs3)nnc2-c2cccnc2)c1
CCCc1ccc(OC(C)C)cc1
C=CCOc1ccc(-c2nc(N(C)C)c3ccccc3n2)cc1
CCONc1c(C(=O)C(=O)C2CCCCC2)oc2ccc(OCC)cc12
COc1cc(F)cc(C)c1CNc1ccc2nc(C)cc(F)c2c1
O=C(NCc1ccc(C(F)(F)F)cc1)c1cccc(S(=O)(=O)n2ccc3cccnc32)c1
O=C(Nc1nnc(-c2ccc(Cl)cc2)o1)c1cccc([N+](=O)[O-])c1
O=C(O)CCCC=CCc1ccc(NC(=O)c2cccc3ccccc23)cc1
CC(=O)Nc1cc(C)cc(C)c1
CC(OP(=O)(OCC1CC2CCC1(C)C2(C)C)C(Cl)Oc1ccc(Oc2ccccc2)cc1)c1ccccc1
CCOn1cc(C=CC(=O)Nc2nnc(C)s2)c2ccccc21
CCCS(=O)(=O)N(C)Cc1ccn2c(-c3ccnc(NC)n3)c(-c3ccc(C(C)(C)C)cc3)nc2c1
CC(C)(C)OC(=O)NC(Cc1c[nH]c2ccccc12)C(=O)CCCCCCC[n+]1ccc(NNC(=O)C=Cc2ccc3c(c2)OCO3)cc1
CCc1noc(Cc2[nH]c(-c3ccc(OC)cc3)nc2-c2ccc(F)cc2)n1
CCCC(=O)NC1(c2ccccc2C)SC(C(C)CCNC(=N)N)NC1CC(N)=O
CC(C)c1ccc(Cc2n[nH]c(=O)c3ccccc23)cc1
C=C1C(=O)OC(COC2OC(O)C(C(C)=O)C(CO)C2O)C=C1OC
O=C(CNc1ccc(Cl)cc1)Cc1ccc(-c2ccccc2)n1-c1ccccc1
O=C(CNC(=O)c1ccc(F)cc1)NC1CCSc2ccccc21
CC(=NNC(=O)CSc1n[nH]c(-c2ccccc2O)n1)c1ccccc1O
O=C(O)c1coc2cc(OCCCCn3ccnc3)cc(OCc3ccc(COc4ccc5ccccc5c4)cc3)c12
COc1cc2ccccc2cc1C(=O)OC1CCC2C3CCc4cc(OC(=O)C5CCc6ccccc65)ccc4C3C(C)CC12C
Nc1nc(NC(=O)C=Cc2ccc(O)cc2)c2ncn(C3OC(CO)C(O)C3O)c2n1
CCN(C(=O)c1ccc(NC(=O)CCc2ccc(-c3noc(=O)[nH]3)cc2)cc1)C1CCCCC1
Cc1cccc(NC(=O)CN2CCN(c3ccncc3)CC2)c1C
CC(C)CC(=O)c1cnc(N2CCN(C(=O)NC3CCCCC3)CC2)nc1
CN(Cc1ccc2c(c1)OCO2)C(=O)C1CCS(=O)(=O)C1
CCOC(=O)NC(C(=O)CC=C(C)C)c1ccccc1C
CC(C)Cc1cnc(NCCc2ccccc2)c(=O)n1CC(=O)NCCc1cccc(C(F)(F)F)c1
Cc1ccc2[nH]c3c(c2c1)N(C(=O)c1ccc(F)cc1)CCCC3
O=C(O)C1C2CCC(CC(O)C2)C1C(=O)Nc1ccccc1
O=C(NCc1cccc(C(F)(F)F)c1)Nc1cccc(Cc2ccc(F)cc2)c1
CC(C)(C)c1ccc(OCNC(=O)c2cc([N+](=O)[O-])ccc2C(N)=O)cc1
Cc1ccc(NC(=O)c2cc(=O)c3ccc(C)c(C)c3o2)cc1
Cn1cc(-c2cn3c(Sc4ccc5ncc(N(CC6COC6)C6CC6)cc5c4)nnc3cn2)cn1
Clc1ccc(C=NNc2nc(N3CCCC3)nc(N3CCCC3)n2)cc1
COCC1CN(C=Cc2ccc(O)cc2)CC(c2ccc(OCc3ccccc3Cl)cc2C(=O)O)O1
CC(C)(C)c1c(NC(=O)c2ccccc2)ccc(NC(=O)c2ccccn2)c1N
CCCN(CCC)c1cc(C)[nH]c(=O)c1-c1cccc(-c2cccnc2)c1
c1nc2c(NC3CCCCC3)nc3ccc(CCN4CCOCC4)cc3c2s1
CC(C)c1ccc(C=CC(=O)Nc2ccc3ccc(NC(=O)C=Cc4ccc(C(C)C)cc4)nc3c2)cc1
COc1ccc(N)cc1Nc1c(OC)cnc2cc(CCc3ccc(C#N)c(Br)c3)ccc12
O=C(NCCNCc1nc(=O)c2cnn(C3CCCCC3)c2[nH]1)c1cccc(F)c1F
CN1CCN(C(=O)c2cccc(N=C3Nc4ccccc4S(=O)(=O)N3)c2Cl)CC1
CCS(=O)(=O)N1CCN([N+]([O-])=NOc2ccc([N+](=O)[O-])cc2[N+](=O)[O-])CC1
Cc1csc(Nc2nnc(SCc3cc(=O)n4cccc(C)c4n3)s2)n1
COc1cc2c(cc1OC)CN(C(=O)c1cccc(OC)c1OC)CC2
CNc1nc(Nc2cc(Cl)cc(C#N)c2Cl)c2cc(C)c(=O)nc-2[nH]1
O=C(CCNC(=O)c1ccc(O)cc1Cl)Nc1ccc(O)cc1
CC(=O)Nc1ccc(C(C)=Cc2nc(C#N)c(N(C)C)o2)cc1
CC1(Cc2ccc(Cl)cc2)c2ccccc2C2=NCCN21
Cc1ccc(CNC(=O)c2cc3sccc3n2CC(=O)c2ccc(O)c(C)c2)cc1
N#Cc1ccc(C(=O)NC2CCC3(O)C4Cc5ccc(O)c6c5C3(CCN4CC3CC3)C2O6)cc1
Cc1ccc(Cl)cc1NC(=O)c1snnc1F
COc1ccccc1CC(=O)OC(=O)CNc1cccc(Cl)c1
CN(C)n1cnc2cc(-c3ccc(C(CO)C(F)(F)F)cc3)nc(N)c2c1=O
CC(=O)c1ccn2c(-c3ccccc3)c(-c3ccccc3)c(OS(=O)(=O)c3ccc(C)cc3)c2c1
CCOC(=O)c1[nH]nc2c1CCc1ccccc1-2
NS(=O)(=O)c1cccc(NCC(=O)Sc2nc3cc([N+](=O)[O-])ccc3o2)c1
CC(=O)OC1C(OC(=O)c2ccc(C)cc2)c2c(ccc3ccc(=O)oc23)OC1(C)C
COc1ccc(CN(C)C(=O)c2cc(S(=O)(=O)N3CCN(C)CC3)ccc2Cl)cc1OC
CC1(c2ccccc2)CC[N+](CCO)(CCc2ccccc2)CC1
CNc1nc(C)cc(C(OC)c2ccc(F)cc2)n1
Cc1cccc(CSC(=Nc2ccccc2Cl)N2CCOCC2)c1
COc1cc(OC)c(C=CC(=O)NCCCc2ccccc2)c(OC)c1
CC(=O)N(Cc1ccsc1)C(CCCCCCCCC(=O)O)NS(=O)(=O)Cc1ccccc1
COCCOc1cc(Cl)cc(Cl)c1-n1nnc2c(OC)ncnc21
Cc1ccc(CNCC(=O)NC(C)c2ccc(Cl)cc2)cc1O
Cc1ccccc1NC(=O)C(Cl)COc1cccc(C(=O)O)c1
O=C1CCSc2ccc(C(=O)OC(=O)CNc3ccccc3OC(F)F)cc2N1
COc1ccc(C)cc1NC(=O)CN(c1ccc(C)cc1)S(=O)(=O)c1c(C)noc1OC
Cc1cc(C)nc(N2CC3CN(C(=O)c4cc(C)on4)CC3C2)n1
O=C(NCCc1csc2nc(-c3ccccc3)nn12)c1cccc(Cl)c1
CC(=O)Nc1cc(-c2ccc(C(=O)O)cc2)n(-c2ccc(C(F)(F)F)cc2)n1
CN(C)C1C(=O)C(C(N)=O)C(=O)C2(O)C(O)=C3C(=O)c4c(cccc4C4CC4)CC3CC12
CCNC(=S)NNC(=O)CN1CCN(c2ccc(-c3ccccc3)cc2)CC1
O=C(CN1CCOCC1)Nc1cc(S(=O)(=O)N2CCCCC2)ccc1N1CCCCC1
C=C(CCC(OC(=O)C=Cc1ccc(C)cc1)C(=O)O)C(C)C1C=CC(=O)C1(C)OC
CCCN(CCC1CCC(NC(=O)C=Cc2cccc(N(C)S(C)(=O)=O)c2)CC1)C1CCc2ncccc2C1
O=[N+]([O-])CCNCC=CCNCc1ccc(OCc2ccc(Cl)cc2)cc1
CCn1c(C)c(C)c2c1CC(C)(C)CC2=O
O=C(Nc1ccccc1)OCc1ccc(OC(=O)c2ccccc2)cc1
CCOP(=O)(ONc1ccc(Cl)cc1Cl)C(CC)c1cccc([N+](=O)[O-])c1
O=C(O)c1nsc(Cl)c1Cl
COc1ccc(CNc2cc(=O)oc3cc(C)ccc23)cc1
O=c1cc(NCc2ccc(Cl)cc2)oc2ccccc12
Cc1ccc(NC(=O)C2=C([N+](=O)[O-])NC(=O)NC2c2ccc(C(C)C)cc2)cc1C
N=C(N)NCCCC(NC(=O)C(Cc1ccc(C(F)(F)F)cc1)NC(=O)C(c1ccccc1)(c1ccccc1)c1ccccc1)C(N)=O
O=C(CNC(=O)c1ncc(F)cc1Cl)NN1CC(C2CCC(c3ccc(C(F)(F)F)cc3)CC2)C1
O=C(O)CC(O)CC(=O)OC1=CC(OC(=O)CNC(=O)c2ccccc2)C(CO)C(OC(=O)C=Cc2ccccc2)C1O
CCOC(=O)c1c(N)sc(C)c1CCCC(=O)NCc1ccco1
Cc1cc(NC(=O)C2(C)C3CCC(C)(C3)C2C)n2nc(-c3ccc(Br)cc3)c(C)c2c1
N=c1[nH]c2c(c3ccccc13)CN(Cc1ccc(-n3cc(C(F)(F)F)nn3)cc1)CC2
Cc1ccc(C)c(Nc2nc(Cl)nc(N3CCOCC3)n2)c1
COc1cc2c(Oc3ccc(NC(=O)c4nn(-c5ccccc5)c(=O)cc4C)c(C)c3)ccnc2cc1OCCCN1CCCC1
COc1ccc(OCC(=O)OCC(=O)NC(=O)c2cccn2C)cc1
COC(=O)c1ccc(C(C(=O)OC)N2CCOCC2)cc1
Nc1cc(CN2C(=O)c3ccccc3C2=O)ccc1-c1cnn2ccnc(F)c12
CCCC1=C2c3ccc4[nH]ncc4c3CC2(n2cc(C)cn2)CCC1=O
CN(C)Cc1cc(C(=O)Nc2ccccc2)cc(C(=O)Nc2ccccc2)c1
NC(CO)C(O)CNC(=O)c1cc2ccccc2n1Cc1ccc2c(c1)OCO2
Cc1ccc(-c2nc(N(Cl)Cc3ccccc3C#N)nc(C#N)c2N)cc1
CN(C)CCC(=O)NCCC(=NNC(=O)c1ccccn1)c1ccccc1C(F)(F)F
Cc1c(C(=O)NCCC(=O)O)sc2c1CCCCCC2
CC(=O)NC(C)c1ccc(OC2CCCN2c2ncc(C)cn2)cc1
Cc1cccc(NC(=O)c2ccccc2C(=O)O)c1
CC(C)c1ccc2c3c1OC1C4(O)CCC5(CC4(C)C)C(C2)N(CC2CC2)CCC315
CC1NS(=O)(=O)OC1COC(=O)NCCCCCCCCCCCCCc1ccccc1
COc1cc(OC2CCCC2)ccc1CCNCC(O)COc1cccc2c1C1CCCCC21
Cc1cc([N+](=O)[O-])ccc1C(=O)CCN1CCCCC1
Cc1nnc(-n2c(Cl)cc(C)c2N2CCOCC2)s1
Nc1ccc(-c2cccc3oc(Nc4ccccc4)nc23)cc1
CC(=O)NC1CCCCC1NC(=O)C(NC(=O)C(C=CC(O)C(=O)O)C(C)C)C(C)CC(C)C
CCCCCCC(C(=O)N1CCCC1C(=O)NC(Cc1ccccc1)C(O)C(=O)N1CSC(C)(C)C1C(=O)NC(C)C(=O)NC(Cc1ccccc1)C(=O)OC)N1CCNC1=O
O=C1Nc2ccc(Cl)cc2C1=Cc1ccccn1
CCOC(=O)C=C(c1ccc(Br)cc1)c1ccc2c(c1)C(C)(C)CCC2(C)C
ClCCN(CCCl)c1ccc(Nc2cc(N3CCCCC3)nc(-c3cncnc3)n2)cc1
CC(=O)OC1CCCN(c2ccc([N+](=O)[O-])cc2NC(=O)c2c(C)noc2C)C1
CC(=O)C(=NNC1CC(=O)N(c2ccc(Cl)cc2)C1=O)C(=O)NCc1ccccc1C
C#CCN(C)CCCCCN(Cc1ccc(Br)cc1)S(=O)(=O)c1ccccc1
CC(=O)NC(CO)C(=O)NNC(=O)C(N)Cc1ccc(O)cc1
C=C1CC2C3C(=O)N(c4ccccc4)C(=O)C3C(C)(C1=O)N2C(=O)c1ccc(Cl)cc1
O=C(O)CCC1OC(OCc2cccc(F)c2)=Cc2c(Cl)cccc21
CCSc1c(C#N)[nH]c(C)nc1=O
CNC(=O)N(C(Cc1ccccc1)C(=O)O)C(NC(=O)C(CCc1ccccc1)C(=O)O)C(C)C
Nc1nccn1C(=O)c1cccnc1
CCCCCCCCCCCCCC[S+]([O-])c1c(C)c(C)n(C2CCCCCC2)c1C(=O)O
C#CCNC(=O)c1cc(S(=O)(=O)N2CCN(c3ccc(F)cc3)CC2)ccc1OCC(=O)N1CCCCCC1
CCN1c2ncccc2C(=O)N(C)c2ccc(CCCCc3ccccc3)nc21
CC(CC(=O)N1CCCC1c1noc(C2CC2)n1)C1CCC2C(O)CCC12C
Cn1c(=O)c2cnn(CC(F)(F)F)c2c2cc(Cl)ccc21
CCCC(=O)N1CCN(CC(=O)Nc2cc(C(F)(F)F)ccc2Cl)CC1
CCCC(C(=O)C(=O)C(OCC(=O)C(=O)N(N)C1CCCCC1)C(C)(C)C)C(=O)C(OC(=O)NN)C(C)(C)C
O=C(O)CC(C(=O)O)n1ccc(=O)[nH]c1=O
NC(=O)c1cc(NS(=O)(=O)c2ccc(Br)cc2)cc([N+](=O)[O-])c1
CC(C)NC(=O)N(Cc1ccccc1)S(=O)(=O)NC(Cc1ccccc1)c1ccc(NS(C)(=O)=O)cc1
CC1(C)CC(=O)N(CC(NC(=O)C(N)CCCN)C(=O)NC23CCC(CC2N2CCC4(CC2)CC(=O)c2ccccc24)C3(C)C)C(=O)C1
O=C1CC2(CCCC2)CC(=O)N1CCc1nnc(CCc2ncc[nH]2)o1
Cc1ccc(CNC(=O)C(=O)NCC(O)(CNC(=O)c2cc(F)c3c(c2)OCO3)CNC(=O)c2cc3c(c(C45CC6CC(CC(C6)C4)C5)c2)OCO3)cc1
Cc1ccccc1-c1nc(N2CCC(C(N)=O)CC2)c2sccc2n1
CN(C)c1ccc(C(=O)N2CCN(c3ncccn3)CC2)cc1
O=S(=O)(CCCN1CCCC1)c1ccc(NCc2ccccc2F)cc1
CC(C)C1C(=O)N2C1SC(C)(C)C2C(=O)O
CCCc1[nH]c(=O)n(-c2ccc(S(N)(=O)=O)cc2)c1C(F)(F)F
Cc1cc(-c2ccc(S(=O)(=O)N3CCCCC3)cc2)on1
Cn1c(SNC(=O)c2ccccc2)nnc1C(Cc1cccc(F)c1)Cc1c[nH]c2ccccc12
O=C(Nc1ccc(Nc2c3ccccc3nc3cc([N+](=O)[O-])ccc23)c(NC(=O)OC2CCCCC2)c1)NC1CCCCC1
CCN1CCN(CC(=O)c2ccc(NC(=O)C3CCCC3)cc2)CC1
CCOc1cc(-c2ccc(-c3cn(C4CC(O)C(CO)O4)c(=O)[nH]c3=O)s2)on1
COc1cc(-c2onc(N3CC(c4ccccc4F)C3)c2-c2ccc(C(F)(F)F)nc2)ccc1O
CCc1cc(C(=O)Nc2c(C)cc(OC(C)C)cc2[N+](=O)[O-])c(C)o1
Cc1ccccc1COC1=CS(=O)(=O)Oc2ccccc21
CN(C)CCCNc1ccc(NCCCN(C)C)c2c1C(=O)c1ccncc1C2=O
CCOC(=O)CSc1cc(OC)c2cc3[nH]c([N+](=O)[O-])nc(=O)c3nc2c1
CC(=O)N(Cc1ccccc1)N1CCC(C(CN2CCCC2)c2ccccc2)CC1
COc1ncc(-c2cccnc2)cc1C(=O)Nc1cccc(C)c1
Cc1cc2ccc(C(F)(F)F)nc2c(C=CCCCCCCCCCc2cccc(-c3ccccc3F)c2)n1
Cc1ccc(CC2NC(=O)C(C)NC(=O)C(C(C)C(=O)O)N(Br)C(=O)C(C)NC(=O)C(C(C)C)N(CC(=O)O)C2=O)cc1
CCC(C)CC(C)C(CC=CCCCCC(=O)O)C(CC(O)c1cccc(C)c1)OC
CCCN1C(=O)C(CN2CCN(CCO)CC2)SC1=Nc1cccc(C(F)(F)F)c1
Cc1cc(OCC(=O)O)nc(-c2cc(-c3nc4ccc(C(=O)NCC(F)F)cc4o3)cnc2N)c1C
O=C(NC(Cn1cnc(-c2ccc(C(F)(F)F)cn2)c1)c1ccccc1)c1nc(CCCO)c2cccnc2n1
O=C(Nc1ccc(Cl)cc1)c1cc2ccccc2oc1=Nc1ccc(Cl)cc1O
Nc1nc2cc3c(cc2nc1-c1cc2ccccc2oc1=O)OCO3
Nc1ccccc1C(=O)Nc1ccc(S(N)(=O)=O)cc1
O=C(NN=CCCS(=O)(=O)Nc1cccs1)c1cccc(Oc2ccc(Cl)cc2)c1
Cc1cc([N+](=O)[O-])ccc1N(N=Cc1ccc([N+](=O)[O-])cc1[N+](=O)[O-])S(=O)(=O)CC#N
CC(=O)NC(Cc1cc(F)cc(F)c1)C(O)CNC1(c2cccc(N3CCC(N)(C4CCCCCC4)C3=O)c2)CC1
O=C1CSC(N2N=C(c3ccccc3)CC2c2ccc(C(F)(F)F)cc2)=N1
Cc1cccc(NC(=O)CSn2c3ccc(-c4ccccc4)cc3c(=O)n3ncnc23)c1C
CCOc1cc(S(=O)(=O)N2CCCC2)ccc1OCC(=O)Nc1ccc(Cl)cn1
CC1CCC(C(C)C)C(CCCC(C)NC(=S)NC2=NCCCN2)C1
COc1cc(CN2CCN(c3ccc(F)cc3)CC2)ccc1NC(=O)c1ccc2c(c1)OCO2
CN1CCNC(c2cc(C=Cc3cccc(NS(=O)(=O)c4cccc(F)c4)c3)c3cc[nH]c3n2)C1
CCN(CC)CCC(=O)c1ccccc1OCCn1ccnc1
CC
NCCc1c2ccccc2c(CN)c2ccccc12
COC(=O)c1ccc(OCc2ccc3ccccc3c2)cc1
Cc1cn(C2C=CC(C(=O)OC3CC(CO)COC3c3ccc(OCOCc4ccccc4)cc3)O2)c(=O)[nH]c1=O
CCCCCCNC(=O)Oc1ccc2c(C)cc(=O)oc2c1C
CC(O)(NC(=O)c1nc2cc(-c3ccccn3)ccc2n1Cc1ccc(Cl)c(O)c1)C1(CO)CCCCC1
CCCC(=O)NC(C)NC(C)=O
CC(C)(C)NC(=O)C(CCCNS(C)(=O)=O)C(=O)Nc1ccccc1
CSc1ccc(Cl)cc1C1=NN(c2nc3ccccc3s2)CC1
Cc1sc(C2OC(CO)C(O)C2O)nc1C(F)(F)F
CCC(=O)N1CCN(C(=O)OCOc2cccc(N(C)S(C)(=O)=O)c2)CC1
C=C(C)COC(=O)C1C2C(=O)OCC2(COC(C)=O)C(OC(C)=O)C2C(OC(=O)c3ccco3)C3C=CC12O3
COC(=O)c1ccc(COc2c(OC)ccc3c2OCC3=O)cc1
O=C(CNC1CCCCC1)Nc1nnc(SC2CC2)s1
CS(=O)(=O)c1ccc(-n2nc(C(F)(F)F)cc2-c2cnc(N)c(CNC(=O)C(F)(F)F)c2)nc1
COc1ccc(C(=O)n2c(C)c(CC(=O)O)c3cc(OCCn4cccc4Cl)ccc32)cc1
O=C(O)c1cc(S(=O)(=O)N2CCN3CCCC3C2)ccc1Cl
COc1ccc(C(=O)NCCCn2ccnc2)cc1Br
CC1CCN(C(O)(c2ccccc2)c2ccccc2)C1
COCc1ccc(C(=O)Nc2cc(C)cc3c2ncn3C(C)C)cc1
COc1cccc(NC(=O)Cn2nnnc2Sc2ccccc2)c1
COc1ccc(C=C2N=C(c3ccccc3)N(N=C3SC(c4ccc(OCc5ccccc5)cc4)=NC3=O)C2=O)cc1
CSc1nn(-c2ccccc2)c2cc(-c3cccc(C(F)(F)F)c3)ccc12
O=C(CC1Nc2ccc(C(=O)O)cc2NC1=O)NCCc1cccc(F)c1
O=C(Nc1ccc(F)c(F)c1)c1ccc2cc(C(=O)c3ccccc3F)[nH]c2c1
COC(=O)c1c(-c2cccc(OCc3ccccc3)c2)c(C#N)c(NC2CCNCC2)n1C
O=C(CCCN1CCOCC1)Nc1ccccc1-c1ccc(C=NNC(=O)Nc2ccccc2Cl)s1
Cc1nc(CCCC(Cc2ccc(ONC(=O)c3sc(-c4ccccc4)nc3C)cc2)C(=O)O)cs1
CC(C)c1n[nH]c2cc(Nc3ncc(C=CC4CCCCN4C(C)(C)C)cn3)ncc12
CC(=O)Nc1ccc(-c2ccnc(C)c2)cc1
COc1ccc2ccc(-c3ccc(C(=O)O)cc3)cc2n1
CC(ONC(=O)CNC(=O)c1ccc2snnc2c1)c1ccccc1
O=C(NCCCN1CCOCC1)C1CN(c2ncccn2)CC12CCOCC2
CN(C)CCOc1ccc(C(=O)c2cccs2)c2sc3ccccc3c12
O=C(Nc1ccc(F)c(OCC2CC2)c1)N1CCC2(C=Cc3ccccc32)CC1
CC(C)=CCCC(C)=CCCC(C)=NNC(=O)CCC(C)C1CC(=O)C=C2CC(C)CCC21C
CCNc1ccc(OCC(=O)Sc2n[nH]c(-c3ccco3)n2)cc1OC
CN(C)CC1CCC(=Cc2ccc(N(C)C)cc2)CC1
CCON(CC(=O)Nc1ccccc1C)C(=O)CC1CCCCC1
O=C(CCc1c(Cc2ccc3c(c2)OCO3)[nH]c2ccccc12)c1ccc(F)cc1
COc1cc(-c2nc(-c3cccc(C)c3O)no2)ccc1-n1cnc(C)c1
CCCCCCCOc1cccc(OCCNCC(O)COc2ccc3c(NCc4ccccc4)ncnc3c2)c1
N#Cc1ccc(Cn2cnc3c(=O)nc[nH]c32)cc1
O=C(COc1cccc2cccnc12)c1ccccc1
Cn1c(=O)c(C#N)c(NCc2cccnc2)c2ccccc21
CCCCCCCCCCCCCCCCNC1OC(n2cc(CCO)c(=O)[nH]c2=O)CC1O
CC(=O)OCC1OC(=O)C(O)C1O
CCONc1cccc(C(=O)C(=O)N2c3ccccc3Sc3ccccc32)c1
Cc1cc(C#N)ccc1NC(=O)c1ccc(Oc2ccc(S(=O)(=O)N(C)C)cc2)nc1Cl
CC(OC(=O)CCc1ccc(S(N)(=O)=O)cc1)=C1C2=C(CCCC2)C(=O)N1O
O=C(NC(=Cc1cccc(Cl)c1)C(=O)N1CCCCCC1)c1ccc(Cl)cc1
Cc1ccc(NCCC[N+](C)(C)C)cc1C
O=C(O)CC(NC(=O)CCCC(=O)Nc1ccc(N(CCCl)CCCl)cc1)C(=O)O
CCCCCCCCCCCCC(=O)NC(C)C(=O)NN(Cc1ccc(CN2CCSCC2)cc1)C(=O)CCCC1CCSS1
OCC1C2CC34CCCC(O)(CC3)C4CCC2(O)C1N1Cc2c(C3CC3)ncn2C1
Fc1cnc(N2CCC2)c(-c2nc(-c3cncnc3)c(-c3ccncc3)[nH]2)c1
O=C1C(c2ccccc2)C(c2ccc(Cl)cc2)N1c1cccnc1
COC(=O)c1oc(C(=O)c2ccccc2)cc1NC(=O)C(NC(C)=O)C(C)C
CCOC(=O)c1c2c(n(CC3CCC(NC(=O)c4cn[nH]c4C)CC3)c1C)CCC2
COc1c(C=O)nn(C)c1Oc1cccc(Cl)c1C
N#Cc1cccc(Cl)c1NC(=O)C(C#N)c1ccccc1
CN1CCN(c2cnc3cc(C(F)(F)F)cc(NCc4cccc(C(F)(F)F)c4)c3c2)CC1
CNCCN1CCc2c(cc3[nH]c4ccccc4c3c2-c2ccc(Cl)c(Cl)c2)C1
O=C1CCCN1CCCN1C(=O)NC2(CCCCC2)C1=O
CN(C)CCC1=c2nccc3c2=C1C(=O)c1ccccc1-3
Nc1ccnc2c(-c3ccc(N4CCOCC4)cc3)c(-c3ccccc3)nn12
COc1ccc(C)c(OC(Cl)c2ccc(F)c(OC)c2)c1
CC(C)(C)c1cc2c3c(C(C)(C)C)cccc3c3ccccc3c2c(C(C)(C)C)c1O
CCOC(=O)c1ccc2[nH]cc(C(=O)c3c(F)cc(F)cc3F)c2c1
CC(F)Oc1ccc(Oc2ccc(-c3cccc4[nH]c(C(F)(F)F)nc34)nc2)c(OC(C)C(=O)O)c1
OCCCC1(N(Cc2ccccc2)c2ccccn2)CCCCC1
COc1cccc(Cn2c(-c3ccccc3)cc3c2c(=O)n(C)c(=O)n3C)c1
Nc1ccc(SCc2ccccc2)cc1
CN1CCN(C(c2ccc(F)cc2)c2cccc(C(=O)Nc3ccc(Cl)cc3)c2)CC1
C=CCC(=O)On1c(C)cc2sc(Cc3cc(C(=O)O)ccc3OC)cc21
Cc1[nH]c(C(=O)NN=C(Cl)c2ccncc2)c(C)c1C
CCCO[N+](=O)[O-]
CCC(CC)S(=O)(=O)c1ccccc1C(=O)Nc1nccs1
COc1ccc2c(c1)SC(C)(C)CO2
O=C(Nc1ccc(C(F)(F)F)cc1)N1CCCC(c2nc(-c3ccccc3F)no2)C1
COc1ccc([N+](=O)[O-])c(C(C)C(=O)NCCCN2CCOCC2)c1
Cc1[nH]c(NC(=O)CCc2ccccc2)c(-c2cccc(NC(=O)CC(C(=O)O)c3ccccc3)c2)c1CC(N)=O
CC(C)Cc1cnc(CC(O)c2cccc(Cl)c2)n1-c1ccnc(NCc2ccccc2)n1
Brc1cccc(C2=NOC(c3ccccc3-c3ccccc3)C2)c1
CCCC(=O)Oc1ccc(C(=O)O)cc1
CCC(Cc1cnc(NC2CC(=O)NC3=C2CN(OC)CC3)s1)CC1CCN(C(=O)c2ccccc2)CC1
COc1ccc(-n2cc(C=C3SC(=S)NC3=O)nn2)cc1OCC1CCCCC1
c1ccc(-c2noc3c2CN(CC2CC2)CC3)cc1
CCOc1ccc(NC(=O)c2cnn(-c3ccccc3)c2NCC(=O)SCC)cc1
CCN(CC(=O)NCc1ccc(F)cc1)C(=O)CCCOc1ccc2nc3[nH]c(=O)[nH]c3cc2c1
O=C(NCC1CC1)c1cc(F)ccc1-c1ccc(-c2cncnc2)c(F)c1
O=C(Nc1ccc([N+](=O)[O-])cc1F)c1ccc(NC(=O)c2ccc(Br)o2)cc1
COc1ccc(NC(=O)c2cnc3c(ccn3O)c2CCc2ccc(C)cc2)cc1
CC1CC2C(CCC3(C(=O)NC=CS(=O)(=O)O)C(C)CCC23)c2ccc(O)cc2C1=O
COc1ccc(C(=O)Nc2ccc(F)c(C3(N)N=C(C(F)F)OC4CC43)c2)nc1
Cc1cc(C)c(S(=O)(=O)NN2CCC(C(=O)CN3CCN(Cc4ccccc4)CC3)CC2)c(C)c1
COc1cc(C2NC(=O)NC(C)=C2C(C)=O)cc(Br)c1O
CC(=O)Nc1ccc(C2C(=O)NS(=O)(=O)N2Cc2ccc(Cl)c(Cl)c2)cc1
CNC(=O)c1ccccc1Nc1cc(Nc2nc3cnc(N4CCOCC4)nc3n2C)nc(C)n1
COc1ccc2[nH]c(=O)c(-c3ccc4nccn4n3)cc2c1
COc1ccccc1-c1c[nH]c(C2CCC(C(N)C(=O)N3CCOCC3)CC2)n1
C(=Cc1cc2ccccc2[nH]1)CCN1CCN(C(c2ccccc2)c2ccccc2)CC1
Clc1ccc(-c2cc(-c3ccccc3)nc(N3CCOCC3)n2)c(Cl)c1
COC(=O)C1=C(C)NC(SCc2ccc(Cl)c(Cl)c2)=NC1c1ccncc1
CC(C(=O)N1c2ccccc2Sc2ccccc21)n1cccn1
Cc1nc(N(C)c2ccccc2)c2c(C)c(C(=O)Nc3cccc(Cl)c3)sc2n1
CCCCCc1nnc(NC(=O)c2oc3ccccc3c2C)s1
CCC(C)C(=O)N(C)CC(N)=O
COC(CCCN(Cc1ccccc1)C(=S)NCc1ccc2ccccc2c1)C(=O)NO
CCCCCCCc1nsc(C=P(c2ccccc2)(c2ccccc2)c2ccccc2)[s+]1
c1ccc(N2CCOCC2)c(-c2ccn(CCCN3CCCC3)n2)c1
Cc1ccc(N2CCC(Cc3c(F)cccc3F)CC2)nn1
Cc1ccc2ncnc(NC3CCNC3)c2c1
CCCCCC(=O)NC1(c2cccs2)CCCC1
O=C(NCC(O)(c1ccccc1)c1ccccc1)Oc1ccc(Cl)nc1
CC1(Cc2[nH]cnc2C(=O)O)CCCN(CO)C1
CCOC(=O)Cn1ccc2c(c1=O)C(c1nc3ccccc3[nH]1)C(C1CCCO1)C(=N)O2
Cc1cc(NC(=O)CCS(=O)(=O)c2ccc(Br)s2)n(C)n1
CCc1nnc2c(n1)OC(c1ccc(OCCN(CC)CC)cc1)N(c1ccc(F)cc1)c1ccccc1-2
CCC(=O)c1c(-c2ccc(OCc3ccc(C(=O)O)cc3)cc2)[nH]c2ccc(F)cc12
C=CCN1C2CCC1C(C(=O)OC)(c1ccc(Cl)cc1)C(c1ccc(Cl)cc1)C2
Cc1nc(N)ccc1N1CCc2c1nc(C)c(C#N)c2C(F)(F)F
FC(F)(F)c1cccc(-c2nnc3cncc(Oc4cccc(C5CNCCO5)c4)n23)c1
Brc1cccc(-n2ncc3c(NCc4ccccc4)ncnc32)c1
CC(C)(C)N1CCN(CC#Cc2ccccc2)CC1
COc1ccc(C(=O)NCc2cccc(NC(=O)C3=CSC4=NCCN34)c2)cc1
Cc1cccnc1N(C)C1CCN(CC2CCCCC2)CC1
CCc1nnc(NC(=O)C2CCC(=O)N(CCc3ccccc3)C2)s1
Cc1ccc2oc(=O)c(CNC(=O)C3CC(C)(C)NC(C)(C)C3)c(C)c2c1
CN1CCN(CCCc2c3c(nc4ccccc24)C(=O)CCC3)CC1
COc1cc2cc(S(=O)(=O)N(C)Cc3ccccc3C)ccc2n1C(C)C
Cc1cc(=O)oc2c(C)c(OCCCN3CCOCC3)ccc12
O=C(O)C=CCCC1COC(c2ccc(O)cc2)C(c2ccc(O)c(O)c2)O1
CC=CCn1c(=O)c2c(nc(C)n2Cc2cccs2)n(CCCC)c1=O
C=C(C#N)C(O)c1ccc(Cl)c(Cl)c1
N=c1oc2ccccc2cc1-c1nc(-c2ccccc2F)no1
Nc1ncc(-c2ccc(C3(c4noc(-c5cncc(Cl)c5)n4)CC3)cn2)cn1
Brc1ccc(-c2nc(CNCCc3ccccc3Br)co2)cc1
c1ccc(CNc2ncnc3ccccc23)cc1
CC(C)C(C(=O)O)S(=O)(=O)c1ccc([N+](=O)[O-])nc1
O=c1c2ccccc2[nH]c2cccc(OCc3ccccc3)c12
COc1ccc2c(c1)CCN(CCCNC(=O)c1ccc3ccccc3c1)C2
CC(=O)NC1C(=O)C=CC1O
CC(CC=C(CO)C1CC(=O)C(C)C(C)(C)O1)C(C)(C)O
CN1CCN(Nc2cc(C#N)ccc2[N+](=O)[O-])CC1
NC(=O)c1c(NC(=O)c2ccc(-c3ccc(Cl)cc3)cc2)sc2c1CCCC2
Cc1ccccc1CC(=O)Nc1nc(CCS(=O)(=O)c2ccc(-c3ccccc3)cc2)cs1
COc1ccc(Cl)cc1NC(=O)c1c(N)nc2ccccc2c1Cc1ccccc1
CN1C(=O)C(=C2Nc3ccccc3S(=O)(=O)N2CCCOCC2CNCCO2)C(=O)c2ccccc21
CCC(=O)N(CC)CSc1nc2ccc(F)cc2c(=O)n1CNC(=O)CC1CCCO1
O=C(Nc1ccccn1)c1ccc(Cl)c(NC(=O)c2ccc(C(=O)c3ccccc3)cc2)c1
CCC1CCC2C3CCC4N(O)C(=O)CCC4(C)C3CCC12C
COc1cccc(Nc2ncc3c(n2)-c2c(nn(-c4ccc(OC(F)(F)F)cc4)c2C)CC3)c1
CCCCC(=CCNc1ccnc2cc(Cl)ccc12)OC(C)=O
CCOC(=O)c1ccc(NC(=O)Cn2cnc3onc(N)c3c2=O)cc1
CNc1nc2c(N)ncnc2n1C1OC(COP(=O)(O)OP(=O)(O)OP(=O)(O)OP(=O)(O)C(F)(F)P(=O)(O)O)C(O)C1O
C=CCC(C=CC(C)(C)O)c1c(OC)cc2c(c1O)OC(c1cc(OC)c(O)c(OC)c1)CC2=O
Cc1cc(C)c(-c2noc(C)c2COC(=O)c2ccccc2)cc1Cl
CON1CCN(c2ccc(Cl)cc2NS(=O)(=O)c2ccc(C(=O)C(O)=CC(=O)O)c(Cl)c2)CC1
CCSc1cccc(Cc2ccc(NC(=O)CC3CC3)c(OC)c2)n1
COc1ccccc1CC(=O)c1c(OC)c(O)c(OC)c2c(=O)cc(-c3ccccc3)oc12
CCCCCC(=O)Nc1cccn2cc(-c3ccc(Br)cc3)nc12
COc1ccc(NC(=O)Nc2ccc(Nc3cccc4nc(C#N)ccc34)cc2)cc1OC
Cc1cc(C)n(C2CCN(c3ccncn3)C2)n1
CN(C)c1ccc(Oc2ccc(C(O)(CCC[N+](C)(C)C)c3ccc(Oc4ccccc4)cc3)cc2)cc1
CCCCCCCCCNC(=O)C1CC2(CC(C(N)=O)=NO2)CN1Cc1ccccc1[N+](=O)[O-]
CNS(=O)(=O)c1ccc(-c2cc(C(C)(C)C)n(-c3cccc(Cl)c3)n2)cc1
CCCN1CC=C(c2cn(C(=O)c3ccccc3)c3ccccc23)CC1
Cc1ccc(OC(C)(C)C(=O)Nc2c(Cl)nn(C(C)(C)C)c2C)c(C)c1
CC(C)CC(C(=O)N1CCCCCC1)C1CCC(CC(C)C(=O)NC(N)Cc2ccc(O)cc2)O1
CCC(C)C1C(C)=CCC2(C(C)N)C(C)C(C=O)=CCC12
CNC(=O)OC(C)(C)c1cccc(COc2c[nH]c3cc(CC(N)=O)ccc23)c1
CN1CCN(Cc2oc(-c3ccc(C(=O)N(C)C)cc3)nc2C(C)(C)C)C(c2cccnn2)C1
NCCc1ccc2c(c1)CCC(Oc1ccc(Cc3ccc4c(c3)CCN4Oc3ccccc3)cc1)=C2
COc1cc(F)ccc1Nc1ncnc2cc(OC3CCOC3)c(F)cc12
COC(=O)N(C)C(=O)CONC(=O)c1ccc([N+](=O)[O-])cc1
CC=Cc1cccc(OCC(=O)Nc2ccc3c(c2)OC(c2nc(C(C)C)c[nH]2)C(N)CC3)c1
CCOOc1ccccc1C(=O)Cc1cccc(COc2cccc(C(=O)O)c2)n1
NC1CCC(NC(=O)C(Cc2c[nH]c3ccccc23)NC(=O)C(Cc2ccccc2)NC(=O)OCc2ccccc2)CC1
CCCOc1ccc(NC(=O)C(=CC(=O)O)c2ccc(Cl)cc2)cc1
COc1cc(O)c(C=Cc2cc(OC)c3c(c2O)CCC(c2cc(O)c(OC)c(OC)c2)(c2cc(O)c(OC)c(OC)c2)O3)cc1OC
CCCCN(CCCC)Cc1ccc2c(c1)CCC(c1ccc(Cl)cc1Cl)O2
C=CCOc1ccc(C(=O)NCc2ccc3c(c2)CCN3C(=O)c2ccoc2C)cc1OC
CC(C)CCc1nc2ccc(NS(C)(=O)=O)cc2n(CC(=O)N(C)C)c1=O
O=c1n(Cc2ccccc2Cl)nnc2c(C(=S)Nc3ccc(F)cc3F)ncn12
Cc1noc(C)c1COC(=O)c1cccc(Oc2ccccc2)c1
Cc1cccc(Cn2nnc3c(N)nc(SC4C(O)CC(O)C4O)nc32)c1
CCc1cccc(C(=O)NC(C(=O)NC2CCN(Cc3ccccc3)C2)C(F)(F)F)c1
CC1C(=O)SC(C)(C(Cc2ccccc2)c2c[nH]c3ccccc23)C1=O
CCC(C)CC1=C(OC(=O)C(N)Cc2ccccc2)C(=O)c2ccccc2C1=O
CCOC(=O)N1C(=O)C(Cc2ccccc2)=NC12CCN(C1CCC3(CCNC(=O)C3)CC1)CC2
Cc1ccc(C(C)NC(=O)C(=O)Nc2ccc3c(c2)n(C)c(=O)n3C)cc1
Nc1c(C(=O)Nc2ccc(-c3ccccc3)cc2)c2nc3ccccc3nc2n1CCc1ccccc1
Nc1nonc1-n1nnc(C(=O)NNC(=O)C23CC4CC(CC(C4)C2)C3)c1N
O=C(c1cccc(CNCC(F)(F)F)c1)N1CCC(C(F)(F)F)C1
Nn1nnnc1C(=O)c1ccc(S(=O)(=O)c2ccccc2)cc1
CC(C)CC(C(=O)NC(=O)C(C)N)N1CCCC1C(=O)O
CN1CC(C(F)(F)F)C(CNC(=O)Nc2ccc(F)c(CF)c2)Oc2ccc(NS(=O)(=O)c3cccc(C(C)(C)C)c3)cc2CC1=O
Cc1c(C(=O)Nc2cccc(C(=O)Nc3ccc(Br)cc3)c2)oc2ccccc12
CCOc1ccc(C2=C(c3cc(F)cc(F)c3)C(=O)OC2(F)c2cc(F)cc(OCC)c2)cc1
CCN1C(=O)NC(CC(=O)NCc2cccs2)(c2ccc(N)cc2)C1=O
Oc1ccc(-c2cc3ccc(O)cc3o2)cc1
CCCCCCCCNC(COc1ccc(F)cc1)CN1CCN(CC(O)COc2ccc3c(O)noc3c2)CC1
CC(C)(C)c1ccc(-c2csc(N3CCC(N)C3)n2)cc1
CCCc1nnc(-c2ccccc2NC(=O)Cc2ccccc2)o1
Cc1ccccc1Sc1ccc(CC(OC(=O)NCc2ccccc2)C(=O)O)cc1
COc1ccc(Cn2c(SCC(=O)NCc3ccco3)nc3ccccc32)cc1
Cc1ccc(C(=O)N2CCCC(n3cccn3)CC2)c(=O)[nH]1
O=C1OC(c2ncco2)=C(OCC=Cc2ccco2)C2OC12
CCCCn1c2c(cc(-c3ccc(OC(F)(F)F)cc3)c1=O)C(=O)CC(C)(C)CC2=O
Cc1nc2c(NC3CC3)nc(Oc3c(C)cc(C#N)cc3C)nc2[nH]1
CC(C)CCOc1nc(NC(=O)NS(=O)(=O)c2cc(F)ccc2F)nc(C(C)C)c1Oc1ccccc1OC(C)C
CSc1nnc(CC(=O)O)n1Cc1nc(C)c(-c2ccccc2Cl)o1
CCCc1nc(CN(CC2CCOC2)CC(C)(C)C)no1
CCCCCCCCCCCCCCCOC(=O)C=CC(=O)Oc1ccc2cc1c(=O)c1cccc3ncn2c31
COCCCNC(=O)Cc1ccc2c(c1)N(C(F)(F)F)C(=O)c1ccccc1S2
COc1ccccc1S(=O)(=O)N1CCN(c2ncnc3c2c(-c2ccccc2)nn3-c2ccc(F)cc2)CC1
O=S(=O)(c1ccc(Cl)cc1)N1CCc2ccccc2C1
CCc1cccc(-c2cccc(N3CCC(Cc4ccc(-c5nc[nH]n5)cc4)CC3)c2)n1
CNC1=C(Cl)C(=O)C(=C(O)Nc2cc(C)ccc2Cl)N=C1
NC(=O)C1CCCN(S(=O)(=O)c2ccc3c(c2)oc(=O)n3CCNC2CC2)CC1
O=C1NC(=O)C2(CCCN(C(=O)c3ccccc3COC(F)F)CC2)N1
Cc1nc(=O)[nH]c(O)c1C=NNC(=O)c1cccc(S(=O)(=O)Nc2ccccc2SC(F)(F)F)c1
CCCCCCCCCC(OC(C)=O)OP(=O)([O-])OCCCOC(=O)CCCCCCC
COc1cccc2c(=O)c(C)cn(-c3ccc(N)c(O)c3)c12
CC(=O)OCC(=O)n1c(-c2ccccc2F)c(C#N)c(C#N)c1C(F)(F)F
COc1cc(Nc2cncc(C(=O)Nc3ccc4c(c3)OCO4)c2)c(OC)c(OC)c1
O=C(O)Cc1cc(CNC(=O)CN2C(=O)CCC2c2ccc(F)cc2)ccc1F
CCC1CC23OC(CC2C2C1C(O)C(COC(C)=O)C1=CC(=O)OC1(OC(C)=O)C2OC(C)=N)C(=O)OC3OC(=O)c1ccc2ccccc2c1
Nc1ncnc2c1ncn2C1OC(COP(=O)(OCc2ccccc2)OCc2ccccc2)C(O)C1O
COCCCC(O)(c1ccccc1)N1CCCCC1CN1CCC(CCN2CCCC2=O)CC1
CCCCCCC12Cc3c(n(O)c4ccccc34)C3Oc4c(OC)ccc5c4C31CCN(C)C2C5
COc1cc(C2=NNC3(S2)C(=O)Nc2ccccc23)ccc1Br
CC(C)c1ccc(CC(=O)Oc2ccc(CNS(=O)(=O)C=Cc3ccc(O)c(O)c3)cc2)cc1
O=c1nc(-c2ccco2)c(O)c[nH]1
COc1cc2c(cc1C)CN(OC)CC2
COc1ccc(S(=O)(=O)Nc2nc3ccccc3nc2Nc2ccc(NS(C)(=O)=O)cc2)cc1
NC(=O)c1c(N)n(Cc2cccc3ccccc23)c2nc3ccccc3nc12
COC(=O)C12CC(CC(=O)Nc3ccc(F)cc3)C(=O)N(Cc3ccccc3)C1=CCC(C)(C)C2C
CCCC(=O)OCC1=NC(=O)C(=Cc2ccc(N3CCCCCC3)cc2)S1
COc1cc(-c2nc(-c3ccc(C#N)c(Cl)c3)no2)ccc1COc1ccc(C2=NCCN2)cc1OC
Clc1cccc(CNc2ncnc3c2sc2nc4c(cc23)CCC4)c1
CCCCCCC(=O)NC(C)OC(=O)C1COC2C(C(=O)OC)COC12
CC=CC(=O)OC1C(C)CC(OC(=O)C=C(C)C)CC1(C)C=C(C)C
c1ccc2[nH]c(-c3ccc(OCc4ccc(-c5c(N6CCNCC6)ccc6c5CCC6)cc4)cc3)nc2c1
NCCNc1nc2ccccc2n2c(=O)c3ccccc3c(=O)n12
COc1ccc(C=C2SC(=S)N(CCC(=O)N3CCOCC3)C2=O)cc1
O=c1cc(COc2ccccc2)[nH]c(N2CCCCCC2)n1
Cc1nc2ccccc2cc1CN1C(=O)c2ccccc2[S+]([O-])C2(CC(=O)NC2=O)C1=O
Cc1ccsc1CC(=O)NCc1nc(-c2ccc(F)cc2)no1
NC1(c2ccc(-c3ccc4[nH]ncc4c3-c3ccccc3)cc2)CCC1
C=CCc1cccc(O)c1OCC(CNCCn1ccnc1)OC
Cc1cc(Nc2cc(C(=O)NCC(F)(F)F)nc3c(C(F)(F)F)cccc23)ccc1Cl
CS(=O)(=O)N1CCN(Cc2cc(Nc3nc4ccccc4n3-c3ccccc3Cl)ccc2Cl)CC1
O=C(Cc1ccc(C(=O)NCC(F)(F)F)cc1)NCc1ccc(Cl)cc1
CC(C)NC(=O)C1Cc2c(ncn2C)CN1C(=O)N1CC(C)Oc2ccccc21
CC(C)c1ccccc1C(c1cccs1)N(CC=Cc1ccc(F)cc1)N1CCC(C(C)C)CC1
CN(C)CCN(C)c1ccc2ncc3n2c1CCc1nn(C)c(=O)n1-3
Cc1cc(C(=O)N2CCCCC2C2CCCCC2)c(C)n1Br
CC(CNCCc1ccc([N+](=O)[O-])cc1)=NNC(N)=S
CCC(=O)SCCc1ccc(Cl)cc1
C=CC1(C)CC(OC(=O)Cn2cc(CCn3cc(-c4ccccc4)nn3)nn2)C2(C)C(C)CCC3(CCC(=O)C32)C(C)C1O
COC(=O)CC1Oc2ccccc2N(Cc2cccc(Cl)c2Cl)C1=O
CCc1cc(CN(C(=O)c2cc(C(Cl)N3CCNCC3)ccc2C)C2CCCC2)cc2c1OCN(C)C2
Cc1cccc(C(=C[N+](=O)[O-])N2CCC(C)CC2)c1
CNc1cccc(-c2cncc(Nc3ccc(N4CCN(C(=O)NC(C)C)CC4)cc3)n2)c1
COc1ccc2c(c1)N(CCN1CCN(c3ccccc3Cl)CC1)C(=O)CO2
COC(=O)c1ccc(COc2ccc(OC)c(OC)c2Br)cc1
CC(=O)Nc1ccc2occ(-c3nnn[nH]3)c(=O)c2c1
CCCCCCCCCCCCCCCCNC(=O)C(COCCCCCCCCCCCCCCCC)CN(O)C=O
Clc1nc2sccn2c1-c1ccc(Br)cc1
CN(C)C(=O)c1cccc(Cl)c1-n1cccc1Cl
N=C1C(=Cc2ccccc2)N=C(NCCc2ccccc2)N1C1CCCC1
CCCCCCOC(NC(=S)NC1CCCCC1)c1ccc(C)cc1
COc1ccc(NC(=O)CSc2nc(-c3cccs3)nc3[nH]ncc23)c(OC)c1
O=c1c2c(nc(-c3ccccc3O)n1-c1ccccc1)N(c1ccccc1)C(=S)N1CCCCC21
COc1cc(Cl)c(S(=O)(=O)Nc2ccccc2)cc1N
N#CCOC(=O)C(=O)Nc1ccc2c(c1)CCC2
OCC1OC(n2cnc3c(NC4CCCCCC4)ncnc32)C(O)C1O
CCCCOC(=O)c1cc(CN2CCN(C)CC2)ccc1Cl
CCC1NC(=O)C2(CCN(C(=O)OC34CC5CC(CC(C5)C3)C4)CC2)N(Cc2ccc(C(=O)O)cc2)C1=O
O=C(O)c1ccc(-c2ccc(C=C3CCCN=C3c3ccccc3Cl)o2)cc1
COc1ccc(CNC(=O)C=Cc2ccccc2)cc1
Cn1c(S)nc2cc(C(=O)NCCCn3ccnc3)ccc2c1=O
CCCCCCCCCCc1cccc(-c2c(F)c(F)c(F)c(F)c2F)[n+]1[S+]([O-])CC
c1ccc(Cn2nnc3c2CN(Cc2ccsc2)CC3)cc1
O=C(c1ccccc1)c1cccc(NS(=O)(=O)c2ccccc2F)c1
CCn1c(CNC(=O)c2cc(C)ccc2Cl)nn(-c2ccc(Cl)cc2)c1=O
CCCCNC(=O)Nc1ncc(-c2ncnn2C(C)C)cn1
CSc1ccc(Cl)c(C(=O)N2CCN(c3ccc(F)cc3)CC2)c1
CCOCC(=O)c1c(C)[nH]c(C(=O)OC(=O)C=Cc2ccco2)c1C
Cn1c(C=Cc2ccccc2)cnc1N
Cc1nc(NC(=O)N(CCOCc2ccccc2)C(=O)N2CCCCC2CC(=O)C(C)(C)C)nn1CCCc1ccccc1
Cc1ccc2c3c(c(=O)oc2c1OCCN(C)C)CN(C)CC3
Nc1ccc(NC(=O)NC2CN(c3nc(NO)nc(N4CC(N)CC(CO)C4)n3)CC2O)cc1N
Cc1ccc(CNC(=O)COc2cc(C)c3c(C)cc(=O)oc3c2)cc1
O=P(O)(O)C(O)(C(O)CCc1ccccc1)P(=O)(O)O
NC(=O)c1ccc(OC(F)F)c(C(F)(F)F)c1
N#Cc1cn(-c2nc(-c3c(F)cc(OCCC4CCNCC4)cc3F)no2)cn1
CSc1ccc(NC(=O)CO)cc1
Cc1cc(CN(C)CCC(=O)N2CCC(c3cscn3)CC2)on1
Cc1ccc(S(=O)(=O)CCC(O)CN2CCCC2)cc1
N#Cc1cnccc1N1CCN(C2CCC(NC(=O)c3ccc(Cl)cc3F)C(Cl)C2)CC1
Cc1c(C(=O)C2CCN(C(N)=O)CC2)nn(-c2cccc(Cl)c2Cl)c1-c1ccc(Br)cc1
CCCn1cc(C(=O)c2ccc(S(N)(=O)=O)cc2)cc1C(=O)O
Nc1ccccc1NS(=O)(=O)Cc1ccc(C(=O)NCc2ccccc2)cc1
O=S(=O)(c1ccc(F)cc1)N1CCc2cc(O)c(O)cc2CC1
Cc1nc2c(=O)nc(CO)[nH]c2n1C1OC(N)C(O)C1O
CN=C1CCC2N(Cl)c3cc(Br)ccc3OC23C1(C)C(O)C1CSCN1C31C(=O)Nc2ccc(F)cc21
CC(=CCCC(C)=CCCC(C)=C(C)C)CCC=CCCC1(C)CCc2c(C)c(O)c(C)c(C)c2O1
CC(=O)NC(CO)C(=O)NC(C)C(=O)NC(Cc1ccc(-c2ccccc2)cc1)C(=O)O
O=C(NC1Cc2ccccc2C1)c1nn(-c2ccccc2Cl)nc1CO
CCN(CC)c1c(C)c(CN2CCC(F)(Oc3ccc(C)cc3)CC2)c(F)c(C(=O)OC)c1F
COC(=O)c1cccc(NC(=O)NC2CCN(C(=S)Nc3ccccc3)CC2)c1
COc1ccc2cc3[n+](cc2c1NCCC1=CCCCC1)CCc1cc2c(cc1-3)OCO2
O=C(CSc1ccc(C(=O)NCN2CCc3ccccc32)cc1)c1ccccc1
CC(C)OCc1ccccc1C(=O)C1(CO)CCCN(Cc2ccccc2)C1
Cc1cccc(NC(=O)COc2coc(CN3CCCCC3)cc2=O)c1
Cc1cc2c3ccccc3n(C)c2c(NC(C)C(=O)OC2CN3CCC2CC3)n1
CCOP(=S)(OCC)OC(=O)c1cc(C)c(Nc2cc(-c3ccccn3)ncn2)c(C)c1
CN(C)N=Nc1c2ccccc2nc(=O)n1C
COc1cc(CCn2c3c(c4ccc(O)cc42)CNCC3)ccc1C(F)(F)F
CCC1=[N+](CC)CCN1Cc1ccc(OC)cc1
COC1CSC(c2ccc(C(F)(F)F)cc2)C(=O)NCC(=O)NC(COC(N)=O)C(=O)NCC(=O)NC(OC)C(=O)N1
O=C(COc1ccc(OCC(F)(F)F)cc1)OC(Cn1ccnc1)c1ccc(Cl)cc1
Cc1nc(-n2cccn2)ncc1C(=O)N1CCN(Cc2cscn2)CC1
O=C(Cc1ccc(P(=O)(O)O)cc1)Nc1ccc(Cl)cc1
CC1CCC2C(C)C(OCCC(O)COc3cccc(Cl)c3Cl)OC3OC4(C)CCC1C32OO4
O=C(O)CC1C(=O)NCCN1Cc1csc(-c2ccc(Cl)cc2)n1
CCc1ccc(S(=O)(=O)N2CCC(C(=O)NCc3ccc4c(c3)OCO4)CC2)c(OC)c1
C=CCNC(=S)C(NC(C)=C1C(=O)CC(C)(C)CC1=O)=C(O)C(=O)CCCC
CC(C)CCCCn1cc(-c2cc(CCCCCCCNC(=O)OC(C)C)ccn2)c2ccccc21
COc1cc(C(N)=O)cc(C(=O)N(c2c(C)cccc2C)C2CCN(CCc3ccccn3)CC2)c1
CN1CCN(c2ccc(-n3c4cnccc4c4cnc(Nc5ccc(C6CCOCC6)nn5)nc43)cn2)CC1
COc1ccc(NC(=O)CCc2nc(=O)c3c4c(sc3[nH]2)CCCC4)c(OC)c1
COc1nc(Nc2cccc(N(C)C)c2)cc(-c2ccc(Cl)cc2)n1
CC1CCN(c2cnn(CC(=O)NC3(C#N)CCCC3)c2)CC1
NC1CCCC(NC(=O)C2CCCN2C(=O)C(Cc2ccccc2)NC(=O)OCc2ccccc2)C(=O)CN(Cc2ccccc2)C1=O
FC(F)(F)c1ccccc1C=NNc1cnc2ccccc2n1
O=C(NCCC1CCCCN1C(=O)CCN1CCN(c2cnc3ccccc3n2)CC1)c1ccc(Cl)cc1
COc1ccccc1Oc1c(C(=O)O)ccc2c1no[n+]2[O-]
CCOc1cccc(-n2cc(C(=O)c3ccccc3Cl)cn2)c1
COc1ccc(C(=O)OC2CCC3(C)C4CC=C5C(CCC(C(C)(C)O[N+](=O)[O-])C5(C)C)C4(C)C(O)CC23C)cc1OC
O=S(=O)(Cc1nnc(C2(c3ccc(Cl)cc3)CCC2)o1)c1ccc(Cl)c(Cl)c1
N=C(N)c1ccc(CC(=O)NC2C(CC(c3ccccc3)c3ccccc3)CCCN2C(=O)C(N)Cc2ccccc2)cc1
Cc1ccc2[nH]c3c(c2c1)CCOC3(Cl)CC(C)(C)CN
CC(C)CC(c1nnnn1C1CCCC1)N1CCN(c2nccs2)CC1
O=C(Nc1ccc2ncnc(Nc3ccc(F)c(Cl)c3)c2c1)c1ccco1
CC1=C(C)C(C)(OCC2OC(=O)NC2Cc2ccccc2)CCC1
Cc1cccc(C(=O)OCC(=O)N(Br)Cc2ccccc2)c1
CC(OC(=O)COc1ccc2c(CN3CCCC3)cc(=O)oc2c1)C(=O)Nc1ccccc1C(F)(F)F
Cc1cc2c(cc1COC(=O)CCC(=O)O)C(=O)C(C)C1CCC3C(C)(C)C(=O)CCC3(O)C21C
O=C(CCl)Nc1ccc(C(=O)O)cc1[N+](=O)[O-]
N=C(Nc1cccs1)C(CO)c1ccccc1
Cc1ccc(-n2cc(O)n(-c3ccc(N4CCOCC4)c(F)c3)c2=S)cc1
CC1CCCC(NS(=O)(=O)c2cccc3nonc23)C1C
CCCNCc1cccc(OCc2ccc(Cl)cc2)c1
O=C(NCC1CCCO1)c1cc2nc(-c3ccco3)cc(C(F)(F)F)n2n1
Cn1nc(-c2ccc(F)cc2)cc1C(=O)Nc1ccc(F)c(C2(CF)N=C(N)OC3CC32)c1
Cc1cccnc1NC(=O)c1nn(-c2ccc(Cl)cc2Cl)c(-c2ccc(Cl)cc2)c1C
Cc1ccccc1-c1nc(CCC2CN(C)CC(=O)O2)co1
CNC(=O)c1cccc(=O)n1CS(=O)(=O)c1ccc(Cl)s1
Cc1ccc(S(=O)(=O)N2CCN(C(=O)C(Cc3ccc(NC(=N)N)cc3)NS(=O)(=O)c3ccc4ccccc4c3)CC2)cc1
Cc1ccc(F)cc1C1Cc2cc(COc3ccc4c(ccn4CC(=O)O)c3)ccc2O1
Clc1cccc(Nc2ncnc3ccc(Br)cc23)c1
CCc1cccc(Cl)c1NC(=O)c1cc2c(c(C)n1)c(-c1ccccc1N)nn2C
COc1ccccc1NC(=O)N(Cc1ccc(C(=O)NCCC(C)(C)C)cc1)C1CCN(C(C)CCNC(=O)c2c(Cl)ncnc2Cl)CC1
CCCCOc1ccc(NS(=O)(=O)c2ccc(-c3ncc(C4CC4)o3)cc2)cc1
CCOC(=O)CCCn1c(-c2ccc(CBr)cc2)csc1=Nc1ccccc1[N+](=O)[O-]
CC1CC2CCC1(N)C2(C)C
CC(CC(NC(=O)c1ccc(NC(=O)Nc2cc(C(C)(C)C)on2)cc1)C(=O)O)C(=O)N1CCN(C(=O)c2cccnc2)CC1
CNc1nc(C(C)CN2CCCC2)cc2ncn(-c3c(OC)ccnc3F)c(=O)c12
O=CC(Cc1ccccc1)NC(=O)C(Cc1ccccc1)NC(=O)OCc1ccccc1
COc1ccc(S(=O)(=O)NC2CCCCC2)c(N2CCN(CC(O)COc3ccc(C(=O)O)cc3)CC2)c1
NCc1cccc(Cc2n[nH]c(=O)s2)c1
Cc1coc2cc(Oc3ccc(NC(=O)Nc4cccc(Oc5cccnc5)c4)cc3)ccc2c1=O
COC(=O)c1cc2c(c(=O)n1C)C(O)(C(=O)OC)c1ccccc1-2
CCN1CCCN(C(=O)Cc2cccc(OC)c2)CC1
CC(C)COCn1c(Sc2ccccc2)cc(=O)[nH]c1=O
COc1ccc(OC)c(NNc2cc(S(=O)(=O)C(C)=O)c3cc(C)[nH]c(=O)c3c2)c1
Cc1cc(F)nc(N2CCN(C3CCN(Cc4ccccc4C)CC3)CC2)n1
CCCCC1CCOC(OC2CC(=O)C(C)C(=O)OCCCC(OC(=O)CNC(=O)Cc3ccccc3)C(=N)C(C)CC2N(C)C)C1C
CCCN(C(=O)Cc1ccc(F)cc1)c1ccc(CSc2nncn2C)o1
Cc1cc(Cl)c(C2OC(CO)C(O)C(O)C2O)cc1-c1ccc(S(C)(=O)=O)cc1
CC(C)(C)OC(=O)NC(Cc1ccccc1)NC(=NC=O)NCc1cc(Cl)cc(Cl)c1
O=C(CCCN1CCOCC1)Nc1ccc2c(=O)nc(N3CCC(F)CC3)oc2c1
O=C(c1ccc2c(c1)N(Cc1ccccc1)C(=O)c1ccccc1[S+]2[O-])N1CCCCC1
Cc1nc(-c2ccc(C(=O)O)cc2)[nH]c1C1(Cl)CCCO1
Cc1ccc2c(Nc3ccc(Cl)cc3)c3c(nc2c1)CC1C=C(Cl)CC3C1
COc1ccc(-c2nc(C[S+]([O-])CC(=O)NC3CCCC3)c(C)o2)cc1OC
O=[N+]([O-])c1ccccc1S(=O)(=O)Nc1ccccc1
CC=CCc1cc(C=C(C)C)ccc1OOC1OCC(CC(C)=CCO)C(O)C1O
CC(C)c1ccc(-c2cc(C(C)C)cc(Cc3ccc(OC4CCCC4)cc3)c2C2=NCCN2)cc1
O=C(O)COc1ccc(C(=O)C=Cc2ccc(C(F)(F)C(F)(F)F)cc2)cc1
CC1(Cn2cc(-c3ccccc3F)nn2)N=C(N)OCC1c1ccc(F)cc1
CC1Cc2ccccc2N1CC(O)CC(Cc1ccccc1)C(=O)NC(C)(C)CO
Cc1c(NC(=O)COC(C(=O)NCc2ccco2)c2ccccc2)c(=O)n(-c2ccccc2)n1C
CN1CCCCC1CC(O)CN(C)S(=O)(=O)Cc1ccccc1
CCOC(=O)N1CCC(N(C(=O)Cc2cc(Cl)cc3[nH]c(C(F)(F)F)cc23)C2CCOCC2)CC1
O=C(O)C(=CCc1c(N2Cc3cc4ccccc4nc3C2=O)cc(O)c2ccccc12)CN1CCc2c([nH]c3ccccc23)C1
COC(=O)Cc1cn(F)c(=O)[nH]c1=O
C#CC1(OC(=O)c2c(SC3CCOC3)c(CC=C)c3sc(C(N)=O)cn23)CCCC1
Cc1ncccc1C(=O)OC1CC(C)COC1=O
Cc1cccc(C)c1C(=O)c1cc(C)c2c(c1)OC(C)(O)C1CC=C(O)CC21
N=C(N)NCCCC(Cc1ccccc1)C(=O)NCC(=O)NC(CCc1ccc2ccccc2c1)C(=O)NCc1ccc(=O)[nH]c1
COc1ccc(NC(=O)CN(C)S(=O)(=O)c2cccc3cccnc23)cc1
CC(=O)OCC(=O)N(c1ccccc1)C1(C(=O)O)CCN(Cc2ccc(Cl)cc2)CC1
CCCC=CCCCCCCCCCCCC(=O)Nc1ccc(C=C2C(=O)NC(=S)NC2=O)cc1
COc1cc(Cn2c(C(C=O)NC(=O)OCc3ccccc3)nc3cc(OC)c(OC)cc3c2=O)ccc1C
COC1(C)SC(n2ccc3c(C)cccc32)=NC1=O
N#Cc1ccccc1COc1ccc2c(c1)CN1CCc3ccccc3C1=N2
C=CC12CNCCC1C(=NOC)c1ccc(-c3ccccc3)cc12
CCOC(=O)c1ccc(Cc2c(C(=O)O)c3cc(OC)c(-c4ccc5[nH]ncc5c4)cc3n2F)cc1
CCCCCCCCCCCc1cc(OC)c(OC)c(-c2c(CCCCCC)cc(C)cc2OC)c1CCCCCCCC
Cc1ccoc1NC(=O)CSCCC1CCCN1C
NC1CCN(c2c(F)cc3c(=O)c(C(=O)O)cn(C4CCC4)c3c2F)C1
COc1ccc(-c2cc(-c3scnc3-c3cc(-c4cn[nH]c4)cc(=O)[nH]3)ccn2)cc1
Cc1cnc2c(nc(C)n2N)c1C(F)(F)F
Clc1ccc(C(OCCn2ccnc2)c2ccc(Cl)nc2)cc1
O=Cc1ccc(Oc2ccc([N+](=O)[O-])c(I)c2)c2cnccc12
O=C(C=CC=C1C(=O)c2ccccc2C1=O)c1ccccc1
Cc1ccc(-c2cn(S(C)(=O)=O)c3ncnc(N)c23)cc1
Cc1ccc(C(=O)NN=Cc2ccc(C(=O)O)cc2)c(O)c1
Cc1cc(NCC(=O)Sc2ccc(-c3ccccc3)nn2)no1
CON=C1CC(c2ccccc2)N(Cc2ccc(F)cc2)C(c2ccccc2)C1
O=S(=O)(CCc1ccccc1)NC1CCCC1
O=C(CCS(=O)(=O)c1ccccc1)Nc1ccccc1C(F)(F)F
COc1ccc(C(=O)NC2(O)CCCC=C2CCCc2ccccc2)cc1[N+](=O)[O-]
O=C(O)C1CCN(Cc2ccc(OCc3cc(Oc4ccccc4)ccc3OCC3CC3)cc2)CC1
CC(C)(C)OC(=O)NCC1CCN(S(=O)(=O)c2ccc(Br)cc2)CC1
NC(Cc1ccccc1)c1nnc(SCC(=O)C(F)(F)F)o1
COCCOC(=O)C(C)NP(=O)(OCC1OC(n2ccc(=O)[nH]c2=O)C(C)(F)C1O)Oc1ccc(OC)cc1
O=C(Nc1cccc(C(=O)O)c1)C(=Cc1cccs1)c1ccccc1
Cc1ccc(NC(=O)CN(C)CC(=O)Nc2ccccc2Cl)nc1
N#Cc1ccccc1C(=N)Nc1cccc(C(=O)NCc2ccccc2)c1
CC1C(NCc2ccccc2-c2ccco2)CCS1(=O)=O
CC(=O)OC1(OC(=O)N2C3CCC2CC(C)C3)CCC(=O)C1
COc1cc2ccc(C3CCS(=O)(=O)C3)cc2[nH]c1=O
COc1ccc(-c2ccc3c(c2)OCC(=COCCCO)C3=O)c(OC)c1
CCOC(=O)NC(CCC(=O)OC)C(=O)NC1CCN(C(=O)C(Cc2ccc(Cl)cc2)c2cccnc2)C1
CCCCCCC(=O)ON1CCC(C)C1
CCC(=O)OC1=C(COC(=O)c2cncc(Br)c2)NC(=O)NC1C
COc1ccc(-c2cccc3nc(N)nn23)c(CN)c1
Nc1ncnc2c1ncn2COCCCBr
COC(COc1ccccc1)N(Cl)C(COCc1ccc(CCO)cc1)c1ccc(CCO)cc1
CC(=Cc1ccc(Br)cc1)NN=c1[nH]c2ccccc2nc1Cc1ccccc1
CC1(C)CCC2CC3(O)C(CCC4C3CC(=O)C3NC(=O)SC34C)CC21
Cc1ccc2c(c1)C(NC(=O)c1cccs1)C(CCF)C(O)(C#N)O2
Cc1[nH]nc(CC(=O)NCCOc2ccc(Cl)cc2)c1C(C)(C)C
O=C(O)Cc1ccc(-c2cn[nH]c2Cc2cc(OC3OC(CO)C(O)C(O)C3O)ccc2O)cc1
COc1ccc(COc2ccccc2CNN2CCC(CCc3ccccc3)CC2)cc1
O=C(CN1CCCCC1)NC1CCN(c2nccs2)C1
CC(C)Oc1ccc(CN2CCC(NC(=O)c3ccc(-c4nn(C)c5c4CCCCC5)cc3)C2)cc1
Cc1ccc(-n2nc(C)c3c2CCCC3NCc2cc(N3CCCC3)ncn2)c(Cl)c1
Cc1cn(-c2ccc(OC(Cc3ccc(OCc4ccc5ccccc5n4)cc3)C(=O)O)cc2)cn1
COc1ccc(S(=O)(=O)NCCCN2CCN(C)CC2)cc1-c1nn(C2CCCCC2)c(=O)c2ccccc12
COCCc1nc2ccccc2n1Cc1cccc2c1OC(C)(C)C2
COc1cc(CNCc2ccccc2OCc2ccccc2)cc(OCc2ccccc2)c1OC
CON(CCc1cc(C)c(C)c(C)c1)C(=O)c1ccc(N2CCC(CC(OC)(OC)c3ccccc3)CC2)c2nonc12
CCOC(=O)c1c(C)cc(C(=O)Nc2sc(C)c(C)c2C)cc1S(=O)(=O)N(CC)CC
CCCNC(=O)c1ccc(OOCCCCNc2nc(N)nc(NCCN(CC)CC)n2)cc1
Fc1ccc2c(OCC3CCN(C4CCOCC4)CC3)cccc2c1
O=C(CC(c1ccccc1)c1ccccc1)c1cc2ccccc2o1
Cc1ccc(NC(=O)NS(=O)(=O)c2ccc3nc(C)sc3c2)cn1
O=C(C1CCCCN1Cc1ccccc1)N1CC(c2nc(-c3ccc(F)cc3)no2)C1
CCN1C(=O)C(=O)N(c2ccc(N3CCN(c4ccc(O)cc4)CC3)cc2)C1=S
COc1ccc(NC(=O)C=Cc2ccc(OC)c(OC)c2)cc1NC(=O)C=CC(=O)Oc1ccc(C(=O)C=Cc2ccc(OC)c(OC)c2)cc1OC
CC(C)(C)c1ccc(C(=O)Nc2cc(-c3ccncc3)oc2C(=O)c2ccccc2F)c(F)c1
Cc1nc(C)c(CN2CCC3(CCC(NC(=O)C4CC4)CC3)CC2)s1
COc1ccc(OC)cc1
CCOC(=O)C1=C(C)N(Cc2ccccc2)C(=O)NC1c1ccccc1
COc1ccc(CCC(=O)c2c(O)cc(O)cc2OC)c(OC)c1
COc1ccc(Oc2cc(OC)cc(C(=O)CCl)c2O)cc1
COc1cc2c(cc1OC)C(Oc1ccc3ccccc3c1)n1cccc1-2
COc1ccc(NC(=O)C2(C(=O)NCc3ccccc3)CCN2Cc2ccccc2)c(OC)c1
CCC=CCN1CCN(C(Cc2ccc3c(c2)OCO3)C(=O)N2CCCC(Cc3ccc(F)cc3)C2)CC1
COC1=C(C)Nc2cc(Oc3ccc(OC)cc3)c(C)cc2C1OC(C)=O
O=C1NC(=O)C(=Cc2cc(C(F)(F)F)ccc2-c2ccccc2O)N1
Cc1cc(CN2C(=O)c3ccc(NC(=O)Cc4ccc5c(c4)OCO5)cc3C2=O)oc1C(=O)O
COc1ccc(S(=O)(=O)NCC2CCC(CNC(=O)Nc3ccc([N+](=O)[O-])cc3)CC2)cc1
O=P(O)(COc1ccccc1F)OC1CC(C(F)(F)F)N(c2ccc(F)c(F)c2)C1
CCN(CC)CCCN1C(=O)C(O)=C(C(=O)c2cc3ccccc3o2)C1c1cccs1
O=C(COC(=O)c1cccnc1)NNC(=O)c1ccc(Br)o1
CC(C)C(NC(=O)C(Cc1ccc(OP(=O)(O)O)cc1)NC(=O)C(CC(N)=O)NC(=O)C(N)Cc1ccc(OP(=O)(O)O)cc1)C(N)=O
COc1ccc2nc(NC(=O)Cn3ncc4c([nH]c5ccccc54)c3=O)sc2c1
CCC(C)Cn1c(C)c(C(=O)Cn2c(=O)c3ccccc3n(N)c2=O)c(=O)n(C)c1=O
CCOP(=S)(OCC)Oc1ncccc1CC
Cc1cc(Cl)cnc1Nc1nc(Cc2sccc2C)cc(C(F)(F)F)n1
COc1ccc(C2=NOC3C=CC(C#N)CC23)cc1
N=C1c2ccccc2-c2nc3ccccc3n21
CCOCCn1c(CCNS(=O)(=O)c2ccccc2)nc2ccccc21
O=C1c2cc(O)ccc2OC(S(=O)(=O)c2ccccc2)C1Br
CON=C(c1ccon1)c1cc(-c2ccoc2)ccc1OC
CS(=O)(=O)NCCCN(CCCN(C1=NS(=O)(=O)c2ccc(C(F)(F)F)cc21)c1ccccc1)c1ccc([N+](=O)[O-])cc1
Cc1ccc(C)c(NC(=O)c2cc(=O)c3c(O)cccc3o2)c1
NS(=O)(=O)c1ccccc1-c1ccc(C(=O)Nc2ccc(F)c(C(F)(F)F)c2)c(F)c1
COC(=O)C1NC(=O)N(CCCCC(=O)NO)C(c2ccccc2)=C1C
FCCc1ccc2c(c1)N(OC1CCNCC1)c1cc(Br)ccc1S2
Cc1ccc(C2c3c(cc(CC(C)C)oc3=O)Oc3c([N+](=O)[O-])c(C)oc(=O)c32)cc1O
O=C(Nc1cccc2cnccc12)C(=O)C(=O)c1cc(Cl)ccc1NNC(Cc1ccccc1)C(=O)O
O=C(CCOc1ccc(F)cc1)Nc1ccc(F)cc1
CCNS(=O)(=O)c1ccc(CCC(=O)n2nc(C)nc2Nc2ccco2)cc1
COc1ccc(C(=O)CSc2nncn3c2cc2sc(C)cc23)c(Cl)c1
COc1cccc(NC(C(=O)OC(=O)c2snc(C(N)=O)c2N)c2ccccc2)c1
Cc1cc2c(CNc3ccc(NC(=O)c4nc(CCCN5CCC(C)CC5)c5ccccn45)c(Cl)c3)ccnc2[nH]1
Cc1nc(Nc2c(N)c3ccccc3oc2=O)cc(C(N)=O)n1
CCCCCC(=O)OC1=C2Oc3c(C)cccc3C2(O)CCC1=O
CCOC(=O)C(N(NC(=O)NCCN(C)C)C(=O)NN1c2cc(-c3ccccn3)ncc2NC1C)C(C)(C)C
COc1ccccc1NCC(=O)N(C)C(=O)CN1CCN(Cc2ccccc2)CC1
CCCNC(CO)c1cc2ccccc2o1
COC(=O)C1(C(=O)NCCc2ccc(-c3nc(-c4ccc(Cl)cc4)no3)cc2Cl)CCC1
O=C(NCCc1ccco1)C(=Cc1ccco1)NC(=O)c1ccccc1
CC(C)Oc1cc(C(=O)O)cc(NS(C)(=O)=O)c1-c1ccccc1CNC(=O)c1ncc(C(=O)O)cc1O
CNc1nc(OCCOc2ccccc2)nc(SC)n1
O=C(NCCl)C1CN2C(=O)N(I)C=C(CO)C2C1O
Cc1ccc2nc(C)c(Nc3ccc(F)cc3)n2c1
O=C(Nc1ccc(Cl)cc1)NC1N=C(c2ccccc2)c2ccccc2N(CC(F)(F)F)C1=O
CN1CCCC1c1ccccc1Sc1ccc(Cl)cc1
CC(C#Cc1ccccc1Cl)NC(=O)CCCn1ccnc1
CC(C)c1ccc(NC(=O)c2cccnc2)cc1
COc1c(SC(C)C(=O)NC(C)(C)C)cccc1-n1nnnc1OC
C=CCN(C(=O)n1ccnc1)C(c1ccccc1)c1ccccc1
Nc1cc(-c2ccccc2)ccc1OC(CCC1CCN(n2c(=O)n(C3CC3)c3ccccc32)CC1)c1ccc(Cl)cc1
O=C(NCC1(CN2CCCCC2)CCCCC1)c1ccccc1-c1nc2ccccc2[nH]1
Cc1ccc2c(c1)OCC1c3ccc(O)c(OCCc4cn(C(C)(C)c5cc(C)ccc5O)nn4)c3CC21
Cc1ccc(S(=O)(=O)NCc2ccc(O)cc2)cc1
C=CCC(=O)N(CC(=O)NCc1ccc2c(c1)OCO2)n1c2ccccc2c2c(C)cn(C)c(=O)c21
Cc1cccc(OC(C)C(=O)c2ccc[nH]2)c1C
Nc1nc(=O)c2cc(Cc3cccc(S(=O)(=O)NC(CCP(=O)(O)O)C(=O)O)c3)sc2[nH]1
Cc1cc2c(c(C(C)NC(=O)CN)c1)OC(C)(C)CC2
CC1=C(C(=O)Nc2nc3c(O)cc(C)cc3s2)C2(CCCCCC2)OC1=O
Cc1cc(C)c(C)c(C(=O)NCn2nc(-c3nccs3)ccc2=O)c1
CCOc1ccccc1NC(=O)CSc1n[nH]c(-c2cccs2)n1
O=C(NCC1CCOCC1)c1cc(CC(F)(F)F)cc(C(=O)NCC2CCN(Cn3cccc3)C2)c1
CCN(Cn1cnc2ccccc2c1=O)C(=O)CNC(=O)c1ccccc1F
Fc1ccnc(Cn2ccc3cc(Cl)ccc32)c1
CC1CC(COc2ccc(C(=O)c3ccccc3)c(Cl)c2)=NN1C
O=C(Nc1ccccc1C(=O)N1CCN(c2ccc(Cl)cn2)CC1)c1ccc(C(F)(F)F)cc1
C(CC(=Nc1ccccc1)C12CC3CC(CC(C3)C1)C2)=Nc1ccccc1
CC(C)N(CCC(=O)C=Cc1ccc(Cl)c(Cl)c1Cl)Cc1ccccc1
COc1ccc(CC(=O)NC(CC(=O)O)c2ccccc2C)cc1
CCC(C)C1COCC(C(Cc2cc(F)ccc2F)C2CCN(C(=O)C3Cc4ccccc4C3)CC2)N1
Cc1ccc(NCC(=O)c2ccccc2)cc1
O=C(CN1CCCN(Cc2ccc(F)cc2F)S1(=O)=O)NCCc1ccccc1
CN(C)CCC(=O)Nc1cccc2c(=O)c3ccccc3sc12
O=C(Cc1ccccc1)NCC(O)C(Cc1ccccc1)N1CC(CCNc2ccccc2)N(Cc2ccc([N+](=O)[O-])cc2)CC1Cc1ccc(Cl)cc1Cl
C=CC1C(O)CC23CCN(CC4CCC4)C(Cc4ccc(C)cc42)C3C1O
O=C1ONC(c2cccc([N+](=O)[O-])c2)C1c1ccc(Br)cc1
CCCCCCCCCC1CCC(O)(C2OC(n3cnc4c(NCOP(=O)(O)OP(=O)(O)O)nc(N)nc43)C(O)C2OC(C)=O)CC1
Cc1cccc(N=C(c2ccc(O)cc2)c2ccc(O)cc2O)c1
CC(C)CC(NC=O)NC(=O)C(C)c1cn(NC(=O)C(C)Cc2cc(F)ccc2F)cn1
O=C1C(N2CC2)=CC(=N[N+](=O)[O-])C(Cl)=C1c1ccccc1
O=C1C=C(O)c2ccc(O)cc2C1=CC=CC(=O)c1ccc2c(O)cccc2c1O
C=CC1CC1(NC(=O)C1CC2(CC1C(=O)NC1(C(C)(C)C)CCCCCC(CCC(=O)N(C)C)NS(=O)(=O)NC1=O)C(C)(C)C21CCC1)C(=O)NS(=O)(=O)C1CC1
C=C1C(=O)C23C(=O)C(O)C1CC2C(C)(O)CCC1C(C)C(=O)OC13
O=[N+]([O-])c1ccc(CN2CCOc3ccc(Cc4cccnc4)cc3C2)cc1
O=C(c1ccc(Cl)cc1Cl)N1CCN(c2cncc(-n3ccnc3)c2Cl)CC1
COc1ccc2cc(C=CC(=O)c3ccccc3O)ccc2c1
CCOc1ccc(C2=C(CCN3CCOCC3)C(=O)N(O)C2C(=O)c2ccc3c(c2)CC(C)O3)cc1
CC(C)(C)C1CS(=O)(=O)C(C2c3ccccc3Sc3ccccc3N2C(Cc2ccc(OCCN3CCOCC3)cc2)c2nc(-c3ccco3)cs2)S1
N#Cc1c(-c2ccccc2)cc(SCCNCCO)nc1N
COc1cc(-c2cnc3sc(Nc4ccccc4O)nn23)cc(SC)c1F
NC1CCN(c2ccc3c(c2)S(=O)(=O)c2ccccc2C3=O)C1
CC(=O)NCCNc1nc(-c2ccc(C(C)(C)C)cc2)nc2ccc(Cl)cc12
CC(=O)Nc1cccc(-c2ccc(-c3c(C=CC(=O)N4CCN(C)CC4)ccc4ncc(C)n34)cc2)c1
CCOC(=O)c1c(C)nc2c(c1-c1ccc3c(c1)OCO3)-c1ccccc1C2(CO)C(F)(F)F
CCCc1ccc(NC2=NC(=O)CC(c3ccco3)=N2)cc1
COC1C(C)C(O)OC(SCC2CC34CCN(CO)CC3(CCS2)Cc2ccc(O)cc24)C1O
Cc1sc2c(c1CNC(=O)CCCN1CCOCC1)c(=O)n(Cc1c(Cl)cccc1Cl)c(=O)n2-c1ccco1
Cc1cc(C(=O)C(C)C)ccc1-c1ccc(C2C3C(=O)N(Cl)C(=O)C3C3(CCCO)CCCN23)cc1
O=C(c1ccc(COc2ccc3[nH]c(=O)ccc3c2)cc1)N1CCC(n2c(CO)nc3ccccc32)CC1
C=C(C)N(c1ccc(C(F)(F)F)cc1)S(=O)(=O)c1nnc(NC(C)=O)s1
CC1CN(C(=O)c2ccc(=O)[nH]c2)CC(CO)(Cc2ccccc2F)C1
CCc1cc(C2CC2)c2nc(C)n(-c3ccc(-c4ccccc4-c4nn[nH]n4)cc3C(=O)O)c2n1
CCN(Cc1cnc(C)s1)Cc1nnc2ccc(-c3cccc(C)c3)nn12
O=c1oc2cc(F)ccc2c(O)c1-c1cccc(O)c1
Cc1ccc(-c2nc(-c3ccc(NC(=O)Nc4ccon4)cc3)n[nH]2)o1
CCCCNC(=O)C1N(C(=O)c2ccc(Cl)cc2)CSC1(C)C
CCc1cc(-c2ccc(O)c(CCO)c2)ccc1OCCCN1CCCC(C)C1
COCc1c(-c2csc(Nc3ccccc3)n2)c(-c2cccnc2C)c2c(N)nccn12
CC1(C)CC(=O)C2CN(C(=O)c3ccco3)CC2(C)C1
Cc1cc2c(cc1S(C)(=O)=O)nc(F)n2Cc1ccc(-c2cc(CNC(CO)C(C)C)ccc2F)cc1
CCCn1nc(C(C)(C)C)n(Cc2ccc(-c3ccccc3-c3nn[nH]n3)cc2)c1=O
CS(=O)(=O)c1ccc(CN2CC3CC(Nc4ncccn4)CC3C2)cc1
COc1cc2c(cc1O)C(c1ccc(C)s1)CC(=O)N2
C#CCOc1c(C=CC(=O)c2ccc3c(c2)OC(C)(C)C=C3)cccc1OC
CCCOc1cc(Nc2ccc(CN3CCC(C)CC3)cc2)nc2ccc(C)cc12
COCCNC(=O)Nc1nc(-c2ccc(OC)cc2)cs1
Cn1cnc(-c2ccccc2C2CCN(c3cnc(-c4ccccc4)cn3)CC2)c1
CC(=O)NC(C=O)Cc1ccccc1
O=C(Nc1ccc(C(=O)N2CCCCC2)cc1)c1ccc(Br)cc1
C=CC1(C(=O)NS(=O)(=O)C2CC2)CC1
CN1CCN(CCCC(=O)NCC2(c3ccccc3)CCCCC2)CC1
CC(=NCCc1c(C)n[nH]c1C)c1ccc(NO)nn1
CC(=O)NCc1ccc(NC(=O)C(C)(C)CCOC(=O)CC(N)CCCN)cc1N1CC(F)OC1=O
Cc1ccnc2sc(C(=O)NCC3CCCCC3)c(N)c12
CC(C)(C)N(C(=O)c1ccccc1)N(SSN(C(=O)c1ccccc1)N(C(=O)c1ccccc1)C(C)(C)C)C(=O)c1ccccc1
CCOCCN(CCOC)c1cc(C)nc2c(-c3cc(OC)c(OC)cc3OC)nn(C)c12
Cc1cccn2c(=O)c3cc(C(=O)NCc4ccco4)c(=N)n(Cc4ccco4)c3nc12
CN(C)CCC1N=C(c2ccc(F)cc2Cl)c2ccccc2N=C1NCNc1ccc(C(C)(C)C)cc1
Nc1c(CNc2ccc(C(=O)NC(CCC(=O)O)C(=O)O)cc2Cl)cnc2[nH]cnc12
Nc1ncnc2c1nc(SCCN1CCOCC1)n2Cc1ccccc1
CS(=O)(=O)Nc1cccc(Nc2ncnc3ccc(NC(=S)Nc4ccccc4)cc23)c1
CCCCN(CCCC)c1cc(C=NNC(=O)CCc2cccs2)ccc1O
O=C(O)CC(C(=O)O)C(=O)Nc1ccc(C(=O)Nc2c(O)cc(O)cc2O)cc1
Cc1nn(-c2ccccc2)c2nc(SC(C)C(=O)O)oc(=O)c12
c1ccc(COc2ccc(COc3ccc4c(n3)NCCC4)cc2)cc1
COc1c(O)cccc1CN1CCC2(CC1)CCN(C(=O)c1ccccn1)CC2
CC(=O)N1CCC2(CC1)CN(c1cnccc1C1CC1)CCN2c1ccccn1
CN(C)C(=O)NCCNC(=O)c1cccc(Cl)c1Cl
COCCNC(=O)c1cc(Br)ccc1C1SCC(=O)N1C1CC1
CC=CC=CC=CC
CC(=O)C1CCN(c2nc3ccc(S(=O)(=O)c4ccc(C(F)(F)F)cc4)cc3o2)C1
COc1ccc(Cn2c(=O)c3c(cc(Br)n3C)n(CC(=O)Nc3cccc(O)c3C)c2=O)cc1
CCCCCCCCC(=O)Nc1ccc2c(c1)C13CCCCC1C(C2)N(CC1CC1)CC3
CCCCOC(=O)CC12CCC(C)C(C)(C)C1CCC1(C)C2C(=O)C=C2C3CC(C)(OC(C)=O)CCC3(C)CCC21C
CCCOn1ccc2cc(CC(=O)N(C)C)ccc21
O=C(Nc1ccccc1C(F)(F)F)C(=O)Nc1cc(C2(c3ccccc3)CC2)nn1-c1ccccc1
C=C1C2CCC3CC(=O)C(=Cc4cc(Br)ccc4F)C1C3C2
COc1ccc(Nc2ncc3c(n2)-c2c(nn(C)c2-c2ccccc2)CC3)c(CO)c1
CCc1ccc(CNC(=O)c2csc3c2CCC2CC32)cc1
Cc1nc2c(=C(O)C#N)c(=O)[nH]c3cccc(c1N)c32
CC(=O)OC(=O)N1c2cc(C)ccc2C(c2ccsc2)(c2ccsc2)C1C
CC1CCC2C(C)C(CCNC(=O)CBr)OC3OC4(C)CCC1C32OO4
COc1ccc(N(C)CCCCCCCC(=NO)c2ccc(F)cc2)cc1
COc1ccc(C2CCN(c3ccc4nc(-c5c(Cl)ccc6[nH]nc(Cl)c56)nc(N)c4c3)CC2)cc1F
Cn1cnnc1SCC1CCC2(C)C(CCC3(C)C2CC=C2C4C(OC(=O)c5cnc6ccccc6n5)(CCC(O)C4(C)C)CCC23C)C1(C)C
COc1cccc(N2CCN(CCCOc3ccccc3)CC2)c1
O=C(O)C1CC(c2ccc(Cl)cc2)CC(=O)C1c1ccc(Cl)cc1
COc1cc(NC(=O)n2nc3c(c2-c2ccc(CCC(=O)O)cc2)CS(=O)(=O)C3)c(OC)c(OC)c1
NCCNc1nccc(=O)o1
CCCn1nc(-c2ccccc2C)cc1C1=Cc2ccc(OC)cc2OC1
O=C(NCc1cc(Cl)c(F)c(Cl)c1)C1=NS(=O)(=O)C(c2ccc(F)cc2)=C1Cl
CCOC(=O)C1CCN(C(=O)C(Cc2ccccc2)NC(=O)c2ccccc2)CC1
O=c1c2cnn(COCCS)c2c2ccccc2n1O
FC(F)(F)c1cccc(Sc2ncnc3c2oc2ccccc23)c1
CCOc1ccc(-c2nc(C3CC3)no2)c(-c2ccccc2S(=O)(=O)N2CCCC2)c1
COc1cc2c(cc1OCC(F)(F)F)-[n+]1cc3c(OC)c(OC)ccc3c3cccc-2c31
COc1cc(C(=O)NCC(=O)N2CCC3(CC2)OCCO3)ccc1Cl
COC1CCN(Cc2cccc(Oc3ccc(NS(=O)(=O)c4ccccc4)cc3C(=O)NO)c2)C1
CCCCCCc1c2ccc(CCl)cc2nc2nc(Cl)cc(Br)c12
CC(SCc1ccccc1Cl)C(=O)Nc1[nH]c(=S)c2ccccc2c1C#N
CC(C)(C)CC(NC(=O)c1ccc(-c2ccc(C(=O)O)cc2)s1)C(=O)NC(Cl)CCc1ccccc1
N#[N+][N-]c1ccc(Nc2c3ccccc3nc3cc(N(CCCl)CCCl)ccc23)cc1
O=C(O)C1CCCN(CSC2C=CC(C(=O)O)OC2O)C1
O=C(NC=Cc1cccc2ccccc12)c1ccc(C(=O)NCN2CCCNCCNCC2)cc1
CC(C)C(=O)NCC(=O)NCC(Cc1ccccc1)c1nnc(C(Cc2c[nH]c3ccccc23)NC(=S)Nc2ccc(S(N)(=O)=O)cc2)o1
COc1ccc(NC(=O)Cc2cn(C(=CC#N)c3nc4ccccc4s3)c3ccccc23)cc1
O=C1C(=O)N(Cc2ccc(Cl)c(Cl)c2)c2c1cccc2C(F)(F)F
CN(C)CCCNc1ccc(C(=O)C=Cc2cccc([N+](=O)[O-])c2)cn1
Cc1noc(C)c1CSc1cn(CC(=O)N2CCCc3ccccc32)c2ccccc12
Cn1ccnc1CCC(=O)NN1Cc2sc3ccccc3c2CC(Cc2cccs2)C1
C=CCOC(=O)CCC(NC(=O)NC12CC3CC(CC(C3)C1)C2)C(=O)OCCN
CC1(C)CCc2c(C(F)(F)F)nc(=O)[nH]c2C1
COc1ccc(-c2nc(CC(=O)NCC3CCN(c4ccc(C(C)(C)C)cc4)CC3)cs2)cc1OC
CCC(=O)N1Cc2nccn2CC(CCN(C)C)C1
CC(C)CC1OC(=O)C(C(C)C)N(C)C(=O)C(Cc2ccccc2)N2C(=O)C(=O)C(CC2C)N(C)C(=O)C1(C)C
Cc1c(NS(=O)(=O)C(C(=O)NCC2CCCO2)C(C)(C)CCO)oc2ccc3ccccc3c12
CC(NC(=O)CC1CN(c2ccc(Cl)cc2)C(=O)N1)c1ccc(CNC(=O)c2ccccc2)cc1
O=C(Cn1cc(CO)cn1)NCc1ccc(-c2cc(NC(=O)N3CCCC3Cl)no2)cc1
COc1ccc(-n2ccc(NS(=O)(=O)Cc3ccc(C)cc3)n2)cc1
COc1ccc(N(C)S(=O)(=O)c2nnc(NC(=O)C3CCCCC3)s2)cc1OC
O=C(COc1cccc(Cl)c1)Oc1c([N+](=O)[O-])cc(C(F)(F)F)cc1[N+](=O)[O-]
CCCC(C)CCC(C)Cc1cn(CC)c(CCOC)n1
CCC(C)Oc1ccc(-c2ccc(-c3ccccc3)cc2)cc1
COc1ccc(Cl)c(S(=O)(=O)N2CCN(c3ccccc3[N+](=O)[O-])CC2)c1
COc1ccnc(N2CCN(C(=O)Nc3cccc(Cl)c3)CC2)n1
O=C(C=Cc1ccc(Cl)cn1)NCC1CN(c2ccc(-c3ccccc3)cc2)CCO1
CC1=C(C(=O)OC(C)C)C(c2cccs2)CC(=O)N1
CCOCC(C(=O)N(C)C)c1ccc(Nc2c3ccccc3nc3cc(OC)ccc23)cc1
CCC(=NNC(=O)OC)c1ccccc1
CSc1ccc(NC(=O)c2cccn(Cc3ccccc3F)c2=O)cc1
Oc1ccc(CCc2ccc3oc(-c4ccc(C(F)(F)F)cc4)nc3c2)cc1
O=c1c(NCc2cccnc2)nccn1-c1cccc(C(F)(F)F)c1
CCC(=O)Oc1c(C)sc(COC(=O)c2cc(Cl)ccc2S(=O)(=O)N2CCOCC2)c1C
CCCCOc1cccc(C(=O)N=C(Nc2ccc(C)c(C)c2)Nc2cnccn2)c1
O=C(COc1ccccc1N1CCN(CCC2CCC(=O)N(Cc3cccc(F)c3)C2)CC1)N1CCC1
CN1c2ccccc2CC1C(=O)N1CCN(c2ccc(C(F)(F)F)cc2C(N)CC(F)(F)C(F)(F)F)CC1
COc1cc(C(=O)Nc2ccc(OC)c(S(=O)(=O)N3CCOCC3)c2)ccc1Cl
Cc1nc(N)nc(-c2cc(COCCO)cnc2Nc2cc(C(F)(F)F)ncn2)n1
CC(=O)Nc1ccc(C(=O)NCc2ccc(S(=O)(=O)N3CCN(c4ccccn4)CC3)cc2)cc1
O=C1c2ccccc2CCN1CCC1CCC(c2ccc(O)c(F)c2)O1
O=C(c1ccccc1OC(F)F)N1CCN(c2cnccn2)CC1
Cc1ccccc1-c1ccc(OCc2ccc(C(F)(F)F)c(F)c2)nc1
COc1cccc(NCc2cnc3nc(N)nc(N)c3n2)c1
CC(C)c1nc(CCNC(=O)NCc2ccccc2)cs1
CC(=O)OC1CN(C(=O)c2ccc3c(c2)CC2(C3)C(=O)Nc3ncccc32)CCC12CCOC2
CCOc1ccc(C=C(C(=O)O)C(=O)Nc2ccccc2)cc1
CCc1cc(C(=NO)c2ccc(-n3c(C)nnc3C(F)(F)F)cc2)nn1CC(F)(F)F
CC1CCCN(c2nc(-c3nnc(-c4ccc(F)cc4)o3)cs2)C1
C#CCSC(=S)N(CC#C)CC(=O)Cn1nc2ccccc2n1
O=c1c(O)coc(OCc2ccc(-c3ccccc3)cc2)c1CO
Cc1cc(Cl)c(CC(=O)N2Cc3ccccc3C2)cc1-n1nc(Cl)oc1=O
CC(C)(C)N1Cc2ccccc2C1=NC(=S)Nc1ccc2c(c1)OCCO2
Cc1cc(C)cc(NC2=NCC(=O)N2c2cccc(C)c2)c1
CCCN1C2CCCC(OC(=O)CN)C1CC=C2c1ccccc1
CNC(=O)c1c(C)nsc1NC(C)(C)C(=O)Oc1ccc(Br)cc1
Cc1ccccc1CS(=O)(=O)Oc1ccc(NC(=O)NC23CC4CC(CC(C4)C2)C3)cc1
CCOc1cc(COCCOCCOC)ccc1C
CCOC(=O)c1cc(F)cc(C#CC2(c3ccc(OCc4ccc5ncccc5c4)cc3)N=C(C#N)c3c(C(=O)OCC)cccc32)c1
CC1(C)C(=O)C(Cc2ccc(Cl)cc2)=C(c2cccc(C#N)c2)C12C(=O)c1ccccc1C2=O
CC(C)CNC(=O)CCn1cnc2c1c(=O)n(C)c(=O)n2C
Fc1ccc(-c2ccc3c(c2)SN(C(=S)NC2CCCC2)C3F)cc1
Cc1occc1C(=O)C(=C(O)C(=O)NC1C2CC3CC(C2)CC1C3)[N+](=O)[O-]
CS(=O)(=O)c1ccc(CC(=O)Nc2cc(-c3ccc(CN4CCNC(=O)C4)cc3)cnc2Cl)cc1
O=C(Cc1ccc(NC(=O)N2CCCCC2c2ccccc2)cc1)NCc1cccc(F)c1
C#CCC(C(=O)O)C(=O)NC(OC(=O)NCc1ccccc1)C(C)C
Fc1cccc(F)c1NC(=S)NN=c1[nH]c2ccccc2s1
CN(C(=O)c1cccn2c(Br)c(O)nc12)C1CCCC2CCCCC21
COc1ccc(CC(=O)N2CCC(n3cnc4ccccc43)CC2)cc1
O=c1oc(-c2ccc(F)cc2)nn1CCc1ccc(Cl)cc1
Cc1ccc(O)cc1-c1cc(C(N)=O)c(Nc2ccc(I)cc2F)s1
CCC(C)C1NC(=O)C(C)NC(=O)CNC(=O)COC(=O)C(Cc2ccc(O)cc2)N(CCCCCCCC(=O)O)C1=O
COC(=O)NS(=O)(=O)N1CCOC12CCCCC2
Cc1ccc([N+](=O)[O-])cc1Nc1ccc(C(=O)O)cc1
CCCCCCCCCCCCCOCC(O)COP(=O)([O-])OCC[N+](C)(C)C
COc1cc(OC)c2cc(C#N)c(SCc3ccc(C(C)N)cc3)nc2c1
CC[N+](=O)[O-]
CCn1c(=NC(=O)c2sccc2C)sc2ccc(C(=O)Nc3ncccc3F)cc21
CCOC(=O)N1CCC(C(=O)NC(c2cccc(F)c2)C(C)C)CC1
CC(=O)Nc1ccc(C(=O)Nc2ccc(CCN3CCOCC3)cc2)cc1
Cc1cccc(C)c1Cn1c(CC(=O)O)c(C)c2cc(OCCCC3CCCCC3)ccc21
CC(=O)N1CCC(C(=O)Nc2nnn(Cc3ccccc3F)n2)CC1
CCc1ccc2nccc(-n3cc(CC(=O)c4ccc(Cl)o4)nc3SOCc3ccccc3)c2c1
NC(=O)c1cccc(NC(=O)c2cccnc2Oc2ccc(Nc3ccccn3)cc2)c1
CCOP(=O)(O)C(=O)N1c2ccccc2Sc2ccccc21
O=C1CCCC(=NC(NS(=O)(=O)c2ccc(Cl)cc2)c2c[nH]c3ccccc23)N1
CNc1ccc(S(=O)(=O)N2CCCC2C(=O)Nc2cc(OC)ccc2OC)cc1
CC(C)(C)OC(=O)c1ccc(C(O)(c2ccccc2)c2ccc3ncnn3c2)cc1
CCc1c(N)nc2ccc(NC(=O)c3c(F)cc(C)cc3Cl)cn12
Cc1ccccc1C=NOCC(=O)Nc1nnc(-c2ccccc2)o1
Cc1ccccc1C=Nn1cnnc1
CC(=O)Oc1ccc(-n2c(=O)c3c(c4ccccc4n3C)n(CC(=O)Nc3ccc(C)cc3Cc3ccccc3)c2=O)cc1
COc1ccc(C=CC(=O)N(Cc2ccco2)c2cccc([N+](=O)[O-])c2)cc1OCC(=O)N1CCCC1
O=C(Cc1c[nH]c2ccccc12)Nc1ncc(Sc2ccc(-c3cn(CCCNCC(O)c4cncs4)c4cccc(Cl)c34)cc2)s1
CCN1CCN(C2c3ccccc3Sc3ccccc32)CC1
O=S(=O)(O)Cc1ccc(CSCCC(F)(F)CCCC(F)(F)C(F)(F)C(F)(F)F)cc1
CCN(c1ncccn1)S(=O)(=O)c1ccc(S(=O)(=O)Nc2ccc(C)cc2)cc1
O=C(NCc1ccc2occ(OCCO)c(=O)c2c1)c1ccc(F)c(F)c1
Cc1ccc(-c2c(N3CCN(Cc4ccccc4)CC3)c3ccccc3oc2=O)cc1C
FCCN(Cc1ccccc1)c1nc2ccc3nc(SCc4ccccc4)sc3c2[nH]1
CCCCCc1cn(CC(N)=O)c2c(OC)cc(OC)cc12
CN1CCC23c4c5ccc(O)c4OC2C2=C(CC3(O)C1C5)C1CCCN1C2=O
COc1ccc(C(OC)c2nnc(Nc3cc(C)ccc3C)o2)cc1
C=C(C)C12CC3OC4(O)CC5=C1C(O)(CC5OCC(C)=O)C(O)C342
CCNC(=O)C1CCCN1C(=O)C(=O)N1CCCC1CC
C#CCCCCCCCCC=CCCCCCCCCCC
COc1cc(-c2nc3cccnc3[nH]2)ccc1NS(C)(=O)=O
CCCCC1(CC)CS(=O)(=O)c2ccc(N(C)C)cc2C(c2cccc(Cl)c2)C1O
COc1ccc(-c2nnc(-c3cccc(CN4CCC5(CC4)CNC(=O)O5)c3)o2)cc1Br
N#Cc1cnn2c1NCC2
CCC(=O)OCCC(=O)Nc1nc(-c2ccc3[nH]c(Cl)nc3c2)cs1
CCC(CC)NC(=O)c1cnn2ccc(N3CCCC3c3cc(NC(=O)C4CC4)ccc3F)nc12
COc1cc(F)c(C2=NCCO2)c(F)c1C
COc1cc2c(-c3cnc4c(N)ncnc4c3)c(F)ccc2c(C)c1O
CCCCCCC(C(=O)N(C)C)C(OC(=O)NCc1c[nH]c2ccccc12)C(=O)NS(=O)(=O)NCCC
COc1cc(CSc2nnc(-c3ccc(NC(=O)Cc4ccc(Cl)cc4)cc3)o2)cc(OC)c1OC
CCOC(=O)c1cc(NC(=O)CC)ccc1OCNC(=S)NCc1ccc(C(C)(C)C)cc1
O=C(O)CN1CCC(N(CC2CC2)C(=O)Nc2ccc(F)c(C(F)(F)F)c2)CC1
COc1cc(CN2CCC2(C)C(=O)NCc2cc(C(F)(F)F)cc(C(F)(F)F)c2)ccc1NC(=O)c1ccc2[nH]cnc2c1
Cc1csc(N2CCCn3c(nc(CN4CCCC4=O)cc3=O)C2)n1
CN(C)CCNC(=O)c1ccc(CNc2cccc(OC(=O)N3CCCCC3)c2)o1
CCCc1ccccc1-c1nnc2n1N=C(c1ccc(OC)cc1)CS2
O=C(NN=Cc1c(F)cccc1Cl)c1cnccn1
C=CCNc1cncc(C(=O)Nc2cccc(Cl)c2C)c1C
CCc1ccc(C(=O)N(CC)C(N)CC(N)=O)cc1
CCCCCCCCC=CCCCCCCCCOP(=O)(OCCCn1cc(C)c(=O)n(C(C)C)c1=O)OCCN1CCCCC1
Cc1cc(N2CCC(Cc3ncc(C(C)(C)C)cn3)CC2)cc2c1CC(=O)N2C
CCOC(=O)c1c(S(=O)(=O)N2CCC(C(=O)NCc3cccc(F)c3)CC2)c(C)n(C)c1C
CCOc1ccc(N2CC(NC(C)=O)C2)cc1
COc1cccc(NCCc2c(C)[nH]c3ccc(Cl)cc23)c1C
Cc1nn(-c2ccccc2)c2nc(-c3ccc(NS(=O)(=O)c4ccccc4-c4ccc(F)o4)cc3)cc(C(=O)NCCC(O)CO)c12
O=C1N(Cc2ccc(F)cc2Cl)CCCC12CCNCC2
COC(=O)c1cc2cc(CC(=O)Nc3ccc4c(c3)CNCC4)c3c4ccc(OC)cc4oc3c2cc1OC
O=C(CN(CC1CCCO1)C(=O)CNS(=O)(=O)c1cccs1)Nc1ccc(F)cc1F
CCn1cc(C(=O)NC2CCCCC2)c(=O)c2cc([N+](=O)[O-])cnc21
CCCCCc1ccc(-c2ccc(C(=O)NC3CSC4(C)CCC(=O)N34)cc2)cc1
CC1=CCC(C(C)C)CC=C2C(Cc3ccccc3)=CC(OCC(=O)O)CC2(CC(C)N)C1
O=C(NCC(F)(F)F)Nc1nc(Cc2cccnc2)c(CC(F)(F)F)s1
CCCCC(=O)c1cc(-n2nc(C)c3c(C)ccnc32)c(F)cc1ONC(C)C
O=C(NC1CCCN(Cc2cc(C(F)(F)F)cc(CN3CCCC3)c2Cl)C1)C(F)(F)F
O=c1ccn(CCCOCc2cccc(OC(F)F)c2)c(=O)[nH]1
Cc1c(CCC(=O)N2CCc3c([nH]c4ccccc34)C2c2ccsc2)cnn1-c1ccccc1
CCNC(=O)c1n[nH]cc1C(=O)NC1CCN(Cc2ccccc2)CC1
O=C(NCc1ccc(F)cc1)c1ccc2c(c1)c(=O)n(Cc1ccccc1)c(=O)n2Cc1ccccc1
CCOC(=O)c1ccc(NC(=O)c2sc3c(O)ccc(C)c3c2Cl)cc1
Cc1cc(C(C)NCC(=O)C2C(=O)Nc3ccccc3[S+]2[O-])ccc1F
CC1(C)CC(NC(=O)CN2C(=O)C=CC2=O)c2cc(F)ccc2O1
CCC1CCC2(C)C(CCC3(C)C4CCC5CCC(C)(C)CC5C4=CCC32)C1C
CC(C)(CO)NC(=O)c1cc(C#Cc2ccnc(F)c2)cnc1Nc1cnc(C(F)(F)F)cn1
CC(Oc1ccc(F)cc1)C(Oc1ccc(Cl)cc1)C1COC1
C=CCc1cc(O)ccc1Oc1ccc(C(C)=O)cc1
CCCCCCCCCC(=O)C(=O)NCCCCNC(=O)C(CCCC)(CCCCCCCCC)CC(=O)O
Cc1c(-n2ccc(-c3noc(C4(O)CCCC4)n3)cc2=O)c2cc(Cc3c(F)cccc3F)ccc2n1C
O=C1Cc2ccccc2CN1CCCN1CCC(C(c2ccccc2)c2ccccc2Cl)CC1
CC(C)(C)c1ccc(C(=O)NCCN2CCN(c3ccc([N+](=O)[O-])cc3)CC2)cc1
COC(=O)c1cccc2c(C(=O)NCCC(=O)O)cc3cc(OC(C)=O)oc3c12
NC(=NOC(=O)COc1ccc(Br)cc1)c1cccnc1
CC(C)N1CCN(C(=O)CC2(C)C(C(=O)O)CC=C3C2CCC(O)C3(C)CC=C2CCOC2=O)c2ccccc21
CCOC(=O)c1c(C)[nH]c(C(=O)COc2ccccc2C=C2SC(=S)NC2=O)c1C
Fc1ccc(Nc2nc(-c3ccccc3)nc3ccccc23)cc1
CN(CC(F)(F)F)S(=O)(=O)c1ccc(C(=O)NC(=S)Nc2ccc(F)cc2F)cc1
CCCCN(CCCO)c1cc(Cl)ccc1C(O)(C(F)(F)F)C(F)(F)F
CC(=O)Nc1ccc(-n2nc(C(F)(F)F)cc2-c2cccc([N-][N+]#N)c2)cc1
Cn1cc(C2CC(CO)OC2O)c(=O)[nH]c1=O
CSc1ccccc1CN1CCC2(SCCc3ccsc32)C(O)C1
Cc1ccc(C(=O)N2CCC(c3noc(-c4ccc(Cl)cc4)n3)CC2)o1
COc1ccc(-c2ccc(CCNc3ccc(N(c4ccc(-c5ccccc5)cc4)S(C)(=O)=O)cc3)cc2)cc1
CCc1ccc(C=CC(=O)N(CCc2ccccc2-c2ccccc2)c2ccccc2)cc1
N#Cc1ccccc1CSCCN1CCCC1
Cc1nc(C)c(S(=O)(=O)n2c(C)c(C(=O)Cc3ccccc3)c3cc(NC4Cc5ccccc5CN4C(=O)Nc4ccccc4)ccc32)s1
CC(C)N1CCCC1CCNC(=O)c1cn(C)c2ccc(S(=O)(=O)N3CCCCC3)cc2c1=O
CC(=O)Nc1cccc(-c2cc(=O)c3ccccc3o2)c1
COc1ccc(N2c3ccc(Cl)cc3N=C(N3CCN(C(=O)c4cnno4)CC3)c3cscc32)cc1
CC1=C(CCCCCCCCCCCCCCCCCC2=C(Br)C(=O)C(O)=CC2=O)C(=O)C(Br)=C(Br)C1=O
COc1nc2c(c(OC)c1Cl)c(=O)[nH]n2CC1CCCCC1
CC1=C(C)C(=O)OC(C(=O)Nc2nccs2)C1
Cc1cc2ncn(C)c2cc1NC(=O)c1ccccc1
CCCC(C)CCN1CCN(C(=O)NNC(=O)C(C(=O)Nn2cc(C=O)c3cccc(C)c32)C(C)C)CC1
CC(C)CC(Cc1cn(CC(C)C)c2ccccc12)NC(=O)C(CC(C)C)NC(=O)C(NC(=O)C(CC(C)C)NC(=O)OCc1ccccc1)C(=O)O
O=C(CN1CCCN(Cc2cccc(Cl)c2)S1(=O)=O)NCc1cccnc1
NCCCCC(O)NC(=O)C(CCCCC(N)=O)C(=O)Nc1cc2c3c(cccc3c1)C=CC(=O)C2=O
O=P(O)(O)C(O)(CSc1nccs1)P(=O)(O)O
CCCCCc1cc2[nH]c(C(=O)Nc3c(O)ccc4cc(CC)c(OC)cc34)c(O)c2cc1OC
CC1(C)CC(=O)N(c2ccc(C#N)cc2)C1=O
CCOC(=O)Cc1nn(-c2cccc(C)n2)c2c1CCN(F)C2
O=C1CC2(CCCC2)CC(=O)N1CCc1nccnc1O[N+](=O)[O-]
COc1ccc(-c2nc3ccc(C)cc3c(=O)o2)cc1OC
O=c1c2cn(CCCN3CCN(c4ccc([N+](=O)[O-])cc4)CC3)c3ccccc3c-2nc2ccccc12
CCN(CC)Cc1ccc(C=C2CCCC(=Cc3ccc(C(C)=NCc4ccc(N(CC)CC)c(OC)c4)cc3OC)C2=O)cc1
CC(=CCCC(C)=CCCC1(C)OC2=C(OC(C)(C)C=C2)C1O)CCC=C(C)CCC1=C(C)OC(=O)C1
Cn1cc[n+](Cc2cccc(-c3ccccc3)c2)c1
CN(C)CC#CCc1ccc(Cl)cc1
Cc1ccc2c(c1)[nH]c1c3c(c4c5ccc(SCCN(C)C)cc5n(C)c4c12)C(=O)NC3=O
CSCC(C)C(=O)Nc1cc(C)n(Cc2ccccc2)n1
COc1cc(OC)cc(C2=C(C=NO)NC(SCC(C)=O)=NC2C)c1
NC(=O)C1CCC(NC(=O)NCc2cccc(F)c2)CC1
CCOc1ccccc1NC(=O)c1csc2c1CCCC2
CN(C)Cc1cc(C(F)(F)F)cc(S(N)(=O)=O)c1
CC1(Cc2ccccc2)C(=O)Nc2ccc(-c3ccc(C(=O)O)cc3)cc2-n2c1nc1ccc(Br)cc12
O=C(CCc1ccc([N+](=O)[O-])cc1)Nc1ccc(N2CCCCC2)cc1
Clc1ccc(-n2cc(-c3nn[nH]n3)c(-c3ccc(Br)c(Cl)c3)n2)cc1
COC(=O)Nc1ccc2ncc(C#N)c(Nc3cccc(Br)c3)c2c1
O=[N+]([O-])c1ccc(OC2Cc3c(n(Cc4ccccc4)c4ccccc34)CC2N2CCCC2)cc1
Oc1ccc(N2CCN(CC(Cl)COc3ccc(C4(c5ccccc5)CC4)cc3)CC2)c(Cl)c1
COc1ccc(Cl)cc1C(=O)NCSc1nc(=O)n(CCN2CCOCC2)c2c1CCC2
Cc1cc(C)cc(Sc2c(Cl)[nH]c3nc(Br)nc(N)c23)c1
COc1ccc(NC(=O)c2cc(-c3ccco3)[nH]n2)c(OC)c1
O=C(c1ccc(Cl)cc1)c1cc(=O)c2cc(C(=O)c3ccccc3)c(O)cc2o1
O=C(Nc1ccncc1)c1cccs1
COc1ccc2c([N+](=O)[O-])ccc(C3(O)CCOCC3)c2n1
CC(NC(=O)Nc1ccc(Cc2ccccc2)cc1)c1ccc(NC(=O)NC(c2ccccc2)c2ccccc2)cc1
COc1ccc2c(c1)NC(=O)CN(C(=O)NC1CCCCCC1)C2CCc1c[nH]c2ccccc12
CCC(CO)NCc1ccc(-c2nccc(Cl)n2)c(Cl)c1
Cc1cc(Cl)ccc1NS(=O)(=O)c1ccc2[nH]cc(C(=O)N3CCN(C)CC3)c(=O)c2c1
COc1ccc(Cc2cc(C)nc(NCc3cccnc3)n2)cc1OC
O=C(NCCCCCCCCCNCc1ccccc1)NCc1ccccc1
CCCC(=O)c1ccc(ON2CCCC(Cc3cnn(C)c3)C2)cc1
COc1cc(C=Cc2nc3ccccc3nc2C)ccc1OCCCCN(C)c1ccccc1
N#Cc1ccc(Oc2ccc(S(=O)(=O)Nc3ncns3)cc2C(F)(F)F)c(-c2ccnn2C2CCN(C3CCNCC3)CC2)c1
CCCCOc1ccc(-c2cnc3c(C(C)(C)C)nc4c(c3n2)CCNC4=O)cc1
N=C(N)c1ccc(-c2cn(C3C(O)OC(O)C3CO)nn2)cc1
Cc1c(C=O)nn(-c2ccccc2)c1Oc1coc2ccccc12
CCCCn1c(Cl)nc(Cc2ccccc2)c1COP(=O)(OCc1ccccc1)Oc1ccc2c(c1)OCCO2
Clc1ccc(CN2CCC3(CC2)OOC2(O3)C3CC4CC(C3)CC2C4)cc1
O=C(Nc1cccc(Cl)c1)c1cc(Oc2ccc(Cl)cc2)ccn1
COc1ccc(Oc2cc(C(=O)NC3COc4c(cccc4CC4CCCN4C)C3)c[nH]2)cc1
CCc1cc2nc(=O)n(CCCCNS(=O)(=O)c3ccc(OC)cc3)c(O)c2cc1C
COc1ccc(OC)c(CNCC(=O)C2N=C3c4ccccc4N=C(SCc4ccccc4)N3C2=O)c1
C1=C(c2ccccc2)C2C(C1)CCCCC2NCCCNCC1CCCCC1
CN(C)C(=O)N1CCc2cc(C(Cc3ccccc3)C(=O)NC(C)(C)C)ccc21
COc1ccc(Cl)cc1NS(=O)(=O)c1cc2c(cc1C)C(C)(C)CCC2(C)C
CC(C)Nc1nc(C#N)nc2c1ncn2C1C(O)C(O)C2CC21
O=C(CN1CC(C(=O)NCc2ccccc2)=C(c2cccc([N+](=O)[O-])c2)C1=O)Nc1ccncc1
C=C1C2c3ccccc3C23OC(=C2C(=O)OCC2C)C2(O)C1CC(O3)C2C(=O)OC=Cc1cccc(F)c1
C=CCc1cccc2c1C(=O)N(C(=O)Nc1cccc(Cl)c1)CC2
Cc1cc(C)n(-c2cc(NCC(=O)N3CCCCC3)nc(-c3ccccc3C)n2)n1
CN=C(CNC(=O)c1c(NC(=O)CNC(=O)OCc2ccccc2)c(C)nn1CCO)c1cccs1
Cc1cc(NC(=O)c2ccc(S(=O)(=O)N(C3CCCCC3)C3CCCCC3)cc2)on1
O=C(O)Cc1ccc2c(c1)C(=O)N(c1ccccc1)C2=O
CCCCCN1CCNCCNCCN(COCCCC)CCNCCNCC1
NC(CC(=O)Nc1cccc(C(F)(F)F)c1)C(=O)N1CCCC1C(=O)O
Nc1nc(N)c2c(-c3ccccc3)c3c(nc2n1)C(=Cc1ccccc1)CCC3
c1ccc(CCN2CCC(NCC(c3ccccc3)n3cccn3)CC2)cc1
CCN(CC)N=Nc1ccc(C(=O)Nc2ccccc2C(=O)Nc2ccccc2N)cc1[N+](=O)[O-]
O=c1c2ccccc2nc(-c2ccc(F)cc2)n1-c1cccc(C(F)(F)F)c1
CNC(=O)N1C(=O)c2cccc3c(CCCCCC(N)N)ccc1c23
COc1c(OCC(=O)O)cc(CNc2ccc(S(N)(=O)=O)cc2)cc1OCC(=O)O
CCC1(c2ccc(CCCCOC(=O)n3c(=O)n(C(=O)NCc4ccccc4)c4ccccc43)cc2)CCN(O)C1
Oc1ccc(CCc2ccc(-c3ccc(O)cc3)c(-c3ccc(O)cc3)c2)cc1
FC(F)(F)c1nnc2c(-c3nc(C4CC4)no3)cccn12
CCN(C)C(=O)Oc1ccc(-c2cnc3ccccn23)cc1
O=C(NCc1nc2ccccc2c(=O)n1-c1ccccc1)C1CCCCC1
CN(C)CCOc1ccnc2c1cnn2C1CCCCC1
Fc1ccc(CN2CCN(c3nc(Cl)nc(Nc4ccc(Cl)cc4)n3)CC2)cc1CNc1nc(Cl)nc(Nc2ccc(Cl)cc2)n1
Cn1cncc1C(OCc1ccc(C#N)cc1C#N)c1ccc(C#N)c(-c2ccc(C(F)(F)F)cc2)c1
CCC(C)C1(C(=O)NC(Cc2cc(F)c(F)cc2F)C(=O)NC(CNC(=O)OCc2ccccn2)C(C)C)CCCC1
COc1ccc(-c2nn3c(-c4cc(OC)c(OC)c(OC)c4)cnc3[nH]2)cc1
CC(C)(C)OC(=O)CNCC(C)(C)C(NC(=O)C(CCC(N)=O)NC(=O)OCc1ccccc1)C(=O)NCC(=O)NC(Cc1ccccc1)C(=O)O
CC1CCCCN1C1CCN(c2nc(N)c3c(n2)nc(N2CCN(C)CC2)n3Cc2ccccc2)CC1
COc1cccc(C(C)NC(=O)c2coc(-c3ccccc3)n2)c1OC
O=[N+]([O-])c1cn2c(n1)OCC(OCc1ccc(-c3ccc(C#Cc4ccc(C(F)(F)F)cc4)nc3)cc1)C2
CCCCCc1ccc(-c2ccc(OC)cc2C(=O)NCCN(CC)CC)cc1
O=S(=O)(NCC1(c2ccccc2)CCN(c2ccccc2)CC1)c1ccccc1Cl
Nc1nc(=O)c2c([nH]1)CCCC2
COc1cccc(-c2nc(=O)c3c([nH]2)c(C)nn3Cc2ccccc2)c1
CCOC(=O)CCCCN1c2ccccc2CCCc2cc(Cl)ccc21
CCOC(=O)NC(=S)NNC(=O)c1cc(Cl)ccc1O
Cn1cc(C=C2C(=O)Nc3ccc(S(=O)(=O)Nc4ncccc4C#N)cc32)c2ccccc21
Cc1ccc(NC(=O)NCC2OC(n3cnc4c(N)ncnc43)C(C)(O)C2O)c(C)c1
CN(C)CCc1ccc2cccc(I)c2c1
CCCCCCc1cc(C(=O)N2CCCC2C(=O)NC(CCCCN)C(=O)C(F)(F)F)n(-c2ccccc2)n1
CCN(CC)S(=O)(=O)c1cccc(C(=O)NCc2ncc[nH]2)c1
COc1ccc(CCNC(=O)C2CCC(CN=c3c(N4CCC(C)CC4)c(O)c3=O)CC2)cc1OC
Cn1nc(-c2ccc(CC(C)(C)N)c(NC(=O)c3cc4ccccc4o3)c2)c2ccccc2c1=O
CCOc1cc2c(cc1-c1ccc(NC(=O)C=CCOC)cc1)C(Cc1ccc(Cl)cc1)N(OC)CC2
CNc1cc(F)c2cc(Cl)cc(-c3ccc(NC(=O)CCCCCCCOc4cc5c(Nc6ccc(Br)cc6)ncnc5cc4C)cc3)c2n1
CCN(CC)Cc1cc(Oc2c(F)c(F)c(NS(C)(=O)=O)c(F)c2F)ccc1C(C)C
CCNCC1CCN(c2nc3c(C)cc(C)cc3s2)CC1
CC(C)CN1C(Cc2ccc(-c3ccc(-c4ccc5c(c4)OCO5)cc3)cc2)C(=O)N(Cc2cn(F)nn2)CCS1(=O)=O
COc1ccc(CN(C)c2ccccc2)cc1OCC(=O)NC1CCCCC1
N#Cc1cc(NC(=O)CNS(=O)(=O)c2cccc3nsnc23)cc(C(F)(F)F)c1
CCCCCCc1cc(OC(C)=O)cc(OC(C)=O)c1C(=O)OC
COc1ccc(C)c2nccc(C(O)CC3CCN(NC(C=Cc4ccc(F)c(F)c4)Cc4ccc(F)cc4)CC3)c12
O=C(O)c1ccc(SCc2nc3ccccc3s2)nc1
Cc1ccc(OC(=O)CNC2CC(=O)N(c3cccc(Cl)c3)C2)cc1
COc1ccc(N(CC(=O)NCC2CCCO2)S(=O)(=O)c2c(C)noc2C)cc1
Cc1cc(NC(=O)N2CCC(Oc3cccnc3C)CC2)c2ccccc2n1
Cc1nn(-c2ccc(C(=O)NCCc3ccccc3)cc2)cc1C(N)=O
CC(=O)N1CCN(c2ccc(-c3ccc(NC(=O)C(C)c4ccc(OCc5ccccc5Cl)cc4)cn3)cc2)CC1
CC1(C)C=C(CCCCNC(=O)N=C(N)N)C=CN1
COc1ccccc1CNc1nc(CCCc2ccccc2)nn1C(C)=O
OCCc1[nH]c2ccccc2c1C1CCCCC1
OC12CCCC1c1ccc(N3CCN(CCc4ccc(-c5ccncc5)cc4)CC3)cc1OC2
CC(C)(C)c1cc(C=C(C(O)C(F)(F)F)n2ccnc2)cc(C(C)(C)C)c1O
O=[N+]([O-])c1ccc(SCc2nc3ccccc3[nH]2)nc1
COCCC12COC(c3ccc(F)cc3)CC1CSC(N)=N2
CC(C)Cc1ccc(C=C2CNCC(=Cc3ccc(C(C(C)C)C(C)C)cc3)C2=O)cc1
NCCCCNc1ccc(NCCCCN)c2c1C(=O)c1ccccc1C2=O
O=C(C=Cc1ccc(OC(=O)c2cc(Cl)ccc2Cl)c(O)c1)Oc1cccc(Cn2ccc3cc(O)ccc32)c1
NC(=O)c1ccccc1OCc1cc(=O)n2ccccc2n1
NC(=O)c1ccsc1NCC(=O)OC(=O)C=Cc1ccco1
CC(C)(C)NC(=O)NS(=O)(=O)c1ccc(-n2nc(-c3ccccc3)cc2-c2ccccc2)cc1
O=C(O)C1C(O)=CN(Cc2ccc3c(c2)OCO3)c2c(CC3CCCCC3)cccc21
CCCN(CCC)CC(O)Cc1cc(C(C)(C)C)cc(O)c1C(C)(C)C
CCN(CC)CC(=O)SCC(=O)Nc1ccc(Br)cc1Cl
CCOc1ccccc1C(=O)NCCNC(=O)CCC(c1ccccc1)c1ccccc1
Cc1ccc(N(C)C(N)=Nn2ccc3nc(N)n(Cc4ccc(O)cc4)c3c2=O)cc1
COc1cc(OC)cc(C(=O)Nc2cccc(SC)c2)c1
CN(C)CCCCc1cc([N+](=O)[O-])cc2c1C(=O)N(O)C2=O
Cn1cnc(S(=O)(=O)NCc2ccc(-c3csnn3)s2)c1
FC(F)(F)ON(Cc1ccccc1)c1ccc(Cc2ccccc2)cc1C=Nc1ccc(N2CCOCC2)cc1
COC(=O)C1=C(c2cccc(Cl)c2Cl)C(C(=O)OC)C(C)C(=COC(=O)CCN(C)C(C)(C)C)N1
Cc1ccc(N2CCN(C(=O)COc3ncnc4c3cnc3ccccc34)CC2)cc1
CCC(C)(C)C1(C)COC2(C)c3cc4nc(-c5ccccc5)cc(C)c4cc3CCC21
OC(CNCc1cccc2c1ccc1ccccc12)COc1cccc2[nH]c3ccccc3c12
Cc1oc2ccccc2c1C1C(c2nnc(-c3ccccc3)o2)=NN(c2nc(-c3ccco3)cs2)C1c1ccccc1
CC(C)n1cc(C(=O)c2cncc(NC(=O)CCN)c2)c2cncnc21
COc1ccccc1COc1ccc(CN(Cc2ccccc2)C(C)c2noc(COc3ccccc3)n2)cc1
CCNc1nc(N2CCC3CCC(C2)O3)nc2c1CCNCC2
CCc1nc2ccc3nc(C)sc3c2c(=O)o1
CNC(=O)CC(=O)N1CCN(C(=O)c2cc(Cl)cc(NC(=O)NC(Cc3c[nH]c4ccccc34)CC(C)C)c2)CC1
O=S(=O)(c1ccccc1)N1C=Cc2c(Br)cccc2C1
Cc1ccc2c(c1)C1(c3ccccc3)CCN(Cc3ccccc3)C(C2)C1O
CCCc1ccc2c(c1)C1(C)CCN(C)C(C2)C1Cl
COc1ccc(CN(CCNc2ccnc3c(C(N)=O)cccc23)Cc2ccccc2)cc1O
COc1cc(C(c2cc3c(cc2OCCO)OCO3)c2cc(OC)c3c(c2[N+](=O)[O-])OCO3)cc(OC)c1OC
COc1ccc(Nc2ncnc3ccc(-c4ccccc4)cc23)cc1Cl
CC(=O)OC(CC(C)C)OC(=O)CCC(NC(=O)C(N)=O)C(=O)NCCc1c[nH]c2ccccc12
COCCN1C(c2ccccc2)=NC(c2ccccc2)C1c1ccccc1
CCCCCCCCCCCCCCOc1ccc(CN)cc1
CCCCCCCCCCCC[N+](C)(Cc1ccc(Br)cc1)Cc1ccc(Br)cc1
CC1(C)CCC2(C(=O)OCCCCCCO[N+](=O)[O-])CCC3(C)C(=CCC4C5(C)CCC(O)C(C)(C)C5CCC43C)C2C1
CNC(=O)CCNC(=O)c1cccc2nc3[nH][nH]c(N4CCN(c5ccccc5OC)CC4)c-3c(=O)c12
O=c1ccc(-c2ccccc2)nn1-c1[nH]c2ccccc2c1-c1ccccc1
CCOC(=O)N1CCN(C(=O)c2ccc3c(c2)OCO3)CC1
CC1CCCCN1CCC(=O)Nc1ccc2ccccc2c1
Brc1ccc(-c2nc(N3CCOCC3)c3ccccc3n2)cc1
CC1CCC(N(C)C(=O)N2C(=O)CCC2(C)Cc2ccccc2Cl)CC1
CC1(C)CCC2(C(=O)NC(Cc3cscn3)C(=O)NCc3ccc(Oc4c(F)c(F)c(F)c(F)c4F)cc3)CCC3(C)C(=CCC4C5(C)CCC(O)C(C)(C)C5CCC43C)C2C1
O=[N+]([O-])c1ccc(C(O)CNCCc2ccccc2)cc1
COc1ccc(NS(=O)(=O)c2cc3c(cc2C)NC(=O)CO3)cc1OC
CCOC(=O)N1Cc2cc(-c3cc4ccccc4o3)ccc2CC1C(=O)c1ccco1
Oc1ccc(C(c2ccc(CNC3CCCCC3)cc2)n2c3c(c4cc(O)ccc42)CCc2cc(O)ccc2-3)cc1
CC(NC1CCCC1)c1ccc(O)cc1
CCOC(=O)c1cn(-c2ncnc(N(C)C3CCNCC3)c2C#N)c2cc(-c3ccc(OC)cc3)ccc2c1=O
CC(C(=O)NO)N(c1ccc(Oc2ccccc2)cc1)S(=O)(=O)Cc1ccc([N+](=O)[O-])cc1
O=C(NCCCN1CCOCC1)C(Cc1ccccc1)NC(=O)N1C(=O)CCC1Cc1ccccc1C(F)(F)F
NC(=O)Cc1c(Cl)cc(F)c(Br)c1CN1CCC(NC(=O)N2CCOCC2)CC1
COC(=O)c1ccc(CN2C3=NCC(C)(C)CN3c3ccccc32)cc1
CCCCCCCCCCC(CCCCCCCCC)C(=O)Nc1ccc(-c2cnc(C)n2C(C)(C)C)cc1
Cc1ccccc1C=CCN1C(=O)NC(c2ccc3c(cnn3C)c2)(C(F)(F)F)C1=O
CC1CCC(CCCN2C3=NCC(Cc4ccccc4)N3CC2Cc2cccc(C(F)(F)F)c2)CC1
Cc1ccc(-c2c(SCC(=O)c3cc(C(=O)N4CCc5ccccc5C4)[nH]c3C)nnn2-c2nonc2N)cc1
O=c1c(O)c(-c2ccc([N+](=O)[O-])cc2)oc2c(Cn3cccc3)c(O)cc(O)c12
COc1cc2c(c(C)c1OC)OC(C)(C=CC(=O)C1=C(O)CC(O)CC1=O)CC2
O=C(C1COc2ccccc2O1)N1CCC(Oc2ncccc2Cl)CC1
O=c1nc2ccccc2nn1-c1ccc(Cl)cc1
O=C(N=C(NCc1cccs1)C(F)(F)F)C1=Cc2cc(S)ccc2OC1
COc1ccc2nc(NC(=O)c3cc(N4CCCCC4)ccc3[N+](=O)[O-])sc2c1
COC(=O)NC1CCC(CCN2CCN(c3nccc4c3CCO4)CC2)CC1
NC(CC(NCCc1ccccc1)C(=O)N(Cc1ccccc1)C(=O)Nc1cccc(Cl)c1)C(=O)O
CCN(C=O)c1c(C(C)C)cc(C(C)(C)C)cc1C(C)(C)C
COC1CN(Cc2ccc(C(=O)Nc3cccc4c3c(C)nn4-c3ccc(OC(C)C)c(CN4CCN(C)CC4)c3)s2)C1
COCCCn1ncc2c1nc(N)n1nc(-c3ccco3)nc21
O=C(C(=O)c1ccc(C(=O)c2ccc(C(=O)C(=O)c3ccc(Sc4ccccc4)cc3)cc2)cc1)c1ccc(Sc2ccccc2)cc1
CC(C)C1=Nc2c(C3CCCCC3)nn(C)c2C2=NC(=O)CN21
CCCCNC(=O)CCN(C(=O)CCCCCN1C(=O)CCC1=O)c1ccc(Cc2ccccc2)cc1
COc1ccc(C(=O)NC2CCCCCC2)cc1Nc1ncnn2cc(C(=O)O)c(C(F)(F)F)c12
COc1ccc(C2SC(=Cc3ccc(Oc4ccccc4)cc3)C(=O)N2NC(=O)NC2=NOC(C)(C)C2)cc1
CCCc1ccc(S(=O)(=O)N2CCN(C(=O)N3CC(CCC)CC3=O)CC2)cc1
COc1sc(CCC(=O)Nc2ccc3c(c2)c(C)c(CC(=O)O)n3Cc2ccc(C)cc2)nc1Cl
CC(C)c1nc2ccccc2n1Cc1ccccc1Oc1ccccc1F
CC(=O)OC1CCC2(C)C3CC(C)(N=C=S)C(O)CC3CCC2C1(C)C
CCCCc1c(OC(=O)OC(C)(C)C)nn(-c2ccccc2C(F)(F)F)c1C
O=C(CNc1ccc(N2CCOCC2)cc1)Sc1nnccc1-c1ccccc1Cl
O=C(CCOCc1ccccc1)NCc1nnn(-c2ccccc2)n1
Cc1cccn1NC(=O)CCN1CCOCC1
Cc1cc2c(cc1C(=O)O)N(Cc1nc(C(C)(C)C)no1)CCC2
COc1ccc(C=C2CCC(=Cc3cccc(O)c3)C2=O)cc1
Cc1ccc(O)cc1CNc1cc(S(=O)(=O)N2CCCCC2)ccc1C(=O)NCCCCN1CCN(Cl)CC1
CC(C)(C)Cc1ccc(C2C(Cl)=C(Cl)C(=O)N2C(C)(C)CO)c(O)c1
CCN(CC)C(=Nc1ccc(-c2ncc(-c3ccc(N=C(N(CC)CC)N(CC)CC)cc3)o2)c(OC)c1)Nc1cccnc1
CCCCCCCCC(CCC)CCCCCCCN(CCCCCCCCCCC(C)C)CCP(=O)(O)O
COc1c(F)cc2ccccc2c1-c1ccc(OC(CO)CO)cc1
Cc1ccccc1C(CC(=O)N1CCCCC1)N(C)C
O=[N+]([O-])c1ccccc1CSC(=S)N1CCCCC1
CCc1ccc(Cl)cc1
N=C(N)NCCCC(NC(=O)c1ccccc1)C(=O)NCC(=O)NC(Cc1ccc(C(=N)N)cc1)C(=O)NCc1ccccc1
Cc1cnc(CN(C(C)C)C2CCN(CCc3ccccc3)CC2)o1
FC(F)(F)c1ccccc1-c1nc(NNc2ccc(Cl)cc2)nc2cnccc12
O=C(CC(O)Cc1ccccc1)N1CCN2CCCC2C1
CCOc1ccc(NCc2cccc(OC)c2)c(C(=O)Nc2cccc(S(=O)(=O)NC)c2OC)c1
O=c1[nH]nc(CSc2ccc(Cl)cc2)[nH]1
CC(=O)N1CCOCC12c1c(O)cccc1CCC1CCCCC12
OCC1C(CC=Cc2ccc(Br)cc2)OC(O)C(O)C1F
CCC(C)C(NCC(=O)NC(=O)C(Cc1ccccc1)NC(=O)C(N)CCCCN)C(=O)NC(Cc1ccccc1)C(N)=O
Cc1nccc2nnc(-c3ccc(S(=O)(=O)c4ccc(Cl)cc4)cc3)n12
COc1cc(C(=O)NCc2ccccc2Cl)cc(CN2CCCC2)c1O
CCOC(=O)Nc1ccc(-n2nc(C)cc2NC(=O)Nc2cccc3ccccc23)cc1
CC1=CC(C)(O)N(C(=O)Nc2ccc(C)cc2Cl)N=C1
Cc1cn(Cc2ccc(C(F)(F)F)cc2)c2c(N(C)CCc3ccc(C(=O)O)cc3)c(Cc3ccccc3)ccc12
CC(C)(N)C(=O)NC(CO)c1nnn(Cc2cccc(Cl)c2)n1
CC(C)(C)C(=O)C(=O)N1Cc2nc(C(F)(F)F)cn2C1
CN1CC(=O)NCC(N)C(=O)N(C)CC(=O)N(C)CC(=O)N(C)CC(=O)NCC(N)C(=O)N(C)CC(=O)N(C)CC1=O
COC(=O)c1ccc(COc2cc(OC3OC(CO)C(O)C(O)C3O)ccc2C=Cc2ccccc2C(=O)O)cc1
CC(=O)NCc1ccc2c(c1)OCC1CCCN21
N=C(N)NCCCC(NC(=O)C(Cc1c[nH]c2ccccc12)NC(=O)CCCCc1ccccc1)C(=O)NC(Cc1ccc(O)cc1)C(N)=O
CCOC(=O)c1sc(-c2ccc(OC)cc2)nc1-c1ccccc1
""
Cc1cccc(-c2cncc(CC(C)(C)C(=O)O)n2)c1
CCCOC(=O)C1(c2ccc(CC)cc2)CCCN(S(C)(=O)=O)CC1
Cc1c(-c2nnc(-c3nc(N)cs3)o2)sc2cc(Cl)ccc12
COc1cc(OC)c(OC)c(C(=O)N2CCN(C(=O)C3CCN(S(=O)(=O)C(C)C)CC3)CC2)c1
O=C1OCC(CC2(C(O)CC3CCCCC3)CCCC2)=C1c1cccc(O)c1
COc1cc2nncc(-c3cncn3C(C)C)c2cc1OC
Cc1cccc(Cc2c(S(=O)(=O)CC(=O)O)n(-c3ccc(F)cc3)c3cccc(O)c23)c1
Cc1cccc(N2CCN(C(=O)c3ccc4oc(C(=N)N)cc4c3)CC2)c1
N#Cc1ccnc2ccc(-c3cncc(S(=O)(=O)Nc4cccc(OCCOCC5CCCCN5)c4)c3)cc12
CCOC1C(Cl)(OC(C)C)Oc2cc(Cl)ccc2C1(c1ccc(NS(=O)(=O)C(F)(F)F)cc1)c1ccc(OC)cc1
CCc1ccc(C=NNC(=S)NS(=O)(=O)c2ccc(C)cc2)s1
N#Cc1cc(Oc2ccc(F)c(C(F)(F)Cl)c2)ccc1S(=O)(=O)Nc1ncns1
C=C(C)C1CCC2(C(=O)O)CCC3(C)C(CCC4C5(C)CCC(=NO)C(C)(C)C5CCC43C)C12
CC(C)CC(N)c1nc2ccccc2c(=O)n1C
CCc1ncnc(-c2ccc(C(=O)N3CCn4cncc4C3)c(F)c2)c1Cl
COc1ccc(COn2c(NC(C)=O)nc3ccccc3c2=O)cc1
CNc1cc(CCCCNC(C)CCc2ccc(O)cc2)cc(C)n1
Cc1nnc2n1C(=O)N(C(C)C(=O)Nc1cc(F)ccc1F)C2=O
COc1ccc(C=Cc2nc(C#N)c(N3CCC(C(N)=O)CC3)o2)cc1
O=C1CCCC2=Nc3ccccc3C(=Nc3ccc(Cl)cc3Cl)C12
O=C(OCn1c(-c2cccc(Oc3ccccc3)c2)n[nH]c1=S)c1cccc(Br)c1
COc1ccc(OC)c2c(=O)c3ccc(O)cc3oc12
CC(C)CCC(=O)N(c1ccc(NCc2ccncc2)cc1)C(C(=O)NC(C)(C)C)c1cccnc1
Cc1cnn(C(=O)Nc2cn3cc(-c4n[nH]c5ncc(C6CC6)cc45)cc3c(C(F)(F)F)n2)c1
CCCC1C(=O)NCCCCCCCCCCCNC(=O)CNC(=O)C(C(=O)O)NC(=O)CNC(=O)C(NC(=N)N)NC(=O)C(C)NC(=O)CNC(=O)CCSSCC1N
O=S(=O)(Nc1ccc(C(F)(F)F)cc1)c1ccc2nc(N3CCC(O)CC3)sc2c1
O=C(C=Cc1ccccc1F)c1ccc(OCC(=O)N2CCCCC2)c(Br)c1
CC(C)c1cc(=O)[nH]c2cc(-c3ccccc3N)nn12
Cc1ccc(-c2nnc(CN3CCN(C(=O)Cc4ccccc4)CC3)o2)cc1
COc1cc(C(=O)N2CCN(c3cccc(C(F)(F)F)c3)CC2)cc(OC)c1OC
COc1cc(C=CC(=O)c2c(OC)c(OC)cc(OC)c2OC)c(OC)c(OC)c1
Cc1c(OCC2CCC2)ccn(Cc2cccc3ccccc23)c1=O
COc1ccccc1CNCCS(=O)(=O)N1CCN(c2ncccn2)CC1
COc1cc(CN2CCN(Cc3ccc4c(c3)OCO4)CC2CCO)cc(OC)c1
COc1ccc(N(C)S(=O)(=O)c2ccc(Nc3nc(N4CCOCC4)nc(C(F)(F)F)n3)cc2)cc1
COc1ccc(OC2OC(CO)C(O)C(O)C2O)cc1N(N=Cc1ccccc1)C(C)=O
COc1ccc(Cn2nnc3c2C(=O)C=CC3=O)cc1
COc1ccc2nccc(C(C=CC=CC=CC=CC=CC(=O)O)C3CC4CCN3CC4O)c2c1
COC(=O)CC1Oc2ccc(C(=O)O)cc2NC1=O
CCC(CC)CNC(=O)C1CCC2C(CCN2Cc2cccs2)O1
CCn1c(=O)[nH]c2cnc(NC(CS)C(=O)O)cc21
O=C(O)C(O)CC1CC(Oc2cc(-c3ccccc3)cc(C(F)(F)F)c2)CC(O)O1
O=C(Cc1ccc([N+](=O)[O-])cc1)NNC(=O)c1cc(Cl)cc(Cl)c1OCc1ccccc1
Cc1nc(C(=O)NCc2ccc(C(=O)N(C)Cc3ccccc3)cc2)c(-c2ccccc2)s1
CCc1cccn2c(=O)c3cc(C(=O)NCCc4ccccc4)c(=N)n(CCC(C)C)c3nc12
Cc1cccc(NC(=O)CNC(=S)N2CCC(C)CC2)c1C
CC(C)(C)c1oc(CN2CCOCC2)cc(=O)c1O
COc1ccc2c(c1)C(=NNc1ccc(C#N)cc1)C(=O)N2
O=C(C=Cc1ccccc1[N+](=O)[O-])NCCc1ccc(F)cc1
CNS(=O)(=O)c1ccc(C(Cn2ccnc2)N(C)C)cc1
CCOc1cc(OCCCC(=O)Nc2sc3c(c2C#N)CCC3)ccc1C
Nc1nc(=O)c2ncn(COCCCCOP(=O)(O)OP(=O)(O)OP(=O)(O)OP(=O)(O)O)c2[nH]1
CCCCCCCCCCCc1c(C)c(OCCCCC)cn1-c1ccccc1
CC1=CC(C)C(O)C(C)C(O)C(C)C(O)C(C)C(O)C(C)C=CC=CC(=O)NC2=C(C)C(=O)c3c(c(O)c(C)c(O)c3C2=O)C1=O
CCCCCCN1CCc2oc3c(O)cc(O)cc3c2C1
O=[N+]([O-])c1ccc(Cc2cn([N+](=O)[O-])c(-c3ccc(C#Cc4ccccc4)cc3)n2)cc1
COc1ccc(CN2CCN(c3ccc(Cl)cc3Cl)CC2=O)c(OC)c1
CNC(=O)c1ccc(C)c(C)c1NC(=O)c1cnc(-c2ccccc2C)c(C(=O)Nc2cc(S(=O)(=O)O)c(O)cc2Cl)c1
CCCn1c2ccc(N3CCOCC3)cc2c2c3c(sc21)C(=O)N(c1ccccc1OCC)C3
O=C(CNc1ccc(Oc2ccccc2)cc1)N1CCN(CC(O)c2ccc(O)c(O)c2)CC1
CCCCCCCCCN(CCCCCCCC)CCCNc1ccc(S(=O)(=O)Nc2nccs2)c2[nH]c(=S)sc12
COc1ccc(-c2ccc(C(=O)O)cc2)cc1
CCOC(=O)N1CCC23c4c5ccc(O)c4OC2c2ccc(O)cc2CC3(CC2CC2)C1C5
CN1CCN(C(=O)c2ccc(-c3cnc4c(=O)n(C)ccn34)cc2)CC1
COc1ccc(C(C)(C)C)c(-c2nnc(C3(c4ccc(Cl)cc4)CCCC3)n2C)c1
Cc1cccc(C)c1NC(=O)Nc1ccc2c(c1)CNCC2
CCc1ccc2c(=O)cc(C(=O)NC3CCN(Cc4ccccc4)CC3)oc2c1
COc1ncc2nc1C(N)=NS2
Cc1ccc(-c2nnc3c(C(F)(F)F)nc4c(C)cc(-c5c(Cl)cc(C)n5Cl)cc4n23)cc1O
CCCCOc1ccc(Cn2cnc3c(Cl)ncnc32)c(Cl)c1
COC(CC(O)C(C)=C(C)CCC=CCC1(C)Cc2ccc(C)cc2O1)OC
O=C(NN1C(=O)C(=CCOc2cccc3cccnc23)SC1=S)c1cccs1
CC(=N)NN=C(c1ccnc2ccccc12)N1CCN(C)CC1
C=S(=O)(NC(N)c1ncccc1C)c1ccc(CNc2ncccc2C)cn1
CCc1ccc(C(=O)CC(=O)Oc2ccc3c(c2)CCCN3C(=O)c2cccs2)cc1
N#Cc1cc(S(=O)(=O)Nc2ncns2)ccc1Oc1ccc(F)c(-c2ccncc2)c1
CC(=O)NCN1CC(c2ccc(N3C=NC(=O)C34CCN(c3ccccc3)CC4)cc2F)OC1=O
COc1nc2cc(C(=O)N(Cc3ccc(O)cc3)C3CCCC3)ccc2c(=O)n1Cc1ccccc1F
CC(C)c1ccc(OCN2CC(C)n3nc(C(C)C)cc3C2=O)cc1
Nc1ccc(-c2nnn(CCOC(=O)c3ccc(Br)o3)n2)cc1
CCOC(=O)C1CCN(C(=O)CCS(=O)(=O)c2ccc3c(c2)NC(=O)CS3)CC1
COC1C(OC(C)=O)CC2OCC1(C)C2=O
CCC1NC(=O)C(Cc2ccc(OCCCOc3cccc4c3ccn4C)c(C)c2)NC(=O)CC(C(C)C)OC(=O)C2CCCN2C1=O
O=C(O)c1ccc(Cc2ccccc2Cl)c2ncccc12
O=S(=O)(c1ccccc1)c1ccc2ncc(Br)c(Nc3ccc(F)cc3)c2c1
O=C(Nc1nnc(C(F)(F)F)s1)C1CCCN1Cc1ccc(Cl)cc1
O=C(CN1C(=O)C(=Cc2ccc(SCCCCCNS(=O)(=O)c3ccccc3Cl)cc2)SC1=S)NCC1CCCO1
O=C1c2ccccc2C(=O)N1CCCN1CCN(c2ccccc2)CC1
Cc1ccc(-c2nnc(N3CCC(N4CCCCC4)CC3)s2)o1
CC(C)CCOC(=O)c1cc(=O)[nH]c2cc3c(cc12)OCO3
COC(=O)NC(Cc1cc(F)ccc1F)C(O)Nc1cc(N2CCC(N3CCOCC3)CC2)nc(Nc2ccccc2F)n1
COc1cc(C=CC(=O)c2ccc(C=Cc3ccc(O)cc3)cc2)ccc1O
COC(CSc1nc(=O)c(O)c(-c2ccc(C#N)cc2)[nH]1)c1ccccc1
O=S(=O)(NCc1ccccn1)c1cccc(F)c1
N#CC1CCCC1C(NC(=O)C1CCC(N2Cc3ccccc3N2)CC1)c1ccc(F)cc1
CCOC(=O)c1c(-n2nc(C(=O)NC)c3ccccc3c2=O)sc2c1CCCCC2
CNC(=O)C=Cc1cc2ccccc2n1Cc1ccc(C)cc1
CC(=O)OC12CCC(C)(C)C1(C)CCC1C2CC=C2CC(=O)C(n3cc(C=Cc4cccnc4)nn3)C21C
Cc1c(Br)cccc1NC(=O)CSC(=O)CNc1ccccc1
CC(=O)C=CCCc1ccc(-n2c(C)cc(C=CC(=O)O)c2C)cc1
COc1cc2c(cc1OC)-c1c(CC3CC3)c(OC)cc3c1C(C2)N(OC)CC3
Cc1ccc2c(OCCN(Cc3ccccc3)c3ccccc3)cc(C)c(C3CC3)c2c1
COc1ccc(Oc2ccnc3cccc(OC)c23)cc1OC
CC(=O)NC1OC(C(O)O)=CC(N)C1C(O)C(O)CO
CCN(C(=S)Nc1ccc(NC(=O)c2ccco2)cc1)C(C)C
CCOC(=O)C=CC(CCC(N)=O)NC(=O)C(CC(=O)NCCCNc1ccccc1)NC(=O)OCc1ccccc1
O=CC(=O)NN1C(=O)C(Cc2cc3ccccc3s2)CCc2ccccc21
CC1NC(C(=O)NO)Cc2ccc(cc2)OCCCCOc2cccc(c2)CNC1=O
COC(=O)c1ccc(C(C)Oc2cc(C)ccc2NC(=O)c2ccc(OC)cc2)cc1
O=c1c2cc(-c3nc4ccccc4[nH]3)ccc2n(O)c2cccc(CCCCBr)c12
COc1ccc(-n2cnc3c(nnn3CNC(=O)c3c(C)cccc3C)c2=O)cc1
CN=C(NCCc1ccc(O)cc1)NS(=O)(=O)c1ccccc1
CC1(Cc2nc3ccccc3n2Cc2ccccc2)CCCN(C(=O)c2ccc(C(=O)N3CCCC3)cc2)C1
O=C(CCc1ccc(Cl)cc1)NCCn1nc(-c2ccccc2-c2ccccc2)c2c1CCSC2
O=C(CC12CC3CC(CC(C3)C1)C2)c1cc(C2CC2)c(ONS(=O)(=O)Oc2ccccc2)cc1F
Cc1ccc(-c2cc(C(F)(F)F)n3nc(NC(=O)C4CCN(c5ccc(F)cc5)CC4)cc3n2)cc1
O=C(NCc1ccccc1)C1CCCN1C(=O)C=Cc1ccc([N+](=O)[O-])cc1
CCC(=O)Nc1ccc(N(F)c2nc(C)nc3c2cc(C)n3Cc2ccccc2C)nc1
CCN(c1cc(OC)c(-c2nnnn2C)c(OCc2ccc(F)cc2)c1)S(=O)(=O)CC
Nc1cc(Oc2ccc[nH]c2=O)nc(NC2CCCNC2)n1
CC(c1ccncc1)c1nc(-c2ccc3c(c2)OCO3)c2nnn(N3CCOCC3)c2n1
CC(=O)Oc1ccc(C(=O)OC(O)C(=O)C(F)(F)F)cc1
COc1ccc(C(=O)OC2C=CC(=O)OC(COc3ccccc3)C2CO)cc1
O=C(c1ccccc1)N1CCC2(CC1)OOC1(O2)C2CCC(C2)C1C(=O)N1CCOCC1
COc1ccc(SCC2CCC(NC(=O)NCCCl)CC2)cc1OC
OC1CC(NCc2ccccc2)c2cc(Cl)ccc2O1
Cc1ccccc1C(=O)c1cnc2cc(Br)ccc2c1NCc1ccc(CO)cc1
CCCCn1cc(-c2n[nH]c(=O)o2)nc1CCc1cccc(-c2ccccc2-c2nn[nH]n2)c1O
Cc1ccc(C)c(OC(=O)CCOCC(=O)c2ccc(Cl)s2)c1
CCOC(=O)c1c(C)sc(NC(=O)COC(=O)CNC(=O)c2ccc(C)cc2)c1C
COc1ccc(CC2C(=O)NCCN2CC(=O)NC2CCOCC2)cc1
CCC(=O)NCCc1ccc(OCC(C)C)c(C)c1F
Cc1nnc(CN(CC2(C(=O)N(C)c3ccc4c(c3)NCCO4)CCC2)c2cccc(Cl)c2Cl)o1
CCCc1nc2c(=O)n(C3C4COC3C3(O)CCOC3O4)c(=O)n(CCC)c2[nH]1
CCc1cc(-c2nnc(SCC(=O)NCc3ccco3)n2C)c2ccccc2n1
NS(=O)(=O)Oc1ccccc1C=CC(=O)Nc1cccc([N+](=O)[O-])c1
COCc1cnc(-c2nnn3c2CN(C)C(c2ccccc2)C3)s1
Cc1ccc(C=CC(=O)c2ccc(C#N)cc2)cc1
O=C(O)c1c(Cc2ccccc2)c(=O)c2ccccc2n1Cc1ccc(-c2ccccc2-c2nn[nH]n2)cc1
CCc1cc2nc(SO)[nH]c2cc1CC1CCN(C(=O)Cc2ccccc2)CC1
CCNC(=O)N1C(C(=O)O)C(C#N)C(S(=O)(=O)c2ccc(OC)cc2)C1c1ccc(F)cc1
CCOC(=O)c1sc2c(c1C)N1C(C(=O)OCC)c3ccccc3CN1C=N2
NC(=O)c1cc([N+](=O)[O-])ccc1N1CCOCC1
Cc1ccc(N2CCN(CCCNC(=O)c3cccnc3N(C)C)CC2)cc1Cl
C=CC1(C)CCCC2(O)C(CCC3=CC(=O)CCC32C)C1(C)C
O=C(O)CC1NC(=O)CCCCCCNc2cc([N+](=O)[O-])cc(Br)c2NCCCC([N+](=O)[O-])NC(=O)C(CCc2ccc(O)cc2)NC1=O
CNCc1cccc(C(F)(F)F)c1
O=C(c1ccccc1)c1ccc(N2CCN(Cc3ccc4c(c3)OCO4)CC2)c(S(=O)(=O)NC(Cc2ccccc2)C(=O)O)c1
COC(=O)c1csc(CSC(C)=NNC(=O)CSc2ccc(Cl)cc2)c1
Cc1ccccc1-c1nc(C)c2c(=O)n(C)c3ccccc3n12
NCCc1c[nH]c2ccc([N+](=O)[O-])cc12
CC(C)(C)CC(C)(C)c1cc2c(Nc3cnc(N)nc3)ncnc2s1
Cc1ccccc1NC(=S)NNC(=O)CCCOc1cccc(Cl)c1Cl
COc1ccc(CN2CCC(c3nc4ccccc4o3)C2)cc1
CCCCC(C)Oc1ccc(C=O)cc1
Cc1cc(C)c2oc(-n3cccc3CN3CCN(c4cc(Cl)ccc4C)CC3)nc2c1
CCN1CCN(CCCN2C(=O)C(O)=C(C(=O)c3cccs3)C2c2cccc(F)c2)CC1
Clc1ccc(-c2ncc(COCc3cnc(Nc4ccccc4)s3)cn2)c(Cl)c1
Cc1ccc(F)cc1C(=O)NCn1nnc(C(=O)Nc2cccc(C)c2Cl)c1N
Cc1ccc2nc(N(CCN(C)C)C(=O)c3ccco3)sc2c1
CC(=O)Nc1ccc(C(=O)O)c(Nc2ccccc2)c1
CC1CCN(S(=O)(=O)C2(C)COP(=O)(N(C)C)N=C2N(C)C)CC1
O=C(O)C=CC1(c2ccccc2)C(=O)N(C(c2ccccc2)c2ccccc2)c2ccccc21
O=C(c1ccc(Br)cc1)C1CCN(N2c3ccccc3Sc3ccccc32)CC1
CC(=O)N(C)c1cc(C(=O)N2Cc3ccc(C)cc3C2)c(SCCN2CCOCC2)s1
O=C(Nc1ccc(Cl)cc1)NC(c1ccccc1)C1CC1
Cc1cc(-c2cc([S+](C)[O-])cnc2NCl)ccc1Cl
Oc1ccc(NCc2ccc(Br)cc2O)cc1
Cc1ccccc1OC(=O)N(c1ccccc1-c1ccccc1)C(C)(C)C
O=C(CC1CCCCC1)N1CCC(O)(Cc2ccccc2)CC1
O=C(COc1ccccc1Cl)OC1CC(c2ccccc2)CC1CC=CCl
CC(C)=CCN1C(=O)C(c2ccccc2)(C(C)C)Oc2ccccc21
CC(=O)N(C)c1ccc(CC(=O)O)cc1OCc1ccc(Cl)c(Cl)c1
CC1(C)C(CC(F)(F)F)N2C(=O)CC2S1(=O)=O
CC1C(=O)N(C2CCCCC2)CCS(=O)(=O)N1Cc1ccc(-c2nsc(C(C)(C)C)n2)cc1
CSc1nnc(Cc2ccoc2C)n1CC(=O)Nc1nncs1
Cc1cccc(Cc2c(Cl)cc3c(c2-c2cccc(Cl)c2)C(O)N(S(=O)(=O)O)CC3)c1
COc1cc(C)c2cc(S(=O)(=O)Nc3cccc(Cl)c3)ccc2n1
CCN(CC)CCN(C)C(=O)c1ccc2c(c1)c(=O)c1c3c(ccc1n2CC)c(=O)c(C(=O)NCc1ccco1)c1n3CCS1
Nc1ccn(C2OC(CF)(c3ncnc4c3ncn4Cl)C3CC23)c(=O)n1
CN(C)CCCCN1CCN(CCO)CC1CC(C)(C)O
COc1ccc(-c2oc3ccc(C)cc3c2C(=O)c2ccc(Cl)cc2)cc1
O=C(Nc1nc2cnc(Oc3ccc(CO)cn3)nc2n1C1CC1)c1ccsc1
COc1ccc(O)cc1CC(=O)NN=Cc1ccc2c(c1)N(CN(C)C)C(=O)c1ccccc1[S+]2[O-]
CCCNc1ncnc2c1nc(-c1ccccc1)n2-c1cccc2ccccc12
COc1ccccc1CC1c2[nH]c3ccc(C)cc3c2CCN1Br
CON(CC1Oc2ccc(NS(=O)(=O)c3ccccc3C)cc2CC(=O)N(C)CC1C(C)CO)C(=O)C1CC1
COc1ccc(C2=NN(C(N)=O)C(c3ccc(O)cc3OC)C2)cc1
COc1cccc(OC)c1C(=O)Nc1sc(-c2ccn(S(=O)(=O)C(F)(F)F)n2)cc1-c1ccc(F)cc1
CC(C)(CNC(=O)C(CCc1cccc(C#N)c1)NC(=O)C1CCCN1Br)NCC(=O)O
CCSc1c(C)cc(-c2cc(C(=O)O)ccc2C(F)(F)F)cc1C(=N)N
COc1ccc2c(c1)c1nc3ccccc3n1c(=O)n2CCCN1CCN(C2CCCCC2)CC1
CCOCC(=O)Nc1ccc(F)cc1N1CCCCC1
CC(=O)NC(C(=O)N1CCN(c2ccc(Cl)cc2Cl)CC1)C(C)C
O=C(O)CC(NC(=O)c1ccc(CS)o1)c1cccs1
Cc1ccc(C2=NN(C3=NC(=O)CS3)C(c3ccco3)C2)cc1
CCOc1cc(C(=O)CC)ccc1ON1CCCCCC1
O=C(c1[nH]nc2c1CCCC2)N1CCN(c2ncc(F)cn2)CC1
CONc1ccnc(-c2nc3cc(-c4ccc(-c5c(N)nc(C)nc5NC5CC(C)C(O)C(O)O5)cc4)ccc3[nH]2)n1
CCOP(=O)(ONC(C)=O)C(CC)c1cccc(O)c1
COc1ccc(NC(=O)COc2coc(Cn3ccnc3)cc2=O)cc1
Cc1nn(-c2ccccc2)c2[nH]cnc(=O)c12
COc1ccc(CNC(=O)c2c(SC)[nH]c3ncnc(Nc4cccc(C(C)=O)c4)c23)cc1
CN(C)CC1(CO)COCCN(c2ncccc2C#N)C1
NCc1ccc(CNC2CCN(C(=O)c3cnn4cccnc34)CC2)cc1
CCC1C(C(=O)Nc2ccc(OC)cc2)C2CCN3C(=O)C4C5C=CC(OC5C13)C24
CC(C)C(C)(C#Cc1cn2c(n1)-c1cc(-c3ccnnc3)ccc1OCC2)Cn1c(=O)cnn(-c2ccccc2F)c1=O
CC(=O)N1N=C(c2cccc(-c3ccc(Br)cc3)c2)CC1c1ccc2c(c1)OCO2
CCc1nc(NOC(C)CCO)c(C)nc1Nn1c(C(=O)O)nc2ccc(C)cc21
COc1ccc(-n2nc(N3C(=O)CSC3Cc3ccco3)cc2-c2ccc(Cl)cc2)cc1
CCCCOP(=O)(OCCCC)C(CC)P(=O)(O)O
Cc1nc(-c2cn(C)c3ccccc23)no1
N#Cc1ccccc1OCC(=O)N1CCC(O)(c2ccccc2)C2CCCCC21
c1ccc2oc(-c3ccc(OCCOCC4CO4)cc3)cc2c1
Cc1cc(-c2ccccc2)n(S(=O)(=O)c2cc([N+](=O)[O-])ccc2C)c1
N#Cc1ccc(-c2coc3ccc(OCC(=O)N4CCCCC4)cc23)cc1
COc1cc2c(cc1NC(=O)c1ccc(C(=O)O)cc1)c(=O)c(F)cn2C1CC1
COc1cc(C=Cc2ncc([N+](=O)[O-])n2C)cc(Br)c1O
COc1ccc(CNCCC(=O)NS(=O)(=O)Cc2ccccc2)cc1OC
CCOC(=O)C=CC(=O)OCC(=O)NC(C)C
CC(=O)NC(CCCCN)C(=O)OCc1ccc(C=C2SC(=O)NC2=O)cc1
Cc1ccncc1C(=O)Nc1c(Cc2ccccc2)cccc1C(F)(F)F
CCCCCC(OCCCC)C(=O)Nc1ccc([N+](=O)[O-])cn1
O=C(OCC1CC1)C1C(O)C2c3cc(I)c(-c4ccc(-n5ccnc5)cc4)cc3C1(Cc1ccccc1)C1CCC2(c2ccccc2)CC1
Cc1ccnc(N2CC3CC(NCc4nc(C)cs4)CC3C2)n1
CCc1cccc(NC(=O)c2cc(C(C)C3CCCCN3)on2)c1
COc1ccc(Cl)c(C(=O)Oc2ccc(OC)cc2-c2nnc(-c3ccc(Cl)cc3)o2)c1
CC1(C)CCC2(OC(=O)c3cn(-c4cccc5ccccc45)nn3)CCC3(C)C(=CCC4C5(C)CCC(C(=O)O)C(C)(C)C5CCC43C)C2C1
CCCCn1c(N)c(C(=N)N(C)C)c(=O)[nH]c1=O
CC(=O)NC1C(N)C=C(C(=O)O)OC1C(O)C(O)CN
CC(C)CC(c1nnnn1C(CNCc1ccncc1)Cc1ccccc1)N1CCN(Cc2ccccc2Cl)CC1
CC(C)C(=O)c1nc2ccccc2n1C1CCN(Cc2cnnn2-c2ccccc2F)C1
Cn1c(=O)n(-c2ccc(NCCN3CCN(c4ccc(Cl)cc4)CC3)nn2)c2ncccc21
COc1cc(C=C2SC(N3CCOCC3)=NC2=O)ccc1O
COc1cc(C2=NN(CC(=O)c3ccccc3)C(=O)C3CC=CCC23)cc(OC)c1OC
COc1ccccc1CC(=O)Nc1ccccc1-c1nc2ccccc2c(=O)n1Cc1ccco1
O=C(CCCN1CCN(CCc2ccccc2)CC1)c1ccc(F)cc1
O=c1ccn(-c2ccc(Cc3cc(C(F)(F)F)n4nc(-c5ccccc5)cc4n3)cc2)c(=O)[nH]1
CN(C)C1=C2C(=O)c3c(F)ccc(N)c3CC2CC2C(O)C(O)=C(NCCN3CCCCC3)C(=O)C12N.O
COc1ccc(C(=O)C=Cc2ccc3ccccc3c2)cc1C1=C(O)C(=O)c2ccccc2C1=O
O=C(OCl)N1CCN(c2ncc(C(F)(F)F)cc2C2CN(C(=O)Oc3ccc(F)cc3F)CCO2)CC1
CC(=O)OC1C(n2cc(I)c(=O)[nH]c2=O)OC(CO)[SH]1CC1CC(Cc2ccccc2)(n2cc(I)c(=O)[nH]c2=O)OC1COP(=O)(O)O
C=CCOc1cccc(N2C(=O)C(=Cc3ccc(O)c(CN4CCN(C)CC4)c3)SC2=S)c1
CCn1c(CC2CC2)nnc1SCC(=O)Nc1nc(-c2ccc(Cl)cc2C)cs1
COCCNC(=O)C1(C)Oc2ccc(C#N)cc2C(Nc2ncc(Br)cn2)C1O
COc1ccc(S(=O)(=O)c2cc(-c3nc4ccc(C5CC5)cc4o3)ccc2CCO)cn1
CCc1cc(C(=O)NCc2ccc(Br)cc2)c(OC(C)=O)s1
CNC(=O)C(Cc1ccc(OCc2ccc3ccccc3n2)cc1)NC(=O)C(CC(=O)NO)CC(=O)OC
COc1cc2c(cc1OC)CN(CC(O)CNC(=O)c1cccnc1)CC2
O=C(O)C1CCN(C(=O)c2ccc(CN3C(=O)c4ccccc4N(Cc4ccc(F)cc4)C3Cc3ccccc3)cc2)CC1
CC(Nc1ncc(F)c(N2C(=O)OCC2c2ccccc2F)n1)c1ccc(C(=O)O)cc1
CNC(=O)c1ccc2oc3ccc(C(=O)NC(C(=O)N4CCCC4c4nc(C)c(C)o4)C(C)C)c(Cl)c3c2c1
COc1ccccc1CC(=O)NC12CC3CC(CC(C3)C1)C2
O=[N+]([O-])c1ccc(-c2cc(Cl)ccn2)c(Cl)c1
COC(=O)N1CC(C(=O)O)C(C(=O)O)C1
COC(=O)c1cc(CNC(=O)N2CCc3sccc3C2)ccc1Cl
CP(=O)(CCCOP(=O)(O)O)C(=Cc1ccccc1)NC(=O)c1ccccc1
Cc1c(NC(=O)c2cccc(-n3cnnn3)c2)c(=O)n(-c2ccccc2)n1C
COCCN(CCOC)Cc1noc(C(Cc2ccc(-n3ccc(C(F)(F)F)n3)cc2)NS(=O)(=O)c2ccc(C(C)=O)cc2)n1
CC(=O)c1c(C)nc2cc(OCc3c(Cl)ccc(N(C)CC(=O)Oc4ccc5c(c4Cl)Nc4ccccc4S5)c3Cl)ccc2c1O
Cc1cn(C2=NN(C(=O)c3ccc(F)cc3F)C(C)C2)c2ccccc12
NNC(=O)Nc1nnc(-c2cccc(F)c2)s1
NCC1OC(OCCCCCc2c[nH]c3ccccc23)C(OCc2ccccc2)C(OCc2ccccc2)C1OCc1ccccc1
O=C(OCc1ccccc1)c1ccno1
O=C1CSC(N2N=C(c3ccc(Cl)cc3)CC2c2c(F)cccc2F)=N1
CC(COc1ccccc1C)=NNC(=O)c1[nH]nc2c1CCC2
COc1ccc2nc(C3CCCN3CCNC(=O)c3cc4ccccc4[nH]3)[nH]c2c1
O=C(O)CN1C(=O)C(=Cc2ccccc2-c2ccc(C(=O)O)cc2)SC1=S
O=C(NCCNc1ncccn1)c1ccc(N2CCOCC2)cc1
COc1cccc(NS(=O)(=O)c2cccc(C(=O)Nc3ccccc3)c2)c1
O=C(Nc1ccc(-c2ccccc2F)cc1)C1CNCCC1c1ccc(Cl)c(Cl)c1
CCCC(CN(F)Cc1ccc(O)cc1F)C(Cc1cc(F)cc(OC)c1)NC(=O)c1ccc(F)cc1
CC(C)(C)OC(=O)N1CCCN1C(=O)OC(CC1CCCCC1)C(=O)NCC1CCCN1C(=O)C1CCCN1C(=O)C(N)=O
Cc1c(C(=O)NCC(F)(F)F)nn(Br)c1C
CC(NC(=O)C1CCN(S(=O)(=O)c2cccc3nonc23)CC1)c1ccccc1
COc1ccc(Nc2ccnc(Nc3ccc(O)cc3)n2)cc1Cl
COc1cccc(CC(=O)Nc2ccc3[nH]c(C4CCCCC4)c(C4COc5nc(CN6CCOCC6)cn5C4)c3n2)c1
CCCC(C)COCc1ccc2ccccc2c1O
Fc1ccc2c(F)noc2c1-c1ccccn1
CN1CCC2(CC1)C(=O)N(c1ccc3c(c1)OCO3)C(=O)C2(O)c1ccc([N+](=O)[O-])cc1
COc1ccc(OCC(O)CNC(C)C)cc1C(C)=O
Cc1ccc(Nc2c(OCCCC(=O)O)nc3[nH]c(=O)ncc3c2C)cc1
O=C(O)c1ccc(Cc2ccccc2-c2cc3cc(C(F)(F)F)ccc3n2C(c2cnccn2)c2ncccn2)cc1
COc1ccc(CCN(C)CNC(=O)CCCc2nn(C)c(C)c2-c2ccccn2)cc1OC
CC(C)c1nsc(NC(=O)C2(C)CCC(=O)N2C)n1
CCCCCCCC(=O)Oc1ccc2[nH]c(C(=O)NO)cc2c1
Nc1ccc(Oc2ccc3nc(NCc4ccccc4)n(Cc4cccc(F)c4)c3c2)cc1
N=C(N)NCCCC(NC(Cc1ccc2ccccc2c1)C(=O)NC(=O)c1ccccc1)C(=O)c1nc2ccccc2o1
O=C(NCc1ccccc1Cl)c1nn(-c2ccccc2)c(=O)cc1O
CN1CCN=C1NC(=O)c1sccc1Cl
CCCC(C)=CCCC(C)=CCCC(C)=CCc1c(O)cc2c(c1C)C=CC(C)(C)O2
CC=CC=CC(=O)OC(C)Cn1ccnc1
COc1ccc(OC)c(C(=O)OCC(=O)c2ccc(NC(=O)c3ccccc3)cc2F)c1
C=CC1(C)CC(OCC(=O)NC(=O)c2ccc(-n3cnc4c3nc(N)n3nc(-c5ccco5)nc43)cc2)C2(C)C(C)CCC3(CCC(=O)C32)C(C)C1O
COc1ccc(OC)c(C(C)=NNC(=O)Nc2ccccc2)c1
ONc1cc(Oc2ncccc2C(F)=NCc2cccnc2)ccc1Cl
CC1=C(C(=O)Nc2ccccc2F)C(c2cccc([N+](=O)[O-])c2)C2=C(N1)C(=O)CC(C)(C)C2
COc1ccc(CCC2CCN(c3ccc(C(=O)NC4CC4)cc3)CC2)cc1
CCC(CC(C)C(=O)O)C(=O)CCC1=CC(C)CC(C)=CC(C)C(O)C(C)CCCOC(=O)CC(OC)CC(=O)OC1
Cc1cccc(Cn2c3c(c4ccc(O)cc42)CN(CCc2ccccc2)CC3)c1
N=C(N)NCCCC(NC(=O)CC(c1ccc(O)cc1)c1ccc(Cl)cc1)C(=O)NCC(=O)NC(Cc1ccccc1)C(=O)O
COc1ccc(Cc2cnc(N3CCC(N(C)Cc4ccc(C)o4)C3)nc2)cc1
Cc1ccccc1N1C(=O)c2ccc(C(=O)c3ccc4c(c3)C(=O)N(c3ccccc3C)C4=O)cc2C1=O
O=C(Nc1ccc(C(=O)N2CC(CO)c3c2cc(NCc2ccccc2Br)nc3Cl)cc1)c1cnc(Oc2c(Cl)cccc2Cl)c(Cl)c1
Cc1ccc(F)c(NC(=O)C(=O)c2ccc(NOC3CC3)cc2)c1
O=[N+]([O-])c1nc(NO)nc2c(NN=Cc3ccccc3NO)ncnc12
O=C(Cn1c(N=Cc2ccccc2Cl)nc2ccccc21)Nc1ccc2c(c1)OCCO2
COc1cc(OC)nc(NC(=O)c2cccc(S(=O)(=O)N3CCCCCC3)c2)n1
Cc1cc(C(=O)Nc2cccc(C(=O)Nc3ccc(Cl)c(Cl)c3)c2)c(O)c([N+](=O)[O-])c1
O=C1CCC2(N1)OCC(CO)O2
CCCc1nc2c(=O)n(CCC)c(=O)n(C3CCCC3)c2[nH]1
Cc1nc(N2CCCC2)nc2c1c(NCc1ccccc1)nn2Cc1ccccc1F
CCOCC1(COC)C(=O)OCc2c1cc1n(c2=O)Cc2cc3ccccc3nc2-1
CCC(=O)N(C)C1CCN(S(=O)(=O)C2CCCCC2)CC1
Cc1cccc(Cl)c1C(=O)NCCc1nn(-c2ccc(F)cc2)c(=O)c2ccccc12
CCNC(=O)C1OC(n2ccc(=O)[nH]c2=O)C(O)C1O
CC(=O)NCCNC(=O)C1CCCN1C(=O)OC(C)(C)C
COc1cccc(-c2cc(=O)c3cc4c(cc3[nH]2)OCO4)c1
CCCC=C(C)Cn1c(C)nc2c(Cl)cc3nc(O)c(=O)[nH]c3c21
COc1ccccc1C1CCN(C(=O)CN2CCCC(c3ccccc3)(c3ccccc3)C2=O)CC1
COC(CNS(=O)(=O)CCCc1ccc(O)cc1)c1ccc2c(c1)cc(-c1cc(F)ccc1F)n2C
CCOCC(=O)NC(=O)CCC(O)=CC(=O)c1ccc(Cl)cc1
CSc1nc2c(nc(-c3ccccc3)n2CC(=O)Nc2cccc3ccccc23)c(=O)n1Cc1ccco1
Cc1cc(C2Cc3c(C)cccc3N2C(=O)c2ccccn2)on1
O=c1[nH]c2c(O)ccc(CCNCCc3cccc(NS(=O)(=O)c4cccs4)c3)c2s1
COc1ccc(OC)c(C2CN(c3nc(N)nc4ncc(Cl)nc34)C2)c1
C=CCC(=O)c1ccc(C2c3cc(N(C)C)ccc3S(=O)(=O)CC(CC)(NS(=O)(=O)Cc3ccc(Oc4ccccc4-c4ccccc4)cc3)C2O)cc1
CCOC(=O)C1=C([N+](=O)[O-])NC(C)=C(C)C1c1cnc(C)n1NC(=O)c1ccc(C(=O)OC)cc1
CC(=O)C1(C(C)c2ccc(Cl)cc2)NN(c2ccccc2)C(=S)N1O
Cc1ccc(N2CCN(C(F)NC(=O)c3cc(C)c(C)o3)C2=O)cc1
Cc1cc2ccccc2n1CCNC(=O)C(=O)NCc1ccccc1
COCN(C)C(=O)CC(C)c1c2c(nc3c1cnn3C)CCC2
O=C1C(Cl)=C(Cl)C(=O)N1Cc1ccccc1
O=c1[nH]c2cc(Cl)c(Cl)cc2c(-c2ccc(C(F)(F)F)cc2)c1Cl
COc1cccc(S(=O)(=O)NCC(c2ccc(F)cc2)S(=O)(=O)c2ccccc2)c1
CCc1cccnc1ONC(=O)CCc1nc(-c2ccccc2)cs1
OCCc1ccccc1COc1ncccc1C(=NC(F)(F)F)N1CCCN(c2ccc(O)cc2)CC1
Cc1cc(=Nc2cccc(O)c2)cc(CN)c2c1OC(C)(C)CC2
N#Cc1ccc(Nc2ccccn2)cc1C(F)(F)F
CC(NC(=O)C1C2CC3CC(C2)CC1C3)(OC(=O)CC(=O)N1CCCCCC1)c1ccccc1
Nc1nccn(Cc2ccc3c(c2)OCO3)c1=O
CCOC(=O)CSc1ccc(CNc2nc(C)nc3sc4c(c23)CCC(F)C4)cc1
COc1ccc(Cn2c(-c3cc(OC)c(OC)c(OC)c3)csc2=O)cc1[N+](=O)[O-]
CC(C)(C)n1nnnc1C1CS(=O)(=O)C2C3CCC(O3)C2C1CCN
O=C1N(Cc2ccccc2)CCCC12CCN(Cc1noc(C3CC3)n1)C2
CC1CN(S(=O)(=O)c2ccccc2C(=O)OCC(=O)NCc2ccccc2)CC(C)O1
COc1cc(C=Cc2ccc(O)cc2OC)c(OC)c(OC)c1
COc1ccc2c(c1)N(CCCNC(=O)Cc1ccc(C#N)cc1)CC2
COc1ccc(C(=O)c2ccc(C)c(OCCCN3CCCCC3)c2)c(OCCCN2CCCCC2)c1
CC1CN(c2ccc(Nc3ncc(Br)c(NC4C5C=CC(C5)C4C(=O)O)n3)cc2)CCN1
O=C(Nc1cccc(C(=O)N2CCN(c3ccncc3)CC2)c1)c1ccc(Cl)c(F)c1
COc1ccc(-c2ncnc(NC3CC4CCC3C4)c2-c2ccc(F)cc2)cc1
NCC1CCC(CNCc2cc3cc(Cl)c(Cl)cc3[nH]2)CC1
CCOC(=O)CC1C2N3CCC14C(=C(O)CN2CC(C)C3)Nc1c(OC)cccc14
Cc1ccc(CC2(Cc3cnc(C)s3)CCN(CO)CC2)s1
CCCCN(C(C)CC)C(C)C(=O)Nc1c(CC)cccc1OC
O=S(=O)(c1cc2ccc(C(F)(F)F)cc2s1)C(F)(F)F
COc1ccc(-c2c(-c3ccccc3)sc3nc(SCCCN4CCOCC4)nn23)cc1OCc1ccccc1
CN(C)c1ccccc1N(C(=O)CNC1CCCC1)C(=O)CN1C(=O)NC2(CCCC2)C1=O
Cc1cc(NC(=O)CC(=O)Oc2ccc(Br)o2)c2c(C)c(C)sc2n1
COc1cc(NC(=O)CCCCC(=O)O)c(OC)cc1NC(=O)C=Cc1ccc(-c2ccc(F)cc2F)o1
Cc1cc(NC(=O)Cn2nnc(C(=O)NCc3cccnc3)c2C)ccc1F
Fc1cnc(NC(CC2CCCCC2)C2CCCCN2)nc1
CCCCc1ccc(OCC(=O)NCc2ccc(C)o2)cc1
CCCCCCCOP(=O)(O)N=C(SCC1OC(n2cnc3c(N)ncnc32)C(O)C1O)N1CCCC1
CC(C)Cc1cc(-c2cnc(-c3ccc(Cl)c(Nc4cc(Cl)ccc4C#N)c3)s2)ccc1Cl
O=C(NCc1ccccc1)C1CCN(c2ccc(S(=O)(=O)Nc3ccc(F)cc3)cc2[N+](=O)[O-])CC1
CCc1cc2c3ccccc3ccc2n1CCCCCc1cc[n+](CC)cc1
O=C(c1ccco1)N1CCN(CC(O)COc2ccc(F)cc2)CC1
CC(C)(C)c1ccc(OCC(=O)NC2CCS(=O)(=O)C2)cc1
CN1CCN(C(=O)c2ccc(F)c(C(O)C(NC(=O)c3c[nH]c4ccccc34)C(O)C(=O)N(C)O)c2)CC1
Cc1nc2ccncc2n1C1CCN(CCC2(c3ccccc3Cl)CCC(=O)CC2)CC1
CCC(=O)ON1c2ccc(CC)cc2N(Cc2ccc(C3=C(OC)c4ccccc4C3)cc2F)CCS1(=O)=O
C=C1C(OC(C)=O)CCC2(C)C(OC(C)=O)C(OC(=O)Cc3cccnc3)C3=C(C)C(OC(C)=O)CC(C(OC(C)=O)C12)C3(C)C
O=C(COc1ccccc1)Nn1c(-c2ccccc2)nc2ccccc2c1=O
CCn1c(=O)c2ccccc2n(Cc2ccc(C)cc2)c1=O
COC(=O)N=C1NCCCN1Cc1ccc(Cl)nc1
O=C1NC(=S)NC1=Cc1ccc(OCc2c(F)cccc2F)cc1
CCC(=O)Oc1c(C(=O)COC(=O)COc2cc(C)cc(C)c2)[nH]c(C)c1C
CC1=C(c2ccc(Cl)cc2Cl)N(C)N2C=C(N3CCC(NS(C)(=O)=O)CC3)C=CC12
C=CC1(C)CC(OC(=O)CSC2CN(C(=O)CCn3cnc4ncnc(N)c43)CC2O)C2(C)C(C)CCC3(CCC(=O)C32)C(C)C1O
CCc1ccc(N=C2Nc3ncccc3S(=O)(=O)N2)cc1
CC1Cn2c(=O)[nH]c3ccnc(c32)N1
CCCCCCC(C(C)=O)C(=O)NC(Cc1ccc(OC(=O)c2ccccc2)cc1)C(=O)O
CCC(=O)Nc1sc(C)c(CC)c1C(=O)NCc1ccccc1
N=C(N)c1ccc(NCC(=O)NS(=O)(=O)c2ccc(CC(=O)O)s2)cc1
CC(=O)C(=O)Oc1cccc2c1C(=O)c1cc(C(=O)O)ccc1-2
CC(C)c1cn(C(=O)c2cncc(NC(=O)c3ccc4cc(C(N)=O)cnc4c3)c2)c2ncncc12
COc1ccc(CC(c2cnc(-c3ccncc3)[nH]2)c2cc(C(=O)NCl)ncc2Cl)cc1
N#Cc1ccnc(NCCNc2ncccn2)n1
O=C1C(=Cc2ccc(-c3ccc(Cl)cc3Cl)o2)c2ccccc2N1c1cc(Cl)cc(Cl)c1
CC(CCNC(=O)c1cc2c(F)cccc2[nH]1)N1CCc2ccc(F)cc2C1
CN(CCN1CCOCC1)c1cc(NCCO)cc2c1C(=O)c1nc3ccccc3c(=O)n1-2
COc1ccc([N+](=O)[O-])c(C=C2CCCC(=Cc3ccc([N+](=O)[O-])cc3[N+](=O)[O-])C2=O)c1
CCn1cnc2c(NC34CCC(C3)C(O)C4)ncnc21
Cc1ccc2c(c1)SCC(=O)N2
CNC(=O)c1c(NC(=O)C2CCCO2)oc2ccccc12
CCOC(=O)c1ccccc1NC(=O)c1noc2c1CCc1cc(OCC)ccc1-2
Oc1ccccc1OC(Cc1ccccc1)Cn1ccnc1
NC(=O)CC1CC(c2nc(-c3ccccc3)no2)OC1CO
Nc1cccc(C=Cc2cc(F)c3cc(C(=O)c4ccsc4Cl)ccc3n2)c1
CC(C)NC(=O)c1ccc(Cl)c(C(=O)Nc2cc3n(c(=O)c2)CCNC3=O)c1
O=C(NCN1CCCCC1)c1cncc(C(=O)Nc2cc(C(=O)NCn3ccc4cncnc43)n(CN3CCC3)c2)c1
CN(O)C(=O)C=COc1ccc(OCCCCOc2ccc(Oc3ccc(OC(F)(F)F)cc3)cc2)cc1
COc1cc(NC(=O)c2cc(F)ccc2F)ccc1Br
O=C1Nc2ccc(Cl)cc2C(O)C1=Nc1ccc2[nH]c(=S)[nH]c2c1
S=C(Nc1ccc(Br)cc1)N1CCC(c2nc3ccccc3s2)CC1
C=C(C)C1CCC2(COC(=O)COC(=O)CCCCCCCCCCCC)CCC3(C)C(CCC4C5(C)CCC(OC(=O)CCCCCCCCCCCCCCCCCCCCCCCCCC)C(C)(C)C5CCC43C)C12
COCCN1CCCN(CCc2ccccc2)CCN(Cc2ccc(O)cc2)CCN(CCOC)CC1
CC(C)CC1NC(=O)C2(CCCCC2)N(C(=O)COCc2ccccc2)C1=O
CCCCN(CCCC)CC(O)c1cc(C)c2c(Cl)cc3ccc(Cl)cc3c2c1
Cc1cc(NC(=O)c2cccs2)ccc1-n1cnnn1
CCOc1ccccc1N1CCN(CCCNC(=O)Nc2ccc(F)cc2)CC1
Cc1[nH]c2ccccc2c1C(=O)CSc1nc(-c2ccc(C(F)(F)F)cc2)n[nH]1
FC(F)(F)COC1(c2ccc(Cl)cc2)CN(Cc2ccc(C(F)(F)F)cc2)CCO1
COCc1cn(C)c(=O)c2[nH]c(-c3ccc[nH]3)cc12
O=C(CCNc1cc(S(=O)(=O)N2CCOCC2)ccc1N1CCOCC1)NS(=O)(=O)c1ccc(Cl)cc1
O=C(C(c1ccc(Cl)cc1)c1ccccn1)N1CCN(c2ccccc2OC(F)F)CC1
O=C(CNCC1NC(CO)C(O)C1O)C1CCCO1
CC(=CCCC(C)=C(C)CCC=CCO)CCC=CCC(C)(O)CCCC(C)=C(C)C=O
CCCCCCCCN1C(=O)C(Cc2ccccc2)NC1c1ccccc1
Cc1ccc(N2C(=O)C3c4[nH]c5ccccc5c4C4CCC(C)CC4C3C2=O)c(C)c1
CN(C)S(=O)(=O)N(C)c1ccc(C(=O)Nc2ccc(C(F)(F)F)cc2)cc1
CCc1c(N(CC)C(=O)c2cc3c(nc2C)CCCC3=O)n(C)c(=O)[nH]c1=O
Oc1cc(F)c2ncncc2c1
CCOC(=O)N1CCc2c(sc(NC(=O)C(F)(F)F)c2C(=O)c2ccc(F)cc2)C1
Nc1nc(N2CCOCC2)cn2c(-c3cccc(NC(=O)Nc4ccccc4Cl)c3)cnc12
CCn1c2ccccc2c2cc(S(=O)(=O)NN3CCC(C)CC3)ccc21
N#CC(c1ccccc1)c1ccc2c(c1)CC(=O)N2
CSc1cccc(NC(=O)c2nc[nH]c2C(=O)O)c1
O=C(CSc1n[nH]c2nc(=O)cc(-c3ccccc3)n12)Nc1cc(C(F)(F)F)ccc1Cl
CCOC(=O)N1CCC(NC(=O)c2ccc(CSc3nc4ccncc4n3Cc3ccc(C)cc3)cc2)CC1
CCOCCn1c(SC(=O)CCc2cccc(NN3CCCC3)c2)nc2ccc(S(C)(=O)=O)cc21
O=c1c2ccccc2nc(-c2ccc(F)c(Cl)c2)n1C=Cc1ccc(F)cc1
COCCOCCOC(=O)C(C)C(=O)Oc1ccc(Cl)cc1C(=O)Nc1ccc(Br)o1
COc1ccc(NC(=S)NN=Cc2ccncc2)cc1
O=C(O)c1cccc(OCC(c2ccccc2)c2ccccc2)c1
CCOC(=O)c1c(C)[nH]c(C)c1S(=O)(=O)n1c(C)nc2ccccc21
CSc1nc(=O)c(CC(C)C)c(-c2cccc3ccccc23)[nH]1
O=C(O)CC(NC(=O)c1cccnc1)c1cccc(OCCc2ccc3c(n2)NCCC3)c1
Cc1nc2cc(F)ccc2n1Cc1ccc(-c2ccccc2Cc2nnn[nH]2)cc1
CC(CN1Cc2ccc(-c3ccccc3)cc2C1=O)N1CCC(C(=O)c2cc(F)ccc2SC2CCOCC2)CC1
COc1ccc(C(=O)OCC(=O)N(Cc2ccccc2)c2ccccc2)cc1OC
COc1ccc(Nc2nccc(-c3c(-c4ccc(F)cc4)ncn3C)n2)cc1Cl
c1ccn(-c2ncnc3cc(N4CCOCC4)ccc23)c1
CO[N+](Cc1ccccc1)(OP(=O)(O)OP(=O)([O-])OCCC[N+](C)(C)C)P(=O)([O-])O
O=C(C(=Cc1ccccc1)n1cncn1)c1ccc(Cl)cc1Cl
COC1c2cc(C)cc(O)c2C(=O)OC(O)CC(C)CC=CC(=O)C1O
O=C(O)COc1ccc(-c2coc(CO)n2)c(Cl)c1
COc1ccc2nc3cccc(NC(=O)c4cnc(N(C)C)nc4C)c3nc2c1
Cc1cc2oc3c(c(=O)c2c2c1CCC(C)(C)O2)C(c1ccc(OCC(O)CN2CCCCC2)cc1)C(=O)C(C)(C)O3
COc1cc(OC)c(OC)c(-c2c(O)oc3cc(O)ccc3c2=O)c1
C#CCC(=O)NCCn1c(SCCOC)nc2c(sc3ccccc32)c1=O
CCCCCN(CCC(F)(F)F)CC(O)C(c1ccc(-c2ccccc2)cc1)c1cccnc1
CC(C)(C)C1=C=C(C2=C(c3ccccc3)C(=O)N(c3ccccc3)C2=O)C=C1
N#Cc1ccc(C(=O)C(Cl)(Cl)Cl)cc1
CC1(O)CCC(O)C23CC(c4ccoc4)OC2(C)C(O)C(CO)C13
Nc1ncnc2ccc(Cn3ccnc3)cc12
CC(=O)NC(=Cc1ccc(Oc2ccccc2)cc1)C(=O)NC1CCCC1
N#CCCCc1cccc(CCC(=O)NNCc2cn(CCc3cnc4nc(N)nc(N)c4n3)cn2)c1
Nc1ccc(Sc2ccc(N)s2)cc1
CC(C)c1ccc(NC(=O)c2oc3ccccc3c2N)cc1
COc1cc(C2Oc3ccc(O)cc3OC2c2cc(OC)c(O)c(OCc3ccccc3F)c2)ccc1O
C#CCn1c(C)nc2cc3c(cc2c1=O)OCO3
Cc1ccc(NC(=O)Cn2c(=O)c3sccc3n(Cc3ccc(C(=O)NCC4CCCO4)cc3)c2=O)c(C)c1
CCC1(C)C=CC(=O)C1=CN1CCC2(CC1)OCCO2
C=C(C)C1CCC(C)CCC(=O)C(C(C)C(=O)OC)C(OC(C)=O)CC1
CNC(=O)CC1CCC2(C)CCC3C(=CCC4C3CCC3C(C)(C)C(OC(=O)Cc5cccc6ccccc56)CCC43C)C2C1
CCn1c(N2CCCC(CO)C2)nc2c(=O)nc(N)[nH]c21
COc1ccc(-c2ccc(N3Cn4c(CNC(=O)CC5CCN(CC(C)C)CC5)nnc4-c4ccccc43)o2)cc1
O=C(Cc1ccccc1)c1ccc(-c2ccc(O)c(O)c2)s1
O=C1c2cccnc2N2CCc3c(CC4CC4)c(Cl)cc(c32)N1Cl
COc1cc(Nc2c(C)c(C)cc(OC)c2OC)cc(C)c1OC
CC(C)=CCCC(C)=CC=C(C)C(O)C1=CC(=O)c2cccc(CCNS(=O)(=O)c3ccc(F)cc3)c2C1=O
Cc1nccn1CCNC(=O)C(c1ccccc1)c1ccc(F)cc1
Cc1nc(-c2ccc(F)cc2)sc1C(=O)NCCCN1CCOCC1
[O-][n+]1nc(Nc2cccc3ccccc23)nc2ccccc21
CCOC(=O)CCC1(C)Cc2c(NO)ccc(C)c2O1
CCOC(=O)NN=C1C(=O)N(C)c2ccc(S(=O)(=O)N3CCCC3)cc21
OC(CNCCCCN1CCCC1)COc1ccc(Br)cc1Cl
COc1cccc(OC)c1NC(=O)c1cccc(CC2(C)C(=O)N(Cc3ccccn3)C(=O)N2Cc2cccs2)c1
O=C(CCCCCC(=O)Nc1cccc(Oc2ccc(-c3ccncc3)cc2)c1)NO
COc1ccc(C(=O)Nc2nc(-c3cnc(-c4ccccn4)cn3)cs2)cc1
O=C(c1ccccc1)c1ccc(OCc2cccc(C(F)(F)F)c2)c(C(=O)O)c1
COc1onc(CNCCOC(C)C)c1OC
CNc1ccc(C2=C(C)CC(=O)N(Cc3ccccc3)C2)cc1F
COC1=CC(C)(OC(C)=O)Nc2ccc(C)cc21
Cc1cc(C)cc(OCCCN2CCN(Cc3ccccc3)CC2)c1
Cc1cn(C(N)=O)c2c1CN(C)C(=O)c1ccc(Oc3ccc(F)nc3)cc1-2
NC(N)=NCCCC(NC(=O)c1ccc(CC2c3cccc(O)c3C(=O)c3c(O)cccc32)cc1)C(=O)O
Cc1cc(-c2ccc(NC(=O)C=Cc3cccc([N+](=O)[O-])c3)cc2)nc(NS(C)(=O)=O)n1
O=C(NCCC1CCN(c2ncnc3sccc23)CC1)c1ccc(Cl)cc1
CC1=C(C(=O)Nc2nc3c(s2)COCC3)CCC1
CCCN(C)C(=O)N1CCC2CN(CCC)S(=O)(=O)C2CC1
CC(c1ccc(C2CCCCC2)cc1)C1CNC(=N)N1CCc1ccc(CC2CN(CCCC3CCCCC3)C(=N)N2)cc1
CCCC(=O)NCC(=O)c1ccc(N2CCN(C3CCN(C(F)(F)F)CC3)CC2)c([N+](=O)[O-])c1
COc1ccc(O)c(OC)c1
CCCOc1c(-c2ccc(NC(C)=O)cc2)cc(O)c2c(=O)cc(C(C)OCCOC(C)=O)oc12
Cc1c(NC(=NCl)NC2c3ccccc3CC2Cl)cccc1SCC(F)(F)F
NNC(=O)c1cccc(CCNCC(O)c2cc(C(F)(F)F)ccc2O)n1
CCOC(=O)CCCCCc1nc2ccc(N3CCOCC3)nn2c1C
O=C(O)c1cccc(NC(=O)c2[nH]c(-c3ccc4c(c3)CCCC4)cc2C(=O)O)c1
CN(C)C(=O)CN1CCc2ncnc(Oc3cc(Cl)ccc3C(F)(F)F)c2C1
O=C(CC(C(=O)NC=Cc1ccc(Cl)cc1)C(=O)N1CCCCC1)NO
O=C(c1cccs1)C1C2COC(=O)C1(c1ccccc1)Cc1c2c2ccccc2[nH]c1=O
COc1ccc(-c2ccc3oc(-c4ccc(C(F)(F)F)cc4)nc3c2)cc1OC
CC(Oc1cc2scnc2cc1N(C)S(=O)(=O)C1CC1)C(F)(F)F
O=S(=O)(NCCNCCSc1oc(-c2ccc(F)cc2)nc1-c1ccccc1F)c1ccccc1
O=C(OCC(=O)N1CCC2(CCOCC2)CC1)c1cc(Cl)nc2ccccc12
CC(C)=CCOc1ccc(C(=O)C=Cc2ccc(O)c(O)c2[N+](=O)[O-])c(O)c1
CC(=O)Nc1ccc(CSc2nncn2-c2ccc3c(c2)OCCO3)cc1
CCCC1(NC(=O)c2nc3ccccc3cc2Cl)CCCN(C(=O)C(CC(=O)O)NCCN2CCOCC2)C1=O
CC(C)(C)NC(=S)NNC(=O)c1cc([N+](=O)[O-])ccc1Cl
CCOc1ccc(CCC(=O)Nc2ccc(C)c(S(=O)(=O)Nc3ccccc3)c2)cc1
COCC(=O)N1CCC(=C2C3CCC2([N+](=O)[O-])CC3(C)C)CC1
COCOCC1=CCC2C(CN3CCNCC3)C(=O)OC2C2(C)C=CC(=O)OC12
Cc1nc(CN2CC(C)C(CN(C)Cc3ccncc3)C2)cs1
CCOC(=O)CCC(NC(=O)c1cn(CC)c2ccc(C)cc2c1=O)c1nnc(CCc2ccccc2)o1
CN1CCCC1CCCOc1ccc(C2CC2)cc1
Cc1ccc(C)c(NCC(=O)Nc2ccc(-c3ccc(=O)[nH]n3)cc2)c1
Cc1cc(NCC(=O)Sc2nnc(C)n3c2cc2occc23)no1
COc1cc(C)ccc1C(=O)N1CCN(c2cc(C)c([N+](=O)[O-])cc2[N+](=O)[O-])CC1
COc1cnc(SCC(O)CN2CCN(c3ccc(Cl)c(Cl)c3)CC2)nc1
CC1(C)CCCC2(C)c3ccc(C(=O)O)cc3CCC12
CCN(CC)c1nc(SC)nc(-c2ccncc2)c1C#N
CN1CCN(c2nc3c(n2Cc2ccccc2)C(=O)N(CCO)CN3C)CC1
CC(=O)Nc1nc(C)c(S(=O)(=O)Nc2c(F)c(F)c(C#N)c(F)c2F)s1
Nc1ccc(-n2nc(C(F)(F)F)cc2-c2ccc(-c3ccc(O)cc3)cc2)cc1
CCC12CCC(C)(C)C(O)(C=O)C1CCc1c2ccc2c1CCC1C(C)(C)CCCC21C
Cc1ccc(NC(=O)c2ccc(=O)n(O)c2N)cc1NS(=O)(=O)c1cccs1
CCOc1ccc2[nH]c(=O)c(CN(CCc3ccccc3F)Cc3nnnn3Cc3ccccc3)cc2c1
CSc1cnc(N2CCN(S(=O)(=O)c3ccc(C(F)(F)F)cc3)C(C#N)C2)nc1Oc1c(Cl)cc(F)cc1C(C)(C)C
O=C(CCCOc1ccc(-c2ccccc2C(F)(F)F)cc1)NS(=O)(=O)c1ccccc1
c1ccc(CCN2CCC(COc3cccnc3)(Cc3ccncc3)CC2)cc1
Clc1ccccc1CNc1c(-c2ccccn2)nc2ccc(Br)cn12
CN(CCO)CCC(=O)OC1(c2ccccc2F)CCCC1
CC(=O)C=CCN(Cc1ccc(F)cc1)C(=O)C(C)CC(=O)O
CC(C)C(C=O)NC(=O)C(CO)NC(=O)C(N)Cc1ccc(O)cc1
COCCNC(=S)N(CCCN(C)C)C1CCN(C(C)C)CC1
COc1c(Cc2cnc3ccccc3c2)n(C(=O)Nc2cccc3c2OC(C)(C)C3)c2ccc(C)cc12
CCc1nc2[nH]c(C)c(C=C3C(=O)Nc4ccc(C)cc43)c(=O)n2n1
Cn1ncc(C=Cc2ccccn2)c1Cl
CCN(c1ccccc1F)S(=O)(=O)c1ccc(Cl)c(NC(=S)NC(=O)c2ccc3c(c2)OCO3)c1
COc1cc(C=Cc2cccc(O)c2)ccc1O
COc1nn(CCC(=O)NCC(c2ccccc2C)N2CCCC2)c2c1CCCC2
Clc1nc(Cl)c2nc(-c3ccc4[nH]ncc4c3)ccc2n1
O=C(Cc1c[nH]cn1)C1=NOC(NCC(F)(F)F)C1
Cc1nc(C2CCN(CCc3cccc(F)c3)CC2)sc1C(=O)O
COc1cc(CC=C(C)CO)c2c(c1)CC1C(C)(CCC(O)C1(C)C)O2
CCCC12CC(O)C3C(=CC(=O)C4(O)CC(O)C(O)CC34C)C1(O)CCC2CCO
Cc1cccc(NC(=O)CSc2nccn2C)c1
CCCCN(CCCC)C(=O)Cn1c(=O)c2cccn2c2ccc(F)cc21
CCN1CCN(C(=O)OCc2ccc(OCc3cccc(Cl)c3Cl)cc2)CC1
Cc1cc(C)c(C#N)c(SCc2cc(=O)n3ccsc3n2)n1
CC(C)CC(NC(=O)OC(C)(C)C)C(=O)NN(CC(=O)Nc1ccccc1)C(=O)C=CC(=O)OCc1ccccc1
c1cc(Nc2ccc(C3=NCCN3)cc2)cc(C2=NCCN2)c1
Cc1cccc2c(O)c(C(=O)N3CCCC(CO)C3)cnc12
COc1ccc(C(CC(=O)NCC(C)c2ccc(OC)cc2OC)N2CCCC2)cc1
CC(C)=CCN(c1cccnc1)C1CCNCC1
Oc1ccc(CC=Cc2cc(O)cc(O)c2)cc1
Nc1ccc2c(C(=O)NCCc3ccc(Cl)c(Cl)c3)c(Cl)[nH]c2c1
CC(C)CC(CS)C(=O)NC(Cc1ccccc1)C(=O)O
Cc1ccc(-n2c(-c3cccnc3)nc3c2C(=O)N(C#N)C2=NC4CCCC4N23)cc1
Cc1ccc(C2COC(CCN3CCC4(CC3)C[S+]([O-])NC4=O)(c3ccc(C(C)(C)C)cc3)O2)cc1-c1cccc(F)c1
Cc1ccccc1C(CC(=O)O)NC(=O)c1cc2c(s1)NCCC2
COc1cc(OC)c(OC)c(OC)c1
CC(=O)OCC1CC(c2cc3ccccc3[nH]c2=O)=NN1C(=O)c1ccccc1
CCCCCCCCCCCCCCCCOCC[n+]1c2c(c(N)c3ccccc31)CCC2c1ccccc1
CC(=O)Nc1nc2ccc(C)cc2c(OCCN(C)C)c1-c1ccccc1
N=C(N)NCCCC(N)C(=O)c1ccc2c(c1)CCCC2
NC(=O)CNC(=O)Cc1ccc(C(=O)O)cc1
CN1CCOCCOCCN(C)CCN(C)CCOCC1
CCc1nc(CN(CC2CCN(Cn3cncc3C)CC2)C(C)=O)cs1
CC(C)(C)c1nnc(NC(=O)C2CCCCC2)s1
CCCCn1nc(-c2ccccc2C(F)(F)F)n(Cc2ccc(-c3ccccc3C(=O)O)cc2)c1=O
CN(Sc1ccc(C(=O)Cc2ccccc2[N+](=O)[O-])cc1)N1CCC(C(Cc2ccccc2)c2ccccc2)CC1
COC1COCCC1NC1CC2CCCC2(C(=O)N2CC3CC2CN3C(=O)c2cccc(Cl)c2-n2nccn2)C1
Cc1ccc(CN2C(=O)NC3(CCCCC3)C2=O)c(C)c1
CCCc1cnc(N2CC3COCC3(C(=O)Nc3cccnc3)C2)nc1
CCNC(=O)NS(=O)(=O)c1cc(Cl)c(OC)cc1Cl
O=C(Nc1ccc(C(F)(F)F)cn1)c1cccnc1
CN(C)CCNc1ccc(Nc2nc(Oc3cccc4ccccc34)nc(N3CCOCC3)n2)cc1
O=C(O)C1CCc2ccccc2C1=NP(=O)(c1ccc(O)cc1)c1ccc(O)cc1
CCCS(=O)(=O)Nc1ccc(-c2nn3c(C)nnc3s2)cc1Cl
COC(=O)C1=CC2(C)CCC3C(C)CC(OC4C(OC(C)=O)CC(OC)C(OC(C)=O)C4OC(C)=O)C32C1C
O=C(O)c1cccc(C(=O)N2CCN(C(=O)c3ccco3)CC2)n1
COC(=O)c1[nH]c2cc(OCc3cc(=O)oc4cc(C)ccc34)ccc2c1NC(=O)Nc1ccc2ccccc2c1
C=CCC(=O)NC1(C(F)(F)F)c2ccccc2-c2ccc(O)cc21
O=C(O)CCCc1cc(O)cc2c(Cc3ccccc3)cn(Br)c12
CC1CN(CC2CCS(=O)(=O)C2)C(=Nc2ccccc2)S1
Cc1cccc(NC2=NCC(C)N2)c1
COc1ccc2cc(C(C)CO)ccc2c1
COc1cccc(SCC2CS2)c1
CC(C)(C)OC(=O)CON=C1CCCc2sccc21
COc1ccccc1CNC(=O)C1CCCN(S(=O)(=O)c2c[nH]cn2)C1
CC(O)(c1nc(-c2ccc(S(=O)(=O)c3ccccc3)cc2)c(-c2ccc(F)cc2)[nH]1)C(F)(F)F
COc1ccc(C(=O)N2CCC(C(=O)N3CCN(S(=O)(=O)c4ccc(C)cc4)CC3)CC2)c(OC)n1
CSc1ccccc1CN1CCC(CNc2nccc3sccc23)CC1
CCCCn1c(=O)c2c(c3cc(Cl)ccc3n2C)n(CC(=O)NCCCc2ccccc2)c1=O
CC(=O)Nc1cccc(NCc2ccc(-c3ccccc3-c3nn[nH]n3)cc2)c1
CCc1ccccc1N1CCc2nc(N3CCN(c4cccc(OC)c4)CC3)nc(Nc3ccc(OC(F)(F)F)cc3)c2C1
CC(C)(C)C1C(O)OC(n2cnc3c(SCc4ncc(O)cc4CO)ncnc32)C1Cl
CCCCN(C(=O)CSc1ccc([N+](=O)[O-])cn1)c1c(N)n(CCCC)c(=O)[nH]c1=O
COc1cc(NC(=O)OCc2ccncc2)ccc1Cc1nnc(-c2ccc(CN3CCCC3=O)cc2)o1
Cc1ccc(CN2CCNC(CCN3C(=O)c4ccccc4C3=O)C2)cc1C
CC(C)c1ccc(C(NC2CCCCC2)C(=O)N(C(=O)c2ccccc2)c2ccccc2)cc1
COCC(Nc1nccc(-c2nc(C)[nH]c2-c2cccc(C(F)(F)F)c2)n1)c1ccc(F)cn1
Cc1ccccc1Cn1c(C(C)C)c(C(=O)NCc2cnc3ccccc3c2)c2ccc(OCc3ccccc3)cc21
Cc1ccc(S(=O)(=O)Nc2cccc(-c3ccc4nnc(C)n4n3)c2)cc1
COCC1C(OC(=O)c2ccc(Oc3ccccc3)cc2)CC2(C)C(OC(=O)c3ccc4ccccc4c3)CC(C)(OC)OC23C(=O)C=CC(C)(O)C13
N#CC(=Cc1cccc(OCc2ccc(-c3ccccc3)cc2)c1)c1nc2ccccc2[nH]1
O=S(=O)(Nc1ccnc(Oc2ccc3c(c2)CCC(c2ccc(Cl)cc2Cl)O3)c1)c1ccc(Cl)cc1Cl
NC(=O)c1[nH]c2ccc(NCCCN3CCCC3)cc2c1O
CC(Oc1cc(OCc2ccc3ccccc3n2)ccn1)c1cn(C)cn1
CCCCOC(=O)C1=C(C)C(=O)C(OC)=C(CCc2ccccc2)C1=O
CN(C)CCCc1csc(CN2CCCC2CO)n1
Cc1ncc(C(=O)N2CCCC(N3CCN(C)CC3)C2)s1
COc1cc(Cl)cc(Cl)c1C=C(Cl)c1c(Cl)nc(N)c2nnc(C)n12
COc1cc2c(OC)nc(NCCCN3CCN(c4ncnc5cc(OC)c(OC)cc45)CC3)nc2cc1N
CCC(C)C(=O)NC(C)c1ccc(O)cc1
S=C(Nc1ccc(Br)cc1)Nc1ccc(-c2nc3ccccc3[nH]2)cc1
CC(C)Cc1ccc(CC(c2c[nH]cn2)N(O)C=O)cc1
Cc1ccc(Cn2cc(C(=O)C=C(O)c3ccccc3F)c3ccccc32)cc1
CCCCCCCCCCCOc1ccc(C(=O)NC(N)C(=O)NC(OCCCCCCCC)C(OC)C(CO)C(O)C(O)CC(O)Cc2cccc(O)c2)cc1
C=CCC(C(=O)OCc1ccccc1)c1c(O)c2ccccc2oc1=O
COc1ccc(OC)c2c(=O)nc(NCCc3ccccc3)[nH]c12
CN(C)C(=O)c1cc[n+](CCCCC[n+]2ccc(C(=O)N(C)C)cc2N)cc1
N#CN=C(NCCCn1ccnc1)NCCNC(=O)C=NOCCOCCOCCOCCn1ccnc1
O=c1[nH]c([N+](=O)[O-])cc(Oc2ccc(O)cc2)c1Cl
CCn1c(SCC(=O)Nc2cccc(S(=O)(=O)N(C)C)c2)nnc1-c1ccncc1
CCCN1CC(CCc2ccc(OC)c(OC)c2)(C2CCC(COC(=O)c3c(C)cc(OC)cc3O)CC2)CCC1=O
CN(C(=O)C1(O)CCC2C3CCC4=CC(=O)CCC4(C)C3CCC21C)C1CCCCC1
COc1ccc(S(=O)(=O)Nc2ccccc2C(=O)NC2CC2)c(OC)c1
CC(C)(CC(=O)NCCc1ccccc1)NCC(O)COc1cccc2c1-c1ccccc1C2=O
CCOC(=O)c1[nH]c2c(c1C)C(=O)CC(C)(CC)C2
COc1cc2nccc(OCCCN3CCCCC3)c2cc1Oc1ccc2c(NC(=O)N3CCCCC3)cccc2c1
COc1ccc(C#Cc2oc3ccc(O)cc3c2-c2ccc(O)cc2)cc1
CC(C)c1cccc(C(C)C)c1NC(=O)OCCOc1cccc2ccccc12
COc1ccc(Cl)cc1NC(=O)CN1CCN(CCN2CCOCC2)CC1
Clc1ccc(C(Cn2cncn2)=NNc2ccccc2)c(Cl)c1
Cc1ccc2c(c1)C(=O)NC1(CCC(=O)CC1)O2
Cc1cc(Cl)c(OCC(=O)N2CCC3C(=O)N(C)CCOc4ccccc4C32)c(Cl)c1
O=S(=O)(c1ccccc1)C1CCN(c2c(F)cc(C(F)(F)F)cc2F)CC1
CNCCCCN(C(=O)c1ccc(Cl)cc1)c1c(Cc2ccccc2)c(=O)[nH]c(=O)n1N
COC1(C(C)(C)O)CCC23C(CC1C1(C)CCCC(C)(C)C1C2O)C1=CC(=O)OC13
NC(C(=O)N1CCCC1)C1CCC(NC(=O)c2ccc(Cl)cc2Cl)CC1
O=c1[nH]c(=O)n(C2C(CF)OC(O)C2P(=O)(O)O)cc1F
CN1CCC2(CC1)C(=O)c1ccc(C(=O)NCCCC(=O)NCc3ccccc3Cl)cc1-c1ccccc12
O=C(CCC1CCCC1)NCOc1ccc(C=C2SC(=O)NC2=O)c(O)c1
Cc1ccccc1OCC(=O)N1CCSC1c1ccco1
CC(C)(Oc1ccc(Oc2nccc(-n3ccnc3)n2)cc1)C(=O)O
COC(=O)c1cnc2n(c1=O)CCS2
COc1ccc(-c2c(C)[nH]c3ccc(Cc4ccc(C)nc4)cc23)cn1
O=c1[nH]c2cc(Nc3ccccc3)ccc2nc1O
Cc1ccc(-n2c(O)c3[nH]c(C4CCCO4)nc3nc2=O)o1
CC(=O)C1=C(OCC(=O)O)c2cccc(Cl)c2C1OCc1ccccc1
CNC(=O)c1cccc(-c2nc(-c3ccc(N4CCOCC4)cc3)cc3c2C(=O)OCC3)c1
O=C(NN=Cc1ccncc1)Nc1cccc(Cl)c1
CN1CCN(C(=O)C(Cc2ccc(OP(=O)(O)O[P+](=O)(O)O)cc2)NC(=O)OCc2ccccc2)CC1
CCc1c(C(=O)Oc2ccccc2)nn(-c2c(-c3ccccc3F)n[nH]c2C)c1Br
O=C1NCN(CCn2sc3ncccc3c2=O)C12CCN(c1ccccc1)CC2
O=C(C=Cc1ccccc1)c1c(O)cc(Oc2ccc([N+](=O)[O-])cc2)cc1O
Cc1c(C2CC2)cc(C=CC(C)C(O)C(C)C)nc1C(=O)O
Cc1cc(C)cc(N(C(=O)CNC(=O)c2ccco2)C(C(=O)NCc2ccco2)c2ccncc2)c1
COC(=O)N(NC(=O)C(N)Cc1ccccc1)c1ccccc1OC
CCN(CC)CCn1c(=S)oc2cc(OS(=O)(=O)C(F)(F)F)ccc21
COc1c(N)cc(-c2nc(C3CCC3)n3ccnc(OC)c23)cc1Cl
CCCCCCCCCCCCCCCC=CC(COP(=O)([O-])OCC[N+](C)(C)C)OCC
CSc1c(C#N)c(N2CCOCC2)nc(=O)n1C
CC=C(C)C=CC(C=CC=C(O)N1CC2(C)CC1CC(C)(C)C2)=CC=COC(=O)CCBr
Cc1cccc(-n2nc(NC(=O)C3CNC(=O)C3)cc2-c2cccc(CC(C)C)c2)c1
COc1ccc2[nH]c3c(c2c1)CCNC3CC(=O)N1CCN(CCC2CCCCC2)CC1
NC(=O)c1ccc(C(=O)N(CC2CC2)C2CC2)c(S(=O)(=O)N2CCCCC2)c1
COc1ccc(S(=O)(=O)NC2=NCCC3(S2)C(=O)Nc2ccc(F)cc23)cc1
CCC(C)C(NC(=O)Nc1ccc(S(=O)(=O)N2CCOCC2)cc1)C(=O)OC
O=C(CCCc1ccccc1)Oc1ccc(NS(=O)(=O)c2ccccc2)c2c(C(=O)O)c[nH]c12
CCOCCC1(Oc2nc3ccccc3s2)c2ccccc2CCc2ccccc21
Cc1cnn(CC2CN(C3CCC3)CCN2CCCc2ccccc2)c1C(C)C
Nn1c(Cc2ccc(O)cc2)nnc1SC(=O)CNC1CCCCC1
Cc1csc(N2CCC(C(=O)N3CCC(Cc4ccccc4)CC3)CC2)n1
O=C(Nc1ccc(Br)cc1)C1Cc2ccccc2CN1C(=O)c1ccc(Cl)cc1Cl
C=CC1(C)C(=O)CCC2(CC(=O)OCc3ccccc3)C1CCC1(C)C2CCC2C3C(C)CCC3CCC21C(=O)OC
CCOC1(C)Sc2ccc(C)cc2N(CC(=O)Nc2ccccc2N2CCOCC2)C1=O
CC(C)C(Cc1cc(CCO)ccc1[N+](=O)[O-])N(O)C=O
CCCN(C)C(C)=NOn1cc(C)c(=O)n(C)c1=O
CCCOC(=O)C1CC(C)(c2ccc(SC)cc2)Cc2c1cnn2C
Cc1ccc(C)c(NC(=O)Cn2cnc3c4c(sc3c2=O)CCCC4)c1
COC(=O)C=C(NNC(=S)NC(=O)c1ccccc1)c1ccccc1
CCC(=O)c1ccc2c(c1)sc(=O)n2Cc1ccc(ONc2nnc(C)s2)cc1
N#Cc1ccc(OCC(Cn2ccnc2)OC(=O)NC(CCCCN)C(=O)O)cc1
N#CC(C(=O)Nc1ccc(Br)cc1)=C(Cl)c1ccc(Cl)cc1
O=C(NCCc1ccccc1Cl)C(=O)NCc1cccnc1
COc1ccc2c(c1)c(CC(=O)Nc1cc(C)cc(C)c1)c(C)n2C(=O)c1ccc(Cl)cc1
COc1ccc(-c2ccc3oc(=O)n(C(OC)c4ccccc4)c(=O)c3c2)cc1C
CCN(CC)C(=S)NN=C(C)c1cc2ccccc2o1
C=CCc1c(OC(C)(CCCCCCCSC(=O)C2(C)CC2)OP(=O)(O)OP(=O)(O)OCC2C=CC(n3ccc(N)nc3=O)C2)ccc(C(C)=O)c1O
CCN(C(=O)Nc1nc2ccc(-c3ccccc3Cl)cc2s1)c1ccccc1
Cc1ccc2c(c1)C=CC(C)(CSc1nc3ccccc3s1)O2
Cc1ccc2c(c1)CCC(N(C)S(=O)(=O)N1CC(C)C1)C2=O
CCCc1ccc(C2C3=C(COCC3=O)NC3=C2C(=O)OC3OC)cc1OS(=O)(=O)C(F)(F)F
CN(C(=O)c1cc([N+](=O)[O-])cc([N+](=O)[O-])c1)C1CCCCC1
CC(=O)c1ccc(N2CCN(c3nccc(-c4ccccn4)n3)CC2)cc1
COc1cc(C)c(-c2nc(-c3cc4cccc(O)c4oc3=O)ns2)c(OC)c1
CCCCc1ccn2c(-c3cc4cc(CO)ccc4c4nonc34)c(O)c(OC)c2c1
Cc1cc(Nc2nc(Nc3ccc(-n4cnc(S(=O)(=O)C(C)C)c4)c(F)c3)c3nccn3n2)c(Cl)cc1F
CCC(CCNC(C(=O)NC1CCCC(C(=N)N)N1C(=O)C=Cc1ccc(C)cc1)C(C)(C)C)CC(C)C
CC(=O)Nn1c(-c2cccc(Cl)c2)nc(=Nc2ccc(C)cc2)n(N)c1=O
COc1ccc(CC(=O)NCc2nc(CC3CC3)cn2C)cc1
CCCn1ccc2c(=O)n(C)c(-c3ccc(F)cc3)nc2c1=O
O=C(Nc1ccc(N2CCOCC2)cc1)c1cc(F)ccc1S(=O)(=O)N1CCOCC1
CCOCCCC(=O)Nc1c(C)c(C)n(NS(=O)(=O)Cc2ccccc2Cl)c1C
COc1cc(NC(=O)Nc2cc(C)on2)cc(OC)c1
c1ccc(Oc2ccc(OC(Oc3ccc(Oc4ccccc4)cc3)C3NCCC3Oc3ccccc3)cc2)cc1
CCCNc1ncc2nc(-c3ccccc3)c(=O)n(CCc3ccccc3)c2n1
COn1nc2c3c(c(CCC4CCN(C)CC4)ccc31)Nc1ccc([N+](=O)[O-])cc1-2
COC(=O)Nc1csc(-c2nc(CC(C)C)[nH]c2-c2cc(C)cc(NS(=O)(=O)Cc3ccccc3C#N)c2)n1
OCC1C(c2ccc(Cl)cc2COCc2ccc3ccccc3c2)OC(O)C(O)C1O
COc1ccc2oc3c(O)cc(NC(=O)CCc4ccc(O)cc4)c(Cl)c3c2c1
C=CC=CCC1C(=O)C=CC1CCCCCCCCCC
Cc1cc(NCc2ccc(S(N)(=O)=O)cc2)n2ncnc2n1
O=C(Nc1ccc2c(n1)CCC2)N1CCOCC1
CC(=O)C=Cc1c(O)cc(Cc2cnc(C(=O)O)nc2O)cc1O
CCS(=O)(=O)c1nc(CC(=O)Nc2c(C)n(C)n(-c3ccccc3)c2=O)cs1
O=C(O)COc1ccc2ccccc2c1-c1c(CCCO)sc2cc(Cl)ccc12
CCCC(=O)Nc1cc([N+](=O)[O-])ccc1-c1nnc2n1CCCCC2
Cc1c(CCNC(=O)c2ccc([N+](=O)[O-])cc2)c2cc(S(=O)(=O)N(C)C)ccc2n1C(c1ccccc1)c1ccccc1
CC12CCC(OC(=O)N3CCC(C(=NOCc4ccccc4)c4ccccc4)CC3)CC1CCC1C2CCC2(C)C(C(=O)O)CCC12
CN(C)c1cccc(NC(=O)c2c(C(=O)O)cc3ccc4ccccc4n23)c1
CCCOc1cccc(C(=O)Cn2nc(C)c([N+](=O)[O-])c2C)c1
O=C1c2cccc3c2N3C(=Cc2ccc([N+](=O)[O-])cc2Cl)C12C(Cl)C1CSCN1C21C(=O)Nc2ccc(-c3ccc(Br)cc3)cc21
COc1ccc(C(=O)NC2c3cc(OC)c(OC)cc3C(c3cc(OC)c(OC)c(OC)c3)C3C(=O)OCC23)cc1N
Nc1ncnc2c1c(-c1ccoc1)cn2C1C(CO)OC(O)C1O
CCCCCCCCCP(=O)(OCC1C=CC(n2cnc3c(N)ncnc32)O1)OP(=O)([O-])OCC1OC(n2ccc(N)nc2=O)CC1O
CCNc1cccc(CNC(=O)c2nc(C)n(C)c(=O)c2O)c1
COC(=O)Cc1cc(-c2ccc3c(c2)C(C)=CC(C)(OC)N3OC)cc(C)c1OC
COc1cccc(-c2cc3cc(F)ccc3oc2=O)c1
CCCCNCC1(N2CCN(C(=O)C(Cc3ccc(Cl)cc3Cl)NC)CC2)CCCCC1
COc1ccc(Sc2nnc(CNC(=O)C3CCS(=O)(=O)C3)n2-c2ccc(Cl)cc2)c(OC)c1
CCC(C)N1C(=O)C(C(C)C)NC(=O)C1CC(C)C
N#CC1CC(O)C[N+]2(CCCC2)C1
O=C(c1ccc2[nH]nc(-c3ccc(C4CCN(Cc5cccc(Oc6ccccc6)c5)CC4)nc3)c2c1)N1CCC(O)CC1
O=C(OCc1ccc(Br)cc1)c1cnc(N2CCOCC2)nc1C(F)(F)F
N#CC1CSC(c2ccc(O)cc2)([N+](=O)[O-])SC1
CN1C(=O)C(=CN2CCCCC2)C(=O)N(C)C1=O
Nc1nc(NCc2ccc3oc(=O)c4ccsc4c3c2)cc(-c2ccc3c(c2)OCO3)n1
CC1=C(C=C2C(=O)NN(C)C2=O)C(C)(F)Cc2cc3c(cc21)OCO3
CN(C)c1ccc(-c2csc(NC(=N)N)n2)cc1
O=C(O)CCCCCCNC(=O)c1cc(C(F)(F)F)cc(C(F)(F)F)c1
O=C1Cc2c(ccc3c2C(=O)C(Cl)=CC3=O)N1
Cc1ccccc1S(=O)(=O)Cc1ccc(C(=O)NCC2CCCO2)o1
C=C1NC(=Cc2ccc(-c3ccccc3)cc2)C(=O)C(=Cc2cc(C)cc(C)c2)C1=O
CC(C)C(=O)OC1CCC2(C)C(=CCC3C2(O)CCC2(C)C(C(C)(C)O)CCC32O)C1(C)C
NC(CCC(=O)O)C1CC(Cc2cc(O)ccc2O)N(C(=O)NC(=O)c2ccccc2)C1
CCN(CC)CCNC(=O)c1cc(NC(=O)c2ccoc2Cl)ccc1F
COCCCN(C)C(=O)c1nc(-c2cccnc2)c(-c2cccnc2)s1
S=C(NC1CCCCC1)N1CCN(Cc2ccc(Cl)cc2Cl)CC1
COc1c(C)c2c3c(c1OC)N(OC(=O)c1ccccc1)C1N(OC(C)=O)c4ccccc4C1(O)C3OC2=O
O=C(OCc1ccc(F)cc1)N1CCN(Cc2ccc3c(c2)OCCN3C(=O)c2ccccc2-c2ccccc2)CC1
CC(C)C(NS(=O)(=O)c1ccc(NC(=O)OC(C)(C)C)cc1)C(=O)OCC(F)(F)F
CC(NC1=C(O)C(=O)c2cccc(Cl)c2C1=O)c1ccccc1
CCOC(=O)CN(CCN(C)C)C(=O)CC1CSc2ccccc2N1
CC(C)(O)C1Cc2ccc(OCCCCc3ccccc3)cc2O1
Cc1ccccc1-c1noc(COc2c(C#N)[nH]c3ccccc23)n1
COc1cc2c(cc1OC(C)=O)-c1c(cc3c(c1COC(C)=O)OCO3)C(OC)C(OC)C2
Cc1ccc(N2C(=O)CC(SC(=N)NN(C)C)C2=O)cc1
Cc1nn(-c2ccc(F)cc2)c2nc(-c3ccc(CO)cc3)nc(NC3CC3)c12
COCCN1CCC(C)(O)C2(CCN(c3cnccn3)C2)C1
CCCP(=O)(O)CC(=O)NCc1ccccc1
C=CCOc1cc(C=C2SC(=O)NC2=O)ccc1N1C(=O)c2ccc(C(=O)c3ccccc3)cc2C1=O
CC(C)(C)c1ccc(COc2cc(N)ccc2C(=N)N)cc1
COc1cc(N)c(C(=O)NC2CCNCC2)cc1Cl
CN(C)CCc1ccc2cc(F)[nH]c2c1
COc1cc(NC(C)CCCNC(=O)C=Cc2ccc(Cl)c(Cl)c2)c2cc(C#N)cnc2c1
COCc1noc(C2CN3CCC2CC3)n1
Cc1cccc(C(=O)Nc2ccc(CSc3ccc(Cl)c(Cl)c3)o2)c1C
CC(=O)NCC1OC(=O)N2c3ccc(-c4ccc(-c5cn(C)nn5)nc4O)cc3OCC12
O=C(O)c1ccc(OOc2ccccc2CCCC2Oc3ccccc3N(Cc3ccc(Cl)cc3Cl)C2=O)cc1
O=C(CCc1ccccc1)Nc1ccccc1C(=O)Nc1ccc(C(=O)N2CCCCC2)cc1
Cc1cc(NC(=O)NC2c3ccccc3-c3ccccc32)cc(C(F)(F)F)c1
Nc1nc(Cc2cccc(C(=O)NCc3ccccc3)c2)c2cc[nH]c2n1
CCCCCCc1ccc(-c2cc(COc3ccc(F)cc3CC3SC(=O)NC3=O)co2)cc1
O=C(NCc1ccc(NS(=O)(=O)CCSc2ncccn2)cc1)c1ccc(F)cc1
O=C1OC(=Cc2ccccc2C(F)(F)F)C(C(=O)c2ccccc2)=C1O
Cc1cc(-c2cccn3c(=O)c(O)c(OCc4ccc(F)cc4)nc23)n2nc(C3CCN(N(C)C)CC3)nc2c1
O=C(O)c1cnc2c(C=NNC(=O)c3ccccc3O)c(NS(=O)(=O)c3cccs3)ccc2c1
Cc1cnc(-c2ccc(ON3CCC(Cc4ccccc4)CC3)cc2)[nH]1
Cc1cc(C)cc(Sc2ccc(C)c(C)c2CC(=O)NOC(C)(C)C)c1
OC(COCCCc1ccccc1)CN1CCCCC1
S=C(NN=C1CCCc2ccccc21)Nc1ccccc1
C=CC(=Cc1ccc(SC(C(F)(F)F)(C(F)(F)F)C(F)(F)F)cc1)C(=O)NO
O=C1c2oc3ccccc3c(=O)c2C(C(F)(F)F)N1c1cccc(O)c1O
CCOC(=O)c1[nH]c(=O)c(C)c(CCC(=O)N2CCCC(C)(C)C2)c1C
O=C1CC(O)CC(Cc2cc(Br)cc(O)c2Br)O1
COc1cc(C2C(C(=O)O)C2c2ccc3c(ccn3C(C)=O)c2)cc(OC)c1OC
Cc1cccc(N2CCc3c(-n4ccc(-n5ccnc5C)n4)ccnc32)c1
O=C(O)c1cc(-c2ccccc2)ccc1NCc1ccc2ccccc2n1
COc1ccc(CNC(=O)C(c2ccccc2)N(C)C)cc1
Nc1ccccc1-c1ccc(Oc2ccccn2)nn1
COc1ccc(-c2ccc(C(=O)N(C3CCC(O)(c4cccc(Cl)c4)CC3)C3CCCC(O)C3O)cc2)c(OC)c1
CC(=O)NN(c1ccc(C)c(C)c1)S(=O)(=O)c1ccc2nc(SCc3cccc(C)c3)sc2c1
CC1CCCC(C)N1C(=O)COc1ccc2c(c1)OCO2
COc1ccccc1-c1cc2c(cc1OC)N=C(S)N(C)C1=C2CC(OC)CN1
CCCCCCCCCCCC(C)NCC1(C)OOC2C(O1)C(CC)OC1OC(C)(C)OC12
CNc1nc(C)cc(CCCNCC2OC(O)C(O)C2n2cnc3c(N)nc(Cl)nc32)n1
O=C(C(=O)N1CCc2ccccc21)c1c[nH]c2ccc(Cl)cc12
CN1CCN(Cc2cccc(-c3nnc(N4C(=O)CSC4c4ccc(F)cc4)n3C)c2)CC1
COc1ccc(-c2cn[nH]c2-c2cc(OC)c(OC)cc2F)cn1
COc1ccc2c(c1)C(=O)CC1(CCN(CC3CCCOC3)CC1)O2
O=S(=O)(c1ccc(Cl)cn1)N1CCN(CC(F)(F)F)CC1
FC(F)(F)CN1CCc2cc(CCc3ccc(Cl)s3)ccc2C1OCc1ccccn1
C=CCC(NC(=O)OCc1ccccc1)C(O)C(=O)NC(C)CC1CCCCC1
CC(C)c1cc(OCCCOc2cccc([N+](=O)[O-])c2)ccc1Cn1ccnc1
COc1ccccc1CNC(CNC(=O)c1cccc([N+](=O)[O-])c1)c1cccc(Cl)c1
COc1cccc(C(=O)N2CCc3c(-c4ccc(C(N)=O)cc4)cccc3C2CN(C)C)c1
COc1ccc(OCC2c3cc(OC)c(OC)cc3CCN2C(=S)NC(=O)c2ccccc2)cc1
COc1ccccc1C(=O)Nc1ccccc1C(=O)NCc1cccnc1
CCNC(=O)Oc1ccc(-c2nc(C3CC3)n3c2Cc2ccccc2-3)cc1
C=C(C)c1ccc(CN2CCC(Oc3ccc4c(=O)ccoc4c3)CC2)cc1
COc1cccc(OC)c1-c1nc(CC2=C3C(=O)N(C)CCC3(C)CCC2)cs1
CCN(CC)CCCN(C)CCN1C(=O)c2cccc3cccc(c23)C1=O
CCC(=O)Nc1sc2ccccc2c1NC(=O)c1snnc1C
C(=Cc1cccc(-c2cn(C3Cc4ccccc4C3)nn2)c1)c1ccccc1
COc1cc(NC(=O)c2ccc3cc(C(=O)NC(CN(C)C)C(N)=O)ncc3c2)cc(OC)c1
CC(C)(C)OC(=O)N1CCCC1CNC(=O)Nc1ccc(Br)cc1Br
OCCNc1ncnc2c1nc(C#CCBr)n2CCCl
N#CNC(=NC1CCCCC1)Nc1ccc2nsnc2c1
CCOC(=O)N1CCN(c2cc(C)nc3nc(C)nn23)CC1
CN1C(c2ccccc2)=NC2=CC(=O)N(Cc3ccc(-c4nn(C)c5c4CCNC5)cc3)CCC21
c1cnc(NC(CCn2ccnc2)c2cccc(Cn3ccnc3)c2)nc1
COC1=C(NCc2ccco2)C(=O)C(=O)c2ccccc21
Cc1ccc2c(c1)c(N(C)C)c(C)n2CCC(N)=O
CCCCCN(CCS(=O)(=O)O)Cc1cc2cccc(C)c2[nH]c1=O
Cc1cc(F)cc(NC(=O)Nc2cc(Cl)cc3nc(-n4nnc5ccccc54)oc23)c1
CCC1(c2cc3c(cc2OC(=O)c2ccccc2)NC2CCC4C=CCN5CCC32C45)CC2CC(O)CN(CCc3c1[nH]c1ccccc31)C2
CCOC(=O)CCC(N)P(=O)(OCC)OCC
COC(=O)c1ccc2oc(SCC(=O)Nc3ccc(C(F)(F)F)cc3)nc2c1
CCCCOC(=O)C1(C)C(=O)N(O)c2ccc(-c3cc(OC)cc(OC)c3OC)cc21
CC(C)c1csc(CCNC(=O)COCc2nc3ccccc3s2)n1
COc1c(C(F)(F)F)c(F)c(CCF)c2c(=O)c(CN)cn(C(=O)O)c12
COc1ccc(CC(N)c2csc(Nc3cccc(OC)c3)n2)cc1
CCOC(=O)C1CCCN(C(=O)COC(=O)c2[nH]nc3ccccc23)C1
O=c1[nH]c2ccc(S(=O)(=O)Nc3ccc(F)cc3)cc2o1
CCc1cc(O)ccc1OCC(O)CN1CCC(C(c2ccccc2)c2ccccc2)CC1
CCCCCCCCCCCCNC(=O)N(c1ccc(CCCC)c(NO)c1)C(C)(C)C
CC(C)n1c(C(=O)N2CCCCC2)nc2c(-c3ccccc3)cc(-c3noc(C4CC4)n3)cc21
O=C(c1cc(C2CCCN2C(=O)c2ccc(F)cc2)on1)N1CCCC1
CCOCCN1CCN(c2ccc3ncnc(Nc4cccc(Br)c4)c3c2)CC1
O=C(Nc1cccc(-c2cn3cccnc3n2)c1)c1cccc(C(F)(F)F)c1Cl
CCN(C)c1ccc(C=C(C#N)C(=O)Nc2ccc3ccc4nccn4c3c2)cc1
O=C(O)CC(Cc1ccc2c(c1)CCO2)c1ccc(OCc2ccc3ccccc3n2)cc1
O=C(NCC1CCCO1)c1ccc(-c2nc(=O)c3ccccc3[nH]2)cc1
CN1CCN(Cc2cccc(OCc3csc(-c4cccs4)n3)c2)CC1
Cc1cc2oc(=O)cc(COC(=O)c3ccco3)c2cc1Cl
Cc1cc(C(=O)Nc2ccccc2C(=O)N2CCOCC2)no1
Nc1ccc2c(c1)C(=O)c1ccc(C(=O)Nc3cccc(Br)c3)cc1S2(=O)=O
CCOC(=O)CCC(CCC(=O)OC)(CC(=O)C1(C)C(C)CC2(C)C1CCC1(C)C2CC=C2C3C(C)C(O)CCC3(C)CCC21C)NC(C)=O
COC(=O)C1CCN(C(=O)c2cc(COc3ccc(C#N)cc3)on2)CC1
CCC(C)NC(=O)c1cc(C)cc(C)c1NC(=O)CSc1nnc2[nH]c3ccccc3n12
Cc1ccc(C(=O)N2CCN(c3ccc(Cl)c(Cl)c3)CC2)cc1S(=O)(=O)N1CCCCCC1
Cc1nn(C)c2c1-c1sc(C(=O)NCc3cccc(F)c3)cc1CO2
c1ccc(CN(CCCc2ccc(C3CCNCC3)cc2)Cc2ccc3c(c2)CC(NC2C4CC5CC(C4)CC2C5)CC3)cc1
O=C(Nc1ccccc1[N+](=O)[O-])c1cccc([N+](=O)[O-])c1
COc1cccc(-c2ccc3c(c2OCC(=O)O)C=CC(C)(C)O3)c1
Cc1cc(NC(=O)C=Cc2ccccc2)ccc1N
CC(C)SCC(=O)c1nnc(-c2ccccn2)o1
O=[N+]([O-])c1ccc2c(c1)[nH]c1c3c(ccc12)CC=N3
CC(=NNC(=S)NNS(=O)(=O)c1ccc(C(C)C)cc1)c1ccccn1
O=C(NC(Cc1ccccc1)C(=O)O)c1cn(C2CC2)c2ccc(Cl)cc2c1=O
O=C(Nc1cccc(F)c1)c1ccc(Cl)cn1
Cc1nc(Nc2ccc(Cl)c(C)c2)cc(-n2nc(C)c(C)c2[N+](=O)[O-])n1
COc1c(O)ccc(CNCc2ccnn2OC)c1OC
O=C(C=Cc1ccco1)c1cn(Cc2ccc3c(c2)OCO3)c2ccccc12
Cc1ccnc(NC(=S)NC2CCC(c3cc(F)cc4c(C(F)(F)F)n[nH]c34)C2)c1
COc1ccccc1N1CCN(CCCN2C(=O)C3CCCCN3C2=O)CC1
CC(COC1CCCC1)NCc1coc(-c2cccc3ccccc23)n1
CCCCc1cc(=O)c2cccc(C3=CCN(c4ccc5c(Cl)ccnc5c4)CC3)c2o1
CC(=O)CC(c1cnn(C)c1)C1(O)C(=O)NC(=O)NC1=O
COC(=O)c1ccc(-c2cc(=O)c3ccccc3[nH]2)cc1
COC(=O)C1(Cl)Cc2c(c(C)cn2-c2ccc(NC(=O)c3ccccc3)cc2C)C(C)C1
Cc1cc(Cl)c(CN2CCNC(=O)C2CC(=O)N2CCC(N3CCCCC3)CC2)cc1C(F)(F)F
CC(=O)Nc1ccc(C(=O)NCC2(C)CCCCC2)cc1
CCOC(=O)C(C)Sc1ccc(C=NNc2nc(F)nc(OC)n2)c(F)c1
COc1cc(OC(C)=O)c2c(CC(Cl)=CCl)c(O)c(=O)oc2c1
Cc1cc(N2CCC(OC(C)C)CC2)nc2ccc(NC(=O)Cc3ccc(Cl)c(Cl)c3)cc12
Cc1nc(CNCc2ccccc2OCC2CC2)cs1
O=[N+]([O-])c1ccc2ccc3cccc4ccc1c2c34
Cc1ccc(-c2nnc(NC(=O)C=Cc3ccc(Cl)cc3)s2)o1
CCCCCCCCCCCCC(O)C1CCC(C(O)CCCCC(O)CCCCCCCCCCCC2=CC(C)OC2=O)O1
CCCCCCC1Nc2ccc(F)cc2C2c3cccc4[nH]cc(c34)CC12
CCC1(C(C)(C)C)CC(c2c(C)nn(-c3ccccc3)c2NC(=O)c2ccc(C)cc2)=NO1
Cc1cc2c(cc1C)COc1ccccc1C(=O)N(c1ccccc1)CCNC(=O)COc1ccccc1OCC(=O)NCCN(c1ccccc1)C(=O)c1ccccc1OC2
Cc1ccc(NC(=O)C(=O)NCC(c2ccco2)S(=O)(=O)c2cccs2)cc1C
COc1cc(C(=O)NCC(O)c2cccc3ccccc23)ccc1NS(C)(=O)=O
O=C(Nc1ccc(N2CCN(c3ccncc3)CC2)c([N+](=O)[O-])c1)c1ccco1
CCCc1nnn(C(CCC)NC(=O)c2c(-c3ccc(F)cc3)noc2C)n1
N=C(N)N=C(NCc1csc(-c2ccccc2)n1)NS(=O)(=O)c1ccc2cccnc2c1
CSc1c(CC(=O)O)n(Cc2ccccc2)c2ccc(C)cc12
Cc1csc(CN2CCC3(CC=CCC3)CC2)n1
NC(=O)C1(c2ccc(F)cc2Nc2nccc(Oc3cccc4c3C(=O)CC4)n2)COCC(N)=N1
CCOc1ccc(-n2cc(Cn3cnc(Cl)cc3=O)nn2)cc1
Cn1cncc1C(O)c1ccc(-c2cc3ncccc3c(Oc3ccccc3)n2)cc1
CC1=C(F)C(=Cc2ccc(Br)cc2CC(=O)O)c2ccc(F)cc21
CN1CCN(Cc2ccccc2Sc2ccc(C=Cc3ccnc4ccccc34)cc2NC(=O)Nc2cc(C(F)(F)F)cc(C(F)(F)F)c2)CC1
COc1ccc(C=CC(=O)NC(=O)C(NC(CC(C)C)C(=O)O)C(C)(C)C)cc1
CCC1=C2c3nc4ccc(OC)cc4cc3CN2C(=O)C23CCCC2C(=CC2=C(N)C(=O)c4ccccc4C2=O)C(=O)CCC13
CON(C1CCCCC1)S(=O)(=O)c1ncc(-c2ccc(C)cc2)cc1C(=O)Nc1ccccc1C(F)(F)F
Fc1ccc(C2=Nc3ccccc3OC2)cc1
Cc1ccc(Oc2ccc(NC(=O)c3cc(Cl)cc(Cl)c3Cl)cc2NC(=N)N)cc1
CCCN1C(=O)C(COCc2ccccc2)NC(=O)C(Cc2ccccc2)NC(=O)C(Cc2ccccc2)NC(=O)C(CCCCCC(=O)O)NC(=O)C1CCCCCCCC(=O)NO
CCCCC1(C)CC(C)(c2cccnc2)C(=O)O1
O=C(NO)Nc1ccc2c(c1)C(=O)C(=O)N(c1ccc(-c3nc(C4CC4)[nH]c3Cl)cc1)C2=O
Cc1c(C=CC(N)=O)n(Sc2cccc(I)c2)c(=O)[nH]c1=O
N#Cc1ccc(CN(Cc2ccccc2)c2cnc3nc(N)nc(N)c3n2)cc1
CCOc1cc(C(=O)O)cc(OCCCCOc2ccc3c(c2)CCC3)c1OCC
O=C(c1cccnc1)N1CCN(C2CCc3cccc(Cl)c3CC2)CC1
Cc1cc(Cn2cc(C=C3C(=O)NN=C3C(F)(F)F)c3ccccc32)cc(OC(F)F)c1
COc1ccc(-c2nnc3n2CC(NC(=O)Nc2cccc(Cl)c2Cl)CC3)cc1
Cc1ccc(C(=O)Nc2nnc(F)s2)cc1Nc1ncnc2cnc(NCc3cccnc3)nc12
Cc1ccnc(N2CCN(C(=O)c3cc(C)no3)CC2)c1
COc1c(C(O)CO)cc(O)c(O)c1C(O)c1ccccc1
Cc1nc(CO)c(C(=O)NC2(C)C3CC4CC(C3)CC2C4)s1
CCc1nn(CCOc2ccc(C(=O)O)cc2)c(=O)c2cc3occc3n12
CC(C)C(C)C(=O)NC(=CCC=Cc1ccccc1)c1ccccc1
CC(=O)N(CCc1nccc(C)c1C)c1cc(=O)[nH]c2c(F)cnn12
CCCS(=O)(=O)c1ccc(Nc2nc(Nc3ccccc3S(C)(=O)=O)c3cc[nH]c3n2)cc1
CSCCNC(=N)N(C)c1ccc(-c2ocnc2C(=O)Nc2ccc(Cl)c(S(=O)(=O)N3CCCCC3)c2)cc1
O=C(O)c1csc(Cn2c(C3CC3)nc3cc(Oc4ccc5c(c4)OCO5)ccc32)n1
CCCc1cc(C=C(C)c2nc3ccccc3o2)on1
COc1ccc(-c2cc(C(=O)NCOc3cc(C)ccc3Cl)no2)cc1
BrC(=C(Br)c1ccccc1)c1ccccc1
Cc1ccc(C(=O)N2CCN(C(=O)Cc3c(C)nn(C)c3C)CC2)cc1
CC1(C)NC(CC(=O)O)COC1c1ccc(Cc2ccccc2)cc1
CCC(=O)Nc1cccc2cccnc12
O=C(O)c1cccc(CC(NC(=O)c2ccc3ccccc3c2)C(=O)O)c1
CN(C)CCN=C1C(=O)N(C)c2ccccc21
CCCCCCN(C)C1=C(N(C)C)C(=O)c2ccccc2C1=O
C=CCOP(=O)(OCC=C)C(Cc1ccccc1OC)CS(=O)(=O)CCC
O=C(NN(CCCl)C(=O)NCc1ccc(C(=O)N2CCCC2)cc1)OCC(c1ccccc1)c1ccccc1
O=C(CC1CCCC1)OCc1c(C(=O)c2ccccc2S(=O)(=O)NCC(F)(F)F)nc2ccccn12
NC(=O)C1CCN(C(=O)c2ccc(S(=O)(=O)N3CCCCCCC3)cc2)CC1
O=C(NN(C(=O)c1ccc(O)cc1O)c1cc(F)cc(C(F)(F)F)c1)c1ccc2ncccc2c1
Cc1ccc(NC(=O)CN(C)S(=O)(=O)c2ccccc2Br)cc1C
CC(C)c1cccc(C(C)C)c1NC(=O)NCC1(c2ccc(C(=O)NCCCN3CCOCC3)cc2)CCCC1
c1ncn(CCC2c3ccc(OCCCCN4CCCC4)cc3CCN2C2CC2)n1
O=C(Cc1ccc2c(c1)c(Cl)cn2S(=O)(=O)c1ccccc1)NO
O=c1[nH]c(=O)n(CCCN2CCOCC2)cc1CCOc1ccc([N+](=O)[O-])cc1
CC(C)=CCC(CC=C(C)C)(C(=O)NCc1ccc(Br)cc1)C(=O)c1ccc(C(C)(C)C)cc1
Cc1ccc(-n2c(-c3ccc(-n4cccc4)cc3)c(C=O)c(=O)c3cccc(Cl)c32)cc1
COCCCCn1c(=O)c(C(CC(=O)OC)c2ccccc2)c(O)c2cc(F)ccc21
N#Cc1ccc2[nH]ccc2c1-c1n[nH]c(=S)o1
CC(N)=C(C#N)C(=O)CSc1nc(C)c2ccccc2n1
COc1nc(-c2ccccc2)sc1C(=O)NN=Cc1ccc(C)cc1
O=c1c(CN2CCN(Cc3ccc(Cl)cc3)CC2)c(CN2CCCCCC2)nc2ccccn12
CC(=O)Nc1ccc(CC2c3c(cccc3-n3ccnc3)CCC2F)cc1
Oc1ccc(C2OCCS2)c2ccoc12
CCCCCCC(=O)NC(Cc1ccc(OP(=O)(O)O)cc1)NC(=O)C(Cc1c[nH]cn1)C(N)=O
CCCNCCC(=O)NC(=O)c1ccc(Cl)cc1Cl
O=C1C2C3CCC(C3)C2C(=O)N1CCCN1CCN(c2cccc(Cl)c2)CC1
CCOP(=O)(OCC)c1c(OC)c(SC)c(C(N)=O)c2c(=N)n3n(c12)CCC3
CCCc1ccc(Oc2ccc(C=NNC(=N)N)cc2)cc1
COc1ncccc1Oc1nc(NC(=O)CCN2CCN(S(C)(=O)=O)CC2)c2ccccc2n1
Cc1ccccc1C(=O)Nc1c(C#N)nc2ccccn12
Cn1c(=O)cc(OCC(=O)c2ccccc2Cl)c2ccccc21
O=C(Nc1ccc2[nH]c(=O)[nH]c2c1)c1ccc(S(=O)(=O)N2CCNCC2)cc1
Cc1ccc(C(=O)N2CC(=O)N3C4c5cc(Cl)ccc5OCC4C(Cl)C3(CC(=O)N(C)C)C2Cc2ccccc2)o1
Fc1ccc(-c2c(-c3nccn3-c3ccccc3)nc3n2CCC(Cn2ccnc2)O3)cc1
OCC(S)Cc1ccc(O)c2ccccc12
CCC1(CCc2ccc(-c3ccccc3)cc2)CC(=O)C(Cc2cc(F)ccc2F)C(=O)O1
N#Cc1ccc2c(c1)[n+]([O-])c(C(F)(F)F)c(-c1ccc(Cl)cc1Cl)[n+]2[O-]
CC1CCN(N=NC2(c3ccc(N4CCN(Cc5ccccc5)CC4)cc3)C(=O)NC(=O)NC2=O)CC1
Cn1c(-c2ccccc2)nc(-c2ccccc2)c1-c1ccccc1
COc1ccccc1Nc1nc(N)c2[nH]c(=O)n(Cc3cccc(C4CC4)c3)c2n1
Cc1nccn1C1CCCN(C(=O)N2CCN(CC(N)=O)CC2)C1
CC(C)C(CNC(=O)c1ccc(C(F)(F)F)cc1Cl)OCc1ccc(Cl)cc1
CC(n1ccc2nc(N)nc(N)c21)C(O)(CO)CO
O=C(C1Cc2cccc3c2N1C(=O)C(NCc1cn(-c2ccccc2)c2cc(Cl)ccc2c1=O)CC3)N1CCN(CCO)CC1
CC(C)=CCc1c(O)cc2oc3cc(O)cc(O)c3c(=O)c2c1O
CC1(CCO)c2ccccc2-c2nc3n(c(=O)c21)CCS3
Cc1ccc(C(=O)Nc2ccc([N+](=O)[O-])cc2)c(=O)[nH]1
CCN(CC)C(=O)C1CC(C)C2(CCCN2C(=O)OC)O1
Nc1nc(-c2ccc3sccc3c2)c[nH]1
O=C(c1cnc(NC2CCOCC2)c2ccc(Oc3cccc(Cl)c3)cc12)C1CCCN1
COC(=O)C1C2CCC(CC1n1cc(C)c(=O)n(C(c3ccccc3)c3ccccc3)c1=O)N2C
COc1ccc(CCNc2ncccc2-c2nc3ccc[nH]c-3n2)c(OC)c1
O=S(=O)(c1cccc(Br)c1)N1CCC(NCC(F)c2ccc(O)cc2)CC1
O=c1ccc2c(n1CCc1ccccc1)-c1ccccc1CC2
Cc1cccc(C)c1NC(=O)C(c1ccccc1)N(C)S(=O)(=O)c1ccc2c(c1)CCCC(=O)N2
COc1ccc2cc(Cc3cc(C)c(OC)c(C)c3)c(=O)oc2c1
CCCC1C(=O)N(C)c2ccccc2NC1CC(OC)c1ccccc1
CCNC(=S)N(c1ccccc1)c1nc(-c2ccccc2)cs1
CCCc1ccc[n+](-c2ccc(OCc3cc(C)ccc3C(=O)Nc3nnc(CC(C)(C)C)o3)cc2)c1
C=C1CCC2C(C)(C)CCCC2(O)C1COC(C)=O
O=c1ccc(-c2nc(-c3ccccc3)no2)nn1Cc1ccc([N+](=O)[O-])cc1
N=C(N)c1cc([N+](=O)[O-])c2ccc(CP(=O)(O)O)cc2c1O
COc1ccccc1C(=O)NC(c1ccccc1)(c1ccccc1)c1ccccc1C
COc1ccc(-c2csc(N3N=C(c4ccccc4)CC3c3cccs3)n2)cc1
CS(=O)(=O)c1ccccc1CC1COCCN1C(=O)CC1CCCCC1
COc1cc(OC)c(OC)c(C(=O)NC2c3ccccc3CC2O)c1
COC(=O)c1ccc(NC=C(C(=O)OCCN)c2cc(F)cc(F)c2)cc1
Cc1ccc(Cl)cc1N1CCN(C(=O)CCn2c(=O)c3cccn3c3cccnc32)CC1
Clc1ccc(C(C2=CN(CCCn3ccnc3)c3cc(Cl)ccc3C2Cl)c2ccccc2)cc1
Cc1ccc(NC(=O)Nc2ccccc2F)cc1
CC1CCc2nc(NC(=O)c3ccc4[nH]nc(-c5cccc(C(F)(F)F)c5)c4c3)sc2C1
CCCS(=O)(=O)CCN(C(=O)c1cccc(OC)c1)C1CCC(N2C(=O)N(C)CC2c2ccccc2)CC1
O=C(CCn1cccn1)N1CCN(C(=O)Nc2ccccc2)CC1
CN1CCN(S(=O)(=O)N2CCN(c3ccc(S(=O)(=O)N4CCN(Cc5ccccc5)CC4)cc3)CC2)CC1
CCCNC(=NNC(=O)c1cccnc1)c1ncc[nH]1
CC(C)(C)c1cccc(C(=O)O)c1
CNC(C)C1CN(C(=O)NC(=O)C2CCCN2)CC1C(=O)Nc1cncc(NC(=O)c2ccc(C(=N)N)cc2)c1
Nc1cc(Cl)cc2sc(Oc3ccc(F)cc3C(=O)Nc3ccc(F)cc3)nc12
Nc1[nH]c(C(F)(F)F)nc(=O)c1N1CCCN(CCC(=O)c2ccsc2)CC1
O=c1c2ccccc2nc(C=Cc2ccccc2)n1CCN1CCOCC1
CS(=O)(=O)NCN(CCc1ccc(Cl)c(Br)c1)Cc1ccc(OCc2ccccc2F)cc1
CC(C)CCN(CC(O)C(Cn1c(=O)[nH]c2ccc(F)cc21)C(c1ccccc1)c1ccccc1)S(=O)(=O)c1cccc(C(F)(F)F)c1
O=C1OCCN1OCc1ccccc1Cl
CC
COc1ccc(C2C3CCCCC3=NN2S(=O)(=O)c2ccccc2)cc1
O=Cc1ccc(OCC(=O)Oc2cc(CCCC(=O)O)c3oc(-c4ccccc4)cc(=O)c3c2)cc1
COc1ccc(S(=O)(=O)N2Cc3[nH]nc(-c4ccccc4)c3C(COCc3ccc(C)cn3)C2)cc1
CCCCCCCCCCCCCCCCn1cc(COCC(=O)O)nn1
Cc1cc(C(=O)NC(C)(Cl)COc2ccccc2)cc2[nH]c(-c3ccc(C#N)cc3)nc12
O=C(NC(Cc1ccccc1)C(=O)O)c1cn(Cc2c(F)cccc2C(F)(F)F)c2ccc(OCc3cccc(Cl)c3Cl)cc2c1=O
O=C(NCc1ccc(Cl)cc1)c1nc2n(c(=O)c1O)CCC2
CCCCC1CC2=C(C(=O)c3ccccc3C2=O)C(C)O1
COc1cc2c(N3CCN(C(=O)Nc4ccc(C(F)(F)F)c(N)c4)CC3)ncnc2cc1OCCN1CCC(C(F)(F)F)CC1
CCC(C)(C)c1cc(CC2CN(S(=O)(=O)c3ccc(O)cc3)CCN2C(=O)C=Cc2cc(O)c(O)c(Cl)c2)ccc1C(C)(C)C
CC(C)(C)N1C(=O)NC(=Nc2cccc([N+](=O)[O-])c2)C1=O
Cc1nc(C)c(-c2ccc3c(c2)CCC3NC(=O)C2(NC(=O)C(F)(F)F)CC2)nc1-c1cccc(C#N)c1
C=CC12CCCC1C1CCC3C4(C)CCC(O)C(C)(C)C4CCC3(C(=O)NNC(=O)CCc3ccccc3)C1CC2
CON1CCC(CCCNC(=O)CCc2ccc(Cl)c(Cl)c2)CC1
Cc1cc([N+](=O)[O-])cc2[nH]c(C3CCN(O)CC3)nc12
CN1CCN=C1C(N)=O
CC(C(=O)N1CCOCC1)c1ccccc1
O=C1Nc2ccc(S(=O)(=O)N3CCN(c4ccc(Cl)c(-n5cccn5)c4)CC3)cc2C1=O
O=C(N=C1SC2CS(=O)(=O)CC2N1c1ccc(F)cc1)C1CCCO1
CCCCc1ccccc1C(=O)NC(Cc1ccccc1)N1CCNC1=O
CCCc1cnc2c(C(=O)Nc3ccccc3)cnn2c1C
CCCCc1cc(OCCCCN2CCCC2)ccc1C(Cl)=C(Cl)Cl
CN(CC#CCCCCCCCCCCO)Cc1ccccc1
CC1(CC(=O)O)CC(=O)CC2(C)C3CCC4CC(=O)CCC4(C)C3CCC12
COc1ccccc1C(=O)NCC1(c2ccccc2)CCCCC1
c1ccc2c(c1)c1ccccc1n2CCCCCN1CCCCC1
COc1cc(NC(=O)C2CCC(CO)=N2)cc(OC)c1
CC(=O)C1(O)CCC2(O)C3(O)CC=C4CC(OC=O)CCC4(C)C3CC(OC(=O)CN(C)CCN(C)CCN(C)C)C12C
Fc1ccc(Nc2c(-c3ccncc3)nc3n2CCOC3)c(F)c1
O=C(C=Cc1ccc(Cl)c(Cl)c1)NCCCCCCCCNC(=S)NCCc1ccc(Cl)c(Cl)c1
Cc1nc(N(C)C(=O)C2CCCN2)c2c(C)c(-c3ccc(C#N)nc3)n(C3CCCC3)c2n1
O=C(NCCCCOc1ccccc1)C(=NO)c1ccsc1
N#Cc1cccc(-c2n[nH]cc2CN2C3CCC2CN(c2ccc(F)nn2)C3)c1
CNC(=O)CCc1ccc(=O)n(C)n1
CC(C)(C)C(=O)C(=O)c1ccc(NCON2C(=O)c3ccccc3C2=O)c(Cl)c1
FC(F)(F)c1ccc2c(c1)CN(C1CCC(c3ccccc3)CC1)CCN2
Cc1ccc(OCCC(=O)N2CCCC(N3CCN(c4ccccc4C)CC3)C2)cc1C
CCCCCCCCCCOP1(=O)OCCCN1C
COCCCC(=O)N1CCC2C1CCC(=O)N2CCCN1CCCCC1
C=C1OC(C(C)CCCCC(C)(O)C=CC(O)C(O)CCCC(C)(C)O)C(O)CC1=CC=C1CCCC2(C)C1CCC2C(C)O
CCc1cc(NCc2ccc(C)o2)nc(-c2ccncc2)n1
O=C(NCc1cc([N+](=O)[O-])cc2[nH]c(=O)c(O)nc12)Nc1ccccc1S(=O)(=O)F
Cc1ccc(OCCn2c(C)ccc2C)cc1
O=C1CCc2ccc(-c3ccn4c(-c5cccc(NC(=O)NCC(F)(F)F)c5)cnc4c3)cc2N1
CC1C2Cc3ccc(O)cc3C1(c1ccncc1)CCN2CCCC(C)(C#N)c1ccccc1
NC(=O)C1CN(C(=O)c2cnccc2N)CCN1C(=O)c1ccccc1-c1ccccc1
Cc1cccc(NC2=C(N)C(=O)c3ccccc3C2=O)c1
CC1CC=CC=CC(C)C(C)CC(C)C(C)C(C)CCC(=O)O1
CCC1C(=O)NCC(=O)NCC(C)(CC)C(=O)NCC(=O)N(C)C(Cc2ccccc2)C(=O)N(C)C(CS)C(=O)N1C
CC1(C)CC(=O)c2cnc(Nc3ccc(Br)cc3)nc2C1
CCNc1ccc(OCC)cc1OC(=O)Cn1c(=O)ccc2ccccc21
CCCn1c(-c2ccccc2C(F)(F)F)nn(Cc2ccccc2-c2ccc(CC)cc2)c1=O
CS(=O)(=O)c1ccccc1-c1ccc2c(N3CCOC(C(F)(F)F)C3)nc(N3CCOCC3)nc2n1
NC(C(=O)O)C(=O)c1ccc(CC2NCCc3ccccc32)cc1
CCOC(=O)c1ccc2c(c1SC)C(=O)N(c1ccc(OC)cc1)C2=O
COc1ccc(NCc2nnc(SCC(=O)NC(C)(C)C)s2)cc1
CC=C(C)C(=O)OCCC1=C2c3cccc4[nH]cc(c34)CC2(OC(C)=O)NCC1=O
COc1ccccc1N1CCN(CCC(=O)Nc2ccc([N+](=O)[O-])o2)CC1
Cc1cccc(C)c1C(=O)Nc1c(F)cccc1F
CC1=CC(C)(C(F)(F)F)Oc2ccc(C=C(F)F)cc21
COOS(=O)(=O)c1ccc(NC(=S)Nc2ccc(OC)cc2-c2ccccc2)cc1
CCOc1ccccc1C(=O)N1C(=O)C(=O)N(C(C)C)C1=O
COc1cccc2[nH]c(C(=O)NC(C)Cc3ccc(OCCCCc4ccccc4)cc3)cc12
COc1ccc(CN2CCN(c3ccccc3)CC2)c(OC)c1OC
COCN(Cc1cccnc1)C(=O)C(CO)NC(=O)CC(CCCc1ccccc1)C(=O)O
CS(=O)(=O)NCN1CCC2(CC1)CCN(C(=O)c1ccsc1)CC2
CN(C)c1ccc(CNC(=O)COC(=O)COc2ccccc2Cl)cc1
COc1ncnc2c1ccn2C1C(CO)OC(O)C1O
CC1=CC(=O)OC1CC=CC(=CO)CCC(O)(CO)OC1OC(O)C(O)C(C)C1O
Cc1occc1C(=O)N1CCCC(n2ccnc2C)C1
O=C1CC(c2ccccc2)=Nc2c(NCCN3CCNCC3)nc3ccccc3c21
O=C(NC1CCNC(=O)C(Cc2c[nH]cn2)NC(=O)C(Cc2ccccc2)NC(=O)C(CO)NC1=O)OCc1ccccc1
COc1ccccc1N(CC(=O)C(=O)c1ccccc1NN1CCCC1)S(C)(=O)=O
Cc1[nH]c2ccccc2c1C(=O)CN1C(=O)c2ccccc2C1=O
CC(C)(C)NC(=S)NN=c1[nH]c2cc3c(cc2s1)OCO3
CN(C)CC(=O)N1Cc2ccccc2CCc2cc(Cl)ccc21
CCCOC(=O)COC(=O)C(C(=O)NNC(=O)OCc1ccccc1)C(C)c1ccccc1
Cc1c(C)n(-c2nc(Nc3cccc(CCN4CCCC(C)C4)c3)ncc2F)c2ccccc12
COc1cc(C)c(O)c(OC)c1
CSn1c(=O)n(C(=O)C(C)(C)O)c(=O)c2c1nc(C)n2C
O=C(NC(Cl)c1ccccc1)c1ccc(CO)c(-c2ccc(Cl)cc2)n1
Cc1cc(NC(=O)CN(C)C(=O)C2CCCCC2)no1
COc1cc(Oc2ccc(C#N)c(F)c2)ccc1S(=O)(=O)NC(=O)c1ccccc1
CCOC(=O)c1c(NC(=O)C(O)=CC(=O)c2c(C)nc3ccccn23)sc2c1CCCC2
CCC1(c2ccc(OC(F)(F)F)cc2)NC(=O)N(CC(=O)N2CCN(Cc3ccc4c(c3)OCO4)CC2)C1=O
CCOC(=O)C(Nc1nc(=O)c2sc(-c3ccccc3)cc2[nH]1)OP(=O)(CC)C(O)COP(=O)(O)O
CNCC(Cc1ccccc1)NC(=O)C1c2cccc(C3CCCN3C(=O)C#N)c2CC1Br
COC1OC(COC2SC(COS(=O)(=O)O)C(O)C(O)C2OC(=O)C=Cc2ccc(O)c(O)c2)C(O)C(O)C1OS(=O)(=O)O
CC(C)CC(NC(=O)C1CN(C)CC1C(=O)N(C)Cc1ccccc1)C(=O)NC1c2ccccc2CC1O
Nc1ccccc1-c1cc(C(=O)N2CCN(Cc3ccccc3)CC2)on1
Clc1ccc(C(CN2CCN(c3ccc(NCC(c4ccccc4)c4ccccc4)cc3)CC2)c2ccc3c(c2)OCO3)cc1
CC1(C)C(=O)Nc2cccnc2N1C1CCNCC1
CC(=O)n1cc(C)cc1C(=O)NCCCNC(=O)NC12CC3CC(CC(C3)C1)C2
O=C(CCO)c1ccc(NC2c3cc4c(cc3C(c3cc(O)c(O)c(OCO)c3)C3C(=O)OCC23)OCO4)cc1
CCOC1CCCN(C(=O)c2cc(COC)on2)C1
CC1CCCOc2ccc(cc2)CC(NC(C(=O)NC(=O)c2cc3ccccc3o2)C(C)(C)C)NC(=O)C(Cc2ccccc2)NC1=O
Cc1ccc(C(=O)CC2(O)C(=O)N(C)C(=Nc3ccccc3)N2C)cc1
CNC(=O)C(C)NCC1=CC2C(CCC3(C)OC3C3C(CO)C(C(C)C)CC3(CO)C1=O)C2(C)C
CC(=O)N1C2CN(C)C(=O)C1(Cc1cc(Cl)ccc1Cl)C1C(=O)N(Cc3ccccc3)C(=O)C21
N=C(N)NCCCC(NC(=O)OCc1ccccc1)C(=O)c1nc2ccccc2s1
CN(C)C1(CNC(=O)Nc2nnnn2C)CCCCC1
Cc1cc(C)cc(Nc2n[nH]c([N+](=O)[O-])c2Cl)c1
CC(C)c1ccc(N(Cl)Cc2cnc[nH]2)c(CNc2ccc(C(=O)NC(CCCCN)C(N)=O)c([N+](=O)[O-])c2)c1
O=C(CN1C(=O)C2CC=CCC2C1=O)Nc1ccc(-n2cccc2)nc1
O=c1ccc(CO)ccc1C=Cc1cccs1
COc1ccccc1CNC(=O)N1CCC(S(=O)(=O)c2ccc(Br)s2)CC1
COc1ccc2cc(CN3CCN(C=C4C(=O)NC(=O)N(c5ccc(Cl)cc5)C4=O)CC3)c(=O)[nH]c2c1
CCOC(=O)C1=C(Cc2cccnc2)C2CCC(C1)N2C(=O)Nc1ccc(F)cc1F
CCOc1c2ccccc2c(CC(=O)O)c2cnccc12
Clc1ccnc2cc(NCCCOc3cn4c(n3)-c3cc(N5CCOCC5)ccc3OC3(CCCC3)C4)ccc12
CC(C)CCCC(C)c1cc(-c2ccccc2)nc(N)n1
CC(C)N(C(=O)c1nonc1N)C(C)C
COc1nc(F)c(Cl)c(NC2CCN(Cc3ccc(C(C)C)cn3)CC2)n1
COc1ccc2c(c1)[nH]c1c3c(ccc12)OCC3
CS(=O)(=O)c1ccc(C(=O)N2CCCCC2)cc1[N+](=O)[O-]
CC(C)C(NCC(=O)Sc1nccn1C)C(=O)N1CCOCC1
COc1ccc(C#N)cc1NC(=O)Nc1ccc2cc(CN3CCOCC3)c(=O)[nH]c2c1
O=C(O)c1cccc(COc2cccc(C(=O)O)c2)c1
COc1cc(O)c2c(CCCC(C)(C)O)cc(=O)oc2c1
COc1ccc2c(-c3cncn3Cc3ccc(C(=O)NCC4CCCCC4)cc3)cccc2c1
O=C(O)CCNC(=O)c1ccc(C(NC(=O)OC(C(Cl)(Cl)Cl)P(=O)(O)O)P(=O)(O)O)cc1
CCOc1ccc(C=C2SC(=O)N(CCCC(=O)Nc3ccccc3C)C2=O)cc1
CC(C)NCn1cc(NC(=O)N2CC(Cl)CC2C(=O)NCc2cccc(C(N)=O)c2)c2ccccc21
COc1cccc2c1NC(=O)C2=NNc1cccc(C)c1
Cc1nnc2n1CCN(C(=O)c1ccccc1)C2
Cc1nn(CC2CC2)c2c1CCc1cnc(Nc3ccc(N4CCN(C(=O)N(C)C)CC4)cn3)nc1-2
Cc1ccc(N(C(=O)CNC(=O)COc2cccc3cnccc23)C(=O)C(N)CCC(=N)N)c(C)c1COc1cccc2c(Cl)cc(Cl)nc12
C=CC(C)(O)CCC12CCC(C)CC13OC3CC1C3CCC(O)C3(O)CCC12
Cc1ccc(NCc2nnc(SCC(=O)Nc3ccc4c(c3)OCCO4)o2)c(C)c1
O=C(O)COc1ccc2c(c1)C(Cc1ccc(Cl)cc1)C(NS(=O)(=O)c1ccc(-c3ccccc3)cc1)CC2
CC1CC2(C)C(C(C)CCC(=O)NCc3ccccc3CNCCCNCCCN)CCC2(C)C2=C1C1(C)CCC(O)C(C)(C)C1CC2
Cc1ccccc1C=CC(=O)SCC(COP(=O)(O)OP(=O)(O)O)C(=O)OCc1ccccc1
C#CCN(CCC(C=C)c1ccc(F)cc1)C(CCl)=NC
C=CCN(c1ccc(Cl)cc1)S(=O)(=O)c1c(C)nc(=O)[nH]c1O
O=[N+]([O-])c1ccc(C=NNS(=O)(=O)c2ccc([N+](=O)[O-])cc2[N+](=O)[O-])cc1
COc1cc(S(=O)(=O)N2CCN=C2C)ccc1NC(=O)Nc1ccc(Cl)cc1
C=CCC1=C(c2cccc(Br)c2)C(=COC2CCN(C)CC2)OC1=O
CNc1nc(C(=O)c2ccc(Cl)cc2)c(CCNC(C)=O)s1
CCn1cc(C(=O)O)c(=O)c2ccc(-c3csc(-c4ccccc4)n3)cc21
Cc1cc(C)c2c(C)c(C(=O)Nc3cc(S(=O)(=O)C(F)F)ccc3OC(F)F)sc2n1
CC(C)(C)NCC(O)COc1ccc(S(=O)(=O)Nc2ccccc2-c2ccccc2)cc1
Cn1cc(-c2nccc(N3CCC(Oc4ccn(-c5ccccc5F)c(=O)c4)CC3)n2)cn1
Cc1ncc(COc2ccc(CC(c3n[nH]c(=S)[nH]3)c3nc(-c4ccccc4)co3)cc2)cn1
CCC(C)C(=O)NCN1CCc2cc3c(cc2C1)OCO3
CC(C)c1noc(C2Oc3ccccc3N(S(N)(=O)=O)C2=O)n1
CCCCc1cc(F)cc(N2C(=O)c3c(c(C(O)C(F)(F)F)nn3C)C2c2ccc(C)cc2)c1
CC(=O)c1ccc(N2CCN(C(=O)c3cnc(N(C)C)cn3)CC2C)cc1
O=C(c1ccccc1O)N1CCC(c2cc(-c3ccco3)[nH]n2)CC1
O=C1OC(Cn2ccnn2)CN1c1ccc(N2CCCC(Sc3cccc4ccccc34)C2=O)c(F)c1
OCC1OC(CN2C=Cc3cncc4ccnc(c34)C2)C(O)C1O
Cc1cc2c(cc1S(=O)(=O)N1CCC(C(N)=O)CC1)OCC(=O)N2
CN1CCC2(CCCCN2Cc2cccc(-c3ccccc3)n2)C1
Nc1cccc(NS(=O)(=O)CCC2CC2)c1
Fc1cccc(-n2ccc(-c3ccc(Br)cc3)n2)c1Cl
CCC(C)C(NC(=O)C(CC(C)C)NC(CP(=O)(O)O)C(N)=O)C(=O)C(=O)C(Cc1ccc(O)cc1)NNC(=O)C(N)CC(C)C
CCOC(=O)c1ccc2c(c1)cc(NC(=O)c1cccnc1)c1nncn12
COc1cccc(CNC(=O)c2cccc(-c3nc(C)c(CSc4cn(C)c5ccccc45)o3)c2)c1
COC(=O)C1=C(c2ccc(F)c(F)c2)N(C(C)c2ccccc2)C(=O)CC1c1cc(Cl)c(O)c([N+](=O)[O-])c1
O=C(NC1CCC(Cc2ccc(F)cc2F)CC1)C1CC2NOCC2CN1
O=C1CCCC1(NCc1ccc(C(F)(F)F)cc1)c1ccccn1
CCn1cc(-c2cccc(NC(=O)c3ccccc3)c2)c2c(N)ncnc21
COC(=O)Cc1nn(Cc2cccc(F)c2)c(=O)n1Cc1ccc(NC(=O)Nc2ccccc2)cc1
COC(=O)n1cnc2[nH]c(C3CCCC3)nc(=O)c21
CNCC(=O)Nc1ccccc1N
CNC(=O)N=C1NCC(c2ccccc2)N1
COc1cc2c(=O)c(C(OC)c3nc(-c4cc(OC)c(O)c(OC)c4)c[nH]3)coc2cc1O
COCC(=O)c1cc(C(=O)c2ccc(C(=O)[N+]3([O-])CCCCC3)cc2)c[nH]1
CCOc1ccc(-n2cc3c4c(ncnc42)N=C(c2cc(OC)c(OC)c(OC)c2)N3)cc1
CC(C(=O)Nc1ccc(-c2ccccc2)cc1)c1ccc(N2C(=O)CCC2=O)cc1
COc1ccc(-c2ccc(C)cn2)cc1C=CC1C2CCCCC2CC2C(=O)OC(C)C21
O=C(OCc1ccccc1)c1coc(=O)c2ccccc12
O=C(CN1CN(c2ccc(F)cc2)C2(CCN(C(=O)c3ccc(-c4ccccc4)cc3)CC2)C1=O)NCC(F)(F)F
CCN(C(=O)c1n[nH]c2ccccc12)N1CCC(CCC(c2ccccc2)c2ccccc2)CC1
CNCCCNCCCCCCCCNCCCNCCCN
CCOc1ccc(NC(=O)C(C)C(=O)OCN2C(=O)c3ccccc3C2=O)cc1OCC
COc1c2c(cc3c1-c1c(cc(COC(C)=O)c(C)c1OC(C)=O)CC(OC)C(OC)C3OC)OCO2
O=C(Nc1ccc2[nH]c(=O)[nH]c2c1)Nc1nccs1
Cc1ccc(C(=O)CSc2nnnn2-c2ccc(C)cc2)cc1
COc1ccc(-n2c(=O)c3nc(C)[nH]c3n(C)c2=O)cc1
CCc1nc(C)c(C(=O)OCn2nc(-c3ccc(Cl)cc3)ccc2=O)c(-c2ccc(Cl)cc2Cl)c1C
COc1ccc(C(=O)NNC(=O)c2ccc(Cl)c([N+](=O)[O-])c2)cc1
CC(C)(C)OC(=O)NC(Cc1c[nH]cn1)C(=O)NNC(=O)C(Cc1ccccc1)CC(NC(=O)OC(C)(C)C)C(O)Cc1ccccc1
COC(=O)C1=C(C)NC(c2ccccc2)=C(C(C)=O)C1c1ccc(NS(=O)(=O)C=Cc2cccc([N+](=O)[O-])c2)cc1
N=C(N)c1ccc2nc(C=Cc3ccc(C4=CC(=O)NC4=O)s3)ccc2c1
CCCCCCC(C(=O)NCCC(=O)O)C(=O)N(CC)CC
N#Cc1ccccc1C(c1ccccc1F)N1C2CCC1CC(Cl)(c1ccc(O)cc1)C2
CCCC(C(NC(=O)CC(=O)O)C(=O)NC)C(NC=O)C1CCCN1CNC(=O)C(C)C
CC(C)(C)c1cc(NC(=S)NCCc2ccccn2)n(-c2ccccc2)n1
CCC1C=CC(c2ccccc2)C(CCCOCC2CCC(CC(=O)O)OC2[N+](=O)[O-])O1
O=C1c2c(Cl)ccc(Cl)c2C(=O)N1CCc1ccccn1
CCNc1ccc(OCC(=O)Sc2nnc(-c3nc(-c4ccc(OC)cc4)c(-c4ccc(OC)cc4)[nH]3)o2)cc1
COCCCCOc1cc(F)ccc1NS(=O)(=O)c1ccc2c(c1)CN(C(=O)Nc1ccc(C(C)(C)C)cc1)C2
COc1ccc(NC(=S)Nc2ccc(NC(=O)c3ccccc3F)cc2)c(OC)c1
Cc1cc(Cc2c(C(F)(F)F)[nH][nH]c2=O)cc2c1NOC2
O=C1c2ccccc2C(=O)N1CCc1nc2ccccc2c(=O)n1-c1ccc(F)cc1
COCCC(=O)c1cc(Nc2ncnc(NC3CCC(O)CC3)n2)c(NNC(C)(C)C(F)(F)F)cc1Cl
COc1ccc(C2(Cn3ccnc3)OCC(c3cc(Cc4cc(Cl)cc(Cl)c4)cc(Cl)c3O)O2)cc1
COc1ccc(C(NC(=O)c2ccc(Cl)c(Cl)c2)c2cc(O)c3cccnc3c2O)cc1
CC(C)Oc1nc(-c2ccccc2)ncc1COC(=O)C(=O)NC(C)c1ccccc1
CCCC(=O)NC(C)Cc1ccc(C#Cc2cnc(OC3CCC3)s2)cc1
OCC1C(O)CC(n2cnc3c(Oc4ccc5c(c4)OCCN5CC4CCCO4)nc(-c4cccc(O)c4)nc32)C1F
O=C(Nc1ccncn1)c1ccc2c(c1)NC(CN1CCCC1)CS2
CCOC(=O)C12CCCC=C1N(CCCc1ccc(OC)o1)C(=O)C(CCc1ccc(OC)c(OC)c1)C2
CC(=O)c1c(C)[nH]c(C(=O)OCC(=O)Nc2nnc(-c3ccccc3)o2)c1C
CCCc1c2c(c(C)c3ccc(=O)oc13)C=CC(C)(O)O2
O=Cc1cc(O)cc(C=CC(=O)c2cccc(Br)c2)c1Oc1ccc(C(=O)O)cc1
COc1ccc2nccc(C(O)CC3CCN(NCCc4ccc5c(c4)OCCO5)CC3)c2c1
COc1ccc(N2CCOCC2)c(NC(=O)CCc2c(C)nc3cc(-c4ccc(C)c(C)c4C)nn3c2C)c1
Cc1cnn(CN(Cc2cccs2)Cc2cc(Cl)ccc2Cl)c1
COc1ccc(-c2cn3c(n2)sc2cc(C(=O)NC4CCCC4)ccc23)cc1
CCN(CC)CCCC(C)n1c2cc(=NN)c(-c3ccccc3)cc-2nc2ccccc21
CC(C)(C)N1N=C(c2ccc(F)cc2)CC1c1ccc(Cl)cc1
COc1ccc(OCCn2cnc3ccccc32)cc1
NC(=O)c1cc2c(O)c3ccccc3cc2oc1=O
CCc1ncc(Cl)c(N(Cc2ccc3nnn(C)c3c2)S(=O)(=O)c2ccc(C(=O)OC)cc2)n1
CCOc1ccc(NC(=O)c2cccnc2OCC)cc1
CNc1cc(NCc2ccccc2)c(OC(F)(F)F)cc1Cl
CCC1N=C2N=c3ccc(C=Cc4ccccc4OC)cc3=CN2C1c1ccc(OC)c(OC)c1
Cc1nc(N)nc2c1cc(-c1cnc(N)nc1)c(=O)n2C1CCC1
COCc1csc(CNCCCN2CCN(Cc3ccccc3)CC2)c1
O=C(c1c2c(nc3ccccc13)CN(Cc1nccs1)CC2)N1CCCc2ccccc21
C=C(C(=O)c1ccc(Cl)cc1)c1ccc2c(Cl)c(Oc3cccc(C(=O)NCCC(=O)NC)c3)oc(=O)c2c1
CCC(C)NC(=O)CSc1nc2sc(C(F)(F)F)c(N)c2c(=O)n1CC1CCCO1
Cc1cc(C=CC(=O)Nc2cccc(Nc3ncc(-c4ccc(F)cc4)o3)c2)c2ccccc2n1
COc1ccc(-c2nc(CNC3CCCNC3c3ccccc3)co2)cc1F
C=C(C)C12CC(C)C34OC(OC1C3C=C(CCO)CC1(OCc3ccc(C(C(=O)OC)C(=O)c5ccccc5)cc3)C(=O)C(C)=CC14)O2
Cc1cccc(OCCNC(C)CCN(C)C(=O)CCC(=O)C=Cc2c[nH]c3ccccc23)c1
C=C1C(=O)OC(CCCCCC)C1Oc1ccc2c(=O)c(C3=C(C(=O)c4c(O)cccc4O)C(=O)OC3)coc2c1
Cc1ccc2c(Sc3cnn(Cc4ccccc4)c3F)ccnc2c1
Cc1ccccc1COCCCOc1ccc(N2C(=O)CNCC2C(=O)N(Cc2ccco2)C2CC2)cc1
COc1cc(CC(CO)C(O)C(=O)N2CCC(C)(c3ccccc3)CC2)ccc1O
CN(C)CC(O)COc1cc(O)c2c(=O)c3ccccc3oc2c1
O=C(Nc1cc2[nH]c(=O)n(Cc3ccccc3)c2cc1N1CCCC1)c1cccc(F)c1
CCN(CC)CCNC(=S)N(Cc1cccs1)Cc1cc2cc3c(cc2[nH]c1=O)OCO3
CN(C(=O)CCn1nnnc1CN1CCN(C2CCC2)CC1)c1ccc(F)cc1
CCC(=O)N(CNC(=O)c1nn(Cl)c(C)c1C)c1ccc(F)cc1
COc1cc(CN2CCCN(Cc3ccc(C(=O)O)cc3)CC2)ccc1NC(=O)c1ccc(-c2ccc(Cl)cc2)s1
Cc1nc2ccccc2n1CN1CCN(C(=O)C(C)C)C2CS(=O)(=O)CC21
Cc1cnc(NC(=NC(=O)Nc2cccc(F)c2)NF)nc1
c1ccc(-c2cc(CN3CCN(CC4CCCN4C4CCC4)CC3)no2)cc1
COC(=O)C=C(C)c1ccc(-c2nc(=O)c3c(C)nn(C4CCC(N)CC4)c3[nH]2)cc1
CC(CO)Nc1cccc2c1OC(CN(C)Cc1ccc(Oc3ccccc3)cc1)C(C)CN(C(=O)Nc1ccc(F)cc1)C2=O
CC(=O)C=CC=CC(C)=CC(=O)OCCCCCOCc1ccccc1OCc1ccccc1
Cc1cc(N)c(SSc2ccc(C=C(NC(=O)C(=O)O)C(=O)Nc3c(C)cccc3C)cc2)cc1C
CCCOc1ccc2c(c1)c(C=Nc1cc(Cl)ccc1Cl)cn2CC(=O)Nc1ccc(Cl)c(F)c1
Cc1cc(OCCN2CCc3ccccc3C2)c(C)c(O)c1-c1ccc(C(=O)O)cc1
Cc1oc(Cc2ccc3c(c2)CCN3C(=O)c2cccnc2N)nc1-c1ccccc1F
CC(C=CC1=C(C)C(C)(C)CCC1)=CC(=O)O
CC(C)CC(C=O)NC(=O)C(Cc1c[nH]c2ccccc12)NC(=O)OCc1ccccc1
CC1=C(C(=O)O)C(c2cccc(S(=O)(=O)N3CCOCC3)c2)NC(=O)N1
CCOc1ccc(N(CC)C(C)C(=O)N(C)CC(=O)Nc2ccc(NC(=O)C3CCCCC3)cc2)cc1
CC(NC(=O)C1(NC(=O)c2cc3ccc(Cl)cc3s2)CCN(Cc2ccccc2)CC1)C(=O)N1CCC(OCC2CCNCC2)CC1
Cc1cc(C=C2SC(=O)NC2=O)ccc1Oc1cccc(S(C)(=O)=O)c1
O=C(Nc1ccc(Br)c(Br)c1)c1cnc2ccccc2c1
Cc1ccc(Cn2c(N(C(C)C)C3CCN(C(=O)OC(C)(C)C)CC3)nc3ccccc32)cc1
O=S(=O)(O)c1ccc(N=Nc2cccc(Cl)c2)cc1S(=O)(=O)O
O=C(Nc1ccccc1C(=O)NN=Cc1ccco1)c1ccc(Br)cc1
CCC(Oc1ccc(Cl)c(C)c1)C(=O)N(C)CN1CCCC(CCc2cccc(Cl)c2)C1
COc1cc2c(cc1OC)C(=O)N(c1cc(O)cc(O)c1)CC2
COc1cccc(N2CCc3c(NC(C)C(C)(C)C)ncnc32)c1
CCCCCCCC(=O)OC1CC2(C)OC(=O)C3(C)C1CC23O
Cc1c(F)[n+]([O-])c2cc(F)c(-c3ccc(C(=O)N4CCN(c5ccccc5Cl)CC4)cc3)cc2[n+]1[O-]
c1ccc(Oc2c(C3CCCC3)oc3ccccc23)nc1
CC=C(C(=O)OC)C1CCC2(C)C(CCC3C2CCC2(C)C3CCC2(O)C(=O)CN2CC=CCC2)O1
CC(C)Cc1ccc(-n2c(=O)[nH]c3cccnc32)cc1
CC(C)c1ccc2occ(-c3nnnn3-c3ccccc3)c(=O)c2c1
COc1ccc(NC(=O)C(CC(C)C)c2ccccc2)cc1
Cc1ccc2c(CC3CCCCC3)cc(=O)oc2c1
NCc1cc2c(cc1F)cc(-c1c(Cl)ccc3ccccc13)n2S(=O)(=O)Cl
COc1ccc(CCCS(=O)(=O)Nc2ccc3c(c2)N(C)CCS3)c(OC)c1
CC(NC(=O)c1ccccc1)c1ccc(OC2(C(F)(F)F)CCN(c3ncccn3)CC2)cc1
CC1(CO)NCCOc2ccccc21
COc1ccc(Cc2cc(C)nn2N2CCN(C)CC2)cc1
NC(=O)c1ccc2ccc(-c3cccc4c3C(=O)N(Cl)C4=O)cc2n1
O=C(CCCN1C(=O)SC(=CNc2ccccc2Cl)C1=O)N1CCCC1
C=CCOCCCC1=CC(C)(C)Nc2ccc([N+](=O)[O-])cc21
CC=CC1c2ccccc2C(=O)N(Cl)C1c1ccc(CC)cc1
O=C(C=Cc1ccc(O)c(O)c1)OC1C(O)C(n2cnc3c(NCc4ccccc4)ncnc32)OC(O)C1OC(=O)Cc1ccc(O)c(O)c1
COc1cc(CN2CCOC(CNc3ccnc4cc(Cl)ccc34)C2)c(OC)c(OC)c1
COC(=O)COc1ccccc1-c1ccc2c(c1)C(=O)C(=O)c1ccccc1-2
CCCCC(NC(C)=O)C(=O)NCc1ccc(C(=O)Nc2ccc(CC(NC(=O)C3CCCN3C(C)=O)C(=O)O)cc2)cc1
Clc1ccccc1CSCc1cn(Cc2ccccc2Cl)nn1
CCc1cn(C2CCC(C(=O)NCc3cc(C)nc4ccccc34)CC2)c(=O)[nH]c1=O
Nc1cccnc1-c1nnc(Nc2ccc(C3CCNCC3)cc2)o1
COc1ccc2c(c1)CC(C(c1cc(OC)ccc1OC)N1C=NS(=O)(=O)c3ccccc31)C2=O
NCC1OC(OC(C(=O)O)C(O)CO)C(O)C(O)C1N
N#CCCN(Cc1ccc(N2CCOCC2)s1)C(=O)CN1C(=O)C2CC=CCC2C1=O
O=S(=O)(NCC1CN(Cc2ccc(F)cc2)CCO1)c1ccc(Br)cc1
CCN1C(=O)C(=Cc2c(N3CCC(C)CC3)nc3ccc(COC)cn3c2=O)NC1=S
COC(=O)c1cccc(C(=O)On2cc(-c3ccc(-c4ccccc4)cc3)c(-c3ccccc3)n2)c1
CCc1cc(C(=O)N2CCCC2)cc2nc(SCC(=O)OC)oc12
CCCC1CCCN1C(=O)Nc1cc(F)c(F)cc1-c1n[nH]c(=O)c2ccccc12
O=c1n(-c2cc(C(F)(F)F)ccn2)ccc2nc(COc3ccccc3)cn12
O=C1NC(=O)C(Cc2ccc3ccccc3c2)O1
NC(=O)Cc1ccc2c(c1)C(CC(=O)Nc1ccc(F)cc1)c1ccccc1S2
CC1C(O)C2OCOC2C(OC(=O)C=Cc2ccc(Cl)cc2)C1NC(=O)C=Cc1ccc(O)cc1
O=C(CSc1ccc(C(=O)NNC(=O)c2ccc(Cl)cc2Cl)nc1)c1ccc(Cl)cc1
COc1ccc(C(CC(=O)N2CCCC2)c2c(NC(=O)c3cccc(Cl)c3)c3ccccc3oc2=O)cc1OC
Nc1cccc(C2=CC(=O)CC(c3ccccc3)C2)n1
Cc1cccc(N2CNC(=N[N+](=O)[O-])NC2)c1
COc1ccccc1CCN(C)CCCOc1ccc(C(=O)c2ccc(-c3ccccc3)cc2)cc1
COc1ccc([N+](=O)[O-])cc1NC1=C(O)C(=O)c2ccccc2C1=O
CC(=O)C(=O)c1cc(NNc2cc(C(=O)N3CCOCC3)ccc2N)c2c(c1)C(=O)c1ccccc1C2=O
O=c1nc2n(Cc3cccc(Cl)c3)c(Cc3ccccc3)nn2c2c1CCCC2
NCCCCCCNc1nc(NCc2ccc(-c3cccc(NCCCCCN)c3)o2)nc(C(F)(F)F)n1
CCOc1c(C)cc(I)cc1CNc1nccc(-c2c(-c3ccc(F)cc3C)c(=O)[nH]c3cc(Cl)ccc23)n1
Cc1ccc2c(c1)C(=Cc1cccc(C#N)c1)C(=O)N2
CCOc1ccc(C2C(C(=O)OC)=C(C)NC3=C2C(=O)c2ccccc23)cc1OCC
O=S(=O)(c1ccccc1)N1CC2C(O)C2C1
O=C(O)C(CN1CCOCC1)Cn1c(=O)n(Cc2ccc(O)cc2)c(=O)c2ccccc21
COc1ccc2[nH]c(-c3ccccc3)c(cc1)-c1cccc-2c(=O)c1O
N#Cc1ccc2ccc3cc(N)cc4ccc1c2c34
CC1CCN(CCN2C(=O)N(c3ccc(C#N)c(Cl)c3)C(=O)C23CCN(CC2CCCCCC2)CC3)CC1
CNCC(C)ON=C(C)c1ccc(Cl)cc1
COc1cc(C=NN2CCNCC2)ccc1OC1CCCC1
CN(C)CCCOc1ccccc1C=O
O=Cc1ccc(OCCCNc2nc3ccccc3[nH]2)cc1
c1cc(NC2CCN(Cc3ccc4c(c3)CCC4)CC2)c2ccncc2c1
CC(=O)OCC1C(=N)NS(=O)(=O)C(C#N)C1c1cccs1
Cc1cc(S(N)(=O)=O)ccc1Nc1ncc(C(F)(F)F)c(Oc2cccc3c2C(=O)CC3)n1
CC(=O)OC1C(C)=CCC2C1(C)C(OC(=O)C=C(C)C)C(O)C1(C)OC21C
Cc1sc2nc(CC(=O)N3CCN(C(=O)c4ccco4)CC3)n(COC(=O)C(C)C)c(=O)c2c1C
Nc1nccc(-c2ccc(Nc3ccc4c(c3)OCO4)c(Cl)c2)n1
COCC(C)Cn1nc(C(=O)NCc2ccccc2)c2c1-c1ccccc1S(=O)(=O)C2
COc1ccc(OC2CCCC2)c(C=NNC(=O)CN(c2ccc(C)cc2)S(=O)(=O)C2CCCCCC2)c1
Cc1cc(=O)oc2c(C)c(OCC(=O)NC34CC5CC(CC(C5)C3)C4)ccc12
COc1ccc(Cc2cc(NCC3CCCO3)nc3ncnn23)cc1
CCn1c(=O)n(C2OC(CO)C(O)C(O)C2O)c(=O)c2cc(I)c(Cl)cc21
O=C(C=Cc1ccccc1)Nc1cccc2c1CCCC2
COc1ccc(Cc2c(C3CCCCC3)n(OCC(=O)O)c3cc(-c4ccc(C(=O)O)cc4)ccc23)cc1
COc1ccc(C=CC(=O)NCCCCNC(=O)C=Cc2ccc(OC)c(O)c2)cc1O
CC(=CC(=O)NCc1ccccc1)C(=O)NC1C(=O)N2C(CC3CCCCC3)=CCSC12
CCCC(=O)OCC(O)CN1CCCC1
CNC(=S)NCCCc1ccncc1
NC(=O)c1cc(-c2ccc(Cl)cc2)sc1N
CC(C)C(C(=O)Nc1ccc(Cl)cc1)C(=O)N1CCCC1NC(=O)Cc1ccccc1
COc1ncc(-c2cccnc2N2CCC(C(F)(F)F)C(n3c(C)nc4[nH]nc(C)c4c3=O)C2)cn1
CCN(CC#N)C(=O)c1ccc(Nc2cnc(-c3ccc(F)cc3)cn2)cc1
C(=Cc1ncc[nH]1)c1ccccn1
Cc1cccc(Nc2nc(N)nc(C(O)c3ccccc3)n2)c1
O=C(c1ccco1)N1CCN(C(=O)C2CCCO2)CC1
Cc1ccc(S(=O)(=O)N2CCCC2C(=O)O)cc1
CCOC(=O)C1CCCN1C(=O)C(CCCN=C(N)N)NC(CNC(=O)c1c[nH]c(-c2ccccc2)n1)Cc1c[nH]c2ccccc12
CC=NCC1(C)CC2(O)C(=O)C(C)C=CC(C)(C)C(OC)C(C)C(O)C3(C)CCC(=O)OC3C2C1C
Cc1ccc2c(SCc3ccccc3)cc(=O)oc2c1
CCCc1ccc(C=C2Oc3c(ccc(OCCCC(=O)O)c3Cl)C2=O)cn1
COC(=O)C(C)NCCCC(NC(=O)C=Cc1ccc(O)cc1)C(=O)O
CNC(=O)Cn1nnnc1C(CCCS(=O)(=O)NC)c1ccc2ccccc2n1
Cc1ccc(C=NN=c2[nH]c3ccccc3s2)cc1
Cc1nc2ccc(C(=O)C3=C(O)C(=O)N(c4ccccc4C)C3c3ccco3)cc2[nH]1
CCCNC(=O)c1ccc(-c2nnc(-c3ccc(-n4ccnc4)cc3)o2)cc1Cl
COc1ccc(-c2noc(C(CC(C)C)NC(=O)C3CCCN3S(=O)(=O)c3cc(Cl)cc(Cl)c3)n2)cc1
CC(C)NC(=O)N1CCc2c(c(OCc3ccc4c(c3)OCO4)nn2C)C1
O=C(OCc1csc(-c2ncccn2)n1)c1ccc(S(=O)(=O)Nc2ccccc2Cl)cc1
O=[N+]([O-])c1cccc(S(=O)(=O)NCCc2ccccc2)c1O
Cc1ccccc1C1Nc2ccccc2C(=O)N1CCc1ccc(N(C)C)cc1
CN(C)CCN1CCN(c2ccncc2Cl)CC1
CNCC(c1cc(Cc2ccc3c(c2)OCO3)ccc1O)C(C)O
O=C(CCc1nc2ccccc2[nH]c1=O)Nc1cccc(Cl)c1
Cc1nc2ccc(NC(=O)c3ccc(Cl)nc3Cl)cc2c(=O)n1-c1ccccc1
C=C(C)C(O)C1CC(OC(=O)CCCCCCCCCCCCCCCc2ccccc2)OC(COCc2ccccc2)C1O
Oc1ccc(C2=COc3cc(O)ccc3C2c2ccc(O)c(O)c2)cc1
Cc1c(N)n[nH]c1Cc1cc(C(=O)Nc2ccc(-c3ccc(F)cc3)nc2)co1
O=C(NCc1nnc(-c2c[nH]cc2S(=O)(=O)c2ccc([N+](=O)[O-])cc2)o1)Nc1ccc(Cl)cc1
COc1ccc2c(-n3c(=O)n(Cc4cc(C5(C)OC(=O)NC5=O)ccc4Cl)c4ccccc43)noc2c1
CN(Cc1ccc2c(c1)NC(=O)C2=Cc1ccc(F)cc1)C(CCN1C(=O)CCC1=O)C(=O)O
CCNC(=O)C(Cc1ccccc1)C(N)=O
COc1ccc(C(=O)N2C(C)c3ccccc3C2(C)C(=O)O)cc1OC
COC(CNc1ncnc2[nH]c(-c3ccc(C#N)cc3)cc12)c1cccc(C)c1
Cc1cc(NNc2ccc(F)cc2C(=O)C(=O)c2ccc(C(C)(C)C)cc2)ccc1-n1cncn1
CCCCCCCCCCCC=CC=CCN(C)Cc1ccccc1OC
CC1CCC2(OC1)OC1CC3C4CC(=O)c5cc(OCc6ccccc6)ccc5C4CCC3(C)C1C2C
O=C(NNc1ccc(Cl)cc1Cl)C1CCC(CNS(=O)(=O)c2c(F)cccc2F)CC1
O=C(NC1COC2C(OCc3ccccc3)COC12)OCCCCc1ccccc1
O=C(O)C1c2ccccc2Oc2ccccc21
CN(Cc1nc(-c2ccc(F)cc2)co1)N1CCC(CCc2ccccc2)C1=O
CCCCOC1C(=O)N2C(CC)=C(C(=O)OC)CS(=O)(=O)C12
O=C(O)c1cc2c(=O)c(F)cn(F)c2nc1C1CC1NP(=O)(c1ccccc1)C(F)(F)F
CCOc1ccc(-c2nc(CN3CCN(CCO)C(CCO)C3)co2)cc1
Cc1cc(C)nc(NC(=S)NC(=O)c2ccccc2C)n1
COc1ccc(-n2nnnc2C(C)N2CCC(C(=O)OC(C)(C)C)CC2)cc1
NC(=O)CC#Cc1cccc(-c2cnc(C=Cc3ccc(Br)cc3)s2)c1
COc1ccccc1-c1nc(=O)c2cnn(C3CCNCC3)c2[nH]1
CC12CC3CC(CN(C3)C1)N2C(=O)CCN1c2ccccc2Sc2ccccc21
CCC(=O)NN1CCCC(C(=O)c2csc3c2CCCC3)C1
Fc1ccc(-c2nnc(N3CCN(C(=S)SCc4ccco4)CC3)nc2-c2ccc(F)cc2)cc1
COc1cccc(NC(=O)N2CCN(c3ncnc4cc(OCCOc5ccc(OC(=O)c6cc[n+](C)cc6)cc5)c(OC)cc34)CC2)c1
Nc1ncnc2c1ncn2C1CC(COP(=O)(O)OP(=O)(O)OP(=O)(O)OP(=O)(O)O)C(O)C1O
Fc1ccc(C2CC(c3c[nH]c4ccc(Br)cc34)=NN2)cc1
OC(CCCCOc1ccc(F)cc1)c1nccs1
Cn1cnc2cc(-c3ccc(N4CCOCC4)nc3)nc(Nc3ccc(OC(F)(F)F)cc3)c2c1=O
COc1ccc(OC(=O)Cc2ccc(NC(=O)NC(=O)c3c(Cl)cccc3Cl)cc2)cc1
CN(C)C(C)(C)CNC(=O)C1C(C(=O)O)c2ccccc2C1c1ccccc1
CN(C)CCc1cc(CN2CC3CCC(C2)N(C)C3)no1
CC(Nc1ccc(OCc2ccccc2)cc1)=C1C(=O)CC(c2ccc(N(C)C)cc2)CC1=O
O=C1Cc2ccccc2N1CCCSc1ccccn1
CN1CCN(CCOC(=O)c2cccc3c(=O)c4cccc(-c5cccnc5)c4oc23)CC1
CCN(CC)CCNC(=O)c1c(O)c2cc(F)ccc2n(C)c1=O
Cc1cccc(-c2ccc(C=NNC(=O)c3cccnc3)o2)c1
O=C(CCN1CCC2(CC1)C(=O)N(Cc1c(Cl)cccc1Cl)CN2c1ccccc1)NCc1cccc2ccccc12
COC(=O)c1cc(C)n(Cl)c1C(=O)c1ccc(C)cc1
c1cc2c(cc1CNC1CCN(c3ccc4nnc(C5CC5)n4n3)CC1)OCCCO2
CC1CN(CCCCCCOC2CC(OC3CCC(C)(C)C(C)C3)OC(C)C2C)CC(O)O1
COc1ccc(Cn2ccc3nc(C)c4nc(C)n(CCc5ccccc5)c4c3c2=O)cc1OC
COC12CCC3(C)C(=CCC4C5(C)CCC(O)C(C)(C)C5CCC43C)C1CC(C)(C)C(OC(C)=O)C2C(C)=O
O=C(Cn1ccnc1)c1ccc(C(F)(F)F)cc1
CC1CCN(C(=O)c2cc(S(=O)(=O)N3CCCC3)ccc2Cl)CC1
CCN(CC)CC#Cc1ccc(C(F)(F)F)cc1
O=C(CC1CCN(CO)CC1)C1CCCN(c2ncccn2)C1
N#Cc1c[nH]cc1C(=O)N1CCCC1c1ccc[nH]1
O=C(O)c1ccc(NC(Cc2ccccc2)C(=O)NC(=O)c2cccc(-c3ccccc3)c2)cc1
Cc1c2c(=O)nc(SCC(=O)c3ccccc3)nc-2n(C)c(=O)n1N
Cc1ccc2c(c1)cc1c(=O)[nH]c(=O)nc-1n2C(O)(C(F)(F)F)C(F)(F)F
CCCCCCCCCc1c(N)c(C=Cc2ccc(C#N)[nH]2)nc(CC)c1C#N
CCOC(=O)N1CCN(CCCC(=O)c2c(C)n(C)c3ccccc23)CC1
CC(c1ccccn1)N(O)C(N)C(=O)O
CCCc1ccc2c3c(ccc(S(C)(=O)=O)c13)C(=O)NC2=O
O=c1n(CCCN2CCN(c3ncccn3)CC2)nc(C=Cc2ccc(-c3cccc(C(F)(F)F)c3F)cc2)n1-c1ccccc1
Cc1cc(C)cc(Nc2ccccc2C(=O)OCCN2C(=O)C3C4C=CC(C4)C3C2=O)c1
COc1ccc(C2c3cc4c(cc3OC(N3CCOCC3)C2C)OCO4)cc1
CCCc1nc2cc3c(cc2c(C)c1CCCCCNC(=O)c1ccccc1)OCO3
Clc1ccc(Oc2nnsc2-c2ccc(Cl)cc2Cl)cc1
COC(c1ccc(O)s1)c1sccc1S(=O)(=O)C(C)(C)C
CCOC(=O)CCCCCCn1c2c(c3ccccc3c1=O)C(=O)c1cccc(OC)c1-2
CC1CCC2(C(C)CCC(=O)OCC3(C)CN3S(C)(=O)=O)C(=CCC3C4CCC(O)C4(C)CCC32)C1
CCS(=O)(=O)c1ccc(N)cc1
COc1ccc(CCNCCOc2ccc3cccnc3c2)cc1OC
Cc1cc(C)c(Nc2ncc3c(=O)c(C(=O)O)c4n(c3n2)CCC4)c(C)c1
CCc1ccc(Cl)c2c(Cn3ccnc3C(C)C)cc(OC)cc12
O=C(NCC1CCCO1)c1cc(=O)n(Cc2ccccc2)c2ccccc12
CCc1ccc(-c2ccc(C(c3ccc(C(=O)NCCN4CCCC4)cc3)N3CC(O)C(C4Cc5ccccc5C4)NC(=O)C3C(C)CC)cc2)cc1
CC(N)C(=O)Nc1cccc(C(CC(=O)O)NC(=O)c2ccc(C=Cc3ccccc3)cc2)c1
CCCC(=Cc1ccc(C=CC(=O)NO)cc1)c1ccc(OC)c(OC)c1OC
COc1ccc(F)c(C(=O)Nc2cccc(-n3nc(-c4ccc(F)cc4)c4c(N)ncnc43)c2)c1
Cc1ccc2oc(NC(=O)NC3CC4CC(C3)CC(O)(C(=N)N)C4)nc2c1
O=C1C=C(c2ccc3ncccc3c2)CC(c2ccc(F)cc2)C1
COc1cccc(-c2cccs2)c1CN(C)CCCC(C)NC(=O)c1ccccc1
NC(=O)CC(NC(=O)Cc1ccccc1)C(=O)NCCCc1ccccc1
CC(=O)Oc1cccc(-c2nc(CF)cs2)c1
Cc1cnn(N2C(=O)C(=O)c3ccccc32)c1
Nc1ncnc2c1ncn2C1OC(N)C=C1Cl
O=C1c2c(cc3c(c2O)OC(c2ccc(O)cc2)C(c2ccc(OCCCN4CCCCC4)cc2)O3)OC(c2ccc(OCCn3ccnc3)cc2)C1c1ccc(Br)cc1
CCCCOc1ccc(OC(=O)N(C)C)cc1
C[S+]([O-])c1ccc(CN2CCCN(c3ccc([S+]([O-])c4ccc(F)cc4)cc3)S2(=O)=O)cc1
CCOc1ccc(C(Br)N(Cc2ccccc2C(=O)NCCOC)C(C)(C)C)cc1C(=O)CCl
COc1ccc(C2=Nc3ccccc3N=C(NC(C)c3ccc(Cl)cc3)N2)cc1
COc1cc(F)ccc1C(=O)N1CCCC(N2CCN(c3ccccc3C(F)(F)F)CC2)C1
CCCCn1cnc2c(N(CC#CCO)C(C)C)nc(-c3cccs3)nc21
N#Cc1cc(S(=O)(=O)Nc2ncns2)ccc1Oc1ccc(Cl)cc1-c1cccc(Cl)c1
COc1cccc(C(=O)CN2C(c3ccc(F)cc3)c3[nH]c(N)nc(=O)c3C2c2ccccc2)c1
Cc1ccc(C(C)C(=O)NCN2CCN(c3ccccn3)CC2)cc1
O=C(NCc1ccc([N+](=O)[O-])cc1)C1CCN(C(=O)c2ccc(Cl)s2)CC1
O=C(CN1C(=O)NC2(CCCC2)C1=O)Nc1ccc2ccccc2c1
Nc1nc(N2CCCNCC2)nc2nc(-c3ccco3)nn12
CCNc1nc(Oc2ccc(NC(=O)N3CCOCC3)cc2)c2sccc2n1
Cc1ccc(-c2nc3c(NCc4ccc(Cl)cc4)cccc3o2)c(C)c1
CCC1=CC(=O)C(C)(O)c2cc(O)c(Cc3ccccc3O)cc21
COc1cccc(C=NNC(=O)c2ccncc2)c1O
Nc1ccccc1N1C(=O)C2C3CC(=O)C(O3)C2C1=O
COc1ccccc1N1CCN(C(=O)CNS(=O)(=O)c2cccc3cnccc23)CC1
Cc1ccc(C=NNC(=O)Nc2ccccc2[N+](=O)[O-])c(F)c1
N#CNC(=NC(=N)N)NCCCCCc1c[nH]cn1
CC(C)(C)C(NC(=O)NCC1CCCCC1)C(N)=O
N#Cc1sc(-c2ccc(F)cc2)nc1-c1ccc(COc2ccccc2Cl)cc1
Cc1noc(C2CN(Cc3cnn(C)c3)CC2O)n1
COc1cc2c(cc1OC)CN(CC1CC1)CC2
CC(=O)c1ccc2c(c1)c1ccccc1n2CC(C)C
Cc1cc(C=C2C(=O)CC(C)(C)CC2=O)c(C)n1-c1ccc(Cl)cc1
CCN(CC)CCN(Cc1cccnc1)C(=S)NCc1cc2cc3c(cc2[nH]c1=O)OCO3
Cc1ccc(COC(=O)c2sc3ccccc3c2C)cc1C
COc1cccc(C2=C(c3ccc(F)cc3)C(=O)CC(CCC(N)C(=O)O)(C(F)(F)F)O2)c1
COc1ccccc1C1c2c(oc3ccccc3c2=O)C(=O)N1c1nnc(C(C)C)s1
CC1Cc2ccccc2N1Cc1c[nH]c2[nH]c(N)nc(=O)c12
COC(=O)c1cnc(Cl)[nH]c1=O
O=C(CN(Cc1ccco1)S(=O)(=O)c1ccc(Br)cc1)Nc1ccc(N2CCOCC2)cc1
COc1cc(C=CC(=O)OCC(=O)NC2CCCCC2)ccc1O
O=C(NO)C(c1csc2ccccc12)N(CCCN1CCOCC1)C(=O)Cc1cccnc1
Cc1cc([O-])ccc1NC(=O)Nc1nn(C)[n+](Cl)c1Cl
CC(C)(C)C(C(=O)O)N1CCC(C2CCN(c3ccc4[nH]nc(N)c4c3)CC2)CC1
Cn1c(F)nnc1SCc1ccc(N)cc1
CC1=C(c2sc3c(c2C(N)=O)CCCC3)N=C(SC#N)C(N)C1C#N
CCCCOc1c(I)cc(Oc2ccc(C(=N)NCCC)cc2CCC)cc1I
CCCCC(=Cc1cccc(OCCCCc2c(C(C)C)nn(Cc3ccccc3)c2Cl)c1)CN
Cc1ccc(NS(=O)(=O)c2ccc(-c3nnc(-c4ccccc4)o3)cc2)cc1C
Cn1ccc(CC2CCCN(Nc3cccc4[nH]c(=O)[nH]c34)C2)cc1=O
CCc1nn(Cc2ccc3c(c2)CN(Cc2cccc(C(F)(F)F)c2Cl)C(N)=N3)c(=O)n1CC(=O)O
COc1cccc(CNC(=O)c2ccc3c(c2)c(=O)c(-c2ccccc2)cn3CC(=O)N2CCCC2)c1
O=S(=O)(NCCN1CCOCC1)c1ccc(Oc2ncccc2-c2ncn[nH]2)cc1
Cn1ccc2cc(COc3nc(C4C(CO)OC(O)C4O)c4ncn(N)c4n3)ccc21
Nc1ncnc2c1ncn2C1OC(O)CC1CO
O=c1cc(-c2ccccc2O)oc2cc(Cl)ccc12
O=C(C=Cc1cc(C(F)(F)F)cc(C(F)(F)F)c1)NCC1CCCCN1
COc1ccc(SC2C(=O)CC(c3ccccc3)(c3ccccc3)OC2=O)cc1
CCCCCCCCNC(=O)OCCOc1ccc(CC(NC(=O)C(=O)OC)C(=O)OCC)cc1
COc1cccc2c1C(=O)C(OC(=O)Cn1cc(Cn3cc(CC(O)CC(=O)c4ccccc4)nn3)nn1)C(c1ccccc1)O2
O=S(=O)(c1cc(F)ccc1F)C(CSCc1ccc(Cl)cc1)c1ccc(Cl)cc1Cl
O=C(C(=O)N1CCCC1C(=O)NCc1ccoc1)c1c[nH]c2ccncc12
COCCOn1cnc2c(-c3ccc(OC)cc3)cc(C#N)cc21
N=C(N)c1ccc(CNC(=O)C2C(c3ccccc3)C(Cc3ccccc3)N2C(=O)NC2CC2)cc1
COC(=O)c1n[nH]c(-c2cccc(OC)c2)c1N
CCCCS(=O)(=O)NCCSc1ccccc1
COCCn1c(=O)c(-c2ccccc2)nc2cnc(Oc3ccc4[nH]nnc4c3)nc21
COc1cccc(N2CCN(C3CCN(c4ccc(-c5nnc(C6CC6)n5C)cc4)CC3)CC2)c1
Cc1cccc(CCn2cnc3sc(C)c(C)c3c2=O)c1
Cc1ccc(Nc2nc3ccc(C)cc3nc2Br)cc1
O=C(Nc1ccccc1F)c1ccccn1
C=Cc1ccc(NC(=O)C(N)Cc2c[nH]c3ccccc23)cc1
CC(=O)N1c2ccc(S(=O)(=O)CCC(=O)N3CCN(c4ccccc4)CC3)cc2CC1C
CCc1ccc2nc(C)c3nnc(-c4ccc(C)c(C)c4)n3c2n1
CNCCSCC1CCN(CC2CCCCC2)C1
CC1(c2ccccc2)CC(C)(C)N(C(=O)c2ccccc2)c2ccc(Cl)cc21
NC(=NC(=O)NCc1ccccn1)Nc1ccc(C(F)(F)F)cc1
CCCCc1nn(C(CC)c2ccc(OC(C(=O)O)C(=O)O)cc2)c(=O)n1Cc1ccc(-c2ccccc2-c2noc(=O)[nH]2)cc1
CC1CCN(C(=O)Oc2cnn(C3CCN(C(=O)OC(C)(C)C)CC3)c2NC(=O)Cc2ccc(F)c(F)c2)CC1
Cc1ncc(C(=O)N=C(N)N)cc1-c1cnc(N)cn1
CN(C(=O)CNC(=O)c1ccc(NC2CCN(Cc3ccccc3)CC2)nc1)C1CCN(Cc2ccccc2)C1
COc1cc2c(cc1OC)CN(CCCCC(=O)NCc1ccccc1)CC2
Fc1ccc(Cc2nc(COC3CCCC3)no2)cc1
CNC(=O)C(C)NC(=O)C(NC(CC(C)C)C(=O)NC(Cc1c[nH]c2ccccc12)C(=O)NC1c2ccccc2CC1O)C(C)(C)C
CNCC(Cc1ccccc1)Nc1cc(OC)cc2c(C(F)(F)F)c[nH]c12
CCCCCc1c(O)cccc1-c1ccco1
Cc1cc2c(n(C(N)=O)c1=O)CCN(C)CC2
N=c1nc(OC2COC3C(N)OC23)cc(CC=CCC=CCCCC(=O)O)o1
O=C(NCc1ccncc1)C1CC(c2ccccc2)=NO1
NS(=O)(=O)c1cccc(-c2nc3cc(C(=O)O)ccc3[nH]2)c1
O=C1c2cc([N+](=O)[O-])cc3cccc(c23)-c2cccc3c2OCOS(=O)(=O)N1CCCN1CCN3CC1
Cc1ccc(NC(=O)c2ccc(C(=O)Nc3nccs3)cc2)cc1
CC(=O)N1CCN(c2ccc(S(=O)(=O)N3CC(CNc4ncccn4)C3)cc2F)CC1
CC(C)C1SC2CN(c3ccc(OCc4ccccc4)cc3F)C(=O)C(Cc3ccccc3)N2C1=O
CCCCCCCOC(=O)CC1(O)C=[n+]2c3c(n([O-])c2=CC1)Cc1ccccc1-3
CCOC(=O)C(=O)C=P(c1ccccc1)(c1ccccc1)c1ccccc1
CC(=O)NCNC(=S)NC(=O)c1ccccc1Cl
CC1=C2C(C)CC3(O)C(CCC4(O)C3CC=C3C5C(C)C(C)CC(C)C5(C)CCC34C(=O)O)C2(C)CC(C)(O)C1=O
CCC1Cc2nc(C(=O)Nc3cccc(NC(C)=O)c3)sc2CO1
Cc1[nH]c(SCc2ccccc2F)nc(=O)c1N
CCCCCCOC(=O)C(=O)Nc1cccc2c1CCCC2
Cc1cc(SC2=C(O)OC(CCc3ccc(O)cc3)(c3cccc(F)c3)CC2=O)c(C(C)C)cc1CO
Cc1ccc(C(=O)Nc2ccc(NC(=S)NC(=O)c3ccco3)cc2)cc1
CCc1nn(CC(=O)N(Cc2ccc(OC)cc2)CC(F)(F)F)c(=O)c2cc3occc3n12
O=C(c1nnc(C=Cc2ccc3c(c2)OCO3)o1)c1cc(Cl)c(Cl)cc1Cl
COc1ccc(CC2CN(C(=O)O)C(=O)c3c(-c4cccc(F)c4)cccc32)cc1
COc1cccc(C2=Nc3ccc(NC(=O)c4ccc(-c5ccc(C=Cc6cccc(F)c6)o5)cc4)c(C(=O)NCCO)c3CO2)c1
Cc1ccc(C(c2nnnn2CS(=O)(=O)c2ccc(C)cc2)N2CCN(c3ccc(F)cc3)CC2)cc1
Cc1[nH]c2ccccc2c1CC(=O)Nc1cccc2ccc(O)cc12
COC(=O)C1c2sc(CO)cc2OC1(C)C(F)(F)F
COc1cccc(N2CCN(C(CC(=O)NC3CCCCC3)c3ccccc3)CC2)n1
CCCN1CCN(c2ccc(N3CN(CC4CCCCC4)C4(CCN(C(=O)Cc5ccccc5Cl)CC4)C3=O)cc2)CC1
ClCCOOc1nc(OCCOc2ccccc2)c(-c2ccccc2)c(Cl)c1Cl
COC(=O)CC1c2cc3c(cc2C(c2cc(OC)c(OC)c(OC)c2)C2C(=O)OCC12)OCO3
Cc1ccc(N2CCN(C(=O)CN3C(=O)NC4(CCCC4)C3=O)C(C)C2=O)cc1
COc1ccc(-c2nc(C)c(CN3CCOCC3)s2)cc1OC
CCN(CC)C(=NS(=O)(=O)c1ccccc1)NC
CC(=O)Nc1cc2c(c(S(=O)(=O)c3ccccc3)c1)NC(C)(C)CC2
O=C(OCC1CN(c2ccc(N3CCN(S(=O)(=O)C4CCCC4)CC3)c(F)c2)C(=O)O1)c1ccccc1O
N#CC(CC(N)=O)NC(=O)c1cccn(N(CCCl)c2c(Cl)cc(Cl)cc2Cl)c1=O
CCOC(=O)COc1ccccc1C(=O)NC(=S)N1CCN(c2ccccn2)CC1
COc1cc(OC)c(-c2nc(N3CCOCC3)c3oc4ccccc4c3n2)c(OC)c1
O=C(Nc1cccc(-c2ccsc2)c1)NC1CCN(Cc2ccccc2F)CC1
COc1nc(=O)c2c([nH]1)NCC2c1ccc(N)cc1
CCN(CC)S(=O)(=O)c1ccc(N2CCOCC2)c(NC(=O)C(C)Oc2ccccc2Cl)c1
CN(CCNC(=O)c1ccc2c(N)c3cccc(Cl)c3nc2c1)CCN1C(=O)c2ccccc2C1=O
CCC(Nc1nc(NCc2c(F)cccc2F)c2ncn(CO)c2n1)c1ccccc1
CC1CCC2C3C(=O)C=C4CCC(O)C4(C)CCC(C4CCC(C(C)(C)O)CC4(O)O)C3CCC12C
Cc1cccc(C)c1OC(C)C(=O)NNC(=S)NCc1ccc2c(c1)OCO2
O=C(O)CCc1ccc(-c2ccc(C(=O)O)cc2)n1C(c1ccc(F)cc1)c1ccc(F)cc1
CCCCCc1c(O)c(O)c(N2CCCCC2)c2c1c(=O)n(C(N)=O)c1ccccc21
COc1cc(-c2noc(C)c2-c2ccc(O)cc2)cc(O)c1O
Cc1ccc(C(=O)NCCC(=O)O)cc1-c1ccc2cc(NC(=O)Nc3ccccc3Cl)nn2c1
Cc1ccccc1CNC(=O)Cn1c(=O)ccc2cc(S(=O)(=O)N3CCCCC3)ccc21
CC(=O)OCC1OC(N2C3=NCCN3c3ccccc32)C(OC(C)=O)C(OC(C)=O)C1OC(C)=O
CC(C)=CCC(C)=C(C)CCC=CCSCC(N)C(=O)O
CC(=NOc1ccccc1NS(=O)(=O)c1ccc(C)cc1)c1ccc(O)c(C(=O)O)c1
CCN1CCN(CC(O)COc2ccc(C(=O)O)cc2)CC1
Cc1cc(CC(=O)N2CCCCC2)cn(F)c1=O
Cc1ccc(C)c(C2CN(CNC(=O)Nc3cnc4ccccc4c3)C(=O)O2)c1
S=C(c1c(-c2ccccc2)nn(-c2ccccc2)c1-c1ccccc1)N1CCOCC1
NS(=O)(=O)c1cccc(C(=O)NCc2ccccc2N2CCCC2)c1
CNC(=O)N(C)c1ccc(CC2CCN(C(C)CO)C(=O)c3cccc(NS(=O)(=O)c4ccccc4)c3O2)cc1
O=C1Nc2ccccc2C1(O)C=CCl
CC(C)C1CCC(N2C(=O)C3C4CCC(C4)C3C2=O)CC1
COc1ccc(-c2ccc(C(=O)Nc3cccc(S(N)(=O)=O)c3)cc2)cc1
CCOc1cc(C=C(C#N)c2nc3ccccc3s2)ccc1O
O=C(Nc1ccccc1Br)c1ccc(Cl)c(S(=O)(=O)N2CCCC2)c1
CCOC(=O)c1nnc(-c2ccc(SCC(C)(C)C)cn2)[nH]c1=O
NC(=NCCCC(NC(=O)OCc1ccccc1)C(=O)N1CCn2c1nc1ccccc12)NCc1ccccc1
COc1ccccc1CC1c2c(cccc2C2CCCN(C(=O)c3ccccc3)C2)C(=O)N1Cc1ccc(C(=N)N)cc1
CCc1ncnc(NC2(C#N)NC(c3ccccc3)OC2(C)C)c1Cl
CCCCCCCCCOc1ccc(CC(=O)NC(C(=O)O)C(C)C)cc1
CC(C)(C)c1ccc(-n2cncc2C(O)(c2ccc(C(C)(C)C)cc2)c2ccc3c(ccc4c(-c5ccc(F)cc5)n[nH]c43)n2)cc1
CC12CC3CC(C)(C1)OC(C)(C3)C2
CCC(C)C(c1nnc(C)o1)n1cnc2ccccc21
CCC(=O)OC1CCCN(C(=O)Cc2nnc3ccc(Sc4ccccc4)nn23)CC1
CON(CC(=O)Nc1cc(C)ccc1C)S(=O)(=O)c1ccc(NC(C)=O)cc1
COC1CN(C2Cc3ccccc3C2)CCC1NC(=O)c1ccc(N2CCOCC2)cc1SCc1ccccc1
Cc1cccc(OCC(=O)Nc2ccc3c(c2)C(=O)c2ccc(NC(=O)N4CCCC(C(=O)C5CCCN(C(C)C)C5)C4)cc2C3=O)c1
CCCCN1CCC(C(=O)NC(c2ccccc2)c2cnccn2)CC1
CN(C)C(=O)c1ccc(Cn2ccnc2)cc1
O=C(Cc1coc2ccc(Cl)cc12)NC1CCS(=O)(=O)C1
COC(c1ccccc1)N(C)Cc1coc(-c2ccccc2C)n1
CCC(C)c1cc(C)ccc1OCc1cc(C(=O)NC)no1
CCCCOc1ccc(CCNCc2cc(Br)ccc2OC)cc1OC
COCCNc1ncc(NCc2cccs2)c(C)n1
COc1cc(OC)c(C(=O)CSc2nnc(C)o2)c(OC)c1
Clc1ccc(C2=NOCC3=CC=CC32)c(Cl)c1
CC(=O)NC1(C(=O)N2CCc3c(c(-c4ccccc4)nn3CCN3CCCCC3)C2)Cc2ccccc2C1
O=S(=O)(c1cccc(Cl)c1)N1CCOCC1
Cc1nnc2n1nc(-c1ccc(N)cc1)c1cccn12
CCCCOc1ccc(NC(C)=O)c2ccccc12
COc1cc(N)c(Cl)cc1C(=O)NC1CCN1N1CCC(CC2(O)CCC2)CC1
COc1ccc(C(=O)Nc2nc(C(=O)N3CCN(c4ccccn4)CC3)cs2)cc1
CCc1nc(NCCCc2ccccc2)c2ncn(N(CCCl)CCCl)c2n1
O=C(Nc1ccccc1)c1cc(Br)cc(Br)c1O
O=C(c1ccc(Cl)s1)N1CCCC1c1nc2cc(Cl)ccc2[nH]1
O=C(CCCc1ccncc1)Nc1ccc(-c2ccccc2)cc1
Cn1nnnc1SCC(=O)NCc1ccc(Cl)cc1
CC1C(=O)N2C(C(=O)OCc3ccccc3S(=O)(=O)N3CCOCC3)=C(CSC(=O)c3ccccc3)CSC12C
O=C(Nc1cc(O)ccc1Br)c1cccc(-c2ccccc2)c1
CN(C)CCN1C2=COc3ccccc3C2=Nc2ccc(C(=O)O)cc21
COc1ccc(C)c(C(=O)Nc2cncc(Br)c2)c1
CC(=O)Nc1cc(-c2ccc(Br)s2)on1
CNC(=S)c1cc2[nH]c(Cl)c(Cl)c2cc1C
O=CNc1cc(COC(=O)c2ccc([N+](=O)[O-])cc2)nc2cc(C(F)(F)F)ccc12
CC1CCC(NC(=O)CCCCC(=O)NO)CC1
CCC(NC(=O)c1ccc(Cl)cc1)C(=O)Nc1nnc(N2CCCCCC2)s1
Cc1c(Cn2ccnc2)cn2ccnc(N3CCOCC3)c12
Cc1cc(C(F)(F)F)nc(NN=C2NC(=O)C(=Cc3ccc([N+](=O)[O-])cc3)S2)n1
CCCCc1ccc(CN(CC(C)C)c2c(N)n(OC)c(=O)[nH]c2=O)cc1
Cc1ccc(OCCn2c(=N)n(Cl)c3ccccc32)c(Cl)c1
N=C(N)NN=c1[nH]c2cccc(Cl)c2s1
CCNC(=S)Nc1ccc2[nH]cc(C3CCN(C(C)C)CC3)c2c1
C#CCC1CCC2C3CCc4cccc(O)c4C3CCC12C
COC(=O)Nc1c(C)cc(-c2cnc(NCc3cc(C(F)(F)F)ccc3F)c(NC(C)CCCN)c2)cc1C(F)(F)F
Cc1ccc(NC(=O)C(CC(C)C)NC(=O)NC2CCCCC2)c(C)c1
CC(C)OCC(CC(=O)NCc1ccccc1)NS(=O)(=O)c1ccc2c(c1)c(=O)n(C)c(=O)n2C
CC1CCN(c2ccc(N3Cc4cc(-c5ccccc5)nc(NC#N)c4C3=O)cc2)CC1
Cc1ccc(OCc2ccccc2C#N)c([N+](=O)[O-])n1
CN(C(=O)Cc1ccc(-c2ccccc2)s1)C1CCN(CCC2CCN(C(=O)c3ccc(N(C)S(C)(=O)=O)cc3)CC2)C1
CN(C)CC1CCOC(c2ccc(Cl)c(Cl)c2)O1
Cc1c(Oc2cc(Cl)cc(-c3ccnc(OC4CC5CCC4C5)c3)c2Cl)nn(C)c1C
CC(C)C(=O)c1c2c(c(O)c3c1OC1=C(C(=O)C(C)(C)C(=O)C1(C)C)C3C(C)C)C(C(C)C)C1=C(O2)C(C)(C)C(=O)C(C)(C)C1=O
CC(=O)NC1OC(C(O)C(O)CNC(=O)C(N)CCCNC(=N)N)=CC(C(=O)O)C1O
C[n+]1ccccc1C=Cc1ccc2c(c1)OCO2
O=C(CCC(F)(F)C(F)(F)F)Nc1ccc2c(c1)C(O)(C(F)(F)F)c1ccccc1-2
O=C(CCc1ccccc1[N+](=O)[O-])N1CCc2ccccc2C1Cc1ccc(O)cc1
CCCc1cc(-c2ccccc2OC)c(NC(=O)N(Cc2ccccc2)Cc2ccccc2)s1
NC(=O)C(Cc1ccccc1)C(=O)NC(CCCC1CCNC1=O)CP(=O)(O)CNCc1ccccc1
Cc1ccccc1C(=O)N1CCOCC1
NC(=O)c1cc2cc(S(=O)(=O)N3CCN(c4ccccc4-c4ccccc4)CC3)ccc2o1
CCCC(=O)C=Cc1ccc(C=NNC(=O)c2ccc([N+](=O)[O-])cc2)s1
CCCCCC(=O)Nc1cccc(CCCCCCC(=O)NCCCP(=O)(O)OCC(=O)OC)c1
Brc1cc(Br)cc(-c2c[nH]cc2-c2ccncc2)c1
O=C(NCCCc1ccc(C(=O)O)s1)c1cc(-c2cccc(Cl)c2Cl)no1
CCOC(=O)C=CN1N=C(c2ccc(Cl)cc2)CCC1=O
Cc1cnc(Sc2ncnc3cc(Nc4ccccc4F)c(Cl)cc23)s1
COc1ccc(NC2=C(C)C(=O)c3c(nc4n3CCCC4C(=O)O)C2=O)cc1
Cc1ccc(Cl)cc1Nc1nc(C(=O)Nc2ccc(F)cc2)cs1
O=C(Cc1ccccc1)N1CCN(c2cccc(O)c2)C(=O)C1
Cc1cc(C)c(Oc2ccc(Cl)cc2C(=O)NCCO)cc1NS(=O)(=O)c1ccc(C(=O)NO)cc1
CCN(CCNC(=O)c1cc(OC)c(OC)c(OC)c1)Cc1ccc2c(c1)OCO2
COC(C)(C)C(=O)ON(C(=O)c1ccccc1)C1C2CC3CC(C2)CC1C3
N#CC(Cc1cc(F)c(N)c(F)c1)NC(=O)C1NC(C2CC=CCC2)C1C(=O)Nc1ccc(CC(F)(F)F)cc1
Clc1cc(Cl)cc(CNc2ncnc3ccc(-c4ccccc4)cc23)c1
CCn1c(-c2ccccc2)nc2cc(C(=O)N3CCN(c4ccccc4)CC3)ccc21
CCCSc1ccccc1C(=O)NN=Cc1cnc(C)cn1
Cc1c(F)c(C#N)cc2oc3ccc(N)cc3c12
CCCCOC1(c2ccc(C(F)(F)F)cc2)NC(=O)N(CCCC(=O)N2CCN(C(=O)c3ccco3)CC2)C1=O
Cc1occc1C1CCCN(C(=O)Cn2nc(-n3cccc3)ccc2=O)C1
CC(NC(=O)CNC(=O)C(N)Cc1ccccc1)C(=O)NC(Cc1ccccc1)C(=O)NC(C)C(=O)NC(C(=O)NC(Cc1ccccc1)C(=O)N1CCCC1)C(C)C
CCc1nn(C)c2c1C(c1ccc(N)cc1)C1CCCCC1=N2
COc1cc(OC)c(Cc2nnc(Nc3ccc(Cl)cn3)o2)c(OC)c1
CC(C)C(NC(=O)OCc1ccccc1)C(=O)NC(Cc1ccccc1)C(=O)NC(CCC(=O)OCc1ccccc1)C(=O)OCc1ccccc1
CC(C)COc1ccc(C(C)C(=O)O)cc1
CCC1(Cl)C(=O)OCc2c1cc1n(c2=O)Cc2cc3cc(O)ccc3nc2-1
CC1COCCN1C(=O)Nc1cccc(C(O)(C(F)(F)F)C(F)(F)F)c1
CCOC(=O)C1(C)NC(Cc2ccccc2)C2C(=O)N(CN(C)C(=O)NCc3ccccc3)C(=O)C21
Cc1cc2c(NC(=O)CCN(C)C)nc3ccccc3c2n(-c2ccc(Cl)cc2F)c1=O
O=c1c2cc(C(F)F)ccc2oc2c(O)c(F)c(Br)cc12
CCCCOC1=CC(=O)C=C(CCC)C1=O
COc1cc(C)c(OC)c(NC(=O)c2c(NC(=O)CCCCO)oc3ccccc23)c1
N#Cc1c(-c2ccccc2)nc(NC(=S)NC(=O)c2ccccc2)nc1-c1cccnc1
CC1CCC23COC4(C=CC5C6(C)CCC(OC7CCC(C)C(CNCc8ccccc8)O7)C(C)(O)C6CCC5(C)C4(O)CC2=O)C3C1
CN(C)CCOc1c(-c2cccs2)c(-c2cccs2)nn1Cc1cccc(CCC(=O)O)c1
CC(C)OCC1CCCC2(C)c3c(O)cc(C(C)(C)C)cc3CCC12
CC(C)n1c(-c2ccc(-c3ccc(CN4CCC(Cc5ccccc5)CC4)cc3)cc2)nc2cc(C(F)(F)F)ccc21
CN(C)CCC(=O)c1ccc2c(Cl)cn(S(=O)(=O)c3ccc(CC(=O)O)cc3)c2c1
COc1ccc(CCC(C)NC2=C(c3ccc(O)cc3)C(=O)OC2)cc1
COc1c(O)cccc1CNC(=O)c1ccc2c(c1)C(=O)N(CC1CCCO1)C2=O
COc1ccc2c(c1)CCC2=O
COC(=O)c1ccc(NC(=O)C2CC3(C)C(CC=C4C5CC(C)(C)CCC5(C(=O)O)CCC43C)O2)cc1
CC(Cc1cc(Cl)c2nc(-c3ccc(C4(N)CCC4)cc3)c(-c3ccccc3)n2c1)(C(=O)O)c1ccccc1
CC(c1nc(-c2cccc(NS(=O)(=O)c3ccccc3)c2)cs1)c1c(O)ccc2c1ccn2CCO
CCC(=O)OCc1c(C)c2c(C)cc3occc3c2oc1=O
O=C(O)C1CCCN(Cc2c[nH]nc2-c2cccc([N+](=O)[O-])c2)C1
NS(=O)(=O)c1ccc(CCNCc2ccc(-c3ccc(OCc4nc5ccccc5s4)cc3)cc2)cc1
CCOc1ccc(C=CC2C=CC(=O)C2CCCCCC(=O)O)nc1
O=C(CCc1ccccc1)NCn1nnc2ccccc2c1=O
CCC(=O)N1N=C(CSc2nc3cc(OC)ccc3s2)OC1C
COC(=O)CN1C(=O)N=C(c2ccccc2)C12CCN(C1CCc3cc(F)ccc3C1)CC2
CCCCn1c(SCc2ccccc2N)nc2c(Cl)ncnc21
Clc1ccc(-c2cc(Cc3nnc(SC4CC4)n3-c3cccs3)cc(-c3ccccc3)n2)c(Cl)c1
C=C(C(=O)OC)C1(O)CCCC2(C)C1C(C)CC1C(O)(COC(C)=O)OC3CC(=O)OC312
CCN(CC)C(=O)c1ccc(S(=O)(=O)CCCNC2Cc3ccc(cc3)OCCCNC(=O)C3CCCN3C2=O)nc1
CC1CCC2(OC1)OC1CC3C4(O)C5OC5C5(C)C(=O)C(O)CC5(C)C4CCC3(C)C1(O)C2(C)C
Cc1cccc(NS(=O)(=O)c2cccc3cccnc23)c1
CC(C)(C)CN(C(=O)c1ccc(OC(F)F)cc1)C1CCNCC1
CC1(C)C(=O)Nc2ccc(-c3ccccc3-c3ccc(Cl)cc3Cl)cc2C1=O
O=C(Nc1ccccc1N(Cc1ccccc1)S(=O)(=O)Cc1ccccc1)C1CCCc2ccccc21
N#CC1CCCN1CC(=O)NC1CCC(C(NS(=O)(=O)C2CC2)C(F)(F)F)CC1
CCc1nnc(NC(=O)c2ccc(C)c(Nc3ncnc4cnc(N(C)CCN(C)C)nc34)c2)s1
Cc1cc(-c2nnco2)n2cc(C(=O)NC(C)C)nc2c1
O=C(c1nn(-c2ccc(F)cc2)c2c1CS(=O)(=O)c1ccccc1-2)N1CCOCC1
N#CCSc1ccc(I)cc1
CCOc1ccc(C=C2SC(=S)N(CC(=O)O)C2=O)cc1OCC(=O)O
Cc1ccc2c(c1)OC1(C)C(=CC2=O)C(C)(C)C=C(O)C1Cl
CSc1ccccc1NC(=S)NC(=O)c1sccc1C
CC(C)c1ccc2c(c1)-c1c(c3ccccc3n1CCC(=O)NCC(=O)O)C1C(C)CCCC21C
COC(=O)c1ccc(Oc2ccc(N(C)C)cc2)c(C(=O)NC2CCN(C)CC2)c1
C=CCOc1ccc(C2C(C(=O)c3ccccc3)=C(O)C(=O)N2CC)cc1OCCCn1ccnc1
O=C(Nc1cnc2[nH]ccc2c1)c1cccc(Cl)c1Cl
CCOc1ccccc1N1CCN(C(=O)C2CCN(Cc3cc(C)ccc3Cl)CC2)CC1
CN(C(=O)c1ccccc1Cl)c1ccc2c3c(n(C)c2c1)CCN1CCCC31
CCOC(=O)c1ccc(C2(F)CCN(Cc3ccc(C)o3)CC2)cc1
Cc1cc(C)c2c(c1)C(C)(c1ccccc1)CC(C)(C)N2CC(=O)C1(C)CCCCC1
CCCC(=O)Nc1cc(N(C)CSC)ccc1OC
CN(C)CC1CCNCC1
O=C(Nc1cc(-c2ccnc3ccccc23)ncn1)N1CCOCC1
CCOc1cc(F)ccc1N1CCN(C(=O)Nc2ccccn2)CC1
C=CCOC1NC(=O)C(CC=C)NC(=O)CNC(=O)CCNC(C)C(=O)C(O)NC(=O)C(C)NC1=O
COc1ccc2ccc(C(=O)Nc3ccc(-c4cn[nH]c4)cc3)cc2c1
CCOc1cccc(CCc2cc3nc(Cl)ccc3c(N)n2)c1
CNC(C(=O)NC(C(=O)N(C)C1CC(C(C)CCC=O)C2C3CC=C4CC(OCc5ccccc5)CCC4(C)C3CCC21C)C(C)(C)C)C(C)(C)C
COc1cc2c(=O)cc(-c3ccccc3C)oc2cc1O
CCOSc1nccn1CC(=O)C1CCCCCC1
Nc1ccc(S(=O)(=O)NCc2ccc(C(=O)N3CCc4ccccc4C3)cc2)cc1
O=C(C=Cc1cccc(-c2ccc(F)cc2F)c1)c1ccccc1O
Cc1ccc(C)c(CN2CCCC(C)C2)c1
O=C(O)c1ccccc1C(=O)N1CCn2ccnc2C1
O=C1C(=Cc2c(O)cc[nH]c2=O)ON=C1c1ccc(C(F)(F)F)cc1
CCC(CC)c1ccc(NC(=O)c2c[nH]c3ccc(S(=O)(=O)Nc4cc(C)ccn4)cc3c2=O)cc1
O=C(Cn1c(-c2ccccc2F)coc1=O)OCCCS(=O)(=O)c1ccccc1
COc1ccc(N=C2NC(c3ccc(S(N)(=O)=O)cc3)C(C)(C)S2)cc1
O=C(Cc1ncc[nH]1)OC1=CCNCC1
CCCCCCC(=O)OCC1(OC(C)=O)OC23C(C)CC(C)C(O)C2(C)C(OC(=O)c2ccccc2)C(OC(=O)c2ccccc2)C1C3C
O=C(CCCN1C(=O)NC2(CCCC2)C1=O)c1ccc(OCc2ccccc2F)cc1Cl
O=C(CCc1cccs1)NCNC(=O)c1ccc(-c2cccc(CN3CCNCC3)c2)cc1
COc1cc(C(=O)S(=O)(=O)c2cccc(NN(C)C)c2)ccc1OCc1c(C)noc1C
O=C(Cl)Nc1ncc(S(=O)(=O)N2CCC(CCc3c[nH]cn3)CC2)s1
Nc1ncnc2c1ncn2C1OC(CP(=O)(O)OP(=O)(O)OCO)CC1O
CC=CCC=CCC=CCCC=CCC=CCC=CCC=CCC=CCCCCC(=O)NC(CC=CCCCC=CC)CC1=CC=C1CCC(N)=O
COC(=O)C1CCC2C3CCC4=CC(=O)CCC4(C)C3CCC12C
Cc1ccc(C(=O)OC(C(=O)Nc2c(C)n(C)n(-c3ccccc3)c2=O)c2ccccc2F)cc1
O=C(COc1ccccc1Cl)Nc1ccccc1C(=O)O
O=C1C(=O)N(Cc2ccc(Br)cc2)c2ccccc21
O=C(NCc1ccccc1)c1ccc(N2CCN(C(=O)c3ccccc3F)CC2)nn1
ClC1=CC=C(c2ncnc3[nH]cnc23)OCCCCc2sccc21
COc1ccc(-c2ccc3cc(C(=O)C4CC4)n(S(=O)(=O)c4ccccc4)c3c2)cc1
O=C(Cn1c(C(F)(F)F)cc2ccccc21)NCc1ccccc1
Cc1ccc(O)c(-c2c(C(=O)CN(C)C)c(=O)oc3ccccc23)c1
CCc1cc2c(C#N)cc(C(F)(F)F)nc2s1
CCC1CCN(CN(CCCOc2ccc3ncn(C)c(=O)c3c2)C(=O)Nc2ccc(F)c(F)c2)C1
COc1nc(N)c2nnn(Cc3ccccc3N)c2n1
O=C(Nc1ccc(N2CCNCC2)c(F)c1)c1cc(C(F)(F)F)nn1-c1cc(Cl)cc(Cl)c1
Cc1cc(O)ccc1NC(=O)C(NP(=O)(CNC(=O)OCc1ccccc1)[N+](=O)[O-])[N+](=O)[O-]
CCOc1cc(C(=O)NCc2cccnc2)cc(Cl)c1OCC
Cc1cccc(Cc2cc3c(cc2O)OC(c2ccc(O)c(O)c2)C3)c1
COC(=O)C1N(C(=O)c2ccccc2Cl)C1(C)C(=O)OC
COc1cccc(CNS(=O)(=O)c2ccc3c(c2)N(C(=O)Cc2ccccc2)CCO3)c1
Cc1cccnc1-c1ccc2c(c1)S(=O)(=O)c1ccc(C(=O)NCCCN3CCCCC3)cc1C2=O
CC[n+]1c(C=CC=C2N(C)c3ccccc3C2(C)CC)c(C)[n+](CC)c2c3c(ccc21)CCCC3
Cc1ccccc1-c1nc(COc2ccc(S(=O)(=O)CCCF)cc2)c(C)o1
Fc1ccc(OCc2nnc3sc(-c4cccc5ccccc45)nn23)cc1
O=C(c1ccc(C=Cc2cccc(F)c2)cc1)N1CCOCC1
COc1ccc2[nH]c3ccc4ccccc4c3cc-2c1=O
Cc1c(C(=O)Nc2ccccc2N2CCOCC2)sc2ncnn12
NC(=O)c1sc2c(c1Cc1ccccc1)CCN(NC(=O)CF)C2
Cc1ccc(S(=O)(=O)C(=O)c2cc(NNc3cnn(C)c3)ccc2F)cc1
COc1ccccc1C(=O)NC(=O)c1cccc(OC)c1OC
CC(=NOC(=O)c1cccc(Cl)c1)c1ccc(Cl)c(Cl)c1
CC(=O)C(NCNC(=O)CC(N)CCO)C1CCC2C3CC=C4CC(OCC(=O)NC(CC(=O)O)CC(C)C)CCC4(C)C3CCC12C
O=C(Cn1c2c(c(SCc3cccnc3)nc1=O)CCC2)NCC1CCCO1
COc1cnc(-c2c3c(nn2CCl)C(C)OCC3)c(C)c1
C#CCN(Cc1ccc(OCC(=O)O)cc1)C(C)=O
CNC(=O)c1ncccc1C(Cc1ccc(OC)c(OC)c1)OC(C)=O
c1ccc(CCCC2CCCN(Cc3c[nH]c4ccccc34)C2)cc1
CCC(=O)Nc1ccc(-c2cc(OC)n(C(=O)c3cccs3)n2)cc1
CC1OC(OC2CCC3(C)C(CCC4(C)C3CCC3C(C(=CBr)CBr)C(=CBr)CCC34C)C2(C)C)C(O)C(O)C1O
CC(C)C(NC(=O)C1CC(O)CN1C(=O)C(NC(=O)C(N)Cc1ccccc1)C(C)C)C(=O)NCc1cnc(-c2ccccc2)[nH]1
CCS(=O)(=O)CCC(=O)N(C)Cc1ccc(C(C)(C)C)cc1
CCOc1ccc2oc(C(=O)Nc3cccc([N+](=O)[O-])c3C)c(C)c2c1
Cn1nnnc1-c1ccc(S(=O)(=O)N2CCN(Cc3ccc4c(c3)OCO4)CC2)cc1
Cc1nc(C(F)(F)F)ncc1-c1cc(-c2nc(CCC(F)(F)F)ccc2F)cc(=O)n1C(C)C1CC1
COc1ccc(-c2[nH]c3ccccc3c2C=O)cc1
Cc1ccncc1CC(=O)N1CCCC(C)(CCc2ccccc2)C1
CCOc1ccc(Cc2cccc(C3OC(CO)C(O)C(O)C3O)c2)cc1
Cc1ccc(-n2nc3ccccc3c2OC(=O)C2SCCCC2c2ccc(C(F)(F)F)cc2)cc1
CCOC(=O)n1c(-c2ccccc2)nc2c(cnn2-c2ccc(CC(=O)NC(C)C)cc2)c1=O
CCn1c(SOc2cccc3ccccc23)nnc1C(C)CC(=O)NC1CCCC1
CC(C)(C)OC(=O)NCCc1nc2nc(Cl)cn2c2c1CN(N)CC2
CN(C)c1ccc2[nH]c3c4cc(Br)ccc4ccc3c2c1
O=C(Nc1cc(S(=O)(=O)N2CCCCC2)ccc1N1CCN(C(=O)c2cccs2)CC1)c1cccs1
CC(c1ccc(N2CCn3c(ccc3-c3cccnc3)C2=O)cc1)N1CCC(N2CCCC2)CC1
C=C(C(=O)O)C1Cc2cc3ccc(=O)oc3cc2O1
CCCCN(C)C(=O)N(CCCC)C1=NC2C(O1)N(C)C(=O)N(C)C2S(C)(=O)=O
CC(=O)[N+]([O-])=Nc1ccc2[nH]c(=O)oc2c1
CCNC(=O)N1CCC(c2n[nH]c3c2N=C(c2cccs2)C3)CC1
CC(C)C(C=CCNC(=O)C(NC(=O)Cc1ccnc2ccccc12)C(C)C)NC(=O)OC(C)(C)C
CCN(Cc1ccccc1)CC(O)Cn1c2ccccc2c2ccccc21
CCCCOC(=O)c1ccc(-n2c(=O)c3sccc3n(CC(=O)N3CCOCC3)c2=O)c(C(=O)OCC)c1
Oc1cc(Cl)cc(-n2c(-c3ccc(Cl)cc3Cl)n[nH]c2=S)c1
COC(=O)Cc1ccc2[nH]c(C)c(CCNc3ncnc4c3nc(-c3ccccc3C)n4-c3ccccc3)c2c1
Cc1cc(C)c(S(=O)(=O)N2CCC(C(=O)NCc3ccccc3C)CC2)c(C)c1
CC1CC(n2cc(C(F)(F)F)c(=O)[nH]c2=O)OC1C(=O)NC(O)CCCNC(=O)NCc1ccc2ccccc2c1
COC(=O)c1cc(S(=O)(=O)N2CCN(Oc3ccc(C(=O)Cc4ccccc4)cc3)CC2)n[nH]1
Cc1cc(NC(C)c2nc(-c3ccccc3)cs2)no1
O=C1CCCCCCSC(=O)C(Cl)=CC=C2C(=O)N=CC=C2N1
COc1ccc(OC)c(CNC(=O)C2CC(c3ccccc3C(F)(F)F)=NO2)c1
Cc1sc(C(=O)N2CCC(c3cc(Cl)ccc3C(N)CN(C)C)CC2)nc1C(C)(C)C
ON=C1CCCCC1=Cc1cccc(Cl)c1
Cc1cc(Cl)cnc1NCCNC(=O)c1c(Cl)cccc1Cl
C#CCOc1ccc(Cc2cc(C(F)(F)F)ccc2O)cc1
Cc1cc(C2CN(C(=O)c3cnccn3)CC23CCC(=O)N(C)C3)no1
Cc1c([N+](=O)[O-])sc2nc(-c3ccc(N)cc3)cc(C#N)c12
Cc1[nH]cnc1CSc1nc2ccccc2o1
CNCC(O)C(c1cccc(C(F)(F)F)c1)N1CCc2c(ccc(OC)c2OC)C1
CC(=O)N(Cc1cccs1)c1nc2ccccc2o1
O=C(c1cccn2c(=O)c3cc4c(cc3nc12)OCO4)N1CCN(c2ccccn2)CC1
Nc1nc(C(=O)NCc2ccc(F)cn2)c(Cl)s1
O=C(NN=C(c1ccc(O)cc1)c1ccccn1)c1ccc([N+](=O)[O-])cc1
COc1ccc(-n2c(C)cnc2C)cc1S(=O)(=O)NCc1ccc(Cl)cc1Cl
COC(=O)c1ccc(OCc2ccc3nc(C)nc(-c4ncn[nH]4)c3c2)cc1
CC(=O)Nc1ccc(-n2nc(S(N)(=O)=O)cc2-c2ccc(C(F)(F)F)cc2)cc1
Cc1cc(S(=O)(=O)N2CCCC2c2onc(C)c2C)n(C)n1
CN1CCCC(CNS(=O)(=O)c2ccc(S(C)(=O)=O)cc2)C1
CON(C(=O)Oc1cccc2ccccc12)c1cc(C)nn(C)c1=O
Cc1cn(C2CC(O)C(CN3CCN(CCN4CCN(C5CCCCC5)C4=O)CC3)O2)c(=O)[nH]c1=O
COc1ccc(OC)c(NC(=O)c2ccoc2C)c1
CCCN=C(Nc1ccc(-c2ccc(-c3ccc(NC(=N)c4ccccn4)cc3O)o2)c(O)c1)c1ccccn1
COC(CCNc1c2ccc(Br)cc2nc2ccc(F)cc12)N1CCC(NCc2ccc3c(c2)OCCO3)CC1
O=c1c2c(nc3ccc(-c4ccc(Br)s4)cn13)SCC2
CN(c1ccccc1)C1CCN(CC2CCN(C(=O)O)C2)CC1
Cc1cc(C(=O)N2CCC3(CCCN(C4CCOC4)C3)C2)no1
Cc1c(OCc2ccccc2)c(F)cc(C(=O)Oc2ccc(F)cc2)c1OC(F)(F)F
CC(C)CCN(C(=O)Cc1ccc(-c2csnn2)cc1)C1CNCCC1S
NC1([N+](=O)[O-])CCc2[nH]c3ccc(C(F)(F)F)cc3c2C1
CC(C)c1ccc(C2OOC(c3ccc(C(C)(C)C)cc3)OO2)cc1
CC1C(Cc2coc(O)c2)OC(=O)CC(OCc2ccccc2Br)OC1(C)O
CCOc1ccc(CCNC(=O)c2ccc3c(=O)c4cc(C)cc(C)c4oc3c2)cc1OCC
O=C(Nc1cc(C(F)(F)F)ccc1Cl)c1cc2c([nH]1)CNCC2
CCCCCCCCCCOP(=O)(O)OP(=O)(O)OCCC(CCCC)C(=O)NCCCC
CC1=C(C(=O)c2ccc(S(=O)(=O)N3CCOCC3)cc2)C(c2ccc(O)cc2)N(c2nnc(-c3n[nH]c(=S)n3C)o2)C1=O
CN(C)CCOOC1(c2ccccc2)c2ccccc2CCc2ccccc21
Cc1cccc(CCN2C(=O)c3ccccc3C2=O)c1
Cc1cc(C(=O)NCCCCCNC(=O)C(N)Cc2c(C)cc(O)cc2C)ccc1O
COc1cccc(-c2ccc(NC3COCCC3N3CCCO3)cc2)c1
CCCC(=O)NCSc1nnc(-c2ccc(OCc3c(C)noc3C)cc2)o1
Cc1cc(C(=O)N2CCN(C(=O)CN3C(=O)NC4(CCc5ccccc54)C3=O)CC2)no1
Cc1cccc(-c2cn(Cc3cc(O)ccc3C(=O)O)nn2)c1
Cc1cnc(Sc2nc(F)c(C)c(-c3ccccn3)n2)c(F)c1
O=C(c1ccc(Cl)cc1)C1c2ccccc2C(=O)N(CCc2ccccc2)C1c1ccccc1
N#Cc1ccc(-n2cnn3ccc(-c4ccccc4)c23)cc1OCC1CC1
CC1(CC(=O)OC(=O)c2ccc(Cl)cc2)OC2=C(C(=O)c3ccccc3C2=O)C2OC21
CC(=O)NC(C)COCn1cnc2c(Nc3ccccc3F)nc(N)nc21
COc1ccc(CCNC(=O)c2coc(=O)c(Br)c2)cc1OC
O=C(COC(=O)c1ccc(Cl)cc1O)c1ccc2c(c1)OCCO2
CC(=O)c1cccc(NC(=S)Nc2ccn(Cc3cccc4ccccc34)n2)c1
COc1ccc2nc(C(C)=O)c(C)c(-c3cc(O)cc(OC)c3O)c2c1
COC(=O)C1=C(O)C(=O)N(c2ccccc2)C1c1cc(OC)c(O)c(OC)c1
CN(C)CCOc1ccc2c(c1)C(=O)c1cc([N+](=O)[O-])ccc1OC2
CCCCCCCCC=CCCCCCCCC(=O)OC1CCC2(C)C(CCC3(C)C2CCC2C(C(C)CCC(=O)O)CCC23C)C1(C)C
OCC(O)CN(Cc1ccccc1)Cc1cccc(COc2ccccc2)c1
COc1ccc2nc(C)cc(NN=Cc3ccc(F)cc3)c2c1
COC(=O)C1(C)CCCC2(C)C3CCC4CC3(CCC12)CC4CO
CNC(=O)Nc1ccc(O)cc1S(=O)(=O)Nc1cc(CCCC(C)(C)O)ccc1C(=O)O
CN(CC(=O)NC(C)(C)C)S(=O)(=O)c1csc(NC(=O)Cc2cccc3ccccc23)c1
CC(C)CC(N)c1ccccc1Oc1cccc(NC(=O)c2cccc(F)c2)c1
CN1C(N2CCC(N(C)Cc3cccc(C(F)(F)F)c3)CC2)=NS(=O)(=O)c2ccccc21
C=C(C)C(=O)OC1(C)CCCC2(C)C(CCC(=O)OCC3=CC(C)OC3=O)C(C)(C)CCC12
Cc1cc(CCCN(C)C)ccc1NC(=O)C(=Cc1cn([N+](=O)[O-])c2ccccc12)NC(=O)c1ccco1
Cc1ccc(Br)cc1NC(=O)CN(C)C(=O)CNC(=O)c1ccccc1Cl
Cc1ccc(S(=O)(=O)Nc2ccc3c(c2)C(=O)C(=O)N3Cc2ccccc2Cl)cc1Cl
CC(=NNC(=O)CN1CCN(C)CC1)c1ccc(C)cc1
Nc1c(O)cccc1C(=O)c1cc(F)cc(C(F)(F)F)c1
COc1ccc(C2CC(OO)OC(O)C2C(C)=O)c2c1C(=O)c1c(O)c3c(c(O)c1C2=O)CCCC3
CC(N)C(=O)NCC1Sc2ccc(Cl)cc2NC1=O
COc1ccc(-c2oc3ccccc3c(=O)c2OC)cc1OC
O=S(=O)(CCCOc1ccnc2cc(F)c(F)cc12)N1CCN(c2ccc(-c3cc[nH]c3)cc2)CC1
O=C(C(=Cc1ccc(O)cc1)n1cncn1)c1ccc(Cl)c(Cl)c1
CCCc1c(OCCN2CCCC2)cc2oc(-c3ccc(OCCN4CCCC4)cc3)cc(=O)c2c1O
COC(=O)CC1CCCCN1Cc1nc(=O)c2cnn(C)c2[nH]1
CCC(=O)N(CCN(Cc1ccc(OC)c(OC)c1)CC(O)c1ccc(Br)cc1)CC(=O)NO
CCCCCCCC(=O)NCCNC(=O)CCCCc1nc(=O)c2ccccc2[nH]1
O=C(O)Cc1ccc(CN2C(=O)N(Cc3ccc(O)cc3)C(C(CC(=O)O)c3ccccc3)C(CO)C(O)C2Cc2ccccc2)cc1
C#CC(Cc1ccc(C2CCN(CC(=O)Nc3ccc(C(C(=O)NC)C(=O)OC)cc3)CC2)cc1F)NC(=O)C1CCCCN1S(=O)(=O)c1ccccc1
N=C(NCCCc1c[nH]cn1)N1CCCCC1
CC1C=CC(C#CC2CC(c3cn(C)c(=O)[nH]c3=O)OC2COC(=O)NCc2ccccc2)O1
CCC(=O)Nc1cccc(NC(=O)NC)n1
CCOc1ccc(S(=O)(=O)N2CCN(C)CC2)c(OC)c1
CCC(C)C(CC(=O)C(N)Cc1ccc(OC)cc1)C(C)C
CC(C)(C)NC(=O)Cn1c(Cn2cnc3ccccc32)nnc1SCC(=O)c1cccc(Cl)c1
CCCCCCCCCCCCCCCCCCC1C(O)C(O)OC(COCCCc2cccnc2)C1O
Cc1ccc(C(=O)NC2CCCCC3C(c4ccccc4F)C(C(=O)Nc4ccc(N(C)C)cc4)C(Cl)(Cl)N3C2=O)cc1
COc1ccc(C=COC(=O)CCN2CCOCC2)c(OC)c1
Cc1cc(OP(=O)(O)O)c(C)c(=O)o1
Brc1cncc(Nc2ncnc3ccc(Br)cc23)c1
CNC(NC(=O)CCC1(CCc2ccccc2)CCCCC1)NC(=O)c1ccc2c(cnn2Cc2ccccc2)c1
O=C(CSc1nncn2c1cc1sccc12)Nc1ccccc1
CCN(CC)CCN1C(=O)C(O)=C(C(=O)c2ccco2)C1c1cccnc1
CCn1c(CSc2nnc(C3CCCCCC3)n2C)nc2cc(C(=O)COC)ccc21
CCOC(=O)c1cc(S(=O)(=O)N(C)C)c[nH]1
Clc1ccccc1OCCN1CCC(CCCCOc2ccc(Nc3nc4ncccc4o3)cc2)CC1
COc1ccc(CNC(=O)C2CCCN(Cc3cccs3)C2)c(OC)c1OC
CCOP(=O)(O)NC(CC1CCCCCCCC1)C(=O)O
CCCCCCCCNCc1ccc(Oc2c(OC)cc(CCc3cc(OC)c(OC)c(OC)c3)cc2ONCCCCCCCCc2cc(OC)c(OC)c(OC)c2)cc1
COCC(=O)OCC1(C)Oc2cc3c(cc2CC1O)C1Oc2cc(O)c(OCCC(=O)O)cc2C1CO3
Cc1ccc(OCCOc2ccc(Br)cc2)nn1
CCCc1ccc(S(=O)(=O)N2c3ccccc3C(OC)C2CC(=O)OC)cc1
CC(=O)NC1CCN(c2nc(N3CCOCC3)c3ccccc3n2)CC1
COOc1cccc(-c2c(F)ccc(F)c2NC(=O)C2(C(=O)NCC#N)CCOCC2)n1
O=C(NCc1ccccc1)c1cc(-c2ccc(Cl)cc2)on1
CCCNC(=O)C(CC(=O)O)ONC(CCC(=O)N(C)CCCCC(OC(C)=O)(c1ccccc1)c1ccccc1O)C(=O)O
COC(=O)c1c(NC(=O)COC(=O)CCCc2ccccc2)c2cc(-c3ccccc3)ccc2n1C
CCC(=O)N(CCc1n[nH]c(N)n1)CC(=O)Nc1c(C)cccc1C
Cc1cccc(C(=O)Oc2c(C)sc3ncn(C)c(=O)c23)c1
CCC(C#N)(CC)NC(=O)C1(C)CCC2(C)CCC3(C)C4=CCC5C(C)(C)C(OCC=CCO)CCC5(C)C4(C)CCC3(C)C2C1
CCN(CC)C(=O)CC#CCOC1CC(O)(C2CC(N(CC)CC)C(O)C(C)O2)Cc2c(O)c3c(c(O)c21)C(=O)c1c(OC)cccc1C3=O
Brc1ccc(-c2nnc3n2N=C(c2ccc(OCCI)cc2)CS3)cc1
Cc1cccc(NC(=O)c2oc3ccc(S(=O)(=O)N4CCCC4)cc3c2N)c1
Cc1cc(NC(=O)COC(=O)C2CC2)c(O)cc1[N+](=O)[O-]
O=C(COc1ccc(-c2ncco2)c2c1CCC2)Nc1ccccc1OC1CCN(Cc2ccc3c(c2)OCO3)CC1
Cc1ccc(C)c(-n2c(C)cc(C(=O)NCCN3CCOCC3)c2C)c1
CCS(=O)(=O)NCCc1ccc(S(N)(=O)=O)cc1
COc1cc(CC(=O)N2CCN(Cc3ccc(Cl)c(Cl)c3)CC2)c(OC)cc1CNCCc1c[nH]cn1
Cc1cc(C)nc(NC(=S)N2CCN(C(=S)Nc3ccccc3F)CC2)c1
O=C(Nc1ccc(Cl)cc1F)Nc1cccc2ccccc12
COc1ccc(NC(=O)c2ccc3c(c2)OCO3)cc1OC
CC(=O)Nc1ccc(NCc2c(C)c(F)c(O)c(F)c2F)cc1
CCc1cc(C(=O)NCC2CCS(=O)(=O)C2)ccc1O
O=C(O)c1cc(-c2ccccc2)c(O)c(Cl)c1C(=O)NC(Cl)CCC1CCNCC1
Cc1csc2c1CCN(C(=O)Cn1c(C)nc3ccccc3c1=O)C2
O=C(O)Cn1nc(-c2ccccc2)cc1N1C(=O)c2ccccc2C1=O
CC(C)COC(=O)NC(C(=O)NC(Cc1ccccc1)NC(=O)OCc1ccccc1)C(C)(C)C
CC1(C)CCCC2(C)C1c1cc3c(C(F)F)c[nH]c3cc1C(=O)C2(C)C
Nc1nc(OCc2ccccc2)c2c(n1)C(c1ccc(F)cc1)CC2
CSn1c(CCc2nnc(C)o2)nc2ccc(-c3ccc4ccccc4c3)cc21
CONc1c(Cl)cc(Cl)cc1C(=CCN1CCc2ccc(C(F)(F)F)cc2C1)c1cc(Cl)c(OC)c(C(=O)C(=O)C2CC2)c1
CC(=O)NC1OC(C(O)C(N)=O)=CC(O)C1C(O)C(O)CO
Cc1ccc(C(=O)Nc2ccc3nnc(C)n3n2)s1
CCCCC(CC(=O)NO)C(=O)NC(Cc1ccccc1)C(=O)NC1CCCCNC1=O
CCOC(=O)Cc1cc(-c2ccc(NC(=O)Nc3c(Cl)cccc3Cl)cc2)c2c(Cl)c(Cl)n(OCl)c2c1
COc1ccc(N(C2CCCCNC2=O)S(=O)(=O)c2ccc(C)cc2)cc1
CCCc1cc(=O)oc2c(C)c3occ(C(F)(F)F)c3cc12
O=S(=O)(NCc1ccc(Cl)cc1)NS(=O)(=O)N1CC2CCC1C2
COc1cc2c(cc1OC)CN(C(=O)C1CCN(S(=O)(=O)N3CCCC3)CC1)CC2
CCc1c(C(C)=O)c(C)c(C(C)=O)n1CC(=O)OCc1nnc(-c2ccc(Cl)cc2)o1
O=C1OC(O)CC2OC2CC(Cc2ccc(O)cc2)Cc2cccc(O)c21
CC(Sc1nc(N)n2nc(-c3ccco3)nc2n1)C(=O)N1CCN(c2ccccc2F)CC1
O=C(CCCN1C(=O)NC2(CCCCC2)C1=O)NC1CCCCC1
O=C(O)c1ccc(N=C2SCCN2Cc2ccccc2)cc1
Cc1nn(-c2nc(CN(Cc3cccnc3)CC(C)C)cs2)c(C)c1Cl
OCC1CCNC(Cc2ccc(O)cc2)C1
CC1(O)CN(Cc2ccc(-c3n[nH]cc3Oc3ccc(Cl)cc3)cc2)C1
CCN(CC)CCn1nc2c(c(O)c1=O)c(=O)n(Cc1ccc(Cl)cc1)c1cccc(OC)c21
C=CCn1nc(-c2cc(Cl)ccc2Cl)n2c(cc3sccc32)c1=O
O=C1C(=COCCCCN2CCN(c3ccccc3)CC2)OC2(c3ccccc3)CCCCC12
O=c1ncc2nc(Cc3nc4ccccc4s3)[nH]c2[nH]1
Cc1cccc(C#Cc2ccc3c(c2)N(C(=O)Nc2cccc(F)c2)CC(C)CN3)n1
CCCNC1=NC(=O)C(=Cc2ccccc2Cl)S1
COOP(=O)(NC(C)C(=O)CC1OC(n2cnc3c(N)ncnc32)C(C)(O)C1O)Oc1ccccc1
CN(C)CCn1cc(-c2c[nH]c3ccc(N=C(N)C4CC4)cc23)cn1
Cc1ccc(Cn2c3ncccc3c3ccnc(C=NNc4nc(S(C)(=O)=O)c(C)s4)c32)cc1
CNC(=O)CCC(COC(=O)C(C)(C)C)c1ccc(C(=O)NC(CC(=O)OC)C(C)C)cc1S
CCCN(CCC)C(=S)Nc1ccccn1
O=C(C=Cc1ccc(NC(=O)c2ccc(C(=O)Nc3nc4ccccc4[nH]3)cc2)cc1)Nc1nc2ccccc2[nH]1
COc1ccc(CCN2CCC(CNC(=O)c3ccc(-c4nc5cc(Br)cc(C(C)C)c5o4)c(OCC(C)C)c3)CC2)cc1
Cn1cc(CNC(=O)NCCNC(=O)c2ccon2)cn1
CCOC(=O)c1ccc(CN2CC(SC)CC2=O)cc1
Cc1cc(C)c(-c2nnc(NC(=O)c3cnccn3)s2)c(C)c1
Cc1ccccc1NC(=O)CON=C1CCS(=O)(=O)c2ncccc21
COn1c(=O)[nH]c2cnc(Nc3ccc(C(=O)NCCN4CCC(Cc5ccccc5)CC4)cc3C)nc21
N#Cc1ccc2oc(SCC(=O)N3CCCc4ccccc43)nc2c1
S=C(NCc1cccs1)N1CCN(Cc2cccs2)CC1
CCC(=O)OCNC(=O)C12C3C4C5C3C1(O)C5C42
CCOC(=O)c1ccc(CC(O)NCc2ccccc2)cc1
CC(NCc1c(F)cccc1Cl)c1c[nH]c2ccccc12
O=C(c1cn(Cc2ccc(Cl)cc2)nn1)N1CCN(Cc2ccc(F)cc2)c2ccccc2C1
CN(Cc1nccn1C)C(=O)Cc1ccc(C(F)(F)F)cc1
COCCC1CCN(c2ccc(-c3ccc4nc(NC5=C(C)C(=O)CC5)ncc4c3)cc2)CC1
CCOC(=O)Cn1c(=O)n(Cc2cccc(C(=O)OCC)c2)c(=O)c2c1cc(SC)n2C
CCOc1ccc(C(=O)NCn2c(=O)sc3cc(S(=O)(=O)N(CC)CC)ccc32)cc1
CC1NCC1C(=O)NC(=O)C(C1CCCN1C(=O)NCc1cccc2ccccc12)C(C)(C)C
Cc1cc2oc(=O)ccc2c2c1OC(C)(O)C(C)C2OCCCl
COC(=O)c1c(N)c(OC)cc2c1C1(OC2=O)c2ccccc2-c2ccccc21
CNCC(O)COC1(c2ccccc2)CCN(S(=O)(=O)c2ccc(O)cc2)CC1
CSCCC(NC(=O)CCc1ccc(O)cc1)C(=O)NCCc1ccc(Cl)cc1
COc1cc(CN2CCOC23CCN(Cc2cc(C)on2)CC3)cc(OC)c1OC
O=c1nc(O)[nH]c(S)n1
COc1cc2c(cc1OC)C(=O)C(=Cc1ccc(F)cc1)CC2
CC(NCc1ccco1)C(=O)NN=Cc1ccccc1OCC(=O)Nc1cccc(Cl)c1
COC1CC2CSC(N)=NC2(c2cccc(C#N)c2C)CO1
CCCCc1c(O)ccc(C(C)=O)c1OCc1ccc(OCCc2ccccc2)cc1
COc1ccc(C(=O)C=Cc2c(C)cc(C)c(C)c2C)c(C)c1C
Cc1nnc(C)n1N=Cc1ccc(F)c([N+](=O)[O-])c1
O=C(c1cnc(Nc2ccc(Cl)cc2)nc1C1CCCCC1)N1CCOCC1
COc1ccc(CCNC(=O)C2(C)CCc3cc(OC)c(C)c(C)c3O2)cc1OC
CCC(Oc1ccc2ccccc2c1)C(=O)N(Cc1ccccc1)C1CC1
O=C(CN(c1ccc(Cl)cc1)S(=O)(=O)c1ccccc1)NNC(=O)c1ccc(F)cc1
Cn1c(=O)c2c(ncn2C)n(C)c1=O
O=C(NCCCN1CCN(C(=O)N2CCCC2)CC1)c1ccc(Cl)cc1[N+](=O)[O-]
Cc1cc2cc(OC(CN(Cc3ccc(Oc4ccccc4)cc3)C(=O)c3ccc(Oc4ccccc4)cc3)C(=O)NO)ccc2[nH]1
Cc1ccc(C2=C(C(=O)NN=Cc3ccco3)C(c3cccs3)NC(=O)N2CC(C)C)cc1
O=C(NC1CCS(=O)(=O)C1)C1CCCN1S(=O)(=O)c1ccco1
FC(F)(F)c1ccccc1OCCCCc1ccc(OC2CCSCC2)cc1
COc1ccc(OCC(F)Cl)cc1-c1ccc(C(N)=O)cc1
Cc1cc(=O)nc(SC(=O)CNc2ccc(C)c(C)c2)[nH]1
Cc1cc(-c2c(C)c(C)nn2CNC(=O)N2CCN(C=O)CC2)cc(C(F)(F)F)c1C(F)(F)Cl
COc1cc2c(cc1OCc1ccccc1)C(COC1OC(OCc3ccccc3)C(OC)C(OCc3ccccc3)C1CO)N(c1ccc(-c3ccccc3)cc1)CC2
CCOC(=O)Cc1nc(N)c(C#N)c(-c2ccc(Cl)cc2Cl)c1CC
CCCNC(c1cccnc1)c1cc(C(=O)Nc2ccc(F)c(F)c2)ccc1OC
CCc1sc(C(=O)Nc2ccn(CN3C(=O)NC(C)(C)C3=O)n2)nc1C
N#Cc1nc(C2OC(CO)C(O)C2O)c2ncn(Nc3ccc(S(=O)(=O)N4CCOCC4)cc3)c2n1
N=C(N)NCCCC(N)C(=O)NC(CCCNC(=N)N)C(=O)O
CC(C)C(=O)Nc1ccc(CCNS(=O)(=O)c2ccccc2-c2ccc(Cl)cc2)cc1Cl
CCOc1cc(Br)c(OCn2cccn2)c(CNCCCc2ccc(C)cc2)c1
Cc1ccc(C2N(O)CCCC2(C)c2ccc(O)cc2)cc1
O=c1c2cc(-c3ccccc3O)ccc2ccn1-c1ccc2c(c1)OCO2
O=C1CC(CSc2nc3ccccc3s2)C(O)O1
O=C(c1nc(-c2ccc(F)cc2)no1)N1CCN(C(=O)C(c2ccccc2)c2ccccc2)CC1
CNC1CN(c2c(O)c(-c3nn[nH]n3)cc3c(=O)c(C(=O)Nc4cc(CN(C)C)cc(F)c4F)cn(Cc4ccccc4)c23)C1
CN(C)c1cccc2c(S(=O)(=O)Nc3ccc(N4CCCCC4)c4ccccc34)cccc12
CC(C)N(C)Cc1csc(-c2nccn2CCCCO)n1
CC=C(C)CCCC(CO)=C(C)CO
COc1ccc(C(F)(c2cc(C)c(OC)c(OC)c2)C2CCCN2O)cc1C
CCOC1=C(c2ccncc2)S(=O)(=O)Oc2ccccc21
CN(C)CCCOC(c1ccccc1)(c1ccccc1)C1CCCNC1
O=C(NC(Cc1c[nH]c2ccccc12)C(=O)O)C(Cc1ccccc1)CC1CCC(O)CC1
Cc1nc(Nc2ncc(Cl)cn2)cc2[nH]c(-c3cnn(C)c3)nc12
CC(=O)N1CC2=C(COC2)c2cc(S(=O)(=O)N3CCC(C(N)=O)CC3)ccc21
CC(=O)Oc1ccc(C2CCN(CCCC(c3ccc(F)cc3)c3ccc(F)cc3)CC2)cc1
Nc1nccc(-n2cnc3cc(C(=O)NCc4ccccc4)ccc32)n1
COC=CC1CC2(C)C(CC(O)C2(C(C)=O)c2ccccc2)C2=CC(=O)C3CC(C)CC(OC=O)C3(C)C21
Cc1cc(N2CCC(O)C2)nc(-c2ccc(NS(=O)(=O)c3ccc(F)cc3Cl)cc2)n1
CCOC(=O)Cc1csc(NC(=O)Cc2cncs2)n1
CCCCCC1Oc2cc(OC)nc(OCCCOc3cc(O)c4c(=O)cc(-c5ccccc5)oc4c3)c2CC1c1ccccc1
COc1cc(Nc2nc3ccccc3s2)c(OC)cc1NC(=O)CCCCCCC(=O)NO
CCCCCCCCC(=O)N1CCN(c2nc3c(c(=O)n(C)c(=O)n3C)n2CC(C)C)CC1
C=C(C)CCOc1cccc(C(=O)C=C(O)C(=O)O)c1
CCc1cc2nc(C)c(C)nc2cc1Cc1ccccc1O
Cc1nnc(Sc2ccccc2)n1COc1ccc(Cl)cc1
COc1ccc(-c2csc(NNC3CCCC3)c2C(=O)CCC(=O)C2CCCC2)cc1
CC(=O)Nc1ccc(NS(=O)(=O)c2ccc3c(c2)OCCO3)cc1
O=C(O)n1cc(F)c(=O)c2cccc(Cc3ncc(C(F)(F)F)cc3F)c21
CCOc1cc2[nH]cc(C(=O)c3cc(OC)c(OC)c(OC)c3)c2cn1
O=C(c1oc(-c2ccccc2)cc1-c1ccccc1)N1CCN(C2CCC2)CC1
N#Cc1cc(S(=O)(=O)Nc2ncns2)ccc1Oc1ccc(Cl)cc1-c1cccc(CO)c1
CC(COC(=O)c1ccccc1)NC(=S)NC1CCCCC1
COC(=O)c1ccc(-c2ccc(C=C(C)c3ccc(C)cc3)o2)cc1
O=C(CCc1ccccc1)COC(=O)c1ccc([N+](=O)[O-])o1
O=C1C2C3C=CC(C3)C2C(=O)N1Nc1ncnc2c1ncn2CCCCCc1ccccc1
Cc1cc(OC2CC(O)C(O)OC2O)c2c(=O)c(O)c(Oc3ccc(O)c(O)c3)oc2c1
CC(C)C1CC(=O)NC(C(C)CCC(=O)NN)C(=O)NC(Cc2ccccc2)C(=O)O1
N#Cc1cccc(-c2nc3cc(C(=O)O)c(F)c(F)c3[nH]2)c1C(=O)O
CS(=O)(=O)Nc1ccc(C2CNC(=O)NC2)cc1Cl
COc1ccc(CNc2ncc3c(n2)-c2cc(-c4ccccc4)ccc2SC3)cc1
COc1ccc(C(=O)C=CNc2ccc(C(=O)N3CC=C(c4cnc5nc[nH]c5n4)CC3)cc2)cc1OC
Cc1ccc2c(c1)C(CCC(=O)N1CCC(C(N)=O)CC1)C(=O)N2Cc1ccc(Cl)cc1
Cc1noc(C)c1CN1CCC2(C1)CN(c1nccc(C(F)(F)F)n1)C2
Cc1ccc(C(F)(c2ccc(NC(=O)c3ncc(CNS(C)(=O)=O)cc3F)cc2)c2cccc(C)n2)cn1
O=C(O)c1ccc(-c2nn[nH]n2)c(-c2c(-c3ccccc3Cl)n(O)c3ccc(C=Cc4ccccc4Cl)cc23)c1
Cc1cccc(N=Nc2ccc(O)c(S(=O)(=O)Nc3nccs3)c2)c1
O=C(Sc1nnc(NCc2ccc(Cl)cc2)s1)c1ccncc1
CCN1CCN(Cc2ccc(CNc3nc4ccc(Cl)cc4s3)cc2)CC1
COc1ccc(C=Cc2cc(OC)cc(OC)c2)cc1
COc1ccc(CN2CCN(CCc3nnc(Sc4ccc(N(C)C)cc4)n3-c3cc4ccccc4cn3)CC2)cc1
C=CCN1CCC23c4c5ccc(O)c4OC2C(=O)C=CC3(O)C1C5
Cc1c(Cc2cccc(F)c2)sc2ncn(SCc3ccccn3)c(=O)c12
CCOC(=O)CCc1cccc(NC2=NCCN2C)c1
Cc1cccc(NC(=O)Cn2cc(S(=O)(=O)Nc3cccc(C)c3C)c(S(=O)(=O)c3ccc(Cl)cc3)c2)c1
CC(=O)Nc1nc2ccc(O)cc2c(=O)n1-c1cccc(Cl)c1
N=C(N)C1CC(C(=O)Nc2ccc(-n3ccccc3=O)cc2Cl)N(C(=O)c2cc3cc(CC(=O)O)ccc3o2)C1
CC1(C)SC(Nc2ccc(-c3cccs3)cn2)=NC1=O
CC1CCCCCCN2CCN(C(=Nc3ccccc3)N3CCOCC3)CC12
CCCC(C(=O)NCNC(=O)c1cccc(-c2ccccc2)c1)c1ccc(F)c(Cl)c1
COc1ccc2nccc(C(CC3CCN(C4CC(N5CCC(O)C5)C4)CC3O)C(=O)O)c2c1
COc1ccc(NC(=O)CC(C)=O)cc1
Cc1ccccc1S[n+]1cc(CCCc2ccccc2)cc2ccccc21
O=C(O)c1ccc2c(c1)CC(CCOc1ccc3ccccc3c1)CC2
CCCc1ccc(S(=O)(=O)N2CCC(C(=O)NC3CCc4ccccc43)CC2)cc1
COCCCc1c[nH]c2c1C(=O)c1ccccc1C2=O
CC(=O)OCCCCCC(O)(C=Cc1ccccc1)CCC(O)CNC(C)(C)C
CCOc1ccc(Cc2cnc3c(N)nc(N)nc3n2)cc1OCC
O=C(NC(=O)C(Cc1ccccc1)NC1C2CC3CC(C2)CC1C3)c1ccccc1Nc1ccc(C(Cc2cccnc2)C(=O)NCc2ccccc2)cc1
COc1ccc(-c2nc(SC)sc2-c2ccc(OC)cc2)cc1
OC(COc1cccc2ccccc12)CC1CC[N+](CCc2ccccc2)(Cc2ccccc2)CC1
Cc1ccc(C(=O)N2CCN(S(=O)(=O)c3ccc(F)cc3)CC2)c(C)c1
COC(=O)C(OC)c1ccc(OCc2ccc(C)cc2)cc1
Nc1nc(OCCCCCCOc2cc(F)c(F)cc2F)cc(Oc2ccccc2)n1
CCC(C)(C)C(=O)CSc1nnc(C2CCCCC2)n1-c1ccc(OC)nc1
CCCCCCCCCCCCc1cc(O)cc(OC)c1
c1csc(-c2cc(N3CCOCC3)n3nccc3n2)c1
CCNc1nc(C)c2cnn(-c3ccccc3)c2n1
Cn1c2ccccc2c2cc(CN(Cc3ccccc3)c3ccc(O)cc3O)cc(O)c21
CCCCCCCC=CCN1C2CCC1C(C(=O)OC)C(c1ccccc1)C2
CC1CCCC1N1c2ccccc2C(=O)N(C)c2cnc(Nc3ccc(C(=O)NC4CCN(Cl)CC4)cc3Cl)nc21
CSCCCC(NN)C(=O)NC(c1ccccc1)c1ccccc1
NC(CC=CCP(=O)(O)c1ccccc1)C(=O)O
COc1ccc(N2CCN(C(=O)Cn3ncc4c([nH]c5ccc(Cl)cc54)c3=O)CC2)cc1
NCCc1c[nH]c(-c2ccc(NC(=O)CCCCCCc3csc(=O)[nH]3)cc2)n1
COc1ccc(OCC(O)CN2CCC(n3c(=O)n(-c4cccnc4)c4ccccc43)CC2)c(OC)c1
COc1ccc(NC(=O)c2ccccc2)c(C(=O)CCc2ccccc2)c1
Cc1csc(C(=O)NCc2ccco2)c1C
CCC(c1ccc(Cl)cc1)c1cccc(SC23CC4CC(CC(C4)C2)C3)c1O
O=c1c2ccc(Cl)cc2nc(C=Cc2cccc(Cl)c2)n1-c1ccccc1
O=C(Nc1ccccc1)C1CN(C(Cc2cccc(Br)c2)c2ccccc2)CCN1C(=O)N1CCNc2ccccc21
CCCNc1nc(N)c2nc3ccc(NC(=O)c4ccccc4NCCCNCCCNCCN)cc3nc2n1
C#CC(C)(C)NC(=NC)NC#N
O=c1cc(-c2ccccc2)oc2cc(O)ccc12
N#Cc1ccc(CN(CCCc2ccc3[nH]c(=O)c4ccsc4c3c2)CCOc2ccc(F)cc2)cc1
Cc1cc(-c2cc3c(cc2C(=O)O)C(C)(C)CCC3(C)C)sc1C(=O)N1CCN(c2ccccn2)CC1
O=C1c2ccccc2-c2nnc(COc3ccc(Br)cc3)cc21
O=C(CCC1CCCCC1)NC(Cc1ccc(OCc2ccccc2)cc1)C(=O)O
Cc1[nH]c2ccccc2c1C(=O)NN=Cc1c(O)cccc1O
CC(C)CNCC(=O)C1OC(=O)c2ccccc21
Cc1ccc(CCC(C)C)c(NC(=O)c2ccc3c(c2)C(=O)N(Cl)C3=O)c1
CC(C)(C)Sc1nc2cc(Nc3c4ccc(S(C)(=O)=O)cc4nc4ccc(-c5ccc6sc(SCl)nc6c5)cc34)ccc2s1
FC(F)(F)c1nc(C2CCCN2Cc2coc(-c3cccs3)n2)no1
O=C(NC(=O)N1CCCC(c2ccccc2)C1)c1ccc(C(=O)c2ccc(F)cc2)cc1
OC(CCC1CC(c2ccc(F)cc2)C12CCN(O)CC2)c1ccsc1
O=C1OC(=Cc2ccc(O)c(O)c2)c2ccccc21
C#CCON=C1CCN2CCC1C2
COc1cc2c(cc1OC)C(CC(=O)O)N(C(=O)CC(N)CCCN)CC2
N#Cc1cnn(CC(=O)Nc2ccc(F)cc2)c1
O=C(C[N+](=O)[O-])NNC(=O)c1ccccc1
COc1cc(OC)c(-c2cccc(C3CCCN(C)C3)n2)cc1OC
O=C(Nc1cnccn1)c1cccc(Cl)c1
Cc1cccc(C=C2SC(N3CCCCC3)=NC2=O)c1
COc1ccccc1-c1cccc(C(=O)NC2CCCNCC2)c1
CCc1cc(C)nc2c1c(N)nn2CC(=O)NC1CCCCC1
COc1ccc(-c2cn(C)c(COc3ccc(N(C)c4ccnc5cc(Cl)ccc45)cc3)n2)cc1
O=C(O)c1ccccc1-c1ccccc1C(=O)NCCc1ccc(-c2ccc(C(F)(F)F)cc2)cc1
COC1=C(OC)C(=O)C(C(=O)NC(C)c2ccccc2)=C(C)C1=O
OCC1C(O)OC(c2ncnc3c2ncn3NCc2ccc(C3CC3)cc2)C1O
CCC1(CC)C(=O)Nc2ccccc21
CCc1ccc(NC(=O)CNC(=O)c2ccco2)cc1
CC(C)c1nc(Cl)c2c(n1)CCN(C(=O)c1scnc1CCC(=O)c1ccccc1)CC2
COc1ccc(OCC(=O)OCC(=O)Nc2ncc(C(F)(F)F)cc2Cl)cc1
CCCCCCOc1cccc2c1ccc1c2nnn1Cc1ccccc1F
CC=C1N(C=CC=CC2(C)C(CCN(C)CCF)=[N+](C)c3ccccc32)c2ccccc2C1(C)C
Cc1cccc(OCCSc2ncc(C#N)c(N3CCC(C(N)=O)CC3)n2)c1C
CCCCc1c(-c2ccccc2O)nn(Cl)c1C(=O)O
CC(=O)NC1(C#N)Oc2ccc(Cl)cc2C(C)C1OC(=O)c1ccc(Cl)c(C)c1
CC(C)NC(CNC(Cc1ccccc1)c1cccc(O)c1)C(Cc1ccccc1)NC(=O)c1ccnc(C(F)(F)F)c1
COCCNC(=O)CN(C)S(=O)(=O)c1ccc(Cl)cc1
CC(C)(Cl)C(NC(=O)c1ccc(C#N)cc1)NC(=O)C1CCCc2ccccc21
CCCCCOc1cc([N+](=O)[O-])ccc1NC(=S)NC(=O)c1ccc(Cl)cc1
Cc1c(C(=O)c2ccc(N)cc2Cl)c(=O)oc2cc(OC(=O)NC(C)(C)C)ccc12
COc1ccc(-n2c(SCCOc3ccccc3)nnc2-c2ccccc2)cc1
O=C1N=C(N2CCOCC2)SC1=Cc1ccc(F)cc1
Cc1cc(C)n(C2CCCN(C(=O)CC(N)=O)C2)n1
Cc1ccc(CN(C)c2ccc(C(N)=O)cn2)cc1
O=S(=O)(Nc1ccncn1)c1ccc(Cl)cc1
Nc1ccc(-c2ccc(-c3ccccc3NC3CCCC3)cc2F)cn1
CN(C(=O)c1ccccc1NC(=O)c1ccccc1Cl)C1CCCCC1
COc1cc(OC)c2oc(=O)c(CN3CCN(Cc4ccccc4)CC3)cc2c1
Cc1cccn2c(=O)c3cc(C(=O)NC4CCCCC4)c(=N)n(Cc4cccc(Cl)c4)c3nc12
O=[N+]([O-])c1ccc(N(CCBr)CCBr)cc1
O=C1C2C3C=CC(C3)C2C(=O)N1c1ccc(O)cc1
O=C(NN1C(=O)C(CCc2ccncc2)SC1c1ccccc1)c1ccncc1
CN1CCCN(Cc2ccc(NC(=O)Nc3ccc(-c4c(C#N)cnn4-c4ccccc4)cc3)cc2)C1
C=CCSc1nc2c(c(=O)n(Cc3ccccc3OC)c(=O)n2C)n1C
CNC(=O)c1ccc2cc3ccc(NC(=N)N)cc3nc2c1
Cc1nn(-n2c3cc(CCCN(C)C)ccc3c3cccnc32)c2nccc(Cl)c12
CCN(Cc1ccccc1)S(=O)(=O)c1cccc(NC(=O)c2sc3ncnc(N4CCOCC4)c3c2C)c1
CC(=O)Nc1ccc(S(=O)(=O)N2CCCC(C(=O)NCCC3=CCCCC3)C2)cc1
CCCc1ccc(OC)cc1C1(OC)CCN(C(=S)NC(=O)c2ccco2)CC1
CCC1OC(=O)C(C)C(OC(=S)NC(=O)c2ccccc2)C(C)C(OC2OC(C)CC(N(C)C)C2O)C(C)(O)CC(C)CN(CCCC(C)C)C(C)C(O)C1(C)O
O=S(=O)(NCCN1CCOCC1)c1cc(Cl)c2c(c1)nc(-c1cccs1)n2C1CCCCC1
Cc1ccnc(NC(=O)CCc2nnc3n(-c4ccccc4)c(=O)c4sccc4n23)c1
COc1ccc(C(=O)O)cc1-c1c(C)nn(C(=O)c2ccco2)c1N
CCCc1cc(CNC(=O)c2ccc3c(c2)c(F)cn3Cc2ccccc2OC)cc(OC)c1OC
O=C(CCC(=O)c1ccc(F)cc1)NN1CCC23c4c5ccc(O)c4OC2C(CC2CC2)CCC3(O)C1C5
Cc1ccccc1N1C(=O)CSC1=NN=C1Cc2ccccc2C1=O
O=C(CSc1nnc(CNc2ccc(F)cc2)o1)Nc1ccc(C(F)(F)F)cc1
COc1ccc(CCNC(=O)C(=O)NCCCn2ccnc2)cc1OC
O=[N+]([O-])C=NOc1c(Cl)cccc1Cl
CSCCN1C(=O)C2C3C=CC(C4C5C(=O)N(C(O)CO)C(=O)C5C34)C2(C)C1=O
Cc1cc(C)n2ncc(C(=O)N3CCN(CCc4ccc(F)cc4)CC3)c2n1
CCOC(=O)c1nc2cc(OC)ccc2c(=O)n1Nc1ccccc1
COc1cccc(NC(=O)c2ccc(C)c3[nH]c(-c4cccnc4C)nc23)c1OC
CCCCN(C)CCCC(C)N1CCN(c2ncco2)CC1
COc1ccc(NC(=O)CC2(C(F)(F)F)Oc3ccccc3C=C2O)cc1
COc1c(C=NNC(=O)CN2CCCN(Cc3ccc(O)cc3)CC2)ccc(Br)c1O
CCC(C)n1cnc2c(NC3(c4cccc(Br)c4)CC3)nc(NCCO)nc21
COc1ccccc1CCN(C)CCCCC(=O)c1ccc(F)cc1
COP(=O)(CC1C(Cn2ncc3c2CN(C(C)=O)CC3)OC(O)C1O)OC
COc1ncccc1-c1csc2c(-c3ccc(NC(=O)Nc4ccc(C(F)(F)F)cc4)cc3)cnc(N)c12
CC1CCC2(C(=O)NCCCCn3ccnc3)CCC3(C)C(=CCC4C5(C)CCC(O)C(C)(C)C5CCC43C)C2C1C
O=C(CN1C(=O)NC(Cc2ccc3ccccc3c2)C1=O)NCc1ccccc1
O=C(O)CCC(NC(=O)CCOc1ccc(-c2ncc(Cc3ccc4ccc(OCc5ccccc5C(=O)O)cc4c3)o2)cc1)C(=O)Nc1ccccc1
Cc1ccc(C2CCC3(C)C(CCC3[N+](=O)[O-])C2C=NNC(N)=S)cc1S
COc1ccc(C(=O)Nc2ccc(OC3CCN(C)CC3)c(C)c2)cc1-c1ccc(F)cc1C
COc1cc(=O)oc2c1ccc1oc3cc(N4CCN(C)CC4)ccc3c12
CC1=C([N-][N+]#N)C(=O)OC1(C)C(C)C
CN1CCc2ccc(C(=O)CCCN3CCC(c4noc5cc(F)ccc45)CC3)cc2CC1
COC(=O)N1CCC(N(Cc2ccccc2-c2ccc(C(F)(F)F)cc2)C(=O)N(Cc2cc(C(F)(F)F)cc(C(F)(F)F)c2)c2cnn(C)c2)CC1
Cc1c2c(n(C)c1C(=O)NCCCN1CCOCC1)CC(C)(C)CC2=O
c1ccc(CCc2ccc3[n+](c2)CCCC3)cc1
CCCN(C)CCc1[nH]c2ccccc2c1N=Nc1cccc(C(=O)COCO)c1
N#CC1NCc2cc([N+](=O)[O-])c(NCc3cccnc3)cc21
CCOc1ccc(-c2nc3cccc(C)c3c(=O)o2)cc1
O=C(NCc1ccccc1Cl)c1c(-c2cccc(O)c2)nc2n1CCS2(=O)=O
CCc1cccc(OCC(=O)Nc2ccc(OCc3c[nH]nn3)cc2)c1
Cc1cc(C)c(S(=O)(=O)NCC(C)Oc2cccc3c2NC(=O)CC3)c(C)c1
O=C(OCNC(=O)c1ccc(Cl)cc1)C1=COCCO1
O=C(Nc1ccc(NC(=O)c2ccccc2)c(-c2cccc(Cl)c2)c1)c1ccc2c(c1)OCCO2
CC(C=CC=CS(=O)(=O)c1ccc(C(=O)O)cc1)=CC=CC1(C)CCCC(C)=C1C
CCOC(=O)C=Cc1cc(OC)cc2c1CCN2C(=O)C=Cc1ccccc1
CCN1CCN(CCCn2cnc3cc(-c4ccncc4)cnc32)CC1
CS(=O)(=O)c1ccc(-c2ccc(-c3nc4ccc5ccccc5c4o3)cc2)cc1
CC(C)(C)Cc1nnnn1C(c1cc(F)ccn1)N1CCN(c2cccc(Cl)c2)CC1
CN(Cc1ccccc1)S(=O)(=O)NCc1nc(-c2cc(Cl)ccc2Cl)cs1
O=C(Cc1ccc2c(c1)OCO2)OC(C(=O)O)S(=O)(=O)Nc1ccc(F)cc1
CCCN1CC(Cn2cc(Cc3ccc(Cl)cc3)nn2)NCC1CCO
COc1cccc(NC(=O)c2c(NC(=O)c3cc(C)on3)oc3ccccc23)c1OC
C#CCOC(=O)c1ccc(O)c(O)c1
COc1ccc(NC(=O)c2cc(N3CCN(CC(O)COc4ccc(C)cc4)CC3)nc3ccsc23)cc1
CS(=O)(=O)c1ccc(Oc2cccc3[nH]ccc23)cc1
COc1ccc(C(O)C(C)C2OC(C)(C)C(O)C(O)C2O)cc1OOc1ccc(C2Cc3cc(O)ccc3C3CCC4(C)C(O)CCC4C23)cc1
Cn1nnnc1SCC1(O)c2ccccc2COc2ccccc21
CC(NC(=O)c1[nH]cnc1C(=O)NC(CC(=O)O)C(=O)O)C(=O)OCC1CCCCC1
COC(=O)CNC(=O)CSc1n[nH]c(C)n1
CCCCCCC(CC(=O)NO)C(=O)Nc1ccc([N+](=O)[O-])c(F)c1
CC1CC(S(=O)(=O)Nc2ccc(Br)cc2OC(F)F)n2ncnc2N1
N=C(N)c1ccc2[nH]c(C(=O)NCCCCCC(=O)NCC(=O)N3CCCC3)cc2c1
COCC1C(=O)N(C)C(Cc2ccc(OP(=O)(O)O)cc2)C(=O)OC(Cc2ccc(Cl)cc2)C(C)C(=O)NC(Cc2ccccc2)C(=O)N1C
CC=C(C)C(=O)OC1CCC2C3CC=C4CC(C)CCC4(C)C3CCC12N(CC)CC
CCCSc1nc2ccccc2c2nc(CN3CCN(C(=O)c4ccccc4OCC)CC3)nn12
COc1nc(NC(=S)NC(C)=O)nc(N(C)C)n1
Cc1ccccc1NC(=O)CC(=O)n1nc(SCC(=O)O)cc1C
CNS(=O)(=O)N(C)c1cccc(SC(=S)N2CCOCC2)c1
CCOc1cccc(C2C(C(=O)c3ccccc3)=C(CCCN)C(=O)N2O)c1
CN(C(=O)CC(N)CCCNC(=N)N)C1CN=C(NC(=N)N)NC1=O
COC(=O)CNc1nc(=O)n(CC(C)C)c2nc(-c3cnn(CC(C)C)c3)n(C)c12
COCCCOc1ccc2ccc(OC(C)=O)cc2c1
N#CC12CCNCC1CNC2
O=C(O)CCCNc1nc(Cl)cc(CCc2ccccc2)n1
COc1cc(Nc2ncncc2-c2ccc(N3CCN(C(C)=O)CC3)nc2)ccc1-c1nccs1
OC(CBr)CN(CCN1CCOCC1)C(c1cccc2ccccc12)c1cccc2ccccc12
CCOc1ncccc1C(=O)NN=Cc1ccccc1OCc1ccccc1
CC(C)(C)c1ccc(C(=O)C2CCN(CNc3ccc4[nH]ncc4n3)CC2)cc1
CCC(CC)OCC(=O)N1CCN(c2ccnc(C)c2)CC1
CN1CCC2(C)c3cc(OC(=O)Nc4ccc(Cl)cc4)ccc3N(C)C12
C=CCS1=NC(=Cc2ccccc2Cl)C(=O)N1Cc1ccccc1
CCCC1NC(=O)c2coc(n2)-c2coc(n2)-c2coc(n2)Cc2cccc(c2)CC(C)(C)C(=O)OC1=O
COc1ccc(-c2nn(C)c3ncnc(C)c23)c2nc(-c3nn(OC)c4cccc(C)c34)nn12
Cc1cc2cc3c(cc2[nH]1)n(C)c(=O)n3C(C)(C)C
COc1ccc(C(=O)N2N=C(c3cccs3)CC2c2ccc([N+](=O)[O-])cc2)c(O)c1
Cc1c(Cl)nc(NCCc2cccnc2)n1Cc1cccc(CNC(=N[N+](=O)[O-])NCCn2ccnc2)c1
CCOC(=O)c1csc(NC(=O)CS(=O)(=O)c2cn(C3CC3)c3ccccc23)n1
CCCCOP(=O)(OCCCC)C(N=C(NO)c1ccncc1)c1ccc(OC)cc1
Cc1[nH]c2ccc(C(=O)Cn3c(-c4ccc(Cl)cc4)cnc3-c3ccc(Cl)c(Cl)c3Cl)cc2c1C
CCOC(=O)C1CCN(C(=O)C(=O)C(NC(=O)c2ccccc2C)c2ccccc2)CC1
CC(Cn1c(=O)c2sc3ccccc3c2n(CCCc2cccnc2)c1=O)OC(=O)C(=O)O
CNCCC(Cc1c[nH]c2ccccc12)C(=O)NNC(=O)C(CC(=O)O)Cc1c[nH]c2ccccc12
Cn1cccc1C(=O)OCC(=O)NCc1ccc(Cl)cc1
C=C(C)C12CCC3CCC(C)C3C1CCC1C2CCC2(O)C(C)C(C)CCC12C(=O)OCc1ccc(S(=O)(=O)F)cc1
CSc1cc(Cl)c(C)cc1NC(=O)C(N)Cc1ccccc1
CN(C)CC1CN(Cc2ccc(NC(=O)c3ccc(-c4ccc(Oc5ccc(-c6ncc[nH]6)cc5)cc4)s3)cc2)C1
CCCCCCCCCCOC(=O)CCCCCCCCCCCC(=O)OCC(O)COC1OC(CO)C(OS(=O)(=O)O)C(OS(=O)(=O)O)C1OS(=O)(=O)O
C#Cc1ccccc1C(=O)c1c(O)nc(=O)n(CC(C)=O)c1O
CCOC(=O)Nc1ccc2ncnc(N(c3ccccc3)c3ccc(C(C)(C)N)cc3)c2c1
Cc1cc(C=CC(=O)N2CCN(C(c3ccccc3)c3ccccc3)CC2)ccc1F
COc1ccc(CCN2C(=O)c3ccccc3C2C(=O)NC2CCCC2)cc1
CCCOSc1nc(C)cc(C)c1C(=O)CC(=O)N1CCN(c2ccccc2F)CC1
COc1ccc(NC(=O)CNCCc2ccccc2)cc1OC
CN(Cc1ccccc1)C1CCC(C(c2ccc(F)cc2)c2ccc(F)cc2)CC1
COc1ccc(CCNC(=O)NCN2CC(c3ccc(O)cc3)C(Cc3ccccc3)C2=O)cc1OC
CCCCc1cc(NC(=O)c2cc(Cl)ccc2O)no1
O=C(O)c1cn(CCO)c2cc(N3CCNCC3)c(F)cc2c1=O
Nc1ncnc2c1ncn2C1OC(COP(O)(=S)OP(=O)(O)OP(=O)(O)OP(=O)(O)OP(=O)(O)O)C(O)C1O
O=S(=O)(c1ccc(C(F)(F)F)cc1)N(CCc1nc2cc(CN3CCN(c4ccccc4)CC3)ccc2o1)Cc1ccccc1
Nc1ncnc2c1ncn2CCCOCP(=O)(O)OP(=O)(O)OP(=O)(O)OP(=O)(O)O
CC(=O)NC1CCCN(C(=O)CN2C(=O)CCn3nc(-c4cn(C)c5ccccc45)cc32)C1
CCC(=O)n1nc(Cc2nnc(SCC(C)(C)CC)n2C)nc1N
Cc1cnc(C(=O)OCC(=O)c2ccccc2C)cn1
CC1=CC(=O)OC1=CC=Cc1ccccc1
CC(=O)C1CCC2(C)C(=CC(=O)C3C2CCC2(C)C(OC(=O)N4CCN(c5ccccc5)CC4)CCC32)C1
Cc1ncc([N+](=O)[O-])n1CCOC(=S)N(Cc1cccnc1)C(C)C
Cc1[nH]c2ccccc2c1CCC(=O)Nc1nnc(C2CC2)o1
CCOc1ccc(NC(=O)c2ccc(OCCCN3CCCC3)nc2)cc1C
COC1C(O)C(O)OC(O)C1CSCCc1ccc2c(c1)OCO2
COc1ccccc1CNC(=O)c1ccc(CN2CCN(C(c3ccccc3)c3ccccc3)CC2)cc1OC
O=c1cc(CN2CCc3c(nnn3-c3ccc(F)cc3)C2)[nH]c2ccc(F)cc12
COc1ccccc1C(=O)COC(=O)c1cccc(-n2cnnn2)c1
Cc1ccc(OCCOc2ccc(N(C)CC(=O)O)cc2)cc1
CNC(=O)C(c1ccccc1)n1c(-c2ccccc2)cc(COC)c1C
CC(C)C(C)(C)Nc1nccc(-n2ccnc2Cc2ccccc2)n1
CCNc1ccccc1-c1cc(NC(=O)c2cnc(C)cn2)n(Cl)n1
Cc1cc(C2CCN(C(=O)NC(C)C)CC2)nc(N2CCN(c3nc4ccccc4o3)CC2)n1
COCCn1cnc2c(N)ncnc21
Cc1ccc(C)c(COc2nn3c(-c4cccnc4)nnc3c3c2C2CCC3CC2)n1
NCc1ccc(CNc2ccc(Cn3cccc(-c4ccc(F)cc4F)c3=O)cc2)cc1
CCCS(=O)(=O)N1CCC(Nc2ccc(F)nc2)CC1
CCCCn1nc(C(N)=O)c2c1-c1cnc(Nc3ccc(N4CCC(N(C)C)CC4)cn3)nc1CC2
CC(C)c1ccc(OCCc2nc(-c3ccccc3)oc2CCC(=O)O)cc1
CCCOc1ccc(C)c(N2C(=O)C=CC23CCN(C(=O)C2CCOCC2)CC3)c1
CC1(CCc2[nH+]ccc[nH+]2)CCC2CCC3C(=CCC4C5CCC(OC(=O)C6(C)CCC(c7ccccc7)(C7CCCC7)O6)CC5CCC34)C2C1
COc1cccc(CNS(=O)(=O)c2ccc3oc(C(=O)N4CCC(C)CC4)cc3c2)c1OC
Cc1ccc2c(c1)nc(CC1CC1)n2CCc1ccccc1
CC1CCC(NC(=O)CCCCCC(=O)N2CCN(C3c4ccc(Cl)cc4CCc4cc(Br)cnc43)CC2)CN1
O=C1c2ccccc2Sc2cc(O)ccc2N1CCNS(=O)(=O)c1cc(C(F)(F)F)cc(C(F)(F)F)c1
CC(=O)OC1C(=O)c2c(O)cc(O)cc2OC1c1ccc(O)c(O)c1
CC(C)C(CN(CC(N)=O)Cc1ccc(CNC(=O)OCc2ccc3c(c2)OCO3)cc1)C(Cc1ccccc1)NC(=O)C(O)NC(=O)OCc1ccccc1
COc1ccc(NS(=O)(=O)c2ccc3oc(=O)ccc3c2)cc1Cl
CCc1cccc(Oc2c(CC)c(O)c(Cc3ccccc3)c3cccc(OCCN(CC)CC)c23)c1
COc1cccc(C2=NNC(=O)C2=Cc2cc(OC)c(O)c(OC)c2)c1
COc1ccccc1C(=O)Nc1c(C)c2ccc(OC3OCC(C)(O)C3CO)c(O)c2oc1=O
COc1ccc(C(=O)COc2cc(C)nc3ccccc23)cc1OC
CC(=O)Nc1ccc(-c2nc(N)nc(N3CCOCC3)n2)cc1
COC(=O)N1CCc2cc(CC[N+](C)(C)C)c(-c3c4ccccc4nc4ccc(OC)cc34)cc2C1
COc1ccc(-c2ccccc2CN2CCC(O)C(NCC3c4ccccc4CCc4ccccc43)C2)cc1
CN(C)CCC1CCCC(CCc2cccc(Cl)n2)C1
COc1ccc(OC)c(CCC(=O)NCn2c3c(c(SCCN4CCOCC4)nc2=O)CCC3)c1
CCC1(CC)CC(=O)C(Sc2nccs2)C(=O)O1
Cc1cc(CNC(=O)c2cnc(-n3nc(F)cc3F)c(C)c2)ccc1Cl
C=C(COC(=O)C=Cc1ccc(C(O)C(=O)OCC)cc1)C1(O)C=CC(=O)C2(C)OC(O)(O1)C(C)C1(OC)OC21C
COc1cccc(OC)c1CNCc1ccccc1
O=C(Nc1cc(Cl)ccc1O)c1ccco1
Cc1c(NC(=O)Nc2ccc(-c3nc(Cl)nc(N4CCNC(CN5CCOCC5)C4)n3)cc2)cccc1C(F)(F)F
O=C(NC1Cc2ccccc2C1)OC1CCCCCC1
COC(COc1ccc2c(c1)OCO2)CN1CCN(c2ccnc3cc(O)ccc23)CC1
O=C(CNC(=O)c1cccc(Cl)c1)OCc1n[nH]c(=S)n1-c1ccccc1
CCCCCCCC(=O)N(C)n1c(N)c(Cc2ccc(I)cc2N)c(=O)[nH]c1=O
Cc1cc(S(=O)(=O)Nc2nccs2)ccc1Oc1cc(C#N)ccc1-c1ccnn1C
Cc1cc(C)c(S(=O)(=O)NC(Cc2ccc(OC(C)(C)C(=O)O)cc2)C(=O)O)c(C)c1
CC1(O)C(O)C(CSCC(=O)NCCCCCN)OC1n1cnc2c(N)ncnc21
CCCNCCCOc1ccc(CC(C)CCF)cc1
CNC(=O)C1Cc2ccccc2CN1C(=O)Cc1csc(C)n1
CC(C)(C)OCC(CO[PH](=O)OCC(COC(C)(C)C)OC(C)(C)C)OCC(COC(C)(C)C)OC(C)(C)C
Cc1c(C(=O)NCOC(=O)C(C)(C)C(C)(C)C)[nH]c2ccccc12
O=C(CCC1CCN(Cc2ccc3cc(O)ccc3c2)CC1)Nc1ccc(Oc2ccc(OCc3ccccc3)cc2)cc1
O=C(COC(=O)c1ccco1)NCCc1ccc(F)cc1
N#Cc1ccc(S(=O)(=O)Nc2nc(C#N)nc3sc4c(c23)CCCC4)cc1
O=C(Nc1cccc(C(F)(F)F)c1)c1ccc2c(c1)NC(=O)C(Cl)(C(F)(F)F)O2
CC(C)N(C(C)C)C1Cc2ccccc2N1S(=O)(=O)c1c(Cl)cc(C(F)(F)F)cc1Cl
O=C(NCc1ccccc1)c1c(Cl)cc(-c2cc(NC(=O)C3CCOC3)nn2-c2ccccc2)cc1Cl
Cn1ccnc1C1CN(S(C)(=O)=O)C2CCCOC12
CN(C)C=CC(=O)c1ccc(-c2ccccc2)s1
CC(NC(CS)C(=O)NC(=O)c1cccc(=O)n1C)C(N)=O
COc1cc(C)ccc1OCC(=O)NNC(=O)c1ccc(Cl)cc1
CCC(C)C1NC(=O)C(C(C)C)NC(=O)C(C(C)C)NC(=O)C(Cc2ccc(C)cc2)NC(=O)C(CC(C)C)NC(=O)C2CCCN2C(=O)C(CC(C)C)N(C)C1=O
COc1ccccc1C(=O)NC1CC=CC2CCN(Cc3ccccc3)C(=O)C21
COc1ccc(CNc2nc(-c3ccccc3)nc3ccccc23)cc1
c1ccc2[nH]c(CN3CCN4CCCC4C3)cc2c1
COc1ccccc1-c1csc(NC(=O)c2ccc(NC(C)=O)cc2)n1
COc1cc(C=CC(=O)N2CCC(C3CCCCC3)C(CN(C)C)C2)c(OC)c(OC)c1
NCc1cccc(COCc2cccc3cccnc23)c1
CCC1=C(C(C)=O)N2C(=O)C(NC(=O)CSc3nc4ccccc4o3)C2SC1
CC(C)(C)OC(=O)NS(=O)(=O)c1ccccc1-c1ccc(Cc2nnc(NC(=O)c3ccccc3)s2)cc1
OCc1cccc(Cc2cc(C3OC(Cl)C(O)C(CO)C3O)c3c(c2O)CCCC3)c1
CCOc1ccnc(NS(=O)(=O)c2ccc(NC(=O)c3ccc(C)cc3)cc2)n1
N#Cc1cccc(COc2cc(Cl)cc(Cl)c2C=COC(=O)CC(c2ccccc2)c2ccccc2)c1
CC(=O)Oc1cc(C(C)=O)ccc1COC(=O)CCCCNC1=NS(=O)(=O)c2ccccc21
CCCCn1nc(C)cc1C(=O)N(Cc1ccc(-c2ccccc2C(=O)OC(C)(C)C)cc1)NC(=O)CC
Clc1ccc2c(-n3cc(COCc4ccccc4)nn3)cnc(Cl)c2c1
CCCCCCCNC1CC(C)(C)Oc2ccc(Cl)cc21
NC1(Cc2ccccc2)CCN(C(=O)c2ccccc2)C1
Cc1ccc(Cl)cc1-n1c(C(=O)O)c(C)c2cc(C(=O)NC(Cl)Cc3ccccc3)ccc21
Nc1ncc(-c2ccc(F)cc2)s1
CCCCC(=O)N(C(=O)NC(Cc1c[nH]c2ccccc12)NC(=O)C(Cc1ccccc1)C(=O)O)c1ccccc1
CC(Oc1ccc(Cl)cc1)(C(=O)c1ccc(Br)cc1)C(Br)c1ccc(Cl)cc1
CCN(CC)c1ccc(C=Cc2cc3cc(C)c(C)cc3oc2=O)cc1
O=c1n(CCN=C2NS(=O)(=O)N=C2Nc2cc(Cl)ccc2O)c(=O)n2n1CCC2
CCN1CCN(C(=O)c2cc(-c3ccccc3F)c(C)s2)CC1
CCc1ccc(N(Cl)CC(=O)Nc2cc(S(=O)(=O)N3CCOCC3)ccc2S(C)(=O)=O)cc1
NS(=O)(=O)c1ccc(NC(=S)NCc2cccc(S(N)(=O)=O)c2)cc1
COc1ccc(N2CCN(C(=S)Nc3ccccc3C)CC2)cc1
CCN(CC)S(=O)(=O)NC1COc2ccccc2C1
CCCCCCCCCc1c(N)c(-c2cccnc2)nc2c1C(C#N)C(C)S2
Cc1ccccc1-c1nc(C2c3cc(-c4ccc(Cl)cc4Cl)ccc3COc3ccc(Cl)cc32)n(C(C)(C)O)n1
N#CC(C(=O)NCC=Cc1ccccc1)c1nc2ccccc2nc1N1CCCCCC1
CSCCCC1OC(CO)C(NC(=O)OC(C)=O)C1(C)C(=O)NCc1ccc(OP(=O)(O)O)cc1
CC(C)CC(O)C1(C2CC3OC4(C)CC3C2C4)OCCO1
CN(C)Cc1conc1-c1cc2cnc(Nc3ccccc3)nc2n1C1CCCC1
Cc1ccc(CSn2cc(C)c3ccccc32)cc1C
Cc1cc(C)c(NC(=O)c2cc([N+](=O)[O-])ccc2NC(=O)c2ccccc2C)c(C)c1
OC(CCNCCCOc1cccc2c1OCO2)COc1cccc2[nH]c(=S)[nH]c12
COc1cccc(C(=O)S(=O)(=O)c2ccc(NNC(C(=O)O)c3ccccc3)cc2)c1
O=C(NCCO)C(=O)NC(Cc1ccccc1)C(O)C(=O)N(CCN1CCCCCC1)Cc1ccc2ccccc2c1
CCCCCCCCCCCc1cn(Cl)c(=O)c(NC=CC[N+](C)(C)C)n1
COc1ccc(OC)c(CN2C(=O)C(=O)c3cccnc32)c1
CS(=O)(=O)c1cccc(OCC(NC(=O)C2CCCN2C(=O)Cc2cc(C(F)(F)F)cc(C(F)(F)F)c2)C(=O)NCC#N)c1
CCC(c1cc2ccccc2s1)n1ccnc1
CNC(=O)CNC(=O)c1cc(Cc2c[nH]c3ccc(NC(=O)N4CCCC4)cc23)ccn1
Oc1ccc(C(=C2c3ccccc3-c3ccccc32)c2cc3ccccc3n2O)cc1
COc1ccccc1C(=O)Nc1ccc(C(F)(F)F)cn1
CCCCCCCOc1ccc(-c2ccc(C(=O)O)cc2C(C)(N)CO)cc1
CCCC[S+]([O-])C=CC=Cc1csc(N)n1
COc1ccc(CCNC(=O)c2cc3oc4ccccc4c3[nH]c2=O)cc1OC
Cc1cccc(O)c1NC(=O)c1sc2nc(-c3ccccc3)cn2c1C
Nc1ncnc2c(-c3ccc(F)cc3)csc12
CC(=O)c1ccc(-c2ccccc2C(=O)NC2(c3ccc(Br)cc3)CCN(Cl)CC2)cc1
c1ccc(C(c2ccccc2)(c2nccc3ccccc23)n2ccnc2)cc1
O=C(NCc1ccccc1F)C1N(S(=O)(=O)c2ccc(Cl)cc2)CC2N3C(=O)CCC3(CCO)CC21C(=O)NO
O=C(Nc1cc2cc[nH]c(=O)c2cc1-c1ccc(CN2CCCC2)cc1)c1ccccc1Cl
C=C1CN2CCN3CCCC4C(CC(=Cc5ccc(O)cc5)C1F)C42C3
Cc1ccccc1NC(=O)c1ccccc1NS(=O)(=O)c1ccc(Br)cc1
CCCc1cc(C=C(Cl)C(=O)N2CCCC2C(=O)NC(C#N)C(=O)NCc2nc3ccccc3[nH]2)ccc1Cl
Cc1c(OCC(=O)O)c(C(C(C)C)C(C)C)nn1C
CCOC(=O)c1cc(-c2ccc(F)cc2)n(NC(=O)c2ccccc2SCc2ccc(Cl)cc2Cl)c1N
CCc1ccc(-c2nc3ccccc3n2CCCOc2ccc(OC)cc2)cc1
O=[N+]([O-])c1ncc(Cc2ccccc2)n1-c1c(C(F)(F)F)cccc1C(F)(F)F
CC(O)(c1ccc(N(CCc2ccccc2)C(=O)c2cccc(C(F)(F)F)c2)cc1)C(F)(F)F
CCOc1ccc(-n2c(OCCN3CCOCC3)cc3cccc(OC)c3c2=O)cc1
Cc1cc2c(cc1C1CCN(C(C)OC3CCN(c4ccc(C(N)=O)cc4C4CC4)C3)CC1)c(=O)c(F)cn2C(=O)O
O=C1c2cccc3cc([N+](=O)[O-])cc(c23)C(=O)N1CC1COCN1
CCCCCCCCCCCCCCCCOP(=O)(NCc1ccccc1)OCc1ccccc1OCc1ccccc1
Cc1c(-c2ccc(F)cc2)c(=O)on1S(=O)(=O)Oc1cc(C(F)(F)F)ccc1F
CCCOc1c(Cl)cc(C(=O)Nc2cccc(C)n2)cc1OCC1CCCCC1
Cc1ccc(-c2nc(CN3CCN(c4ccccn4)CC3)c(C)o2)cc1
C=C(C)C12CCC(C)C(OC(=O)CC(C)(C)C(=O)O)(C(=O)NCC(N)=O)C1CCC1(C)C2CCC2C3C(C)CCC3(C)CCC21C
Cn1c(-c2ccsc2)nc2c(N3CCCCC3)cc3c(c21)C(=O)NC3=O
Cc1c(NC(=O)CCCN2CCCC2=O)sc2nc(N3CCCC3)n(C)c(=O)c12
COc1ncc(NC(=O)Cc2ccc(Br)cc2)c2cc(CCc3ccccc3)c(NC(=N)N)cc12
O=C1COc2ccccc2N=C1N1CCOCC1
C=C(C)C1CCC2(C(O)CCC(C)=CCC(=O)OCn3cc(C)c(=O)[nH]c3=O)CCC3(C)C(CCC4C5(C)CCC(O)C(C)(CO)C5CCC43C)C12
CC1CCN(Cc2cnc3c(c2NC2CCCCC2C)c(=O)n(C)c(=O)n3C)CC1
Cc1cccc(CN2CC(O)(C(N)=O)C2)c1
Cc1c(N2CC3CCNC3C2)c(Cl)nn(-c2ccc(Cl)c(Cl)c2)c1=O
Cc1ccc2sc(C(=O)NC3CCC(CCN4CCC(c5coc6ccccc56)CC4)CC3)cc2c1
CCOC(=O)c1ccccc1C(C)N1C(=O)c2c(F)cccc2C1c1ccc(C(=O)C(C(=O)NC)C(C)C)cc1
COc1ccc2c(c1)OC(=O)C(Cc1ccccc1)(c1ccccc1)C2=O
Cc1ccc(-n2cccn2)c(NCc2cccc3cccnc23)c1
CC(C)(CO)NC(=O)Nc1ccc(Oc2ccc3ncnc(NC(C)(CO)CO)c3c2)c(F)c1
Cc1ccc(SCCCCN2CCCC2)c(C)c1
O=C(OC1CCC(O)C(c2cc(O)c3c(=O)c4c(c(O)cc5c(=O)c6cc(O)cc(O)c6c(=O)c54)c(=O)c3c2O)C1)c1cc(O)c(O)c(O)c1O
O=C1NCN(c2ccco2)C12CCNCC2
O=C1c2cccc(O)c2C(=O)c2c(O)cc(O)cc21
CCC(=O)OC1C(=O)C=C2CC3(C)CCN(OC)CCC3(OC(=O)CC)C2C1C
COc1cc(C(=O)NC2CCc3cc(OC)c(OC)c(OC)c3-c3ccc(SC)c(=O)cc32)cc(OC)c1OC
COC(=O)C=C(c1ccc(Cl)cc1)c1cc(OC)c(OC)c(OC)c1
CON1CCN(S(=O)(=O)c2ccc(Cl)c(C(=O)Nc3ccccc3C)c2)CC1
Nc1ncc(-c2cnn(Cc3ccccc3)c2)nc1C(=O)Nc1cnc2ccccc2c1
CCC(C(=O)C(=O)C(CC)P1(=O)OC(C)(C)CN1C(C)(C)C)P1(=O)OC(C)(C)CN1C(C)(C)C
Cn1c(SCc2ccccc2)nnc1-c1cccnc1
N=c1n(Cl)c2cc(CC(=O)O)ccc2n1Cc1cccc(Br)c1
CCC(=O)OC1SC(C)=CC(c2ccc(OC)cc2)=C1c1ccc(F)cc1
O=C(CCCCCc1c[nH]c2ccccc12)NC1CCN(CCCNC(=O)c2c(O)c(O)cc(O)c2O)CC1
CNC(=O)c1ccccc1-c1ccc(CC(NC(=O)C2(c3ccccc3F)CCNCC2)C(=O)O)cc1
CC(C)OC(=O)CC1OC(c2ccccc2)c2ccccc2N(C)C1=O
COc1cc(N)c2nc3ccccc3c(N)c2c1
Cc1cc(F)ccc1S(=O)(=O)N1CCC(NC(=O)c2ccc(Cl)cc2)CC1
O=C(O)C(O)=CC(=O)c1ccc(-c2ccccc2)cc1
N=C(N)NCCCC1NC(=O)C(CCCN=C(N)N)NC(=O)C(Cc2cccs2)NC(=O)C2Cc3c(cccc3-c3ccc(O)cc3)CN2C1=O
CCOCCN1C(=O)C(C(F)(F)F)=C(C(=O)c2ccco2)C1c1cccc(O)c1
CCN(c1ccccc1OC(=O)CNc1cccc(S(=O)(=O)N2CCCC2)c1)S(=O)(=O)c1ccccc1
N#Cc1cccc(-c2[nH]nc3c2Cc2cc(NC(=O)Nc4ccc(C(F)(F)F)cc4)ccc2-3)c1
O=C(O)C(Cc1c[nH]c2ccccc12)NC(=O)C(Cc1ccc(-c2ccccc2)cc1)NC(=O)C1Cc2ccccc2CN1
CC(C)(C)OC(=O)N1CCC(C2(c3nnc(-c4ccc(S(C)(=O)=O)cc4)o3)CCN(c3cccc(Cl)c3)CC2)CC1
CCCc1nc(C)c2c(-c3cccc(CO)c3)c(-c3ccc(OC(F)F)cc3OC3CCCC3)sc2n1
O=C(CCCc1cc2c(cc1Cl)CNC2)Nn1ccc2cc(Cc3cccnc3)ccc21
COc1cc(C(=O)C=Cc2ccc(O)cc2)cc(OC)c1OC
CNc1c(O)cccc1C(=O)NCCCN1CCOCC1
CCCC(=O)Nc1nc(C)c(C(=O)N2CCCCCC2)s1
Cc1c(N2C(=O)CC(C)(c3ccccc3)C2=O)ccc2c1CCC2(C)C
CN(C)C(=O)NCCNc1ncnc2[nH]cc(-c3ccc(F)cc3)c12
Cc1cccc(OC2CN(C3=NCC(=O)N3C)C2)c1
NCCCCC(OC(=O)NC1CSSCC(C(=O)N2CCCC2)NC(=O)C2CCCCN2C(=O)C(O)C(=O)NC(Cc2ccccc2)C(=O)NC(O)C(=O)N1)C(=O)O
CCc1c(C(CC)CO)c2cc(C)cc(C(=O)C3=CN3c3ccc(C)cc3)c2c(=O)n1Cl
COc1ccc(CCN2C(=O)C(c3ccccc3OC)=NC2(C)C)cc1
O=C(NCc1ccc(O)c(O)c1)c1cc(C23CC4CC(CC(C4)C2)C3)on1
N#Cc1c(-c2ccccc2)nn(C(=O)COC(=O)c2ccc(-c3ccccc3)cc2)c1Cl
O=C1OCC(Cc2ccccc2)N1C(=O)N1CCOCC1
CC1=CC(C)(C)Nc2ccc3c(c21)C(C)Oc1ccccc1-3
CCCCCCCCCCCCCC(C)C1OC(=O)C(=COC)C1OC
COc1ccc(Cl)cc1CNC(=O)c1c(-n2cnc3cccnc32)sc2c1CCCC2
Cc1cccc(C)c1NC(=O)Cn1c(=O)n(Cc2ccccc2)c(=O)c2c(C)c(C(=O)N(C)C)sc21
O=C(c1ccccc1)c1ccc(CSc2nnc(-c3ccc([N+](=O)[O-])cc3)o2)cc1
COCCN(CCOC)C1Cc2ccc(O)cc2C1
O=c1cc(CNc2cccc3ccccc23)c2ccccc2[nH]1
COC(=O)c1c2c(n3ccc(C(F)(F)F)cc13)C(=O)c1ncccc1C2=O
CS(=O)(=O)NCC1COCC2CN(Cc3cccs3)CC12
N=C(N)NCCCN(N=CC(=O)O)C(=O)CC1C(O)C(O)OC1n1ccc(=O)[nH]c1=O
CC(C)(C)c1cc(C2Nc3ccccc3-n3c(=O)c4ccccc4c(=O)n32)c(O)c(C(C)(C)C)c1
Nc1ccc(-c2c(C(=O)Nc3ccc([N+](=O)[O-])cc3)[nH]c3c2CCCC3)cc1
O=C(CCCCCCCNC(=O)C(Cc1ccccc1)NC(=O)c1ccccc1)NO
CCC(CF)CC(N)C(=O)Cc1ccc2oc(=O)n(CC(=O)NNC(=S)Nc3ccccc3)c2c1
CC(C)(C)OC(=O)NC(Cc1ccccc1)C(O)(Cc1ccccc1)NC(=O)C1Cc2ccccc2CN1
COc1ccccc1C=Cc1cc(F)c(C=C2SC(=O)NC2=O)cc1Cl
COCC(C(C)=O)N1CCCC1C(C)=O
COc1cc(-c2c(-c3ccnc(S(C)(=O)=O)c3)noc2Cl)ccc1O
CC(NC(=O)C(NC(=O)c1ccc(C=N[N+](=O)[O-])cc1)C(C)C)C(=O)NCC(=O)N(C)C
O=C1c2cc(OCCCN3CCN(Cc4ccccc4)CC3)ccc2C2(c3ccccc3)Cc3ccccc3N12
Clc1ccc2cn3c(-c4ccncc4)cnc3nc2c1
CC(=O)NC(C)c1ccc(Oc2ccc(F)c(OC3CCN(c4cc(OCC5(F)CC5F)ccn4)C3)c2)cc1
Cc1[nH]c2ccccc2c1C1(NCC2CC2)CCCCC1
CC1=C(C2=C(C)C(=O)c3c(cc(O)c(O)c3CCC(C)(C)c3ccccc3)C2=O)C(=O)c2cc(O)c(O)c(CCC(C)(C)c3ccccc3)c2C1=O
CCc1cccc(NC(=O)Cc2ccc(S(=O)(=O)N3CCc4ccccc4C3)s2)c1
CC(C)(C)C(=O)Cc1c(-c2ccccc2)cnn(C(F)(F)F)c1=O
O=C(Nc1nnc(-c2ccc(F)cc2F)s1)c1sccc1Cl
CC(C)(C)c1ccc(-c2nccnc2N2CC(c3ccc4ccccc4n3)C2)cc1
COc1ccc(-c2cccc(C=CC(=O)O)c2)cc1C12CC3CC(CC(C3)C1)C2
CCC(C)C(NC(=O)N(CCc1ccc(C(F)(F)F)cc1)CCN(CC(=O)O)NS(C)(=O)=O)C(=O)NC(CC(C)C)C(=O)NC(C(=O)O)C(C)C
O=C(c1ccc(-n2cccc2)nc1)C1CCN(CCCCc2ccccc2)CC1
CCn1c(-c2cccc(Cl)c2)n[nH]c1=S
CC(N)C(=O)NC(CCC(=O)O)C(=O)NC(=O)C(NC(C(=O)NC(CCC(=O)NC(CCC(=O)O)C(=O)O)C(=O)O)C(C)O)C(C)C
Cc1cccc(C)c1OCC(=O)NN=Cc1ccc(C(=O)O)cc1
CCC1CN=C(Nc2c(C)cc(OC)cc2C)N(C)C1
CC1COC(C)(C=Cc2cc3ccc(OCc4cccc(F)c4F)cc3oc2=O)O1
COc1cc(CC2CCN(C3CCN(C(=O)c4cc(F)c(-n5cnnn5)cc4C)CC3)CC2)ccc1Cl
CCCCOc1ccc(N(CC(=O)NCC2CCc3ccccc32)C(=O)CCNC(=O)c2cccs2)cc1
CCN(CC)CCNC(=O)c1c(C)nc2cc(-c3ccccc3Cl)nc(N3CCC(C)CC3)n12
COc1ccccc1N1CCN(CCS(=O)(=O)c2ccc(C)cc2)CC1
COOc1cc(-c2cccc(Cc3ccc(OC)c(OC)c3)c2)nc(O)n1
Cc1cc(N2CCC(N3CCCC3)CC2)cc(Cc2ccc3ccccc3c2)n1
COc1ccc(NN=Cc2cc(C)nc(N)n2)cc1OC
CCCCCCc1ccc(-c2nc(OCCC(C)(C)O)cs2)cc1
N=C(N)NCCCC(N)C(=O)NCC(=O)NCC(=O)NC(Cc1c[nH]c2ccccc12)C(=O)O
NCC1(c2ccc(F)cc2)CCCC1
COC(=O)COc1ccc(N2CCN(Cc3ccccc3)CC2)cc1
C=C(C)C(=O)c1ccc(OCC(=O)O)c(Cl)c1Cl
COc1n[nH]c(C(=O)NCc2ccc(C)cc2)c1C
CCC(=O)c1c(O)c(C=C(C)C)c(O)c2c1OC(C)(C)C=C2
O=C(c1ncc([N+](=O)[O-])c(=O)[nH]1)c1ccccc1O
CN(C)CCNC(=O)c1ccc2c(=O)n(Cc3c(Cl)cncc3Cl)cnc2c1
CCc1c(C)c(CCc2csc(NC(=O)c3cccs3)n2)nn1CC
O=C(Nc1c(F)c(F)c(F)c(F)c1F)NS(=O)(=O)C(F)(F)F
COCCc1ccc(N(CC(=O)Nc2cc(S(=O)(=O)N3CCCC3)ccc2N2CCCC2)OC)cc1
CSc1nncn1Cc1ccccc1Cl
CCCC(C)Oc1c(C=CC(=O)CCc2ccccc2)ccc2ccccc12
COc1ccccc1C=C1SC(c2ccc(Cl)cc2Cl)NC1=O
Nc1ccccc1Cn1cnc2c(Cl)cc3[nH]c(-c4ccc(Cl)cc4)cc3c21
CNc1cccc(-c2cc(Cl)ccc2NC(=O)c2ccc3ccccc3n2)n1
O=C(Nc1ccc(C(O)(C(F)(F)F)C(F)(F)F)cc1)Nc1cccc(F)c1
CCN(CC)C(=O)Cn1ccc2oc(=O)c(Cc3ccccc3)c(C)c2c1=O
O=C(OC(C(=O)NCc1ccccc1)c1ccccc1)c1ccco1
CC(=O)Nc1cccc(-c2nc3ccccc3o2)c1
O=C(c1ccc(F)cc1)N1CCCC(n2cncn2)C1
O=C(NN=C1c2ccccc2OC(c2ccccc2Cl)C1Br)c1ccc(O)cc1
COc1ccc(OC(=O)CNc2ccc(C(=O)O)cc2)cc1
Cc1nc2ccccc2cc1C(O)CNC(=O)c1ccc2ccccc2c1
COc1nc(C(C)C(=O)Nc2nc3cc(C4CC4)cnc3n2-c2ccoc2)ccc1C(=O)O
NC(=S)NNC(=O)COc1ccccc1
O=C(NC(Cc1ccccc1)C(=O)O)NC(C(=O)CCl)c1ccccc1
CCCCOC(=O)C1=C(C)Oc2[nH]c(=O)c(C)c(C(C)c3c(C)[nH]c4ccccc34)c2C1Cc1ccccc1
O=C(CC1=CCCN(CCCCCCCCCCCNO)C1=O)NO
CC(=O)NN(CC(=O)N1CCN(c2ccc(C)cc2)CC1)S(=O)(=O)c1ccccc1
CN(CCO)CCNC(=O)c1c(NC(=O)c2ccccc2)sc2c1CCCC2
Oc1ccc2cc(O)c(O)cc2c1
Cc1noc(C)c1COc1ccc(C(=O)NC(C)C)cc1
Cc1ccc(C(=O)CSc2ccc(Oc3ccccn3)nn2)cc1
CC(=NOCC(O)c1ccccc1)C(C)C
CN(Cc1cccc2ccccc12)C(=O)c1cn(C(C(=O)N2CCC(O)C2)c2ccccc2)nn1
CCOC(=O)CCN1CCN(c2cc(-c3ccc(Cl)cc3)nc3sc(C)c(C)c23)CC1
Cc1cc(C)n(-c2ccc(NC(=O)C=Cc3ccco3)cc2)n1
C[N+]1(Cc2ccccc2)CCc2ccccc2C1
Cc1ccccc1C(=O)NCC1CCN(C(=O)c2ccc(Cl)cc2)CC1
O=C(NN=Cc1cc([N+](=O)[O-])ccc1Cl)c1cccc(Cl)c1
CCOc1ccc(NC(=O)c2c(NC)oc3ncnc(N4CCc5ccccc5C4)c23)cc1
CS(=O)(=O)CCC1(N(Cc2ccccc2)C(=O)c2ccc3c(c2)OCO3)CCN(Cc2ccccc2)CC1
CN1CCN(C(=O)CN2C(=O)C3(CCc4ccccc43)NC2=S)CC1
CCOC(=O)c1cn(CCOc2ccc(C)cc2)c2cccc(C)c2c1=O
CC=C(C)Cc1c(O)c(O)c(O)c2c(=O)c3c(O)c(CC=C(C)C)c(O)c(CC=C(C)C)c3oc12
CCOCc1noc(C2CCCN2C(=O)c2cccc(C#N)c2)n1
N#Cc1ccc(N2CCC(OCc3cnc4ccnn4c3)CC2)nc1
Cc1cccc(-n2nnc(-c3nc(C(C)(C)C)no3)c2C2CCCC2)c1
O=C(O)Cc1c2c(nc3cc(C(=O)N4CCN(C(=O)C=Cc5ccccc5)CC4)ccc13)-c1ccccc1C2
CC(C(=O)c1cccs1)c1ccc(NNc2nccc(N3CCCC3)n2)cc1
Cc1ncc(Nc2ncc(C(=O)NCC3CCCO3)cc2-c2nc(C)no2)cn1
COc1ccccc1C(=O)Nc1ccc(C=CC(=O)NCC(=O)Nc2ccc(N(C)C3CCN(C)CC3)cc2)cc1
O=C(Nc1ccc(Br)cc1)OC1COC2C(=O)N(OCc3ccccc3)c3ccccc3C(=O)N12
N#Cc1ccccc1Cn1ccc2nc(C(F)(F)F)nc-2c1
CCOC(=O)Cc1csc(NC(=O)C(C)(C)C)n1
Cc1cccc(CNc2nccc(-c3cnc(O)c(-c4ccc(Cl)cc4)c3)n2)c1
Cc1cc(C(=O)CF)c(Nc2ccc(F)c(C3(Nc4ncc(Cl)cn4)COCC(N)=N3)c2)nc1F
O=C(Oc1ccccc1[N+](=O)[O-])N1CC(CCl)=CC(OC(=O)N2C(=O)c3ccccc3C2=O)C1=O
CCCCCCN(CCCCC)C(=O)N1c2ccccc2N(Cc2ncc[nH]2)CC1CCc1ccccc1
CC(O)CC1=C(C(=O)O)N2C(=O)C(OC(=O)c3ccccc3)C2S1
O=C(COC(=O)COc1cccc(Cl)c1)Nc1ccc(S(=O)(=O)N2CCCC2)cc1
CC1N(C)C(=O)C2CC1(C)C(C)(C)C2(C)O
Cc1cc(C)c2oc(OC3OC(CO)C(O)C(O)C3O)c(OC3OC4COC(c5ccoc5)OC4C(O)C3O)c(=O)c2c1
CC(N)=C(C#N)C(=O)c1cccc2ccccc12
CCOC(=O)CNc1nc(-c2cc3ccccc3o2)cs1
CC1CC2(CC(O)C3OC32C)C2CCc3cc(O)ccc3C12C
COc1ccccc1N=C1SCC(=O)N1Cc1ccco1
COc1ccc(-c2ccc(C(=O)Nc3ccc(Cl)c(Cl)c3)cc2OC)cc1
COc1cc(C=Cc2ccc(C=CC(=O)NCCCN=C(N)N)o2)cc(OC)c1OC
CC(NC(=O)C(NCC(=O)C(CC(=O)O)Sc1nc2ccccc2o1)C(C)O)C(=O)NC(=O)Cc1ccccc1
Cc1ccc(S(=O)(=O)c2ccc(N3C(=O)CCC3=O)cc2C)cc1
NC(=O)CCC(C=O)NC(=O)C(CCC(F)(F)F)NC(=O)c1ccc2ccccc2c1
Cc1ocnc1CN1CCCC(NC(=O)Cc2noc(C)c2C(C)C)C1
CC(C)NC(=S)NC(=O)CN1C(=O)N(c2ccc(F)cc2Br)S(=O)(=O)c2ccccc21
O=C(NCN1CCC(Cc2ccccc2)CC1)Oc1ccccc1
Cc1cc(NC(=O)Cn2cnc3sc(C)c(S(=O)(=O)N(C)Cc4ccccc4)c3c2=O)ccc1Cl
CC(C)Oc1ccc(C2CCN(C(=O)c3ccc(-c4ncn[nH]4)cc3)CC2)cc1NC(=O)NC12CC3CC(CC(C3)C1)C2
COc1c(OCC(O)CO)ccc2oc3c(C)cc(C)cc3c(=O)c12
Cc1oc2cc(O)ccc2c(=O)c1Cc1ccccc1Cl
CCO
COC(=O)c1c(C)nc(CN2CCCC2)c(C#N)c1-c1ccc(Cl)c(Cl)c1
CC(=O)OCCNC(=O)C1(C2(C)CCCCC2)CCCCC1
COc1cc(O)cc2oc(C=NNc3ccc(OCC(=O)NN=Cc4ccc(F)cc4)cc3O)cc(=O)c12
COc1cc(N2CCCCC2=O)c(=O)n2c1CCC2c1ccc(C(=N)N)c(C(=O)NCCC(=N)N)c1
Nc1ncnc2c1ncn2-c1ccc(C(F)(F)F)cc1I
CN(C)Cc1cccc2cc(CN(C)Cc3nc4cc(-n5cncn5)ccc4o3)ccc12
Cc1cc(-c2ccccc2F)c(-c2ccc(F)cc2)n1-c1ccc(=O)n(-c2ccccc2)c1
O=CCC1=NCCN1
CC1CC(N)=NC(C)C(=O)NC(CN(C)C)C(=O)O1
Cc1cc(C)cc(Cn2c(O)c(CC=CCN3CCN(c4ccc(F)cc4)CC3)c(=O)n(CC3CCCO3)c2=O)c1
Nc1ncnc2c1ncn2C1OC(CO)C(O)C1O
c1ccc(CN2CCN(Cc3cncn3Cc3ccccc3)CC2)cc1
c1ccc(Cn2c(SCc3ccc(N4CCCC4)nc3)nc3ccncc32)nc1
COC1=C(n2cccc2)C(C)OC(OC)(OC)C1
COc1ccc(C2=NOC(c3ccc(F)cc3)C2)c(OC)c1
N#Cc1cccc(OC2CCN(CC3CCC(C(=O)Nc4c(Cl)cccc4Cl)CC3)CC2)c1
COc1ccc(C(=O)OC(C)C(=O)Nc2ccc(OC)c(S(=O)(=O)N3CCOCC3)c2)cc1[N+](=O)[O-]
Cc1ccc(-c2nc3ccccn3c2-c2ccnc(NC(Cl)c3ccccc3)n2)cc1
Nc1ccc(-c2cc(Cl)nc(C(F)(F)F)n2)cc1
COC(=O)N1CCC(COCC2CCC2)(C(=O)OC)CC1
COc1ccc(S(=O)(=O)C2CCN(C(=O)Nc3cccc(S(=O)(=O)Nc4onc(C)c4C)c3)CC2)cc1
CCCN1CCc2c(sc(NC(=O)c3ccc(S(=O)(=O)N4CCOCC4)cc3)c2C(N)=O)C1
CC(NP(=O)(OCC1OC(n2ccc(=O)[nH]c2=O)C2(CCO2)C1O)Oc1cccc2ccccc12)C(=O)OCc1ccccc1
COc1cccc(C(=O)Nc2nnc(-c3cccs3)o2)c1OC
COc1ccc(NC(=O)N2CCc3ccc(-c4ccc(C#N)cc4)cc3C2)cn1
CC(C(=O)NCCc1cccc(C(F)(F)F)c1)C(=O)OCc1csc(=O)n1C
CCCc1nc(N(CCCN2CCC(O)CC2)C(=O)c2ccccc2Cl)c(C)n1N
Cc1nc2cnc3ccc(C#CCNC(=O)Cc4cnn(C)c4)cc3c2n1C(C)C
Cc1ccc(C2=NN=C(N)Nc3cc4c(cc32)OCO4)cc1
CC(=O)N1CCC(OCc2cccc(F)c2)(c2ccccc2)CC1
COc1cc(O)c(C(C)C)cc1CCCCCCCCC(O)CCC(O)Cc1ccc(O)c(CN(C)C)c1
COc1ccc(S(=O)(=O)NCC(=O)N2CCc3ccccc3C2)cc1
O=c1c(-c2ccc(F)cc2)nc2cnccc2n1CCCCCCCCN1CCOCC1
O=C(O)c1cc2ccccc2n1Cc1nc(-c2ccc3c(C4CCCCC4)c(-c4ccc(C(F)(F)F)cc4)[nH]c3c2)no1
N=C(N)c1ccc(CC2C(O)C(Cc3cc(C(=N)N)ccc3O)N(Cc3ccccc3)CC(=O)N2Cc2ccccc2)cc1
O=C(CNC(=O)c1cccc([N+](=O)[O-])c1)NC(CO)C(c1ccc(F)cc1)c1ccc(F)cc1
O=C(Cn1ccc(Cl)nc1=O)Nc1cc(F)ccc1F
O=C(CN1C(=O)C2(SCC(=O)N2Cc2ccccc2Cl)c2ccccc21)c1cccc(Br)c1
CCCCCCCCCC(O)C=CCCCCCCC(=O)N1CCOCC1
O=c1cc(CCCCCOC2CCCCO2)nc2sccn12
O=[N+]([O-])c1ccc(N(Cc2ccc(Cl)cc2Cl)CC(Cl)COCc2ccc([N+](=O)[O-])cc2Cl)cc1
CC(C)c1ccc(C=C2N=C(c3ccccc3)N([N+](=O)[O-])C2=O)cc1
CC(=O)NC(=O)OOc1ncccc1-c1cc(F)cc(C(C)(C)C)c1
O=C(c1cnc2n1CCN(Cc1cccc(Cl)c1)C2)N(c1ccccc1)c1ccccc1
COc1cccnc1On1c(-c2cc(N)cc(C#N)c2)nc2sc(F)c(F)c2c1=O
Cc1nc(-c2ccccn2)nc(NCCc2ccccn2)c1Cl
Cc1ccccc1-c1ccc(=O)n(CCCN(C)C)n1
COc1ccc2c(n1)C(=O)C=C(Cc1ccc([N+](=O)[O-])o1)C2=O
NS(=O)(=O)c1cccc(CS(=O)(=O)NCc2cccnc2)c1
CCOC(=O)c1ccc2c(c1)N(Cc1ccc(Cl)cc1)C(=O)c1ccccc1S2
CS(=O)(=O)c1ccc2c(c1)ncn2-c1nsnc1OC1CCN(C(=O)C2CCN(C(=N)N)CC2)CC1
COc1ccc(C(=O)OC2CC(C)CCC2C(C)C)cc1OC
O=C1c2ccccc2C(=O)c2c1c1ccccc1c1ccccc21
Cc1cc(C=CC=NNC(=O)c2ccc(-c3nc4cc(Cl)c(Cl)cc4[nH]3)cc2)ccc1Cl
CC(C)CC(NC(=O)OC(C)(C)C)C(=O)NC(Cc1ccccc1)C(=O)C(=O)O
CC1CN(C(=O)c2cc(Cl)c(N)cc2O)CCN1Cc1cccc(O)c1
Cc1ccc(Oc2nccc(C(=N)N)n2)c(OCC2CC2)c1
N#Cc1cc(C(F)(F)F)c(N)c(SCCCN2CCOCC2)n1
CC(C)(C)c1cn(C2=NCC(=O)N3CCc4c(cccc4-c4cncc(Cl)c4)C3=C2)cn1
CCSc1nnc2[nH]c3c(c(CC(=O)N4CCN(c5ncccn5)CC4)nc4ccccc43)c(=O)n12
C=CCN(C)C(=O)Cc1cccc(CC(C)NCC(O)C2c3ccccc3Cc3ccccc32)c1
Br[BrH]Nc1c2ccccc2nc2c1ccc1ncccc12
CCOc1ccc(NC(=O)c2sc3ncc4c(c3c2N)CCC4)c(OCC)c1
COC(=O)C(c1ccccc1)C(CC#N)c1ccccc1Cl
CN(C)n1c(=O)c(C(C)(C)C)nc2c(N)nc(CCc3ccc(F)cc3)cc21
CSc1c(O)cc(CCN)c2cccc(-c3ccoc3)c12
O=C1N=C(N2CCCC2)SC1=Cc1cn(CCN2CCOCC2)c2ccccc12
CCn1c(Cc2ccc(OC)cc2)nnc1SCC(=O)NNC(=O)c1ccccc1O
Cc1ccccc1Cc1cnc(NCCO)nc1
CCCCCCCCCCCCCCCCCCOP(C)(=O)OCC1OC(n2ccc(N)nc2=O)C(O)C1O
C(=C1c2ccccc2Oc2ccccc21)c1ccnc2ccccc12
CC1CC2OCC2C2C(C=COC=O)C3(OCCC3C)C3CCC(=O)C(C)C3C(C)C(C1)C2(C)C(=O)O
CC1=CCC2C(C1)c1c(Br)cc(C)cc1OC2(C)C(=O)O
CNC(=O)c1ncccc1-c1ccc2nc(NC(=O)NC(C)(CCn3cncn3)Cc3ccc(Cl)cc3)sc2c1
CCC(Sc1ccc(NC(C)=O)cc1)c1c(N)n(Cc2ccccc2)c(=O)[nH]c1=O
CC(Oc1c(C(=O)N(C)C)c2ccccc2n1-c1ccccc1)C(F)(F)F
Cc1cc(F)cc(CN2CCc3cc(S(=O)(=O)NC4CCC(C)(C)CC4)ccc32)c1
CNc1cc(C=Cc2csc(C)n2)ccc1OCCCCN1CCCC1
Cc1ccc(C=NNC(=O)c2ccccc2C(=O)c2cnc3ccccc3c2)cc1
CC1=C(C#N)C(c2cc3ccccc3oc2=O)C2=C(CC(c3cccc([N+](=O)[O-])c3)CC2=O)N1
COC1OC(COc2cccn3c(N4CCOCC4)c(C)nc23)C(OC(=O)N(C)C)C(OC(C)=O)C1OC(C)=O
NC(=O)NCCSc1ccc2ccccc2n1
CCCCC1(N(C)c2nc3cc(C)ccc3o2)Oc2ccccc2-n2cccc2C1=O
O=C(O)CCC(=O)Nc1ccc(-c2nc3ccc(O)cc3s2)cc1
COc1ccccc1N1CCN(Cc2nc3ccccc3c(=O)n2CC(N)=O)CC1
O=C(C=Cc1cc(C(F)(F)F)nn1-c1ccccc1)Nc1ccc(S(=O)(=O)Nc2nccs2)cc1
CCOC(=O)Nc1nc2ccc(C(=O)Nc3cccc(OC)c3)cc2s1
C=CC1(C)CC(=O)C2(O)C(O1)C(OC(=O)CN)C(O)C1C(C)(C)CCC(OCC=Cc3c[nH]c4ccccc34)C12C
C=CC(=O)NCCCCC(CC(=O)NO)C(=O)Nc1cccc(C)c1
CCCN(CCC)c1c(-c2ccccc2)c(=O)c1=O
ONC1COc2c(Cl)cccc2CC1O
CCCCCCCC1(CO)CCN(C(=O)Cc2nc3cc(C(F)(F)F)c(Cl)cc3[nH]2)CC1
CCS(=O)(=O)c1cc(S(=O)(=O)c2ccc(OC)cc2)c(S(=O)(=O)c2ccc(OCCN3CCN(C)CC3)cc2)s1
CCc1nc2c(sc(=S)n2C)c(=O)n1-c1ccc(OC)cc1
CCCOC1C(=O)c2ccccc2OC1(O)c1ccc(C(=O)O)cc1
CC(c1ccccc1)C1CCC(F)N(Cc2ccc(-c3ccc(C(=O)NO)cc3)cc2)C1=O
COc1ccc2c(c1)C(=O)C(C)(C1c3cc(OC)c(OC)cc3CCN1C(=O)NC(=O)OC(C)(C)C)C2=O
CCC(C)OC(=O)c1ccc(C(=O)Oc2sc3ccccc3c2Cl)cc1Cl
CC1CC2c3cc(CO)ccc3OC2C(CNCCC2CC2)O1
C=S(=O)(NC(=O)OCC(C)(C)OC)c1c(C)noc1C
COc1ccc(-c2noc(CNC(=O)C(C)c3ccccc3F)n2)c(OC)c1
CNC(Cc1ccc(O)cc1)C(=O)OC(C)CC(=O)CCC(O)C(CCC=C1CCC(=Cc2ccc(O)c(C)c2)C1=O)OC
Cc1ccc2c(c1)CC(CCNC(=O)c1nn(C)c(-c3ccccc3)c1CC(=O)NO)CN2C(C)(C)C
COc1cc(C=NNC(=O)c2ccc([N+](=O)[O-])cc2)ccc1OC(=O)c1ccc(N(C)C)cc1
CON1N=C2c3ccc(C)cc3CC2C1c1ccccc1
O=C(O)c1cccc2c(NCc3ccccc3)c3ccc(Cl)cc3nc12
CN(CCc1ccncc1)CC(O)COc1cccc2[nH]c(C(=O)c3nn[nH]n3)cc12
O=C(Nc1ccccn1)C(=Cc1ccc(Cl)cc1)NC(=O)c1ccccc1
CC(C(=O)c1nc2ccccc2o1)n1cccn1
O=C(O)CCCCCn1ncc2c1CCCC2CCc1ccccc1
CCOc1ccc(-c2nnc(C3CCN(c4ccncc4)CC3)o2)cc1
Cc1ccccc1-c1ccccc1C(NCc1ccc(C(=O)NCCc2ccccc2)cc1)C(=O)N(C)C
CN(C)CC(O)COC1CCCc2ccccc21
Nc1ncnc2c1ncn2C(=O)COc1ccccc1
Cc1cccc(OCCSc2nc3c(c(=O)n(C)c(=O)n3O)n2C)c1
CCOCC(=O)Sc1nnc(-c2ccccn2)n1CCC#N
O=C(O)CCC(=O)Nc1ccccc1C1CCc2cc(Oc3ncc(Cl)cn3)ccc2O1
CCC(C)C(NC(=O)c1cc(CC(=O)O)ccc1NC(=N)Nc1ccc(N(CC(N)=O)CC(=O)OC)cc1)C(=O)NC(C(=O)OC)C(C)C
Cc1ccccc1-n1nnc(-c2ccc(=O)n(CC(=O)NC3CCCCC3)n2)c1N
CC
CC1(c2ccc(Cl)cc2)NC(=O)N(C(=O)CNc2ccccc2C(F)(F)F)C1=O
CCCOc1cc(OCC)ccc1NC(=O)c1cnc2sc(N3CCOCC3)nn2c1=O
CCOC(Cc1ccc(-c2ccc(Cl)cc2)c(O)c1)C1=CCCC=C1
COc1ccc(C=CC(=O)CC=Cc2cc(OC)ccc2OC)cc1
COCCNCCNCCC12OC3(c4ccccc4)C4C5CC(C6C5C3C61)C42
CCC(C)C(NC(=O)C(Cc1ccc2ccccc2c1)NC(=O)C(NC(=O)C(CC(=O)O)NC(=O)C(C)NC(=O)OC(C)(C)C)C(=O)NC(Cc1ccccc1)C(=O)O)C(N)=O
CC(C)(C)c1cccc(C(=O)C2CCN(Nc3ccccn3)CC2)c1
CC(C)n1nc(C(=O)NCC2COc3ccccc3O2)c2ccccc21
O=C(NC1CCC(c2ccc(Cl)cc2)CC1)c1ccccc1F
Cc1cnc2c(N3CCN(C(=O)CN)CC3)nccn12
CCCCC1OC(CO)C(O)C(O)C1O
CCOP(=O)(CC(O)C(CC(C)C)NCC(C)C)OCC
COc1ccc(CN(C(=O)c2ccc(C)cc2)c2nc3c(C)ccc(C)c3s2)cc1
CS(=O)(=O)c1ccc(CCCCn2ncc3ccc(Cl)cc32)cc1
CCC(=O)Oc1[nH]c2ccc(NC(=S)N3CCN(c4ccc([N+](=O)[O-])cc4)CC3)cc2c1OC
CCn1cc(C(=O)O)c(=O)c2cc(F)c(N3CCN(S(=O)(=O)c4ccc(Cl)cc4)CC3)cc21
CCCCC1=C(C(=O)NCc2ccncc2)C(c2ccc(C)o2)NC(=O)N1C
CC(C)CCc1cc(-c2cccs2)[nH]c(=S)c1C#N
COc1ccc(CNc2nc(SCC(C)C)nc3c2ncn3C2C(O)C(O)C3(CC3c3ccccc3)C2O)cc1
CCOC1CCN(c2ccc(Cl)cc2CN(C)C)C1=O
COc1cc2c(cc1OC)C(CC(=O)N(C)Cc1ccccc1F)CC2
Cc1oc(-c2ccc(Cl)cc2)nc1CCc1ccccc1NC(=O)c1cccc(C(F)(F)F)c1
Cc1cccc(C(=O)S(=O)(=O)c2ccc(NN3CCCC3)cc2)n1
Oc1cc(O)c(-c2cc3ncn(O)c3cc2O)c(O)c1
COC(=O)C(NC(Cc1ccccc1)C(=O)NC(=O)OC(=O)C(NNC(C=CC=O)Cc1ccccc1)C(C)C)C(C)C
CC1=C(C)C2(Br)CC(C)OC(CC3=C(C)C(=O)C(C)=C(O)C3=O)C2CC1
CC(C)c1cccc(NC(=O)c2ccc3cc(O)ccc3c2)c1
CC(Oc1cc(O)cc(Br)c1Br)C(=O)NCCN(OC=O)S(=O)(=O)C(O)Cc1ccccc1
COC(=O)c1c(C)oc2ccc(NS(=O)(=O)c3ccc4c(C(=O)N5CCCCC5)c(C)oc(=O)c4c3)cc12
COCOC(CN1CCCCCC1)c1ccccc1Cl
O=C(NC1CCCC1)C1CCCN(c2cc(=O)cc(-c3ccccc3)s2)C1
COc1ccc(OC)c(-c2c(N3CCN(C4CCCC4)CC3)cc(C#N)nc2-c2ccncc2)c1
CNC(=S)c1c(Br)nn(-c2ccccc2)c1-c1ccc(C)cc1
CN(C)S(=O)(=O)c1ccc(C(=O)NCOc2ccc3ccccc3c2)cc1
COc1cc(C(O)CCC(=O)c2ccc(O)c(OC)c2)ccc1C
Cc1ccc(-c2cc3c(s2)-n2c(Cl)nnc2CN=C3N)cc1Cl
FC(F)(F)Oc1cc(-c2nc3n(n2)CCC(c2ccccc2)=N3)ccc1NC1CCSC1
Cc1ccc(CNc2cnc3cc(-c4cccs4)ccc3c2C(N)=O)cc1
Cc1cc(-c2ccc(O)cc2)nc2ccc(Cl)cc12
CCOc1cc(SCC)c(O)cc1CNCCCNC(C)C
CCN(c1ccc(C(=O)NCOC(=O)CCSc2ccccc2)cc1Cl)S(=O)(=O)CC
Cc1cc(N2CCCc3ccccc32)n2nc(C)c(Cc3ccccc3)c2n1
CCc1[nH]c2ccc(CC(=O)O)cc2c1Sc1ccc(NC(=O)Nc2cccc(SC(F)(F)F)c2)cc1
CC(C)C(S)C(=O)NC(C(=O)NC(Cc1c[nH]c2ccccc12)C(=O)O)C(C)O
CC(C)CC(NC(=O)C(CCCCN)NC(C)C(N)=O)C(=O)NC(=O)NC(Cc1c[nH]c2ccccc12)C(N)=O
Cc1c(CN2CCN(Cc3cccc(C(=O)Nc4ccc(F)cn4)c3)CC2)c(=O)n(-c2ccccc2)n1C
Cn1c2cc(Cl)ccc2c2[nH]c(-c3ccc(S(=O)(=O)N4CCOCC4)cc3)nc(=O)c21
CCCCC(NC(=O)C(Cc1ccccc1)NC(=O)C(N)CCCNC(=N)N)C(N)=O
COC(=O)C1(C)CCC2(C)CCC3(C)C(=CCC4C5(C)CCC(O)C(C)(C)C5CCC43C)C2C1
COc1cc(-c2nc(C)c(C(=O)NCc3ccc(F)cc3)s2)cc(OC)c1OC
CCC(C)CC(=O)NC(C)C(=O)NC
O=C(NCC[S+]([O-])c1nc2ccccc2s1)OCc1ccccc1
C=Cc1c(Cc2ccc(Br)cc2)cn(CN2CCCCC2)c1C(=O)O
COc1ccccc1N1CCN(C(=O)C2CCCN(S(=O)(=O)c3ccc4ccccc4c3)C2)CC1
Cc1nc(Cc2nccc3cc(S(=O)(=O)Nc4nccs4)ccc23)co1
COc1ccccc1-c1oc(NCc2ccccc2)cc(=O)c1C
CCCCC=CCCCCCCCC(=O)N1CCC2(CCC(C(=O)N3CCCCC3)O2)CC1
O=[N+]([O-])c1ccc(O)c([N+](=O)[O-])c1
O=C(C=Cc1ccncc1)CCc1ccc(NNCC(O)c2cccc(NS(=O)(=O)c3ccc(Cl)cc3)c2)cc1
CC1=CC(C)CC=C(C)C(C)CC(C)OC(=O)CC(O)C(C)C(C)C(=O)C(O)C(C)C1=O
CC(C)Cc1cn(C(=O)CC(O)NC(=O)CCc2ccccc2)c2ccccc12
COC(=O)C1OC2(CCN(Cc3ccccc3)CC2)c2ccccc21
CCC(O)C(O)C(C)(O)C(=O)NCCC(=O)NCc1ccc(Cl)cc1
CCC(C)(C)C1C(=O)NC(CCC(N)=O)Cc2ccc(OC)c(c2)-c2ccc(cc2)C(NCC(C)C)C(=O)NC(CC(C)C)C(=O)N1C(=O)c1ccccc1
C=CCOc1cc(C(C)=O)ccc1N(C(=S)NCCOC)c1ccccc1
O=C1CCc2ccccc2C1=Cc1ccc(O)cc1
O=C(C=Cc1ccc(F)cc1)c1ccc(-n2cccc2)cc1
O=C(O)c1ccc(OCC2c3ccccc3-c3ccccc32)cc1
CCn1cc(C(=O)O)c(=O)c2c(F)c(F)c(N3CC(Cn4ccnn4)C3)c(F)c21
O=C(Nc1cccc(-c2noc(Cc3ccccc3)n2)c1)c1ccc(Cl)cc1
CC(=O)NC(CI)c1ccccc1Nc1ccc(C2(C)CC(=O)c3c(n(C)c4ccccc4c3=O)C2)cc1
COC(=O)c1ccc(C(=O)N2Cc3c(ncn3CCC3CCCC3)CC2C(=O)O)cc1
CC(=O)NCCn1c(CN2C(=O)c3ccccc3C2=O)cc2ccccc21
CNC(=O)c1cccc(CNC(=O)c2c(Cl)c(Cc3ccccc3)nn2CC(O)CC(O)CC(=O)O)c1
Cc1oc(-c2ccccc2)c(-c2ccccc2)c(=O)c1N1CC1
COc1cc(OC)c(C23C(=O)OCC2C(CNCc2ccccc2C(C)=O)c2cc4c(cc23)OCO4)c(OC)c1
O=C(Nc1ccc(-c2ccc(Cl)cc2)cc1)N1CCN(CCc2ccccc2)CCN(c2ccnc3cc(Cl)cnc23)CC1
O=C(c1ccc([N+](=O)[O-])nn1)N1CCN(c2ccccn2)CC1
OCCC1(c2cccc(Cl)c2)CCN(Cc2ccccc2O)CC1O
c1ccc(CN2CCC3c4ccccc4CCC32)cc1
O=C(NCc1ccccc1)c1cnc(N2CCCC(Br)C2)c(C(F)(F)F)c1
Cc1ccc(-n2cc(C(=O)N3CCN(CCc4ccccn4)CC3)c3ccccc3c2=O)cc1
CCN(CC)C(=O)c1cccc(C(OCCCC(=O)O)c2ccc(OCC3CCCC3)cc2)c1
CC(C)(CO)Nc1cc(-c2ccc(C(F)(F)F)cc2)nc(S(N)(=O)=O)c1
CC1CCC2(C)CCC3(C(=O)Oc4ccc5c(c4)C(=O)OC5(O)C(=O)O)CC3(C(C)C)C2C1
COc1ccc(NC(=O)NC(Cc2c[nH]c3ccccc23)OC(=O)Cc2ccccc2)cc1
CN(C)C(=O)c1cc2cc(O)ccc2cc1-c1ccccc1
O=C1Nc2ccccc2C1(O)C=Cc1ccc[nH]1
Cc1ccc(-c2n[nH]cc2C(=O)C(=O)Nc2ccc(Cl)cc2)cc1
CN1CCN(C(=S)Nc2ccc(NC(=O)c3ccc(-c4ccccc4)cc3)cc2)CC1
Cc1cc2cc(C(=O)N3CCNC(=O)C3)ccc2o1
CC(O)C=CCC1(C)C2Cc3ccc(O)cc3C1(C)CCN2CCc1ccccc1
O=C(O)c1ccc2[nH]c(SCc3cccc(Cl)c3)cc2c1
Cc1ccc(Oc2nc(N=C(CCO)NO)ccc2C)c(C(C)C)c1
COc1ccc2c(=O)cc(-c3ccccc3)oc2c1-c1cn(Cc2ccncc2)nn1
COc1ccc(CSC2=Nc3ccccc3C3=NC(CC(=O)NCCc4ccc(Cl)cc4)C(=O)N23)cc1
CCCC(C)OC(=O)C(C)(C)Oc1cccc(Nc2nccc(-c3ccc(-c4ncn[nH]4)cc3)n2)c1
CCC(N)CN(C(=O)C1CCCN1C(=O)C(Br)c1ccccc1)c1ccc(-c2ccccc2)nc1
Nc1ncnc2c1ncn2C1CC(O)C(COP(=O)(O)OP(=O)(O)C(F)(F)P(=O)(O)OP(=O)(O)OP(=O)(O)O)O1
COc1ccc(NC(=O)N2CCN(c3cc(C)nc(C)c3)CC2)cc1
O=CCCCCC(=O)ONc1ccc2c(c1)CCCC(O)CC(Cc1ccccc1)CCO2
CCOC(=O)c1cccc(CCc2ccccc2C(=O)NS(=O)(=O)N2CCCCC2c2ccc(Cl)s2)c1
Nc1ncnc2c1ncn2C1OC(COP(=O)(O)CCC(N)C(=O)NC(Cc2ccccc2)C(=O)O)C(O)C1O
O=C1C2=C(C(=O)N1Cc1ccccc1)C(c1ccc3ccccc3c1)N1C(=N2)Sc2ccccc21
CC(CNCC1COc2ccccc2O1)c1ccc(OS(C)(=O)=O)cc1
CC(C)(C)c1cc2c(=O)n(Cl)c3ncccc3c(=O)c2cc1N
Cc1ccc(-c2ccc(-c3cn(C)nn3)c(C(=O)O)c2)cc1
N#Cc1ncc2c(c1OCC(O)Cn1c3ccccc3c3ccccc31)CCN(Cc1ccc(F)cc1Cl)C2
C=CCCCCCCCCCCCC(=O)Oc1cc(OC)cc(OC)c1C(=O)c1c(OC)cc(OC)cc1OC(=O)CCCCCCCCC
CC(C)=CCC(NC(=O)C(C)CC(=O)C(c1ccccc1)c1ccccc1)C(=O)O
O=C(O)C(=O)NC1C(O)C(O)OC(Oc2ccccc2-c2cccc(O)c2)C1CO
C=C1C2CCCN1CCCC1C(=O)N3CCc4cc(OC(=O)Cc5ccco5)cc(C(C)C)c4C213
O=C(NC1(C(=O)NC2CCCC2)CCCC1)c1ccc(-c2cccnn2)cc1
CCOC(=O)C1=C(C)N=C(NC(=O)C(C)N)C(C#N)C1c1ccccc1F
Cc1ccc(NC(=O)C2CN(F)CC2C(=O)Nc2ccc(S(C)(=O)=O)c(Cl)c2)cc1F
CC(=CCCC(C)(C)CCC1OC1(C)C)CCC(C)=CCOC(=O)CCCC(C)(C)CCc1cncn1C
CN1CCc2c(cc(Cl)c(O)c2O)C(c2ccc(O)cc2)C1
CC(=O)n1ccc2cc(C(=O)Nc3c(N4CCCCC4)nc4ccccn4c3=O)ccc21
O=C(O)C(Cc1ccc(O)cc1)N1C(=O)c2cc3ccccc3cc2C1=O
CCCCCOc1cc(CC(N)C(=O)O)cc(OC)c1Br
Cc1c(N)[n+]([O-])c2ccc(-c3ccccc3)cc2[n+]1[O-]
N#CCNC(=O)Cc1ccc2c(c1)N(C(=O)CCN1CCC(Cl)CC1)c1ccccc1CC2
COC(=O)N1CCN(C(=O)Oc2ccccc2OC(C)=O)CC1
CCOc1ncccc1C(=O)NC1CCS(=O)(=O)C1
CCOC(=O)N1CCN(C(=O)N2CCC(S(=O)(=O)c3ccc(-c4n[nH]c(=O)cc4CC)cc3)CC2)CC1
Nc1ccnc(-c2ccc(NCCc3ccccn3)cc2)c1
N#CNC(=NCCC(c1ccccc1)c1ccccc1)NCc1ccco1
CCNc1ccc(N2CCCCC2CC(=O)Oc2ccc3c(c2)SCC(=O)N3)cc1C#N
N#Cc1ccc(C(=O)N2CC=C(c3ccc(F)cc3)CC2)cc1
COc1ccc(CC2CN(CC3CCCCC3)CCC2F)cc1I
COC(=O)c1ccc(C(F)(F)F)cc1Nc1ncc(C)c(OC)n1
CC(=O)NC(CCc1ccc(O)cc1)NC(=O)C(NC(=O)C(CS)C(=O)O)C(C)C
Cc1ccc(CS(=O)(=O)N2CCOC2CNC(=O)C(=O)NCc2ccccn2)cc1
CC(COc1ccc(F)cc1)S(=O)(=O)Nc1ccc(Cl)cc1
CCC(C)C1NC(=O)C(Cc2c[nH]c3ccccc23)NC(=O)C(Cc2ccccc2)NC(=O)C(C)NC(=O)C2CCCN2C1=O
COc1ccc2c(c1)CSc1nc(C)c(c(N3CCNCC3)n1)O2
CCCNC(=O)Nc1cccc(-c2ccc(CC(C#N)NC(=O)C3NC4CCC3C4)cc2)c1
COCCN(c1ccccc1OC)S(=O)(=O)c1ccc(C)cc1
CN(Oc1ccc(C(F)(F)F)cc1)c1ccc2c(c1)C1CCC(C)(C(=O)c3cc(C(F)(F)F)cc(C(F)(F)F)c3)C(CC(=O)O)C21
CC(C)NC(=O)Cc1cc2ccccc2n1C
COc1ccc(-c2cc(C=CC(=O)c3ccccc3O)nn2-c2ccc(C)cc2)cc1
O=C(O)c1cccc(-c2c(-c3ccc(OCCCc4ccc[nH]c4=O)cc3)n(Cc3ccccc3)c3ccccc23)c1
N#Cc1cccc(-c2ccc(C(=O)NCCCn3cncn3)cc2)c1
CNC(=O)c1cc2cc(F)ccc2o1
COc1ccc(NC(=O)CCS(=O)(=O)c2ccc(C)s2)cc1OC
CNC(=O)C(C)c1ccc(ON(C)c2nc(N3CCC(F)(F)C3)ncc2Cc2ccc(F)cc2)cc1
CN(C1CCN(c2ccc(C(=O)Nc3nccs3)cn2)CC1)S(=O)(=O)c1cc(Cl)c2c(c1)CN(C(=O)Cl)CC2
O=C1NCc2c1c1c3ccccc3n3c(=NO)c(=CCCc4ccccc4)n4c5ccccc5c2c2[nH]c5ccccc5c2c4c13
Cc1ccc2oc(-c3ccccc3)cc(=O)c2c1
CCCCNC(=Nc1cccc2ccccc12)NS(=O)(=O)c1ccc(OC2CCN(C)CC2)cc1
CC(C)Oc1ccccc1N1CCN(CCCCCCC(=O)Nc2cccc3nc4ccccc4nc23)CC1
O=C1C(=Cc2ccc(Cl)cc2)N=C(c2ccccc2)N1C(Cl)(Cl)Cl
O=C(NCC1(c2ccccc2)CCCC1)c1cc(Cn2ccnc2)ccc1Cl
COc1ccc(S(=O)(=O)NC(CNC(=O)c2ccc(C)c(CCS(C)(=O)=O)c2)C(F)(F)F)cc1OC
CCCCCC=CCC=CCC=CCC=CCCCCC(=O)NCCC(=O)O
O=C1c2cc(Cc3ccccc3)c(=O)c(Cc3ccccc3)cc2C(=O)c2cc(Cc3ccccc3)c(=O)c(Cc3ccccc3)cc21
Cc1ccc(C#Cc2ccc3[nH]c(=O)oc3c2O)c(C)c1
Cc1ccc(CC#Cc2cn(C3CC(CO)OC3O)c(=O)[nH]c2=O)cc1
CCOc1ccc(-n2nccn2)c(C(=O)N2CCN(C3c4ccccc4CSc4ccccc43)CC2C)c1
Cc1cccc(S(=O)(=O)Nc2ccc(C(=O)NCCCN3CCCC3=O)cc2)c1
O=C(c1ccc(-c2ncn[nH]2)cc1)N1CCC(O)(c2ccc(Cl)c(Cl)c2)CC1
Cc1cc(C(=O)Nc2ccc(Cl)cc2)ccc1NC(=O)c1c(-c2ccccc2Cl)noc1C
CNC(=O)C1C(CO)C2Cn3c(ccc(-c4ccccc4)c3=O)C2N1Cc1ccc(Cl)cc1
COc1ccc2c(c1)CN(C1CCC1)C(c1ccc(F)cc1)=C2c1cc[n+]([O-])cc1
COc1ccc2c(c1O)OC1C(=CC=C(C)OC1CC(=O)C=CC(C)Cl)C2=O
COc1cc(COC(=S)N(CCn2nc([N+](=O)[O-])nc2C)Cc2ccco2)c(OC)c(OC)c1
CC(OC(=O)COc1ccc2ccccc2c1)C(=O)NCc1ccc2c(c1)OCO2
CCCCCCN(CCCCCC)CCCCCOc1ccc(-c2nc3ccccc3o2)cc1
CC1NC(=O)CC(Cc2ccccc2)NC(=O)C(Cc2ccccc2)NC(=O)C(Cc2ccccc2)NC1=O
N#CC(C(=O)Nc1cccc(S(C(=O)NC2CCCC2)(c2ccccc2)c2ccccc2)c1)c1nc2ccccc2s1
O=C(Cn1c(Sc2ccccc2)nnc1-c1cccs1)N1CCN(S(=O)(=O)c2ccccc2)CC1
Cc1cn(C2CC(n3cc(-c4ccccc4)nn3)C(O)C2O)c(=O)[nH]c1=O
C=CCN(CC=C)C(=O)Cc1nc2c(c(C)c1C)c1ccccc1n2OC
COc1ccc(CCNC(=O)c2cc3c(=O)n4cccc(C)c4nc3s2)cc1
O=C(Nc1ccc(S(=O)(=O)N2CCCCCC2)cc1)C1CCCCC1
C=C(C)C1CCC2(COC(=O)C=Cc3ccccc3)CCC3(C)C(CCC4C5(C)C=CC(=O)C(C)(C)C5CCC43C)C12
Cc1ccc(C(=O)CC#CCC(C)C)cc1Nc1ncnc2cnc(NN(C)c3cc(NCCN(C)C)cc(C(F)(F)F)c3)nc12
CC(NC(=O)Oc1ccccc1)C(=O)NC(C(=O)N1CCCC1C(=O)NC1CCC(=O)N2C1COC(C)(C(C)C)C2C(=O)NC(C)(C)C)c1ccc2c(c1)OCO2
CNS(=O)(=O)NC(=O)Oc1c(C(C)C)cccc1C(C)C
Cc1ccccc1Cn1c(=O)c2c(nc(N3CCCC3)n2C)n(F)c1=O
OCC1C(O)CC(O)C(OC2OC(O)C(O)C(O)C2O)C1O
Cc1ccc(Nc2nc(C3CCC(O)CC3)cc3ncn(C)c(=O)c23)cc1F
COc1ccc2c(c1)OCC2CN1CCN(C(CC(=O)Nc2ccccc2)Cc2ccc(F)c(F)c2)CC1
O=C(CCN1CCOCC1)Nc1nc2ccc3nc(Sc4cc5c(nn4)n(CCN4CCOCC4)c(=O)n5CCN4CCOCC4)sc3c2s1
Cc1nc2c(Cl)nc(-c3ccccc3)nc2n1C=O
O=C(c1ccccc1)c1ccc2c(=O)c(C(=O)COc3ccc(Cl)cc3C(=O)O)cn(Cc3ccc(Cl)cc3)c2c1
COC(=O)C1=CC2OC2C(O)C(CO)=CCCC(C)(C)C=CC1=O
CN1CC2(O)CC1CC(C)(C#Cc1cccc(-c3ccc(Cl)cc3)c1)C2
CCOC(=O)C1C2COc3cccc(O)c3C2N2C(=O)c3cc(Cl)c(Cl)n3C12c1ccccc1
CCCCNC(=O)NC(=O)COC(=O)C(C#N)=C1CCC(C)CN1
CC(=O)N(C)C1CC(=NOCC23CCC4(CC2C)C(O)C(=O)CC4C2CC(C)=CCC23)CN1C(C)=O
Cc1nn(Cl)c(CCNC(=O)NCc2ccc(Cl)cc2)c1C
O=C(NC1CCCCC1)c1ccccc1Br
Nc1c(Nc2ccccc2)nc([N+](=O)[O-])n1COCCO
N#CCCC1CC(O)CCC1SCCS(=O)(=O)O
CCOc1ccc2c(c1)C1=NCCCN(C)c3cccc(c31)N2
O=C(Nc1ccc(Cl)cn1)c1ccc(Cl)cc1Nc1ccc2nncn2n1
NCC(=O)NC(CC(=O)O)C(NC(=O)OCc1ccccc1)C(=O)NC(CC1CCCCC1)C(=O)O
CCOC(=O)c1ccc(N(C(=O)c2snc(C(N)=O)c2N)C(C(=O)NC2CCCC2)c2ccco2)cc1
Cc1ccccc1-c1csc(C(O)c2ccc3c(cnn3Cc3ccc(F)cc3)c2)n1
O=C(O)CC(C(=O)NC(=O)CN1C(=O)COc2ccc(C(=NO)c3ccccc3)cc21)C1CCCN1C(=O)N1CCCC1
O=[N+]([O-])c1ccc2nc(C(F)(F)F)c(NC3CCCCC3)n2c1
COC(=O)CCCNC(=S)NNC(=O)c1ccccc1[N+](=O)[O-]
Cc1cc(NC2=NCCN2)cc(C)c1C
CCCCc1nn(-c2ccc(OC)cc2C(F)(F)F)c(=O)n1Cc1ccc(-c2ccccc2S(=O)(=O)NC(=O)c2ccccc2C(F)(F)F)cc1
CN1C(=O)C2(CC(c3ccc([N+](=O)[O-])cc3)=NO2)c2cc(Br)ccc21
CCCCCCCCCCN(C)CC(O)COc1ccc(NC(=O)Nc2ccccc2)cc1
O=C1c2c(oc3ccccc23)-c2ccccc2C1c1ccccc1
O=C(Cn1cccc1C(=O)c1ccc(Cl)c(Cl)c1)NCCc1ccccc1
CCCCc1ccc2[nH]c(-c3ccc(OCCCCCCN4CCN(OC)CC4)cc3)nc2c1
CN(CC(=O)ONc1ccc(Cl)cc1C(=O)CC(=O)OC(=O)c1cc(Cl)ccc1N)c1ccc2c(c1)C(C)(C)CCC2(C)C
CCC(=O)OCCc1ccc(NC(=O)C(=O)N2CCCC(CC3Oc4ccccc4NC3=O)C2)cc1
O=C(Cc1ccccc1)NC(Cc1ccc(Cl)cc1Cl)C(=O)O
CC(=O)NS(=O)(=O)c1ccc(C(=O)NCCCc2ccccc2)cc1
Cc1cccc(C)c1-n1cnc(Cl)c1C(N)=O
O=C(CNCc1ccccc1)Sc1nccn(-c2cccc(F)c2)c1=O
C=CCOC1(OC)CC(C)C(=O)C(C)C(O)C(C)C(=O)OC(CC=CCC=CC=Cc2ccc(C#N)cc2)C(C)(N)C(O)C1C
Cc1cc(NC(=O)Cc2ccc3c(c2)OCO3)c2nc(N3CCN(C)CC3)nc(N)c2c1
CC
COC(=O)c1cccc(NC(=S)NC(=O)c2ccc([N+](=O)[O-])cc2Cl)c1
Cn1cc(C(=O)N2CCCC(N3CCN(C4CCCCC4)CC3)C2)cn1
O=C(NC(c1ccc(Cl)cc1)c1ccc(Cl)cc1)C1Cc2ccccc2CN1C(=O)CCCN1CCN(c2ccccc2)CC1
O=C(Nc1cccc(-n2ccnc2)c1)c1ccc(F)c(C(F)(F)F)c1
COc1c[nH]c2c(ccc3ncsc32)c1=O
CC(C)(C)CC1NC(C(=O)NC(CCC(=O)O)C(=O)O)Cc2ccc(OCCCS(=O)(=O)c3ccc(F)cc3)cc21
CC(C)=CCCC(C)=CCC1(C)C(C)OC(=O)C2C(C)(O)C(=O)C(C(C)C)=C(O)C21O
CCOC(=O)CCC1(C(=O)Nc2cccc(Cl)c2)CC(c2cccc(Cl)c2)=NO1
CC1CC(Oc2cc(O)cc3oc(O)c(-c4ccc(O)cc4)c(=O)c23)C(O)C(O)O1
CCCCCCCC1OCC(C(Cc2ccccc2)NC(=O)C2Cc3ccccc3CN2C(=O)C(NC(=O)OC(C)(C)C)C(C)C)O1
CC1(O)CCN(C(=O)c2ccc(-c3coc4ccccc34)nc2CC#N)CC1
CCN(C(=O)N1CCc2cc(-c3cc(F)ccc3F)ccc2C1Cc1cccc(C(=N)N)c1)C1CCC1
Cc1onnc1-c1ccc(C(=O)NCCCCN2CC=C(c3c[nH]c4ccc(C(F)(F)F)cc34)CC2)cc1
CCN(Cc1ccccn1)C(=O)NCc1cccnc1
Cc1ccc(NC(=O)CSc2nccn(-c3ccc4c(c3)OCCO4)c2=O)cc1
Nc1n[nH]c2ccc(-c3ccc(OC4CCCCC4)cc3)cc12
O=C(Nc1ccc(O)c(Cl)c1)OC1COc2ccc(O)cc2-c2cc(=O)c(O)ccc21
Cc1cc(=O)[nH]c2ccc(S(=O)(=O)N3CCC(C(=O)NCCCN(C)C)CC3)cc12
O=C(NCCC1=CCCCC1)c1cccnc1
COc1cc2c(cc1OC)C(=O)C(=Cc1ccc(N(C)C)cc1)C2
CCOC(=O)C=CC(=O)NC1CCCCc2c1[nH]c1c(C#N)cccc21
CCC(CC)C(NC(=O)c1c(OC)cccc1OC)c1nnc(-c2ccccc2)o1
COc1cc(C=CNC(=O)C2CCC(CCC3CN=C(N)N=C3N)CC2)ccc1Cl
CCN(Cc1cnc2nc(N)nc(N)c2n1)c1ccccc1
COc1nc2nc(CS)n(CCc3ccc(N)c(N)c3)c2c([N+](=O)[O-])c1OC
COc1n[nH]c2nc3c(C(=O)O)cc(O)cc3c(C)c12
O=C(O)c1ccc(CCN2C(=O)c3ccc(NC(=O)C(O)c4ccccc4)cc3OCC2Cc2ccccc2)cc1
CCCCNc1nc2nonc2nc1N1CCC(CO)CC1
CC(C)Oc1ccc2cc(S(=O)(=O)NC3CCN(C(=O)NC(CCCN=C(N)N)C(=O)NC(C=CS(C)(=O)=O)CCCN=C(N)N)C3=O)sc2c1
O=C(Nc1ccc(C(=O)N(Cc2ccc3ccccc3c2)Cc2ccccc2Br)cc1)C1CC1
Cc1ccc(N2CC(C)NC(C)C2)cc1NS(=O)(=O)c1ccc(-c2ccoc2)s1
O=C(O)c1ccc(-c2cccnc2)nc1C(=O)NCC1CCOC1
CCOc1ccc(-c2cccc(C(=O)NC(C)C)c2)c(-c2nc(=O)c3c4c(sc3[nH]2)CCC4)c1
CCCCC1CC=C(CC=CCCCC(=O)OC)OC1C=O
O=C1NC(=O)C(=Cc2ccc(OCCN3CCOCC3)cc2)N1
CC(=O)Nc1c(-c2nc(OC(C)C)cs2)c2nc3ccccc3n2c2ccccc12
Nc1nc(N2CCCCC2)c2cc(NC(=O)Nc3ccc(Oc4ccccc4)cc3)ccc2n1
Cc1nc2c(C)cccn2c(=O)c1Cc1cccnc1
CCN(CC)CCCN(Cc1cc2ccc(C)c(C)c2[nH]c1=O)C(=S)NCc1ccco1
Oc1ccc(NCCN2CCN(c3noc4ccccc34)CC2)c2cccnc12
O=C(Cc1ccccc1Cl)NCC(=O)NN1C(=O)CSC1c1ccccc1F
CC(C)n1c(=O)[nH]c2ncc(N3CCNCC3)cc21
CC(C)=CCCC(C)=C(C)CCC=CCCC(C)=CCC1=C(O)C(=O)c2ccccc2C1=O
COc1cccc(NC(=O)c2ccc(NC(=O)C=Cc3cc(Cl)c(OC)c(OC)c3)cc2)c1
COc1c2c(c(C)c(O)c1C(C)=O)C(=O)NC(C)CCCc1c(ccc(CC3CCCC(C)N3)c1C)O2
Fc1ccc(-n2ncc3c(NCc4ccccc4)ncnc32)c(Cl)c1
CCOc1ccccc1CC(=O)NC(CC1CCCCC1)C(=O)Nc1cc(NC(C)=O)ccc1O
CC(C)(C)OCc1ccn(C(=O)ON=C(Cl)c2ccccc2)c(=O)c1
CNc1ncccc1Cc1nc(-c2ccc(F)cc2)co1
CC(=O)N1CC2CC(C1)N(c1ccsc1)C2
COc1cc(-c2cnc3[nH]cc(-c4ccc5c(c4)OCCO5)c3c2)cc(OC)c1OC
C=C(C#N)C(O)c1ccc(Cl)cc1
O=C1N(CCN2CCC(c3ccccc3)CC2)C(Cc2ccccc2)C(O)C(O)C(Cc2ccccc2)N1CCN1CCC(c2ccccc2)CC1
Cc1ncc(CN(C)CC2(F)CCCN(C(=O)Nc3ccccc3)C2)cn1
COc1ccc(N2C(=O)C(=CCc3ccccc3)SC2=S)cc1
CC(=O)CN(C(=O)COc1cccc(F)c1)c1c(N)n(Cc2ccccc2)c(=O)[nH]c1=O
CN(C)CCC=C1c2ccccc2COc2ccccc21
Cc1cc(C)c(NS(=O)(=O)c2ccc(Cl)cc2)c(C)c1
CCCN(c1c(C)cc(OC)cc1C)C(C)C(=O)OC(=O)c1c(O)ccc2c(=O)cc(-c3ccccc3F)oc12
COc1ccc(Cn2c(=O)n(C)c(=O)c3sccc32)cc1
CCCCCCCCCCCCC(C(=O)c1ccc2c(c1)C=CC(C)(C)O2)n1ccnc1
COC1(OC)C(=O)c2c(oc(-c3ccc(C)cc3)cc2=O)C(C)(C)C1=O
O=C(CO)CCc1cccnc1
O=C(Nc1ccc(Cl)cc1)Oc1ccc(OC(F)(F)F)cc1
CN(c1nc(=O)c2ccccc2[nH]1)N1C(=O)c2ccccc2C1=O
COc1ccc(OCc2ccc(F)cc2)c(CNCc2coc(-c3ccccc3C)n2)c1
COC(=O)c1scnc1NC1C2CC3CC(C2)CC1C3
CC(=O)NC(C(=O)NC(CCCNC(=N)N)C(=O)NCC(=O)OCCc1ccccc1)c1ccccc1
Cc1cccc(Nc2cc([N+](=O)[O-])cc(C)n2)c1
Cc1nc(C2CCN(CC3CC3)CC2)c(-c2ccc(Cl)cc2)c2nnc(C(F)F)n12
Cc1oc(-c2ccccc2Cl)nc1CSc1nnc(-c2cccc(F)c2)o1
NN=C(Nc1cc(C(=O)Nc2cccs2)ccc1S(=O)(=O)O)n1nnc2ccccc21
CCCCc1c(N2CCOCC2)nc(NOC(=O)NCCC)nc1N1CCCC(Cl)C1
Cc1cc(C)c2oc(C(=O)NNC(=O)c3cccc(F)c3)cc(=O)c2c1
COC(=O)c1c(-c2ccc(C=O)o2)oc2cc(OC)ccc12
N#CCC1OC(n2ccc(=O)[nH]c2=O)CC1CO
C#CCOP(=O)(OCOC(=O)C(C)(C)C)Oc1ccc(C=C2C(=O)NC(=O)NC2=O)cc1
COc1cnccc1N1CCC(CO)(C(=O)Nc2ccc(-c3nc(C4CCC4)n4ccnc(F)c34)cc2N)CC1
CN(C(=O)CN(Cc1cc2ccccc2o1)C1CCS(=O)(=O)C1)c1ccccc1
CC(C)CC1C(Cc2ccccc2)N(Cc2ccccc2)C(=O)N(CC(C)C)C(c2ccccc2)C(O)(Cc2cccc(N)c2)C1O
Cc1cc(C#Cc2ccc(OC3CCCC3)cc2)ccc1C(=O)O
CCC1C(=O)N(C)CC(=O)N(Cc2ccccc2)C(CC)C(=O)N(Cc2ccccc2)CC(=O)NC(C)C(=O)N1C
Cc1ccc(Cl)c(C(=O)SCC(=O)Nc2ccccc2Cl)c1OC(=O)c1c(Cl)cccc1Cl
CN1C(=O)C2(CCC3(CC2)OOC2(OCC(C)(C)O2)OO3)c2ccccc21
COCCCn1c(SCC(=O)Nc2cc(OC)c(Cl)cc2Cl)nc2ccccc2c1=O
CS(=O)(=O)N1CCC2(CCCN(c3ccncc3)C2)CC1
O=C(CSc1nccn1-c1cccc(C(F)(F)F)c1)N1N=C(c2ccco2)CC1c1cccs1
CC(=O)Nc1ccccc1C(=O)Nc1ncc(C(=O)N2CCC(C)CC2)s1
CCOC(=O)N1CCN(CC(=O)NN=Cc2ccccc2NCCC2=CCCCC2)CC1
Cc1noc(CCOc2ccc(Cl)cc2F)c1CNC(=O)Nc1c(C(C)C)cccc1C(C)C
COc1ccc(S(=O)(=O)Nc2cc(Cl)ccc2CN2CCCC2)cc1
Cc1nc(C2CCCN2CC(N)=O)sc1C
C=CCOC(=O)C(=O)O
CC12CCC(=O)C=C1CCC1C2C(O)CC2(C)C1CCC2(O)C(=O)COP(=O)(O)OP(=O)(O)O
O=C(O)CN1C(=S)Nc2ccccc2C1Cc1ccccc1
Cc1cc(Cl)ccc1N1CCN(CC(O)COc2ccccc2C=CC(=O)c2ccc(F)cc2)CC1
N=C(N)NC(C=O)CCCC(=O)NC(Cc1c[nH]c2ccccc12)C(=O)ONNC(=O)COCC1c2ccccc2-c2ccccc21
[O-][n+]1ccc(CC2C[N+]3(Oc4ccc(-c5ccccc5)cc4)CCC2CC3)cc1
COc1ccc(CCNC(=O)Nc2ccc3c(c2)C(=O)C(=O)N3C)cc1
CCN(CCCNC(=O)CC1Sc2ccccc2NC1=O)c1cccc(C)c1
N#Cc1ccc(CN(Cc2cccnc2)C2CCNCC2)cc1
O=C(CN1CCC2(CC1)OCc1ccccc12)Oc1ccccc1F
COC(=O)C(C=Cc1cc(OC)c(OC)c(OC)c1)=CC1=CC(=O)OC1
O=[N+]([O-])c1c[nH]c2ccc3nc(NCCO)sc3c12
CC1=C(O)C(=O)N(c2ccc(Br)cc2)C1c1ccncc1
O=Cc1ccc(OCc2cn(CCCCCCCCC(O)C=O)nn2)cc1
Cc1cccc(N=C(N)N(O)C2CC2)c1
CCOC(=O)c1ccc2[nH]c3c(c2c1)CC(C(C)(C)C)CNC3=O
CC(C)N1CCN(C(=O)ON2C(=O)c3ccccc3C2=O)CC1
CCOc1ccc(C(=O)Nc2cccc(NC(=O)c3cccc(OC)c3)c2)cc1
Cc1ccc(S(=O)(=O)NCC2CCC(C(=O)N3CCN(c4ccc(F)cc4)CC3)CC2)cc1
COC(=O)C=CC(=O)N(C)C(Cc1ccc(O)c(O)c1)C(=O)OC(O)C(OC(C)=O)C(C)C
CCC1=C(OC)C(=O)C(S(=O)(=O)c2ccccc2C)=C(Cl)C1=O
CCCn1c(=O)nc2n(Cc3ccc(C)cc3)nc(C(=O)O)c(Cc3ccc(-c4ccccc4-c4nn[nH]n4)cc3)c-2c1=O
O=P(O)(O)C(=Cc1cccc2ccccc12)Cc1ccc2ccccc2c1
Cc1cc(C)cc(OC(=O)CSc2nc3ccccc3[nH]2)c1
CCOC(=O)c1sc2nc(-c3ccc(OC)cc3)cn2c1C
Cc1ccc[n+](-c2[n-]c(=S)[nH]c(=O)c2C=NNC(=O)C=Cc2cccs2)c1
O=C(CC(CC1CCCCC1)C(=O)NCC(=O)NCC(=O)NCc1ccccc1)NO
COc1ccc(-c2nc3ccccc3n2Cc2ncc[nH]2)cc1OC
O=C(c1ccc(-c2n[nH]c(=O)c3ccccc23)cc1)N1Cc2ccccc2CC1CO
COCC(C)c1ccc2c(c1)CN(C(=O)C(C)C)Cc1cc(Cl)ccc1CC2
CCn1c(=O)n(CC)c2cc(OC(=O)CNC(C)Cc3ccccc3)ccc21
CCCC1C(=O)NN(c2ccccc2)C1=O
Cn1ncc2ccc(CCCCN3CCN(c4ccc(F)cc4Cl)CC3)cc21
Cc1ccc2ccn(CCCCCCCCCN3CCCN(c4ccc(F)cc4)CC3)c2c1
O=C(c1ccc[nH]1)N1CCOC(c2ccccc2F)C1
COCCCCCCC1C(CC(=O)OC)CCCC1C(C)C(O)CCCC1(O)CCCC(O)C1
CC(C)(C)CNC(=O)c1cccc(NC(=O)CC2CCCO2)c1Oc1ccc(F)cc1F
COc1ccc(C(=O)N2CCCCC2C(=O)OCC(=O)c2ccc3c(c2)OCCO3)cc1S(=O)(=O)N1CCCc2ccccc21
COc1ccc(CSCC(=O)C(CC(C)C)NC(=O)C(Cc2ccccc2)NC(=O)C(O)CC(C)C)cc1
CCc1ccccc1F
CC(C)(C)c1c(N)nc(NC2CCCC2)nc1Nc1ncccn1
COc1ccc(NC(=O)C=Cc2c(OC)cc(Cl)cc2OC)cc1
CCc1cc2ccccc2nc1N(C)C
COc1cccc(-c2nnc3c4ccccc4c(CCNS(=O)(=O)c4ccccc4OC)nn23)c1
COC(CCC(N)C(N)=O)C(=O)NC(=O)C(CC(C)C)NNNC(=O)C(Cc1ccccc1)C(C)C(O)CC(=O)C1CCCCC1
CN(Cc1ccc2oc(-c3cccc(CSc4ccc(Cl)cc4)c3)cc(=O)c2c1)C1CCCCC1
Cc1ccc2c(c1)N(CC(=O)NCc1ccccc1)c1ccccc1CO2
COc1cc(S(=O)(=O)N2CCNCC2)cc(OC)c1OC
CCOc1ccc(OCC)c(C=Nn2c(-c3ccncc3)n[nH]c2=S)c1
COc1cccc(-c2nc3cc([N+](=O)[O-])ccc3o2)c1
Cc1ccc(C(=O)Nc2c(F)c(N)c3c(CN4CCCC4)c[nH]c3c2O)cc1
Cn1nccc1C(=O)NC1CCC(C(=O)N2CCc3cc(C(F)(F)F)ccc32)C1
COC(=O)C1Cc2occc(=O)c2C(O)C1
O=C(CC1CCN(c2ccc(C=Cc3ccccc3)cc2)CC1)C(c1ccccc1)c1ccccc1
Nc1ccc(Cc2c[nH]cn2)cc1
Cc1ccc(C2=Nn3c(nnc3SCC(=O)NNC(=O)c3ccc4c(c3)OCO4)NC(=O)C2)cc1
CC(=O)c1cc2c(nc1C(F)(F)F)CCC(C)C2
CC1CCCC(NC(=O)c2cccnc2)C1C
O=C(Nc1ccnc(Nc2ccc(N3CCN(C(=O)c4ccc(C(F)(F)F)cc4)CC3)cc2)n1)C1CC1
COCCn1cnc2cc(C)nc(Nc3ccc(F)cn3)c2c1=O
Nc1ncc(-c2cc(Nc3cccc(C(F)(F)F)c3)nc(N)n2)cn1
O=C(O)CSc1nnc(-c2ccc(N3CCOCC3)c([N+](=O)[O-])c2)n1N=Cc1ccc(Cl)c(Cl)c1
C=CCC1(O)COC2(CCOC(C)(C)c3ccccc32)N1C
CCOCCN1CCN(C2CN(C)S(=O)(=O)C2)CC1
O=C(O)c1cccc(C(=O)NN=Cc2ccccc2-c2ccc(Cl)cc2)c1
CCN1C(=O)OCC1NC(=O)Cc1ccc(Cl)cc1Oc1cc(F)ccc1C
C=CCCc1ccc2oc3c(-c4c(O)ccc5ccccc45)c(O)c(-c4c(O)ccc5ccccc45)c(O)c3c(=O)c2c1
CCCC=CC(O)CCC(C1CCC(CCCC)O1)C1CCC(CCC(CO)CCCO)O1
CNC(=O)NC(=O)CSc1ccc(-c2nnc(C)n2OC)cc1
CCc1c(NC(=O)Cc2cn(-c3ccccc3C)c(=O)c3ccccc23)c(C)nn1OC
COCc1nc(NC(F)Cc2cccc(F)c2)sc1C
COc1cc(OC)c(OC)c(N(C(C)=O)C(C)NC(=O)C(C)c2ccc(Cl)cc2)c1
Cc1ccc(NC(=O)C2N=C(Cc3c[nH]c4ccccc34)c3ccccc3N(c3ccccc3)C2=O)c(I)c1
CC(=O)S(=O)(=O)c1ccc2c(c1)CCN2N(CC(=O)NCc1ccccc1)C1CCCCC1
CC(C)(Oc1ccc(OCCOc2ccc(OCCCCOc3ccc(-c4ccc(OS(C)(=O)=O)cc4)cc3)cc2)cc1)C(=O)O
COc1cccc(S(=O)(=O)Nc2ccc(-c3csc(=O)[nH]3)cc2)c1
CCOC(=O)c1ccc(-n2c(-c3cnccn3)n[nH]c2=S)cc1
COC(=O)C1CCOC(C)(C)C1
Oc1ccc2[nH]c3c(c2c1)CC1(O)C2Cc4ccc(O)c5c4C1(CCN2CC1CC1)C3O5
Cc1cnc(CC2CCCN2C(=O)CCCSc2ncccn2)cn1
Cc1c(C)n(CC2=NNC(=O)CC2C)c2ccc(-c3ccc(S(=O)(=O)Nc4ncccn4)cc3)cc12
CCCOC(=O)c1c(NC(=O)C(C)(O)C(F)(F)F)sc(C)c1C
CCOc1cc(O)c2c(=O)n(Cc3ccccc3)c(CC)cc2c1
CCCCCCCCSN(C(=O)CCC(=O)N1CCN(CCCc2ccccc2)CC1)c1cccc(C)c1
CC(C)C(Oc1cccc2ncccc12)C(=O)N1CCC(n2cccn2)CC1
CNn1ccn2cnnc2c1=O
Cc1cccc(C)c1CNC1CCC1NCC(=O)Nc1nc(C(F)(F)F)nc2ccccc12
O=C(OC1CC2CCC(C1)N2Cc1ccoc1)c1ccc(Cl)c(Cl)c1
CC1=C(C(=O)NCc2ccc(Cl)cc2C)C(c2cncnc2)NC(=O)N1Cl
Cc1ccccc1CN(Cl)Cc1cccc(Nc2ccnc3cc(Cl)ccc23)c1
Cc1ccc(C(=O)Nc2ccc(-c3nnc(Nc4cc(Cl)c(C(F)(F)F)nc4C)o3)c(C)c2)cc1Cl
O=c1c2ccccc2nc(-c2ccccc2)n1CCNC1CCCCC1
Cc1cnc(N2CCOC(c3ccccc3)C2)n2c1nc1ccccc12
CCON1C(=O)c2cccc3c(NCCN(C)C)ccc(c23)C1=O
CN(C)c1ccc(Nc2cc3cnc(N(C)C)nc3c(N)n2)cc1
CC1CCCCN1CCCNc1cccc(N(C)C)n1
COc1ccc(CNc2nc3ccccc3o2)cc1
CCNCC(O)C(c1cccc2ccccc12)n1cc(C)c(=O)[nH]c1=O
COc1ccc(-c2nc(NC(C)=O)sc2-c2nnc(Nc3ccc(F)cc3Cl)o2)cc1
Cc1ccccc1-n1c(SCc2ccccc2)nc2[nH]nc(C)c2c1=N
CN1CCC=C(CCCCCCCCCCC[N+](C)(C)CCCCCCCCCC2CCCCC2)C1
C=CCNC(=O)C(C(=O)NC(=O)NC)C(Cc1c[nH]c2ccccc12)NC(=O)C(NCC=C)C(C)(C)C
Cc1ccc(C=NNC(=O)c2nnn(-c3nonc3N)c2-n2cncn2)cc1[N+](=O)[O-]
CCCNc1ccc(N(CC(=O)NO)C(=O)C=Cc2ccccc2)c2c1NC(=O)C2
Cc1ncc2c(c1O)CN(CC(=O)c1ccc3c(c1)OCO3)CC2
Cn1cc(C(=O)CCOc2ccccc2)c2ccccc21
Cc1ccc2cc(Cc3ccc(O)cc3)ccc2c1
CC(=O)Nc1cc(C(C)=O)cc(C(=O)NC=Cc2ccc(OCc3ccc(Cl)cc3)c(Cl)c2)c1
CCOC(=O)c1ccc(NC(=O)C2NC(c3cc(O)ccc3O)CS2)cc1
Cc1cccc(Nc2nc(Nc3ccc(S(C)(=O)=O)cc3F)nnc2C(=O)O)c1
CCCCSSC=CC=O
COC(=O)C1(C)CCC(C)=C1C=CC=C(C)c1ccc(C)cc1
CC#CCON=Cc1ccc(Br)cc1
COc1ccc(-c2cc(=O)c3c(C)c(OC4OC(CO)C(O)C(O)C4O)cc(C)c3o2)cc1
CC(C)(C)OC(=O)N1CCN(C(=O)C=Cc2ccc(O)c(-c3ccco3)c2)CC1
OCc1ccccc1-c1cc(Nc2ccccc2)ncn1
O=C(c1cccc(F)c1)N1CCN(C(=O)c2ccc([N+](=O)[O-])o2)CC1
COc1c(C(=O)O)sc2c1S(=O)(=O)N(Cc1ccccc1Cl)C2
CC=C(c1ccc(N(CCCl)C(=O)c2ccc(NC(=O)Oc3ccccc3)cc2)cc1)c1cccc(CSC)c1
CC(C)=CCc1c(O)c(C=O)cc(CC=C(C)C=CC(O)C(C)(C)O)c1O
CC(C)C(CO)Cc1cc(C=C2SC(=S)N(O)C2=O)ccc1O
O=C(O)CCCc1ccc2c(c1)C13CCN(NC(=O)c4ccccc4)C(C2)C1Cc1cc2ccccc2nc1C3
Cc1c(CCN(C)CCc2ccccc2)n(CCNC(=O)C(C)C(N)=O)c2ccccc12
O=C(NCCn1ccc2cc(NC(=O)Nc3ccc(Cl)cc3)ccc21)Nc1ccccc1
Cc1ccccc1NC(=O)CSc1c(Cl)cccc1Cl
CC1CCC2C(C)C(OC3CCC4C(C)C(C)OC5OC6(C)CCC3C54OO6)=COC3OC4(C)CCC1C32OO4
COc1cccc2sc(Nc3nc4ccc(C)cc4s3)nc12
COC(=O)C1(C)c2[nH]nc(NC(C)=O)c2CN1C(=O)N1CC2CCCN2CC1C(CC1CCCCC1)c1cccc(F)c1F
CN(C)c1ccc(C(O)CN2CCN(c3ccc(O)cc3)CC2)cc1
CN(Cc1cccc(Cl)c1)S(=O)(=O)OCCS(=O)(=O)c1cc(Cl)cc(Cl)c1
CNS(=O)(=O)CC(C)c1ccccc1
Cc1ccc2nc(-c3ccc(C=NOCC(=O)NC(C)(C)C)cc3)cn2c1
C=CCC1(C(C)C(=O)OCc2ccccc2)CC(C)OC(C)C1OCCCCCCC
COC1CCN(CCCCOC2CCCc3cc(C)sc32)CC1
Cc1ccc(CC2CCCN(c3nc4c(c(=O)[nH]c(=O)n4O)n3Cc3ccco3)C2)cc1
COc1ccc(OC)c(CN2CCC(CO)(CCC3=CCCCC3)CC2)c1
FC(F)(F)c1ccccc1-c1ccc(-c2ccnc3oncc23)cc1
O=C(NC(=S)NC1CCS(=O)(=O)C1)c1ccccc1
CC(C)C(=O)NC(=S)N1CCN(C(c2ccc(Cl)cc2)c2cncnc2)CC1
CNC(=S)Nc1ccc(OCc2ccc(Cl)c(Cl)c2)c(Cl)c1
CC(C)C(C)C(CNC(=O)Cc1c[nH]cn1)NC=O
CCCN1CCC2(CCC(C(=O)NCc3ccccc3)CC2)C1
CC(c1ccc(OC(F)(F)F)cc1)S(=O)(=O)CNC(=O)c1ccc(Br)cc1
Cc1ccc(NC(=O)C(C)C)cc1C(=O)c1cccnc1
CC(C)C(NC(=O)c1cccc2ccccc12)C(=O)N1CCCC1C(=O)N1CCCC1C(=O)NC(C(=O)C(F)(F)C(F)(F)F)C(C)C
CC(C)C(=O)N(CCNc1c2ccccc2[n+](C)c2ccccc12)C(C)C
O=C(Nc1ccc(F)c(F)c1)N1CCC(c2nc(-c3ccncc3)no2)CC1
O=C(NCC1OC(COCCBr)C(O)C1O)c1ccc(F)cc1
O=C(NCc1cccs1)OC(CO)C(O)c1cccc([N+](=O)[O-])c1
CC(=O)Nc1cccc(-c2ccc(C(=O)Nc3ccc(-c4nc5ccccc5s4)cc3)cc2)c1
CC1CCCCOC(C(C)CO)C(C)CN(S(=O)(=O)c2ccc(Cl)cc2)C(=O)c2cc(NCN(C)Cc3ccc(Cl)c(Cl)c3)ccc2O1
Cc1cc(=O)oc2cc(OCC(=O)NCCCCN3CCN(CCCNC(=O)CCNc4ccnc5cc(Cl)ccc45)CC3)ccc12
Cc1ccc(CCNC(=O)c2ccc(I)cc2)cc1
Cc1ocnc1C(=O)N(C)CC(C)N1CCOCC1
COn1cncc1C(OCC(C)c1cccc(O)c1)c1ccc(C#N)cc1
COc1ccc(CNCCNC(=O)c2cc[nH]n2)cc1
CN1CCOC(C(=O)NCc2nc[nH]n2)C1
Cc1ccc(NC(I)=CC(=O)N(Cl)C(Cc2cc(C)cc3sc(CO)cc23)NC(=N)N)cc1
CC1CC2C3CCC4=CC(=O)C=CC4(C)C3(F)C(C(=O)CO)CC2(C)C1(O)OC(=O)C=Cc1ccc([N+](=O)[O-])cc1
COc1ccc2c(c1)C(=O)c1c-2n(CCn2c3ccccc3c3c4c(c5c6ccccc6n(C)c5c32)C(=O)NC4)c(=O)c2ccccc12
O=[N+]([O-])c1cc(S(=O)(=O)N2CCCC2)ccc1N1CCOCC1
Cc1cccc(CNc2ccc3nc(NCc4ccccc4)nc(N)c3c2)c1
C
COC(=O)c1ccc(COC(=O)c2ccc(S(=O)(=O)N3CCCC3)cc2)cc1
CCCC1COc2c(OC(=O)OC)c(NC(=S)N3CCN(C(=O)NCC)CC3)cc3c(=O)ccn1c23
COC1c2[nH]c3ccc(C)cc3c2CCN1c1ccc(O)cc1
O=C(NCc1ccsc1)c1ccc(N2CCOCC2)cc1S(=O)(=O)C1CCCC1
Fc1c(Oc2cnccn2)cccc1C1CCNCC1
O=C(Nc1cc(Nc2ncnc3cc(Cl)c(Cl)cc23)cc(C(F)(F)F)c1)Nc1sc2c(c1-c1ccccn1)CCCC2
Cc1ccc(Cn2cc(CN(Cc3ccc(OC(F)(F)F)cc3)Cc3nnnn3C(C)(C)COC(=O)NC(C)(C)C)nn2)cc1
CC(C(=O)NCc1ccc(-c2nc(-c3cccs3)no2)cc1)c1cccs1
Nc1nc(C(=NO)C(=O)NC2C(=O)N(S(=O)(=O)O)C2C=Cc2ccccc2)cs1
CCNc1ccccc1OS(=O)(=O)c1cc(-c2cc(C)no2)ccc1OC
COc1ccc(CCNC(=O)c2sc3nc4c(cc3c2N)CCCC4)cc1
COc1ccc(OC)c(CN2CCCC(NC(=O)c3cccc(-n4ccnc4)c3)C2)c1
CC(=O)N1Cc2ccc(-c3ccc4[nH]nc(NC(=O)CC(C)C)c4c3)cc2C1C1CCOC1
CC(=O)NC(Cc1c[nH]c2ccccc12)C(=O)NNC(=S)NCCCCNC(=S)NCCCCNC(=O)C(CCCNC(=S)NC(Cc1ccccc1)C(=O)O)NC(=O)C(CC(C)C)NC(C)=O
CCc1c(C)ccnc1C1CCc2cc(NC3CC3)ccc21
Cc1ccc2c(c1)CCC1(CCN(C(=O)Nc3cccnn3)CC1)O2
O=C(CP(=O)(O)O)c1cccc([N+](=O)[O-])c1
CN(C)CCCNc1cccc(C23CCCCC2CN(F)CC3)c1
Cc1ccc(C(=O)NC(c2ccc(Cl)cc2)C2CC2)cc1-c1ccc(C(=O)NCCN2CCCC2)cc1
CCOc1ccc(NS(=O)(=O)c2c(OC)cc(OC)cc2OC)cc1
COCCNC1c2cc3c(cc2C(c2cc(OC)c(O)c(Oc4ccccc4)c2)C2C(O)COC12)OCO3
Cc1cccc(C(=O)Nc2ccc(-c3nc4ccccc4nc3C(C)C)cc2Cl)c1
CCCCCCCCCCCCCCCOCC(COP(=O)(O)OP(C)(=O)OCO)OC(COP(=O)(O)OP(=O)(O)OCC1OC(n2cnc3c(O)ncnc32)C(O)C1O)CC(C)C
CN(C)C(=O)N1CCC2(CC1)CN(c1ccc(F)cc1)C2
Cc1cc(C(=O)NCCc2cccc3c(C)c[nH]c23)c2cccc3c2c1OCC3(C)CS(N)(=O)=O
CCN(CC)Cc1ccc(S(=O)(=O)c2cc(OCC(=O)N3CCC(C)C3)c(Cl)cc2Cl)cc1
OCc1cc2nc(SCc3cccc(Cl)c3)n(C3CCCCC3)c2cc1Cl
Cc1cc(C)cc(NC(=O)Cn2c(=O)n(-c3ccccc3)c(=O)c3sccc32)c1
CNC(=O)c1ccc(-c2c(C)noc2C)cc1
Cc1cc(Cl)ccc1N1CCN(CC(=O)O)C(=O)C(Br)C1
N#CNC(=NCc1cccnc1)NC(C#N)C(=O)c1ccc(F)cc1
OCCCCn1cc2ccccc2c1C1=NCCN1
Cc1cc(NC(=O)C(N)Cc2ccc(S(=O)(=O)c3ccccc3)cc2)no1
CCC(Nc1ncc2c3ccncc3n(C3CCC3)c2n1)C(N)=O
CC(C)Cn1cnc2ncnc(SCc3ccccc3Cl)c21
N#CCOCCOC(=O)C1=COCCO1
N#CC(=Cc1c[nH]c2ccccc12)C(=O)Oc1ccc(Cl)cc1
CON=C(N)C1CCN(C(=O)Nc2ccc(Oc3ccnc4cc(OC5CCCOC5)c(F)cc34)c(C)c2)C(F)C1
COC(=O)c1ccccc1Nc1c(Cl)cc(C(F)(F)F)cc1Cl
Cc1ccccc1OCC(O)Cn1c(N)nc(N)cc1=O
Cc1cc(Cl)ccc1Nc1ccc(C)c2c(=O)n(O)c3cc(=O)[nH]c(-c4cncs4)c3c12
CCN(CC)CCCC(=O)Nc1ccc(N(CC)CC)cc1Nc1c2ccccc2nc2ccccc12
CCOc1ccc2c(=O)n(-c3ccccc3)sc2c1
Cc1ccccc1NC(=O)c1ccc(Br)o1
Cc1ccccc1C(=O)NC1CC(C)(C)NC(C)(C)C1
CCC(COC(=O)C(C)(OC)Oc1ccc(O)cc1C)(Cc1nc(=O)c2sc(C)c(OC)c2[nH]1)OC
O=C(NCCN1CCCCC1)c1nc(Cc2ccccc2)cc2c3ccccc3n(-c3ccccc3)c12
CSc1cccc(NC(=O)c2ccccc2OC2CCN(C)CC2)c1
CCCCCNC1=NC(=O)C(=CC=Cc2cccs2)S1
CCOc1cc(C=C2Cc3ccc(OC)cc3C2=O)cc(Br)c1OCC(=O)O
Cc1cc([N+](=O)[O-])ccc1NC(=S)N(C)Cc1cccs1
CN(C)CC1CN(C(=O)Cc2ccccn2)CCN1c1ncnc2[nH]ccc12
CC(c1ccccc1F)N1C2CCCCC2(C)OCCS1(=O)=O
Cc1cc(C)n(-c2ccc(CN(C)Cc3nc(C)no3)cc2)n1
OCC1C=CC(Cc2cc(Cl)ccc2Cl)OC1c1cccc(C(F)(F)F)c1
O=C1C(=O)N(Cc2cn(Cc3ccc(-c4ccccc4)cc3)nn2)c2ccc(F)cc21
COc1cc(CCC(=O)Nn2nccc(Cc3ccccc3Cl)c2=O)ccc1OC1CCCC1
Cc1c(O)ccc(C(O)CNC(C)Cc2cccc(O)c2)c1NS(C)(=O)=O
O=C(NCCCN1CC=C(c2ccc(C(F)(F)F)cc2)CC1)C1(c2ccccc2)CC1
C=C1CCCC2(C)CCC(C)=CCC12
OCC1OC(n2cnc3c(SCc4ccc(-c5ccccc5)cc4)ncnc32)C(O)C1O
COc1cc2c(cc1C)C(OC)(OC)c1c-2[nH]c2ccccc12
CSCCC(NC(=O)C(CC(C)C)NC(=O)OCc1ccccc1)C(=O)NCCCc1ccccc1
CN(CC(=O)N1CCCCC1)S(=O)(=O)c1sccc1C(=O)N1CCOCC1
COc1ccc(S(=O)(=O)n2ccc(C)n2)cc1C
CSc1ccccc1NC(=S)N(C)C(C)c1cccs1
CN1c2c(c(=O)[nH]c(=O)n2C)NC1c1ccc([N+](=O)[O-])cc1
COc1ccc(OC)c(C(=O)C=Cc2cc(O)ccc2O)c1
COC(=O)CCCCC(=O)Nn1cc(-c2ccc(NC(=O)c3cccc(C)c3)c(C)c2)cc1C(=O)Nc1cc(C(=O)NCCN2CCOCC2)n(C(N)=O)c1
O=[N+]([O-])c1ccc(SCCNCc2cccc(Cl)c2)c([N+](=O)[O-])c1
CCCCCCCC(=O)NN=Cc1ccco1
Cc1nc(C2CCCN(Cc3nnc(CO)o3)C2)no1
CC1CCCN(CCCNC(=O)c2cccc3[nH]c(-c4cccc(Cl)c4)nc23)C1
N#Cc1c(Nc2ccc(I)c(N3CCOCC3)c2)cnc2ccc(Oc3cccc(Cl)c3)cc12
CCCCCCCC=CCCCCCCCCC(=O)c1ncc(-c2ccc(Br)cc2)o1
CCOc1ccc(NC(=O)CC2CCCO2)cc1S(=O)(=O)N1CCOCC1
Cc1ccsc1CCCN1CC(C(=O)NO)C(c2ccc(OCc3cc(C)c4ccccc4n3)cc2)C1
CC1CCN(C(=O)c2ccc(Oc3ccc(C(=O)N(C)C)cc3)cc2)CC1
O=C(Nc1ccc([N+](=O)[O-])cc1)Nc1nc(-c2ccncc2)cs1
O=C(NCC(c1ccoc1)N1CCCC1)c1cc(S(=O)(=O)N2CCOCC2)ccc1Cl
CC(=O)OC(C)Cc1cccc(CN)c1
CCNc1cnc(Oc2cccc([N+](=O)[O-])n2)c(-c2cc(OC)cc(OC)c2OC)c1
CC(=O)c1ccccc1NC(=O)CN1CCN(c2ccccn2)CC1
CCOC(=O)CCCCOc1ccc2nc3[nH]c(=O)[nH]c3cc2c1
COc1ccc(NC(=O)Cc2cn(C(=O)c3ccco3)c3ccccc23)cc1OC
CC(C)CC(=O)c1c[nH]c(C(=O)Nc2c(C(C)C)cccc2C(C)C)c1
Cc1cc(NC(=O)C(Cc2c[nH]c3ccccc23)NC(=O)c2ccc(Cl)cc2)ccc1OC(=O)N1CCN(c2ccncc2)CC1
O=C(O)N1CC(CCCCCN2CCN(c3ncccn3)CC2)CC1=O
CCCNc1cc2c(Nc3cc(OC)c(Cl)cc3Cl)c(C#N)cnc2cc1OC(=O)C=CCN(C)C
Cc1cn(C(C)C)nc1CCN(C)Cc1cnn(C)c1N(C)C
Cc1cccc(-c2ccc(Cc3nc(C#N)cc4nc(OCCSc5ncc[nH]5)n(-c5ccccc5)c34)cc2)n1
O=C(NNC(=S)NCC1CCCO1)c1cccc([N+](=O)[O-])c1
O=c1[nH]c(O)nc2c1C(c1ccc(I)cc1)c1c(ncc3c1[nH]c1ccccc13)N2
N=C(N)c1ccc(CCCCC(=O)N2CCCC2C(=O)O)cc1[N+](=O)[O-]
C#CCOC(=O)c1cc(C(=O)OCC#C)c(-c2ccccc2)c([N+](=O)[O-])c1
COc1cc(C(=CC#N)c2[nH]c(=S)[nH]c(=O)c2O)ccc1OCCN(C)C
Cc1cccc(C)c1C(=O)Nc1nnc(-c2ccccn2)s1
Cc1cccn2c(=O)c3cc(C(=O)NC4CCCCCC4)n(C)c3nc12
CC1CN(C(=O)c2c(C(=O)O)c(CS(=O)(=O)c3ccccc3)nc3ccccc23)CC(C)O1
CC(C)OCCCNC(=O)C(C)Sc1nc(Nc2ccccc2)cc(=O)n1C
COCCOc1cc(S(=O)(=O)NN2CCN(Cl)CC2)ccc1C
Cc1n[nH]c(C)c1-c1cc2cnc(NC(=O)C3CC3)cc2c(C(F)(F)F)n1
CCCCc1nnn(C(C)NS(=O)(=O)c2c(C(C)C)cccc2C(C)C)c1C
CCCCCCCCOc1c(O)cc2oc(CO)cc(=O)c2c1O
CC(C)N1CCN(c2ccccc2NC(=S)NCc2ccco2)CC1
Oc1ccc2cc1CNc1ccc(-c3ccccc3)cc1CCOCCC2
CC(C)(Cn1cnc2cc(Cl)c(Cl)cc21)C(=O)NCCO
O=C(NCCCN1CCOCC1)C(=O)NCCCn1ccnc1
COc1ccc(C(=O)NC2CCCC(CN3CCC(c4cccc5c4OCO5)CC3)C2)cc1OC
CCOCc1ccc(CN(Cc2ccc(C(C(=O)O)c3cccs3)cc2)C(=O)NC(C)C)cc1F
Cc1ccc(COc2cc(C3CC3)cc3c2C(=O)NCC32CC2)nc1
CC(C)CN(CCc1ccncc1)C(=O)CCC1CCCC1
CC(C)CN(Nc1ccc(S(=O)(=O)OC2CCOC2)cc1)C(Cc1ccccc1)C(O)CNC(=O)OCCO
CS(=O)(=O)Cc1cnn(-c2ccc(Nc3nccc(-c4cc(C(=O)N5C=CN(S(C)(=O)=O)CC5)c5c(=O)n(C6CCOC6)cnc5c4)n3)cc2)c1
O=C(NCc1cccnc1)N1Cc2c(-c3noc(C4CC4)n3)ncn2-c2ccccc21
Cc1ccc(N=Nc2c(C(N)=O)c(C(C)(C)C)nn2C)cc1
O=C(Nc1cccc(-c2nnnn2CCO)c1)NC1CCN(c2cc(C(F)(F)F)cc3cccnc23)CC1
CCS(=O)(=O)Nc1nccc2nc(N3CCOCC3)ncc12
COC(CCCNC(=O)C1CCCN1C(=O)Nc1ccc(CCNCC2CCCCC2)cc1)Nc1cc(C)cc2cccnc12
CC(NCCc1cccs1)=C1C(=O)CC2(CCCC2)CC1=O
O=C(NCCl)c1ccc2cn[nH]c2c1
COc1cccc(C2Nc3ccc4ccccc4c3C3=C2C(=O)CC(C)(C)C3)c1OC(=O)NC1CCCCC1
CC(C)c1ccc(Nc2c(S(N)(=O)=O)cnc3ccc(-c4ncccn4)cc23)cc1
c1cncc(Cc2cnc3n2CCN(c2cccs2)C3)c1
COc1ccc(CN2CC(C(=O)N3CCC(c4ccccc4)CC3)CCC2=O)cc1OC
CCCCCCCCCCCCCCCSC1=CC(=O)c2ccccc2C1=O
CCOC(=O)Cn1c(=O)c(Cc2ccccc2)cn(OC(=O)C(=O)CC)c1=O
CCSc1nc(-c2ccccc2)nc2c1CCC2
Cc1cc(-n2c(C)nc3ccccc3c2=O)ccc1SCCC(=O)OC(C)C
NS(=O)(=O)CCNCc1ccc(C2=NC(=Cc3cc(-c4ccccc4F)ccc3F)C(=O)O2)cc1F
Cn1cc(CC2CC(O)C3CC23CO)c(=O)[nH]c1=O
CCc1ccc(S(=O)(=O)N(Cl)C2CCN(C(=O)N3CCN(C)CC3)CC2)cc1
O=c1[nH]c(S)nc2cc(-c3cc4ccccc4s3)cc(Nc3ccc(Cl)cc3)c12
CCOc1cc(-c2nc(-c3cccnc3)no2)cc([N+](=O)[O-])c1Cl
O=C(Nc1ccccc1C(=O)N1CCCCCC1)c1cccc(F)c1
Cc1noc(C2COCCN2CC(=O)OCC2CC=CCC2)n1
N#Cc1ccc(Cn2ccnc2)cc1
CC(C)(C)OC(=O)NC(Cc1ccccc1)C(O)C(Cc1ccccc1)NC(=O)CCC(=O)NC(Cc1ccccc1)C(=O)NO
O=C(NCCCOc1ccc(-c2ccccc2)cc1)C1CC1
N#Cn1c(SCC(=O)NCCC2=CCCCC2)nnc1-c1ccccc1C(F)(F)F
CCc1cc2oc3cc(=NC)c(NCCN(CC)CC)cc-3nc2c2ccccc12
Nc1cn(Cc2ccc(F)cc2)c2ncccc12
COc1ccc(NC(=O)c2cc(Br)cc3cccnc23)cc1Cl
O=c1nc(COc2ccc(Cl)cc2Cl)[nH]c2ccsc12
Cc1[nH]nc2cc(C(=O)C(=O)c3cccc(NNc4ccc(F)cn4)c3)ccc12
COc1cc(OC)c(NS(=O)(=O)c2ccccc2-c2ccc(C)cc2)c(OC)c1
COc1ccc2oc(C(=O)N3CC(O)C(O)C3)cc2c1
CC(C)C(=O)O
Brc1ccc(-c2nc3c4ccccc4cc(NCc4cccnc4)n3n2)o1
CCCCCCCCc1nc2c(C(=C3C(=O)N(CCOC)c4ccccc43)c3ccccc3)nc3ccccc3c2[nH]1
CC(C)c1ccc(NC(=O)c2ccc(Cn3nc(C(C)C)nc3C(F)(F)F)cc2)cc1
CC(=O)CCC(=O)NCC1COC(c2ccccc2Cl)=N1
NC1COCCCCCCCCCCCNC1=O
NCCCCCCN1CCN(Cc2cccc(Cl)c2)CC1
CC(=O)c1ccc(-c2nnc(NC(=O)CC3NCCN(NC(=O)C4CCCCC4)C3=O)s2)cc1
C=CCOC(=O)CSC1=Nc2ccccc2C2=NC(CCC(=O)NCCc3ccccc3)C(=O)N12
C=C(C)C1CCC23CC24CCC2(C)C(C)CCC2(C)C4CCC3C1C(C)CCC(=O)O
CCc1c(C=N)nc(N)nc1NC1Cc2ccc(CN3CCN(C)CC3)cc2C1
COc1ccc(C=C2SC(N3CCC(C(=O)O)CC3)=NC2=O)cc1COc1ccc(-c2nccs2)cc1
COc1ccc(CCNC(=O)C2Cc3ccccc3CN2S(=O)(=O)c2cccc3nsnc23)cc1OC
CS(=O)(=O)CCCNNc1c(Cl)cnc(C(O)c2ccc(CCC(F)(F)F)cc2)c1Cl
NC(CCC(=O)NCC(O)C(O)C1CC(O)C(CC(O)C(O)CC(=O)O)N1)C(=O)O
CSCCC(NS(=O)(=O)c1ccc(-c2ccc(C)cc2)cc1)C(=O)O
COc1ccc(C=Cc2oc3ccccc3c(=O)c2SCC(=O)NCCc2cccs2)cc1
CCCCCCOn1cc(CO)c2c(N)ncnc21
COC(=O)CCCCCC(=O)Nc1nnn(Cc2cccc(F)c2N)c1F
CCC(=O)OCCCCCCCCCCCCC(P(=O)(O)O)P(=O)(O)O
COP(=O)(OC)C(OC(=O)COc1ccc([N+](=O)[O-])cc1)c1ccco1
O=C1Nc2cc(C(=O)N3CCC(N4CCN(CCCl)CC4)=C(Cl)C3)ccc2SC1=CC=Cc1ccccc1
COc1cccc(O)c1CN1CC(C)OC(C)C1
NC1CC(O)C(O)C1OC1OC(O)C(O)C(C(=O)O)C1N
C#CCN(C(=O)CSCc1ccc([N+](=O)[O-])cc1)C1CCS(=O)(=O)C1
Cc1ccc(CNC(=O)CN2CCc3ccccc3C2)cc1
CN(CCCNC(=O)c1cc(Cl)c(N)cc1OC(C)(C)C)CCCc1ccccc1
Cc1cc(C(F)(F)F)nn1CC(=O)Nc1ccc(-n2cnnn2)cc1C(F)(F)F
COC(=O)CNC(=O)Nc1cc(OC)ccc1OC
COc1ccnc2cc(NCCCCCCCCCCCOc3ccc(C=O)cc3)ccc12
Cc1cccc(CNC(=O)c2cnc(Nc3ccccc3)nc2C(F)(F)F)c1
N=c1[nH]nc(-c2nonc2N)n1N=Cc1cccc(Cl)c1
CC(=O)c1[nH]c(C)c(C(=O)Nc2ccc(N3C(=O)CCC3=O)cc2)c1C
CCOP(=O)(OCC)C(O)(c1ccccc1)P(=O)(OCC)OCC
Cc1cc2c(=O)c(C(=O)NCCn3ccnc3)cn(C)c2s1
COc1ccc(-c2cccnc2C(=O)C2Oc3ccc(NCO)cc3CC2NC(C)=O)cc1
c1ccc(CN2Cc3cccc(CNCc4cccs4)c3C2)nc1
COc1cccnc1C1CCN(C(c2cccc(F)c2)C(C)C)CC1
COc1ccc(C(CCN(C)C)c2ccc(F)cc2)cc1
Cc1ccc(C(Nc2ccc(C(=N)N)cc2)c2ccc(C)cc2)cc1
Cc1cc2c(cc1C)CCN(C(=O)CCNC1CC1)CC2
Cn1cc(NNCCN2CCOCC2)cc1C(=O)C(=O)c1cc(NC(=O)c2cc(-c3ccccc3)cc(-c3ccccc3)c2)cn1C
COC1N=C(c2ccccc2Cl)N(C)c2cc(-c3ccccc3)c(C)cc21
Cc1ccc2c3c1CC1(CCN4CCN(O)CC4)C(=O)N(c4ccc(C(C)C)cc4)C(=O)C1C3c1ccccc1O2
CC(C)(C)c1ccc(-n2cnnn2)c(CCNC(=O)COc2ccccc2)c1
N=C(N)Nc1ccc(C(=O)NCCCCCSCCCCNC(=O)c2ccc(NC(=N)N)cc2)cc1
CC1=CCC2C(C1)c1c(O)cc(Cc3ccc(F)c(F)c3)cc1OC2(C)C
N#Cc1cccc(C2CCN(C3CCN(C(=O)c4ccc(N)cn4)CC3)CC2)c1
CCOC(=O)N1CCN(C(=O)C(Cc2ccc(NNS(=O)(=O)c3ccc4ccccc4c3)c(C(=N)N)c2)C(=O)CCc2cccc(C(F)(F)F)c2)CC1
COc1ccc(Cl)cc1C1CCN(C2CCC(NC(=O)c3cc(C(=O)N(C)C)nn3C)CC2)CC1
Cc1cccc(NC(=O)CCNS(=O)(=O)c2ccc(Br)s2)c1
NC(=O)CSc1nnc(C2CC2)n1-c1ccco1
COn1nc(C)c(S(=O)(=O)N(CC(=O)Nc2ccc(F)cc2C)c2ccc(C)cc2)c1C
O=C(O)c1ccccc1N(c1ccccn1)C12CC3CC(CC(C3)C1)C2
CN(CCCCCCCc1cc(O)ccc1O)c1cc(O)ccc1O
COC(=O)c1oc2ccc(F)cc2c1-c1ccncc1
C=CC1OC(n2cc(CC(=O)O)c(O)nc2=O)CC1N
O=C(Nc1cccc(Oc2ccccc2)c1)NC1CCCC1
COc1ccccc1C(C)(F)C(=O)Nc1nnc(-c2cc(-c3ccc(O)cc3)oc2C)s1
COc1cccc(-n2nnnc2N2N=C(c3cc(Cl)ccc3Cl)CC2Cc2ccc(Cl)cc2)c1
COc1ccc(COc2cccc(CC3OC(=O)C(O)=C3O)c2)cc1
COc1cc(OC)c(OC)c(C2c3cc4c(cc3C(C(=O)NCO)C3COC(=O)C23)OCO4)c1
Cc1c(C)n(Cc2ccc(C(=O)NS(=O)(=O)c3ccccc3)cc2C(C)(C)C)c2cc(C(=O)NC(C)c3ccccc3)ccc12
COc1cc(C=NOC(N)=O)ccc1CC(NC(=O)C(CC(C)C)NC(=O)OC(C)(C)C)C(=O)NC(C(=O)NCC(N)=O)C(C)C
O=C(NCc1cccc(-n2ccnc2)c1)c1cccn(Cc2ccc(F)c(F)c2)c1=O
COc1ccc(NC(=O)CSc2nc3cccnc3[nH]2)c(Cl)c1
CCC1=Cc2cc3c(cc(N4CCc5cc(C)ccc5C4C)c(Cl)c3oc2=N)C=C1
CCCCC(=O)NCCOc1cc(C)ccc1C(C)C
Cc1cccc(N2CCN(C(=O)c3cc(N(C)C)ccc3N)CC2)n1
CC(c1ccccc1)N(C)Cc1cccc(-n2cccn2)n1
CCOP(=O)(NC1CCCC1)OCC
Cc1ccc(-c2nc(C)nc(N)c2[N+](=O)[O-])cc1
Cc1ccc(S(=O)(=O)N2CCOCC2)c(NC(=O)c2c(O)ccc3c(NCc4ccccc4)c4ccccc4nc23)c1
CCN(C(=O)c1cccc(Cl)c1)C(C)C(OC(=O)NC(=O)NCc1ccccc1C)c1ccccc1
Cc1ccc(NCC(=O)OC(=O)c2ccco2)cc1S(=O)(=O)N1CCOCC1
CSc1cc2nc(C(C)N(Cc3ccc(CNC(C)=O)cc3)Cc3ccoc3)[nH]c2cc1Cl
Nc1c(N2CCCCC2)ncnc1N1CCN(CCCc2ccccn2)CC1
Cc1cc(C(=O)NC2CCN(Cc3cc(Cl)ccc3OCc3ccc(F)c(F)c3)CC2)c(C)o1
COc1cc(OC)cc(C(=O)CSc2nc3cc4c(cc3c(=O)n2-c2ccccc2OC)OCO4)c1
FC(F)(F)c1ccccc1CN1C=CC=C(n2ncnc2CC2CCCCO2)C1
N=C(N)NCCCC(N)C(=O)O
Cc1ccsc1C=Nc1cccc(C)c1C
Cc1ccc2c(c1)C1(COC(N)=N1)C1(COC1)C(C)(c1ccc(-c3cccnc3F)nc1)O2
CC(=C(C(=O)OC1CCCCC1)C(C)C)n1ccnc1
CC1=C2C(=O)C=CC3(OC(COC(=O)OC4CCCCC4)CC3O)C2CC2C1(O)CCC1C(C)(C)C(O)CCC21C
O=C(NC(CCNS(=O)(=O)c1ccc(F)cc1)C(=O)N1CCOCC1)c1nc[nH]n1
CCN(CC)CCC1OC(c2cccc(Cl)c2)=C(C)N(CN2CCN(Cc3ccccc3)CC2)C1=O
COc1ccc2nccc(C(N)CCC3CCN(C4CC(c5cccc6cn(F)cc56)C4)CC3O)c2c1
Nc1ccn(C2OC(COCCOCC(F)(F)F)C(O)C2O)c(=O)n1
Cc1ccoc1C(=O)N1CCC(S(=O)(=O)N(C)c2ccccc2Cl)CC1
COCC(C(C)C)N(Cc1cnn(C)c1)Cc1cscn1
Cc1ccccc1OCc1ccccc1C(=O)NN1CCC(Cc2ccccc2)CC1
Fc1ccc(Cc2cn3c(NC4CCCC4)nccc3n2)cc1
COc1ccccc1-c1ccc(CC(NC(=O)N2CCCC2C(=O)CCc2cc(-c3ccccc3)on2)C(=O)O)cc1
COC(=O)C=NN1c2ccccc2Sc2ccc(-c3ccc([N+](=O)[O-])o3)cc21
C=CC(=O)NC(C(=O)NC(OC(=O)NCc1ccccc1)C(CC(C)C)C(=O)OCC)C(C)O
CCNOC(=O)C1OC(OC(C)=O)C(OC(C)=O)C(NC(=O)c2cc(=O)c3c(O)cccc3o2)C1OC(C)=O
O=C(CC1CCN(Cc2cn(-c3ccc(Cl)cc3)c3cc(Cl)ccc3c2=O)CC1)NO
CCN(C)C(=O)Cc1nncn1-c1ccccc1F
COc1ccc2ccc3c4c(cc(C)c3c2c1)C1(Br)CCC(=O)N1CC4
CC1(C)OC(C(=O)NC(CCCNC(=N)N)C(=O)O)=CC1=O
CCC(C)c1cc(C(C)=O)c2[nH]c(OC)cc2c1
COc1cc(-n2c(NC(C)c3nc(=O)cc(C)[nH]3)nc3cc(C(F)(F)F)ccc32)ccc1C
CCCCCCCCCCCC1NCC(CC)O1
CCc1c(C)sc(NC(=O)c2cc(Cl)ccc2O)c1C(=O)OC
CNCc1cc(Oc2ccc3[nH]ccc3c2)ccc1C(=O)Nc1cc(F)ccc1F
CCCCCC(=O)NC(Cc1ccc(OC(C(=O)O)C(=O)O)cc1)NC(=O)CCCC(=O)OC
O=C(CNC(=O)c1ccc([N+](=O)[O-])cc1)OC1CCCCCCCCC1
CCOc1cc2c(c(C)c1C)CCCC2(OC)OC
Cn1ccc(CN2CCC(n3cnc4ccccc43)CC2)cc1=O
CN1C(=O)CN(C2CNCC2N(C)C(=O)c2ccc3ccccc3c2)C1=O
CCOC(=O)C1CC(=O)c2c(cc(O)c3c2OC(c2ccccc2C(=O)O)C3)O1
CCN(CC)CCCCNc1ccc2c(c1)[nH]c(=S)n2C
CC(C)CNCc1ccc(N)c(NC(=O)c2ccc(C(=O)Nc3cnc4ccccc4c3)cc2)c1
COc1ccc(CNc2ccc(C(=O)C=CCC(O)C3=CC(=O)c4c(O)ccc(O)c4C3=O)nc2)cc1
Cc1cc(C(=O)NCc2ccccc2NC(N)=O)no1
CCOC(=O)C1=CN(c2ccccc2Cl)C=C(C(=O)OCC)C1c1ccc(O)cc1
CN(N)C(=O)NC(c1ccc(Oc2ccc(Cl)cc2)cc1)C(F)F
CCCCC(=O)C(CCCC(=O)Nc1ccc2ccccc2c1)[N+](=O)[O-]
CCCc1ccc(C(=O)N2CCN(C3CCSCC3)CC2)cc1
N#CC1(Cc2cc(Cl)ccc2Cl)CCN(CC(=O)O)CC1
COc1cc(NCc2ccc3cccnc3c2)c(C(=O)O)cc1OC
COc1ccc([N+](=O)[O-])cc1C(=O)Nc1ccc(C)c(N(C)C(=O)C2CC2)c1
Cc1ccc(S(=O)(=O)N(CC(N)=O)c2ccc([N+](=O)[O-])cc2)cc1
O=C(Cc1cccc(-c2nnc3n2CCN(N2CCN(CCO)CC2)CC3)c1)Cc1cc(C(F)(F)F)cc(C(F)(F)F)c1
CCNC(=O)c1ccc(OCC2CCC(CNCCc3c[nH]c4ccc(O)cc34)O2)cc1
CS(=O)(=O)c1ccc(-c2nc(C(=O)N3CCCC3)cs2)cc1
CC1C2Cc3c4c(c5ccc6nc(-c7ccccc7)[nH]c6c5c3C1C2)C(=O)NC4=O
Cn1c(=O)oc2cc(S(=O)(=O)N3CC(c4ccccc4)NC3=O)ccc21
COC(=O)C(CNC(=O)OC(C)(C)C)NC(=O)NN(CCC(=O)O)CC(CCCNC(=O)OC(C)(C)C)NC(=O)OC(C)(C)C
O=Cc1nc2ccccc2nc1N1N=C(c2ccco2)CC1c1cccs1
Cc1cc(C)cc(OC(=O)CS(=O)(=O)c2cccc(NNC3=NCCC3)c2)c1
c1ccc(-n2cc(-c3cccc(CN4CCNCCOCCNCC4)c3)cn2)cc1
CCCCSc1ncnc2sc3c(c12)CCC3
O=C1NC(=O)N(NCCc2ccccc2)C(=O)C1=CCc1ccccc1
CCOC(=O)C(=O)c1c(-c2ccc(OCc3cc(-c4ccccc4)sc3C)cc2)[nH]c2ccccc12
CCOc1ccc2nc(NC(=O)C(C)OC(=O)Cc3ccc(Br)cc3)sc2c1
O=C1CCCCCC1C(c1ccccc1)C(F)(F)C(=O)O
Cc1ccc(OC(=O)Nc2ccc3[nH]c(C(=O)O)c(CN4CCCC4)c3c2)cc1
COc1ccc(CC2CCCN(OC(c3ccc(F)cc3)c3ccc(Cl)cc3)C2)cc1
CCCCCCCCC(=O)Nc1ccc(CC(=O)NCCCOC(=O)CCCC)cc1OC
Cc1cn(C2CC(OC(=O)C3CCC(C)(C)C3(C)C)C(COC(=O)CCC(=O)O)O2)c(=O)[nH]c1=O
Cc1ccc(-c2cc(C(=O)NC3CCCCCC3)c3ccccc3n2)s1
COn1cc(COC(C)=O)c2c(CC(C)N)cccc21
COc1ccc(C2=CC(=NS(=O)(=O)c3ccccc3)CC(c3ccc(OC)cc3)C2)cc1
Cc1ccc(C(=O)N2CCc3cc(S(=O)(=O)NC(=O)CNCCc4ccccc4)ccc32)cc1
Cc1cc(=O)oc2cc(OC(=O)c3ccc(-c4ccccc4)o3)c(OC(=O)c3ccccc3)cc12
Cc1ccc(C(=O)N2CCN(C(=O)C3CCCO3)CC2)cc1
COc1ccc(S(=O)(=O)Nc2ccc(F)c(C(=O)Nc3cnc4[nH]nc(Cl)c4c3)c2)cc1
Cc1cccn2nc(C(C)(C)C)nc12
COc1ccccc1-c1ccc(OC2OC(C)C(O)C(Nc3ccc(C(=O)O)cc3)C2O)cc1
CC(C)C(NS(=O)(=O)c1ccc(NC(=O)CCCS(=O)(=O)Cc2ccc(Cl)cc2)cc1)C(=O)O
CCOc1ccc(NC(=O)Cc2nc(-c3ccccc3)no2)cc1
CCc1cccnc1Oc1ccc2ccc(CC(=O)O)cc2c1
CCNC(=O)c1ccc(Cl)cc1Nc1nc(N2CCOCC2CO)c2cc[nH]c2n1
Cc1nccc2oc(SCc3ccccc3F)nc12
COc1cccnc1N(C)C1CCN(C(=O)c2ccco2)CC1
CCOC(=O)N1c2ccc(-c3nc(C[S+]([O-])Cc4nc5cnccc5[nH]4)cs3)cc2C(C)CC1C
CNc1ccc(NC)c2c1C(=O)c1ccccc1C2=O
O=C(Nc1ccccc1C(F)(F)F)N(Cc1ccc2c(c1)cc(Cl)c(=O)n2Cc1cccnc1)C1CCCCC1
COc1cc(C=O)c(CN2CCNCC2)c(OC)c1
COc1cc(N=Cc2cccnc2)ccc1OCC(=O)NC1CCS(=O)(=O)C1
N#Cc1cccc(NS(=O)(=O)c2ccc(C(=O)N3CCCCC3)cc2)c1
Cc1cn(C(=O)O)c2nc(N3CCOCC3)c(F)cc2c1=O
CSc1ncnc2c1ccn2-c1ccc(C)cc1Cl
Cc1ccc(C2=[N+]([O-])c3ccccc3C2=O)cc1
COc1cccc(Cc2ccc(Cl)c(C3C(CO)OC(O)C(O)C3O)c2)c1
CC(C)(c1ccc(C(=O)NCC2CCN(O)CC2)cc1)c1ccc(-c2ccccc2)cc1
CC(C)=CCCC(C)=CCCC(C)=Cc1csc(C)n1
O=C(c1ccc2c(c1)Cc1c(C(=O)N3CCS(=O)(=O)CC3)ccnc1-2)N1CCOCC1
CC(C)(CC(=O)Nc1ccc(Cl)cc1)N1Cc2ccccc2C1=O
Cc1cc2c3c4c1c(C)c(c1sc(N5CCCC5)nc14)NC(=O)C(O)=CC=CCCCC(C)CCCCC=COC(O2)C3=O
COCCC(=O)Oc1c(C)[nH]c(C)c1C(=O)CC(=O)OC=Cc1ccco1
COc1ccc(OC)c([N+](=O)[O-])c1N1CCN(CC(O)COc2ccccc2C)CC1
CC(C)CCNc1n[nH]c2nc(NC(C)(C)C)ncc12
Cc1ccc(-c2ccc3nc(C(=NNC(=S)NC(C)c4ccccn4)[N+](=O)[O-])oc3c2)cc1
CCC1CCCN1CC(=O)Nc1cccc(N2CCN(S(C)(=O)=O)C(CC)C2)c1
CC(=O)n1c2ccccc2c2oc(C(=O)NCCc3ccccn3)cc21
Cc1cnn(C2CCCN(C(=O)c3ccn(C)c(=O)c3)C2)c1
CC(C)C12OC1C1OC13C1CCC4=C(COC4=O)C1CC1OC13C2O
CN1CCN(c2ccc(C=C3C(=O)NC(=O)NC3=O)cc2)CC1
CC1(CN2CCCC2)CCC2c3cc(OCc4ccccc4)c(Cl)c(Cl)c3C3=CC(=O)CCC3(C)C21
O=C1C(=O)N(Cc2ccc(F)cc2F)c2ccccc21
O=C(CN1CCN(CC=Cc2ccccc2)CC1)NC(=O)c1ccc([N+](=O)[O-])cc1
CC(=O)Oc1ccc(C(=O)N2CCN(c3ccc4cc[nH]c4c3)CC2)nc1
Cc1ccc(N(CC(=O)NCc2ccccc2C)S(=O)(=O)c2c(C)[nH]c(C)c2C(=O)N2CCCCC2)c(C)c1
O=S(=O)(c1cccc2cccnc12)N1CCN(c2ccc(-c3ccc(O)cc3)nn2)CC1
Cn1c(N2CCN(C(=O)Cc3ccc(F)cc3)CC2)nc2[nH]nc(C3CCCCC3)c2c1=O
CCCc1n[nH]c(C2CN(C(=O)CNc3ccc(OC)cc3)CCO2)n1
O=c1[nH]nc(-c2ccc(F)cc2F)n1N=Cc1cccs1
CCC(=O)OC1=C(c2ccc(-c3cc(C)nc(C)n3)cc2)N=C2SC(c3ccc(Cl)cc3)C(=O)N2C1C
O=C(O)CCCCn1nc(-c2cc(Cl)ccc2C(F)(F)F)n(Cc2cc(Cl)ccc2-c2ccccc2)c1=O
CC(=O)c1ccc(-c2c(-c3ccc(O)cc3)sc3cc(O)ccc23)cc1
CC(C)CC(=O)OCCOC(=O)c1ccc(OCC(O)C(C)(C)C)cc1
N#Cc1ccc2c(c1)C1(C3=C(C(=O)c4ccccc4C3=O)N3CCCCN31)c1cccc(NS(=O)(=O)c3ccccc3)c1O2
[truncated: 576,872 more chars]
