# Supplementary material for: t-SMILES: a fragment-based molecular representation framework for de novo ligand design
Source: Nat Commun. 2024 Jun 11;15:4993. doi: 10.1038/s41467-024-49388-6 (PMC11167009; doi:10.1038/s41467-024-49388-6)
Supplement: Supplementary file 4 — Source Data [file 41467_2024_49388_MOESM4_ESM.zip › Soure data/Source data and code for all other graphs/Metrics/Models/Chembl/ChEMBL_TSDY_HBMSV[mpl][rnd10][bs128][ST]/gen.smi.re_smils[1].smi.rnd.smi]

COc1cc2c(cc1OC)-c1c(CC3CC3)c(OC)cc3c1C(C2)N(OC)CC3
Cc1cc2oc3c(c(=O)c2c2c1CCC(C)(C)O2)C(c1ccc(OCC(O)CN2CCCCC2)cc1)C(=O)C(C)(C)O3
CCCCCn1c(-c2ccc(NC(=S)NC(C)=O)cc2)n[nH]c1=S
CC1CC(N)CC(C2CCCC(C(C)C(=NO)C3N=C(c4ccccc4C(F)(F)F)c4cc(F)ccc4N(C)C3=O)C2)O1
COc1cccc(CS(=O)(=O)Nc2cc3c(cc2C)CCN3C(C)=O)c1
Cn1cc(-c2nc3c(Nc4cc(F)c(C(=O)N5CCC(O)CC5)cc4F)ncnc3s2)cn1
CCCCc1ccc2c(c1)c1c3c(c(-c4ccc(OCCN5CCCCC5)cc4Cl)cc1n2CCc1ccccc1)C(=O)NC3=O
O=C(Cc1ccc(-c2ccccc2)cc1)C(=O)N1CCCC1C(=O)NC(Cc1ccccc1)C(=O)O
Nc1ccc(-c2nnn(CCOC(=O)c3ccc(Br)o3)n2)cc1
CC1=C(C(=O)N(C)C)CC(CCC(=O)NC2CC2)C(=O)N1CCC(=O)NCc1ccccc1
Cc1cc(S(=O)(=O)N2CCOCC2)ccc1Oc1ccc(-c2ccnc(N3CCc4nc(F)[nH]c4C3)n2)cc1
CCOc1cccc(OCc2nnc(SCC(=O)N3CCOCC3)o2)c1
CC=C(C)CCC(C)C1CCC2C3(O)C=CC4=C(C3CC(=O)C12C)C(C)(OC(C)=O)CCC4C
COc1cccc2[nH]c(C(=O)NC(C)Cc3ccc(OCCCCc4ccccc4)cc3)cc12
CCCS(=O)(=O)C1CCN(CCOc2ccc3c(c2)C(Cc2cccc(Cl)c2)C(N)CC3)CC1
CCC(C)C(C=O)NNCC(=O)C(=O)CCc1ccccc1
Cc1ccc(CSc2nc(=O)cc(C)[nH]2)cc1
CN(C)c1ccnc2c1ncn2CCCNCCN1CCCC1
O=S(=O)(c1ccccc1)N1CC2C(O)C2C1
C=CCN(CC=C)C(=O)Cc1nc2c(c(C)c1C)c1ccccc1n2OC
CC(C)Oc1ccccc1N1CCN(CCCCCCC(=O)Nc2cccc3nc4ccccc4nc23)CC1
Cc1nc(C(C)N(C)N2CCC(S(=O)(=O)CC3=CCCOC3)CC2)no1
Cc1ccccc1C(=O)NC1c2ccccc2CC1O
Cc1nn(-c2ccc(F)cc2)cc1Cc1cccnc1N1CCN(n2nccc2C)CC1
COc1ccc2ccc3cc(C(=O)O)ccc3c(=O)c2c1
COc1ccc(OCC(O)CNC(C)C)cc1C(C)=O
Clc1cc2c(cc1Br)CCCC2
CCOc1ccc(S(=O)(=O)N2CCCC(C(=O)NCc3nc(=O)c4c(C)csc4[nH]3)C2)cc1
O=c1[nH]c(=O)n(CCCCCN2CCN(c3ccccc3Cl)CC2)c2c1SCC2
CCCCCCCCOC(=O)OCOC(=O)c1nc2c(OCc3ccccc3)cccc2cc1SCCCCCCC
FC(F)(F)C1c2ccccc2N=C(c2ccccc2)N1Cc1ccccc1
Cc1ccc(COc2cc(-c3nnc(C)n3F)ccc2C)c(N)n1
CCOC(=O)C1OC(n2cnc3c(NCCOC=C4NC(C)=C(C#N)C(c5cccc(CO)c5)C4O)ncnc32)C(O)C1O
COc1cccc(-c2cc(-c3ccccc3)nn2Cc2cccnc2)c1
O=C1C(=O)N(Cc2ccc(-c3ccccc3)cc2)c2ccc(C(F)(F)F)cc21
CCn1nc(Cl)cc1C(=O)NC(=O)CNc1ccccc1OC
CCOCN1CC(O)=C(C(=O)c2ccc(OCCCC#N)cc2)C1=O
CC1=CC(=C2CCC3(C)OC3C3OC(=O)C(C)=C23)OC(O)=C1C
CC(C)CC(Nc1nc(C#N)nc2c1ncn2CCCCC(F)(F)F)OP(=O)(Oc1ccccc1)c1ccccc1
NC1CN(OCc2ccccc2)CC(C2C=C(COP(=O)(O)O)C(=O)O2)OC1COCc1ccccc1
Cc1ccc(-c2cnc3nc(-c4cccc(N)c4)cc(=O)n3c2)cc1
Cc1ccccc1C(=O)NNC(=O)c1ccc2c(C)n(Cc3ccccc3)c(C)c2c1
Clc1ccc(C(=NC2CCCC2)N2CCOCC2)cc1Cl
CC(C)CC(NC(=O)C(CNCC1CCCCC(O)N1)Cc1ccc(N)cc1)C(=O)NC(CC(=O)O)C(N)=O
c1ccc(CC2COc3c(cccc3N3CCN(Cn4ccnc4)CC3)O2)cc1
CC(C)Cc1cccc2c(C(=O)c3nc4ccccc4[nH]3)cn(O)c12
Cc1ccc(CC(=O)NC(=S)N(C)C)[nH]c1=O
COc1cc(OC)c2c(=O)c(C(=O)c3cc(OC)c(OC)c(OC)c3)coc2c1
CCC=CCC1C(C)C23CCC(O)(OOC12)C1OC32C(CCC1(C)OC(C)=O)OC(=O)C2C=C1C(=O)OCC1O
Cc1cc(=O)oc2c(C)c(OCCCN3CCOCC3)ccc12
CCN(CC)c1ccc(-c2nc(=O)c3ccccc3[nH]2)cc1
Cc1nn(-c2ccc3sc(N)nc3c2)c(N2CC(C)(C)C2)c1-c1ccc(S(=O)(=O)c2ccccc2)cc1
CC(CC(=O)N1CCCC1c1noc(C2CC2)n1)C1CCC2C(O)CCC12C
CN(C)CCOc1ccc(-c2cccc(NC(=O)Nc3cccc4ccccc34)c2)cc1
CCOC(=O)Cn1c(=O)n(Cc2cccc(C(=O)OCC)c2)c(=O)c2c1cc(SC)n2C
COc1cc(C=CC(=O)OCCCCN(CCOC(=O)Cc2ccc(F)cc2)CCC(c2ccc(F)cc2)c2ccc(F)cc2)cc(OC)c1O
CC=C(C)CCCCCCCC(=O)C1C=C(OCC(CCC(C)=CC)=C(C)CO)C(=O)O1
O=C1Nc2ccccc2CC1C(=O)Nc1c(Cl)cc(Cl)cc1[N+](=O)[O-]
COc1cccc(CC2C(O)CC(CCc3ccc(O)c(O)c3)N(Cc3ccc(O)c(O)c3)C(=O)N2Cc2cccc(C(=O)NC3CC3)c2)c1
CC(O)(C(=O)Nc1ccc(F)c(C(F)(F)F)c1F)C(F)(F)F
CC(=O)Nc1cc(C(C)=O)cc(C(=O)NC=Cc2ccc(OCc3ccc(Cl)cc3)c(Cl)c2)c1
CCCN(CCC)C1CCc2c(cnn2-c2ccc(F)cc2)C1
Oc1ccc(-c2ccccc2)c(OCCN2CCCCC2)c1
CC(C)=CCC1(C)C=Cc2c(cc(C)c(C(=O)C=CCCC(C)=C(C)C)c2O)O1
Cc1ccc2c(c1)C(=O)N(CCCn1cnc3ccccc31)C2=O
CCOCC(=O)Nc1ccc(F)cc1N1CCCCC1
Cc1cc(F)cc(NC(=O)Nc2cc(Cl)cc3nc(-n4nnc5ccccc54)oc23)c1
Cc1cccc(-n2ncc3c2CCCC3)c1C(=O)O
CC(CCc1ccccc1)NC(=O)CNC(=O)CCC(Oc1c(Cl)c(Cl)cc(Cl)c1Cl)C(=O)O
CC(C)N1CCN(C(=O)CC2(C)C(C(=O)O)CC=C3C2CCC(O)C3(C)CC=C2CCOC2=O)c2ccccc21
Cc1ccc(F)c(S(=O)(=O)N2CCC(C(=O)Nc3ccc(S(=O)(=O)N4CCCC4)cc3)CC2)c1
COC(=O)c1ccc2oc(SCC(=O)Nc3ccc(C(F)(F)F)cc3)nc2c1
CC(=O)OC1CCC2(C)C3CCC4(C)C(C(C)CCC=C(C)C(=O)O)CCC4(C)C3C=CC2C1(C)CCC(=O)O
O=C(O)CC(NC(=O)C=Cc1cncc(-c2cccs2)c1)C(=O)O
COc1ccc(-c2ncnc(NC3CC4CCC3C4)c2-c2ccc(F)cc2)cc1
N#CC1CSC(c2ccc(O)cc2)([N+](=O)[O-])SC1
Cn1c(CN2CC(C(=O)N3CCCC(c4cccc(F)c4)C3)C2)nc2ccccc21
Nc1cc(=O)nc(SCc2cccnc2)[nH]1
CCOCCOCC(O)(CC(C)(C)CNc1ccc2c(c1)S(=O)(=O)c1cccc(O)c1C2=O)c1ncc(C)c(Cl)c1O
CN1c2ccccc2C(=O)N2CCc3c(n(C)c4ccccc34)C21
COCCCC(O)(c1ccccc1)N1CCCCC1CN1CCC(CCN2CCCC2=O)CC1
CC(=O)OC12CCCOP1(=O)Oc1c(Cl)cccc12
CC(CC(=O)Nc1ccc(C)cc1)=NNC(N)=S
CCC(C)c1cc(C)ccc1OCc1cc(C(=O)NC)no1
COc1ccccc1N1CCN(Cc2ccc(CN3CCNCC3)n2C)CC1
COc1ccc2c(c1)OCC1c3c(c4c(oc3=O)CCCC4)OC21
O=C(CCc1nc2ccccc2[nH]c1=O)Nc1cccc(Cl)c1
Brc1ccc(CNc2ccncc2)cc1
O=C(c1c(F)cccc1F)N1CCCN(Cc2cccc([N+](=O)[O-])c2)CC1
Cc1ccc(NC(=O)COC(=O)c2c(C)nc3ccccn23)cc1C
c1ccc(-c2csc(CNCCOc3ccc4[nH]c5ccccc5c4c3)c2)nc1
COc1ccc(-c2cc[nH]n2)cc1NC(=O)c1ccc(F)cc1Br
CC(=O)Oc1ccc(CCC(=O)CNC(=O)C(O)NC(=O)c2ccc(CCCCNC(=O)CCNC(=O)CC(C)C)cc2NC(N)=O)c(OC(C)=O)c1
CC(=O)Nc1ccc(NCc2c(C)c(F)c(O)c(F)c2F)cc1
CCc1c(-c2ccccc2)cc(-c2ccc(CN(CC)CC)cc2)n([N+](=O)[O-])c1=O
COc1ccc(Oc2ccc(C(=O)Nc3ccc(F)cc3)cn2)cc1
Cc1ccc(C(=O)N2CCN(S(=O)(=O)c3ccc(F)cc3)CC2)c(C)c1
O=C(O)c1ccccc1Nc1ccc(-c2ccccc2)cc1C(=O)O
Cc1ccccc1C(CC(=O)O)NC(=O)c1cc2c(s1)NCCC2
O=C(CCc1ccc(O)cc1)N1CCC(c2cc(=O)nc(-c3ccccc3)[nH]2)CC1
O=C(CSc1nnc(Cn2nnc3ccccc32)o1)c1cccc(Cl)c1
C=CCOCCNOc1ccc(-c2nc(CCc3ccc(F)cc3)co2)cc1
CCOC(=O)n1c(Nc2ccccc2)nc2ccccc21
CNC(C)(C)CNc1nc2c3cccnc3n(C)c(=O)c2n1C
