# Supplementary material for: t-SMILES: a fragment-based molecular representation framework for de novo ligand design
Source: Nat Commun. 2024 Jun 11;15:4993. doi: 10.1038/s41467-024-49388-6 (PMC11167009; doi:10.1038/s41467-024-49388-6)
Supplement: Supplementary file 4 — Source Data [file 41467_2024_49388_MOESM4_ESM.zip › Soure data/Source data and code for all other graphs/Metrics/Models/Chembl/ChEMBL_TSDY_HBMSV[mpl][rnd10][bs128][ST]/gen.smi.re_smils[1].smi.rnd10000.csv]

c1ccc(CCC(NCC2CCCO2)c2nc(-c3ccccc3)co2)cc1
O=c1[nH]c2ccc(S(=O)(=O)Nc3ccc(F)cc3)cc2o1
O=C(O)C1=C(n2ncc3cccnc32)C2(CCCCC2)C1=O
COc1cc(NCc2ccc([N+](=O)[O-])o2)c(F)cc1[N+](=O)[O-]
CC1=C(CCCO)C2=C(O)C3(CC3)C(C)(C)C(=O)C2=C1
Cc1cccc(CCn2cnc3sc(C)c(C)c3c2=O)c1
CCC(=O)OC1CCCN(C(=O)Cc2nnc3ccc(Sc4ccccc4)nn23)CC1
CS(=O)(=O)c1c(C(=O)NCCS(N)(=O)=O)n(Cc2cccc(Cl)c2)c2ccc(C#N)cc12
CN1C(=O)NC2(CCC(CP(=O)(O)O)CC2)C1=O
Nc1cc(=O)nc(SCc2cccnc2)[nH]1
Cc1nnc(SCC(=O)c2ccc(Cl)nc2)n1N
CC1CC(C)(N)Oc2ccc(NS(=O)(=O)c3cccs3)cc21
CS(=O)(=O)NCN1CCC2(CC1)CCN(C(=O)c1ccsc1)CC2
N#CCC(F)(F)c1noc(C(CC(=O)NC2(c3ccccc3)CC2)NC(=O)Cc2ccccc2F)n1
CC(C)c1c2c(c3n1CCN(C(=O)c1ccc(N4CCN(C)CC4)cc1)C3C)CN(C(=O)OCCN1CCOCC1)C2=O
CSc1ccc2[nH]c(C)c(C(=O)NCc3ccc(OC(F)(F)F)cc3)c2c1
CCCn1nc(C(C)(C)C)n(Cc2ccc(-c3ccccc3-c3nn[nH]n3)cc2)c1=O
Nc1nc(N2CCCNCC2)nc2nc(-c3ccco3)nn12
CCC1CN=C(Nc2c(C)cc(OC)cc2C)N(C)C1
CC(=O)Nc1n[nH]c2c1CN(C(=O)N1CC3CCCN3CC1C1Cc3ccccc3C1)C2(C)C
CC
COC(=O)C=C(c1ccc(Cl)cc1)c1cc(OC)c(OC)c(OC)c1
COC(=O)c1cc(S(=O)(=O)N2CCN(Oc3ccc(C(=O)Cc4ccccc4)cc3)CC2)n[nH]1
COC(=O)C1NC(=O)N(CCCCC(=O)NO)C(c2ccccc2)=C1C
Cc1ccc(N(CC(=O)NCCSCc2cc([N+](=O)[O-])ccc2O)S(C)(=O)=O)cc1
O=C(O)c1c[nH]c(C(=O)O)n1
O=c1cc(-c2ccc(O)cc2)oc2cc(OCCCCO)ccc12
CCOC(=O)c1ccc(-n2c(=O)c(CCc3ccccc3)nc3cncnc32)cc1
CCCN(CC)c1ncnc2c1ncn2C1OC(CSCCCSCc2ccccc2)C(O)C1O
CCCOc1cccc(C(=O)Cn2nc(C)c([N+](=O)[O-])c2C)c1
CC(C(=O)NCC(F)(F)F)C(NC(=O)c1cnccn1)c1ccc(Nc2ccc(Oc3ccccc3)cc2)nc1
O=C1NC(=O)C(c2c[nH]c3ccccc23)=C1c1cccc(Br)c1Br
O=c1c(O)c(-c2ccc([N+](=O)[O-])cc2)oc2c(Cn3cccc3)c(O)cc(O)c12
O=c1nc2ccccc2nn1-c1ccc(Cl)cc1
Cc1cccc(CNC(=O)COC(=O)c2c[nH]c(=O)c3ccccc23)c1
Cc1cccc(C(=O)N(CCC#N)C(=O)CNc2ccccc2F)n1
O=C(CCc1cccc(C(F)(F)F)c1)Nc1ccc2c(c1)OCC(N1CCOC1=O)C2
CON=C1c2ccccc2C2C(=O)N(Cc3cc(C(F)(F)F)cc(C(F)(F)F)c3)C(c3ccc(C(F)(F)F)cc3)C12
CCCCCCCOC(=O)CC1(O)C=[n+]2c3c(n([O-])c2=CC1)Cc1ccccc1-3
Cc1ccc(NC(=O)c2nc(-c3ccccc3)no2)cc1
Cc1cccc(CC23CCN(CC2)CC3)c1
O=C(Nc1nnc(SC2CCCCC2)s1)c1nn(-c2ccccc2)c(=O)c2ccccc12
O=C(CCc1ccc(Cl)cc1)OCc1cc(=O)n2nc(Cc3ccccc3F)sc2n1
O=[N+]([O-])c1cn2c(n1)OCC(NC1CCN(Cc3cccc(OC(F)(F)F)c3)CC1)C2
COc1cc(C2c3cc4c(cc3C(C(=O)Nc3cccnc3F)C3COC(=O)C23)OCO4)cc(OC)c1OC
COc1cccc(C=C2OC(=O)C(OC(C)=O)=C2OC(=O)c2ccc(C)[nH]2)c1
COc1ccc(NC(=O)C2(C(=O)NCc3ccccc3)CCN2Cc2ccccc2)c(OC)c1
Cc1cc(O)ccc1C=O
CCOC(=O)C1=C(C)N(C)C(=S)NC1c1cccc(OC)c1
N=C(Nc1cccs1)C(CO)c1ccccc1
Cc1cccc(N2CCN(c3ccncc3S(=O)(=O)N3CCCC3)CC2)c1
O=c1cc(-c2ccccc2)oc2cc(O)cc(O)c12
O=C(NC1CCCCC1)c1cc(-c2csnn2)on1
CCCSc1nnc2n1-c1ccccc1C(c1ccc(OC)c(OC)c1)C2
OC(CCCN1CCN(c2cccc3c2SCC3)CC1)c1cccnc1
O=[N+]([O-])c1ccc(N2CCC(Cc3ccc(C(F)(F)F)cc3CO)CC2)nn1
CC(=O)OC1C(C)=CCC2C1(C)C(OC(=O)C=C(C)C)C(O)C1(C)OC21C
CC
O=C(CC(=O)N1CCN(c2cc(Cl)ccc2Cl)CC1)OCc1nc(=O)c2cc(Cl)c(Cl)cc2[nH]1
CC1CC2(C)C(CC3OC(C)(C)OC32C)C2CCC3=CC(=O)C=CC3(I)C12O
Cc1n[nH]c(C)c1CNC12CC3CC(CC(C3)C1)C2
Nc1n[nH]c2ccc(-c3ccc(OC4CCCCC4)cc3)cc12
CCCC1Cc2c(nn(NC(=O)OC(C)(C)C)c2C2CC2)CN1S(=O)(=O)c1ccc(C(=O)NO)cc1
Cc1cc(C(F)(F)F)nc(NC(C)c2ccccc2)n1
c1ccc2c(c1)c1ccccc1n2CCCCCN1CCCCC1
CCCCCCCCC=CCCCCCCCNC(=O)NCc1ccccn1
CCN(c1ccccc1)c1ccc(C=NNC(=O)c2sc(N)nc2C)cc1
CC(C)=CCN(c1cccnc1)C1CCNCC1
Cn1cc(Cc2cn(C)c(SCc3ccc(Cl)nc3)nc2=O)cc1C(=O)c1cnc2ccccc2c1
Cc1cc(CN2CCN(CC3CCCCC3)CC2)c(C)c(NC(=O)c2ccccc2C(=O)Nc2ccccc2Br)c1
CCCCCCCCCCSCC1Oc2ccc3ccccc3c2C(=O)C1O
CCC(CO)NC1CC1
CCc1ncnc(C#Cc2ccc(N)cn2)c1-c1cc(F)ccc1C(=O)N1CCN(CO)CC1
Nc1cccc(NS(=O)(=O)CCC2CC2)c1
C#CCc1cc2cccc(C#N)c2oc1=Nc1ccc(OCCN(C)C)cc1
CC(=O)Nc1cc2c(c(S(=O)(=O)c3ccccc3)c1)NC(C)(C)CC2
CN1CCCCC1.COc1cc(O)ccc1C=C1CCCC(=Cc2ccc(O)cc2C)C1=O
O=C1C=c2oc3cc(O)cc(O)c3c2=C(c2ccc(O)cc2)C1
O=C1ONC(c2cccc([N+](=O)[O-])c2)C1c1ccc(Br)cc1
CCS(=O)(=O)Nc1nn(N)c2nc3ccc(C)cc3cc12
CCCCCC(=O)NC(Cc1ccc(OC(C(=O)O)C(=O)O)cc1)NC(=O)CCCC(=O)OC
CCc1c(C=N)nc(N)nc1NC1Cc2ccc(CN3CCN(C)CC3)cc2C1
Cc1cccc(C)c1OCCN(C)Oc1cc(CCc2ccccc2)ccc1OCCc1ccccc1
COC(=O)c1ccccc1-c1nn(-c2ccccc2)cc1C(=O)Nc1cccc(C(C)C)c1
CCC(C)C(NC1CCCNC1=O)C(=O)NC(C)=O
COc1cc2ccnc(OC)c2cc1-c1cccc2c(O)cccc12
COc1cc(C(=O)OCn2c(-c3ccco3)nc3ccccc32)cc(OC)c1S(=O)(=O)NC(C)(C)C
CS(=O)(=O)N1CCC2(CCCN(c3ccncc3)C2)CC1
Cc1cc(-c2ccc(S(=O)(=O)N3CCCCC3)cc2)on1
COc1ccc(C(=O)NCCCn2ccnc2)cc1Br
CN1C(c2ccc(C#N)cc2N)C(c2ccccn2)C(=O)C1(F)Cl
NC1CCC(NC(=O)C(Cc2c[nH]c3ccccc23)NC(=O)C(Cc2ccccc2)NC(=O)OCc2ccccc2)CC1
CCn1c(=O)n(CC)c2cc(OC(=O)CNC(C)Cc3ccccc3)ccc21
CSc1ccc(NC(=O)CO)cc1
O=C(O)CNC(=O)c1cc(C(=O)O)cc(-c2c3ccc(=O)cc-3oc3cc(O)ccc23)c1
CCOc1ccccc1N1CCN(c2ncnc3c2cnn3-c2ccccc2)CC1
CCOc1ccc(CCC(=O)Nc2ccc(C)c(S(=O)(=O)Nc3ccccc3)c2)cc1
CCCc1ccc(C(C2=NOC(Oc3ccc4c(c3)OCO4)C2)C2COCCN2)cc1
NCCNc1nc2ccccc2n2c(=O)c3ccccc3c(=O)n12
O=c1cc(Cl)cc(-c2c(O)cccc2Cl)[nH]1
CNC(=O)C(Cc1ccc(NC(=O)C(CC(=O)O)NC(=O)C(C)N)cc1)NC(=O)Cc1ccc(O)cc1
Cc1cc(C(=O)NCCc2cccc3c(C)c[nH]c23)c2cccc3c2c1OCC3(C)CS(N)(=O)=O
CC(C)CN1CCC(C(=O)N2CCC3(CCCN(c4ccccn4)C3)CC2)C1
CCOC(=O)c1csc(NC(=O)CS(=O)(=O)c2cn(C3CC3)c3ccccc23)n1
CCC(=O)c1c(-c2ccc(OCc3ccc(C(=O)O)cc3)cc2)[nH]c2ccc(F)cc12
O=C1OCc2ccccc2N1C(=O)N1CCC(Cc2ccc3nc(N4CCOCC4)nc(F)c3c2)CC1
N=C(N)c1ccc(CCNC(=O)C2CCC3CN2C(=O)N3OS(=O)(=O)O)cc1
Cc1ccc(OCCn2c(C)ccc2C)cc1
O=C(CC(O)C(Cc1ccccc1)CC(O)CCc1ccccc1)NN(NC(=O)OCc1ccccn1)S(=O)(=O)c1cccc(-c2ccccn2)c1
C=CC(=O)Nc1cccc(Nc2nc(Nc3ccc(N4CCCCC4)cc3)nc(N3CCCc4cc(O)c(O)cc4C3)n2)c1
CCc1cc2cc[nH]c2c(S(=O)(=O)O)c1C(=O)O
COCCn1cnc2c(-c3ccc(Cl)cc3)nc(NCc3ccc(N(C)C)cc3)nc21
O=C(O)CCNC(=O)c1ccc(C(NC(=O)OC(C(Cl)(Cl)Cl)P(=O)(O)O)P(=O)(O)O)cc1
CC(C)(CCCc1ccc(OC(C)(C)C2CCCCC2)cc1)NCC(O)COC(c1ccc(O)cc1)c1ccc(O)cc1
Cc1nnc(Cn2cnc3c(NCCc4ccccc4)ncnc32)s1
Cc1ccc(S(=O)(=O)NCC(=O)NCC(C)C)cc1
CC(C)(C)c1noc(CN(Cc2ccccc2)Cc2ccco2)n1
CCn1c(=O)c2c(c3cc(NS(C)(=O)=O)ccc31)CCCC2
Cc1[nH]c2nc(-c3ccc4[nH]c(=O)oc4c3)nc(N3CC(C)C3)c2c1C(C)C
CCCc1cc(-c2ccc(Cn3c(CCC)nc4c(C)cc(C)nc43)cc2)ccc1OC(C(=O)O)C(=O)O
CC1CNC(=O)c2cc(COCc3cc(C4CC4)no3)ccc21
CC(C)CCC(=O)N(c1ccc(NCc2ccncc2)cc1)C(C(=O)NC(C)(C)C)c1cccnc1
COc1ccc(-c2ccc3nc(Cl)sc3c2)c2nonc12
Oc1ccc(CCc2ccc(-c3ccc(O)cc3)c(-c3ccc(O)cc3)c2)cc1
CC(C)(O)c1cc(-c2nc(-c3ccc(C#N)cc3)cs2)cc(-c2ccc(F)cc2)c1O
COC(=O)c1ccc(Oc2ccc(N(C)C)cc2)c(C(=O)NC2CCN(C)CC2)c1
CN(C)c1ccc(C=CC(=O)Nc2nccs2)cc1
CCC(=O)N1CCNCC1
CCCCc1cc(OCCCCN2CCCC2)ccc1C(Cl)=C(Cl)Cl
O=C(C=Cc1ccc(O)c(O)c1)NCc1cn(CCN2CCOCC2)nn1
O=C(Nc1cc(Cl)ccc1O)c1ccco1
COc1ccc(Cl)c(-c2cc3nc(C)ccc3c(NS(=O)(=O)N3CCNCC3)n2)c1
CCC(=O)NC1OC(O)C(O)C1n1cnc2c(NCc3cc(OC)ccc3C3CC3)ncnc21
CC(=O)OCC(c1cccc(C(F)(F)F)c1)N1CCC2(CCN(C(=O)c3ccnc(N(C)C)c3)CC2)C1
COCCc1c2nc3cc(Br)ccc3c-2ccn1CCc1ccccc1
Cc1oc2c(c1CN(C)C)C(=O)c1c(O)ccc(O)c1C2=O
COC(=O)C1CSC2=C(C1)C(=O)c1ccccc1C2=O
O=C(CC(c1ccccc1)c1ccccc1)c1cc2ccccc2o1
O=C(O)C1NC(CO)C(O)C(O)C1Cl
CCN(CC)C(=O)Oc1ccc2c(c1)CCC=C2CCN(C)C
COc1cccc(CNCC(Cc2ccccc2)N2CCN(CCc3ccccc3)CCC2=O)c1
Cc1cc(C)n(CCNC(=O)Nc2cccc(C#N)c2)n1
COC(=O)CNC1=C(S(=O)(=O)c2ccccc2)C(=O)c2ccccc2C1=O
CC1(C)CCC2(C(=O)OCC(O)CCOC3OC(CO)C(O)C(O)C3O)CCC3(C)C(=CCC4C5(C)CCC(=O)C(C)(C)C5CCC43C)C2C1
CC(=O)Oc1cccc2c(Cl)cc(N3CCOCC3)cc12
CCc1nc2nnc(Cc3ccc(F)cc3)n2c2c1CCN2C(C)C
CSc1ccc(C(=O)NCc2ccc3c(c2)n(C)c(=O)n3C)cc1
ONc1cc(Oc2ncccc2C(F)=NCc2cccnc2)ccc1Cl
COc1nc(N(Cc2ccc(N)cc2)OC)c2ccc(C)cc2n1
COc1ccc(NC(=O)C(=O)NCCc2csc(-c3ccc(C)cc3)n2)cc1OC
CCN(CC)CCCNC(=O)c1nn(-c2ccc(F)cc2)c(=O)c2cc3sccc3n12
CCON=C1CCCCC1
O=[N+]([O-])c1cccc(S(=O)(=O)NCCc2ccccc2)c1O
CCn1cnc2cc(NCc3ccco3)ccc21
CC(C)N1CCC(COC2=NSc3ccccc3-c3ccccc32)CC1
CC(Oc1ccc(Cl)cc1)C(=O)NCCN1C(=O)CSC1=O
CC1CCCC(NS(=O)(=O)c2cccc3nonc23)C1C
CCN(Cc1cccc(OC)c1)CC(O)c1cc2ccccc2s1
CCN1CCN(C(=O)Nc2ccc(-c3[nH]c4ccccc4c3Cc3cc(Cl)ccc3-n3cnnn3)cc2)CC1
O=C1N=C(N2CCOCC2)SC1=Cc1ccc(F)cc1
O=C(NC1CC1)c1nn(-c2ccccc2)c(Cl)c1Cl
CCOC(=O)C(=NO)c1cc(Cl)ccc1Cl
NC(=S)NN=C(c1ccccc1)c1ccccn1
CCCc1ccc(C2C3C(=O)N([N+](=O)[O-])C(=O)C3ON2c2ccccc2)cc1
CC(C)(C)C1=C=C(C2=C(c3ccccc3)C(=O)N(c3ccccc3)C2=O)C=C1
O=C(O)CCCN1CCc2c(OCCOc3ccc(Cl)cc3)cccc2C1=O
CC(=O)Nc1cccc(-c2nc3ccccc3o2)c1
O=C(CCCc1cc2c(cc1Cl)CNC2)Nn1ccc2cc(Cc3cccnc3)ccc21
O=C(CN1C2CN(CCc3ccc(F)cc3)C(=O)C1CCC2=O)OCc1ccc(F)cc1
CC(=O)N1C2CN(C)C(=O)C1(Cc1cc(Cl)ccc1Cl)C1C(=O)N(Cc3ccccc3)C(=O)C21
O=c1[nH]c2c(O)ccc(C(O)CNCCN3CCCCC3)c2s1
NC(=O)C(CCCNC(=O)OCCC(F)(F)F)(CCc1ccccc1)C(=O)NC(Cc1c[nH]c2ccccc12)C(=O)NC(O)Cc1c[nH]c2ccccc12
O=C(O)CC(NC(=O)c1ccc(CS)o1)c1cccs1
CC(C)NC1CCN(c2nc3c(s2)-c2ccccc2SC3)C1
CC1=CCC(C)(C)c2ccc(N=C=S)nc21
CCCCCCCc1ccc(-c2cn(CCC(=O)NCCNC(=O)Nc3ccc(F)cc3F)nn2)cc1
CNc1cnc(C2c3c(C)nn(C)c3C(=O)N2c2cccc(Cl)c2)c(C2Cc3cc(F)ccc3O2)c1
Oc1ccc(C23Oc4cc5ccccc5cc4C2(C(F)(F)F)C(O)C(O)C3c2ccccc2)cc1
CNC(=O)Nc1cc(CCNC(=O)Nc2ccc(OC)cc2)on1
N#CN1CCCC(S(=O)(=O)c2ccc(OCc3ccc(C(F)(F)F)cc3)cc2)C1
CCCCCCCCSSc1ccccc1OS(C)(=O)=O
COc1cccc(N2C(=O)CCC2=O)c1
Cc1ccc(OCCC(=O)N2CCCC(N3CCN(c4ccccc4C)CC3)C2)cc1C
CCCc1ccccc1-n1c(=O)c2c(nc(N(NC(C)=O)c3ccccc3)n2CCC)n(CCC)c1=O
Cc1[nH]c2ccccc2c1CC(=O)Nc1cccc2ccc(O)cc12
O=C(Oc1ccccc1C(=O)NCCc1ccccc1)c1ccc(Br)cc1
COS(=O)(=O)C1OC(C)C(CO)(OC=O)C1C
CCCOc1c(-c2ccc(NC(C)=O)cc2)cc(O)c2c(=O)cc(C(C)OCCOC(C)=O)oc12
Cn1c(=O)c2c(nc(SCC(=O)N3CCOCC3)n2C)n(C)c1=O
Cc1cc(NC(=O)c2cccc([N+](=O)[O-])c2)ccc1C=Nn1cnnc1
CCCCCN(C(=O)c1ccc(C(C)(C)C)cc1)N1C(=O)C(C)(Cl)C1c1ccc(C)cc1
O=C(NCc1ccccc1F)c1ccc2c(c1)S(=O)(=O)N=C1CCCCCN12
N#Cc1c(Nc2ccc(I)c(N3CCOCC3)c2)cnc2ccc(Oc3cccc(Cl)c3)cc12
NS(=O)(=O)Cc1ccc(COc2cccc(Cl)c2)cc1
CCOC(=O)N1C2CCC1CC(OC1(C)CNCC(NC(=O)c3ccc4ccccc4c3)C1)C2
COc1ccc(C2CC(C)(C)NC(C)(C)C2)cc1
COc1ccc(-n2cc(C=C3SC(=S)NC3=O)nn2)cc1OCC1CCCCC1
Cc1ccc(S(=O)(=O)CCc2c(C(=O)O)n(C(c3ccccc3)c3ccccc3)c3ccc(F)cc23)cc1
CC(C)(C)ON=C(Cc1ccccc1)P(=O)(O)OCOC(=O)C(C)(C)C
CCC(=O)NCC1CN(c2ccc(Cl)c(S(=O)(=O)CC)c2)C(=O)O1
CN(CCN1CCOCC1)c1cc(NCCO)cc2c1C(=O)c1nc3ccccc3c(=O)n1-2
CCCOC(=O)N1CCC2(CC1)C(=O)N(C(C)C)c1ccccc12
Cc1ccnc(NC(=S)NC2CCC(c3cc(F)cc4c(C(F)(F)F)n[nH]c34)C2)c1
CS(=O)(=O)NN=Cc1c(-c2ccc(Cl)cc2)nc2ccc(Cl)cn12
c1ccc(CC2Cc3ccccc3C2=NOCCN2CCNCC2)cc1
CN(Cc1ccc2cc(NC(=N)c3nonc3N)ccc2c1)c1ccccc1
Cc1ccc(-c2nn(C(C)(C)C)cc2CNC(=O)C(C)N(C)C)cc1
Cc1cnc(N2CCN(N(C)CCOCCO)C(C)C2)nc1
CCc1c(NC(=O)Cc2cn(-c3ccccc3C)c(=O)c3ccccc23)c(C)nn1OC
CCC(O)c1cccc(C(=O)Cc2cccnc2)c1
CC(=O)c1ccnc(-n2nc(C)c(C)c2C)n1
COc1ccc(CCNCC(O)COc2ccc(O)cc2)cc1
COc1ccc(-c2ccc(CCCc3ccccc3)cc2)c(C(=O)N(C)S(C)(=O)=O)c1
CCCn1c2cc3c(cc2c2c(C(=O)NC)nn(C4CCCCCC4)c(=O)c21)OCO3
COc1ccccc1CCNC(=O)C1CCC(=O)N(C2CCCC2)C1
COC(=O)C12CC(=O)C3=C(CCCC3)N1CCC2O
CSC1COC(C(c2ccccc2)c2ccccc2)=N1
COc1cc(F)cc(C#Cc2cnc(NC(C)C)c(Cl)c2)c1
Cc1sc2nc(CC(=O)N3CCN(C(=O)c4ccco4)CC3)n(COC(=O)C(C)C)c(=O)c2c1C
CCc1noc(C2=Nc3cc4c(cc3C(C#CCN3C(=O)c5ccccc5C3=O)C2)OCO4)n1
Cc1c(C(=N)c2ccc(F)cc2F)o[nH]c1=O
CCC(OCc1nc(-c2ccccc2Cl)oc1C)C(=O)Nc1cccc(C)c1
CC1CN(C(C)CO)OC1CN(C)Cc1ccc(-c2ccccc2)cc1
Cc1cc(C)c(O)c(CC(N)NC(=O)C(N)CCCCN)c1
CC(C)(N)C(=O)NC(COCCc1ccccc1)c1nnnn1CCc1ccccc1
O=C1CCCCCCC(=O)N2C(=O)CC(O1)C2Cc1ccc(O)cc1
O=C(CN1CCCC1)NN=c1scc(-c2cccc(Br)c2)n1-c1ccccc1
Cc1cccc(NC(=O)Oc2ccc(N=C3C(=O)CN(C)C3=O)cc2)c1
CC1=C2CCC3C(CCC4(C)C3(C)CCC(O)C43CC3C(=O)O)C2(C)CC1=O
CCN(Cc1cc2ccccc2[nH]c1=O)c1nc2ccc(C(=O)O)cc2o1
CNC(=O)c1cc(Oc2ccc(C(=O)Nc3cccc(COc4cccc(F)c4)c3)c(F)c2)ccn1
CC(C=NNC(=S)NCc1ccccc1)=Cc1ccco1
NNC(=O)CCC(=O)c1cccc2ccccc12
CC1CC2C(C)(C(=O)O)C(=O)C=CC2(O)C2CCC3(O)C(C)(C)CCC3(C)C12
Cc1ccccc1C=CCN1C(=O)NC(c2ccc3c(cnn3C)c2)(C(F)(F)F)C1=O
Nc1nc(C(=O)NCc2ccc(F)cn2)c(Cl)s1
CC(=O)OCc1c(OC(C)=O)c(-c2ccccc2)c(-c2ccsc2)oc1=O
C=C1CCC(C)C2(C)C(O)C(=O)OC2C2C1CCC2(O)c1ccc(O)cc1
COC(=O)C1=C(c2ccc(F)c(F)c2)N(C(C)c2ccccc2)C(=O)CC1c1cc(Cl)c(O)c([N+](=O)[O-])c1
Cc1ccc(-n2ncc3c(=O)n(-c4cc(C)c(Cl)c(C)c4)cnc32)cc1
O=[N+]([O-])C#Cc1ccc([N+](=O)[O-])c(F)c1
CCOC1CC2C3Cc4ccc(OC)cc4C2(CCN3C)CC1=O
CCCOc1ccc(CNc2nc3cc(OC)c(OC)cc3n2C(=O)c2ccc(C(N)=O)cc2)cc1
CSc1cc2nc(C(C)N(Cc3ccc(CNC(C)=O)cc3)Cc3ccoc3)[nH]c2cc1Cl
CCN1CCN(c2ccc(Cl)c(CN(c3ccc(C(C)C)cc3)S(C)(=O)=O)c2)CC1
CCCC(=O)NCNC(=O)CCC(N)=O
N#Cc1nc(CCC(=O)Nc2ccc(Cl)nc2)c(NC2CCCCC2)o1
Nc1ccccc1N1C(=O)C2C3CC(=O)C(O3)C2C1=O
COCC1CCC2(C)CCC3(C)C(=CCC4C5(C)CC(C)C(O)C(C)(C)C5CCC43C)C2C1C
O=C(NOC1CCCCC1)N1CCCCC1Cc1ccccc1
CN(C)CC(C)(C)c1cnn2c(N)c(-c3ccc(F)c(Cl)c3)nc2c1
CC(C)C(Nc1ccc2c(c1)OCCO2)C(=O)N1C(=O)C(Cc2ccccc2)NC(=O)C1CCCC(=O)c1ccccc1
O=C1OC23CC(O)C(O)C2(C=C1O)O3
CC(C)c1ccc(-c2nc(N)ncc2-c2ccc(Cl)cc2Cl)cc1
CCCOc1ccc(C=CC(=O)c2ccc(NC(=O)c3ccc(F)cc3)cc2)cc1OC
CCCCCc1nnc(NC(=O)c2oc3ccccc3c2C)s1
COc1ccc(N(CC(=O)Sc2ncnc3ccccc23)C(C(=O)NC2CCCCC2)c2cccnc2)cc1
OCCN(CCO)C1CCCCC1N1CCCC1
Cn1cc(CN2CCCCC2C(=O)NCC2(N3CCCCC3)CCC2)cn1
O=C(Cc1ccccc1Cl)NCC(=O)NN1C(=O)CSC1c1ccccc1F
COC(=O)C(OC)c1ccc(OCc2ccc(C)cc2)cc1
C[n+]1ccn(CC(O)COP(=O)([O-])OCC2C(O)C(O)OC2n2cc(F)c(=O)[nH]c2=O)c1
CC(C)CC(NC(=O)C(CC(C)C)NCC(=O)NC(=O)c1c[nH]c2ccc(O)cc12)C(N)=O
CN(C)c1ccc(C(NC2CCCCC2)C(=O)N(CCc2ccccc2)CC(=O)NC(=O)c2ccco2)cc1
CCNC(=O)c1ccc(OC2CCN(C3CCCCC3)CC2)nc1
CCOc1ccccc1NC(=O)Nc1ccc(C(=O)N2CCCC2)cc1
CC(C)c1nnc(-c2ccc(C(=O)NOc3ccc(C(C)C4CCN(c5cccc(F)n5)C4)cc3)cc2)o1
COc1ccc(NC(=O)NC2CCN(C(=O)OC(C)(C)C)CC2)cc1OC
Cc1cc(NC(=N)SCc2ccc3ccccc3n2)ccc1-c1ccnc(NCCc2cccnc2Cl)n1
Cc1csc(NCn2c(C(C)NCC3CCOCC3)nc3cc(C(=O)C4CC4)ccc32)n1
CCc1ccc(N2CCN(C(=O)Nc3cc(OC)ccc3OC)CC2)cc1
Cc1ccccc1NC(=O)C1C2C(=O)N(c3ccc(O)cc3)C(c3ccccc3)C13C(=O)C2(C)c1ccccc13
NC(CCC(=O)NCC(O)C(O)C1CC(O)C(CC(O)C(O)CC(=O)O)N1)C(=O)O
COc1cc([N+](=O)[O-])ccc1C(=O)C(Cl)=Cc1ccc(C)c(O)c1
O=C(c1cccs1)C1C2COC(=O)C1(c1ccccc1)Cc1c2c2ccccc2[nH]c1=O
CCC(C)CC(=O)NC(C)C(=O)NC
CC1=CC(C)C(O)C(C)C(O)C(C)C(O)C(C)C(O)C(C)C=CC=CC(=O)NC2=C(C)C(=O)c3c(c(O)c(C)c(O)c3C2=O)C1=O
CCCCCC(=O)NC1(c2cccs2)CCCC1
Cc1ccc(C)c(CN2CCCC(C)C2)c1
O=C(C=CC1=C(CN2CCOCC2)C=C(C(=O)c2ccccc2)CC1)C=C(O)C(=O)O
C#CCCCCCCCCCCCC(CCCCO)CCCCCCCCCCC
O=C(Nc1ccc(C(=O)N2CCc3c([nH]c4ccccc34)C2Cc2ccccc2)cc1)C1CCCN1
CCCCc1ccc2c(c1)Cn1nc(C(=O)O)cc1-2
O=P(O)(O)Nc1ccc(Oc2ccc(S(=O)(=O)Nc3ccc(F)cc3F)cc2F)cc1
O=C(Nc1ccccc1)Nc1c(Cl)cc(Cl)cc1Cl
CCOCC(=O)N1CCNC(=O)C1CC(=O)Oc1ccc(C)cc1C
O=C1C(N2CC2)=CC(=N[N+](=O)[O-])C(Cl)=C1c1ccccc1
CC1(C)CCC2(C)CCC3(C)C4CC=C5C(CCC(=O)C5(C)C)C4(C)CCC3(C)C2C1
Cc1ccc(CC#Cc2cn(C3CC(CO)OC3O)c(=O)[nH]c2=O)cc1
O=C(Nc1ccc(Oc2ccccc2)c(C(F)(F)F)c1)Nc1cccs1
CCCCNc1nc(NCc2cccc3ccccc23)nc(N2CCOCC2)n1
O=P(O)(COc1ccccc1F)OC1CC(C(F)(F)F)N(c2ccc(F)c(F)c2)C1
COc1c(C)c(OC)c(S(=O)(=O)n2nc(-c3ccc(C)c(C)c3)nc2C)c(N(C)C)c1Cl
Nc1nc(N)c2nnn(C=C(CO)CO)c2n1
CC(CC(NC(=O)c1ccc(NC(=O)Nc2cc(C(C)(C)C)on2)cc1)C(=O)O)C(=O)N1CCN(C(=O)c2cccnc2)CC1
COc1ccc(N2CCN(C(=O)N3C(=O)CCCC3=O)CC2)c(OC)c1
CC(C)Oc1ccc(-c2c(Cl)cnc3cc(-c4cccc(N)c4)ccc23)cc1
CCOc1cc(C)ccc1S(=O)(=O)Nc1cccc(NC(=O)c2cccc(F)c2)c1
Cc1nn(C)c2c1C(c1ccccc1)C1C(=O)CC(C)(c3ccc(F)cc3)CC1=N2
CC(=O)Nc1nc2ccc(C)cc2c(OCCN(C)C)c1-c1ccccc1
C=CCOSc1snnc1C(=O)CC=C
N#Cc1cc(CN2CCC(C(Cl)(c3ccccc3)c3ccccc3)CC2)ccc1O
COc1cc(NC(=O)c2ccc3ccccc3c2OC)cc(OC)c1
Cc1ccc(S(=O)(=O)NC2CCC(CCC3=NC(c4ccccc4Cl)N(c4ccc(C(F)(F)F)cc4)C3=O)CC2)cc1
CC(CNC(=O)c1ccccc1)N1CCC(CCC(C(N)=O)c2ccccc2)CC1
Fc1ccc(Cc2nc(COC3CCCC3)no2)cc1
CC1CCC(C(C)C2CC2)CCC1C(=O)OCCC(=O)O
COc1ccccc1CNC(CNC(=O)c1cccc([N+](=O)[O-])c1)c1cccc(Cl)c1
O=C(Cn1ccn(Cc2cccc(Cl)c2)c(=O)c1=O)Nc1ccc(Cl)cc1
CC(C)N(C)c1nc(NN=Cc2ccc(CN(C)C)cc2)nc2ccsc12
COc1ccc2nc(NC(=O)c3cc(N4CCCCC4)ccc3[N+](=O)[O-])sc2c1
O=C(Cn1cccc1C(=O)c1ccc(Cl)c(Cl)c1)NCCc1ccccc1
N#Cc1c(Nc2cc(Cl)ccc2F)nc2cc(Cl)ccc2c1Cl
CC1CCCC(CCC(C)(O)CCC2CC3OC(=O)C=C(NC(C)C(C)(C)C)C3C(C)(C)O2)N1CCO
CCOc1ccc2c(c1)C1=NCCCN(C)c3cccc(c31)N2
CC(Oc1ccc(F)cc1)C(Oc1ccc(Cl)cc1)C1COC1
C#CC1(O)CCC2(c3ccc(C)cc3)ON=C(c3ccc(OCc4ccccc4)cc3)N2C1
CCCCCCCCOc1cc2ncnc(Nc3ccc(Cl)c(F)c3)c2cc1OCCCCCCC
Clc1ccc(-c2ncc(COCc3cnc(Nc4ccccc4)s3)cn2)c(Cl)c1
COc1ccccc1C(C)NC(=O)c1cc(-c2ccccc2)[nH]c1C(=O)O
COc1ccc(C2(C)NC(Cc3ccccc3)C3C(=O)NC(=O)C32)cc1
CC(=CCCC(C)=CCCC1(C)OC2=C(OC(C)(C)C=C2)C1O)CCC=C(C)CCC1=C(C)OC(=O)C1
CC(=O)OCCCSC1=NC(C)=C(C(C)=O)C(c2ccsc2)N1c1ccc(F)cc1
CCOC(=O)c1c(-n2nc(C(=O)NC)c3ccccc3c2=O)sc2c1CCCCC2
O=C(O)COc1ccccc1C(=O)Nc1ccc2c(c1)CC(CCc1ccc3c(c1)C(=O)NCC3)CO2
CSc1nsc2nc(=O)c3c(n12)CCCC3
O=S1(=O)Nc2ccccc2C1(O)c1nc2cccc(-c3cccnc3)c2[nH]1
COCCCOc1cc(C(=O)Cc2cc(NC3CCOCC3)cc(N3CCC(C)CC3)c2)cc(NN(CC2CCN(C(C)=O)CC2)C(C)C)c1C
Cc1ccc(-c2[nH]nc3c2CCc2ccccc2-3)cc1
CCC(=O)NC1C(c2ncnc3c2ncn3NC2CCCC2)OC(O)C1O
COc1ccccc1C=CC(=O)NCCN1CCN(c2ccccc2OC)CC1
Cc1nc(=O)c(CCc2ccc(N)cc2)c(C(F)(F)F)[nH]1
NCc1ccc(CNC2CCN(C(=O)c3cnn4cccnc34)CC2)cc1
O=C(Cc1ccncc1)N1CCC(c2nc3cc(-c4cccnc4F)ccn3c2-c2ccccc2)CC1
Cc1ccc(Cl)cc1NC(=O)Cc1ccccc1
COc1ncccc1C(=O)OCC(=O)c1ccc[nH]1
CCCCn1nc(-c2ccccc2C(F)(F)F)n(Cc2ccc(-c3ccccc3C(=O)O)cc2)c1=O
O=c1c2c(Cl)[nH]nc2c2ccccc2n1CCN1CCOCC1
O=C(Nc1ccsc1C(=O)NC1=NCCS1)c1ccccc1
Cc1cccc(N(CCO)c2nc3ccccc3o2)c1
O=C1NC(=S)NC(=Nc2ccc(C(=O)O)cc2)C1=Cc1ccc[nH]1
O=C(OC1CC2CCC(C1)N2Cc1ccoc1)c1ccc(Cl)c(Cl)c1
Cn1c2ccccc2c(=O)c2c([N+](=O)[O-])ccc([N+](=O)[O-])c21
CSCCC(NC(=O)C(N)Cc1ccc(-c2ccccc2)cc1)C(=O)NCC(Cc1c[nH]cn1)NC(=O)C(Cc1ccccc1)NC(=O)C(Cc1ccccc1)NC(C)=O
C=C1C(=O)C2(C3OC34CCCC(C)(O)C4)C(O)CCC2C2(C)CC(C)CC12
CSc1ccccc1CN1CCC(CNc2nccc3sccc23)CC1
COc1ccc(OCC(O)CN2CCC(n3c(=O)n(-c4cccnc4)c4ccccc43)CC2)c(OC)c1
COc1cc2c(cc1OCc1ccccc1)C(COC1OC(OCc3ccccc3)C(OC)C(OCc3ccccc3)C1CO)N(c1ccc(-c3ccccc3)cc1)CC2
CCCCCC1C=C(C(C(O)CO)C(O)C(O)CO)OC(C(=O)NC)C1C(=O)O
CCN1CCN(c2ccc(Nc3c4cc(CC(N)=O)ccc4nc4c3c(=O)[nH]n4O)cc2)CC1
Cc1csc(NC(=O)c2cncc(-c3ccccc3)n2)n1
CN1CCC(c2ccc3c(-c4ccc(O)cc4)cn(O)c3c2)CC1
N#CC1(c2ccc(Nc3ccc([N+](=O)[O-])cc3O)c(C(F)(F)F)c2)CCCO1
Cc1ccn2c1c(OC1CCN(Cc3ccc4c(n3)NCCC4)CC1)nc1ccccc12
COc1cc(-c2nc(-c3ccc(C#N)c(Cl)c3)no2)ccc1COc1ccc(C2=NCCN2)cc1OC
CC(C)C(=O)NC(=O)C(OCC(=O)Oc1ccc2nc3sc(=O)[nH]c3cc2c1)c1ccccc1
Cc1ccc(S(=O)(=O)N(CC(N)=O)c2ccc([N+](=O)[O-])cc2)cc1
CCCNC(=O)C(CC(=O)O)ONC(CCC(=O)N(C)CCCCC(OC(C)=O)(c1ccccc1)c1ccccc1O)C(=O)O
Cn1cccc1NC(=O)C=Cc1ccccc1Cl
CCC(CO)CC=CC=CC=CC(O)C=CC=CCCCCC(=O)OCOCCCO
CCCCCc1c(CCCC(=O)O)c(O)cc2c1CC(CCCC)(CCCC(N)C(=O)O)O2
CC(=O)c1cc(O)c(C)c2c1C(=O)C1(OC(=O)c3ccncc3)C=CC(C)CC1O2
O=[N+]([O-])N=C1N(Cc2ccc(Br)cc2)CCN1CC1CCCO1
O=C(NCCN1CCOCC1)c1cc(-c2ccccc2F)c(Cl)cc1F
O=C(c1cc(=O)[nH]c(O)n1)N1CCCC1
CCOCC(=O)c1c(C)[nH]c(C(=O)OC(=O)C=Cc2ccco2)c1C
Cc1cc(NC(=O)Nc2ccc(OCCN(C)C)c(-c3ccn4c(C(C)(C)C)nnc4c3Cl)c2)ccc1Cl
Clc1ccc(-n2cc(-c3nn[nH]n3)c(-c3ccc(Br)c(Cl)c3)n2)cc1
O=C(O)c1ccccc1C(=O)c1cccc(NC(=O)c2c(Cl)cc(F)c3nc[nH]c23)c1
CC(=O)n1c2c(c3ccccc31)CCN(C1CCCCCC1)C2
Nc1cc(-c2ccccc2CS(=O)(=O)c2ccccc2)ccc1-c1cnc(F)cn1
CNC(=O)c1cccc(C2=C(c3nnc(SCc4ccccc4C)o3)Cc3ccccc32)c1
FC(F)(F)c1ccccc1C=NNc1cnc2ccccc2n1
O=C(O)c1ccc(OCC2c3ccccc3-c3ccccc32)cc1
O=C(c1ccc(Oc2ccc(F)cc2)cc1)N1CCN(Cc2ccccn2)c2ncccc2C1
CCOc1ccc(S(=O)(=O)Nc2ccc(F)cc2F)cc1
CCN1CCN(C(=O)c2c(C)nc3ccc(C)nn23)CC1
Cn1nc(-c2ccc(C(=O)Nc3c(Cl)ccc4c3OC(c3ncccc3Cl)=CO4)cc2)c2ccccc2c1=O
CN1CC(OCc2ccc(C#N)cc2)Cc2ccccc2S1(=O)=O
CC1=CCC2C(C1)CC1C(=O)OC(c3ccc(NC(=O)C4CC(c5ccccc5)c5ccccc5O4)cc3)C1C2C
COc1cc2c(=O)cc(C)[nH]c2c(C)c1OC
COc1ccc(C(=O)COc2cc(C)nc3ccccc23)cc1OC
CNc1cccc(-c2cncc(Nc3ccc(N4CCN(C(=O)NC(C)C)CC4)cc3)n2)c1
O=C1c2ccc(O)cc2CCN1Cc1cccc(Oc2ccccc2)c1
COc1ccc(C(F)(F)F)cc1-c1nnc(C(C#N)=C(C#N)c2ccc(F)cc2)o1
NC1=NC(c2ccc(-c3cnc(C(=O)NF)c(Cl)c3)cc2F)(C(F)F)COC1
CCOc1cc2c(cc1Br)c(C(=O)OCC(=O)O)c([N+](=O)[O-])n2Cc1cccc(-c2ccccc2)c1
O=C(O)c1ccccc1-c1ccccc1C(=O)NCCc1ccc(-c2ccc(C(F)(F)F)cc2)cc1
CN1CCc2nc(C(=O)Nc3cc(C(=O)Nc4cccc(Cl)c4F)c(N4CCCCC4)cc3C(F)(F)F)sc2C1
CCOC(=O)c1csc(N)c1-c1ccccc1
CC(=O)c1c(NC(=O)C(C)OC(=O)c2ccc(C#N)cc2)sc2c1CCC2
CC1CC2ON=C(C(=O)OO)C(CSCCCCCCO)C2C1
Cc1c2c(c(C)c3c1CC1CC(=O)C(=C(N)F)C(=O)C1(O)C3=O)C(=O)C(C)(F)C2
CCCCC1CN(CC(=O)Nc2ccc3ccccc3c2)CC1C(=O)O
Cc1ccc(C)c(N2CCN(C(=O)COC(=O)C=Cc3cccs3)CC2)c1C
CCN(CC)CCNS(=O)(=O)c1ccc2ccccc2c1
CCCCCCCCC(=O)Nc1ccc(CC(=O)NCCCOC(=O)CCCC)cc1OC
CCCCCCCCCCCCCCCC=CC(COP(=O)([O-])OCC[N+](C)(C)C)OCC
COc1ccc(C(C#N)=CC#N)c(COc2c(C)c3ccc(OC)c(C)c3oc2=O)c1
CC(=O)Oc1ccc(C(=O)N2CCN(c3ccc4cc[nH]c4c3)CC2)nc1
C=C1c2ccccc2Oc2cc(OCC(=O)Nc3ccccn3)ccc21
O=C(Nc1ccccc1Br)c1ccc(Cl)c(S(=O)(=O)N2CCCC2)c1
CCc1cc(C(=O)Nc2cc(C)nn2-c2ccccc2)no1
COc1ccc(C(C)(C)C)c(-c2nnc(C3(c4ccc(Cl)cc4)CCCC3)n2C)c1
CCCCCCCCCCCC=CCC(=O)N(C)CC#CCO
O=C(NCCCCCO)c1ccc2c(c1)OCCO2
O=C(O)Cc1cccc(-c2cc(-c3ccccc3O)nc(NCc3ccc(C(F)(F)F)cc3)n2)c1
Cc1ccc(C(=O)CCCN2CCC(NCc3cccc(N4CCOCC4)c3)CC2)cc1
Nc1nc(Cc2ccccc2)c2ncn(C3OC(COP(=O)(O)OP(=O)(O)OP(=O)(O)OP(=O)(O)c4ccccc4-c4ccccc4)C(O)C3O)c2n1
COc1cc2c(cc1O)C(c1ccc(C)s1)CC(=O)N2
CCOC(=O)C1=CC(=O)N(Cc2ccccc2)C1c1ccc(F)c(Cl)c1
COc1ccc(-c2ccc3nc4cc(CCN5CCN(c6ccccc6)CC5)ccc4nc3c2N)cc1
O=C(c1ccc(-c2ccc(C(F)(F)F)cc2)[nH]1)N1CCC2CC2C1
Clc1ccc(C=NNc2nc(N3CCCC3)nc(N3CCCC3)n2)cc1
Nc1cc[n+](CC(=NO)c2ccc(Br)cc2)cc1
O=c1cc(-c2ccc(OCCN3CCCC3)cc2)[nH]c2ncccc12
CC1(C)CC(=Cc2cccc(Cl)c2)C(=O)O1
Nc1nc(=O)c2cc(Cc3ccc(O)c(Cl)c3)[nH]c2[nH]1
CNC(=O)C1=C(C)N(C)C(C)=C([N+](=O)[O-])C1c1ccccc1C(=S)NC
CC(=O)N1CCN(CCc2cccc(Nc3ccnc4cc(Cl)ccc34)c2)CC1
CN=C(c1ccc(O)nc1Oc1ccc(C)c(C)c1)N(O)Cc1ccc2c(c1)OCO2
CCc1nc(=O)c2cc(C(=O)Nc3ccc(N(CC4CC4)C(F)(F)F)cc3C)ccc2[nH]1
COc1cc(C(=O)OCC(=O)c2ccc(OC(C)C)c(C)c2)c(C)n1C
Cc1cc(C)nc(Oc2cccc(COc3c(Cl)cc(-c4cccc(F)c4)cc3Cl)c2)n1
CCOc1ccc(OCC)c(CCC(=O)NCC(=O)Nc2cnc3ccccn3c2=O)c1
O=c1nc(N2CCC(CCC(F)(F)F)CC2)[nH]c2ccccc12
COC(=O)C1CN2CCC1CC2
CCc1c(C)c(CNCCc2cnccn2)nn1CC
CN(C)Cc1cnc2c(c1)C(=O)N(C)CCN2Cc1ccc(Cl)c(F)c1
CCCCCn1nnc(NS(=O)(=O)c2ccc(C(C)=O)c(O)c2)n1
Cc1c(F)cc2c(c1F)-c1ccccc1C2(C(N)=O)S(=O)(=O)c1ncnn1C
CC=C(C)CCCC(CO)=C(C)CO
O=C(COCc1ccc2c(c1)CCCC2NC(=O)CC1CCCCC1)NC(=O)c1ccccc1
Cc1ccc(CC2CCCN(c3nc4c(c(=O)[nH]c(=O)n4O)n3Cc3ccco3)C2)cc1
Clc1cccc(-c2nc3ccc(Cl)cc3n2CC2CCNC2)c1
CC1CCC2(O)CCC3(C)C(CC=C4C5=CC(C)(CO)CCC5(O)CCC43C(=O)O)C2C1(C)Cc1cccc(O)c1
CCOC(=O)c1ccc(NC(=O)CSc2nc(CCOc3ccccc3)nc3cc(=O)[nH]n23)cc1
CC(C)(O)C1CN2CCC1CC2C(C(=O)NCc1cnc2ccccc2c1)c1ccccc1
CNC1CCc2cccnc2C1(O)c1ccoc1
Nc1c(C(=O)c2ccc(Br)cc2)oc2ccccc12
Cc1nc2cnc(N(C)C)nc2n(-c2ccccc2)c1=O
COc1cccc(NC(=O)CSc2nnc(Cn3cnc4ccccc43)o2)c1
COc1ccc(-c2nncc3sc(C(=O)NCCN4CCCCC4)cc23)cc1
C=C(C)C1CCC2(C(O)CCC(C)=CCC(=O)OCn3cc(C)c(=O)[nH]c3=O)CCC3(C)C(CCC4C5(C)CCC(O)C(C)(CO)C5CCC43C)C12
O=c1[nH]c(=O)n(CBr)c(COCCO)c1F
CONC(=O)N1c2ccc(-c3ccc(C(C)(C)C)cc3)cc2N=C(N2CCN(Cl)CC2)c2cc(C)ccc21
COC(=O)C1(OC(C)=O)CSC(c2ccc(C)c(O)c2)SC1
O=C(CCc1nc(=O)c2ccccc2[nH]1)NC1CCCC1
C=C(C)C1CCC2(C(=O)O)CCC3(C)C(CCC4C5(C)CCC(O)C(C)(C)C5CCC43C)C12
CCc1ccccc1-c1nc(CN(CCc2cccnc2)C(C)C)co1
CCc1cc(C(=O)NCC2CCS(=O)(=O)C2)ccc1O
CCOC(=O)c1c(S(=O)(=O)N2CCC(C(=O)NCc3cccc(F)c3)CC2)c(C)n(C)c1C
COc1ccc(F)cc1C1CCCN(c2nc(-n3ccnc3)c3c(ncc4nccnc43)n2)C1
CN(C)c1ccc(C(=O)NN=Cc2cccc(C(=O)Nc3ccc(C(C)(C)C)cc3)c2)cc1
CCCCCCCc1nsc(C=P(c2ccccc2)(c2ccccc2)c2ccccc2)[s+]1
Cc1nc2c(=C(O)C#N)c(=O)[nH]c3cccc(c1N)c32
CCOc1cc(NC(=O)c2cc(NC3CCN(CCN4CCOCC4)CC3)n(CC)c2Cl)ccc1C
CCCCCCN(C)C1=C(N(C)C)C(=O)c2ccccc2C1=O
CC(O)=CC(=O)c1cnc([S+](C)[O-])cc1O
FCc1nc2c([nH]1)C(C1(c3ccc(F)cc3)CC1)N(c1ccccc1)C2=S
Cc1nn(-c2nnc3c4ccccc4c(C)nn23)c(NC(=O)C=CC(=O)O)c1C1CC1
CC(C)c1c(N2CCNCC2)c(Cl)c2ccoc2c1Cl
CC(C)(C)OC(=O)NC(=O)C(Cc1ccccc1)CC(O)C(Cc1ccccc1)NC(CNCCN1CCNC1=O)C(=O)Oc1ccccc1
O=C(OC1CCC(O)C(c2cc(O)c3c(=O)c4c(c(O)cc5c(=O)c6cc(O)cc(O)c6c(=O)c54)c(=O)c3c2O)C1)c1cc(O)c(O)c(O)c1O
O=C(NO)Oc1ccc(S(=O)(=O)C2(Cc3ccc(F)cc3)CCOCC2)cc1
Cc1ccc(CNc2cccc(-c3cccc(C(C)C)c3C(C)C)n2)cc1
Cc1ccc(N2CCN(S(=O)(=O)c3c(C)nc4sc(C)nn4c3=O)CC2)cc1
Clc1ccc(-c2cc3c(NCCc4ccccn4)ncnc3o2)cc1
Cc1[nH]c2ccccc2c1C1(NCC2CC2)CCCCC1
CC1c2ccccc2-n2c1c1ccccc1[n+]2[O-]
CC(C)(C)c1ccc(OCC(=O)OCC(=O)NCC2CCCO2)cc1
COc1ccc(C)c(C(=O)NCCCN2CCC(C)CC2)c1
COCCn1c(-c2ccc(-c3ccccc3)cc2)nc2ccccc21
CCCC(O)(CCC)c1cc(C=Cc2c(OC)cc(OC)cc2OC)ccc1Cl
Cc1cc2sc(N(C)CC(=O)NC3CCCCC3)nc2cc1CCN(C)C
CCOc1ccccc1CC(=O)NC(CC1CCCCC1)C(=O)Nc1cc(NC(C)=O)ccc1O
NC(=S)NN=Cc1nc(=S)[nH]c(O)c1O
CC(C)c1ccc(C(C)NC(=O)c2cc(=O)c3ccc(C(=O)NCc4ccco4)cc3o2)cc1
Cc1cc(Cn2nc(Cl)cc(C)c2=O)ccc1-c1c(N)nc(N)nc1Cl
C=CCOC(=O)CCC(NC(=O)NC12CC3CC(CC(C3)C1)C2)C(=O)OCCN
O=C(Nc1cccc(F)c1)c1ccc(SCc2ccccc2)nc1
CC(C)CC(C#N)NC(=O)C(CC(C)C)NC(=O)c1cc2ccccc2cn1
Cc1ccc(C(NC(=O)c2cccnc2)NC(=O)C2CCCC2)cc1
COc1ccc(OC)c(Nc2c([N+](=O)[O-])nn(-c3ccccc3)[n+]2[O-])c1
Cc1ccccc1C(=O)N=C(NCCCCN1CCOCC1)Nc1cccc(Cl)c1
NCCCCC(OC(=O)NC1CSSCC(C(=O)N2CCCC2)NC(=O)C2CCCCN2C(=O)C(O)C(=O)NC(Cc2ccccc2)C(=O)NC(O)C(=O)N1)C(=O)O
CCCCCCCCCCCCc1cc(O)cc(OC)c1
Cc1ccc2ncc3c(c2n1)n(C1CC1)c(=O)n3-c1ccc(-c2cc(C#N)[nH]n2)cc1C
CN1CCN(c2ccc(OCc3coc(-c4ccc(O)c(Cl)c4)n3)cc2)CC1
C(=NCCCCN1CCOCC1)c1ccc(-c2ccccc2)cc1
O=c1[nH]c2ncncc2c(NCCc2ccc(Cl)cc2)c1Cl
CCOc1ccc(P(=O)(N=C2SCC(=O)N2Cc2ccco2)OC)cc1
O=C(NCCOc1ccc(Cl)cc1)c1cc2n(n1)CCCN(Cc1ccccc1F)C2
Nc1nc2c(o1)CCCC(CNc1nccc(C(F)(F)F)n1)C2
Nc1ccc(S(=O)(=O)Nc2ccc(N3CCCCC3)cc2)cc1
Cc1nc(=O)ccn1CCCNCc1cccs1
NC(CO)C(O)CNC(=O)c1cc2ccccc2n1Cc1ccc2c(c1)OCO2
Cc1cccc(C(=O)NCCc2nc3ccccc3s2)c1
CC1(C=O)CCC(=O)C2=CC34CCC5(O)CC(CO)CCC5(C)C3CCC4(C)C21
CCc1ccc(-c2nc3ccc4c(c(C#N)c(-c5ccc[nH]c5=O)n4C)c3o2)cc1
Cc1ccc(-c2cnc3nc(-c4cccc(N)c4)cc(=O)n3c2)cc1
COc1ccccc1C(=O)NC1CC=CC2CCN(Cc3ccccc3)C(=O)C21
FC(F)(F)c1cnc(OCc2cnn3ccccc23)cn1
N=C(N)Nc1ccc(C=CC(=O)Nc2ccc(NC(=N)N)cc2)cc1
CN(C)CC1CCNCC1
O=C(NCC1CCCO1)N1CCCC1CCCCc1ccc(Cl)cc1
CCCCCCCCC1=C(COc2ccc(O)cc2)C(=O)C([N+](=O)[O-])O1
CN(C)CCCN1c2ccccc2Sc2ccc(C(F)(F)F)cc21
CCC(O)C(c1ccc(O)cc1)C(CC)c1ccc(O)cc1
O=C(c1cc(COc2cccc(F)c2)on1)N1CCC(Cl)C(N2CCCCC2)CC1
Cc1cc(Cl)ccc1OCC(=O)OCCCO[N+](=O)[O-]
Cc1ccc(NC(=O)C2CN(F)CC2C(=O)Nc2ccc(S(C)(=O)=O)c(Cl)c2)cc1F
COc1ccc(C2CCN(C3(C)CCCC3)CC2)c(-c2cccc(NC(C)=O)c2)n1
Cc1cc(C)cc(C2C(C(=O)c3ccco3)=C(O)n3ncnc3N2C)c1
Cc1cc(F)cc(C(C)(C)C)c1N1CCC(CNc2ccnc3ccc(COC(C)(C)C)cc23)C1
CCOc1ccccc1NC(=O)CSc1nc2ccc(NC(C)=O)cc2s1
CCC(Oc1ccc2ccccc2c1)C(=O)N(Cc1ccccc1)C1CC1
COc1cc(CC(=O)Nc2cccc(S(=O)(=O)N3CCOCC3)c2)cc(OC)c1OC
Cn1c(C#CC(=O)O)nc2cc(C(=O)N(CC(F)(F)F)c3ccccc3)ccc21
C=C(C)n1c(N2CC3CCC2CN3)nc2cc(C(=O)NC(Cc3ccccc3)c3ncc[nH]3)ccc21
O=C(Cc1c[nH]cn1)C1=NOC(NCC(F)(F)F)C1
CC(C)=CCC(C)(C)C1=CCC(C)(C)C=CC(O)CCC2(C)OC2CC1
Cc1occc1C(=O)Nc1ccc(NC(=O)CC(C)C)cc1
O=C(c1ccc(Cn2c(N3CCC(N4CCCC4)CC3)nc3ccc(Cl)cc32)cc1)N1CCCC1
Clc1cc(Cl)cc(CNc2ncnc3ccc(-c4ccccc4)cc23)c1
O=C(C(=O)N1CCN(C(c2ccccc2)c2ccccc2)CC1)c1c[nH]c2ccccc12
Cc1[nH]c(NC(=O)CCc2ccccc2)c(-c2cccc(NC(=O)CC(C(=O)O)c3ccccc3)c2)c1CC(N)=O
COc1ccc(N2C(=O)C(C)N(Cc3ccc4c(c3)OCO4)C2=S)cc1
O=C(c1cc(=O)c2cc3[nH]c(=O)oc3cc2[nH]1)N1CCN(c2ccccc2)CC1
COc1cccc(C(=O)N2CCC3CN(c4ccc(C(=O)O)nc4)C3C2)c1
Cc1cc(C)c(NS(=O)(=O)c2ccc(Cl)cc2)c(C)c1
C=CCOC(CNc1ccnc2cc(Cl)ccc12)OCC=C
Cc1ccc(-n2nc(NC(=O)C3CC3)cc2C2CCN(Cc3cc(F)ccc3C)C2)cc1
CC(ONC(=O)CNC(=O)c1ccc2snnc2c1)c1ccccc1
CCNCCCCN(c1ccc(Cl)cc1)c1ccc(Cl)cc1
N#Cc1ccc(Oc2ccc(S(=O)(=O)Nc3ncns3)cc2C(F)(F)F)c(-c2ccnn2C2CCN(C3CCNCC3)CC2)c1
COc1ccc(-c2nc3c(=O)n(-c4ccccc4)c(C)cn3n2)cc1
Cc1ccc(C)c2c1C(C)c1ccccc1[S+]2[O-]
Cc1ccc(CSc2nc(C(F)(F)F)nc3cc(=O)[nH]n23)c(C)c1
C=CCOC(=O)c1cc2c(cc1C)OCO2
Cc1cc(O)ccc1NC(=O)C(NP(=O)(CNC(=O)OCc1ccccc1)[N+](=O)[O-])[N+](=O)[O-]
COc1ccc(Cl)cc1C(=O)Nc1ccc(-c2nc3cc(NC(=O)Nc4ccc(Cl)cc4)ccc3[nH]2)cc1
COC(=O)N1CCC2(CC1)CN(S(=O)(=O)Cc1cc(F)ccc1[N+](=O)[O-])c1ccccc12
c1ccc2c(NC3CCNCC3)nc(-c3ccc(Oc4ccc(-c5nc(C6CC6)no5)cn4)cc3)nc2c1
CC(C)NC(=O)C1OC(n2cnc3c(NCC(I)=c4cccnc4=C4OCc5ccccc54)ncnc32)C(N)C1O
CCOC(=O)Cn1c(=O)c(Cc2ccccc2)cn(OC(=O)C(=O)CC)c1=O
COc1ccc(OC)c(NC(=O)C2CCCN(S(=O)(=O)c3c(C)noc3C=Cc3ccco3)C2)c1
Cc1cccc(Cn2c3c(c(=O)[nH]c2=O)CN(Cc2ccccc2C(F)(F)F)CC3)c1
O=C(Cc1ccccc1)NC(Cc1ccc(Cl)cc1Cl)C(=O)O
CCc1ccc(CNc2ccc3oc(NC(=O)OC)nc3c2)cc1
CCOc1ccccc1-c1ccc2c(c1)CC=C(c1cnc(S(N)(=O)=O)s1)N2
Cc1ccc(C(=O)NCCC(=O)O)cc1-c1ccc2cc(NC(=O)Nc3ccccc3Cl)nn2c1
COc1ccccc1C1OC(c2ccccc2O)=NN1C(C)=O
NC(N)=NCCCC(NC(=O)c1ccc(CC2c3cccc(O)c3C(=O)c3c(O)cccc32)cc1)C(=O)O
O=C(c1ccccc1)c1c(O)nc(-n2ccc(=O)nc2)c(O)c1N=Cc1ccccc1
O=C(c1ccc(F)cc1)N1CCCC(n2cncn2)C1
CC(=O)NC1C(NC(=N)N)C=C(C(=O)O)OC1C(O)C(O)CO
O=C(CBr)NCCc1ccccc1
Cc1ncc(CN(C)CC2(F)CCCN(C(=O)Nc3ccccc3)C2)cn1
O=S(=O)(Nc1cc(O)ccc1Cl)c1cc(Cl)ccc1Cl
O=C(Nc1ccccc1C(=O)O)c1ccc2c(c1)CCc1nc(-c3ccccc3)cn1-2
Cc1ccc(S(=O)(=O)N(CNC(=O)CC2CCCO2)C2CCCCC2)cc1
O=C(C=Cc1ccc(OCc2ccsc2)cc1)Nc1ccccn1
OCCN1CCN(CCN2c3ccccc3Sc3ccccc32)CC1
CC
Fc1ccc(-n2[nH]c(Nc3ccccc3Cl)nc2=S)cc1
COCCC1OC(=O)CCN2C=C(c3ccccc3)CCC12
OC(CCCCOc1ccccc1)CCOc1ccccc1
Nc1nc(N2CCCCC2)c2cc(NC(=O)Nc3ccc(Oc4ccccc4)cc3)ccc2n1
CC1C(OS(=O)(=O)F)C(O)OC(OC2CCC3(O)C(CCC4C5CC6OC7(CCC(O)CO7)C(CO)C6C5CCC43)C2)C1OC1OCC(CO)CC1O
O=C1CCC(=O)N1CC(=O)N1CCCC1c1ccc2[nH]c(=O)cc(C(F)(F)F)c2c1
COc1ccc(-c2c[nH]c(=O)c(SCC(=O)Nc3ccc(C)cc3)n2)cc1
C=C(C)C1CCC2(C(=O)OCC[n+]3ccccc3)CCC3(C)C(CCC4C5(C)C=C(C#N)C(=O)C(C)(C)C5CCC43C)C12
Cc1nc2c3c(ccc2s1)OCC1CCCN31
CCC1(S(=O)(=O)CC)CN(Cc2cccc(-c3cc(C)ccc3OC3CN(C(=O)O)CC3F)c2)C1
CSC(CCNC(C(=O)NO)C(=O)NC(=O)C(Cc1cccc2ccccc12)NC(=O)C=Cc1ccc([N+](=O)[O-])cc1)C(=O)O
O=C(Nc1c(C(=O)NCc2ccncc2)ccc(F)c1F)c1ccc(Cl)cc1
Cc1nccn1CCNC(=O)C(c1ccccc1)c1ccc(F)cc1
COc1ccc(OC(=O)CON=C(N)c2ccccn2)cc1
N#CC1CCCN1C(=O)C(N)Cc1ccccc1F
Cc1ccc(Cn2c(CN3CCN(C)CC3)cc3ccccc32)cc1
CCC(=O)n1nc(Cc2nnc(SCC(C)(C)CC)n2C)nc1N
Cc1c(C(=O)NCOC(=O)C(C)(C)C(C)(C)C)[nH]c2ccccc12
CCC(CNC(=O)NC(=O)CNC(=N)N)C(C)c1ccccc1
NCc1ccc([N+](=O)[O-])cc1
COC1CCC2(CC1)Cc1ccc(C#Cc3cccc(Br)c3)cc1C21N=C(N)N(C)C1=O
CC(C)=CC=CCCC1(C)CCC2(C)C(CCC3(C)C2CC=C2C4C(C(=O)OCCOS(=O)(=O)O)(CCC(O)C4(C)C)CCC23C)C1
c1ccc2c(-c3nc(CN4CCN(CC5CCCCC5)CC4)co3)cccc2c1
Cc1oc(-c2ccccc2)cc1C(=O)NC1C2CCN(CC2)C1Cc1cccnc1
COc1ccc(NC(=O)c2cc(Br)ccc2NC(=O)c2ccc(Cl)cc2Cl)cn1
CCCc1cc(C=C(C)c2nc3ccccc3o2)on1
CC(=O)c1cc(F)cc(Nc2cc(Cc3cccc(F)c3)nc(N)n2)c1
O=C(O)C=Cc1cn(Cc2ccccc2Cl)c2ccccc12
CCOC(=O)c1c(NS(=O)(=O)Cc2ccccc2)[nH]c2ccccc12
COc1cc(CN2CCN(Cc3ccccc3)CC2)c(=O)n2ccc(N3CCOCC3)nc12
COc1ccc(NCCCCN2CCc3ccccc3C2)cc1
COc1ccc(Cc2c(C3CCCCC3)n(OCC(=O)O)c3cc(-c4ccc(C(=O)O)cc4)ccc23)cc1
O=C(Nc1ccc(C(F)(F)F)cn1)c1cccnc1
COc1ccc(C=CC(NC(=O)C(=O)c2c[nH]c3ccc(C)cc23)OC)cc1
CCC(CC)c1cc(Cc2ccc(N)cc2)cc2c1nc(Cc1ccc(OC)cc1)n2C(=O)O
COc1cc(OC)c(NC(=O)c2cc(N3CCCC3)ccc2C[N+]2(C)CCCCCC2)cc1Cl
CC1(CO)CCCN(c2nccc(CO)n2)C1
CC(=O)Nc1ccccc1C(=O)Nc1ncc(C(=O)N2CCC(C)CC2)s1
COc1c(F)cc(F)cc1C(O)C1CCC(Sc2ccc(C)cc2)N1
C#CCc1ccc2c(=O)oc(NC(=O)CSc3nc(C)ncc3OC)nc2c1C
CCOc1ccccc1CNC(=O)c1cc(-c2ccc(-c3ccc(C)cc3)o2)on1
O=C(O)CCNS(=O)(=O)c1ccc2c(c1)oc(=O)n2CC(=O)Nc1ccc(F)cc1
COc1cccc(N2CCc3c(NC(C)C(C)(C)C)ncnc32)c1
Cc1ccc(-c2cc(C(F)(F)F)n3nc(NC(=O)C4CCN(c5ccc(F)cc5)CC4)cc3n2)cc1
Cc1cc2cc(C(=O)OCC3CCCO3)c(=O)oc2cc1C
CC(C)=CCCC(C)=C(C)CCC=CCCC(C)=CCC1=C(O)C(=O)c2ccccc2C1=O
O=C(CCCCCCCCCCC(=O)OC1OCC(O)C(OC(=O)C=Cc2ccc(O)c(O)c2)C1O)NCCC=Cc1cc(O)c(O)c(O)c1
CC1CCC2(C(=O)O)C(CCC3(C)C2CC=C2C4CC(C)(C)CCC4(C)CCC23C(=O)Oc2ccc(N(C)C)cc2)C1(C)C
Cn1nc([N+](=O)[O-])cc1-c1cc2c(cc1Cl)OCO2
CCOc1cc(Br)c(OCn2cccn2)c(CNCCCc2ccc(C)cc2)c1
Cc1ccc2nc(N)c(C=Cc3ccc(Cl)o3)c(=O)n2c1
CCCCC(C)C(=O)N1CCC(c2nccnc2Oc2ccc(Nc3ccccn3)cc2)CC1
Cc1cc(-n2c(C)nc3ccccc3c2=O)ccc1SCCC(=O)OC(C)C
Cc1cccc(C)c1C(O)c1cnc2c(c1)c(-c1ccc(Cl)cc1)nn2Cl
O=C1c2cccc(O)c2C(=O)c2c(OCCCCNCc3ccccc3)cccc21
Nc1ccc(Nc2cccc(-c3cc(F)ccc3Cl)n2)cc1
Cn1c(=O)c2c(ncn2CC(=O)Nc2ccccc2C(F)(F)F)n(C)c1=O
CN1CCN(c2nc3c(n2Cc2ccccc2)C(=O)N(CCO)CN3C)CC1
COc1cc(OC)c(N2CCN(C(=O)c3ccc(-n4c(C)ccc4C)cc3)CC2)cc1Cl
COC(=O)c1ccc(SCC(=O)C(CC(C)C)NC(=O)C(Cc2ccccc2)NC(=O)C(CC(=O)C2CCNCC2)Cc2ccccc2)cc1
COC(=O)c1cc2[nH]c(=O)c3ccccc3c2cc1OC(=O)Nc1ccccc1
COc1cc(OC)c(CN2CCCCCCC2)c(C(=O)N2CCCCCC2)c1
Cc1csc2c1CCN(C(=O)Cn1c(C)nc3ccccc3c1=O)C2
NC(=O)c1cnc(N2CCN(C(=O)Nc3ccc(Cl)c(Cl)c3)CC2C2CCCN2)nc1
COc1ccc(C(=O)O)cc1NC(=O)c1c(-c2c(Cl)cccc2Cl)noc1C
COC(=O)c1c(-c2ccc(C=O)o2)oc2cc(OC)ccc12
Cc1nc2ccc(C#CCNC(=O)c3cncn(Cc4ccc(F)c(F)c4)c3=O)cc2n2c(-c3ccccc3)nnc12
Cc1ccccc1N1C(=O)CSC1=NN=C1Cc2ccccc2C1=O
COc1cc2c(cc1OC)C(=O)N(CC(CNS(=O)(=O)c1ccc(Br)cc1)N1CCCCCCC1)C(=O)C2
O=C(O)CCCNc1nc(Cl)cc(CCc2ccccc2)n1
Cc1cc(-c2ccccc2)n(S(=O)(=O)c2cc([N+](=O)[O-])ccc2C)c1
O=C(c1ccccc1OCCn1cc(-c2ccccc2)cn1)C1CSC(c2cccnc2)N1
NCC1OC(OC2COC(CO)C2O)C(O)C1n1cc(-c2ccsc2)nn1
COC(=O)C(C)NCCCC(NC(=O)C=Cc1ccc(O)cc1)C(=O)O
CC1CNC(=O)c2cccc(NCCCN(C)C)c2OC1OCC(=O)N(C)C
Cc1cc(C)c(C=CC(=O)c2ccc(OCCOc3ccc(O)cc3)cc2)c(Cl)c1
CNc1ncc(-c2cc(-c3ccc(C(=O)N4CCN(C(=O)OC)CC4)cc3)ccc2N2CCN(C(F)(F)F)CC2)c(NC)n1
CCOC(=O)C(O)C1(C)CCCC2(C)C1CCC1(OP(=O)(OCC)OCC)C2CC(C)C2(C)C1CCC1=CC(=O)OC12C
O=C(CN1CCCCC1)NC1CCN(c2nccs2)C1
O=C1C(=CCc2ccncc2)SC(=S)N1c1ccc(Cl)cc1
CCCCCc1cc(=O)oc2cc(OCC(C)=O)ccc12
Cc1ccc(-n2cc(O)n(-c3ccc(N4CCOCC4)c(F)c3)c2=S)cc1
O=C(CC(CC1CCCCC1)C(=O)NCC(=O)NCC(=O)NCc1ccccc1)NO
COn1nc(C)c2[nH]c(-c3ccc(C)cc3)nc(=O)c21
Oc1cc(CNCCSSCCNCCSSCCNCc2cc(Br)ccc2O)ccc1Br
CCC(O)C1CN(C(C(=O)O)C(O)Cc2ccccc2)C(=O)N1C(=O)Cc1ccc(O)cc1
COc1ccccc1N1CCN(CCS(=O)(=O)c2ccc(C)cc2)CC1
CCC1C(=O)NCC(=O)NCC(C)(CC)C(=O)NCC(=O)N(C)C(Cc2ccccc2)C(=O)N(C)C(CS)C(=O)N1C
C=CCn1c(-c2ccccc2Br)n[nH]c1=S
C#Cn1cc2cc(C3CC(O)C(CC(=O)OC)O3)oc2nc1=O
CCCCCCCCC(=O)N1CCN(c2nc3c(c(=O)n(C)c(=O)n3C)n2CC(C)C)CC1
CC(C)(C)OC(=O)NC1CCC(CCN2CCN(c3cccc4c3OCO4)CC2)CC1
O=C1Nc2ccccc2CC1C(=O)Nc1c(Cl)cc(Cl)cc1[N+](=O)[O-]
CCCNCCC(=O)NC(=O)c1ccc(Cl)cc1Cl
CC(C)(C)N1N=C(c2ccc(F)cc2)CC1c1ccc(Cl)cc1
COc1ccc(NC(=O)C(C)N2C(=O)c3cccc4cccc(c34)C2=O)c(OC)c1
CNC1=C(Cl)C(=O)C(=C(O)Nc2cc(C)ccc2Cl)N=C1
CCCN1CCCCC1Cc1ccc(COc2ccc(CC)cc2)cc1
CC1(C)CCC(n2ccnc2)c2c1ccc1c2cnn1-c1ccccc1
COC(=O)CCCC1C(c2cc(OC)ccc2OC)C(c2ccc3c(c2)OCO3)NC(=O)N1O
O=C(NCCn1ccnc1)c1ccccc1C#Cc1csc(NCc2ccccc2)n1
O=C(NCC1COCCO1)c1cnc(Nc2cccc(F)c2)c2ccnn12
CC(C)c1ccc(-c2csc(C(=O)Nc3cccc(Cl)c3)c2)cc1
COc1cc(OCC(=O)NNC(=O)c2cccs2)ccc1S(=O)(=O)Nc1ccc(C2CC2)cc1
COc1ccc2c(=O)c(OC)c(-c3cc(OC)c(O)c(OC)c3)oc2c1
Cc1ccc2cc(Cc3ccc(O)cc3)ccc2c1
O=C(O)Cn1nc(-c2ccccc2)cc1N1C(=O)c2ccccc2C1=O
O=P(O)(O)C(P(=O)(O)O)P1(=O)OCc2ccccc2O1
c1ccc2c(CCCCOc3ccc4c(c3)C(C3=NCCN3)CCC4)c[nH]c2c1
CC(NCc1ccccc1)C(=O)N1CC(C#N)CC1C#N
CCC(C)C(NC(CCC(=O)O)C(=O)NC(Cc1ccccc1)C(=O)O)C(=O)NC(Cc1ccccc1)C(=O)NC(=O)C(N)Cc1ccc(O)cc1
CC(C)(CC(=O)Nc1ccc(Cl)cc1)N1Cc2ccccc2C1=O
CCC12OC(C(=O)O)(OC(C(=O)O)C1OC(=O)Cc1ccccc1O)C(C(=O)Nc1ccc(O)cc1)C2C
CCNC(=O)N1C(C(=O)O)C(C#N)C(S(=O)(=O)c2ccc(OC)cc2)C1c1ccc(F)cc1
NCCCCNCCCNC(=O)c1ccc2ccccc2c1
CC(C(=O)O)c1ccccc1
CC(=O)OCCCCCCOC1(C)CCCC2(C)C1C(OC(=O)C(=O)c1ccc[nH]1)C(C)C1(O)CCC(=O)C21C
CNC1=Nc2ccc(NC)cc2C(CCCc2ccccc2)=NC1C
Clc1cccc(CNc2ncnc3c2sc2nc4c(cc23)CCC4)c1
CCCN1CCN(CCCCOc2ccc(C3C4CC5CC(C4)CC3C5)cc2)CC1
Cc1ccc(C(Cl)=NCc2ccccc2)c(Oc2ccc(NO)c(C)c2)n1
Cc1c(C(N)=O)sc(C(=O)NC2CCCCCC2)c1C
COc1ccc(C=C2OC(C)(C)C=C2C)cc1-c1ccc(-c2ccccc2)cc1
Cc1ccc(CNC(=O)Cn2c(=O)c(C)nc3ccccc32)cc1
CCCN(CCC)c1cc(C)[nH]c(=O)c1-c1cccc(-c2cccnc2)c1
Cc1cccc(-c2c(C(=O)Nc3cccc(C(=O)O)c3)[nH]n(C)c2=O)c1
O=C(NCc1ccc(-c2nc3ccc(NC(=O)C(F)(F)F)cc3[nH]2)cc1)c1cccc(Br)c1
COc1cc2c(cc1C)CC(OC)C2=O
C=CCOC(=O)Cc1cc(=O)oc2cc(O)ccc12
O=C(Cc1cccs1)NCOC(=O)C=Cc1ccccn1
Cc1cc(C)c2sc(SCC(=O)N3CCN(c4ccccc4)CC3)nc2c1
CCOC(=O)C1CCCN(C(=O)COC(=O)c2[nH]nc3ccccc23)C1
C#CCOc1ccc(C=C2SC(=S)N(NC(C)=O)C2=O)cc1
Nc1ncnc2c1ncn2-c1ccc(C(F)(F)F)cc1I
Cn1cc(C2CC(c3cc(Br)sc3-c3ccc(CO)cc3)C(CO)O2)c(=O)[nH]c1=O
Cc1ccc2c(C)c(C(=O)Nc3sc4c(c3C(=O)Nc3cccc(F)c3)CCC(C)(C)C4)oc2c1C
Nc1nc(N)c2cc(C=Cc3ccccc3)ccc2n1
C[n+]1ccccc1C=Cc1ccc2c(c1)OCO2
CCc1sc2ncn(SCC(=O)N3CCN(c4ccc(F)cc4)CC3)c(=O)c2c1C
O=CC(Cc1ccccc1)c1csc(NC(=O)C2CC2C(=O)O)n1
Cc1ccc(Cl)cc1Nc1nc(C(=O)Nc2ccc(F)cc2)cs1
Fc1ccc(C2=Nc3ccccc3OC2)cc1
CC(C)CC(c1nnnn1C1CCCC1)N1CCN(c2nccs2)CC1
CCOC(=O)C1(OC)CC=C(C=CC=C(C)C(C)C=CC2(C)CCCC(OC(C)=O)C2C)CC1C
O=c1[nH]c(=O)n(C2C(CF)OC(O)C2P(=O)(O)O)cc1F
CN(C(=N)N)c1c(Br)c(Br)c(Br)c(Br)c1Br
CC(C)(C)c1cn(C2=NCC(=O)N3CCc4c(cccc4-c4cncc(Cl)c4)C3=C2)cn1
Cc1cccc(CN2COc3ccc(CO)cc3C2O)c1I
NC(=O)c1ccc(NC(=O)CSc2n[nH]c(N)n2)cc1
CCOc1cc(-c2ccc(-c3cn(C4CC(O)C(CO)O4)c(=O)[nH]c3=O)s2)on1
COc1ccc(C=CC(=O)c2ccc(Nc3ccnc4cc(Cl)ccc34)cc2)cc1OC
CCOC(=O)c1ccc(C2=Nc3c(C)cccc3S(=O)(=O)N2)cc1
CCC12CCC(C)(C)C(O)(C=O)C1CCc1c2ccc2c1CCC1C(C)(C)CCCC21C
O=C1NC(=O)C(Cc2cc(Cl)c3c(c2)OCCCO3)N1
COc1cc(C(=O)NCc2ccccc2Cl)cc(CN2CCCC2)c1O
CCOC(=O)c1sc2c(c1C)N1C(C(=O)OCC)c3ccccc3CN1C=N2
O=C1Nc2nc(NC(=O)c3ccc(F)cc3)c(Cl)cc2C1=O
COOc1ccc(Cl)cc1Cl
CCCCCCCCCCCCCCCCCCC(=O)NC1(OCC=C(C)C)Cc2c(C)ccc(NC(=O)c3cccc(C)c3)c2O1
CC1=CC(=C2CCC3(C)OC3C3OC(=O)C(C)=C23)OC(O)=C1C
CCOC(=O)C(CCCCN)NC(=O)Cc1ccc(CN(CCCCN(C)CCOc2ccccc2C(=O)CCCCCN)C(=O)CCCCNC)cc1
CC1COCC(O)N(c2ncc(Oc3ccc(C(C)N4CCCC4)cc3)c(N3CC4CCC(C4)C3)n2)C1
CCC(C)CCCCCNC(=O)NCCCNC(=O)OCc1ccccc1
CC(C)c1ccc(S(=O)(=O)N(Cc2ccccc2)c2ccc(C(=O)NN=Cc3ccccc3F)cc2)cc1
CCc1ccc(C(C(=O)NC2OC(=O)C(C)(OCc3ccccc3)OC(C(C)C)C2C)C(O)(F)F)cc1
O=C(CCc1nc2ccccc2[nH]c1=O)Nc1cccc(Cl)c1
Cc1ccccc1COc1ccc(CC(C)N)cc1
COc1ccccc1CNc1nc(CCCc2ccccc2)nn1C(C)=O
CC(C)N(CC(O)C(Cc1ccccc1)NC(=O)c1ccc2ccn(S(=O)(=O)c3ccc4ccccc4c3)c2c1)S(=O)(=O)c1ccc2ncsc2c1
COc1cc(OC)cc(-n2c(SCC(=O)Nc3ccccn3)nc3c(c2=O)SCC3)c1
CC(=O)N(Cc1nc(C2CCC2)oc1C)N1CCC(CC2CCOCC2)C1
COc1ccc(-c2ccc(CC(C#N)NC(=O)C3NC4CCC3C4)cc2)cc1
O=C(CC1CCCCC1)N1CCC(O)(Cc2ccccc2)CC1
CSCCC(NC(=O)CC(NC(=O)CCO)c1ccc(Br)cc1)C(=O)O
O=C(Nc1ccc(C(=O)N2CC(CO)c3c2cc(NCc2ccccc2Br)nc3Cl)cc1)c1cnc(Oc2c(Cl)cccc2Cl)c(Cl)c1
Cc1cc(N(C)C)nn1CC(=O)N1CCCC(C)C1
Cc1ncccc1NS(=O)(=O)c1ccc2c(c1)CCN2C(=O)OC(C)(C)C
Cc1cc(CC(=O)O)nn1Cc1cccc(Cl)c1Cl
CC(C)OC(=O)NC(C)c1ccc(Oc2cnc(N3CC4CC3CO4)nc2)cc1
Cc1cc(O)n(-c2ccc(N3C(=O)CSC3=NN=Cc3ccc(O)cc3C)cc2)n1
CCCCCCC1Nc2ccc(F)cc2C2c3cccc4[nH]cc(c34)CC12
Cc1cc(C(=O)N2CCCC(c3n[nH]c(F)n3)C2)cc(F)c1Cl
O=C1c2oc3ccccc3c(=O)c2C(C(F)(F)F)N1c1cccc(O)c1O
CCOC(=O)CCCn1c(-c2ccc(CBr)cc2)csc1=Nc1ccccc1[N+](=O)[O-]
CC(=O)Nc1nc(Cl)nc(N)c1-c1ccc(Oc2ccc(N)cc2)c(Cl)c1
COC(=O)N=C1SC2CS(=O)(=O)CC2N1Cc1ccccc1
CCOc1ccccc1N1CCN(CNC(=O)N(CCOC)c2cc(OC)ccc2OC)CC1
CC(C)(C)c1ccc(Oc2ccc(S(=O)(=O)Nc3ncc(F)s3)cc2C#N)cc1
Cc1ccccc1NC(=O)CN(Cl)C(=O)C1CCN(S(=O)(=O)c2cccs2)CC1
Cc1cc(CCOc2ccc(CN(C(=O)Oc3c(F)cccc3F)S(=O)(=O)CC(C)(F)F)cc2)c2c(c1)OCO2
O=C(Cc1ccccc1)c1ccc(N2C(=O)c3sccc3N(NCc3ccco3)C2c2ccccc2O)cc1
O=C(Nc1ccc(-c2nnc(-c3ccccc3)o2)cc1)c1ccccc1Cl
COC(=O)c1cc(-c2ccc(C)nc2)nc2c1c(=O)[nH]c(=O)n2C
CC(C)(C)C(=O)CC(=O)Nc1cnc(-c2ccc(C(F)(F)F)cc2)cn1
COC(=O)c1cc(C(=O)c2c(C)[nH]c3ccccc23)c[nH]1
COc1cc2c(cc1Cl)CCN(CCc1ccc(NC(=O)c3cccs3)cc1)CC2
CC1CCN(Cc2cccc(-c3csc4c3c(=O)n(-c3ccccc3)c(=O)n4Cc3ccccc3F)c2)C1
COc1ccccc1NC(=O)c1ccc2c(c1)C(O)(C(F)(F)F)c1ccccc1-2
Cc1c(SC(=O)CNC(C)C)nc(=O)n(Cc2ccc(Cl)cc2)c1C
COCCCNC(=O)C(c1ccc(OC)cc1)N(Cc1cc2cc(C)ccc2[nH]c1=O)S(C)(=O)=O
N=C(N)Nc1ccc(C(=O)NCCCCCSCCCCNC(=O)c2ccc(NC(=N)N)cc2)cc1
Cc1c(OCc2ccccc2)c(F)cc(C(=O)Oc2ccc(F)cc2)c1OC(F)(F)F
O=C(Nc1ccccn1)N1CC(CCl)c2c1cc([N+](=O)[O-])c1ccccc21
CC1CN(Br)S(=O)(=O)c2ccc(CC(=O)NCCCN(C)C)cc2OC1CN(C)C(=O)CCN1CCCCC1
CCc1cc(-c2nc(NC)sc2[N+](=O)[O-])cc(OC)c1OC
CCN(C(=S)Nc1ccc(NC(=O)c2ccco2)cc1)C(C)C
O=C(C=CC1c2ccccc2-c2ccccc21)Nc1ccccc1
CC(=O)OC1CC2(C)C(CCC3(c4ccoc4)C(C)CC(OC(=O)C(C)C)C(=O)C23)C(=O)O1
Cc1ccc2c(Oc3ccc(NC(=O)c4cnn(C5CCC(O)CC5)c(=O)c4Cc4cccc(C(F)(F)F)c4C)cc3F)ncnc2n1
CC(Cn1ccnc1)=NC(=O)NC(C)c1ccccc1
N=C(N)c1cccc(OCCCCCOc2cccc(C=C3NC(=O)CS3)c2)c1
CCCCC1(C)CC(C)(c2cccnc2)C(=O)O1
COCCCc1ccc2c(c1)CN(c1cccc(Cl)c1)Cc1cnnn1-2
NC(=O)C(Cc1cc(O)cc(O)c1)CC(O)C(O)CCc1ccc(O)cc1O
O=C(NC1=C(CO)N2C(=O)C(NC(=O)C(Cc3ccccc3)C(=O)O)C2SC1)c1ccccc1
COc1ccc(N(C(=O)c2ccoc2OC)c2nc(-c3cccc(C)c3)cs2)cc1C
O=C(Cc1ccccc1OCc1ccccc1)N1CCN(c2ccccn2)CC1
O=C(O)c1cn(C2CC2)c2nc(N3CCCCC3)c(F)cc2c1=O
CCC
N=c1[nH]c2ccc(C(Nc3nnc(-c4ccc(Cl)cc4)o3)c3ccccn3)c(F)c2n1Cc1ccccc1I
Fc1ccc(Nc2nc(-c3ccccc3)nc3ccccc23)cc1
O=C1CSC(c2ccccc2SC(F)F)N1
COC1OC(OC2OC(O)C(OC3C(C)C(NC(C)=O)OC(O)C3O)C3OC(C)(Cc4cccc(CO)c4)OC23)CC(C)(O)C1C
CCOC(=O)c1cc(-c2ccccc2)c(N)n2c1nc1ccccc12
Cc1ccc(CON2CC(=O)Nc3c(Cl)cc(C)cc3C2)nc1
Clc1ccc(C(OCCn2ccnc2)c2ccc(Cl)nc2)cc1
Cc1onc(-c2ccccc2)c1C(=O)NCCN1CCOCC1
Cc1ncnc2c1c(Nc1cc(F)cc(F)c1)nn2-c1ccccc1
COc1ccc(NC(=O)c2ccc(C(=O)Nc3ccc(N)nc3)cc2)cc1C
COc1ccc(C(=O)Oc2c(OC)cc3c(c2OC)C(OCC=C(C)C)OC(c2cc(OC)cc4c2OCO4)C3)cc1
CC1CC(NS(=O)(=O)c2ccccc2[N+](=O)[O-])C(OC2CCC3(CC2)OOC2(O3)C3CC4CC(C3)CC2C4)CN1C
O=C1C(=O)N(Cc2cn(Cc3ccc(-c4ccccc4)cc3)nn2)c2ccc(F)cc21
O=C(Cc1nnc(CCOc2ccccc2Cl)o1)Nc1cccc(Cl)c1
CC(=O)N1CCN(c2ccc(S(=O)(=O)N3CC(CNc4ncccn4)C3)cc2F)CC1
CN1c2ccccc2CC1CNC(=O)c1ccc(Cl)c(Cl)c1
O=C(O)c1ncc2ncn(C3OC(COP(=O)(O)O)C(O)C3O)c2n1
CC(C)(Sc1nc2ccccc2o1)C(=O)NC(Cc1ccccc1)C(=O)O
CCC(C)C1NC(=O)C(Cc2c[nH]c3ccccc23)NC(=O)C(Cc2ccccc2)NC(=O)C(C)NC(=O)C2CCCN2C1=O
CCCCCC(C)(N)C(=O)O
CCOC(=O)C1=C(C)NC(=Cc2c(C)[nH]c3c(C)cccc23)C1=O
CN(C)CCCn1ccc2c1C(=O)c1ccncc1C2=O
COc1ccc(C(=O)C=Cc2c(C)[nH]c3c(c2=O)CCCC3)cc1
NC(=O)Cc1c(Cl)cc(F)c(Br)c1CN1CCC(NC(=O)N2CCOCC2)CC1
CCOC(=O)c1c[nH]c2ncnc(-c3ccccc3)c12
COCCN1C(=O)CC(C)(Cc2cccc3ccccc23)C1=O
CC(C)Cc1ccc(C(=O)NCC2(CC(=O)N(C)C)CC2)cc1
CCN1CCC(C(=O)NCc2ccc3c(c2Cl)C(=O)c2ccccc2C3=O)CC1
Cc1cc(Cl)c(OCC(=O)N2CCC3C(=O)N(C)CCOc4ccccc4C32)c(Cl)c1
COc1ccc(Cn2c(N)c(C(=O)c3ccc(Cl)cc3)c(=O)n(Cc3cccc(F)c3F)c2=O)cc1
CS(=O)(=O)c1ccc(CN2CC3CC(Nc4ncccn4)CC3C2)cc1
COc1ccc(-c2ccc(S(=O)(=O)NC(C(=O)O)C3CCNCC3)cc2)cc1
CNc1nc(-c2ccc(Cl)cc2)nc2ccc(Cl)cc12
COc1c2c(cc3c1-c1c(cc(COC(C)=O)c(C)c1OC(C)=O)CC(OC)C(OC)C3OC)OCO2
COC1=C(C)C(c2c(C)n(OC)c3cc(-c4cnn(Cc5ccccc5)c4)c4cc(OC)c(OC)cc4c23)=C1
O=C(Cc1ccccc1)NC(Cc1ccccc1)C(=O)N1CCC(c2ccc(C(F)(F)F)cc2)CC1
COc1ccc2nc(C3CCCN3CCNC(=O)c3cc4ccccc4[nH]3)[nH]c2c1
C(#Cc1ccc2nc(-c3ccccc3)c(-c3ccccc3)nc2c1)CN1CCCCC1
CCOC(=O)CCC(CCC(=O)OC)(CC(=O)C1(C)C(C)CC2(C)C1CCC1(C)C2CC=C2C3C(C)C(O)CCC3(C)CCC21C)NC(C)=O
CC(N)C(=O)NC1CCCCC1NCc1ccc(OCC(=O)N2CCCC2C(=O)NC(C(=O)O)c2ccccc2)cc1
O=C(NCc1ccc(F)cc1)C1CCCN1C(=O)NCc1ccccc1
COc1cc(C2(O)C(=O)Nc3c2c(=O)[nH]n3C)cc(OC)c1OC
S=C(NCl)Nc1nc2cc(-c3ccc(C=NN4CCN(c5ccc(Cl)cc5)CC4)cc3)ccc2[nH]1
COc1ccc(C(=O)OC2C=C(Cl)OC(COC(C)=O)C2C(C)C)c(Nc2ccc([N+](=O)[O-])c(C(F)(F)F)c2)n1
O=C(OCC1CC1)C1C(O)C2c3cc(I)c(-c4ccc(-n5ccnc5)cc4)cc3C1(Cc1ccccc1)C1CCC2(c2ccccc2)CC1
CCC(=O)c1cccc(Cl)c1C=CC(=O)c1cc2c(cc1Cl)OCO2
COCCCCOc1cc(F)ccc1NS(=O)(=O)c1ccc2c(c1)CN(C(=O)Nc1ccc(C(C)(C)C)cc1)C2
CCCCSCCCCCC1(C)C(=O)OC(Cl)C1O
COC(=O)c1ccc(C2C(C(=O)c3ccccc3)=C(O)CN2Cc2cccnc2)cc1
Cc1cn(C2CC2)c2nc(N3CCC(C)(F)C3)c(C(=O)O)cc2c1=O
COc1ccc(C2CN(C)Cc3c(OC)cccc32)cc1
CC(=NNC(=O)c1ccc(C)s1)C1=C(O)C(=O)c2ccccc2C1=O
CC1(C)CCc2cc(C(=O)NCc3ccccc3CN3CCCN(CCc4ccccc4)CC3)c(O)cc2O1
CCCCCCn1cc[n+](CC(O)(P(=O)(O)O)P(=O)(O)O)c1
CCOC(=O)c1[nH]c(C)c(C(=O)CC(=O)OCCc2ccc(OC)cc2)c1C
CNc1cccc(-c2cc(Cl)ccc2NC(=O)c2ccc3ccccc3n2)n1
Cc1oc2ccc(C(=O)NCCN(C)C)cc2c1C
CCCC(=O)C1=C(N2CCCC2)CCCC1=O
Cc1nnc(-c2cccnc2)n1SC(C(=O)NO)C(C)C
O=C(NC(Cc1c[nH]c2ccccc12)C(=O)O)c1ccc2cccc([N+](=O)[O-])c2c1
O=C(O)c1cccc(C(=O)N2CCN(C(=O)c3ccco3)CC2)n1
O=S(=O)(Nc1ccc(CCNCC(O)c2cccnc2)cc1)c1ccc(-c2ccccc2F)cc1
CCCCCCCCCCCCCCOc1ccc(CN)cc1
O=C(CCCCC(=O)NCc1nc(-c2ccccc2)c(-c2ccccc2)[nH]1)NO
O=C(Nc1nc(=O)n(O)cc1C1CCCC1)c1ccc(C(F)(F)F)cc1
Cc1[nH]cnc1CN1CCCC2(C1)CN(Cc1ccoc1)C(=O)O2
N#CCOCCOC(=O)C1=COCCO1
COc1cccnc1-n1ccnc1Sc1nc2ccccc2[nH]1
O=C(Cc1ccc(OCCc2ccccc2)cc1)NCCCN1CCCCC1
C=CCOc1cc(C=O)ccc1O
COc1ccccc1N1CCN(Cc2ccc(CN3CCNCC3)n2C)CC1
CNC(=O)C=Cc1cc(OC)ccc1C(=O)NCCCc1ccccc1
COc1ccc(NC(=O)C(=O)NC2CCCN2S(=O)(=O)c2ccc(C#N)cc2)c(Cl)c1
COc1ccc(N2CCN(C(=O)c3cccc(-n4cnnn4)c3)CC2)cc1
O=C(NCc1ccccc1C(F)(F)F)C(=O)c1cn(CC(=O)N2CCCC2)c2ccccc12
Cc1cc(C=O)c(C)n1-c1ccccc1F
CCOc1ccccc1N1CCN(C(=O)C2CCN(Cc3cc(C)ccc3Cl)CC2)CC1
O=C(Nc1cccc(C(F)(F)F)c1)c1ccc2c(c1)NC(=O)C(Cl)(C(F)(F)F)O2
CCN(CC(=O)O)P(=O)(OCC1OC(n2cc(C)c(=O)[nH]c2=O)CC1O)Oc1ccccc1
COCCc1cccc(-c2nc3ccccc3c(=O)n2OC)c1
CCOC(=O)NC(Nc1ccc(S(N)(=O)=O)cc1)C(F)(F)F
CNc1cccc2ccccc12
OCC1OC(Oc2cc(CCCCCc3ccc(O)c(F)c3)ccc2I)C(O)C(O)C1O
C=C1CCC2(C)C3CCC(C(OC(=O)CC(C)(O)CC)CC(O)C13)C2(C)C
C#CCOc1ccc(Cc2cc(C(F)(F)F)ccc2O)cc1
CCc1cnn(-c2ncc3c(n2)CCN(C2CC(O)C2)C3)c1
C=CCc1ccccc1NC1CCCCC1
CN1CCN(C(=O)C(Cc2ccc(OP(=O)(O)O[P+](=O)(O)O)cc2)NC(=O)OCc2ccccc2)CC1
NC(=O)C(Nc1cc[nH]c(=O)c1-c1nc2c(Cl)cccc2[nH]1)c1ccccc1
O=C(COc1ccc(C23CC4CC(CC(C4)C2)C3)cc1)Nc1cccc(O)c1
CCOc1ccc(-c2nc3cccc(C)c3c(=O)o2)cc1
COc1ccc2[nH]c(Cc3ccc(C)c(C)c3)cc2c1
Cc1cccn1C(C(C)NC(=O)c1ccc(-c2ccc(F)cc2)s1)N1CCc2ccccc2C1
CCC(=O)OCC(C)(O)C=C1C(OC(C)=O)CCC2(C)C1C=C1C2CCC(C(CCO)C(C)C)C1(C)C
Cc1ccc(S(=O)(=O)N2CCCCC2)c(S(=O)(=O)N2CCCCC2)c1
CCS(=O)(=O)c1ccc(N=C(N)N)cc1
CN1CCC(N(C(=O)c2cccs2)c2ccc(Nc3ccccc3)c(F)c2)CC1
Nc1ncnc2c1ncn2CC(=O)NCc1ccccc1
Cn1nc(-c2nc3ccccc3n2-c2ccc(CC(=O)O)cc2)c2ccccc21
COc1ccc(C(=O)ON2C(=O)CCC2=O)cc1
C=C(C)C12CCC(C)C(OC(=O)CC(C)(C)C(=O)O)(C(=O)NCC(N)=O)C1CCC1(C)C2CCC2C3C(C)CCC3(C)CCC21C
Cc1cnn(CC2CCCN2C(=O)c2csc(-c3ccncc3)n2)c1
Clc1ccc2c(OCC3CO3)ccnc2c1
Nc1nc(-c2cncc(S(=O)(=O)NC3CCC(Cc4ccncc4)CC3)c2)cs1
CCN(CC)Cc1ccc(S(=O)(=O)c2cc(OCC(=O)N3CCC(C)C3)c(Cl)cc2Cl)cc1
Cc1ccc(CNC(=O)c2cccn(C)c2=O)cc1
CCc1ccc(C(=O)O)o1
COc1c(Cl)nc(C(=O)Nc2cccc(F)c2F)c(C(F)(F)F)c1C
CCc1ccccc1C(=N)N1CCCC1
O=C(O)CC12CC3CC(C1)CC(c1ccc(O)cc1)(C3)C2
O=C1C(=Cc2ccccc2O)COc2ccccc21
CC(NC1CCC2C3CC=C4CC(O)CCC4(C)C3CCC12C)C(=O)N1CCN(C(=O)CC2c3ccccc3-c3ccccc32)CC1
O=C(NCCCCCCCN1CCCCC1C(=O)Nc1ccccc1)NC12CC3CC(CC(C3)C1)C2
CCOC(=O)C1CC(=O)c2c(cc(O)c3c2OC(c2ccccc2C(=O)O)C3)O1
N=C(NCCCCCOc1cccc2c1C(S(=O)(=O)O)CC2)c1ccc(F)cc1
CSCCNC(=N)N(C)c1ccc(-c2ocnc2C(=O)Nc2ccc(Cl)c(S(=O)(=O)N3CCCCC3)c2)cc1
Cc1noc(-c2ccc(N3CCN(S(=O)(=O)c4cccs4)CC3)cc2)n1
CN(Cc1cccc(COc2cccc(N3C(N)=NC(N)=NC3(C)C)c2)c1)c1ccccc1
COC(=O)n1cnc2[nH]c(C3CCCC3)nc(=O)c21
COC(=O)C1=CC2(C)CCC3C(C)CC(OC4C(OC(C)=O)CC(OC)C(OC(C)=O)C4OC(C)=O)C32C1C
O=C(NCCSc1ccc(OC(F)(F)F)cc1)c1c(Cl)cc(OC(F)F)cc1Cl
CCn1c(=O)c2c(CC(=O)c3ccccc3)c(C(=O)OC)sc2n(C)c1=O
CCCNC(c1cccnc1)c1cc(C(=O)Nc2ccc(F)c(F)c2)ccc1OC
CN(Cc1ncc(-c2cc3cc(F)ccc3[nH]2)cn1)C(=O)C1CCN(c2cccc(F)c2)CC1
O=C(NNC(=O)c1ccc([N+](=O)[O-])o1)c1ccc(F)cc1
CNC(=O)C(C)NCC1=CC2C(CCC3(C)OC3C3C(CO)C(C(C)C)CC3(CO)C1=O)C2(C)C
Cc1cccc(CNc2ccc3nc(NCc4ccccc4)nc(N)c3c2)c1
CCC(C)(C)c1cc(CC2CN(S(=O)(=O)c3ccc(O)cc3)CCN2C(=O)C=Cc2cc(O)c(O)c(Cl)c2)ccc1C(C)(C)C
COC(=O)c1c2[nH]c3ccccc3c2cc2ccn(C)c12
Cc1cccc(C)c1COC1=C(Sc2ccc(Cl)cc2)C(=O)c2cnncc2C1=O
CCCCn1c(=O)nc(-c2cc(OC)ccc2N2CCNCC2)c2oc3ccc(CCN(C)C)cc3c21
CC(C)OCCCC(=O)NCC1(c2ccc(F)cc2)NC(=O)N(c2ccco2)C1=O
CC(=O)OCc1cccc(F)c1C1SCC(=O)N1C1C(C(=O)O)=C(F)N2C(=O)C(F)C12
O=C(Cc1cccs1)Nc1nc(C(F)(F)F)cs1
c1ccc(CCCCN2CCOCC2)cc1
c1ccc(-n2cc(-c3cccc(CN4CCNCCOCCNCC4)c3)cn2)cc1
COc1ccccc1NC(=O)N1CCC(N2CCC(c3cnc4ccccc4n3)CC2)C1
NC1=NC(c2cccc3ccccc23)CO1
CCNC(=O)c1ccc(OCC2CCC(CNCCc3c[nH]c4ccc(O)cc34)O2)cc1
COc1ccc(F)c(C(=O)Nc2cccc(-n3nc(-c4ccc(F)cc4)c4c(N)ncnc43)c2)c1
Cc1cc(CC(=O)NCc2ccc(F)cc2)ccn1
Cc1ccccc1NC(=S)NNC(=O)CCCOc1cccc(Cl)c1Cl
CC1(C)CSSCC(NC(=O)CCC(NC(=O)C2CSSCC(C(N)=O)NC(=O)CCNC2=O)C(=O)N2Cc3ccc(cc3)CC2C(=O)O)C(=O)N1
Cc1[nH]c2ncccc2c1-c1ccccc1
CSCC(C)C(=O)NC(C(O)Cc1ccccc1)C(Cc1ccccc1)NSONC(=O)Cc1c[nH]cn1
Cc1ccc(-c2cc(COc3cccc(S(=O)(=O)NC4CCCC4)c3)ccc2C#N)cc1
Cc1cc(C#N)cc(N(C)C(=O)c2nn(Cl)c(Oc3ccc(Cl)c(Cl)c3)c2C)c1
c1ccc(NCCc2ccc3c(n2)SCCCC3=NOc2ccccc2)cc1
Cc1ccc(S(=O)(=O)N(CC2(C)C=Cc3cc(C)ccc3O2)C2CCCCC2)c(C)c1
Cc1ccc(C2CCN(C(=O)Cc3onc(C(F)(F)F)c3-c3ccc(Cl)cc3Cl)C2)cc1
CCN(CC)CCc1ccc(S(=O)(=O)Nc2nc3ccc(Cl)cc3nc2N2CCN(c3ccccc3OC(F)(F)F)CC2)cc1
COCC(C)NC(=O)c1cc(C)oc1C
O=C(Nc1cccc2cccnc12)c1ccc(Br)o1
CC(C)(C)c1ccc(COc2cc(N)ccc2C(=N)N)cc1
COc1ccc(CCN2C(=O)C(c3ccccc3OC)=NC2(C)C)cc1
O=C1C(=O)c2cc3c4c(n5ccc(c2C=C1OCCCCCCO)c35)CCNC4
N#CC(=CC(=O)Nc1nc2ccccc2s1)c1ccc([N+](=O)[O-])cc1
N#Cc1cccc(-c2nc3cc(C(=O)O)c(F)c(F)c3[nH]2)c1C(=O)O
COc1nc(-c2ccco2)c2ncn(Cc3cccc(C)c3)c2n1
COc1cc(CNC(=S)N(Cc2cc3cc4c(cc3[nH]c2=O)OCCO4)c2cccc(Br)c2)cc(C)c1OC
Cn1c(=O)c2c(nc(-c3ccc([N+](=O)[O-])s3)n2C)n(C)c1=O
CCOC(=O)C1CCCN(Nc2cc(S(=O)(=O)C(=O)c3c(C)oc4ccc(C)cc34)ccc2OC)C1
Cn1cccc1CC(=O)N1CCc2nc(C3CC3)nc(Nc3ccc(N4CCCCC4)cn3)c2CC1
CCOC(=O)CNC(=O)C1OC(n2cnc3c(N)ncnc32)C(O)C1O
CNc1nc(NC2CCCC2)cc(-c2sc(C)nc2C)n1
C#CCOc1ccc(CC(NS(=O)(=O)c2ccc(OCC#CC)c(C#N)c2)C(=O)O)cc1OC(=O)c1c(Cl)cccc1Cl
C=CCC1(C)CC(C)(Sc2nc3ccccc3o2)CCO1
NCCN(Cc1ccccc1)C(=O)c1sc(=S)n2c1NC(c1ccccc1)Cc1cc3c(cc1-2)OCO3
COc1ccc(S(=O)(=O)Nc2ccc(F)c(C(=O)Nc3cnc4[nH]nc(Cl)c4c3)c2)cc1
CCc1nn(-c2ccc(CC)c(Cc3ccc(-c4cc(O)ccc4C(=O)O)c(F)c3)c2)c(=O)[nH]1
Cn1nc(S(N)(=O)=O)sc1=Nc1ccc(F)cc1
O=C(CCS(=O)(=O)c1ccc(Br)cc1)NCc1ccccc1Cl
O=C(Nc1c(F)cc2c(c1F)C(=O)N(C(=O)c1ccccc1[N+](=O)[O-])C2=O)c1ccc(Cl)cc1
COc1cc(O)c(CO)c(C(C)=O)c1OC1(OC)OC(CC=CCCCc2cc(C)cc(C)c2)C(CO)C(C(C)=O)C1O
O=C(c1nc(-c2ccc(F)cc2)no1)N1CCN(C(=O)C(c2ccccc2)c2ccccc2)CC1
Cc1ccc(SCC(=O)c2c(C)n(N)c(=O)n(C)c2=O)cc1
COc1ccc(-c2csc(NC(=O)NCCCN3CCOCC3)n2)cc1
CCCc1ccc(C=NNC(=O)C2=NNC(c3ccccc3)(c3ccccc3)C2)c(O)c1
Cc1ccc(C(=O)Nc2cccc(Nc3ccccc3)c2)cc1Nc1ncnc2cnc(N3CCCN(C)CC3)nc12
O=C(O)C1(C(=O)Nc2ccc(OC(F)F)cc2)CCN(c2ncnc3[nH]ccc23)CC1
O=C(NN=CC=Cc1ccc(O)cc1)C(O)=Cc1ccc(O)cc1
Cc1ccc2cc(C(O)CC(C)(C)C)c(=O)oc2c1
COc1ccc2c(c1)OC(=O)C2(O)c1oc2ccccc2c(=O)c1O
COCCC1CCN(c2ccc(-c3ccc4nc(NC5=C(C)C(=O)CC5)ncc4c3)cc2)CC1
CC(C)(C)c1ccc(-c2csc(NC(=O)Nc3ccc(Cl)c(Cl)c3)c2C(=O)O)cc1
CCC(C)C1(C(=O)NC(Cc2cc(F)c(F)cc2F)C(=O)NC(CNC(=O)OCc2ccccn2)C(C)C)CCCC1
CC(C(=O)NCc1ccc(-c2nc(-c3cccs3)no2)cc1)c1cccs1
CCN(CC)CCC(Cc1nnc(Sc2cc(C)ccn2)o1)Nc1ccc(Cl)c2c(C(N)=O)c[nH]c12
C[n+]1cc(=NC(=O)C(=O)Nc2ccc(S(=O)(=O)N3CCCCCC3)cc2)o[n-]1
COC(=O)C(CC(C)C)NC(=O)CC(=O)NC(CCc1ccccc1)C(=O)NC(CCCCN)C(=O)NC(=O)NCCCc1ccccc1
Cc1ccc(C2=NN(C(=O)c3cccs3)C(c3ccc(Cl)cc3)C2)cc1
CN1C(=O)C(Cl)N=C(c2ccccc2C(CC#N)C(N)=O)c2ccccc21
O=C(NCc1nnc(-c2c[nH]cc2S(=O)(=O)c2ccc([N+](=O)[O-])cc2)o1)Nc1ccc(Cl)cc1
CC(=O)N(Cc1ccccc1)c1cc(NC(=O)c2cccc(F)c2)ccc1Cl
COc1cc(OC)cc(C2C(=O)N=C3CCCC(=O)C3C2CC(=O)OC(C)(C)C)c1
CCOc1ccccc1OCC(=O)Nc1ccc(C)cc1-n1cccn1
COOC
CN(C)c1ncnc2c1ncn2CC(=O)NCCO
COc1ccc(NC(=O)CN(C)S(=O)(=O)c2cccc3cccnc23)cc1
COc1ccc(-c2csc(NNC3CCCC3)c2C(=O)CCC(=O)C2CCCC2)cc1
CN(C)C(=O)C12CCC(C1)C(C(=O)Nc1ccc3[nH]nc(-c4ccc5cc[nH]c5c4)c3c1)C2
O=c1nc[nH]c2cc(-c3cccc(C(F)(F)F)c3)sc12
O=C(O)CCNC(=O)c1ccc(S(=O)(=O)N2CCCC2)cc1
O=C(O)c1cccc(S(=O)(=O)N2CCc3cc(C(=O)N(Cc4ccccc4F)C4CCC4)ccc32)c1
CC(C)CCC(CC(C)C)N1C(=O)CSC1c1ccc(F)cc1
CC(C)CC(NC(Cc1ccccc1)C(=O)NC(=O)OCC1C2CC3CC(C2)CC1C3)C(O)S(=O)(=O)c1ccc(Oc2ccccc2)cc1
C#CCCOc1ccc2c(-c3ccc(OCCC)cc3)c(CCC)c(=O)oc2c1
O=C(Cc1ccccc1Cl)Nc1ccc2c(c1)nc1n2CCS(=O)(=O)C1
C=CCCn1cnnc1SCC(=O)Nc1ccc(Cl)c([N+](=O)[O-])c1
N=C(N)c1ccc(Cc2ccc(Cn3c(=O)n(C(F)(F)F)c(=S)c4ccc(C(=O)O)cc43)cc2)cc1
CC(CCC(=O)O)OC1OC2(CCCOO2)OOC1C1CC(C(C)C)CCC1C
CS(=O)(=O)Nc1ccc(C(=O)OCC(=O)Nc2c(-c3ccc(F)cc3)[nH][nH]c2=O)cc1
Cn1cccc1C(=O)N1CCOC(C)(C(=O)O)C1
CCC(C)c1ccccc1N
CCN1CCCN(C(=O)Cc2cccc(OC)c2)CC1
COc1ccnc2cc(NCCCCCCCCCCCOc3ccc(C=O)cc3)ccc12
COc1nc(-c2ccccc2)sc1C(=O)NN=Cc1ccc(C)cc1
C=C1C(=O)C23C(O)C1CCC2C12COC3(O)C(OC(=O)C(C)=CCCCC)C1C(C)(C)CCC2O
O=C(Nc1ccc(-c2cnc3ccccc3n2)cc1)c1cscn1
COc1ccc(C(F)(F)F)cc1-c1nn(-c2ccccc2)cc1C1N(C)C(=Cc2cc(C)n(Cl)c2F)C(=O)N1c1ccccc1Cl
CCC1Nc2ccc(C)cc2C(=O)N1Cc1ccc(-c2ccccc2-c2nn[nH]n2)cc1
COc1cccc(C(Cc2nc3ccccc3s2)=Nc2c(C)n(C)n(-c3ccccc3)c2=O)c1
O=C(C1CCN(c2ccnc(Nc3cccc(Cl)c3)n2)CC1)C1Cc2c([nH]c3ccccc23)CN1C(=O)O
O=C(O)c1csc(Cn2c(C3CC3)nc3cc(Oc4ccc5c(c4)OCO5)ccc32)n1
COc1ccc(C(=O)C=Cc2ccc3ccccc3c2)cc1C1=C(O)C(=O)c2ccccc2C1=O
COc1ccccc1N1CCN(CCCN2C(=O)C3CCCCN3C2=O)CC1
O=C(O)c1ccc(NC(Cc2ccccc2)C(=O)NC(=O)c2cccc(-c3ccccc3)c2)cc1
O=C(Cc1ccccc1)NCc1nnc2ccc(Sc3ccccn3)nn12
O=C(O)CCCC=CCc1ccc(NC(=O)c2cccc3ccccc23)cc1
CCOC(=O)C1=C(C)N=c2sc(=Cc3ccc([N+](=O)[O-])o3)c(=O)n2C1c1ccc(F)cc1
Cc1ccccc1C(=O)NC1CC(C)(C)NC(C)(Cl)C1
CC(C)=CCCc1ccc2c(=O)c(-c3c[nH]c4ccccc34)coc2c1C
Cc1ccc(N(C)C(N)=Nn2ccc3nc(N)n(Cc4ccc(O)cc4)c3c2=O)cc1
CC(C)c1ccc(C(NC2CCCC2)C(=O)N(C(=O)c2ccccc2)c2ccc(C(C)(C)C)cc2)cc1
O=[N+]([O-])c1ccc(C=NNc2nc3ccccc3[nH]2)cc1
CC(C)CC(=O)c1c(O)c(C(=O)CC(C)C)c(O)c(C(c2ccc(-c3ccccc3)cc2)c2c(O)c(C(=O)CC(C)C)c(O)c(C(=O)CC(C)C)c2O)c1O
COc1ccc(C(CN(C)CCc2ccc(OC)c(OC)c2)=NO)cc1
CCOC(=O)NN=C1C(=O)N(C)c2ccc(S(=O)(=O)N3CCCC3)cc21
COc1ccc(CN2C(=O)c3ccc(F)cc3C2=O)c(-c2cn(C)cn2)c1
CC1CN(C(=O)c2ccoc2)CCN1C(=O)N1CCCC1
O=C(O)CCc1cnc(CC(=O)NCCc2ccccc2F)c2ccccc12
c1ccc(SCc2cccnc2)nc1
Cc1ccc(C(=O)N(Cc2ccccc2C)C2CCCCC2)s1
CCN(CC)c1ccc([N+](=O)[O-])cc1[N+](=O)[O-]
COc1ccc(I)cc1CCN
O=C(CCCc1ccccc1)Oc1ccc(NS(=O)(=O)c2ccccc2)c2c(C(=O)O)c[nH]c12
C#CCCc1ccc(-c2c(CCCNC)sc3[nH]c(=O)n(-c4cc(Cl)ccc4Cl)c(=O)c23)cc1
CCCC1C(=O)N(C)c2ccccc2NC1CC(OC)c1ccccc1
COc1cccc(-c2cc(-c3ccccc3)nn2Cc2cccnc2)c1
COc1cnc(SCC(O)CN2CCN(c3ccc(Cl)c(Cl)c3)CC2)nc1
CCOC(=O)c1c(C)n(C)c2nc3ccccc3nc12
CC1=C(C(=O)N(C)C)CC(CCC(=O)NC2CC2)C(=O)N1CCC(=O)NCc1ccccc1
N=C(N)Nc1nc(C(=O)Nc2ccc(Cl)cc2C(=O)Nc2ccc(Cl)cn2)cs1
Brc1ccc(-c2nc(CNCCc3ccccc3Br)co2)cc1
Cc1cocc1CSc1nc2sc3c(c2c(=O)n1CC(=O)Nc1ccc(Cl)c(C(F)(F)F)c1)CCC3
Cc1nn(-c2ccccc2)c2nc(-c3ccc(NS(=O)(=O)c4ccccc4-c4ccc(F)o4)cc3)cc(C(=O)NCCC(O)CO)c12
COc1ccc(-c2ncn3c2CSCC3)cc1
CN(Cc1nccn1C)C(=O)Cc1ccc(C(F)(F)F)cc1
COc1ccc(S(=O)(=O)C2CCN(C(=O)Nc3cccc(S(=O)(=O)Nc4onc(C)c4C)c3)CC2)cc1
CCCCCCOc1ccc(C(=O)c2ccncc2)cc1
CCC(=O)NC(CCC(C)C)NC=O
CC(c1ccc2c(n1)NC(=O)CO2)N1CCCC1c1cc(F)ccc1-c1nc2ncnc(O)c2o1
COc1ccccc1-c1nnc(SCC(=O)NC(=O)NC2CCCCC2)o1
Cc1cc(C)nc(N2CCC(C(=O)Nc3cccc(-n4cccn4)c3)CC2)n1
COc1ccc(-c2nc(C)c(CNCCO)s2)cc1
O=C(C=CC1CCCN(C(=O)CCNC(=O)COc2ccccc2)C1)NO
Cn1cnc(C#N)c1CC=NNC(=O)c1ccc2c(c1)CCC2
Cc1cc(N2CCC(Cc3ncc(C(C)(C)C)cn3)CC2)cc2c1CC(=O)N2C
COc1ccc(Cl)cc1NC(=S)N1CCC(N2CCCCC2)CC1
CC(C)=CCCc1c(C(=O)O)ccc2oc(O)c(CC=C(C)C)c12
CC1CCN(C(=O)c2cc(-c3nccn3C(=O)C(C)C)c3ccccn23)CC1
Cc1cnc(CC(=O)Nc2ccc(Cl)cc2)n(NC(=O)c2ccc(C#N)cc2)c1=O
Cc1cccc(N2CNC(=N[N+](=O)[O-])NC2)c1
CCOC(=O)c1nc2cc(OC)ccc2c(=O)n1Nc1ccccc1
c1cncc(CCNCc2coc(-c3cccc4ccccc34)n2)c1
Cc1cc(C)c2nc(NN=Cc3ccc(OCC(=O)O)cc3)cc(C)c2c1
CCN1CC(=Cc2ccc(F)cc2)C(=O)C2(C1)C(c1ccc(-c3cccc(F)c3)cc1)NC(=O)C1CCCN12
O=C(Nc1ccc(-c2cccnc2)cc1F)c1cscn1
CCN(CC)C(=O)C1=Cc2cc([N+](=O)[O-])ccc2OC1c1ccccc1
CCc1cc(NCc2cccs2)c(=O)[nH]c1C
CC(=O)C(=O)c1cc(NNc2cc(C(=O)N3CCOCC3)ccc2N)c2c(c1)C(=O)c1ccccc1C2=O
NC1c2cccc(O)c2C(=O)c2c(NS(=O)(=O)c3ccc(C(=O)O)cc3)cccc21
N#CCOC(=O)C(=O)Nc1ccc2c(c1)CCC2
CN(C(=O)c1ccc2c(c1)C(=O)c1ccccc1C2=O)c1ccccc1
O=C(CCCN1CCN(c2ccnc3cc(Cl)ccc23)C(C(=O)O)C1)c1ccccc1
Cc1nnc(C)n1N=Cc1ccc(F)c([N+](=O)[O-])c1
CN1C(=O)CC2(CN(Cc3cnn(C)c3)CCN(Cc3ccccn3)C2)c2ccccc21
CCCCN(C(=O)CNCC1CCCO1)C(=O)CN(c1ccccc1Br)S(=O)(=O)c1ccc(OC)cc1
O=C(NCc1ccccc1Cl)c1ccc(NC2=NC3CS(=O)(=O)CC3S2)cc1
Cc1ccc(C(=O)Nc2cccc(F)c2)cc1
COc1ccc(C2=CCN(S(=O)(=O)c3cc(C(C)(C)C)cc(C(C)(C)C)c3)CC2)cc1OC
Cc1cn(NC(=O)c2ccccc2Cc2nc3ccccc3n(Cc3cccnc3)c2=O)cn1
CSc1ccc(N(C)C(=O)Cc2cn(F)c3cc(F)c(C(=O)O)cc3c2=O)cc1
O=C(CN1C(=O)C2C=CCC2C1=O)N1CCCN(c2ccc([N+](=O)[O-])cc2)CC1
CCn1c(C)cc(CNC(=O)C(C)c2ccc(NS(C)(=O)=O)c(F)c2)c1C
CCC1Cn2c(nc3c(N)nc(CN)nc32)CN1C(=O)c1cccc(F)c1
Cc1cccc(-c2ccc(Cc3nc(C#N)cc4nc(OCCSc5ncc[nH]5)n(-c5ccccc5)c34)cc2)n1
COc1cc(NC(=O)Nc2c(C)ccc3[nH]c(Cl)nc23)cc(OC)c1OC
CCOc1ccc2[nH]c(=O)c(CN(CCc3ccccc3F)Cc3nnnn3Cc3ccccc3)cc2c1
COc1ccccc1N1CCN(C2CCCN(Cc3ccccc3OC(F)F)C2=O)CC1
CCCc1nc2c(=O)n(C3C4COC3C3(O)CCOC3O4)c(=O)n(CCC)c2[nH]1
O=C(O)c1cccc(C(=O)NN=Cc2ccccc2-c2ccc(Cl)cc2)c1
CCC(=O)N(CCc1n[nH]c(N)n1)CC(=O)Nc1c(C)cccc1C
CC1COC2CC(OC3C(CO)OC(O)C(O)C3O)C12C=Cc1c[nH]cn1
O=[N+]([O-])c1ccc(CCNCc2c(Cl)cc(Cl)nc2Cl)cc1
CNC(C)(C)CNc1nc2c3cccnc3n(C)c(=O)c2n1C
CC12CCC3c4ccc(O)cc4CCC3C1CCC2(O)CCCO
COc1ccc(C2CC(=O)c3c(cc(OC)c(O)c3OC)O2)cc1
Cc1cnc2c(-c3ccc(N4CCN(Cc5ccccc5)CC4)cc3)cccn2c1=O
COc1ccc(Cn2c(=O)n(C)c(=O)c3sccc32)cc1
CCOP(O)(=S)Nc1ccc(C(=O)O)cc1
Cc1cc(Cl)c2c(c1)CCN2Oc1cc(NS(=O)(=O)Cc2ccco2)c(O)cc1NC(=O)c1ccc(Cl)nc1
Nc1ccc([N+](=O)[O-])cc1NCC(O)CO
COc1ccc(NCC(=O)N2CCCCC2)c(OC)c1
CCCN(C)C(=O)N1CCC2CN(CCC)S(=O)(=O)C2CC1
Cc1ccc(C2CCCN2c2nc3c(c(=O)n(C)c(=O)n3C)n2C)n1Br
CC(=O)N(Cc1cnn(C)c1)CC1Cc2ccccc2C1
O=C(CNC(=O)c1cc(F)ccc1C(F)(F)F)NN=Cc1ccccc1[N+](=O)[O-]
CC(=C(C)N1CCCC(C(=O)O)C1)c1ccc2c(c1)C(=O)N(C1Cc3ccccc3C1)C2=O
CSc1nc(=O)c(CC(C)C)c(-c2cccc3ccccc23)[nH]1
Cc1ccc(NCCC[N+](C)(C)C)cc1C
CCCCOc1ccccc1C=NNS(=O)(=O)c1ccccc1
Brc1ccc(NCCCCCNCCCN2CCOCC2)cc1
CC(CC(=O)N1CCCC1c1noc(C2CC2)n1)C1CCC2C(O)CCC12C
Cc1ccc2nc(-c3ccc(C=NOCC(=O)NC(C)(C)C)cc3)cn2c1
Cc1ccc(S(=O)(=O)NN2CCC(CCc3ccccc3)C2=O)cc1
CCc1nc2c(O)nnc(O)c2n1C1OC(O)C(COC(=O)C(C)C)C1N
S=P(c1ccccc1)(c1ccccc1)c1ccc2ccccc2n1
NC(Cc1ccc(O)cc1)C(=O)NCC(=O)NC(=O)COC(C(=O)O)C(O)CO
O=C(CBr)Nc1ccc(C(=O)NN=Cc2ccco2)cc1
CC(C)c1ccc(-c2cc(C(C)C)cc(Cc3ccc(OC4CCCC4)cc3)c2C2=NCCN2)cc1
COCCCN(C(=O)Cc1nc2cc(C)ccc2oc1=O)c1ccco1
OCCCNc1ccc2c(c1)OC(c1ccccc1)(c1ccccc1)c1ccc(OCCN3CCOCC3)cc1-2
CC(c1ccccc1Oc1ccc(Cl)cc1)[N+](C)(C)C
Cc1ccc(S(=O)(=O)n2cc(CC(=O)N3CCOCC3)c3c(F)cccc32)cc1
O=C(Cn1c(-c2ccccc2F)coc1=O)OCCCS(=O)(=O)c1ccccc1
COC(=O)C(CC(C)C)NC(=O)C(S)Cc1ccc(NC(=O)c2cc3ccccc3o2)cc1
COCC(C)c1ccc2c(c1)CN(C(=O)C(C)C)Cc1cc(Cl)ccc1CC2
COc1ccccc1CN(C(=O)c1cnccn1)c1ccc(C#N)cc1Cl
CC1=NCCN1CN(c1ccc(-c2oc3ccccc3c2C)cc1)S(C)(=O)=O
CC(C)NCC(O)COc1ccc2c(c1)CCCCC2
C=CCN(C(=O)CS(=O)(=O)N(C)C1CCCCC1)c1ccc(C)s1
Cn1ccc2cc(-n3nc(C(F)(F)F)cc3C(=O)C3Cc4cc(NCC(=O)C5CC5)ccc4O3)ccc21
CCOC(=O)c1ccc(-c2nc3ccccc3c(=O)n2CC2CCCO2)cc1
CCOCC(=O)Sc1[nH]c(-c2cccs2)nc1C#N
COc1c(C(=O)NC2CC(=O)N(c3ccc(Cl)cc3)C2)ccc(Cl)c1C(=O)O
COc1ccc(-c2ccc(-c3ccc(C(=O)N4CCOCC4)cc3)c3c2OC(C)(C)C3)cc1
O=C(Cn1ccc(C(c2ccccc2)(c2ccccc2)N2CC=CCC2)cc1=O)N1CCOCC1
CC[N+](=O)[O-]
COC(CCCN(Cc1ccccc1)C(=S)NCc1ccc2ccccc2c1)C(=O)NO
CCc1cccn2c(=O)c3cc(C(=O)NCCc4ccccc4)c(=N)n(CCC(C)C)c3nc12
COc1cccc(C(=O)NC(C)C)c1C1Nc2ccccc2C(=O)N1c1ccc(C(C)(C)C)cc1
Oc1ccc(C2(C(F)F)CCCCC2O)cc1O
CSc1ccc(Cl)cc1C1=NN(c2nc3ccccc3s2)CC1
CC(C)c1cc(CN(C)C2CCN(C(=O)c3cnc(N(C)C)nc3)C2)on1
COc1cc2c(cc1O)OC1c3cc(OC)c(OC)cc3OCC21
N#CCCOc1cc(C2(O)OCCN(C(=O)c3ccccc3)C2c2ccccc2)ccc1OC(=O)c1ccccc1
CCC(C)(C)C(N)C(=O)N1Cc2ccccc2C1
CC(C)(C)N1Cc2ccccc2C1=NC(=S)Nc1ccc2c(c1)OCCO2
CN(C)CCCNC(=O)Nc1ccc(NC(=O)NCCCN(C)Cc2ccccc2)cc1
CCOC(=O)C(C)(C)NC(C)C(=O)C1CC2CCC(O)CC2N1C(=O)NCc1ccccc1
CCC1Nc2ccc(C(N)=O)cc2C2C=CCC12
COc1ccc(C(=O)NCC(=O)NNC(=O)c2ccc(C(C)(C)C)cc2)cc1
O=C1N(CC#Cc2ccccc2)C(Cc2c[nH]c3ccccc23)C(O)C(O)C(Cc2ccccc2)N1Cc1ccccc1
CN(C)CCNC(=O)CCC(=O)O
COCCNCCNCCC12OC3(c4ccccc4)C4C5CC(C6C5C3C61)C42
CC(=O)OC(C)CCC(C)C1CCC2C3CC=C4CC(=NOC(=O)Nc5ccc(F)cc5)CCC4(C)C3CCC12C
Cc1nccc2nnc(-c3ccc(S(=O)(=O)c4ccc(Cl)cc4)cc3)n12
CC1CCCC(N(C(=O)Nc2ccc(O)cc2)c2ccc3c(c2)C(=C(c2cc(Cl)ccc2O)c2ccc[nH]c2=O)C(=O)N3)C1
O=C(C=Cc1ccc(Cl)cn1)NCC1CN(c2ccc(-c3ccccc3)cc2)CCO1
OCN1CCOCC(Cc2noc(CC3CCCCC3)n2)C1
COCC1C(OC(=O)c2ccc(Oc3ccccc3)cc2)CC2(C)C(OC(=O)c3ccc4ccccc4c3)CC(C)(OC)OC23C(=O)C=CC(C)(O)C13
CCN(CC)CCC(=O)c1ccccc1OCCn1ccnc1
C=C(C)C(CCC(NC(C)=O)C(=O)O)OCCCCC
COC(=O)C(=O)N(C)c1ccc(Cl)cc1[N+](=O)[O-]
COc1ccc(S(=O)(=O)Nc2sc(-c3ccncc3)cc2-c2ccccc2)cc1
CCCON1CC(Cc2csc(N(C)C)n2)C2COCC21
Cc1ccc(C(=O)N2CCN(S(=O)(=O)c3ccc(F)cc3)CC2)c(C)c1
O=C(O)CCC(=O)NCC(=O)Nc1ccc(Br)cc1
COc1cc2onc(C)c2cc1C(=O)N(C)CCc1ccccc1
CCOc1ccnc(NS(=O)(=O)c2ccc(NC(=O)c3ccc(C)cc3)cc2)n1
Cn1nc(-c2ccc(CC(C)(C)N)c(NC(=O)c3cc4ccccc4o3)c2)c2ccccc2c1=O
COc1ccc(Oc2ccccc2Nc2ccnc(C(F)(F)F)c2)cc1
CC(C(=O)Nc1ccc(-c2ccccc2)cc1)c1ccc(N2C(=O)CCC2=O)cc1
O=C1Nc2ccc(C(Cl)Cl)cc2C2(c3ccccc3Cl)CC12Cl
Cn1cnc(CN2CCC3(CC2)CN(c2ccc(C(=O)O)nc2)C3)c1
CC(C)(CNC(=O)C(CCc1cccc(C#N)c1)NC(=O)C1CCCN1Br)NCC(=O)O
O=C(O)c1ccc(N=NN2C(=O)c3ccc(I)cc3NC2c2ccc(Br)cc2)cc1
CC1(C)C(C2CC(=O)N(c3ccc(N4CCNCC4)nc3)C(=O)C2)C1(C)C
CCCC1Cc2ccc(CN(C)C)cc2C1
CC1(C)CC2=C(CSc3ccccc32)C([N+](=O)[O-])C1
CCOC(=O)NS(=O)(=O)c1ccccc1-c1ccc(C2NC(=O)c3oc4c(C(C)(C)CN(C)C)cccc4c(=O)c3C2=O)cc1
COC1C(OC(C)=O)CC2OCC1(C)C2=O
N=C(N)NCCCC(NC(=O)CCNc1c(-c2c(O)c(=O)c2=O)ccc2ccccc12)C(=O)O
O=C(C[S+]([O-])Cc1ccccc1)NCCCCC1(O)c2cc(-c3ccccc3)ccc2CCC1O
COc1cc(NC(=O)N2CCCC(CC3CC3)CC2)c(N)cc1Cl
N#CC(Cc1cc(F)c(N)c(F)c1)NC(=O)C1NC(C2CC=CCC2)C1C(=O)Nc1ccc(CC(F)(F)F)cc1
CCOC(=O)c1cc2cc(-c3ccc(OC)cc3)cc(-c3ccccc3)n2n1
Clc1ccc(CN2CCN(Cc3ccc(Cl)nc3)C2c2ccc(Cl)cc2)cc1
CCC(NC(=O)C(Cc1ccc(O)cc1)NC(=O)C(CCCCNC(=O)OC(C)(C)C)N=C(N)N)C(=O)NC(Cc1c[nH]c2ccccc12)C(=O)OC
O=C(O)c1cccc2c1C(=O)c1c(ccc(C(=O)O)c1[N+](=O)[O-])C2=O
OC1(c2cccc(C(F)(F)F)c2)CC2CCC(C1)N2Cc1ccc2ccccc2n1
Cn1cnc(S(=O)(=O)NCc2ccc(-c3csnn3)s2)c1
C=C1C(C#N)=C(c2ccc(Oc3ccccc3Cl)cc2)C(=O)N1C(C)C
CCN(Nc1ccc(C(N)=O)cc1)c1cccc(S(=O)(=O)CC)c1
COc1ccc(OC)c(Nc2cncc(-c3cnc(C)nc3)n2)c1
CC(C)c1ccc(NC(=O)CCCn2c(=O)c3sccc3n(Cc3ccco3)c2=O)cc1
COc1ccc(OC)c(C2CN(c3nc(N)nc4ncc(Cl)nc34)C2)c1
CC(C)(C)c1ccc(CN2C(=O)C(Cc3ccccc3)N(Cc3ccccc3)S2(=O)=O)cc1
COc1ccc(-c2ccc3c(c2)CN(c2nc4c(CC5CCN(N6CCCC6)CC5)cccc4[nH]2)C3=O)cc1
CCCCCCCCc1ccc(CCC(=O)NNc2ccc(C(=O)C(F)(F)F)cc2)cc1
Cc1c(OCC2CCC2)ccn(Cc2cccc3ccccc23)c1=O
CCCCN(CC(=O)OC(=O)C1COc2ccccc2O1)C(=O)CNc1ccc(N2CCOCC2)cc1
CCCCCCCCCCc1cccc(-c2c(F)c(F)c(F)c(F)c2F)[n+]1[S+]([O-])CC
CN(C(=O)c1ccccc1)c1nn(-c2ccccc2)cc1CC(=O)Nc1cc[nH]n1
CC(C)(Cl)c1cc2c(nn1)CCCN2Cc1nc(-c2ccccc2F)no1
Cc1cc(NC2CCNCC2)n2nc(C)c(-c3ccc(F)cc3C)c2n1
CCCCCCC(CCC)C(=O)NC(CCCCC)S(C)(=O)=O
CCOc1cc2c(cc1-c1ccc(NC(=O)C=CCOC)cc1)C(Cc1ccc(Cl)cc1)N(OC)CC2
CC(C)NC(=N)c1cc(-c2ccc(CO)cc2)on1
CC(Cc1ccccc1F)NCC(O)c1cc(Cl)cc(NC(=O)N(C)C)c1
Nc1nc(=O)c2ncn(C(=S)N(CCOc3ccccc3)Cc3ccccc3)c2[nH]1
CCCN(CCC1CCC(NC(=O)C=Cc2cccc(N(C)S(C)(=O)=O)c2)CC1)C1CCc2ncccc2C1
COc1cccc(-c2ccc(CN3CCc4cc(OC(C)=O)ccc4C3)cc2)c1
Cc1cc(NCc2ncc[nH]2)cc(C)c1C
O=C(NCCCCN1CCN(c2ccnc3cc(Cl)ccc23)CC1)C1CC=CCC1
COc1cc(OC)c(CNC(=O)c2cc(N(C)c3nc(C)cc(C)n3)ccc2N2CCCCC2)c(OC)c1
CC(C)(Oc1ccc(CC(Nc2ccc(C(=O)c3ccccc3)cc2)C(=O)O)cc1)C(=O)O
CC(C)CC(=O)c1c(O)c(C(=O)CC(C)C)c(O)c(C(c2ccccc2)c2c(O)c(C(=O)CC(C)C)c(O)c(C(=O)CC(C)C)c2O)c1O
O=c1nc(Cc2ccccc2)[nH]c2c(Cc3ccccc3)csc12
NS(=O)(=O)c1ccc(CCNC(=O)CSc2nc3ccccc3n2Cc2cccc(Cl)c2)cc1
Cc1ccc(NCC(=O)SC2CCCCC2)cc1NS(C)(=O)=O
Cc1cc(NC(=O)CSc2ncccn2)no1
OCC1C(c2ccc(Cl)cc2COCc2ccc3ccccc3c2)OC(O)C(O)C1O
COc1ccc(CC2(N3CC(c4ccc(Cl)cc4)N(CC(C)C)C3=O)CCCCC2)cc1
O=c1c(OS(=O)(=O)Nc2ccc(F)cc2)c(-c2ccc3c(c2)OCO3)oc2cc(OCc3ccccc3)ccc12
C=CC1Cn2c(=O)cc(Sc3ccccc3F)c(=O)n2C1
O=C(CCCOc1ccc(-c2ccccc2C(F)(F)F)cc1)NS(=O)(=O)c1ccccc1
CCCCCS(=O)(=O)C(C)P(=O)(OCC)OOCC(N)C(=O)O
NC1=NC(CF)(c2ccc(F)cc2-c2cnc(C(=O)Nc3ccc(F)c(F)c3)cn2)C2CC2O1
CCOC(=O)c1cc2ccc(C(C)(C)C)cc2oc1=O
COc1ccc(Sc2cc(=O)nc(N)[nH]2)cc1
CCOc1ccc(C(=O)NC)cc1Oc1cc(Cl)ccc1Cl
COc1ccc(-c2ccc(C(=O)Nc3ccc(Cl)c(Cl)c3)cc2OC)cc1
Cc1ccc(S(=O)(=O)N2CCC(NC(=O)c3ccc4[nH]c5c(c4c3)CCCC5)CC2)cc1
CCCCCCC=Cc1cc(C)no1
CC(C(=O)Nc1ccc(C(F)(F)F)c(O)c1)c1cccc(Cl)c1
NC(=O)CC(NC(=O)Cc1ccccc1)C(=O)NCCCc1ccccc1
COc1nc2ccccc2c(NCc2ccco2)c1NC(=O)C1CCCCC1
Cc1ccc2c(c1)OCC(=O)N2CN1CCC(CCc2ccccc2F)C1
Cc1ccc2sc(C(=O)COC(=O)c3cccc(S(=O)(=O)N4CCOCC4)c3)cc2c1
COn1c(C)c(C(c2ccc(O)cc2)c2c(C(=O)OCC(C)C)n(C)c3ccccc23)c2ccccc21
CCc1nnc(NC(=O)c2ccc(C)c(Nc3ncnc4cnc(N(C)CCN(C)C)nc34)c2)s1
Cc1cccnc1NC(=O)c1nn(-c2ccc(Cl)cc2Cl)c(-c2ccc(Cl)cc2)c1C
CCCCCCCCC(=O)NCc1ccc(OCC(CCCCCCCC)C(N)=O)cc1
CC(NC(=O)c1ccccn1)c1ccc(OC2CCN(c3ccnc(OCC4CC4)c3)C2)cc1
CC(NC(=O)N1CCN(C)CC1)c1ccnc(NC(=O)Nc2ccc3nccnc3c2)c1
Cn1c(=O)c2sccc2n(CC(=O)N2CCCCC2)c1=O
COc1ccc(Cl)c(C(=O)Oc2ccc(OC)cc2-c2nnc(-c3ccc(Cl)cc3)o2)c1
Cc1c(C)c(O)c2c(c1C)CC(C)(CNCCCCc1ccccc1)O2
CCCOc1ccc2nc(C)sc2c1
COc1cc(C2NC(=O)NC(C)=C2C(C)=O)cc(Br)c1O
CC(=O)Nc1cc(-c2ccc(Br)s2)on1
Cc1cccc(C(=O)Nc2ccc(-c3nc4ccccc4nc3C(C)C)cc2Cl)c1
CCCCNC(=O)NC(=O)COC(=O)C(C#N)=C1CCC(C)CN1
COc1ccc(C2SCC(=O)N2NC(=O)c2ccc(OC)cc2OC)cc1
CC1(C(=O)NS(=O)(=O)c2cccc(F)c2)CCN1C(=O)Cc1cccs1
O=C1CSC2(C(=O)N(Cc3ccccc3Br)c3ccccc32)N1c1ccc(Br)cc1
Cc1ccc(CSc2nc(=O)c(F)c(Cn3ccc(F)cc3=O)[nH]2)c(C)c1
CCN(CC)c1ccc(NC(=O)c2cc3cccc(OC)c3oc2=O)cc1
CC(C)(C)c1ccccc1C(=O)N1CCc2cc(NC(=O)N3CCNCC3)ccc21
Cc1ccc(S(=O)(=O)S(=O)(=O)c2cccc(NNc3nccs3)c2)cc1
Oc1cc(O)cc(OCc2csc(-c3cccs3)n2)c1
Cc1ccccc1C(=O)Nc1c(C#N)nc2ccccn12
CC=CCN(C)C1CCc2c(c(=O)oc3cc(O)ccc23)C1
CC(C)(C)OC(=O)c1cc(-n2cncn2)ccc1Cl
Cc1ccc(F)cc1C1Cc2cc(COc3ccc4c(ccn4CC(=O)O)c3)ccc2O1
CN(C)CCCNc1ccc(C(=O)C=Cc2cccc([N+](=O)[O-])c2)cn1
COc1ccccc1-c1ccc(=O)n(CC(=O)OCC(=O)NCc2ccco2)n1
COc1ccc(C2CC(=O)c3ccc4c(c3O2)C=CC(C)(C)O4)cc1
C=C(C(=O)OC)C1(O)CCCC2(C)C1C(C)CC1C(O)(COC(C)=O)OC3CC(=O)OC312
CCCC1C(C)C(F)C(=O)OC(O)C(O)(O)C(C)CC(CO)CN(F)C(O)CC(O)C(C)C1O
CSc1nnc2c(cnn2-c2ccccc2)c1N
Cc1ccc2c(OCC(=O)Nc3ccc(S(=O)(=O)Nc4nccs4)cc3NS(=O)(=O)c3cccs3)cc(=O)oc2c1
CCCNc1nc(N)c2nc3ccc(NC(=O)c4ccccc4NCCCNCCCNCCN)cc3nc2n1
COc1ccc(OC)c(NC(=O)CNc2ccc(OC)cc2OC(C)=O)c1
O=C(O)c1ccc2c(c1)CCCN2C(=O)Nc1ccsc1
O=C(C(O)C(O)C(O)C1c2ccccc2CCN1C(=O)c1cccc2ccccc12)N1CCc2ccccc2C1
N#CC1CCN(c2c(Nc3ccc(O)cc3)c(=O)c2=O)C1
O=S(=O)(Nc1cc2c(cc1F)CCN(Cc1ccc(-c3ccc(-c4nc(-c5ccc(Cl)nc5)no4)cc3)cc1)CC2)c1cccnc1
N#CC1CCCN1C(=O)C1CCCN1
CC1CCCCN1CCCNc1cccc(N(C)C)n1
N#Cc1ccc(C(=O)N2Cc3ccccc3C2C(=O)N2CCC(N3CCSC3=O)CC2)cc1
Cc1ccc(C(=O)NN=C(O)C2C(=O)Oc3ccccc3C2=O)o1
CC(C)OCCCNC(=O)C(C)Sc1nc(Nc2ccccc2)cc(=O)n1C
CCCCn1c(=O)cc(C(Cc2ccccc2)OC(C)=O)n(CCCCCCC(C)(O)CC=O)c1=O
O=C(NCCOc1ccccc1)c1ccnc(Cl)c1
Cc1c(C(=O)NCCC(=O)O)sc2c1CCCCCC2
COCCOCc1cc(C(=O)Nc2ccc(Cl)nc2)c2ccccc2n1
C=CC[N+](CC)(CC=C)C(C)C
CCc1cc2c(C(C)C)ncnc2s1
CC(C)(C)C(=O)NC(=O)OC(CCCC(=O)NO)C(=O)NCc1ccccc1
c1cnn(-c2ncnc3[nH]ccc23)c1
NNC(=O)c1cc(-c2ccccc2)[nH]c1C(F)(F)F
COc1ccc(C=CC(O)(c2ccc(-c3ccccc3)cc2)C(O)CC(O)CC(F)(F)F)cc1
CCOC(=O)ONC(=O)C1=C(C(=O)OC)C2N(C)c3ccccc3C23CC(CC)N(C(=O)OC)C3=N1
Cc1ccc(C(=O)N(CC2=NCCN2)[N+](=O)[O-])o1
CC(C)(C)c1ccc(OCCCCCn2ccnc2)cc1
N#Cc1cc(CCC(=O)N2CCC(C(=O)O)CC2)c(-c2ccccc2)c(-c2ccccc2)n1
CC(C)(C)c1ccc(C(=O)NCCN2CCN(c3ccc([N+](=O)[O-])cc3)CC2)cc1
CCc1c(C)[nH]c(=O)c(NCc2cccnc2F)c1Cc1cc(C)cc(C)c1
CC(C)(C)OC(=O)NS(=O)(=O)c1ccccc1-c1ccc(Cc2nnc(NC(=O)c3ccccc3)s2)cc1
C=c1c(=C(O)C(=NO)C(=O)OCC)c2ccccc2n1C
O=C(Cc1ccccn1)NC1(CBr)SC2C(CSc3ccccc3)C(=O)N2C1CBr
COc1cc(C)cc(OC)c1-c1ccc(C)c2c(O)c(OC)oc12
CN(C)Cn1cc(Br)c2cc(-c3ccccc3)ccc21
Cc1cc(C(=O)Nc2cccc(-c3nc4ncccc4o3)c2)c(C)o1
O=c1cc(COc2ccccc2)[nH]c(N2CCCCCC2)n1
O=C1c2cccc3cccc(c23)C(=O)N1CCCCNCCn1cc2c(n1)CCC(CNCCCNc1ccnc3cc(Cl)ccc13)C2
CON=Cc1cnc2c(NCc3cccc(OC)c3)cnn2c1C
Cc1cc(C#N)cc(C)c1Oc1ccnc(NC2CCN(Cc3cccc(Cl)c3)CC2)n1
CC(=O)C1C(OC(=O)c2cccnc2)CCC(C)C(c2ccc(-c3ccccc3)cc2)OC(=O)CCCC=CCC(O)OC(=O)CC(O)C1CC=Cc1ccccc1
Cc1cccc(Cc2c(Cl)cc3c(c2-c2cccc(Cl)c2)C(O)N(S(=O)(=O)O)CC3)c1
C=C1C(=O)OC2C1CCC(CO)=CCCC1(C)OC21
CCOC(=O)C1=C(C)C(c2cccc(NC(=O)c3ccc4cc[nH]c4n3)c2)C(C)=C(C(=O)OCC)N1
NC(=O)c1cccc2c(NCc3cccnc3)ncnc12
CC(=O)c1csc(Nc2cc(Oc3ccccc3F)cc([N+](=O)[O-])c2)n1
CCc1ncnc(-c2ccc(C(=O)N3CCC(O)CC3)c(Cl)c2)c1C#Cc1ccc(N)nc1
O=C1N(Cc2cccc([N+](=O)[O-])c2)C(=O)N(Cc2cccc([N+](=O)[O-])c2)S(=O)(=O)N1Cc1cccc([N+](=O)[O-])c1
CC(=O)NC(Cc1ccc(Cl)cc1)C(=O)N1CCN(c2cccc(F)c2C(N)C(C)C)CC1
CC(NC(=O)CCC=CCC=CCC=CCC=CCC=CCCc1cccnc1)c1ccoc1
CCCCCC(=O)N(C)CCCCC(=O)N(C)CCCc1ccccc1
COc1ccc(C(CC(=O)N2CCCC2)c2c(NC(=O)c3cccc(Cl)c3)c3ccccc3oc2=O)cc1OC
CCn1cnc2c(NCc3ccccc3C)nc(C(F)(F)F)nc21
Cc1ccc2c(c1)C(=NNC1CC(c3ccc(F)cc3)Cc3[nH]nc(Cl)c31)C(=O)N2
NC1=NCC12C1C=CC2C2C(=O)N(c3ccccc3)C(=O)C21
O=C(NO)c1cc(-n2ncc(F)c2-c2ccc(SC(F)F)cc2)ccc1F
O=c1cc(-c2ccccc2)oc2c(O)c(O)cc(OCCO)c12
CCc1ncnc(-c2ccc(C(=O)N3CCN(C4CCC4)CC3)c(F)c2)c1C#Cc1ccc(N)nc1
O=C(c1nc(CCc2ccccc2)no1)c1cc(Cl)ccc1Cl
O=CNc1cc(COC(=O)c2ccc([N+](=O)[O-])cc2)nc2cc(C(F)(F)F)ccc12
O=C(c1ccc(-c2ccc(Cl)cc2Cl)o1)N1CCN(c2cnn(-c3ccccc3)n2)CC1
Cc1cnc(CC2CCCN2C(=O)CCCSc2ncccn2)cn1
CCc1c(O)cc(Br)c(Cl)c1C(=O)NC1CCCc2ccccc21
CC(C)(C)OC(=O)NC(=S)NCCCn1cncn1
CCOC(=O)Nc1cc2c(nc(N)c3cc(-c4ccccc4)sc32)c2cnccc12
O=C(O)Cc1cc(CNC(=O)CN2C(=O)CCC2c2ccc(F)cc2)ccc1F
Cc1ccc(COc2ccc(S(=O)(=O)CC3(Cc4ccccc4)OC(=O)NC3=O)cc2)cc1
O=C(Nc1ccc(NS(=O)(=O)c2ccc(Br)cc2)c(Cl)c1)c1cc(Br)ccc1-n1cncn1
CCN1C(=O)Nc2cc3c(cc2C1(C)O)OCO3
COc1cc(C=Cc2nc3ccccc3nc2C)ccc1OCCCCN(C)c1ccccc1
O=C(c1ccc(Br)cc1)C1CCN(N2c3ccccc3Sc3ccccc32)CC1
CC(C)CC(C=O)NC(=O)C(Cc1c[nH]c2ccccc12)NC(=O)OCc1ccccc1
O=C(CCC1CCCC1)NCOc1ccc(C=C2SC(=O)NC2=O)c(O)c1
CCCC(=O)N1CCC(C2=NOC3=CC(=CC=C4OCOC4=C3)C(=O)N3CCCCC3C2)CC1
CC(F)Oc1ccc(Oc2ccc(-c3cccc4[nH]c(C(F)(F)F)nc34)nc2)c(OC(C)C(=O)O)c1
N#CC(CCCN1CCN(Cc2ccccc2)CC1)c1ccccc1
N=C(N)Nc1ccc2cccc(I)c2c1
COc1ccc(C=Cc2cc(OC)c(OC)c(OC)c2)cc1C(=O)C=Cc1cc(OCc2ccccc2)c(OC)c(OCc2ccccc2)c1
Cc1c(C(=O)NCc2ccc(Br)cc2)oc2ccc(S(=O)(=O)N3CCC(C)CC3)cc12
Fc1nccc(-c2ccnc3c(Nc4ccnc(N5CCOCC5)n4)c(Cl)ccc23)n1
C#CCc1csc(N2CCn3c(CNC)nnc3C2)n1
C=C1C(=O)OC(COC2OC(O)C(C(C)=O)C(CO)C2O)C=C1OC
NCc1ccc(COc2ccc(C(=O)C=Cc3ccc(O)cc3)c(F)c2)cc1
CCOC(=O)c1cnn(C2(C(=O)OC(C)(C)C)CCN(S(=O)(=O)c3cc(OC)ccc3Cl)CC2)c1C(F)(F)F
CC1=CC=CC(c2ccccc2)OCc2nc(C#N)c(n2CCCCCO)O1
COc1ccc(C(=O)Nc2cc(C)on2)cc1
O=C(O)C(=O)NCCc1ccccc1OCc1ccc2ccccc2c1
O=S(=O)(c1cccc2cccnc12)N1CCN(c2ccc(-c3ccc(O)cc3)nn2)CC1
O=C(CN1CCN(CC=Cc2ccccc2)CC1)N1CCCCC1
COc1ccccc1CC1c2c(cccc2C2CCCN(C(=O)c3ccccc3)C2)C(=O)N1Cc1ccc(C(=N)N)cc1
CCn1cnc2c(NC34CCC(C3)C(O)C4)ncnc21
COCCN(Cc1cc2cc3c(cc2[nH]c1=O)OCO3)C(=O)Nc1cccc(C)c1
O=[N+]([O-])c1ccc(C=NNS(=O)(=O)c2ccc([N+](=O)[O-])cc2[N+](=O)[O-])cc1
Cc1ccc(CC(C)C=Cc2cc(CCC(=O)O)c(-n3cccc3C(C)(C)C)c(C(F)(F)F)c2)cc1
Nc1nnc(SCC(=O)Nc2ccccc2)s1
CCNC(=O)NC1OC(C(=O)O)=CC(N)C1C(O)C(O)CO
CN(Cc1coc(-c2ccc(OCc3ccccc3Br)cc2)n1)C(C)(C)C
Cc1nc(Br)c(C(=O)N2CCCC2c2nc(C)c(C)[nH]2)o1
C=C(C)C1=CCC(C(C)=CC=CC(C)=CC(=O)OC)CC1NS(=O)(=O)C(F)(F)F
CCCC(=O)Nc1ncn(CC(=O)N2CCc3ccccc3C2)n1
CC(=O)OC(=Cc1cc(Br)cc2c1OCO2)Sc1cc(C)cc(C)c1F
O=C(Nc1nnc(C(F)(F)F)s1)C1CCCN1Cc1ccc(Cl)cc1
COC(=O)c1ccc(COc2c(OC)ccc3c2OCC3=O)cc1
COc1ccc(C=Cc2cc(OC)cc(OC)c2)cc1
COc1ccc(NC(=O)N(F)C2Cc3ccc(-c4ccc(CCC#N)cc4)cc3C2)cc1
CC1CCN(S(=O)(=O)C2(C)COP(=O)(N(C)C)N=C2N(C)C)CC1
CCc1cc(C(=O)NC(=S)Nc2ccc(Cl)cc2)sc1C
O=C(O)c1ccc(-c2nnc(N3CCOCC3)cc2-c2ccc(F)cc2)cc1
CN1CC2CC1C1C(=O)N(C(c3ccc(Cl)cc3)c3ccc(Cl)cc3Cl)C(=O)N21
COc1cc(OC)cc(C(=O)NCc2c(F)cccc2Cl)c1
CCOCCCC(=O)Nc1c(C)c(C)n(NS(=O)(=O)Cc2ccccc2Cl)c1C
Cc1ccc2c(c1)OC1(C)C(=CC2=O)C(C)(C)C=C(O)C1Cl
C=COP(=O)(OC(=C)C)C(OC(C)=O)c1ccc(O)cc1
COc1ccc(Cl)cc1S(=O)(=O)NCC1CCCO1
N#Cc1nc(-c2c[nH]c3ccccc23)oc1NCC1CCCO1
COc1ccc(CNC(=O)CNC(=O)N2CCOCC2)cc1
CC=C(C)Cc1c(O)c(O)c(O)c2c(=O)c3c(O)c(CC=C(C)C)c(O)c(CC=C(C)C)c3oc12
CCOC(=O)c1cnc2c(ccn2C)c1N1CCN(Cc2ccc(Cl)cc2)CC1
CC(=O)Nc1cccc(-c2ncc(C(=O)NC(CC(C)C)C(=O)NC(Cc3ccccc3)C(=O)OCC(N)=O)nc2-c2ccccc2)c1
O=C(Nc1nc2onc(-c3ccccc3)c2c2nc(-c3ccccc3)nn12)c1ccc(F)cc1
CCCCC
COc1cnc(NC(Cl)Cc2c[nH]c3ccccc23)nc1Nc1ccc(C(=O)O)cc1
Cc1cc(NS(=O)(=O)c2cccc(C(=O)N(Cc3ccco3)Cc3ccco3)c2)no1
CC1C(=NO)CC(OCc2ccccc2)OC2(C)OC1(C)C(OCc1ccccc1)C2C(=O)OCc1ccccc1
CCCC1(NC(C)=O)Cc2ccccc2CN1C(=O)C(c1ccccc1)c1ccccc1
O=C(Nc1ccc(Cl)cc1)Nc1ccc(C(=O)N2CCc3c[nH]nc3-c3ncccc32)cc1
CCCN1CCC(n2cc(CCOS(=O)(=O)c3cc(C)ccc3C)c3cccnc32)C1
COCc1nc(C2CCCN(CCc3ccc(OC)cc3)C2)no1
Cc1nc(C)n(CC2CCCCN2Cc2cccc(C#N)c2)n1
COC(=O)c1c(O)ccc2c1ccc1c2ccn1C(C=O)CCCC(=O)O
CC(NN(C)c1ccc(C(=O)C2CCN(Cc3ccccc3)CC2)cc1)c1ccccc1
CC1COC2(C)C(=O)N1C(=O)N2C(=O)c1ccccc1
O=C(Nc1ccc(-c2cccc3c2CNC3=O)cc1)Nc1cc(F)ccc1F
CC(C)CC(=O)c1c(O)c(C(=O)CC(C)C)c(O)c(C(c2ccc(-c3ccccc3)cc2)c2c(O)c(C(=O)CC(C)C)c(O)c(C(=O)CC(C)C)c2O)c1O
Cc1ccc(S(=O)(=O)N2CCN(CC(=O)Nc3cc(F)ccc3N3CCCCC3)CC2)cc1
O=C(C=Cc1ccc(O)c(O)c1)c1ccc(C(=O)C=Cc2ccc(O)c(O)c2)cc1
CN(Cc1ccc2c(c1)NC(=O)C2=Cc1ccc(F)cc1)C(CCN1C(=O)CCC1=O)C(=O)O
O=c1ccccn1CCC1CCN(Cc2ccc(CS(=O)(=O)N=c3[nH]ccn3Cc3ccc(Cl)cc3)cc2)CC1
CC(C)=CC1Sc2ccccc2-n2c1noc2=O
CCOc1nc(-c2ccc(N)cc2)cn2nc(-c3ccco3)nc12
N#CCCN(Cc1ccc(N2CCOCC2)s1)C(=O)CN1C(=O)C2CC=CCC2C1=O
C=C1C(=O)C23C(=O)C(O)C1CC2C(C)(O)CCC1C(C)C(=O)OC13
CN(CC1CCCO1)c1nccc(-c2cc(NC(=O)NC(C)(C)C)nc3ccccc23)n1
CN(Oc1ccc(C(F)(F)F)cc1)c1ccc2c(c1)C1CCC(C)(C(=O)c3cc(C(F)(F)F)cc(C(F)(F)F)c3)C(CC(=O)O)C21
O=C1CC(c2ccccc2)CN1CCCCN1CCN(C(c2ccccc2)c2ccccc2)CC1
CC1CN(C(=O)c2ccc(OC(=O)CN(C)C3CCCCC3)cc2)CC(C)O1
COc1ccc(C(=O)COC(=O)CCSc2ccccc2)cc1
Cc1ccccc1OCC(=O)C=Cc1ccc(O)c(O)c1
O=C(Nc1ccccc1)c1nn(-c2ccccc2)c(=O)c2ccccc12
O=C(Nc1ccc(OC(F)(F)F)cc1)c1ccccc1[N+](=O)[O-]
Cc1nc(=O)c2c(NC(=O)C(Sc3ccccc3)c3ccccc3)ccc(C)c2[nH]1
c1ccc(COc2ccc(-c3cnn4ccc(NCc5cc6ccccc6[nH]5)nc34)cc2)cc1
COc1ccc(-c2ccc(C)cn2)cc1C=CC1C2CCCCC2CC2C(=O)OC(C)C21
O=C(O)CCn1cnc2cc(C(=O)N(Cl)Cc3ccccc3)cc(I)c2c1=O
CC(=O)c1c(C(=O)c2ccccc2)ccc(C)c1-c1ccc2c(C(=O)OCCc3ncc[nH]3)cc(=O)oc2c1
CCCCCCCN(C(C)=O)C1CCCCNC(=O)OCCCC(CC2CCCCC2)C(C(=O)NO)C(=O)N1
COc1cc(S(=O)(=O)NC(=O)c2cc(C)n(-c3nc4ccccc4o3)c2C)c(OC)cc1C
CC(CNC(=O)C1CCNCC1)(c1ccccc1)c1cccc(O)c1
CCC(=O)OC(CCSC)NC(=O)NC(CC(C)C)C(=O)O
COC(=O)C12CCC(C)CC1CCC1(C(=O)Oc3ccc(OC)cc3)C2CC=C2C3CC(C)(C)CCC3(C)CCC21C
O=C(NCc1ccc(F)cc1)c1ccc2c(c1)c(=O)n(Cc1ccccc1)c(=O)n2Cc1ccccc1
COc1ccccc1N1CCN(CCc2ccc(NC(=O)c3cc(C)oc3C)cc2)CC1
Cc1cc(NC(=O)c2ccc(Sc3ccccc3)c(Nc3cncnc3)c2)n(C)n1
FC(F)(F)c1ccccc1CNCc1ccncc1
CC(C)(C)c1cc(C=CC=C(C#N)C(=O)Nc2nnc(-c3ccc4ccccc4c3O)s2)cc(N)c1O
C=C1CCC2C(CC1OC(C)=O)C(OC(C)=O)C(OC(C)=O)C2(C)C
c1ccc(CCNC2CCCCC2)cc1
CCOc1cc(OC)c2ccc(-c3cc(OC)c(OCC)c(OOC)c3)c(OCC)c2c1
CS(=O)(=O)NC1CCc2ccc(CC(C=O)NS(=O)(=O)c3cc4ccc(Cl)cc4s3)cc2C1
CCOc1cc(N2CCCC2)c(OCC)cc1NC(=O)c1ccc(-c2ccccc2)cc1
O=C(CN1C(=O)COc2ccccc21)N1CCN(S(=O)(=O)c2ccc(N3CCOCC3)c(Cl)c2)CC1
COc1ccc(Oc2cc(OCCN3CCC(O)C3)cnc2NS(C)(=O)=O)cc1
N#CCC(=O)NN=Cc1ccc(-n2c([N+](=O)[O-])ccc2C(F)(F)F)o1
O=C(O)CC(NC(=O)c1cccc(COc2ccc3nc(-c4cccc(Cl)c4)sc3c2)c1)C(=O)O
O=C(O)c1ccc2c(c1)C(C(=O)O)c1cccc(OCc3ccccc3)c1C2=O
CN1CCC2(CC1)C(=O)N(c1ccc3c(c1)OCO3)C(=O)C2(O)c1ccc([N+](=O)[O-])cc1
CNC(=O)C1(C)C(=O)C(c2ccc(C)nc2)=Cc2c(C)cccc21
CC(C)C(NS(=O)(=O)c1ccc(NC(=O)CCCS(=O)(=O)Cc2ccc(Cl)cc2)cc1)C(=O)O
CC[N+](CC)(CC)CCNC(=O)C(OC(C)=O)c1ccccc1
CCC(=O)Nc1ccc(-c2nc(C#N)nc(-c3ccnc(NC4CCCCC4)c3)c2Cl)cc1
O=C(c1ccc(C(c2ccc(C(F)(F)F)cc2)N2CCNCC2)cc1)N1CCCC1
CS(=O)(=O)C(CC(=O)NCC1(c2ccccc2)CC1)C(CC1CCCCC1)NC(=O)C(F)CCCCNC(=O)c1ccc(O)cc1N
N=C(N)SCc1cccc(Cl)c1
CCOC(=O)CC1CCc2ccc(OCCNS(=O)(=O)c3cc(Cl)c(Cl)cc3Cl)cc2N1
CC(C)(C)c1ccc(S(=O)(=O)N2CCCC2CNC(=O)C(=O)NCc2ccc(Cl)c(F)c2)cc1
CC(c1ccc(C(F)(F)F)cc1)N1CCC2(CC1)C(=O)N(C)c1ccccc12
[O-][n+]1c2cc(Nc3cccnc3)c(=NCCOCCN3CCOCC3)cc-2n(-c2ccccc2)c2cc(Cl)ccc21
CCCOC(=O)COC(=O)C(C(=O)NNC(=O)OCc1ccccc1)C(C)c1ccccc1
Cc1[nH]c2ccccc2c1C1=C(c2cn(O)c3ccccc23)C(=O)NC1=O
COc1cc(OC(=O)NS(=O)(=O)OC2CCCCC2)ccc1C(C)(C)C
CCCCCc1ccc(C)n1NS(=O)(=O)c1ccc(CN)cc1
COCC(C)[N+](C)(C)CCOc1ccc2c(=O)c3ccccc3oc2c1
COc1cc2c(cc1OC)-c1c(CC3CC3)c(OC)cc3c1C(C2)N(OC)CC3
Cc1ccccc1-c1nc(C)c2c(=O)n(C)c3ccccc3n12
N=C(N)NCCCC(NC(=O)Cc1cccc(Cl)c1)C(=O)NC1CCCCC1
Cc1ccc(N(C)C(N)=O)cc1
C#CCOP(=O)(OCOC(=O)C(C)(C)C)Oc1ccc(C=C2C(=O)NC(=O)NC2=O)cc1
COc1cc(C(=O)Nc2ccc(C(C)=O)cc2)cc(OC)c1OC
CCCC1CCCN(c2ncc(NC(=O)c3cccc(S(N)(=O)=O)c3)cn2)C1
N#Cc1ccc(-c2cn(CSc3nc(N)cc(-c4ccccc4)n3)nn2)nc1
COc1ccccc1NC(=S)NN=C(C)c1ccncc1
Cc1cc(Cl)ccc1NS(=O)(=O)c1ccc2[nH]cc(C(=O)N3CCN(C)CC3)c(=O)c2c1
O=C1Cc2ccccc2N1CCCSc1ccccn1
Cc1ccccc1COCC(Cn1ccnc1)OCc1ccc([N+](=O)[O-])cc1[N+](=O)[O-]
COCc1cn(C(=O)OC)cnc1=O
CC1=C(C(=O)OCCCn2cnc3c(=O)nc(F)[nH]c32)C(COC(=O)c2ccccc2Br)NC(=S)N1
COc1cccc(N2CC(CNC(C)=O)OC2=O)c1
C=CCc1ccc(OCCCCCCN2CCc3c2[nH]c2ccccc32)c(O)c1
CC(C)(C)N1C(=O)NC(=Nc2cccc([N+](=O)[O-])c2)C1=O
O=C(Nc1ccc(Br)cc1)C1Cc2ccccc2CN1C(=O)c1ccc(Cl)cc1Cl
Cc1cc2c(cc1C1CCN(C(C)OC3CCN(c4ccc(C(N)=O)cc4C4CC4)C3)CC1)c(=O)c(F)cn2C(=O)O
COc1cccc(Cn2c(=O)c3ccccc3n(CC(O)COc3ccccc3)c2=O)c1
O=C(CNCc1ccccc1)Sc1nccn(-c2cccc(F)c2)c1=O
Cc1nc(NC(=O)c2ccco2)sc1C(=O)N1CCN(C)CC1
CCCCCCCCCCCC(=O)OC1CC2C3NCOC3(COC(C)=O)CC(OC(C)=O)C2(C)C2CCC3(C)COC(=O)C3C12
CC(C)c1ccc2c(c1)CCC1C(C)(C(=O)NCC(=O)NCC(=O)NC(Cc3ccccc3)NC(=O)C(CCCNC(=N)N)NC(=O)c3ccc(-c4ccccc4)cc3)CCCC21C
O=C(O)COc1cc(-c2c(-c3ccc4c(c3)OCCO4)oc3cc(O)ccc3c2=O)ccc1O
Cc1c2ccccc2[n+](C)n1N=C1NC(=O)CC(=O)N1C
CN1CCN(CCCNC(=O)CSc2cc(=O)n(C)c3ccccc23)CC1
O=C1CCN(CCc2ccccc2)CCN1Cc1ccccc1
COc1ccc(Cl)cc1C(=O)Nc1ccc(C(=O)Nc2ccc(Cl)cn2)cc1
Cc1cc(C)c(-n2c3ccccc3n3c(CN(CCC4CCCC4)CCN4CCCC4)c(Cl)nc23)c(Cl)c1
CCc1nc(S(=O)(=O)N2CCOCC2)sc1C
Nc1n[nH]c2cccc(-c3ccnc(NCC(F)(F)F)c3)c12
CN(C)c1c([N+](=O)[O-])c2ccc(C#N)cc2[nH]c1=O
CCc1nc2c3ccc(Cl)cc3nc(NC(=O)Nc3ccc(C4(CC)N=N4)cc3)n2n1
CC(C)(C)ON(Cc1ccc(CN(NC=O)c2ccc(-c3ccc(OCCc4ccccc4)cc3)cc2)cc1)Cc1ccccc1CCCCCCCCCCCCCCCCO
COC(=O)CCC(=O)NC(CNC(=O)Cc1cccc(-n2nc(C)c3ccc(=O)n(C)c32)c1)C(=O)NCC(=O)OC
COc1c(NC(=O)c2ccc([N+](=O)[O-])cc2)cc2n(c1=N)CCCS2
CC1CCN(S(=O)(=O)C(N)C=Cc2ccccc2)CC1
CC(C)C(=O)NCC(=O)NCC(Cc1ccccc1)c1nnc(C(Cc2c[nH]c3ccccc23)NC(=S)Nc2ccc(S(N)(=O)=O)cc2)o1
NC1CC(n2ccc(=O)[nH]c2=O)OC1CO
CC1(C)C(=O)Nc2ccc(-c3ccccc3-c3ccc(Cl)cc3Cl)cc2C1=O
COc1ccc(-n2ncc(C(=O)C(=O)OC(C)(C)C)c2C2CCN(NC3CCCCC3)CC2)cc1
CCC(C)CC(=O)NC(=O)CNNC(C(=O)NNCCNC(=O)CC(C)C(=O)CC(=O)NCCN1CCCC1=O)C(C)C
CCS(=O)(=O)NCCc1ccc(S(N)(=O)=O)cc1
COc1cc(C=CC(=O)OCC(=O)c2c[nH]c3ccccc23)ccc1O
CCCc1c(N(N)C(=O)COC(=O)CCC(CC(C)C)c2ccccc2)c(=O)[nH]c(=O)n1CC
COc1ccc2c(c1)C(=NNC(=O)c1ccc(NS(C)(=O)=O)c(S(=O)(=O)N3CCOCC3)c1)C(=O)N2
Cc1ccc(C(=O)Nc2ccc3c(c2)OCCO3)cc1S(=O)(=O)N1CCN(C)CC1
Cc1cccc(N(C(=O)c2snnc2C)C(C(=O)NC2CCCC2)c2c(C)cccc2F)c1
CCC(C)CCNC(=O)CCS(=O)(=O)NC1C(=O)N2CCCc3cc(C)cc1c32
Cc1c(C(=O)N2CCC3(CC2)OCCO3)c2ccccc2n1Cc1ccc(S(C)(=O)=O)cc1
CN(C)c1ccc(N(C#N)CCc2ccccc2)cc1C(=O)CCl
CCOC(=O)C=Cc1cc(OC)cc(OC)c1C=CC(=O)c1ccccc1OC
COc1ccccc1C=C1C(=O)Nc2ccccc21
S=C(Nc1ccc(Br)c(Cl)c1)OCCN1CCOCC1
N=C(N)c1ccccc1C(=O)Nc1ccccc1C(=O)c1ccccc1
CCN(CCc1ccccc1)Cc1c(C)c(C)n2c(C)c(C)ccc12
CCCCOP(=O)(OCCCC)C(N=C(NO)c1ccncc1)c1ccc(OC)cc1
Cc1ccccc1C(CC(=O)NCn1c(=O)c2cccn2c2cccnc21)N1CCCC1
Cc1nc(Cc2nccc3cc(S(=O)(=O)Nc4nccs4)ccc23)co1
COc1cc(C=Cc2ccc(Cl)cc2)c(C(=O)O)c(OC)c1
CC1CCC2(C(=O)NCCCCCCS(=O)(=O)O)CCC3(C)C(=CCC4C5(C)CC(O)C(O)C(C)(C)C5CCC43C)C2C1C
O=C(Cc1ccc(C(=O)NCC(F)(F)F)cc1)NCc1ccc(Cl)cc1
O=C(CC1CCCC1)Nc1ncccc1CS
Cc1cc(C(=O)CF)c(Nc2ccc(F)c(C3(Nc4ncc(Cl)cn4)COCC(N)=N3)c2)nc1F
Nc1ncc(-c2ccc(F)cc2)s1
O=C1C=C(N2CCOCC2)C(=O)N2CCCN1CC2
O=C(O)CCCCCCCCCCNc1ccc(-c2csc(=O)[nH]2)cc1
COCCNC(=S)N1CC2CC(C1)c1cccc(=O)n1C2
O=C(NNS(=O)(=O)c1ccc(Br)cc1F)c1ccc([N+](=O)[O-])cc1
Cc1ccc(-c2nc3c(NCc4ccc(Cl)cc4)cccc3o2)c(C)c1
CC(=O)n1nc(-c2ccccc2)c(-c2ccccc2)c1-c1ccccc1
O=C(c1cc(F)ccc1Oc1ccc(NS(=O)(=O)c2ccc3ccccc3c2)cc1)N1CCCCC1
O=C(O)CNC(=O)OCc1ccc(CC(COC(=O)NCC(=O)O)Cc2ccc(-c3ccccc3)cc2)cc1
Nc1nc(-c2ccccn2)cc(-c2cc3ccccc3oc2=O)n1
CNS(=O)(=O)CCNC(=O)Cc1cccc(CO)c1
Cc1nc(-c2ccccn2)nc(N2CCN(N)CC2)c1[N+](=O)[O-]
O=S(=O)(Nc1ccc(-c2noc(C3CC3)n2)cc1)c1ccc(Br)cc1
O=[N+]([O-])c1ccc2nc(C(F)(F)F)c(NC3CCCCC3)n2c1
Cc1ccc(OC(=O)CNC2CC(=O)N(c3cccc(Cl)c3)C2)cc1
COC(=O)C1C(c2ccc3c(c2)OCO3)C(C)C(=O)CC1(CC(=O)O)C(=O)OC
Cc1ccc(NC2=CC(=O)c3ccccc3C2=O)cc1
COc1ccc(C(=O)Nc2ccccc2N2CCOCC2)cc1S(=O)(=O)N1CCCC1
CCSOP(=O)(OCCSCCSCCc1cn(C(C)C(=O)O)nn1)c1ncnc2c1ncn2CCCCCc1ncc(C(C)C)cn1
CCn1c(=O)n(CCCC(=O)NCc2cccc(F)c2)c(=O)c2nnn(-c3ccc(F)cc3F)c21
CCOC1C(Cl)(OC(C)C)Oc2cc(Cl)ccc2C1(c1ccc(NS(=O)(=O)C(F)(F)F)cc1)c1ccc(OC)cc1
CC(=C(C)n1ccnc1-c1ccc(Cl)cc1)c1ccc(F)cc1
COC1(C)CC2(C)OC2C(CCC(=O)C=Cc2ccc(O)cc2)O1
Cc1ccc2c(c1)S(=O)(=O)N(C1CCCO1)C(=O)N2CCc1ccccc1Cl
CCCc1noc(-n2nc(C(=O)N3CCC(c4ccc(C)cc4)CC3)cc2-c2ccccc2Cl)n1
Cc1cc(N2CCC(O)C2)nc(-c2ccc(NS(=O)(=O)c3ccc(F)cc3Cl)cc2)n1
CCN(CCCNC(=O)CC1Sc2ccccc2NC1=O)c1cccc(C)c1
CC(C)Cn1nc(C(=O)NCCN2CCN(c3cccc(Cl)c3)CC2)c2ccccc2c1=O
Cc1cccc(C)c1NC(=O)CCCn1c(=O)c2cccn2c2cccnc21
CCc1cc2c(=O)c(F)cn(C(=O)O)c2cc1N1CCN(CNC(=O)c2ccc(F)c(F)c2)CC1
COc1ccc(NC(=O)CSc2nc(-c3cccs3)nc3[nH]ncc23)c(OC)c1
CC(C)Oc1cccc(C(=O)N2CCN(C3CCN(C)CC3)CC2)c1
COc1ccc(C2CCN(Nc3nccc(ON=C4CN(C(C)C)CC4c4ccccc4)n3)CC2)cc1
COC1C(C)C23CCCC4(CO)CN(OC(=O)c5cccc6ccccc56)C5N(O)C2CC15CC43
O=S(=O)(NCC1CN(Cc2ccc(F)cc2)CCO1)c1ccc(Br)cc1
COC(=O)c1c(OC)cc(OC)c(-c2coc3c(C(=O)OC)c(O)c(C)cc3c2=O)c1O
Cc1cccc(CC(=O)N2CCCC(CNS(C)(=O)=O)(Cc3ccccc3)C2)c1
O=C(CSc1nc2ccncc2n1Cc1ccc(F)c(F)c1)NCc1ccccn1
Cc1sc(NC(=O)c2c(Cl)cc(OCCN3CCOCC3)cc2Cl)nc1-c1csc(NC(=O)c2cccnc2)c1C#N
CCC(=O)NCc1ccc(OC(F)(F)Cc2ncn3c2CN(C(=O)N2CC(C)NC(c4ccccc4)C2)c2ccccc2-3)cc1
O=c1c2ccccc2nc(C=Cc2ccccc2)n1CCN1CCOCC1
CCOc1cc(=O)c2cc(CN3CCN(c4ccccc4F)CC3)ccc2[nH]1
CCOc1ccc(OCC(=O)N2CCN(C(=O)c3ccco3)CC2)cc1
O=C(COC(=O)COc1cccc(Cl)c1)Nc1ccc(S(=O)(=O)N2CCCC2)cc1
COC(c1nc(-c2ccc3c(c2)OCO3)cs1)c1ccccc1NC(N)=O
Cc1c(C(=O)N2CC3CNCC(C3)C2)cc(-c2ccc(Cl)cc2)n1-c1ccc(Cl)cc1
O=C(O)c1cc(-c2ccc(Cl)c(C(=O)NCc3ccc(-c4ccoc4)s3)c2)ccc1Cl
O=C(Nc1cccc2cccnc12)c1cc2nc(-c3ccccc3)c(=O)[nH]c2cc1F
CCCC(=O)NC1(c2ccccc2C)SC(C(C)CCNC(=N)N)NC1CC(N)=O
Cc1ccc(-n2c(-c3ccc(-n4cccc4)cc3)c(C=O)c(=O)c3cccc(Cl)c32)cc1
CC(C)CCCC(C)C1CCC23CC[N+](C(C)C)(CC2OC1=O)C3
NC(=O)c1cc(Cc2c[nH]c3ncc(-c4ccccc4)cc23)c[nH]c1=O
CN1CCN(C(=O)C(CC2CN(Nc3ccc(SC(F)(F)F)cc3)C2)c2ccccc2)CC1
CC(=O)OC(C)C1CC2CC(O)CCC2(C)C2CCC3(C)C(=O)CCC3C12
CN(C)C1CCN(CC(=O)N2c3ccccc3C=Cc3ccccc32)CC1
CON=C1Nc2ccc(-c3ccc(Cl)cc3)cc2S(=O)(=O)N1
CC1CCCC2=C1C(=O)OC(c1ccc(I)cc1)C2
CON(CCc1cc(C)c(C)c(C)c1)C(=O)c1ccc(N2CCC(CC(OC)(OC)c3ccccc3)CC2)c2nonc12
CCc1ccc(Cc2nn(C(C)C)c3c(N)ncnc23)cc1
O=C(CCNCCCN1CCCC1=O)C1CCCN1S(=O)(=O)c1ccc2c(c1)CCC2
Cc1ccc(NC(=O)CN2C(=O)c3ccccc3C2=O)cc1S(=O)(=O)N1CCOCC1
CC(=O)N1CCC(=O)NC12CCN(Cc1cnc3ccccn13)CC2
CN(C)CCNC(=O)CCC(=O)c1nc(-c2ccccc2)cs1
C=CC=CCC1C(=O)C=CC1CCCCCCCCCC
CCS(=O)(=O)N(c1ccccc1)S(=O)(=O)c1ccccc1
Cc1cc(Br)ccc1-c1ccc(C=C2C(=O)NN=C2Cl)o1
CCCCCCCCc1nc2c(C(=C3C(=O)N(CCOC)c4ccccc43)c3ccccc3)nc3ccccc3c2[nH]1
CCCCCCn1c(C=CC(=O)O)nc2cc(N)ccc2c1=O
O=C(NC(=O)C(Cc1ccccc1)OC1(CCc2ccccc2)CCCC1)OCc1ccccc1
COc1ccc(C=NNc2nc(C)cs2)cc1OCC(O)CN1CCCCC1
CN1C(=O)CCC2(c3cccc(Cl)c3)c3ccccc3CCC12
O=c1[nH]c(=O)n(C2CC(O)C(CO)O2)cc1C=CBr
Cc1ccc(S(=O)(=O)Nc2cc(C(=O)COc3ccccc3C(=O)O)cc(C(F)(F)F)c2)cc1
CCc1ccccc1-n1ncc2c(Nc3c(C)cccc3CC)ncnc21
COc1c(C(F)(F)F)c(F)c(CCF)c2c(=O)c(CN)cn(C(=O)O)c12
COC(=O)c1ccccc1Nc1c(Cl)cc(C(F)(F)F)cc1Cl
CCOP(=O)(NC1CCCC1)OCC
Cc1cc2cc(O)nc(Nc3nc(Cl)nc(Nc4ccccc4Cl)n3)c2c(=O)o1
O=C(c1c(NNc2cccc(S(=O)(=O)C(=O)c3cccs3)c2)oc2ccccc12)N1CCOCC1
O=C(O)Cc1cccc(-c2cccc(NC(=O)c3ccco3)c2)c1
O=C(NCn1c(Sc2ccccc2)nc2[nH]ncc2c1=O)c1ccccc1Cl
Cc1cc(NCn2c(-c3ccccc3)nc3ccccc3c2=O)ccn1
CC(C=CCO)=CC(O)CC(C)=C(C)CCC1OC2(C(=O)O)OC(C(=O)O)(C(O)C2O)C1(O)C(=O)O
COc1ccc(COc2nc(CC(C)C)ccc2CNC2CCN(C)CC2)cc1
O=C(C=Cc1ccc(O)c2[nH]c(=O)sc12)NCCCCN1CCC(OC(=O)Nc2ccccc2-c2ccccc2)CC1
O=C(C=Cc1ccc(O)cc1)OC1CCC(O)CC1O
CC(=O)CC(=O)c1ccc(OC2C3(C)CCC(C3)C2(C)C)cc1
O=C(CCNc1cc(S(=O)(=O)N2CCOCC2)ccc1N1CCOCC1)NS(=O)(=O)c1ccc(Cl)cc1
CN(C)c1ccccc1C1=NOC(C(=O)NCCc2ccccn2)C1
CCOC(=O)C1CCCN(c2nc3cc(N)ccc3c3cc4ccccc4cc23)C1
Cc1cnn(CC23CCOC2CCN(COCC2CC2)C3)c1
O=[N+]([O-])c1ccc(Br)c(NS(=O)(=O)c2ccc(F)cc2)c1
O=C(Nc1cc(Cl)cc(Cl)c1)c1cc(-c2ccco2)on1
CCc1cc(Cl)cc(C)c1NC(=O)c1sccc1S(=O)(=O)Nc1onc(Cl)c1Cl
O=c1ccn(OP(=O)(O)OCC2COCC2CC2OCCC2COP(=O)(O)COP(=O)(O)O)c(=O)[nH]1
O=c1oc2ccccc2n1C1CCN(CCCCc2ccccc2)CC1
NC(=NS(=O)(=O)c1ccc(OC(F)(F)F)cc1)c1ccc(-c2cnc(-c3ccc(NS(=O)(=O)c4ccc(F)cc4)cc3)s2)cc1
CC1CCN(C(=O)CN(C)Cc2ccco2)CC1
CCOC(=O)c1c(Br)cnn1-c1nc(=O)c2cc[nH]c2[nH]1
CCCCC(CC(=O)NO)c1nnc(SCc2cccc3ccccc23)n1C
CC(C)(O)C1Cc2ccc(OCCCCc3ccccc3)cc2O1
CCNc1nc(NCc2ccc(C(=O)NCCOc3ccccc3)cc2)nc(-n2ccnc2)n1
O=S(=O)(NN=Cc1cccc(F)c1)c1ccccc1
CC1CCC(C(C)(CNC(=O)c2ccccc2)C(C)(C)O)CC1
CCOC1CCN(c2ccc(Cl)cc2CN(C)C)C1=O
CC(C=CC=CCC(C)OC(N)=O)=CC1=C(C)CC(=O)CC1(C)C
CN1CCc2ccc(CCCCCNS(=O)(=O)c3cccc([N+](=O)[O-])c3)cc21
O=[N+]([O-])c1ccc(-c2ccccc2-c2ccc(O)c(O)c2)cc1
C=C(CCC(C(=O)O)C12CCC(O)CC1CC(C)C1C3CCC(O)C3(C)CCC12)C(C)C
COCCCn1ncc2c1nc(N)n1nc(-c3ccco3)nc21
CCN(CC)CCn1nc2c(c(O)c1=O)c(=O)n(Cc1ccc(Cl)cc1)c1cccc(OC)c21
CC(NC(=O)OCc1ccccc1)C(=O)NC1C(=O)NC(C(N)=O)C(=O)NC(Cc2ccccc2)C(C)(C)SSC1(C)C(C)C
COC(=O)c1c(C=C2C(=O)NC(=O)NC2=O)c2ccccc2n1-c1ccc(C)cc1
CC1CC(=O)c2nc3ccccc3c(Nc3ccc(Br)cc3C(=O)O)c2C1
COc1ccc(NC(=O)Nc2ccc(-c3cn4cc(Cl)ccc4n3)cc2)cc1
O=C(O)n1cc(F)c(=O)c2cccc(Cc3ncc(C(F)(F)F)cc3F)c21
Fc1ccc(-c2sc(NC3CCCC3)nc2-c2ccc3c(c2)OCO3)cc1
CCCCCCCCCCCCCCCC(=NO)C(=O)OCC1C(=O)N2C(OC(=O)C(CCCCCCCCCC)=NO)=C(C(=O)O)CS(=O)(=O)C12
COc1ccc(C(=O)C=Cc2ccc(N(C)Cc3cccc(-c4ccccc4)c3)cc2)cc1
C=C(C)C(=O)OC12CCC(CO)C1C1CCC3C4(C)CCC(C)C(C)(C)C4CCC3(C(=O)NCC(=O)OC)C1(C(=C)C)CC2
O=C(O)CCC(=O)N1c2ccccc2Sc2ccccc21
CCCCCCN(CCCCCC)CCCCCOc1ccc(-c2nc3ccccc3o2)cc1
N#Cc1ccc(-n2cnn3ccc(-c4ccccc4)c23)cc1OCC1CC1
CCC1(O)OC(C)(C)C(c2ccc3[nH]c(SCl)nc3c2)C1c1ccccc1
Cc1ccc(NC(=O)COc2ccc3c(Oc4ccc(OCCCN5CCC(C)CC5)cc4)ccnc3c2)c(C)c1
Cn1c(F)nnc1SCc1ccc(N)cc1
CSc1nc(N2CCOCC2)c2ncn(C3OC(CO)C(O)C3O)c2n1
Cc1cc(C(C)(C)C)cc2c1C1C(CCCO)OC(=O)C1CO2
NC1CN(Cc2cc3c(CO)nc(-c4ccccc4)nc3s2)C1
NC1CN(OCc2ccccc2)CC(C2C=C(COP(=O)(O)O)C(=O)O2)OC1COCc1ccccc1
Cc1cc(OCC(=O)c2ccc([N+](=O)[O-])cc2Br)cc([N+](=O)[O-])n1
O=C(NCc1cccs1)OC(CO)C(O)c1cccc([N+](=O)[O-])c1
O=C(O)c1cccc(C(=O)Nc2ccc(Cl)c(-c3nc4ccccc4[nH]3)c2)c1
Nc1ccnc(Nc2cccc(-c3cnc(N4CCC(O)(c5ccc(F)cc5F)CC4)c(Cl)c3)c2)n1
NC(=O)C1CCC(NC(=O)NCc2cccc(F)c2)CC1
NS(=O)(=O)c1ccc(NC(=S)NCc2cccc(S(N)(=O)=O)c2)cc1
COCCN(C(=O)c1csnn1)C(C(=O)NCc1ccccc1)c1cccnc1
O=C1C=C2CCC3C4CC4(c4ccc(O)cc4)CCC(CO)C3C2(c2cccc(O)c2)CC1
CCC1CCN(CN(CCCOc2ccc3ncn(C)c(=O)c3c2)C(=O)Nc2ccc(F)c(F)c2)C1
COCc1ccc(C(=O)N2CCCC3(CCN(Cc4cccnc4)C3)C2)cc1
O=C1C=C(O)c2ccc(O)cc2C1=CC=CC(=O)c1ccc2c(O)cccc2c1O
CC1OC(n2cc(C(N)(c3ccccc3)c3cnccn3)c3c(N)ncnc32)C(C)(O)C1O
CC(=O)NN(c1ccc(C)c(C)c1)S(=O)(=O)c1ccc2nc(SCc3cccc(C)c3)sc2c1
Cn1nc(Cc2ccc3c(c2)C(CCC(C)(C)C(=O)O)Cc2ccccc2CO3)oc1=S
Cc1ccccn1
COc1ccc(CCN(C)C(=O)CCCS(=O)(=O)c2cc3c(cc2Cl)NC(=O)CO3)cc1OC
NS(=O)(=O)c1ccc2[nH]c3ccc(S(=O)(=O)Nc4ccccc4C(=O)O)cc3c(=O)c2c1
CCCc1nc(CC(C)(C)C(=O)O)c(O)nc1-c1ccc(OCCc2ccc(C(CC)C3CC3)cc2)cc1
O=C(NCc1ccc(C(F)(F)F)cc1)c1cccc(S(=O)(=O)n2ccc3cccnc32)c1
C=C(C)C(O)C(C)C1CCC2(C)C3=C(CCC2C1(C)C)C1(C)CCC(=O)C(C)(C)C1CC3
CC(=O)OCN1CCN(Cc2ccc(-c3cc(Cl)cc4[nH]c(Cl)nc34)cc2F)CC1
O=C(c1ccccc1)c1ccc2c(=O)n(Cc3ccc(Br)cc3)c(O)nc2c1
OCC1OC(O)CC(Oc2cc(O)c3[nH]c4c(c3c2)CC2(O)C3Cc5ccc(O)c6c5C2(CCN3O)C4O6)C1CC1CC1
Cc1cnc(C(N)=O)c(C2CC3CCC2N3)c1
CC(=O)N1CCN(S(=O)(=O)c2ccc(NC(=O)c3cccc(S(=O)(=O)N4CCCC4)c3)cc2)CC1
Nc1[nH]c(C(F)(F)F)nc(=O)c1N1CCCN(CCC(=O)c2ccsc2)CC1
C=C1C(=O)C23CC4(O)C(O)C(OC(C)=O)C5C(C)(C)CCCC54C2CCC1C3O
CC1CCC(C#Cc2ccc3c(c2)S(=O)(=O)N(Cc2ccccn2)C(C)CO3)CN1C(=O)CC(C)(C)C
C=c1[nH]c2ccccc2c1=C(O)C(=O)N1CCN(c2ccccc2OC)CC1
Nc1nc(Nc2ccc(Cl)cc2Cl)c(N)c(C(F)(F)F)n1
O=c1c2c[nH]c3ccccc3c-2nn1-c1ccc(C2=NCCN2)cc1
CC(C)CN(C(=O)c1ccccc1)c1c(N)n(CC(C)C)c(=O)[nH]c1=O
CC(C)=CCCc1c(O)c(C=CC(C)O)cc2c(=O)cc(-c3ccccc3)oc12
CCOC(=O)CCC(NC(=O)c1ccc(S(N)(=O)=O)cc1)=C(C#N)Nc1ccccc1
CCCCCSc1nc(C)c(CC(C)=O)c(-c2ccccc2)n1
O=C(CN1CCC2(CC1)OCc1ccccc12)Oc1ccccc1F
O=C(c1c(F)cc(F)cc1F)N1Cc2nccn2CC(COc2ccccc2)C1
Clc1ccc(-c2sc3ccccc3c2CCCN2CCC(N3CCCCC3)CC2)cc1
CC(=O)C=Cc1ccccc1OC=CC=O
CCOC(=O)c1ccc2c(c1)C(Nc1ccccc1)=NCc1cncn1-2
O=C(CCN1CCOCC1)NNC(=S)Nc1ccc(Br)cc1
NCCCCC(N)C(=O)N1CCCC1NC(=O)CC12CC3CC(C1)CC(c1ccc(-c4ccccc4)cc1)(C3)C2
Cc1ccc(C(=O)NCC(=O)OCC(=O)Nc2ccc(OCC(F)(F)F)nc2)cc1
Cn1nnc(NC2CCCCC2N2CCOCC2)n1
Cc1cc2cc(OC(F)F)c(=O)oc2c2c1CCCC2
COc1ccc(CCN2CCC(CO)(CCN)CC2)c2cccnc12
CN(Cc1ccc2ccccc2c1)C(=O)C1CCNCC1
Cc1cnc(CN(C(C)C)C2CCN(CCc3ccccc3)CC2)o1
CC1=C(C=O)C(C)(C=O)CCC1C
Cc1nc(OC(=O)c2ccco2)c2c(C)c(CCC(=O)N3CCN(c4ccccc4)CC3)oc2n1
Cc1cc(C#N)ccc1NC(=O)c1ccc(Oc2ccc(S(=O)(=O)N(C)C)cc2)nc1Cl
Cn1cnnc1SCC1CCC2(C)C(CCC3(C)C2CC=C2C4C(OC(=O)c5cnc6ccccc6n5)(CCC(O)C4(C)C)CCC23C)C1(C)C
CCc1cc(COC)cc(CC)c1Nc1ncnc2cc(OC)ncc12
COC(=O)C(OC)C(O)C1C(=O)c2cccc(O)c2C1=O
CC1(O)C(C(NC(=O)OCCCl)C(=O)O)N2C(=O)CC2S1(=O)=O
Cn1cnc2cnc(Nc3ccccc3)nc21
CC(=O)NC(Cc1ccccc1)C(=O)N1Cc2ccccc2CC1C(=O)NC(CCCCN)C(N)=O
CCOC(=O)C(C)=CC(C)C(CC)C(C)(C)C(N)=O
C=C(C)C(=O)Oc1cc(-c2ccc3c(=O)cc(N4CCOCC4)oc3c2)cc(OC)c1OC
CC(C)CCNC(=O)Cn1c(=O)n(Cc2ccc(C(=O)NCc3ccccc3Cl)cc2)c(=O)c2sc3ccccc3c21
O=C(Nc1cccc(F)c1)c1ccc(Cl)cn1
CCCCC(CC(=O)NO)C(=O)NC(CO)C(=O)NCc1ccccc1
COc1cccc(C(=O)N2CCC(COC(c3ccc(C#N)cc3)c3cccnc3Cl)CC2)c1
O=S(=O)(NCCNCCSc1oc(-c2ccc(F)cc2)nc1-c1ccccc1F)c1ccccc1
CC(C)=CC(=O)OC1=CC(=O)OCC1
COCCN1CCC(c2ccccc2)CC1C(=O)Nc1cccs1
Cc1c(NC(=NCl)NC2c3ccccc3CC2Cl)cccc1SCC(F)(F)F
Cc1cccn2c(C3CCCN(C(=O)CCC(F)(F)F)C3)nnc12
O=C(O)c1cc2c(=O)o[nH]c2c2ccccc12
Cc1nc(N2CCN(C(C)C)CC2)c(=O)[nH]c1C(F)(F)F
Cc1csc2nc(NCC3CCCO3)nc(-c3cccc([N+](=O)[O-])c3)c12
Cc1ccc(-c2cccc(OCC(=O)NCC3CCN(Cc4ccccc4)CC3)c2)c(C)c1
CC(C)NC(=S)NC(=O)CN1C(=O)N(c2ccc(F)cc2Br)S(=O)(=O)c2ccccc21
COc1ccc(C2CCc3cc(OC)c(Cl)cc3C2=O)cc1
O=C(Cn1ccc(Cl)nc1=O)Nc1cc(F)ccc1F
COc1cc(COc2ccc(C3c4cc5c(cc4C(N)C4COC(=O)C34)OCO5)cc2OC)cc(C(=O)O)c1
CSc1ccc(CNCCCCCCCCCCNCCCCNCCCCCCNCCCCCCCN)cc1
COc1cc2c(C(=O)c3cc(O)c(OC)c(Cl)c3)cn(OC)c(=O)c2cc1C
COCC1=NOC2(C1)CC(C(N)=O)N(C(=O)c1ccc(Cl)cc1)C2
O=C(OCn1c(-c2cccc(Oc3ccccc3)c2)n[nH]c1=S)c1cccc(Br)c1
Cc1cc(C)c2c(=O)nc(CSc3nc4ccccc4o3)[nH]c2n1
COc1nc(=O)c(N)c(-c2cccc(C#N)c2)[nH]1
Cc1cc2cc(O)cc(C)c2c(=O)o1
C=CCC(=O)OCC(=O)OC(Cc1ccccc1)NC(=O)C1CCC(C(N)=O)N1
CCCCCCCCCCCCNC(=O)N(c1ccc(CCCC)c(NO)c1)C(C)(C)C
Cc1ccc(S(=O)(=O)N2CCCCC2CNC(=O)C(=O)NCc2ccccn2)cc1
Brc1cccc(-n2ncc3c(NCc4ccccc4)ncnc32)c1
Cc1csc(CN2CCCC3(CN(Cc4ccccc4)CCO3)C2)n1
CCCN=C(Nc1ccc(-c2ccc(-c3ccc(NC(=N)c4ccccn4)cc3O)o2)c(O)c1)c1ccccn1
O=C(O)C(c1ccc(F)cc1)N1CC(Cc2ccc(CCCCCF)cc2)C(F)C1=O
CON(C(=O)Oc1cccc2ccccc12)c1cc(C)nn(C)c1=O
CCN1CC2CNC(C1)C2c1cccc2ccccc12
Cc1cnn(N2C(=O)C(=O)c3ccccc32)c1
CN(C)c1ccc(C=Cc2cc(C(=O)C=Cc3cc(O)ccc3Cl)ccc2C(F)(F)F)cc1
c1ccc(Oc2ccc(CN3CCCC3)cc2)cc1
COc1cccc(-c2c(C(=O)C=Cc3ccc(OCc4ccccc4)c(OC)c3)c(OC(C)=O)cc3cccc(OC)c23)c1
NS(=O)(=O)c1c2ccc(O)cc2nn1-c1ccc(Cl)cc1
Cc1ccc(C(=O)NC(Cc2ccc(OCCN3CCCCC3)cc2)C(=O)N2CCN(Cl)CC2)cc1
Cc1c(CCC2CCCN(O)C2)nn(C)c1Cc1cccs1
CN(C)c1ccc(CNC(=O)Nc2ccc(F)c(F)c2)cc1
COc1cccc(C(=O)n2nnc3cccc([N+](=O)[O-])c32)c1
CC(C)(C)c1cc(-c2ccccc2)c(CC(S)C(N)=O)c(N)n1
CC1(C)OCCn2c1nc(C(=O)C1SCCN1C(=O)NCc1ccc3c(c1)OCO3)c2O
COc1ccc(CNC(=O)COC(=O)c2cnc(Cl)c(Cl)c2)cc1
NCCCCCCN1CCN(Cc2cccc(Cl)c2)CC1
COc1ccccc1NC(=O)c1ccc(S(=O)(=O)N2CCN(C(=O)NC3CCCCC3)CC2)cc1
COc1ccc(C(F)(F)F)cc1Nc1nc(NCc2ccc(OC(F)F)cc2)ncc1C(C)=O
CC1(C(=O)NS(=O)(=O)c2ccccc2)CCN1C(=O)CC(c1ccccc1)c1ccccc1
CC(C)Oc1ccccc1N1CCN(CCCCCCC(=O)Nc2cccc3nc4ccccc4nc23)CC1
CCOC(=O)C1=CN(c2ccc(C#N)cc2)C(=N)C(OCC)C1c1cccnc1
Nc1ccc(-c2ccccc2N)cc1C(=O)O
CS(=O)(=O)c1ccc(-c2noc(COC(=O)C(N)Cc3ccc(Cl)cc3Cl)n2)cc1
Cc1nn(C)c2nc(-c3ccc(Cl)cc3)nc(Oc3cccc(S(C)(=O)=O)c3)c12
CCCCCCCCCCCCCC(=O)NC(Cc1ccccc1)C(=O)CP(=O)(OCc1ccccc1)OCc1ccccc1
COc1ccc(NC(=O)CSc2nc3cccnc3[nH]2)c(Cl)c1
Clc1ccc(N=C(c2ccccc2)N2CCOCC2)c(Cl)c1
O=C(O)CCCSC(=O)C12CC3CC(CC(C3)C1)C2
CCCN1CCN(c2ccc(N3CN(CC4CCCCC4)C4(CCN(C(=O)Cc5ccccc5Cl)CC4)C3=O)cc2)CC1
Cc1ccccc1-n1nc2c(c1NC(=O)c1cccc(F)c1F)CSC2
Cc1cc(S(=O)(=O)N2CCOCC2)ccc1Oc1ccc(-c2ccnc(N3CCc4nc(F)[nH]c4C3)n2)cc1
O=C(O)CNC(=O)c1ccccc1Nc1ccc(Cc2ccccc2)cc1
CC(C)Cc1ccc(C=C2CNCC(=Cc3ccc(C(C(C)C)C(C)C)cc3)C2=O)cc1
Cc1ccc(C#Cc2ccc(C3C(CO)N4CCCCN(C(=O)Nc5ccc(F)c(Cl)c5)CC34)cc2)cc1
COC(=O)c1nc2c(s1)C(=O)C(O)=C(c1ccc(OCc3ccccc3)cc1)C2=O
Cc1oc2c(C(=O)O)cccc2c1C(=O)Nc1cc(F)cc(F)c1
CCCNS(=O)(=O)c1cccc(C(=O)O)c1
O=c1oc2ccccc2c2nc(Nc3cccc(F)c3)nc(O)c12
COc1ccc2[nH]c(SC3CC(=O)N(c4ccc(Cl)cc4)C3=O)nc2c1
CC(=O)Nc1ccc(Sc2nc3c(Cc4ccc(C#N)cc4)ncnc3n2N)cc1
CC(C)(C)SC(=O)CNC(=O)C(CO)NC(=O)c1cc2cc(O)ccc2[nH]1
C=CCNc1nc(NCC)nc(N2CCCC2CC(=O)NC(c2ccccc2)c2ccccc2)n1
O=C(NCc1ccccc1Cl)c1c(-c2cccc(O)c2)nc2n1CCS2(=O)=O
Cc1ccc(C=C2CCCCCCC(=Cc3ccc(C)cc3)C2=O)cc1
O=c1c2cn(CCCN3CCN(c4ccc([N+](=O)[O-])cc4)CC3)c3ccccc3c-2nc2ccccc12
COc1cc(O)nc(N2CCC(NCC(C)COc3ccc(F)cc3)CC2)n1
COc1ccc(-c2nc(NNCc3ccc(C(F)(F)F)cc3N)nc3[nH]cnc23)cc1OCCN1CCCCC1
COc1cccc(N(CCc2ccccc2)c2ccc3c(c2)C24CCCCC2C(C3)N(CC2CCC2)CC4)c1
CC1(C)CCC2(C(=O)O)CCC3(C)C(=CCC4C5(C)CC(=NO)C(=O)C(C)(C)C5CCC43C)C2C1
COc1cc(C(=O)Nc2ccc3sc(-c4ccccc4)nc3c2)ccc1[N+](=O)[O-]
CCCCC(NC(=O)C(Cc1ccccc1)NC(=O)C(N)CCCNC(=N)N)C(N)=O
OC(CN1CCN(C2CN(Cc3ccccc3)C2)CC1)Cn1c2ccccc2c2ccccc21
CC(=O)N1c2ccc(S(=O)(=O)CCC(=O)N3CCN(c4ccccc4)CC3)cc2CC1C
CCC(C)C(CCC(=O)NC1CCCCC1)N1CCC(C)(C)C1=O
COc1cc(C=CC(=O)c2c(OC)c(OC)cc(OC)c2OC)c(OC)c(OC)c1
CC(C)(C)n1nnnc1CN1CCN(c2ncnc3sc4c(c23)CCC4)CC1
O=C(NCc1ccc(CO)cc1)c1ccncc1
COc1ccc(CCNC(=O)C(=O)NCCCn2ccnc2)cc1OC
CN1CCN(C2Sc3ccccc3S2)CC1
CCn1c2ccccc2c2cc(S(=O)(=O)NN3CCC(C)CC3)ccc21
Cn1c(=O)c2c(ncn2C)n(C)c1=O
Cc1occc1-c1nnc(SCc2cc(=O)n3ccsc3n2)o1
CC1C(O)OC(O)C1(CO)n1cnc2c(NCc3ccc(C(C)(C)C)cc3)nc(-c3ccccc3)nc21
CC(C=CC=C(C)C1C(C)CCC1C(=O)CC(O)C(C)(C)O)=CC(=O)O
O=C1CCc2c(ncnc2-c2ccc(-c3ccccc3)cc2)N1
COC1(Cl)CCC(n2ncc3c(Nc4cccc(C(N)=O)c4)nc(OC4CCN(C(C)(C)C)CC4)nc32)CC1
COc1ccc(S(=O)(=O)Nc2ccc3c(c2)n(C)c(=O)n3C)cc1N1CCN(C)CC1
COC(=O)CC1CCC2(C(=O)Nc3ccc(Oc4nc5ccccc5nc4-c4ccccc4)cc3)CCC3C(CCC4C3CCC3C(C)CCCC34C)C12
CC(O)C(C)CCCCc1cccc(CN(NC=O)C(=O)C(CCCc2ccccc2)N(C)C)c1
CC(=O)Nc1ccc(-c2nc(N)nc(N3CCOCC3)n2)cc1
O=C(Nc1ccc2c(c1)c1ccccc1n2C(=O)OC(C(=O)O)C(=O)O)c1ccccc1-c1nnn(-c2ccccc2)n1
CCCc1cc(C)nn1NC(=O)C(Cc1ccc(C#Cc2ccc(C)cc2)cc1)C(=O)O
CCc1cc2cc(O)c(C(=O)OC)c(F)c2[nH]c1=O
CCOP(=O)(OCC)C(CC(=O)c1ccccc1)c1cn(Cc2ccccc2Cl)c2ccccc12
O=C1C(=Cc2c[nH]c3ccc(Br)cc23)Nc2ccccc21
CCCCN1C(=O)CC2(CCCc3ccccc32)C1=O
CCCCCCCCCC(C(=O)NC(=O)NC)C(CCCC)CCCC
O=C(NCc1ccccc1)c1csc2c1CCCC2
CC1CCC2C(C)C(COCCOCCn3nnnc3C(COCc3ccccc3)NC(=O)C(C)(C)N)OC3OC4(C)CCC1C32OO4
CCOc1ccc(C(CC(=O)NC)C(=O)Nc2cccc(C)c2C)c(OCC)c1
NC(CC=CCP(=O)(O)c1ccccc1)C(=O)O
CCCCCCCn1c(=O)c(C(=O)NCC2CCCO2)c(O)c2ccccc21
CC(=O)Nc1ccc(C(=O)O)c(Nc2ccccc2)c1
CC(C)(C)NC(=O)c1cc(Oc2ccc(NS(=O)(=O)c3cccc(F)c3)c(F)c2)ccc1Cl
CS(=O)(=O)N1CCCC(Nc2nccc(-c3sc(-c4ccc(OC(F)(F)F)cc4)nc3-c3ccc(Br)cc3)n2)C1
NC1CCN(C(=S)CC(c2ccccc2)c2ccccc2)CC1
Cc1ccc(S(=O)(=O)NC(=O)OC(C)C2CCCCCCC(=O)NC(C)C(=O)N3CCCC3C2=O)cc1
O=C(NCC1CCCO1)C(=O)NCC(c1ccco1)N1CCN(c2ccc(O)cc2)CC1
Clc1ccc2c(-n3cc(COCc4ccccc4)nn3)cnc(Cl)c2c1
CC(C)(C)OC(=O)N1CCCN1C(=O)OC(CC1CCCCC1)C(=O)NCC1CCCN1C(=O)C1CCCN1C(=O)C(N)=O
COCCN(CC(=O)Sc1nnc(-c2ccc([N+](=O)[O-])o2)n1-c1ccccc1)c1c(N)n(Cc2ccccc2)c(=O)[nH]c1=O
CCS(=O)(=O)CCOCCOCCN1CCN(c2ccccc2C)CC1
Cc1ccc2[nH]c(C(NC(=O)c3ccc(C(N)=O)cc3)C(C)C)nc2c1
Cc1cccc2c(=O)n(CCN3CCN(S(=O)(=O)N(C)C)CC3)ccc12
CCOc1ccc(CCNc2c(Cl)ccc3nc(N)n(Cl)c(=O)c23)cc1Cl
O=C(NCc1ccc(-c2ccc(C(F)(F)F)nc2)cc1)c1ccc(N2CCC3(CCCN3c3ccccn3)C2=O)cc1
COc1ccc(-c2nc(-c3ccccc3NC(=O)c3ccccc3OC)no2)cc1
CC(=O)N1CCCC2(CCN(Cc3cccnc3)C2=O)C1
Cc1ccc(C(=O)NC2CC(C)CCC2C(=O)N2CCN(c3ccc([N+](=O)[O-])cc3)CC2)cn1
CC(C)c1ccccc1NC(=O)c1cn(C)c2cc(CN3CCCN(C)CC3)sc2c1=O
Cc1ccc(-c2csc(Cc3cccc(C(=O)Nc4cc(S(=O)(=O)NCC(C)C)ccc4C)c3)n2)cc1
CC(=O)OCC1OC(n2cnc3c(N)ncnc32)CC1NC(=O)C(NC(=O)Cc1ccccc1)C(C)C
CCCCC(=O)NC(CCC(=O)NO)CN(Cc1cccc(C(F)(F)F)c1)C(=O)CCCC
CC(C)CCC(=O)Nc1cc(=O)n(C)[nH]1
COc1cc(NC(=O)c2cccc(-n3nc(OC)c4ncn(C)c4c3=O)c2)ccc1C
CNC(=O)c1cc(CNc2ncc(OC)cn2)ccn1
COc1cccc(CNS(=O)(=O)c2ccc3c(c2)N(C(=O)Cc2ccccc2)CCO3)c1
O=c1c2ccccc2n(O)c2cccc(Nc3ccc(Oc4ccccc4)cc3)c12
COc1ccc(C2(C)C=Cc3cc4c(C)cc(=O)oc4cc3O2)cc1
CCOc1ccc(CCNC(=O)c2ccc3c(=O)c4cc(C)cc(C)c4oc3c2)cc1OCC
Clc1cc(Cl)cc(Nc2ccc3c(c2)COC3N2CCCCC2)c1
c1ccc(C(c2ccccc2)N2CCC3(CCc4ccccc43)C2)cc1
CN1CCN(c2ccc(C(=O)NCCO)cc2NC(=O)c2ccc(Br)cc2)CC1
CCC(=O)C(Cc1ccccc1)NC(=O)N(CCCl)N=O
COc1cc2cc(S(=O)(=O)N(C)Cc3ccccc3C)ccc2n1C(C)C
Cc1cc(Cc2c(C(F)(F)F)[nH][nH]c2=O)cc2c1NOC2
CCC(C)C(c1nnc(C)o1)n1cnc2ccccc21
COc1cc2[nH]c3cc(-c4ccc(C(C)(C)C)cc4)nn3c(=O)c2cc1O
O=C(Nc1cc(CSc2ccc([N+](=O)[O-])cc2)ncn1)C1CCCCC1
Cc1ccc(S(=O)(=O)Nc2ccccc2OC(F)(F)F)cc1
OC(COc1ccccc1)CN1CCN(C2CCCCC2)CC1
Cc1ccc2c(c1)nc(NC(=O)c1ccc(F)cc1)c1cccn12
COc1ccc(-c2ccc(-c3nnn(C)n3)cc2)cc1
CC(C)c1cnc(C2=NNC(=NCl)SC2)c(N)n1
C=CNC(=O)c1cc(O)c(C(C)(C)C)c(C(C)(C)C)c1
CCc1nnc(CN(C)CC(O)c2ccc(OC)cc2)o1
O=C(O)c1[nH]nnc1NC1CCCCC1
CC(C)C(=O)c1cc(C(=O)NC2CCN(C(=O)NC(Cl)Cc3ccccc3)CC2)ccc1Cl
CC12CCC3c4ccc(O)cc4CCC3C1CCC2O
Cc1cc(NC(=O)Cc2nc(Cc3ccccc3Cl)no2)c2cnn(C)c2c1
COC1Oc2ccc(C#N)cc2C(Cc2cccc3ccccc23)C1(O)N(C)C
O=C1CN(C(=O)COC(=O)c2ccc(Br)cc2O)c2ccccc2N1
O=C(CC(c1ccccc1)N1Cc2ccccc2C1=O)Nc1cccc([N+](=O)[O-])c1
COC(=O)C1=C(c2ccc(OC)c(OC)c2)C2CCC1N2C
CC(CCC(=O)O)C1CCC2C3CC=C4CC(OC5OC(CO)C(O)C(O)C5O)CCC4(C)C3CCC12C
O=C(NCCCN1CCN(c2ccccc2F)CC1)c1cc(-c2ccccc2)nc2ccccc12
Cc1ccc(S(=O)(=O)n2cc(-c3cncnc3)c3cc(C)ccc32)c(N)c1
COc1ccc(CSc2nnc(NC(=O)C3CCCCC3)s2)cc1
CNC1=NC(C)(c2ccccc2Cl)CS1
CC1=C(C(=O)OCC(=O)CNC(=O)c2cccs2)C(c2ccccc2C#N)C(C#N)C(=N)O1
COc1ccccc1-c1ccc2nc(C(=O)NC3C(O)c4cc(C#N)ccc4OC3(C)C)sc2c1
COc1ccc(Cn2c3c(c(=O)[nH]c2=O)CSCC3)cc1
CCOC(CCCCC1=C(c2ccccc2)c2cc(F)ccc2S(=O)(=O)N1C)OC(=O)N(CCN1CCCC1)Cc1ccccc1
Nc1nc(N2CCOCC2)cn2c(-c3cccc(NC(=O)Nc4ccccc4Cl)c3)cnc12
O=C(C=Cc1cc(Cl)c(Cl)c(Cl)c1)C1=C(O)CN(CCO)C1=O
CCOc1cc(C=C2Cc3ccc(OC)cc3C2=O)cc(Br)c1OCC(=O)O
CCc1nn(Cc2ccccc2)c(=O)c2ncn(Cc3cc(OC)ccc3OC)c12
N#CNC(=NNC(=O)Cc1ccccc1)c1ccccc1Cl
CCOP(=S)(OCC)OC(=O)c1cc(C)c(Nc2cc(-c3ccccn3)ncn2)c(C)c1
COc1ccc2c(Oc3ccc(NC(=O)c4cccc(Cl)c4)cc3F)ccnc2c1
COc1ccc(CCC2CCN(c3ccc(C(=O)NC4CC4)cc3)CC2)cc1
CC1COCCN1c1nc(-c2ccc(NC(=O)Nc3ccc(F)cc3F)cc2)nc(N2CCOCC2)n1
COc1ccc(C(=O)OC2CC(C)CCC2C(C)C)cc1OC
Cc1cc(C)c(-c2noc(C)c2COC(=O)c2ccccc2)cc1Cl
CCOC(=O)c1c(C)[nH]c(C2CCN(C(=O)COc3ccc(C(F)(F)F)cc3)CC2)c1C
Cc1cc2cc(C(=O)C(=O)c3ccc(NN4CCCCC4)cc3)ccc2n1Cc1ccc(Cl)c(Cl)c1
CC(C)n1c(CN2CCN(c3cccc4cnccc34)CC2)nc2c1c(=O)n(C)c(=O)n2C
Cn1nc(-c2ccc(F)cc2)cc1C(=O)Nc1ccc(F)c(C2(CF)N=C(N)OC3CC32)c1
O=C(C1=NS(=O)(=O)c2ccccc2N1)N1CCc2ccccc2C1
O=C(O)CC(NC(=O)NC(CS)C(=O)O)C(=O)O
CCN1CCN(CCNC(=O)c2nccn2C)CC1
CCc1cc(CN2CCC3OC4COCC(CCn5cncn5)C4C3C2)on1
O=C(CSc1nnc(-c2ccccc2Br)o1)NCc1ccco1
CN1CCC(Cn2c3c(c4cccc(Br)c42)CCCC3)CC1
COc1ccc(C(=O)Nc2nc[nH]n2)cc1S(=O)(=O)N1CCCC1
COc1c(O)c(C(=O)C(C)C)c(O)c2c1OCCC2
COc1ccc(C(=O)c2nc(C)c(CCC(=O)N3CCC(C)CC3)s2)cc1N1CC(C)NC(C)C1
Fc1ccc(C(OCCN2CCC(Cc3c[nH]c4ccccc34)CC2)c2ccc(F)cc2)cc1
c1ccc(-c2ccc(Cc3nnc4n3-c3cccnc3Nc3ccccc3-4)cc2)cc1
CCCc1ccc(Cn2ccc3c2-c2[nH]c(=O)c(S(=O)(=O)c4ccccc4)cc2CC3)cc1
C#CCC(=O)c1ccc(N(Cc2ccc3nc(N)nc(N)c3n2)NC(CCC(=O)O)C(=O)NC(CCC(=O)O)C(=O)O)cc1F
COC(=O)N1CCC(CC(=O)Nc2ccccc2)CC1
CCC(NC(=O)Nc1nc2c(cc1-c1ccccc1)CN(Cc1ccccc1)C2=O)c1ccccc1
O=c1ccc2ccc3c(c2o1)CC(CO)O3
O=[N+]([O-])[N+](=Cc1ccc([O-])cc1)c1ccc(C=NN2CCOCC2)cc1
CC1CC2CCC1(N)C2(C)C
CC(C)C(Cc1ccc(-c2ccccc2)cc1)NC(=O)C(S)CC(=O)NC(Cc1ccccc1)C(=O)O
COc1ccc(-c2c3cc(C)c(Cl)cc3cc[n+]2OC)cc1
CC(N)C(=O)NC(=O)C(Cc1ccc(O)cc1)NC(CCCCN)C(=O)NNC(CCCN)C(=O)NC(=O)C(C)C(Cc1cnc[nH]1)C(N)=O
Cc1c(C(F)(F)F)n2c(nc1=O)SCC(C(=O)N1CCCC1)C2
O=C(NC(Cc1ccccc1)C(=O)O)c1cn(Cc2c(F)cccc2C(F)(F)F)c2ccc(OCc3cccc(Cl)c3Cl)cc2c1=O
CSCCC(NC(=O)C(CC(C)C)NC(=O)OCc1ccccc1)C(=O)NCCCc1ccccc1
COc1ccc(Nc2c(-c3cn[nH]c3)nc3cc(C)cc(OC)n23)cc1
COc1ccccc1CC1C2CN(C(=O)OCO)CCCCN2C1c1ccc(C2=CCCC2)cc1
COc1ccccc1CC(=O)Nc1ccccc1-c1nc2ccccc2c(=O)n1Cc1ccco1
Cn1nc(C(C)(C)C)cc1NC(=O)Nc1ccc(-c2cnc3cc(-c4cnn(CCN5CCOCC5)c4)ccn23)cc1
CC(=O)NC(C(=O)NC(CCCNC(=N)N)C(=O)NCC(=O)OCCc1ccccc1)c1ccccc1
O=C(C=Cc1cccc(F)c1)N1CCN(C(=O)c2ccccc2)CC1
CCS(=O)(=O)c1cc(S(=O)(=O)c2ccc(OC)cc2)c(S(=O)(=O)c2ccc(OCCN3CCN(C)CC3)cc2)s1
N=c1n(Cl)c2cc(CC(=O)O)ccc2n1Cc1cccc(Br)c1
CC1CCCC(NC(=O)CSc2nnc(NC(=O)c3cccc(F)c3)s2)C1C
CC1CCCCCN1C(=O)Cc1nc(SCc2ccccc2C#N)nc2c1cnn2N1CCCC1
CC(C)(C)C(=O)C1(O)CC(F)C(c2ccc(Cl)c(CCCn3ccnc3)c2)N(C#N)C1
Cc1c[nH]c(=NC(=O)c2ccc(O)cc2O)cc1-c1cccc(NS(=O)(=O)C(F)(F)F)c1
Cc1ccc(Nc2cccc(C#N)n2)nc1
CN1CCc2c(cc(Cl)c(O)c2O)C(c2ccc(O)cc2)C1
Cc1ccccc1C=NOCC(=O)Nc1nnc(-c2ccccc2)o1
COc1cccc(NC(=O)c2ccc3c(c2)nc(-c2ccc(C)cc2)n3CCCN2CCCC2)c1
O=C(Nc1ccccc1NC(=O)c1ccco1)c1ccco1
O=C1C2CCCC(C3c4c(cccc4[N+](=O)[O-])CCN13)N2CCCN(Cc1ccc([N+](=O)[O-])cc1)c1ccccc1
CCCCCCc1ccc(-c2cc(COc3ccc(F)cc3CC3SC(=O)NC3=O)co2)cc1
OCC1OC(CN2C=Cc3cncc4ccnc(c34)C2)C(O)C1O
O=C(C=CC(O)=Cc1ccc([N+](=O)[O-])cc1)c1ccc([N+](=O)[O-])cc1
O=C(NC(CNCC1CCCCC1)C(=O)c1cnc2ccccc2c1)c1cnccn1
COc1c(C(O)CO)cc(O)c(O)c1C(O)c1ccccc1
CCC(C)(C)c1csc(CN(C(C)C)S(=O)(=O)c2ccc3c(c2)OCO3)n1
COc1cc(O)c2c(c1)OC(c1ccc3c(c1)C(C)(C)CCC3(C)C)C(O)C2=O
Cc1cc(C(=O)Nc2ccc(Cl)cc2)ccc1NC(=O)c1c(-c2ccccc2Cl)noc1C
CC1=C(Br)C(=O)C(Br)=C(C)C1=O
COc1ccc(NC(=O)c2cc(-c3c(OC(C)=O)sc4cc(Cl)ccc34)on2)cc1
COc1ccccc1CNC(=O)c1ccc2nc3ccccc3c(=O)n2c1
CCN(C)c1cccc(C(Cl)(OC)c2ccc(OCC(Cl)CN3CCN(c4ncnc(O)c4C)CC3)c(Cl)c2)c1
CC(=O)NC(=Cc1ccccc1[N+](=O)[O-])C(=O)Nc1ccccc1[N+](=O)[O-]
CSc1ccc(C=NNC(=O)c2ccc(F)c(F)c2)cc1
Nc1cccc(C=Cc2cc(F)c3cc(C(=O)c4ccsc4Cl)ccc3n2)c1
CC1=C(OCCCN2CCCC2)C(C)SC1=O
CC(C)C(C(=O)Nc1ccc(Cl)cc1)C(=O)N1CCCC1NC(=O)Cc1ccccc1
CCCS(=O)(=O)Nc1ccc(-c2nn3c(C)nnc3s2)cc1Cl
CN(CC(O)COc1ccccc1)CC(O)COc1ccccc1
CN(C)CCCNc1ncc(-c2cccc3c2CN(C)C3=O)c(-c2ccncc2)n1
Cc1ccc(N2CCN(CCCNS(=O)(=O)n3c(=O)oc4cc(C)ccc43)CC2)c(Cl)c1
CCN(CC)CCOc1ccccc1-c1ccc(Cl)cc1
CCC(C)OC(=O)c1ccc(C(=O)Oc2sc3ccccc3c2Cl)cc1Cl
O=C1c2ccccc2C(=O)N1Cc1ccccc1
CNc1cc(CC2CCCCC2)cc(-c2nc(NC(N)=NC(=O)C3CCCCC3)sc2-c2ccccc2)n1
CC(C)Oc1ccccc1-c1cc(C(=O)Nc2ccccc2Br)[nH]n1
COc1cccc(CC(NC(=O)Nc2ccc(Cl)c(C(F)(F)F)c2)C(=O)O)c1
Cc1ccc(C23CC4CC(CC(NCC(=O)O)(C4)C2)C3)cc1
Cc1ccc(S(=O)(=O)N2CCN3CCCC3C2)cc1
Cc1cc(Br)ccc1C(=O)Nc1ccc2nc(N3CCN(C)CC3)cc(C)c2c1
COc1ccc2sc(NC(=O)CCCNC(=O)c3ccc(C(C)=O)cc3)c(OC)c2c1
CS(=O)(=O)N1CCc2c(sc3c2c(=O)n(Cc2cccc4ccccc24)c(=O)n3CC(=O)N2CCN(c3ccccn3)CC2)C1
Cc1c(S(=O)(=O)Nc2ccccc2C(=O)Nc2ccccn2)sc2nc3n(c(=O)c12)CCC3
CC(O)C1C(=O)N2C(C(=O)OC(c3ccccc3)c3ccccc3)C1CC2S(=O)(=O)O
O=C(NCc1ccccc1)c1cc(-c2ccc(Cl)cc2)on1
COc1ccc(-c2ccc3nc(Cl)n(-c4ccc(OC)cc4)c(=O)c3c2)cc1
CC(C)Nc1nc(C#N)nc2c1ncn2C1C(O)C(O)C2CC21
CN(C(=O)C(Cc1ccc(Cl)cc1)NC(=O)Cc1ccccc1)C1Cc2ccccc2C1
Cc1[nH]n(-c2ccccc2)c(=O)c1C=Nc1cccc(F)c1
O=C(O)Cn1cc(CC2CCCc3nc(N4CCNCC4)ncc32)c2ccccc21
COc1c(-c2ccc3c(c2)OCC3CCC(C)C)ccc(O)c1O
COc1cc(N)c(Cl)cc1C(=O)OCCn1c(C)csc1=N
CCNc1nc(OC)nc2c1oc1ccc(N(C)C)cc12
O=C(c1ccccc1O)N1CCC(c2cc(-c3ccco3)[nH]n2)CC1
O=C(OCC(=O)N1CCN(c2ccccc2)CC1)c1csnn1
O=S(=O)(Nc1ccc(CN2CCC(C3CCCC3)CC2)cc1)c1ccc(F)cc1
O=C(CCCN1CCC(NC(=O)c2ccc(Cl)cc2F)CC1)c1ccc(Cl)cc1
O=C(O)CCCCOc1ccc(NS(=O)(=O)c2ccc(F)c(C(F)(F)F)c2)cc1
COc1ccc(CNCCNC(=O)c2cc[nH]n2)cc1
Cc1cc2ccccn2c1C(=O)c1cccc(O)c1
COCCNC(=S)N(c1cc(Br)ccc1C)C1CCN(CCc2ccccc2)CC1
COC1CC(C)C(C)=CC=CC(O)C(NC(N)=S)C(C)C(O)CC(OC(N)=O)C(C)C1C
CC1(Cc2nc3ccccc3n2Cc2ccccc2)CCCN(C(=O)c2ccc(C(=O)N3CCCC3)cc2)C1
Clc1cc2c(cc1Br)CCCC2
CCC(=O)NC(=O)COC(=O)c1cc(C)oc1CC
CC1C(=O)N2C(C(=O)OCc3ccccc3S(=O)(=O)N3CCOCC3)=C(CSC(=O)c3ccccc3)CSC12C
COc1ccc(C2=CCC(CN(C)CCO)CC2)cc1
COC(=O)C1=C(C)NC(C)=C(C(=O)OCC(C)OC(C)(C)C)C1c1ccccc1C(F)(F)F
O=C1Nc2ccc(S(=O)(=O)N3CCN(c4ccc(Cl)c(-n5cccn5)c4)CC3)cc2C1=O
[truncated: 8,000 more rows]
