# Supplementary material for: t-SMILES: a fragment-based molecular representation framework for de novo ligand design
Source: Nat Commun. 2024 Jun 11;15:4993. doi: 10.1038/s41467-024-49388-6 (PMC11167009; doi:10.1038/s41467-024-49388-6)
Supplement: Supplementary file 4 — Source Data [file 41467_2024_49388_MOESM4_ESM.zip › Soure data/Source data and code for all other graphs/Metrics/Models/Chembl/ChEMBL_TSDY_HBV[MPL][rnd15][bs128]/gen.smi]

*C(=O)c1cccc(-c2csc(C)n2)c1&*N*&*CCC*&*N1CCc2ccccc2C1&&&
*CC&*N1C(=O)SC(=*)C1=O&*=Cc1cc(OC)c(O)c(OC)c1&&&
*N(*)c1ccc(C)cc1&*CC(*)=O&*N1CCN(*)CC1^*S(=O)(=O)c1c(C)nc(=O)[nH]c1O^*Cc1ccccc1&&&&&
*Sc1nc2ccc(C(=O)O)cc2c(=O)n1Cc1ccc(OC)cc1&*CC(*)=O&*Nc1ccc(C)cc1&&&
*Oc1nc(-c2cccnc2)nc(C)c1OC&*C(=O)CCCc1ccc(F)cc1&&&
C=C1C(OC(=O)C=CC2=CC=CC=C2)CCC2(C)C(=O)C3=C(C=C(C(F)(F)F)N3C)C(=O)C12&&&
CC(C)N1C=C(C(N)=O)C(NC2=CC=C(S(=O)(=O)NC(C)(C)C)C=C2)=N1&&&
*C1CC(n2ccc(=O)[nH]c2=O)OC1*&*O*&*CC(O)c1ccccc1^*C*&&*OP(=O)(O)OP(=O)(O)O&&&
O=C1[NH]C2=C(C=C1S(=O)(=O)NC1CCCC1)[NH]C(=O)C(=O)[NH]2&&&
COC1=CC=C(C(=O)NC2CCN(C(=O)N(C)C)CC2)C(OC)=C1&&&
*N1CC(=O)Nc2ccc(OC)cc2C1c1ccccc1&*C(=O)c1ccccc1&&&
*Nc1ccccc1C&*C(*)=O&*C1CCCN1*&*C(*)=O&*Nc1ccccc1&&&
*CCC(C)C&*N1CCCC(c2nc(N)ncc2O)C1&&&
*Cc1ccc(O)c(OC)c1&*N(*)*&*CCCc1ccc(-c2ccccc2)cc1&&*CC(O)(Cn1cncn1)c1ccc(Cl)cc1Cl&&
O=C(CCl)NCC1CCCN1C(=O)C1CC1&&&
O=C(O)C1=CC=CC2=C1C(C(=O)O)=CN2CC1=CC=CC(C(F)(F)F)=C1&&&
COC1=CC=C2C(=C1)C1=C([NH]C3=CC=CC=C31)C1=C2C(=O)C2=CC=CC=C21&&&
*C(=O)C(CC)n1nc(C)c2c(C)n(-c3ccc(C)cc3)nc2c1=O&*N*&*CCC*&*N1CCCC1=O&&&
*Nc1ccc(C)cc1C&*C(=O)c1cc(Br)ccc1N*&*C(=O)CCC(F)(F)F&&&
COC1=CC=C(C2=NOC(C3=CC(OC)=C(O)C(OC)=C3)=C2C(=O)NCC2=CC=CC=C2Cl)C(OC)=N1&&&
CNC(=O)NC1=C(Br)C=C(C=CC(=O)N2CCC(N3C(C)=NC4=CN=CC=C43)CC2)C=C1Br&&&
*C1(*)C=C(C)C(=O)O1&*CCC(=*)C&*=CC(C)CC(=O)O^*CO&&&&
CCN1N=C(C(=O)N2CCC3=CC=CC=C3C2)C2=CC=CC=C2C1=O&&&
N#CC1=CC(Cl)=CC(OC2=C(Cl)C=CC=C2C2=C[NH]C(C(=O)NCC3=CC=C(F)C(F)=C3)=C2)=C1&&&
COC(=O)CCC(=O)NC(CC1=CC=CC=C1)C(=O)NC(C(=O)NC(C(=O)SC1=CC=CC=C1)C(C)C)C(C)C&&&
CC1(C)C2=C(CN1C(=O)C1(CC3CCC(C3)N1)CC1=CN(C(C(=O)O)C(=O)C(C)(C)C)N=N1)C1=CC=CC=C1[NH]2&&&
*N1CCN(c2ccc(C)c(Cl)c2)CC1&*Cc1nc(-c2ccc(Cl)cc2)no1&&&
*CCCC&*Oc1ccc(C(c2ccc(N(C)C)cc2)c2cccs2)cc1&&&
CN(C1CCC2=C(CC(=O)O)C3=CC(C(=N)N)=CC=C3N2C1)S(=O)(=O)C1=CC=CC=C1F&&&
CCOC1=CC=C([N+](=O)[O-])C=C1C(=O)NCC1CN(CC2=CC=C(SSC3=CC=CC=C3N)O2)CC1C1=CC=CC=C1&&&
*Nc1c(C)n[nH]c1C&*C(=O)C*&*O*&*C(=O)c1ccc(-c2ccccc2)nc1&&&
*=C(C)C&*=CCCC(=*)C&*=CCCC(=*)C&*=CC[n+]1cncn1C(C)C&&&
COCCNC(=O)C1=CC=C(C(=C2CC3CCC(C2)N3CCC2=CC=CC=C2)C2=CC=CC=C2)C=C1&&&
O=S(=O)(C1=CC=C(Cl)C=C1)N1CCN(C(=S)N2CCOCC2)CC1&&&
CC1=C(C(=O)NCC2=CC=C(Cl)C=C2)C=C(C2=CC=CC=C2)N1C1=CC=C(O)C(CN)=C1&&&
CCC1(C(=O)NCC(O)(CN2CCN(CC3=CC=CC=C3)CC2)C2=CC=C(F)C=C2F)CCC(F)(F)C=C1&&&
COC1=CC(C2=CC3=C(C=N2)C(C#N)=CN3C2=CC=CC(Cl)=C2C)=CC=N1&&&
CC1=CC=CC(N2SC3=NC=CC=C3C2=O)=C1C&&&
*CCn1cnc2[nH]c(N)nc(=N)c21&*Oc1ccc(C(*)=O)cc1&*N*&*C(CCCC*)C(=O)O&*N*&*C(=O)c1ccccc1N&&&
O=C1C2=C(C=CN1C1=CC=CC=C1Cl)C1=C(CCCC1)[NH]2&&&
*C(Cc1ccc(O)cc1)C(N)=O&*N*&*C(=O)c1ccc(-c2csc3ncnc(N)c23)cc1&&&
CC(C(=O)N(C)C)N1C=C(C(=O)N2CCC(F)(C3=CC=C(Cl)C=C3)CC2)C(C2=CC=C(F)C=C2)=N1&&&
CC1=CC=C(C2=NC(C3=CC=CC=C3)=CS2)C=C1C&&&
O=C(NCC1=CC=CO1)C1CC(=O)N(C2=CC=C(Cl)C=C2)C1&&&
*=C(C)C&*=CCCC(C)(O)CCCC(=*)C&*=CCc1c(O)cccc1O&&&
*4(=O)C1=C(C)N=c2nc3ccccc3N2C1c1ccccc1C&*Nc1nc2ccccc2s1&&&
CC1=CN=C(CN2CCN(C(=O)CC3=CC=CS3)CC2)C=N1&&&
*Nc1cc(C#N)c(F)c(F)c1CN&*C(=O)c1ccc(Br)cc1&&&
*C(C)=O&*N1CCN(c2cc(F)cc3ncnc(N4CCN(c5ncc6c(=O)c(C(=O)O)cn(C7CC7)c6c5C)CC4)c23)CC1&&&
C1=CC(CCN2N=NN=C2N2CCOCC2)=CS1&&&
C=CC1CC1(NC(=O)C1CC2CN1C(=O)C(C(C)(C)C)NC(=O)OCCCCCCC5=CC=CC=C5CN(C1CC1)C(=O)O2)C(=O)NS(=O)(=O)C1CC1&&&
CC(=O)OC1=C(S(=O)(=O)C2=CC=CC=C2)C(C)=NN1C1=CC=CC=C1&&&
*OC&*CCN1C(=O)C(O)(c2ccc(-c3ccccc3)o2)c2c1cc(C#CC1(O)CCCCC1)cc2C(F)(F)F&&&
COC1=CC=C(OC)C(C2=CC(=O)N(CC(=O)NCCC3=C[NH]C4=CC=CC=C34)N=C2C2=CC(OC)=C(OC)C(OC)=C2)=C1&&&
CC1=CC=C(C2=NN=C(SCC(=O)C3=C(N)N(C)C(=O)N(C)C3=O)N2C)C=C1&&&
*C(C)c1nnc(C2Cc3ccccc3CN2C)o1&*Nc1ccccc1C(*)=O&*N*&*C1CC1&&&
N#CC1=CC=C(OC(F)(F)F)C=C1C1=CC=C(OC2=CC=CC=C2S(=O)(=O)NC2=CC=C(F)C=N2)C(C#N)=C1&&&
*CCC&*N*&*C(*)=O&*O*&*CC1CCCc2ccccc21&&&
*=Cc1ccc(F)cc1&*=C1Oc2cc(-c3ccco3)cc(O)c2C1=O&&&
FC1=CC=C(C2=CC=C(OCCCCCCCOC3=CC=C4CCCC4=C3^*N3CCC(C4=NOC5=CC=CC=C45)CC3)C=C2)C=C1&&&&
CC(=CCCC(C)(C)O)C(CCC1C(C=CC=CCCC(=O)O)COC1=O)CCC(=O)O&&&
O=C(CS(=O)(=O)C1=CC=CC=C1Cl)NCC1=CC=CC=C1&&&
COC1=CC=C(C=CC(=O)NC2=NCCS2)C=C1S(=O)(=O)N1CCOCC1&&&
CC1=CC(Cl)=CC=C1NC(=O)C1OC(CO)C(O)C(O)C1O&&&
COC(=O)C1=CC=C(C2=NN=C(C3=CC4=CC(Cl)=CC=C4[NH]3)O2)C=C1&&&
C=CC(C)(C)C1=CC(C(=O)C2=CC=CC=C2)=CC2=C1OC(=O)C=C2&&&
*Cc1ccc(OC)c(OC)c1&*N1CCN(*)CC1&*C(=O)C(*)c1ccccc1&*N1CCCCC1&&&
COC(=O)NC1=CC(NC(C)C(=O)C2=CC=CC=C2)=CC=C1OC1=CC=CC=C1&&&
N#CC1=CC=CC(C2=CC=CC(OCC(N)=O)=C2)=C1&&&
*CC(=O)NN=Cc1cc(O)c(O)c([N+](=O)[O-])c1&*N1CCN(*)CC1&*Cc1ccc(Cl)c(Cl)c1&&&
NS(=O)(=O)C1=CC(C2=NN=C(SCC(=O)C3=CC=CC=C3)N2N=CC2=CC=C(C3=CC=C([N+](=O)[O-])C=C3)O2)=CC=C1F&&&
CC1=NC2=CC=NN2C(C2=CC=CC=C2)C1C1=NC=NN1C1=CC=CC2=CC=CC=C12&&&
N#CC1=CC=C(CC(NC2=CC=C(C(=O)N3CCC(O)C3)C=C2)C2=NC3=CC=CC=C3[NH]2)C=C1&&&
O=C(CCC(=O)NC1=CC=CC=C1)NC1=NC(C2=CC=C(F)C=C2)=CS1&&&
CN1CC(C2=CC=C(CN3C(=O)C(=O)N(CC4=CC=CN=N4)CC3CC3=CC=CC=C3)C=C2)OC1=O&&&
CCC1(C2=CC=CC=C2)OC2=CC=CC=C2N2C=C(Br)C=C12&&&
*OC&*Cc1cc(=O)n2ccc3ccccc3c2n1&&&
CN1C2=CC=CN=C2C2=CC=CN=C21&&&
CC1=CC=C(OC2=NC(Cl)=NC(N3CCOCC3)=N2)C=C1&&&
CCC(C)C(N)C(=O)NCC(=O)N1CCCC1CNCC(=O)N1CCCC1&&&
*N1CCN(c2ccc([N+](=O)[O-])cc2C)CC1&*C(=O)c1cc2ccccc2oc1=O&&&
CCNC(=O)C1CC2OCCN(CC3=CN=CS3)C2C1&&&
CCCCC1=NC(Cl)=C(C(=O)N(CC)CC)N1CC1=CC=C2OC(C3=CC=CC=C3NS(=O)(=O)NC(=O)OC(CCCCC)CCCCCCC)=C(Br)C2=C1&&&
COC1=C(C=C2SC(=S)NC2=O)C=C(C2=CC=CC=C2)C=C1SC1=CC=C(Cl)C=C1Cl&&&
*C(C(=O)c1nc2ccccc2o1)C(C)C&*N*&*C(=O)Cn1c(-c2cccc(C(F)(F)F)c2)ncc(N)c1=O&&&
*Cc1ccc(C)cc1&*N*&*C(=O)C*&*Oc1cc(C)ccc1C(C)C&&&
COC(=O)C1=C(N(C)CC2=NC(C3=CC=C(Cl)C=C3)=NO2)CCS1&&&
CCC2(CC)CC1=CC=CC(OCC3=CC=C(F)C=C3C)=C1C2=O&&&
*N1CC(C)OC(C)C1&*CC(*)=O&*Nc1nnc(C(C)C)s1&&&
*C(=O)c1ccc(-c2ccc(Cl)cc2Cl)o1&*Nc1cccc(C(*)=O)c1&*N1CCc2ccccc21&&&
CC1=CC=C(CNC(=O)C(=O)NCC2OCCN2S(=O)(=O)C2=CC=C(Cl)C=C2)C=C1&&&
*Nc1cc(OC)c(Nc2ncc(C)c(-c3cccs3)n2)cc1CC&*C(=O)c1ccccn1&&&
*CCCC&*C1(O)C(=O)C(C)N(c2ccccc2)C1=O&&&
CC1(CO)CN(S(=O)(=O)C2=CC=CC=C2Cl)N=C1C1=CC=C(Cl)C=C1&&&
CN1C2=CC=CC=C2C(C2=CC=CC=C2)NC1C1=CC=CC=C1&&&
COC1=CC=CC=C1C(=O)OCC(=O)NC1=CC=C2[NH]C(=O)[NH]C2=C1&&&
*C(C)=O&*N*&*CC(*)=O&*O*&*C*&*C1CN(c2ccc(N3CCN(*)CC3)c(F)c2)C(=O)O1&*Cc1cc(-c2ccccc2F)no1&&&
COC1=CC=C(C(=O)NC(CC(=O)NC2=CC=C(OCCCCC(=O)O)C(C)=C2)C2=CC=C(C=CC3=CC=C4C=CC(Cl)=CC4=N3)C=C2)C=C1&&&
CCC1=CC=C(NS(=O)(=O)C2=CC=CC(C(=O)NCC3=CC=CO3)=C2)C=C1&&&
*CC&*Oc1ccc(N(*)*)cc1&*Cc1ccco1&&*C1CCS(=O)(=O)C1&&
CC1=NC2=CC(C3=CC(Cl)=CC(N4N=CC(C(=O)C5=CC=C6C=CC=CC6=C5)=C4N)=C3)=CC=C2[NH]1&&&
*C(F)(F)F&*C1C2CC3CC4CC(C2)CC1(Cl)C4C3&&&
CNC(C(=O)NC(C(=O)N(C)C(C=C(C)C(=O)O)C(C)C)C(C)(C)C)C(C)(C)C1=CC=CC=C1&&&
*CCCCC&*N*&*Cc1cc(C=O)cc(N*)c1&*Cc1cc(C)cc(N)n1&&&
*C1(O)Oc2cc(O)c(C(C)=O)cc2C1=O&*Cc1ccccc1F&&&
CSC1=NC(C)=C(C(C)=O)C(C(F)(F)F)=N1&&&
CCCN1C(=O)C2=C([NH]C(C3=CC(OCC4=NC(C5=CC=C(C)C=C5)=NO4)=NN3C)=N2)N(CCC)C1=O&&&
*C(CC(C)C)C(*)=O&*N*&*C1COCC1=O^*N*&&*C(=O)CCC(*)=O&*N*&*C1CCN(*)CC1&*Cc1ccccc1F&&&
*Cc1ccccc1-c1ccc(C(C)C)s1&*N(*)c1ccc(N2CCOCC2)cc1&*C(=O)c1cnccn1&&&
N#CC1=CC=C(NC(=O)C(CO)NC(=O)C2=C(Cl)C=C3CN(C(=O)C4=CC=C(Cl)C=C4)CCC3=C2Cl)C=C1Cl&&&
*CC(=O)c1ccc(OC)c(OC)c1&*O*&*C(=O)C1=CCCCC1&&&
*C(=O)CCC(*)=O&*Nc1nc(-c2cccc(C(F)(F)F)c2F)ns1&&*N1CCOCC1&&
O=C(CC(C1=CC=CC=C1)C1=CC=CC=C1)N1CCN(CC2=CC=CC=C2)CC1&&&
COC1=CC=CC=C1C=CC(=O)NC1=CC=C2N=CN=C(NC3=NC4=C(C#N)C=NN4C(NC4CC4)=C3)C2=C1&&&
NC(=S)NC1=CC=C(C(=O)O)C=C1&&&
CCN(C)CCNC(=O)C1CCN(C2=NN=C(C3=CC=CC=C3)C3=CC=CC=C23)CC1&&&
*CC&*O*&*C(=O)C1=C(C*)NC(C)=C(C#N)C1c1cnn(-c2ccccc2)c1-c1ccccc1&*O*&*C(C)=O&&&
CC(NC(=O)C1=CC=CC=C1)C(=O)NC(=O)NN(C)C(=O)C1=CC=CC(Cl)=C1&&&
CC(C)CC(NC(=O)C(NC(=O)C=CC(=O)NC(C)C(=O)NC(CC1=CC=CC=C1)C(=O)O)C1CCCC1)C(=O)NC(C(N)=O)C(C)C&&&
*C1(C)C2CCC(C2)C1(C)C&*C(*)=O&*N*&*CC(*)c1ccccc1&*N1CCCCC1&&&
CC1=NC2=NC(SCC(=O)NC3=CC=CC=C3)=NN=C2C(C)=C1C1=CC=C(Cl)C=C1Cl&&&
CC1=CC=CC(N2N=C3CCCCC3=C2C)=C1&&&
NC1C=CC2=C(CO)C=NC(N)=C2C1&&&
*=Cc1cc(=O)c(O)co1&*=Cc1ccc(Cl)cc1&&&
COC1=NC=NC(NC(C)(C)C)=C1C#CC1=C(C)N=C(N)N=C1N&&&
CCCCC(=O)NC1=CC(NC(=O)C2=CC=CO2)=CC(NC(=O)C=CC2=CC=CO2)=C1&&&
*CCCC&*N*&*C(C*)C*&*N1CC(=O)N(c2ccccc2Cl)CC1C&&*N1CCCC2(CCCc3ccccc32)C1=O&&
CCCN1C(=O)C2=C([NH]C(C3=C4N=CC=CN4N=C3)=N2)N(CCC)C1=O&&&
O=C(O)C1=CC=C2OCC3=CC=CC=C3C(SCCOC3=CC=CC=C3)C2=C1&&&
*C(Cc1ccccc1)C(=O)O&*N*&*C(=O)c1ccc(CS)c(C2CCCCC2)n1&&&
*CC&*O*&*C(=O)CCCn1ccn2c3c(=O)n(CCC*)c(=O)n(CCC*)c3nc12&*OC&&*OC&&
O=S(=O)(NCC1=CC=C(C2=NN3CCNCC3=C2)S1)C1=CC=CC=C1&&&
*C(=O)Cc1c2n(c3ccccc13)CC1COC3=C(C(=O)c4ccccc4C3=O)C12&*N*&*S(=O)(=O)c1ccc(F)cc1&&&
*=C1CC(O)CC(O)C1=C&*=CC=*&*=C1CCCC2(C)C(*)CCC12&*C(C)CC=*&*=CC(C)(C)O&&&
CN1C(C#N)=CC=C1C1=CC=C2OC3=CC=C(S(=O)(=O)NC4=NC=NS4)C=C3C2=C1&&&
CCCCC(NC(C)=O)C(=O)NC(C(=O)NC1=CC=C2C(=C1)CCC(=O)N2C)C(C)CC&&&
CC1=CC=C(C(O)C2=C(Cl)C3=CC=CC=C3S2)C=C1&&&
*CC(N)Cc1c[nH]c2ccccc12&*Oc1cncc(-c2ccc3c(c2)CCN3)c1&&&
*C(=O)c1nc2c(s1)CCCN2c1nc(C)cc(C)n1&*N(C)C&&&
C[N+]1(CCC2=CC=CC=C2Cl)C2CCC1CC(CC(C#N)(C1=CC=CC=C1)C1=CC=CC=C1)C2&&&
CC(C)NC(=O)C1=CC=C(N2CCN(C(=O)C3=CC(N4CCCC4)=NC=C3Cl)CC2)N=N1&&&
O=C1C(O)=CC(=O)C2=C(O)C=CC=C12&&&
CCCCNC(=O)C(C)CC(O)C(N)CC(C)(CC)CCC1=CC=C(C2=CC=CC=C2)C=C1Cl&&&
*=Cc1ccc(OC(F)(F)F)c(Cc2ccc(Cl)cc2Cl)c1&*=Cc1cc(O)cc(O)c1&&&
*C(C)=O&*Nc1ccc2c(c1)S(=O)(=O)N(c1c(C)n(C)n(-c3ccccc3)c1=O)C2=O&&&
CCCC1=NC2=C(C(=O)N3CCCC3)C=NN2C(CC)=C1&&&
COC1=CC=C2C3=CC=CC=C3N(C(C)=O)C(CC(C)C)C2=C1OC&&&
*Oc1cc(C)cc(C)c1&*C(=O)c1cc2cc(CCl)ccc2oc1=O&&&
COC1=CC=C(NC(=S)N2CC(=O)N3C=NC4=C(C#N)N=CN4C32)C=C1OC&&&
*Nc1ccc(C)c(OC)c1O*&*C(=O)c1ccc(-n2cccn2)nc1&&*CC(C)C&&
*CCCC&*O*&*C(*)=O&*N1CCN(*)C(C)C1&*Cc1noc(C(C)C)n1&&&
CC1=CC(OCCCSC#N)=CC(C)=C1Br&&&
CCN1CCC2=C(C1)SC(NN=CC1=CC=CC(C(F)(F)F)=C1)=N2&&&
*CC&*Nc1nc(N)c([N+](=O)[O-])c(Nc2ccncc2)n1&&&
CC(C)C1=CC2=C(C=C1NC(=O)NC1=CC=C(C(F)(F)F)C=C1)C1(C)CCCC(C)(C(=O)O)C1CC2&&&
*SC&*CCC(*)C(*)=O&*N*&*C(CC(=O)O)C(*)=O^*N*^*N*&*C(=O)C(C)N&*CCCc1ccccc1&&&&&
CC1=CC=C(S(=O)(=O)N(CC2=CC=C([N+](=O)[O-])C=C2)N(C)S(=O)(=O)C2=CC=CC=C2)C=C1&&&
C=CCNCCSC1=CC=C2C=CC=CC2=C1&&&
ClC1=CC(C2=CC=NC(NC3CC3)=N2)=C(Cl)S1&&&
*C(=O)CC(=O)O&*Nc1nc(-c2ccncc2)cs1&&&
NS(=O)(=O)C1=CC=C(NC(=O)C2=CC=CC(N3C(=O)C4=CC=CC=C4C3=O)=C2)C=C1&&&
COC(=O)N1CC2(CCC3(O)C4CC5=CC=C(O)C6=C5C3(CCN4CCC3=CC=CC=C3)C2O6)OC1=O&&&
*C(C)=O&*N*&*C*&*C1OC(*)C(O)C(O)C1O&*O*&*C1C(N)CC(N)C(*)C1O&*O*&*C1OC(*)C(O)C(O)C1N&*CN&&&
CCCCC1CN2CCC3=CC(OC)=C(OC)C=C3C2CC12CCN(C)C2&&&
*C(c1ccccc1F)c1nnnn1C(C)(C)C&*N1CCN(c2nc3ccc(Cl)cc3s2)CC1&&&
O=C(O)CCOC1=CN=CC(C=CC2=CC=C3C=CC(Cl)=CC3=N2)=C1&&&
*CCCC(*)CCCCC&*O*&*C(=O)C(CCCC*)c1cccc(C)c1^*N*^*[N+](C)(C)C&*C(C)=O&&&&&
CC1=CC(C)=C(NC(=O)CCOC2=CC=C(Cl)C=C2Cl)C(Cl)=C1&&&
*Nc1cc(CC)nc2c1cnn2-c1ccc(C(C)=O)cc1&*Cc1ccccc1&&&
*C(C)=O&*O*&*C1OC(*)C(*)C(*)C1*&*O*&*C(=O)C=c1ccc(O)cc1^*O*&&*C(=O)Cc1ccccc1^*O*&&*C(C)=O^*C*&&*N*&*C(C)(C)C&&&
CC(=O)NC(CSSCC(NC(C)=O)C(=O)NC(CCCCN)C(=O)NC(CC1=C[NH]C2=CC=CC=C12)C(N)=O)C(=O)NC(CCCCN)C(N)=O&&&
*C1CCCN(c2cc3c(cc2C)c(=O)c(C(=O)O)cn3C(C)(C)C)C1&*N*&*C(=O)c1ccc(Cl)cc1&&&
CCC1=C(OC2OC(CO)C(O)C(O)C2O)C2=CC=CN=C2N(C2=CC=C(C)C(C)=C2)C1=O&&&
*C(*)=O&*Nc1cccc(C(F)(F)F)c1&&*N1Cc2[nH]cnc2CC1c1ccccc1&&
*CCC&*N(*)*&*CCC*&*N1CCCCC1^*C*&&*C1Cc2ccccc2CN1*&*Cc1ccccc1&&&
*C(=O)C(C)c1ccc(N*)c(F)c1&*N*&*Cc1ccc(C(F)(F)F)nc1N1CCC(F)(F)C1^*S(C)(=O)=O&&&&
*CC&*N1CCC(*)CC1&*C*&*N*&*C(=O)c1cc(SC)nc(N(C)C)n1&&&
CC1=C2C=C3C=C)C=CC3=NC2=C(C)C2=C1C(C)(C)CC2(C)C&&&
*=Cc1n(CC=C)c2ccccc2[n+]1CC=C&*=C1N=C(SC)SC1=O&&&
CCC(C1=CC=CC=C1Cl)N1CCC(N(C)C(=O)C2=C(C)N(CC3=CC=CC(OC4=CC=C(C(F)(F)F)C=C4)=C3)C(CC(C)(C)CC(=O)O)=N2)CC1&&&
O=C1OC2(CCCC2)C2=CC=C(OCCNC3=CC=C(C(F)(F)F)C=N3)C=C12&&&
COC1=CC=C(C2=C3C(=S)N(C4=CC=CC=C4)N=C(C4=CC=CC=C4)N3N(C)C2=O)C(C)=C1&&&
*=CC(=NOC)c1ccc(C)cc1&*=Cc1ccccc1&&&
*C(*)=O&*Nc1cccc(Cl)c1Cl&&*N1CCN(c2nn3cc(-c4ccc(F)cc4)nc3s2)CC1&&
*Nc1ccc(C(C)(C)C)cc1&*C(=O)C*&*S*&*Cc1cc(=O)n2c3c(sc2n1)CCCC3&&&
CC(C)OC1=CC=CC=C1N1C(CN2C=NC=N2)=N[NH]C1=S&&&
CCOC(=O)N1CCN(C(=O)C2=C(C)C3=CC=CC=C3O2)CC1&&&
O=C(O)CNC(=O)C1=C(C2=CC=CC=C2Cl)N(C2=CC=C(Cl)C=C2)C(C2=CC=C(Cl)C=C2)=N1&&&
*C(C)C(*)=O&*Nc1nc2ccccc2s1&&*Oc1ccc(S(*)(=O)=O)cc1^*N1CCOCC1&&&
COC1=CC=CC=C1CNC1=CC=C(CCC(=O)O)C=C1&&&
*Oc1cc(OC)cc2ncccc12&*CC*&*N1CCCCC1&&&
CCOC(=O)C1OC2=CC=CC=C2C(=O)N(CCCOC(C)C)C12C(=O)C1=CC=CC=C1C2=O&&&
*C(=O)c1ccc(S(*)(=O)=O)cc1&*NC1c2ccccc2CCC1O&&*N1CCN(c2ccccc2)CC1&&
*C(C)=O&*Nc1ccc(O*)cc1&*CC(O)C*&*N*&*CCC*&*N1C(=O)C2C3CCC(C3)C2C1=O&&&
COC1=CC=CC(NC(=O)C2=NOC3(CCCCN3S(=O)(=O)C3=CC=CC=C3)C2)=C1&&&
*C1OCC2C1CCC1(C)C(*)CCC21&*CC(*)=O&*Nc1ccc(Cl)cc1^*CC=*&&*=C1CCOCC1&&&
COC1=CC=C(C2=NN=C(SCC(=O)N(CC(=O)O)C3=CC=CC=C3)N2C2=CC=CC=C2)C=C1OC&&&
*Sc1nc(N)c(C#N)cc1C#N&*Cc1cccc(Cl)c1C#N&&&
*C(=O)CC&*N(*)*&*CC*&*N(*)*^*Cc1cc(Cl)ccc1Oc1ccc(Cl)cc1^*C(=O)CC&&&&*CC*^*N(C)C&&&
*C(CC(C)C)C(*)=O&*N*&*C(Cc1ccccc1)C(=O)C(*)=O^*N*^*N*&*C(=O)CCC(=O)O&*C(CC(C)C)C(*)=O&&&*N*&*CC(C)(C)C&&&
O=C1NCC2(CCN(CC3=CC=NC=C3)CC2)O1&&&
*Oc1ccc(C#N)cc1&*CC(O)C*&*N*&*C1C(O)N=C(N)NC1N&&&
*CC(C(O)CCCC)C(*)C(C)C&*N*&*C(=O)C(*)C(C)C^*N*^*N*&*Cc1ccc(F)cc1&*C(=O)C=*&&&*=Cc1ccc(Cl)cc1&&&
CCOC(=O)CCC(C)N=C1NC(C2=CC=C(C3=CC=C(F)C=C3)C=C2)CC2=CC=CC=C12&&&
*=CC(=O)C=*&*=Cc1ccccc1&&*=Cc1ccccc1Cl&&
*C(=O)c1ccc2[nH]c(C(F)(F)P(=O)(O)O)nc2c1&*Nc1ccc(Oc2ccccc2)cc1&&&
*=C(C)C&*=CCCC(=*)C&*=CCCC(=*)C&*=CCCC(=*)C&*=CCC*&*C1(C)C=Cc2c(C)ccc(O)c2O1&&&
*Cc1ccc(OC)cc1O&*C1NC(=O)C(*)NC(=O)C(*)NC(=O)C(*)NC(=O)CNC1=O&*CCC(=O)O&&*CC(=O)O&*CCCCN&*CCCN=C(N)N&&
C=CCN1C(C2=CC=CS2)C(C(=O)OCC)C(C2=CC=CS2)S1(=O)=O&&&
*C1CC(=O)N(*)C1&*C(*)=O&*Nc1ccc(F)c(Cl)c1^*Cc1ccc(Cl)cc1&&&&
*Cc1ccc(OC)cc1&*N*&*C(=O)c1ccc([N+](=O)[O-])c(C)c1&&&
*C(=O)CC&*NC1CCOc2cc(C)ccc21&&&
*CCCCn1ccc2cc(OC)ccc21&*N1CCN(c2ccc(Cl)c3cccnc23)CC1&&&
*Nc1cc(C(=O)O)ccc1C&*S(=O)(=O)c1ccc(Cl)cc1&&&
CC(C)(C)C1=CC=CC(C(C)(C)C)=C1NC(=O)NCC1(C2=CC=CC=C2)CCCCC1&&&
*OC&*C(=O)c1c(C)oc2ccc(N(*)C)cc12&*S(=O)(=O)c1cccc(Cl)c1&&&
CCN(CC)S(=O)(=O)C1=CC=CC(C(=O)NC2=CC=C(N3CCCCC3)C=C2)=C1&&&
COC1=CC=C(C2=NC(C3=CC=NC=C3)=C[NH]2)C=C1OC&&&
CC1=CC(C)=NC(NS(=O)(=O)C2=CC=C(NC(=O)C3=CC=CC=C3Br)C=C2)=N1&&&
*OC&*C(=O)C*&*N1C(C)C(=O)N=C2C=C(N*)ccc21&*S(=O)(=O)c1ccc(OC)c(Cl)c1&&&
*C1CC2C3Cc4ccc(OC)c5c4C2(CCN3C)C(O5)C1=O&*C*&*Sc1nc(=O)cc(C)[nH]1&&&
CC1=CC=C(S(=O)(=O)NC2=C(C3=NC4=CC=CC=C4S3)C(=O)CCCC2)C=C1&&&
*CC(N)C(O)CC(C(*)=O)C(C)C&*N1CCCC1*&*C(N)=O^*N1Cc2ccc(C(F)(F)F)cc2C1&&&&
*C(C#N)c1cccnc1C&*N1CCN(*)CC1&*C(=O)C=*&*=Cc1ccccc1&&&
CCC1=C(C(=O)C2=CC=C(C)C=C2)CCN(CCCN2CCCC3=C2C=CS3)C1&&&
O=[N+]([O-])C1=CC=C2C(=C1)N=C(C=CC1=CC=CO1)N2CCCOC1=CC=CC=C1F&&&
*C1OC(C)C(O)C(O)C1O&*Oc1ccc2c(=O)cc(N3CCOCC3)oc2c1&&&
CC1=CC=CC=C1C1=C(C(=O)NN=CC2=CC=C([N+](=O)[O-])S2)N=NN1CC1=CC=C(Cl)C=C1&&&
NC(=O)C1CCCNC(=O)NCCCCC(NC(=O)C(N)CCCN=C(N)N)C(=O)NC(CC(=O)O)C(=O)N1&&&
NC1=N[NH]C2=NN(C3=CC=CC=C3)C(=O)C12&&&
*Nc1cc(C)ccc1OC&*C(=O)CC*&*N*&*S(=O)(=O)c1ccc(Br)cc1[N+](=O)[O-]&&&
O=C(NCCNC1=NC=NC2=CC=CC=C12)C1=CC(F)=CC(F)=C1&&&
*C(=O)Cc1cc(OC)c(O)c(OC)c1&*O*&*CCCCCBr&&&
*C1C2=C(CC3C4(C)CCC(O)C(C)(C)C4CCC3(C)C1(C)C)C(=O)OC2=O&*CO&&&
COC1=CC(F)=CC=C1C1=CSC(C(NC(=O)C2=CC=CS2)C(C)C)=N1&&&
C=CCN(CC=C)CC(=O)NC1=CC=CC=C1C1=CN=N[NH]1&&&
*N1CCC(n2c(NC)nc3cc(C(*)=O)ccc32)CC1&*N*&*C(C#N)c1ccccc1^*C1CCCC1&&&&
COC1=CC=C(N2C(=O)CC(N3CCN(S(=O)(=O)C4=CC=CC(C(N)=O)=C4)CC3)C2=O)C=C1&&&
CC1=CC=C(NC(=O)CN(C)C(=O)CCC(=O)NC2=NC=CS2)C=C1&&&
*C(=O)c1cc(C)nc2c1cnn2C(C)C&*N*&*Cc1ccc(-n2cccc2C)cc1&&&
COC1=CC=C(OC(=O)C2=S(Br)C(Br)=C(Br)[NH]2)C=C1&&&
*C(=O)c1ccc2c(=O)n(Cc3ccc(Cl)cc3)c(S)nc2c1&*N*&*C*&*C1CCCO1&&&
*Oc1ccc(C(C)C)cc1&*CC(*)=O&*Nc1ccc(S(*)(=O)=O)cc1&*Nc1nccs1&&&
CC1=NC2=CC3=CC=CC=C3C=C2O1&&&
CC(=O)OC1CCC2C3CCC4=NC5=C(CCC6=CC=CC=C65)CC4(C)C3C3NCCCC3C12C&&&
NC(=O)C1CCCN1C(=O)C(CC1=CC=C(OP(=O)(O)O)C=C1)NC(=O)CNC(=O)C1=CC=C2C=CC=CC2=C1&&&
C1=CC=C(NC2=NC=C(C3=CN=C4C=CC=NN34)C=C2C2=NC(C3(C4=CC=CC=C4)CC3)=NO2)C=N1&&&
*C(=O)Cn1ccc(=O)n(-c2ccc(Cl)cc2)c1=O&*Nc1cc2c(cc1Cl)OCO2&&&
CCCCOC(=O)C1=CC=C(OC(=O)C2CSC3(C)CCC(=O)N23)C=C1&&&
CC1=CC=C(CSC2=CC=CC3=C2N=C(N)S3)C=C1&&&
*N(C)C&*CC*&*N*&*C(=O)c1ccccc1C*&*N*&*C(=O)c1cc(N*)cn1C&*C(=O)c1cc(N*)cn1C&*C(=O)c1cc(N*)cn1C&*C(=O)c1cc2ccccc2cn1&&&
COC1=CC=C2N=C3C(=O)N(CC4=CC=C5N=C(COCC6=CC=C(OC(F)(F)F)C=C6)[NH]C5=C4)C(=O)N3C2=C1&&&
*SC(=S)N1CCOCC1&*Cc1ccccc1&&&
*C(=O)c1cc2c(=O)n(CCc3ccccc3)c(O)nc2cc1O&*N*&*CCC*&*N1CCOCC1&&&
CC1=C(C2=CC=CC=C2)SC(C(=O)N(C)C2CNCC2C(=O)N(CC2=CC=CC(Cl)=C2F)C(C)C)=C1&&&
*C(C)C&*O*&*C(=O)C*&*N1C(=O)C(=*)SC1=S&*=Cc1ccc2c(c1)OCO2&&&
ClC1=CC(C2C3C(Cl)CC4CC3C(C=CC3=CC=CC=C3)C42)=CC=C1Cl&&&
CC(=O)NC(CC(C)C)C(=O)NC(CC(C)C)C(=O)NC(C(=O)NC(CC(C)C)C(=O)NC(CC(=O)O)C(=O)NC(CC(C)C)C(=O)O)C(C)O&&&
*C(C)=O&*O*&*C1C(=O)C2(C)C(O)CC3OCC3(*)C2C(*)C2(O)CC(*)C(C)=C1C2(C)C&*O*&*C(C)=O^*O*&&*C(=O)c1ccccc1^*O*&&*C(=O)C(O)C(*)c
*C(=O)c1cc(C2CCCCN2*)on1&*N*&*C1CCCC1^*C(*)=O&&*C1CCCCC1&&&
*OC&*C(=O)c1cc(C=*)nn1Cc1ccc(C(F)(F)F)cc1&*=CC(=O)c1ccc(Cl)cc1&&&
CC(C)(CC1=CC=CC=C1)C(=O)NCC1CCCO1&&&
*OC&*C1CCC2(CC1)Cc1ccc(-c3cc(F)ccc3C)cc1C21N=C(N)N(*)C1=O&*C(C)C&&&
*CC(=C)C=C&*C1CC2OC2C(C)C(*)CC(=O)C=C(C)C=CC(C)C(O)C2OC(=O)C(=C)C2CC1O&*O*&*C(C)=O&&&
CC(C)C1=CC(C2=CC=NC(NCCC3=CC=NC=C3)=N2)=C(C(N)=O)[NH]1&&&
CCOC(=O)C1=C(C)N=C2C=CC=CC2=C1NCCN(C1=CC=CC=C1)S(=O)(=O)C1=CC=CC=C1&&&
*N1CCCCC1c1ccc(N2CCOCC2)nc1&*Cc1ncc[nH]1&&&
*N(*)c1ccccc1-c1cnn(C)c1C&*C(=O)C=*&*=Cc1ccccc1^*C(C(*)=O)c1ccc(N*)cc1&&*N*&*C1CCCCC1^*C(=O)C(F)(F)F&&&&
CCCC1=C(OCC2=CC=C(C3=CC=CC=C3C(=O)O)C=C2OC)C=CC(C(C)=O)=C1O&&&
O=C1[NH]C(O)=NN=C1CN1CCN(C2=CC=CC(C(F)(F)F)=C2)CC1&&&
*=C(c1ccc(OC)cc1)c1ccc(OC)cc1&*=CC(*)=O&*Nc1ccccc1O*&*Cc1cn(CCN2C(=O)C(=O)c3cc(Cl)ccc32)nn1&&&
*N1CCn2cc(C)nc2C1&*C(=O)c1cc2cc(Nc3nccc(-c4cn(C)cn4)n3)cc(Cl)c2[nH]1&&&
COC1=CC=CN=C1C(=NC)NO&&&
*C(=O)c1cccn(C(CO)c2ccccc2)c1=O&*Nc1ccc(C(F)(F)F)cc1&&&
*C1C(=O)N(c2ccc(C)cc2)C1Oc1ccc(CC(*)C(=O)O)cc1&*N*&*C(*)=O^*CC(C)C^*O*&&&*C(C)(C)C&&&
*OC&*C1OC2(O)C(=O)c3ccc(OC)c(O)c3C2C1O&&&
*C(=O)c1cn(CCCCCCCCCCC)c(=O)[nH]c1=O&*N*&*C12CC3CC(CC(C3)C1)C2&&&
*C(C)CC&*SC1=C(C#N)CC(C)(C)S1&&&
CN1CC(CCOC2=CC=C(C3=NC4=CC=CC=C4N3C3=CC=CC=C3Cl)C=C2)OC2=CC(N3CCCC3)=CC=C2C1=O&&&
*C(=O)Cc1ccccc1C&*Nc1nc2ccc([N+](=O)[O-])cc2s1&&&
CC(C)=CCCC(C)=CCCC(C)=CCCC1(C)CCC2=CC(O)=CC=C2O1&&&
CCN(CC)CCCNC1=NC2=CC=CC=C2C(CC(=O)OC)N1C1=CC=C(C)C=C1&&&
CC1=NN2C(=NN(CC(=O)NCC3=CC=C(F)C=C3)C2=O)SC1&&&
*Nc1ccc2ccc3[nH]c4cnc(C)cc4c3c2c1&*C(=O)c1cccs1&&&
O=C(NCCC1=CC=CC=N1)C(=O)C1=C[NH]C2=CC=CC=C12&&&
COC(=O)CC1=CC=CC=C1OC1=O&&&
*C1N=C(c2ccccc2)c2cc(Br)ccc2NC1=O&*C1CC1&&&
*C(C)C&*N1CC2(C1)C(=O)Nc1ccc(C(C)(C)CC(C)(C)C)cc12&&&
O=C(NC1=NC2=CC=C(Cl)C=C2C2=NC(C3=CC=CO3)=NN12)C1=CC=CO1&&&
COC1=CC=CC=C1CN(CC1=CC=CO1)C(=O)C1=CC2=C(S1)C1=CC=CC=C1OC2=O&&&
*Cc1cc(C)cc(C)c1&*N*&*C1CC2CCC(C1)N2C&&&
O=C1C(=CC2=CC=CC=C2)N=C2SC=CN12&&&
*N(C)c1onc(-c2c[nH]c3ncccc23)c1-c1ccc(Cl)cc1&*C(=O)c1cccnc1&&&
COC1=CC=C(C=NO)C=C1OC(C)C&&&
CN1C=C(CC(=O)NC(C2=NC=CS2)C2CC2)N=C1C(=O)NCC1CC1&&&
CNC(=S)NCCCCCC(=O)OCCCCCCCOC(=O)CNCCCCCCOC(=O)CN(C)CCCCCCNC(=S)NC&&&
CCCCCCCCCOC=C(C(=O)OCCCCCCCCC)S(=O)(=O)C1=CC=CC=C1&&&
*OC&*C(=O)c1c(C#N)cc(-c2cccs2)c([N+](=O)[O-])c1Nc1cc(OC)c(OC)c(OC)c1&&&
CC1(C)CC2=CC=CC=C2C=[N+]1[O-]&&&
CCC=CCC=CCC=CCCCCCCC1(O)CC(OC)CCC1=O&&&
*Oc1ccccc1C#N&*Cc1ccccc1-c1nc(-c2ccccc2Cl)cs1&&&
*N1CCN(C)CC1&*CC*&*C1CCCC1=O&&&
*Cc1ccc2[nH]c(Cc3ccccc3)nc2c1&*Nc1cccc2ccccc12&&&
CCCCOC1=CC(C)=C(C(O)CC=CCCC(=O)O)C=C1CC&&&
C=CCN(C(=O)C1=CC=CC=C1)C1=NCCN1C(=O)C1=CC=CC=C1&&&
CC(C(=O)NC1C(O)C(O)C2OCOC2C1O)C1CCCCC1&&&
COC1=CC=C2C=CC=CC2=C1CCCN1CCC(CC1)CC1&&&
CN(C)CCOC1=CC=C(NC(=O)CC2=CC=CN=C2)C=C1C1=CC=CC2=C1CCO2&&&
N=C(N)NCCCC(NC(=O)C(CCCCN)NC(=O)C(CCCCN)NC(=O)CC1=CC=C(C2=CC=CN=C2)C=C1)C(=O)C1=NC=CS1&&&
O=C1C=NC(C2=CC=C(C=NNC(=S)NNC(=S)NC3=CC=CC(F)=C3)O2)=C(O)[NH]1&&&
*N1CCc2cnc(CC)nc2C1&*Cc1ccc(F)cc1&&&
*CC&*Oc1ccc(F)c(Cc2cnc(N)nc2N)c1&&&
*N(*)C&*CCCCC*&*N1CCN(c2ccccc2)CC1^*Cc1cn(C2CCCCC2)nn1&&&&
COC1=CC=C(C2=C(C#CC3=CC=CC=C3)C3=CC(F)=CC=C3S2)C=C1&&&
CC(=O)NC1C(NC(=O)C(N)CC2=CC=CC=C2)C=C(C(=O)O)OC1C(O)C(O)CO&&&
CC1=CC=C2OC3(OC2=C1)C(C1=CC=CC=C1)C(C)N(C)C3(C)C&&&
CC1=CC(N2CCOCC2)=C2C=CC=CC2=N1&&&
NCC(CO)C1=CC=CC=C1&&&
*=CCCCC&*=CC(*)=O&*N*&*C1CC(=O)C2(C)C3CCC4C5(C)CCC(O)C(C)(C)C5CCC45CC35CCC2(C)C1O&&&
C=CCN1C(=O)NC2(C=CC(OC)=C(OC)C2)C1=O&&&
CC1(C)SC(C(NC(=O)CC2=CC=CC=C2)C(=O)N2CC3C(C2C(=O)NC(CC2=CC=CC=C2)C(=O)C(N)=O)C3(C)C)NC1C(=O)NC(CC1=CC=CC=C1)C(=O)O&&&
CC(C)NC(=O)C1(NC(=O)C2=CC=CC(COC3=C(F)C=CC=C3F)=N2)CC1&&&
*CCCC&*Sc1nc2c([nH]c(N)nc2=O)n1CC(C)(C)CCP(=O)(O)O&&&
CC(C)C1=CC=CC=C1SC1=CC=C(C(=O)NCC2=CC=NC=C2)C=N1&&&
CC(=O)OCC1CN(S(=O)(=O)C2=CC=C([N+](=O)[O-])C=C2)CC(N2C=C(C)C(=O)[NH]C2=O)O1&&&
*CC(c1ccccc1)n1cccc(-c2ccc(Oc3ccccc3)cc2)c1=O&*N1CCCCC1&&&
*C(C)(CCCC(C)C(*)=O)OO&*Nc1ccc(S(=O)(=O)c2ccccc2)cc1&&*Sc1ccccc1&&
*Cc1cnn(CC)c1&*N1CCCC1*&*C(*)=O&*Nc1ccnn1C&&&
*=C(O)CC&*=C(C#N)C(*)=O&*Nc1ccc(F)cc1F&&&
*=C1CCc2cc(O)ccc2C1=O&*=Cc1ccc(O)c(-c2ccc(O)c(C(=O)O)c2)c1&&&
*=Cc1ccc(OC)cc1&*=CC(=O)C=*&*=CC1=C(C)CCCC1(C)C&&&
CCCCCC1(CCCC)NC(C2=NC(C3=CC=CC=C3)=C[NH]2)CC2=C1[NH]C1=CC=CC=C21&&&
*CCCCCCCC&*N*&*C(=O)CCc1ccc(OC)cc1&&&
COC(=O)CC1CCCCN1C(=O)C(=O)C1=CC=C(Cl)C=C1&&&
O=C(C1=NN2C(C(F)(F)F)=CC(C3=CC=C(Cl)C=C3)=NC2=N1)N1CCOCC1&&&
*N(*)c1cc(CCN)ccc1C&*CCCl&&*CCCl&&
O=C(O)CN1C(=O)C(=CC2=CC=C3OCCCC3=C2)SC1=S&&&
*Nc1cc2sc3ccccc3c2cc1OC&*C(=O)C*&*N1CC=C(c2ccccc2)CC1&&&
*C(C)(C)C&*O*&*C(=O)CC(*)=O&*Nc1ccc(S(*)(=O)=O)cc1&*N*&*Cc1ccco1&&&
CC(C)(C)C1=CC=C(C2=NC3=CC(NC(=O)C4CC4)=NN3C=C2)C=N1&&&
*N(C)C&*CC*&*O*&*Cc1cc2c([nH]1)C(=O)C(Cl)=C(N1CC1)C2=O&&&
CC1=CC(Cl)=CN=C1N(C)C1CCN(C(=O)C2=C(C)C(Br)=C(C)[NH]2)CC1&&&
CC1=NC=CC=C1OC1=CC=C2CC3C(C2=C1)C(C(=O)O)CCN3C(=O)C1=CC=CC=C1&&&
*Nc1ccc(N2CCN(C)CC2)nc1&*C1C2CC3CC1CC(O)(C3)C2&&&
CCN(CC)C(=O)COC(=O)C1=C(C)C2=CC=C(C)C(C)=C2O1&&&
*OC&*CC*&*Oc1ccccc1C1C(*)C(=O)C(=O)N1c1ccc(-c2ccsc2)cc1&*C(=O)C(C)C&&&
*Nc1nc(C)c(-c2nc3cnccc3s2)c(N*)n1&*C(CC(C)(C)C)C(*)=O&*N*^*C1CC(*)C(O)C1O^*C1CC1&*CO&&&&&
O=C1NCCCC1CCOC1=CC=C(C2=C(C3=CC=C(OCCN4CCCC4)C=C3)C3=CC=CC=C3S2)C=C1&&&
CN1C(=O)COC2=CC(N3C(=O)C4=C(C=CS4)N(CC(=O)NC4=CC=C(C(F)(F)F)C=C4)C3=O)=CC=C21&&&
N#CCCN(CCC#N)CC1=CC=C2C=CC=CC2=C1&&&
*Nc1n[nH]c2cc(Cl)c(-c3ccc(C#N)cc3)cc12&*C1CCCNC1&&&
CC(C(=O)N1CCN(C(=O)C2=CC=CO2)CC1)N1CCN(C)CC1&&&
O=C(O)C1=CC(S(=O)(=O)NCCC2=CC=CC=C2)=CC=C1N1CCCCC1&&&
*C(=O)c1cnccn1&*N1CC2CN(c3ccccn3)CC2C1&&&
CC1=C2CN3N=NC(C4=CC=C(C5=CC=C(CN6CCOCC6)C=C5)C=C4)=C3C2=NN1C&&&
O=C1CC(O)CC(CC2=CC=C(Cl)C(Cl)=C2)O1&&&
COC1=CC(C=CC2=CC(OC)=C(OC)C3=C2COC3C2=CC(OC)=C(OC)C(OC)=C2)=CC=C1O&&&
CC(C)CC1=NN=C2N(C3=CC=CC(Cl)=C3)C(=O)C3=C(SC(=S)[NH]3)N12&&&
C=CCC(NC(=O)C(C)NC(=O)C(CC(C)C)NC(=O)CNC(=O)C(CCCNC(C)=S)NC(=O)C(CC1=CC=CC=C1)NC(=O)C(CCC1=CC=CC=C1)NC(C)=O)C(=O)N1CCCC1C
COC1=CC=CC(N2C(C=CC3=CC=CC=C3[N+](=O)[O-])=NC3=CC=CC=C3C2=O)=C1&&&
CC(NC(=O)C(NC(=O)C(CC(=O)N(C)C)NC(=O)C(C)(N)CCCCN)C(C)(C)C)C(=O)NC(CC(=O)O)C(=O)O&&&
C(=C1CCCC(=C2C3=CC=CC=C3COC3=CC=C(CN4N=NN=C4C4=CC=CC=C4)C=C23)C1)C1=CC=CC=C1&&&
*C(=O)CC(C*)CC(C)C&*N*&*C(CO)Cc1cccnc1^*SC(*)CC(C*)CC(C)C&&*O*&*C(C)C*^*N(*)C^*N1CCCC1*&*CC(=O)O&*C(=O)O&&&&&
CC(C)C12OC1C1OC13C1(C)CCC4=C(COC4=O)C1CC1OC13C2O&&&
CCC(=O)OC1CC(C=O)CC(C)C12OCCO2&&&
CC1=NN=C(CNC(=O)C(C2=NC3=CC=C(C4=CC(C#N)=CC(F)=C4)C=C3S2)S(=O)(=O)CC2CCCC2)O1&&&
O=C(C1=CC=C(N2C=NN=N2)C=C1)N1CCC2=CC=CC=C2C1&&&
*C(=O)C(O)C(C)(C)CO&*N*&*CCCC(N)C(=O)O&&&
OCC1OC(C(O)CO)C(O)C(O)C1O&&&
C1CCNCCC2CCCN(CCC1)C2&&&
CN(CC(=O)NCC1=CC=C(Cl)C=C1)C(=O)C1=CC(=O)[NH]C2=CC=CC=C12&&&
O=C(NC(CC1=C[NH]C=N1)C(=O)O)C1=CC=CC=C1&&&
*NC&*C(=O)c1cccc(N=NN(C)C)c1&&&
COC1=CC=C(CNC(=O)C2=NOC3(C2)CC(C2=CC=C(C)C=C2)=NN3C2=CC=CC=C2)C=C1OC&&&
COC1=CC=C(CSC2=NC(=O)C3=C([NH]2)N(C2=CC=CC=C2)N=C3)C=C1&&&
*S(=O)(=O)c1ccc(Cl)cc1Cl&*Nc1ccc(-c2ccncc2)cc1Cl&&&
CC1=CC=C(S(=O)(=O)N(CC(=O)N2CCOCC2)C2CCCCC2)C=C1&&&
COC1=CC=CC(N2CCN(C(=O)C3=NN(C4=CC=C(S(N)(=O)=O)C=C4)C(C4=CC=C(F)C=C4)=C3)CC2)=C1&&&
*C(=O)Cc1ccccc1&*N*&*C(C*)C(=O)O&*N*&*C(=O)c1cccc2ccccc12&&&
*CC&*OP(=O)(CC)Cc1ccc(-n2cc(C*)nn2)cc1Oc1ccccc1OC&*Oc1ccccc1C&&&
CCOC(=O)C1=C(C(=O)OCC)N(CC)N=N1&&&
CCC1=C(C)[NH]C(=O)C(N(C)C)=C1C(=O)C1=CC=CC=C1C(F)(F)F&&&
COC1=CC=C(C)C=C1NC(=S)NC1=CC=C2OCOC2=C1&&&
*C(=O)c1ccc(OC)cc1&*Nc1cccc(N*)c1&*C(=O)c1ccc(OC)cc1OC&&&
*CCc1ccccc1OC&*N1CC[N+]2(C1)CCN(*)CC2&*C(C)C&&&
O=C(CN1C=CC([N+](=O)[O-])=N1)NCC1=NC2=CC=C(Cl)C=C2[NH]1&&&
*NC(=F)Nc1cc(OC)c(OC)c(OC)c1&*C(C)C&&&
N#CC1=C(SCC2=NOC(C3=CC=CC=C3)=C2)NC(=O)NC1C1=CC=CO1&&&
C=CCC1=CC=C(OCCC)C(CCC)=C1OCCn1CCC(C)(C2=NN=NN2C)C(C)C1&&&
O=C(O)CCSC1=CC=C(F)C=C1C(=O)O&&&
CCOCC1=C(C)[NH]C(=O)C(I)=C1OC1=CC(C)=CC(C)=C1&&&
*C(=O)c1cc(OC)n2ncnc(N3CCCC3)c12&*N(*)*&*CC*&*N(C)C^*C*&&*C1CCN(C)CC1&&&
O=C(NC1=CC=C(Cl)C=N1)C1CCN(CC2CC2)C1&&&
O=C(O)CSC1=CC=C2N=CN(CC3=CC=CC=C3Br)C2=C1&&&
CC1CCN(C(=O)C(=O)NCC(C2=CC=CN=C2)N(C)C)CC1&&&
*Nc1ccc(OC)cc1&*C(*)=O&*N*&*Cc1ccc(-c2cn3cccnc3n2)cc1&&&
*CC(N)=O&*C1NC(=O)C(*)NC(=O)CS(=O)CC(*)NC(=O)C(*)NC(=O)CNC(=O)CNC1=O&*CC(=O)O&&*Cc1c[nH]c2ccccc12&*CCC(=O)O&*Cc1ccccc1&&
C=C(C(=O)OCC=CC1OC(=O)C2=CCCC21)C(OC(C)=O)C(C)C(O)C(C)CC1=CC=CC=C1&&&
CN(C(=O)C1=CC=C(N2CCN(CC(O)(CN(C)C(=O)C3CCCC3)C3=CC=C(F)C=C3)CC2)C(C(F)(F)F)=C1)C1CCCCC1&&&
CC(OC1=NC=NC2=C1C=CS2)C(=O)NCC1=CC=C(Cl)C=C1&&&
CC(O)C1=CC2=C(C=C1O)OC=C(C1=CC=C(O)C=C1)C2=O&&&
*Nc1c2c(nc3ccccc13)CCCCC2&*CCCCCCC[P+](c1ccccc1)(c1ccccc1)c1ccccc1&&&
O=C(C1=CC=CC=C1)C1CCN(CC2=CC=CC=C2C2=CC=C(CN(CCN3CCCC3)CC3=CC=CC=C3)C=C2)CC1&&&
CC1=CC=CC=C1OCC(=O)NC1=CC=CN=C1Cl&&&
*C(=O)C(Cc1cn(Cl)[nH]c1=O)CC(C)C&*N*&*C(CCC(N)=O)C(*)=O&*N*&*C(CCCCN)C(=O)O&&&
CSC1=CC=CC(NC(=S)NC2=CC=C(OC3=CC=CN=C3)C=C2)=C1&&&
COC1=CC=C(C2=C(C3=CC=C(OC(F)(F)F)C=C3)C(=O)N(C)C23CC2=CC=CC=C2C3)C=C1&&&
O=C1[NH]C(=S)[NH]C2=C1C(C1=CC=CC(Cl)=C1)CC=C2C1=CC=CS1&&&
*OC&*CC*&*N*&*C(=O)c1cc(N2CCCCS2(=O)=O)c2c(c1)c(C)nn2C&&&
CS(=O)(=O)C1=CC=CC=C1N1CCN(C2=NC=CN3C(C4=CN=CS4)=CN=C23)CC1&&&
CCN1C=C(C(=O)N2CCCC(N3CCC4(CC3)CC2)C2=CC=CC=C2)C=N1&&&
CCCCOC1=CC(C)=CC(N2C(=O)CC(N3CCN(CCS(C)=O)CC3)C2=O)=C1&&&
NS(=O)(=O)C1=CC=C(NC(=O)NC2C(O)C(O)C3OCOC3C2O)C=C1&&&
CN1C(NC(=O)C2=CC=C3[NH]C4=C(C3=C2)C(C)(C)CCC4(C)C)=NC2=CC=CC=C21&&&
COC1=CC(CNC(=O)CC2=CC=CC=C2OC)=CC=C1OCC(=O)NC(CC(=O)O)C1=CC=CC=C1C&&&
CC(=O)NC1=CC=CC2=C1C(=O)N(C1=CC=C3OCOC3=C1)C2=O&&&
*CCC&*Sc1nc(Cl)nc2c1ncn2CC(*)=O&*O*&*CC&&&
*N1C(=O)c2cccc3cccc(c23)C1=O&*CCCCn1c(C=*)nc2ccccc21&*=Cc1ccccc1&&&
*Nc1ccc(Oc2ncnc3ccn(C)c23)cc1Cl&*C(*)=O&*Nc1cccc(Cl)c1&&&
COC1=CC=C2N=C(C)C=C(SCC(=O)N(C)C3=CC=C(Cl)C=C3)C2=C1&&&
CN1C(=O)N=C2C3=NC4=CC=CC=C4N=C3N(CC(=O)NCCC3=CC=CC=C3)C(=O)N2C1=O&&&
CCOC(=O)C1=CC=C(NC(=O)C(C)OC(=O)C2=CC3=CC=CC=C3C=C2O)C=C1&&&
CC(OC1=CC=CC2=CC=CC=C12)C(=O)NC1=C(C(=O)O)CCCC1&&&
CC12CC(C3=NC=C[NH]3)(CC1=NO)CC1=CC=CC=C12&&&
CC1=CC=C(NS(=O)(=O)CC2=NN=C(NS(=O)(=O)C3=CC=C(Br)C=C3)S2)C=C1&&&
*N1CC(C)C(*)Oc2ccc(N*)cc2CC1=O&*C(=O)CCCCC*&*Nc1ncnc2c1ncn2C1OC(*)C(O)C1O^*C(C)CO^*CO&&*C*&&*N(*)C&*S(=O)(=O)c1ccc(F)cc1&
N#CC1=C(F)C=CC=C1C#CCOC1=CC=C(C=O)C=C1&&&
CCN1CC(=O)N2C(CC3=CC=C(C(C)(C)C)C=C3)C(=O)N(CC3=CC=CC4=C3N(C)C=C4C3=CC=C(C(=N)NO)C=C3)CC2N1C(=O)NCC1=CC=CC=C1&&&
COC1=CC(C=CC(=O)C2=CC=CC(NC(=O)C=CC3=CC=C(O)C(OC)=C3)=C2)=CC=C1O&&&
CCN(CCCC1=C[NH]C=N1)CC1=CC=C(C(=O)NC2=C[NH]C3=CC(C(=N)N)=CC=C23)C=C1&&&
CC1=CC=C(NC(=O)C2CC3=CC=CC=C3CN2C(=O)C2=CC=C3OCOC3=C2)C(C)=C1&&&
CC1=C(Cl)C2=C([NH]C(C3=CC=C(Br)C=C3)=N2)S1&&&
COC1=CC2=C(C3=CC=C(OC)C(=O)C=C3C(NCC3=CC=CO3)CC2)C(OC)=C1OC&&&
CCOC(=O)C1(C)CCCCCN1C(=O)C1=CC=C(SC)C=C1&&&
O=S(=O)(C1=CC=C(C2=CN3C=C(Br)C=CC3=N2)C=C1)N1CCOCC1&&&
*=CCCCCCCCC&*=CC(=O)NO&&&
*N1C(=O)c2cc(C(=O)O)ccc2C1=O&*CCCCCCCCC[n+]1cnsc1&&&
*Cc1ccc(N(C)C)cc1&*N(*)*&*C(=O)C*&*N1C(=O)CCC1=O^*CC(=O)NN=Cc1ccc(Cl)cc1Cl&&&&
COC1=CC=CC=C1N1CCN(CC2=CC(=O)N(CC3=CC=CC=C3)N2C)CC1&&&
CSC1=NN=C(NC(=O)C(CC2=CC=CC=C2)NC(=O)C2CCCCC2)S1&&&
*Oc1ccc2c(c1)C(=O)OC2&*CC(*)=O&*Nc1ccc2c(c1)Cc1ccccc1-2&&&
O=C(COC(=O)CNC(=O)C1=CSC2=C1CCCCC2)NC1=CC=C(F)C=C1&&&
CCC(OC1=CC=C2CCC(=O)NC2=C1)C(=O)O&&&
*Nc1cccc2c(-c3cccnc3OC)c[nH]c12&*S(=O)(=O)c1cccc(C)c1&&&
*C(C(*)=O)C(C)C&*N*&*C(Cc1ccccc1)C(O)CC(*)Cc1ccccc1^*N*^*N*&*C(*)=O&*C(=O)C(*)C(C)C&*O*&*N1CCNCC1&*Cc1ccccc1&&&&&
CC(=O)NC1CC2CCCC(C1)N2S(=O)(=O)C1=CC=C(NC(=O)C2(C)CCS(=O)(=O)N2)C=C1&&&
COCOP(=O)(OC)C1=CC=C(C(=O)C2=C(CC3=CC=C(F)C=C3)C(SC)=NC(Cl)=C2O)C=C1&&&
CCCN(CC(O)C1=CC=C2NC(=O)COC2=C1)S(=O)(=O)C1=CC=CC=C1&&&
OCC1CC(O)CCN1CCC1=CC=NC=C1&&&
O=C(NS(=O)(=O)C1=CC=C(S(=O)(=O)C2=CC=CC=C2)S1)C1=CC=CC=C1S(=O)(=O)C1=CC=C(Cl)C=C1&&&
CS(=O)(=O)C1=CC=CC(CN2C=C(C(=O)C3=CC=C(Cl)C=C3)C(=O)C3=CC=CC=C32)=C1&&&
CC1=C(C(N)=O)C(C2=C(Cl)C=C(N)C=C2Cl)N2N=C(SCC3=CC=CC([N+](=O)[O-])=C3)N=C2N1&&&
O=[N+]([O-])C1=CC=CC=C1S(=O)(=O)NC1=CC=CC(C2=N[NH]C(=S)O2)=C1&&&
NC(=O)C1OC(OC2C(N)CC(N)C(O)C2OCC2=CC=C(Cl)C=C2)C(N)C(O)C1O&&&
CC1=CC=C(CC2=C[NH]C=C2)C=C1C1=CC(C)=CC=C1Cl&&&
*=CC(=O)C=*&*=Cc1ccc(O)c(O)c1&&*=Cc1ccc(O)c(O)c1&&
*Cc1ccc(-c2ccccc2)cc1&*Nc1ccc2c(c1)OCO2&&&
CCOC1=C2C(NC3=CC=C4C(=C3)C=CN4C)=NC=NC2=NN1C&&&
COC1=CC=CC(NC(=O)C2CCCN(C3=NN=C(N4CCCC4)S3)C2)=C1&&&
NC1=CC(C2=CC=CC(NCC3=CN=CN3CC3=CC=C(C4=CC=C(F)C=C4)C=C3)=C2)=CC=N1&&&
*=CC(*)=O&*N*&*CC*^*=Cc1cccc([N+](=O)[O-])c1^*Oc1nc(N*)nc(N*)n1&&&*CC*&*N1CCOCC1^*CC*&&*N1CCOCC1&&&
CCN1C(C2=CC=CC([N+](=O)[O-])=C2C)=NC2=CC=CC=C21&&&
CCOC1=CC=CC=C1C(=O)NCCC(=O)NCCC1=CC=C(S(N)(=O)=O)C=C1&&&
CC1=CC=C(N(C(=O)C2=CSN=N2)C(C(=O)NC(C)(C)C)C2=CC=CO2)C=C1OC1=CC=CC=C1&&&
N=C(N)C1=CC=C(C(=O)NCCN2C(C3=CC=CC=C3)=C3C=CC=CC3=NC2=O)C=C1&&&
*CCn1c(=O)n(CCCCCCC)c(=O)c2nc(-c3cn(C(C)C)c4ccccc34)[nH]c21&*O*&*CC*&*O*&*CC*&*O*&*CC*&*O*&*CC*&*O*&*CC*&*O*&*CC*&*O*&*CC*&*O
*N(C)C&*CCCn1c(S)nc2cc(C(*)=O)ccc2c1=O&*N*&*CCc1ccccc1&&&
*C1CCCN(C)C1*&*N*&*C(=O)c1cnccn1^*Cc1ccc2ccccc2c1&&&&
CC1=CC=C(N2CC(C(=O)NC3=CC=C(-C)C=C3Br)CC2=O)C=C1&&&
CNC(=O)C1=CC=CC=C1NC1=CC(SC)=NC2=CC=CC=C12&&&
*Nc1cc2ccc(-c3cc(F)ccc3OC)cc2cn1&*C(*)=O&*C1CC1&&&
*Sc1ccccc1OC&*CC(O)C*&*N*&*C(C)(C)CCCc1ccccc1&&&
CN(CC1=N[NH]C(=S)N1C1=CC=C(Cl)C=C1)C1CCS(=O)(=O)C1&&&
CC(C)N(C)CCCOC1=CC=C2[NH]C(=O)[NH]C2=C1&&&
CCCC(C(N)=O)C(CC1=CC=CC=C1)C(NCC(=O)C1=CC=CC(Cl)=C1)C(=O)NC1CCCCN(CC2=CC=CC(OC)=C2)C1=O&&&
CCOC(=O)C1(O)CC(OC(=O)C=CC2=CC=C(O)C(O)=C2)C(O)C(OC(=O)C=CC2=CC=C(O)C(O)=C2)C1&&&
*Oc1cc2ncnc(Nc3ccc(Br)cc3F)c2cc1OC&*CC*&*N1CCN(C)CC1&&&
*OC&*C12C(=O)c3ccccc3C(=O)C1C(=NO)c1cccc(O)c1O2&&&
COC1=CC=CC=C1N1CCN(S(=O)(=O)C2=CC=CC(C3=CC=C(C#N)O3)=C2)CC1&&&
COC1=CC=C(C(C(=O)NCC2=CC=CO2)N(CC2=CC=CS2)C(=O)C2=C(N)C(C(N)=O)=NS2)C=C1OC&&&
COC1=CC=C2C=C3C4=CC5=C(C=C4CC[N+]3=CC2=C1OCCN1CCN(C2=CC=CC(Cl)=C2)CC1)OCO5&&&
*Nc1cc(C(*)=O)n(C)c1&*C(=O)c1cc(N*)cn1C&*C(=O)c1cc(-c2ccncc2)cn1-c1ccc(OC(F)(F)F)cc1^*N*&&*CC*&*N1CCOCC1&&&
CC1=CC2=C(C=C1S(=O)(=O)NCCOC1=CC=CC=C1Cl)NC(=O)CO2&&&
*CCCCCCCCCC&*N*&*C(=O)c1cccc(N)c1&&&
N#CC(=CC1=CC=CO1)C1=CC=CC=N1&&&
*N1CCN(c2ccc(F)cc2)CC1&*CC1=NNC1&&&
*CCCCCC&*N(*)C&*C(*)=O&*Nc1ccc(Sc2ccc(OC)cc2)cc1&&&
CC1=NC2=C(C=C1C(=O)NCCC(=O)O)C1=C(CCCC1)S2&&&
*CCC&*O*&*C(=O)c1sc2nc(-c3ccc(S(C)(=O)=O)cc3)ccc2c1N&&&
COC1=CC=C(C2=NN=C(NC3=CC=C(Cl)C=C3)C3CC=CCC23)C=C1OC&&&
*=CC(*)=O&*Nc1ccc(S(*)(=O)=O)cc1&*NC1=NCCCCC1^*=Cc1ccco1&&&&
*OC&*C(=O)c1ccc2c(c1)C1N(C)C3=CC=CC4=C1C2(C)C=N4&&&
*N1C(=O)C(O)=C(C(=O)c2ccco2)C1c1cccc(O)c1&*CCc1c[nH]c2ccccc12&&&
O=P(OC1CC2CCC(C1)N2CC1CC1)(OC1CCC2CCCCC2C1)OC1CC2CCC1CC2&&&
*C1OC(n2cnc3c(N(C)c4ccc(OC)cc4)nc(NC)nc32)C(O)C1O&*C*&*OP(=O)(O)O&&&
CCCNC(=O)C1CC(N)CN1C1=CC(C2=CC=CC(OC)=C2)=NC=N1&&&
*CC&*Oc1ccc(-n2nc3c4c(c(N*)ccc4ccc32)OCCOCCOCC)cc1&*CC*&*NC&&&
*=CC&*=CC=*&*=CC=*&*=CC(*)=O&*N1CCC2(O)CCCCC2C1C&&&
*C1CCC2(*)CCC3(C)C(=CCC4C5(C)CCC(O)C(C)(C)C5CCC43C)C2C1=C&*O*&*C(=O)c1cc(C)c(C)cc1OC^*C(=O)O&&&&
CCS(=O)(=O)NC1CCC2C(C1)CC1=CC=C(NC(=O)C3=CC=C(Br)C=C3)C=C12&&&
COC1=CC=C(NC(=O)CN2CCC(NC3=NC(NC4=CC=C(F)C=C4)=NC(OC)=N3)CC2)C=C1&&&
*C(=O)CC(N)Cc1ccccc1F&*N1CCN(*)CC1&*C(*)=O&*O*&*Cc1ccccc1&&&
CCOC(=O)C1=C(C)N=C2SC=C(C3=CC=C(OC)C=C3)N2C1C1=CN=C(SC)N=C1&&&
COC1=CC=C(CN2N=C(C3=CC=CC=C3)C=C2OC)C=C1&&&
CCOCC1(CO)CCC(=NOC)C1&&&
*CC&*Oc1ccc(C=*)cc1OC&*=CC(=O)C=*&*=Cc1ccccc1O*&*Cc1cn(CCN2C(=O)C(=O)c3cc(Br)ccc32)nn1&&&
CC(C)(OC(=O)C1=CC=CO1)C(=O)NC1=CC(Cl)=CC=C1C(=O)O&&&
CN(CCC1=CC=C(OC(F)(F)F)C=C1)CCC1=CC=C(NC(=O)C2=CC=CC(C3=CC=C(OC(F)(F)F)C=C3)=C2)C=C1&&&
*N1CCN(c2ccc(C(C)=O)cc2)CC1&*CCCCCCCCC*&*N1CCN(c2cc3c(cc2F)c(=O)c(C(=O)O)cn3CCF)CC1&&&
N#CC1=C2C(=NC3=CC=CC=C13)SC1=C(N=[NH]C(=O)N1CCCN1C(N)=S)N2CC1=CC=CC=C1&&&
CNCCCCN1C(SC2=CC=C3C=CC=CC3=C2)=NN=C1C1COC2=CC=CC=C2O1&&&
COC1=NC(Cl)=CC=C1NC(=O)C(C)(C)C&&&
CCC(C)C(NC(=O)C(CC(=O)O)NC(=O)C(NC(C)=O)C(C)C)C(=O)NC(CC1=CN(OC)C2=CC=CC=C12)C(=O)O&&&
*CC&*O*&*C(=O)c1ccc2nc(-c3cccnc3)ccc2c1&&&
N#CCCC#N&&&
COC1=CC(C(=O)C2=C(C3=CC=CC=C3)C3=CC=CC=C3N2C)=CC(OC)=C1OC&&&
*Nc1cc(C)on1&*C(=O)c1cc(-c2ccc(Br)s2)on1&&&
CCOCC(O)C(NC(C)=O)C(=O)OC&&&
*OC&*C(=O)c1cc(C=*)on1&*=C(C)C1CCC2()C3CC=C4C(C)(CCC(O)C4(C)C)C3CCC12C&&&
*OC&*C(=O)c1sc(Cl)nc1-n1c(=O)cc(C)nc1C&&&
*=Cc1onc(C)c1-n1nnc2ccccc21&*=C1C(=O)Nc2ccc(F)cc21&&&
*CC&*N(*)*&*CC&&*CCn1c2nc3ccccc3c(Nc3ccc(O)cc3)c2c2ccccc21&&
*Oc1ccc(CC(*)C)cc1&*Cc1nc(-c2ccccn2)no1&&*N*^*CC(O)c1cccc(Cl)c1&&&
*C(C(*)=O)C(C)CC&*N1CCCN(C)CC1&&*N*^*C(=O)C(CC)(Cc1ccccc1)C(=O)NO&&&
CCC(CNC(=N)NC(C)(C)C)C1=CC=C(C(=O)C(C)(C)C)C=C1&&&
CCCCC1=CN(CC2=CC=CC=C2C2=CC=CC=C2C(=O)O)C(=O)[NH]C1=O&&&
CC(C)OC1=CC=CC=C1OC1=NC=CC=C1C(=NC1CCC(C(=O)O)CC1)NO&&&
NCCCC(C1=CC=C(CNCCS(=O)(=O)NC2CCCCC2)C=C1)C1=CC=C(CNCCS(=O)(=O)NC2CCCCC2)C=C1&&&
CC(C)NCC(O)COC(C1=CC=CC=C1)C1=CC=CC=C1&&&
COC1=C(O)C=C2C(=O)C3=C(C(=O)OC3)C(O)=C2C1=O&&&
*N1CCC(c2cc(-c3c(C)noc3C)nc(C(C)C)n2)CC1&*C(C)C&&&
*Nc1cc(C)ccn1&*C(=O)c1sc2c(c1C)c(=O)n(-c1ccccc1)c(=O)n2Cc1ccc(Cl)cc1&&&
*=Cc1ccc(-c2ccc(Cl)cc2)o1&*=C1c2ccccc2Oc2ccccc21&&&
COC1=CC=CC(CS(C)(=O)=O)=C1N&&&
*S(=O)(=O)c1ccc(-n2cnnn2)c(C)c1&*N1CCC2(CC1)OCCO2&&&
COC1=CC=CC2=C1N=C(C1=CC=C(NC(C)=O)C=C1)S2&&&
*C(=O)c1ccc2nc(Cc3ccc(OC)c(OC)c3)oc2c1&*N*&*CCC*&*N1CCCCC1&&&
COC1=CC(O)=C2C(=O)C(OC(C)=O)=C(C3=CC(OC(C)=O)=C(O)C(OC)=C3)OC2=C1&&&
*C(=O)c1ccc(OC)cc1&*N(*)*&*CCC*&*N(C)C^*CC*&&*N*&*CCC*&*N(C)C&&&
CN(C)CC(OC(=O)NC1=CC=C(C(C)(C)C)C=C1)C1=CC=CC=C1&&&
*CC(C)C&*N*&*C(=O)CCCC*&*N1CCN(c2cccc(C(F)(F)F)c2)CC1&&&
*Oc1ccc(C)cc1&*Cc1c(C(*)=O)oc2ccccc12&*N1CCN(c2ccccc2)CC1&&&
CC1=C(Cl)C=CC=C1NC(=NC#N)NC1=CC=CC2=CC=CC=C12&&&
CNC(=O)C(OC)(C(=O)C=CC1=CC=CC=C1)C1=CC=CC=C1&&&
*NC(=N)c1ccccc1&*CCCCCCC*&*NC(=N)c1ccccc1&&&
O=C(O)C1=CC=CC=C1NC1=CC=C(CC(NC(=O)C2=C(Cl)C=CC=C2Cl)C(=O)O)C=C1&&&
*C(=O)c1cc(-c2ccco2)on1&*N1C2Cc3c[nH]nc3C1(CC*)COC2=O&*Oc1ccccc1&&&
CC1OC2=CC=C(Cl)C(OCC3CN(C(C)(C)C)CCO3)=C2NC1=O&&&
CC1=CC(O)=CC(O)=C1C(=O)C=CC1=CC=C(O)C(O)=C1&&&
O=C(O)CNC(=O)C1=CC=C(NC(=O)NC23CC4CC(CC(C4)C2)C3)C=C1&&&
CC(=NNC(=O)C1=CC=NC=C1)C1=CC=CC=C1&&&
*CC(C)C&*N(*)*&*CC(O)C(*)Cc1ccccc1&*N*^*S(=O)(=O)c1ccc(N)cc1^*C(*)=O&&&*O*&*C1COC2OCCC12&&&
NC(CC(=O)O)CC1=CC=C(Cl)C(Cl)=C1&&&
*CC=C&*O*&*C(=O)CCc1nc(-c2ccccc2)oc1C&&&
COCCC(CO)N1C(=O)C2=CC=CC=C2N1C(=O)C1=CC=C(Cl)C=C1&&&
CCCCCCC1=CC=C(OCCNCC(O)C2=CC=C(O)C(NS(C)(=O)=O)=C2)C=C1&&&
*Oc1c(C)cc(-c2noc(N)n2)cc1C&*CCCc1ccccc1&&&
CC(O)(C1=CC=C(Cl)N=C1)C1=CC=C2SC(CC3=NN=C(C4=CC=CC=C4)S3)=NC2=C1&&&
*CCC(C)C&*N*&*C(=O)C(Cc1ccc(OS(=O)(=O)c2ccc(OC(F)(F)F)c3cCccc23)cc1)=NO&&&
COC1=CC(NC(=NC#N)NC2CCCCN(CC(=O)N3CCCC3)C2=O)=C2N=CC=CC2=C1&&&
*Oc1ccc(C#N)cc1&*CCCCn1c(O)nc(Nc2ccc3c(c2)CCC3)cc1=O&&&
CC1=CN(CC(=O)NCCN2N=CC3=CC(Cl)=CC=C32)N=C1&&&
CCNC(=O)C1OC(N2C=NC3=C(NCC)N=CN=C32)C(O)C1O&&&
*Cc1cn(C)c2ccccc12&*N1CCCN(C)CC1&&&
CN(CCC#N)C1CCC(C(N)CC2=CC(F)=C(F)C=C2F)CC1&&&
*Nc1ccc([N+](=O)[O-])c(OC)c1&*C(*)=O&*Nc1ccc(-c2csnn2)cc1&&&
CC1=CC=C(OC2=CC=C(C(=O)OCCCN3CCC(C)CC3)C=C2Cl)C=C1Cl&&&
*CCCC&*O*&*C(=O)c1cnc(Cl)cn1&&&
*Nc1cc(C)no1&*C(*)=O&*N(*)C&*C1CC(=O)N(*)C1&*Cc1cccc(F)c1&&&
*CC&*OP(=O)(Cn1ccc(-c2nnn(Cc3ccccc3)n2)n1)O*&*CC&&&
COCCC1=CC=C(OC2=CC(COC3=CC=C(CCC(=O)O)C(F)=C3)=C(CC3=CC=CC=C3)C(C(C)=O)=C2)C(Cl)=C1&&&
CN1CCC23CC4CC(O)(CCC(C)(C)C4CC2=O)C13C&&&
CCOC(=O)C1C(=COCCN(C)C)NC(C)=C(C(=O)OC)C1C1=CC=CC=C1C(F)(F)F&&&
*CCC(c1ccccc1)c1cc(OC)cc(OC)c1&*N1C(=O)c2ccccc2C1=O&&&
CN(C(=NOCC(=O)O)C1=CC=C(C(F)(F)F)C=C1)S(C)(=O)=O&&&
*C(C)=O&*Nc1ccc(C(*)=O)cc1&*Nc1ccc(Cl)cn1&&&
*Nc1cc(O)c2c(=O)cc(-c3ccc(OC)c(C)c3)oc2c1&*C(C)=O&&&
*CC(=O)NN=C(C)c1ccc(O)cc1O&*Oc1ccc2ccccc2c1&&&
*CC&*Oc1ccccc1N*&*C(=O)c1cc(N)ccc1O*&*CC(*)=O&*N*&*Cc1ccc(C(F)(F)F)cc1&&&
CCN1C(=O)C(C(=O)O)=C(O)C2=CC(CC3=CC=CC(F)=C3)=CC=C21&&&
O=C1C2=CC=C(Cl)C=C2N=NN1C1CC2C=CC1C2&&&
*C1CC2(C)OC2CCC(C)=CCCC2=CC(C(C)CC(=O)CC(C)C)OC(=O)C21&*O*&*C(=O)C(O)c1ccc(O)cc1&&&
COC1=CC=C(C=NNS(=O)(=O)C2=CC=C(Cl)C=C2)C=C1OCC1=CC=C(F)C=C1&&&
*N1CC(C)(C)C(*)C1=O&*CC*&*OCn1cnc2c(=O)nc[nH]c21^*CC(=O)O&&&&
*C(C)=O&*Nc1cc(-c2ccc(S(C)(=O)=O)cc2)[nH]n1&&&
COC1=CC=C2OC(3COC4=CC(OCC5=NN=N[NH]5)=CC=C4C3)CC2=C1&&&
CC1=CC=C(S(=O)(=O)NCC2=CC=C(C(=O)NCC(C)O)C=C2)C=C1&&&
*S(=O)(=O)c1ccc(OC)cc1&*N1CCN(c2nc(=O)[nH]c(C)c2C=NOC)CC1&&&
*CC&*N(*)*&*C(*)=O&*O*^*C(CCc1ccccc1)(c1cccc(OC)c1)c1ccc2ccccc2n1^*CC(F)F&&&&&
*C(=O)CCC#CCCCCCCCC&*O*&*CC(O)Cn1ccnc1&&&
O=C1C(=NNC2=CC=CC=C2)C2=CC=CC=C2N1CN1CCOCC1&&&
C=CCN(CC=C)CC1=COC(C2=CC=C(OC)C=C2)=N1&&&
CC1=CC=C(S(=O)(=O)CC2CSCCS(=O)(=O)N2CC2=CC=C(Br)C=C2)C=C1&&&
*N(C)C&*CC(*)c1ccccc1&*O*&*C(*)=O&*N1CCc2c(ncnc2N2CCOCC2)C1&&&
CC(C)CC(NC(=O)OCC1=CC=CC=C1)C(=O)NC(CC1=CC=CC=C1)C(N)=O&&&
CC(C)C(NC(=O)C(N)CC1=C[NH]C2=CC=CC=C12)C(=O)NC1=CC=C(O)C=C1&&&
*C(=O)c1cc(-c2cccs2)[nH]n1&*Nc1ccccc1F&&&
*C(C)=O&*Oc1ccccc1C*&*Oc1ccccc1C(*)=O&*Nc1ccc(F)cc1&&&
COC1=CC=C(C(F)=CC2=CC=CC(C(F)(F)F)=C2)C(OC)=C1&&&
CC(=O)C1=NSC(NC2=CC=C(S(N)(=O)=O)C=C2)=N1&&&
*C(C)=O&*O*&*C1C(=O)C2(C)C(O)CC3OCC3(*)C2C(*)C2(O)CC(*)C(C)=C1C2(C)C&*O*&*C(C)=O^*O*&&*C(=O)c1ccccc1^*O*&&*C(=O)C(O)C(*)c
O=C(CSC1=NN=CN1C1=CC=CC=C1)NCC1=CC=C2OCOC2=C1&&&
*C1OC(n2c(OC)cc(=O)[nH]c2=O)CC1O&*CO&&&
CC(C)N1CCN(C(=O)NC2=CC=C(F)C=C2)CC1&&&
CC1=NOC(CN(C)C)=C1CC(=O)NC1=CC=CC(C2=CC=CC(C3=NC4=CC(F)=CC=C4[NH]3)=C2)=C1&&&
COC1=CC=C(OC2=C(Cl)C=NN(C3=CC=CC(Cl)=C3)C2=O)C=C1&&&
COC1=C2C=N[NH]C2=NC2=C1C1=C(CCCC1)S2&&&
CNC(C)C(=O)NC1CCC2=NC(N)=NC(N3CCN(C4=NOC(C5=CC=CC=C5)=N4)CC3)=C2C1&&&
*C(=O)c1ccccc1&*N*&*C(*)=O&*C1N=C(c2ccccc2)c2cc(Cl)ccc2N(Cc2ccccc2)C1=O&&&
*CC&*OCOc1ccc(C(CC=*)=NNC(N)=S)cc1&*=C(C)C&&&
COC1(C)OC2COCN3C=C(CNC1=O)C1=CC=CC=C13&&&
*CC&*O*&*C(*)=O&*C1(*)CCCN(*)C1&*C(=O)C*&*OC^*Cc1ccc(OC)cc1&&&&
COC1=CC=CC=C1COCCOCCOCCOC1=CC=CC=C1OC&&&
O=C(NCC1CCN(CC2=CC=C(Cl)C=C2)CC1)NC1=CC=CC=C1&&&
COC1=CC(OCC(=O)N2C3=CC=CC=C3SC3=CC=CC=C32)=CC(OC)=C1OC&&&
*CC&*O*&*C(*)=O&*C1C(=CO*)NC(C)=C(C(*)=O)C1c1ccccc1Cl&*OC&&*CCCn1c([N+](=O)[O-])cnc1SC&&
*CCc1ccc(C)cc1&*N*&*C(=O)c1ccc(O)c2[nH]c(-c3ccc(Cl)cc3Cl)nc12&&&
*C(C)=O&*N1C(*)CSC1c1ccc(Cl)cc1&*C(*)=O&*N*&*C1CCCC1&&&
CN1CCN(C2=CC3=NN(C4=CC=CC=C4)N=C3C=C2)CC1&&&
*S(=O)(=O)c1ccc(OC)c(OC)c1&*N(*)*&*CC(*)=O&*N*^*Cc1ccccc1^*Cc1ccco1&&&&&
CCCCNC(=O)NS(=O)(=O)C1=CC=CS1&&&
*S(=O)(=O)c1ccc2c(c1)c1ccccc1n2CC&*N*&*CC*&*OC&&&
CCN(CC)C1CCC(C)(O)C2(CC(=O)C3=C(O)C=CC=C3O2)O1&&&
CCCCOC1=C(CC2=CC=CC=C2)C(=O)C2=CC=CC=C2C1=O&&&
O=C1C2=C(N=CN1CCC1CCCC1)SC=C2C1=CC=CC=C1&&&
COC1=CC=CC=C1C1=CC2=NON=C2C(NC2CCCCC2)=N1&&&
*C1CCNC1=O&*C*&*Oc1ccccc1Oc1ccccc1&&&
*Cc1csc(CC)n1&*N(*)C&*Cc1nc(=O)c2cnn(C3CCCC3)c2[nH]1&&&
CC1=CC=C(S(=O)(=O)C2=CC(NC3=CC=CN=C3)=NC=N2)C=C1&&&
*C(=O)C(CC)CCCC&*N1CC(CCl)c2c1cc(O*)c1[nH]c3ccccc3c21&*C(C)=O&&&
*Cc1sc2cccc(F)c2c1C&*N1CC(*)C2COCC21&*O*&*C*&*C1CC1&&&
*CC(=O)c1ccc(O)c(O)c1&*N1CCC(*)(*)CC1&*CO&&*Cc1ccccc1Cl&&
*C(=O)c1ccc2nc(CC)n(Cc3ccc(-c4ccccc4-c4nn[nH]n4)cc3)c2c1&*N(C)C&&&
CCOC(=O)N1CCN(S(=O)(=O)C2=CC=C(OCC(=O)NC3=CC=C(C)C(Cl)=C3)C=C2)CC1&&&
CCOC(=O)C1=C(NC(=O)C(CC)CC)N(C2=CC=CC=C2)N=C1&&&
*=C(C)c1ccc2ccccc2c1&*=CC(=O)C=*&*=C(O)C(=O)O&&&
CC(=O)C1=CN=C2C=C(C3=CC(Cl)=C(O)C(Cl)=C3)C=CC2=C1NC1=CC=C(N2CCCNCC2)N=C1&&&
COC1=CC=C(NC(=S)N(CCCN(CC2=CC=CC=C2)CC2=CC=C(OC)C(O)=C2)CC2=CC=CC=C2)C=C1OC&&&
CCOC(=O)C1=C(C2CCN(C(=O)OC(C)(C)C)CC2)[NH]C2=CC=C(Cl)C=C12&&&
COC(=O)C1=CN(C2=CC=C(N3CCCCC3)N=N2)N=N1&&&
CC1=CC=C(C)C(CC(=O)OCC(=O)C2=CC=C(F)C(F)=C2)=C1&&&
CC1CCN(C(=O)C2=CC=C(NC(=O)C3CC(=O)N(C4=CC=C5OCCOC5=C4)C3)C=C2)CC1&&&
*CC#CC(*)C&*N*&*C(=O)C(*)C^*N(C)C^*N*&&&*C(=O)C(=O)c1ccccc1&&&
*C(*)=O&*N*&*Cc1ccc2c(c1)OCO2^*N1CCCC1*&&*C*&*N1CCCC1&&&
COC1=CC=C(C2=CC=CC3=C2C2=C(SC(C)=N2)C(C(=O)O)=N[NH]3)C(OC)=C1&&&
*C(=O)c1cc2cc(Cl)ccc2[nH]1&*N*&*Cc1ccco1&&&
CC1=CC=C(NCCN2C(=O)C3=CC=CC=C3C2=O)C=C1Cl&&&
O=C1C=CC2=C(O)C=CC=C2O1&&&
O=C(O)CSCC(=O)NC1=CC=CC(Cl)=C1&&&
COC1=CC=C2C=C(C=C(C#N)C#N)C=CC2=C1OCC1=CC=CC(C)=C1&&&
*OC&*CCn1c(S*)nc2c([nH]c3ccccc32)c1=O&*CC(*)=O&*Nc1ccccc1F&&&
COCCOC1=CC(N(C)CC2=CC=CC=C2)=NC=N1&&&
NCCC1=CC(NCC2=CC(Cl)=CC=C2Cl)=NC(NC2CCCCCC2)=N1&&&
O=C(O)CCCOC1=CC=C(C=C2SC(=O)N(C(CC3=CC=C(C4=CC=CC=C4)C=C3)C(=O)O)C2=O)C=C1&&&
*OC&*C(=O)c1nccc2c3c(c(C(*)=O)c12)CCCC3&*Nc1c(C)n(C)n(-c2ccccc2)c1=O&&&
CC1=CC=C(C(=O)NC2=NC3=CC=CC=C3N2CC2=CC=C(Cl)C=C2Cl)O1&&&
*C(=O)c1cncc(Cl)n1&*Nc1ccc(N2CCN(c3ccccc3)CC2)cc1&&&
CCCCCCNC(=O)NC1=CC=C(S(=O)(=O)NC(=O)NCCCC)C=C1&&&
*Nc1cc(Cl)c(OC)cc1OC&*C(=O)C*&*SC(=S)N1CCOCC1&&&
*C(=O)c1nn(C)cc1Cl&*N1CCCC(*)C1&*C(=O)c1cc(F)ccc1F&&&
C=CC1=CN=CC2=C1N(CCCC1=CC=CC=C1)C1=C2CC2(O)C3CC4=C5C(=C(O)C=C4)OC1C5(O)C(O)N3CCC2C5(O)CC&&&
CN(C)CCCC1(C2=CC=C(F)C=C2)OCC2=CC(C=CC3=CC=CC(C(=O)O)=C3)=CC=C21&&&
NC1=CC(Cl)=CC=C1NC(=O)C=CC1=CN(CC(=O)O)C2=CC=CC=C12&&&
*CC&*Oc1ccccc1N(*)C&*C(=O)C=*&*=Cc1ccc(OC)cc1&&&
COC1=CC2=NC(N3CCN(C(=O)C4=CC=CO4)CC3)=NC(N)=C2C=C1OC&&&
*C(=O)C(O)(CC(C)C)c1ccccc1&*N*&*C1C[N+]2(*)CCC1CC2&*CCC*&*Oc1ccccc1&&&
C=CCNC(=O)N=C1[NH]N=C(C)S1&&&
*C(=O)c1cccc(Cl)c1Cl&*N*&*Cc1ccco1&&&
*C(=O)C(=*)N*&*Nc1ccccn1&&*C(=O)c1cccs1&*=Cc1ccco1&&
COC1=CC=C2NC(=O)C(=CC3=CC=C(N4CCCCC4)C=C3)C2=C1&&&
CSCC1=CC(C(=O)NCC2=CC=CN=C2)=CC=C1NC(=O)C1=CC=CC(COC2=CC=CC=C2)=C1&&&
CC(C)(C)C1=C(C(=O)C2=CC=CC(Br)=C2)N2C=CC=CC2=N1&&&
CC(C)C(NC(=O)NC(CCCCN)C(=O)O)C(=O)NC(CC(=O)O)C(=O)NC(CO)C(=O)NC(CCCN)C(=O)NC(C)C1=CC=C(C(=N)N)C=C1&&&
*C1COC(C)(C)OC1c1cccnc1&*Oc1ccc(Cl)cc1&&&
COC1=CC=CC=C1C(=O)NN=C1C(=O)NC2=C1C(C)=NN2C&&&
*C(CCCN=C(N)N)C(=O)O&*N*&*C(=O)C(*)CO&*N*&*C(=O)C(*)CS&*N*&*C(=O)C=*&*=Cc1ccc2ccccc2c1&&&
O=C(CN1C(=O)N2CCCC2=NC2=NC=C(C3=CC=C(F)C=C3)N=C21)NC1=CC=CC(C(F)(F)F)=C1&&&
COC1=C(C2CCC2)C=C(N2C=C(OC3=CC=CC=C3Cl)C3=C(N)N=CN=C32)C=C1C1CC1&&&
*Cc1ccc(-c2cccc(-c3nc(-c4ccc(F)cc4)c[nH]3)c2)cc1&*N1CCC2(CC1)OCc1ccccc12&&&
*C(=O)CN1C(=O)COc2ccccc21&*N1CCN(c2cccc(C(F)(F)F)c2)CC1&&&
*Nc1cnccc1N1CC(C)C(*)C(N)C1&*C(=O)c1nc(-c2c(F)cccc2F)sc1N&&*N(C)C&&
*NC&*S(=O)(=O)c1cn(CC(*)=O)cn1&*Nc1cc(Cl)ccc1O&&&
*Sc1nnc2nc(C)cc(C)n12&*CC(*)=O&*Nc1cccc(S(N)(=O)=O)c1&&&
CC1=NOC(C)=C1S(=O)(=O)N(C)C1=CC=CC(Cl)=C1&&&
COC1=CC=CC=C1C(=O)NC1=NC(C2=CC=CN=C2)=CC2=CC=CC=C12&&&
C=CCN1CC(=O)N2C(CC3=CC=C(F)C=C3)C(=O)N(CC3=CC=CC4=C3N(C)C=C4C(=O)NC3=CC=C(N4CCN(C)CC4)N=C3)CC2N1C(=O)NCC1=CC=CC=C1&&&
*OC&*C(=O)c1c(C(*)=O)c2c(c(CN)c1C(=O)O)C(C(*)=O)CCCC2&*C1(C)SCCS1&&*Nc1ccccc1&&
*C(C)C(O)(Cn1cncn1)c1ccc(F)cc1F&*O*&*Cc1ccc(-c2cccc(-c3ccccc3)c2)cc1&&&
*C(=O)C1=C(C)Oc2ccc(O)cc2C1c1ccc(O)cc1&*N*&*CCC*&*N1CCOCC1&&&
*Oc1ccc(C2=NN(C(C)C)C(=O)CO2)cc1&*CCCCC*&*N1CCCCC1&&&
COC(=O)C1C(=O)NC(C(=O)OC)C(C)(C)C1(O)C(=O)NCCC1=C[NH]C2=CC=CC=C12&&&
CC1=CC=CC=C1NC1=NC(N)=NC(CSC2=NC=CC=C2C(N)=O)=N1&&&
*=Cc1cccc(Cl)c1&*=C1Oc2ccc(F)cc2C1=Nc1ccccc1&&&
CC1=CC2=C(C=C1OC1CCN(S(=O)(=O)CC3(N(O)C=O)CCC3)CC1)N=C(N(C)C1CCCCC1)O2&&&
CC(=O)NC(COP(=O)(O)O)C(=O)NC(C(=O)N1CCC2(CC1)OCCC1=CC=CC=C12)C(C)C&&&
*C1NC(=O)C(*)NC(=O)C(c2nc3ccc(C(=N)N)cc3[nH]2)NC(=O)C(*)NC(=O)C(C)NC1=O&*CCC(=O)O&&*Cc1c[nH]c2ccc[n+]([O])c12&*Cc1c[nH]c2ccccc12&&
CC1=CC=C(C(C)C)C=C1S(=O)(=O)N(CC1=CC=CC=C1)C(=O)N1CCOCC1&&&
COC(=O)C1=C(C)NC2=C(C(=O)CC(C3=CC=C(C)C=C3)C2)C1C1=CSC(C)=N1&&&
*Nc1cnn(C)c1C(*)=O&*C(=O)c1nc(C2CC2)ccc1Nc1cncnc1&&*N*^*C1CC1&&&
*CCc1cc(OC)ccc1OC&*N*&*C(=O)Cn1c(C)nc2ccsc2c1=O&&&
COC1=CC(F)=C(C(OC)C(CO)NCC2=CC=CC(Cl)=C2)C=C1OC&&&
CC(C)N(CC#CC1=CC(C(=O)NC2C3CC4CC2CC(O)(C4)C3)=CC=C1Cl)C(C)C&&&
COC(=O)C1=C(OC2=CC(OC)=CC(OC)=C2)OC(C2=CC=CC=C2)=N1&&&
CC(C)(C)CCC(COC(=O)N1CCCCC1)C1=CC=C2C(=C1)C=CN2C(=O)C1=CC=C(Cl)C=C1Cl&&&
*C(=O)c1ccco1&*NCn1cc(-c2ccccc2)c(=O)oc1=O&&&
*CO&*C1OC(n2ccc3ncncc32)C(O)C1O&&&
CCC1=C(C)[NH]C(=O)C(CC)=C1OC1=CC(C)=CC(C)=C1&&&
*OC&*CCC*&*Nc1c(N2CCCC2)c(=O)c1=O&&&
NC(CNC1=NN=CC2=CC(C3=CC=CC=C3)=CN=C12)CC1=CC=CC=C1&&&
CNCCN(C)CC1=CC=C(C2=CC=CC(CNC(=O)NC3=CC=C(Cl)C=C3)=C2)C=C1&&&
*CC(=O)c1ccc(Cl)cc1&*Oc1ccc(-c2ccccc2)nn1&&&
O=S(=O)(C1=CC=C(OC(F)(F)F)C=C1)N1CC2=C(CC1CCl)C1=CC=CC=C1[NH]2&&&
O=CN1CCC2=C(N=C[NH]2)C1C1=CC(Br)=CC=C1F&&&
*Sc1nc(=O)cc(CCC)[nH]1&*CC(*)=O&*Nc1ccc(C)c(S(*)(=O)=O)c1&*N1CCCCC1&&&
CC(=O)NC1=CC=C(C2=CN=C3N=C(N)N=C(C)C3=C2)C(F)=C1&&&
*C(C)=O&*N1CCc2cc(C(*)=O)sc2CC1&*N*&*Cc1nnn[nH]1&&&
*C(=O)c1cc(C)cc(C(F)(F)F)c1&*Nc1ccc2c(c1)OCO2&&&
*Cc1c2cc(OC)ccc2nc2[nH]nc(=O)cc12&*N*&*C(*)=O&*C1CCN(*)CC1&*Cc1ccccc1C&&&
*CCn1nc(Cc2ccncc2)c2cccc(C)c21&*Oc1cc(F)ccc1F&&&
*C(C)(C)C&*NC(=S)N1CCN(c2nc(-c3ccccc3)cs2)CC1&&&
*CC&*Oc1c(Cl)cc(Cl)cc1C*&*N*&*CCC*&*N(*)C&*CCC*&*Nc1cc(=O)c2ccccc2[nH]1&&&
CC1=CC=CC(NC(=O)CCS(=O)(=O)C2=CC=C3SC(C)C(=O)NC3=C2)=C1&&&
*N1C(=O)C2C(C)CC=CC2C1c1cc(-c2ccc(OC)cc2)c(C)cc1OC&*Cc1ccccc1&&&
*Nc1cn(C(N)=O)c2ccccc12&*C(*)=O&*N1CC(*)CC1*&*C(*)=O&*NC1CCOc2ccccc21^*C(*)=O&&*N*&*Cc1cccc(Cl)c1F&&&
*C(C)=O&*Nc1ccc2c(c1)n(C)c(=O)n2C&&&
*Nc1cc(C)c(O)cc1C(C)C&*C(*)=O&*C1Cc2cc3ccccc3nc2O1&&&
CC1=CC(NC(=O)CCNC(=O)C2=CC=CC=C2)=NO1&&&
*=CC(=O)NN=Cc1cccnc1&*=Cc1cccn1-c1ccc(Cl)cc1&&&
CCCCOC(=O)C1=CC2=C([NH]C3=CC=CC=C32)C(C2=CC(OC)=C(OC)C(OC)=C2)=N1&&&
*N1CCN(c2c3c(nc4cc(-c5nc6ccccc6s5)cn24)CCC3)CC1&*C1CC1&&&
*C(=O)c1sc(C)nc1C&*N1CC2CC(*)C1C2&*Oc1cccc(F)c1&&&
CN1CC(C2=CC=C3C=C(F)C=CC3=C2)C(C2=CC=CC=C2)C1=O&&&
O=C(C=CC1=CN=NC2=CC=CC=C12)NC1=CC=CC2=C1C=CN2CCN1CCCC1&&&
*=Cc1nc2ccccc2c(=O)n1-c1ccc(OC)cc1&*=Cc1ccc2c(c1)OCO2&&&
CC(C)CCOC(=O)CC(O)CCC1=CC=CC=C1CCC1=CC=CC=C1&&&
*CC&*N(*)c1ccc2c(c1)OCO2&*CC(*)=O&*N1CCN(c2cccc(OC)c2)CC1&&&
*OC&*C(=O)C1=CCC23COC(c4ccc(OC)cc4)CC2C(=O)C1=C(c1ccccc1)OC3c1ccccc1&&&
*CC&*O*&*C(=O)c1nc2ccc(C)cn2c1C*&*Sc1ncccn1&&&
*C(=O)c1ccco1&*Nc1ccc(S(*)(=O)=O)cc1&*Nc1ccc(F)cn1&&&
CCOC(=O)C1=C(C(F)(F)F)N(C2=CC=CC(C(F)(F)F)=C2)N=N1&&&
COC1=CC2=NC(N3CCN(C(=O)CN(C)C)CC3)=NC(NC3=CC=CC=C3)=C2C=C1OC&&&
COC1=CC=C(NCCN(C)C(=O)C2=CC(C3=CC=CC(Cl)=C3)=N[NH]2)C=C1OC&&&
*CC&*S*&*CCC(C)(O)c1ccccc1&&&
CCOC(=O)C(CSC(=S)N(C)C)NC(=O)C1=C(C)N=C(C2=NC(C(C)NC(=O)OC(C)(C)C)=NO2)S1&&&
*Nc1ccc(C)c(C)c1&*C(=O)c1cc(-c2ccc(C(F)(F)F)cc2)on1&&&
CC(C)CCN1C(=O)C(C2=NS(=O)(=O)C3=CC(NS(C)(=O)=O)=CC=C3N2)=C(O)C2=CC=CN=C21&&&
CC1=C2C3OC(=O)C(C)C3CCC(C)(O)C2CC1OC(=O)C1=CC=C(C(F)(F)F)C=C1&&&
*C(=O)C(C)(C)c1ccc(C(=N)N)cn1&*N1CCN(*)CC1&*C(=O)C(*)C*&*N*&*S(=O)(=O)Cc1ccc(N*)cc1^*C1CCCCC1^*C(=O)CCC(=O)O&&&&&
*CCC&*Nc1cccc(C(=O)C(=O)O)c1&&&
C=CCN1C(NCC2=CC=CC=C2)=NC2=C1C(=O)N(C)C(=O)N2C&&&
O=C(NC1=CC=CC(C2=CSC(=O)[NH]2)=C1)C1=CC=CC(C(F)(F)F)=C1&&&
COC1=CC=C(S(=O)(=O)NC2=CC=CC=C2C(=O)C2=CC=CC=C2)C=C1OC&&&
CCCCN(CCCC)CCOC1=CC=C2C3=C(CCCC3)C(=O)OC2=C1&&&
COC1=CC=CC(NC(=O)CN(C2=CC=CC=C2)S(=O)(=O)C2=C(C)N(C)C(C)=C2C(=O)N2CCCC2)=C1&&&
*=CC&*=C(C)C(*)=O&*O*&*C1C(=C)C(=O)C2OC2C2C3(CO3)C(*)C(O)C(*)C12C&*O*&*C(C)=O^*O*&&*C(C)=O&&&
*CC&*Oc1ccc(C(=O)CCC(*)=O)cc1&*N1CCN(*)CC1&*S(=O)(=O)c1ccc(C)c(C)c1&&&
COC1=CC=CC(C(=O)NC2=CC=C(Cl)C=C2)=C1&&&
CC(=O)OC1CCC2(C)C(=CCC3C2CCC2(C)C(C(C)NCCNC(=O)C4=CC=NC=C4)CCC32)C1&&&
*OC&*C(=O)c1c(N*)sc2c1CCCCCC2&*C(=O)C(*)C&*Sc1nncn1C&&&
COC1=CC=C(C=C(C#N)C(=O)NCCCCCCNC(=O)C(C#N)=CC2=CC=C(OC(C)=O)C(OC)=C2)C=C1OC&&&
*C(C)=O&*N*&*C(Cc1ccc(O*)cc1)c1nc(C(=O)O)c(O)c(C(=O)O)n1&*CCCC*&*C1CCNC1&&&
N#CC1C(=S)N2N=C3CCCN3C2=NC1C1=CC=C([N+](=O)[O-])C=C1&&&
CC1CCN(S(=O)(=O)NCC2CCC(C(=O)NC3CCCC3)CC2)CC1&&&
COC1=CC=CC(NS(=O)(=O)C2=CC=C3N=C(N4CCC(CO)CC4)C=C(C)C3=C2)=C1&&&
*CCC&*N(*)c1ccc(C2C(*)C(=O)N2c2ccc(F)cc2)cc1&*CCC&&*CCC&&
CS(=O)(=O)N1CCC2=C(CN3CCC4=CC=NC=C4C3)C=NC=C2C1&&&
COC1=CC=C(C=NCC2=CC=CN=C2)C=C1O&&&
*N1C(=O)c2ccccc2C1=O&*C1CCC(*)CC1&*C*&*N1CCC(c2c[nH]c3ccc(C(F)(F)F)cc23)CC1&&&
CN(C)S(=O)(=O)NC1=CC=C(CNCC2CC3=CC(O)=CC=C3O2)C=C1&&&
CCCN(C1=CC=C2NC(=O)C(=NCC(F)(F)F)C2=C1)S(C)(=O)=O&&&
CCOC(CC1=CC=C(OCC=CC2=CC=CC=C2)C(OC)=C1)C(=O)O&&&
CCCCCC1=CC2=CC3=C(C(=O)C4=C(O)C=CC=C4C3=O)C(NC(C)CC(C)O)=C2C(=O)O1&&&
COC1=CC(C2C3=CC4=C(C=C3C(NC(=S)NC3=CC=C(F)C=C3)C3COC(=O)C23)OCO4)=CC(OC)=C1OC&&&
CN(CCCNC(=O)C1=CC2=C(S1)C1=CC=CC=C1OC2=O)CCCNC(=O)C1=CC2=C(N=C3C=CC=CN3C2=O)S1&&&
CCN1CCN(C(=O)C2=CN3C(=C2)N=C(C2=CC=CC=C2Cl)C32CCCCC2)CC1&&&
CC1=C(C(=O)NC2=CC=CC=C2N2CCCC2)C2(CCCC2)OC1=O&&&
*C(=O)CC(c1ccccc1OC)c1ccc(Cl)cc1OC(F)F&*N1CCN(*)CC1&*C1CCCC1&&&
CC1=NC(CN2C=C(C(=O)O)C=N2)=CS1&&&
CNC(=O)C1=CC(Cl)=NC(Cl)=C1&&&
*Oc1ccc(Br)cc1C&*CC*&*Sc1nnc(C)s1&&&
O=S1(=O)CCOC2(CCC3(S(=O)(=O)C4=CC=C(Cl)C=C4)C4=C(F)C=CC(F)=C4OCC32)N1&&&
O=C1N=C[NH]C2=C(C3=CC=CC(NS(=O)(=O)NCC4=CC=CC=C4)=C3)N=CN=C12&&&
ClC1=CC=C(CSC2=NN=C(C3=CC=CC=C3)C(C3=CC=CC=C3)=N2)C=C1&&&
O=C(NCC1=CC=C(F)C=C1)C1=CC=CC(NS(=O)(=O)C2=CC=C(F)C=C2)=C1&&&
*Nc1ccc(-c2c(C#N)cnc3[nH]c(-c4ccc(N*)cc4)nc23)cc1&*C(*)=O&*O*^*C(*)=O^*Cc1ccccc1&*O*&&&*Cc1ccccc1&&&
C1=CN=C2OC(C3=CC=C(C4CCCCC4)C=C3)=NC2=C1&&&
*CCC&*N*&*Cc1cc(-c2ccc(-c3nc4cc(C(F)(F)F)ccc4[nH]3)cc2)ccc1O&&&
*SC(C)=O&*C(C)CC(=O)O&&&
NC1=NCC(C(=O)NCCC2=CC=CC=C2)N1&&&
CC1=CC=CC=C1NC(=O)C1=CN=CC=C1CCC1=CC=CC=C1&&&
O=C1C(Cl)=C(NC2=CC=C(OC3=CC=C(Cl)C=C3Cl)C=C2)[NH]C2=NC3=CC=CC=C3N12&&&
NC1=NC(=O)C2=C([NH]1)N(COC(CO)CCO)C=N2&&&
*NC&*C(=O)c1cc(Cl)c(Cl)c(Cl)c1&&&
*C1(C)CC1(Cl)Cl&*C(=O)NNC(=S)Nc1ccc(Cl)cc1&&&
COC1=CC=C(C(=O)OC2=COC(CSC3=NC=CC=C3C(=O)O)=CC2=O)C=C1&&&
CC(NC(=O)OCC1=CC=CC=C1)C(=O)NC(CC1=CC=CC=C1)C(O)CN(CC(C)C)S(=O)(=O)C1=CC=C(N)C=C1&&&
COC1C(OC(=O)C2=CC=CC(CNC(=O)C=CC3=CC=C(O)C(O)=C3)=C2)C(O)C(OC2=CC=C3C(O)=C(C(C)=O)C(=O)OC3=C2C)OC1(C)C&&&
CCCCNC(C)C1COC(C)(C)O1&&&
CC1=CC(N2C=NC3=CC=CC=C32)=CC2=C1OC(C1=CC=CC(Cl)=C1)=C2&&&
CC(C)(C)OC(=O)NC(CC1=CC=CC=C1C1OCCO1)C(O)CC1=CC=CC=C1C(=O)NC(C)(C)C&&&
*N1CCC(Cn2c(=O)oc3ccccc32)CC1&*Cc1cc2c(cc1Br)OCO2&&&
*CC&*O*&*CC*&*Oc1nc(N)ncc1C=O&&&
*S(=O)(=O)c1ccc(Cl)cc1&*Nc1ccc2c(c1)CCC2O&&&
N#CCCC(=O)C1=CC(F)=C(NC(=O)C2=CC(Cl)=C(N)C=C2OCC2CC2)C(F)=C1&&&
*C(=O)C(C)c1ccccc1&*Nc1nc2c(s1)CC(C)(C)CC2=O&&&
*C(=O)C(CC)CC&*Nc1cccc(Nc2ncnc3cc4c(cc23)NCCCO4)c1&&&
*=CCCCCC&*=CCC=*&*=CCCCCCCCC(*)=O&*O*&*CC(O)C*&*O*&*C(=O)CCCCCCCCCCC=CBr&&&
*OC&*C(=O)C(*)c1ccccc1&*Sc1nnc(-c2cccnc2)o1&&&
S=C1OC(C2CCCCC2)=NC2=CC=CC=C12&&&
*C(=O)CCC&*N*&*Cc1cc(Br)cc2[nH]c(=O)c(O)nc12&&&
*Nc1cc(C)nn1CC&*C(*)=O&*N(*)C&*Cc1ccccc1Cl&&&
OC1CCN(CC2=CC=CC=C2)CC1C1=C[NH]C2=CC=CC=C12&&&
COC1=CC=C(C(=O)NC2=CC=C3C(=C2)OCC2C(CNC(C)=O)OC(=O)N32)C=C1&&&
CC1=CC(C=NN2CCC3=CC=CC=C3C2)=C2C=CC=CC2=N1&&&
CCOC(=O)C1C(=S)NC(=O)CC1(C)C1=CC=CC=C1&&&
*C1C(=O)N(*)CC2N1C(=O)CN(CC=C)N2C(*)=O&*N*&*Cc1ccccc1^*Cc1cccc2c(C(*)=O)cn(C)c12&&*N1CCN(*)CC1^*Cc1ccc(O)cc1^*CCCC(=O)O&&
O=C(CSC1=NN2C(C3=CC=CC=C3)=NN=C2C=C1)NC1=CC=CC=C1F&&&
*C1CCC(c2ccc(C3=NC=C(c4ccc5[nH]c(C)nc5c4)CC3C#N)cc2)CC1&*C*&*N1CCCC(O)C1&&&
*OC&*C(=O)C1=C(C)NC(C)=C(C(*)=O)C1c1cccc([N+](=O)[O-])c1&*O*&*CCCc1ccccc1&&&
CCCC1=CC(N2C(C)=CC=C2C2=CC=CC=C2)=CC=C1OCCCOC&&&
COC1=CC=C(C2=CC(C3=CC=CS3)=C(C3=CC=CS3)S2)C=C1&&&
*Cn1nc(C)nc1C&*C1CN(*)CCO1&*CC(=O)c1ccco1&&&
OCCC1CN2N=C(COC3=CC=C(F)C=C3F)C=C2N=C1C1=CC=CS1&&&
*C(=O)c1ccc(Br)o1&*N1CCSCC1&&&
*C(=O)c1ccc(Nc2nnc(C)c3cc4c(cc23)OCO4)cc1&*N1CCOCC1&&&
CC1CN(C(=O)C2=CC=C(N3C=CC=N3)C=C2)CCN1&&&
*C(=O)C(C)(C)C&*NC(=S)Nc1ccc(S(N)(=O)=O)cc1&&&
*OC&*C(*)=O&*N1CCN(C2c3ccccc3-c3ccccc32)CC1&&&
*CC&*N*&*CCCC*&*N1CCN(c2cccc(Cl)c2)CC1&&&
O=C1C(=CC2=CC=CS2)CCC1=CC1=CC=CS1&&&
C=C1C(=O)OC2CC(C)C3C(OC4OC(CO)C(O)C(OC(=O)C=CC5=CC=CC=C5)C4OC(=O)C=CC4=CC=CC=C4)C(=O)OC3C12&&&
*C(C)c1ccc2ccccc2c1&*O*&*C(*)=O&*N*&*C1(*)N=CC(*)O1&*C(F)(F)F&&*C(F)(F)F&&
O=C(NCCN1CCNC2=C1N=C(C1=CC=CC=C1)C(C1=CC=CC=C1)=N2)NC1=CC=C(Br)C=C1&&&
CCNC(=O)NC1=CC=C(C2=NC(N3CCOCC3C)=C3N=CN(C(CO)CO)C3=N2)C=C1&&&
COC1=CC=C(N(CC2=CC(=O)[NH][NH]2)C(=O)C2=CC=CC(F)=C2)C=C1Cl&&&
COC1=CC=CC=C1N1CCN(C2=NC3=CC=CC=C3CC=C2C2=CC=C(F)C=C2)CC1&&&
CN(CC1=CC=C2C=CC3=CC=CC4=CC=C1C2=C34)CC1=CC=C2OCOC2=C1&&&
*=Cc1cc(OC)cc(OC)c1OC&*=CC(=O)c1ccccc1&&&
*Sc1ccc2ccccc2c1CC(*)C(=O)O&*Cc1ccccc1Br&&*N*^*C(=O)c1ccccc1Br&&&
CC1=CC=CC(C)=C1NC(=O)CN1C(=O)N(CCCCC(=O)NCC2=CC=CC=C2Cl)C(=O)C2=C1C=CS2&&&
COC1=CC=C(OCCCCOC2=CC=C(C3=CC=CC4=C3OC(C)(C)C4)C=C2)C=C1&&&
COC(=O)CSC1=NC2=CC(C(N)=O)=CC=C2C2=C1C(CCN1CCN(C3=CC=CC(C)=C3)C(C)C1)=NN2C&&&
*S(=O)(=O)c1ccccc1C&*N(*)*&*CCC(F)(F)F&&*C1Cc2cc(C#N)ccc2N(*)C1^*Cc1cncn1C&&&
*C(=O)CC&*N(*)*&*CCC(c1ccccc1)c1ccccc1&&*CC*^*N1CCN(c2cccc(O)c2)CC1&&&
C=C1C(=O)OC2C1CCC1(C)C(CCC(C)O)C(=C)C(=O)CC12&&&
*Nc1nnc(-c2cccc(OC)c2)o1&*C(=O)CCC(=O)c1ccccc1&&&
O=C(CCCC1=NN=C(C2=CC=CC=N2)O1)NC1=CC(C(F)(F)F)=CC=C1N1C=CC=C1&&&
*CC(=C)C(C)c1ccccc1&*N1Cc2[nH]nnc2C(C*)C1&*Oc1ccc(F)cc1&&&
*CC&*N*&*C(=O)C(=*)C#N&*=Cc1ccc2c(c1)OCO2&&&
*C1C(=O)CC(c2ccc(C)cc2)CC1=O&*C*&*N1CCOCC1&&&
CCOC(=O)C1=C(C2=CC=C(Cl)C=C2)[NH]C2=CC=C(OC(F)(F)F)C=C2C1=O&&&
*C(=O)c1cc2nc(-c3ccc(OC)cc3)cc(C(F)(F)F)n2n1&*Nc1cc(O*)c(O*)cc1C(C)(C)C&*CC(F)(F)F&&*CC(F)(F)F&&
CCCN1C(=O)C2=C([NH]C(C3=CC=C(OCC(=O)OCC)C=C3)=N2)N(CCC)C1=O&&&
*CC&*Oc1cccc(-c2nc(C*)co2)c1&*N1CCN(*)CC1&*Cc1cc(C)on1&&&
*CC(*)=O&*Nc1ccc(-n2ccccc2=O)cc1O*&*CC(O)CO^*N(*)*&&*C1CC1&&*C1CC1&&
COC1=C2SSC=C2C2=CC=CC=C2C1=O&&&
*C(C(=O)O)c1cccc(OC)c1&*N*&*C(=O)c1cc(-c2ccco2)nc2ccccc12&&&
COC1=CC=C(OC)C(C2=COC3=C2C(=O)N=C[NH]3)=C1&&&
CC1=NC=C(C2=C(C3=NN=C4C=NC=CN34)N(C3CCOCC3)N=C2)C(N)=N1&&&
*C(=O)CC(Cc1ccc(N2CCN(c3ccccc3OC)CC2)cc1)C(=O)O&*N*&*C(CC(*)=O)C(C)(C)C&*N*&*C(CC(=O)O)Cc1ccccc1&&&
*CC&*O*&C(*)=O&*C1(*)CCN(*)CC1&*C*&*C1CC1^*Cc1ccc(OC)cc1&&&&
COC(=O)C1C(C2=CC=C(Cl)C=C2)CC2CCC1N2CCC#N&&&
C#CCN(C)CC(=CC1=CC=C(SC)C=C1)C(=O)NC(CC1=CC=CC=C1)C(O)CNCC1=CC=CC(C(F)(F)F)=C1&&&
*Nc1nc(OC)nc(OC)n1&*C(=O)C(C*)c1ccc(C*)cc1&*Oc1ccc(C(C)C)cc1&&*C1CCCC1&&
CN1C(=O)C(NC(=O)COC2=CC=C(Br)C=C2)N=C(C2=CC=CC=C2)C2=CC=CC=C21&&&
CCS(=O)(=O)N(CCOC1=CC=C2CCNC(C3(C4=CC=C(Cl)C=C4)CCC3)C2=C1)C1CCCCC1&&&
*Cc1ccccc1C&*N1C(=O)N(*)N=C(N2CCOCC2)c2c1nc(Br)[nH]2&*Cc1ccccc1C&&&
*N1CC(C)C(*)Oc2c(N*)cccc2C1=O&*S(=O)(=O)c1ccc(F)cc1&&*C(C)CO&*C*^*N(*)C&*Cc1ccc(Cl)c(Cl)c1&&&
COC1=CC=C(NC2=C(C3=CC=C(OC)C(OC)=C3)N=C3C=CC=CN23)C=C1&&&
O=C(COCC1=CC=CC=C1)NC(=O)NCC1=CC=NC=C1&&&
*ONC(=O)c1cc(Cl)ccc1Nc1ccc(C(F)(F)F)cc1C&*C(=O)CO&&&
CC1=CC=CC=C1N1N=C(C(=O)NN)C2=CC(C3=CC=C(C(F)(F)F)C=C3)=NC(C)=C21&&&
*CC&*Oc1c(C*)cc2c(c1O)CCCn1ccc(C=O)c1-2&*O*&*C(=O)c1ccc(C)cc1&&&
*Oc1cc(O)cc(O)c1C1CC(=O)c2c(O)cc(OC)cc2O1&*C(=O)C=*&*=Cc1ccc(O)cc1&&&
CC(CC(C)(C)C)OC(=O)N1C2=CC=CC=C2C(=O)C1(C)C&&&
CC1=C(C2=CC=CC=C2)C(C2=CC=CC=C2)=C(C(=O)N2CCOC(CO)C2)S1&&&
COOC1(OO)CCCCCC=CCCCCCC1&&&
O=C(NC(=O)C1=CC=C(Cl)C=C1)NC1=CC=C(C2=CN=C(C(=O)C(F)(F)F)[NH]2)C(F)=C1&&&
CC(=O)C1=C(O)C=C(O)C(C(=O)C=CC2=CC=CC(C)=C2)=C1O&&&
*Cc1ccc(C#N)cc1&*N1CC2CCN(c3ccc(F)cc3)C(=O)C2C1&&&
COC1=CC=C(NC(=O)NC2=CC=C(Cl)C=C2)C=C1Cl&&&
CN(C)CCOC1=CC=C(C(=O)C(=CC2=CC3=CC(C4=CC=C5C=CC=CC5=N4)=CC=C3N=C2Cl)SCC2=CC=C(Cl)C=C2)C=C1&&&
COC1=CC=C2N=C(NC(=O)NC3=CC4=CC=C(OC)C(OCCN5CCOCC5)=C4OC3=O)SC2=C1&&&
*Oc1ccc(C=NNC(=O)CCc2cc(OC)c(OC)c(OC)c2)cc1OC&*C(=O)c1ccco1&&&
NC1=NC(=O)C2=C([NH]1)N(OCCCC1=CC=CC=C1)C(OC1OC(CO)C(O)C(O)C1O)=N2&&&
*CC(=O)O&*S*&*CCC*&*N1C(=O)c2ccccc2C1=O&&&
COC1=CC=C(C(C)=NNC(=O)C2=CC=C(NC3=CC=NC(C(F)(F)F)=C3)C=C2)C(OC)=C1&&&
*C(=O)c1cccs1&*Nc1nc(-c2ccccc2)cs1&&&
O=C(NC1CCCCC1)C1CCC(C(F)(F)F)CC1C(=O)N1CCC2=CC=CC=C2C1&&&
FC1=CC=C(C2CN(C3=NC=NC4=C3C=C(C3=CC=CC=C3)[NH]4)CCO2)C=C1&&&
*CCCCCCCCCCCCCCCCCC&*O*&*C*&*C1OCC(*)C1O&*N*&*C(C)=O&&&
CN1CCCC2(NC(C3=CC=C(C(F)(F)F)C=C3)C3C(=O)N(C)C(=O)C32)C1=O&&&
CCN(CC)C(=O)C1=CC2=C(C(C3=CC=CC(C4=CC=CC(S(C)(=O)=O)=C4)=C3)=N1)C(CCO)N(S(=O)C(C)(C)C)C2&&&
O=C(COC1=CC=C(C#CC2=CC=C(C(F)(F)F)C=C2)C=C1)N1CCOCC1&&&
CCCNC(=O)C1=CC=CC(N2CCCC(C)C2)=C1&&&
FC(F)(F)C1=CN=C(N2CCCN(CC3=CC=CC4=C3OCCCO4)CC2)N=C1&&&
*CCC[n+]1ccn(C)c1C=NO&*Oc1ccc(C=NO)cc1Cl&&&
*CCc1ccc(OC)cc1&*N*&*C(*)=O&*Nc1ccc2c(c1)c(=O)[nH]n2CC*&*N1CCOCC1&&&
COC1=CC=C(S(=O)(=O)NC(CC(=O)NC2CCCC2)C2=CC=CC=C2)C=C1&&&
O=C1C(=O)C2=CC=CC=C2C2=CC(C3=CC=CC=C3Cl)=CC(Br)=C12&&&
*N(*)c1ccccc1OC&*C(=O)c1snc(C(N)=O)c1N&&*C(C(*)=O)c1ccco1^*N*&*Cc1ccco1&&&
COC1=CC=NC(N2CCC(C(=O)NC3=CC=C(C(C)C)C=C3)CC2)=N1&&&
*C(=O)CC&*Nc1nnc(C*)s1&*Oc1ccc2c(C)cc(=O)oc2c1&&&
*OC&*C(C)C(*)=O&*N*&*C(Cc1ccccc1)C(O)C*&*N(*)*&*CC(C)C&&*S(=O)(=O)c1ccc(C)cc1&&
CC1=CC=C(CNC(=O)C2C(C3=CC=C(Cl)C=C3)=NC3=CC=CC=C3S2(=O)=O)S1&&&
O=C(O)CC(NC(=O)CC1=CC=C(Cl)C(Cl)=C1)C1=CC=CO1&&&
*Cc1cc(Nc2noc3ccc(Cl)cc23)ccc1O&*N1CCCC1&&&
*C(c1cc(C(C)C)co1)c1cc(Cl)c2cccnc2c1O&*Nc1ccccn1&&&
OC1C(O)C(N2C(C3=CC=CC=C3)=CC3=CC=CC=C32)C2CC(C3=CC=CC=C3)CC1(O)C2&&&
*C(c1cccc([N+](=O)[O-])c1)P(=O)(OC)OC&*O*&*C(=O)C*&*Oc1ccc(Cl)cc1Cl&&&
*CC(=O)O&*N1C(=O)C(=*)SC1=S&*=Cc1cc2ccccc2nc1Cl&&&
*Oc1cc(C=NNC(N)=S)ccc1OC&*CC(*)=O&*Nc1ccc(Cl)cc1&&&
CC(C)(C)C1=CC=C(CCNC(=O)CSCC(=O)NC2=CC=C(CCN3CCCCC3)C=C2)C=C1&&&
*CC&*N(*)c1cc(-c2ccc(C*)cc2)cc(C(*)=O)c1C&*N*&*Cc1c(C)cc(C)[nH]c1=O^*N1CCC(*)CC1&&*N1CCCC1^*C1CCOCC1&&&&
NC(=O)C1=C(N)[NH]C(C(=O)C2=CC=C(F)C=C2)=C1C1=CC=C(Cl)C=C1&&&
CCCCN(CCCC)C(=O)CN1C(=O)N(CCCCCC(=O)NCC2=CC=CC=C2Cl)C(=O)C2=C1C=CS2&&&
CCCNC(=O)C1=CC=C(CNC2=NC=NC3=C2C(C2=CC=C4OCOC4=C2)=CS3)C=C1&&&
CC1=CC=C(SCC2=CN=C3N=C(N)N=C(N)C3=N2)C=C1&&&
*OC&*C(*)=O&*C1(C)CCCC2(C)c3cc(CC(C#N)C#N)c(C(C)C)cc3C(=O)CC12&&&
O=C(O)CNC(=O)C1=CC=CC(C(F)(F)F)=C1Cl&&&
CCCN(CC(=O)NC1=CC=C(N2CCOCC2)C=C1)C(C1=CC=CC(O)=C1)C1=NN=NN1C(C)C&&&
*C(=O)CC&*N(*)c1cccs1&*C1CCCC1&&&
*N1CCN(c2ccc(OC)cc2)CC1&*C(=O)Cn1ncc(N2CCC(C)CC2)cc1=O&&&
CCCCOC(=O)NS(=O)(=O)C1=C(C2=CC=CC(CN3C=CN=C3)=C2)C=C(CC(C)C)S1&&&
O=C(C1=NOC(C2=CC=CN=C2)=C1)N1CCN(S(=O)(=O)C2=CC=C(Cl)C=C2)CC1&&&
CC(CC1=CC=C(CN2C=NC3=CC=CC=C32)C=C1)NCC(O)C1=CC=C(O)C(C(N)=O)=C1&&&
CCC1C(OC(=O)C2=CC=CC=C2)C2=C(C=CS2)N2C=C(C3=CC=CO3)N=C12&&&
O=C(NCC1=CC=CC=C1)C1=CC(F)=CC(NC2=NC=C(Br)C(OC3=CC=C(CO)C=C3)=N2)=C1&&&
COC1COCCC1NC1CC2CCCC2(C(=O)N2CC3CC2CN3C2=CC(C(F)(F)F)=CC=C2C)C1&&&
*=Cc1ccc(N(C)C)cc1&*=C1CN(C)CC(=*)C1=O&*=Cc1ccc(N(C)C)cc1&&&
CCCCN(C)C1=NC(C)=NC2=C1N=C(SC)N2C1=CC=C(C(C)C)C=C1Br&&&
*OC&*C(*)=O&*C12CCCCC=C1N(*)C(=O)C(*)C2&*Cc1cccc2ccccc12&&*CC(*)=O^*N*&*C1CCCCC1&&&
*CCCC&*N(*)*&*CC=*&*=CC#CC(C)(C)C^*Cc1cccc(O*)c1&&*CC(=O)O&&&
N=C(N)NCCCC(NC(=O)C(CC1=CC=CC=C1)NC(=O)C1=CC=CN=C1C(=O)NC(C(=O)O)C1=CC=CC=C1)C(=O)NC(C(=O)O)C1=CC=CC=C1&&&
*CC(CO)CC&*N1CCC2(C)c3cc(O)ccc3CC1C2CO&&&
CC(C)(C)OC1=CC=C(C(=O)NC2=CC=CC(C3=CSC4=C(CC5=CC=CN5CC5=CC=CC(F)=C5)C(Cl)=NN34)=C2)C=C1&&&
COC1=CC=C(Cl)C=C1N1CCN(C(=O)C2=NOC(C3=CC=CC(OC)=C3)=C2)CC1&&&
O=C(C=CC1=CC=C(O)C(I)=C1)OCC1=CC=CC(OC2=CC=CC=C2)=C1&&&
CC1=CC=C(CC2(C)CCCN2C(=O)C2=CC(C)=NO2)O1&&&
O=C(CCCC(=O)C1=CC=CC=C1)NC1=CC=C(OCC(O)CNCC2=CC=CC(Cl)=C2)C=C1&&&
CCN1N=CN=C1SCC1=C(C)ON=C1C&&&
CCOC(=O)C1=C(C2CC2)NC2=C(C(=O)CC(C)(C)C2)C1C1=CC=C(C(C)C)C=C1&&&
CCCC(C=CC1=CC=CC=C1C(F)(F)F)=NNC1=NC(=O)C(C)S1&&&
*CC(*)=O&*N*&*CCC1=CCCCC1^*N1CCCCCC1=O&&&&
*=C(C)C&*=CCCC(=*)C&*=CCCC(=*)C&*=CCn1cnc2cc([N+](=O)[O-])ccc21&&&
CC(C)(C)N1N=C2CS(=O)(=O)CC2=C1NC(=O)C1=CC=C2OCCOC2=C1&&&
CC1=CC2=C(C=C1C)[NH]C(NCCCOC1=CC=CC=C1)=N2&&&
*OC&*C(=O)C(*)Cc1ccccc1&*N1CCN(*)CC1&*CCC*&*N(c1ccccc1)c1ccccc1&&&
CC1=CC2=CC(CN3C([N+](=O)[O-])=CN=C3C)=CC=C2O1&&&
*Oc1cc(-c2ccc(N*)c(OC)c2)ccc1C(=O)O&*C(C)=O&&*C(C)=O&&
COC1=CC=C(OCCC(=O)NNC(=O)C2=CC=C3OCOC3=C2)C=C1&&&
*N1Cc2ccccc2C1=O&*CCC*&*N1CCc2ccccc2C1&&&
COC1=CC(N2N=C(C(N)=O)C3=C2C(=O)N(C2CCC(CC4CCCC4)CC2)CC3)=CC=C1C1=CC=C(C(F)(F)F)C=C1CO&&&
*Nc1c(C)n(C)n(-c2ccccc2)c1=O&*C(=O)CCS(=O)(=O)C1CCCCC1&&&
O=C(C1=CC=CO1)N1CSCC1C1=NN=C(C2=CC=CC=C2)O1&&&
CCOC(=O)C1=C(C)OC2=CC=C3OC(C)(C)C=CC3=C2C1C1=CC=CC([N+](=O)[O-])=C1&&&
CSC1=NC(C2=CC=C(Cl)C=C2)=C(C2=CC=C(S(C)(=O)=O)C=C2)[NH]1&&&
NC(=O)CC(NC(=O)C1CCCN1C(=O)C(N)CCCCNC(=O)C(N)CCCNC(=N)N)C(=O)NCC1=CN=N[NH]1&&&
*CC&*N(*)*&*CC&&*CC*^*N1C(=O)c2cccc3cc4ccccc4c(c23)C1=O&&&
O=C(CSC1=NC2=C(C(C3=CC=C(Cl)C=C3)=CS2)C(=O)N1CCN1CCOCC1)NC1=CC=C(F)C=C1&&&
CC(N)C(=O)NC(CC1=CC=CC=C1)C(O)C1CNC(CC2=CC=CC=C2)C(=O)N1&&&
C=CC1C2=CCC(C)(C)CC2=CC2C(=O)N(C3=CC=CC(C(=O)O)=C3)C(=O)N21&&&
*C1CCC2(C)C(=CCC3C4CCCC4(C)CCC32)C1&*Nc1cc(N)nc(-c2ccsc2)c1&&&
*C(CC(C)C)C(*)=O&*N1CCC(*)CC1&*N(C)C^*N*&&*C(=O)c1cc(C(F)(F)F)ccc1N&&&
CC1(C)CCS(=O)(=O)C2=CC=C(Br)C=C21&&&
O=C(CNC(=O)C1=CC=CC(C(F)(F)F)=C1)NC1CCN(CC2=CC=CC=C2)CC1&&&
*OC&*CC*&*N1CCN(*)CC1&*Cc1ccc(C(=O)c2ccccc2)cc1&&&
COCC(C)NC(=O)C1=CC=C(OC2CCN(S(=O)(=O)CC3CCCCC3)CC2)C(Cl)=C1&&&
CC1CN(C(C)CO)C(=O)C2=CC=CC(NC(=O)C3=CC=NC=C3)=C2OC1CN(C)CC1=CC=C(C(=O)NC2=CC=CC=C2N)C=C1&&&
CN(C)C(=O)C1=CC=C(C2=CC=C(C3=C4CC5=C([NH]N=C5C5=CC=C(Cl)C=C5)C4=NO3)C=C2)C=C1&&&
*C(=O)C(C)(C)N&*N*&*C(CCc1nnn[nH]1)c1nnnn1CC*&*O*&*Cc1ccc(F)c(F)c1F&&&
O=C(NCCCCN1CC(O)C(O)C1CO)C1(O)CC2=C(CO)C=NC=C2C1&&&
*OC&*Cc1c(OC)c(=O)cco1&&&
CC(C)N(CCC(CCN(C(C)C)C(C)C)(C(N)=O)C1=CC=CC=C1Cl)C(C)C&&&
*CCC&*N(*)c1cc(C)nc2c(-c3cc(CO)cc(N(C)C)c3)c(C)nn12&*CCC&&&
*C(=O)C(=O)c1cn(CC(*)=O)c2ccccc12&*Nc1ccccc1&&*N1CCCCC1&&
O=C1NC2=CC=C(S(=O)(=O)NCCC3=CC=C(F)C=C3)C=C2C1=NNC1=CC=CC=C1C(=O)NNC(=O)C1=CC=CC=C1O&&&
*Oc1nc(OC)cc(OC)n1&*C(C(=O)O)C(O)(c1ccc(F)cc1)c1ccc(F)cc1F&&&
O=C(C1=CC(C2=NN3C(C4=C[NH]N=C4)=NN=C3C=C2)=CC=C1Cl)N1CCOCC1&&&
*Sc1nc(C)c(C)n1Nc1ccccc1&*CC(*)=O&*Nc1ccc(Cl)c(S(N)(=O)=O)c1&&&
NS(=O)(=O)C1=CC=CC=C1N1C(O)=C(C=O)C(=O)[NH]C1=O&&&
*C(=O)O&*C1CCCCC1*&*C(*)=O&*N*&*CCc1ccccc1&&&
C=CC(CC(=O)OC)C1=CC=CC=C1CC(=O)NCCCN1CCC2(CC1)C(CNC(=O)C1=CC(Cl)=CC(Cl)=C1)C(N)CN2C1=CC=C(F)C=C1&&&
*OC&*CC*&*N*&*C(=O)c1cc(C)c(C)cc1O*&*Cc1c(F)cccc1Cl&&&
CN1C(C2=CC=C3OC(NC4(C(F)(F)F)CCNC4)=NC3=C2)=CC=CC1=O&&&
COC1=CC=C(C(=O)NC2=CC=C(C(F)(C(F)(F)F)C(F)(F)F)C=C2)C=C1&&&
*Nc1ccc(Cn2c(=O)n(C)c(=O)c3c(N)nn(C4OC(*)C(O)C4O)c32)cc1&*C(=O)CCCC(=O)O&&*C(=O)O&&
*CC(C)=O&*C1CCC2(O)C3CCC4CC(*)CCC4(C)C3CCC12C&*O*&*C1OC(*)C(O)C(*)C1O&*O*&*C(=O)c1ccc(C)c(C(*)=O)c1^*CO^*N*&&&*C(CC*)C(=O
*CC=C&*O*&*CC*&*Oc1ccc2c(c1)C1=NN(C(=O)c3ccc(Cl)c(C(F)(F)F)c3)C(c3ccc(OC)cc3OC)C1C2&&&
CC(=O)C1=CC=C(OC2=CC=C(C3=CC=C(C4=NSC(C5CCCN5C(=O)CC(N)=O)=N4)C=C3)C=C2)C=C1&&&
*C(CC)C(=O)O&*N*&*C(=O)C(*)CCC*&*N*&*C(=O)c1ccc(N(*)C)cc1O*^*NC(=N)N^*CC*&&&*O*^*CC(c1ccccc1)c1ccccc1^*CC*&&&*C1CCCCC1&&&
O=C(NC1=CC=C(Cl)C=C1)C1=CN(C2=CC=CC=C2)N=C1C1=CC=NC=C1&&&
*CC&*O*&*C(=O)c1c(N*)c2ccc(C)nc2n2c(=Nc3ccc(C)cc3)n(C)nc12&*C(CC)CC&&&
*C(=O)c1ccn(-c2ccc(S(=O)(=O)CC)cc2)n1&*N*&*C1CCCC1&&&
*Cc1cc(Cl)ccc1OC&*N*&*C(*)=O&*C1CCN(*)CC1&*Cc1nc(-c2ccccc2)oc1C&&&
CC1=NN(C)C(N2CCOCC2)=C1CNCC1=CC=C(Cl)C(C2=CC=C(F)N=C2)=C1&&&
O=C(NC1=CSC=C1)C1=CC=C(C2=CC=CC=C2O)S1&&&
CCCCNCCCCCCCCNC(=O)CCCC1=C(C)[NH]C2=CC(C)=C(C)C=C2C1=O&&&
*Nc1cc(C2CC2)[nH]n1&*CC*&*N1CC2CCC1C2&&&
CNC(=O)C1CC(C2=NC=CN=C2NC)CN1C(C)=O&&&
*C(=O)c1cc(C)on1&*N1CC(*)CSC1&*N(C)c1nccs1&&&
O=C(NCCCN1CCOCC1)C1=CC=C(CS(=O)(=O)C2=CC=C(Cl)C=C2)O1&&&
CC1=CC(NC2=NC(NS(=O)(=O)C3=CC=CC(NC(=O)C4=CC=CC(F)=C4)=C3)=NC(C3=CC=CC=C3)=N2)=N[NH]1&&&
ClC1=CC=C(C2=N[NH]C(CN3CCN(CC4=CC5=CC=CC=C5[NH]4)CC3)=C2)N=C1&&&
CCOC(=O)C(C)SC1=NN=C(C2=CC(OC)=C(OC)C(OC)=C2)N1C1=CC=C(C)C=C1C&&&
COC(=O)C1C(C(=O)OC)C2(C)C3=C(C)C=CC=C3OC2C2C1C(=O)OC2C1=CC=CC=C1&&&
*CCCC(C#N)c1cccnc1&*N1CCCCC1&&&
FC1=CC=C(N2C=C(CN3CC=C(C4=CC=CC=C4)CC3)N=N2)C=C1&&&
COC1=CC=C(C2=NN(CC3=CC=CC=C3)N=N2)C(OC)=C1&&&
CCCCN(C(=O)C1C=C2C3=CC=CC4=C3C(=C[NH]4)CC2N(C)C1)C1CCCCC1&&&
C=C(C)C1(N)CC(C(=O)O)C1(C)C&&&
*C(C(*)=O)C(C)C&*N1CCCC1c1nc2cc(Cl)c(Cl)cc2[nH]1&&*N*^*C(=O)Cc1ccc(F)cc1&&&
*N1C(=O)NC(C)(c2ccccc2)C1=O&*CC(O)C*&*Oc1ccccc1&&&
CC1CCN(S(=O)(=O)C2=CC=CC(C(=O)NC3=CC=CC=C3N3CCCCC3)=C2)CC1&&&
O=C(NC1=NN=C(C2=CC=C(OC3=CC=CC=C3)C=C2)O1)C1=CC([N+](=O)[O-])=CC=C1Cl&&&
*C(=O)N(CCCl)N=O&*N*&*C1CCCCC1&&&
*C(=O)c1cn(C2C3CC4CC(C3)CC2C4)c2ccccc2c1=O&*N1CCN(c2ccccn2)CC1&&&
*C(CCC)C(=O)O&*Sc1ccc(N*)cc1&*C(*)=O&*O*&*CC&&&
CCSC1=NN=C(NC(=O)CSCC2=CC=C(Cl)C=C2)S1&&&
*=Cc1onc(C)c1N1CCCCC1&*=C1SC(=S)N(*)C1=O&*CC(=O)O&&&
CCCCCCCCCCCCCCCC[N+](C)(C)CCC[N+](CC)(CC)CCCCCCCCCCCCCCC&&&
*C(=O)c1ccccc1&*N(*)*&*Cc1cc2ccccc2s1&&*C1CCNCC1&&
CC1=CC=C(N2C(=O)CSC2C2=C(F)C=CC=C2Cl)C=C1&&&
O=C(NC1=NSC2=CC=CC=C12)C1=CC=CC=C1F&&&
*C(CC(=O)O)c1ccccc1C&*N*&*C(=O)Cc1ccc(Cl)cc1Nc1ncc(C(F)(F)F)cc1Cl&&&
COC1=CC=C(C2C(C#N)(C#N)C(=O)N2C2=CC=CC(Cl)=C2)C=C1&&&
*=C(C)C&*=CCc1c(O)ccc2[nH]c3cc4c(cc3c12)C(=O)C(*)OC4=O&*C(*)C&*C1CCC(=O)O1&&&
*CC&*Sc1c(C=NO*)cnc2ccc(Br)cc12&*CC&&&
*S(=O)(=O)c1ccc(OC)cc1&*NCn1ncc(N)nc1=O&&&
*CN=C(NO)c1ccc(Oc2ccc3ccccc3c2)nc1&*C1CCCO1&&&
*C(=O)c1cc(C)oc1C&*Nc1ccc(F)cc1F&&&
*S(=O)(=O)c1c(C)noc1C&*Nc1cccc(-c2n[nH]c(=O)c3ccccc23)c1&&&
COC1=CC=CC2=C1OC(=CC1=CC=C(Cl)C=C1)C2=O&&&
*C(=O)c1ccccc1C&*N1Cc2ccccc2C(c2cc3cc(F)ccc3[nH]2)C1&&&
O=C1C=CSN1CC1=CC([N+](=O)[O-])=CC2=C1N=C(O)C(=O)[NH]2&&&
*SC&*CCC(*)C(*)=O&*N*&*C(C(=O)O)C(C)C^*N*&&*C(=O)C(*)C(C)O&*N*&*C(=O)C(*)CCC(N)=O&*N*&*C(=O)C(*)Cc1c[nH]cn1&*N*&*C(=O)C*&*N*
*C1OC(n2nc3cc(Sc4ccccc4)ccc3c2=O)CC1O&*CO&&&
O=C(O)COC1=CC=CC=C1C=CC1=CC(C2=CC=CC=C2)=NC2=CC=CC=C12&&&
*CC&*O*&*C(=O)c1cn(CCc2ccccc2)c2c(cc(O)c3ncccc32)c1=O&&&
COC1=CC=C(N2C(=O)C3=C(OC4=CC=CC=C4C3=O)C2(C)C)C=C1&&&
CCC1=NC(CC(=O)N(C2=CC(C3=CC=CS3)=CC=C2C(=O)O)C(C)C)=CS1&&&
*Oc1ccc(C)cc1&*C(=O)C=*&*=CC(=O)O&&&
*CC&*O*&*C(=O)C(=*)O&*=CC(=O)C=*&*=Cc1cn(-c2ccccc2)nc1-c1ccc([N+](=O)[O-])cc1&&&
NC1=NC(=O)C(CCOC2=CC=CN=C2)=C(NC2=CC=C3[NH]C=CC3=C2)[NH]1&&&
CC(C)C(=O)OC1=CC=CC=C1C(=O)N1CCN(CC2=CC=C(O)C=C2)CC1&&&
*NC1=NCCN1C&*CCCC(N)CN&&&
CN1CCCN(C2=CC=C(C3=CN=NC4=C3C=NN4C3=CC=CC=C3)C=C2)CC1&&&
CCOC1=CC=CC2=C1NC1=CC(OCC)=CC=C1CC2&&&
*C(C)C(*)=O&*Nc1ccc(Cl)cc1F&&*Sc1nccn1C&&
*C(=O)CCCCCCC(=O)O&*N*&*C(CCCC(=O)O)C(=O)O&&&
*OS(=O)(=O)c1cccc2c(N(C)C)cccc12&*Cc1ccc(-c2ccc(-c3nc4ccccc4[nH]3)cc2)cc1&&&
*C(=O)C(C)c1ccc(N*)c(F)c1&*N*&*Cc1ccc(C(F)(F)F)nc1S*^*S(C)(=O)=O^*Cc1ccccn1&&&&&
*C(=O)c1cc(OC)c(Nc2ncc(C(F)(F)F)c(Oc3cccc4c3C(=O)CC4)n2)cc1F&*N*&*C1CCN(C)CC1&&&
CSC1=NC2=CC(S(=O)(=O)NC3=C(Br)C(C)=NO3)=CC=C2O1&&&
O=C1C=C(OCC2=CC=C3OCOC3=C2)C2=CC=CC=C2O1&&&
*Cc1nccn1C(C)C&*N(*)C&*C(=O)Cn1cc(C(F)(F)F)ccc1=O&&&
O=C1N(C2CCNCC2)CC2=CC(C(O)C3=CC=C4OCOC4=C3)=CC=C12&&&
CC(=O)OC1C(C)C(=O)C23C(O)C(C)C2C2C(C(C)(C)O)CCC2(C)C13&&&
*C(C)(C)C&*N*&*C(=O)C*&*N1CCOC(*)C1&*Cn1nc(-c2cccnc2)ccc1=O&&&
*CC&*OP(=O)(Oc1ccc(C*)cc1)C(O)CCC(*)=O&*Nc1ccc(Cl)cc1&&*N*^*C(N)=O&&&
COCC1=CC(C)=NC2=C1C(N)=C(C(=O)C1=CC=CC=C1)S2&&&
COC(=O)C1=CC(OC)=NC(OC(=O)N(C)C)=N1&&&
*OC&*C*&*C1COCCC12CCN(*)CC2&*C(=O)Cc1ccccc1F&&&
CN(C(=O)COC(=O)C1=NC(=O)C2=CC=CC=C2[NH]1)C1=CC=CC=C1&&&
*NC&*Cc1ccc(F)cc1Cl&&&
CC1=CC=CC(C2=NN=C(N3CCN(S(=O)(=O)C4=CC=CC([N+](=O)[O-])=C4)CC3)S2)=C1&&&
*CC&*N(*)c1cccc(C)c1&*C(=O)CC*&*Sc1ccc(C)cc1&&&
COC1=CC=C2C3=NC4=CC=CC=C4N=C3C(C)=CC2=C1&&&
*CC#Cc1ccc(OC)cc1C#Cc1ccc(O*)cc1&*CC*&*N(C)C^*N(*)C&&*C(C)C&&&
*C(CC(C)C)C(O)CC(*)=O&*N*&*C(C(*)=O)C(C)C^*N*^*N*&*C(=O)C(CCC(=O)O)C(C)C&*C(Cc1ccc(O)c([N+](=O)[O-])c1)C(=O)O&&&&&
*C1OC(C)C(*)C(*)C1O&*O*&*CC(O)Cc1ccccc1^*O*&&*Cc1ccccc1^*O*&&*C(c1ccccc1)(c1ccccc1)c1ccccc1&&&
N#CCC(=NN)C(C#N)C(=O)NC1=CC=CC=C1&&&
O=C(C1=CC=CO1)N1CCN(C2=NC(C3=CC=C(Cl)C=C3)=NC3=CC=CC=C23)CC1&&&
*N1CC(C)C(*)Oc2ccc(N*)cc2CC1=O&*C(*)=O&*Nc1ccc(F)cc1^*C(C)CO&&&*C*^*N(*)C&*C*&*C1CCCCC1&&&
COC(=O)CSC1=CC=C(C2=CC=C3OCOC3=C2)N=N1&&&
*C1OC(c2cc(Cc3ccc(C(C)(C)C)cc3)c(Cl)c3c2CCO3)C(O)C(O)C1O&*CO&&&
COC1=CC=C(N(CC(=O)NC2=CC=CC=C2C(F)(F)F)S(=O)(=O)N(C)C)C=C1&&&
*C(*)=O&*Nc1nccc2cccnc12&&*C1CCCCC1&&
*=C1C(=O)Nc2cc(OC)ccc21&*=C1Nc2ccc(F)cc2C1=NO&&&
*=C1C(=O)Nc2cc(OC)ccc21&*=Cc1ccc(N(C)C)cc1&&&
COC1=CC(CN2C(C3CCCCC3)=NC3=CC(C)=C(Cl)C=C32)=CC(OC)=C1OC&&&
CCOCCCNC(=O)C1=CC(=O)C2=CC(C)=C(C)C=C2O1&&&
CC1=CC=C(NC(=O)NC2=NC=CC=N2)C=C1&&&
CCCCN(CC1CCCCO1)S(=O)(=O)C1=CC=C(C(=O)NCC(C)O)C=C1&&&
COC(=O)C1CN(C(=O)CC(C2=CC=CC=C2)C2=CC=CC=C2)CC1C(=O)OC&&&
*C(=O)c1ccc(C)c(Nc2ncnc3cnc(N4CCCC(C)C4)nc23)c1&*Nc1ccc(F)c(C(F)(F)F)c1&&&
*S(C)(=O)=O&*Nc1cc(NC(=S)N*)ccc1Cl&*C(=O)c1ccccn1&&&
NC(=O)CC1=C(C2=CC=CC=C2)N(CC2=CC=CC(Cl)=C2)C2=CC=CC=C12&&&
COC1=C(C(=O)C2=CC=CS2)C=C(N2C(=O)C=CC2=O)C2=CC=CC=C12&&&
CCC1=C(SC2=CC=CC=C2)C2=C(CCCC2)[NH]C1=O&&&
O=C(O)C1=CC=CC=C1C(=O)NC1=CC=CC(Cl)=C1&&&
*C1Oc2c(cccc2OC)C=C1c1ccccc1&*C(*)=O&*N(C)c1ccccc1&&&
FC1=CN=CC(Br)=C1&&&
*CC&*N*&*C(*)=O&*OC1=C(c2ccccc2)Oc2ccccc2N2C=CC=C21&&&
O=[N+]([O-])C1=NN(S(=O)(=O)O)C=C1NCCCCCCCCCCCCCNCCSSCCNCCCCCCCO&&&
*Oc1ccc(CCC(=O)O)nc1&*CC*&*C1CCNCC1&&&
*CC(*)=O&*N*&*CC*^*N1C(=O)C2C3CCC(C3)C2C1=O^*N1CCN(c2ccc3c(=O)c4ccccc4oc4c3c2)CC1&&&&&
COC1=CC(C=C2C(=O)N(C3=CC=C(O)C=C3)C(=S)N2C)=CC(OC)=C1OC&&&
*OC&*C1CCc2ccc(Cl)c(-c3nc4ccccc4nc3-c3ccc(F)cc3)c2C1&&&
CCC(CC1=CC=C2C=CC=CC2=C1)NC(=S)NCCNC1=C2CCCCC2=NC2=CC(Cl)=CC=C12&&&
*C(=O)c1ccoc1&*Nc1nnc(C*)s1&*S*&*Cc1ccc(F)cc1&&&
*C(C)CCCC(C)C&*C1CCC2C(=NNC(=S)Nc3ccccc3)CCCC12C&&&
COC1=CC(CC(=O)N2C3=CC=CC=C3N=C(C3=CC=C4OCOC4=C3)C2CC(=O)O)=CC(OC)=C1OC&&&
COC1=CC=C(C(=O)N2CCCC(N3N=NC(COC4=CC(C)=CC=C4C)=N3)C2)C=C1OC&&&
C=C(C)C1CCC2(C(=O)OCCOCCOCCOCCOC(C)=O)CCC3(C)C(CCC4C5(C)CCC(O)C(C)(CO)C5CCC43C)C12&&&
*CC&*N(*)C(=S)Nc1ccc(C)cc1Cl&*C*&*C1CCC(*)CC1&*C*&*N*&*C(=O)C(=O)c1c[nH]c2cccc(F)c12&&&
*C(=O)CCC&*N1CC2Cn3c(nc4cc(C)ccc43)C2C1&&&
CCN(CC)CCN1C(=O)C2CCC3=C(C=CC=C3[N+](=O)[O-])C2C1=O&&&
CC(=O)NCC(C1=CC=C(OC2CCCC2)C=C1)C1=C[NH]C2=CC=CC=C12&&&
*C(=O)c1[nH]nc(-c2ccc(OC)cc2)c1C(C)=O&*Nc1ccc(S*)cc1&*C(C)C&&&
COCC(=O)N(CC1=CC2=CC=CC=C2[NH]C1=O)C1=CC=CC=C1OC&&&
CN(C(=O)CC1=CC=C(Cl)C(Cl)=C1)C(CN1CCCC1)C1=CC=CC=C1&&&
*C(=O)c1cccc(OC)c1&*N*&*C*&*C1CCCN(*)C1&*C(=O)c1ccc(OC(F)(F)F)cc1&&&
OC1CCN(C2=CC=C(Cl)C=C2)C1&&&
*Oc1c(OC)ccc2cc3[n+](cc12)CCc1cc2c(cc1-3)OCO2&*CCC*&*Oc1ccccc1F&&&
CC1=NC=C2CN(CC3=NN=C(C(C)C)N3C)CCCC2=C1C&&&
*Nc1nc(SC)nc2c(N)ncnc12&*CCC*&*N(C)C&&&
CCC(=C(C1=CC=CC=C1)C1=CC=C(O)C=C1)C1=CC=CC=C1&&&
*CC(=O)O&*S*&*CCC(*)=O&*N1CCc2ccccc2C1&&&
CC1=CC=CC=C1N(CCS(=O)(=O)C1=CC=CC=C1)C(=O)C(=O)NCC1=CC=CN=C1&&&
*C(C)C&*O*&*CCC*&*N*&*C(=O)c1cnc2ccc(C(F)(F)F)cc2n1&&&
N=C(N)NCCCC(NC(=O)C(CC1=CC=CC=C1)NC(=O)C(CCCCN)NC(=O)CCCCC(=O)NO)C(=O)NC1=CC=CC=C1&&&
COCCCNC(=S)NC1=CC=C(NC(C)=O)C(OC)=C1&&&
*Oc1ccc(C(C)=O)c(O)c1CCC&*CCC*&*Oc1ccc(C2OCC(=O)N2*)cc1&*C(C)C(=O)O&&&
COCCNC(=O)CN1CCOC(CN2C=NC=N2)C1&&&
COC1=CC=CC(C(CC(=O)O)NC(=O)CCCCCNC(=O)OC(C)(C)C)=C1&&&
CCNC1=CC=C2C(=O)C(O)=C(C3=NC4=CC=CC=C4O3)C(=O)C2=C1&&&
*Cc1cc(=O)oc2cc(C)c(C)cc12&*O*&*C(=O)c1ccc(Cl)cc1N*&*C(=O)c1cccc(Cl)c1&&&
O=C(N=C1SC=CN1CC1=CC=CC=C1)C1CCCO1&&&
NC1=NN(CCC(=O)NN=CC2=CN(C3=CC=CC=C3)N=C2C2=CC3=CC=CC=C3OC2=O)C(=O)N1CC1=CC=CC=C1&&&
*=C1C(=O)Nc2cc(-c3ccco3)ccc21&*=Cc1c(-c2cccs2)[nH]c2ccccc12&&&
CN1N=CC2=C(NCC3=CC(C(C)(C)C)=CC(NC(=O)NCCC(=O)NCC4=CC=CC=C4)=C3)N=CN=C21&&&
CC(C)N1C(=O)C=CC2=CN=C(NC3=CC=CC(F)=C3)N=C21&&&
*=C1CC2CC3(O)C(CCC4C5(C)COC(C)(C43C)C4CCC(O)C(O)C4(C)C1O)C2(C)C&*=Cc1cnc2ccccc2n1&&&
*N(*)C&*C(=O)C*&*Sc1ncnc2sccc12^*CC(*)=O&&*Nc1cccc(F)c1&&&
COC(=O)CCC1=CC=C(C2=C(CN(C)CCC3=CC=CC=N3)N3C(C4=CC=CC=C4)=CSC3=N2)C=C1&&&
O=C(O)C1=CC=C(C2=CC=C(CC(NC3=CC=CC=C3C(=O)C3=CC=CC=C3)C3=NC(CCCC(=O)O)=CS3)C=C2)C=C1&&&
CC(=O)OCN1C(=O)C2=CC(F)=CC=C2C1OC1=CC(Cl)=CC=C1Cl&&&
*CC&*N(*)*&*CC&&*CC(*)=O^*N*&*Cc1cc2ccc(C)c(C)c2[nH]c1=O&&&
COC(=O)C1=CC2=C(O1)C(=O)C1=C(O)C3=C(CC(O)(C(C)=O)CC3OC3CC(N4C=C(C=O)C(=O)[NH]C4=O)C(OC(C)=O)C(C)O3)C(O)=C1C2=O&&&
CC(NC(=O)C1CCCC1C(=O)O)C1=CC=C2C=CC=CC2=C1&&&
*C(=O)C(=C)C&*O*&*C*&*C1(O)CC2=C(C)CCC3C=C(C(C)C)C1C32C&&&
FC1=CC=CC2=NC(CSC3=NN=C(C4=CC=CN=C4)N3C3=CC=CC4=CC=CC=C34)=CN=C12&&&
O=C(C1CC12CC2C1=CC=C(Cl)C=C1)N1CCSCC1&&&
O=C(NC1=CC=CC=C1F)C1=CC=C(Cl)C(S(=O)(=O)C2=CC=C(Cl)C=C2)=C1&&&
O=C(NC1=CC=C2OCOC2=C1)C1=NOC2=C1CCCC2&&&
COC1=CC=CC(N2CCN(C(=O)CCCC3CCSS3)CC2)=C1&&&
COC(=O)C1(C)CSCC(NC(=O)C2=CC=C(OC)C=C2Cl)C1=O&&&
N#CCC(=O)N1CCC2=CC=CC=C2C1C1=CC=C(C(N)=O)C(NC2CCC(O)CC2)=N1&&&
CCOC1=CC=C(C(=O)C=CC2=CC=C(OC)C(Br)=C2)C=C1&&&
*C(=O)c1cnc2c(c1)nc(N)n2CCCCCC&*N*&*CCCO&&&
*Cc1cccc(-c2ccc(-c3nc4cccc(C)c4[nH]3)s2)c1&*N1CCCC(C)C1&&&
COC1=CC=C(Cl)C(F)=C1CN1C(=O)C(CC(=O)NC2=CC=C3OCOC3=C2)SC2=CC=CC=C21&&&
*CO&*C1OC(*)C(O)C(O)C1O&*Sc1c(F)cc(F)cc1F&&&
NC(CC1=CN(CC2=CC=CC=C2Cl)C=N1)C(=O)O&&&
N#CC1=CC(Cl)=CC(OC2=C[NH]C(C3=NN(C)C=C3)=CC2=O)=C1F&&&
NCC1CC1C1=CC=CC(C2=CC=CS2)=C1&&&
*Sc1cc(C)[n+](CC(c2ccccc2)c2ccccc2)c2ccccc12&*CC(*)=O&*Nc1ccncc1&&&
*C1(C)CCN1*&*C(=O)Cc1ccccc1&&*C(*)=O^*N(*)*&*CC*&*C1CCCC1^*Cc1ccc(-c2cccc(C#N)c2)cc1&&&&
CC1CC(C)CN(S(=O)(=O)C2=CC=C3NC(=O)CCCC3=C2)C1&&&
COC1=CC=C2[NH]C(SCC(=O)NC3=CC=C(C)C=C3[N+](=O)[O-])=NC2=C1&&&
*C1C(O)CCC2(C)C(*)CC3OCC3(*)C12&*O*&*C*^*C*^*C1CCCCC1&*N1CCc2cc(O)c(F)cc2C1^*C*&&&&*N*&*C(=O)c1ccc(O)cc1O&&&
CCCCSC1=NC2=CC=C(N3C(=O)C(O)=C(C(=O)C4=CC=CS4)C3C3=CC(CO)=CS3)C=C2S1&&&
CN(C)CCNC1=CC=CC2=CC=C(C3=CC=C(C(=O)O)C=C3)N=C12&&&
CC(=O)NC(CCC(=O)O)C(=O)NCC1=CC=C2C=CC=CC2=C1&&&
COC1=CC(C2=CC=C3N=C(C4=CC=C5N=COC5=C4)[NH]C3=C2)=NC=C1N1C=NC(C)=C1&&&
*Nc1cc(Cl)c(OC)cc1[N+](=O)[O-]&*C(=O)C*&*N*&*Cc1ccc2c(c1)OCO2&&&
CCOC1=CC=C(OCC)C(N2C(O)=NC3=CC(C(=O)NCC=C(C)C)=CC=C3C2=O)=C1&&&
*SC&*CCC(*)C(=O)O&*N*&*C(*)=O&*C1CCCN1*&*C(=O)C(*)C(C)C&*N*&*C(=O)C(*)CS&*N*&*C(=O)C*&*N*&*C(=O)c1ccccc1&&&
CCC1OC(=O)C(C)C(OC2CC(C)(OC)C(O)C(C)O2)C(C)C(OC2OC(C)CC(N(C)C3CCC3)C2O)C(C)(O)CC(C)CN(CCCCNC(=O)C2=CC=CC=N2)C(C)C(O)C1(C)
CCOC(=O)CC1C2=CC(C3=CC=CC(C)=C3)=CC=C2OC(=N)C1C(=O)OCC&&&
N#CC1=CC=C(C(=O)NC2=CC=C(OC(F)(F)F)C=C2)C=C1NC(=O)C1=CC=CO1&&&
*CC&*Oc1ccc(CCN=C(N)N)cc1O*&*CC&&&
CCCC(=O)NC1=CC=C(N2CCCCCC2)C=C1N1CCCCC1&&&
*CCC(C)=O&*SS*&*CCC(C)=O&&&
CCC(CC)C(=O)NC1=CC=C(OC2=NC=NC3=C2C=C(C)S3)C(Cl)=C1&&&
*NC&*CCn1nc2c3c(c(N*)ccc31)C(=O)c1ccncc1-2&*CC*&*N*&*CCO&&&
*C(=O)c1cn(CCC)c2nc(C)ccc2c1=O&*Nc1ccc(-c2nc3ccccc3[nH]2)cc1&&&
*C1SC(=O)N(N2CCOCC2)C1=O&*Cc1cccs1&&&
*C1CCC(n2nc(-c3ccc(Nc4nc5cc(C(F)(F)F)ccc5o4)cc3)c3c(N)ncnc32)CC1&*C(=O)O&&&
*OC1=CC2C(=O)c3c(O)cc(O)cc3C(=O)C2=C(O)C1=O&*C1OC(*)C(O)C(O)C1O&*C*&*OP(=O)(O)O&&&
O=C(CNC1=NC=NC2=CC(OCC3=CC=CC=C3)=C(NC(=O)C(C3=CC=CC=C3)N3CC4CCNC4C3)C=C12)NO&&&
*Nc1cc(OC)cc(OC)c1&*Cc1c(-c2ccccc2)nc2cc(C)ccn12&&&
CC(=O)NC1=CC=C(C#CC2=CC=C3C=COC3=C2)C=N1&&&
*C(=O)CCCC&*N*&*C(Cc1c[nH]c2ccccc12)C(*)=O&*N*&*C(Cc1ccc(O)cc1)C(=O)O&&&
NC(=O)C1=CC(OCCCC2=NC(C(=O)NCC3=CC=CC=C3)=CO2)=CC=C1O&&&
NS(=O)(=O)C1=CC=C(C2=CC=C(C=C3C(=O)NC(=S)NC3=O)O2)C=C1&&&
CN(C)C(=O)C1=CC2=C(N=C3C=CC=CN3C2=O)N(C)C1=NC(=O)C1=CC([N+](=O)[O-])=CC=C1Cl&&&
CS(=O)(=O)NC1=CC=CC=C1N1CCN(C(=O)C2=CC=CC=C2OCC(=O)NC2=CC=C(F)C=C2)CC1&&&
*CCN&*Oc1cc(=O)oc2cc(O)ccc12&&&
COC1=CC(C2OC3=CC=CC(OC)=C3CC2O)=CC=C1O&&&
O=C(CC(O)C1=CC=CC=C1)NC1=NN=C(CCSCCC2=NN=C(NC(=O)CC3=CC=CC=C3CC(O)C3=CC=CC=C3)S2)S1&&&
O=[N+]([O-])C1=CC=C(SC2=NC3=CC=C(OC4=CC=C(Cl)C=C4Cl)C=C3S2)N=C1&&&
O=C(NC(=S)NC1=CC=CC2=CN=CC=C12)C1=CC=CN=C1&&&
*C1OCC2=C(C(=O)OC(C)(c3ccc4ccccc4c3)O2)C1O&*C(C)(C)CCCO&&&
*NC(=NC#N)N*&*CCCCc1c[nH]cn1&&*C*^*C1CCOC1&&&
CC1=CC(NC(=O)C2=C(C)ON=C2C2=CC=CC=C2Cl)=NO1&&&
*C(=O)c1ccc(CS(=O)c2ccccc2CC(=O)O)o1&*N*&*Cc1ccco1&&&
COC1=CC=CC(C2=CC=CC3=C2CCC(N)C3)=N1&&&
CC1=NC2=CC=C(F)C=C2C(NC2=CC=C(Cl)C=C2)=C1C(C)=NO&&&
*Oc1nonc1C&*CC*&*O*&*CC*&*N*&*CC(O)C*&*Oc1ccc(O)cc1&&&
*C(=O)c1cnc2c(cnn2CCCCC)c1N&*NC&&&
*C(C)=O&*O*&*C*&*C1OC(*)C(*)C(*)C1*&*O*&*C(C)=O^*O*&&*C(C)=O^*O*&&*C(C)=O^*O*&&*C(C)=O&&&
CCCCOC(=O)CCCCNC(=O)C(CCCCCS)CC(=O)O&&&
CC(C)C(NS(C)(=O)=O)C1=CC(C(=O)O)=C[N+]([O-])=C1&&&
O=C(NCCNC1=CC=C(Cl)C=C1)NCC1=C(F)C=CC=C1Cl&&&
*N1CCN(c2cccc(OC)c2)CC1&*C(=O)c1cc2ccccc2cc1O&&&
*S(=O)(=O)c1ccc(OC)c(N*)c1&*C(=O)CBr&&*N1CCOCC1&&
*C(C)=O&*Nc1cccc(C(=O)NN=Cc2ccncc2)c1&&&
COC1=CC(CNC(=O)C=CC2=CC=C(O)C(O)=C2)=CC=C1OCC1=CC=CC=C1&&&
C=C(CC(=O)OC)CC1=C(Br)C2=CC=CC=C2N1C&&&
BrC1=CC=C(C2=CN=CC3=C2C=CC2=CC=CC=C23)C=C1&&&
CC(=O)N1C2=CC=CC=C2CC1C(=O)N1CCN(CCC(=O)O)CC1C&&&
*C1OCCCCC(C)Oc2ccc(N*)cc2C(=O)N(*)CC1C&*C(*)=O&*Nc1ccccc1^*C(C)CO&&&*C*^*N(*)C&*Cc1ccccc1&&&
CC(=S)NC1C(OC2CCC3(C)C(CCC4C3CCC3(C)C(C)C(O)C(O)C43O)C2)OC(CO)C(O)C1O&&&
*CC&*O*&*C(=O)Cc1csc(N*)n1&*C(=O)C1c2ccccc2OCC(=O)N1*&*Cc1ccc2c(c1)OCO2&&&
CN1C=CN=C1CC(=O)N1CCCC2(C1)CN(C1=CC=CC=C1)C(=O)CO2&&&
CON=C(C(=O)NC1C(=O)N2C(C(=O)[O-])=C(C[N+]3=CC=CN=C3)CSC12)C1=CSC(N)=N1&&&
*N(*)c1ccc2ncc(C(=O)O)c(CCC)c2c1&*CC&&*CC&&
CN1CCCC2=C1C=C(C(=O)NCCCNCCCNC1=C3CCCCC3=NC3=CC=CC=C13)C=C2[N+](=O)[O-]&&&
NC1=NC(C2=CC=CS2)=C2N=CN(CC3=CC=CC=C3)C2=N1&&&
*C(C(C)CC)C(O)CC(O)C*&*O*&*C*^*N*^*C1CCCCC1&*C(=O)c1cccc(-c2nc3c([nH]2)c(=O)n(C)c(=O)n3CCC)c1&&&&&
COC1=CC=C(NC(=O)C2=C(C3=CC(OC)=C(OC)C(OC)=C3)OC=N2)C=C1OC&&&
*=Cc1ccc(OC)cc1&*=C(N*)C(*)=O&*C(=O)c1ccccc1&&*N1CCCC1&&
*C(=O)CCCCC&*Oc1c(-c2ccccc2)c(O)c2c(c1O)OC(c1ccccc1)CC2=O&&&
O=C(NC1C2=CC=CC=C2OCC1O)C(CC1=CC=CC=C1)CC(O)CN1CCN(CC2=CC=CC=C2)CC1C(=O)NCC(F)(F)F&&&
*Sc1n[nH]c2nc(=O)cc(CCC)n12&*CC(*)=O&*Nc1cccc(C(C)=O)c1&&&
CCCCC1=NC2=C(N3CCCC3)C=CC(C(=O)OC)=C2N1CC1=CC=C(C2=CC=CC=C2C2=N[NH]N=N2)C=C1&&&
C1=CN=C2SC(C3=CN=CC(CN4CCC5=C(C=CC=C5OCC(OCCN6CCOCC6)C6=CC=CN=C6)C5C4)=C3)=CC2=C1&&&
COC1=CC=C(CC2=CC(C3OC(CO)C(O)C(O)C3O)=C3OSC=C23)C=C1OC&&&
*=CCCCCC&*=CC=*&*=CC(=O)CCCCCCCC(=O)O&&&
COC1=CC=C(C2=C[N+](C3=CC=CC=C3OC)=C3SC=CC3=[N+]2C2=CC=CC=C2SC)C=C1&&&
CCNC1=NC(N)=NC(C(C#N)=CC2=CC=CO2)=N1&&&
N#CC(=CC1=CC=CC(OC2=CC=CC=C2)=C1)C1=NC2=CC=CC=C2[NH]1&&&
COC1=CC=C(C2=CC3=C(C4=CC=CC(N5C=CC6=CC=C(N7CCNCC7)C=C65)=N4)C=NN3C=C2)C=C1&&&
*N1CCC23CCCOC2C1Cc1cc(OC)ccc13&*C*&*C1CCC1&&&
*Nc1nc2c(s1)C(=O)CC(C)C2&*C(=O)c1ccc(Cl)cc1&&&
N#CC1=CC=CC(C2=CN3C=CC(C4=CC=CO4)=CC3=N2)=C1&&&
*C1CC(C)(C)C2CCC3(C)CC2C12COC(=O)C3C2&*O*&*C(=O)c1ccncc1&&&
*N(C)C&*CC*&*Oc1ccc(CC*)cc1&*N*&*C(*)=O&*C1CCCN1*&*C(=O)Cc1ccc2ccccc2c1&&&
CCCSC1=NC=C(Cl)C(C(=O)NC2=C(C(=O)OCC)C3=C(CCCCC3)S2)=N1&&&
CNC(=O)C1CC2=CC=CC=C2N1C(=O)C=CC1=CC=C(F)C=C1&&&
COC1=CC2=NC=NC(NC3=CC=C(OC(F)(F)F)C(OCCOCCOC(=O)NC4=CC=C(F)C=C4)=C3)=C2C=C1OC&&&
O=C(NC1=CC=C(OC(F)(F)F)C=C1)C(CC1=C[NH]C2=CC=CC=C12)NC(=O)C(CC1=C[NH]C2=CC=CC=C12)NC(=O)OC1C2CC3CC(C2)CC1C3&&&
*[NH]c1nc2ccccc2n1CCC&*C(=O)c1ccco1&&&
CCCC(NC(=O)C(CC(C)C)NC(=O)C(CC(O)C(CC1=CC=CC=C1)NC(=O)C(CC1=C[NH]C=N1)NC(=O)OC(C)(C)C)C(C)(C)C)C(=O)O&&&
*CC(*)=O&*N*&*CCn1cccc1^*Oc1ccc2cc3ccccc3cc2c1&&&&
CCN(CC)C(=O)NC1=NC=NC2=C1C1=C(S2)C(=O)N(C2=CC=C(OC)C=C2)C(N2CCN(C3=CC=CC=C3OC)CC2)=N1&&&
*C(=O)c1ccccc1&*N*&*Cc1ccco1&&&
COC1=CC=C(C=CC(=O)C2=C(O)C=C(OC)C=C2OC)C=C1O&&&
*Sc1nccn1C&*CC*&*N*&*C(=O)c1cc2c(s1)CCCC2&&&
*Cn1nc(C)nc1C&*C1CCCN(*)C1&*Cc1nnc(C2CC2)o1&&&
*C(CCCC)C(*)=O&*Nc1cc(=O)n(C)c(=O)n1C&&*N*^*C(*)=O&*O*&*C(C)(C)C&&&
CCC(=O)N1CCC(N2C(C3=CC=CC=C3)=NC3=CC(C(=O)OC)=CC=C32)CC1&&&
*CC(*)CCCCCCCCCCCCCC&*O*&*C1OC(*)C(O)C(*)C1*^*O*^*O*&*C1OC(*)C(O)C(O)C1O&*C1OC(*)C(O)C(O)C1O^*N*^*CO&&*C(=O)O&&*C(*)=O&&*
*Oc1ccc(-n2cnc3cc(-c4ccnc(C)c4)sc3c2=O)cc1OC(F)F&*CC*&*N(C)C&&&
O=C(NCC1=CC=CC(F)=C1)C1CCCN1S(=O)(=O)N1CCOCC1&&&
CCCCC(CN(O)C=O)C(=O)NC(C(=O)N(C)C)C(C)(C)C&&&
*C(=O)c1nc(-c2ccccc2Cl)ccc1N&*N*&*Cc1ccc(F)cc1&&&
O=C(O)C=CC1=NC(C2=CC=CC=C2)=CC(C(F)(F)F)=N1&&&
*N(C)C&*C*&*C1CCC(*)CCC1&*Nc1ccnc2ccc(-c3ccccc3OC(F)(F)F)cc12&&&
*C(C)(C)C&*O*&*C(*)=O&*N*&*C(Cc1ccccc1)C(*)=O&*N*&*C(C(*)=O)C(C)(C)C&*N*&*C(C*)C(*)=O&*N1CCCC1*&*C(N)=O^*O*&&*C(C)(C)C&&&
*N1CCN(c2ccccc2OC)CC1&*S(=O)(=O)C*&*C12CCC(CC1=O)C2(C)C&&&
CC1=CC2=C(O)C3=C(C(=O)OC3O)C(C3=CC=C4OC5=CC=CC=C5C4=C3)=C2OC1=O&&&
O=C1C2=C([NH]C3=CC=CC=C13)N(CC1=CC=C([N+](=O)[O-])C=C1)N=C2&&&
CC(C)(C)NC1=C(C(N)=O)C=NN2C=C(C#CC3=CC=CC=C3)C=C12&&&
CC(C)(C)C1=NN(C2=CC=C(C(F)(F)F)C=C2)C2=C1SC(C1CCCNC1)=C2&&&
NC(=O)C1=NN(C2OC(CO)C(O)C2O)C=C1&&&
CC(C)C1=CC=C(NC(=O)N(CCC#N)CC2=CC=CO2)C=C1&&&
O=C(NCCO)C1=CC(NC(=O)C2=CC(NC(=O)C3=CC(C4=CC=CS4)=CS3)=CC(N(CCCl)CCCl)=C2)=CC(C(O)O)=C1&&&
O=C(NC1=CC=C(C(F)(F)F)C=C1)C1=C(C2=CC=CC=C2N2CCCCC2)N(C2=CC=CC=C2)N=C1&&&
CC1(O)CC23CC(CCC2C2(C)CCC(O2)C3)OC1=O&&&
*CCC&*N*&*C(=O)C(=*)C#N&*=Cc1ccccn1&&&
CC(C)(C(=O)NC(=N)N)N1C=C(CN2C(=O)NC(CC3=CC=C(O)C=C3)C(O)C2CCC2=CC=CC=C2)N=N1&&&
NCCCCC(N)C(=O)NCC1=CC=C(NC(C2CCCCC2)P(=O)(O)O)C=C1&&&
CCC(CC)C(=O)OCC1(C)CCC2(C)CCC3(C)C(=CC(=O)C4C5(C)CCC(O)C(C)(N)C5CCC43C)C2C1&&&
*C(CCC(=O)O)C(=O)O&*N*&*Cc1ccccc1[N+](=O)[O-]&&&
*N1CCN(c2cc(C)ccc2C)CC1&*CC(O)C*&*Oc1c(C)cccc1C&&&
*NC(=N)N&*CCCC(N)CC(*)=O&*N*&*CC*&*S*&*C1OC(*)C(n2ccc(N)nc2=O)C1O&*CO&&&
*C(=O)C*&*N*&*C1CC1^*Sc1nnc(-c2ccc(F)cc2)n1Cc1ccccc1&&&&
*C(=O)C(*)C(C)C&*N*&*C*^*N(*)C^*C1CCCO1&*C(=O)CCC(*)=O&&&*Nc1ccccn1&&&
COC1=CC=CC(N2C(=O)C3=C(C2C2=CC=CC=C2C)C2=CC=C(O)C=C2[NH]3)=C1&&&
O=S(=O)(C1=CC=C(Cl)C=C1)N1CCN(CC2=NN=NN2C2CC2)CC1&&&
O=C(O)C1=CC=CC2=C1CN(CCC1=CC=CC=C1)CC2&&&
CN(C)CCN1C2=CC=CC=C2CN2C=NC=C2C1=O&&&
O=C(O)C1=CC=C(N2C(=O)C3=C(C4=CC=CC=C4O3)N(CC3=CC=CO3)C2=S)C=C1&&&
*C1OC(n2cc(-c3cccc(C(F)(F)F)c3)c3c(=O)nc[nH]c32)CC1O&*CO&&&
*Oc1ccc(C(*)=O)co1&*N1CCC(*)CC1&*N1CCCC(O)C1^*Cc1ccccc1&&&&
COC1=CC=C(N2C(=O)N(C3=CC=C(OC)C=C3)C(=O)CC2C2=CC=CC=C2F)C=C1&&&
CNC1CCN(C2=CC=C(NC3=NC=C4C5=CC=NC=C5N(C5CCCC5)C4=N3)N=C2)CC1&&&
*C1(N)C(*)CC2C1C2(*)F&*OP(=O)(O)O&&*C(=O)O&*C(=O)O&&
O=C(NN=CC1=CC(Br)=CC=C1O)C1=CC=C2OCOC2=C1&&&
CC(N)CC1=CC=C(Cl)C=C1&&&
C=C1C(=O)OC2C=C3C(=CCC4(C)C(C(C)N(C)C)CCC34)C(C)C12&&&
CCCCOC1=CC=C2OC(=O)C=CC2=C1&&&
*CC&*O*&*CCC*&*N*&*C(=O)Cn1cc2c(n1)CC(c1ccco1)CC2=O&&&
CC[N+](C)(C)O&&&
CCCCCCCCCCCCCCCCCN1SC2=NC(C)=C(C)N2C1=O&&&
CS(=O)(=O)N1CCC(N(CCN(CC2=CC=C(C#N)C=C2)S(C)(=O)=O)C2=CC=CC=C2)CC1&&&
CCCNC(=O)C1=CC2=C(CCCC2)C(S(=O)(=O)NCCO)=C1&&&
CN1CCN(CC2=CC=C(NC(=O)NC3=CN(CC4=C(F)C=CC=C4Cl)N=C3)C=C2)CC1&&&
CC(=O)OC1CC2C(C)(C)CC=CC2(C)C2CCC3(C)C(=CCC3C3CC(O)OC3=O)C12C&&&
*C12C=C3C(=CC1C(C)(O)CC14COC(C)(C(O)C1=O)C2O)C1(C)CCC(*)C1(C)CC3*&*O*&*Cc1ccco1^*O*&&*C(=O)C=*^*O*^*=Cc1ccco1&*Cc1ccccc1&
*C(=O)c1c(-c2ccc(F)cc2)noc1C&*N*&*Cc1ccc([N+](=O)[O-])cc1&&&
CC(C)NC(=O)CSC1=NN=NN1C1=CC=C2OCCOC2=C1&&&
CC(=O)NNC(=O)C1=CC=C2[NH]C3=C(CC4(O)C5CC6=CC=C(O)C7=C6C4(CCN5CC4CC4)C3O7)C2=C1&&&
CNC1=NC(C)=CC2=C(C3=CC=CC=C3)C=CC=C12&&&
CC1=NN(C)C=C1C1=NC(CCC2=CC=CC=C2)CO1&&&
*C(=O)c1c(Cl)nc(CCCC)n1Cc1ccccc1-c1ccccc1S(*)(=O)=O&*N*&*C(CCC(=O)O)C(*)=O^*N*^*OC&*C(Cc1c[nH]c2ccccc12)C(=O)O&&&&&
*S(=O)(=O)c1ccc(OC)cc1&*Nc1ccc2c(c1)OCO2&&&
COC(=O)CN1CCN(C2=CC=NC(NC3=CC=C4OCOC4=C3)=N2)CC1&&&
*C(=O)c1nn(C)c2c1CS(=O)(=O)c1ccccc1-2&*N(*)C&*Cc1c(F)cccc1Cl&&&
NC1=NN=C(C2=CC=C(C(F)(F)F)C(NC3=CC=C(I)C=C3F)=C2)O1&&&
N#CC(=CC1=CC=CC(O)=C1)C1=CC=NC2=CC(Cl)=CC=C12&&&
CC1=CC=C(N(C)S(=O)(=O)C2=CC=C(C(=O)NC3CC3)C=C2)C=C1Cl&&&
CC1=C(CC2=CC=CC=C2)C(=S)N(C2=CC=CC=C2)[NH]1&&&
CC(C)(C)N(O)C1=CC=CC=C1&&&
COC1=CC2=C(C=C1OC)CN(C(=O)C1=CC(=O)C3=CC(OC(C)C)=CC=C3O1)CC2&&&
CCOC(=O)C1=CN=C2C=C(OC)C=CC2=C1C(=O)OCC&&&
COC1=CC=C(OCC2C3=CC=CC=C3CCN2C(=O)C2=CC=C3OCOC3=C2)C=C1&&&
*Cc1ccc(O*)c(OC)c1&*C(=O)C(C)C&&*N*^*C(=O)c1ccco1&&&
COC1=CC=CC(C(=O)C2C(=O)N(C3=CC=CC=C3OC)C(=S)N2NC(=O)C2=CC=CO2)=C1&&&
ClC1=CC=C(CN2N=CC3=C(NCCC4=CC=CS4)N=C(C4CCCC4)N=C32)C=C1&&&
CC(C)C1=CC=C(C(=O)CN2C(=O)NC(=CC3=CC=C(F)C=C3)C2=O)C=C1&&&
*Nc1ccc(OC)cc1&*S(=O)(=O)c1ccc2[nH]cc(C(*)=O)c(=O)c2c1&*N1CCN(c2ccc(F)cc2)CC1&&&
COC1=CC(C2C3=C4[NH]C5=CC=CC=C5C4=CC=C3OC3=NC4=C(C=C32)C(=O)NC4=O)=CC(OC)=C1OC&&&
*Cc1c(F)cccc1F&*N(*)*&*CCc1ccccc1&&*C1CCNCC1&&
*C(C)CCCCC&*N*&*C(*)=O&*ON=C(Cl)c1ccc(O*)c(OC)c1&*CCCC&&&
C#CCOC1=CC=C(CCNC(=O)C(OCC#C)C2=CC=CC(Br)=C2)C=C1OC&&&
CC12CCC(OC(=O)C3=CC=CC=C3)CC1=CCC1C2CCC2(C)C(O)CCC12&&&
*Nc1cc(Cl)ccc1OC&*C(=O)CCc1c(C)nn(-c2ccc(N3CCOCC3)nn2)c1C&&&
CCOC(=O)CN1C(=O)C2(C(=O)OCC)C3CCC(C3)C2C1=O&&&
CC(C)(C)OC(=O)NC(CC1=C[NH]C=N1)C(=O)NC(CCC(=O)O)C(=O)NC(CC(=O)O)C(=O)O&&&
*S(C)(=O)=O&*N1CCOCC2(CCN(*)CC2)C1&*C(c1ccccc1)c1ccccc1&&&
*C(=O)c1ccccc1&*Nc1nc(=O)c(O)n[nH]1&&&
*CC(*)=O&*NC1c2ncncc2OC(*)N1c1ccc(Cl)cc1&*CO^*C12CC3CC(CC(C3)C1)C2&&&&
COC1=CC=CC(OCC[N+](C)(C)CCOS(C)(=O)=O)=C1&&&
*CCc1ccc(OC)c(OC)c1&*N*&*C(*)=O&*C1CCN(*)CC1&*S(=O)(=O)c1cccc2nsnc12&&&
CN(CC1=CC=C(OC(F)(F)F)C=C1)C(=O)C1=CC=C2NC(=O)C(=CC3=CN=CC=N3)C2=C1&&&
O=C(NN=CC1=CC=C(OC2CSC2)C=C1)C1=CC=CC=C1&&&
*CC&*Oc1ccccc1Nc1ncnc2sc(-c3ccccc3F)cc12&&&
*Sc1nc2cc(F)ccc2c(=O)n1Cc1ccc(C)cc1&*CC(*)=O&*Nc1cccc(C)c1C&&&
CC(CNC(=O)C1=CC=C2N=C(NC(=O)NC3=CC=CC(C(=O)OCCN(C)C)=C3)C=CC2=C1)NCC(O)C1=CC=CN=C1&&&
CN1C=NN=C1SCC(=O)N1CCN(S(=O)(=O)C2=CC=CS2)CC1&&&
CN(C)C1=CC=C(CNC(=O)C2=CC=C3[NH]N=NC3=C2)C=C1&&&
CN1C=C(C2=C(C3=CN(C)C4=CC=CC(O)=C34)C(=O)NC2=O)C2=CC=CN=C21&&&
*N(*)C&*Cc1cn[nH]c1-c1ccc(O)c(F)c1&&*C(CO)Cc1ccccc1&&
CCCN(CC1=CC=C(C2=CC=CC=C2C2=N[NH]N=N2)C=C1)C1=NC2=C(C=C1F)C(=O)C(C(=O)O)=CN2CCF&&&
CC1=CC=C(CSCC(=O)NCC2=CC=CC=N2)N1C&&&
*Oc1ccc(Oc2cccc(C)c2)cc1C(=O)NO&*Cc1ccccc1Cl&&&
*C(=O)C(=C)C&*Nc1cccc(C=*)c1&*=Cc1cc(OC)c(OC)c(OC)c1&&&
CC1=CC=C(CCC2=NN=C(C)N2CC2=CC=C(C3=CC=CC=C3C3=N[NH]N=N3)C=C2)C=C1&&&
CCOC(=O)C1=NN(C2=CC=C(OC)C=C2)C(C2=CC=C(Cl)C=C2)=C1C#N&&&
COC(=O)C1(C)CCCC2(C)C3=CC=C(C(C)C)C=C3C3=C(C4=CC=C(F)C=C4N3CCN3CCCCC3)C12&&&
COC1=CC=CC(CNC(=O)C2=C3C(C)=CC=CN3N=C2)=C1&&&
CC1=CC=C(N2N=C(SCC(=O)NC3=CC=CC=C3)C(C#N)=C2N)C(C)=C1&&&
ON=CC1=CC2=C(C(N3CCOCC3)=N1)C(C1=CC=CC=C1)CS2&&&
COC(=O)C1CN(C(=O)C2=CC=C(F)C=C2)C(=NC2=NC(C3=CC=CC=C3)=CS2)S1&&&
*S(=O)(=O)c1ccc(C(=O)NN=Cc2ccc(OC)cc2OC)cc1&*Nc1ccc(F)cc1&&&
COC1=CC=C(C(=O)CN2CCN(CCNS(=O)(=O)C3=CC=C4OCCOC4=C3)CC2)C(OC)=C1&&&
=C(C)(C)OC(=O)NC(CC1=CC=CC=C1)C(=O)NO&&&
CC1=NN(C2=CC=CC(Cl)=C2)C(C2=CC=CC=N2)=C1&&&
FC1=CC=CC(CN2CCN(C(C3=CC=CC=C3)C3=CC=C(Cl)C=C3)CC2)=C1&&&
CCOC(=O)C(=CNC1=CC=C(C)C(C)=C1)C(=O)OCC&&&
CC1=CC=C(C(=O)NN=CC2=CC=C(N(CCC#N)CCC#N)C=C2)C=C1&&&
*Oc1ccc(-c2ccccc2C(=O)O)c(OC)c1&*C*&*C1(c2ccccc2)CCCC1&&&
CC(=O)C1=CC=C(C2=CC(C3=CC=C(N4CCN(C)CC4)C=C3)=NN2C2=CC=CC=C2)C=C1&&&
O=C(CSC1=NN=CN2C1=CC1=C2C=CS1)NC1=CC=C2OCOC2=C1&&&
*C(=O)c1ccc(C)cc1&*N*&*CC*&*N1C(=O)SC(=*)C1=O&*=Cc1ccc(-c2cc(C(=O)O)ccc2Cl)o1&&&
COC1=CC=C(C=C2CCC(CCN(C)C)(C3=CC=CC=C3)OC2=O)C=C1&&&
CN1CCN(CC2=NC(C3CCN(C(=O)C(CO)N4C=CC=C4)CC3)=NO2)CC1&&&
COC1=CC=C(F)C=C1C(C)(C)CC(O)(CC1=CC=C(Cl)C=C1)C(F)(F)F&&&
*CCC(C)(O)C=C&*C12CC(*)C(C(=O)C(C(=O)CCC(C)C)=C1O)C2(C)C&*C(=O)O&&&
CCC1=NC(NC(C)C)=C2OC3=CC=C(C(C)C)C=C3C2=N1&&&
*N1CC(C)OC(C)C1&*C(=O)c1cc2c(s1)CCC2&&&
COC1=CC=C(C(=O)NN2C(C=CC3=CC=C(O)C(O)=C3)=NC3=CC=CC=C3C2=O)C=C1&&&
COC1=CC(S(=O)(=O)NCCO)=CC=C1F&&&
COC1=CC=C(NC(=O)NC2=CC=CC3=C2C2=CC=C(C(=O)NCCN4CCNCC4)C=C2[NH]3)C(OC)=C1&&&
CCC(CC)NC(=O)CSC1=NC(N2CCN(C3=CC=CC=C3F)CC2)=NC(N2CCN(CC)CC2)=N1&&&
COC1=CC=CC=C1COCC#CC1=CC=CC(C#N)=C1&&&
CNC(=O)C(C)COC1=CC(C2=CC=CC=C2)=NC2=CC=CC=C12&&&
O=C(CCN1N=CC(N2CCCC2=O)=CC1=O)NCC1=CC=CC=C1N1CCN(C2=CC=CC=C2F)CC1&&&
CC=C(C)C(=O)OC1C(C)C2(O)C3=CC(C)(CC)CC3CC(OC(C)=O)C12C&&&
CC1=CC(Br)=CC=C1CN(C)CC1=CC=CC=C1&&&
*C(CC)CC&*O*&*C(=O)c1[nH]c2ccccc2c1N*&*C(=O)c1ccc(N2CC(C)OC(C)C2)cc1&&&
O=C1C(=CC2=CC=C(Cl)C=C2Cl)C(=O)C2=CC=CC=C12&&&
*C(C)=O&*N1CCN(c2ccc(Nc3ncc4[nH]cnc4n3)cc2)CC1&&&
*CC&*Oc1c(C(=O)O)[nH]c2ccc(Br)cc12&&&
*Oc1ccc(C2(c3ccc(O)cc3)CC3CCC2C3)cc1&*CCCC*&*N1CCCCC1&&&
COC(=O)C1=CC=C(C(=O)N2CCC3(CC2)NCCC2=C3[NH]C3=CC=CC=C23)C=C1&&&
COC1=CC=CC=C1NC(=O)NC1=CC=C2C(=C1)CCCN2C(=O)C1=CC=CN=C1&&&
*CC&*N1CNS(=O)(=O)c2sc(Cl)cc21&&&
*Cc1ccc(SC)cc1&*N1CCCc2cc(C)c(-c3cc(C(F)(F)F)cc(C(F)(F)F)c3)nc21&&&
*Cc1cc(C#N)ccc1F&*Oc1cc(C2NC(=O)C3(CCCC3)N2)ccc1Oc1ccc(F)c(Cl)c1&&&
CN(C)CC(O)C(C1=CC=C(F)C=C1)C1=CC=CC(F)=C1&&&
CCCN(CCC)CCCCN1C(=O)C2=C([NH]C(C3=CC=CC=C3C)=N2)N(CCC)C1=O&&&
CC1=CC=CC(NC(=O)C2CC(=O)N(CC3=CC=CC=C3Cl)C2)=N1&&&
CN1C(=O)N(C)C2(C3=CC=CC=C3)C(O)CCCC21C&&&
CC(=O)OC1CC(OC(C)=O)C2(C)C(OC(C)=O)C3OC(C4=COC=C4)OC3CC(COC(=O)C=C(C)C)C2(C)C12CO2&&&
CCC(C)C1=NC2=C(O1)C(C)=NN2C1=CC=CC=C1Br&&&
ClC1=CC=C(C2NC(C3=CC=CC=C3)OC3CCCC23)C=C1&&&
CC1=CC2=CC=CC=C2N1C1CCN(C(=S)NC2=CC=CC(C(F)(F)F)=C2)CC1&&&
*C(=O)Cc1ccccc1F&*Nc1ccc(CC*)cc1&*Nc1ncnc2c1cnn2-c1ccccc1&&&
*CC&*Oc1ccccc1C*&*N1CC(*)CCC1=O&*C(*)=O&*N*&*Cc1ccc(OC)cc1OC&&&
CCC1CCC2(C1)SCC(=O)N2CCC(=O)N1CCN(C2=CC=C(OC)C=C2)CC1&&&
*Nc1cc(-c2ccc(OC)cc2C)nc2cnccc12&*CCO&&&
CCN1CCC(CCOC2=NC3=C(SC=C3)N3C=CC=C23)CC1&&&
CC(C)C1=CC=C(N2CCC(N3CCN(CC4=CC=CC(C(C)C)=C4)C(CCO)C3)CC2)C=C1&&&
CC1=CN=CC(C2CN(C(=O)C3=CC=C(C#N)N=C3)CCO2)=N1&&&
CC(=NNC(N)=S)C(C#N)=NNC1=CC=CC(C)=C1&&&
COC1=CC=CC(C2=CC=NC3=NC(N4CCN(C5=CC=C([N+](=O)[O-])C=C5)CC4)=NN23)=C1&&&
COC1=CC=C(C2CC(=O)N3N=C(C4=CC=CC=C4)C=C3N2)C=C1OC&&&
*C(=O)c1cc(=O)c2c(O)cccc2o1&*Nc1sc(-c2ccccc2)cc1C(=O)O&&&
CC(C)OC1CCN(C(=O)CC2CC3(C(=O)N(CC(C)(C)C)C4=CC=CC=C43)C3=CC=C(Cl)C=C3N2)CC1&&&
OC1=C(C(C2=CC=CC=C2)C2=CC=CC=C2)C=CC2=CC=CN=C12&&&
CC1=CC=C(C)C(N2CCN(C(=O)C3=CSC(C4OC(CO)C(O)C4O)=N3)CC2)=C1&&&
CNCC1=CC=C2OC3=CC=CC=C3C(=O)C2=C1&&&
CC1=CC(NC(=O)C(O)C(O)C(O)CO)=CC(CS(C)(=O)=O)=C1&&&
*C(C)C&*Oc1ccc2c(-c3ccccc3)cc(=O)oc2c1&&&
CN1N=CC=C1C1=CC(Cl)=CC=C1COC1=CC=C2C(NC3=CC=CC=C3)=CC(=O)OC2=C1&&&
COCCCNCCC1=C[NH]C2=CC=CC=C12&&&
CC(C)CCNC(=O)C1=CC=CC(NC(=O)CC2=CC=CC3=CC=CC=C23)=C1&&&
CN1C(CN2CCN(C(=O)OC3=CC=C(F)C=C3)CC2)=NC2=CC(Cl)=CC=C21&&&
CC(C)OC1=CC=C(C2=CC=C(NCC3=CC=C4C=N[NH]C4=C3)N=N2)C=C1&&&
*OC&*CC*&*N1CCN(*)CC1&*Cc1cccc(C(*)=O)c1&*Nc1sc2c(c1C(N)=O)CCN(*)C2&*CCC(=O)O&&&
CSC1=CC=C2C(=C1)C1=C(N=C3COC(=O)C3=C1C)N2C&&&
*CC(N)CCCCN&*N1CC(n2cc(-c3ccccc3)nn2)C1&&&
C=CCC12C=CCN1C1(C)C3=CC=CC=C3C(=O)N(CC3=CC=CC=C3)C1(C)C1=C(C=C(C)CC1)C2=O&&&
*CCn1cnc2[nH]c(N)nc(=O)c21&*OP(=O)(O)O&&&
CCOC(=O)C1=CN=C2C(OCC)=CC=CC2=C1NC1=CC=C(OC2=CC=CC=C2)C=C1&&&
*C(=O)Cc1c(C)c2c(cc(C)c3c(C)coc32)oc1=O&*N1Cc2ccccc2C1&&&
CC1=CC=C(C(=O)OCC(=O)NC2=CC=C(Cl)C=C2S(N)(=O)=O)C=C1&&&
CC(=O)NC1C(OC2C(O)COC(OC3C(O)C(O)C(O)C(O)C3O)C2O)OC(CO)C(O)C1O&&&
*N1CCN=C1CCc1cc(OC)cc(OC)c1&*Cc1ccccc1&&&
CC1(C)CCC2(C(=O)O)CCC3(C)C(=CCC4C5(C)CC(O)C(O)C(C)(CO)C5CCC43C)C2C1&&&
*Cc1ccc(OC)cc1&*N(*)*&*CCO&&*Cc1ncn2c1CN(*)CCC2^*Cc1coc(C)n1&&&
CCN(CC)CC(=O)NC1=CC=C2N=CN=C(NC3=CC=CC(Br)=C3)C2=C1&&&
CCN(CC1=CC(C(F)(F)F)=CC=C1C1=NN(CC2=CC=C(N3C=NC=N3)N=C2)C=C1)C(=O)C(=O)O&&&
CC1=NC2=CC(CNC3=NC=NC4=CC=C(C5=COC=N5)C=C34)=CC=C2O1&&&
COC1=CC=C2C(OC3CC4C(=O)NC5(C(=O)NS(=O)(=O)C6CC6)CC5C=CCCCCC(NC(=O)C5=NC(C)=CS5)C(=O)N4C3)=CC(C3=NC(C(C)C)=CS3)=NC2=C1C&&&
*=Cc1ccc(O)cc1O&*=CC=*&*=Cc1ccc2c(c1)C13CCCCC1C(C2)N(*)CC3&*Cc1ccc(O)cc1&&&
CCCC1=C(O)N(CC2=CC=C(OC)C=C2)C2=NC3=C(N=C(C)[NH]3)C(=O)N2C1=O&&&
N=C1N(C2CCCCC2)CCN1S(=S)(=O)C1=CC=CC=C1&&&
COC1=CC2=NC(N3CCCC3)=NC(N3CCCC3)=C2C=C1OC&&&
O=C(CN(CC1=CC=CO1)C(=O)C1=CSN=N1)NCC1=CC=C2OCOC2=C1&&&
*C(*)=O&*N*&*C1CCCC(*)C1^*C1CCCC1^*C(*)=O&&&*N1CCC(c2c[nH]c3ncccc23)CC1&&&
*Cc1ccc2c(N)ncnc2c1&*N(*)*&*Cc1ccccc1&&*Cc1cnc(C2CCNCC2)s1&&
OC1=CC=C2OC3=CC=CC=C3C3(COC3)C2=C1&&&
CC(C)(C)NC(=O)C(C1=CC=CN=C1)N(C(=O)C1=CSN=N1)C1=CC=C(F)C=C1&&&
*Nc1ccc(OC)cc1&*C(*)=O&*N1CCN(c2cc3c(cc2F)c(=O)c(C(=O)O)cn3NC(=O)c2ccc(C*)cc2)CC1&*N*&*C(*)=O&*O*&*CC(C)C&&&
O=S3(=O)NC(=NCCC2=CC=CC=C2)C2=CC=CC=C2NC12CCCC2&&&
O=C(NC1=CC=C(Cl)C=C1O)C1=CC=C(C2=CC(Cl)=CC=C2Cl)C=C1&&&
COC1=CC=C(C2C(C3=CC=CC=C3)=NN=C3N(CCC4=CC=CC=C4)C=C(C4=CC=CC=C4)C4=C3C2=C(C2=CC=CC=C2)[NH]C4=O)C=C1&&&
O=C(NCC1=CC=CC=N1)NC1=CC=CC=C1C1=CC=CC=C1&&&
ClC1=CC=C(C2=NOC(CNC3=CC=NC(C4=CC=CN=C4)=N3)=C2)C=C1&&&
O=C(NO)C12C3CC4C(CC3C1C1C2CCCC14)C42C(=O)OC1CC2CCC2C1&&&
COC(=O)C(C)(C)CCCOC1=CC=CC(OCCCCC(C)(C)C(=O)OC)=C1C(=O)CCCCC(C)(C)C(=O)OC&&&
CCC(C)C(NC(=O)C(CO)NC(=O)CCCCC1=CN(CCC2=CC=CC=C2)N=N1)C(N)=O&&&
*C(C)C(*)=O&*N*&*Cc1ccccc1^*O*&&*C(*)=O&*C1CCN(*)CC1&*S(=O)(=O)c1ccc2c(c1)OCCO2&&&
CCC12CC3CC(N)(CC(C1)C1=CC=C(O)C=C13)C2&&&
CC1=CC=CC=C1C1=CC=CC(NC2=CC(CC(=O)O)=C(F)C(CC(=O)O)=C2)=C1&&&
*C(=O)CCCCCC&*Nc1ccc(O)c2c1OC(C)(C)C=C2&&&
*Nc1ccc(C)cn1&*C(*)=O&*N*&*Cc1ccc(O*)cc1&*C1CCN(*)CC1&*Cc1ccccn1&&&
*C(=O)Cc1ccc(OC)cc1&*Nc1cccc(C2CCN(*)CC2)c1&*CCC*&*Nc1cccc2sccc12&&&
O=C(NCCCN1C=CN=C1)C1=C2N=C(N3CCCC3C3=CC(F)=CN=C3OCC(F)F)C=CN2N=C1&&&
*CC&*O*&*C(=O)c1cc2c(OC)ccc(OC)c2n1CCCCCCCCC*&*N(*)C&*Cc1ccccc1&&&
*Nc1nc(-c2ccccc2)cs1&*Cc1ccccc1&&&
CSC(=NC#N)NCC1=CC(C)(C)N([O])C1(C)C&&&
CCC(CC)=NNC1=NC=NC2=C1C(C1=CC=C(F)C=C1)=CS2&&&
*OC&*C(=O)C1=C(C(*)=O)C2(C(*)=O)C=CC1(C)C1C(=O)N(*)C(=O)C12&*OC&&*Cc1ccccc1&*CC(O)CCC(*)=O^*OC&&&
CC(C(=O)NN1C=NN=C1)C(CC1=CC=CC=C1)C1=CC=CC(Br)=C1&&&
*CC&*OP(=O)(CO*)Oc1cc2c(c3oc(=O)cc(CC)c13)CCC(C)(C)O2&*CC&&&
CN(C)C(=O)CN1C(C2=CC=CC=C2)=C(C2CCCCC2)C2=CC=C(C(=O)NCC(=O)O)C=C21&&&
O=C1NCCCC2=CC=C(N=C=S)C=C12&&&
*Cc1ccc(C)s1&*N*&*C(=O)C*&*N1CCCn2nc(C)cc2C1&&&
COC(=O)C1=CC2=CC(NC(=O)C3=CC=C(N4CCN(C)CC4)C=C3)=CN=C2[NH]1&&&
CC(=O)NC(CCC1=CC=CC=C1)C(=O)NC(CCO)C(=O)NC(CCCNC(=N)N)C(N)=O&&&
*=Cc1c(OC)cc(OC)cc1OC&*=CC(=O)c1ccc(C#Cc2ccc(F)cc2)cc1&&&
*N1CCCC1C#N&*C(*)=O&*C1CC(*)CN1&*N*&*C(=O)c1cc2cc(Cl)ncc2[nH]1&&&
CC(NC(=O)CN1CC(C)N2C(=CC=CC2=O)C1)C1=CC=CN=C1&&&
FC(F)(CNC1=CC(C2=CC=CC=C2Cl)=N[NH]1)C1CCCCC1&&&
*CC(C)C&*Nc1ncnc2c1ncn2C1OC(*)C(O)C1O&*CO&&&
S=C(NCCC1=C[NH]C2=CC=CC=C12)NN=CC1=CC=CO1&&&
CN1C([N+](=O)[O-])=CN=C1C1=NN=C(NC2=CC=CC=C2)O1&&&
O=C(C(=O)N1CCN(C2=CC=CC=C2F)CC1)C1=C[NH]C2=CC=CC=C12&&&
CCC(C(C1=CC=CC=C1)C1=CC=CC=C1)C(C)(C)C(=O)O&&&
*CC=C&*N1CCc2cc(O*)ccc2C1C&*C(C)C(*)=O&*N*&*C(C(*)=O)C(C)C&*N*&*CCC*&*N(C)C&&&
C1=CN=C2N=C(N3CCN(C4CC4)CC3)SC2=C1&&&
*OC&*CCn1c(S*)nc2c([nH]c3ccccc32)c1=O&*C(C)C(*)=O&*Nc1ccc(F)c(Cl)c1&&&
N#CC1=CC=C(S(=O)(=O)N2CCN(C3=CC=CC=C3)CC2)C=C1&&&
*C(=O)C=c1ccc(C)n1-c1ccc(F)c(Cl)c1&*N*&*Cc1ccccc1&&&
O=C(C(=O)N1CCN(C2=CC=CC=C2)CC1)C1=C[NH]C2=C(C3=CC=CC(F)=C3)N=CN=C12&&&
*C(=O)CCCn1cnc2cc(C)c(C)cc21&*N1CCCC(*)C1&*Cc1nncn1C&&&
COC1=CC=CC=C1CCC(=O)NC1CCCCNC1=O&&&
CC1=CC=CC(N2C(=O)OC3=CC(Cl)=CC=C3C2=O)=C1&&&
COC1=CC=CC(N2CCN(C3=CC=C(C4=NC=C(C5CCCN5C(=O)C(NC(=O)OC(C)(C)C)C(C)C)[NH]4)C=C3)CC2)=C1&&&
CC(=O)OCC1=C(CCOC(C)=O)C=C(C2=CC=C(Cl)C=C2)S1&&&
*S(=O)(=O)c1ccc(-c2ccc(SC(F)(F)F)cc2C#N)cc1&*N*&*C(*)C(=O)O&*C1CCN(*)CC1&*S(=O)(=O)c1cccc(Cl)c1&&&
COC1=NC(C(=O)N2CCCCC2C2=NOC(C(C)O)=N2)=C(OC)C(OC)=N1&&&
*N1CC(C)=C(C=*)C1=O&*=Cc1cccnc1&&*CCC(=O)O&&
*CC&*Oc1ccc2c(c1)OC(c1ccccc1)C(C(*)=O)=C2&*Nc1ccccc1F&&&
NC1=CC=CC=C1C1=CN=CC(C2=CC=NC(NC(=O)C3=CC=CN=C3)=C2)=C1&&&
CC(=O)OC1CC(C)(C)CC2C3=CCC4C5(C)CCC(OC(C)=O)C(C)(C)C5CCC4(C)C3(C)CC12C(=O)O&&&
O=S(=O)(C1=C(Cl)N=C2SC=CN12)N1CCC(C2=CC=C(C(F)(F)F)C=C2)CC1&&&
*Nc1cc(C(C)(C)C)on1&*C(*)=O&*Nc1ccc(-c2ccnc3[nH]ccc23)cc1&&&
*=C1CN(S(=O)(=O)N(C)C)CC(=*)C1=O&*=Cc1ccncc1&&*=Cc1ccncc1&&
*Cc1nc2c(c(=O)n(C)c(=O)n2C)n1C&*Oc1ccccc1&&&
CC(C)C1=CC=C(NC(=NC#N)NC2=CC=CC=C2)C(N2CC3=C(CC2C)C2=C(OCC3)C(CN3CCCC3)=C2)=C1&&&
COC1=CC=CC(C)=C1NC(=O)COC(=O)COC(=O)C1=CC=C(F)C(OC)=C1&&&
CC(C)(C)NC(=O)C1CC2CCCCC2CN1CC(O)C(CC1CCCCC1)NC(=O)C(CC(N)=O)NC(=O)C1=CC=C2C=CC=CC2=N1&&&
*Nc1cccc(OC)c1&*C(=O)C(O)C(*)Cc1ccccc1&*N*&*C(=O)c1cc(C(*)=O)cc(N2CCCCS2(=O)=O)c1&*N*&*C(C)c1ccccc1&&&
COC1=CC=C(CC(=O)O)C(Cl)=C1&&&
*C(=O)c1cc(C#N)c2c(c1)N=C(C)c1cc(Cl)ccc1NC2&*N*&*CCC*&*N1CCC(*)CC1&*N*&*C(*)=O&*C1CCC1&&&
*=CCCCCCCCCCCCCCC&*=CCCCCCCCCCC(*)=O&*O*&*CC(O)C*&*OP(=O)(O)O*&*C1CCCCC1&&&
CCCN(CC1=CC=CC=C1)S(=O)(=O)C1=CC2=C3C(=C1)CCN3C(=O)CC2&&&
COC1=CC=CC(C2=CSC(N3N=C(C4=CC=C(F)C=C4)CC3C3=CC=CO3)=N2)=C1&&&
*N(C)P1(=S)OCc2cc(CCCC)ccc2O1&*CC&&&
CC(C)C1=CC=CC=C1N1C(SC2=N[NH]C(=O)N2CC2=CC=CC=C2)=N[NH]C1=O&&&
S=C1CC(C2=CC=CO2)CC(C2=CC=CO2)N1&&&
*OC1c2cc3c(cc2C(c2cc(OC)c(O)c(OC)c2)C2(c4ccc(O)c(F)c4)OCC12)OCO3&*C(=O)c1cc(OC)c(OC)c(OC)c1&&&
CN(CCCC1=CC=CC=C1)CCOC1C2=CC=CC=C2C2=CC=CC=C21&&&
O=C1CC2(CCN(C3=CC=C(Br)C=N3)CC2)COC2=CC=CC=C12&&&
CC1=CC=CC(SCCCN2CC(C)C3(C#CC4=CC=CN=C4)CCCC2C3)=N1&&&
COC(=O)C1=CC=[N+]([O-])C(C(=O)OC)=C1&&&
*CCc1c[nH]c2ccc(OC)cc12&*N*&*C(N)=O&&&
*C(C(*)=O)C(C)CC&*N*&*C(Cc1ccccc1)C(=O)O^*N*&&*C(*)=O&*C1CCCN1*&*C(=O)C(C*)C(C)O&*SS*&*CC(N)CCCCN&&&
CN1C=C([N+](=O)[O-])C=C1C1OC2=CC=CC=C2NC1=O&&&
*Nc1cc(CC)nc2cc(-c3ccc(Cl)cc3Cl)nn12&*Cc1cc(OC)c(OC)c(OC)c1&&&
*N(*)C&*C(=O)c1cccc(N*)c1&*C(*)=O^*Cc1ccccc1^*Nc1ccccc1&&&&&
*C(=O)C(N)CC(C)C&*N*&*C(Cc1ccc(O)cc1)C(*)=O&*N*&*C(CCC*)C(*)=O&*N1CCCC1*&*C(=O)O^*NC(=N)N&&&&
*N1CCN(C)CC1&*C(c1ccccc1)c1cccc(C(*)=O)c1&*Nc1cc(C(*)=O)cc(C(=O)O)c1&*Nc1cc(NC(=N)c2cccc(NC(=N)c3ccccc3)c2)cc(-c2ccccc2)c
*Cc1cc(C(C)(C)C)no1&*Nc1cc(C2(*)CCOCC2)nn1Cc1ccccc1&*O*&*C(Cc1ccccc1)C(=O)O&&&
*Oc1ccc(-n2c(C)nc3cccnc32)cc1&*CCC*&*N1CCCCC1&&&
CCOC(=O)C1=C(NC(=O)CN2C=NC([N+](=O)[O-])=N2)SC2=C1CCC2&&&
*Nc1cc(C)on1&*C(=O)C*&*Sc1nc2cc(N*)ccc2o1&*C(*)=O&*Nc1ccccc1&&&
*CC(=O)NN=Cc1ccccc1[N+](=O)[O-]&*Oc1ccccc1&&&
C=C(Cl)C(=O)NC1=CC=CC(C#N)=C1&&&
COCCOC1=CC=CC=C1C1=CC=C2C(=O)NC3=CC=C(Cl)C=C3NC2=C1&&&
COC1=CC(C(=O)NC2=NC(=O)N3C=C(C4=CC=CC=C4)C(C4=CC=CC=C4)=NC3=N2)=CC(OC)=C1OC&&&
C=CCN1C(=O)N(C2OC(CO)C(O)C2O)C2=C1C(=O)N=C(N)[NH]2&&&
*NC&*C(*)=O&*C1Cc2ccccc2N1*&*C(=O)CC*&*N1CCC(*)CC1&*Oc1ccccc1F&&&
*CC(=O)NN=C(C)c1c[nH]c2c(C)cccc12&*Nc1ccc([N+](=O)[O-])cc1&&&
CC(C)NC1=CC(C2CCCNC2)=NC=N1&&&
COC1=CC=CC(CCNC(=O)C(SC2=CC=C(Cl)C=C2)C2=CC=CC=C2)=C1OC&&&
CN(C)S(=O)(=O)OC1=CC=CC=C1C(=O)OCC1=CC(F)=CC=C1F&&&
CC1=CC=C(C2=CC=CC(F)=C2)N1C1=CC=CC(C(=O)O)=C1&&&
*Cc1ccccc1C&*Sc1nc(NC#N)nc2c1ncn2C1OC(*)C(O)C1(C)F&*C*&*OP(=O)(O)O&&&
C=C1C(=CC=C2CCCC3(C)C2CCC3C(CCCC(C)C(=O)O)CCCC(C)(C)O)CC(O)CC1O&&&
CC1=CC=NC(CCl)=C1&&&
*C(C)c1c(C)nn(C)c1OC&*N*&*Cc1ccnc(N2CCOCC2)n1&&&
FC1=CN=C(NC2=CC=C(OCC3=CC=CC=C3)N=C2)N=C1NC1=CC=CC=C1F&&&
*C(=O)c1cc(Cl)c(OC)c(OC)c1&*N*&*C(Cc1ccccc1)C(*)=O&*N*&*CC*&*Nc1ccc(OC)nn1&&&
COC(=O)C1=C(C)N(C2=CC=C(C)C=C2)C(=S)NC1C1=CC=C(Cl)C=C1&&&
O=C(NCC1=CC=CC=C1)C1=NOC2(CCN(C3=NC=CC=N3)CC2)C1&&&
*C(=O)c1cc(-c2ccc(F)cc2)nc2ccccc12&*N*&*C*&*C1CCC(*)CC1&*C(=O)O&&&
CC1=CC(C(=O)NC2=NN(CC3=CC=C(F)C=C3)C(=O)C3=CC=CC=C23)=NO1&&&
*CC(C)C(*)=O&*Nc1cccc(C(F)(F)F)c1&&*O*^*C(=O)C(C*)c1ccccc1&*N*&*C(=O)c1ccccc1&&&
CC1=CC=C(CN2CCC3(CC2)OCCN2C=CC=C32)C=C1&&&
*OC&*C(*)=O&*C1C(C(*)=O)=CC2C=CC1N2C&*OC&&&
*S(=O)(=O)c1ccc2c(-c3ccc(C(F)(F)F)cc3SC)cccc2c1&*Nc1ncns1&&&
COC1=CC=C(C(NC(C)C2=CC=CC=C2)C2=CN=C(SC)N2C)C=C1OC&&&
O=C1C2=C(OC3=CC=C(Br)C=C3)C=CN=C2C2=NN=CN=C2N1CC1=CC=C(Cl)C=C1&&&
O=C1C2=C(C3=CC=CC=C3)N=C(N3CCOC4=CC=CC=C43)N=C2CCN1CCO&&&
*Cc1ccc(OC)cc1&*N(*)C(=S)N*&*Cc1ccccc1&&*CC(=*)C^*=CC(C)=O&&&
*Oc1ccc(C2=NN(C3CCCCC3)C(=O)C2(C)C)cc1OC&*CC(=O)O&&&
*Cc1c(-c2ccccc2)c2cc(Br)ccc2[nH]c1=O&*N(*)*&*CCO&&*Cc1ccccc1&&
CSC1=CC=C(NC2=NC(Cl)=NC3=C2N=CN3C)C=C1&&&
*SC(=Nc1cc(OC)ccc1OC)Nc1ccccc1OC&*C*&*C1CCCN1C&&&
*Cc1nc(C2CC2)cnc1N&*N1CCCN(*)CC1&*Cc1cccc(F)c1&&&
*Nc1cc(OC)c(OC)c(OC)c1&*C(=O)C=*&*=Cc1cn(CC(*)=O)c2ccccc12&*Nc1ccc(OC)cc1&&&
CC(=O)C1=CC2=C([NH]C3=CC=CC=C32)C(C(=O)C2=CC=CC=C2Cl)=C1N&&&
COCCCN1C(=O)C(O)=C(C(=O)C2=CC=C3OCOC3=C2)C1C1=CC=CC=C1C(F)(F)F&&&
*C(=O)Cc1cccc2ccccc12&*Nc1nc2cn(Cc3ccccc3)nc2c2nc(-c3ccco3)nn12&&&
*Cc1nnnn1-c1cc(OC)ccc1OC&*N1CCCC(*)C1&*C(F)(F)F&&&
CCCC1=NN=C(NC(=O)CC2=CC=C(S(=O)(=O)NC3=CC(C)=CC=C3OC)S2)S1&&&
*N1CCC2COC(c3cc(C(N)=O)nc(C)c3)C2C1&*Cc1nccs1&&&
COC(=O)C1=C(C)NC2=C(C(=O)NC3=CC=CC=C3)C(N3CCCC3)=NN2C1C1=CC=C(C)S1&&&
C=CCN1N=C(C2=CC=C(C)C=C2)C=C1C&&&
CC(C)CC(C=O)NC(=O)C(CC(=O)O)NC(=O)OC(C)(C)C&&&
COC1=CC=C(CNC(=O)C2CCCN(S(=O)(=O)C3=CC=C4OCC(=O)NC4=C3)C2)C=C1&&&
*CC(*)C&*Oc1ccon1&&*N*^*Cc1ccc(-c2cccc(-c3nc4cc(F)ccc4[nH]3)c2)cc1&&&
*C(C)c1c(Cl)ccc(F)c1Cl&*Sc1nc2ccccc2s1&&&
CCOC(=O)C1(CCOC2=CC=CC=C2CC)CCN(C)C1&&&
CSC1=CC=CC=C1N1CCN(CCCCN2C(=O)CC(C)(COC3=CC=C4C=CC=CC4=C3)C2=O)CC1&&&
*Cc1ccc(Cl)cc1&*On1c(-c2ccccc2)nc2ccccc21&&&
CCCCCCCC[N+](C)(C)CC1=CC=CC=C1F&&&
*Cc1cc(OC)c(O)c(OC)c1&*NC(=S)N*&*C1OC(*)C(O)C(O)C1O&*CO&&&
*Nc1nn(C(=O)CCC)c2nc3ccccc3cc12&*C(*)=O&*Nc1ccccc1&&&
COC(=O)CC=CC(C)C1CC(O)C2OC3(C)CCC4C(C)CCC1C44OO3&&&
*C(=O)c1ccc2c(c1)nc(C)n2C&*N1CCN(*)CC1&*CCc1ccccc1&&&
OC(C#CC1=NC(C2=CC=CC=C2)=NO1)C1=CC=CC=C1&&&
*Nc1nc2cc(Sc3ccc(F)cc3)cc(-c3ccc(SC)cc3)n2n1&*N1CCN(C)CC1&&&
CC(=O)NC1=N[NH]C2=CC(C3=CC=NC=C3)=C(C3=COC=C3)N=C12&&&
CCCC(=O)N1CCC(C2=CC=C(OC)C=C2)C1C(=O)N1CCN(C2=CC=CC=C2OC)CC1&&&
OC1=CC(C(O)(C2=CC(F)=CC(O)=C2)C2=CC=CC=C2Cl)=CC(O)=C1O&&&
CC(=O)NCC1=CC=CC(CN2CCC3=C(C2)[NH]C2=CC=CC=C32)=C1&&&
CN(C1=CC=C(NC(=S)NC2=CC=CC(C(F)(F)F)=C2)C=C1)C(=O)C1=CC=CC=C1&&&
*CCCC&*N*&*C(=O)c1cc2cc(-c3ccc(OC)cc3)ccc2oc1=O&&&
CCCCCCCC1C(CCCCCCCCCC)=NN(C(=O)N(C(C)C)(C(F)(F)F)C(F)(F)F)C1C1=CC=CC=C1&&&
COC1=CC=C(C(=O)N2CCN(C3=CC=NC4=CC(OCC5=CC=C(Cl)C=C5)=CC=C34)CC2)C=C1&&&
*C(*)=O&*Nc1ccc(C=*)c(Cc2ccccc2)c1&*=Cc1ccc(N*)cc1^*Nc1ccc(Cl)cc1^*CCC*&&&*N1CCOCC1&&&
*Oc1ccc(-c2ccc(=O)[nH]n2)cc1&*CC(F)(F)F&&&
O=C(NN=CC1=CC=C(O)C=C1)C1=CC=CC=C1O&&&
O=C(CSC1=N[NH]C=N1)N1CC2=C[NH]N=C2CC1C1=CC=C(Cl)C=C1&&&
O=C(OCC1=N[NH]C(=S)N1N=CC1=CC=CC=C1)C1=CC=CC(C(F)(F)F)=C1&&&
*CCC(=O)c1ccc(F)cc1&*N1CCN(*)CC1&*C(c1ccccc1)c1ccccc1&&&
CCC1=CC=C(NC(=O)CSC2=NC(C3=CC=CC=C3F)=NC3=CC(=O)[NH]N23)C=C1&&&
*C(=O)c1ccc(OC)cc1OC&*O*&*CC(*)=O&*N*&*C(=O)c1ccc(OC)cc1&&&
CC(=NNC1=CC=C([N+](=O)[O-])C=N1)C1=CC=NC=C1&&&
*Cc1ccc(OC)cc1OC&*N*&*C(=O)C(*)=O&*N*&*C1CCCCC1&&&
*CC(*)=O&*N*&*C1CC1^*O*&&*C(=O)c1cc(=O)c2ccccc2o1&&&
COC(=O)C1CC(OC(C)=O)C(=O)C2C1(C)CCC1C(=O)OC(C3=CC(OC)=C4SC=CC4=C3)CC12C&&&
*Nc1nnc(C(C)C)s1&*C(=O)c1cc(C(F)(F)F)nn1Cc1ccccc1&&&
C=CCNC(=S)N1CCN(C2=CC=CC=N2)CC1&&&
COC(=O)C1=C(O)C(C)=C2OC(C)(CCCC(C)C)C(=O)C2=C1O&&&
N=C1C(=CC2=CC=C(-C=NC3=CC=C(Cl)C=C3)[NH]2)C(=O)N=C2SC=CN12&&&
CC1=C(C2=CC=CC=C2)N(C)N=C1C(=O)NC1=CC=CN=C1F&&&
CC1=CC=C(C(=O)NC2=CC=C3[NH]N=CC3=C2)C=C1S(=O)(=O)N1CCOCC1&&&
CC(OC1=CC=C2OC(C3=CN=CN=C3)CCC2=C1)C(=O)O&&&
*C(=O)c1cc(CCC)sc1N*&*OC&&*C(=O)Cc1ccc(OC)c(OC)c1&&
CC(=O)NC(C)CC1=CC=C(C#CC2=CN=C(NCC3CC3)N=C2)C=C1&&&
NCC1OC(OC2C(N)CC(N)C(O)C2OC2OC(CN)C(O)C(O)C2N)C(N)C(O)C1O&&&
CN1C(SCC(=O)N2CCCCC2)=NN=C1C1=CC=CO1&&&
O=C(CCSC1=NC2=C(C=N[NH]2)C(=O)N1C1=CC=C(Cl)C(Cl)=C1)NC1CCCC1&&&
*=C1C(=O)N(Cc2ccccc2)c2ccccc21&*=Cc1cccc(Br)c1&&&
CN(C)C(=O)C(NC(=O)C1=CC=C2[NH]N=C(C3=CC=NC(C(F)(F)F)=C3)C2=C1)C1CC2=CC=CC=C2C1&&&
O=C(NC1CCN(C(=O)NC2=CC=CC=C2)CC1)C(OCC1=CC=CC=C1)C(O)C(O)C(OCC1=CC=CC=C1)C(=O)NC1C(=O)N(C2=CC=CC=C2)C1C1=CC=C(OCC2=CC=CC=
O=C(C=CC1=CC=C(OCC2=CC=CC=C2)C=C1)NC(CC1=CC=C(O)C=C1)C(=O)NC(CC1=CC=C(O)C=C1)C(=O)NC1CCCCC1&&&
*CC(C)C&*Nc1nc(Oc2cccc(C(=N)N)c2)c(F)c(C(*)=O)c1F&*Nc1ccc2c(c1)CCc1sccc1-2&&&
*Nc1cncc(C(=O)c2cn(C(C)C)c3ncnc(N)c23)c1&*C(=O)c1cc2ccccc2s1&&&
COC1=CC2=C(C=C1OC)C(C1=CC(OC)=C(OC)C(OC)=C1)N(C(C)=O)CC2&&&
NC1=CC=CC=C1C(=O)NC(=S)NC1=CC=C(NC(=O)C2=CC=CC=C2[N+](=O)[O-])C=C1&&&
*C(=O)c1cccc(F)c1&*N*&*Cc1cccc(C(*)=O)c1&*N*&*C*&*C1CCC(*)CC1&*CN=Cc1cccc(F)c1&&&
*=C1CCc2cc(OC)c(OC)cc2C1=O&*=Cc1ccc(Cl)c(OC)c1&&&
*C(C)(C)C&*O*&*C(*)=O&*N*&*CCCCC(N)C(*)=O&*N*&*CCCCCCC*&*N*&*C(*)=O&*C1OC(n2cnc3c(N)ncnc32)C(O)C1O&&&
CC1(C)CC(NC(=O)C2=CC=CC=C2Cl)C2=CC(Cl)=CC=C2O1&&&
*NSc1cc(OC)c(OC)c(OC)c1&*C(C)=O&&&
*N1CCCC1C&*CCc1ccc2nc(-c3cccnc3)ccc2c1&&&
*Sc1nnc(N2CCCCCC2)s1&*Cc1coc(-c2cccs2)n1&&&
CC(=O)C1=CC=C(N2C(C3=CC=CC=C3)=CCC2C2=CC=C(C)C=C2)C=C1&&&
COC(=O)C(C)N1C=C(C=CC(=O)OC)C2=CC=CC=C21&&&
CC1=NN(C2=NC=C3C=CC=CC3=N2)C(C)=C1&&&
CCC(=O)N1CCC(N(C(=O)NC2=CC=C(F)C(Cl)=C2)C2CCC3(C4=CSC=C4)CC23)CC1&&&
COC1=CC=CC(C2=CN=C(CC3=C(F)C=CC=C3F)N=C2)=C1&&&
O=C(NC1=CC=CC=N1)C1=C[NH]C=N1&&&
O=C1OC(NCC2=CC=CO2)=NC2=CC=C(Cl)C=C12&&&
O=C(C=CC1=CC=CO1)N1CCC2=C(OCCCO)C=CC=C2C1&&&
*CC&*N(*)*&*CC&&*CCn1nc2c3c(cccc31)c(=O)c1c(Cl)cccc12&&
N#CC1=CC=NC(SC2=CC=CC(Cl)=C2Cl)=N1&&&
CCOC(=NC1=CC=CC=C1C)SP(C1=CC=CC=C1)(C1=CC=CC=C1)C1=CC=CC=C1&&&
*CC(=O)c1c(N)n(Cc2cccs2)c(=O)n(C)c1=O&*Sc1n[nH]c(=O)n1Cc1ccccc1&&&
*Nc1ccc(OC)c(N2CCN(*)CC2)c1&*CCC(C)C&&*S(=O)(=O)c1ccc(Cl)c(C(*)=O)c1^*N*&*Cc1ccncc1&&&
CN(CC1=CC=C(Cl)C=C1)C(=O)CN1C=C(C(F)(F)F)C=C(Cl)C1=O&&&
CC1=CC=CC(NC(=O)C=CC2=CC=C(Cl)C(Cl)=C2)=N1&&&
CCON=C(C)C1=NON=C1NC(=O)CN(C1=CC=C(C(=O)C2=CC=CC=C2)C=C1)S(C)(=O)=O&&&
*C(=O)CS(=O)(=O)Cc1nc(-c2ccccc2OC)oc1C&*N*&*CC*&*Oc1ccccc1OC&&&
O=C1C2=C(C3=CC=CC=C3[NH]2)C(C2=CC=CC(Cl)=C2)N1C1=CC=CC=C1&&&
CCCCCCC1=CC=C(C2=NP(C)(=O)OC3=CC=CC(OC)=C3)=NN2CN2CCCC2)C=C1&&&
*C(*)=O&*N*&*Cc1ccco1^*C1CCN(*)CC1&&*S(=O)(=O)c1cc([N+](=O)[O-])ccc1Cl&&&
*C(C)c1ccccc1&*N*&*C(=O)c1cc(S(*)(=O)=O)ccc1F&*N1CCOCC1&&&
*Nc1ccccc1C&*C(*)=O&*N1CCCCCC1&&&
O=C(SCC(O)C(O)C(O)C(O)COP(=O)(O)O)C1=CC=C2C=CC=CC2=C1&&&
CNC1=CC2=C(C=C1C(=O)NC(CCSC)C(=O)O)CCN(C1CCC1)CC2&&&
*C(=O)c1cc2ccccc2[nH]1&*O*&*CC(=O)c1cccs1&&&
NC1=NC=C(C2=CC=C(C3(C4=NOC(C5=NOC(C6=CN(CC(=O)O)N=C6)=N5)=N4)CCC3)C=N2)C=N1&&&
CC(=O)C1=CC=CC=C1S(=O)(=O)NC1=CN=C2C=CC=CC2=C1&&&
CC1=CC=CC=C1CN1C(=O)CCC(N2CCCCC2)C1C1=CC=CS1&&&
CC1=CC=C(N2N=CC3=C2CCC(C)C3)C=C1C(=O)N1CCCN(C)CC1&&&
*N1CC(=O)Nc2ccccc21&*C(*)=O&*C1CC2CCCC2N1*&*C(*)=O&*Nc1ccc(F)cc1&&&
O=C(C1=CC=CC=N1)N1CC2(CCN(C(=O)C3=CC(C(F)(F)F)=CC(C(F)(F)F)=C3)CC2)C1&&&
*=C1SC(C2OC(O)C(O)C23C(=O)Nc2ccccc23)=NC1=O&*=Cc1ccc(Cl)cc1&&&
*CC=C&*O*&*CCC*&*N*&*C(=O)C(C#N)=Cc1ccc(C)o1&&&
O=C(NCCC1=CC=CC=C1)C1=CC2=CC([N+](=O)[O-])=CC=C2OC1=O&&&
O=C(C1=CC=CC(S(=O)(=O)N2CCOCC2)=C1)N1CCCCC1&&&
*C(=O)c1sc(CC)nc1C&*N1CCC(c2nn(C)nn2)CC1&&&
*N1CCN(C(=S)Nc2ccccc2C)CC1&*Cc1ccccc1&&&
CC1=C(C(=O)N2N=C(C3=CC=CO3)N=C2N)N=NN1CC1=CC=CC=C1Cl&&&
*C(=O)c1cnco1&*Nc1cccc(-c2cn3ccsc3n2)c1&&&
CC(C)C1CC(=O)C2=C(C=C(O)C(C3(C)CCC(C(C)(C)O)O3)=C2O)O1&&&
COC1=CC=CC=C1CNC1CCC(C2=C[NH]C3=CC=C(NC(=O)NC4=CC=C(OC)C=C4)C=C23)CC1&&&
*N1CCN(c2nc(N)n3nc(-c4ccco4)nc3n2)CC1&*C(=O)c1ccc(Cl)cc1&&&
*N1CC(=O)Nc2ccccc21&*C(=O)CCc1nc(=O)c2ccccc2[nH]1&&&
*C(=O)C(c1ccccc1)c1ccccc1&*Nc1cccc(-c2ccnc3c((-c4ccc(S(*)(=O)=O)cc4)cnn23)c1&*Nc1ccccn1&&&
*CCCCN&*C1NC(=O)C2=CC(CC2)NC(=O)C(*)NC(=O)C2CCCN2C(=O)C(*)NC1=O&*Cc1ccccc1&&*Cc1ccccc1&&
CSC1=CC=CC(NC(=O)CC[N+](C)(C)CC2=CC=C3OCOC3=C2)=C1&&&
N#CC(C(=O)NCC1=CC=C(C(F)(F)F)C=C1)C1=NC2=CC=CC=C2N=C1N1CCCC1&&&
COC1=CC(OC)=C2C(C3=CC=C(F)C=C3)=C[NH]C2=C1C(=O)NN&&&
CC(C)(C)OC(=O)CC(C(=O)NO)N1CCN(C2=CC=CC(N3C=CC=N3)=C2)CC1&&&
*N1C(C)CCCC1C&*CCC*&*N*&*C(=O)C1COc2ccccc2C1&&&
*Nc1cccc(C)c1&*S(=O)(=O)c1cc(N*)ccc1N1CCOCC1&*C(=O)CC*&*N*&*S(=O)(=O)c1ccc(Br)cc1&&&
*C(C)C&*N*&*C(*)=O&*N1CCCC(c2[nH]cnc2C*)C1&*N*&*Cc1ccc(Cl)cc1&&&
CC1=NC=C2C=C(C3=C(Cl)C=CC=C3Cl)C(N(C)C)=NC2=N1&&&
CC(O)C(NC(=O)CCS)C(=O)NCC(=O)NC(CCCCN)C(=O)NC(CCCNC(=N)N)C(=O)N1CCCC1C(=O)NC(CC(=O)O)C(=O)O&&&
*CCCn1c(O)cn(CCCCCCCC)c1=O&*N1CCN(*)CC1&*Cc1ccccc1&&&
C1=CC=C(SC2=C3N=C(NCCCC4=CC=CC=N4)C4=CC=CN=C4C3=N[NH]2)C=C1&&&
*N(*)C&*C(=O)C*&*N1CCCC1^*C1CCC2(O)C3Cc4ccc(O)c5c4C2(CCN3*)C1O5&&*C*&*C1CC1&&&
*Oc1cc(-n2cnc3cc(O*)ccc32)sc1C(N)=O&*C1OC(*)C(O)C1O&*C(=O)O^*Cc1ccoc1&&&&
*C(=O)c1ccc(C)o1&*Nc1ccc(-n2nc(C(F)(F)F)cc2C2CC2)nc1&&&
COC(=O)C(CO)OC(=O)C=CC1=CC=CC=C1[N+](=O)[O-]&&&
*C(C)C(O)(Cn1cncn1)c1ccc(F)cc1F&*N1CCn2nc(-c3ccc(F)cc3)cc2C1=O&&&
CC1=CC=CC=C1N1N=C(C(F)(F)F)C2=C1C(=O)N(C1=CC=C(C3=CC=C(C(=O)O)C=C3)C=C1)CC2&&&
*OC&*CC*&*Nc1nc(N*)nc(N2CCCCC2)n1&*CC*&*NC(=S)Nc1ccc(F)cc1&&&
COC(=O)CCC(=O)NC1=CC=C(OC)C=C1N1CCOCC1&&&
*C(*)=O&*N*&*Cc1ccc(S(*)(=O)=O)cc1^*C1CCCCC1^*N1CCOCC1&&&&&
COC1CCN(C(=O)C2=CC=CC=C2S(C)=O)CC1&&&
CCCCC1OC(=O)CC(O)C(CC)OC(=O)C(C)(CC)C(=O)C(C)C(O)C(C)CC(C)=CC(C)C1OC1OC(C)C(O)C(N(C)C)C1O&&&
*N1CCN(c2ccccc2OC)CC1&*CC1=NN2C(=O)CC(C)(C)CC2(c2ccccc2)O1&&&
COC1=CC2=NC(N3CCN(CCCCN4C(=O)C5=CC=CC=C5C4=O)CC3)=NC(N)=C2C=C1OC&&&
*N(C)C&*CC*&*N*&*C(*)=O&*O*&*C(Cn1cncc1[N+](=O)[O-])c1ccc(F)cc1F&&&
CC12CCC(O)CC1=CCC1C2CCC2(C)C(N3CCC(O)CC3)=NC(=O)C12&&&
COC1=CC=CC=C1C1=CN=CC=C1C=CC(=O)NCCC1=CC=CC=C1&&&
*Sc1nnc(-c2cccs2)n1CC&*Cc1ccccc1&&&
*CC&*N(*)*&*C(=O)c1cc(Cl)cc(Cl)c1&&*CC(*)=O^*Nc1ccc2c(c1)OCO2&&&
CN(CCC1=CC=C(Cl)C=C1)CC1=C(C(=O)N2CCCC2)N=C2C(OCC=C(Cl)Cl)=CC=CN12&&&
O=C(NC1=CC=CC=C1C1=NC(=O)C2=CC=CC=C2[NH]1)C12CC3CC(C1)CC(O)(C3)C2&&&
*N1CCN(c2cccc(OC)c2)CC1&*CC(O)C*&*N*&*C(=O)c1ccc(-c2ccccc2F)cc1&&&
CSC1=NC=C(Cl)C(C(=O)NC2=CC=C(NC(=N)N)C=C2F)=N1&&&
CC1=C(CC2=CC=CC=C2Cl)C(=O)N2N=C(C3CCCCC3)C=C2[NH]1&&&
CC1=C(C)N(CC(=O)NC(CCCNC(=N)N)C(=O)NC(CCCNC(=N)N)C(=O)CCl)C=C1&&&
COC1=NC(NC2=CC(S(C)(=O)=O)=CC=C2C)=NC=C1C(F)(F)F&&&
*CCn1c(Cl)c(C)c2cc(C=C)ccc21&*Nc1ccccc1&&&
COC(=O)C1=CC(CBr)=NN1C1OC(CO)C(O)C1O&&&
*C(=O)c1cccc(Cl)c1F&*Nc1ccc(-c2nnc(N*)o2)cc1&*CCC*&*N1CCCC1&&&
CC(C)C(=O)N1CCN(CCN(CC2=CC=C(C3=CC=C(CNCCC4=C[NH]C=N4)C=C3)C=C2)C(=O)NC2CCCC2)CC1&&&
*Nc1nc(C)cs1&*C(=O)c1ccc(C)c(-c2ccc3nc(Nc4ccccc4Cl)ncc3c2)c1&&&
*=C(C)c1ccc2c(c1)C(C)(CC(=O)O)CCO2&*=Cc1cccc(-c2nc3cccc(Cl)c3s2)c1&&&
CCCCNC(=O)C1CCN(C(=O)NCC2=CC=C(Cl)C=C2)CC1&&&
CC1(C)CC(=NNC(=S)NC2CCN(CC3=CC=CC=C3)CC2)CC(C)(C)N1&&&
*C(=O)c1cnn2ccc(C3CC3)nc12&*Nc1cccc(O)c1&&&
O=C(CN1N=C(C(F)(F)F)C2=C1C1=CC=CC=C1SC2)N1CCC(O)(C2=CC=CC=C2)CC1&&&
*Nc1cccc(OC)c1&*C(=O)CCC*&*N1C(=O)C2Cc3ccccc3CN2C1=O&&&
*Sc1nnc2c3cc(OC)c(OC)cc3n(C(C)C)c2n1&*CC(=O)O&&&
*S(=O)(=O)c1ccc(C)cc1&*Nc1ccc(S(*)(=O)=O)cc1&*N1CCN(C)CC1&&&
CCOC1=CC(C)=CC=C1OC1=C(OCCCOC2=CC=C(C3=N[NH]N=N3)C=C2Br)N=C(NCC2=CN(CCO)N=N2)N=C1NS(=O)(=O)C1=CC=C(C)C=N1&&&
C=CCC1=CC=CC(C=NNC(=O)C2=CSC(N)=N2)=C1O&&&
*OC&*C(*)=O&*N*&*CCCc1scnc1S(=O)(=O)Oc1ccccc1F&&&
*NC1CCc2c(cccc2OC)-c2c(-c3ccccc3)c3ccccc3n21&*C(=O)C(F)(F)F&&&
CC1=C(OCC(F)F)C=CC=C1C(=O)NC1=CC=CC(OC2=CC=CC(NC(=O)C3CC3)=C2)=C1&&&
CCN(CCCl)CCCNC1=NC(C2=CC=CBr)=NC(C(F)(F)F)=C2)=N1&&&
CC(=O)N1CC(O)CC1C(=O)NC(CC(=O)O)C(=O)NC(C(=O)O)C(C)C&&&
*=CCc1c(O)c2c(c3c1OC(c1cccc(O)c1)C(O)C3)C(=O)c1c(O)cc(CC(O)CO)cc1C2=O&*=Cc1ccccc1&&&
*C(C)=O&*Nc1cc(Sc2ccc(F)cc2)nc(-c2ccc(N)cc2)n1&&&
*C(=O)CCC(C)C&*Nc1ncnc2c1CCNCC2&&&
*C(C)Cn1cccn1&*N*&*C(=O)c1ccc(NC(=NC#N)Nc2ccc(Cl)c(Cl)c2)cc1&&&
CN(C)C(=O)OC1=CC=CC=C1CC1=CC=C2CCC3=C2C1=CC=C3&&&
COC1=CC=C(OC)C(S(=O)(=O)NCCC2=CSC(C3=CC=C(F)C=C3)=N2)=C1&&&
*OC&*C1C(=O)CCC1C1(C)CCC2(N)C3=C(CCC2C1(C)C)C1(C)CCC(*)C1(C)CC3&*C(C)C(C(C)=O)C(C)C&&&
*CC&*S(*)(=O)=O&*Nc1ccc(-c2ccc(-c3ccc(OC)c(CC*)c3)cc2)cc1&*N1CCCCC1&&&
O=C(NC1=CC=CC=C1C1=CC=CC=C1)C1=CC(S(=O)(=O)NCC2(C3CC3)CCOCC2)=CC=C1O&&&
*CCCCS(*)(=O)=O&*N1CCN(c2cccc(Cl)c2)CC1&&*N1Cc2ccccc2C1&&
FC1=CC=C(C2=CC(C3=CC=CC=C3)=NC3=NC(=NC4=CC=C(F)C=C4F)N=C(N4CCOCC4)[NH]23)C=C1&&&
COC1=CC=CC=C1N1C(=O)C2CC(C)(C)CC2C1=O&&&
CN(C1=NC=C(Cl)C=N1)C1CCC2=C(C1)C1=CC(Cl)=CC=C1N2CC(=O)O&&&
*C1CCCN(*)C1=O&*CCCC*&*C1CNC(=NCC(=O)O)N1^*N*&&*C(=O)c1cc2ccccc2cn1&&&
NC(=O)C1=CC(OCC2=CC=CC=C2)=CC(C(=O)NCC2CC2)=N1&&&
CC1=C(C=NC2=CC=C(Cl)C(Cl)=C2)C(C)=NN1C&&&
CCOC(=O)C1=C(NC2CCCC2)C2=CC=CC=C2[NH]1&&&
CC1=CC=CC(NC2=C(F)C(F)=C(C3=C(CO)N=C4C=CC=CN34)C(F)=C2F)=N1&&&
*N(*)c1ccc(OC)cc1&*CC(=O)NN=Cc1ccc2ncccc2c1&&*S(C)(=O)=O&&
COC1=CC=C(F)C=C1C(C)(C)CC1=NC(C2CCC2)=NO1&&&
*C(=O)c1cn(CC)c2cc(Sc3ccccc3)c(CCC)cc2c1=O&*N*&*C1CCCCC1&&&
CC1=CC(COC2=CC=C(S(=O)(=O)NC3=CC=C(CCCNCC(O)C4=CC=CN=C4)C=C3)C=C2)=C2C=CC=CC2=N1&&&
*Nc1cccc(C)n1&*C(=O)c1cnc(Nc2ccccc2)s1&&&
*CC&*N(*)*&*CC&&*CC*^*O*&*CC*&*Nc1c(C)c(C)cc2c1Oc1ccc(O)cc1O2&&&
O=[N+]([O-])C1=CC(C(F)(F)F)=CC=C1SC1=CC=C(COC2=CC=C(C(F)(F)F)C=C2)C=C1[N+](=O)[O-]&&&
CC(C)(C)SCC12CCC3(C(Br)CCC4C5(C)CCC(OC6OCC(O)C(O)C6O)C(C)(C)C5CCC43C)C1C(O)C(C)(C)CC2O&&&
CC(C)CC(N)COC(C)CNC1=CC(C2=N[NH]C(N)=N2)=CC=N1&&&
CCCC1=C(C(=O)OCC)C(C2=CC=CC(O)=C2)NC(=O)N1&&&
*SC1=NC(=CCl)SS1&*Cc1ccccc1&&&
CCCC1=CC(C2=CC=C([N+](=O)[O-])C=C2OC)=CC(=O)N1O&&&
COC1=CC=CC2=C1CCC1(CCN(CC(O)C3=CC=CC=C3)CC1)C2=O&&&
*Cc1nc(C(*)=O)co1&*N1CCCc2ccccc21&&*Oc1cccc2ccccc12&&
CCN1C=C(C(=O)NCC2=CC=CO2)C(=O)C2=CC(F)=C(N3CCNCC3)C(Cl)=C21&&&
*CC(F)(F)F&*Oc1cccc(-c2cc(N*)c3ccccc3n2)c1&*C1CCCCC1&&&
C=CCN(C1CC2=CC(C#N)=CC=C2N(CC2=CN=CN2C)C1)S(=O)(=O)C1=CC=CC=N1&&&
FC(F)(F)C1=NC=C2C=C(C3=CC=NC(Cl)=C3)C(NC3CC3)=NC2=N1&&&
*Nc1cccc(-c2ccc(OC)cc2C)c1&*C(*)=O&*C1CCCN1*&*S(=O)(=O)c1ccc2c(c1)NC(=O)CO2&&&
CCOC(=O)C1=C(S(=O)(=O)N2CCC(C)CC2)C2=C(C)N=C3C=CC=CC3=C2S1&&&
*Nc1ccccc1Oc1ccccc1C&*C(=O)c1c(C)n(-c2ccccc2)c(=O)n1C&&&
COC1=CC(NC2=CC(C3=CC=CN=C3)=NC(NC(C)(C)C)=N2)=CC=C1N1CCN(C)CC1&&&
*CC(*)=O&*Nc1ccc2c(c1)OCO2&&*Oc1cc(=O)n(-c2ccccc2)c2ccccc12&&
*Oc1cc2c(cc1O)C(c1ccc(Cl)cc1Cl)C1C(=O)OC(=O)C1C2&*Cc1ccccc1&&&
*CC&*Oc1cc(C*)cc(Br)c1O*&*CC(*)=O&*Nc1ccc(C)cc1^*N*&&*CCO&&&
*CCCC&*N*&*S(=O)(=O)c1ccc2c(-c3ccc(C(F)(F)F)cc3OC)nccc2c1&&&
CC(NCC1=CC2=CC=C(C(=O)N3CCCCC3)C=C2N1C)C1=CC=CC=C1&&&
O=C(COC1=CC=CC=C1)NC1=CC=CC(NC(=O)COC2=CC=CC=C2)=C1&&&
N=C(C=COC1=CC=C(Br)C=C1)NO&&&
CN(C)CCOC1=NN(C2=CC=C(S(C)(=O)=O)C=C2)C(C2CC2)=C1&&&
*C(C)=O&*N*&*CC(*)=O&*N1CCC2(CC1)C(=O)N(CC(C)C)c1ccccc12&&&
OCC1CCCN(CC2=C(O)C=CC3=CC(O)=CC=C23)C1&&&
CC1(C)CC(=O)C(C#N)=CC1C&&&
CC1(C)OC(CC(=O)O)CC1=O&&&
COC(=O)C1=CCC(NC(=O)C2=CC=C3C=CC=CC3=C2)C(NC(=O)C(NC(C)=O)C(C)(C)C)C1&&&
CC1=CC=CC=C1NC(=O)C1=CC=CC=C1SCC(=O)N1CCOCC1&&&
*Oc1cc(-c2ccc(CC)cc2)nc2cc(OC)ccc12&*C1CC2C(=O)NC3(*)CC3C=CCCCCN(NS(=O)(=O)Cc3ccccc3)C(=O)C2C1&*C(*)=O&*N*&*S(=O)(=O)C1CC
*Nc1cc(C(C)(C)C)cc(N*)c1OC&*C(=O)c1ccccc1&&*C(=O)c1ccc(Nc2cc[n+](C)cc2)cc1&&
CC(C)S(=O)(=O)CC1=CC=C(NC(=O)C2=CC=C(C#N)C=N2)C=C1&&&
*CC(=O)O&*Sc1c(F)c(F)c(F)c1F&&&
*OC&*C(=O)c1cc(NC(=S)N*)cc(C(*)=O)c1&*OC&&*CCC(C)C&&
CCN1C(SCC2=CN(CC3=CC=CC=C3)N=N2)=NN=C1C1=CC=NC=C1&&&
COC1=CC=CC=C1C=C1SC2=NC3=C(C(=O)N(C)C(=O)N3C)N2C1=O&&&
*CC(=O)NO&*N1CCN(c2ccccc2)CCN(c2ccccc2)S1(=O)=O&&&
*C(=O)Cc1ccccc1&*NC1c2ccccc2S(=O)(=O)N1*&*CCC*&*N1CCCC1&&&
*C(C)=O&*Oc1ccccc1C(*)=O&*Nc1ccc(N2CC(C)OC(C)C2)cc1&&&
CC(F)(F)CC(=O)NC1=NN=C(CCCCC2=NN=C(NC(=O)CC3=CC=CC=C3F)S2)S1&&&
*C(=O)O&*C1CCC2C(CCN2c2ncc(C(F)(F)F)cc2Cl)C1&&&
COC1=CC=CC(C2=C(C3=CC=C(OC)C(OC)=C3)C(=O)OC2=CC2=CC=C3OC(C)(CC=C(C)CCC=C(C)C)CCC3=C2)=C1&&&
CC1=NOC(NS(=O)(=O)C2=CC=C(NC=C3C(=O)NC4=CC=CC=C34)C=C2)=C1C&&&
COC1=CC=C(CCNC(=O)CCNS(=O)(=O)C2=CC=C3[NH]C(=O)OC3=C2)C=C1OC&&&
COC1=CC=C(C(=O)C(=S)N2CCC(CC3=CC=C(C)C=C3)CC2)C=C1&&&
CCC1=CC(N2CCC(N3CCCC3)CC2)=CC2=C1NC(=O)C2&&&
COC1=CC=C(CC2COC3=CC=CC=C3C2=O)C(OC)=C1&&&
*Nc1cc(C)nc2ccccc12&*C(=O)C*&*O*&*C(=O)c1ccccc1N*&*C(=O)C(C)(C)C&&&
*CC&*O*&*C(=O)c1ccc(SC(=*)C(*)=O)cc1&*N*&*CC*^*=Cc1ccc(O*)c(O*)c1^*N1CCOCC1&*CC&&&&*CC&&
C=C(C)C1CCC2(C)CCC(O)(C=CC(=O)OC3OC(CO)C(O)C(O)C3O)CC12&&&
CC1=CC=C(C(=O)NC2=CC=C(N(C)C)C=C2)C=C1N&&&
O=C(CCS(=O)(=O)C1=CC=C2C(=C1)N(C(=O)C1=CC=CO1)CC2CCO)NCCC1=CC=CC=C1&&&
C=CCNCCCOC1=CC=CC2=C1C(C)=C(C(=O)O)C(=O)O2&&&
COC1=CC=C(C(=O)NC2=CC=C(C3=NC4=CC=CC=C4[NH]3)C=C2)C=C1CN1CC(C)OC(C)C1&&&
*C(=O)c1ccc(C2=NOC(*)C2)c(OC)c1&*N*&*C1CN2CCC1CC2^*CCC(F)(F)F&&&&
N#[N+][N-]C1=CC=C(OCCCCCCCCCCCCCCN)C=C1&&&
CC1=CC=C(N2N=NC(C3=NOC(C4=CC=CS4)=N3)=C2C)C=C1&&&
CC1=NN(C)C(CN2C(=O)CC(CCCC3=CC=CC=C3)C2=O)=C1&&&
CN(C)N=NC1=NC=NC2=C1C=NC1=CC(Cl)=CC=C12&&&
*C(C)=O&*N1CC(=*)C(=O)C(=*)C1&*=Cc1ccco1&&*=Cc1ccco1&&
*S(=O)(=O)c1ccc(C)cc1&*N1CCC2(CC1)OOC1(O2)C2CC3CC(C2)CC1C3&&&
CC1=CC(S(=O)(=O)NCCO)=C(N)C=C1Cl&&&
O=C(C1=CC=C(F)C=C1)C1NC2=CC=CC=C2C2C3=CC=CC=C3CC12&&&
CCC1=CC=CC=C1OCC(O)COC1=CC=C2C(C3=CC=C(F)C=C3)=CC(=O)OC2=C1&&&
*C(C)=O&*O*&*C*&*C1(C)C(*)CCC2(C)C(*)C(*)(C)CCC12&*O*&*C(C)=O^*C(=O)CCc1ccoc1&&&*CC=*^*=C1C(=O)OCC1O&&&
*CC&*OP(=O)(Cc1ccc(-c2nnc(-c3ccccc3)o2)cc1)O*&*CC&&&
*CC#C&*N(*)C&*CC(=C)c1ccccc1&&&
*Cc1c(O)ccc2c(=O)c(-c3nc4cc(C)ccc4[nH]3)c(C(F)(F)F)[nH]c12&*N1CCCCC1&&&
CC1=CC(NS(=O)(=O)C2=CC=C(N)C=C2)=NO1&&&
COC1=CC=CC(NC(=O)NC(=O)CSC2=NN=C(C3=CC(C)=CC(C)=C3)N2C2=CC=CC=C2)=C1&&&
CC(=O)OCC12CC(O)C(CC(OC(=O)CC(C)C)C1C)C2(C)C&&&
*Nc1ccc2ncc(C#N)c(Nc3cccc(Br)c3)c2c1&*Cc1cccnc1&&&
*Nc1nc(Nc2cccc(C#N)c2)nc2cc(OC)c(OC)cc12&*CCC*&*N1CCCC1&&&
CC(C)ON=C(C#N)C(=O)NC1=CC=CC(C)=C1&&&
CCC(CC)C(=O)NC(C1=CC=C(F)C=C1)C1=NC(=O)C2=CC([N+](=O)[O-])=CC=C2[NH]1&&&
O=S(=O)(NC1=NC=CS1)C1=CC=C(N2CCOCC2)C(N2CCNCC2)=C1&&&
CC(C)(C)OC(=O)N1CCC(=C2C3=CC=C(Cl)C=C3CCC3=CC=CN=C23)CC1&&&
*OC&*C(=O)Cc1c(C)n(C(=O)c2ccc(Cl)cc2Cl)c2ccc(OC)cc12&&&
*Nc1c(C(C)C)cccc1C(C)C&*C(*)=O&*N*&*C*&*C1(c2ccccc2)CCCO1&&&
CN1CCN(C2=CC=CC=C2CNC(=O)C2=CC=C(Cl)C=C2Cl)CC1&&&
*C(Cc1c[nH]c2ccccc12)c1nnc(CCc2c[nH]c3ccccc23)n1Cc1ccc(OC)cc1OC&*N*&*C(=O)C(c1ccccc1)c1ccccc1&&&
*CC(C)C&*Oc1ccccc1C(*)=O&*C1CC1&&&
*N1CCN(S(=O)(=O)Nc2cc(OC)ccc2OC)CC1&*CCc1ccc(OC)c(OC)c1&&&
COC1=CC(NC(C)CCCN)=C2N=CC=CC2=C1OC1=CC=CC(C(C)C)=C1&&&
COC1C=CC=C(C)C(=O)NC2=CC(=O)C(N3CCC3)=C(CC(C)CC(OC)C(OC(N)=O)C(C)C=C(C)C1OC(N)=O)C2=O&&&
O=C(NCCNC(=O)C1=CC=C(O)C(O)=C1)C1=CC=C(O)C(O)=C1&&&
CC1=CC(C#N)=CC(C)=C1OC1=CC(NC2=CC=C(C#N)C(N)=C2)=CC=C1Cl&&&
CNCCC1=C(C)C=C(OC)C(C)=C1O&&&
CC(=O)N1C2C=CC(CNC(=O)C3=CC=C(OC(F)(F)F)C=C3C3CC3)C21&&&
O=C(CC1=CC=CO1)N1CCN(CC2=CN(C3=CC=CC=C3)C3=CC(F)=CC=C3C2=O)CC1&&&
COC1=CC=C(C(=O)NCC2=CC=CN=C2N2CCC(NC(C)=O)CC2)C=C1&&&
*C(=O)c1cc(Br)cc(C)c1N*&*N*&*C(CC(=O)O)C(=O)O^*C(=O)c1cc(Cl)nn1-c1ncccc1Cl&&&&
O=C(CN1CCN(C2=CC=CC(C(F)(F)F)=C2)CC1)NC1C2=CC=CC=C2C2(CC2)CC1O&&&
NS(=O)(=O)C1=CC=C(C2=CC(C(F)(F)F)=NN2C2=CC=C(F)C=C2)S1&&&
CC(=O)C1=C(O)C(C(C)=O)C2(O)C(C(=O)C3=C(O)C(Br)=C(O)C(Br)=C32)C1=O&&&
CCCCNC(=O)OCCCCCO&&&
CC(NP(=O)(OCC1OC(N2C=CC(=O)[NH]C2=O)CC1O)OC1=CC=CC=C16CCCC2)C(=O)OCC1=CC=CC=C1&&&
CC1=C(NC(=O)C2=CC=CC(C(F)(F)F)=C2)C(=O)N(C2=CC=CC=C2)N1C&&&
N#CC1=CC=C(CSC2=NC3=C([NH]C4=CC=CC=C43)C(=O)N2C2=CC=CC=C2)C=C1&&&
*C(C(*)=O)C(C)C&*N*&*CC(*)=O^*N*^*N*&*C(=O)CC(O)C(*)CC(N)=O&*Cc1ccc(C(=O)O)cc1&*N*&&&*C(=O)CCCc1cccnc1&&&
*C(=O)C=C&*Nc1cccc(Oc2nc(Nc3ccc(N4CCN(*)CC4)cc3OC)ncc2Cl)c1&*CC(O)(Cn1cncn1)c1ccc(F)cc1F&&&
CCOC1=CC(OCC)=C(S(=O)(=O)N=C(N)N)C=C1C(=O)O&&&
O=C(OCC1=CC=CC=C1)C1=CC=CN=C1SCCC1=CC=CC=C1&&&
COC1=CC(OC)=C2C(=O)C(C(=O)N3CCN(C4=CC(Cl)=CC=C4C)CC3)=C[NH]C2=C1&&&
CCCCCCCCCCC1=C(C(=O)OCC)N=C[NH]1&&&
CCN1C2=NC=C(CCC3=CC=C(C4=CC=CC=C4C4=N[NH]N=N4)C=C3)C=C2C(=O)N(C)C2=CC=C(Cl)N=C21&&&
NC1=CC=C2N=C(C3=CC=CO3)N=C(Cl)C2=C1&&&
CC1=C(C(=O)N(C2=CC=C(O)C=C2)C2=CN=CC=N2)C=C(C2=CC(Cl)=CC(F)=C2C2=NN=C(C)O2)O1&&&
CN(C(=O)CSC1=NC2=C([NH]C3=CC=CC=C32)C(=O)N1C1=CC=CC=C1)C1CCS(=O)(=O)C1&&&
CCOCCOC1=CC(C2CNC(=O)N2C2=CC=C3OCCOC3=C2)=CC=C1OC&&&
*C1CC(=O)N(c2ccc(C)cc2)C1&*C(*)=O&*N1CCCCCC1&&&
CNC1=CC=C2C(=C1)C1=CC=CC=C1N(C)C1=C2C2=CC=C(O)C=C2OCC1&&&
*Nc1ccc(CC)cc1&*C(=O)C*&*N(*)C&*C(=O)c1c(C(C)(C)C)nn(C)c1Cl&&&
*Nc1c(Oc2ccccc2)c(=O)c1=O&*CCC(c1ccccc1)c1ccccc1&&&
OC1=CC=CC=C1CCNC1=NC2=CC=CC=C2N1CC1=CC=CC=C1&&&
CSC1=CC=CC(OCC2CC3=CC=CC(C4=CC=CC(Cl)=C4)=C3O2)=C1&&&
CC(C)OC1=CC=C(CN2CCN(CC3=CC=C(OC(C)C)C=C3)C(=O)C2CCC2=CC=CC=C2)C=C1&&&
CNS(=O)(=O)C1=CC(C(=O)N2CCOC3=CC=CC=C32)=C(Cl)C=C1Cl&&&
CC(=O)NCC1CCN(C2=CC=C(N3CC(CNC(=O)C4CCN(C(=O)C5=CC=CC(Cl)=C5)CC4)OC3=O)C=C2F)CC1&&&
COCCNC(=O)C(=O)NC1=CC=C(Br)C=C1&&&
CCOC(=O)C1=C(CC2=CC=CC(Cl)=C2)N=C2C=CC(C)=CN12&&&
*=Cc1ccc(O)c(OC)c1&*=CC(*)=O&*Nc1ccc(C)cc1N&&&
*C(=O)C(O)(CC=C)CC(=O)O&*O*&*CC&&&
COC1=CC=C(C=C(C(=O)NC2=CC=C(Br)C=C2)S(=O)(=O)CC2=CC=C(Br)C=C2)C=C1OC&&&
OC1CCC(NC2=NC(NC3=CC=CC(C(F)(F)F)=C3)=C3N=CN(C4OC(CO)C(O)C4O)C3=N2)CC1&&&
CSCCC(NC(=O)C1CCN(C(=O)C(N)CC(C)C)CC1C(C)C)C(=O)O&&&
*Oc1ccc(O)c(C(C)=O)c1&*Cc1ccccc1&&&
*C1Nc2cc3ncnc(Nc4cccc(Br)c4)c3cc2OC1(C)C&*CO&&&
*C(=O)CCc1nnc2ccc(N3CCC4(CC3)OCCO4)nn12&*N*&*Cc1ccc2c(c1)OCO2&&&
O=C(CCC1=NN=C(CCCCCC2=CC=CC=C2)O1)NC1=CC=C(F)C=C1&&&
*C(*)=O&*N1CCN(c2nccs2)CC1&&*C1Cc2ccccc2CN1&&
*CCCC(*)=O&*N*&*Cc1ccccc1^*Oc1ccc(Cl)cc1&&&&
CC1=C(C2CN(CC3=CC=CC=C3Cl)CCO2)SC=C1&&&
CN1C(SCC(=O)C2=CC=C([N+](=O)[O-])C=C2)=NC(C2=CC=CC=C2)=C1C1=CC=CC=C1&&&
*CC(=O)NN=Cc1cc(Br)ccc1O&*N*&*C(=O)c1ccc(F)cc1&&&
[C-]#[N+]C1=CC=CC=C1C1C2=C(C(C)(C)C)[NH]N=C2C(=O)N1C1=CC=C(C2=CSC=C2)C=C1&&&
CC(CO)(NC(=O)C1=CC=C(C2CCCCC2)C=C1)C(=O)NC1=CN(CC(F)F)C(=O)C=C1&&&
CCCCN1CC(C2=CC=C(OC)C=C2)CC1=O&&&
*Oc1cc(O)cc(C)c1&*CCCCCC*&*N*&*C(C)C&&&
*CCCC&*N*&*Cc1cc(CCCC)on1&&&
CCOC(=O)C1CN(C(=O)C2(C3=C(F)C=CC=C3Cl)CC2)CC12CC2&&&
*CCCC&*Oc1cc(Nc2ccc(F)cc2)c(S(C)(=O)=O)cc1C(N)=O&&&
*CCc1sc(C)nc1C&*NC(=S)Nc1ccc(Cl)c(Cl)c1&&&
COC1=CC2=NC(=S)[NH]C(C3=CC(F)=CC=C3F)=C2C=C1OC&&&
*Nc1c(C)nn(Cc2cccc(C(F)(F)F)c2)c1C&*C(=O)c1cc(N*)ccc1O&*C(=O)c1nsc2ccccc12&&&
*CC&*N1C(S*)=Nc2c(sc3nc4c(cc32)COC(C)(C)C4)C1=O&*Cc1cccs1&&&
C=CCN(C)C(CCCCC)CNCCC1=CC=C(Cl)C=C1&&&
CN(C)C(=O)CN1CCOC2CN(C(=O)C3=COC=C3)CC21&&&
CCCC1=C(OCCCOC2=CC=C3C=CC(=O)OC3=C2CCC)C=CC(C(C)=O)=C1O&&&
NC1=NC(=O)N(C2OC(CO)CC2=O)C=C1&&&
CC(C)CC(NC(=O)OC(C)(C)C)C(=O)NCC(S)C(=S)N1CCCC1C(=O)NC(CCC(=O)O)C(=O)O&&&
O=C(COC1=CC=C(Cl)C=C1Cl)NCC1=NC(C2=CC=CS2)=NO1&&&
COC(=O)C1=CC=CC(OC2=NC(OC3=CC=CC(C(=N)N)=C3)=C(F)C(C)=C2F)=C1&&&
*C(C)C&*C1Nc2ccccc2C(=O)N1*&*Cc1cccc(C(*)=O)c1&*N*&*C(CCC(=O)O)C(=O)O&&&
*N1CCC2(*)c3cc(O)ccc3OC2(C)C1&*CCCCC(*)=O&*Nc1ccccc1^*C*&&*C1CO1&&&
*CS(=O)(=O)CCN&*C1CCCCC1*&*O*&*C(*)=O&*Nc1ccc(Cl)c(Cl)c1&&&
*Sc1cnc(Nc2ccc(Cl)c(C(F)(F)F)c2)nc1N&*Cc1cccnc1&&&
CCOC(=O)C1=C(C)C(C(=O)OCC)=C(NC(=O)COC(=O)C2=CC3C=CCCC3CC2)S1&&&
CN1C2=C(CN(C3=CC=C(Cl)C(Cl)=C3)CN2)C(=O)N(C)C1=O&&&
NC1=NC(NCC2=CC=CO2)=C2N=CN(C3C(O)C(O)C4C3C4(F)C3=CC=CC=C3)C2=N1&&&
CCOC(=O)C(C#N)=CC1=CC=C2C(=C1)N=C(CCCC(=O)O)N2C&&&
*=Cc1ccc(CC)cc1&*=CC(=O)N(F)c1ccc(Oc2ccnc3ncc()cc23)c(F)c1&&&
CC(C)C1=NOC(C(N)=O)=C1C1=CC=C2N=C(NC(=O)C3CC3COC(C)(C)C)SC2=C1&&&
COC1=C2OC=CC2=C(OC)C2=C1OC(=O)C=C2&&&
*Oc1ccc2[nH]c3c(c2c1)CN(C)CC3&*CCCC(*)=O&*Nc1ccc(-c2ccccc2)c(C(=O)O)c1&&&
*C(=O)c1c(CC)noc1C&*Nc1nc2n(n1)C(c1cccc(OC)c1)CC(C)=N2&&&
COC1=CC=C(C(=O)CC2CCC(=O)NC2=O)C=C1&&&
*C(=O)CCn1c(=O)n(-c2ccccc2OC)c2ccccc21&*N*&*C1CCCCCC1&&&
CCN(CCOC(=O)C1=CC=C2C(=O)N(CC3=CC=CO3)C(SCC(=O)NC3=CC=CC=C3OC)=NC2=C1)C1=CC=CC=C1&&&
CCOC(=O)N1CCCC(CNCC2=C(C3CC3)N=NS2)C1&&&
*Sc1nccn1C&*CC(*)=O&*N1CCCC(*)C1&*C(=O)c1ccc(Oc2ccc(Cl)cc2)cc1&&&
CN(C)CCC(OC1=CC=C(CC2=NC=C[NH]2)C=C1)C1=CC=CC=C1&&&
*NC&*CC*&*N1C(=O)c2cccc3cc(NC4=NCCN4)cc(c23)C1=O&&&
*Nc1nnnn1CCCCCCCCCCCC&*C(=O)c1ccc(N)cc1&&&
CC1=C(Cl)C=C(C(CCCC2CCC3=NC(N)=NC(C)=C3N2)(C(F)(F)F)C(F)(F)F)C=C1Cl&&&
C(=CC1=CC=C(OCC2=CC=CC3=CC=CN=C23)C=C1)CCN1C=CN=C1&&&
*Cc1ccc2[nH]c(C)nc(=O)c2c1&*N(*)c1ccc(C(*)=O)cc1&*N*&*C(CCC(=O)O)C(=O)O^*CC*&&*O*&*CCF&&&
COC1=CC=CC(CN2CCC(OC3=CC=C(C(=O)N4CCCCC4)C=C3)CC2)=C1&&&
O=C(NO)C1=CC=C2N=C(C3=CC=CN=C3)C(C3CCCCC3)=NC2=C1&&&
CNC(=O)CC1=C(C)C2=CC=C(OC)C=C2OC1=O&&&
*C(=O)CC(=C)C(C)c1ccccc1&*NC&&&
*C(=O)c1c(C(=O)O)[nH]c2c1C(=O)CC(c1ccccc1Cl)C2&*N*&*CCc1cccs1&&&
COC1=CC2=C(C(O)=C1CC=C(C)C)C1CC3C=C(COC(=O)C=CC4=CC=C(OCC56CC7CC(CC(C7)C5)C6)C=C4)CCC3(C)C1C(C)(C)O2&&&
*C(Cc1cc(C)c2c(c1)OC(C)(C)C=C2)C(=O)O&*N*&*C(*)=O&*C1(S(=O)(=O)c2ccccc2)CCCN(O)C1&&&
COC1=CC(NCC(C)OC2=CC=CC=C2C)=NC=N1&&&
CSCCC(N)C(=O)OC(C)C1=CC=C(F)C=C1&&&
O=C(NC1=CC=CC=C1Cl)NC1=NC(C2=CC3=CC=CC=C3O2)=CS1&&&
*CC&*O*&*C(=O)c1c(O)c(=O)n(Cc2ccc(OC)cc2)c2ccccc12&&&
COC1=CC=CC(N2C=NC3=CC(NCC4=CC=C(S(C)(=O)=O)C=C4)=CC=C32)=C1&&&
COC1=CC=CC=C1NC1=NC(C)=C([N+](=O)[O-])C(N2CCN(C3=CC=C(N)C=C3)CC2)=N1&&&
CC=CC(=O)CC1C(=CC=CCCCCC(=O)O)C(O)CC2C(C(=O)O)=COC(OC(=O)CCCCCCCCCCCC(=O)O)C12&&&
*C1CN=C(c2ccccc2)c2ccccc2N1C&*CCCCCC(=O)O&&&
O=C(C=CCNC(=O)C1CC2=C(CN1)[NH]C1=CC=CC=C21)N1CCCC1C(=O)NC1=CC=CC=C1&&&
*CC&*N1CCN(*)CC1&*CCC*&*N1C(=O)c2cc(N(C)C)ccc2C1c1ccccn1&&&
COC1=CC(OC(C)C)=C(C(=O)C=CC2=C(Cl)C=C(Cl)C=C2Cl)C(O)=C1C(=O)OC1=C(C2=CC=CC=C2)OC2=CC=CC=C2C1=O&&&
*C(=O)CCC&*Nc1ccc(C(=O)C=*)cc1&*=Cc1ccc[nH]1&&&
*Nc1ccc(OC)cc1&*C(*)=O&*C1CC=CCC1*&*C(=O)O&&&
*=Cc1ccc(C(C)CC)cn1&*=CC1C2CCCCC2CC2C(=O)OC(C)C21&&&
CC1=CC=CC(N2CCN(CC(=O)NC(=O)NC(=O)NC3CCCCC3)CC2)=C1C&&&
*OCn1ccc(=O)[nH]c1=O&*CC*&*OCP(=O)(O)O&&&
*C1(*)CC(=O)C(Sc2cc(C)c(OS(=O)(=O)N(C)C)cc2C(C)(C)C)=C(O)O1&*CCc1ccc(O)cc1&&*C(C)C&&
CCCN(CCC)C1=CC(C)=NC2=NC(C3=C(C)C=C(OC)C=C3OC)=C(C)C=C12&&&
CC1=C(C2(S(=O)(=O)C3=CC=C(Cl)C=C3)SC3C(=O)N(C2=O)C3C2=CC=C(C3=CC=CC=C3)C=C2)C2=CC(Br)=CC=C2[NH]1&&&
COC1=CC=C(C(=CC(=O)C2=CC=C(OC)C(OC)=C2)C2=CC=C3OCOC3=C2)C=C1&&&
*CC=C&*O*&*C(=O)c1c(C)nc2cc(C)nn2c1C&&&
*C(=O)c1cc2cc(O)ccc2c2cc(OC)ccc12&*N*&*CCc1ccc(O)cc1&&&
*CCC&*O*&*C1CCCN(*)C1&*CCC(*)=O&*Nc1cc(CC)no1&&&
ClC1=CC=C(NC2=NC(C3=CC=CC=C3)=C(CC3=CC=CC=C3)S2)C=C1&&&
O=C(C1=CC=C(CN2CCN(CC3=CC=CC=C3)CC2)C=C1)N1CCCCC1&&&
*C(=O)c1cc(Cl)ccc1OC&*Nc1cc(Cl)ccc1O&&&
*Nc1ccc(OC)cc1&*C(*)=O&*Nc1nc(-c2ccc(SC)cc2)cs1&&&
*Cc1ncn(CC)c1C&*O*&*C*&*C12COCC1CN(*)C2&*Cc1ccco1&&&
COCCCNC(=O)CN1C(C2=CC=CS2)=CC2=CC(Cl)=CC=C21&&&
CCOC1=CC=C(C=NNC(=O)C2=CC=NC=C2)C=C1O&&&
*OC&*CC*&*N*&*C(=O)c1ccc(C*)cc1&*Oc1ccc2c(C)c(C)c(=O)oc2c1&&&
*CC&*N(*)*&*CC&&*CCC*^*Oc1ccc(C=NNC(=O)CC*)cc1&*Oc1cc(Cl)cc(Cl)c1&&&
CCCCOC1=CC=C(C(C(=O)NC(C)(C)C)N2C(=O)C(C3=CC=CO3)=NC3=CC=CC=C32)C=C1&&&
CCCCC1=NC(Cl)=C(C(=O)OC(C)OC(=O)CCC)N1C&&&
*CCc1ccc(OC)cc1&*N*&*C(=O)CCC(*)=O&*N*&*CCC*&*N1CCN(C)CC1&&&
*C(=O)CCCCCC(=O)O&*Nc1nc(-c2nc3ccccc3s2)c(-c2ccccc2)s1&&&
CC1=CC=CC(NC2=NC=CC(C3=C(C)N=C(N)S3)=N2)=C1&&&
N#CCC1=CC=CC(OC2=NC=CC=C2C(=NCC2=CC=CO2)NO)=C1&&&
*S(=O)(=O)c1ccc(OC)cc1&*N*&*Cc1ccc(C)cc1&&&
CC1=CC(N)=C2C=C(NC(=O)C3=CC=C(C4=CC(C5=CC=C(F)C=C5C(=O)O)=CC=C4[N+](=O)[O-])O3)C=CC2=N1&&&
CC(=O)C1=CC=CC=C1C1=CC=C(C(CC(=O)O)NC(=O)C2(C)CCCC2(C)C)C=C1&&&
CN(C)S(=O)(=O)C1=CC=C(C(=O)NCCSCC2=CC=CC([N+](=O)[O-])=C2)C=C1&&&
COC(=O)C1=C(NCC2=CC=CO2)C(=O)N(CC2=CC=CO2)N=C1C1=CC=C(S(C)(=O)=O)C=C1&&&
*Oc1ccc(C2(c3csc(N)n3)CCCCC2)cc1&*CC(F)(F)F&&&
CN(C)C1=NC(C2=CC=CS2)=C2C=CC=CC2=N1&&&
CC1=C(C2=NN=C(SCCSC3=NN=C(C4=CC=CN=C4SC4=CC=CC=C4)N3C3=CC=CC=C3)N2C)OC=N1&&&
COC1=CC2=C(C=C1OC)C(OCC1=CC=CC(C(=O)NCC3=CC=CO3)=C1)C(C1=CC=C3OCOC3=C1)OC2=O&&&
CC(C)(C)CCNC(=O)C=CC1=CC=CC(Br)=C1&&&
*N(C)C&*CCC*&*N1Cc2c3c(c4cccc5c4c2N(CC5)CC5)CCC1=O&&&
C1=CC=C(C(C2=CC=CC=C2)N2CCN(C3OC4=CC=CC5=C4C(CCC5)C3CC3=CC=CC=C3)CC2)C=C1&&&
*C(=O)c1cc(C)no1&*N*&*CC*&*Oc1ncccc1C#N&&&
CC1=CC=CC=C1OCC(=O)NC(CC1=CC=CC=C1)C(O)C(O)C(CC1=CC=CC=C1)NC(=O)C(CC(=O)N(C)C(C)C)NC(=O)C1(C)CC1&&&
O=CC1=CC=C(O)C(O)=C1&&&
*C(C)c1nc(C)cs1&*N1C(=O)C2CCCCC2C1=O&&&
COC1=CC(OC)=CC(C2=CC3=CC=CC=C3N2CC2=CN=C[NH]2)=C1&&&
*OC&*C(=O)C*&*N*&*C(=O)c1csc(-c2n[nH]cc2C)n1&&&
COC(=O)NC(C)C(=O)NC(C(=O)N1CCCC1C(=O)NC(C1=CC=CC=C1)C1=CC=CC=C1)C(C)(C)C&&&
CC(C)(C)OC(=O)NC(CC1=CC=CC=C1)C(O)CNCC(NCC1=CC=CC=C1)C(C)(C)C&&&
*C(=O)c1ccc[nH]1&*N1CCC2OC(*)CCC21&*C*&*O*&*C*&*C1CC1&&&
*CC=C&*N1c2c(cnc3ccc(OC)cc23)CC1C&&&
CC1(C)NC(=S)NC2=CC(Cl)=CC=C2C2OC3C(=O)N(C4=CC=C(Cl)C=C4)C(=O)C3C21&&&
*C(=O)c1ccc(-c2ccccc2)cc1&*Nc1ccc(O)cc1&&&
*CC(CC(C)C)N(O)C=O&*C1CCCCC1&&&
*CC(C)C&*C12CN3CCN(CC(C3)C1=NNC(=O)c1ccc(O*)cc1)C2&*Cc1ccccc1&&&
COC1=CC=C2C(=C1)C1CCCCn3CCC(C23)N1S(=O)(=O)C1=CC=CC([N+](=O)[O-])=C1&&&
*C1CCCN(c2ccc(SC)cc2)C1&*C*&*N*&*C(=O)C*&*C1C(=O)NCCN1*&*Cc1cccc(Oc2ccccc2)c1&&&
*N1CCc2c([nH]c3ccccc23)C1c1ccc(O)c(OC)c1&*S(=O)(=O)c1ccccc1&&&
CC1=CC=CC=C1CSC1=NC2=C(C3=C(COC(C)(C)C3)S2)C(=O)N1CC1=CC=CO1&&&
*CCC&*C1CC2C(CCC3(S(=O)(=O)c4ccc(C(F)(F)F)cc4)c4c(F)ccc(F)c4OCC23)NS1(=O)=O&&&
CCCCCN1C=C(C(=O)NC23CC4CC(CC(C4)C2)C3)C(=O)C2=CC=C(F)C=C21&&&
CC(C)C1NC(=O)C(CO)NC(=O)C2CC(O)CN2C(=O)C2CC(O2)C(OC(=O)NC(CC2=CC=CC=C2)C(O)C(N)=O)CSSCC(C(=O)N2CCOCC2)NC(=O)C(C(C)O)NC1=O
CC1=C(C2OC3(C4=CC=C(Cl)C(Cl)=C4)OC2C2COCC2C3c2C=CC(=O)O2)SC=C1&&&
*CCCC&*Nc1nc(Nc2ccc(C(F)(F)F)cc2)c2cnn(C)c2n1&&&
*CCCn1c(=N)n(CC(=O)c2ccccc2C)c2ccccc21&*Oc1ccc(Cl)cc1Cl&&&
*CC(C)(C)C&*N*&*C(*)=O&*C1CCCN1*&*CC(O)C(*)Cc1ccccc1&*N*&*C(=O)C(*)C(C)(C)C&*N*&*C(*)=O&*O*&*C1CCOC1&&&
*S(C)(=O)=O&*Nc1cccc(-c2cc(N*)[nH]n2)c1&*C(=O)c1cc(-c2ccc(F)cc2)cs1&&&
C1=CC=C(C[N+]2=CC=CC=C2C=NOCCC[N+]2=CC=CC=C2)C=C1&&&
COC1=CC=C2OC(=O)C(C3=N[NH]C(=O)[NH]3)=CC2=C1&&&
*N1C(=O)c2ccccc2NC1c1cc(OC)c(OC)c(OC)c1&*Cc1ccc2c(c1)OCO2&&&
*C(=O)c1csc(-c2cncc(O*)c2)n1&*N*&*Cc1ccccc1^*C1CCCN(*)C1&&*Cc1cccc(F)c1&&&
COC(=O)C1=C(O)CC2C3=C1C(OC)=CC(=O)C=C3CCN2C&&&
*Nc1cc(C(C)(C)C)nn1-c1cccc2ncc(C)cc12&*C(*)=O&*Nc1ccc(-c2ccc(C#N)cc2F)c2ccccc12&&&
*CC(*)C&*O*&*C(=O)c1ccc(Cl)c(Cl)c1^*N1CCN(C)CC1&&&&
COC1=CC(C2=NN=C(SCC3=CC=CC(C)=C3)N2C)=CC(OC)=C1OC&&&
COC1=CC=C(OC)C(NC(=O)C2=CC=CN=C2SC2=CC=CC=C2)=C1&&&
COC1=CC2=NC=NC(NC3=CC=C(OC4=CC=CC=C4F)C(Cl)=C3)=C2C=C1NC(=O)C=CCN(C)C&&&
CC1=NC(N)=NC(C2=CC(NC3CCNC3)=NC=C2Cl)=N1&&&
CCCCCOC(=O)C1=C(C)NC(C)=C(C(=O)OCCCCC)C1C(=O)OCC1=CC=CC=C1&&&
COCCCNC(=O)C(=O)NC1=CC2=C3C(=C1)CCN3C(=O)CC2&&&
*C3=C(c4ccc(S(C)(=O)=O)cc4)N(c4ccccc4)N=C3C(=O)N(c3ccccc3)C1c1ccc(Br)cc1&*C1C2C=CC(C2)C1*&*C(=O)O&&&
CCC(CCC1=CC=C(O)C(OC)=C1)NC(=O)CC(CCC1=CC=C(O)C(OC)=C1)C1=CC=C(O)C(CO)=C1&&&
*Nc1ccc(CCCCC)cc1&*C(=O)Cc1nc(-c2ccccc2)c(-c2ccccc2)s1&&&
CC1=C(C=NNC(=O)C2=CC(Br)=CC=C2F)C(=O)N(C2=CC=CC=C2)[NH]1&&&
COC1=CC=CC=C1CCC1=NC(C2=CC=C(F)C=C2)CO1&&&
*Sc1cc(C)c2cc(C)ccc2n1&*Cc1ccc(C(*)=O)cc1&*Nc1nncs1&&&
CN1C=NN=C1S(=O)CNC1=CC=C2N=CC=CC2=C1&&&
CC(C)CC(NC(=O)C(C)NC(=O)C(CCCCN)NC(=O)C(N)CCCNC(=N)N)C(=O)NC(CCCC(N)C(=O)O)C(=O)NC(CC1=C[NH]C2=CC=CC=C12)C(=O)O&&&
*C(=O)c1cc2cccc(CN)c2oc1=O&*Nc1ccc(O)cc1&&&
CCCC1=NC(C)=C2C(=O)OC3=CC=C(C)C=C3C2=N1&&&
CC1=CC=C(C2=C3N=CC=C(C4=CC(O)=C(O)C(O)=C4)N3N=C2C(N)=O)C(C)=C1&&&
*Nc1cccc(Oc2nc(C)cc(C)c2C#N)c1&*C(=O)c1ccc(O)cc1&&&
NC1=NC(NCC2=CC=CC=C2)=NC2=NC(C3=CC=CO3)=NN12&&&
*Cc1cc(OC)ccc1OC&*Nc1ncnc(Nc2cc(C)[nH]n2)c1[N+](=O)[O-]&&&
CCC1=NC(N)=NC(N)=C1C1=CC=C(NCC2=CC=CC(Cl)=C2)C([N+](=O)[O-])=C1&&&
COC1=CC=C(C(C(=O)NC(C)(C)C)N(C(=O)C2=C(N)C(C(N)=O)=NS2)C2=CC=C(O)C=C2)C=C1OC&&&
CC(C)(CO)C(O)C(=O)NCCC(=O)NCCC(=O)NCC1=CC=CS1&&&
CCOC(=O)C1=CC=C2C(=C1)N(C1=CC=C(C)C=C1)C(=O)C1=CC=CC=C1S2(=O)=O&&&
*Cn1nnc(-c2nc(C(C)(C)C)no2)c1N&*C1CCCO1&&&
COC1=CC=C(S(=O)(=O)N2CCC(C(=O)NC3=NN=C(C4=CC=CC=C4)O3)CC2)C=C1&&&
*Nc1cccc(CC)c1&*CC(*)=O&*N*&*C(C)C#N&&&
*Cc1cc(Cl)c2cccnc2c1O&*N1CCC(c2noc3cc(F)ccc23)CC1&&&
*C(=O)C(C)C&*N(*)c1nc2c(F)cc(F)cc2s1&*CCc1ccccn1&&&
ClC1=CC=C2C(N3CCCC3)=CC=NC2=N1&&&
CC1=C(C=C(C#N)C#N)C2=CC=CC=C2C1=O&&&
*CC&*N(*)c1ccc(C(O)(C(F)(F)F)C(F)(F)F)cc1&*CC*&*OC&&&
*=C1OCOC1=O&*=C(c1ccccc1)c1ccccc1&&&
O=[N+]([O-])C1=CC=CC(C2=CC=C(C3=CC=C(OCCN4CCCC4)C=C3)C=C2)=C1&&&
*C(=O)c1nc(C(C)=O)c2ccccn12&*Nc1nnc(-c2cc(Cl)ccc2Cl)o1&&&
*SC&*C(C)(S)C(*)C(*)C&*OP(=O)(O)O&&*N*^*C(C)=O&&&
CC1=NN(C)C(C)=C1NS(=O)(=O)C1=CC=C(N=CC2=C(O)N(C3=CC=CC=C3)N=C2C(F)(F)F)C=C1&&&
*N1CC(n2cc(C)cn2)C1&*CC*&*Oc1ccc(C(=O)c2ccc3ccccc3c2)cc1&&&
*N1CCCC1=O&*CCCC*&*N1CCN(c2cccc3c2OCCO3)CC1&&&
*CC&*N*&*C(=O)c1ccc(C(=*)C(F)(F)F)cc1N*&*C(*)=O&*O*^*=CCCC(=O)O^*CC&&&&&
CCN(CC(F)(F)F)C(=O)C1=CC2=C(C3=CC=CC=C3N(CC)C2=O)N1C&&&
CCCCN1C(CN2N=C(C3=CC=CC=C3)CC2CN2CCN(C3=CC=CC(Cl)=C3)CC2)=NC2=CC=CC=C2C1=O&&&
O=C(C1=CC=CN(CC2=CC=CC3=CC=CC=C23)C1=O)N1CCOCC1&&&
O=S(=O)(NC1=NC2=C(CCCC2)S1)C1=CC=CC(F)=C1&&&
COC(=O)C(CC1=CC=CC=C1)NC(=O)C(O)C(N)CC1=CC=CC=C1&&&
CC1=CC=C(S(=O)(=O)NC(=O)NC2=CC=C(SC3CC(=O)N3S(=O)(=O)C3=CC=CC=C3)C=C2)C=C1&&&
*S(=O)(=O)c1ccc(OC)cc1&*N*&*CCC(=O)NNC(=O)c1ccccc1Cl&&&
O=C(C1=CC=CC(NC2=CC3=NC4=CC=CC=C4N(C4=CC=C(F)C=C4)C3=CC2=NC=CC2=CC=CC(O)=C2)=C1)N1CCOCC1&&&
O=C(O)C1=CC=C(C2=CC=C(SC(F)(F)C(F)F)C=C2)C(CN2C=NC=N2)=C1&&&
CC1=CC=C(C)C(OCC2=CC(C(=O)N3CCN(S(C)(=O)=O)CC3C)=NO2)=C1&&&
*CCC(*)=O&*Nc1ccc(S(*)(=O)=O)cc1&*N1CCCC1^*N1CCN(c2cccc(C(F)(F)F)c2)CC1&&&&
COC1=CC=C(S(=O)(=O)NCC(=O)NN=CC2=CC(Br)=C(O)C(OC)=C2)C=C1&&&
NCC1=CC=CC=C1OC1=C(Br)C=C(C(=O)NCC(C2=CC=CC=C2)C2=CC=CC=C2)C=C1Br&&&
COC1=CC(OC)=C2C(C3=CC=CC=C3C)=CC(=O)OC2=C1C(C)(C)C&&&
*OC&*C1CCN(c2cccc(C(*)=O)c2)C1&*Nc1cc(S(*)(=O)=O)ccc1Cl&*N1CCOCC1&&&
*CC&*Sc1cc(N*)ccc1F&*C(*)=O&*Nc1cccnc1Oc1cccnc1&&&
COC1=CC2=C(C=C1C1(C3=CC=CC=C3)SOC1(C)C)C(=O)CC2&&&
*=Cc1cnc([N+](=O)[O-])n1C&*=C1NC(=O)N(c2ccc(C(=O)c3ccccc3)cc2)C1=O&&&
*C(C)=O&*O*&*C(C)(C)CCCc1oc(-c2ccccc2)c(C)c1CCC(*)(C)C&*O*&*C(C)=O&&&
CN1C(=O)[NH]C2=NC=CC(OC3=CC=C(NC(=O)NC4=CC(C(C)(C)C)=NN4C)C=C3)=C21&&&
*CC&*O*&*C(=O)C=*&*=Cc1ccc(Oc2ccc3c(c2)C(=O)N(*)C3=O)cc1&*Cc1cccc(F)c1&&&
O=C(OC1=CC=C2OCCOC2=C1)C1=CC=CS1&&&
O=C(NC1=CC=CC=C1)NC1CCN(CC2=CC=CO2)CC1&&&
*=Cc1ccc(Oc2ccc([N+](=O)[O-])cc2[N+](=O)[O-])c(OC)c1&*=Cc1cccc(C)n1&&&
CC1=CC(C)=NC(NC(=S)N(CC2=CC=CO2)C(C)C2=CC=CS2)=C1&&&
*CC&*O*&*C(*)=O&*C1C(=O)CC(C)(O)C(*)C1c1ccc2c(c1)OCO2&*C(*)=O&*O*&*CC&&&
*N(C)C&*C(=O)c1cccc(-c2nc(-c3cccs3)ns2)c1&&&
CCS(=O)(=O)N1CCN(C2=CC=CC=C2NC(=O)CC2=CC=C(OC)C=C2)CC1&&&
CCCN1C2CCC1CC(=O)C2&&&
N#CC(C#N)=CC1=[N+]([O-])C2=CC=C([N+](=O)[O-])C=C2[N+]([O-])=N1&&&
*CCc1ccc(OC)c2[nH]c(-c3cccs3)nc12&*N*&*C(C)=O&&&
COC1=CC=C(C2=C[NH]C3=CC=C(Cl)C=C23)C=C1O&&&
CC=C1CN2CCC34C5=CC=CC=C5N5C3=C(C=C(C(=O)OC)C5=O)C1CC24&&&
*CC&*N(*)*&*CC&&*CCCCCC*^*O*&*C(c1ccccc1)c1ccccc1&&&
COC1=CC=C(C(=O)NC2=CC=C3N=C(N4CCCC(C(N)=O)C4)C=C(C)C3=C2)C=C1&&&
*CC(C)(C)c1cccc(Cl)c1&*N1CCC2(CC1)CCN(c1ccc(-n3ccccn3)cc1)C2=O&&&
CC1=NC(NCC2=CN=C3C=CC=CC3=C2)=C2OC3=CC=C(Cl)C=C3C2=N1&&&
CC1=CC=C(CNC(=O)C(CCS)CC2=CC=CC=C2)C=C1&&&
CCCSC1=C(SCCC)C=C(O)C2=CC=CN=C12&&&
COC1C2=CC=CC(NC(=O)N(C)CC3=CC=NC=C3)=C2OCC1(C)C&&&
*=Cc1ccc(O*)c(OC)c1&*CC(*)=O&*N*^*=CC(*)=O^*C(Cc1ccc(O)c(OC)c1)C(*)=O&*N*&*N*&*C(C(*)=O)c1ccc(O)c(OC)c1&*C(CC(=O)O)C(N)=O
CC1=CC=CC(C)=C1NC(=O)NC1=CC=C(C(=O)NCCCN(C)CC2=CC=CC=C2)C=C1&&&
*N1CCCC(c2cc(C)[nH]n2)C1&*C(=O)c1ccc(S(C)(=O)=O)c([N+](=O)[O-])c1&&&
*CC(*)=O&*N*&*Cc1ccccc1^*Sc1[nH]c(=O)cc(O)n1&&&&
CC1=CC=CC=C1NS(=O)(=O)C1=CC(C(=O)N=C2SC=CN2CC2=CC=CO2)=CC=C1Cl&&&
O=C(C1=CC=CC=C1)N1CC(=O)N2C(CC3=CC=CC=C3)C(=O)N(CC3=CC=CC=C3)CC2(CC2=CC=CC=C2)C1&&&
CC(C)(C)N(C(=O)COC1=CC=C(Cl)C=C1Cl)C(C)(C)C(=O)NC1C2CC3CC1CC(C(=O)O)(C3)C2&&&
CS(=O)(=O)CC1=CC=CC=C1CSCC1OC(N2C=NC3=C(N)N=CN=C32)C(O)C1O&&&
*CCC&*Oc1cc(C(F)(F)F)ccc1C*&*N*&*C1CC(C)(C)NC(C)(C)C1&&&
CC1=CC=CC=C1N1C(SCC(=O)NCC2=CC=CS2)=NC2=C(SC3=CC=CC(Cl)=C3)N=CN=C21&&&
CN(C)CCNC1=C2C=CC=CC2=[N+](C2=CC=CC=C2)N1CCCSC1=NC2=CC=CC=C2[NH]1&&&
COC1=CC=CC=C1C1OC2=CC=CC=C2C(C)C1C(=O)NCC1=CC=C(F)C=C1&&&
COC1=CC=C(CN(CC2=CN(CC3=CC=CC=C3)N=N2)C(=S)NCCC2=CC=C(S(N)(=O)=O)C=C2)C=C1OC&&&
*C(=O)c1cc2c(=O)n3ccccc3nc2n(CCC)c1=N&*N*&*C1CCCCC1C&&&
CCC(C)C(=O)OCC(O)CSC1=NC2=CC=CC=C2[NH]1&&&
COC1=CC=C(S(=O)(=O)N(CC(=O)NO)CC2=CC=C(C3=CC=CC=C3)C=C2)C=C1&&&
*CC&*N*&*C(=O)c1ccccc1N*&*C(=O)c1cc2cc(Br)ccc2oc1=O&&&
*Oc1c(CCC)cc2c(C(F)(F)F)cc(=O)oc2c1CCC&*CCC*&*Oc1ccc2c(c1)CCC2CC(=O)O&&&
COC1=CC=C(C2=CSC(NN=C3CCCCC3)=N2)C=C1&&&
COC1=CC(C=C(C#N)C2=CC=CC(C)=C2)=CC=C1O&&&
N#CC1=CC=CC(C2=CC(=O)C3=CC=CC=C3[NH]2)=C1&&&
*N(C)C&*C(*)=O&*N*&*C1CCC(*)CC1&*CC*&*N1CCc2ccc(F)cc2C1Cc1ccc(F)cc1&&&
*Oc1cc(Cl)c(-c2cccnc2)c(N)c1&*CC(=O)O&&&
O=S(=O)(C1=CC=CC=C1)C1=C2N=C(C3=CC=C4OCOC4=C3)C3=C(C=CS3)N2N=N1&&&
*C1OC(n2cc(C)c(=O)[nH]c2=O)CC1O&*C*&*N*&*C(=O)c1cc(-c2ccccc2)nc(N)n1&&&
*CCCC(C(=O)O)c1ccccc1C&*Oc1cccc(Cn2cccc2)c1&&&
CCN1C(=O)CCC2C3CCC4N(C)C(=O)CCC4(C)C3CCC21C&&&
COC1=CC=C(O)C(C(=O)C2=COC3=CC=CC=C3C2=O)=C1&&&
CN(C(=O)C1=CC=CC=C1N)C1=CC=CC=C1&&&
*CC&*O*&*C(=O)c1ccc(N*)cc1&*C(=O)CC(*)c1cccc(OC)c1&*N1CCOCC1&&&
*CO&*C1OC(n2cnc3c(N*)nc(N*)nc32)C(O)C1O&*CCc1ccc(Cl)cc1&&*C1CC1&&
*CC&*O*&*C(*)=O&*N1CCN(*)CC1&*C(=O)c1ccc(CS(=O)(=O)c2cccc3cccnc23)o1&&&
*C1OCCCCC(C)Oc2ccc(N*)cc2C(=O)N(*)CC1C&*C(*)=O&*Nc1ccc(C(F)(F)F)cc1^*C(C)CO&&&*C*^*N(*)C&*C(*)=O&*Nc1ccc2c(c1)OCO2&&&
CC(C)CC(NC(C1=CC=C(C2=CC=C(Cl)C=C2)C=C1)C(F)(F)F)C(=O)NC(CCCN=C(N)N)C(=O)N1CCCC(C(=O)O)C1&&&
*Nc1ccc(OC)cc1&*C(=O)C1=CCN(*)CC1c1ccccc1&*C(=O)c1ccc(Cl)cc1&&&
O=C(C1=CC2=CC=CC=C2O1)N(CC1=CC2=CC(Br)=CC=C2[NH]1)C1CCCCCC1&&&
CC(C)C(NC(=O)C1=CC=C(C2=COC=C2)C=C1)C1=CC=C(N2CCN(C3=CC=CC=N3)CC2)C(F)=C1&&&
*CC(=O)c1ccc(CC)o1&*O*&*C(=O)c1ccc(SC)cc1OC&&&
CC1=CC(OC(=O)N(C)C)=CC=C1S(=O)(=O)NC(=O)NCCSC1=CC=CC=C1&&&
*C12CC3C(C)CCC3C3(C=O)CC1C=C(C(C)C)C23*&*C(=O)O&&*C*^*O*&*C(=O)C*&*N1CCC2(O)CCCCC2C1&&&
*Cn1cc(C)cn1&*C1CCCN1*&*C(=O)c1cc(C*)on1&*Oc1cccc(C(F)(F)F)c1&&&
COC1=CC=C(C2=NN=C3SCC(C4=CC=C(Cl)C=C4Cl)=NN32)C=C1OC&&&
CN1CCN(CCCCOC2=CC=CC=C2CCC2=CC=CC=C2)CC1&&&
CN1C2=CC=CC=C2C2=NN=C(SCC(=O)NC3=NN=C(S(=O)(=O)N(C)C4=CC=CC=C4)S3)N=C21&&&
CCOC(=[N+]([O-])N(C)C)C(C)(C)C&&&
COC1=CC=C(C2=NOC(CN3C(=O)C4=CC=CC=C4C3=O)=C2)C=C1&&&
CCC(CC)CN1C(N(CCC(C)C)C(=O)C=CC2=CSC=C2)=NC2=C1C(=O)[NH]C(=O)N2C&&&
CC1=CC(SC(C)C(=O)NC2=CC=C3OCCOC3=C2)=NC2=CC=CC=C12&&&
*C(C)=O&*O*&*C1OC2OC(*)C3C(CC(*)C4(C)C(*)CC(C)C34)(C)C12&*O*&*C(=O)c1ccc(Br)cc1^*O*&&*C(C)=O^*C(*)C&&*NC(=S)NN=Cc1ccc(Br)cc
CNC1=NC(NC2=CC=C(C#N)C=C2)=C2C=C(OC)C(OC)=CC2=N1&&&
*CCc1nc(-c2ccc(F)cc2)oc1C&*Oc1ccc(C2NCCC2c2ccccc2)cc1&&&
O=C(CN1C(=O)OC2=CC=CC=C21)NN=C1C(=O)NC2=CC=C(Cl)C=C12&&&
CC(C)CNCC1=C[NH]C2=C1C(=O)N=C[NH]2&&&
O=C(NC1CCC(CCN2CCN(C3=NC=CC4=C3OCCO4)CC2)CC1)C1=CC=CN=C1&&&
*C1CCCN(c2cc(Nc3cc(Oc4cccnc4)nc(OC)n3)nc(OC)n2)C1&*N(C)C&&&
*C(=O)CCc1nc2ccccc2[nH]1&*N*&*CC(*)=O&*N(*)c1ccccc1&*CC(*)=O&*N*&*C1CCCCC1&&&
O=C(NC1CCC2(O)C3CC4=CC=C(O)C5=C4C2(CCN3CC2CC2)C1O5)C1=CC2=CC=CC=C2C2=CC=CC=C12&&&
*C1CCC2=CCCCC2(C)C1=O&*C*&*O*&*C(=O)c1ccc(-c2ccccc2)cc1&&&
C1=C(CNC2=CC=C3[NH]C=NC3=C2)C2=CC=CC=C2[NH]1&&&
COCCN(C(=O)COC(=O)C1=CC(S(=O)(=O)N2CCCCC2)=CC=C1N1CCOCC1)C1=C(N)N(CC2=CC=CC=C2)C(=O)[NH]C1=O&&&
CC(C)(C(=O)O)C1=CC=CC(OC2=CC=C(Cl)C=C2Cl)=C1&&&
*Nc1nc(C)cs1&*C(*)=O&*N1CCC(O)(c2ccc(Cl)cc2)C2CCCCC21&&&
N#CC1=CC=C2C(=C1)C(O)=C(C(=O)NC1=CC=CC(C(F)(F)F)=C1)C(=O)N2CC(=O)O&&&
CCN(CC)C(=O)C1=CC=C(C2=CC=CC=C2)C=C1&&&
N#CC1=CC=C(C(=O)NC2=CC=C(S(=O)(=O)NCC3=CC=CN=C3)C=C2)C=C1&&&
CC1=CC(C)=CC(S(=O)(=O)C2=C(C(=O)NC34CC5CC(CC(C5)C3)C4)[NH]C3=CC=C(F)C=C23)=C1&&&
*Sc1nccn1C&*Cc1cnc(Cl)s1&&&
*C(=O)c1ccccc1Br&*N*&*C*&*C1CCCN(*)C1&*Cc1nc2ccccc2[nH]1&&&
N=C(N)NCCCCCCCCCCCCCCCCCC(=O)NCC1CC2CCC1C2&&&
O=C1C=CC=C2SC3=CC=CC=C3N(CCCN3CCOCC3)C2=C1&&&
*Cc1ccccc1OC&*O*&*Cc1cc(C(*)=O)n[nH]1&*N1CCC(*)CC1&*N1CCCCC1&&&
N#CC1(NC(=O)C2CC(S(=O)(=O)C3=CC=CC=C3Cl)CN2C(C2=CN=C(OCCO)C=C2Cl)C2CCC(F)(F)CC2)CC1&&&
*N(C)C&*CC*&*N1CCN(*)CC1&*Cc1ccn(-c2ccc(F)cc2Cl)n1&&&
*C1OC(n2cnc3c(N)nc(C#Cc4ccc(Cl)cc4)nc32)C(O)C1O&*C(*)=O&*N*&*CCc1c[nH]c2ccc(O)cc12&&&
CC1=C(SC2=CC=CC=C2)N(OCCCCN2C(=O)C3=CC=CC=C3C2=O)C(=O)[NH]C1=O&&&
*Oc1cccc2c(-c3ccccc3)cc(C)nc12&*Cc1c(Cl)ccc(N(*)C)c1Cl&*C(=O)C*&*N*&*C(=O)C=*&*=Cc1ccc(C(=O)n2cc(Cl)cn2)cc1&&&
*OC&*C(=O)c1[nH]c2ccccc2c1-c1nc(-c2ccc(C)cc2)[nH]c1-c1cccc(Cl)c1&&&
O=C(COC(=O)C1=CC=CS1)NNC(=O)C1CCCCC1&&&
*C(=O)c1cc2c(s1)CCCC2&*Nc1cn(-c2ccccc2)nc1-c1ccc(F)cc1&&&
*Cc1cc2c(-c3cccs3)cc3ncccc3c2o1&*N*&*C1CC1&&&
CC1=CC=C(NC(=O)CCCN2CCC(C(=O)C3=CC(C)=CC(C)=C3)CC2)C(C)=C1&&&
*CC(=O)N1N=C(c2cccnc2)CC1c1cc(Br)ccc1O&*C1CCCC1&&&
*CC(*)=O&*N*&*C(Cc1ccccc1)C(=O)O^*N1C(=S)NC(*)C1=O&&*Cc1ccccc1&&&
CCCC(=O)OC1CCC2(C)C(=CCC3(O)C2CC(OC(C)=O)C2(C)C(C4CCOC4=O)CCC32)C1&&&
O=C1C2=CC=NC=C2C=NN1C1=CC=CC=O1&&&
*Oc1cc2c(cc1OC)-c1[nH]nc(-c3ccc(C#N)cc3)c1C2&*CC*&*N(C)C&&&
CN(C)C1CCCN(CC2=CC3=C(C=C2)OCO3)C1&&&
CC1=CC=C(C(=O)NCCCCCCCNC(=O)C2=CC=C(C(F)(F)F)C=C2)C=C1&&&
*CC&*N(*)c1ccc(C2=NCCN2)cc1&*Cc1cc(OC)cc(OC)c1&&&
COC1=CC=CC=C1C(N)C1=CC=CC=C1OC&&&
CCCCCCCCCCCCCCCCOC1=CC=C2[NH]C(C3=CC=CN=C3)=NC2=C1&&&
*C1C(OC)=C(C)CCC2OC34C(CC5C(=COC6C(=*)CCC(C)(C)C6C7O)C5(C)C3CC(C(=C)C)C5(O)CCC(*)C5C)C(=C)C(=O)C4C(OC)C12C&*OC&&*O*^*C(=O
*C(=O)c1ccccc1[N+](=O)[O-]&*NC(=S)Nc1ccc(N2CCOCC2)cc1&&&
*CC&*N1CCN(c2ncnc3sc(N4CCN(c5ccc(F)cc5C(N)CO)CC4)cc23)CC1&&&
*Oc1ccccc1OC&*CC*&*N(*)C&*C*&*C1OCc2cn(nn2)CCCC(=O)N(*)CC1C&*C(C)CO&&&
*CCCC&*N1CCC23c4c5ccc(O)c4OC2c2[nH]c(C)nc2CC3(O)C1C5&&&
*Oc1ccc(C(Cc2ccncc2)c2ccccc2)cc1&*CC*&*N1CCCC1&&&
O=C(COC(=O)CCC(=O)C1=CC=C(Br)S1)NC1=CC=CN=C1Cl&&&
CC(=O)NC1=CC(C2=CC=CC=C2O)=CC(C2=CC=C(S(C)(=O)=O)C=C2)=C1&&&
O=C(NC1CCCC1)C1=COC(C2=CC=CO2)=N1&&&
CC1=C(CCOC2=CC=C(CC3OC(=O)NC3=O)C=C2)N=C(C2=CC=CC=C2)O1&&&
O=C(C1=NC(=O)C2=CC=NC=C2[NH]1)N1CCN(C2=CC=CC=C2Cl)CC1&&&
CC(=O)C1=C(C)N(CC(=O)N2CCOCC2)C(=C2SC(=S)N(C(CC3=CC=CC=C3)C(=O)O)C2=O)C1=O&&&
*N1C(=O)c2c(OC)cccc2C1(O)c1ccc(Cl)cc1&*Cc1cc([N+](=O)[O-])cc([N+](=O)[O-])c1&&&
*=Cc1cc(C)n(C)c1C&*=C1N=C(Nc2ccc(Br)cc2)NC1=O&&&
CC(C)CC(NC(=O)C(CCCCNC(=O)C(N)CCCCN)NC(=O)C(N)CC(=O)O)C(=O)O&&&
CC(C)CC1=CC=C(C(C)C2=NC3=CC4=CC(CO)=CC=C4N=C3[NH]2)C=C1&&&
*N1CCN(C)CC1&*Cc1nc2cc(N*)ccc2n1C&*C(=O)c1ccco1&&&
*C(=O)C(C)n1nc(CC)n2c(cc3occc32)c1=O&*N*&*CCC*&*N1CCN(c2ccc(C)cc2)CC1&&&
*NC(=NC)NC#N&*CCC*&*NC(=NC(*)C)N*&*Nc1ccc(Cl)c(Cl)c1&&*NC(=NC#N)Nc1ccc(Cl)nc1&&
COC1=CC(C2C3=CC4=C(C=C3OC(N3CCCCC3)C2C)OCO4)=CC(OC)=C1OC&&&
CCCCCC=CCC=CCC=CCC=CCCCCC(=O)OC12CCN(C)CC1COC2&&&
CCN1N=CN=C1CNC(=O)C1=CC(=O)[NH]C2=C(F)C(F)=CC=C12&&&
*Nc1nc(C(C)C)nc2cc(-c3ccc(Cl)cc3)sc12&*C(*)=O&*C1CC1&&&
*C1CCC(C(=C)C)CC1&*C*&*C1CCCC(O)C1&&&
*CCCC&*Nc1nc2c(c(=O)[nH]c(=O)n2C)n1Cc1cc(C)ccc1C&&&
NC1=CC(=O)[NH]C(=O)N1CCCC1=CC=CC=C1Cl&&&
*C1OC(n2cnc(C(N)=O)c2C#C)C(O)C1O&*C*&*N*&*C(=O)C=NO&&&
*NC&*CC*&*Oc1cc(C)nc(N*)n1&*C(C(*)=O)C(C)C&*N*&*C1CCCC1&&&
CCC(C)C(NC(=O)C(CCC(N)=O)NC(=O)C(C)NC(=O)C(NC(C)=O)C(C)O)C(=O)NC(CO)C(=O)NC(C)C(=O)NC(CC(C)C)C(N)=O&&&
CCC1=CC2=C(N3CCNCC3)N=C(CN3CCOCC3)N=C2S1&&&
CC#CC(=O)NC1=CC(OC2=CC=C3N=C(NC4=CC=CC=N4)N=CC3=C2)=CC=C1F&&&
COC1=CC=CC(C(=O)NC2CC3=C(CC(C(=O)NCCC4=CC=C(F)C=C4)=C(N)O3)C3=CC=CC=C32)=C1&&&
COC1=CC=C(C2=C(O)C=C(O)C=C2O)C(OC)=C1&&&
*Nc1cc(-c2cccc(CC(=O)O)c2)n(-c2cccc(OC)c2)n1&*C(*)=O&*C1CNC(=O)C1&&&
O=C(C=CC(=O)N1CCCc2C1=CC=C(Cl)C2Cl)NC1=CC=CC2=C1C(=O)C1=CC=CC=C1C2=O&&&
*C(=O)c1cnn2ccc(N3CCCC3c3cc(F)ccc3F)nc12&*Nc1ccccc1-c1ccccc1&&&
*C(=O)C(*)=O&*Nc1cc(Cl)c(F)cc1Cl&&*Oc1ccc(Br)cc1&&
CN(C)C1=NC(C(F)(F)F)=CC=C1CNC(=O)C(C)(C)C&&&
*Cc1ccc(OC)cc1&*N1C(=O)CCC1*&*C(*)=O&*N*&*CCC*&*N1CCOCC1&&&
*C(=O)C1=C(C)N(*)C(=O)C(*)C1&*N(*)*&*Cc1ccc(C(C)(C)C)cc1^*Cc1ccc(C(C)(C)C)cc1&*CC(O)CC(O)CC(=O)O&*CCc1ccccc1&&&&
CC(=O)C1(OC(=O)CNC(=O)OC(C)(C)C)CCC2C3CCC4=CC(=O)CCC4(C)C3C(O)CC21C&&&
COC1=CC=CC=C1OCCN1CCN(C2=CC(C)=CC=C2C)CC1&&&
CN1C(=O)C2=C([NH]C(C(=O)NCCN3CCC4=CC=CC=C4C3)=N2)N(C)C1=O&&&
*C1C(c2ccccc2OC)CC2CCC1N2C&*C*&*Oc1cc(N2CCC3(O)CC2Oc2ccccc23)cc(OC)c1OC&&&
CCOC(=O)C1=NOC(C2=CC=C3C=CC=CC3=N2)=C1&&&
COC1=CC=CC(N2C=NN=C2SCC(=O)C2=CC=C(S(=O)(=O)N3CCOCC3)C=C2)=C1&&&
COC1=CC=CC(C2=C3C(=NN2C)CCC2=CN=C(NC4=NOC(C)=C4)N=C2N3C)=C1&&&
CC(C)C(CN1CCC(C)(C2=CC=CC(O)=C2)C(C)C1)NC(=O)C1CC2=CC=C(F)C=C2CN1&&&
CCOC(=O)CC1=CSC(NC(=O)C(C)[N+]2=C3CCCN3C(C(C)(C)C)=C2)=N1&&&
*CC&*N(*)*&*CC&&*CC(O)C*^*Oc1nc(N)n2nc(-c3ccco3)nc2n1&&&
O=C(NCC1CC1)C1=CN=C2SC(N3CCCC3C3=CC=CN=C3)=NN2C1=O&&&
CN1CCN(C2=CC=C(Cl)C=C2NC(=O)C2=CC=C(Br)O2)CC1&&&
*Cc1cccc(OC)c1O&*N1CCN(*)CC1&*Cc1ccc(F)cc1C(F)(F)F&&&
COC1=CC(C=C2NC(=O)N(CC3=CC=C(C)C=C3)C2=O)=CC=C1N1C=NC(C)=C1&&&
*Nc1ccc(C(=O)NN=C(C)c2ccc(C)cc2)cc1&*S(=O)(=O)c1cccc(S(*)(=O)=O)c1&*NC#N&&&
O=C(NCC1=CC=C(C2=CC=CC([N+](=O)[O-])=C2)O1)C1=CC=CC=C1&&&
COC1=CC(C(=O)N2C3=CC=CC=C3C(=O)NC3=CC=CN=C32)=CC(OC)=C1OC&&&
*N(*)C&*C(=O)c1cc2cc(C(=N)N)ccc2[nH]1&&*Cc1ccc(-c2cccc(C(=N)N)c2)cc1&&
CCCOC(=O)N1CCN(C(=O)C(CC(C)C)NC(=O)C2CCCN2C(=O)OC(C)(C)C)CC1&&&
*C(=O)CC&*Oc1c(OC)ccc2c1CSC(=S)N2&&&
CC(C)COCCN(C)CC1=CC=C2N1CCC2&&&
COC1=CC=CC(CNC2=NC(NC3=CC=C(C(=O)NCCC4=CC=C(F)C=C4)C=C3OC)=NC=C2C)=C1&&&
CC(=O)NC1=CC=C(S(=O)(=O)NCCC(=O)N2CC(C)CC(C)C2)C=C1&&&
*Cc1cn(Cc2ccccc2OC)nn1&*Oc1ccccc1C=NNc1nc(-c2ccc(Br)cc2)cs1&&&
*CC(N)=O&*N*&*C(=O)CCn1nc(C2CCNCC2)ccc1=O&&&
CN(C)C1=CC=C(OCCCC2=C[NH]C=N2)C=C1&&&
C=CCOC1=CC=C2C3=CC=[N+](C)C(C)=C3N(CC=C)C2=C1&&&
CS(=O)(=O)C1=CC=CC=C1C1=CC=C(NC(=S)NC2=CC=C(Cl)C(Cl)=C2)C=C1&&&
*C(=O)c1ccccc1&*N*&*C(c1ccccc1)c1cc(Cl)c2cccnc2c1O&&&
*N(*)C&*C(=O)C*&*N1C(=O)NC2(CCCCC2)C1=O^*CC(*)=O&&*Nc1ccccc1C(F)(F)F&&&
CS(=O)(=O)C1=CC=C(C2=NC(C3(C4=CC=C(C5=CN=C(N)N=C5)N=C4)CCC3)=NO2)C=C1&&&
N#CC1=C(NC2=CC=C(C(=O)NC3=CC=C(Cl)C=C3)C=C2)OC(C2=CC=CO2)=N1&&&
N(CC1=CC2=C(C=C1)[NH]C(CCN1CCCC1)=C2)CC1=CC=CC=C1&&&
CN(C)C(=O)C(C1=CC=C(C(F)(F)F)C=C1)N1C(=O)C(C2=CC=CO2)=NC2=CC=CC=C21&&&
COC1=CC=C(C2CC3=C(C=CC(OC)=C3O)OC(=N)C2C#N)C=C1OC&&&
CCCCCCCCNCC(NCC(O)C1=CC=C(O)C(C(N)=O)=C1)C1=CC=CC=C1&&&
O=C1C2=C(O)C=CC=C2C(C(O)C2=CC=C(F)C=C2)(C2=CC=C(F)C=C2)N1CC1=CC=C(F)C=C1&&&
COC1=C(Cl)C2=C([NH]C(=O)[NH]2)C(OC)=C1C(C)CCC(=O)O&&&
*C(CCCC)C(=O)O&*N*&*C(*)=O&*C1CC(*)CC1*&*C*&*Nc1ncc[nH]1^*Sc1ccc(O)cc1&&&&
*C1C(C)CCC2(O)C3(C)CC4(O)OC2(C)C2(O)C3(O)C(O)C(*)C(*)(O)C4(C)C12&*O*&*C(=O)c1ccc[nH]1^*C(C)(C)O&&&*C(O)C*^*N1CCN(C)CC1&&&
N#CC1=CC(C(=O)NC2=CC=CC=C2)=CC=C1C1=CC=C(Br)C=C1&&&
CCCCC1=C(OCCCOC2=CC=C3C=CC(=O)OC3=C2)C(=O)C2=CC=CC(OC)=C2C1=O&&&
CC(C)CCC1NC(=O)C(C)N(C)C(=O)C2CCCN2C(=O)C(C(C)O)NC(=O)C(CC2=C[NH]C3=CC=CC=C23)N(C)C(=O)C(C(C)C)NC1=O&&&
CC(C)C1=CC=C2[NH]C3=C(CCCC3(C)N)C2=C1&&&
CC(C)C(NC(=O)C1=CC=CC=C1)C(=O)N1CCN(C2=CC=CC=C2OCCO)CC1&&&
CCCCN(CCCC)C(=O)CN1CCOCCOCCN(CC(=O)NCCC2=CC=CC=C2)CCO)CCOCC1&&&
*Nc1cc(C)nc2c1ccc1c2ccc2c(N*)nccc21&*CCC*&*N(C)C^*CC*&&*N(C)C&&&
CCCC1=C(CC2=CC=C(C3=CC=CC=C3C3=NOC(=O)[NH]3)C=C2F)C(=O)N(C2CCC3(CCCO3)CC2)C2=NC=NN12&&&
CS(=O)(=O)N1CC2CCCC2(COCC2=CC=CC=N2)C1&&&
CCC1=NC(NCC2=CC=CC=C2)=C2SC=CC2=N1&&&
CCCCOP(=O)(OCCCC)C(NC(=S)NC1=CC=C(Cl)C=C1)C1=CC=C([N+](=O)[O-])C=C1&&&
*Nc1nccc(Nc2cc(Oc3cccc4cc(C#N)ccc34)n3nccc3n2)n1&*C1CCOCC1&&&
*Oc1cccc(OC)c1&*CCCCn1cnc2ccccc2c1=O&&&
*NC(=NCC)Nc1ccc(Cl)cc1&*S(=O)(=O)c1ccc([N+](=O)[O-])cc1&&&
*CCc1nncc(C)n1&*N*&*C1CN(*)CC1C&*C(=O)c1nc2ccccc2[nH]1&&&
CCN1CCC2C(C1)C1=CC=CC3=C1N2CC31CCNCC1&&&
*C(=O)c1ccc(OC)c(OC)c1&*NC(=S)Nc1cc(C(F)(F)F)cc(C(F)(F)F)c1&&&
*CC(*)=O&*N(*)c1ccc(F)cc1&*CC(*)=O^*Sc1ccccc1^*N*&&&*CCO&&&
*CC&*Oc1ccc(C*)cc1OC&*N1COc2ccc(C=*)cc2C1&*=C(C#N)C(*)=O&*N*&*C1CC1&&&
CCCCSC1=NN(CN2CCN(C(=O)C3=CC=CO3)CC2)C=N1&&&
*N1CCCC(C)C1&*Cc1ccc(-c2ccc(C*)cc2)cc1&*N(*)*&*CCc1ccccc1&&*Cc1ccc(-c2cccc(N(C)C)c2)cc1&&
*=CC(=O)C(F)(F)F&*=C(O)C(F)(F)C(F)(F)F&&&
COC1=CC=C(CNC(=O)C2=C(NO)C=C(C3=CC=CC=C3)OC2=O)C=C1&&&
COC(=O)C1CCCCN1C(=O)C1=CC=CC=C1OC&&&
*C(=O)Cc1c[nH]c2ccccc12&*N*&*CCc1ccc(O)cc1&&&
CC(C)(C)C1=CC=C(C(O)CCCC2=CC=C(CC(=O)O)C=C2)C=C1&&&
*CC(*)=O&*N*&*C1CCCCC1^*Oc1ccc(S(*)(=O)=O)cc1&&*N*&*Cc1ccccc1&&&
CN1C=C(C(N)=O)C2=C1C1=NC(NC3=CC(NS(C)(=O)=O)=CC=C3N3CCOCC3)=NC=C1CC2&&&
CC1=CC=CN=C1C=NNC(=O)C(C1=CC=CC([N+](=O)[O-])=C1)C1=CC=CC([N+](=O)[O-])=C1&&&
COC(=O)C1(C)CCCC2(C)C3CCC(C=O)=CC3=C(C=O)C(O)C12&&&
*C(=O)c1ccccc1&*N*&*CCC*&*C1CN(*)CCO1&*Cc1cnn(-c2ccc(F)cc2)c1&&&
CC(C)(C(=O)N1CCC(CC(=O)O)CC1)C1=CC=C(OC2=CC=C(C(=N)N)C=C2F)C(F)=C1&&&
CC(=O)OC12COC1CC(O)C1(C)C(=O)C(O)C3=C(C)C(OC(=O)C(O)C(NC(=O)OC(C)(C)C)C4=CC=CC=C4)CC(O)(C(OC(=O)C4=CC=CC=C4)C21)C3(C)C&&&
*CCCCCC*&*N1CCC(c2c[nH]c3ccccc23)CC1&&*N1CCCCC1&&
*N(C)C&*CCC*&*N1CCN(c2ncc3cc(-c4c(Cl)cccc4Cl)c(N*)nc3n2)CC1&*C(*)=O&*Nc1cccs1&&&
*OC&*C(=O)C=*&*=C(C)CCC(=O)C(C)C&&&
*=Cc1cc2c4c(c1)[nH]c(=O)n4CCCC2&*=CC*&*N1CCc2ccccc2C1&&&
*C(CC=C)c1ccc(F)cc1&*N*&*C(=O)Cc1ccc(F)c(F)c1&&&
*CCC(C)C&*N(*)c1ccc(N2CCN(C)CC2)cc1&*CC(*)=O&*N*&*C(CC(=O)O)C(*)=O&*N*&*C(Cc1ccc(O)cc1)C(=O)O&&&
NC1=NC(OCC2=CC=CC(F)=C2)=NC2=C1N=CN2C1OC(COP(=O)(O)OP(=O)(O)O)C(O)C1O&&&
*C(C)c1ccc2c(c1)CCC21N=C(N)c2ccccc21&*O*&*CC(*)=O&*N*&*CC(N)=O&&&
CC(C)(C)OC(=O)N1CCC(OC2=CC=C(C(=O)NCC3=CC=CC=N3)C=C2)CC1&&&
*C(=O)c1ccccc1OC&*N*&*C(C*)C(*)=O&*N*&*C(CCCC*)C(*)=O^*O*^*N*&*C(=O)c1ccccc1OC&*C(CCC*)C(*)=O^*SC&&*N1CCCC1*&&&*C(*)=O^*N
CN1C(COC2=NN=CC3=CC=CC=C23)=NN=C1SCC(=O)NC1=CC(Cl)=CC=C1Cl&&&
CC(NC(=O)C1=CC=C(CNS(=O)(=O)C2=CC=C3C(=C2)C(C)(C)C(=O)N3C)C=C1)C1=CC=C(F)C=C1&&&
NN=C(N)C1=CC=C(Cl)C(Cl)=C1&&&
*CC=C&*N1CC(=O)N2C(Cc3c([nH]c4ccccc34)C2c2ccc(Cl)cc2Cl)C1=O&&&
*C(=O)CCC&*Nc1cccc(N*)n1&*C(=O)c1ccccc1F&&&
COC1=CC(C2OC3=CC(C4OC5=CC(O)=CC(O)=C5CC4O)=CC=C3OC2CO)=CC(OC)=C1OC&&&
*CC&*N(*)C&*CC(C(*)=O)(c1ccccc1)c1ccccc1&*O*&*CCCCCC*&*S*&*CCCCCC*&*S*&*CC(*)=O&*O*&*CCCCCC*&*O*&*C(=O)C(C*)c1ccccc1&*N*&
O=CC1=C(O)C=C(O)C=C1C#CC1=CC=CC=C1&&&
*N(*)c1ccc(OC)cc1OC&*CC(*)=O&*Nc1cc(C)ccc1C^*S(=O)(=O)c1ccccc1&&&&
O=C1C2CCCCN2C(=O)N1CC1=CC=CC=C1&&&
*CC&*O*&*C(*)=O&*C1C(=O)C=C(Nc2ccccc2C)CC1c1ccccc1&&&
*CC=C&*Sc1nc(-c2cccs2)cc(C(F)(F)F)c1C#N&&&
CC(C)COC(=O)N1CCC2(CC1)OC1=CC=CC=C1C1CC(C3=CC=C(Cl)C=C3)=NN12&&&
*Cc1ccccc1OC&*N(*)*&*Cc1cncn1C&&*C1CCOCC1&&
COC(=O)CC(=O)N1CCC2(CC1)CC(NC1=CC=CC=N1)C1=CC=CC=C1O2&&&
CC(=O)C1(C(C)C)SC(=S)NC1=O&&&
CC1=CC2=C(N)C(C3=CC=C(Br)C=C3)=C(C)N=C2S1&&&
*C1CCC(=O)O1&*CCCCCCCc1ccccc1&&&
CC1=CC=C(CNC(=O)C2(C)CC3=C(C4=CC=CC(NC(=O)CC5=CC=CC=C5)=C4)C=CN=C3O2)C=N1&&&
*Nc1ccc(C)c(Nc2nccc(-c3cccnc3)n2)c1&*C(=O)c1cc(N2CCC(*)CC2)cc(C(F)(F)F)c1&*N1CCC(C)(C)CC1&&&
CSC1=NN2C=C(C3=CC=C(Cl)C=C3)C(C3=CC=C(Cl)C=C3)=NC2=N1&&&
COC(=O)C1=C(N)C2=NC=C(C3=CC=CC=C3)C=C2S1&&&
*NC(=N)N&*CCCC(*)C(*)=O&*N*&*C(CCCCN)C(*)=O^*N*^*N*&*C(*)=O&*C(Cc1c[nH]c2ccccc12)C(N)=O&*C1CCCN1*&&&*C(=O)C(*)Cc1ccccc1&*N*&
CC1=CC(C)=CS1&&&
*C(=O)C(Cc1ccccc1)c1ccc(F)cc1&*N*&*CC#CC*&*N*&*C(=O)c1cc2ccccc2nc1O&&&
CCOC(=O)C1=CC=C(NC(=O)C2=C(CC)N=C(CC)N2CC)C=C1&&&
CCN1C2=NC=C(CCC3=CC=CC(Cl)=C3)C=C2C(=O)N(C)C2=CC=C(Cl)N=C21&&&
*CCS(C)=O&*Sc1nc2ccccc2n1S(=O)(=O)c1ccc(Cl)cc1&&&
*NC(=Nc1cccc([N+](=O)[O-])c1)N1CCN(c2ccc([N+](=O)[O-])cc2)CC1&*C1CCCCC1&&&
C1CCCN2CC3=CC4=C(C=C3C2C1)CCCC4&&&
O=C(N1CCC(O)CC1)C1(CC2=CC=CC=C2)CC(=O)N(CC2=CC=CO2)C1C1=CC=C(Cl)C=C1&&&
*C(C)CO&*N*&*C(=O)c1cn2ncnc(Nc3cc(N*)ccc3C)c2c1C(C)C&*C(*)=O&*N1CCOCC1&&&
*N1CCCC1C&*CCc1cc2c3c(cccc13)C(=O)O2&&&
CC1=CC(N(CCCl)CCCl)=C2C=C(NC(=O)NC3=CC=C(OC4=CC=CC=C4)C=C3)C=CC2=N1&&&
CN1CCN(S(=O)(=O)C=CC2=CC=CC([N+](=O)[O-])=C2)CC1&&&
*Oc1ccn2ncc(C#N)c2n1&*CCC*&*N1CCN(c2cccc([N+](=O)[O-])c2)CC1&&&
CC1=NOC(C)=C1S(=O)(=O)N1CCN(C2=CC=CC=C2)CC1&&&
*C(CC)CC&*Oc1ccncc1C#CC#CC1=CN(*)C(=O)C1(C)C&*C(C)C*&*C1(O)C*&*S*&*CC&&&
*N1CCOc2c(-n3nc(C)cc3C)cc(C)cc21&*C(=O)Cn1ccc(=Nc2ccc(Br)cc2)cc1&&&
*Oc1ccc(OC)cc1&*CCC(*)=O&*O*&*CC(*)=O&*Nc1ccccc1Cl&&&
C=C1C(=O)OC2C1CCC(C)C1(O)CC3OC3(C)C21&&&
CC(=O)NC(C1=CC=CC=C1)C1=NC(C=CC2=CC=CC=C2OCC(=O)O)=CS1&&&
O=C(CCC1=CC=C(S(=O)(=O)NCCC2=CC=CC(F)=C2)C=C1)NO&&&
OC1=CC=C(O)C=C1CNC1CCCCCC1&&&
CCN1C=C(C(=O)O)C(=O)C2=CC(F)=C(N3CCN(C4=CC(C)=C(Cl)C=C4C)CC3)N=C21&&&
*=Cc1cc(C)n(CC)c1C&*=C1Sc2ccccc2C1=O&&&
*C(*)=O&*O*&*Cc1ccccc1^*N*&&*C(Cc1ccccc1)C(=O)O&&&
*CC=C&*Oc1nc2ccc([N+](=O)[O-])cc2cc1C#N&&&
*C(=O)c1ccc(O)cc1&*N*&*CCCCC*&*N1CCC(c2c[nH]c3ccccc23)CC1&&&
COC1=CC=C(C2=NOC(CN3C(C4=CC=C(OC)C(OCC5=CC=CC=C5)=C4)=NC4=CC=CC=C43)=C2)C=C1&&&
*C(=O)c1ccccc1C&*Nc1ccnn1C1CCN(*)CC1&*C(=O)c1ccco1&&&
CC1CN(C(C)CO)C(=O)CCCN2C=C(COC1CN(C)C(=O)C1=CC=C(OC(F)(F)F)C=C1)N=N2&&&
COC1=CC=C2C(=C1)C(C(C)C(=O)NCC(N)=O)=CN2C&&&
*C(C)CCCCC&*N*&*C(*)=O&*Nc1nnc(C2CCCCC2)s1&&&
*C(=O)Cc1ccc(F)cc1&*N1CCN(c2ccc(OC(F)(F)F)cc2)CC1&&&
*C1OC2C3=C(C)C(=O))=CC3=CC3C(=O)C4=C(C=CC(CS4)C13O&*C*&*O*&*C(=O)C=*&*=Cc1ccc(F)cc1&&&
O=C(O)C1=CN(C2CN(CC3=NC4=CC=CC=C4[NH]3)C2)N=N1&&&
*Cc1cc(C)cs1&*O*&*CC(Cn1ccnc1)c1ccc(Cl)cc1Cl&&&
C=CC1CC1(NC(=O)C1CC2CN1C(=O)C(C(C)(C)S(=O)(=O)C1CC1)NC(=O)OCC(C)(C)CCCCCC1=CC=CC=C1)C(=O)N2CS(=O)(=O)C1CC1&&&
COC(=O)CCSC1=NC(=O)C=C(CC2=CC=C(F)C=C2)[NH]1&&&
*C(C*)c1cccc(OC)c1&*Nc1nc(N)nc(N*)n1&*Cc1ccc(CC(N)C(=O)O)cc1^*SC&&&&
COC(=O)C1CN(C)CCO1&&&
C#CCNC(=O)C1CSCN1C(=O)C(CC1CCCCC1)NC(=O)C(C)NC(=O)C1=CN=CC=N1&&&
*Oc1nc(N2CCOCC2)nc(Nc2ccccc2)n1&*C1CCCC1&&&
*CCCC&*O*&*C(*)=O&*N*&*S(=O)(=O)c1sc(CC(C)C)cc1-c1ccc(Cn2c(CCCC)nc3cc(N*)ccc32)cc1&*C(*)=O&*O*&*CC&&&
CC1=NC(NN=CC2=CC=CC=C2C(F)(F)F)=NC(C)=C1Br&&&
*=C(C#N)C#N&*=Cc1ccc(-c2ccccc2[N+](=O)[O-])o1&&&
CCN1CCN(C2=CN=C3C=C(Cl)C=CC3=N2)CC1&&&
*CC&*O*&*C(*)=O&*N*&*C1CCc2c(ccc(=O)n2C*)C1&*C1CCCC1&&&
*CC(=O)NN=Cc1ccc(O)c(OC)c1&*Sc1ccc2ccccc2n1&&&
CC1=NC=C([N+](=O)[O-])N1CCN1CCN(C2=CC=C(C(F)(F)F)C=C2)CC1&&&
CC1=CC(CNC2=CC=C3C(=C2)CCN3CC2=COC(C3=CC=C(F)C=C3)=N2)=C2C=CC=CC2=N1&&&
OCC1(CNCC2=CC=CN=C2OCC2=CC=CC=C2)CCOCC1&&&
CN(C)C1=CC=C(C=CC2=CC=NC3=CC=CC=C23)C=C1&&&
CC1=CC=C(C2=CC=C(CN3CCN(C4=CC=CC=C4)CC3)C=C2)C(C2=C(C3=CC=C(F)C=C3)C=N[NH]C2=O)=C1&&&
COC(=O)C1=CC(NC(=O)CSCC2=CC(=O)[NH]O2)=CC=C1N1CCOCC1&&&
*CCCCCCCC(=O)NO&*N1C(=O)c2ccccc2C1=O&&&
CCN(CC)C(=O)CNC(=O)C1=CC(OC)=CC(OC)=C1&&&
*Cc1ccc(OC)c(C)c1&*N1CCC2(CCCN(*)C2)C1&*C*&*C1CC1&&&
*N(C)c1c(CC)nc2c(O*)cccn12&*C(=O)c1ccco1&&*CC(=O)c1ccc(C)cc1&&
*C(C)CCCC(C)C&*N*&*C(=O)c1cc2cc(Cl)ccc2o1&&&
COC1=CC=C2C3=NN(C4OC(CO)C(O)CC4O)C=C3C3=CC=CC=C3C2=C1&&&
*=CC(=*)C&*=CC(=O)O&&*=Cc1cc2c((C(C)C)c(OCN(C)C)c(C(=O)C=*)c(=O)c2cc1C^*=C(O)C(=O)O&&&
*OC&*C(=O)CCCC*&*N*&*C(=O)C1=C(C)Nc2nnnn2C1c1ccccc1Cl&&&
*CC(*)c1ccc(C)cc1&*N1CCOCC1&&*N*^*C(=O)c1csc(Br)c1&&&
COC1=CC=C(S(=O)(=O)NCC(C2=CC=CO2)N2CCCCC2)C=C1OC&&&
*C(=O)O&*C1Cc2ccc(O*)cc2CN1C(=S)Nc1cc(Cl)cc(Cl)c1&*Cc1ccc2ccccc2n1&&&
O=C(NC1=CC=CC=C1C(=O)O)C1=CC(=O)CC1&&&
CS(=O)(=O)NC1=CC=C2NC(=C3C(=O)C4C5CCC(C5)C4N(CC4=CC(F)=CC=C4F)C3=O)NS(=O)(=O)C2=C1&&&
O=C1C(C2=CC=C(O)C=C2)=C[NH]C2=CC(O)=CC=C12&&&
O=C(NCC#CC1=CC=C2N=CC(C3=CC=C4OCCOC4=C3)=NC2=C1)C1=CN=CN(CC2=CC=C(F)C(F)=C2)C1=O&&&
*C(=O)c1cc2ccccc2[nH]1&*Nc1ccc(F)cc1&&&
CC1=CC=C(O)C(C(=O)C2=C(C(C)C)N=C3C(CCCC(=O)O)=CC=CN23)=C1&&&
*OC&*C(=O)C(=*)C#N&*=C1C=Cc2c(ccn2-c2ccc(OC)cc2)C1&&&
*N(*)c1ccc(OC)c(OC)c1&*CC(*)=O&*N1CCOCC1^*S(=O)(=O)c1c(C)noc1C=*&&*=Cc1ccc(OC)c(OC)c1&&&
O=C(O)C1=CC=C(CN2C=CN=N2)C=C1&&&
*NC1=C(N*)C(=O)C2=C(CCCC2)C1=O&*S(=O)(=O)c1ccccc1&&*CCCC*^*N*&*S(=O)(=O)c1ccccc1&&&
COC1=CC2=C(C(F)(F)F)N=CC=C2C=C1C(=O)NC1=CC=CC(NC2=NC=NC3=C2SC=C3)=C1&&&
CC1=CC(CCCCC((=O)O)=CC=C1C1=NC2=CN=CC=C2[NH]1&&&
CN1CCN(NC2=CC(C3=C[NH]N=C3C3=CC=C(Cl)C=C3)=NC=N2)CC1&&&
*C1(C)CCCN1*&*C*&*C1CCCCC1^*C(*)=O&&*Nc1ccc(Cl)c(Cl)c1&&&
*CC&*O*&*C(*)=O&*N1CCN(*)CC1&*CC*&*N*&*C(=O)c1c2n(c3cc(Br)ccc13)CCCO2&&&
COC1=CC=C(C2OCC3(CC=C4C=C(C5=CC=CC=C5)OC43O2)C=C1OC&&&
CC(=O)C1C(=O)N(C)C(=O)C2CCC1N2&&&
*C(=O)c1cc(-c2ccccc2)sc1N*&*Nc1ccc2ccccc2c1&&*C(*)=O^*C1C2C=CC(CC2)C1*&*C(=O)O&&&
COC1=CC=C(CNC2=NC=NC3=CC(OC)=C(OC)C=C23)C=C1Cl&&&
O=C(C1=CC=CO1)C1=C(C2=CC=CC=C2)C2=C(C=CC3=CC=CC=C32)OC1=O&&&
*C(C)=O&*O*&*CC*&*Oc1cccc(C=*)c1&*=C(Cc1ccccc1)C(=O)O&&&
CC(C)C(NC(=O)C1=CSC(CC2=N[NH]C(=S)O2)=N1)C1=CC=C(Cl)C=C1&&&
*N(C)C&*C(=O)C(=*)N*&*C(=O)c1cccs1&&*=Cc1cn(-c2ccccc2)nc1-c1ccccc1&&
NS(=O)(=O)C1=CC=C(C(=NCCO)NO)C=C1&&&
CN(C)C1=CC=C(C(=O)NCCC2=CC=C3OCCCOC3=C2)C=C1F&&&
*N1CCN(S(=O)(=O)N(C)C)CC1&*S(=O)(=O)c1ccccn1&&&
*C(=O)c1ccc(OC)cc1&*N*&*CCc1nc2ccccc2[nH]1&&&
COC1=CC2=C(C=C1OC)C1=C(C3=CC=C(OC)C(OC)=C3)C(SCC(=O)N3CCOCC3)=NN1CO2&&&
*C(=O)CCCC&*Nc1cc(C)c(OC)c(Cl)c1&&&
CN1C(N)=C(C(=O)COC(=O)CCC2=NC3=CC=CC=C3[NH]2)C(=O)N(C)C1=O&&&
*CC(=O)O&*Sc1ccc2c(c1)nc(-c1ccc(Br)cc1)n2Cc1nc(-c2ccccc2)oc1C1CC1&&&
COC(=O)CSC1=C(O)CC(C(C)(C)C)CC1=O&&&
COC(=O)OC1OC(C(O)CCl)C(O)C1OC(=O)OC&&&
*Cc1cc(=O)c2ccccc2[nH]1&*Sc1ccncc1&&&
*CC&*Oc1ccc(N*)cc1&*C(=O)C*&*N(*)C&*Cc1ccccc1OC&&&
NC1=CC=C(SC2=CC=CC=C2C(=O)NC2=CC=C(Cl)C(Cl)=C2)C=C1&&&
CC(C)C1=CC=CC2=C1C=C(CSCC(C)C(=O)O)C(=O)O2&&&
CN(CCCN1C=CC=N1)C1=NC=NC2=CC=C(C3=CC=C4OCOC4=C3)C=C12&&&
CN(C)C(=O)CC1=CC=C(NC2=NC=C3CCC4=NN(C)C(C5=CC=CC=C5Cl)=C4C3=N2)C=C1&&&
CC1=CC(CC2=NN(C3OC(CO)C(O)C3O)C3=C2C(=O)CC(C2=CC=C(F)C=C2)C3)=CC=C1NCC1=CC=C(S(C)(=O)=O)C=C1&&&
*CC&*Oc1ccc(C*)cc1OC&*N1CCN(*)CC1*&*Cc1nc(C2CC2)no1&&*CCO&&
*Oc1ccccc1C(=O)O&*CC*&*Oc1ccccc1C(=O)O&&&
CC(C)=CCC1=CC2=C(C=C1O)CCC1C2(C)CCC2(C)C3CC(C)(C)C(O)CC3(C)C(O)CC12C&&&
*C(=O)c1cc(Cl)cc(Cl)c1&*Nc1nc(-c2ccccc2)n(-c2ccccc2)n1&&&
*N1C(=O)N(*)C(*)C(O)C(O)C1*&*Cc1ccccc1&&*Cc1ccccc1&*Cc1ccccc1&*Cc1ccccc1&&
O=C(O)CN(CC1=CC=C(O)C(O)=C1)CC(CC1=CC=C(O)C(O)=C1)SCCCCCCCCCCN(CC(CCC(=O)O)SCCCCOCC1=CC=C(O)C(O)=C1)CC(CC(=O)O)SCCCCCCCCC
CCNCCOC(=O)CCCCCCCCCCCCCNC1=NC=NC2=C1N=CN2C1OC(CO)C(O)C1O&&&
O=C1CC2NC(=O)C3=CC=CC(=C3CO)COCC2O1&&&
*C(C)C&*O*&*C(=O)C1=C(CC(O)CC(C)(C)C)Nc2cc(Cl)c([N+](=O)[O-])cc2S1&&&
*OC&*C(=O)N=C(N)Nc1cccc(CCC*)c1&*Nc1ccccn1&&&
*C(*)=O&*Nc1cccc(-c2cn3cccnc3n2)c1&&*N1CCSCC1&&
CNC1=NC(C2=CC=C(S(C)(=O)=O)C=C2)=CC2=C1C(=O)C=C[NH]2&&&
CNC(CCCCC(=O)N(C)CC1=CC=CC=C1)C(=O)N(C)C(C(=O)OCC1=CC=CC=C1)C(C)C&&&
*CCCC&*Oc1cc(O)c2c(=O)c(O)c(-c3ccc(Oc4ccc(O)cc4)cc3)oc2c1&&&
*CCC(=O)O&*S*&*C1CC(=O)N(*)C1=O&*CCC(=O)O&&&
*C1CC2CCC(C1)N2C&*O*&*C(=O)c1cccs1&&&
*N1CC(=O)Nc2ccccc21&*C(=O)C*&*S*&*Cc1ccco1&&&
*Cc1nccn1CC&*N1CCN(*)C(=O)C1&*Cc1cccc(F)c1&&&
*C(=O)c1ccc(Br)o1&*N1CCn2c(nnc2-c2cccs2)C1&&&
NC1=NC(=O)C2=C([NH]1)N(COC(CO)CO)C=N2&&&
CC1C(=O)OC(C(=O)NC2=NC=C(CC3=CC=CC=C3)S2)CC1=O&&&
*NC&*C(=O)CCC*&*N*&*CC(=O)O&&&
CCOC(=O)C1=CN(CC2=CC=CC=C2)C=C(C(=O)OCC)C1C1=CC=C(OCC2=CC=CC=C2)C=C1&&&
COC1=CC=C(OC2=CC=C(CN3CCC4(CC3)NC(=O)NC4=O)C=C2)C=C1&&&
CC1=CC=CC(NC(=O)C(NS(=O)(=O)C2=CC=C3[NH]C=C(C(=O)NCCOC4=CC=CC=C4)C(=O)C3=C2)C(C)C)=C1&&&
O=C(C1=CC=C2C=CC=CC2=C1)C(C1=CC=CC=C1)N1CCN(C2=CC=C(F)C=C2)CC1&&&
CC1=CC=C(CN2CN(C(=O)C3=CC=CN=C3)C3=NC4=CC=CC=C4N=C32)C=C1C&&&
*NC(=N)N*&*C(=O)c1cc(C(F)(F)F)cc(C(F)(F)F)c1&&*Cc1cccc(C(F)(F)F)c1&&
CON=C(COCC1=CC(C(F)(F)F)=CC(C(F)(F)F)=C1)C(CCN1CCC(N2CCCCC2=O)CC1)C1=CC=C(Cl)C(Cl)=C1&&&
CCC1=CC(CC(NS(=O)(=O)C2=CC=C(C(C)(C)C)C=C2)C(=O)O)=CC=C1OCCN1C(C2=CC=C(OCCOC)C=C2)=NC2=CC=C(C)C=C21&&&
COC1=CC=C(C2=C(CC3=CC=CC=C3)N3C=C(Br)C=CC3=N2)C=C1&&&
O=C(CN(C(=O)C1=CSN=N1)C1=CC=C(F)C(Cl)=C1)NCC1CCCO1&&&
COC1=CC(NC2=NC(NCCC3=CC=C(O)C=C3)=NC(N3CCCC3CNS(=O)(=O)C3=CC=CC=C3)=N2)=CC(OC)=C1OC&&&
CCCCSCCCN1C(=O)C2=CC=CC=C2NC1C1=CC=C(SC)C=C1&&&
CC1=NC(CN(C)C(=O)CCC2=NN(C)C(=O)C3=CC=CC=C23)=NO1&&&
*N(C)C&*C1COCCC1c1ccc(Cl)cc1&&&
N#CC1=CC=C(S(=O)(=O)N2CCC(N3CCC(NS(=O)(=O)C4=CC=CC=C4)CC3)CC2)C=C1&&&
*C(=O)c1ccc(C)c([N+](=O)[O-])c1&*N*&*C1CC1&&&
*C(=O)CN1C(=O)C(*)CC(c2ccccc2)c2ccccc21&*N*&*Cc1ccc(C(F)(F)F)cc1^*N*&&*C(*)=O&*Nc1cccc2cnccc12&&&
*CC&*Nc1nc(O*)nc(-c2cc3cc(Cl)ccc3[nH]2)n1&*CC&&&
CC(=O)C1=CC=C(NS(=O)(=O)C2=CC=C(CCC(=O)NCCC3=CC=C(Cl)C=C3Cl)C=C2)C=C1&&&
*NC&*C(=O)C(*)c1ccccc1&*N*&*C(=O)c1ccc(Sc2ccccc2)cc1&&&
CCOC1=CC=C(S(=O)(=O)NC(=O)CNC(=O)OC(C)(C)C)C=C1&&&
CCOC(=O)C1CSC2=C(C3CC3)C(COC3=CC=CC=C3)=CC(=O)N21&&&
BrC1=CC=CC(CC2=NN3C(CCN4CCOCC4)=NN=C3S2)=C1&&&
*N(C)C&*CCN(C)C=C(O)C(*)=O&*C1CC1c1ccccc1&&&
CC(=O)NC1C(N)C=C2C(O)C(O)C3(C)C(O)=C(C(=O)OC2C1O)C1C(C)(C)C=CC(=O)C13C&&&
*Nc1ccc(Oc2ccc3c(c2)nc(Nc2ccc(N(C)C)nc2)n3C)c(OC)c1&*C(=O)c1ccc([N+](=O)[O-])cc1&&&
*Oc1ccc2oc(C)cc(=O)c2c1OC&*Cc1cc2c(C)cc(C)cc2nc1Cl&&&
CCCSC1=NC2=CC(OC)=C(OC)C=C2C2=NC(C)CN12&&&
CCCCSC1=CC2=C(C=C1Br)OC1CCCC1=C2C(C)=NNC1=CC=CC=C1&&&
CN1CCN(C(=O)C2=NOC(C3=CC=C(N4N=C(C(F)(F)F)C5=C4CCCC5)C=C3)=C2)CC1&&&
NC(=O)NCC1=CC=CC(C2=NC(NC3=CC=C(OC4=CC=CC=C4)C=C3)=C3C=C(SC4=CC=CC=C4)C=CC3=N2)=C1&&&
CC1=CC=CC(NC(=O)C2=C(NCC3=CC=NC=C3)N=C(C#N)N=C2OCCOC(C)C)=C1&&&
*N1CCN(C)CC1&*Cc1ccc(Nc2cc(-c3ccc(O*)c4[nH]ccc34)nc3ccccc23)cc1&*Cc1ccccc1&&&
COCCCN1C(=O)CN=C(C2=CC=CC=C2Cl)C2=CC(Cl)=CC=C21&&&
CCC1=C(C2=NN=C(SCC3=CC=CC=C3)N2C2=CC=CC=C2)C(C2=CC=C(Cl)C=C2Cl)=NO1&&&
COC1=CC=CC=C1CNC1=CC(C2=CC=CC3=C2C(=O)NC3)=CN(C)C1=O&&&
CSC1=CC=C(C=CC(=O)C2=C(O)C(OCC(=O)O)CCC2)C=C1&&&
COC1=CC=CC=C1N1N=C(C(F)(F)F)C=C1C(=O)NCCCC1=CC=CC=C1F&&&
*=CC(=O)O&*=Cc1ccc(C2C(*)C(O)CN2c2ccc(C3CC3)cc2)cc1&*CO&&&
CCOC(=O)C(C#N)=CC(C)(C)C1CCC2(C)CCC(O)CC2C1&&&
O=C1C2=CC=CC=C2N=CC(N2N=NN=C2SCC(O)CN2CCCCCC2)=N1&&&
CCC(C)C(NC(=O)C1CC(OC)CS1)C(=O)NC(CC1=CC=CC=C1)C(O)C(=O)N(C1CCCCC1)N1CC2=CC=CC=C2CC1C(=O)NC(C)(C)C&&&
*Oc1ccc(C(O)CCCCCCCCCCC)cc1&*CCC*&*N*&*C(C)C&&&
*OC&*C1OC(*)C(*)C(*)C1*&*Oc1ccc(C=*)cc1Cl&*=CC(*)=O^*OC^*Nc1ccc2ncnc(Nc3ccc(F)c(Cl)c3)c2c1&&*O*&&*C(C)=O^*O*&&*C(C)=O^*O*&&
CCN1C=C(CN2CCCC(NC3=NC4=CC=CC=C4N=C3C)C2)C=N1&&&
CC(=O)NC(CC(=O)O)CC1=CC=CC=C1&&&
*=CC(=C)C&*=CC1CC2(C)C(O)CCC2C2CCc3cc(O)ccc3C12&&&
CC(C)=CCCC(C)=CCC1=CC(C=CC2=CC=C(O)C=C2O)=CC=C1O&&&
*C(=O)c1ccc(OC)cc1&*Nc1sc2c(c1C(N)=O)CCCC2&&&
COC1=CC=CC(OC)=N1&&&
*CC&*OCn1cc(C(N)=O)cc(F)c1=O&&&
COC1=CC(CCNCC=CC2=CC=CC=C2)=CC=C1OC1=CC=C(C(F)(F)F)C=C1Cl&&&
*C(C)(CCC)n1c(O)cc(O)c(Cc2ccc(OC)c(O)c2)c1=O&*C1CCCCC1&&&
COC1=CC=C2C(=C1)C(=O)C(=O)N2CCC1=CC=CC=C1&&&
CC(NCC(=O)NC(=O)NCC1=CC=CC=C1)C(=O)O&&&
COC(=O)C1(C2=CC=CC=C2)NC(C2=CC=C(F)C=C2)C2C(=O)N(C)C(=O)C21&&&
COC1=CC=C(C2=COC3=C(CN4CCN(C5=CC=CC=C5O)CC4)C(O)=CC=C3C2=O)C=C1OC&&&
CC(CC1=C[NH]C=N1)OCC=CC(=O)O&&&
C#CCN1C(=NC(=O)CC2=CC=CC(F)=C2)SC2=CC=CC=C21&&&
*C(=O)c1cc2cc(OC)cnc2n(CC)c1=O&*N*&*Cc1cccc(C)c1&&&
*C(=O)c1cc(C(*)c2ccc(OC)cc2)cs1&*Nc1nc(CC(=O)O)cs1&&*N*^*C(=O)Cc1cccs1&&&
*Cc1csc(-c2cccs2)n1&*N1CCCCCC1&&&
CCCNC(=O)CSC1=NC2=CC=CC=C2C(=O)N1C1=CC=C(C)C=C1&&&
CN1OC2(CCCCC2)NC1=NC(=O)C1=CC=C([N+](=O)[O-])C=C1&&&
CC1=CC(C(=O)N2CCOC3=CC=C(CN4CCC(O)(C5=CC=CN=C5)CC4)C=C3C2)=NO1&&&
O=C(NCCCCCN1C(=O)CSC1=O)C1=CC=CC=C1&&&
O=P1(C2=CC=C(C3=CC=CC=C3)C=C2)OC2=CC=CC=C2O1&&&
COC(=O)C1=CC2=C(OCC3=CC=CC=C3)C=CC=C2[NH]1&&&
CCOC1=CC2=NC=NC(NC3=CC=CC(C4=CSC=C4)=C3)=C2C=C1NC(=O)C=CCN(C)C&&&
CC1=CC=CC=C1CCCNCCNCC1=CC=CC=C1O&&&
COC(=O)C1CCCCN1S(=O)(=O)C1=CC=CC(C(=O)N2CC(C)OC(C)C2)=C1&&&
OCC1OC(C2=CC=C(Cl)C(CC3=CC=C(C4(C(F)(F)F)N=N4)C=C3)=C2)C(O)C(O)C1O&&&
*C1(C)CCCC2(C)C(*)C(*)C(=C)CCC12&*C(*)=O&*OC^*Cc1ccc(C(=O)O)cc1&&&*Cc1ccccc1C(=O)O&&
CCOC(=O)C1=CN=C2C(=C1NC1=CC=C(C)C=C1)C=NN2CCC#N&&&
*Cc1cccc(OC)c1&*N*&*C(=O)c1nn(-c2ccc(OC)c(OC)c2)c(=O)c2c1c1ccccc1n2C&&&
*N1CC(C)N(C(=S)SC)CC1*&*C(c1ccccc1)c1ccccc1&&*CO&&
*N1CCC2(CC1)CN(c1ncc(C(=O)O)s1)C2&*C(c1ccc(F)cc1)c1ccc(F)cc1&&&
*N1CCC(C)CC1&*CC*&*Sc1ccc(Cl)cc1&&&
*CC(C)c1c(-c2cc(C)cc(C)c2)[nH]c2ccc(C(C)(C)C(*)=O)cc12&*N1C2CCC1CC2&&*N*^*CCCCc1ccn(C)n1&&&
COC1=CC=C(COCC(=O)NC2CCC(C3=NN=N[NH]3)CN(CC(=O)NCC3=CC=CC4=C3CCN(C(C)C)C4)C2=O)C=C1&&&
CCN(CC1=CC=C(C(=O)NS(=O)(=O)C2=CC=C(NC(CCSC)C3=NC4=CC=C(C(F)(F)F)C=C4[NH]3)C([N+](=O)[O-])=C2)C=C1)CC1=CC=CC=C1&&&
O=C(CN1N=NC2=CC=CC=C2C1=O)N1CCN(C2=CC=CC=C2F)CC1&&&
COC1=CC2=C(C=C1OCCCCC1=CC=CC=C1)N=CC1CCCN1C2=O&&&
NC(=O)C1=CC(S(=O)(=O)C(F)(F)C(F)(F)C(F)(F)F)=C(Cl)C=C1Cl&&&
COC1=CC=C(C2=NN3C4=CC=CC=C4N(C(=O)C4=CC=C5C=CC=CC5=C4)C3=C2C#N)C=N1&&&
C=CCOC1CC(C)OC2OC3(C)CCC4C(C)CCC(C1C)C24OO3&&&
*C1(C)CCCC2(C)C1CCC13CC(C)(CCC12)C(=O)C3C&*O*&*C(=O)c1ccc(C#N)cc1&&&
CC(C)(O)C(=O)NCCS(=O)(=O)N(CCCCCNS(=O)(=O)C1=CC=CS1)CC1=CC=C(Br)C=C1&&&
CCC(=O)N1N=C(C)C2=C1N(N=CC1=CC=CC=C1OC)C(=N)NC2C1=CC=C(CC)C=C1&&&
CCCN1N=CC(NC(=O)C2=C(N)C3=C4CCCCC4=C(N4CCOCC4)N=C3S2)=C1C&&&
*C(=O)c1cc(-c2ccco2)nc2ccccc12&*Nc1cccnc1&&&
*Nc1ccccc1Cl&*Cc1nc2ccccc2[nH]1&&&
CC1=CC=CC=C1NC1=NC(C)=CC(NC2CCCCC2)=N1&&&
*=Cc1cc(S(=O)(=O)C=C)c(OCOC)cc1OC&*=CC(=O)c1cc(Cl)sc1Cl&&&
CC1(C)CC2=NC3=NC(C4=CC=CC=C4Cl)=C(C4=CC=C(Cl)C=C4)C=C3C(N3CCCCC3)=C2CO1&&&
CC(C)(C)C1=CC=C(C(=O)NC2=C(C(=O)OC3=CC=CC=C3)SC3=C(Cl)C=CC=C23)C=C1&&&
*OC&*C(=O)C(C=*)=Cc1ccc(Cl)cc1&*=C1Cc2ccccc2C1=O&&&
*C(=O)c1cc(-n2ncc(C(=O)NO)c2C)ccc1Cl&*Nc1ccc(-c2ccccc2)cc1&&&
COC1=CC2=NC(N3CCN(S(=O)(=O)C4=CC=C(C#N)C=C4)CC3)=NC(N)=C2C=C1OC&&&
CCN1C(NC2=CC=C(Cl)C=C2)=NC2=CC=CC=C21&&&
CC1=CC(C)=C(S(=O)(=O)NC(CNC(=O)C2=C(S(N)(=O)=O)C=CS2)C(=O)O)C(C)=C1&&&
*Cc1ccc(OC)cc1&*O*&*C(*)=O&*C1(C)C=CC2(CCCCC2)N1*&*C(=O)c1ccccc1&&&
CCCC(CN(O)C=O)C(=O)NC(C(=O)OCC)C(C)(C)C&&&
*C1CC=CC(=*)C1C&*C(=O)O&&*=CC=*^*=Cc1ccccc1&&&
NC(CCC(=O)NC1CSSC2CC(NC(=O)C=CC(=O)O)C(=O)N21)C(=O)O&&&
N=C(NO)C1=CC=CN=C1OC1=CC=C(NC2=CC=CC=C2)C=C1&&&
N#CC1=CC=C2C(=C1)C1=CC=CC(C(=O)NC3=CC=CC(C(F)(F)F)=C3)=C1N2CCO&&&
*OC&*C(=O)c1cc(S(*)(=O)=O)c[nH]1&*Nc1cc2c(cc1C(=O)c1ccccc1Cl)OCO2&&&
*Nc1ccc(Nc2ncc(Cl)c(Nc3ccc(N4CCOCC4)cc3OC)n2)cc1OC&*C(=O)C=*&*=CC*&*N1CCCC1&&&
*OC&*C(=O)c1c(C)[nH]c(C)c1S(*)(=O)=O&*N1CCN(*)CC1&*C(=O)CS(C)(=O)=O&&&
*C(=O)c1cc(OC)c(C)c(OC)c1&*O*&*CC(=O)c1ccc2c(c1)NC(=O)CO2&&&
CC1=CC=CC(C(=O)NC2=CC=CC(C(=O)NC3=CC=C(C)C(NC4=NC5=CC=CC=C5[NH]4)=C3)=C2)=C1&&&
O=C(O)CCC(=O)NC1=CC=CC=N1&&&
*C(=O)CCCc1cccnc1&*N1CCN(*)CC1&*Cc1ccccc1&&&
OC(COC(C1=CC=CC=C1)(C1=CC=CC(Cl)=C1)C1=CC=CC(Cl)=C1)CN1C=CN=C1&&&
*Nc1nc(Nc2ccc(OC)cc2)ncc1[N+](=O)[O-]&*CCC*&*N1CCOCC1&&&
*NC(=S)c1cc(OC)c(OC)c(OC)c1&*CCc1c[nH]c2ccc(O*)cc12&*CC(*)=O&*N1c2ccccc2Sc2ccccc21&&&
CC(=O)NC(CCCNC(=N)N)C(=O)NC(CCCNC(=N)N)C(=O)NC(CCCNC(=N)N)C(=O)O&&&
*C(=O)C(CC)CC&*Nc1cc(-c2cccc(OC)c2)nc(-c2cccc(OC)c2)n1&&&
O=C(O)CC(=O)C1=CC=CN=C1&&&
N#CC1C(=N)SC2=C(C3CCCC3)C(C3=CC=CN=C3)=CC(=O)N21&&&
CCOC(=O)C1=CN(C2=CC=CC(Cl)=C2)C2=CC(Cl)=CC=C2C1=O&&&
*C(=O)Cc1c[nH]c2ccccc12&*N*&*Cc1ccccc1Br&&&
CCCC(=O)OCC(=O)C1(OC(C)=O)C(C)CC2C3CCC4=CC(=O)C=CC4(C)C3(F)C(O)CC21C&&&
O=C(C1COC2=CC=CC=C2O1)N(CCN1CCCC1)C1=NC2=CC=C(F)C=C2S1&&&
*CC=C&*N*&*C(*)=O&*C1CCCN(c2nccnc2O*)C1&*C(C)C&&&
CCCN1C(=O)C(=CNC2=CC(C3=NN(C)C=C3)=CC=C2C)SC1=S&&&
*N1CCc2cc(OC)c(OC)cc2C1&*CCc1ccc(N*)cc1&*C(=O)c1cn(CC(C)C)c2ccc(Nc3ccnc4ccc(Cl)cc34)cc12&&&
*C(*)=O&*N*&*C1CN(*)C1^*N1CCn2c(nnc2C2CC2)C1^*C1CCOCC1&&&&&
COC1=CC=C(C2NC(C3=CC=C(O)C=C3)=NN2C(=O)CSC2=NN=C(C3=CC=CC4=C3CCCC4)N2N)C=C1&&&
O=C(O)C1=CC(Br)=CC=C1OCC(O)CN1CCN(C2=CC=CC3=C2OCCO3)CC1&&&
CCC1=NN2C(C)=CC(C(=O)N3CCCCC3)=C2C=C1CC&&&
*Nc1nc2ccc(OC)nc2s1&*C(C)c1ccc(Br)cc1&&&
C(=CC1=C[NH]C2=CC=CC=C12)C1=CC=CC=C1&&&
CN=C1C(NCC2=CC=CC(OC)=C2OC)=C(O)C1=O&&&
CCC1=CC=C(C2=NN=C(NC3=CC=C(C(=O)O)C=C3)C3=CC=CC=C23)C=C1&&&
*C(C)=O&*N1CCN(*)CC1&*C(=O)C*&*N(*)*&*C(=O)C*&*N*^*Cc1ccccc1^*C(=O)c1ccc(F)c(F)c1&&&&&
CC(C)CC1NC(=O)C(CC2=C[NH]C3=CC=CC=C23)N(C)C(=O)C2CCCCN2C(=O)C(CC(C)C)N(C)C(=O)C2CCCCN2C(=O)C(CC2=CC=CC=C2)N(C)C1=O&&&
*S(=O)(=O)c1ccc2c(c1)C(C)(CC)C(=O)N2&*N*&*Cc1ccco1&&&
CC(=O)C1=C(O)C(C#N)=C(NC2=CC=CC(C)=N2)S1&&&
CC(C1=CC=CC(NC(=O)C2=CC=C(N3CCN(C)CC3)C=C2)=C1)N(C)C&&&
COC1=CC(C2=NC(C)=NO2)=CC=C1NC1=NC=C(Cl)C(OC2=CC=CC(C3=CC=CC=N3)=C2)=N1&&&
NC(=O)C1=CC=CC(COC2=CC=C(C(=O)NC3CCCCC3)C=C2)=C1&&&
*N(C)C&*CC*&*N*&*C(=O)CCCC*&*N*&*C(*)=O&*C1CCCN1*&*C(=O)c1cc2cc(Cl)ccc2[nH]1&&&
*C(=O)c1ccc2c(c1)N(Cc1ccc(Cl)cc1)C(=O)c1ccccc1S2=O&*N*&*C*&*C1CCCO1&&&
*Nc1ncn(C(C)C)n1&*C(*)=O&*N1CCC2(CC1)CC(c1ccccc1)CO2&&&
*OC&*CC(N)C(*)=O&*N*&*C*&*C1OC(c2nc(-c3ccc(Cl)cc3)no2)C(O)C1O&&&
*Oc1ccc(C2=C(c3ccc(OC)cc3)C(=O)OC2=O)cc1&*Cc1cccc2ccccc12&&&
*Nc1ccc2c(c1)c(Cc1ccc(C(=O)O)cc1OC)cn2CC(=O)O&*S(=O)(=O)c1ccc(C(F)(F)F)cc1&&&
CC1=CC(C2=CC=C(N(C)C3=CC(C4=CC=C(C(F)(F)F)C=C4)=CC=C3C)C=C2)=CC=N1&&&
COC1=CC=C(C2=C(C3=CC(OC)=C(OC)C(OC)=C3)C3=C(N=CN(CC(=O)N(CC4=CC=CC=C4)CC4=CC=CC=C4)C3=O)[NH]2)C=C1OC&&&
*C(=O)c1cc(C)nn1Cc1ccccc1&*N1CCCN(*)CC1&*Cc1ccoc1&&&
*C(=O)c1ccc(Cl)c(C(F)(F)F)c1&*O*&*CC(*)=O&*N1CCC2(CCc3ccccc32)CC1&&&
*C(CC(=O)O)C(=O)C*&*Oc1ccc(C(CCC(=O)O)C(=O)O)cc1&&*N*^*C(*)=O&*O*&*Cc1ccccc1&&&
O=C(NC1=CC=C(Cl)C=C1C(=O)O)C(=O)NN1C(=O)C(=CC2=CC=CC(Cl)=C2Cl)SC1=S&&&
N#CC1=CC=CC=C1N1CCN(CN2N=C(C3=CC=CC=C3)OC2=O)CC1&&&
*Cc1ccc(-c2cc(O)ccc2Cl)cc1&*N*&*Cc1cc2ccccc2o1&&&
*C(=O)C=C&*Nc1cccc(N2C(=O)N(*)Cc3cnc(Nc4ccc(N5CCN(C)CC5)cc4OC)nc32)c1&*Cc1ccccc1&&&
CCOC(=O)CC(NC(=O)CN1C2=CC=CC=C2N(C2=CC=CC=C2)S1(=O)=O)C1=CC(Br)=CS1&&&
CCCOC(=O)C1=CC=C(CN2C(=O)C3=CC=NC=C3C2=O)C=C1&&&
CSC1=CC=C(C2=CC(=O)C3=CC(Cl)=CN=C3[NH]2)C=C1&&&
CCOC(=O)CSC1=NN=C(C2=CC=CC=C2)N1CCCl&&&
COC1=CC=C(C2=CC3=C(S2)C(=O)N=C(NC(C)C)[NH]3)C=N1&&&
*OC&*C12CCC3(CC1*)C1Cc4ccc(O)c5c4C3(CC[N+]1(*)C)C2O5&*C*&*C1CC1^*C*&&*N*&*CC*&*N1CCCCC1&&&
COC1=CC2=C(NC3=CC=C(NCC4=CC=CC(F)=C4)N=C3)N=CN=C2C=C1OCCCCN1CCOCC1&&&
COC1=CC=C2C(=C1)C1=C(C3=CC=CC=C3C1=O)N2CCC(O)CO&&&
O=C(O)C1=CC=C2C(=C1)N=C(C1=CC=CC=C1)N2C1=CC=C(F)C=C1&&&
CC(NC(=O)C1=CC=C(CO)C=C1)C12CC3CC(CC(C3)C1)C2&&&
COC1=CC(C2=C(OC)C=CC3=C2C(=O)N(CCN2CCOCC2)C3=O)=CC(OC)=C1OC&&&
N#CCCCN(CCC#N)C1=CC=C2CCCCC2=C1F&&&
CCCCCCCCC#CC1=C(OC)C(=O)C(SCC)=C(O)C1=O&&&
*Cc1cc(Nc2ccnc3cc(Cl)ccc23)ccc1Cl&*N*&*CCc1ccncc1&&&
*CC(=O)NN=Cc1cccn1C&*N(*)c1ccc(Br)cc1&*S(=O)(=O)c1ccccc1&&&
*=Cc1ccc(C)cc1&*=Cc1ccccc1C(=O)NNC(=O)c1ccccc1Cl&&&
*C(=O)C(*)C&*Nc1ccccc1N1CCOCC1&&*N1CCN(c2ccccc2F)CC1&&
*CC&*O*&*C(*)=O&*C1CCN(c2ccc(N*)cc2F)CC1&*C(=O)c1cccs1&&&
CCCCC(CC)COC(N)=O&&&
*N1CCC(=O)N(*)C1=S&*Cc1ccco1&&*Cc1ccco1&&
COC1=CC=C(S(=O)(=O)NC(CC(=O)O)CC2=CC=CC=C2)C=C1&&&
*C(=O)C=C&*Nc1cc2ncncc2cn1&&&
C=C(C(=O)OCC)C(C#N)C1=NC2=CC(Cl)=CC=C2[NH]1&&&
*C(CCCC)C(=O)O&*S*&*CC(N)C(=O)O&&&
NC1=NC(NCCC2=CC=C(O)C=C2)=C2[NH]C(C3=CC=C(Cl)C=C3)=NC2=N1&&&
*CC&*C1(c2ccc(OC)cc2)CC(=O)N(c2ccc(-c3ccc(Cl)cc3)cc2)C1=O&&&
CSC1=CC=C(C2=CC=C(C(=O)N3OC(=O)C(C(C)(C)C)=C3C(C)(C)C)S2)C=C1&&&
*CC(*)=O&*N1CCOCC1&&*C1C(=O)NCCN1*^*CCc1ccccc1&&&
*C1CN(C)CC1c1cc(F)ccc1F&*C(*)=O&*Nc1ccc(Br)cc1C(=O)c1ccccc1Cl&&&
*=Cc1ccc(OC)cc1&*=CC(*)=O&*Nc1nc(-c2ccccc2)n[nH]1&&&
*C(=O)c1ccc(C*)cc1&*Nc1ccccc1-c1nc2ccccc2s1&&*Sc1ccccc1&&
*CC&*Oc1cccc(C=NNC(=O)C(*)=O)c1O&*Nc1ccccc1&&&
O=C1C2=C3NCCCN3N=C2NCCN1CC1=CC=CC=C1&&&
*C1OCC(n2cnc3c(N)ncnc32)C1*&*OP(=O)(O)O&&*C(*)=O^*N*&*CCCc1c[nH]c2ccccc12&&&
CC1=CC=C(C(=O)NCC2CCN(C3=CC=CN=C3)CC2)C=C1C&&&
CC1=CC=C(OCC2=CC=C(C(=O)OCC(=O)N3CCOCC3)O2)C=C1C&&&
O=C1CCC2=CC(C=CC(=O)C3=CC=CC=C3O)=CC=C2N1&&&
*CCC(=O)O&*N*&*C(=O)c1cnc(C=*)cn1&*=Cc1ccc(Cl)cc1&&&
*C(=O)c1ccccc1F&*Nc1ccc(-c2nc3ccccc3o2)cc1&&&
*C(=O)c1ccc(Cl)c([N+](=O)[O-])c1&*N1CCCCC1&&&
COC1=CC=C(N2C(CC3=CC=CC=C3)=NN=C2SCC(=O)NNCC2=CC=CO2)C=C1&&&
CCCOC1=CC(NC(=O)COCC2=NC(=O)C3=CC=CC=C3[NH]2)=CC=C1OC&&&
*CC&*O*&*C(=O)c1cc2c(=O)n3cccc(C)c3nc2n(-c2ccccc2)c1=NC(=O)c1ccccc1&&&
CC(=O)N1CCC(C2=CC=CC=C2C)(C2=CC=CC=C2)CC1&&&
COC1=CC=C(C(=O)N2CCC2(C)C(=O)NC2=NN=CS2)C=C1&&&
*CCCCC&*Sc1nccn1Cc1ccc(Cl)cc1&&&
*N(C)C&*CCCCCCCC*&*Oc1cccc(Nc2c3ccccc3nc3ccccc23)c1&&&
NC1=NC=NC2=C1N=CN2C1OC(COP(=O)(O)OP(=O)(O)OP(=O)(O)O)C(O)C1O&&&
*C1(C)CCCC2(C)c3ccc(C(C)C)cc3C(=O)CC12&*C(*)=O&*N*&*C(Cc1ccccc1)C(*)=O&*Nc1ccc(C#N)cc1&&&
C1=CC=[N+](CCCCCCCCCC[N+]2=CC=C[N+](CCCCCCCCCCCCCC[N+]3=CC=CC(C=NOCC[N+]4=CC=C[N+](CCCCCCCCCCCCC[n+]5C=C)=C4)=C3)=C2)C=C1&&&
*OC&*C(=O)NN=Cc1cc(=O)c2c(OC)ccc(OC)c2o1&&&
*CC=C&*N*&*C(=O)c1ccc(-n2c(O)nc3ccsc3c2=O)cc1&&&
CC1=NN=C(SCC(=O)NCC2=CC=CO2)N=C1COC1=CC=C(Cl)C=C1Cl&&&
CCCCCCCN1C(=N)N(CC(=O)C2=CC=C(OC)C=C2)C2=CC=CC=C21&&&
CC(C)C(=O)NCC1CN(C2=CC(F)=C3C(=C2)OCC2CCCN32)C(=O)O1&&&
*C(=O)CCCCCCCCCCCCCCC&*N1CC(=*)C(=O)C(=*)C1&*=Cc1ccc(F)cc1&&*=Cc1ccc(F)cc1&&
*Sc1nnc(C(*)C(C)CC)n1CC=C&*N*&*Cc1ccc(OC)cc1^*Cc1cccc(F)c1&&&&
COC1=CC=C(NC(=O)CC2=CC(=O)OC3=CC(OC)=C(OC)C=C23)C=C1&&&
CC1=CC=C(C=CC2C[N+]3(C(=O)CC4=CC=CC=C4)CCC2CC3)C=C1&&&
*OC&*CC*&*Oc1ccc(-c2ccc(Cn3c(C(C)=O)c(S(=O)CCO)c(=O)[nH]c3=O)cc2)cc1&&&
*C(C(*)=O)C(C)CC&*N*&*C(CC(C)C)C(=O)O^*N*&&*C(=O)C(*)CCC(=O)O&*N*&*C(=O)C(*)C(C)C&*N*&*CC(N)CS&&&
*C(*)=O&*O*&*CCN1C(=O)COc2ccccc21^*Nc1ccccc1&&&&
C=CCN(CC=C)CC(O)COC1=CC=C(C)C=C1C(=O)CCC&&&
COC1=CC=CC=C1NC(=O)C1=CC=CC=C1OCC(O)CN1C2CCC1CC(C2)C1=CC=CC=C1&&&
CCN1CCCC(N2CCC(C(=O)C3=CC=C(OC)C(F)=C3)CC2)C1&&&
O=C(CCCCCCCCCCCC(=O)OC(CC1=CC=C(O)C(O)=C1)C1=CC=C(O)C=C1)C1=CC=C(O)C(O)=C1O&&&
*=C(C)CCCC1=C(C)C(O)CCC1(C)C&*=Cc1cc2ccccc2nc1Cl&&&
*S(=O)(=O)c1ccc(OC)cc1&*N1Cc2cc(F)c(C(C)C)cc2-n2nncc2C1&&&
C=C1C(=O)OC2C1C(OC(=O)C(C)=CC)OC(OC(=O)C(C)=CC)C2(C)O&&&
*C(CC)n1c(CC)nc2c1C(=O)N(C)CN2c1ccc(Cl)cc1Cl&*C1CCCC1&&&
CN1C=C(C2=CC=C3C(=C2)CC2(CCCCC2)C(=O)N3C)C=N1&&&
*C(=O)CCS(=O)(=O)c1ccccc1&*Nc1cc(S(*)(=O)=O)ccc1N1CCOCC1&*N1CCCCC1&&&
CC1=CC=C(C(=O)NC2=CC(C(F)(F)F)=CC=C2C(F)(F)F)C(OC(=O)C2=CC=CO2)=N1&&&
NC1=NC=C2C(=N1)C(C1=CC=C(Cl)C=C1)=NC1=C(Br)C=CC=C12&&&
*CC&*Oc1ccc(N(*)C)cc1&*S(=O)(=O)c1ccc(Br)cc1&&&
CC1=CC=C(N2N=C(C(C)(C)C)C=C2NC(=O)NC2=CC=C(OC3=CC=NC4=C3[NH]C(=O)[NH]4)C3=CC=CC=C23)C(F)=C1&&&
CC1=C(N(CC2=CC=C(CN3C(C)=NC4=CC=CC=C43)S2)S(=O)(=O)C2=CC=C(Cl)C=C2Cl)N=C2C=C(Cl)C=CN12&&&
C=COC1C(O)C(CO)OC(OC2OC(CO)C(O)C(O)C2NC(C)=O)C1O&&&
*Nc1ncc(Br)c(Nc2c(C)cc(C#N)cc2C)n1&*C1CCN(*)CC1&*Cc1ccncc1&&&
C#CC1(O)CCC2C3CCC4CCCCC4(C)C3C(=O)CC21C&&&
*C(=O)c1c(C(C)C)cc(CCC)n1Cc1ccc2oc(-c3ccccc3N*)c(C)c2c1&*N*&*C(C)C^*S(=O)(=O)c1sccc1C&&&&
*CCC&*Oc1ccc(C(=O)C2=C(O)C(=O)N(c3ccccn3)C2c2ccco2)cc1&&&
O=C(NC1CC1)C1=CC=CC2=C1OC=C2C1=CC=CS1&&&
*Cc1ccc(Cl)cc1&*N*&*C*&*C1CN(c2ccccc2)C(c2ccccc2)O1&&&
*CC&*N(*)C&*C(=O)c1[nH]c2ccc(C)cc2c1Sc1ccc(Cl)cc1&&&
*=Cc1cc(OC)c(CC=*)c(OC)c1&*=Cc1ccc(N(C)C)cc1&&*=C(C)C&&
*C(=O)c1c2c(n3ccccc13)C(=O)c1sc3ccccc3c1C2=O&*N*&*CC*&*N1CCOCC1&&&
CCCCCCCCCC=CCC=CCCCCCCC(=O)NCC1C2CC3CC(C2)CC1C3&&&
*NC1=CC(=O)CC(C)(C)C1&*CCc1c[nH]c2ccccc12&&&
O=C(O)C1CC2=CC(I)=C(OC(CC3=CC=C(O)C=C3)C(=O)O)C(I)=C2CN1C(=O)C=CC1=CC=C(Br)C=C1&&&
*CC[N+](C)(C)[O-]&*Oc1ccc(C2Oc3ccccc3SC2c2cccc3ccccc23)c2ccccc12&&&
*C(C(=O)O)c1ccccc1&*C1(O)CCCC1&&&
*Cc1cnc(Oc2ccc3c(c2)CCC(c2ccccc2)O3)s1&*N*&*CCc1cccs1&&&
*Cc1ccc(F)c(C)c1&*N1CCC(*)C1&*N1CCC(n2nccc2C*)CC1&*N*&*C(=O)c1ccccc1&&&
*C(C(*)=O)C(C)CC&*N1CCCC1*&*C(*)=O^*N*^*N*&*C(=O)C(*)CC(N)=O&*C(C(*)=O)C(C)C&*N(C)C&*N*&&&*C(Cc1c[nH]c2ccccc12)C(*)=O&*NC&&&
CCCCCCCCOCC(O)CN1CC(=O)N(C)C(C)C1=O&&&
CC(C1=CC=C(C(=O)NCC2=N[NH]N=N2)C=C1)N1C(=O)C(C2=CC(Cl)=CC(Cl)=C2)=NC2=CN=C(N3CCNCC3)N=C21&&&
CN(C)C1=CC=[N+](CC(=O)OCC(=O)C2=CC3=CC=CC=C3O2)C=C1&&&
*CC&*O*&*C(=O)C(*)CCCC#N&*N*&*C(=O)c1ccc(N*)cc1&*Cc1nc(=O)c2cnn(C)c2[nH]1&&&
O=S(=O)(C1=CC=C(OC(F)(F)F)C=C1)C1=C2N=C(NC3=CC=C(F)C=C3Cl)C3=C(C=CS3)N2N=N1&&&
*Sc1cc(C)c(Cc2cc(C)c(C(C)C)cc2C)c(C)c1O&*CC(C)C&&&
CC(=O)NC(C)C1=CC=C(OC2CCN(C3=CC(N(C)CC4CCOC4)=NC=N3)C2)C=C1&&&
*C(CC(C)C)C(*)=O&*N*&*C(Cc1ccccc1)C(*)=O^*N*^*N*&*C(=O)CC(O)C(*)CC(C)C&*CCCS(=O)(=O)O&*N*&&&*C(=O)C(N)Cc1ccc(O)cc1&&&
CC(=O)OC1C(C)=CC2OC(=O)C3(C)OC2C3(C)CC(OC(C)=O)C2(CO2)C(OC(C)=O)C2(C)C(OC(C)=O)CCC(C)(C)C2C=C1C(C)O&&&
*Oc1cc2ncnc(Nc3cccc(-c4csc(C)n4)c3)c2cc1O*&*CC*&*N1CCCCC1^*Cc1nc2c(s1)CCCC2&&&&
*CC&*N(*)*&*CC&&*CCN=Cc1c(O)n(-c2cccc(C)c2)c(=O)c2ccccc12&&
CCC1=CC=C(S(=O)(=O)NC2=CC=C3CCN(CC4=CC=CC=C4)CCC3=C2)C=C1&&&
COC1=CC=C(C2=NN3C(C)=C(CNC(=O)C4=CC=CC(C(F)(F)F)=C4)C(C)=NC3=C2)C=C1&&&
*CC&*O*&*C(=O)c1cc(C#N)c(N*)nc1C&*CC*&*S*&*Cc1ccccc1&&&
*C(C)c1ccccc1&*N*&*C(=O)c1c(-c2ccccc2)noc1C(Br)(Br)P(=O)(O)O&&&
COC1=N[NH]C2=NC=C(NC(=O)C3=CC4=CC=C(C(=N)N(C)C)C=C4[NH]3)C=C12&&&
COC1=CC=C(OCC2=CC=C(CCN3CCC(C(=O)C4=NC5=CC=CC=C5N4CC4=CC=CC=C4)CC3)C=C2)C(C(C)(C)C)=C1&&&
*CC(*)=O&*Nc1cc(S(*)(=O)=O)ccc1O&*N1CCCCC1^*Oc1ncnc2sc(Cl)cc12&&&&
*Cc1cc2c(o1)C(=O)c1ccccc1C2=O&*Nc1ccc(Cl)cc1&&&
*C(C)=O&*O*&*C1C2CON=C2C23OC4OC(C)(CCCC2(C)C(*)C(*)C2(C)C1*)C3C1(C)C(O)CCC(C)(C)C1C4O&*O*&*C(C)=O^*O*&&*C(C)=O^*O*&&*C(C)
CC#CC1(O)CCC2C3CC(C)=CC4CC(O)CCC4(C)C3CCC21C&&&
CCOC(=O)C1=CC=CC(C(=O)NCC(=O)NC2=CC=CC(C3=NOC(C4=CC=CC(C)=C4)=N3)=C2)=C1&&&
CC1=CC(C(C)(C)C)=C(SSC2=C(C(C)(C)C)C=C(C(C)(C)C)C=C2C(C)(C)C)C(C(C)(C)C)=C1SSC1=NC(C(C)(C)C)=CS1&&&
*C1CCC(C)CC1&*Oc1nc(-c2ccc(Cl)cc2Cl)c(-c2ccc(S(C)(=O)=O)cc2)cc1C#N&&&
*Nc1c(C)cc(Cl)cc1C(=O)NN&*C(=O)c1sccc1S(*)(=O)=O&*Nc1onc(C)c1Cl&&&
NC(CC1=CC=C(O)C=C1)C(=O)N1CCCC1C1=NC(C2=CC=C(F)C=C2)=C[NH]1&&&
*C(=O)c1ccccc1OC&*N*&*CC(*)=O&*O*&*CC(=O)c1ccc(C)c([N+](=O)[O-])c1&&&
CC1CCC2(C(=O)O)CCC3(C)C(=CCC4C5(C)CC6=C([NH]N=C6C(C)(C)C)C(C)(C)C5CCC43C)C2C1C&&&
*N1CC(=O)NC2(CSC3=C2C(=O)c2ccccc2C3=O)C1=O&*CO*&*C(=O)C*&*N1CCOCC1&&&
CCCC1=C(CC2=CC=C(C3=CC=CC=C3C3=N[NH]N=N3)C=C2)C2=NC(C3CC3)=NN2C(CCC)=N1&&&
*Nc1ccccc1C&*C(=O)C(C)n1c(=O)c(-c2ccccc2)nc2ccccc21&&&
*C(C)=O&*OC1oc(C)c(C(=O)c2ccccc2)c1C&&&
*C1(C)CCCC2(C)C3=CCC(C)(C=C)CC3=C(C=O)CCC12&*CO&&&
CC1=C(C2=CC=C(C3CC3)C=N2)SC(C2=CC=C(C(=O)NCC3=CC=C4[NH]N=CC4=C3)C=C2)=N1&&&
COC1=CC=C(CC(CO)C2=NC(C3=CC=C(C4=CC=CC=C4)C=C3)=C[NH]2)C=C1&&&
C=C1CC2C=CC34CC5OC6C(OC7CCC(CC(=O)CC8C(CC9OC(CCC1O2)CC(C)C9=C)OC(CC(C[N-][N+]#N)OC(C)=O)C8O)OC7C6O3)C5O4&&&
CCCS(=O)(=O)N1CCC(C(=O)NC2=CC=C(OC)C=C2)CC1&&&
CN(CCC1=CC=CC=C1)CCC(O)(P(=O)(O)O)P(=O)(O)O&&&
*NC(=NC1CCCCC1)Nc1ccc(C)cn1&*C(*)=O&*N1CCCCC1&&&
*N1CCC(n2nc(CCCC)c3c(N*)cccc32)CC1&*C(=O)CCC(C)C&&*CC(*)=O^*OC&&&
*Cc1ccc(OC)c(F)c1&*Nc1c(N*)c(=O)c1=O&*Cc1ccncc1&&&
*OC&*C(=O)C(*)CC(C)C&*N*&*C(*)=O&*C12CCC(C)(C)CC1C1=CCC3C4(C)C(O)C(O)C(OC)C(C)(C)C4CCC3(C)C1(C)CC2&&&
*C1C(c2cccc(OC)c2)CC2CCC1N2C&*C*&*O*&*C(c1cccc(O)c1)c1cccc(OC)c1&&&
*N1CCC(=O)N(C)C2(CCN(*)CC2)C1=O&*C(*)=O&*Nc1ccc(C(F)(F)F)cc1^*Cc1ccc(F)cc1&&&&
*C(C)CS(C)(=O)=O&*Nc1nccc(N*)n1&*Cc1ccccc1&&&
CC1=CC=C(C(=O)NC(=CC2=CC(F)=CC=C2F)C(=O)NCC2CCN(C)CC2)O1&&&
CCCCCCCCCC1=CC=C2C=CC=CC2=N1&&&
*Nc1ccc(-c2cccc(OC)c2)cc1&*C(*)=O&*Nc1ccc(-c2ccnc3[nH]cnc23)cc1&&&
*CCCC&*N1CCCC1*&*C*&*N*&*C(=O)c1cc(S(N)(=O)=O)c(I)cc1OC&&&
*CCC(*)C(C)C(CC)CC&*N*&*C(=O)CC(CC(*)=O)C(C)C^*C1(O)OC2CC3OC(CCC4(C)C(*)CCC34O)C2O1^*OC&*O*&&&*C(C)=O&&&
*Nc1cc(-c2ccnc(C)c2)c[nH]c1=O&*C(=O)c1cc2ccccc2[nH]1&&&
CC(C)NC(=O)C1CNCCC1(O)C1=CC=C2C(=C1)NC(=O)CO2&&&
*C(=O)CCCc1ccccc1&*Nc1nc2ccc3nc(S*)sc3c2s1&*CC*&*N1CCCC1&&&
CCOC(=O)C1=C(CS(=O)(=O)C2=CC=CC(OC)=C2)NC(C)=C(C#N)C1C1=CC=CC=C1C(F)(F)F&&&
CC1=CC=C(S(=O)(=O)NCC(=O)NNC(=O)C2=CC=C(Cl)C=C2)C=C1&&&
CC(SC(=O)C1=CC2=CC(Br)=CC=C2OC1=O)C(=O)NC1=CC=CC=C1&&&
*=CCCCCC&*=CCC=*&*=CCC(C)=O&&&
*Cc1ccc([N+](=O)[O-])cc1&*N1CCN(*)CC1&*CCn1ccnc1cc1nc(N2CCCC2)no1&&&
*Nc1nc(-c2cccnc2)nc2ccccc12&*Cc1cccnc1&&&
*C(=O)CCC(c1ccc(F)cc1)c1ccc(F)cc1&*N1CCN(*)CC1&*CCO&&&
*NC(=N)N&*CCCC*&*N*&*C(=O)c1ccccc1O&&&
CC1=CC=C(COC2=CC=CC=C2C2=C(C3=CC=NC=C3)[NH]C(C3=C(F)C=CC=C3F)=N2)C=C1&&&
*CCCCCCCC&*O*&*C1OC(*)C(O)C1O&*C*&*O*&*C1SC(*)C(O)C1O&*CO&&&
FC1=CC=C(C2=NN=C(NC3=CC4=C(C=C3Cl)OCO4)C3=CC=CC=C23)C=C1&&&
CC1=C(C2=CC=NC(NC3=CC=CC(C(=O)O)=C3)=N2)C2=CC=CC=C2[NH]1&&&
FC1=CC=C2C(=C2)[NH]C(C2=CC=C3[NH]N=CC3=C2)=N1&&&
CC(C)C1=CC=C(NC(=O)CCC2=C(C(=O)O)[NH]C3=CC=C(Cl)C=C23)C=C1&&&
*S(=O)(=O)c1ccc(C)cc1&*N1CCC(*)CC1&*C(*)=O&*N(*)C&*CC(*)=O&*Nc1c(F)cccc1F&&&
CC1=C(O)C(C)=CC(C(CCC(=O)O)C2=CC=C(F)C=C2)=C1&&&
CC1=CC=CC(NC2=NC3=C(S4=C(C(=O)N(C)C)C(C)=C(C)S4)N=CN=C3S2)=N1&&&
*CC(C)C&*N*&*Cc1ccc(-c2ccc(C*)cc2)nc1&*N(*)*&*C(=O)c1ccc(C#N)cc1&&*CC*^*C1CCNCC1&&&
CC1=CC(N2CCC(N(C)CC3CCCCC3)CC2)=CC2=C1N=C(C1=C(NCC(O)C3=CC=CC(Cl)=C3)C=C[NH]C1=O)[NH]2&&&
*S(=O)(=O)c1ccc(S(=O)(=O)c2ccc(S(N)(=O)=O)cc2)c(OC)c1&*Nc1cccc2ccccc12&&&
CCC(=O)OC(C)OC(=O)NC1=CC=C(Cl)C=C1&&&
*Sc1nc2c(C)cccc2cc1C#N&*CC(=O)O&&&
COC1=CC=CC2=C1C(=O)C1=C(O)C3=C(CC(O)(C(C)=O)CC3OC3CC(N)C(O)C(C)O3)C(O)=C1C2=O&&&
*C(=O)C(CC(C)C)C(CC(=O)NO)Cc1ccccc1&*Nc1cccnc1&&&
*=CCC&*=CC*&*C1C(=O)CC(O)C1*&*CCCCCCCC(=O)CCC(F)(F)c1ccc(C(F)(F)F)cc1&&&
*CC&*O*&*C(*)=O&*C12CCC(C)(C(=O)O1)C2(C)C&&&
NNS(=O)(=O)C1=CC=CN=C1C1=CC=CC=C1&&&
CC1=NOC(C)=C1S(=O)(=O)N1CCC(C(=O)NC2=CC=CC(OC3=CC=CC=C3)=C2)CC1&&&
*CC(*)=O&*N*&*Cc1ccccc1^*N1CCC(c2ccccc2C(F)(F)F)C([N+](=O)[O-])C1&&&&
CC1=CC=C(OCC(=O)NCC(=O)NC2=CC=CC(S(N)(=O)=O)=C2)C=C1C&&&
CNC1CCN(C(=O)C2CN(C3CCOCC3CC=CC=CCCC(=O)O)CC2C2=CC=CC=C2)C1&&&
*N1CCc2cc(OC)c(OC)cc2C1Cc1ccc(OC)c(OC)c1&*CC(*)=O&*N*&*Cc1ccccc1&&&
*Nc1ccc(C)cn1&*C(=O)C(N)CCC(=O)O&&&
CC(CNC1=NC=NC2=C1C=C(C1=CC=CC=C1)S2)N1CCCC1&&&
COC(=O)C1=CC=CC(OCC(=O)NN=CC2=CC=C(O)C(OC)=C2)=C1&&&
COC1=CC=C2C(=C1)N=C(NC(=O)C1(C)CC1(Cl)Cl)N1CC(C)=CN21&&&
*Oc1ccc(CC(C(=O)c2ccc(OC)cc2)S(=O)(=O)C*)cc1&*CC(=O)O&&*N*^*C(*)=O&*O*&*Cc1nccs1&&&
O=C(O)CCNC(=O)C1=CC(C2=CC=CC=C2)=C(C2=CC=CC3=C2[NH]C2=CC=CC=C2C3=O)S1&&&
CC12C=CC(O1)C1C(=O)N(C3=CC=CC=C3Cl)C(=O)C12&&&
N=C(NO)C1=CC=C(C2=CN=C3C=CC(NCCC(=O)O)=CN23)C=C1&&&
CN1C(=O)[NH]C2=NC=C(C3=CN=CC(OCC(O)CNCC4=CC=CC=C4F)=C3)N=C21&&&
COC(=O)C1=C(NC(=O)C2CC=CCC2C(=O)O)SCC1C&&&
*Oc1c(C)cc(-c2noc(-c3ccnc(N(C)C)c3)n2)cc1C&*CC(O)C*&*N*&*CC(O)CC(*)=O&*N(*)C&*CC*&*Nc1ccc(C#N)cc1&&&
CN(C)C1=CC=C(C(=O)N2CCCCC2)C=C1[N+](=O)[O-]&&&
O=C(NCC1=CC=CC=N1)C1=CC2=NN=C(C3=CC=C(F)C=C3)N2C2=CC=CC=C12&&&
*Cc1c(C)[nH]c2ccccc2c1=O&*N1CCN(c2ccccc2F)CC1&&&
*C(C)S(=O)(=O)c1cccc(S(C)=O)c1&*C12COCC1CN(S(=O)(=O)O)C2&&&
COCCN1CC(C)N(C(=O)N2CC3=C([NH]N=C3NC(=O)C3=CC=C4OCCOC4=C3)C2(C)C)C1=O&&&
O=C(O)C1(CC2=CC=C([N+](=O)[O-])C=C2)CCCC1&&&
O=C(C1=CC=C(C2=CC=CC=C2)C=C1)C1(C(=O)NC2=CC=CC3=CC=CN=C23)CC1&&&
*C(=O)c1cc(-c2ccc(Br)cc2)on1&*N1CCN(*)CC1&*Cc1ccccc1&&&
*Oc1c(Cn2c(-c3ccccc3C)nc3ccc(OC)cc3c2=O)ccc(OC)c1[N+](=O)[O-]&*C(c1ccccc1)c1ccccc1&&&
CN1C(=O)[NH]C2=C(N3CCNCC3)C(NC3=CC=C(Cl)C=C3)=CC=C21&&&
ClC1=CC=C(C2=CC=C(C3=CC=CC=N3)O2)C=C1&&&
COC1=CC=C(N2CCN(C(=O)C3=CC=CC(S(=O)(=O)N4CC(C)CC(C)C4)=C3)CC2)C=C1&&&
COC1=CC=CC=C1CC(=O)NC1=CC=C(C(=O)C=CC2=CC=CC=C2OC)C=C1&&&
CCC1=C(OC(=O)CN2C=NC3=CC=CC=C32)C=CC(C(C)=O)=C1C&&&
CC1=CC(C2=CC=C(Cl)C=C2)=C(CC2=CC=C(S(C)(=O)=O)C=C2)O1&&&
*C(C)O&*C1C(*)CC2CCC1N2C&*O*&*C(=O)c1ccc(F)cc1&&&
ClC1=CC=C2C(NCC3CCCO3)=CC=NC2=C1&&&
*OC&*C1(c2ccccc2C*)CCOCC1&*Oc1cc(=O)[nH]c2ccccc12&&&
CC&CC1=C(C2=CC(Br)=CC=C2OC)N=CN1C&&&
*CC&*C1C(=O)NC(*)C(=O)N1*&*C(C(*)=O)c1ccccc1&*N*^*CC(C)C^*C(C)C&&&&&
*N1CCCC(C)C1*&*CC(=O)c1ccc(Br)cc1&&*C(N)=O&&
CSC1=NC2=C(C3=C(CCCC3)S2)C(=O)N1CC1=CC=CC=C1Cl&&&
*C1CC(n2cnc3c(N)nc(CCc4ccc(OC)cc4)nc32)C(O)C1O&*C*&*OP(=O)(O)O&&&
*S(=O)(=O)c1cc(Cl)cc(Cl)c1O&*Nc1cc(C(F)(F)F)cc(C(F)(F)F)c1&&&
*Sc1ccc(C)cc1&*CCC(*)=O&*N*&*Cc1cccc(Br)c1&&&
COC1=CC=C(CC(NC(C)=O)C(=O)NC2CCN(C3CCC4=CC=CC=C43)CC2)C=C1&&&
*C(=O)c1cc(C(F)(F)F)nn1-c1nccc2sc(C(=O)O)c(C)c12&*Nc1ccc(N2CCOCC2=O)cc1F&&&
CCCCCCCCCCCCCCOC(=O)CCCCCCCOC(=O)CN1C=NC2=CC=CC=C21&&&
NC(=O)CN1C(=O)N(CC(=O)NC2=CC=C(SC3=NC4=CC=CC=C4[NH]3)C=C2)CC2=CC=CC=C21&&&
CCOC(=O)C1=CN=C(N2CCN(C(=O)NC3=CC=C(C)C=C3)CC2)C=N1&&&
COC1=CC(N2CCN(C)CC2)=CC=C1NC1=NC=C2C(NC3=CC=CC=C3C(N)=O)=CC=CC2=N1&&&
CC(=O)NC1=CC=C(C(C)=NNC2=NC=NC(NC(C)(C)C)=N2)C=C1&&&
CC1(C)CCC2=C(O1)C1=CC(C(O)CO)=CC=C1C1=C2OC2=CC(O)=CC=C2C1=O&&&
CC1=CC(I)=CC=C1SCC(=O)O&&&
*C(=O)Cc1cc2[nH]c(-c3ccc(C)cc3C)nc2cc1C&*N1CCN(c2ccccc2)CC1&&&
CC1=C(C=NNC(=O)C2CC2)SC=C1&&&
*NC&*C(=O)C(*)(C)CCc1ccccc1&*N*&*C(=O)c1[nH]nc(Br)c1Br&&&
*Nc1ccccc1OC&*C(=O)C*&*SC1=Nc2ccccc2N=C(c2ccccc2)C1&&&
*N1CCc2c(C)c(C(*)=O)c(N)n2CC1&*N*&*Cc1ccc(C#N)cc1^*C1CCCC1&&&&
CC(CCC1=CC=C(O)C=C1)NCCC1=CC=CC=C1&&&
CC(NC(=O)C1=CC=CC=C1)C1=NN=NN1C1(C)CCCCC1&&&
FC(F)C1=CC=CC=C1N=CC1=CC=CC=C1F&&&
*C(C)=O&*N1CCC(*)CC1&*C(*)=O&*N1CCC2(CC1)CCN(c1cccc(-c3ccc(Oc4ccccc4)cc3)c1)CC2&&&
C=CCN1C=C[N+](CC(=O)C2=CC=C(OC)C=C2)=C1C=NO&&&
*C(=O)C(C)N&*N(*)*&*S(=O)(=O)c1cccc2cnccc12&&*C1CCCCC1&&
*CCCCCCCCCCCCCCCC&*[N+](*)(C)C&*CC(*)=O&*OC&&&
CC1=C(C2=CC=C(Cl)C=C2)N(C2=CC=C(Cl)C=C2Cl)N=C1C(=O)NCC1=CC=CC=C1&&&
CC12CCC3C(CC(C=CC=CC(O)C(O)C(O)C3O)C1CCC2=O)C3(C)C&&&
CC1=CN(CC(=O)NC2=NC(C3=CC=CC=C3)=C(C3=CC=CC=C3)S2)N=C1&&&
COC(=O)C1=C(CC2=CC=CC=C2)C(=O)C2=CC=CC=C2[NH]1&&&
O=C(CCCCCC1SCC2NC(=O)N(CC3C=CCCC3)C21)NC1=CC=CC=C1&&&
O=C1C2=CC=CC=C2N=C2C3=CC=CC=C3C(O)(C(F)(F)F)N21&&&
O=CC1=CC=CC(S(=O)(=O)C2=CC=CC3=C2C(=O)C2=C3N=CC3=CC=C(O)C=C23)=C1&&&
CC1(C)C(C=C(Cl)Cl)C1CCC1(C)C(C)(CCC2=CCOC=C2)CCC1(C)O&&&
COCCCN(C(=O)C1=C(N)C(C(=O)NCC(C)C)=NS1)C(C(=O)NCC1CCCO1)C1=CC=C(OC)C=C1&&&
*Cc1ccc(CC)o1&*N1CCC2(CCN(*)CC2)C1=O&*Cc1ccc(C)cc1&&&
*OC&*C12C(*)C3=C(C(=O)C(C*)=C(N)C3=O)N1CC1NC12&*Sc1nc(-c2ccccc2)c[nH]1&&*C*^*O*&*C(N)=O&&&
O=C(C1CCCCC1)N(CC1=CC=CC=C1F)C1CCS(=O)(=O)C1&&&
CN(CCC(C1=CC=CC=C1)C1=CC=CC=C1)CCOC1=CC=C2CCC(=O)NC2=C1&&&
*Cc1ccc(C)cc1&*N1CCN(*)CC1&*Cc1ccccc1[N+](=O)[O-]&&&
COC1=CC2=C(C=C1OC)C(C1=CC=C(OCCN3CCCCC3)C=C1)CO2&&&
O=C(C1CCC(CNC2=C(N3CCCCC3)C(=O)C2=O)CC1)N1CCC(C2=CC=CC=C2)C1&&&
O=C(CN1C=NC2=CC=C([N+](=O)[O-])C=C2C1=O)C1=CC=C(Cl)C=C1&&&
*Cc1cccc(C)c1&*N1CCCC(*)C1&*Nc1ccc2[nH]ncc2c1&&&
*C(=O)c1ccc(Cn2ncc(Br)c2C)o1&*N1CCOCC1&&&
CC1=CC=C(C=CC(=O)NNC(=O)C(C)NC(=O)C2=CC=C(Cl)C=C2)C=C1&&&
C=C1CCC2(CC3CC4C5CCC6CC3(CCN4CC3CC3)C2O6)OC1=O&&&
O=C1C=CC2=CC=CN=C2[NH]1&&&
*N(C)C&*S(=O)(=O)c1ccc(Cl)c(C(*)=O)c1&*N*&*Cc1ccccc1&&&
*C(CC(C)C)C(*)=O&*N*&*C(Cc1ccccc1)C(N)=O^*N*&&*C(=O)CC(O)C(*)CC(C)C&*N*&*C(=O)C(*)Cc1ncc[nH]1&*N*&*C(*)=O&*O*&*C(C)(C)C&&&
CCOC(=O)CN1CCN(C(C)C2=NC(CC3=CC=CC=C3)=NO2)CC1&&&
O=C(O)C1CC2=CC(I)=C(OCCCOC3=CC=C(F)C=C3Cl)C(I)=C2CN1C(=O)C=CC1=CC=CC=C1&&&
O=C(COC(=O)CC1CC2CCC1C2)NC1=CC=CC=C1F&&&
*N1C(=O)CCC(C)(c2csc(CC)n2)C1=O&*CC&&&
COC1=CC=C(OC)C(NC(=O)C(C2=CC=CC=C2)N2CCC(N3C(=O)[NH]C4=CC=CC=C43)CC2)=C1&&&
*CC&*Oc1cc2nncc(Nc3ccc(Cc4ccccc4)cc3)c2cc1O*&*CC&&&
CC(C1CCC2C3CC(=O)C4=CC(=O)CCC4(C)C3CCC12C)N(C)CC1=CC=CC=C1OCC1=CC=CC=C1&&&
CCCN1CC2=CC(OC)=C(OC)C=C2C2CC3=C(C=CC=C3OC)C1C2&&&
CC(C)CN(C)S(=O)(=O)C1=CC=CC(C(=O)N(CC2=CC=CO2)C2CCS(=O)(=O)C2)=C1&&&
OCC1=CC(C(O)CNC2CCCN(C3=CC=C(OC(F)(F)F)C=C3)C2)=CC=C1O&&&
COC1=CC=CC=C1N1C(CN2C=CN=C2C2=CC=CC=C2)=NC2=CC=C(C)C=C2C1=O&&&
*C1(c2ccccc2)CC(=O)N(C)C1=O&*CC(*)=O&*Nc1ccc(C(N)=O)cc1&&&
COC(=O)C(C)NP(=O)(OCC1OC(N2C=C(C)C(=O)[NH]C2=O)CC1[N-][N+]#N)OC1=CC=CC=C1&&&
CC(=O)N1CCCN2C(C=CC3=CC=CC=C3)=CC=C12&&&
*CC&*O*&*C(=O)c1c(-c2ccc(Br)cc2)noc1N*&*C(=O)c1cc(OC)c(OC)c(OC)c1&&&
*CC&*Oc1cc(O)c(Cc2ccccc2)c(OC)c1&&&
COC1=CC=CC(N2C(=O)C3=C(SC4=C3CCCC4)N(CC3=CC=CC=C3)C2=O)=C1&&&
*N(C)C&*CCC*&*N*&*C(=O)C*&*C1C(=O)NCCN1*&*Cc1ccccc1&&&
COC1=CC2=C(C=C1OC)C(=O)C(CCN1CC[N+](C)(C3=NC=CC=N3)CC1)C2&&&
*CO&*C1OC(*)C(*)C(O)C1O&*Oc1ccccc1Br&&*CO&&
*Nc1ccc(OC)cc1&*C(*)=O&*Nc1ccc(-c2csc3ccnc(N)c23)cc1&&&
*OP(=O)(c1ccccc1)C1(C)CCP(=O)(CC)OCC1&*C*&*C1OC(n2cc(F)c(=O)[nH]c2=O)CC1[N-][N+]#N&&&
CCCCCN(C(=O)CCC(=O)N1CC(=O)NC2=CC=CC=C21)C(C(=O)NC1CCCC1)C1=CC=C(O)C=C1&&&
ClC1=CC=C(N2C=C(CNC3=CN=CC=C3C3CCCC3)C=N2)C=C1&&&
CC(=O)N(C)C1=CC=C2C3=C(C=CC=C13)C1=NN=C(SCC(=O)N3CCCC4=CC=CC=C43)N12&&&
*C(C)=O&*Oc1ccc2c(c1)Cc1c(-c3ccc(F)c(O*)c3)n[nH]c1-2&*C(C)=O&&&
CC(C)C(=O)C1=CC=CC=C1OCC1CO1&&&
*N1CNC(=S)N(c2cccc(OC)c2)C1&*Cc1ccccc1&&&
*C12C(=O)C(C)=CC(O)CC(C)(C(=O)C(O)C3(C)C(=O)CC(C)(C(=C)C)OC3O)C1=C(C)C(=O)C2O&*OC&&&
CCN(CC)C1=CC=C(C=NNC(=S)NC2=CC=C(NC3=CC=NC4=CC(Cl)=CC=C34)C=C2)C=C1&&&
COC1=CC=C(C=CC(=O)OCC2=CC(O)=CC=C2OC2=C(C3=CC=C(O)C(O)=C3)OC3=CC(O)=CC(O)=C3C2=O)C=C1&&&
*N1CCc2cc(OC)c(OC)cc2C1&*Cc1ccncc1&&&
*CCC&*N(*)*&*CC*&*C12CC3CC(CC(C3)C1)C2^*C1CCc2nc(N)sc2C1&&&&
*CC&*Sc1nnc(Cn2c(=O)sc3c(NC(P(=O)(O)O)P(=O)(O)O)nccc32)n1C&&&
COC1=CC=C(S(=O)(=O)N2CCN(C(=O)C3=CC=C(NC(C)=O)C=C3)CC2)C=C1&&&
COC(=O)C1=CC(C(=O)OC)N(S(=O)(=O)C2=CC=C(Cl)C=C2)C1&&&
*Cc1nc(C(=O)O)cs1&*N*&*C12CC3CC(CC(C3)C1)C2&&&
CC(C)(C)OC(=O)NCN(CC1=CC=CC=C1)S(=O)(=O)C1=CC=C2C(=C1)OC(=O)N2C&&&
N#CC1CCCN1C(=O)CN1C(C2=CC=C(F)C=C2)=NC=C(N)C1=O&&&
CC(C)(C)C1=CC=C(N2CCN(C3=CC=CC(Cl)=C3)C(=O)C2=O)C=C1&&&
CC1=C(C(=O)NC2=CC=CC=C2)C(C2=CC=C(C#N)C=C2)N2N=C(SCC3=CC=CC=C3)N=C2N1&&&
NCCN1CCC2=C(C1)C1=CC=CC=C1S2&&&
ON1N=CC=C1C1=CC=CC=C1Br&&&
*C(=O)CCCn1c(=O)c2ccccc2n(Cc2cccc(Cl)c2)c1=O&*N*&*Cc1ccc2c(c1)OCO2&&&
*C(=O)c1ccccc1&*Nc1ccc(F)c(C(*)=O)c1&*Nc1cnccc1N1CCCC(N)C1&&&
*Cc1cc(C)c(OC)c(C)c1&*N(*)C&*CC(C)C(=O)c1ccc2ccccc2c1&&&
*C(C)(O)CCCCC&*C1CN2CCC1CC2*&*C(O)c1ccccc1C(F)(F)F&&&
*CCC&*C1C(=O)N(*)CCN1*&*C(=O)C(*)Cc1ccc(F)cc1&*N*^*Cc1ccccn1^*C(C)=O&&&&&
*Nc1nc2c(C(C)=O)c(Nc3ccc(Br)cc3)ccc2s1&*CCCn1ccnc1&&&
ClC1=CC=C(CN(CCN2CCOCC2)CC2=CSC3=CC=CC=C23)C=C1&&&
*CN&*C1OC(*)C(N)C(O)C1O&*O*&*C1C(N)CC(N)C(O)C1*&*O*&*C1OC(*)C(O)C(N)C1O&*CN&&&
*C(*)=O&*N1CCC2(CC1)CCc1ccccc12&&*C1CCN(c2ncccn2)CC1&&
*N(C)c1cc(Cl)cc(Cl)c1OC&*C(=O)C*&*O*&*C(=O)CC*&*Oc1ccc(C#N)cc1&&&
O=C1CCCC=CC2=C(I)C(O)=C(I)C(O)=C2C(=O)O1&&&
OCC1OC(N2C=NC3=C(NC4CC4)N=C(Cl)N=C32)CC1O&&&
*C(C)CC&*N1CCC(*)CC1&*N1CC(=O)N2C(Cc3c([nH]c4ccccc34)C2c2cccc(OC)c2)C1=O&&&
C[N+]1(CCCN2C(=O)C3=CC=CC4=CC([N+](=O)[O-])=CC(=C34)C2=O)CCCCC1&&&
CCOP(=O)(CC1=CC=C(NC(=O)C2OC(N3C=C(C)C(=O)[NH]C3=O)CC2[N-][N+]#N)C=C1)OCC&&&
CCOC(=O)N1CCN(C(=O)C2=C(C)N=C3C=CC=CN23)CC1&&&
COC1=CC=C(S(=O)(=O)NCC2=CC=C(C(=O)NC3=CC=CC=C3N)C=C2)C=C1&&&
*CC(*)=O&*Nc1cc(F)ccc1F&&*N1CCN(c2ccccn2)CC1&&
S=C(NCCN1CCN(C2=CC=CC(Cl)=C2Cl)CC1)NC1=CC=CC(Cl)=C1&&&
CC(CNC1=CC=CC2=CC=CN=C12)NCCCOC1=CC=CC2=C1OCCO2&&&
O=C(COC1=CC=C(F)C=C1)N1CCN(C2=NC=C(Cl)C=N2)CC1&&&
CC1=CN(C2CC(F)C(COP(=O)(NC(C)C(=O)OC(C)C)OC3=CC=CC4=CC=CC=C34)O2)C(=O)[NH]C1=O&&&
*CCCCCCCCCCCCCCCC&*O*&*C(=O)c1ccc(OC)c(O)c1-c1c(C(*)=O)ccc(O)c1C=*&*O*&*CCCCCC^*=CCCCCCCCCCCCC&&&&
*CCc1ccc(OC)c(OC)c1&*Nc1nc(N*)c2[nH]cnc2n1&*Cc1ccc(OC)cc1OC&&&
O=C(COC1=CC=CC=C1)NC(=S)NC1CCOC1=O&&&
CC1CN(C(C)CO)C(=O)CC2=CC(NC(=O)C3CCCCC3)=CC=C2OC1CN(C)CC1=CC=C(OC2=CC=CC=C2)C=C1&&&
CC12CC3=CC=CC=C3C(O1)C(C(=O)NC1=NC=CS1)C(=O)N2CC1=CC=CC=C1&&&
*C(=O)CC(C)CC&*N*&*CCC=*&*=CCCC=*&*=CCC=*&*=CCC=*&*=CCCCC(*)=O&*O*&*C(C)CC&&&
*C1CC(=O)N(c2ccc(C)cc2)C1=O&*N1CCN(*)CC1&*CC(=O)N1N=C(c2ccccc2)CC1c1ccccc1&&&
O=C1C2=C3C(=CC=C([N+](=O)[O-])C3=CC=C2)C(=O)N1CCCCN1CCN(CCCNC2=C3C=CC=CC3=NC3=CC=CC=C23)CC1&&&
*C(=O)c1ccc(OC)cc1&*N*&*CC(*)=O&*O*&*Cc1cc(=O)n2nc(Cc3ccc4c(c3)OCO4)sc2n1&&&
NC(=O)C1=CC=CC=C1Cl&&&
CC(C)(C)OC(=O)N1C2=CC=CC=C2NC(=O)C1N(C(=O)C1=CC=CO1)C1=CC=CO1&&&
*CC&*O*&*C(=O)Cc1c(C)[nH]c(N)nc1=O&&&
COC(=O)C1=CC=C[N+](CCOC2=C(Cl)C=C(C3=CC=NC(CC4=CC=C5C=CC=CC5=C4)=C3)C=C2OC)=C1&&&
CCOC(=O)NC1=CC2=NC(C3=CC=CO3)=NN2C(N)=N1&&&
*S(=O)(=O)c1ccccc1&*N(c1ccc2ccccc2c1)c1ccnc(N*)n1&*CCc1ccccc1&&&
COC1=CC=CC(CNC(=O)CC2=COC3=C(C)C(C(=O)C4=CC=CC=C4)=CC=C23)=C1&&&
*C(C)C(*)=O&*N*&*Cc1ccco1^*O*&&*C(=O)CCc1ccc(S(*)(=O)=O)cc1&*N1CCOCC1&&&
CC1=CC2=C3C(=C1)C(=O)N(CO)C3CO2&&&
CN(CC1=CC=CC=C1Cl)C(=O)C1OC(N2C=NC3=C(NCC4=CC=CC(I)=C4)N=C(Cl)N=C32)C(O)C1O&&&
CC(C)OC1=CC=C2C(C(=O)C3=CC=C(CN4CCN(CC5=CC=CC=C5)CC4)C=C3)=C[NH]C2=C1&&&
COC1=CC(OC)=CC(C(=O)NCC(=O)N(C)C2CCS(=O)(=O)C2)=C1&&&
O=C(NCC1=CC=CC=C1F)C1=CC=C(CS(=O)CC2=CC=CC(Cl)=C2)O1&&&
CC(=O)C1=C(O)N=C(CCSCC2=CC=C(CNC(=O)C3=CC=CC=C3)S2)N=C1O&&&
FC1=CC=C2[NH]C3=C(CCN(C4=NC(C5=CC=CN=C5)=NC4=C4C=CC=CS4)C3)C2=C1&&&
CC1=CC=C(S(=O)(=O)C2=C(C3=CC=CS3)C3=CC(Cl)=CC=C3[NH]C2=O)C=C1&&&
*CC&*N(*)*&*CC&&*CC*^*NC(=S)NN=Cc1cccn1-c1cccc(Cl)c1C&&&
O=C1N=C(C2=CC=CS2)C[NH]C1=CC1=CC=C(N2C=CC=C2Br)C=C1&&&
*Nc1nnc(CCCCCC)s1&*C(=O)CCCC*&*N1CCCC1&&&
*C(=O)C(c1ccc(Cl)cc1)n1c(C)cccc1=O&*N*&*Cc1ccccc1Cl&&&
O=C(CCC(NC(=O)C1=CC(O)=CC(O)=C1)C(=O)NC1CCCC2=CC=CC=C21)NC(CC1=C[NH]C2=CC=CC=C12)C(=O)O&&&
CC(C)(C)N1N=C2CS(=O)CC2=C1NC(=O)C1=CC=CO1&&&
COC1=CC2=C(C=C1OC)C(=O)OC(C1=CC=CC=C1)=N2&&&
*C(=O)c1cccc(C)c1&*N1CCCCC1c1cc(C(*)=O)no1&*N(C)C&&&
CC(=O)N1CC2=CC=CC=C2OC2=NC=CC=C21&&&
*CC&*N(*)c1cccc(C)c1&*CC(*)=O&*Nc1ccc(S(*)(=O)=O)cc1&*N1CCCC1&&&
*CC(Cc1ccc(C)cc1)CN(O)C=O&*C1CC=CCC1&&&
CC(C)(C)OC(=O)N1CCN(C2=CC=C(NC(=S)NC(=O)C[N+](C)(C)C)C=C2)CC1&&&
*N1CCN(C)CC1&*CC(*)=O&*Nc1sc2c(c1Cc1nc(C(=O)O)cs1)CCCC2&&&
*C(=O)c1ccccc1O&*N*&*CCCC*&*N*&*C(=O)c1ccccc1O&&&
*OC&*C(*)=O&*C1CCC(*)CC1&*N(*)C&*CC(*)=O&*Nc1ccc(OC)cc1&&&
*Oc1ccc2c(CC)c3[nH]c4ccc(OC)cc4c3c(CC)c2c1&*C(C)=O&&&
*C(=O)c1cccc2ccccc12&*N*&*CC*&*Oc1cccnc1&&&
CC1=CC=C(N2N=C(C(C)(C)C)C=C2NC(=O)NC2=CC=C(OC3=C4N=C(C(=O)N5CC(OCC6(N)CC6)C5CC5=CC=CC=C5)OC4=NC=C3)C=C2)C=C1&&&
CN(CC1=CC=CC=C1Br)C1=NC(C2=CC=CO2)=NN=C1C1=CC=CC=C1&&&
*=Cc1ccc(OC)cc1&*=CC(=O)c1c(O)cc(OC)cc1OC&&&
CNC1=NN2C(NC3=CC(C(=O)NC4CC4)=CC=C3OC)=CC=NC2=C1S(=O)(=O)C1=CC=C(Cl)C=C1&&&
*C(=O)c1c(C)cc(CCCC)n(Cc2ccc(-c3ccccc3-c3nn[nH]n3)cc2)c1=O&*O*&*CC(C)C&&&
COCCN1C(C)=NC2=C(C=C(C3=NC4=CC=CC=C4N3C)S2)C1=O&&&
COC1=CC=C(C2=CSC(NC(=O)C3=CC(C4CCCCC4)=NC4=CC=CC=C34)=N2)C(OC)=C1OC&&&
O=C(NN=CC1=CC=CC([N+](=O)[O-])=C1)C1=CC=CC=C1O&&&
CCC1=CC=C(C2=NN=C(SCC3=CC=CC(C)=C3)N2C)C=C1&&&
*Cn1cc2[nH]c(N)nc(=O)c2n1&*C1OC(*)C(O)C1O&*CO&&&
CC(CC1=CC=C(C#CC2=CC=C(OC(F)(F)C(=O)O)C=C2)C=C1)NCC(O)C1=CC=CC(Cl)=C1&&&
COC1=CC=C(C2=C(CC3=CC(OC)=C(OC)C(OC)=C3)C(C)(C)N(C)CC2)C=C1&&&
NC1=NC(OCC2=CC=CC(C(=O)O)=C2)=C2N=CN(CC(=O)O)C2=N1&&&
CN1CCN(C2=CC=C3C(=C2)OC(=O)N3C(C2=CC=CC=C2)C2=CC=CC=C2)CC1&&&
CSC1=NC=C(CN2CCC3=NC=NC(C4=COC=C4)=C3CC2)C=N1&&&
COC1=CC=C(C)C=C1S(=O)(=O)N(C)N=CC1=C2C=CC=CC2=CC2=CC=CC=C12&&&
CCCCCC(CC=CCCCCCCCC(=O)OC)P(=O)(O)O&&&
COC1=CC2=C(C=C1OC)NC(=O)C2(C)CC1=CC2=C(C=C1OC)OCO2&&&
*C(C)c1nc(-c2ccc(C)cc2)no1&*N*&*C(=O)c1ccccc1F&&&
*N1CCC(C2OC(=O)Nc3cc(F)ccc32)CC1&*C(=O)c1cnc2[nH]ncc2c1&&&
CC1=C(C(=O)N2CC3CN(C4=NC=CC=C4C(F)(F)F)CC3C2)C(C2=CC(F)=C(F)C=C2F)N2N=CN=C2N1&&&
CCOC(=O)NC=CC1=CC=C(OC)C=C1&&&
*C(=O)c1cc(=O)c2c(OC)cc(OC)cc2o1&*N1CCN(*)CC1&*Cc1ccc2c(c1)OCO2&&&
O=C1CC2(CCCC2)CC(=O)N1CCCCN1CCN(C2=CN=CBr)CC1&&&
*Cc1ccc(C(=N)N)cc1&*N*&*C(*)=O&*C1C=CCN1*&*C(=O)C(*)CO&*N*&*S(=O)(=O)Cc1ccccc1&&&
N=C(N)NC1=CC=C(CNC(=O)CN2C(C3=CC=CC=C3)=C(Cl)N=C(NC3CCC3)C2=O)C=C1&&&
CC(C)CC(C=O)NC(=O)C(CC(=O)O)NC(=O)C(CCCCN)NC(=O)OCC1=CC=CC=C1&&&
CC(C)C1=NC(CN(C)C(=O)NC(C)C(C)(C)C)=CS1&&&
*N1CCN(c2ncnc3c2C(=O)CC3)CC1&*Cc1cn(Cc2ccc(F)cc2)nn1&&&
NC1=N[NH]C(C2=NC(NC3=CC(F)=CC=C3F)=NC=C2Br)=N1&&&
CC(C)C1=C(CC2=CC=C(F)C=C2)N=C2N=C(C(F)(F)F)C=C(N3CCOCC3)N12&&&
CC1CCC(C)N1CCCNC(=O)C1=CC2=C(C=CS2)N1C&&&
*C(=O)c1ccccc1C&*N*&*C*&*C1CCN(*)C1&*Cc1ccc(CC(*)=O)cc1&*Nc1ccc2ccccc2n1&&&
CCC1=CC(NC(=O)NC(=O)NCCNCC2=CC=CC(OC)=C2OC)=CC=C1C&&&
COC1=CC=C(C(=O)NCCC2CNC3=CC=NN3C2)C=C1&&&
CC1=CC(C)=CC(NC(C2=CC=C(F)C=C2)C2=CC=C3C=CC=NC3=C2O)=C1&&&
CCOCCC(=O)N1CCN(C2=CC=CC=C2)CC1&&&
O=C(CC1=CC=CC=C1)N1CCN(C2=CC=CC(Cl)=C2)CC1&&&
*CCCC(N)C(=O)O&*S*&*C*&*C1OC(n2cnc3c(Cl)ncnc32)C(O)C1O&&&
CC1=CC(Cl)=CC=C1OCCNC(=O)C1=CC=C(O)C=C1Cl&&&
O=C(CC1N=C2C3=CC=CC=C3N=C(SCC3=CC=CC=C3Cl)N2C1=O)NC1=CC=CC=C1&&&
O=C(C1=CC=CC=C1)N1CCC2=CC(O)=CC=C2C1C1=CC=C(C(F)(F)F)C=C1&&&
CC(O)(CS(=O)C1=CC=CC=C1F)C(=O)NC1=CC=C(Cl)C([N+](=O)[O-])=C1&&&
*Cc1nnc(C)o1&*N(*)*&*Cc1cccs1&&*C(C)C&&
*Sc1nc(C)cc(C)c1C#N&*Cc1nc(=O)c2cnn(C)c2[nH]1&&&
*C(C(*)=O)C(C)CC&*N*&*C1CCCCC1^*N*&&*C(=O)C(N)CC(=O)O&&&
*=Cc1ccc(O)c(OC)c1&*=CC(*)=O&*N*&*CCCc1ccccc1&&&
*CCn1nc(C)cc1N*&*C(=O)c1c(Cl)c(C)nn1C&&*Oc1ccc2ccccc2c1&&
*=C(C#N)c1noc2ccccc12&*=Cc1ccccc1O*&*CCC*&*N1CCCC(*)C1&*C(=O)O&&&
CC(=O)NC(CO)(CO)C(=O)O&&&
O=C(O)CCCCCCCCN1C=CN=C1&&&
*cCC(*)(C)C&*N*&*C*^*N(C1=NS(=O)(=O)c2ccccc21)c1ccccc1^*C1CCCO1&&&&&
CC1=C(C(=O)NC2CCNCC2)SC=N1&&&
O=S(=O)(NCCC1=C[NH]C=N1)C1=CC=C(F)C=C1&&&
*Nc1cc(C)ccc1O&*C(=O)CCc1ccccc1&&&
*C1CC(=O)N(c2cccc(OC)c2)C1&*C(*)=O&*Nc1cccc(C(*)=O)c1&*N1CCCc2ccccc21&&&
*CC(C)C&*N(*)C&*C(C*)C(*)=O&*Nc1ccc2c(c1)OCO2&&*Nc1ccccc1^*N1CCC(C)CC1&&&
*Nc1cc(C)ccc1C&*C(=O)c1ccc(Sc2ccc(F)cc2)nc1&&&
*C(c1ccccc1)c1nnn[nH]1&*N1CCN(*)CC1&*C1CCCC1&&&
*CCCC&*Oc1ccc(CC(*)C)cc1OC&*N*&*CC(O)c1cccc(-c2cccc(Cl)c2)c1&&&
COC1=CC=C2[NH]C3=C(CCNC3CCC3=CC=C(F)C=C3)C2=C1&&&
CN(CC(=O)NC(C)(C)C)C(=O)C(CC1=CC=CC=C1)NC(=O)C1(NC(=O)C(N)C(C)(C)C)CCCC1&&&
CN1CCC2=C(C1)SC1=C2C2=NC(C3=CC=C(C#N)C=C3)=NN2C(NCC2CCCO2)=N1&&&
*C(C)C&*O*&*CCC*&*N*&*C(=O)Cc1cscn1&&&
CC1=CC(=O)N2C3=CC=C(Cl)C=C3N(CC(=O)NC3=CC=CC(F)=C3)C2=N1&&&
*OC&*C(=O)CCCCCCCCC*&*Oc1ccc(OP(=O)([O-])Oc2cccc(C[n+]3csc(C)c3)c2)cc1C&&&
*N(C)C&*CC*&*N1C(=O)C2C(c3ccc(-c4ccc(C(F)(F)F)cc4)cc3)N3CCCCC3(C)C2C1=O&&&
*OC&*C(=O)C1=C(c2ccccc2)C(=O)C(*)C1&*C*&*C1C(=O)N(*)C1*&*C(*)=O&*OC^*CC(=O)O&&&&
NC1=NC(CSC2=CC=C(Br)C=C2)CO1&&&
*CCCCC&*Sc1c(O)[nH]c2ccccc2c1=O&&&
CC1=CC(=O)C(O)C2(C)C1CC(O)C13C4(C)CCCC4(C(O)OC1=O)COC4C(O)(C(=O)OC(C)(C)C)CC23&&&
O=C1OC(CC2=CC=CC=C2)=NC2=NC3=C(CN12)C(CCC1=CC=C4C=CC=CC4=C1)=C[NH]3&&&
*C(CO)C(C)CC&*N*&*C(*)=O&*Nc1cc(C)cc(Cl)c1&&&
*C12CCC(C(=C)C)C1C1CCC3C4(C)C=C(C(=O)O)C(=O)C(C)(C)C4CCC3(C)C1(C)CC2&*C(*)=O&*N*&*CCCCCCCC(=O)O&&&
*=Cc1cccc(OC)c1OC&*=CC(*)=O&*O*&*CC(*)=O&*Nc1ccc2[nH]c(=O)[nH]c2c1&&&
CNC(=O)CN1C(=O)N2CC3CCC(C2C2=C(C(=O)OC)C=CN2C)N3C1=O&&&
O=C(C1=CC=C(OC2=CC=C(F)C=C2F)N=C1)N1CCCC1CN1C=CC=N1&&&
*CCC(=O)NO&*N1CC2(CCN(*)CC2)c2ccccc21&*Cc1cccc(-c2ccccc2)c1&&&
*C(C)CN&*Sc1nc(-c2ccccc2)c(-c2ccccc2)[nH]1&&&
CCC1=C(OCC(O)CN(CCNC(=O)COC)CC2=CC=C(N(C)C)C=C2)C=CC(CC)=C1O&&&
CNC(=O)CN1C(=O)C2=C(Cl)C(Cl)=C(Cl)C(Cl)=C2C1=O&&&
*C(C)=O&*Nc1ccc(S(=O)(=O)Oc2c(N)ccc3ccccc23)cc1&&&
CC1=C(N2CC2)C(N2CCCCC2)=CC2=C1N(C1CC1)C=C(C(=O)O)C2=O&&&
CCCCN1C(C2=CC(S(=O)(=O)NCCCOC)=CC=C2OC)=N[NH]C1=S&&&
*C(C)C(O)c1ccccc1&*N*&*C(=O)C(Cc1ccccc1)CC(O)C(*)Cc1ccccc1&*N*&*C(=O)c1ccc(C(F)(F)F)cc1&&&
*CCCC(=O)NN&*N*&*C(=O)C(c1ccccc1)c1ccccc1&&&
FC1=CC=C(C2=CC=C3C(=C2)CCCN3C2=CC=C(C4CC(C5=CC=C(F)C=C5)=NN4)C=C2)C=C1&&&
*Nc1ccc(Cl)cc1C(=O)c1ccccc1Cl&*C(*)=O&*N*&*S(=O)(=O)c1ccccc1&&&
*SC&*CCC(*)C(*)=O&*N*&*C(Cc1ccccc1)C(*)=O^*N*^*N*&*C(=O)C=*&*C(C(*)=O)C(C)C&*=CC(*)=O&*N*&*N*&*C(C(*)=O)C(C)C&*CC(*)=O&*N
C=CCNC(=O)C1=NN2C(=C1)NC(C1=CC=CS1)CC2(C)C&&&
*Nc1cc(C)ccn1&*C(*)=O&*Nc1nc(C(N)c2ccc3ccccc3c2)cs1&&&
*Oc1ccc(CCCCCCCCCCCCC)cc1&*CC(N)CO&&&
*CCC&*N*&*C(=O)C(=O)c1c[nH]c2c(-c3ccccc3)cccc12&&&
*OC&*C(=O)C*&*Oc1ccc(C*)cc1OC&*N1CCN(c2ncccn2)CC1&&&
COC1=CC(C2CC(C3=CC=CC=C3)=NN2C(=O)C2=CC=CC=C2Br)=C(OC(=O)C2=CC=CC=C2Br)C2=CC=CC=C12&&&
*C(=O)CCc1ccc(S(=O)(=O)CC)cc1&*N*&*CC(C)c1c(-c2ccccc2)[nH]c2ccc(Cl)cc12&&&
*CC(C)C&*N(*)c1ccc(Cl)cc1C(O)c1ccc(F)cc1F&*S(=O)(=O)c1ccc(C(C)(C)C)cc1&&&
NC(CC1=C[NH]C2=CC=C(O)C=C12)C(=O)O&&&
O=C(CN1C(=O)C2=CC=CC=C2S1(=O)=O)NC1=CC=C(F)C=C1F&&&
CN(C)CCN=C1C2=CC=CC=C2CN(C)C2=CC=C(Cl)C=C12&&&
CC1=NN(C2=CC=CC=C2)C(=O)C1=C(CCC(=O)O)C1=NC2=CC=CC=C2[NH]1&&&
CN1N=C2C(=C1CC1=CC=CC=C1)C(=O)N(C)C(=O)N2C&&&
O=S(=O)(NCCSC1=NN=C(C2=CC=CN=C2)O1)C1=CC(C(F)(F)F)=CC=C1C(F)(F)F&&&
CC(C)CC(NC(=O)C(CO)NC(=O)C(CCCNC(=N)N)NC(=O)COCC1CCNCC1)C(=O)NC1CCCC2=CC=CC=C21&&&
CC1=CC=C(S(=O)(=O)N(C)NS(=O)(=O)C2=CC=C(C)C=C2)C=C1&&&
CCCN1CC2=C(C(=O)N=C(C3=CC=CC=C3)[NH]2)C(C2=C[NH]N=C2C2=CC=C(Br)C=C2)C1&&&
*Cc1cc(OC)cc(OC)c1&*N*&*C(*)=O&*C1CCC(=O)N(*)C1&*Cc1ccc2c(c1)OCO2&&&
*N(*)C&*C(=O)c1ccc(N2CC3CC2CN3)cc1&&*Cc1csc(C(F)(F)F)c1&&
COC1=CC(CCN(C)CCCOC2=CC=C(C(=O)NC3=CC=C(C)C=C3)C=C2)=CC=C1OCC(=O)N1CCOCC1&&&
CCOC(=O)NC(CC1=CC=CC=C1)C(=O)N1CCOCC1&&&
CC1=NC2=CC=CN=C2N1CC1=CC=C(Cl)C=C1&&&
CC1C(=O)N(CC(=O)O)C2=CC=CC=C2C1=O&&&
CC1=NOC2=C(C)C(OC3=CC=C(F)C=C3C(=O)NC3=CC=C(C(=O)N4CCC(N(C)C)C4)C=C3)=CC=C12&&&
CCN1C(C=CC2=CC=C3C=CC=CC3=[N+]2CC)=NC2=CC=CC=C21&&&
CC(C)C1=CC=CC(COC2=CC=C3C(=C2)CCC2C3CCC3(C)C(O)CCC23)=C1&&&
*C(C)=O&*Nc1cccc2c1ccc1cc(S(*)(=O)=O)ccc12&*N*&*C(C(=O)O)C(C)C&&&
*Oc1cc(N)c(Cl)cc1C(*)=O&*NC1=NCCN1&&*Cc1ccccc1&&
OC1=CC=C(C2CN3CCCCC3C3=CC(O)=C(O)C=C32)C=C1O&&&
COC1=CC=CC(C(=O)NC2=CN=CC=C2C(=O)NC2=NC(C3=CC=CC=C3)=CS2)=C1&&&
*CC(=NO)c1ccc(Cl)cc1&*C1CCN(*)CC1&*C*&*C1COc2ccccc2O1&&&
CCCCC1=CC(OCCCOC2=CC=C3CCC(O)CC3=C2)=CC=C1OCCCCCCC(=O)O&&&
*=C(C)C=O&*=C(C)C&&&
CCOC(=O)C1=C(C(=O)NC2=CC=C(C(=O)OCC)C=C2)[NH]C(C2=CC=CC=C2)=C1&&&
*NC(=NC)Nc1cccc2ncc(C)cc12&*C1CCCCC1*&*C*&*N1CCCCC1&&&
*Nc1cccc(OC)c1&*C(*)=O&*C1CC(=O)N(c2ccc3c(c2)OCCO3)C1&&&
*OC&*C(=O)c1ccc(N*)cc1&*C(=O)c1cc(N)ccc1C&&&
O=C(O)CCC(=O)NC(=S)NC1=CC=CC=C1&&&
FC1=CC(F)=CC(C2=NC(SCC3=CC=CC=C3)=NC3=C2CCC3)=C1&&&
NCC12CC(CC3=CC=CC=C31)OOC2=O&&&
CN(C)C(=O)C1CCN(C2=CC=NC(N3CCN(S(C)(=O)=O)CC3)=C2)CC1&&&
*C(=O)c1ccc(C)cc1&*N(*)c1cccc2c(Nc3ccc(S(N)(=O)=O)cc3F)c3ccccc3nc12&*Cc1ccccc1&&&
*C(=O)c1cc(-c2ccc(OC)cc2)n[nH]1&*Nc1cc(C(F)(F)F)ccc1Cl&&&
*OC&*C*&*C1CNC(C)CN1*&*CC(*)=O&*N1CC(C)(C)c2cnc(Oc3cccc(F)c3)cc21&&&
*C(CC(C)C)C(*)=O&*N*&*C(=O)C(*)CCCCN^*OP(=O)(Oc1cccc2ccccc12)Oc1cccc2ccccc12^*N*&&&*C(*)=O&*O*&*C(C)(C)C&&&
COC1=CC=C(C2=CN=CC(N3CCN(C(=O)C4CCCO4)CC3C)=N2)C=C1OC&&&
*C(CC(C)C)C(*)=O&*N*&*C(CCCN=C(N)N)C(N)=O^*N*&&*C(=O)C(*)CCCN=C(N)N&*N*&*C(=O)C(*)CCCCN&*N*&*C(=O)C(N)CCCN=C(N)N&&&
*=Cc1ccc(NC)s1&*=CC(*)=O&*N*&*C1CC2CCCC(C1)N2C&&&
NC(N)=NOC1=CC=C(C2=CC=CC=C2)C(F)=C1&&&
CCN(CC)CC1=CC=C(C(=O)NCC2=CC=C(C)C(NC3=NC=NC4=CN=C(N5CCOCC5)N=C34)=C2)C=C1&&&
*C1(C)CCC(*)C1(C)C&*Oc1c(Cl)cccc1Cl&&*C(*)=O^*N*&*C(C(*)=O)C(C)(C)C&*N*&*C1C(=O)NC(*)CCCCNC(=O)C2CCC(O2)C(=O)NC(*)C(=O)OC1C
*C(=O)c1cc(OC)cc(OC)c1&*N1CCCC(*)C1&*C(=O)c1ccc(C(F)(F)F)cc1&&&
CC(O)C(NC(=O)C(N)CC1=CC=C(O)C=C1)C(=O)N1CC2=CC=CC=C2CC1C(=O)NC(CC1=CC=CC=C1)C(=O)NC(CC(N)=O)C(=O)O&&&
*Cc1csc(C)n1&*N1CCOC(c2nc(C3CC3)n[nH]2)C1&&&
COC(=O)C1=C(C)NC(C)=C(C(=O)NC2=CC=CC=N2)C1C1=CC=C([N+](=O)[O-])C=C1&&&
*Nc1c(C#N)c(C)nn1-c1ccccc1&*C(=O)c1cc(Oc2ccc(C#N)c(Cl)c2)cc(Oc2ccc(S(C)(=O)=O)cc2)c1&&&
O=C(NC(=S)NC1=CC=CC=C1C(F)(F)F)C1=CC=C2N=C(N3CCOCC3)SC2=C1&&&
*N1C(=O)c2ccc(Oc3cc(C)cc(C(=O)O)c3)cc2C1=O&*C1CCC2(O)C3Cc4ccc(O)c5c4C2(CCN3*)C1O5&*C*&*C1CC1&&&
COC(=O)C1=C(C)NC(C)=C(C(=O)OC)C1C1=C(C(C)(C)C)N=C(N(C)C)S1&&&
CCOC(=O)COC1=CC(C=CC2=CC=CC=C2)=CC(CNCCC2=C[NH]C3=CC=CC=C23)=C1&&&
COC(=O)C1C(OC(=O)C2(C)CCC3=C(C)C(O)CCC3C2(C)O)CC2C=CC1N2C&&&
COC1=CC2=C(CCN(CCCCC3=CC=CC=C3)CC2)C(N)=N1&&&
*CC&*N1CCCC1*&*C*&*N*&*C(=O)c1cc(-n2nc(C)c3c2CC(C)(C)CC3=O)ccc1OC&&&
OCC1CCCN(CC2=CC=CC=C2)C1&&&
CCCCC1=NC(Cl)=C(C(=O)OCC[N+](C)(C)C)N1CC1=CC=C2OC(C3=CC=CC=C3NS(=O)(=O)C(F)(F)F)=C(Br)C2=C1&&&
COC1=CC=C(C2=NN3C=NN=C3C3=CC=CC=C23)C=C1OC&&&
NC1CCN(C2=CC=C(C3=CC(C(F)(F)F)=C4C(C5=CC=CC=C5)=NN(C5=CC=CC=C5)C4=N3)C=C2)C1&&&
ClC1=CC=C(OC2=NC(OC3=CC=CC(C4=CC=CN=C4)=C3)=CN=C2NS(C)(=O)=O)C=C1Cl&&&
CC1=CC=C(N(CCO)C2=CC(=O)C(NC3=CC=C(Br)C=C3)=CC2=O)C(C)=C1&&&
CN1CCN(C(=O)C2=CC=CC=C2OCC2=CC=CC(F)=C2)CC1&&&
COC(=O)C(NC(=O)CCC2=C(C)N=C3C(=C2C)C(C)=NN3C2=CC=CC=C2)CCCCNC(=O)OC(C)(C)C&&&
COC1=CC(C=CC2=CC(OC)=C(OC)C(OC)=C2)=CC2=C1OC1(C2)COC2=CC(OC)=C(OC)C(OC)=C2C1=O&&&
*CCc1ccnc(Cl)n1&*C1CNCCO1&&&
COC(=O)C1=CC=C(CCN2C=NC3=C2CC(C(=O)NC(C)(C)C)N(C(=O)C2=CC=CC=C2)C3)C=C1&&&
CC1CN2CCC1CC2C(O)C1=NC(C(=O)NCCC(CF)(OC2=CC(Cl)=CC=C2Cl)C(C)C)=CS1&&&
*NC&*C(=O)c1cc2cc(Nc3nccc(-c4cn(C)cn4)n3)cc(Cl)c2o1&&&
O=C1C(OC2=CC=C(OC3=CC=CC=C3)C=C2)=C(N2CCNCC2)C=NN1C1=CC=C(F)C=C1&&&
*[N+]1(CC)CCC(O)(c2cc3ccccc3n2Cc2cccc(OP(=O)([O-])O)c2)CC1&*Cc1cccc(OC)c1&&&
*=CCCC(=O)O&*=C1CC2CC(O)C(C=*)C2C1&*=CC(O)C*&*C1CCC1&&&
CC12CCC(NC(=O)C3=CC=C(N)C=C3)C=C1C(=O)C=CC2=O&&&
CCOC(=O)C1=C(C)N(CC2=CC=CO2)C(=O)C1CC(=O)NC1=CC=C(CC)C=C1&&&
CN(CCC)CCCNC(=O)C1=CC(C2=CC=CC([N+](=O)[O-])=C2)=NC2=CC=CC=C12&&&
COC1=CC=C(C2=CSC(NC(=O)CCN3CCN(C(C)=O)CC3)=N2)C=C1&&&
*C(=O)C1(c2cc3c(cc2OC)N(C)C2C(*)(O)C(*)C4(*)C=CCN5CCC32C54)CC2C=C(CC)CN(Cc3c1[nH]c1ccccc31)C2&*OC&&*O*^*C(C)=O^*C*&&*O*^*CC^
COC1=CC=CC=C1C(=O)NN=C1[NH]C2=CC=C(Cl)C=C2S1&&&
O=C(COC(=O)C1=CC([N+](=O)[O-])=CC=C1N1CCOCC1)NO&&&
CCOC(=O)CNC(=O)CSC1=NN=C2N=NN(C3=CC=CC=C3)C2=N1&&&
CS(=O)(=O)C1=CC=CC2=C1OC(C1=CC=C(C3=CC=CC=C3)O1)=N2&&&
CCOC(CCCN1CCC2=C(C1)C1=CC(F)=CC=C1N2C1=CC=C(F)C=C1)C1=CC=CC=C1&&&
CCC(CC)OCCCNC(=O)CN1C=NC2=C(C(S(=O)(=O)N3CCC(C)CC3)=C(C)S2)C1=O&&&
*S(=O)(=O)c1ccc(OC)cc1&*N(*)*&*CCCCN&&*CC(O)C(*)Cc1ccccc1^*N*&*C(=O)c1cc2c(c(N(C)C)c1)CCCC2=O&&&
*C(*)=O&*Nc1ccc2c(c1)CN(*)CC2&*S(=O)(=O)c1cc(Br)ccc1Cl^*C1CCCCC1*&&*Cn1ccc(=O)[nH]c1=O&&&
*C(=O)c1cn(Cc2ccccc2)c2c(C#N)c(C)nn2c1=O&*N*&*C*&*C1CCCO1&&&
*C(=O)c1nn(CC(=O)O)cc1C(=O)O&*Nc1ccc2c(c1)OCCO2&&&
*CC(=O)c1c(N)n(CCCCCc2ccc(Cl)cc2)c(=O)[nH]c1=O&*Oc1ccccc1F&&&
*ON=C(N)CCCCCCCCCCCCCCC&*C(N)=O&&&
COC(=O)C1=C(C=O)N2C=CC3=CC=CC=C3C2=C1&&&
CCOC(=O)C1=CN=C2C(N3CCN(C4=CC=CC=N4)CC3)=CC=CC2=C1NC1=CC=C2N=CSC2=C1&&&
CC(=NNC(=O)C1(N)CCCCC1)C1=CC=C2OCOC2=C1&&&
*Oc1ccccc1OC&*CCC*&*Oc1cccc2c1C(=O)CC2&&&
CC(CCCCCCCCCCCC1=CC=CC(O)=C1)C(O)C1=CC=CC=C1&&&
CC1=CC=CC=C1OCCN1C(=S)[NH]C2=CC=CC=C21&&&
*C(C)=O&*N*&*C(Cc1ccc(OP(=O)(O)O)cc1)C(*)=O&*N*&*C(CCC(=O)O)C(*)=O&*N*&*C(Cc1ccc(OP(=O)(O)O)cc1)C(N)=O&&&
*Nc1ccnc2cc(OC)c(OC)cc12&*CCCC*&*N1CCCC1&&&
CN1CCN(C2=C(C3=CC=CC=C3)C3=C([NH]C(N4CCOCC4)=NC3=O)[NH]2)CC1&&&
COC1=CC=C(N(C(=O)C2=CSN=N2)C(CC(=O)O)C(=O)NC2CCCCC2)C(OC)=C1&&&
*CCCCCC(CN)(NNC(=O)CCCCCCC)NNC(=O)CCCCCCC(=O)NNC(=O)NNC(N)=O&*N1CCN(*)CC1&*C1NC(=O)NC(C)(c2ccccc2)NC1=O&&&
NC1CC1(NCC1=CC=CO1)C1=CSC(C2=CC=CN=C2)=N1&&&
CCC1OC(=O)C(C)C(=O)C(C)C(OC2OC(C)CC(N(C)C)C2O)C(C)(OCC#CC2=CN=CC3=CC=CC=C23)CC(C)C(=O)C(C)C2NC(=O)OC12C&&&
*CC&*O*&*C(=O)C=*&*=Cc1ccc(O)c(OC)c1&&&
O=C(C1=CC=CC(Cl)=C1)N1CCC2(CCC3=CC=CC=C3O2)CC1&&&
*C(C(*)=O)C(C)C&*N*&*CC(*)=O^*N*^*N*&*C(=O)C(*)C&*C(CC(=O)O)C(*)=O&*N*&*N*&*C(=O)CCCCC(*)C(=O)O&*C(Cc1ccccc1)C(=O)O&*N*&&
COC1=CC(CNC2=NC=NC=C2C2=CC=C3OCCC3=C2)=CC=C1O&&&
*C(=O)C(N)CC(C)C&*N*&*C*&*C1(*)CC(O)C(O)C1&*CC(O)C(*)Cc1ccccc1&*N*&*C(=O)C(*)CC(N)=O&*N*&*C(*)=O&*C1(*)CCCN1&*CO&&&
C[N+]1=CC=C(NC2=CC=CC(Cl)=C2)C=C1&&&
COC1=CC(OC)=C(NC=C2C(=O)NC(=O)N2CC2=CC=C(F)C=C2)C=C1Cl&&&
COC(=O)CC1CC2=CC=CC=C2N1C(=O)NC1=CC=CC=C1F&&&
N#CC1=CC=C(C(=O)NC(=S)NC2=CC=C(F)C=C2F)C=C1&&&
*CC&*C1OC(=O)C(C)C(=O)C(C)C(*)C(*)(C)CC(C)C(=O)C(C)C2N(NCc3ccc(OC)cc3)C(=O)OC12C&*OC&&*O*^*C1OC(C)CC(*)C1O^*N*^*N(C)C&*C(
O=C(NCCC1=CC=CS1)C1=C(O)C2=NC=C(CC3=CC=C(F)C=C3)C=C2[NH]C1=O&&&
O=C(NCC(O)C1=NC=CS1)C1=CC=CC=C1&&&
COC1=CC(C2=CC(=O)C3=C(OC)C=C(OC)C3=C2)=CC(OC)=C1OC&&&
*CC&*O*&*C(=O)C(*)S(=O)(=O)c1ccccn1&*C1CCCC1&&&
*CC&*O*&*C(=O)C*&*N(*)c1ccccc1OC&*S(=O)(=O)c1ccccc1Cl&&&
CC1=NN(CN2CCCC2C2=NOC(C3CC3)=N2)C(C2=CC=C(Cl)C=C2Cl)=C1&&&
CC(=O)N(C)C1=CC=C(NC2=NC(Cl)=NC3=C2N=C[NH]3)C=C1&&&
*C(=O)c1cccs1&*Oc1ccc2c(=O)c(Cl)coc2c1&&&
CC1=CC=C2C(=C1)C=C(C1OC(=O)C3=C1C=CC(O)=C3O)C1=C2C(=O)OC1=O&&&
O=C(O)CSC1=C(C2=CC=C(Cl)C=C2)C(C2=CC=CS2)=NO1&&&
CC(=CC1=CC=C(C[N+]2=CC=C(N(CC(O)C(O)C(O)CO)CC3=CC=CC=C3)C=C2)C=C1)C1=CC=C(C[N+]2=CC=C(N(CC(O)C(O)CO)CC3=CC=CC=C3)C=C2)C=C1&&&
COC1=CC=C(N2N=C(C3=CC=C(N)C=C3)C3=C(NC(=O)CCCC(=O)O)N=CN=C32)C=C1&&&
CSCCC(NC(=O)CCCC1=CC=CC=C1)C(=O)NCC(=O)O&&&
CC1=CC=CC=C1C1=CC(=O)[NH]N=C1C1=CC=CC=C1&&&
COC1=CC=C(C2=CC3=CC=CC=C3[NH]2)C=C1Br&&&
CCOC1=CC=C2N=C(NN=C(C)C3=CC=CS3)C=C(C)C2=C1&&&
CC1=CC2=C(C=C1C(Cl)=CC(=O)C1=CC=C(C(C)(C)C)C=C1)C(C)(C)CCC2(C)C&&&
*C1CCCC2NC(=O)c3cc(F)ccc3N12&*CCCc1ccncc1&&&
*CC&*N1C(=*)C=Cc2cc(OC)ccc21&*=CC=*&*=CC=*&*=CC=*&*=Cc1cccc[n+]1CC&&&
COC1=CC(C(C#N)C2=CC=C(Cl)C=C2Cl)=C(C)C(OC)=C1OC&&&
COC1=CC=C(NC(=NC2=CC=CC=C2)NC2=NC(=O)CS2)C=C1&&&
O=C(O)COC1=CC=C(C(=O)C2CCCCC2CC2=CC=C3OCOC3=C2)C=C1&&&
CC1=C(CC2=C(Cl)C=CC=C2Cl)C(=O)C=C2N1C=CC(C)(C)NC2(C)C&&&
*CC&*N*&*C(*)=O&*Nc1nc2ccC(C(=O)c3c(F)cccc3F)cc2[nH]1&&&
O=C(NCCC1=C[NH]C2=CC=CC=C12)C1=CC=C2N=C(C3=CC=CC=C3)C(C3=CC=CC=C3)=NC2=C1&&&
O=C(NCCNC1CCCC1)C1=CC=C(F)C(S(=O)(=O)N2CCCC2)=C1&&&
CC1=CC=C(C)C(NC(=O)CSC2=NN=C(C3=CC=C(NC(=O)C4=CC=CS4)C=C3)N2C)=C1&&&
*C(=O)CCCl&*N1CC2CC1CN2&&&
CC=CC1=CC=CC(C(=O)N2CCN(C(=O)OC3C4=CC5=C(C=C4OC(C4=CN=C5C=C4)C3OC)OCO5)CC2)=C1&&&
CC1=CC=CC=C1C1=C(C(=O)NCCCN2CCOCC2)N=NN1C1=NON=C1N&&&
*Nc1cc(C)on1&*C(=O)C(*)c1ccccc1F&*Sc1nc(=O)cc(N)n1CC=C(c1ccccc1)c1ccccc1&&&
CCOC(=O)N1CCN(C(=O)C(CCC(=O)O)NC(=O)C2=CC(N3CCN(C)CC3)=CC(C3=CC=CC=C3)=N2)CC1&&&
O=C(O)C1=CC=C(C2=CC=C(C=CC(=O)O)C=C2)C=C1&&&
C=C1C(=O)OC2CC(C)=C(C)CCC(C)=CCCC(C)=CCCC(C)=CC(=O)OC(C1O)C21CO1&&&
NCCCCC(NC(=O)C(CC1=C[NH]C2=CC=CC=C12)NC(=O)OCC1=CC=CC=C1)C(=O)C1=NC=CS1&&&
CCCCCCCCCNS(=O)(=O)C1=CC=CC(C2=CC=C(C=CC(=O)NO)S2)=C1&&&
CC1=NC2=NC(SCC3=NN=C(C4=CC=C(Cl)C=C4)O3)=NN2C(C)=C1&&&
*CC&*N*&*C(*)=O&*Nc1nc2cc(-c3cccnc3)c(O*)cc2s1&*CC*&*OC&&&
O=C1CCOC2=CC(NC3=CC(C4=CC=C(C(F)(F)F)C=C4)=NC=N3)=CC=C12&&&
CC(=O)C1=NN2C(=N1)N=C1CC(C)(C)CC(=O)C1C2C1=CC=C(C#CC2=CC=CC=C2)C=C1&&&
*Nc1ccc(C)c(C(=O)c2ccccc2)c1&*C(=O)c1ccccc1&&&
*CC&*Oc1ccc(C*)cc1&*N*&*C(=O)C*&*N*&*C(=O)c1cccs1&&&
*CC(=O)NN=C(C)c1cc(C)ccc1C&*Oc1cc(C)ccc1C(C)C&&&
CCCOC1=CC2=C(C=C1OC)C1C3=CC=C(OCCC)C=C3CCN1CC2&&&
[nH]C1=NC=NC2=C1N=CN2C1OC(CC2=CC=CC=C2)C(O)C1O&&&
*C(=O)NO&*C1CC1*&*C(*)=O&*N*&*Cc1ccc(F)cc1&&&
*Oc1cccc(C)c1&*CC(O)C*&*N1CCN(*)CC1&*C(=O)c1ccccc1&&&
*=C(C)C&*=CCCC(*)C&*C1CCC2(C)C3CC=C4C(C)(C)C(=O)CCC4(C)C3CCC12C&&&
O=C(CN1CCN(S(=O)(=O)C2=CC=CC(C(F)(F)F)=C2)CC1)NC1=CC=C(C(=O)NC2CC2)C=C1&&&
CC(=O)OC12C(O)C3(C)C(CC(O)C4(C)C(C5=COC=C5)CCC5(C)C4C5O)C3(C)CCC1(O)OC2(C)CO&&&
*C1CN(c2ccc(-n3cc(C)cn3)c(F)c2)C(=O)O1&*C*&*[N+](*)(C)C&*CCO&&&
COC1=CC2=C(C=C1OC)C(=O)N1C=C(C3=CC=C(C)C=C3)CC1C=N2&&&
*=CC(*)=O&*Nc1ccc(S(*)(=O)=O)cc1&*N1CCCC1^*=Cc1ccc(C(=O)O)cc1&&&&
*Oc1nn(CC)c(C(F)(F)F)c1C(=O)O&*Cc1cccc(Cl)c1&&&
*Sc1nc(C)nc2ncccc12&*CC(*)=O&*Nc1ccc#N&&&
COC1=CC(C=CC(=O)OCC(=O)NCCC2=CC=C(S(N)(=O)=O)C=C2)=CC=C1OCC1=CC=CC=C1&&&
CC1=CC(CN2CCCC(C(=O)NC3=CC=C4OCOC4=C3)C2)=NN1C&&&
CC1=CN(C2CN3CCC2CC3)C(=O)N=C1&&&
CCC1=CC=CC=C1NC(=O)C(C1=CC=CC=C1)N1CC2=CC=CC=C2C1=O&&&
*Cc1[nH]c(S*)nc(=O)c1CC&*N1CCN(C)CC1&&*Cc1ccc(F)cc1&&
CC(C)(C)N1C=C(C(=O)O)C(=O)C2=CC(F)=C(N3CCNC(C4=CC=C(Cl)C=C4)C3)C=C21&&&
*Nc1cc(C)ccn1&*C(=O)c1ccc2nc(Cc3ccccc3)oc2c1&&&
O=C(C1CSCN1S(=O)(=O)C1=CC=C(F)C=C1)N1CCOCC1&&&
CCN1C(=O)N(C2=CC=C(C)C=C2)C2=NC(SC3=C(C(=O)OC)C4=CC=CC=C4N3C)=NN=C21&&&
CC1=NN(C2=NC(C3=CC=C(Cl)C=C3)=NC3=C2N=NN3CC2=CC=CC=C2F)C(C)=C1&&&
*N1CCC(c2cc(Cc3ccc(OC)cc3)nn2CC)CC1&*C*&*C1CN(*)CC1c1cccc(F)c1&*C(*)C(=O)O&*C1CCCCC1&&&
*C(CCC(=O)O)C(=O)O&*N*&*C(=O)C(=NO)c1csc(Nc2ccccc2)n1&&&
COCCNC(=O)C1=CC=C(CN2C=C(Br)C=N2)O1&&&
*CCc1ccc(OC)cc1&*N*&*C(c1cccnc1)c1ccc(C(F)(F)F)cc1F&&&
CC1=CC=C(C)C(OC2CCCCC2OC(C)C)=C1&&&
CCN(CC)S(=O)(=O)C1=CC=CC(C(=O)NC2=CC=C(Cl)C(C(F)(F)F)=C2)=C1&&&
*C(=O)C(*)=O&*N*&*CC*^*N1CCCC1^*N1CCCCC1&&&&&
CC1=CC=C(N2C3=CC=CC=C3C3=C2C(=O)N(C2=CC=C(OCCCN4CCCCC4)C=C2)C=N3)C=C1&&&
CN1CCN(C(=O)C2=CC=C3N=C(C4=CC=CO4)C(C4=CC=CO4)=NC3=C2)CC1&&&
O=C(NO)C1C2OC1C1COC2CC1O&&&
OCC(CS)CO&&&
*C(=O)c1ccc(C)cc1&*N1CCN(c2c3c(nc4ncnn24)CCC(C)C3)CC1&&&
NC1=NN=C(C2=CC=CC=C2N)S1&&&
C(#CC1=CC=C2C=CC=[N+]([O-])C2=C1)C1=CC=CC=C1&&&
COC1=CC=CC=C1C1=CN(C)C2=C1C(=O)N1CCCN=C1N2C&&&
COC(=O)CC1(O)CC(OC)C(OC)=C(C2=CC=C(OC)C(NC(=O)C3=CC(OC)=C(OC)C(OC)=C3)=C2)C1&&&
*C(=O)CC&*N*&*CCc1c(C(C)c2cccc(Cl)c2)[nH]c2ccc(OC)cc12&&&
COC1=CC=C2N=C3C=CC=CC3=C(NC3=CC=C(O)C(NCCCCCNC4=C5C=CC=CC5=NC5=CC=CC=C45)=C3)C2=C1&&&
*C(=O)C(O)CCCCCCCCCC&*Nc1ccc2c(c1)CC1(O)C3CCC(=O)C=C3CC2C1*&*N*&*C(=O)C(F)(F)F&&&
*Sc1nc2sc(CC)c(C)c2c(=O)n1CCCC&*CCC*&*N(*)*&*CC&&*CC&&
COC1=CC=C(C2=NC=C(CN(C)C3CCCN(C4=CC=CN=N4)C3)O2)C=C1&&&
*Sc1nc(=O)c(C)c(O)[nH]1&*CC(*)=O&*Nc1ccc(S(*)(=O)=O)cc1&*N1CCOCC1&&&
O=C(COC(=O)C1=C2C=CC3=CC=CC=C3C2=N[NH]1)NC(=O)NC1CCCC1&&&
CCC(C(=O)N(CC)CC)C1=C(C)N=C2C(=C1C)C(C)=NN2C1=CC=C(C)C=C1C&&&
COC1=CC=C2OC(C3=CC=CC(OC)=C3OC)=C(C(=O)N3CCN(C4=CC=CC=N4)CC3)C2=C1&&&
N#CC1=C(N2CCOCC2)N=C(C2=CC=CC=C2)N=C1SCC(=O)C1=CC=C(Cl)C=C1&&&
ClC1=CC=C2OC(C3=CC=CC=C3)=NC2=C1&&&
COC1=CC=C(C2=NC(SCC3CC=CCC3)=NC(N3CCCCC3)=N2)C=C1&&&
CS(=O)(=O)NC1=CC=C(C2=CC(C(F)(F)F)=NN2C2=CC=C(S(N)(=O)=O)C=C2)C=C1&&&
*C(=O)C(CC)CC&*Nc1cc(C2CCN(C)CC2)nc(-n2nc(C)cc2C)n1&&&
*ON=C(Cl)C(C)O&*C(*)=O&*Nc1cccc(S(N)(=O)=O)c1&&&
*C1OC(n2cc(CCCl)c(=O)[nH]c2=O)CC1O&*CO&&&
*OS(N)(=O)=O&*CCc1c[nH]cn1&&&
O=S(=O)(C=CC1=CC=CC=C1)NC1=CC(Cl)=NC(Cl)=N1&&&
CC1=CC(CCNC2=NC(NCCC3=CC=C(O)C=C3)=NC3=C2N=CN3C2OC(CO)C(O)C2O)=CC=C1Cl&&&
CC1=CN(CC2=CC=C(F)C=C2)C(=O)C2=CC(CN3CCC(C(=O)NC4=CC=CC=C4C)CC3)=CN12&&&
*C(*)=O&*N*&*C*^*N1CCN(*)CC1^*C1CCCCC1&*C(=O)c1cccc(C(F)(F)F)c1&&&&&
CCCCN(C=C1N=C2C=CC=CC2=C1CCCC)C1=CC=C(C(=O)O)C=C1&&&
O=S(=O)(O)OC1=CC=C(NC2=C3C=CC=CC3=NC3=CC=CC=C23)C=C1&&&
*C(N)=O&*C1CCCN1c1nccnc1O*&*Cc1ccccc1F&&&
*S(=O)(=O)c1cccc(C)c1&*N1CCN(*)CC1&*Cc1ccccc1&&&
*CC&*N(*)*&*CC&&*S(=O)(=O)c1cccc(C(*)=O)c1^*O*&*CC(*)=O&*Nc1ncc(C(F)(F)F)cc1Cl&&&
*C(*)=O&*N1CCN(*)CC1&*Cc1ccccc1^*C1C=CCN1*&&*C(=O)c1cccs1&&&
COC(=O)C1=NN(C2=NC(NC3=CC=C(C)C(C)=C3)=NC(N3CCN(C)CC3)=N2)C(O)=C1&&&
*CCCc1cc(O)c(O)c(O)c1&*O*&*CC=*&*=Cc1ccc(O)c(O)c1&&&
*CCc1cc(OC)c(OC)c(OC)c1&*N1CC(=O)N2C(*)C(c3ccc(-c4cccc(F)c4)cc3)C2C1&*CO&&&
CC1=CC=C(OCC(=O)N2CCN(C3=CC=CC=C3)CC2)C=C1&&&
CN(CCCCCCCCCS(=O)(=O)NC1=CC=CC=C1)CCN(C)CCNC(=O)C1=CC=CC2=CC3=CC=CC=C3N=C12&&&
CC1=C(CC(=O)O)C(=O)OC2=CC3=NC=CC=C3C=C12&&&
COC1=C(Cl)C2=C(C3=CC=C(OC)C(=O)C=C3C(NC(=O)C3=CC=CC=C3C)CC2)C(OC)=C1OC&&&
O=C1[NH]C2=C(N=C[NH]2)C2=CN(C3CCS(=O)(=O)C3)N=C12&&&
ClC1=CC=C(C(CCN2CCCCC2)OC2=CC=CC=C2)C=C1&&&
O=C(COC1=CC=CC=C1)N1CCCC(C2=CN=CC=N2)C1&&&
*=C1CC=C(c2cccnc2)CC1&*=Cc1cccnc1&&&
CCCCC1CN(C(CCCN)CN2C(=O)CCC2C)C(=N)N1CC1=CC=CC=C1&&&
COCC1=CC=CC(C2CC2CN)=C1&&&
*=CC(*)=O&*N1CCN(c2ccc(O)cc2)CC1&&*=Cc1ccccc1&&
*C(=O)c1[nH]c2c(c1C)C(=O)CC(c1cccc(Br)c1)C2&*O*&*C(C)c1ccccc1&&&
CC(C)OC1=NOC2=C(C(=O)NC(CC3=CC=CC=C3)C(=O)O)C(O)=CC=C12&&&
C=CC1CC1(NC(=O)C1CC2CN1C(=O)C(C(C)(C)C)NC(=O)OCCCCCCCCCCCC=CC1=CC=C3C=CN=C(O2)C3=C1)C(=O)NS(=O)(=O)C1CC1&&&
*N1CC2CCC1CN(c1ncccn1)C2&*Cc1cccnc1&&&
COC1=CC(NC2=CC=CC(C3=CC=C(F)C=C3)=C2)=CC=C1OCC1CC1&&&
COC1=CC2=C(C=C1OC)SC(C(=O)OCC(=O)NCCC1=CC=C(S(N)(=O)=O)C=C1)=C2&&&
CCl&&&
*Cc1cn(C)nc1-c1ccc(Cl)c(Cl)c1&*N(*)*&*CC*&*N1CCCC1^*C1CCNCC1&&&&
*CC&*O*&*C(=O)C*&*O*&*C(=O)N=NCl&&&
CNC(=O)C1=CC=C(N2CCC(C)(O)C2)C(C)=C1&&&
COC12CCC3(CC1C(C)(O)C=CC1=CC=C(C(F)(F)F)C=C1)C1CC4=CC=C(O)C5=C4C3(CCN1CC1CC1)C2O5&&&
FC1=CC=C(NC2=CC=C3N=C(NC4=CC=CC(Cl)=C4)C=C(C4CCCCC4)C3=N2)C=C1&&&
*N1CCCCC1C&*CCC*&*N*&*C(=O)Cn1c(-c2ccccc2)cc(C(C)(C)C)c1-c1ccccc1&&&
*CCC&*N(*)c1cccc(C)c1&*C(=O)Cn1c(=O)n(Cc2ccccc2)c(=O)c2c3c(sc21)CCCCC3&&&
*C(C)=O&*N1c2ccc(S(*)(=O)=O)cc2CC1C&*Nc1cc(C)ccc1C&&&
O=C1NC2(CCN(C3=NC=NC4=C3N=C[NH]4)CC2)C2=CC=CC=C12&&&
CCN1C(SCC(=O)NC2=CC=CC=C2F)=NN=C1C1=CC=CO1&&&
COC1=CC=C2C(=O)N(CCC[N+](C)(C)C)C(C)=NC2=C1&&&
*C1CN(c2ccc(N3CCN(*)CC3)c(F)c2)C(=O)O1&*Cc1ccco1&&*C*^*N*&*Cc1cccc(-c2csc(C4CCNCC4)n2)c1&&&
*Nc1ccc(C)cc1&*C(=O)c1nn(C)c(=O)c2ccccc12&&&
*C(=O)O&*C1CC(*)CN1&*S*&*C(c1ccc(Cl)cc1)c1ccc(Cl)cc1&&&
*C1CCC(O)C(C)N1&*O*&*C1CCC2(C)C(CCC3C2CCC2(C)C(*)CCC32O)C1&*C(C)(O)CCCC(C)(C)O&&&
CC1=NC2=C(C(C)=C1Cl)C(NC(=O)CC1=CC=CC=C1F)=C(C(=O)N1CCCC1)S2&&&
*OC&*CCCCCCCCC(*)=O&*N*&*CCC*&*N*&*CCCCCCCC*&*N*&*CCC*&*N*&*C(=O)CC*&*O*&*CCCCCCC*&*N*&*CCC*&*N*&*C(=O)CCCCC*&*N*&*CCC*&*
C=CCC1=CC=C(OCCOC2=CC(C)=NC3=CC=CC=C23)C(OC)=C1&&&
N#CC1=CC=CC=C1C(=O)N1CCN(C(=O)C=CC2=CC=C(P(=O)(O)O)O2)CC1&&&
*CCn1cnc2c(N)ncnc21&*OCP(=O)(O)O&&&
CCOC(=O)C1=C(C2=CC=C(F)C=C2)N=C(C)C(CCO)=C1O&&&
O=C1[NH]C2=CC([N+](=O)[O-])=C(Cl)C([N+](=O)[O-])=C2N(N=CC2=CC([N+](=O)[O-])=CC=C2O)C1=O&&&
COC1=CC(NCCCCCCCCCCNC2=CC(=O)C3=CC=CC=C3C2=O)=C2N=CC=CC2=C1&&&
*OC&*C1C=C(C)C=CC(C)CC(C)C(=O)C=CC=C(C)C=CC(*)C(O)C(C)=CC(C)CC2=CC(O)C(C)=CC(=O)OC2C(*)C1&*OC&&*OC&&
*CCn1cc(C(=O)c2cc3cc(C)ccc3s2)c2cc(O*)ccc21&*Cc1ccccc1&&*N*^*CCC*&*N*&*Cc1ccccc1&&&
*C(C)C&*N1CCc2ccccc2C(CO)c2ccccc21&&&
O=C1C=CC2=CC=C(N3C=CN=C3)C=C2[NH]1&&&
CC(C)C1=C(C(=O)NCCCCCCNC2=C3CCCCC3=NC3=CC(Cl)=CC=C23)[NH]C2=CC=CC=C12&&&
OCCCCNC1=NC(C2=CC=CN=C2)=CC2=CC=CC=C12&&&
O=C(NCC1CCCCC1)C1=CC(=O)C2=CC=CC=C2O1&&&
*Cc1cccc(OC)c1&*N*&*C(=O)Cn1ncc2c3ccccc3nc-2c1O&&&
CC(C)(C)C1=CC=C(CN(CC2CCCO2)C(=S)NCC2=CC=CO2)C=C1&&&
COCC(C)OC1=CC(OC(C)CC2=CC=C(C(=O)O)C=C2)=CC(C(=O)NC2=CC=C(C(=N)N)C=C2)=C1&&&
O=S(=O)(NC12CC3CC(CC(C3)C1)C2)C1=CC(Cl)=CC=C1Cl&&&
CC(=O)OC1C2C(=O)C(O)C(C)C1C1C(=O)C=C(C3=COC=C3)C(=O)C12&&&
*Oc1cc(C)cc(N)c1C#N&*C(=O)CC(*)c1ccccc1&*O*&*CC#N&&&
NC1=NC=NC2=C1C1=CN(CN3CCN(C4=CC=CC=C4)CC3)N=C1CO2&&&
*C(C)(C)C&*C1(*)CCC(N2Cc3cc(C(F)(F)F)ccc3C2=O)C1&*N*&*CC*&*C1CCN(*)CC1&*Cc1ccccc1&&&
CN(C)C1C(O)=C(C(=O)NCCN2CCOCC2)C(=O)C2(O)C(O)=C3C(=O)C4=C(O)C=CC=C4C(C)(O)C3CC12&&&
O=C(NCC(=O)N1CCC2=CC=CC=C2C1)NC1=CC=CC2=CC=CC=C12&&&
*=C(C)CCC=*&*=CCCC(=*)C&*=CC*^*=C(C*)C1CC(O)C(C)(C)O1^*O*&*O*&*C(=O)C(O)C(C)C&*C(=O)C(O)CC(C)C&&&&&
*CC&*Oc1ccc(Cl)cc1-c1cc(C(*)=O)[nH]n1&*N*&*Cc1ccccn1&&&
COCC1=CC=CC=C1C1CC1C(=O)NC1(C#N)CCOCC1&&&
O=S(=O)(NC1=NN=CS1)C1=CC=C2C(C3=CC=CC4=C3[NH]C=C4Br)=NOC2=C1&&&
*Nc1ccccc1C(*)=O&*N1CCN(*)CC1&*Cc1ccccc1^*S(=O)(=O)c1cccc2nsnc12&&&&
*Oc1ccc(C)nc1&*C1CCNCC1*&*N*&*C(=O)c1cc(Cl)cnc1C&&&
CCCCNC1=CN=C2C(=C1)C=NN2S(=O)(=O)C1=CC=CC=C1&&&
NC1=CC=CC(CN2CCCCC2)=C1O&&&
COC(=O)C1=NC(=O)C2=CC3=CC(OCC(=O)OCC4=CC=CC=C4)=CC=C3N=C2[NH]1&&&
*C(=O)c1ccccc1C&*Nc1cc(-c2ccccc2)nn1-c1ccccc1&&&
O=C(CCC(=O)OCC(=O)C1=CC=CS1)NC1=CC(OC(F)F)=CC=C1Cl&&&
C=CCNC(=O)C1=C2[NH]C(=O)C3=CC=CC=C3N2C(C(C)(C)CC)=N1&&&
*CC&*N(*)c1ccccc1&*CCC*&*N*&*C(=O)c1ccc([N+](=O)[O-])cc1&&&
CC(=O)C1=C(C)N(C2=CC=C(O)C=C2)N=C1C&&&
*C(=O)c1cc(-c2ccc(OC)cc2)cc(C(F)(F)F)c1&*N*&*C(Cc1ccccc1)C(O)C*&*N*&*C1CCCCC1&&&
*C(C)=O&*N1c2ccc(S(*)(=O)=O)cc2CC1*&*N1CCC(*)CC1&*C(*)=O^*C(*)=O^*Nc1cc(C)cc(Br)c1&*Nc1ccc(N2CCOCC2)cc1&&&&&
CC1=CC=CC(NC(=O)C2=CC=CC=C2N=NC2=C(O)C=CC3=CC(S(=O)(=O)O)=CC=C23)=C1&&&
*Nc1ccc(C)cc1&*C(=O)CN1C(=O)CSc2c1c(C)nn2-c1cccc(Cl)c1&&&
*Nc1nc(=O)n(CCC)cs1&*C(=O)C(CC)CC&&&
*N1CCCC(n2c(C)nc3ccccc32)C1&*CCC*&*N1CCc2nc(-n3cccn3)ccc2C1&&&
O=S(=O)(NCCC(O)CN1C=CN=C1)C1=CC=C(F)C=C1F&&&
COC=C(C(=O)OC)C1=CC=CC=C1COC1=CC(C(F)(F)F)=NC(NC2=CC=CC(Cl)=C2)=N1&&&
CN(C)CCCNC1=NC=CC2=C1C1=CC=CC(Cl)=C1[NH]2&&&
*CC(C)C&*N(*)*&*C(=O)C(*)CCC(N)=O&*N*^*C(CCc1ccccc1)C(N)=O^*C(=O)C(*)C(C)C&&&*N*&*C(=O)C(*)CO&*N*&*C(=O)C(N)CCC*&*NC(=N)N
*Nc1nc2ccccc2n2c(=O)n(-c3cccc(OC)c3)nc12&*C(*)=O&*Nc1ccc(Cl)cc1&&&
*C(=O)c1cc(C)c(C)n(Cc2ccc(-c3ccccc3)cc2)c1=O&*N*&*Cc1ccc(N)nc1C&&&
*Nc1ccc(OC)cc1&*C1(c2ccccc2)CCOCC1&&&
CCOC1=CC=C(C2=C3C(=[N+]([O-])C4=CC(Cl)=CC=C43)C(=O)N3CCCCC23)C=C1&&&
*Cc1ccccc1OC&*N*&*C(=O)c1ccc2c(c1)NC(=O)C(C)S2&&&
O=[N+]([O-])C1=CC=CC(S(=O)(=O)N2CCN(CC3=CC=C4C=CC=NC4=C3O)CC2)=C1&&&
*CCCC&*Oc1nn2cc(-c3cccs3)nc2c2c1CCCC2&&&
*C(C)=O&*C1CC(*)CCC1*&*Nc1nc(Nc2cc(C)[nH]n2)c2sccc2n1&&*C(*)=O^*N1CCCC(F)(F)C1&&&
CC(=O)NC(C(=O)NC(C(=O)NC(C)C(=O)NC(C(=O)NC(CCC(N)=O)C(=O)O)C(C)O)C(C)O)C(C)C&&&
*NC1CCc2cc(Cl)c(OC)c(OC)c2-c2ccc(SC)c(=O)cc21&*C(=O)CBr&&&
*N(C)C&*C(=O)S*&*C(c1ccc(Br)cc1)P(=O)(O)O&&&
*Nc1cn(C(N)=O)c2ccccc12&*C(*)=O&*N1C(*)CC2CC21&*C(*)=O&*Nc1cccc(Cl)c1F&&&
OC1=CC=C2OC3CC=CCC3C2=C1&&&
COC(=O)C1=C(CC2=CC=C(F)C=C2F)C(=O)C2=CC=CC=C2N1CC1CC1&&&
CCOC(=O)C1C(=N)OC2=CC(C)=C(O)C=C2C1C1=CC=CC=C1&&&
COC1=CC=C(CN2CCC(NC(=O)C3=CC=CC(N4C=CC=N4)=C3)CC2)C=C1&&&
*CCCC&*Nc1ncnc2sc3c(Cl)cccc3c12&&&
*CCCC&*N(C)C(=N)NN=Cc1ccc([N+](=O)[O-])o1&&&
O=C(O)C1=CC(Br)=CC(N2CCC(N3CCC4=CC(O)=C(O)C=C4C3)CC2)=N1&&&
*Oc1ccc(C)cc1&*CC(*)=O&*Nc1nc(-c2ccccc2)cs1&&&
*CC&*N1CCN(*)CC1&*Cc1ccc2ccccc2c1&&&
*C(=O)c1ccc(=O)[nH]c1&*Nc1cccc(S(*)(=O)=O)c1&*N(*)*&*C*&*C1CCCCC1^*C1CCCCC1&&&&
*CC&*N(*)*&*CC&&*CCCC(C)N=C=S&&
*OC&*CCn1c(=O)sc2cc(C(*)=O)ccc21&*N*&*C(*)=O&*N*&*CC*&*N1CCOCC1&&&
CCCCOCCCNC(=O)CN1C=CC2=CC(S(=O)(=O)N3CCCCCC3)=CC=C21&&&
*OC&*C(=O)c1c(-c2ccc(-c3ccccc3)c(F)c2)c(-c2ccccc2)n(C)c1-c1ccccc1&&&
C=CCN(C1=NC(C2=CC=C(Cl)C=C2Cl)=CS1)C1CCNC1&&&
*Cc1ccc(-c2nc(C#N)c(N3CCCCC3)o2)o1&*Oc1ccc(F)cc1&&&
CC(C)CCN1C=C(CN2CCC(NC3=NC4=CC=CN=C4N3CC3=CC=CC=C3)CC2)C=N1&&&
COC(=O)C1=C(NC(=O)CN2C=CC3=CC=CC=C32)SC2=C1CCCCC2&&&
CN1CCN(S(=O)(=O)CC2=CC=C(C3=C(C(=O)C4=CC=CC=C4)C=NC4=CC=C(Br)C=C34)C=C2)CC1&&&
*C1CCC2(C)C(=CCC3C2CCC2(C)C(=O)CCC32)C1&*O*&*C(=O)CCC(=O)O&&&
CC1=CC=CC(N2CCN(C(=O)C3=C(C4=CC=C(F)C=C4)C4=CC(C)=CC=C4N3CCCCCC2)=C1&&&
*Oc1ccc(C=O)cc1OC&*Cc1cc(C)ccc1-c1nc(=O)c2c3c(sc2[nH]1)CCCC3&&&
*C(=O)C1=C(OC)C(=CC(C)C)OC1=O&*N*&*CC(*)=O&*N1CCCC1&&&
*CCC&*N(*)*&*C(=O)C*&*N1CCCC1=O^*CC(*)=O&&*Nc1ccc(OC)cc1&&&
CC(NC(=O)C(CC1=C[NH]C2=CC=CC=C12)NC(=O)C1=CC=CC=N1)C(=O)NC(CCCCN)C(N)=O&&&
*CC(C)C&*O*&*C(=O)CCC1=CCCCC1*&*N*&*C(=O)Cc1ccccc1&&&
NC(=S)NN=C1C=CC=C(C(F)(F)F)C1&&&
COC1=CC=C(C(=O)OC2=CC(C=CC3=CC(OC)=C(OC)C(OC)=C3)=CC=C2OC)C=C1OC&&&
*Oc1ccccc1C&*CC(*)=O&*N*&*CCC(*)=O&*Nc1nnc(C2CC2)s1&&&
*C1CCc2nc(N)sc2C1&*C(=O)O&&&
C=CC(OC1OC(CO)C(O)C1O)C1OC(CO)C(O)C1O&&&
*Cc1csc(C)n1&*N*&*C(=O)C(C)c1ccc(-c2ccccc2)c(F)c1&&&
*C(=O)c1ccc(OC)cc1&*Nc1ccc(N*)cc1&*C(C)=O&&&
CC(N)C(=O)N1CCCC1C(=O)NC(CCCCN)C(=O)O&&&
CCC1=C(C(=O)NC2CC3CCC(C2)N3C2=NC=CC=N2)SC=C1&&&
*=CC&*=CC*&*N(*)c1ncc(C(=O)O)s1&*Cc1ccc(-c2ccccc2-c2nn[nH]n2)cc1&&&
*C(=O)CC&*N(*)C&*Cc1nc2cc(N3CCCC3)ccc2n1CC&&&
CN1N=C(N)C2=C(C3=CC=CO3)C=C(C(C)(C)C3=CC=CC=C3)N=C21&&&
O=C1[NH]C(Cl)=CC2=CC=C(C3=CC=CC=C3)C=C12&&&
*CCc1ccccc1OC&*N*&*C(=O)C*&*N1CC(c2ccccc2)C2=CC(=O)CCC2C1&&&
C=CCC(CC(=O)NCCCOCCCNC(=O)CCC(CNC(=O)CCC(C)=CC=CC(C)CNC(=O)CCC)C1=CC(OC)=CC=C1OC)C1=CC(OC)=CC(OC)=C1&&&
*CC[n+]1cccc(C=NO)c1&*N1CCC(c2ccccc2)CC1&&&
*CCc1nc(C(C)(C)C)no1&*N*&*S(=O)(=O)c1ccc(F)cc1F&&&
CN(C)CCCOC1=NN(C2=CC=CC=C2)C2=CC=CC=C12&&&
CCN(CC)C(=O)CN1C=C(C(C2=CC=CC=C2)C2=CC=CC=C2)C2=CC=CC=C21&&&
*Sc1nnc(-c2ccncc2)n1CC&*CC(=O)c1c(N)n(C(C)C)c(=O)n(C)c1=O&&&
CC(C)CC(CC(=O)NC(CC1=CC=CC=C1)C(=O)NC(CC(=O)NC(CC1=C[NH]C2=CC=CC=C12)C(=O)O)C(=O)NC(CCCCN)C(=O)O&&&
*C(CC)CO&*N*&*C(*)=O&*C1CC(*)CCC1C&*C*&*Sc1nc2ccccc2[nH]1&&&
CC1=CC(C(=O)O)=CC=C1OCCCC1=C(C)N(C2=CC=C(N3CCCC3)C=C2)C2=CC=C(Cl)C=C12&&&
*C1(O)CCC2C3C(N)CC4=CC(=O)CCC4(C)C3CCC21C&*C(=O)C*&*OP(=O)(O)OP(=O)(O)O&&&
*=Cc1ccc(OC)c(OC)c1&*=C(N*)c1nc2ccccc2[nH]1&*C(=O)c1ccc(F)cc1&&&
COC1=CC=C(C2=NC(C(=O)N3CCC(CC4=CC=CC=C4)CC3)=CO2)C2=CC=CC=C12&&&
*=C1N=C2SCCCN2C1=O&*=Cc1ccc(-c2cccc(C(F)(F)F)c2)o1&&&
*NC&*C(*)=O&*N1CCN(c2ccc(Cl)cc2)CC2(CCN(*)CC2)C1&*Cc1cccnc1&&&
COC1=CC=CC2=C1C(C(=O)C=C(O)C(=O)O)=CN2C(=O)C1=CC=C(Cl)C=C1&&&
*CCC(C)C&*Oc1ccccc1N1CCN(*)CC1&*C1CCC(*)CC1&*N*&*C(=O)C=*&*=Cc1ccc(Cl)c(Cl)c1&&&
CCN1C=C(CN2CCC3(CC2)CN(C2=CC=C4CCCCC4=N2)C(=O)CO3)C(C)=N1&&&
*N(C)c1cccc(OC)c1&*C(*)=O&*C1CCN(*)CC1&*S(=O)(=O)c1ccc(-n2cnnn2)cc1&&&
CC1=CC=CC=C1CNCCN1N=C(C)N=C1C&&&
CCN(CC)CCNC1=NC=NC2=C(C3=C(C)C=C(OCC(=O)O)C=C3OC)C(C)=NN12&&&
CCC(CSC1=NC(=O)C=C(N)[NH]1)=NNC(N)=O&&&
*CC&*N(*)*&*C(=O)C*&*Oc1ccc(-c2cc(=O)c3c(O)cc(O)cc3o2)cc1^*CC(*)=O&&*N(*)*&*CC&&*CC(*)=O^*Nc1ccc(OC)c(Cl)c1&&&
COC1=CC=CC(NC(=O)CN(C2CCCCC2)S(=O)(=O)C2=C(O)[NH]C(=O)N=C2C)=C1&&&
*C(=O)Cn1c(=O)n(-c2ccc(F)c(Cl)c2)c(=O)c2sc3ccccc3c21&*N*&*CCc1ccccc1&&&
*=Cc1ccc(OC)c(O)c1&*=C1CCN(c2ccc(Cl)cc2)C1=O&&&
CC1=CC2=C(C(=O)O)C=NC(N(C)C3=CC=C(N(C)C)C=C3)=C2O1&&&
CC1=NC=C(Cl)N=C1C(=O)NC1(C(=O)NC(CC2=CC=CC=C2)C(=O)NCC2CC2)CCCC1&&&
CC1=NOC2=C1C(=O)N(CC(=O)N1CCCC(C)CC1)N=C2C1=CC=CC=C1&&&
CC1=CC2=C(C=C1S(=O)(=O)N1CCN(C)CC1)OCC(=O)N2&&&
CC1=C[NH]C2=NC(C3CCNC3)=CC(F)=C12&&&
CC1=C(CC2=CC=CC(Cl)=C2)N(COCCO)C(=O)[NH]C1=O&&&
NC1=C(C2=CC=CC=C2)[NH]N=N1&&&
CC(=O)OC1=CC=C(O)C(S(=O)(=O)C2=CC=CC=C2)=C1&&&
*OC&*C(=O)c1c(F)cccc1-c1ccc(C*)c(F)c1&*Nc1nc(C)cc(NC(=N)Nc2cccc3sccc23)n1&&&
CC(C)(C)OC(=O)C1CC2CCCCC2CN1CC(O)CC(CC1=CC=CC=C1)C(=O)NC1C2=CC=CC=C2CC1O&&&
CCC(NC1=CC=C(NC(=S)NC2=CC=CC(COCCOCCOCCOCCOCCOCCOCCOCC(OCCOCCOCCOCCF)OCCOCCOCCOC3=CC=C(CC4NC(=S)NC4=O)C=C3)=C2)C=C1)C(=O)
*C(=O)C1=C(C)NC(=O)NC1c1cc(C)ccc1C&*N*&*CCC*&*N*&*Cc1ccc2c(c1)OCO2&&&
CNC(=S)N1CCC(C(=O)C2=CC=CC=C2)CC1&&&
*C(=O)c1ccsc1&*N1CCC2(CC1C1CC1)C(=O)N(c1ccccc1)C2c1ccc(Cl)cc1&&&
CN(C)CCCN1C(=O)C2=C3SC([N+](=O)[O-])=CN3N=C2N(CC2=NC3=CC=CC=C3S2)C1=O&&&
CCOC1=CC=C(C2C(C(O)C3=CC=CS3)C(=O)N2C2=CC=C(OC)C=C2)C=C1&&&
COC1=C(C#N)C(=O)N(CCCN2CCN(C3=CC=CC4=CC(C)=CC=C34)CC2)C2=CSC=C12&&&
NCCCC(NC(=O)OCC1=CC=CC=C1)C(=O)C1=CC=CC=C1&&&
CCOC(=O)CC1=CC=C(NC2=C(C(=O)C3=CC=CC=C3)C(=O)N3C=CC=C(C)C3=N2)C=C1&&&
*S(=O)(=O)c1ccccc1-c1ccc(Cn2c(CCCC)nc3ccc(N)nc32)cc1&*Nc1onc(C)c1C&&&
CC(C(=O)NC(CC1=CC=CC=C1)C(O)CC(CC1=CC=CC=C1)NC(=O)CC(O)C(C)(C)CO)N(CC1=CC=CC=C1)C(=O)NC(C(=O)O)C1CCCCC1&&&
COC1=CC=C(C2C=CCC(C3=CC=CC=C3)N2S(=O)(=O)C2=CC=C(C)C=C2)C=C1&&&
COC1=CC=CC=C1N1CCN(C(CNC(=O)C2=C(C)SC(C)=C2)C2=CC=CO2)CC1&&&
COC1CCC2(CC1)CC1=CC=C(C3=C(C)C=C(OC(C)C)N=C3C)C=C1C21N=C(C)C(N)=N1&&&
NCCNC(=O)C1=CC=C(OCCNCC(O)COC2=CC=CC=C2OCC2=CC=C(Cl)C=C2)C=C1&&&
CC(C)NC1=NC(C2CC2)=NC2=C1N=C1CCCN12&&&
*CC&*N*&*C(=O)c1nonc1N*&*C(*)=O&*N*&*C1CCCCC1&&&
CCCC1=NOC(C(C)N2CCC3(CC2)CC(=O)N(C2=NC=CS2)C3)=N1&&&
*CCCCN&*N*&*C(*)=O&*O*&*CC(O)C*&*O*&*C(=O)CC*&*N(*)*&*CCc1ccccc1&&*CCc1cc2ccccc2[nH]1&&
O=C(NCC1=CC=CO1)C1CC(=O)N(C2=CC=C(C3=NC4=CC=CC=C4S3)C=C2)C1&&&
CC1=CC(CN2CCN(CC3=NC=CN3C)C(CC3=CC=CC=C3)C2)=NO1&&&
O=C(COC(=O)C1=CC=C2OCCOC2=C1)C1=CC=CC(Br)=C1&&&
CC(=O)OCC1OC(N2N=C(NC(=O)C3=CC=C4C=CC=CC4=C3)C=C2C(N)=O)C(OC(C)=O)C(OC(C)=O)C1OC(C)=O&&&
*CCCC(*)C&*N*&*CC*^*N(C)C^*N*&&&*CCC(*)=O&*N(C)C&&&
*N(*)c1cc(N(C)C)nc(N(C)C)n1&*CC(C)(C)C&&*CC(C)(C)C&&
*SC1CC(=O)N(c2ccc(C)cc2)C1=O&*CC(*)=O&*Nc1nccs1&&&
O=C(CC1=CC=C(Cl)C=C1)N=C(O)C1=CC=CC=C1&&&
*=CC(=O)O&*=Cc1ccc(O*)c(O*)c1&*CCCC*&*Oc1ccc2ccccc2c1^*CCc1nc(-c2ccc(C(F)(F)F)cc2)oc1C(F)(F)F&&&&
*C1CCC2(*)C(=C1C)C(=O)C=C1C2CCC2(C)C(n3ccnc3)CCC12&*O*&*C(=O)c1ccco1^*C(=O)O&&&&
S=C1[NH]C(C2=CC=C(C3=CC=CC=C3)C=C2)=NN1CC1=CC=CC(Br)=C1&&&
*C(=O)CC&*Nc1cccc(C2=Cc3[nH]nc(N)c3C(c3cccc(N*)c3)O2)c1&*C(C)=O&&&
*=C1Oc2cc(OC)ccc2C1=O&*=Cc1cccc(N)c1&&&
CC1=C(NC2=CC=NC(NC3=CC=CC(C#N)=C3)=N2)C(=O)N(C2=CC(F)=C(F)C=C2)N1C&&&
*N1CCC(c2cc(-c3ccc(C(F)(F)F)nc3)c3cc(Cl)ccc3n2)CC1&*C1CCC(*)CC1&*CC*&*N1CCCCCC1&&&
CCCC(C(=O)N1CCC2=CC=CC=C2C1)N1N=C(C)N2C(=CC3=C2C=CO3)C1=O&&&
*CCC&*N*&*C(*)=O&*N*&*Cc1cnc(Oc2ccc3c(c2)CCC(c2ccccc2)O3)s1&&&
CCNC(=S)NC1=CC2=C(C=C1OC)C1=CC=CC=C1C2=O&&&
CC1=NC(C2=CC=CC=C2)=C(C2=CC=CC=C2)N1CCCCCCCCCC(=O)O&&&
O=C(CCC(=O)NCC1=CC=CS1)NC1=NN=C(CC2=CC=C(Cl)C=C2)S1&&&
*Nc1ccc(C)cc1&*C1C(=O)N(c2cccc(C)c2)C1c1ccccc1&&&
*C(C)(C)C&*C1CC2CCCCC2C(c2cccc(Cl)c2)N1*&*CC(O)c1cccc(Cl)c1&&&
O=C(NC1CCCCC1)C1=NN2C=C(C3=CC=CS3)C=NC2=C1&&&
CCN(CC1=CC=CC=C1)C(=O)C1=CC=C2C(=C1)N=C(C)N2CC&&&
COCC1=N[NH]C(SCC(=O)NCC2=CC=CC(Cl)=C2)=N1&&&
COC1=CC=C(NC(=O)C(CC(C)C)NS(=O)(=O)C2=CC=CS2)C=C1Cl&&&
COC1=CC=C(NC(=O)C2CC3=C(C4=CSC(C(C)=O)=N4)C=CN=C3O2)C=C1&&&
ClC1=CC=C(OCC2=CC=C(C3=CC=C(OCCN4CCCC4)C=C3)N=C2)C=C1&&&
*Cc1ncccc1C&*N(C)c1cc(-c2ccnc3nccn23)ncn1&&&
CC1=CC=C(NC(C2=CC=CS2)P(=O)(OC(C)C)OC(C)C)C=C1&&&
*=Cc1ccccc1C&*=C1SC(=S)N(*)C1=O&*CCC(*)=O&*N*&*C1CCS(=O)(=O)C1&&&
*Nc1cc(C)cc(N*)c1&*C(=O)C*&*N*^*C(=O)C*^*CCc1ccc(O)cc1&*N*&&&*CC(C)C&&&
COC1=CC(C2=NC(=S)N3CCCC(C4=CC=CC=C4OC)N32)=CC(OC)=C1OC&&&
CCOC(=O)C1=CC=C(NC(=O)C2CCCN(C3=NN4C=C(C)N=C4S3)C2)C=C1&&&
*C(C)O&*C1NC(=O)C(*)NC(=O)C(*)NC(=O)C2CCCCN2CC(=O)C(*)NC(=O)CNC1=O&*CCC*&*NC(=N)N^*Cc1c[nH]c2ccccc12&&&*CCCCN&&
NNC(=O)C1=C(C2=CC=CC(C(F)(F)F)=C2)[NH]C(C2=CC=NC=C2)=N1&&&
COC1=CC(C=NN=C2[NH]N(C3=CC=CC=C3)C(=S)S2)=CC2=C1OCO2&&&
CC1(C)CCC(CN2CCN(C3=CC=C(C(=O)NS(=O)(=O)C4=CC=C(NCC5CCOCC5)C([N+](=O)[O-])=C4)C(OC4=CN=C(N)C(F)=C4)=C3)CC2)=C(C2=CC=C(Cl)C=C2)C1
COC(=O)C1=CN=C2C=CC3=CC=NC=C3C2=C1NC1=CC=C(OC)C=C1&&&
*C(=O)C1c2ccccc2C(=O)N(C)C1c1ccc(OC)cc1&*N1CCC(*)CC1&*C(*)=O&*N*&*CCCN=C(N)N&&&
*NC(=N)N&*CCCC(*)C(=O)c1nc2ccccc2s1&*N*&*C(=O)C(*)Cc1ccccc1&*N*&*S(=O)(=O)Cc1ccccc1&&&
COC1=CC=CC=C1N1CCN(CCCN2C(O)=C3[NH]C(C4=CC=CC=N4)=CC3=NC2=O)CC1&&&
O=C1C(=CC2=CC=C(Cl)C=C2)CCCC1=C(O)C1=CC=NC=C1&&&
CNC1=C([N+](=O)[O-])C=NC2=NON=C12&&&
N#CC1=NC=C(C2=CC=CN=C2)C(NC2CCN(CCF)CC2)=N1&&&
*CC&*N(*)*&*CC&&*C(C*)C(c1ccccc1)c1ccccc1^*N(*)C&*CCc1ccccc1&&&
*Nc1ccc(C)cc1Br&*C(=O)c1ccc(NC(=S)N*)cc1Cl&*C(=O)c1csc2ccccc12&&&
CSC1=CC=C(C2CC(C3=CC=CO3)=NO2)C=C1&&&
*C(=O)c1nc(-c2ccc(OC)c3ncccc23)oc1C(F)(F)F&*Nc1nc(CN)cs1&&&
*C(=O)c1cccnc1&*N1CCN(c2ccccc2F)CC1&&&
*CC&*Oc1ccc(C(*)=O)cc1&*NC(=S)N1CCN(*)CC1&*CC&&&
O=C1C(C2=NS(=O)(=O)C3=CC=CC=C3N2)=C(O)C2=CC=CC=C12&&&
CC(C)(C)C1=CC(N(CCC#N)CCC#N)=C(O)C(C(C)(C)C)=C1&&&
*C(=O)c1c(F)c(F)c(SC)c(F)c1F&*Nc1c[nH]nc1C&&&
*C(=O)C(=C)C&*O*&*CC=*&*=CC*&*O*&*C(=O)C(=O)C(C*)C(=O)CCCC&*C1CCCCC1=O&&&
O=C(NC1CNS(=O)(=O)C2=C1C=CS2)C1=CC=C(Cl)C=C1&&&
*CC=C&*Sc1nc(=O)cc(C)[nH]1&&&
*ON=C(C)c1ccc(Nc2c3ccccc3nc3occc23)cc1&*C(C)C&&&
C=C1C2CC(O)C3C4(C)C=CCC(C)(C)C4C=CC3(C2)C1OC(C)=O&&&
*Nc1nnc(CCCCc2nnc(N*)s2)s1&*CCC*&*N1CCOCC1^*CCC*&&*N1CCOCC1&&&
*N1CCc2ccc(C#Cc3ccc(N)nc3)cc2CC1&*CC(O)(Cn1cncn1)c1ccc(F)cc1F&&&
CC(C)N(CC1=CC(Cl)=C2OCCCCC2=C1)C(=O)COCC(=O)NC(CC(=O)O)C1=CC=CC=C1C(C)C&&&
*=C(C)C&*=CCc1[nH]c2ccccc2c1C=*&*=C1C(=O)Nc2ccc(N*)cc21&*C(=O)CC(*)=O&*Nc1ccccc1&&&
*Nc1ccc2c(c1)CCN(C)CC2&*C(=O)c1ccccc1Br&&&
*C(=O)Cc1c(C)nc2ccccc2n1&*Nc1ccccc1C&&&
*N(*)c1cccc(OC)c1&*C(=O)C*&*N1C(=O)NC2(CCCC2)C1=O^*CC(*)=O&&*N*&*Cc1ccccc1&&&
CC1(C2=CC=CC=C2)CC2=CC=CC=C2C(=O)O1&&&
CC1=CC=C(CS(=O)CC(O)(CN2C=NC=N2)C2=CC=C(F)C=C2F)C=C1&&&
O=C(C1=CC=CC=C1N1N=CC=N1)N1CC2CCC(C1)N(CC1=CC=CC(C(F)(F)F)=C1)C2=O&&&
CC1=CC=CC(N2C=CC=C3C2=CC(C(=O)O)=NS3(=O)=O)=C1&&&
COC(=S)SCS(=O)(=O)C1=CC=C(C)C=C1&&&
*C(=O)c1ccc(C)c(Nc2ncnc3c(N)nc(N4CCN(c5ncccn5)CC4)nc23)c1&*Nc1cc(C(C)(C)C)on1&&&
*N(C)C&*S(=O)(=O)c1cccc(C(*)=O)c1&*N(*)c1ccc(Cl)cc1&*C*&*C1CCC1&&&
ClC1=CC=C(C(OCCNCCOC(C2=CC=CC=C2)(C2=CC=CC=C2)C2=CC=CC=C2)C2=CC=CC=C2)C=C1&&&
*CC(C)(C)O&*S*&*CC(*)=O&*N*&*CC*&*SC(=O)C*&*S*&*CC(*)=O&*N*&*CC*&*S*&*CC(=O)O&&&
*C(Cc1ccccc1)C(=O)O&*N*&*C(=O)C(CP(=O)(O)CC=Cc1ccccc1)CP(=O)(O)CCc1ccccc1&&&
*C(=O)c1ccc(-c2ccc(C#N)cc2)cc1&*N1CC2CN(c3nc(C(F)(F)F)cc(C(F)(F)F)n3)CC2C1&&&
*CCN(C)OC&*Oc1cc(C)c(Cl)c(C)c1&&&
CC1=CC(NC(=O)C2=NC(S(C)(=O)=O)=NC=C2N(CCO)CC2=CC=CC=C2)=NO1&&&
*CC&*O*&*C(=O)C(=CNc1ncccn1)C(=O)c1ccccc1&&&
O=C1C=CC2=CC(O)=CC=C2N1CCCCN1CCC(N2C(=O)[NH]C3=CC=CC=C32)CC1&&&
CCSC1=NN=C(NC(=O)C2=CC(S(=O)(=O)N3CCCC3)=CC=C2N2CCCC2)S1&&&
O=C(C=CC1=CC=C(O)C(O)=C1)C1=CC=C(O)C=C1O&&&
*Sc1nnc2c(C(N)=O)c(NC)n(Cc3ccccc3)c2n1&*CC(=O)O&&&
CC1(C)COP(=O)(C(CC2=CN(C3=CC=CC=C3)N=N2)P(=O)(OC2=CC=CC=C2)OC2=CC=CC=C2)OC1&&&
C=C(C)C1CCC2(C(=O)NCC(C)C(=O)OCC)CCC3(C)C(CCC4C5(C)CCC(OC(C)=O)C(C)(COC(C)=O)C5CCC43C)C12&&&
*Nc1c(-c2ccc(OC)cc2)nc2ccc(C)cn12&*Cc1ccccc1OC&&&
CCOC(C1=CC=CC=C1CO)C(COC(C)=O)N1C=NC2=CC(C(F)(F)F)=CC=C21&&&
*Cc1cn2c(ccc3c4ccccc4n(Cc4cccc(C(F)(F)F)c4)c32)n1&*Nc1ccccc1&&&
*CC&*O*&*C(=O)c1c(O)n(CC(*)=O)c2ccccc12&*N*&*C1CCCC1&&&
*Nc1nnc(C)cc1O&*Cc1cc2cc(-c3ccc(C(*)=O)cc3)ccc2s1&*N1CCOCC1&&&
*OC&*C(=O)c1ccc(N*)cc1&*C(=O)c1cnn(-c2ccc(C)cc2)n1&&&
*Oc1ccc(S(N)(=O)=O)cc1&*C(*)=O&*N*&*Cc1ccccc1&&&
*N1CCC2(CC1)c1ccccc1CCN2C&*C(=O)c1cc(C(F)(F)F)cc(C(F)(F)F)c1&&&
*Sc1nncn1N&*CC(*)=O&*Nc1ncc(C(F)(F)F)cc1Cl&&&
*C(=O)c1ccc2cccnc2c1O&*Nc1ccc(F)cc1F&&&
NC(=O)CCCOCCN1CCCCCC1&&&
N#CC1=C(N)C2=C(C3=CC=CC=C3)C3=C(N=C2S1)[NH]N=C3C1=CC=C([N+](=O)[O-])C=C1&&&
CCC1=CC2=C(C=C1OCC1CCCN(C(C)=O)C1)N=CC1=C2C(C2=CC=C(C#N)C=C2)=N[NH]1&&&
COC1=CC2=C(C=C1O)C(=O)CC1C2C(OC(C)=O)CC2(C)C3CC=C(C(C)C)C12O3&&&
*CCCC&*N(*)*&*CCCC&&*CCCC*^*N*&*C(=O)c1ccc2c(c1)ncn2Cc1ccc(Cl)cc1&&&
*C(=O)c1ccc(OC)cc1&*C1Cc2cc(OC)c(OC)cc2C1=O&&&
*Nc1ccc2c(c1)C(=O)c1ccccc1C2=O&*Cc1cn(Cc2ccccc2)nn1&&&
*NC&*Cc1c(C(F)(F)F)nc2n1CCNC2Cc1ccc(C)cc1&&&
O=C(NC1=CC(Cl)=CC(Cl)=C1)C1=CC=C(NS(=O)(=O)C2=CC=C3[NH]C=CC3=C2)C=C1&&&
*Oc1ccc(Cl)cc1Cc1c(C)[nH]c2cc(C)c(F)cc12&*CC(=O)O&&&
*C(C)C&*C1CCC2(*)CCC3(C)C(CCC4C5(C)CCC(=O)C(C)(C)C5C(O)CC43C)C12&*CO&&&
COC1=CC2=CC=NC(C3=CC=C(C#N)C=C3)=C2C=C1OC&&&
*OC&*CCc1c(-c2cc(C)cc(C)c2)[nH]c2c(O*)cccc12&*C(C)CCCc1cc[n+](C)cc1&&&
CC1=NOC(C)=C1C(=O)N1CCCC1&&&
COCC(=O)NC1CCC(OC2=CC=C(F)C=C2)CC1&&&
*C1(O)CSC(=Nc2ccccc2C(F)(F)F)N1C&*C(F)(F)F&&&
CNC(=O)C1=CC=CC=C1OC1=N[NH]C(Cl)=C1C1=CC=NC2=C1SC=C2&&&
*C(=O)c1ccc(C(*)C)cc1&*N*&*S(=O)(=O)c1ccccc1^*N1CCCC1&&&&
CC1CN(C2=NC=C(C(=O)NC3=CC=NC4=CC=CC=C34)C3=CC=CC=C23)CC(C)N1&&&
COC1=CC=C2CCC3=C(C2=C1)N(C1=CC=CC=C1C)N=C3C=C1C(=O)NC(=S)NC1=O&&&
*CC&*Oc1ccccc1Oc1ccc(S(*)(=O)=O)cc1&*Nc1ccccc1&&&
CCCCCCCCCCCCOC1=CC=C(C(=O)CCCC2=C[NH]C=N2)C=C1&&&
*C(=O)CN&*N*&*CC1c2cc(I)ccc2CCN1*&*C(=O)Cc1ccccc1&&&
OC1=CC=C(CNC2=CC=C3CN(CC(=NO)C4=CC=CC=C4)CCC3=C2)C=C1&&&
CC1=C2CC(C(O)(C3=CC=C(F)C=C3)C3=CC=C(F)C=C3)CCC2=NC2=CC=CC=C12&&&
*Cc1ccc(-c2ccc(N*)c(OC)c2)cc1&*C(=O)c1ccc(F)c(F)c1&&*N1CCN(C)CC1&&
*N1CCC2(C1)NC(=O)CN2c1ccccc1&*Cc1cccc(-c2ccccc2)c1&&&
N=C(N)NCCCC(*)C(=O)NCC(=O)NCC(=O)NC(CCCNC(=N)N)C(=O)NCCC(=O)O&*NC(=N)N&&&
CC(=O)NC1=CC=C(S(=O)(=O)N(CC(=O)NN=CC2=CC=CC=C2)NCC(=O)O)C=C1&&&
NC1=N[NH]C2=CC=C(C3=CC=C(OC4=CC=CC=C4)C=C3)C=C12&&&
*CO&*C1OC(O)C(n2c(Cl)nc3cc(Cl)c(Cl)cc32)C1O&&&
*Oc1ccc(C)cc1&*CC(*)=O&*Nc1ccc2nc(CCc3ccccc3)c(C)nc2c1&&&
*C(=O)c1cc(C)c(Oc2ccnc3cc(C(F)(F)F)ccc23)s1&*N1CCN(*)c2ccccc2C1&*CCO&&&
*CC(C)(C)C&*N1CCC(*)CC1&*N*&*C(=O)Cc1ccc(Br)cc1&&&
CCSC1=NC(=O)C(C2=CC=CC=C2NC(=O)C2=CC=CO2)=N[NH]1&&&
C(=CC1=CC2=NC=C(C=CC3=NC=CS3)N2C=C1)C1=CC=CC(OC2=NC=CC=C2C2CCOCC2)=C1&&&
CC1=NOC(C)=C1NC(=O)N(C)CC1OCC2=CN=NN2CCCC(=O)N(C(C)CO)CC1C&&&
*SC(C)=O&*C(C)C(*)=O&*N(C)c1c(C(=O)c2ccccc2F)c2cccc3n2c1CCC3&&&
*C(C)=O&*N*&*C(C)c1ccc(O*)cc1&*C1CCN(c2nc(N3CCOCC3C)ncc2F)C1&&&
C=CCNC(=S)NNC(=O)CSC1=NN=C(C2=CC=CS2)O1&&&
*C(C)(C)CO&*Nc1ccnc(-c2cccc(Cl)c2)n1&&&
*C(C)=O&*O*&*C*&*C1(C)C(*)CC2(C)C(*)C(*)CC2C1C=*&*O*&*C(C)=O^*O*&&*C(C)=O^*O*&&*C(=O)C=*^*=C(C)C(=O)O^*=Cc1ccc([N+](=O)[O-])cc1
*Nc1c(C)noc1C&*C(*)=O&*N(*)C&*C*&*C1Oc2ccc(N*)cc2C(=O)N(*)CC1C&*C(=O)CC(C)(C)C&&*C(C)CO&&
O=C(NNC(=O)NC1=CC=CC(Cl)=C1Cl)C1=CC=C(Cl)C=C1&&&
*C12CC(c3ccccc3OC)c3ccccc3C1=NN(CCO)C2=O&*C(C)CCCC(C)C&&&
CCOC(=O)C1=C(C)N(C)C(C)=C1S(=O)(=O)NCC(=O)NCC1=CC=CO1&&&
O=C(NC1=CN=CC(C2=CC=CC(F)=C2F)=C1)C1=CC=C(N2N=C(C3=CC=CC=C3)C3=CC=CC=C3C2=O)C=C1CC1=CC=CC=C1&&&
*CC&*N(*)c1nc(C)nc2c(-c3ccc(C(C)C)cc3Cl)n(C)nc12&*CC&&&
O=C(O)C#CC1=CC=CC(Br)=C1&&&
*CC&*O*&*C(=O)c1ccccc1N*&*C(=O)c1oc2c(C)cc(C)cc2c1N*&*C(=O)C(*)C&*Oc1ccccc1&&&
*C(=O)c1cnc(-c2cc(CN)ccc2C)[nH]1&*N*&*CCCn1cccc1&&&
COC1=CC=CC=C1C1=CC=C(C(=O)N2C3CCC2C(NC2=NC=CC=N2)C3)C=C1&&&
COC1=CC=C2C(=C1)CCC(C1=CC=CC=C1)C2NC(=O)C(O)C1CCCCC1&&&
*Nc1cc2[nH]nc(-c3ccnc(C)c3)c2cn1&*C(*)=O&*N(C)C&&&
*Nc1ccc(CC(N)C(=O)O)cc1&*C(*)=O&*O*&*Cc1ccccc1&&&
CC1=CC=C(CC(=O)NC2=CN=C(NC(=O)C3=CC=C(Cl)C=C3)[NH]C2=O)C=C1&&&
O=C(OC1=CC=CC2=C1[NH]C1=C(C3=CC=CC4=CC=CC=C34)N=CC=C12)C1=CC=CN=C1&&&
CN(C(=O)CS(=O)(=O)C1=CC=C(F)C=C1)C1CCC2=C(CC(=O)O)C3=CC=CC=C3N2C1&&&
*Cc1ccc(CC)cc1&*N*&*CC(*)Cc1ccccc1&*N1CCN(*)CCC1=O&*C(C)c1ccccc1&&&
*=C1C(=O)Nc2cc(OC)ccc21&*=C(c1cc(OC)c(OC)c(OC)c1)c1nc2ccc([N+](=O)[O-])cc2[nH]1&&&
*Cc1ccccc1F&*N1CCC2(CC1)OOC1(O2)C2CC3CC(C2)CC1C3&&&
CC1=CC2=NC=CC=C2[NH]1&&&
CCCCOC1=CC=C(OCCCCC(=O)OCC(=O)NC2CC2)C=C1&&&
COC1=CC=C2NC(=O)C3=C(COC4=CC=CC=C4C3=O)C2=C1&&&
O=C(CCC1CCCCC1)NC1=CC=CC(C(=O)NC2=CN=C3C=CC=CC3=C2)=C1&&&
O=C(O)C1=CC=CC(C2C3C4=C(CC(C5=CC=CC=C5)CC4=O)OC3=NC3=CC=CC=C32)=C1&&&
*C1(*)C(C)CC(=O)C2(C)C(C)=CCCC12&*O*&*C(=O)C(*)C^*CC(=O)O^*N*&&&*C(=O)c1ccccc1&&&
*C(=O)Cn1nnc(-c2ccncc2)n1&*Nc1nc(-c2ccccc2)cs1&&&
*N(C)C&*C(*)=O&*C1(*)Cc2ccccc2C1&*N*&*C(*)=O&*C1CCN(*)CC1&*C(C)(C)C&&&
O=C(C1=CC(F)=C(C(F)(F)F)C=C1N1N=CC=N1)N1C2CCC1C1=NN=C(C3=CC=CC=N3)N1C2&&&
*OC&*CC*&*N1C2CNCC1C2c1ccc(-c2ccccc2)cc1&&&
*CCC&*N*&*C(*)=O&*Oc1ccc(CC(*)C)cc1&*N*&*CC(O)c1ccc(O)c(N*)c1&*S(C)(=O)=O&&&
*C1OC(n2cc(I)c(=O)[nH]c2=O)CC1O&*C*&*S*&*CCCc1nnc(N*)s1&*C(=O)c1cccc(Nc2ccnc3cc(Cl)ccc23)c1&&&
*S(=O)(=O)C(C)C&*N1CCCC2(CCCN(c3ccccc3)C2)C1&&&
O=C(NC1CCC(CCN2CCN(C3=NSC4=CC=CC=C34)CC2)CC1)C1CCOCC1&&&
NC(=O)C(CC1=CC=CC=C1)NC(=O)CCCOC1=CC=C2OCOC2=C1&&&
*Oc1ccccc1-c1ccccc1C#N&*CC(*)=O&*Nc1ccc(C(=O)O)cc1F&&&
COCC(C)NCC1=CN(C2=CC=C(Cl)C=C2Cl)N=C1C1=CC=CC=C1&&&
*Oc1ccc(OC)cc1&*CC(=O)NNC(=O)c1cc(C23CC4CC(CC(C4)C2)C3)c2cCccc2n1&&&
S=C1NCC(C2=CC=C(Cl)C=C2)=NC1C1=CC=C(Cl)C=C1&&&
CN1C2=C(NC3=CC4=C(C=C31)C(=O)N(CCN1CCCC1)CO4)C(=O)C1=CC=CC=C1C2=O&&&
CN(C)C1=CC=C(C2=C(CN(C)CC3=CC=C(S(C)(=O)=O)C=C3)C(C(C)(C)C)=N[NH]2)C=C1&&&
COC1=CC=CC2=C1CCCC(COC(=O)C1=CC=C(O)C=C1)=C2&&&
*Cc1ccccc1OC&*N*&*Cc1ccc(I)cc1&&&
CC(C)SCCC(N)C(=O)O&&&
C[N+](C)(C)CCOC1=CC=C(CN2CCCCC2)C=C1&&&
*=C(C)C&*=C(c1ccc(N*)cc1)c1ccc2nc(N*)n(Cc3ccccc3)c2c1&*C(c1ccccc1)C(O)c1ccccc1&&*S(C)(=O)=O&&
CCCCCCCCOC(=O)N1CCN(C(=O)C(CCC(=O)O)NC(=O)C2=CC(N3CC(N)C3)=NC(C3=CC=CC=C3)=N2)CC1&&&
CC1=CC=C(NC2=NN3C(C=CC4=CC=C(O)C=C4)=C(C)N=C3S2)C=C1&&&
COC1=CC=CC(C2=CC=C(SCCCN(C)C)N=N2)=C1&&&
CC1=C(NC(=O)C2=CC=CC=C2O)C2=NSC=C2[NH]C1=O&&&
CC1=C(C(=O)NC2=CC=C(N3CCCN(C)CC3)C=C2)C(C2=CC=CC=C2Cl)=NO1&&&
C=CCC1=CC=CC2=C1OC(C1=CC=CC=C1)=CC2=O&&&
FC1=CC=CC(OCC2CCC(N3CCCCC3)CC2)=C1&&&
CC1CCC2C(C)C(CCOC(=O)CC[N+](C)(C)C)OC3OC4(C)CCC1C32OO4&&&
CCN(CC)S(=O)(=O)C1=CC=CC(C2=C(C)OC3=CC=C4C=CC=CC4=C23)=C1&&&
*C(=O)c1cc(C(C)(C)C)nn1C&*N1CC(*)CC1*&*N*&*C(=O)c1ccc(O*)cc1^*C(*)=O^*C1CCOC(C)(C)C1&*N1CCS(=O)(=O)CC1&&&&&
CC(C)C(=O)N(C(=O)C(C)C)N1OC(=O)C(C(C)(C)C)C1=O&&&
CSC(C)(C)C(=O)NC1CC2CCC(C1)N2CC1=CC=C(C)C=C1&&&
CCC(=O)NC(CC)C(=O)NC(CC1=CC=CC=C1)C(=O)NC(C)C1=NC2=CC=C(F)C=C2S1&&&
NC1=NC=NC2=C1N=CN2C1OC(CNC(=O)C2=CC=CC3=CC=CC=C23)C(O)C1O&&&
COC1=CC=C(C2=NN=C(SCC(=O)OC(C)C)N2C)C=C1&&&
C=C1CCC2C3=C(CCC2(C)C1)[NH]C1=CC=C(O)C=C13&&&
CC(=O)C1=CN=C2C=CC(C3=CC(Cl)=C(O)C(Cl)=C3)=CC2=C1NC1CCC(N(C)C)CC1&&&
*C(C)c1ccccc1&*Nc1nccc(-c2c(-c3ccc(F)cc3)c(=O)n3c(n2)CNC(=O)C3)n1&&&
*CC(=O)O&*N*&*Cc1ccccc1&&&
COC1=NC(=O)N(C2OC(CN(C))C(CC(C)C)C(C)(O)C2(C)CO)C=C1&&&
*C(=O)CCCCCCCCC(=O)CCCCCCC&*N*&*C(C*)C(O)C(O)CCCCCCCCCCCCCCCCC&*O*&*C1OC(*)C(*)C(*)C1*&*O*&*C1OC(C)C(O)C(O)C1O^*O*&&*C1OC
CN(C)C(CNS(=O)(=O)C1=CC=C(Cl)C=C1)C1=CC=CO1&&&
*=C1c2cccc(Cl)c2C(=O)c2c(Cl)cccc21&*=CCC*&*N1CCN(c2ccc(F)cc2)CC1&&&
CN1CC(C(=O)OC(C)(C)C)CC2C3=CC=CC4=C3C(=C[NH]4)CC21&&&
*Cn1c(=O)n(C2CC(=O)OC2O)c2c3nc(-c4cccnc4)ccc3nc(N3CCN(C)CC3)c21&*C1CCCCC1&&&
*CCCCCC&*N(*)c1ccc(C=*)cc1&*CCCCCC&&*=CC(=O)NO&&
CNC(=O)C1(C)CCN1C(=O)CCC1=CC=CC=C1F&&&
*Nc1noc2c(Cl)cc(C)cc12&*CC(*)=O&*N*&*Cc1ccc(Cl)cc1&&&
COCCN1C(SCC(=O)N2CCOCC2)=NN=C1C1=CC=CO1&&&
CC(C)NC(=O)CCC1=CC=CC2=C1C=CN2S(=O)(=O)C1=CC=CC=C1&&&
*CC(=O)O&*C1CCN(*)CC1&*C(*)=O&*N1CCC2(CC1)C(=O)Nc1ccccc12&&&
CCOC(=O)C1=C(N2C(CCC3=CC=CC=C3)=NC3=CC=CC=C3C2=O)SC2=C1CCN(C(C)C)C2&&&
COCC1=CC=CC(CC(O)C=CC2C(O)CC(=O)C2CSCCCSCC(=O)O)=C1&&&
O=C(CC1=CC=CC2=CC=CC=C12)C1=CSC2=CC=CC=C12&&&
CC1=CSC(C(CC(C)C)NCC2=CC=CC=C2N2C=NN=N2)=N1&&&
*NC(=S)Nc1ccc(OC)cc1&*CCc1c(-c2ccccc2)[nH]c2ccccc12&&&
C=CCNC1CC2CCCC(C1)N2C(C1=CC=CC=C1)C1=CC=CC=C1&&&
CC1=NC2=CC=C(C(=O)N3CCOCC3)C=C2N=C1C&&&
COC1=CC=C(C2(CO)CCCN(C(=O)C3=C(C)N=CS3)C2)C=C1&&&
*C1CCN(c2nc3ccccn3c(=O)c2C=C)CC1&*C(*)=O&*N*&*Cc1ccccc1F&&&
*C(=O)c1cnn2ccc(N3CCCC3c3ncccc3F)nc12&*N*&*CC(F)(F)F&&&
*C(C)=O&*Oc1ccc(C(*)=O)cc1&*N*&*CCC*&*N1CCCC(C)C1&&&
O=C(C=CC1=CC=C(O)C(O)=C1)C1=CC=CC(C2=CC(C3=CC=CC(O)=C3)=CC(C3=CC=CC(O)=C3)=C2)=C1&&&
CC(C)NC(=O)NS(=O)(=O)C1=CC=C(N2N=C(C(F)(F)F)C3=CC4=C(C=C3C2=O)OCO4)C=C1&&&
CCCCCCCCCCCCCCCCCCCC(=O)OCC(C)(C)CC1=C(C)[NH]C2=CC=CC=C12&&&
COC1=CC(C2C3=CC4=C(C=C3C(OCCCNC(C)=O)C3COC(=O)C23)OCO4)=CC(OC)=C1OC&&&
*C(C)(C)C&*N*&*CC*&*Nc1nc(-n2c3ccccc3c3sc4ccccc4c32)nc2ccccc12&&&
N#CC1=CC=CC(NC(=O)CCN2CCOCC2)=C1&&&
N#CC(C1=CC=C([N+](=O)[O-])C=C1)C1=C(Cl)C=NN(CC2=CC=CC3=CC=CC=C23)C1=O&&&
O=C(NCC1=CC=C(C2=N[NH]C=C2)C=C1)C1=CC(OCC(F)(F)F)=NN1C1=CC=CC=C1&&&
CCN1C(SCC(=O)NC2=CC=CC(N(C)S(C)(=O)=O)=C2)=N[NH]C1=O&&&
*C1OC(n2c[n+](C)c3c(=O)nc(N)[nH]c32)C(O)C1O&*C*&*OP(=O)([O-])OP(=O)(O)O&&&
*OC&*CC*&*N1CCC(*)CC1&*Sc1nc(N)c2cnn(-c3ccccc3)c2n1&&&
CC1=C(C)N(C)C=C1CCC(=O)OC1=CC=C(Cl)C=C1Cl&&&
CN1CCN=C1C1=CC=C(C=C2C(=O)NN=C2C2=CN=CC=N2)C=C1&&&
O=S(=O)(NC1=CC=C(Br)C=C1)C1=C(F)C(F)=C(F)C(F)=C1F&&&
*Nc1ccc(OC)cc1C&*C(=O)C*&*N(*)C&*C(=O)C*&*N(*)C&*S(=O)(=O)c1ccc(F)cc1&&&
*S(=O)(=O)c1ccc(F)cc1F&*N*&*CC*&*N1CCCC1&&&
COC1=CC=C2CC3N(CC4CC4)CCC45C2=C1OC4C1(OC)CCC35CC1C(C)O&&&
CC(=NNC(=S)NC1=CC=CC=C1)C1=C(O)C=CC2=C1OC(=O)C=C2&&&
CSC1=CC=CC(NCNS(=O)(=O)C2=CC=C(F)C=C2)=C1&&&
COC1=CC=CC(NC(=O)CN2C(=O)OC3=CC(S(=O)(=O)NCC4CCCO4)=CC=C32)=C1&&&
*Cc1ccc(C(=NO)c2ccccc2)cc1&*N1CC=C(c2c[nH]c3ccc(Cl)cc23)CC1&&&
*C(=O)C(O)C(C)(C)CO&*N*&*C(Cc1ccccc1)C(*)=O&*N*&*C(Cc1ccccc1)C(*)=O&*N*&*C1CCc2n[nH]cc2C1&&&
*CC(*)C(O)CCCCCCCCCCCCCCCCCCCC&*O*&*C(=O)CCCCCCCCC(*)=O^*N*^*O*&*Cc1ccccc1&*CCCF&&&&&
O=C(NN=CC1=CC=C(Br)C=C1)C1=CC=C(S(=O)(=O)N2CCCC2)C=C1&&&
N#CC1=CC=C(N2CCS(=O)(=O)CC2)C=C1C#N&&&
CCOP(=O)(OCC)C1=CN(C2=CC3=C(CCC4C3=NC=C(C(=O)OC)C3=CC=CC=C35)C(Cl)=C2Cl)C=N1&&&
*CC&*O*&*C(*)=O&*C1(*)CCN(*)CC1&*C(=O)C*&*Oc1ccccc1^*Cc1ccccc1&&&&
*OC&*C(*)=O&*C1CC2OC(=O)c3cc(OC)c(O)c(OC)c3C2(C)C2CCC3(C)C(O)CCC3(C)C12&&&
*CC(N)c1csc(-c2ccc(C(F)(F)F)cc2)n1&*C1CCCCC1&&&
*C(=O)O&*C1CCCN(*)C1&*CC*&*O*&*CC=*&*=CC=*&*=Cc1ccccc1&&&
CC1(C2=NN=C(CC3=CC=C4N=C(N)SC4=C3)O2)CCOCC1&&&
*C(=O)n1nc(Nc2cc(-c3ccc(Cl)cc3)sc2C(N)=O)c2ccccc21&*N1CCN(c2ccc(O)cc2)CC1&&&
O=C(O)C1=CC(O)=C(O)C(O)=C1&&&
COC1=CC=C(C(=O)C2=CC=C(O)C=C2)C(CO)=C1&&&
*Sc1ccc(C(C)C)cc1&*CC(*)=O&*Nc1cccc2cccnc12&&&
*C(=O)c1c(OC)cccc1OC&*Nc1ccc2nc(N)ccc2c1&&&
COC1=CC(C)=C(OCC2=CN(C3CCCC3)N=N2)C=C1C&&&
*C(=O)c1cccc(C)c1&*N*&*Cc1ccncc1&&&
*N1C(=O)c2c(c3c4ccccc4[nH]c3c3c2c2ccccc2n3CC)C1=O&*CCC*&*N(C)C&&&
*Oc1cc2c(S*)ncnc2cc1OC&*CCO&&*C1CNCC1*^*N*&*C(C)=O&&&
CC(O)(C1=CC=C(O)C(O)=C1)C1=CC=C2C(=C1)C(C)(C)C(=O)N2CCC1=CC=CC=C1F&&&
*CCCc1cc(OC)c2c3c(c(=O)[nH]c2c1)CCCN3&*N1CCN(c2cccc(C)c2C)CC1&&&
*C(C)CC&*N*&*C(=O)c1cc(Cl)ccc1Cl&&&
CC1=CC(C(=O)N2CCC(C(C)C)CC2)=CC=C1C1=CC=C2C=C(NC(=O)C(C)C)N=CC2=C1&&&
*Oc1ccc(CCC(=O)O)c(CC)c1&*Cc1ccccc1-c1ccc(F)cc1C(*)=O&*OC&&&
*Cn1c(C2CN(*)CCO2)nc2cc(-c3noc(=O)[nH]3)nc(-c3cncc(Cl)c3)c21&*C(CO)CO&&*C1CCCCC1&&
C1=CC=C2SC(C3=NN=C(C4CCN(C5=NC=CC=N5)CC4)N3C3CC3)=CC2=C1&&&
*NC&*C(=O)c1cccc(-c2cc(Nc3cccc(N4CCN(C)CC4)c3)ncn2)c1&&&
C=CCCCCCCCCCC1=C(O)C=CC2=C1C(=O)C=CC2=O&&&
C=C(C(=O)C(OC(=O)C(C)(C)C)C1=CC=C(OC)C=C1)N1C(=O)C(C)C1C(=O)OC(C)(C)C&&&
COC1=CC(CNCCC2=CC=C(S(N)(=O)=O)C=C2)=CC(OC)=C1OC&&&
*C(=O)c1cccc(NS(=O)(=O)N(C)C)c1&*N(*)c1ccccc1&*CC(*)=O&*N*&*C1CCCC1&&&
CN1N=C(C(=O)NC2=CC=CC=C2N2CCOCC2)C2=C1C1=CC=CC=C1S(=O)(=O)C2&&&
*=CC(=O)O&*=Cc1ccc(N*)cc1&*S(=O)(=O)c1ccc([N+](=O)[O-])cc1[N+](=O)[O-]&&&
CC(C)(C)C(=O)CCC1C=CC(=O)C(CO)O1&&&
*S(=O)(=O)c1ccc(C)cc1&*N1CCOC1Cn1nnc(-c2ccc(Cl)cc2)n1&&&
O=C1NC2=CC=CC=C2C1=C1NC2=CC=CC=C2C1=O&&&
CCC1=CC=CC2=C1[NH]C(=O)C=C2&&&
CC(C)NC1=CC=C(NC(=O)COC(=O)C2=CC(C3=CC=CS3)=NC3=CC=CC=C23)C=C1&&&
*OC&*CC*&*O*&*C(*)=O&*C12CCC(C)C(C)C1C1=CCC3C4(C)CCC(=NO)C(C)(C)C4CCC3(C)C1(C)CC2&&&
COC1=CC=CC=C1NC(=O)C1=CC=C(CN2CCN(CC3=CC=CC=C3)CC2)C=C1&&&
COC1=CC2=C(C=C1OC)C1C(=NC3=CC=C4C=CC=CC4=C3N1C(=O)CC1=CC=CC=C1)CO2&&&
CN1C=NC=C1C(=O)N1CC(CC2=CC=C(Cl)C=C2)C2=CC=C(C#N)C=C21&&&
*N1Cc2nc(C)sc2C1=O&*C(C)c1ccc(-c2ccc(F)cc2F)cc1&&&
CCCCCCCCCCCOC1=CC=C(C=CC2=CC3=CC=CC=C3[N+](CCCCCCCCCC)=C2)C=C1&&&
*=Cc1cc(OC)c(O*)c(OC)c1&*C(C)=O&&*=CC(=O)C=*^*=C(O)C=*&*=Cc1cc(OC)c(O*)c(OC)c1&*C(C)=O&&&
CC(=O)NC1=CC=C(C(=O)OCCN(CCNC2=CC=NC3=CC(Cl)=CC=C23)CC2=CC=CC=C2)C=C1&&&
O=C1C=C(NC2=CC=CC=C2)CC(C2=CC=CC=C2)C1&&&
O=C(C=CC1=CC=C(Cl)C=C1Cl)C1=CC=CC=C1Cl&&&
*Nc1ccc2c(C)cc(=O)oc2c1&*C(=O)C(*)C&*Oc1ccccc1&&&
*C(*)=O&*Nc1cc2nc(C3CCCCC3)[nH]c2cc1N1CCOCC1&&*C1CCCCC1&&
*OC&*CC*&*N*&*C(=O)c1cn(-c2ccc(Cl)cc2Cl)c(-c2ccc(Cl)cc2)n1&&&
COC1=CC=C(N(C(=O)C2=C(C)C(C)=NO2)C(C(=O)NCC2CCCO2)C2=CC=CN=C2)C=C1&&&
COC1=CC=CC(N2C(=O)C3=CC=CC=C3C(CC(=O)NC3=CC=CC=N3)C2=O)=C1&&&
*C(=O)c1cccc(OC)c1&*N*&*CC(=O)NN=Cc1ccco1&&&
*C(c1ccccc1)(c1ccccc1)c1ccc(OC)nc1&*S*&*CC(N)C(=O)O&&&
NC(CSC1=CC=CC=C1)C(=O)O&&&
CC(=O)NC(CC1=CC=C(OC(C)(C)C)C=C1)C(=O)NC1(C(=O)NC(CCSC)C(N)=O)CC2=CC=CC=C2C1&&&
*CC&*Oc1cc(C=NNc2nnc3c4ccccc4n(CC)c3n2)ccc1O&&&
CC1=C(C(=O)OC(C)(C)C)OC2=CC=CC(OC3CCN(C)CC3)=C12&&&
CC(C)(C)OC(=O)NC1=CC=CC(C(=O)NC2=CC=C(OCCCN3CCN(C4=CC=CC=C4OC(C)(C)C)CC3)C=C2)=C1&&&
CCCCNC(=O)C1=NC(C2=CC=C(C3=CC=CC=C3)C=C2)=C2C=CC=CC2=N1&&&
*Nc1cc(C(*)=O)n(C)c1&*C(=O)c1cc(N*)cn1C&*C(=O)c1cc(N*)cn1C^*N*^*C(=O)c1cc(N*)cn1C&*CCc1cc(Cl)c[n+]([O-])c1&*C(=O)c1cc(-n2cc(Cl)cn
*Oc1ccc(C(CC)(CC)c2ccc(O*)c(C)c2)cc1C&*CC(=O)C(C)(C)C&&*CC(O)C*^*N1CCCCC1&&&
*C(=O)C(CCCCCCCCCCCCCC)C(C)(C)C&*Nc1c(OC)nc2cnc3ccccc3c2c1OC&&&
*C(=O)C(Cc1nc2ccccc2[nH]c1=O)C(=S)N(C)c1ccccc1&*Nc1ccccc1&&&
O=C1NC2=CC=C(Br)C=C2C1=NCC1=CC=C(C2=CC=C3C=CC=CC3=C2)O1&&&
CCCCCCCCCCCC1=C(Br)C(=O)C2=CC=CC=C2C1=O&&&
*CCC(*)=O&*N*&*C1CCCCC1^*N*&&*S(=O)(=O)c1ccc2c(c1)n(C(C(=O)O)c1ccccc1)c(=O)n2Cc1ccccc1F&&&
C#CC=CCC(C)C=CCCCCCCC=CC(=O)OC(C)(C)C&&&
O=C(NC(CC1=CC=CS1)C(=O)N1CCC(O)CC1)C1=CC=CO1&&&
COC1=CC=C(C)C=C1NC(=O)C1=CC=C(C2=CC=C(Cl)C=C2Cl)O1&&&
*Sc1nc2ccc(OC)cc2[nH]1&*CC(*)=O&*N*&*CCS(*)(=O)=O&*N1CCN(c2ccc(F)cc2)CC1&&&
*N(*)C&*C(=O)C(*)Cc1ccc(OS(=O)(=O)c2cccc3cnccc23)cc1&*N*^*C1CCCCC1^*S(C)(=O)=O&&&&&
COC1=CC=C(C=CC2=CC=C(C(O)C3=CC=C(OC)C(CN)=C3)C=C2)C=C1OC&&&
CC1=C(NC(=O)C2=CC=C[NH]2)C(=O)N(C2=CC=CC=C2)N1C&&&
*C(=O)c1ccc(N*)c(OC)c1&*N1CCCC1&&*C(*)=O^*C1CCN(c2ccncc2)CC1&&&
*CC(N)c1cncc(-c2ccc3ccc(-c4cn[NH]c4)nc3c2)c1&*C1CCCCC1&&&
COC1=CC=C(C=CC(=O)NCC2=CC=CC=C2CN2CCCC(CO)C2)C=C1O&&&
COC1=CC=C(C(=O)C(O)=CC(=O)C2=CC3=C(C=C2OC)OCS3)C=C1OC&&&
*CC&*Nc1ccccc1C*&*Nc1cccc(SC(F)(F)F)c1&&&
CN(C)CC1=CC=CC=C1SC1=CC=C(I)C=C1N&&&
*NC&*C*&*C1CCC(*)CC1&*C*&*Nc1nc(N*)c2ncn(C(C)C)c2n1&*Cc1ccccc1&&&
CC1(C)CC(=O)C=C(NC2=CC(Cl)=CC(Cl)=C2)C1&&&
COC(=O)CCCCC(=O)NC1=CC=C(C2=NN(C)C=C2C2=CC=NC3=C2C=C(C2=CC=CC=C2)[NH]3)C=C1&&&
COC1=CC=C(C2C(OC(C)=O)C(=O)N2C2=CC=C(S(=O)(=O)C3=NO[N+]([O-])=C3C)C=C2)C=C1&&&
*C(CC)(CC)C(=O)O&*N*&*C(=O)c1cc2ccccc2s1&&&
O=C(O)C1=C(COC2=CC=CC(Br)=C2)C2=CC=CC=C2N1CC1=CC=CC=C1&&&
*C(*)=O&*Nc1cc(Cl)ccc1N1CCCCC1&&*C12CC3CC(CC(C3)C1)C2&&
*C(Cc1cc(F)cc(F)c1)C(N)=O&*N*&*C(=O)c1[nH]nc(C*)c1F&*Oc1ccc(C(F)(F)F)cc1&&&
*C(=O)C(=*)C#N&*Nc1ccc(F)c(Cl)c1&&*=C(O)C1CC1&&
O=C1CCCN1C1=CC=CC2=C1OC(CN(CC1=NC=C[NH]1)CC1=CC=NC=C1)C(CC1=CC=CC=C1)C2&&&
*C(C)=O&*N*&*C(Cc1ccc(OP(=O)(O)O)cc1)C(*)=O&*N*&*Cc1nc2ccccc2[nH]1&&&
COC1=CC=C(C(=O)CN2C3=CC=CC=C3C3=NC4=CC=CC=C4N=C32)C=C1OC&&&
COC1=CC(NC(=O)C2=CC=C(NC(=O)C(C)(F)C(F)(F)F)C=C2)=CC(OC)=C1OC&&&
COC(=O)C(CC1=CC=CC=C1)NC(=O)C(CC(=O)O)NC(=O)OCC1C2=CC=CC=C2C2=CC=CC=C21&&&
*C(=O)Cn1ncc2c3ccccc3n(Cc3ccccc3)c2c1=O&*N*&*C1CCN(*)CC1&*Cc1ccccc1&&&
NS(=O)(=O)C1=CC2=[N+]([O-])ON=C2C=C1&&&
CC1=CC=CC(C)=C1NC(=O)C1C2=CC=CC=C2C(=O)N(C3CCCC3)C1C1=CC=CS1&&&
CC(NNC1=CC=CC=C1[N+](=O)[O-])=C1C(=O)CCCC1=O&&&
O=C(NC1=CC=C(Cl)C(Cl)=C1)C1=NOC2(CCN(C(=O)C3=CC=C(N4CCCC4)N=C3)CC2)C1&&&
CCN1C=C(C(=O)O)C(=O)C2=CN(C3=CC=C(F)C=C3)N=C21&&&
*Oc1cc(C2CCN(*)CC2)ccc1Nc1ncc(Cl)c(C)n1&*C(*)=O&*N*^*S(=O)(=O)C(C)C^*C(C)C&&&&&
O=C(NC(CNCC1=CC=CC=C1OCC1=CC=C(F)C=C1)C1=CC=CC=C1)OCC1=CC=CC=C1&&&
*=C1Sc2ccc([N+](=O)[O-])cc2N(CC(=O)O)C1=O&*=Cc1cccc(O)c1&&&
CN1C(CNC(=O)C2=CC=CC=C2)=NN=C1SCC(=O)NC1CCCCC1&&&
*C(C)=O&*C1Cc2cc(O*)ccc2C1=O&*C(C(=O)O)c1ccccc1&&&
COC1=CC2=NC=NC(N3CCC(C(=O)NCCCN4CCN(C)CC4)CC3)=C2C=C1OC&&&
CCCOC1=NC(SC)=C(C#N)C=C1C#N&&&
O=S(=O)(C1=CC=C(C2=CN=C(C3CC3)O2)C=C1)N(CC1CCCCC1)C1CCNCC1&&&
CN(C)S(=O)(=O)C1=CC(NC(=O)C2=CC(S(=O)(=O)N3CCCCCC3)=C[NH]2)=CC=C1Cl&&&
O=[N+]([O-])N=C1NCCN1CC1=CC=C(Cl)N=C1&&&
O=[N+]([O-])C1=CC=C(CN2CCN(CCOC(C3=CC=C(F)C=C3)C3=CC=C(F)C=C3)CC2)C=C1&&&
*C(=O)C(*)CCCC&*N*&*C1CCCCC1^*N1CCN(*)CC1&&*CC*&*O*&*C(c1ccccc1)c1ccccc1&&&
CC(C)=CCC1=C(O)C(CC=C(C)CCC(=O)O)=C2OC3=CC(O)=C(CC=C(C)C)C(O)=C3C(=O)C2=C1O&&&
*CCC&*N1CCN(c2ccnc(N)n2)CC1&&&
N#CC1=CC=C(NC(=O)NC2=CC=C(OC3=CC=NC(C4=CC(C(=O)NC5=CC=NC=C5)=C[NH]4)=C3)C=C2F)C=C1&&&
CCN1CCC(N(C)CC2=CC=CC(C(=O)O)=C2)CC1&&&
*C1CCC(C)(O)C2CCC3C4(C)CCC(=O)C(C)(C)C4CCC3(C)C12C&*C(=O)O&&&
CNC1=NC(C)=C(C2CC3=C(SC=C3)C(=O)N(CC3=CC=C(O)C=C3)C2)S1&&&
*N1CCN(c2ccccc2OC)CC1&*CCC*&*N*&*C(=O)C(*)Cc1ccc(Cl)cc1&*N*&*C(=O)c1cc2ccccc2n1Cc1ccccc1&&&
CC1=C(C)C(OC2=CC(C)=CC(N3C=C(CCCC[N-][N+]#N)N=N3)=C2)=C(C)C(C)=C1OC1=CC=C(O)C(C(=O)O)=C1&&&
CN1CCCN(CC(=O)NC2=CC=CC(C3=CC(C(=O)O)=CC(N4CCOCC4)=N3)=C2)CC1&&&
*Oc1cccc(Cn2c(-c3ccccc3)nc3ccc(OC)cc3c2=O)c1&*CC*&*N1CCOCC1&&&
O=C(NCC(Cl)CC1=CN=CN1CC1=CC=CC=C1)NC1=CC=C(NC2=CC=NC3=CC(Cl)=CC=C23)C=C1&&&
*CC&*O*&*C(=O)CCC(*)C(*)=O&*N*&*C(C*)C(O)CC(*)=O^*N*^*N*&*C(=O)C(*)Cc1c[nH]cn1&*C(Cc1ccc(NC(=N)N)cc1)C(*)=O^*C1CCCCC1^*NS(=O
CC(=O)NC(CCCCNC(=O)C(CC(=O)O)NC(=O)C(C)N)C(=O)O&&&
CN1C(CN2C(=O)C3=CC=CC=C3C2=O)=CC2=C1C(=O)N1CCCC1=N2&&&
*Sc1nc2ccccc2c2nc(=O)c(Cc3ccccc3)nn12&*Cc1ccccc1F&&&
CNC(=O)C1=CC(OC2=CC=C3N=C(NC4=CC=C(Br)C=C4)N=CC3=C2)=CC=N1&&&
CC(=O)NC1=CC=C(OC2=COC3=CC(O)=CC=C3C2=O)C=C1&&&
CC1=C(C(=O)OCC(O)C(=O)O)C=C(C#N)C(=O)[NH]1&&&
*C(=O)c1cnccc1C&*Nc1cc(Cl)ccc1C(=O)O&&&
COC1=CC=C(C(=O)N2CCC(C3=NC4=CC(C)=CC=C4[NH]3)CC2)C=C1C=CC(=O)N1CCN(C2=NN3C=CSC3=N2)CC1&&&
CCOCCCNC(=O)C1CCN(S(=O)(=O)C2=CC=C(OCC)C(C)=C2)CC1&&&
*OC&*CC(*)=O&*N*&*C(N)=O&&&
CCCNC(=O)CSC1=NC2=CC=CC=C2C2=NC(CC(=O)NCC3=CC=C(F)C=C3)C(=O)N12&&&
COC1=CC=C(CCNC(=O)C2=C3NC(C4=CC=C(OC)C(OC)=C4)CC(C(F)(F)F)N3N=C2)C=C1&&&
*N1Cc2ccc(OC)cc2C1=O&*C*&*C1(C#Cc2ccc(NC(=N)N)cc2)NC(=O)NC1=O&&&
*C(=O)c1cccs1&*NC(=*)C(*)=O&*N1CCOCC1&&*=Cc1ccco1&&
CCC=CC1=C(O)C(=O)C2=C(OC3=CC=C(Cl)C=C23)C1=O&&&
*Cc1cccc(C(C)=O)c1&*O*&*C(=O)C=*&*=Cc1ccccc1[N+](=O)[O-]&&&
CCOC(=O)CC1C(=O)NCCN1C1=NC=NC2=C1C=CS2&&&
NC1=CC=C2[NH]C(N3CCN(C4=CC=CC=C4)CC3)=NC2=C1&&&
COC1=CC=C(CCNC(=O)C2=C(C)NC3=NC4=CC=CC=C4N3C2C2=CC=CC(OC)=C2)C=C1OC&&&
CC(C)(C)C1=CC(CCNC(=O)C2=CC(Cl)=CC(Cl)=C2)=CC(C(C)(C)C)=C1O&&&
*Cc1ccccc1OC&*N*&*C(=O)C(*)c1ccccc1&*O*&*C(=O)CCC(=O)c1ccc(F)cc1&&&
*Nc1ncc([N+](=O)[O-])n1C&*CC*&*Oc1ccccc1&&&
CN(C)S(=O)(=O)C1=CC=C2N=C(N)C=CC2=C1&&&
COC1=CC=C(NC(=O)C2=C(C)C3=C(NC4=CC=C(F)C=C4OC)N=CN=C3S2)C(Cl)=C1&&&
*N1C(=O)CN(c2ccccc2)C1=O&*CC(O)C*&*N1CCN(c2ccccc2)CC1&&&
C#CCOC(=O)C1=CC2=C(CCC2)N(C2=CC=C(S(N)(=O)=O)C=C2[N+](=O)[O-])C1=O&&&
*N1N=C(c2ccc(OC)c(OC)c2)C2CCCCC2C1=O&*CC(C)C&&&
CC(NC1(N)CCN(C2=CC=C3C=CC=CC3=N2)CC1)C1=CC=CC=C1&&&
*Oc1ccc(N2Cc3ccc(OC)cc3C2=O)cc1&*CC*&*N1CCCCC1&&&
*CC(=O)N1N=C(c2ccc(OC)c(O*)c2)CC1c1cc(OC)ccc1OC&*Oc1cc(Cl)ccc1Cl&&*Cc1ccccc1&&
CCC(C)(O)C(=O)C(=O)NCCC(C)C1C(=O)C(C)C2C1CCC1C3C(C)C(=O)OC3CC(=O)C12C&&&
COC1=CC=C(N=CC2=C(C3=CC=CS3)[NH]N(C3=CC=CC=C3)C2=O)C=C1&&&
*=Cc1ccc(Sc2ccc(Cl)cc2Cl)o1&*=C1N=C(c2cccs2)OC1=Nc1ccccc1&&&
CC1=C(NC2=C(C#N)C=NC=C2C=CC2=CC=C(CN3CCCC3)O2)C=CC2=C1C=C[NH]2&&&
*=Cc1cn(C(Cc2ccccc2)c2nc(C)c(C)s2)c2ccccc12&*=CC(*)=O&*N*&*C(CCC(=O)O)C(=O)O&&&
*CC&*Nc1nc(C(=O)O)cc(N)c1N=Nc1ccc(Cl)cc1&&&
*Oc1cccc(-c2csc(C(O)c3ccc(Cl)cc3C)n2)c1&*C(CCC(=O)O)c1ccccc1&&&
*N(C)C&*CC*&*N1CC(c2ccc3c(c2)OCO3)C(*)C1c1ccc(O)cc1&*C(=O)CCc1cccnc1&&&
CCCS(=O)(=O)N1C2=CC(F)=CC=C2C2=CC=NC(C3=CC=CC=C3)=C21&&&
COC1=CC=CC(CN2CCNC(=O)C2CC(=O)NC2CCCCC2)=C1&&&
*C(CO)C(=O)O&*N*&*S(=O)(=O)c1ccc(-c2ccc(OC(F)(F)F)cc2)cc1&&&
COC1=CC=NC(NC2=CC=C(N3CCN(C(C)C)C(C)C3)C=C2)=N1&&&
FC(F)(F)COC1=CC=C(C2=CC(C3=CC=CN=C3)=NC(C3=CC=CC=N3)=N2)C=C1&&&
O=C(C1=CC2=CC=CC=C2O1)N1CCN(C2=CC=C([N+](=O)[O-])C=C2)CC1&&&
O=C(NCC1=CC=CO1)C(=CC1=CC=CC(Br)=C1)NC(=O)C1=CC=CC=C1&&&
CCOC1=CC=CC=C1N1CCN(C(=O)CN2C(SCC(=O)NC3=CC=C(N(CC)CC)C=C3)=NC3=C(SCC3)C2=O)CC1&&&
COC(=O)C1CC(O)(N=C2SC=C(C3=CC=C(Cl)C=C3)N2C)C(O)C2OC3(C)CCC4=C(C=CC(=O)[NH]4)C3CC12&&&
CCCCC(CC(CCC1=CC=C(C)C(C)=C1)C(=O)NC(CC1=C[NH]C2=CC=CC=C12)C(=O)NCC(N)=O)C(=O)O&&&
*Nc1ccc2c(c1)OCC(C)(C)C(=O)N2CC&*C(=O)CCc1ccccc1&&&
*OC&*C1C=CC=C(C)C(=O)NC2=C(C)C(=O)C3=C(CC(C)CC(*)C(O)C(C)C=C(C)C1*)C2=N3&*OC&&*O*^*C(N)=O^*OC&&&&
COC1=CC=C(S(=O)(=O)N(CC(C)C)CC(O)C(CC2=CC=CC=C2)NC(=O)C2=CC=CC(O)=C2C)C=C1&&&
CCC(=NCC1=CC=CO1)C1=C(O)N(C2=CC=CC=C2)C(=O)[NH]C1=O&&&
COC1=CC=C(Cl)C=C1NC(=O)N1CCCC2=CC=CC=C21&&&
*Cc1ccccc1SC&*N*&*C1CCc2ncnn2C1&&&
*=Cc1ccc(C(C)(C)C)cc1&*=C1C(=O)N(*)C(c2ccccc2)S1(=O)=O&*C(=O)c1ccccc1&&&
*C(C)C&*N*&*C(*)=O&*C1CCC2C(CCN2*)O1&*CCCc1ccccc1&&&
CCCCOCCCNC(=O)CN(CC)CC(=O)NC1=CC=CC=C1C(F)(F)F&&&
*=Cc1cc(O*)c(OC)cc1OC&*Cc1ccccc1&&*=CC(*)=O^*N*&*Cc1cccc(N*)c1&*C(=O)CCCCC*&*N*&*C(=O)c1cccc(C*)c1O&*O*&*C(=O)C=*&*=Cc1cc
*CCC(C)C&*N*&*C(=O)c1ccc2c(c1)ncn2C1CC2CCC1C2&&&
O=C(NCCCCN1CCN(C2=CC=CC(Cl)=C2Cl)CC1)C1=CN=C2C=CC=CC2=N1&&&
*OC&*Cc1cc(C(*)=O)ccc1-c1nc2c(F)cc(-c3ccc(S(C)(=O)=O)nc3)cc2[nH]1&*N*&*CCO&&&
*CC&*O*&*C(=O)c1c(C)n[nH]c1NN=Cc1ccc(O)c([N+](=O)[O-])c1&&&
O=C(NCCOCCNC1=NC(=O)C=C(C2=C[NH]C3=CC=CC=C23)[NH]1)C1=CC=CC=C1&&&
*CC&*N(*)*&*C(=O)C(*)C&*N*^*CC^*C(=O)C(CC(C)C)C(C)C&&&&&
*C(C)=O&*N*&*C(CCCN=C(N)N)C(*)=O&*N*&*C(CCC(=O)O)C(*)=O&*N*&*C1CCC(=O)N(C2=CC(=O)c3c(O)ccc(O)c3C2=O)C1=O&&&
O=C(COC1=CC=CC=C1Cl)NCC1CCCCC1&&&
FC1=CC=C(CC2=NCCN2)C=C1Cl&&&
CCCCC12CCC(=O)C=C1C1=CC=C3[NH]N=CC3=C1C2&&&
*CCCCCCC&*N(*)c1cc(OC)nc2c(-c3ccc(OC)cc3C)c(CC)ccc12&*CCCCCCC&&&
CN1C2=C(CN(S(=O)(=O)C3=CC=C(Cl)C=C3)C2=O)C2=CC(Br)=CC=C21&&&
CC1=CC=CC(NC(=O)C2=C(C)OC(=N2)C2=CC=CC=C2)=C1&&&
CCOC(=O)C1=C(C)OC2=CC=CC=C2C1=O&&&
CC1=CC(C)=C(C(=O)NC2=CC=CC(C3=CC=CC=C3)=C2)C(=O)[NH]1&&&
O=C(C1=CC=C2C=CC(O)=CC2=C1)N1CCC2(CC1)OCC(C1=CC=CC=C1)CO2&&&
*C(C)=O&*N*&*C(=O)c1ccccc1Oc1ccccc1Cl&&&
CC1=NC2=C(SC(=S)N2CC2=CC=CC=C2)C(=O)N1N=CC1=CC=C(O)C=C1&&&
CC(C)N1CCN(C2=NC=C3N=C(C4=CC=CC=C4)C(=O)N(CC4CCCO4)C3=N2)CC1&&&
O=C(NN=C(C1=CC=NC=C1)C1=CC=CC=N1)C1=CC=CC=C1&&&
CCN1CCC(C2=CC=C(NC(=O)C3=NC(C#N)=C[NH]3)C(C3=CCCC3)=C2)CC1&&&
CC(=NNC1=C[NH]N=C1)C1=CC=CC=C1NS(=O)(=O)C1=CC=CC(C(F)(F)F)=C1&&&
*=Cc1ccc(C)cc1&*=CC(=O)c1c(O)c(Br)cc(Cl)c1O&&&
*OC&*C(=O)c1cc(C(*)=O)cc([N+](=O)[O-])c1&*O*&*CC(*)=O&*N(C)c1c(N)n(Cc2ccccc2)c(=O)[nH]c1=O&&&
CCCCCCCCCCCCCCCCCCN1CCN(CC(C2=C[NH]C3=CC=C(C#N)C=C23)N(C)C)CC1&&&
CC(=O)C1=CC=C(NC(=O)CSC2=NN=C(CN3N=NC4=CC=CC=C43)N2C2=CC=CC=C2)C=C1&&&
CCCCOC1=NN2C(C3=CC=CO3)=NN=C2C=C1&&&
*C(=O)c1cc(-c2ccccc2)[nH]c1C&*N(C)c1cccc(O)c1&&&
NS(=O)(=O)OCC1OC(N2C=NC3=C(NC4CC4)N=CN=C32)C(O)C1O&&&
CCCC(=O)NCC1(C2=CC=CC(OC)=C2)CCCC1&&&
COC1=CC=C2C(=O)N(C3=NC(C45CC6CC(CC(C6)C4)C5)=CS3)[NH]C2=C1&&&
CC1(C)CC2=C(C=C(C(=O)NCC(=O)N3CCC(OC4=CC=C(Cl)C=C4)CC3)S2)O1&&&
*Cc1cc(C)cc(C)c1&*O*&*CC(N)CCc1ccccc1&&&
*Nc1c(C2OC2c2ccccc2)c(C)nn1-c1ccccc1&*C(=O)c1ccccc1&&&
*N(C)C&*CCC*&*Oc1ccc(Cl)c(CC(*)=O)c1&*N*&*CCC*&*N1CCC2(CCc3ccccc32)CC1&&&
*C(=O)CCC&*N*&*C*&*C1CCC(*)CC1&*Nc1nc2[nH]nc(C)c2c(=O)n1-c1ccc(OC)cc1&&&
*OC&*C(=O)CC*&*N1C(=O)C2C=CC1C1C(=O)N(c3cccc(C)c3)C(=O)C21&&&
CC1=CN(C2=CC=C(NC3=NC=CC=C3C(=O)O)C=C2)C=N1&&&
COC(=O)CC(C)(C)CC(C)C1CCC2C3=CCC4C(C)(C)C(=O)CCC4(C)C3CCC21C&&&
O=C(NCCC1=CC=C(S(=O)(=O)N2CCOCC2)C=C1)C1=CC=C(Cl)C=C1&&&
*C(=O)c1ccc(C(*)=O)c(F)c1&*N1CCC(*)CC1&*N1CCC(F)(F)C1^*N1CCC(c2c[nH]c3ccccc23)CC1&&&&
COC1=CC=C(C2=CC=C(CNCC3=CC=CC=C3)C=C2)C=C1NC(=O)C1=CC=CC=C1F&&&
*C(CC)CC&*N*&*C(=O)C*&*Sc1nnc(N*)s1&*C(=O)c1cccc(S(*)(=O)=O)c1&*N(C)c1ccccc1OC&&&
O=C(OCC1=CC=CC=C1)C1C(=O)OC(COC(=O)C2=CC=CC=C2)C1=O&&&
C=CCNC(=O)C1CCN(C(=O)C2CCC2)CC1&&&
CC1=CC(NN=CC(O)C(O)C(O)COS(=O)(=O)O)=C2C=CC=CC2=N1&&&
*Cc1ccc(C(=O)NN=C(C)c2cccs2)cc1&*Sc1ccccc1&&&
*Nc1ccc(C(=O)n2nc(C)c(N=Nc3ccccc3[N+](=O)[O-])c2C)cc1&*C(=O)c1ccc(Cl)cc1&&&
CC(C)NC1=NC(=O)C2=C(N=C(C3=CC=CC4=CC=CC=C34)[NH]2)[NH]1&&&
CCCC#CC1=C2C3=NC=CC4=C5C=CC=CC5=NC2=C[NH]1&&&
CC1=CC(F)=CC=C1C1=CC(F)=C2C(=N1)OC(CN(C)CC1=CC=C(C(=O)O)O1)C(C)C(=O)N2CC1=CC=CC=C1&&&
CC1(C)CC2=C(CO1)SC(N1C(=O)C3=C(Br)C(Br)=C(Br)C(Br)=C3C1=O)=N2&&&
CS(=O)(=O)C1=CC=C(N=C2C=C(C3=CC=C(Cl)C=C3)SC3=CC=CC=C23)C=C1&&&
*C1C(O)C23Cc4c([nH]c5ccccc45)C(C)(C)C2CCC1(O)C3&*C(=O)O&&&
*Oc1ccc(Nc2ncc3cc(-c4c(C)cccc4Cl)c(=O)n(C(C)C)c3n2)cc1&*CC*&*N1CCC(c2c[nH]cn2)CC1&&&
CCNC(=S)NN=C(C)C1=CC=C2OCOC2=C1&&&
CC1=NC=CN1CC1CCC2=CC=C3N=C4C=CC=CC4=CC3=C2O1&&&
CC(C)OC1=CC=C(COCCC2=NN=C(NC(=O)CC3=CC=CC=C3)S2)C=C1&&&
C1=CC=C2C(CCNCC3=COC(C4=CC=C(C5=CC=CC=C5)C=C4)=N3)=C[NH]C2=C1&&&
CCN(CCCN(C)C)C1CCCCC1&&&
*C(=O)CCCCCCCCCCCCCCC&*O*&*C1OC(*)C(O)C(O)C1O&*C*&*O*&*C(=O)CCCCCCCCCCCCCCCCCCCCC&&&
*Nc1cccc2c(OC)cc(C)nc12&*C(*)=O&*N*&*C1CC(C)(C)Oc2cc(Cl)ccc21&&&
*C(C)(C)C(*)=O&*Oc1ccc(=O)n(-c2ccccc2)n1&&*N*^*C(*)=O&*O*&*Cc1ccccc1&&&
CC(=O)OCC(C)C1CCC2C3CC(=O)C4=CC(=O)CCC4(C)C3=CCC12C&&&
*C(=O)c1ccc(N2CCc3cccnc3C2)nc1OC&*Nc1ccccc1&&&
CC1=CC=CC(NC(=O)C2=CC=C(NC3=NC=C4C5=CC=NC=C5N(C5CCCC5)C4=N3)N=C2)=N1&&&
CN1C(SCC(=O)N2CCC3=CC=CC=C32)=N[NH]C1=O&&&
CCN1C(=O)C2C(C3=CC=C(C)C=C3)NC3(CCCN(CC4=CC=C(OC)C=C4)C3=O)C2C1=O&&&
*S(=O)(=O)c1c(C)cc(C)cc1C&*N1CCN(c2ccc3nncn3n2)CC1&&&
*CC(O)C*&*Oc1ccc2c(c1)CCCN2*&*CCc1ccccc1^*N1CCN(c2ccccc2)CC1&&&&
N#CC1=CC2=C(SC(CNC3=CC=C(C(=N)N)C=C3)=N2)N=C1C(F)(F)F&&&
*OP([NH])(=CC(*)=O)O*&*N*&*C1CCCCC1^*CC(F)(F)F&&&*CC(F)(F)F&&
*=CC(O)c1ccc(O)c(C(C)(C)CCCCC)c1&*=CC1CCC(=O)N1*&*CCO&&&
*Nc1[nH]c(N)nc(=O)c1[N+](=O)[O-]&*Cc1ccc(Cl)cc1&&&
*CC&*SC1CCc2ccc(-c3nc4ccccc4n3C)cc21&&&
*Oc1c(OC)ccc2c(CCCCC)c3[n+](cc12)CCc1cc2c(cc1-3)OCO2&*CCCCC*&*Oc1c(OC)ccc2c1CC[N+]1(C)CCc2cc3c(cc21)OCO3&&&
*Nc1ccc(OC)cc1&*C(*)=O&*N*&*C1C2CC3CC(C2)CC1C3&&&
*Cc1ccccc1OC&*O*&*C(*)=O&*N*&*C(C*)C(=O)O&*S*&*C(c1ccccc1)c1ccc(C(CCCCCS)C(=O)O)cc1&&&
COC1=CC=C(C2=NC3=CC(C)=CC=C3O2)C=C1NC(=O)C(C)N1CCCC1&&&
*C(*)=O&*Nc1ccccc1&&*N1CCN(*)CC1^*S(=O)(=O)CCCC*&*N1CCN(c2cccc(Cl)c2Cl)CC1&&&
*Sc1nc(=O)cc(CCC)[nH]1&*Cc1cccc(C)c1&&&
CC1=CC2CC3=C(C=CC(=O)[NH]3)C3(C1)C2CCCN3CC(=O)C1=CC=C(F)C=C1&&&
CC(C)C1CN(CC2=CC=CS2)CCN1S(=O)(=O)C1=CC=C(C2=CC=NO2)S1&&&
*Nc1c(-c2cnc3ccccc3n2)c(C(C)C)nn1C&*C(=O)c1ccccn1&&&
*=Cc1ccc(O)c(OC)c1&*=CC(=O)c1ccc2c(c1O)C=CC(C)(C)O2&&&
*NC&*C(*)=O&*Nc1ccc(-c2nc(C3(c4ccc(-c5cnc(N)nc5)nc4)CCC3)no2)cn1&&&
CC(=O)NC1=CC=C2OCCN(C3CN4CCC3CC4)C2=C1&&&
*N1CCN(c2ccc(OC)nn2)CC1&*Cc1ccc(-c2cccc(S(C)(=O)=O)c2)[nH]1&&&
N#CC1=CC(S(=O)(=O)NC2=NC=NS2)=CC=C1OC1=CC=C(Cl)C=C1C1=CC=N[NH]1&&&
CC(NC(=O)C1=CC=CC=C1F)C(=O)NC(CC(=O)O)C(=O)CCl&&&
CC(C=O)=CC1=CC=C(OC2=CC=C([N+](=O)[O-])C=C2)C(OC2=CC=CC=C2)=C1&&&
COC1=CC2=C(NCC3=CC=CN=C3)N=CN=C2C=C1OCCCN1CCOCC1&&&
CC(C(O)C(O)CC(C)C1CCC2C3CC(O)C4(O)CC(N(C)C)CCC4(C)C3CCC12C)N(C)C&&&
COC1=CC=CC(C=CC2=CC3=CC=CC=C3OC2O)=C1OC&&&
*NC&*C(*)=O&*Nc1ccccc1-c1nc(Nc2cc(C3CCC3)[nH]n2)c2ncn(C)c2n1&&&
*C(=O)c1ccc(C*)c(OC)c1&*Nc1cnc2ccccc2c1&&*N1CCc2sc(OC)cc2C1&&
*C(=O)c1ccc(-c2cccs2)s1&*Nc1cccc(-c2nc3cccnc3o2)c1&&&
CC(=O)C1=CC=CC(NC(=O)OCC2CCN(C3=NC4=C(SC=C4)C(=O)N3C3=CC=CC=C3)CC2)=C1&&&
*C(*)=O&*Nc1cccc(Cl)c1Cl&&*N1CCC(c2nc(=O)c3nnn(Cc4ccc(F)cc4)c3[nH]2)CC1&&
*C(=O)CC&*Oc1c(C)cc(C=*)cc1C&*=CC=*&*=Cc1ccc(OC)c(OC)c1&&&
COC1=CC=CC(C(=O)OC2=CC=C(C(=O)NCCC(=O)O)C=C2)=C1&&&
*CCCN&*N*&*C(=O)CCC(*)=O&*O*&*Cc1cnc2nc(N)nc(N)c2n1&&&
CNC(=O)C(CC1=CC=CC=C1)NC(=O)C(CCCCCCCCCCCCCC1=CC=C(Br)C=C1)CC(=O)NO&&&
CCOC1=CC2=CN=CN2C=C1C(=O)CCCCCC(C)(C)C=C(C)CCC=C(C)Br&&&
CCC(C=CC1=CC=CC=C1)=NO&&&
*C1OC(n2c(Br)nc3c(Nc4ccc(C5CCCCC5)cc4)ncnc32)C(O)C1O&*C*&*OP(=O)(O)O*&*C1C(O)CC(N)C(O)C1O&&&
*CC&*N(*)c1ccccc1&*CCC*&*N*&*C(=O)c1nc(C)c(C)nc1C(*)=O&*O*&*CC*&*OC&&&
O=C1C=C(NCC2=CC=C([N+](=O)[O-])C=C2)[NH]C(NC2=CC=C3OCOC3=C2)=N1&&&
CC(C)(CC1=CC=C2C=CC=CC2=C1)NCCCP(=O)(O)O&&&
COCCC1=NOC(CN2CCN(C(=O)C3=CC=C(C(C)(C)C)C=C3)CC2)=N1&&&
NC1C2CCN(CC2)C1C1=CC=CC=C1&&&
*Cc1ccc(C(C)C)cc1&*N1CCCC1*&*Cn1cccn1&&&
*CC&*O*&*C(*)=O&*N*&*C(C*)C(*)=O&*N*&*C(CCCCN)C(*)=O^*N*^*N*&*C(CCCCN)C(*)=O&*Cc1ccc(-c2ccccc2)cc1&*N*&&&*C(C=O)CCCN=C(N)
*C1OC(n2cnc3c(OC)nc(N)nc32)C(C)(O)C1*&*OC&&*C*^*O*&*C(=O)C(*)c1ccccc1&*C1OC2OC3(C)CCC4C(C)CCC(C1C)C24OO3&&&
*C(=O)c1cccc(OC)c1&*N1CCCN(*)CC1&*Cc1cccc(Cl)c1&&&
*CC&*Oc1cccc(C=NNC(=O)C*)c1O&*Oc1ccc(C(C)(C)C)cc1&&&
*Sc1nnc(C2CCCCC2)n1N&*CCC(=O)O&&&
*C(=O)c1ccc(N)cc1O&*N*&*CC*&*N*&*CC*&*N*&*CC*&*N*&*C(=O)c1ccc(N)cc1O&&&
O=C(CN1CCN(S(=O)(=O)C2=CC=CC=C2)CC1)NC1=CC=CS1&&&
CC12CC(C(=O)NN=CC3=CC(Br)=C([N+](=O)[O-])C=C3O)C(=O)N1C1=C(CCCC1)S2&&&
*N1CCc2nc(Nc3ccc(OC)cc3)ncc2C1&*Cc1ccoc1&&&
*C(=O)c1ccc(Cl)cc1[N+](=O)[O-]&*O*&*CC(*)=O&*N1CCCC1&&&
COC1=CC=C(C2=C(C3=CC=CC(F)=C3)C3=C(N=CN(O)C3=O)[NH]2)C=C1&&&
*C(=O)CC(C)(C(F)(F)F)C(F)(F)F&*N*&*Cc1ccc(S(N)(=O)=O)cn1&&&
*C(C)(C)C(*)=O&*N*&*C1C2CC3CC1CC(*)(C3)C2^*Oc1ccc(Oc2ccccc2)cc1^*C(=O)O&&&&&
C=CCN1C(=O)C2=CC=CC=C2C1=O&&&
*S(=O)(=O)c1cc(-c2cc(C)no2)ccc1OC&*N1CCCc2ccccc21&&&
CCOC(=O)C1=C(OCC2=CC=C(C)C=C2C)C2=CC=CC=C2[NH]1&&&
*CCCCCC&*N(*)*&*C(C)=O&&*C(CCc1ccccc1)C(N)=O&&
COCC1=C(C(=O)NC2=CC=CC3=C2OC(CN(C)CC2=CC=C4OCOC4=C1)C(C)CN(C(C)CO)C3=O)N=CO1&&&
CC1=CC2=C(C=C1C)[NH]C(=O)C(C(C1=NN=NN1CCC1=CC=CC=C1)N1CCN(C3=CC=CC=C3)CC1)=C2&&&
*Oc1ccc(OC)cc1&*CCC(*)=O&*Nc1c(C)n(C)n(-c2ccccc2)c1=O&&&
*C(C)=O&*N*&*C(*)c1ccccc1&*C1OC(n2cnc3c(N*)ncnc32)C(O)C1O&*C1CC1&&&
CC(C)(NC(=O)CCNC(=O)NC1=CC=CC(C2=NC3=CC=CN=C3S2)=C1)C1=CC(C2=CC=CC=C2F)=CC=N1&&&
*CCCC(c1ccccc1)c1ccccc1&*N1CC=C(c2c[nH]c3ccccc23)CC1&&&
CN1CCN(C2=NC3=CC(Cl)=CC=C3OC3=CC=CC=C23)CC1&&&
N#CC1=CC=C(C2=NC3=CC4=C(C=C3N2C2CCCC2)C(=O)N(C2=CC=C(C(=O)O)C=C2)C4=O)C=C1&&&
*C(C)N(O)C=O&*C1NC(=O)C(*)NC(=O)C(*)NC(=O)CNC(=O)CCCNC(=O)C(*)NC(=O)C2Cc3ccccc3CN2C1=O&*CS&&*C*^*N*^*CCCN=C(N)N^*C(=O)C(N
CC(O)(CSC1=NC2=C(C=C1C#N)CCC2C#N)C(F)(F)F&&&
*CCC(C)C&*Oc1ccc(S(*)(=O)=O)cc1&*N1CC(O)CC(C)(C)C1C&&&
FC(F)(F)COC1=CC=C(C2(C3=CN(C4=CC=C(Cl)C(Cl)=C4)N=N3)CCCC2)C=C1&&&
CCCN1CC(=O)N2C(CC3=C([NH]C4=CC=CC=C34)C2C2=CC=C(OC)C=C2)C1=O&&&
O=C(CN(C1=CC=C(F)C=C1)S(=O)(=O)C1=CC=CC=C1)N1CCN(CC2=CC=C3OCOC3=C2)CC1&&&
*CCCCc1cccc(OC)c1&*O*&*C(=O)C(O)CC(*)CCCCC*&*N*&*C(*)=O^*N*^*O*&*CCCc1cc(OC)c(OC)c(OC)c1&*C(C)(C)C&&&&&
*CC(C)Cn1ccnc1&*N*&*C*&*C1OCc2ccccc2C1=O&&&
CC1=CC=C(C2=N[NH]C3=CC=NC(OC4=CC=CC5=C4C(C)CC5C(C)C)=C23)C(C)=N1&&&
N#CC1=CC(C2=COC3=CC(F)=CC=C3C2=O)=CC=N1&&&
*C(=O)c1ccc(-c2cccc(F)c2)o1&*N1CCC(*)(*)CC1&*Cc1ccccc1&&*CC*^*N1CCC(n2c(=O)[nH]c3ccccc32)CC1&&&
O=C1CN=C(C2=CC=C([N+](=O)[O-])C=C2)C2=CC(Cl)=CC=C2N1&&&
CC1=NN(CCCCN2C=NC3=CC(Cl)=CC=C32)C(=O)N1C1=CC=C(Cl)C=C1&&&
*N(*)c1c(N)n(CCCC)c(=O)[nH]c1=O&*C(=O)C*&*O*^*CCC(C)C^*C(=O)C=*&&&*=Cc1ccc(OC)c(OC)c1&&&
*CCCn1cc(C)cn1&*N*&*C(=O)c1ccc2c(c1)ncn2CCc1ccc(Cl)cc1&&&
CC(=O)N(C(C)=O)C(CC1=CC=CC(F)=C1)CN1CCCC1&&&
*C(C)c1ccccc1&*N*&*C(*)=O&*Nc1cc2[nH]nc(-c3cc(C(F)(F)F)cc(C#N)c3)c2cn1&&&
CCOC1=CC=CC=C1CNC(=O)CN1N=C(CC2=CC=CN=C2)C2=CC=CC=C2C1=O&&&
COC1=CC(CC(=O)NC2CCCCC2NC(=O)CNC(=O)C2=CC=C(NC(=O)NC3=CC=CC=C3N)C=C2)=CC=C1O&&&
COC1=CC2=C(C=C1OC)SCC(=O)N2CC(=O)N1CCN(C2=CC=C(Cl)C=C2)CC1&&&
CC1=C(C=C2C(=O)NC3=CC=CC=C23)[NH]C(=S)N1CC1=CC=CC=C1&&&
COC1=CC(O)=C2C(=C1)OC1=CC(O)=C(C(=O)CCCN3CCOCC3)C(O)=C1C2=O&&&
COC1=CC=CC2=C1C(=O)C1=C(O)C3=C(CC(O)(C(C)=NNC(=O)CCCC(=O)O)CC3OS(=O)(=O)C3=CC=C(C)C=C3)C(O)=C1C2=O&&&
COC(=O)C1=CC=CC=C1SSC1=N[NH]C=N1&&&
CC1=CC=C(COC2=CC=C3CCC(=O)NC3=C2)C=C1&&&
C=CCN1C(NC(=O)OCC)=C(C(=O)OCC)C2=CC=C([N+](=O)[O-])C=C2C1=O&&&
C1=CC=C2OC(C3=CSC(C4=N[NH]C=C4)=N3)=CC2=C1&&&
CC1=CC=C(OC(=O)C2=C(Br)C(Br)=C(Br)[NH]2)C=C1&&&
*=C1C(=O)NN(c2ccc(F)cc2)C1=O&*=Cc1ccc(-c2ccc3c(c2)CCC3)o1&&&
*CCn1c([N+](=O)[O-])cnc1C&*Oc1ccc(C2=NOC(c3cccnc3)C2)c(O)c1&&&
COC1=CC=CC2=C1OC(C1=CC=CC=C1O)=C2&&&
*Nc1cc(OC)ccc1OC&*C(=O)Cn1ccc2c1c(=O)n(C)c(=O)n2C&&&
*CC&*OCN1N=C(c2cc(-c3ccccc3)on2)CC1c1ccccc1&&&
COC1=CC=C(SCCCCON2C(=N)N=C(N)NC2(C)C)C=C1&&&
COC1=CC=CC(C2=NC(CNC(=O)C3CC(=O)N(C4=CC=CC=C4OC)C3)=C(C)O2)=C1&&&
CC(C)(SCC1(CO)CCCCCC1)C(NC(=O)C1=CC=C(Cl)C(S(N)(=O)=O)=C1)C(=O)O&&&
COC1=CC=C2C(Cl)=CC=C(C(=O)N(C)C(CC3=CC=CC=C3)C(=O)O)C2=C1&&&
*CC(C)CC&*O*&*C1C=C(C(=O)O)CC(N)C1*&*N*&*C(C)=O&&&
*OC&*CCC1c2nccn2CCN1*&*S(=O)(=O)CC*&*OC&&&
COCCCN1CCC(CNC(=O)C2=CC(Cl)=C(N)C3=C2OCCO3)CC1&&&
CCOC(=O)C1=C(C)NC2=C(C(=O)CCC2)C1C1=CC=CC(O)=C1&&&
COC1=CC2=C(NC(=O)C3=CC=C(C4=CC=C(Cl)C=C4)O3)N(C)N=C2C(OC)=C1OC&&&
*C(=O)c1ccncc1&*O*&*C1COC2C(*)COC12&*O*&*C(=O)c1ccncc1&&&
*Nc1ccccc1N&*C(=O)c1ccc(C*)cc1&*S*&*Cc1ccc2ccccc2c1&&&
CCOC1=CC=C2OC(=O)C(C(=O)NC3CC3)=CC2=C1&&&
*Nc1ccc(F)c(Cl)c1Oc1ccccc1OC&*S(=O)(=O)c1ccc(C)cc1&&&
*=C(C)C&*=CC*&*Nc1ccc(-c2nc(-c3ccccc3)c(-c3ccccc3)n2C)cc1&&&
*CC(*)=O&*N*&*Cc1cccs1^*Sc1nnc(C*)n1-c1ccccc1F&&*N*&*C(=O)c1ccco1&&&
N#CC(CCCN1CCC(C(C2=CC=C(F)C=C2)C2=CC=C(F)C=C2)CC1)(C1=CC=CC=C1)C1=CC=CC=C1&&&
CC(C)C(NC(=O)CSC1=CC=CC=C1)C(=O)O&&&
CC1=NOC(C)=C1NS(=O)(=O)C1=CC=C(NC(=O)CSC2=NC3=CC=CN=C3N2C2=CC=CC=C2)C=C1&&&
CC1=CCCCC12CC(C)C(O)(C1=CC=C(C(=O)O)C=C1)C2&&&
*C1OC(n2ccc3c(=O)nc(N)[nH]c32)C(O)C1O&*C*&*OS(=O)(=O)N*&*C(Cc1c[nH]c2ccccc12)C(=O)O&&&
*CC(=O)O&*Oc1ccc2c(-c3cccnc3)c3c(cc2c1)C(=O)OC3&&&
CC(C)N1CCC2=NC3=C(C(N)=O)C=CC=C3C(OCC3=CC=CC=C3)=C2C1&&&
*C(C)=O&*N*&*CC*&*SC(C)=O&&&
CCC1(O)C(=O)OCC2=C1C=C1C3=NC4=CC=CC=C4C=C3CN1C2=O&&&
C=C(C(=O)C1=CC=C(Cl)C=C1)C1=CC2=C(C=C1C(C)(C)C)OCCCC2=O&&&
*Nc1nc2cc(-c3ccc(C)cc3)sc2c(=O)n1C&*CC(C)C&&&
CCCCCCCC[N+]12CCC(CC1)C(OC(=O)C13CCC(C)(C(=O)O1)C3(C)C)C2&&&
CCOC1=CC=CC=C1C(=O)NNC(=O)CSC1=NN2C(C)=CC(C)=NC2=N1&&&
*N1CCCC(c2noc(Cn3ccnc3CC)n2)C1&*C1CCCCC1&&&
CN(C)C1=CC=C(CNCC2=CC=CC(C3=CC=CC(C4=NC5=CC=CC=C5[NH]4)=C3)=C2)C=C1&&&
O=C(NC1=CC=CC=C1Cl)NC1=CC=CC2=CC=C(O)C=C12&&&
CC1=CC=C2OC(=O)C3=C(SC(C(=O)NNC(=O)COC4=CC=C(C)C=C4C)=C3)C2=C1&&&
O=C(CC1=CC=CC=C1)NC1=CC=CC=CC=C1C1=CN2C(CNC3=CC=CC=C3)=CSC2=N1&&&
COCC1CCCN1S(=O)(=O)C1=CC=C2C(=C1)C(=O)C(C(=O)NCC1=CC=CC=C1)=CN2CC(=O)N1CCCCC1&&&
*CC(=O)c1ccc(F)c(F)c1&*Oc1cccc(C*)c1&*N*&*CCc1cccs1&&&
CN(CC1=CC=CC=C1)C(C(=O)NC1=CC=CC=C1)C1=CC=CC(F)=C1&&&
*Oc1cc(-c2ccc(CC)cc2)nc2c(Br)cnn12&*Cc1ccc(C)cc1&&&
*CC&*N(*)*&*CC&&*S(=O)(=O)c1ccc(NC(=S)N*)cc1^*C1CCCCCC1&&&
*C(C(*)=O)C(C)C&*N*&*C1CCCC1^*N*&&*C(*)=O&*C1CCC(=O)N1c1ccc(C(=N)N)cc1&&&
*C1C=C(C)C(=O)O1&*C(*)C&*C1CCC2C3CC4OC45CC(O)CCC5(C)C3CCC12C&&&
*C(=O)c1cc2cc(F)ccc2[nH]1&*N1CCCC1&&&
COC1=CC(CNS(=O)(=O)C2=CC=C(Cl)C(N)=C2)=CC(OC)=C1&&&
COC(=O)C1=CC=C(CNC(=O)C2=CC=CS2)C=C1&&&
*=CCC&*=CCC=*&*=CCC=*&*=CCC=*&*=CC=*&*=CC(O)CCC(=O)O&&&
CCC1=CC=C(C(=O)NCC(=O)NC2=CC=C[NH]C2=O)C=C1&&&
*N1CCCC(C)(O)C1C&*C(=O)c1cc(C*)on1&*Oc1ccc(F)c(Cl)c1&&&
COC1=CC(NC2=NC(Cl)=NC3=C2N=CN3C)=CC(OC)=C1OC&&&
C=CCNC(=O)C1=CC=C(N=NN(C)CCCCCCCCCC)C=C1&&&
*CC&*O*&*C(=O)c1c(C*)nc2c(cnn2-c2ccccc2)c1-c1ccc(F)cc1&*N(C)C&&&
*C(=O)CCC(*)=O&*Nc1cc(Cl)ccc1Cl&&*N1CCN(c2ccccc2)CC1&&
*CC&*N(*)c1ccc(C=Nc2ccc(-n3nc(C)c(Cl)c3C)cc2)cc1&*CC&&&
CC1CN(C(=O)CCC(=O)C2=CC=C3C=CC=CN23)CC(C)O1&&&
CCOC(=O)C1OC1C(=O)NC(C)C1CCC2C3CC4=CC=C(O)C5=C4C2(CCN3C)C1O5&&&
COC1=CC=CC(NC(C)C(=O)N2CCN(C)CC2)=C1&&&
*CCn1c(-c2ccccc2)nc2cc3c(Nc4cc5c(cc4Br)OCCO5)n[nH]c3cc21&*O*&*C1CCNCC1&&&
CCCCC(=O)NC1=CC=C(C=CC(=O)C2=CC=CO2)C=C1&&&
COC(=O)C(CCS(C)=O)NC(=O)C1=CC=CC=C1SC&&&
CC(=O)NC1=CC=CC(C(=O)C=CC2=CC=C([N+](=O)[O-])O2)=C1&&&
*C(=O)C1=C(O)CCn2c1nc1ccccc12&*Nc1cccc(Cl)c1&&&
O=C(O)CNC(=O)C1CSC2(C3=CC=CC=C3)CCC(=O)N12&&&
O=C(O)C(CC1=CC=CC=C1)N(CC1=CC=CN=C1)C(=O)CNS(=O)(=O)C1=CC=CC=C1&&&
*C(=O)C(CS)Cc1ccccc1&*N*&*C(Cc1ccccc1)C(=O)O&&&
*CC&*O*&*C(=O)c1cnn(-c2ccc(Cl)cc2)c1-c1ccccc1&&&
O=C1C=C(NCCN2CCN(C3=CC=CC(Cl)=C3Cl)CC2)C(=O)C=C1NC1=CC=CC(Cl)=C1&&&
*S(=O)(=O)c1cn(C)cn1&*N1CCc2c(nc(N(C)C)nc2N*)C1&*Cc1ccccc1&&&
CCOP(=O)(CC1=CC=CC(NC2=CC(C3=CC(OC)=CC=C3OC)=NC=N2)=C1)OC&&&
CCCCOC(=O)CCSC1=NC(N)=CC(N)=N1&&&
CC1=CC(Cl)=CC(Cl)=C1OCCNCC(C)N(C)CC1=CC=NC=C1&&&
*C(C)CC&*C1NC(=O)C(*)NC(=O)C(*)NC(=O)C(*)NC(=O)C(*)NC1=O&*Cc1ccccc1&&*Cc1ccccc1&*CCC*^*NC(=N)N^*CO&&&*Cc1c[nH]c2ccccc12&&
CCCS(=O)(=O)C(C(=O)NCCS(N)(=O)=O)C1=NC2=CC=C(C3=CC=C(F)C=C3)C=C2S1&&&
CC1=CC(C)CC=CC(O)C(CC(C)C)=CC=CC(=O)OC(C(O)C(C)C(=O)CCCCC2=CN=CS2)C1&&&
*CC&*N(*)*&*CC&&*CCC(*)*^*Nc1c2ccc(Cl)cc2nc2cc(OC)ccc12&&*Nc1c2ccc(Cl)cc2nc2ccc(OC)cc12&&
CCN(CC(O)(CNC(=O)C1=C(N)N(C2=CC=C(C)C(Cl)=C2)N=C1)C(F)(F)F)C(=O)C1=CC=C2OCCOC2=C1&&&
CC1CN(C(C2=CC=C(OC(F)(F)F)C=C2)C2=CC=C(C(=O)NCCC(=O)O)C=C2)CC(C)O1&&&
CCOC1=CC(N2CCOCC2)=NC(SCC2=NN=C(SC)N2C)=N1&&&
*CC&*N(*)*&*C(=O)c1[nH]cnc1C(*)=O&*Nc1ccccc1C^*CC&&&&
*Nc1ccccc1C&*C(=O)C*&*N(*)C&*C(=O)c1cn(-c2ccccc2)nc1-c1ccc(C)s1&&&
*C(=O)CCc1cccc(OC)c1OC&*Nc1cc(C)on1&&&
CN1N=C(CC2=CC=C(NC(=O)C3=NOC(C4=CC=C(Cl)C=C4Cl)=C3)C=C2)C(C(=O)O)=C1C(=O)O&&&
O=C(NC1=CC=C(OC2=CC=NC3=C2[NH]C(=O)[NH]3)C=C1)NC1=CC=C(C(F)(F)F)C=C1F&&&
COC1=CC=C(S(=O)(=O)NC2=CC=C3C(=C2)C(=O)N(C)N3CC2=CC=CC=C2)C=C1[N+](=O)[O-]&&&
O=C(CCCC1=CC=CC=C1)C1=NC(O)=C2N=C[NH]C2=N1&&&
*C(*)=O&*N*&*CC*^*Nc1cccc(Cl)c1^*N1CCN(*)CC1&&&*CC(O)(Cn1cncn1)c1ccc(F)cc1F&&&
CC1=CC(CN2CCCC2)=CC2=C1C1=CC=CC=C1[NH]2&&&
*C(=O)c1oc2ccc(S(*)(=O)=O)cc2c1C&*N*&*CCc1ccccc1^*N1CCCC1&&&&
ClC1=CC=CC(C2=CC=C(CSC3=NN=C(CC4=CSC=N4)O3)O2)=C1&&&
*Cc1ccc(N(C)C)cc1&*C1NC(=O)CC2(CCCCC2)NC(=O)C(*)NC(=O)C(*)NC(=O)CNC(=O)C(*)NC1=O&*Cc1ccc2ccccc2c1&&*CCCCN&*CC(=O)O&*CCCN=
*C(=O)CCC&*N*&*C(Cc1ccccc1)C(*)=O&*N*&*C(CC(=O)O)C(*)=O&*N*&*CC(*)=O&*N*&*C(Cc1c[nH]c2ccccc12)C(N)=O&&&
NC(=S)NNC(=O)C1=CC=CC=C1[N+](=O)[O-]&&&
*CCCCC&*O*&*C(*)=O&*N1CCN(*)CC1&*C(=O)C(*)CCC(=O)O&*N*&*C(=O)c1cc(O*)n(-c2ccccc2)n1&*C1CCN(*)CC1&*C*&*C1CC1&&&
CC1(CC2=CC(C3=CC=CC=C3)=CC=C2OCC(=O)O)C(=O)NC2=CC(Cl)=C(S(=O)(=O)O)C=C21&&&
O=C1C=CC=C2[NH]C(NC3CCCNC3)=NN12&&&
CC1=NN2C(=C1SCC(C)CC(C)C)N=C(C(F)F)C2C&&&
CC(=O)C1=CC=C(OCC(=O)NCCCC2=CC=CC=C2)C=C1&&&
*Oc1cccc(OC)c1&*Cc1nnc2n1CCCN(*)C2&*C(C)=O&&&
*OC&*C1OCC(*)C(O)C1O&*O*&*C1C(N)CC(N)C(*)C1O&*O*&*C1OCC(*)C(*)C1O&*O*&*C1OC(C)C(O)C(N)C1O^*N*&&*Cc1ccc2c(c1)OCO2&&&
*OC&*C1C(=O)OCC1*&*N*&*CC(=O)N(CCCl)N=O&&&
CCCCCCC(=O)OC1=C2CCCCC2=C(OC(=O)CCN(CC)CC)C2=CC=CC=C12&&&
CC1=CC=CN=C1NC(=O)C1=CC=C(S(=O)(=O)N2CCCCC2C)C=C1&&&
CCN(CC)CCOC1=CC=C(CN(C2=NC3=C(S2)C(C)=NN3C)C2CCCCC2)C=C1&&&
CCN(CC)C1=NC(NCC23CC4CC(CC(C4)C2)C3)=NC(NCC2=CC=CC=C2)=N1&&&
*C(C)=O&*O*&*CC1=C(C(*)=O)N2C(=O)C(C(C)O)=C2SC1&*O*&*C(C)(C)C&&&
*C(=O)C=C&*Nc1cccc(C*)c1&*Nc1nc(Nc2cn[nH]c2)ncc1Cl&&&
*Nc1c(C)cccc1C&*C(=O)C*&*N1CCN=C1s*&*Cc1cc(C)nc2ccccc12&&&
*OC&*C1C(=O)c2c(oc(-c3ccc(C)o3)cc2=O)C(C)(C)C1=O&&&
NC1=NC(NC2=CC(Cl)=CC(Cl)=C2)=C2C=C(CCC3=CC=CC=C3)[NH]C2=N1&&&
COC1=CC(CNCC2=CC=C(OCC(=O)NO)C=C2)=CC=N1&&&
*C(c1ccc(C#N)c(-c2ccccc2C)c1)c1cncn1C&*Oc1ccnc(-c2cccnc2)c1&&&
CNC1CCC(N2C=C(C(N)=O)C(NC3=CC(F)=CC(F)=C3)=N2)C(C)C1&&&
*Nc1nc(C)cs1&*C(=O)c1cn(CC#CC*)cn1&*Oc1cc(O)cc(C=*)c1&*=Cc1ccc(C(=O)O)cc1&&&
*C(C)C&*Oc1ccccc1N1CCN(*)CC1&*CC(O)C*&*N*&*C(=O)c1cccnc1Sc1cccc(Cl)c1Cl&&&
CCOC1=CC=C(C(=O)NC2=CC=CC(S(=O)(=O)NC3=NC=CC=N3)=C2)C=C1C#N&&&
*C(=O)O&*C1CCCN(*)C1&*CCC*&*N(c1ccc(F)cc1)c1ccc(F)cc1&&&
COC1=CC=C(C2(C3=CC=C(C)C=C3)NC(=O)NC2=O)C=C1&&&
*C(C)C&*O*&*C(=O)C(C)NP(=O)(NC(C)C(*)=O)Oc1ccccc1&*O*&*C(C)C&&&
COC1(C)CCC2C(C)(CCC3C(C)(C)C(=NO)C(O)CC23C)C1&&&
O=C(C1=CC=C(OC2=CC=CC=C2F)N=C1C1=C2C=CC(=O)N=C2[NH]C=C1)N(CCC(F)O)CC1CCCN1&&&
CC1=CC=CC(C2=C[NH]C3=CC=NC(OC4CCOC4)=C23)=N1&&&
*N1CCCCC1C&*S(=O)(=O)c1ccc2c(c1)C(C(C)(C)C)=CC(c1ccccc1)=[N+]2[O-]&&&
*=Cc1cc(OC)ccc1OC&*=Cc1cc2ccccc2oc1=O&&&
*Oc1cccc2c(N3CCOCC3)cc(C)nc12&*Cc1ccc2ccccc2n1&&&
CCCCN(CCCNC(=O)C1=C(C)C2=CC(OCCCC(=O)OCC)=CC=C2[NH]1)CC1=CC=CC=C1OC&&&
*N(C)c1c(CC)nc2c(O*)cccn12&*C(=O)c1ccc(OC(F)(F)F)cc1F&&*Cc1ccc(C(F)(F)F)cc1&&
*CC&*O*&*C(=O)c1c(C)[nH]c2cc(-c3cccnc3)nn2c1=O&&&
*S(=O)(=O)c1c(C)n[nH]c1C&*N*&*CC(*)=O&*Nc1ccccc1C(*)=O&*N*&*CCc1ccccc1&&&
*C(=O)Cn1nc(C)c(Cl)c1C&*N*&*Cc1ccc(N(C)C)cc1&&&
*CC&*N(*)c1cc(Nc2c(C)c[n+]([O-])cc2C)nc(N)n1&*C1CCCC1&&&
O=C(NC(=O)C1=C(Cl)C=CC=C1Cl)NC(C1=CC=CC=C1)C1=CC=CC=C1&&&
*=Cc1cncc(-c2ccc(C3(C)N=C(N)N(C)C(C)(C)C3O)cc2)c1&*=CC(=O)O&&&
*CCCCC&*O*&*C(*)=O&*N1CCN(*)CC1&*C(=O)C(*)CCC(=O)O&*N*&*C(=O)c1cc(O*)nc(-c2ccccc2)n1&*CC*&*OC&&&
COC1=CC=C(N2CCN(C(=O)CCCOC3=CC=C(Cl)C=C3)CC2)C(C)=C1&&&
S=C(NC1=CC=C(OC2=CC=CC=C2)C=C1)NC1=N[NH]C=N1&&&
*N1CCC(c2nc(=O)c3nnn(Cc4cccc(F)c4)c3[nH]2)CC1&*S(=O)(=O)c1ccc(Cl)cc1&&&
CC1=NOC(C2=CC3=C(CCC3=O)N(C3=CC=CC=C3)C2=NC(=O)C(C)(C)C)=C1&&&
N=C(NC1=CC=C(Br)C=C1)NC1=NC(=O)C=C[NH]1&&&
O=C(C=CC1=CC=C(F)C(F)=C1)NC(=S)NC1=C(F)C=CC=C1Cl&&&
*C(=O)c1ccc(-c2ccc(C)nc2C(=O)O)c(C(F)(F)F)c1&*N*&*C1Cc2ccccc2C1&&&
CC(C)C(NC(=O)C(CCC(N)=O)NC(=O)C=CC(=O)NC(C)C(=O)NCC(=O)NC(CC1=CC=CC=C1)C(=O)O)C(=O)NCC(=O)NC(C(=O)NC(C(N)=O)C(C)(C)C)C(C)
CN(C)CCNC1=CC=C2C3=C1C(=O)C1=CC=CC=C1N3C1=CC=C(Br)C=C1O2&&&
COC1=CC=CC(C(=O)C=CC2=CC=C3N=CC=CC3=C2)=C1&&&
CC1=C(C(=O)NCC(C)C2=CC=CC=C2)SCC2=NC(C3=CC=CC(F)=C3)=CN12&&&
*CCCCCCCC&*Nc1nc(=O)c2sc(-c3ccccc3C*)cc2[nH]1&*N(C)C&&&
ClC1=CC=C2C(NN=CC3=CC=C(C4=CC=C(Br)C=C4)O3)=CC=NC2=C1&&&
CCOC(=O)C(CC)SC1=NC2=C(CC3=CC=CC=C3O2)C(=O)N1C(C)C&&&
*C1CCC(C)(C2CC(O)C3(C)C4=C(CCC23C)C(C)(C=C)C(=O)C=C4)C1(*)C&*O*&*CC(=C)CO^*C(=O)O&&&&
CCN(CC)C1=CC=C(C=NNC(=O)CC2=CC=C3OCCOC3=C2)C=C1&&&
CC(C)(C)C1=CC=C(C(=O)NCC2=CC=C3OCOC3=C2)C=C1&&&
*C(=O)c1cc(Br)ccc1Cl&*N*&*C*&*C1(*)CCCCC1&*N1CCOCC1&&&
CC1=CC(C2=CC=C(CCC(SC(=O)C3CCCN3C(=O)CC(C)C(F)(F)F)C(C)(C)C)C=C2)=C2N=CN=CC2=C1&&&
FC1=CC=CC(C=CCOC2=CC=C(C3=CC4=CC(Cl)=CC=C4[NH]3)C=C2)=C1&&&
CC(C)(C)CC1=CN=C(CC2CCCN(C(=O)C3=CC=NN=C3)C2)S1&&&
CCOC(=O)C1C(=O)CC(C2=CC=CC=C2)N(C(=O)CCN2CCOCC2)C1C1=CC=CC=C1&&&
C=C1CCC2C(C)(C(=O)OC)CC(O)CC2(C)C1CCC(=O)C1=COC=C1&&&
COC1=CC=CC2=C1C(C(=O)CN1CCCC1)=C[NH]2&&&
CCN1N=C(C)C(CNC(=O)OC2=CC=C3N=C4N(CC5=CC=CO5)CCCN4C3=C2)=C1C&&&
*C(C)C&*Oc1ccc(C(*)=O)cc1&*N*&*C(C(*)=O)C(C)C&*Nc1nc(-c2ccccc2)cs1&&&
CC(=O)N1CCC(NS(=O)(=O)C2=CC=CC(C(=O)N3CCCCCC3)=C2)CC1&&&
*Oc1ccc(C(C)CCCC)cc1&*CCCCC*&*N1CCN(c2ccccn2)CC1&&&
*N(*)C&*C(=O)CCN&&*Cc1cccc(-c2cc4c(cc2F)c(=O)c(C(=O)O)cn4C2CC2)n1&&
CCCNC(=O)COC(=O)C1CCN(S(=O)(=O)C2=CC=C(C)C=C2)CC1&&&
CC1=CC=CC(NC2=NC(C)=C(C)C(NC3=CC=CC(N=CC4=CC=CC(O)=C4)=C3)=N2)=C1&&&
CC(C)C1=CC=CC(C(C)C)=C1OC(=O)NCCO&&&
*N1CCN(c2cccc(OC)c2)CC1&*C(=O)C*&*N1CCC(c2ccccc2)CC1&&&
CCCN1C2=C(C=NC3=C1C(=O)N(C)C=N3)CCCC2&&&
COC1=CC=C2C(=C1)CC1(CCN(C(=O)C3=CC=C(C#N)C=C3)CC1)C1=CC=CC=C12&&&
*Nc1ccc(C(=O)O)cc1CO&*C(=O)CCCC(*)=O&*N(*)(*)*&*CCc1ccccc1&&*Cc1ccc2ccc3cccc4ccc1c2c34&*CCc1ccccc1&&
*N1CC=CCC(C)C1&*CC(O)C*&*Oc1ccccc1&&&
*CCC&*Oc1ccc(CC(*)C(O)C*)cc1&*N*&*C(C)=O^*N*&&*C(=O)C(*)C&*N1CCC(C)(C)CC1=O&&&
*CC=C&*N*&*C(=O)C(=*)C#N&*=Cc1ccc(OC)cc1&&&
*C(*)=O&*Nc1ccc(Cl)c(Cl)c1&&*Nc1ccc(-c2ccccc2)cc1O&&
*Nc1cc(C)nc(N2CCOCC2)n1&*CCS(=O)(=O)c1ccc(OC(F)(F)F)cc1&&&
CN(C)CCCN(C(=O)C1=CC=C2OCCOC2=C1)C1=NC2=CC3=C(C=C2S1)OCO3&&&
*Cc1ccc(OC)cc1&*N1CC2C(=O)N(*)C(=O)C2C1&*Cc1ccc(F)cc1&&&
CCCCCCCCC1=C2C(OC)=CC=CN2C(CC(=O)N2CCN(C)CC2)=N1&&&
*CC(=O)O&*N*&*C(=O)c1ccccc1N*&*S(=O)(=O)c1cccc2nsnc12&&&
ClC1=CC=C(N2CCN(CCOCC3COCC(CN4CCCCCC4)C3)CC2)C=C1&&&
CCCCCCCCC=CCCCCCCCC(=O)C1=NC=C(C2=CC=CO2)O1&&&
CNC1=NC=CC(C2=CC=CN=C2OC2=CC=C(NC3=NC4=CC=CC=C4S3)C3=CC=CC=C23)=N1&&&
COC(=O)C1C=C(NC2=CC(Cl)=CC=C2O)C(=O)N1C1=CC=C(OCCN2CCCCC2)C=C1&&&
*C1(C)OC(=O)C(OC)=C1OC&*CCC(C)C=*&*=CCC=*&*=CCC=*&*=C(C)CCC=*&*=C(C)CCC=*&*=C(C)Br&&&
*CC(O)c1ccc(OC)c(OC)c1&*N*&*C(=O)C(*)=O&*Nc1ccc2c(c1)CCC2&&&
O=C1ON=C(C2=CC=CS2)N1N=CC1=CC=CC=C1Cl&&&
*C(=O)C(CCCN1C(=O)Cc2ccccc21)n1c(O)c2cccnc2nc1=O&*N1CCCCC1&&&
COC1=CC=C(C=C2OC3=CC=C(OC)C(F)=C3C2=O)C=C1F&&&
*C(=O)-c1ccc([N+](=O)[O-])cc1&*Nc1ccc2c(c1)Cc1ccccc1-2&&&
*=Cc1ccc2ncc(-c3ccc(CC(N)C(=O)O)cc3)n2n1&*=Cc1ccc(-c2ccc(Cl)cc2)cc1&&&
*Cc1nc2ccccc2n1C&*N*&*C(*)=O&*N*&*C(*)=O&*Nc1ccccc1F&&&
*CC&*O*&*C(=O)Cc1cnc2c(c(C=*)nn2C)c1Nc1ccc(N*)cc1&*C(=O)c1ccc(-c2ccccc2)cc1&&*=Cc1ccncc1&&
*Nc1cc(C)ccc1C&*C(=O)C*&*O*&*C(=O)CC1c2ccccc2-c2ccccc21&&&
*NC(=NC(=O)c1cccc([N+](=O)[O-])c1)Nc1ccc(C(=O)O)cc1&*CCc1ccccc1&&&
*CC&*NC(=S)Nc1ccc2nc(-c3ccc(N*)cc3)cn2c1&*C(*)=O&*C1CC1&&&
CNC(=O)CC1=C(C2=CC=C(OC)C=C2)OC(C2=CC=C(F)C=C2)=N1&&&
COC1=CC=C(C=CC2=CC=C3C(=C2)C2=CC=CSC2=[N+]3[O-])C=C1OC&&&
*Nc1ccc(F)c(C2(*)N=C(N)OC3CC32)c1&*C(=O)c1ccc(Cl)cn1&&*C(F)F&&
COC1=CC2=C(NCC3=CC=CC=C3)N=CN=C2C=C1OCC1=CC=CS1&&&
*N(C)C&*C(*)=O&*C1CN(*)CCN(*)C1&*Cc1ccc(F)cc1&&*Cc1ccc(F)cc1&&
COC1=CC=C(C(=O)NC2=CC=CC(NC3=NC=CC4=CC=CC=C34)=C2)C=C1OC&&&
CC(C)(CC1=[N+]([O-])ON=C1C=NNS(=O)(=O)C1=CC=CC=C1)C1=CC=C(Cl)C=C1&&&
COC1=CC=C(C(=O)NCC(C2=CC=CC=C2)N2CCN(C3CCCCC3)CC2)C(OC)=C1&&&
CC1OC2(OCC3OCCN(C(=O)NC4=CC=C(F)C(C#N)=C4)C3C2O)C2OC(C)(C)OC12&&&
*C(=O)c1cc(C)nn1Cc1cc(C)cc(C)c1&*Nc1cc(Cl)ccc1Cl&&&
CC(C)=CCCC1(C)C=CC2=C(O1)C(C1=C(CO)C(CO)=C3CCC4=C(SC(COC5=CC=C(C(C)(C)C=CC(=O)O)C=C5)=C4)C3=C1OCC=C(C)C)=C1OC34C(=O)CC(C)
*C(=O)c1cc(-c2ccc(OC)cc2)on1&*N1CCN(*)CC1&*C(=O)Cc1cc(OC)c(OC)c(OC)c1&&&
*C(*)=O&*N1CCC(n2c(=O)[nH]c3cc(Cl)ccc32)CC1&&*C1CCCCCC1&&
*CC&*O*&*C(=O)CCCn1nc(CO)cc1C*&*N*&*C(=O)c1csc2ccccc12&&&
CC(=O)NCC1=NC=CN1C1CCCN(C2=NC(C)=CC(C)=N2)C1&&&
*C(=O)c1cnn(-c2ccc(OC)cc2)c1C1CCN(*)CC1&*N1CCN(*)CC1&*CC=*^*Cc1ccc(Cl)cc1^*=Cc1ccccc1&&&&&
CCC1CC2CN3CCC4=C([NH]C5=CC=CC=C45)C(C(=O)OC)(C2)C1(C(=O)OC)C3C1=CC=CC=C1&&&
*Nc1ncc(C(=O)NO)cn1&*C1(c2ccc(-c3cccc(F)n3)cc2)CC1&&&
*C(*)=O&*Nc1ccc2ccccc2c1&&*N1CCc2sc(N*)nc2C1^*Cc1ccccc1C(F)(F)F&&&
CC1(C)CC(=O)C2=C(C1)N=C1SC=CC(=N)N1C2C1=CC=CO1&&&
COC1=CC=C(C2=CC(C3=CC=C(N(C)C)C=C3)=NC(OC)=C2C#N)C=C1&&&
COCCCOC1=CC(CC(CC(N)C(O)CC(C(=O)NCC(C)C(N)=O)C(C)C)C(C)C)=CC=C1OC&&&
CCC1=NC(C(=O)NC)=C(NCC2CCCO2)N=C1C&&&
*=CC(=*)C&*=CC(=O)O&&*=CC=*^*=C(C)c1cc(C(C)C)c2oc(=O)c(C)c(C)c2c1&&&
CCOC(=O)C1CCN(C(=O)C23CCC(C)(C(=O)O2)C3(C)C)CC1&&&
O=C(NC1=CC=C(Cl)C=C1)SC1(S)CC2=CC=CC=C2C1&&&
CC(=O)NC1C(O)CC(OC2=CC=C(N3C=C(COC4=CC=CC5=CC=CC=C45)N=N3)C=C2C(F)F)(C(=O)O)OC1C(O)C(O)CO&&&
*Cc1noc(-c2cnn(-c3ccc(Cl)cc3)c2C)n1&*Oc1ccc(F)cc1&&&
*C(=O)c1ccc(-n2nc(C)cc2C)cc1&*O*&*CC(*)=O&*N*&*C(N)=O&&&
*N1CCN(c2ccc(OC)cc2)CC1&*CCc1ccc(N*)cc1&*C(=O)c1ccc(C(F)(F)F)cc1&&&
*Cc1ccc2c(c1)OCC(=O)N2CC=C&*N(*)*&*Cc1ccco1&&*S(=O)(=O)c1ccc(OC)c(OC)c1&&
*C(C)=O&*N*&*C(CS)C(*)=O&*N*&*C(Cc1ccccc1)C(N)=O&&&
CCC(=O)N1NC(C2=CC=CC=C2)C2C1CCC1=CC=CC=C12&&&
*C(C)C&*Oc1cc(NC(=N)c2cccs2)[nH]c(=O)c1Cl&&&
*CC&*O*&*C(=O)c1cc(-c2ccc(OC)c(OC)c2)cn1S(=O)(=O)c1ccc(OC)cc1&&&
CS(=O)(=O)N1CC(CCl)C2=CC=C(NC(=O)NCC3=CC=C(Cl)C=C3)C=C21&&&
CCOC1=CC=CC=C1C=CC(=O)C=C(O)C=CC1=CC=C(O)C=C1&&&
COC(=O)C1CC2=C([NH]C3=CC=CC=C23)C(C2=CC(OC)=C(OC)C(OC)=C2)N1C&&&
*C(C)=O&*Nc1ccc(C*)cc1&*N(*)c1ccc(O*)c(C(N)=O)c1&*Cc1ccc(Cl)cc1&&*CC(O)C*^*N1CCC(O)(c2ccc(Cl)cc2)CC1&&&
CON=C(C1=NOC=C1)C1=CC=CC=C1COC1=CC(C(F)(F)F)=NC(NCC2=CC=CC=C2)=N1&&&
N#CC(CC1=CC=C(C2=CC=CS2)C=C1I)NC(=O)C1NC2CCC1C2&&&
*C(=O)Cn1c(=O)n(-c2ccc(OC)cc2)c(=O)c2sc3ccccc3c21&*Nc1ccccc1F&&&
*C1CCN(c2ccnc3cc(Cl)ccc23)C1=O&*Sc1nc2cc(C(F)(F)F)ccc2[nH]1&&&
CC(C)=CCCC(C)=CCC1=C(CCC2=CC(O)=CC3=C2OC(C2=CC(O)=CC(O)=C2)CC3=O)C=CC(O)=C1O&&&
O=C(NC1=CC=CN=C1)C1=CC=CC(CN2C(=O)N(CC3=CC=CC(OC(F)(F)F)=C3)C(CC3=CC=CC=C3)C(O)C(O)C2CC2=CC=CC=C2)=C1&&&
CCNC1=NC=C(CN(C)CC2=CN=C(C)S2)C=N1&&&
*C(=O)c1csc(C2CC2)n1&*N1CCC(c2nc(=O)c3nnn(Cc4cccc(Cl)c4)c3[nH]2)CC1&&&
*Nc1ccc(OC)cc1&*C(=O)CN1C(=O)CC(C)S(=O)(=O)c2ccccc21&&&
COC1=CC=C2CN(CCC3=CC=C4OCOC4=C3)CCC34CCC(CCC1C32)O4&&&
CC(COC1=CC=C(Cl)C=C1)=NN=C1[NH]N=C(C2=CC=C(Cl)C=C2)O1&&&
*Oc1ccc(C)cc1&*C(C)C(=O)NN=Cc1ccc([N+](=O)[O-])cc1&&&
*N1CCC2CN(c3ncnc4[nH]ccc34)C2C1&*Cc1ccnc1&&&
*Oc1cccc2c(C(=O)c3ccc(O*)cc3)cncc12&*Cc1ccccc1&&*Cc1ccccc1&&
CC(C)(C)C1C(=O)C(=C2NS(=O)(=O)C3=C(O)C=CC=C23)C(=O)N1CC1=CC=C(F)C=C1&&&
*N(*)C&*C(=O)C(*)Cc1cccc(C(=N)N)c1&*N*^*C1CCCCC1^*S(=O)(=O)c1ccc(-c2ccccc2)cc1&&&&&
*Oc1ccc(-c2[nH]c(C)c(Cl)c2CC(=O)O)cc1&*Cc1ccc2c(c1)OCO2&&&
ClC1=CC=CC(SC2=NC=C3C=CC=CC3=N2)=C1&&&
*=Cc1ccc(N(C)C)cc1&*=CC(=NO)c1ccc(F)cc1&&&
CC(=O)NC(C)C1=CC=C(OC2CCN(C3=CC=NC(OCC(F)(F)F)=C3)C2)C=C1&&&
O=C(C=CC1=CC=C(OCCCN2CCCCC2)C=C1)C1=CC=C(N2C=CN=C2)C=C1&&&
N=C(N)C1=CC=C2C=C(C(=O)N3CCN(C4=CC=C(O)C=C4)CC3)C=CC2=C1&&&
*=CC(=O)O&*=Cc1nc(=O)[nH]c(O)c1Br&&&
*C(=O)O&*C1N=C(c2ccccc2Cl)c2ccccc2N2C(=O)C(=O)N(*)C(=O)C12&*Cc1ccccc1&&&
O=C(C1=CC=C(F)N=C1)N1CCCC2(COCCN(C3=NC=CC=N3)C2)C1&&&
*C(C)CC&*C1NC(=O)C(*)NC(=O)C(N)CSSCC(*)NC(=O)C(*)NC1=O&*C(*)=O&*N1CCCC1*^*CC(=O)O^*C(*)=O&&*C(c1ccccc1)c1ccccc1^*N*&&*CCC
CCCCCCCCN1C(=O)C(CC(=O)NC)CC2(C(=O)N(CC)CC2C2=CC=CC=C2)C1=O&&&
*Oc1ccc(Cl)cc1-c1ccc(C)n1-c1cccc(C(=O)O)c1&*Cc1ccccc1&&&
*Cc1cc(C(C)C)on1&*Sc1cn[nH]c1-c1ccc(F)cc1F&&&
OCC(O)CSC1=NN=C(C2=CC=C3C=CC=CC3=C2)N1C1=CC=CC=C1Cl&&&
C=C1OCCC2=C1SC1=C2C(C2=CC=C(C)C=C2)=NC2=CC=C(Br)C=C12&&&
CC(=O)OC1CC2(O)C(OC(=O)C3=CC=CC=C3)C3C4(OC(C)=O)COC4CC(OC(=O)C4=CC=C(C)C=C4)C3(C)C(=O)C(OC(=O)C3=CC=CC=N3)C(=C1C)C2(C)C&&
*CC&*N1CCCCC(N=CNc2ccccc2S(=O)(=O)Oc2ccccc2)C1=O&&&
O=C(NNC(=O)C1=CC(C2=CC=CC=C2)=NS(=O)(=O)N1)NC1=CC=CC=C1[N+](=O)[O-]&&&
O=C1C2=CC=CC=C2OC2=CC=C3C=CC=CC3=C12&&&
COC(=O)C1=C(C2=CC=C(OC)C=C2)CC2CCC1N2C(=O)N1CCC(OC2=CC=C(OC(C)C)C=C2)CC1&&&
CCCCC(=O)NNC(=O)CC1=CC=CC2=CC=CC=C12&&&
*C(=O)c1ccc(OC)cc1&*N*&*C1CCC(=O)N(*)C1=O&*CC(*)=O&*Nc1cnccn1&&&
*=CC(=O)c1c(OC)cc(OC)c(Br)c1OC&*=Cc1cc(Cl)ccc1OC&&&
*=Cc1ccc(OC)c(OC)c1&*=C(S*)C(=O)Cc1ccc(Br)cc1&*Cc1ccc(C(F)(F)F)cc1&&&
COC1=CC=C(CCN2C(=O)CSC2=S)C=C1&&&
=CCCCCCCCC1=CC=C(O)C=C1O&&&
COC1=CC=C(OC)C(C=NC2=CC=C(S(=O)(=O)N3CCCC3)C=C2)=C1&&&
CC1=CC=C(NC(=O)C2=CC=C(N3C(C)=CC=C3C)C=C2)C=C1&&&
*Nc1c(-c2cccc(OC)c2N)nc2ccc(C)cn12&*C(*)=O&*C1CC1&&&
*Oc1ccc(-c2ccnc(-c3nnc(C)o3)c2)cc1C#N&*Cc1ccc2cccnc2c1&&&
O=C(C1=CC=C(NC2=CC=[N+](CC3=CC=CC=C3)C3=CC(C(F)(F)F)=CC=C23)C=C1)N1CCNCC1&&&
*CC(=O)NN=Cc1ccco1&*Oc1ccccc1[N+](=O)[O-]&&&
CC1=NOC(C)=C1S(=O)(=O)NC(=O)C1=C(C2=CC=C[NH]C2=O)C2=C3OC=CC3=C(F)C=C2N1CC1=CC(F)=CC=C1F&&&
*C(=O)C(C)(C)N&*N*&*C(CCCc1ccccc1)c1nnnn1C*&*C1OC(n2ccc(=O)[nH]c2=O)C(O)C1O&&&
COC1=CC=CC=C1NC(=O)C(C)SC1=NC2=CC=CC=C2C(=O)N1CC1=CC=CO1&&&
CN(C)CCCNC1=CC=NC2=CC=C(C3=CC=CC(S(=O)(=O)NC4=CC=CC=C4N)=C3)C=C12&&&
CC1=CN(C)C(CNCC2=CC=CN=C2N(C)C)=C1C&&&
*CC(C)C&*N1CCC(*)CC1&*N*&*CCCc1nc(-c2ccc(F)cc2Cl)no1&&&
CCCCCCCCC=CCCCCCCCCCCCC(=O)NO&&&
CC(C)=CCCC(C)=CCCC(C)=CCC1=C(O)C(=O)C2=CC=CC=C2C1=O&&&
COC1=CC(NC2=NN=C(C3C4CC5CC(C4)CC3C5)O2)=C(C)C=C1Cl&&&
*C(=O)c1csc(-c2ccncc2)n1&*Nc1cccnc1&&&
CS(=O)(=O)C1=CC=C(C(=O)NC2=CC=C(C#N)C=C2C(=O)NC2=CC=C(Cl)C=N2)C=C1&&&
CN(CC1=CC=CC=C1)S(=O)(=O)N1CCC(C2=CC=CC=C2)CC1&&&
COC1=CC=CC=C1NC(=O)CN1C(=O)C2(SCC(=O)N2C2=CC=C3OCCOC3=C2)C2=CC=CC=C21&&&
CC(NC(=O)N1CCOCC(OC2=CC=CC(F)=C2)C1)C1=NOC=C1&&&
*Cc1cc(C)no1&*N(*)C&*C(=O)CCc1nnc(C2CCCC2)o1&&&
CC(C)(C)N1N=CC(C(=O)NCC2=CC=C(Cl)C=C2)=C1N&&&
*Nc1cc(C)nc2cccc(C)c12&*C(=O)c1cccc(Cl)c1O&&&
CC1=CC(C(=O)CSC2=NN=C(N)S2)=C(C)N1CCO&&&
*CC&*C1OC(=O)C(C)C(=O)C(C)C(*)C(*)(C)CC(C)C(=NO*)C(C)C2OC(=O)OC12C&*CC=*&*=Cc1ccc(Oc2nc(C)cc(C)n2)cc1^*OC&&&*O*^*C1OC(C)C
CCOC(=O)C1CCC2C3C(=O)N(C4=CC=CC=C4OC)C(=O)C3C(C)N2C1&&&
*Oc1ccccc1CC&*C(C)C(*)=O&*Nc1ccc(CC*)cc1&*Nc1nc2ccccc2[nH]1&&&
*S(=O)(=O)c1c(C)noc1C&*N1CCCC(*)C1&*C(*)=O&*N*&*Cc1ccccc1Cl&&&
*CCCC&*S*&*C(Cc1ccc2c(c1)CCCC2)c1ccc(C)cc1&&&
CC(=O)C1=C(C2=CC=CC=C2)C2=C([NH]C1=O)SC(C(=O)O)=C2&&&
*Oc1ccc2c(C(=O)O)cc(=O)oc2c1&*Cc1ccc(Cl)cc1&&&
*C(=O)c1cc(C)sc1CC&*N*&*Cc1ccccc1&&&
*N(C)C&*S(=O)(=O)c1cccc(CCC(*)=O)c1&*N*&*Cc1ccccc1F&&&
COC1=CC(C2=NOC(C3=CC=C4N=C(C5CC5)[NH]C4=C3)=C2)=CC(OC)=C1OC&&&
*C(=O)c1cc(Cl)ccc1O&*Nc1ccc(Cl)cc1&&&
*N1C(=O)C(c2ccc(OC)cc2)=C(c2ccc(OC)cc2)C1=O&*C(C)=O&&&
*OC&*C(=O)c1cccc(N*)c1C&*C(=O)c1ccc(C(C)(C)C)cc1&&&
CC1NC(=O)C2CC3=CC=CC=C3CN2C(=O)C(CC2=CC=CC=C2)NC(=O)C(C)NC(=O)C(CCCNC(=N)N)NC(=O)C(CO)N(C)C1=O&&&
O=C1CCCC2=NC3=CC=C(F)C=C3C(C3=CC=CC(O)=C3)C12&&&
*C(=O)c1ncc(N2CCCC2C)cc1-c1ccccc1&*N1CC2CN(c3nc(C)cc(C)n3)C2C1&&&
COC1=C2C=NN(C)C2=C(C(F)(F)F)C2=C1N=C(N)N2C&&&
CCOC(=O)C1=C(C)NC(=S)NC1C1=CC=CC=C1&&&
*OC&*C(=O)C(*)Cc1ccc(O)cc1&*N*&*C(=O)CCc1nc(=O)c2ccccc2[nH]1&&&
CC1=C(COCC2=CC=C(N3C=NN4C=C(C5=CC=C(Cl)C=C5)C=C4C3=O)C=C2)C=C[N+]2=CC=CC=C12&&&
*N(C)c1cccs1&*S(=O)(=O)c1c(F)c(F)c(F)c(F)c1F&&&
CC1=C(OCC(=O)NCC2=CC=CO2)C(=O)C=CO1&&&
CN1CCN(C2=NN=C(NC(=O)C3=CN(CC4=CC=C(F)C=C4)C4=CC=C(F)C=C4C3=O)S2)CC1&&&
*C(C)C&*N*&*C(=O)C*&*C1CCC2C(COCC(O)CN2*)O1&*C(=O)C*&*Oc1ccccc1&&&
CC(NC1=NC=CC(N2C(=O)OCC2C(C)C)=N1)C1=CC=C(CN2CCNC(CCN(C)C)C2)C=C1&&&
*CCCCC&*N(*)*&*Cc1ccc(C(=O)c2ccc(CC*)cc2)cc1&*N1CCCCC1^*C1CCc2nc(N(C)c3ccccc3)sc2C1&&&&
CC1=CC=CC(C(C)C)=C1NC(=O)CNC(=O)C1=CC2=CC(Cl)=CC=C2[NH]1&&&
CCOC(=O)C1=C(C2CCCCC2)N(C2=NC=C3SC4=CC=CC=C4C(=O)N32)N=C1&&&
O=C(O)C1=CC(Br)=C(OCC2=CC=C(Cl)C(Cl)=C2)C(Br)=C1&&&
CC1=CC=C(N2N=C(SC3=NN=C(C4=CC=CN=C4)O3)C(C#N)=C2N)C(C)=C1&&&
*N(C)c1ccc(C(*)=O)cc1&*N*&*C(CCC(*)=O)C(*)=O^*Cc1cnc2nc(N)nc(N)c2n1^*N*&&&*Cc1ccccc1^*N*&&*Cc1cccc(I)c1&&&
*=C1SC(=S)N(NS(=O)(=O)c2ccccc2)C1=O&*=Cc1ccc(N2CCOCC2)cc1&&&
CC1=CC(C)=CC(N2CCC(N3CCCC3C3=NOC(C)=N3)CC2)=C1&&&
C=CCN(CC=C)CC1=CC(NC2=CC=NC3=CC(Cl)=CC=C23)=CC(CC(C)(C)CN(CC)CC=C)=C1O&&&
*CC(=O)O&*Oc1ccc(CC(*)=O)cc1&*NC1CCCc2ccccc21&&&
*OC&*C(=O)c1ccc(Cn2c(CCCC(=O)O)c(C(=O)CCc3ccc(OC)c(OC)c3)c3cc(OC)c(OC)cc3c2=O)cc1&&&
CC1=CC=CC(NC2=NC(C3=CC=C2C)=CC(C(F)(F)F)=C3)=C1&&&
CCC1=C2C(=CN1CCC(=O)O)C1=CC=CC=C1N2CC&&&
CC1=CC(C)=C(CN2C(CCC3=C[NH]C4=CC=CC=C34)=NN=C2C(CC2=C[NH]C3=CC=CC=C23)NC(=O)OC(C)(C)C)C(C)=C1&&&
CCOC(=O)C1=C(C)N=C2[NH]N=C(C(C)NS(=O)(=O)C3=CC=C(F)C=C3)N2C1C1=CC=CS1&&&
*Oc1cccc(OC)c1&*C1C(C)CC2(O)C1C(*)(C)CC(*)C1(O)C2(C)C(=O)CC2(C)C(*)C(*)C34CC21COC(C)(C)OC2CC3(C)C1CC21OC4O&*OC&&*O*^*C(C)
*CC(=O)NN=Cc1cc(Br)ccc1O&*Oc1ccc(Br)cc1&&&
C(=CC1=CC=CO1)CN1C=NN=N1&&&
*NC(=NC(=O)C(F)(F)F)Nc1ccc(Cl)cn1&*C1CCC(c2ccccc2)CN(*)C1=O&*CC(*)=O&*N1CC(F)(F)C1&&&
*N1CC2CC(n3nc(C)cc3C)C2C1&*C(=O)c1ccc(F)cc1-n1nccn1&&&
CCOC(=O)C1=NC2=CC(=O)C(Br)=CC2=N1&&&
*N1CCN(C)CC1&*Cc1ccc(-c2ccccc2S(*)(=O)=O)cc1&*Nc1ccc(-c2ccc(Cl)cc2)cc1&&&
*C1CCCCC1C&*N1CCC2(C=Cc3ccccc32)CC1&&&
*Nc1ccc(C)c(C)c1&*C(=O)C1=C(C)NC2=C(C(=O)CC(c3ccc(Cl)cc3)C2)C1c1ccc(Oc2ccccc2)cc1&&&
COC(=O)C1=CC=C(Cl)C=C1C(=O)NCCN1C=CN=C1&&&
COC(=O)C1=C(C2=CC=C(O)C(C(=O)OC)=C2)C2=CC(C3=CC=C4C=CC=CC4=C3)=C(O)C=C2C(=O)N1CC1=CC=C(C2=CC=CC=C2)C=C1&&&
*=CC(=*)C&*=C1SC(=S)NC1=O&&*=CC=*^*=Cc1sc2ccccc2[n+]1CCCCCCCC*&*C1OC1C=*&*=Cc1sc2ccccc2[n+]1CC*&*OS(=O)(=O)[O-]&&&
COC(=O)C1CC(OC(C2=CC=C(Cl)C=C2)C2=CC=C(Cl)C=C2)CN1&&&
CC1(C)CC2=C(C=NN2C2=CC=CC(Cl)=C2)C(NC(=O)C2=CN=CC=N2)C1&&&
*Nc1cc(C)nn1C&*C(=O)Cc1ccc(Cl)cc1&&&
CNC(C)C(=O)NC1CCN(C2=NC(NC3=N[NH]C(CC(=O)NC4=CC=C(F)C=N4)=C3)=NC(OC)=N2)CC1&&&
NC(=S)NN=CC1=CC=CC2=CC=CC=C12&&&
O=C(COC1=CC(F)=CC2=CC=CN=C12)N1CCC(N2C(=O)OCC3=CC=CC(Br)=C32)CC1&&&
CC1=C(C)C2=C(N=C(N(CC3=CC=CC=N3)C(=O)C3CCCC3C(=O)O)S2)S1&&&
C=CCOCCN(C1=NC(C)=CC(C)=N1)C(N(CC)C(=O)C1=CC=C(CC)C=C1)C(F)(F)F&&&
*Oc1ccc(-c2ccnc(C)c2)cc1&*CCCCn1ccnc1&&&
CC1=NN(C2=CC=CC=C2)C2=C1C(=O)N(C1=CC=CC=C1)C(SCC(=O)NC1=CC=C3SC(C)=NC3=C1)=N2&&&
*=CC(=O)O&*=CC(*)=O&*Nc1ccccc1C=*&*=C1CCCC1=O&&&
CNC=C1N=NC2=C(NCC3=CC=C(Cl)C=C3)N=C(N3CCNCC3)N=C21&&&
*CC&*O*&*C(=O)C*&*Sc1nncc2cnc(C)n12&&&
*Sc1nc(=O)c(CC)c(O)[nH]1&*C1CC(=O)N(c2ccccc2Cl)C1=O&&&
COC1=CC=CC(CCN2C(C)=NC3=CC(C)=NN3C2=S)=C1&&&
CCCCCCCCCCCCCOC1=C(CC=C(C)CCC(=O)NO)C=C(CC=C(C)CCC(=O)NO)C=C1CC&&&
*CC&*Oc1cccc(-c2nc(C*)co2)c1&*N*&*C1Cc2ccccc2OC1C&&&
O=C(O)C1=CC(O)=CC=C1O&&&
CCOC1=NON=C1S(=O)C1=CC=CC=C1&&&
CC1=CC=CC(C2=CC(F)=CC=C2CCC2=CC=C(O)C=C2)=N1&&&
*Nc1cccc(OC)c1&*C(*)=O&*C1CCCN1*&*C(*)=O&*C1CCN(*)CC1&*Cc1ccc(Cl)cc1&&&
*CC&*Oc1ccc2oc(-c3ccc(C(*)=O)cc3)c(C(*)=O)c2c1&*N*&*CCC(=O)O^*Nc1nc2ccccc2s1&&&&
CC1=CC=C(CNC(=O)C2=CN=CC=N2)C(C)=C1&&&
C#CC1=CC=C(C(=O)NCCNC2=NC(C3=CC=CN=C3)=NC3=CC=CC=C23)C=C1&&&
CCCC(=O)NC(C1=CC=CS1)C1=CC([N+](=O)[O-])=C2C=CC=NC2=C1O&&&
COC1=CC=C(CCN(C)C2=NC(C)=NC3=C2C=NN3C2=CC=CC=C2)C=C1OC&&&
CC(C)(C)N1N=NN=C1C(C1=CC2=CC=CC=C2N2N=NN=C12)N1CCN(C2=CC=CC=C2)CC1&&&
*N1CCN(c2ccc(OC)cc2)CC1&*Cc1coc(-c2ccc(Br)cc2)n1&&&
*CC&*N(*)*&*CCC*&*N1CCC(c2nc(C)cs2)CC1^*C1CCc2ccccc2C1&&&&
*CC&*Oc1ccc(N*)cc1S(*)(=O)=O&*C(=O)C*&*Oc1ccccc1OC^*Nc1c(C)n(C)n(-c2ccccc2)c1=O&&&&
CCCOC(=O)C1C(=O)C2=CC=CC=C2C1C1=CC=CC=C1&&&
O=P([NH]C1=CC=CC=C1)(N1CCCCC1)N1CCCCC1&&&
*Cc1cccc(OC)c1&*N1CC(*)C(*)C1&*N*&*C(*)=O^*C(C)C^*C1CCCC1&&&&&
COC1=CC=CC=C1N(CC(=O)NC1=CC=CC=C1OC)S(=O)(=O)C1=CC=CS1&&&
COC1=CC=C(CN2C(=O)C3=CC=CC=C3SC3=CC=C(C(=O)NC4=CC=CC(CC(=O)O)=C4)C=C32)C=C1&&&
CC1=CC=C2OC(CNC(=O)C3=CC=C(C)C(S(=O)(=O)N(C)C)=C3)=C(C)C2=C1&&&
*CC&*Nc1cc(-n2c3c(c4ccccc42)C(C)C(C)C3)cn2c(-c3ccc(Cl)cc3)cnc12&&&
*C(C)c1ccc(F)cc1&*N(*)c1cc(Cl)ccc1CO&*S(=O)(=O)c1ccc(Cl)cc1&&&
*SC&*CCC(*)C(*)=O&*N*&*C1CCCCC1^*N*&&*C(=O)c1ccco1&&&
O=C1COC2=CC=C(C3=CC=C(OC(F)(F)F)C=C3)C=C2N1&&&
COC1=CC=C(CC(=O)NC2=CC=C(NC(=O)COC)C=C2)C=C1&&&
CC1=CC(CNCC(O)C2=CC(C(F)(F)F)=CC=C2F)=CC(N2CCN(C(=O)C3=CC=C(C(F)(F)F)C=C3)CC2)=C1&&&
CC(C)(C)OC(=O)NC1CN(CC2=CC=C(C#N)C=C2)C2=CC=CC=C2N(CC(=O)N2CCCC2C(=O)NC2=CC=CC=C2)C1=O&&&
*C(=O)CC(*)=O&*Nc1ccccc1&&*Nc1ccc(Oc2ccc3c(c2)C(=O)N2CCCC2C=N3)cc1&&
*Nc1cncc(C(N)=O)c1&*C(*)=O&*Nc1cc2[nH]nc(-c3ccc(F)cc3)c2cc1F&&&
C1=CC=C(C2=CC(C3=CC=CC=C3)=NC(N3CCN(C4=CC=CC=C4)CC3)=C2)C=C1&&&
*C(=O)c1cccnc1Cl&*Nc1nc2ccc(Br)cc2s1&&&
NC1=C(NC(=O)C2CC2)C(=O)C2=NC=CN=C2C1=O&&&
O=C(CCC(=O)N1CCOCCN(C(=O)CCC(=O)N2CCC(C(=O)N3CCCC3)CC2)CCN(C(=O)CCC(=O)N2CCCCC2)CCN(C(=O)CCC(=O)N2CCN(C(=O)C3CC4CCC3C4)CC
N#CC1C(=N)OC2=C(C(C3=CC=CC=C3)=NC3=CC=C4C=CC=CC4=C23)C12C(=O)N(CN1CCCC1)C1=CC=CC=C12&&&
*N1CCN(c2ccccc2OC)CC1&*CCn1c(O)c2cc(C)(C)ccc2cc1=O&&&
O=C1C2=CC=CC=C2C(OCC2=CC=C([N+](=O)[O-])C=C2)(C2=CC=C(Cl)C=C2)N1CC1=CC=C([N+](=O)[O-])C=C1&&&
CSC1=CC=C(CNC2=CC=C3C(=O)CCCC3=C2)C=C1&&&
BrC1=CC=CC=C1OCCCCOC1=CC=C2C=CC=CC2=C1&&&
*OC&*C(=O)C*&*C1OC(O)C2C3CCC(CN3)C12&&&
O=S(=O)(NC1=CC=C2OCOC2=C1)C1=CC=CS1&&&
COC(=O)C1=C(C)NC(C)=C(C(=O)OC)C1C1=CC=CC(C=NNC(N)=S)=C1&&&
CC1=CC=C2C=CC=CC2=[N+]1CCCC1=CC=C(O)C(C(C)C)=C1&&&
*CCCCC&*C1OOC(*)CC1=O&*CCC&&&
*C(C)CC(C)C&*N*&*C(=O)c1ccc(F)c(C*)c1&*N1CCC2(CC1)CC(=O)c1nn(C(C)(C)C)cc1O2&&&
COC1=CC=C(N2C=C3C(=O)C(C)(OC(=O)C4=C(C)C5=CC=CC=C5O4)C(=O)C=C3C=C2C2=CC=CC=C2)C=C1&&&
CNC1=NC(NC)=NC(N2CCC(SC3=NN=C4C=CC=CN34)CC2)=N1&&&
ClC1=CC=C(C2(Cl)CCC(C3=CC=C(Cl)C=C3)CC2)C=C1Cl&&&
COC1=CC=C(S(=O)(=O)NC(COC(N)=O)C(O)C2=CC=C(NC(=O)C3=CC=CC(OC)=C3)C=C2)C=C1&&&
*S(=O)(=O)c1cccc(NC(=S)NNC(=O)c2cccc(Cl)c2)c1&*N1CCCCC1&&&
*OC&*Cc1ccc(C(=O)Cn2ccnc2C)o1&&&
CC(=O)OC1C(C)=C2C(C1OC(C)=O)C(OC(=O)CCl)C1(C)C3CCC(C3)C12&&&
*NC&*CC(O)C(c1ccccc1)n1ccc2ccccc21&&&
CC1=C2C(=NC=NC2=O)[NH][NH]1&&&
*NC&*C(=O)c1c(-c2cccc(N*)c2)csc1N&*C(=O)C*&*Oc1ccccc1&&&
CN1C(C2CCCCC2)=NC2=CC(N3CCCC3)=CC=C21&&&
CC(=NO)C1=CC=C(C2=CC=C(C3=CC=CC=C3)C=C2)N=C1&&&
CCC1=CC(C2=C3C(=O)N(C)C(C4=CC=CO4)N3C(C(=O)NC(C)(C)CO)=C2)=C(O)C=C1O&&&
*C1(*)Oc2ccc(C#N)cc2C(OC)C1O&*CC*&*NC^*C1CC1&&&&
*=CC(=O)O&*=CC(*)=O&*Nc1ccc(CSc2ccc(Cl)cc2)cc1&&&
*C(C)C(*)=O&*N*&*C(C=CS(=O)(=O)c1ccccc1)CC(=O)O^*N*&&*C(=O)CCc1ccccc1&&&
*CCCCc1ccccc1&*O*&*CCCc1c[nH]cn1&&&
COC1=CC=C(S(=O)(=O)N2CCN(C(=O)C3=C(NC(=O)C4=CC=NC=C4)SC4=C3CCC4)CC2)C=C1&&&
COC(=O)C1=C(C2=CC=C(Cl)C=C2)CC2CCC1N2C(=O)NCCOC1=CC=CC=C1&&&
*N1CCC23c4c5ccc(O)c4OC2c2[nH]c4ccccc4c2CC3(O)C1C5&*C*&*C1CC1&&&
*CC(=O)O&*Sc1nc2sccc2c(=O)n1Cc1ccccc1Cl&&&
*NC1CCCc2[nH]c(=O)n(-c3cccc(OC)c3)c21&*Cc1c[nH]c2ccccc12&&&
*C(C)c1cc(Cl)cn2c(=O)cc(N3CCOCC3)nc12&*Nc1cccc(C(F)(F)F)c1&&&
*=C(c1cc(Cl)c(OC)c(C(*)=O)c1)c1cc(Cl)c(O)c(C(=O)O)c1&*O*&*C(CC(=O)O)C(=O)O^*=CC(=O)O&&&&
O=C(O)CS(=O)(=O)CC1=CC=CC=C1&&&
COC1=CC(OC)=NC(NC(=O)C2(C)CC3=C(C4=CC=C(C(N)=O)C=C4)C=CN=C3[O-])C2)=N1&&&
*OC&*C(=O)C1=C(C)NC(C)=C(C(*)=O)C1c1cccc(N*)c1&*OC&&*S(=O)(=O)c1ccc(Cl)cc1&&
CN(C)CCC(=O)C1=CC=CC(C2=CC=CC(C(N)=O)=C2)=C1&&&
CCCC1=CC(CCC)=CC2=C1OC1(CCN(C3=CC=C(Cl)C=C3)CC1)CC2=O&&&
COC1=CC=CC=C1N1CCN(C2=CC3=C(NCC(C)(C)N)N=C(C4=CC=CC=C4)N=C3C=C2OC)CC1&&&
O=S(=O)(C1=CC=CC(C2=CC=C(C3=CN=CN=C3)C=C2C(CN2CCOCC2)N2C=CN=C2)=C1)N1CCCC1&&&
CCC(C)N1CCCC(CC2=CC=C(NC(=O)C3=CC=C(F)C=C3)C=C2)C1&&&
COC1=CC=C(NC(=O)C2C=C3C4=CC=CC5=C4C(=CN5C(C)C)CC3N(C)C2)C(C(N)=O)=C1&&&
*CCc1ccc(OC)c(OC)c1&*N1CC(*)CC1=O&*C(*)=O&*N*&*C1CCS(=O)(=O)C1&&&
COC1=CC(C2=CC=NC3=C2C=C[NH]3)=CC2=C1[NH]C=NC2=O&&&
*C(CC(C)C)C(*)=O&*N*&*C(CC(=O)C(*)CC(=O)O)C(*)=O^*N*^*O*&*C(=O)C(*)Cc1c[nH]c2ccccc12&*C(C)(C)C^*N*^*N*&&&*C(*)=O&*C(=O)C(CC(
*C(=O)CC(C)C&*N1CC2CCC(C1)N(*)C2&*Cc1coc(-c2c(F)cccc2Cl)n1&&&
O=S(=O)(C1=CC=CC(Cl)=C1)C1CC2CCC1C2&&&
CC1(O)CC2=C(O)C3=C(C(O)=C2C(OC2OC(CO)C(O)C(O)C2O)C1)C(=O)C(C(C)(O)CCC=C(Cl)Cl)C(C)(O)C3=O&&&
*=C1C(=O)Nc2nncn21&*=CC=*&*=Cc1ccccc1&&&
CCN1C=C(C(=O)O)C(=O)C2=CC(F)=C(N3CCNC(C)C3)N=C21&&&
CC1=C(C(=O)NC2CC2)C(C2=CC=CC=C2Cl)N2N=CC=CC2=N1&&&
CC1=CC(C)=CC(C(=O)NC(CC2=CC=CC=C2)C(O)C(CC2=CC=CC=C2)NC(=O)OC2COC3OCCC23)=C1&&&
N#CC1=CC=C(OC2=CC=C(OCC(=O)NC3=CC=C(C4=CC=CC=C4S(N)(=O)=O)C=C3)C=C2I)C=C1&&&
COC1=CC=C(Cl)C=C1NC(=O)CCCSC1=NC(=O)C(C#N)=C(C2=CC=C(N(C)C)C=C2)[NH]1&&&
*Nc1ncccc1C&*C(=O)C*&*Sc1ncccn1&&&
COC1=CC=C(COC2=CC=CC=C2CNCCCNCCCNC(=O)CCCCC2SCC3NC(=O)NC32)C=C1O&&&
*CCCCCCCC&*N*&*C(=O)C(=O)C(*)Cc1ccccc1&*N*&*C(=O)C(*)CC(C)C&*N*&*C(=O)C(*)CCC(=O)O&*N*&*C(*)=O&*O*&*C(C)(C)C&&&
*C(=O)CCC(=O)c1ccc(C)cc1&*Nc1ccc(-n2cncn2)c(Cl)c1&&&
COC1=CC=C(N2C(C)=CC(C=C3C(=O)NC(=O)NC3=O)=C2C)C=C1&&&
*Nc1cc(OC)cc2cccnc12&*C(C)CCC*&*N*&*C(=O)NO*&*C(C)C&&&
*=C(C#N)C(=O)NN=C(C)c1ccccn1&*=Cc1ccc(N(C)C)cc1&&&
*S(=O)(=O)c1cccc2c(N(C)C)cccc12&*Nc1cccc(-c2ccc(N*)cc2)c1&*S(C)(=O)=O&&&
OC1=CC=C(C2=NC3(CCCCCC3)NC(C3=CC=C(O)C=C3)=C2CC2=CC=C3C=CC=CC3=C2)C=C1&&&
CSC1=C(C#N)C(=O)N(CC2=CC=CC=C2)C(C)=C1&&&
*C(=O)c1cnc(SC)nc1C&*O*&*CC(*)=O&*N1CCCc2ccccc21&&&
CC1=CC=C(NC(=O)CNC2=CC=CC=C2NC(=O)C2=CC=CC(Cl)=C2)C=C1&&&
*ON=C(C)c1cccc(Cl)c1Cl&*CC(=O)O&&&
*S(=O)(=O)c1ccc(C)c(C(*)=O)c1&*N*&*C1CCCCC1^*N1CCOCC1&&&&
CC(=O)OC12COC1CC(O)C1(C)C(=O)C(O)C3=C(C)C(OC(=O)C(O)C(NC(=O)OC(C)(C)C)C4=CC=CC=C4)CC(O)(C(OC(=O)C4=CC=CC=C4)C21)C3(C)C&&&
CC1=CC=C(CNC(=O)COC2CCN(C3=CC=CC=C3)CC2)C=C1&&&
O=C(C1=CN=CC(Cl)=C1)N1CCN(CC2=CC=C(Cl)C=C2)CC1&&&
CC(C)CN1C(=S)SC2=C(NC(C3=CC=CC=C3)C3=CC=CC=C3)N=NC(S(N)(=O)=O)=C21&&&
CN1CCN(CCC2=NN=C3C=CC(NCCC4=CC=CC=C4)=NN23)CC1&&&
*Oc1ccc(-c2nn(CC)cc2C(=O)O)cc1&*Cc1ccc(C(*)=O)cc1&*N(C)C&&&
NC(CC(=O)O)C(=O)NC1=CC(O)=CC=C1O&&&
CN1C(=O)C2(C3=CC=CC=C31)C1=CC=CC=C1OC1=CC=CC=C12&&&
CC1=CC(NC(=O)C2=CC3=CC=CC=C3O2)=NO1&&&
CCC(C)C(NC(=O)C(CC1=CC=CC=C1)NC(=O)CNC(=O)C(CC(C)C)NC(=O)C(CC1=CC=CC=C1)NC(=O)C(N)CC(=O)O)C(=O)O&&&
*OC&*C(*)=O&*Nc1nc2cc(Sc3ccc(F)cc3)c(O*)nc2[nH]1&*C*&*C1CCC1&&&
COC1=CC=C(OC2=C(C=C(C#N)C#N)C(=O)N3C=CC=C(C)C3=N2)C=C1&&&
O=C(O)CNC1=NC(NCCCO)=NC2=C1N=CN2C1CCCC1&&&
*C1(C)COC1&*N*&*C(=O)c1cc(C2CCCCN2*)on1&*C(=O)c1ccc(F)cc1&&&
*Cc1ccc(Cl)c(Nc2nc3cc(C(*)=O)c(N4CCN(*)CC4)cc3n2C)c1Cl&*Nc1ccc(O)cc1&&*Cc1ccc(F)c(Cl)c1&*N*^*C(=O)C(C)(C)C&&&
*CCCC&*N*&*S(=O)(=O)c1cc(Cl)cc(Cl)c1&&&
*CCC(*)CCCCCCCCCCCC&*O*&*C(=O)Cc1ccc(O)c(OC)c1^*SC&&&&
CC1=CC(C(=O)NC2=CC=CC=C2OCC2=CC(=O)N3N=C(C4=CC=CN=C4)SC3=N2)=C2C=CC=CC2=N1&&&
CN(C)C(=O)N1C=CC(C2=CC=NC(NC3=CC=C(C4CC4)C=C3)=N2)=C1&&&
CCC1=CC=CC=C1C(=O)C1CCN(CCN2C(=O)[NH]C3=CC=CC=C32)CC1&&&
COC(=O)C1C(C2=CC=C(C3=CC=C(OC)C(OC)=C3)C=C2)CC2CCC1N2C&&&
*C(=O)c1ccc(C)cc1&*N*&*CCc1ccc(S(*)(=O)=O)cc1&*Nc1cccc(Cl)c1&&&
CC1CCN(C(=O)C2CCN(C3=NN4C=C(C5=CC=C(F)C=C5)N=C4S3)CC2)CC1&&&
*C(CC)C(=O)O&*Oc1ccc(C(=O)c2ccc(Cl)cc2)cc1C&&&
NS(=O)(=O)C1=NC2=CC(Cl)=C(Cl)C=C2N=C1Cl&&&
CCC1=C(N(CC)CCN(C)C)N2C=C(C(=O)NCC3=CC=C(F)C=C3)C=CC2=N1&&&
4OC1=CC=NC2=C1N=CN2C1C=C(CO)C(CO)O1&&&
*OC&*C(=O)c1cc2cc(C3CCC(*)CC3)c3ccccc3c2oc1=O&*N*&*C1CC2CCCC(C1)O2&&&
CCCC=O&&&
CCCN1C=NN=C1CNC(=O)C1=CC=C2NC(CC(=O)O)C(=O)N(C)CC2=C1&&&
*N(C)C&*CCCCCCCC(*)=O&*N*&*CC*&*C1CCCC1&&&
*N(C)C&*C(=O)C*&*Oc1cOc(C*)cc1=O&*N1CCc2ccccc21&&&
*CC(=O)c1ccc(F)cc1Cl&*O*&*C(=O)c1cn(-c2ccccc2)nc1-c1ccc(F)cc1&&&
*Nc1c(C(N)=O)cnn2cc(-c3c[nH]nc3)cc12&*C1CCCC1*&*N*&*Cc1ccc(F)cn1&&&
*CC&*O*&*C(=O)C*&*C1CCCC(*)N1&*O*&*C(CCc1ccccc1)CCc1ccc(OC)c(OC)c1&&&
O=S(=O)(CC1=CC(Cl)=CC=C1Cl)CC1=NC(C2=CC=C3OCOC3=C2)=CS1&&&
*C(=O)c1ccc2c(C3CCCC3)c(-c3cccc(OC)c3)n(C)c2c1&*N*&*C(C)(C)C(*)=O&*Nc1ccc2c(c1)cc(C(=O)O)n2C&&&
CCCCC(=O)CCCCCC(=O)NC1=CC=CC(Cl)=C1&&&
CCN(CC)C1=CC=C(NC(=O)C2=C(N)N(CC3=CC=CC=C3Cl)C(=S)S2)C(C)=C1&&&
CCCCC1=NC2=CC(Cl)=C(N3CCN(C)CC3)C=C2N1CC1=CC=C(C(C2=NN=NN2CS(=O)CC)C2=NN=NN2CS(=O)(=O)C2=CC=CC=C2)C=C1&&&
*N1CCCC(C)C1&*S(=O)(=O)c1ccc2c(c1)CNC(=O)CO2&&&
*OC&*C(=O)C*&*N*&*C(=O)c1ccc(Cl)c(C(F)(F)F)c1&&&
*OC&*C(=O)c1c(C)c(C(=O)O)n2c(n1)C(c1cccc(Cl)c1)C(C(*)=O)=C(C)N2&*OC&&&
*C(=O)c1ccco1&*N*&*CC*&*O*&*CC*&*O*&*CC*&*Nc1ccnc2cc(Cl)ccc12&&&
*C(C(=O)c1nc2ccccc2o1)C(C)C&*N*&*C(*)=O&*C1CCCN1*&*C(=O)C(*)C(C)C&*N*&*C(*)=O&*C1CCCN1*&*C(=O)C(*)C(C)C&*N*&*C(*)=O&*O*&*
*Oc1ccc(N2C(N)=NC(N)=NC2(C)C)cc1Cl&*CCCO&&&
*C(=O)c1c(OC)ccc2[nH]c(-c3cc(SC)cc(OC)c3)nc12&*N*&*CCC*&*N1CC(C)(C)CC(C)(C)C1&&&
*=Cc1ccccc1OC&*=CC(*)=O&*O*&*C(c1ccccc1)P(=O)(OC)OC&&&
OCC1OC2SC(N3C=NC4=C3[NH]C=NC4=O)C(O)C2(O)C1O&&&
O=C(O)CCN1C=CC(NC(=O)C2=CC=C(F)C=C2)=C1&&&
CC1=CC=C(OC2=NC(C)=CC=C2C(=NCC2CC2)NO)C(C)=C1&&&
COC1=CC=CC(C(=O)NCC2=CC=C3OCOC3=C2)=C1OC&&&
CCCN(CCOP(=O)(N(CCCl)CCCl)N(CCCl)CCCl)C(=O)NC(CCCl)CCl&&&
O=C(CSC1=NN=NN1CC1=CC=CC=C1)OCC(=O)C1=CC=C([N+](=O)[O-])C=C1&&&
CC(C)(C)OC(=O)NC1=CC=C(NC(C#N)C(=O)OC(C)(C)C)C=C1&&&
CC(C)(C)OC(=O)NC(CC1=CC=CC=C1)C(O)CNC1CC2=CC=CC=C2C1&&&
CCCCCCCC[N+](C)(C)CC1=CC=CC(OC)=C1&&&
CC1=NC(N2CC(O)CC2C(=O)NC(CC2=CC(F)=CC(F)=C2)C(O)CNCC2=CC=CC3=C2OCCO3)=CC(C(C)(C)C)=N1&&&
CN1CCC(C(=O)NC(=O)NC2=CC=C(F)C=C2)C1&&&
O=C(CCC1=NN=C(C2=CC=C(N3CCC(CO)CC3)C=C2)O1)NC1=CC=CC=C1Cl&&&
CC1=CC=CC(CNC2=NC(NCC3=CC=C(F)C=C3)=NC=C2C(=O)NCCN(C)C)=C1&&&
O=C(CN1CCN(S(=O)(=O)C2=CC=C(F)C(F)=C2)CC1)NC1=CC=C(Cl)C=C1&&&
CC1CCN(S(=O)(=O)C2=CC=CC(NC(=O)C3=CC(C4=CC=C(OC(F)(F)F)C=C4)=N[NH]3)=C2)CC1&&&
C=CCN1C=CC2=C(C1=O)C1=CC(O)=CC=C1N2CC&&&
*C(=O)c1c[nH]c2nc(C)ccc12&*Nc1c(N*)c(=O)c1=O&*C(Cc1ccccc1)C(=O)O&&&
*Nc1snc(-c2ccccc2C)c1C#N&*C(=O)c1ccc(F)c(S(*)(=O)=O)c1&*N1CCOCC1&&&
COC1=CC(C)=C(CCC2=CC=C(OCCC=C(C)C)C(OC)=C2)C(C)=C1&&&
O=C(OCC(=O)N1CCC(C(N2CCCCC2)C2=CC=CC=C2)CC1)C1=CC=CO1&&&
*N1CCN(C)CC1&*CCC*&*N1C(=O)CC2(CCCc3ccccc32)C1=O&&&
O=C(C1=CC=NC=C1)N1CC2C3(C4=CC=C(Cl)C=C4)CC3(C[C-](C[N+]3=CC=CC=C3)C2(O)C1)C[N+]1=CC=CC=C1&&&
CC1=CC=C(NC(=O)CN2N=C(C3=CC=C(C)C(C)=C3)C=CC2=O)C=C1C&&&
*C(=O)c1ccc(Cl)c([N+](=O)[O-])c1&*N*&*CCCn1cncn1&&&
*C(=O)CCC(*)C&*N*&*C(CCC(*)=O)C(=O)O^*C1CCC2C3C(O)CC4CC(O)CCC4(C)C3CCC12C^*N*&&&*CCc1ccc(N(C)C)cc1&&&
*CC&*O*&*C(=O)CC*&*N*&*S(=O)(=O)CC*&*N*&*C(=O)C=*&*=Cc1ccc(Cl)c(Cl)c1&&&
*Cc1c(O)ccc2c(=O)c(-c3ccc(OC)cc3)c(C(F)(F)F)oc12&*N1CCOCC1&&&
CC(CC(O)(CC(O)C(C)(C)O)C(O)C(C)(C)O)C1CCC2(C)C3CC=C4C(CCC(O)C4(C)C)C3(C)C(=O)CC12C&&&
*CCc1ccc(OC)c(OC)c1&*N*&*C(*)=O&*C1CC(=O)N(c2ccc3c(c2)OCCO3)C1&&&
*Cc1cnc(Sc2ccc(CCO)cc2)nc1&*Oc1ccc(-c2ccc(F)cc2)cc1&&&
*Cc1ccc(OC)cc1OC&*N*&*C(=O)CCS(=O)(=O)c1ccc2c(c1)NC(=O)CO2&&&
C[N+]1=CC=CC(C(=O)C2=C(N)N(CCOC3=CC=C(Cl)C=C3)N=C2)=C1&&&
CC(C)C(NC(=O)OCC1=CC=CC=C1)C(=O)NC(CC1=CC=CC=C1)C(O)CN(CC(C)C)S(=O)(=O)C1=CC=C2N=CSC2=C1&&&
N#CCC12CCC(=O)C=C1CCC1=CC(Cl)=CC=C12&&&
CC(C)(C)C(=O)OCC[N+](C)(C)C&&&
COC1=CC2=NC=NC(NC3=CC=C4C(=C3)N=CN4C(=O)OC(C)(C)C)=C2C=C1OC&&&
*C(C(*)=O)C(C)C&*N*&*Cc1cccs1^*N*&&*C(=O)c1ccc(C(*)=O)cc1&*N(*)*&*CCC(=O)O&&*CCC(=O)O&&
*Nc1cc(C)c(-c2cccc(OC)c2)s1&*C(C)=O&&&
*Sc1nc2ccccc2n1CC=C&*Cc1nc(=O)c2ccccc2[nH]1&&&
CC1=CC=C(C)C(C2=CC(C(=O)NC3=CC=CC4=C3[NH]C=C4Cl)=C(C(C)C)[NH]2)=C1&&&
NC1=NC(=O)C2=C([NH]1)N(C1OC(COP(=O)(O)CP(=O)(O)O)C(O)C1O)C=N2&&&
CCCOC(=O)C1=C(N2CCOCC2)N=C2C(C(F)(F)F)=CC=CC2=C1C(=O)OCCC&&&
CNC(=O)CN1C(=O)C2=NC=NC=C2N(C)C1=O&&&
*OC&*C(*)=O&*C1(*)C2c3cc(C(*)=O)n(CCc4c[nH]c5ccccc45)c3CC2CN1*&*C(=O)Cn1ccnc1&&*N1CCCC1&*Cc1ccccc1&&
CCN(CC1=CC=CC(Cl)=C1)CC1=CC(F)=CC=C1O&&&
C1=CN=CC(SCC(C2=CC=CS2)N2CCN(C3=CC=CC4=CC=CC=C34)CC2)=C1&&&
CC1(C)CCC2=CC(C3=CN=CS3)=CC=C2C1CCC1CC(O)CC(=O)O1&&&
*C(=O)C(N)CC(C)CC&*Nc1nnc(CC*)s1&*S*&*CCc1nnc(N*)s1&*C(=O)C(N)CC(C)CC&&&
*Nc1cccc(OC)c1&*C(*)=O&*N1CCCN(*)CC1&*C(=O)Cc1sc(=O)[nH]c1C&&&
CCNC1=CC2=C(C=C(C(=O)NC3=CC=C(C(=O)NO)C(Cl)=C3)[NH]2)C=N1&&&
*=CC(=O)c1cn(Cc2cccc(Cl)c2F)c2ccccc12&*=C(O)C(=O)O&&&
*Nc1ccc(C)c(F)c1&*C(=O)c1cn(C(C)(C)C)nc1-c1cccc2ccccc12&&&
*C1CC2CCC(C1)N2C&*O*&*C(=O)C(*)(F)F&*C1CCCCC1&&&
COC1=CC=CC2=C3C(=C(C(=O)O)C=CC3=CC=C12)C1=CC(OC)=CC(O)=C1&&&
*CCCC&*N1C(*)CCCC1c1ccc(C(F)(F)F)cc1&*C(*)=O&*Nc1ccccc1&&&
COC1=CC=CC(C(C)NC(=O)NC2=CC=CC=C2)=C1OCCCCOC1=NC(Cl)=CC=C1C1=N[NH]C(=S)O1&&&
*C(C#N)c1ccc(Cl)cc1Cl&*N1CCN(*)CC1&*CC*&*N1CCCCC1&&&
*C(C)C&*Oc1ccccc1C*&*N*&*Cc1nc(-c2ccccc2)no1&&&
CCOC(=O)C1=C(C)N(C)C2=CC=C(O)C=C12&&&
*N(C)C&*CC*&*N*&*C(=O)c1cccc2c(N*)c3ccccc3nc12&*CC*&*N(C)C&&&
CC1=CC=C(C(=O)O)C=C1NC(=O)C1CCN(C2=NC=NC3=C2N=C2CCCCCN23)CC1&&&
COC1=CC=C(CN=C(C2=CC=C(OC)C=C2)N(C(=O)N(C)C)C(C)C)C=C1&&&
*N1CC(C)C(*)Oc2ncc(C#CCc3ccccc3)cc2C1=O&*C(C)CO&&*C*^*N(*)C&*C(*)=O&*Nc1ccccc1&&&
O=C(NC(CC1=C[NH]C2=CC=C(O)C=C12)C(=O)O)C1=CC=CC=C1Cl&&&
CC1=CC=C(N2N=C(C(F)(F)F)C=C2C2=CC=C(S(C)=O)C=C2)C=C1&&&
COC(=O)C(CCSC)NC(=O)CCC(=O)N(C)CC(NC(=O)CCC(NC(=O)OCC1=CC=CC=C1)C(=O)OC)C(=O)NC(CC1CCCCC1)C(=O)OC&&&
O=C1N=C2C3=C([NH]C=CC3=O)N(C3=CC=CN=C3)C(=O)N2C(=O)O1&&&
*C(C)(C)CC&*Nc1c(O)c(=O)c1=NCc1ccccn1&&&
CN(C)CCC1CNC(=S)N1CC1=CC=C2[NH]C=CC2=C1&&&
*=C(C)C&*=C(N*)C(*)=O&*C(=O)c1ccccc1&&*Nc1ccc2c(c1)NC(=O)CO2&&
CC1=CN=C2C=CC=C(OCC3=C(C(=O)N4CCNC(C)C4)N=C4C=CC(Cl)=CN34)C2=N1&&&
*OC&*CCc1sc[n+](Cc2ccc(CCCC[n+]3csc(CC*)c3C)s2)c1C&*OC&&&
BrC1=CC=CC=C1C1=NN=NN1CC1=CC=CC(C2=C(C3=CC=CC=C3)N=C3C=CC=CN23)=C1&&&
*=Cc1nc(=O)[nH]c(O)c1I&*=Cc1ccccc1[N+](=O)[O-]&&&
*C(=O)c1ccc(C)c(N*)c1&*Nc1ccc(C*)c(C(F)(F)F)c1&*N1CCOCC1^*C(=O)c1cncn(Cc2ccc(F)c(F)c2)c1=O&&&&
*C(C)=O&*N1CCC2(CC1)COC(*)C2&*C*&*N*&*Cc1ccsc1&&&
*C(=O)CC&*N(*)c1ccccc1&*C1CCN(*)CC1&*CCCc1c[nH]c2ccc(F)cc12&&&
C=CC(C)(C)C1=C(C2=C3C(NC4=CC=C(Br)C=C4C)=NC=NN3C(C)=N2)[NH]C(N)=N1&&&
*OC&*CCCc1ccc(Cl)c(C*)c1&*N(*)*&*C(*)=O&*C1(C)CCN1*^*C1CC1^*C(=O)c1csc2ccccc12&&&&&
*C(=O)c1cc(C2CCCCN2*)on1&*Nc1ccccc1&&*C(*)=O^*C12CC3CC(CC(C3)C1)C2&&&
CC1=C2C(=N[NH]1)OC(=N)C(C#N)C2C1=CC=CO1&&&
CC1=CC2=C(OC(C3=CC=C(Cl)C=C3)=N2)C(Cl)=C1OCCCN1CCCCC1&&&
CC(N)=CC(=O)C1=CC=CC=C1&&&
*C(=O)c1ccc(OC)cc1&*Nc1cc(C(C)(C)C)on1&&&
*CC=C&*O*&*C(=O)C1=C(c2cccc(Cl)c2)Nc2nc3c(c(=O)n2C1c1ccccc1)CCCC3&&&
*C1OC(n2nc(-c3cnn(-c4ccc(S(N)(=O)=O)c(C(F)(F)F)c4)c3)cc2C(N)=O)C(O)C1O&*CO&&&
COC1=CC=C(Br)C(C#CC2=CC=C(CC(C)NC(C)=O)C=C2)=C1&&&
COC1=CC=CC(N(C(=O)C2=CC=CS2)C(C(=O)NC(C)(C)C)C2=CC=CN=C2)=C1&&&
CC=C(CC)C(=O)N(C)C(C(=O)N(C(C)C(=O)O)C(C(=O)NCC(N)=O)C(C)C)C(C)C&&&
CN(C(=O)NCC1=CC=CC=C1)C1=CC=CC=C1&&&
CN1C(=O)C(C(=O)C2=CC=CC(C#N)=C2)=C(N)N(CC2=CC=CC=C2)C1=O&&&
*CC&*Oc1cccc(C(*)=O)c1&*N*&*CC(*)c1ccc2c(c1)OCO2&*N1CCOCC1&&&
O=C(CSCC(=O)NC1=CC=C2CCCCC2=C1)NN=CC1=C[NH]C2=CC=CC=C12&&&
*CCc1cnc(CC)n1Cc1ccc(-c2ccccc2C2=N[NH]N=N2)cc1&*Oc1ccc(CC(C)=O)cc1&&&
CC(C)OC1=CC=C2C(=O)C(C3=CC=C4OC(C)(C)CCC4=C3)=COC2=C1&&&
*C(=O)CCC&*Nc1n[nH]c2nc(Nc3c(OC)cccc3OC)ncc12&&&
O=C1CSC2=N[NH]C(=O)N2N1CC1=CC=CC=C1&&&
*C1(C)CC23CCC2(O)C(C1)C(=C)C1CCC4C(*)(C)c5c(-c6ccco6)nn(CC=C)c5CC4(C)C2(CCC3)C1C&*OC&&*C(=O)O&&
*CC&*O*&*C(=O)c1ccc(Oc2ccc(OC)cc2C(*)=O)cc1&*Nc1ccc(Cl)cc1&&&
CCOC(=O)C1=CN=C2C(C)=CC=CC2=C1N&&&
CCC(C)C(N)C(=O)NC(CCC(N)=O)C(=O)NC(CC(C)C)C(=O)NC(C)C(=O)O&&&
NC(=S)CC1=CC=C(NC2=C3C(=NC4=CC=CC=C24)CCCC3O)C=C1&&&
*CCC&*N(*)*&*C(=O)c1cc(S(*)(=O)=O)ccc1Cl&*N1CCC(C)CC1^*CC(*)=O&&*N*&*Cc1ccco1&&&
CC(=O)N(O)C1=NC(C)=CC(C2=CC=C(Cl)C=C2Cl)=N1&&&
O=C1C(O)=C(C2=CC=CC=C2)C(=O)C2=CC=CC=C12&&&
O=C(O)CNC(=O)C1=CC=C(CN(CC2=CC=C(C3=COC=C3)C=C2)S(=O)(=O)C2=CC=C(F)C=C2)C=C1&&&
CCCC1=NC2=C(O)N(C)C(=O)N(C)C2=N1&&&
CC1=C(O)C=C2OC3=CC=CC=C3OC2=C1C1=NN(C2=CC=CC=C2)C(NC(=O)C(C)NC(=O)C(C)NC(=O)C(C)NC(=O)OC(C)(C)C)=C1&&&
CCNC(=O)CCC1=C(C)C2=CC=C(O)C(CN(CC)CC)=C2OC1=O&&&
*C1CCN(C(=N)N)CC1&*N*&*C(=O)C*&*N*&*C(=O)C(*)CCCCN&*N*&*S(=O)(=O)Cc1ccccc1&&&
CC1=CC(O)=CC2=C1C(C(C)C)=CN2CC1=CC=CC=C1&&&
*C(=O)c1cc2ccc(Cl)cc2[nH]1&*N*&*C1(*)CCCC1&*C(*)=O&*N*&*C(Cc1ccccc1)C(*)=O&*N*&*CCC*&*N1CCOCC1&&&
COC(=O)C1=C(C2=CC=C(Cl)C=C2)[NH]C2=CC=CC=C2C1=O&&&
*Nc1ccc(C(C)=O)cc1&*C(=O)c1c(C(*)=O)oc2ccccc12&*N*&*C1(C)Cc2ccccc2C1&&&
CC1OC(=O)C2CC3CC(C21)N2CCC1(C3)C1(C)CC(=O)O&&&
*C1C=CCC2(CC3CCC4C(=C)C(=O)OC4C4OC5OC(=O)C(C)(C1)C342)ON=C&*O*&*C(C)=O&&&
CCOC(=O)C1=C(S(=O)(=O)O)N(C)N=N1&&&
CCC(=O)OC1C=C2C3CC(O)(C(O)C(OC(=O)CC)C2(C)C2C(OC(C)=O)CC(C(C)C)=C12C)C(C)(C)O3&&&
CC(=O)C1=CC=CC(OCC2=CC(C(=O)N(C)CC(C)C)=NO2)=C1&&&
O=C(NC1=CC=C(N2CCCN(CC(O)(CN3C=NC=N3)C3=CC=C(F)C=C3F)CC2)C(F)=C1)C1=CC=CC=C1&&&
*C(=O)C(C)(C)C(c1ccccc1)c1ccc2c(cnn2-c2ccc(F)cc2)c1&*Nc1nccs1&&&
*Oc1cc2c(c3oc(=O)c(C(C)=O)c(O)c13)CCC(C)(C)O2&*CP(=O)(O*)Oc1ccccc1&*C(C)C&&&
O=S(=O)(C1=CC(Cl)=CC=C1Cl)N1CCCCC1C1=CC=CS1&&&
CCOC1(C)OOCC2C1CCC2(C)O&&&
CC1=CC(C2=CN=C3[NH]C=C(C4=CC=CC(S(=O)(=O)NC5=CC=CC=C5)=C4)C3=C2)=CC(C)=N1&&&
*CC(C)(C)C&*N*&*C(=O)c1ccc(N2CCc3ccccc3C2)nc1&&&
*Cc1c(C)noc1C&*N1CCN(*)CC1&*C(=O)c1sc2ccccc2c1Cl&&&
CC1=CC(S(=O)(=O)NN=CC2=CC=CC(O)=C2)=C(N2C=CC=C2)C=C1Cl&&&
*OC&*C(=O)c1ccc(CCCCCC*)cc1C(*)=O&*OC&&*N*^*CC*&*C1CCCCC1&&&
COC(=O)C(=NOC)C(CC1=CC=CC=C1)NC(=O)C(CC(C)C)NC(=O)C(CC(C)C)NC(=O)OCC1=CC=CC=C1&&&
CC(=O)NC(C(=O)N1CCCC1C(=O)NCC1=CC=CC=C1)C(C)C&&&
O=C(NCCC(O)CN1CCC2=C(C1)SC(Cl)=C2)C1=CC=CC=C1&&&
C=CCNC1=NC(C(=O)OCC(=O)C2=CC=CC(Br)=C2)=CS1&&&
*CC(CC)CCCC&*O*&*C(=O)CCCCC*&*N1C(=O)c2cccc3c(N4CCN(*)CC4)ccc(c23)C1=O&*C(=O)CCCCC*&*C1CCSS1&&&
CCC(C)C(=O)OC1C(O)CC2(C)C(CCC3C4CC5OC(=O)C6(C(C)=O)CCC(C)(O)C6CCC56CC4(C)CCC32)C1(C)C&&&
COC1=CC=CC(CNC(=O)C2CCN(C(=O)NCC3=CC=CC=C3)CC2)=C1&&&
CC1=CC=CC(CN2C(=O)N(CC3=NOC(C)=C3)C3=CC=CC=C33OCC2=O)=C1&&&
O=C1COC(C2=CC=CC=C2)=N1&&&
*C1OC(n2cnc3c(=O)nc[nH]c32)C(O)C1O&*CO&&&
O=C(O)CC(NC(=O)CNC(=O)CC1=CC(Cl)=C(NCC2=CC=C3C=CC=CC3=N2)C(Cl)=C1)C1=CC=C(Cl)C(Cl)=C1&&&
COC1=CC=C2C(=C1)CCCN2CCNC(=O)C1CC(OC(=O)N2CC=CCC2)CN1C(C)=O&&&
O=C(O)C1=CC2=CC=CC(Cl)=C2S1&&&
COC1=CC=C(C2CNCC2C(=O)NC2=CC=C3OCOC3=C2)C=C1&&&
CCOC(=O)C1=CC=C(NC(=O)CNS(=O)(=O)C2=CC(C)=C(C)C=C2C)C=C1&&&
CN1CCN(C(=O)C2=CC=CN=C2O)CC1&&&
C=CCN1C(=O)C(=NNC(=O)C2=CC=CN=C2)C2=CC=CC=C21&&&
O=C(C1CC1)N1CC2CNCC2C1&&&
CC(=O)NC1=C(OCC(O)CNC(C)(C)CCCC(C)(C)CO)C=C(OCC2=CC=CC=C2)C2=C1OC(C)(C)C=C2&&&
*C(=O)c1cc(Cl)ccc1O&*Nc1ccc(Cl)cc1&&&
CC(C)COC(=O)NC=C(C#N)C(=O)C1=CC=CC=C1&&&
CC1=CC(OCC(=O)NC(C)C(=O)NCC2=CC=CC=N2)=C2C(C)=C(C)C(=O)OC2=C1&&&
CSC1=CC=CC=C1CNC(=O)CN1C=CC2=CC(S(=O)(=O)N3CCN(C(C)=O)CC3)=CC=C21&&&
O=[N+]([O-])C1=CC=CC=C1C1=NOC(C2=CC=C(C=NO)N=C2)C1&&&
O=C(CN1CCCCC1)NC1=CC=C(C2=CC=CS2)C=C1&&&
CC1CC2=C3C(=CC=C2)[NH]C(=O)N3CCN1&&&
*C1CCC(c2cnc(C(C)=NN)s2)CC1&*C*&*Oc1ccc(-c2nc3c(C(=O)O)c(CC(C)C)cn3c2O*)cc1F&*CC(=O)O&&&
CC(CCC1=CC=C(C2=CC(=O)N(C)C=C2)C=C1)(C(=O)NO)S(C)(=O)=O&&&
CC1=CC(O)(C(C)(C)C)C(C)(C)C2CCC3C4CCC5=CC(=O)C=CC5(C)C4(F)C(O)CC3C12C&&&
COC(=O)C(NC(=O)NC1=CC=C(C(F)(F)F)C=C1)(NC1=CC=CC=C1)C(F)(F)F&&&
O=C(CN1C(=O)N(CC2=CC=CC=C2)C(=O)C2=CC=CN=C21)NCC1=CC=C2OCOC2=C1&&&
CC(C)C1=CC(C2=NOC(COC(=O)c3CCCCC3)C2)=C(O)C=C1O&&&
*C1CCN(c2c(F)c(N)c3c(=O)c(C(=O)O)cn(C4CC4)c3c2OC)C1&*CCN&&&
COC1=CC2=C(C3=CC=C(SC)C(=O)C=C3C(N(C)C(=O)C(C)(C)C)CC2)C(OC)=C1OC&&&
C1=CN=C2[NH]C(C3CCCN3)=NC2=C1&&&
O=C(O)C1=CN(C2CC2)C2=CC(N3CCN(CN4N=C(C5=CC=CC=C5O)OC4=O)CC3)=C(F)C=C2C1=O&&&
*OC&*C(=O)C(*)CC(C)C&*Nc1ccc(C(*)=O)cc1F&*N*&*C(CCC*)C(=O)O&*NC(=N)N&&&
COC1=CC=C(C(=O)NC2=CC=C(S(=O)(=O)N3CCOCC3)C=C2)C=C1&&&
CN(C)CCCN(C(=O)COC1CCCCC1)C1=CC=CC=C1&&&
*ON=C(C)CC&*C(=O)c1ccc(C)c([N+](=O)[O-])c1&&&
*Oc1cccn2c(Cc3ccccc3C)c(CC)c(C(=O)C(N)=O)c12&*Cc1ccccc1&&&
*CC(*)=O&*Nc1cc(C(F)(F)F)ccc1N1CCOCC1&&*O*^*C(=O)Cn1cnc2c1c(=O)n(C)c(=O)n2C&&&
*Cc1ccccc1O&*Nc1ncnc2oc(-c3ccc(F)cc3)cc12&&&
FC1=CC=C(CN2CCN(CCOC(C3=CC=CC=C3)C3=CC=CC=C3)CC2)C=C1&&&
*C(=O)c1[nH]nc2c1CCCC2&*Nc1nc(CCc2ccccc2)n[nH]1&&&
CN1N=C(C(F)(F)F)C(C2=CC=CC=C2CNC2=CC=C(C(=O)NCC3CC3)C=N2)=C1Cl&&&
CCC(C)C(NC(=O)C(CCC(=O)O)NC(=O)C(CC(C)C)NC(=O)C(CC1=CC=C(O)C=C1)NC(=O)C(CC(C)C)NC(=O)C(CC(C)C)NC(=O)CNC(=O)CCC(=O)O)C(=O)
CCCC(=O)C1=CN=C2C=CC(C3=CN=CC(OCC(N)CC4=C[NH]C5=CC=CC=C45)=C3)=CN12&&&
*C(=O)c1ccn(C)n1&*N*&*C(C#N)c1ccccc1&&&
CN1CC23CCN(CC4CC4)C(C(C)(C)CC2=O)C3CC1=O&&&
*C(=O)Cn1ncc2c3ccccc3n(Cc3ccc(Cl)cc3)c2c1=O&*N*&*CCc1ccc(Cl)cc1&&&
CC12CCC(=O)NC1CCC1C2CCC2(C)C(C(=O)N3CCOCC3)=CCC12&&&
O=C(OCC1=CC=C(Cl)C(Cl)=C1)C1=CN=C(C2=CC=CO2)O1&&&
CN1C2=CC=CC(F)=C2C2=NC(C3=CC=CC=C3)=NC(O)=C2SC1C1=CC=CC(C(F)(F)F)=C1&&&
CCC(C(=O)OC)N1C(=O)OC(C)(CC2=C(Br)C=C(C(F)(F)F)C=C2Br)C1=O&&&
CN(C)C1CCN(C2=C(F)C=C3C(=O)C(C(=O)O)=CN(C4CC4)C3=C2F)C1&&&
*OC&*C1C(*)CC2OC1N1C3=CC4=CC=CC=CC4(O3)C21c1ccccc1&*CO&&&
*Nc1ccc(C)cc1N*&*C(=O)c1cccc2c(C(=O)O)cccc12&&*C(C)(C)CCCC(*)(C)C^*NC1=CC(=O)c2ccccc2C1=O&&&
NC1=CC=C2C=C(C(=O)NC3=CC=C4C=CC=CC4=N3)[NH]C2=C1&&&
*N1CCN(c2ccccc2OC)CC1&*CCCC*&*Nc1ccnc2cc(-c3ccc(C(F)(F)F)cc3)sc12&&&
CN(C)CCOC1=CC=CC(C2=NC(N3CC4CCC(C3)O4)=C3N=NN(C4CCNCC4)C3=N2)=C1&&&
*N1CCC(n2nc(-c3ccc(N*)c(OC)c3)c3c(N)ncnc32)CC1&*C(C)=O&&*CC*^*N1CCNCC1&&&
*CC(C)C&*OC1c2cccc3cccc(c23)C1(O)c1ccccc1&&&
*C(=O)C1=C(O)c2ccccc2S(=O)(=O)N1C&*Nc1ccccc1Cl&&&
*CCC#N&*N(*)*&*C(=O)C*&*Oc1ccc(Cl)cc1^*C1CCCC1&&&&
*C(*)=O&*N*&*CCc1ccc(Cl)cc1^*C1CCN(*)CC1&&*S(=O)(=O)c1cccc2nonc12&&&
*C(*)=O&*N1CC2C3CCC(C3)C2C(*)C1&*C*^*C1CCOCC1^*C1CCCC1&&&&&
*C1C(=O)N(c2ccc(OC)cc2)C1c1ccccc1&*C(C#N)c1ccccc1&&&
O=C(O)CC1=CC=C(N2C(=O)C3CCC(N3)C2C(=O)NC2=NC3=CC=CC=C3S2)C=C1&&&
CC1=NC(C2=CC=C(CP(=O)(OC3=CC=C(I)C=C3)OC3=CC=C(C(=O)O)C=C3OC3OC(C(=O)O)C(O)C(O)C3O)C=C2)=CO1&&&
*Nc1ccc2c(ccn2CCC(C)C)c1&*C(*)=O&*Nc1ccc(-c2cn[nH]c2)cc1&&&
CC1=CC(C)=C2C=C(CN(CC3=CC=CO3)C(=O)NC3CCCCC3)C(=O)[NH]C2=C1&&&
COCC(O)C(O)C(O)C1=NC2=CC=CC=C2N1CC1=CC=C(Cl)C(Cl)=C1&&&
*C(=O)C(CCc1ccccc1)CP(CCC(N)=O)Cc1ccccc1&*N*&*C(Cc1ccccc1)C(N)=O&&&
*CC&*O*&*C(=O)c1sc2nc(-c3ccc(S(*)(=O)=O)cc3)cc(C(F)(F)F)c2c1N&*N1CCCC(C)C1&&&
*C(=O)c1nc2c(s1)CCCN2C&*N*&*C1(c2ccccc2)CC1&&&
COC1=C(C)C=CC=C1C(=O)NCC1(N2CCOCC2)CCCCC1&&&
CCC(=O)NC1=CC=CC(OC2=CC=CC(NC(=O)NC3=CC=C(F)C=C3)=C2)=C1&&&
*Oc1cc(OC)ccc1C1Sc2ccccc2N(C)C1=O&*CCCCCCC*&*N1CCNCC1&&&
CCC(=O)N1CCC2=CC(Br)=CC(S(=O)(=O)N(CC)CC)=C21&&&
*C1OC2OC3(C)CCC4C(C)CCC(C1C)C24OO3&*O*&*Cc1cccc(C*)c1&*Sc1nnnn1C1CC2CCC1C2&&&
*Nc1cc[n+](CCc2ccccc2)c2ccccc12&*C1CCCCC1&&&
*N1CCc2c([nH]c3ccccc23)C1c1ccc(F)cc1&*Cc1cccnc1&&&
*C(=O)c1c(-c2ccccc2)noc1C&*N*&*Cc1cccs1&&&
CC1=CC=C2OC(S(=O)CCC(=O)NCCN3CCOCC3)=NC2=C1&&&
*Nc1nccc(-c2ccn(C(CO)C(C)C)c(=O)c2)n1&*C1CCC(=O)NC1&&&
O=C(CSC1=NN=C(C2=CC(C3=CC=CC(F)=C3)=NC3=CC=CC=C23)N1C1=CC=CC=C1)NCC1=CC=CO1&&&
CCNC(=O)N1CCC(NC2=NC=CC(C3=CC=CC4=C3C(C(C)C)=N[NH]4)=N2)CC1&&&
CC1=CC=C2C(=O)N(C(C=CC3=CC=CC=C3)C3=CC=CC=C3)C(=O)C2=C1&&&
CN1C=C(C2=C3N=CC(C4=CC=C(CN5CCN(C6CCN(C7=CC=CC=N7)CC6)CC5)C=C4)=CN3N=C2)C=N1&&&
O=C(CN1CCN(C2=CC=CC=N2)CC1)CN1N=C(C2=CC=CO2)C2=CC=CC=C2C1=O&&&
N#CC1=NC(N)=NC(C2=CC(F)=CC=C2F)=N1&&&
CC(=O)NC(C)C1=CC=C(OC2CCN(C3=CC=NC(N4CCCC4)=N3)C2)C=C1&&&
*N1CC2(CCC1=O)CCN(c1ccccc1)CC2&*Cc1ccc(Cl)c(Cl)c1&&&
*C1CC(=O)N(c2cccnc2)C1=O&*N*&*Cc1ccccc1&&&
COC(=O)C(CCCCN1C(=O)C2=CC=CC3=CC(OC)=CC(=C23)C1=O)CCCC(=O)OC&&&
CC1=CN(C2CC([N-][N+]#N)C(COC(=O)C(C)(C)C)O2)C(=O)[NH]C1=O&&&
*C(=O)c1ccccc1C*&*NC(=S)Nc1ccc(Cl)c(Cl)c1&&*C1CCOCC1&&
*C(=O)CCCC&*Oc1cncc(Cl)c1Cl&&&
COC1=CC=C(C2=C(C3=CC=CC=N3)N=C3C=CC=CN23)C=C1&&&
*CCCC&*Oc1ccc(C=NNC(=O)CC2NC(=S)NC2=O)cc1&&&
O=C(C=CC1=CC=C(F)C=C1)NC1=CC=C(S(=O)(=O)N2CCOCC2)C=C1&&&
*N1CCCN(c2nc(C)c(C(F)(F)F)cc2C#N)CC1&*C(=O)C*&*N1CC(N)CC1*&*C(N)=O&&&
CC1=CC=C2N=C(NS(=O)(=O)C3=CC=C(NC(=O)C4CCCN4S(=O)(=O)C4=CC=CS4)C=C3)SC2=C1&&&
CC1=CC2OC3C(COC(=O)CCCCC(=O)O)OC3(C)C(OC(=O)CCCCC3=CC=CC=C3)C2(O)C2C(C)C(OC(=O)CCC3=CC=CC=C3)CCC12C&&&
*CC(=O)O&*Oc1c(C(=O)O)sc(-c2cccc(N*)c2)c1Br&*C(=O)c1ccc(Br)c(C(F)(F)F)c1&&&
*=Cc1ccccc1N&*=C1SC(=S)N(NC(=O)c2cccc([N+](=O)[O-])c2&&&
CC(C)CN(CC1=CN(C2=CC=C(C(F)(F)F)C=C2)N=N1)CC(O)CN1CCCC1=O&&&
*Nc1ccc(OC)c(Nc2nccc(-c3cccnc3)n2)c1&*C(=O)CCCCCC(=O)O&&&
O=C(CN1N=NC(C2=CC=C(Cl)C=C2Cl)=N1)NC1=CC=C(C2=NC3=CC(F)=CC(C(NCCC4=CC=CC=N4)C(=O)O)=C3[NH]2)C=C1&&&
*C(=O)c1cc2c(C)nn(C3CCCCC3)c2s1&*Nc1cccc(S(*)(=O)=O)c1&*N1CCC(*)CC1&*CO&&&
*CCCCC(*)=O&*N*&*Cc1ccccc1^*N*&&*C(=O)c1cccc(C(F)(F)F)c1&&&
*C1C=CC(n2cnc3c(NC)ncnc32)C1O&*C*&*OP(=O)(O*)O*&*C1CC(n2cnc3c(NC)ncnc32)OC1*&*C*^*C1CC(n2cnc3c(N)ncnc32)C1*^*OP(=O)(O)O&*
CS(=O)(=O)NCC(C1=CC=CS1)S(=O)(=O)C1=CC=C(S(N)(=O)=O)C=C1&&&
CN1C=C([N+](=O)[O-])C(C(=O)NC2=NN=C(C3=CC=C(S(=O)(=O)N4CCOCC4)C=C3)O2)=N1&&&
COC1=CC=C(CCC(=O)N2CCN(S(=O)(=O)C3=CC=C(Cl)C=C3)CC2)C=C1OC&&&
COC1=CC=C(C2=NC3=CC(C(=O)O)=CC=C3N2CC2=CC=CC(C(F)(F)F)=C2)C=C1&&&
CCC(C)(C)NC(=O)CN(CC1=CC=C2OCOC2=C1)C(=O)CCC(=O)NC1=NC=CS1&&&
CCCCN1C(=O)C(NC(=O)NC2=C(C)N(C)N=C2C)N=C(C2=CC=CC=C2)C2=CC=CC=C21&&&
*Nc1cc(C)no1&*C(=O)c1cccc(-c2ccc(C)cc2)n1&&&
CN(C)CCN1CCC2=C(C1)C1=CC(F)=CC=C1C1=C2C2=CC=C(O)C=C2[NH]1&&&
CC1(C)N=C(N)N=C(N)N1OCCSC1=CC=C(Cl)C=C1&&&
*C(=O)c1ccc2ccccc2c1OC&*N*&*CC*&*Nc1ccnc2cc(Cl)ccc12&&&
[O-][N+]1=NC(C2=CC=CO2)=[N+]([O-])C2=CC3=C(C=C21)C1CCC3CC1&&&
CC(OC(=O)C(NC(=O)C1=CC=C(Cl)C=C1)C(C)O)C(=O)NC1=CC=CC=C1&&&
*CC&*N(*)*&*CC&&*CC*^*N*&*C(*)=O&*C1(*)CCN(*)CC1&*Cc1ccc(-c2ccccc2)cc1&&*Cc1ccccc1&&
*C(C)C&*OP(=O)(CC(*)C(C)(C)C)O*&*C(C)C&&*Nc1ncc(Br)cn1&&
CC12CCC3C4(C)C(OC5OC(CO)C(O)C(O)C5OC5OC(C)(CO)C(O)C(O)C5O)C(O)CC4(C)CCC3(C1)C(O)C2O&&&
COC1=CC(=O)C2(C(C)COC(=O)C3=CC=C(OC)C=C3)OC2C2C1=C(C(=O)C1=CC=C(OC)C=C1)C(C)N2C&&&
CCCCOC(=O)CC1CC2(C(=O)OCCCC)CCC=C2N(CCC2=CC=CC=C2)C1=O&&&
O=C(NCCCCN1CCN(C2=CC=CC=C2O)CC1)C1=C2OCCCN2N=C1&&&
CC(C)CCC(OC(=O)CCN1CCCCC1)C1=CC=CC=C1COC1=C(F)C(C(F)(F)F)=NN1C1=CC=C(F)C=C1&&&
*OC&*CC*&*N1CCC(*)CC1&*C*&*N*&*C(=O)c1cc(-c2ccc(C)cc2)c2cnccc2n1&&&
CCN(CC)C(=O)C(=O)C1=CN(CC(=O)NC2=CC=C(C)C(F)=C2)C2=CC=CC=C12&&&
*N(*)c1cnc2c(c1)c(C)nn2C&*C(*)=O&*Nc1cc(Cl)cc(Cl)c1^*CCC*&&*N(*)C&*CC*&*N*&*C(=O)c1cc(Cl)cc(Cl)c1&&&
O=C(O)CNC(=O)C1=CC2=CC(F)=CC=C2N1CC1=CC=CC(C2=CC=C(O)C=C2Cl)=C1&&&
*C(*)=O&*N1CCC(*)CC1&*N1CCCCC1^*C1CC(c2ccc3c(c2)OCO3)=NO1&&&&
OCCOCCN(CCO)CC1=CC=C2[NH]C=NC2=C1&&&
*C1CC(O)C(=C)C2CC(O)C(C)CC2C1(C)O&*C1(C)CCC(*)OO1&*C(C)(C)O&&&
CCN(CC)P(=O)(NN=CC1=CN(C)C2=CC=CC=C12)NC1=CC=CC=C1&&&
*C1(C)C2CCC1(C)C(O)C2&*C*&*O*&*C(=O)C*&*N*&*C(=O)C=*&*=Cc1ccccc1&&&
CC1CC2C(CCC3(C)C(=O)CC4(C)C(C(C)CCCC(C)C)C(=O)CCC4(C)C23)C2(C)C=CCOC12&&&
O=C(NC1=CC=CC(C2=CC=NC3=C(C4=CC=C5[NH]N=CC5=C4)C(C4=CC=NC=C4)=NN23)=C1)NC1=CC=CC(C(F)(F)F)=C1&&&
CC1(O)CCC2(C)CC(O)C3(C)C(=O)CC(C)(O)C3C2C1&&&
*NC(=N)N&*S(=O)(=O)c1ccc(NC(=S)N2CCC(*)CC2)cc1&*C(N)=O&&&
CC1=CN=C(C=CC2=CC=CC=C2)N=C1Cl&&&
COC1=CC(C(=O)NC2=CC=C(S(=O)(=O)N=C3C=CC(O)=NN3C)C=C2)=CC(OC)=C1OC&&&
CCCCCC1=C(OC(=O)CCC(=O)OCC)C=CC(C(C)=O)=C1O&&&
O=C(O)C1=CC=CC=C1C1=CC2=CC=CC=C2S1&&&
CN(C)CC1=CC=C(C2=CC=CC(O)=C2)O1&&&
O=C1[NH]N=C(O)C2=NC(C3=CC=C(C(F)(F)F)C=C3)=C(C3=CC=C(F)C=C3)N12&&&
*CC&*O*&*C(=O)Cc1sc(Nc2ccccc2)n[n+]1-c1ccccc1&&&
*S(=O)(=O)c1ccccc1&*N*&*C1CCC(*)CC1&*N*&*CC*&*Oc1ccc(Cl)cc1&&&
*C(C)C(*)=O&*N*&*C(C*)C(O)C*^*N*^*O*&*Cc1ccccc1&*C(*)=O^*C1CCCCC1&&*Oc1ccc(F)c(F)c1&&&&&
*Sc1nnc(C(F)(F)F)n1-c1ccccc1&*Cc1nnc(-c2ccc(Cl)cc2)o1&&&
CCOC(=O)C1=C2C(C(=O)OCC)=CC(C3=CC=CC=C3)=CN2N=N1&&&
COC1=CC=C(CNC(=O)C2CCN(S(=O)(=O)C3=C(N=C4C=CC=CN4C)[NH]N=C3C)CC2)C=C1&&&
*=Cc1cc(OC)cc(OC)c1&*=CC(=O)S*&*CCc1ccc2c(c1)OCO2&&&
COC1=CC2=CC=[N+](C)C(CC3=CC4=CC(OC)=CC=C4[NH]3)=C2C=C1OC&&&
CC12C(=O)NC3=CC=C(F)C=C3C1(C1=NCCN1)C1=CC(OCC3=CC=CC=C3)=CC=C12&&&
*Nc1ccc(OC)cc1&*C1CC(=O)N(c2ccc(F)cc2)C1=O&&&
COC1=CC(NC2=NC(=O)N(C(C)C)C3=CC=CC=C23)=CC(OC)=C1OC&&&
*C(=O)c1ccc2c(c1)nc(Cc1cccc(OC(F)(F)F)c1)n2CC&*N*&*C1CCCCC1&&&
CC(C)CCN(CC(=O)NO)S(=O)(=O)C1=CC=C(OC2=CC=C(F)C=C2)C=C1&&&
*N1CC2(CCN(*)CC2)c2c([nH]c3cc(OC)ccc23)C1CO&*C(C)=O&&*Cc1ccccc1&&
COC1=CC=C(C2=C3OC4=CC(C)=CC(C)=C4C3=NC3=NC=NC(N)=C23)C=C1&&&
CCC(CC)C1=NN=C(NC(=O)C2=CC=CC(Br)=C2)O1&&&
CCN1C(=O)N(CC)C2CC(C3=CC=CC=C3)C3=C(C=CC=C3OC(C)C)C21&&&
NC1=NC=NC2=C1N=CN2C1CC(O)C(O)C1O&&&
COC1=CC2=C(C=C1OC)C(=O)C(O)=C(C1=CC=C(O)C=C1)[NH]2&&&
*OC&*C(=O)C1=C(C)N=c2sc(=Cc3ccc(-c4cccc([N+](=O)[O-])c4)o3)c(=O)n2C1c1ccccc1OC&&&
*Cc1cc(C(C)CC)c(CC(*)C)cc1CC&*N*&*CC(O)c1ccc(O)c(O)c1^*N*&&*CCCc1ccc(O)c(O)c1&&&
*CCC&*N1CCc2cccc3c2C1Cc1cccc(O)c1-3&&&
CCOC1=CC=C2C(=O)C(=CC3=CC=CC4=CC=CC=C34)OC2=C1&&&
C2=CC=C(NCCNC1=C3C(=NC4=CC=CC=C34)[NH]N=C2C2=CC=CC=C12)NCCNC1=C2C(=NC3=CC=CC=C13)CCCC2OCCCCNC1=NC2=CC=CC=C2N1CCCCC1&&&
*CC&*Oc1ccc(N*)cc1&*C(=O)CC(CC)=NNC(=O)c1n[nH]c(=O)c2ccccc12&&&
*C(C)(C)Cc1cc2cc(OC)ccc2[nH]1&*N*&*CC(O)c1cccc(C=*)c1&*=Cc1ccccc1C(F)(F)F&&&
*CC&*Oc1ccc(N*)cc1&*C(=O)C*&*N(*)C&*C(=O)C=*&*=Cc1ccc(Cl)cc1Cl&&&
*=CCCCCCCCC&*=CC(=O)c1c(O)cc(CC=*)oc1=O&*=C(C)C&&&
*N1CCCCC1c1nc2ccccc2c(=O)n1-c1cc(OC)ccc1OC&*C(=O)c1ccc(Cl)cc1&&&
*N1CCC2=C(CCc3cc(OC)ccc32)C1&*Cc1ccccc1&&&
FC(F)(F)C1=CC=CC=C1COC1=CC=C(C2=NN=CO2)C=C1&&&
*CCc1ccc(C)cc1&*N*&*C(=O)c1ccc2nc(Cc3ccccc3F)oc2c1&&&
CC1=CC(C)=CC(NCCC(=O)O)=C1&&&
*N1CCC(n2c(=O)[nH]c3cc(F)ccc32)CC1&*CCn1c2ccccc2c2cc(F)ccc21&&&
CN(CC1=CC=C2C=CC=CC2=C1)C(=N)NC(=O)C1=CC=CN=C1&&&
CC1(C)CCC23CCC4(C)C5CCC6C(C)(C)C(O)CCC67CC5OC2(CCC1)C(=O)C4(C3)O5&&&
*CCc1ccc(OC)cc1&*N*&*C(=O)c1ccc2c(c1)c(C(=O)O)cn2Cc1ccccc1&&&
O=C(NCC1=CC=C(Cl)C(Cl)=C1)C1CCN(C(=O)CN2C(O)=C3C=CC=CC3=NC2=O)CC1&&&
CC(C)C1CCC2(COCC(O)CN)CCC3(C)C(CCC4C5(C)CCC(O)C(C)(C)C5CCC43C)C12&&&
CC1=CN=C(CN2C(C(C)NC3=NC=CC(N4C(=O)OCC4C(C)C)=N3)=NC3=CC(OC(F)(F)F)=CC=C32)C=N1&&&
*N1C(=O)NC2(CCC(C)CC2)C1=O&*CC(*)=O&*Nc1ccccc1N1CCOCC1&&&
CC(=O)OC1C=CC=C(C)CC(OC(C)=O)C2C=C(C)C(C(=O)C(O)CCC(=O)C=CC3=CC=CC=C3)C(O)C12&&&
*Cc1nc(C)no1&*N1CCCC(*)C1&*Cc1cc(-c2cc(C(F)(F)F)ccc2Cl)on1&&&
*C(C)=O&*Nc1ccc(S(*)(=O)=O)cc1&*Nc1cc(C)on1&&&
CCOC(=O)C1=CC=C(S(=O)(=O)NC2=C([N+](=O)[O-])C=C(C(F)(F)F)C=C2[N+](=O)[O-])C=C1&&&
NC1=NC(C(=NOCC2CC2)C(=O)NC2C(=O)N3C(C(=O)O)=C(CC4=CC=CN=C4)CSC23)=CS1&&&
CSC1=CC=CC=C1NC(=O)N1CCCCC1CN1CCCC1&&&
CN1C(=O)C2=C(N=CN2CC2=CC=C(F)C=C2)N2C1=NC1CCCC12&&&
*CC=C&*N*&*C(=O)C*&*S*&*Cc1nc(=O)c2cc(OC)c(OC)cc2[nH]1&&&
*Sc1nc2c(cc1C#N)N(Cc1ccc(C)cc1)C(=O)c1ccccc1-2&*CC(*)=O&*N*&*C1CCS(=O)(=O)C1&&&
*C(*)=O&*N*&*C1CCCCC1^*C1CCN(*)CC1&&*S(=O)(=O)c1c[nH]cn1&&&
NC(=O)C(C1=CC=CC=C1)C1=CC=CC=C1&&&
CCOC1=CC=C(CN2C(=O)C(=CC3=CC=CC(OC)=C3)[NH]C(=O)C2CC(C)C)C=C1&&&
*C(=O)C(=O)c1c[nH]c2c(C(F)(F)F)cccc12&*N*&*C1CCCCC1&&&
CC1=CC=C(Cl)C(C2=NN(C3=CC=CC=C3)C(C3=CC=CC=C3)C2)=C1Cl&&&
O=C(NCCSCC1=C(Cl)C=CC=C1Cl)C1=CC=C(C2=CC=CC(O)=C2)S1&&&
CCN1CC2=CC=CC=C2C(C2=CC=C(N(C)C)C=C2)C1&&&
CC(=O)C1=CN=C2CCN(CC3=NC=CS3)CC2=C1&&&
O=C(O)C1=C(C2=CC=CC=C2)[NH]C2=CC(OCC3CCCCC3)=C(Cl)C=C12&&&
NCCNC1=NC(=O)C2=C([NH]1)N(C1OC(COP(=O)(O)O)C(O)C1O)C=N2&&&
*C(=O)C(CCn1cccn1)c1ccc(SC)cc1&*N1CCCC1*&*C(*)=O&*N*&*C(C(C)Cl)C(C)Cl&&&
*C(=O)c1ccccc1Cl&*Nc1ccc2[nH]nc(-c3ccncc3)c2c1&&&
*OC&*CC*&*C1COCCN1*&*C(=O)c1cccc(-n2cccc2)c1&&&
*N1CCC2(C)c3cc(O)ccc3CC1C2C&*Cc1ccccc1&&&
C1=CC2=C(C=C1OCCCN1CCOCC1)OC1=CC(OC3=CC4=C(C=C3OC3=CC5=C(C=C3OCCCN5)OCO4)=CC(OCCCN3CCOCC5=CC=CC=C5OC5=CC6=C(C=C5O5)OC(C3)
CCN(CC)CCCC(C)N=C1C=CN(CCCCC(=O)NC2=CC=C(N=C3C=C(N(CC)CC)C=CC3=C)C=C2)C=C1&&&
*C(N)=O&*Oc1c(Cn2cnc3ccc(C(F)(F)F)cc32)cccc1Cl&&&
NC1=NC(N)=C2N=C3C(=CC=C([N+](=O)[O-])C3=O)NC2=N1&&&
NC1=NC=CO1&&&
*N(C)c1ccccc1&*C(=O)c1csc(N=C(N)N)n1&&&
*Nc1ccccc1OC&*C(=O)CCS(=O)(=O)c1ccc2c(c1)n(C)c(=O)c(=O)n2C&&&
CCCCC1=CC=C(NC2=NC=CC(C3=CN=C(C)N3CCC)=N2)C=C1&&&
O=S(=O)(C1CCCC1)N1CCN(C2=CC=C(Br)C=C2C(F)(F)F)CC1&&&
CC1=CC(C)=C2N=C(NC3=CC(OCCN4CCOCC4)=CC=C3OCCN3CCOCC3)N(CC3=CC=CC=C3)C2=C1&&&
CC1=CC=CC=C1C1=NC2=C(NCC3=CC=CC(OC(F)(F)F)=C3)C(Br)=CN=C2[NH]1&&&
CCOC1=CC=C(N2C(=O)C3=C(C(C4=CC=CO4)=N[NH]3)C2C2=CC=C(Br)C=C2)C=C1&&&
*CC(*)=O&*N1CCc2ccccc2C1&&*N1CCCC(c2cc(C(F)(F)F)[nH]n2)C1&&
CCC(CC)NC(=O)C1(C(F)(F)F)CC(CCCNCC2=CC=CC=C2)C1&&&
CN1CC2(C(=O)C3=CC=C(Cl)C=C3N3CCOCC3)CNCC1C2&&&
CC1=C(C#N)C(=O)[NH]C(N)=C1C=NO&&&
COC1=CC=C(C2=NC3=CC=CC=C3C(=O)O2)C(OC)=C1&&&
CCCOC1=CC=C(C(=O)NCC(=O)NN=CC2=CC=C(OCC3=CC=CC=C3)C=C2)C=C1OCCC&&&
BrC1=CC=C(C2=N[NH]C(COC3=CC=C(C4=NN(C5CCCCC5)N=N4)C=C3)=C2)C=C1&&&
COC1=CC=C(NC(=O)NCCC(C)C2CCC3C4CC=C5CC(O)CCC5(C)C4CC(O)C23C)C=C1&&&
*=CC(*)=O&*N*&*CCC*^*=Cc1ccc(C(F)(F)F)cc1^*N1CCCC1=O&&&&&
COC(=O)C1=CC(C2=CC(C(F)(F)F)=CC=C2F)=CC=C1OCC1=CC=C(F)C=C1&&&
CC1=CC=C(N(C(=O)C2=CSN=N2)C(C(=O)NC2CCCCC2)C2=CC=NC=C2)C=C1F&&&
*C(C)=O&*N*&*C*&*C1CN(c2ccc(N3CCN(*)CC3)c(F)c2)C(=O)O1&*C(=O)CC#N&&&
*N1CC(=O)N2C(Cc3c([nH]c4ccccc34)C2c2ccc(C)cc2)C1=O&*C1CCCCC1&&&
COC1=CC(C=CC(=O)NC2=CC=C(C)C=N2)=CC=C1OCC1=C(C)ON=C1C&&&
COC1=CC=CC(Cl)=C1CNC(=O)N1CCCC1C(=O)NCC1CCCO1&&&
CC1=CC=CC(C(=O)NC(=S)NC2=CC=C3CC(F)C(=O)NC3=C2)=C1&&&
CNC(=O)C1=NOC(COC2=C(C)C(C3=CC(C)=CC=C3C)=NO2)=C1&&&
CC1=CC(CN2C(=O)SC(CC(=O)NC3=CC=C(O)C=C3)C2=O)=C(C)C=C1O&&&
*CC&*O*&*C(=O)CCn1ccc(-c2ccccc2)cc1=O&&&
CC(=O)OCCN1C2=C(C(C3=CC=CS3)OC3=CC=C(Cl)C=C23)C(C2=CC=CS2)n2N=NC=C12&&&
CC(=O)OC(CC1=CC=C(O)C=C1)OC(C)=O&&&
CN1N=C2C3=C(C(=O)OC3)C(C3=CC=CC(O)=C3)=CC2=C1O&&&
CC(COC1=CC=CC=C1)NC(C)(C)COC1=C(Br)C=C(Br)C=C1Br&&&
COC1=CC=C(C)C=C1NC(=S)N1CCC(NC(=O)C2=CC=C(C(C)(C)C)C=C2)CC1&&&
O=C(CC1=C(F)C=CC=C1Cl)NC1=CC=CC(Cl)=C1Cl&&&
*C1OC(n2cc(C#C)c(=O)[nH]c2=O)CC1O&*C*&*O*&*C(*)=O&*N*&*C(C(*)=O)C(C)C&*OC&&&
COC1=CC=CC=C1CC(=O)NC1=NC(C2=CC=CO2)=CS1&&&
COC1=CC=C(C(=O)C2=CC=CO2)C(NC(C)=O)=C1&&&
COCCS(=O)(=O)NCCC1=CC2=C(CCCC2)S1&&&
O=CC1=C(N=NC2=CC=CN=C2)[NH]N=C1C1=C[NH]C2=CC=CC=C12&&&
CC(C)CCN(C(CO)CCCCNC(=O)N(CC1=CC=CC=C1)CC1=CC=CC=C1Cl)S(=O)(=O)C1=CC=C(N)C=C1&&&
CCOC(=O)N1CCN(C2=CC=C(NC(=O)C3=CC=C3N(C)S(C)(=O)=O)C=C2C(=O)O)CC1&&&
*C(=O)CCC&*O*&*C1C(C)OC(*)C(O)C1*&*Oc1c(-c2ccc(O)c(O)c2)oc2cc(O)cc(O)c2c1=O&&*O*^*C(=O)CCC&&&
CCOC(=O)OCCC1CC=CCC1NS(=O)(=O)C1=CC=CC=C1&&&
*Nc1nc2c(S(=O)(=O)c3ccc(C(C)C)cc3)nnn2c2ccsc12&*Cc1cccnc1&&&
*C(=O)CC&*N1CC=C(c2ccc(O)c(N*)c2)CC1&*C(=O)CCC*&*N1CCCCC1&&&
CCOCC1(O)CCN(C(=O)C2=C(CC)C=C(C)[NH]2)CC1(C)C&&&
*CCCCCCCCCCCCCCCC&*C1(O)C[N+](C)(C)CCO1&&&
CC(NC(=O)C(C)NC(=O)C(NC(=O)C(NC(=O)C(CCCNC(=N)N)NC(=O)C(N)CC1=CC=C(O)C=C1)C(C3CC4=CC=CC=C4C3)C1=O)C(C)N)C(N)=O&&&
COC1=CC(C2=NN=C3C(C)=NC4=CC(C)=CC=C4NN23)=CC=C1OCCN1CCCCCC1&&&
ClC1=CN=C2[NH]C=C(C3=CC=C(OCCN4CCCCC4)C=C3)C2=C1&&&
O=S(=O)(C1=CC=CS1)N1C=CC2=CC(CN3CCCCC3)=CC=C21&&&
O=C(CC1(O)C(=O)NC2=C(Cl)C=CC=C21)C1=CC=C(Cl)C(Cl)=C1&&&
*CC&*O*&*C(=O)C(*)CCC*&*NC(=N)N*&*S(=O)(=O)C1CC1^*NC(=N)N&&&&
O=C1N=C2SCCCN2C=C1C=NNC1=CC=CC=C1&&&
COC1=CC2=NC=NC(NC3=CC=CC=C3C)=C2C=C1OC&&&
CCOC1=CC=C(F)C(C(=O)NN=CC2=CC=C(O)C(OC)=C2)=C1&&&
*Nc1nc2n(n1)C(c1ccc(OC)cc1)CC(c1ccccc1Br)=N2&*C(=O)C=*&*=Cc1ccccc1&&&
CN(C)C1CCN(C(=O)NCCN2C(=O)SC3=CC=CC=C32)C1&&&
O=C(NC(CC1=C[NH]C2=CC=CC=C12)C(=O)O)C(CC1=C[NH]C2=CC=CC=C12)NC(=O)C1=CC2=CC=CC=C2C=N1&&&
CC(C)(OC1=CC=C(Cl)C=C1Cl)C(=O)ON=C(N)C1=CC=C([N+](=O)[O-])C=C1&&&
*S(=O)(=O)c1cccc(C(=O)O)c1&*N1CCC2(O)CCCCC2C1&&&
*CCCCCC&*N(*)*&*C(=O)CCC(*)=O&*O*^*CCCCC^*CC(*)=O&&&*Nc1ccc(Cl)cc1C(F)(F)F&&&
O=C(C1=NN(C2=CC=CC=C2)C(O)(C(F)(F)F)C1)C1=NC=CS1&&&
*Oc1ccc(-c2cc3c([nH]2)c(=O)n(CCC)c(=O)n3CCC)cc1&*CC(*)=O&*N*&*Cc1cccc(N*)c1&*C(=O)c1ccc(OC)cc1&&&
CC1=NN(C2=CC=CC(C(=O)N3CCCC3C3=CC=C(C4=CC(C)=CN(C)C4=O)C=C3)=N2)C(=O)C2=CC=CC=C12&&&
CC1=CC=C(C2=CC=C(C(=O)NC3=CC=C(F)C(F)=C3)C=C2NC(=O)C2=CC=CC3=CC=CC=C23)C=C1&&&
N#CC1=CC=C(NC(=O)NC2=CC=C(C3CNCCO3)C=C2F)C=C1C(F)(F)F&&&
C=CCSC1=NC(N)=NC2=C1N=CN2C1OC(COP(=O)(O)OP(=O)(O)OP(=O)(O)OP(=O)(O)OCC2OC(N3C=CC(=O)[NH]C3=O)C(O)C2O)C(O)C1(C)O&&&
CN1CC(C(=O)N2CCC(C3=CC=C(C#N)C=C3)CC2)C(C2=CC=C(Cl)C=C2)C1&&&
*N1CCS(=O)(=O)CC1&*C1CCCCCC1*&*O*&*CCCc1ccccc1&&&
CCC=CC[N+]12CCC34C5=CC=CC(O)=C5N5C6OCC=C(C7CCN(CC8=CC=C8)CC7)C56CCN(C(=O)CCC=C(C2)C(C(O)C2=CC1)C8C54)C9C5CC%108&&&
CC1=NC2=C(CN(C(=O)C3CCC(NCC4=CN(C5=CC=C(F)C=C5)N=C4C)CC3)CC2)O1&&&
*Nc1cc(OC)cc2cccnc12&*C(C)CCC*&*N*&*C(=O)C(*)CCC*&*N*&*C(C)=O^*NC(C)=S&&&&
*CC&*N*&*C(*)=O&*C1OC(n2cnc3c(N*)ncnc32)C(O)C1O&*CC*&*Oc1ccc(CC)c(C)c1&&&
*C(=O)CC&*N*&*CCc1oc2c(C)cc(C)cc2c1C&&&
CC1=C(C(=O)OCC(=O)NC2=CC=C(F)C=C2)C=NN1C&&&
*N1CCC(n2nc3cc(F)ccc3n2)CC1&*CCCc1c[nH]c2ccc(-n3cnnc3)cc12&&&
*C(=O)Cc1nnc(Cc2nc3cc(-c4ccccc4)ccc3n2CCCC)o1&*N*&*Cc1ccc(C)cc1&&&
CC1(C)C2CC=C(C3=CC(F)=CC=C3OCCOC3=CC=CC=C3)C1C2&&&
*NC&*C(=O)c1cn2c(c1)c(O)c(O*)cc-2c1ccc(F)cc1F&*Cc1ccccc1Cl&&&
*Nc1ccnc2cc(Cl)ccc12&*CCCCCCC*&*N*&*CCCCC*&*Nc1ccnc2cc(Cl)ccc12&&&
CC(=O)NC1C(OCC2=CC=CC=C2)OC(CO)C(O)C1OC1OC(CO)C(O)C(O)C1O&&&
*C(C)C(*)C(*)(C)O&*O*&*C(*)=O^*C1CC2=C(C)C(=O)C=CC2O1^*N*&&*C*^*C1CCCCC1&*O*&&&*C(*)=O&*N*&*Cc1ccoc1&&&
*C(C)CC&*Oc1cc2onc(C)c2cc1C(*)=O&*Nc1ccc(CC*)cc1&*N1CCC(c2cc3ccccc3[nH]c2=O)CC1&&&
CCC1(C2=CC=CC=C2)CC(=O)N(CSCC2=CC=CC=C2)C1=O&&&
O=C(NC1=CC=CC(C2=CC=CC=C2)=C1)NC1=CN=CC(C2=CN=CC3=C2C=C(C2=NCCN2)[NH]3)=C1&&&
O=C(C1CCC(=O)N(CC2=CC=CC=N2)C1)N1CCN(C2=CC=CC(Cl)=C2)CC1&&&
O=C(O)CCCC=CCC1C(NO)C2CC1(C1=CC=CC(OCC3=CC=CC=C3)=C1)CO2&&&
*Cc1cc(C=NNC(=O)c2ccc(O)cc2O)ccc1OC&*Oc1cc(C)cc(C)c1&&&
*C(=O)NN=Cc1ccccc1Br&*C1COc2ccccc2O1&&&
*Nc1ccc(OC)cc1&*C(=O)Cn1c(=O)n(-c2cccc(C(*)=O)c2)c(=O)c2c1c1cc(OC)ccc1n2C&*N(C)c1ccccc1&&&
*C(=O)CC#N&*Nc1ccc(C(=O)O)cc1C1=NC2(c3ccccc3)CC2C(=O)N1c1ccc(C(=O)O)cc1&&&
*N(C)c1ccc(C#N)c(Cl)c1&*Cc1cc2c([nH]c(O)c(=O)[nH]c2=O)s1&&&
*C(C)C&*Oc1cc2c(cc1F)nc(N*)n2-c1ccccc1&*C(*)=O&*C1CCCCC1&&&
CCOC(=O)C1=C(C)N=C(NC(=O)C2=CC=CC=C2)S1&&&
*CC&*Oc1ccc(CC*)cc1O*&*CC&&*N*^*C(=O)Cn1ncc2c3ccccc3nc-2c1O&&&
*Oc1cncc(-c2nc(C3CCN3C)cs2)c1&*C*&*C1CCOCC1&&&
*S(=O)(=O)c1ccc(C2=NNC(=O)CC2C)cc1&*N1CCOCC1&&&
*NC(=N)Nc1ccccc1&*C(=O)c1nc(N2CCCC2)n(CC(=O)c2ccc(F)cc2)c1C(F)(F)F&&&
OC(C1=CC=CO1)C1=CC=C(C2=CC=CC=C2)C=C1&&&
CC1=CC=CC2=NSN=C12&&&
*CC&*SC1=NN(C(C(=O)O)C(C)C)C(c2ccc3c(c2)OCO3)C1&&&
*C(CC(C)C)C(*)=O&*Nc1ccc2ccccc2c1&&*N*^*C(=O)C(CCC(*)=O)CC(=O)NO&*N*&*Cc1ccccn1&&&
*S(=O)(=O)c1ccc(O)c(O)c1&*Nc1nc2ccccc2s1&&&
*Nc1ccccn1&*C*&*C1(*)CCOCC1&*N1CCN(c2ccccc2)CC1&&&
CC1=CC=C(S(=O)(=O)NC(CC(=O)NC2=CC=C(C(=O)N3CCOCC3)C=C2)C(C)C)C=C1&&&
*OC&*C(=O)Cc1c(I)cnn1CCCCCCCC(*)=O&*OC&&&
N=C(N)NCCCC(N)C(=O)O&&&
*C(C)=O&*Nc1cccc(-c2ccc(C*)cc2)c1&*Oc1ccc2c(CC*)cc(=O)oc2c1C&*N1CCOCC1&&&
*C(=O)CCl&*N1C2CCC1COC2&&&
CC(C)(OC1=CC=C(N(C(=O)C(=O)O)C2=CC=C3C(=O)C4=CC=CC=C4C3=C2)C(N)=N1)C(=O)O&&&
CC1(COC2=CC=C(C3=CC4=C(C(NC5CC5)=N3)C(=O)[NH]C=C4)C=N2)CCS(=O)(=O)CC1&&&
*=Cc1ccc(O)cc1&*=C1CCC2=CC(c3ccc(O*)cc3)=NCC2C1&*Cc1ccccc1&&&
*C(C)(C)CC&*N*&*C(=O)C*&*O*&*C(=O)C1=CN(*)CC1&*Cc1ccc(F)cc1&&&
CC1=NC2=C(SC3=NC(C4=CC=CC=C4Cl)=CN32)C(=O)N1CCC1=CCCCC1&&&
O=S(=O)(CC(CC1=CC=C(F)C(F)=C1)C(=O)NC1C2=CC=CC=C2CC1O)CC1=CC=CC=C1&&&
CCN1C(=O)N(C2OC(CO)C(O)C2F)C2=C1C(=O)N=C(N)[NH]2&&&
O=C(NC1=CC=C(N2C3=C(C4=CC=CC=C42)C2=CC=CC=C2C3=O)C=C1)C1=CC=CC=C1N1C2=C(C3=CC=CC=C3C1=O)C1=CC=CC=C1CC2&&&
*[N+]1(C)C2CCC1CC(*)C2&*Cc1cc(-c2ccccc2)cc(-c2ccccc2)c1&&*Cc1cc2ccccc2n1S(C)(=O)=O&&
*C(=O)c1ccc([N+](=O)[O-])cc1&*N*&*C1CN(*)CC1O&*Cc1ccc2c(c1)OCO2&&&
O=C(NC1=CC=CC(Br)=C1)NC1=CC=CC2=C1C1CC3C(N(CC4CC4)CC4CC4)C(O)=C(C(=O)O)C(=O)C3(O)C(O)=C1C2=O&&&
*C(=O)c1cc(-c2ccc(OC)cc2)nc(N)n1&*N*&*Cc1ccccc1C&&&
CCC(C1=CC=C(C(F)(F)F)C=C1)N1N=C(NC(=O)C2CCCC2)SC1=NC&&&
CC1=CC=C(N2N=C(C)C3=C2NC(=O)C(C2=CC=CC=C2Cl)C3C(=O)OC(C)C)C=C1&&&
*N1CCN(c2nc(-c3ccc(OC)cc3)cs2)CC1&*C(=O)CC(C)C(F)(F)F&&&
*OC&*CC*&*N*&*C(=O)C(=*)C&*=Cc1ccc(O*)cc1&*C(C)c1cccc(C(F)(F)F)c1&&&
O=C(CCN1C=NC=N1)NC1CCN(CC2=CC=CC=C2F)CC1&&&
*C1CCC(C)CC1*&*O*&*C(*)=O^*C(C)C^*N*&&&*C(C=O)Cc1ccccc1&&&
C=CCC1CC(OC(C)=O)OC1=O&&&
CCNC(=O)COC(=O)C1CC(=O)N(C2=CC(OC)=C(OC)C(OC)=C2)C1&&&
CCC1=C(S(=O)(=O)C2=CC=C(C)C=C2)[NH]C(SC)=NC1=O&&&
*=Cc1ccc(OC)cc1&*=C1SC(=S)N(*)C1=O&*CC*&*Sc1nc2ccccc2[nH]1&&&
O=C(C=CC1=CC(F)=CC=C1F)N=C1[NH]N=C(COC2=CC=CC=C2)S1&&&
*Oc1ccccc1C1=C(c2ccc(S(C)(=O)=O)cc2)SC(C)C1&*CC*&*N1CCOCC1&&&
*CN&*C1CCC(*)CC1&*C(*)=O&*N1CCN(c2ccccc2C*)CC1&*N*&*CCc1cccs1&&&
COC1=CC2=NC=NC(N3CCN(C(=O)NC4=CC=C(C)C(F)=C4)CC3)=C2C=C1OC&&&
*CC&*OP(=O)(CC*)O*&*CC&&*N*^*C(=O)c1ccc(C)cc1&&&
*Cn1c(-c2ccccc2C)nc2cn(-c3ccc(C#N)cc3)nc2c1=O&*C1CCCN(*)C1&*Cc1ccccc1&&&
CC(C)C(NC(=O)OCC1=CC=CC=C1)C(=O)NC1=CC=C(C2=CN(C3=CC=C(O)C(C=O)=C3)N=N2)C=C1&&&
*Cc1csc2ccccc12&*N*&*C*&*C1OC(c2ccccc2)C2CCC1C2&&&
*Nc1ccc(Cl)cc1C&*Cc1nnc(S*)o1&*CC(*)=O&*N*&*Cc1ccccc1&&&
CC1=CC=CC=C1CN1C(CCC(=O)O)=CC=C1C1=CC=C(CC(C)C)C=C1&&&
*CC(*)=O&*Nc1nc2ccccc2s1&&*N*^*S(=O)(=O)c1ccccc1&&&
*Oc1ccc(Nc2ncnc(C)c2-c2ccccc2)cc1Cl&*Cc1ccc(F)cc1&&&
NCCC(=O)NC1CNC(=O)C(CC2=CC=C(O)C=C2)NC(=O)C(CC2=CN=C[NH]2)NC(=O)C(CC2=C[NH]C3=CC=CC=C23)NC(=O)C(CCCNC(=N)N)NC1=O&&&
*OC&*CC(*)n1c(F)nc2c1c(=O)n(CC(*)=O)c(=O)n2C&*N1CCOCC1&&*C1CC1&&
*CCCC&*Sc1nc(N)c2[nH]c(=O)n(Cc3ccccc3)c2n1&&&
O=C(C1CCCCC1)N1CCN(S(=O)(=O)C2=CC=C(F)C=C2)CC1&&&
CCOC(=N)C1=CC2=C(OCO2)C(N)=C1C#N&&&
*CC&*O*&*C(=O)n1c(=S)oc2cc(C)ccc21&&&
CC(C)C1=CC=CC=C1N1CCN(C(=O)C(CC2=CC=C(Cl)C=C2)NC(=O)C2(C)CC2)CC1&&&
*N(C)c1ncc(C(O)(C(F)(F)F)C(F)(F)F)s1&*CCCN&&&
*C(C)c1ccc2c(c1)C1(C)CCN(C)C(C2)C1#N&*N(C)C&&&
*CC(O)Cn1ccnc1[N+](=O)[O-]&*N*&*S(=O)(=O)c1ccccc1&&&
*OC&*CC(*)=O&*N1CCc2nc(C)nc(N*)c2CC1&*Cc1ccncc1&&&
*OC&*C(=O)C=*&*=Cc1ccc(OC)cc1&&&
*Sc1nc2c(Cn3ncc(C)c3C)c(C)nn2c(C)c1Cc1ccco1&*CC(C)C&&&
*C(C(*)=O)C(C)CC&*N*&*CCC(CCC(=O)O)CC(C)C^*N*&&*C(=O)C(*)Cc1ccc(O)cc1&*N(*)C&*C(=O)C(*)CCCCN&*N(*)C&*C(=O)C(*)CCCCN&*N*&*
CC1=CN(CC(=O)N2[NH]C(=O)N(C3=CC=CC=C3)C2=O)C(=O)N(C)C1=O&&&
*=C(CC)[N+](=O)[O-]&*=Cc1csc(C(*)(CC)C(=O)O)n1&*O*&*CC(C)(C)C&&&
O=C(COC1=CC=C(Cl)C=C1C(=O)NC1=CC=CC=C1N1C=CC=C1)NC1CCCCC1&&&
O=C(O)CSC1=N[NH]C(C2=CC=CC=C2F)=N1&&&
*Nc1nc(CC(=O)O)cs1&*C(=O)c1[nH]c2c(c1Cl)C(=O)CCC2&&&
COCC1=CC(C)=NC(N2CCN(C3=NC4=CC(C5=NC6=CC=CC=C6[NH]5)=CC=C4O3)CC2)=C1C#N&&&
CC1(C)SC2C(N)CCN2C1C(=O)O&&&
COC(=O)COC1CC2(NC(C)=O)C3CCC4(C)C(C(C)CCCN)CCC4C3CCC2(C)C1OC(C)=O&&&
CC(=O)OCC1=NC(N=CC2=CC=CC(OC(C)=O)=C2)=C(C#N)C(C2=CC=CC=C2C(F)(F)F)=C1C#N&&&
*N(*)C&*CC*&*N*^*CC*^*C(=O)CCn1cnc2c(N3CCCC3)ncnc21&*C1CCOCC1&&&&&
*OC&*C(*)=O&*Nc1cc2c(c(N)n1)N=C(c1ccc(OC)cc1)C(C)(C)O2&&&
CC1CN(C(=O)C2CCCCC2)CCN1CC1(O)CCC2(C)C(CCC3C4CCC(=O)C4(C)CCC32)C1&&&
O=C(NC1=CC=C(F)C=C1)C(C1=CC=C(Cl)C=C1)C1=C(O)C2=CC=CC=C2OC1=O&&&
O=S(=O)(NC1=CC=C(Cl)C=C1)C1=CC=C(NC(=S)N2CCCC2)C=C1&&&
*C(C)=O&*Oc1c(Cl)c(Cl)c2c(c1Cl)C1(C#N)C(=NC2=O)Cc2ccccc21&&&
COC1=CC=C2N=C(NC(=O)C3=CC=C4C=CC=C(O)C4=N3)SC2=C1&&&
CCC1=CC=CC(C)=C1NC(=O)C1=N[NH]C(=O)C2=CC=CC=C12&&&
*CC(*)=O&*N*&*Cc1ccc(Cl)cc1^*Sc1nc[nH]n1&&&&
C#CCN1C(=O)C(CC(=O)NCCO)SC1=NC1=CC=C(C)C=C1C&&&
*C(C#N)Cc1ccc(-c2ccc3ncnc(SC)c3c2)cc1&*N*&*C(*)=O&*C1NC2CCC1C2&&&
CCOC(=O)C1=C(C)N(CC2=CC=CO2)C23OC4C5=C(CC6(OC(C)=O)C(=C5C)C(=O)OC(C6O)CN4C2C2O)C4C(C5=CC=C(C)C=C5)CC=CC4(C)OC4(C(=O)OCC)C
CC1=CC=C(S(=O)(=O)NC2=CC=CC(C3=CC=C(N4CCCC4C)N=N3)=C2)C=C1F&&&
*CCCC&*Oc1cc(-c2cc(OC)c(OC)c(OC)c2OC)cc(C=*)c1O*&*CCCC&&*=CC(*)=O^*Nc1ccccc1N&&&
CC(=O)OC1=CC=C(C(=O)NC2=CC(Br)=C(O)C(Br)=C2)C=C1OC(C)=O&&&
*CC&*N(c1cc(C)nc2c(-c3ccc(Cl)cc3Cl)n(C)nc12)c1ccc(C)cc1Br&&&
CCN(CC)CC1=CC(NC2=CC=NC3=CC(Cl)=CC=C23)=CC=C1O&&&
*S(C)(=O)=O&*N1CCC(*)CC1&*C*&*Oc1ccc(C(=O)C*)cc1&*C1CCN(*)CC1&*Cc1cc(O)ccc1O&&&
*N1CCC(=C)c2ccccc2S1(=O)=O&*C(CC(=O)O)c1ccc(F)c(F)c1&&&
CC1=CC=CC=C1C1=C(Cl)N=CN=C1NC1=CC=C(OCC(N)=O)C=C1&&&
*Nc1cccc(-n2nc(C(F)(F)F)c3c2C(=O)N(c2ccc(C4(*)CC4)cc2)CC3)c1&*C1CCOCC1&&*CCCO&&
*N(C)C&*CC*&*Sc1ccccc1S(*)(=O)=O&*N*&*C(*)=O&*C12CC3CC(CC(C3)C1)C2&&&
O=C1C2=CC=CC(O)=C2C(=O)N1CCCC=CC1=CN=NN1C1=CC=CC=C1&&&
CC(=O)OC1C2=CC(N=CC3=CC=CC(O)=C3O)=C(C)C=C2OC(C)(C)C1O&&&
*CC&*Oc1ccc(Cl)cc1-c1nc(O*)c2cnn(C)c2n1&*CCC*&*OC&&&
CCOCC1=CC=C(OC)C(C2=CC=C(OC)C(C3C4=C(CC(C)(C)CC4=O)OC4=C3C(=O)OC(C)=C4)=C2)=C1&&&
*NC(=S)c1cccc(C(F)(F)F)c1&*Cc1ccc2c(c1)OCO2&&&
*N(c1ccc(O)cc1F)c1cc(C)nc2nc(N3CCOCC3)nn12&*CC*&*N(*)C&*CC*&*N(C)C&&&
*Nc1cnc2ccccc2c1&*CCC*&*N1CCCCC1&&&
*C(=O)c1cn(CCCCC)c2cc(C(F)(F)F)ccc2c1=O&*N*&*C12CC3CC(CC(C3)C1)C2&&&
COC1=CC=C(C2=C(C(=O)N(C)CC(=O)O)C(C)=NO2)C=C1OC&&&
*N1CCN(c2cccc(F)c2)C(C)C1&*CC(O)C*&*Oc1ccc(C(*)=O)cc1&*C1CC1&&&
O=C(O)CCC(=O)NC1=CC=C(C2=CC=C(CCN3CCN(C4=CC=CC(Cl)=C4)CC3)C=C2)C=C1&&&
*OC&*C1COCCC1*&*N*&*C1CC2CCCC2(*)C1&*C(*)=O&*N1CCc2ncc(C(F)(F)F)cc2C1&&&
CCC1CCCCN1C(=O)C(CCCNC(=N)N)NS(=O)(=O)C1=CC=CC2=C(N(C)C)C=CC=C12&&&
CC1=CC=C(N2CCN(C3=CC=CC(Cl)=C3)CC2)C=C1NC(=O)C1=CC=CC(C2=CC=CC(O)=C2)=N1&&&
O=C1C2=C(CN1C1CCCCC1)C(C(F)(F)F)=NN2CC1=CC=CC=N1&&&
CCCNC(=O)N1N=C(C2=CC=CO2)N=C1N&&&
CN(C)NC(=O)N1[NH]C(=O)[NH]C1=O&&&
*CC&*O*&*C(*)=O&*C1(*)CCN(*)CC1&*C(=O)CCC(F)(F)F&&*Cc1ccc2c(c1)OCO2&&
COC1=CC=C(C2=CC(F)=C(F)C(C#CC3(O)CN4CCC3CC4)=C2)C=C1C=NOCCN(C)C&&&
COC1=CC=C(C(OCCN2CCCC2)(C2=CC=C(OC)C=C2)C2=CC=C(OC)C=C2)C=C1&&&
COC(=O)C(NP(=O)(CC1=CC=CC(C(=O)NCC2=CC=CC=C2)=C1)NC(CC1=CC=CC=C1)C(O)C(O)C(CC1=CC=CC=C1)NC(=O)C(CC(C)C)NC(=O)OC(C)(C)C)C(
COC1=CN=C(C2=CC=CC=C2)N=C1C(=O)N1C2CCC1C(CO)C2&&&
CCOC1=CC=CC=C1C1=NC2=CC=CC=C2C(=O)N1C1=CC=CC=C1C(F)(F)F&&&
*=C1C=CN(*)CC(O)C1=C&*C(=O)c1cc(C(F)(F)F)cc(C(F)(F)F)c1&&*=CC(C)C(*)C(C)C(=O)NO^*N*&*Cc1cc(C(F)(F)F)cc(C(F)(F)F)c1&&&
*OC&*C(=O)c1ccc(-c2cnc(N*)o2)cc1&*C(=O)c1cc2cccc(OC)c2oc1=Nc1ccc(C(=O)O)cc1&&&
COC1=CC(NC(=O)C2CCCN2S(=O)(=O)C2=CC=C3C(=C2)C(=O)N(C)C(=O)N3C)=CC(OC)=C1OC&&&
*Nc1cc(OC)ccc1OC&*C(=O)c1cc(-c2cccs2)on1&&&
*Oc1ccc(C(CC)(c2ccc(O*)c(C)c2)c2ccc(O*)c(C)c2)cc1C&*CC*&*C1CCCC1^*CC*&&*O*^*CC(O)CC*^*CC*&*N(C)C&*N1CCCC1&&&&&
O=C(NCCCN1CCC2(CCC3=CC=CC=C32)CC1)NC1=CC=CN=C1O&&&
*Cc1cc(Cl)ccc1OC&*N*&*C(=O)c1ccc2c(=O)c(O)c(C)[nH]c2c1&&&
CN1C2CCC1C(C1=CC=C(Cl)C=C1Cl)C3(C#N)C(C4=CC=C(Cl)C=C4)C(C#N)C(=N)C3(C#N)C1C2&&&
CC1=CC=C(C)C(OCCCC2CCC(=O)N2)=C1&&&
*CC(=O)O&*OP(=O)(O)C(Cl)(Cl)P(=O)(O)O&&&
O=C(CC1=CC=CC=C1)NN=C(CC1=NC2=CC=CC=C2[NH]C1=O)C(=O)NC1=CC=C(Cl)C=C1&&&
CC1(CC2=CC=CC3=CC=CC=C23)CCCC[N+]1(C)CCO&&&
*OC&*C(=O)n1c(OC)c2cc(C(*)=O)ccc2c1C&*Nc1nc(-c2ccc(Br)cc2)cs1&&&
*CC(*)=O&*Nc1nncs1&&*N1C(=O)C2(OCCCO2)c2ccccc21&&
*Oc1ccc(OC)cc1&*CC*&*N*&*C(=O)c1ccc(F)cc1&&&
N#CC1=CC=C(COC2=NC(=O)C3=C(OCC3)[NH]2)C=C1&&&
CCCN1C(SCC(=O)NC2=CC=CC=C2Cl)=NC2=CC=CC=C2C1=O&&&
*C(C)(C)C&*O*&*C(*)=O&*N*&*C1Cc2ccc(N*)cc2C1&*C(=O)c1ccccc1-c1ccccc1&&&
*C(*)C(C)O&*O*&*C1OC(*)C(O)C(O)C1O^*C1CO1^*C*&&&*O*&*C(=O)Cc1ccc(O)c(F)c1&&&
CC(=O)N1CCC(NC(=O)C2(OC3=CC=CC=C3)CCC(NC(=O)C3=C[NH]C(C(C)(C)O)=N3)CC2)CC1&&&
*C(=O)c1cc(S(*)(=O)=O)c2cccnc2c1O&*N*&*Cc1ccccn1^*N1CCOCC1&&&&
*ON=C(C)c1ccc(C*)cc1&*Cc1ccccc1&&*N*^*CCCCC*&*Nc1cc(C)nc2cc(Cl)ccc12&&&
*=CCCC(=O)O&*=CC*&*C1COC(c2nc(-c3cccc(O)c3)c(-c3cccc(O)c3)[nH]2)OC1&&&
*Nc1cc(C)on1&*C(=O)c1cc(C(F)(F)F)nn1C&&&
*C(C)(C)C&*O*&*C(=O)CCC*&*Oc1ccc(O*)cc1&*CCCC*&*Nc1nc2ccccc2[nH]1&&&
CC1=CC=C(O)C(C)=C1NC(=O)C(F)(F)C(F)(F)C(F)(F)C(F)(F)C(F)(F)C(F)(F)C(F)(F)C(=O)NC1=CC(C)=C2CCCCC2=N1&&&
*C(=O)Cn1cnc2c1c(=O)n(C)c(=O)n2C&*N1CCCN(*)CC1&*S(=O)(=O)c1ccccc1&&&
CC1(C)CCCN(CCSC2=NC3=CC(Cl)=CC=C3O2)C1&&&
N#CCCCN1C(=O)C2=C(N=C3N(C4=NC(=O)C=C(C5CC5)[NH]4)CCCN32)N(CC2=CC=CC=C2)C1=O&&&
*C(=O)c1nc(-c2ccc(C)cc2)n(-c2ccc(Cl)cc2)n1&*N*&*CCO&&&
O=C(NCCN1CCOCC1)C1=CC=C(N2CCCC2)C(C(F)(F)F)=C1&&&
*Sc1nc2cc3c(cc2cc1C#N)OCO3&*CC(=O)c1ccc(O)c(C=O)c1O&&&
CC1=CC(C)=C(NC(=O)COC(=O)C2=C3C=CC=CC3=N[NH]2)C(C)=C1&&&
*CC(=O)NN=Cc1cccnc1&*Sc1ccccn1&&&
COC1=CC=CC=C1NC(=O)C(C)N1CCN(S(=O)(=O)C2=CC=CC(C)=C2C)CC1&&&
COC1=CC2=NC=NC(OC3=CC=CC(C(N)=O)=C3)=C2C=C1OC&&&
*C(=O)C(=O)O&*N1CCOc2ccc(Nc3[nH]ccc(=O)n3)cc2C1&&&
COC1=CC=C(C2=NN(C(N)=S)C(C3=CC=C(O)C=C3)C2)C=C1&&&
O=C(O)C=CC1=CC=C2[NH]C3=C(CC4(O)C5CC6=CC=C(O)C7=C6C4(CCN5CC4CC4)C3O7)C2=C1&&&
*C(=O)c1ccco1&*Nc1cnccn1&&&
*C(=O)C(CC(C)C)CP(=O)(O)C(*)c1ccccc1&*N*&*C(Cc1ccccc1)C(=O)O^*N*&&*C(=O)C(CCCc1ccccc1)Cc1ccc(F)cc1&&&
CCC1=CC(C2=NN(CC(=O)O)N=N2)=C2C=C(F)C=CC2=N1&&&
*Oc1ccc(-c2cc3c([nH]2)c(=O)n(CCC)c(=O)n3CCC)cc1&*CC(*)=O&*Nc1ccc(C(*)=O)cc1&*O*&*CC&&&
CC1CCN(C2=NC3=C(C(=O)N(CC4CCCCC4)C(=O)N3C)N2CCC2=CC=CS2)CC1&&&
CCOC1=CC=C(S(=O)(=O)N2CCN(C(=O)C3=C(N4C=CC=C4)N(C4=CC=CC=C4)N=C3C)CC2)C=C1&&&
O=C1CNC2=C(C=CC=C2CNCCCNCCC2=C[NH]C(C3=CC=CC=C3)=N2)N1&&&
COC1=CC=CC=C1N1CCN(CCC(O)CN2C(=O)CN(C)C2=O)CC1&&&
NC1=CC=C(C2=NC3=CC=CC=C3S2)C=C1NC(=O)C1=CC=C(C(=O)NC2=CC=C(NC3=CC=[N+](CCCN4CCCC4)C=C3)C=C2)C=C1&&&
*C(=O)c1cc(C2CCCCN2*)on1&*Nc1ccccc1&&*C(=O)c1cc(Cl)ccc1O&&
*CCCCCCCCCCCCCC&*N1CC(O)C(O)C(O)C1*&*CO&&&
O=C(NCCO)C1=CC=C(F)C(S(=O)(=O)N2CCN(C3=CC=CC=C3)CC2)=C1&&&
CC(=O)N1C(=S)N(C)C2=CC=C(C#CC3=CC=C(C4=CC=CC(C(F)(F)F)=C4)N=N3)C=C21&&&
O=P1(OC2=CC=CC=C2)N=CN2C(=N1)SC1=CC=CC=C12&&&
*OC&*C*&*C1CNC(=O)C2=C1NC1=C(C(=O)COC1)C2c1cccc(F)c1&&&
*C1CCCCNC1=O&*N(*)*&*Cc1ccccc1&&*S(=O)(=O)c1ccc(Cl)c(Cl)c1&&
COC1=CC=C(CC(CC(C)C)(C(=O)NO)S(=O)(=O)C2=CC=C(N)C=C2)C=C1&&&
O=[N+]([O-])C1=NC=NN1CCCCN(CC1=CC=CC=C1)C1=CC=CC(OC(F)(F)F)=C1&&&
*Cc1cccc(OC)c1&*N*&*C(=O)C(*)c1cc(OC)cc(OC)c1&*Nc1ccc2c(c1)OCCO2&&&
COC1=CC=CC(NC(=O)C2=CC(S(=O)(=O)N3CCN(C4=CC=CC(C)=C4C)CC3)=CC=C2Cl)=C1&&&
*C1Sc2nc(-c3ccc(OC)cc3)nn2C1=O&*C(*)c1ccco1&*N1CCCC2(CCCCC2)C1&&&
CCCCC1=CN(C2=CC=C(O)C=C2)C2=CC=C(O)C=C12&&&
COC1=CC2=C(C=C1NC1=NC(Cl)=NN=C1S(=O)(=O)C1=CC=CC=C1)CCCC2O&&&
O=C1C2=CC=CC=C2C(=O)C1CC1=C([N+](=O)[O-])N2C=CSC2=N1&&&
*Cc1ccoc1&*N*&*C1C2CN(*)CC21&*Cc1ccoc1&&&
*CC&*Nc1nc(N*)nc(SC)n1&*C1OC(*)C(O)C(O)C1O&*CO&&&
*CC(C)(C)c1ccc(C(C)(C)C)cc1&*N1CCN(c2nc3ccccc3s2)CC1&&&
*OC&*C(*)=O&*C1CCN(*)CC1&*C(=O)c1ccc(Cl)c(S(*)(=O)=O)c1&*N1CCc2ccccc21&&&
N#CC12CCCC1CN(C(=O)CCC(=O)N(CCCC(=O)O)C1=CC=CC=C1)CC2&&&
CCCCC(NC(=O)OC(C(C)(C)C)C(C)(C)C)C(=O)C(=O)NCC(O)C1=CC=CC=C1&&&
CCOC(=O)C1=C(NCC2=CC=CC=C2OC)SC2=C1CCCC2&&&
O=C1C2=CC(Cl)=CC=C2SN1C1=CC=CC=C1&&&
CC1CCN(CC(=O)NN=CC2=CC=CC=C2)CC1&&&
*CC&*N*&*C(*)=O&*N*&*CCCC(C(=O)c1ccc(Cl)cc1)C(S)CS&&&
CCCCCCCN(CCCCCSC1=NC(C2=CC=C(Cl)C=C2)=C(C2=CC=CC=C2)[NH]1)C(=O)N1CCN(C2=CC3=C(C=C2F)C(=O)C(C(=O)O)=C[NH]3)CC1&&&
*CCC(C)C&*Nc1cc(C*)ccn1&*N(C)C&&&
CC(C)C1=NC=CN1C(OCCN1CCOCC1)(C1=CC=CC=C1)C1=CC=C(Cl)C=C1&&&
*C(=O)C[n+]1ccc(C(=O)CCCC)cc1&*Nc1ccc(S(N)(=O)=O)cc1&&&
*CC(*)=O&*NC1CCCc2c1cnn2-c1cccc(F)c1&&*Nc1ccc(C(O)CCl)cc1&&
CN(C)C(=O)CN1N=C(C2=CC=C(Cl)S2)C2=CC=CC=C2C1=O&&&
O=C(CC(NC(=O)C1=C(Cl)C=CC=C1Cl)C(=O)NC(CC1CCNCC1)C(=O)C1(C(=O)O)CC1)NCC1=CC=C(C(F)(F)F)C=C1&&&
*N1C(=O)N(*)C(*)C(O)C(O)C1*&*Cc1ccc2[nH]nnc2c1&&*Cc1ccc2[nH]ncc2c1&*Cc1ccc2[nH]nnc2c1&*Cc1ccccc1&&
CCN1C(=O)OC2=CC(S(=O)(=O)NC3=CC=CC(OC(C)C)=C3)=CC=C21&&&
*Nc1nc(C)cs1&*C(=O)CCn1nnc2ccccc21&&&
CC(C)SCC(O)C(CC1CCCCC1)NC(=O)C(CC1=C[NH]C=N1)NC(=O)C(CC1=CC=CC=C1)NC(=O)OC(C)(C)C&&&
COC(=O)C(NCCC1=C2C=CC=CC2=CC2=CC=CC=C12)C1=CC=CC=C1&&&
*C(CCCC)Cc1cc(C(F)(F)F)cc(C(F)(F)F)c1&*N1CC2(CCC(O)CC2)CC1c1cccc(O)c1&&&
CN(C)S(=O)(=O)C1=CC=CC=C1C1=NN(C2=CC=CC(S(N)(=O)=O)=C2)C(C(F)(F)F)C1&&&
*CO&*C1OC(n2nc(Cc3cccc4ccccc34)c3ccccc32)C(O)C(O)C1O&&&
CC1=CC=CC=C1NC(=O)C(NS(=O)(=O)C1=CC=C2C(=C1)OC(=O)N2C)C(C)C&&&
*C1(O)CC(c2ccc(Br)cc2)=NN1c1nc2ccccc2c(=O)n1-c1ccc(C)cc1C&*C(F)(F)F&&&
O=C(NCC1=CC=CS1)C(=O)NC1CCCC1C(=O)NC1=CC=C(F)C=C1&&&
FC1=CN=CC=C1OC1=CC=C(NC2=NC3=CC=CC=C3O2)C=C1&&&
O=C1C=CC2=N[NH]C=C2N1CCCC1=CC=C(Br)C=C1&&&
*S(=O)(=O)CC&*N1CC(*)CC1*&*N1CCCC(*)C1&*CO^*C(=O)NO&&&&
C(CCCCCC1=NN=C[NH]1)OCCCCN1CCN(C2=NC3=CC=CC=C3C3=CC=CC=C23)CC1&&&
COCCNC(=O)CCC1=CC2=C(C=C1C(C)=O)OCO2&&&
CC(C1=CC=CC2=CC=CC=C12)N1CCCC(CNC(=O)NC2=CC=C(Cl)C=C2)C1&&&
O=C(NC1=CC=CC=C1)NC1=C2C=CC=CC2=NC2=CC=CC=C12&&&
O=C(NCCCCCCNC1=C2CCCCC2=NC2=CC=CC=C12)C1=CC=C(F)C=C1&&&
COC1=CC=C(C2=CC=C3OCCC4(NC(=O)NC4=O)C3=C2)C=C1OC&&&
*Cc1csc(C)n1&*N1CCCC1*&*CC*&*N*&*C(=O)n1ccc2ccccc21&&&
CC1(C)CC(=O)C2=C(C1)N(NC(=O)C1=CC=CC=C1)C1=C2C(=O)C2=CC=CC=C21&&&
CCC(O)CN1CCN(C2=NC=CC=C2C#N)CC1&&&
CCC1=CC2=C(C)C=C(C)N=C2N=C1C&&&
CC1=C(CC2=CC=CC(F)=C2F)N(OCC2=NON=C2C)C(=O)[NH]C1=O&&&
COC1=CC=CC=C1N1C(=O)C2=CC=CC=C2C1(OC)C1=CC=C(F)C=C1&&&
CCOC1=CC(CN2CCN(C(=O)C3=N[NH]C4=CC=CC=C34)CC2)=CC(OCC)=C1OCC&&&
*N(*)C&*CCO&&*Cc1ccc(C*)cc1^*Oc1ccc2c(c1)OCO2&&&
CCNC1CCCN(C2=CC=C(NC3=NC=C4C=C(C(=O)N(C)CC)N(C5CCCC5)C4=N3)N=C2)C1C&&&
CC(C)CNCC1=CC=C(OCC(=O)NN=CCC2=CC=CC=C2)C(I)=C1&&&
CCOC1C(C)OC(OC2CCC3(C)C(CCC4C3CCC35C(=O)OC6(CCC(C)CO6)C(O)C45)C2)C(OC2OC(C)C(OC(C)=O)C(OC(C)=O)C2O)C1OC(C)=O&&&
*NC(=NC)C1(c2cnc3ccccn23)CCSCC1&*CCC*&*N1CCOCC1&&&
COC1=CC=C(C=NN=C2[NH]N=C(C(C)(C)C)S2)C=C1OC1=CC=CC=C1&&&
*N1CCC23CCCCC2C1Cc1ccc(O)cc13&*C*&*C1CCC1&&&
*C(C#N)Cc1ccc(-c2ccc3c(c2)N(C)C(=O)C3)cc1F&*N*&*C(*)=O&*C1NC2CCC1C2&&&
N#CC1CC(NCC(O)C2=CC(Cl)=CN=C2OC2=CC=CC3=C2CC(=O)N3)C1&&&
*=CC(O)CCCCC&*=CC1C(S(=O)(=O)c2ccc(C)cc2)CC2CC(=O)CC21&&&
*C(=O)N=S(=O)(N*)c1ccccc1&*Nc1nnc(SC(=S)N2CCOCC2)s1&&*C1CCCCC1&&
*Oc1cc(O*)nc2cc(O)ccc12&*Cc1ccccc1&&*CCCC*^*N1CCC(O)CC1&&&
FC1=CC=C(N2CCN(C3=CC=C(Cl)C(Cl)=C3)CC2)C=C1&&&
CC1=CN2C(=O)C=C(COC(=O)C3=CC=CC(NC(=O)C4=CC=C5OCOC5=C4)=C3)N=C2S1&&&
CSC1=C(S(=O)(=O)C2=CC=CC(F)=C2)C2=C(N=CN(C)C2=O)S1&&&
COCCN(C(=O)C1=C(NC(=O)C2=CC=C(F)C=C2)SC2=C1CCCCC2)C1=C(N)N(CC(C)C)C(=O)[NH]C1=O&&&
N=C(NC1=CC=CC(C2=CC=CO2)=C1)NC(=N)NCCCC1=NC(NC2=CC=CC(NC(=O)CN3CCCC3)=C2)=NC(C2=CC=CO2)=N1&&&
*C(=O)c1cnn(-c2ccc(C)c(C)c2)c1-n1cccc1&*N*&*Cc1cccO1&&&
CC12CCC3C4=CC=C(O)C=C4CCC3C1CC(C(=O)NCC1=CC=CC=C1)C2O&&&
*CC&*Oc1ccc(C=NNC(=O)Cn2c3ccccc3c3ccccc32)cc1&&&
CC(C)C(CCC1(C2=CC=C(C(C)(C)C)C=C2)CCOC(C)(C)C1)C1OCC(COS(C)(=O)=O)O1&&&
CCOC(=O)CC1=C(C2=CC=C3C(=O)C=C(OCC)C=C3O2)OC2=CC=C(OCC)C=C12&&&
CCOC(=O)C1=CSC(C2=CC(Cl)=N[NH]2)=N1&&&
COC1=CC=C(NC(=O)CCCC2=C[NH]C3=CC=CC=C23)C=C1&&&
CC(C(=O)N1C2=CC=CC=C2SC2=CC=CC=C21)C1=CC=C(C2=CC=CC(Cl)=C2)C(Cl)=C1&&&
CCC(=O)NC1=CC=CC(NC2=NC(C3=CC=CS3)=NC3=CC=CC=C23)=C1&&&
C#CCOC1=CC=CC(NC2=NC=NN3C=C(C(=O)OCC)C(C)=C23)=C1&&&
*C(C)(C)C&*OO*&*C(C)(C)C&&&
CC12CCC3C(CC4OC45CC(=O)OC3(C(O)CCC4CC4)C1CCC2=O)C1=C(O)C=C2C(=O)C=CC(=O)C2=C1O&&&
*CC&*N(*)*&*CC&&*S(=O)(=O)c1ccc(N*)cc1^*C(=O)C1=C(C)OCCS1&&&
C*C(O)C1=C(COC2=CC=CC=C2)N=C(C2=CC=CC(C(F)(F)F)=C2F)S1&&&
*Nc1nnc(C)s1&*S(=O)(=O)c1ccc(N*)cc1&*C(=O)C(*)C&*Oc1ccc(F)cc1&&&
CCCCCCCCCCCCCCCC(=O)OC1=CC=C(C(=O)OC)C=C1&&&
CC(=O)OC12COC1CC(O)C1(C)C(=O)C(O)C3=C(C)C(OC(=O)C(O)C(NC(=O)OC(C)(C)C)C4=CC=CC=C4)CC(O)(C(OC(=O)C4=CC=CC=C4)C21)C3(C)C&&&
*=C1NC(=O)NC1=O&*=Cc1ccccc1-n1cncn1&&&
CCCOC1=CC=CC2=C1C=CN2S(=O)(=O)C1=CC=CC=C1&&&
CCCN(CCC)CSC1=NC(CC2=CC=CC=C2)=NC2=C1CCCC2&&&
CCOC(=O)C1=C(C2=CC=C(OCCN(C)C3=CC=CC=N3)C=C2)[NH]C2=CC(OC)=C(Cl)C=C2C1=O&&&
*C(C)=O&*O*&*C1C2C(*)C3(OC2(C)C)C(C)(C)CCC(*)C3(C)C1*&*O*&*C(=O)C=*^*O*^*=Cc1ccccc1&*C(C)=O^*O*&&&&*C(C)=O&&&
CCCCCCCN(C=O)C1=CC=CC(C(O)CC(=O)O)=C1&&&
CC1=CC(NC2=CC=C(C#N)C=C2)=NC(C2=CC=C(C#N)C=C2)=N1&&&
CC1(C)C(C(=O)O)N2C(=O)C(CCO)C2S1(=O)=O&&&
COC1=CC=C(C2=CC=C(C3=C4CNC(=O)C4=C4COC5=CC=CC=C5C4=N3)S2)C=C1&&&
*C(=O)c1ccc(OC)cc1OC&*Nc1ccc(O*)c(Cl)c1&*C1OCC(=O)C1O&&&
*Sc1ccc(C)cc1&*CC(=O)C(F)(F)F&&&
*CC(*)=O&*Nc1ccc(Br)cc1F&&*O*^*C(=O)c1ccc(Cl)nc1&&&
CC(C)CC(NC(=O)C(CC1=NC=C[NH]1)NC(=O)C=CC(=O)NCC(=O)NCC(=O)NC(CO)C(=O)NC(CC1=CC=CC=C1)C(N)=O)C(=O)NC(CC1=CC=CC=C1)C(=O)O&&&
NC1=NC(NC2CCC3(CC2)OOC2(O3)C3CC4CC(C3)CC2C4)=NC2=NC=CN=C12&&&
*CC=C&*Nc1ccnc2[nH]c#N&&&
CCC(O)COC1=CC=C(C(=O)N(CCS(=O)(=O)C2=CC=CC=C2)C2CC2)C=C1&&&
CC1=NN(C)C(I)=C1[N+](=O)[O-]&&&
*C1OC(n2cc(-c3ccoc3)c3c(N)ncnc32)C(O)C1O&*CO&&&
*C(=O)c1ccc(OC)cc1&*N*&*C(CC(*)=O)c1ccc(Cl)cc1Cl&*N1CCOCC1&&&
*C(=O)c1[nH]ncc1Cl&*N1CC2CCC(C1)N2*&*Cc1cccc(F)c1&&&
CN=C(NC#N)NCCCCN1N=C(C2=CC=CC=C2)C=CC1=O&&&
*C(=O)c1c(-c2ccc(S(C)(=O)=O)cc2)c(-c2ccc(F)cc2)n(CCC)c1C(Cl)(Cl)Cl&*N*&*CC(F)(F)F&&&
*OC(=S)Nc1cc(C)ccc1C&*CC*&*Nc1ccccc1&&&
COC1=CC=C(C2=CC=C3C(=C2)OC(CN(C)C(=O)NC2=CC=CC(C)=C2)C(C)CN(CC(C)CN2CCCC2=O)S3(=O)=O)C=C1&&&
CCCCC1=NC=C(C=C(C)C(=O)OCCC2=CC=CC=C2)N1CC1=CC=C(C(=O)O)C=C1&&&
CC1=NOC(NS(=O)(=O)C2=CC=CC=C2C2=CC=C(C3CC3)C=C2CNC(=O)C(C)(C)C)=C1C&&&
COC1=CC=C(C=C2CC3=CC=CC=C3C2=O)C=C1&&&
*NC&*C(=O)c1cc(C*)oc1C&*Oc1ccccc1Br&&&
CC(C)N1CC(N2CCN(C3=CC=CC(F)=C3NC(=O)OC3=CC=C(Cl)C(F)=C3)CC2)CC1=O&&&
CC(C)C1=C([N+](=O)[O-])C(C(C)C)=NO1&&&
*Nc1cc(C)ccc1C&*C(=O)C*&*O*&*C(=O)C*&*N*&*C(=O)c1ccc(C(C)(C)C)cc1&&&
CC1=CC=CC(CC(=O)NC2=CC=C(C3=NC4=CC=CC=C4S3)C=C2C)=C1&&&
C[N+]1=CC=C(CNC(=O)C2CCN(C(=O)C3=CC4=CC(NC5=NC=CC(C6=CN(C)C=N6)=N5)=CC(Cl)=C4N3C)CC2)C=C1&&&
*Nc1nc2ccc(CC)cc2s1&*C(=O)C*&*N1CCC(*)CC1&*C(N)=O&&&
*Cc1ccc(C)cc1&*Sc1nnc(-c2cccc([N+](=O)[O-])c2)o1&&&
O=C(CN1N=NC(C2=CC=C(Cl)C=C2)=N1)NC1CC2CC(C1)C2&&&
*N1CCSC1=O&*Cc1c(Cl)cccc1Cl&&&
CC(C)CNC1=NC(=S)N=C(C2=CC=CC=C2)[NH]1&&&
COC1=CC(C(=O)OCCF)=CC(OC)=C1OC&&&
*CCCCCCCCCC&*Nc1ccc2c(c1)C1CC(C)CC(O)C1C2&&&
COC1=CC=C(C=O)C(O)=C1CC=C(C)C&&&
N#CC(CC1=CC=C(N2CCN3N=CC=C3C2)C=C1F)NC(=O)C1NC2CCC1C2&&&
*=CC(=O)NO&*=Cc1ccc(C*)cc1&*N(c1ccc(O)cc1)c1ccc(O)cc1&&&
*C(=O)CCC&*Nc1ccc(N2CCN(*)CC2)c(C)c1&*C(=O)c1sc(CC)nc1C&&&
CC(=O)OCC1OC(S(=O)(=O)C2=CC=C(C3=NC4=CC=CC=C4S3)C=C2)C(OC(C)=O)C(OC(C)=O)C1OC(C)=O&&&
COC1=CC=C(CCNC(=O)C2CCC(=O)N(C3CCCC4=CC=CC=C43)C2)C=C1&&&
*C(CC(C)C)C(*)=O&*N*&*S(C)(=O)=O^*N*&&*C(=O)C(*)c1ccccc1&*C1CCCCC1&&&
*N1CCSC(C)(C)C1*&*S(=O)(=O)c1ccc(Cl)cc1&&*C(=O)NO&&
COC1=CC=C2C=CC=C(CN3CCN(CCNC4=CC=NC5=CC(Cl)=CC=C45)CC3)C2=C1&&&
*Cc1ccc(SC)cc1&*N*&*C(*)=O&*C1CSCC12CCN(c1cnccn1)CC2&&&
*CCC&*O*&*C(=O)C1=C(C)NC(=S)NC1c1cn(C(=O)C*)c2ccccc12&*N*&*C(C)=O&&&
*CC&*O*&*C(=O)c1c(C)[nH]c(C(*)=O)c1C&*O*&*CC*&*N(*)*&*CC&&*CC&&
*CCc1ccc(OC)cc1&*N1C(=O)C2CCCN2C1c1cccc(O)c1&&&
COC(=O)CNC(=O)C1=NOC(C2=CC=C(OC)C=C2)=C1&&&
CC1=NN(C)C(Cl)=C1C1CCCN1C(=O)C1=CC(C(F)(F)F)=CC=C1NCC(C)O&&&
COC1=CC=CC(N2CCN(CC3=NN=CN3CC3=CC=CC=C3)CC2CCO)=C1&&&
*C(=O)n1cnc2cc(C)c(C)cc21&*N*&*CCC(*)=O&*N1CCN(c2cc3ccccc3cc2F)CC1&&&
CC(C)OC1=CC=CC(C(=O)N2CCN(C)CC2)=C1&&&
*=Cc1cc(Br)c(OC)c(Br)c1OC&*=CC(*)=O&*O*&*Cc1cc(=O)oc2cc(C)cc(C)c12&&&
*Nc1nccnc1OC&*C(=O)c1cccc(F)c1F&&&
*S(=O)(=O)c1c(C)[nH]c(C)c1C(*)=O&*N1CCN(c2cccc(O)c2)CC1&&*N1CCCC(C)C1&&
O=C(CNC(=O)C1=CC=C(F)C=C1)NC1=CC=C(S(=O)(=O)N2CCC(O)CC2)C=C1&&&
*Nc1ccc(OC)cc1&*C(=O)CCS(=O)(=O)c1ccc2c(c1)n(C)c(=O)c(=O)n2C&&&
*C1OC(n2ccc(=O)[nH]c2=O)C(O)C1O&*C*&*OP(=O)(O)OP(=O)(O)O*&*C*&*C1OC(n2ccc(=O)[nH]c2=O)C(O)C1O&&&
CC(C)(C)N1C2=CC=CC(SC3=C([N+](=O)[O-])C=CC=C3[N+](=O)[O-])=C2CC1C&&&
*C(=O)c1cnc2cc(-c3cnn(C)c3)ccc2c1&*Nc1ccc(C(F)(F)F)cc1&&&
CC(C)(C)N1C(C2=CC=CC=C2)=CC(C(=O)NCCCN2CCC3(CC2)OCC2=CC=CC=C23)=C1C(C)(C)C&&&
CN1CC(N2CCOCC2)=C2COC3=CC(O)=C(O)C=C3C21&&&
*N1Cc2c(Cl)ccc(OC)c2C1=O&*C*&*C1(C#Cc2cc3c(cc2F)C(=O)C(*)C3)NC(=O)NC1=O&*N*&*S(=O)(=O)C1CC1&&&
O=C1C(Cl)=C(N2CCN(CC3=CC=CC=C3N3C=CC4=CC=CC=C43)CC2)C(=O)N1CC1=CC=CC=C1&&&
*CCCCCC&*N*&*Cc1ccc(F)cc1&&&
*Nc1cc(OC)c(OC)c(OC)c1&*Cc1cccs1&&&
*CC&*O*&*C(=O)c1c2[nH]c3cc(Br)ccc3c2c2cc(Br)ccc2[n+]1CC&&&
O=C(COC1=CC=C2C3=C(CCCC3)C(=O)OC2=C1)N1CCC2=C[NH]C3=C2C1=CC(F)=C3&&&
C=C(COC(=O)C1=CC=CC=C1)C1=CC=C2C(=C1)C1=CC=CC=C1N2CC1=CC=C(F)C=C1&&&
*=C1COCC2C(=O)OCCC12&*=Cc1cccc(Cl)c1&&&
COC1=CC=C(C2C(C(=O)C3=CC4=CC=CC=C4N3C)=C(O)C(=O)N2CCN2CCOCC2)C=C1OC&&&
*C(C(*)=O)C(C)CC&*O*&*CC(*)=O^*N*^*N*&*C(=O)c1ccc2ccccc2n1&*Cc1ccc(OC(F)F)cc1&&&&&
CC1=CC(C(=O)OC2=CC=C3C(C)=C(CC(=O)O)C(=O)OC3=C2)=C(C)N1C1=CC=CC=C1&&&
*C(=O)C(C)c1ccc(N*)c(F)c1&*N*&*Cc1ccc(C(F)(F)F)nc1S*^*S(C)(=O)=O^*Cc1ccc[n+]([O-])c1&&&&&
*Sc1ccc(OC)cc1&*Cc1nc2ccccc2n1CC(*)=O&*Nc1ccccc1OC&&&
COC(=O)C(CC1=CC=CC=C1)NC(=O)C1=C(C(=O)N2CC(CCl)C3=C2C=C(NC(C)=O)C2=CC=CC=C32)N=C[NH]1&&&
*Cc1cccc(C)n1&*N1CCOC2CCN(*)CC21&*C(=O)c1ccc(C)cn1&&&
*N1CCN(c2cc(C)ccc2C)CC1&*C(=O)CCCCC(c1ccco1)c1ccco1&&&
*C(=O)c1cc(-c2ccc(Br)cc2)on1&*N1CCOCC1&&&
CC(C)CC(NC(=O)C(CC(C)C)NC(=O)OCC1=CC=CC=C1)C(=O)NC(C=O)CC1=C[NH]C2=CC=CC=C12&&&
*C(=O)NN=Cc1ccc(N(C)C)cc1&*Nc1nnc(-c2ccccc2)s1&&&
CCCCCCC1=CC(C(N)=O)=C2N=C(C3=CC=C(C4=NC5=CC(C(F)(F)F)=CC=C5[NH]4)C=C3)[NH]C2=C1&&&
*CC(=O)O&*N1C(=O)c2cccc([N+](=O)[O-])c2C1=O&&&
CC1=CC(Cl)=CC=C1C1CCN(CCN2CCC3=CC=CC=C3C2=O)CC1&&&
*C(=O)c1cc2ccccc2o1&*Nc1cc(Sc2ccc3nnc(-c4ccncc4)n3n2)cc([N+](=O)[O-])c1&&&
COC1=CC=C(N2C(=O)C3=CC=C(C(=O)NC4=NOC=C4)C=C3C2=O)C=C1OC&&&
*OC&*C(*)=O&*N1CCC(*)C1&*Nc1nccc(-c2ccccc2OC)n1&&&
CC1=CC=C(C2=CC(C(=O)NC3=CC=C(CC(=O)O)C=C3)=C3C=CC=CC3=N2)C=C1C&&&
*Cc1cnn(-c2nccc(-c3ccc(OC)cc3)n2)c1&*N1CCN(*)CC1&*Cc1ccccc1&&&
C=CCN1C(SCC(=O)N2CCC3(CC2)OCCO3)=NN=C1C1=CC=CC=C1&&&
O=[N+]([O-])C1=CC=C(NC2=CC(Cl)=NC(SCC3=CC=CC=C3)=N2)C=C1&&&
*N(*)C(=S)NC1CCCCCCCCC(=O)NC(*)C(=O)NCCCCC(C)NC1=O&*CC*&*NC(=S)Nc1ccccc1^*Cc1ccc(O)cc1&&&*Cc1ccccc1&&
*C(=O)c1cc2cc(Cl)ccc2[nH]1&*Nc1cccc(Cl)c1&&&
COCCCC1=NOC(CN2CCSCC2)=N1&&&
CCCCC1=NC=C(C=CC(=O)O)N1CC1=CC=CC=C1Cl&&&
CCC(NC(=O)C12CCC(C)(C)CC1C1=CCC3C4(C)C5CC(C)(C)CCC5(C)C(O)CC4(C)CCC3(C)C1(C)CC2)C(=O)O&&&
CCC=CC(OC(C)=O)C1CC(=O)NC(C(O)C(CC(C)C)NC(=O)C2CCCC(C(=O)NC(C(OC(C)CC)C(C)C)C2)C1&&&
CN(CC1=CN(C)N=C1)C(=O)C1=NN2CCCN(CC3CC3)CC2=C1&&&
*C(C)c1ccc(Cl)cc1&*N*&*C(=O)c1c[nH]c2ncc(-c3nn[nH]n3)cc12&&&
CCCC1CC(=O)NC2=C1C(=O)N=C(SCCN1CCOCC1)N2C1=CC=CC=C1&&&
*CC&*O*&*C(=O)C1=C(C)NC(C)=C(C(*)=O)C1c1cccc([N+](=O)[O-])c1O*&*O*&*CC^*CC(*)=O&&*N*&*C(C)c1ccccc1&&&
O=C1N(C2=CC=C(OC(F)F)C=C2)N=C(C2=CC=NC(NC3=CC=C(O)C=C3)=C2)N1C1CC1&&&
N#CC1=C(NC(N)=S)N=C(NC2=CC=C(Cl)C=C2)N=C1SCC1=CC=CC=C1&&&
*N(C)C&*CC(C)(C)C*&*N*&*C(=O)c1ccc(-c2ccccc2)cc1&&&
COC1=CC=CN2N=C(C3=CC=C(NS(=O)(=O)N(C)C)C=C3)N=C12&&&
*Oc1cccc(C)c1&*Cc1nc2ccc([N+](=O)[O-])cc2n1C&&&
CCC12C=CC(=O)NC1C(C1=COC3=CC=CC=C3C1=O)C1C(=O)OCC12&&&
COC1=CC=CC=C1CN(CC1=CC=C(F)C=C1)C(=O)CN1N=NC(C2=CC=C(C)O2)=N1&&&
NC(=O)C1=CC=CN2C(=O)C3=CC=CC=C3N=C12&&&
CC(=O)C1=CC=C(NC(=O)C2=CC=C(CC3=N[NH]C(=O)C4=CC=CC=C34)S2)C=C1&&&
*C(*)=O&*Nc1ccccc1&&*N1CCC2(CC1)OCCO2&&
*Cc1c(F)cccc1OC&*N1CC2CC(C1)N2&&&
*Sc1nnc(CC)n1Cc1ccccc1&*CC(*)=O&*Nc1ccccc1OC&&&
CC1=CC=C(C(=O)OCC(=O)NC2=CC=C(S(N)(=O)=O)C=C2)C=C1C&&&
*C(=O)Cn1cc(C2(c3ccc(-c4cnc(N^*N1CCn6c(cc3F)nc(-c3ccc(-n5CCN(C)CC5)cc4)cc3)C(=O)NCCCOCC)CCC2)cn1&&&&
*CC&*O*&*C(=O)CCCC*&*N*&*C(=O)C(*)Cc1ccc(O*)c(C(=O)O)c1&*CC(=O)O&&*N*^*C(*)=O&*O*&*Cc1ccccc1&&&
*CCCC&*Oc1ccc(Sc2ccc(O)c(O*)c2O)cc1OC&*CCCC&&&
*C(=O)Cc1ccccc1-c1ccc(CC(C)C)cc1&*N*&*CC(*)=O&*N*&*CCCCCCN&&&
CCCCCCCCCCCCCCCC(=O)C1=C(O)CC(CC(O)CC(O)CC(=O)OCC)CC1=O&&&
*CC&*Oc1cc(C(*)=O)c2nc(-c3ccccc3Cl)c(C(C)C)nc2n1&*N*&*CCc1ccc(O*)cc1&*CC(=O)O&&&
CCOC(=O)C1=CC=C(N2CCOCC2)C(NS(=O)(=O)C2=CC=C3C=CC=CC3=C2)=C1&&&
*CC&*O*&*C(=O)c1ccc(N*)cc1&*C(*)=O&*N1CCCC(*)C1&*C*&*OC&&&
*OC&*C1CCN(c2nc(-c3ccc(N*)cc3Cl)nc3[nH]nc(C)c23)CC1&*C1CCCCN(C)C1=O&&&
COC1=CC=C(N2C(=O)CC(C3OC4OC(C)(C)OC4C4OC(C)(C)OC34)N=C2C)C=C1&&&
*CC&*O*&*C(=O)C*&*N(*)c1ccc(Cl)cc1&*S(=O)(=O)c1ccc(C*)cc1&*N1C(=O)SC(=*)C1=O&*=Cc1ccc(C)o1&&&
COC1=CC=CC(OCC2(C3=NC=CS3)CC2C(=O)NC2=CC=C3[NH]N=CC3=C2)=N1&&&
*Nc1cc(-c2ccn3c(-c4ccnc(N)n4)cnc3c2)ccc1OC&*S(=O)(=O)c1cccnc1&&&
COC1=CC=C(NC2CCCN(C(=O)C3=C(C)OC=C3)C2)C=C1&&&
O=C(C1=CC=CN=C1O)N1CCOC(CCC2(C3=CC=C(F)C=C3)CCCO2)C1&&&
*OC&*CC*&*O*&*CC*&*Oc1ccc(C=*)cc1OC&*=CC(=*)C&*=CC(=O)O&&&
*C(=O)c1cc([N+](=O)[O-])ccc1N1CCOCC1&*N*&*C1CCCCCC1&&&
CC(C)CCN1CCCC12CCCN(C(=O)C1=CC=NC=C1)C2&&&
CCN(CC)C(=O)CC1=C(C2=CC=C(Cl)C([N+](=O)[O-])=C2)N=C2C(Cl)=CC=CN12&&&
*N(c1cccc(C)c1)S(=O)(=O)N(C)C&*C(=O)C*&*Oc1ccc(Cl)cc1&&&
*N1CC(C)Oc2ccc(Cl)cc21&*C(=O)CCC(*)=O&*Nc1ccc(F)cc1F&&&
CN1C(SCC2=NC3=CC=CC=C3N=C2C(C)(C)C)=NN=C1C1=CC2=CC=CC=C2OC1=O&&&
*NC(=NCC(N)CC)NC&*CCCc1c[nH]cn1&&&
CCOC(=O)C1=C(C)NC(=CC2=C(C)N(C3=CC=CC=C3Cl)C(C)=C2)C1=O&&&
O=C(NCCN1C=NC=N1)NC1=CC=C(Br)C=C1[N+](=O)[O-]&&&
*Cc1cn(Cc2ccc(Cl)cc2)nn1&*Oc1ccc(C2CCCC2)cc1&&&
*C(CC)C(=O)O&*N*&*C(=O)C(*)CC(C)C&*N*&*C(=O)C(*)CC(C)C&*N*&*C(=O)C(*)C&*N*&*C(=O)C(*)CO&*N*&*C(=O)C(*)CC(C)C&*N*&*C(C)=O&
CS(=O)(=O)C1CCC2(CC1)OOC1(O2)C2CC3CC(C2)CC1C3&&&
O=C(OC1C[N+]2(CCOC3=C(F)C=CC=C3F)CCC1CC2)N(C1=CC=CC=C1)C1=CC=CC=C1&&&
COC1=CC(C(=O)C=CC2=CC=C(O)C=C2)=CC(OC)=C1OC&&&
CCOC1=CC=C(CC2=CC(C3OC(CO)C(O)C(O)C3O)=C3OCOC3=C2Cl)C=C1&&&
CC1=C(C2=NN=NN2C2CCCCC2)N2C=CC3=CC=CC=C3C2=N1&&&
CCOC(=O)C1=C(C)C(C(=O)N(CC)CC)=C(N2C(=O)C3=CC=CC=C3C2=O)S1&&&
CC1=C(C(=O)N(C2=CC=C3OC(C)(C)CC(O)C3=C2)C2=CN=C3C(=O)NCC3=C2)OC=C1&&&
CC1=C(C)C(C(=O)O)=C(NC(=O)C(C)(C)COC2=CC=CC=C2C#N)S1&&&
*C1(N)CC(*)N(*)C1&*Cc1cccc(-c2ccccc2)c1&&*C(=O)O&*C(=O)O&&
N#CC1=CC=CC(OCC(O)CN2CCC(N3CCCCC3)CC2)=C1&&&
*Oc1ccccc1&*CCC*&*N(*)C1=NCCN1&*CCCn1ccnc1&&&
*N1CCCn2c1nc1c2c(=O)n(Cc2ccccc2)c(=O)n1C&*Cc1ccccc1&&&
CC(C)(CO)CC1=CC(C(F)(F)F)=CC=C1Cl&&&
*N1CCC2(CC1)CC(c1ccccc1)C(=O)N2C&*CC(*)=O&*N*&*Cc1ccc(F)cc1&&&
O=C(CCCN1C(=O)C2=CC=CN=C2C1=O)NC1=C(C(=O)N2CCCCC2)C2=C(CCCC2)S1&&&
*N1CCN(C)CC1&*C(=O)c1cc(C*)on1&*Oc1c(Cl)cccc1Cl&&&
CN(C(=O)CCC1=CC=CC=C1)C1CCCN(C#N)C1&&&
*CC&*Oc1cc(C(*)=O)cc(O*)c1O*&*N*&*CCC*^*CC^*Nc1ccnc2cc(Cl)ccc12&&*CC&&&&
O=C(NC1CCCCCC1)C1=CC=C(C=NO)N=C1&&&
*C(=O)c1csc(Nc2ncc(Cc3ccccc3F)cn2)n1&*N1CCN(*)CC1&*Cc1ccccc1&&&
COC1=CC2=C(C=C1OC)C1CC3=CC=C(OC)C(OC)=C3CN1CC2&&&
*C(=O)Cn1c(=O)n(C)c(=O)c2sccc21&*N1CCN(*)CC1&*S(=O)(=O)c1cccs1&&&
COC(=O)C(CC1=C[NH]C2=CC=CC=C12)NC(=O)C=CC(=O)N1CC(=CC2=CC=CC=C2)C(=O)C(=CC2=CC=CC=C2OC)C1&&&
*N(C)C&*CC*&*N1CCN(*)CC1&*Cc1ccccc1C(F)(F)F&&&
*C1CCC(n2cc(CCCCCCCC)nn2)O1&*CO&&&
CC(C)CN1C(CN2C(=O)CSC3=CC=C(C(=O)OC(C)(C)C)C=C32)=NC2=CC=CC=C21&&&
CC1=CC(C(C)C)=NC(NC2=CC=CC=C2)=N1&&&
CC(CC1=CC=C(C(=O)OC2=CC=C(C(=N)N)C=C2F)S1)C(=O)NC(CO)C(=O)O&&&
CCC(C)C(NC(=O)OCC1=CC=CC=C1)C(=O)OCC(NC(=O)C(CCC(=O)OCCSSCC)NC(C)=O)C(=O)OC&&&
CC(=O)OCC1OC(N2C(=S)C(C3=CC=CC=C3)=C(C3=CC=CC=C3)N(C3CCCCC3)C2=S)C(OC(C)=O)C1OC(C)=O&&&
CCN1C(=O)C(=C2SC3=CC=CC=C3N2C)SC1=NC1=CC=CC=C1O&&&
*Cc1cc2cc(C)c(C)cc2n2[nH]nc(N)c12&*N1CCN(c2nc(-c3ccccc3)cs2)CC1&&&
*C(C)Cc1ccc(CC)cc1&*N*&*C(=O)c1ccc(Br)o1&&&
CC(C)C1=CC(Cl)=CC(Br)=C1OC1CNC1&&&
*Cc1cnccc1C&*N1CCCC(*)(C)C1&*C(=O)c1cccc(OC(F)(F)F)c1&&&
COC1=CC=CC=C1N1CCN(CCCNC2=NC=CC(C3=CC=CC=C3Cl)=N2)CC1&&&
*Sc1nnc(C2CC2)n1-c1ccc(C)cc1&*CC(*)=O&*Nc1ccc2[nH]c(=O)[nH]c2c1&&&
CC1=C(C2=C(C)[NH]C(C3=NC=CS3)=N2)C(=O)N(C2=CC=C(F)C=C2F)[NH]1&&&
COC1=CC2=C(C=C1OC)C(C1=CC(OC)=C(OC)C(OC)=C1)C1C(=O)OCC1=N2&&&
*C(=O)c1c(F)c(F)c(F)c(F)c1F&*N*&*CCCCCCCC*&*Nc1c2c(nc3ccccc13)CCCC2&&&
COC1=CC=CC=C1C1=CC(C(=O)NC2=CC=C(CN3CCNCC3)C(C(F)(F)F)=C2)=NN1C1=CC=CC(C)=C1&&&
CN1CCC(NC(=O)C2=CC=C3C(C4CCCC4)=C(C4=CC=CC(NC(=O)C5=CC=CC6=CC(C7=CC=CC=C7)=NN56)=C4)n(C)C3=C2)(C(=O)NC2=CC=C(C=CC(=O)O)C=
*CC(=O)O&*Oc1ccc(Cl)cc1C*&*N*&*C(*)=O&*N*&*C12CC3CC(CC(C3)C1)C2&&&
*C1CCc2[nH]c(=S)oc2C1&*C*&*N1CCN(c2ncccn2)CC1&&&
*Nc1ccc2c(c1)c(=O)n(C)n2Cc1cccc(C)c1&*C(*)=O&*Nc1nccs1&&&
*OC&*CCC*&*O*&*C(=O)C*&*Nc1sc(-c2ccc(S(C)=O)cc2)nc1C(*)=O&*NC&&&
*C1CC2CN(C)CCN2C1&*O*&*C(=O)c1c(F)cccc1-c1ccccc1&&&
*C(=O)C(*)c1ccc(C)cc1&*N*&*CCO^*N(*)*&&*C(=O)CCC(*)=O&*Nc1ccccn1^*CC(*)=O&&*Nc1ccc2c(c1)OCCO2&&&
*C(=O)c1cc(Cl)ccc1N1CCC(C)CC1&*N*&*Cc1ccccc1&&&
CC(N)C#CC1=CC=C(O)C=C1&&&
CCCOC1=CC(NC(=S)C2=CC=C(O)C=C2)=C(Cl)C=C1Cl&&&
COCC1=NN=C(N2C(=O)CSC2C2=COC3=CC=CC=C3C2=O)S1&&&
FC(F)(F)C1=CC=C(CN2CCN(C3=NC=CC=N3)CC2)C=C1&&&
O=C(NC(CCS)C(=O)N1CCCC1C(=O)O)C1CCCN1&&&
*Nc1nc(=O)c2c([nH]1)C(C(C)(C)C)c1ccccc1-2&*C1CCCCC1&&&
*C(C)=O&*N*&*C(C(*)=O)C(C)c1ccccc1&*N*&*C(CCCC*)C(*)=O&*O*&*C(C)(C)C^*N*&&*C(*)=O&*O*&*Cc1ccccc1&&&
CC1CCC(C(C)O)CN1C(=O)C1=CC=CN=C1OC1=CC=C(NC2=CC=CC=N2)C=C1&&&
*C(=O)C1=NNC(=O)CC1&*N1CCc2ccccc2C1&&&
CCS(=O)(=O)C1=CC=C(N2CCCN(C3=NC=CS3)CC2)N=N1&&&
CCOC(=O)C1(C)CCCC2(C)C1CCC13CC(C)(CCC21)OC3=O&&&
CC1(C)CC1P(=S)(OCC(=O)O)NC1=CC=CC=C1&&&
COC(=O)C1=C(NC(=O)C2=CC=CC(OCC3=C(C)ON=C3C)=C2)SC2=C1CCCC2&&&
COC1=CC=C2C(COC(=O)C3=CC=CC=C3[N+](=O)[O-])=CC(=O)OC2=C1&&&
COP(=O)(OC)C1=CC(C=CC2=CC=C(C)C=C2)=CC=C1O&&&
COC1=CC(=O)C2=C(C1=O)C1=C(C=C(OC)C(OC)=C1OC)C1=C2OC(=O)C=C1&&&
O=C1NC(=O)C(=CC2=CC=C(SC3=CC=CC=C3)O2)S1&&&
*Nc1ccccc1OC&*C1CC(=O)N(*)C1=O&*CC(*)=O&*N*&*CCS(*)(=O)=O&*N1CCN(C)CC1&&&
*CC&*O*&*C(=O)C=Cn1cnc2c(N*)nc(C)nc21&*C1CCCC1&&&
O=C1OC2=CC=CC=C2C2=C1C(C1=C[NH]C3=CC=CC=C13)C1C(=N2)C2=CC=CC3=CC=CC(=C23)C1=O&&&
*CCCCC[n+]1ccc(C(CC)(CCC)c2ccc(P(=O)([O-])CCC)cc2)cc1&*Oc1ccc(CC(CCC(=O)O)C(=O)O)c(O)c1&&&
COC1=CC=C(C2=NC3=C(N4CCOCC4)C(F)=CC=C3[NH]2)C(F)=C1&&&
O=C(NC1=CN=C2C=CC=CC2=C1)NS(=O)(=O)C1=CC(C(F)(F)F)=CC=C1Cl&&&
*CC=C&*N*&*C(=O)C*&*Sc1nnnn1C&&&
*C1OC(=O)N2c3ccc(-c4ccc(-c5nc[nH]n5)nc4)cc3OCC12&*C*&*N1CCCC1&&&
CC1=CC(C(=O)N2CCCC2C2=CC=CC(N3CCCC3C)=N2)=C(C)O1&&&
*C(=O)CCc1c(C)c2cc3c(C)c(C)oc3cc2oc1=O&*N*&*Cc1ccco1&&&
*=CC&*=CC=*&*=CC1=CC2=CC(=O)C(*)(C)C(=O)C2=CN1*&*O*&*C(=O)c1cccnc1^*CC(*)=O&&*OC&&&
CC(C)(C1=NN(C2=CC=C(Cl)C=C2)N=N1)S(=O)(=O)C1=CC=CC=C1&&&
O=C1C(C2=CC=CC=C2)=C(N2CCN(CC3=CC=CC4=CC=CC=C34)CC2)C2=CC=CN=C2N1CC1=CC=CC=C1&&&
*CCCn1cnc2sc(C)c(S(=O)(=O)c3ccc(Br)cc3)c2c1=O&*N1CCN(C)CC1&&&
CC(=O)NC1=CC=CC(NC2=NC=CC(OC3=CC=CC4=C3C3=CC=CC=C3[NH]4)=N2)=C1&&&
CC(=O)N(C)C1=NC2=CC(C3=CC=CC=C3S(C)(=O)=O)=CN=C2[NH]1&&&
*C(=O)c1cc(CCC(C)(C)O)ccc1OC&*Nc1c(C)n(C)n(-c2ccccc2)c1=O&&&
*C(=O)c1ccc(CCCCCCCCC)cn1&*Nc1c(OC)ccc2cc3[n+](cc12)CCc1cc2c(cc1-3)OCO2&&&
CC(NC(=O)C(NC(=O)N1CCOCC1)C(C)(C)C1=CC=CC=C1)C(=O)N1CC2=CC=CC=C2CC1C(=O)O&&&
*Cn1nc(C)nc1C&*C1CCCN1*&*CCc1ccnn1C1CC1&&&
*CC&*O*&*C(*)=O&*C1CC1*&*C(*)c1ccccc1&*N*&*C(=O)c1cc(OC)c(OC)c(OC)c1&&&
*Oc1cc2c(c(Cl)c1Cl)C(=O)C(2=O)c1ccc(C(O)c2ccccc2)cc1&*Cc1ccccc1&&&
*CC&*Oc1ccccc1C(*)=O&*Nc1cc(Cl)cc(Cl)c1&&&
CC(C)NC(C)C(O)C1=CC=C(F)C(Cl)=C1&&&
CCCCOC1=CC=C(C(O)C(C)NCCO)C=C1&&&
CC1=CC(CN2CCCC3(CCN(C(=O)C4=CN=CS4)CC3)C2=O)=CC=N1&&&
*Sc1ccccc1OC&*CC(N)=O&&&
COC1=NC2=C(C=C[NH]2)C2=C1N=C(C)N2CC(=O)O&&&
COCCOCCN1C(=O)C2=C(C3=CC(F)=CC=C3O2)N2C(SC3=CC=CC(C)=C3)=NN=C12&&&
*C(C)CC&*O*&*C(=O)C(F)(F)C(F)(F)C(F)(F)C(F)(F)C(F)(F)C(F)(F)C(F)(F)C(F)(F)C(F)(F)C(F)(F)C=*&*=CC(*)=O&*N(C)c1ccccc1&&&
O=C(CC1NCCN(CCO)C1=O)N1CCC(CC2=CC=CC=C2)CC1&&&
*C(=O)CCCn1nc([N+](=O)[O-])c(Cl)c1C&*N*&*Cc1ccccc1&&&
CC(C(=O)NO)N(CC1=NC=CN1C)S(=O)(=O)C1=CC=C(Cl)C=C1&&&
*C(C)C&*N(*)*&*C(*)=O&*C1(O)C2C3(C)CCC(C3)C2(C)C1(C)C^*C(C)C&&&&
CC1=CC=C(N(C)CC(=O)N2CCCCC2C(N)=O)C=C1Cl&&&
COC1=CC=CC(CN(C)S(=O)(=O)C2=CC=CC(C(=O)N3CCCCC3)=C2)=C1&&&
O=C(NC1=NC=CS1)C1(S(=O)(=O)C2=CC=C(Cl)C=C2)CC1&&&
CC12CCC(C(=O)N3CCOCC3)(OC1=O)C2(C)C&&&
COC1=CC2=CC=CC=C2C=C1C(=O)NCC1=CC=C(Cl)C=C1Cl&&&
*N1CCC23C=CC(O)CC2Oc2c(OC)ccc(c23)C1&*C*&*C1CCC1&&&
*C(=O)c1ccc(SC)cc1OC&*N*&*C1CCN(*)CC1&*Cc1ccc2c(c1)OCCO2&&&
CCOC(=O)C1=CN=C2C=CC(OC)=CC2=C1NC1=CC=C(C(=O)OCC)C=C1&&&
*Cc1ccc(C(N)=O)cc1OC&*N(*)C1CCc2cc(OC)c(OC)cc21&*Cc1ccc(C)cc1&&&
COC1=CC(NC2=NN3C(C4=CSC=N4)=CN=C3C=C2)=CC(OC)=C1OC&&&
COC1=CC=CC(C(O)1C(=O)NC(C)(C)C)=C1OC23OC2CCCC3C1=O&&&
COC(=O)C1=CC=C(CSC2=NCCN2)O1&&&
CC1=NN(C)C2=C1N(C)C(=O)C(CNCC1=CC(F)=CC=C1F)=C2&&&
*S(=O)(=O)c1ccc(N=Cc2cccc(OC)c2)cc1&*Nc1nonc1N&&&
*CCC&*N(*)*&*CCC&&*C1CCc2c(cccc2OC)C1&&
O=C(CC1=CC=CC(OC2=CC=CC=C2)=C1)NCC1=CC=NC=C1&&&
*CC(=O)O&*N1C(=O)C(c2ccc3c(c2)OCO3)=NC2=CC(F)=CC=C21&&&
*OC&*C(=O)c1cc2c(=O)n(C)c3ccccc3c2s1&&&
O=C(CN1C(C2=CC=CC=C2)=CC(C2=CC=CC=C2)=C1C1=CC=CC=C1)OCC1=CC=C(F)C=C1&&&
*Cc1ccccc1OC&*N(*)c1ccc(C(C)(O)C(F)(F)F)cc1&*S(=O)(=O)c1ccc(C)cc1&&&
CCOC(=O)C1=CC=CC(NC(=O)CN2C=NC3=CC([N+](=O)[O-])=CC=C32)=C1&&&
*Oc1cc(-c2nc3c(OC)c(OC)ccc3[nH]2)ccc1O*&*C(C)C&&*C(C)C&&
CN1CCC2=CC=C(NC(=O)C3=N[NH]C4=CC=CC=C34)C=C21&&&
*Cc1cc(C)ccc1C&*N(*)C&*C(=O)c1ccc2c(c1)C(=*)C(=O)N2&*=Cc1c[nH]c2ccccc12&&&
*Cc1ccc(C)cc1C&*N1C(=N)NC(=O)C(=*)C1=O&*=Cc1c[nH]c2ccccc12&&&
*N(C)C&*CCC*&*N(*)c1nc2ccc(F)cc2s1&*C(=O)CC*&*N1C(=O)c2ccccc2C1=O&&&
CC1=CC=C2C(=C1)CCC(CC(C)(C)O)C2(C)C&&&
CC1=CC=C(NC(=O)CC2=NC(COC(=O)C3=CC=C4C(=O)N(C)C5=CC=CC=C5C4=C3)=CS2)C=C1&&&
CC(C)2CCCC1(C)NC(=O)N(CC(=O)NC3=CC=CC(F)=C3)C12&&&
CC(=O)OC1C2=C(C)OC=C2C(=O)CC1(C)C&&&
COCC(O)C1=CC=CC(NC(=O)C2=CC=CC(C(F)(F)F)=C2)=C1&&&
*CC(=O)O&*O*&*CCCc1ccc(C=*)n1&*=C1CCCCC1=O&&&
CC1=C(OCC(=O)NC(C2=CC=CC=C2)C2=CC=CC=C2)ON=C1C(F)(F)F&&&
*=C(C)C&*=CCc1c(O)cc2oc3c4c(c(O)c(CC=*)c3c(=O)c2c1O)CC(C(=O)O)O4&*=C(C)C&&&
O=C1NC(=O)N(C2=CC=C(Cl)C=C2)C(=O)C1=CC=C1C=CC1=CC=CO1&&&
CN(C1=CC=CC=C1)S(=O)(=O)C1=CC=C(Cl)C(C(=O)OCC(=O)N2CCCC2)=C1&&&
*CCCCC(=O)O&*N1C(=O)c2ccccc2C1=O&&&
*OP(=O)(NC(CCCCN)C(N)=O)O*&*CC*&*Oc1ccc(S(N)(=O)=O)cc1^*C*&&*C1OC(n2cnc3c(Cl)ncnc32)C(O)C1O&&&
O=C(CSC1=NN=C(NC(=O)C2=CC=C(F)C(F)=C2)S1)C1=C[NH]C2=CC=CC=C12&&&
O=C(O)C1CC=CCN1C(=O)CCS&&&
O=C(CN1C(C2=CC=C(Cl)C=C2)=NC2=CC=CN=C21)N(CC1=CC=CS1)C(C(=O)NC1CCCC1)C1=CC=CC=C1&&&
COC1=CC(NC2=NC=C(C3=CN=CN3CCOCC3=CC=CC=C3)O2)=CC(OC)=C1OC&&&
CC1=CC=CC(OC2=CC=CC(NC(=O)NC3=CC=C(Br)C=C3)=C2)=C1&&&
CN(CCCNC(=O)CC1=CC=CS1)CCN1C(=O)C2=CC=CC3=CC=CC(=C23)C1=O&&&
*NC&*Cc1ccccc1-c1ccccc1N1CCN(c2ccc(O)cc2)CC1&&&
CC1=CC(C2=C(OC(=O)C3=CC=C4C=CC=CC4=C3)C(=O)C3=C(OC=CC3=O)C2=O)=C(C)O1&&&
*NC(=S)N*&*C*&*C1CCCO1^*CCC*&&*N1CCOCC1&&&
*C(C)C&*Oc1ccc(Nc2nc(Nc3ccc(N4CCN(C)CC4)cc3OC(F)(F)F)ncc2(F)F)cc1N1CCN(C)CC1&&&
CCOC(=O)C1=CC=C(OC2=CC(C(F)(F)F)=CC=C2C(=O)NC2=CC=C(C(=O)O)N=C2)C=C1&&&
*=C1C(=O)NC(=S)NC1=O&*=Cc1ccc(-c2cccc([N+](=O)[O-])c2)o1&&&
CC1(C)OC2OC3COC(C4=CC=C(S(N)(=O)=O)C=C4)OC3C2O1&&&
O=C(C=CC1=CC=CO1)C1=CC=C(OC2OC(CO)C(O)C(O)C2O)C(Cl)=C1Cl&&&
*Cc1nncn1CCC&*N(*)C&*C(=O)c1cc(C(C)(C)C)n[nH]1&&&
CCCCCCN(CCCCCC)CC(O)C1CCC(C2=CC=CC=C2)CC1&&&
O=C1OCCC1SC1=NN=C(C2=CC=CC=C2)N1CC1=CC=CC=C1&&&
*CC4CCCCCCCCC&*O*&*C(=O)c1cn(-c2ccccc2)c(=O)c2ccccc12&&&
O=C(CSC1=NN=C(C2=CC=CO2)N1CC1=CC=CO1)N1CCCCC1&&&
*C1OC(C)C(O)C(O)C1Br&*Oc1ccc2c(c1)C13CCCCC1C(C2)N(*)CC3&*C*&*C1COCCO1&&&
*CC&*Oc1ccc(CC*)cc1O*&*CC&&*N*^*C(*)=O&*C1CCN(*)CC1&*S(=O)(=O)c1ccc2c(c1)CC(C)N2*&*C(C)=O&&&
COC1=CC(C=NNC2=CC=C3C=CC=CC3=N2)=CC(OC)=C1OC&&&
CC1=NC2=CC=CC=C2N=C1C(=O)N1CCN(C2=CC=CC(C(F)(F)F)=C2)CC1&&&
*Nc1nc(C)cc(C)n1&*C1CCCN(c2cccc(Cl)c2)C1=O&&&
CCCCCCN1C(=O)C(CC(=O)NCCC2=CC=C(Cl)C=C2)CC2=CC=CC=C21&&&
O=C(C=CC1=CC=CC([N+](=O)[O-])=C1)N1CCCCCC1&&&
COC1=CC=CC(NC(=O)C(=O)C2=CN(CC(=O)N3CCCC3)C3=CC=CC=C23)=C1&&&
CCC1=CC=CC(NC(=O)NCCCN2CCCC(CC)C2)=C1&&&
CC(C)(C)C1=CC=CC(C(C)(C)C)=C1O&&&
O=[N+]([O-])C1=CC(C2=NN=N[NH]2)=C(Cl)C([N+](=O)[O-])=C1Cl&&&
CC1CC2CN(C)CCC2N1S(=O)(=O)C1=CC=CC(Br)=C1&&&
CCCCCOC1=CC=CC=C1C(=O)NCC1=CC=CN=C1&&&
CC1CC2OC(=O)C3(C)CCC(O)C(C)(O)C23C(O)C1C(O)CO&&&
O=C(CCC(=O)NC1=CC=CC=N1)NC1=CC=C(Br)C=N1&&&
*CCCC&*N1CCCN(c2ncc3ncnc(Nc4cc(C(*)=O)ccc4C)c3n2)CC1&*Nc1cc(F)cc(C(F)(F)F)c1&&&
CC1=CC=C(N2CCCC(N3CCN(C4=CC=CC(OC(F)F)=C4)C(C)C3)C2)C=C1&&&
OC(COCN1C(Cl)=NC2=CC=CC=C21)CN1CCC2=CC=CC=C2C1&&&
CC(=O)N1CC2=CC=CC=C2C(C2=CC=CO2)N=C1C&&&
COC(=O)C1=CC=C(C(=O)C2=CC=CC=C2O)C=C1&&&
COC1=CC=C(CN2C=NC3=CC(C4=CN(C)N=C4)=CC=C3C2=O)C=C1OC&&&
*C(=O)c1cc2cc(O)ccc2[nH]1&*N*&*CCc1ccc(O)cc1&&&
CC1C2=NC=C(CN3CCOCC3)N2CCN1C(=O)CC1=CC=C(Cl)C=C1&&&
CN1CC(C2=CN=NN2C)OC2=CC=C(CO)C=C21&&&
*C(=O)c1ccc(OC)cc1&*C1CN=C(C(C)(C)C)N1*&*S(=O)(=O)CCc1cccc(F)c1&&&
*Cn1c([N+](=O)[O-])cnc1C&*C1CC1&&&
*C(C)=O&*Oc1ccc(Cn2c(=O)c3c4c(sc3c4C)N(Cc3cccc(C(F)(F)F)c3)C(=O)c3ccc(F)cc3-2)cc1&&&
CC1=CC=C(C2N(C3=CC=C(C)C=C3)C(=O)C3CCCN32)C=C1&&&
*Nc1cc(C)cc(C)c1&*C(*)=O&*N*&*CC*&*NC(=N)N*&*CC*&*S*&*Cc1ccc(Cl)cc1&&&
*C(=O)c1nc(N2CCOCC2)ncc1Cl&*Nc1c(Cl)cncc1Cl&&&
COC1=CC=C(NC(=O)CCCCCC2=CC=CC=C2)C=C1&&&
*C1CCC(=O)N(c2ccccc2F)C1c1ccc(OC)cc1&*C(*)=O&*N1CCN(c2ccccc2OC)CC1&&&
C=CC1=CC=CC2=C1CC(CC=C)C(CO)=C2CC1=C(C(=O)OCC)C2=CC=CC(Cl)=C2N1C&&&
*C(=O)Cc1ccc2nc(-c3cccc(OC)c3)c(-c3cccc(OC)c3)nc2c1&*NC1CCCc2cc(C*)ccc21&*N1CCCCC1&&&
O=C1C(N2CC2)=C(N2CC2)C(=O)C2=CC=CC=C12&&&
CC1(C)OC2=CC=C3C=CC(=O)OC3=C2C=C1C(=O)NCC1=CC=C(F)C=C1&&&
COC(=O)CCCCC1=C[NH]C(CC2=C[NH]C=N2)=N1&&&
COC1=CC=C(C2=CC=CC=C2Cl)C(OC)=C1OCC1=CC=C(CCC(=O)O)C=C1&&&
CC1=CC=CC=C1OCC#CCS(=O)C1=NC2=CC=CC=C2[NH]1&&&
CSCCNC(=O)C(CC(N)=O)NC(=O)C(NC(=O)C(NC(=O)C(CCC(=O)O)NC(=O)C(CCCCCOC1=CC=CC2=CC=CN=C12)NC(C)=O)C1CCCCC1)C(C)C&&&
COC1=CC=C(CNC(=O)C(C#N)CC(COC(C)(C)C)N(C)C)C=C1&&&
COCCN1C(C2=NC=CS2)=NC2=CC(F)=CC=C21&&&
CC(=O)NC1(C2=CC=CC(C)=C2)CCN(CC2CC2(C(N)=O)C2=CC=C(Cl)C(Cl)=C2)CC1&&&
COC1=CC=C(OC)C(S(=O)(=O)NC2=CC(C)=NC(C)=N2)=C1&&&
COC1=CC=CC=C1N(CC1=CC2=CC=C(C)C=C2[NH]C1=O)C(=O)CCC(=O)O&&&
*=C(c1ccc(F)cc1F)c1cccc(OC)c1&*=CCCC*&*N1CCCCC1&&&
*CC(*)=O&*Nc1cccc(C(=O)O)c1&&*Sc1nnc(-c2ccc(Br)cc2)o1&&
*Cc1cccc(OC)c1&*N*&*C(=O)C1c2ccccc2C(=O)N(C)C1*&*C(C)C&&&
CCCCN(CCCC)C1=NC(OCC2=CC=C([N+](=O)[O-])C=C2)=C2[NH]C=CC2=N1&&&
*OC&*C(=O)c1[nH]c2ccc(Br)cc2c1N*&*C(=O)CC*&*N1CCCCC1&&&
CCN(CC)CCCC(C)NC1=CC(OCC2=CC=C(OC)C=C2)=CC2=C(Cl)C=CN=C12&&&
*C(C#N)Cc1ccc(-c2ccc(C#N)cc2)cc1F&*N*&*C(*)=O&*C1NC2CCC1C2&&&
*CC(=O)C(C#N)c1nc2ccccc2[nH]1&*S*&*C(c1ccccc1)(c1ccccc1)c1ccccc1&&&
NC1=NC(NC2=CC=C3N=C(OCCO)C=CC3=C2)=NC(N2CCCC3=CC=CC=C32)=N1&&&
CC1=CC=CC(CSCC(=O)NCCNC(=O)C2=CC=C(O)C(O)=C2)=C1&&&
CCOC1=CC=CC=C1C1C(C(=O)OC)C2=C(CN1C)N(CC1CC1)C(=O)N2CC1=CC=CC=C1&&&
CC(C)N(C)CC1=CN2CCN(C(CN3CCCC3)C3=CC=CC=C3)CC2=N1&&&
CCOC(=O)C1=CC=C2C(=C1)C=CN2C1=CC=C(C(=O)OCC)C=C1&&&
COC1=CC=C(OC)C(NC(=O)C2=C(Cl)C3=CC=CC=C3S2)=C1&&&
CCOC1=CC=C(C(=O)NC2=NOC=C2)C=C1OCC&&&
*S(C)(=O)=O&*N1CCN(*)CC1&*CC(*)=O&*Nc1cccc(S(*)(=O)=O)c1&*Nc1ccccc1F&&&
COC(=O)C1=CC2=C([NH]C3=CC=CC=C32)S1&&&
*N1CCC(c2cc(C)nn2C2CCCCC2)CC1&*C(C)CC(*)c1ccccc1&*N*&*C(=O)C1CN(c2ccc(C(F)(F)F)cc2)C(=O)CN1&&&
*CCCCCCCCCC&*C1C(=O)OC2OC3(C)CCC4C(C)CCC1C24OO3&&&
*Oc1ccc2c(C)cc(=O)oc2c1C(C)=O&*C*&*C1CCC(*)CC1&*C(=O)O&&&
CCCN(CCC1=CC=C(Cl)C(Cl)=C1)CCC1=CC=C(NC(=O)C2=CC=CC=C2)C=C1&&&
*Cc1ccccc1OC&*N*&*CC(O)CN&&&
O=C1C(Br)=C(NC2=CC=C(CC3=CC=CC=C3)C=C2)C=NN1C1CC2C=CC1C2&&&
*C(=O)c1c(-c2c(Cl)cccc2Cl)noc1C&*N1CCN(c2ncccn2)CC1&&&
*Nc1cc(C)on1&*C(=O)C*&*Sc1nc2c(c(=O)n(C)c(=O)n2C)n1C&&&
O=CC1=CC=C2OC(C3=CC=CC=C3F)=CC2=C1&&&
CC12CCC(=O)C=C1CCC1C2C(O)CC2(C)C(C(=O)COC(=O)C3=CC=C(C#N)C=C3)CCC12&&&
CN1C(=O)OC2=CC(S(=O)(=O)NCC3=CC=C(S(N)(=O)=O)C=C3)=CC=C21&&&
CC(C)(C)OC(=O)NC(CCCC(N)C(=O)O)C(=O)O&&&
CCCCS(=O)C1=CC(C(=O)OCC)=C(NC(=O)C2=NOC(C3=CC=C([N+](=O)[O-])C=C3)=C2)C=C1S(=O)(=O)O&&&
*S(=O)(=O)CCC&*N1CCC(*)CC1&*Nc1ncccc1C#N&&&
CC1=NC2=NC=NN2C2=C1CCCN2&&&
COC1=CC=CC=C1CNC(=O)CSCC1=CC=CC=C1Cl&&&
O=C(CN1CCN(C2CC2)CC1)NC1=C(Br)C(C(F)(F)F)=NN1CC1=CC=CC=C1&&&
COCCC(CC(O)C(N)CC(=O)N(C)C(C(=O)NCC1=NC(C)=CS1)C(C)C)C(C)C&&&
CC1=CC=C(CN2CCC(N3CCC(N4C(=O)[NH]C5=CC=CC=C54)CC3)CC2)C=C1&&&
*CCC&*Oc1ccc(N*)cc1&*C(=O)C*&*N*&*C(=O)c1cccs1&&&
C[N+]1CC(Br)CC(Br)(Br)C1&&&
*C(CC(C)C)C(*)O&*N*&*C(=O)c1ccc(N)cc1^*C1CC(*)CCN1*&&*CC(=O)O&&*Cc1ccccc1&&
*=CCC(C(=O)O)C(=O)O&*=Cc1ccc(O*)cc1&*Cc1ccc(Br)cc1&&&
CC1=NC2=C3C(=CC=CC3=CC=C2)C(=O)N1C1=CC=C(N=NC2=CC=C(C)C=C2)C=C1&&&
CC1=CC=C(C2=NC=C(F)C=C2C2=CC=NC(NC3=CC=C(OCC(=O)O)C(F)=C3)=N2)C=N1&&&
*NC(=S)Nc1cc[n+](C)cc1&*C(=O)C=*&*=Cc1cc(Cl)ccc1Cl&&&
CC1=CC=CC=C1C1=NC(C#N)=C(N2CCN(C3=CC=CC=C3[N+](=O)[O-])CC2)O1&&&
*N1CCN(c2nc(C)cc(C)n2)CC1&*C(=O)C(*)Cc1ccc(Cl)cc1Cl&*N*&*C(=O)c1cccs1&&&
CCOCC(=O)N1CCCC(CO)(CC2=CC=CC(OC)=C2)C1&&&
OC1=CC=C(C2=NN=C(NC3=CC=C(Br)C=C3)O2)C=C1&&&
*CCC&*Oc1cc(C(Cc2cc[n+]([O-])cc2)c2ccc(OC(F)F)c(O*)c2)ccc1OC(F)F&*C1CCCC1&&&
COC1=CC=CC(CN2N=C(CC(=O)NC3=NN=C(CCCCC4=NN=C(NC(=O)CC5=CC=CC(OC)=C5)S4)S3)C3=CC=CC=C3C2=O)=C1&&&
*N(*)c1c(N)n(CCCC)c(=O)[nH]c1=O&*C(=O)c1nn(-c2ccc(OC)c(OC)c2)c(=O)c2ccccc12&&*CC&&
*C(=O)c1cc2cnccc2cc1C&*N*&*C(CCC*)C(*)=O&*N*&*C(Cc1c[nH]c2ccccc12)C(*)=O^*NC(=N)N^*N*&&&*Cc1ccc(C(F)(F)F)cc1&&&
*=CC&*=C1C(=O)C2CCC1CC2&&&
O=S(=O)(C1=CC=C2C(C3CC3)=NN=CC2=C1)N1CCN(C2=CC=CC=N2)CC1&&&
*C(=O)CC(O)C(F)(F)F&*Nc1cccc(-c2cnc3ccccc3n2)c1&&&
*C(=O)Cc1cccc(Br)c1&*N*&*S(=O)(=O)c1ccc(Cl)cc1&&&
*CC&*Oc1cnn(-c2ccc(C(O)(C(F)(F)F)C(F)(F)F)cc2)c(=O)c1&&&
*OC&*C(=O)C*&*N(*)c1ccc(F)cc1&*S(=O)(=O)c1cccc2nsnc12&&&
O=C1OC2=CC=CC=C2C(O)=C1NC1=CC=CC=C1&&&
COC1=CC(C=C2OC3=CC=CC=C3C2=O)=CC=C1OC(C)C1=NN=N[NH]1&&&
*C(C)(C)C&*O*&*C(*)=O&*N*&*C(C(*)=O)C(C)(C)C&*N1CCN(*)CC1&*CCCCC*&*Oc1ccc(-c2nn[nH]n2)cc1&&&
*C(C)=O&*N*&*C*&*C1OC(=O)N2c3ccc(NC(=S)Nc4ccccc4)cc3OCC12&&&
*C(=O)C(=COC)c1ccccc1C*&*OC&&*Oc1ccc(C(=O)c2ccccc2)cc1C&&
O=C(NS(=O)(=O)C1=CC=C(F)C(F)=C1)C1=CC=CC=C1&&&
CCC(C(=O)NCC1=CC=C2OCOC2=C1)N1N=C(C2=CC=C(OC)C=C2)C=CC1=O&&&
*C(C)C&*Nc1ncc(C#Cc2ccc(CC(*)C)cc2)cn1&*N*&*C(*)=O&*C1CC1&&&
*Nc1nn(CCC)c2nc3ccccc3cc12&*C(C)=O&&&
COC1=CC=C(N2C(=O)C3C4C=CC(C4)C3C2=O)C=C1S(=O)(=O)N1CCCCC1&&&
ClC1=CC(OC2=CC=C(NC3=NC=N[NH]3)C=C2)=NC=N1&&&
*C1CCc2ccc(C(=O)NO)cc2C1&*Nc1nc(-c2ccccc2)c(F)s1&&&
O=C(CC1CCCCC1)NCC1=CC=C(OC(F)(F)F)C=C1&&&
COC1=CC=C(C2=CC(NC3=NN(C4=CC=CC=C4)C(N)=N3)=C(C(F)(F)F)S2)C=C1&&&
CC1=CC=C2N=C(C(=O)NC(=S)NC3=CC=CC([N+](=O)[O-])=C3)[NH]C2=C1&&&
*=C(C#N)Cc1ccccc1Cl&*=Cc1ccccc1&&&
CNC(=O)C1=CC=CC=C1C1=CC=CC=C1OC1CCCC1&&&
CC(C)CC(NC(=O)OCC1=CC=CC=C1)C(=O)NC(CC1=CC=CC=C1)C(=O)C(=O)NCC1=N[NH]C2=CC=CC=C12&&&
O=C(NC1=CC=CC=C1)N1CCN(C(C2=CC=CC=C2)C2=CC=C(Cl)C=C2)CC1&&&
O=C(CC1=C[NH]C2=CC=CC=C12)N1CCC(NS(=O)(=O)C2=CC=C(C(F)(F)F)C=C2)CC1&&&
CC(C)C1=C(SC2=CC=CC=C2)N(COCCO)C(=S)[NH]C1=O&&&
*C(=O)Cn1c(=O)n(-c2ccc(OC)c(OC)c2)c(=O)c2sc3ccccc3c21&*N1CCN(c2ccccc2OC)CC1&&&
CCCCCCCOC1=C(OC)C=C(NC(C)CCCNC(C)CCCN)C2=NC=CC(CC)=C12&&&
CCCC(CC(=O)O)N1C(=O)C(=CC2=CC3=CON=C3C=C2)SC1=S&&&
NC(CC1=CC=C(C2=CC=C(C=CC(=O)NO)S2)C=C1)C(=O)O&&&
*CC(=O)NN=Cc1ccc(Oc2nc3ccccc3s2)cc1&*N(*)c1ccccc1&*S(=O)(=O)c1ccccc1&&&
*CCC&*Oc1nc(N*)sc1C(*)=O&*Nc1nccs1&&*C(=O)c1ccc(S(*)(=O)=O)cc1^*N(C)C&&&
*N1CC(C)C(*)Oc2ccc(N*)cc2C1=O&*C(*)=O&*Nc1cccc2ccccc12^*C(C)CO&&&*C*^*N(*)C&*Cc1cccc(F)c1&&&
O=C(NC1=CC=C2OCOC2=C1)C(C1=CC=CS1)P(=O)(O)O&&&
*CC&*O*&*C(=O)c1c(N*)sc2c1CCCCC2&*C(=O)Cc1c(C)noc1C&&&
*C(C)C&*Oc1cc(O*)cc(C(*)=O)c1&*Nc1ccc(C(=O)O)cn1&&*CCC*^*Oc1ccc2c(c1)CCC2CC(=O)O&&&
*C(C)c1c[nH]c2ccccc12&*Nc1nc2ccccc2s1&&&
COC1=CC=CC=C1CCNCCCOC1=CC=C2C=CC=CC2=C1&&&
CC1=C(C(=O)NC2=CC=C(Cl)C(C(F)(F)F)=C2)C(C2=CC=C(O)C=C2Cl)C2=C(N1)[NH]N=C2C&&&
*OP(=O)(NC(C)C(*)=O)Oc1ccccc1&*O*&*C(C)C^*C*&&*C1OC(n2cnc3c(O*)nc(N)nc32)C(C)(F)C1O&*Cc1ccccc1&&&
OC1=CC=C2CC3N(CC4CC4)CCC45C2=C1OC4C1=NN=NN1C1=CC=C2C=CC=CC2=C1&&&
COC1=CC(C(=O)NC2=NN=C(C3=CC=C(OC4=CC=C([N+](=O)[O-])C=C4)C=C3)S2)=CC(OC)=C1OC&&&
*N(C)C&*CCC*&*NC(=S)N*&*CCCC*&*SC(=S)N(C)C&&&
CCC1=C(C(=O)OC)C2=C(N)C(C#N)=C(N(C)C3=CC=CC=C3)N=C2O1&&&
COCCN1C(=O)C2=CC=CC=C2N2C(SCC#N)=NN=C12&&&
*C1SC(Nc2ccc(Cl)cc2)=NC1=O&*Cc1cccc(F)c1&&&
*C(C)C&*N(*)c1c(F)cc2c(=O)c(C(=O)O)cn(CC(N)=O)c2c1F&*CC(F)(F)F&&&
CCC1=NOC(CN2C(=O)C3C(C4=CC=CC=C4)C=C4CC(C(C)(C)C)CCC4C3C2=O)=C1&&&
CCOC(=O)C(C)=CC(CC1CCCCC1)NC(=O)C(NC(=O)C(NC(=O)C(NC(=O)N(C)CC(C)=CC1=CC=C(OCCOC1)C(=O)O)C(C)C)C(C)(C)C)C(C)C&&&
N#CC1=C2[NH]N=C(C3=CC=CC=C3)N2N=C1&&&
*C(*)=O&*N*&*CCc1ccc(Cl)cc1^*C1CCN(*)CC1&&*C(=O)c1cccs1&&&
CC1=CC=C(C2=NC(CN(CCO)CCC3=CC=CC=N3)=CO2)C=C1&&&
*OC&*C1C=CC=C(C)C(=O)NC2=CC(=O)C(N*)=C(CC(C)CC(*)C(O)C(C)C=C(C)C1*)C2=O&*OC&&*O*^*C(N)=O^*CCCCN&&&&
CN(CC1=CC=CC=C1)CC(=O)NC1=CC=C(S(=O)(=O)N2CCCCC2)C=C1&&&
CCCCCCCCCCCC(=O)C=CCCCC=CC(C)C(O)C(C)N(C)C(=O)NC1=CC=CC=C1&&&
S=C1[NH]N=C(C2=CC=C(Br)C=C2)O1&&&
CCC1OC2=CC=CC=C2OC1COC1=CC=C2C=CC(=O)OC2=C1&&&
*C(C)C&*N*&*C(=O)C(*)=O&*Nc1c2c(nc3ccccc13)CCCC2&&&
COC1=CC2=NC(C3=CC=C(F)C=C3)=C(CC3CCCCC3)N2C(C)=C1Br&&&
COC1=CC=CC=C1CNC(=O)CN(C1=CC=C(C(C)C)C=C1)S(=O)(=O)C1=CC=CC=C1&&&
CC1=CC(C)=NC(NN=CC2=CC=C(C3=CC=CC(C(=O)O)=C3)O2)=N1&&&
CCNC(CC1=CC=C2OP(=O)(O)OCC2=C1)C(=O)NC(CCCNC(=N)N)C(=O)NC(CCC(C#N)C(=O)N1CCCC1C(=O)NC(CCCNC(=N)N)C(=O)NCC(N)=O&&&
*C(C#N)Cc1ccc(N2Cc3cnccc3C2)cc1F&*N*&*C(*)=O&*C1NC2CCC1C2&&&
COC1=CC=CC(NC2=CC(C3=CC=NC(NCCCNC(=O)CO)=C3)=CC=N2)=C1&&&
*C(C(*)=O)C(C)C&*N*&*C(Cc1ccccc1)C(O)CC(*)=O^*N*^*N*&*C(*)=O&*C(C)C(*)=O&*N1CSCC1*&*N*&*C(C)(C)C&*C*&&&*C1CCCCC1&&&
*CC&*N(*)*&*CC&&*Cc1cc2ccccc2n1C&&
*CC&*O*&*C(=O)C=*&*=Cc1cn(C2OC(*)C(*)C2*)c(=O)[nH]c1=O&*O*&*C(C)=O^*O*&&*C(C)=O^*C*&&*O*&*C(C)=O&&&
O=C1CCC2C(CCN2CC2=CC=CC=N2)N1&&&
NCCCCC(NC(=O)C1CCCN1C(=O)C(CO)NC(=O)CNC(=O)C(N)CC1=CC=C(O)C=C1)C(=O)NC(CCCCN)C(=O)NC(CCCCN)C(N)=O&&&
*Nc1nc(C)nc2c1ncn2-c1ccc(OC)cc1OC&*Cc1ccccc1F&&&
*C(=O)c1ccc2c(c1)c1c(n2CCCCCC)CCCC1&*N*&*CCCO&&&
CN1N=C(C(=O)NCC2=CC=CC=C2F)C2=CC=CC=C2C1=O&&&
CC1=CC=CC=C1CN1N=C(C)C=C1NC(=O)C1=C(C)OC=C1&&&
*=Cc1ccccc1OC&*=CC(=O)c1c(O)cc(C)oc1=O&&&
*CC&*N(*)*&*CC&&*CCCCC*^*Nc1c2c(nc3ccccc13)CCC2&&&
CCCC1=NC(CN2C(=O)C(NC=O)CCC3=CC=CC=C32)=C[NH]1&&&
CN1C=NN=C1SCC(=O)C1=CC=C(Cl)C=C1&&&
CC1=CC=C(S(=O)(=O)CC2=NO[N+]([O-])=C2C2=CC=C(Cl)C=C2)C=C1&&&
*Nc1nc2c(C)c(C)ccc2s1&*C(=O)C*&*Sc1cn(CC(*)=O)c2ccccc12&*N1CCCCC1&&&
CC1=NOC(C2=CC=C(NC(=O)NC3CCCCC3CN3CCCC(CC4=CC=C(F)C=C4)C3)C=C2)=N1&&&
COC1=CC=CC=C1CN(C(=O)C1=C(Cl)C2=CC=CC=C2S1)C1CCCNC1&&&
*=Cc1ccc(O)c(OC)c1&*=CC(*)=O&*O*&*C1Cc2cc3c(c(O)c2OC1c1cc(OC)c(O)c(OC)c1)C1OC(*)C(O)C(O)C1OC3=O&*CO&&&
OC1=CC=CC2=C(C3=CC=CC(OC4=CC=CC=C4)=C3)C=NN=C12&&&
*CC&*N(*)*&*CC&&*CC*^*O*&*C(=O)C(c1ccccc1)c1ccccc1&&&
O=C1C2=C3C(=CC([N+](=O)[O-])=CC3=CC=C2)C(=O)N1CC1=CC=CC=C1F&&&
*CC(=O)O&*N1C(=O)N(*)C(*)C(O)C(O)C1*&*CC(=O)O&&*C*^*Oc1cccc2[nH]ccc12^*CCc1ccccc1&&&&
*Nc1cc(-c2cccc(CCC)c2)n(-c2ccc(F)cc2C)n1&*C(*)=O&*C1CNC(=O)C1&&&
*N1CCC2(CC1)OCCc1cscc12&*C*&*C1CCCCC1&&&
*Oc1nn(C)cc1C(=O)NOc1ccccc1&*Cc1ccccc1&&&
CC(N)C(=O)N1CCC(C#N)C1C#N&&&
*C(=O)CCCCCCCCCCC&*N*&*C(C(*)=O)C(O)C(O)C(O)C(*)C(*)=O&*N*&*CC(C)O^*O*&&*CCCCCCCCCCC^*O*&&*C(C)C&&&
CCCC(CCC)C(=O)OC1=CC=C2OC(=O)C=CC2=C1&&&
CC(C)NC(=O)C1=C(O)N=C2SC=CN2C1=O&&&
CN(CC(=O)NC1=CC=C(N2CCOCC2)C=C1)CC1=NC(=O)C2=CC=CC=C2[NH]1&&&
O=C(NC1=CC=C(N2CCOCC2)C=C1)C1=CC=CO1&&&
*SC&*CCc1nnc(N*)s1&*C(=O)CCCn1cc(C)c2ccccc21&&&
N#CC1=CC=C(C2=C(C3=CC=NC=C3)N(CCCNS(=O)(=O)C3CC3)C=N2)C=C1&&&
CC1=CC(C(=O)NC2=CC(C(F)(F)F)=CC=C2N2CCOCC2)=C(C)O1&&&
COC(=O)C1(CC2=CC=C(F)C=C2)NC(CN(C)C(=O)CC(C)(C)C)C2C(=O)N(C)C(=O)C21&&&
COC(=O)C1(O)C(C)C=C(C)CC2OC(=O)C(C)(C)C21&&&
*N(*)c1c(N)n(CCCC)c(=O)[nH]c1=O&*C(=O)CCC(*)=O&*Nc1ccc(OC)cc1^*CC*&&*OC&&&
*Cc1ccccc1OC&*N*&*C(=O)CC(C)=NNC(=O)c1ccncc1&&&
CCC1=CC2=C(N3CCN(C(=O)C4=CC=CO4)CC3)N=C(C3=NON=C3N)N=C2S1&&&
CCCNC(=O)C1=NOC2=C1CCC1=C(Br)SC=C1-2&&&
CC1=CC=C(OCCSC2=C(C#N)C(C(F)(F)F)=NN2C2=CC=C(S(C)(=O)=O)C=N2)C(C)=C1&&&
*C(=O)NNS(=O)(=O)c1ccc(N)cc1&*Nc1nc2ccccc2n1Cc1ccccc1&&&
CC1=C(C(=O)NC(CC2=CC=CC=C2)C(O)CNC(C)C)C=C(C(C)(C)C)O1&&&
CC(C)OC1=CC=C(Br)C=C1CC(O)CN1CCN(C2=CC=CC(C(C)(C)C)=C2)CC1&&&
*CC&*N(*)*&*CC*&*N1CCOCC1^*C(c1cccs1)c1nnnn1C1CCCC1&&&&
CCC1=CC=C(CN2C(=O)C(CCC3=CC=CC=C3)NC(O)C2CC2=CC=CC=C2)C=C1&&&
*NC(=N)N&*CCCC(*)C(=O)c1nc2ccccc2s1&*N*&*C(*)=O&*C1CCC2CN(*)CC(=O)N21&*C(=O)C(*)Cc1c[nH]cn1&*N*&*S(=O)(=O)c1ccc(O)cc1&&&
O=C(COC(=O)C=CC1=CC=CC=C1O)NNC(=O)C1=CC=CC=C1&&&
O=C(CN1CCN(C(=O)C2=CC=CO2)CC1)NC1=C(F)C=CC=C1OC1=CC=CC=C1&&&
CC1=CC=C(C)C(NC(=O)COC(=O)C2=CC=C(O)C=C2O)=C1&&&
COC1=CC=C2C(C(=O)O)=C(O)C(CC3=CC(OC)=C(OC)C(OC)=C3)=NC2=C1&&&
COC1=CC=CC=C1NC(=O)CN1C(=O)C2CC=CCC2C1=O&&&
*Cc1ccc(OC)cc1&*O*&*C(*)=O&*C1C(O)CCC2c3ccccc3CC21&&&
NC1=CC=C2[NH]C(C3=CC=CC=C3)=NC2=C1&&&
*ON=Cc1cc[n+](Cc2ccc(I)cc2)cc1&*C1C2CC3CC(C2)CC1C3&&&
*N(C)C&*CCCS(=O)(=O)c1ccccc1&&&
COC1=CC=C(C(=O)NC2=NN(C3=CC=CC=C3)C(C3=CC=C(F)C=C3)=N2)C=C1&&&
COC1=CC(NS(=O)(=O)C2=CC=CC3=CC=CN=C23)=NC(OC)=N1&&&
*C(=O)c1ccc(O*)nc1&*N*&*CCO^*C1CCN(*)CC1&&*Cc1ccc(Cl)cc1&&&
COC1=CC=CC=C1CNC1CCC(CCN2C=NC3=C(SC)N=CN=C32)C1&&&
*NC&*C(=O)C*&*Nc1nc(C*)nc(N*)n1&*NC&&*CC(*)C^*Nc1nc(Cl)cc(NC(=N)Nc2cc(Cl)cc(Cl)c2)n1&&&
COC1COCCC1NC1CC2CCCC2(C(=O)N2CC3CC2CN3C2CC2)C1&&&
*Oc1ccc2c(n1)CCN2C&*C(*)=O&*Nc1ccccc1&&&
O=C(CSC1=NC2=CC=C(NC3=NC(N4CCOCC4)=NC(N4CCOCC4)=N3)C=C2S1)NC1=CC=CC=C1&&&
CC1=C(CCCN2CCN(C3=CC=CC(Cl)=C3)CC2)C(=O)N(C2=CC=CC=C2)N1C&&&
*Nc1cc(C)nc2nncn12&*C(c1ccco1)P(=O)(O*)O*&*CC(F)(F)F&&*CC(F)(F)F&&
C=C1CCC2C(C(C)C(=O)C3=CC=C(Br)C=C3)=COC3OC4(C)CCC1C32OO4&&&
*C1CN(c2nc(O)[nH]c(=O)c2F)CC1=C&*C(=O)O&&&
COC1=C(O)C=CC2=C1C(=O)C1=CC=CN=C1C2=O&&&
*C(CCCC)C(N)=O&*N*&*C(=O)C(N)CCC(=O)O&&&
*C(C)(C)CCCCCCCCCCCCC&*Nc1c2ccccc2nc2ccccc12&&&
*C(*)=O&*Nc1ccccc1&&*Nc1ccc2c(c1)S(=O)(=O)N=C1CCCN12&&
O=C(NO)C1=CC=C(CNC(=O)C2=CC=C(CN3CCN(C(=O)C4=CC=CC=C4)CC3)C=C2)C=C1&&&
CN(CC(=O)N1CC2CCCC1C2)C1=CC=CC=C1&&&
C=C(C)C1CCC2(C(=O)O)CCC3(C)C(CCC4C5(C)CC(=NO)C(=O)C(C)(C)C5CCC43C)C12&&&
CCC(C)NN=CC1=NC(=O)C2=C([NH]1)SC=C2C&&&
COC1=CC=C2C(CCC(=O)NC3=CC(C(F)(F)F)=CC=C3Cl)=CC(=O)OC2=C1&&&
*C1C(=O)N(c2ccc(OC)cc2)C1c1ccc(O)cc1&*CCCc1ccoc1&&&
CC1=NC=C([N+](=O)[O-])N1C=CC1=CC=CN=C1&&&
O=C(NC1=CC=CC=C1)NC(CC1=CC=CC=C1)C(=O)NC1=CC=CC=C1O&&&
CCCCCNC(=O)NC1=CC=CC(CCCn2CCN(C3=CC=CC(O)=C3)CC2)=C1&&&
CC1CN(C(C)CO)C(=O)CC2=CC(NC(=O)C3=CC=CC=C3F)=CC=C2OC1CN(C)S(=O)(=O)C1=CC=CC=C1&&&
CC1=CC(=O)N(NC2=CC=CC(Cl)=C2C)C1=O&&&
O=C(COC1=CC=CC=C1)NC1=NC=CS1&&&
*C1CCCN(c2c(C)nn(Cc3ccccc3)c2C)C1=O&*N*&*Cc1cccc(C#N)c1&&&
COCCNC(=O)CSC1=NN=C(C2=CC=C(F)C(F)=C2)O1&&&
O=C(NCC(C1=CC=CO1)S(=O)(=O)C1=CC=CS1)NC1=CC=C(Cl)C(Cl)=C1&&&
*CC&*Oc1ccc(C(*)=O)cc1[N+](=O)[O-]&*Nc1ccc(S(*)(=O)=O)cc1&*Nc1onc(C)c1C&&&
*N1CCN(c2ccc(F)cc2C)CC1&*C(=O)C(=*)C#N&*=Cc1ccc(Cl)cc1&&&
*OC&*CCN=C(NO)c1ccnc(Oc2ccc(F)cc2)c1&&&
C1=CC=C2C(=C1)C=CN2CCCCCCCCCN1C2=CC=CC=C2C2=CC=NC=C21&&&
*Nc1ccc2nc(CCC)cc(C(F)(F)F)c2c1&*C(=O)CCc1ccccc1&&&
CCCCC(C(=O)OCCCCCCCCCCCCOC(=O)CCCCCCCCCCC(=O)OCCCCCCCC(C)CCCCN(CC(=O)OCCCCCCCCOC(C)=O)C1CC(=O)C(N(CC)CC)=CC1=O)C(=O)OCCCC
COC(=O)CCCONC(=O)C1=CC=C(C2=CC=CC=C2)C=C1&&&
CC(CCC1=CC=CC=C1F)(C(=O)NO)S(C)(=O)=O&&&
*C(C)=O&*O*&*C*&*C1OC(n2c(N3CCCC3)nc3c2n(C)c(=O)n3-c2ccccc2)C(*)C1*&*O*&*C(C)=O^*O*&&*C(C)=O&&&
*Cc1ccc(OC)cc1Cl&*N1C(=O)N(Cc2ccc(OC)c(OC)c2)c2ccc(C)cc2S1(=O)=O&&&
*CCO&*N1CCCCC1*&*CCO&&&
CC1=C(C2=CC=C(Cl)C=C2)N(C2=CC=C(Cl)C=C2Cl)N=C1C(=O)NCCCN1CCCCC1&&&
CN1C(=O)CC2=CC=C(C3=CC=C(CC(C#N)NC(=O)C4NC5CCC4C5)C(F)=C3)C=C21&&&
CCN1CCC(NC(=O)NC2=CC=CC(NC3=CC=O)=C2)CC1&&&
*CC&*Oc1cccc(C=*)c1O*&*CC&&*=C1NC(=S)NC1=O&&
CC(C)CCC(N)C(O)C(=O)NC(CCC(=O)O)C(=O)O&&&
FC1=CC=C(N2CCN(C(CC3=CC=C(F)C=C3)C3=NN=NN3C(CC3=CC=CC=C3)C3CC3)CC2)C=C1&&&
C1=CC=C(CCSC2=NC=NC3=C2N=CN3C2CCCCO2)C=C1&&&
*C(=O)C1C(=O)Nc2c(Cl)cc3ncccc3c21&*Nc1nc2nc(C(F)(F)F)cs2n1&&&
*Sc1nc(N)c(SC)c(N)n1&*Cc1ncc[nH]1&&&
*Cc1nc(C(C)=NO)c[nH]1&*N(C)C&&&
CC1=C2C(=O)N(C3=CC=CC=C3)[NH]C2=CC(=O)N1CC1=CC=CC=C1&&&
O=C(O)CCN1CCN(CCC=C(C2=CC=CC=C2)C2=CC=CC=C2)CC1&&&
*Sc1nc(C)cs1&*CC(*)=O&*Nc1sc2c(c1C#N)CCCCC2&&&
O=C(O)CC1CCC2=C(F)C(F)=C(F)C(F)=C2N1O&&&
CC1=C(CNCC2CCN(C)C2)C2=C(C)C3(CC3)C(C)(O)C(O)C2=C1&&&
*OC&*C(=O)c1ccc(Oc2cc(OC)cc(OC)c2C(=O)O)cc1OC&&&
*C(=O)Cn1ncc2c3ccccc3n(Cc3ccccc3F)c2c1=O&*N*&*Cc1ccco1&&&
C=CC(OC(=O)C=C)P(=O)(OC(CC)CC)OC(CCCC)CCCC&&&
*N1CCN(C2=NC(=O)C(=*)S2)CC1&*Cc1ccccc1&&*=Cc1ccccc1O&&
N#CC1=CC=C2N=CN=C(NC3=CC=C(OCC4=CC=CC(C(F)(F)F)=C4)C(Cl)=C3)C2=C1&&&
CCC(=O)NC1=NN=C(CCCCC2=NN=C(NC(=O)CC3=CC=CC=C3)S2)S1&&&
COC1=CC(NC2=NC=C(CCNC(C)C)S2)=CC=C1F&&&
*C(Cc1ccc(O)cc1)C(=O)O&*N*&*C(*)=O&*N*&*C1CCCCN(*)C1=O&*CCCCc1ccc2ccccc2c1Br&&&
*N(*)C&*C(*)=O&*C1CCN(*)CC1^*Cc1ccc(F)cc1^*S(=O)(=O)c1ccc2nc(C)sc2c1&&&&&
*CC&*N(*)*&*CC&&*CC(*)C(*)=O^*Nc1ccc2ncc(-c3cccnc3)n2n1&&*Nc1ccc2c(C#N)cn(C)c2n1&&
*Nc1ccc(Oc2ccnc3cc(OC)c(OC)cc23)cn1&*C(=O)c1c(C)n(CC*)c(C)c1C(*)=O&*N(C)c1cc(Cl)ccc1Cl&&*C1CCNCC1&&
*OC&*C(=O)c1ccccc1C1=C(C)SC(c2nc(-c3ccc(C)cc3)c(-c3ccc(C)cc3)[nH]2)C1=O&&&
CCC(C)C(NC(=O)C(NC(=O)CCCCCCCCCCCCCC1CCCC1)C(C)C)C(=O)NC(CCCN=C(N)N)C(=O)NC(CC1=CN=C[NH]1)C(=O)NCC(=O)O&&&
CC1=CC=C(S(=O)(=O)N2CCC(C3CCN(CC4=CC=C(F)C=C4C#N)CC3)CC2)C=C1&&&
NC1=C(C(=O)NCCN2CCOCC2)SC2=NC=NC(NC3=CC=C(Cl)C=C3)=C12&&&
*=C(C#N)C(*)=O&*Nc1ccccc1[N+](=O)[O-]&&*=Cc1ccc(Cl)cc1&&
*CC(=O)O&*C1CC2C(=CC1*)C2(*)C&*N*&*S(=O)(=O)c1cc(Cl)cc(Cl)c1^*C12CC3CC(CC(C3)C1)C2&&&&
*OC&*C(*)=O&*C12OC(C)(C)OC1CC(O)C1(C)C(*)C(=O)C(O)C3(C)C(c4ccoc4)CC4OC431&*O*&*C(=O)C=*&*=C(C)C(C)(C)O&&&
CC(C)C1=CC=CC=C1O&&&
CCOC(=O)C1=C(C)N=C2SCCC(=O)N2C1C1=CC=C(O)C=C1&&&
CC1=CC(C)=C2N=C(C3=C(I)C=C(CCC(=O)O)C=C3I)[NH]C2=C1&&&
CSC(C)(C)C(NC(=O)OC1CCCCCC1)C(=O)N1CCCC1C(=O)OCC=CC1=CC=C2[NH]C(N)=NC2=C1&&&
*C(=O)c1nn(C)c(=O)c2ccccc12&*Nc1ccc(S(*)(=O)=O)cc1&*N1CCCCCC1&&&
C1=CC=C2OC(C3=CC=C4OCOC4=C3)OC2=C1&&&
*CCO&*N1CCN(*)CC1&*CCC#CCCCCCCCCCCCC=*&*=Cc1nc2ccccc2o1&&&
*N1CCN(C)CC1&*CCC*&*N*&*C(=O)c1[nH]nc(-c2ccccc2O)c1-c1ccccc1&&&
CCCOC1CN(C)C(=O)C2=CC(NC(C)=O)=CN=C2OC1CN(C)CC1=CC=C(Cl)C(Cl)=C1&&&
CN1C(=O)OC2=CC(CNC3=CC=CC=C3)=CC=C21&&&
CN(C(=O)N1CCC(OC2=CC=C(F)C=C2)CC1)C1=CC=C(N2CCCCC2)C=C1&&&
*C(=O)Cn1cc(C2CCCN2*)nn1&*N*&*C1C2CC3CC(C2)CC1C3^*C1CCCCC1&&&&
COC1=CC=CC(NC2=CC=CC=C2C(=O)OCCC2=CC=C(OC)C(OC)=C2)=C1&&&
FC(F)(F)C1=CN=C(N2N=CC3=CC=CC=C32)C2=CC=CC=C12&&&
*NC(=S)Nc1ccc(OC)cc1OC&*C*&*C1(*)CCCCC1&*N1CCCCC1&&&
CC1=C(CN2CCC(C(=O)NC3=CC=C(Cl)C=C3Cl)CC2)N=C(C2=CC=C(Cl)C=C2)O1&&&
*Oc1ccc(Cl)cc1&*CCC*&*Oc1ccccc1N1CCCC1&&&
OC1=CC(N=NC2=CC=CC=C2O)=C(O)C=C1C12CC3CC(CC(C3)C1)C2&&&
CCCCCCCC[N+](C)(C)C1=C(C)C=CC2=CC=CC=C12&&&
*C(=O)C(=O)c1c[nH]c2ccccc12&*N1CCN(c2cccc(C(F)(F)F)c2)CC1&&&
*Sc1ccc(Cl)cc1&*Cc1ccc(-c2cccc(-c3nc4ccccc4[nH]3)c2)cc1&&&
CC1(C)OC2=CC=C3C=CC=CC3=C2C(=O)N1NS(C)(=O)=O&&&
*Oc1ccc(C(O)(C2CCC2)C(C)CC)cc1&*CCC*&*N1CCCCC1&&&
*C1Sc2c(S*)c(Cc3ccccc3C)cnc2C1O&*C(C)C&&*CC(N)=O&&
O=C(NN=CC1=CC=C(O)C=C1O)C1=CC=NC=C1&&&
CC(C)N1CCC2=C(C1)SC(NC(=S)NC1=CC=CC(F)=C1)=C2C#N&&&
CC1(C)C(C(=O)O)C1(C)C&&&
O=C1C(C2=NS(=O)(=O)C3=CC=CC=C3N2)=C(O)N(S(=O)(=O)C2=CC=C(Cl)C=C2)C2=CC=CC=C12&&&
COC1=C2OC=CC2=CC2=C(C3=C(O)C=CC4=CC=CC=C34)C(OC)=CC(=O)C12&&&
CCN(C1=CC=CC=C1)C1=NC=NC2=C1C(C1=CC=CC(C)=C1)=CS2&&&
*Cc1cc2ccc(C)cc2n(CC(*)=O)c1=O&*N*&*Cc1ccc(F)cc1^*N1CCOCC1&&&&
CC(=O)OCC1OC(=O)C(OC(=O)C2=CC=C(Cl)C=C2)C(OC(C)=O)C1OC(C)=O&&&
CC(C)N1C=C(C(=O)NC2=C3CS(=O)CC3=NN2C)C=N1&&&
O=C(NN=C1C2=CC=CC=C2C2=NC3=CC=CC=C3[NH]C12)C1=CC=NC=C1&&&
CCOC(=O)C1CCN(C(=O)C2=C(N3C=C(Cl)C(Cl)=C3)C3=CC=CN=C3S2)CC1&&&
*Nc1ccc(OC)c(OC)c1&*C(=O)C(*)Cc1c[nH]c2ccccc12&*N*&*C(*)=O&*C1CCCN1*&*C(C)=O&&&
*CCCC(=O)NN=Cc1ccc(OC)cc1O&*N1CCc2ccccc21&&&
*C(=O)c1ccc(C)c(Nc2ncnc3cnc(N4CCC(F)CC4)nc23)c1&*Nc1cc(C(C)(C)C)n[nH]1&&&
*=CC(=O)O&*=Cc1ccc2c(c1)c(=O)c(C(=O)C=*)cn2Cc1ccccc1&*=Cc1ccc([N+](=O)[O-])cc1&&&
CC1=CC=CC=C1N(CC(=O)NCC1=CC=CS1)C(=O)CCC(=O)NC1=NOC(C)=C1&&&
*OC&*C(=O)C1=C(C(*)=O)C=CC(C)(C)C1=*&*OC&&*=C(C=*)C(*)=O^*OC&&*=C(C)C=*^*=CC=*&*=C(C)C=*&*=CC1=C(C)CCCC1(C)C&&&
CCC1=CC=CC=C1N(CC(=O)NC1=CC=CC=C1Cl)S(C)(=O)=O&&&
*Nc1cccc(S(=O)(=O)Oc2ccccc2Cl)c1&*S(=O)(=O)c1ccccn1&&&
CC1=CC=CC2=CC(C3=NN4CCN(CCN5CCOCC5)C4=N3)=C(N)N=C12&&&
*CC(=O)N=c1sccn1Cc1ccccc1&*Oc1ccccc1Cl&&&
*CC&*Oc1ccc(-n2c(C)c3c(C)nnc(N*)c3c2C)cc1&*CCc1ccco1&&&
CC(SC1=NN=C(C2=CC=CS2)O1)C(=O)NCCC1=CC=C(F)C=C1&&&
CC1=CC=C(C(C)(C)C)C=C1NC(=O)CCC1=NN=C2C=CC(N3CCC4(CC3)OCCO4)=NN12&&&
*N1CCN(c2cc(C(C)(C)C)nc3cc(-c4ccc(OC)cc4)nn23)CC1&*C(=O)c1cc(C)cs1&&&
CN(C)C1=CC=C(C=CC(=O)C=CC2=CC=C(C=CC3=CC=C(N(C)C)C=C3)C=C2)C=C1&&&
CSC1=CC=CC=C1N1CCN(CCCCNC(=O)C2=CC=CS2)CC1&&&
*C(C)(C)C&*O*&*C(*)=O&*N*&*C(Cc1ccccc1)C(O)CC(Cc1ccc(CC(=O)O)cc1)C(*)=O&*NC1c2ccccc2CC1O&&&
CC(C)N(CC1=CC=C2OC(C3=NC=C(C4=CC=CC=C4NC(=O)NC4=CC=CC(Cl)=C4)O3)=NC2=C1)C(C)C&&&
*C(=O)c1nn(C)cc1Cl&*Nc1nc2ccc(N*)cc2s1&*C(=O)c1ccc(F)cc1F&&&
*C(c1ccc(C#N)cc1)c1cncn1C&*O*&*Cc1ccc(C#N)cc1C#Cc1cccc(C(F)(F)F)c1&&&
*Nc1nc(CCN)cs1&*C(=O)CCc1ccc(-c2ccc(O)cc2)cc1&&&
*OC&*C1C(O)COC(*)OC1*&*O*&*C1C(O)COC(O)C1O^*CS(=O)(=O)O&&&&
COC1=CC(C2=N[NH]C(=S)N2CC2=CC=CC=C2)=CC=C1O&&&
*=C1C=C(C)N(c2ccc(OC)cc2)C1=O&*=Cc1ccc(N(*)*)cc1&*C(C)=O&&*C1CCN(C)CC1&&
CC1=CC2=C(C=C1C)[NH]C(CSC1=NC3=CC=CC=C3S1)=C2&&&
*CC&*OP(=O)(C*)O*&*CC&&*SC(=S)c1c(C)cc(C)-c2c1[nH]c1ccccc12&&
*OC&*C(=O)C1=C(C)Oc2ccc3ccccc3c2C1c1cc(OC)ccc1OC&&&
*C(CCCC)C(*)=O&*N*&*C(C*)C(O)CC(C)C^*N*^*C1CCCCC1&*C(Cc1ccccc1)C(*)=O&&&*C1CN(*)CCN1*&*C(*)=O&*O*^*CC^*C(C)c1cc(C(F)(F)F)
C=CCN(C1=CC=C(OC)C=C1)S(=O)(=O)C1=CC=C(C)C(C(=O)NC2=CC=CC=C2Cl)=C1&&&
*C(=O)c1cn2ccccc2n1&*N*&*CCCCCC*&*Nc1ncnc2ccccc12&&&
*Nc1ccc2nccc(N3CCN(C)CC3)c2c1&*Cc1ccccc1&&&
*C(=O)c1ccco1&*Nc1ccccc1C(*)=O&*N*&*C1CCCCC1&&&
OCC1=CC(C(O)CNCCCCCCNCC(O)C2=CC=C(O)C(CO)=C2)=C(O)C=C1O&&&
COC1=CC(=O)C2=C(C=C(C(=O)C=CC3=CC=C([N+](=O)[O-])C=C3)N2C)C1=O&&&
COC1=CC=CC(C2=CN=C(C(=O)NC3=CN=C4C=CC=CC4=C3)S2)=C1&&&
*Nc1cc(C)on1&*C(=O)C*&*Oc1ccccc1-c1nc2ccccc2s1&&&
COC1=CC(CSC2=NC(N)=C(C#N)C(C3=CC=C4OCOC4=C3)=N2)=CC(OC)=C1OC&&&
CCC(C1=NN=NN1C(C)(C)CC)N(CCC1=CCCCC1)CC1=CC=CO1&&&
CCC1=CC(CN2CCN(C3=CC=C(Cl)C(Cl)=C3)CC2)=CC=N1&&&
*Cc1cc(C)co1&*N*&*S(=O)(=O)c1ccc([N+](=O)[O-])cc1&&&
*Cc1cc(=O)oc2cc(C)c(C)cc12&*Oc1cccc(O*)c1&*CC(*)=O&*N(C)C&&&
COCCCN1C(=O)C(O)(C2=CC=C(C3=CC=C(Cl)C(C(F)(F)F)=C3)O2)C2=CC=CC=C21&&&
CCC(=O)N1C2=CC=CC=C2CC1C1=NC(C2=CC=CS2)=C[NH]1&&&
*=CC(=O)c1c(OC)cccc1OC&*=CC=*&*=Cc1ccccc1&&&
CN1C=C(C(=O)CCl)C2=CC=CC=C21&&&
*C(C)C(=O)O&*Oc1ccc3c(c1)c(-c1ccc[nH]1)c(C(=O)O)n3Cc1ccc2ccccc2n1&&&
COC1=CC=C(CNC2=NC3=CON=C3N=C2N2CCOCC2)C=C1&&&
CC1=C(C2=CC=C([N+](=O)[O-])C=C2)SC2=NC(=O)C3=CC=CC=C3N12&&&
*Cc1ccc(OC)c(OC)c1&*N*&*Cc1ccc(C(=O)c2ccc(N*)cc2)cc1&*C(=O)c1cnccn1&&&
CCN1CCCCCC1C(O)C1=CC2=C(C=C1Br)OCO2&&&
*N1CCC2(CC1)NC(=O)C1(CCCCC1)N2&*C(=O)c1cc2ccccc2o1&&&
*Nc1nc(N(C)C)nc(SC)n1&*C1CCC1&&&
CC1=NN(C2=CC(C(=O)N3CCC(C4=CC=C(C#N)C=C4)CC3)=NC(C3=CC=C(C(C)(C)C)C=C3)=C2)C2=NC=CC=C12&&&
COC1=CC=C(C2=NN(CC(=S)NC3=CC=C(OC)C=C3)C(O)(C(F)(F)F)C2)C=C1&&&
O=C1NC(=S)NC1=CC1=CC=C(C2=CC(Cl)=CC=C2Cl)O1&&&
CCOC(=O)C1=CSC(NC(=O)CSC2=NN=C(CC3=C(NC(=O)CCl)SC4=C3CCCC4)N2NC(C)=O)=N1&&&
O=C(NC1=NC=CS1)C1=CC=CC=C1NC(=O)C1=CC=C(C(F)(F)F)C=C1&&&
COC1=CC=C(C=CC(=O)NC2=CC(OC)=C(OC)C(OC)=C2)C=C1O&&&
CC(C)C(NC(=O)C(CC1=CC=CC=C1)NC(=O)OC(C)(C)C)C(=O)NC(C=CS(=O)(=O)C1=CC=CC=C1)CC(=O)O&&&
*Cc1ccccc1OC&*Nc1ncc(F)c(N2CCC(*)C2)n1&*N*&*C(C)C&&&
CC(=O)C1=CC(C(C)(C)C)=C2OCC(CCCCN3CCC(CC4=CC=C(F)C=C4)CC3)C2=C1&&&
COC1=CC=C2C(=C1)C1=C(CCCC1NCCC(=O)O)N2C&&&
*C(=O)Cc1ccccc1(=O)CC&*Nc1noc(CC(C)C)n1&&&
CC(NC(=O)C(CC1=CC=C(OCC2=CC=CC=C2)C=C1)NC(=O)OC(C)(C)C)C(=O)NC(C=O)CC(=O)O&&&
*C(*)=O&*N*&*Cc1cccc(Cl)c1^*C1CCCC1c1nnc2n1CCCCC2&&&&
*=C1C(=O)Nc2cc(C#N)ccc21&*=Cc1ccc(Oc2ccccc2Cl)cc1&&&
CCN1N=C(C(=O)O)N=C1C1=CC=C(N(C)C(=O)C2=C(F)C=CC=C2Cl)C(OC)=C1&&&
*OC&*C(=O)c1ccc(C2C(C(N)=O)=NN=C3CCCCCN32)cc1&&&
C=CC1=C(C(=O)OCC)C(C2=CC=C(C#N)C=C2C(F)(F)F)OC1=N&&&
CN1C(=O)C(O)(CC(=O)C2=CC=C(OCC3=CC=C(Cl)C=C3)C=C2)C2=CC=CC=C21&&&
O=C(C1=CC=C(CS(=O)(=O)CC2=CC=CC=C2Cl)C=C1)N1CCCC1&&&
CCC(NC(=O)C1OC(=O)C1C(C)C)C(=O)NC1=CC=C2OCCOC2=C1&&&
COC1=CC=C(C2=NC=CC=C2C=CC(=O)NCCC2=CC=C(OC)C(OC)=C2)C=C1C=CC(=O)NCCC1=CC=CC=C1&&&
COC(=O)C1=C(NCCC2=CC=C(OC)C(OC)=C2)C2=CC=CC=C2[NH]1&&&
*CC&*O*&*C(=O)C1=C(C)NC(=O)NC1c1[nH]c(-c2ccc(C)cc2)nc1CC&&&
CC(C)(C)C1=CC=CC(C2=CC=C(C(F)(F)P(=O)(O)O)C=C2)=C1&&&
*C(=O)c1cc(S(*)(=O)=O)c(S)c2c1n(C)c1ccccc21&*N*&*CC*^*N1CCCCC1^*N1CCOCC1&&&&&
*NS(=C)(=O)c1ccc2c(c1)C(=O)C(=O)N2C(=O)c1ccc(-c2ccc(OC)cc2)cc1&*C(=O)c1ccccc1&&&
CC1=CC=C(C2=CN(CC3=CC=C(F)C=C3)C(=O)C(CC3=C[NH]C4=CC=CC=C34)=C2)C=C1&&&
*C1CCN(c2nc(Nc3cccc(Cl)c3)c3cc(Br)ccc3n2)CC1&*N1CCCCC1&&&
O=C(O)CNS(=O)(=O)C1=CC=CC2=CN=CC=C12&&&
CCC1=C(C2=CC=CC=C2)N=C2SC(=CC3=CC=C([N+](=O)[O-])O3)C(=O)N2C1=O&&&
*C(=O)c1cc(=O)n(C)c(=O)n1C&*Nc1ccc(OC(F)(F)F)cc1&&&
COC1=CC=CC(C)=C1C(OCCN(C)C)C1=CC=CC=C1&&&
FC1=CC=C(NC2=NC3=CC=C(C4=NC5=CC=CC=C5S4)C=C3S2)C=C1&&&
*C(=O)c1ccc(OC)cc1&*N*&*C(=O)c1c(CC*)c(SS*)nc2ccccc12&*O*&*C(C)=O^*C(C(*)=O)C(*)=O&&*N*&*C(Cc1ccccc1)C(O)C(*)=O^*N*^*N*&*
CCC(C)C(NC(C)=O)C(=O)NC(CC1=CC=C(O)C=C1)C(=O)NCC(=O)NC(CC1=CC=CC=C1)C(=O)N1CCCC1C(=O)N1CC(O)CC1C(=O)NC(CO)C(N)=O&&&
*S(=O)(=O)c1ccccc1-c1ccc(Cn2c(CC)nc3c(C)cc(C)nc32)cc1&*N*&*C(=O)c1ccccc1C&&&
O=C(C=CC1=CC=C(Cl)C=C1)NCCN1CCCC1&&&
CCCCCCCCCCCCCCCC(=O)C1C(=O)OC(CCCCCCCCCCCCCCC)C1=O&&&
COC1=CC=C(C)C=C1S(=O)(=O)NC1=CC=CC=C1C(=O)O&&&
*C(*)=O&*N*&*CCC*^*C1CCCC1^*N1CCN(c2cccc(Cl)c2)CC1&&&&&
COC1=CC=CC=C1N1CCC(CN2CCC3(CC2)CC(=O)N(CC2=NC=CS2)C3)CC1&&&
COC1=CC=CC=C1COC1=C(C)C(C2=NC(C3=C(F)C(F)=C(F)C(F)=C3F)=NN2C)=CC=C1C1=CSC(C)=N1&&&
CCOC1=CC=C(C2=CC=CC(NC(=O)CC3=CC=CC=C3)=C2)N=N1&&&
COC1=CC=C(CNC(=O)C2=CC=CC=C2C(=O)NCCOC2=CC=C(C)C=C2)C=C1&&&
*OC&*C(=O)c1sc(Nc2ccc(C)c(C)c2)nc1C(C)C&&&
CC(CCNC(=O)C1=C(Cl)C=NC=C1Cl)CN1C=CC2=CC(C3=NOC(C4=CC=C(F)C=N4)=N3)=CC=C21&&&
*CC&*N(*)*&*C(*)=O&*Nc1ccccc1^*Cc1cc(OC)c(OC)c(OC)c1&&&&
CCCCCCCCCCCCC1=C(O)C(=O)C2=CC(CCCCCCCCC)=CC=C2C1=O&&&
*CC(*)=O&*Nc1cc(C2CC2)nn1-c1ccccc1&&*N1CCC(n2c(=O)[nH]c3ccccc32)CC1&&
*=CC(*)=O&*NC(=S)N1CCCCCC1&&*=Cc1c[nH]c2ccccc12&&
CC(C)(C)COP(=O)(OC(C)(C)C)C(O)CNC(=O)C1=C(F)C=CC=C1F&&&
*S(=O)(=O)c1ccc(OC)c2ncccc12&*N1CCCCC1&&&
*CC&*Oc1cc(Nc2c(C(N)=O)cnc3ccc(-c4ccncc4)cc23)ccc1C&&&
*N(C)C&*C(=O)C*&*O*&*C(C*)C*&*N1CCC(O)(c2ccccc2)CC1&&*N*^*C(=O)c1cc(C(F)(F)F)cc(C(F)(F)F)c1&&&
*=CC&*=CC1CC(*)C2(O)CNC(=O)C12&*CO&&&
COC(=O)C1=CC=C(NC(=S)N2CCN(C3=CC=C(OC)C=C3)CC2)C=C1&&&
OC1CCCCC1NCC1=CC=CC(Cl)=C1Cl&&&
*C(CCCC)c1c(O)c2ccccc2oc1=O&*Nc1nc(CCO)cs1&&&
O=C(NC1=CN=C2C(=C1)OC1=CC=CC=C12)C1=CC=C(Cl)C=C1&&&
CC1=NN(C)C(C)=C1S(=O)(=O)NCC(=O)NCC1=CC=CC(Cl)=C1&&&
CN(C)C1=CC=[N+](CC(=O)C2=CC=C(Cl)C=C2)C=C1&&&
CC(C)(C)C1=CC=C(C(CCN2CCN(C3=CC=CC(Cl)=C3)CC2)N2CCNCC2)C=C1&&&
*C(C)c1nc(C2CC2)no1&*N1CCC(*)C1&*N(C)C&&&
*=Cc1cc2cc(C)c3ccccc3c2o1&*=Cc1ccc2c(c1)OCO2&&&
*CC&*O*&*C(=O)C(=CNc1cccc(C(C)=O)c1)C(C)=O&&&
CC1=CC(COC2=CC=C(NC(=O)C3CCCN(C(=O)C4CCSCC4)C3C(=O)NO)C=C2)=NO1&&&
*C(=O)c1ccc2c(c1)C(=O)N(CC#CC)C2=O&*N1CCCC1&&&
*CC&*N(*)*&*CC&&*S(=O)(=O)c1ccc2c(c1)OCC(*)C2^*C(*)=O&*N*&*C1CCCC1&&&
*NC(=S)Nc1ccc(C)cn1&*C*&*C1CCN(*)CC1&*C1Cc2ccc(F)cc2C1&&&
*N(C)C&*CC*&*N*&*C(*)=O&*C1CCC2CN1C(=O)N2OS(=O)(=O)O&&&
*C1CC(C)OC(C)C1O&*O*&*C1CC2C(C)(C)C1(C)C13OC1CC(O)C2(C)C31O&&&
*CC(O)CCl&*Oc1c(Cl)cc(Cl)cc1Cl&&&
*OC&*CCC(Cc1ccc(C(F)(F)P(=O)(O)O)cc1)C(=N)NO&&&
*N(*)C&*C(=O)c1ccc(F)c(S(*)(=O)=O)c1&*N1CCN(c2ccccc2F)CC1^*Cc1ccccc1&&&&
CC12CCC3C(C)(C)C(O)CCC3(C)C1CC1CCC3(C)C(C#N)CCC3(C)C12&&&
CC1=CC=C2[NH]C(SCC(=O)NC3CCS(=O)(=O)C3)=NC2=C1&&&
COC1=CC=C(C(=NCC2=CC=CC=C2)NO)C=C1OC&&&
C(=CC1=CC=CS1)C1=C(C2=CC=CS2)CCCC1&&&
*C(C)=O&*O*&*C1CCC2(C)C(=CCC3C2CCC2(C)C(c4nccn4C)=CCC32)C1&&&
C=C(C)CCC1=CC(C(=O)NCC)=CC=C1OC(C)C1=CC(CC(C)C)=NO1&&&
O=C(C=CC1=CC=C2OC35OC(=O)C6=CC=CN=C6C5=C(O)C=C4C3(O)C(=O)C2=C1)NC1=CC=NN1C1=NC=C(Cl)C=N1&&&
*C(*)=O&*O*&*CC(O)CO^*N*&&*C(*)C(Cl)(Cl)Cl&*N*&*C(=O)c1cccc(Cl)c1&&&
CN(C)CCNC(=O)C1=CC2=CC=C(N(C)CC3=CC=C(Cl)C=C3)C=C2C=N1&&&
COC1=CC=C(CNC(=O)C2=C(C)NC(=O)NC2C2=CC=C(F)C=C2)C=C1&&&
NC(C(=O)N1CCCC1CNC(=O)C1=CC=CC=C1C(F)(F)F)C(C1=C2C=CC=CC2=CC2=CC=CC=C12)C([N+](=O)[O-])C1=CC=CC=C1&&&
COC1=CC(NCC2=CC3=CC=C(C)C=C3N(C)C2=O)=CC(OC)=C1OC&&&
*C1C(=O)OC2C1CCC(C)=CCCC1(C)OC21&*C*&*N*&*Cc1ccccc1&&&
*Cc1cc2c(C*)c(O)c(C)cc2[nH]c1=O&*N*&*CCCO^*N1CCCC1&&&&
CCC1=C(C)SC(C(=O)N2CCC3=C2N=C[NH]3)=C1&&&
*C(=O)c1cc(-c2ccc(OC)cc2OC)nc2ccccc12&*N(*)C&*Cc1cccc(Cl)c1&&&
*C(=O)c1ccc(-c2cc(Nc3cc(Oc4ccccc4)ccc3O)[nH]n2)cc1&*N*&*CCCO&&&
COC1=CC=CC(CC2=CC=CC=C2OCC=CC2=CC(OC(C)C)=C(OC)C(OC)=C2)=C1&&&
*C(C)c1cc(C(F)(F)F)cc(C(F)(F)F)c1&*O*&*C1OCC(O)C1O&&&
*CC&*N1CCC(*)CC1&*N(*)*&*C(*)=O&*Nc1ccc(OC)cc1^*Cc1cc2cc(C)ccc2[nH]c1=O&&&&
*C(C(*)=O)C(C)C&*O*&*CC(*)=O^*N*^*N*&*C(=O)c1cccc(Cl)c1Cl&*C1CC1&&&&&
*C(=O)c1ccc(OC)cc1C&*N*&*CCS(*)(=O)=O&*N1CCN(c2ccc(F)cc2)CC1&&&
COC1=CC(CNC(C)C2=CC=CC=C2)=CC=C1OCC(N)=O&&&
CC1=C(OCC2=CC=C(C3=CC=CC=C3)C=C2)C=CC2=C1OC(C(=O)O)CC2=O&&&
CC(=O)N(O)C1=CC=C2OCOC2=C1&&&
COCCCNCC(=O)NC(=O)C1(C)CC2=CC=CC=C2C(=O)N1CCC1=C[NH]C2=CC=CC=C12&&&
CC1=CC(C(=O)NC2=CC=CC=C2C2=CC=CC=C2)=C2C=CC=CC2=N1&&&
C1=CC=C(CCCCC2=CC=CC=C2)C(NC2=NCCCN2)=C1&&&
*CC&*Nc1nc(N*)n2c(S*)nnc2n1&*CC&&*CC(*)=O^*Nc1ccc(C)cc1C&&&
NC(=O)CC1=NC(SCC(=O)O)=C2C=CC=CC2=N1&&&
CC1=CC=CC(NC(=O)CSC2=NC(C3=CC=CO3)=CN2N)=C1&&&
*CC(*)=O&*N*&*C1CCc2c(cccc2O)C1^*N1CCOCC1&&&&
*Oc1c(C(C)=O)sc2nc(C)cc(C)c12&*C(=O)c1ccc(Br)cc1&&&
CC1=NN(C2=CC=C(Cl)C=C2)C(OC2=CC=CC=C2Cl)=C1C=NN=C1[NH]C2=CC=CC=C2S1&&&
COC1=CC2=C(C=C1OC)CCN(C(=O)C1=CC=C(S(=O)(=O)N3CCCC3)C=C1)CC2&&&
NC(=O)CCCCCNCC1=NN=C(C2CCCCC2)O1&&&
*Cc1cccc(C#N)c1&*Oc1ccc(Cl)cc1C#Cc1cc(S(C)=O)ccc1O*&*CC(=O)O&&&
CCCCN(CC(=O)NC1=C(S(=O)(=O)C2=CC=CC=C2)C(C)=NN1C1=CC=CC=C1)CC(O)(CN1C=NC=N1)C1=CC=C(F)C=C1F&&&
CC1=NC2=C(C3=CC=CC=C3)C=NN2C(N2CCN(C3=CC=C(F)C=C3)CC2)=C1&&&
*N(C)C&*C(=O)C*&*Oc1cccc2c1CCN(*)C2&*Cc1cc2ccccc2n1-c1ccccc1&&&
COC1=CC=C(C23SCC4C(=O)N(C5=CC=C(OC)C=C5)C(=O)N4C2N(C(=O)C2=CC=C(OC)C=C2)C43)C=C1&&&
CC1=C(C(=O)NC2=CC=C(Br)C=C2C(F)(F)F)C=CO1&&&
*N1C(=O)c2c(C(N)=O)cccc2C1(O)c1ccc(Cl)cc1&*Cc1ccc(Cl)cc1Cl&&&
*CC(*)=O&*N*&*C1CCCCC1^*Sc1ccccc1F&&&&
*Cc1cc(CCCCCCCC)n(Cc2ccccc2)n1&*N1C(C(=O)O)CCC1c1ccccc1&&&
O=C(NC1=CC=NC=C1)C1=CC=C(C(F)(F)F)C=C1Cl&&&
O=C(C=CC1=CC2=C(C=C1)CCC1=C2N=C(NC(=O)C2=NC(C3CCCCN3)=CC=C2N2CCCC2)S1)NO&&&
*N(C)C&*CCCC*&*Oc1cc(-c2nc(C3(c4ccc(-c5cnc(N)nc5)nc4)CCC3)no2)ccc1Cl&&&
CN(CC1=CC=CC=C1)S(=O)(=O)C1=CC=C(Cl)C(C(=O)NCCC2=CC=CC=C2)=C1&&&
CCC(=O)C1=C(C)NC2=CC=CC=C2SC1C1=CC=CC=C1&&&
*CC&*Oc1ccccc1-c1nc(-c2ccccc2)c(-c2ccccc2)[nH]1&&&
*C(C)C&*O*&*C(=O)C=Cn1cnc2ccccc2c1=O&&&
*CC(O)C*&*Oc1ccc(Br)cc1&&*N*^*CC*&*N*&*C(=O)c1cnccn1&&&
CC1(C)CC(=O)C(=CC2=CC=C(C=CC(=O)O)C([N+](=O)[O-])=C2)C1=O&&&
*Cc1ccc(Cl)cc1&*Nc1nc2ccccc2nc1S*&*Cc1ccccc1&&&
CC1=C(C)C2=C(Cl)N=C(N(C)C)N=C2O1&&&
*CC&*O*&*C(=O)c1ccc(N*)cc1&*C(=O)C*&*C1C(=O)N(c2ccc(OC)cc2)C(=O)N1*&*Cc1ccc(C)cc1&&&
*C(=O)c1cc(O)c(O)c(OC)c1&*O*&*C1C(*)OC(*)C(O)C1O&*O*&*CCCO^*CO&&&&
*Nc1cccc(C2C(C(=O)c3ccco3)=C(O)C(=O)N2CCC*)c1&*S(=O)(=O)c1ccccc1&&*C1CCCC1&&
CC(OC1=CC=CC=C1Cl)C(=O)NC1=CC=C(S(=O)(=O)N2CCCCC2)C=C1&&&
COC1=CC2=NC=CC(SC3=NC(C)=CC(C)=N3)=C2C=C1OC&&&
*CC(=O)c1c(N)n(CC(C)C)c(=O)n(C)c1=O&*O*&*C(=O)C*&*Oc1ccccc1&&&
O=C(NC1=CC(C(F)(F)F)=CC=C1Cl)C1=CC=C(Cl)C(S(=O)(=O)N2CCOCC2)=C1&&&
CCCCS(=O)CC(CN1C=CN=C1)C1=CC=C(Cl)C=C1Cl&&&
*C1OC(n2cc(C)c(=O)n(CCCc3cn(C*)nn3)c2=O)CC1F&*O*&*Cc1ccccc1^*CO&&&&
*Cc1cc2ccc(OC)cc2[nH]c1=O&*N(*)*&*C(=O)c1ccccc1Cl&&*C1CCCCC1&&
COC1=CC=C(S(=O)(=O)NC2C3CCC(C3)C2CC=CCCC(=O)O)C=C1&&&
CC(=O)NC1=CC=C2N=C(NC3=CC=CC=C3)N=C(N3CCN(C4=CC=CC=C4)CC3)C2=C1&&&
C1=CN=C(N2CCN(CC3=CC=CC=C3)CC2)N=C1&&&
COC1=CC=C(C2NC3=CC=CC=C3C3=NN=C(SCC4=CC=C([N+](=O)[O-])C=C4)N=C3O2)C=C1OC&&&
*CC&*O*&*C(*)=O&*N*&*C1CCC2=C(C1)CCC1C(=O)N(N(C)C)C(=O)C21&&&
*C1CC(C)CCC1C&*N*&*C(=O)c1cc(S(*)(=O)=O)ccc1O&*N1CCOCC1&&&
COC1=CC=C(CN2C(SCC(=O)NC3=CC=C(S(N)(=O)=O)C=C3)=NC3=CC=CC=C32)C=C1&&&
CC1=CC=C(O)C(C(=O)C2=CN(CC(=O)O)C(=O)C3=CC=CC=C23)=C1&&&
CC(=O)NCC1=CC=CC(C2=CC=C3CCN(C(=N)N)CC3=C2)=C1&&&
CCC(=O)NC1=CC=C(C(=O)NCCC2=CC=C(OC)C(OC)=C2)C=C1[N+](=O)[O-]&&&
O=C(CN1C=NC2=C(C(C3=CC=C(Cl)C=C3)=CS2)C1=O)NC1=CC=C(C(=O)O)C=C1&&&
*Cc1nc(=O)c2sc3ccc(C)cc3c2[nH]1&*N1CCc2ccccc2C1&&&
*S(=O)(=O)C=Cc1cccc(OC)c1OC&*N*&*CCO&&&
CC1=C(NC(=O)COC(=O)C2=CC3=CC=CC=C3OC2=O)C(=O)N(C2=CC=CC=C2)N1C&&&
O=C(NCCCCN1CCN(C2=NSC3=CC=CC=C23)CC1)C1=CC=CC2=CC=CC=C12&&&
CCOC(=O)COC1=CC=C(C2=NN(C(=O)C3=CC=CS3)C(C3=CC=CC=C3)C2)C=C1&&&
COC1=CC2=NC=NC(N3CCN(C(=O)NC4=NOC(C(C)(C)C)=C4)CC3)=C2C=C1OC&&&
CCCCCCCCCCC1(O)CCC2C3CCC4=CC(=O)CCC4(C)C3C(O)CC21C&&&
*CC(=O)c1ccc(C)cc1&*Sc1nc2ccccc2c2nc(=O)c(-c3ccccc3)nn12&&&
O=C(NC1=NC2=C(C=CN(CC3=CC=CC=C3)C2=O)S1)C1=CC(Cl)=CC=C1O&&&
*C(N)=O&*C1CCN(*)CC1&*C(CCc1ccccc1)c1ccccc1&&&
CN1CCN(C2=C(Cl)C(=O)N(C3=CC=CC([N+](=O)[O-])=C3)N=C2)CC1&&&
COC1=CC=C(C=CC(=O)NCC(C2=CC=CO2)S(=O)(=O)C2=CC=C(C)C=C2)C=C1&&&
COC1CC2CC(C)(C1=O)C(O)C(=O)C=C2C(O)CCC(C)C&&&
NC1=N[NH]C(=O)N1C1CC2(CCCCC2)OC2=CC=C(F)C=C21&&&
CC(=O)N(C1=CC=CC=C1)C1=CC=C(C=CC(=O)C(F)(F)C(F)(F)C(F)(F)C(F)(F)C(F)(F)F)C=C1&&&
O=C(CSC1=NN=C(C2=CC=NC=C2)N1C1=CC=CC=C1)NCC1CCCO1&&&
*N1Cc2ccccc2C1=O&*CCCC*&*N*&*S(=O)(=O)c1ccccc1&&&
*CCC&*N1CCCC2c3cc4c(cc3CCC21)COC4=O&&&
*n1c(C)nc2ccccc2c1=O&*CC*&*S*&*CC*&*Oc1ccccc1Br&&&
CCC1=CC(N(CC)CC)=NC(NC2=CC=C(C)C(C)=C2)=N1&&&
*CC&*Oc1ccc(-n2nnnc2C(*)c2cc3c(cc2OC)OCO3)cc1&*N1CCN(c2ccc(F)cc2)CC1&&&
CN(C)C(=O)C1=CC=C2C(=C1)C1=C(CCCC1)N2CC1=CC=CC=C1&&&
CC1(C)CN(C2=CC=C(Cl)C=C2)N(C2=CC=CC=C2[N+](=O)[O-])C1=O&&&
*NC&*C(=O)Cn1nnnc1C(*)c1cccc(OC)c1&*N1CCN(c2ccc(OC)cc2)CC1&&&
COC1=CC=C(C2=NN(C3=CC=CC=C3)C=C2CN(O)C(N)=O)C=C1&&&
CCN1CCN(S(=O)(=O)C2=CC=C(F)C(C(=O)NC3=CC=C4OCOC4=C3)=C2)CC1&&&
*C(C)=O&*N1CCC(*)CC1&*N*&*Cc1ccc(-c2ccc(-c3nc4ccccc4[nH]3)s2)cc1&&&
COC1=CC=C(CC2=CC(C3CCN(C(=O)C4CC4)CC3)=NC(C)=N2)C=C1&&&
COC1=CC=C(COCC(CN2CCN(C3=CC=CC=C3F)CC2)ON2C=CC(=O)[NH]C2=O)C=C1&&&
*C(=O)CCCC&*O*&*C1CCC(C)C23OC(C)(C)C(CC(*)C12C)C3*&*O*&*C(=O)c1ccccc1^*O*&&*C(=O)c1cccc(OC)c1&&&
O=C(NC1=CN=CC(OC2=CN=C3C=CC=CN23)=C1)C1=C(Cl)C=CC=C1Cl&&&
CC1=CC(C)=CC(C2=C(C(C)CNCCCCC3=CN(C4=CC(C)=NC(C)=N4)N=N3)C3=C(CCN(CC(=O)N(C)C)C3)[NH]2)=C1&&&
COC1=CC=C(C2=C(C3=NC(NC(C)C4=CC=CC=C4)=C(C4=NC5=CC=CC=C5[NH]4)[NH]3)N=CO2)C(F)=C1&&&
*C(=O)CCCC&*Nc1cccc(-c2ccc(Cc3cc(C(F)(F)F)cc(C(F)(F)F)c3C(=O)O)cc2)c1&&&
*CC&*C1OC(=O)C(C)C(=O)C(C)C(*)C(*)(C)CC(C)C(=O)C(C)C2NC(=O)OC12C&*OC&&*O*^*C1OC(C)CC(*)C1O&*N(C)C&&&
COC1=CC(NC2=NC(NC3=CC=CC(NC(=O)NC4=CC(N)=C(F)C(F)=C4)=C3)=NC(NC3=CC=CC=C3C(N)=O)=N2)=CC(NC2CCCCC2)=C1&&&
O=S1[NH]C(S)=NC2=C1C(C1=CC=CC=C1)=CS2&&&
*N(C)C&*CCn1c(C*)nc2cc(-n3cccn3)ccc21&*N(*)C&*C1CCCCC1&&&
COC1=CC(C2=CC(C(=O)O)=CC(C3=CC=C(Cl)C(Cl)=C3)=N2)=CC=C1N1C=NC(C)=C1&&&
O=C(NCC1=CC=C(Cl)C=C1)C1=NN=C2CCCCCN21&&&
COC1=CC(OC)=C(C(O)CCNC(C)C)C(OC)=C1C&&&
COC(=O)CNC1=CC2=C(C=C1N1CCC(N3N=CC=C3NC(=O)C3CC3)CC1)N(C)C(=O)C(C(C)C)N2C&&&
COC1=CC=C(CON=CC2=C(C3=CC=C(OC)C(OC)=C3)C3=C(CCCC3)O2)C=C1OC&&&
*N(C)C&*C*&*C1CN(*)CCO1&*C(*)=O&*Nc1ccsc1&&&
*S(=O)(=O)Cc1ccc(OC)cc1&*N1CCCC(*)C1&*C(*)=O&*N*&*C(Cc1ccc(O)cc1)C(=O)O&&&
CN1C2CC3CC1CC(C2)C3OC(=O)C(O)(C1=CC=CC=C1)C1CCCC1&&&
*CCO&*C1CCN(c2cccc(C(F)(F)F)n2)CC1&&&
*Oc1cc(C)ccc1C(C)C&*CC(=O)NNC(=S)Nc1cccc(Cl)c1&&&
CC1=CC2=C(C(=O)N1)C1=C(CNCC1)S2&&&
*C(=O)c1cccc(-n2c(C)nc3cccnc32)c1&*N*&*Cc1ccc(N(C)C)cc1&&&
CC1=NN(C)C(Cl)=C1CNCC(C)CN(C)CC1=CC=CC=C1&&&
CCOC(=O)C1=CC=CC=C1N1C(C)=CC(C=C2SC(=S)N(C(CC3=CC=C(O)C=C3)C(=O)O)C2=O)=C1C&&&
CCC(C)C(NC(=O)C1=CC=C(CC(NC(C)=O)C(=O)OC)C=C1)C(=O)NC(CCCCN)C(=O)OC(C)CC&&&
CC1=CC(C(=O)N2CC(C)CC(C)C2)=CS1&&&
*Cc1cccc(C(=N)N)c1&*N*&*C(*)=O&*C1CCCC1*&*C(*)=O&*N*&*C1CCCC1&&&
*OC&*C(=O)c1cc2c(C[N-][N+]#N)cn(CC(*)=O)c2c(C[n+]2ccccc2)c1O&*O*&*C(C)(C)C&&&
FC1=CC=CC=C1CSC1=NN2C=NN=C2C=C1&&&
CC=CC(=O)N1CCCC1C(=O)N1CCCC1C(=O)OC(CC1=CC=CC=C1)C(C)(C)C&&&
NCC1CCC(CNC(=O)C(CC2CCCCC2)NC(=O)C2=CC3=CC=CC=C3S2)CC1&&&
*CCc1ccc(S(N)(=O)=O)cc1&*Nc1ncnc2c(C#CC*)nsc12&*O*&*C1CCC1&&&
CC1CC(NC2=CC=C(Br)C=N2)C2=CC(F)=C(Cl)C=C2N1&&&
*CC(C)C&*N(*)*&*C*&*C1CC1^*S(=O)(=O)c1ccc(C(*)=O)cc1&&*Nc1cc(-c2cccs2)ccc1O&&&
*C(=O)Cn1nc(C)n2nc(-c3ccc(OC)cc3)cc2c1=O&*N*&*CCC*&*N1CCCCC1C&&&
O=C(OCC1=CC=CC=C1)C1=CC2=CC(CCl)=CC=C2OC1=O&&&
*N1C(=O)c2ccccc2C1=O&*CCCCC[n+]1cccc2sccc21&&&
CSC1=CC=CC=C1N1CCN(CC2COC3(CCN(C(C)C)CC3)O2)CC1&&&
CC(C)C(NC(=O)OCC1=CC=CC=C1)C(=O)NC(CC1=CC=CC=C1)C(O)C(O)C(CC1=CC=CC=C1)NC(=O)OC(C)(C)C&&&
CC1=CC=C(NC(=O)C2=C(C)NC(=O)NC2C2=CC=C3N=C(C4=CC=CO4)C(Cl)=NC3=C2)C=C1&&&
*CC&*O*&*C(*)=O&*Nc1ccc2c(C*)cccc2c1&*Oc1ccc(-c2nnc(SC)o2)c(F)c1&&&
*Cc1ccc(OC)cc1&*N1CC(*)CCC1=O&*C(*)=O&*N*&*CCCc1ccccc1&&&
O=C1N=C2SC=CN2N=C1C1=CC=CC(S(=O)(=O)NC2=CC=C(C(F)(F)F)C(Cl)=C2)=C1&&&
CCS(=O)(=O)N1CCC(C2=CC(C)=NC(N3CCOCC3)=N2)C1&&&
*C(=O)c1ccc(S(*)(=O)=O)cc1&*N*&*C1C(=O)N2C1SC(C)(C)C2*^*N*^*C(=O)O&*C(Cc1ccccc1)C(=O)O&&&&&
*Cc1cc(=O)oc2cc(OC)ccc12&*SC(=S)N1CCOCC1&&&
COC1=CC(C2=CC=C3C(=C2)[NH]C(=O)C2=C(F)C=CC=C23)=CC(OC)=C1OC&&&
CC(C)C1=C(Cl)C(=O)OC1=S&&&
CC1=CC=CC2=C1N=C(N(CC1=CC=CC=C1)C(=O)C1=CSN=N1)S2&&&
O=C1C2=CC=CC=C2C(=O)N1CCCCCNCC1=CC2=CC=CC=C2N1C1=CC=CC=C1&&&
CCCCC1=NN=C(S(=O)(=O)CC2=CC=CC=C2)N1CC1=CC=C(NC(=O)C2=CC=CC=C2C2=N[NH]N=N2)C=C1&&&
*=C1NC(=S)N(C)C1=O&*=Cc1c(-c2ccc(C(C)(C)C)cc2)nc2sc(CCl)nn12&&&
NC(=O)NCC1=CC=CC=C1S(=O)(=O)NC1=CC=CC=C1C(=O)NC1=CC=C2OCCOC2=C1&&&
*C(C)=O&*Oc1ccc2c(C)c3c(nc2c1)C1CCC1C(C3)C3(C(*)=O)SCCS3&*Nc1ccc(C)c(C)c1&&&
*N(C)C&*CC*&*N*&*S(=O)(=O)CCc1ccc(Cl)c(C*)c1&*N(*)*&*C(*)=O&*C1CNCCC1c1ccn(S(=O)(=O)c2cccc(Cl)c2Cl)c1^*C1CC1&&&&
CC1=CC=C(C=NNC2=NC(N3CCC(C(=O)O)CC3)=NC(N3N=C(C)C=C3C)=N2)O1&&&
N#CC1=CC(C#N)=CC=C1OC1=NC=CC=C1NC1=CN=CC=C1NC(=O)C(O)C(F)(F)F&&&
COC(=O)C1C(OC(=O)C2=CC=C(F)C=C2)CC2CCC1N(C)C2&&&
CCOC(=O)C1=CC=C(C=C2CN(C(=O)C=CC3=CC=CO3)CC(=CC3=CC=CO3)C2=O)C=C1&&&
*OC&*C(=O)C*&*NC(=S)Nc1sc(C(C)=O)c(C)c1C(*)=O&*Nc1cccc(Cl)c1&&&
COC(=O)C1(C)CCCC2(C)C3CCC(C(C)C)=CC3C(=NNC(=O)C3=CC=CC(OC)=C3)CC12&&&
CC(C)(C)N1CCC2=C(C=NC(C3=CC(O)=CC=C3Cl)=C2O)C1&&&
CC1=CC=C(C2=N[NH]C=C2C(N=CC2=CC=CC=C2)=NN=C2[NH]C3=CC=CC=C3S2)C=C1&&&
C=CC(=O)NCCCCCC(=O)NC1=CC=CC(OC2=CC=CC3=C2[NH]C(=O)[NH]3)=C1&&&
COC1=CC(CCNC(C)=O)=C2[NH]C3=C(C)C4=CC=CC=C4C(C)=C3C2=C1&&&
NCC=CC(=O)NC(SCC1=CC=CC=N1)C(=O)O&&&
*C(C)=O&*Nc1ccc(N2CCOCC2)nc1&&&
*ON=Cc1ccc([N+](=O)[O-])o1&*Cc1ccc(O)c(O)c1&&&
*C(C)c1ccc(C2CN(c3ccc(O*)cc3)C2)cc1&*C*&*C1CC1^*N*&&*C(=O)C(F)(F)F&&&
COC1=CC2=C(C(OC)=C1OC)C1=C(C=C3OCOC3=C1OC)C(OC(N)=O)C(C)C(C)C2&&&
CN(CC(=O)NC1CCCC1)CC(=O)NC1=CC=C(F)C=C1F&&&
*=Cc1ccc(OC)c(N*)c1&*NC(=S)N*&*Cc1ccc(N*)c(F)c1^*C(C)=O^*S(C)(=O)=O&&&&&
CC1=C(C(=O)C=CC2=CC=C(Cl)C=C2)C=C(C(=O)NC2=CC=CC=C2C)[NH]1&&&
*C(C)=O&*O*&*CC*&*N(*)C&*CCCC(*)=O&*O*&*Cc1ccc([N+](=O)[O-])cc1&&&
CC1=CC=C(CNC(=O)CN(C2=CC=CC=C2)S(=O)(=O)C2=CC=C(C)C=C2)C=C1&&&
CC1=CC(C(=O)NCC2=C(F)C=CC=C2Cl)=CC=N1&&&
COC1=CC(OC)=C(C2=C3Br)C=C1OC&&&
*C(C)CCc1ccccc1&*N*&*Cc1coc(-c2cccs2)n1&&&
*C(=O)c1ccc(C)c(C)c1&*Nc1ccc(-c2nc3ncccc3o2)cc1&&&
O=C(NCC(C1=CC=CO1)N1CCN(C2=CC=CC=C2F)CC1)C1=CC(S(=O)(=O)N2CCCCC2)=CC=C1Cl&&&
FC1=CC=CC(CSC2=NN=C(C3=CC=CC=N3)N2C2=CC=CC=C2)=C1&&&
CC(C)CC(NC(=O)C(C)NC(=O)OC(C)(C)C)C(=O)N1CCCC1C(=O)NC(C(=O)C(F)(F)F)C(C)C&&&
CCCCCCCCCCCCCCCCNC1=CC(C(=O)NC2=C(OC)C=C(Cl)C=C2C(=O)NC2=CC=C(Cl)C=N2)=CC=C1C(=O)OC&&&
*=CC(=C)CC&*=CC=*&*=CC=*&*=CC12CC3CC(CC(C3)C1)C2&&&
COC(=O)C1C=CN(S(=O)(=O)C2=CC=C(Br)C=C2)C(C)C1&&&
N=C(N)C1=CC=C(CCCCCC(=O)NC2=CC=C(CCO)C=C2)C=C1&&&
O=C(NC(CC1=C[NH]C2=CC=CC=C12)C(=O)NC1=CC=NC=C1)C1=CC2=CC=CC=C2O1&&&
COC1=CC(C=C(C#N)C(=O)NC2=CC(C3=NC4=CC=CC=C4S3)=CC=C2C)=CC(OC)=C1OC&&&
*CC(*)=O&*Nc1ccc2c(c1)OCO2&&*O*^*C(=O)Cc1ccc(F)cc1&&&
O=C(CNS(=O)(=O)C1=CC=CC2=CC=CN=C12)N1CCC(CC2=CC=CC=C2)CC1&&&
CCCCN(C(=O)C1=CC=CC=C1F)C1=NC(C2=CC(OC)=C(OC)C=C2F)=CS1&&&
*NC1CCc2cc(OC)c(OC)c(OC)c2-c2ccc(SC)c(=O)cc21&*C(C)=O&&&
COC1=CC=C(NC(=O)C2=CC(SC)=CC(C3=CC=C(OC4=CC=CC=C4)C=C3)=N2)C=C1&&&
*C(=O)C(O)(c1ccccc1)c1ccccc1&*O*&*C1CN2CCC1CC2&&&
*C(=O)c1ncn2c1C1CCN(C)C1C1=C2C(*)CCC1&*N*&*CCC(=O)O^*N*&&*Cc1cc2c(cn1)NC(=O)CO2&&&
*C(*)=O&*O*&*CCCn1ccnc1^*N1CCN(*)CC1&&*Cc1ccccc1&&&
CC(=NOCCOC1=CC=CC=C1C)C1=CC=CC2=C1CCC1C(COC3=CC=C(F)C=C3)=NN=C21&&&
NCC1C2CC3(C(=O)NC4=CC=CC=C43)C1CCC2O&&&
CC(C)(C)C1=CC=C(C(=O)CC2=CC=CC(OCC3=CC=CC=C3)=C2)C=C1&&&
CC1=CC(SCC(=O)OCC(=O)N2CCCCC2)=NC2=CC=CC=C12&&&
CC1(C)CC2=NN=C(C3=CC=CC=C3)N2C(CCC2=CC=CC=C2)N1&&&
CN(CC(=O)NCCSC1=CC=CC=C1)S(=O)(=O)C1=CC=CC2=NON=C12&&&
*=C1NC(Nc2ccc(O)cc2)=NC1=O&*=Cc1c(Cl)n(-c2ccccc2)c2ccccc12&&&
CCOC1=CC=C(C(=O)C=CC=CC2=CC=CC=C2[N+](=O)[O-])C=C1&&&
CC1=CC=C2[NH]C(=O)C(C(C3=NN=NN3CCC3=CC=CC=C3)N3CCN(C4=CC=CC=C4)CC3)=CC2=C1&&&
O=C(CSC1=NC(NCC2=CC=CO2)=NC(NC2=CC=CC=C2)=N1)N1CCCCC1&&&
*Sc1nc(CC)n[nH]1&*Cc1cn2c(C)c(C)nc2c2c1CCCC2&&&
*NC(N)=S&*CCCC(*)C(=O)O&*N*&*C(=O)c1ccccc1&&&
*NS(N)(=O)=O&*CCc1ccc(S(N)(=O)=O)cc1&&&
CCC1=NN(CC2=CC=C(NC(=O)C3=CC4=CC=CC=C4O3)C=C2)C(CC)=C1CC(=O)O&&&
CC(C)=CCCC(C)=CCCC(C)=CCC1=C(O)C(=O)C(C)=C(NCC(=O)O)C1=O&&&
*C(CCC)c1ccc(C(*)=O)cc1&*N*&*CCC(=O)O^*Nc1ccc(-c2nc3cc(Cl)ccc3[nH]2)cc1&&&&
CC1=CC=CC(NC2=CC=C([N+](=O)[O-])C(N)=C2)=C1C&&&
COC1=CC(CN2CC(=O)N(C3=CC=C(C)C(C)=C3)CC2=O)=C(SC)C=C1OC&&&
*C1CC(N)CN(c2ccnc(-c3ccncc3)n2)C1&*C(*)=O&*N*&*C*&*C1CC1&&&
*C(CCC)C(N)=O&*N(*)c1ccc(Nc2c3ccccc3nc3c(C)cccc23)c(OC)c1&*CCC(C)(C)C&&&
O=C(C=CC1=CN(C2CC(O)C(CO)O2)C(=O)[NH]C1=O)NC1=CC=CC(C(F)(F)F)=C1&&&
CC1CN(CC(=O)N2CC(C)(C)C3=CN=C(N4CC5=CC=CC=C5C4)C=C32)CC(C)O1&&&
CNC(=O)C1C2=CC(F)=CC=C2N2CCNC(=O)C12&&&
*=Cc1ccc(OC)cc1OC&*=CC(=O)c1cc(OC)c(OC)c(OC)c1&&&
CCCCC(NC(C)C(=O)N1CCCC1C(=O)OCC)C(=O)OC(C)C(C)C(C)C&&&
NS(=O)(=O)C1=CC=C(CCC(=O)NCC(NS(=O)(=O)C2=CC=CC=C2)C(=O)O)C=C1&&&
*NC&*C(=O)c1cnn2cc(Nc3ncc4cc(Oc5ccccc5N*)ccn34)cnc12&*C(*)=O&*Nc1cc(C(C)(C)C)on1&&&
O=C(NCCC1CCN(S(=O)(=O)C2=CC=CC=C2)CC1)C1=CC=C2C=NC=CC2=N1&&&
COC1=C(C2=CC=C(C3=CC=CC=N3)[NH]2)C=C(C2=CC=CN2C)C=C1C1CCCC1&&&
*Oc1cc2oc(-c3ccccc3)cc(=O)c2c(OC)c1OC&*CCC*&*N1CCCCC1&&&
C=CC(=O)NC1=CC=CC(NC2=NC=C(NC(=O)C3=CC=CC(CNC(=O)C=CC4=CC=CC=C4)=C3)C=N2)=C1&&&
*CC&*O*&*C(=O)c1cccc(N*)c1&*C(=O)CC(*)=O&*O*&*CC&&&
*C1OC(n2cnc3c(N)n(-c4ccccc4)c(N)nc32)C(O)C1O&*CO&&&
C#CC(=O)NC1=CC=CC(C2=CN3C(C4=CC=C(OC)C=C4)=CSC3=N2)=C1&&&
*CCc1ccccc1OC&*N*&*C(=O)CCn1c(C)cc2ccccc2c1=O&&&
*C1CCCN1C&*C*&*Oc1cnc(Cc2ccccc2)c2sccc12&&&
CSC1=CC=C(C(CC2=CC=C(C#CC(C)(C)O)C=C2)NC(C)=O)C=C1&&&
CCOC1=CC=CC(C(=O)NC2=N[NH]C(CNC(=O)C3=CC=C4C=NC=CC4=C3)=C2)=C1&&&
*Cc1ccccc1C(N)=O&*Sc1cnc2ccccc2n1&&&
*C1CC2c3cccc4[nH]c5c(c3C(=O)N(C)C42)C1C&*CO&&&
CN1C=C(C=CC(=O)N2CCC3=C(C2)N(C)C2=NC=NC(N)=C32)C=N1&&&
CC1=NC=C(CNC2=NC=NC(N)=C2C2=CC=CC=C2CO)[NH]1&&&
*N1CC2CN(c3cc(C)nc4ccccc34)CC2C1&*C(=O)c1ccc(F)cc1-n1nccn1&&&
C1=CN=CC(NC2=NC=NC3=C2N=NN3CCCOC2=CC=C3CCCC3=C2)=C1&&&
CC1=CC=C(S(=O)(=O)NC2=CC(C)=NC3=CC=C(F)C=C23)C=C1C&&&
CC(=O)CCCCCCCCCC(=O)OC1C(O)C=C2CCN3CC4=CC5=C(C=C4C1C23)OCO5&&&
CN1C=C(C=C2OC3=CC=CC=C3C2=O)C2=C(NC3=CC=CC=C3)N=CN=C21&&&
NC(=O)C1=CC=C[N+](CC(=O)NN=CC2=CC=CC=C2O)=C1&&&
CN1C(N2CCN(CC3=CC4=CC=CC=C4O3)CC2)=CC(=O)N(C)C1=O&&&
CN(CC1=CC=CC=C1)C(=O)CN1C(C(=O)C2=CC=CC=C2)=NC2=CC=CC=C21&&&
CCOC(=O)N1CCN(S(=O)(=O)C2=CC=C(N3CCOCC3)C(NC(=O)C3=CC(OC)=C(OC)C=C3OC)=C2)CC1&&&
*=Cc1ccc(OC)cc1&*=Cc1cccn2nc(N3CCN(c4cccc(C(N)=O)c4)CC3)nc12&&&
COC(=O)C1=CC=C(C2=CC=C(OCC(O)(CN3C=NC=N3)C3=CC=C(F)C=C3F)C=C2)C=C1F&&&
*C(=O)c1sc2cc(OC)ccc2c1Cl&*N(*)*&*CCCO&&*C1CC(=O)N(c2ccc(O*)cc2)C1^*CCC*&*N1CCCC1=O&&&
CSC1=CC=C(C=CC2=CC=CC=C2Cl)C=C1&&&
*N(*)C&*C(=O)c1ccc(-c2ccc(C(F)(F)F)cc2)cc1&&*C1CCN(*)C1^*C(*)=O&*N1CCC(*)C1&*N*&*CCC*&*C1CCCC1&&&
COCCN1N=C(C)C(C(=O)NC2C3(C)CCC(C3)C2(C)C)=C1C&&&
O=C(NCC1=CC=C(CN2C=CC=N2)C=C1)NC1=CC=C2N=CC=CC2=C1&&&
*Cn1cc(Br)c(=O)[nH]c1=O&*C1OC(*)C2OC(=O)OC2C1O&*C*&*N*&*C(=O)c1ccccc1&&&
COC1=CC(C=CC(=O)OCC2=CC=C(Br)C=C2)=CC=C1OCC1=CN(C(C2=CC=C(F)C=C2)C2=CC=C(F)C=C2)N=N1&&&
CCOC1=CC(SC2=CC=C(Cl)C=C2)=NC=N1&&&
CSCCC(NC(=O)C1CCCN2C(=O)CNC(C(C)=CC(C)=CC(C)OC(C)=O)C12)C(=O)O&&&
*Oc1ccc(Cl)cc1Cl&*C(*)c1ccccc1&*C1CNCCO1&&&
*OC&*C(=O)c1c(C)nc(C2c3c(c(C)no3)CCN2*)s1&*S(=O)(=O)c1ccccc1&&&
COCCCNS(=O)(=O)C1=CC=C(C2=NC(C3=CC=C(F)C=C3)=CS2)C=C1&&&
CN(CC1=CC=CC=C1)C(=O)CCCOC1=CC(=O)N(C)C2=C(Cl)C=CC=C12&&&
*C(*)=O&*Nc1ccc(-c2nc(Nc3ccc4[nH]ncc4c3)c3cc(O*)ccc3n2)cc1&*CC*^*C1CCCC1^*N1CCOCC1&&&&&
CC1=CC=C(C(=O)NCCCN2CCN(C3=NSC4=CC=CC=C34)CC2)C=C1&&&
*Nc1ccc(OC)c(Nc2nc(Nc3ccc(N4CCNCC4)cc3OC)c3cc[nH]c3n2)c1&*C(C)=O&&&
*CCCCCCCCCCC(CCCCCCCC)CCCCCCCCCC)CCC(=O)O&*O*&*C*&*C1OC(O)C(O)C(O)C1O&&&
*C(=O)c1ccc(N2CCCS2(=O)=O)cc1&*N1CCN(*)CC1&*S(=O)(=O)c1ccccc1F&&&
CSC1=CC(C)=NC(=O)N1CC1=CC=C(CNC(=O)C2=CC=CC=C2)C=C1&&&
*Nc1c(C)cccc1C&*C(=O)C*&*Sc1nc2ccccc2nc1Cc1cccC2=Cc3ccccc3nc12&&&
*C(=O)C(*)c1ccccc1C&*N*&*C*^*N(*)c1cccc(F)c1^*C1CCCO1&*C(=O)c1snc(C(N)=O)c1N&&&&&
*NC(=N)N&*CC*&*O*&*CC*&*O*&*CCn1cc(C*)nn1&*N1C(=N)NC(*)(C)CC1=O&*CCC(*)=O&*N1CCCC1*&*C(=O)O&&&
*C(=O)c1[nH]c(C)c(Cl)c1Cl&*N1CCCN(*)CC1&*C1CCC1&&&
N#CC1=CC(C2=CC=C(F)C=C2)=NN=C1SCC(=O)NN=C1CCCCC1&&&
O=C(CC1=CC=C(SC2=CC=CC=C2)C=C1)NC1CN(C(=O)CCN2CCC3(CC2)OCCC2=CC=CC=C23)C1&&&
*Nc1ccc(OC)cc1&*S(=O)(=O)c1cccc(N*)c1&*C(=O)CN1C(=O)COc2ccc(C)cc21&&&
*CC&*O*&*C(=O)C(*)Cc1c[nH]c(C(C)C)n1&*N*&*C(=O)C1=COCCO1&&&
CSC1=CC=C2CC3C(=O)CCCC3C2=C1&&&
FC1=CC=C(C2=CC3=C(OCCO3)C(C3=CC=CC=C3)=N2)C=C1&&&
*N1CCC(=C)CC1&*CCC(*)c1ccccc1&*O*&*Cc1cc(C(F)(F)F)cc(C(F)(F)F)c1&&&
*SC&*CC*&*C1NC(=O)N(*)C1=O&*CC(*)=O&*Nc1cccc(N(C)C)c1&&&
*C(=O)C(O)C(O)C(*)=O&*N*&*C1Cc2ccccc2C1^*N1CCCC1c1nc2c([nH]1)CCCC2&&&&
CC1=CC=C(C(=N)NOC(=O)C2=CC=C(Br)C=C2)O1&&&
N=C1SC=CN1CCCCCCOC1=CC=C(Br)C=C1&&&
*NC&*C(Cc1ccccc1)C(*)=O&*N1CCN(c2cccc(-c3ccccc3)c2)CC1&&&
CSC1=CC=CC(NC(=O)NC(CC2=CC=CS2)C(=O)NCC2=CC=CC=C2)=C1&&&
O=C(O)COC1=CC=C(C=NNC2=NC(C3=CC=C(Cl)C=C3)=CS2)C=C1&&&
*OC&*CCC*&*C12CCCN(C)C1Nc1c(C)cc(C#N)cc12&&&
COC1=CC=CC(NC2=NC=CC(C3=CC=CC(C(N)=O)=C3)=N2)=C1&&&
CCOC(=O)C1=C(NC(=O)COC(=O)C2=CC=C(F)C=C2O)SC(C)=C1C&&&
CCC1=C(C)SC(CNC(=O)C23CC4CC(CC(O)(C4)C2)C3)=C1&&&
CCONC(=O)OC1=CC=CC(OC)=C1&&&
CC(C)NCC(O)COC1=CC=C(CC2=CC=CC=C2)C=C1Cl&&&
CN(C)CCN1C2=C(CC(N3CCC(NC(=O)C4=CC=CC=C4)CC3)CC2)C2=CC=CC=C21&&&
O=C(NC1=NC(=O)C2=C([NH]1)N(COCCO)C=N2)C1=CC=CO1&&&
*CC&*O*&*C(*)=O&*C1(C)CCCC2(C)C1CCC13CC(C)(CCC21)C1C3C1O&&&
CC(C)C1=CC=CC(C(C)C)=C1NC(=O)NCCC1=N[NH]N=N1&&&
*Nc1cc(OC)cc(OC)c1&*C(=O)c1ccc2oc(C(C)(C)C)cc2c1&&&
CNC1=CN=CC(C2=CC=NC=C2)=N1&&&
CC1=CC=C(S(=O)(=O)N2CCN(C3=CC=C4OCCOC4=C3)CC2)C=C1C&&&
CNC(=O)C1=CN=C(C)C2=C1[NH]C1=CC=C(OC)C=C12&&&
CC1=CC(=O)C(OCC2CO2)C(C2=CC=CS2)O1&&&
*C(C)c1ccc(C*)cc1&*OP(=O)(O)O&&*N*^*C(=O)CCC(CC(=O)NO)c1ccc(F)cc1&&&
COC1=CC=C(C2=NN(C3=CC=CC=C3)C=C2C=C2SC(=S)N(C(C(=O)O)C(C)C)C2=O)C=C1&&&
O=P(O)(CCC=NOCC1=CC=CC=C1F)OCC1OC(N2C=CC(=O)[NH]C2=O)C(O)C1O&&&
CC1=CC=CC(NC(=O)NC2=CC(Cl)=C(OC3=CC=C4[NH]C=NC4=C3)C(Cl)=C2)=C1C&&&
OC(CCl)CN1CCC2(CC1)OC1=CC=CC=C1S2&&&
C=CCN(CC=C)C1(C2=CC=C(Cl)C=C2)CCCCC1&&&
*C(=O)c1c(Cl)cc(Cl)cc1C(F)(F)F&*N*&*C1CCC(c2ccccc2F)CN(*)C1=O&*Cc1nc2ccccc2[nH]1&&&
O=C1NCCC1NC(=O)CC(C1=CC=C(Cl)C=C1)C1=CC=CC(C(F)(F)F)=C1&&&
COC1=CC=CC(CN(C)C(=O)CN(C2=CC=C3OCOC3=C2)S(C)(=O)=O)=C1OC&&&
*S(=O)(=O)c1cccc(C)c1&*N(*)*&*Cc1ccccc1&&*C(c1cc2cccc(C)c2[nH]c1=O)c1nnnn1C(C)(C)C&&
CCOC1=CC(CNC(=O)CN2C(=O)C3=CC=CN3C3=CC=C(F)C=C32)=CC(Br)=C1OCC&&&
*=Cc1cc(OC)c(OC)c(OC)c1&*=CC1=CC(C)(C)CCC1(C)C&&&
COC(=O)C=C1C2=CC3=C(C=C2C(C2=CC(OC)=C(O)C(OC)=C2)C2C(=O)OCC12)OCO3&&&
*C(=O)c1c(C)noc1C&*Oc1ccc2c(c1)OCO2&&&
*C1(C)CCC2(CCC3C4CCC5=CC(=O)CCC5(C)C4CCC32C)O1&*C(=O)O&&&
*CC(*)=O&*Nc1ccc(F)cc1&&*O*^*C(=O)c1ccc(Cl)c(S(*)(=O)=O)c1&*N1CCc2ccccc21&&&
NS(=O)(=O)C1=CC=C(SC2=CC=CC=C2)C=C1&&&
CCCCCC1=CC=C(C(=O)CCCC[N+](C)(C)CCCOCCOC(=O)CCCCCCCCCCCC)C(O)=C1&&&
*CCC&*C1(*)CCOCC1&*C*&*N*&*Cc1c(O)cccc1OC&&&
*N1CCOC(c2nc(C)n[nH]2)C1&*C(=O)Cc1cccnc1&&&
CC1=CC(=NNC2=CC(C)=NC(C)=N2)C2=CC=CC=C2O1&&&
COC1=CC=C2C(=C1OC1OC(CO)C(O)C(O)C1O)OC(=O)C(C1=CC=C(OC)C(OC)=C1)=C2C&&&
COC1=CC=C(C2=CSC(N)=N2)C=C1S(=O)(=O)NCC1=CC=C(Br)C=C1&&&
*C(c1cc2cc3c(cc2[nH]c1=O)OCCO3)C(C)C&*N*&*C(=O)c1ccc(Cl)cc1&&&
NC(CC1=CC=C(N2C=C(Cl)C=N2)C=C1)C(=O)N1CCC(F)C1&&&
COC(=O)C1=CC=C(NC(=O)CSC(=S)N2CCOCC2)C(C(=O)OC)=C1&&&
CCS(=O)(=O)CCOC1=NC=NC(OC2=CC=C(OC)C=C2C(C)C)=C1C1=CC=C(Cl)C=C1&&&
*S(C)(=O)=O&*Nc1cc(Cl)c(Oc2ccc(F)cc2Cl)c(Cl)c1&&&
COC1=CC=CC(C(=O)NC(=S)N2CC3CC(C2)C2=CC=CC(=O)N2C3)=C1OC&&&
CC(C)C1CCN(C(=O)C2=CN=CC=N2)CC1&&&
*Cc1cc2c(cc1C)OCC2=O&*N*&*S(=O)(=O)c1ccc(N)nc1&&&
COC1=CC2=C(C=C1OC1CC3=CC=CC=C3C1=O)N=CC1CC([N-][N+]#N)CN1C2=O&&&
*CCCCCCC&*Oc1c(O*)c(OC)cc2oc(-c3ccccc3)cc(=O)c12&*C(C)CCCCCCC&&&
CN(C1C2CC3CC(C2)CC1C3)S(=O)(=O)C1=CC=CN=C1&&&
*CCCCCCCCCCCCCCCCCC&*N*&*C(*)=O&*O*&*C1C(*)CS(=O)(=O)C1*&*N*&*C(C)=O^*C(O)C*&&*N*&*C(C)=O&&&
*CC(C)(C)C&*O*&*C(=O)C(*)CC(*)=O&*O*&*CC(C)(C)C^*N*&&*C(*)=O&*C1(*)CCC1&*N*&*C(=O)c1ccc2c(C3CCCCC3)c(-c3cnccn3)n(C)c2c1&&
CC(C)CC1C(=O)NC(CCC(=O)O)C(=O)N1CC1=CC=CC=C1&&&
*Nc1cc(Cl)ccc1OC&*C(=O)c1sc2nc3c(cc2c1N)CN(*)CC3&*Cc1ccccc1&&&
N=C(N)C1=CC=CC(CNC(=O)C2CCCN2C(=O)C2CCCN2C(=O)C(N)CC2=CC=C(Cl)C=C2)=C1&&&
COC1=CC(NC(=O)C=CC2=CC(Br)=CC=C2OC(F)F)=CC(OC)=C1OC&&&
*C(=O)CC(*)(C)CC&*OC&&*N*^*CC(*)=O&*N*&*C(C)c1ccccc1&&&
COC1=CC2=C(C=C1OC)C1=NOC(C3=CC=C(N(C)C)C(OC)=C3)C1CO2&&&
COC1=CC=CC(NC2=C3CCCC3=NC3=NN=CN23)=C1&&&
*N1CCC23c4c5ccc(O)c4OC2C(=O)C(C(=O)NNCCC(=O)O)=CC3C1C5&*C*&*C1CC1&&&
CCOC(=O)CCC(=O)N1CCC2=NN3C(=C2C1)C(C1=CC=CC(C)=C1)=CC(C)(C)N3C&&&
*OC&*CCn1c(C)c(C(=O)c2ccccc2)c2ccccc21&&&
*=Cc1cccc(OC)c1&*=Cc1cc(OC)c2c(c1)OCO2&&&
*CC&*N(*)c1ccc(Cl)cc1&*CCCCCn1cc(CC(=O)O)c2ccc(C(C)(C)C)cc21&&&
*Cc1cc(OC)c(OC)cc1OC&*N*&*C(=O)C*&*Sc1nc2ccccc2c(=O)n1-c1cccc(C(F)(F)F)c1&&&
*CCC#N&*N(*)*&*C(=O)C*&*Sc1nnc2c(n1)[nH]c1ccccc12^*Cc1cccs1&&&&
*C(=O)Cc1cccc(CC(*)C)c1&*NC1C(C)(C)CCc2c1c1ccccc1n2C&&*N*^*CC(O)Cc1cccnc1&&&
CN(C(=O)C1=CC=CN1C)C1C2=CC=C(C=NNC(=O)C3=CC=CC=C3Cl)C=C2CCC2=CC=CN=C21&&&
C=CC1=CC=C(C2=CC=C(F)C(C)=C2)C=C1&&&
COC1=CC=C(CSCCNC(C)=O)C=C1OC&&&
*C1CCC2(C)C=CC(=O)C=C2C1&*C(=O)CCC(*)=O&*N*&*C(CCc1ccc(O)cc1)C(*)=O&*O*&*Cc1ccccc1&&&
*Cc1ccccc1-c1cccc(C)c1&*N*&*C1CCN(*)CC1O&*CCCc1ccccc1&&&
*CCCCCCCC&*N(*)*&*C(=O)CCCCC*&*Nc1c(N2CCN(C)CC2)c(=O)c1=O^*Cc1ccccc1&&&&
*C1CC(C)(C)NC(C)(C)C1&*N*&*C(=O)CC*&*Nc1cc(Cl)nc2ccccc12&&&
*Cc1cc(C)ccc1O&*N*&*CC(C)C(*)=O&*N(*)C&*Cc1cc[nH]n1&&&
*Nc1[nH]c(-c2cc3ccccc3o2)nc1C#N&*CC(O)CO&&&
N=C(NCCCC(NC(=O)OCC1=CC=CC=C1)C(=O)NC(CC1=C[NH]C=N1)C(=O)NC(CCC(=O)O)C(N)=O)NCC1=CC=CC=C1&&&
COC1=NC2=C(C=C1C(=O)N(C)C)C1=CC=CC=C1O2&&&
*C1(C(F)(F)F)NC(=O)NC1=O&*N*&*C(O)C*&*Sc1ccc2ccccc2c1&&&
CC(C)C(NC(=O)C1=CC=CC=C1C(F)(F)F)C(=O)N1CCC(C2=CC=C(Cl)C=C2)CC1&&&
CCOC1=CC2=NC(=S)[NH]C(N=CN(C)C)=C2C=C1C&&&
*C(C)(C)CO&*N*&*C(=O)C=*&*=Cc1cccnc1&&&
CCN1C(=O)C2(C3=C(CCCC3=O)N3CCN(C4=CC=C(O)C=C4)CC32)C2=CC=CC=C21&&&
CCCCCCNC(=O)NS(=O)(=O)C1=CC([N+](=O)[O-])=CC=C1NC1=CC(Cl)=CC=C1C&&&
CCOC1=C(OCC)C=CC2=C1C13CCN(CCO)C(C2)C1(O)CCC(=O)C3&&&
COC1=CC=C(C=CC(=O)NC2CC(C)(C)N(C)C(C)(C)C2)C=C1OC&&&
COC1=CC2=NN=CC(C3=CC=CC=C3)=C2C=C1OC&&&
*CC(*)=O&*N*&*Cc1ccccc1^*N(*)c1ccc(N*)c([N+](=O)[O-])c1&&*CCCl&&*CCCl&&
*Oc1ccc(OC)cc1&*CC*&*N(*)C&*CC*&*Oc1ccc(N*)cc1&*C(=O)c1cccc2c(Nc3ccc(C(=O)O)cc3OC)c3ccccc3nc12&&&
CC1=CC=CC(N2CCN(S(=O)(=O)C3=CC=CC(C4=CC=C(C)O4)=C3)CC2)=C1C&&&
OC1=CC=CC(C2=CC(C3=C[NH]C4=CC=CC=C34)=C3C=CC=CC3=N2)=C1&&&
O=C(OCC(F)(F)F)N1CCCCC1C1=NC(C2=CC=NC=C2)=NO1&&&
O=C(CC(=O)NC1=CC(Br)=C(O)C(Br)=C1)NC1=CC(Br)=C(O)C(Br)=C1&&&
O=C(C1=CC=CO1)N(CC1=CC=CN=C1)C1CCS(=O)(=O)C1&&&
NC1=NC2=CC=CC=C2N1N=CC1=CC=C(C(F)(F)F)C=C1&&&
CCOP(=O)(OCC)C(CCC1=CC=CC=C1)P(=O)(OCC)OC(C)C&&&
COCC1OC(=O)CC2=C1C=CC1=C2C(=O)C=CC1=O&&&
CC1=NN(CC2=CC=C(C(=O)N3CCCC(CO)C3)C=C2)C(C)=C1Br&&&
CC(CC(=O)OCC(=O)NC1CCCC1)C1=CC=C(F)C=C1&&&
CC1=NN(C2=NC(=O)C=C(C)[NH]2)C(C)=C1&&&
O=C(NC1=CC=CC=C1Cl)C1=CC=C2N=C(C3=CC=CO3)C(C3=CC=CO3)=NC2=C1&&&
*N(C)c1cccc(F)c1&*C(=O)CCn1c(=O)c2cccn2c2cccnc21&&&
CSC1=NN(C2OC(COP(=O)(O)OP(=O)(O)O)C(O)C2O)C=C1&&&
CN1C(C2=NC3=CC=CC=C3O2)=C(C2CCC2)C2=CC=C(C(=O)NC3=N[NH]N=N3)C=C21&&&
CC1=CC=CC(OCCN2C(C3=CC=CC=C3)=N[NH]C2=S)=C1C&&&
CC1=CC2=C(C=C1C)[NH]C1=C2CCN2N=NC=C12&&&
O=C(NC1=NC2=CC=CC=C2N1CCN1CCCC1)C1CC2=CC=CC=C2CN1&&&
CC(NC1=CC=CC=C1CCC1=CC=CC=C1)C(=O)O&&&
COC1=CC=C(C=CC(=O)NC2=CC=C(N3CCN(C)CC3)C=C2)C=C1&&&
*C(=O)c1onc(C(C)(C)C)c1C(=O)NN1C(=O)C(Cl)C1c1ccccc1OC&*Nc1nc2ccccc2s1&&&
NC(=NNS(=O)(=O)C1=CC=CC=C1)C1=CC=CC=N1&&&
*N(*)c1nc(C)cs1&*CC(*)=O&*Nc1ccc2c(c1)OCCO2^*S(=O)(=O)c1cc([N+](=O)[O-])ccc1C&&&&
CCCCCCCCCCC(=O)OCC[N+](C)(C)CCCCCCCCCCC&&&
*N(C)c1cccc(C(C)C)c1&*C(=O)Cn1c(=O)ccc2ccccc21&&&
*OC&*CC*&*Oc1nc(N)nc2c1ncn2C1OC(*)C(O)C1O&*C*&*OS(N)(=O)=O&&&
CC1=N[NH]C(C2=CC=CC(COC3=CC=C4C(=O)N(C5CC5)CC4=C3)=C2)=C1&&&
*OC&*C(=O)C1=CCC(c2c[nH]c3ccccc23)=N1&&&
FC1=CC=CC=C1C1CCC2=CC(CN3CCN(CCN4CCOCC4)CC3)=CC=C2O1&&&
O=C(O)C1=CC=CC(C2=CC=C(O)C(C34CC5CC(CC(C5)C3)C4)=C2)=C1&&&
N=C(N)C1=CC=C(NCC(=O)NS(=O)(=O)C2=CC=CC=C2)C=C1&&&
*Nc1ccc2nc(N3CCCCC3)cc(C)c2c1&*C(=O)CCCCCCCC(=O)NO&&&
*CC&*O*&*C(*)=O&*N1CCC(*)CC1&*N1Cc2cc(Cl)ccc2NC1=O&&&
CC1=NN(CC(=O)N2N=C(C)C(SC3=CC=C4C=CC=CC4=C3)=C2C)C(NC(=O)C2=CC=CS2)=C1&&&
FC(F)(F)C1=CC=CC(C2=C3N=CN=C3[NH]C=N2)=C1&&&
CN1C([N+](=O)[O-])=NN=C1S(=O)(=O)C1=CC=CC=C1&&&
C1=CN=C2N=C(N3C=CC=C3)N=C(NC3=CC=C4OCOC4=C3)C2=C1&&&
NC(CCC(=O)NC1=CC=C([N+](=O)[O-])C=C1Cl)C(=O)O&&&
CC1=CC=C(N2C(=O)C(Cl)=C(NCC3=CC=C(N(C)C)C=C3)C2=O)C=C1&&&
COC(=O)C1=CC=C(N2N=C(C(=O)OCC(=O)NC3CC3)C3=C2C2=CC=CC=C2S(=O)(=O)C3)C=C1&&&
CCCCC(CC)COC(=O)C1=CN(C(=O)OCCCC)CC(C)N(C(=O)OCCCC)C1C&&&
CN1CCCC(CN2CCN(C3=CC=CC4=C3C=CN4C3=CC=C(SC(F)(F)F)C=C3)CC2)C1&&&
COC1=CC=CC=C1C(=O)NCC(=O)OCC(=O)C1=CC=CC=C1&&&
*C(=O)Cn1c(CC)nc2ccccc21&*N(*)c1ccc(C(C)C)cc1&*CCC#N&&&
O=C(C=CC1=CC=C(OC(F)(F)F)C=C1)N1CCC(N2C(=O)[NH]C3=CC=CC=C32)CC1&&&
C=CC(C)=CCCC(C)=CCCC(C)=CCC1=C(O)C=CC(C(=O)C=CC2=CC=C(O)C=C2)=C1O&&&
CC1=C(OCCCN2CCC(C(=O)O)(C3=CC=C4CCCCC4=C3)CC2)C=CC(C(C)(C)C)=C1C&&&
COC1=CC=C2C(=C1)N=CN2C1CCN(CC(=O)NCCO)CC1&&&
CCCCNC(=O)CN1C(=O)N(C2=CC=CC=C2)C(=O)C2=C1SC1=C2CCN(C(C)C)C1&&&
CC1=CC=CC(OCC(=O)NCCC2=CSC(C3=CC=CC=C3F)=N2)=C1&&&
CC1=CC(NS(=O)(=O)C2=CC=C(NC(=S)NC(=O)C3=CC=C(C(C)(C)C)C=C3)C=C2)=NO1&&&
COC1OC(COC2(COC(=O)C(NC(=O)OCC3=CC=CC=C3)C(C)C)OC(C(=O)O)C(O)C2O)C(O)C(O)C1O&&&
*=C(C)C(=O)O&*=CC=*&*=Cc1csc(C(*)Cc2ccc(O*)cc2)n1&*Cc1ccccc1&&*N*^*C(*)=O&*O*&*Cc1ccccc1&&&
N#CC1=CC(F)=C(C2=NC(C3=CC=C4[NH]C=NC4=C3)=NO2)C(F)=C1&&&
CC(C)C1=C(COC2=CC=C(C=CC3=CC=CC(C(=O)O)=C3)C(Cl)=C2)C(COC2=CC=C3C(=C2)CCC3CC(=O)O)=NO1&&&
*CC(*)=O&*Nc1sc2c(c1C(*)=O)CCC2&*N*^*N1CCCC1^*C1CCCCC1&&&&&
*N(C)C&*S(=O)(=O)c1cccc(N*)c1&*C(=O)c1cc2c(s1)-c1ccccc1OC2&&&
*NC=C1C(=O)CC(c2ccco2)CC1=O&*Cc1ccccc1&&&
CCC(=O)C1=CC=C(C2=C(C3=CC=CC=C3)C3=C(OC)C=CC(OC)=C3O2)C=C1&&&
COC1=CC=C(C2CC(C3=CC(OC)=C(OC)C(OC)=C3)=NO2)C=C1OCC(=O)O&&&
N#CC(=CC1=CC=C(F)C=C1)C(=O)NC1=CC=C(F)C=C1&&&
O=C(O)CC1=CC(Br)=C(OC2=CC=C(O)C(C(=O)O)=C2)C(Br)=C1&&&
O=C(C=CC1=CC=CC=C1)NC1=CC=CC=C1C(=O)O&&&
O=C(NCCO)C1CCCCC1&&&
*OC&*C(*)=O&*C1CSC(NN=Cc2ccncc2)=N1&&&
CN1C=C(CNCC2=CC(C3=CC=CC=C3C3=CC=CC=C3)=N[NH]2)C(C(F)(F)F)=N1&&&
CCC(=O)NC(=S)NC1=CC=CC=C1N1CCCC1&&&
*NC1=C(N2CCC3(CCCC3)CC2)C(=O)c2ccccc2C1=O&*S(=O)(=O)c1ccc(Cl)cc1&&&
CC1=NC2=C(C(=O)NC3=CC=CC=C3Br)C=NN2C(C)=C1&&&
*NC&*C(*)=O&*Nc1ccc(-c2cnc3ccccc3n2)cc1&&&
CN1C=C(C(=O)NCCSC2=CC=C(Cl)C=C2)C2=C1C=CS2&&&
*Nc1nc(N2CCN(C)CC2)cc2nc(-c3ccco3)n(C)c12&*CCCCO&&&
*C(=O)c1cccc(O)c1O&*N(*)*&*CCO&&*CCO&&
CC(C)NC1=CC(C2=C[NH]C(=O)C=C2)=NC(N2CCN(C3=CC4=C(C=C3F)C(=O)C(C(=O)O)=CN4C3CC3)CC2)=N1&&&
*C(CC(C)C)C(*)=O&*N1CCC2(CCCCC2)CC1&&*N*^*C(=O)c1ccco1&&&
COC1=CC(N2CCN(CCCC(=O)C3=CC=C(F)C=C3)CC2)=CC(OC)=C1OC&&&
*S(=O)(=O)c1cn(C)cn1&*N(*)*&*CC(=O)NO&&*C1Cc2cc(-c3ccc(F)nc3)ccc2N(*)C1^*Cc1cncn1C&&&
CCOC(=O)C1=CC(OCC2=CC=C(C3CC3)C=C2)=CC=C1Cc1C(=O)OCC1CC(=O)OC&&&
*C1(C)CCN1*&*C(=O)CCc1ccccc1&&*C(*)=O^*N*&*S(=O)(=O)c1ccccc1&&&
*OC&*C*&*C1CCCN1*&*Cc1ncc2cc(OC)c(OC)cc2n1&&&
CCOC(=O)C1=CC(=O)N(C2=CC=CC=C2)[NH]1&&&
*C(=O)C(*)c1ccc(OC)cc1&*N*&*C1CCCC1^*N(*)*&&*C(=O)c1csnn1&&*C1CC1&&
CN(CC(=O)NC1=CC=CC=C1Br)C1=NC=CC=N1&&&
*CC&*N(*)c1cccc(Oc2ccc3[nH]c(=O)ccc3c2)c1&*CC&&&
O=C(O)CC1=CC=C(NC2=NC=C3CCC4=C(C3=N2)N(C2=CC=C(F)C=C2)N=C4C(F)(F)F)C=C1&&&
CCCC1CCCCCCCC(=O)NC(C(=O)NC(C(=O)NC)C2=CC=CC=C2)C(C)CC)C(O)C(O)C(C)C(=O)NC(C(=O)NC2=CC=CC=C2)C(C)C1&&&
CC1=CC=C(N2C(Cl)=CC(C(=O)CN3C(=O)C=CN(C(C)(C)C)C3=O)=C2=O)C=C1&&&
*C(=O)c1nc(-c2ccc3[nH]c(-c4nc(C)no4)cc3c2)c(C)[nH]1&*N*&*Cc1cncc(C)c1&&&
*Oc1cc(-n2cnc3cc(F)ccc32)sc1C(N)=O&*C(C(F)(F)F)C(F)(F)F&&&
*N1CCC(c2ccc(C(O)C(F)(F)F)cc2)CC1&*CC(O)C*&*Oc1cccc2[nH]ccc12&&&
CCCOC(=O)C1=CC=C2C(C3CCCC3)=C(C3=CC=C(OC)C=C3)N(C)C2=C1&&&
CN1N=NN=C1SCCCN1C2=CC=CC=C2C2=CC=CC=C21&&&
CCOC(=O)C1=CN=C(C2=CC=C(C(O)(C(F)(F)F)C(F)(F)F)C=C2)N=C1N&&&
*CCC&*N1CCC=C(c2nc(C*)cs2)C1&*N(C)C1CCc2ccccc21&&&
*=C=C&*=Cc1cc(Cl)ccc1O*&*CC*&*Oc1cccc2c(=O)cc(-c3ccccc3OC)oc12&&&
CCOP(=O)(CC(NC(C)=O)OC1=CC=C(N(C)CCC2=CC=C(Br)C=C2)C=C1)OCC&&&
O=C(O)CCC1=CC=C(OCCCCOC2=CC=C(C(=O)O)C(C(=O)O)=C2)C=C1&&&
O=C(NC1=CC=C(Cl)C(Cl)=C1)C1=CC([N+](=O)[O-])=N[NH]1&&&
O=C(NO)C1=CC(Cl)=C(Cl)N1CC=CC1=C[NH]N=C1&&&
COC1=CC(NC(=O)C2=CC(S(=O)(=O)N3CC(N(C)C)CC3C)=CC=C2F)=CC=N1&&&
*=CC&*=CC(=*)N*&*C(C)=O&&*=CC(=O)Cc1ccc(OC)cc1&&
*Nc1cccc(C)c1&*C(=O)C*&*C1C(=O)N(c2cccnc2)C(=O)N1*&*Cc1ccncc1&&&
*C(*)=O&*Oc1ccc(C(F)(F)F)cc1&&*N*^*S(=O)(=O)c1ccc2ccccc2c1&&&
CNC1=NC(NC2=CC=C(C3=NN=N[NH]3)C=C2OC)=NC=C1C(F)(F)F&&&
COC1=CC(C2CC(=O)C3C(=NC4=CC=CC=C4NC3C3=CC=C(Cl)C=C3)C2)=CC(OC)=C1OC&&&
*N(C)C&*CC*&*ON=C1CC2(C)C(CCC3C4CCC(*)C4(C)CCC32)CC1=O&*C(N)=O&&&
CC1=CC=C(Cl)C=C1NC(=O)NC1=CC=C(C2=CC=C(Cl)C=C2)C=C1&&&
*C(=O)c1cc(C)c(C)c(Nc2ncnc3cnc(N*)nc23)c1&*Nc1cccc(C(F)(F)F)c1&&*C1CC1&&
CCCN1CCCC1CNC(=O)C1=CC2=C(C=C1OC)[NH]N=C2NC(=O)C1=CC=C(Cl)C=C1&&&
*C(=O)c1cccc2c1OCCO2&*N*&*C1C2CCN(CC2)C1*&*Cc1cccnc1&&&
CC1=CC=C(CSC2=NN=C(NC(=O)C3=CC=CO3)S2)C=C1&&&
CCCCCCCCCCCCCCCC(=O)OCC(COP(=O)(O)COCCN1C=NC2=C1[NH]C=NC2=O)OC(=O)CCCCCCCCCCCCCCCCCC&&&
*Oc1cc(C(O)C(C*)c2ccc3c(c2)OCO3)ccc1OC&*C1CCCC1&&*N1CCCC1&&
COC1=CC=CC(CNC2=NC=NC3=C2N=CN3C2OC(COP(=O)(O)OP(=O)(O)OCC3OC(N4C=NC5=C(N)N=CN=C54)C(Br)(F)C3O)C(O)C2O)=C1&&&
COC1=CC(OC)=C2C(=C1C=CC1=CC=CC(O)=C1)OC(C(C)O)CC2=O&&&
*C(=O)Cc1c(C)n(C(=O)c2ccc(Cl)cc2)c2ccc(OC)cc12&*Oc1ccccc1&&&
O=C(NCC1=CC=CO1)C1=CC=C(NS(=O)(=O)N2CCOCC2)C=C1&&&
*Nc1cc(C(C)=O)cn1C&*C(=O)CC*&*Nc1ncccn1&&&
CC(OC(=O)CC1=C[NH]C2=CC=CC=C12)C1=CC=CC=C1&&&
*C(O)CCCC&*C1(O)CCC2(O)C3CCC4CC(O)CCC4(C)C3CCC12C&&&
COC1=CC=C2C(=C1)C(C(O)CN1CCN(C3=CC=C(Cl)C(Cl)=C3)CC1)=NN2C&&&
CC(=O)NC1=CC=C(C2=N[NH]C(=S)O2)C=C1&&&
COC1=CC=CC=C1NC(=O)CN(C)S(=O)(=O)C1=C[NH]C=N1&&&
CN(C)C1=NC(NCCSC2=NC3=CC=CC=C3S2)=NC(NC2=CC=C(C#N)C=C2)=N1&&&
*S(=O)(=O)C1=Cc2cc(OC)ccc2OC1C&*Nc1ccccc1C(=O)c1ccccc1&&&
*Nc1cc(C)on1&*C(=O)c1cc(-c2ccccc2)nc2ccccc12&&&
C#CCN(CC1C(OC(=O)NCCOCCOCCOCCOCCOCCOCCOC(=O)NCCCCC=CCCCC=CCCCCCCCCCC)C(OC(=O)NCC2=CC=CC=C2)C(OC(=O)NCC2=CC=CC=C2)C(O)C1O)
CN(C)C1=CC=C(C(C)(O)CC=CC2=CC=CC(N)=C2)C=C1&&&
CCCCC(=O)OCCCCCN1C(=O)C2=CC=CC=C2C1=O&&&
COC1=CC=C(C2=NN=C(NC(=O)CCC3=CC=CC=C3)S2)C=C1&&&
O=C(O)C1(O)COC(O)C1O&&&
COC1=CC=C(C=CC=O)C=C1CS(=O)(=O)C1=CC=C(Br)C=C1&&&
CC1=CC=C(S(N)(=O)=O)C=C1S(=O)(=O)OC1=CC=CC=C1C1=CC=C(CC(=O)OCCOCCOCCOCCOCCF)C=C1&&&
CNC1=NC(=O)C2(CN(CC3=CC=CC=C3)CCO2)N1&&&
C1=CC(CC2=CC=CC=C2)=NN(C2CCCCC2)C1&&&
CC1=NN(CCCC(=O)N2CCN(C3=CC=CC=C3)CC2)C(C)=C1[N+](=O)[O-]&&&
*Cc1cccc(F)c1&*N*&*CCCCCCC*&*Nc1c2c(nc3ccccc13)CCCC2&&&
CCOC(=O)CSC1=NN=C(CNC(=O)C2=C(OC)C=CC=C2OC)O1&&&
*S(=O)(=O)c1cc(OC)ccc1OC&*N1CCN(c2cc3c(cc2F)c(=O)c(C(=O)O)cn3C2CC2)CC1*&*CN&&&
CCOC(=O)C1=C(C)NC(=CC(O)C(C)(C)C)C1=O&&&
*CC&*N1CCN(C(=S)N*)CC1&*C(=O)c1ccc(C#N)cc1&&&
COC1=CC=C(C2=CC(C(=O)NC3=CC=CN=C3)=NN2C2=CC=C(Cl)C=C2Cl)C(OC)=C1&&&
*C(=O)c1c(C)cc(O)cc1O&*N1Cc2ccccc2CC1*&*C(*)=O&*N*&*Cc1ccc(N)cc1&&&
*Cc1cccc(I)c1&*Nc1ccc2[nH]c3ccccc3c2c1&&&
COC1=CC2=CC(C(=O)N3CCC4(CC3)NCCC3=C4[NH]C4=CC=CC=C34)=CC=C2C=C1OC&&&
CCOC(=O)C1(CC2=CC=CC=C2)CCCN(C(=O)C2=CC=C(Cl)C=C2)C1&&&
CN1N=C(C(=O)CCN2CCCCC2)C=C1NC(=O)C1=C2N=CC=CN2N=C1&&&
CC(=NNC(=S)NCC1CCCO1)C1=CC=C(F)C=C1F&&&
CC(NC(=O)C1=CC=NC=C1)C1=CC=C(OC2CCN(C3=CC=NC(OCC(F)F)=C3)C2)C=C1&&&
CN1C=NC2=CC(C3=CC=C(N4CCC(C5=CC=CC=C5)C4=O)N=C3)=CN=C21&&&
*Oc1ccc(C)cc1N1CC(C)CC(C)C1&*CCC*&*Oc1ccc(-n2cccc2)cc1&&&
O=C(CN1C(=O)CCC1=O)NC1=CC=C2OCCOC2=C1&&&
CC1(C2=NC3=CC(Cl)=C(C(=N)N)C=C3N2CC2=CC=C(O)C=C2)CCC(=O)NC1=O&&&
CN(CC(=O)NC1CCN(CC2=CC=CC=C2)CC1)C1=CC=CC=C1&&&
COC1=C(C(=O)NN=CC2=CC=CC=C2F)C=CC2=C1N=C(C1=CC=CN=C1)O2&&&
*Nc1nnc(CC)s1&*S(=O)(=O)c1ccc(N(*)c2ccc(Cl)cc2)cc1&*S(=O)(=O)c1ccc(C(F)(F)F)cc1&&&
*S(C)(=O)=O&*N1CCC(*)CC1&*Oc1ccccc1-c1ccc(C*)cc1&*N1CCCCC1&&&
NC1=NC(=O)C2=C([NH]C=C2)[NH]1&&&
*Sc1nc(=O)c(S(=O)(=O)c2ccc(C)c(C)c2)c[nH]1&*CC(C)C&&&
COC1=CC(C2C3=CC4=C(C=C3C(NC3=C(C)C=C(C)C=C3C)C3COC(=O)C23)OCO4)=CC(OC)=C1O&&&
*Oc1cccc2c(-c3ccoc3)cc(C)nc12&*Cc1c(Cl)cncc1Cl&&&
O=C(O)CCCC=CCC1C(CNS(=O)(=O)C2=C(F)C(F)=C(F)C(F)=C2F)C2CC1(C1=CC=C(F)C=C1)CO2&&&
*Nc1ccc(C)cc1&*S(=O)(=O)c1ccc(N*)cc1&*C(=O)C(*)CCoc1C&*N*&*C(=O)CC*&*C1CCCC1&&&
*N(*)c1cc(C2OCC(*)O2)c([N+](=O)[O-])cc1[N+](=O)[O-]&*CCCl&&*CCCl&*CCCl&&
*OC&*Cc1ccccc1C1C(*)C(=O)C(=O)N1c1ccc(-c2ccco2)cc1&*C(=O)C(C)(C)C&&&
COC(=O)C1=C(C(F)(F)F)[NH]C2=C(OC(=O)NC3=CC=CC=C3)C=C3C(=C12)C(CCl)CN3C(=O)C=CC1=CC=CC=C1&&&
CC1=CC(C2=C(F)C=C3C4=N[NH]C(=O)N4C=CN(C(C)C)C3=C2F)=CC(C)=N1&&&
N=C(N)C1=CC=C(O)C(CC(=O)NCCCNC(=N)NCCCC2=CC=CC=C2)=C1&&&
*CC(=O)C(CN)Cc1ccccc1&*Oc1ccccc1CO&&&
*C(CCC(N)=O)C(=O)O&*N*&*C(=O)c1cccc(-c2ccc(O)c(C(=O)O)c2)c1&&&
*N1N=C(c2ccc3cccc(OC)c3n2)CCC1=O&*CCc1ccccc1&&&
*C(C)C&*O*&*C(*)=O&*N1CCC(*)CC1&*N*&*C(=O)c1oc2ccc(S(*)(=O)=O)cc2c1C(F)(F)F&*N1CCC(C)CC1&&&
O=C(NC(CC1=CSC=C1)C(=O)NC(CC1CCCCC1)C(O)C(O)CC(=O)NCC(C1=CC=C([N+](=O)[O-])C=C1)N1CCN(CC2=CC=CC=C2)CC1)OCC1=CC=CC=C1&&&
*N1C(=O)c2cccc(N3CCOCC3)c2C1=O&*CCCC*&*N1CCN(c2nsc3ccccc23)CC1&&&
CC1=CC=C2C(=C1)C1=C(CCCN1C(=O)NC1=CC=C3C=CC=CC3=C1)N2C&&&
*Cc1ccc(-c2ccc(-c3nc4cccc(C)c4[nH]3)cc2)cc1&*N*&*CCC(=O)O&&&
CC1=CC(NC(C2=CC=CC=C2)C2=CC=CC=C2)=C2C(=N1)C=CC1=C2[NH]C=N1&&&
*Nc1cc(C)on1&*C(*)=O&*N*&*C12CC3CC(CC(C3)C1)C2&&&
CCCCCC(=O)NCC1CCCC(CNC(=O)C2=C(F)C(=O)[NH]C(O)=N2)C1&&&
*S(=O)(=O)CCC&*N*&*C(=O)CCc1c(-c2ccc(Cl)cc2)[nH]c2ccc(C)cc12&&&
CC(C)(C)OC1=CC=C(OCCCCCCCNC2=NC(C3=CC=C(Cl)C=C3)=CS2)C=C1&&&
CC1=NC(N(C)C)=C2N=C(C3=CC=CC(C4=CC=CC=C4)=C3)[NH]C2=N1&&&
COC1=CC=C2C(=O)C(OC(=O)C3=CC=CC=C3OC)C(C3=CC=C(OC)C=C3)OC2=C1&&&
*C(C)C&*N(*)C&*CC*&*Nc1nc(N*)n2ncc(S(C)(=O)=O)c2n1&*Cc1ccc(S(C)(=O)=O)cc1&&&
O=C(CNCC(O)COC1=CC=C(OCCNCC(O)COC2=CC=C(OCC(O)COC3=CC=CC=C3)C=C2)C=C1)NCC(O)COC1=CC=CC=C1&&&
*Nc1cc(Cl)ccc1C&*C(=O)C*&*Sc1cncn1C&&&
*=C1CCCc2c(-c3cccs3)cc(OC)cc21&*=CC(=O)c1cc(C(=O)O)c2ccccc2n1&&&
*C(N)=O&*N*&*C(=O)C*&*Sc1nc2ccccc2c([N+](=O)[O-])c1Cc1ccccc1&&&
*Nc1cccc(OC)c1&*C(*)=O&*C1CCCN1*&*CCC*&*N1C(=O)C2C3CCC(O3)C2C1=O&&&
*C(=O)c1cnn2c(C)cc(C)nc12&*Nc1ccc(Oc2ccccc2)cc1&&&
*CCc1n[nH]c(=S)n1C&*Nc1cc(Cl)cc(O*)c1&*Cc1ccccc1&&&
*N(*)C&*C(=O)Cc1cccc(F)c1&&*C1CCC(*)CC1^*N1CCOCC1&&&
COC1=CC(C(=O)NN=CC2=CN(C3=CC=CC=C3)N=C2C2=CC=CC(OC)=C2)=CC(OC)=C1OC&&&
*C(=O)c1cn(-c2cccc(C(*)=O)c2)c2ncccc2c1=O&*N1CCCC1c1cccnc1&&*N1CCOCC1&&
O=C(NC1=CC=CC=C1)C1=CC=C(C(=O)O)C=C1&&&
CN(CC1=CC=C2OCOC2=C1)CC1NC(=O)C2=CC=CC=C2SC2=CC=CC=C21&&&
*CC&*N1CCCC1*&*C*&*N*&*C(=O)c1cn(Cc2ccc(Cl)cc2)c2ccc(S(=O)(=O)CC)cc2c1=O&&&
CC1=CC=CC2=C1N1CCN=C1S2&&&
CN1C(C2=C[NH]C3=CC=CC=C23)=NC2=CC=C(NC(=O)CC3CCN(CC(F)(F)F)CC3)C=C21&&&
*Nc1ccc(OC)cc1&*C(=O)CCCCCC(Cl)C(Cl)Cl&&&
*Oc1nc(Nc2ccc(C#N)cc2)nc(OC)n1&*CC(*)=O&*N(*)C&*Cc1ccccc1&&&
*Sc1nnc(-c2ccc(OC)cc2)n1CC=C&*CC(*)=O&*Nc1ccc2c(c1)OCO2&&&
O=C(NC1C2CC3CC(C2)CC1C3)C1CN(CC2=CC=CC=N2)CCN1S(=O)(=O)CC1=CC=CC=C1&&&
COC1=CC2=C(NC3=CN(CCCN(C)C)N=C3)N=CN=C2C=C1OCCCN1CCOCC1&&&
*Cc1sc(CC(C)C)cc1CC(C)C&*N1CCCN(*)CC1&*CCc1cccs1&&&
*Nc1nc(CCC)nc(Cc2c(Cl)cccc2Cl)n1&*C(C)C&&&
*C(CC(C)C)C(=O)O&*N1C(=O)C(=*)SC1=S&*=Cc1ccc(-c2ccccc2)cc1&&&
*C1CN(C)CCC1c1ccc(Cl)cc1&*N*&*C(*)=O&*O*&*C(C)(C)C&&&
*=CC(*)=O&*Nc1ccc(O)cc1&&*=CC=*^*=Cc1ccc2c(c1)OCO2&&&
CCOC(=O)C1=C(C)[NH]C(=O)C(C2=CSC(C3=CC=C(Cl)C=C3)=N2)=C1&&&
O=S(=O)(NC1=CC=C2OCOC2=C1)C1=CC=C2N=C(NC3=CC=CC(Cl)=C3)C=CC2=C1&&&
*C(=O)C(=O)C(CCC)C(=O)CC&*N*&*CC*&*N*&*C(=O)c1ccccc1&&&
CC1(N2CCOC(C3=CC=CC=C3)C2)CCN(C(=O)C2=CC=CN=C2)CC1&&&
O=C(NC1CCCN(CC2=CC=CC=C2)C1)C1=CC=C(S(=O)(=O)C2=CC=CC=C2)C=C1&&&
*N(*)C&*C(=O)CCCCCCCCCCCC(*)=O&*N*^*CC*^*CC*&*N(C)C&*Nc1c2c(nc3ccccc13)CCCC2&&&&&
CCCCC(NC(=O)CCC(N)C(=O)O)C(=O)N1CC2=CC=CC=C2CC1C(=O)NCCC1=CC=C(OC)C(O)=C1&&&
CC(C)CCCC=CCCCCCCCC(=O)NC1=CC=C2N=C(OC3=CC=C(F)C=C3)C(NC3=CC=C(S(C)(=O)=O)C=C3)=NC2=C1&&&
COC1=CC=CC(CNC(=O)CN2C(=O)NC(=CC3=CC=C(F)C=C3)C2=O)=C1&&&
*N(C)c1cc(C)cc(C)c1&*C(=O)C*&*O*&*C(=O)Cn1c(=O)c2cccnc2c2ccccc21&&&
CC(C)C1=NC=CCl)N1CC1=CC=C(O)C(O)=C1&&&
CC(C)CC(NC(=O)C(NC(=O)C(CC1=CC=CC=C1)NC(=O)OC(C)(C)C)C(C)C)C(O)CC(C)(C)C(=O)NC(CC1=CC=CC=C1)C(=O)NCC1=CC=CC=C1&&&
*Oc1ccc(Cn2nc(C)c(CC(=O)O)c2CC)cc1&*Cc1cccc(Cl)c1-c1ccc(F)cc1&&&
*CCCCCCC(=O)NO&*N*&*C(=O)c1ccc2c[nH]c(=O)n2c1&&&
*C(=O)c1ccc(N2CCCC2=O)cc1&*Nc1cccc(N*)c1&*C(=O)c1ccc(O)c(C(=O)O)c1&&&
O=C1N(CC2=NC3=CC(Cl)=CC=C3[NH]2)C2=CC=CC=C2C12CCNCC2&&&
*CC&*Oc1ccc(CC*)cc1O*&*CC&&*N*^*C(=O)CC(*)C&*N*&*C(*)=O&*C1CC1&&&
*C(=O)C(CC)CCCC&*Oc1c(OC)ccc2cc3[n+](cc12)CCc1cc2c(cc1-3)OCO2&&&
CCCN1C(=O)C2=C([NH]C=N2)N(CCC2=CC=CC=C2)C1=O&&&
O=C(NC1=NC(C2=CC=C(C(=O)O)C=C2)=NO1)C1=CC=CC=C1OC1=CC=CC=C1&&&
*NC&*C(=O)Cn1cc(C(=O)c2cc(F)ccc2O*)c2c(N)ncnc21&*CCO&&&
CCOC(=O)C1=CN=C(N(C)C)N(C2=CC=C(C(=O)O)C=C2)C1=O&&&
COC1=CC=C(CC(=O)NCCNC(=O)C2=CC(O)=C(O)C(O)=C2)C=C1&&&
COC1=CC=C(OC)C(C2C3=C(OC4=CC=C(C)C=C4C3=O)C(=O)N2CCCN2CCOCC2)=C1&&&
CC1=CC=CC=C1C1=NC(=O)C2=C([NH]1)SC=C2&&&
C=C(C(=O)OCC)OC1=CC=C(Cl)C=C1C(=O)OC1CCN2CCC3=C([NH]C4=CC=CC=C34)C2C1&&&
*C(CCC(=O)O)C(=O)O&*N*&*C(*)=O&*C1CSCN1*&*C(=O)C(=O)O&&&
*Oc1ncc2nc(-c3ccco3)c(=O)n(CCC#N)c2n1&*Cc1cccc(F)c1&&&
C=CCOC1=CC=C(CC(OCCC)C2=CC=CC=C2)C=C1&&&
O=C(O)C1=CC=C(C(OCC2CCCCC2)C2=CC=CC=C2)C=C1&&&
*N(C)C#N&*CC(O)CO&&&
CC(=O)NC(CC1=CC=C(OS(=O)(=O)C2=CC=C(C)C=C2)C=C1)C(=O)NC1CCCCN(O)C1=O&&&
CCCC(C(C)(CC)C1=CC=C(OCCCCCCC(=O)O)C=C1)C1=CC=C(OCC2=C(C)OC(C3=CC=C(OC4CCCC4)C=C3C)=N2)C=C1&&&
CC(C=CC(=O)NO)=CCNC(=N)NC(=O)C1=CN=C(C2=CC=C(O)C(C34CC5CC(CC(C5)C3)C4)=C2)C=N1&&&
CC(C)(C)C1=NN(C2=CC=C(Cl)C=C2)C(NC(=O)C2=CC=C(CN3CCOCC3)O2)=C1&&&
CC(C)OC1=CC(C(=O)NC2CCN(CC3=CC=C4C=C(C(C)C)C=CC4=C3)CC2)=CC(N2CCCC2=O)=C1&&&
CC1=NC2=C(C3=CC=C(Cl)C=C3)C=NN2C(C)=C1CCC(=O)NCC1=CC=C(F)C=C1&&&
*Sc1nc(C)cc(=O)[nH]1&*CC(*)=O&*Nc1ccc(F)c(F)c1&&&
*Cc1ccc(C)cc1&*N1C(=O)C2CCCCN2C(=O)C1C&&&
CCN1C(C)=CC(C2=CN=CN=C2NCC2=CC=CC=C2F)=C1&&&
[truncated: 794,326 more chars]
