# Supplementary material for: t-SMILES: a fragment-based molecular representation framework for de novo ligand design
Source: Nat Commun. 2024 Jun 11;15:4993. doi: 10.1038/s41467-024-49388-6 (PMC11167009; doi:10.1038/s41467-024-49388-6)
Supplement: Supplementary file 4 — Source Data [file 41467_2024_49388_MOESM4_ESM.zip › Soure data/Source data and code for all other graphs/Metrics/Models/Chembl/ChEMBL_TSDY_HBV[MPL][rnd15][bs128]/gen.smi.re_smils[1].smi]

Cc1nc(-c2cccc(C(=O)NCCCN3CCc4ccccc4C3)c2)cs1
CCN1C(=O)SC(=Cc2cc(OC)c(O)c(OC)c2)C1=O
Cc1ccc(N(C(=O)CN2CCN(Cc3ccccc3)CC2)S(=O)(=O)c2c(C)nc(=O)[nH]c2O)cc1
COc1ccc(Cn2c(SC(=O)CNc3ccc(C)cc3)nc3ccc(C(=O)O)cc3c2=O)cc1
COc1c(C)nc(-c2cccnc2)nc1OC(=O)CCCc1ccc(F)cc1
C=C1C(OC(=O)C=Cc2ccccc2)CCC2(C)C(=O)c3c(cc(C(F)(F)F)n3C)C(=O)C12
CC(C)n1cc(C(N)=O)c(Nc2ccc(S(=O)(=O)NC(C)(C)C)cc2)n1
O=c1ccn(C2CC(COP(=O)(O)OP(=O)(O)O)C(OCC(O)c3ccccc3)O2)c(=O)[nH]1
O=c1[nH]c2[nH]c(=O)c(=O)[nH]c2cc1S(=O)(=O)NC1CCCC1
COc1ccc(C(=O)NC2CCN(C(=O)N(C)C)CC2)c(OC)c1
COc1ccc2c(c1)C(c1ccccc1)N(C(=O)c1ccccc1)CC(=O)N2
Cc1ccccc1NC(=O)N1CCCC1C(=O)Nc1ccccc1
CC(C)CCN1CCCC(c2nc(N)ncc2O)C1
COc1cc(CN(CCCc2ccc(-c3ccccc3)cc2)CC(O)(Cn2cncn2)c2ccc(Cl)cc2Cl)ccc1O
O=C(CCl)NCC1CCCN1C(=O)C1CC1
O=C(O)c1cccc2c1c(C(=O)O)cn2Cc1cccc(C(F)(F)F)c1
COc1ccc2c3c(c4[nH]c5ccccc5c4c2c1)-c1ccccc1C3=O
CCC(C(=O)NCCCN1CCCC1=O)n1nc(C)c2c(C)n(-c3ccc(C)cc3)nc2c1=O
Cc1ccc(NNc2ccc(Br)cc2C(=O)C(=O)CCC(F)(F)F)c(C)c1
COc1ccc(-c2noc(-c3cc(OC)c(O)c(OC)c3)c2C(=O)NCc2ccccc2Cl)c(OC)n1
CNC(=O)Nc1c(Br)cc(C=CC(=O)N2CCC(n3c(C)nc4cnccc43)CC2)cc1Br
CC(=CC(C)CC(=O)O)CCC1(CO)C=C(C)C(=O)O1
CCn1nc(C(=O)N2CCc3ccccc3C2)c2ccccc2c1=O
N#Cc1cc(Cl)cc(Oc2c(Cl)cccc2-c2c[nH]c(C(=O)NCc3ccc(F)c(F)c3)c2)c1
COC(=O)CCC(=O)NC(Cc1ccccc1)C(=O)NC(C(=O)NC(C(=O)Sc1ccccc1)C(C)C)C(C)C
CC(C)(C)C(=O)C(C(=O)O)n1cc(CC2(C(=O)N3Cc4c([nH]c5ccccc45)C3(C)C)CC3CCC(C3)N2)nn1
Cc1ccc(N2CCN(Cc3nc(-c4ccc(Cl)cc4)no3)CC2)cc1Cl
CCCCOc1ccc(C(c2ccc(N(C)C)cc2)c2cccs2)cc1
CN(C1CCc2c(CC(=O)O)c3cc(C(=N)N)ccc3n2C1)S(=O)(=O)c1ccccc1F
CCOc1ccc([N+](=O)[O-])cc1C(=O)NCC1CN(Cc2ccc(SSc3ccccc3N)o2)CC1c1ccccc1
Cc1n[nH]c(C)c1NCC(=O)OC(=O)c1ccc(-c2ccccc2)nc1
CC(=CCCC(C)=C(C)C)CCC=CC[n+]1cncn1C(C)C
COCCNC(=O)c1ccc(C(=C2CC3CCC(C2)N3CCc2ccccc2)c2ccccc2)cc1
O=S(=O)(c1ccc(Cl)cc1)N1CCN(C(=S)N2CCOCC2)CC1
Cc1c(C(=O)NCc2ccc(Cl)cc2)cc(-c2ccccc2)n1-c1ccc(O)c(CN)c1
CCC1(C(=O)NCC(O)(CN2CCN(Cc3ccccc3)CC2)c2ccc(F)cc2F)C=CC(F)(F)CC1
COc1cc(-c2cc3c(cn2)c(C#N)cn3-c2cccc(Cl)c2C)ccn1
Cc1cccc(-n2sc3ncccc3c2=O)c1C
N=c1nc(N)[nH]c2ncn(CCC(=O)c3ccc(ONCCCCC(NC(=O)c4ccccc4N)C(=O)O)cc3)c12
O=c1c2[nH]c3c(c2ccn1-c1ccccc1Cl)CCCC3
NC(=O)C(Cc1ccc(O)cc1)NC(=O)c1ccc(-c2csc3ncnc(N)c23)cc1
CC(C(=O)N(C)C)n1cc(C(=O)N2CCC(F)(c3ccc(Cl)cc3)CC2)c(-c2ccc(F)cc2)n1
Cc1ccc(-c2nc(-c3ccccc3)cs2)cc1C
O=C(NCc1ccco1)C1CC(=O)N(c2ccc(Cl)cc2)C1
CC(C)=C(C)CCCC(C)(O)CCC=CCc1c(O)cccc1O
CC1=C(C(=O)Nc2nc3ccccc3s2)C(c2ccccc2)N2C(=N1)Sc1ccccc12
Cc1cnc(CN2CCN(C(=O)Cc3cccs3)CC2)cn1
N#Cc1cc(NC(=O)c2ccc(Br)cc2)c(CN)c(F)c1F
CC(=O)N1CCN(c2cc(F)cc3ncnc(N4CCN(c5ncc6c(=O)c(C(=O)O)cn(C7CC7)c6c5C)CC4)c23)CC1
c1cc(CCn2nnnc2N2CCOCC2)cs1
C=CC1CC1(NC(=O)C1CC2CN1C(=O)C(C(C)(C)C)NC(=O)OCCCCCCc1ccccc1CN(C1CC1)C(=O)O2)C(=O)NS(=O)(=O)C1CC1
CC(=O)Oc1c(S(=O)(=O)c2ccccc2)c(C)nn1-c1ccccc1
COCCN1C(=O)C(O)(c2ccc(-c3ccccc3)o2)c2c1cc(C#CC1(O)CCCCC1)cc2C(F)(F)F
COc1ccc(OC)c(-c2cc(=O)n(CC(=O)NCCc3c[nH]c4ccccc34)nc2-c2cc(OC)c(OC)c(OC)c2)c1
Cc1ccc(-c2nnc(SCC(=O)c3c(N)n(C)c(=O)n(C)c3=O)n2C)cc1
CC(C(=O)c1ccccc1NNC1CC1)c1nnc(C2Cc3ccccc3CN2C)o1
N#Cc1cc(-c2cc(OC(F)(F)F)ccc2C#N)ccc1Oc1ccccc1S(=O)(=O)Nc1ccc(F)cn1
CCCNC(=O)OCC1CCCc2ccccc21
O=C1C(=Cc2ccc(F)cc2)Oc2cc(-c3ccco3)cc(O)c21
Fc1ccc(-c2ccccc2C2CCCCc3cncn32)cc1
CC(=CCCC(C)(C)O)C(CCC(=O)O)CCC1C(=O)OCC1C=CC=CCCC(=O)O
O=C(CS(=O)(=O)c1ccccc1Cl)NCc1ccccc1
COc1ccc(C=CC(=O)NC2=NCCS2)cc1S(=O)(=O)N1CCOCC1
Cc1cc(Cl)ccc1NC(=O)C1OC(CO)C(O)C(O)C1O
COC(=O)c1ccc(-c2nnc(-c3cc4cc(Cl)ccc4[nH]3)o2)cc1
C=CC(C)(C)c1cc(C(=O)c2ccccc2)cc2ccc(=O)oc12
COc1ccc(CN2CCN(C(C(=O)N3CCCCC3)c3ccccc3)CC2)cc1OC
COC(=O)Nc1cc(NC(C)C(=O)c2ccccc2)ccc1Oc1ccccc1
N#Cc1cccc(-c2cccc(OCC(N)=O)c2)c1
O=C(CN1CCN(Cc2ccc(Cl)c(Cl)c2)CC1)NN=Cc1cc(O)c(O)c([N+](=O)[O-])c1
NS(=O)(=O)c1cc(-c2nnc(SCC(=O)c3ccccc3)n2N=Cc2ccc(-c3ccc([N+](=O)[O-])cc3)o2)ccc1F
CC1=Nc2ccnn2C(c2ccccc2)C1c1ncnn1-c1cccc2ccccc12
N#Cc1ccc(CC(Nc2ccc(C(=O)N3CCC(O)C3)cc2)c2nc3ccccc3[nH]2)cc1
O=C(CCC(=O)Nc1nc(-c2ccc(F)cc2)cs1)Nc1ccccc1
CN1CC(c2ccc(CN3C(=O)C(=O)N(Cc4cccnn4)CC3Cc3ccccc3)cc2)OC1=O
CCC1(c2ccccc2)Oc2ccccc2-n2cc(Br)cc21
COCc1cc(=O)n2ccc3ccccc3c2n1
Cn1c2cccnc2c2cccnc21
Cc1ccc(Oc2nc(Cl)nc(N3CCOCC3)n2)cc1
CCC(C)C(N)C(=O)NCC(=O)N1CCCC1CNCC(=O)N1CCCC1
Cc1cc([N+](=O)[O-])ccc1N1CCN(C(=O)c2cc3ccccc3oc2=O)CC1
CCNC(=O)C1CC2OCCN(Cc3cncs3)C2C1
CCCCCCCC(CCCCC)OC(=O)NS(=O)(=O)Nc1ccccc1-c1oc2ccc(Cn3c(CCCC)nc(Cl)c3C(=O)N(CC)CC)cc2c1Br
COc1c(C=C2SC(=S)NC2=O)cc(-c2ccccc2)cc1Sc1ccc(Cl)cc1Cl
CC(C)C(NC(=O)Cn1c(-c2cccc(C(F)(F)F)c2)ncc(N)c1=O)C(=O)c1nc2ccccc2o1
Cc1ccc(CNCC(=O)Oc2cc(C)ccc2C(C)C)cc1
COC(=O)C1=C(N(C)Cc2nc(-c3ccc(Cl)cc3)no2)CCS1
CCC1(CC)Cc2cccc(OCc3ccc(F)cc3C)c2C1=O
CC1CN(C(=O)CNc2nnc(C(C)C)s2)CC(C)O1
O=C(C(=O)c1ccc(-c2ccc(Cl)cc2Cl)o1)c1cccc(NN2CCc3ccccc32)c1
Cc1ccc(CNC(=O)C(=O)NCC2OCCN2S(=O)(=O)c2ccc(Cl)cc2)cc1
CCc1cc(Nc2ncc(C)c(-c3cccs3)n2)c(OC)cc1NC(=O)c1ccccn1
CCCCC1(O)C(=O)C(C)N(c2ccccc2)C1=O
CC1(CO)CN(S(=O)(=O)c2ccccc2Cl)N=C1c1ccc(Cl)cc1
CN1c2ccccc2C(c2ccccc2)NC1c1ccccc1
COc1ccccc1C(=O)OCC(=O)Nc1ccc2[nH]c(=O)[nH]c2c1
CC(=O)NC(=O)COCN1CCN(c2ccc(N3CC(Cc4cc(-c5ccccc5F)no4)OC3=O)cc2F)CC1
COc1ccc(C(=O)NC(CC(=O)Nc2ccc(OCCCCC(=O)O)c(C)c2)c2ccc(C=Cc3ccc4ccc(Cl)cc4n3)cc2)cc1
CCc1ccc(NS(=O)(=O)c2cccc(C(=O)NCc3ccco3)c2)cc1
CCN(Cc1ccco1)c1ccc(OC2CCS(=O)(=O)C2)cc1
Cc1nc2cc(-c3cc(Cl)cc(-n4ncc(C(=O)c5ccc6ccccc6c5)c4N)c3)ccc2[nH]1
FC(F)(F)C1C2CC3CC4CC(C2)CC1(Cl)C4C3
CNC(C(=O)NC(C(=O)N(C)C(C=C(C)C(=O)O)C(C)C)C(C)(C)C)C(C)(C)c1ccccc1
CCCCCNNc1cc(C=O)cc(CCc2cc(C)cc(N)n2)c1
CC(=O)c1cc2c(cc1O)OC(O)(Cc1ccccc1F)C2=O
CSc1nc(C)c(C(C)=O)c(C(F)(F)F)n1
CCCn1c(=O)c2nc(-c3cc(OCc4nc(-c5ccc(C)cc5)no4)nn3C)[nH]c2n(CCC)c1=O
CC(C)CC(NC(=O)CCC(=O)NN1CCC(Cc2ccccc2F)CC1)C(=O)NC1COCC1=O
CC(C)c1ccc(-c2ccccc2CN(C(=O)c2cnccn2)c2ccc(N3CCOCC3)cc2)s1
N#Cc1ccc(NC(=O)C(CO)NC(=O)c2c(Cl)cc3c(c2Cl)CCN(C(=O)c2ccc(Cl)cc2)C3)cc1Cl
COc1ccc(C(=O)COC(=O)C2=CCCCC2)cc1OC
O=C(CCC(=O)N1CCOCC1)Nc1nc(-c2cccc(C(F)(F)F)c2F)ns1
O=C(CC(c1ccccc1)c1ccccc1)N1CCN(Cc2ccccc2)CC1
COc1ccccc1C=CC(=O)Nc1ccc2ncnc(Nc3cc(NC4CC4)n4ncc(C#N)c4n3)c2c1
NC(=S)Nc1ccc(C(=O)O)cc1
CCN(C)CCNC(=O)C1CCN(c2nnc(-c3ccccc3)c3ccccc23)CC1
CCOCC1=C(C(=O)OC(C)=O)C(c2cnn(-c3ccccc3)c2-c2ccccc2)C(C#N)=C(C)N1
CC(NC(=O)c1ccccc1)C(=O)NC(=O)NN(C)C(=O)c1cccc(Cl)c1
CC(C)CC(NC(=O)C(NC(=O)C=CC(=O)NC(C)C(=O)NC(Cc1ccccc1)C(=O)O)C1CCCC1)C(=O)NC(C(N)=O)C(C)C
CC1(C)C2CCC(C2)C1(C)C(=O)NC(CN1CCCCC1)c1ccccc1
Cc1nc2nc(SCC(=O)Nc3ccccc3)nnc2c(C)c1-c1ccc(Cl)cc1Cl
Cc1cccc(-n2nc3c(c2C)CCCC3)c1
Nc1ncc(CO)c2c1CC(N)C=C2
O=c1cc(C=Cc2ccc(Cl)cc2)occ1O
COc1ncnc(NC(C)(C)C)c1C#Cc1c(C)nc(N)nc1N
CCCCC(=O)Nc1cc(NC(=O)C=Cc2ccco2)cc(NC(=O)c2ccco2)c1
CCCCNCC(CN1CC(=O)N(c2ccccc2Cl)CC1C)N1CCCC2(CCCc3ccccc32)C1=O
CCCn1c(=O)c2nc(-c3cnn4cccnc34)[nH]c2n(CCC)c1=O
O=C(O)c1ccc2c(c1)C(SCCOc1ccccc1)c1ccccc1CO2
O=C(NC(Cc1ccccc1)C(=O)O)c1ccc(CS)c(C2CCCCC2)n1
CCOCCCn1c(=O)n(CCCOC)c(=O)c2c1nc1n(CCCC(=O)OC)ccn21
O=S(=O)(NCc1ccc(-c2cc3n(n2)CCNC3)s1)c1ccccc1
O=C(Cc1c2n(c3ccccc13)CC1COC3=C(C(=O)c4ccccc4C3=O)C21)NS(=O)(=O)c1ccc(F)cc1
C=C1C(=CC=C2CCCC3(C)C2CCC3C(C)CC=CC(C)(C)O)CC(O)CC1O
Cn1c(C#N)ccc1-c1ccc2oc3ccc(S(=O)(=O)Nc4ncns4)cc3c2c1
CCCCC(NC(C)=O)C(=O)NC(C(=O)Nc1ccc2c(c1)CCC(=O)N2C)C(C)CC
Cc1ccc(C(O)c2sc3ccccc3c2Cl)cc1
NC(COc1cncc(-c2ccc3c(c2)CCN3)c1)Cc1c[nH]c2ccccc12
Cc1cc(C)nc(N2CCCc3sc(C(=O)N(C)C)nc32)n1
C[N+]1(CCc2ccccc2Cl)C2CCC1CC(CC(C#N)(c1ccccc1)c1ccccc1)C2
CC(C)NC(=O)c1ccc(N2CCN(C(=O)c3cc(N4CCCC4)ncc3Cl)CC2)nn1
O=C1C(O)=CC(=O)c2c(O)cccc21
CCCCNC(=O)C(C)CC(O)C(N)CC(C)(CC)CCc1ccc(-c2ccccc2)cc1Cl
Oc1cc(O)cc(C=Cc2ccc(OC(F)(F)F)c(Cc3ccc(Cl)cc3Cl)c2)c1
CC(=O)Nc1ccc2c(c1)S(=O)(=O)N(c1c(C)n(C)n(-c3ccccc3)c1=O)C2=O
CCCc1cc(CC)n2ncc(C(=O)N3CCCC3)c2n1
COc1ccc2c(c1OC)C(CC(C)C)N(C(C)=O)c1ccccc1-2
Cc1cc(C)cc(OC(=O)c2cc3cc(CCl)ccc3oc2=O)c1
COc1ccc(NC(=S)N2CC(=O)N3C=Nc4c(C#N)ncn4C32)cc1OC
COc1c(C)ccc(NCC(C)C)c1OC(=O)c1ccc(-n2cccn2)nc1
CCCCOC(=O)N1CCN(Cc2noc(C(C)C)n2)CC1C
Cc1cc(OCCCSC#N)cc(C)c1Br
CCN1CCc2nc(NN=Cc3cccc(C(F)(F)F)c3)sc2C1
CCNc1nc(N)c([N+](=O)[O-])c(Nc2ccncc2)n1
CC(C)c1cc2c(cc1NC(=O)Nc1ccc(C(F)(F)F)cc1)C1(C)CCCC(C)(C(=O)O)C1CC2
CSC(CCNC(=O)C(C)N)C(=O)NC(=O)C(CC(=O)O)NCCCc1ccccc1
Cc1ccc(S(=O)(=O)N(Cc2ccc([N+](=O)[O-])cc2)N(C)S(=O)(=O)c2ccccc2)cc1
C=CCNCCSc1ccc2ccccc2c1
Clc1cc(-c2ccnc(NC3CC3)n2)c(Cl)s1
O=C(O)CC(=O)Nc1nc(-c2ccncc2)cs1
NS(=O)(=O)c1ccc(NC(=O)c2cccc(N3C(=O)c4ccccc4C3=O)c2)cc1
COC(=O)N1CC2(CCC3(O)C4Cc5ccc(O)c6c5C3(CCN4CCc3ccccc3)C2O6)OC1=O
CC(=O)NCC1OC(OC2C(N)CC(N)C(OC3OC(CN)C(N)C(O)C3O)C2O)C(O)C(O)C1O
CCCCC1CN2CCc3cc(OC)c(OC)cc3C2CC12CCN(C)C2
CC(C)(C)n1nnnc1C(c1ccccc1F)N1CCN(c2nc3ccc(Cl)cc3s2)CC1
O=C(O)CCOc1cncc(C=Cc2ccc3ccc(Cl)cc3n2)c1
CCCCCC(CCCNC(C)=O)OCCCCC(C(=O)[N+](C)(C)C)c1cccc(C)c1
Cc1cc(C)c(NC(=O)CCOc2ccc(Cl)cc2Cl)c(Cl)c1
CCc1cc(NCc2ccccc2)c2cnn(-c3ccc(C(C)=O)cc3)c2n1
CC(=O)OC1C(CNC(C)(C)C)OC(OC(=O)Cc2ccccc2)C(OC(=O)CCc2ccc(O)cc2)C1OC(C)=O
CC(=O)NC(CSSCC(NC(C)=O)C(=O)NC(CCCCN)C(=O)NC(Cc1c[nH]c2ccccc12)C(N)=O)C(=O)NC(CCCCN)C(N)=O
Cc1cc2c(=O)c(C(=O)O)cn(C(C)(C)C)c2cc1N1CCCC(NC(=O)c2ccc(Cl)cc2)C1
CCc1c(OC2OC(CO)C(O)C(O)C2O)c2cccnc2n(-c2ccc(C)c(C)c2)c1=O
O=C(Nc1cccc(C(F)(F)F)c1)N1Cc2[nH]cnc2CC1c1ccccc1
CCCN(CCCN1CCCCC1)CN1Cc2ccccc2CC1Cc1ccccc1
CC(C(=O)S(C)(=O)=O)c1ccc(NNCc2ccc(C(F)(F)F)nc2N2CCC(F)(F)C2)c(F)c1
CCC1CCN(CNC(=O)c2cc(SC)nc(N(C)C)n2)CC1
Cc1c(N=Cc2ccccc2O)cc2c(c1N)C(C)(C)CC2(C)C
C=CCn1c(C=C2N=C(SC)SC2=O)[n+](CC=C)c2ccccc21
CCC(c1ccccc1Cl)N1CCC(N(C)C(=O)c2nc(CC(C)(C)CC(=O)O)n(Cc3cccc(Oc4ccc(C(F)(F)F)cc4)c3)c2C)CC1
O=C1OC2(CCCC2)c2ccc(OCCNc3ccc(C(F)(F)F)cn3)cc21
COc1ccc(-c2c(=O)n(C)n3c(-c4ccccc4)nn(-c4ccccc4)c(=S)c23)c(C)c1
CON=C(C=Cc1ccccc1)c1ccc(C)cc1
O=C(Nc1cccc(Cl)c1Cl)N1CCN(c2nn3cc(-c4ccc(F)cc4)nc3s2)CC1
CC(C)(C)c1ccc(NCC(=O)SCc2cc(=O)n3c4c(sc3n2)CCCC4)cc1
CC(C)Oc1ccccc1-n1c(Cn2cncn2)n[nH]c1=S
CCOC(=O)N1CCN(C(=O)c2oc3ccccc3c2C)CC1
O=C(O)CNC(=O)c1nc(-c2ccc(Cl)cc2)n(-c2ccc(Cl)cc2)c1-c1ccccc1Cl
CC(C(=O)Nc1nc2ccccc2s1)S(=O)(=O)c1ccc(ON2CCOCC2)cc1
COc1ccccc1CNc1ccc(CCC(=O)O)cc1
COc1cc(OCCN2CCCCC2)c2cccnc2c1
CCOC(=O)C1Oc2ccccc2C(=O)N(CCCOC(C)C)C12C(=O)c1ccccc1C2=O
O=C(c1ccc(S(=O)(=O)NC2c3ccccc3CCC2O)cc1)N1CCN(c2ccccc2)CC1
CC(=O)Oc1ccc(NCC(O)CNCCCN2C(=O)C3C4CCC(C4)C3C2=O)cc1
COc1cccc(NC(=O)C2=NOC3(CCCCN3S(=O)(=O)c3ccccc3)C2)c1
CC12CCC3C(CC=C4CCOCC4)OCC3C1CCC2C(=O)CNc1ccc(Cl)cc1
COc1ccc(-c2nnc(SCC(=O)N(CC(=O)O)c3ccccc3)n2-c2ccccc2)cc1OC
N#Cc1cc(C#N)c(SCc2cccc(Cl)c2C#N)nc1N
CCC(=O)N(CCN(C)C)CCN(Cc1cc(Cl)ccc1Oc1ccc(Cl)cc1)C(=O)CC
CC(C)CC(NCC(C)(C)C)C(=O)NC(Cc1ccccc1)C(=O)C(=O)NC(=O)C(CC(C)C)NC(=O)CCC(=O)O
O=C1NCC2(CCN(Cc3ccncc3)CC2)O1
N#Cc1ccc(OCC(O)CNC2C(O)N=C(N)NC2N)cc1
CCCCC(O)C(CNCc1ccc(F)cc1)C(NC(C(=O)NC(=O)C=Cc1ccc(Cl)cc1)C(C)C)C(C)C
CCOC(=O)CCC(C)N=C1NC(c2ccc(-c3ccc(F)cc3)cc2)Cc2ccccc21
O=C(C=Cc1ccccc1)C=Cc1ccccc1Cl
O=C(Nc1ccc(Oc2ccccc2)cc1)c1ccc2[nH]c(C(F)(F)P(=O)(O)O)nc2c1
CC(=CCCC(C)=CCCC(C)=C(C)C)CCC=CCCC1(C)C=Cc2c(C)ccc(O)c2O1
COc1ccc(CNCCCCC2NC(=O)C(CCC(=O)O)NC(=O)C(CCCN=C(N)N)NC(=O)C(CC(=O)O)NC(=O)CNC2=O)c(O)c1
C=CCN1C(c2cccs2)C(C(=O)OCC)C(c2cccs2)S1(=O)=O
O=C1CC(Cc2ccc(Cl)cc2)CN1C(=O)Nc1ccc(F)c(Cl)c1
COc1ccc(CNC(=O)c2ccc([N+](=O)[O-])c(C)c2)cc1
CCC(=O)NC1CCOc2cc(C)ccc21
COc1ccc2c(ccn2CCCCN2CCN(c3ccc(Cl)c4cccnc34)CC2)c1
Cc1ccc(C(=O)O)cc1NS(=O)(=O)c1ccc(Cl)cc1
CC(C)(C)c1cccc(C(C)(C)C)c1NC(=O)NCC1(c2ccccc2)CCCCC1
CON(C)c1ccc2oc(C)c(C(=O)S(=O)(=O)c3cccc(Cl)c3)c2c1
CCN(CC)S(=O)(=O)c1cccc(C(=O)Nc2ccc(N3CCCCC3)cc2)c1
COc1ccc(-c2nc(-c3ccncc3)c[nH]2)cc1OC
Cc1cc(C)nc(NS(=O)(=O)c2ccc(NC(=O)c3ccccc3Br)cc2)n1
COCC(=O)COc1ccc(S(=O)(=O)N2CC(C)C(=O)Nc3cc(Cl)ccc32)cc1Cl
COc1ccc2c3c1OC1C(=O)C(CSc4nc(=O)cc(C)[nH]4)CC4C(C2)N(C)CCC314
Cc1ccc(S(=O)(=O)NC2=C(c3nc4ccccc4s3)C(=O)CCCC2)cc1
CC(C)C(CC(O)C(N)CN1Cc2ccc(C(F)(F)F)cc2C1)C(=O)C1CCCN1C(N)=O
Cc1ncccc1C(C#N)N1CCN(C(=O)C=Cc2ccccc2)CC1
CCC1=C(C(=O)c2ccc(C)cc2)CCN(CCCN2CCCc3sccc32)C1
O=[N+]([O-])c1ccc2c(c1)nc(C=Cc1ccco1)n2CCCOc1ccccc1F
CC1OC(Oc2ccc3c(=O)cc(N4CCOCC4)oc3c2)C(O)C(O)C1O
Cc1ccccc1-c1c(C(=O)NN=Cc2ccc([N+](=O)[O-])s2)nnn1Cc1ccc(Cl)cc1
NC(=O)C1CCCNC(=O)NCCCCC(NC(=O)C(N)CCCN=C(N)N)C(=O)NC(CC(=O)O)C(=O)N1
NC1=NNC2=NN(c3ccccc3)C(=O)C12
COc1ccc(C)cc1NCCC(=O)NS(=O)(=O)c1ccc(Br)cc1[N+](=O)[O-]
O=C(NCCNc1ncnc2ccccc12)c1cc(F)cc(F)c1
COc1cc(CC(=O)OCCCCCBr)cc(OC)c1O
CC1(C)C(O)CCC2(C)C1CCC1(C)C2CC2=C(C(=O)OC2=O)C(CO)C1(C)C
COc1cc(F)ccc1-c1csc(C(NC(=O)c2cccs2)C(C)C)n1
C=CCN(CC=C)CC(=O)Nc1ccccc1-c1cnn[nH]1
CNc1nc2cc(C(=O)NC(C#N)c3ccccc3)ccc2n1C1CCN(C2CCCC2)CC1
COc1ccc(N2C(=O)CC(N3CCN(S(=O)(=O)c4cccc(C(N)=O)c4)CC3)C2=O)cc1
Cc1ccc(NC(=O)CN(C)C(=O)CCC(=O)Nc2nccs2)cc1
Cc1cc(C(=O)NCc2ccc(-n3cccc3C)cc2)c2cnn(C(C)C)c2n1
COc1ccc(OC(=O)C2=S(Br)C(Br)=C(Br)N2)cc1
O=C(NCC1CCCO1)c1ccc2c(=O)n(Cc3ccc(Cl)cc3)c(S)nc2c1
CC(C)c1ccc(OC(=O)CS(=O)(=O)c2ccc(NNc3nccs3)cc2)cc1
Cc1nc2cc3ccccc3cc2o1
CC(=O)OC1CCC2C3CCC4=NC5=C(CCc6ccccc65)CC4(C)C3C3NCCCC3C12C
NC(=O)C1CCCN1C(=O)C(Cc1ccc(OP(=O)(O)O)cc1)NC(=O)CNC(=O)c1ccc2ccccc2c1
c1ccc(C2(c3noc(-c4cc(-c5cnc6cccnn56)cnc4Nc4cccnc4)n3)CC2)cc1
O=C(Cn1ccc(=O)n(-c2ccc(Cl)cc2)c1=O)Nc1cc2c(cc1Cl)OCO2
CCCCOC(=O)c1ccc(OC(=O)C2CSC3(C)CCC(=O)N23)cc1
Cc1ccc(CSc2cccc3sc(N)nc23)cc1
CN(C)CCNCc1ccccc1C(=O)NNc1cc(C(=O)Nc2cc(C(=O)Nc3cc(C(=O)C(=O)c4cc5ccccc5cn4)n(C)c3)n(C)c2)n(C)c1
COc1ccc2nc3n(c2c1)C(=O)N(Cc1ccc2nc(COCc4ccc(OC(F)(F)F)cc4)[nH]c2c1)C3=O
S=C(SCc1ccccc1)N1CCOCC1
O=C(NCCCN1CCOCC1)c1cc2c(=O)n(CCc3ccccc3)c(O)nc2cc1O
Cc1cc(C(=O)N(C)C2CNCC2C(=O)N(Cc2cccc(Cl)c2F)C(C)C)sc1-c1ccccc1
CC(C)OCC(=O)N1C(=O)C(=Cc2ccc3c(c2)OCO3)SC1=S
Clc1ccc(C2C3C4CC(Cl)C2C(C4)C3C=Cc2ccccc2)cc1Cl
CC(=O)NC(CC(C)C)C(=O)NC(CC(C)C)C(=O)NC(C(=O)NC(CC(C)C)C(=O)NC(CC(=O)O)C(=O)NC(CC(C)C)C(=O)O)C(C)O
CC(=O)OOC1C(=O)C2(C)C(O)CC3OCC3(OC(=O)c3ccccc3)C2C(OC(C)=O)C2(O)CCC(C)=C1C2(C)C
O=C(C(=O)C1CCCCC1)c1cc(C2CCCCN2NC2CCCC2)on1
COC(=O)c1cc(C=CC(=O)c2ccc(Cl)cc2)nn1Cc1ccc(C(F)(F)F)cc1
CC(C)(Cc1ccccc1)C(=O)NCC1CCCO1
CON1C(=O)C2(N=C1N)c1cc(-c3cc(F)ccc3C)ccc1CC21CCC(C(C)C)CC1
C=CC(=C)CC1CC(=O)C=C(C)C=CC(C)C(O)C2OC(=O)C(=C)C2CC(O)C(OC(C)=O)CC2OC2C1C
CC(C)c1cc(-c2ccnc(NCCc3ccncc3)n2)c(C(N)=O)[nH]1
CCOC(=O)c1c(C)nc2ccccc2c1NCCN(c1ccccc1)S(=O)(=O)c1ccccc1
c1c[nH]c(CN2CCCCC2c2ccc(N3CCOCC3)nc2)n1
Cc1c(-c2ccccc2N(C(=O)C=Cc2ccccc2)C(=O)C(C(=O)C(F)(F)F)c2ccc(NNC3CCCCC3)cc2)cnn1C
CCCc1c(OCc2ccc(-c3ccccc3C(=O)O)cc2OC)ccc(C(C)=O)c1O
O=c1[nH]c(O)nnc1CN1CCN(c2cccc(C(F)(F)F)c2)CC1
COc1ccc(C(=CC(=O)Oc2ccccc2NCc2cn(CCN3C(=O)C(=O)c4cc(Cl)ccc43)nn2)c2ccc(OC)cc2)cc1
Cc1cn2c(n1)CN(C(=O)c1cc3cc(Nc4nccc(-c5cn(C)cn5)n4)cc(Cl)c3[nH]1)CC2
CN=C(NO)c1ncccc1OC
O=C(Nc1ccc(C(F)(F)F)cc1)c1cccn(C(CO)c2ccccc2)c1=O
Cc1ccc(N2C(=O)C(CC(C)C)C2Oc2ccc(CC(NC(=O)OC(C)(C)C)C(=O)O)cc2)cc1
COc1ccc2c(c1O)C1C(O)C(OC)OC1(O)C2=O
CCCCCCCCCCCn1cc(C(=O)NC23CC4CC(CC(C4)C2)C3)c(=O)[nH]c1=O
CCC(C)SC1=C(C#N)CC(C)(C)S1
CN1CC(CCOc2ccc(-c3nc4ccccc4n3-c3ccccc3Cl)cc2)Oc2cc(N3CCCC3)ccc2C1=O
Cc1ccccc1CC(=O)Nc1nc2ccc([N+](=O)[O-])cc2s1
CC(C)=CCCC(C)=CCCC(C)=CCCC1(C)CCc2cc(O)ccc2O1
CCN(CC)CCCNC1=Nc2ccccc2C(CC(=O)OC)N1c1ccc(C)cc1
CC1=Nn2c(nn(CC(=O)NCc3ccc(F)cc3)c2=O)SC1
Cc1cc2c(cn1)[nH]c1ccc3ccc(NC(=O)c4cccs4)cc3c12
O=C(NCCc1ccccn1)C(=O)c1c[nH]c2ccccc12
CC(=O)c1ccccc1C=O
O=C1Nc2ccc(Br)cc2C(c2ccccc2)=NC1C1CC1
CC(C)N1CC2(C1)C(=O)Nc1ccc(C(C)(C)CC(C)(C)C)cc12
O=C(Nc1nc2ccc(Cl)cc2c2nc(-c3ccco3)nn12)c1ccco1
COc1ccccc1CN(Cc1ccco1)C(=O)c1cc2c(=O)oc3ccccc3c2s1
Cc1cc(C)cc(CNC2CC3CCC(C2)N3C)c1
O=C1C(=Cc2ccccc2)N=C2SC=CN12
CN(C(=O)c1cccnc1)c1onc(-c2c[nH]c3ncccc23)c1-c1ccc(Cl)cc1
COc1ccc(C=NO)cc1OC(C)C
Cn1cc(CC(=O)NC(c2nccs2)C2CC2)nc1C(=O)NCC1CC1
CNC(=S)NCCCCCCN(C)CC(=O)OCCCCCCNCC(=O)OCCCCCCCOC(=O)CCCCCNC(=S)NC
CCCCCCCCCOC=C(C(=O)OCCCCCCCCC)S(=O)(=O)c1ccccc1
COC(=O)c1c(C#N)cc(-c2cccs2)c([N+](=O)[O-])c1Nc1cc(OC)c(OC)c(OC)c1
CC1(C)Cc2ccccc2C=[N+]1[O-]
CCC=CCC=CCC=CCCCCCCC1(O)CC(OC)CCC1=O
N#Cc1ccccc1OCc1ccccc1-c1nc(-c2ccccc2Cl)cs1
CN1CCN(CCC2CCCC2=O)CC1
c1ccc(Cc2nc3cc(CNc4cccc5ccccc45)ccc3[nH]2)cc1
CCCCOc1cc(C)c(C(O)CC=CCCC(=O)O)cc1CC
C=CCN(C(=O)c1ccccc1)C1=NCCN1C(=O)c1ccccc1
CC(C(=O)NC1C(O)C(O)C2OCOC2C1O)C1CCCCC1
COc1ccc2ccccc2c1C=NN1CCCCC1
CN(C)CCOc1ccc(NC(=O)Cc2cccnc2)cc1-c1cccc2c1CCO2
N=C(N)NCCCC(NC(=O)C(CCCCN)NC(=O)C(CCCCN)NC(=O)Cc1ccc(-c2cccnc2)cc1)C(=O)c1nccs1
O=c1cnc(-c2ccc(C=NNC(=S)NNC(=S)Nc3cccc(F)c3)o2)c(O)[nH]1
CCc1ncc2c(n1)CN(Cc1ccc(F)cc1)CC2
CCOc1ccc(F)c(Cc2cnc(N)nc2N)c1
CN(CCCCCN1CCN(c2ccccc2)CC1)Cc1cn(C2CCCCC2)nn1
COc1ccc(-c2sc3ccc(F)cc3c2C#Cc2ccccc2)cc1
CC(=O)NC1C(NC(=O)C(N)Cc2ccccc2)C=C(C(=O)O)OC1C(O)C(O)CO
Cc1ccc2c(c1)OC1(O2)C(c2ccccc2)C(C)N(C)C1(C)C
Cc1cc(N2CCOCC2)c2ccccc2n1
NCC(CO)c1ccccc1
CCCCC=CC(=O)NC1CC(=O)C2(C)C3CCC4C5(C)CCC(O)C(C)(C)C5CCC45CC35CCC2(C)C1O
C=CCN1C(=O)NC2(C=CC(OC)=C(OC)C2)C1=O
CC1(C)SC(C(NC(=O)Cc2ccccc2)C(=O)N2CC3C(C2C(=O)NC(Cc2ccccc2)C(=O)C(N)=O)C3(C)C)NC1C(=O)NC(Cc1ccccc1)C(=O)O
CC(C)NC(=O)C1(NC(=O)c2cccc(COc3c(F)cccc3F)n2)CC1
CCCCSc1nc2c(=O)nc(N)[nH]c2n1CC(C)(C)CCP(=O)(O)O
CC(C)c1ccccc1Sc1ccc(C(=O)NCc2ccncc2)cn1
CC(=O)OCC1CN(S(=O)(=O)c2ccc([N+](=O)[O-])cc2)CC(n2cc(C)c(=O)[nH]c2=O)O1
O=c1c(-c2ccc(Oc3ccccc3)cc2)cccn1C(CN1CCCCC1)c1ccccc1
CC(CCCC(C)(OO)Sc1ccccc1)C(=O)Nc1ccc(S(=O)(=O)c2ccccc2)cc1
CCn1cc(CC2CCCN2C(=O)Nc2ccnn2C)cn1
CCC(O)=C(C#N)C(=O)Nc1ccc(F)cc1F
O=C(O)c1cc(-c2cc(C=C3CCc4cc(O)ccc4C3=O)ccc2O)ccc1O
COc1ccc(C=CC(=O)C=CC2=C(C)CCCC2(C)C)cc1
CCCCCC1(CCCC)NC(c2nc(-c3ccccc3)c[nH]2)Cc2c1[nH]c1ccccc21
CCCCCCCCNC(=O)CCc1ccc(OC)cc1
COC(=O)CC1CCCCN1C(=O)C(=O)c1ccc(Cl)cc1
O=C(c1nc2nc(-c3ccc(Cl)cc3)cc(C(F)(F)F)n2n1)N1CCOCC1
Cc1ccc(CCN)cc1N(CCCl)CCCl
O=C(O)CN1C(=O)C(=Cc2ccc3c(c2)CCCO3)SC1=S
COc1cc2c(cc1NCC(=O)N1CC=C(c3ccccc3)CC1)sc1ccccc12
CC(C)(C)OC(=O)CC(=O)S(=O)(=O)c1ccc(NNCc2ccco2)cc1
CC(C)(C)c1ccc(-c2ccn3nc(NC(=O)C4CC4)cc3n2)cn1
CN(C)CCOCc1cc2c([nH]1)C(=O)C(Cl)=C(N1CC1)C2=O
Cc1cc(Cl)cnc1N(C)C1CCN(C(=O)c2[nH]c(C)c(Br)c2C)CC1
Cc1ncccc1Oc1ccc2c(c1)C1C(C(=O)O)CCN(C(=O)c3ccccc3)C1C2
CN1CCN(c2ccc(NC3C4CC5CC3CC(O)(C5)C4)cn2)CC1
CCN(CC)C(=O)COC(=O)c1oc2c(C)c(C)ccc2c1C
COCCC1C(=O)C(=O)N(c2ccc(-c3ccsc3)cc2)C1c1ccccc1OC(=O)C(C)C
Cc1nc(NC2CC(CO)C(O)C2O)nc(NC(=O)C(CC(C)(C)C)NC2CC2)c1-c1nc2cnccc2s1
O=C1NCCCC1CCOc1ccc(-c2sc3ccccc3c2-c2ccc(OCCN3CCCC3)cc2)cc1
CN1C(=O)COc2cc(-n3c(=O)c4sccc4n(CC(=O)Nc4ccc(C(F)(F)F)cc4)c3=O)ccc21
N#CCCN(CCC#N)Cc1ccc2ccccc2c1
N#Cc1ccc(-c2cc3c(NC4CCCNC4)n[nH]c3cc2Cl)cc1
CC(C(=O)N1CCN(C(=O)c2ccco2)CC1)N1CCN(C)CC1
O=C(O)c1cc(S(=O)(=O)NCCc2ccccc2)ccc1N1CCCCC1
O=C(c1cnccn1)N1CC2CN(c3ccccn3)CC2C1
Cc1c2c(nn1C)-c1c(-c3ccc(-c4ccc(CN5CCOCC5)cc4)cc3)nnn1C2
O=C1CC(O)CC(Cc2ccc(Cl)c(Cl)c2)O1
COc1cc(C=Cc2cc(OC)c(OC)c3c2COC3c2cc(OC)c(OC)c(OC)c2)ccc1O
CC(C)Cc1nnc2n(-c3cccc(Cl)c3)c(=O)c3[nH]c(=S)sc3n12
C=CCC(NC(=O)C(C)NC(=O)C(CC(C)C)NC(=O)CNC(=O)C(CCCNC(C)=S)NC(=O)C(Cc1ccccc1)NC(=O)C(CCc1ccccc1)NC(C)=O)C(=O)N1CCCC1C
COc1cccc(-n2c(C=Cc3ccccc3[N+](=O)[O-])nc3ccccc3c2=O)c1
CC(NC(=O)C(NC(=O)C(CC(=O)N(C)C)NC(=O)C(C)(N)CCCCN)C(C)(C)C)C(=O)NC(CC(=O)O)C(=O)O
C(=C1CCCC(=C2c3ccccc3COc3ccc(Cn4nnnc4-c4ccccc4)cc32)C1)c1ccccc1
CC(C)CC(CNC(CO)Cc1cccnc1)CC(=O)C(CC(COCC(C)C1CCCN1C(=O)O)CC(C)C)SN(C)CC(=O)O
CC(C)C12OC1C1OC13C1(C)CCC4=C(COC4=O)C1CC1OC13C2O
CCC(=O)OC1CC(C=O)CC(C)C12OCCO2
Cc1nnc(CNC(=O)C(c2nc3ccc(-c4cc(F)cc(C#N)c4)cc3s2)S(=O)(=O)CC2CCCC2)o1
O=C(c1ccc(-n2cnnn2)cc1)N1CCc2ccccc2C1
CC(C)(CO)C(O)C(=O)NCCCC(N)C(=O)O
OCC(O)C1OC(CO)C(O)C(O)C1O
C1CCCN2CCCC(CCNCC1)C2
CN(CC(=O)NCc1ccc(Cl)cc1)C(=O)c1cc(=O)[nH]c2ccccc12
O=C(NC(Cc1c[nH]cn1)C(=O)O)c1ccccc1
CNC(=O)c1cccc(N=NN(C)C)c1
COc1ccc(CNC(=O)C2=NOC3(C2)CC(c2ccc(C)cc2)=NN3c2ccccc2)cc1OC
COc1ccc(CSc2nc(=O)c3cnn(-c4ccccc4)c3[nH]2)cc1
O=S(=O)(Nc1ccc(-c2ccncc2)cc1Cl)c1ccc(Cl)cc1Cl
Cc1ccc(S(=O)(=O)N(CC(=O)N2CCOCC2)C2CCCCC2)cc1
COc1cccc(N2CCN(C(=O)c3cc(-c4ccc(F)cc4)n(-c4ccc(S(N)(=O)=O)cc4)n3)CC2)c1
O=C(Cc1ccccc1)NCC(NC(=O)c1cccc2ccccc12)C(=O)O
CCCc1cn(-c2ccc(CP(=O)(CC)OOc3ccccc3C)c(Oc3ccccc3OC)c2)nn1
CCOC(=O)c1nnn(CC)c1C(=O)OCC
CCc1c(C)[nH]c(=O)c(N(C)C)c1C(=O)c1ccccc1C(F)(F)F
COc1ccc(C)cc1NC(=S)Nc1ccc2c(c1)OCO2
COc1ccc(C(=O)Nc2cccc(NC(=O)c3ccc(OC)cc3OC)c2)cc1
COc1ccccc1CCN1CC[N+]2(CC1)CCN(C(C)C)C2
O=C(Cn1ccc([N+](=O)[O-])n1)NCc1nc2ccc(Cl)cc2[nH]1
COc1cc(NC(=N)NC(C)C)cc(OC)c1OC
N#CC1=C(SCc2cc(-c3ccccc3)on2)NC(=O)NC1c1ccco1
C=CCc1ccc(OCCC)c(CCC)c1OCCN1CCC(C)(c2nnnn2C)C(C)C1
O=C(O)CCSc1ccc(F)cc1C(=O)O
CCOCc1c(C)[nH]c(=O)c(I)c1Oc1cc(C)cc(C)c1
COc1cc(C(=O)N(CCN(C)C)CC2CCN(C)CC2)c2c(N3CCCC3)ncnn12
O=C(Nc1ccc(Cl)cn1)C1CCN(CC2CC2)C1
O=C(O)CSc1ccc2ncn(Cc3ccccc3Br)c2c1
CC1CCN(C(=O)C(=O)NCC(c2cccnc2)N(C)C)CC1
COc1ccc(NC(=O)NCc2ccc(-c3cn4cccnc4n3)cc2)cc1
O=C(O)CCC1NC(=O)C(Cc2ccccc2)NC(=O)C[S+]([O-])CC(Cc2c[nH]c3ccccc23)NC(=O)C(CC(=O)O)NC(=O)CNC(=O)CNC1=O
C=C(C(=O)OCC=CC1OC(=O)C2=CCCC21)C(OC(C)=O)C(C)C(O)C(C)Cc1ccccc1
CN(CC(O)(CN1CCN(c2ccc(C(=O)N(C)C3CCCCC3)cc2C(F)(F)F)CC1)c1ccc(F)cc1)C(=O)C1CCCC1
CC(Oc1ncnc2sccc12)C(=O)NCc1ccc(Cl)cc1
CC(O)c1cc2c(=O)c(-c3ccc(O)cc3)coc2cc1O
c1ccc([P+](CCCCCCCNc2c3c(nc4ccccc24)CCCCC3)(c2ccccc2)c2ccccc2)cc1
O=C(c1ccccc1)C1CCN(Cc2ccccc2-c2ccc(CN(CCN3CCCC3)Cc3ccccc3)cc2)CC1
Cc1ccccc1OCC(=O)Nc1cccnc1Cl
CC(C)CC(Cc1cn(Cl)[nH]c1=O)C(=O)NC(=O)C(CCC(N)=O)NC(CCCCN)C(=O)O
CSc1cccc(NC(=S)Nc2ccc(Oc3cccnc3)cc2)c1
COc1ccc(C2=C(c3ccc(OC(F)(F)F)cc3)C(=O)N(C)C23Cc2ccccc2C3)cc1
O=c1[nH]c(=S)[nH]c2c1C(c1cccc(Cl)c1)CC=C2c1cccs1
COCCNC(=O)c1cc(N2CCCCS2(=O)=O)c2c(c1)c(C)nn2C
CS(=O)(=O)c1ccccc1N1CCN(c2nccn3c(-c4cncs4)cnc23)CC1
Cc1ccc(C(=O)N2N=C(c3ccccc3O)CC2c2ccccc2)cc1
CCCCOc1cc(C)cc(N2C(=O)CC(N3CCN(CC[S+](C)[O-])CC3)C2=O)c1
NS(=O)(=O)c1ccc(NC(=O)NC2C(O)C(O)C3OCOC3C2O)cc1
Cn1c(NC(=O)c2ccc3[nH]c4c(c3c2)C(C)(C)CCC4(C)C)nc2ccccc21
COc1ccccc1CC(=O)NCc1ccc(OCC(=O)NC(CC(=O)O)c2ccccc2C)c(OC)c1
CC(=O)Nc1cccc2c1C(=O)N(c1ccc3c(c1)OCO3)C2=O
CCCC(=O)Cn1cnc2c(SOCC)nc(Cl)nc21
O=C1c2cccc3cccc(c23)C(=O)N1CCCCn1c(C=Cc2ccccc2)nc2ccccc21
Cn1ccc2ncnc(Oc3ccc(NC(=O)Nc4cccc(Cl)c4)c(Cl)c3)c21
COc1ccc2nc(C)cc(SCC(=O)N(C)c3ccc(Cl)cc3)c2c1
Cn1c(=O)nc2c3nc4ccccc4nc3n(CC(=O)NCCc3ccccc3)c(=O)n2c1=O
CCOC(=O)c1ccc(NC(=O)C(C)OC(=O)c2cc3ccccc3cc2O)cc1
CC(Oc1cccc2ccccc12)C(=O)NC1=C(C(=O)O)CCCC1
CC12CC(c3ncc[nH]3)(CC1=NO)Cc1ccccc12
Cc1ccc(NS(=O)(=O)Cc2nnc(NS(=O)(=O)c3ccc(Br)cc3)s2)cc1
CC(CO)Nc1ccc2c(c1)CC(=O)N(CN(C)S(=O)(=O)c1ccc(F)cc1)CC(C)C(CCCCCC(=O)C1OC(n3cnc4c(NCO)ncnc43)C(O)C1O)O2
N#Cc1c(F)cccc1C#CCOc1ccc(C=O)cc1
CCN1CC(=O)N2C(Cc3ccc(C(C)(C)C)cc3)C(=O)N(Cc3cccc4c(-c5ccc(C(=N)NO)cc5)cn(C)c34)CC2N1C(=O)NCc1ccccc1
COc1cc(C=CC(=O)Nc2cccc(C(=O)C=Cc3ccc(O)c(OC)c3)c2)ccc1O
CCN(CCCc1c[nH]cn1)Cc1ccc(C(=O)Nc2c[nH]c3cc(C(=N)N)ccc23)cc1
Cc1ccc(NC(=O)C2Cc3ccccc3CN2C(=O)c2ccc3c(c2)OCO3)c(C)c1
Cc1sc2[nH]c(-c3ccc(Br)cc3)nc2c1Cl
COc1cc2c(c(OC)c1OC)-c1ccc(OC)c(=O)cc1C(NCc1ccco1)CC2
CCOC(=O)C1(C)CCCCCN1C(=O)c1ccc(SC)cc1
O=S(=O)(c1ccc(-c2cn3cc(Br)ccc3n2)cc1)N1CCOCC1
CCCCCCCCC=CC(=O)NO
O=C(O)c1ccc2c(c1)C(=O)N(CCCCCCCCC[n+]1cnsc1)C2=O
CN(C)c1ccc(CN(CC(=O)NN=Cc2ccc(Cl)cc2Cl)CC(=O)N2C(=O)CCC2=O)cc1
COc1ccccc1N1CCN(Cc2cc(=O)n(Cc3ccccc3)n2C)CC1
CSc1nnc(NC(=O)C(Cc2ccccc2)NC(=O)C2CCCCC2)s1
O=C(CNc1ccc2c(c1)Cc1ccccc1-2)Oc1ccc2c(c1)C(=O)OC2
O=C(COC(=O)CNC(=O)c1csc2c1CCCCC2)Nc1ccc(F)cc1
CCC(Oc1ccc2c(c1)NC(=O)CC2)C(=O)O
COc1ncccc1-c1c[nH]c2c(NS(=O)(=O)c3cccc(C)c3)cccc12
CC(C)C(NC(=O)OCc1ccccc1)C(=O)NC(Cc1ccccc1)CC(O)C(Cc1ccccc1)NC(C(=O)N1CCNCC1)C(C)C
CC(=O)NC1CC2CCCC(C1)N2S(=O)(=O)c1ccc(NC(=O)C2(C)CCS(=O)(=O)N2)cc1
COCOP(=O)(OC)c1ccc(C(=O)c2c(O)c(Cl)nc(SC)c2Cc2ccc(F)cc2)cc1
CCCN(CC(O)c1ccc2c(c1)OCC(=O)N2)S(=O)(=O)c1ccccc1
OCC1CC(O)CCN1CCc1ccncc1
O=C(NS(=O)(=O)c1ccc(S(=O)(=O)c2ccccc2)s1)c1ccccc1S(=O)(=O)c1ccc(Cl)cc1
CS(=O)(=O)c1cccc(Cn2cc(C(=O)c3ccc(Cl)cc3)c(=O)c3ccccc32)c1
CC1=C(C(N)=O)C(c2c(Cl)cc(N)cc2Cl)n2nc(SCc3cccc([N+](=O)[O-])c3)nc2N1
O=[N+]([O-])c1ccccc1S(=O)(=O)Nc1cccc(-c2n[nH]c(=S)o2)c1
NC(=O)C1OC(OC2C(N)CC(N)C(O)C2OCc2ccc(Cl)cc2)C(N)C(O)C1O
Cc1ccc(Cl)c(-c2cc(Cc3cc[nH]c3)ccc2C)c1
O=C(C=Cc1ccc(O)c(O)c1)C=Cc1ccc(O)c(O)c1
c1ccc(-c2ccc(CNc3ccc4c(c3)OCO4)cc2)cc1
CCOc1c2c(Nc3ccc4c(ccn4C)c3)ncnc2nn1C
COc1cccc(NC(=O)C2CCCN(c3nnc(N4CCCC4)s3)C2)c1
Nc1cc(-c2cccc(NCc3cncn3Cc3ccc(-c4ccc(F)cc4)cc3)c2)ccn1
O=C(C=Cc1cccc([N+](=O)[O-])c1)NCCNc1nc(NCCN2CCOCC2)nc(OCCN2CCOCC2)n1
CCn1c(-c2cccc([N+](=O)[O-])c2C)nc2ccccc21
CCOc1ccccc1C(=O)NCCC(=O)NCCc1ccc(S(N)(=O)=O)cc1
Cc1ccc(N(C(=O)c2csnn2)C(C(=O)NC(C)(C)C)c2ccco2)cc1Oc1ccccc1
N=C(N)c1ccc(C(=O)NCCn2c(-c3ccccc3)c3ccccc3nc2=O)cc1
CCCCCCCn1c(=O)c2nc(-c3cn(C(C)C)c4ccccc34)[nH]c2n(CCOCCOCCOCCCCOCCOCCOCCO)c1=O
CN(C)C(=O)c1ccc2c(=O)n(CCCNCCc3ccccc3)c(S)nc2c1
CN1CCCC(Cc2ccc3ccccc3c2)C1NC(=O)c1cnccn1
Cc1ccc(N2CC(C(=O)Nc3ccc(C)cc3Br)CC2=O)cc1
CNC(=O)c1ccccc1Nc1cc(SC)nc2ccccc12
COc1ccc(F)cc1-c1ccc2cc(NC(=O)C3CC3)ncc2c1
COc1ccccc1SCC(O)CNC(C)(C)CCCc1ccccc1
CN(Cc1n[nH]c(=S)n1-c1ccc(Cl)cc1)C1CCS(=O)(=O)C1
CC(C)N(C)CCCOc1ccc2[nH]c(=O)[nH]c2c1
CCCC(C(N)=O)C(Cc1ccccc1)C(NCC(=O)c1cccc(Cl)c1)C(=O)NC1CCCCN(Cc2cccc(OC)c2)C1=O
CCOC(=O)C1(O)CC(OC(=O)C=Cc2ccc(O)c(O)c2)C(O)C(OC(=O)C=Cc2ccc(O)c(O)c2)C1
COc1cc2c(Nc3ccc(Br)cc3F)ncnc2cc1OCCN1CCN(C)CC1
COC12Oc3c(O)cccc3C(=NO)C1C(=O)c1ccccc1C2=O
COc1ccccc1N1CCN(S(=O)(=O)c2cccc(-c3ccc(C#N)o3)c2)CC1
COc1ccc(C(C(=O)NCc2ccco2)N(Cc2cccs2)C(=O)c2snc(C(N)=O)c2N)cc1OC
COc1ccc2cc3[n+](cc2c1OCCN1CCN(c2cccc(Cl)c2)CC1)CCc1cc2c(cc1-3)OCO2
Cn1cc(NNCCN2CCOCC2)cc1C(=O)Nc1cc(C(=O)C(=O)c2cc(-c3ccncc3)cn2-c2ccc(OC(F)(F)F)cc2)n(C)c1
Cc1cc2c(cc1S(=O)(=O)NCCOc1ccccc1Cl)NC(=O)CO2
CCCCCCCCCCNC(=O)c1cccc(N)c1
N#CC(=Cc1ccco1)c1ccccn1
Fc1ccc(N2CCN(CC3=NNC3)CC2)cc1
CCCCCCN(C)C(=O)Nc1ccc(Sc2ccc(OC)cc2)cc1
Cc1nc2sc3c(c2cc1C(=O)NCCC(=O)O)CCCC3
CCCOC(=O)c1sc2nc(-c3ccc(S(C)(=O)=O)cc3)ccc2c1N
COc1ccc(C2=NN=C(Nc3ccc(Cl)cc3)C3CC=CCC23)cc1OC
O=C(C=Cc1ccco1)S(=O)(=O)c1ccc(NNC2=NCCCCC2)cc1
COC(=O)c1ccc2c(c1)C(C)(C)CCC2(C)C
O=C(C1=C(O)C(=O)N(CCc2c[nH]c3ccccc23)C1c1cccc(O)c1)c1ccco1
O=P(OC1CCC2CCCCC2C1)(OC1CC2CCC(C1)N2CC1CC1)OC1CC2CCC1CC2
CNc1nc(N(C)c2ccc(OC)cc2)c2ncn(C3OC(COP(=O)(O)O)C(O)C3O)c2n1
CCCNC(=O)C1CC(N)CN1c1cc(-c2cccc(OC)c2)ncn1
CCCNCCOc1ccc(-c2nc3cc(C(=O)O)ccc3n2C2CCCCC2)cc1
CC=CC=CC=CC(=O)N1CCC2(O)CCCCC2C1C
C=C1C(C(=O)O)CCC2(OC(=O)c3cc(C)c(C)cc3OC)CCC3(C)C(=CCC4C5(C)CCC(O)C(C)(C)C5CCC43C)C12
CCS(=O)(=O)NC1CCC2c3cc(NC(=O)c4ccc(Br)cc4)ccc3CC2C1
COc1ccc(NC(=O)CN2CCC(Nc3nc(Nc4ccc(F)cc4)nc(OC)n3)CC2)cc1
NC(CC(=O)N1CCN(C(=O)OCc2ccccc2)CC1)Cc1ccccc1F
CCOC(=O)C1=C(C)N=C2SC=C(c3ccc(OC)cc3)N2C1c1cnc(SC)nc1
COc1ccc(Cn2nc(-c3ccccc3)cc2OC)cc1
CCOCC1(CO)CCC(=NOC)C1
CCOc1ccc(C=CC(=O)C=Cc2ccccc2OCc2cn(CCN3C(=O)C(=O)c4cc(Br)ccc43)nn2)cc1OC
CC(C)(OC(=O)c1ccco1)C(=O)Nc1cc(Cl)ccc1C(=O)O
CN(CCc1ccc(NC(=O)c2cccc(-c3ccc(OC(F)(F)F)cc3)c2)cc1)CCc1ccc(OC(F)(F)F)cc1
CC(=O)c1ccc(N2CCN(CCCCCCCCCN3CCN(c4cc5c(cc4F)c(=O)c(C(=O)O)cn5CCF)CC3)CC2)cc1
COc1ccc2c(c1)c1c(=O)oc(=O)[nH]c1n2Cc1ccccc1
CNCCCCn1c(Sc2ccc3ccccc3c2)nnc1C1COc2ccccc2O1
COc1nc(Cl)ccc1NC(=O)C(C)(C)C
CCC(C)C(NC(=O)C(CC(=O)O)NC(=O)C(NC(C)=O)C(C)C)C(=O)NC(Cc1cn(OC)c2ccccc12)C(=O)O
CCOC(=O)c1ccc2nc(-c3cccnc3)ccc2c1
N#CCCC#N
COc1cc(C(=O)c2c(-c3ccccc3)c3ccccc3n2C)cc(OC)c1OC
Cc1cc(NC(=O)c2cc(-c3ccc(Br)s3)on2)no1
CCOCC(O)C(NC(C)=O)C(=O)OC
COCC(=Cc1cc(C=O)no1)C1CCC2(C)C1CCC1C3(C)CCC(O)C(C)(C)C3CCC12C
COC(=O)c1sc(Cl)nc1-n1c(C)nc(C)cc1=O
Cc1noc(C=C2C(=O)Nc3ccc(F)cc32)c1-n1nnc2ccccc21
CCN(CC)CCn1c2ccccc2c2c(Nc3ccc(O)cc3)c3ccccc3nc21
CC(Cc1ccc(ONCC(O)c2cccc(Cl)c2)cc1)Cc1nc(-c2ccccn2)no1
CCC(C)C(NC(=O)C(CC)(Cc1ccccc1)C(=O)NO)C(=O)N1CCCN(C)CC1
CCC(CNC(=N)NC(C)(C)C)c1ccc(C(=O)C(C)(C)C)cc1
CCCCc1cn(Cc2ccccc2-c2ccccc2C(=O)O)c(=O)[nH]c1=O
CC(C)Oc1ccccc1Oc1ncccc1C(=NC1CCC(C(=O)O)CC1)NO
NCCCC(c1ccc(CNCCS(=O)(=O)NC2CCCCC2)cc1)c1ccc(CNCCS(=O)(=O)NC2CCCCC2)cc1
CC(C)NCC(O)COC(c1ccccc1)c1ccccc1
COC1=C(O)C=C2C(=O)C3=C(C(=O)OC3)C(O)=C2C1=O
Cc1noc(C)c1-c1cc(C2CCN(C(C)C)CC2)nc(C(C)C)n1
Cc1ccnc(NC(=O)c2sc3c(c2C)c(=O)n(-c2ccccc2)c(=O)n3Cc2ccc(Cl)cc2)c1
Clc1ccc(-c2ccc(C=C3c4ccccc4Oc4ccccc43)o2)cc1
COc1cccc(CS(C)(=O)=O)c1N
Cc1cc(S(=O)(=O)N2CCC3(CC2)OCCO3)ccc1-n1cnnn1
COc1cccc2sc(-c3ccc(NC(C)=O)cc3)nc12
COc1ccc(Cc2nc3ccc(C(=O)NCCCN4CCCCC4)cc3o2)cc1OC
COc1cc(O)c2c(=O)c(OC(C)=O)c(-c3cc(OC)c(O)c(OC(C)=O)c3)oc2c1
COc1ccc(C(=O)N(CCCN(C)C)CCNCCCN(C)C)cc1
CN(C)CC(OC(=O)Nc1ccc(C(C)(C)C)cc1)c1ccccc1
CC(C)CNCCCCC(=O)N1CCN(c2cccc(C(F)(F)F)c2)CC1
Cc1ccc(OC(=O)c2oc3ccccc3c2CN2CCN(c3ccccc3)CC2)cc1
Cc1c(Cl)cccc1NC(=NC#N)Nc1cccc2ccccc12
CNC(=O)C(OC)(C(=O)C=Cc1ccccc1)c1ccccc1
N=C(NCCCCCCCNC(=N)c1ccccc1)c1ccccc1
O=C(O)c1ccccc1Nc1ccc(CC(NC(=O)c2c(Cl)cccc2Cl)C(=O)O)cc1
O=C(CCC12COC(=O)C(Cc3c[nH]nc31)N2Oc1ccccc1)c1cc(-c2ccco2)on1
CC1Oc2ccc(Cl)c(OCC3CN(C(C)(C)C)CCO3)c2NC1=O
Cc1cc(O)cc(O)c1C(=O)C=Cc1ccc(O)c(O)c1
O=C(O)CNC(=O)c1ccc(NC(=O)NC23CC4CC(CC(C4)C2)C3)cc1
CC(=NNC(=O)c1ccncc1)c1ccccc1
CC(C)CN(C(Cc1ccccc1)C(O)CNC(=O)OC1COC2OCCC12)S(=O)(=O)c1ccc(N)cc1
NC(CC(=O)O)Cc1ccc(Cl)c(Cl)c1
C=CCOC(=O)CCc1nc(-c2ccccc2)oc1C
COCCC(CO)n1c(=O)c2ccccc2n1C(=O)c1ccc(Cl)cc1
CCCCCCc1ccc(OCCNCC(O)c2ccc(O)c(NS(C)(=O)=O)c2)cc1
Cc1cc(-c2noc(N)n2)cc(C)c1OCCCc1ccccc1
CC(O)(c1ccc(Cl)nc1)c1ccc2sc(Cc3nnc(-c4ccccc4)s3)nc2c1
CC(C)CCNC(=O)CCc1ccc(OS(=O)(=O)c2ccc(OC(F)(F)F)cc2)cc1
COc1cc(NC(=NC#N)NC2CCCCN(CC(=O)N3CCCC3)C2=O)c2ncccc2c1
N#Cc1ccc(OCCCCn2c(O)nc(Nc3ccc4c(c3)CCC4)cc2=O)cc1
Cc1cnn(CC(=O)NCCn2ncc3cc(Cl)ccc32)c1
CCNC(=O)C1OC(n2cnc3c(NCC)ncnc32)C(O)C1O
CN1CCCN(Cc2cn(C)c3ccccc23)CC1
CN(CCC#N)C1CCC(C(N)Cc2cc(F)c(F)cc2F)CC1
COc1cc(NC(=O)Nc2ccc(-c3csnn3)cc2)ccc1[N+](=O)[O-]
Cc1ccc(Oc2ccc(C(=O)OCCCN3CCC(C)CC3)cc2Cl)cc1Cl
CCCCOC(=O)c1cnc(Cl)cn1
Cc1cc(NC(=O)N(C)N2CC(Cc3cccc(F)c3)CC2=O)on1
CCOP(=O)(Cn1ccc(-c2nnn(Cc3ccccc3)n2)n1)OCC
COCCc1ccc(Oc2cc(COc3ccc(CCC(=O)O)c(F)c3)c(Cc3ccccc3)c(C(C)=O)c2)c(Cl)c1
CN1CCC23CC4CC(O)(CCC(C)(C)C4CC2=O)C13C
CCOC(=O)C1C(=COCCN(C)C)NC(C)=C(C(=O)OC)C1c1ccccc1C(F)(F)F
COc1cc(OC)cc(C(CCN2C(=O)c3ccccc3C2=O)c2ccccc2)c1
CN(C(=NOCC(=O)O)c1ccc(C(F)(F)F)cc1)S(C)(=O)=O
CC(=O)C(=O)c1ccc(NNc2ccc(Cl)cn2)cc1
COc1ccc(-c2cc(=O)c3c(O)cc(NC(C)=O)cc3o2)cc1C
CC(=NNC(=O)COc1ccc2ccccc2c1)c1ccc(O)cc1O
CCNc1ccccc1OOc1ccc(N)cc1C(=O)C(=O)CNCc1ccc(C(F)(F)F)cc1
CCn1c(=O)c(C(=O)O)c(O)c2cc(Cc3cccc(F)c3)ccc21
O=c1c2ccc(Cl)cc2nnn1C1CC2C=CC1C2
CC1=CCCC2=CC(C(C)CC(=O)CC(C)C)OC(=O)C2C(OC(=O)C(O)c2ccc(O)cc2)CC2(C)OC2CC1
COc1ccc(C=NNS(=O)(=O)c2ccc(Cl)cc2)cc1OCc1ccc(F)cc1
CC1(C)CN(CC(=O)O)C(=O)C1CCOCn1cnc2c(=O)nc[nH]c21
CC(=O)Nc1cc(-c2ccc(S(C)(=O)=O)cc2)[nH]n1
Cc1ccc2oc3cc(-c4nnn[nH]4)ccc3c(=O)c2c1
Cc1ccc(S(=O)(=O)NCc2ccc(C(=O)NCC(C)O)cc2)cc1
CON=Cc1c(N2CCN(S(=O)(=O)c3ccc(OC)cc3)CC2)nc(=O)[nH]c1C
CCN(C(=O)OCC(F)F)C(CCc1ccccc1)(c1cccc(OC)c1)c1ccc2ccccc2n1
CCCCCCCCC#CCCC(=O)OCC(O)Cn1ccnc1
O=C1C(=NNc2ccccc2)c2ccccc2N1CN1CCOCC1
C=CCN(CC=C)Cc1coc(-c2ccc(OC)cc2)n1
Cc1ccc(S(=O)(=O)CC2CSCCS(=O)(=O)N2Cc2ccc(Br)cc2)cc1
CN(C)C(COC(=O)N1CCc2c(ncnc2N2CCOCC2)C1)c1ccccc1
CC(C)CC(NC(=O)OCc1ccccc1)C(=O)NC(Cc1ccccc1)C(N)=O
CC(C)C(NC(=O)C(N)Cc1c[nH]c2ccccc12)C(=O)Nc1ccc(O)cc1
O=C(Nc1ccccc1F)c1cc(-c2cccs2)[nH]n1
CC(=O)Cc1ccccc1OC(=O)c1ccccc1ONc1ccc(F)cc1
COc1ccc(C(F)=Cc2cccc(C(F)(F)F)c2)c(OC)c1
CC(=O)c1nsc(Nc2ccc(S(N)(=O)=O)cc2)n1
CC(=O)OOC1C2C3(OC(=O)c4ccccc4)COC3CC(O)C2(C)C(=O)CC2=C(C)C(OC(C)=O)CC1(O)C2(C)C
O=C(CSc1nncn1-c1ccccc1)NCc1ccc2c(c1)OCO2
COc1cc(=O)[nH]c(=O)n1C1CC(O)C(CO)O1
CC(C)N1CCN(C(=O)Nc2ccc(F)cc2)CC1
Cc1noc(CN(C)C)c1CC(=O)Nc1cccc(-c2cccc(-c3nc4cc(F)ccc4[nH]3)c2)c1
COc1ccc(Oc2c(Cl)cnn(-c3cccc(Cl)c3)c2=O)cc1
COc1c2cn[nH]c2nc2sc3c(c12)CCCC3
CNC(C)C(=O)NC1CCc2nc(N)nc(N3CCN(c4noc(-c5ccccc5)n4)CC3)c2C1
O=C(NC(=O)C1N=C(c2ccccc2)c2cc(Cl)ccc2N(Cc2ccccc2)C1=O)c1ccccc1
CCOCOc1ccc(C(CC=C(C)C)=NNC(N)=S)cc1
CC1(C)SC2=NC3CCCCC3N2C1(O)c1ccccc1
CCOC(=O)C1(Cc2ccc(OC)cc2)CCCN(CC(=O)OC)C1
COc1ccccc1COCCOCCOCCOc1ccccc1OC
O=C(NCC1CCN(Cc2ccc(Cl)cc2)CC1)Nc1ccccc1
COc1cc(OCC(=O)N2c3ccccc3Sc3ccccc32)cc(OC)c1OC
CCOC(=O)C1C(=COCCCn2c([N+](=O)[O-])cnc2SC)NC(C)=C(C(=O)OC)C1c1ccccc1Cl
Cc1ccc(CCNC(=O)c2ccc(O)c3[nH]c(-c4ccc(Cl)cc4Cl)nc23)cc1
CC(=O)C1CSC(c2ccc(Cl)cc2)N1C(=O)NC1CCCC1
CN1CCN(c2ccc3nn(-c4ccccc4)nc3c2)CC1
COc1ccc(S(=O)(=O)N(Cc2ccccc2)C(=O)CNCc2ccco2)cc1OC
CCCCNC(=O)NS(=O)(=O)c1cccs1
CCn1c2ccccc2c2cc(S(=O)(=O)NCCOC)ccc21
CCN(CC)C1CCC(C)(O)C2(CC(=O)c3c(O)cccc3O2)O1
CCCCOC1=C(Cc2ccccc2)C(=O)c2ccccc2C1=O
O=c1c2c(-c3ccccc3)csc2ncn1CCC1CCCC1
COc1ccccc1-c1cc2nonc2c(NC2CCCCC2)n1
O=C1NCCC1COc1ccccc1Oc1ccccc1
CCc1nc(CN(C)Cc2nc(=O)c3cnn(C4CCCC4)c3[nH]2)cs1
Cc1ccc(S(=O)(=O)c2cc(Nc3cccnc3)ncn2)cc1
CCCCC(CC)C(=O)Oc1cc2c(c3c1[nH]c1ccccc13)C(CCl)CN2C(C)=O
Cc1c(CC2CN(OCC3CC3)C3COCC23)sc2cccc(F)c12
O=C(CC1(CO)CCN(Cc2ccccc2Cl)CC1)c1ccc(O)c(O)c1
CCc1nc2ccc(C(=O)N(C)C)cc2n1Cc1ccc(-c2ccccc2-c2nn[nH]n2)cc1
CCOC(=O)N1CCN(S(=O)(=O)c2ccc(OCC(=O)Nc3ccc(C)c(Cl)c3)cc2)CC1
CCOC(=O)c1cnn(-c2ccccc2)c1NC(=O)C(CC)CC
CC(=CC(=O)C=C(O)C(=O)O)c1ccc2ccccc2c1
CC(=O)c1cnc2cc(-c3cc(Cl)c(O)c(Cl)c3)ccc2c1Nc1ccc(N2CCCNCC2)nc1
COc1ccc(CN(CCCN(Cc2ccccc2)C(=S)Nc2ccc(OC)c(OC)c2)Cc2ccccc2)cc1O
CCOC(=O)c1c(C2CCN(C(=O)OC(C)(C)C)CC2)[nH]c2ccc(Cl)cc12
COC(=O)c1cn(-c2ccc(N3CCCCC3)nn2)nn1
Cc1ccc(C)c(CC(=O)OCC(=O)c2ccc(F)c(F)c2)c1
CC1CCN(C(=O)c2ccc(NC(=O)C3CC(=O)N(c4ccc5c(c4)OCCO5)C3)cc2)CC1
CC(C#CCN(C)C)NC(C)C(=O)NC(=O)C(=O)c1ccccc1
O=C(NCc1ccc2c(c1)OCO2)C1CCCN1CN1CCCC1
COc1ccc(-c2cccc3c2-c2nc(C)sc2C(C(=O)O)=NN3)c(OC)c1
O=C(NCc1ccco1)c1cc2cc(Cl)ccc2[nH]1
Cc1ccc(NCCN2C(=O)c3ccccc3C2=O)cc1Cl
O=c1ccc2c(O)cccc2o1
O=C(O)CSCC(=O)Nc1cccc(Cl)c1
COc1ccc2cc(C=C(C#N)C#N)ccc2c1OCc1cccc(C)c1
COSc1nc2c([nH]c3ccccc32)c(=O)n1CCC(=O)CNc1ccccc1F
COCCOc1cc(N(C)Cc2ccccc2)ncn1
NCCc1cc(NCc2cc(Cl)ccc2Cl)nc(NC2CCCCCC2)n1
O=C(O)CCCOc1ccc(C=C2SC(=O)N(C(Cc3ccc(-c4ccccc4)cc3)C(=O)O)C2=O)cc1
COC(=O)c1cc(C(=O)Nc2c(C)n(C)n(-c3ccccc3)c2=O)cc2c1CCC2
Cc1ccc(C(=O)Nc2nc3ccccc3n2Cc2ccc(Cl)cc2Cl)o1
O=C(Nc1ccc(N2CCN(c3ccccc3)CC2)cc1)c1cncc(Cl)n1
CCCCCCNC(=O)Nc1ccc(S(=O)(=O)NC(=O)NCCCC)cc1
COc1cc(OC)c(NCC(=O)SC(=S)N2CCOCC2)cc1Cl
Cn1cc(Cl)c(C(=O)C2CCCN(C(=O)c3cc(F)ccc3F)C2)n1
COc1ccc2cc1Oc1cc3c(cc1OC)CCN(C)C3Cc1ccc(cc1)Oc1c(O)c(OC)cc3c1C(C2)N(C)CC3
CN(C)CCCC1(c2ccc(F)cc2)OCc2cc(C=Cc3cccc(C(=O)O)c3)ccc21
Nc1cc(Cl)ccc1NC(=O)C=Cc1cn(CC(=O)O)c2ccccc12
CCN(C)c1ccccc1OC(=O)C=Cc1ccc(OC)cc1
COc1cc2nc(N3CCN(C(=O)c4ccco4)CC3)nc(N)c2cc1OC
CC(C)CC(O)(C(=O)N[N+]12CCC(CC1)C(CCCOc1ccccc1)C2)c1ccccc1
C=CCNC(=O)N=c1[nH]nc(C)s1
O=C(NCc1ccco1)c1cccc(Cl)c1Cl
O=C(Nc1ccccn1)C(=Cc1ccco1)NC(=O)c1cccs1
COc1ccc2c(c1)C(=Cc1ccc(N3CCCCC3)cc1)C(=O)N2
CSCc1cc(C(=O)NCc2cccnc2)ccc1NC(=O)c1cccc(COc2ccccc2)c1
CC(C)(C)c1nc2ccccn2c1C(=O)c1cccc(Br)c1
CC(NC(=O)C(CCCN)NC(=O)C(CO)NC(=O)C(CC(=O)O)NC(=O)C(NC(=O)NC(CCCCN)C(=O)O)C(C)C)c1ccc(C(=N)N)cc1
CC1(C)OCC(Oc2ccc(Cl)cc2)C(c2cccnc2)O1
COc1ccccc1C(=O)NN=C1C(=O)Nc2c1c(C)nn2C
NC(N)=NCCCC(NC(CO)C(=O)NC(CS)C(=O)NC(=O)C=Cc1ccc2ccccc2c1)C(=O)O
O=C(CN1C(=O)N2CCCC2=Nc2ncc(-c3ccc(F)cc3)nc21)Nc1cccc(C(F)(F)F)c1
COc1c(C2CCC2)cc(-n2cc(Oc3ccccc3Cl)c3c(N)ncnc32)cc1C1CC1
Fc1ccc(-c2c[nH]c(-c3cccc(-c4ccc(CN5CCC6(CC5)OCc5ccccc56)cc4)c3)n2)cc1
O=C(CN1C(=O)COc2ccccc21)N1CCN(c2cccc(C(F)(F)F)c2)CC1
CC1CN(c2ccncc2NN(C)C)CC(N)C1C(=O)c1nc(-c2c(F)cccc2F)sc1N
CNC(=O)Cn1cnc(S(=O)(=O)Nc2cc(Cl)ccc2O)c1
Cc1cc(C)n2c(SC(=O)CNc3cccc(S(N)(=O)=O)c3)nnc2n1
Cc1noc(C)c1S(=O)(=O)N(C)c1cccc(Cl)c1
COc1ccccc1C(=O)Nc1nc(-c2cccnc2)cc2ccccc12
C=CCN1CC(=O)N2C(Cc3ccc(F)cc3)C(=O)N(Cc3cccc4c(C(=O)Nc5ccc(N6CCN(C)CC6)nc5)cn(C)c34)CC2N1C(=O)NCc1ccccc1
COC(=O)C1CCCCc2c(C(=O)Nc3ccccc3)c(C(=O)C3(C)SCCS3)c(C(=O)O)c(CN)c21
CC(OCc1ccc(-c2cccc(-c3ccccc3)c2)cc1)C(O)(Cn1cncn1)c1ccc(F)cc1F
CC1=C(C(=O)NCCCN2CCOCC2)C(c2ccc(O)cc2)c2cc(O)ccc2O1
CC(C)N1N=C(c2ccc(OCCCCCN3CCCCC3)cc2)OCC1=O
COC(=O)C1NC(=O)C(C(=O)OC)C(O)(C(=O)NCCc2c[nH]c3ccccc23)C1(C)C
Cc1ccccc1Nc1nc(N)nc(CSc2ncccc2C(N)=O)n1
Fc1ccc2c(c1)C(=Nc1ccccc1)C(=Cc1cccc(Cl)c1)O2
Cc1cc2oc(N(C)C3CCCCC3)nc2cc1OC1CCN(S(=O)(=O)CC2(N(O)C=O)CCC2)CC1
CC(=O)NC(COP(=O)(O)O)C(=O)NC(C(=O)N1CCC2(CC1)OCCc1ccccc12)C(C)C
CC1NC(=O)C(CCC(=O)O)NC(=O)C(Cc2c[nH]c3ccccc23)NC(=O)C(c2nc3ccc(C(=N)N)cc3[nH]2)NC(=O)C(Cc2c[nH]c3ccc[n+]([O])c23)NC1=O
Cc1ccc(C(C)C)cc1S(=O)(=O)N(Cc1ccccc1)C(=O)N1CCOCC1
COC(=O)C1=C(C)NC2=C(C(=O)CC(c3ccc(C)cc3)C2)C1c1csc(C)n1
Cn1ncc(NNC2CC2)c1C(=O)C(=O)c1nc(C2CC2)ccc1Nc1cncnc1
COc1ccc(OC)c(CCNC(=O)Cn2c(C)nc3ccsc3c2=O)c1
COc1cc(F)c(C(OC)C(CO)NCc2cccc(Cl)c2)cc1OC
CC(C)N(CC#Cc1cc(C(=O)NC2C3CC4CC2CC(O)(C4)C3)ccc1Cl)C(C)C
COC(=O)c1nc(-c2ccccc2)oc1Oc1cc(OC)cc(OC)c1
CC(C)(C)CCC(COC(=O)N1CCCCC1)c1ccc2c(ccn2C(=O)c2ccc(Cl)cc2Cl)c1
O=C(NCn1cc(-c2ccccc2)c(=O)oc1=O)c1ccco1
OCC1OC(n2ccc3ncncc32)C(O)C1O
CCc1c(C)[nH]c(=O)c(CC)c1Oc1cc(C)cc(C)c1
COCCCNc1c(N2CCCC2)c(=O)c1=O
NC(CNc1nncc2cc(-c3ccccc3)cnc12)Cc1ccccc1
CNCCN(C)Cc1ccc(-c2cccc(CNC(=O)Nc3ccc(Cl)cc3)c2)cc1
O=C(COc1ccc(-c2ccccc2)nn1)c1ccc(Cl)cc1
O=S(=O)(c1ccc(OC(F)(F)F)cc1)N1Cc2[nH]c3ccccc3c2CC1CCl
O=CN1CCc2[nH]cnc2C1c1cc(Br)ccc1F
CCCc1cc(=O)nc(SC(=O)CS(=O)(=O)c2cc(NN3CCCCC3)ccc2C)[nH]1
CC(=O)Nc1ccc(-c2cnc3nc(N)nc(C)c3c2)c(F)c1
CC(=O)C(=O)c1cc2c(s1)CCN(NCc1nnn[nH]1)CC2
Cc1cc(C(=O)Nc2ccc3c(c2)OCO3)cc(C(F)(F)F)c1
COc1ccc2nc3[nH]nc(C)c3c(CNC(=O)N3CCC(Cc4ccccc4C)CC3)c2c1
Cc1cccc2c(Cc3ccncc3)nn(CCOc3cc(F)ccc3F)c12
CC(C)(C)NC(=S)N1CCN(c2nc(-c3ccccc3)cs2)CC1
CCCc1cc(Cl)cc(Cl)c1ONCCCN(C)CCCNc1cc(=O)c2ccccc2[nH]1
Cc1cccc(NC(=O)CCS(=O)(=O)c2ccc3c(c2)NC(=O)C(C)S3)c1
COc1ccc(-c2cc(C3C4C=CCC(C)C4C(=O)N3Cc3ccccc3)c(OC)cc2C)cc1
NC(=O)n1cc(NC(=O)N2CC(C(=O)NCc3cccc(Cl)c3F)CC2C(=O)NC2CCOc3ccccc32)c2ccccc21
CC(=O)Nc1ccc2c(c1)n(C)c(=O)n2C
Cc1cc(NC(=O)C2Cc3cc4ccccc4nc3O2)c(C(C)C)cc1O
Cc1cc(NC(=O)CCNC(=O)c2ccccc2)no1
O=C(C=Cc1cccn1-c1ccc(Cl)cc1)NN=Cc1cccnc1
CCCCOC(=O)c1cc2c([nH]c3ccccc32)c(-c2cc(OC)c(OC)c(OC)c2)n1
c1ccc2sc(-c3cc4nc5c(c(N6CCN(C7CC7)CC6)n4c3)CCC5)nc2c1
Cc1nc(C)c(C(=O)C2CC3CC2N(Oc2cccc(F)c2)C3)s1
CN1CC(c2ccc3cc(F)ccc3c2)C(c2ccccc2)C1=O
O=C(C=Cc1cnnc2ccccc12)Nc1cccc2c1ccn2CCN1CCCC1
COc1ccc(-n2c(C=Cc3ccc4c(c3)OCO4)nc3ccccc3c2=O)cc1
CC(C)CCOC(=O)CC(O)CCc1ccccc1CCc1ccccc1
CCN(C(=O)CN1CCN(c2cccc(OC)c2)CC1)c1ccc2c(c1)OCO2
COC(=O)C1=CCC23COC(c4ccc(OC)cc4)CC2C(=O)C1=C(c1ccccc1)OC3c1ccccc1
CCOCc1c(C(=O)Sc2ncccn2)nc2ccc(C)cn12
O=C(c1ccco1)S(=O)(=O)c1ccc(NNc2ccc(F)cn2)cc1
CCOC(=O)c1nnn(-c2cccc(C(F)(F)F)c2)c1C(F)(F)F
COc1cc2nc(N3CCN(C(=O)CN(C)C)CC3)nc(Nc3ccccc3)c2cc1OC
COc1ccc(NCCN(C)C(=O)c2cc(-c3cccc(Cl)c3)n[nH]2)cc1OC
CCSCCC(C)(O)c1ccccc1
CCOC(=O)C(CSC(=S)N(C)C)NC(=O)c1sc(-c2nc(C(C)NC(=O)OC(C)(C)C)no2)nc1C
Cc1ccc(NC(=O)c2cc(-c3ccc(C(F)(F)F)cc3)on2)cc1C
CC(C)CCn1c(=O)c(C2=NS(=O)(=O)c3cc(NS(C)(=O)=O)ccc3N2)c(O)c2cccnc21
CC1=C2C3OC(=O)C(C)C3CCC(C)(O)C2CC1OC(=O)c1ccc(C(F)(F)F)cc1
CC(C)(C(=O)N1CCN(C(=O)C(CNNc2ccc(CS(=O)(=O)C(=O)CCC(=O)O)cc2)C2CCCCC2)CC1)c1ccc(C(=N)N)cn1
CCCNc1cccc(C(=O)C(=O)O)c1
C=CCn1c(NCc2ccccc2)nc2c1c(=O)n(C)c(=O)n2C
O=C(Nc1cccc(-c2csc(=O)[nH]2)c1)c1cccc(C(F)(F)F)c1
COc1ccc(S(=O)(=O)Nc2ccccc2C(=O)c2ccccc2)cc1OC
CCCCN(CCCC)CCOc1ccc2c3c(c(=O)oc2c1)CCCC3
COc1cccc(NC(=O)CN(c2ccccc2)S(=O)(=O)c2c(C(=O)N3CCCC3)c(C)n(C)c2C)c1
C=C1C(=O)C2OC2C2C3(CO3)C(OC(C)=O)C(O)C(OC(=O)C(C)=CC)C2(C)C1OC(C)=O
CCC(=O)CCC(=O)c1ccc(ON2CCN(S(=O)(=O)c3ccc(C)c(C)c3)CC2)cc1
COc1cccc(C(=O)Nc2ccc(Cl)cc2)c1
CC(=O)OC1CCC2(C)C(=CCC3C2CCC2(C)C(C(C)NCCNC(=O)c4ccncc4)CCC32)C1
CONc1sc2c(c1C(=O)C(C)C(=O)Sc1nncn1C)CCCCCC2
COc1ccc(C=C(C#N)C(=O)NCCCCCCNC(=O)C(C#N)=Cc2ccc(OC(C)=O)c(OC)c2)cc1OC
CC(=O)NOc1ccc(CC(CCCCC2CCNC2)c2nc(C(=O)O)c(O)c(C(=O)O)n2)cc1
N#CC1C(=S)N2N=C3CCCN3C2=NC1c1ccc([N+](=O)[O-])cc1
CC1CCN(S(=O)(=O)NCC2CCC(C(=O)NC3CCCC3)CC2)CC1
COc1cccc(NS(=O)(=O)c2ccc3nc(N4CCC(CO)CC4)cc(C)c3c2)c1
CCCC1C(=O)N(c2ccc(F)cc2)C1c1ccc(N(CCC)CCC)cc1
CS(=O)(=O)N1CCc2c(CN3CCc4ccncc4C3)cncc2C1
COc1ccc(C=NCc2cccnc2)cc1O
O=C1c2ccccc2C(=O)N1C1CCC(CN2CCC(c3c[nH]c4ccc(C(F)(F)F)cc34)CC2)CC1
CN(C)S(=O)(=O)Nc1ccc(CNCC2Cc3cc(O)ccc3O2)cc1
CCCN(c1ccc2c(c1)C(=NCC(F)(F)F)C(=O)N2)S(C)(=O)=O
CCOC(Cc1ccc(OCC=Cc2ccccc2)c(OC)c1)C(=O)O
CCCCCc1cc2cc3c(c(NC(C)CC(C)O)c2c(=O)o1)C(=O)c1c(O)cccc1C3=O
COc1cc(C2c3cc4c(cc3C(NC(=S)Nc3ccc(F)cc3)C3COC(=O)C23)OCO4)cc(OC)c1OC
CN(CCCNC(=O)c1cc2c(=O)n3ccccc3nc2s1)CCCNC(=O)c1cc2c(=O)oc3ccccc3c2s1
CCN1CCN(C(=O)c2cc3n(c2)C2(CCCCC2)C(c2ccccc2Cl)=N3)CC1
CC1=C(C(=O)Nc2ccccc2N2CCCC2)C2(CCCC2)OC1=O
COc1ccccc1C(CC(=O)N1CCN(C2CCCC2)CC1)c1ccc(Cl)cc1OC(F)F
Cc1nc(Cn2cc(C(=O)O)cn2)cs1
CNC(=O)c1cc(Cl)nc(Cl)c1
Cc1nnc(SCCOc2ccc(Br)cc2C)s1
O=S1(=O)CCOC2(CCC3(S(=O)(=O)c4ccc(Cl)cc4)c4c(F)ccc(F)c4OCC23)N1
O=c1nc[nH]c2c(-c3cccc(NS(=O)(=O)NCc4ccccc4)c3)ncnc12
Clc1ccc(CSc2nnc(-c3ccccc3)c(-c3ccccc3)n2)cc1
O=C(NCc1ccc(F)cc1)c1cccc(NS(=O)(=O)c2ccc(F)cc2)c1
N#Cc1cnc2[nH]c(-c3ccc(NC(=O)OCc4ccccc4)cc3)nc2c1-c1ccc(NC(=O)OCc2ccccc2)cc1
c1cnc2oc(-c3ccc(C4CCCCC4)cc3)nc2c1
CCCNCc1cc(-c2ccc(-c3nc4cc(C(F)(F)F)ccc4[nH]3)cc2)ccc1O
CC(=O)SC(C)CC(=O)O
NC1=NCC(C(=O)NCCc2ccccc2)N1
Cc1ccccc1NC(=O)c1cnccc1CCc1ccccc1
O=c1c(Cl)c(Nc2ccc(Oc3ccc(Cl)cc3Cl)cc2)[nH]c2nc3ccccc3n12
Nc1nc(=O)c2ncn(COC(CO)CCO)c2[nH]1
CNC(=O)c1cc(Cl)c(Cl)c(Cl)c1
CC1(C(=O)NNC(=S)Nc2ccc(Cl)cc2)CC1(Cl)Cl
COc1ccc(C(=O)Oc2coc(CSc3ncccc3C(=O)O)cc2=O)cc1
CC(C)CN(CC(O)C(Cc1ccccc1)NC(=O)C(C)NC(=O)OCc1ccccc1)S(=O)(=O)c1ccc(N)cc1
COC1C(OC(=O)c2cccc(CNC(=O)C=Cc3ccc(O)c(O)c3)c2)C(O)C(Oc2ccc3c(O)c(C(C)=O)c(=O)oc3c2C)OC1(C)C
CCCCNC(C)C1COC(C)(C)O1
Cc1cc(-n2cnc3ccccc32)cc2cc(-c3cccc(Cl)c3)oc12
CC(C)(C)NC(=O)c1ccccc1CC(O)C(Cc1ccccc1C1OCCO1)NC(=O)OC(C)(C)C
O=c1oc2ccccc2n1CC1CCN(Cc2cc3c(cc2Br)OCO3)CC1
CCOCCOc1nc(N)ncc1C=O
O=S(=O)(Nc1ccc2c(c1)CCC2O)c1ccc(Cl)cc1
N#CCCC(=O)c1cc(F)c(NC(=O)c2cc(Cl)c(N)cc2OCC2CC2)c(F)c1
CC(C(=O)Nc1nc2c(s1)CC(C)(C)CC2=O)c1ccccc1
CCC(CC)C(=O)Nc1cccc(Nc2ncnc3cc4c(cc23)NCCCO4)c1
CCCCCC=CCC=CCCCCCCCC(=O)OCC(O)COC(=O)CCCCCCCCCCC=CBr
COC(C(=O)Sc1nnc(-c2cccnc2)o1)c1ccccc1
S=c1oc(C2CCCCC2)nc2ccccc12
CCCC(=O)NCc1cc(Br)cc2[nH]c(=O)c(O)nc12
CCn1nc(C)cc1NC(=O)N(C)Cc1ccccc1Cl
OC1CCN(Cc2ccccc2)CC1c1c[nH]c2ccccc12
COc1ccc(C(=O)Nc2ccc3c(c2)OCC2C(CNC(C)=O)OC(=O)N32)cc1
Cc1cc(C=NN2CCc3ccccc3C2)c2ccccc2n1
CCOC(=O)C1C(=S)NC(=O)CC1(C)c1ccccc1
C=CCN1CC(=O)N2C(NCc3ccccc3)C(=O)N(Cc3ccc(O)cc3)CC2N1C(=O)C(=O)c1cn(C)c2c(CN3CCN(CCCC(=O)O)CC3)cccc12
O=C(CSc1ccc2nnc(-c3ccccc3)n2n1)Nc1ccccc1F
Cc1nc2cc(C3=CN=C(c4ccc(C5CCC(CN6CCCC(O)C6)CC5)cc4)C(C#N)C3)ccc2[nH]1
COC(=O)C1=C(C)NC(C)=C(C(=O)OCCCc2ccccc2)C1c1cccc([N+](=O)[O-])c1
CCCc1cc(-n2c(C)ccc2-c2ccccc2)ccc1OCCCOC
COc1ccc(-c2cc(-c3cccs3)c(-c3cccs3)s2)cc1
Cc1nc(C)n(CN2CCOC(CC(=O)c3ccco3)C2)n1
OCCC1Cn2nc(COc3ccc(F)cc3F)cc2N=C1c1cccs1
O=C(c1ccc(Br)o1)N1CCSCC1
Cc1nnc(Nc2ccc(C(=O)N3CCOCC3)cc2)c2cc3c(cc12)OCO3
CC1CN(C(=O)c2ccc(-n3cccn3)cc2)CCN1
CC(C)(C)C(=O)NC(=S)Nc1ccc(S(N)(=O)=O)cc1
COC(=O)N1CCN(C2c3ccccc3-c3ccccc32)CC1
CCNCCCCN1CCN(c2cccc(Cl)c2)CC1
O=C1C(=Cc2cccs2)CCC1=Cc1cccs1
C=C1C(=O)OC2CC(C)C3C(OC4OC(CO)C(O)C(OC(=O)C=Cc5ccccc5)C4OC(=O)C=Cc4ccccc4)C(=O)OC3C12
CC(OC(=O)NC1(C(F)(F)F)N=CC(C(F)(F)F)O1)c1ccc2ccccc2c1
O=C(NCCN1CCNc2nc(-c3ccccc3)c(-c3ccccc3)nc21)Nc1ccc(Br)cc1
CCNC(=O)Nc1ccc(-c2nc(N3CCOCC3C)c3ncn(C(CO)CO)c3n2)cc1
COc1ccc(N(Cc2cc(=O)[nH][nH]2)C(=O)c2cccc(F)c2)cc1Cl
COc1ccccc1N1CCN(C2=Nc3ccccc3CC=C2c2ccc(F)cc2)CC1
CN(Cc1ccc2c(c1)OCO2)Cc1ccc2ccc3cccc4ccc1c2c34
COc1cc(C=CC(=O)c2ccccc2)c(OC)c(OC)c1
O=C(NSc1ccc2ccccc2c1CC(Cc1ccccc1Br)C(=O)O)c1ccccc1Br
Cc1cccc(C)c1NC(=O)Cn1c(=O)n(CCCCC(=O)NCc2ccccc2Cl)c(=O)c2sccc21
COc1ccc(OCCCCOc2ccc(-c3cccc4c3OC(C)(C)C4)cc2)cc1
COC(=O)CSc1nc2cc(C(N)=O)ccc2c2c1c(CCN1CCN(c3cccc(C)c3)C(C)C1)nn2C
Cc1ccccc1S(=O)(=O)N(CCC(F)(F)F)N1CC(Cc2cncn2C)Cc2cc(C#N)ccc21
CCC(=O)N(CCC(c1ccccc1)c1ccccc1)CCN1CCN(c2cccc(O)c2)CC1
C=C1C(=O)OC2C1CCC1(C)C(CCC(C)O)C(=C)C(=O)CC21
COc1cccc(-c2nnc(NC(=O)CCC(=O)c3ccccc3)o2)c1
O=C(CCCc1nnc(-c2ccccn2)o1)Nc1cc(C(F)(F)F)ccc1-n1cccc1
C=C(CCC1CN(Oc2ccc(F)cc2)Cc2[nH]nnc21)C(C)c1ccccc1
CCNC(=O)C(C#N)=Cc1ccc2c(c1)OCO2
Cc1ccc(C2CC(=O)C(CN3CCOCC3)C(=O)C2)cc1
CCOC(=O)c1c(-c2ccc(Cl)cc2)[nH]c2ccc(OC(F)(F)F)cc2c1=O
COc1ccc(-c2cc(C(F)(F)F)n3nc(C(=O)Oc4cc(C(C)(C)C)c(NCC(F)(F)F)cc4OCC(F)(F)F)cc3n2)cc1
CCCn1c(=O)c2nc(-c3ccc(OCC(=O)OCC)cc3)[nH]c2n(CCC)c1=O
CCCc1coc(-c2cccc(ON3CCN(Cc4cc(C)on4)CC3)c2)n1
O=C(CN(C1CC1)C1CC1)Oc1cc(-n2ccccc2=O)ccc1NCC(O)CO
COc1c2sscc-2c2ccccc2c1=O
COc1cccc(C(NC(=O)c2cc(-c3ccco3)nc3ccccc23)C(=O)O)c1
COc1ccc(OC)c(-c2coc3[nH]cnc(=O)c23)c1
Cc1ncc(-c2cnn(C3CCOCC3)c2-c2nnc3cnccn23)c(N)n1
COc1ccccc1N1CCN(c2ccc(CC(CC(=O)NC(=O)CC(NC(CC(=O)O)Cc3ccccc3)C(C)(C)C)C(=O)O)cc2)CC1
CCOCOc1ccc(CC2(C=O)CCN(CC3CC3)CC2)cc1
COC(=O)C1C(c2ccc(Cl)cc2)CC2CCC1N2CCC#N
C#CCN(C)CC(=Cc1ccc(SC)cc1)C(=O)NC(Cc1ccccc1)C(O)CNCc1cccc(C(F)(F)F)c1
COc1nc(NC(=O)C(CC2CCCC2)c2ccc(COc3ccc(C(C)C)cc3)cc2)nc(OC)n1
CN1C(=O)C(NC(=O)COc2ccc(Br)cc2)N=C(c2ccccc2)c2ccccc21
CCS(=O)(=O)N(CCOc1ccc2c(c1)C(C1(c3ccc(Cl)cc3)CCC1)NCC2)C1CCCCC1
Cc1ccccc1CN1N=C(N2CCOCC2)c2[nH]c(Br)nc2N(Cc2ccccc2C)C1=O
CC(CO)Nc1cccc2c1OC(S(=O)(=O)c1ccc(F)cc1)C(C)CN(CN(C)Cc1ccc(Cl)c(Cl)c1)C2=O
COc1ccc(Nc2c(-c3ccc(OC)c(OC)c3)nc3ccccn23)cc1
O=C(COCc1ccccc1)NC(=O)NCc1ccncc1
Cc1cc(C(F)(F)F)ccc1Nc1ccc(Cl)cc1C(=O)NOC(=O)CO
Cc1ccccc1-n1nc(C(=O)NN)c2cc(-c3ccc(C(F)(F)F)cc3)nc(C)c21
CCCc1cc2c(c(O)c1OOC(=O)c1ccc(C)cc1)CCCn1ccc(C=O)c1-2
COc1cc(O)c2c(c1)OC(c1c(O)cc(O)cc1OC(=O)C=Cc1ccc(O)cc1)CC2=O
CC(CC(C)(C)C)OC(=O)N1c2ccccc2C(=O)C1(C)C
Cc1sc(C(=O)N2CCOC(CO)C2)c(-c2ccccc2)c1-c1ccccc1
COOC1(OO)CCCCCC=CCCCCCC1
O=C(NC(=O)c1ccc(Cl)cc1)Nc1ccc(-c2cnc(C(=O)C(F)(F)F)[nH]2)c(F)c1
CC(=O)c1c(O)cc(O)c(C(=O)C=Cc2cccc(C)c2)c1O
N#Cc1ccc(CN2CC3CCN(c4ccc(F)cc4)C(=O)C3C2)cc1
COc1ccc(NC(=O)Nc2ccc(Cl)cc2)cc1Cl
CN(C)CCOc1ccc(C(=O)C(=Cc2cc3cc(-c4ccc5ccccc5n4)ccc3nc2Cl)SCc2ccc(Cl)cc2)cc1
COc1ccc2nc(NC(=O)Nc3cc4ccc(OC)c(OCCN5CCOCC5)c4oc3=O)sc2c1
COc1cc(C=NNC(=O)CCc2cc(OC)c(OC)c(OC)c2)ccc1OC(=O)c1ccco1
Nc1nc(=O)c2nc(OC3OC(CO)C(O)C(O)C3O)n(OCCCc3ccccc3)c2[nH]1
O=C(O)CSCCCN1C(=O)c2ccccc2C1=O
COc1ccc(C(C)=NNC(=O)c2ccc(Nc3ccnc(C(F)(F)F)c3)cc2)c(OC)c1
O=C(Nc1nc(-c2ccccc2)cs1)c1cccs1
O=C(NC1CCCCC1)C1CCC(C(F)(F)F)CC1C(=O)N1CCc2ccccc2C1
Fc1ccc(C2CN(c3ncnc4[nH]c(-c5ccccc5)cc34)CCO2)cc1
CCCCCCCCCCCCCCCCCCOCC1COC(NC(C)=O)C1O
CN1CCCC2(NC(c3ccc(C(F)(F)F)cc3)C3C(=O)N(C)C(=O)C32)C1=O
CCN(CC)C(=O)c1cc2c(c(-c3cccc(-c4cccc(S(C)(=O)=O)c4)c3)n1)C(CCO)N([S+]([O-])C(C)(C)C)C2
O=C(COc1ccc(C#Cc2ccc(C(F)(F)F)cc2)cc1)N1CCOCC1
CCCNC(=O)c1cccc(N2CCCC(C)C2)c1
FC(F)(F)c1cnc(N2CCCN(Cc3cccc4c3OCCCO4)CC2)nc1
Cn1cc[n+](CCCOc2ccc(C=NO)cc2Cl)c1C=NO
COc1ccc(CCNC(=O)CCn2[nH]c(=O)c3cc(NN4CCOCC4)ccc32)cc1
COc1ccc(S(=O)(=O)NC(CC(=O)NC2CCCC2)c2ccccc2)cc1
O=C1C(=O)c2c(Br)cc(-c3ccccc3Cl)cc2-c2ccccc21
COc1ccccc1N(C(=O)c1snc(C(N)=O)c1N)C(=O)C(NCc1ccco1)c1ccco1
COc1ccnc(N2CCC(C(=O)Nc3ccc(C(C)C)cc3)CC2)n1
CCC(=O)Cc1nnc(NOc2ccc3c(C)cc(=O)oc3c2)s1
COC(=O)C(C)NCC(O)C(Cc1ccccc1)N(CC(C)C)S(=O)(=O)c1ccc(C)cc1
Cc1ccc(CNC(=O)C2C(c3ccc(Cl)cc3)=Nc3ccccc3S2(=O)=O)s1
O=C(O)CC(NC(=O)Cc1ccc(Cl)c(Cl)c1)c1ccco1
Oc1ccc(Nc2noc3ccc(Cl)cc23)cc1CN1CCCC1
CC(C)c1coc(C(Nc2ccccn2)c2cc(Cl)c3cccnc3c2O)c1
OC1C(n2c(-c3ccccc3)cc3ccccc32)C2CC(c3ccccc3)CC(O)(C2)C1O
COP(=O)(OC)C(OCC(=O)Oc1ccc(Cl)cc1Cl)c1cccc([N+](=O)[O-])c1
O=C(O)CN1C(=O)C(=Cc2cc3ccccc3nc2Cl)SC1=S
COc1ccc(C=NNC(N)=S)cc1OC(=O)CNc1ccc(Cl)cc1
CC(C)(C)c1ccc(CCNC(=O)CSCC(=O)Nc2ccc(CCN3CCCCC3)cc2)cc1
CCN(c1cc(-c2ccc(CC3CCN(N4CCCC4)CC3)cc2)cc(C(=O)NCc2c(C)cc(C)[nH]c2=O)c1C)C1CCOCC1
NC(=O)c1c(N)[nH]c(C(=O)c2ccc(F)cc2)c1-c1ccc(Cl)cc1
CCCCN(CCCC)C(=O)Cn1c(=O)n(CCCCCC(=O)NCc2ccccc2Cl)c(=O)c2sccc21
CCCNC(=O)c1ccc(CNc2ncnc3scc(-c4ccc5c(c4)OCO5)c23)cc1
Cc1ccc(SCc2cnc3nc(N)nc(N)c3n2)cc1
COC(=O)C1(C)CCCC2(C)c3cc(CC(C#N)C#N)c(C(C)C)cc3C(=O)CC12
O=C(O)CNC(=O)c1cccc(C(F)(F)F)c1Cl
CCCN(CC(=O)Nc1ccc(N2CCOCC2)cc1)C(c1cccc(O)c1)c1nnnn1C(C)C
CCC(=O)N(c1cccs1)C1CCCC1
COc1ccc(N2CCN(C(=O)Cn3ncc(N4CCC(C)CC4)cc3=O)CC2)cc1
CCCCOC(=O)NS(=O)(=O)c1sc(CC(C)C)cc1-c1cccc(Cn2ccnc2)c1
O=C(c1cc(-c2cccnc2)on1)N1CCN(S(=O)(=O)c2ccc(Cl)cc2)CC1
CC(Cc1ccc(Cn2cnc3ccccc32)cc1)NCC(O)c1ccc(O)c(C(N)=O)c1
CCC1c2nc(-c3ccco3)cn2-c2ccsc2C1OC(=O)c1ccccc1
O=C(NCc1ccccc1)c1cc(F)cc(Nc2ncc(Br)c(Oc3ccc(CO)cc3)n2)c1
COC1COCCC1NC1CC2CCCC2(C(=O)N2CC3CC2CN3c2cc(C(F)(F)F)ccc2C)C1
CN1CC(=Cc2ccc(N(C)C)cc2)C(=O)C(=Cc2ccc(N(C)C)cc2)C1
CCCCN(C)c1nc(C)nc2c1nc(SC)n2-c1ccc(C(C)C)cc1Br
COC(=O)N1C(=O)C(Cc2cccc3ccccc23)CC2(C(=O)CNC3CCCCC3)CCCCC=C12
CCCCN(CC=CC#CC(C)(C)C)Oc1cccc(CCC(=O)O)c1
N=C(N)NCCCC(NC(=O)C(Cc1ccccc1)NC(=O)c1cccnc1C(=O)NC(C(=O)O)c1ccccc1)C(=O)NC(C(=O)O)c1ccccc1
CCC(CO)CN1CCC2(C)c3cc(O)ccc3CC1C2CO
CC(C)(C)Oc1ccc(C(=O)Nc2cccc(-c3csc4c(Cc5cccn5Cc5cccc(F)c5)c(Cl)nn34)c2)cc1
COc1cccc(-c2cc(C(=O)N3CCN(c4cc(Cl)ccc4OC)CC3)no2)c1
O=C(C=Cc1ccc(O)c(I)c1)OCc1cccc(Oc2ccccc2)c1
Cc1cc(C(=O)N2CCCC2(C)Cc2ccc(C)o2)on1
O=C(CCCC(=O)c1ccccc1)Nc1ccc(OCC(O)CNCc2cccc(Cl)c2)cc1
CCn1ncnc1SCc1c(C)noc1C
CCOC(=O)C1=C(C2CC2)NC2=C(C(=O)CC(C)(C)C2)C1c1ccc(C(C)C)cc1
CCCC(C=Cc1ccccc1C(F)(F)F)=NNC1=NC(=O)C(C)S1
O=C(CN1CCCCCC1=O)NCCC1=CCCCC1
CC(=CCCC(C)=C(C)C)CCC=CCn1cnc2cc([N+](=O)[O-])ccc21
CC(C)(C)n1nc2c(c1NC(=O)c1ccc3c(c1)OCCO3)CS(=O)(=O)C2
Cc1cc2nc(NCCCOc3ccccc3)[nH]c2cc1C
COC(Cc1ccccc1)C(=O)N1CCN(CCCN(c2ccccc2)c2ccccc2)CC1
Cc1cc2cc(Cn3c([N+](=O)[O-])cnc3C)ccc2o1
COc1cc(-c2ccc(C(=O)O)c(OC(C)=O)c2)ccc1NC(C)=O
COc1ccc(OCCC(=O)NNC(=O)c2ccc3c(c2)OCO3)cc1
O=C1c2ccccc2CN1CCCN1CCc2ccccc2C1
COc1cc(-n2nc(C(N)=O)c3c2C(=O)N(C2CCC(CC4CCCC4)CC2)CC3)ccc1-c1ccc(C(F)(F)F)cc1CO
Cc1c(NC(=O)CCS(=O)(=O)C2CCCCC2)c(=O)n(-c2ccccc2)n1C
O=C(c1ccco1)N1CSCC1c1nnc(-c2ccccc2)o1
CCOC(=O)C1=C(C)Oc2ccc3c(c2C1c1cccc([N+](=O)[O-])c1)C=CC(C)(C)O3
CSc1nc(-c2ccc(Cl)cc2)c(-c2ccc(S(C)(=O)=O)cc2)[nH]1
N=C(N)NCCCC(N)C(=O)NCCCCC(N)C(=O)N1CCCC1C(=O)NC(CC(N)=O)C(=O)NCc1cnn[nH]1
CCN(CC)CCN1C(=O)c2cccc3cc4ccccc4c(c23)C1=O
O=C(CSc1nc2scc(-c3ccc(Cl)cc3)c2c(=O)n1CCN1CCOCC1)Nc1ccc(F)cc1
CC(N)C(=O)NC(Cc1ccccc1)C(O)C1CNC(Cc2ccccc2)C(=O)N1
C=CC1C2=CCC(C)(C)CC2=CC2C(=O)N(c3cccc(C(=O)O)c3)C(=O)N21
CC12CCCC1C1CC=C3CC(Nc4cc(N)nc(-c5ccsc5)c4)CCC3(C)C1CC2
CC(C)CC(NC(=O)c1cc(C(F)(F)F)ccc1N)C(=O)C1CCN(N(C)C)CC1
CC1(C)CCS(=O)(=O)c2ccc(Br)cc21
O=C(CNC(=O)c1cccc(C(F)(F)F)c1)NC1CCN(Cc2ccccc2)CC1
COCCN1CCN(Cc2ccc(C(=O)c3ccccc3)cc2)CC1
COCC(C)NC(=O)c1ccc(OC2CCN(S(=O)(=O)CC3CCCCC3)CC2)c(Cl)c1
CC1CN(C(C)CO)C(=O)c2cccc(NC(=O)c3ccncc3)c2OC1CN(C)Cc1ccc(C(=O)Nc2ccccc2N)cc1
CN(C)C(=O)c1ccc(-c2ccc(-c3onc4c3Cc3c(-c5ccc(Cl)cc5)n[nH]c3-4)cc2)cc1
CC(C)(N)C(=O)NCCn1nnnc1C(CCc1nnn[nH]1)OCc1ccc(F)c(F)c1F
O=C(NCCCCN1CC(O)C(O)C1CO)C1(O)Cc2cncc(CO)c2C1
COCc1occc(=O)c1OC
CC(C)N(CCC(CCN(C(C)C)C(C)C)(C(N)=O)c1ccccc1Cl)C(C)C
CCCN(CCC)c1cc(C)nc2c(-c3cc(CO)cc(N(C)C)c3)c(C)nn12
O=C(Cn1cc(C(=O)C(=O)N2CCCCC2)c2ccccc21)Nc1ccccc1
O=C1Nc2ccc(S(=O)(=O)NCCc3ccc(F)cc3)cc2C1=NNc1ccccc1C(=O)NNC(=O)c1ccccc1O
COc1cc(OC)nc(OC(C(=O)O)C(O)(c2ccc(F)cc2)c2ccc(F)cc2F)n1
O=C(c1cc(-c2ccc3nnc(-c4cn[nH]c4)n3n2)ccc1Cl)N1CCOCC1
Cc1nc(SC(=O)CNc2ccc(Cl)c(S(N)(=O)=O)c2)n(Nc2ccccc2)c1C
NS(=O)(=O)c1ccccc1-n1c(O)c(C=O)c(=O)[nH]c1=O
O=C(O)C1CCCCC1C(=O)NCCc1ccccc1
C=CC(CC(=O)OC)c1ccccc1CC(=O)NCCCN1CCC2(CC1)C(CNC(=O)c1cc(Cl)cc(Cl)c1)C(N)CN2c1ccc(F)cc1
COCCNOc1cc(C)c(C)cc1C(=O)Cc1c(F)cccc1Cl
Cn1c(-c2ccc3oc(NC4(C(F)(F)F)CCNC4)nc3c2)cccc1=O
COc1ccc(C(=O)Nc2ccc(C(F)(C(F)(F)F)C(F)(F)F)cc2)cc1
Cn1c(=O)c2c(N)nn(C3OC(C(=O)CCCC(=O)O)C(O)C3O)c2n(Cc2ccc(NC(=O)O)cc2)c1=O
CC(=O)CC(=O)c1cc(C(=O)NOC2OC(CO)C(O)C(OC3CCC4(C)C(CCC5C4CCC4(C)CCCC54O)C3)C2O)ccc1C
C=CCOCCOc1ccc2c(c1)C1=NN(C(=O)c3ccc(Cl)c(C(F)(F)F)c3)C(c3ccc(OC)cc3OC)C1C2
CC(=O)c1ccc(Oc2ccc(-c3ccc(-c4nsc(C5CCCN5C(=O)CC(N)=O)n4)cc3)cc2)cc1
CCC(NC(=O)C(CCCNC(=O)c1ccc(N(C)CC(c2ccccc2)c2ccccc2)cc1OCCOCCC1CCCCC1)NC(=N)N)C(=O)O
O=C(Nc1ccc(Cl)cc1)c1cn(-c2ccccc2)nc1-c1ccncc1
CCONc1c(C(=O)C(CC)CC)c2nn(C)c(=Nc3ccc(C)cc3)n2c2nc(C)ccc12
CCS(=O)(=O)c1ccc(-n2ccc(C(=O)NC3CCCC3)n2)cc1
COc1ccc(Cl)cc1CNC(=O)N1CCC(Cc2nc(-c3ccccc3)oc2C)CC1
Cc1nn(C)c(N2CCOCC2)c1CNCc1ccc(Cl)c(-c2ccc(F)nc2)c1
O=C(Nc1ccsc1)c1ccc(-c2ccccc2O)s1
CCCCNCCCCCCCCNC(=O)CCCc1c(C)[nH]c2cc(C)c(C)cc2c1=O
c1c(NCCN2CC3CCC2C3)n[nH]c1C1CC1
CNC(=O)C1CC(c2nccnc2NC)CN1C(C)=O
Cc1cc(C(=O)C2CSCN(N(C)c3nccs3)C2)no1
O=C(NCCCN1CCOCC1)c1ccc(CS(=O)(=O)c2ccc(Cl)cc2)o1
Cc1cc(Nc2nc(NS(=O)(=O)c3cccc(NC(=O)c4cccc(F)c4)c3)nc(-c3ccccc3)n2)n[nH]1
Clc1ccc(-c2cc(CN3CCN(Cc4cc5ccccc5[nH]4)CC3)[nH]n2)nc1
CCOC(=O)C(C)Sc1nnc(-c2cc(OC)c(OC)c(OC)c2)n1-c1ccc(C)cc1C
COC(=O)C1C2C(=O)OC(c3ccccc3)C2C2Oc3cccc(C)c3C2(C)C1C(=O)OC
N#CC(CCCN1CCCCC1)c1cccnc1
Fc1ccc(-n2cc(CN3CC=C(c4ccccc4)CC3)nn2)cc1
COc1ccc(-c2nnn(Cc3ccccc3)n2)c(OC)c1
CCCCN(C(=O)C1C=C2c3cccc4[nH]cc(c34)CC2N(C)C1)C1CCCCC1
C=C(C)C1(N)CC(C(=O)O)C1(C)C
CC(C)C(NC(=O)Cc1ccc(F)cc1)C(=O)N1CCCC1c1nc2cc(Cl)c(Cl)cc2[nH]1
CC1(c2ccccc2)NC(=O)N(CC(O)COc2ccccc2)C1=O
CC1CCN(S(=O)(=O)c2cccc(C(=O)Nc3ccccc3N3CCCCC3)c2)CC1
O=C(Nc1nnc(-c2ccc(Oc3ccccc3)cc2)o1)c1cc([N+](=O)[O-])ccc1Cl
O=NN(CCCl)C(=O)NC1CCCCC1
O=C(c1cn(C2C3CC4CC(C3)CC2C4)c2ccccc2c1=O)N1CCN(c2ccccn2)CC1
CCCC(Nc1ccc(SC(=O)OCC)cc1)C(=O)O
CCSc1nnc(NC(=O)CSCc2ccc(Cl)cc2)s1
Cc1noc(C=C2SC(=S)N(CC(=O)O)C2=O)c1N1CCCCC1
CCCCCCCCCCCCCCCC[N+](C)(C)CCC[N+](CC)(CC)CCCCCCCCCCCCCCC
O=C(c1ccccc1)N(Cc1cc2ccccc2s1)C1CCNCC1
Cc1ccc(N2C(=O)CSC2c2c(F)cccc2Cl)cc1
O=C(Nc1nsc2ccccc12)c1ccccc1F
Cc1ccccc1C(CC(=O)O)NC(=O)Cc1ccc(Cl)cc1Nc1ncc(C(F)(F)F)cc1Cl
COc1ccc(C2N(c3cccc(Cl)c3)C(=O)C2(C#N)C#N)cc1
CC(C)=CCc1c(O)ccc2[nH]c3cc4c(cc3c12)C(=O)C(C(C)C1CCC(=O)O1)OC4=O
CCON=Cc1cnc2ccc(Br)cc2c1SCC
COc1ccc(S(=O)(=O)NCn2ncc(N)nc2=O)cc1
ONC(=NCC1CCCO1)c1ccc(Oc2ccc3ccccc3c2)nc1
Cc1cc(C(=O)Nc2ccc(F)cc2F)c(C)o1
Cc1noc(C)c1S(=O)(=O)Nc1cccc(-c2n[nH]c(=O)c3ccccc23)c1
COc1cccc2c1OC(=Cc1ccc(Cl)cc1)C2=O
Cc1ccccc1C(=O)N1Cc2ccccc2C(c2cc3cc(F)ccc3[nH]2)C1
O=c1[nH]c2cc([N+](=O)[O-])cc(Cn3sccc3=O)c2nc1O
CSCCC(C=O)NC(Cc1c[nH]cn1)C(=O)NC(=O)CNC(CCC(N)=O)C(=O)NC(=O)C(NC(C(=O)O)C(C)C)C(C)O
O=c1nc2oc(-c3ccccc3)cc2cn1C1CC(O)C(CO)O1
O=C(O)COc1ccccc1C=Cc1cc(-c2ccccc2)nc2ccccc12
CCOC(=O)c1cn(CCc2ccccc2)c2c(cc(O)c3ncccc32)c1=O
COc1ccc(N2C(=O)c3c(oc4ccccc4c3=O)C2(C)C)cc1
CCc1nc(CC(=O)N(c2cc(-c3cccs3)ccc2C(=O)O)C(C)C)cs1
Cc1ccc(OC(=O)C=CC(=O)O)cc1
CCOC(=O)C(O)=CC(=O)C=Cc1cn(-c2ccccc2)nc1-c1ccc([N+](=O)[O-])cc1
Nc1nc(=O)c(CCOc2cccnc2)c(Nc2ccc3[nH]ccc3c2)[nH]1
CC(C)C(=O)Oc1ccccc1C(=O)N1CCN(Cc2ccc(O)cc2)CC1
CN1CCN=C1NCCCC(N)CN
CN1CCCN(c2ccc(-c3cnnc4c3cnn4-c3ccccc3)cc2)CC1
CCOc1ccc2c(c1)Nc1c(cccc1OCC)CC2
CC(Sc1nccn1C)C(=O)Nc1ccc(Cl)cc1F
O=C(O)CCCCCCC(=O)NC(CCCC(=O)O)C(=O)O
CN(C)c1cccc2c(S(=O)(=O)OCc3ccc(-c4ccc(-c5nc6ccccc6[nH]5)cc4)cc3)cccc12
CC(C(=O)S(C)(=O)=O)c1ccc(NNSc2nc(C(F)(F)F)ccc2CCc2ccccn2)c(F)c1
COc1cc(C(=O)NC2CCN(C)CC2)c(F)cc1Nc1ncc(C(F)(F)F)c(Oc2cccc3c2C(=O)CC3)n1
CSc1nc2cc(S(=O)(=O)Nc3onc(C)c3Br)ccc2o1
O=c1cc(OCc2ccc3c(c2)OCO3)c2ccccc2o1
CC(C)n1ccnc1CN(C)C(=O)Cn1cc(C(F)(F)F)ccc1=O
O=C1c2ccc(C(O)c3ccc4c(c3)OCO4)cc2CN1C1CCNCC1
CC(=O)OC1C(C)C(=O)C23C(O)C(C)C2C2C(C(C)(C)O)CCC2(C)C13
CC(C)(C)NCC(=O)C1CN(Cn2nc(-c3cccnc3)ccc2=O)CCO1
CCC(=O)CCC(O)P(=O)(ONc1ccc(Cl)cc1)Oc1ccc(CNC(N)=O)cc1
COCc1cc(C)nc2sc(C(=O)c3ccccc3)c(N)c12
COC(=O)c1cc(OC)nc(OC(=O)N(C)C)n1
COCN1CCC2(CCOCC2C(=O)Cc2ccccc2F)CC1
CN(C(=O)COC(=O)c1nc(=O)c2ccccc2[nH]1)c1ccccc1
CNCc1ccc(F)cc1Cl
Cc1cccc(-c2nnc(N3CCN(S(=O)(=O)c4cccc([N+](=O)[O-])c4)CC3)s2)c1
CCN(CCC(=O)Sc1ccc(C)cc1)c1cccc(C)c1
COc1ccc2c(c1)cc(C)c1nc3ccccc3nc12
COc1ccc(C#CCN(C)C(C)C)c(C#Cc2ccc(OCCN(C)C)cc2)c1
CC(C)CC(NC(=O)C(CCC(=O)O)C(C)C)C(O)CC(=O)NC(=O)C(NC(Cc1ccc(O)c([N+](=O)[O-])c1)C(=O)O)C(C)C
CC1OC(OC(c2ccccc2)(c2ccccc2)c2ccccc2)C(O)C(OCC(O)Cc2ccccc2)C1OCc1ccccc1
N#CCC(=NN)C(C#N)C(=O)Nc1ccccc1
O=C(c1ccco1)N1CCN(c2nc(-c3ccc(Cl)cc3)nc3ccccc23)CC1
CC(CO)Nc1ccc2c(c1)CC(=O)N(CN(C)CC1CCCCC1)CC(C)C(C(=O)Nc1ccc(F)cc1)O2
COC(=O)CSc1ccc(-c2ccc3c(c2)OCO3)nn1
CC(C)(C)c1ccc(Cc2cc(C3OC(CO)C(O)C(O)C3O)c3c(c2Cl)OCC3)cc1
COc1ccc(N(CC(=O)Nc2ccccc2C(F)(F)F)S(=O)(=O)N(C)C)cc1
O=C(Nc1nccc2cccnc12)C1CCCCC1
COc1ccc2c(c1)NC(=O)C2=C1Nc2ccc(F)cc2C1=NO
COc1ccc2c(c1)NC(=O)C2=Cc1ccc(N(C)C)cc1
COc1cc(Cn2c(C3CCCCC3)nc3cc(C)c(Cl)cc32)cc(OC)c1OC
CCOCCCNC(=O)c1cc(=O)c2cc(C)c(C)cc2o1
Cc1ccc(NC(=O)Nc2ncccn2)cc1
CCCCN(CC1CCCCO1)S(=O)(=O)c1ccc(C(=O)NCC(C)O)cc1
COC(=O)C1CN(C(=O)CC(c2ccccc2)c2ccccc2)CC1C(=O)OC
Cc1ccc(C(=O)Nc2ccc(F)c(C(F)(F)F)c2)cc1Nc1ncnc2cnc(N3CCCC(C)C3)nc12
CS(=O)(=O)NC(=S)Nc1ccc(Cl)c(NC(=O)c2ccccn2)c1
NC(=O)Cc1c(-c2ccccc2)n(Cc2cccc(Cl)c2)c2ccccc12
COc1c(C(=O)c2cccs2)cc(N2C(=O)C=CC2=O)c2ccccc12
CCc1c(Sc2ccccc2)c2c([nH]c1=O)CCCC2
O=C(O)c1ccccc1C(=O)Nc1cccc(Cl)c1
COc1cccc2c1OC(C(=O)N(C)c1ccccc1)C(c1ccccc1)=C2
Fc1cncc(Br)c1
CCNC(=O)OC1=C(c2ccccc2)Oc2ccccc2-n2cccc21
O=[N+]([O-])c1nn(S(=O)(=O)O)cc1NCCCCCCCCCCCCCNCCSSCCNCCCCCCCO
O=C(O)CCc1ccc(OCCC2CCNCC2)cn1
O=C(CN1C(=O)C2C3CCC(C3)C2C1=O)NCCN1CCN(c2ccc(C(=O)c3ccccc3)cc2)CC1
COc1cc(C=C2C(=O)N(c3ccc(O)cc3)C(=S)N2C)cc(OC)c1OC
COC1CCc2ccc(Cl)c(-c3nc4ccccc4nc3-c3ccc(F)cc3)c2C1
CCC(Cc1ccc2ccccc2c1)NC(=S)NCCNc1c2c(nc3cc(Cl)ccc13)CCCC2
O=C(Cc1nnc(NSCc2ccc(F)cc2)s1)c1ccoc1
CC(C)CCCC(C)C1CCC2C(=NNC(=S)Nc3ccccc3)CCCC21C
COc1cc(CC(=O)N2c3ccccc3N=C(c3ccc4c(c3)OCO4)C2CC(=O)O)cc(OC)c1OC
COc1ccc(C(=O)N2CCCC(n3nnc(COc4cc(C)ccc4C)n3)C2)cc1OC
C=C(C)C1CCC2(C(=O)OCCOCCOCCOCCOC(C)=O)CCC3(C)C(CCC4C5(C)CCC(O)C(C)(CO)C5CCC43C)C12
CCN(CC1CCC(CNC(=O)C(=O)c2c[nH]c3cccc(F)c23)CC1)C(=S)Nc1ccc(C)cc1Cl
CCCC(=O)N1CC2Cn3c(nc4cc(C)ccc43)C2C1
CCN(CC)CCN1C(=O)C2CCc3c(cccc3[N+](=O)[O-])C2C1=O
CC(=O)NCC(c1ccc(OC2CCCC2)cc1)c1c[nH]c2ccccc12
COc1ccc(-c2n[nH]c(C(=O)Sc3ccc(NC(C)C)cc3)c2C(C)=O)cc1
COCC(=O)N(Cc1cc2ccccc2[nH]c1=O)c1ccccc1OC
CN(C(=O)Cc1ccc(Cl)c(Cl)c1)C(CN1CCCC1)c1ccccc1
COc1cccc(C(=O)NCN2CCCC(C(=O)c3ccc(OC(F)(F)F)cc3)C2)c1
OC1CCN(c2ccc(Cl)cc2)C1
COc1ccc2cc3[n+](cc2c1OCCCOc1ccccc1F)CCc1cc2c(cc1-3)OCO2
Cc1ncc2c(c1C)CCCN(Cc1nnc(C(C)C)n1C)C2
CSc1nc(NCCCN(C)C)c2ncnc(N)c2n1
CCC(=C(c1ccccc1)c1ccc(O)cc1)c1ccccc1
O=C(O)CSC(=O)CCN1CCc2ccccc2C1
Cc1ccccc1N(CCS(=O)(=O)c1ccccc1)C(=O)C(=O)NCc1cccnc1
CC(C)OCCCNC(=O)c1cnc2ccc(C(F)(F)F)cc2n1
N=C(N)NCCCC(NC(=O)C(Cc1ccccc1)NC(=O)C(CCCCN)NC(=O)CCCCC(=O)NO)C(=O)Nc1ccccc1
COCCCNC(=S)Nc1ccc(NC(C)=O)c(OC)c1
CCCc1c(OCCCN2C(=O)COC2c2ccc(OC(C)C(=O)O)cc2)ccc(C(C)=O)c1O
COCCNC(=O)CN1CCOC(Cn2cncn2)C1
COc1cccc(C(CC(=O)O)NC(=O)CCCCCNC(=O)OC(C)(C)C)c1
CCNc1ccc2c(c1)C(=O)C(c1nc3ccccc3o1)=C(O)C2=O
Cc1cc2oc(=O)cc(CONc3cc(Cl)ccc3C(=O)C(=O)c3cccc(Cl)c3)c2cc1C
O=C(N=c1sccn1Cc1ccccc1)C1CCCO1
Nc1nn(CCC(=O)NN=Cc2cn(-c3ccccc3)nc2-c2cc3ccccc3oc2=O)c(=O)n1Cc1ccccc1
O=C1Nc2cc(-c3ccco3)ccc2C1=Cc1c(-c2cccs2)[nH]c2ccccc12
Cn1ncc2c(NCc3cc(NC(=O)NCCC(=O)NCc4ccccc4)cc(C(C)(C)C)c3)ncnc21
CC(C)n1c(=O)ccc2cnc(Nc3cccc(F)c3)nc21
CC1C(=Cc2cnc3ccccc3n2)CCC2(C)C1CCC1(C)CC3(O)C(O)CC4C(C)(C)C(O)CCC4(C)C3CCC12
CN(CC(=O)Sc1ncnc2sccc12)C(=O)CNc1cccc(F)c1
COC(=O)CCc1ccc(-c2nc3scc(-c4ccccc4)n3c2CN(C)CCc2ccccn2)cc1
O=C(O)CCCc1csc(C(Cc2ccc(-c3ccc(C(=O)O)cc3)cc2)Nc2ccccc2C(=O)c2ccccc2)n1
CC(=O)OCN1C(=O)c2cc(F)ccc2C1Oc1cc(Cl)ccc1Cl
CCN(CC)C(=O)CNCc1cc2ccc(C)c(C)c2[nH]c1=O
COC(=O)c1cc2c(o1)C(=O)c1c(O)c3c(c(O)c1C2=O)CC(O)(C(C)=O)CC3OC1CC(n2cc(C=O)c(=O)[nH]c2=O)C(OC(C)=O)C(C)O1
CC(NC(=O)C1CCCC1C(=O)O)c1ccc2ccccc2c1
C=C(C)C(=O)OCC1(O)CC2=C(C)CCC3C=C(C(C)C)C1C23C
Fc1cccc2nc(CSc3nnc(-c4cccnc4)n3-c3cccc4ccccc34)cnc12
O=C(C1CC12CC2c1ccc(Cl)cc1)N1CCSCC1
O=C(Nc1ccccc1F)c1ccc(Cl)c(S(=O)(=O)c2ccc(Cl)cc2)c1
O=C(Nc1ccc2c(c1)OCO2)c1noc2c1CCCC2
COc1cccc(N2CCN(C(=O)CCCC3CCSS3)CC2)c1
COC(=O)C1(C)CSCC(NC(=O)c2ccc(OC)cc2Cl)C1=O
N#CCC(=O)N1CCc2ccccc2C1c1ccc(C(N)=O)c(NC2CCC(O)CC2)n1
CCOc1ccc(C(=O)C=Cc2ccc(OC)c(Br)c2)cc1
CCCCCCn1c(N)nc2cc(C(=O)NCCCO)cnc21
Cc1cccc2nc(-c3ccc(-c4cccc(CN5CCCC(C)C5)c4)s3)[nH]c12
COc1ccc(Cl)c(F)c1CN1C(=O)C(CC(=O)Nc2ccc3c(c2)OCO3)Sc2ccccc21
OCC1OC(Sc2c(F)cc(F)cc2F)C(O)C(O)C1O
NC(Cc1cn(Cc2ccccc2Cl)cn1)C(=O)O
Cn1ccc(-c2cc(=O)c(Oc3cc(Cl)cc(C#N)c3F)c[nH]2)n1
NCC1CC1c1cccc(-c2cccs2)c1
Cc1cc(SC(=O)CNc2ccncc2)c2ccccc2[n+]1CC(c1ccccc1)c1ccccc1
CC1(C(=O)N(CCC2CCCC2)Cc2ccc(-c3cccc(C#N)c3)cc2)CCN1C(=O)Cc1ccccc1
CC1CC(C)CN(S(=O)(=O)c2ccc3c(c2)CCCC(=O)N3)C1
COc1ccc2[nH]c(SCC(=O)Nc3ccc(C)cc3[N+](=O)[O-])nc2c1
CC12CCC(O)C(CNC(=O)c3ccc(O)cc3O)C1C1(OCC3CCCCC3)COC1CC2CN1CCc2cc(O)c(F)cc2C1
CCCCSc1nc2ccc(N3C(=O)C(O)=C(C(=O)c4cccs4)C3c3cc(CO)cs3)cc2s1
CN(C)CCNc1cccc2ccc(-c3ccc(C(=O)O)cc3)nc12
CC(=O)NC(CCC(=O)O)C(=O)NCc1ccc2ccccc2c1
COc1cc(-c2ccc3nc(-c4ccc5ncoc5c4)[nH]c3c2)ncc1-n1cnc(C)c1
COc1cc([N+](=O)[O-])c(NCC(=O)NCc2ccc3c(c2)OCO3)cc1Cl
CCOc1ccc(OCC)c(-n2c(O)nc3cc(C(=O)NCC=C(C)C)ccc3c2=O)c1
CSC(CCNC(=O)N1CCCC1C(C(=O)NC(CS)C(=O)NCC(=O)NC(=O)c1ccccc1)C(C)C)C(=O)O
CCC1OC(=O)C(C)C(OC2CC(C)(OC)C(O)C(C)O2)C(C)C(OC2OC(C)CC(N(C)C3CCC3)C2O)C(C)(O)CC(C)CN(CCCCNC(=O)c2ccccn2)C(C)C(O)C1C
CCOC(=O)CC1c2cc(-c3cccc(C)c3)ccc2OC(=N)C1C(=O)OCC
N#Cc1ccc(C(=O)Nc2ccc(OC(F)(F)F)cc2)cc1NC(=O)c1ccco1
CCOc1ccc(CCN=C(N)N)cc1OCC
CCCC(=O)Nc1ccc(N2CCCCCC2)cc1N1CCCCC1
CC(=O)CCSSCCC(C)=O
CCC(CC)C(=O)Nc1ccc(Oc2ncnc3sc(C)cc23)c(Cl)c1
CNNc1ccc2c3c(nn2CCCCNCCO)-c2cnccc2C(=O)c13
CCCn1cc(C(=O)Nc2ccc(-c3nc4ccccc4[nH]3)cc2)c(=O)c2ccc(C)nc21
O=C1SC(Cc2cccs2)C(=O)N1N1CCOCC1
Nc1ncnc2c1c(-c1ccc(Nc3nc4cc(C(F)(F)F)ccc4o3)cc1)nn2C1CCC(C(=O)O)CC1
O=C1C(OC2OC(COP(=O)(O)O)C(O)C(O)C2O)=CC2C(=O)c3c(O)cc(O)cc3C(=O)C2=C1O
O=C(CNc1ncnc2cc(OCc3ccccc3)c(NC(=O)C(c3ccccc3)N3CC4CCNC4C3)cc12)NO
COc1cc(NCc2c(-c3ccccc3)nc3cc(C)ccn23)cc(OC)c1
CC(=O)Nc1ccc(C#Cc2ccc3ccoc3c2)cn1
CCCCC(=O)NC(=O)C(Cc1c[nH]c2ccccc12)NC(Cc1ccc(O)cc1)C(=O)O
NC(=O)c1cc(OCCCc2nc(C(=O)NCc3ccccc3)co2)ccc1O
NS(=O)(=O)c1ccc(-c2ccc(C=C3C(=O)NC(=S)NC3=O)o2)cc1
CN(C)C(=O)c1cc2c(=O)n3ccccc3nc2n(C)c1=NC(=O)c1cc([N+](=O)[O-])ccc1Cl
CS(=O)(=O)Nc1ccccc1N1CCN(C(=O)c2ccccc2OCC(=O)Nc2ccc(F)cc2)CC1
NCCOc1cc(=O)oc2cc(O)ccc12
COc1cc(C2Oc3cccc(OC)c3CC2O)ccc1O
O=C(Cc1ccccc1CC(O)c1ccccc1)Nc1nnc(CCSCCc2nnc(NC(=O)CC(O)c3ccccc3)s2)s1
O=[N+]([O-])c1ccc(Sc2nc3ccc(Oc4ccc(Cl)cc4Cl)cc3s2)nc1
O=C(NC(=S)Nc1cccc2cnccc12)c1cccnc1
CC1(c2ccc3ccccc3c2)OC(=O)C2=C(COC(C(C)(C)CCCO)C2O)O1
N#CN=C(NCCCCc1c[nH]cn1)NCC1CCOC1
Cc1cc(NC(=O)c2c(-c3ccccc3Cl)noc2C)no1
O=C(O)Cc1ccccc1[S+]([O-])Cc1ccc(C(=O)NCc2ccco2)o1
COc1cccc(-c2cccc3c2CCC(N)C3)n1
CC(=NO)c1c(C)nc2ccc(F)cc2c1Nc1ccc(Cl)cc1
Cc1nonc1OCCOCCNCC(O)COc1ccc(O)cc1
CCCCCn1ncc2c(N)c(C(=O)NC)cnc21
CC(=O)OCC1C(OC(C)=O)C(OC(C)=O)OC(OC(C)=O)C1OC(C)=O
CCCCOC(=O)CCCCNC(=O)C(CCCCCS)CC(=O)O
CC(C)C(NS(C)(=O)=O)c1cc(C(=O)O)c[n+]([O-])c1
O=C(NCCNc1ccc(Cl)cc1)NCc1c(F)cccc1Cl
COc1cccc(N2CCN(C(=O)c3cc4ccccc4cc3O)CC2)c1
COc1ccc(S(=O)(=O)N2CCOCC2)cc1NC(=O)CBr
CC(=O)Nc1cccc(C(=O)NN=Cc2ccncc2)c1
COc1cc(CNC(=O)C=Cc2ccc(O)c(O)c2)ccc1OCc1ccccc1
C=C(CC(=O)OC)Cc1c(Br)c2ccccc2n1C
Brc1ccc(-c2cncc3c2ccc2ccccc23)cc1
CC(=O)N1c2ccccc2CC1C(=O)N1CCN(CCC(=O)O)CC1C
CC1CCCCOC(C(C)CO)C(C)CN(C(=O)Nc2ccccc2)C(=O)c2cc(NCN(C)Cc3ccccc3)ccc2O1
CC(=S)NC1C(OC2CCC3(C)C(CCC4C3CCC3(C)C(C)C(O)C(O)C43O)C2)OC(CO)C(O)C1O
CCONc1nc(CC(=O)N2C(=O)COc3ccccc3C2C(=O)Cc2ccc3c(c2)OCO3)cs1
Cn1ccnc1CC(=O)N1CCCC2(C1)CN(c1ccccc1)C(=O)CO2
CON=C(C(=O)NC1C(=O)N2C(C(=O)[O-])=C(C[n+]3cccnc3)CSC12)c1csc(N)n1
CCCc1c(C(=O)O)cnc2ccc(N(CC)CC)cc12
CN1CCCc2c1cc(C(=O)NCCCNCCCNc1c3c(nc4ccccc14)CCCC3)cc2[N+](=O)[O-]
Nc1nc(-c2cccs2)c2ncn(Cc3ccccc3)c2n1
CCCn1c(=O)n(C)c(=O)c2[nH]c(-c3cccc(C(=O)NC(C(C)CC)C(O)CC(O)COCC4CCCCC4)c3)nc21
COc1ccc(NC(=O)c2ncoc2-c2cc(OC)c(OC)c(OC)c2)cc1OC
COc1ccc(C=C(NN2CCCC2)C(=O)C(=O)c2ccccc2)cc1
CCCCCC(=O)Oc1c(O)c2c(c(O)c1-c1ccccc1)C(=O)CC(c1ccccc1)O2
O=C(NC1c2ccccc2OCC1O)C(Cc1ccccc1)CC(O)CN1CCN(Cc2ccccc2)CC1C(=O)NCC(F)(F)F
CCCc1cc(=O)nc2[nH]nc(SC(=O)CNc3cccc(C(C)=O)c3)n12
CCCCc1nc2c(N3CCCC3)ccc(C(=O)OC)c2n1Cc1ccc(-c2ccccc2-c2nn[nH]n2)cc1
c1ccc2c(-c3cnn4cc(-c5ccc(N6CCOCC6)cc5)cnc34)csc2c1
COc1ccc(Cc2cc(C3OC(CO)C(O)C(O)C3O)c3oscc2-3)cc1OC
CCCCCC=CC=CC(=O)CCCCCCCC(=O)O
COc1ccc(-c2c[n+](-c3ccccc3OC)c3sccc3[n+]2-c2ccccc2SC)cc1
CCNc1nc(N)nc(C(C#N)=Cc2ccco2)n1
N#CC(=Cc1cccc(Oc2ccccc2)c1)c1nc2ccccc2[nH]1
COc1ccc(-c2ccn3ncc(-c4cccc(-n5ccc6ccc(N7CCNCC7)cc65)n4)c3c2)cc1
COc1ccc2c(c1)CC1C3OCCCC23CCN1CC1CCC1
CC1CC(=O)c2sc(NC(=O)c3ccc(Cl)cc3)nc2C1
N#Cc1cccc(-c2cn3ccc(-c4ccco4)cc3n2)c1
CC1(C)CC(OC(=O)c2ccncc2)C23COC(=O)C(C2)C2(C)CCC1C3C2
CN(C)CCCCc1ccc(ONC(=O)N2CCCC2C(=O)Cc2ccc3ccccc3c2)cc1
CCCSc1ncc(Cl)c(C(=O)Nc2sc3c(c2C(=O)OCC)CCCCC3)n1
CNC(=O)C1Cc2ccccc2N1C(=O)C=Cc1ccc(F)cc1
COc1cc2ncnc(Nc3ccc(OC(F)(F)F)c(OCCOCCOC(=O)Nc4ccc(F)cc4)c3)c2cc1OC
O=C(NC(Cc1c[nH]c2ccccc12)C(=O)NC(Cc1c[nH]c2ccccc12)C(=O)Nc1ccc(OC(F)(F)F)cc1)OC1C2CC3CC(C2)CC1C3
CCCn1c(NC(=O)c2ccco2)nc2ccccc21
CCCC(NC(=O)C(CC(C)C)NC(=O)C(CC(O)C(Cc1ccccc1)NC(=O)C(Cc1c[nH]cn1)NC(=O)OC(C)(C)C)C(C)(C)C)C(=O)O
O=C(COc1ccc2cc3ccccc3cc2c1)NCCn1cccc1
CCN(CC)C(=O)Nc1ncnc2sc3c(=O)n(-c4ccc(OC)cc4)c(N4CCN(c5ccccc5OC)CC4)nc3c12
O=C(NCc1ccco1)c1ccccc1
COc1cc(O)c(C(=O)C=Cc2ccc(OC)c(O)c2)c(OC)c1
Cn1ccnc1SCCNC(=O)c1cc2c(s1)CCCC2
Cc1nc(C)n(CN2CCCC(Cc3nnc(C4CC4)o3)C2)n1
CCCCC(NC(=O)OC(C)(C)C)C(=O)Nc1cc(=O)n(C)c(=O)n1C
CCC(=O)N1CCC(n2c(-c3ccccc3)nc3cc(C(=O)OC)ccc32)CC1
CCCCCCCCCCCCCCCCOC1OC(C(=O)CO)C(O)C(O)C1O
Cc1cc(-c2cc3ncn(-c4ccc(OCCN(C)C)c(OC(F)F)c4)c(=O)c3s2)ccn1
O=C(NCc1cccc(F)c1)C1CCCN1S(=O)(=O)N1CCOCC1
CCCCC(CN(O)C=O)C(=O)NC(C(=O)N(C)C)C(C)(C)C
Nc1ccc(-c2ccccc2Cl)nc1C(=O)NCc1ccc(F)cc1
O=C(O)C=Cc1nc(-c2ccccc2)cc(C(F)(F)F)n1
CN(C)CC1CCCC(Nc2ccnc3ccc(-c4ccccc4OC(F)(F)F)cc23)CC1
CC(C)(C)OC(=O)NC(=O)C(Cc1ccccc1)NC(=O)C(NC(=O)C(CC1CCCN1C(N)=O)OC(C)(C)C)C(C)(C)C
COc1ccccc1N1CCN(CS(=O)(=O)C23CCC(CC2=O)C3(C)C)CC1
Cc1cc2c(O)c3c(c(-c4ccc5oc6ccccc6c5c4)c2oc1=O)C(=O)OC3O
O=c1c2ccccc2[nH]c2c1cnn2Cc1ccc([N+](=O)[O-])cc1
CC(C)(C)Nc1c(C(N)=O)cnn2cc(C#Cc3ccccc3)cc12
CC(C)(C)c1nn(-c2ccc(C(F)(F)F)cc2)c2cc(C3CCCNC3)sc12
NC(=O)c1ccn(C2OC(CO)C(O)C2O)n1
CC(C)c1ccc(NC(=O)N(CCC#N)Cc2ccco2)cc1
O=C(NCCO)c1cc(NC(=O)c2cc(NC(=O)c3cc(-c4cccs4)cs3)cc(N(CCCl)CCCl)c2)cc(C(O)O)c1
O=C(Nc1ccc(C(F)(F)F)cc1)c1cnn(-c2ccccc2)c1-c1ccccc1N1CCCCC1
CC1(O)CC23CC(CCC2C2(C)CCC(C3)O2)OC1=O
CCCNC(=O)C(C#N)=Cc1ccccn1
CC(C)(C(=O)NC(=N)N)n1cc(CN2C(=O)NC(Cc3ccc(O)cc3)C(O)C2CCc2ccccc2)nn1
NCCCCC(N)C(=O)NCc1ccc(NC(C2CCCCC2)P(=O)(O)O)cc1
CCC(CC)C(=O)OCC1(C)CCC2(C)CCC3(C)C(=CC(=O)C4C5(C)CCC(O)C(C)(N)C5CCC43C)C2C1
O=C(O)CCC(NCc1ccccc1[N+](=O)[O-])C(=O)O
Cc1ccc(C)c(N2CCN(CC(O)COc3c(C)cccc3C)CC2)c1
N=C(N)NC(=O)CC(N)CCCNCCSC1OC(CO)C(O)C1n1ccc(N)nc1=O
O=C(CNC1CC1)Sc1nnc(-c2ccc(F)cc2)n1Cc1ccccc1
CC(C)C(NCC1CCCO1)C(=O)N(C)C(=O)CCC(=O)Nc1ccccn1
COc1cccc(N2C(=O)c3[nH]c4cc(O)ccc4c3C2c2ccccc2C)c1
O=S(=O)(c1ccc(Cl)cc1)N1CCN(Cc2nnnn2C2CC2)CC1
O=C(O)c1cccc2c1CN(CCc1ccccc1)CC2
CN(C)CCN1C(=O)c2cncn2Cc2ccccc21
O=C(O)c1ccc(-n2c(=O)c3oc4ccccc4c3n(Cc3ccco3)c2=S)cc1
O=c1nc[nH]c2c1c(-c1cccc(C(F)(F)F)c1)cn2C1CC(O)C(CO)O1
O=C(c1ccc(OCc2ccccc2)cc1)C1CCN(N2CCCC(O)C2)CC1
COc1ccc(N2C(=O)CC(c3ccccc3F)N(c3ccc(OC)cc3)C2=O)cc1
CNC1CCN(c2ccc(Nc3ncc4c5ccncc5n(C5CCCC5)c4n3)nc2)CC1
NC1(C(=O)O)C(C(=O)O)CC2C1C2(F)OP(=O)(O)O
O=C(NN=Cc1cc(Br)ccc1O)c1ccc2c(c1)OCO2
CC(N)Cc1ccc(Cl)cc1
C=C1C(=O)OC2C=C3C(=CCC4(C)C3CCC4C(C)N(C)C)C(C)C12
CCCCOc1ccc2oc(=O)ccc2c1
CCOCCCNC(=O)Cn1cc2c(n1)CC(c1ccco1)CC2=O
CC[N+](C)(C)O
CCCCCCCCCCCCCCCCCn1sc2nc(C)c(C)n2c1=O
CS(=O)(=O)N1CCC(N(CCN(Cc2ccc(C#N)cc2)S(C)(=O)=O)c2ccccc2)CC1
CCCNC(=O)c1cc2c(c(S(=O)(=O)NCCO)c1)CCCC2
CN1CCN(Cc2ccc(NC(=O)Nc3cnn(Cc4c(F)cccc4Cl)c3)cc2)CC1
CC(=O)OC1CC2C(C)(C)CC=CC2(C)C2CCC3(C)C(=CCC3C3CC(O)OC3=O)C12C
CC1CC2C(OC(=O)C=Cc3ccco3)C3(OCc4ccccc4)CC4C(=O)C(C)(C)CC4C3(C)CC2(O)C1OCc1ccco1
Cc1onc(-c2ccc(F)cc2)c1C(=O)NCc1ccc([N+](=O)[O-])cc1
CC(C)NC(=O)CSc1nnnn1-c1ccc2c(c1)OCCO2
CC(=O)NNC(=O)c1ccc2[nH]c3c(c2c1)CC1(O)C2Cc4ccc(O)c5c4C1(CCN2CC1CC1)C3O5
CNc1nc(C)cc2c(-c3ccccc3)cccc12
Cc1nn(C)cc1C1=NC(CCc2ccccc2)CO1
CCCCc1nc(Cl)c(C(=O)NC(Cc2c[nH]c3ccccc23)C(=O)O)n1Cc1ccccc1-c1ccccc1S(=O)(=O)NC(=O)C(CCC(=O)O)OC
COc1ccc(S(=O)(=O)Nc2ccc3c(c2)OCO3)cc1
COC(=O)CN1CCN(c2ccnc(Nc3ccc4c(c3)OCO4)n2)CC1
CN(Cc1c(F)cccc1Cl)C(=O)c1nn(C)c2c1CS(=O)(=O)c1ccccc1-2
Nc1nnc(-c2ccc(C(F)(F)F)c(Nc3ccc(I)cc3F)c2)o1
N#CC(=Cc1cccc(O)c1)c1ccnc2cc(Cl)ccc12
Cc1ccc(N(C)S(=O)(=O)c2ccc(C(=O)NC3CC3)cc2)cc1Cl
Cc1[nH]n(-c2ccccc2)c(=S)c1Cc1ccccc1
CC(C)(C)N(O)c1ccccc1
COc1cc2c(cc1OC)CN(C(=O)c1cc(=O)c3cc(OC(C)C)ccc3o1)CC2
CCOC(=O)c1cnc2cc(OC)ccc2c1C(=O)OCC
COc1ccc(OCC2c3ccccc3CCN2C(=O)c2ccc3c(c2)OCO3)cc1
COc1cc(CNC(=O)c2ccco2)ccc1OC(=O)C(C)C
COc1cccc(C(=O)C2C(=O)N(c3ccccc3OC)C(=S)N2NC(=O)c2ccco2)c1
Clc1ccc(Cn2ncc3c(NCCc4cccs4)nc(C4CCCC4)nc32)cc1
CC(C)c1ccc(C(=O)CN2C(=O)NC(=Cc3ccc(F)cc3)C2=O)cc1
COc1ccc(NC(=O)c2c[nH]c3ccc(S(=O)(=O)N4CCN(c5ccc(F)cc5)CC4)cc3c2=O)cc1
COc1cc(C2c3cc4c(nc3Oc3ccc5c([nH]c6ccccc65)c32)C(=O)NC4=O)cc(OC)c1OC
Fc1cccc(F)c1CN(CCc1ccccc1)C1CCNCC1
CCCCCC(C)NC(=O)Oc1ccc(C(Cl)=NOCCCC)cc1OC
C#CCOc1ccc(CCNC(=O)C(OCC#C)c2cccc(Br)c2)cc1OC
CC12CCC(OC(=O)c3ccccc3)CC1=CCC1C2CCC2(C)C(O)CCC12
COc1ccc(Cl)cc1NC(=O)CCc1c(C)nn(-c2ccc(N3CCOCC3)nn2)c1C
CCOC(=O)CN1C(=O)C2C3CCC(C3)C2(C(=O)OCC)C1=O
CC(C)(C)OC(=O)NC(Cc1c[nH]cn1)C(=O)NC(CCC(=O)O)C(=O)NC(CC(=O)O)C(=O)O
CS(=O)(=O)N1CCC2(CC1)COCCN(C(c1ccccc1)c1ccccc1)C2
O=C(Nc1nc(=O)c(O)n[nH]1)c1ccccc1
O=C(CC12CC3CC(CC(C3)C1)C2)C1Oc2cncnc2C(NCO)N1c1ccc(Cl)cc1
COc1cccc(OCC[N+](C)(C)CCOS(C)(=O)=O)c1
COc1ccc(CCNC(=O)N2CCC(S(=O)(=O)c3cccc4nsnc34)CC2)cc1OC
CN(Cc1ccc(OC(F)(F)F)cc1)C(=O)c1ccc2c(c1)C(=Cc1cnccn1)C(=O)N2
O=C(NN=Cc1ccc(OC2CSC2)cc1)c1ccccc1
CCOc1ccccc1Nc1ncnc2sc(-c3ccccc3F)cc12
Cc1ccc(Cn2c(SC(=O)CNc3cccc(C)c3C)nc3cc(F)ccc3c2=O)cc1
CC(CNC(=O)c1ccc2nc(NC(=O)Nc3cccc(C(=O)OCCN(C)C)c3)ccc2c1)NCC(O)c1cccnc1
Cn1cnnc1SCC(=O)N1CCN(S(=O)(=O)c2cccs2)CC1
CN(C)c1ccc(CNC(=O)c2ccc3[nH]nnc3c2)cc1
Cn1cc(C2=C(c3cn(C)c4ncccc34)C(=O)NC2=O)c2c(O)cccc21
CN(Cc1cn[nH]c1-c1ccc(O)c(F)c1)C(CO)Cc1ccccc1
CCCN(Cc1ccc(-c2ccccc2-c2nn[nH]n2)cc1)c1nc2c(cc1F)c(=O)c(C(=O)O)cn2CCF
Cc1ccc(CSCC(=O)NCc2ccccn2)n1C
Cc1cccc(Oc2ccc(OCc3ccccc3Cl)c(C(=O)NO)c2)c1
C=C(C)C(=O)Nc1cccc(C=Cc2cc(OC)c(OC)c(OC)c2)c1
Cc1ccc(CCc2nnc(C)n2Cc2ccc(-c3ccccc3-c3nn[nH]n3)cc2)cc1
CCOC(=O)c1nn(-c2ccc(OC)cc2)c(-c2ccc(Cl)cc2)c1C#N
COC(=O)C1(C)CCCC2(C)c3ccc(C(C)C)cc3-c3c(c4ccc(F)cc4n3CCN3CCCCC3)C12
COc1cccc(CNC(=O)c2cnn3cccc(C)c23)c1
Cc1ccc(-n2nc(SCC(=O)Nc3ccccc3)c(C#N)c2N)c(C)c1
ON=Cc1cc2c(c(N3CCOCC3)n1)C(c1ccccc1)CS2
COC(=O)C1CN(C(=O)c2ccc(F)cc2)C(=Nc2nc(-c3ccccc3)cs2)S1
COc1ccc(C=NNC(=O)c2ccc(S(=O)(=O)Nc3ccc(F)cc3)cc2)c(OC)c1
COc1ccc(C(=O)CN2CCN(CCNS(=O)(=O)c3ccc4c(c3)OCCO4)CC2)c(OC)c1
CC(C)CC(N)C(=O)CC(Cc1ccccc1)C(=O)O
Cc1cc(-c2ccccn2)n(-c2cccc(Cl)c2)n1
Fc1cccc(CN2CCN(C(c3ccccc3)c3ccc(Cl)cc3)CC2)c1
CCOC(=O)C(=CNc1ccc(C)c(C)c1)C(=O)OCC
Cc1ccc(C(=O)NN=Cc2ccc(N(CCC#N)CCC#N)cc2)cc1
COc1cc(OCC2(c3ccccc3)CCCC2)ccc1-c1ccccc1C(=O)O
CC(=O)c1ccc(-c2cc(-c3ccc(N4CCN(C)CC4)cc3)nn2-c2ccccc2)cc1
O=C(CSc1nncn2c1cc1sccc12)Nc1ccc2c(c1)OCO2
Cc1ccc(C(=O)NCCN2C(=O)SC(=Cc3ccc(-c4cc(C(=O)O)ccc4Cl)o3)C2=O)cc1
COc1ccc(C=C2CCC(CCN(C)C)(c3ccccc3)OC2=O)cc1
CN1CCN(Cc2nc(C3CCN(C(=O)C(CO)n4cccc4)CC3)no2)CC1
COc1ccc(F)cc1C(C)(C)CC(O)(Cc1ccc(Cl)cc1)C(F)(F)F
C=CC(C)(O)CCC1CC2(C(=O)O)C(O)=C(C(=O)CCC(C)C)C(=O)C1C2(C)C
CCc1nc(NC(C)C)c2oc3ccc(C(C)C)cc3c2n1
CC1CN(C(=O)c2cc3c(s2)CCC3)CC(C)O1
COc1ccc(C(=O)Nn2c(C=Cc3ccc(O)c(O)c3)nc3ccccc3c2=O)cc1
COc1cc(S(=O)(=O)NCCO)ccc1F
COc1ccc(NC(=O)Nc2cccc3[nH]c4cc(C(=O)NCCN5CCNCC5)ccc4c23)c(OC)c1
CCC(CC)NC(=O)CSc1nc(N2CCN(CC)CC2)nc(N2CCN(c3ccccc3F)CC2)n1
COc1ccccc1COCC#Cc1cccc(C#N)c1
CNC(=O)C(C)COc1cc(-c2ccccc2)nc2ccccc12
O=C(CCn1ncc(N2CCCC2=O)cc1=O)NCc1ccccc1N1CCN(c2ccccc2F)CC1
CC=C(C)C(=O)OC1C(C)C2(O)C3=CC(C)(CC)CC3CC(OC(C)=O)C12C
Cc1cc(Br)ccc1CN(C)Cc1ccccc1
CCC(CC)ONc1c(C(=O)C(=O)c2ccc(N3CC(C)OC(C)C3)cc2)[nH]c2ccccc12
O=C1C(=Cc2ccc(Cl)cc2Cl)C(=O)c2ccccc21
CC(=O)N1CCN(c2ccc(Nc3ncc4[nH]cnc4n3)cc2)CC1
CCOc1c(C(=O)O)[nH]c2ccc(Br)cc12
Oc1ccc(C2(c3ccc(OCCCCN4CCCCC4)cc3)CC3CCC2C3)cc1
COC(=O)c1ccc(C(=O)N2CCC3(CC2)NCCc2c3[nH]c3ccccc23)cc1
COc1ccccc1NC(=O)Nc1ccc2c(c1)CCCN2C(=O)c1cccnc1
CCN1CNS(=O)(=O)c2sc(Cl)cc21
CSc1ccc(CN2CCCc3cc(C)c(-c4cc(C(F)(F)F)cc(C(F)(F)F)c4)nc32)cc1
N#Cc1ccc(F)c(COc2cc(C3NC(=O)C4(CCCC4)N3)ccc2Oc2ccc(F)c(Cl)c2)c1
CN(C)CC(O)C(c1ccc(F)cc1)c1cccc(F)c1
CCCN(CCC)CCCCn1c(=O)c2nc(-c3ccccc3C)[nH]c2n(CCC)c1=O
Cc1cccc(NC(=O)C2CC(=O)N(Cc3ccccc3Cl)C2)n1
CN1C(=O)N(C)C2(c3ccccc3)C(O)CCCC12C
CC(=O)OC1CC(OC(C)=O)C2(C)C(OC(C)=O)C3OC(c4ccoc4)OC3CC(COC(=O)C=C(C)C)C2(C)C12CO2
CCC(C)c1nc2c(o1)c(C)nn2-c1ccccc1Br
Clc1ccc(C2NC(c3ccccc3)OC3CCCC32)cc1
Cc1cc2ccccc2n1C1CCN(C(=S)Nc2cccc(C(F)(F)F)c2)CC1
O=C(CCc1ccc(NNc2ncnc3c2cnn3-c2ccccc2)cc1)Cc1ccccc1F
CCCc1ccccc1OC1CCC(=O)N(C(=O)NCc2ccc(OC)cc2OC)C1
CCC1CCC2(C1)SCC(=O)N2CCC(=O)N1CCN(c2ccc(OC)cc2)CC1
COc1ccc(-c2cc(NCCO)c3ccncc3n2)c(C)c1
CCN1CCC(CCOc2nc3ccsc3n3cccc23)CC1
CC(C)c1ccc(N2CCC(N3CCN(Cc4cccc(C(C)C)c4)C(CCO)C3)CC2)cc1
Cc1cncc(C2CN(C(=O)c3ccc(C#N)nc3)CCO2)n1
CC(=NNC(N)=S)C(C#N)=NNc1cccc(C)c1
COc1cccc(-c2ccnc3nc(N4CCN(c5ccc([N+](=O)[O-])cc5)CC4)nn23)c1
COc1ccc(C2CC(=O)n3nc(-c4ccccc4)cc3N2)cc1OC
O=C(Nc1sc(-c2ccccc2)cc1C(=O)O)c1cc(=O)c2c(O)cccc2o1
CC(C)OC1CCN(C(=O)CC2CC3(C(=O)N(CC(C)(C)C)c4ccccc43)c3ccc(Cl)cc3N2)CC1
Oc1c(C(c2ccccc2)c2ccccc2)ccc2cccnc12
Cc1ccc(C)c(N2CCN(C(=O)c3csc(C4OC(CO)C(O)C4O)n3)CC2)c1
CNCc1ccc2oc3ccccc3c(=O)c2c1
Cc1cc(CS(C)(=O)=O)cc(NC(=O)C(O)C(O)C(O)CO)c1
CC(C)Oc1ccc2c(-c3ccccc3)cc(=O)oc2c1
Cn1nccc1-c1cc(Cl)ccc1COc1ccc2c(Nc3ccccc3)cc(=O)oc2c1
COCCCNCCc1c[nH]c2ccccc12
CC(C)CCNC(=O)c1cccc(NC(=O)Cc2cccc3ccccc23)c1
Cn1c(CN2CCN(C(=O)Oc3ccc(F)cc3)CC2)nc2cc(Cl)ccc21
CC(C)Oc1ccc(-c2ccc(NCc3ccc4cn[nH]c4c3)nn2)cc1
COCCN1CCN(C(=O)c2cccc(CN3CCc4c(sc(NCCC(=O)O)c4C(N)=O)C3)c2)CC1
CSc1ccc2c(c1)c1c(C)c3c(nc1n2C)COC3=O
NCCCCC(N)CN1CC(n2cc(-c3ccccc3)nn2)C1
C=CCC12C=CCN1C1(C)c3ccccc3C(=O)N(Cc3ccccc3)C1(C)C1=C(C=C(C)CC1)C2=O
Nc1nc(=O)c2c(ncn2CCOP(=O)(O)O)[nH]1
CCOC(=O)c1cnc2c(OCC)cccc2c1Nc1ccc(Oc2ccccc2)cc1
Cc1coc2c1c(C)cc1oc(=O)c(CC(=O)N3Cc4ccccc4C3)c(C)c12
Cc1ccc(C(=O)OCC(=O)Nc2ccc(Cl)cc2S(N)(=O)=O)cc1
CC(=O)NC1C(OC2C(O)COC(OC3C(O)C(O)C(O)C(O)C3O)C2O)OC(CO)C(O)C1O
COc1cc(CCC2=NCCN2Cc2ccccc2)cc(OC)c1
CC1(C)CCC2(C(=O)O)CCC3(C)C(=CCC4C5(C)CC(O)C(O)C(C)(CO)C5CCC43C)C2C1
COc1ccc(CN(CCO)N2CCCn3cnc(CCc4coc(C)n4)c3C2)cc1
CCN(CC)CC(=O)Nc1ccc2ncnc(Nc3cccc(Br)c3)c2c1
CCN(Cc1cc(C(F)(F)F)ccc1-c1ccn(Cc2ccc(-n3cncn3)nc2)n1)C(=O)C(=O)O
Cc1nc2cc(CNc3ncnc4ccc(-c5cocn5)cc34)ccc2o1
COc1ccc2c(OC3CC4C(=O)NC5(C(=O)NS(=O)(=O)C6CC6)CC5C=CCCCCC(NC(=O)c5nc(C)cs5)C(=O)N4C3)cc(-c3nc(C(C)C)cs3)nc2c1C
Oc1ccc(CN2CCC34CCCCC3C2Cc2ccc(C=CC=Cc3ccc(O)cc3O)cc24)cc1
CCCc1c(O)n(Cc2ccc(OC)cc2)c2nc3[nH]c(C)nc3c(=O)n2c1=O
N=C1N(C2CCCCC2)CCN1S(=O)(=S)c1ccccc1
COc1cc2nc(N3CCCC3)nc(N3CCCC3)c2cc1OC
O=C(CN(Cc1ccco1)C(=O)c1csnn1)NCc1ccc2c(c1)OCO2
O=C(NC1CCCC(C(=O)N2CCC(c3c[nH]c4ncccc34)CC2)C1)C1CCCC1
Nc1ncnc2cc(CN(Cc3ccccc3)Cc3cnc(C4CCNCC4)s3)ccc12
Oc1ccc2c(c1)C1(COC1)c1ccccc1O2
CC(C)(C)NC(=O)C(c1cccnc1)N(C(=O)c1csnn1)c1ccc(F)cc1
COc1ccc(NC(=O)Cc2ccc(C(=O)Nn3cc(C(=O)O)c(=O)c4cc(F)c(N5CCN(NC(=O)OCC(C)C)CC5)cc43)cc2)cc1
O=S1(=O)N=C(N(c2ccccc2)c2ccccc2)c2ccccc21
O=C(Nc1ccc(Cl)cc1O)c1ccc(-c2cc(Cl)ccc2Cl)cc1
COc1ccc(C2C(c3ccccc3)=NN=C3c4c2c(-c2ccccc2)[nH]c(=O)c4C(c2ccccc2)=CN3CCc2ccccc2)cc1
O=C(NCc1ccccn1)Nc1ccccc1-c1ccccc1
Clc1ccc(-c2cc(CNc3ccnc(-c4cccnc4)n3)on2)cc1
O=C(O)c1c(CC(Cc2ccc3c(c2)CCC3)C(=O)O)ccc2c1CCC2
COC(=O)C(C)(C)CCCCOc1cccc(OCCCC(C)(C)C(=O)OC)c1C(=O)CCCCC(C)(C)C(=O)OC
CCC(C)C(NC(=O)C(CO)NC(=O)CCCCc1cn(CCc2ccccc2)nn1)C(N)=O
CC(OC(=O)N1CCC(S(=O)(=O)c2ccc3c(c2)OCCO3)CC1)C(=O)NCc1ccccc1
CCC12CC3CC(N)(CC(C1)c1cc(O)ccc13)C2
Cc1ccccc1-c1cccc(Nc2cc(CC(=O)O)c(F)c(CC(=O)O)c2)c1
CCCCCCC(=O)Nc1ccc(O)c2c1OC(C)(C)C=C2
Cc1ccc(NC(=O)NOc2ccc(CN3CCC(Cc4ccccn4)CC3)cc2)nc1
COc1ccc(CC(=O)N2CCC(c3cccc(NCCCNc4cccc5sccc45)c3)CC2)cc1
O=C(NCCCn1ccnc1)c1cnn2ccc(N3CCCC3c3cc(F)cnc3OCC(F)F)nc12
CCOCCCCCCCCCn1c(C(=O)N(C)Cc2ccccc2)cc2c(OC)ccc(OC)c21
c1ccc(CNc2nc(-c3ccccc3)cs2)cc1
CSC(=NC#N)NCC1=CC(C)(C)N([O])C1(C)C
CCC(CC)=NNc1ncnc2scc(-c3ccc(F)cc3)c12
COCC(O)CCC(=O)C(=O)C12C=CC(C)(C(C(=O)Cc3ccccc3)=C1C(=O)OC)C1C(=O)N(OC)C(=O)C12
CC(C(=O)Nn1cnnc1)C(Cc1ccccc1)c1cccc(Br)c1
CCOCP(=O)(OCC)Oc1cc2c(c3oc(=O)cc(CC)c13)CCC(C)(C)O2
CN(C)C(=O)Cn1c(-c2ccccc2)c(C2CCCCC2)c2ccc(C(=O)NCC(=O)O)cc21
O=C1NCCCc2ccc(N=C=S)cc21
Cc1cc2n(n1)CCCN(C(=O)CNCc1ccc(C)s1)C2
COC(=O)c1cc2cc(NC(=O)c3ccc(N4CCN(C)CC4)cc3)cnc2[nH]1
CC(=O)NC(CCc1ccccc1)C(=O)NC(CCO)C(=O)NC(CCCNC(=N)N)C(N)=O
COc1cc(OC)c(C=CC(=O)c2ccc(C#Cc3ccc(F)cc3)cc2)c(OC)c1
N#CC1CCCN1C(=O)C1CNC(NC(=O)c2cc3cc(Cl)ncc3[nH]2)C1
CC(NC(=O)CN1Cc2cccc(=O)n2C(C)C1)c1cccnc1
FC(F)(CNc1cc(-c2ccccc2Cl)n[nH]1)C1CCCCC1
CC(C)CC1OC(n2cnc3c(NCO)ncnc32)C(O)C1O
S=C(NCCc1c[nH]c2ccccc12)NN=Cc1ccco1
Cn1c([N+](=O)[O-])cnc1-c1nnc(Nc2ccccc2)o1
O=C(C(=O)N1CCN(c2ccccc2F)CC1)c1c[nH]c2ccccc12
CCC(C(c1ccccc1)c1ccccc1)C(C)(C)C(=O)O
C=CCOc1ccc2c(c1)CCN(C(=O)C(C)NC(=O)C(NCCCN(C)C)C(C)C)C2C
c1cnc2nc(N3CCN(C4CC4)CC3)sc2c1
COSc1nc2c([nH]c3ccccc32)c(=O)n1CCC(=O)C(C)Nc1ccc(F)c(Cl)c1
N#Cc1ccc(S(=O)(=O)N2CCN(c3ccccc3)CC2)cc1
O=C(NCc1ccccc1)c1ccccc1-c1ccc(F)c(Cl)c1
O=C(C(=O)N1CCN(c2ccccc2)CC1)c1c[nH]c2c(-c3cccc(F)c3)ncnc12
Cc1cc2ncn(CCCC(=O)C3CCCN(Cc4nncn4C)C3)c2cc1C
COc1ccccc1CCC(=O)NC1CCCCNC1=O
Cc1cccc(-n2c(=O)oc3cc(Cl)ccc3c2=O)c1
COc1cccc(N2CCN(c3ccc(-c4ncc(C5CCCN5C(=O)C(NC(=O)OC(C)(C)C)C(C)C)[nH]4)cc3)CC2)c1
CC(=O)OCCc1cc(-c2ccc(Cl)cc2)sc1COC(C)=O
N#Cc1cc(SC(F)(F)F)ccc1-c1ccc(S(=O)(=O)NC(C(=O)O)N2CCC(S(=O)(=O)c3cccc(Cl)c3)CC2)cc1
COc1nc(OC)c(OC)c(C(=O)N2CCCCC2c2noc(C(C)O)n2)n1
CC1=C(C=Cc2cccnc2)C(=O)N(CCC(=O)O)C1
CCC(=O)C1=Cc2ccc(ONc3ccccc3F)cc2OC1c1ccccc1
Nc1ccccc1-c1cncc(-c2ccnc(NC(=O)c3cccnc3)c2)c1
CC(=O)OC1CCC2(C)C(CCC3(C)C2CC=C2C4CC(C)(C)CC(OC(C)=O)C4(C(=O)O)CC23C)C1(C)C
O=S(=O)(c1c(Cl)nc2sccn12)N1CCC(c2ccc(C(F)(F)F)cc2)CC1
CC(C)(C)c1cc(NC(=O)Nc2ccc(-c3ccnc4[nH]ccc34)cc2)no1
CN(C)S(=O)(=O)N1CC(=Cc2ccncc2)C(=O)C(=Cc2ccncc2)C1
Cn1c(=O)c2c(nc(COc3ccccc3)n2C)n(C)c1=O
CC(C)c1ccc(NC(=NC#N)Nc2ccccc2)c(N2CC3=C(CC2C)C2=C(OCC3)C(CN3CCCC3)=C2)c1
COc1cc(C(=O)OCC(=O)OCC(=O)Nc2c(C)cccc2OC)ccc1F
CC(C)(C)NC(=O)C1CC2CCCCC2CN1CC(O)C(CC1CCCCC1)NC(=O)C(CC(N)=O)NC(=O)c1ccc2ccccc2n1
COc1cccc(NC(Cc2ccccc2)C(O)C(=O)NC(=O)c2cc(C(=O)NC(C)c3ccccc3)cc(N3CCCCS3(=O)=O)c2)c1
COc1ccc(CC(=O)O)c(Cl)c1
CC1=Nc2cc(C(=O)NCCCC3CCN(NC(=O)C4CCC4)CC3)cc(C#N)c2CNc2ccc(Cl)cc21
CCCCCCCCCCCCCCC=CCCCCCCCCCC(=O)OCC(O)COP(=O)(O)OC1CCCCC1
CCCN(Cc1ccccc1)S(=O)(=O)c1cc2c3c(c1)CCN3C(=O)CC2
COc1cccc(-c2csc(N3N=C(c4ccc(F)cc4)CC3c3ccco3)n2)c1
CCCCc1ccc2c(c1)COP(=S)(N(C)CC)O2
CC(C)c1ccccc1-n1c(Sc2n[nH]c(=O)n2Cc2ccccc2)n[nH]c1=O
S=C1CC(c2ccco2)CC(c2ccco2)N1
COc1cc(C2c3cc4c(cc3C(OC(=O)c3cc(OC)c(OC)c(OC)c3)C3COC23c2ccc(O)c(F)c2)OCO4)cc(OC)c1O
CN(CCCc1ccccc1)CCOC1c2ccccc2-c2ccccc21
O=C1CC2(CCN(c3ccc(Br)cn3)CC2)COc2ccccc21
Cc1cccc(SCCCN2CC(C)C3(C#Cc4cccnc4)CCCC2C3)n1
COC(=O)c1cc[n+]([O-])c(C(=O)OC)c1
COc1ccc2[nH]cc(CCNC(N)=O)c2c1
CCC(C)C(NC(=O)N1CCCC1CC(C(=O)SSCC(N)CCCCN)C(C)O)C(=O)NC(Cc1ccccc1)C(=O)O
Cn1cc([N+](=O)[O-])cc1C1Oc2ccccc2NC1=O
CCc1cc(NCc2cc(OC)c(OC)c(OC)c2)n2nc(-c3ccc(Cl)cc3Cl)cc2n1
CN(Cc1ccccc1)Nc1cccc(C(=O)C(=O)Nc2ccccc2)c1
CC(C)CC(N)C(=O)NC(=O)C(Cc1ccc(O)cc1)NC(CCCNC(=N)N)C(=O)C1CCCN1C(=O)O
CN1CCN(C(=O)c2cc(NC(c3ccccc3)c3cccc(C=O)c3)cc(C(=O)O)c2)CC1
CC(C)(C)c1cc(CC2(c3cc(NOC(Cc4ccccc4)C(=O)O)n(Cc4ccccc4)n3)CCOCC2)on1
Cc1nc2cccnc2n1-c1ccc(OCCCN2CCCCC2)cc1
CCOC(=O)c1c(NC(=O)Cn2cnc([N+](=O)[O-])n2)sc2c1CCC2
Cc1cc(NCC(=O)Nc2ccc3oc(SC(=O)Nc4ccccc4)nc3c2)no1
O=C(COc1ccccc1)NN=Cc1ccccc1[N+](=O)[O-]
C=C(Cl)C(=O)Nc1cccc(C#N)c1
COCCOc1ccccc1-c1ccc2c(c1)Nc1cc(Cl)ccc1NC2=O
COc1cc(C(=O)Nc2nc(=O)n3cc(-c4ccccc4)c(-c4ccccc4)nc3n2)cc(OC)c1OC
C=CCn1c(=O)n(C2OC(CO)C(O)C2O)c2[nH]c(N)nc(=O)c21
CNC(=O)N1c2ccccc2CC1CCC(=O)C1CCN(Oc2ccccc2F)CC1
CC(=NNC(=O)CNc1ccc([N+](=O)[O-])cc1)c1c[nH]c2c(C)cccc12
CC(C)Nc1cc(C2CCCNC2)ncn1
COc1cccc(CCNC(=O)C(Sc2ccc(Cl)cc2)c2ccccc2)c1OC
CN(C)S(=O)(=O)Oc1ccccc1C(=O)OCc1cc(F)ccc1F
Cc1ccc(-c2cccc(F)c2)n1-c1cccc(C(=O)O)c1
Cc1ccccc1CC1OC(n2cnc3c(SCOP(=O)(O)O)nc(NC#N)nc32)C(C)(F)C1O
C=C1C(=CC=C2CCCC3(C)C2CCC3C(CCCC(C)C(=O)O)CCCC(C)(C)O)CC(O)CC1O
Cc1ccnc(CCl)c1
COc1c(C(C)NCc2ccnc(N3CCOCC3)n2)c(C)nn1C
Fc1ccccc1Nc1nc(Nc2ccc(OCc3ccccc3)nc2)ncc1F
COc1ccc(NCCNC(Cc2ccccc2)C(=O)NC(=O)c2cc(Cl)c(OC)c(OC)c2)nn1
COC(=O)C1=C(C)N(c2ccc(C)cc2)C(=S)NC1c1ccc(Cl)cc1
O=C(NCc1ccccc1)C1=NOC2(CCN(c3ncccn3)CC2)C1
O=C(NCC1CCC(C(=O)O)CC1)c1cc(-c2ccc(F)cc2)nc2ccccc12
Cc1cc(C(=O)Nc2nn(Cc3ccc(F)cc3)c(=O)c3ccccc23)no1
CC(COCC(C(=O)NC(=O)c1ccccc1)c1ccccc1)C(=O)Nc1cccc(C(F)(F)F)c1
Cc1ccc(CN2CCC3(CC2)OCCn2cccc23)cc1
COC(=O)C(=O)C1=CC2C=CC(C1OC)N2C
CSc1cc(C(F)(F)F)ccc1-c1cccc2cc(S(=O)(=O)Nc3ncns3)ccc12
COc1ccc(C(NC(C)c2ccccc2)c2cnc(SC)n2C)cc1OC
O=c1c2c(Oc3ccc(Br)cc3)ccnc2c2nncnc2n1Cc1ccc(Cl)cc1
O=C1c2c(nc(N3CCOc4ccccc43)nc2-c2ccccc2)CCN1CCO
COc1ccc(CN(CC(C)=CC(C)=O)C(=S)NCc2ccccc2)cc1
COc1cc(C2=NN(C3CCCCC3)C(=O)C2(C)C)ccc1OCC(=O)O
O=c1[nH]c2ccc(Br)cc2c(-c2ccccc2)c1CN(CCO)Cc1ccccc1
CSc1ccc(Nc2nc(Cl)nc3c2ncn3C)cc1
COc1ccc(OC)c(N=C(Nc2ccccc2OC)SCC2CCCN2C)c1
Nc1ncc(C2CC2)nc1CN1CCCN(Cc2cccc(F)c2)CC1
COc1ccc(NC(=O)Cn2cc(C=CC(=O)Nc3cc(OC)c(OC)c(OC)c3)c3ccccc32)cc1
CC(=O)c1cc2c([nH]c3ccccc32)c(C(=O)c2ccccc2Cl)c1N
COCCCN1C(=O)C(O)=C(C(=O)c2ccc3c(c2)OCO3)C1c1ccccc1C(F)(F)F
O=C(Cc1cccc2ccccc12)Nc1nc2cn(Cc3ccccc3)nc2c2nc(-c3ccco3)nn12
COc1ccc(OC)c(-n2nnnc2CC2CCCN(C(F)(F)F)C2)c1
CCCc1nnc(NC(=O)Cc2ccc(S(=O)(=O)Nc3cc(C)ccc3OC)s2)s1
Cc1cc(C2OCC3CCN(Cc4nccs4)CC32)cc(C(N)=O)n1
COC(=O)C1=C(C)Nc2c(C(=O)Nc3ccccc3)c(N3CCCC3)nn2C1c1ccc(C)s1
C=CCn1nc(-c2ccc(C)cc2)cc1C
CC(C)CC(C=O)NC(=O)C(CC(=O)O)NC(=O)OC(C)(C)C
COc1ccc(CNC(=O)C2CCCN(S(=O)(=O)c3ccc4c(c3)NC(=O)CO4)C2)cc1
CC(CNCc1ccc(-c2cccc(-c3nc4cc(F)ccc4[nH]3)c2)cc1)Oc1ccon1
CC(Sc1nc2ccccc2s1)c1c(Cl)ccc(F)c1Cl
CCOC(=O)C1(CCOc2ccccc2CC)CCN(C)C1
CSc1ccccc1N1CCN(CCCCN2C(=O)CC(C)(COc3ccc4ccccc4c3)C2=O)CC1
Clc1ccc(COn2c(-c3ccccc3)nc3ccccc32)cc1
CCCCCCCC[N+](C)(C)Cc1ccccc1F
COc1cc(CNC(=S)NC2OC(CO)C(O)C(O)C2O)cc(OC)c1O
CCCC(=O)n1nc(NC(=O)Nc2ccccc2)c2cc3ccccc3nc21
CC1=C(c2nc(C)c(C)s2)OC2OC3(C)CCC4C(C)CCC1C24OO3
Cc1nc2cc(C(=O)N3CCN(CCc4ccccc4)CC3)ccc2n1C
OC(C#Cc1nc(-c2ccccc2)no1)c1ccccc1
CSc1ccc(-c2cc(Sc3ccc(F)cc3)cc3nc(NN4CCN(C)CC4)nn23)cc1
CC(=O)Nc1n[nH]c2cc(-c3ccncc3)c(-c3ccoc3)nc12
CCCC(=O)N1CCC(c2ccc(OC)cc2)C1C(=O)N1CCN(c2ccccc2OC)CC1
Oc1cc(F)cc(C(O)(c2cc(O)c(O)c(O)c2)c2ccccc2Cl)c1
CC(=O)NCc1cccc(CN2CCc3c([nH]c4ccccc34)C2)c1
CN(C(=O)c1ccccc1)c1ccc(NC(=S)Nc2cccc(C(F)(F)F)c2)cc1
CCCCNC(=O)c1cc2cc(-c3ccc(OC)cc3)ccc2oc1=O
CCCCCCCCCn1c(=O)c2ccccc2c2cc(C(O)(C(F)(F)F)C(F)(F)F)ccc21
COc1ccc(C(=O)N2CCN(c3ccnc4cc(OCc5ccc(Cl)cc5)ccc34)CC2)cc1
O=C(Nc1ccc(Cl)cc1)Nc1ccc(C=Cc2ccc(NCCCN3CCOCC3)cc2)c(Cc2ccccc2)c1
O=c1ccc(-c2ccc(OCC(F)(F)F)cc2)n[nH]1
O=C(NN=Cc1ccc(O)cc1)c1ccccc1O
O=C(CSc1nc[nH]n1)N1Cc2c[nH]nc2CC1c1ccc(Cl)cc1
O=C(OCc1n[nH]c(=S)n1N=Cc1ccccc1)c1cccc(C(F)(F)F)c1
O=C(CCN1CCN(C(c2ccccc2)c2ccccc2)CC1)c1ccc(F)cc1
CCc1ccc(NC(=O)CSc2nc(-c3ccccc3F)nc3cc(=O)[nH]n23)cc1
COc1ccc(C(=O)NCC(=O)OC(=O)c2ccc(OC)cc2OC)cc1
CC(=NNc1ccc([N+](=O)[O-])cn1)c1ccncc1
COc1ccc(CNC(=O)C(=O)NC2CCCCC2)c(OC)c1
O=C(COC(=O)c1cc(=O)c2ccccc2o1)NC1CC1
COC(=O)C1CC(OC(C)=O)C(=O)C2C1(C)CCC1C(=O)OC(c3cc(OC)c4sccc4c3)CC12C
CC(C)c1nnc(NC(=O)c2cc(C(F)(F)F)nn2Cc2ccccc2)s1
C=CCNC(=S)N1CCN(c2ccccn2)CC1
COC(=O)c1c(O)c(C)c2c(c1O)C(=O)C(C)(CCCC(C)C)O2
N=C1C(=Cc2ccc(C=Nc3ccc(Cl)cc3)[nH]2)C(=O)N=C2SC=CN12
Cc1c(C(=O)Nc2cccnc2F)nn(C)c1-c1ccccc1
Cc1ccc(C(=O)Nc2ccc3[nH]ncc3c2)cc1S(=O)(=O)N1CCOCC1
CC(Oc1ccc2c(c1)CCC(c1cncnc1)O2)C(=O)O
CCCc1cc(C(=O)C(=O)Cc2ccc(OC)c(OC)c2)c(NOC)s1
CC(=O)NC(C)Cc1ccc(C#Cc2cnc(NCC3CC3)nc2)cc1
NCC1OC(OC2C(N)CC(N)C(O)C2OC2OC(CN)C(O)C(O)C2N)C(N)C(O)C1O
Cn1c(SCC(=O)N2CCCCC2)nnc1-c1ccco1
O=C(CCSc1nc2[nH]ncc2c(=O)n1-c1ccc(Cl)c(Cl)c1)NC1CCCC1
O=C1C(=Cc2cccc(Br)c2)c2ccccc2N1Cc1ccccc1
CN(C)C(=O)C(NC(=O)c1ccc2[nH]nc(-c3ccnc(C(F)(F)F)c3)c2c1)C1Cc2ccccc2C1
O=C(c1cccc(C(=O)c2ccc3c4c(cccc24)C(=O)N(c2ccccc2)C3=O)c1)c1ccc2c3c(cccc13)C(=O)N(c1ccccc1)C2=O
O=C(C=Cc1ccc(OCc2ccccc2)cc1)NC(Cc1ccc(O)cc1)C(=O)NC(Cc1ccc(O)cc1)C(=O)NC1CCCCC1
CC(C)CC(=O)c1c(F)c(NNc2ccc3c(c2)CCc2sccc2-3)nc(Oc2cccc(C(=N)N)c2)c1F
CC(C)n1cc(C(=O)c2cncc(NC(=O)c3cc4ccccc4s3)c2)c2c(N)ncnc21
COc1cc2c(cc1OC)C(c1cc(OC)c(OC)c(OC)c1)N(C(C)=O)CC2
Nc1ccccc1C(=O)NC(=S)Nc1ccc(NC(=O)c2ccccc2[N+](=O)[O-])cc1
O=C(NC(=O)c1cccc(CNCC2CCC(CN=Cc3cccc(F)c3)CC2)c1)c1cccc(F)c1
COc1cc(C=C2CCc3cc(OC)c(OC)cc3C2=O)ccc1Cl
CC(C)(C)OC(=O)NC(=O)C(N)CCCCNCCCCCCCNC(=O)C1OC(n2cnc3c(N)ncnc32)C(O)C1O
CC1(C)CC(NC(=O)c2ccccc2Cl)c2cc(Cl)ccc2O1
COc1cc(SNC(C)=O)cc(OC)c1OC
CC1CCCN1CCc1ccc2nc(-c3cccnc3)ccc2c1
c1csc(-c2nc(CSc3nnc(N4CCCCCC4)s3)co2)c1
CC(=O)c1ccc(N2C(c3ccccc3)=CCC2c2ccc(C)cc2)cc1
COC(=O)C=Cc1cn(C(C)C(=O)OC)c2ccccc12
Cc1cc(C)n(-c2ncc3ccccc3n2)n1
CCC(=O)N1CCC(N(C(=O)Nc2ccc(F)c(Cl)c2)C2CCC3(c4ccsc4)CC23)CC1
COc1cccc(-c2cnc(Cc3c(F)cccc3F)nc2)c1
O=C(Nc1ccccn1)c1c[nH]cn1
O=c1oc(NCc2ccco2)nc2ccc(Cl)cc12
O=C(C=Cc1ccco1)N1CCc2c(cccc2OCCCO)C1
CCN(CC)CCn1nc2c3c(cccc31)C(=O)c1c(Cl)cccc1-2
N#Cc1ccnc(Sc2cccc(Cl)c2Cl)n1
CCOC(=Nc1ccccc1C)S[PH](c1ccccc1)(c1ccccc1)c1ccccc1
Cn1c(=O)c(C(=O)CSc2n[nH]c(=O)n2Cc2ccccc2)c(N)n(Cc2cccs2)c1=O
COc1ccc(NC(=O)c2cc(S(=O)(=O)NCc3ccncc3)ccc2Cl)cc1N1CCN(CCC(C)C)CC1
CN(Cc1ccc(Cl)cc1)C(=O)Cn1cc(C(F)(F)F)cc(Cl)c1=O
Cc1cccc(NC(=O)C=Cc2ccc(Cl)c(Cl)c2)n1
CCON=C(C)c1nonc1NC(=O)CN(c1ccc(C(=O)c2ccccc2)cc1)S(C)(=O)=O
COc1ccccc1OCCNC(=O)CS(=O)(=O)Cc1nc(-c2ccccc2OC)oc1C
O=C1c2[nH]c3ccccc3c2C(c2cccc(Cl)c2)N1c1ccccc1
CCCCc1ccc(C2=NN(C(=O)c3ccc(Cl)c(Cl)c3)CCC2)cc1
O=C(NCc1ccco1)N1CCC(S(=O)(=O)c2cc([N+](=O)[O-])ccc2Cl)CC1
CC(NS(=O)(=O)c1ccc(F)c(C(=O)N2CCOCC2)c1)c1ccccc1
Cc1ccccc1NC(=O)N1CCCCCC1
O=C(SCC(O)C(O)C(O)C(O)COP(=O)(O)O)c1ccc2ccccc2c1
CNc1cc2c(cc1C(=O)NC(CCSC)C(=O)O)CCN(C1CCC1)CC2
O=C(OCC(=O)c1cccs1)c1cc2ccccc2[nH]1
Nc1ncc(-c2ccc(C3(c4noc(-c5noc(-c6cnn(CC(=O)O)c6)n5)n4)CCC3)cn2)cn1
CC(=O)c1ccccc1S(=O)(=O)Nc1cnc2ccccc2c1
Cc1ccccc1CN1C(=O)CCC(N2CCCCC2)C1c1cccs1
Cc1ccc(-n2ncc3c2CCC(C)C3)cc1C(=O)N1CCCN(C)CC1
O=C1CN(C(=O)N2C(C(=O)Nc3ccc(F)cc3)CC3CCCC32)c2ccccc2N1
O=C(c1cc(C(F)(F)F)cc(C(F)(F)F)c1)N1CCC2(CC1)CN(C(=O)c1ccccn1)C2
O=C1N=C(C2OC(O)C(O)C23C(=O)Nc2ccccc23)SC1=Cc1ccc(Cl)cc1
C=CCOCCCNC(=O)C(C#N)=Cc1ccc(C)o1
O=C(NCCc1ccccc1)c1cc2cc([N+](=O)[O-])ccc2oc1=O
O=C(c1cccc(S(=O)(=O)N2CCOCC2)c1)N1CCCCC1
CCc1nc(C)c(C(=O)N2CCC(c3nnn(C)n3)CC2)s1
Cc1ccccc1NC(=S)N1CCN(Cc2ccccc2)CC1
Cc1c(C(=O)n2nc(-c3ccco3)nc2N)nnn1Cc1ccccc1Cl
O=C(Nc1cccc(-c2cn3ccsc3n2)c1)c1cnco1
CC(C)C1CC(=O)c2c(cc(O)c(C3(C)CCC(C(C)(C)O)O3)c2O)O1
COc1ccc(NC(=O)Nc2ccc3[nH]cc(C4CCC(NCc5ccccc5OC)CC4)c3c2)cc1
Nc1nc(N2CCN(C(=O)c3ccc(Cl)cc3)CC2)nc2nc(-c3ccco3)nn12
O=C1CN(C(=O)CCc2nc(=O)c3ccccc3[nH]2)c2ccccc2N1
O=C(CS(=O)(=O)c1ccc(-c2cnc3ccc(-c4cccc(NNc5ccccn5)c4)nn23)cc1)C(c1ccccc1)c1ccccc1
NCCCCC1NC(=O)C(Cc2ccccc2)NC(=O)C2=CC(CC2)NC(=O)C(Cc2ccccc2)NC(=O)C2CCCN2C1=O
CSc1cccc(NC(=O)CC[N+](C)(C)Cc2ccc3c(c2)OCO3)c1
N#CC(C(=O)NCc1ccc(C(F)(F)F)cc1)c1nc2ccccc2nc1N1CCCC1
COc1cc(OC)c2c(-c3ccc(F)cc3)c[nH]c2c1C(=O)NN
CC(C)(C)OC(=O)CC(C(=O)NO)N1CCN(c2cccc(-n3cccn3)c2)CC1
CC1CCCC(C)N1CCCNC(=O)C1COc2ccccc2C1
Cc1cccc(NNc2ccc(N3CCOCC3)c(S(=O)(=O)CCC(=O)NS(=O)(=O)c3ccc(Br)cc3)c2)c1
CC(C)NC(=O)Cc1nc[nH]c1C1CCCN(NCc2ccc(Cl)cc2)C1
Cc1ncc2cc(-c3c(Cl)cccc3Cl)c(N(C)C)nc2n1
CC(O)C(NC(=O)CCS)C(=O)NCC(=O)NC(CCCCN)C(=O)NC(CCCNC(=N)N)C(=O)N1CCCC1C(=O)NC(CC(=O)O)C(=O)O
CCCCCCCCn1cc(O)n(CCCN2CCN(Cc3ccccc3)CC2)c1=O
c1ccc(Sc2[nH]nc3c2nc(NCCCc2ccccn2)c2cccnc23)cc1
CN(CC(=O)N1CCCC1)N1CCC23c4c5ccc(O)c4OC2C(CC2CC2)CCC3(O)C1C5
NC(=O)c1sc(-n2cnc3cc(OC4OC(C(=O)O)C(O)C4O)ccc32)cc1OCc1ccoc1
Cc1ccc(C(=O)Nc2ccc(-n3nc(C(F)(F)F)cc3C3CC3)nc2)o1
COC(=O)C(CO)OC(=O)C=Cc1ccccc1[N+](=O)[O-]
CC(N1CCn2nc(-c3ccc(F)cc3)cc2C1=O)C(O)(Cn1cncn1)c1ccc(F)cc1F
Cc1ccccc1-n1nc(C(F)(F)F)c2c1C(=O)N(c1ccc(-c3ccc(C(=O)O)cc3)cc1)CC2
COCCNc1nc(NCCNC(=S)Nc2ccc(F)cc2)nc(N2CCCCC2)n1
COC(=O)CCC(=O)Nc1ccc(OC)cc1N1CCOCC1
O=C(NS(=O)(=O)c1ccc(CN2CCOCC2)cc1)C1CCCCC1
COC1CCN(C(=O)c2ccccc2[S+](C)[O-])CC1
CCCCC1OC(=O)CC(O)C(CC)OC(=O)C(C)(CC)C(=O)C(C)C(O)C(C)CC(C)=CC(C)C1OC1OC(C)C(O)C(N(C)C)C1O
COc1ccccc1N1CCN(CC2=NN3C(=O)CC(C)(C)CC3(c3ccccc3)O2)CC1
COc1cc2nc(N3CCN(CCCCN4C(=O)c5ccccc5C4=O)CC3)nc(N)c2cc1OC
CN(C)CCNC(=O)OC(Cn1cncc1[N+](=O)[O-])c1ccc(F)cc1F
CC12CCC(O)CC1=CCC1C2CCC2(C)C(N3CCC(O)CC3)=NC(=O)C12
COc1ccccc1-c1cnccc1C=CC(=O)NCCc1ccccc1
CCn1c(SCc2ccccc2)nnc1-c1cccs1
CCN(C(=O)CNc1ccc2c(c1)OCO2)C(=O)c1cc(Cl)cc(Cl)c1
CN(CCc1ccc(Cl)cc1)Cc1c(C(=O)N2CCCC2)nc2c(OCC=C(Cl)Cl)cccn12
O=C(Nc1ccccc1-c1nc(=O)c2ccccc2[nH]1)C12CC3CC(CC(O)(C3)C1)C2
COc1cccc(N2CCN(CC(O)CNC(=O)c3ccc(-c4ccccc4F)cc3)CC2)c1
CSc1ncc(Cl)c(C(=O)Nc2ccc(NC(=N)N)cc2F)n1
Cc1[nH]c2cc(C3CCCCC3)nn2c(=O)c1Cc1ccccc1Cl
Cc1ccn(CC(=O)NC(CCCNC(=N)N)C(=O)NC(CCCNC(=N)N)C(=O)CCl)c1C
COc1nc(Nc2cc(S(C)(=O)=O)ccc2C)ncc1C(F)(F)F
C=Cc1ccc2c(c1)c(C)c(Cl)n2CCNc1ccccc1
COC(=O)c1cc(CBr)nn1C1OC(CO)C(O)C1O
O=C(Nc1nnc(-c2ccc(NCCCN3CCCC3)cc2)o1)c1cccc(Cl)c1F
CC(C)C(=O)N1CCN(CCN(Cc2ccc(-c3ccc(CNCCc4c[nH]cn4)cc3)cc2)C(=O)NC2CCCC2)CC1
Cc1csc(NC(=O)c2ccc(C)c(-c3ccc4nc(Nc5ccccc5Cl)ncc4c3)c2)n1
CC(=Cc1cccc(-c2nc3cccc(Cl)c3s2)c1)c1ccc2c(c1)C(C)(CC(=O)O)CCO2
CCCCNC(=O)C1CCN(C(=O)NCc2ccc(Cl)cc2)CC1
CC1(C)CC(=NNC(=S)NC2CCN(Cc3ccccc3)CC2)CC(C)(C)N1
O=C(Nc1cccc(O)c1)c1cnn2ccc(C3CC3)nc12
O=C(Cn1nc(C(F)(F)F)c2c1-c1ccccc1SC2)N1CCC(O)(c2ccccc2)CC1
COc1cccc(NCCCC(=O)N2C(=O)C3Cc4ccccc4CN3C2=O)c1
COc1cc2c3nnc(SCC(=O)O)nc3n(C(C)C)c2cc1OC
Cc1ccc(S(=O)(=O)S(=O)(=O)c2ccc(NN3CCN(C)CC3)cc2)cc1
CCOc1cc(C)ccc1Oc1c(NS(=O)(=O)c2ccc(C)cn2)nc(NCc2cn(CCO)nn2)nc1OCCCOc1ccc(-c2nn[nH]n2)cc1Br
C=CCc1cccc(C=NNC(=O)c2csc(N)n2)c1O
COC(=O)NCCCc1scnc1S(=O)(=O)Oc1ccccc1F
COc1cccc2c1CCC(NC(=O)C(F)(F)F)n1c-2c(-c2ccccc2)c2ccccc21
Cc1c(OCC(F)F)cccc1C(=O)Nc1cccc(Oc2cccc(NC(=O)C3CC3)c2)c1
CN(C)C=NC1=NN(c2cccc(C(F)(F)F)c2)CC1
CC(=O)N1CC(O)CC1C(=O)NC(CC(=O)O)C(=O)NC(C(=O)O)C(C)C
O=C1c2cc(CC(O)CO)cc(O)c2C(=O)c2c3c(c(CC=Cc4ccccc4)c(O)c21)OC(c1cccc(O)c1)C(O)C3
CC(=O)Nc1cc(Sc2ccc(F)cc2)nc(-c2ccc(N)cc2)n1
CC(C)CCC(=O)Nc1ncnc2c1CCNCC2
CC(Cn1cccn1)NC(=O)c1ccc(NC(=NC#N)Nc2ccc(Cl)c(Cl)c2)cc1
CN(C)C(=O)Oc1ccccc1Cc1ccc2c3c(cccc13)CC2
COc1ccc(OC)c(S(=O)(=O)NCCc2csc(-c3ccc(F)cc3)n2)c1
COC1CCC2(C)C3=C(CCC12C)C1(N)CCC(C)(C2CCC(=O)C2C(C)C(C(C)=O)C(C)C)C(C)(C)C1CC3
CCS(=O)(=O)CCc1cc(-c2ccc(-c3ccc(NN4CCCCC4)cc3)cc2)ccc1OC
O=C(Nc1ccccc1-c1ccccc1)c1cc(S(=O)(=O)NCC2(C3CC3)CCOCC2)ccc1O
O=S(=O)(CCCCN1Cc2ccccc2C1)N1CCN(c2cccc(Cl)c2)CC1
Cc1ccc(-c2cc(-c3ccccc3)nc3ncn4c(=O)c5cc(Br)ccc5nc4c23)cc1
COc1ccccc1N1C(=O)C2CC(C)(C)CC2C1=O
CN(c1ncc(Cl)cn1)C1CCc2c(c3cc(Cl)ccc3n2CC(=O)O)C1
O=C(O)CN=C1NCC(CCCCN2CCCC(NC(=O)c3cc4ccccc4cn3)C2=O)N1
NC(=O)c1cc(OCc2ccccc2)cc(C(=O)NCC2CC2)n1
Cc1nn(C)c(C)c1C=Nc1ccc(Cl)c(Cl)c1
CCOC(=O)c1[nH]c2ccccc2c1NC1CCCC1
Cc1cccc(Nc2c(F)c(F)c(-c3c(CO)nc4ccccn34)c(F)c2F)n1
COc1ccc(N(CC(=O)NN=Cc2ccc3ncccc3c2)S(C)(=O)=O)cc1
COc1ccc(F)cc1C(C)(C)Cc1nc(C2CCC2)no1
CCCc1cc2c(=O)c(C(=O)NC3CCCCC3)cn(CC)c2cc1Sc1ccccc1
Cc1cc(COc2ccc(S(=O)(=O)Nc3ccc(CCCNCC(O)c4cccnc4)cc3)cc2)c2ccccc2n1
Cc1cccc(NC(=O)c2cnc(Nc3ccccc3)s2)n1
CCN(CC)CCOCCNc1c(C)c(C)cc2c1Oc1ccc(O)cc1O2
O=[N+]([O-])c1cc(COc2ccc(C(F)(F)F)cc2)ccc1Sc1ccc(C(F)(F)F)cc1[N+](=O)[O-]
CC(C)(C)SCC12CCC3(C(Br)CCC4C5(C)CCC(OC6OCC(O)C(O)C6O)C(C)(C)C5CCC43C)C1C(O)C(C)(C)CC2O
CC(C)CC(N)COC(C)CNc1cc(-c2n[nH]c(N)n2)ccn1
CCCC1=C(C(=O)OCC)C(c2cccc(O)c2)NC(=O)N1
ClC=C1N=C(SCc2ccccc2)SS1
CCCc1cc(-c2ccc([N+](=O)[O-])cc2OC)cc(=O)n1O
COc1cccc2c1CCC1(CCN(CC(O)c3ccccc3)CC1)C2=O
O=C(c1coc(COc2cccc3ccccc23)n1)N1CCCc2ccccc21
CCn1cc(C(=O)NCc2ccco2)c(=O)c2cc(F)c(N3CCNCC3)c(Cl)c21
FC(F)(F)CNc1cc(-c2cccc(OC3CCCCC3)c2)nc2ccccc12
C=CCN(C1Cc2cc(C#N)ccc2N(Cc2cncn2C)C1)S(=O)(=O)c1ccccn1
FC(F)(F)c1ncc2cc(-c3ccnc(Cl)c3)c(NC3CC3)nc2n1
COc1ccc(-c2cccc(NC(=O)N3CCCC3S(=O)(=O)c3ccc4c(c3)NC(=O)CO4)c2)c(C)c1
CCOC(=O)c1sc2c(c(C)nc3ccccc32)c1S(=O)(=O)N1CCC(C)CC1
Cc1ccccc1Oc1ccccc1NC(=O)c1c(C)n(-c2ccccc2)c(=O)n1C
COc1cc(Nc2cc(-c3cccnc3)nc(NC(C)(C)C)n2)ccc1N1CCN(C)CC1
O=C(COc1cc(=O)n(-c2ccccc2)c2ccccc12)Nc1ccc2c(c1)OCO2
O=C1OC(=O)C2C1Cc1cc(OCc3ccccc3)c(O)cc1C2c1ccc(Cl)cc1Cl
CCOc1c(Br)cc(CC(=O)CNc2ccc(C)cc2)cc1ONCCO
CCCCNS(=O)(=O)c1ccc2c(-c3ccc(C(F)(F)F)cc3OC)nccc2c1
CC(NCc1cc2ccc(C(=O)N3CCCCC3)cc2n1C)c1ccccc1
O=C(COc1ccccc1)Nc1cccc(NC(=O)COc2ccccc2)c1
N=C(C=COc1ccc(Br)cc1)NO
CN(C)CCOc1cc(C2CC2)n(-c2ccc(S(C)(=O)=O)cc2)n1
CC(=O)NC(=O)CN1CCC2(CC1)C(=O)N(CC(C)C)c1ccccc12
OCC1CCCN(Cc2c(O)ccc3cc(O)ccc23)C1
CC1C=C(C#N)C(=O)CC1(C)C
CC1(C)OC(CC(=O)O)CC1=O
COC(=O)C1=CCC(NC(=O)c2ccc3ccccc3c2)C(NC(=O)C(NC(C)=O)C(C)(C)C)C1
Cc1ccccc1NC(=O)c1ccccc1SCC(=O)N1CCOCC1
CCc1ccc(-c2cc(OC(=O)NC34CC3C=CCCCCN(NS(=O)(=O)Cc3ccccc3)C(=O)C3CCCC3C(=O)N4)c3ccc(OC)cc3n2)cc1
COc1c(NC(=O)c2ccccc2)cc(C(C)(C)C)cc1NC(=O)c1ccc(Nc2cc[n+](C)cc2)cc1
CC(C)S(=O)(=O)Cc1ccc(NC(=O)c2ccc(C#N)cn2)cc1
O=C(O)CSc1c(F)c(F)cc(F)c1F
CONC(=S)Nc1cc(C(=O)CCC(C)C)cc(C(=O)OC)c1
CCn1c(SCc2cn(Cc3ccccc3)nn2)nnc1-c1ccncc1
COc1ccccc1C=c1sc2nc3c(c(=O)n(C)c(=O)n3C)n2c1=O
O=C(CN1CCN(c2ccccc2)CCN(c2ccccc2)S1(=O)=O)NO
O=C(Cc1ccccc1)N1C(NCCCN2CCCC2)c2ccccc2S1(=O)=O
CC(=O)C(=O)c1ccccc1ONc1ccc(N2CC(C)OC(C)C2)cc1
CC(F)(F)CC(=O)Nc1nnc(CCCCc2nnc(NC(=O)Cc3ccccc3F)s2)s1
O=C(O)C1CCC2C(CCN2c2ncc(C(F)(F)F)cc2Cl)C1
COc1cccc(C2=C(c3ccc(OC)c(OC)c3)C(=O)OC2=Cc2ccc3c(c2)CCC(C)(CC=C(C)CCC=C(C)C)O3)c1
Cc1noc(NS(=O)(=O)c2ccc(NC=C3C(=O)Nc4ccccc43)cc2)c1C
COc1ccc(CCNC(=O)CCNS(=O)(=O)c2ccc3[nH]c(=O)oc3c2)cc1OC
COc1ccc(C(=O)C(=S)N2CCC(Cc3ccc(C)cc3)CC2)cc1
CCc1cc(N2CCC(N3CCCC3)CC2)cc2c1NC(=O)C2
COc1ccc(CC2COc3ccccc3C2=O)c(OC)c1
Cc1cc(NCC(=O)ONc2ccccc2C(=O)C(=O)C(C)(C)C)c2ccccc2n1
CCOC(=O)c1ccc(SC(=Cc2ccc(OCC)c(OCC)c2)C(=O)NCCN2CCOCC2)cc1
C=C(C)C1CCC2(C)CCC(O)(C=CC(=O)OC3OC(CO)C(O)C(O)C3O)CC12
Cc1ccc(C(=O)Nc2ccc(N(C)C)cc2)cc1N
O=C(CCS(=O)(=O)c1ccc2c(c1)N(C(=O)c1ccco1)CC2CCO)NCCc1ccccc1
C=CCNCCCOc1cccc2oc(=O)c(C(=O)O)c(C)c12
COc1ccc(C(=O)Nc2ccc(-c3nc4ccccc4[nH]3)cc2)cc1CN1CC(C)OC(C)C1
COc1cc(C(=O)CCC(F)(F)F)ccc1C1=NOC(NC2CN3CCC2CC3)C1
N#[N+][N-]c1ccc(OCCCCCCCCCCCCCCN)cc1
Cc1ccc(-n2nnc(-c3noc(-c4cccs4)n3)c2C)cc1
Cc1cc(CN2C(=O)CC(CCCc3ccccc3)C2=O)n(C)n1
CN(C)N=Nc1ncnc2c1cnc1cc(Cl)ccc12
CC(=O)N1CC(=Cc2ccco2)C(=O)C(=Cc2ccco2)C1
Cc1ccc(S(=O)(=O)N2CCC3(CC2)OOC2(O3)C3CC4CC(C3)CC2C4)cc1
Cc1cc(S(=O)(=O)NCCO)c(N)cc1Cl
O=C(c1ccc(F)cc1)C1Nc2ccccc2C2c3ccccc3CC12
CCc1ccccc1OCC(O)COc1ccc2c(-c3ccc(F)cc3)cc(=O)oc2c1
CC(=O)OCC1(C)CCC2C(C)(CC=C3C(=O)OCC3O)C(C(=O)CCc3ccoc3)CCC2(C)C1OC(C)=O
CCOP(=O)(Cc1ccc(-c2nnc(-c3ccccc3)o2)cc1)OCC
C#CCN(C)CC(=C)c1ccccc1
Cc1ccc2[nH]c(-c3c(C(F)(F)F)[nH]c4c(CN5CCCCC5)c(O)ccc4c3=O)nc2c1
Cc1cc(NS(=O)(=O)c2ccc(N)cc2)no1
COc1cccc(NC(=O)NC(=O)CSc2nnc(-c3cc(C)cc(C)c3)n2-c2ccccc2)c1
CC(=O)OCC12CC(O)C(CC(OC(=O)CC(C)C)C1C)C2(C)C
N#Cc1cnc2ccc(NCc3cccnc3)cc2c1Nc1cccc(Br)c1
COc1cc2nc(Nc3cccc(C#N)c3)nc(NCCCN3CCCC3)c2cc1OC
Cc1cccc(NC(=O)C(C#N)=NOC(C)C)c1
CCC(CC)C(=O)NC(c1ccc(F)cc1)c1nc(=O)c2cc([N+](=O)[O-])ccc2[nH]1
O=S(=O)(Nc1nccs1)c1ccc(N2CCOCC2)c(N2CCNCC2)c1
CC(C)(C)OC(=O)N1CCC(=C2c3ccc(Cl)cc3CCc3cccnc32)CC1
COC(=O)Cc1c(C)n(C(=O)c2ccc(Cl)cc2Cl)c2ccc(OC)cc12
CC(C)c1cccc(C(C)C)c1NC(=O)NCC1(c2ccccc2)CCCO1
CN1CCN(c2ccccc2CNC(=O)c2ccc(Cl)cc2Cl)CC1
COc1ccc(Cn2c(CCc3c[nH]c4ccccc34)nnc2C(Cc2c[nH]c3ccccc23)NC(=O)C(c2ccccc2)c2ccccc2)c(OC)c1
CC(C)CC(=O)c1ccccc1OC1CC1
COc1ccc(OC)c(NS(=O)(=O)N2CCN(CCc3ccc(OC)c(OC)c3)CC2)c1
COc1cc(NC(C)CCCN)c2ncccc2c1Oc1cccc(C(C)C)c1
COC1C=CC=C(C)C(=O)NC2=CC(=O)C(N3CCC3)=C(CC(C)CC(OC)C(OC(N)=O)C(C)C=C(C)C1OC(N)=O)C2=O
O=C(NCCNC(=O)c1ccc(O)c(O)c1)c1ccc(O)c(O)c1
Cc1cc(C#N)cc(C)c1Oc1cc(Nc2ccc(C#N)c(N)c2)ccc1Cl
CNCCc1c(C)cc(OC)c(C)c1O
CC(=O)N1C2C=CC(CNC(=O)c3ccc(OC(F)(F)F)cc3C3CC3)C21
O=C(Cc1ccco1)N1CCN(Cc2cn(-c3ccccc3)c3cc(F)ccc3c2=O)CC1
COc1ccc(C(=O)NCc2cccnc2N2CCC(NC(C)=O)CC2)cc1
Cc1cc(Br)cc(C(=O)C(=O)c2cc(Cl)nn2-c2ncccc2Cl)c1NNC(CC(=O)O)C(=O)O
O=C(CN1CCN(c2cccc(C(F)(F)F)c2)CC1)NC1c2ccccc2C2(CC2)CC1O
NS(=O)(=O)c1ccc(-c2cc(C(F)(F)F)nn2-c2ccc(F)cc2)s1
CC(=O)C1=C(O)C(C(C)=O)C2(O)c3c(Br)c(O)c(Br)c(O)c3C(=O)C2C1=O
CCCCNC(=O)OCCCCCO
C=C(C(=O)c1ccccc1)C(c1ccccc1)C(C)C(=O)c1ccccc1
Cc1c(NC(=O)c2cccc(C(F)(F)F)c2)c(=O)n(-c2ccccc2)n1C
N#Cc1ccc(CSc2nc3c([nH]c4ccccc43)c(=O)n2-c2ccccc2)cc1
CC(C)C(NC(CC(N)=O)C(O)CC(=O)NC(=O)CCCc1cccnc1)C(=O)NC(=O)CNCc1ccc(C(=O)O)cc1
C=CC(=O)N1CCN(c2ccc(Nc3ncc(Cl)c(Oc4cccc(NCC(O)(Cn5cncn5)c5ccc(F)cc5F)c4)n3)c(OC)c2)CC1
CCOc1cc(OCC)c(S(=O)(=O)N=C(N)N)cc1C(=O)O
O=C(OCc1ccccc1)c1cccnc1SCCc1ccccc1
COc1cc(OC)c2c(=O)c(C(=O)N3CCN(c4cc(Cl)ccc4C)CC3)c[nH]c2c1
CCCCCCCCCCc1[nH]cnc1C(=O)OCC
CCN1c2ncc(CCc3ccc(-c4ccccc4-c4nn[nH]n4)cc3)cc2C(=O)N(C)c2ccc(Cl)nc21
Nc1ccc2nc(-c3ccco3)nc(Cl)c2c1
Cc1nnc(-c2c(F)cc(Cl)cc2-c2cc(C(=O)N(c3ccc(O)cc3)c3cnccn3)c(C)o2)o1
CN(C(=O)CSc1nc2c([nH]c3ccccc32)c(=O)n1-c1ccccc1)C1CCS(=O)(=O)C1
CCOCCOc1cc(C2CNC(=O)N2c2ccc3c(c2)OCCO3)ccc1OC
Cc1ccc(N2CC(C(=O)N3CCCCCC3)CC2=O)cc1
CNc1ccc2c(c1)-c1ccccc1N(C)C1=C2c2ccc(O)cc2OCC1
CCc1ccc(NCC(=O)N(C)C(=O)c2c(C(C)(C)C)nn(C)c2Cl)cc1
O=c1c(NCCC(c2ccccc2)c2ccccc2)c(Oc2ccccc2)c1=O
Oc1ccccc1CCNc1nc2ccccc2n1Cc1ccccc1
CSc1cccc(OCC2Cc3cccc(-c4cccc(Cl)c4)c3O2)c1
CC(C)Oc1ccc(CN2CCN(Cc3ccc(OC(C)C)cc3)C(CCc3ccccc3)C2=O)cc1
CNS(=O)(=O)c1cc(C(=O)N2CCOc3ccccc32)c(Cl)cc1Cl
CC(=O)NCC1CCN(c2ccc(N3CC(CNC(=O)C4CCN(C(=O)c5cccc(Cl)c5)CC4)OC3=O)cc2F)CC1
COCCNC(=O)C(=O)Nc1ccc(Br)cc1
CCOC(=O)c1c(Cc2cccc(Cl)c2)nc2ccc(C)cn12
COc1cc(C=CC(=O)Nc2ccc(C)cc2N)ccc1O
C=CCC(O)(CC(=O)O)C(=O)OCC
COc1ccc(C=C(C(=O)Nc2ccc(Br)cc2)S(=O)(=O)Cc2ccc(Br)cc2)cc1OC
OCC1OC(n2cnc3c(Nc4cccc(C(F)(F)F)c4)nc(NC4CCC(O)CC4)nc32)C(O)C1O
CSCCC(NC(=O)C1CCN(C(=O)C(N)CC(C)C)CC1C(C)C)C(=O)O
CC(=O)c1cc(OCc2ccccc2)ccc1O
CC1(C)Oc2cc3c(Nc4cccc(Br)c4)ncnc3cc2NC1CO
O=C(CCc1nnc2ccc(N3CCC4(CC3)OCCO4)nn12)NCc1ccc2c(c1)OCO2
O=C(CCc1nnc(CCCCCc2ccccc2)o1)Nc1ccc(F)cc1
O=C(C1Cc2ccccc2CN1)N1CCN(c2nccs2)CC1
O=C(CCCOc1ccc(Cl)cc1)NCc1ccccc1
Cc1ccsc1C1CN(Cc2ccccc2Cl)CCO1
Cn1c(SCC(=O)c2ccc([N+](=O)[O-])cc2)nc(-c2ccccc2)c1-c1ccccc1
O=C(CNC(=O)c1ccc(F)cc1)NN=Cc1cc(Br)ccc1O
[C-]#[N+]c1ccccc1C1c2c(n[nH]c2C(C)(C)C)C(=O)N1c1ccc(-c2ccsc2)cc1
CC(CO)(NC(=O)c1ccc(C2CCCCC2)cc1)C(=O)Nc1ccc(=O)n(CC(F)F)c1
CCCCN1CC(c2ccc(OC)cc2)CC1=O
Cc1cc(O)cc(OCCCCCCNC(C)C)c1
CCCCNCc1cc(CCCC)on1
CCOC(=O)C1CN(C(=O)C2(c3c(F)cccc3Cl)CC2)CC12CC2
CCCCOc1cc(Nc2ccc(F)cc2)c(S(C)(=O)=O)cc1C(N)=O
Cc1nc(C)c(CCNC(=S)Nc2ccc(Cl)c(Cl)c2)s1
COc1cc2nc(=S)[nH]c(-c3cc(F)ccc3F)c2cc1OC
Cc1nn(Cc2cccc(C(F)(F)F)c2)c(C)c1NNc1ccc(O)c(C(=O)C(=O)c2nsc3ccccc23)c1
CCSc1nc2c(sc3nc4c(cc32)COC(C)(C)C4)c(=O)n1Cc1cccs1
C=CCN(C)C(CCCCC)CNCCc1ccc(Cl)cc1
CN(C)C(=O)CN1CCOC2CN(C(=O)c3ccoc3)CC21
CCCc1c(OCCCOc2ccc3ccc(=O)oc3c2CCC)ccc(C(C)=O)c1O
Nc1ccn(C2OC(CO)CC2=O)c(=O)n1
CC(C)CC(NC(=O)OC(C)(C)C)C(=O)NCC(S)C(=S)N1CCCC1C(=O)NC(CCC(=O)O)C(=O)O
O=C(COc1ccc(Cl)cc1Cl)NCc1nc(-c2cccs2)no1
COC(=O)c1cccc(Oc2nc(Oc3cccc(C(=N)N)c3)c(F)c(C)c2F)c1
CC(C)N1C(=O)c2ccccc2NC1C(=O)c1cccc(CNC(CCC(=O)O)C(=O)O)c1
CC12CN(CC3CO3)CCC1(C(=O)CCCCNc1ccccc1)c1cc(O)ccc1O2
NCCS(=O)(=O)CC1CCCCC1OC(=O)Nc1ccc(Cl)c(Cl)c1
Nc1nc(Nc2ccc(Cl)c(C(F)(F)F)c2)ncc1SCc1cccnc1
CCOC(=O)c1sc(NC(=O)COC(=O)C2=CC3C=CCCC3CC2)c(C(=O)OCC)c1C
Cn1c2c(c(=O)n(C)c1=O)CN(c1ccc(Cl)c(Cl)c1)CN2
Nc1nc(NCc2ccco2)c2ncn(C3C(O)C(O)C4C3C4(F)c3ccccc3)c2n1
CCOC(=O)C(C#N)=Cc1ccc2c(c1)nc(CCCC(=O)O)n2C
CCc1ccc(CNC(=S)Nc2ccc(Oc3ccnc4cc(SC)sc34)c(F)c2)cc1
CC(C)c1noc(C(N)=O)c1-c1ccc2nc(NC(=O)C3CC3COC(C)(C)C)sc2c1
COc1c2ccoc2c(OC)c2oc(=O)ccc12
CN1CCc2[nH]c3ccc(OC(=O)CCCNc4ccc(-c5ccccc5)c(C(=O)O)c4)cc3c2C1
CCc1noc(C)c1C(=O)Nc1nc2n(n1)C(c1cccc(OC)c1)CC(C)=N2
COc1ccc(C(=O)CC2CCC(=O)NC2=O)cc1
COc1ccccc1-n1c(=O)n(CCC(=O)NC2CCCCCC2)c2ccccc21
CCN(CCOC(=O)c1ccc2c(=O)n(Cc3ccco3)c(SCC(=O)Nc3ccccc3OC)nc2c1)c1ccccc1
CCOC(=O)N1CCCC(CNCc2snnc2C2CC2)C1
Cn1ccnc1SC(=O)CC1CCCN(C(=O)c2ccc(Oc3ccc(Cl)cc3)cc2)C1
CN(C)CCC(Oc1ccc(Cc2ncc[nH]2)cc1)c1ccccc1
CNCCN1C(=O)c2cccc3cc(NC4=NCCN4)cc(c23)C1=O
CCCCCCCCCCCCn1nnnc1NC(=O)c1ccc(N)cc1
Cc1nc(N)nc2c1NC(CCCC(c1cc(Cl)c(C)c(Cl)c1)(C(F)(F)F)C(F)(F)F)CC2
C(=Cc1ccc(OCc2cccc3cccnc23)cc1)CCn1ccnc1
Cc1nc(=O)c2cc(CN(CCOCCF)c3ccc(C(=O)NC(CCC(=O)O)C(=O)O)cc3)ccc2[nH]1
COc1cccc(CN2CCC(Oc3ccc(C(=O)N4CCCCC4)cc3)CC2)c1
O=C(NO)c1ccc2nc(-c3cccnc3)c(C3CCCCC3)nc2c1
CNC(=O)Cc1c(C)c2ccc(OC)cc2oc1=O
C=C(CC(=O)NC)C(C)c1ccccc1
O=C(O)c1[nH]c2c(c1C(=O)NCCc1cccs1)C(=O)CC(c1ccccc1Cl)C2
COc1cc2c(c(O)c1CC=C(C)C)C1CC3C=C(COC(=O)C=Cc4ccc(OCC56CC7CC(CC(C7)C5)C6)cc4)CCC3(C)C1C(C)(C)O2
Cc1cc(CC(NC(=O)C2(S(=O)(=O)c3ccccc3)CCCN(O)C2)C(=O)O)cc2c1C=CC(C)(C)O2
COc1cc(NCC(C)Oc2ccccc2C)ncn1
CSCCC(N)C(=O)OC(C)c1ccc(F)cc1
O=C(Nc1nc(-c2cc3ccccc3o2)cs1)Nc1ccccc1Cl
CCOC(=O)c1c(O)c(=O)n(Cc2ccc(OC)cc2)c2ccccc12
COc1cccc(-n2cnc3cc(NCc4ccc(S(C)(=O)=O)cc4)ccc32)c1
COc1ccccc1Nc1nc(C)c([N+](=O)[O-])c(N2CCN(c3ccc(N)cc3)CC2)n1
CC=CC(=O)CC1C(=CC=CCCCCC(=O)O)C(O)CC2C(C(=O)O)=COC(OC(=O)CCCCCCCCCCCC(=O)O)C21
CN1c2ccccc2C(c2ccccc2)=NCC1CCCCCC(=O)O
O=C(NCC=CC(=O)N1CCCC1C(=O)Nc1ccccc1)C1Cc2c([nH]c3ccccc23)CN1
CCN1CCN(CCCN2C(=O)c3cc(N(C)C)ccc3C2c2ccccn2)CC1
COc1cc(OC(C)C)c(C(=O)C=Cc2c(Cl)cc(Cl)cc2Cl)c(O)c1C(=O)Oc1c(-c2ccccc2)oc2ccccc2c1=O
CCCC(=O)Nc1ccc(C(=O)C=Cc2ccc[nH]2)cc1
COc1ccc(NC(=O)C2CC=CCC2C(=O)O)cc1
CCC(C)c1ccc(C=CC2C3CCCCC3CC3C(=O)OC(C)C32)nc1
Cc1cccc(N2CCN(CC(=O)NC(=O)NC(=O)NC3CCCCC3)CC2)c1C
O=c1ccn(COCCOCP(=O)(O)O)c(=O)[nH]1
Cc1cc(SC2=C(O)OC(CCc3ccc(O)cc3)(C(C)C)CC2=O)c(C(C)(C)C)cc1OS(=O)(=O)N(C)C
CCCN(CCC)c1cc(C)nc2nc(-c3c(C)cc(OC)cc3OC)c(C)cc12
Cc1[nH]c2ccc(Br)cc2c1C1(S(=O)(=O)c2ccc(Cl)cc2)SC2C(=O)N(C1=O)C2c1ccc(-c2ccccc2)cc1
COc1ccc(C(=CC(=O)c2ccc(OC)c(OC)c2)c2ccc3c(c2)OCO3)cc1
C=CCOC(=O)c1c(C)nc2cc(C)nn2c1C
COc1ccc2c(C(=O)NCCc3ccc(O)cc3)cc3cc(O)ccc3c2c1
CCCON1CCCC(C(=O)CCNc2cc(CC)no2)C1
Clc1ccc(Nc2nc(-c3ccccc3)c(Cc3ccccc3)s2)cc1
O=C(c1ccc(CN2CCN(Cc3ccccc3)CC2)cc1)N1CCCCC1
COc1ccc(Cl)cc1C(=O)Nc1cc(Cl)ccc1O
COc1ccc(NC(=O)Nc2nc(-c3ccc(SC)cc3)cs2)cc1
CCn1cnc(COCN2CC3COCC3(Cc3ccco3)C2)c1C
COCCCNC(=O)Cn1c(-c2cccs2)cc2cc(Cl)ccc21
CCOc1ccc(C=NNC(=O)c2ccncc2)cc1O
COCCNCc1ccc(C(=O)Oc2ccc3c(C)c(C)c(=O)oc3c2)cc1
CCN(CC)CCCCCC(=O)NN=Cc1ccc(OOc2cc(Cl)cc(Cl)c2)cc1
CCCCOc1ccc(C(C(=O)NC(C)(C)C)n2c(=O)c(-c3ccco3)nc3ccccc32)cc1
CCCCc1nc(Cl)c(C(=O)OC(C)OC(=O)CCC)n1C
COc1ccc(CCNC(=O)CCC(=O)NCCCN2CCN(C)CC2)cc1
O=C(O)CCCCCC(=O)Nc1nc(-c2nc3ccccc3s2)c(-c2ccccc2)s1
Cc1cccc(Nc2nccc(-c3sc(N)nc3C)n2)c1
N#CCc1cccc(Oc2ncccc2C(=NCc2ccco2)NO)c1
COc1ccc(S(=O)(=O)NCc2ccc(C)cc2)cc1
Cc1cc(N)c2cc(NC(=O)c3ccc(-c4cc(-c5ccc(F)cc5C(=O)O)ccc4[N+](=O)[O-])o3)ccc2n1
CC(=O)c1ccccc1-c1ccc(C(CC(=O)O)NC(=O)C2(C)CCCC2(C)C)cc1
CN(C)S(=O)(=O)c1ccc(C(=O)NCCSCc2cccc([N+](=O)[O-])c2)cc1
COC(=O)c1c(-c2ccc(S(C)(=O)=O)cc2)nn(Cc2ccco2)c(=O)c1NCc1ccco1
Nc1nc(C2(c3ccc(OCC(F)(F)F)cc3)CCCCC2)cs1
CN(C)c1nc(-c2cccs2)c2ccccc2n1
Cc1ncoc1-c1nnc(SCCSc2nnc(-c3cccnc3Sc3ccccc3)n2-c2ccccc2)n1C
COc1cc2c(cc1OC)C(OCc1cccc(C(=O)NCc3ccco3)c1)C(c1ccc3c(c1)OCO3)OC2=O
CC(C)(C)CCNC(=O)C=Cc1cccc(Br)c1
CN(C)CCCC1Cc2cn(c3ccccc23)CCCCCCNC1=O
c1ccc(CC2C3CCCc4cccc(c43)OC2N2CCN(C(c3ccccc3)c3ccccc3)CC2)cc1
Cc1cc(C(=O)NCCOc2ncccc2C#N)on1
Cc1ccccc1OCC(=O)NC(Cc1ccccc1)C(O)C(O)C(Cc1ccccc1)NC(=O)C(CC(=O)N(C)C(C)C)NC(=O)C1(C)CC1
O=Cc1ccc(O)c(O)c1
Cc1csc(C(C)N2C(=O)C3CCCCC3C2=O)n1
COc1cc(OC)cc(-c2cc3ccccc3n2Cc2cnc[nH]2)c1
COCC(=O)NC(=O)c1csc(-c2n[nH]cc2C)n1
COC(=O)NC(C)C(=O)NC(C(=O)N1CCCC1C(=O)NC(c1ccccc1)c1ccccc1)C(C)(C)C
CC(C)(C)OC(=O)NC(Cc1ccccc1)C(O)CNCC(NCc1ccccc1)C(C)(C)C
O=C(c1ccc[nH]1)C1CCC2C(CCN2COCC2CC2)O1
C=CCN1c2c(cnc3ccc(OC)cc23)CC1C
CC1(C)NC(=S)Nc2cc(Cl)ccc2C2OC3C(=O)N(c4ccc(Cl)cc4)C(=O)C3C21
O=C(Nc1ccc(O)cc1)c1ccc(-c2ccccc2)cc1
CC(C)CC(CC1CCCCC1)N(O)C=O
CC(C)COc1ccc(C(=O)NN=C2C3CN4CCN(C3)CC2(Cc2ccccc2)C4)cc1
COc1ccc2c(c1)C1CCCCN3CCC(C23)N1S(=O)(=O)c1cccc([N+](=O)[O-])c1
CSc1ccc(N2CCCC(CNCC(=O)N3CCNC(=O)C3Cc3cccc(Oc4ccccc4)c3)C2)cc1
COc1cc(C2c3[nH]c4ccccc4c3CCN2S(=O)(=O)c2ccccc2)ccc1O
Cc1ccccc1CSc1nc2sc3c(c2c(=O)n1Cc1ccco1)CC(C)(C)OC3
CCCC1CC2C(CCC3(S(=O)(=O)c4ccc(C(F)(F)F)cc4)c4c(F)ccc(F)c4OCC23)NS1(=O)=O
CCCCCn1cc(C(=O)NC23CC4CC(CC(C4)C2)C3)c(=O)c2ccc(F)cc21
CC(C)C1NC(=O)C(CO)NC(=O)C2CC(O)CN2C(=O)C2CC(O2)C(OC(=O)NC(Cc2ccccc2)C(O)C(N)=O)CSSCC(C(=O)N2CCOCC2)NC(=O)C(C(C)O)NC1=O
Cc1ccsc1C1OC2(c3ccc(Cl)c(Cl)c3)OC1C1COCC1C2C1C=CC(=O)O1
CCCCNc1nc(Nc2ccc(C(F)(F)F)cc2)c2cnn(C)c2n1
Cc1ccccc1C(=O)Cn1c(=N)n(CCCOc2ccc(Cl)cc2Cl)c2ccccc21
CC(C)(C)CNC(=O)N1CCCC1C(Cc1ccccc1)C(O)CNC(C(=O)NC(=O)OC1CCOC1)C(C)(C)C
CS(=O)(=O)Nc1cc(-c2cccc(NC(=O)c3cc(-c4ccc(F)cc4)cs3)c2)n[nH]1
C(=NOCCC[n+]1ccccc1)c1cccc[n+]1Cc1ccccc1
COc1ccc2oc(=O)c(-c3n[nH]c(=O)[nH]3)cc2c1
COc1cc(C2Nc3ccccc3C(=O)N2Cc2ccc3c(c2)OCO3)cc(OC)c1OC
O=C(c1csc(-c2cncc(ONCc3ccccc3)c2)n1)N1CCCC(Cc2cccc(F)c2)C1
COC(=O)C1=C(O)CC2c3c(cc(=O)cc(OC)c31)CCN2C
Cc1cnc2cccc(-n3nc(C(C)(C)C)cc3NC(=O)Nc3ccc(-c4ccc(C#N)cc4F)c4ccccc34)c2c1
CC(CN1CCN(C)CC1)OC(=O)c1ccc(Cl)c(Cl)c1
COc1cc(-c2nnc(SCc3cccc(C)c3)n2C)cc(OC)c1OC
COc1ccc(OC)c(NC(=O)c2cccnc2Sc2ccccc2)c1
COc1cc2ncnc(Nc3ccc(Oc4ccccc4F)c(Cl)c3)c2cc1NC(=O)C=CCN(C)C
Cc1nc(N)nc(-c2cc(NC3CCNC3)ncc2Cl)n1
CCCCCOC(=O)C1=C(C)NC(C)=C(C(=O)OCCCCC)C1C(=O)OCc1ccccc1
COCCCNC(=O)C(=O)Nc1cc2c3c(c1)CCN3C(=O)CC2
O=C(C1=C(Nc2ccccc2)C(=O)N(C2C3C=CC(C3)C2C(=O)O)C1c1ccc(Br)cc1)c1ccccc1
CCC(CCc1ccc(O)c(OC)c1)NC(=O)CC(CCc1ccc(O)c(OC)c1)c1ccc(O)c(CO)c1
CCCCCc1ccc(NC(=O)Cc2nc(-c3ccccc3)c(-c3ccccc3)s2)cc1
Cc1[nH]n(-c2ccccc2)c(=O)c1C=NNC(=O)c1cc(Br)ccc1F
COc1ccccc1CCC1=NC(c2ccc(F)cc2)CO1
Cc1ccc2nc(SC(=O)c3ccc(CNc4nncs4)cc3)cc(C)c2c1
Cn1cnnc1[S+]([O-])CNc1ccc2ncccc2c1
CC(C)CC(NC(=O)C(C)NC(=O)C(CCCCN)NC(=O)C(N)CCCNC(=N)N)C(=O)NC(CCCC(N)C(=O)O)C(=O)NC(Cc1c[nH]c2ccccc12)C(=O)O
NCc1cccc2cc(C(=O)Nc3ccc(O)cc3)c(=O)oc12
CCCc1nc(C)c2c(=O)oc3ccc(C)cc3c2n1
Cc1ccc(-c2c(C(N)=O)nn3c(-c4cc(O)c(O)c(O)c4)ccnc23)c(C)c1
Cc1cc(C)c(C#N)c(Oc2cccc(NC(=O)c3ccc(O)cc3)c2)n1
Nc1nc(NCc2ccccc2)nc2nc(-c3ccco3)nn12
COc1ccc(OC)c(CNc2ncnc(Nc3cc(C)[nH]n3)c2[N+](=O)[O-])c1
CCc1nc(N)nc(N)c1-c1ccc(NCc2cccc(Cl)c2)c([N+](=O)[O-])c1
COc1ccc(C(C(=O)NC(C)(C)C)N(C(=O)c2snc(C(N)=O)c2N)c2ccc(O)cc2)cc1OC
CC(C)(CO)C(O)C(=O)NCCC(=O)NCCC(=O)NCc1cccs1
CCOC(=O)c1ccc2c(c1)N(c1ccc(C)cc1)C(=O)c1ccccc1S2(=O)=O
CC(C)(C)c1noc(-c2nnn(CC3CCCO3)c2N)n1
COc1ccc(S(=O)(=O)N2CCC(C(=O)Nc3nnc(-c4ccccc4)o3)CC2)cc1
CCc1cccc(NC(=O)CNC(C)C#N)c1
Oc1c(CN2CCC(c3noc4cc(F)ccc34)CC2)cc(Cl)c2cccnc12
CC(C)C(=O)N(CCc1ccccn1)c1nc2c(F)cc(F)cc2s1
Clc1ccc2c(N3CCCC3)ccnc2n1
CC1=C(C=C(C#N)C#N)c2ccccc2C1=O
CCN(CCOC)c1ccc(C(O)(C(F)(F)F)C(F)(F)F)cc1
O=C1OCOC1=C(c1ccccc1)c1ccccc1
O=[N+]([O-])c1cccc(-c2ccc(-c3ccc(OCCN4CCCC4)cc3)cc2)c1
CC(=O)c1nc(C(=O)Nc2nnc(-c3cc(Cl)ccc3Cl)o2)n2ccccc12
CSC(C(C)OP(=O)(O)O)C(C)(S)NC(C)=O
Cc1nn(C)c(C)c1NS(=O)(=O)c1ccc(N=Cc2c(C(F)(F)F)nn(-c3ccccc3)c2O)cc1
Cc1cnn(C2CN(CCOc3ccc(C(=O)c4ccc5ccccc5c4)cc3)C2)c1
O=C1CCCN1CCCCN1CCN(c2cccc3c2OCCO3)CC1
CCNC(=O)c1ccc(C(=CCCC(=O)O)C(F)(F)F)cc1NC(=O)OCC
CCN(CC(F)(F)F)C(=O)c1cc2c(=O)n(CC)c3ccccc3c2n1C
CCCCn1c(CN2N=C(c3ccccc3)CC2CN2CCN(c3cccc(Cl)c3)CC2)nc2ccccc2c1=O
O=C(c1cccn(Cc2cccc3ccccc23)c1=O)N1CCOCC1
O=S(=O)(Nc1nc2c(s1)CCCC2)c1cccc(F)c1
COC(=O)C(Cc1ccccc1)NC(=O)C(O)C(N)Cc1ccccc1
Cc1ccc(S(=O)(=O)NC(=O)Nc2ccc(SC3CC(=O)N3S(=O)(=O)c3ccccc3)cc2)cc1
COc1ccc(S(=O)(=O)NCCC(=O)NNC(=O)c2ccccc2Cl)cc1
O=C(c1cccc(Nc2cc3nc4ccccc4n(-c4ccc(F)cc4)c-3cc2=NC=Cc2cccc(O)c2)c1)N1CCOCC1
O=C(O)c1ccc(-c2ccc(SC(F)(F)C(F)F)cc2)c(Cn2cncn2)c1
Cc1ccc(C)c(OCc2cc(C(=O)N3CCN(S(C)(=O)=O)CC3C)no2)c1
O=C(CCN1CCN(c2cccc(C(F)(F)F)c2)CC1)S(=O)(=O)c1ccc(NN2CCCC2)cc1
COc1ccc(S(=O)(=O)NCC(=O)NN=Cc2cc(Br)c(O)c(OC)c2)cc1
NCc1ccccc1Oc1c(Br)cc(C(=O)NCC(c2ccccc2)c2ccccc2)cc1Br
COc1cc(OC)c2c(-c3ccccc3C)cc(=O)oc2c1C(C)(C)C
COC(=O)c1cccc(N2CCC(S(=O)(=O)c3ccc(Cl)c(NN4CCOCC4)c3)C2)c1
CCNc1ccc(F)c(SC(=O)Nc2cccnc2Oc2cccnc2)c1
COc1cc2c(cc1C1(c3ccccc3)SOC1(C)C)C(=O)CC2
Cn1c(C=C2NC(=O)N(c3ccc(C(=O)c4ccccc4)cc3)C2=O)cnc1[N+](=O)[O-]
CC(=O)OC(C)(C)CCCc1oc(-c2ccccc2)c(C)c1CCC(C)(C)OC(C)=O
Cn1nc(C(C)(C)C)cc1NC(=O)Nc1ccc(Oc2ccnc3[nH]c(=O)n(C)c23)cc1
CCOC(=O)C=Cc1ccc(Oc2ccc3c(c2)C(=O)N(Cc2cccc(F)c2)C3=O)cc1
O=C(Oc1ccc2c(c1)OCCO2)c1cccs1
O=C(Nc1ccccc1)NC1CCN(Cc2ccco2)CC1
COc1cc(C=Cc2cccc(C)n2)ccc1Oc1ccc([N+](=O)[O-])cc1[N+](=O)[O-]
Cc1cc(C)nc(NC(=S)N(Cc2ccco2)C(C)c2cccs2)c1
CCOC(=O)C1C(=O)CC(C)(O)C(C(=O)OCC)C1c1ccc2c(c1)OCO2
CN(C)C(=O)c1cccc(-c2nc(-c3cccs3)ns2)c1
CCS(=O)(=O)N1CCN(c2ccccc2NC(=O)Cc2ccc(OC)cc2)CC1
CCCN1C2CCC1CC(=O)C2
N#CC(C#N)=Cc1n[n+]([O-])c2cc([N+](=O)[O-])ccc2[n+]1[O-]
COc1ccc(CCNC(C)=O)c2nc(-c3cccs3)[nH]c12
COc1ccc(-c2c[nH]c3ccc(Cl)cc23)cc1O
CC=C1CN2CCC34c5ccccc5-n5c3c(cc(C(=O)OC)c5=O)C1CC24
CCN(CC)CCCCCCOC(c1ccccc1)c1ccccc1
COc1ccc(C(=O)Nc2ccc3nc(N4CCCC(C(N)=O)C4)cc(C)c3c2)cc1
CC(C)(CN1CCC2(CC1)CCN(c1ccc(-c3ccccc3)cc1)C2=O)c1cccc(Cl)c1
Cc1nc(NCc2cnc3ccccc3c2)c2oc3ccc(Cl)cc3c2n1
Cc1ccc(CNC(=O)C(CCS)Cc2ccccc2)cc1
CCCSc1cc(O)c2cccnc2c1SCCC
COC1c2cccc(NC(=O)N(C)Cc3ccncc3)c2OCC1(C)C
COc1cc(C(NC(C)=O)C(=O)Oc2ccc(C)cc2OC)ccc1O
Cc1cccc(C)c1NC(=O)Nc1ccc(C(=O)NCCCN(C)Cc2ccccc2)cc1
Cc1cc(C2CCCN(C(=O)c3ccc(S(C)(=O)=O)c([N+](=O)[O-])c3)C2)n[nH]1
O=C(CSc1nc(O)cc(=O)[nH]1)NCc1ccccc1
Cc1ccccc1NS(=O)(=O)c1cc(C(=O)N=c2sccn2Cc2ccco2)ccc1Cl
O=C(c1ccccc1)N1CC(=O)N2C(Cc3ccccc3)C(=O)N(Cc3ccccc3)CC2(Cc2ccccc2)C1
CC(C)(C)N(C(=O)COc1ccc(Cl)cc1Cl)C(C)(C)C(=O)NC1C2CC3CC1CC(C(=O)O)(C3)C2
CS(=O)(=O)Cc1ccccc1CSCC1OC(n2cnc3c(N)ncnc32)C(O)C1O
CCCCc1ccc(C(F)(F)F)cc1ONC1CC(C)(C)NC(C)(C)C1
Cc1ccccc1-n1c(SCC(=O)NCc2cccs2)nc2c(Sc3cccc(Cl)c3)ncnc21
CN(C)CCNc1c2ccccc2[n+](-c2ccccc2)n1CCCSc1nc2ccccc2[nH]1
COc1ccccc1C1Oc2ccccc2C(C)C1C(=O)NCc1ccc(F)cc1
COc1ccc(CN(Cc2cn(Cc3ccccc3)nn2)C(=S)NCCc2ccc(S(N)(=O)=O)cc2)cc1OC
CCCn1c(=N)c(C(=O)NC2CCCCC2C)cc2c(=O)n3ccccc3nc21
CCC(C)C(=O)OCC(O)CSc1nc2ccccc2[nH]1
COc1ccc(S(=O)(=O)N(CC(=O)NO)Cc2ccc(-c3ccccc3)cc2)cc1
CCNNc1ccccc1C(=O)C(=O)c1cc2cc(Br)ccc2oc1=O
CCCc1cc2c(C(F)(F)F)cc(=O)oc2c(CCC)c1OCCCOc1ccc2c(c1)CCC2CC(=O)O
COc1ccc(-c2csc(NN=C3CCCCC3)n2)cc1
COc1cc(C=C(C#N)c2cccc(C)c2)ccc1O
N#Cc1cccc(-c2cc(=O)c3ccccc3[nH]2)c1
CN(C)C(=O)NC1CCC(CCN2CCc3ccc(F)cc3C2Cc2ccc(F)cc2)CC1
Nc1cc(OCC(=O)O)cc(Cl)c1-c1cccnc1
O=S(=O)(c1ccccc1)c1nnn2c1nc(-c1ccc3c(c1)OCO3)c1sccc12
Cc1cn(C2CC(O)C(CNC(=O)c3cc(-c4ccccc4)nc(N)n3)O2)c(=O)[nH]c1=O
Cc1ccccc1C(CCCOc1cccc(Cn2cccc2)c1)C(=O)O
CCN1C(=O)CCC2C3CCC4N(C)C(=O)CCC4(C)C3CCC21C
COc1ccc(O)c(C(=O)c2coc3ccccc3c2=O)c1
CN(C(=O)c1ccccc1N)c1ccccc1
CCONc1ccc(C(=O)C(CC(=O)N2CCOCC2)c2cccc(OC)c2)cc1
OCNc1nc(NCCc2ccc(Cl)cc2)nc2c1ncn2C1OC(C2CC2)C(O)C1O
CCOC(=O)N1CCN(C(=O)c2ccc(CS(=O)(=O)c3cccc4cccnc34)o2)CC1
CC(CO)Nc1ccc2c(c1)C(=O)N(C(=O)Nc1ccc(C(F)(F)F)cc1)CC(C)C(CN(C)C(=O)Nc1ccc3c(c1)OCO3)OCCCCC(C)O2
CC(C)CC(NC(c1ccc(-c2ccc(Cl)cc2)cc1)C(F)(F)F)C(=O)NC(CCCN=C(N)N)C(=O)N1CCCC(C(=O)O)C1
COc1ccc(NN2CC=C(C(=O)C(=O)c3ccc(Cl)cc3)C(c3ccccc3)C2)cc1
O=C(c1cc2ccccc2o1)N(Cc1cc2cc(Br)ccc2[nH]1)C1CCCCCC1
CC(C)C(NC(=O)c1ccc(-c2ccoc2)cc1)c1ccc(N2CCN(c3ccccn3)CC2)c(F)c1
CCc1ccc(C(=O)COC(=O)c2ccc(SC)cc2OC)o1
Cc1cc(OC(=O)N(C)C)ccc1S(=O)(=O)NC(=O)NCCSc1ccccc1
CC(C)C1=CC2CC3(C=O)C4CCC(C)C4CC2(COCC(=O)N2CCC4(O)CCCCC4C2)C13C(=O)O
Cc1cnn(CN2CCCC2Cc2cc(C(=O)Oc3cccc(C(F)(F)F)c3)no2)c1
COc1ccc(-c2nnc3n2N=C(c2ccc(Cl)cc2Cl)CS3)cc1OC
CN1CCN(CCCCOc2ccccc2CCc2ccccc2)CC1
CN(c1ccccc1)S(=O)(=O)c1nnc(NC(=O)CSc2nnc3c4ccccc4n(C)c3n2)s1
CCOC(=[N+]([O-])N(C)C)C(C)(C)C
COc1ccc(-c2cc(CN3C(=O)c4ccccc4C3=O)on2)cc1
CCC(CC)Cn1c(N(CCC(C)C)C(=O)C=Cc2ccsc2)nc2c1c(=O)[nH]c(=O)n2C
Cc1cc(SC(C)C(=O)Nc2ccc3c(c2)OCCO3)nc2ccccc12
CC(=O)OC1OC2OC(C(C)OC(=O)c3ccc(Br)cc3)C2C2(C)CCC3(C)C(OC(C)=O)CC(C)C3C12
CNc1nc(Nc2ccc(C#N)cc2)c2cc(OC)c(OC)cc2n1
Cc1oc(-c2ccc(F)cc2)nc1CCOc1ccc(C2NCCC2c2ccccc2)cc1
O=C(Cn1c(=O)oc2ccccc21)NN=C1C(=O)Nc2ccc(Cl)cc21
CC(C)CNCc1c[nH]c2[nH]cnc(=O)c12
O=C(NC1CCC(CCN2CCN(c3nccc4c3OCCO4)CC2)CC1)c1cccnc1
COc1nc(Nc2cc(N3CCCC(N(C)C)C3)nc(OC)n2)cc(Oc2cccnc2)n1
O=C(CCc1nc2ccccc2[nH]1)NC(=O)CN(C(=O)CNC1CCCCC1)c1ccccc1
O=C(NC1CCC2(O)C3Cc4ccc(O)c5c4C2(CCN3CC2CC2)C1O5)c1cc2ccccc2c2ccccc12
CC12CCCC=C1CCC(COC(=O)c1ccc(-c3ccccc3)cc1)C2=O
c1ccc2c(CNc3ccc4[nH]cnc4c3)c[nH]c2c1
COCCN(C(=O)COC(=O)c1cc(S(=O)(=O)N2CCCCC2)ccc1N1CCOCC1)c1c(N)n(Cc2ccccc2)c(=O)[nH]c1=O
CC(C)(C(=O)O)c1cccc(Oc2ccc(Cl)cc2Cl)c1
Cc1csc(NC(=O)N2CCC(O)(c3ccc(Cl)cc3)C3CCCCC32)n1
N#Cc1ccc2c(c1)c(O)c(C(=O)Nc1cccc(C(F)(F)F)c1)c(=O)n2CC(=O)O
CCN(CC)C(=O)c1ccc(-c2ccccc2)cc1
N#Cc1ccc(C(=O)Nc2ccc(S(=O)(=O)NCc3cccnc3)cc2)cc1
Cc1cc(C)cc(S(=O)(=O)c2c(C(=O)NC34CC5CC(CC(C5)C3)C4)[nH]c3ccc(F)cc23)c1
Cn1ccnc1SCc1cnc(Cl)s1
O=C(NCN1CCCC(Cc2nc3ccccc3[nH]2)C1)c1ccccc1Br
N=C(N)NCCCCCCCCCCCCCCCCCC(=O)NCC1CC2CCC1C2
O=c1cccc2c(c1)N(CCCN1CCOCC1)c1ccccc1S2
COc1ccccc1COC(=O)c1cc(CC2CCN(N3CCCCC3)CC2)[nH]n1
N#CC1(NC(=O)C2CC(S(=O)(=O)c3ccccc3Cl)CN2C(c2cnc(OCCO)cc2Cl)C2CCC(F)(F)CC2)CC1
CN(C)CCN1CCN(Cc2ccn(-c3ccc(F)cc3Cl)n2)CC1
Nc1nc(C#Cc2ccc(Cl)cc2)nc2c1ncn2C1OC(C(=O)NCCc2c[nH]c3ccc(O)cc23)C(O)C1O
Cc1c(Sc2ccccc2)n(OCCCCN2C(=O)c3ccccc3C2=O)c(=O)[nH]c1=O
Cc1cc(-c2ccccc2)c2cccc(ON(C)c3ccc(Cl)c(CCC(=O)NC(=O)C=Cc4ccc(C(=O)n5cc(Cl)cn5)cc4)c3Cl)c2n1
COC(=O)c1[nH]c2ccccc2c1-c1nc(-c2ccc(C)cc2)[nH]c1-c1cccc(Cl)c1
O=C(COC(=O)c1cccs1)NNC(=O)C1CCCCC1
O=C(Nc1cn(-c2ccccc2)nc1-c1ccc(F)cc1)c1cc2c(s1)CCCC2
c1csc(-c2cc3ncccc3c3oc(CNC4CC4)cc23)c1
Cc1cc(C)cc(C(=O)C2CCN(CCCC(=O)Nc3ccc(C)cc3C)CC2)c1
O=C(CC1CCCC1)N1N=C(c2cccnc2)CC1c1cc(Br)ccc1O
O=C(CC1NC(=S)N(Cc2ccccc2)C1=O)NC(Cc1ccccc1)C(=O)O
CCCC(=O)OC1CCC2(C)C(=CCC3(O)C2CC(OC(C)=O)C2(C)C(C4CCOC4=O)CCC32)C1
O=c1c2ccccc2nnn1-c1ccccc1
COc1cc2c(cc1OCCN(C)C)Cc1c(-c3ccc(C#N)cc3)n[nH]c1-2
CN(C)C1CCCN(Cc2ccc3c(c2)OCO3)C1
Cc1ccc(C(=O)NCCCCCCCNC(=O)c2ccc(C(F)(F)F)cc2)cc1
CCN(Cc1cc(OC)cc(OC)c1)c1ccc(C2=NCCN2)cc1
COc1ccccc1C(N)c1ccccc1OC
CCCCCCCCCCCCCCCCOc1ccc2[nH]c(-c3cccnc3)nc2c1
COOC1C(=O)C(O)=C2CC3=C(CCC4=C5C=C6C(=O)C(O)=C(C(C)C)C6(C)CCC5(C)CC(O)C4=O)C(=O)C(O)CC3(C)CCC21C
O=C(NC(=S)Nc1ccc(N2CCOCC2)cc1)c1ccccc1[N+](=O)[O-]
CCN1CCN(c2ncnc3sc(N4CCN(c5ccc(F)cc5C(N)CO)CC4)cc23)CC1
COc1ccccc1OCCN(C)CN1CC(C)C(C(C)CO)OCc2cn(nn2)CCCC1=O
CCCCN1CCC23c4c5ccc(O)c4OC2c2[nH]c(C)nc2CC3(O)C1C5
c1ccc(C(Cc2ccncc2)c2ccc(OCCN3CCCC3)cc2)cc1
O=C(COC(=O)CCC(=O)c1ccc(Br)s1)Nc1cccnc1Cl
CC(=O)Nc1cc(-c2ccc(S(C)(=O)=O)cc2)cc(-c2ccccc2O)c1
O=C(NC1CCCC1)c1coc(-c2ccco2)n1
Cc1oc(-c2ccccc2)nc1CCOc1ccc(CC2OC(=O)NC2=O)cc1
O=C(c1nc(=O)c2ccncc2[nH]1)N1CCN(c2ccccc2Cl)CC1
CC(=O)C1=C(C)N(CC(=O)N2CCOCC2)C(=C2SC(=S)N(C(Cc3ccccc3)C(=O)O)C2=O)C1=O
COc1cccc2c1C(=O)N(Cc1cc([N+](=O)[O-])cc([N+](=O)[O-])c1)C2(O)c1ccc(Cl)cc1
Cc1cc(C=C2N=C(Nc3ccc(Br)cc3)NC2=O)c(C)n1C
CC(C)CC(NC(=O)C(CCCCNC(=O)C(N)CCCCN)NC(=O)C(N)CC(=O)O)C(=O)O
CC(C)Cc1ccc(C(C)c2nc3cc4cc(CO)ccc4nc3[nH]2)cc1
CN1CCN(Nc2ccc3c(c2)nc(CC(=O)c2ccco2)n3C)CC1
CCc1nn(C(C)C(=O)NCCCN2CCN(c3ccc(C)cc3)CC2)c(=O)c2cc3occc3n12
CN=C(NC#N)NCCCC(C)N=C(NNC(=NC#N)Nc1ccc(Cl)nc1)NNc1ccc(Cl)c(Cl)c1
COc1cc(C2c3cc4c(cc3OC(N3CCCCC3)C2C)OCO4)cc(OC)c1OC
CCCCCC=CCC=CCC=CCC=CCCCCC(=O)OC12CCN(C)CC1COC2
CCn1ncnc1CNC(=O)c1cc(=O)[nH]c2c(F)c(F)ccc12
CC(C)c1nc(NC(=O)C2CC2)c2sc(-c3ccc(Cl)cc3)cc2n1
C=C(C)C1CCC(CC2CCCC(O)C2)CC1
CCCCNc1nc2c(c(=O)[nH]c(=O)n2C)n1Cc1cc(C)ccc1C
Nc1cc(=O)[nH]c(=O)n1CCCc1ccccc1Cl
C#Cc1c(C(N)=O)ncn1C1OC(CNC(=O)C=NO)C(O)C1O
CNCCNc1nc(C)cc(OC(=O)C(NC2CCCC2)C(C)C)n1
CCC(C)C(NC(=O)C(CCC(N)=O)NC(=O)C(C)NC(=O)C(NC(C)=O)C(C)O)C(=O)NC(CO)C(=O)NC(C)C(=O)NC(CC(C)C)C(N)=O
CCc1cc2c(N3CCNCC3)nc(CN3CCOCC3)nc2s1
CC#CC(=O)Nc1cc(Oc2ccc3nc(Nc4ccccn4)ncc3c2)ccc1F
COc1cccc(C(=O)NC2CC3=C(CC(C(=O)NCCc4ccc(F)cc4)=C(N)O3)c3ccccc32)c1
COc1ccc(-c2c(O)cc(O)cc2O)c(OC)c1
COc1cccc(-n2nc(NC(=O)C3CNC(=O)C3)cc2-c2cccc(CC(=O)O)c2)c1
O=C(C=CC(=O)N1CCCC2C1=CC=C(Cl)C2Cl)Nc1cccc2c1C(=O)c1ccccc1C2=O
O=C(Nc1ccccc1-c1ccccc1)c1cnn2ccc(N3CCCC3c3cc(F)ccc3F)nc12
O=C(Nc1cc(Cl)c(F)cc1Cl)C(=O)Oc1ccc(Br)cc1
CN(C)c1nc(C(F)(F)F)ccc1CNC(=O)C(C)(C)C
COc1ccc(CC2CCC(=O)N2C(=O)NCCCN2CCOCC2)cc1
CC1=C(C(=O)Cc2ccc(C(C)(C)C)cc2)CC(N(Cc2ccc(C(C)(C)C)cc2)CC(O)CC(O)CC(=O)O)C(=O)N1CCc1ccccc1
CC(=O)C1(OC(=O)CNC(=O)OC(C)(C)C)CCC2C3CCC4=CC(=O)CCC4(C)C3C(O)CC21C
COc1ccccc1OCCN1CCN(c2cc(C)ccc2C)CC1
Cn1c(=O)c2nc(C(=O)NCCN3CCc4ccccc4C3)[nH]c2n(C)c1=O
COc1ccccc1C1CC2CCC(C1COc1cc(N3CCC4(O)CC3Oc3ccccc34)cc(OC)c1OC)N2C
CCOC(=O)c1cc(-c2ccc3ccccc3n2)on1
COc1cccc(-n2cnnc2SCC(=O)c2ccc(S(=O)(=O)N3CCOCC3)cc2)c1
COc1cccc(-c2c3c(nn2C)CCc2cnc(Nc4cc(C)on4)nc2N3C)c1
CC(C)C(CN1CCC(C)(c2cccc(O)c2)C(C)C1)NC(=O)C1Cc2ccc(F)cc2CN1
CCOC(=O)Cc1csc(NC(=O)C(C)[n+]2cc(C(C)(C)C)n3c2CCC3)n1
CCN(CC)CC(O)COc1nc(N)n2nc(-c3ccco3)nc2n1
O=C(NCC1CC1)c1cnc2sc(N3CCCC3c3cccnc3)nn2c1=O
CN1CCN(c2ccc(Cl)cc2NC(=O)c2ccc(Br)o2)CC1
COc1cccc(CN2CCN(Cc3ccc(F)cc3C(F)(F)F)CC2)c1O
COc1cc(C=C2NC(=O)N(Cc3ccc(C)cc3)C2=O)ccc1-n1cnc(C)c1
CC(=NNC(=O)c1ccc(NS(=O)(=O)c2cccc(S(=O)(=O)NC#N)c2)cc1)c1ccc(C)cc1
O=C(NCc1ccc(-c2cccc([N+](=O)[O-])c2)o1)c1ccccc1
COc1cc(C(=O)N2c3ccccc3C(=O)Nc3cccnc32)cc(OC)c1OC
CN(Cc1ccc(-c2cccc(C(=N)N)c2)cc1)C(=O)c1cc2cc(C(=N)N)ccc2[nH]1
CCCOC(=O)N1CCN(C(=O)C(CC(C)C)NC(=O)C2CCCN2C(=O)OC(C)(C)C)CC1
CCC(=O)Oc1c(OC)ccc2c1CSC(=S)N2
CC(C)COCCN(C)Cc1ccc2n1CCC2
COc1cccc(CNc2nc(Nc3ccc(C(=O)NCCc4ccc(F)cc4)cc3OC)ncc2C)c1
CC(=O)Nc1ccc(S(=O)(=O)NCCC(=O)N2CC(C)CC(C)C2)cc1
COc1ccccc1Cn1cc(COc2ccccc2C=NNc2nc(-c3ccc(Br)cc3)cs2)nn1
NC(=O)CNC(=O)CCn1nc(C2CCNCC2)ccc1=O
CN(C)c1ccc(OCCCc2c[nH]cn2)cc1
C=CCOc1ccc2c3cc[n+](C)c(C)c3n(CC=C)c2c1
CS(=O)(=O)c1ccccc1-c1ccc(NC(=S)Nc2ccc(Cl)c(Cl)c2)cc1
O=C(NC(c1ccccc1)c1cc(Cl)c2cccnc2c1O)c1ccccc1
CN(CC(=O)N1C(=O)NC2(CCCCC2)C1=O)C(=O)CNc1ccccc1C(F)(F)F
CS(=O)(=O)c1ccc(-c2nc(C3(c4ccc(-c5cnc(N)nc5)nc4)CCC3)no2)cc1
N#Cc1nc(-c2ccco2)oc1Nc1ccc(C(=O)Nc2ccc(Cl)cc2)cc1
c1ccc(CNCc2ccc3[nH]c(CCN4CCCC4)cc3c2)cc1
CN(C)C(=O)C(c1ccc(C(F)(F)F)cc1)n1c(=O)c(-c2ccco2)nc2ccccc21
COc1ccc(C2Cc3c(ccc(OC)c3O)OC(=N)C2C#N)cc1OC
CCCCCCCCNCC(NCC(O)c1ccc(O)c(C(N)=O)c1)c1ccccc1
O=C1c2c(O)cccc2C(c2ccc(F)cc2)(C(O)c2ccc(F)cc2)N1Cc1ccc(F)cc1
COc1c(C(C)CCC(=O)O)c(OC)c2[nH]c(=O)[nH]c2c1Cl
CCCCC(NC(=O)C1CC(CNc2ncc[nH]2)CC1Sc1ccc(O)cc1)C(=O)O
CC1CCC2(O)C3(C)CC4(O)OC2(C)C2(O)C(C1CC(O)N1CCN(C)CC1)C4(C)C(O)(OC(=O)c1ccc[nH]1)C(C(C)(C)O)C(O)C32O
N#Cc1cc(C(=O)Nc2ccccc2)ccc1-c1ccc(Br)cc1
CCCCC1=C(OCCCOc2ccc3ccc(=O)oc3c2)C(=O)c2cccc(OC)c2C1=O
CC(C)CCC1NC(=O)C(C)N(C)C(=O)C2CCCN2C(=O)C(C(C)O)NC(=O)C(Cc2c[nH]c3ccccc23)N(C)C(=O)C(C(C)C)NC1=O
CC(C)c1ccc2[nH]c3c(c2c1)CCCC3(C)N
CC(C)C(NC(=O)c1ccccc1)C(=O)N1CCN(c2ccccc2OCCO)CC1
S=C(Nc1ccccc1)N1CCOCCOCCN(C(=S)Nc2ccccc2)CCOCCOCC1
Cc1cc(NCCN(C)C)c2ccc3c4ccnc(NCCCN(C)C)c4ccc3c2n1
CCCc1c(Cc2ccc(-c3ccccc3-c3noc(=O)[nH]3)cc2F)c(=O)n(C2CCC3(CCCO3)CC2)c2ncnn12
CS(=O)(=O)N1CC2CCCC2(COCc2ccccn2)C1
CCc1nc(NCc2ccccc2)c2sccc2n1
CCCCOP(=O)(OCCCC)C(NC(=S)Nc1ccc(Cl)cc1)c1ccc([N+](=O)[O-])cc1
N#Cc1ccc2c(Oc3cc(Nc4ccnc(NC5CCOCC5)n4)nc4ccnn34)cccc2c1
COc1cccc(OCCCCn2cnc3ccccc3c2=O)c1
CCN=C(Nc1ccc(Cl)cc1)NS(=O)(=O)c1ccc([N+](=O)[O-])cc1
Cc1cnnc(CCNN2CC(C)C(C(=O)c3nc4ccccc4[nH]3)C2)n1
CCN1CCC2C(C1)c1cccc3c1N2CC31CCNCC1
COc1ccc(C(=O)NC(=S)Nc2cc(C(F)(F)F)cc(C(F)(F)F)c2)cc1OC
O=C(CNCCO)N(C(=O)CSc1ccccc1)c1ccc(F)cc1
CCCc1ccc(ON2COc3ccc(C=C(C#N)C(=O)NC4CC4)cc3C2)c(OC)c1
CCCCSc1ncn(CN2CCN(C(=O)c3ccco3)CC2)n1
CC1CCCN(Cc2ccc(-c3ccc(CN(CCc4ccccc4)Cc4ccc(-c5cccc(N(C)C)c5)cc4)cc3)cc2)C1
O=C(C=C(O)C(F)(F)C(F)(F)F)C(F)(F)F
COc1ccc(CNC(=O)c2c(NO)cc(-c3ccccc3)oc2=O)cc1
COC(=O)C1CCCCN1C(=O)c1ccccc1OC
O=C(Cc1c[nH]c2ccccc12)NCCc1ccc(O)cc1
CC(C)(C)c1ccc(C(O)CCCc2ccc(CC(=O)O)cc2)cc1
O=C(CS(=O)(=O)c1ccc(ONCc2ccccc2)cc1)NC1CCCCC1
Cn1cc(C(N)=O)c2c1-c1nc(Nc3cc(NS(C)(=O)=O)ccc3N3CCOCC3)ncc1CC2
Cc1cccnc1C=NNC(=O)C(c1cccc([N+](=O)[O-])c1)c1cccc([N+](=O)[O-])c1
COC(=O)C1(C)CCCC2(C)C3CCC(C=O)=CC3=C(C=O)C(O)C12
O=C(NCCCN1CCOC(Cc2cnn(-c3ccc(F)cc3)c2)C1)c1ccccc1
CC(C)(C(=O)N1CCC(CC(=O)O)CC1)c1ccc(Oc2ccc(C(=N)N)cc2F)c(F)c1
CC(=O)OC12COC1CC(O)C1(C)C(=O)C(O)C3=C(C)C(OC(=O)C(O)C(NC(=O)OC(C)(C)C)c4ccccc4)CC(O)(C(OC(=O)c4ccccc4)C21)C3(C)C
c1ccc2c(C3CCN(CCCCCCN4CCCCC4)CC3)c[nH]c2c1
CN(C)CCCNc1nc2nc(N3CCN(C(=O)Nc4cccs4)CC3)ncc2cc1-c1c(Cl)cccc1Cl
COC(=O)C=C(C)CCC(=O)C(C)C
O=c1[nH]c2cc(C=CCN3CCc4ccccc4C3)cc3c2n1CCCC3
C=CCC(NC(=O)Cc1ccc(F)c(F)c1)c1ccc(F)cc1
CC(C)CCN(C(=O)CNC(=O)C(CC(=O)O)NC(Cc1ccc(O)cc1)C(=O)O)c1ccc(N2CCN(C)CC2)cc1
Nc1nc(OCc2cccc(F)c2)nc2c1ncn2C1OC(COP(=O)(O)OP(=O)(O)O)C(O)C1O
CC(OC(=O)CNCC(N)=O)c1ccc2c(c1)CCC21N=C(N)c2ccccc21
CC(C)(C)OC(=O)N1CCC(Oc2ccc(C(=O)NCc3ccccn3)cc2)CC1
COc1ccccc1C(=O)NCC(C=O)OC(=O)c1ccccc1OC
Cn1c(COc2nncc3ccccc23)nnc1SCC(=O)Nc1cc(Cl)ccc1Cl
CC(NC(=O)c1ccc(CNS(=O)(=O)c2ccc3c(c2)C(C)(C)C(=O)N3C)cc1)c1ccc(F)cc1
NN=C(N)c1ccc(Cl)c(Cl)c1
C=CCN1CC(=O)N2C(Cc3c([nH]c4ccccc34)C2c2ccc(Cl)cc2Cl)C1=O
CCCC(=O)Nc1cccc(NC(=O)c2ccccc2F)n1
COc1cc(C2Oc3cc(C4Oc5cc(O)cc(O)c5CC4O)ccc3OC2CO)cc(OC)c1OC
CCC(=O)COCCCCCCNC(=O)C(COSCCCCCCSCCCCCCOC(=O)C(CNC)(c1ccccc1)c1ccccc1)c1ccccc1
O=Cc1c(O)cc(O)cc1C#Cc1ccccc1
COc1ccc(N(C(=O)CNc2cc(C)ccc2C)S(=O)(=O)c2ccccc2)c(OC)c1
O=C1C2CCCCN2C(=O)N1Cc1ccccc1
CCOC(=O)C1C(=O)C=C(Nc2ccccc2C)CC1c1ccccc1
C=CCSc1nc(-c2cccs2)cc(C(F)(F)F)c1C#N
CC(C)COC(=O)N1CCC2(CC1)Oc1ccccc1C1CC(c3ccc(Cl)cc3)=NN12
COc1ccccc1CN(Cc1cncn1C)C1CCOCC1
COC(=O)CC(=O)N1CCC2(CC1)CC(Nc1ccccn1)c1ccccc1O2
CC(=O)C1(C(C)C)SC(=S)NC1=O
Cc1cc2c(N)c(-c3ccc(Br)cc3)c(C)nc2s1
O=C1CCC(CCCCCCCc2ccccc2)O1
Cc1ccc(CNC(=O)C2(C)Cc3c(-c4cccc(NC(=O)Cc5ccccc5)c4)ccnc3O2)cn1
Cc1ccc(NC2CCN(c3cc(C(=O)N4CCC(C)(C)CC4)cc(C(F)(F)F)c3)CC2)cc1Nc1nccc(-c2cccnc2)n1
CSc1nc2nc(-c3ccc(Cl)cc3)c(-c3ccc(Cl)cc3)cn2n1
COC(=O)c1sc2cc(-c3ccccc3)cnc2c1N
N=C(N)NC(=O)C(CCCNC(=O)C(CCCCN)NC(Cc1c[nH]c2ccccc12)C(N)=O)NC(=O)NC(=O)C(Cc1ccccc1)C1CCCN1
Cc1csc(C)c1
O=C(NCC#CCNC(=O)C(Cc1ccccc1)c1ccc(F)cc1)c1cc2ccccc2nc1O
CCOC(=O)c1ccc(NC(=O)c2c(CC)nc(CC)n2CC)cc1
CCN1c2ncc(CCc3cccc(Cl)c3)cc2C(=O)N(C)c2ccc(Cl)nc21
C[S+]([O-])CCSc1nc2ccccc2n1S(=O)(=O)c1ccc(Cl)cc1
O=[N+]([O-])c1ccc(N2CCN(C(=Nc3cccc([N+](=O)[O-])c3)NC3CCCCC3)CC2)cc1
c1c2c(cc3c1CN1CCCCCC31)CCCC2
O=C1CC(Cc2ccccc2)(C(=O)N2CCC(O)CC2)C(c2ccc(Cl)cc2)N1Cc1ccco1
Cc1ccc(NNC(C)CO)cc1Nc1ncnn2cc(C(=O)C(=O)N3CCOCC3)c(C(C)C)c12
CC1CCCN1Cc1ccc2c3c(cccc13)C(=O)N2
Cc1cc(N(CCCl)CCCl)c2cc(NC(=O)Nc3ccc(Oc4ccccc4)cc3)ccc2n1
CN1CCN(S(=O)(=O)C=Cc2cccc([N+](=O)[O-])c2)CC1
N#Cc1cnn2ccc(OCCCN3CCN(c4cccc([N+](=O)[O-])c4)CC3)nc12
Cc1noc(C)c1S(=O)(=O)N1CCN(c2ccccc2)CC1
CCSC(O)CC(C)COc1ccncc1C#CC#CC1=CN(C(CC)CC)C(=O)C1(C)C
Cc1cc2c(c(-n3nc(C)cc3C)c1)OCCN2C(=O)Cn1ccc(=Nc2ccc(Br)cc2)cc1
COc1ccc(OC(=O)CCOC(=O)CNc2ccccc2Cl)cc1
C=C1C(=O)OC2C1CCC(C)C1(O)CC3OC3(C)C21
CC(=O)NC(c1ccccc1)c1nc(C=Cc2ccccc2OCC(=O)O)cs1
O=C(CCc1ccc(S(=O)(=O)NCCc2cccc(F)c2)cc1)NO
Oc1ccc(O)c(CNC2CCCCCC2)c1
CCn1cc(C(=O)O)c(=O)c2cc(F)c(N3CCN(c4cc(C)c(Cl)cc4C)CC3)nc21
CCn1c(C)cc(C=C2Sc3ccccc3C2=O)c1C
O=C(NC(Cc1ccccc1)C(=O)O)OCc1ccccc1
C=CCOc1nc2ccc([N+](=O)[O-])cc2cc1C#N
O=C(NCCCCCN1CCC(c2c[nH]c3ccccc23)CC1)c1ccc(O)cc1
COc1ccc(-c2cc(Cn3c(-c4ccc(OC)c(OCc5ccccc5)c4)nc4ccccc43)on2)cc1
Cc1ccccc1C(=O)N1CCC(n2nccc2NC(=O)c2ccco2)CC1
CC1CN(C(C)CO)C(=O)CCCn2cc(nn2)COC1CN(C)C(=O)c1ccc(OC(F)(F)F)cc1
COc1ccc2c(c1)c(C(C)C(=O)NCC(N)=O)cn2C
CCCCCC(C)NC(=O)Nc1nnc(C2CCCCC2)s1
O=C(Cc1ccc(F)cc1)N1CCN(c2ccc(OC(F)(F)F)cc2)CC1
C=C1C(=O)C=CC2(C)CC(COC(=O)C=Cc3ccc(F)cc3)C3=C(C)C(=O)CC3=CC12
O=C(O)c1cn(C2CN(Cc3nc4ccccc4[nH]3)C2)nn1
Cc1csc(COCC(Cn2ccnc2)c2ccc(Cl)cc2Cl)c1
C=CC1CC12NC(=O)C1CC(CN1C(=O)C(NC(=O)OCC(C)(C)CCCCCc1ccccc1)C(C)(C)S(=O)(=O)C1CC1)N(CS(=O)(=O)C1CC1)C2=O
COC(=O)CCSc1nc(=O)cc(Cc2ccc(F)cc2)[nH]1
COc1cccc(C(CNc2nc(N)nc(NCc3ccc(CC(N)C(=O)O)cc3)n2)SC)c1
COC(=O)C1CN(C)CCO1
C#CCNC(=O)C1CSCN1C(=O)C(CC1CCCCC1)NC(=O)C(C)NC(=O)c1cnccn1
c1ccc(Nc2nc(OC3CCCC3)nc(N3CCOCC3)n2)cc1
CCCCOC(=O)NNc1ccc2c(c1)nc(CCCC)n2Cc1ccc(-c2cc(CC(C)C)sc2S(=O)(=O)C(=O)OCC)cc1
Cc1nc(NN=Cc2ccccc2C(F)(F)F)nc(C)c1Br
N#CC(C#N)=Cc1ccc(-c2ccccc2[N+](=O)[O-])o1
CCN1CCN(c2cnc3cc(Cl)ccc3n2)CC1
CCOC(=O)NCn1c2c(ccc1=O)CC(C1CCCC1)CC2
COc1cc(C=NNC(=O)CSc2ccc3ccccc3n2)ccc1O
Cc1ncc([N+](=O)[O-])n1CCN1CCN(c2ccc(C(F)(F)F)cc2)CC1
Cc1cc(CNc2ccc3c(c2)CCN3Cc2coc(-c3ccc(F)cc3)n2)c2ccccc2n1
OCC1(CNCc2cccnc2OCc2ccccc2)CCOCC1
CN(C)c1ccc(C=Cc2ccnc3ccccc23)cc1
Cc1ccc(-c2ccc(CN3CCN(c4ccccc4)CC3)cc2)c(-c2c(-c3ccc(F)cc3)cn[nH]c2=O)c1
COC(=O)c1cc(NC(=O)CSCc2cc(=O)[nH]o2)ccc1N1CCOCC1
O=C(CCCCCCCN1C(=O)c2ccccc2C1=O)NO
CCN(CC)C(=O)CNC(=O)c1cc(OC)cc(OC)c1
COc1ccc(CN2CCCC3(CCN(CC4CC4)C3)C2)cc1C
CCc1nc2c(OC(=O)c3ccco3)cccn2c1N(C)CC(=O)c1ccc(C)cc1
CC(C)CCCC(C)NC(=O)c1cc2cc(Cl)ccc2o1
COc1ccc2c(c1)c1ccccc1c1cn(C3OC(CO)C(O)CC3O)nc21
CCC(CC)(c1ccc(C=C(O)C(=O)O)c(C)c1)c1ccc(OCC(C)=CC(=O)O)c(C)c1
COCCCCC(=O)NC(=O)C1=C(C)Nc2nnnn2C1c1ccccc1Cl
Cc1ccc(C(CNC(=O)c2csc(Br)c2)N2CCOCC2)cc1
COc1ccc(S(=O)(=O)NCC(c2ccco2)N2CCCCC2)cc1OC
O=C(O)Oc1ccc2c(c1)CN(C(=S)Nc1cc(Cl)cc(Cl)c1)C(Cc1ccc3ccccc3n1)C2
O=C1C=C(C(=O)Nc2ccccc2C(=O)O)CC1
CS(=O)(=O)Nc1ccc2c(c1)S(=O)(=O)NC(=C1C(=O)C3C4CCC(C4)C3N(Cc3cc(F)ccc3F)C1=O)N2
O=c1c(-c2ccc(O)cc2)c[nH]c2cc(O)ccc12
O=C(NCC#Cc1ccc2ncc(-c3ccc4c(c3)OCCO4)nc2c1)c1cncn(Cc2ccc(F)c(F)c2)c1=O
O=C(Nc1ccc(F)cc1)c1cc2ccccc2[nH]1
Cc1ccc(O)c(C(=O)c2c(C(C)C)nc3c(CCCC(=O)O)cccn23)c1
COC(=O)C(C#N)=C1C=Cc2c(ccn2-c2ccc(OC)cc2)C1
COc1ccc(C=Cc2onc(C)c2S(=O)(=O)N(C(=O)CN2CCOCC2)c2ccc(OC)c(OC)c2)cc1OC
O=C(O)c1ccc(Cn2ccnn2)cc1
O=C1C2=C(CCCC2)C(=O)C(NS(=O)(=O)c2ccccc2)=C1NCCCCNS(=O)(=O)c1ccccc1
COc1cc2c(C(F)(F)F)nccc2cc1C(=O)Nc1cccc(Nc2ncnc3ccsc23)c1
COc1cc(OS(C)(=O)=O)ccc1-c1nc2cnccc2[nH]1
CN1CCN(Nc2cc(-c3c[nH]nc3-c3ccc(Cl)cc3)ncn2)CC1
CC1(C(=O)Nc2ccc(Cl)c(Cl)c2)CCCN1CC1CCCCC1
CCOC(=O)N1CCN(CCNC(=O)c2c3n(c4cc(Br)ccc24)CCCO3)CC1
COc1ccc(C2CC(=O)C=C(c3ccccc3)C2)cc1OC
CC(=O)C1C(=O)N(C)C(=O)C2CCC1N2
O=C(C(=O)C1C2C=CC(CC2)C1C(=O)O)c1cc(-c2ccccc2)sc1NNc1ccc2ccccc2c1
COc1ccc(CNc2ncnc3cc(OC)c(OC)cc23)cc1Cl
O=C(c1ccco1)c1c(-c2ccccc2)c2c(ccc3ccccc32)oc1=O
CC(=O)OCCOc1cccc(C=C(Cc2ccccc2)C(=O)O)c1
CC(C)C(NC(=O)c1csc(Cc2n[nH]c(=S)o2)n1)c1ccc(Cl)cc1
CN(C)C(=O)C(=Cc1cn(-c2ccccc2)nc1-c1ccccc1)NC(=O)c1cccs1
NS(=O)(=O)c1ccc(C(=NCCO)NO)cc1
CN(C)c1ccc(C(=O)NCCc2ccc3c(c2)OCCCO3)cc1F
CN(C)S(=O)(=O)N1CCN(S(=O)(=O)c2ccccn2)CC1
COc1ccc(C(=O)NCCc2nc3ccccc3[nH]2)cc1
COc1ccc(-c2c(SCC(=O)N3CCOCC3)nn3c2-c2cc(OC)c(OC)cc2OC3)cc1OC
CCCCC(=O)Nc1cc(C)c(OC)c(Cl)c1
Cn1c(N)c(C(=O)COC(=O)CCc2nc3ccccc3[nH]2)c(=O)n(C)c1=O
O=C(O)CSc1ccc2c(c1)nc(-c1ccc(Br)cc1)n2Cc1nc(-c2ccccc2)oc1C1CC1
COC(=O)CSC1=C(O)CC(C(C)(C)C)CC1=O
COC(=O)OC1OC(C(O)CCl)C(O)C1OC(=O)OC
O=c1cc(CSc2ccncc2)[nH]c2ccccc12
CCNc1ccc(OCC(=O)N(C)Cc2ccccc2OC)cc1
Nc1ccc(Sc2ccccc2C(=O)Nc2ccc(Cl)c(Cl)c2)cc1
CC(CSCc1cc2c(C(C)C)cccc2oc1=O)C(=O)O
CN(CCCn1cccn1)c1ncnc2ccc(-c3ccc4c(c3)OCO4)cc12
CN(C)C(=O)Cc1ccc(Nc2ncc3c(n2)-c2c(nn(C)c2-c2ccccc2Cl)CC3)cc1
Cc1cc(Cc2nn(C3OC(CO)C(O)C3O)c3c2C(=O)CC(c2ccc(F)cc2)C3)ccc1NCc1ccc(S(C)(=O)=O)cc1
CCCc1ccc(ON2CCN(CCO)C(Cc3nc(C4CC4)no3)C2)c(OC)c1
O=C(O)c1ccccc1OCCOc1ccccc1C(=O)O
CC(C)=CCc1cc2c(cc1O)CCC1C2(C)CCC2(C)C3CC(C)(C)C(O)CC3(C)C(O)CC12C
O=C(Nc1nc(-c2ccccc2)n(-c2ccccc2)n1)c1cc(Cl)cc(Cl)c1
O=C1N(Cc2ccccc2)C(Cc2ccccc2)C(O)C(O)C(Cc2ccccc2)N1Cc1ccccc1
CCCCCCCCCSC(CC(=O)O)CN(CCCCCCCCCCSC(Cc1ccc(O)c(O)c1)CN(CC(=O)O)Cc1ccc(O)c(O)c1)CC(CCC(=O)O)SCCCCOCc1ccc(O)c(O)c1
CCNCCOC(=O)CCCCCCCCCCCCCNc1ncnc2c1ncn2C1OC(CO)C(O)C1O
O=C1CC2NC(=O)c3cccc(c3CO)COCC2O1
CC(C)OC(=O)C1=C(CC(O)CC(C)(C)C)Nc2cc(Cl)c([N+](=O)[O-])cc2S1
COCCCc1cccc(NC(N)=NC(=O)Nc2ccccn2)c1
O=C(Nc1cccc(-c2cn3cccnc3n2)c1)N1CCSCC1
CNc1nc(-c2ccc(S(C)(=O)=O)cc2)cc2[nH]ccc(=O)c12
CNC(CCCCC(=O)N(C)Cc1ccccc1)C(=O)N(C)C(C(=O)OCc1ccccc1)C(C)C
CCCCOc1cc(O)c2c(=O)c(O)c(-c3ccc(Oc4ccc(O)cc4)cc3)oc2c1
O=C(O)CCSN1C(=O)CC(CCC(=O)O)C1=O
CN1C2CCC1CC(OC(=O)c1cccs1)C2
O=C1CN(CC(=O)SCc2ccco2)c2ccccc2N1
CCn1ccnc1CN1CCN(Cc2cccc(F)c2)CC1=O
O=C(c1ccc(Br)o1)N1CCn2c(nnc2-c2cccs2)C1
Nc1nc(=O)c2ncn(COC(CO)CO)c2[nH]1
CC1C(=O)CC(C(=O)Nc2ncc(Cc3ccccc3)s2)OC1=O
CNCCCC(=O)NCC(=O)O
CCOC(=O)C1=CN(Cc2ccccc2)C=C(C(=O)OCC)C1c1ccc(OCc2ccccc2)cc1
COc1ccc(Oc2ccc(CN3CCC4(CC3)NC(=O)NC4=O)cc2)cc1
Cc1cccc(NC(=O)C(NS(=O)(=O)c2ccc3[nH]cc(C(=O)NCCOc4ccccc4)c(=O)c3c2)C(C)C)c1
O=C(c1ccc2ccccc2c1)C(c1ccccc1)N1CCN(c2ccc(F)cc2)CC1
Cc1ccc(CN2CN(C(=O)c3cccnc3)c3nc4ccccc4nc32)cc1C
N=C(NCc1cccc(C(F)(F)F)c1)NC(=O)c1cc(C(F)(F)F)cc(C(F)(F)F)c1
CON=C(COCc1cc(C(F)(F)F)cc(C(F)(F)F)c1)C(CCN1CCC(N2CCCCC2=O)CC1)c1ccc(Cl)c(Cl)c1
CCc1cc(CC(NS(=O)(=O)c2ccc(C(C)(C)C)cc2)C(=O)O)ccc1OCCn1c(-c2ccc(OCCOC)cc2)nc2ccc(C)cc21
COc1ccc(-c2nc3ccc(Br)cn3c2Cc2ccccc2)cc1
O=C(CN(C(=O)c1csnn1)c1ccc(F)c(Cl)c1)NCC1CCCO1
COc1cc(Nc2nc(NCCc3ccc(O)cc3)nc(N3CCCC3CNS(=O)(=O)c3ccccc3)n2)cc(OC)c1OC
CCCCSCCCN1C(=O)c2ccccc2NC1c1ccc(SC)cc1
Cc1nc(CN(C)C(=O)CCc2nn(C)c(=O)c3ccccc23)no1
CN(C)C1COCCC1c1ccc(Cl)cc1
N#Cc1ccc(S(=O)(=O)N2CCC(N3CCC(NS(=O)(=O)c4ccccc4)CC3)CC2)cc1
Cc1ccc(C(=O)NC2CC2)cc1[N+](=O)[O-]
O=C(CN1C(=O)C(NCc2ccc(C(F)(F)F)cc2)CC(c2ccccc2)c2ccccc21)NC(=O)Nc1cccc2cnccc12
CCNc1nc(OCC)nc(-c2cc3cc(Cl)ccc3[nH]2)n1
CC(=O)c1ccc(NS(=O)(=O)c2ccc(CCC(=O)NCCc3ccc(Cl)cc3Cl)cc2)cc1
CNC(C(=O)NC(=O)c1ccc(Sc2ccccc2)cc1)c1ccccc1
CCOc1ccc(S(=O)(=O)NC(=O)CNC(=O)OC(C)(C)C)cc1
CCOC(=O)C1CSc2c(C3CC3)c(COc3ccccc3)cc(=O)n21
Brc1cccc(Cc2nn3c(CCN4CCOCC4)nnc3s2)c1
CN(C=C(O)C(=O)N(C)C)CCC1CC1c1ccccc1
CC(=O)NC1C(N)C=C2C(O)C(O)C3(C)C(O)=C(C(=O)OC2C1O)C1C(C)(C)C=CC(=O)C13C
COc1cc(NC(=O)c2ccc([N+](=O)[O-])cc2)ccc1Oc1ccc2c(c1)nc(Nc1ccc(N(C)C)nc1)n2C
COc1c(OCc2cc3c(C)cc(C)cc3nc2Cl)ccc2oc(C)cc(=O)c12
CCCSC1=Nc2cc(OC)c(OC)cc2C2=NC(C)CN12
CCCCSc1cc2c(cc1Br)OC1CCCC1=C2C(C)=NNc1ccccc1
CN1CCN(C(=O)c2cc(-c3ccc(-n4nc(C(F)(F)F)c5c4CCCC5)cc3)on2)CC1
NC(=O)NCc1cccc(-c2nc(Nc3ccc(Oc4ccccc4)cc3)c3cc(Sc4ccccc4)ccc3n2)c1
Cc1cccc(NC(=O)c2c(NCc3ccncc3)nc(C#N)nc2OCCOC(C)C)c1
CN1CCN(Oc2ccc(-c3cc(Nc4ccc(CCc5ccccc5)cc4)c4ccccc4n3)c3cc[nH]c23)CC1
COCCCN1C(=O)CN=C(c2ccccc2Cl)c2cc(Cl)ccc21
CCc1onc(-c2ccc(Cl)cc2Cl)c1-c1nnc(SCc2ccccc2)n1-c1ccccc1
COc1ccccc1CNc1cc(-c2cccc3c2C(=O)NC3)cn(C)c1=O
CSc1ccc(C=CC(=O)C2=C(O)C(OCC(=O)O)CCC2)cc1
COc1ccccc1-n1nc(C(F)(F)F)cc1C(=O)NCCCc1ccccc1F
O=C(O)C=Cc1ccc(C2C(CO)C(O)CN2c2ccc(C3CC3)cc2)cc1
CCOC(=O)C(C#N)=CC(C)(C)C1CCC2(C)CCC(O)CC2C1
O=c1nc(-n2nnnc2SCC(O)CN2CCCCCC2)cnc2ccccc12
CCC(C)C(NC(=O)C1CC(OC)CS1)C(=O)NC(Cc1ccccc1)C(O)C(=O)N(C1CCCCC1)N1Cc2ccccc2CC1C(=O)NC(C)(C)C
CCCCCCCCCCCC(O)c1ccc(OCCCNC(C)C)cc1
COC1OC(Oc2ccc(C=CC(=O)Nc3ccc4ncnc(Nc5ccc(F)c(Cl)c5)c4c3)cc2Cl)C(OOC(C)=O)C(OC)C1OC(C)=O
CCn1cc(CN2CCCC(Nc3nc4ccccc4nc3C)C2)cn1
CC(=O)NC(CC(=O)O)Cc1ccccc1
C=C(C)C=CC1CC2(C)C(O)CCC2C2CCc3cc(O)ccc3C12
CC(C)=CCCC(C)=CCc1cc(C=Cc2ccc(O)cc2O)ccc1O
COc1ccc(C(=O)Nc2sc3c(c2C(N)=O)CCCC3)cc1
COc1cccc(OC)n1
CCOCn1cc(C(N)=O)cc(F)c1=O
COc1cc(CCNCC=Cc2ccccc2)ccc1Oc1ccc(C(F)(F)F)cc1Cl
CCCC(C)(C1CCCCC1)n1c(O)cc(O)c(Cc2ccc(OC)c(O)c2)c1=O
COc1ccc2c(c1)C(=O)C(=O)N2CCc1ccccc1
CC(NCC(=O)NC(=O)NCc1ccccc1)C(=O)O
COC(=O)C1(c2ccccc2)NC(c2ccc(F)cc2)C2C(=O)N(C)C(=O)C21
COc1ccc(-c2coc3c(CN4CCN(c5ccccc5O)CC4)c(O)ccc3c2=O)cc1OC
CC(Cc1c[nH]cn1)OCC=CC(=O)O
C#CCn1c(=NC(=O)Cc2cccc(F)c2)sc2ccccc21
CCn1c(=O)c(C(=O)NCc2cccc(C)c2)cc2cc(OC)cnc21
COc1ccc(C(Nc2nc(CC(=O)O)cs2)c2csc(C(=O)NC(=O)Cc3cccs3)c2)cc1
c1csc(-c2nc(CN3CCCCCC3)cs2)c1
CCCNC(=O)CSc1nc2ccccc2c(=O)n1-c1ccc(C)cc1
CN1OC2(CCCCC2)NC1=NC(=O)c1ccc([N+](=O)[O-])cc1
Cc1cc(C(=O)N2CCOc3ccc(CN4CCC(O)(c5cccnc5)CC4)cc3C2)no1
O=C(NCCCCCN1C(=O)CSC1=O)c1ccccc1
O=P1(c2ccc(-c3ccccc3)cc2)Oc2ccccc2O1
COC(=O)c1cc2c(OCc3ccccc3)cccc2[nH]1
CCOc1cc2ncnc(Nc3cccc(-c4ccsc4)c3)c2cc1NC(=O)C=CCN(C)C
Cc1ccccc1CCCNCCNCc1ccccc1O
COC(=O)C1CCCCN1S(=O)(=O)c1cccc(C(=O)N2CC(C)OC(C)C2)c1
OCC1OC(c2ccc(Cl)c(Cc3ccc(C4(C(F)(F)F)N=N4)cc3)c2)C(O)C(O)C1O
C=C1CCC2C(C)(C(=O)OC)CCCC2(C)C(Cc2ccccc2C(=O)O)C1Cc1ccc(C(=O)O)cc1
CCOC(=O)c1cnc2c(cnn2CCC#N)c1Nc1ccc(C)cc1
COc1cccc(CNC(=O)c2nn(-c3ccc(OC)c(OC)c3)c(=O)c3c2c2ccccc2n3C)c1
CSC(=S)N1CC(C(c2ccccc2)c2ccccc2)N(CO)CC1C
O=C(O)c1cnc(N2CC3(CCN(C(c4ccc(F)cc4)c4ccc(F)cc4)CC3)C2)s1
CC1CCN(CCSc2ccc(Cl)cc2)CC1
Cc1cc(C)cc(-c2[nH]c3ccc(C(C)(C)C(=O)N4C5CCC4CC5)cc3c2C(C)CNCCCCc2ccn(C)n2)c1
COc1ccc(COCC(=O)NC2CCC(c3nnn[nH]3)CN(CC(=O)NCc3cccc4c3CCN(C(C)C)C4)C2=O)cc1
CCN(Cc1ccccc1)Cc1ccc(C(=O)NS(=O)(=O)c2ccc(NC(CCSC)c3nc4ccc(C(F)(F)F)cc4[nH]3)c([N+](=O)[O-])c2)cc1
O=C(Cn1nnc2ccccc2c1=O)N1CCN(c2ccccc2F)CC1
COc1cc2c(cc1OCCCCc1ccccc1)N=CC1CCCN1C2=O
NC(=O)c1cc(S(=O)(=O)C(F)(F)C(F)(F)C(F)(F)F)c(Cl)cc1Cl
COc1ccc(-c2nn3c4ccccc4n(C(=O)c4ccc5ccccc5c4)c3c2C#N)cn1
C=CCOC1CC(C)OC2OC3(C)CCC4C(C)CCC(C1C)C24OO3
CC1C(=O)C2(C)CCC3C4(C)CCCC(C)(OC(=O)c5ccc(C#N)cc5)C4CCC13C2
CC(C)(O)C(=O)NCCS(=O)(=O)N(CCCCCNS(=O)(=O)c1cccs1)Cc1ccc(Br)cc1
CCC(=O)n1nc(C)c2c1N(N=Cc1ccccc1OC)C(=N)NC2c1ccc(CC)cc1
CCCn1ncc(NC(=O)c2sc3nc(N4CCOCC4)c4c(c3c2N)CCCC4)c1C
O=C(Nc1cccnc1)c1cc(-c2ccco2)nc2ccccc12
Clc1ccccc1NCc1nc2ccccc2[nH]1
Cc1cc(NC2CCCCC2)nc(Nc2ccccc2C)n1
C=CS(=O)(=O)c1cc(C=CC(=O)c2cc(Cl)sc2Cl)c(OC)cc1OCOC
CC1(C)Cc2nc3nc(-c4ccccc4Cl)c(-c4ccc(Cl)cc4)cc3c(N3CCCCC3)c2CO1
CC(C)(C)c1ccc(C(=O)Nc2c(C(=O)Oc3ccccc3)sc3c(Cl)cccc23)cc1
COC(=O)C(=Cc1ccc(Cl)cc1)C=C1Cc2ccccc2C1=O
Cc1c(C(=O)NO)cnn1-c1ccc(Cl)c(C(=O)Nc2ccc(-c3ccccc3)cc2)c1
COc1cc2nc(N3CCN(S(=O)(=O)c4ccc(C#N)cc4)CC3)nc(N)c2cc1OC
CCn1c(Nc2ccc(Cl)cc2)nc2ccccc21
Cc1cc(C)c(S(=O)(=O)NC(CNC(=O)c2sccc2S(N)(=O)=O)C(=O)O)c(C)c1
COc1ccc(COC(=O)N2C3(C=CC2(C)C(=O)c2ccccc2)CCCCC3)cc1
CCCC(CN(O)C=O)C(=O)NC(C(=O)OCC)C(C)(C)C
CC1C(=CC=Cc2ccccc2)C=CCC1C(=O)O
NC(CCC(=O)NC1CSSC2CC(NC(=O)C=CC(=O)O)C(=O)N12)C(=O)O
N=C(NO)c1cccnc1Oc1ccc(Nc2ccccc2)cc1
N#Cc1ccc2c(c1)c1cccc(C(=O)Nc3cccc(C(F)(F)F)c3)c1n2CCO
COS(=O)(=O)c1c[nH]c(C(=O)Nc2cc3c(cc2C(=O)c2ccccc2Cl)OCO3)c1
COc1cc(Nc2ncc(Cl)c(Nc3ccc(N4CCOCC4)cc3OC)n2)ccc1NC(=O)C=CCN1CCCC1
COS(=O)(=O)c1c(C)[nH]c(C)c1C(=O)N1CCN(C(=O)CS(C)(=O)=O)CC1
COc1cc(C(=O)OCC(=O)c2ccc3c(c2)NC(=O)CO3)cc(OC)c1C
Cc1cccc(C(=O)Nc2cccc(C(=O)Nc3ccc(C)c(Nc4nc5ccccc5[nH]4)c3)c2)c1
O=C(O)CCC(=O)Nc1ccccn1
O=C(CCCc1cccnc1)N1CCN(Cc2ccccc2)CC1
OC(COC(c1ccccc1)(c1cccc(Cl)c1)c1cccc(Cl)c1)Cn1ccnc1
COc1ccc(Nc2ncc([N+](=O)[O-])c(NCCCN3CCOCC3)n2)cc1
COc1cc(C(=S)NOc2ccc3[nH]cc(CCC(=O)CN4c5ccccc5Sc5ccccc54)c3c2)cc(OC)c1OC
CC(=O)NC(CCCNC(=N)N)C(=O)NC(CCCNC(=N)N)C(=O)NC(CCCNC(=N)N)C(=O)O
CCC(CC)C(=O)Nc1cc(-c2cccc(OC)c2)nc(-c2cccc(OC)c2)n1
O=C(O)CC(=O)c1cccnc1
N#CC1C(=N)Sc2c(C3CCCC3)c(-c3cccnc3)cc(=O)n21
CCOC(=O)c1cn(-c2cccc(Cl)c2)c2cc(Cl)ccc2c1=O
O=C(Cc1c[nH]c2ccccc12)NCc1ccccc1Br
CCCC(=O)OCC(=O)C1(OC(C)=O)C(C)CC2C3CCC4=CC(=O)C=CC4(C)C3(F)C(O)CC21C
O=C(C1COc2ccccc2O1)N(CCN1CCCC1)c1nc2ccc(F)cc2s1
C=CCNC(=O)Oc1nccnc1N1CCCC(C(C)C)C1
CCCN1C(=O)C(=CNc2cc(-c3ccn(C)n3)ccc2C)SC1=S
COc1cc2c(cc1OC)CN(Nc1ccc(CCC(=O)c3cn(CC(C)C)c4ccc(Nc5ccnc6ccc(Cl)cc56)cc34)cc1)CC2
O=C(NN1CC(C2CCOCC2)C1)N1CCn2c(nnc2C2CC2)C1
COc1ccc(C2NC(c3ccc(O)cc3)=NN2C(=O)CSc2nnc(-c3cccc4c3CCCC4)n2N)cc1
O=C(O)c1cc(Br)ccc1OCC(O)CN1CCN(c2cccc3c2OCCO3)CC1
CCc1cc2c(C(=O)N3CCCCC3)cc(C)n2nc1CC
COc1ccc2nc(NC(C)c3ccc(Br)cc3)sc2n1
C(=Cc1c[nH]c2ccccc12)c1ccccc1
CN=c1c(NCc2cccc(OC)c2OC)c(O)c1=O
CCc1ccc(-c2nnc(Nc3ccc(C(=O)O)cc3)c3ccccc23)cc1
CC(=O)N1CCN(CC(=O)N(CC(=O)NC(=O)c2ccc(F)c(F)c2)Cc2ccccc2)CC1
CC(C)CC1NC(=O)C(Cc2c[nH]c3ccccc23)N(C)C(=O)C2CCCCN2C(=O)C(CC(C)C)N(C)C(=O)C2CCCCN2C(=O)C(Cc2ccccc2)N(C)C1=O
CCC1(C)C(=O)Nc2ccc(S(=O)(=O)NCc3ccco3)cc21
CC(=O)c1sc(Nc2cccc(C)n2)c(C#N)c1O
CC(c1cccc(NC(=O)c2ccc(N3CCN(C)CC3)cc2)c1)N(C)C
COc1cc(-c2nc(C)no2)ccc1Nc1ncc(Cl)c(Oc2cccc(-c3ccccn3)c2)n1
NC(=O)c1cccc(COc2ccc(C(=O)NC3CCCCC3)cc2)c1
CN(C)CCNCCCCC(=O)NC(=O)N1CCCC1C(=O)c1cc2cc(Cl)ccc2[nH]1
O=C(NCC1CCCO1)c1ccc2c(c1)N(Cc1ccc(Cl)cc1)C(=O)c1ccccc1[S+]2[O-]
CC(C)n1cnc(NC(=O)N2CCC3(CC2)CC(c2ccccc2)CO3)n1
COC(=O)C(N)CNCC1OC(c2nc(-c3ccc(Cl)cc3)no2)C(O)C1O
COc1ccc(C2=C(c3ccc(OCc4cccc5ccccc45)cc3)C(=O)OC2=O)cc1
COc1cc(C(=O)O)ccc1Cc1cn(CC(=O)O)c2ccc(NS(=O)(=O)c3ccc(C(F)(F)F)cc3)cc12
Cc1cc(-c2ccc(N(C)c3cc(-c4ccc(C(F)(F)F)cc4)ccc3C)cc2)ccn1
COc1ccc(-c2[nH]c3ncn(CC(=O)N(Cc4ccccc4)Cc4ccccc4)c(=O)c3c2-c2cc(OC)c(OC)c(OC)c2)cc1OC
Cc1cc(C(=O)N2CCCN(Cc3ccoc3)CC2)n(Cc2ccccc2)n1
O=C(CN1CCC2(CCc3ccccc32)CC1)OC(=O)c1ccc(Cl)c(C(F)(F)F)c1
O=C(O)CCC(C(=O)O)c1ccc(OCC(=O)C(CC(=O)O)NC(=O)OCc2ccccc2)cc1
O=C(Nc1ccc(Cl)cc1C(=O)O)C(=O)NN1C(=O)C(=Cc2cccc(Cl)c2Cl)SC1=S
N#Cc1ccccc1N1CCN(Cn2nc(-c3ccccc3)oc2=O)CC1
Oc1ccc(Cl)c(-c2ccc(CNCc3cc4ccccc4o3)cc2)c1
C=CC(=O)N1Cc2cnc(Nc3ccc(N4CCN(C)CC4)cc3OC)nc2N(c2cccc(NCc3ccccc3)c2)C1=O
CCOC(=O)CC(NC(=O)CN1c2ccccc2N(c2ccccc2)S1(=O)=O)c1cc(Br)cs1
CCCOC(=O)c1ccc(CN2C(=O)c3ccncc3C2=O)cc1
CSc1ccc(-c2cc(=O)c3cc(Cl)cnc3[nH]2)cc1
CCOC(=O)CSc1nnc(-c2ccccc2)n1CCCl
COc1ccc(-c2cc3[nH]c(NC(C)C)nc(=O)c3s2)cn1
CO[N+]1(C)CCC23c4c5ccc(O)c4OC2C2(CNCCN4CCCCC4)CCC3(CC2CC2CC2)C1C5
COc1cc2c(Nc3ccc(NCc4cccc(F)c4)nc3)ncnc2cc1OCCCCN1CCOCC1
COc1ccc2c(c1)c1c(n2CCC(O)CO)-c2ccccc2C1=O
O=C(O)c1ccc2c(c1)nc(-c1ccccc1)n2-c1ccc(F)cc1
CC(NC(=O)c1ccc(CO)cc1)C12CC3CC(CC(C3)C1)C2
COc1cc(-c2c(OC)ccc3c2C(=O)N(CCN2CCOCC2)C3=O)cc(OC)c1OC
N#CCCCN(CCC#N)c1ccc2c(c1F)CCCC2
CCCCCCCCC#CC1=C(OC)C(=O)C(SCC)=C(O)C1=O
Clc1ccc2c(Nc3ccc(Cl)c(CNCCc4ccncc4)c3)ccnc2c1
Cn1cccc1C=NNC(=O)CN(c1ccc(Br)cc1)S(=O)(=O)c1ccccc1
Cc1ccc(C=Cc2ccccc2C(=O)NNC(=O)c2ccccc2Cl)cc1
CC(Nc1ccccc1N1CCOCC1)C(=O)N1CCN(c2ccccc2F)CC1
CCOC(=O)Nc1ccc(N2CCC(C(=O)c3cccs3)CC2)c(F)c1
CCCCC(CC)COC(N)=O
O=C1CCN(Cc2ccco2)C(=S)N1Cc1ccco1
COc1ccc(S(=O)(=O)NC(CC(=O)O)Cc2ccccc2)cc1
C=CC(=O)Nc1cc2ncncc2cn1
C=C(C(=O)OCC)C(C#N)c1nc2cc(Cl)ccc2[nH]1
CCCCC(SCC(N)C(=O)O)C(=O)O
Nc1nc(NCCc2ccc(O)cc2)c2[nH]c(-c3ccc(Cl)cc3)nc2n1
CCC1(c2ccc(OC)cc2)CC(=O)N(c2ccc(-c3ccc(Cl)cc3)cc2)C1=O
CSc1ccc(-c2ccc(C(=O)n3oc(=O)c(C(C)(C)C)c3C(C)(C)C)s2)cc1
O=C1NCCN(CC(=O)N2CCOCC2)C1CCc1ccccc1
CN1CC(C(=O)Nc2ccc(Br)cc2C(=O)c2ccccc2Cl)C(c2cc(F)ccc2F)C1
COc1ccc(C=CC(=O)Nc2nc(-c3ccccc3)n[nH]2)cc1
O=C(Sc1ccccc1)c1ccc(CNc2ccccc2-c2nc3ccccc3s2)cc1
CCC(=O)C(=O)NN=Cc1cccc(ONc2ccccc2)c1O
O=C1c2c(nn3c2NCCC3)NCCN1Cc1ccccc1
Nc1ncnc2c1ncn2C1COC(C(=O)NCCCc2c[nH]c3ccccc23)C1OP(=O)(O)O
Cc1ccc(C(=O)NCC2CCN(c3cccnc3)CC2)cc1C
Cc1ccc(OCc2ccc(C(=O)OCC(=O)N3CCOCC3)o2)cc1C
O=C1CCc2cc(C=CC(=O)c3ccccc3O)ccc2N1
O=C(O)CCNC(=O)c1cnc(C=Cc2ccc(Cl)cc2)cn1
O=C(Nc1ccc(-c2nc3ccccc3o2)cc1)c1ccccc1F
O=C(c1ccc(Cl)c([N+](=O)[O-])c1)N1CCCCC1
COc1ccc(-n2c(Cc3ccccc3)nnc2SCC(=O)NNCc2ccco2)cc1
CCCOc1cc(NC(=O)COCc2nc(=O)c3ccccc3[nH]2)ccc1OC
CCOC(=O)c1cc2c(=O)n3cccc(C)c3nc2n(-c2ccccc2)c1=NC(=O)c1ccccc1
CC(=O)N1CCC(c2ccccc2)(c2ccccc2C)CC1
COc1ccc(C(=O)N2CCC2(C)C(=O)Nc2nncs2)cc1
CCCCCSc1nccn1Cc1ccc(Cl)cc1
CN(C)CCCCCCCCOc1cccc(Nc2c3ccccc3nc3ccccc23)c1
Nc1ncnc2c1ncn2C1OC(COP(=O)(O)OP(=O)(O)OP(=O)(O)O)C(O)C1O
CC(C)c1ccc2c(c1)C(=O)CC1C(C)(C(=O)NC(=O)C(Cc3ccccc3)Nc3ccc(C#N)cc3)CCCC21C
OCCCCCCCCCCCCCc1ccc[n+](CCCCCCCCCCCCCc2ccc[n+](CCCCCCCCCCCCCc3ccc[n+](CCCCCCCCCCCCCc4cccnc4)c3)c2)c1
COC(=O)NN=Cc1cc(=O)c2c(OC)ccc(OC)c2o1
C=CCNC(=O)c1ccc(-n2c(O)nc3ccsc3c2=O)cc1
Cc1nnc(SCC(=O)NCc2ccco2)nc1COc1ccc(Cl)cc1Cl
CCCCCCCn1c(=N)n(CC(=O)c2ccc(OC)cc2)c2ccccc21
CC(C)C(=O)NCC1CN(c2cc(F)c3c(c2)OCC2CCCN32)C(=O)O1
CCCCCCCCCCCCCCCC(=O)N1CC(=Cc2ccc(F)cc2)C(=O)C(=Cc2ccc(F)cc2)C1
C=CCn1c(SCc2cccc(F)c2)nnc1C(NCc1ccc(OC)cc1)C(C)CC
COc1ccc(NC(=O)Cc2cc(=O)oc3cc(OC)c(OC)cc23)cc1
Cc1ccc(C=CC2C[N+]3(C(=O)Cc4ccccc4)CCC2CC3)cc1
COCCOc1ccc(-c2ccc(Cn3c(C(C)=O)c([S+]([O-])CCO)c(=O)[nH]c3=O)cc2)cc1
CCC(C)C(NC(CCC(=O)O)C(=O)NC(C(=O)NCC(N)CS)C(C)C)C(=O)NC(CC(C)C)C(=O)O
O=C(Nc1ccccc1)OCCN1C(=O)COc2ccccc21
C=CCN(CC=C)CC(O)COc1ccc(C)cc1C(=O)CCC
COc1ccccc1NC(=O)c1ccccc1OCC(O)CN1C2CCC1CC(c1ccccc1)C2
CCN1CCCC(N2CCC(C(=O)c3ccc(OC)c(F)c3)CC2)C1
O=C(CCCCCCCCCCCC(=O)c1ccc(O)c(O)c1O)OC(Cc1ccc(O)c(O)c1)c1ccc(O)cc1
CC(=Cc1cc2ccccc2nc1Cl)CCCC1=C(C)C(O)CCC1(C)C
COc1ccc(S(=O)(=O)N2Cc3cc(F)c(C(C)C)cc3-n3nncc3C2)cc1
C=C1C(=O)OC2C1C(OC(=O)C(C)=CC)OC(OC(=O)C(C)=CC)C2(C)O
CCc1nc2c(n1C(CC)C1CCCC1)C(=O)N(C)CN2c1ccc(Cl)cc1Cl
CN1C(=O)C2(CCCCC2)Cc2cc(-c3cnn(C)c3)ccc21
O=C(CCS(=O)(=O)c1ccccc1)S(=O)(=O)c1ccc(N2CCOCC2)c(NN2CCCCC2)c1
Cc1ccc(C(=O)Nc2cc(C(F)(F)F)ccc2C(F)(F)F)c(OC(=O)c2ccco2)n1
Nc1ncc2c(n1)c(-c1ccc(Cl)cc1)nc1c(Br)cccc12
CCN(C)c1ccc(OS(=O)(=O)c2ccc(Br)cc2)cc1
Cc1ccc(-n2nc(C(C)(C)C)cc2NC(=O)Nc2ccc(Oc3ccnc4[nH]c(=O)[nH]c34)c3ccccc23)c(F)c1
Cc1nc2ccccc2n1Cc1ccc(CN(c2nc3cc(Cl)ccn3c2C)S(=O)(=O)c2ccc(Cl)cc2Cl)s1
C=COC1C(O)C(CO)OC(OC2OC(CO)C(O)C(O)C2NC(C)=O)C1O
Cc1cc(C#N)cc(C)c1Nc1nc(NN2CCC(Cc3ccncc3)CC2)ncc1Br
C#CC1(O)CCC2C3CCC4CCCCC4(C)C3C(=O)CC21C
CCCc1cc(C(C)C)c(C(=O)S(=O)(=O)c2sccc2C)n1Cc1ccc2oc(-c3ccccc3NNC(C)C)c(C)c2c1
CCCOc1ccc(C(=O)C2=C(O)C(=O)N(c3ccccn3)C2c2ccco2)cc1
O=C(NC1CC1)c1cccc2c(-c3cccs3)coc12
Clc1ccc(CNCC2CN(c3ccccc3)C(c3ccccc3)O2)cc1
CCN(C)C(=O)c1[nH]c2ccc(C)cc2c1Sc1ccc(Cl)cc1
COc1cc(C=C(C)C)cc(OC)c1CC=Cc1ccc(N(C)C)cc1
O=C1c2c(C(=O)NCCN3CCOCC3)c3ccccn3c2C(=O)c2sc3ccccc3c21
CCCCCCCCCC=CCC=CCCCCCCC(=O)NCC1C2CC3CC(C2)CC1C3
CC1(C)CC(=O)C=C(NCCc2c[nH]c3ccccc23)C1
O=C(O)C(Cc1ccc(O)cc1)Oc1c(I)cc2c(c1I)CN(C(=O)C=Cc1ccc(Br)cc1)C(C(=O)O)C2
C[N+](C)([O-])CCOc1ccc(C2Oc3ccccc3SC2c2cccc3ccccc23)c2ccccc12
O=C(O)C(c1ccccc1)C1(O)CCCC1
c1ccc(C2CCc3cc(Oc4ncc(CNCCc5cccs5)s4)ccc3O2)cc1
Cc1cc(CC2CCN(Cc3ccnn3C3CCN(NC(=O)c4ccccc4)CC3)C2)ccc1F
CCC(C)C(NC(CC(N)=O)C(=O)N(C)C)C(=O)C1CCCN1C(=O)NC(=O)C(NC(=O)C(Cc1c[nH]c2ccccc12)NC)C(C)C
CCCCCCCCOCC(O)CN1CC(=O)N(C)C(C)C1=O
CC(c1ccc(C(=O)NCc2nn[nH]n2)cc1)n1c(=O)c(-c2cc(Cl)cc(Cl)c2)nc2cnc(N3CCNCC3)nc21
CN(C)c1cc[n+](CC(=O)OCC(=O)c2cc3ccccc3o2)cc1
CCOC(CCCC#N)C(=O)NNc1ccc(C(=O)Cc2nc(=O)c3cnn(C)c3[nH]2)cc1
O=S(=O)(c1ccc(OC(F)(F)F)cc1)c1nnn2c1nc(Nc1ccc(F)cc1Cl)c1sccc12
Cc1cc(C(C)C)c(C)cc1Cc1c(C)cc(SCC(C)C)c(O)c1C
CC(=O)NC(C)c1ccc(OC2CCN(c3cc(N(C)CC4CCOC4)ncn3)C2)cc1
CC(C)CC(NC(CC(C)C)C(O)CC(=O)NC(=O)C(N)Cc1ccc(O)cc1)C(=O)NC(=O)C(Cc1ccccc1)NCCCS(=O)(=O)O
CC(=O)OC1C(C)=CC2OC(=O)C3(C)OC2C3(C)CC(OC(C)=O)C2(CO2)C(OC(C)=O)C2(C)C(OC(C)=O)CCC(C)(C)C2C=C1C(C)O
Cc1nc(-c2cccc(Nc3ncnc4cc(OCc5nc6c(s5)CCCC6)c(OCCN5CCCCC5)cc34)c2)cs1
CCN(CC)CCN=Cc1c(O)n(-c2cccc(C)c2)c(=O)c2ccccc12
CCc1ccc(S(=O)(=O)Nc2ccc3c(c2)CCN(Cc2ccccc2)CC3)cc1
COc1ccc(-c2cc3nc(C)c(CNC(=O)c4cccc(C(F)(F)F)c4)c(C)n3n2)cc1
CCONc1nc(C)c(C(=O)CCSCc2ccccc2)cc1C#N
CC(NC(=O)c1c(-c2ccccc2)noc1C(Br)(Br)P(=O)(O)O)c1ccccc1
COc1n[nH]c2ncc(NC(=O)c3cc4ccc(C(=N)N(C)C)cc4[nH]3)cc12
COc1ccc(OCc2ccc(CCN3CCC(C(=O)c4nc5ccccc5n4Cc4ccccc4)CC3)cc2)c(C(C)(C)C)c1
O=C(COc1ncnc2sc(Cl)cc12)S(=O)(=O)c1ccc(O)c(NN2CCCCC2)c1
O=C1c2ccccc2C(=O)c2oc(CNc3ccc(Cl)cc3)cc21
CC(=O)OOC12CCC(C)(C)CC1C1=CC(OC(C)=O)C3C4(C)CCC(OC(C)=O)C(C)(C)C4CCC3(C)C1(C)CC2O
CC#CC1(O)CCC2C3CC(C)=CC4CC(O)CCC4(C)C3CCC21C
CCOC(=O)c1cccc(C(=O)NCC(=O)Nc2cccc(-c3noc(-c4cccc(C)c4)n3)c2)c1
Cc1cc(C(C)(C)C)c(SSc2c(C(C)(C)C)cc(C(C)(C)C)cc2C(C)(C)C)c(C(C)(C)C)c1SSc1nc(C(C)(C)C)cs1
CC1CCC(Oc2nc(-c3ccc(Cl)cc3Cl)c(-c3ccc(S(C)(=O)=O)cc3)cc2C#N)CC1
Cc1cc(Cl)cc(C(=O)NN)c1NS(=O)(=O)c1ccsc1C(=O)Nc1onc(C)c1Cl
NC(Cc1ccc(O)cc1)C(=O)N1CCCC1c1nc(-c2ccc(F)cc2)c[nH]1
COc1ccccc1C(=O)NC(=O)COCC(=O)c1ccc(C)c([N+](=O)[O-])c1
CC1CCC2(C(=O)O)CCC3(C)C(=CCC4C5(C)Cc6c(C(C)(C)C)n[nH]c6C(C)(C)C5CCC43C)C2C1C
O=C1CN(OCCC(=O)N2CCOCC2)C(=O)C2(CSC3=C2C(=O)c2ccccc2C3=O)N1
CCCc1nc(CCC)n2nc(C3CC3)nc2c1Cc1ccc(-c2ccccc2-c2nn[nH]n2)cc1
Cc1ccccc1NC(=O)C(C)n1c(=O)c(-c2ccccc2)nc2ccccc21
CC(=O)Oc1c(C)cc(C(=O)c2ccccc2)cc1C
C=CC1(C)CC=C2C(=C(C=O)CCC3C(C)(CO)CCCC23C)C1
Cc1nc(-c2ccc(C(=O)NCc3ccc4[nH]ncc4c3)cc2)sc1-c1ccc(C2CC2)cn1
COc1ccc(CC(CO)c2nc(-c3ccc(-c4ccccc4)cc3)c[nH]2)cc1
C=C1CC2C=CC34CC5OC6C(OC7CCC(CC(=O)CC8C(CC9OC(CCC1O2)CC(C)C9=C)OC(CC(C[N-][N+]#N)OC(C)=O)C8O)OC7C6O3)C5O4
CCCS(=O)(=O)N1CCC(C(=O)Nc2ccc(OC)cc2)CC1
CN(CCc1ccccc1)CCC(O)(P(=O)(O)O)P(=O)(O)O
Cc1ccc(NC(=NC2CCCCC2)NC(=O)N2CCCCC2)nc1
CCCCc1nn(C2CCN(C(=O)COC)CC2)c2cccc(NC(=O)CCC(C)C)c12
COc1ccc(CNc2c(NCc3ccncc3)c(=O)c2=O)cc1F
COC(CC(C)C)C(=O)NC(=O)C12CCC(C)(C)CC1C1=CCC3C4(C)C(O)C(O)C(OC)C(C)(C)C4CCC3(C)C1(C)CC2
COc1cccc(C(OCC2C(c3cccc(OC)c3)CC3CCC2N3C)c2cccc(O)c2)c1
CN1C(=O)CCN(Cc2ccc(F)cc2)C(=O)C12CCN(C(=O)Nc1ccc(C(F)(F)F)cc1)CC2
CC(CS(C)(=O)=O)Nc1ccnc(NCc2ccccc2)n1
Cc1ccc(C(=O)NC(=Cc2cc(F)ccc2F)C(=O)NCC2CCN(C)CC2)o1
CCCCCCCCCc1ccc2ccccc2n1
COc1cccc(-c2ccc(NC(=O)Nc3ccc(-c4ccnc5[nH]cnc45)cc3)cc2)c1
CCCCC1CCCN1CNC(=O)c1cc(S(N)(=O)=O)c(I)cc1OC
CCC(CC)C(C)C(CCC1CCC2(O)C3CC4OC(O)(OC(C)=O)OC4C(CCC12C)O3)NC(=O)CC(CC(=O)OC)C(C)C
Cc1cc(-c2c[nH]c(=O)c(NC(=O)c3cc4ccccc4[nH]3)c2)ccn1
CC(C)NC(=O)C1CNCCC1(O)c1ccc2c(c1)NC(=O)CO2
O=C(CCCc1ccccc1)Sc1nc2ccc3nc(NCCN4CCCC4)sc3c2s1
CCOC(=O)C1=C(CS(=O)(=O)c2cccc(OC)c2)NC(C)=C(C#N)C1c1ccccc1C(F)(F)F
Cc1ccc(S(=O)(=O)NCC(=O)NNC(=O)c2ccc(Cl)cc2)cc1
CC(SC(=O)c1cc2cc(Br)ccc2oc1=O)C(=O)Nc1ccccc1
CCCCCC=CCC=CCC(C)=O
O=[N+]([O-])c1ccc(CN2CCN(CCn3cncc3-c3cnc(N4CCOCC4)nc3)CC2)cc1
c1cncc(CNc2nc(-c3cccnc3)nc3ccccc23)c1
O=C(CCC(c1ccc(F)cc1)c1ccc(F)cc1)N1CCN(CCO)CC1
N=C(N)NCCCCNC(=O)c1ccccc1O
Cc1ccc(COc2ccccc2-c2nc(-c3c(F)cccc3F)[nH]c2-c2ccncc2)cc1
CCCCCCCCOC1OC(COC2SC(CO)C(O)C2O)C(O)C1O
Fc1ccc(-c2nnc(Nc3cc4c(cc3Cl)OCO4)c3ccccc23)cc1
Cc1[nH]c2ccccc2c1-c1ccnc(Nc2cccc(C(=O)O)c2)n1
Fc1ccc2cc-2[nH]c(-c2ccc3[nH]ncc3c2)n1
CC(C)c1ccc(NC(=O)CCc2c(C(=O)O)[nH]c3ccc(Cl)cc23)cc1
Cc1ccc(S(=O)(=O)C2CCN(C(=O)N(C)C(=O)CNc3c(F)cccc3F)CC2)cc1
Cc1cc(C(CCC(=O)O)c2ccc(F)cc2)cc(C)c1O
CC1=C(C)C(C(=O)N(C)C)=S(c2ncnc3sc(Nc4cccc(C)n4)nc23)S1
CC(C)CNCc1ccc(-c2ccc(CN(CCC3CCNCC3)C(=O)c3ccc(C#N)cc3)cn2)cc1
Cc1cc(N2CCC(N(C)CC3CCCCC3)CC2)cc2[nH]c(-c3c(NCC(O)c4cccc(Cl)c4)cc[nH]c3=O)nc12
COc1cc(S(=O)(=O)Nc2cccc3ccccc23)ccc1S(=O)(=O)c1ccc(S(N)(=O)=O)cc1
CCC(=O)OC(C)OC(=O)Nc1ccc(Cl)cc1
Cc1cccc2cc(C#N)c(SCC(=O)O)nc12
COc1cccc2c1C(=O)c1c(O)c3c(c(O)c1C2=O)CC(O)(C(C)=O)CC3OC1CC(N)C(O)C(C)O1
CC(C)CC(C(=O)Nc1cccnc1)C(CC(=O)NO)Cc1ccccc1
CCC=CCC1C(O)CC(=O)C1CCCCCCCC(=O)CCC(F)(F)c1ccc(C(F)(F)F)cc1
CCOC(=O)C12CCC(C)(C(=O)O1)C2(C)C
NNS(=O)(=O)c1cccnc1-c1ccccc1
Cc1noc(C)c1S(=O)(=O)N1CCC(C(=O)Nc2cccc(Oc3ccccc3)c2)CC1
O=C(CN1CCC(c2ccccc2C(F)(F)F)C([N+](=O)[O-])C1)NCc1ccccc1
Cc1ccc(OCC(=O)NCC(=O)Nc2cccc(S(N)(=O)=O)c2)cc1C
CNC1CCN(C(=O)C2CN(C3CCOCC3CC=CC=CCCC(=O)O)CC2c2ccccc2)C1
COc1ccc(CC2c3cc(OC)c(OC)cc3CCN2C(=O)CNCc2ccccc2)cc1OC
Cc1ccc(NC(=O)C(N)CCC(=O)O)nc1
CC(CNc1ncnc2sc(-c3ccccc3)cc12)N1CCCC1
COC(=O)c1cccc(OCC(=O)NN=Cc2ccc(O)c(OC)c2)c1
COc1ccc2c(c1)N=C(NC(=O)C1(C)CC1(Cl)Cl)N1CC(C)=CN21
COc1ccc(C(=O)C(Cc2ccc(ONC(=O)OCc3nccs3)cc2)S(=O)(=O)CCC(=O)O)cc1
O=C(O)CCNC(=O)c1cc(-c2ccccc2)c(-c2cccc3c(=O)c4ccccc4[nH]c23)s1
CC12C=CC(O1)C1C(=O)N(c3ccccc3Cl)C(=O)C12
N=C(NO)c1ccc(-c2cnc3ccc(NCCC(=O)O)cn23)cc1
Cn1c(=O)[nH]c2ncc(-c3cncc(OCC(O)CNCc4ccccc4F)c3)nc21
COC(=O)C1=C(NC(=O)C2CC=CCC2C(=O)O)SCC1C
Cc1cc(-c2noc(-c3ccnc(N(C)C)c3)n2)cc(C)c1OCC(O)CNC(=O)CC(O)CN(C)CCNc1ccc(C#N)cc1
CN(C)c1ccc(C(=O)N2CCCCC2)cc1[N+](=O)[O-]
O=C(NCc1ccccn1)c1cc2nnc(-c3ccc(F)cc3)n2c2ccccc12
Cc1[nH]c2ccccc2c(=O)c1CN1CCN(c2ccccc2F)CC1
CC(C12COCC1CN(S(=O)(=O)O)C2)S(=O)(=O)c1cccc([S+](C)[O-])c1
COCCN1CC(C)N(C(=O)N2Cc3c(NC(=O)c4ccc5c(c4)OCCO5)n[nH]c3C2(C)C)C1=O
O=C(O)C1(Cc2ccc([N+](=O)[O-])cc2)CCCC1
O=C(Nc1cccc2cccnc12)C1(C(=O)c2ccc(-c3ccccc3)cc2)CC1
O=C(c1cc(-c2ccc(Br)cc2)on1)N1CCN(Cc2ccccc2)CC1
COc1ccc2nc(-c3ccccc3C)n(Cc3ccc(OC)c([N+](=O)[O-])c3OC(c3ccccc3)c3ccccc3)c(=O)c2c1
Cn1c(=O)[nH]c2c(N3CCNCC3)c(Nc3ccc(Cl)cc3)ccc21
Clc1ccc(-c2ccc(-c3ccccn3)o2)cc1
COc1ccc(N2CCN(C(=O)c3cccc(S(=O)(=O)N4CC(C)CC(C)C4)c3)CC2)cc1
COc1ccccc1C=CC(=O)c1ccc(NC(=O)Cc2ccccc2OC)cc1
CCc1c(OC(=O)Cn2cnc3ccccc32)ccc(C(C)=O)c1C
Cc1cc(-c2ccc(Cl)cc2)c(Cc2ccc(S(C)(=O)=O)cc2)o1
CC(O)C1CC2CCC(C1OC(=O)c1ccc(F)cc1)N2C
Clc1ccc2c(NCC3CCCO3)ccnc2c1
COCc1ccccc1C1(Oc2cc(=O)[nH]c3ccccc23)CCOCC1
CCCc1c(-c2cc(Br)ccc2OC)ncn1C
CCN1C(=O)C(C(=O)C(NC(C)C)c2ccccc2)NC(=O)C1CC(C)C
CC1CCCN(C(N)=O)C1CC(=O)c1ccc(Br)cc1
CSc1nc2sc3c(c2c(=O)n1Cc1ccccc1Cl)CCCC3
COc1ccc(CCc2nc(N)c3ncn(C4CC(COP(=O)(O)O)C(O)C4O)c3n2)cc1
O=S(=O)(Nc1cc(C(F)(F)F)cc(C(F)(F)F)c1)c1cc(Cl)cc(Cl)c1O
Cc1ccc(SC(=O)CCNCc2cccc(Br)c2)cc1
COc1ccc(CC(NC(C)=O)C(=O)NC2CCN(C3CCc4ccccc43)CC2)cc1
Cc1c(C(=O)O)sc2ccnc(-n3nc(C(F)(F)F)cc3C(=O)Nc3ccc(N4CCOCC4=O)cc3F)c12
CCCCCCCCCCCCCCOC(=O)CCCCCCCOC(=O)Cn1cnc2ccccc21
NC(=O)CN1C(=O)N(CC(=O)Nc2ccc(Sc3nc4ccccc4[nH]3)cc2)Cc2ccccc21
CCOC(=O)c1cnc(N2CCN(C(=O)Nc3ccc(C)cc3)CC2)cn1
COc1cc(N2CCN(C)CC2)ccc1Nc1ncc2c(Nc3ccccc3C(N)=O)cccc2n1
CC(=O)Nc1ccc(C(C)=NNc2ncnc(NC(C)(C)C)n2)cc1
CC1(C)CCc2c(c3cc(C(O)CO)ccc3c3c(=O)c4ccc(O)cc4oc23)O1
Cc1cc(I)ccc1SCC(=O)O
Cc1ccc(-c2nc3cc(C)c(CC(=O)N4CCN(c5ccccc5)CC4)cc3[nH]2)c(C)c1
Cc1ccsc1C=NNC(=O)C1CC1
CNC(C)(CCc1ccccc1)C(=O)NC(=O)c1[nH]nc(Br)c1Br
COc1ccccc1NCC(=O)SC1=Nc2ccccc2N=C(c2ccccc2)C1
Cc1c(C(=O)NCc2ccc(C#N)cc2)c(N)n2c1CCN(C1CCCC1)CC2
CC(CCc1ccc(O)cc1)NCCc1ccccc1
CC(NC(=O)c1ccccc1)c1nnnn1C1(C)CCCCC1
Fc1ccccc1C=Nc1ccccc1C(F)F
CC(=O)C1CCN(C(=O)N2CCC3(CC2)CCN(c2cccc(-c4ccc(Oc5ccccc5)cc4)c2)CC3)CC1
C=CCn1cc[n+](CC(=O)c2ccc(OC)cc2)c1C=NO
CC(N)C(=O)N(C1CCCCC1)S(=O)(=O)c1cccc2cnccc12
CCCCCCCCCCCCCCCC[N+](C)(C)C(=O)COC
Cc1c(C(=O)NCc2ccccc2)nn(-c2ccc(Cl)cc2Cl)c1-c1ccc(Cl)cc1
C=C1C2CCC3C(O)C2(CC3(C)O)C(O)C(O)C2(O)C1CC(O)C2(C)C
Cc1cnn(CC(=O)Nc2nc(-c3ccccc3)c(-c3ccccc3)s2)c1
COC(=O)c1[nH]c2ccccc2c(=O)c1Cc1ccccc1
O=C(CCCCCC1SCC2NC(=O)N(CC3C=CCCC3)C21)Nc1ccccc1
O=c1c2ccccc2nc2n1C(O)(C(F)(F)F)c1ccccc1-2
O=Cc1cccc(S(=O)(=O)c2cccc3c2C(=O)c2c-3ncc3ccc(O)cc23)c1
CC1(C)C(C=C(Cl)Cl)C1CCC1(C)C(C)(O)CCC1(C)CCC1=CCOC=C1
COCCCN(C(=O)c1snc(C(=O)NCC(C)C)c1N)C(C(=O)NCC1CCCO1)c1ccc(OC)cc1
CCc1ccc(CN2CCC3(CC2)CCN(Cc2ccc(C)cc2)C3=O)o1
COC12C(COC(N)=O)C3=C(C(=O)C(CSc4nc(-c5ccccc5)c[nH]4)=C(N)C3=O)N1CC1NC12
O=C(C1CCCCC1)N(Cc1ccccc1F)C1CCS(=O)(=O)C1
CN(CCOc1ccc2c(c1)NC(=O)CC2)CCC(c1ccccc1)c1ccccc1
Cc1ccc(CN2CCN(Cc3ccccc3[N+](=O)[O-])CC2)cc1
COc1cc2c(cc1OC)C(c1ccc(OCCN3CCCCC3)cc1)CO2
O=C(C1CCC(CNc2c(N3CCCCC3)c(=O)c2=O)CC1)N1CCC(c2ccccc2)C1
O=C(Cn1cnc2ccc([N+](=O)[O-])cc2c1=O)c1ccc(Cl)cc1
Cc1cccc(CC2CCCN(Nc3ccc4[nH]ncc4c3)C2)c1
Cc1c(Br)cnn1Cc1ccc(C(=O)N2CCOCC2)o1
Cc1ccc(C=CC(=O)NNC(=O)C(C)NC(=O)c2ccc(Cl)cc2)cc1
CC1=C2C(CC3C4(C)CCC5CC5(C)C4CCC3(O)C2O)OC1=O
O=c1ccc2cccnc2[nH]1
CN(C)C(=O)c1cc(S(=O)(=O)NCc2ccccc2)ccc1Cl
CC(C)CC(NC(CC(C)C)C(O)CC(=O)NC(Cc1ncc[nH]1)C(=O)NC(=O)OC(C)(C)C)C(=O)NC(Cc1ccccc1)C(N)=O
CCOC(=O)CN1CCN(C(C)c2nc(Cc3ccccc3)no2)CC1
O=C(O)C1Cc2cc(I)c(OCCCOc3ccc(F)cc3Cl)c(I)c2CN1C(=O)C=Cc1ccccc1
O=C(COC(=O)CC1CC2CCC1C2)Nc1ccccc1F
CCc1nc(C2(C)CCC(=O)N(CC)C2=O)cs1
COc1ccc(OC)c(NC(=O)C(c2ccccc2)N2CCC(n3c(=O)[nH]c4ccccc43)CC2)c1
CCOc1cc2nncc(Nc3ccc(Cc4ccccc4)cc3)c2cc1OCC
CC(C1CCC2C3CC(=O)C4=CC(=O)CCC4(C)C3CCC21C)N(C)Cc1ccccc1OCc1ccccc1
CCCN1Cc2cc(OC)c(OC)cc2C2Cc3c(OC)cccc3C1C2
CC(C)CN(C)S(=O)(=O)c1cccc(C(=O)N(Cc2ccco2)C2CCS(=O)(=O)C2)c1
OCc1cc(C(O)CNC2CCCN(c3ccc(OC(F)(F)F)cc3)C2)ccc1O
COc1ccccc1-n1c(Cn2ccnc2-c2ccccc2)nc2ccc(C)cc2c1=O
CN1C(=O)CC(C(=O)CNc2ccc(C(N)=O)cc2)(c2ccccc2)C1=O
COC(=O)C(C)NP(=O)(OCC1OC(n2cc(C)c(=O)[nH]c2=O)CC1[N-][N+]#N)Oc1ccccc1
CC(=O)N1CCCn2c(C=Cc3ccccc3)ccc21
CCONc1onc(-c2ccc(Br)cc2)c1C(=O)C(=O)c1cc(OC)c(OC)c(OC)c1
CCOc1cc(O)c(Cc2ccccc2)c(OC)c1
COc1cccc(-n2c(=O)c3c4c(sc3n(Cc3ccccc3)c2=O)CCCC4)c1
CN(C)CCCNCC(=O)N1CCNC(=O)C1Cc1ccccc1
COc1cc2c(cc1OC)C(=O)C(CCN1CC[N+](C)(c3ncccn3)CC1)C2
OCC1OC(Oc2ccccc2Br)C(O)C(O)C1CO
COc1ccc(NC(=O)Nc2ccc(-c3csc4ccnc(N)c34)cc2)cc1
CCP1(=O)CCC(C)(P(=O)(OCC2OC(n3cc(F)c(=O)[nH]c3=O)CC2[N-][N+]#N)c2ccccc2)CCO1
CCCCCN(C(=O)CCC(=O)N1CC(=O)Nc2ccccc21)C(C(=O)NC1CCCC1)c1ccc(O)cc1
Clc1ccc(-n2cc(CNc3cnccc3C3CCCC3)cn2)cc1
CC(=O)N(C)c1ccc2c3c1cccc3c1nnc(SCC(=O)N3CCCc4ccccc43)n21
CC(=O)Oc1ccc2c(c1)Cc1c(-c3ccc(F)c(OC(C)=O)c3)n[nH]c1-2
CC(C)C(=O)c1ccccc1OCC1CO1
COc1cccc(N2CN(Cc3ccccc3)CNC2=S)c1
C=C(C)C1(C)CC(=O)C(C)(C(O)C(=O)C2(C)CC(O)C=C(C)C(=O)C3(OC)C2=C(C)C(=O)C3O)C(O)O1
CCN(CC)c1ccc(C=NNC(=S)Nc2ccc(Nc3ccnc4cc(Cl)ccc34)cc2)cc1
COc1ccc(C=CC(=O)OCc2cc(O)ccc2Oc2c(-c3ccc(O)c(O)c3)oc3cc(O)cc(O)c3c2=O)cc1
COc1cc2c(cc1OC)CN(Cc1ccncc1)CC2
CCCN(CCC12CC3CC(CC(C3)C1)C2)C1CCc2nc(N)sc2C1
CCSc1nnc(Cn2c(=O)sc3c(NC(P(=O)(O)O)P(=O)(O)O)nccc32)n1C
COc1ccc(S(=O)(=O)N2CCN(C(=O)c3ccc(NC(C)=O)cc3)CC2)cc1
COC(=O)C1=CC(C(=O)OC)N(S(=O)(=O)c2ccc(Cl)cc2)C1
O=C(O)c1csc(CNC23CC4CC(CC(C4)C2)C3)n1
Cn1c(=O)oc2cc(S(=O)(=O)N(CNC(=O)OC(C)(C)C)Cc3ccccc3)ccc21
N#CC1CCCN1C(=O)Cn1c(-c2ccc(F)cc2)ncc(N)c1=O
CC(C)(C)c1ccc(N2CCN(c3cccc(Cl)c3)C(=O)C2=O)cc1
CC1=C(C(=O)Nc2ccccc2)C(c2ccc(C#N)cc2)n2nc(SCc3ccccc3)nc2N1
NCCN1CCc2sc3ccccc3c2C1
On1nccc1-c1ccccc1Br
O=C(CCCn1c(=O)c2ccccc2n(Cc2cccc(Cl)c2)c1=O)NCc1ccc2c(c1)OCO2
NC1CCCN(c2ccncc2NNc2ccc(F)c(C(=O)C(=O)c3ccccc3)c2)C1
COc1c(C)cc(CN(C)CC(C)C(=O)c2ccc3ccccc3c2)cc1C
CCCCCC(C)(O)C1CC2CCN1CC2C(O)c1ccccc1C(F)(F)F
CCCN1CCN(Cc2ccccn2)C(=O)C1C(Cc1ccc(F)cc1)C(=O)NC(C)=O
CC(=O)c1c(Nc2ccc(Br)cc2)ccc2sc(NCCCn3ccnc3)nc12
Clc1ccc(CN(CCN2CCOCC2)Cc2csc3ccccc23)cc1
NCC1OC(OC2C(O)C(N)CC(N)C2OC2OC(CN)C(O)C(N)C2O)C(O)C(O)C1N
O=C(C1CCN(c2ncccn2)CC1)N1CCC2(CCc3ccccc32)CC1
COc1c(Cl)cc(Cl)cc1N(C)CC(=O)OCCC(=O)Oc1ccc(C#N)cc1
O=C1CCCC=Cc2c(I)c(O)c(I)c(O)c2C(=O)O1
OCC1OC(n2cnc3c(NC4CC4)nc(Cl)nc32)CC1O
CCC(C)C1CCN(N2CC(=O)N3C(Cc4c([nH]c5ccccc45)C3c3cccc(OC)c3)C2=O)CC1
C[N+]1(CCCN2C(=O)c3cccc4cc([N+](=O)[O-])cc(c34)C2=O)CCCCC1
CCOP(=O)(Cc1ccc(NC(=O)C2OC(n3cc(C)c(=O)[nH]c3=O)CC2[N-][N+]#N)cc1)OCC
CCOC(=O)N1CCN(C(=O)c2c(C)nc3ccccn23)CC1
COc1ccc(S(=O)(=O)NCc2ccc(C(=O)Nc3ccccc3N)cc2)cc1
O=C(CN1CCN(c2ccccn2)CC1)Nc1cc(F)ccc1F
S=C(NCCN1CCN(c2cccc(Cl)c2Cl)CC1)Nc1cccc(Cl)c1
CC(CNc1cccc2cccnc12)NCCCOc1cccc2c1OCCO2
O=C(COc1ccc(F)cc1)N1CCN(c2ncc(Cl)cn2)CC1
Cc1cn(C2CC(F)C(COP(=O)(NC(C)C(=O)OC(C)C)Oc3cccc4ccccc34)O2)c(=O)[nH]c1=O
CCCCCCCCCCCCC=Cc1c(O)ccc(C(=O)OCCCCCCCCCCCCCCCC)c1-c1c(C(=O)OCCCCCC)ccc(OC)c1O
COc1ccc(CNc2nc(NCCc3ccc(OC)c(OC)c3)c3[nH]cnc3n2)c(OC)c1
O=C(COc1ccccc1)NC(=S)NC1CCOC1=O
CC1CN(C(C)CO)C(=O)Cc2cc(NC(=O)C3CCCCC3)ccc2OC1CN(C)Cc1ccc(Oc2ccccc2)cc1
CC12Cc3ccccc3C(O1)C(C(=O)Nc1nccs1)C(=O)N2Cc1ccccc1
CCC(C)CC(=O)NCCC=CCCC=CCC=CCC=CCCCC(=O)OC(C)CC
Cc1ccc(N2C(=O)CC(N3CCN(CC(=O)N4N=C(c5ccccc5)CC4c4ccccc4)CC3)C2=O)cc1
O=C1c2cccc3c([N+](=O)[O-])ccc(c23)C(=O)N1CCCCN1CCN(CCCNc2c3ccccc3nc3ccccc23)CC1
COc1ccc(C(=O)NC(=O)COCc2cc(=O)n3nc(Cc4ccc5c(c4)OCO5)sc3n2)cc1
NC(=O)c1ccccc1Cl
CC(C)(C)OC(=O)N1c2ccccc2NC(=O)C1N(C(=O)c1ccco1)c1ccco1
CCOC(=O)Cc1c(C)[nH]c(N)nc1=O
COC(=O)c1ccc[n+](CCOc2c(Cl)cc(-c3ccnc(Cc4ccc5ccccc5c4)c3)cc2OC)c1
CCOC(=O)Nc1cc2nc(-c3ccco3)nn2c(N)n1
O=S(=O)(Nc1nccc(N(CCc2ccccc2)c2ccc3ccccc3c2)n1)c1ccccc1
COc1cccc(CNC(=O)Cc2coc3c(C)c(C(=O)c4ccccc4)ccc23)c1
CC(OS(=O)(=O)c1ccc(CCC(=O)N2CCOCC2)cc1)C(=O)NCc1ccco1
Cc1cc2c3c(c1)C(=O)N(CO)C3CO2
CN(Cc1ccccc1Cl)C(=O)C1OC(n2cnc3c(NCc4cccc(I)c4)nc(Cl)nc32)C(O)C1O
CC(C)Oc1ccc2c(C(=O)c3ccc(CN4CCN(Cc5ccccc5)CC4)cc3)c[nH]c2c1
COc1cc(OC)cc(C(=O)NCC(=O)N(C)C2CCS(=O)(=O)C2)c1
O=C(NCc1ccccc1F)c1ccc(C[S+]([O-])Cc2cccc(Cl)c2)o1
CC(=O)c1c(O)nc(CCSCc2ccc(CNC(=O)c3ccccc3)s2)nc1O
Fc1ccc2[nH]c3c(c2c1)CCN(C1=NC(c2cccnc2)=NC1=C1C=CC=CS1)C3
Cc1ccc(S(=O)(=O)c2c(-c3cccs3)c3cc(Cl)ccc3[nH]c2=O)cc1
CCN(CC)CCNC(=S)NN=Cc1cccn1-c1cccc(Cl)c1C
O=C1N=C(c2cccs2)CNC1=Cc1ccc(-n2cccc2Br)cc1
CCCCCCc1nnc(NCCCCC(=O)N2CCCC2)s1
Cc1cccc(=O)n1C(C(=O)NCc1ccccc1Cl)c1ccc(Cl)cc1
O=C(CCC(NC(=O)c1cc(O)cc(O)c1)C(=O)NC1CCCc2ccccc21)NC(Cc1c[nH]c2ccccc12)C(=O)O
CC(C)(C)n1nc2c(c1NC(=O)c1ccco1)C[S+]([O-])C2
COc1cc2nc(-c3ccccc3)oc(=O)c2cc1OC
Cc1cccc(C(=O)C(=O)c2cc(C3CCCCN3N(C)C)on2)c1
CC(=O)N1Cc2ccccc2Oc2ncccc21
CCN(C(=O)CS(=O)(=O)c1ccc(NN2CCCC2)cc1)c1cccc(C)c1
Cc1ccc(CC(CC2CC=CCC2)CN(O)C=O)cc1
CC(C)(C)OC(=O)N1CCN(c2ccc(NC(=S)NC(=O)C[N+](C)(C)C)cc2)CC1
CN1CCN(C(=O)CNc2sc3c(c2Cc2nc(C(=O)O)cs2)CCCC3)CC1
O=C(NCCCCNC(=O)c1ccccc1O)c1ccccc1O
COC(=O)C1CCC(N(C)C(=O)CNc2ccc(OC)cc2)CC1
CCc1c2ccc(OC(C)=O)cc2c(CC)c2c1[nH]c1ccc(OC)cc12
O=C(NCCOc1cccnc1)c1cccc2ccccc12
Cc1ccc(-n2nc(C(C)(C)C)cc2NC(=O)Nc2ccc(Oc3ccnc4oc(C(=O)N5CC(OCC6(N)CC6)C5Cc5ccccc5)nc34)cc2)cc1
CN(Cc1ccccc1Br)c1nc(-c2ccco2)nnc1-c1ccccc1
COc1ccc(C=CC(=O)c2c(O)cc(OC)cc2OC)cc1
CNc1nn2c(Nc3cc(C(=O)NC4CC4)ccc3OC)ccnc2c1S(=O)(=O)c1ccc(Cl)cc1
CCCCc1cc(C)c(C(=O)OCC(C)C)c(=O)n1Cc1ccc(-c2ccccc2-c2nn[nH]n2)cc1
COCCn1c(C)nc2sc(-c3nc4ccccc4n3C)cc2c1=O
COc1ccc(-c2csc(NC(=O)c3cc(C4CCCCC4)nc4ccccc34)n2)c(OC)c1OC
O=C(NN=Cc1cccc([N+](=O)[O-])c1)c1ccccc1O
CCc1ccc(-c2nnc(SCc3cccc(C)c3)n2C)cc1
Nc1nc(=O)c2nn(CC3OC(CO)C(O)C3O)cc2[nH]1
CC(Cc1ccc(C#Cc2ccc(OC(F)(F)C(=O)O)cc2)cc1)NCC(O)c1cccc(Cl)c1
COc1ccc(C2=C(Cc3cc(OC)c(OC)c(OC)c3)C(C)(C)N(C)CC2)cc1
Nc1nc(OCc2cccc(C(=O)O)c2)c2ncn(CC(=O)O)c2n1
CN1CCN(c2ccc3c(c2)oc(=O)n3C(c2ccccc2)c2ccccc2)CC1
CSc1ncc(CN2CCc3ncnc(-c4ccoc4)c3CC2)cn1
COc1ccc(C)cc1S(=O)(=O)N(C)N=Cc1c2ccccc2cc2ccccc12
CCCCCC(CC=CCCCCCCCC(=O)OC)P(=O)(O)O
COc1cc2c(cc1CC1(C)C(=O)Nc3cc(OC)c(OC)cc31)OCO2
Cc1ccc(-c2noc(C(C)NC(=O)c3ccccc3F)n2)cc1
O=C1Nc2cc(F)ccc2C(C2CCN(C(=O)c3cnc4[nH]ncc4c3)CC2)O1
CC1=C(C(=O)N2CC3CN(c4ncccc4C(F)(F)F)CC3C2)C(c2cc(F)c(F)cc2F)n2ncnc2N1
CCOC(=O)NC=Cc1ccc(OC)cc1
COc1cc(OC)c2c(=O)cc(C(=O)N3CCN(Cc4ccc5c(c4)OCO5)CC3)oc2c1
O=C1CC2(CCCC2)C(=O)N1Nc1ccc(Br)cc1
N=C(N)c1ccc(CNC(=O)N2CC=CC2C(CO)C(=O)NS(=O)(=O)Cc2ccccc2)cc1
N=C(N)Nc1ccc(CNC(=O)Cn2c(-c3ccccc3)c(Cl)nc(NC3CCC3)c2=O)cc1
CC(C)CC(C=O)NC(=O)C(CC(=O)O)NC(=O)C(CCCCN)NC(=O)OCc1ccccc1
CC(C)c1nc(CN(C)C(=O)NC(C)C(C)(C)C)cs1
O=C1CCc2ncnc(N3CCN(Cc4cn(Cc5ccc(F)cc5)nn4)CC3)c21
Nc1n[nH]c(-c2nc(Nc3cc(F)ccc3F)ncc2Br)n1
CC(C)c1c(Cc2ccc(F)cc2)nc2nc(C(F)(F)F)cc(N3CCOCC3)n12
CC1CCC(C)N1CCCNC(=O)c1cc2sccc2n1C
Cc1ccccc1C(=O)NCN1CCC(C(=O)Cc2ccc(CNc3ccc4ccccc4n3)cc2)C1
CCc1cc(NC(=O)NC(=O)NCCNCc2cccc(OC)c2OC)ccc1C
COc1ccc(C(=O)NCCC2CNc3ccnn3C2)cc1
Cc1cc(C)cc(NC(c2ccc(F)cc2)c2ccc3cccnc3c2O)c1
CCOCCC(=O)N1CCN(c2ccccc2)CC1
O=C(Cc1ccccc1)N1CCN(c2cccc(Cl)c2)CC1
NC(CCCSCC1OC(n2cnc3c(Cl)ncnc32)C(O)C1O)C(=O)O
Cc1cc(Cl)ccc1OCCNC(=O)c1ccc(O)cc1Cl
O=C(CC1N=C2c3ccccc3N=C(SCc3ccccc3Cl)N2C1=O)Nc1ccccc1
O=C(c1ccccc1)N1CCc2cc(O)ccc2C1c1ccc(C(F)(F)F)cc1
CC(O)(C[S+]([O-])c1ccccc1F)C(=O)Nc1ccc(Cl)c([N+](=O)[O-])c1
Cc1nnc(CN(Cc2cccs2)C(C)C)o1
Cc1cc(C)c(C#N)c(SCc2nc(=O)c3cnn(C)c3[nH]2)n1
CCC(C)C(NC(=O)C(N)CC(=O)O)C(=O)NC1CCCCC1
COc1cc(C=CC(=O)NCCCc2ccccc2)ccc1O
Cc1cc(NC(=O)c2c(Cl)c(C)nn2C)n(CCOc2ccc3ccccc3c2)n1
N#CC(=Cc1ccccc1OCCCC1CCCN(C(=O)O)C1)c1noc2ccccc12
CC(=O)NC(CO)(CO)C(=O)O
O=C(O)CCCCCCCCn1ccnc1
CC(C)(CNCC1CCCO1)N(C1=NS(=O)(=O)c2ccccc21)c1ccccc1
Cc1ncsc1C(=O)NC1CCNCC1
O=S(=O)(NCCc1c[nH]cn1)c1ccc(F)cc1
Cc1ccc(O)c(NC(=O)CCc2ccccc2)c1
COc1cccc(N2CC(C(=O)C(=O)c3cccc(NN4CCCc5ccccc54)c3)CC2=O)c1
CC(C)CN(C)C(=O)C(CNc1ccc2c(c1)OCO2)CC1CCN(Nc2ccccc2)CC1
Cc1ccc(C)c(NC(=O)c2ccc(Sc3ccc(F)cc3)nc2)c1
c1ccc(C(c2nnn[nH]2)N2CCN(C3CCCC3)CC2)cc1
CCCCC(C)Cc1ccc(ONCC(O)c2cccc(-c3cccc(Cl)c3)c2)c(OC)c1
COc1ccc2[nH]c3c(c2c1)CCNC3CCc1ccc(F)cc1
CN(CC(=O)NC(C)(C)C)C(=O)C(Cc1ccccc1)NC(=O)C1(NC(=O)C(N)C(C)(C)C)CCCC1
CN1CCc2c(sc3nc(NCC4CCCO4)n4nc(-c5ccc(C#N)cc5)nc4c23)C1
CC(C)OCCCNC(=O)Cc1cscn1
Cc1cc(=O)n2c3ccc(Cl)cc3n(CC(=O)Nc3cccc(F)c3)c2n1
COCCCCCCCCCC(=O)Oc1ccc(OP(=O)([O-])Oc2cccc(C[n+]3csc(C)c3)c2)cc1C
CN(C)CCN1C(=O)C2C(c3ccc(-c4ccc(C(F)(F)F)cc4)cc3)N3CCCCC3(C)C2C1=O
COC(=O)C1C(CC(=O)O)C(=O)N1CC(=O)C1=C(c2ccccc2)C(=O)C(OC)C1
NC1=NC(CSc2ccc(Br)cc2)CO1
CCCCCSc1c(O)[nH]c2ccccc2c1=O
CC1=CC(=O)C(O)C2(C)C1CC(O)C13COC4(C)C(OC(=O)C(O)CC41)C(O)C23
O=C1OC(Cc2ccccc2)=NC2=Nc3[nH]cc(CCc4ccc5ccccc5c4)c3CN12
CCC(C)C(CO)NC(=O)Nc1cc(C)cc(Cl)c1
C=C(C)C1CCC2(C(=O)NCCCCCCCC(=O)O)CCC3(C)C(CCC4C5(C)C=C(C(=O)O)C(=O)C(C)(C)C5CCC43C)C12
COc1cccc(C=CC(=O)OC(=O)CNc2ccc3[nH]c(=O)[nH]c3c2)c1OC
CNC(=O)CN1C(=O)N2CC3CCC(C2c2c(C(=O)OC)ccn2C)N3C1=O
O=C(c1ccc(Oc2ccc(F)cc2F)nc1)N1CCCC1Cn1cccn1
O=C(CCN1CCC2(CC1)CN(Cc1cccc(-c3ccccc3)c1)c1ccccc12)NO
CC(CN)Sc1nc(-c2ccccc2)c(-c2ccccc2)[nH]1
CCc1ccc(OCC(O)CN(CCNC(=O)COC)Cc2ccc(N(C)C)cc2)c(CC)c1O
CNC(=O)CN1C(=O)c2c(Cl)c(Cl)c(Cl)c(Cl)c2C1=O
CC(=O)Nc1ccc(S(=O)(=O)Oc2c(N)ccc3ccccc23)cc1
Cc1c(N2CC2)c(N2CCCCC2)cc2c(=O)c(C(=O)O)cn(C3CC3)c12
CCCCn1c(-c2cc(S(=O)(=O)NCCCOC)ccc2OC)n[nH]c1=S
CC(NC(Cc1ccccc1)C(O)CC(Cc1ccccc1)C(=O)NC(=O)c1ccc(C(F)(F)F)cc1)C(O)c1ccccc1
NNC(=O)CCCNC(=O)C(c1ccccc1)c1ccccc1
Fc1ccc(C2=NNC(c3ccc(N4CCCc5cc(-c6ccc(F)cc6)ccc54)cc3)C2)cc1
O=C(Nc1ccc(Cl)cc1C(=O)c1ccccc1Cl)NS(=O)(=O)c1ccccc1
CSC(C=O)CCN=CC(=O)NCC(=O)C(C)=O
C=CCNC(=O)c1cc2n(n1)C(C)(C)CC(c1cccs1)N2
Cc1ccnc(NC(=O)Nc2nc(C(N)c3ccc4ccccc4c3)cs2)c1
CCCCCCCCCCCCCc1ccc(OCC(N)CO)cc1
CCCNC(=O)C(=O)c1c[nH]c2c(-c3ccccc3)cccc12
COCC(=O)Cc1ccc(ON2CCN(c3ncccn3)CC2)c(OC)c1
COc1cc(C2CC(c3ccccc3)=NN2C(=O)c2ccccc2Br)c(OC(=O)c2ccccc2Br)c2ccccc12
CCS(=O)(=O)c1ccc(CCC(=O)NCC(C)c2c(-c3ccccc3)[nH]c3ccc(Cl)cc23)cc1
CC(C)CN(c1ccc(Cl)cc1C(O)c1ccc(F)cc1F)S(=O)(=O)c1ccc(C(C)(C)C)cc1
NC(Cc1c[nH]c2ccc(O)cc12)C(=O)O
O=C(CN1C(=O)c2ccccc2S1(=O)=O)Nc1ccc(F)cc1F
CN(C)CCN=C1c2ccccc2CN(C)c2ccc(Cl)cc21
CC1=NN(c2ccccc2)C(=O)C1=C(CCC(=O)O)c1nc2ccccc2[nH]1
Cn1nc2c(c1Cc1ccccc1)c(=O)n(C)c(=O)n2C
O=S(=O)(NCCSc1nnc(-c2cccnc2)o1)c1cc(C(F)(F)F)ccc1C(F)(F)F
CC(C)CC(NC(=O)C(CO)NC(=O)C(CCCNC(=N)N)NC(=O)COCC1CCNCC1)C(=O)NC1CCCc2ccccc21
Cc1ccc(S(=O)(=O)NN(C)S(=O)(=O)c2ccc(C)cc2)cc1
CCCN1Cc2[nH]c(-c3ccccc3)nc(=O)c2C(c2c[nH]nc2-c2ccc(Br)cc2)C1
COc1cc(CNC(=O)N2CC(Cc3ccc4c(c3)OCO4)CCC2=O)cc(OC)c1
CN(Cc1csc(C(F)(F)F)c1)C(=O)c1ccc(N2CC3CC2CN3)cc1
COc1cc(CCN(C)CCCOc2ccc(C(=O)Nc3ccc(C)cc3)cc2)ccc1OCC(=O)N1CCOCC1
CCOC(=O)NC(Cc1ccccc1)C(=O)N1CCOCC1
Cc1nc2cccnc2n1Cc1ccc(Cl)cc1
CC1C(=O)c2ccccc2N(CC(=O)O)C1=O
Cc1noc2c(C)c(Oc3ccc(F)cc3C(=O)Nc3ccc(C(=O)N4CCC(N(C)C)C4)cc3)ccc12
CCn1c(C=Cc2ccc3ccccc3[n+]2CC)nc2ccccc21
CC(C)c1cccc(COc2ccc3c(c2)CCC2C3CCC3(C)C(O)CCC23)c1
CC(=O)S(=O)(=O)c1ccc2c(ccc3c(NNC(C(=O)O)C(C)C)cccc32)c1
Nc1cc(OCc2ccccc2)c(C(=O)NC2=NCCN2)cc1Cl
Oc1ccc(C2CN3CCCCC3c3cc(O)c(O)cc32)cc1O
COc1cccc(C(=O)Nc2cnccc2C(=O)Nc2nc(-c3ccccc3)cs2)c1
ON=C(CN1CCC(CC2COc3ccccc3O2)CC1)c1ccc(Cl)cc1
CCCCc1cc(OCCCOc2ccc3c(c2)CC(O)CC3)ccc1OCCCCCCC(=O)O
CC(C)=C(C)C=O
CCOC(=O)c1ccc(NC(=O)c2[nH]c(-c3ccccc3)cc2C(=O)OCC)cc1
CN=C(Nc1cccc2ncc(C)cc12)NC1CCCCC1CN1CCCCC1
COc1cccc(NC(=O)C2CC(=O)N(c3ccc4c(c3)OCCO4)C2)c1
CONc1ccc(C(=O)C(=O)c2cc(N)ccc2C)cc1
O=C(O)CCC(=O)NC(=S)Nc1ccccc1
Fc1cc(F)cc(-c2nc(SCc3ccccc3)nc3c2CCC3)c1
NCC12CC(Cc3ccccc31)OOC2=O
CN(C)C(=O)C1CCN(c2ccnc(N3CCN(S(C)(=O)=O)CC3)c2)CC1
Cc1ccc(C(=O)N(Cc2ccccc2)c2cccc3c(Nc4ccc(S(N)(=O)=O)cc4F)c4ccccc4nc23)cc1
COc1ccc(-c2cc(C(=O)Nc3cc(C(F)(F)F)ccc3Cl)[nH]n2)cc1
COCN1CC(C)NCC1C(=O)CN1CC(C)(C)c2cnc(Oc3cccc(F)c3)cc21
CC(C)CC(OP(=O)(Oc1cccc2ccccc12)Oc1cccc2ccccc12)C(=O)NC(CCCCN)C(=O)NC(=O)OC(C)(C)C
COc1ccc(-c2cncc(N3CCN(C(=O)C4CCCO4)CC3C)n2)cc1OC
CC(C)CC(NC(CCCN=C(N)N)C(=O)NC(CCCCN)C(=O)NC(=O)C(N)CCCN=C(N)N)C(=O)NC(CCCN=C(N)N)C(N)=O
CNc1ccc(C=CC(=O)NC2CC3CCCC(C2)N3C)s1
NC(N)=NOc1ccc(-c2ccccc2)c(F)c1
CCN(CC)Cc1ccc(C(=O)NCc2ccc(C)c(Nc3ncnc4cnc(N5CCOCC5)nc34)c2)cc1
CC(C)(C)C(NNC(=O)C1(C)CCCC1(C)C)C(=O)Oc1c(Cl)cccc1Cl
COc1cc(OC)cc(C(=O)C2CCCN(C(=O)c3ccc(C(F)(F)F)cc3)C2)c1
CC(O)C(NC(=O)C(N)Cc1ccc(O)cc1)C(=O)N1Cc2ccccc2CC1C(=O)NC(Cc1ccccc1)C(=O)NC(CC(N)=O)C(=O)O
Cc1nc(CN2CCOC(c3nc(C4CC4)n[nH]3)C2)cs1
COC(=O)C1=C(C)NC(C)=C(C(=O)Nc2ccccn2)C1c1ccc([N+](=O)[O-])cc1
Cc1nn(-c2ccccc2)c(NC(=O)c2cc(Oc3ccc(S(C)(=O)=O)cc3)cc(Oc3ccc(C#N)c(Cl)c3)c2)c1C#N
O=C(NC(=S)Nc1ccccc1C(F)(F)F)c1ccc2nc(N3CCOCC3)sc2c1
Cc1cc(Oc2ccc3c(c2)C(=O)N(N2CCC45c6c7ccc(O)c6OC4C(CC4CC4)CCC5(O)C2C7)C3=O)cc(C(=O)O)c1
COC(=O)C1=C(C)NC(C)=C(C(=O)OC)C1c1sc(N(C)C)nc1C(C)(C)C
CCOC(=O)COc1cc(C=Cc2ccccc2)cc(CNCCc2c[nH]c3ccccc23)c1
COC(=O)C1C(OC(=O)C2(C)CCC3=C(C)C(O)CCC3C2(C)O)CC2C=CC1N2C
COc1cc2c(c(N)n1)CCN(CCCCc1ccccc1)CC2
CCC1CCCN1CNC(=O)c1cc(-n2nc(C)c3c2CC(C)(C)CC3=O)ccc1OC
OCC1CCCN(Cc2ccccc2)C1
CCCCc1nc(Cl)c(C(=O)OCC[N+](C)(C)C)n1Cc1ccc2oc(-c3ccccc3NS(=O)(=O)C(F)(F)F)c(Br)c2c1
COc1ccc(-c2nn3cnnc3c3ccccc23)cc1OC
NC1CCN(c2ccc(-c3cc(C(F)(F)F)c4c(-c5ccccc5)nn(-c5ccccc5)c4n3)cc2)C1
CS(=O)(=O)Nc1ncc(Oc2cccc(-c3cccnc3)c2)nc1Oc1ccc(Cl)c(Cl)c1
Cc1ccc(N(CCO)C2=CC(=O)C(Nc3ccc(Br)cc3)=CC2=O)c(C)c1
CN1CCN(C(=O)c2ccccc2OCc2cccc(F)c2)CC1
COC(=O)C(CCCCNC(=O)OC(C)(C)C)NC(=O)CCc1c(C)nc2c(c(C)nn2-c2ccccc2)c1C
COc1cc(C=Cc2cc(OC)c(OC)c(OC)c2)cc2c1OC1(COc3cc(OC)c(OC)c(OC)c3C1=O)C2
Clc1nccc(CCC2CNCCO2)n1
COC(=O)c1ccc(CCn2cnc3c2CC(C(=O)NC(C)(C)C)N(C(=O)c2ccccc2)C3)cc1
CC1CN2CCC1CC2C(O)c1nc(C(=O)NCCC(CF)(Oc2cc(Cl)ccc2Cl)C(C)C)cs1
CNC(=O)c1cc2cc(Nc3nccc(-c4cn(C)cn4)n3)cc(Cl)c2o1
O=c1c(Oc2ccc(Oc3ccccc3)cc2)c(N2CCNCC2)cnn1-c1ccc(F)cc1
CC[N+]1(Cc2cccc(OC)c2)CCC(O)(c2cc3ccccc3n2Cc2cccc(OP(=O)([O-])O)c2)CC1
O=C(O)CCC=CC1C(O)CC2CC(=CC(O)CC3CCC3)CC21
CC12CCC(NC(=O)c3ccc(N)cc3)C=C1C(=O)C=CC2=O
CCOC(=O)C1=C(C)N(Cc2ccco2)C(=O)C1CC(=O)Nc1ccc(CC)cc1
CCCN(C)CCCNC(=O)c1cc(-c2cccc([N+](=O)[O-])c2)nc2ccccc12
COc1ccc(-c2csc(NC(=O)CCN3CCN(C(C)=O)CC3)n2)cc1
CCC(=O)C1(c2cc3c(cc2OC)N(C)C2C(O)C(OC)C4(OC(C)=O)C=CCN5CCC32C54)CC2C=C(CC)CN(Cc3c1[nH]c1ccccc31)C2
COc1ccccc1C(=O)NN=c1[nH]c2ccc(Cl)cc2s1
O=C(COC(=O)c1cc([N+](=O)[O-])ccc1N1CCOCC1)NO
CCOC(=O)CNC(=O)CSc1nnc2nnn(-c3ccccc3)c2n1
CS(=O)(=O)c1cccc2nc(-c3ccc(-c4ccccc4)o3)oc12
CCOC(CCCN1CCc2c(c3cc(F)ccc3n2-c2ccc(F)cc2)C1)c1ccccc1
CCC(CC)OCCCNC(=O)Cn1cnc2sc(C)c(S(=O)(=O)N3CCC(C)CC3)c2c1=O
COc1ccc(S(=O)(=O)N(CCCCN)C(Cc2ccccc2)C(O)CNC(=O)c2cc3c(c(N(C)C)c2)CCCC3=O)cc1
O=C(C1CCCCC1Cn1ccc(=O)[nH]c1=O)N1CCc2ccc(NS(=O)(=O)c3cc(Br)ccc3Cl)cc2C1
Cc1nn2c(=O)c(C(=O)NCC3CCCO3)cn(Cc3ccccc3)c2c1C#N
O=C(O)Cn1cc(C(=O)O)c(C(=O)Nc2ccc3c(c2)OCCO3)n1
Nc1c(C(=O)COc2ccccc2F)c(=O)[nH]c(=O)n1CCCCCc1ccc(Cl)cc1
CCCCCCCCCCCCCCCC(N)=NOC(N)=O
COC(=O)c1cc2c3ccccc3ccn2c1C=O
CCOC(=O)c1cnc2c(N3CCN(c4ccccn4)CC3)cccc2c1Nc1ccc2ncsc2c1
CC(=NNC(=O)C1(N)CCCCC1)c1ccc2c(c1)OCO2
COc1ccccc1OCCCOc1cccc2c1C(=O)CC2
CC(CCCCCCCCCCCc1cccc(O)c1)C(O)c1ccccc1
Cc1ccccc1OCCn1c(=S)[nH]c2ccccc21
CC(=O)NC(=O)C(Cc1ccc(OP(=O)(O)O)cc1)NC(=O)C(CCC(=O)O)NC(Cc1ccc(OP(=O)(O)O)cc1)C(N)=O
COc1cc2nccc(NCCCCN3CCCC3)c2cc1OC
CN1CCN(c2[nH]c3[nH]c(N4CCOCC4)nc(=O)c3c2-c2ccccc2)CC1
COc1ccc(N(C(=O)c2csnn2)C(CC(=O)O)C(=O)NC2CCCCC2)c(OC)c1
CCCCCCCC(=O)NNC(CN)(CCCCCN1CCN(C2NC(=O)NC(C)(c3ccccc3)NC2=O)CC1)NNC(=O)CCCCCCC(=O)NNC(=O)NNC(N)=O
NC1CC1(NCc1ccco1)c1csc(-c2cccnc2)n1
CCC1OC(=O)C(C)C(=O)C(C)C(OC2OC(C)CC(N(C)C)C2O)C(C)(OCC#Cc2cncc3ccccc23)CC(C)C(=O)C(C)C2NC(=O)OC12C
CCOC(=O)C=Cc1ccc(O)c(OC)c1
O=C(c1cccc(Cl)c1)N1CCC2(CCc3ccccc3O2)CC1
CC(C)CC(=O)NC(=O)C(C)NNC(=O)CCCCC(NC(=O)CNC(=O)C(CC(=O)O)NC(Cc1ccccc1)C(=O)O)C(=O)O
COc1cc(CNc2ncncc2-c2ccc3c(c2)CCO3)ccc1O
CC(C)CC(N)C(=O)NCC1(C(Cc2ccccc2)C(O)CNC(CC(N)=O)C(=O)NC(=O)C2(CO)CCCN2)CC(O)C(O)C1
C[n+]1ccc(Nc2cccc(Cl)c2)cc1
COc1cc(OC)c(NC=C2C(=O)NC(=O)N2Cc2ccc(F)cc2)cc1Cl
COC(=O)CC1Cc2ccccc2N1C(=O)Nc1ccccc1F
N#Cc1ccc(C(=O)NC(=S)Nc2ccc(F)cc2F)cc1
CCC1(C)CC(C)C(=O)C(C)C2N(NCc3ccc(OC)cc3)C(=O)OC2(C)C(OC2CC(C)OC(N(C)C)C2O)OC(=O)C(C)C(=O)C(C)C1NOC
O=C(NCCc1cccs1)c1c(O)c2ncc(Cc3ccc(F)cc3)cc2[nH]c1=O
O=C(NCC(O)c1nccs1)c1ccccc1
COC1=CC(OC)=C2C(=O)C=C(c3cc(OC)c(OC)c(OC)c3)C=C12
CCOC(C(=O)C1CCCC1)S(=O)(=O)c1ccccn1
CCOCC(=O)N(c1ccccc1OC)S(=O)(=O)c1ccccc1Cl
Cc1cc(-c2ccc(Cl)cc2Cl)n(CN2CCCC2c2noc(C3CC3)n2)n1
CC(=O)N(C)c1ccc(Nc2nc(Cl)nc3[nH]cnc23)cc1
O=C(Oc1ccc2c(=O)c(Cl)coc2c1)c1cccs1
Cc1ccc2c3c(c(C4OC(=O)c5c4ccc(O)c5O)cc2c1)C(=O)OC3=O
O=C(O)CSc1onc(-c2cccs2)c1-c1ccc(Cl)cc1
CC(=Cc1ccc(C[n+]2ccc(N(Cc3ccccc3)CC(O)C(O)C(O)CO)cc2)cc1)c1ccc(C[n+]2ccc(N(Cc3ccccc3)CC(O)C(O)CO)cc2)cc1
COc1ccc(-n2nc(-c3ccc(N)cc3)c3c(NC(=O)CCCC(=O)O)ncnc32)cc1
CSCCC(NC(=O)CCCc1ccccc1)C(=O)NCC(=O)O
Cc1ccccc1-c1cc(=O)[nH]nc1-c1ccccc1
COc1ccc(-c2cc3ccccc3[nH]2)cc1Br
CCOc1ccc2nc(NN=C(C)c3cccs3)cc(C)c2c1
Cc1cc2c(cc1C(Cl)=CC(=O)c1ccc(C(C)(C)C)cc1)C(C)(C)CCC2(C)C
O=C1NC2CCCC(CCCc3ccncc3)N2c2ccc(F)cc21
CCN1C(=CC=CC=CC=Cc2cccc[n+]2CC)C=Cc2cc(OC)ccc21
COc1cc(C(C#N)c2ccc(Cl)cc2Cl)c(C)c(OC)c1OC
COc1ccc(NC(=Nc2ccccc2)NC2=NC(=O)CS2)cc1
O=C(O)COc1ccc(C(=O)C2CCCCC2Cc2ccc3c(c2)OCO3)cc1
Cc1c(Cc2c(Cl)cccc2Cl)c(=O)cc2n1C=CC(C)(C)NC2(C)C
CCNC(=O)Nc1nc2ccc(C(=O)c3ccccc3)cc2[nH]1
O=C(NCCc1c[nH]c2ccccc12)c1ccc2nc(-c3ccccc3)c(-c3ccccc3)nc2c1
O=C(NCCNC1CCCC1)c1ccc(F)c(S(=O)(=O)N2CCCC2)c1
Cc1ccc(C)c(NC(=O)CSc2nnc(-c3ccc(NC(=O)c4cccs4)cc3)n2C)c1
O=C(CCCl)N1CC2CC1CN2
Cc1ccc(C(=O)NN2C(=O)C3C4c5ccccc5C(c5ccccc54)C3C2=O)cc1
Cc1ccccc1-c1c(C(=O)NCCCN2CCOCC2)nnn1-c1nonc1N
Cc1cc(NC(C(=O)Sc2nc(=O)cc(N)n2CC=C(c2ccccc2)c2ccccc2)c2ccccc2F)no1
CCOC(=O)N1CCN(C(=O)C(CCC(=O)O)NC(=O)c2cc(N3CCN(C)CC3)cc(-c3ccccc3)n2)CC1
O=C(O)C=Cc1ccc(-c2ccc(C(=O)O)cc2)cc1
C=C1C(=O)OC2CC(C)=C(C)CCC(C)=CCCC(C)=CCCC(C)=CC(=O)OC(C1O)C21CO1
NCCCCC(NC(=O)C(Cc1c[nH]c2ccccc12)NC(=O)OCc1ccccc1)C(=O)c1nccs1
CCCCCCCCCNS(=O)(=O)c1cccc(-c2ccc(C=CC(=O)NO)s2)c1
Cc1cc(C)n2nc(SCc3nnc(-c4ccc(Cl)cc4)o3)nc2n1
CCNC(=O)Oc1cc2sc(NCCOC)nc2cc1-c1cccnc1
O=C1CCOc2cc(Nc3cc(-c4ccc(C(F)(F)F)cc4)ncn3)ccc21
CC(=O)c1nc2n(n1)C(c1ccc(C#Cc3ccccc3)cc1)C1C(=O)CC(C)(C)CC1=N2
Cc1ccc(NC(=O)c2ccccc2)cc1C(=O)c1ccccc1
CCCc1ccc(ONCC(=O)NC(=O)c2cccs2)cc1
CC(=NNC(=O)COc1cc(C)ccc1C(C)C)c1cc(C)ccc1C
CCCOc1ccc2c(c1)CCN1CCc3cc(OCCC)c(OC)cc3C21
Nc1ncnc2c1ncn2C1CC(c2ccccc2)C(O)C1O
O=C(NO)C1CC1C(=O)NCc1ccc(F)cc1
Cc1cccc(OCC(O)CN2CCN(C(=O)c3ccccc3)CC2)c1
CC(C)=CCCC(C)C1CCC2(C)C3CC=C4C(C)(C)C(=O)CCC4(C)C3CCC12C
O=C(CN1CCN(S(=O)(=O)c2cccc(C(F)(F)F)c2)CC1)Nc1ccc(C(=O)NC2CC2)cc1
CC(=O)OC12C(O)C3(C)C(CC(O)C4(C)C(c5ccoc5)CCC5(C)C(O)C54)C3(C)CCC1(O)OC2(C)CO
Cc1cnn(-c2ccc(N3CC(C[N+](C)(C)CCO)OC3=O)cc2F)c1
COc1cc2c(cc1OC)C(=O)N1C=C(c3ccc(C)cc3)CC1C=N2
O=C(O)c1ccc(C=CC(=O)S(=O)(=O)c2ccc(NN3CCCC3)cc2)cc1
CCn1nc(OCc2cccc(Cl)c2)c(C(=O)O)c1C(F)(F)F
Cc1nc(SC(=O)CNc2ccco2)c2cccnc2n1
COc1cc(C=CC(=O)OCC(=O)NCCc2ccc(S(N)(=O)=O)cc2)ccc1OCc1ccccc1
Cc1cc(CN2CCCC(C(=O)Nc3ccc4c(c3)OCO4)C2)nn1C
Cc1cnc(=O)n(C2CN3CCC2CC3)c1
CCc1ccccc1NC(=O)C(c1ccccc1)N1Cc2ccccc2C1=O
CCc1c(CCc2ccc(F)cc2)[nH]c(SN2CCN(C)CC2)nc1=O
CC(C)(C)n1cc(C(=O)O)c(=O)c2cc(F)c(N3CCNC(c4ccc(Cl)cc4)C3)cc21
Cc1ccnc(NC(=O)c2ccc3nc(Cc4ccccc4)oc3c2)c1
O=C(C1CSCN1S(=O)(=O)c1ccc(F)cc1)N1CCOCC1
CCn1c(=O)n(-c2ccc(C)cc2)c2nc(Sc3c(C(=O)OC)c4ccccc4n3C)nnc21
Cc1cc(C)n(-c2nc(-c3ccc(Cl)cc3)nc3c2nnn3Cc2ccccc2F)n1
CCn1nc(Cc2ccc(OC)cc2)cc1C1CCN(CN2CC(c3cccc(F)c3)C(C(C(=O)O)C3CCCCC3)C2)CC1
O=C(O)CCC(NC(=O)C(=NO)c1csc(Nc2ccccc2)n1)C(=O)O
COCCNC(=O)c1ccc(Cn2cc(Br)cn2)o1
COc1ccc(CCNC(c2cccnc2)c2ccc(C(F)(F)F)cc2F)cc1
Cc1ccc(C)c(OC2CCCCC2OC(C)C)c1
CCN(CC)S(=O)(=O)c1cccc(C(=O)Nc2ccc(Cl)c(C(F)(F)F)c2)c1
O=C(NCCN1CCCCC1)C(=O)N1CCCC1
Cc1ccc(-n2c3ccccc3c3ncn(-c4ccc(OCCCN5CCCCC5)cc4)c(=O)c32)cc1
CN1CCN(C(=O)c2ccc3nc(-c4ccco4)c(-c4ccco4)nc3c2)CC1
O=C(NO)C1C2OC1C1COC2CC1O
OCC(CO)CS
Cc1ccc(C(=O)N2CCN(c3c4c(nc5ncnn35)CCC(C)C4)CC2)cc1
Nc1nnc(-c2ccccc2N)s1
[O-][n+]1cccc2ccc(C#Cc3ccccc3)cc21
COc1ccccc1-c1cn(C)c2c1C(=O)N1CCCN=C1N2C
COC(=O)CC1(O)CC(c2ccc(OC)c(NC(=O)c3cc(OC)c(OC)c(OC)c3)c2)=C(OC)C(OC)C1
CCC(=O)NCCc1c(C(C)c2cccc(Cl)c2)[nH]c2ccc(OC)cc12
COc1ccc2nc3ccccc3c(Nc3ccc(O)c(NCCCCCNc4c5ccccc5nc5ccccc45)c3)c2c1
CCCCCCCCCCC(O)C(=O)C1C2CC3=CC(=O)CCC3C1(O)Cc1cc(NNC(=O)C(F)(F)F)ccc12
CCCCn1c(SCCCN(CC)CC)nc2sc(CC)c(C)c2c1=O
COc1ccc(-c2ncc(CN(C)C3CCCN(c4cccnn4)C3)o2)cc1
Cc1c(O)[nH]c(SC(=O)CS(=O)(=O)c2ccc(NN3CCOCC3)cc2)nc1=O
O=C(COC(=O)c1[nH]nc2c1ccc1ccccc12)NC(=O)NC1CCCC1
CCC(C(=O)N(CC)CC)c1c(C)nc2c(c(C)nn2-c2ccc(C)cc2C)c1C
COc1ccc2oc(-c3cccc(OC)c3OC)c(C(=O)N3CCN(c4ccccn4)CC3)c2c1
N#Cc1c(SCC(=O)c2ccc(Cl)cc2)nc(-c2ccccc2)nc1N1CCOCC1
Clc1ccc2oc(-c3ccccc3)nc2c1
COc1ccc(-c2nc(SCC3CC=CCC3)nc(N3CCCCC3)n2)cc1
CS(=O)(=O)Nc1ccc(-c2cc(C(F)(F)F)nn2-c2ccc(S(N)(=O)=O)cc2)cc1
CCC(CC)C(=O)Nc1cc(C2CCN(C)CC2)nc(-n2nc(C)cc2C)n1
CC(O)C(Cl)=NOC(=O)Nc1cccc(S(N)(=O)=O)c1
O=c1[nH]c(=O)n(C2CC(O)C(CO)O2)cc1CCCl
NS(=O)(=O)OCCc1c[nH]cn1
O=S(=O)(C=Cc1ccccc1)Nc1cc(Cl)nc(Cl)n1
Cc1cc(CCNc2nc(NCCc3ccc(O)cc3)nc3c2ncn3C2OC(CO)C(O)C2O)ccc1Cl
Cc1ccccc1NC(=O)C1CCN(Cc2cc3c(=O)n(Cc4ccc(F)cc4)cc(C)n3c2)CC1
O=C(NCC1CCCCC1)N1CCN(C(=O)c2cccc(C(F)(F)F)c2)CC1
CCCCC1=c2ccccc2=NC1=CN(CCCC)c1ccc(C(=O)O)cc1
O=S(=O)(O)Oc1ccc(Nc2c3ccccc3nc3ccccc23)cc1
NC(=O)Oc1nccnc1N1CCCC1Cc1ccccc1F
Cc1cccc(S(=O)(=O)N2CCN(Cc3ccccc3)CC2)c1
CCN(CC)C(=O)c1cccc(S(=O)(=O)OC(=O)CNc2ncc(C(F)(F)F)cc2Cl)c1
O=C(c1cccs1)C1C=CCN1C(=O)N1CCN(Cc2ccccc2)CC1
COC(=O)c1cc(O)n(-c2nc(Nc3ccc(C)c(C)c3)nc(N3CCN(C)CC3)n2)n1
Oc1ccc(C=CCOCCCc2cc(O)c(O)c(O)c2)cc1O
COc1cc(CCC2C(c3ccc(-c4cccc(F)c4)cc3)C3CN(CO)CC(=O)N23)cc(OC)c1OC
Cc1ccc(OCC(=O)N2CCN(c3ccccc3)CC2)cc1
CN(CCCCCCCCCS(=O)(=O)Nc1ccccc1)CCN(C)CCNC(=O)c1cccc2cc3ccccc3nc12
Cc1c(CC(=O)O)c(=O)oc2cc3ncccc3cc12
COc1c(Cl)c2c(c(OC)c1OC)-c1ccc(OC)c(=O)cc1C(NC(=O)c1ccccc1C)CC2
O=c1[nH]c2[nH]cnc2c2cn(C3CCS(=O)(=O)C3)nc12
Clc1ccc(C(CCN2CCCCC2)Oc2ccccc2)cc1
O=C(COc1ccccc1)N1CCCC(c2cnccn2)C1
C(=C1CC=C(c2cccnc2)CC1)c1cccnc1
CCCCC1CN(C(CCCN)CN2C(=O)CCC2C)C(=N)N1Cc1ccccc1
COCc1cccc(C2CC2CN)c1
O=C(C=Cc1ccccc1)N1CCN(c2ccc(O)cc2)CC1
Cc1c(C(=O)OC(C)c2ccccc2)[nH]c2c1C(=O)CC(c1cccc(Br)c1)C2
CC(C)Oc1noc2c(C(=O)NC(Cc3ccccc3)C(=O)O)c(O)ccc12
C=CC1CC1(NC(=O)C1CC2CN1C(=O)C(C(C)(C)C)NC(=O)OCCCCCCCCCCCC=Cc1ccc3ccnc(c3c1)O2)C(=O)NS(=O)(=O)C1CC1
c1cnc(N2CC3CCC(C2)N(Cc2cccnc2)C3)nc1
COc1cc(Nc2cccc(-c3ccc(F)cc3)c2)ccc1OCC1CC1
COc1cc2cc(C(=O)OCC(=O)NCCc3ccc(S(N)(=O)=O)cc3)sc2cc1OC
CCl
Cn1cc(CN(CCN2CCCC2)C2CCNCC2)c(-c2ccc(Cl)c(Cl)c2)n1
CCOCC(=O)OC(=O)N=NCl
CNC(=O)c1ccc(N2CCC(C)(O)C2)c(C)c1
COC12CCC3(CC1C(C)(O)C=Cc1ccc(C(F)(F)F)cc1)C1Cc4ccc(O)c5c4C3(CCN1CC1CC1)C2O5
Fc1ccc(Nc2ccc3nc(Nc4cccc(Cl)c4)cc(C4CCCCC4)c3n2)cc1
CC1CCCCN1CCCNC(=O)Cn1c(-c2ccccc2)cc(C(C)(C)C)c1-c1ccccc1
CCCN(C(=O)Cn1c(=O)n(Cc2ccccc2)c(=O)c2c3c(sc21)CCCCC3)c1cccc(C)c1
CC(=O)S(=O)(=O)c1ccc2c(c1)CC(C)N2Nc1cc(C)ccc1C
O=C1NC2(CCN(c3ncnc4[nH]cnc34)CC2)c2ccccc21
CCn1c(SCC(=O)Nc2ccccc2F)nnc1-c1ccco1
COc1ccc2c(=O)n(CCC[N+](C)(C)C)c(C)nc2c1
O=C1OC(CNCc2cccc(-c3csc(C4CCNCC4)n3)c2)CN1c1ccc(N2CCN(Cc3ccco3)CC2)c(F)c1
Cc1ccc(NC(=O)c2nn(C)c(=O)c3ccccc23)cc1
O=C(O)C1CNC(SC(c2ccc(Cl)cc2)c2ccc(Cl)cc2)C1
CC1NC(OC2CCC3(O)C4CCC5CC(C(C)(O)CCCC(C)(C)O)CCC5(C)C4CCC23C)CCC1O
Cc1nc2sc(C(=O)N3CCCC3)c(NC(=O)Cc3ccccc3F)c2c(C)c1Cl
COC(=O)CCCCCCCCNCCCNCCCCCCCCNCCCNC(=O)CCCCCCCCNNCCCNCCCCCCCOCCC=O
C=CCc1ccc(OCCOc2cc(C)nc3ccccc23)c(OC)c1
N#Cc1ccccc1C(=O)N1CCN(C(=O)C=Cc2ccc(P(=O)(O)O)o2)CC1
Nc1ncnc2c1ncn2CCOCP(=O)(O)O
CCOC(=O)c1c(-c2ccc(F)cc2)nc(C)c(CCO)c1O
O=c1[nH]c2cc([N+](=O)[O-])c(Cl)c([N+](=O)[O-])c2n(N=Cc2cc([N+](=O)[O-])ccc2O)c1=O
COc1cc(NCCCCCCCCCCNC2=CC(=O)c3ccccc3C2=O)c2ncccc2c1
COC1C=C(C)C=CC(C)CC(C)C(=O)C=CC=C(C)C=CC(OC)C(O)C(C)=CC(C)CC2=CC(O)C(C)=CC(=O)OC2C(OC)C1
Cc1ccc2sc(C(=O)c3cn(CCNCCCNCc4ccccc4)c4ccc(OCc5ccccc5)cc34)cc2c1
CC(C)N1CCc2ccccc2C(CO)c2ccccc21
O=c1ccc2ccc(-n3ccnc3)cc2[nH]1
CC(C)c1c(C(=O)NCCCCCCNc2c3c(nc4cc(Cl)ccc24)CCCC3)[nH]c2ccccc12
OCCCCNc1nc(-c2cccnc2)cc2ccccc12
O=C(NCC1CCCCC1)c1cc(=O)c2ccccc2o1
COc1cccc(CNC(=O)Cn2ncc3c4ccccc4nc-3c2O)c1
CC(C)(C)c1ccc(CN(CC2CCCO2)C(=S)NCc2ccco2)cc1
COCC(C)Oc1cc(OC(C)Cc2ccc(C(=O)O)cc2)cc(C(=O)Nc2ccc(C(=N)N)cc2)c1
O=S(=O)(NC12CC3CC(CC(C3)C1)C2)c1cc(Cl)ccc1Cl
CC(=O)OC1C2C(=O)C(O)C(C)C1C1C(=O)C=C(c3ccoc3)C(=O)C21
Cc1cc(N)c(C#N)c(OC(CC(=O)OCC#N)c2ccccc2)c1
Nc1ncnc2c1-c1cn(CN3CCN(c4ccccc4)CC3)nc1CO2
CC(C)(C)C1(NCCN2CCC(Cc3ccccc3)CC2)CCC(N2Cc3cc(C(F)(F)F)ccc3C2=O)C1
CN(C)C1C(O)=C(C(=O)NCCN2CCOCC2)C(=O)C2(O)C(O)=C3C(=O)c4c(O)cccc4C(C)(O)C3CC12
O=C(NCC(=O)N1CCc2ccccc2C1)Nc1cccc2ccccc12
CC(=CCCC(C)=C(COC(=O)C(O)CC(C)C)C1CC(O)C(C)(C)O1)CCC=CCOC(=O)C(O)C(C)C
CCC(=O)c1cc(-c2cc(Cl)ccc2ONCc2ccccn2)n[nH]1
COCc1ccccc1C1CC1C(=O)NC1(C#N)CCOCC1
O=S(=O)(Nc1nncs1)c1ccc2c(-c3cccc4c(Br)c[nH]c34)noc2c1
O=C(c1ccccc1NS(=O)(=O)c1cccc2nsnc12)N1CCN(Cc2ccccc2)CC1
Cc1ccc(OC2CNCCC2NC(=O)c2cc(Cl)cnc2C)cn1
CCCCNc1cnc2c(cnn2S(=O)(=O)c2ccccc2)c1
Nc1cccc(CN2CCCCC2)c1O
COC(=O)c1nc(=O)c2cc3cc(OCC(=O)OCc4ccccc4)ccc3nc2[nH]1
Cc1ccccc1C(=O)Nc1cc(-c2ccccc2)nn1-c1ccccc1
O=C(CCC(=O)OCC(=O)c1cccs1)Nc1cc(OC(F)F)ccc1Cl
C=CCNC(=O)c1nc(C(C)(C)CC)n2c1[nH]c(=O)c1ccccc12
CCN(CCCNC(=O)c1ccc([N+](=O)[O-])cc1)c1ccccc1
CC(=O)c1c(C)nn(-c2ccc(O)cc2)c1C
COc1ccc(-c2cc(C(=O)NCC(O)C(Cc3ccccc3)NC3CCCCC3)cc(C(F)(F)F)c2)cc1
CC(=O)S(=O)(=O)c1ccc2c(c1)CC(C1CCN(C(=O)Nc3cc(C)cc(Br)c3)CC1)N2C(=O)Nc1ccc(N2CCOCC2)cc1
Cc1cccc(NC(=O)c2ccccc2N=Nc2c(O)ccc3cc(S(=O)(=O)O)ccc23)c1
Cc1ccc(NC(=O)CN2C(=O)CSc3c2c(C)nn3-c2cccc(Cl)c2)cc1
CCCn1cc(NC(=O)C(CC)CC)ccc1=O
Cc1nc2ccccc2n1C1CCCN(CCCN2CCc3nc(-n4cccn4)ccc3C2)C1
O=S(=O)(NCCC(O)Cn1ccnc1)c1ccc(F)cc1F
COC=C(C(=O)OC)c1ccccc1COc1cc(C(F)(F)F)nc(Nc2cccc(Cl)c2)n1
CN(C)CCCNc1nccc2[nH]c3c(Cl)cccc3c12
CC(C)CN(C(CCc1ccccc1)C(N)=O)C(CO)C(=O)CCCC(N)C(=O)NNC(C(=O)NC(=O)CCCC(N)=O)C(C)C
COc1cccc(-n2nc3c(NC(=O)Nc4ccc(Cl)cc4)nc4ccccc4n3c2=O)c1
Cc1cc(C(=O)NCc2ccc(N)nc2C)c(=O)n(Cc2ccc(-c3ccccc3)cc2)c1C
COc1ccc(NC2(c3ccccc3)CCOCC2)cc1
CCOc1ccc(C2=C3C(=[N+]([O-])c4cc(Cl)ccc43)C(=O)N3CCCCC23)cc1
COc1ccccc1CNC(=O)c1ccc2c(c1)NC(=O)C(C)S2
O=[N+]([O-])c1cccc(S(=O)(=O)N2CCN(Cc3ccc4cccnc4c3O)CC2)c1
CCCCOc1nn2cc(-c3cccs3)nc2c2c1CCCC2
CC(=O)C1CCC(Nc2nc(Nc3cc(C)[nH]n3)c3sccc3n2)CC1C(=O)N1CCCC(F)(F)C1
CC(=O)NC(C(=O)NC(C(=O)NC(C)C(=O)NC(C(=O)NC(CCC(N)=O)C(=O)O)C(C)O)C(C)O)C(C)C
COc1c(Cl)cc2c(c1OC)-c1ccc(SC)c(=O)cc1C(NC(=O)CBr)CC2
CN(C)SC(=O)C(c1ccc(Br)cc1)P(=O)(O)O
NC(=O)n1cc(NC(=O)C2CC3CC3N2C(=O)Nc2cccc(Cl)c2F)c2ccccc21
Oc1ccc2c(c1)C1CC=CCC1O2
COC(=O)c1c(Cc2ccc(F)cc2F)c(=O)c2ccccc2n1CC1CC1
CCOC(=O)C1C(=N)Oc2cc(C)c(O)cc2C1c1ccccc1
COc1ccc(CN2CCC(NC(=O)c3cccc(-n4cccn4)c3)CC2)cc1
CCCCNc1ncnc2sc3c(Cl)cccc3c12
CCCCN(C)C(=N)NN=Cc1ccc([N+](=O)[O-])o1
O=C(O)c1cc(Br)cc(N2CCC(N3CCc4cc(O)c(O)cc4C3)CC2)n1
Cc1ccc(OC(=O)CNc2nc(-c3ccccc3)cs2)cc1
CCN1CCN(Cc2ccc3ccccc3c2)CC1
O=C(c1ccc(=O)[nH]c1)S(=O)(=O)c1cccc(NN(CC2CCCCC2)C2CCCCC2)c1
CCN(CC)CCCC(C)N=C=S
COC(=O)c1ccc2c(c1)sc(=O)n2CCNC(=O)NCCN1CCOCC1
CCCCOCCCNC(=O)Cn1ccc2cc(S(=O)(=O)N3CCCCCC3)ccc21
COC(=O)c1c(-c2ccc(-c3ccccc3)c(F)c2)c(-c2ccccc2)n(C)c1-c1ccccc1
C=CCN(c1nc(-c2ccc(Cl)cc2Cl)cs1)C1CCNC1
N#Cc1nc(-c2ccc(COc3ccc(F)cc3)o2)oc1N1CCCCC1
CC(C)CCn1cc(CN2CCC(Nc3nc4cccnc4n3Cc3ccccc3)CC2)cn1
COC(=O)c1c(NC(=O)Cn2ccc3ccccc32)sc2c1CCCCC2
CN1CCN(S(=O)(=O)Cc2ccc(-c3c(C(=O)c4ccccc4)cnc4ccc(Br)cc34)cc2)CC1
CC12CCC3C(CC=C4CC(OC(=O)CCC(=O)O)CCC43C)C1CCC2=O
Cc1ccc(-c2nc(CN3C(=O)CN=C(c4ccccc4)c4cc(Cl)ccc43)c(C)o2)cc1
COc1cc(C=O)ccc1OCc1cc(C)ccc1-c1nc(=O)c2c3c(sc2[nH]1)CCCC3
COC1=C(C(=O)NC(=O)CN2CCCC2)C(=O)OC1=CC(C)C
CCCN(CC(=O)N1CCCC1=O)C(=O)CNc1ccc(OC)cc1
CC(NC(=O)C(Cc1c[nH]c2ccccc12)NC(=O)c1ccccn1)C(=O)NC(CCCCN)C(N)=O
CC(C)COC1CCCC=C1CCC(=O)NC(=O)Cc1ccccc1
NC(=S)NN=C1C=CC=C(C(F)(F)F)C1
COc1ccc(C(=O)Oc2cc(C=Cc3cc(OC)c(OC)c(OC)c3)ccc2OC)cc1OC
Cc1ccccc1OC(=O)CNC(=O)CCNc1nnc(C2CC2)s1
Nc1nc2c(s1)CC(C(=O)O)CC2
C=CC(OC1OC(CO)C(O)C1O)C1OC(CO)C(O)C1O
Cc1nc(CNC(=O)C(C)c2ccc(-c3ccccc3)c(F)c2)cs1
COc1ccc(C(=O)Nc2ccc(NC(C)=O)cc2)cc1
CC(N)C(=O)N1CCCC1C(=O)NC(CCCCN)C(=O)O
CCc1ccsc1C(=O)NC1CC2CCC(C1)N2c1ncccn1
CC=CCN(Cc1ccc(-c2ccccc2-c2nn[nH]n2)cc1)c1ncc(C(=O)O)s1
CCC(=O)N(C)Cc1nc2cc(N3CCCC3)ccc2n1CC
Cn1nc(N)c2c(-c3ccco3)cc(C(C)(C)c3ccccc3)nc21
O=c1[nH]c(Cl)cc2ccc(-c3ccccc3)cc12
COc1ccccc1CCNCC(=O)N1CC2CCC(=O)C=C2C(c2ccccc2)C1
C=CCC(CC(=O)NCCCOCCCNC(=O)CCC(CNC(=O)CCC(C)=CC=CC(C)CNC(=O)CCC)c1cc(OC)ccc1OC)c1cc(OC)cc(OC)c1
ON=Cc1ccc[n+](CCN2CCC(c3ccccc3)CC2)c1
CC(C)(C)c1noc(CCNS(=O)(=O)c2ccc(F)cc2F)n1
CN(C)CCCOc1nn(-c2ccccc2)c2ccccc12
CCN(CC)C(=O)Cn1cc(C(c2ccccc2)c2ccccc2)c2ccccc21
CCn1c(SCC(=O)c2c(N)n(C(C)C)c(=O)n(C)c2=O)nnc1-c1ccncc1
CC1(C)COC(=O)CCCCCCCCC(=O)c2cccc(c2)C(CCc2ccccc2)OC(=O)C2CCCCN2C(=O)C1=O
CCC(CO)NC(=O)C1CCC(C)C(CSc2nc3ccccc3[nH]2)C1
Cc1cc(C(=O)O)ccc1OCCCc1c(C)n(-c2ccc(N3CCCC3)cc2)c2ccc(Cl)cc12
CC12CCC(=O)C=C1CC(N)C1C2CCC2(C)C1CCC2(O)CC(=O)OP(=O)(O)OP(=O)(O)O
COc1ccc(C=C(NC(=O)c2ccc(F)cc2)c2nc3ccccc3[nH]2)cc1OC
COc1ccc(-c2nc(C(=O)N3CCC(Cc4ccccc4)CC3)co2)c2ccccc12
O=C1C(=Cc2ccc(-c3cccc(C(F)(F)F)c3)o2)N=C2SCCCN12
CNC(=O)N1CCC2(CC1)CN(Cc1cccnc1)CCN(c1ccc(Cl)cc1)C2
COc1cccc2c1c(C(=O)C=C(O)C(=O)O)cn2C(=O)c1ccc(Cl)cc1
CC(C)CCN1CCN(c2ccccc2OC2CCC(NC(=O)C=Cc3ccc(Cl)c(Cl)c3)CC2)CC1
CCn1cc(CN2CCC3(CC2)CN(c2ccc4c(n2)CCCC4)C(=O)CO3)c(C)n1
COc1cccc(N(C)C(=O)N2CCC(S(=O)(=O)c3ccc(-n4cnnn4)cc3)CC2)c1
Cc1nc(C)n(CCNCc2ccccc2C)n1
CCN(CC)CCNc1ncnc2c(-c3c(C)cc(OCC(=O)O)cc3OC)c(C)nn12
CCC(CSc1nc(=O)cc(N)[nH]1)=NNC(N)=O
CCN(CC(=O)Oc1ccc(-c2cc(=O)c3c(O)cc(O)cc3o2)cc1)C(=O)CN(CC)C(=O)CNc1ccc(OC)c(Cl)c1
COc1cccc(NC(=O)CN(C2CCCCC2)S(=O)(=O)c2c(C)nc(=O)[nH]c2O)c1
O=C(Cn1c(=O)n(-c2ccc(F)c(Cl)c2)c(=O)c2sc3ccccc3c21)NCCc1ccccc1
COc1ccc(C=C2CCN(c3ccc(Cl)cc3)C2=O)cc1O
Cc1cc2c(C(=O)O)cnc(N(C)c3ccc(N(C)C)cc3)c2o1
Cc1ncc(Cl)nc1C(=O)NC1(C(=O)NC(Cc2ccccc2)C(=O)NCC2CC2)CCCC1
Cc1noc2c(-c3ccccc3)nn(CC(=O)N3CCCC(C)CC3)c(=O)c12
Cc1cc2c(cc1S(=O)(=O)N1CCN(C)CC1)OCC(=O)N2
Cc1c[nH]c2nc(C3CCNC3)cc(F)c12
Cc1c(Cc2cccc(Cl)c2)n(COCCO)c(=O)[nH]c1=O
Nc1nn[nH]c1-c1ccccc1
CC(=O)Oc1ccc(O)c(S(=O)(=O)c2ccccc2)c1
COCc1ccc(-c2cccc(F)c2C(=O)Nc2nc(C)cc(NC(=N)Nc3cccc4sccc34)n2)cc1F
CC(C)(C)OC(=O)C1CC2CCCCC2CN1CC(O)CC(Cc1ccccc1)C(=O)NC1c2ccccc2CC1O
CCC(C=O)Nc1ccc(NC(=S)Nc2cccc(COCCOCCOCCOCCOCCOCCOCCOCC(OCCOCCOCCOCCF)OCCOCCOCCOc3ccc(CC4NC(=S)NC4=O)cc3)c2)cc1
CC1=C(C(=O)NCCCNCc2ccc3c(c2)OCO3)C(c2cc(C)ccc2C)NC(=O)N1
CNC(=S)N1CCC(C(=O)c2ccccc2)CC1
O=C(c1ccsc1)N1CCC2(CC1C1CC1)C(=O)N(c1ccccc1)C2c1ccc(Cl)cc1
CN(C)CCCn1c(=O)c2c(nn3cc([N+](=O)[O-])sc23)n(Cc2nc3ccccc3s2)c1=O
CCOc1ccc(C2C(C(O)c3cccs3)C(=O)N2c2ccc(OC)cc2)cc1
COc1c(C#N)c(=O)n(CCCN2CCN(c3cccc4cc(C)ccc34)CC2)c2cscc12
NCCCC(NC(=O)OCc1ccccc1)C(=O)c1ccccc1
CCOC(=O)Cc1ccc(Nc2nc3c(C)cccn3c(=O)c2C(=O)c2ccccc2)cc1
CCCCc1nc2ccc(N)nc2n1Cc1ccc(-c2ccccc2S(=O)(=O)Nc2onc(C)c2C)cc1
CC(C(=O)NC(Cc1ccccc1)C(O)CC(Cc1ccccc1)NC(=O)CC(O)C(C)(C)CO)N(Cc1ccccc1)C(=O)NC(C(=O)O)C1CCCCC1
COc1ccc(C2C=CCC(c3ccccc3)N2S(=O)(=O)c2ccc(C)cc2)cc1
COc1ccccc1N1CCN(C(CNC(=O)c2cc(C)sc2C)c2ccco2)CC1
COC1CCC2(CC1)Cc1ccc(-c3c(C)cc(OC(C)C)nc3C)cc1C21N=C(C)C(N)=N1
NCCNC(=O)c1ccc(OCCNCC(O)COc2ccccc2OCc2ccc(Cl)cc2)cc1
CC(C)Nc1nc(C2CC2)nc2c1nc1n2CCC1
CCNNc1nonc1C(=O)C(=O)NC1CCCCC1
CCCc1noc(C(C)N2CCC3(CC2)CC(=O)N(c2nccs2)C3)n1
NCCCCNC(=O)OCC(O)COCCC(=O)N(CCc1ccccc1)CCc1cc2ccccc2[nH]1
O=C(NCc1ccco1)C1CC(=O)N(c2ccc(-c3nc4ccccc4s3)cc2)C1
Cc1cc(CN2CCN(Cc3nccn3C)C(Cc3ccccc3)C2)no1
O=C(COC(=O)c1ccc2c(c1)OCCO2)c1cccc(Br)c1
CC(=O)OCC1OC(n2nc(NC(=O)c3ccc4ccccc4c3)cc2C(N)=O)C(OC(C)=O)C(OC(C)=O)C1OC(C)=O
CC(CCCN(C)C)NCCNC(=O)CCN(C)C
CN(C)c1cc(N(CC(C)(C)C)CC(C)(C)C)nc(N(C)C)n1
Cc1ccc(N2C(=O)CC(SC(=O)CNc3nccs3)C2=O)cc1
O=C(Cc1ccc(Cl)cc1)N=C(O)c1ccccc1
O=C(O)C=Cc1ccc(OCCc2nc(-c3ccc(C(F)(F)F)cc3)oc2C(F)(F)F)c(OCCCCOc2ccc3ccccc3c2)c1
CC1=C2C(=O)C=C3C(CCC4(C)C3CCC4n3ccnc3)C2(OC(=O)c2ccco2)CCC1C(=O)O
S=c1[nH]c(-c2ccc(-c3ccccc3)cc2)nn1Cc1cccc(Br)c1
CCC(=O)Nc1cccc(C2OC(c3cccc(NC(C)=O)c3)=Cc3[nH]nc(N)c32)c1
COc1ccc2c(c1)OC(=Cc1cccc(N)c1)C2=O
Cc1c(Nc2ccnc(Nc3cccc(C#N)c3)n2)c(=O)n(-c2ccc(F)c(F)c2)n1C
FC(F)(F)c1ccc(-c2cc(C3CCN(C4CCC(CCN5CCCCCC5)CC4)CC3)nc3ccc(Cl)cc23)cn1
CCCC(C(=O)N1CCc2ccccc2C1)n1nc(C)n2c(cc3occc32)c1=O
CCCNC(=O)NCc1cnc(Oc2ccc3c(c2)CCC(c2ccccc2)O3)s1
CCNC(=S)Nc1cc2c(cc1OC)-c1ccccc1C2=O
Cc1nc(-c2ccccc2)c(-c2ccccc2)n1CCCCCCCCCC(=O)O
O=C(CCC(=O)Nc1nnc(Cc2ccc(Cl)cc2)s1)NCc1cccs1
Cc1ccc(NC2C(=O)N(c3cccc(C)c3)C2c2ccccc2)cc1
CC(C)(C)N1C(CC(O)c2cccc(Cl)c2)CC2CCCCC2C1c1cccc(Cl)c1
O=C(NC1CCCCC1)c1cc2ncc(-c3cccs3)cn2n1
CCN(Cc1ccccc1)C(=O)c1ccc2c(c1)nc(C)n2CC
COCc1n[nH]c(SCC(=O)NCc2cccc(Cl)c2)n1
COc1ccc(NC(=O)C(CC(C)C)NS(=O)(=O)c2cccs2)cc1Cl
COc1ccc(NC(=O)C2Cc3c(-c4csc(C(C)=O)n4)ccnc3O2)cc1
Clc1ccc(OCc2ccc(-c3ccc(OCCN4CCCC4)cc3)nc2)cc1
Cc1cccnc1CN(C)c1cc(-c2ccnc3nccn23)ncn1
Cc1ccc(NC(c2cccs2)P(=O)(OC(C)C)OC(C)C)cc1
Cc1ccccc1C=C1SC(=S)N(C(=O)CCNC2CCS(=O)(=O)C2)C1=O
Cc1cc(NCC(=O)NCCc2ccc(O)cc2)cc(NCC(=O)NCC(C)C)c1
COc1ccccc1C1CCCn2c(=S)nc(-c3cc(OC)c(OC)c(OC)c3)n21
CCOC(=O)c1ccc(NC(=O)C2CCCN(c3nn4cc(C)nc4s3)C2)cc1
CC(O)C1NC(=O)C2CCCCN2CC(=O)C(Cc2c[nH]c3ccccc23)NC(=O)CNC(=O)C(CCCCN)NC(=O)C(CCCNC(=N)N)NC1=O
NNC(=O)c1nc(-c2ccncc2)[nH]c1-c1cccc(C(F)(F)F)c1
COc1cc(C=NN=c2[nH]n(-c3ccccc3)c(=S)s2)cc2c1OCO2
CC1(C)CCC(CN2CCN(c3ccc(C(=O)NS(=O)(=O)c4ccc(NCC5CCOCC5)c([N+](=O)[O-])c4)c(Oc4cnc(N)c(F)c4)c3)CC2)=C(c2ccc(Cl)cc2)C1
COC(=O)c1cnc2ccc3ccncc3c2c1Nc1ccc(OC)cc1
COc1ccc(C2C(C(=O)C3CCN(C(=O)NCCCN=C(N)N)CC3)c3ccccc3C(=O)N2C)cc1
N=C(N)NC(CCCNC(Cc1ccccc1)C(=O)NS(=O)(=O)Cc1ccccc1)C(=O)c1nc2ccccc2s1
COc1ccccc1N1CCN(CCCn2c(O)c3[nH]c(-c4ccccn4)cc3nc2=O)CC1
O=C1C(=Cc2ccc(Cl)cc2)CCCC1=C(O)c1ccncc1
CNc1c([N+](=O)[O-])cnc2nonc12
N#Cc1ncc(-c2cccnc2)c(NC2CCN(CCF)CC2)n1
CCN(CC)CC(C(c1ccccc1)c1ccccc1)N(C)CCc1ccccc1
Cc1ccc(NNC(=S)Nc2ccc(C(=O)C(=O)c3csc4ccccc34)c(Cl)c2)c(Br)c1
CSc1ccc(C2CC(c3ccco3)=NO2)cc1
COc1ccc(-c2nc(C(=O)Nc3nc(CN)cs3)c(C(F)(F)F)o2)c2cccnc12
O=C(c1cccnc1)N1CCN(c2ccccc2F)CC1
CCNC(=S)N1CCN(Oc2ccc(C(=O)CC)cc2)CC1
O=C1C(C2=NS(=O)(=O)c3ccccc3N2)=C(O)c2ccccc21
CC(C)(C)c1cc(N(CCC#N)CCC#N)c(O)c(C(C)(C)C)c1
CSc1c(F)c(F)c(C(=O)Nc2c[nH]nc2C)c(F)c1F
C=C(C)C(=O)OCC=CCOCC(C(=O)CCCC)C(=O)C(=O)C1CCCCC1=O
O=C(NC1CNS(=O)(=O)c2sccc21)c1ccc(Cl)cc1
C=CCSc1nc(=O)cc(C)[nH]1
CC(=NOC(C)C)c1ccc(Nc2c3ccccc3nc3occc23)cc1
C=C1C2CC(O)C3C4(C)C=CCC(C)(C)C4C=CC3(C2)C1OC(C)=O
C(CCc1nnc(NCCCN2CCOCC2)s1)Cc1nnc(NCCCN2CCOCC2)s1
Nc1ccc(C#Cc2ccc3c(c2)CCN(CC(O)(Cn2cncn2)c2ccc(F)cc2F)CC3)cn1
CC(C)c1ccccc1C(CC(=O)O)NC(=O)COCC(=O)N(Cc1cc(Cl)c2c(c1)CCCCO2)C(C)C
CC(C)=Cc1c(CC=C2C(=O)Nc3ccc(NC(=O)CC(=O)Nc4ccccc4)cc32)[nH]c2ccccc12
CN1CCc2ccc(NC(=O)c3ccccc3Br)cc2CC1
Cc1ccccc1NC(=O)Cc1nc2ccccc2nc1C
COc1cccc(N(CC(=O)N2C(=O)NC3(CCCC3)C2=O)C(=O)CNCc2ccccc2)c1
CC1(c2ccccc2)Cc2ccccc2C(=O)O1
Cc1ccc(C[S+]([O-])CC(O)(Cn2cncn2)c2ccc(F)cc2F)cc1
O=C(c1ccccc1-n1nccn1)N1CC2CCC(C1)N(Cc1cccc(C(F)(F)F)c1)C2=O
Cc1cccc(N2C=CC=C3C2=CC(C(=O)O)=NS3(=O)=O)c1
COC(=S)SCS(=O)(=O)c1ccc(C)cc1
Cc1ccc(C(=O)Nc2cc(C(C)(C)C)on2)cc1Nc1ncnc2c(N)nc(N3CCN(c4ncccn4)CC3)nc12
CN(C)C(=O)c1cccc(S(=O)(=O)N(CC2CCC2)c2ccc(Cl)cc2)c1
Clc1ccc(C(OCCNCCOC(c2ccccc2)(c2ccccc2)c2ccccc2)c2ccccc2)cc1
CC(C)(O)CSC(=O)CNCCCC(=O)SSC(=O)CNCCSCC(=O)O
O=C(NC(Cc1ccccc1)C(=O)O)C(CP(=O)(O)CC=Cc1ccccc1)CP(=O)(O)CCc1ccccc1
N#Cc1ccc(-c2ccc(C(=O)N3CC4CN(c5nc(C(F)(F)F)cc(C(F)(F)F)n5)CC4C3)cc2)cc1
CON(C)CCOc1cc(C)c(Cl)c(C)c1
Cc1cc(NC(=O)c2nc(S(C)(=O)=O)ncc2N(CCO)Cc2ccccc2)no1
CCOC(=O)C(=CNc1ncccn1)C(=O)c1ccccc1
O=c1ccc2cc(O)ccc2n1CCCCN1CCC(n2c(=O)[nH]c3ccccc32)CC1
CCSc1nnc(NC(=O)c2cc(S(=O)(=O)N3CCCC3)ccc2N2CCCC2)s1
O=C(C=Cc1ccc(O)c(O)c1)c1ccc(O)cc1O
CNc1c(C(N)=O)c2nnc(SCC(=O)O)nc2n1Cc1ccccc1
CC1(C)COP(=O)(C(Cc2cn(-c3ccccc3)nn2)P(=O)(Oc2ccccc2)Oc2ccccc2)OC1
C=C(C)C1CCC2(C(=O)NCC(C)C(=O)OCC)CCC3(C)C(CCC4C5(C)CCC(OC(C)=O)C(C)(COC(C)=O)C5CCC43C)C12
COc1ccc(-c2nc3ccc(C)cn3c2NCc2ccccc2OC)cc1
CCOC(c1ccccc1CO)C(COC(C)=O)n1cnc2cc(C(F)(F)F)ccc21
FC(F)(F)c1cccc(Cn2c3ccccc3c3ccc4nc(CNc5ccccc5)cn4c32)c1
CCOC(=O)Cn1c(O)c(C(=O)NC2CCCC2)c2ccccc21
Cc1cc(O)c(NC(=O)c2ccc(-c3ccc4sc(CN5CCOCC5)cc4c3)cc2)nn1
CONc1ccc(C(=O)C(=O)c2cnn(-c3ccc(C)cc3)n2)cc1
NS(=O)(=O)c1ccc(OC(=O)NCc2ccccc2)cc1
CN1CCc2ccccc2C12CCN(C(=O)c1cc(C(F)(F)F)cc(C(F)(F)F)c1)CC2
Nn1cnnc1SC(=O)CNc1ncc(C(F)(F)F)cc1Cl
O=C(Nc1ccc(F)cc1F)c1ccc2cccnc2c1O
NC(=O)CCCOCCN1CCCCCC1
N#Cc1sc2nc3[nH]nc(-c4ccc([N+](=O)[O-])cc4)c3c(-c3ccccc3)c2c1N
CCc1cc2c(cc1OCC1CCCN(C(C)=O)C1)ncc1[nH]nc(-c3ccc(C#N)cc3)c12
COc1cc2c(cc1O)C(=O)CC1C2C(OC(C)=O)CC2(C)C3CC=C(C(C)C)C12O3
CCCCN(CCCC)CCCCNC(=O)c1ccc2c(c1)ncn2Cc1ccc(Cl)cc1
COc1ccc(C(=O)C2Cc3cc(OC)c(OC)cc3C2=O)cc1
O=C1c2ccccc2C(=O)c2cc(NCc3cn(Cc4ccccc4)nn3)ccc21
CNCc1c(C(F)(F)F)nc2n1CCNC2Cc1ccc(C)cc1
O=C(Nc1cc(Cl)cc(Cl)c1)c1ccc(NS(=O)(=O)c2ccc3[nH]ccc3c2)cc1
Cc1cc2[nH]c(C)c(Cc3cc(Cl)ccc3OCC(=O)O)c2cc1F
CC(C)C12CCC(CO)C1C1CCC3C4(C)CCC(=O)C(C)(C)C4C(O)CC3(C)C1(C)CC2
COc1cc2ccnc(-c3ccc(C#N)cc3)c2cc1OC
COOc1cccc2c(CCC(C)CCCc3cc[n+](C)cc3)c(-c3cc(C)cc(C)c3)[nH]c12
Cc1noc(C)c1C(=O)N1CCCC1
COCC(=O)NC1CCC(Oc2ccc(F)cc2)CC1
CN1C(=Nc2ccccc2C(F)(F)F)SCC1(O)C(F)(F)F
CNC(=O)c1ccccc1Oc1n[nH]c(Cl)c1-c1ccnc2ccsc12
CC(NS(=O)(=O)c1ccccc1)c1ccc(C(=O)N2CCCC2)cc1
CC1CN(c2ncc(C(=O)Nc3ccnc4ccccc34)c3ccccc23)CC(C)N1
COc1ccc2c(c1)-c1c(c(C=C3C(=O)NC(=S)NC3=O)nn1-c1ccccc1C)CC2
CCS(=O)(=O)c1ccc(Oc2ccccc2ONc2ccccc2)cc1
CCCCCCCCCCCCOc1ccc(C(=O)CCCc2c[nH]cn2)cc1
NCC(=O)NN1CCc2ccc(I)cc2C1CC(=O)Cc1ccccc1
ON=C(CN1CCc2cc(NCc3ccc(O)cc3)ccc2C1)c1ccccc1
Cc1c2c(nc3ccccc13)CCC(C(O)(c1ccc(F)cc1)c1ccc(F)cc1)C2
COc1cc(-c2ccc(CN3CCN(C)CC3)cc2)ccc1NC(=O)c1ccc(F)c(F)c1
O=C1CN(c2ccccc2)C2(CCN(Cc3cccc(-c4ccccc4)c3)C2)N1
N=C(N)NCCCC(NC(=N)N)C(=O)NCC(=O)NCC(=O)NC(CCCNC(=N)N)C(=O)NCCC(=O)O
CC(=O)Nc1ccc(S(=O)(=O)N(CC(=O)NN=Cc2ccccc2)NCC(=O)O)cc1
Nc1n[nH]c2ccc(-c3ccc(Oc4ccccc4)cc3)cc12
OCC1OC(O)C(n2c(Cl)nc3cc(Cl)c(Cl)cc32)C1O
Cc1ccc(OC(=O)CNc2ccc3nc(CCc4ccccc4)c(C)nc3c2)cc1
Cc1cc(C(=O)N2CCN(CCO)Cc3ccccc32)sc1Oc1ccnc2cc(C(F)(F)F)ccc12
CC(C)(C)CC1CCN(NC(=O)Cc2ccc(Br)cc2)CC1
CCSc1nc(=O)c(-c2ccccc2NC(=O)c2ccco2)n[nH]1
C(=Cc1ccn2c(C=Cc3nccs3)cnc2c1)c1cccc(Oc2ncccc2C2CCOCC2)c1
Cc1noc(C)c1NC(=O)N(C)CC1OCc2cnnn2CCCC(=O)N(C(C)CO)CC1C
CC(=O)SC(=O)C(C)N(C)c1c(C(=O)c2ccccc2F)c2cccc3n2c1CCC3
CC(=O)NOc1ccc(C(C)C2CCN(c3nc(N4CCOCC4C)ncc3F)C2)cc1
C=CCNC(=S)NNC(=O)CSc1nnc(-c2cccs2)o1
CC(C)(CO)Nc1ccnc(-c2cccc(Cl)c2)n1
CC(=O)OCC1(C)C(OC(C)=O)CC2(C)C(CC(OC(C)=O)C2OC(C)=O)C1C=C(C)C(=O)O
Cc1noc(C)c1NC(=O)N(C)CN1CC(C)C(C(C)CO)Oc2ccc(NC(=O)CC(C)(C)C)cc2C1=O
O=C(NNC(=O)c1ccc(Cl)cc1)Nc1cccc(Cl)c1Cl
COc1ccccc1C1CC2(C(C)CCCC(C)C)C(=O)N(CCO)N=C2c2ccccc21
CCOC(=O)c1c(S(=O)(=O)NCC(=O)NCc2ccco2)c(C)n(C)c1C
O=C(Nc1cncc(-c2cccc(F)c2F)c1)c1ccc(-n2nc(-c3ccccc3)c3ccccc3c2=O)cc1Cc1ccccc1
CCN(CC)c1nc(C)nc2c(-c3ccc(C(C)C)cc3Cl)n(C)nc12
O=C(O)C#Cc1cccc(Br)c1
CCONc1ccccc1C(=O)Nc1c(C(=O)C(C)C(=O)Oc2ccccc2)oc2c(C)cc(C)cc12
Cc1ccc(CN)cc1-c1ncc(C(=O)NCCCn2cccc2)[nH]1
COc1ccccc1-c1ccc(C(=O)N2C3CCC2C(Nc2ncccn2)C3)cc1
COc1ccc2c(c1)CCC(c1ccccc1)C2NC(=O)C(O)C1CCCCC1
Cc1cc(-c2n[nH]c3cc(NC(=O)N(C)C)ncc23)ccn1
NC(Cc1ccc(NC(=O)OCc2ccccc2)cc1)C(=O)O
Cc1ccc(CC(=O)Nc2cnc(NC(=O)c3ccc(Cl)cc3)[nH]c2=O)cc1
O=C(Oc1cccc2c1[nH]c1c(-c3cccc4ccccc34)nccc12)c1cccnc1
CN(C(=O)CS(=O)(=O)c1ccc(F)cc1)C1CCc2c(CC(=O)O)c3ccccc3n2C1
CCc1ccc(CNC(Cc2ccccc2)CN2CCC(=O)N(C(C)c3ccccc3)CC2)cc1
COc1ccc2c(c1)NC(=O)C2=C(c1cc(OC)c(OC)c(OC)c1)c1nc2ccc([N+](=O)[O-])cc2[nH]1
Fc1ccccc1CN1CCC2(CC1)OOC1(O2)C2CC3CC(C2)CC1C3
Cc1cc2ncccc2[nH]1
CCCCOc1ccc(OCCCCC(=O)OCC(=O)NC2CC2)cc1
COc1ccc2[nH]c(=O)c3c(c2c1)COc1ccccc1C3=O
O=C(CCC1CCCCC1)Nc1cccc(C(=O)Nc2cnc3ccccc3c2)c1
O=C1CC(c2ccccc2)CC2=C1C1C(=Nc3ccccc3C1c1cccc(C(=O)O)c1)O2
CC1=CCCC2C1(C)C(=O)CC(C)C2(CC(=O)O)OC(C)C(=O)NC(=O)c1ccccc1
O=C(Cn1nnc(-c2ccncc2)n1)Nc1nc(-c2ccccc2)cs1
CN(C)C(=O)C1(NC(=O)N2CCC(C(C)(C)C)CC2)Cc2ccccc2C1
O=C(c1cc(F)c(C(F)(F)F)cc1-n1nccn1)N1C2CCC1c1nnc(-c3ccccn3)n1C2
COCCN1C2CNCC1C2c1ccc(-c2ccccc2)cc1
CCCNC(=O)C(C)Cc1ccc(ONNc2cc(C(O)CS(C)(=O)=O)ccc2O)cc1
O=C(CCCc1nnc(NSCC2OC(n3cc(I)c(=O)[nH]c3=O)CC2O)s1)c1cccc(Nc2ccnc3cc(Cl)ccc23)c1
CC(C)S(=O)(=O)N1CCCC2(CCCN(c3ccccc3)C2)C1
O=C(NC1CCC(CCN2CCN(c3nsc4ccccc34)CC2)CC1)C1CCOCC1
NC(=O)C(Cc1ccccc1)NC(=O)CCCOc1ccc2c(c1)OCO2
N#Cc1ccccc1-c1ccccc1OC(=O)CNc1ccc(C(=O)O)cc1F
COCC(C)NCc1cn(-c2ccc(Cl)cc2Cl)nc1-c1ccccc1
COc1ccc(OCC(=O)NNC(=O)c2cc(C34CC5CC(CC(C5)C3)C4)c3ccccc3n2)cc1
S=C1NCC(c2ccc(Cl)cc2)=NC1c1ccc(Cl)cc1
Cn1c2c(=O)c3ccccc3c(=O)c=2[nH]c2cc3c(cc21)C(=O)N(CCN1CCCC1)CO3
CN(Cc1ccc(S(C)(=O)=O)cc1)Cc1c(C(C)(C)C)n[nH]c1-c1ccc(N(C)C)cc1
COc1cccc2c1CCCC(COC(=O)c1ccc(O)cc1)=C2
COc1ccccc1CNCc1ccc(I)cc1
CC(C)SCCC(N)C(=O)O
C[N+](C)(C)CCOc1ccc(CN2CCCCC2)cc1
CC(C)=C(c1ccc(NS(C)(=O)=O)cc1)c1ccc2nc(NC(c3ccccc3)C(O)c3ccccc3)n(Cc3ccccc3)c2c1
CCCCCCCCOC(=O)N1CCN(C(=O)C(CCC(=O)O)NC(=O)c2cc(N3CC(N)C3)nc(-c3ccccc3)n2)CC1
Cc1ccc(Nc2nn3c(C=Cc4ccc(O)cc4)c(C)nc3s2)cc1
COc1cccc(-c2ccc(SCCCN(C)C)nn2)c1
Cc1c(NC(=O)c2ccccc2O)c2nscc2[nH]c1=O
Cc1onc(-c2ccccc2Cl)c1C(=O)Nc1ccc(N2CCCN(C)CC2)cc1
C=CCc1cccc2c(=O)cc(-c3ccccc3)oc12
Fc1cccc(OCC2CCC(N3CCCCC3)CC2)c1
CC1CCC2C(C)C(CCOC(=O)CC[N+](C)(C)C)OC3OC4(C)CCC1C32OO4
CCN(CC)S(=O)(=O)c1cccc(-c2c(C)oc3ccc4ccccc4c23)c1
Cn1nc(C(C)(C)C)cc1C(=O)N1CC(C(=O)N2CCS(=O)(=O)CC2)CC1NOc1ccc(C(=O)C2CCOC(C)(C)C2)cc1
CC(C)C(=O)N(C(=O)C(C)C)N1OC(=O)C(C(C)(C)C)C1=O
CSC(C)(C)C(=O)NC1CC2CCC(C1)N2Cc1ccc(C)cc1
CCC(=O)NC(CC)C(=O)NC(Cc1ccccc1)C(=O)NC(C)c1nc2ccc(F)cc2s1
Nc1ncnc2c1ncn2C1OC(CNC(=O)c2cccc3ccccc23)C(O)C1O
COc1ccc(-c2nnc(SCC(=O)OC(C)C)n2C)cc1
C=C1CCC2c3c([nH]c4ccc(O)cc34)CCC2(C)C1
CC(=O)c1cnc2ccc(-c3cc(Cl)c(O)c(Cl)c3)cc2c1NC1CCC(N(C)C)CC1
CC(Nc1nccc(-c2nc3n(c(=O)c2-c2ccc(F)cc2)CC(=O)NC3)n1)c1ccccc1
O=C(O)CNCc1ccccc1
CNCC1OC(n2ccc(OC)nc2=O)C(C)(CO)C(C)(O)C1CC(C)C
CCCCCCCCCCCCCCCCCC(O)C(O)C(CC(=O)CCCCCCCCC(=O)CCCCCCC)OC1OC(N)CCC1OOC1OC(C)C(O)C(O)C1O
CN(C)C(CNS(=O)(=O)c1ccc(Cl)cc1)c1ccco1
O=C1c2c(Cl)cccc2C(=CCCN2CCN(c3ccc(F)cc3)CC2)c2cccc(Cl)c21
CN1CC(C(=O)OC(C)(C)C)CC2c3cccc4[nH]cc(c34)CC21
CN1CCN(c2nc3ccc(-c4cccnc4)nc3c3c2n(CC2CCCCC2)c(=O)n3C2CC(=O)OC2O)CC1
CCCCCCN(CCCCCC)c1ccc(C=CC(=O)NO)cc1
CNC(=O)C1(C)CCN1C(=O)CCc1ccccc1F
Cc1cc(Cl)c2onc(NC(=O)CNCc3ccc(Cl)cc3)c2c1
COCCn1c(SCC(=O)N2CCOCC2)nnc1-c1ccco1
CC(C)NC(=O)CCc1cccc2c1ccn2S(=O)(=O)c1ccccc1
O=C(O)CN1CCC(C(=O)N2CCC3(CC2)C(=O)Nc2ccccc23)CC1
CCOC(=O)c1c(-n2c(CCc3ccccc3)nc3ccccc3c2=O)sc2c1CCN(C(C)C)C2
COCc1cccc(CC(O)C=CC2C(O)CC(=O)C2CSCCCSCC(=O)O)c1
O=C(Cc1cccc2ccccc12)c1csc2ccccc12
Cc1csc(C(CC(C)C)NCc2ccccc2-n2cnnn2)n1
COc1ccc(NC(=S)NCCc2c(-c3ccccc3)[nH]c3ccccc23)cc1
C=CCNC1CC2CCCC(C1)N2C(c1ccccc1)c1ccccc1
Cc1nc2ccc(C(=O)N3CCOCC3)cc2nc1C
COc1ccc(C2(CO)CCCN(C(=O)c3scnc3C)C2)cc1
C=Cc1c(N2CCC(C(=O)NCc3ccccc3F)CC2)nc2ccccn2c1=O
O=C(NCC(F)(F)F)c1cnn2ccc(N3CCCC3c3ncccc3F)nc12
CC(=O)C(=O)c1ccc(ONCCCN2CCCC(C)C2)cc1
O=C(C=Cc1ccc(O)c(O)c1)c1cccc(-c2cc(-c3cccc(O)c3)cc(-c3cccc(O)c3)c2)c1
CC(C)NC(=O)NS(=O)(=O)c1ccc(-n2nc(C(F)(F)F)c3cc4c(cc3c2=O)OCO4)cc1
CCCCCCCCCCCCCCCCCCCC(=O)OCC(C)(C)Cc1c(C)[nH]c2ccccc12
COc1cc(C2c3cc4c(cc3C(OCCCNC(C)=O)C3COC(=O)C23)OCO4)cc(OC)c1OC
CC(C)(C)NCCNc1nc(-n2c3ccccc3c3sc4ccccc4c32)nc2ccccc12
N#Cc1cccc(NC(=O)CCN2CCOCC2)c1
N#CC(c1ccc([N+](=O)[O-])cc1)c1c(Cl)cnn(Cc2cccc3ccccc23)c1=O
O=C(NCc1ccc(-c2cc[nH]n2)cc1)c1cc(OCC(F)(F)F)nn1-c1ccccc1
CCn1c(SCC(=O)Nc2cccc(N(C)S(C)(=O)=O)c2)n[nH]c1=O
C[n+]1cn(C2OC(COP(=O)([O-])OP(=O)(O)O)C(O)C2O)c2[nH]c(N)nc(=O)c21
COCCC1CCN(Sc2nc(N)c3cnn(-c4ccccc4)c3n2)CC1
Cc1c(CCC(=O)Oc2ccc(Cl)cc2Cl)cn(C)c1C
CN1CCN=C1c1ccc(C=C2C(=O)NN=C2c2cnccn2)cc1
O=S(=O)(Nc1ccc(Br)cc1)c1c(F)c(F)c(F)c(F)c1F
COc1ccc(NCC(=O)N(C)CC(=O)N(C)S(=O)(=O)c2ccc(F)cc2)c(C)c1
O=S(=O)(NCCN1CCCC1)c1ccc(F)cc1F
COc1ccc2c3c1OC1C4(OC)CCC5(CC4C(C)O)C(C2)N(CC2CC2)CCC315
CC(=NNC(=S)Nc1ccccc1)c1c(O)ccc2ccc(=O)oc12
CSc1cccc(NCNS(=O)(=O)c2ccc(F)cc2)c1
COc1cccc(NC(=O)Cn2c(=O)oc3cc(S(=O)(=O)NCC4CCCO4)ccc32)c1
ON=C(c1ccccc1)c1ccc(CN2CC=C(c3c[nH]c4ccc(Cl)cc34)CC2)cc1
CC(C)(CO)C(O)C(=O)NC(=O)C(Cc1ccccc1)NC(=O)C(Cc1ccccc1)NC1CCc2n[nH]cc2C1
CCCCCCCCCCCCCCCCCCCCC(O)C(CNCc1ccccc1)OC(=O)CCCCCCCCC(=O)OCCCF
O=C(NN=Cc1ccc(Br)cc1)c1ccc(S(=O)(=O)N2CCCC2)cc1
N#Cc1ccc(N2CCS(=O)(=O)CC2)cc1C#N
CS(=O)(=O)c1ccc(-c2cc(-c3ccccc3)oc(=O)c2-c2ccncc2)cc1
CCOC(=O)C1(Cc2ccccc2)CCN(CC(=O)Oc2ccccc2)CC1
COC(=O)C1CC2OC(=O)c3cc(OC)c(O)c(OC)c3C2(C)C2CCC3(C)C(O)CCC3(C)C12
NC(CC1CCCCC1)c1csc(-c2ccc(C(F)(F)F)cc2)n1
O=C(O)N1CCCC(CCOCC=CC=Cc2ccccc2)C1
CC1(c2nnc(Cc3ccc4nc(N)sc4c3)o2)CCOCC1
NC(=O)c1sc(-c2ccc(Cl)cc2)cc1Nc1nn(C(=O)N2CCN(c3ccc(O)cc3)CC2)c2ccccc12
O=C(O)c1cc(O)c(O)c(O)c1
COc1ccc(C(=O)c2ccc(O)cc2)c(CO)c1
CC(C)c1ccc(SC(=O)CNc2cccc3cccnc23)cc1
COc1cccc(OC)c1C(=O)Nc1ccc2nc(N)ccc2c1
COc1cc(C)c(OCc2cn(C3CCCC3)nn2)cc1C
Cc1cccc(C(=O)NCc2ccncc2)c1
CCn1c2ccccc2c2c3c(c4c5ccccc5[nH]c4c21)C(=O)N(CCCN(C)C)C3=O
COc1cc2ncnc(SCCO)c2cc1OC1CNCC1NC(C)=O
CC1(C)C(=O)N(CCc2ccccc2F)c2ccc(C(C)(O)c3ccc(O)c(O)c3)cc21
COc1cc(CCCN2CCN(c3cccc(C)c3C)CC2)cc2[nH]c(=O)c3c(c12)NCCC3
CCC(C)NC(=O)c1cc(Cl)ccc1Cl
Cc1cc(C(=O)N2CCC(C(C)C)CC2)ccc1-c1ccc2cc(NC(=O)C(C)C)ncc2c1
CCc1cc(OC(=O)c2cc(F)ccc2-c2ccccc2COC)ccc1CCC(=O)O
O=c1[nH]c(-c2cc3nc(C4CN(C(CO)CO)CCO4)n(CC4CCCCC4)c3c(-c3cncc(Cl)c3)n2)no1
c1cnc(N2CCC(c3nnc(-c4cc5ccccc5s4)n3C3CC3)CC2)nc1
CNC(=O)c1cccc(-c2cc(Nc3cccc(N4CCN(C)CC4)c3)ncn2)c1
C=CCCCCCCCCCc1c(O)ccc2c1C(=O)C=CC2=O
C=C(C(=O)C(OC(=O)C(C)(C)C)c1ccc(OC)cc1)N1C(=O)C(C)C1C(=O)OC(C)(C)C
COc1cc(CNCCc2ccc(S(N)(=O)=O)cc2)cc(OC)c1OC
CN(C)S(=O)(=O)Nc1cccc(C(=O)N(C(=O)CNC2CCCC2)c2ccccc2)c1
Cn1nc(C(=O)Nc2ccccc2N2CCOCC2)c2c1-c1ccccc1S(=O)(=O)C2
O=C(O)C=Cc1ccc(NS(=O)(=O)c2ccc([N+](=O)[O-])cc2[N+](=O)[O-])cc1
CC(C)(C)C(=O)CCC1C=CC(=O)C(CO)O1
Cc1ccc(S(=O)(=O)N2CCOC2Cn2nnc(-c3ccc(Cl)cc3)n2)cc1
O=C1Nc2ccccc2C1=C1Nc2ccccc2C1=O
CCc1cccc2ccc(=O)[nH]c12
CC(C)Nc1ccc(NC(=O)COC(=O)c2cc(-c3cccs3)nc3ccccc23)cc1
COCCOC(=O)C12CCC(C)C(C)C1C1=CCC3C4(C)CCC(=NO)C(C)(C)C4CCC3(C)C1(C)CC2
COc1ccccc1NC(=O)c1ccc(CN2CCN(Cc3ccccc3)CC2)cc1
COc1cc2c(cc1OC)C1C(=Nc3ccc4ccccc4c3N1C(=O)Cc1ccccc1)CO2
Cn1cncc1C(=O)N1CC(Cc2ccc(Cl)cc2)c2ccc(C#N)cc21
Cc1nc2c(s1)C(=O)N(C(C)c1ccc(-c3ccc(F)cc3F)cc1)C2
CCCCCCCCCCCOc1ccc(C=Cc2cc3ccccc3[n+](CCCCCCCCCC)c2)cc1
COc1cc(C=CC(=O)C=CC(O)=Cc2cc(OC)c(OC(C)=O)c(OC)c2)cc(OC)c1OC(C)=O
CC(=O)Nc1ccc(C(=O)OCCN(CCNc2ccnc3cc(Cl)ccc23)Cc2ccccc2)cc1
O=C1C=C(Nc2ccccc2)CC(c2ccccc2)C1
O=C(C=Cc1ccc(Cl)cc1Cl)c1ccccc1Cl
Cc1cc(=O)oc2cc(NC(C)C(=O)Oc3ccccc3)ccc12
O=C(Nc1cc2nc(C3CCCCC3)[nH]c2cc1N1CCOCC1)C1CCCCC1
COCCNC(=O)c1cn(-c2ccc(Cl)cc2Cl)c(-c2ccc(Cl)cc2)n1
COc1ccc(N(C(=O)c2onc(C)c2C)C(C(=O)NCC2CCCO2)c2cccnc2)cc1
COc1cccc(N2C(=O)c3ccccc3C(CC(=O)Nc3ccccn3)C2=O)c1
COc1cccc(C(=O)NCC(=O)NN=Cc2ccco2)c1
COc1ccc(C(SCC(N)C(=O)O)(c2ccccc2)c2ccccc2)cn1
NC(CSc1ccccc1)C(=O)O
CSCCC(NC(=O)C1(NC(=O)C(Cc2ccc(OC(C)(C)C)cc2)NC(C)=O)Cc2ccccc2C1)C(N)=O
CCOc1cc(C=NNc2nnc3c4ccccc4n(CC)c3n2)ccc1O
Cc1c(C(=O)OC(C)(C)C)oc2cccc(OC3CCN(C)CC3)c12
CC(C)(C)OC(=O)Nc1cccc(C(=O)Nc2ccc(OCCCN3CCN(c4ccccc4OC(C)(C)C)CC3)cc2)c1
CCCCNC(=O)c1nc(-c2ccc(-c3ccccc3)cc2)c2ccccc2n1
Cn1cc(NNCCc2cc(Cl)c[n+]([O-])c2)cc1C(=O)Nc1cc(C(=O)Nc2cc(C(=O)C(=O)c3cc(N)cn3C)n(C)c2)n(C)c1
CCC(CC)(c1ccc(OCC(=O)C(C)(C)C)c(C)c1)c1ccc(OCC(O)CN2CCCCC2)c(C)c1
CCCCCCCCCCCCCCC(C(=O)Nc1c(OC)nc2cnc3ccccc3c2c1OC)C(C)(C)C
CN(C(=S)C(Cc1nc2ccccc2[nH]c1=O)C(=O)Nc1ccccc1)c1ccccc1
O=C1Nc2ccc(Br)cc2C1=NCc1ccc(-c2ccc3ccccc3c2)o1
CCCCCCCCCCCC1=C(Br)C(=O)c2ccccc2C1=O
O=C(CCNS(=O)(=O)c1ccc2c(c1)n(C(C(=O)O)c1ccccc1)c(=O)n2Cc1ccccc1F)NC1CCCCC1
C#CC=CCC(C)C=CCCCCCCC=CC(=O)OC(C)(C)C
O=C(NC(Cc1cccs1)C(=O)N1CCC(O)CC1)c1ccco1
COc1ccc(C)cc1NC(=O)c1ccc(-c2ccc(Cl)cc2Cl)o1
COc1ccc2nc(SC(=O)CNS(=O)(=O)CCN3CCN(c4ccc(F)cc4)CC3)[nH]c2c1
CN(C1CCCCC1)C(Cc1ccc(OS(=O)(=O)c2cccc3cnccc23)cc1)C(=O)NS(C)(=O)=O
COc1ccc(C(O)c2ccc(C=Cc3ccc(OC)c(OC)c3)cc2)cc1CN
Cc1c(NC(=O)c2ccc[nH]2)c(=O)n(-c2ccccc2)n1C
COc1cc(C(=O)C(=O)C2CCN(c3ccncc3)CC2)ccc1NN1CCCC1
NC(CC1CCCCC1)c1cncc(-c2ccc3ccc(-c4cn[nH]c4)nc3c2)c1
COc1ccc(C=CC(=O)NCc2ccccc2CN2CCCC(CO)C2)cc1O
COc1ccc(C(=O)C(O)=CC(=O)c2cc3c(cc2OC)OCS3)cc1OC
CCCc1ccccc1NNc1cccc(SC(F)(F)F)c1
CN(C)Cc1ccccc1Sc1ccc(I)cc1N
CNCC1CCC(CNc2nc(NCc3ccccc3)nc3c2ncn3C(C)C)CC1
CC1(C)CC(=O)C=C(Nc2cc(Cl)cc(Cl)c2)C1
COC(=O)CCCCC(=O)Nc1ccc(-c2nn(C)cc2-c2ccnc3[nH]c(-c4ccccc4)cc23)cc1
COc1ccc(C2C(OC(C)=O)C(=O)N2c2ccc(S(=O)(=O)c3no[n+]([O-])c3C)cc2)cc1
CCC(CC)(NC(=O)c1cc2ccccc2s1)C(=O)O
O=C(O)c1c(COc2cccc(Br)c2)c2ccccc2n1Cc1ccccc1
O=C(Nc1cc(Cl)ccc1N1CCCCC1)C12CC3CC(CC(C3)C1)C2
NC(=O)C(Cc1cc(F)cc(F)c1)NCc1n[nH]c(C(=O)Oc2ccc(C(F)(F)F)cc2)c1F
N#CC(C(=O)Nc1ccc(F)c(Cl)c1)=C(O)C1CC1
O=C1CCCN1c1cccc2c1OC(CN(Cc1ccncc1)Cc1ncc[nH]1)C(Cc1ccccc1)C2
CC(=O)NC(=O)C(Cc1ccc(OP(=O)(O)O)cc1)NCc1nc2ccccc2[nH]1
COc1ccc(C(=O)Cn2c3ccccc3c3nc4ccccc4nc32)cc1OC
COc1cc(NC(=O)c2ccc(NC(=O)C(C)(F)C(F)(F)F)cc2)cc(OC)c1OC
COC(=O)C(Cc1ccccc1)NC(=O)C(CC(=O)O)NC(=O)OCC1c2ccccc2-c2ccccc21
O=C(Cn1ncc2c3ccccc3n(Cc3ccccc3)c2c1=O)NN1CCC(Cc2ccccc2)CC1
NS(=O)(=O)c1ccc2no[n+]([O-])c2c1
Cc1cccc(C)c1NC(=O)C1c2ccccc2C(=O)N(C2CCCC2)C1c1cccs1
CC(NNc1ccccc1[N+](=O)[O-])=C1C(=O)CCCC1=O
O=C(Nc1ccc(Cl)c(Cl)c1)C1=NOC2(CCN(C(=O)c3ccc(N4CCCC4)nc3)CC2)C1
CCn1cc(C(=O)O)c(=O)c2cn(-c3ccc(F)cc3)nc21
Cc1nc(Nc2ccc(C3CCN(C(=O)NC(C)C)CC3)cc2OS(=O)(=O)C(C)C)ncc1Cl
O=C(NC(CNCc1ccccc1OCc1ccc(F)cc1)c1ccccc1)OCc1ccccc1
O=C(O)CN1C(=O)C(=Cc2cccc(O)c2)Sc2ccc([N+](=O)[O-])cc21
Cn1c(CNC(=O)c2ccccc2)nnc1SCC(=O)NC1CCCCC1
CC(=O)Oc1ccc2c(c1)CC(C(C(=O)O)c1ccccc1)C2=O
COc1cc2ncnc(N3CCC(C(=O)NCCCN4CCN(C)CC4)CC3)c2cc1OC
CCCOc1nc(SC)c(C#N)cc1C#N
O=S(=O)(c1ccc(-c2cnc(C3CC3)o2)cc1)N(CC1CCCCC1)C1CCNCC1
CN(C)S(=O)(=O)c1cc(NC(=O)c2cc(S(=O)(=O)N3CCCCCC3)c[nH]2)ccc1Cl
O=[N+]([O-])N=C1NCCN1Cc1ccc(Cl)nc1
O=[N+]([O-])c1ccc(CN2CCN(CCOC(c3ccc(F)cc3)c3ccc(F)cc3)CC2)cc1
CCCCC(NC1CCCCC1)C(=O)N1CCN(CCOC(c2ccccc2)c2ccccc2)CC1
CC(C)=CCc1c(O)cc2oc3c(CC=C(C)CCC(=O)O)c(O)c(CC=C(C)C)c(O)c3c(=O)c2c1O
CCCN1CCN(c2ccnc(N)n2)CC1
N#Cc1ccc(NC(=O)Nc2ccc(Oc3ccnc(-c4cc(C(=O)Nc5ccncc5)c[nH]4)c3)cc2F)cc1
CCN1CCC(N(C)Cc2cccc(C(=O)O)c2)CC1
CC1(O)CCC(C(=O)O)C2(C)C1CCC1C3(C)CCC(=O)C(C)(C)C3CCC12C
CNc1nc(C)c(C2Cc3ccsc3C(=O)N(Cc3ccc(O)cc3)C2)s1
COc1ccccc1N1CCN(CCCNC(Cc2ccc(Cl)cc2)C(=O)NC(=O)c2cc3ccccc3n2Cc2ccccc2)CC1
Cc1cc(Oc2c(C)c(C)c(Oc3ccc(O)c(C(=O)O)c3)c(C)c2C)cc(-n2cc(CCCC[N-][N+]#N)nn2)c1
CN1CCCN(CC(=O)Nc2cccc(-c3cc(C(=O)O)cc(N4CCOCC4)n3)c2)CC1
COc1ccc2nc(-c3ccccc3)n(Cc3cccc(OCCN4CCOCC4)c3)c(=O)c2c1
O=C(NCC(Cl)Cc1cncn1Cc1ccccc1)Nc1ccc(Nc2ccnc3cc(Cl)ccc23)cc1
CCNC(=O)C(Cc1c[nH]cn1)C(=O)CCC(O)C=O
CC(=O)NC(CCCCNC(=O)C(CC(=O)O)NC(=O)C(C)N)C(=O)O
Cn1c(CN2C(=O)c3ccccc3C2=O)cc2nc3n(c(=O)c21)CCC3
O=c1nc2c3ccccc3nc(SCc3ccccc3F)n2nc1Cc1ccccc1
CNC(=O)c1cc(Oc2ccc3nc(Nc4ccc(Br)cc4)ncc3c2)ccn1
CC(=O)Nc1ccc(Oc2coc3cc(O)ccc3c2=O)cc1
Cc1[nH]c(=O)c(C#N)cc1C(=O)OCC(O)C(=O)O
Cc1ccncc1C(=O)Nc1cc(Cl)ccc1C(=O)O
COc1ccc(C(=O)N2CCC(c3nc4cc(C)ccc4[nH]3)CC2)cc1C=CC(=O)N1CCN(c2nc3sccn3n2)CC1
CCOCCCNC(=O)C1CCN(S(=O)(=O)c2ccc(OCC)c(C)c2)CC1
COC(=O)CNC(N)=O
CCCNC(=O)CSC1=Nc2ccccc2C2=NC(CC(=O)NCc3ccc(F)cc3)C(=O)N12
COc1ccc(CCNC(=O)c2cnn3c2NC(c2ccc(OC)c(OC)c2)CC3C(F)(F)F)cc1
COc1ccc2c(c1)C(=O)N(CC1(C#Cc3ccc(NC(=N)N)cc3)NC(=O)NC1=O)C2
O=C(C(=O)c1cccs1)C(=Cc1ccco1)NN1CCOCC1
CCC=CC1=C(O)C(=O)c2c(oc3ccc(Cl)cc23)C1=O
CC(=O)c1cccc(COC(=O)C=Cc2ccccc2[N+](=O)[O-])c1
CCOC(=O)CC1C(=O)NCCN1c1ncnc2sccc12
Nc1ccc2[nH]c(N3CCN(c4ccccc4)CC3)nc2c1
COc1cccc(C2C(C(=O)NCCc3ccc(OC)c(OC)c3)=C(C)Nc3nc4ccccc4n32)c1
CC(C)(C)c1cc(CCNC(=O)c2cc(Cl)cc(Cl)c2)cc(C(C)(C)C)c1O
COc1ccccc1CNC(C(=O)OC(=O)CCC(=O)c1ccc(F)cc1)c1ccccc1
Cn1c([N+](=O)[O-])cnc1NCCOc1ccccc1
CN(C)S(=O)(=O)c1ccc2nc(N)ccc2c1
COc1ccc(NC(=O)c2sc3ncnc(Nc4ccc(F)cc4OC)c3c2C)c(Cl)c1
O=C1CN(c2ccccc2)C(=O)N1CC(O)CN1CCN(c2ccccc2)CC1
C#CCOC(=O)c1cc2c(n(-c3ccc(S(N)(=O)=O)cc3[N+](=O)[O-])c1=O)CCC2
COc1ccc(C2=NN(CC(C)C)C(=O)C3CCCCC23)cc1OC
CC(NC1(N)CCN(c2ccc3ccccc3n2)CC1)c1ccccc1
COc1ccc2c(c1)C(=O)N(c1ccc(OCCN3CCCCC3)cc1)C2
COc1ccc(OC)c(C2CC(c3ccc(OC)c(OOc4cc(Cl)ccc4Cl)c3)=NN2C(=O)CCc2ccccc2)c1
CCC(C)(O)C(=O)C(=O)NCCC(C)C1C(=O)C(C)C2C1CCC1C3C(CC(=O)C12C)OC(=O)C3C
COc1ccc(N=Cc2c(-c3cccs3)[nH]n(-c3ccccc3)c2=O)cc1
Clc1ccc(Sc2ccc(C=C3N=C(c4cccs4)OC3=Nc3ccccc3)o2)c(Cl)c1
Cc1c(Nc2c(C#N)cncc2C=Cc2ccc(CN3CCCC3)o2)ccc2[nH]ccc12
Cc1nc(C(Cc2ccccc2)n2cc(C=CC(=O)NC(CCC(=O)O)C(=O)O)c3ccccc32)sc1C
CCNc1nc(C(=O)O)cc(N)c1N=Nc1ccc(Cl)cc1
Cc1cc(Cl)ccc1C(O)c1nc(-c2cccc(OC(CCC(=O)O)c3ccccc3)c2)cs1
CN(C)CCC1C(c2ccc3c(c2)OCO3)CN(C(=O)CCc2cccnc2)C1c1ccc(O)cc1
CCCS(=O)(=O)n1c2cc(F)ccc2c2ccnc(-c3ccccc3)c21
COc1cccc(CN2CCNC(=O)C2CC(=O)NC2CCCCC2)c1
O=C(O)C(CO)NS(=O)(=O)c1ccc(-c2ccc(OC(F)(F)F)cc2)cc1
COc1ccnc(Nc2ccc(N3CCN(C(C)C)C(C)C3)cc2)n1
FC(F)(F)COc1ccc(-c2cc(-c3cccnc3)nc(-c3ccccn3)n2)cc1
O=C(c1cc2ccccc2o1)N1CCN(c2ccc([N+](=O)[O-])cc2)CC1
O=C(NCc1ccco1)C(=Cc1cccc(Br)c1)NC(=O)c1ccccc1
CCOc1ccccc1N1CCN(C(=O)Cn2c(SCC(=O)Nc3ccc(N(CC)CC)cc3)nc3c(c2=O)SCC3)CC1
COC(=O)C1CC(O)(N=c2scc(-c3ccc(Cl)cc3)n2C)C(O)C2OC3(C)CCc4[nH]c(=O)ccc4C3CC12
CCCCC(CC(CCc1ccc(C)c(C)c1)C(=O)NC(Cc1c[nH]c2ccccc12)C(=O)NCC(N)=O)C(=O)O
CCN1C(=O)C(C)(C)COc2cc(NC(=O)CCc3ccccc3)ccc21
COCOC1CC(C)CC2=C3N=C2C(=C(C)C3=O)NC(=O)C(C)=CC=CC(OC(N)=O)C(OC)C(C)=CC(C)C1O
COc1ccc(S(=O)(=O)N(CC(C)C)CC(O)C(Cc2ccccc2)NC(=O)c2cccc(O)c2C)cc1
CCC(=NCc1ccco1)c1c(O)n(-c2ccccc2)c(=O)[nH]c1=O
COc1ccc(Cl)cc1NC(=O)N1CCCc2ccccc21
CSc1ccccc1CNC1CCc2ncnn2C1
CC(C)(C)c1ccc(C=C2C(=O)N(C(=O)c3ccccc3)C(c3ccccc3)S2(=O)=O)cc1
CC(C)NC(=O)N1CCC2OC(CCCc3ccccc3)CCC21
CCCCOCCCNC(=O)CN(CC)CC(=O)Nc1ccccc1C(F)(F)F
COc1cc(OC)c(OCc2ccccc2)cc1C=CC(=O)NNc1cccc(CCCCCCC(=O)NCc2cccc(C(=O)OC(C)=O)c2O)c1
CC(C)CCNC(=O)c1ccc2c(c1)ncn2C1CC2CCC1C2
O=C(NCCCCN1CCN(c2cccc(Cl)c2Cl)CC1)c1cnc2ccccc2n1
COC(=O)c1ccc(-c2nc3c(F)cc(-c4ccc(S(C)(=O)=O)nc4)cc3[nH]2)c(CNCCO)c1
CCOC(=O)c1c(C)n[nH]c1NN=Cc1ccc(O)c([N+](=O)[O-])c1
O=C(NCCOCCNc1nc(=O)cc(-c2c[nH]c3ccccc23)[nH]1)c1ccccc1
CCN(CC)C(C)C(=O)NC(=O)C(CC(C)C)C(C)C
CC(=O)NC(=O)C(CCCN=C(N)N)NC(=O)C(CCC(=O)O)NC1CCC(=O)N(C2=CC(=O)c3c(O)ccc(O)c3C2=O)C1=O
O=C(COc1ccccc1Cl)NCC1CCCCC1
Fc1ccc(CC2=NCCN2)cc1Cl
CCCCC12CCC(=O)C=C1c1ccc3[nH]ncc3c1C2
CCCCCCCN(CCCCCCC)c1cc(OC)nc2c(-c3ccc(OC)cc3C)c(CC)ccc12
Cn1c2c(c3cc(Br)ccc31)CN(S(=O)(=O)c1ccc(Cl)cc1)C2=O
Cc1cccc(NC(=O)c2nc(-c3ccccc3)oc2C)c1
CCOC(=O)c1c(C)oc2ccccc2c1=O
Cc1cc(C)c(C(=O)Nc2cccc(-c3ccccc3)c2)c(=O)[nH]1
O=C(c1ccc2ccc(O)cc2c1)N1CCC2(CC1)OCC(c1ccccc1)CO2
CC(=O)NC(=O)c1ccccc1Oc1ccccc1Cl
Cc1nc2c(sc(=S)n2Cc2ccccc2)c(=O)n1N=Cc1ccc(O)cc1
CC(C)N1CCN(c2ncc3nc(-c4ccccc4)c(=O)n(CC4CCCO4)c3n2)CC1
O=C(NN=C(c1ccncc1)c1ccccn1)c1ccccc1
CCN1CCC(c2ccc(NC(=O)c3nc(C#N)c[nH]3)c(C3=CCCC3)c2)CC1
CC(=NNc1cn[nH]c1)c1ccccc1NS(=O)(=O)c1cccc(C(F)(F)F)c1
Cc1ccc(C=CC(=O)c2c(O)c(Cl)cc(Br)c2O)cc1
COC(=O)c1cc(C(=O)OC(=O)CN(C)c2c(N)n(Cc3ccccc3)c(=O)[nH]c2=O)cc([N+](=O)[O-])c1
CCCCCCCCCCCCCCCCCCN1CCN(CC(c2c[nH]c3ccc(C#N)cc23)N(C)C)CC1
CC(=O)c1ccc(NC(=O)CSc2nnc(Cn3nnc4ccccc43)n2-c2ccccc2)cc1
CCCCOc1ccc2nnc(-c3ccco3)n2n1
Cc1[nH]c(-c2ccccc2)cc1C(=O)N(C)c1cccc(O)c1
NS(=O)(=O)OCC1OC(n2cnc3c(NC4CC4)ncnc32)C(O)C1O
CCCC(=O)NCC1(c2cccc(OC)c2)CCCC1
COc1ccc2c(=O)n(-c3nc(C45CC6CC(CC(C6)C4)C5)cs3)[nH]c2c1
CC1(C)Cc2sc(C(=O)NCC(=O)N3CCC(Oc4ccc(Cl)cc4)CC3)cc2O1
Cc1cc(C)cc(COCC(N)CCc2ccccc2)c1
Cc1nn(-c2ccccc2)c(NC(=O)c2ccccc2)c1C1OC1c1ccccc1
CN(C)CCCC(=O)Cc1cc(ONCCCN2CCC3(CCc4ccccc43)CC2)ccc1Cl
CCCC(=O)NCC1CCC(Nc2nc3[nH]nc(C)c3c(=O)n2-c2ccc(OC)cc2)CC1
COCCC(=O)N1C(=O)C2C=CC1C1C(=O)N(c3cccc(C)c3)C(=O)C21
Cc1cn(-c2ccc(Nc3ncccc3C(=O)O)cc2)cn1
COC(=O)CC(C)(C)CC(C)C1CCC2C3=CCC4C(C)(C)C(=O)CCC4(C)C3CCC21C
O=C(NCCc1ccc(S(=O)(=O)N2CCOCC2)cc1)c1ccc(Cl)cc1
O=C(c1ccc(C(=O)N2CCC(c3c[nH]c4ccccc34)CC2)cc1F)C1CCN(N2CCC(F)(F)C2)CC1
COc1ccc(-c2ccc(CNCc3ccccc3)cc2)cc1NC(=O)c1ccccc1F
CCC(CC)NCC(=O)Nc1nnc(SS(=O)(=O)c2cccc(C(=O)N(C)c3ccccc3OC)c2)s1
O=C(OCC1OC(=O)C(C(=O)OCc2ccccc2)C1=O)c1ccccc1
C=CCNC(=O)C1CCN(C(=O)C2CCC2)CC1
Cc1cc(NN=CC(O)C(O)C(O)COS(=O)(=O)O)c2ccccc2n1
CC(=NNC(=O)c1ccc(CSc2ccccc2)cc1)c1cccs1
Cc1nn(C(=O)c2ccc(NC(=O)c3ccc(Cl)cc3)cc2)c(C)c1N=Nc1ccccc1[N+](=O)[O-]
CC(C)Nc1nc(=O)c2[nH]c(-c3cccc4ccccc34)nc2[nH]1
CCCC(=O)c1cc2c3ccccc3nc-2c[nH]1
Cc1cc(F)ccc1-c1cc(F)c2c(n1)OC(CN(C)Cc1ccc(C(=O)O)o1)C(C)C(=O)N2Cc1ccccc1
CC1(C)Cc2nc(N3C(=O)c4c(Br)c(Br)c(Br)c(Br)c4C3=O)sc2CO1
CS(=O)(=O)c1ccc(N=c2cc(-c3ccc(Cl)cc3)sc3ccccc23)cc1
CC1(C)c2[nH]c3ccccc3c2CC23CC(O)(CCC12)C(C(=O)O)C3O
Cc1cccc(Cl)c1-c1cc2cnc(Nc3ccc(OCCN4CCC(c5c[nH]cn5)CC4)cc3)nc2n(C(C)C)c1=O
CCNC(=S)NN=C(C)c1ccc2c(c1)OCO2
Cc1nccn1CC1CCc2ccc3nc4ccccc4cc3c2O1
CC(C)Oc1ccc(COCCc2nnc(NC(=O)Cc3ccccc3)s2)cc1
c1ccc(-c2ccc(-c3nc(CNCCc4c[nH]c5ccccc45)co3)cc2)cc1
CCN(CCCN(C)C)C1CCCCC1
CCCCCCCCCCCCCCCCCCCCCC(=O)OCC1OC(OC(=O)CCCCCCCCCCCCCCC)C(O)C(O)C1O
COc1cc(C)nc2c(NC(=O)NC3CC(C)(C)Oc4cc(Cl)ccc43)cccc12
CC(C)(NC(=O)OCc1ccccc1)C(=O)Oc1ccc(=O)n(-c2ccccc2)n1
CC(=O)OCC(C)C1CCC2C3CC(=O)C4=CC(=O)CCC4(C)C3=CCC12C
COc1nc(N2CCc3cccnc3C2)ccc1C(=O)Nc1ccccc1
Cc1cccc(NC(=O)c2ccc(Nc3ncc4c5ccncc5n(C5CCCC5)c4n3)nc2)n1
Cn1c(SCC(=O)N2CCc3ccccc32)n[nH]c1=O
CCN1C(=O)C2C(c3ccc(C)cc3)NC3(CCCN(Cc4ccc(OC)cc4)C3=O)C2C1=O
Cc1cc(C)c(S(=O)(=O)N2CCN(c3ccc4nncn4n3)CC2)c(C)c1
OC(CN1CCN(c2ccccc2)CC1)CN1CCCc2cc(OCCc3ccccc3)ccc21
N#Cc1cc2nc(CNc3ccc(C(=N)N)cc3)sc2nc1C(F)(F)F
[NH]P(=CC(=O)NC1CCCCC1)(OCC(F)(F)F)OCC(F)(F)F
CCCCCC(C)(C)c1cc(C(O)C=CC2CCC(=O)N2CCO)ccc1O
Nc1nc(=O)c([N+](=O)[O-])c(NCc2ccc(Cl)cc2)[nH]1
CCSC1CCc2ccc(-c3nc4ccccc4n3C)cc21
CCCCCc1c2[n+](cc3c(OCCCCCOc4c(OC)cccc4C4CC(=O)Nc5cc6c(cc54)OCO6)c(OC)ccc13)CCc1cc3c(cc1-2)OCO3
COc1ccc(NC(=O)NC2C3CC4CC(C3)CC2C4)cc1
COc1ccccc1COC(=O)NCC(SC(c1ccccc1)c1ccc(C(CCCCCS)C(=O)O)cc1)C(=O)O
COc1ccc(-c2nc3cc(C)ccc3o2)cc1NC(=O)C(C)N1CCCC1
O=C(Nc1ccccc1)N1CCN(CCCCS(=O)(=O)N2CCN(c3cccc(Cl)c3Cl)CC2)CC1
CCCc1cc(=O)nc(SCc2cccc(C)c2)[nH]1
CC1=CC2Cc3[nH]c(=O)ccc3C3(C1)C2CCCN3CC(=O)c1ccc(F)cc1
CC(C)C1CN(Cc2cccs2)CCN1S(=O)(=O)c1ccc(-c2ccno2)s1
CC(C)c1nn(C)c(NC(=O)c2ccccn2)c1-c1cnc2ccccc2n1
COc1cc(C=CC(=O)c2ccc3c(c2O)C=CC(C)(C)O3)ccc1O
CNC(=O)Nc1ccc(-c2nc(C3(c4ccc(-c5cnc(N)nc5)nc4)CCC3)no2)cn1
CC(=O)Nc1ccc2c(c1)N(C1CN3CCC1CC3)CCO2
COc1ccc(N2CCN(Cc3ccc(-c4cccc(S(C)(=O)=O)c4)[nH]3)CC2)nn1
N#Cc1cc(S(=O)(=O)Nc2ncns2)ccc1Oc1ccc(Cl)cc1-c1ccn[nH]1
CC(NC(=O)c1ccccc1F)C(=O)NC(CC(=O)O)C(=O)CCl
CC(C=O)=Cc1ccc(Oc2ccc([N+](=O)[O-])cc2)c(Oc2ccccc2)c1
COc1cc2c(NCc3cccnc3)ncnc2cc1OCCCN1CCOCC1
CC(CC(O)C(O)C(C)N(C)C)C1CCC2C3CC(O)C4(O)CC(N(C)C)CCC4(C)C3CCC12C
COc1cccc(C=CC2=Cc3ccccc3OC2O)c1OC
CNC(=O)Nc1ccccc1-c1nc(Nc2cc(C3CCC3)[nH]n2)c2ncn(C)c2n1
COc1cc2c(s1)CCN(C(=O)c1ccc(CNc3cnc4ccccc4c3)c(OC)c1)C2
O=C(Nc1cccc(-c2nc3cccnc3o2)c1)c1ccc(-c2cccs2)s1
CC(=O)c1cccc(NC(=O)OCC2CCN(c3nc4ccsc4c(=O)n3-c3ccccc3)CC2)c1
O=C(Nc1cccc(Cl)c1Cl)N1CCC(c2nc(=O)c3nnn(Cc4ccc(F)cc4)c3[nH]2)CC1
CCC(=O)Oc1c(C)cc(C=CC=Cc2ccc(OC)c(OC)c2)cc1C
COc1cccc(C(=O)Oc2ccc(C(=O)NCCC(=O)O)cc2)c1
NCCCNC(=O)CCC(=O)OCc1cnc2nc(N)nc(N)c2n1
CNC(=O)C(Cc1ccccc1)NC(=O)C(CCCCCCCCCCCCCc1ccc(Br)cc1)CC(=O)NO
CCOc1cc2cncn2cc1C(=O)CCCCCC(C)(C)C=C(C)CCC=C(C)Br
CCC(C=Cc1ccccc1)=NO
NC1CC(O)C(OP(=O)(O)OCC2OC(n3c(Br)nc4c(Nc5ccc(C6CCCCC6)cc5)ncnc43)C(O)C2O)C(O)C1O
CCN(CCCNC(=O)c1nc(C)c(C)nc1C(=O)OCCOC)c1ccccc1
O=c1cc(NCc2ccc([N+](=O)[O-])cc2)[nH]c(Nc2ccc3c(c2)OCO3)n1
CC(C)(Cc1ccc2ccccc2c1)NCCCP(=O)(O)O
COCCc1noc(CN2CCN(C(=O)c3ccc(C(C)(C)C)cc3)CC2)n1
NC1C2CCN(CC2)C1c1ccccc1
CC(C)c1ccc(CC2CCCN2Cn2cccn2)cc1
CCOC(=O)NC(=O)C(CCCCN)NNC(=O)CCNC(=O)C(CCCCN)NCc1ccc(-c2ccccc2)cc1
COc1nc(N)nc2c1ncn2C1OC(COC(C(=O)C2OC3OC4(C)CCC5C(C)CCC(C2C)C35OO4)c2ccccc2)C(OC)C1(C)O
COc1cccc(C(=O)N2CCCN(Cc3cccc(Cl)c3)CC2)c1
CCCC(=O)NN=Cc1cccc(OOc2ccc(C(C)(C)C)cc2)c1O
Nn1c(SCCC(=O)O)nnc1C1CCCCC1
Nc1ccc(C(=O)NCCNCCNCCNC(=O)c2ccc(N)cc2O)c(O)c1
O=C(CN1CCN(S(=O)(=O)c2ccccc2)CC1)Nc1cccs1
CC12CC(C(=O)NN=Cc3cc(Br)c([N+](=O)[O-])cc3O)C(=O)N1C1=C(CCCC1)S2
COc1ccc(Nc2ncc3c(n2)CCN(Cc2ccoc2)C3)cc1
O=C(CN1CCCC1)OC(=O)c1ccc(Cl)cc1[N+](=O)[O-]
COc1ccc(-c2[nH]c3ncn(O)c(=O)c3c2-c2cccc(F)c2)cc1
CC(CC(=O)NCc1ccc(S(N)(=O)=O)cn1)(C(F)(F)F)C(F)(F)F
CC(C)(Oc1ccc(Oc2ccccc2)cc1)C(=O)NC12CC3CC(C1)C(C(=O)O)C(C3)C2
C=CCN1C(=O)c2ccccc2C1=O
COc1ccc(-c2cc(C)no2)cc1S(=O)(=O)N1CCCc2ccccc21
CCOC(=O)c1[nH]c2ccccc2c1OCc1ccc(C)cc1C
CCCCCCN(C(C)=O)C(CCc1ccccc1)C(N)=O
Cc1ccc(Sc2cccc3c2C(=O)c2cccc(Sc4ccc(C)cc4)c2C3=O)cc1
Cc1cc2cc(C(c3nnnn3CCc3ccccc3)N3CCN(c4ccccc4)CC3)c(=O)[nH]c2cc1C
COc1ccc(OC(=O)CCNc2c(C)n(C)n(-c3ccccc3)c2=O)cc1
CC(=O)NC(Nc1ncnc2c1ncn2C1OC(C2CC2)C(O)C1O)c1ccccc1
CC(C)(NC(=O)CCNC(=O)Nc1cccc(-c2nc3cccnc3s2)c1)c1cc(-c2ccccc2F)ccn1
C1=C(c2c[nH]c3ccccc23)CCN(CCCC(c2ccccc2)c2ccccc2)C1
CN1CCN(C2=Nc3cc(Cl)ccc3Oc3ccccc32)CC1
N#Cc1ccc(-c2nc3cc4c(cc3n2C2CCCC2)C(=O)N(c2ccc(C(=O)O)cc2)C4=O)cc1
CC(C1NC(=O)C(CS)NC(=O)CNC(=O)CCCNC(=O)CNC(=O)C2Cc3ccccc3CN2C(=O)C(CCCN=C(N)N)NC1=O)N(O)C=O
CC(O)(CSc1nc2c(cc1C#N)CCC2C#N)C(F)(F)F
CC(C)CCS(=O)(=O)c1ccc(ON2CC(O)CC(C)(C)C2C)cc1
FC(F)(F)COc1ccc(C2(c3cn(-c4ccc(Cl)c(Cl)c4)nn3)CCCC2)cc1
CCCN1CC(=O)N2C(Cc3c([nH]c4ccccc34)C2c2ccc(OC)cc2)C1=O
O=C(CN(c1ccc(F)cc1)S(=O)(=O)c1ccccc1)N1CCN(Cc2ccc3c(c2)OCO3)CC1
COc1cccc(CCCCOC(=O)C(O)CC(CCCCCNC(=O)OC(C)(C)C)NCCCc2cc(OC)c(OC)c(OC)c2)c1
CC(CNCC1OCc2ccccc2C1=O)Cn1ccnc1
Cc1ccc(-c2n[nH]c3ccnc(Oc4cccc5c4C(C)CC5C(C)C)c23)c(C)n1
N#Cc1cc(-c2coc3cc(F)ccc3c2=O)ccn1
O=C(c1ccc(-c2cccc(F)c2)o1)C1(Cc2ccccc2)CCN(CCN2CCC(n3c(=O)[nH]c4ccccc43)CC2)CC1
O=C1CN=C(c2ccc([N+](=O)[O-])cc2)c2cc(Cl)ccc2N1
Cc1nn(CCCCn2cnc3cc(Cl)ccc32)c(=O)n1-c1ccc(Cl)cc1
CCCCn1c(N)c(N(CCC(C)C)CC(=O)OC(=O)C=Cc2ccc(OC)c(OC)c2)c(=O)[nH]c1=O
Cc1cnn(CCCNC(=O)c2ccc3c(c2)ncn3CCc2ccc(Cl)cc2)c1
CC(=O)N(C(C)=O)C(Cc1cccc(F)c1)CN1CCCC1
CC(NC(=O)Nc1cc2[nH]nc(-c3cc(C#N)cc(C(F)(F)F)c3)c2cn1)c1ccccc1
CCOc1ccccc1CNC(=O)Cn1nc(Cc2cccnc2)c2ccccc2c1=O
COc1cc(CC(=O)NC2CCCCC2NC(=O)CNC(=O)c2ccc(NC(=O)Nc3ccccc3N)cc2)ccc1O
COc1cc2c(cc1OC)N(CC(=O)N1CCN(c3ccc(Cl)cc3)CC1)C(=O)CS2
Cc1c(C=C2C(=O)Nc3ccccc32)[nH]c(=S)n1Cc1ccccc1
COc1cc(O)c2c(=O)c3c(O)c(C(=O)CCCN4CCOCC4)c(O)cc3oc2c1
COc1cccc2c1C(=O)c1c(O)c3c(c(O)c1C2=O)CC(O)(C(C)=NNC(=O)CCCC(=O)O)CC3OS(=O)(=O)c1ccc(C)cc1
COC(=O)c1ccccc1SSc1nc[nH]n1
Cc1ccc(COc2ccc3c(c2)NC(=O)CC3)cc1
C=CCn1c(NC(=O)OCC)c(C(=O)OCC)c2ccc([N+](=O)[O-])cc2c1=O
c1ccc2oc(-c3csc(-c4cc[nH]n4)n3)cc2c1
Cc1ccc(OC(=O)c2[nH]c(Br)c(Br)c2Br)cc1
O=C1NN(c2ccc(F)cc2)C(=O)C1=Cc1ccc(-c2ccc3c(c2)CCC3)o1
Cc1ncc([N+](=O)[O-])n1CCOc1ccc(C2=NOC(c3cccnc3)C2)c(O)c1
COc1cccc2cc(-c3ccccc3O)oc12
COc1ccc(OC)c(NC(=O)Cn2ccc3c2c(=O)n(C)c(=O)n3C)c1
CCOCN1N=C(c2cc(-c3ccccc3)on2)CC1c1ccccc1
COc1ccc(SCCCCON2C(=N)N=C(N)NC2(C)C)cc1
COc1cccc(-c2nc(CNC(=O)C3CC(=O)N(c4ccccc4OC)C3)c(C)o2)c1
CC(C)(SCC1(CO)CCCCCC1)C(NC(=O)c1ccc(Cl)c(S(N)(=O)=O)c1)C(=O)O
COc1ccc2c(Cl)ccc(C(=O)N(C)C(Cc3ccccc3)C(=O)O)c2c1
CCC(C)COC1C(N)CC(C(=O)O)=CC1NC(C)=O
CON1CCn2ccnc2C1CCCCS(=O)(=O)OC
COCCCN1CCC(CNC(=O)c2cc(Cl)c(N)c3c2OCCO3)CC1
CCOC(=O)C1=C(C)NC2=C(C(=O)CCC2)C1c1cccc(O)c1
COc1cc2c(NC(=O)c3ccc(-c4ccc(Cl)cc4)o3)n(C)nc2c(OC)c1OC
O=C(OC1COC2C(OC(=O)c3ccncc3)COC12)c1ccncc1
Nc1ccccc1NCc1ccc(C(=O)SCc2ccc3ccccc3c2)cc1
CCOc1ccc2oc(=O)c(C(=O)NC3CC3)cc2c1
COc1ccccc1Oc1c(NS(=O)(=O)c2ccc(C)cc2)ccc(F)c1Cl
CC(C)=CCNc1ccc(-c2nc(-c3ccccc3)c(-c3ccccc3)n2C)cc1
O=C(CCc1nnc(SNC(=O)c2ccco2)n1-c1ccccc1F)NCc1cccs1
N#CC(CCCN1CCC(C(c2ccc(F)cc2)c2ccc(F)cc2)CC1)(c1ccccc1)c1ccccc1
CC(C)C(NC(=O)CSc1ccccc1)C(=O)O
Cc1noc(C)c1NS(=O)(=O)c1ccc(NC(=O)CSc2nc3cccnc3n2-c2ccccc2)cc1
CC1=CCCCC12CC(C)C(O)(c1ccc(C(=O)O)cc1)C2
Nc1nc(=O)c2ccn(C3OC(CNS(=O)(=O)OC(Cc4c[nH]c5ccccc45)C(=O)O)C(O)C3O)c2[nH]1
O=C(O)COc1ccc2c(-c3cccnc3)c3c(cc2c1)C(=O)OC3
CC(C)N1CCc2nc3c(C(N)=O)cccc3c(OCc3ccccc3)c2C1
CC(=O)NCCSC(C)=O
CCC1(O)C(=O)OCc2c1cc1n(c2=O)Cc2cc3ccccc3nc2-1
C=C(C(=O)c1ccc(Cl)cc1)c1cc2c(cc1C(C)(C)C)OCCCC2=O
Cc1ccc(-c2cc3nc(NCC(C)C)n(C)c(=O)c3s2)cc1
CCCCCCCC[N+]12CCC(CC1)C(OC(=O)C13CCC(C)(C(=O)O1)C3(C)C)C2
CCOc1ccccc1C(=O)NNC(=O)CSc1nc2nc(C)cc(C)n2n1
CCc1nccn1Cc1nc(C2CCCN(C3CCCCC3)C2)no1
CN(C)c1ccc(CNCc2cccc(-c3cccc(-c4nc5ccccc5[nH]4)c3)c2)cc1
O=C(Nc1ccccc1Cl)Nc1cccc2ccc(O)cc12
Cc1ccc(OCC(=O)NNC(=O)c2cc3c(=O)oc4ccc(C)cc4c3s2)c(C)c1
O=C(Cc1ccccc1)NC1=CC=CC=CC=C1c1cn2c(CNc3ccccc3)csc2n1
COCC1CCCN1S(=O)(=O)c1ccc2c(c1)c(=O)c(C(=O)NCc1ccccc1)cn2CC(=O)N1CCCCC1
O=C(CCc1cccc(ONCCc2cccs2)c1)c1ccc(F)c(F)c1
CN(Cc1ccccc1)C(C(=O)Nc1ccccc1)c1cccc(F)c1
CCc1ccc(-c2cc(OCc3ccc(C)cc3)n3ncc(Br)c3n2)cc1
CCN(CC)NC(=S)Nc1ccc(S(=O)(=O)C2CCCCCC2)cc1
CC(C)C(NC(=O)C1CCC(=O)N1c1ccc(C(=N)N)cc1)C(=O)NC1CCCC1
CC1=CC(C(C)C2CCC3C4CC5OC56CC(O)CCC6(C)C4CCC23C)OC1=O
O=C(c1cc2cc(F)ccc2[nH]1)N1CCCC1
COc1cc(CNS(=O)(=O)c2ccc(Cl)c(N)c2)cc(OC)c1
COC(=O)c1ccc(CNC(=O)c2cccs2)cc1
CCC=CCC=CCC=CCC=CC=CC(O)CCC(=O)O
CCc1ccc(C(=O)NCC(=O)Nc2ccc[nH]c2=O)cc1
CC1N(Cc2cc(C(=O)Oc3ccc(F)c(Cl)c3)no2)CCCC1(C)O
COc1cc(Nc2nc(Cl)nc3c2ncn3C)cc(OC)c1OC
C=CCNC(=O)c1ccc(N=NN(C)CCCCCCCCCC)cc1
CCOCc1nc2c(cnn2-c2ccccc2)c(-c2ccc(F)cc2)c1C(=O)N(C)C
O=C(CCC(=O)N1CCN(c2ccccc2)CC1)Nc1cc(Cl)ccc1Cl
CCN(CC)c1ccc(C=Nc2ccc(-n3nc(C)c(Cl)c3C)cc2)cc1
CC1CN(C(=O)CCC(=O)c2ccc3ccccn23)CC(C)O1
CCOC(=O)C1OC1C(=O)NC(C)C1CCC2C3Cc4ccc(O)c5c4C2(CCN3C)C1O5
COc1cccc(NC(C)C(=O)N2CCN(C)CC2)c1
Brc1cc2c(cc1Nc1n[nH]c3cc4c(cc13)nc(-c1ccccc1)n4CCOC1CCNCC1)OCCO2
CCCCC(=O)Nc1ccc(C=CC(=O)c2ccco2)cc1
COC(=O)C(CC[S+](C)[O-])NC(=O)c1ccccc1SC
CC(=O)Nc1cccc(C(=O)C=Cc2ccc([N+](=O)[O-])o2)c1
O=C(Nc1cccc(Cl)c1)C1=C(O)CCn2c1nc1ccccc12
O=C(O)CNC(=O)C1CSC2(c3ccccc3)CCC(=O)N12
O=C(O)C(Cc1ccccc1)N(Cc1cccnc1)C(=O)CNS(=O)(=O)c1ccccc1
O=C(NC(Cc1ccccc1)C(=O)O)C(CS)Cc1ccccc1
CCOC(=O)c1cnn(-c2ccc(Cl)cc2)c1-c1ccccc1
O=C1C=C(Nc2cccc(Cl)c2)C(=O)C=C1NCCN1CCN(c2cccc(Cl)c2Cl)CC1
CN(C)c1nc2c(c(NS(=O)(=O)c3cn(C)cn3)n1)CCN(Cc1ccccc1)C2
CCOP(=O)(Cc1cccc(Nc2cc(-c3cc(OC)ccc3OC)ncn2)c1)OC
CCCCOC(=O)CCSc1nc(N)cc(N)n1
Cc1cc(Cl)cc(Cl)c1OCCNCC(C)N(C)Cc1ccncc1
CCC(C)N=C(N)NCCCC1NC(=O)C(CO)NC(=O)C(Cc2ccccc2)NC(=O)C(Cc2c[nH]c3ccccc23)NC(=O)C(Cc2ccccc2)NC1=O
CCCS(=O)(=O)C(C(=O)NCCS(N)(=O)=O)c1nc2ccc(-c3ccc(F)cc3)cc2s1
CC1=CC(C)CC=CC(O)C(CC(C)C)=CC=CC(=O)OC(C(O)C(C)C(=O)CCCCc2cncs2)C1
CCN(CC)C(CCNc1c2ccc(Cl)cc2nc2ccc(OC)cc12)Nc1c2ccc(Cl)cc2nc2cc(OC)ccc12
CCN(CC(O)(CNC(=O)c1cnn(-c2ccc(C)c(Cl)c2)c1N)C(F)(F)F)C(=O)c1ccc2c(c1)OCCO2
CC1CN(C(c2ccc(OC(F)(F)F)cc2)c2ccc(C(=O)NCCC(=O)O)cc2)CC(C)O1
CCOc1cc(N2CCOCC2)nc(SCc2nnc(SC)n2C)n1
CCN(CC)C(=O)c1nc[nH]c1C(=O)Nc1ccccc1C
Cc1ccc(-c2nn(-c3ccccc3)cc2C(=O)N(C)C(=O)CNc2ccccc2C)s1
COc1cccc(CCC(=O)Nc2cc(C)on2)c1OC
Cn1nc(Cc2ccc(NC(=O)c3cc(-c4ccc(Cl)cc4Cl)on3)cc2)c(C(=O)O)c1C(=O)O
O=C(Nc1ccc(Oc2ccnc3[nH]c(=O)[nH]c23)cc1)Nc1ccc(C(F)(F)F)cc1F
COc1ccc(S(=O)(=O)Nc2ccc3c(c2)c(=O)n(C)n3Cc2ccccc2)cc1[N+](=O)[O-]
O=C(CCCc1ccccc1)c1nc(O)c2nc[nH]c2n1
O=C(NCCN1CCN(CC(O)(Cn2cncn2)c2ccc(F)cc2F)CC1)Nc1cccc(Cl)c1
Cc1cc(CN2CCCC2)cc2[nH]c3ccccc3c12
Cc1c(C(=O)N2CCCC2)oc2ccc(S(=O)(=O)NCCc3ccccc3)cc12
Clc1cccc(-c2ccc(CSc3nnc(Cc4cscn4)o3)o2)c1
CN(C)c1ccc(CNCCCCC2NC(=O)C(CC(=O)O)NC(=O)CC3(CCCCC3)NC(=O)C(Cc3ccc4ccccc4c3)NC(=O)C(CCCN)NC(=O)CNC2=O)cc1
CCCC(=O)NC(=O)C(Cc1ccccc1)NC(=O)C(CC(=O)O)NC(=O)CNC(Cc1c[nH]c2ccccc12)C(N)=O
NC(=S)NNC(=O)c1ccccc1[N+](=O)[O-]
CCCCCOC(=O)N1CCN(C(CCC(=O)O)C(=O)NOc2cc(C(=O)N3CCC(CC4CC4)CC3)nn2-c2ccccc2)CC1
CC1(Cc2cc(-c3ccccc3)ccc2OCC(=O)O)C(=O)Nc2cc(Cl)c(S(=O)(=O)O)cc21
O=c1cccc2[nH]c(NC3CCCNC3)nn12
Cc1nn2c(c1SCC(C)CC(C)C)N=C(C(F)F)C2C
CC(=O)c1ccc(OCC(=O)NCCCc2ccccc2)cc1
COc1cccc(ON2CCCn3c(CC(C)=O)nnc3C2)c1
COC1COC(OC2C(N)CC(N)C(OC3C(OC4OC(C)C(O)C(N)C4O)COC(NCc4ccc5c(c4)OCO5)C3O)C2O)C(O)C1O
COC1COC(=O)C1NCC(=O)N(CCCl)N=O
CCCCCCC(=O)Oc1c2c(c(OC(=O)CCN(CC)CC)c3ccccc13)CCCC2
Cc1cccnc1NC(=O)c1ccc(S(=O)(=O)N2CCCCC2C)cc1
CCN(CC)CCOc1ccc(CN(c2nc3c(s2)c(C)nn3C)C2CCCCC2)cc1
CCN(CC)c1nc(NCc2ccccc2)nc(NCC23CC4CC(CC(C4)C2)C3)n1
CC(=O)OC(=O)C1=C(COC(C)(C)C)CSC2=C(C(C)O)C(=O)N21
C=CC(=O)Cc1cccc(NNc2nc(Nc3cn[nH]c3)ncc2Cl)c1
Cc1cc(CN2CCN=C2CC(=O)CNc2c(C)cccc2C)c2ccccc2n1
COC1C(=O)c2c(oc(-c3ccc(C)o3)cc2=O)C(C)(C)C1=O
Nc1nc(Nc2cc(Cl)cc(Cl)c2)c2cc(CCc3ccccc3)[nH]c2n1
COc1cc(CNCc2ccc(OCC(=O)NO)cc2)ccn1
Cc1ccccc1-c1cc(C(Oc2ccnc(-c3cccnc3)c2)c2cncn2C)ccc1C#N
CNC1CCC(n2cc(C(N)=O)c(Nc3cc(F)cc(F)c3)n2)C(C)C1
Cc1csc(NCC#CCn2cnc(C(=O)Oc3cc(O)cc(C=Cc4ccc(C(=O)O)cc4)c3)c2)n1
CC(C)N1CCN(c2ccccc2OCC(O)CNC(=O)c2cccnc2Sc2cccc(Cl)c2Cl)CC1
CCOc1ccc(C(=O)Nc2cccc(S(=O)(=O)Nc3ncccn3)c2)cc1C#N
O=C(O)N1CCCC(CCCN(c2ccc(F)cc2)c2ccc(F)cc2)C1
COc1ccc(C2(c3ccc(C)cc3)NC(=O)NC2=O)cc1
CC(C)OC(=O)C(C)NP(=O)(NC(C)C(=O)OC(C)C)Oc1ccccc1
COC1(C)CCC2C(C)(CCC3C(C)(C)C(=NO)C(O)CC23C)C1
O=C(c1ccc(Oc2ccccc2F)nc1-c1cc[nH]c2nc(=O)ccc1-2)N(CCC(O)F)CC1CCCN1
Cc1cccc(-c2c[nH]c3ccnc(OC4CCOC4)c23)n1
CC1CCCCN1S(=O)(=O)c1ccc2c(c1)c(C(C)(C)C)cc(-c1ccccc1)[n+]2[O-]
COc1ccc(OC)c(C=Cc2cc3ccccc3oc2=O)c1
Cc1cc(N2CCOCC2)c2cccc(OCc3ccc4ccccc4n3)c2n1
CCCCN(CCCNC(=O)c1[nH]c2ccc(OCCCC(=O)OCC)cc2c1C)Cc1ccccc1OC
CCc1nc2c(OC(=O)c3ccc(OC(F)(F)F)cc3F)cccn2c1N(C)Cc1ccc(C(F)(F)F)cc1
CCOC(=O)c1c(C)[nH]c2cc(-c3cccnc3)nn2c1=O
Cc1n[nH]c(C)c1S(=O)(=O)NC(=O)CC(=O)c1ccccc1NNCCc1ccccc1
Cc1nn(CC(=O)NCc2ccc(N(C)C)cc2)c(C)c1Cl
CCN(c1cc(Nc2c(C)c[n+]([O-])cc2C)nc(N)n1)C1CCCC1
O=C(NC(=O)c1c(Cl)cccc1Cl)NC(c1ccccc1)c1ccccc1
CN1C(N)=NC(C)(c2ccc(-c3cncc(C=CC(=O)O)c3)cc2)C(O)C1(C)C
CCCCCOC(=O)N1CCN(C(CCC(=O)O)C(=O)NOc2cc(C(=O)CCOC)nc(-c3ccccc3)n2)CC1
COc1ccc(N2CCN(C(=O)CCCOc3ccc(Cl)cc3)CC2)c(C)c1
S=C(Nc1ccc(Oc2ccccc2)cc1)Nc1nc[nH]n1
O=c1nc(C2CCN(S(=O)(=O)c3ccc(Cl)cc3)CC2)[nH]c2c1nnn2Cc1cccc(F)c1
Cc1cc(-c2cc3c(n(-c4ccccc4)c2=NC(=O)C(C)(C)C)CCC3=O)on1
N=C(Nc1ccc(Br)cc1)Nc1nc(=O)cc[nH]1
O=C(C=Cc1ccc(F)c(F)c1)NC(=S)Nc1c(F)cccc1Cl
Cc1ccc(-c2ccc(C(=O)NC3Cc4ccccc4C3)cc2C(F)(F)F)c(C(=O)O)n1
CCC(NC(=O)CNC(=O)C(NC(=O)C(CCC(N)=O)NC(=O)C=CC(=O)NC(C)C(=O)NCC(=O)NC(Cc1ccccc1)C(=O)O)C(C)C)C(=O)NC(C(N)=O)C(C)(C)C
CN(C)CCNc1ccc2c3c1c(=O)c1ccccc1n3-c1ccc(Br)cc1O2
COc1cccc(C(=O)C=Cc2ccc3ncccc3c2)c1
CC1=C(C(=O)NCC(C)c2ccccc2)SCc2nc(-c3cccc(F)c3)cn21
CCCCCCCCCc1ccccc1-c1cc2[nH]c(NN(C)C)nc(=O)c2s1
Clc1ccc2c(NN=Cc3ccc(-c4ccc(Br)cc4)o3)ccnc2c1
CCOC(=O)C(CC)Sc1nc2c(c(=O)n1C(C)C)Cc1ccccc1O2
C=CC1(C)C(=O)C=CC2=C1CCC1(C)C(C3(C)CCC(C(=O)O)C3(C)OCC(=C)CO)CC(O)C21C
CCN(CC)c1ccc(C=NNC(=O)Cc2ccc3c(c2)OCCO3)cc1
CC(C)(C)c1ccc(C(=O)NCc2ccc3c(c2)OCO3)cc1
O=C(NCC1(N2CCOCC2)CCCCC1)c1cc(Br)ccc1Cl
Cc1cc(-c2ccc(CCC(SC(=O)C3CCCN3C(=O)CC(C)C(F)(F)F)C(C)(C)C)cc2)c2ncncc2c1
Fc1cccc(C=CCOc2ccc(-c3cc4cc(Cl)ccc4[nH]3)cc2)c1
CC(C)(C)Cc1cnc(CC2CCCN(C(=O)c3ccnnc3)C2)s1
CCOC(=O)C1C(=O)CC(c2ccccc2)N(C(=O)CCN2CCOCC2)C1c1ccccc1
C=C1CCC2C(C)(C(=O)OC)CC(O)CC2(C)C1CCC(=O)c1ccoc1
COc1cccc2[nH]cc(C(=O)CN3CCCC3)c12
CCn1nc(C)c(CNC(=O)Oc2ccc3nc4n(c3c2)CCCN4Cc2ccco2)c1C
CC(C)C(=O)c1ccc(ONC(=O)C(Nc2nc(-c3ccccc3)cs2)C(C)C)cc1
CC(=O)N1CCC(NS(=O)(=O)c2cccc(C(=O)N3CCCCCC3)c2)CC1
CCCCC(C)c1ccc(OCCCCCN2CCN(c3ccccn3)CC2)cc1
CN(Cc1cccc(-c2cc3c(cc2F)c(=O)c(C(=O)O)cn3C2CC2)n1)C(=O)CCN
CCCNC(=O)COC(=O)C1CCN(S(=O)(=O)c2ccc(C)cc2)CC1
Cc1cccc(Nc2nc(C)c(C)c(Nc3cccc(N=Cc4cccc(O)c4)c3)n2)c1
CC(C)c1cccc(C(C)C)c1OC(=O)NCCO
COc1cccc(N2CCN(CC(=O)N3CCC(c4ccccc4)CC3)CC2)c1
CCCN1C2=C(C=Nc3ncn(C)c(=O)c31)CCCC2
COc1ccc2c(c1)CC1(CCN(C(=O)c3ccc(C#N)cc3)CC1)c1ccccc1-2
O=C(CCCC(=O)C(CCc1ccccc1)(CCc1ccccc1)Cc1ccc2ccc3cccc4ccc1c2c34)Nc1ccc(C(=O)O)cc1CO
CC1CC=CCN(CC(O)COc2ccccc2)C1
CCCOc1ccc(CC(NC(C)C(=O)N2CCC(C)(C)CC2=O)C(O)CNC(C)=O)cc1
C=CCNC(=O)C(C#N)=Cc1ccc(OC)cc1
O=C(Nc1ccc(Cl)c(Cl)c1)Nc1ccc(-c2ccccc2)cc1O
Cc1cc(NCCS(=O)(=O)c2ccc(OC(F)(F)F)cc2)nc(N2CCOCC2)n1
CN(C)CCCN(C(=O)c1ccc2c(c1)OCCO2)c1nc2cc3c(cc2s1)OCO3
COc1ccc(CN2C(=O)C3CN(Cc4ccc(F)cc4)CC3C2=O)cc1
CCCCCCCCc1nc(CC(=O)N2CCN(C)CC2)n2cccc(OC)c12
O=C(O)CNNc1ccccc1C(=O)S(=O)(=O)c1cccc2nsnc12
Clc1ccc(N2CCN(CCOCC3COCC(CN4CCCCCC4)C3)CC2)cc1
CCCCCCCCC=CCCCCCCCC(=O)c1ncc(-c2ccco2)o1
CNc1nccc(-c2cccnc2Oc2ccc(Nc3nc4ccccc4s3)c3ccccc23)n1
COC(=O)C1C=C(Nc2cc(Cl)ccc2O)C(=O)N1c1ccc(OCCN2CCCCC2)cc1
COC1=C(OC)C(C)(CCC(C)C=CCC=CCC=CCCC(C)=CCCC(C)=C(C)Br)OC1=O
COc1ccc(C(O)CNC(=O)C(=O)Nc2ccc3c(c2)CCC3)cc1OC
O=c1onc(-c2cccs2)n1N=Cc1ccccc1Cl
O=C(C(CCCN1C(=O)Cc2ccccc21)n1c(O)c2cccnc2nc1=O)N1CCCCC1
COc1ccc(C=C2Oc3ccc(OC)c(F)c3C2=O)cc1F
O=C(Nc1ccc2c(c1)Cc1ccccc1-2)c1ccc([N+](=O)[O-])cc1
NC(Cc1ccc(-c2cnc3ccc(C=Cc4ccc(-c5ccc(Cl)cc5)cc4)nn23)cc1)C(=O)O
Cn1c(CNC(=O)NC(=O)Nc2ccccc2F)nc2ccccc21
CCOC(=O)Cc1cnc2c(c(C=Cc3ccncc3)nn2C)c1Nc1ccc(NC(=O)c2ccc(-c3ccccc3)cc2)cc1
Cc1ccc(C)c(NCC(=O)OC(=O)CC2c3ccccc3-c3ccccc32)c1
O=C(O)c1ccc(NC(=NC(=O)c2cccc([N+](=O)[O-])c2)NCCc2ccccc2)cc1
CCNc1ccc(-c2cn3cc(NC(=S)NC(=O)C4CC4)ccc3n2)cc1
CNC(=O)Cc1nc(-c2ccc(F)cc2)oc1-c1ccc(OC)cc1
COc1ccc(C=Cc2ccc3c(c2)c2cccsc-2[n+]3[O-])cc1OC
NC1=NC(C(=O)c2ccc(Cl)cn2)(c2cc(NC(F)F)ccc2F)C2CC2O1
COc1cc2c(NCc3ccccc3)ncnc2cc1OCc1cccs1
CN(C)C(=O)N1CCN(Cc2ccc(F)cc2)CC(Cc2ccc(F)cc2)C1
COc1ccc(C(=O)Nc2cccc(Nc3nccc4ccccc34)c2)cc1OC
CC(C)(Cc1c(C=NNS(=O)(=O)c2ccccc2)no[n+]1[O-])c1ccc(Cl)cc1
COc1ccc(C(=O)NCC(c2ccccc2)N2CCN(C3CCCCC3)CC2)c(OC)c1
CC1OC2(OCC3OCCN(C(=O)Nc4ccc(F)c(C#N)c4)C3C2O)C2OC(C)(C)OC12
Cc1cc(C)cc(Cn2nc(C)cc2C(=O)Nc2cc(Cl)ccc2Cl)c1
CN(C)c1cccc2c1C(=O)C=CC21c2ccc(N(C)C)c3c(N(C)C)ccc(c23)C(c2ccccc2)C1c1ccccc1
COc1ccc(-c2cc(C(=O)N3CCN(C(=O)Cc4cc(OC)c(OC)c(OC)c4)CC3)no2)cc1
O=C(C1CCCCCC1)N1CCC(n2c(=O)[nH]c3cc(Cl)ccc32)CC1
CCOCc1cc(CO)nn1CCCC(=O)NC(=O)c1csc2ccccc12
CC(=O)NCc1nccn1C1CCCN(c2nc(C)cc(C)n2)C1
COc1ccc(-n2ncc(C(=O)Cc3ccc(Cl)cc3)c2C2CCN(N3CCN(CC=Cc4ccccc4)CC3)CC2)cc1
CCC1CC2CN3CCc4c([nH]c5ccccc45)C(C(=O)OC)(C2)C1(C(=O)OC)C3c1ccccc1
O=C(NO)c1cnc(NC2(c3ccc(-c4cccc(F)n4)cc3)CC2)nc1
O=C(Nc1ccc2ccccc2c1)Nc1nc2c(s1)CCN(Cc1ccccc1C(F)(F)F)C2
CC1(C)CC(=O)C2=C(C1)N=C1SC=CC(=N)N1C2c1ccco1
COc1ccc(-c2cc(-c3ccc(N(C)C)cc3)nc(OC)c2C#N)cc1
COCCCOc1cc(CC(CC(N)C(O)CC(C(=O)NCC(C)C(N)=O)C(C)C)C(C)C)ccc1OC
CCc1nc(C(=O)NC)c(NCC2CCCO2)nc1C
CC(C=CC=C(C)c1cc(C(C)C)c2oc(=O)c(C)c(C)c2c1)=CC(=O)O
CCOC(=O)C1CCN(C(=O)C23CCC(C)(C(=O)O2)C3(C)C)CC1
O=C(Nc1ccc(Cl)cc1)SC1(S)Cc2ccccc2C1
CC(=O)NC1C(O)CC(Oc2ccc(-n3cc(COc4cccc5ccccc45)nn3)cc2C(F)F)(C(=O)O)OC1C(O)C(O)CO
Cc1c(-c2nc(COc3ccc(F)cc3)no2)cnn1-c1ccc(Cl)cc1
Cc1cc(C)n(-c2ccc(C(=O)OC(=O)CNC(N)=O)cc2)n1
COc1ccc(N2CCN(Nc3ccc(CCC(=O)c4ccc(C(F)(F)F)cc4)cc3)CC2)cc1
C=CCN1C(=O)COc2cc(CN(Cc3ccco3)S(=O)(=O)c3ccc(OC)c(OC)c3)ccc21
CC(=O)NC(=O)C(CS)NC(Cc1ccccc1)C(N)=O
CCC(=O)N1NC(c2ccccc2)C2c3ccccc3CCC21
CC(C)Oc1cc(NC(=N)c2cccs2)[nH]c(=O)c1Cl
CCOC(=O)c1cc(-c2ccc(OC)c(OC)c2)cn1S(=O)(=O)c1ccc(OC)cc1
CS(=O)(=O)N1CC(CCl)c2ccc(NC(=O)NCc3ccc(Cl)cc3)cc21
CCOc1ccccc1C=CC(=O)C=C(O)C=Cc1ccc(O)cc1
COC(=O)C1Cc2c([nH]c3ccccc23)C(c2cc(OC)c(OC)c(OC)c2)N1C
CC(=O)Cc1ccc(NN(CC(O)CN2CCC(O)(c3ccc(Cl)cc3)CC2)c2ccc(OCc3ccc(Cl)cc3)c(C(N)=O)c2)cc1
CON=C(c1ccon1)c1ccccc1COc1cc(C(F)(F)F)nc(NCc2ccccc2)n1
N#CC(Cc1ccc(-c2cccs2)cc1I)NC(=O)C1NC2CCC1C2
COc1ccc(-n2c(=O)c3sc4ccccc4c3n(CC(=O)Nc3ccccc3F)c2=O)cc1
O=C1C(Sc2nc3cc(C(F)(F)F)ccc3[nH]2)CCN1c1ccnc2cc(Cl)ccc12
CC(C)=CCCC(C)=CCc1c(CCc2cc(O)cc3c2OC(c2cc(O)cc(O)c2)CC3=O)ccc(O)c1O
O=C(Nc1cccnc1)c1cccc(CN2C(=O)N(Cc3cccc(OC(F)(F)F)c3)C(Cc3ccccc3)C(O)C(O)C2Cc2ccccc2)c1
CCNc1ncc(CN(C)Cc2cnc(C)s2)cn1
O=C(c1csc(C2CC2)n1)N1CCC(c2nc(=O)c3nnn(Cc4cccc(Cl)c4)c3[nH]2)CC1
COc1ccc(NC(=O)CN2C(=O)CC(C)S(=O)(=O)c3ccccc32)cc1
COC1=CC=C2CN(CCc3ccc4c(c3)OCO4)CCC34CCC(CCC1C23)O4
CC(COc1ccc(Cl)cc1)=NN=c1[nH]nc(-c2ccc(Cl)cc2)o1
Cc1ccc(OC(C)C(=O)NN=Cc2ccc([N+](=O)[O-])cc2)cc1
c1cncc(CN2CCC3CN(c4ncnc5[nH]ccc45)C3C2)c1
O=C(c1ccc(OCc2ccccc2)cc1)c1cncc2c(OCc3ccccc3)cccc12
CC(C)(C)C1C(=O)C(=C2NS(=O)(=O)c3c(O)cccc32)C(=O)N1Cc1ccc(F)cc1
CN(C1CCCCC1)C(Cc1cccc(C(=N)N)c1)C(=O)NS(=O)(=O)c1ccc(-c2ccccc2)cc1
Cc1[nH]c(-c2ccc(OCc3ccc4c(c3)OCO4)cc2)c(CC(=O)O)c1Cl
Clc1cccc(Sc2ncc3ccccc3n2)c1
CN(C)c1ccc(C=CC(=NO)c2ccc(F)cc2)cc1
CC(=O)NC(C)c1ccc(OC2CCN(c3ccnc(OCC(F)(F)F)c3)C2)cc1
O=C(C=Cc1ccc(OCCCN2CCCCC2)cc1)c1ccc(-n2ccnc2)cc1
N=C(N)c1ccc2cc(C(=O)N3CCN(c4ccc(O)cc4)CC3)ccc2c1
O=C(O)C=Cc1nc(=O)[nH]c(O)c1Br
O=C(O)N1C(=O)C(=O)N2c3ccccc3C(c3ccccc3Cl)=NC(Cc3ccccc3)C2C1=O
O=C(c1ccc(F)nc1)N1CCCC2(COCCN(c3ncccn3)C2)C1
CCCC1NC(=O)C(N)CSSCC(C(c2ccccc2)c2ccccc2)NC(=O)C(CC(=O)O)NC(=O)C(C(C)CC)NC1=O
CCCCCCCCN1C(=O)C(CC(=O)NC)CC2(C(=O)N(CC)CC2c2ccccc2)C1=O
Cc1ccc(-c2cc(Cl)ccc2OCc2ccccc2)n1-c1cccc(C(=O)O)c1
CC(C)c1cc(CSc2cn[nH]c2-c2ccc(F)cc2F)no1
OCC(O)CSc1nnc(-c2ccc3ccccc3c2)n1-c1ccccc1Cl
C=C1OCCc2c1sc1c2c(-c2ccc(C)cc2)nc2ccc(Br)cc21
CC(=O)OC1CC2(O)C(OC(=O)c3ccccc3)C3C4(OC(C)=O)COC4CC(OC(=O)c4ccc(C)cc4)C3(C)C(=O)C(OC(=O)c3ccccn3)C(=C1C)C2(C)C
CCN1CCCCC(N=CNc2ccccc2S(=O)(=O)Oc2ccccc2)C1=O
O=C(NNC(=O)C1=CC(c2ccccc2)=NS(=O)(=O)N1)Nc1ccccc1[N+](=O)[O-]
O=c1c2ccccc2oc2ccc3ccccc3c12
COC(=O)C1=C(c2ccc(OC)cc2)CC2CCC1N2C(=O)N1CCC(Oc2ccc(OC(C)C)cc2)CC1
CCCCC(=O)NNC(=O)Cc1cccc2ccccc12
COc1ccc(C(=O)NN2C(=O)CCC(C(=O)CNc3cnccn3)C2=O)cc1
COc1ccc(Cl)cc1C=CC(=O)c1c(OC)cc(OC)c(Br)c1OC
COc1ccc(C=C(SCc2ccc(C(F)(F)F)cc2)C(=O)Cc2ccc(Br)cc2)cc1OC
COc1ccc(CCN2C(=O)CSC2=S)cc1
CCCCCCCCc1ccc(O)cc1
COc1ccc(OC)c(C=Nc2ccc(S(=O)(=O)N3CCCC3)cc2)c1
Cc1ccc(NC(=O)c2ccc(-n3c(C)ccc3C)cc2)cc1
COc1cccc(-c2nc3ccc(C)cn3c2NC(=O)C2CC2)c1N
Cc1nnc(-c2cc(-c3ccc(OCc4ccc5cccnc5c4)c(C#N)c3)ccn2)o1
O=C(c1ccc(Nc2cc[n+](Cc3ccccc3)c3cc(C(F)(F)F)ccc23)cc1)N1CCNCC1
O=C(COc1ccccc1[N+](=O)[O-])NN=Cc1ccco1
Cc1noc(C)c1S(=O)(=O)NC(=O)c1c(-c2ccc[nH]c2=O)c2c3occc3c(F)cc2n1Cc1cc(F)ccc1F
CC(C)(N)C(=O)NCn1nnnc1C(CCCc1ccccc1)C1OC(n2ccc(=O)[nH]c2=O)C(O)C1O
COc1ccccc1NC(=O)C(C)Sc1nc2ccccc2c(=O)n1Cc1ccco1
CN(C)CCCNc1ccnc2ccc(-c3cccc(S(=O)(=O)Nc4ccccc4N)c3)cc12
Cc1cn(C)c(CNCc2cccnc2N(C)C)c1C
CC(C)CC1CCN(NCCCc2nc(-c3ccc(F)cc3Cl)no2)CC1
CCCCCCCCC=CCCCCCCCCCCCC(=O)NO
CC(C)=CCCC(C)=CCCC(C)=CCC1=C(O)C(=O)c2ccccc2C1=O
COc1cc(Nc2nnc(C3C4CC5CC(C4)CC3C5)o2)c(C)cc1Cl
O=C(Nc1cccnc1)c1csc(-c2ccncc2)n1
CS(=O)(=O)c1ccc(C(=O)Nc2ccc(C#N)cc2C(=O)Nc2ccc(Cl)cn2)cc1
CN(Cc1ccccc1)S(=O)(=O)N1CCC(c2ccccc2)CC1
COc1ccccc1NC(=O)CN1C(=O)C2(SCC(=O)N2c2ccc3c(c2)OCCO3)c2ccccc21
CC(NC(=O)N1CCOCC(Oc2cccc(F)c2)C1)c1ccon1
Cc1cc(CN(C)C(=O)CCc2nnc(C3CCCC3)o2)on1
CC(C)(C)n1ncc(C(=O)NCc2ccc(Cl)cc2)c1N
Cc1cc(NC(=O)c2cccc(Cl)c2O)c2c(C)cccc2n1
Cc1cc(C(=O)CSc2nnc(N)s2)c(C)n1CCO
CCOC1OC(=O)C(C)C(=O)C(C)CC(C)(OC)CC(C)C(=NOCC=Cc2ccc(Oc3nc(C)cc(C)n3)cc2)C(C)C2OC(=O)OC12C
CCOC(=O)C1CCC2C3C(=O)N(c4ccccc4OC)C(=O)C3C(C)N2C1
CCc1ccccc1OC(=O)C(C)CCc1ccc(NNc2nc3ccccc3[nH]2)cc1
Cc1noc(C)c1S(=O)(=O)C1CCCN(C(=O)NCc2ccccc2Cl)C1
CCCCSC(Cc1ccc2c(c1)CCCC2)c1ccc(C)cc1
CC(=O)c1c(-c2ccccc2)c2cc(C(=O)O)sc2[nH]c1=O
O=C(O)c1cc(=O)oc2cc(OCc3ccc(Cl)cc3)ccc12
CCc1sc(C)cc1C(=O)NCc1ccccc1
CN(C)C(=O)CCc1cccc(S(=O)(=O)NCc2ccccc2F)c1
COc1cc(-c2cc(-c3ccc4nc(C5CC5)[nH]c4c3)on2)cc(OC)c1OC
O=C(Nc1ccc(Cl)cc1)c1cc(Cl)ccc1O
COc1ccc(C2=C(c3ccc(OC)cc3)C(=O)N(C(C)=O)C2=O)cc1
CONc1cccc(C(=O)C(=O)c2ccc(C(C)(C)C)cc2)c1C
CC1NC(=O)C(CCCNC(=N)N)NC(=O)C(CO)N(C)C(=O)C(C)NC(=O)C2Cc3ccccc3CN2C(=O)C(Cc2ccccc2)NC1=O
O=C1CCCC2=Nc3ccc(F)cc3C(c3cccc(O)c3)C12
Cc1cc(C)nc(N2CC3CN(C(=O)c4ncc(N5CCCC5C)cc4-c4ccccc4)CC32)n1
COc1c2cnn(C)c2c(C(F)(F)F)c2c1nc(N)n2C
CCOC(=O)C1=C(C)NC(=S)NC1c1ccccc1
COC(Cc1ccc(O)cc1)C(=O)NC(=O)CCc1nc(=O)c2ccccc2[nH]1
Cc1c(COCc2ccc(-n3cnn4cc(-c5ccc(Cl)cc5)cc4c3=O)cc2)cc[n+]2ccccc12
CN(c1cccs1)S(=O)(=O)c1c(F)c(F)c(F)c(F)c1F
Cc1occc(=O)c1OCC(=O)NCc1ccco1
CN1CCN(c2nnc(NC(=O)c3cn(Cc4ccc(F)cc4)c4ccc(F)cc4c3=O)s2)CC1
CC(C)NCC(=O)N1CC(O)COCC2OC(CC(=O)Oc3ccccc3)CCC21
CC(Nc1nccc(N2C(=O)OCC2C(C)C)n1)c1ccc(CN2CCNC(CCN(C)C)C2)cc1
CCCCCN(CCc1ccc(C(=O)c2ccc(CN3CCCCC3)cc2)cc1)C1CCc2nc(N(C)c3ccccc3)sc2C1
Cc1cccc(C(C)C)c1NC(=O)CNC(=O)c1cc2cc(Cl)ccc2[nH]1
CCOC(=O)c1cnn(-c2ncc3sc4ccccc4c(=O)n23)c1C1CCCCC1
O=C(O)c1cc(Br)c(OCc2ccc(Cl)c(Cl)c2)c(Br)c1
Cc1ccc(-n2nc(Sc3nnc(-c4cccnc4)o3)c(C#N)c2N)c(C)c1
CN(Cc1cnc2nc(N)nc(N)c2n1)c1ccc(C(=O)NC(CCC(=O)NCc2cccc(I)c2)C(=O)NCc2ccccc2)cc1
O=C1C(=Cc2ccc(N3CCOCC3)cc2)SC(=S)N1NS(=O)(=O)c1ccccc1
Cc1cc(C)cc(N2CCC(N3CCCC3c3noc(C)n3)CC2)c1
C=CCN(CC=C)Cc1cc(Nc2ccnc3cc(Cl)ccc23)cc(CC(C)(C)CN(CC)CC=C)c1O
O=C(O)CC(=O)Cc1ccc(ONC2CCCc3ccccc32)cc1
COC(=O)c1ccc(Cn2c(CCCC(=O)O)c(C(=O)CCc3ccc(OC)c(OC)c3)c3cc(OC)c(OC)cc3c2=O)cc1
Cc1cccc(Nc2nc3cc(C(F)(F)F)cc-3ccc2C)c1
CCc1c2c(cn1CCC(=O)O)c1ccccc1n2CC
Cc1cc(C)c(Cn2c(CCc3c[nH]c4ccccc34)nnc2C(Cc2c[nH]c3ccccc23)NC(=O)OC(C)(C)C)c(C)c1
CCOC(=O)C1=C(C)N=C2NN=C(C(C)NS(=O)(=O)c3ccc(F)cc3)N2C1c1cccs1
COc1cccc(OC2CC3(C)CC(=O)C4(C)C5(O)CC(C)C(O)C5C(C)CC(OC)C4(O)C34COC(C)(C)OC3CC5(C)C6CC36OC(O)C25C4)c1
O=C(COc1ccc(Br)cc1)NN=Cc1cc(Br)ccc1O
C(=Cc1ccco1)Cn1cnnn1
O=C(CN1CC(F)(F)C1)C1CCC(c2ccccc2)CN(NC(=NC(=O)C(F)(F)F)Nc2ccc(Cl)cn2)C1=O
Cc1cc(C)n(C2CC3CN(C(=O)c4ccc(F)cc4-n4nccn4)CC32)n1
CCOC(=O)C1=NC2=CC(=O)C(Br)=CC2=N1
CN1CCN(S(=O)(=O)c2ccccc2-c2ccc(CNc3ccc(-c4ccc(Cl)cc4)cc3)cc2)CC1
CC1CCCCC1N1CCC2(C=Cc3ccccc32)CC1
CC1=C(C(=O)Nc2ccc(C)c(C)c2)C(c2ccc(Oc3ccccc3)cc2)C2=C(CC(c3ccc(Cl)cc3)CC2=O)N1
COC(=O)c1ccc(Cl)cc1C(=O)NCCn1ccnc1
COC(=O)c1cc(-c2c(C(=O)OC)n(Cc3ccc(-c4ccccc4)cc3)c(=O)c3cc(O)c(-c4ccc5ccccc5c4)cc23)ccc1O
CC(C=CC=Cc1sc2ccccc2[n+]1CCCCCCCCC1OC1C=Cc1sc2ccccc2[n+]1CCOS(=O)(=O)[O-])=C1SC(=S)NC1=O
COC(=O)C1CC(OC(c2ccc(Cl)cc2)c2ccc(Cl)cc2)CN1
CC1(C)Cc2c(cnn2-c2cccc(Cl)c2)C(NC(=O)c2cnccn2)C1
Cc1cc(NC(=O)Cc2ccc(Cl)cc2)n(C)n1
CNC(C)C(=O)NC1CCN(c2nc(Nc3cc(CC(=O)Nc4ccc(F)cn4)[nH]n3)nc(OC)n2)CC1
NC(=S)NN=Cc1cccc2ccccc12
O=C(COc1cc(F)cc2cccnc12)N1CCC(N2C(=O)OCc3cccc(Br)c32)CC1
Cc1sc2nc(N(Cc3ccccn3)C(=O)C3CCCC3C(=O)O)sc2c1C
C=CCOCCN(c1nc(C)cc(C)n1)C(N(CC)C(=O)c1ccc(CC)cc1)C(F)(F)F
Cc1cc(-c2ccc(OCCCCn3ccnc3)cc2)ccn1
Cc1nc2cc(NC(=O)CSc3nc4c(c(C)nn4-c4ccccc4)c(=O)n3-c3ccccc3)ccc2s1
O=C(O)C=CC(=O)Nc1ccccc1C=C1CCCC1=O
CNC=C1N=Nc2c(NCc3ccc(Cl)cc3)nc(N3CCNCC3)nc21
CCOCC(=O)Sc1nncc2cnc(C)n12
CCc1c(O)[nH]c(SC2CC(=O)N(c3ccccc3Cl)C2=O)nc1=O
COc1cccc(CCn2c(C)nc3cc(C)nn3c2=S)c1
CCCCCCCCCCCCCOc1c(CC)cc(CC=C(C)CCC(=O)NO)cc1CC=C(C)CCC(=O)NO
CCCc1coc(-c2cccc(ONC3Cc4ccccc4OC3C)c2)n1
O=C(O)c1cc(O)ccc1O
CCOc1nonc1[S+]([O-])c1ccccc1
Cc1cccc(-c2cc(F)ccc2CCc2ccc(O)cc2)n1
COc1cccc(NC(=O)N2CCCC2C(=O)N2CCC(Cc3ccc(Cl)cc3)CC2)c1
CCC(=O)c1c(-c2ccc(C(=O)NCCC(=O)O)cc2)oc2ccc(ONc3nc4ccccc4s3)cc12
Cc1ccc(CNC(=O)c2cnccn2)c(C)c1
C#Cc1ccc(C(=O)NCCNc2nc(-c3cccnc3)nc3ccccc23)cc1
CCCC(=O)NC(c1cccs1)c1cc([N+](=O)[O-])c2cccnc2c1O
COc1ccc(CCN(C)c2nc(C)nc3c2cnn3-c2ccccc2)cc1OC
CC(C)(C)n1nnnc1C(c1cc2ccccc2n2nnnc12)N1CCN(c2ccccc2)CC1
COc1ccc(N2CCN(Cc3coc(-c4ccc(Br)cc4)n3)CC2)cc1
CCN(CCCN1CCC(c2nc(C)cs2)CC1)C1CCc2ccccc2C1
CCS(=O)(=O)c1cc(NCC(=O)Oc2ccccc2OC)ccc1ONc1c(C)n(C)n(-c2ccccc2)c1=O
CCCOC(=O)C1C(=O)c2ccccc2C1c1ccccc1
O=P(Nc1ccccc1)(N1CCCCC1)N1CCCCC1
COc1cccc(CC2CN(C(C)C)CC2NC(=O)C2CCCC2)c1
COc1ccccc1NC(=O)CN(c1ccccc1OC)S(=O)(=O)c1cccs1
COc1ccc(CN2C(=O)c3ccccc3Sc3ccc(C(=O)Nc4cccc(CC(=O)O)c4)cc32)cc1
Cc1ccc2oc(CNC(=O)c3ccc(C)c(S(=O)(=O)N(C)C)c3)c(C)c2c1
CCNc1cc(-n2c3c(c4ccccc42)C(C)C(C)C3)cn2c(-c3ccc(Cl)cc3)cnc12
CC(c1ccc(F)cc1)N(c1cc(Cl)ccc1CO)S(=O)(=O)c1ccc(Cl)cc1
CSC(=O)C(CCNC1CCCCC1)NC(=O)c1ccco1
O=C1COc2ccc(-c3ccc(OC(F)(F)F)cc3)cc2N1
COCC(=O)Nc1ccc(NC(=O)Cc2ccc(OC)cc2)cc1
Cc1cc(CNCC(O)c2cc(C(F)(F)F)ccc2F)cc(N2CCN(C(=O)c3ccc(C(F)(F)F)cc3)CC2)c1
CC(C)(C)OC(=O)NC1CN(Cc2ccc(C#N)cc2)c2ccccc2N(CC(=O)N2CCCC2C(=O)Nc2ccccc2)C1=O
O=C(CC(=O)Nc1ccc(Oc2ccc3c(c2)C(=O)N2CCCC2C=N3)cc1)Nc1ccccc1
NC(=O)c1cncc(NC(=O)Nc2cc3[nH]nc(-c4ccc(F)cc4)c3cc2F)c1
c1ccc(-c2cc(-c3ccccc3)nc(N3CCN(c4ccccc4)CC3)c2)cc1
O=C(Nc1nc2ccc(Br)cc2s1)c1cccnc1Cl
NC1=C(NC(=O)C2CC2)C(=O)c2nccnc2C1=O
O=C1CNC(=O)CNC(=O)CNC(=O)C2CCCCC2NC(=O)CCNC(=O)CNC(=O)CNC(=O)CNC(=O)C2CCCCC2NC(=O)CCN1
N#CC1C(=N)Oc2c(c(-c3ccccc3)nc3ccc4ccccc4c23)C12C(=O)N(CN1CCCC1)c1ccccc12
COc1ccccc1N1CCN(CCn2c(O)nc3c(C)c(C)ccc3c2=O)CC1
O=C1c2ccccc2C(OCc2ccc([N+](=O)[O-])cc2)(c2ccc(Cl)cc2)N1Cc1ccc([N+](=O)[O-])cc1
CSc1ccc(CNc2ccc3c(c2)CCCC3=O)cc1
Brc1ccccc1OCCCCOc1ccc2ccccc2c1
COCC(=O)C1OC(O)C2C3CCC(CN3)C12
O=S(=O)(Nc1ccc2c(c1)OCO2)c1cccs1
COC(=O)C1=C(C)NC(C)=C(C(=O)OC)C1c1cccc(C=NNC(N)=S)c1
Cc1ccc2ccccc2[n+]1CCCc1ccc(O)c(C(C)C)c1
CCCCCC1CC(=O)C(CCC)OO1
CC(C)CC(C)NCc1cc(C(=O)N2CCC3(CC2)CC(=O)c2nn(C(C)(C)C)cc2O3)ccc1F
COc1ccc(N2C=C3C(=O)C(C)(OC(=O)c4oc5ccccc5c4C)C(=O)C=C3C=C2c2ccccc2)cc1
CNc1nc(NC)nc(N2CCC(Sc3nnc4ccccn34)CC2)n1
Clc1ccc(C2CCC(Cl)(c3ccc(Cl)c(Cl)c3)CC2)cc1
COc1ccc(S(=O)(=O)NC(COC(N)=O)C(O)c2ccc(NC(=O)c3cccc(OC)c3)cc2)cc1
O=C(NNC(=S)Nc1cccc(S(=O)(=O)N2CCCCC2)c1)c1cccc(Cl)c1
COCc1ccc(C(=O)Cn2ccnc2C)o1
CC(=O)OC1C(C)=C2C(C1OC(C)=O)C(OC(=O)CCl)C1(C)C3CCC(C3)C21
CNCC(O)C(c1ccccc1)n1ccc2ccccc21
Cc1[nH][nH]c2ncnc(=O)c1-2
CNNc1cccc(-c2csc(N)c2C(=O)CC(=O)Oc2ccccc2)c1
Cn1c(C2CCCCC2)nc2cc(N3CCCC3)ccc21
CC(=NO)c1ccc(-c2ccc(-c3ccccc3)cc2)nc1
CCc1cc(-c2cc(C(=O)NC(C)(C)CO)n3c2C(=O)N(C)C3c2ccco2)c(O)cc1O
CNCCC1(C2CC2)Oc2ccc(C#N)cc2C(OC)C1O
O=C(O)C=CC(=O)Nc1ccc(CSc2ccc(Cl)cc2)cc1
CC(NC(=O)CCc1ccccc1)C(=O)NC(C=CS(=O)(=O)c1ccccc1)CC(=O)O
c1ccc(CCCCOCCCc2c[nH]cn2)cc1
COc1ccc(S(=O)(=O)N2CCN(C(=O)c3c(NC(=O)c4ccncc4)sc4c3CCC4)CC2)cc1
COC(=O)C1=C(c2ccc(Cl)cc2)CC2CCC1N2C(=O)NCCOc1ccccc1
Oc1ccc2c3c1OC1c4[nH]c5ccccc5c4CC4(O)C(C2)N(CC2CC2)CCC314
O=C(O)CSc1nc2sccc2c(=O)n1Cc1ccccc1Cl
COc1cccc(-n2c3c([nH]c2=O)CCCC3NCc2c[nH]c3ccccc23)c1
CC(Nc1cccc(C(F)(F)F)c1)c1cc(Cl)cn2c(=O)cc(N3CCOCC3)nc12
COc1c(Cl)cc(C(=CC(=O)O)c2cc(Cl)c(O)c(C(=O)O)c2)cc1C(=O)OC(CC(=O)O)C(=O)O
O=C(O)CS(=O)(=O)Cc1ccccc1
COc1cc(OC)cc(-c2c(-c3cccs3)c3cc(-c4ccc(C(N)=O)cc4)ccc3n2C)c1
CONc1cccc(C2C(C(=O)OC)=C(C)NC(C)=C2C(=O)S(=O)(=O)c2ccc(Cl)cc2)c1
CN(C)CCC(=O)c1cccc(-c2cccc(C(N)=O)c2)c1
CCCc1cc(CCC)c2c(c1)C(=O)CC1(CCN(c3ccc(Cl)cc3)CC1)O2
COc1ccccc1N1CCN(c2cc3c(NCC(C)(C)N)nc(-c4ccccc4)nc3cc2OC)CC1
O=S(=O)(c1cccc(-c2ccc(-c3cncnc3)cc2C(CN2CCOCC2)n2ccnc2)c1)N1CCCC1
CCC(C)N1CCCC(Cc2ccc(NC(=O)c3ccc(F)cc3)cc2)C1
COc1ccc(NC(=O)C2C=C3c4cccc5c4c(cn5C(C)C)CC3N(C)C2)c(C(N)=O)c1
COc1ccc(CCC2CC(=O)N(C(=O)NC3CCS(=O)(=O)C3)C2)cc1OC
COc1cc(-c2ccnc3[nH]ccc23)cc2c(=O)nc[nH]c12
CC(C)CC(C=O)NNC(=O)CCc1c[nH]c2ccccc12
CC(C)CC(=O)N1CC2CCC1CN(Cc1coc(-c3c(F)cccc3Cl)n1)C2
O=S(=O)(c1cccc(Cl)c1)C1CC2CCC1C2
CC1(O)Cc2c(O)c3c(c(O)c2C(OC2OC(CO)C(O)C(O)C2O)C1)C(=O)C(C(C)(O)CCC=C(Cl)Cl)C(C)(O)C3=O
O=c1[nH]c2nncn2c1=CC=Cc1ccccc1
CCn1cc(C(=O)O)c(=O)c2cc(F)c(N3CCNC(C)C3)nc21
CC1=C(C(=O)NC2CC2)C(c2ccccc2Cl)N2N=CC=CC2=N1
Cc1cc(C)cc(C(=O)NC(Cc2ccccc2)C(O)C(Cc2ccccc2)NC(=O)OC2COC3OCCC23)c1
N#Cc1ccc(Oc2ccc(OCC(=O)Nc3ccc(-c4ccccc4S(N)(=O)=O)cc3)cc2I)cc1
COc1ccc(Cl)cc1NC(=O)CCCSc1nc(=O)c(C#N)c(-c2ccc(N(C)C)cc2)[nH]1
Cc1cccnc1NCC(=O)Sc1ncccn1
COc1ccc(COc2ccccc2CNCCCNCCCNC(=O)CCCCC2SCC3NC(=O)NC32)cc1O
CCCCCCCCNC(Cc1ccccc1)C(=O)C(=O)NC(CC(C)C)C(=O)NC(CCC(=O)O)C(=O)NC(=O)OC(C)(C)C
Cc1ccc(C(=O)CCC(=O)Nc2ccc(-n3cncn3)c(Cl)c2)cc1
COc1ccc(-n2c(C)cc(C=C3C(=O)NC(=O)NC3=O)c2C)cc1
COc1cc(NCCCC(C)NONC(=O)C(C)C)c2ncccc2c1
CC(=NNC(=O)C(C#N)=Cc1ccc(N(C)C)cc1)c1ccccn1
CN(C)c1cccc2c(S(=O)(=O)Nc3ccc(-c4cccc(NS(C)(=O)=O)c4)cc3)cccc12
Oc1ccc(C2=NC3(CCCCCC3)NC(c3ccc(O)cc3)=C2Cc2ccc3ccccc3c2)cc1
CSc1cc(C)n(Cc2ccccc2)c(=O)c1C#N
CSc1ncc(C(=O)OC(=O)CN2CCCc3ccccc32)c(C)n1
Cc1ccc(NC(=O)CNc2ccccc2NC(=O)c2cccc(Cl)c2)cc1
CC(=NOCC(=O)O)c1cccc(Cl)c1Cl
Cc1ccc(S(=O)(=O)N2CCOCC2)cc1C(=O)NC1CCCCC1
CC(=O)OC12COC1CC(O)C1(C)C(=O)C(O)C3=C(C)C(OC(=O)C(O)C(NC(=O)OC(C)(C)C)c4ccccc4)CC(O)(C(OC(=O)c4ccccc4)C21)C3(C)C
Cc1ccc(CNC(=O)COC2CCN(c3ccccc3)CC2)cc1
O=C(c1cncc(Cl)c1)N1CCN(Cc2ccc(Cl)cc2)CC1
CC(C)Cn1c(=S)sc2c(NC(c3ccccc3)c3ccccc3)nnc(S(N)(=O)=O)c21
CN1CCN(CCc2nnc3ccc(NCCc4ccccc4)nn23)CC1
CCn1cc(C(=O)O)c(-c2ccc(OC(=O)c3ccc(CN(C)C)cc3)cc2)n1
NC(CC(=O)O)C(=O)Nc1cc(O)ccc1O
CN1C(=O)C2(c3ccccc3Oc3ccccc32)c2ccccc21
Cc1cc(NC(=O)c2cc3ccccc3o2)no1
CCC(C)C(NC(=O)C(Cc1ccccc1)NC(=O)CNC(=O)C(CC(C)C)NC(=O)C(Cc1ccccc1)NC(=O)C(N)CC(=O)O)C(=O)O
COC(=O)Oc1nc2[nH]c(NCC3CCC3)nc2cc1Sc1ccc(F)cc1
COc1ccc(Oc2nc3c(C)cccn3c(=O)c2C=C(C#N)C#N)cc1
O=C(O)CNc1nc(NCCCO)nc2c1ncn2C1CCCC1
CC1(NN2CCCCC2c2cc(C(=O)C(=O)c3ccc(F)cc3)no2)COC1
Cn1c(Nc2c(Cl)ccc(CCc3ccc(F)c(Cl)c3)c2Cl)nc2cc(C(=O)NC(=O)C(C)(C)C)c(N3CCN(Nc4ccc(O)cc4)CC3)cc21
CCCCNS(=O)(=O)c1cc(Cl)cc(Cl)c1
CCCCCCCCCCCCC(CCSC)OC(=O)Cc1ccc(O)c(OC)c1
Cc1cc(C(=O)Nc2ccccc2OCc2cc(=O)n3nc(-c4cccnc4)sc3n2)c2ccccc2n1
CN(C)C(=O)n1ccc(-c2ccnc(Nc3ccc(C4CC4)cc3)n2)c1
CCc1ccccc1C(=O)C1CCN(CCn2c(=O)[nH]c3ccccc32)CC1
COC(=O)C1C(c2ccc(-c3ccc(OC)c(OC)c3)cc2)CC2CCC1N2C
Cc1ccc(C(=O)NS(=O)(=O)c2ccc(CCNc3cccc(Cl)c3)cc2)cc1
CC1CCN(C(=O)C2CCN(c3nn4cc(-c5ccc(F)cc5)nc4s3)CC2)CC1
CCC(Oc1ccc(C(=O)c2ccc(Cl)cc2)cc1C)C(=O)O
NS(=O)(=O)c1nc2cc(Cl)c(Cl)cc2nc1Cl
CCc1nc2ccc(C(=O)NCc3ccc(F)cc3)cn2c1N(CC)CCN(C)C
Nc1ncnc2c1ncn2C1C=C(CO)C(=O)C1O
COC1CCC(c2cc3cc(C(=O)NC4CC5CCCC(C4)O5)c(=O)oc3c3ccccc23)CC1
CCCC=O
CCCn1cnnc1CNC(=O)c1ccc2c(c1)CN(C)C(=O)C(CC(=O)O)N2
CN(C)C(=O)CCCCCCCNCCC1CCCC1
CN(C)CC(=O)Cc1cc(=O)c(ON2CCc3ccccc32)co1
O=C(COC(=O)c1cn(-c2ccccc2)nc1-c1ccc(F)cc1)c1ccc(F)cc1Cl
NC(=O)c1cnn2cc(-c3cn[nH]c3)cc2c1NC1CCCC1NCc1ccc(F)cn1
CCOCC(=O)C1CCCC(OC(CCc2ccccc2)CCc2ccc(OC)c(OC)c2)N1
O=S(=O)(Cc1nc(-c2ccc3c(c2)OCO3)cs1)Cc1cc(Cl)ccc1Cl
COc1cccc(-c2c(C3CCCC3)c3ccc(C(=O)NC(=O)C(C)(C)Nc4ccc5c(c4)cc(C(=O)O)n5C)cc3n2C)c1
CCCCC(=O)CCCCCC(=O)Nc1cccc(Cl)c1
CCN(CC)c1ccc(NC(=O)c2sc(=S)n(Cc3ccccc3Cl)c2N)c(C)c1
CCCCc1nc2cc(Cl)c(N3CCN(C)CC3)cc2n1Cc1ccc(C(c2nnnn2C[S+]([O-])CC)c2nnnn2CS(=O)(=O)c2ccccc2)cc1
CC1CCCN(S(=O)(=O)c2ccc3c(c2)CNC(=O)CO3)C1
COCC(=O)NC(=O)c1ccc(Cl)c(C(F)(F)F)c1
COC(=O)C1=C(C)Nc2nc(C(=O)OC)nn2C1c1cccc(Cl)c1
O=C(NCCOCCOCCNc1ccnc2cc(Cl)ccc12)c1ccco1
CC(C)C(NOC(=O)N1CCCC1C1CCCN1)C(=O)C(=O)NC(C(=O)C(=O)NC(C(=O)c1nc2ccccc2o1)C(C)C)C(C)C
CC1(C)N=C(N)N=C(N)N1c1ccc(OCCCO)c(Cl)c1
COc1cc(SC)cc(-c2nc3c(C(=O)NCCCN4CC(C)(C)CC(C)(C)C4)c(OC)ccc3[nH]2)c1
COc1ccccc1C=CC(=O)OC(c1ccccc1)P(=O)(OC)OC
O=c1nc[nH]c2c1ncn2C1SC2OC(CO)C(O)C2(O)C1O
O=C(O)CCn1ccc(NC(=O)c2ccc(F)cc2)c1
Cc1ccc(Oc2nc(C)ccc2C(=NCC2CC2)NO)c(C)c1
COc1cccc(C(=O)NCc2ccc3c(c2)OCO3)c1OC
CCCN(CCOP(=O)(N(CCCl)CCCl)N(CCCl)CCCl)C(=O)NC(CCl)CCCl
O=C(CSc1nnnn1Cc1ccccc1)OCC(=O)c1ccc([N+](=O)[O-])cc1
CC(C)(C)OC(=O)Nc1ccc(NC(C#N)C(=O)OC(C)(C)C)cc1
CC(C)(C)OC(=O)NC(Cc1ccccc1)C(O)CNC1Cc2ccccc2C1
CCCCCCCC[N+](C)(C)Cc1cccc(OC)c1
Cc1nc(N2CC(O)CC2C(=O)NC(Cc2cc(F)cc(F)c2)C(O)CNCc2cccc3c2OCCO3)cc(C(C)(C)C)n1
CN1CCC(C(=O)NC(=O)Nc2ccc(F)cc2)C1
O=C(CCc1nnc(-c2ccc(N3CCC(CO)CC3)cc2)o1)Nc1ccccc1Cl
Cc1cccc(CNc2nc(NCc3ccc(F)cc3)ncc2C(=O)NCCN(C)C)c1
O=C(CN1CCN(S(=O)(=O)c2ccc(F)c(F)c2)CC1)Nc1ccc(Cl)cc1
CC1CCN(S(=O)(=O)c2cccc(NC(=O)c3cc(-c4ccc(OC(F)(F)F)cc4)n[nH]3)c2)CC1
C=CCn1ccc2c(c1=O)c1cc(O)ccc1n2CC
Cc1ccc2c(C(=O)Nc3c(NC(Cc4ccccc4)C(=O)O)c(=O)c3=O)c[nH]c2n1
Cc1ccccc1-c1nsc(NS(=O)(=O)c2cc(C(=O)N3CCOCC3)ccc2F)c1C#N
COc1cc(C)c(CCc2ccc(OCCC=C(C)C)c(OC)c2)c(C)c1
O=C(OCC(=O)N1CCC(C(c2ccccc2)N2CCCCC2)CC1)c1ccco1
CN1CCN(CCCN2C(=O)CC3(CCCc4ccccc43)C2=O)CC1
O=C(c1ccncc1)N1CC2C([O-])(C1)C(C[n+]1ccccc1)CC1(C[n+]3ccccc3)CC21c1ccc(Cl)cc1
Cc1ccc(NC(=O)Cn2nc(-c3ccc(C)c(C)c3)ccc2=O)cc1C
O=C(NCCCn1cncn1)c1ccc(Cl)c([N+](=O)[O-])c1
CC(CCC(=O)C1CCC2C3C(O)CC4CC(O)CCC4(C)C3CCC12C)NC(=O)CCC(NCCc1ccc(N(C)C)cc1)C(=O)O
CCOCCC(=O)NCCS(=O)(=O)NC(=O)C=Cc1ccc(Cl)c(Cl)c1
COc1ccc(-c2c(C(F)(F)F)oc3c(CN4CCOCC4)c(O)ccc3c2=O)cc1
CC(CC(O)(CC(O)C(C)(C)O)C(O)C(C)(C)O)C1CCC2(C)C3CC=C4C(CCC(O)C4(C)C)C3(C)C(=O)CC12C
COc1ccc(CCNC(=O)C2CC(=O)N(c3ccc4c(c3)OCCO4)C2)cc1OC
OCCc1ccc(Sc2ncc(COc3ccc(-c4ccc(F)cc4)cc3)cn2)cc1
COc1ccc(CNC(=O)CCS(=O)(=O)c2ccc3c(c2)NC(=O)CO3)c(OC)c1
C[n+]1cccc(C(=O)c2cnn(CCOc3ccc(Cl)cc3)c2N)c1
CC(C)CN(CC(O)C(Cc1ccccc1)NC(=O)C(NC(=O)OCc1ccccc1)C(C)C)S(=O)(=O)c1ccc2ncsc2c1
N#CCC12CCC(=O)C=C1CCc1cc(Cl)ccc12
CC(C)(C)C(=O)OCC[N+](C)(C)C
COc1cc2ncnc(Nc3ccc4c(c3)ncn4C(=O)OC(C)(C)C)c2cc1OC
CC(C)C(NC(=O)c1ccc(C(=O)N(CCC(=O)O)CCC(=O)O)cc1)C(=O)NCc1cccs1
COc1cccc(-c2sc(NC(C)=O)cc2C)c1
C=CCn1c(SCc2nc(=O)c3ccccc3[nH]2)nc2ccccc21
Cc1ccc(C)c(-c2cc(C(=O)Nc3cccc4c(Cl)c[nH]c34)c(C(C)C)[nH]2)c1
Nc1nc(=O)c2ncn(C3OC(COP(=O)(O)CP(=O)(O)O)C(O)C3O)c2[nH]1
CCCOC(=O)c1c(N2CCOCC2)nc2c(C(F)(F)F)cccc2c1C(=O)OCCC
CNC(=O)Cn1c(=O)c2ncncc2n(C)c1=O
COC(=O)C1(C(=O)Cn2ccnc2)C2c3cc(C(=O)Cc4ccccc4)n(CCc4c[nH]c5ccccc45)c3CC2CN1N1CCCC1
CCN(Cc1cccc(Cl)c1)Cc1cc(F)ccc1O
c1cncc(SCC(c2cccs2)N2CCN(c3cccc4ccccc34)CC2)c1
CC1(C)CCc2cc(-c3cncs3)ccc2C1CCC1CC(O)CC(=O)O1
CCC(C)CC(N)C(=O)CCc1nnc(NSNc2nnc(CCC(=O)C(N)CC(C)CC)s2)s1
COc1cccc(NC(=O)N2CCCN(C(=O)Cc3sc(=O)[nH]c3C)CC2)c1
CCNc1cc2[nH]c(C(=O)Nc3ccc(C(=O)NO)c(Cl)c3)cc2cn1
O=C(O)C(O)=CC(=O)c1cn(Cc2cccc(Cl)c2F)c2ccccc12
Cc1ccc(NC(=O)c2cn(C(C)(C)C)nc2-c2cccc3ccccc23)cc1F
CN1C2CCC1CC(OC(F)(F)C(=O)C1CCCCC1)C2
COc1cc(O)cc(-c2c(C(=O)O)ccc3ccc4c(OC)cccc4c23)c1
CCCCC1CCCC(c2ccc(C(F)(F)F)cc2)N1C(=O)Nc1ccccc1
COc1cccc(C(C)NC(=O)Nc2ccccc2)c1OCCCCOc1nc(Cl)ccc1-c1n[nH]c(=S)o1
N#CC(c1ccc(Cl)cc1Cl)N1CCN(CCN2CCCCC2)CC1
CC(C)Cc1ccccc1ONCc1nc(-c2ccccc2)no1
CCOC(=O)c1c(C)n(C)c2ccc(O)cc12
CN(C)CCNNc1c2ccccc2nc2c(C(=O)CCN(C)C)cccc12
Cc1ccc(C(=O)O)cc1NC(=O)C1CCN(c2ncnc3c2nc2n3CCCCC2)CC1
COc1ccc(CN=C(c2ccc(OC)cc2)N(C(=O)N(C)C)C(C)C)cc1
CC(CO)C1Oc2ncc(C#CCc3ccccc3)cc2C(=O)N(CN(C)C(=O)Nc2ccccc2)CC1C
O=C(NC(Cc1c[nH]c2ccc(O)cc12)C(=O)O)c1ccccc1Cl
Cc1ccc(-n2nc(C(F)(F)F)cc2-c2ccc([S+](C)[O-])cc2)cc1
COC(=O)C(CCSC)NC(=O)CCC(=O)N(C)CC(NC(=O)CCC(NC(=O)OCc1ccccc1)C(=O)OC)C(=O)NC(CC1CCCCC1)C(=O)OC
O=c1nc2c3c(=O)cc[nH]c3n(-c3cccnc3)c(=O)n2c(=O)o1
CCC(C)(C)Nc1c(O)c(=O)c1=NCc1ccccn1
CN(C)CCC1CNC(=S)N1Cc1ccc2[nH]ccc2c1
CC(C)=C(NNc1ccc2c(c1)NC(=O)CO2)C(=O)C(=O)c1ccccc1
Cc1cnc2cccc(OCc3c(C(=O)N4CCNC(C)C4)nc4ccc(Cl)cn34)c2n1
COCCc1sc[n+](CCCCc2ccc(C[n+]3csc(CCOC)c3C)s2)c1C
Brc1ccccc1-c1nnnn1Cc1cccc(-c2c(-c3ccccc3)nc3ccccn23)c1
O=c1nc(C=Cc2ccccc2[N+](=O)[O-])c(I)c(O)[nH]1
Cc1ccc(C(=O)C(=O)c2cncn(Cc3ccc(F)c(F)c3)c2=O)cc1NCc1ccc(NN2CCOCC2)cc1C(F)(F)F
CC(=O)C1CC2(CCN(CNCc3ccsc3)CC2)CO1
CCC(=O)N(c1ccccc1)N1CCC(CCCc2c[nH]c3ccc(F)cc23)CC1
C=CC(C)(C)c1nc(N)[nH]c1-c1nc(C)n2ncnc(Nc3ccc(Br)cc3C)c12
COCc1cc(CCCN(C(=O)N2CCC2(C)C(=O)c2csc3ccccc23)C2CC2)ccc1Cl
O=C(C(=O)C12CC3CC(CC(C3)C1)C2)c1cc(C2CCCCN2Nc2ccccc2)on1
Cc1[nH]nc2c1C(c1ccco1)C(C#N)C(=N)O2
Cc1cc2nc(-c3ccc(Cl)cc3)oc2c(Cl)c1OCCCN1CCCCC1
CC(N)=CC(=O)c1ccccc1
COc1ccc(C(=O)Nc2cc(C(C)(C)C)on2)cc1
C=CCOC(=O)C1=C(c2cccc(Cl)c2)Nc2nc3c(c(=O)n2C1c1ccccc1)CCCC3
NC(=O)c1cc(-c2cnn(-c3ccc(S(N)(=O)=O)c(C(F)(F)F)c3)c2)nn1C1OC(CO)C(O)C1O
COc1ccc(Br)c(C#Cc2ccc(CC(C)NC(C)=O)cc2)c1
COc1cccc(N(C(=O)c2cccs2)C(C(=O)NC(C)(C)C)c2cccnc2)c1
CC=C(CC)C(=O)N(C)C(C(=O)N(C(C)C(=O)O)C(C(=O)NCC(N)=O)C(C)C)C(C)C
CN(C(=O)NCc1ccccc1)c1ccccc1
Cn1c(=O)c(C(=O)c2cccc(C#N)c2)c(N)n(Cc2ccccc2)c1=O
CCC(=O)c1cccc(ONC(CN2CCOCC2)c2ccc3c(c2)OCO3)c1
O=C(CSCC(=O)Nc1ccc2c(c1)CCCC2)NN=Cc1c[nH]c2ccccc12
CCc1ncc(CCOc2ccc(CC(C)=O)cc2)n1Cc1ccc(-c2ccccc2-c2nn[nH]n2)cc1
CC(C)Oc1ccc2c(=O)c(-c3ccc4c(c3)CCC(C)(C)O4)coc2c1
CCCC(=O)Nc1n[nH]c2nc(Nc3c(OC)cccc3OC)ncc12
O=C1CSc2n[nH]c(=O)n2N1Cc1ccccc1
CC12CCC3C(CCC4CC(C(=O)O)CCC43C)C1C(n1cc(-c3ccccc3)nn1)CC2=O
CCOC(=O)c1cc(OC)ccc1Oc1ccc(C(=O)Nc2ccc(Cl)cc2)cc1
CCOC(=O)c1cnc2c(C)cccc2c1N
CCC(C)C(N)C(=O)NC(CCC(N)=O)C(=O)NC(CC(C)C)C(=O)NC(C)C(=O)O
NC(=S)Cc1ccc(Nc2c3c(nc4ccccc24)CCCC3O)cc1
CCCN(C(=O)CNCc1ccco1)S(=O)(=O)c1ccc(Cl)c(C(=O)N2CCC(C)CC2)c1
CC(=O)N(O)c1nc(C)cc(-c2ccc(Cl)cc2Cl)n1
O=C1C(O)=C(c2ccccc2)C(=O)c2ccccc21
O=C(O)CNC(=O)c1ccc(CN(Cc2ccc(-c3ccoc3)cc2)S(=O)(=O)c2ccc(F)cc2)cc1
CCCc1nc2c(O)n(C)c(=O)n(C)c-2n1
Cc1c(O)cc2c(c1-c1cc(NC(=O)C(C)NC(=O)C(C)NC(=O)C(C)NC(=O)OC(C)(C)C)n(-c3ccccc3)n1)Oc1ccccc1O2
CCNC(=O)CCc1c(C)c2ccc(O)c(CN(CC)CC)c2oc1=O
N=C(N)N1CCC(NCC(=O)NC(CCCCN)C(=O)NS(=O)(=O)Cc2ccccc2)CC1
Cc1cc(O)cc2c1c(C(C)C)cn2Cc1ccccc1
O=C(NC1(C(=O)NC(=O)C(Cc2ccccc2)NCCCN2CCOCC2)CCCC1)c1cc2ccc(Cl)cc2[nH]1
COC(=O)c1c(-c2ccc(Cl)cc2)[nH]c2ccccc2c1=O
CC(=O)c1ccc(NC(=O)c2oc3ccccc3c2C(=O)NC2(C)Cc3ccccc3C2)cc1
CCC(CC(C)CC(C)CC(C)C(=O)O)C(C)=O
C=CC1C(=C)CCC2C1CC1OC(=O)C3(C)C(OC(C)=O)CCC2(C)C13O
CCOC(=O)c1nnn(C)c1S(=O)(=O)O
CC(=O)c1ccc(C=CS(=O)(=O)CS(=O)(=O)C=Cc2ccc(C(C)=O)c(C(C)=O)c2)cc1C(C)=O
CC(=O)c1cccc(OCc2cc(C(=O)N(C)CC(C)C)no2)c1
O=C(Nc1ccc(N2CCCN(CC(O)(Cn3cncn3)c3ccc(F)cc3F)CC2)c(F)c1)c1ccccc1
CC(C)(C(=O)Nc1nccs1)C(c1ccccc1)c1ccc2c(cnn2-c2ccc(F)cc2)c1
CC(=O)c1c(O)c2c(OOP(=O)(CC(C)C)Oc3ccccc3)cc3c(c2oc1=O)CCC(C)(C)O3
O=S(=O)(c1cc(Cl)ccc1Cl)N1CCCCC1c1cccs1
CCOC1(C)OOCC2C1CCC2(C)O
Cc1cc(-c2cnc3[nH]cc(-c4cccc(S(=O)(=O)Nc5ccccc5)c4)c3c2)cc(C)n1
CC(C)(C)CNC(=O)c1ccc(N2CCc3ccccc3C2)nc1
Cc1noc(C)c1CN1CCN(C(=O)c2sc3ccccc3c2Cl)CC1
Cc1cc(S(=O)(=O)NN=Cc2cccc(O)c2)c(-n2cccc2)cc1Cl
COC(=O)c1ccc(CCCCCCNCCC2CCCCC2)cc1C(=O)OC
CON=C(C(=O)OC)C(Cc1ccccc1)NC(=O)C(CC(C)C)NC(=O)C(CC(C)C)NC(=O)OCc1ccccc1
CC(=O)NC(C(=O)N1CCCC1C(=O)NCc1ccccc1)C(C)C
O=C(NCCC(O)CN1CCc2cc(Cl)sc2C1)c1ccccc1
C=CCNc1nc(C(=O)OCC(=O)c2cccc(Br)c2)cs1
CCCCC(CC)COCCCCCC(=O)N1CCN(c2ccc3c4c(cccc24)C(=O)N(CCCCCC(=O)C2CCSS2)C3=O)CC1
CC12C3=C(CC4C5(OC(=O)C(CO)=C5CC5C(O)C6CC6C54C)C3CC(=O)C1O)C1CC12
COc1cccc(CNC(=O)C2CCN(C(=O)NCc3ccccc3)CC2)c1
Cc1cccc(CN2C(=O)CN=C(c3ccccc3)c3ccccc32)c1
O=C1COC(c2ccccc2)=N1
O=c1nc[nH]c2c1ncn2C1OC(CO)C(O)C1O
O=C(O)CC(NC(=O)CNC(=O)Cc1cc(Cl)c(NCc2ccc3ccccc3n2)c(Cl)c1)c1ccc(Cl)c(Cl)c1
COc1ccc2c(c1)CCCN2CCNC(=O)C1CC(OC(=O)N2CC=CCC2)CN1C(C)=O
O=C(O)c1cc2cccc(Cl)c2s1
COc1ccc(C2CNCC2C(=O)Nc2ccc3c(c2)OCO3)cc1
CCOC(=O)c1ccc(NC(=O)CNS(=O)(=O)c2cc(C)c(C)cc2C)cc1
CN1CCN(C(=O)c2cccnc2O)CC1
C=CCN1C(=O)C(=NNC(=O)c2cccnc2)c2ccccc21
O=C(C1CC1)N1CC2CNCC2C1
CC(=O)Nc1c(OCC(O)CNC(C)(C)CCCC(C)(C)CO)cc(OCc2ccccc2)c2c1OC(C)(C)C=C2
O=C(Nc1ccc(Cl)cc1)c1cc(Cl)ccc1O
CC(C)COC(=O)NC=C(C#N)C(=O)c1ccccc1
Cc1cc(OCC(=O)NC(C)C(=O)NCc2ccccn2)c2c(C)c(C)c(=O)oc2c1
CSc1ccccc1CNC(=O)Cn1ccc2cc(S(=O)(=O)N3CCN(C(C)=O)CC3)ccc21
O=[N+]([O-])c1ccccc1C1=NOC(c2ccc(C=NO)nc2)C1
O=C(CN1CCCCC1)Nc1ccc(-c2cccs2)cc1
CC1Cc2cccc3[nH]c(=O)n(c23)CCN1
CC(=NN)c1ncc(C2CCC(CCC(C)Cc3cc(-c4ccc(OCC(=O)O)cc4)ccc3C(=O)O)CC2)s1
Cn1ccc(-c2ccc(CCC(C)(C(=O)NO)S(C)(=O)=O)cc2)cc1=O
CC1=CC(O)(C(C)(C)C)C(C)(C)C2CCC3C(CC(O)C4(F)C3CCC3=CC(=O)C=CC34C)C12C
COC(=O)C(NC(=O)Nc1ccc(C(F)(F)F)cc1)(Nc1ccccc1)C(F)(F)F
O=C(Cn1c(=O)n(Cc2ccccc2)c(=O)c2cccnc21)NCc1ccc2c(c1)OCO2
CC(C)c1cc(C2=NOC(COC(=O)C3CCCCC3)C2)c(O)cc1O
COc1c(N2CCC(CCN)C2)c(F)c(N)c2c(=O)c(C(=O)O)cn(C3CC3)c12
COc1cc2c(c(OC)c1OC)-c1ccc(SC)c(=O)cc1C(N(C)C(=O)C(C)(C)C)CC2
c1cnc2[nH]c(C3CCCN3)nc2c1
O=C(O)c1cn(C2CC2)c2cc(N3CCN(Cn4nc(-c5ccccc5O)oc4=O)CC3)c(F)cc2c1=O
COC(CC(C)C)C(=O)C(=O)c1ccc(NNCCCC(NC(=N)N)C(=O)O)c(F)c1
COc1ccc(C(=O)Nc2ccc(S(=O)(=O)N3CCOCC3)cc2)cc1
CN(C)CCCN(C(=O)COC1CCCCC1)c1ccccc1
CCC(C)=NOC(=O)c1ccc(C)c([N+](=O)[O-])c1
CCc1c(C(=O)C(N)=O)c2c(OCc3ccccc3)cccn2c1Cc1ccccc1C
Cn1c(=O)c2c(ncn2CC(=O)OCC(=O)Nc2cc(C(F)(F)F)ccc2N2CCOCC2)n(C)c1=O
Oc1ccccc1CNc1ncnc2oc(-c3ccc(F)cc3)cc12
Fc1ccc(CN2CCN(CCOC(c3ccccc3)c3ccccc3)CC2)cc1
O=C(Nc1nc(CCc2ccccc2)n[nH]1)c1[nH]nc2c1CCCC2
Cn1nc(C(F)(F)F)c(-c2ccccc2CNc2ccc(C(=O)NCC3CC3)cn2)c1Cl
CCC(C)C(C=O)NC(=O)C(CCC(=O)O)NC(=O)C(CC(C)C)NC(=O)C(Cc1ccc(O)cc1)NC(=O)C(CC(C)C)NC(=O)C(CC(C)C)NC(=O)CNC(=O)CCC(=O)O
CCCC(=O)c1cnc2ccc(-c3cncc(OCC(N)Cc4c[nH]c5ccccc45)c3)cn12
Cn1ccc(C(=O)NC(C#N)c2ccccc2)n1
CN1CC23CCN(CC4CC4)C(C2CC1=O)C(C)(C)CC3=O
O=C(Cn1ncc2c3ccccc3n(Cc3ccc(Cl)cc3)c2c1=O)NCCc1ccc(Cl)cc1
CC12CCC3C(CCC4NC(=O)CCC43C)C1CC=C2C(=O)N1CCOCC1
O=C(OCc1ccc(Cl)c(Cl)c1)c1cnc(-c2ccco2)o1
CN1c2cccc(F)c2-c2nc(-c3ccccc3)nc(O)c2SC1c1cccc(C(F)(F)F)c1
CCC(C(=O)OC)N1C(=O)OC(C)(Cc2c(Br)cc(C(F)(F)F)cc2Br)C1=O
CN(C)C1CCN(c2c(F)cc3c(=O)c(C(=O)O)cn(C4CC4)c3c2F)C1
COC1CC2OC(C1CO)N1C3=CC4=CC=CC=CC4(O3)C21c1ccccc1
Cc1ccc(NC(C)(C)CCCC(C)(C)NC2=CC(=O)c3ccccc3C2=O)c(NC(=O)c2cccc3c(C(=O)O)cccc23)c1
Nc1ccc2cc(C(=O)Nc3ccc4ccccc4n3)[nH]c2c1
COc1ccccc1N1CCN(CCCCNc2ccnc3cc(-c4ccc(C(F)(F)F)cc4)sc23)CC1
CN(C)CCOc1cccc(-c2nc(N3CC4CCC(C3)O4)c3nnn(C4CCNCC4)c3n2)c1
COc1cc(-c2nn(C3CCN(CCN4CCNCC4)CC3)c3ncnc(N)c23)ccc1NC(C)=O
CC(C)COC1c2cccc3cccc(c23)C1(O)c1ccccc1
CN1C(C(=O)Nc2ccccc2Cl)=C(O)c2ccccc2S1(=O)=O
N#CCCN(CC(=O)Oc1ccc(Cl)cc1)C1CCCC1
O=C(NCCc1ccc(Cl)cc1)N1CCC(S(=O)(=O)c2cccc3nonc23)CC1
O=C(C1CCOCC1)C1CN(CC2CCCC2)CC2C3CCC(C3)C12
COc1ccc(N2C(=O)C(C(C#N)c3ccccc3)C2c2ccccc2)cc1
O=C(O)Cc1ccc(N2C(=O)C3CCC(N3)C2C(=O)Nc2nc3ccccc3s2)cc1
Cc1nc(-c2ccc(CP(=O)(Oc3ccc(I)cc3)Oc3ccc(C(=O)O)cc3OC3OC(C(=O)O)C(O)C(O)C3O)cc2)co1
CC(C)CCn1ccc2cc(NC(=O)Nc3ccc(-c4cn[nH]c4)cc3)ccc21
Cc1cc(C)c2cc(CN(Cc3ccco3)C(=O)NC3CCCCC3)c(=O)[nH]c2c1
COCC(O)C(O)C(O)c1nc2ccccc2n1Cc1ccc(Cl)c(Cl)c1
NC(=O)CCP(Cc1ccccc1)CC(CCc1ccccc1)C(=O)NC(Cc1ccccc1)C(N)=O
CCOS(=O)(=O)c1ccc(-c2cc(C(F)(F)F)c3c(N)c(C(=O)N4CCCC(C)C4)sc3n2)cc1
CN1CCCc2sc(C(=O)NC3(c4ccccc4)CC3)nc21
COc1c(C)cccc1C(=O)NCC1(N2CCOCC2)CCCCC1
CCC(=O)Nc1cccc(Oc2cccc(NC(=O)Nc3ccc(F)cc3)c2)c1
COc1ccc(C2Sc3ccccc3N(C)C2=O)c(OCCCCCCCN2CCNCC2)c1
CCC(=O)N1CCc2cc(Br)cc(S(=O)(=O)N(CC)CC)c21
CC1CCC2C(C)C(OCc3cccc(CSc4nnnn4C4CC5CCC4C5)c3)OC3OC4(C)CCC1C32OO4
c1ccc(CC[n+]2ccc(NC3CCCCC3)c3ccccc32)cc1
Fc1ccc(C2c3[nH]c4ccccc4c3CCN2Cc2cccnc2)cc1
Cc1onc(-c2ccccc2)c1C(=O)NCc1cccs1
Cc1ccc2oc([S+]([O-])CCC(=O)NCCN3CCOCC3)nc2c1
CC(C)C(CO)n1ccc(-c2ccnc(NC3CCC(=O)NC3)n2)cc1=O
O=C(CSc1nnc(-c2cc(-c3cccc(F)c3)nc3ccccc23)n1-c1ccccc1)NCc1ccco1
CCNC(=O)N1CCC(Nc2nccc(-c3cccc4[nH]nc(C(C)C)c34)n2)CC1
Cc1ccc2c(c1)C(=O)N(C(C=Cc1ccccc1)c1ccccc1)C2=O
Cn1cc(-c2cnn3cc(-c4ccc(CN5CCN(C6CCN(c7ccccn7)CC6)CC5)cc4)cnc23)cn1
O=C(CN1CCN(c2ccccn2)CC1)Cn1nc(-c2ccco2)c2ccccc2c1=O
N#Cc1nc(N)nc(-c2cc(F)ccc2F)n1
CC(=O)NC(C)c1ccc(OC2CCN(c3ccnc(N4CCCC4)n3)C2)cc1
O=C1CCC2(CCN(c3ccccc3)CC2)CN1Cc1ccc(Cl)c(Cl)c1
O=C1CC(NCc2ccccc2)C(=O)N1c1cccnc1
COC(=O)CCCC(CCCCN1C(=O)c2cccc3cc(OC)cc(c23)C1=O)C(=O)OC
Cc1cn(C2CC([N-][N+]#N)C(COC(=O)C(C)(C)C)O2)c(=O)[nH]c1=O
O=C(c1ccccc1CNC(=S)Nc1ccc(Cl)c(Cl)c1)C1CCOCC1
CCCCC(=O)Oc1cncc(Cl)c1Cl
COc1ccc(-c2c(-c3ccccn3)nc3ccccn23)cc1
CCCCOc1ccc(C=NNC(=O)CC2NC(=S)NC2=O)cc1
O=C(C=Cc1ccc(F)cc1)Nc1ccc(S(=O)(=O)N2CCOCC2)cc1
Cc1nc(N2CCCN(CC(=O)C3CC(N)CN3C(N)=O)CC2)c(C#N)cc1C(F)(F)F
Cc1ccc2nc(NS(=O)(=O)c3ccc(NC(=O)C4CCCN4S(=O)(=O)c4cccs4)cc3)sc2c1
CC1=CC2OC3C(COC(=O)CCCCC(=O)O)OC3(C)C(OC(=O)CCCCc3ccccc3)C2(O)C2C(C)C(OC(=O)CCc3ccccc3)CCC12C
O=C(O)CNc1cccc(-c2sc(C(=O)O)c(OC(=O)c3ccc(Br)c(C(F)(F)F)c3)c2Br)c1
Nc1ccccc1C=C1SC(=S)N(NC(=O)c2cccc([N+](=O)[O-])c2)C1=O
CC(C)CN(Cc1cn(-c2ccc(C(F)(F)F)cc2)nn1)CC(O)CN1CCCC1=O
COc1ccc(NC(=O)CCCCCC(=O)O)cc1Nc1nccc(-c2cccnc2)n1
O=C(Cn1nnc(-c2ccc(Cl)cc2Cl)n1)Nc1ccc(-c2nc3cc(F)cc(C(NCCc4ccccn4)C(=O)O)c3[nH]2)cc1
Cc1nn(C2CCCCC2)c2sc(C(=O)S(=O)(=O)c3cccc(NC4CCN(CO)CC4)c3)cc12
O=C(CCCCNC(=O)c1cccc(C(F)(F)F)c1)NCc1ccccc1
CNc1ncnc2c1ncn2C1CC(COP(=O)(O)O)C(OP(=O)(OCC2C=CC(n3cnc4c(NC)ncnc43)C2O)OC2CC(n3cnc4c(N)ncnc43)C2)O1
CS(=O)(=O)NCC(c1cccs1)S(=O)(=O)c1ccc(S(N)(=O)=O)cc1
Cn1cc([N+](=O)[O-])c(C(=O)Nc2nnc(-c3ccc(S(=O)(=O)N4CCOCC4)cc3)o2)n1
COc1ccc(CCC(=O)N2CCN(S(=O)(=O)c3ccc(Cl)cc3)CC2)cc1OC
COc1ccc(-c2nc3cc(C(=O)O)ccc3n2Cc2cccc(C(F)(F)F)c2)cc1
CCC(C)(C)NC(=O)CN(Cc1ccc2c(c1)OCO2)C(=O)CCC(=O)Nc1nccs1
CCCCN1C(=O)C(NC(=O)Nc2c(C)nn(C)c2C)N=C(c2ccccc2)c2ccccc21
Cc1ccc(-c2cccc(C(=O)Nc3cc(C)no3)n2)cc1
CN(C)CCN1CCc2c(c3cc(F)ccc3c3[nH]c4cc(O)ccc4c23)C1
CC1(C)N=C(N)N=C(N)N1OCCSc1ccc(Cl)cc1
COc1c(C(=O)NCCNc2ccnc3cc(Cl)ccc23)ccc2ccccc12
[O-][n+]1nc(-c2ccco2)[n+]([O-])c2cc3c(cc21)C1CCC3CC1
CC(OC(=O)C(NC(=O)c1ccc(Cl)cc1)C(C)O)C(=O)Nc1ccccc1
CCN(CC)CCNC(=O)C1(Cc2ccccc2)CCN(Cc2ccc(-c3ccccc3)cc2)CC1
CC(C)OP(=O)(CC(C(C)C)C(C)(C)C)ONc1ncc(Br)cn1
CC12CCC3C(CCC4(C)CC(O)C(OC5OC(CO)C(O)C(O)C5OC5OC(C)(CO)C(O)C(O)C5O)C34C)(C1)C(O)C2O
COC1=CC(=O)C2(C(C)COC(=O)c3ccc(OC)cc3)OC2C2C1=C(C(=O)c1ccc(OC)cc1)C(C)N2C
CCCCOC(=O)CC1CC2(C(=O)OCCCC)CCC=C2N(CCc2ccccc2)C1=O
O=C(NCCCCN1CCN(c2ccccc2O)CC1)c1cnn2c1OCCC2
CC(C)CCC(OC(=O)CCN1CCCCC1)c1ccccc1COc1c(F)c(C(F)(F)F)nn1-c1ccc(F)cc1
COCCC1CCN(CNC(=O)c2cc(-c3ccc(C)cc3)c3cnccc3n2)CC1
CCN(CC)C(=O)C(=O)c1cn(CC(=O)Nc2ccc(C)c(F)c2)c2ccccc12
Cc1nn(C)c2ncc(N(CCCN(C)CCNC(=O)c3cc(Cl)cc(Cl)c3)C(=O)Nc3cc(Cl)cc(Cl)c3)cc12
O=C(O)CNC(=O)c1cc2cc(F)ccc2n1Cc1cccc(-c2ccc(O)cc2Cl)c1
O=C(C1CCN(N2CCCCC2)CC1)C1CC(c2ccc3c(c2)OCO3)=NO1
OCCOCCN(CCO)Cc1ccc2[nH]cnc2c1
C=C1C(O)CC(C2CCC(C)(C(C)(C)O)OO2)C(C)(O)C2CC(C)C(O)CC12
CCN(CC)P(=O)(NN=Cc1cn(C)c2ccccc12)Nc1ccccc1
CC12CCC(CC1O)C2(C)COCC(=O)NC(=O)C=Cc1ccccc1
CC(C)CCCC(C)C1C(=O)CCC2(C)C3C4CC(C)C5OCC=CC5(C)C4CCC3(C)C(=O)CC12C
O=C(Nc1cccc(-c2ccnc3c(-c4ccc5[nH]ncc5c4)c(-c4ccncc4)nn23)c1)Nc1cccc(C(F)(F)F)c1
CC1(O)CCC2(C)CC(O)C3(C)C(=O)CC(C)(O)C3C2C1
N=C(N)NC1CCN(C(=S)Nc2ccc(S(=O)(=O)C(N)=O)cc2)CC1
Cc1cnc(C=Cc2ccccc2)nc1Cl
COc1cc(C(=O)Nc2ccc(S(=O)(=O)N=c3ccc(O)nn3C)cc2)cc(OC)c1OC
CCCCCc1c(OC(=O)CCC(=O)OCC)ccc(C(C)=O)c1O
O=C(O)c1ccccc1-c1cc2ccccc2s1
CN(C)Cc1ccc(-c2cccc(O)c2)o1
O=c1[nH]nc(O)c2nc(-c3ccc(C(F)(F)F)cc3)c(-c3ccc(F)cc3)n12
CCOC(=O)Cc1sc(Nc2ccccc2)n[n+]1-c1ccccc1
O=S(=O)(NC1CCC(NCCOc2ccc(Cl)cc2)CC1)c1ccccc1
CC(NCc1ccccc1)C(=O)NC(CC1CCCCC1)C(O)COC(=O)Oc1ccc(F)c(F)c1
FC(F)(F)c1nnc(SCc2nnc(-c3ccc(Cl)cc3)o2)n1-c1ccccc1
CCOC(=O)c1cc(-c2ccccc2)cn2nnc(C(=O)OCC)c12
COc1ccc(CNC(=O)C2CCN(S(=O)(=O)c3c(C)n[nH]c3N=c3ccccn3C)CC2)cc1
COc1cc(C=CC(=O)SCCc2ccc3c(c2)OCO3)cc(OC)c1
COc1ccc2[nH]c(Cc3c4cc(OC)c(OC)cc4cc[n+]3C)cc2c1
CC12C(=O)Nc3ccc(F)cc3C1(C1=NCCN1)c1cc(OCc3ccccc3)ccc12
COc1ccc(NC2CC(=O)N(c3ccc(F)cc3)C2=O)cc1
COc1cc(Nc2nc(=O)n(C(C)C)c3ccccc23)cc(OC)c1OC
CCn1c(Cc2cccc(OC(F)(F)F)c2)nc2cc(C(=O)NC3CCCCC3)ccc21
CC(C)CCN(CC(=O)NO)S(=O)(=O)c1ccc(Oc2ccc(F)cc2)cc1
COc1ccc2c3c([nH]c2c1)C(CO)N(Cc1ccccc1)CC31CCN(C(C)=O)CC1
COc1ccc(-c2c3oc4cc(C)cc(C)c4c3nc3ncnc(N)c23)cc1
CCC(CC)c1nnc(NC(=O)c2cccc(Br)c2)o1
CCN1C(=O)N(CC)C2c3cccc(OC(C)C)c3C(c3ccccc3)CC21
Nc1ncnc2c1ncn2C1CC(O)C(O)C1O
COc1cc2[nH]c(-c3ccc(O)cc3)c(O)c(=O)c2cc1OC
COC(=O)C1=C(C)N=c2sc(=Cc3ccc(-c4cccc([N+](=O)[O-])c4)o3)c(=O)n2C1c1ccccc1OC
CCc1cc(CC(C)NCC(O)c2ccc(O)c(O)c2)c(C(C)CC)cc1CNCCCc1ccc(O)c(O)c1
CCCN1CCc2cccc3c2C1Cc1cccc(O)c1-3
CCOc1ccc2c(c1)OC(=Cc1cccc3ccccc13)C2=O
c1ccc(-c2sc(-c3ccccc3)c3c2C(c2ccccc2)c2c(-c4ccccc4)sc(-c4ccccc4)c2C3c2ccccc2)cc1
CCNc1ccc(OC(=O)CC(CC)=NNC(=O)c2n[nH]c(=O)c3ccccc23)cc1
COc1ccc2[nH]c(CC(C)(C)NCC(O)c3cccc(C=Cc4ccccc4C(F)(F)F)c3)cc2c1
CCNc1ccc(OCC(=O)N(C)C(=O)C=Cc2ccc(Cl)cc2Cl)cc1
CCCCCCCCC=CCc1cc(O)c(C(=O)C=C(C)C)c(=O)o1
COc1ccc(OC)c(-n2c(C3CCCCN3C(=O)c3ccc(Cl)cc3)nc3ccccc3c2=O)c1
COc1ccc2c(c1)CCC1=C2CCN(Cc2ccccc2)C1
FC(F)(F)c1ccccc1COc1ccc(-c2nnco2)cc1
Cc1ccc(CCNC(=O)c2ccc3nc(Cc4ccccc4F)oc3c2)cc1
Cc1cc(C)cc(NCCC(=O)O)c1
O=c1[nH]c2cc(F)ccc2n1C1CCN(CCn2c3ccccc3c3cc(F)ccc32)CC1
CN(Cc1ccc2ccccc2c1)C(=N)NC(=O)c1cccnc1
CC1(C)CCC23CCC4(C)C5(C)CCC6C(C)(C)C(O)CCC6(C)C5C=CC4(OC2=O)C3C1
COc1ccc(CCNC(=O)c2ccc3c(c2)c(C(=O)O)cn3Cc2ccccc2)cc1
O=C(NCc1ccc(Cl)c(Cl)c1)C1CCN(C(=O)Cn2c(O)c3ccccc3nc2=O)CC1
CC(C)C1CCC2(COCC(O)CN)CCC3(C)C(CCC4C5(C)CCC(O)C(C)(C)C5CCC43C)C12
Cc1cnc(Cn2c(C(C)Nc3nccc(N4C(=O)OCC4C(C)C)n3)nc3cc(OC(F)(F)F)ccc32)cn1
CC1CCC2(CC1)NC(=O)N(C(=O)CNc1ccccc1N1CCOCC1)C2=O
CC(=O)OC1C=CC=C(C)CC(OC(C)=O)C2C=C(C)C(C(=O)C(O)CCC(=O)C=Cc3ccccc3)C(O)C12
Cc1noc(CC2CCCN(Cc3cc(-c4cc(C(F)(F)F)ccc4Cl)on3)C2)n1
CC(=O)S(=O)(=O)c1ccc(NNc2cc(C)on2)cc1
CCOC(=O)c1ccc(S(=O)(=O)Nc2c([N+](=O)[O-])cc(C(F)(F)F)cc2[N+](=O)[O-])cc1
Nc1nc(C(=NOCC2CC2)C(=O)NC2C(=O)N3C(C(=O)O)=C(Cc4cccnc4)CSC23)cs1
CSc1ccccc1NC(=O)N1CCCCC1CN1CCCC1
CN1C(=O)c2c(ncn2Cc2ccc(F)cc2)N2C1=NC1CCCC12
C=CCNCC(=O)SCc1nc(=O)c2cc(OC)c(OC)cc2[nH]1
Cc1ccc(Cn2c(=O)c3ccccc3c3nc(SC(=O)CNC4CCS(=O)(=O)C4)c(C#N)cc32)cc1
O=C(NC1CCCCC1)N1CCC(S(=O)(=O)c2c[nH]cn2)CC1
NC(=O)C(c1ccccc1)c1ccccc1
CCOc1ccc(CN2C(=O)C(=Cc3cccc(OC)c3)NC(=O)C2CC(C)C)cc1
O=C(NC1CCCCC1)C(=O)c1c[nH]c2c(C(F)(F)F)cccc12
Cc1ccc(Cl)c(C2=NN(c3ccccc3)C(c3ccccc3)C2)c1Cl
O=C(NCCSCc1c(Cl)cccc1Cl)c1ccc(-c2cccc(O)c2)s1
CCN1Cc2ccccc2C(c2ccc(N(C)C)cc2)C1
CC(=O)c1cnc2c(c1)CN(Cc1nccs1)CC2
O=C(O)c1c(-c2ccccc2)[nH]c2cc(OCC3CCCCC3)c(Cl)cc12
NCCNc1nc(=O)c2ncn(C3OC(COP(=O)(O)O)C(O)C3O)c2[nH]1
CSc1ccc(C(CCn2cccn2)C(=O)C2CCCN2C(=O)NC(C(C)Cl)C(C)Cl)cc1
O=C(Nc1ccc2[nH]nc(-c3ccncc3)c2c1)c1ccccc1Cl
COCCN1CCOCC1C(=O)c1cccc(-n2cccc2)c1
CC1C2Cc3ccc(O)cc3C1(C)CCN2Cc1ccccc1
Oc1ccc2c(c1)CCc1ccc(cc1)Oc1cc(cc(-c3cc4cc(c3O)Oc3ccc(cc3)CCc3cc(O)ccc3-c3ccc(cc3O)CC4)c1O)CCc1ccc-2c(O)c1
C=C1C=CC(N(CC)CC)=CC1=Nc1ccc(NC(=O)CCCCn2ccc(=NC(C)CCCN(CC)CC)cc2)cc1
NC(=O)Oc1c(Cl)cccc1Cn1cnc2ccc(C(F)(F)F)cc21
Nc1nc(N)c2nc3c(=O)c([N+](=O)[O-])ccc-3[nH]c2n1
Nc1ncco1
CN(C(=O)c1csc(N=C(N)N)n1)c1ccccc1
COc1ccccc1NC(=O)CCS(=O)(=O)c1ccc2c(c1)n(C)c(=O)c(=O)n2C
CCCCc1ccc(Nc2nccc(-c3cnc(C)n3CCC)n2)cc1
O=S(=O)(C1CCCC1)N1CCN(c2ccc(Br)cc2C(F)(F)F)CC1
Cc1cc(C)c2nc(Nc3cc(OCCN4CCOCC4)ccc3OCCN3CCOCC3)n(Cc3ccccc3)c2c1
Cc1ccccc1-c1nc2c(NCc3cccc(OC(F)(F)F)c3)c(Br)cnc2[nH]1
CCOc1ccc(N2C(=O)c3[nH]nc(-c4ccco4)c3C2c2ccc(Br)cc2)cc1
O=C(CN1CCCC(c2cc(C(F)(F)F)[nH]n2)C1)N1CCc2ccccc2C1
CCC(CC)NC(=O)C1(C(F)(F)F)CC(CCCNCc2ccccc2)C1
CN1CC2(C(=O)c3ccc(Cl)cc3N3CCOCC3)CNCC1C2
Cc1c(C=NO)c(N)[nH]c(=O)c1C#N
COc1ccc(-c2nc3ccccc3c(=O)o2)c(OC)c1
CCCOc1ccc(C(=O)NCC(=O)NN=Cc2ccc(OCc3ccccc3)cc2)cc1OCCC
Brc1ccc(-c2cc(COc3ccc(-c4nnn(C5CCCCC5)n4)cc3)[nH]n2)cc1
COc1ccc(NC(=O)NCCC(C)C2CCC3C4CC=C5CC(O)CCC5(C)C4CC(O)C23C)cc1
O=C(C=Cc1ccc(C(F)(F)F)cc1)NCCCN1CCCC1=O
COC(=O)c1cc(-c2cc(C(F)(F)F)ccc2F)ccc1OCc1ccc(F)cc1
Cc1ccc(N(C(=O)c2csnn2)C(C(=O)NC2CCCCC2)c2ccncc2)cc1F
CC(=O)NCN1CCN(c2ccc(N3CC(C(=O)CC#N)OC3=O)cc2F)CC1
Cc1ccc(C2c3[nH]c4ccccc4c3CC3C(=O)N(C4CCCCC4)CC(=O)N32)cc1
COc1cc(C=CC(=O)Nc2ccc(C)cn2)ccc1OCc1c(C)noc1C
COc1cccc(Cl)c1CNC(=O)N1CCCC1C(=O)NCC1CCCO1
Cc1cccc(C(=O)NC(=S)Nc2ccc3c(c2)NC(=O)C(F)C3)c1
CNC(=O)c1cc(COc2onc(-c3cc(C)ccc3C)c2C)on1
Cc1cc(CN2C(=O)SC(CC(=O)Nc3ccc(O)cc3)C2=O)c(C)cc1O
CCOC(=O)CCn1ccc(-c2ccccc2)cc1=O
CC(=O)OCCN1C2=C(C(c3cccs3)Oc3ccc(Cl)cc32)C(c2cccs2)n2nncc21
CC(=O)OC(Cc1ccc(O)cc1)OC(C)=O
Cn1nc2c3c(c(-c4cccc(O)c4)cc2c1O)C(=O)OC3
CC(COc1ccccc1)NC(C)(C)COc1c(Br)cc(Br)cc1Br
COc1ccc(C)cc1NC(=S)N1CCC(NC(=O)c2ccc(C(C)(C)C)cc2)CC1
O=C(Cc1c(F)cccc1Cl)Nc1cccc(Cl)c1Cl
C#Cc1cn(C2CC(O)C(COC(=O)NC(=O)C(OC)C(C)C)O2)c(=O)[nH]c1=O
COc1ccccc1CC(=O)Nc1nc(-c2ccco2)cs1
COc1ccc(C(=O)c2ccco2)c(NC(C)=O)c1
COCCS(=O)(=O)NCCc1cc2c(s1)CCCC2
O=Cc1c(-c2c[nH]c3ccccc23)n[nH]c1N=Nc1cccnc1
CC(C)CCN(C(CO)CCCCNC(=O)N(Cc1ccccc1)Cc1ccccc1Cl)S(=O)(=O)c1ccc(N)cc1
CCOC(=O)N1CCN(c2ccc(NC(=O)C3=CC=C3N(C)S(C)(=O)=O)cc2C(=O)O)CC1
CCCC(=O)OC1OC(C)C(Oc2c(-c3ccc(O)c(O)c3)oc3cc(O)cc(O)c3c2=O)C(OC(=O)CCC)C1O
CCOC(=O)OCCC1CC=CCC1NS(=O)(=O)c1ccccc1
CC(C)c1ccc(S(=O)(=O)c2nnn3c2nc(NCc2cccnc2)c2sccc23)cc1
CCC(=O)Nc1cc(C2=CCN(CCCC(=O)N3CCCCC3)CC2)ccc1O
CCOCC1(O)CCN(C(=O)c2[nH]c(C)cc2CC)CC1(C)C
CCCCCCCCCCCCCCCCC1(O)C[N+](C)(C)CCO1
O=C1CNC(=O)CNC(=O)CNC(=O)C2CCN2C(=O)CCNC(=O)CNC(=O)CNC(=O)CNC(=O)N2CCC2C(=O)CCN1
COc1cc(-c2nnc3n2Nc2ccc(C)cc2N=C3C)ccc1OCCN1CCCCCC1
Clc1cnc2[nH]cc(-c3ccc(OCCN4CCCCC4)cc3)c2c1
O=S(=O)(c1cccs1)n1ccc2cc(CN3CCCCC3)ccc21
O=C(CC1(O)C(=O)Nc2c(Cl)cccc21)c1ccc(Cl)c(Cl)c1
CCOC(=O)C(CCCNC(=N)NS(=O)(=O)C1CC1)NC(=N)N
O=c1nc2n(cc1C=NNc1ccccc1)CCCS2
COc1cc2ncnc(Nc3ccccc3C)c2cc1OC
CCOc1ccc(F)c(C(=O)NN=Cc2ccc(O)c(OC)c2)c1
COc1ccc(C2CC(c3ccccc3Br)=Nc3nc(NC(=O)C=Cc4ccccc4)nn32)cc1
CN(C)C1CCN(C(=O)NCCn2c(=O)sc3ccccc32)C1
O=C(NC(Cc1c[nH]c2ccccc12)C(=O)NC(Cc1c[nH]c2ccccc12)C(=O)O)c1cc2ccccc2cn1
CC(C)(Oc1ccc(Cl)cc1Cl)C(=O)ON=C(N)c1ccc([N+](=O)[O-])cc1
O=C(O)c1cccc(S(=O)(=O)N2CCC3(O)CCCCC3C2)c1
CCCCCCN(CCCCC)C(=O)CCC(=O)OC(=O)CNc1ccc(Cl)cc1C(F)(F)F
O=C(C1=NN(c2ccccc2)C(O)(C(F)(F)F)C1)c1nccs1
CCCn1c(=O)c2[nH]c(-c3ccc(OC(=O)CNNc4cccc(CC(=O)c5ccc(OC)cc5)c4)cc3)cc2n(CCC)c1=O
Cc1cc(-c2ccc(C3CCCN3C(=O)c3cccc(-n4nc(C)c5ccccc5c4=O)n3)cc2)c(=O)n(C)c1
Cc1ccc(-c2ccc(C(=O)Nc3ccc(F)c(F)c3)cc2NC(=O)c2cccc3ccccc23)cc1
N#Cc1ccc(NC(=O)Nc2ccc(C3CNCCO3)cc2F)cc1C(F)(F)F
C=CCSc1nc(N)nc2c1ncn2C1OC(COP(=O)(O)OP(=O)(O)OP(=O)(O)OP(=O)(O)OCC2OC(n3ccc(=O)[nH]c3=O)C(O)C2O)C(O)C1(C)O
CN1CC(C(=O)N2CCC(c3ccc(C#N)cc3)CC2)C(c2ccc(Cl)cc2)C1
O=S1(=O)CCN(C2CCCCCC2OCCCc2ccccc2)CC1
C[N+]12CCC34c5ccccc5N5C6OCC=C7C[N+]8(C)CCC9%10c%11ccccc%11N(C%11OCC=C(C1)C(CC32)C%11C54)C9C6C7CC%108
Cc1nc2c(o1)CN(C(=O)C1CCC(NCc3cn(-c4ccc(F)cc4)nc3C)CC1)CC2
COc1cc(NCCCC(C)NC(CCCNC(C)=O)C(=O)NC(C)=S)c2ncccc2c1
CCNC(=O)Nc1ncnc2c1ncn2C1OC(CCOc2ccc(CC)c(C)c2)C(O)C1O
CCC(=O)NCCc1oc2c(C)cc(C)cc2c1C
Cc1c(C(=O)OCC(=O)Nc2ccc(F)cc2)cnn1C
Fc1ccc2nn(C3CCN(CCCc4c[nH]c5ccc(-n6cnnc6)cc45)CC3)nc2c1
CCCCn1c(Cc2nnc(CC(=O)NCc3ccc(C)cc3)o2)nc2cc(-c3ccccc3)ccc21
CC1(C)C2CC=C(c3cc(F)ccc3OCCOc3ccccc3)C1C2
CNOc1cc(-c2ccc(F)cc2F)n2cc(C(=O)Cc3ccccc3Cl)cc2c1O
Clc1ccc2c(NCCCCCCCNCCCCCNc3ccnc4cc(Cl)ccc34)ccnc2c1
CC(=O)NC1C(OCc2ccccc2)OC(CO)C(O)C1OC1OC(CO)C(O)C(O)C1O
CC1=C2CC(C(C)C(COC(=O)NCc3ccoc3)C(C)(O)OC(=O)NC3CCCCC3)OC2C=CC1=O
CCC(C)C(=O)c1cc2c(C)noc2cc1OCCc1ccc(NN2CCC(c3cc4ccccc4[nH]c3=O)CC2)cc1
CCC1(c2ccccc2)CC(=O)N(CSCc2ccccc2)C1=O
O=C(Nc1cccc(-c2ccccc2)c1)Nc1cncc(-c2cncc3[nH]c(C4=NCCN4)cc23)c1
O=C1CCC(C(=O)N2CCN(c3cccc(Cl)c3)CC2)CN1Cc1ccccn1
O=C(O)CCCC=CCC1C(NO)C2CC1(c1cccc(OCc3ccccc3)c1)CO2
COc1ccc(C=NNC(=O)c2ccc(O)cc2O)cc1COc1cc(C)cc(C)c1
O=C(NN=Cc1ccccc1Br)C1COc2ccccc2O1
COc1ccc(NC(=O)c2cccc(-n3c(=O)c4c(c5cc(OC)ccc5n4C)n(CC(=O)N(C)c4ccccc4)c3=O)c2)cc1
N#CCC(=O)Nc1ccc(C(=O)O)cc1C1=NC2(c3ccccc3)CC2C(=O)N1c1ccc(C(=O)O)cc1
Cc1cn(-c2ccc(CN(C)c3ccc(C#N)c(Cl)c3)o2)c(=O)[nH]c1=O
CC(C)Nc1nc2cc(F)c(OC(=O)C3CCCCC3)cc2n1-c1ccccc1
CCOC(=O)c1sc(NC(=O)c2ccccc2)nc1C
CCCCc1ccc(ONC(=O)Cn2ncc3c4ccccc4nc-3c2O)c(OCC)c1
CN1CCC1c1csc(-c2cncc(OCC3CCOCC3)c2)n1
CC1CC(=O)NN=C1c1ccc(S(=O)(=O)N2CCOCC2)cc1
N=C(NC(=O)c1nc(N2CCCC2)n(CC(=O)c2ccc(F)cc2)c1C(F)(F)F)Nc1ccccc1
OC(c1ccc(-c2ccccc2)cc1)c1ccco1
Cc1cccc2nsnc12
CCSC1=NN(C(C(=O)O)C(C)C)C(c2ccc3c(c2)OCO3)C1
CC(C)CC(NC(=O)CCC(CC(=O)NO)C(=O)NCc1ccccn1)C(=O)Nc1ccc2ccccc2c1
O=S(=O)(Nc1nc2ccccc2s1)c1ccc(O)c(O)c1
c1ccc(N2CCN(C3(CNc4ccccn4)CCOCC3)CC2)cc1
Cc1ccc(S(=O)(=O)NC(CC(=O)Nc2ccc(C(=O)N3CCOCC3)cc2)C(C)C)cc1
COC(=O)CCCCCCCn1ncc(I)c1CC(=O)OC
N=C(N)NCCCC(N)C(=O)O
CC(=O)Cc1ccc(-c2cccc(NCCc3cc(=O)oc4c(C)c(ON5CCOCC5)ccc34)c2)cc1
O=C(CCl)N1C2CCC1COC2
CC(C)(Oc1ccc(N(C(=O)C(=O)O)c2ccc3c(c2)-c2ccccc2C3=O)c(N)n1)C(=O)O
CC1(COc2ccc(-c3cc4cc[nH]c(=O)c4c(NC4CC4)n3)cn2)CCS(=O)(=O)CC1
Oc1ccc(C=C2CCC3=CC(c4ccc(OCc5ccccc5)cc4)=NCC3C2)cc1
CCC(C)(C)NCC(=O)ON1C=C(C(=O)Cc2ccc(F)cc2)CC1
Cc1nc2c(sc3nc(-c4ccccc4Cl)cn32)c(=O)n1CCC1=CCCCC1
O=C(NC1c2ccccc2CC1O)C(Cc1ccc(F)c(F)c1)CS(=O)(=O)Cc1ccccc1
CCn1c(=O)n(C2OC(CO)C(O)C2F)c2[nH]c(N)nc(=O)c21
O=C(Nc1ccc(-n2c3c(c4ccccc42)-c2ccccc2C3=O)cc1)c1ccccc1-n1c2c(c3ccccc3c1=O)-c1ccccc1CC2
C[N+]1(Cc2cc3ccccc3n2S(C)(=O)=O)C2CCC1CC(Cc1cc(-c3ccccc3)cc(-c3ccccc3)c1)C2
O=C(NN1CC(O)C(Cc2ccc3c(c2)OCO3)C1)c1ccc([N+](=O)[O-])cc1
O=C(Nc1cccc(Br)c1)Nc1cccc2c1C1CC3C(N(CC4CC4)CC4CC4)C(O)=C(C(=O)O)C(=O)C3(O)C(O)=C1C2=O
COc1ccc(-c2cc(C(=O)NCc3ccccc3C)nc(N)n2)cc1
CCC(c1ccc(C(F)(F)F)cc1)n1nc(NC(=O)C2CCCC2)sc1=NC
Cc1ccc(-n2nc(C)c3c2NC(=O)C(c2ccccc2Cl)C3C(=O)OC(C)C)cc1
COc1ccc(-c2csc(N3CCN(C(=O)CC(C)C(F)(F)F)CC3)n2)cc1
COCCNC(=O)C(C)=Cc1ccc(OC(C)c2cccc(C(F)(F)F)c2)cc1
O=C(CCn1cncn1)NC1CCN(Cc2ccccc2F)CC1
CC1CCC(C(C)C)C(OC(=O)NC(C=O)Cc2ccccc2)C1
C=CCC1CC(OC(C)=O)OC1=O
CCNC(=O)COC(=O)C1CC(=O)N(c2cc(OC)c(OC)c(OC)c2)C1
CCc1c(S(=O)(=O)c2ccc(C)cc2)[nH]c(SC)nc1=O
COc1ccc(C=C2SC(=S)N(CCSc3nc4ccccc4[nH]3)C2=O)cc1
O=C(C=Cc1cc(F)ccc1F)N=c1[nH]nc(COc2ccccc2)s1
CC1CC(c2ccccc2OCCN2CCOCC2)=C(c2ccc(S(C)(=O)=O)cc2)S1
NCC1CCC(C(=O)Cc2ccccc2N2CCN(NCCc3cccs3)CC2)CC1
COc1cc2ncnc(N3CCN(C(=O)Nc4ccc(C)c(F)c4)CC3)c2cc1OC
CCCCP(=O)(OCC)ONC(=O)c1ccc(C)cc1
Cc1ccccc1-c1nc2cn(-c3ccc(C#N)cc3)nc2c(=O)n1CN1CCCC(Cc2ccccc2)C1
CC(C)C(NC(=O)OCc1ccccc1)C(=O)Nc1ccc(-c2cn(-c3ccc(O)c(C=O)c3)nn2)cc1
c1ccc(C2OC(CNCc3csc4ccccc34)C3CCC2C3)cc1
Cc1cc(Cl)ccc1NSc1nnc(CC(=O)CNCc2ccccc2)o1
Cc1ccccc1Cn1c(CCC(=O)O)ccc1-c1ccc(CC(C)C)cc1
O=C(CNS(=O)(=O)c1ccccc1)Nc1nc2ccccc2s1
Cc1ncnc(Nc2ccc(OCc3ccc(F)cc3)c(Cl)c2)c1-c1ccccc1
N=C(N)NCCCC1NC(=O)C(NC(=O)CCN)CNC(=O)C(Cc2ccc(O)cc2)NC(=O)C(Cc2cnc[nH]2)NC(=O)C(Cc2c[nH]c3ccccc23)NC1=O
COC(CC1CC1)n1c(F)nc2c1c(=O)n(CC(=O)N1CCOCC1)c(=O)n2C
CCCCSc1nc(N)c2[nH]c(=O)n(Cc3ccccc3)c2n1
O=C(C1CCCCC1)N1CCN(S(=O)(=O)c2ccc(F)cc2)CC1
CCOC(=N)c1cc2c(c(N)c1C#N)OCO2
CCOC(=O)n1c(=S)oc2cc(C)ccc21
CC(C)c1ccccc1N1CCN(C(=O)C(Cc2ccc(Cl)cc2)NC(=O)C2(C)CC2)CC1
CN(CCCN)c1ncc(C(O)(C(F)(F)F)C(F)(F)F)s1
CC1C2Cc3ccc(N(C)N(C)C)cc3C1(C)CCN2
O=[N+]([O-])c1nccn1CC(O)CNS(=O)(=O)c1ccccc1
COC(=O)CNc1nc(C)nc2c1CCN(Cc1ccncc1)CC2
COC(=O)C=Cc1ccc(OC)cc1
Cc1cnn(Cc2c(C)nn3c(C)c(Cc4ccco4)c(SCC(C)C)nc23)c1C
CCC(C)C(NCCC(CCC(=O)O)CC(C)C)C(=O)NC(Cc1ccc(O)cc1)C(=O)N(C)NC(=O)C(CCCCN)C(CCCCN)C(=O)NC
Cc1cn(CC(=O)n2[nH]c(=O)n(-c3ccccc3)c2=O)c(=O)n(C)c1=O
CCC(=Cc1csc(C(CC)(OCC(C)(C)C)C(=O)O)n1)[N+](=O)[O-]
O=C(COc1ccc(Cl)cc1C(=O)Nc1ccccc1-n1cccc1)NC1CCCCC1
O=C(O)CSc1n[nH]c(-c2ccccc2F)n1
O=C(O)Cc1csc(NC(=O)c2[nH]c3c(c2Cl)C(=O)CCC3)n1
COCc1cc(C)nc(N2CCN(c3nc4cc(-c5nc6ccccc6[nH]5)ccc4o3)CC2)c1C#N
CC1(C)SC2C(N)CCN2C1C(=O)O
COC(=O)COC1CC2(NC(C)=O)C3CCC4(C)C(C(C)CCCN)CCC4C3CCC2(C)C1OC(C)=O
CC(=O)OCc1nc(N=Cc2cccc(OC(C)=O)c2)c(C#N)c(-c2ccccc2C(F)(F)F)c1C#N
CN(CCNC(=O)CCn1cnc2c(N3CCCC3)ncnc21)CCC1CCOCC1
COC(=O)Nc1cc2c(c(N)n1)N=C(c1ccc(OC)cc1)C(C)(C)O2
CC1CN(C(=O)C2CCCCC2)CCN1CC1(O)CCC2(C)C(CCC3C4CCC(=O)C4(C)CCC32)C1
O=C(Nc1ccc(F)cc1)C(c1ccc(Cl)cc1)c1c(O)c2ccccc2oc1=O
O=S(=O)(Nc1ccc(Cl)cc1)c1ccc(NC(=S)N2CCCC2)cc1
CC(=O)Oc1c(Cl)c(Cl)c2c(c1Cl)C1(C#N)C(=NC2=O)Cc2ccccc21
COc1ccc2nc(NC(=O)c3ccc4cccc(O)c4n3)sc2c1
CCc1cccc(C)c1NC(=O)c1n[nH]c(=O)c2ccccc12
O=C(CSc1nc[nH]n1)NCc1ccc(Cl)cc1
C#CCN1C(=O)C(CC(=O)NCCO)SC1=Nc1ccc(C)cc1C
CSc1ncnc2ccc(-c3ccc(CC(C#N)NC(=O)C4NC5CCC4C5)cc3)cc12
CC1C=CC(O)CC(O)CC(O)CC(O)CC(O)CC(O)CC(O)CC(O)C(C)C(O)CC=CC=CC=CC=CC=CC=CC(=O)OC1
Cc1ccc(S(=O)(=O)Nc2cccc(-c3ccc(N4CCCC4C)nn3)c2)cc1F
CCCCOc1cc(-c2cc(OC)c(OC)c(OC)c2OC)cc(C=CC(=O)Nc2ccccc2N)c1OCCCC
CC(=O)Oc1ccc(C(=O)Nc2cc(Br)c(O)c(Br)c2)cc1OC(C)=O
CCN(c1ccc(C)cc1Br)c1cc(C)nc2c(-c3ccc(Cl)cc3Cl)n(C)nc12
CCN(CC)Cc1cc(Nc2ccnc3cc(Cl)ccc23)ccc1O
CS(=O)(=O)C1CCN(CCC(=O)c2ccc(ON3CCC(Cc4cc(O)ccc4O)CC3)cc2)CC1
C=C1CCN(C(CC(=O)O)c2ccc(F)c(F)c2)S(=O)(=O)c2ccccc21
Cc1ccccc1-c1c(Cl)ncnc1Nc1ccc(OCC(N)=O)cc1
O=C1c2c(c(C(F)(F)F)nn2-c2cccc(NCCCO)c2)CCN1c1ccc(C2(C3CCOCC3)CC2)cc1
CN(C)CCS(=O)(=O)c1ccccc1SNC(=O)C12CC3CC(CC(C3)C1)C2
O=C1c2cccc(O)c2C(=O)N1CCCC=Cc1cnnn1-c1ccccc1
CC(=O)OC1c2cc(N=Cc3cccc(O)c3O)c(C)cc2OC(C)(C)C1O
CCOc1nc(-c2cc(Cl)ccc2OCCCOC)nc2c1cnn2C
CCOCc1ccc(OC)c(-c2ccc(OC)c(C3C4=C(CC(C)(C)CC4=O)Oc4cc(C)oc(=O)c43)c2)c1
FC(F)(F)c1cccc(C(=S)NCc2ccc3c(c2)OCO3)c1
Cc1cc(N(CCN(C)CCN(C)C)c2ccc(O)cc2F)n2nc(N3CCOCC3)nc2n1
c1ccc2ncc(NCCCN3CCCCC3)cc2c1
CCCCCn1cc(C(=O)NC23CC4CC(CC(C4)C2)C3)c(=O)c2ccc(C(F)(F)F)cc21
COc1ccc(-c2onc(C)c2C(=O)N(C)CC(=O)O)cc1OC
CC1CN(CC(O)CC(=O)c2ccc(OC3CC3)cc2)CCN1c1cccc(F)c1
O=C(O)CCC(=O)Nc1ccc(-c2ccc(CCN3CCN(c4cccc(Cl)c4)CC3)cc2)cc1
COC1CCOCC1NC12CCCC1CC(C(=O)N1CCc3ncc(C(F)(F)F)cc3C1)C2
CCC1CCCCN1C(=O)C(CCCNC(=N)N)NS(=O)(=O)c1cccc2c(N(C)C)cccc12
Cc1ccc(N2CCN(c3cccc(Cl)c3)CC2)cc1NC(=O)c1cccc(-c2cccc(O)c2)n1
O=C1c2c(c(C(F)(F)F)nn2Cc2ccccn2)CN1C1CCCCC1
CCCNC(=O)n1nc(-c2ccco2)nc1N
CN(C)NC(=O)n1[nH]c(=O)[nH]c1=O
CCOC(=O)C1(Cc2ccc3c(c2)OCO3)CCN(C(=O)CCC(F)(F)F)CC1
COc1ccc(-c2cc(F)c(F)c(C#CC3(O)CN4CCC3CC4)c2)cc1C=NOCCN(C)C
COc1ccc(C(OCCN2CCCC2)(c2ccc(OC)cc2)c2ccc(OC)cc2)cc1
CC(C)(C)c1cc(C(P(=O)(c2ccccc2)c2ccccc2)P(=O)(c2ccccc2)c2ccccc2)cc(C(C)(C)C)c1O
COc1cnc(-c2ccccc2)nc1C(=O)N1C2CCC1C(CO)C2
CCOc1ccccc1-c1nc2ccccc2c(=O)n1-c1ccccc1C(F)(F)F
C=C1C(=CC(C)C(NCc2cc(C(F)(F)F)cc(C(F)(F)F)c2)C(C)C(=O)NO)C=CN(C(=O)c2cc(C(F)(F)F)cc(C(F)(F)F)c2)CC1O
CONc1ncc(-c2ccc(C(=O)C(=O)c3cc4cccc(OC)c4oc3=Nc3ccc(C(=O)O)cc3)cc2)o1
COc1cc(NC(=O)C2CCCN2S(=O)(=O)c2ccc3c(c2)c(=O)n(C)c(=O)n3C)cc(OC)c1OC
COc1ccc(OC)c(NC(=O)c2cc(-c3cccs3)on2)c1
CCC(c1ccc(OCCOCCN2CCCC2)c(C)c1)(c1ccc(OCCC(O)CN(C)C)c(C)c1)c1ccc(OCCC2CCCC2)c(C)c1
O=C(NCCCN1CCC2(CCc3ccccc32)CC1)Nc1cccnc1O
COc1ccc(Cl)cc1CNC(=O)c1ccc2c(=O)c(O)c(C)[nH]c2c1
CC1OC(n2cc(-c3ccc(Cl)cc3)c3c(Nc4ccc(Cl)cc4)ncnc32)C(O)C1O
Cc1ccc(C)c(OCCCC2CCC(=O)N2)c1
O=C(O)COP(=O)(O)C(Cl)(Cl)P(=O)(O)O
O=C(Cc1ccccc1)NN=C(Cc1nc2ccccc2[nH]c1=O)C(=O)Nc1ccc(Cl)cc1
CC1(Cc2cccc3ccccc23)CCCC[N+]1(C)CCO
COC(=O)c1ccc2c(C)n(C(=O)Nc3nc(-c4ccc(Br)cc4)cs3)c(OC)c2c1
O=C(CN1C(=O)C2(OCCCO2)c2ccccc21)Nc1nncs1
COc1ccc(OCCNC(=O)c2ccc(F)cc2)cc1
N#Cc1ccc(COc2nc(=O)c3c([nH]2)OCC3)cc1
CCCn1c(SCC(=O)Nc2ccccc2Cl)nc2ccccc2c1=O
CC(C)(C)OC(=O)NNc1ccc2c(c1)CC(C(=O)c1ccccc1-c1ccccc1)C2
CC(O)C(OC1OC(COC(=O)Cc2ccc(O)c(F)c2)C(O)C(O)C1O)C1CO1
CC(=O)N1CCC(NC(=O)C2(Oc3ccccc3)CCC(NC(=O)c3c[nH]c(C(C)(C)O)n3)CC2)CC1
O=C(c1cc(S(=O)(=O)NCc2ccccn2)c2cccnc2c1O)N1CCOCC1
CC(=NONCCCCCNc1cc(C)nc2cc(Cl)ccc12)c1ccc(CCc2ccccc2)cc1
O=C(O)CCC=CCC1COC(c2nc(-c3cccc(O)c3)c(-c3cccc(O)c3)[nH]2)OC1
Cc1cc(NC(=O)c2cc(C(F)(F)F)nn2C)no1
CC(C)(C)OCCCC(=O)Oc1ccc(OCCCCNc2nc3ccccc3[nH]2)cc1
Cc1cc(NC(=O)C(F)(F)C(F)(F)C(F)(F)C(F)(F)C(F)(F)C(F)(F)C(F)(F)C(=O)Nc2c(C)ccc(O)c2C)nc2c1CCCC2
Cn1c(=O)c2c(ncn2CC(=O)N2CCCN(S(=O)(=O)c3ccccc3)CC2)n(C)c1=O
CC1(C)CCCN(CCSc2nc3cc(Cl)ccc3o2)C1
N#CCCCn1c(=O)c2c(nc3n2CCCN3c2nc(=O)cc(C3CC3)[nH]2)n(Cc2ccccc2)c1=O
Cc1ccc(-c2nc(C(=O)NCCO)nn2-c2ccc(Cl)cc2)cc1
O=C(NCCN1CCOCC1)c1ccc(N2CCCC2)c(C(F)(F)F)c1
N#Cc1cc2cc3c(cc2nc1SCC(=O)c1ccc(O)c(C=O)c1O)OCO3
Cc1cc(C)c(NC(=O)COC(=O)c2[nH]nc3ccccc23)c(C)c1
O=C(CSc1ccccn1)NN=Cc1cccnc1
COc1ccccc1NC(=O)C(C)N1CCN(S(=O)(=O)c2cccc(C)c2C)CC1
COc1cc2ncnc(Oc3cccc(C(N)=O)c3)c2cc1OC
O=C(O)C(=O)N1CCOc2ccc(Nc3nc(=O)cc[nH]3)cc2C1
COc1ccc(C2=NN(C(N)=S)C(c3ccc(O)cc3)C2)cc1
O=C(O)C=Cc1ccc2[nH]c3c(c2c1)CC1(O)C2Cc4ccc(O)c5c4C1(CCN2CC1CC1)C3O5
O=C(Nc1cnccn1)c1ccco1
CC(C)CC(CP(=O)(O)C(NC(Cc1ccccc1)C(=O)O)c1ccccc1)C(=O)NC(=O)C(CCCc1ccccc1)Cc1ccc(F)cc1
CCc1cc(-c2nnn(CC(=O)O)n2)c2cc(F)ccc2n1
CCCn1c(=O)c2[nH]c(-c3ccc(OC(=O)CC(=O)c4ccc(NOCC)cc4)cc3)cc2n(CCC)c1=O
CC1CCN(c2nc3c(c(=O)n(CC4CCCCC4)c(=O)n3C)n2CCc2cccs2)CC1
CCOc1ccc(S(=O)(=O)N2CCN(C(=O)c3c(C)nn(-c4ccccc4)c3-n3cccc3)CC2)cc1
O=C1CNc2c(CNCCCNCCc3c[nH]c(-c4ccccc4)n3)cccc2N1
COc1ccccc1N1CCN(CCC(O)CN2C(=O)CN(C)C2=O)CC1
Nc1ccc(-c2nc3ccccc3s2)cc1NC(=O)c1ccc(C(=O)Nc2ccc(Nc3cc[n+](CCCN4CCCC4)cc3)cc2)cc1
O=C(C(=O)c1cc(Cl)ccc1O)c1cc(C2CCCCN2Nc2ccccc2)on1
CCCCCCCCCCCCCCC1C(O)C(O)C(O)CN1CO
O=C(NCCO)c1ccc(F)c(S(=O)(=O)N2CCN(c3ccccc3)CC2)c1
CC(=O)n1c(=S)n(C)c2ccc(C#Cc3ccc(-c4cccc(C(F)(F)F)c4)nn3)cc21
O=P1(Oc2ccccc2)N=CN2C(=N1)Sc1ccccc12
COCC1CNC(=O)C2=C1NC1=C(C(=O)COC1)C2c1cccc(F)c1
O=C1NCCCCC1N(Cc1ccccc1)S(=O)(=O)c1ccc(Cl)c(Cl)c1
COc1ccc(CC(CC(C)C)(C(=O)NO)S(=O)(=O)c2ccc(N)cc2)cc1
O=[N+]([O-])c1ncnn1CCCCN(Cc1ccccc1)c1cccc(OC(F)(F)F)c1
COc1cccc(CNC(C(=O)Nc2ccc3c(c2)OCCO3)c2cc(OC)cc(OC)c2)c1
COc1cccc(NC(=O)c2cc(S(=O)(=O)N3CCN(c4cccc(C)c4C)CC3)ccc2Cl)c1
COc1ccc(-c2nc3n(n2)C(=O)C(C(c2ccco2)N2CCCC4(CCCCC4)C2)S3)cc1
CCCCc1cn(-c2ccc(O)cc2)c2ccc(O)cc12
COc1cc2c(cc1Nc1nc(Cl)nnc1S(=O)(=O)c1ccccc1)CCCC2O
O=C1c2ccccc2C(=O)C1Cc1nc2sccn2c1[N+](=O)[O-]
c1cc(CNN2CC3C(Cc4ccoc4)C3C2)co1
CCNc1nc(NC2OC(CO)C(O)C(O)C2O)nc(SC)n1
CC(C)(C)c1ccc(C(C)(C)CN2CCN(c3nc4ccccc4s3)CC2)cc1
COC(=O)N1CCC(S(=O)(=O)c2cc(C(=O)N3CCc4ccccc43)ccc2Cl)CC1
N#CC12CCCC1CN(C(=O)CCC(=O)N(CCCC(=O)O)c1ccccc1)CC2
CCCCC(NC(=O)OC(C(C)(C)C)C(C)(C)C)C(=O)C(=O)NCC(O)c1ccccc1
CCOC(=O)c1c(NCc2ccccc2OC)sc2c1CCCC2
O=c1c2cc(Cl)ccc2sn1-c1ccccc1
CC1CCN(CC(=O)NN=Cc2ccccc2)CC1
CCNC(=O)NCCCC(C(=O)c1ccc(Cl)cc1)C(S)CS
CCCCCCCN(CCCCCSc1nc(-c2ccc(Cl)cc2)c(-c2ccccc2)[nH]1)C(=O)N1CCN(c2cc3[nH]cc(C(=O)O)c(=O)c3cc2F)CC1
CC(C)CCCc1ccnc(NN(C)C)c1
CC(C)c1nccn1C(OCCN1CCOCC1)(c1ccccc1)c1ccc(Cl)cc1
CCCCC(=O)c1cc[n+](CC(=O)Nc2ccc(S(N)(=O)=O)cc2)cc1
O=C(CNc1ccc(C(O)CCl)cc1)NC1CCCc2c1cnn2-c1cccc(F)c1
CN(C)C(=O)Cn1nc(-c2ccc(Cl)s2)c2ccccc2c1=O
O=C(CC(NC(=O)c1c(Cl)cccc1Cl)C(=O)NC(CC1CCNCC1)C(=O)C1(C(=O)O)CC1)NCc1ccc(C(F)(F)F)cc1
O=C1N(Cc2ccccc2)C(Cc2ccc3[nH]nnc3c2)C(O)C(O)C(Cc2ccc3[nH]ncc3c2)N1Cc1ccc2[nH]nnc2c1
CCn1c(=O)oc2cc(S(=O)(=O)Nc3cccc(OC(C)C)c3)ccc21
Cc1csc(NC(=O)CCn2nnc3ccccc32)n1
CC(C)SCC(O)C(CC1CCCCC1)NC(=O)C(Cc1c[nH]cn1)NC(=O)C(Cc1ccccc1)NC(=O)OC(C)(C)C
COC(=O)C(NCCc1c2ccccc2cc2ccccc12)c1ccccc1
CCCCC(Cc1cc(C(F)(F)F)cc(C(F)(F)F)c1)N1CC2(CCC(O)CC2)CC1c1cccc(O)c1
CN(C)S(=O)(=O)c1ccccc1C1=NN(c2cccc(S(N)(=O)=O)c2)C(C(F)(F)F)C1
OCC1OC(n2nc(Cc3cccc4ccccc34)c3ccccc32)C(O)C(O)C1O
Cc1ccccc1NC(=O)C(NS(=O)(=O)c1ccc2c(c1)oc(=O)n2C)C(C)C
Cc1ccc(-n2c(N3N=C(c4ccc(Br)cc4)CC3(O)C(F)(F)F)nc3ccccc3c2=O)c(C)c1
O=C(NCc1cccs1)C(=O)NC1CCCC1C(=O)Nc1ccc(F)cc1
Fc1cnccc1Oc1ccc(Nc2nc3ccccc3o2)cc1
O=c1ccc2n[nH]cc2n1CCCc1ccc(Br)cc1
CCS(=O)(=O)C1CC(C2CCCN(CO)C2)CN1C(=O)NO
c1ccc2c(c1)nc(N1CCN(CCCCOCCCCCCc3nnc[nH]3)CC1)c1ccccc12
COCCNC(=O)CCc1cc2c(cc1C(C)=O)OCO2
CC(c1cccc2ccccc12)N1CCCC(CNC(=O)Nc2ccc(Cl)cc2)C1
O=C(Nc1ccccc1)Nc1c2ccccc2nc2ccccc12
O=C(NCCCCCCNc1c2c(nc3ccccc13)CCCC2)c1ccc(F)cc1
COc1ccc(-c2ccc3c(c2)C2(CCO3)NC(=O)NC2=O)cc1OC
Cc1nc(CC2CCCN2CCNC(=O)n2ccc3ccccc32)cs1
CC1(C)CC(=O)c2c3c(n(NC(=O)c4ccccc4)c2C1)-c1ccccc1C3=O
CCC(O)CN1CCN(c2ncccc2C#N)CC1
CCc1cc2c(C)cc(C)nc2nc1C
Cc1nonc1COn1c(Cc2cccc(F)c2F)c(C)c(=O)[nH]c1=O
COc1ccccc1N1C(=O)c2ccccc2C1(OC)c1ccc(F)cc1
CCOc1cc(CN2CCN(C(=O)c3n[nH]c4ccccc34)CC2)cc(OCC)c1OCC
CN(CCO)Cc1ccc(COc2ccc3c(c2)OCO3)cc1
CCNC1CCCN(c2ccc(Nc3ncc4cc(C(=O)N(C)CC)n(C5CCCC5)c4n3)nc2)C1C
CC(C)CNCc1ccc(OCC(=O)NN=CCc2ccccc2)c(I)c1
CC1=CC(C)C(O)C(C)C(O)C(C)C(O)C(C)C(O)C(C)C=CC=CC(=O)NC2=C(C)C(=O)c3c(c(O)c(C)c(O)c3C2=O)C1=O
CN=C(NCCCN1CCOCC1)C1(c2cnc3ccccn23)CCSCC1
COc1ccc(C=NN=c2[nH]nc(C(C)(C)C)s2)cc1Oc1ccccc1
Oc1ccc2c(c1)C13CCCCC1C(C2)N(CC1CCC1)CC3
CN1C(=O)Cc2ccc(-c3ccc(CC(C#N)NC(=O)C4NC5CCC4C5)c(F)c3)cc21
N#CC1CC(NCC(O)c2cc(Cl)cnc2Oc2cccc3c2CC(=O)N3)C1
CCCCCC(O)C=CC1C2CC(=O)CC2CC1S(=O)(=O)c1ccc(C)cc1
O=C(N=S(=O)(NNc1nnc(SC(=S)N2CCOCC2)s1)c1ccccc1)C1CCCCC1
Oc1ccc2c(OCCCCN3CCC(O)CC3)cc(OCc3ccccc3)nc2c1
Fc1ccc(N2CCN(c3ccc(Cl)c(Cl)c3)CC2)cc1
Cc1cn2c(=O)cc(COC(=O)c3cccc(NC(=O)c4ccc5c(c4)OCO5)c3)nc2s1
CSc1sc2ncn(C)c(=O)c2c1S(=O)(=O)c1cccc(F)c1
COCCN(C(=O)c1c(NC(=O)c2ccc(F)cc2)sc2c1CCCCC2)c1c(N)n(CC(C)C)c(=O)[nH]c1=O
N=C(NCCCc1nc(Nc2cccc(NC(=O)CN3CCCC3)c2)nc(-c2ccco2)n1)NC(=N)Nc1cccc(-c2ccco2)c1
Cc1ccc(-n2ncc(C(=O)NCc3ccco3)c2-n2cccc2)cc1C
CC12CCC3c4ccc(O)cc4CCC3C1CC(C(=O)NCc1ccccc1)C2O
CCOc1ccc(C=NNC(=O)Cn2c3ccccc3c3ccccc32)cc1
CC(C)C(CCC1(c2ccc(C(C)(C)C)cc2)CCOC(C)(C)C1)C1OCC(COS(C)(=O)=O)O1
CCOC(=O)Cc1c(-c2ccc3c(=O)cc(OCC)cc-3o2)oc2ccc(OCC)cc12
CCOC(=O)c1csc(-c2cc(Cl)n[nH]2)n1
COc1ccc(NC(=O)CCCc2c[nH]c3ccccc23)cc1
CC(C(=O)N1c2ccccc2Sc2ccccc21)c1ccc(-c2cccc(Cl)c2)c(Cl)c1
CCC(=O)Nc1cccc(Nc2nc(-c3cccs3)nc3ccccc23)c1
C#CCOc1cccc(Nc2ncnn3cc(C(=O)OCC)c(C)c23)c1
CC(C)(C)OOC(C)(C)C
CC12CCC3C(CCC4(O)CC(O)CCC34C=O)C1(O)CCC2c1ccc(=O)oc1
CCN(CC)Nc1ccc(S(=O)(=O)C(=O)C2=C(C)OCCS2)cc1
C.OCc1sc(-c2cccc(C(F)(F)F)c2F)nc1COc1ccccc1
Cc1nnc(NNc2ccc(S(=O)(=O)C(C)C(=O)Oc3ccc(F)cc3)cc2)s1
CCCCCCCCCCCCCCCC(=O)Oc1ccc(C(=O)OC)cc1
CC(=O)OC12COC1CC(O)C1(C)C(=O)C(O)C3=C(C)C(OC(=O)C(O)C(NC(=O)OC(C)(C)C)c4ccccc4)CC(O)(C(OC(=O)c4ccccc4)C21)C3(C)C
O=C1NC(=O)C(=Cc2ccccc2-n2cncn2)N1
CCCOc1cccc2c1ccn2S(=O)(=O)c1ccccc1
CCCN(CCC)CSc1nc(Cc2ccccc2)nc2c1CCCC2
CCOC(=O)c1c(-c2ccc(OCCN(C)c3ccccn3)cc2)[nH]c2cc(OC)c(Cl)cc2c1=O
CC(=O)OC1C2C(OC(C)=O)C3(OC2(C)C)C(C)(C)CCC(OC(C)=O)C3(C)C1OC(=O)C=Cc1ccccc1
CCCCCCCN(C=O)c1cccc(C(O)CC(=O)O)c1
Cc1cc(Nc2ccc(C#N)cc2)nc(-c2ccc(C#N)cc2)n1
CC1(C)C(C(=O)O)N2C(=O)C(CCO)C2S1(=O)=O
COc1ccc(-c2ccc(-c3nc4c(c5c3CNC5=O)COc3ccccc3-4)s2)cc1
COc1ccc(C(=O)Oc2ccc(NC3OCC(=O)C3O)cc2Cl)c(OC)c1
Cc1ccc(SCC(=O)C(F)(F)F)cc1
O=C(COC(=O)c1ccc(Cl)nc1)Nc1ccc(Br)cc1F
CC(C)CC(NC(=O)C(Cc1ncc[nH]1)NC(=O)C=CC(=O)NCC(=O)NCC(=O)NC(CO)C(=O)NC(Cc1ccccc1)C(N)=O)C(=O)NC(Cc1ccccc1)C(=O)O
Nc1nc(NC2CCC3(CC2)OOC2(O3)C3CC4CC(C3)CC2C4)nc2nccnc12
C=CCNc1ccnc2[nH]ccc12
CCC(O)COc1ccc(C(=O)N(CCS(=O)(=O)c2ccccc2)C2CC2)cc1
Cc1nn(C)c(I)c1[N+](=O)[O-]
Nc1ncnc2c1c(-c1ccoc1)cn2C1OC(CO)C(O)C1O
COc1ccc(C(=O)NC(=O)CC(c2ccc(Cl)cc2Cl)N2CCOCC2)cc1
O=C(c1[nH]ncc1Cl)N1C2CCC1CN(Cc1cccc(F)c1)C2
CN=C(NC#N)NCCCCn1nc(-c2ccccc2)ccc1=O
CCCn1c(-c2ccc(F)cc2)c(-c2ccc(S(C)(=O)=O)cc2)c(C(=O)NCC(F)(F)F)c1C(Cl)(Cl)Cl
Cc1ccc(C)c(NC(=S)OCCNc2ccccc2)c1
COc1ccc(-c2ccc3c(c2)OC(CN(C)C(=O)Nc2cccc(C)c2)C(C)CN(CC(C)CN2CCCC2=O)S3(=O)=O)cc1
CCCCc1ncc(C=C(C)C(=O)OCCc2ccccc2)n1Cc1ccc(C(=O)O)cc1
Cc1noc(NS(=O)(=O)c2ccccc2-c2ccc(C3CC3)cc2CNC(=O)C(C)(C)C)c1C
COc1ccc(C=C2Cc3ccccc3C2=O)cc1
CNCc1cc(C(=O)Oc2ccccc2Br)c(C)o1
CC(C)N1CC(N2CCN(c3cccc(F)c3NC(=O)Oc3ccc(Cl)c(F)c3)CC2)CC1=O
CC(C)c1noc(C(C)C)c1[N+](=O)[O-]
Cc1ccc(C)c(NCC(=O)OCC(=O)NC(=O)c2ccc(C(C)(C)C)cc2)c1
Cc1cccc(CC(=O)Nc2ccc(-c3nc4ccccc4s3)cc2C)c1
Cn1cnc(-c2ccnc(Nc3cc(Cl)c4c(c3)cc(C(=O)N3CCC(C(=O)NCc5cc[n+](C)cc5)CC3)n4C)n2)c1
CCc1ccc2nc(NCC(=O)C3CCN(C(N)=O)CC3)sc2c1
Cc1ccc(CSc2nnc(-c3cccc([N+](=O)[O-])c3)o2)cc1
O=C(Cn1nnc(-c2ccc(Cl)cc2)n1)NC1CC2CC(C2)C1
O=C1SCCN1Cc1c(Cl)cccc1Cl
CC(C)CNc1nc(=S)nc(-c2ccccc2)[nH]1
COc1cc(C(=O)OCCF)cc(OC)c1OC
CCCCCCCCCCNc1ccc2c(c1)C1CC(C)CC(O)C1C2
COc1ccc(C=O)c(O)c1CC=C(C)C
N#CC(Cc1ccc(N2CCn3nccc3C2)cc1F)NC(=O)C1NC2CCC1C2
O=C(C=Cc1ccc(CN(c2ccc(O)cc2)c2ccc(O)cc2)cc1)NO
CCCC(=O)N1CCN(c2ccc(NC(=O)c3sc(CC)nc3C)cc2C)CC1
CC(=O)OCC1OC(S(=O)(=O)c2ccc(-c3nc4ccccc4s3)cc2)C(OC(C)=O)C(OC(C)=O)C1OC(C)=O
COc1ccc(CCNC(=O)C2CCC(=O)N(C3CCCc4ccccc43)C2)cc1
CC(C)CC(NC(C(=O)C1CCCCC1)c1ccccc1)C(=O)NS(C)(=O)=O
CC1(C)SCCN(C(=O)NO)C1S(=O)(=O)c1ccc(Cl)cc1
COc1ccc2cccc(CN3CCN(CCNc4ccnc5cc(Cl)ccc45)CC3)c2c1
CSc1ccc(CNC(=O)C2CSCC23CCN(c2cnccn2)CC3)cc1
CCCOCC(=O)n1cc(C2NC(=S)NC(C)=C2C(=O)NC(C)=O)c2ccccc21
CCOC(=O)c1[nH]c(C)c(C(=O)OCCN(CC)CC)c1C
COc1ccc(CCN2C(=O)C3CCCN3C2c2cccc(O)c2)cc1
COC(=O)CNC(=O)c1cc(-c2ccc(OC)cc2)on1
Cc1nn(C)c(Cl)c1C1CCCN1C(=O)c1cc(C(F)(F)F)ccc1NCC(C)O
COc1cccc(N2CCN(Cc3nncn3Cc3ccccc3)CC2CCO)c1
Cc1cc2ncn(C(=O)NC(=O)CCN3CCN(c4cc5ccccc5cc4F)CC3)c2cc1C
CC(C)Oc1cccc(C(=O)N2CCN(C)CC2)c1
COc1c(Br)cc(C=CC(=O)OCc2cc(=O)oc3cc(C)cc(C)c23)c(OC)c1Br
COc1nccnc1NC(=O)c1cccc(F)c1F
Cc1[nH]c(C)c(S(=O)(=O)N2CCCC(C)C2)c1C(=O)N1CCN(c2cccc(O)c2)CC1
O=C(CNC(=O)c1ccc(F)cc1)Nc1ccc(S(=O)(=O)N2CCC(O)CC2)cc1
COc1ccc(NC(=O)CCS(=O)(=O)c2ccc3c(c2)n(C)c(=O)c(=O)n3C)cc1
O=c1ccn(C2OC(COP(=O)(O)OP(=O)(O)OCC3OC(n4ccc(=O)[nH]c4=O)C(O)C3O)C(O)C2O)c(=O)[nH]1
CC1Cc2c(Sc3c([N+](=O)[O-])cccc3[N+](=O)[O-])cccc2N1C(C)(C)C
Cn1cc(-c2ccc3cc(C(=O)Nc4ccc(C(F)(F)F)cc4)cnc3c2)cn1
CC(C)(C)c1c(C(=O)NCCCN2CCC3(CC2)OCc2ccccc23)cc(-c2ccccc2)n1C(C)(C)C
CN1CC(N2CCOCC2)=C2COc3cc(O)c(O)cc3C21
COc1ccc(Cl)c2c1C(=O)N(CC1Cc3cc(C#CC4(NS(=O)(=O)C5CC5)NC(=O)NC4=O)c(F)cc3C1=O)C2
O=C1C(Cl)=C(N2CCN(Cc3ccccc3-n3ccc4ccccc43)CC2)C(=O)N1Cc1ccccc1
CCCCCCNCc1ccc(F)cc1
COc1cc(NCc2cccs2)cc(OC)c1OC
CCOC(=O)c1c2[nH]c3cc(Br)ccc3c2c2cc(Br)ccc2[n+]1CC
O=C(COc1ccc2c3c(c(=O)oc2c1)CCCC3)N1CCc2c[nH]c3cc(F)cc1c23
C=C(COC(=O)c1ccccc1)c1ccc2c(c1)c1ccccc1n2Cc1ccc(F)cc1
O=C1OCCC2C(=Cc3cccc(Cl)c3)COCC12
COc1ccc(C2C(C(=O)c3cc4ccccc4n3C)=C(O)C(=O)N2CCN2CCOCC2)cc1OC
CCC(C)C(NC(=O)c1ccc2ccccc2n1)C(=O)OC(=O)CNCc1ccc(OC(F)F)cc1
Cc1c(CC(=O)O)c(=O)oc2cc(OC(=O)c3cc(C)n(-c4ccccc4)c3C)ccc12
CC(C(=O)S(C)(=O)=O)c1ccc(NNSc2nc(C(F)(F)F)ccc2CCc2ccc[n+]([O-])c2)c(F)c1
COc1ccc(SC(=O)Cn2c(CNc3ccccc3OC)nc3ccccc32)cc1
COC(=O)C(Cc1ccccc1)NC(=O)c1[nH]cnc1C(=O)N1CC(CCl)c2c1cc(NC(C)=O)c1ccccc21
Cc1ccc(C(=O)N2CCOC3CCN(Cc4cccc(C)n4)CC32)nc1
Cc1ccc(C)c(N2CCN(C(=O)CCCCC(c3ccco3)c3ccco3)CC2)c1
O=C(c1cc(-c2ccc(Br)cc2)on1)N1CCOCC1
CC(C)CC(NC(=O)OCc1ccccc1)C(=O)NC(CC(C)C)C(=O)NC(C=O)Cc1c[nH]c2ccccc12
CN(C)c1ccc(C=NNC(=O)Nc2nnc(-c3ccccc3)s2)cc1
CCCCCCc1cc(C(N)=O)c2nc(-c3ccc(-c4nc5cc(C(F)(F)F)ccc5[nH]4)cc3)[nH]c2c1
O=C(O)CN1C(=O)c2cccc([N+](=O)[O-])c2C1=O
Cc1cc(Cl)ccc1C1CCN(CCN2CCc3ccccc3C2=O)CC1
O=C(Nc1cc(Sc2ccc3nnc(-c4ccncc4)n3n2)cc([N+](=O)[O-])c1)c1cc2ccccc2o1
COc1ccc(N2C(=O)c3ccc(C(=O)Nc4ccon4)cc3C2=O)cc1OC
COC(=O)C1CCN(Nc2nccc(-c3ccccc3OC)n2)C1
Cc1ccc(-c2cc(C(=O)Nc3ccc(CC(=O)O)cc3)c3ccccc3n2)cc1C
COc1ccc(-c2ccnc(-n3cc(CN4CCN(Cc5ccccc5)CC4)cn3)n2)cc1
C=CCn1c(SCC(=O)N2CCC3(CC2)OCCO3)nnc1-c1ccccc1
O=[N+]([O-])c1ccc(Nc2cc(Cl)nc(SCc3ccccc3)n2)cc1
CC1CCCCNC(=O)C(Cc2ccc(O)cc2)NC(=O)CCCCCCCCC(NC(=S)N(CCNC(=S)Nc2ccccc2)Cc2ccccc2)C(=O)N1
O=C(Nc1cccc(Cl)c1)c1cc2cc(Cl)ccc2[nH]1
COCCCc1noc(CN2CCSCC2)n1
CCCCc1ncc(C=CC(=O)O)n1Cc1ccccc1Cl
CCC(NC(=O)C12CCC(C)(C)CC1C1=CCC3C(C)(CCC4(C)CC(O)C5(C)CCC(C)(C)CC5C34C)C1(C)CC2)C(=O)O
CCC1OC(=O)C2CCCCN2C(=O)C(=O)C2(O)OC(CCC(C)CC(C)=CC(C)C(=O)CC(O)C1C)CCC2C
CN(Cc1cnn(C)c1)C(=O)c1cc2n(n1)CCCN(CC1CC1)C2
CC(NC(=O)c1c[nH]c2ncc(-c3nn[nH]n3)cc12)c1ccc(Cl)cc1
CCCC1CC(=O)Nc2c1c(=O)nc(SCCN1CCOCC1)n2-c1ccccc1
CCOOc1c(C2C(C(=O)OCC)=C(C)NC(C)=C2C(=O)C(=O)CNC(C)c2ccccc2)cccc1[N+](=O)[O-]
O=c1n(-c2ccc(OC(F)F)cc2)nc(-c2ccnc(Nc3ccc(O)cc3)c2)n1C1CC1
N#Cc1c(NC(N)=S)nc(Nc2ccc(Cl)cc2)nc1SCc1ccccc1
CN(C)CC(C)(C)CNC(=O)c1ccc(-c2ccccc2)cc1
COc1cccn2nc(-c3ccc(NS(=O)(=O)N(C)C)cc3)nc12
Cc1cccc(OCc2nc3ccc([N+](=O)[O-])cc3n2C)c1
CCC12C=CC(=O)NC1C(c1coc3ccccc3c1=O)C1C(=O)OCC12
COc1ccccc1CN(Cc1ccc(F)cc1)C(=O)Cn1nnc(-c2ccc(C)o2)n1
NC(=O)c1cccn2c(=O)c3ccccc3nc12
CC(=O)c1ccc(NC(=O)c2ccc(Cc3n[nH]c(=O)c4ccccc34)s2)cc1
O=C(Nc1ccccc1)N1CCC2(CC1)OCCO2
COc1cccc(F)c1CN1CC2CC(C1)N2
CCc1nnc(SC(=O)CNc2ccccc2OC)n1Cc1ccccc1
Cc1ccc(C(=O)OCC(=O)Nc2ccc(S(N)(=O)=O)cc2)cc1C
Cc1cc2ccc(F)cc2n1CC(=O)N1CC2CN(c3nc(Nc4ccc(N5CCN(C)CC5)cc4)c4ncn(C(C)C)c4n3)CC2C1
CCOCCCCC(=O)NC(Cc1ccc(OCC(=O)O)c(C(=O)O)c1)C(=O)NC(=O)OCc1ccccc1
CCCCOc1ccc(Sc2ccc(O)c(OCCCC)c2O)cc1OC
CC(C)Cc1ccc(-c2ccccc2CC(=O)NC(=O)CNCCCCCCN)cc1
CCCCCCCCCCCCCCCC(=O)C1=C(O)CC(CC(O)CC(O)CC(=O)OCC)CC1=O
CCC(=O)c1cc(ONOc2ccc(CCCC(=O)O)cc2)nc2nc(C(C)C)c(-c3ccccc3Cl)nc12
CCOC(=O)c1ccc(N2CCOCC2)c(NS(=O)(=O)c2ccc3ccccc3c2)c1
CCONc1ccc(C(=O)C(=O)C2CCCN(COC)C2)cc1
CONc1ccc(-c2nc(N3CCC(C4CCCCN(C)C4=O)CC3)c3c(C)n[nH]c3n2)c(Cl)c1
COc1ccc(N2C(=O)CC(C3OC4OC(C)(C)OC4C4OC(C)(C)OC34)N=C2C)cc1
CCOCC(=O)N(Cc1ccc(S(=O)(=O)N2C(=O)SC(=Cc3ccc(C)o3)C2=O)cc1)c1ccc(Cl)cc1
COc1cccc(OCC2(c3nccs3)CC2C(=O)Nc2ccc3[nH]ncc3c2)n1
COc1ccc(-c2ccn3c(-c4ccnc(N)n4)cnc3c2)cc1NS(=O)(=O)c1cccnc1
COc1ccc(NC2CCCN(C(=O)c3ccoc3C)C2)cc1
O=C(c1cccnc1O)N1CCOC(CCC2(c3ccc(F)cc3)CCCO2)C1
COCCOCCOc1ccc(C=C(C)C=CC(=O)O)cc1OC
O=C(NC1CCCCCC1)c1cc([N+](=O)[O-])ccc1N1CCOCC1
CC(C)CCN1CCCC12CCCN(C(=O)c1ccncc1)C2
CCN(CC)C(=O)Cc1c(-c2ccc(Cl)c([N+](=O)[O-])c2)nc2c(Cl)cccn12
Cc1cccc(N(CC(=O)Oc2ccc(Cl)cc2)S(=O)(=O)N(C)C)c1
CC1CN(C(=O)CCC(=O)Nc2ccc(F)cc2F)c2cc(Cl)ccc2O1
Cn1c(SCc2nc3ccccc3nc2C(C)(C)C)nnc1-c1cc2ccccc2oc1=O
CCC(N)CN=C(NC)NCCCc1c[nH]cn1
CCOC(=O)C1=C(C)NC(=Cc2cc(C)n(-c3ccccc3Cl)c2C)C1=O
O=C(NCCn1cncn1)Nc1ccc(Br)cc1[N+](=O)[O-]
Clc1ccc(Cn2cc(COc3ccc(C4CCCC4)cc3)nn2)cc1
CCC(NC(CC(C)C)C(=O)NC(CC(C)C)C(=O)NC(C)C(=O)NC(CO)C(=O)NC(CC(C)C)C(=O)NC(C)=O)C(=O)O
CS(=O)(=O)C1CCC2(CC1)OOC1(O2)C2CC3CC(C2)CC1C3
O=C(OC1C[N+]2(CCOc3c(F)cccc3F)CCC1CC2)N(c1ccccc1)c1ccccc1
COc1cc(C(=O)C=Cc2ccc(O)cc2)cc(OC)c1OC
CCOc1ccc(Cc2cc(C3OC(CO)C(O)C(O)C3O)c3c(c2Cl)OCO3)cc1
Cc1nc2c3ccccc3ccn2c1-c1nnnn1C1CCCCC1
CCOC(=O)c1sc(N2C(=O)c3ccccc3C2=O)c(C(=O)N(CC)CC)c1C
Cc1ccoc1C(=O)N(c1cnc2c(c1)CNC2=O)c1ccc2c(c1)C(O)CC(C)(C)O2
Cc1sc(NC(=O)C(C)(C)COc2ccccc2C#N)c(C(=O)O)c1C
NC1(C(=O)O)CC(C(=O)O)N(Cc2cccc(-c3ccccc3)c2)C1
N#Cc1cccc(OCC(O)CN2CCC(N3CCCCC3)CC2)c1
c1ccc(OCCCN(CCCn2ccnc2)C2=NCCN2)cc1
Cn1c(=O)n(Cc2ccccc2)c(=O)c2c1nc1n2CCCN1Cc1ccccc1
CC(C)(CO)Cc1cc(C(F)(F)F)ccc1Cl
CN1C(=O)C(c2ccccc2)CC12CCN(C(=O)CNCc1ccc(F)cc1)CC2
O=C(CCCN1C(=O)c2cccnc2C1=O)Nc1sc2c(c1C(=O)N1CCCCC1)CCCC2
CN1CCN(Cc2cc(C(=O)Oc3c(Cl)cccc3Cl)no2)CC1
CN(C(=O)CCc1ccccc1)C1CCCN(C#N)C1
CCOc1cc(C(=O)CC)cc(ONCCCNc2ccnc3cc(Cl)ccc23)c1OCC
O=C(NC1CCCCCC1)c1ccc(C=NO)nc1
O=C(c1csc(Nc2ncc(Cc3ccccc3F)cn2)n1)N1CCN(Cc2ccccc2)CC1
COc1cc2c(cc1OC)C1Cc3ccc(OC)c(OC)c3CN1CC2
Cn1c(=O)c2sccc2n(CC(=O)N2CCN(S(=O)(=O)c3cccs3)CC2)c1=O
COC(=O)C(Cc1c[nH]c2ccccc12)NC(=O)C=CC(=O)N1CC(=Cc2ccccc2)C(=O)C(=Cc2ccccc2OC)C1
CN(C)CCN1CCN(Cc2ccccc2C(F)(F)F)CC1
CCCCCCCCc1cn(C2CCC(CO)O2)nn1
CC(C)Cn1c(CN2C(=O)CSc3ccc(C(=O)OC(C)(C)C)cc32)nc2ccccc21
Cc1cc(C(C)C)nc(Nc2ccccc2)n1
CC(Cc1ccc(C(=O)Oc2ccc(C(=N)N)cc2F)s1)C(=O)NC(CO)C(=O)O
CCSSCCOC(=O)CCC(NC(C)=O)C(=O)NC(COC(=O)C(NC(=O)OCc1ccccc1)C(C)CC)C(=O)OC
CC(=O)OCC1OC(n2c(=S)c(-c3ccccc3)c(-c3ccccc3)n(C3CCCCC3)c2=S)C(OC(C)=O)C1OC(C)=O
CCN1C(=O)C(=C2Sc3ccccc3N2C)SC1=Nc1ccccc1O
Cc1cc(Cl)cc2c(CN3CCN(c4nc(-c5ccccc5)cs4)CC3)c3c(C)n[nH]c3nc12
CCc1ccc(CC(C)NC(=O)c2ccc(Br)o2)cc1
CC(C)c1cc(Cl)cc(Br)c1OC1CNC1
Cc1ccncc1CC1(C)CCCN(C(=O)c2cccc(OC(F)(F)F)c2)C1
COc1ccccc1N1CCN(CCCNc2nccc(-c3ccccc3Cl)n2)CC1
Cc1ccc(-n2c(SC(=O)CNc3ccc4[nH]c(=O)[nH]c4c3)nnc2C2CC2)cc1
Cc1[nH]c(-c2nccs2)nc1-c1c(C)[nH]n(-c2ccc(F)cc2F)c1=O
COc1cc2c(cc1OC)C(c1cc(OC)c(OC)c(OC)c1)C1C(=O)OCC1=N2
O=C(NCCCCCCCCNc1c2c(nc3ccccc13)CCCC2)c1c(F)c(F)c(F)c(F)c1F
COc1ccccc1-c1cc(C(=O)Nc2ccc(CN3CCNCC3)c(C(F)(F)F)c2)nn1-c1cccc(C)c1
c1ccc(-c2cc(-c3ccc(Oc4c(-c5ccc6ccccc6c5)nc5ccccc5c4-c4ccccc4)cc3)nc3ccccc23)cc1
O=C(O)CCc1cc(Cl)ccc1ONC(=O)NC12CC3CC(CC(C3)C1)C2
S=c1[nH]c2c(o1)CC(CN1CCN(c3ncccn3)CC1)CC2
Cc1cccc(Cn2c3ccc(NC(=O)Nc4nccs4)cc3c(=O)n2C)c1
CNNc1sc(-c2ccc([S+](C)[O-])cc2)nc1C(=O)C(=O)COCCCOC
CN1CCN2CC(OC(=O)c3c(F)cccc3-c3ccccc3)CC2C1
Cc1ccc(C(NCCO)C(=O)N(C(=O)CCC(=O)Nc2ccccn2)C(=O)CNc2ccc3c(c2)OCCO3)cc1
CC1CCN(c2ccc(Cl)cc2C(=O)NCc2ccccc2)CC1
CC(N)C#Cc1ccc(O)cc1
CCCOc1cc(NC(=S)c2ccc(O)cc2)c(Cl)cc1Cl
COCc1nnc(N2C(=O)CSC2c2coc3ccccc3c2=O)s1
FC(F)(F)c1ccc(CN2CCN(c3ncccn3)CC2)cc1
O=C(NC(CCS)C(=O)N1CCCC1C(=O)O)C1CCCN1
CC(C)(C)C1c2ccccc2-c2c1[nH]c(NC1CCCCC1)nc2=O
CC(=O)NC(=O)C(NC(CCCCNC(=O)OCc1ccccc1)C(=O)OC(C)(C)C)C(C)c1ccccc1
CC(O)C1CCC(C)N(C(=O)c2cccnc2Oc2ccc(Nc3ccccn3)cc2)C1
O=C1CCC(C(=O)N2CCc3ccccc3C2)=NN1
CCS(=O)(=O)c1ccc(N2CCCN(c3nccs3)CC2)nn1
CCOC(=O)C1(C)CCCC2(C)C1CCC13CC(C)(CCC12)OC3=O
CC1(C)CC1P(=S)(Nc1ccccc1)OCC(=O)O
COC(=O)c1c(NC(=O)c2cccc(OCc3c(C)noc3C)c2)sc2c1CCCC2
COc1ccc2c(COC(=O)c3ccccc3[N+](=O)[O-])cc(=O)oc2c1
COP(=O)(OC)c1cc(C=Cc2ccc(C)cc2)ccc1O
COC1=CC(=O)c2c(c3c(OC)c(OC)c(OC)cc3c3ccc(=O)oc23)C1=O
O=C1NC(=O)C(=Cc2ccc(Sc3ccccc3)o2)S1
COc1ccccc1NN1C(=O)CC(C(=O)CNS(=O)(=O)CCN2CCN(C)CC2)C1=O
CCONc1nc(C)nc2c1ncn2C=CC(=O)C1CCCC1
O=C1c2cccc3cccc(c23)C2=Nc3c(c(=O)oc4ccccc34)C(c3c[nH]c4ccccc34)C12
CCCC(CC)(c1ccc(P(=O)([O-])CCC)cc1)c1cc[n+](CCCCCOc2ccc(CC(CCC(=O)O)C(=O)O)c(O)c2)cc1
COc1ccc(-c2nc3c(N4CCOCC4)c(F)ccc3[nH]2)c(F)c1
O=C(Nc1cnc2ccccc2c1)NS(=O)(=O)c1cc(C(F)(F)F)ccc1Cl
C=CCNCC(=O)Sc1nnnn1C
O=C1OC(CN2CCCC2)C2COc3cc(-c4ccc(-c5nc[nH]n5)nc4)ccc3N12
Cc1cc(C(=O)N2CCCC2c2cccc(N3CCCC3C)n2)c(C)o1
Cc1oc2cc3oc(=O)c(CCC(=O)NCc4ccco4)c(C)c3cc2c1C
CC=CC=CC1=CC2=CC(=O)C(C)(C(=O)COC)C(=O)C2=CN1OC(=O)c1cccnc1
CC(C)(c1nnn(-c2ccc(Cl)cc2)n1)S(=O)(=O)c1ccccc1
O=c1c(-c2ccccc2)c(N2CCN(Cc3cccc4ccccc34)CC2)c2cccnc2n1Cc1ccccc1
Cc1sc2ncn(CCCN3CCN(C)CC3)c(=O)c2c1S(=O)(=O)c1ccc(Br)cc1
CC(=O)Nc1cccc(Nc2nccc(Oc3cccc4[nH]c5ccccc5c34)n2)c1
CC(=O)N(C)c1nc2cc(-c3ccccc3S(C)(=O)=O)cnc2[nH]1
COc1ccc(CCC(C)(C)O)cc1C(=O)Nc1c(C)n(C)n(-c2ccccc2)c1=O
CCCCCCCCCc1ccc(C(=O)Nc2c(OC)ccc3cc4[n+](cc23)CCc2cc3c(cc2-4)OCO3)nc1
CC(NC(=O)C(NC(=O)N1CCOCC1)C(C)(C)c1ccccc1)C(=O)N1Cc2ccccc2CC1C(=O)O
Cc1nc(C)n(CN2CCCC2CCc2ccnn2C2CC2)n1
CCOC(=O)C1CC1C(NC(=O)c1cc(OC)c(OC)c(OC)c1)c1ccccc1
CC1(C)C(=O)c2c(cc(OCc3ccccc3)c(Cl)c2Cl)C1c1ccccc1
CCC(=O)c1ccccc1ONc1cc(Cl)cc(Cl)c1
CC(C)NC(C)C(O)c1ccc(F)c(Cl)c1
CCCCOc1ccc(C(O)C(C)NCCO)cc1
Cc1cc(CN2CCCC3(CCN(C(=O)c4cncs4)CC3)C2=O)ccn1
COc1ccccc1SCC(N)=O
COc1nc2[nH]ccc2c2c1nc(C)n2CC(=O)O
COCCOCCn1c(=O)c2oc3ccc(F)cc3c2n2c(Sc3cccc(C)c3)nnc12
CCC(C)OC(=O)C(F)(F)C(F)(F)C(F)(F)C(F)(F)C(F)(F)C(F)(F)C(F)(F)C(F)(F)C(F)(F)C(F)(F)C=CC(=O)N(C)c1ccccc1
O=C(CC1NCCN(CCO)C1=O)N1CCC(Cc2ccccc2)CC1
Cc1c(Cl)c([N+](=O)[O-])nn1CCCC(=O)NCc1ccccc1
CC(C(=O)NO)N(Cc1nccn1C)S(=O)(=O)c1ccc(Cl)cc1
CC(C)N(C(=O)C1(O)C2C3(C)CCC(C3)C2(C)C1(C)C)C(C)C
Cc1ccc(N(C)CC(=O)N2CCCCC2C(N)=O)cc1Cl
COc1cccc(CN(C)S(=O)(=O)c2cccc(C(=O)N3CCCCC3)c2)c1
O=C(Nc1nccs1)C1(S(=O)(=O)c2ccc(Cl)cc2)CC1
CC12CCC(C(=O)N3CCOCC3)(OC1=O)C2(C)C
COc1cc2ccccc2cc1C(=O)NCc1ccc(Cl)cc1Cl
COc1ccc2c3c1OC1CC(O)C=CC31CCN(CC1CCC1)C2
COc1cc(SC)ccc1C(=O)NN1CCC(Cc2ccc3c(c2)OCCO3)CC1
CCOC(=O)c1ccc(Nc2c(C(=O)OCC)cnc3ccc(OC)cc23)cc1
COc1cc(C(N)=O)ccc1CN(Cc1ccc(C)cc1)C1CCc2cc(OC)c(OC)cc21
COc1cc(Nc2ccc3ncc(-c4cscn4)n3n2)cc(OC)c1OC
COC1=CC=CC(=C2OC34OC3CCCC4C2=O)C1(O)C(=O)NC(C)(C)C
COC(=O)c1ccc(CSC2=NCCN2)o1
Cc1nn(C)c2cc(CNCc3cc(F)ccc3F)c(=O)n(C)c12
COc1cccc(C=Nc2ccc(S(=O)(=O)Nc3nonc3N)cc2)c1
CCCN(CCC)C1CCc2c(cccc2OC)C1
O=C(Cc1cccc(Oc2ccccc2)c1)NCc1ccncc1
O=C(O)Cn1c(=O)c(-c2ccc3c(c2)OCO3)nc2cc(F)ccc21
COC(=O)c1cc2c(=O)n(C)c3ccccc3c2s1
O=C(Cn1c(-c2ccccc2)cc(-c2ccccc2)c1-c1ccccc1)OCc1ccc(F)cc1
COc1ccccc1CN(c1ccc(C(C)(O)C(F)(F)F)cc1)S(=O)(=O)c1ccc(C)cc1
CCOC(=O)c1cccc(NC(=O)Cn2cnc3cc([N+](=O)[O-])ccc32)c1
COc1ccc2[nH]c(-c3ccc(OC(C)C)c(OC(C)C)c3)nc2c1OC
CN1CCc2ccc(NC(=O)c3n[nH]c4ccccc34)cc21
Cc1ccc(C)c(CN(C)C(=O)c2ccc3c(c2)C(=Cc2c[nH]c4ccccc24)C(=O)N3)c1
Cc1ccc(CN2C(=N)NC(=O)C(=Cc3c[nH]c4ccccc34)C2=O)c(C)c1
CN(C)CCCN(CCC(=O)N1C(=O)c2ccccc2C1=O)c1nc2ccc(F)cc2s1
Cc1ccc2c(c1)CCC(CC(C)(C)O)C2(C)C
Cc1ccc(NC(=O)Cc2nc(COC(=O)c3ccc4c(=O)n(C)c5ccccc5c4c3)cs2)cc1
CC1(C)CCCC2(C)NC(=O)N(CC(=O)Nc3cccc(F)c3)C12
CC(=O)OC1c2c(coc2C)C(=O)CC1(C)C
COCC(O)c1cccc(NC(=O)c2cccc(C(F)(F)F)c2)c1
O=C(O)CO
Cc1c(C(F)(F)F)noc1OCC(=O)NC(c1ccccc1)c1ccccc1
CC(C)=CCc1c(O)cc2oc3c4c(c(O)c(CC=C(C)C)c3c(=O)c2c1O)CC(C(=O)O)O4
N=C1C(=S)N(c2ccc(Cl)cc2)C(=O)N1c1cccc2ccccc12
CN(c1ccccc1)S(=O)(=O)c1ccc(Cl)c(C(=O)OCC(=O)N2CCCC2)c1
O=C(O)CCCCN1C(=O)c2ccccc2C1=O
NCCCCC(NP(=O)(OCCOc1ccc(S(N)(=O)=O)cc1)OCC1OC(n2cnc3c(Cl)ncnc32)C(O)C1O)C(N)=O
O=C(Nc1nnc(SCC(=O)c2c[nH]c3ccccc23)s1)c1ccc(F)c(F)c1
O=C(O)C1CC=CCN1C(=O)CCS
O=C(NC1CCCC1)C(c1ccccc1)N(Cc1cccs1)C(=O)Cn1c(-c2ccc(Cl)cc2)nc2cccnc21
COc1cc(Nc2ncc(-c3cncn3CCOCc3ccccc3)o2)cc(OC)c1OC
Cc1cccc(Oc2cccc(NC(=O)Nc3ccc(Br)cc3)c2)c1
CN(CCCNC(=O)Cc1cccs1)CCN1C(=O)c2cccc3cccc(c23)C1=O
CNCc1ccccc1-c1ccccc1N1CCN(c2ccc(O)cc2)CC1
Cc1cc(C2=C(OC(=O)c3ccc4ccccc4c3)C(=O)c3c(occc3=O)C2=O)c(C)o1
S=C(NCCCN1CCOCC1)NCC1CCCO1
CC(C)Nc1cccc(Nc2nc(Nc3ccc(N4CCNCC4)cc3OC(F)(F)F)ncc2C(F)(F)F)c1
CCOC(=O)c1ccc(Oc2cc(C(F)(F)F)ccc2C(=O)Nc2ccc(C(=O)O)nc2)cc1
O=C1NC(=S)NC(=O)C1=Cc1ccc(-c2cccc([N+](=O)[O-])c2)o1
CC1(C)OC2OC3COC(c4ccc(S(N)(=O)=O)cc4)OC3C2O1
O=C(C=Cc1ccco1)c1ccc(OC2OC(CO)C(O)C(O)C2O)c(Cl)c1Cl
CCCn1cnnc1CN(C)C(=O)c1cc(C(C)(C)C)n[nH]1
CCCCCCN(CCCCCC)CC(O)C1CCC(c2ccccc2)CC1
O=C1OCCC1Sc1nnc(-c2ccccc2)n1Cc1ccccc1
CCCCCCCCC#CCOC(=O)c1cn(-c2ccccc2)c(=O)c2ccccc12
O=C(CSc1nnc(-c2ccco2)n1Cc1ccco1)N1CCCCC1
CC1OC(N2CCC34CCCCC3C2Cc2ccc(OCC3COCCO3)cc24)C(Br)C(O)C1O
CCCCc1ccc(ONC(=O)N2CCC(N3c4ccc(S(=O)(=O)C(C)=O)cc4CC3C)CC2)c(OCC)c1
COc1cc(C=NNc2ccc3ccccc3n2)cc(OC)c1OC
Cc1nc2ccccc2nc1C(=O)N1CCN(c2cccc(C(F)(F)F)c2)CC1
Cc1cc(C)nc(NC2CCCN(c3cccc(Cl)c3)C2=O)n1
CCCCCCN1C(=O)C(CC(=O)NCCc2ccc(Cl)cc2)Cc2ccccc21
O=C(C=Cc1cccc([N+](=O)[O-])c1)N1CCCCCC1
COc1cccc(NC(=O)C(=O)c2cn(CC(=O)N3CCCC3)c3ccccc23)c1
CCc1cccc(NC(=O)NCCCN2CCCC(CC)C2)c1
CC(C)(C)c1cccc(C(C)(C)C)c1O
O=[N+]([O-])c1cc(-c2nnn[nH]2)c(Cl)c([N+](=O)[O-])c1Cl
CC1CC2CN(C)CCC2N1S(=O)(=O)c1cccc(Br)c1
CCCCCOc1ccccc1C(=O)NCc1cccnc1
CC1CC2OC(=O)C3(C)CCC(O)C(C)(O)C23C(O)C1C(O)CO
O=C(CCC(=O)Nc1ccc(Br)cn1)Nc1ccccn1
CCCCC(=O)c1ccc(C)c(Nc2ncnc3cnc(N4CCCN(Nc5cc(F)cc(C(F)(F)F)c5)CC4)nc23)c1
Cc1ccc(N2CCCC(N3CCN(c4cccc(OC(F)F)c4)C(C)C3)C2)cc1
OC(COCn1c(Cl)nc2ccccc21)CN1CCc2ccccc2C1
CC(=O)N1Cc2ccccc2C(c2ccco2)N=C1C
COC(=O)c1ccc(C(=O)c2ccccc2O)cc1
COc1ccc(Cn2cnc3cc(-c4cnn(C)c4)ccc3c2=O)cc1OC
O=C(NCCc1ccc(O)cc1)c1cc2cc(O)ccc2[nH]1
CC1c2ncc(CN3CCOCC3)n2CCN1C(=O)Cc1ccc(Cl)cc1
CN1CC(c2cnnn2C)Oc2ccc(CO)cc21
COc1ccc(C(=O)N2C(C(C)(C)C)=NCC2S(=O)(=O)CCc2cccc(F)c2)cc1
Cc1ncc([N+](=O)[O-])n1CC1CC1
CC(=O)Oc1ccc(N2C(=O)C(=Nc3cccc(C(F)(F)F)c3)c3ccccc32)cc1
Cc1ccc(C2N(c3ccc(C)cc3)C(=O)C3CCCN32)cc1
Cc1cc(C)cc(NC(=O)NCCNC(=N)NCCSCc2ccc(Cl)cc2)c1
O=C(Nc1c(Cl)cncc1Cl)c1nc(N2CCOCC2)ncc1Cl
COc1ccc(NC(=O)CCCCCc2ccccc2)cc1
COc1ccc(C2C(C(=O)N3CCN(c4ccccc4OC)CC3)CCC(=O)N2c2ccccc2F)cc1
C=CCC1Cc2c(C=C)cccc2C(Cc2c(C(=O)OCC)c3cccc(Cl)c3n2C)=C1CO
COc1cccc(-c2nc3ccc(CC(=O)Cc4ccc5c(c4)CCCC5NN4CCCCC4)cc3nc2-c2cccc(OC)c2)c1
O=C1C(N2CC2)=C(N2CC2)C(=O)c2ccccc21
CC1(C)Oc2ccc3ccc(=O)oc3c2C=C1C(=O)NCc1ccc(F)cc1
COC(=O)CCCCc1c[nH]c(Cc2c[nH]cn2)n1
COc1ccc(-c2ccccc2Cl)c(OC)c1OCc1ccc(CCC(=O)O)cc1
Cc1ccccc1OCC#CC[S+]([O-])c1nc2ccccc2[nH]1
CSCCNC(=O)C(CC(N)=O)NC(=O)C(NC(=O)C(NC(=O)C(CCC(=O)O)NC(=O)C(CCCCCOc1cccc2cccnc12)NC(C)=O)C1CCCCC1)C(C)C
COc1ccc(CNC(=O)C(C#N)CC(COC(C)(C)C)N(C)C)cc1
COCCn1c(-c2nccs2)nc2cc(F)ccc21
CC(=O)NC1(c2cccc(C)c2)CCN(CC2CC2(C(N)=O)c2ccc(Cl)c(Cl)c2)CC1
COc1ccc(OC)c(S(=O)(=O)Nc2cc(C)nc(C)n2)c1
COc1ccccc1N(Cc1cc2ccc(C)cc2[nH]c1=O)C(=O)CCC(=O)O
COc1cccc(C(=CCCCN2CCCCC2)c2ccc(F)cc2F)c1
O=C(CSc1nnc(-c2ccc(Br)cc2)o1)Nc1cccc(C(=O)O)c1
COc1cccc(CNC2C(C(=O)C(C)C)c3ccccc3C(=O)N2C)c1
CCCCN(CCCC)c1nc(OCc2ccc([N+](=O)[O-])cc2)c2[nH]ccc2n1
CONc1c(C(=O)CCC(=O)N2CCCCC2)[nH]c2ccc(Br)cc12
CCN(CC)CCCC(C)Nc1cc(OCc2ccc(OC)cc2)cc2c(Cl)ccnc12
N#Cc1ccc(-c2ccc(CC(C#N)NC(=O)C3NC4CCC3C4)c(F)c2)cc1
N#CC(C(=O)CSC(c1ccccc1)(c1ccccc1)c1ccccc1)c1nc2ccccc2[nH]1
Nc1nc(Nc2ccc3nc(OCCO)ccc3c2)nc(N2CCCc3ccccc32)n1
Cc1cccc(CSCC(=O)NCCNC(=O)c2ccc(O)c(O)c2)c1
CCOc1ccccc1C1C(C(=O)OC)c2c(n(CC3CC3)c(=O)n2Cc2ccccc2)CN1C
CC(C)N(C)Cc1cn2c(n1)CN(C(CN1CCCC1)c1ccccc1)CC2
CCOC(=O)c1ccc(-n2ccc3cc(C(=O)OCC)ccc32)cc1
COc1ccc(OC)c(NC(=O)c2sc3ccccc3c2Cl)c1
CCOc1ccc(C(=O)Nc2ccon2)cc1OCC
CS(=O)(=O)N1CCN(C(=O)CS(=O)(=O)c2cccc(NNc3ccccc3F)c2)CC1
COC(=O)c1cc2c([nH]c3ccccc32)s1
Cc1cc(C2CCN(C(CC(C)NC(=O)C3CN(c4ccc(C(F)(F)F)cc4)C(=O)CN3)c3ccccc3)CC2)n(C2CCCCC2)n1
CCCCCCCCCCC1C(=O)OC2OC3(C)CCC4C(C)CCC1C24OO3
CC(=O)c1c(OCC2CCC(C(=O)O)CC2)ccc2c(C)cc(=O)oc12
CCCN(CCc1ccc(NC(=O)c2ccccc2)cc1)CCc1ccc(Cl)c(Cl)c1
COc1ccccc1CNCC(O)CN
O=c1c(Br)c(Nc2ccc(Cc3ccccc3)cc2)cnn1C1CC2C=CC1C2
Cc1onc(-c2c(Cl)cccc2Cl)c1C(=O)N1CCN(c2ncccn2)CC1
Cc1cc(NCC(=O)Sc2nc3c(c(=O)n(C)c(=O)n3C)n2C)no1
O=Cc1ccc2oc(-c3ccccc3F)cc2c1
CC12CCC(=O)C=C1CCC1C2C(O)CC2(C)C(C(=O)COC(=O)c3ccc(C#N)cc3)CCC12
Cn1c(=O)oc2cc(S(=O)(=O)NCc3ccc(S(N)(=O)=O)cc3)ccc21
CC(C)(C)OC(=O)NC(CCCC(N)C(=O)O)C(=O)O
CCCC[S+]([O-])c1cc(C(=O)OCC)c(NC(=O)c2cc(-c3ccc([N+](=O)[O-])cc3)on2)cc1S(=O)(=O)O
CCCS(=O)(=O)C1CCN(Nc2ncccc2C#N)CC1
Cc1nc2ncnn2c2c1CCCN2
COc1ccccc1CNC(=O)CSCc1ccccc1Cl
O=C(CN1CCN(C2CC2)CC1)Nc1c(Br)c(C(F)(F)F)nn1Cc1ccccc1
COCCC(CC(O)C(N)CC(=O)N(C)C(C(=O)NCc1nc(C)cs1)C(C)C)C(C)C
Cc1ccc(CN2CCC(N3CCC(n4c(=O)[nH]c5ccccc54)CC3)CC2)cc1
CCCNc1ccc(OCC(=O)NC(=O)c2cccs2)cc1
C[N+]1CC(Br)CC(Br)(Br)C1
CC(C)CC(C(O)NC(=O)c1ccc(N)cc1)N1CCC(CC(=O)O)CC1Cc1ccccc1
O=C(O)C(CC=Cc1ccc(OCc2ccc(Br)cc2)cc1)C(=O)O
CC1=Nc2cccc3cccc(c23)C(=O)N1c1ccc(N=Nc2ccc(C)cc2)cc1
Cc1ccc(-c2ncc(F)cc2-c2ccnc(Nc3ccc(OCC(=O)O)c(F)c3)n2)cn1
C[n+]1ccc(NC(=S)NC(=O)C=Cc2cc(Cl)ccc2Cl)cc1
Cc1ccccc1-c1nc(C#N)c(N2CCN(c3ccccc3[N+](=O)[O-])CC2)o1
Cc1cc(C)nc(N2CCN(C(Cc3ccc(Cl)cc3Cl)C(=O)NC(=O)c3cccs3)CC2)n1
CCOCC(=O)N1CCCC(CO)(Cc2cccc(OC)c2)C1
Oc1ccc(-c2nnc(Nc3ccc(Br)cc3)o2)cc1
CCCOc1cc(C(Cc2cc[n+]([O-])cc2)c2ccc(OC(F)F)c(OC3CCCC3)c2)ccc1OC(F)F
COc1cccc(CC(=O)Nc2nnc(CCCCc3nnc(NC(=O)Cc4nn(Cc5cccc(OC)c5)c(=O)c5ccccc45)s3)s2)c1
CCCCn1c(N)c(N(CC)C(=O)c2nn(-c3ccc(OC)c(OC)c3)c(=O)c3ccccc23)c(=O)[nH]c1=O
Cc1cc2ccncc2cc1C(=O)NC(=O)C(CCCNC(=O)C(Cc1c[nH]c2ccccc12)NCc1ccc(C(F)(F)F)cc1)NC(=N)N
CC=C1C(=O)C2CCC1CC2
O=S(=O)(c1ccc2c(C3CC3)nncc2c1)N1CCN(c2ccccn2)CC1
O=C(CC(O)C(F)(F)F)Nc1cccc(-c2cnc3ccccc3n2)c1
O=C(Cc1cccc(Br)c1)NS(=O)(=O)c1ccc(Cl)cc1
CCOc1cnn(-c2ccc(C(O)(C(F)(F)F)C(F)(F)F)cc2)c(=O)c1
COCC(=O)N(c1ccc(F)cc1)S(=O)(=O)c1cccc2nsnc12
O=c1oc2ccccc2c(O)c1Nc1ccccc1
COc1cc(C=C2Oc3ccccc3C2=O)ccc1OC(C)c1nnn[nH]1
CC(C)(C)OC(=O)NC(=O)C(N1CCN(CCCCCOc2ccc(-c3nn[nH]n3)cc2)CC1)C(C)(C)C
CC(=O)NCC1OC(=O)N2c3ccc(NC(=S)Nc4ccccc4)cc3OCC12
COC=C(C(=O)Oc1ccc(C(=O)c2ccccc2)cc1C)c1ccccc1COC
O=C(NS(=O)(=O)c1ccc(F)c(F)c1)c1ccccc1
CCC(C(=O)NCc1ccc2c(c1)OCO2)n1nc(-c2ccc(OC)cc2)ccc1=O
CC(C)C(C)Cc1ccc(C#Cc2cnc(NNC(=O)C3CC3)nc2)cc1
CCCn1nc(NC(C)=O)c2cc3ccccc3nc21
COc1ccc(N2C(=O)C3C4C=CC(C4)C3C2=O)cc1S(=O)(=O)N1CCCCC1
Clc1cc(Oc2ccc(Nc3ncn[nH]3)cc2)ncn1
O=C(NO)c1ccc2c(c1)CC(Nc1nc(-c3ccccc3)c(F)s1)CC2
O=C(CC1CCCCC1)NCc1ccc(OC(F)(F)F)cc1
COc1ccc(-c2cc(Nc3nc(N)n(-c4ccccc4)n3)c(C(F)(F)F)s2)cc1
Cc1ccc2nc(C(=O)NC(=S)Nc3cccc([N+](=O)[O-])c3)[nH]c2c1
N#CC(=Cc1ccccc1)Cc1ccccc1Cl
CNC(=O)c1ccccc1-c1ccccc1OC1CCCC1
CC(C)CC(NC(=O)OCc1ccccc1)C(=O)NC(Cc1ccccc1)C(=O)C(=O)NCc1n[nH]c2ccccc12
O=C(Nc1ccccc1)N1CCN(C(c2ccccc2)c2ccc(Cl)cc2)CC1
O=C(Cc1c[nH]c2ccccc12)N1CCC(NS(=O)(=O)c2ccc(C(F)(F)F)cc2)CC1
CC(C)c1c(Sc2ccccc2)n(COCCO)c(=S)[nH]c1=O
COc1ccc(-n2c(=O)c3sc4ccccc4c3n(CC(=O)N3CCN(c4ccccc4OC)CC3)c2=O)cc1OC
CCCCCCCOc1c(OC)cc(NC(C)CCCNC(C)CCCN)c2nccc(CC)c12
CCCC(CC(=O)O)N1C(=O)C(=Cc2ccc3nocc3c2)SC1=S
NC(Cc1ccc(-c2ccc(C=CC(=O)NO)s2)cc1)C(=O)O
O=C(CN(c1ccccc1)S(=O)(=O)c1ccccc1)NN=Cc1ccc(Oc2nc3ccccc3s2)cc1
CCCC(=O)c1sc(NNc2nccs2)nc1OS(=O)(=O)c1ccc(C(=O)N(C)C)cc1
CC(CO)Nc1ccc2c(c1)C(=O)N(CN(C)Cc1cccc(F)c1)CC(C)C(C(=O)Nc1cccc3ccccc13)O2
O=C(Nc1ccc2c(c1)OCO2)C(c1cccs1)P(=O)(O)O
CCONc1sc2c(c1C(=O)C(=O)Cc1c(C)noc1C)CCCCC2
CC(C)C(=O)c1cc(OCCCOc2ccc3c(c2)CCC3CC(=O)O)cc(ONc2ccc(C(=O)O)cn2)c1
CC(Nc1nc2ccccc2s1)c1c[nH]c2ccccc12
COc1ccccc1CCNCCCOc1ccc2ccccc2c1
CC1=C(C(=O)Nc2ccc(Cl)c(C(F)(F)F)c2)C(c2ccc(O)cc2Cl)c2c(C)n[nH]c2N1
CC(C)OC(=O)C(C)NP(=O)(OCOc1nc(N)nc2c1ncn2C1OC(Cc2ccccc2)C(O)C1(C)F)Oc1ccccc1
COc1ccc(C(F)(F)F)cc1N=CCc1nnnn1-c1ccc2ccccc2c1
COc1cc(C(=O)Nc2nnc(-c3ccc(Oc4ccc([N+](=O)[O-])cc4)cc3)s2)cc(OC)c1OC
CN(C)CCCNC(=S)NCCCCSC(=S)N(C)C
CCc1oc2nc(N(C)c3ccccc3)c(C#N)c(N)c2c1C(=O)OC
COCCn1c(=O)c2ccccc2n2c(SCC#N)nnc12
O=C1N=C(Nc2ccc(Cl)cc2)SC1Cc1cccc(F)c1
CC(C)N(CC(F)(F)F)c1c(F)cc2c(=O)c(C(=O)O)cn(CC(N)=O)c2c1F
CCc1cc(CN2C(=O)C3C4CCC(C(C)(C)C)CC4=CC(c4ccccc4)C3C2=O)on1
CCOC(=O)C(C)=CC(CC1CCCCC1)NC(=O)C(NC(=O)C(NC(=O)C(NC(=O)N(C)CC(C)=CC1=CC=C(C(=O)O)OCCOC1)C(C)C)C(C)(C)C)C(C)C
N#Cc1cnn2c(-c3ccccc3)n[nH]c12
O=C(c1cccs1)C1CCN(C(=O)NCCc2ccc(Cl)cc2)CC1
Cc1ccc(-c2nc(CN(CCO)CCc3ccccn3)co2)cc1
COC1CC(C)CC2=C(NCCCCN)C(=O)C=C(NC(=O)C(C)=CC=CC(OC(N)=O)C(OC)C(C)=CC(C)C1O)C2=O
CN(CC(=O)Nc1ccc(S(=O)(=O)N2CCCCC2)cc1)Cc1ccccc1
CCCCCCCCCCCC(=O)C=CCCCC=CC(C)C(O)C(C)N(C)C(=O)Nc1ccccc1
S=c1[nH]nc(-c2ccc(Br)cc2)o1
CCC1Oc2ccccc2OC1COc1ccc2ccc(=O)oc2c1
CC(C)NC(=O)C(=O)Nc1c2c(nc3ccccc13)CCCC2
COc1cc2nc(-c3ccc(F)cc3)c(CC3CCCCC3)n2c(C)c1Br
COc1ccccc1CNC(=O)CN(c1ccc(C(C)C)cc1)S(=O)(=O)c1ccccc1
Cc1cc(C)nc(NN=Cc2ccc(-c3cccc(C(=O)O)c3)o2)n1
CC1CNC(=O)C2CCC(N2)C(=O)CNC(=O)C2CCCN2C(=O)CN(C)C(=O)COC(=O)C2CCCN2C(=O)C(C)OC1=O
N#CC(Cc1ccc(N2Cc3ccncc3C2)cc1F)NC(=O)C1NC2CCC1C2
COc1cccc(Nc2cc(-c3ccnc(NCCCNC(=O)CO)c3)ccn2)c1
CC(NCC1CCCCC1)C(=O)NC(Cc1ccccc1)C(O)CC(=O)NC(=O)C(NC(=O)C1CSCN1C(C)(C)C)C(C)C
CCN(CC)Cc1cc2ccccc2n1C
CCOC(=O)C=Cc1cn(C2OC(COC(C)=O)C(OC(C)=O)C2OC(C)=O)c(=O)[nH]c1=O
O=C1CCC2C(CCN2Cc2ccccn2)N1
NCCCCC(NC(=O)C(CCCCN)NC(=O)C(CCCCN)NC(=O)C1CCCN1C(=O)C(CO)NC(=O)CNC(=O)C(N)Cc1ccc(O)cc1)C(N)=O
COc1ccc(-n2cnc3c(NCc4ccccc4F)nc(C)nc32)c(OC)c1
CCCCCCn1c2c(c3cc(C(=O)NCCCO)ccc31)CCCC2
Cn1nc(C(=O)NCc2ccccc2F)c2ccccc2c1=O
Cc1cc(NC(=O)c2ccoc2C)n(Cc2ccccc2C)n1
COc1ccccc1C=CC(=O)c1c(O)cc(C)oc1=O
CCN(CC)CCCCCNc1c2c(nc3ccccc13)CCC2
CCCc1nc(CN2C(=O)C(NC=O)CCc3ccccc32)c[nH]1
Cn1cnnc1SCC(=O)c1ccc(Cl)cc1
Cc1ccc(S(=O)(=O)Cc2no[n+]([O-])c2-c2ccc(Cl)cc2)cc1
Cc1ccc2sc(NCC(=O)C(=O)Cn3cc(SN4CCCCC4)c4ccccc43)nc2c1C
Cc1noc(-c2ccc(NC(=O)NC3CCCCC3CN3CCCC(Cc4ccc(F)cc4)C3)cc2)n1
COc1ccccc1CN(C(=O)c1sc2ccccc2c1Cl)C1CCCNC1
COc1cc(C=CC(=O)OC2OC3c4c(cc5c(c4O)OC(c4cc(OC)c(O)c(OC)c4)C(CO)C5)C(=O)OC3C(O)C2O)ccc1O
Oc1cccc2c(-c3cccc(Oc4ccccc4)c3)cnnc12
CCN(CC)CCOC(=O)C(c1ccccc1)c1ccccc1
O=C1c2cccc3cc([N+](=O)[O-])cc(c23)C(=O)N1Cc1ccccc1F
O=C(O)CC1C(O)C(O)C(COc2cccc3[nH]ccc23)N(CCc2ccccc2)C(=O)N1CC(=O)O
CCCc1cccc(-c2cc(NC(=O)C3CNC(=O)C3)nn2-c2ccc(F)cc2C)c1
c1scc2c1CCOC21CCN(CC2CCCCC2)CC1
Cn1cc(C(=O)NOc2ccccc2)c(OCc2ccccc2)n1
CC(N)C(=O)N1CCC(C#N)C1C#N
CCCCCCCCCCCOC(=O)C(NC(=O)CCCCCCCCCCC)C(O)C(O)C(O)C(OC(C)C)C(=O)NCC(C)O
CCCC(CCC)C(=O)Oc1ccc2oc(=O)ccc2c1
CC(C)NC(=O)c1c(O)nc2sccn2c1=O
CN(CC(=O)Nc1ccc(N2CCOCC2)cc1)Cc1nc(=O)c2ccccc2[nH]1
O=C(Nc1ccc(N2CCOCC2)cc1)c1ccco1
CSNc1nnc(CCC(=O)CCCn2cc(C)c3ccccc32)s1
N#Cc1ccc(-c2ncn(CCCNS(=O)(=O)C3CC3)c2-c2ccncc2)cc1
Cc1cc(C(=O)Nc2cc(C(F)(F)F)ccc2N2CCOCC2)c(C)o1
COC(=O)C1(Cc2ccc(F)cc2)NC(CN(C)C(=O)CC(C)(C)C)C2C(=O)N(C)C(=O)C21
COC(=O)C1(O)C(C)C=C(C)CC2OC(=O)C(C)(C)C21
CCCCn1c(N)c(N(CCOC)C(=O)CCC(=O)Nc2ccc(OC)cc2)c(=O)[nH]c1=O
COc1ccccc1CNC(=O)CC(C)=NNC(=O)c1ccncc1
CCc1cc2c(N3CCN(C(=O)c4ccco4)CC3)nc(-c3nonc3N)nc2s1
CCCNC(=O)c1noc2c1CCc1c-2csc1Br
Cc1ccc(OCCSc2c(C#N)c(C(F)(F)F)nn2-c2ccc(S(C)(=O)=O)cn2)c(C)c1
Nc1ccc(S(=O)(=O)NNC(=O)Nc2nc3ccccc3n2Cc2ccccc2)cc1
Cc1oc(C(C)(C)C)cc1C(=O)NC(Cc1ccccc1)C(O)CNC(C)C
CC(C)Oc1ccc(Br)cc1CC(O)CN1CCN(c2cccc(C(C)(C)C)c2)CC1
CCN(CCN1CCOCC1)C(c1cccs1)c1nnnn1C1CCCC1
CCc1ccc(CN2C(=O)C(CCc3ccccc3)NC(O)C2Cc2ccccc2)cc1
N=C(N)NC(CCCNC(=O)N1CC(=O)N2C(CCC2C(Cc2c[nH]cn2)C(=O)NS(=O)(=O)c2ccc(O)cc2)C1)C(=O)c1nc2ccccc2s1
O=C(COC(=O)C=Cc1ccccc1O)NNC(=O)c1ccccc1
O=C(CN1CCN(C(=O)c2ccco2)CC1)Nc1c(F)cccc1Oc1ccccc1
Cc1ccc(C)c(NC(=O)COC(=O)c2ccc(O)cc2O)c1
COc1ccc2c(C(=O)O)c(O)c(Cc3cc(OC)c(OC)c(OC)c3)nc2c1
COc1ccccc1NC(=O)CN1C(=O)C2CC=CCC2C1=O
COc1ccc(COC(=O)C2C(O)CCC3c4ccccc4CC32)cc1
Nc1ccc2[nH]c(-c3ccccc3)nc2c1
Ic1ccc(C[n+]2ccc(C=NOC3C4CC5CC(C4)CC3C5)cc2)cc1
CN(C)CCCS(=O)(=O)c1ccccc1
COc1ccc(C(=O)Nc2nc(-c3ccc(F)cc3)n(-c3ccccc3)n2)cc1
COc1cc(NS(=O)(=O)c2cccc3cccnc23)nc(OC)n1
O=C(c1ccc(ONCCO)nc1)N1CCC(Cc2ccc(Cl)cc2)CC1
COc1ccccc1CNC1CCC(CCn2cnc3c(SC)ncnc32)C1
CNCC(=O)Nc1nc(CNC)nc(NC(C)CNc2nc(Cl)cc(NC(=N)Nc3cc(Cl)cc(Cl)c3)n2)n1
COC1COCCC1NC1CC2CCCC2(C(=O)N2CC3CC2CN3C2CC2)C1
CN1CCc2nc(OC(=O)Nc3ccccc3)ccc21
O=C(CSc1nc2ccc(Nc3nc(N4CCOCC4)nc(N4CCOCC4)n3)cc2s1)Nc1ccccc1
Cc1c(CCCN2CCN(c3cccc(Cl)c3)CC2)c(=O)n(-c2ccccc2)n1C
Cc1cc(NOP(=O)(OCC(F)(F)F)C(CC(F)(F)F)c2ccco2)n2cnnc2n1
C=C1CCC2C(C(C)C(=O)c3ccc(Br)cc3)=COC3OC4(C)CCC1C32OO4
C=C1CN(c2nc(O)[nH]c(=O)c2F)CC1C(=O)O
COc1c(O)ccc2c1C(=O)c1cccnc1C2=O
CCCCC(NC(=O)C(N)CCC(=O)O)C(N)=O
CCCCCCCCCCCCCC(C)(C)Nc1c2ccccc2nc2ccccc12
O=C(Nc1ccccc1)Nc1ccc2c(c1)S(=O)(=O)N=C1CCCN12
O=C(NO)c1ccc(CNC(=O)c2ccc(CN3CCN(C(=O)c4ccccc4)CC3)cc2)cc1
CN(CC(=O)N1CC2CCCC1C2)c1ccccc1
C=C(C)C1CCC2(C(=O)O)CCC3(C)C(CCC4C5(C)CC(=NO)C(=O)C(C)(C)C5CCC43C)C12
CCC(C)NN=Cc1nc(=O)c2c(C)csc2[nH]1
COc1ccc2c(CCC(=O)Nc3cc(C(F)(F)F)ccc3Cl)cc(=O)oc2c1
COc1ccc(N2C(=O)C(CCCc3ccoc3)C2c2ccc(O)cc2)cc1
Cc1ncc([N+](=O)[O-])n1C=Cc1cccnc1
O=C(Nc1ccccc1)NC(Cc1ccccc1)C(=O)Nc1ccccc1O
CCCCCNC(=O)Nc1cccc(CCCN2CCN(c3cccc(O)c3)CC2)c1
CC1CN(C(C)CO)C(=O)Cc2cc(NC(=O)c3ccccc3F)ccc2OC1CN(C)S(=O)(=O)c1ccccc1
CC1=CC(=O)N(Nc2cccc(Cl)c2C)C1=O
O=C(COc1ccccc1)Nc1nccs1
Cc1nn(Cc2ccccc2)c(C)c1N1CCCC(NCc2cccc(C#N)c2)C1=O
COCCNC(=O)CSc1nnc(-c2ccc(F)c(F)c2)o1
O=C(NCC(c1ccco1)S(=O)(=O)c1cccs1)Nc1ccc(Cl)c(Cl)c1
CCC(=O)c1ccc(OS(=O)(=O)c2ccc(NNc3onc(C)c3C)cc2)c([N+](=O)[O-])c1
Cc1cc(F)ccc1N1CCN(C(=O)C(C#N)=Cc2ccc(Cl)cc2)CC1
COCCN=C(NO)c1ccnc(Oc2ccc(F)cc2)c1
c1ccc2c(c1)ccn2CCCCCCCCCn1c2ccccc2c2ccncc21
CCCc1cc(C(F)(F)F)c2cc(NC(=O)CCc3ccccc3)ccc2n1
CCCCOC(=O)C(CCCC)C(=O)OCCCCCCCCCCCCOC(=O)CCCCCCCCCCC(=O)OCCCCCCCC(C)CCCCN(CC(=O)OCCCCCCCCOC(C)=O)C1CC(=O)C(N(CC)CC)=CC1=O
COC(=O)CCCONC(=O)c1ccc(-c2ccccc2)cc1
CC(CCc1ccccc1F)(C(=O)NO)S(C)(=O)=O
CC(=O)OCC1C(OC(C)=O)OC(n2c(N3CCCC3)nc3c2n(C)c(=O)n3-c2ccccc2)C1OC(C)=O
COc1ccc(CN2C(=O)N(Cc3ccc(OC)c(OC)c3)c3ccc(C)cc3S2(=O)=O)c(Cl)c1
OCCC1CCCCN1CCO
Cc1c(C(=O)NCCCN2CCCCC2)nn(-c2ccc(Cl)cc2Cl)c1-c1ccc(Cl)cc1
CN1C(=O)Cc2ccc(-c3ccc(CC(C#N)NC(=O)C4NC5CCC4C5)c(F)c3)cc21
CN1CCN(NC(=O)c2cccc3ccccc23)CC1
CCOc1cccc(C=C2NC(=S)NC2=O)c1OCC
CC(C)CCC(N)C(O)C(=O)NC(CCC(=O)O)C(=O)O
Fc1ccc(CC(c2nnnn2C(Cc2ccccc2)C2CC2)N2CCN(c3ccc(F)cc3)CC2)cc1
c1ccc(CCSc2ncnc3c2ncn3C2CCCCO2)cc1
O=C(NC1=NC2=NC(C(F)(F)F)=CS2=N1)C1C(=O)Nc2c(Cl)cc3ncccc3c21
CSc1c(N)nc(SCc2ncc[nH]2)nc1N
CC(=NO)c1c[nH]c(CN(C)C)n1
Cc1c2c(=O)n(-c3ccccc3)[nH]c2cc(=O)n1Cc1ccccc1
O=C(O)CCN1CCN(CCC=C(c2ccccc2)c2ccccc2)CC1
Cc1csc(SC(=O)CNc2sc3c(c2C#N)CCCCC3)n1
O=C(O)CC1CCc2c(F)c(F)c(F)c(F)c2N1O
CC1=C(CNCC2CCN(C)C2)C2=C(C)C3(CC3)C(C)(O)C(O)C2=C1
COC(=O)c1ccc(Oc2cc(OC)cc(OC)c2C(=O)O)cc1OC
O=C(Cn1ncc2c3ccccc3n(Cc3ccccc3F)c2c1=O)NCc1ccco1
C=CC(=O)OC(C=C)P(=O)(OC(CC)CC)OC(CCCC)CCCC
O=C1N=C(N2CCN(Cc3ccccc3)CC2)SC1=Cc1ccccc1O
N#Cc1ccc2ncnc(Nc3ccc(OCc4cccc(C(F)(F)F)c4)c(Cl)c3)c2c1
CCC(=O)Nc1nnc(CCCCc2nnc(NC(=O)Cc3ccccc3)s2)s1
COc1cc(Nc2ncc(CCNC(C)C)s2)ccc1F
O=C(NC(Cc1ccc(O)cc1)C(=O)O)NN1CCCCC(CCCCc2ccc3ccccc3c2Br)C1=O
Cc1nc2ccc(S(=O)(=O)C3CCN(C(=O)N(C)Cc4ccc(F)cc4)CC3)cc2s1
CCN(CC)C(=O)C(CNc1ccc2ncc(-c3cccnc3)n2n1)Nc1ccc2c(C#N)cn(C)c2n1
COc1cc2nccc(Oc3ccc(NC(=O)c4c(C(=O)C5CCNCC5)c(C)n(CCN(C)c5cc(Cl)ccc5Cl)c4C)nc3)c2cc1OC
COC(=O)c1ccccc1C1=C(C)SC(c2nc(-c3ccc(C)cc3)c(-c3ccc(C)cc3)[nH]2)C1=O
CCC(C)C(NC(=O)C(NC(=O)CCCCCCCCCCCCCC1CCCC1)C(C)C)C(=O)NC(CCCN=C(N)N)C(=O)NC(Cc1cnc[nH]1)C(=O)NCC(=O)O
Cc1ccc(S(=O)(=O)N2CCC(C3CCN(Cc4ccc(F)cc4C#N)CC3)CC2)cc1
Nc1c(C(=O)NCCN2CCOCC2)sc2ncnc(Nc3ccc(Cl)cc3)c12
N#CC(=Cc1ccc(Cl)cc1)C(=O)Nc1ccccc1[N+](=O)[O-]
CC1(CC(=O)O)C2=CC(C34CC5CC(CC(C5)C3)C4)C(NS(=O)(=O)c3cc(Cl)cc(Cl)c3)CC21
COC(=O)C1C(=O)C2C3(C)C=CC(O)C(C)C3CC(OC(=O)C=C(C)C(C)(C)O)C2(C)C23OC2CC(c2ccoc2)C13C
CC(C)c1ccccc1O
CCOC(=O)C1=C(C)N=C2SCCC(=O)N2C1c1ccc(O)cc1
Cc1cc(C)c2nc(-c3c(I)cc(CCC(=O)O)cc3I)[nH]c2c1
CSC(C)(C)C(NC(=O)OC1CCCCCC1)C(=O)N1CCCC1C(=O)OCC=Cc1ccc2[nH]c(N)nc2c1
Cn1nc(C(=O)S(=O)(=O)c2ccc(NN3CCCCCC3)cc2)c2ccccc2c1=O
c1ccc2c(c1)OC(c1ccc3c(c1)OCO3)O2
OCCN1CCN(CCC#CCCCCCCCCCCCC=Cc2nc3ccccc3o2)CC1
CN1CCN(CCCNC(=O)c2[nH]nc(-c3ccccc3O)c2-c2ccccc2)CC1
CCCOC1CN(C)C(=O)c2cc(NC(C)=O)cnc2OC1CN(C)Cc1ccc(Cl)c(Cl)c1
Cn1c(=O)oc2cc(CNc3ccccc3)ccc21
CN(C(=O)N1CCC(Oc2ccc(F)cc2)CC1)c1ccc(N2CCCCC2)cc1
O=C(Cn1cc(C2CCCN2NC2C3CC4CC(C3)CC2C4)nn1)C1CCCCC1
COc1cccc(Nc2ccccc2C(=O)OCCc2ccc(OC)c(OC)c2)c1
FC(F)(F)c1cnc(-n2ncc3ccccc32)c2ccccc12
COc1ccc(NC(=S)NCC2(N3CCCCC3)CCCCC2)c(OC)c1
Cc1oc(-c2ccc(Cl)cc2)nc1CN1CCC(C(=O)Nc2ccc(Cl)cc2Cl)CC1
Clc1ccc(OCCCOc2ccccc2N2CCCC2)cc1
Oc1ccccc1N=Nc1cc(O)c(C23CC4CC(CC(C4)C2)C3)cc1O
CCCCCCCC[N+](C)(C)c1c(C)ccc2ccccc12
O=C(C(=O)N1CCN(c2cccc(C(F)(F)F)c2)CC1)c1c[nH]c2ccccc12
Clc1ccc(SCc2ccc(-c3cccc(-c4nc5ccccc5[nH]4)c3)cc2)cc1
CC1(C)Oc2ccc3ccccc3c2C(=O)N1NS(C)(=O)=O
CCC(C)C(O)(c1ccc(OCCCN2CCCCC2)cc1)C1CCC1
Cc1ccccc1Cc1cnc2c(c1SC(C)C)SC(CC(N)=O)C2O
O=C(NN=Cc1ccc(O)cc1O)c1ccncc1
CC(C)N1CCc2c(sc(NC(=S)Nc3cccc(F)c3)c2C#N)C1
CC1(C)C(C(=O)O)C1(C)C
O=c1c(C2=NS(=O)(=O)c3ccccc3N2)c(O)n(S(=O)(=O)c2ccc(Cl)cc2)c2ccccc12
COC1=CC(=O)C2C(=C1c1c(O)ccc3ccccc13)C=c1ccoc1=C2OC
CCN(c1ccccc1)c1ncnc2scc(-c3cccc(C)c3)c12
Cc1ccc2cc(CN3CCOCC3)c(=O)n(CC(=O)NCc3ccc(F)cc3)c2c1
CC(=O)OCC1OC(=O)C(OC(=O)c2ccc(Cl)cc2)C(OC(C)=O)C1OC(C)=O
CC(C)n1cc(C(=O)Nc2c3c(nn2C)C[S+]([O-])C3)cn1
O=C(NN=C1c2ccccc2C2=Nc3ccccc3NC12)c1ccncc1
CCOC(=O)C1CCN(C(=O)c2sc3ncccc3c2-n2cc(Cl)c(Cl)c2)CC1
COc1ccc(NC(Cc2c[nH]c3ccccc23)C(=O)NC(=O)N2CCCC2C(C)=O)cc1OC
COc1ccc(C=NNC(=O)CCCN2CCc3ccccc32)c(O)c1
Cc1ccc(C(=O)Nc2cc(C(C)(C)C)n[nH]2)cc1Nc1ncnc2cnc(N3CCC(F)CC3)nc12
O=C(O)C=CC(=O)c1cn(Cc2ccccc2)c2ccc(C=Cc3ccc([N+](=O)[O-])cc3)cc2c1=O
Cc1cc(NC(=O)CCC(=O)N(CC(=O)NCc2cccs2)c2ccccc2C)no1
COC(=O)C(=CC(C)=CC=CC(C)=CC1=C(C)CCCC1(C)C)C=C1C(C(=O)OC)=C(C(=O)OC)C=CC1(C)C
CCc1ccccc1N(CC(=O)Nc1ccccc1Cl)S(C)(=O)=O
O=S(=O)(Nc1cccc(S(=O)(=O)Oc2ccccc2Cl)c1)c1ccccn1
Cc1cccc2cc(-c3nc4n(n3)CCN4CCN3CCOCC3)c(N)nc12
O=C(COc1ccccc1Cl)N=c1sccn1Cc1ccccc1
CCNc1nnc(C)c2c(C)n(-c3ccc(OCCc4ccco4)cc3)c(C)c12
CC(Sc1nnc(-c2cccs2)o1)C(=O)NCCc1ccc(F)cc1
Cc1ccc(C(C)(C)C)cc1NC(=O)CCc1nnc2ccc(N3CCC4(CC3)OCCO4)nn12
COc1ccc(-c2cc3nc(C(C)(C)C)cc(N4CCN(C(=O)c5cc(C)cs5)CC4)n3n2)cc1
CN(C)c1ccc(C=CC(=O)C=Cc2ccc(C=Cc3ccc(N(C)C)cc3)cc2)cc1
CSc1ccccc1N1CCN(CCCCNC(=O)c2cccs2)CC1
CC(C)(C)OC(=O)NC(=O)C(Cc1ccc(CC(=O)O)cc1)CC(O)C(Cc1ccccc1)NC1c2ccccc2CC1O
CC(C)N(Cc1ccc2oc(-c3ncc(-c4ccccc4NC(=O)Nc4cccc(Cl)c4)o3)nc2c1)C(C)C
Cn1cc(Cl)c(C(=O)Nc2ccc3nc(NC(=O)c4ccc(F)cc4F)sc3c2)n1
Cn1cncc1C(OCc1ccc(C#N)cc1C#Cc1cccc(C(F)(F)F)c1)c1ccc(C#N)cc1
NCCc1csc(NC(=O)CCc2ccc(-c3ccc(O)cc3)cc2)n1
COC1OC(OC2C(O)COC(O)C2O)OCC(O)C1CS(=O)(=O)O
COc1cc(-c2n[nH]c(=S)n2Cc2ccccc2)ccc1O
COc1ccc(N2C(=O)C(=Cc3ccc(N(C(C)=O)C4CCN(C)CC4)cc3)C=C2C)cc1
Cc1cc2cc(CSc3nc4ccccc4s3)[nH]c2cc1C
CCCP(=O)(OCC)OSC(=S)c1c(C)cc(C)c2c1[nH]c1ccccc12
COC(=O)C1=C(C)Oc2ccc3ccccc3c2C1c1cc(OC)ccc1OC
CCCCC(NCC(C(O)CC(C)C)C1CCCCC1)C(=O)NC(=O)C(Cc1ccccc1)C(=O)ON1CCNCC1CC
C=CCN(c1ccc(OC)cc1)S(=O)(=O)c1ccc(C)c(C(=O)Nc2ccccc2Cl)c1
O=C(NCCCCCCNc1ncnc2ccccc12)c1cn2ccccc2n1
CN1CCN(c2ccnc3ccc(NCc4ccccc4)cc23)CC1
O=C(C(=O)c1ccccc1NNC1CCCCC1)c1ccco1
OCc1cc(C(O)CNCCCCCCNCC(O)c2cc(CO)c(O)cc2O)ccc1O
COC1=CC(=O)c2c(cc(C(=O)C=Cc3ccc([N+](=O)[O-])cc3)n2C)C1=O
COc1cccc(-c2cnc(C(=O)Nc3cnc4ccccc4c3)s2)c1
Cc1cc(NCC(=O)Oc2ccccc2-c2nc3ccccc3s2)no1
COc1cc(CSc2nc(N)c(C#N)c(-c3ccc4c(c3)OCO4)n2)cc(OC)c1OC
CCC(c1nnnn1C(C)(C)CC)N(CCC1=CCCCC1)Cc1ccco1
CCc1cc(CN2CCN(c3ccc(Cl)c(Cl)c3)CC2)ccn1
Cc1coc(CNS(=O)(=O)c2ccc([N+](=O)[O-])cc2)c1
Cc1cc2oc(=O)cc(COc3cccc(OC(=O)CN(C)C)c3)c2cc1C
COCCCN1C(=O)C(O)(c2ccc(-c3ccc(Cl)c(C(F)(F)F)c3)o2)c2ccccc21
CCC(=O)N1c2ccccc2CC1c1nc(-c2cccs2)c[nH]1
COc1cccc(OC)c1C(=O)C=CC=Cc1ccccc1
Cn1cc(C(=O)CCl)c2ccccc21
CC(Oc1ccc2c(c1)c(-c1ccc[nH]1)c(C(=O)O)n2Cc1ccc2ccccc2n1)C(=O)O
COc1ccc(CNc2nc3conc3nc2N2CCOCC2)cc1
Cc1c(-c2ccc([N+](=O)[O-])cc2)sc2nc(=O)c3ccccc3n12
COc1ccc(CNNc2ccc(C(=O)c3ccc(CC(=O)c4cnccn4)cc3)cc2)cc1OC
CCN1CCCCCC1C(O)c1cc2c(cc1Br)OCO2
O=C(c1cc2ccccc2o1)N1CCC2(CC1)NC(=O)C1(CCCCC1)N2
CSc1nc(NC2CCC2)nc(N(C)C)n1
Cc1nn(-c2cc(C(=O)N3CCC(c4ccc(C#N)cc4)CC3)nc(-c3ccc(C(C)(C)C)cc3)c2)c2ncccc12
COc1ccc(NC(=S)CN2N=C(c3ccc(OC)cc3)CC2(O)C(F)(F)F)cc1
O=C1NC(=S)NC1=Cc1ccc(-c2cc(Cl)ccc2Cl)o1
CCOC(=O)c1csc(NC(=O)CSc2nnc(Cc3c(NC(=O)CCl)sc4c3CCCC4)n2NC(C)=O)n1
O=C(Nc1ccccc1C(=O)Nc1nccs1)c1ccc(C(F)(F)F)cc1
COc1ccc(C=CC(=O)Nc2cc(OC)c(OC)c(OC)c2)cc1O
CC(C)C(NC(=O)C(Cc1ccccc1)NC(=O)OC(C)(C)C)C(=O)NC(C=CS(=O)(=O)c1ccccc1)CC(=O)O
COc1ccccc1CC1CCN(c2nc(NNC(C)C)ncc2F)C1
CC(=O)c1cc2c(c(C(C)(C)C)c1)OCC2CCCCN1CCC(Cc2ccc(F)cc2)CC1
COc1ccc2c(c1)c1c(n2C)CCCC1NCCC(=O)O
CC[S+]([O-])c1ccccc1C(=O)Nc1noc(CC(C)C)n1
CC(NC(=O)C(Cc1ccc(OCc2ccccc2)cc1)NC(=O)OC(C)(C)C)C(=O)NC(C=O)CC(=O)O
O=C(NCc1cccc(Cl)c1)C1CCCC1c1nnc2n1CCCCC2
N#Cc1ccc2c(c1)NC(=O)C2=Cc1ccc(Oc2ccccc2Cl)cc1
CCn1nc(C(=O)O)nc1-c1ccc(N(C)C(=O)c2c(F)cccc2Cl)c(OC)c1
COC(=O)c1ccc(C2C(C(N)=O)=NN=C3CCCCCN32)cc1
C=CC1=C(C(=O)OCC)C(c2ccc(C#N)cc2C(F)(F)F)OC1=N
CN1C(=O)C(O)(CC(=O)c2ccc(OCc3ccc(Cl)cc3)cc2)c2ccccc21
O=C(c1ccc(CS(=O)(=O)Cc2ccccc2Cl)cc1)N1CCCC1
CCC(NC(=O)C1OC(=O)C1C(C)C)C(=O)Nc1ccc2c(c1)OCCO2
COc1ccc(-c2ncccc2C=CC(=O)NCCc2ccc(OC)c(OC)c2)cc1C=CC(=O)NCCc1ccccc1
COC(=O)c1[nH]c2ccccc2c1NCCc1ccc(OC)c(OC)c1
CCOC(=O)C1=C(C)NC(=O)NC1c1[nH]c(-c2ccc(C)cc2)nc1CC
CC(C)(C)c1cccc(-c2ccc(C(F)(F)P(=O)(O)O)cc2)c1
Cn1c2ccccc2c2c(S)c(S(=O)(=O)NCCN3CCOCC3)cc(C(=O)N3CCCCC3)c21
C=S(=O)(NC(=O)c1ccccc1)c1ccc2c(c1)C(=O)C(=O)N2C(=O)c1ccc(-c2ccc(OC)cc2)cc1
Cc1ccc(-c2cc(Cc3c[nH]c4ccccc34)c(=O)n(Cc3ccc(F)cc3)c2)cc1
Clc1cccc(Nc2nc(N3CCC(N4CCCCC4)CC3)nc3ccc(Br)cc23)c1
O=C(O)CNS(=O)(=O)c1cccc2cnccc12
CCc1c(-c2ccccc2)nc2sc(=Cc3ccc([N+](=O)[O-])o3)c(=O)n2c1=O
Cn1c(C(=O)Nc2ccc(OC(F)(F)F)cc2)cc(=O)n(C)c1=O
COc1cccc(C)c1C(OCCN(C)C)c1ccccc1
Fc1ccc(Nc2nc3ccc(-c4nc5ccccc5s4)cc3s2)cc1
COc1ccc(C(=O)NC(=O)c2c(CCOC(C)=O)c(SSC(=O)C(C=O)NNNC(Cc3ccccc3)C(O)C=O)nc3ccccc23)cc1
CCC(C)C(NC(C)=O)C(=O)NC(Cc1ccc(O)cc1)C(=O)NCC(=O)NC(Cc1ccccc1)C(=O)N1CCCC1C(=O)N1CC(O)CC1C(=O)NC(CO)C(N)=O
CCc1nc2c(C)cc(C)nc2n1Cc1ccc(-c2ccccc2S(=O)(=O)NC(=O)c2ccccc2C)cc1
O=C(C=Cc1ccc(Cl)cc1)NCCN1CCCC1
CCCCCCCCCCCCCCCC(=O)C1C(=O)OC(CCCCCCCCCCCCCCC)C1=O
COc1ccc(C)cc1S(=O)(=O)Nc1ccccc1C(=O)O
O=C(NCCCN1CCN(c2cccc(Cl)c2)CC1)C1CCCC1
COc1ccccc1N1CCC(CN2CCC3(CC2)CC(=O)N(Cc2nccs2)C3)CC1
COc1ccccc1COc1c(-c2csc(C)n2)ccc(-c2nc(-c3c(F)c(F)c(F)c(F)c3F)nn2C)c1C
CCOc1ccc(-c2cccc(NC(=O)Cc3ccccc3)c2)nn1
COc1ccc(CNC(=O)c2ccccc2C(=O)NCCOc2ccc(C)cc2)cc1
COC(=O)c1sc(Nc2ccc(C)c(C)c2)nc1C(C)C
CC(CCNC(=O)c1c(Cl)cncc1Cl)Cn1ccc2cc(-c3noc(-c4ccc(F)cn4)n3)ccc21
CCN(Cc1cc(OC)c(OC)c(OC)c1)C(=O)Nc1ccccc1
CCCCCCCCCCCCC1=C(O)C(=O)c2cc(CCCCCCCCC)ccc2C1=O
O=C(CN1CCC(n2c(=O)[nH]c3ccccc32)CC1)Nc1cc(C2CC2)nn1-c1ccccc1
O=C(C=Cc1c[nH]c2ccccc12)NC(=S)N1CCCCCC1
CC(C)(C)COP(=O)(OC(C)(C)C)C(O)CNC(=O)c1c(F)cccc1F
COc1ccc(S(=O)(=O)N2CCCCC2)c2cccnc12
CCOc1cc(Nc2c(C(N)=O)cnc3ccc(-c4ccncc4)cc23)ccc1C
CN(C)CC(=O)OCC(CN1CCC(O)(c2ccccc2)CC1)NC(=O)c1cc(C(F)(F)F)cc(C(F)(F)F)c1
CC=CC1CC(CO)C2(O)CNC(=O)C12
COC(=O)c1ccc(NC(=S)N2CCN(c3ccc(OC)cc3)CC2)cc1
OC1CCCCC1NCc1cccc(Cl)c1Cl
CCCCC(Nc1nc(CCO)cs1)c1c(O)c2ccccc2oc1=O
O=C(Nc1cnc2c(c1)oc1ccccc12)c1ccc(Cl)cc1
Cc1nn(C)c(C)c1S(=O)(=O)NCC(=O)NCc1cccc(Cl)c1
CN(C)c1cc[n+](CC(=O)c2ccc(Cl)cc2)cc1
CC(C)(C)c1ccc(C(CCN2CCN(c3cccc(Cl)c3)CC2)N2CCNCC2)cc1
CC(c1nc(C2CC2)no1)C1CCN(N(C)C)C1
Cc1cc2cc(C=Cc3ccc4c(c3)OCO4)oc2c2ccccc12
CCOC(=O)C(=CNc1cccc(C(C)=O)c1)C(C)=O
Cc1cc(COc2ccc(NC(=O)C3CCCN(C(=O)C4CCSCC4)C3C(=O)NO)cc2)no1
CC#CCN1C(=O)c2ccc(C(=O)N3CCCC3)cc2C1=O
CCN(CC)C1COc2cc(S(=O)(=O)C(=O)NC3CCCC3)ccc2C1
Cc1ccc(NC(=S)NCN2CCC(C3Cc4ccc(F)cc4C3)CC2)nc1
CN(C)CCNC(=O)C1CCC2CN1C(=O)N2OS(=O)(=O)O
CC1CC(OC2(C)C(C)CCC3(C)C2CCC(O)C3(C)O)C(O)C(C)O1
OC(CCl)COc1c(Cl)cc(Cl)cc1Cl
COCCC(Cc1ccc(C(F)(F)P(=O)(O)O)cc1)C(=N)NO
CN(Cc1ccccc1)S(=O)(=O)c1cc(C(=O)N2CCN(c3ccccc3F)CC2)ccc1F
CC1(C)C(O)CCC2(C)C1CCC1(C)C2CC2CCC3(C)C(C#N)CCC3(C)C21
Cc1ccc2[nH]c(SCC(=O)NC3CCS(=O)(=O)C3)nc2c1
COc1ccc(C(=NCc2ccccc2)NO)cc1OC
C(=Cc1cccs1)C1=C(c2cccs2)CCCC1
CC(=O)OC1CCC2(C)C(=CCC3C2CCC2(C)C(c4nccn4C)=CCC32)C1
C=C(C)CCc1cc(C(=O)NCC)ccc1OC(C)c1cc(CC(C)C)no1
CC(C)(C)c1ccc(C2C(C(=O)c3ccc4c(c3)OCCO4)=C(O)C(=O)N2c2nc3ccc(Cl)cc3s2)cc1
O=C(NC(NC(=O)c1cccc(Cl)c1)C(Cl)(Cl)Cl)OCC(O)CO
CN(C)CCNC(=O)c1cc2ccc(N(C)Cc3ccc(Cl)cc3)cc2cn1
COc1ccc(CNC(=O)C2=C(C)NC(=O)NC2c2ccc(F)cc2)cc1
NC(C(=O)N1CCCC1CNC(=O)c1ccccc1C(F)(F)F)C(c1c2ccccc2cc2ccccc12)C(c1ccccc1)[N+](=O)[O-]
COc1cc(NCc2cc3ccc(C)cc3n(C)c2=O)cc(OC)c1OC
CC1=CCCC2(C)OC2C2OC(=O)C(CNCc3ccccc3)C2CC1
Cc1cc2[nH]c(=O)c(CN3CCCC3)cc2c(CNCCCO)c1O
CCc1cc(C(=O)N2CCc3[nH]cnc32)sc1C
COc1ccc(-c2cc(C(=O)N(C)Cc3cccc(Cl)c3)c3ccccc3n2)c(OC)c1
O=C(NCCCO)c1ccc(-c2cc(Nc3cc(Oc4ccccc4)ccc3O)[nH]n2)cc1
COc1cccc(Cc2ccccc2OCC=Cc2cc(OC)c(OC)c(OC(C)C)c2)c1
CC(OC1OCC(O)C1O)c1cc(C(F)(F)F)cc(C(F)(F)F)c1
CCC1CCN(N(Cc2cc3cc(C)ccc3[nH]c2=O)C(=O)Nc2ccc(OC)cc2)CC1
CC(C)C(NC(=O)c1cccc(Cl)c1Cl)C(=O)OC(=O)CNC1CC1
COc1ccc(C(=O)NS(=O)(=O)CCN2CCN(c3ccc(F)cc3)CC2)c(C)c1
COc1cc(CNC(C)c2ccccc2)ccc1OCC(N)=O
Cc1c(OCc2ccc(-c3ccccc3)cc2)ccc2c1OC(C(=O)O)CC2=O
CC(=O)N(O)c1ccc2c(c1)OCO2
COCCCNCC(=O)NC(=O)C1(C)Cc2ccccc2C(=O)N1CCc1c[nH]c2ccccc12
Cc1cc(C(=O)Nc2ccccc2-c2ccccc2)c2ccccc2n1
c1ccc(CCCCc2ccccc2NC2=NCCCN2)cc1
CCNc1nc(NC(=O)CNc2ccc(C)cc2C)n2c(SCC)nnc2n1
NC(=O)Cc1nc(SCC(=O)O)c2ccccc2n1
Cc1cccc(NC(=O)CSc2nc(-c3ccco3)cn2N)c1
O=C(CN1CCOCC1)NC1CCc2c(O)cccc2C1
CC(=O)c1sc2nc(C)cc(C)c2c1OC(=O)c1ccc(Br)cc1
Cc1nn(-c2ccc(Cl)cc2)c(Oc2ccccc2Cl)c1C=NN=c1[nH]c2ccccc2s1
COc1cc2c(cc1OC)CCN(C(=O)c1ccc(S(=O)(=O)N3CCCC3)cc1)CC2
NC(=O)CCCCCNCc1nnc(C2CCCCC2)o1
C[S+]([O-])c1ccc(OCc2cccc(C#N)c2)c(C#Cc2cc(Cl)ccc2OCC(=O)O)c1
CCCCN(CC(=O)Nc1c(S(=O)(=O)c2ccccc2)c(C)nn1-c1ccccc1)CC(O)(Cn1cncn1)c1ccc(F)cc1F
Cc1cc(N2CCN(c3ccc(F)cc3)CC2)n2ncc(-c3ccccc3)c2n1
CN(C)CC(=O)N1CCc2c(cccc2OCc2cc3ccccc3n2-c2ccccc2)C1
COc1ccc(C2CC3C(=O)N(c4ccc(OC)cc4)C(=O)C3c3[nH]c4ccccc4c32)cc1
Cc1occc1C(=O)Nc1ccc(Br)cc1C(F)(F)F
NC(=O)c1cccc2c1C(=O)N(Cc1ccc(Cl)cc1Cl)C2(O)c1ccc(Cl)cc1
O=C(CSc1ccccc1F)NC1CCCCC1
CCCCCCCCc1cc(CN2C(C(=O)O)CCC2c2ccccc2)nn1Cc1ccccc1
O=C(Nc1ccncc1)c1ccc(C(F)(F)F)cc1Cl
O=C(C=Cc1ccc2c(c1)-c1nc(NC(=O)c3nc(C4CCCCN4)ccc3N3CCCC3)sc1CC2)NO
CN(C)CCCCOc1cc(-c2nc(C3(c4ccc(-c5cnc(N)nc5)nc4)CCC3)no2)ccc1Cl
CN(Cc1ccccc1)S(=O)(=O)c1ccc(Cl)c(C(=O)NCCc2ccccc2)c1
CCC(=O)C1=C(C)Nc2ccccc2SC1c1ccccc1
CCOc1ccccc1-c1nc(-c2ccccc2)c(-c2ccccc2)[nH]1
CC(C)OC(=O)C=Cn1cnc2ccccc2c1=O
O=C(NCCNCC(O)COc1ccc(Br)cc1)c1cnccn1
CC1(C)CC(=O)C(=Cc2ccc(C=CC(=O)O)c([N+](=O)[O-])c2)C1=O
Clc1ccc(CSc2nc3ccccc3nc2NCc2ccccc2)cc1
Cc1oc2nc(N(C)C)nc(Cl)c2c1C
CCONc1ccc(C(=O)CC(=O)N2C(=O)N(c3ccc(OC)cc3)C(=O)C2Cc2ccc(C)cc2)cc1
COc1cc(C(=O)OC2C(CO)OC(OCCCO)C(O)C2O)cc(O)c1O
O=C(C1=C(O)C(=O)N(CCCS(=O)(=O)c2ccccc2)C1c1cccc(NC2CCCC2)c1)c1ccco1
CC(Oc1ccccc1Cl)C(=O)Nc1ccc(S(=O)(=O)N2CCCCC2)cc1
COc1cc2nccc(Sc3nc(C)cc(C)n3)c2cc1OC
CC(C)Cn1c(N)c(C(=O)COCC(=O)Oc2ccccc2)c(=O)n(C)c1=O
O=C(Nc1cc(C(F)(F)F)ccc1Cl)c1ccc(Cl)c(S(=O)(=O)N2CCOCC2)c1
CCCC[S+]([O-])CC(Cn1ccnc1)c1ccc(Cl)cc1Cl
Cc1cn(C2CC(F)C(CO)O2)c(=O)n(CCCc2cn(COCc3ccccc3)nn2)c1=O
COc1ccc2cc(CN(C(=O)c3ccccc3Cl)C3CCCCC3)c(=O)[nH]c2c1
COc1ccc(S(=O)(=O)NC2C3CCC(C3)C2CC=CCCC(=O)O)cc1
CC(=O)Nc1ccc2nc(Nc3ccccc3)nc(N3CCN(c4ccccc4)CC3)c2c1
c1ccc(CN2CCN(c3ncccn3)CC2)cc1
COc1ccc(C2Nc3ccccc3-c3nnc(SCc4ccc([N+](=O)[O-])cc4)nc3O2)cc1OC
CCOC(=O)NC1CCC2=C(CCC3C(=O)N(N(C)C)C(=O)C23)C1
CC1CCC(C)C(NS(=O)(=O)c2ccc(O)c(C(=O)N3CCOCC3)c2)C1
COc1ccc(Cn2c(SCC(=O)Nc3ccc(S(N)(=O)=O)cc3)nc3ccccc32)cc1
Cc1ccc(O)c(C(=O)c2cn(CC(=O)O)c(=O)c3ccccc23)c1
CC(=O)NCc1cccc(-c2ccc3c(c2)CN(C(=N)N)CC3)c1
CCC(=O)Nc1ccc(C(=O)NCCc2ccc(OC)c(OC)c2)cc1[N+](=O)[O-]
O=C(Cn1cnc2scc(-c3ccc(Cl)cc3)c2c1=O)Nc1ccc(C(=O)O)cc1
Cc1ccc2sc3c(=O)nc(CN4CCc5ccccc5C4)[nH]c3c2c1
COc1cccc(C=CS(=O)(=O)NCCO)c1OC
Cc1c(NC(=O)COC(=O)c2cc3ccccc3oc2=O)c(=O)n(-c2ccccc2)n1C
O=C(NCCCCN1CCN(c2nsc3ccccc23)CC1)c1cccc2ccccc12
CCOC(=O)COc1ccc(C2=NN(C(=O)c3cccs3)C(c3ccccc3)C2)cc1
COc1cc2ncnc(N3CCN(C(=O)Nc4cc(C(C)(C)C)on4)CC3)c2cc1OC
CCCCCCCCCCC1(O)CCC2C3CCC4=CC(=O)CCC4(C)C3C(O)CC21C
Cc1ccc(C(=O)CSc2nc3ccccc3c3nc(=O)c(-c4ccccc4)nn23)cc1
O=C(Nc1nc2c(=O)n(Cc3ccccc3)ccc2s1)c1cc(Cl)ccc1O
NC(=O)N1CCC(C(CCc2ccccc2)c2ccccc2)CC1
CN1CCN(c2cnn(-c3cccc([N+](=O)[O-])c3)c(=O)c2Cl)CC1
COc1ccc(C=CC(=O)NCC(c2ccco2)S(=O)(=O)c2ccc(C)cc2)cc1
COC1CC2CC(C)(C1=O)C(O)C(=O)C=C2C(O)CCC(C)C
Nc1n[nH]c(=O)n1C1CC2(CCCCC2)Oc2ccc(F)cc21
CC(=O)N(c1ccccc1)c1ccc(C=CC(=O)C(F)(F)C(F)(F)C(F)(F)C(F)(F)C(F)(F)F)cc1
O=C(CSc1nnc(-c2ccncc2)n1-c1ccccc1)NCC1CCCO1
O=C1c2ccccc2CN1CCCCNS(=O)(=O)c1ccccc1
CCCN1CCCC2c3cc4c(cc3CCC21)COC4=O
Cc1nc2ccccc2c(=O)n1CCSCCOc1ccccc1Br
CCc1cc(N(CC)CC)nc(Nc2ccc(C)c(C)c2)n1
CCC(c1cc2c(cc1OC)OCO2)c1nnnn1-c1ccc(ON2CCN(c3ccc(F)cc3)CC2)cc1
CN(C)C(=O)c1ccc2c(c1)c1c(n2Cc2ccccc2)CCCC1
CC1(C)CN(c2ccc(Cl)cc2)N(c2ccccc2[N+](=O)[O-])C1=O
CNC(c1cccc(OC)c1)c1nnnn1CC(=O)N1CCN(c2ccc(OC)cc2)CC1
COc1ccc(-c2nn(-c3ccccc3)cc2CN(O)C(N)=O)cc1
CCN1CCN(S(=O)(=O)c2ccc(F)c(C(=O)Nc3ccc4c(c3)OCO4)c2)CC1
CC(=O)C1CCN(NCc2ccc(-c3ccc(-c4nc5ccccc5[nH]4)s3)cc2)CC1
COc1ccc(Cc2cc(C3CCN(C(=O)C4CC4)CC3)nc(C)n2)cc1
COc1ccc(COCC(CN2CCN(c3ccccc3F)CC2)On2ccc(=O)[nH]c2=O)cc1
CCCCC(=O)OC1C2CC(OC(=O)c3cccc(OC)c3)C3(C)C(OC(=O)c4ccccc4)CCC(C)C13OC2(C)C
O=C(Nc1cncc(Oc2cnc3ccccn23)c1)c1c(Cl)cccc1Cl
Cc1cc(C)cc(-c2[nH]c3c(c2C(C)CNCCCCc2cn(-c4cc(C)nc(C)n4)nn2)CN(CC(=O)N(C)C)CC3)c1
COc1ccc(-c2ocnc2-c2nc(NC(C)c3ccccc3)c(-c3nc4ccccc4[nH]3)[nH]2)c(F)c1
CCCCC(=O)Nc1cccc(-c2ccc(Cc3cc(C(F)(F)F)cc(C(F)(F)F)c3C(=O)O)cc2)c1
CCC1(C)CC(C)C(=O)C(C)C2NC(=O)OC2(C)C(OC2CC(C)OC(N(C)C)C2O)OC(=O)C(C)C(=O)C(C)C1OC
COc1cc(Nc2nc(Nc3cccc(NC(=O)Nc4cc(N)c(F)c(F)c4)c3)nc(Nc3ccccc3C(N)=O)n2)cc(NC2CCCCC2)c1
[O-][S+]1NC(S)=Nc2scc(-c3ccccc3)c21
CN(C)Cc1nc2cc(-n3cccn3)ccc2n1CCN(C)C1CCCCC1
COc1cc(-c2cc(C(=O)O)cc(-c3ccc(Cl)c(Cl)c3)n2)ccc1-n1cnc(C)c1
O=C(NCc1ccc(Cl)cc1)c1nnc2n1CCCCC2
COc1cc(OC)c(C(O)CCNC(C)C)c(OC)c1C
COC(=O)CNc1cc2c(cc1N1CCC(n3nccc3NC(=O)C3CC3)CC1)N(C)C(=O)C(C(C)C)N2C
COc1ccc(CON=Cc2oc3c(c2-c2ccc(OC)c(OC)c2)CCCC3)cc1OC
CN(C)CN1CCOC(C(=O)Nc2ccsc2)C1
COc1ccc(CS(=O)(=O)C2CCCN(C(=O)NC(Cc3ccc(O)cc3)C(=O)O)C2)cc1
CN1C2CC3CC1CC(C2)C3OC(=O)C(O)(c1ccccc1)C1CCCC1
OCCC1CCN(c2cccc(C(F)(F)F)n2)CC1
Cc1ccc(C(C)C)c(OCC(=O)NNC(=S)Nc2cccc(Cl)c2)c1
Cc1cc2sc3c(c2c(=O)[nH]1)CCNC3
Cc1nc2cccnc2n1-c1cccc(C(=O)NCc2ccc(N(C)C)cc2)c1
Cc1nn(C)c(Cl)c1CNCC(C)CN(C)Cc1ccccc1
CCOC(=O)c1ccccc1-n1c(C)cc(C=C2SC(=S)N(C(Cc3ccc(O)cc3)C(=O)O)C2=O)c1C
CCC(C)OC(=O)C(CCCCN)NC(=O)C(NC(=O)c1ccc(CC(NC(C)=O)C(=O)OC)cc1)C(C)CC
Cc1cc(C(=O)N2CC(C)CC(C)C2)cs1
N=C(N)c1cccc(CNC(=O)C2CCCC2C(=O)NC2CCCC2)c1
COC(=O)Cn1cc(C[N-][N+]#N)c2cc(C(=O)OC(C)(C)C)c(O)c(C[n+]3ccccc3)c21
Fc1ccccc1CSc1ccc2nncn2n1
CC=CC(=O)N1CCCC1C(=O)N1CCCC1C(=O)OC(Cc1ccccc1)C(C)(C)C
NCC1CCC(CNC(=O)C(CC2CCCCC2)NC(=O)c2cc3ccccc3s2)CC1
NS(=O)(=O)c1ccc(CCCC#Cc2nsc3c(NOC4CCC4)ncnc23)cc1
CC1CC(Nc2ccc(Br)cn2)c2cc(F)c(Cl)cc2N1
CC(C)CN(CC1CC1)C(=O)c1ccc(S(=O)(=O)Nc2cc(-c3cccs3)ccc2O)cc1
COc1ccc(-c2cc3c(=O)n(CC(=O)NCCCN4CCCCC4C)nc(C)n3n2)cc1
O=C(OCc1ccccc1)c1cc2cc(CCl)ccc2oc1=O
O=C1c2ccccc2C(=O)N1CCCCC[n+]1cccc2sccc21
CSc1ccccc1N1CCN(CC2COC3(CCN(C(C)C)CC3)O2)CC1
CC(C)C(NC(=O)OCc1ccccc1)C(=O)NC(Cc1ccccc1)C(O)C(O)C(Cc1ccccc1)NC(=O)OC(C)(C)C
CC1=C(C(=O)Nc2ccc(C)cc2)C(c2ccc3nc(-c4ccco4)c(Cl)nc3c2)NC(=O)N1
CCOC(=O)Cc1cccc2cc(NOc3ccc(-c4nnc(SC)o4)c(F)c3)ccc12
COc1ccc(CC2CCC(=O)N(C(=O)NCCCc3ccccc3)C2)cc1
O=c1nc2sccn2nc1-c1cccc(S(=O)(=O)Nc2ccc(C(F)(F)F)c(Cl)c2)c1
CCS(=O)(=O)N1CCC(c2cc(C)nc(N3CCOCC3)n2)C1
CC1(C)SC2C(C(=O)O)C(=O)N2C1NS(=O)(=O)c1ccc(C(=O)NC(Cc2ccccc2)C(=O)O)cc1
COc1ccc2c(CSC(=S)N3CCOCC3)cc(=O)oc2c1
COc1cc(-c2ccc3c(c2)[nH]c(=O)c2c(F)cccc23)cc(OC)c1OC
CC(C)C1=C(Cl)C(=O)OC1=S
Cc1cccc2sc(N(Cc3ccccc3)C(=O)c3csnn3)nc12
O=C1c2ccccc2C(=O)N1CCCCCNCc1cc2ccccc2n1-c1ccccc1
CCCCc1nnc(S(=O)(=O)Cc2ccccc2)n1Cc1ccc(NC(=O)c2ccccc2-c2nn[nH]n2)cc1
CN1C(=O)C(=Cc2c(-c3ccc(C(C)(C)C)cc3)nc3sc(CCl)nn23)NC1=S
NC(=O)NCc1ccccc1S(=O)(=O)Nc1ccccc1C(=O)Nc1ccc2c(c1)OCCO2
CC(=O)C(=O)C1(C2Cc3c(nc4cc(ONc5ccc(C)c(C)c5)ccc4c3C)C3CCC32)SCCS1
CN(C)CCNCc1cc(CCS(=O)(=O)N(C(=O)C2CNCCC2c2ccn(S(=O)(=O)c3cccc(Cl)c3Cl)c2)C2CC2)ccc1Cl
Cc1cc(C)n(-c2nc(NN=Cc3ccc(C)o3)nc(N3CCC(C(=O)O)CC3)n2)n1
N#Cc1ccc(Oc2ncccc2Nc2cnccc2NC(=O)C(O)C(F)(F)F)c(C#N)c1
COC(=O)C1C(OC(=O)c2ccc(F)cc2)CC2CCC1N(C)C2
CCOC(=O)c1ccc(C=C2CN(C(=O)C=Cc3ccco3)CC(=Cc3ccco3)C2=O)cc1
COCC(=O)C(=O)c1c(NC(=S)NNc2cccc(Cl)c2)sc(C(C)=O)c1C
COC(=O)C1(C)CCCC2(C)C3CCC(C(C)C)=CC3C(=NNC(=O)c3cccc(OC)c3)CC12
CC(C)(C)N1CCc2c(cnc(-c3cc(O)ccc3Cl)c2O)C1
Cc1ccc(-c2n[nH]cc2C(N=Cc2ccccc2)=NN=c2[nH]c3ccccc3s2)cc1
C=CC(=O)NCCCCCC(=O)Nc1cccc(Oc2cccc3[nH]c(=O)[nH]c23)c1
COc1cc(CCNC(C)=O)c2[nH]c3c(C)c4ccccc4c(C)c3c2c1
NCC=CC(=O)NC(SCc1ccccn1)C(=O)O
CC(=O)Nc1ccc(N2CCOCC2)nc1
O=[N+]([O-])c1ccc(C=NOCc2ccc(O)c(O)c2)o1
CC(NC(=O)C(F)(F)F)c1ccc(C2CN(c3ccc(OCC4CC4)cc3)C2)cc1
COc1cc2c(c(OC)c1OC)-c1c(cc3c(c1OC)OCO3)C(OC(N)=O)C(C)C(C)C2
CN(CC(=O)Nc1ccc(F)cc1F)CC(=O)NC1CCCC1
COc1ccc(CNC(=S)NNc2ccc(CS(C)(=O)=O)cc2F)cc1NC(C)=O
Cc1ccccc1NC(=O)c1cc(C(=O)C=Cc2ccc(Cl)cc2)c(C)[nH]1
CC(=O)OCCN(C)C(=O)CCCOCc1ccc([N+](=O)[O-])cc1
Cc1ccc(CNC(=O)CN(c2ccccc2)S(=O)(=O)c2ccc(C)cc2)cc1
Cc1cc(C(=O)NCc2c(F)cccc2Cl)ccn1
COc1cc(OC)c(C2CCC2N)cc1OC
CC(CCc1ccccc1)NCc1coc(-c2cccs2)n1
Cc1ccc(C(=O)Nc2ccc(-c3nc4ncccc4o3)cc2)cc1C
O=C(NCC(c1ccco1)N1CCN(c2ccccc2F)CC1)c1cc(S(=O)(=O)N2CCCCC2)ccc1Cl
Fc1cccc(CSc2nnc(-c3ccccn3)n2-c2ccccc2)c1
CC(C)CC(NC(=O)C(C)NC(=O)OC(C)(C)C)C(=O)N1CCCC1C(=O)NC(C(=O)C(F)(F)F)C(C)C
CCCCCCCCCCCCCCCCNc1cc(C(=O)Nc2c(OC)cc(Cl)cc2C(=O)Nc2ccc(Cl)cn2)ccc1C(=O)OC
C=C(C=CC=CC=CC12CC3CC(CC(C3)C1)C2)CC
COC(=O)C1C=CN(S(=O)(=O)c2ccc(Br)cc2)C(C)C1
N=C(N)c1ccc(CCCCCC(=O)Nc2ccc(CCO)cc2)cc1
O=C(NC(Cc1c[nH]c2ccccc12)C(=O)Nc1ccncc1)c1cc2ccccc2o1
COc1cc(C=C(C#N)C(=O)Nc2cc(-c3nc4ccccc4s3)ccc2C)cc(OC)c1OC
O=C(COC(=O)Cc1ccc(F)cc1)Nc1ccc2c(c1)OCO2
O=C(CNS(=O)(=O)c1cccc2cccnc12)N1CCC(Cc2ccccc2)CC1
CCCCN(C(=O)c1ccccc1F)c1nc(-c2cc(OC)c(OC)cc2F)cs1
COc1cc2c(c(OC)c1OC)-c1ccc(SC)c(=O)cc1C(NC(C)=O)CC2
COc1ccc(NC(=O)c2cc(SC)cc(-c3ccc(Oc4ccccc4)cc3)n2)cc1
O=C(OC1CN2CCC1CC2)C(O)(c1ccccc1)c1ccccc1
CN1CCC2c3c(C(=O)NCc4cc5c(cn4)NC(=O)CO5)ncn3C3=C(CCCC3NCCC(=O)O)C21
O=C(OCCCn1ccnc1)N1CCN(Cc2ccccc2)CC1
CC(=NOCCOc1ccccc1C)c1cccc2c1CCC1C(COc3ccc(F)cc3)=NN=C21
NCC1C2CC3(C(=O)Nc4ccccc43)C1CCC2O
CC(C)(C)c1ccc(C(=O)Cc2cccc(OCc3ccccc3)c2)cc1
Cc1cc(SCC(=O)OCC(=O)N2CCCCC2)nc2ccccc12
CC1(C)Cc2nnc(-c3ccccc3)n2C(CCc2ccccc2)N1
CN(CC(=O)NCCSc1ccccc1)S(=O)(=O)c1cccc2nonc12
O=C1N=C(Nc2ccc(O)cc2)NC1=Cc1c(Cl)n(-c2ccccc2)c2ccccc12
CCOc1ccc(C(=O)C=CC=Cc2ccccc2[N+](=O)[O-])cc1
Cc1ccc2[nH]c(=O)c(C(c3nnnn3CCc3ccccc3)N3CCN(c4ccccc4)CC3)cc2c1
O=C(CSc1nc(NCc2ccco2)nc(Nc2ccccc2)n1)N1CCCCC1
CCc1n[nH]c(SCc2cn3c(C)c(C)nc3c3c2CCCC3)n1
NC(=S)NC(CCCNC(=O)c1ccccc1)C(=O)O
NS(=O)(=O)NCCc1ccc(S(N)(=O)=O)cc1
CCc1nn(Cc2ccc(NC(=O)c3cc4ccccc4o3)cc2)c(CC)c1CC(=O)O
CC(C)=CCCC(C)=CCCC(C)=CCC1=C(O)C(=O)C(C)=C(NCC(=O)O)C1=O
CCCC(Nc1ccc(-c2nc3cc(Cl)ccc3[nH]2)cc1)c1ccc(C(=O)NCCC(=O)O)cc1
Cc1cccc(Nc2ccc([N+](=O)[O-])c(N)c2)c1C
COc1cc(CN2CC(=O)N(c3ccc(C)c(C)c3)CC2=O)c(SC)cc1OC
NC1CC(C(=O)NCC2CC2)CN(c2ccnc(-c3ccncc3)n2)C1
CCCC(C(N)=O)N(CCC(C)(C)C)c1ccc(Nc2c3ccccc3nc3c(C)cccc23)c(OC)c1
O=C(C=Cc1cn(C2CC(O)C(CO)O2)c(=O)[nH]c1=O)Nc1cccc(C(F)(F)F)c1
CC1CN(CC(=O)N2CC(C)(C)c3cnc(N4Cc5ccccc5C4)cc32)CC(C)O1
CNC(=O)C1c2cc(F)ccc2N2CCNC(=O)C12
COc1ccc(C=CC(=O)c2cc(OC)c(OC)c(OC)c2)c(OC)c1
CCCCC(NC(C)C(=O)N1CCCC1C(=O)OCC)C(=O)OC(C)C(C)C(C)C
NS(=O)(=O)c1ccc(CCC(=O)NCC(NS(=O)(=O)c2ccccc2)C(=O)O)cc1
CNNc1ccccc1Oc1ccn2c(Nc3cnc4c(C(=O)C(=O)Nc5cc(C(C)(C)C)on5)cnn4c3)ncc2c1
O=C(NCCC1CCN(S(=O)(=O)c2ccccc2)CC1)c1ccc2cnccc2n1
COc1c(-c2ccc(-c3ccccn3)[nH]2)cc(-c2cccn2C)cc1C1CCCC1
COc1c(OCCCN2CCCCC2)cc2oc(-c3ccccc3)cc(=O)c2c1OC
C=CC(=O)Nc1cccc(Nc2ncc(NC(=O)c3cccc(CNC(=O)C=Cc4ccccc4)c3)cn2)c1
CCONc1cccc(C(=O)C(=O)CC(=O)OCC)c1
Nc1c2ncn(C3OC(CO)C(O)C3O)c2nc(=O)n1-c1ccccc1
C#CC(=O)Nc1cccc(-c2cn3c(-c4ccc(OC)cc4)csc3n2)c1
COc1ccccc1CCNC(=O)CCn1c(C)cc2ccccc2c1=O
CN1CCCC1COc1cnc(Cc2ccccc2)c2sccc12
CSc1ccc(C(Cc2ccc(C#CC(C)(C)O)cc2)NC(C)=O)cc1
CCOc1cccc(C(=O)Nc2cc(CNC(=O)c3ccc4cnccc4c3)[nH]n2)c1
NC(=O)c1ccccc1CSc1cnc2ccccc2n1
CN1CC(CO)CC2c3cccc4[nH]cc(c34)CC21
Cn1cc(C=CC(=O)N2CCc3c(n(C)c4ncnc(N)c34)C2)cn1
Cc1ncc(CNc2ncnc(N)c2-c2ccccc2CO)[nH]1
Cc1cc(N2CC3CN(C(=O)c4ccc(F)cc4-n4nccn4)CC3C2)c2ccccc2n1
c1cncc(Nc2ncnc3c2nnn3CCCOc2ccc3c(c2)CCC3)c1
Cc1cc(NS(=O)(=O)c2ccc(C)c(C)c2)c2cc(F)ccc2n1
CC(=O)CCCCCCCCCC(=O)OC1C(O)C=C2CCN3Cc4cc5c(cc4C1C23)OCO5
Cn1cc(C=C2Oc3ccccc3C2=O)c2c(Nc3ccccc3)ncnc21
NC(=O)c1ccc[n+](CC(=O)NN=Cc2ccccc2O)c1
Cn1c(N2CCN(Cc3cc4ccccc4o3)CC2)cc(=O)n(C)c1=O
CN(Cc1ccccc1)C(=O)Cn1c(C(=O)c2ccccc2)nc2ccccc21
CCOC(=O)N1CCN(S(=O)(=O)c2ccc(N3CCOCC3)c(NC(=O)c3cc(OC)c(OC)cc3OC)c2)CC1
COc1ccc(C=Cc2cccn3nc(N4CCN(c5cccc(C(N)=O)c5)CC4)nc23)cc1
COC(=O)c1ccc(-c2ccc(OCC(O)(Cn3cncn3)c3ccc(F)cc3F)cc2)cc1F
COc1ccc2c(Cl)c(C(=O)N(CCCO)Oc3ccc(N4CC(CCCN5CCCC5=O)CC4=O)cc3)sc2c1
CSc1ccc(C=Cc2ccccc2Cl)cc1
CN(C(=O)c1ccc(-c2ccc(C(F)(F)F)cc2)cc1)N1CCC(C(=O)C2CCN(NCCCC3CCCC3)C2)C1
COCCn1nc(C)c(C(=O)NC2C3(C)CCC(C3)C2(C)C)c1C
O=C(NCc1ccc(Cn2cccn2)cc1)Nc1ccc2ncccc2c1
O=C1OC2C(Cn3cc(Br)c(=O)[nH]c3=O)OC(CNC(=O)c3ccccc3)C(O)C2O1
COc1cc(C=CC(=O)OCc2ccc(Br)cc2)ccc1OCc1cn(C(c2ccc(F)cc2)c2ccc(F)cc2)nn1
CCOc1cc(Sc2ccc(Cl)cc2)ncn1
CSCCC(NC(=O)C1CCCN2C(=O)CNC(C(C)=CC(C)=CC(C)OC(C)=O)C12)C(=O)O
Clc1ccc(OC(c2ccccc2)C2CNCCO2)c(Cl)c1
CON1CCc2c(C)noc2C1c1nc(C)c(C(=O)S(=O)(=O)c2ccccc2)s1
COCCCNS(=O)(=O)c1ccc(-c2nc(-c3ccc(F)cc3)cs2)cc1
CN(Cc1ccccc1)C(=O)CCCOc1cc(=O)n(C)c2c(Cl)cccc12
O=C(Oc1ccc2nc(-c3ccc(NCCN4CCOCC4)cc3)nc(Nc3ccc4[nH]ncc4c3)c2c1)C1CCCC1
Cc1ccc(C(=O)NCCCN2CCN(c3nsc4ccccc34)CC2)cc1
COc1ccc(NC(C)=O)cc1Nc1nc(Nc2ccc(N3CCNCC3)cc2OC)c2cc[nH]c2n1
O=C(O)CCCCCCCCCCCCCCCCCCCCCCCCCCCCCCOCC1OC(O)C(O)C(O)C1O
O=C(c1ccc(N2CCCS2(=O)=O)cc1)N1CCN(S(=O)(=O)c2ccccc2F)CC1
CSc1cc(C)nc(=O)n1Cc1ccc(CNC(=O)c2ccccc2)cc1
Cc1cccc(C)c1NCC(=O)Sc1nc2ccccc2nc1Cc1cccc2cc3ccccc3nc12
Cc1ccccc1C(NCC1CCCO1)C(=O)N(C(=O)c1snc(C(N)=O)c1N)c1cccc(F)c1
CC1(CCn2cc(COCCOCCNC(=N)N)nn2)CC(=O)N(C(=O)CCC2CCCN2C(=O)O)C(=N)N1
Cc1[nH]c(C(=O)N2CCCN(C3CCC3)CC2)c(Cl)c1Cl
N#Cc1cc(-c2ccc(F)cc2)nnc1SCC(=O)NN=C1CCCCC1
O=C(Cc1ccc(Sc2ccccc2)cc1)NC1CN(C(=O)CCN2CCC3(CC2)OCCc2ccccc23)C1
COc1ccc(NNc2cccc(S(=O)(=O)C(=O)CN3C(=O)COc4ccc(C)cc43)c2)cc1
CCOC(Cc1c[nH]c(C(C)C)n1)C(=O)NC(=O)C1=COCCO1
CSc1ccc2c(c1)C1CCCC(=O)C1C2
Fc1ccc(-c2cc3c(c(-c4ccccc4)n2)OCCO3)cc1
C=C1CCN(C(CCOCc2cc(C(F)(F)F)cc(C(F)(F)F)c2)c2ccccc2)CC1
CSCCN1C(=O)NC(C(=O)CNc2cccc(N(C)C)c2)C1=O
O=C(NC1Cc2ccccc2C1)C(O)C(O)C(=O)N1CCCC1c1nc2c([nH]1)CCCC2
Cc1ccc(C(=N)NOC(=O)c2ccc(Br)cc2)o1
N=c1sccn1CCCCCCOc1ccc(Br)cc1
CNC(=O)C(Cc1ccccc1)N1CCN(c2cccc(-c3ccccc3)c2)CC1
CSc1cccc(NC(=O)NC(Cc2cccs2)C(=O)NCc2ccccc2)c1
O=C(O)COc1ccc(C=NNc2nc(-c3ccc(Cl)cc3)cs2)cc1
COCCCC12CCCN(C)C1Nc1c(C)cc(C#N)cc12
COc1cccc(Nc2nccc(-c3cccc(C(N)=O)c3)n2)c1
CCOC(=O)c1c(NC(=O)COC(=O)c2ccc(F)cc2O)sc(C)c1C
CCc1cc(CNC(=O)C23CC4CC(CC(O)(C4)C2)C3)sc1C
CCONC(=O)Oc1cccc(OC)c1
CC(C)NCC(O)COc1ccc(Cc2ccccc2)cc1Cl
CN(C)CCn1c2c(c3ccccc31)CC(N1CCC(NC(=O)c3ccccc3)CC1)CC2
O=C(Nc1nc(=O)c2ncn(COCCO)c2[nH]1)c1ccco1
CCOC(=O)C1(C)CCCC2(C)C1CCC13CC(C)(CCC21)C1C(O)C13
CC(C)c1cccc(C(C)C)c1NC(=O)NCCc1nn[nH]n1
COc1cc(NC(=O)c2ccc3oc(C(C)(C)C)cc3c2)cc(OC)c1
CNc1cncc(-c2ccncc2)n1
Cc1ccc(S(=O)(=O)N2CCN(c3ccc4c(c3)OCCO4)CC2)cc1C
CNC(=O)c1cnc(C)c2c1[nH]c1ccc(OC)cc12
CC1=CC(=O)C(OCC2CO2)C(c2cccs2)O1
CC(NC(=O)CCC(CC(=O)NO)c1ccc(F)cc1)c1ccc(COP(=O)(O)O)cc1
COc1ccc(-c2nn(-c3ccccc3)cc2C=C2SC(=S)N(C(C(=O)O)C(C)C)C2=O)cc1
O=c1ccn(C2OC(COP(=O)(O)CCC=NOCc3ccccc3F)C(O)C2O)c(=O)[nH]1
Cc1cccc(NC(=O)Nc2cc(Cl)c(Oc3ccc4[nH]cnc4c3)c(Cl)c2)c1C
OC(CCl)CN1CCC2(CC1)Oc1ccccc1S2
C=CCN(CC=C)C1(c2ccc(Cl)cc2)CCCCC1
O=C(NN1CC(c2ccccc2F)CCC(Cc2nc3ccccc3[nH]2)C1=O)c1c(Cl)cc(Cl)cc1C(F)(F)F
O=C(CC(c1ccc(Cl)cc1)c1cccc(C(F)(F)F)c1)NC1CCNC1=O
COc1cccc(CN(C)C(=O)CN(c2ccc3c(c2)OCO3)S(C)(=O)=O)c1OC
Cc1cccc(S(=O)(=O)N(Cc2ccccc2)C(c2cc3cccc(C)c3[nH]c2=O)c2nnnn2C(C)(C)C)c1
CCOc1cc(CNC(=O)Cn2c(=O)c3cccn3c3ccc(F)cc32)cc(Br)c1OCC
COc1cc(C=CC2=CC(C)(C)CCC2(C)C)cc(OC)c1OC
COC(=O)C=C1c2cc3c(cc2C(c2cc(OC)c(O)c(OC)c2)C2C(=O)OCC12)OCO3
Cc1noc(C)c1C(=O)Oc1ccc2c(c1)OCO2
CC1(C(=O)O)CCC2(CCC3C4CCC5=CC(=O)CCC5(C)C4CCC32C)O1
O=C(COS(=O)(=O)c1cc(C(=O)N2CCc3ccccc32)ccc1Cl)Nc1ccc(F)cc1
NS(=O)(=O)c1ccc(Sc2ccccc2)cc1
CCCCCCCCCCCCC(=O)OCCOCCC[N+](C)(C)CCCCC(=O)c1ccc(CCCCC)cc1O
CCCC1(CNCc2c(O)cccc2OC)CCOCC1
Cc1n[nH]c(C2CN(C(=O)Cc3cccnc3)CCO2)n1
Cc1cc(NN=c2cc(C)oc3ccccc23)nc(C)n1
COc1ccc(-c2c(C)c3ccc(OC)c(OC4OC(CO)C(O)C(O)C4O)c3oc2=O)cc1OC
COc1ccc(-c2csc(N)n2)cc1S(=O)(=O)NCc1ccc(Br)cc1
CC(C)C(NC(=O)c1ccc(Cl)cc1)c1cc2cc3c(cc2[nH]c1=O)OCCO3
NC(Cc1ccc(-n2cc(Cl)cn2)cc1)C(=O)N1CCC(F)C1
COC(=O)c1ccc(NC(=O)CSC(=S)N2CCOCC2)c(C(=O)OC)c1
CCS(=O)(=O)CCOc1ncnc(Oc2ccc(OC)cc2C(C)C)c1-c1ccc(Cl)cc1
CS(=O)(=O)Nc1cc(Cl)c(Oc2ccc(F)cc2Cl)c(Cl)c1
COc1cccc(C(=O)NC(=S)N2CC3CC(C2)c2cccc(=O)n2C3)c1OC
CC(C)C1CCN(C(=O)c2cnccn2)CC1
Cc1cc2c(cc1CNS(=O)(=O)c1ccc(N)nc1)C(=O)CO2
COc1cc2c(cc1OC1Cc3ccccc3C1=O)N=CC1CC([N-][N+]#N)CN1C2=O
CCCCCCCOc1c(OC)cc2oc(-c3ccccc3)cc(=O)c2c1OC(C)CCCCCCC
CN(C1C2CC3CC(C2)CC1C3)S(=O)(=O)c1cccnc1
CCCCCCCCCCCCCCCCCCNC(=O)OC1C(NC(C)=O)C(CC(O)NC(C)=O)CS1(=O)=O
Cn1c(-c2cnccn2)c(C2CCCCC2)c2ccc(C(=O)NC3(C(=O)NC(CC(=O)OCC(C)(C)C)C(=O)OCC(C)(C)C)CCC3)cc21
CC(C)CC1C(=O)NC(CCC(=O)O)C(=O)N1Cc1ccccc1
COc1ccc(Cl)cc1NN1CCc2nc3sc(C(=O)Cc4ccccc4)c(N)c3cc2C1
N=C(N)c1cccc(CNC(=O)C2CCCN2C(=O)C2CCCN2C(=O)C(N)Cc2ccc(Cl)cc2)c1
COc1cc(NC(=O)C=Cc2cc(Br)ccc2OC(F)F)cc(OC)c1OC
CCC(C)(CC(=O)NC(=O)CNC(C)c1ccccc1)OC
COc1cc2c(cc1OC)C1=NOC(c3ccc(N(C)C)c(OC)c3)C1CO2
COc1cccc(Nc2c3c(nc4nncn24)CCC3)c1
O=C(O)CCNNC(=O)C1=CC2C3Cc4ccc(O)c5c4C2(CCN3CC2CC2)C(O5)C1=O
CCOC(=O)CCC(=O)N1CCc2nn3c(c2C1)C(c1cccc(C)c1)=CC(C)(C)N3C
COCCn1c(C)c(C(=O)c2ccccc2)c2ccccc21
COc1cccc(C=Cc2cc(OC)c3c(c2)OCO3)c1
CCN(CCCCCn1cc(CC(=O)O)c2ccc(C(C)(C)C)cc21)c1ccc(Cl)cc1
COc1cc(OC)c(OC)cc1CNCC(=O)Sc1nc2ccccc2c(=O)n1-c1cccc(C(F)(F)F)c1
N#CCCN(CC(=O)Sc1nnc2c(n1)[nH]c1ccccc12)Cc1cccs1
CC(Cc1cccc(CC(=O)NCC(O)Cc2cccnc2)c1)NC1c2c(n(C)c3ccccc23)CCC1(C)C
CN(C(=O)c1cccn1C)C1c2ccc(C=NNC(=O)c3ccccc3Cl)cc2CCc2cccnc21
C=Cc1ccc(-c2ccc(F)c(C)c2)cc1
COc1ccc(CSCCNC(C)=O)cc1OC
CC12C=CC(=O)C=C1CC(C(=O)CCC(=O)NC(=O)C(CCc1ccc(O)cc1)OCc1ccccc1)CC2
Cc1cccc(-c2ccccc2CNN2CCC(CCCc3ccccc3)C(O)C2)c1
CCCCCCCCN(CCCCCC(=O)Nc1c(N2CCN(C)CC2)c(=O)c1=O)Cc1ccccc1
CC1(C)CC(NCCC(=O)Nc2cc(Cl)nc3ccccc23)CC(C)(C)N1
Cc1ccc(O)c(CNC(=O)C(C)CN(C)Cc2cc[nH]n2)c1
N#Cc1nc(-c2cc3ccccc3o2)[nH]c1NCC(O)CO
N=C(NCCCC(NC(=O)OCc1ccccc1)C(=O)NC(Cc1c[nH]cn1)C(=O)NC(CCC(=O)O)C(N)=O)NCc1ccccc1
COc1nc2oc3ccccc3c2cc1C(=O)N(C)C
O=C1NC(=O)C(NCC(O)Sc2ccc3ccccc3c2)(C(F)(F)F)N1
CC(C)C(NC(=O)c1ccccc1C(F)(F)F)C(=O)N1CCC(c2ccc(Cl)cc2)CC1
CCOc1cc2nc(=S)[nH]c(N=CN(C)C)c2cc1C
CC(C)(CO)NC(=O)C=Cc1cccnc1
CCN1C(=O)C2(C3=C(CCCC3=O)N3CCN(c4ccc(O)cc4)CC32)c2ccccc21
CCCCCCNC(=O)NS(=O)(=O)c1cc([N+](=O)[O-])ccc1Nc1cc(Cl)ccc1C
CCOc1ccc2c(c1OCC)C13CCN(CCO)C(C2)C1(O)CCC(=O)C3
COc1ccc(C=CC(=O)NC2CC(C)(C)N(C)C(C)(C)C2)cc1OC
COc1cc2nncc(-c3ccccc3)c2cc1OC
O=C(CN(CCCl)c1ccc(NCCCl)c([N+](=O)[O-])c1)NCc1ccccc1
COc1ccc(OCCN(C)CCNc2ccc(OC(=O)c3cccc4c(Nc5ccc(C(=O)O)cc5OC)c5ccccc5nc34)cc2)cc1
Cc1ccc(-c2cccc(S(=O)(=O)N3CCN(c4cccc(C)c4C)CC3)c2)o1
Oc1cccc(-c2cc(-c3c[nH]c4ccccc34)c3ccccc3n2)c1
O=C(OCC(F)(F)F)N1CCCCC1c1nc(-c2ccncc2)no1
O=C(CC(=O)Nc1cc(Br)c(O)c(Br)c1)Nc1cc(Br)c(O)c(Br)c1
O=C(c1ccco1)N(Cc1cccnc1)C1CCS(=O)(=O)C1
Nc1nc2ccccc2n1N=Cc1ccc(C(F)(F)F)cc1
CCOP(=O)(OCC)C(CCc1ccccc1)P(=O)(OCC)OC(C)C
COCC1OC(=O)Cc2c1ccc1c2C(=O)C=CC1=O
Cc1nn(Cc2ccc(C(=O)N3CCCC(CO)C3)cc2)c(C)c1Br
CC(CC(=O)OCC(=O)NC1CCCC1)c1ccc(F)cc1
Cc1cc(C)n(-c2nc(=O)cc(C)[nH]2)n1
O=C(Nc1ccccc1Cl)c1ccc2nc(-c3ccco3)c(-c3ccco3)nc2c1
CN(C(=O)CCn1c(=O)c2cccn2c2cccnc21)c1cccc(F)c1
CSc1ccn(C2OC(COP(=O)(O)OP(=O)(O)O)C(O)C2O)n1
Cn1c(-c2nc3ccccc3o2)c(C2CCC2)c2ccc(C(=O)Nc3nn[nH]n3)cc21
Cc1cccc(OCCn2c(-c3ccccc3)n[nH]c2=S)c1C
Cc1cc2[nH]c3c(c2cc1C)CCn1nncc1-3
O=C(Nc1nc2ccccc2n1CCN1CCCC1)C1Cc2ccccc2CN1
CC(Nc1ccccc1CCc1ccccc1)C(=O)O
COc1ccc(C=CC(=O)Nc2ccc(N3CCN(C)CC3)cc2)cc1
COc1ccccc1C1C(Cl)C(=O)N1NC(=O)c1c(C(C)(C)C)noc1C(=O)Nc1nc2ccccc2s1
NC(=NNS(=O)(=O)c1ccccc1)c1ccccn1
Cc1csc(N(C(=O)CNc2ccc3c(c2)OCCO3)S(=O)(=O)c2cc([N+](=O)[O-])ccc2C)n1
CCCCCCCCCCC[N+](C)(C)CCOC(=O)CCCCCCCCCC
CC(C)c1cccc(N(C)C(=O)Cn2c(=O)ccc3ccccc32)c1
COCCC1OC(n2cnc3c(OCOS(N)(=O)=O)nc(N)nc32)C(O)C1O
Cc1cc(-c2cccc(COc3ccc4c(c3)CN(C3CC3)C4=O)c2)[nH]n1
COC(=O)C1=CCC(c2c[nH]c3ccccc23)=N1
Fc1ccccc1C1CCc2cc(CN3CCN(CCN4CCOCC4)CC3)ccc2O1
O=C(O)c1cccc(-c2ccc(O)c(C34CC5CC(CC(C5)C3)C4)c2)c1
N=C(N)c1ccc(NCC(=O)NS(=O)(=O)c2ccccc2)cc1
Cc1cc(N2CCCCC2)nc2ccc(NC(=O)CCCCCCCC(=O)NO)cc12
CCOC(=O)C1CCN(N2Cc3cc(Cl)ccc3NC2=O)CC1
Cc1cc(NC(=O)c2cccs2)n(CC(=O)n2nc(C)c(Sc3ccc4ccccc4c3)c2C)n1
FC(F)(F)c1cccc(-c2nc[nH]c3ncnc2-3)c1
Cn1c([N+](=O)[O-])nnc1S(=O)(=O)c1ccccc1
c1cnc2nc(-n3cccc3)nc(Nc3ccc4c(c3)OCO4)c2c1
NC(CCC(=O)Nc1ccc([N+](=O)[O-])cc1Cl)C(=O)O
Cc1ccc(N2C(=O)C(Cl)=C(NCc3ccc(N(C)C)cc3)C2=O)cc1
COC(=O)c1ccc(-n2nc(C(=O)OCC(=O)NC3CC3)c3c2-c2ccccc2S(=O)(=O)C3)cc1
CCCCOC(=O)N1C=C(C(=O)OCC(CC)CCCC)C(C)N(C(=O)OCCCC)C(C)C1
CN1CCCC(CN2CCN(c3cccc4c3ccn4-c3ccc(SC(F)(F)F)cc3)CC2)C1
COc1ccccc1C(=O)NCC(=O)OCC(=O)c1ccccc1
CCc1nc2ccccc2n1CC(=O)N(CCC#N)c1ccc(C(C)C)cc1
O=C(C=Cc1ccc(OC(F)(F)F)cc1)N1CCC(n2c(=O)[nH]c3ccccc32)CC1
C=CC(C)=CCCC(C)=CCCC(C)=CCc1c(O)ccc(C(=O)C=Cc2ccc(O)cc2)c1O
Cc1c(OCCCN2CCC(C(=O)O)(c3ccc4c(c3)CCCC4)CC2)ccc(C(C)(C)C)c1C
COc1ccc2c(c1)ncn2C1CCN(CC(=O)NCCO)CC1
CCCCNC(=O)Cn1c(=O)n(-c2ccccc2)c(=O)c2c3c(sc21)CN(C(C)C)CC3
Cc1cccc(OCC(=O)NCCc2csc(-c3ccccc3F)n2)c1
Cc1cc(NS(=O)(=O)c2ccc(NC(=S)NC(=O)c3ccc(C(C)(C)C)cc3)cc2)no1
COC1OC(COC2(COC(=O)C(NC(=O)OCc3ccccc3)C(C)C)OC(C(=O)O)C(O)C2O)C(O)C(O)C1O
CC(=CC=Cc1csc(C(Cc2ccc(OCc3ccccc3)cc2)NC(=O)OCc2ccccc2)n1)C(=O)O
N#Cc1cc(F)c(-c2nc(-c3ccc4[nH]cnc4c3)no2)c(F)c1
CC(C)c1onc(COc2ccc3c(c2)CCC3CC(=O)O)c1COc1ccc(C=Cc2cccc(C(=O)O)c2)c(Cl)c1
O=C(CN1CCCC1)C(=O)c1c(NNC2CCCCC2)sc2c1CCC2
CN(C)Nc1cccc(S(=O)(=O)C(=O)c2cc3c(s2)-c2ccccc2OC3)c1
O=C1CC(c2ccco2)CC(=O)C1=CNCc1ccccc1
CCC(=O)c1ccc(-c2oc3c(OC)ccc(OC)c3c2-c2ccccc2)cc1
COc1ccc(C2CC(c3cc(OC)c(OC)c(OC)c3)=NO2)cc1OCC(=O)O
N#CC(=Cc1ccc(F)cc1)C(=O)Nc1ccc(F)cc1
O=C(O)Cc1cc(Br)c(Oc2ccc(O)c(C(=O)O)c2)c(Br)c1
O=C(C=Cc1ccccc1)Nc1ccccc1C(=O)O
O=C(NCCO)C1CCCCC1
COC(=O)C1CSC(NN=Cc2ccncc2)=N1
Cn1cc(CNCc2cc(-c3ccccc3-c3ccccc3)n[nH]2)c(C(F)(F)F)n1
CCC(=O)NC(=S)Nc1ccccc1N1CCCC1
O=C1C(NS(=O)(=O)c2ccc(Cl)cc2)=C(N2CCC3(CCCC3)CC2)C(=O)c2ccccc21
Cc1cc(C)n2ncc(C(=O)Nc3ccccc3Br)c2n1
CNC(=O)Nc1ccc(-c2cnc3ccccc3n2)cc1
Cn1cc(C(=O)NCCSc2ccc(Cl)cc2)c2sccc21
CN1CCN(c2cc3nc(-c4ccco4)n(C)c3c(NCCCCO)n2)CC1
O=C(c1cccc(O)c1O)N(CCO)CCO
CC(C)Nc1cc(-c2ccc(=O)[nH]c2)nc(N2CCN(c3cc4c(cc3F)c(=O)c(C(=O)O)cn4C3CC3)CC2)n1
CC(C)CC(NC(=O)c1ccco1)C(=O)N1CCC2(CCCCC2)CC1
COc1cc(N2CCN(CCCC(=O)c3ccc(F)cc3)CC2)cc(OC)c1OC
Cn1cnc(S(=O)(=O)N(CC(=O)NO)N2CC(Cc3cncn3C)Cc3cc(-c4ccc(F)nc4)ccc32)c1
CCOC(=O)c1cc(OCc2ccc(C3CC3)cc2)ccc1CC1C(=O)OCC1CC(=O)OC
CC1(C(=O)NS(=O)(=O)c2ccccc2)CCN1C(=O)CCc1ccccc1
COCN1CCCC1Cc1ncc2cc(OC)c(OC)cc2n1
CCOC(=O)c1cc(=O)n(-c2ccccc2)[nH]1
COc1ccc(C(NC2CCCC2)C(=O)N(C(=O)c2csnn2)C2CC2)cc1
CN(CC(=O)Nc1ccccc1Br)c1ncccn1
CCN(CC)c1cccc(Oc2ccc3[nH]c(=O)ccc3c2)c1
O=C(O)Cc1ccc(Nc2ncc3c(n2)-c2c(c(C(F)(F)F)nn2-c2ccc(F)cc2)CC3)cc1
COc1cc(O)c(C(=O)CCc2ccccc2)c(O)c1Cc1c(OC)cc(O)c(C(=O)CCc2ccccc2)c1O
Cc1ccc(N2C(=O)CC(N(O)C3CC(=O)N(c4ccc(C)cc4)C3=O)C2=O)cc1
Cc1cncc(CNC(=O)c2nc(-c3ccc4[nH]c(-c5nc(C)no5)cc4c3)c(C)[nH]2)c1
NC(=O)c1sc(-n2cnc3cc(F)ccc32)cc1OC(C(F)(F)F)C(F)(F)F
OC(COc1cccc2[nH]ccc12)CN1CCC(c2ccc(C(O)C(F)(F)F)cc2)CC1
CCCOC(=O)c1ccc2c(C3CCCC3)c(-c3ccc(OC)cc3)n(C)c2c1
Cn1nnnc1SCCCn1c2ccccc2c2ccccc21
CCOC(=O)c1cnc(-c2ccc(C(O)(C(F)(F)F)C(F)(F)F)cc2)nc1N
CCCCc1csc(C2=CCCN(N(C)C3CCc4ccccc43)C2)n1
C=C=Cc1cc(Cl)ccc1OCCOc1cccc2c(=O)cc(-c3ccccc3OC)oc12
CCOP(=O)(CC(NC(C)=O)Oc1ccc(N(C)CCc2ccc(Br)cc2)cc1)OCC
O=C(O)CCc1ccc(OCCCCOc2ccc(C(=O)O)c(C(=O)O)c2)cc1
O=C(Nc1ccc(Cl)c(Cl)c1)c1cc([N+](=O)[O-])n[nH]1
O=C(NO)c1cc(Cl)c(Cl)n1CC=Cc1cn[nH]c1
COc1cc(NC(=O)c2cc(S(=O)(=O)N3CC(N(C)C)CC3C)ccc2F)ccn1
CC=C(C=CC(=O)Cc1ccc(OC)cc1)NC(C)=O
Cc1cccc(NCC(=O)N2C(=O)N(c3cccnc3)C(=O)C2Cc2ccncc2)c1
O=C(NS(=O)(=O)c1ccc2ccccc2c1)Oc1ccc(C(F)(F)F)cc1
CNc1nc(Nc2ccc(-c3nnn[nH]3)cc2OC)ncc1C(F)(F)F
COc1cc(C2CC(=O)C3C(=Nc4ccccc4NC3c3ccc(Cl)cc3)C2)cc(OC)c1OC
CN(C)CCC1CCC2C3CCC4CC(=O)C(=NOC(N)=O)CC4(C)C3CCC12C
Cc1ccc(Cl)cc1NC(=O)Nc1ccc(-c2ccc(Cl)cc2)cc1
Cc1cc(C(=O)C2CC2)cc(Nc2ncnc3cnc(NNc4cccc(C(F)(F)F)c4)nc23)c1C
CCCN1CCCC1CNC(=O)c1cc2c(NC(=O)c3ccc(Cl)cc3)n[nH]c2cc1OC
O=C(NC1C(Cc2cccnc2)C2CCN1CC2)c1cccc2c1OCCO2
Cc1ccc(CSc2nnc(NC(=O)c3ccco3)s2)cc1
CCCCCCCCCCCCCCCCCCC(=O)OC(COC(=O)CCCCCCCCCCCCCCC)COP(=O)(O)COCCn1cnc2c(=O)nc[nH]c21
COc1ccc(C(O)C(CC2CCCC2)c2ccc3c(c2)OCO3)cc1ON1CCCC1
COc1cccc(CNc2ncnc3c2ncn3C2OC(COP(=O)(O)OP(=O)(O)OCC3OC(n4cnc5c(N)ncnc54)C(F)(Br)C3O)C(O)C2O)c1
COc1cc(OC)c2c(c1C=Cc1cccc(O)c1)OC(C(C)O)CC2=O
COc1ccc2c(c1)c(CC(=O)Oc1ccccc1)c(C)n2C(=O)c1ccc(Cl)cc1
O=C(NCc1ccco1)c1ccc(NS(=O)(=O)N2CCOCC2)cc1
CC(=O)c1cc(NCCC(=O)Nc2ncccn2)n(C)c1
CC(OC(=O)Cc1c[nH]c2ccccc12)c1ccccc1
CCCCC(O)C1(O)CCC2(O)C3CCC4CC(O)CCC4(C)C3CCC12C
COc1ccc2c(c1)c(C(O)CN1CCN(c3ccc(Cl)c(Cl)c3)CC1)nn2C
CC(=O)Nc1ccc(-c2n[nH]c(=S)o2)cc1
COc1ccccc1NC(=O)CN(C)S(=O)(=O)c1c[nH]cn1
CN(C)c1nc(NCCSc2nc3ccccc3s2)nc(Nc2ccc(C#N)cc2)n1
COc1ccc2c(c1)C=C(S(=O)(=O)Nc1ccccc1C(=O)c1ccccc1)C(C)O2
Cc1cc(NC(=O)c2cc(-c3ccccc3)nc3ccccc23)no1
C#CCNCC1C(O)C(O)C(OC(=O)NCc2ccccc2)C(OC(=O)NCc2ccccc2)C1OC(=O)NCCOCCOCCOCCOCCOCCOCCOC(=O)NCCCCC=CCCCC=CCCCCCCCCCC
CN(C)c1ccc(C(C)(O)CC=Cc2cccc(N)c2)cc1
CCCCC(=O)OCCCCCN1C(=O)c2ccccc2C1=O
COc1ccc(-c2nnc(NC(=O)CCc3ccccc3)s2)cc1
O=C(O)C1(O)COC(O)C1O
COc1ccc(C=CC=O)cc1CS(=O)(=O)c1ccc(Br)cc1
Cc1ccc(S(N)(=O)=O)cc1S(=O)(=O)Oc1ccccc1-c1ccc(CC(=O)OCCOCCOCCOCCOCCF)cc1
CNC1=NC(=O)C2(CN(Cc3ccccc3)CCO2)N1
C1=CC(Cc2ccccc2)=NN(C2CCCCC2)C1
Cc1nn(CCCC(=O)N2CCN(c3ccccc3)CC2)c(C)c1[N+](=O)[O-]
Fc1cccc(CNCCCCCCCNc2c3c(nc4ccccc24)CCCC3)c1
CCOC(=O)CSc1nnc(CNC(=O)c2c(OC)cccc2OC)o1
COc1ccc(OC)c(S(=O)(=O)C2CN(c3cc4c(cc3F)c(=O)c(C(=O)O)cn4C3CC3)CCN2CN)c1
CCOC(=O)C1=C(C)NC(=CC(O)C(C)(C)C)C1=O
CCNC(=S)N1CCN(C(=O)c2ccc(C#N)cc2)CC1
COc1ccc(-c2cc(C(=O)Nc3cccnc3)nn2-c2ccc(Cl)cc2Cl)c(OC)c1
Cc1cc(O)cc(O)c1C(=O)C1Cc2ccccc2CN1C(=O)NCc1ccc(N)cc1
Ic1cccc(CNc2ccc3[nH]c4ccccc4c3c2)c1
COc1cc2ccc(C(=O)N3CCC4(CC3)NCCc3c4[nH]c4ccccc34)cc2cc1OC
CCOC(=O)C1(Cc2ccccc2)CCCN(C(=O)c2ccc(Cl)cc2)C1
Cn1nc(C(=O)CCN2CCCCC2)cc1NC(=O)c1cnn2cccnc12
CC(=NNC(=S)NCC1CCCO1)c1ccc(F)cc1F
CC(NC(=O)c1ccncc1)c1ccc(OC2CCN(c3ccnc(OCC(F)F)c3)C2)cc1
Cn1cnc2cc(-c3ccc(N4CCC(c5ccccc5)C4=O)nc3)cnc21
Cc1ccc(OCCCOc2ccc(-n3cccc3)cc2)c(N2CC(C)CC(C)C2)c1
O=C(CN1C(=O)CCC1=O)Nc1ccc2c(c1)OCCO2
CC1(c2nc3cc(Cl)c(C(=N)N)cc3n2Cc2ccc(O)cc2)CCC(=O)NC1=O
CN(CC(=O)NC1CCN(Cc2ccccc2)CC1)c1ccccc1
COc1c(C(=O)NN=Cc2ccccc2F)ccc2oc(-c3cccnc3)nc12
CCc1nnc(NN(c2ccc(Cl)cc2)c2ccc(S(=O)(=O)S(=O)(=O)c3ccc(C(F)(F)F)cc3)cc2)s1
CS(=O)(=O)C1CCN(Cc2ccc(-c3ccccc3ON3CCCCC3)cc2)CC1
Nc1nc(=O)c2cc[nH]c2[nH]1
Cc1ccc(S(=O)(=O)c2c[nH]c(SCC(C)C)nc2=O)cc1C
COc1cc(C2c3cc4c(cc3C(Nc3c(C)cc(C)cc3C)C3COC(=O)C23)OCO4)cc(OC)c1O
Cc1cc(-c2ccoc2)c2cccc(OCc3c(Cl)cncc3Cl)c2n1
O=C(O)CCCC=CCC1C(CNS(=O)(=O)c2c(F)c(F)c(F)c(F)c2F)C2CC1(c1ccc(F)cc1)CO2
Cc1ccc(NNc2ccc(S(=O)(=O)C(CC(C)C)C(=O)NCCC(=O)C3CCCC3)cc2)cc1
O=[N+]([O-])c1cc([N+](=O)[O-])c(N(CCCl)CCCl)cc1C1OCC(CCCl)O1
COC1C(=O)C(=O)N(c2ccc(-c3ccco3)cc2)C1c1ccccc1CC(=O)C(C)(C)C
COC(=O)c1c(C(F)(F)F)[nH]c2c(OC(=O)Nc3ccccc3)cc3c(c12)C(CCl)CN3C(=O)C=Cc1ccccc1
Cc1cc(-c2c(F)cc3c(c2F)N(C(C)C)C=Cn2c-3n[nH]c2=O)cc(C)n1
N=C(NCCCNC(=O)Cc1cc(C(=N)N)ccc1O)NCCCc1ccccc1
NCC(Cc1ccccc1)C(=O)COc1ccccc1CO
NC(=O)CCC(NC(=O)c1cccc(-c2ccc(O)c(C(=O)O)c2)c1)C(=O)O
COc1cccc2ccc(C3=NN(CCc4ccccc4)C(=O)CC3)nc12
CC1CCN(C(=O)c2oc3ccc(S(=O)(=O)NN4CCC(C(=O)OC(C)C)CC4)cc3c2C(F)(F)F)CC1
O=C(CC(O)C(O)C(CC1CCCCC1)NC(=O)C(Cc1ccsc1)NC(=O)OCc1ccccc1)NCC(c1ccc([N+](=O)[O-])cc1)N1CCN(Cc2ccccc2)CC1
O=C1c2cccc(N3CCOCC3)c2C(=O)N1CCCCN1CCN(c2nsc3ccccc23)CC1
Cc1ccc2c(c1)c1c(n2C)CCCN1C(=O)Nc1ccc2ccccc2c1
Cc1cccc2nc(-c3ccc(-c4ccc(CNCCC(=O)O)cc4)cc3)[nH]c12
Cc1cc(NC(c2ccccc2)c2ccccc2)c2c(ccc3nc[nH]c32)n1
Cc1cc(NC(=O)NC23CC4CC(CC(C4)C2)C3)no1
CCCCCC(=O)NCC1CCCC(CNC(=O)c2nc(O)[nH]c(=O)c2F)C1
CCCS(=O)(=O)NC(=O)CCc1c(-c2ccc(Cl)cc2)[nH]c2ccc(C)cc12
CC(C)(C)Oc1ccc(OCCCCCCCNc2nc(-c3ccc(Cl)cc3)cs2)cc1
Cc1nc(N(C)C)c2nc(-c3cccc(-c4ccccc4)c3)[nH]c2n1
COc1ccc(C2Oc3cc(OC)ccc3C(=O)C2OC(=O)c2ccccc2OC)cc1
CC(C)N(C)CCNc1nc(NCc2ccc(S(C)(=O)=O)cc2)nc2c(S(C)(=O)=O)cnn12
O=C(CNCC(O)COc1ccc(OCCNCC(O)COc2ccc(OCC(O)COc3ccccc3)cc2)cc1)NCC(O)COc1ccccc1
Cc1ccc(Cl)cc1NCC(=O)Sc1cncn1C
COc1cc2c(c(-c3cccs3)c1)CCCC2=CC(=O)c1cc(C(=O)O)c2ccccc2n1
NC(=O)NCC(=O)Sc1nc2ccccc2c([N+](=O)[O-])c1Cc1ccccc1
COc1cccc(NC(=O)N2CCCC2CCCN2C(=O)C3C4CCC(O4)C3C2=O)c1
Cc1cc(C)n2ncc(C(=O)Nc3ccc(Oc4ccccc4)cc3)c2n1
Cn1c(CCOc2cc(Cl)cc(NCc3ccccc3)c2)n[nH]c1=S
CN(C(=O)Cc1cccc(F)c1)C1CCC(N2CCOCC2)CC1
COc1cccc(-c2nn(-c3ccccc3)cc2C=NNC(=O)c2cc(OC)c(OC)c(OC)c2)c1
O=C(c1cn(-c2cccc(C(=O)N3CCCC3c3cccnc3)c2)c2ncccc2c1=O)N1CCOCC1
O=C(O)c1ccc(C(=O)Nc2ccccc2)cc1
CN(Cc1ccc2c(c1)OCO2)CC1NC(=O)c2ccccc2Sc2ccccc21
CCC1CCCN1CNC(=O)c1cn(Cc2ccc(Cl)cc2)c2ccc(S(=O)(=O)CC)cc2c1=O
Cc1cccc2c1N1CCN=C1S2
Cn1c(-c2c[nH]c3ccccc23)nc2ccc(NC(=O)CC3CCN(CC(F)(F)F)CC3)cc21
COc1ccc(NC(=O)CCCCCC(Cl)C(Cl)Cl)cc1
COc1nc(Nc2ccc(C#N)cc2)nc(OC(=O)CN(C)Cc2ccccc2)n1
C=CCn1c(SC(=O)CNc2ccc3c(c2)OCO3)nnc1-c1ccc(OC)cc1
O=C(NC1C2CC3CC(C2)CC1C3)C1CN(Cc2ccccn2)CCN1S(=O)(=O)Cc1ccccc1
COc1cc2c(Nc3cnn(CCCN(C)C)c3)ncnc2cc1OCCCN1CCOCC1
CC(C)Cc1cc(CC(C)C)c(CN2CCCN(CCc3cccs3)CC2)s1
CCCc1nc(Cc2c(Cl)cccc2Cl)nc(NC(C)C)n1
CC(C)CC(C(=O)O)N1C(=O)C(=Cc2ccc(-c3ccccc3)cc2)SC1=S
CN1CCC(c2ccc(Cl)cc2)C(NC(=O)OC(C)(C)C)C1
O=C(C=CC=Cc1ccc2c(c1)OCO2)Nc1ccc(O)cc1
CCOC(=O)c1cc(-c2csc(-c3ccc(Cl)cc3)n2)c(=O)[nH]c1C
O=S(=O)(Nc1ccc2c(c1)OCO2)c1ccc2nc(Nc3cccc(Cl)c3)ccc2c1
CCCC(C(=O)CC)C(=O)C(=O)NCCNC(=O)c1ccccc1
CC1(N2CCOC(c3ccccc3)C2)CCN(C(=O)c2cccnc2)CC1
O=C(NC1CCCN(Cc2ccccc2)C1)c1ccc(S(=O)(=O)c2ccccc2)cc1
CN(C)CCN(C)C(=O)CCCCCCCCCCCC(=O)NCCNc1c2c(nc3ccccc13)CCCC2
CCCCC(NC(=O)CCC(N)C(=O)O)C(=O)N1Cc2ccccc2CC1C(=O)NCCc1ccc(OC)c(O)c1
CC(C)CCCC=CCCCCCCCC(=O)Nc1ccc2nc(Oc3ccc(F)cc3)c(Nc3ccc(S(C)(=O)=O)cc3)nc2c1
COc1cccc(CNC(=O)CN2C(=O)NC(=Cc3ccc(F)cc3)C2=O)c1
Cc1cc(C)cc(N(C)CC(=O)OC(=O)Cn2c(=O)c3cccnc3c3ccccc32)c1
NCC(Cc1ccccc1)c1ccc(O)c(O)c1
CC(C)CC(NC(=O)C(NC(=O)C(Cc1ccccc1)NC(=O)OC(C)(C)C)C(C)C)C(O)CC(C)(C)C(=O)NC(Cc1ccccc1)C(=O)NCc1ccccc1
CCc1c(CC(=O)O)c(C)nn1Cc1ccc(OCc2cccc(Cl)c2-c2ccc(F)cc2)cc1
O=C(CCCCCCNC(=O)c1ccc2c[nH]c(=O)n2c1)NO
O=C(Nc1cccc(NC(=O)c2ccc(O)c(C(=O)O)c2)c1)c1ccc(N2CCCC2=O)cc1
O=C1N(Cc2nc3cc(Cl)ccc3[nH]2)c2ccccc2C12CCNCC2
CCCCc1ccc(ONC(C)CC(=O)NC(=O)C2CC2)c(OCC)c1
CCCCC(CC)C(=O)Oc1c(OC)ccc2cc3[n+](cc12)CCc1cc2c(cc1-3)OCO2
CCCn1c(=O)c2nc[nH]c2n(CCc2ccccc2)c1=O
O=C(O)c1ccc(-c2noc(NC(=O)c3ccccc3Oc3ccccc3)n2)cc1
CNOc1ccc(F)cc1C(=O)c1cn(CC(=O)CCO)c2ncnc(N)c12
CCOC(=O)c1cnc(N(C)C)n(-c2ccc(C(=O)O)cc2)c1=O
COc1ccc(CC(=O)NCCNC(=O)c2cc(O)c(O)c(O)c2)cc1
COc1ccc(OC)c(C2c3c(oc4ccc(C)cc4c3=O)C(=O)N2CCCN2CCOCC2)c1
Cc1ccccc1-c1nc(=O)c2ccsc2[nH]1
C=C(Oc1ccc(Cl)cc1C(=O)OC1CCN2CCc3c([nH]c4ccccc34)C2C1)C(=O)OCC
O=C(O)CCC(NC(=O)N1CSCC1C(=O)C(=O)O)C(=O)O
N#CCCn1c(=O)c(-c2ccco2)nc2cnc(OCc3cccc(F)c3)nc21
C=CCOc1ccc(CC(OCCC)c2ccccc2)cc1
O=C(O)c1ccc(C(OCC2CCCCC2)c2ccccc2)cc1
CN(C#N)CC(O)CO
CC(=O)NC(Cc1ccc(OS(=O)(=O)c2ccc(C)cc2)cc1)C(=O)NC1CCCCN(O)C1=O
CCCC(c1ccc(OCc2nc(-c3ccc(OC4CCCC4)cc3C)oc2C)cc1)C(C)(CC)c1ccc(OCCCCCCC(=O)O)cc1
CC(C=CC(=O)NO)=CCNC(=N)NC(=O)c1cnc(-c2ccc(O)c(C34CC5CC(CC(C5)C3)C4)c2)cn1
CC(C)(C)c1cc(NC(=O)c2ccc(CN3CCOCC3)o2)n(-c2ccc(Cl)cc2)n1
CC(C)Oc1cc(C(=O)NC2CCN(Cc3ccc4cc(C(C)C)ccc4c3)CC2)cc(N2CCCC2=O)c1
Cc1nc2c(-c3ccc(Cl)cc3)cnn2c(C)c1CCC(=O)NCc1ccc(F)cc1
Cc1cc(=O)[nH]c(SC(=O)CNc2ccc(F)c(F)c2)n1
Cc1ccc(CN2C(=O)C3CCCCN3C(=O)C2C)cc1
CCn1cc(-c2cncnc2NCc2ccccc2F)cc1C
Cc1ccc(S(=O)(=O)N(CC(Cl)=C(Cl)Cl)CC(Cl)(Cl)Cl)cc1
CC(=O)C1CC(=O)N(C(=O)C2(CO)CCN(Cc3cccc(Cl)c3)C2)C1
CC1OCCN(S(=O)(=O)c2ccc(Cl)c(Cl)c2)C1C(=O)NO
Cc1cccc(NC(=O)CCCn2c(O)c3cc([N+](=O)[O-])ccc3nc2=S)c1
C=CC(=O)Oc1cc2ncnc(Nc3ccc(Br)cc3F)c2cc1NCCCNC(C)=O
Cn1c(Cc2ccccc2)cc(=O)nc1NCc1ccccc1
CCOC(=O)C(C)P(=O)(c1ccccc1)c1ccccc1
Cc1cnc(-n2ncc(CC(=O)NCc3ccc(F)cc3)c2C)nc1
COc1ccccc1C(=O)NCC(C)(C)N1CCCC1=O
Cc1ccc(NC(=O)CSc2c(C#N)c3ccccc3n2Cc2ccccc2C)cc1
COc1ccccc1S(=O)(=O)N(C)CN1CC(C)C(C(=O)N(C)Cc2ccccc2)Oc2c(NC(C)CO)cccc2C1=O
COCC(=O)Nc1ccc(OC)cc1
O=C(O)Cc1ccc(NC(=O)c2nc(-c3ccccc3)cc3c(=O)cc[nH]c23)cc1
CCOCC(=O)Sc1c(NN=C2CCCCCC2)c(=O)c1=O
N=C(N)c1ccc(CC(=O)Nc2ccc(Oc3ccccc3)cc2C(=O)Nc2ccc(-c3ccccc3S(N)(=O)=O)cc2)cc1
CNC(=O)C1(Cc2cccc(Br)c2)CCOCC1
COc1cc(C=CC(=O)OCC(=O)N(C)CC(=O)Nc2cc(C)ccc2C)ccc1OCC#N
O=C(C=Cc1ccc(-c2ccc(=O)[nH]n2)o1)N1CCC(Cc2ccccc2)CC1
N#Cc1cn(-c2ccc(C(=O)O)cc2)c2cc(N3CCCNCC3)ccc2c1=O
N#CC1CC(c2ccc(N3CCC(c4noc5cc(F)ccc45)CC3)nn2)C1
COc1cccc(CNC(=O)c2cnn3c(C(F)F)cc(C4CC4)nc23)c1
CC(=O)NCC1CN(c2cc(F)c(C3C=CS(=O)(=O)CC3)cc2F)C(=O)O1
CCn1cc(C(=O)Nc2nc3ccc(OC)cc3s2)c(=O)c2cc(O)c3ncccc3c21
COc1cc(C2(N3CC(C)OC(C)C3)CC2)ccc1Nc1ncc2c(n1)-c1c(nn(C)c1-c1ccccc1)CC2
CCOC(=O)c1cn(Cc2ccc(Cl)cc2Cl)c2[nH]c(C#CC(C)(C)O)cc2c1=O
CCCCc1ccc(ONC(C(=O)NS(C)(=O)=O)C(C)C)c(OCC)c1
CCNC(Cc1ccc(OC)cc1)C(=O)NC(CCCC(=O)NS(=O)(=O)c1ccc(NC)cc1)C(=O)NO
COc1ccc(CCNCC(=O)N2CCNC(=O)C2Cc2ccc(F)cc2)cc1
COc1ccc(NCc2coc(-c3ccc(C(C)C)cc3)n2)nc1
CCCCCCc1cc2c(cc1C(C)C)CCC1C(C)(CO)CCCC21C
CCCCn1nc(C)sc1=NS(=O)(=O)c1ccccc1
COc1ccc(Cn2nncc2-c2cc(OC)c(OC)c(OC)c2)cc1
COc1ccc(-c2nc(S(=O)(=O)c3ccc(F)cc3)c(N3CCN(C)CC3)o2)cc1OC
Cc1cc(C)c(NC(=O)NNc2nc(N3CCC(Cc4ccc(F)cc4)C3)nc3c2ncn3C)c(C)c1
Fc1cccc(CCOc2ccc3c(c2)CCc2nnc(-c4cccs4)n2-3)c1
O=S(=O)(NCc1cccnc1N1CCc2ccccc21)c1ccccc1
Cc1ccc(S(=O)(=O)NCCCC(=O)NCc2ccco2)cc1C
CC1(c2cc(C(F)(F)F)n3nc(C(=O)Nc4ncc[nH]4)cc3n2)CCC(F)(F)CC1
O=C(NC1C2CCN(CC2)C1CC1CCCCC1)c1cc(Cl)c(Cl)[nH]1
COc1cc(C)cc(C[S+]([O-])c2nc3[nH]cnc(N)c-3n2)c1OC
CN(C)c1nc(C(=O)NC2C(=O)N3C(C(=O)O)=C(CSCc4cccc(Br)c4)CSC23)c([N+](=O)[O-])s1
COc1ccccc1CC(=O)NC(Cc1c[nH]c2ccccc12)C(=O)O
COc1cccc(CNC(=O)COC(=O)C(CCc2ccc(Cl)cc2)N2Cn3c(n[nH]c3=O)-c3ccccc32)c1
CC(C)(C)NC(=O)c1ccc2c(ccn2S(=O)(=O)c2cc(Cl)ccc2Cl)c1
Cc1ccc(CN(CCC#N)C2CCC3(S2)c2ccsc2C(=O)N3C)s1
CNc1ccc(-c2cn[nH]c2-c2cc(OC)c(OC)c(OC)c2)cc1N
CC1CC(NC(=O)Nc2cccc(Br)c2)c2nc(N)ncc21
CNC(=O)Oc1cnc(NNN2C3CCC2CC(Cc2ccccc2)C3)cc1C(=O)C1CCCC1
O=C(CCCCCCCCCOc1cccc(Nc2ccccc2)c1)NO
CCN1CC(NC(=O)c2ccccc2-n2nc(C(C)(C)C)cc2NC(=O)Nc2cccc3ccccc23)CCC1=O
COc1ccccc1N1CCN(c2nc(C)c3c(c2C#N)CCC(C)C3)CC1
O=C(NCC12CC3CC(CC(C3)C1)C2)c1ncc2cc(Cl)ccc2c1[N+](=O)[O-]
COc1ccc(S(=O)(=O)NCC(c2cccs2)S(=O)(=O)c2ccc(C)cc2)cc1
Cc1c(C(=O)OCCCc2ccc(O)c(O)c2)cc(O)c(O)c1O
O=C1C(=Cc2c[nH]nc2-c2cccc(Cl)c2)SC(=S)N1c1ccccc1
O=C1C(=Cc2cc(O)c(O)c(O)c2)Oc2cc(Oc3ccc(Cl)cc3)ccc21
Cc1[nH]c(C(=O)O)c(C)c1CNc1ccc(=O)n(-c2cccc(Cl)c2)n1
CCCCC(NC(=O)c1cc(Cl)ccc1O)C(=O)NC(CCCC(=N)N)C(=O)O
CNC(Cc1c[nH]c2ccccc12)C(=O)NC(Cc1ccc(OC)cc1)C(=O)NC(Cc1ccc(Oc2ccccc2)cc1)C(=O)NC(=O)OCc1ccccc1
CCC(CC)N1CCn2nc(-c3ccc(C(=O)O)cc3)cc2C1=O
OC1CSC2OCCC12
CCC1C(=O)OCCCC12CCC=N2
O=C(O)COc1cccc(-c2ccc(OC(F)(F)F)cc2)c1
CN(C)C1C(O)=C(C(N)=O)C(=O)C2(O)C(O)=C3C(=O)c4c(O)cccc4C(C)(O)C3CC12
COc1cc2ncnc(Nc3ccc(Nc4ncnc5ccccc45)cc3C)c2cc1OC
CC(C=Cc1ccccc1)=NNC(=O)C[n+]1ccccc1
CN(C)CCCNc1n[nH]c(=O)c2c1C(=O)c1ccccc1-2
CC(C)CC(C(=O)NO)C(=O)NC(Cc1ccc(-c2ccccc2)cc1)C(=O)N1CCCCC1
CCc1nc2c(N3CCN(C)CC3)cccc2n1-c1ccccn1
Cc1cc(C)cc(N2C(=O)CCSC23C(=O)N(Cc2ccccc2)c2ccccc23)c1
Cc1cnc(-c2noc3cc(Cl)ccc23)nc1NCc1ccccc1
CCCCC1C(OC(=O)c2ccccc2)C2C3CN1c1ccccc1C1(c4ccccc4)CC2C3O1
CC1CCN(c2ccc(S(=O)(=O)C3(C(=O)NO)CCN(Cc4ccccc4)CC3)cc2)CC1
CCOC(=O)Cc1csc(NC(=O)c2ccccc2F)n1
CC1=C(Cc2cccc3ccccc23)C(NCCc2ccc(O)cc2)C(=O)N1CCc1ccccc1
CC(NC(=O)C(=O)Nc1ccc2ccccc2c1)C1Cc2ccccc2C1
C#CCC1CCC2C3CCC4C(C(C)N(C)C)C(O)CCC4(C)C3CCC12C
COC1OC2OC1=C1C(=O)OC3C4C(=O)OCC45C(O)C(O)C(C)(OC(=O)c4ccccc4)C1C235
O=C(CSc1ccc2oc(=O)ccc2c1)Nc1ccc(F)cc1
Cc1cc(C)n2c(SCc3ccccc3C)nnc2n1
CC1CCC2(OC1)OC1CC3C4CCC5CC(OC6C(OC7OC(C)C(O)C(O)C7O)OC(C)C(O)C6O)CCC5(C)C4CC(=O)C3(C)C1C2C
O=C(Nc1cccc2ccccc12)c1cc(Br)ccc1Cl
CC(C)c1ccc2c(CC(=O)S(=O)(=O)c3ccc(NN(C(C)C)C(C)C)cc3)coc2c1
O=C(CCc1nnc(NSNc2nnc(CCC(=O)Cc3ccccc3)s2)s1)Cc1ccccc1
CCn1cc(NNc2ccn3ncc(C(=O)C4CCOCC4)c3n2)c(C(N)=O)n1
Cc1cc2c(s1)-c1nc(C(=O)NC3(C#N)CCOCC3)[nH]c1C1(CCCCC1)C2
Cc1nn2c(-c3ccc(S(=O)(=O)[O-])cc3)nnc2s1
COc1ccc(-c2cn3cccc(C)c3n2)cc1OC
C#CC(C)N1CCCCC1
Cc1nc2sc3ccccc3n2c1C(=O)N(C)N
COCCOc1c(OC)cc(C(=O)N2CCc3ccccc3C2)cc1S(=O)(=O)N1CCN(C2CC2)CC1
Cc1sc2c(c1Br)C(c1ccc(F)c(F)c1)N1C(=O)CC(C)(C)OC1=N2
Cc1c(OCC(=O)NCc2ccc3c(c2)CCN3C(=O)c2ccncc2)ccc2c1OC(C(=O)O)CC2
COS(=O)(=O)c1c(C)oc(C)c1C(=O)N1CCOCC1
CC(Oc1cccc(Br)c1)C(=O)NCOCC(O)CNC1CCN(CCc2ccccc2)CC1
CN1CCN(c2nc3c([nH]2)c(=O)n(C)c(=O)n3C)CC1
CC(=O)Oc1cc(OC(C)=O)c2c(=O)cc(-c3ccc(OC(C)=O)c(OC(C)=O)c3)oc2c1
Cc1ccccc1CNC(=O)CN(c1cccc(F)c1)S(=O)(=O)c1ccc(Br)cc1
COC1OC(COC(C)=O)C2COP(=O)(O)OC12
COSc1nc(C)nc(C)c1C(=O)CC(=O)c1c(C)n(CC(C)C)c2ccccc12
COc1cc(-c2nc(CCN3CCN(S(=O)(=O)c4ccc(C)c(C)c4)CC3)c(C)o2)cc(OC)c1OC
CCC1(O)C(=O)OCc2c1cc1n(c2=O)Cc2c-1nc1ccccc1c2C(=O)OC
Cc1c(CSc2nccn2C)c(C(=O)N2CC2)c(C)n1Cc1ccccc1
CCOCCOC(=O)C(C#N)C(=NCc1ccc(OC)cc1)SC
CCOC(=O)c1c[nH]c2cc(F)c(F)cc2c1=O
COc1cccc(NC(=O)C2=C(C)N(C)C(=O)N(C)C2c2cccc(C)c2)c1
COc1ccccc1N1C(=O)C2Cc3c([nH]c4ccccc34)C(c3cc(OC)c(OC)c(OC)c3)N2C1=O
CCOSc1nc(CC(=O)C(=O)CNC)cs1
COC(=O)CN1CCCC(c2cc(=O)nc(C)[nH]2)C1
CN(Oc1ccc(S(=O)(=O)C(=O)CNCC(C)(C)C)cc1Cl)C1CCCCC1
Cc1ccc(NC(=O)C2C3CCC(O3)C2C(=O)O)cc1
C=C1C(=O)C23C4CC1(O)CC(OC(C)=O)C2(C)CC3OC1(O)CC(O)C(C)(C)C1(C)C4
CCCCC(=O)c1cc(Cl)c(N)cc1ONCN1CCOC(Cc2ccccc2)C1
Cc1ccc(S(=O)(=O)Nc2ccc(OCC3CCCCC3)cc2)cc1[N+](=O)[O-]
COc1cccc(NC(=O)NC(CCCNC(=O)c2ccc(C(N)=O)cc2)C(=O)NCc2ccc(C(=N)N)cc2)c1
Cc1ccc(CNC(=O)c2cncc(Br)c2)cc1
COC(=O)C1Sc2nnc(C)n2N=C1c1cccc(OC)c1
O=C(COc1ccccc1Cl)C(F)(F)F
CN1CCC23CCCCC2C1Cc1cc(O)ccc13
O=[N+]([O-])c1ccc(O)c(Nc2ncnc3c2nnn3Cc2ccccc2F)c1
O=C(NO)c1cnc(NCc2cccc(-c3ccc(C(F)(F)F)cc3)c2)nc1
O=C(Nc1cccc(O)c1N1CCOCC1)c1ccccc1Cl
CCn1c(=O)c2ccccc2n2c(SCC(=O)N3c4ccccc4CC3C)nnc12
O=C(C=Cc1oc(C2CC(O)C(CO)O2)nc1C(F)(F)F)NO
CN(Cc1ccccc1)C(=O)C=Cc1nc2cc(Cl)ccc2[nH]1
N=C(NCC1CCCC1)c1cc[nH]c1
CCCCC(C)(C)c1cc(C(C=O)=Cc2sccc2CCC(=O)O)cc(C)c1O
CCSc1ncccn1
CC1CCC2(C(=O)O)CCC3(C)C(=CCC4C5(C)CCC(OC6OC(COC(=O)c7ccccc7)C(OC7CC(O)C(C)O7)C(O)C6O)C(C)(CO)C5CCC43C)C2C1C
Cc1ccc(C=Cc2cc3nccc(C)n3n2)c(C)c1O
Cc1cncc(C2CCCN2S(=O)(=O)c2ccc3c(c2)CCCN3C(C)C)n1
CCOc1ccc(NC(=O)C2C(c3ccco3)C2(Cl)Cl)cc1
CSCCc1ncc(Cl)n1CC(O)CN1CCCC1
CCC(CC)c1[nH]nc2c1C(c1cccs1)N(c1ccc(-c3ccc(CN4CCOCC4)cc3)cc1)C2=O
CCOCCN(CCC(=O)OCc1ccccc1)c1c(N)n(Cc2ccccc2)c(=O)[nH]c1=O
CCCCCCS(=O)(=O)NC(=O)CCCCCCOc1ccc2ncc(C#N)c(Nc3ccc(Sc4nnc(-c5cncn5C)o4)c(Cl)c3)c2n1
CCSc1nc2ccc(OC(=O)CNc3ccc(F)cc3)cc2s1
CCCCCCCCCCCCCC(=O)c1csc(NC(=O)Nc2c(C(C)C)cccc2C(C)C)n1
O=C(O)C1CCC2(CC1)CCN(c1ccc(Br)cc1)CC2
O=C(CSc1nncc(=O)[nH]1)Nc1ccccc1C(F)(F)F
O=C(Nc1ccc(Cl)c(Cl)c1)c1cc([N+](=O)[O-])cc([N+](=O)[O-])c1
COc1cc2c(cc1OC)C(C)N(CCCCNC(=O)c1c(OC)ccc(OC)c1OC)CC2
COc1cccc2c1OCC(c1ccnc(Cl)c1)C2
Cc1ccc(S(=O)(=O)NCC2CCC(C(=O)NCCC(C)C)CC2)cc1
Cc1cc(C)c2nc(C(=O)N3CCN(C(C)c4cccc5ncccc45)CC3)c(C)n2c1
O=C(Nc1ccccn1)c1cccc(F)c1
CC(C)OCC(C)(C)CNC(=O)C=Cc1c(Cl)cccc1Cl
CC(C)c1ccc(-c2c(C#C[PH](C)(C)O)c3ccc(OC(F)(F)F)cc3n2C)cc1
COc1cc(NC(=O)c2csc(-c3csc(C)n3)n2)cc(OC)c1
COC(=O)C(CSC(=O)NC1C(=O)Nc2ccc(Cl)cc2C1=O)c1ccc(CCc2ccncc2)cc1
CC(=O)OCC1(C)C(OC(C)=O)CCC2(C)C1CCC1(C)C3CCC3(C(=O)OC3OC(CO)C(O)C(O)C3O)C(=O)CC12
COc1cc(CCN2CCC3(CC2)OCCc2cc(OC)c(OC)cc23)c(Br)cc1Br
CCOc1ccc(CNC(=O)C(CC(=O)O)NS(=O)(=O)c2ccc3ccccc3c2)cc1OC
CS(=O)(=O)N(Cc1ccc(Cl)nc1)c1c(Cl)c(Cl)cc(Cl)c1Cl
CC(C)Oc1ncccc1C1c2c(n[nH]c2C(C)(C)C)C(=O)N1c1ccc(-c2ccoc2)cc1
Clc1ccc(Nc2ncnc3ccccc23)c(Cl)c1
N#CC1CC(N2CCOCC2)CCC1n1cc(C(N)=O)c(Nc2ccc(C(=O)O)cc2)n1
CNC(=O)C(NC(=O)C(CC(C)C)C(C)NC(=O)CC(C)(C)N)C(C)(C)C
COc1nc(N)nc2c1ncn2C=C1CC1COC(C)(C)C
CCc1c(C)nc2ncnn2c1N1CCC(c2nc3ccccc3n2CC)CC1
Cc1ccc(-c2cc(C)c3nnc(SCn4cnc5c4c(=O)n(C)c(=O)n5C)n3n2)cc1
CCCNc1cc(C(=O)O)cc(OC(C)(C)C(=O)Oc2ccc(Cl)c(Cl)c2)c1C
C=C1CC2C3CCc4c(cc(OC5OC(OO)CCC5O)c5c4C(=O)OC(c4ccccc4)C5)C3CCC2(C)C1O
CCN1CCN(C(=O)CCN2c3cccc4cccc(c34)S2(=O)=O)CC1
CC(=O)NN1CCOCC1
COc1cc(NC(=O)N2CC3CC(C2)c2cccc(=O)n2C3)cc(OC)c1OC
CCN(CC)c1nc(N)c(C(=O)c2ccc(F)cc2)s1
CCCCOC(=O)NS(=O)(=O)c1ccc(CNC(=O)N2CCCCCC2)cc1
CCOC(=O)c1[nH]c2ccc(S(=O)(=O)Nc3ccccc3OCC)cc2c1Sc1ccccc1Cl
CC(C)NCc1ccc(C(=O)N(Cc2ccco2)C(=O)CCC(=O)Nc2ccccn2)cc1
CC(C)OCCCn1ncc2c(=O)n(CC(=O)NC3C(=O)N4C(C(=O)O)=C(CSC(=N)N)CSC34)cnc21
OCCN1CCc2ncnc(NCc3ccccc3O)c2CC1
CN(C(=O)COCCN1CCN(c2ccccc2)CC1)S(=O)(=O)c1c(F)c(F)c(F)c(F)c1F
Cc1oc(-c2ccc(N3CCN(NC(=O)c4c(F)cccc4Cl)CC3)cc2)nc1CCC(O)COc1ccccc1
CCCCCCCCc1ccc(C(=O)CCN(C)C)o1
COC(=O)c1cc(-c2csc(C(O)c3ccc(F)cc3)n2)cc2cc(C(=O)NCc3ccccc3)oc12
CN(c1ncc(C(=O)NCCCN2CCOCC2)cc1Br)C1CCCO1
CS(=O)(=O)NC1CCC(CCN2CCN(c3nccc4c3CCO4)CC2)CC1
CCn1nc(C)c(S(=O)(=O)NCC(C)c2cccs2)c1C
C=C(C)C1CCC2(C)C(CCC3C4C(C(=O)C(C)CCCCCCC)CCC(C)(C)C4CCC32C)C1(C)CCC(=O)O
Cc1ccc(-c2cc3c([nH]2)c(=O)n(CC(=O)O)c(=O)n3CC(C)C)cc1NCC(=O)Oc1ccccc1
O=C(C1CCN(S(=O)(=O)N2CCOCC2)CC1)N1CCN(c2ccccc2)CC1
O=C(NCCN1CCCc2ccccc21)C1CC1
CCN(CC)C(=O)C(NC(=O)CCn1cc(-c2nc(-c3ccccc3)oc2-c2ccc(Cl)cc2)cn1)c1ccccc1
COCCN(C)C(=O)c1ncc2[nH]c(=O)n(Cc3ccc4c(c3)OCO4)c2n1
CC(c1ccc(-c2ccc(C#N)cc2)cc1)N1CCC(CC(C)(C)O)(c2ccccc2)OC1=O
N=C(c1ccn(-c2cccc(C(=O)NCCC(=O)O)c2)n1)N1CCCCC1
CCOc1cc2onc(-c3ccccc3)c2c2oc(C(=O)O)c(O)c12
COc1cc(C)cc(-c2[nH]c3c(c2-c2ccncc2)CCCN(C)C3)c1
CC(C)N1CCN(CCOCc2ccccc2)C(CCO)C1
CONc1ccccc1C(=O)S(=O)(=O)c1ccc2c(c1)oc(=O)n2CC(=O)N1CCCCC1
OCCSCCc1nc(-c2ccccc2)c[nH]1
COc1ccc(S(=O)(=O)N(CC(=O)Nc2ccc(C(C)=O)cc2)c2ccccc2OC)cc1
c1ccc2c(OC3CCN(CC4CC4)CC3)ccnc2c1
CC(C)(CCCN1CCCCC1)N1CCC2(CC1)OCCc1sccc12
Cc1ccc2ncnc(N(C)Cc3cc(C)no3)c2c1
C=C(C)C(=O)Nc1cccc(-c2ncnc3[nH]cc(C(C)(C)C)c23)c1
Nc1nnc(SCCCN2CCCc3ccccc3C2)s1
CCN(Sc1nc2ccccc2s1)C1=C(C)C2=CC(=O)C(C)(CC)C2C2=C1CCC(C)(C)C2
CC(=O)NC(=O)C(Cc1ccc(OP(=O)(O)O)cc1)NC(=O)C(CCC(=O)O)NC(Cc1c[nH]c2ccccc12)C(N)=O
O=C(Nc1cc(Cl)cc(Cl)c1)Nc1ccc2c(c1)OCCCCC(CN1CCN(c3cccc(Cl)c3)CC1)C(=O)N2Cc1ccc(Cl)c(Cl)c1
CC(=O)NC(CO)C(O)c1cc(O)cc(O)c1
CC(C=CC1=C(C)CCCC1(C)C)=CC=CC=C(C)C(=O)Nc1ccc(N2CCOCC2)cc1
CC1CC(C)(O)CC(C)(C)C12CCC1(CCCC(C)(C)O1)O2
CCC(=O)N1CCc2c(sc(NS(=O)(=O)c3ccccc3)c2C(=O)OC)C1
CCC(O)(C(=O)OC1C[N+]2(CCO)CCC1CC2)c1ccccc1F
O=c1nc(NCc2ccco2)[nH]c2c1sc1ccccc12
CCOc1ccc(CC(=O)N2c3ccccc3CC2C)cc1OCC
COC(c1n[nH]c(=O)[nH]1)C1CCC2(CC1)OOC1(O2)C2CC3CC(C2)CC1C3
CNC1CS(=O)(=O)C(C(=O)O)=C(O)C1O
CC(C)(CC(O)(Cc1cc2ccccc2s1)C(F)(F)F)c1cc(F)cc(F)c1
Cc1ccc(-c2oc3cc(O)ccc3c2C(=O)c2cc(Cl)c(O)c(Cl)c2)cc1
Cc1noc(NC(=O)c2sccc2S(=O)(=O)OC(=O)CN2CCCc3ccccc32)c1Br
Cc1nc2[nH]c(-c3ccccc3)c(S(=O)(=O)c3ccc(C#N)cc3)c(=O)n2n1
CC1(C)C(C)(C)C1(C(=O)c1cn(Cc2ccccc2)c2ccccc12)C(=O)c1cn(Cc2ccccc2)c2ccccc12
CCN1C(=O)C(C)(C)Oc2cc(NCc3ccccc3O)ccc21
CCCCCCCCCCCC(=O)NCC(=O)Nc1c(C(C)C)cccc1C(C)C
Cc1cccc(C(=O)NC(=S)Nc2ccc3c(c2)ncn3Cc2ccc(F)cc2)c1
N#CC(Cc1ccc(N2Cc3cccc(F)c3C2=O)cc1F)NC(=O)C1NC2CCC1C2
COc1ccc(-c2sc3nc(SC(C)C)n(C(C)C)c(=O)c3c2-c2ccccc2)cc1
CC(C)Oc1ccc(CNC(=O)C2CCN(c3nc[nH]n3)CC2)cc1
CC1(C)Cc2cc(Cl)ccc2C(N(C(=O)c2ccccn2)C2CC2)=N1
CCOC(=O)C1C2COc3ccccc3C2N2C(=O)CNC(=O)C12C
CC(C)C(=O)CCC(=O)c1ccc(SNc2ccc(S(N)(=O)=O)cc2I)cc1
CN1CCN(C(=O)c2cc(Nc3ncc4cc(OCc5ccccc5)c(OCCCN5CCCC5)cc4n3)ccc2Cl)CC1
COc1ccccc1CNc1nc2cccnc2n1Cc1ccc(F)cc1
COc1ccccc1CNC(=O)C1CCCN1S(=O)(=O)Cc1ccccc1
COc1ccc(CCC(C)NCc2coc(-c3ccc(OC)c(OC)c3)n2)cc1OC
C#CCNc1cc(C(=O)OCC)cc(C(F)(F)F)c1
CCCc1nn(C)c2c(=O)nc(-c3nc(C)nn3C(C)C)[nH]c12
COCCOCCOC(=O)c1ccc(-c2[nH]nc3oc4ccccc4c23)cc1
O=C(NC(Cc1ccc(OCCCc2ccccc2)cc1)C(=O)O)c1ccccc1
O=C(Nc1cccc(Cl)c1)c1cc2ccc(O)cc2[nH]1
COc1ccc(-c2csc(-c3nc(-c4ccco4)oc3N3CCOCC3)n2)cc1
CC1=[N+](c2ccc(Cl)cc2)C(c2ccccc2)C2=C(CC(c3ccc(Cl)cc3)CC2=O)N1c1ccc(Cl)cc1
O=C(O)CNC(=O)C(Cc1c[nH]cn1)NC(=O)C1CCCN1C(=O)CNC(=O)C(c1ccccc1)c1ccccc1
C=C(CCCCCCCCC)C1Cc2nc(cs2)C(CC)NC(=O)Cc2c([nH]c3ccccc23)C(C(=O)C(C)CC)OC(=O)CC(CC2CCCCC2)OC(=O)CC(OC)C(C)C1C
CC1CC(CC(N)=O)N(C)CC1C
COC(=O)c1c(-c2ccc(C)o2)csc1NC(=O)C1CCCO1
CCn1cc(C(=O)O)c(=O)c2cc(F)c(N3CC4CC3CN4C3CCC3)nc21
CC1CCCCOC(CN(C)C(=O)Nc2ccc3c(c2)OCO3)C(C)CN(C(C)CO)C(=O)c2cc(NC(=O)Nc3cccc4ccccc34)ccc2O1
Cc1ccccc1-n1nncc1CCC(=O)Nc1ccccc1O
O=c1cc(-c2ccc(O)cc2)oc2cc(O)cc(OCCNCCO)c12
O=C(CNC(=O)COc1ccccc1Cl)NCc1ccco1
O=c1oc2ccc(F)cc2cc1C1CCC(N2CCc3ccccc3C2)CC1
CC1(C(=O)NCCN2CCOCC2)COC(c2nc(-c3ccc(Cl)cc3)c(-c3ccncc3)[nH]2)OC1
CC(C)S(=O)(=O)NC(C)(c1ncccc1Cl)c1ncc(C(F)(F)F)cc1Cl
CN(C1CCCC2(CCN(C(=O)c3ccco3)CC2)C1)S(C)(=O)=O
CCC12COC(c3ccc(Cl)c(Cc4ccc(OCO)cc4)c3)(O1)C(O)C2O
CCOC(=O)C(O)=CC(=O)C=C(c1ccccc1)c1ccccc1
Cc1c(NC(=O)Cn2cnc3ccccc32)cccc1C(=O)N1CCCC1
C[N+]1(CCN2CCN(CCOC(c3ccccc3)c3ccccc3)CC2)CCCC1
O=C(O)Cc1nc2cc(OCc3cccc(C(F)(F)F)c3)ccc2n1Cc1cccc(OC(F)(F)F)c1
C(=Cc1ccccc1)C1=NN(c2ccccc2)C(c2ccccc2)C1
CCn1c(=O)c2[nH]c(CCCN3CCC(NC)CC3)nc2n(CC)c1=O
CN(CC(N)=O)C1CCc2cc(-c3ccc(F)cc3)ccc2C1
CC(=O)OCC1(O)C(OC(C)=O)CC2OC1C1C(O)C(=O)OC21
N#CCNC(=O)C(Cc1ccccc1)NC(=O)C(CCCCNC(=O)OCc1ccccc1)NC(=O)OCc1ccccc1
Oc1ccc2c(c1)CCc1cc3c(cc1-2)Cc1cc2c(cc1C3)CCC2
N#Cc1cnc(Nc2ccc(C(F)(F)F)cn2)s1
CN1CCN(C(=O)C2c3ccccc3C=Cc3ccccc32)CC1
COC(=O)CSc1nc2ccccc2cc1CC(=O)NC1CCCC1
CC(C)(C)C(=O)SC(=S)N1CCN(C(=S)NCc2cn(Cc3ccccc3Cl)nn2)CC1
COc1ccc(OC)c(CN2CCc3nc(N4CCN(C)CC4)ncc3C2)c1
O=C(c1cccc(S(=O)(=O)NCCC2=CCCCC2)c1)N1CCCC1
CC1C(=O)OC2C1CCC1(C)CC=CC(=O)C21O
COc1cccc(OC)c1C1C2=C(CCCC2=O)N(OC(=O)c2ccco2)C(=N)C1C(=O)NCCc1ccccc1
Cc1nc2cc(C(=O)OCC(=O)N3CCCCCC3)ccc2c(=O)n1Cc1ccc(Cl)cc1
Cc1cc([N+](=O)[O-])ccc1NC(=O)Nc1ccccc1O
O=C(C=Cc1ccc(F)cc1)NCc1ccc(F)cc1
c1[nH]c2cscc2c1CN1CC2CNCC2C1
COC(=O)c1ccc(C=Cn2c3[nH]c4ccccc4c3c(=O)n2C(C)C)cc1
Cc1ccc(-n2c(SCC(=O)NCC3CCCO3)nc3c([nH]c4ccccc43)c2=O)c(C)c1
CCCCOc1ccc(S(=O)(=O)NCc2cn3cc(Cl)ccc3n2)cc1
Cc1ccc(-c2nc3ccccc3[nH]2)s1
COc1ccccc1N1CCN(CCc2cc3ccccc3nc2Cl)CC1
COc1ccc(Cl)cc1C(=O)NC(C)c1ccccn1
Nc1c(Cn2cncn2)cnn1-c1ccccc1
CCCCCCCCCCCCOP1(=O)OCC2OC(n3cc(Br)c(=O)[nH]c3=O)CC2O1
COc1cc(N)c(Cl)cc1C(=O)NC1CCN2CCCC2C1
COc1cc(CNCc2csc(NC(C)=O)n2)cc(OC)c1OC
CC(=O)OC1=C(c2ccc(O)cc2)Oc2ccccc2-n2cccc21
COc1ccc(C=CC(=O)c2ccc(N3CCCCC3)cc2)cc1CN1CCCC1
O=S(=O)(c1ccc(Cl)cc1)N1CCCN(c2ccc(Br)cn2)CC1
COc1cc(C2C(Oc3ccc(F)c(F)c3)C(=O)N2c2ccccc2OC)ccc1Oc1ncccc1C(=O)O
CCN(c1ccccc1)P1(=S)OCC(C)O1
COc1cccc(OCCCCOc2cccc3ccc(C(=O)O)nc23)c1
CC(C(NC(Cc1ccccc1)C(=O)Nc1nc2ccccc2o1)c1cccs1)N1CCN(C)CC1
Cc1ccc(C(=O)C(=O)C(=Cc2ccc(-c3ccc([N+](=O)[O-])cc3Cl)o2)NN2CCOCC2)cc1
CCCNC(=O)NCC(=O)OC(=O)c1cc(OC)cc(OC)c1
Cc1c(C(O)CC(O)CC(=O)O)c(=O)n(Cc2ccc(OC(F)(F)F)cc2)c2ccc(NC(=O)C(C)(F)F)cc12
COc1cccc(N2C(N)=NC(N)=NC2(C)C)c1
NS(=O)(=O)c1ccc(N2C(=O)N(c3ccccc3Cl)C(=O)C2c2ccccc2)cc1
CNc1ccc2c(c1)C(=Cc1cn(CCC(=O)O)c3ccccc13)C(=O)N2
Cc1nc2ccccc2c2oc(C(=O)N3CCN(c4ccc(C(F)(F)F)cc4)CC3)cc12
CCOc1ccc2[nH]c(=O)c(-c3n[nH]c(SCc4cccc(F)c4)n3)cc2c1
c1csc(-c2nnc(-c3cccs3)o2)c1
NCCCCn1[nH]ccc1=O
CC(C)CCNCc1cccc(-c2cccc(CNc3ccc(F)cc3)c2)c1
CC(C)NCC(O)COc1ccc(-c2noc(-c3ccc(C#N)o3)n2)cc1
O=C(CN1CCC2(CC1)OCCc1ccccc12)NCCc1ccco1
O=C(NCC(c1ccco1)S(=O)(=O)c1ccc(Cl)cc1)c1c[nH]cn1
CCNC(CC(C)C)c1cccc(CC(O)C(Cc2cc(F)cc(F)c2)NC(=O)C(CC(C)C)n2cccc2)c1
COc1cccc(NC(=S)N(CCCN2CC(C)CC(C)C2)C2CCCC2)c1
O=C(CCC(=O)c1ccc(F)cc1)NCCc1ccccc1
NS(=O)(=O)Oc1cccc(C2N=Cn3ccc(Cl)c32)c1
CC(C)(Oc1cccc(Cl)c1)C(=O)NCc1cnc(C2CC2)s1
COc1ccc(Nc2cc(-c3ccc(C(=O)N4CCN(S(C)(=O)=O)CC4)cc3)ncn2)cc1
O=C(Nc1nnc(-c2ccc(Br)cc2)s1)c1ccccc1
CCCCCCCCC(=O)C(CCCCCCCC)NC(C)C(=O)NC(CC(C)C)C(=O)NC(C)C(=O)NC
CC(NC(=O)c1ccccc1Br)c1ccc2c(c1)CCCC2
COc1cc(C=C2SC(=S)N(c3cccc(Cl)c3)C2=O)cc(Cl)c1O
NNC(=O)C1CCCN1C(=O)Nc1ccccc1
COc1ccccc1-n1nnnc1SC(=O)CNCc1ccc2c(c1)OCO2
Cc1oc(C(=O)O)cc1COc1ccc(-c2ccccc2)cc1
NS(=O)(=O)c1ccc(N2N=C(c3ccccc3)CC2c2ccc(F)cc2)cc1
O=C1N=C(Nc2ccccc2)SC1CCCN1CCN(c2ccccc2)CC1
O=[N+]([O-])c1ncn(Cc2ccc(Br)cc2F)n1
CCC(O)C(O)(CN(C)C)c1ccc(F)cc1
CCCCn1c(C2CCCN(c3cc(C(=O)N(C)C4CCCCC4)nc(C)n3)C2)nc2ccccc21
NCCCOCCOCCOCC(=O)N1CCCCC1
Cc1nc(Nc2ccccc2C(F)(F)F)sc1C(=O)C=Cc1ccccc1[N+](=O)[O-]
CCNc1ccc(OC(=O)N2CCC3(CC2)Oc2ccccc2C(=O)N3C)cc1
O=C(C=Cc1ccccc1)c1ccsc1S(=O)(=O)N1CCOCC1
O=C(NCc1ccccc1)Oc1ccc2c(c1)oc(=O)c1ccccc12
COc1ccc(SCc2c(C)cc(O)cc2OC)cc1
CN(C)CCOc1ccc(C(F)(F)F)cc1C(=O)N=c1sc(C(C)(C)C)nn1CC(C)(C)C
CN(C)CCOc1ccc(C(C)(C)c2ccc(OCCN(C)C)cc2)cc1
CCCCCCCCCCCCCCc1ccc(S(=O)(=O)Nc2cc(OC)cc(OC)c2)cc1
CCCN1C(=O)N(C)C(=O)C2(Cc3cc([N+](=O)[O-])ccc3N(C)C2c2ccccc2)C1=O
CCOc1ccc(-c2c(-c3ccc(OC)cc3)noc2C)cc1
COC(=O)CC(C)NC(=O)C1(NC(=O)C(SC(C)=O)C(C)C)CCCCC1
Cc1cc(C(=O)N2CCN(c3ccccn3)CC2)n(C)c1C
CC(=O)CCN1C2=NCC(C)N2CC1C
CC(C)c1ccc(C2Nc3ccc(Br)cc3C3OC(C(C)c4ccccc4)CC23)cc1
Cc1ccc(S(=O)(=O)Nc2cccc(-c3ccc(C(=O)O)cc3)c2)cc1
COc1ccc(NC(=O)CSc2nc(N)c3c(C)[nH]nc3n2)c(OC)c1
CC(C)(C)c1ccc(CNC(=O)c2[nH]nc3c2OCC3)cc1
CNC(=O)c1cccc(-c2cc(-c3cnc(C)nc3)ccn2)c1
CC(C)C(NC(=O)c1cc2cc(Cl)ccc2n1Cc1cc(-c2ccc(Cl)s2)on1)C(=O)C1CCN(CC(=O)O)CC1
O=C(O)c1ccc(OCN2C3CCC(C3)C2C(=O)Cc2cccs2)cc1
O=C(Nc1c(C2=CCCCC2)cnc2c(OCc3ccccc3)cccc12)N1CCCC1
O=C(C1CCCC1)N1CCC(n2cccn2)CC1
CN(Cc1ccccc1)C(=O)Cc1c[nH]c2ccccc12
CCCN(CC)CCNC(=O)c1ccc2[nH]c3c(c2c1)CCCC3=C1C(=O)Nc2ccc(OC)cc21
CN1CCN(C(C(N)=O)c2ccccc2)CC1
CC1CN2CCN(Cc3ccsc3)CC2CC1(C)c1cccc(O)c1
COc1ccc(S(=O)(=O)C(=O)c2c[nH]c3cc(OC)c(OC)cc3c2=O)cc1NN(C)c1ccc(C)cc1
CCc1nn(CC(=O)N2CCc3sccc3C2)c(=O)c2cc3occc3n12
CCNC(=S)NNC(=O)Cc1ccc(OC(=O)c2ccccc2)cc1
COc1ccc(-n2cnc3cc(C(=O)N4CCCC4c4ccncc4)ccc32)cc1
CCOC1C(=O)N2C(C(=O)NC(=O)Nc3cccc(Cl)c3)=C(CO)CSC12
COc1cc2nccc(-c3cn4cc(Br)cnc4n3)c2cc1OC
COc1cc(C(=O)c2cnc3ccccc3c2Cl)cc(OC)c1OC
c1ccc(Nc2cc(-c3cc4ccccc4[nH]3)ncn2)cc1
CCOC(=O)C1=C(COc2cccc(C)c2)NC(=O)NC1c1ccc(N(C)C)cc1
CS(=O)(=O)Nc1cccc(-c2nncn(Cc3ccccc3Cl)c2=O)c1
COc1ccc(N(C)S(=O)(=O)c2ccc(C(C)C)cc2)cc1
COc1cc2nccc(Oc3ccc(N4C(=O)c5ccccc5OC4(OC)C(F)(F)F)cc3)c2cc1OC
COc1ccc(-c2nnc(SCC(=O)N3CCN(c4ncccn4)CC3)n2C)cc1OC
CC(=NO)c1ccc(CN2CCN(CC(O)(Cn3cncn3)c3ccc(F)cc3F)CC2)cc1
CCCCN(CCCC)CC(=O)Nc1nc2c(C)cccc2s1
O=C1c2ccccc2NC(c2ccccn2)N1N=Cc1ccc(-c2ccc(Cl)c(Cl)c2)o1
COCC(NC1C2CN(C(C)=O)CC23C(=O)Nc2cc(Cl)ccc2C13)c1ccccc1
Cc1cc(C)c(OC(C(=O)O)C2(c3ccccc3)NCC(=O)N(CC=C(c3ccccc3)c3ccccc3)c3ccccc32)c(C)c1
Cc1nnc(NCCCSCCc2nnc3n2CCC3)c2c3c(ccc12)OCO3
C1=C(CCNc2nc(-c3cccnc3)c3ccsc3n2)CCCC1
COc1ccc(CCNC(=O)C2CCCN(c3nc4ccccc4nc3C(F)(F)F)C2)cc1OC
COC(=O)CCC(C(=O)C(=O)C(C(O)C(O)C(Cc1ccccc1)NNOCc1ccc(F)cc1)C1CC1C)C(C)C
O=C(CSC(=S)Nc1cccc2ccccc12)CC(=O)c1ccccc1O
Cc1nc(C2CCCN2Nc2cccc(Oc3cc(C(=O)C(=O)Nc4ccc(F)c(F)c4)nc4ncccc34)c2)oc1C
Cc1cc(OCC(=O)NCCNC(=O)Cc2csc(-c3ccc(C(F)(F)F)cc3)n2)c(C)cc1Cl
CCCN(C(=O)CNC(=O)c1ccc(NS(C)(=O)=O)c([N+](=O)[O-])c1)c1nccc(-c2ccccc2)n1
CCOC(=O)C(C#N)=Cc1ccc(N(C)C)cc1
Cn1cc(CN2CCOC3(CCCN(c4cnccn4)C3)C2)cn1
O=C(Nc1ccccc1)c1onc(-c2ccc(F)cc2)c1C(=O)NN=Cc1ccncc1
Nc1ncnc2c1ncn2C1OC(COP(=O)(O)OP(=O)(O)OC2OC(CO)C(O)C2O)C(O)C1O
Fc1cccc(COc2ccc3[nH]c4c(c3c2)CCCC4C2=NCCN2)c1
CCC(Nc1cc2nc(C)[nH]c2cn1)c1ccccc1
CCOC(=O)c1c(-c2ccc(-c3ccccc3)cc2)[nH]c2cc(OC)c(OC)cc2c1=O
Cn1cccc1C(=O)N1CCC2(CCCN(c3cccc(-c4cccc(Cl)c4)c3)C2)CC1
CNC(=O)c1cc(OCc2ccccc2)c(OC)cc1Br
O=C(O)C1CCN(C(=O)c2cc(-c3c(F)cccc3Cl)n[nH]2)CC1
Cn1cc(CN2CCCC2c2cncc(OCC3CC3)n2)cn1
CCC(CNS(=O)(=O)c1sc(C)c2c1CC(C)(C)CC2=O)Oc1ccc(C(F)(F)F)cc1
CCOCCOCCONc1ccc2c(c1)c1cccc3c1c([n+]2CC)-c1cc(O)ccc1S3
COc1nc(N)c2ncn(C3OC(COP(=O)(O)OP(=O)(O)OP(=O)(O)O)C(O)C3O)c2n1
Cc1c[nH]cc1C#N
CCC(Cc1ccc(ONC(=O)c2cc3ccccc3nc2O)cc1)C(=O)O
NCC1OC(n2cnc3c(NC4CCc5cccnc54)nc(Cl)nc32)C(O)C1O
CCOC(=O)N1CCC(CN2CCCN(c3c(Cl)cccc3[N+](=O)[O-])CC2)CC1
CON1C(=O)c2ccc(C(=O)CCOc3ccccc3)cc2C1=O
Clc1ccc(C(OC2CC3CCC(C2)N3CCCc2ccccc2)c2ccc(Cl)cc2)cc1
COc1cccc2c1C(=O)NC(C(=O)O)CO2
CC1(C)CC(=NCCCCCCCO)C(OOCCCCCCCCNc2c3c(nc4cc(Cl)ccc24)CCCC3)=C2NO[N+]([O-])=C21
Cn1cc(C2NC(=O)c3ccccc3N2)c2ccccc21
COC(=O)COc1c(C(c2ccccc2)c2ccccc(=O)c2O)c(Cc2ccccc2)cc2cc(-c3ccccc3)oc12
Cn1cc(-c2cc(C(=O)C(=O)c3cc(NC(=O)c4cc(NNCCN5CCOCC5)cn4C)cn3C)n(C)c2)cn1
CC(C)(c1cccc(F)c1)c1noc(C2CN(C(=O)c3ccoc3)CCO2)n1
O=C(NC1CC1)C1CC(Oc2cccnc2)CN1Cc1nccs1
Cc1ccc2cc(CN(Nc3ccc(C(=O)C(=O)C=Cc4ccc(F)cc4)cc3)C3CCCC3)c3nnnn3c2c1
CN(C(=O)Cn1c(=O)n(CC(=O)NCc2ccncc2)c(=O)c2ccccc21)c1ccccc1
CNOc1cc(C(=O)C(C)CNC(C)=O)ccc1OC
CC(=O)N1Cc2ccccc2CC1C(=O)Nc1ccccc1C(=O)O
COC12CCC3(CC1C(C)(O)c1ccc(C)cc1)C1Cc4ccc(O)c5c4C3(CCN1CC1CC1)C2O5
CN(CCc1ccccn1)C(=O)Cc1cn(-c2ccc(F)cc2)nc1-c1ccco1
Cc1cccc(NCC(=O)OC(=O)CCC(=O)c2cccs2)c1
CCCCC1C(=O)OC2OC3(CCCCC3)OC(=O)C2C1c1ccccc1
Cc1nnc2sc(-c3ccc(C=Cc4ccc5ccccc5n4)o3)nn12
Cc1cc([N+](=O)[O-])nn1CCCC(=O)N1CCN(C)CC1
COc1ccc(-c2cc(C(=O)Nc3ccc(F)cc3)c3ccccc3n2)cc1
CN1C2CCC1CC(OC(=O)c1cc3ccccc3n(Cc3c(Cl)cccc3Cl)c1=O)C2
O=S(=O)(Nc1nc(-c2ccccc2)nc2c1nnn2Cc1ccccc1)c1ccccc1
CCCCCCN(C(=O)Nc1cc(C)ccc1C)C1CCC2C3CCC4NC(=O)CCC4(C)C3CCC21C
CCOC(=O)C1=C(C[S+]([O-])c2ccc(Cl)cc2)NC(C)=C(C#N)C1c1ccccc1OC
O=Cc1ccc(O)c(COc2ccc(F)cc2)c1
O=C(c1ccco1)N1CCN(c2ccc(C(O)(C(F)(F)F)C(F)(F)F)cc2)CC1
COc1ccccc1OC(CC1CNC1=O)C(=O)N(C)c1ccccc1
CCN1CCCC(c2ccccc2)(c2ccccc2)C1=O
COCCOc1ccc(-n2ccc(OCCBr)c([N+](=O)[O-])c2=O)cc1
COc1ccc(OCCNC(C)(C)C(=O)Oc2ccc(Cl)cc2)cc1
CC(C)c1cn(-c2ccc(-c3cnc(N4CCC(C(C)(C)O)CC4)s3)c(C(=O)O)c2)cn1
CCC(CC)CCCCCCCCCCC(=O)NC(=O)C(Cc1ccc(O)cc1)C(Cc1ccc(O)cc1)C(=O)CC(C=O)NC(Cc1c[nH]cn1)C(=O)NN
CCn1c2ccccc2c2cc(NC(=O)Cc3nnn[nH]3)ccc21
CCOC(=O)c1c(C(=O)OCC)n(C)c(=O)c2c(O)c3cccnc3cc12
CC(C)(C)C(=O)N1CCC(c2nc(C(C)(C)C)no2)CC1
Cc1ccc(-c2nnsc2-c2ccccc2)cc1
CC(=O)C(=O)c1c(O)cc(O)c2c1CCN(NCc1ccccc1S(N)(=O)=O)C2Cc1ccccc1
COC(=O)NC1CCC(=O)N(C)C2Cc3ccc(O)cc3C12
CC(C)(C)CN(CC(N)=O)c1cc2c(NC3=CC(=O)C(F)=CC3=O)ncnc2cc1NC(=O)NC(C)(C)CC(C)(C)C
O=S(=O)(OCCOCCOCCNCC(O)COc1cccc2[nH]c3ccccc3c12)c1ccc(C2(CCc3nc4ccccc4s3)CCOCC2)cc1
COc1ccc(CCN2C3CCC2CC(NC(=O)C(NC(=O)c2cnoc2C)C(C)C)C3)c(OC)c1
COc1ccc(-c2c(OCCCN3CCCC3)c3cc(OC)c(OC)cc3c3nc4ccccc4n23)cc1OC
NC(=O)c1ccc(-c2ccc(-c3cc(C4CC4(C(=O)O)c4ccccc4)on3)cc2)cc1
CC1=CCC(C)(C)C1C=CC(C)C
CC1COCCN1c1nc(N2CCOCC2)c2ccc(-c3ccc(O)cc3)nc2n1
COc1ccc2c(OC3CC(C(=O)NCOC(C(=O)NC(=O)OC(C)(C)C)C(C)(C)C)CN3)cc(-c3ccccc3)nc2c1
Cc1cccc(C(=O)O)c1C(=O)NCCOCC(=O)C12CC3CC(CC(C3)C1)C2
COc1cc(C(=O)NC(=O)CN(C)C(=O)CNc2ccccc2C)cc(OC)c1Cl
CC(C)c1ccc(C=Cc2nc3ccccc3c(=O)n2-c2cccc([N+](=O)[O-])c2)cc1
Cc1c(Nc2ccc(Cl)cc2)sc2ccc(Cl)cc2c1=O
CNc1nc(N2CCCC(C(=O)N3CCN(c4ccc(Cl)cc4)CC3)C2)nc2cc(OC)c(OC)cc12
Nc1nc(=O)c2c([nH]1)CCCC2C=CC(=O)O
CCCCCCOP(=O)(COCCn1cnc2c(=O)nc(N)[nH]c21)OCCCCCC
Cc1ncc(Cn2cc(C(=O)NC3CCSC3)c3ncccc32)cn1
C=C1C(OC(=O)CCc2ccccc2)CCC2(C)C(OC(C)=O)C(OC(C)=O)C3=C(C)C(=O)CC(C(OC(C)=O)C12)C3(C)C
O=c1ccn(C2CC(O)C(COP(=O)(O)O)O2)c(=O)[nH]1
CC(CC(=O)Nc1ccc2c(c1)OCO2)N=C=S
COCCN(C)S(=O)(=O)C1=CC=C2Oc3ccc([N+](=O)[O-])cc3C3(COC(C)(C)C)C=C1N2CCO3
CCCCCC1OC(C(O)CO)C(O)C(O)C1O
CCc1nn(Cc2cc(C(=O)OC)ccn2)c(CC)c1Cl
C=CCN1CCN(C(=S)NC(c2ccc(F)cc2)c2ccc(F)cc2)CC1
COc1ccc2c(c1)sc(=NC(=O)c1cc(S(=O)(=O)N3CCOCC3)c(Cl)cc1Cl)n2C
CCn1c(SCC(=O)N(c2ccc(C)cc2)C2CCS(=O)(=O)C2)nnc1-c1ccccc1OC
Cc1cccc(C(=O)Nc2sc3c(c2C#N)CCCCC3)c1
Cc1ncoc1-c1nnc(SCCCN2CCC3(CC2)c2ccccc2OC3(CN(C)C)c2ccc(Cl)cc2)n1C
Cc1cc(NC(=O)Cn2ccc3cc(S(=O)(=O)N4CCCCC4)ccc32)cc(C)c1OCCC(=O)O
Cc1cc([N+](=O)[O-])ccc1N1N=C2CCC(CN3CCCCC3)C2CC1=O
Cn1nnnc1SCC(=O)O
CCCCCCCCCCC(O)C1CCC(C(O)CCCCC(=O)CCCCC(O)CC2=CC(C)OC2=O)O1
O=C1NC(=NNC(=S)Nc2cccc(C(=O)O)c2)SC1=Cc1ccc(O)cc1
CCN1CCN(C(=O)NCC(C)C)CC1
COc1ccc(C(F)(F)F)cc1C(=O)Oc1cc(NN2CCC(Cc3ccccc3)CC2)ccc1C(F)(F)F
CC(C)CCCC(C)C1CCC2C3C(C=O)=CC4CC(O)CCC4(C)C3CCC12C
Oc1cc(OCCN2CCCCC2)cc(C2c3cc(O)cc(O)c3C(c3cc(C=Cc4ccccc4)c(O)cc3O)C2c2cc(O)ccc2O)c1
N#Cc1ccc(CNC(=O)c2cc(-c3ccncc3)nc(N3CCCCCC3)n2)cc1
O=C(CSc1nnc(C2CC2)n1Cc1ccco1)Nc1ccc2c(c1)OCO2
CC1(C)C=CC2(C)C1CCC1(C)C2C(=O)CC2C3CC3(C(=O)O)C=CC21C
NC(=O)C(Cc1ccccc1)NC(CO)C(=O)NC(Cc1ccc2c(c1)oc1ccccc12)C(=O)NC(=O)N1CCCC1C(=O)C(N)CCCN=C(N)N
COc1ccc(-c2cc(=O)c3c(OCCCCCCCCN(C)Cc4ccccc4)cc(OC)cc3o2)cc1
O=C(NCC12CC3CC(CC(C3)C1)C2)C1CCCN1Cc1c(F)cccc1Cl
COc1ccc(N2CCN(C(=O)c3ccc4[nH]c5c(c4c3)CCCC5)CC2)cc1
CCCc1c(OCCCOc2ccc3c(c2)CCC3CC(=O)O)ccc(C(C)=O)c1O
CC(C)c1ccc(CN(C)C(=C2C(=O)NC(=O)N(c3ccc(Cl)cc3)C2=O)c2nc3ccccc3[nH]2)cc1
O=C(C=Cc1ccc(Cl)cc1)NC(CCc1ccc(-c2ccccc2)cc1)C(=O)Nc1ccc(O)cc1
O=C(CN1c2cccc3cccc(c23)S1(=O)=O)S(=O)(=O)c1ccc(NN2CCCC2)cc1
COc1ccccc1C(=O)Nc1ccc(-c2nnc(SCC(=O)Nc3ccc(C)cc3C)o2)cc1
COc1ccc(S(=O)(=O)N(CC(C)C)C(Cc2ccccc2)C(O)CNC(=O)c2ccccc2Cc2ccccc2)cc1
COc1ccc(OC)c(C2C(C(=O)c3ccc4c(c3)OCCO4)=C(O)C(=O)N2CCN2CCOCC2)c1
COC(=O)C1CCC(OC(C)=O)C(Cc2ccccc2)N1
O=C(O)c1ccc(OCCCn2c3ccccc3c3ccccc32)cc1
Brc1ccc(-c2nc(CN3CCc4c(cncc4N4CCCCC4)C3)co2)cc1
COc1cc(OC)c2c(c1)-c1coc3c1C(C=CC(OC(C)=O)C3(OC(C)=O)C(C)C)C2(O)c1ccc(O)c(OC)c1
COC(=O)c1cc(-c2ccccc2)c(-c2ccccc2)c(C(=O)OC)n1
N#Cc1cccc(NC(=O)NCCN2CCN(Cc3ccc(Cl)cc3)CCC2Cc2ccccc2)c1
CN1CCN(C(=O)C2=Cc3c(sc4ccccc34)CN2)CC1
N#CCCN(CC(=O)OCC#N)Cc1ccc(Cl)c(Cl)c1
COCCN1C2=C(c3ccccc3C1c1ccc(Cl)cc1)C1CCC(C2)N1
CC1(C)CCCC2(C)C1CC(OC(=O)C=CC=Cc1ccc3c(c1)OCO3)C13C(O)C(O)CC(C)(CCC21)C3O
COCC(=O)NCC1CC(=O)N(CC(=O)N2CCN(c3cccc(O)c3)CC2)c2ccccc21
Cc1cccc(C(=O)Nc2ccccc2N2CCCC2)c1
O=C(CCN1CCN(c2cccc(Cl)c2)CC1)c1cc2ccccc2oc1=O
COc1ccc(Cn2c(C(=O)NCCn3ccc(C)n3)cc3cccnc32)cc1
CCOC(=O)C=Cc1cc(OCC=C(C)CCC=C(C)C)c(C)c(C)c1N
Cc1ccccc1OCCC(=O)OCC(=O)Nc1cccc(S(=O)(=O)N2CCCCC2)c1
COc1ccc(Cl)c(CN2CCOc3c(ccc(Oc4ncnn5cc(OC(C)C)c(C)c45)c3Cl)C2=O)c1
CC(C)CC(C)c1cc(C(=O)Nc2ccc(Cl)c(C(F)(F)F)c2)c(S(N)(=O)=O)s1
CCc1nc(C(=O)N2CCOC(c3[nH]nc(C)c3C(=O)OC(C)C)C2)cs1
N#CCCN(Cc1ccc(N(CC(=O)O)CC(=O)O)cc1)c1ccc(C2C(Cl)C(=O)N2c2ccc(S(N)(=O)=O)cc2)cc1
Cc1cc(C=CC(=O)c2cc([N+](=O)[O-])ccc2Cl)c(C)n1C
O=C(CCCCCC(c1cccc([N+](=O)[O-])c1)N1C(=O)c2ccccc2C1=O)c1ccc(Cl)cc1
O=C(C=Cc1ccc([N+](=O)[O-])cc1)c1cccc(NC(=O)c2ccccc2)c1
CCC(C)CCCCC(=O)NNC(=S)NNC(=O)OC(C)(C)C
CC(C)(O)C1CC2CCN(S(=O)(=O)c3ccccc3)CC2O1
COc1ccc(C(=O)N(c2cc3[nH]c(C4CC4)nc3cc2NCCC(N)=O)C(C)C)cc1
CNc1ncc2c(=O)[nH]c3ccc(NC(=O)CCN4CCCCC4=O)cc3c2n1
Cc1ccc(C2SCC(=O)N2CCNNc2ccc(C(=O)CC(=O)Oc3ccc(Cl)cc3)cc2)cc1
Cc1ccc(S(=O)(=O)C(=O)c2ccccc2N(C)NCc2ccc(F)cc2)cc1
COc1ccc(-c2c(N)nc(N)nc2CO)cc1F
Cc1ccc(NS(=O)(=O)c2cc(C(=O)N3CCN(c4ccc(F)cc4)CC3)ccc2F)cc1C
CN(C)CCCOc1cccc(C2C(C(=O)c3nccn3C)=C(O)C(=O)N2C(=O)CNc2ccc(Cl)cc2)c1
CCCCCCCCCCCCCCCC(=O)OC(COC(=O)C=C(C)C)COC(=O)CC(C)CCCCCCCCCC
Cc1cccc(NC(=O)c2cc3c(C)nn(-c4ccccc4)c3s2)c1
CN(C)c1nc(Nc2ccc3c(n2)CC(CO)CC3=O)nc(N2CC(O)C(O)C(O)C2C2CCCCC2)n1
COc1ccc2c(c1)CCC2=CC(=O)NCc1ccccc1
COc1cccc(C#Cc2cccc(CC(=O)O)c2)c1
COc1ccccc1C(=O)OC(=O)CNc1ccc2c(c1)OCO2
C[n+]1c(SCC(=O)c2ccc3c(c2)OCO3)n(Cc2ccccc2)c(=O)c2ccccc21
Cc1ccccc1NS(=O)(=O)c1ccc(Cl)c(C(=O)Nc2nnc(-c3ccncc3)o2)c1
Fc1ccc(N2CC3CNCC(C3)C2)cc1
CCOc1ncccc1C(=O)Nc1ccnn1C1CCN(Cc2ccc(C)s2)CC1
Cc1ccc(-n2c(CC(=O)CNCCc3ccccc3)nnc2SNC(=O)c2ccco2)cc1
CCCCC(NC(=O)C(CCCNC(=N)N)NC(=O)C1CC(O)CN1C(=O)C(C)NC(=O)C1CCCN1)C(=O)N(C)C(C)C(N)=O
CCC1CC2(CC(CBr)N1)C(=O)Nc1ccc(Cl)cc12
Cn1nc2c(c1N1CCCC1)c(=O)n(C)c(=O)n2C
O=c1c(NS(=O)(=O)c2cccs2)cnc2n1CCS2
N#Cc1c(N)nc(SCc2csc(-c3ccc(Cl)cc3)n2)c(C#N)c1-c1ccc(Cl)cc1
COC(=O)C1CC2c3cc(OC)ccc3OC2S1(=O)=O
CCOC(=O)c1nnn(CC(=O)c2ccc([N+](=O)[O-])cc2)c1N
Cc1cc(C(C)(C)C)nc2c(C(O)CNC(C)(C)C)cc(F)cc12
COc1ccc(Cl)cc1C(=O)NCc1cc(C(=O)Oc2cccc(Cl)c2Cl)no1
CC(C)(C)C1(O)Oc2cc(O)ccc2C2C1=CCn1c(=O)n(-c3ccccc3)c(=O)n12
O=C(C=Cc1ccco1)NCCCCc1ccccc1
CCOc1ccc(NCCCCNC(=O)c2cccnc2)cc1OCC
COC(=O)c1ccc(NC(=O)CCc2nnc3n(CC(=O)Nc4c(C)cccc4C)c(=O)c4ccccc4n23)cc1
Cn1c(=O)c2c(nc3n2CCC(=O)N3c2ccccc2)n(C)c1=O
O=C(NC(=S)Nc1ccccc1N1CCCC1)c1cccs1
CCCCCn1cnc2c(ONS(=O)(=O)N(C)C)ncnc21
CS(=O)(=O)c1ccc(-n2nnc3ccccc32)c([N+](=O)[O-])c1
COc1ccc(CC(=O)Cc2nnc(NNc3cccc(-c4ccc5nncn5n4)c3)o2)cc1
O=C(C=Cc1ccccc1O)Nc1ccccc1SCc1ccccc1Cl
CC(C)(C)CC1CC(C)(C)c2ccc(OCCCC[N+](C)(C)C)cc21
C=CCn1c(COc2ccc3ccccc3c2)nnc1SCC(=O)Nc1ccc(F)cc1
CC(C)Nc1cnc2[nH]c(N)nc(=O)c2n1
CCOC(=O)c1sc2ccccc2c1S(=O)(=O)Nc1cc(OC)cc(OC)c1
CC(=O)OCCC12CCC3(OC(C)=O)C(=O)OC(=O)C(C(C)C)=C3C1CCC1C3(C)C=C(I)C(=O)C(C)(C)C3CCC12C
CN(C)c1cccc2c(S(=O)(=O)NC(CCCCN)C(=O)N3CCCC3C(=O)NCCCC(=O)CN)cccc12
O=[N+]([O-])c1ccc(CN2CCN(c3ccc(Cl)c4ncccc34)CC2)cc1
CC(=O)c1cccc(Nc2nc3ccc(N(C)C(C)=O)cc3n3cncc23)c1
CC(CN1CCN(C(=O)c2ccc(Br)o2)CC1)S(C)(=O)=O
COCCn1c(=O)c(-c2ccccc2)nc2cnc(N3CCOCC3)nc21
CCN(C1CCS(=O)(=O)C1)S(=O)(=O)c1ccc(Cl)c(C(=O)N2CCOCC2)c1
Cc1ccc(-c2nc(NC(C)C)cc(-c3ccc(C(C)O)cc3)n2)o1
O=C(CCc1cccc(F)c1)NC1CCC(CCN2CCC(c3coc4ccccc34)CC2)CC1
CC(C)c1nc(SC(=O)CNC(C)c2ccccc2)c2ccccc2n1
COc1ccccc1C=CC(=O)c1cccnc1
Cc1nc2c(S(=O)(=O)N3CCN(C(=O)C4CCCO4)CC3)cnn2c2c1CCCC2
OCCC1CCN(c2nccc(N3CCOCC3)n2)CC1
Cc1c(Cc2c(Cl)cccc2Cl)[nH]c(SCCCCC#N)nc1=O
O=C(CCCCC(O)c1ccc(O)c(NNN2CCC(Nc3cccc(S(=O)(=O)C(=O)CCC4CCCC4)c3)CC2)c1)C1CCCC1
CC1=C(C)C(O)C(C(=O)C2=C(O)C(O)CC3(C)C(O)CCC23)=C(C)C1=O
COc1cccc(-c2ccc3c4c([nH]c3c2)-c2cccc(O)c2C(=O)C4=O)c1O
COC(=O)C(Cc1cc(O)c(O)c(O)c1)NC(=O)c1ccc(OC2CCN(Cc3ccccc3)CC2)cc1
Cc1cc2c(c3c1c(=O)c1ccccc1n3C)C(OCCC(=O)N1CCOCC1)C(OCCC(=O)N1CCOCC1)C(C)(C)O2
CCOOc1cccc(Nc2nc(-n3nc(C)cc3C)ncc2C(=O)CC)c1
O=C(Nc1n[nH]c2c1CN(c1ccnc(Oc3ccccc3)n1)C2)c1c(F)cccc1F
CC(C)n1nc(C(=O)NN=Cc2ccc(C(O)C(F)(F)F)cc2)c2ccccc2c1=O
O=C(Nc1ccc(Cl)cc1)C1CSC(c2ccc3ccccc3c2)N1
Cn1nc(C2CCN(CCNC(=O)c3ccc(Br)cc3)CC2)c2cccnc21
CN(Cc1ccco1)C(=O)Cn1c(=O)n(-c2cccc(Cl)c2)c(=O)c2c3c(sc21)CCCCC3
Cc1ccc(C=C2SC(=S)N(C(CCC(=O)NCC3CCCO3)C(=O)Nc3cccc(C)c3C)C2=O)cc1
CS(=O)(=O)c1ccc2c(NCC3(c4ccccc4)CCOCC3)ncnc2c1
CN(Cc1ccccc1)C(=O)C(=O)C=Cc1ccccc1
Cc1ccc(C(=O)C(Cc2ccccc2)c2cc(C)no2)c(C)c1
Cn1cc(-c2cn[nH]c2)cc(Nc2cc(CN3CCOCC3)ncn2)c1=O
CCN1CC2(C(=O)N(C)C(COCc3ccccc3)C(C)C)CCC(OC)C34C5CC6C(OC)CC(O)(C5C6O)C(O)(C(OC)C23)C14
CCc1cc(Nc2cccnc2)n2nccc2n1
OC(CNCc1cccc(C(F)(F)F)c1)c1cccc(C(F)(F)F)c1
CN1CCN(S(=O)(=O)c2cccc(Nc3nc(Nc4ccc(F)cc4)c4cnn(C#N)c4n3)c2)CC1
CS(=O)(=O)NCC(=O)C1CCC2(CC1)OOC1(O2)C2CC3CC(C2)CC1C3
CC(C=CC=CC1(C)Cc2cc(C(=O)O)ccc2O1)=CC(=O)O
COCCn1c(SCC(=O)NCc2ccccc2)nc2cc(S(=O)(=O)N(C)C)ccc21
O=C(c1ccc2c(C3CCCCC3)c(-c3ncccn3)n(C3CC3)c2c1)N(Cc1ccc(Cl)cc1)CC1CC1
CCn1cc(C(=O)O)c(=O)c2cc(F)c(N3CCOC(C)C3)nc21
CC1CCC(=O)C1=C(O)c1ccc([N+](=O)[O-])cc1
Cc1noc(C)c1C(=O)Nc1nc2ccccc2s1
O=C(O)c1cc(=O)c2ccc(OCc3ccccc3Cl)cc2o1
COc1ccc(NC(=S)NNC(=O)c2cc(-c3ccc(Oc4ccccc4)c(OC)c3)n[nH]2)cc1
Cc1ccc(-c2nc(CNC3CC(C)(C)CC(C)(C)C3)co2)cc1
CC(=O)N(c1ccccc1)C(CC(=O)c1ccccc1)C(=O)O
CCCCCCCCCCCCCC(=O)OCC(SC(=O)CCCCCCCCCCC)c1ccccc1
COC(=O)C1C(c2ccc(F)cc2)CC2CCC1N2CCc1ccc2c(F)cc(F)cc2c1
O=C(CCC(=O)OCc1ccccc1)OCC=Cc1ccccc1
CC(C=Cc1ccc2c(c1)OCO2)=CC(=O)O
N#CC(c1nc2ccccc2nc1N1CCCC1c1cccnc1)S(=O)(=O)c1ccccc1
CC(C)=CCCC1(C)C=Cc2c(cc3c(c2O)C2(C)CC(O)CCC2C(C)(C)O3)O1
COc1ccc(CC(=O)NNC(=O)COC2CCCCC2)cc1
Cc1c(-c2ccc(O)cc2)[n+](Cc2ccccc2)c2cnccn12
O=C(NCc1ccc(Cl)cc1)c1ccccn1
CCOC(=O)CNc1nc(-c2ccc3c(c2)OCO3)nc2ccccc12
CCNC(=O)c1cc(-c2cccc(NC(=O)c3cccc(S(=O)(=O)N(C)C)c3)c2)cn1C
CN1CC(=O)N(OC(=O)CCNc2ccc3c(c2)OCO3)C1=O
CCCCCC(C)N(CCOC)C(=O)c1cccc(Cl)c1Cl
Cc1ccc(S(=O)(=O)C2CCN(C(=O)NCc3cccnc3)CC2)cc1C
CC(C)=CCCC1(C)C=Cc2c(O)c3c(c(CC=C(C)C)c2O1)OC(C)(C)C=C3
CN1CC(C(=O)Nc2cnn(CC(F)F)c2)CC2c3cccc4[nH]cc(c34)CC21
CCN1CCN(CCCNC(=O)Nc2ccc(-c3ccccc3)cc2[N+](=O)[O-])CC1
CNN1CCCn2cnc(C(=O)Oc3cc(Cl)cc(C(=O)CC4CCOCC4)c3)c2C1
C=C1C(=O)C23CC1CCC2C12COC(O)C1C(C)(C)CCC2OC3=O
CCOCCC1(C(=O)Nc2ccc(Oc3ccccc3)cc2)Cc2ccccc2C1
COc1cccc(C(=O)NCCCNc2cc(=O)c3ccccc3[nH]2)c1
CCOCc1ccccc1N1CCN(C(=O)c2cc3ccccc3[nH]2)CC1
OCCNc1ncnc2c1ncn2C1CN(Cc2ccccc2)CC(CO)O1
COCC1CCCN1c1ccnc(NCc2ccccc2[S+](C)[O-])n1
CONc1cc(-c2cccc(C(=O)C3CCCCC3)c2)nc2ccccc12
CCn1cc(Br)c(C(=O)N2CCc3nocc3C2)n1
CCCCSc1cc(-c2ccccc2)nc2ccccc12
NC(CCC(=O)O)C(=O)NC(=O)C(CNCc1ccccc1)SC(=O)c1ccccc1
COc1ccccc1OC(=O)CNS(=O)(=O)c1ccccc1
COc1cccc(C=CC(C)(C)O)c1O
C=C(c1ccc(C)c(C)c1)C1COC2(CCC3(C)C(CCC4C3CCC3(C)C(C(=C)CO)CCC43)C2)OO1
CC1(c2ccc3ccccc3c2)NC(=O)N(CC(=O)NCc2ccc3c(c2)OCO3)C1=O
COc1ccc2[nH]c(C(=O)C3CCN(N4CCN(c5cccc(Cl)c5)CC4)CC3)cc2c1
O=[N+]([O-])c1ccccc1S(=O)(=O)NCc1ccccn1
C=C1C(=O)OC(C(=O)CC2(OC)CCC2)C1CCCc1ccccc1
O=C(c1cccc2c1C(=O)N(C1CCCN1C(=O)Nc1ccccc1)C2)C1CCCCC1
CCOC(=O)C1(C(=O)Nc2ccc(C#N)cc2)CCN(C2(C)CCN(C(=O)c3c(C)cc(Cl)nc3C)CC2)CC1
COCc1cccc(-c2ccc3c(N4CCOCC4C)nc(N4CCOCC4C)nc3n2)c1
O=C(O)c1ccccc1NS(=O)(=O)c1ccc(Br)cc1
Brc1ccc(-c2cccc(N3CCCC(NC4CC4)C3)n2)cc1
Cc1cc(S(=O)(=O)N2CCSc3cnn(-c4ccccc4)c(=O)c32)c(S)cc1Cl
O=[N+]([O-])c1ccc2c(c1)c(C=C(c1ccc(Cl)cc1)c1nc3ccccc3s1)cn2CC(O)(Nc1ccccc1)c1ccccc1
CN(C)Cc1ccccc1-c1ccc(N2CCc3c(C(F)(F)F)nn(-c4ccc(O)cc4)c3C2=O)cc1
Cc1cc(Cl)cc(C)c1Nc1nc(N)nc(NCCCCNc2nc(Nc3ccc(C#N)cc3)nc(Nc3c(C)cc(Cl)cc3C)n2)n1
COC1=CC2=Cc3c(OC)ccc(OC)c3C(=O)C2=C(OC)C1=O
CC(=O)N1N=C(c2ccc(C)cc2)CC1c1cc2ccccc2nc1Cl
CC(=O)Nc1cccc(-c2cc(NC(C)=O)c3ncc(-c4ccc(F)c(Cl)c4)n3c2)c1
COc1ccc(C=CC(=O)Nc2ccc(N3CCN(S(=O)(=O)c4ccccc4)CC3)c(C(F)(F)F)c2)cc1OC1CCN(C(C)C)CC1
CCCC=Cc1ccc(O)c(OC)c1
COc1cc(OC)cc(-c2cc(C(=O)NC3CCC(C)CC3)n[nH]2)c1
CCc1ccccc1C(=O)Oc1no[n+]([O-])c1S(=O)(=O)c1ccccc1
COc1ccccc1OCC(=O)NNC(=O)COc1cc(C)ccc1C(C)(C)C
CC(C)N(C(=O)C1CC(F)C2C3CCc4cc(C(=O)O)ccc4C3CCC12C)C(C)C
COc1ccc(C(=O)OCC2OC(Oc3ccc(C(=O)C=Cc4ccc(O)cc4)cc3OC)C(O)C(O)C2O)cc1
CC(=O)NC(=O)C1(NC(=O)C2CC(S(=O)(=O)c3ccccc3Cl)CN2C(=O)C2(c3ccc(Cl)cc3)CC2)CC1
O=C(O)c1ccc(OCC2CCCCC2)cc1
Cc1cc(C(=O)N2CCCc3ccccc32)c2c(C3CCCCC3)nn(-c3ccc(OCC(C)C)cc3)c2n1
CC1=CCC(O)C=CC(C)C(O)C(C)C=C(C)C(=O)c2c(O)c(C)cc3c2C(=O)C(Cl)=C(NC(=O)C(C)=CC=CC=CC(C)C(O)CC1=O)C3=O
O=[N+]([O-])c1cncn1CCCN1CCN(C(c2ccccc2)c2ccccc2)CC1
O=C(Nc1ccccc1)c1ccc(S(=O)(=O)Nc2ccccc2C(=O)NCC2CCCO2)cc1
O=C(O)N1CCCC(CCOc2ccccc2-n2c(NCC(F)(F)F)nc3ccccc3c2=O)C1
COc1ccc(C=NNC(=O)CNC(=O)c2ccc(Br)o2)cc1
Cc1cc(S(=O)(=O)C2(Cc3ccc(Cl)c(O)c3)SC(=O)C(C)C2=O)ccc1Cl
CN(C)CCN1CCc2ncn(C)c(=O)c2CC1
CC(C)(C)c1ccc(C=C2SC(NCCNc3nc(NCCO)nc(Nc4ccc(C#N)cc4)n3)=NC2=O)cc1
NC(C(=O)C1CCCN1C(=O)Nc1ccc(Cl)cc1Cl)C(c1ccccc1)c1ccccc1
O=C(NC(=O)c1ccc(Cl)cc1)SC(=C(O)c1ccccc1F)c1nc2ccc([N+](=O)[O-])cc2[nH]1
CC(=O)Nc1ccc(Cc2oc3ccccc3c2C)cc1
CCOc1ccccc1C1=CC(=O)CC(c2ccccc2Cl)C1
Clc1ccccc1Cn1ncc2ccccc21
O=c1cc(C=Cc2ccccc2O)[nH]c2[nH]ncc12
O=C(O)CCCCCC(=O)N1CCCC1CCSc1ccccc1
CC1(C)CC(=O)C(C(=O)c2ccccc2)=CNC1=Cc1cccs1
Cn1cnnc1SC(=O)CNC1CCCCCC1
CCOc1ccc(CCNC(=O)Cn2c3ncccc3c(=O)n2-c2cc(C)cc(C)c2)cc1OCC
CC(C1=C(O)C(=O)C=C(Nc2ccccc2)C1=O)c1ccccc1
CC1CCCCCC1N1C2CNCC1C2
Cc1cc(Nc2ccc3[nH]ncc3c2)cc(-c2cc(C(=O)S(C)(=O)=O)c(C)c(N(C)NCc3c(C)cc(C)[nH]c3=O)c2)c1
COc1cccc(NC(=Nc2ccccc2)N2CCN(C(=O)c3ccc(Cl)cc3)CC2)c1
COCC(Nc1nc(-c2ccccc2)nc(-n2nc(C)cc2C)n1)OC
Cc1ccccc1OC(=O)COCC(=O)c1ccccc1Cl
COCCNC(=O)c1cc(OC)c(OC)cc1[N+](=O)[O-]
OCC1OC(c2cc(Cc3ccc4ccccc4c3)ccc2O)C(O)C(O)C1O
CC(C)(C)c1ccc(C(=O)O)cc1C=CC1C(C)(C)C(=O)CC2OCCC21C
OCC1OC(n2cnc3c(NC4CCCCC4)ncnc32)C(O)C1O
COc1ccc(CNC(=O)CN(c2cc(OC)c(OC)c(OC)c2)S(=O)(=O)c2ccc(C)cc2)cc1
Cc1c(C(=O)NCc2ccc(Cl)cc2)sc(=O)n1Cc1c(F)cccc1F
O=C1OC(c2cccs2)=NC1=Cc1ccc(-c2ccc(F)c(Cl)c2)s1
O=C(C(=O)c1ccco1)c1ccc(ON2CCCCC2)cc1
O=C(CCCN1CCN(c2ccc(Cl)cc2)CC1)c1ccc(F)cc1
COc1ccc(NC(=O)c2c(C)oc3ccc(O)cc23)cc1Cl
CCc1ccc2c(COS(=O)(=O)c3cccc(C(=O)NC4CC4)c3)cc(=O)oc2c1
CC(C)(C)OC(=O)C=Cc1ccc(NC(CCC(=O)O)C(=O)NC(=O)OCc2ccccc2)cc1
Cc1c(C(=O)OC(C)C)nnn1CC1CC2C=CC1C2
COc1cc(Nc2nccc(-c3ccc(N4CCNC(C)C4)nc3)n2)cc(OC)c1OC
COc1ccc(Cl)cc1NC(=O)c1cccnc1SC
COc1cc(OC)c(C(=O)C=Cc2ccc(F)cc2)c(O)c1CN1CCOCC1
NC(CCC(=O)Nc1ccc2c(Nc3cccc(NC(=O)CCc4ccc5ccccc5c4)c3)c3ccccc3nc2c1)C(=O)O
NC(=O)C1CCCCNC(=O)CCCC(Cc2ccccc2)NC(=O)C2CCCN2C(=O)C(Cc2ccccc2)NC(=O)C(NC(=O)C(N)Cc2ccccc2)NC1=O
NNC(=S)N1CCN(Cc2ccccc2)CC1
Cc1ccc(-c2noc(-c3cnccc3C(F)(F)F)n2)cc1
CS(=O)(=O)N1CCCC12CCCN(c1ncc(F)cn1)C2
COCc1cc(C)nc2c(NC(C)c3cccc4ccccc34)c3ccccc3nc12
O=C(Nc1cccc(Nc2ccc3ccccc3c2)c1)c1ccccc1-c1ccccc1
N#CC(=Cc1cccc(S(=O)(=O)O)c1)C(=O)NCCN1CCN(C(=O)c2cccs2)CC1
CNc1cc(C2CCCN(C(=O)CCC(=O)NCc3ccc(C)cc3)C2)ncn1
Cc1nccn1-c1ccc(S(=O)(=O)c2ccc([N+](=O)[O-])cc2)cc1
O=C(NO)c1cnc(NC2CC2)nc1
COc1ccc(CCC(=O)OCC(=O)C23CC4CC(CC(C4)C2)C3)cc1OC
Cc1nc(N)ccc1CNC(=O)C1C=CN(CC(C)(C)C)C(=O)N1Cc1cccc2ccccc12
COc1ccc2oc3ccccc3c(=O)c2c1Nc1ccccn1
Cc1c(N(C)CCN2CCOCC2)c(F)cc2c(=O)c(C(=O)O)cn(C3=NCCS3)c12
COc1ccc(-c2nc(NCCCN3CCN(c4ccccn4)CC3)sc2-c2ccc(OC)c(OC)c2)c(OC)c1
CCOCCOCCOCCOCCCCNC(=O)OOCCOCCOCCCCOCCOCCn1cc(CC)nn1
COC(=O)c1cc(NC(=S)NCC2CCN(Cc3ccccc3)CC2)ccc1F
c1ccc(-c2cc3cc(-c4ccccc4)c(-c4ccc(OCCCN5CCCCC5)cc4)nc3cn2)cc1
COc1cc(C=CC#N)ccc1Oc1ccc([N+](=O)[O-])cc1
CC(NC(=O)NC1CCN(c2ccc(OC(F)(F)F)cn2)CC1)c1ccc(F)cc1
O=C(C[PH](=O)C(O)CCCc1ccccc1)NC1CCC1
C=C1CC(C(=O)O)Nc2cccc(I)c21
CNC(=O)OCc1c(COC(=O)NC)n(C)c2c1c(C)nn2-c1cccc(C)c1
CC=Cc1[nH]c2ccc(-c3nc(=O)c4c(C)c(C)sc4[nH]3)cc2c1C
O=C(CC(c1ccccc1)c1ccccc1)Nc1ccc(O)cc1
CN(C)S(=O)(=O)NCCCCN1CCN(c2cccc(Cl)c2Cl)CC1
COc1ccc(-c2cc3nc(NCCCNC(C)=O)ccn3n2)cc1OC
O=C(O)CC(Cc1ccc(ONNc2ccccc2C(=O)C(=O)Nc2ccc3ncccc3c2)cc1)C(=O)N1CCN(CCCC2CCCC2)CC1
CC(C)=CC(=O)OC1C(C)=CC23C(=O)C(C=C(CO)C(O)C12O)C1C(CC3C)C1(C)C
COc1cc(OC)cc(C(=O)N2CCC3(CC2)OCCO3)c1
CC(C)(C)c1cnc(CN2CC(O)(CN3CCCCC3)Cc3cc(-c4ccccc4)ccc32)o1
CS(=O)(=O)OCCCNS(=O)(=O)c1ccc(O)c(C(=O)O)c1
CSc1c(C(=O)Nc2ccccn2)sc2nc(C)cc(-c3ccccc3)c12
Cc1nc(-c2ccc3c(-c4cccc(NC(=O)C=CCNCCO)c4)c(C#N)cnc3c2)no1
CC1=C(N2CCOC2=O)C(=O)c2ccccc2C1=O
CCCCN(CCN1CCOCC1)c1cc(OC)c2nc(-c3c(O)ccc4c3oc3ccccc34)c(=O)oc2c1
CC(C)CC12CCC(O)(C(C)(C)C)C=C1CCC1C3CC=C(O)C3(C)CCC12C
COS(=O)(=O)c1ccc(C(=O)N2CCOCC2)cc1
O=C(NC1CCN(c2cncc(-c3ccccc3)n2)CC1)C1=CCNCC1
Cc1ccccc1CNC(=O)C1CCN(S(=O)(=O)c2c[nH]cn2)CC1
Cc1noc(C(C)N2CCN(c3nc4cc(Cl)ccc4[nH]3)CC2)n1
CCOC(=O)C1(CCOc2ccccc2C)CCN(Sc2ccc(CC3CCCCC3)o2)CC1
CC1=CCC2C(C)(C)CCCC2(C)C12CCC(CO)(CCC1=CCOC1=O)O2
COc1cc(OC)c2c(=O)cc(C(OC)OCCCC=CCc3cc(OC)c(OC)c(OC)c3)oc2c1
CCCCc1[nH]c2c(OC)cccc2c(=O)c1C(=O)Nc1ccc(S(N)(=O)=O)cc1
COc1cc(C=NNC(=O)c2cccc(F)c2OCC(C)C)cc(OC)c1OC
CC(O)C1C(=O)N2C(C(=O)[O-])=C(CSC[n+]3cccc(C(N)=O)c3)C(C)C12
Cc1cc(=O)oc2cc(OCc3cc(C(F)(F)F)cc(C(F)(F)F)c3)ccc12
CCOP(=O)(OCC)C(NC(=O)OCc1ccc(O)cc1)c1ccccc1
Cc1c2c(=O)n(-c3ccc(O)cc3)[nH]c2cc2c(-c3ccccc3)nn(-c3ccc(O)cc3)c12
CCn1nc(-c2ccc(CN3CCN(C)CC3)o2)c2c(N)ncnc21
Nc1ccccc1NC(=O)C=Cc1cn(-c2ccccc2)nc1-c1cccs1
Cc1ncc([N+](=O)[O-])n1CCNC(=S)Nc1ccc(Cl)cc1
CCOP(=O)(ONc1ccc(CC)cc1)C(CC)c1ccc([N+](=O)[O-])o1
COc1cccc(N2CCN(CCNc3nc(SCc4ccc(C)cc4)nc4ccccc34)CC2)c1
CC1(C)COC2(CC1Br)OOC1(O2)C2CC3CC(C2)CC1C3
CCOC(=O)c1c[nH]c(=S)n1CCc1ccc(Cl)c(Cl)c1
O=C(O)CCC(NC(=O)CS)C(=O)O
CCN(CCNc1nc2cc3ccccc3cc2[nH]1)CCNc1nc2ccccc2c2nc(-c3ccccc3)nn12
C=C(C)C1CCC2(C(=O)Nc3ccc4c(c3)C(=O)NC4=O)CCC3(C)C(CCC4C5(C)CCC(OC(C)=O)C(C)(COC(C)=O)C5CCC43C)C12
COc1ccc(NC(=O)CCC(=O)N2CCOc3ccccc32)cc1OC
COC(=O)CC1C(=O)NCCN1C(=O)c1ccc(F)cc1
COc1ccc(Sc2nnc(-c3ccccn3)n2C)c(C)c1OC
C=CCNc1sc(S(=O)(=O)c2ccccc2)nc1S(=O)(=O)c1ccc(C)cc1
O=C(Cc1cc(C(F)(F)F)cc(C(F)(F)F)c1)Nc1ccc(C(F)(F)F)cn1
COc1ccc(-c2cc(C(=O)OCC(=O)c3cn(C)c4ccccc34)c3ccccc3n2)cc1OC
Fc1cc(F)cc(-c2nc3c(C4CCC4)ncnc3[nH]2)c1
Cc1cc(C)n(C(=O)Nc2ccc(Br)cc2)n1
NC(CCSCCC(=O)O)C(=O)O
COc1ccc(OCc2ccc(C(=O)N3CC4CCCN4CC3C)cc2)c(Cl)c1
COc1ccccc1CCC(=O)N1CCN(C(c2ccccc2)c2ccccc2)CC1
O=C(c1cccc(Cc2n[nH]c(=O)c3ccccc23)c1)N1CCN(c2ccc(Cl)cc2)CC1
O=c1cc2[nH]c(SCCN3CCN(c4ccc([N+](=O)[O-])cn4)CC3)ncc-2[nH]1
CCCCN(Cc1ccncc1)C(=O)C1CCCN(c2ncnc3c2nc2n3CCCCC2)C1
CC(=O)NC(Cc1ccccc1)C(=O)NC(C)C(=O)NC(Cc1ccccc1)C(=O)NC(CCC(N)=O)C(N)=O
CC(=O)N1CCC(Nc2nccc(-c3[nH]c(C4CCNCC4)nc3-c3ccc(F)cc3)n2)CC1
CCC1OC(=O)C(C)C(OC2CC(C)(OC)C(O)C(C)O2)C(C)C(OC2OC(C)CC(N(C)C)C2O)C(C)(O)CC(C)CN(CCC(C)(C)NCc2cccnc2)C(C)C(O)C1(C)O
O=C1N=C(N(Cc2ccccc2C(F)(F)F)C2CCCC2)SC1=Cc1c(Cl)cccc1Cl
NC(CCS(=O)(=O)O)C(=O)O
CN(c1cc(F)ccc1F)S(=O)(=O)c1cccc(C(=S)NCC2CCCO2)c1
CSc1cccc(NC(=O)Nc2ccc(C3Sc4ncnn4C3=O)cc2)c1
CCC1(CC(=O)c2cc(C)ccc2C)C(=O)NC(=O)N(C(C)(C)C)C1=O
COc1ccc(NC(=O)c2ccc(C(=O)Nc3ccncn3)cc2)cc1Nc1nccc(-c2cccnc2)n1
c1ccc(-c2cc(-c3cc[nH]n3)c3c(c2)ncc2ccccc23)cc1
COc1ccc(OC)c(C2c3c(nc4ccccn4c3=O)OC(=N)C2C#N)c1
CC1=CC2C(O)(C1=O)C1(C)C(OC(=O)c3cc(O)c(O)c(O)c3)C3(C)CC1(O)C2(C)C3OC(=O)c1cc(O)c(O)c(O)c1
CN1CCC(=C2c3ccccc3Sc3ccc(Cl)cc32)CC1
CCN1C(=O)C2C(c3ccc(C)cc3)NC3(CCCN(CCc4ccccc4)C3)C2C1=O
COc1ccc(C(C)(C)C)cc1NCC(=O)Cc1nnc(SNc2ccc(F)cc2)n1-c1ccccc1
CN(Cc1cccs1)c1ccc2ncc(NC(=O)Nc3cccc4ccccc34)nc2c1
COc1cc(CNCc2ccc(-c3cccc(-c4nc5ccccc5[nH]4)c3)cc2)cc(OC)c1
O=C(COc1ccc(Br)cc1)NC(CN1CCCCC1)c1ccco1
CC(Sc1nnc2cc(-c3cccnc3)sc2n1)C(=O)NC1CCCC1C
CC(O)CNC(=O)c1cccc(NC2=NS(=O)(=O)c3cc(Br)ccc3N2)c1
OCC1OC(Oc2ccc(Oc3ccc(-c4n[nH]c5ccccc45)cc3)cc2)C(O)C1O
CCc1c(-c2ccccc2)nc2c(C)cccn12
N#Cc1nc(-c2ccccc2)oc1NCc1ccc(S(N)(=O)=O)cc1
CCC(C)CCC(C)CC1C(=O)N(C)C(C)C(=O)N(C)C(C)C(=O)NC(C(C)C)C(=O)N(C)C(CC(C)C)C(=O)OC(CC(C)C)C(=O)N1C
O=c1ccc2cnc(Nc3ccc(S(=O)(=O)C4CCN(CCO)CC4)cc3)nc2n1C1CCCCC1
Cc1oc(-c2ccc3c(c2)CN(C)C3=O)cc1C(=O)Nc1ccc2c(c1)OCCO2
CCCC1CCCN(CN(C)C(c2ccccc2)c2ccccc2)C1
CN(C)CC(=O)N1CCc2cc(-c3cccnc3)cc3c2C1CC3
COC(=O)C1(C)CCCC2(C)c3cc(C(C)C)c(C(C)C)cc3C(=NNC(=N)N)CC12
CCCCCc1ccc(C(=O)NC2CCOC2=O)cc1
C=CCN1C(=O)C(=O)N(CCCCCCCCCCC)C1=O
CCc1ccccc1Sc1ccc(C)cc1NC(=O)CNC1CCN(C)CC1
O=C(NNS(=O)(=O)c1cccs1)C1CCN(c2c(Cl)cncc2Cl)CC1
C1CN(C2CCC3(CC2)OOC2(OO3)C3CC4CC(C3)CC2C4)CCO1
COc1ccc2cc(CN(CCCN3CCOCC3)C(=S)NCc3cccs3)c(=O)[nH]c2c1
CCN(CC(=O)Nc1c(F)cccc1F)C(=O)Cc1ccccc1O
CC1OC2OCCCCCCCC(=O)CCC(=O)OCC3CCC(O)C(O3)OC2C(O)C1O
CC(CNCCOc1cc(Br)cc2c1OCO2)c1cccc(-n2cnnc2)c1
CCC(C)C(NC(N)=O)C(=O)NC(=O)C(CC(C)C)NC(=O)C(CC(=O)O)NC(=O)C(CC(C)C)NC(CCC(=O)O)C(=O)O
O=C1NN=C(c2ccccc2)C(=Cc2c3ccccc3cc3ccccc23)N1
CCOC(=O)c1cnc2sc(C(=O)c3ccccc3)c(N)c2c1-c1ccc(OC)cc1
COC(=O)N1c2ccc(Cl)cc2C(c2ccccc2)=NC(C)C1c1ccc(F)cc1
Cc1ccnc(SCc2cccc(I)c2)c1C#N
CC1=C(C(=O)Nc2ccccc2-c2ccc(Br)cc2C)C(c2ccc(F)cc2)n2ncc(C(=O)Nc3ccc(C)cc3)c2N1
C[n+]1cccc2cc(NC(=O)C=CC(=O)Nc3ccc4c(c3)OCCO4)ccc21
CC1C(=O)N(C(CO)c2ccccc2)C2CCN(C(=O)C3CC3)C12
O=C(NC(CC(F)C(=O)O)C(=O)O)c1nc(-c2ccc3[nH]ccc3c2)oc1Cc1cn(C(c2ccc(F)cc2)c2ccc(F)cc2)nn1
COc1ccc(-c2cc3cc(Cl)ccc3nc2C)cc1O
Cc1ccc(SCc2cc(=O)n3ccccc3n2)cc1
COc1ccc2nccc(C(O)CCC3CN(C(=O)O)CCC3C3CC(c4ccccc4)C3)c2c1
O=C(Cc1ccc2ccccc2n1)c1cccc2cc(ONc3ccc4ncccc4c3)ccc12
Clc1ccc(C2=CC3CCNC2CC3)c(Cl)c1
N#CC(Oc1ccc(Cl)cc1Cl)c1c(Cl)cnn(Cc2cccc3ccccc23)c1=O
CCCCCC(O)CN1CCN(C(c2ccccc2)c2cccc(C(=O)N(Cc3ccccc3)Cc3ccccc3)c2)CC1
N=C(N)Nc1cccc(OCCCCNCC(=O)Oc2ccccc2NC(=N)N)c1
CCCCCCCc1cnc(CC2CCN(CO)C2)[nH]1
CC(C)c1n[nH]c(-c2nc(NCc3ccc(Cl)c(Cl)c3)ncc2F)c1Cl
CC(=O)c1cn(CC(=O)N2C(C(=O)NCc3cn(CCCC(F)(F)C(F)(F)F)nn3)CC3CC32)c2ccccc12
O=S(Cc1n[nH]c(=S)n1Cc1ccccc1)OCC1OC(OC2C(O)c3c(CO)cc(O)cc3OC2c2ccc(O)cc2)C(O)C(O)C1O
Cc1ccc(-n2c(O)cc(C=CC(=O)c3cccc(Cl)c3)c(C#N)c2=O)cc1
CCC(=O)c1ccc(OCc2ccc(NN3CCc4ccccc4C3)cc2)c(Cl)c1
CCCCCCCCN(C)C(=O)C#Cc1cccc2c1ccn2S(=O)(=O)c1ccc(C(C)(C)C)cc1
CC(C)CCCC(C)C1CCC2(C)C(=CCC3C2CCC2(C)C(OC4OC(CO)C(OC5OC(C)C(O)C(O)C5O)C(O)C4O)CCC32O)C1
Cc1cnc(NC(=O)N(C)Cc2cn3ccsc3n2)s1
CCN(CC)S(=O)(=O)c1ccc(-c2sccc2-c2ccccc2)cc1
CCOc1ccccc1C1NC(=S)N=C1C
COCCNC(=O)c1cc(=O)c2ccccc2o1
COc1ccc(C2=NC(=O)C(=Cc3ccc(OCc4ccccc4)c(OC)c3)S2)cc1
Cc1cc(C(=O)NS(=O)(=O)N2CCC2)nn1Cc1cc(Cl)cc2cc(C(F)(F)F)oc12
O=C(CCCc1ccccc1)c1ccc(OCCCCCOc2ccc(C(=O)CCCc3nnn[nH]3)cc2)cc1
Cc1ccc(C2ON=C(c3ccc(C4=NOC(c5ccc(C)cc5)O4)cc3)O2)cc1
O=C(CCc1ccn(-c2cccc(OCc3cccc(Cl)c3)c2)n1)NC1CCC1
COc1ccc(S(=O)(=O)c2ccc(C3(OC)OS(=O)(=O)C(C)C3OC)cc2)cc1
CC1CNC(=O)c2cc3ccc(C(=O)Nc4ccon4)nc3n21
COc1cccc(NC(=O)Nc2cccn(Cc3ccccc3F)c2=O)c1
C=CCN=CN=C[N+](=O)[O-]
Cc1cc2cc(S(=O)(=O)NCc3cn4c(-c5ccc(Cl)cc5Cl)c(Cn5ccnc5)c(C)nc4n3)ccc2o1
CCOC(=O)c1cn(CC(=O)c2ccc(-c3ccccc3)cc2)c2cccc(OC)c2c1=O
COC(C(=O)N1CCCCC1Cc1ccsc1)c1cc(C)c2[nH]ncc2c1
CCC(Cc1ccc(NCc2ccc(OC)cc2)cc1)NCC(O)c1ccc(O)c(CO)c1
CCc1cccc(C)c1NCC(=O)Sc1nnc(-c2ccccc2Br)n1-c1ccccc1
CN(C)C(=O)c1cc(Cl)ccc1-c1cc[nH]c2cc(=O)c(I)cc1-2
Cc1c(F)cccc1-c1ncc2sc(-c3ccccc3)nc2n1
COC(=O)c1ccc(N2N=C(C(C)(C)C)CC2c2ccc(OC)c(OC)c2)cc1
O=C1C=C(CCCOCN2CCC(C(=O)c3ccc(C(=O)c4ccc(C(=O)c5ccccc5)cc4)cc3)CC2)CCC1
C#CCN(Cc1ccc2nc(C)cc(Cl)c2c1)c1ccc(C(=O)NC(CCC(=O)O)C(=O)O)c(F)c1
CC1OC(NCc2ccc3ccccc3c2)C(O)C1OC1C(OC2OC(CN)C(N)C(O)C2O)C(N)CC(N)C1OC1OC(CN)C(N)C(O)C1O
COc1cc2nc(-c3nn(-c4ccccc4)c4nc(-c5ccc(C)cc5)nn4c3=O)oc(=O)c2cc1OC
CCOC(=O)C1=C(C(=O)OCc2ccccc2Br)C2N(C)c3ccccc3C23CC(CC)(CC)N(C(=O)CC)C3=N1
OC(COc1ccc(Cl)cc1Cl)CN1CCC(n2cccc2)CC1
CC(=O)NOc1ncc(C#Cc2ccc(CC(C)CC(C)C)cc2)cn1
COc1ccc(-c2nnn(CCCCCOc3c(C)nc(N4CCOCC4)nc3N3CCOCC3)n2)cc1
CC=Cc1cn(C2CC(O)C(CO)O2)c(=O)[nH]c1=O
COc1ccc(C(=O)Nc2oc3ccccc3c2NC(=O)c2ccncc2)cc1
CN1CCOC(c2cc(C(F)(F)F)cc(C(F)(F)F)c2)C1
CCc1cc(CNC2CCc3cc(OC)c(OC)c(OC)c3-c3ccc(SC)c(=O)cc32)cc2c1OCO2
Cc1ccc(S(=O)(=O)N2CCN(c3ccnc4cc(Cl)ccc34)CC2)cc1C
CC1(C)CC(=O)C2=C(C1)N(c1cccc(C(=O)O)c1)C1=C(C(=O)CCC1)C2c1ccc([N+](=O)[O-])cc1
O=C(CCNC(=O)Cn1ccc2cc(Br)ccc21)NCCCc1ccccc1
Cc1cn(-c2nccnc2C2CCCN(C(=O)CNc3ccc(C(C)(C)C)cc3)C2)cn1
CCC1C(=O)OCC1CC(=O)NC(CO)c1ccccc1
O=C1Cc2c(-c3ccc(F)cc3)cc(-c3ccccc3)nc2-c2ccccc2N1
O=C(NCN1CCN(c2ccc3c(n2)OCC2C(Cc4ccccc4)OC(=O)N32)CC1)c1ccc(Cl)cc1
CCCCCCCN1CCCN(C2CCCC(Nc3ncccn3)C2)CC1
CNc1nc(CN(C)C(=O)c2ccco2)cs1
CC(=CCCC(C)=CCCC(C)=CCCC(C)=CCCC(C)=C(C)C)CCC=CCC1=CC=CC2C(=O)C=C(C)C2C1
Cc1cccc(-c2nc(SC(=O)CNCC3CCCO3)c(-c3ccc4c(c3)OCCO4)[nH]2)c1
O=C(CSc1nc(=O)cc(O)[nH]1)Nc1ccccc1[N+](=O)[O-]
CNC(=O)c1ccc(C(O)(C(F)(F)F)C(F)(F)F)cc1
COCc1nc(CC(NC(=O)C(C)(O)Cc2ccccc2)C(=O)NCc2ccc(OC)cc2)c[nH]1
CCCCCCCCc1ccc(CCC(N)CCP(=O)(O)O)cc1
COc1ccc(N(CC(=O)Nc2sc(C)nc2C)S(=O)(=O)c2c(C)n[nH]c2C)cc1
COc1ccccc1NCC(=O)N(C)CS(=O)(=O)c1cn(CC(=O)C2CCC2)c2ccccc12
CC(C=Cc1ccc(O)c(O)c1)=NNc1nnc(N(C)C)s1
CCc1cnc(CNC(=O)C2CCSC2)cn1
CC(C)OC(=O)N1CCC(n2c(=O)[nH]c3ccccc32)CC1
CCOc1ccc(-n2ncc3c2CC(C)(C)CC3NC(=O)c2cc3cncnc3cc2OCC)cc1
CC1=CC(=O)CC2(C)CC3OC(=O)CC(OC(=O)Cc4ccc(O)cc4)C3(C)C(O)C12
O=C1NCC(O)c2ccc(Br)cc21
COc1cc(C=C2C(=N)N3N=C(S(C)(=O)=O)SC3=NC2=O)cc(Br)c1O
Cc1ccccc1-n1[nH]c(C)c(C=NNC(N)=S)c1=O
O=C(O)c1ccc(CCNc2ccc(Cc3ccc(NCCCNc4ccc(C(F)(F)F)cc4)cc3)cc2)cc1
CC(=O)NC(CNc1ccc(C)c(C)c1)C(=O)Nc1ccc(SC(C)=O)cc1
CC(C)CC(O)C(O)C(CC1CCCCC1)NC(Cc1c[nH]cn1)C(=O)NC(Cc1ccccc1)C(=O)NC(=O)N1CCOCC1
CC(=O)NC(=O)C(Cc1ccc(OP(=O)(O)O)cc1)C1CCN(CCC2CCNCC2)CC1
CCCCCCCCCCCCCCCCN(CO)Cc1ccccc1
CN(C)c1ccc(C#Cc2ccc(NC(=O)CCl)cc2)cc1
CCc1cccc(CC)c1NC(=O)C12CC3CC(C1)CC(n1cnc(C)c1)(C3)C2
Nc1nc(Cl)nc(NC2(C#Cc3cccnc3)CC2)n1
COc1ccc(N2C(=O)NC(NC(=O)Nc3cccc(C)c3)(C3CC3)C2=O)cc1
CCOC(C)C(=O)Nc1cc(OC(C)=O)c(C#N)cc1F
Oc1ccc(-c2ccccc2)cc1
NS(=O)(=O)c1cccc(NC(=O)CN2CCN(C(=O)CNC(=O)c3ccc(C(=O)CNS(=O)(=O)c4cccc([N+](=O)[O-])c4)cc3)CC2)c1
CCCOc1ccc(-c2nc(-c3ccccc3)no2)cc1C#N
CS(=O)(=O)C(=O)c1ccc(Nc2ncc(C(F)(F)F)c(Nc3cccc(NNN4CCC(C5CCCCC5)CC4)c3)n2)c(O)c1
CC(=O)N1CCc2ccc(S(=O)(=O)NCC(=O)Nc3c(C)cc(C)cc3Cl)cc21
O=C(O)Cc1ccc(-c2ccc(Cl)cc2OCc2ccc(C(F)(F)F)cc2)cc1
CCOC(=O)C1C(C(=O)c2ccc(OCCN(C)C)cc2)C12C(=O)Nc1ccccc12
CC(C)C(NC(=O)c1ccco1)C(=O)OC(=O)CNc1ccc2[nH]c(=O)[nH]c2c1
CC(C)(C)NC(=O)CNC(=O)OCc1ccccc1
C#CC1(CC(C)CCCCCCCC)C(C(=O)CCCCCCCCC)=C(O)C2(CCCCCCC)C(=O)C(C(C#N)CCCCCCCCCCC)=C(O)C1(C)C2=O
CCc1nc2c(C)cc(C)nc2n1Cc1ccc(OC(C(=O)NC)C(c2ccccc2)C(NC)c2ccccc2)cc1
CCCC#Cc1ccc2oc(=O)c(-c3nnn(Cc4ccc(Cl)cc4Cl)n3)cc2c1
COc1ccc(C2Nc3ccccc3C(=O)N2Cc2ccccc2)cc1
CCCCN(CC)CCCN1CN(CCCN2CNc3ccccc3[S+]2[O-])CN(S(=O)(=O)c2ccc(OC)c(OC)c2)C1
CC1=CC2(CC(C)C3C(CC4(C)C5CCC6C(C)(C)C(=O)CCC67CC57CCC34C)O2)OC1=O
CC(C)COc1ncccc1-c1nc(=O)c2nn(-c3ccccc3)c(Cc3ccco3)c2[nH]1
Cc1cc(C(=O)C=Cc2cccn2C)c(C)n1-c1ccccc1
C=C1CC23CC1CCC2C1(C)CCC2C(C)(COC(C)=O)C(C(=C)C)CCC2(C(C)=O)C1CC3=O
CC(NC(=O)N1CCCn2cnc(CN3CCCC3)c2C1)c1ccncc1
CCCCCCCCCCCCCCCCN(Cc1ccccc1OC)C(=O)Nc1c(C(C)C)cccc1C(C)C
Cc1ccccc1OC(=O)c1cc(CNc2n[nH]c3c2ccc2sc(C(C)C)nc23)on1
O=C(NCc1ccc(Br)cc1F)Nc1ccc(-c2cccc(Br)c2)cn1
Clc1cccc(OCCNC2C3CN(CC4CC4)CC32)c1
CC(C)NC(=O)C1CC2CN(S(=O)(=O)N(C)C)CC1O2
COc1ccccc1NC(=O)C1CCN(S(=O)(=O)c2ccc(-n3cnnn3)cc2)CC1
CCCN(CCC)CC(CC1CCc2c(ccc3[nH]c(=O)c4sccc4c23)O1)C(=O)O
Fc1ccc(C2=NC(c3ccc(Cl)cc3)N3CCSC3=N2)cc1
COc1cccc(C(c2nnnn2Cc2ccccc2)N2CCN(c3cc(C)ccc3C)CC2)c1
Cc1ccccc1OC(=O)CNc1cc(C)c2ccccc2n1
CCCN=c1c(C(=O)Nc2ccc(Cl)cc2)cn(S(=O)(=O)c2ccc(C)cc2)c2ccc(CC)cc12
Cc1ccc(C(C)c2nnc(NC(=O)c3ccccc3Cl)s2)cc1
CC1OC(OC2CC3(C)C4CCC5C(C)(C)C(=O)C(=O)CC56CC46CCC3(C)C2C(C)C(O)C(C)(C)O)C(O)C(O)C1O
CON=C(C(=O)NC1C(=O)N2C(C(=O)O)=C(Cn3cnc4c(N)ncnc43)CSC12)c1csc(N)n1
O=S(=O)(Nc1cc(-c2cc(C3CC3)no2)ccc1N1CCOCC1)c1ccccc1Cl
COc1ccc(N2CCN(CCO)C(Cc3c[nH]c4ccccc34)C2)cc1
COc1ccc(C(=O)NCc2ccnn2Cc2ccc(F)cc2)cc1F
CC12CCC(C(=O)Nc3cccc(C(=O)C=Cc4ccccc4)c3)(OC1=O)C2(C)C
O=C(CCCCCCc1ccccc1)NCCCCCCCCCCCCCNc1c2c(nc3cc(Cl)ccc13)CCCC2
COC(=O)CCNC(=O)Nc1ccc(N(C)C)nc1
COc1ccc(O)cc1-c1cccc(NC(=O)Nc2ccc(-c3csc4ncnc(N)c34)cc2)c1
Cn1c(=O)oc2cc(S(=O)(=O)NC(CN3CCc4ccccc4C3)c3ccco3)ccc21
Cn1nc(C(F)(F)F)c(-c2ccc(F)cc2)c1NN1CCc2nc3sc(C(=O)C(=O)c4ccco4)c(Cl)c3cc2C1
CCCOC(=O)CSc1nc(N)c(C#N)c(C2CC2)c1C#N
COc1cc(C(O)C(CO)NO)ccc1Oc1ccc(Cl)cc1
COC(C=CCn1c(Cc2ccccc2)c(C)c2cc(OC(=O)CC3OC3C(=O)OC(C)C)ccc21)OC
COc1ccc(NC(=O)Nc2ccc(C)cc2F)cc1OC
COc1cc(C(=CC#N)c2ccccc2)cc(OC)c1OC
O=C(NN=c1[nH]c2ccccc2c(=O)n1C12CC3CC(CC(C3)C1)C2)c1ccccc1
COOP(=O)(NC(C)C(=O)CC1OC(n2cnc3c(OC)nc(N)nc32)C2(CCC2)C1O)Oc1ccc(Cl)cc1Cl
Cc1onc(-c2ccccc2Cl)c1C(=O)N1CCN(c2ccccc2F)CC1
CC(C(=O)O)C1c2cc(OCc3ccccc3)ccc2C(=O)N1c1ccc(-c2ccccc2)cc1
COc1ccc2c(c1)C(c1ccccc1)=NCc1nnc(-c3cccc(Br)c3)n1-2
COc1ccccc1NC(=O)C(=Cc1ccncc1)NC(=O)c1ccc(Br)cc1
Cn1nc(C(C)(C)C)cc1NC(=O)CCc1cn2cccnc2n1
COc1ccc(C(=O)C(c2ccc(OC)cc2)C2C(=O)Oc3ccccc32)cc1
COc1ccc2c(c1)OCC(C=C1NC(=S)NC1=O)=C2
Cc1cc(NC(=O)CN2C(=O)c3cccc([N+](=O)[O-])c3C2=O)no1
O=C(Oc1ccccc1F)c1cccc(=S)[nH]1
COc1cccc(COC(=O)c2cc(NC(=O)c3cc(OC)c(OC)c(OC)c3)cc(OC)c2)c1
Cc1ccc(S(=O)(=O)n2c(=O)oc3ccc(Cl)cc32)cc1
Cc1cc(Br)ccc1CCNC(=O)c1cc2c(=O)n(C)ccc2n1C
COc1ccccc1OC(=O)COC(=O)CNC1CC1
CC(=O)Nc1ccc2c(c1)CCN(c1ccc3cc4ccccc4cc3c1)C2=O
N#CCCN1c2ccccc2C(N2CCOCC2)c2c1nc1c(c2-c2ccoc2)CCCC1=Cc1ccoc1
CCCn1c(=O)c2nc(-c3ccc(OC(=O)COCC)cc3)[nH]c2n(CCC)c1=O
CC(C)(C)c1ccc(-c2nc3ccc(Br)cn3c2-c2cccc(OCC#N)c2)cc1
COc1ccc(-c2nnc3c(N4CCN(S(=O)(=O)c5ccc(Br)cc5)CC4)nc4ccccc4n23)cc1
CN(C(=O)CC(N)C1CCNCC1)C1CN=C(NC(N)=O)NC1=O
CC(C)(C)c1ccc(C(=O)N2CC3c4ccccc4N(CC=Cc4ccccc4)C3CC2CO)cc1
CCCCNC(=O)C(=O)Cn1cnc2sc(-c3ccccc3)cc2c1=O
CC(N)C(=O)N1CCOCC1C(=O)NC(C(=O)NC(Cc1ccccc1)C(=O)NC(C(=O)O)C(C)C)C(C)C
COc1cccc2c1CCCC2C1c2cccc3c2N(C(=N)N1C)C(C)(C)S3
COc1ccc(C(C)=O)c(O)c1OCc1ccccc1
CC(C)C(NS(=O)(=O)c1ccc(SCc2ccc(Cl)cc2)c([N+](=O)[O-])c1)C(=O)NO
CC(CCc1ccccc1)NCC(=O)c1ccc(Cl)cc1Cl
NC(N)=NCC(CCOCCc1c[nH]c2ccccc12)(CCc1ccccc1)C(=O)NC(=O)OC1C2CC3CC(C2)CC1C3
CCCN(CCC)C(=S)Nc1ccccc1
COc1ccc(N=C2C(=O)N(C)C(=O)N(C)C2=O)c(OC)c1OC
CN1CCN(C(=O)c2cc3c(n(Cc4ccccc4)c2=O)-c2ccccc2S(=O)(=O)C3)CC1
CN(CCCCCOc1ccc(C(=O)NC2CC2)cc1)Cc1ccccc1
N=C(N)NCCc1cc(Br)c(OCCCCCCc2csc(N)n2)c(Br)c1
O=C(CCCN1CCC(c2ncc[nH]2)CC1)NC(=O)c1cccc(Cl)c1
CC1(C)SC2C(NC(=O)OCc3ccccc3)C(=O)N2C1C(=O)O
N#CC1C(=N)Oc2cc(O)c(Br)cc2C1c1cccnc1
Cc1cc(C)nc(SC(=O)CNc2c(C)n(C)n(-c3ccccc3)c2=O)n1
Oc1ccc(Br)cc1CNc1ccccn1
N=C(N)NCCCC(NC(=O)Cn1c(-c2ccc(F)cc2)cccc1=O)C(=O)c1nnc(-c2ccccc2)o1
CC(=O)N1CCN(C(=O)c2ccccc2-c2nc(-c3ccc4ccccc4c3)no2)CC1
N#Cc1cc(C(N)=O)ccc1Oc1ncnc(ON2CCC(C(=O)OOc3ccc(N4CCC(C5CCC5)CC4)cc3)CC2)c1Br
O=C(CCn1ccc2ccccc2c1=O)N1CCN(c2ccccc2)CC1
NS(=O)(=O)c1ccc(-c2ocnc2-c2ccccc2)cc1
CC(OC(=O)c1ccc(Cl)cn1)C(=O)NC1CCCCC1C
O=C(O)C(Cc1ccccc1)N1CC(CN2CCC(c3ccccc3CCc3ccccc3)CC2)C(c2ccccc2)C1
CCc1n[nH]c(C2CN(C(=O)CC(C)c3ccccc3)CCO2)n1
CCCCCCCCN(CC(=O)O)c1ccc(OCC(=O)O)cc1
CC(C)n1nc(-c2ccc3c(c2)OCC2C(CN)OC(=O)N32)c2cccnc21
C[N+]12CCC34c5ccccc5N5C6OCC=C7C[N+]8(C)CCC9%10c%11ccccc%11N(C%11OCC=C(C1)C(CC32)C%11C54)C9C6C7CC%108
COc1cccc(OCc2nnc(SCC(=O)N3CC(C)OC(C)C3)n2CCC2=CCCCC2)c1
CCCCCCCCC=CCCCC(O)COC1OC(CO)C(O)C(O)C1O
Cc1nc(NCc2ccc(Br)cc2)c2nc(-c3ccco3)cn2n1
Cc1c2c(=O)n(-c3cccnc3)[nH]c2c(C#N)c(=O)n1-c1ccccc1Cl
O=[N+]([O-])c1ccc(S(=O)(=O)N2CCN(Cc3ccc[nH]3)CC2)cc1
Cc1ccc(C(=O)COC(=O)c2ccccn2)cc1
COc1cccc(C(CNC(=O)c2ccc(S(C)(=O)=O)cc2)N2CCCCC2)c1
Cc1ccccc1Oc1ccc(S(=O)(=O)Nc2ccc(F)cn2)cc1C#N
COc1ccc(C(=O)NCC2CC2(Cl)Cl)cc1OCCCOc1c(Cl)cc(Cl)cc1Cl
NC(=O)c1cnc(N2CCC3CN(Cc4cccc(F)c4)S(=O)(=O)C3C2)c(F)c1
N#Cc1ccccc1C(=C(c1ccccc1O)c1ccccc1[N+](=O)[O-])c1ccccc1C#N
CCCOCC1c2[nH]c3ccccc3c2CC2C(=O)NC(Cc3ccccc3)C(=O)N21
Clc1ccc(NCc2cccnc2)cc1
O=C1CCCc2nc(C3CCC3)c3c(c21)CCN3CCc1ccccc1-n1ccnc1
C=C(CCC=C(C)C)CCC(=O)C(=C)C
O=C(CCC(=O)N1CCN(S(=O)(=O)c2ccccc2)CC1)Nc1cccc(F)c1
CCC1(O)CCN(C(=O)N2C3CCC2C(C(=O)OC)=C(c2ccccc2Cl)C3)CC1
CCC(c1c(O)c(OC)c2c(c1O)C(=O)CC(c1ccccc1)O2)c1c(O)c(O)c(C2=NCC[S+]([O-])CC2)c(O)c1C(=O)CCc1cc(OC)c(O)c(OC)c1
NS(=O)(=O)CCNC(=O)Nc1c(F)cc(-c2cccc(C(F)(F)F)c2)cc1F
N=C(N)c1cccc(CC(C(=O)NS(=O)(=O)NCC2OCCO2)C2CCN(SCCN)CC2)c1
CCCCCCOc1ccc(C(=O)Cn2cncn2)cc1OC
O=S(=O)(c1ccccc1F)N1CCN(c2ccc(C(O)(C(F)(F)F)C(F)(F)F)cc2)C(c2nccs2)C1
Cc1ccc(C(C)C)c(OC(=O)CNc2ccc3c(c2)OCO3)c1
N#Cc1c(Cl)nc(Nc2ccccc2O)c(C#N)c1-c1cccc(F)c1F
C=C1C2CC(OC(C)=O)C3C4(C)CCCC(C)(C)C4CC(O)C3(C2)C1OC(C)=O
CCC(Oc1cccc2c1OC(C)(C)C2)C(=O)N1CCOCC1
CCCCN(CCCC)CCCNc1cc(C)nc2c(-c3ccc(OC)cc3)c(C)nn12
NC1Cc2ccccc2C1
CC(C)CC(NC(=O)OCc1ccccc1)P(=O)(O)CC(C)C(=O)O
COc1cc(Nc2c(C#N)cnc3cc(-c4cc(C)n(C(=O)NCCCN5CCOCC5)n4)sc23)c(Cl)cc1F
C=CCSC(=S)N1CCN(c2ccccc2OC)CC1
COc1c(-c2ccc(Cl)cc2Cl)nn2c1CNCC2
COc1cc(OC)cc(-c2nc(-c3ccc4c(c3)OCO4)no2)c1
COc1ccc(C)cc1NC(=O)C(CO)NC(=O)CC(C)(C)C
Cn1cc(NNCCN2CCOCC2)cc1C(=O)Nc1cc(C(=O)C(=O)c2nc(-c3ccccc3)cnc2N)n(C)c1
CCN(Cc1ccc(OC)cc1)Nc1sccc1C(=O)C(=O)NCCO
O=C(Nc1c(Cl)cc2c(c1Cl)CC(=O)N2CCCl)c1ccc(Br)cc1
CNc1cccc(-c2ccc3c(N4CCOCC4C)nc(N4CCOCC4C)nc3n2)n1
Cc1cc(C)c(N2C(=S)N(c3ccc(C#N)c(C(F)(F)F)c3)C(=O)C23CCC3)c(C)c1
COc1ccc(C(C)=NNC(=S)Nc2ccccc2)cc1F
CCc1c(C)[nH]c2c(c1=O)CCC(=O)N2C(C)C#N
Clc1ccc(C2c3[nH]c4ccccc4c3CCN2Cc2ccco2)cc1
O=C(c1ccc(Cl)cc1)N1CC2C(c3ccc(Cl)cc3)C(CO)N2C(=O)C1Cc1ccc(Cl)cn1
CCC(CC)c1nc(NCc2ccc(-c3ccccc3-c3nn[nH]n3)cc2)c2ncn(C(C)C)c2n1
Cc1ccc(-c2nn(-c3ccc(Cl)cc3)cc2C=NNC(=O)c2cnccn2)cc1
O=C(CCCOc1ccccc1F)N1CCN(S(=O)(=O)c2ccc(F)cc2C(F)(F)F)CC1
CN1CC2(CCCN(C(=O)c3cccc(Cl)c3)C2)CC1=O
O=C(NCc1ccco1)c1ccccc1Cn1cncn1
N=C(NC(Cc1c[nH]c2ccccc12)c1nnc(CCCCc2ccccc2)n1Cc1ccccc1Cl)c1ccc(O)cc1
Clc1cc(-c2ccc3cc(C4=NCCN4)[nH]c3c2)ccc1N1CCC(C2=NCCN2)CC1
CCOC(=O)c1ccc2nc(NC(=O)Nc3cc(F)ccc3F)sc2c1
COc1ccc(S(=O)(=O)NC2CCN(C)CC2N(C)c2ncnc3[nH]ccc23)cc1
O=CN(CCCCCOc1ccc(-n2cccc2)cc1)c1ccc2c(c1)OCO2
COC(=O)CNOc1ccc(C(C)C2CN(c3cc(OC)cc(OC)c3)C2)cc1
COc1ccc(C(CCc2cc(-c3nc(-c4ccccc4)c(-c4ccccc4)o3)c3c(n2)-c2ccccc2C3)C(=O)O)cc1
O=C(Nc1ccccc1Br)NC1C(=O)N(c2ccc(N3CCOCC3)cc2)C1C=Cc1ccccc1
O=c1[nH]c(-c2cnc3ccccc3n2)nc2sccc12
COc1cc(CCNCCc2ccc(F)cc2)ccc1O
O=C(c1cc(-c2ccccc2)on1)N1CCC1c1nc(-c2cccc(Cl)c2)no1
Cc1cccc(Cn2c(-c3ccc(O)cc3)c(-c3ccc(O)cc3)c3cc(O)ccc32)c1
Cc1cc(C)c2c(=O)n(CC(=O)O)nnc2n1
CCC(=O)N1CCN(C2c3ccc(Cl)cc3CCc3cccnc32)CC1C
Cc1cc(C)c2nc(C)n(-c3ccc(CN4CC(C(=O)O)CC4NS(=O)(=O)c4cccc(C#N)c4)cc3)c(=O)c2c1
CCCCCCCCC=CCCCCCCCCOCC(=O)SC(=O)C(N)CNCC(=O)O
COc1ccc(NCC(=O)OCC(=O)C2(C)CC3(C)CCC2C3)cc1OC
Cc1[nH]n(-c2nc(-c3ccccc3)c(C(=O)O)s2)c(=O)c1C(=O)C=Cc1ccccc1
CONc1c(C(=O)C(=O)C(=Cc2ccc(C(F)(F)F)cc2)NC(=O)c2ccncc2)[nH]c2ccccc12
CC(C)(C)c1cc(CN2CCN(CCc3ccccc3)CC2)c(O)c(C(C)(C)C)c1
NCCC1NC(=O)c2coc(n2)-c2coc(n2)-c2coc(n2)C(CCN)NC(=O)c2coc(n2)-c2coc(n2)-c2coc1n2
CC(C)CCn1c(=O)c(C2=NS(=O)(=O)c3ccccc3N2)c(O)c2ccccc21
FC(F)(F)c1cccc(Nc2cc(NCCCN3CCCC3)nc(NCCCN3CCCC3)n2)c1
Cc1c(C(=O)C=Cc2ccc([N+](=O)[O-])cc2)cnn1-c1ccccc1
c1ccc2sc(-c3ccc(SC4CCN(c5ncnc6ccsc56)CC4)nc3)cc2c1
CCc1c(C(=O)NCCCN2CCC3(CC2)CC(c2ccccc2)C3)[nH]c2ccccc12
COc1ccc(OC2CSCCC2NC(C)=O)cc1
CCCn1c(=O)c2[nH]nnc2n(Cc2ccc(OC)cc2)c1=O
Cc1cccc(NCn2c(N3CCN(C)CC3)nc3ccccc3c2=O)n1
CCN1C(=O)N(CC)C(=O)C2(CP(=O)(Nc3ccccc3)OC2C(O)C(CO)OC(=O)C(C)(C)C)C1=O
CCCOc1ccc(-c2c(CC)nc3nc(S(=O)(=O)NC(=O)Cc4ccccc4)nn3c2C)cc1
N#Cc1cc(S(=O)(=O)Nc2nccs2)ccc1Oc1ccc(C(F)(F)F)cc1-c1cn[nH]c1
CC(=O)c1sc(NN=CC2=CCCN2)nc1C
COc1cc(C=CC(=O)SC2=NCCN2Cc2cccnc2)cc(OC)c1OC
CS(=O)(=O)C(=Cc1cccs1)C(=O)c1ccc(Br)cc1
O=C(O)C=Cc1ccc2[nH]c3c(c2c1)CCCC3
O=C1CC(N2CCN(CCOc3no[n+]([O-])c3S(=O)(=O)c3ccccc3)CC2)C(=O)N1Cc1ccccc1
COc1ccc(C(C(=O)N2CCN(c3ccc(NCc4ccccc4)cc3C(F)(F)F)CC2)c2ccccc2)cc1OC
COc1ccc(C2(CNC(=O)C(=O)Nc3ccccc3C)CCCC2)cc1
CCOc1ccc(NC2(c3cccs3)CCCC2)cc1
CC(C)CC(=O)N1CCC(Oc2ccc(-c3ccc(C(=O)N4CCCCC4C)cc3)cc2)CC1
CC(=O)Nc1nc(C)nc2nn(C)cc12
CC1CCOC(C2CCc3cc4c(cc3N2)OCC4=O)O1
COc1ccc(C=Cc2cc(O)c3c(=O)cc(-c4ccccc4Cl)oc3c2)c(OC)c1OC
NS(=O)(=O)c1nnc(NS(=O)(=O)c2cccs2)s1
Cc1ccc2c(C)c(C(=O)NCc3ccco3)c(=O)oc2c1C
CCOC(=O)c1c(-c2nccs2)nn(-c2ccc([N+](=O)[O-])cc2)c1C(=O)c1ccco1
COc1nc(Cl)c(-c2nc3ccccc3n2Cc2ccccc2)c(OC)n1
OCC(CO)Sc1nc(NCc2ccc(F)cc2)cc(-c2cccc(Cl)c2)n1
CN(C)c1cccc2c(S(=O)(=O)Oc3cccc4c3C(=O)C=C(N3CC3)C4=O)cccc12
CCCOc1cc(CC(C)O)ccc1OCC
Nc1nc(-n2ccc(=O)[nH]c2=O)nc2c1nnn2C1OC(CO)C(O)C1O
O=C(Cn1c(CN2CCOCC2)nc2ccccc21)NN=Cc1cccnc1
NC(Cc1cnc[nH]1)C(=O)NC(=O)C(NC(=O)C(Cc1ccccc1)Nc1ccccc1F)c1ccccc1
CS(=O)(=O)NCC(=O)C1CCCC1
Cc1cccc(NCC(=O)Sc2nc(C)cc(C)n2)n1
COC1CCCC2(COC(N)=N2)C1
O=C(NC1COC(=O)C1O)c1ccccc1
CC1CN2CCCC2CN1C(=O)N1Cc2c([nH]n(-c3ccc(F)cc3)c2=O)C1(C)C
Cc1noc(NS(=O)(=O)c2ccc(Cc3nc(-c4cccs4)cs3)cc2)c1Cl
O=C(Cn1c(=O)cnc2ccccc21)Nc1cccc(Cl)c1
CCCCC(=O)N1CCN(c2nc3cc(Cl)ccc3o2)CC1
COC(=O)C=C1Sc2ccccc2N1CC(=O)Nc1ccc(F)cc1F
O=C(Nc1ccccc1F)c1ccc2c(c1)NC(=O)c1ccccc1S2
COC(=O)N1C2=C(CCC2)SC1c1cc(OC)c(OC)c(OC)c1
COC(=O)C12OCC34C(CC5C(C)C6=C(C)C(=O)OC6(O)C(O)C5(C)C3C(O)C1O)OC(=O)C(OC(=O)C=C(C)C)C24
CC1CN(C(C)CO)C(=O)Cc2cc(N(C)C)ccc2OC1CN(C)C(=O)Nc1ccccc1
O=C(COCc1ccc(C(=O)Oc2ccccc2)o1)Nc1ccccc1Cl
C=CCNC(=O)Cn1c(SCC(=O)Nc2ccc3c(c2)OCCO3)nc2ccccc2c1=O
CC1COc2ccc(NCN(C)Cc3ccc(Cl)c(Cl)c3)cc2C(=O)N(C)CC(Cc2ccc3occc3c2)C(C)CN(C)C1=O
COC(=O)CN1C(=O)c2cccc3c(NC4(c5ccccc5OC)CCCC4)ccc1c23
Cc1ccc(-c2c(Oc3ccccc3)n(Cc3ccccc3)c3ccccc3c2=O)cc1
COc1ccccc1N1CCN(c2ccc(NC(=O)c3ccc4c(c3)OCO4)cc2)CC1
Cc1ccc(C2=NN(c3nc(=O)c(C#N)c(-c4cccnc4)[nH]3)C(c3ccc(C)cc3)C2)cc1
Cc1ccc(NC(=O)c2cc(-c3ccc(C)o3)n(Cc3ccccc3F)c2C)c([N+](=O)[O-])c1
N=C(N)NC(CCCNC(=O)OCc1ccccc1)C(=O)NCCCC(NC(=N)N)C(=O)c1nc2ccccc2s1
CCCc1[nH]c2cccc(=O)c-2c(NC2CCCCC2)c1C#N
O=C(CCn1c2ccccc2c2nnc(SC3CCCO3)nc21)NCc1ccccc1
CC(=O)NC1=C(C#N)C(c2ccc3c(c2)OCO3)c2ccccc2O1
NC(=O)c1ccccc1NC(=O)C(C[N+](=O)[O-])=NO
N=C(N)c1cccc(CC(NS(=O)(=O)c2ccc3ccccc3c2)C(=O)N2CCCC(CN)C2)c1
O=C(Nc1ccc(Br)cc1Br)c1ccc(C(=O)NC2CCC(O)C2)cc1
CCC(C)(C)C(C)c1cc(C(F)(F)F)cc(C(F)(F)F)c1
CC1C2Cc3ccc(O)cc3C1(C)CCN2CCCF
NCCCC1CNC(=S)N1CCCC1CCCCC1
CC(=O)c1ccccc1S(=O)(=O)C(C)=O
CC(CO)NCCC=Cc1cccnc1
COc1ccc(S(=O)(=O)N(C)C(=O)CNc2cc(C)ccc2C)cc1
O=C(c1cc(C(=O)N2Cc3cccnc3Nc3ccccc32)ccc1Cl)N1CCc2ccccc2C1
CC1(C)CN1c1c(C(N)=O)cnn2c(C(F)(F)F)ccc12
CCON1CCN(c2nc(C#N)c(C(=O)C(C(=O)NC(C)=O)(C(F)(F)F)C(F)(F)F)cc2C#N)CC1
Cn1nc(C(N)=O)c2c1N(C(=O)c1ccc(OCc3ncccc3C#N)cc1)C(C)(C(=O)O)C2
CN(CCc1ccccc1)C(=O)C(Cc1c[nH]c2ccccc12)NC(=O)c1cnccn1
COc1c(C(=O)NC(=O)Nc2ccc3c(c2)C(C)(C)C(=O)N3C)cc(Br)c2ccccc12
COC(=O)n1nnc(CNC(=O)c2c(OC)ccc(F)c2F)n1
COC(C(=O)NCOC(=O)C(OCc1ccccc1)C(O)C(O)C(OC)C(=O)OCc1ccccc1)C(C)C
CCC(=O)c1cc(N(NC(C(=O)O)C(C)C)c2ccccc2)c2[nH]c3c(OC)cccc3c(=O)c2c1
CC(=O)Nc1nccn2c(-c3ccc4c(c3)OCO4)nnc12
CCN(CC)S(=O)(=O)c1ccc(N=Cc2cc(C)n(-c3ccc(O)cc3)c2C)cc1
O=C(NCC1CCCO1)C1COc2ccc(F)cc2C1
CC(C)C(NC(=O)CNC(=O)CNC(=O)C(NC(=O)C(N)Cc1ccc(O)cc1)C(C)O)C(=O)N1CCCC1C(=O)NC(C(=O)O)C(C)O
Cc1ccc(C)c2[nH]c(=O)c(CN(CCO)C(=O)NCc3ccccc3)cc12
CCOc1ccc2[nH]c(C)cc(=O)c2c1
O=C(N1CCCC1)C1(CCC2CCCCC2)CCN1Cc1ccc(Cl)cc1
COc1ccc(C(C)(C)C)cc1NC(=O)Nc1ccc(-c2cnc3cnccn23)cc1
Cc1ncc(-c2cc(-c3ccc(C(F)(F)F)cc3)cc(N3CCOCC3)n2)n1C
O=C(N1CCCCO1)N1CCCCC1Cc1cc2ccccc2[nH]1
O=C(c1ccco1)N(CC(O)CN1CCOCC1)c1ccc(F)cc1
COc1ccc(N2CCN(C(=O)c3cc(C)nn3-c3cc4ccccc4cc3S(C)(=O)=O)CC2)cc1
CCCCN1CCN=C1NC#N
CN(C)CCC(CS(=O)(=O)c1ccccc1)c1ccc(-c2cnc3[nH]ccc3n2)cc1
CC(C)c1cc(-c2ccc(C=C3C(=O)Nc4ccccc43)o2)ccc1N
CCc1cc(C2NC(C(C(=O)NC3(C#N)CC3)C3CCCCC3)SC2(C)C)ccc1Cl
O=C(Cn1ccc2ccccc2c1=O)NCC(=O)Nc1ccc2c(c1)OCO2
COc1ccc2c(c1)N(CC(=O)NC1CCCC1)CCO2
CC1CC(NC(=O)Nc2ccccc2)c2ccccc2O1
COc1ccc(-c2cc(-c3ccccn3)[nH]c(=S)c2-c2cc(OC)c(OC)c(OC)c2)cc1O
CN(C)CCOc1c(Br)cc(CC(=O)NC(Cc2ccccc2)C(O)CNCCc2ccccc2)cc1Br
CC1(O)C(O)C(COP(=O)(O)O)OC1n1cnc2c(Cl)nc(N)nc21
Cc1cc(C(=O)O)nn1Cc1cc(Cl)cc(Cl)c1OCCC1(O)C2=CCC3=C(CCC4C(C)(C)CCCC34C)C2(C(=O)O)CCC1O
Brc1cccc(CN2C3=NCCCN3c3ccccc32)c1
CN1CCN(C(C(=O)Nc2ccccc2Cl)c2ccc(-c3nnc4n3-c3cccnc3Nc3ccccc3-4)cc2)CC1
CCOc1ccc(CC2CCCN(C(=O)Cc3ccnc(F)c3)C2)cc1
Cc1nc(CN2CCC3OC(COCc4cccnc4)CCC32)cs1
C=CC(c1ccccc1)c1ccc(OC(F)(F)F)cc1
COc1ccccc1CC(Cc1ccccc1)NSC
COC1C(C)C(OC(C)=O)C=COC2(C)Oc3c(C)c(O)c4c(O)c(c(COC(C)=O)cc4c3C2=O)NC(=O)C(C)=CC=CC(C)C(O)C(C)C(O)C1C
CN1CCN(c2noc3ccc(N4CCOC5CNS(=O)(=O)C54)cc23)CC1
C=CC(C)(C)C=Cc1ccccc1O
O=C(NCc1ccccc1F)c1nc(Cc2c[nH]c3ccccc23)nn1Cc1ccccc1
N#Cc1cn2c(-c3ccccc3)c(-c3ccc(C4(N)CCC4)cc3)ccc2n1
O=C(CNc1nccs1)N1CCC2(CC1)CCN(c1ccncc1)C2=O
CN(C(=O)c1ccco1)N1CCC(C(=O)c2oc3ccc(Cl)cc3c2C(F)(F)F)CC1
OC1(c2ccc(Cl)cc2)CCN(CC(O)(Cn2cncn2)c2ccc(F)cc2F)CC1
COc1ccc(OC)c(NCCNC(=O)c2ccc(C(=O)c3cn(C(=O)c4cc(OC)c(OC)c(OC)c4)nc3C)cc2)c1
CCCN(C(=O)CNc1ccccc1CC)C(=O)CNc1c(C)cc(C)nc1C
CC(=O)NCC1CC(O)C(O)C1O
CCn1c(CSc2nc3cccnc3[nH]2)nc2cc(NC(=O)c3ccccc3)ccc21
COc1cccc(C(=O)NCC(=O)NC2CCCC2)c1
COc1ccc(N=C2SC(Cc3c[nH]c4ccccc34)C(=O)N2C)cc1
COc1ccccc1Nc1ccc(S(=O)(=O)NCC(O)CO)cc1[N+](=O)[O-]
CNC(=O)c1nc(-c2ccc(NC(C)=O)cc2)sc1NC(=O)c1ccc(C(F)(F)F)cc1
CCC(CC)NCc1nc(-c2ccc(OC(F)(F)F)cc2)c(-c2ccc(OC(F)(F)F)cc2)o1
OC(CNCc1ccccc1)CSc1ncco1
O=[N+]([O-])c1ncccc1NN=Cc1ccncc1
COC(=O)c1ccc(C(=O)NC2c3cc4c(cc3C(c3cc(OC)c(OC)c(OC)c3)C3C(=O)OCC23)OCO4)cc1
COc1ccc(Cn2nnc3c(=O)n(CC(=O)NCc4ccc(C)cc4)cnc32)cc1
O=[N+]([O-])C(=Cc1ccc(Cl)c(Cl)c1)C1=NCCCN1Cc1ccc(Cl)nc1
COC(=O)C1C(OC(c2ccccc2)(c2ccccc2)c2ccccc2)CC2CCC1N2C
CON=C1C2CC(C)CC1(NS(=O)(=O)c1ccc(C)cc1)C(OC(C)=O)C(OC(C)=O)C2C
O=S(=O)(NC1CCCC1)c1ccc(S(=O)(=O)Sc2cc(NCc3ccccc3)c3ccccc3c2O)cc1
CCC(C)Oc1cc(Cc2cnc(N)nc2N)cc(OC(C)CC)c1O
CN(C1CCC(F)(F)CC1)S(=O)(=O)NCCF
O=C(O)c1cccc(-n2c(=O)n(Cc3ccccc3)c(=O)c3ccccc32)c1
Cc1ccccc1S(=O)(=O)Nc1ccc(C(C)Nc2ccc3[nH]c(=O)[nH]c3c2)cc1F
CC12CCN(C(=O)C3CCC(NC(=O)c4ccccc4)CC3)C(Cc3c(O)cccc31)C2(C)C
Cc1cccc(C)c1C(=O)NCC(O)CCN1CCC(C2=NOC3(CCCC3)C2)CC1
CC(C)(C)OCC(=O)N1CCN(S(=O)(=O)c2cccc(F)c2)C1Cc1ccccc1
NC(=O)C(Cc1ccccc1)Nc1nc(N2CCCCC2)nc2c1ncn2C1OC(CO)C(O)C1O
COC(=O)c1sc2ccccc2c1Sc1ccccc1[N+](=O)[O-]
CCCc1ccc(N(CC)N(C(=O)CNc2ccc3c(c2)OCCO3)C(=O)c2cc(C)ccc2F)cc1
O=C(CN1CCCC1)OC(=O)c1ccccc1[N+](=O)[O-]
Clc1ccc([P+](c2ccccc2)(c2ccccc2)c2ccccc2)cc1
O=C(Nc1cccc(-c2ncco2)c1)Nc1cccc2[nH]ncc12
CCOC(=O)COc1ccc(S(=O)(=O)C(C)C)cc1
Cc1c(CCN)sc(Br)c1Br
CCCCCCCCCN1C(=O)c2c[nH]c(C(=O)c3ccccc3)c2C1=O
CCC(=O)c1cc(Br)ccc1OOc1ccc2ccc(=O)oc2c1
CCCCCCCCCCCCCCCCCC(O)C(O)CC1OC(=O)C(O)C1OC(=O)CCCCCCCCCCC(O)CCCCCCc1ccccc1
CCOC(=O)N1CCC(NC(=O)c2cc3c(-c4ccc(Cl)cc4)nn(C)c3cc2OC)CC1
C#CCNC(=O)C(C#N)=Cc1ccccc1[N+](=O)[O-]
CS(=O)(=O)N1CC(c2nncn2Cc2cccc(F)c2)C1
c1ccc(N2CCN(Cc3cccc(N4CCOCC4)c3)CC2)cc1
O=C1CCCN1CCCNS(=O)(=O)c1ccccc1
CCNCCCCCCCCCCNCCCCCNCC=CC(C)NCC
COc1cc2c(Cc3ccccc3)cncc2cc1O
C=CC1(C)CC=C2C(CCC3C2(C)CCC(O)C3(C)O)C1
Cc1ccc2oc(=O)cc(CNC(=O)c3ccccc3S(N)(=O)=O)c2c1
CC1(C)C2CCC1(C)C(NCCCCC(S)C(=O)NC(=O)O)C2
CCCCCN(CCCCCSc1nc(-c2ccccc2)oc1Cn1ccnc1)C(=O)Oc1ccccc1
CCOc1ccc(N(CC(=O)NC2CCCCC2)C(=O)CCC(=O)Nc2cc(C)on2)cc1
CNC(=O)N1CC(O)C(n2cc(C3C4CC5CC(C4)CC3C5)nn2)CC1c1ccc(C)cc1
O=C(c1ncn2c1c(=O)[nH]c1ccccc12)N1CCOCC1
CCC1OC(=O)CC(O)C(C)C(OC2OC(C)C(O)C(N(C)C)C2O)C(CC=O)CC(C)C(=O)C=CC(C)=CC1CO
O=C(CN1CCOCC1)NC(CCc1ccccc1)CNC(=O)c1ccc2ccccc2n1
CC1CN=C(c2ccccc2)c2cc(Cl)ccc2N1OCc1ccc(F)cc1F
O=S1(=O)Cc2ccccc2N1CCCCN1CCc2[nH]c3ccc(Cl)cc3c2CC1
COC(=O)c1ccccc1-c1ccc(C=C2CCCC(=Cc3cccc([N+](=O)[O-])c3)C2=O)o1
Cc1nn(C)c(NC(=O)C(=O)c2c[nH]c3ccccc23)c1C(=O)c1ccc(Cl)cc1
CS(=O)(=O)c1ccc(Oc2ccc(CNc3nc(-c4nc(-c5cc(C(=N)N)ccc5Cl)cs4)cs3)cc2)cc1
CCS(=O)(=O)Nc1ccc(-c2cccc(-c3cccc(-c4nc5cc(C(F)(F)F)ccc5[nH]4)c3)c2)nc1
Cc1cc(C)n(CCNC(=O)c2cccn2C)n1
O=C(Nc1ccc(CC(NC(=O)C(F)(F)F)C(=O)O)cc1)c1c(Cl)cccc1Cl
CCN(CC)c1ccc2cc(C(=O)NCCC(C)C)c(=O)[nH]c2c1
CCCCCCCCCCCC[N+](C)(C)Cc1ccccc1
Cc1ccccc1-c1c(C#N)c(N)nc2c1CCCC2
CCOc1cc(C(=O)Nc2c(C)cc(-n3cnc(C)c3)nc2C)n(CC(O)C(F)(F)F)n1
CCC(=O)Nc1cccc(NC(=O)c2c(NCc3ccccc3)sc3c2CCCCC3)c1
CN(C)CCCCOc1ccc(C(=O)C=Cc2cc[n+](C)cc2)cc1
CC(C)(N)C(=O)NCC(=O)N1CCCC1C#N
Cc1cc(N2CCN(CC(O)Cn3c(-c4ccccc4)nc4ccccc43)C(C)C2)nc2ccccc12
Fc1ccccc1CNCc1ccco1
CN(CC#N)Cc1nc2c(N3CCOCC3)ncnc2n1CCCN1CCOCC1
COc1cc(C(=O)C=Cc2ccc(-c3ccc(F)c(Cl)c3)o2)cc(OC)c1OC
Oc1ccccc1C1CN2CCCCC2c2ccccc21
O=C(C=Cc1ccc(O)cc1)N1CCN(C(=O)c2cc(C34CC5CC(CC(C5)C3)C4)c3ccccc3c2)CC1
COc1cc(Nc2ncc3ccc(-c4ccccc4C)n3n2)cc(OC)c1
Cc1c(C(C)c2c(F)cccc2F)[nH]c(SCC(=O)c2ccccc2)nc1=O
CCOc1cccc(NC(=O)c2c(NC(=O)C(F)(F)F)sc3c2CCC3)c1
COc1cc(CNc2ncnc3cc(OC)c(OC)cc23)cc(OC)c1
Cn1c(=O)c2c(ncn2CC(=O)NCc2nc3ccccc3[nH]2)n(C)c1=O
Cc1nc(-n2nc(-c3ccc(F)cc3)cc2-c2ccccc2)sc1C(=O)NCc1cccnc1
CC(C)c1cc(Oc2ccc(F)cc2)ccc1OC1CNC1
O=C(O)CC(NC(=O)OCc1ccccc1)C(=O)N1CCCC1c1nc2cc(Cl)ccc2[nH]1
O=C1c2cccnc2C(=O)N1CCN1CCN(c2ccccn2)CC1
Cc1cc(C(=O)N2CC3CN2C(=O)NC3C(C)C)n[nH]1
Cc1cccc(C)c1-c1cc(C)c2nc(Nc3ccc(S(N)(=O)=O)cc3)nnc2c1
CC1CCC2N(CC[N+]2(C)CCCNCCCCCCCCCC(=O)[N+]2(C)CCN(C)CC2)C1
CC(C)c1cccc(C(C)C)c1NC(=O)NCC1(c2cnccn2)CCCC1
CC1NC(=O)C(Cc2ccccc2)NC(=O)C(Cc2cn(C=O)c3ccccc23)NC(=O)C2CCCCN2C(=O)C(C)OC1=O
O=C(Cc1cccc(NC2CCN(Cc3ccc(F)cc3)CC2)c1)Nc1ccc(Cl)cc1Cl
COCCn1c(C#N)ccc1-c1ccc(C(=O)c2ccc(-c3ccccc3C)cc2)o1
COCCn1c(=O)c(CCCCCCCC=CC2CC(Cl)CC(C)O2)nc2cnc(N3CCOCC3)nc21
COc1ccc(C2CN(Cc3ccccc3)CC2c2ccccc2)cc1
CCCc1cc(=O)n(Cc2ccc(-n3ccnc3)cc2)nc1-c1cccnc1
CN1CCN(c2nnc(N(C)Cc3ccc([N+](=O)[O-])cc3)s2)CC1
CCN(C(=O)CNC1CC1)S(=O)(=O)c1ccc(C)cc1
CN1CCN(C(=O)c2cc3c(cc2-c2ccc(Sc4ccc(F)cc4)c(C(F)(F)F)c2)OCO3)CC1
CSCCC1NC(=O)C(Cc2c[nH]c3ccccc23)NCCOC2=CCC(C)(CC2)C(=O)C(CC(C)C)NC1=O
CC(C)CC(N)c1cc(C(F)(F)F)ccc1N1CCN(C(=O)C2CN(C(C)(C)C)CC2c2ccc(F)c(F)c2F)CC1
COc1ccc(C(=O)NC2=NCCS2)cc1OC1CCN(C(C)C)CC1
O=C(CN1N=C(c2ccccc2)CCC1=O)NCCOc1ccccc1
CN1CCN(Nc2ccc3ncc(-c4cccc(C(=O)Cc5ccc(C(F)(F)F)cc5)c4)n3n2)CC1
COc1ccccc1CC(=O)Nc1nnc(S(=O)(=O)N2CCCC2)s1
COc1cccc(COC(=O)c2ccc(CN3C(=O)C(=O)N(Cc4ccco4)CC3CC(C)C)cc2)c1
Cc1ccc(S(=O)(=O)NCC(=O)Nc2ccc(Nc3ccccc3)cc2)cc1C
COc1ccc(C=C2Sc3nc4ccc(Br)cc4nc3C2=O)cc1O
Cc1ccc(C(=NCc2ccccc2)c2ccc(O)cc2O)c(O)c1
CC1(C)SCN(C(=O)NC2c3ccccc3CC2O)C1C(Cc1ccccc1)C(O)C(=O)NC(Cc1ccccc1)C(=O)NC=O
CC(C)(C)c1ccc2[nH]c3c(C(N)=O)cnc(-c4cccnc4)c3c2c1
N#Cc1cc(OCC(=O)N2CCOCC2)ccc1-c1ccccc1-c1nc(F)c(F)cc1F
CCCCNC(=O)c1noc(-c2ccc(C3CCCO3)c(COc3ccc(-c4ccc(C(F)(F)F)cc4)c(C(F)(F)F)c3)c2)n1
CCOC(=O)C(C#N)=Cc1ccc(OC)c(NC)c1
Cc1cc(C)c(NCCC(=O)N2CCN(C(=O)N3CCCCC3)CC2)c(C)c1
O=C(CSc1nc(=O)n2cc(-c3ccccc3)cc2[nH]1)NCCc1ccccc1
CCCNC(=O)N1CC2C(=O)N(c3ccc(C#N)c(C(F)(F)F)c3)C(=O)C2C1
O=C(C(=O)c1ccc(Br)cc1)c1ccc(Br)cc1
O=C(NNS(=O)(=O)c1ccc(Br)cc1)Nc1ccc(Br)cc1
N#Cc1cccc(C=CC(=O)N2Cc3ccccc3CC2CN2CCOCC2)c1
CC1(C)CCc2c(c3cc(O)ccc3c3c2oc2cc(O)ccc23)O1
CC(=Cc1cc(O)cc(O)c1C=CC(=O)Nc1ccccc1Cl)C(=O)Nc1ccccc1
N#[N+][N-]c1cccc(-c2nnc(CSc3nnc(-c4ccccn4)o3)o2)c1
CCC(CNC(C)=O)N(c1cc(Cl)ccc1CO)S(=O)(=O)c1ccc(Cl)cc1
O=C(Sc1nnc(NCc2ccccc2)s1)c1cc(Cl)ccc1[N+](=O)[O-]
COc1ccc2c(c1C(=O)C=Cc1ccc3ccccc3c1)SCC2N1CC2CCCC2C1
O=C(C(c1ccccc1)N1CCN(C(=O)c2c3ccccc3cc3ccccc23)C1=O)N1CCCCC1
CCc1ccc(N(C(=O)CNCc2ccccn2)S(C)(=O)=O)cc1
O=C(NC1CCCCC1)c1ccccc1SSc1ccccc1C(=O)OC1NC(=O)C1c1ccccc1
O=c1nc[nH]c2c1[nH]c(=O)n2C1C=CC(OCP(=O)(O)O)O1
CNOc1ccc(Nc2ncnc3ccc(-c4csc(CNS(=O)(=O)c5ccc(C=O)cc5)n4)cc23)cc1
CCOC(=O)N1CCN(c2nc3ccccc3cc2C#N)CC1
NC(=O)CCC(=O)NCc1cccc(-c2cccc(-c3nc4cc(F)ccc4[nH]3)c2)c1
COc1cc(C(=O)NCCCCN2CCc3c(oc4ccccc34)C2)cc(OC)c1OC
Cc1ccc(C2(O)CCN(C(C)c3nc4ccccc4[nH]3)CC2)cc1
O=C(O)c1ccc(COc2ncn3nc(-c4ccco4)nc3c2F)cc1
CCCCC(O)C=CC1CCC(=O)N1CCCCc1c[nH]c(C)n1
COc1ccccc1N1CCN(C(=O)c2ccc3c(O)c(S(=O)(=O)c4ccc(C)cc4)c(=O)[nH]c3c2)CC1
CNCCN(c1ccc(-c2cn[nH]c2)cc1)S(=O)(=O)c1ccccc1OC
O=C(Oc1ccccc1)N(CCCN1CCN(c2ccnc3cc(Cl)ccc23)CC1)C1CCC2(CC1)OCCO2
C=CCOC(=O)C1CN=CNC1
CN(CCc1ccc(S(N)(=O)=O)cc1)C(=O)CN1C(=O)c2cccc3c([N+](=O)[O-])ccc1c23
Cc1nc(-c2ccccc2Nc2ncnc(Nc3cccc(NS(=O)(=O)N(C)C)c3)n2)cs1
CON1C(=O)C(O)=C(C(=O)Cc2ccccc2)C1c1cccs1
O=C(C1CCC1)N1CCC2(CCN(Cc3nccs3)CC2)CC1
CC1CC(C(=O)Cn2cnnn2)CCC2(c3ccccc3)CC12C
COC(=O)c1n[nH]c2c1CCN(CCS(=O)(=O)c1ccc(F)cc1)C2
CSCCC(NC(=O)C(N)CS)C(N)=O
CCN(CC)Cc1cc(=O)oc2cc3c(cc12)CCC3
COc1ccccc1-c1c(C#N)c(=O)oc2cc(O)cc(O)c12
CC(C)NC(=O)OCc1cc(-c2ccc(Cl)c(Cl)c2)n2c1CCC2
COCCCN(CCCOC)Cc1noc(C2CCCCC2)n1
Cc1nc(Cl)c(CC2CC2)n1CNC(=O)c1ccccc1
Cc1cc(C)c2c(c1)S(=O)(=O)N(CC(=O)Nc1c(C(=O)N3CCc4ccccc4C3)oc3ccc(Cl)cc13)C2=O
CC(C)COC(=O)c1c(-c2ccccc2)noc1CS(=O)(=O)c1ccccc1
Nc1nnc(SCC(=O)Nc2cccc(N3CCOCC3)c2)s1
C=CCN1CC1CC(O)c1cc(C(F)(F)F)nc2c(C(F)(F)F)cccc12
CN1C(=O)C(=Cc2ccc(Oc3ccccc3-c3ccncc3)cc2)C(=O)N(C)C1=O
CCc1[nH]c2c(C(=O)N(C)CCCCON=C(N)N)cc(Cl)cc2c1C
Cc1ccc(NC(=O)Cn2c(C)csc2=O)cc1Br
O=C(NC1C2CN(Cc3ccccc3)CC21)c1ccco1
COc1cc(C(=O)NCCCNc2ccnc3cc(Cl)ccc23)cc2[nH]c(=O)c3ccccc3c12
COC1CC2CCC(C1)N2CCC(=O)Nc1ccc(F)cc1F
CC(C(=O)O)C1CCC(C)(C2CC(O)C3(C)C4=CCC5C(C)(C)C(OC6OC(CO)C(OC7OC(CO)C(O)C(O)C7O)C(O)C6O)CCC5(C)C4CCC23C)O1
N#Cc1cccc(-c2nc3ccccn3c2N2CCN(c3ccc(F)cc3)CC2)c1
COc1cccc(OC)c1C(=O)c1cn(CC(=O)N2CCCC2)c2ccccc12
COc1cc(C=CC(=O)CC(C)=CCN2CCN(CCCCN3CCN(c4ccccn4)CC3)CC2)cc(F)c1O
COc1ccc(COCc2nc(=O)c3ccccc3[nH]2)cc1
O=C(NCC1CCCO1)c1ccc(NC(=O)C2CCN(C(=O)c3ccc(F)cc3)CC2)cc1
O=c1cc(O)n(CCCCc2ccccc2)c(=O)n1CC(c1ccccc1)c1ccccc1
CC1CN(CCOc2ccccc2S(=O)(=O)NC(Cc2ccccc2)C(=O)N2CCC(CC(=O)O)CC2)C(Cc2ccccc2)CN1
CN(Cc1ccco1)c1nc(-c2ccc(CN3CCCCC3)s2)nc2ccccc12
C=C1CC23C(=O)NC(C)C(=O)C2C1CCC3C(=O)NC(N)=O
CN1C(=O)CCc2cc3nc(SCC(=O)c4ccc(Br)cc4)oc3cc21
O=C1Nc2ccc(Cl)cc2C(c2ccccc2)=NC1NCC(F)(F)F
COc1ccc(NC(=O)C(S)CCO)cc1
CS(=O)(=O)N1CCc2ccccc2C1CC(=O)NCC1Cc2ccccc2CN1
CCCN(CCCOCCCN)CCCOc1ccccc1OCCc1ccccc1
CCOC(C(=O)NC(=O)OC(C)(C)C)C(c1ccccc1)S(=O)(=O)O
CN(C)C1CC(NC(=O)c2cccc(Br)c2)CC1O
CC(C)CCC(=O)NC(=O)C(CO)NC(CCCN=C(N)N)C(=O)NNC(=O)C(Cc1ccccc1)NC(C=O)CCCN=C(N)N
COc1ccc(-c2cc(C(=O)N3CCN(c4ccccn4)CC3)c3ccccc3n2)cc1OC
CCOc1cc(C2C3=Nc4ccccc4C3=C3COC(=O)C32)ccc1O
O=C1C2=C(CCC2)C(=O)N1C1CCC(O)C1O
O=C1NC(=O)c2c1c(-c1ccc(F)cc1)cc1c2c2cc(OCCN3CCOCC3)ccc2n1C1OC(CO)C(O)C(O)C1O
CC(C)(C)OCC(=O)Oc1cccc2ccc(C#N)nc12
O=C1C(=Cc2ccc(Cl)cc2)N=C2SCCCN12
COc1cccc(F)c1CC1CCCN(NC(=O)c2ccc3[nH]nc(-c4cc5ccccc5[nH]4)c3c2)C1
COC(=O)c1ccc(-c2nc3cc(-c4noc(C5CCOCC5)n4)cnc3[nH]2)cc1
CN(CCCn1ccnc1)CCN(C)CCc1ccc(Cl)cc1Cl
NC(=O)Cn1c(=O)c2c(-c3cnn(C4CCSCC4)c3)n(Cc3ccnc4ccc(Cl)cc34)nc2n(CC2CC2)c1=O
Cc1ccc(S(=O)(=O)N2CCCCC2)cc1NC(=O)c1ccc2cc[nH]c2c1
COc1cc(C=C2OC(=O)C3=C2CCC3=Cc2ccc(OC(C)C(=O)O)c(OC(C)C(=O)O)c2)cc(Br)c1O
CC(=O)c1cccc(-c2cccc(CC(NC(=O)C3C(=O)N4C(C(=O)O)=C(C)CCC4C3C)C(=O)O)c2)c1
CN(CC(=O)C1CCCCC1)Cc1cccc(Cl)c1
O=C1c2ccccc2-c2nn(CCCCNCc3ccccc3)c3ccc(NNCCO)c1c23
CCOC(=O)C1CN(Cc2ccccc2)Cc2cc([N+](=O)[O-])ccc2O1
O=C(COc1ccc(Cl)cc1)Nc1ccccc1Br
CNc1cc2cc(c1)C(=O)NCCC(C(=O)NCc1ccccc1)CNC(C(=O)NO)CCCO2
CC(C)C(=O)Nc1nc(-c2ccccc2)nc2nn(CCc3ccccc3)cc12
CC(C)NCC(c1ccccc1)N1CCN(c2ccccc2)CC1
O=C(Cn1nc(N2CCOCC2)ccc1=O)N1CCN(S(=O)(=O)c2ccc(Cl)cc2)CC1
CC(C)c1ccc(Oc2ccc(S(=O)(=O)Nc3ccc(F)cn3)cc2C#N)cc1
COCCN1CCC2C1CCC(=O)N2Cc1ccncc1
O=C(O)CCc1ccc([N+](=O)[O-])cc1
N#Cc1ccc(NC(=O)NC(=O)COC(=O)Cc2n[nH]c(=O)c3ccccc23)cc1
CCCCN1C(=O)c2nc(=O)n(CCCCCC(=O)O)c(O)c2C1=O
COC(=O)c1cc2c(=O)n3cccc(C)c3nc2n1CCCNC1CCCCC1
CCS(=O)(=O)c1ccc(-c2c[nH]c(C3CSCCN3C(=O)c3ccccc3)n2)cc1
COc1ccccc1Oc1c(OC)cc(C(=O)Nc2nccs2)nc1COc1ccc(C=CC(=O)O)cc1
CC(O)(C(=O)S(=O)(=O)c1ccc(NN2CCOCC2)c(C(F)(F)F)c1)C(F)(F)F
O=C1C(=Cc2ccccc2[N+](=O)[O-])N=C(c2ccccc2)N1N=Cc1cc(Br)ccc1O
CCN(Cc1ccco1)C(=S)Nc1cccc(C(F)(F)F)c1
Cc1ccc(C(C2CC2)n2nc(C(N)=O)c3c2C(=O)N(c2ccc(-c4ccccc4CN4CCCC4)cc2)CC3)cc1
O=C(c1ccc(-c2ccco2)cc1)N1CCN(c2ccc(F)cc2OC(C(F)(F)F)C(F)(F)F)CC1
COC(=O)C1CCN(c2ncc(C(=O)NO)cn2)CC1
Cc1cc(NS(=O)(=O)c2ccc(N=Cc3sc(C(C)(C)C)cc3O)cc2)no1
C=CC(=O)Nc1cccc(-c2ncnc3[nH]cc(C(=O)OCC)c23)c1
NC(=O)N1C2CCC1CC(c1cccc(C(F)(F)F)c1)(C(c1ccccc1Cl)c1ccccc1Cl)C2
Nc1ncnc2c1c(Br)cn2C1CC(CO)C(O)C1O
CC(C)Oc1nccnc1N1CCN(C(=O)c2ccc(C3CCCCC3)cc2)CC1
CCCCn1c(N)c(N(CCOC)C(=O)CCC(=O)Nc2ccc(C(C)C)cc2)c(=O)[nH]c1=O
Cc1nc(OC(C)C)ncc1-c1cccc(Cl)c1Oc1ccc(S(=O)(=O)Nc2nccs2)cc1C#N
Fc1ccc2[nH]c(-c3ccc4cc[nH]c4c3)nc2c1
[truncated: 586,962 more chars]
