# Supplementary material for: t-SMILES: a fragment-based molecular representation framework for de novo ligand design
Source: Nat Commun. 2024 Jun 11;15:4993. doi: 10.1038/s41467-024-49388-6 (PMC11167009; doi:10.1038/s41467-024-49388-6)
Supplement: Supplementary file 4 — Source Data [file 41467_2024_49388_MOESM4_ESM.zip › Soure data/Source data and code for all other graphs/Metrics/Models/Chembl/ChEMBL_TSDY_HBV[MPL][rnd15][bs128]/gen.smi.re_smils[1].smi.rnd10000.csv]

O=S(=O)(c1ccc(NC(=S)N2CCN(c3ccncc3)CC2)cc1)N1CCOCC1
O=C(c1cn(-c2cccc(C(=O)N3CCCC3c3cccnc3)c2)c2ncccc2c1=O)N1CCOCC1
CN(C)C=Cc1nc(-c2ccc(Cl)cc2)cc2c1C(=O)c1ccccc1C2=O
CC(C)Oc1noc2c(C(=O)NC(Cc3ccccc3)C(=O)O)c(O)ccc12
Cc1cc(-c2ccc(Cl)cc2Cl)n(CN2CCCC2c2noc(C3CC3)n2)n1
Cc1cc(-c2c[nH]c(=O)c(NC(=O)c3cc4ccccc4[nH]3)c2)ccn1
COc1ccc2c(c1C(=O)C=Cc1ccc3ccccc3c1)SCC2N1CC2CCCC2C1
O=c1cc(NCc2ccc([N+](=O)[O-])cc2)[nH]c(Nc2ccc3c(c2)OCO3)n1
Fc1ccccc1CNCc1ccco1
O=C(O)c1cccc(NNc2cccc(S(=O)(=O)C(=O)c3ccc(SC(F)F)cc3)c2)c1
CCCc1c(OCC)cc(ON2CCOCC2)c(C(=O)c2ccccc2)c1O
Cc1cc(O)cc(C)c1CC(N)C(=O)C1Cc2ccccc2CN1C(=O)NC(Cc1ccc(O)cc1)C(N)=O
Cc1ccc(C(=O)O)cc1NS(=O)(=O)c1ccc(Cl)cc1
CC(Sc1nnc(SCC(N)=O)n1-c1ccc2c(c1)OCCO2)C(=O)N1CCCc2ccccc21
CC1(C=CC(=O)O)Cc2ccccc2CN1
CCc1c(C(=O)C(N)=O)c2c(OCc3ccccc3)cccn2c1Cc1ccccc1C
COc1ccccc1C(=O)NC(=O)COCC(=O)c1ccc(C)c([N+](=O)[O-])c1
Cc1cc2c(c(-n3nc(C)cc3C)c1)OCCN2C(=O)Cn1ccc(=Nc2ccc(Br)cc2)cc1
COc1cc(N2CCOCC2)cn2nc(C(=O)NCc3ccccc3)nc12
CN1CCC(N(C)Cc2cccc3cccnc23)CC1
N#[N+][N-]CCCCCC1=CC(=O)C(N2CC2)=NC1=O
COc1cc(C=CC(=O)OCc2ccc(Br)cc2)ccc1OCc1cn(C(c2ccc(F)cc2)c2ccc(F)cc2)nn1
O=C(O)CCc1onc(-c2ccccc2)c1CCc1ccc(Cl)cc1
CCN=C1SC(=Cc2cc(OC)c(OC)c(OC)c2)C(=O)N1c1ccccc1
COC(=O)C1OC(OC)C(OC2OC(COC(C)=O)C(OC(C)=O)C(OC(C)=O)C2OC(C)=O)C(OC(C)=O)C1OC(C)=O
CC(C)CN1CCN(C(=NO)c2cc(C(N)=O)nc(-c3cc(C(C)(C)C)c(O)cc3O)c2)CC1
COc1ccc2c(c1)N(CC(=O)NC1CCCC1)CCO2
CC(=O)NCC1CC(O)C(O)C1O
COc1cc(C=CC(=O)NCCCc2ccccc2)ccc1O
CCCNC(=O)NCc1cnc(Oc2ccc3c(c2)CCC(c2ccccc2)O3)s1
N=C(N)NCCCC(NC(=O)C(CCCCN)NC(=O)C(CCCCN)NC(=O)Cc1ccc(-c2cccnc2)cc1)C(=O)c1nccs1
CC(=O)OC(C)OP(=O)(O)C(F)(F)P(C)(=O)OC(C)C
N=C(N)c1ccc(NCc2cc3cc(C(=N)N)ccc3o2)cc1
Cc1c(N(C)CCN2CCOCC2)c(F)cc2c(=O)c(C(=O)O)cn(C3=NCCS3)c12
Cc1ccc(C(=O)NCC2C3CN(S(=O)(=O)c4ccc(C)cc4)CC(=O)N23)cc1
Cc1cc(C)cc(N2C(=O)CCSC23C(=O)N(Cc2ccccc2)c2ccccc23)c1
O=C(C(=O)c1ccccc1)C(=Cc1ccc([N+](=O)[O-])s1)NN1CCCC1
Cc1cccc(Nc2nc(Cl)nc(Oc3ccc(O)cc3)n2)c1
O=C(c1cnc(Cl)c(Cl)c1)n1cc(Cl)c(Cl)n1
CC(C)=CCCC(C)=CCOCOCC1OC(OC2C(O)C(N)CC(N)C2OC2OC(CN)C(O)C(O)C2N)C(N)C1O
CCC(=O)Oc1cccc(-c2nc(-c3ccccc3)co2)c1
C=CCn1c(SCC(=O)N2CCC3(CC2)OCCO3)nnc1-c1ccccc1
CC1c2ccccc2CCN1CCNCC(=O)NC(=O)c1ccccc1C(F)(F)F
O=C(NCc1ccc(Cl)cc1)c1ccc(-n2ccnc2)cc1
CCOC(=O)CNc1nc(-c2ccc3c(c2)OCO3)nc2ccccc12
CCCCCCCCSC(=O)CN1CCN(c2cc3c(cc2F)c(=O)c(C(=O)O)cn3C2CC2)CC1
CC(=NNC(=O)CNC(=O)C(F)(F)F)c1cccc(NC(=O)c2ccccc2)c1
CC1(O)CC23CC(CCC2C2(C)CCC(C3)O2)OC1=O
CCCCc1ccc(C(F)(F)F)cc1ONC1CC(C)(C)NC(C)(C)C1
CC(C)C(NC(=O)OC(C)(C)C)C(=O)NC(Cc1ccccc1)CC(O)C(Cc1ccccc1)NC(=O)OCc1ccncc1
O=C(CSc1nnc(NC(=O)c2cccc(Cl)c2)s1)NCc1ccc(Cl)cc1
Cc1cc(-c2ccccc2)c2cccc(ON(C)c3ccc(Cl)c(CCC(=O)NC(=O)C=Cc4ccc(C(=O)n5cc(Cl)cn5)cc4)c3Cl)c2n1
Cc1cc(N2CCCC(NCc3ncc[nH]3)C2)n(-c2ccccc2)n1
C=C1C(=O)C2OC2C2C3(CO3)C(OC(C)=O)C(O)C(OC(=O)C(C)=CC)C2(C)C1OC(C)=O
COC(=O)C1CC(c2ccc(C(C)=NO)cc2)CN1S(=O)(=O)C=Cc1ccccc1
COc1ccc(C=C2Cc3ccccc3C2=O)cc1OCC(=O)O
CCOc1ccc(OCC(O)CN2CCC(n3nnc4cc(C(F)(F)F)ccc43)CC2)cc1
CC(=O)NC(=O)CCNc1ccc(Sc2ccccc2)c([N+](=O)[O-])c1
CC1(C)N=C(N)N=C(N)N1OCCSc1ccc(Cl)cc1
COc1ccccc1N1CCN(CCN2C(=O)c3ccccc3C2=O)CC1
CCCCCCCCCCC(NSC(=O)C1(CCC(C)C(=O)CC2(O)CCCCC2)CCCC1)C(=O)O
CC1CCC2C(C)C(C(F)(F)F)OOC3OC4(C)CCC1C32OO4
CCOC(=O)CN1CCN(C(C)c2nc(Cc3ccccc3)no2)CC1
CC(C1NC(=O)C(CS)NC(=O)CNC(=O)CCCNC(=O)CNC(=O)C2Cc3ccccc3CN2C(=O)C(CCCN=C(N)N)NC1=O)N(O)C=O
O=C(c1cc(C(=O)N2Cc3cccnc3Nc3ccccc32)ccc1Cl)N1CCc2ccccc2C1
COC(=O)Nc1cc(C(=O)OC)ccc1NC(=O)c1cccnc1
COc1cccc(C=CC(=O)OC(=O)CNc2ccc3[nH]c(=O)[nH]c3c2)c1OC
COc1ccc(Cc2cc(C3SC(CO)C(O)C(O)C3O)ccc2Cl)cc1
CN(C)C(=O)C1CCN(c2ccnc(N3CCN(S(C)(=O)=O)CC3)c2)CC1
N#CCCN(CC(=O)Sc1nnc2c(n1)[nH]c1ccccc12)Cc1cccs1
Cc1cc(Oc2c(C)c(C)c(Oc3ccc(O)c(C(=O)O)c3)c(C)c2C)cc(-n2cc(CCCC[N-][N+]#N)nn2)c1
Cn1c(=O)c(-c2c(Cl)cccc2Cl)cc2ccc(Nc3ccc(OCC(O)CN)cc3)nc21
NC(=S)NNC(=O)c1ccccc1[N+](=O)[O-]
C=CCC1NC(C(=O)NCCC)COC1C(=O)NCC(=O)O
Cc1ccc(C2CC(c3ccsc3C)=NN2c2nc(=O)cc(C)[nH]2)cc1
Cc1cc(O)ccc1C(=O)OCCc1ccc(O)c(O)c1
CCCOC(=O)C1(C)CCC2(C)CCC3(C)C(=CC(=O)C4C5(C)CC(C(O)C#N)C(O)C(C)(CO)C5CCC43C)C2C1
Nc1ncnc2c1ncn2C1OC(CNC(=O)c2cccc3ccccc23)C(O)C1O
Cc1ccc(NC(=O)CN(C)C(=O)Cn2ncc3c(C)n(-c4ccc(C)c(C)c4)nc3c2=O)c(Cl)c1
CC(C)c1ccc(NC(=O)CCc2c(C(=O)O)[nH]c3ccc(Cl)cc23)cc1
COc1ccc2c(c1)C(CC(=O)NC1CN3CCC1CC3)OCC2
COc1ccc2cc1Oc1cc3c(cc1OC)CCN(C)C3Cc1ccc(cc1)Oc1c(O)c(OC)cc3c1C(C2)N(C)CC3
Cc1cc(C)cc(COCC(N)CCc2ccccc2)c1
O=C(O)c1ccc2c(c1)nc(-c1ccccc1)n2-c1ccc(F)cc1
CC(C)CCC(=O)NC(=O)C(CO)NC(CCCN=C(N)N)C(=O)NNC(=O)C(Cc1ccccc1)NC(C=O)CCCN=C(N)N
COc1ccc(-c2c(C)n(C)c3c(C)n[nH]c(=O)c23)cc1
CN(C)c1cccc2c(S(=O)(=O)Nc3ccc(-c4cccc(NS(C)(=O)=O)c4)cc3)cccc12
CCC(=O)Cn1cnc2ccc(NN3CC(C)OC(C)C3)cc2c1=O
O=C(NCc1ccccc1)C1=NOC2(CCN(c3ncccn3)CC2)C1
COc1ccc(C=CC(=O)Nc2nc(-c3ccccc3)n[nH]2)cc1
O=C(NC(=S)Nc1cccc2ccccc12)c1cn(-c2ccccc2)nc1-c1ccc(Cl)c(Cl)c1
O=C1C(=Cc2cccs2)CCC1=Cc1cccs1
O=C(O)COCCCCCCCCCCCCCCCCCOc1ccc(NC(=O)C(CO)(CO)CO)cc1
CCCC(CC)(c1ccc(P(=O)([O-])CCC)cc1)c1cc[n+](CCCCCOc2ccc(CC(CCC(=O)O)C(=O)O)c(O)c2)cc1
COC(=O)C1CN(C(C)C)CCC1(C)O
CC(=O)Nc1ccc(N2CCOCC2)nc1
NS(=O)(=O)c1ccc(CNC(=O)c2[nH]nc3ccccc23)cc1
N#Cc1coc2ccc3ccccc3c2c1=O
COC(=O)C1CC(=O)N(c2nc3ccc(Cl)cc3s2)C1
CCCCC(=O)c1ccc(ONc2cccc(-c3nc4ccccc4[nH]3)c2C)cc1
CCN=C1NC(=Cc2c[nH]nc2-c2ccc(OC)cc2)C(=O)N1Cc1cccc(F)c1
COc1cccc(-c2ccccc2OCCN2CCCCC2)c1
NC(CCC(=O)O)C(=O)NCC1OC(CCCc2cn(CSCc3ccccc3)nn2)C(O)C1O
O=[N+]([O-])c1cc(C2=Nn3c(nnc3-c3ccccc3)SC2)ccc1N1CCCC1
Cc1ccc2c(c1)C1(NN1c1ccc(N=Nc3c(O)ccc4ccccc34)cc1)C(=O)N2
CCN1CCN(Cc2ccc3ccccc3c2)CC1
CC(C)OCCC1(O)CCN(Cc2csc(-c3ccccc3)n2)CC1
CCOCCOC(=O)C(C#N)C(=NCc1cnc(Cl)c(Cl)c1)SC
COc1ccc(C(=O)OCC(NS(=O)(=O)c2ccccc2[N+](=O)[O-])c2ccccc2)cc1
CC1(C)OC2OC3COC(c4ccc(S(N)(=O)=O)cc4)OC3C2O1
CSc1ccc2cc(NC(=O)CCn3c(C(F)(F)F)nc4ccccc43)ccc2n1
CCOc1ccc(N2C(=O)C3CCCN3C2c2ccc(C)cc2)cc1
COc1cc(NC(=O)c2ccc(N3CCOCC3)cc2)ccc1N1C(=O)c2cccc(C(=O)O)c2C1=O
CNC(=O)Cc1ccc(OCc2ccc3ccccc3n2)cc1
CCCn1c(=O)c2nc(-c3ccc(O)cc3)[nH]c2n(CCC)c1=O
COc1cc2c(Cc3ccccc3)cncc2cc1O
CC(C)CC1OC(n2cnc3c(NCO)ncnc32)C(O)C1O
NC(CC(=O)N1CCSC1)Cc1cc(F)c(F)cc1F
O=C(NCC1CC1)c1cnc2sc(N3CCCC3c3cccnc3)nn2c1=O
Cc1[nH]c(C)c(S(=O)(=O)N2CCCC(C)C2)c1C(=O)N1CCN(c2cccc(O)c2)CC1
OC1(CN2CCOCC2)CCN(Cc2ccc(Br)cc2)CC1
CC(C)(C)OC(=O)c1cc(-n2c(O)c3ccccc3nc2=S)ccc1O
COc1ccc(C(=O)Nc2ccc(NC(=O)c3cccs3)cc2)cc1OC
Cc1cn(C2CN(CC(=O)NC3OC(CO)C(O)C(O)C3O)C2)c(=O)[nH]c1=O
FC(F)(F)c1ccc(-c2nc(-c3cccc4cccnc34)no2)cc1
CCc1cccc(NCC(=O)Sc2nc3ccccc3nc2N2CCCC2)c1
CC(=O)Oc1ccc2[nH]cc(CC(N)C(=O)OCCN(C)C)c2c1
N=C(N)NC(CCCNC(=O)OCc1ccccc1)C(=O)NCCCC(NC(=N)N)C(=O)c1nc2ccccc2s1
CN(Cc1ccncc1)C1CN(Cc2noc(Cc3ccccc3)n2)C2CCCOC12
Cc1cc(C)nc(NC(=O)NS(=O)(=O)N2CC=C(c3cccc(F)c3)CC2)n1
Cn1c(C=C2NC(=O)N(c3ccc(C(=O)c4ccccc4)cc3)C2=O)cnc1[N+](=O)[O-]
COc1ccc(C(=CC(=O)c2ccc(OC)c(OC)c2)c2ccc3c(c2)OCO3)cc1
Nc1nc(-c2cccnc2)cn1N=Cc1ccc([N+](=O)[O-])s1
C#CCN(Cc1ccc2[nH]c(C)nc(=O)c2c1)c1ccc(C(=O)NC(CCC(=O)O)C(=O)O)cc1
CCC1(C)CC(C)C(=O)C(C)C2C(OC(=O)N2OC)C(CCCCn2cnc(-c3cccnc3)c2)OC(=O)C(C)C(=O)C(C)C1OC1CC(C)OC(N(C)C)C1O
ON=C(CN1CCc2cc(NCc3ccc(O)cc3)ccc2C1)c1ccccc1
COC(=O)c1csc(C(NC(=O)OCC(C)C)C(C)C)n1
Cc1ncnc2c1CCN(C(=O)c1ccco1)CC2
CC1CN(C(C)CO)C(=O)Cc2cc(NC(=O)C3CCCCC3)ccc2OC1CN(C)Cc1ccc(Oc2ccccc2)cc1
CC(C)(CSCC(=O)O)Sc1cc(C(C)(C)C)c(O)c(C(C)(C)C)c1
Cc1cc(C)cc(N(Nc2ccc(C(=O)CCCC(=O)N3CCOCC3)cc2)C(=O)CNCc2ccco2)c1
CC(C)C(=O)c1c(O)c(Cc2c(O)c(C(=O)C(C)C)c(O)c(C(C(C)C)C(C)C)c2O)c(O)c(C(=O)C(C)C)c1O
Nc1ncc(-c2ccc(C3CCN(c4ccc(C(=O)NCc5ccccc5)cn4)CC3)c(F)c2)[nH]1
O=C(CSc1nnc(-c2ccc(Br)cc2)o1)Nc1cccc(C(=O)O)c1
O=C(c1ccc(OCc2ccc(Cl)c(Cl)c2)cc1)N1CC2CNCC(C2)C1
CC1(C)COP(=O)(C(Cc2cn(-c3ccccc3)nn2)P(=O)(Oc2ccccc2)Oc2ccccc2)OC1
CC(=O)OC1Cc2c(C(C)C)cc(O)c(C)c2OC1(C)C
CC(C)CN(CC(=O)NS(=O)(=O)c1ccc2c(c1)OCCO2)C(=O)C(NCc1ccco1)c1cccnc1
CC1=C(C(=O)CCCC(=O)O)C(c2ccc([N+](=O)[O-])cc2)NC(=O)N1OCc1ccccc1
Cc1cc2c(c(-c3ccccc3)n1)C(=O)c1ccccc1C2=O
CC(C)c1ccccc1O
CCNc1nc(C(=O)O)cc(N)c1N=Nc1ccc(Cl)cc1
C=CC1CC1(NC(=O)C1CC2CN1C(=O)C(C(C)(C)C)NC(=O)OCCCCCCc1ccccc1CN(C1CC1)C(=O)O2)C(=O)NS(=O)(=O)C1CC1
COc1ccc2c(c1)C(c1ccccc1)N(C(=O)c1ccccc1)CC(=O)N2
COc1ccc(C2=C(c3ccccc3)c3ccc(OC)cc3C2=O)cc1
Cc1ccc(-c2cnc(CSc3nc4cc(Cl)c[nH]c-4n3)o2)cc1
COC1=CC(=O)C2(C(C)COC(=O)c3ccc(OC)cc3)OC2C2C1=C(C(=O)c1ccc(OC)cc1)C(C)N2C
CCn1nc(C)c(CN2CCN(Cc3nc4ccccc4[nH]3)C(C)C2)c1C
COc1ccc(S(=O)(=O)NC(COC(N)=O)C(O)c2ccc(NC(=O)c3cccc(OC)c3)cc2)cc1
O=C(CN(Cc1cccs1)Cc1cc2ccccc2s1)Nc1ccccc1N1CCCC1
COc1ccccc1C(CNC(=O)CNC(=O)c1ccc2c(c1)OCO2)N1CCCC1
COc1ccccc1N1CCN(CC2=NN3C(=O)CC(C)(C)CC3(c3ccccc3)O2)CC1
Cc1cc(C)nc(NC(=O)c2cccc(NC(=O)c3cccs3)c2)n1
CS(=O)(=O)NC(=O)c1ccc(-c2c[nH]c3ncc(-c4cnn(CCN5CCOCC5)c4)cc23)cc1OC(F)F
CCCCNS(=O)(=O)c1ccc2c(-c3ccc(C(F)(F)F)cc3OC)nccc2c1
COc1ccc(C2(C)NC(=O)N(C(=O)CN(C)Cc3c(F)cccc3Cl)C2=O)cc1
O=c1cc(NCc2ccc(Cl)c(Cl)c2)[nH]nc1O
O=C(NC(=S)Nc1cccc2cnccc12)c1cccnc1
CC1CN(C(c2ccc(OC(F)(F)F)cc2)c2ccc(C(=O)NCCC(=O)O)cc2)CC(C)O1
CC(=S)NC1C(OC2CCC3(C)C(CCC4C3CCC3(C)C(C)C(O)C(O)C43O)C2)OC(CO)C(O)C1O
O=C1C(=Cc2ccc(-c3cccc(C(F)(F)F)c3)o2)N=C2SCCCN12
CCN1C(=O)C(C)(C)COc2cc(NC(=O)CCc3ccccc3)ccc21
CN(C(=O)Cc1c(Cl)cccc1Cl)N1CCC(CCC(c2ccc(C(F)(F)F)cc2)c2cccc(C(C)(C)C)c2)CC1
COC(=O)N1CC2(CCC3(O)C4Cc5ccc(O)c6c5C3(CCN4CCc3ccccc3)C2O6)OC1=O
Cc1ccc(S(=O)(=O)NC2=C(c3nc4ccccc4s3)C(=O)CCCC2)cc1
Cc1ccc(-c2ccccn2)cc1S(=O)(=O)NC1CCN(Cc2ccccc2)C1
CCCCCCS(=O)(=O)NC(=O)CCCCCCOc1ccc2ncc(C#N)c(Nc3ccc(Sc4nnc(-c5cncn5C)o4)c(Cl)c3)c2n1
COCCCN(C(=O)c1ccccc1OC)c1c(N)n(Cc2ccccc2)c(=O)[nH]c1=O
S=C1NCC(c2ccc(Cl)cc2)=NC1c1ccc(Cl)cc1
CC(N)=CC(=O)c1ccccc1
COc1c(Cl)cc(CC(N)=O)cc1Nc1nc(NCCO)nc(NN2CCC(Cc3ccc(O)c4ncccc34)CC2)n1
CCCCCCCCCCCC(=O)C=CCCCC=CC(C)C(O)C(C)N(C)C(=O)Nc1ccccc1
CC(C)COC(=O)c1c(-c2ccccc2)noc1CS(=O)(=O)c1ccccc1
O=C(O)C=C(c1ccccc1)c1ccc(OCCc2nc(-c3ccc(S(=O)(=O)CCC(=O)O)cc3)oc2C2CC2)cc1
CC(O)CNc1nccc(N)c1[N+](=O)[O-]
O=C1Nc2ccccc2C1=CC(=O)c1ccccc1
CS(=O)(=O)N(C(=O)CN(C(=O)CNc1ccccc1)c1ccc(N2CCOCC2)cc1)c1ccccc1
O=C(O)CCc1c(C=C2C(=O)Nc3ccccc32)[nH]c2c1C(=O)CCC2
CCCCCCCC[N+]12CCC(CC1)C(OC(=O)C13CCC(C)(C(=O)O1)C3(C)C)C2
CCCCCCCCCCCCCCOC(=O)CCCCCCCOC(=O)Cn1cnc2ccccc21
Cn1cc(-c2ccc3cc(C(=O)Nc4ccc(C(F)(F)F)cc4)cnc3c2)cn1
CCC1CCC2(C1)SCC(=O)N2CCC(=O)N1CCN(c2ccc(OC)cc2)CC1
CCOc1ccccc1-c1nc(CN2CCS(=O)(=O)CC2)co1
Cc1c(C)n(Cc2ccc(-c3ccccc3C(=O)O)cc2)c2ccc(C(=O)NC(C)C)cc12
CCCCC(OC(Cc1ccc(OCCc2nc(-c3ccccc3)oc2C)cc1)C(=O)O)C(=O)O
Cc1ccc2c(C(=O)Nc3c(NC(Cc4ccccc4)C(=O)O)c(=O)c3=O)c[nH]c2n1
CC(=O)C1(C(C)C)SC(=S)NC1=O
Cc1c(OCC(=O)NCc2ccc3c(c2)CCN3C(=O)c2ccncc2)ccc2c1OC(C(=O)O)CC2
O=C(NCCCN1CCC2(CCc3ccccc32)CC1)Nc1cccnc1O
Cc1ccccc1OCC(=O)NC(Cc1ccccc1)C(O)C(O)C(Cc1ccccc1)NC(=O)C(CC(=O)N(C)C(C)C)NC(=O)C1(C)CC1
COc1ccccc1CNNc1ccccc1C(=O)C(=O)C1CC(=O)N(c2ccc(C)cc2)C1
CCN(CC)Cc1cc2ccccc2n1C
CCOC(=O)c1ccc(C=C2CN(C(=O)C=Cc3ccco3)CC(=Cc3ccco3)C2=O)cc1
COc1ccc(C2C(O)C(=O)N2c2nc3ccc(S(C)(=O)=O)cc3s2)cc1
O=S(=O)(Nc1nccc(N(CCc2ccccc2)c2ccc3ccccc3c2)n1)c1ccccc1
Nc1nc(Cl)c2ncn(C3CC(CO)C(O)C3O)c2n1
CCOC(=O)c1cn(C2CC2)c2cc(N3CCN(c4ccc(OC)cc4)CC3)c(N)cc2c1=O
O=C(C=Cc1ccc2c(c1)OCc1ccccc1N2)NO
CONc1ccc(C)c(C(=O)CCCCC(=O)Oc2ccc3nc4[nH]c(=O)[nH]c4cc3c2)c1
Cc1c(O)ccc(C(C)(C)C(=O)c2ccc(OCc3ccccc3)c(C)c2CC(=O)NC(C)(C)C)c1F
O=C(NN=Cc1cc(Br)cc(CN2CCOCC2)c1O)c1ccncc1
CC(C)NCC(=O)N1CCc2c(cccc2OC(=O)CNc2ccc(Cl)cc2)C1
CC(=O)c1cccc(-n2c(C=Cc3ccc(-c4cccc([N+](=O)[O-])c4)o3)nc3ccccc3c2=O)c1
CN1CCN(c2ccc(S(=O)(=O)Nc3cccc([N+](=O)[O-])c3)cc2)CC1
COc1cccc(CC(=O)N2CCN(C(=O)CNc3ccc(F)cc3)CC2)c1Cl
Cc1nn(-c2ccccc2)c(Oc2ccc(F)cc2)c1C=CC(=O)NC1=NCCS1
CC(C)CC(NC(=O)C(C)NC(=O)C(CCCCN)NC(=O)C(N)CCCNC(=N)N)C(=O)NC(CCCC(N)C(=O)O)C(=O)NC(Cc1c[nH]c2ccccc12)C(=O)O
COc1cc(C2c3cc4c(nc3Oc3ccc5c([nH]c6ccccc65)c32)C(=O)NC4=O)cc(OC)c1OC
O=C(NNS(=O)(=O)c1cccs1)C1CCN(c2c(Cl)cncc2Cl)CC1
C=CCC(O)CC1C(C(=O)OCC(=O)O)C2CC=CCC1(O)CC=CCCC(=O)O2
COc1ccc(Oc2cccc(N3CCN(c4ncccn4)CC3)c2)cc1
CCNC(=O)N1CCC(C)(C(=O)c2ccc(C(N)=NNC(C)CC)cc2)C1
COC(=O)C1CCN(c2ncc(C(=O)NO)cn2)CC1
Nc1cc(OCC(=O)O)cc(Cl)c1-c1cccnc1
O=S(=O)(c1ccccc1)c1ccc(OCc2ccc(Cl)cc2Cl)cc1
N#Cc1cc(C(F)(F)F)ccc1-c1ccc(C2CNC2)c(F)c1
CC(NCC(=O)Nc1cccc([N+](=O)[O-])c1)C1COc2ccccc2O1
CC(C)(C)C(=O)Nc1cc(C(F)(F)F)ccc1F
CCc1cc(CC(NS(=O)(=O)c2ccc(C(C)(C)C)cc2)C(=O)O)ccc1OCCn1c(-c2ccc(OCCOC)cc2)nc2ccc(C)cc21
O=C(O)CCC(=O)Nc1ccc(-c2ccc(CCN3CCN(c4cccc(Cl)c4)CC3)cc2)cc1
Cc1cc(C(=O)N2CCC(C(C)C)CC2)ccc1-c1ccc2cc(NC(=O)C(C)C)ncc2c1
COc1cc(C=CC(=O)N2CCN(Cc3ccccc3)CC2)ccc1OS(=O)(=O)c1cccs1
CCCc1cc(-c2csc(C(=O)O)c2)ccc1OCc1ccc2ccccc2n1
CC(CS)C(=O)N1C(SCc2ccc([N+](=O)[O-])cc2)CCC1C(=O)O
COc1cccc(S(=O)(=O)C2CN(N3CCOCC3)CC2O)c1
OCC(CO)(CO)n1c(O)c2ccccc2nc1=S
COc1ccc2c(c1)C(=O)C(=O)N2C(=O)CCCC(=O)O
CCn1c(CCC(=O)O)nnc1SCc1nnc(C)o1
C=CCNC(=S)NNC(=O)CSc1nnc(-c2cccs2)o1
COc1ccc(Cn2c(SCc3ccccc3)nc3c2c(=O)n(C)c(=O)n3C)cc1
CN(CCc1ccc(O)cc1)C(=O)CCCc1nc(-c2ccc(F)cc2)no1
CCCCC(NC(=O)OC1(CC)C(=O)OCC2=C1C=C1C3=C(c4ccccc4C3=O)N(C)C(=O)C12)C(=O)C(F)(F)F
CC(=O)OCC1=C(COC(C)=O)C2=C(SC1)C(=O)C(C)=C(SCc1cccc(C(F)(F)F)c1)C2=O
O=S(=O)(NCCC(O)Cn1ccnc1)c1ccc(F)cc1F
O=[N+]([O-])c1ncnn1CCCCN(Cc1ccccc1)c1cccc(OC(F)(F)F)c1
Cc1ccc(C=NNC(=O)CSc2cccs2)cc1
Cc1nc(C)n(C2CCCN(C(=O)COc3ccc(F)cc3)C2)n1
CCOS(=O)(=O)c1c(-c2cccc(Cl)c2)csc1C(=O)N1CCCC(C)C1
COc1ccc(C(F)(F)F)cc1NCc1ccccc1
CCSc1nc2ccc(OC(=O)CNc3ccc(F)cc3)cc2s1
COc1cccc(CSc2nccc(=O)n2C)c1
COc1cc(OC)c2c(c1)OC(C)(c1ccc(OC)c(OC)c1)C2=O
C1=C(CCNc2nc(-c3cccnc3)c3ccsc3n2)CCCC1
Cc1cc(CN(C)Cc2nc(C3CCOCC3)no2)no1
CC(C)COC1c2cccc3cccc(c23)C1(O)c1ccccc1
COc1cc(OC)cc(-c2cc3ccccc3n2Cc2cnc[nH]2)c1
CC1CN(C(C)CO)C(=O)Cc2cc(NC(=O)c3ccccc3F)ccc2OC1CN(C)S(=O)(=O)c1ccccc1
c1cc(CCn2nnnc2N2CCOCC2)cs1
CCCCNCCCCCCCCNC(=O)CCCc1c(C)[nH]c2cc(C)c(C)cc2c1=O
CC1(C)CCC2(C(=O)O)CCC3(C)C(=CCC4C5(C)CC(O)C(O)C(C)(CO)C5CCC43C)C2C1
c1[nH]c2cscc2c1CN1CC2CNCC2C1
Cc1cc(-c2ccc(N3C(=O)C(=O)C(C(=O)C(C)C)C3c3ccccc3OC(C)C)cc2)ccc1-n1cnnn1
COc1cc(C2Nc3ccccc3C(=O)N2Cc2ccc3c(c2)OCO3)cc(OC)c1OC
CC1=Nc2ncnn2C(c2ccccc2)C1
Cc1ncc2cc(-c3[nH]c(-c4ccccn4)nc3-c3ccc(F)cc3)ccc2n1
CCOc1ccc(-c2c(-c3ccc(OC)cc3)noc2C)cc1
CCNc1c(-c2ccc(O)c(OC(=O)CN)c2)cnn1-c1cc(OC)c(OC)c(OC)c1
O=C(O)c1cc(Br)c(OCc2ccc(Cl)c(Cl)c2)c(Br)c1
COC1OC2(C)OOC13CCCC3Cc1ccc(Br)cc12
CC(OCc1cc(C2Oc3ccc(C=CC4CC(O)CC(O)C4)cc3C3C(CO)OC(=O)CN23)ccc1F)C(F)(F)F
CC(=O)N1CCC=C(c2ccnc(Nc3cccc(Cl)c3)n2)C1
O=C(NN=CC=Cc1ccccc1)c1ccc([N+](=O)[O-])c(O)c1
O=C(Nc1ccccc1)C1=C(c2ccccc2)C(=O)OC1
CCCCCCCCCCCCCCCCCC(O)C(O)C(CC(=O)CCCCCCCCC(=O)CCCCCCC)OC1OC(N)CCC1OOC1OC(C)C(O)C(O)C1O
CCc1nc(CN2CC(CO)C(CN(C)c3cccnn3)C2)no1
Cc1ccc(-c2csc(-n3nc(C)c(Br)c3C)n2)cc1
CC1CN(Nc2cccc(C(=O)C(=O)c3nsc4ccccc34)c2)CC(C)O1
COc1ccc(C(=O)Nc2oc3ccccc3c2NC(=O)c2ccncc2)cc1
CN(C)CCCn1c(=O)c2c(nn3cc([N+](=O)[O-])sc23)n(Cc2nc3ccccc3s2)c1=O
CN(C)CCN1C(=O)C(Cc2ccc3c(c2)OCO3)N(Cc2ccc3c(c2)OCO3)C(=O)c2ccccc21
Cc1onc(-c2ccc(F)cc2)c1C(=O)OC(C)C(=O)c1ccccc1
O=C(CCCN1CCc2cc(O)c(O)cc2C(c2ccccc2)C1)c1ccccc1
Cc1c(OC(=O)c2ccco2)cccc1SCCN1CCCCC1
CCc1nnc(Nc2cc(-c3ccc(OC)cc3)nc3ccccc23)s1
CCc1nc(N2CCCC2)ncc1C(=O)Nc1ccc(Cn2cccn2)cc1
N=C(N)NCCCC(NC(=O)C(Cc1ccccc1)NS(=O)(=O)NCc1cccc2cn[nH]c12)C(=O)NC(Cc1c[nH]c2ccccc12)C(N)=O
N#CC(=Cc1ccc(OCc2ccccc2)cc1)C(=O)Nc1cc([N+](=O)[O-])ccc1O
Cc1c(C(=O)c2ccc3ccccc3n2)c2ccc(OCCCCCN3CCOCC3)cc2n1CCCC(C)C
c1ccc(Oc2nc(N3CCOCC3)c3cc(OCCN4CCC(Oc5ncccn5)CC4)ccc3n2)cc1
COc1ccc(CNC(=O)CCS(=O)(=O)c2ccc3c(c2)NC(=O)CO3)c(OC)c1
CCOC(=O)C=Cc1cnc(N2CCN(C(=O)CCC(=O)OCC)CC2)[nH]c1=O
O=C(O)CCc1ccc(OCCCCOc2ccc(C(=O)O)c(C(=O)O)c2)cc1
C[n+]1ccccc1C=Cc1[nH]c2ccc(Cl)cc2c1-c1cccs1
O=C(CNC(=O)c1ccccc1F)NCCc1ccccc1
COC(=O)CCNC(=O)Nc1ccc(N(C)C)nc1
Cc1cc(C2OCC3CCN(Cc4nccs4)CC32)cc(C(N)=O)n1
CCOC(=O)N1CCN(Cc2nc3ccccc3c(=O)n2-c2ccccc2OC)CC1
COc1ccc2c(c1)CCC2=CC(=O)NCc1ccccc1
COc1ccc(-c2nc(C(=O)OCc3ccccc3)c(C)n2-c2ccccc2)cc1
COc1ccc(C(C)(O)c2nc(N)nc3cc4c(cc23)OCO4)cc1
CN1CCN=C1NCCCC(N)CN
Cc1ccccc1-c1nc2cn(-c3ccc(C#N)cc3)nc2c(=O)n1CN1CCCC(Cc2ccccc2)C1
CC(=O)Nc1cccc(Nc2nccc(Nc3cccc(Cl)c3)n2)c1
C=CCOc1ccc2c(C)cc(=O)oc2c1CC=C(C)CCC=C(C)CCC=C(C)C
COc1ccc2c(c1)sc1c(=O)n(-c3ccccc3)c(=O)oc12
Cc1cccc(OCC(=O)NCCc2csc(-c3ccccc3F)n2)c1
O=S(=O)(c1ccc(OC(F)(F)F)cc1)c1nnn2c1nc(Nc1ccc(F)cc1Cl)c1sccc12
O=C(CCCN1C(=O)c2cccnc2C1=O)Nc1sc2c(c1C(=O)N1CCCCC1)CCCC2
O=C(NCCCCCCCCc1c[nH]cn1)C1c2ccccc2Oc2ccccc21
CCc1nc2ccc(C(=O)NCc3ccc(F)cc3)cn2c1N(CC)CCN(C)C
Clc1ccccc1CSc1nnc(-c2cccs2)n1-c1ccccc1
CC(C)C(NC(=O)CNC(=O)CNC(=O)C(NC(=O)C(N)Cc1ccc(O)cc1)C(C)O)C(=O)N1CCCC1C(=O)NC(C(=O)O)C(C)O
Cc1ccc(S(=O)(=O)Nc2cccc(-c3ccc(C(=O)O)cc3)c2)cc1
Cc1ccc(CSc2cc(N3CCC(NCC4CCOCC4)CC3)nc(-c3ccco3)n2)cc1
CCOc1ccc(CCNC(=O)c2ccc3c(c2)CCN3S(=O)(=O)c2ccc(C)cc2)cc1OCC
CCn1c(Cc2cccc(OC(F)(F)F)c2)nc2cc(C(=O)NC3CCCCC3)ccc21
CCC(C)C(N)C(=O)NS(=O)(=O)CC(=O)NC(Cc1ccccc1)C(O)C(=O)N1CSC(C)(C)C1C(=O)NCC(C)C
C#Cc1cn(CC2CC(O)C(CO)O2)c(=O)[nH]c1=O
Cc1ccccc1-c1c(Cl)ncnc1Nc1ccc(OCC(N)=O)cc1
CC1=C2CCC(C)C(C)C2CC(C(=O)O)C(c2ccccc2[N+](=O)[O-])N1
CC(C)c1ccc(C(=O)NCc2ccc(CN3CCCC3)cc2)cc1
CCOC(=O)NC(=S)N1CCN(CCc2ccccc2)CC1
CC(NC(=O)CN1Cc2cccc(=O)n2C(C)C1)c1cccnc1
Cn1cc(Cl)c(C(=O)Nc2ccc3nc(NC(=O)c4ccc(F)cc4F)sc3c2)n1
NC(=O)OCC1CN(N2CCCCC2)C(=O)O1
CC(OC(=O)CNc1ccc(C(C)C)cc1)C(=O)Oc1ccc(Cl)cc1
O=C1CC(c2ccc(C(F)(F)F)cc2)CC(=O)N1CNc1c(F)c(F)cc(F)c1F
Cc1nc2cccnc2n1-c1cccc(C(=O)NCc2ccc(N(C)C)cc2)c1
CCOC(CCCC#N)C(=O)NNc1ccc(C(=O)Cc2nc(=O)c3cnn(C)c3[nH]2)cc1
Cc1nn(C)c(C)c1CNc1ccc(-n2cccn2)cc1
COc1cc2ccnc(-c3ccc(C#N)cc3)c2cc1OC
CC(C)n1c(SCC(=O)c2ccco2)n[nH]c1=S
CCN1CCN(c2nc(Nc3ccc(C)c(C)c3)c3ccccc3n2)CC1
N#CC(C(=O)CSC(c1ccccc1)(c1ccccc1)c1ccccc1)c1nc2ccccc2[nH]1
COc1ccc(-c2c[n+](-c3ccccc3OC)c3sccc3[n+]2-c2ccccc2SC)cc1
Cc1ccc(-c2c(C(N)=O)nn3c(-c4cc(O)c(O)c(O)c4)ccnc23)c(C)c1
CC(C)=CCc1c(C(=O)c2c(O)c(-c3ccc(O)cc3)c[nH]c2=O)[nH]c2ccccc12
CCC(O)=C(C#N)C(=O)Nc1ccc(F)cc1F
O=C(C=Cc1ccco1)c1ccc(OC2OC(CO)C(O)C(O)C2O)c(Cl)c1Cl
Cc1ncnc(Nc2ccc(Oc3ccc(Cl)cc3O)cc2)c1C#Cc1ccccc1
CCC(=O)c1ccc(OCc2ccc(NN3CCc4ccccc4C3)cc2)c(Cl)c1
O=C(O)c1cccc(-c2ccc(O)c(C34CC5CC(CC(C5)C3)C4)c2)c1
CN1OC2(CCCCC2)NC1=NC(=O)c1ccc([N+](=O)[O-])cc1
CC(O)(c1ccc(Cl)nc1)c1ccc2sc(Cc3nnc(-c4ccccc4)s3)nc2c1
CONc1ccc(N2CCCCC2)c(CC(=O)Nc2cccnc2)c1
CCOC(=O)C1C2COc3ccccc3C2N2C(=O)CNC(=O)C12C
Cc1ccc(O)c(NC(=S)N2CCC(C(=O)c3ccc(F)cc3)CC2)c1
COc1ccc(CCNCCC(=O)NN2CCc3cc(S(=O)(=O)C(C)=O)ccc32)cc1OC
CN1CCCN(C(=O)c2ccccc2Nc2ccnc3cc(-c4ccc(Cl)cc4)sc23)CC1
COc1cc(C=CC(=O)OC2CCC3(C)C(=CCC4(O)C3CC(OC(=O)CC(C)CO)C3(C)C(=O)OC(c5ccccc5)C43)C2)cc(OC)c1O
O=C1C2=C(COC2)C(=O)N1c1ccccc1
CCN(CC)C(=O)CNC(=O)c1[nH]cnc1C(=O)NC(C)c1ccccc1
CCc1c(S(=O)(=O)c2ccc(C)cc2)[nH]c(SC)nc1=O
CCCCCc1cc(C)nc(N(CCCC)Nc2ccc(NC(=S)NCC(=O)Oc3ccc(C)cc3)c(C)c2)n1
Cc1nc2cc(NC(=O)CCn3c(=O)oc4ccccc43)ccc2n1C
CNc1cccc(-c2ccc3c(N4CCOCC4C)nc(N4CCOCC4C)nc3n2)n1
COc1cc2oc(=O)cc(CNc3ccccc3)c2cc1OC
CCc1ccc(CC(C)NC(=O)c2ccc(Br)o2)cc1
CC1(C)Cc2c(cnn2-c2cccc(Cl)c2)C(NC(=O)c2cnccn2)C1
COc1ccc(-c2nnc(NCc3ccc4c(c3)OCO4)o2)cc1OC
O=C(Nc1ccc(F)cc1)c1cc(=O)c2ccc(O)cc2o1
COc1cc(C(=S)NOc2ccc3[nH]cc(CCC(=O)CN4c5ccccc5Sc5ccccc54)c3c2)cc(OC)c1OC
CCS(=O)(=O)c1nc2cc(OC)c(OC)cc2c2nc(-c3ccccc3)nn12
COSc1nc2c(sc3ccccc32)c(=O)n1CCC(=O)CNc1ccc(N2CCOCC2)cc1
Nc1nc(C(=NOCC2CC2)C(=O)NC2C(=O)N3C(C(=O)O)=C(Cc4cccnc4)CSC23)cs1
COc1ccc(Cl)c(F)c1CN1C(=O)C(CC(=O)Nc2ccc3c(c2)OCO3)Sc2ccccc21
CN(Cc1ccco1)C(=O)Cn1nc(-c2ccco2)cc(N)c1=O
CCCCCC(CCCNC(C)=O)OCCCCC(C(=O)[N+](C)(C)C)c1cccc(C)c1
COc1ccccc1CNC(=O)C1CCC(=O)N1CCc1c[nH]c2ccccc12
Cc1ccc(C(=O)Nc2cccc(C(F)(F)F)c2)cc1-c1ccc2cccnc2c1
Cc1ccccc1NC(=O)C(NS(=O)(=O)c1ccc2c(c1)oc(=O)n2C)C(C)C
O=C(O)c1cccc(C(CCOc2ccc(C(F)(F)F)cc2)c2ccc(C(F)(F)F)cc2)c1
CC1(C)CCc2cc(-c3cncs3)ccc2C1CCC1CC(O)CC(=O)O1
Cc1ccc(S(=O)(=O)Nc2ccc3c[nH]nc3c2)cc1
COc1ccccc1NC(=S)OCC(C)C
COC(=O)c1ccc2c(=O)n(CCCN3CCN(c4cc(C)c(C)cc4C)CC3)sc2c1
C(=Cc1ccnc2ccccc12)c1ccc(N=CNc2ccc(C=Cc3ccnc4ccccc34)cc2)cc1
COc1cccc2sc(N(CCN(C)C)C(=O)c3cccs3)nc12
COc1ccc(NN2CCC(C#N)(Cc3c[nH]c4ccccc34)CC2)cc1
CCCCCC=CCC=CCC=CCC=CCCCC(=O)NCC
Cn1cnnc1SCC(=O)Nc1ccc(Cl)cn1
Cc1ccc(N2CCN(C(=O)CSc3ccccc3Cl)CC2)cc1C
CC(=O)OC1C=C2C(CCC3(C)C2C(=O)C=C2C4C(C)(CCC(O)C4(C)C)CCC23C)C(C)(C)C1O
O=C(c1ccc(N2CCCS2(=O)=O)cc1)N1CCN(S(=O)(=O)c2ccccc2F)CC1
O=C(c1cccc(C(F)(F)F)c1Cl)N1CCc2cc(I)ccc21
CCN1CCN(C(=O)c2cc3n(c2)C2(CCCCC2)C(c2ccccc2Cl)=N3)CC1
CCCN(CCC)C1CCc2cccc3c2C1CC3
CC(Oc1ccc2c(c1)CCC(c1cncnc1)O2)C(=O)O
CC(C)CCC1NC(=O)C(C)N(C)C(=O)C2CCCN2C(=O)C(C(C)O)NC(=O)C(Cc2c[nH]c3ccccc23)N(C)C(=O)C(C(C)C)NC1=O
COc1cc(C(=O)SCCOS(=O)(=O)c2ccccc2)c(Cl)cc1SCCOS(=O)(=O)c1ccccc1
CC12C=CC(=O)C(C(=O)Cc3ccccc3)C1CCC1(C)C2CCC12CO2
O=C(N=c1sccn1Cc1ccccc1)C1CCCO1
COC1=CC2=Cc3c(OC)ccc(OC)c3C(=O)C2=C(OC)C1=O
Cc1ncoc1-c1ccc(-c2c(O)n(C(C)C)c(=O)[nH]c2=O)cc1
O=C(Nc1ccc(F)cc1)c1nc(-c2c[nH]c3ccccc23)oc1C(F)(F)F
COc1ccc(C(=O)N2CCC(c3nc4cc(C)ccc4[nH]3)CC2)cc1C=CC(=O)N1CCN(c2nc3sccn3n2)CC1
NCc1cn(C2OC(COC3OC(COS(N)(=O)=O)C(O)C(O)C3O)C(O)C2O)nn1
COc1cccc2cc(C(=O)N3CCN(C(C)=O)CC3)c(=O)oc12
CC(C)COc1ccc(-c2nc3cc([N+](=O)[O-])ccc3[nH]2)cc1
CC(Oc1ccc(Cl)c(Cl)c1)C(=O)N1CCOCC1
CCN1CCN(CCCNC(=O)c2ccc3nc(-c4ccc(OC)cc4)c(C4CCCCC4)nc3c2)CC1
CC1(C)OC2CC3C4CC(F)C5=CC(=O)C=CC5(C)C4(F)C(O)CC3(C)C2(CC(=O)Sc2nc(=O)cc(N)[nH]2)O1
COc1cc(C(CC(=O)NCCc2ccccc2)N2CC(C)OC(C)C2)cc(OC)c1C
NCCCCC(N)C(=O)NCc1ccc(NC(C2CCCCC2)P(=O)(O)O)cc1
CC12CC(c3ccc(Cl)cc3)CC3(N=C=S)CC(C1)C3C2
CN(CCOc1cccc2ccccc12)CC(O)COc1ccc(C(=O)c2ccccc2-c2ccccc2)cc1
O=C(Nc1nc(-c2cc3ccccc3o2)cs1)Nc1ccccc1Cl
COc1ccc(C23CC4CC(CC(C(=O)N(C)O)(C4)C4(CCCC4)C2)O3)cc1
O=C(NC(c1ccccc1)c1cc(Cl)c2cccnc2c1O)c1ccccc1
COc1ccc(Cl)c(NC(=O)C(NCCc2c[nH]c3ccccc23)C(N)=O)c1
COc1ccc(-c2nn(-c3ccccc3)cc2CN(O)C(N)=O)cc1
O=C(Nc1ccc(O)cc1)c1ccc(-c2ccccc2)cc1
O=C(Nc1cccnc1)c1ccc2cc(-c3ccccc3)oc2c1
COc1cc2c(cc1O)c1c(c[n+]2[O-])Nc2ccccc2O1
Nc1nn(CCC(=O)NN=Cc2cn(-c3ccccc3)nc2-c2cc3ccccc3oc2=O)c(=O)n1Cc1ccccc1
CS(=O)(=O)Nc1cccc(CC2CC(Cc3ccccc3)N(CCOc3ccccc3)C2=O)c1
CN(C)C(=O)c1ccc2c(=O)n(CCCNCCc3ccccc3)c(S)nc2c1
N=C(NO)c1ccccc1O
CC(C)NC(=O)C1CCN(C(=O)C(C)NS(=O)(=O)c2ccc3cc(Cl)ccc3c2)CC1
O=C(CCCN1CCN(C(=O)CNc2ccc(Cl)cc2)CC1)Nc1nc2ccc(Cl)cc2s1
CCc1cc(N2CCN(S(=O)(=O)c3cccc(C(F)(F)F)c3)CC2)n2ncc(C#N)c2n1
CC(CO)Nc1cccc2c1OC(CN(C)Cc1ccc(-c3ccccc3)cc1)C(C)CN(C(=O)Nc1ccccc1C#N)C2=O
Cc1cccc(-n2sc3ncccc3c2=O)c1C
CCOCN1N=C(c2cc(-c3ccccc3)on2)CC1c1ccccc1
CC(C)N1CCN(C(=O)Nc2ccc(F)cc2)CC1
CC(C)CCN1CCCC12CCCN(C(=O)c1ccncc1)C2
O=C(O)CCCCCCNC(=O)c1ccc(C(=O)c2ccccc2)cc1
C1=CC2CCN(Cc3cccnc3)CC2CC1
CC(O)C1OC2(CCC1C)OOC1(C)CCC3C(C)CCC(O)C3(C)C2CC1
O=C(NCc1cccc(F)c1)c1ccc(C[S+]([O-])Cc2cccc(Cl)c2)o1
CCOC(=O)NC(=O)C(C#N)=C1Nc2ccccc2S1
Cc1cccc2nc(C)n(CC(=O)Nc3ccc(S(N)(=O)=O)cc3)c12
Cc1ccc(C(C)C)c(OC(=O)CNc2ccc3c(c2)OCO3)c1
OCCC1CCN(c2cccc(C(F)(F)F)n2)CC1
Cc1c(Cl)cccc1NC(=O)c1cc(=O)c2ccccc2o1
Cc1cc(C)c(C2(N3CCN(C(=O)CC(C)C)CC3)CCCc3ccccc32)c(C)c1
CCOCCC(=O)NCCS(=O)(=O)NC(=O)C=Cc1ccc(Cl)c(Cl)c1
C=CC1(C)CC=C2C(=C(C=O)CCC3C(C)(CO)CCCC23C)C1
O=S(=O)(Nc1nncs1)c1cccc(Cl)c1
Cc1cc2nc(-c3ccc(Cl)cc3)oc2c(Cl)c1OCCCN1CCCCC1
COc1ccnc(Nc2ccc(N3CCN(C(C)C)C(C)C3)cc2)n1
COc1cc(Nc2ncc3c(n2)CN(C(=O)c2ccoc2)CC3)cc(OC)c1OC
CCC(C)C(=O)c1ccc(C=CC(=O)c2ccc(OCc3cn(CCn4cc(COc5ccccc5C(=O)CCc5ccccc5OC)nn4)nn3)cc2O)cc1
COc1cc(NNCCNS(=O)(=O)c2ccc(C)c(C)c2)c(Cl)cc1C(=O)CC(F)(F)F
CC1CCN(c2ccc(Cl)cc2C(=O)NCc2ccccc2)CC1
CC(=O)c1cccc2ccc(=O)oc12
CCN(CC)c1ccc(C=CC(=O)c2cc(OC)c(OC)c(OC)c2)cc1O
CC1=C(C(=O)Nc2cccc(C)n2)C(c2ccc(Nc3ccccc3F)cc2)NC(=S)N1
C=CCN1C(=CC(=O)c2ccc(Br)cc2)Sc2ccccc21
O=C1CC(CCc2ccccc2)N=C(S)N1
COc1ccc(OC)c(S(=O)(=O)C2CN(c3cc4c(cc3F)c(=O)c(C(=O)O)cn4C3CC3)CCN2CN)c1
CC1=CC(=O)C(=Cc2ccc(OCCN3CCCCC3)cc2)C1=O
CCC(C(=O)Nc1ccc(N2CCOCC2)cn1)c1ccc(Cl)cc1
CC(CCCCCCCCCc1ccccc1)c1cc(C(C)(C)C)cc(=O)o1
CCC(C)C(=O)OC(C(=O)O)C(C)CC
CC(C)(C)C(C=O)NC(=O)c1ccc2ccccc2n1
CCc1cccc2[nH]cc(C(=O)C(=O)N3CCN(C(=O)c4ccccc4)CC3)c12
CC(C)(C)c1ccc(C2SCC(C(C)(C)C)CS2)cc1
CN(C)CCNc1ccc2c3c(cccc13)C(=O)N(CCN(C)CCNc1ccc3nnn4c5ccccc5c(=O)c1c34)C2=O
CCN1CCN(S(=O)(=O)c2ccc(F)c(C(=O)Nc3ccc4c(c3)OCO4)c2)CC1
COc1ccc(NN2CC=C(C(=O)C(=O)c3ccc(Cl)cc3)C(c3ccccc3)C2)cc1
c1ccc2ncc(NCCCN3CCCCC3)cc2c1
COc1ccc(NC(=O)C2C=C3c4cccc5c4c(cn5C(C)C)CC3N(C)C2)c(C(N)=O)c1
O=C(Nc1ccccc1CN1CCCC1)c1ccccc1Sc1ccc(Cl)cc1Cl
COc1cc(C2Nc3ccsc3C(=O)N2C2CCCCC2)cc(Cl)c1O
COc1ccc(OC)c(N(C(=O)CNc2ccc(Cl)cn2)S(=O)(=O)c2c(C)nc(=O)[nH]c2O)c1
O=C(Nc1ccc(Cl)c(Cl)c1)C1=NOC2(CCN(C(=O)c3ccc(N4CCCC4)nc3)CC2)C1
C=C(C)C(F)(F)C(=O)NC(CC(C)C)C(=O)NC(CO)C(=O)NC(CCC(N)=O)C(=O)C1(C)CO1
Cc1cc(C)c(S(=O)(=O)C2CCN(C(=O)S(=O)(=O)c3cccc(NN4CCCC4)c3)CC2)c(C)c1
Cn1c(-c2c[nH]c3ccccc23)nc2ccc(NC(=O)CC3CCN(CC(F)(F)F)CC3)cc21
CC1=C(C(=O)Nc2ccccc2-c2ccc(Br)cc2C)C(c2ccc(F)cc2)n2ncc(C(=O)Nc3ccc(C)cc3)c2N1
COC(=O)c1ccc(CNC(=O)c2cccs2)cc1
O=c1ccc2ccc(-n3ccnc3)cc2[nH]1
COc1cccc(-c2cn(-c3cc(OC)c(OC)c(OC)c3)nn2)c1
Nc1n[nH]c2ccc(-c3ccc(Oc4ccccc4)cc3)cc12
CC(=O)N1CCN(c2ccc(NC(=O)CCCN3CCc4cc5c(cc4CC3)OCCO5)cc2)CC1
O=c1[nH]c(=O)n(C2CC(O)C(CO)O2)cc1CCCl
O=C(Cc1ccco1)N1CCN(Cc2cn(-c3ccccc3)c3cc(F)ccc3c2=O)CC1
Cc1cc2[nH]c(C)c(Cc3cc(Cl)ccc3OCC(=O)O)c2cc1F
CC(SC1COC(c2ccc(C#N)cc2F)OC1)C(O)(Cn1cncn1)c1ccc(F)cc1F
COc1nc(Nc2ccc(C#N)cc2)nc(OC(=O)CN(C)Cc2ccccc2)n1
COc1ccc(C(CCc2cc(-c3nc(-c4ccccc4)c(-c4ccccc4)o3)c3c(n2)-c2ccccc2C3)C(=O)O)cc1
COc1ccc2c(C)cc(=O)oc2c1
COc1cccc(CNc2ncnc3c2ncn3C2OC(COP(=O)(O)OP(=O)(O)OCC3OC(n4cnc5c(N)ncnc54)C(F)(Br)C3O)C(O)C2O)c1
O=C(c1ccc(S(=O)(=O)NC2c3ccccc3CCC2O)cc1)N1CCN(c2ccccc2)CC1
CC12CCC(NCCCc3cccs3)CC1=CCC1C2CCC2(C)C(O)CCC12
O=C(c1ccccc1)N(Cc1cc2ccccc2s1)C1CCNCC1
COC(=O)c1cccc(OC(C)c2cc(C(F)(F)F)cc(C(F)(F)F)c2)c1-c1ccc(C(F)(F)F)cc1
CCOc1ccc(C(=O)CN(C)CC(=O)NS(=O)(=O)c2ccccc2)cc1OCC
CC1=C2C(OC(=O)c3ccccc3)CCC(C)(C)C2CC1=O
Cc1ccccc1CNc1nc(Cl)nc2[nH]cnc12
CC(C)(C)NC(=O)c1ccc(NS(=O)(=O)c2ccccc2)cc1
CCCCCN(CCCCC)CC(O)c1cc(=O)c2ccccc2o1
CC1(C)CCCC2(C)C1CCC1(C)C2CC(O)C2(C)C(C=O)CCCC12
S=c1cn[nH]c2ccccc12
COc1ccc(-c2cc(-c3ccc(N(C)C)cc3)nc(OC)c2C#N)cc1
COc1cc2c(cc1OC)C(=O)C(CCN1CC[N+](C)(c3ncccn3)CC1)C2
COc1ccc(C2Nc3ccccc3-c3nnc(SCc4ccc([N+](=O)[O-])cc4)nc3O2)cc1OC
COc1ccc(OCc2nnc3n2Nc2ccccc2N=C3c2ccc(Br)cc2)c(C)c1
CCOP(=O)(CCCn1c(C)c(C#N)c2c1C(=O)CCCC2)OCC
NCCCN(Cc1ccccc1)c1ccc2[nH]c(Cc3c(Cl)cccc3Cl)nc2c1
CCN1CCN(c2cncc(NC(=O)c3ccoc3)n2)CC1
O=S1(=O)CCC2=Nc3ccnn3C(c3ccc(Cl)cc3Cl)C2C1
COC1OC(CO)C(O)C(O)C1Nc1cccc2ccccc12
CN(C)CCCNc1n[nH]c(=O)c2c1C(=O)c1ccccc1-2
COC1=CC(c2ccc[nH]2)=NC1=Cc1[nH]cc(CCCC(=O)O)c1C
Cn1c(=O)c2nc(CSc3ccc(S(=O)(=O)N4CCOCC4)cn3)[nH]c2n(C)c1=O
CCCN(Cc1ccc(-c2ccccc2-c2nn[nH]n2)cc1)c1nc2c(cc1F)c(=O)c(C(=O)O)cn2CCF
CNc1scc(C(=O)Nc2nc3ccc(S(C)(=O)=O)cc3s2)c1C(=O)OC
COC(=O)C1N2C(=O)C(Cl)C2S(=O)(=O)C1(C)C
O=C(O)C=CC(=O)Nc1ccc(CSc2ccc(Cl)cc2)cc1
COc1ccc(CC(=O)CCc2ccc(OC)c(OC)c2)cc1O
O=C1N=C(N(Cc2ccccc2C(F)(F)F)C2CCCC2)SC1=Cc1c(Cl)cccc1Cl
O=C(NCCCCN1CCN(c2ccccc2O)CC1)c1cnn2c1OCCC2
COc1ccc(C(=O)COC(=O)c2ccc3c(n2)-c2ccccc2C3=O)cc1
COc1cccc(NC2CCCCCCCCCCC2)c1
O=C(NC(Cc1cccs1)C(=O)N1CCC(O)CC1)c1ccco1
O=C(O)CSCCC(=O)Nc1ccc2[nH]ncc2c1
N#Cc1[nH]c2c(c(-c3ccc(Cl)cc3)nc3ccccc32)c1F
COc1ccc(CON=Cc2oc3c(c2-c2ccc(OC)c(OC)c2)CCCC3)cc1OC
COc1cccc(F)c1CC1C(=O)NCCN1C(=O)CNCCc1nccs1
N=C(N)c1ccc(CC(=O)Nc2ccc(Oc3ccccc3)cc2C(=O)Nc2ccc(-c3ccccc3S(N)(=O)=O)cc2)cc1
O=C(NCCN1CCN(c2ncccn2)CC1c1ccccc1)Nc1ccc(OC(F)(F)F)cc1
CC(C)CC(NC(CC(C)C)C(O)CC(=O)NC(Cc1ncc[nH]1)C(=O)NC(=O)OC(C)(C)C)C(=O)NC(Cc1ccccc1)C(N)=O
Cc1ccc(-c2cc(C)cc(C)c2C=CC(=O)O)c(C)c1
CCn1c(-c2ccc(NC(=O)C3CCCN3c3ncnc4[nH]cnc34)cc2)nc2ccccc21
Cn1c(=O)nc(NCC(=O)c2cc(O)c(O)c([N+](=O)[O-])c2)n(Cc2ccccc2)c1=O
O=C(CC1CC2CCC1C2)NCc1cnn(-c2ccc(F)cc2)c1
Cc1cnc2cc(C(=O)N3CCC4(CC3)CCN(c3ccc(-c5ccccc5)cc3)CC4)ccc2n1
COc1ccc(OC)c(C=NNC(=O)c2ccccn2)c1
FC(F)(F)c1ccccc1COc1ccc(-c2nnco2)cc1
CNC(=O)Oc1cnc(NNN2C3CCC2CC(Cc2ccccc2)C3)cc1C(=O)C1CCCC1
NCC(N)C(=O)NC(=O)C(CCC(=O)O)NC(=O)C(Cc1c[nH]c2ccccc12)NC(Cc1c[nH]c2ccccc12)C(N)=O
O=C(Nc1cccc2cccnc12)c1coc(=O)c(Br)c1
CC1C(OOCC2OC(CO)C(O)C(O)C2O)CCC2(C)C1CCC1(C)C2CC=C2C3CC(C)(C)CCC3(Cc3ccc(Br)cc3)CCC21C
Cc1noc(NC(=S)NC(=O)c2ccccc2Cl)c1C
Cc1cccc(NCC(=O)OC(=O)CCC(=O)c2cccs2)c1
N#Cc1cn2c(-c3ccccc3)c(-c3ccc(C4(N)CCC4)cc3)ccc2n1
O=C(Nc1ccc(Cl)cc1)c1cc(Cl)ccc1O
CC1CCC(NC(=O)c2cc(S(N)(=O)=O)ccc2N2CCCC2)CC1
CCCN1C(=O)N(C)C(=O)C2(Cc3cc([N+](=O)[O-])ccc3N(C)C2c2ccccc2)C1=O
COc1ccc(OC)c(Cc2nc3ccccc3n2CC(=O)Nc2cc(F)cc(Cl)c2)c1
COCCn1c(SCC(=O)NCc2ccccc2)nc2cc(S(=O)(=O)N(C)C)ccc21
O=C(O)COc1ccccc1C=Cc1cc(-c2ccccc2)nc2ccccc12
CC(C)C(NC(=O)c1cc(C23CC4CC(CC(C4)C2)C3)c2ccccc2n1)C(=O)O
CCCCN1C(=O)C(=NNC(=O)CCCN2C(=O)c3ccccc3C2=O)c2ccccc21
NC(Cc1ccccc1)c1csc(Nc2ccc(OCc3ccccc3)cc2)n1
CCCCCCCCCCCOc1ccc(C=Cc2cc3ccccc3[n+](CCCCCCCCCC)c2)cc1
O=C(c1ccco1)N(CC(O)CN1CCOCC1)c1ccc(F)cc1
O=C(Nc1ccc(N2CCN(c3ccccc3)CC2)cc1)c1cncc(Cl)n1
O=C(NC(Cc1c[nH]c2ccccc12)C(=O)Nc1ccncc1)c1cc2ccccc2o1
COc1ccc(-c2nc(-c3ccncc3)c[nH]2)cc1OC
Cc1c(Cl)cccc1NC(=NC#N)Nc1cccc2ccccc12
Cc1cccc(N2CCN(C(=O)c3cc4cc(Br)ccc4oc3=O)CC2)c1
COc1ccc(C(=O)NC(CC(=O)O)c2ccc(C)cc2)nc1-c1ccc(C(F)(F)F)cc1
C=C(CC(=O)NC)C(C)c1ccccc1
CC(C)CC(NC(Cc1ccccc1)C(=O)NC(=O)C(N)CCc1ccc(C(N)N)cc1)C(=O)O
CCCCNc1nc(Nc2ccc(C(F)(F)F)cc2)c2cnn(C)c2n1
Cn1cc([N+](=O)[O-])c(C(=O)Nc2nnc(-c3ccc(S(=O)(=O)N4CCOCC4)cc3)o2)n1
Cc1cc(Cl)ccc1NSc1nnc(CC(=O)CNCc2ccccc2)o1
C(#Cc1ccc(CN2CCN(c3cccc4c3OCCC4)CC2)cc1)c1ccncc1
Cc1ncc([N+](=O)[O-])n1CCSC(=N)N
O=S(=O)(CCc1nc2ccccc2[nH]1)c1ccc(Br)cc1
O=C(COCCCCNC(=O)N1C(=O)OCC1c1ccccc1)N1CCC2(CC1)OCc1ccccc12
CS(=O)(=O)Nc1ccccc1N1CCN(C(=O)c2ccccc2OCC(=O)Nc2ccc(F)cc2)CC1
Cc1ccc(S(=O)(=O)N=C2C=C(O)C(=O)c3c(O)cccc32)cc1
CC1c2ccccc2N(N2C(=O)c3ccccc3C2=O)C1Oc1cccc(C(F)(F)F)c1
N#Cc1cccc(-c2ccc(C(=O)Nc3ncnc4c3ccn4-c3ccc(NC(=O)c4ccccc4)cc3)cc2)c1
C#CCC1CCC2C3CCC4C(C(C)N(C)C)C(O)CCC4(C)C3CCC12C
CCOc1ccc(-n2ncc3c2CC(C)(C)CC3NC(=O)c2cc3cncnc3cc2OCC)cc1
CCOC(=O)c1c(C)nc2ccccc2c1C(=O)OCC
CCC(=Cc1csc(C(CC)(OCC(C)(C)C)C(=O)O)n1)[N+](=O)[O-]
O=C(C1CCN(N2CCCCC2)CC1)C1CC(c2ccc3c(c2)OCO3)=NO1
O=C(Cc1ccccc1)N1CCN(S(=O)(=O)c2ccccc2)CC1
CS(=O)(=O)N1CCN(C(=O)c2cc3c(-c4ccccc4)nn(-c4ccc(F)cc4)c3s2)CC1
Cc1ccc(Cl)cc1N1CCN(Cc2ccc(-c3ccccc3)cc2)CC1
COc1ccc(C=CC(=O)Nc2cc(OC)c(OC)c(OC)c2)cc1O
CCC(C)C(NC(C)=O)C(=O)NC(Cc1ccc(O)cc1)C(=O)NCC(=O)NC(Cc1ccccc1)C(=O)N1CCCC1C(=O)N1CC(O)CC1C(=O)NC(CO)C(N)=O
C=CC1(C)C(c2ccc(Cl)c(Cl)c2)CC(OC(C)=O)C12C=CC1C(=O)NC(=O)C12
Cc1ccccc1NC(=O)CN1CCC(O)(CN2CCCC2C)C1
Cc1cccc(-n2cnc(C#N)c2N(C(C)C)C(C)C)c1
O=C(O)C=Cc1ccc2cc3cccc(C=Cc4ccc(O)c(O)c4)c3cc2c1
CC12CN(CC3CO3)CCC1(C(=O)CCCCNc1ccccc1)c1cc(O)ccc1O2
Cc1ccc(C)c(N2CCN(CCCNC(=O)c3cccc(N4CCOCC4)c3)CC2)c1
CC(C)(C)c1cnc(CN2CC(O)(CN3CCCCC3)Cc3cc(-c4ccccc4)ccc32)o1
COc1cccc(C2CC(c3ccc(O)cc3)=NN2c2nc(-c3ccc(F)cc3)cs2)c1
COc1cccc2c1C(=O)c1c(O)c3c(c(O)c1C2=O)CC(O)(C(=O)COC(=O)C(N)CCC(=O)O)CC3OC1CC(N)C(O)C(C)O1
Cc1cc(C(=O)Nc2cccc(-n3ccc4ccccc43)c2)n(-c2ccc3onc(N)c3c2)n1
CCOC(=O)c1sc(NC(=O)c2ccccc2)nc1C
CNCC(=O)Oc1ccccc1C=CC(=O)c1cccc(OC)c1
COC(=O)c1cc2cc(NC(=O)c3ccc(N4CCN(C)CC4)cc3)cnc2[nH]1
O=C(OC1(C2COc3ccccc3O2)CC1)N1CCC2(CCN(Cc3nc[nH]n3)CC2)CC1
COc1ccc2nc3ccccc3c(Nc3ccc(O)c(NCCCCCNc4c5ccccc5nc5ccccc45)c3)c2c1
COc1ccc(-c2cnc3ccc(NCC(O)C(F)(F)F)nn23)cn1
N=C(N)c1ccc(OCCCCCOc2ccc(C(=N)N)cc2I)c(I)c1
COc1cc(Nc2ccc3nccc(-n4ccc(C(=N)NO)c4)c3c2)cc(OC)c1OC
CCOc1ccccc1N1CCN(C(=O)Cn2c(SCC(=O)Nc3ccc(N(CC)CC)cc3)nc3c(c2=O)SCC3)CC1
CCOC(=O)C=Cc1ccc(Oc2ccc3c(c2)C(=O)N(Cc2cccc(F)c2)C3=O)cc1
CC1CC2CCC(O)CC2C2(CO2)C1=O
CC1(C)CCC(CN2CCN(c3ccc(C(=O)NS(=O)(=O)c4ccc(NCC5CCOCC5)c([N+](=O)[O-])c4)c(Oc4cnc(N)c(F)c4)c3)CC2)=C(c2ccc(Cl)cc2)C1
CNCc1ccc(S(=O)(=O)Nc2cc(C)ccc2OC)cc1
O=C(CCNCc1cccc(C(F)(F)F)c1)NC(=O)CN1CCc2c(OCc3ccc(F)cc3)cccc2C1=O
CC1CCN(C(=O)C(NC(=O)c2ccc(OC3c4ccccc4CC3O)cc2)C(C)O)CC1
CCOC(=O)C1=C(C)NC(C)=C(C(=O)OCCOC)C1c1c(C2CC2)nc2ccccn12
OC1N(CCCCCCCl)c2ccccc2[PH]1(c1ccccc1)N1CCC(Br)C1
CC(C)CC=CC(C)C1CCC2C3CC(=O)NC4CC(O)CCC4(C)C3CCC12C
COc1cc(C(C#N)c2ccc(Cl)cc2Cl)c(C)c(OC)c1OC
O=C(O)CNC(=O)c1cccc(C(F)(F)F)c1Cl
CCC(CC)(c1ccc(OCC(O)CCC(=O)O)c(C)c1)c1ccc(OCC(O)CCC2CCCCC2)c(C)c1
Cc1cnc(C=Cc2ccccc2)nc1Cl
CCCNC(=O)OC(CC(C)C1=C2CC(OC)C3C4(C)CCC(=O)C(C)(C)C4CCC3(C)C2(C)CC1)C(OC(=O)CCC)C(C)(C)OC(=O)CCC
O=C(NCCO)C1CC(c2ccccc2)=NO1
COc1cc(C2c3cc4c(cc3C(OC(CCCCCCCC(=O)NC(=O)OC(C)(C)C)C(=O)O)C3COC(=O)C23)OCO4)cc2nc3ccccc3nc12
CCn1cc(CCNC(=O)C(C)Sc2nnc(-c3cc(O)c(O)c(O)c3)o2)c2ccccc21
CCc1nc(Nc2cc(F)c(C(=O)NCCCN3CCN(C)CC3)cc2OC)ncc1C(F)(F)F
Clc1cccc(Sc2ncc3ccccc3n2)c1
CC(C)(C)CC[N+](C)(C)CCCOc1ccccc1C[S+]([O-])c1ccccc1
COc1ccc(-c2cc(CNC3CCN(c4ccc(CC(C)(C)C)cc4)CC3)no2)cc1
COc1cc(CC(=O)N2c3ccccc3N=C(c3ccc4c(c3)OCO4)C2CC(=O)O)cc(OC)c1OC
O=C1c2ccccc2C(=O)c2oc(CNc3ccc(Cl)cc3)cc21
CNCC(=O)C1CC(=O)N(c2ccccc2C)C1=O
c1onc(CN2CCN3CCC2CC3)c1CN1CCCCC1
O=C(C1CCN(c2ncccn2)CC1)N1CCC2(CCc3ccccc32)CC1
O=C1C(=Cc2ccc(Cl)cc2)N=C2SCCCN12
O=C(Nc1cc(Sc2ccc3nnc(-c4ccncc4)n3n2)cc([N+](=O)[O-])c1)c1cc2ccccc2o1
N#Cc1c(NOc2cccc(CCc3ccc4ccccc4c3)c2)cccc1N1CCOCC1
O=C(NN=Cc1ccc(Cl)cn1)c1ccc(Cl)cc1Cl
N#CCCN(Cc1ccc(N(CC(=O)O)CC(=O)O)cc1)c1ccc(C2C(Cl)C(=O)N2c2ccc(S(N)(=O)=O)cc2)cc1
CCN(CCOC(=O)c1ccc2c(=O)n(Cc3ccco3)c(SCC(=O)Nc3ccccc3OC)nc2c1)c1ccccc1
COc1nc(N2CCN(c3ccc(F)cc3)CC2)c2ncn(C3OC(CO)C(O)C3O)c2n1
CC(C)(C)OC(=O)NC(Cc1ccccc1)C(O)C(NC(=O)OC(C)(C)C)C(=O)NC1CCCC(C(=O)OC(C)(C)C)C1O
CC(C)(NC(=O)c1ccco1)C1CCN(S(=O)(=O)c2cc(Cl)cc(Cl)c2)CC1
O=C(NC1CC2(CCC2)CN1)c1ccc(N2CCC3(CC2)C(=O)NCN3c2ccccc2)cc1F
COC(=O)N1CCN(C2c3ccccc3-c3ccccc32)CC1
COCCC1CCN(Sc2nc(N)c3cnn(-c4ccccc4)c3n2)CC1
CCSC(O)CC(C)COc1ccncc1C#CC#CC1=CN(C(CC)CC)C(=O)C1(C)C
O=C(O)C1CCC(=O)N1c1ccc(Br)c(Cl)c1
CCn1c(CC(=O)Nc2ccc(OC)c(F)c2)nnc1SCC(=O)NCc1ccc2c(c1)OCO2
C[N+]#Cc1cccc(COc2cccc(C=NO)c2)c1
CCOC(=O)C1CCC(N(Cc2cccc(Br)c2)C(C)=O)CC1
NC(CC1CCCCC1)c1cncc(-c2ccc3ccc(-c4cn[nH]c4)nc3c2)c1
COc1ccc(C(=O)NCC(=O)OC(=O)c2ccc(OC)cc2OC)cc1
OCC1OC(n2nc(Cc3cccc4ccccc34)c3ccccc32)C(O)C(O)C1O
NS(=O)(=O)c1ccc(CCNC(=O)c2ccc3c(=O)n(Cc4ccco4)c(S)nc3c2)cc1
CN(C)CCCNc1nc(NCc2ccccc2)nc(N2CCN(Cc3ccccc3-c3ccc(Cl)cc3)CC2)n1
C=CCNc1nc(Cl)nc2c1ncn2C1OC(CO)C(O)C1O
COc1ccc(NC(=O)Nc2cc(C(=O)Oc3ccc4[nH]c(=O)[nH]c4c3)ccc2C)cc1S(=O)(=O)O
O=C(C=Cc1cccc([N+](=O)[O-])c1)NCCNc1nc(NCCN2CCOCC2)nc(OCCN2CCOCC2)n1
CC(O)c1cc2c(=O)c(-c3ccc(O)cc3)coc2cc1O
CCCCS(=O)(=O)C(C(=O)NCCS(N)(=O)=O)C1CCCCC1
CCCCCCCCCCCCCCCCOCCCOP(=O)([O-])OCC[N+](CCCC)(CCCCCC)CCCCCCCCCCCC
Cc1ccc(C(C)(C)C)c(Oc2ccccc2C=NCc2ccccc2)c1
COc1ccc(C2Oc3cc(OC)ccc3C(=O)C2COc2ccccc2)cc1
Cc1cc(CN2CCCC2)cc2[nH]c3ccccc3c12
CC(C)CN(C)C(=O)C(CNc1ccc2c(c1)OCO2)CC1CCN(Nc2ccccc2)CC1
COCCNc1nc2c(c(=O)n(C)c(=O)n2C)n1CC(C)C
CCc1c(C)[nH]c(=O)c(CC)c1Oc1cc(C)cc(C)c1
O=C1COC(c2ccccc2)=N1
CC(CO)(NCc1ccccc1O)c1nnn[nH]1
CCOc1ccccc1-c1noc(CN(CC2=CC=CCO2)Cc2ccco2)n1
Cc1ccc(F)c(NC(=O)c2ccc3[nH]c4c(c3c2)CC(C)CC4)c1
Cc1ccc2cc(-c3ccc(S(=O)(=O)Oc4ccccc4CCC(=O)OCCOC(=O)CCc4ccc(O)cc4)cc3)ccc2c1
COc1ccccc1OC(=O)CNS(=O)(=O)c1ccccc1
COc1ccc(NC(=O)Cc2ccccc2OC)cn1
CN(c1cc(F)ccc1F)S(=O)(=O)c1cccc(C(=S)NCC2CCCO2)c1
CCCN(C(=O)CNc1ccccc1CC)C(=O)CNc1c(C)cc(C)nc1C
Cc1ccc(N(CC(=O)NCc2ccc3c(c2)OCO3)S(C)(=O)=O)cc1C
O=C(NCc1ccccn1)Nc1ccccc1-c1ccccc1
CC1CC(c2ccccc2)=NNC1=O
N#Cc1cccc(-c2nc3ccccn3c2N2CCN(c3ccc(F)cc3)CC2)c1
O=c1ccn(C2CC(COP(=O)(O)OP(=O)(O)O)C(OCC(O)c3ccccc3)O2)c(=O)[nH]1
O=C(c1cn(Cc2ccc(Cl)nc2)c2cc(-c3cn[nH]c3)ccc12)N1CCSCC1
COC(=O)C(NC(=O)CC(O)C(CC(C)C)NC(=O)C(C)NC(=O)C(Cc1cccc2ccccc12)NC(=O)OC(C)(C)C)C(C)C
O=C(c1cccc(-c2ccc(-c3nc4cc(F)ccc4[nH]3)cc2)c1)N1CCOCC1
N#Cc1cccc(-n2cnc3c(NCc4ccccc4)nc(Sc4ccccc4)nc32)c1
O=C(Nc1ccccc1)Nc1ncnc2[nH]ncc12
COC(=O)C(Cc1ccc(OC)c(Br)c1)NC(=O)C(C(C)C)N1CCCC1=O
CCS(=O)(=O)NCc1cccc(C)c1Br
NC(=O)CNC(=O)C(Cc1ccccc1)NC(=O)CCC(N)C(=O)O
CC1(C)SC(C(=O)NC(=O)C(N)CC(=O)O)NC(=O)C1NCc1ccccc1
CC(C)Nc1cc(C2CCCNC2)ncn1
CC(C)c1c(Sc2ccccc2)n(COCCO)c(=S)[nH]c1=O
Nc1cc(C(=O)c2ccccc2)cc(-c2ccc(-c3ccc(S(=O)(=O)NC4CC4)cc3)nc2)c1
O=C(O)CCSc1nnc(-c2c(-c3ccccc3)noc2C(F)(F)F)o1
CCCCCCCCCCCCCCCCCCCCCC(=O)NCCc1c[nH]c2ccccc12
O=C(c1ccc(-c2ccco2)cc1)N1CCN(c2ccc(F)cc2OC(C(F)(F)F)C(F)(F)F)CC1
O=C(NO)c1cnc(NC2(c3ccc(-c4cccc(F)n4)cc3)CC2)nc1
CCn1cc(C(=O)O)c(=O)c2cc(F)c(N3CCN(C(=O)OC(C)(C)C)CC3)c(F)c21
COc1cccc2c1cc(C(=O)NC1CCCCC1)n2Cc1ccc(Oc2nccnc2NS(=O)(=O)C(F)(F)F)cc1
O=C(NCCNCC(O)COc1cccc2[nH]ccc12)c1ccc(C(F)(F)F)cc1
Cc1nc(N)ccc1CNC(=O)C1C=CN(CC(C)(C)C)C(=O)N1Cc1cccc2ccccc12
COc1ccc(CN2CCC(NC(=O)c3cccc(-n4cccn4)c3)CC2)cc1
COc1ccc(CCNC(=O)C2CCC(=O)N(C3CCCc4ccccc43)C2)cc1
COC(=O)COc1ccc(Cl)cc1CNCc1ccc(F)cc1
C=C(C)C(=O)Nc1cccc(-c2ccc3ncnc(Sc4cccc(C)c4C)c3c2)c1
c1ccc2sc(-c3cc4nc5c(c(N6CCN(C7CC7)CC6)n4c3)CCC5)nc2c1
COc1cccc(NC(=O)Cn2c(=O)n(-c3ccc(C)c(C)c3)c(=O)c3ccccc32)c1
CC(Cc1cc2cccc(F)c2[nH]1)NC(=S)Nc1ccc(C(F)(F)F)cc1
COC(=O)C(CC[S+](C)[O-])NC(=O)c1ccccc1SC
CC(=O)c1ccc(Nc2ccccc2C(=O)O)cc1
COc1ccccc1CNC(=O)c1ccc(CS(=O)(=O)c2ccc(Cl)cc2)o1
O=C1NC(=O)c2c1c1c3cc(Cl)ccc3[nH]c1c1c2c2cc(Cl)c(Cl)cc2n1C1OC(CO)C(O)C(O)C1O
CCC(=O)Nc1ccc(C(=O)NCCc2ccc(OC)c(OC)c2)cc1[N+](=O)[O-]
O=C(CCc1nnc2ccc(N3CCC4(CC3)OCCO4)nn12)NCc1ccc2c(c1)OCO2
COc1cc(CCNC(C)=O)c2[nH]c3c(C)c4ccccc4c(C)c3c2c1
O=C(Cc1cccc2ccccc12)c1csc2ccccc12
CCNCCOC(=O)CCCCCCCCCCCCCNc1ncnc2c1ncn2C1OC(CO)C(O)C1O
COc1cc2c(cc1OC)CN(CCc1ccc(OCCCOc3cccc4c3C(=O)c3c(ccc(OC)c3O)C4=O)cc1)CC2
Cc1cnc2c(C(N)=O)cccc2c1NCc1ccccc1[N+](=O)[O-]
CC(C)CC(NC(=O)C(Cc1c[nH]c2ccccc12)NC(=O)CS)C(=O)N1CCCC1C(=O)O
CCCCCC(C)(C)c1cc(C(O)C=CC2CCC(=O)N2CCO)ccc1O
CCOc1cc(C2NC(c3ccccc3)=NN2C(=O)c2ccc(Cl)cc2)ccc1O
O=C(NN=Cc1cn(-c2ccccc2)nc1-c1ccco1)c1cccs1
CCCCCCN(C)C(=O)Cn1cc(C(=O)c2ccco2)c2ccccc21
COc1ccc(NC(=O)NCCC(C)C2CCC3C4CC=C5CC(O)CCC5(C)C4CC(O)C23C)cc1
CN1CCN(CCCC(=O)N2c3ccccc3C=Cc3ccccc32)CC1
O=C(O)C(O)=CC(=O)c1cn(Cc2ccccc2F)c2cc(I)ccc2c1=O
N#CCC(=NN)C(C#N)C(=O)Nc1ccccc1
COc1ccc(CC(NC(Cc2ccccc2)C(O)CNC(=O)c2ccc(C)c(C)c2)C(=O)NC2CCCCC2)cc1
CCOCCC(=O)Nc1ccccc1
N#[N+][N-]C1CC(n2cc(F)c(=O)[nH]c2=O)C(COP(=O)(O)O)O1
Cc1nn(C)c(N2CCN(CC(F)(F)F)CC2)c1CNC1CCOCC1
Nc1nnc(SCC(=O)NN=Cc2ccc(F)cc2)s1
CCOC(=O)C1=CC(c2ccco2)OC1=O
CC(F)CNS(=O)(=O)c1ccc2c(c1)C(Cc1ccc(F)cc1)C(N)CC2
COc1cc2c(cc1OC)C(c1ccc(Cl)cc1)N(C(=O)NCc1ccc(F)cc1)CC2
CC[n+]1ccc(Nc2ccc(C(=O)NCCCCCCCCCCCCCNc3ccnc4cc(Cl)ccc34)c(N)c2)cc1
CN(C)c1ccc(-c2cc(=O)c3ccc(OCC(=O)NCCO)cc3o2)cc1
COc1cccc(Nc2ccccc2C(=O)OCCc2ccc(OC)c(OC)c2)c1
COc1cccc(C(=O)NCC(=O)NN=Cc2ccco2)c1
O=S(=O)(Nc1ccccc1)OCC1OC(n2cnc3c(N4CCOCC4)nc(-c4ccc(O)cc4)nc32)C(O)C1O
C=CCC(CC(CC=C(C)C)C(=O)NC1CCCCN(O)C1=O)C(=O)NC(Cc1ccccc1)C(=O)NCCCN(O)CCCC
CC(c1ccc2ccccc2c1)N(O)C(N)=O
Cc1cccc(NC(=O)c2ccc(Nc3ncc4c5ccncc5n(C5CCCC5)c4n3)nc2)n1
CCCCOc1cc(C)c(C(O)CC=CCCC(=O)O)cc1CC
O=C(NC(=O)c1c(F)c(F)c(F)c(F)c1F)Nc1ccc(Sc2ccccc2)cc1
O=C(CSc1nnc(NC(=O)Nc2ccccc2F)s1)Nc1nc2ccc(N=C3C(=O)Nc4ccccc43)cc2s1
O=C(Nc1ccc(F)cc1F)c1cccn(Cc2ccc(Cl)cc2)c1=O
CCCC[S+]([O-])c1cc(C(=O)OCC)c(NC(=O)c2cc(-c3ccc([N+](=O)[O-])cc3)on2)cc1S(=O)(=O)O
CCCSC1=Nc2cc(OC)c(OC)cc2C2=NC(C)CN12
Brc1cccc(OCCCCn2ccnc2)c1
COc1cccc2nc(C(=O)O)oc12
Cc1cc(NC(=O)c2c(Cl)c(C)nn2C)n(CCOc2ccc3ccccc3c2)n1
CN1CCN(c2ccnc3ccc(NCc4ccccc4)cc23)CC1
CCCOc1ccc2c(c1)CCN1CCc3cc(OCCC)c(OC)cc3C21
CC(=O)OC1CC2CCCCC2CC1N1CCN(C2c3ccccc3C3C(C(=O)O)C32)CC1
Cc1ccc(OC(=O)C=CC(=O)O)cc1
COc1ccc(C(=O)Nc2ccc3nc(N4CCCC(C(N)=O)C4)cc(C)c3c2)cc1
O=C(C=Cc1ccccc1)N1CCN(c2ccc(O)cc2)CC1
COc1cc(NCCCC(C)NONC(=O)C(C)C)c2ncccc2c1
O=C(C(=O)N1CCN(c2cccc(C(F)(F)F)c2)CC1)c1c[nH]c2ccccc12
COc1cc2ncnc(Nc3ccc(F)c(Cl)c3)c2cc1OCCCCO
O=C(OCc1ccccc1)C1CC=CCC1C(=O)N1CCOCC1
O=c1c2ccccc2nc(Nc2ccc(O)cc2)n1-c1ccc(Cl)cc1
COc1ccc(-n2c(N)cc(=O)nc2SC(=O)CNc2cc(C)on2)cc1
COc1cc(OC)cc(C2CC(=O)c3c(OCC(O)COc4ccc(Cl)cc4)cc(OC)cc3O2)c1
CCCCCc1cc(O)ccc1O
CC(C)N1C(=S)NCC1CN1CCC(C(C)(C)C)CC1
CCN1CCCCCC1C(O)c1cc2c(cc1Br)OCO2
O=C(CSc1nnnn1Cc1ccccc1)OCC(=O)c1ccc([N+](=O)[O-])cc1
CC(O)C1C(=O)N2C(C(=O)[O-])=C(c3cc4c(n3C)=[N+]C=CC=4)CC12
CCS(=O)(=O)c1ccc(-c2c[nH]c(C3CSCCN3C(=O)c3ccccc3)n2)cc1
O=NN(O)CCCC1CCCCC1
O=S(=O)(Nc1ccc2c(c1)OCCO2)c1cccs1
C#CCC(=O)c1cc(-c2ccc(OCC)c(OOCC)c2)nc2ccccc12
CN(Cc1cccs1)C(=O)COc1ccc(N(C)S(=O)(=O)c2ccc(F)cc2)cc1
COC(=O)c1ccccc1SSc1nc[nH]n1
CC(C)(C(=O)O)N(C(=O)NCC(N)=O)c1ccc(OCc2ccc(-c3cccc([N+](=O)[O-])c3)cc2)cc1
O=[N+]([O-])c1ccc(Cl)c(S(=O)(=O)NC(=Nc2ccccc2)c2ccccc2)c1
Cc1nnc(SCc2ccccc2)n1-c1ccccc1
Cc1ccc2c(c1)SCN(CC(=O)c1cccs1)C2=O
CC(OC1CN2C(=O)N(C)CC2C1c1ccc(F)cc1)c1cc(C(F)(F)F)cc(C(F)(F)F)c1
Cc1cc(Cl)ccc1NC(=O)C1OC(CO)C(O)C(O)C1O
CC(C)C(NC(=O)OCc1ccccc1)C(=O)NC(Cc1ccccc1)CC(O)C(Cc1ccccc1)NC(C(=O)N1CCNCC1)C(C)C
NC(Cn1c(=O)c(Cc2c(F)cccc2Cl)cn(Cc2ccccc2)c1=O)C(=O)O
CC1(C)NCC(C(C)(C)C)Oc2cc(Cl)ccc21
Cc1cccc2c(C(=O)Nc3ccccc3)cc(-c3ccc(Cl)c(Cl)c3)nc12
Cc1cc(C(=O)CSc2nnc(N)s2)c(C)n1CCO
CCCC(=O)NC(=O)C(Cc1ccccc1)NC(=O)C(CC(=O)O)NC(=O)CNC(Cc1c[nH]c2ccccc12)C(N)=O
O=C(C=Cc1cccc(C(F)(F)F)c1)Nc1cc(-c2nc3c(s2)Cc2ccccc2C3)ccc1N1CCN(C(=O)c2ccccc2C(F)(F)F)CC1
COc1cccc(N2N=C(C)C(=Cc3ccc(C(=O)Nc4ccc(C(=O)O)cc4)cc3)C2=O)c1
NC(=O)c1cc(N2CC3CC2CN3CCc2ccc3ncccc3c2)cc(C(F)(F)F)c1
Nc1ccn(C2OC(CO)(Cn3ccnc3)C(O)C2O)c(=O)n1
CCCC1(c2ccccc2)OC(=O)C=C1OCc1cccnc1
CNC1=CN=C2CCN(C(=O)c3ccnc(N)c3)CCN2N1
COc1ccc(S(=O)(=O)N(CC(C)C)CC(O)C(Cc2ccccc2)NC(=O)c2ccc(S(N)(=O)=O)cc2)cc1
CN(CCCCn1ccc2ccccc21)Cc1ccccc1
CCOC(=O)C=Cc1c(-c2ccccc2)nc2sc(C)nn12
CC(=O)N1Cc2ccccc2Oc2ncccc21
CN(C)c1ccc(Oc2ccccc2)c(NC(=O)Nc2ccc(F)cc2F)c1
Cc1ccccc1NC(=O)c1csc2c1C(=O)N(CC(=O)NCc1cccc3ccccc13)c1ccccc1S2
N#CC1C(=N)N(c2ccc(S(N)(=O)=O)cc2)C2=C(C(=O)CCC2)C12C(=O)Nc1ccccc12
CCSc1n[nH]c(=O)n1-c1ccccc1OCC(=O)NN=Cc1ccc[nH]1
Cn1c(-c2ccccc2)nc([N+](=O)[O-])c1N
CC(N)C(=O)NC(=O)C(CCCCN)NC(=O)C(CCCN)NC(C)C(N)=O
CCCN(C)CCCNC(=O)c1cc(-c2cccc([N+](=O)[O-])c2)nc2ccccc12
Cc1nccnc1C(=O)NCc1ccc(Nc2cc(-c3c(C)[nH]c(C#N)c3C)ccn2)nc1
COC(=O)C1(C(=O)Cn2ccnc2)C2c3cc(C(=O)Cc4ccccc4)n(CCc4c[nH]c5ccccc45)c3CC2CN1N1CCCC1
CCOc1ccc(Cc2noc(CSCC(=O)Nc3ccc(OC)cc3OC)n2)cc1
O=C(CC(S)c1ccc(F)cc1)NC(Cc1ccccc1Cl)C(=O)O
c1ccc(Nc2nnc(SCc3cn4cccnc4n3)s2)cc1
Cc1cccc(-c2nnc(Nc3ccccc3)c3ccccc23)c1
COC(=O)c1ccc(C(=O)c2ccccc2O)cc1
CC(C)(C)OC(=O)NC(=O)C(N1CCN(CCCCCOc2ccc(-c3nn[nH]n3)cc2)CC1)C(C)(C)C
O=C(c1cc2ccccc2oc1=O)C1C(=O)N(c2ccccc2)C(=O)C1=Cc1cc2ccccc2oc1=O
CC(C)CN(CCNC(=O)c1cc(Cl)ccc1NS(=O)(=O)c1cccc2nsnc12)C(C)C
CC(c1ccccc1)C(NC(=O)C(CC(=O)O)Cc1ccc(C(F)(F)F)cc1)C(N)=O
O=C(C1CC1)N1CC2CNCC2C1
O=C(Cc1ccccc1)Cc1nc2c(NOc3ccccc3)cccc2n1Cc1ccc(Cl)cc1Cl
O=C(O)CCCNC(=O)c1ccc(OC2CCN(CCc3ccc(Cl)c(Cl)c3)CC2)cc1
CCc1ccc(S(=O)(=O)Nc2ccc3c(c2)CCN(Cc2ccccc2)CC3)cc1
COc1cc(C(=O)c2sc3c(c(Nc4ccc5ccccc5c4)cc4ccccc43)c2N)cc(OC)c1OC
CCC(O)COc1ccc(C(=O)N(CCS(=O)(=O)c2ccccc2)C2CC2)cc1
O=C(NCc1ccco1)c1ccccc1Cn1cncn1
Cn1cnnc1SC(=O)CNCC1CCCO1
CN(C(=O)Cc1ccc(Cl)c(Cl)c1)C(CN1CCCC1)c1ccccc1
COc1ccc(C)cc1NC(=S)N1CCC(NC(=O)c2ccc(C(C)(C)C)cc2)CC1
Nc1nc(SCC(=O)c2cccc3ccccc23)[nH]c(=O)c1Nc1ccc(Cl)cc1
CN1CCCc2sc(C(=O)NC3(c4ccccc4)CC3)nc21
COc1ccc(C(=O)NSc2nnc(CC(=O)CNc3cc(C)on3)o2)c(OC)c1
COc1cc(C=Cc2cc(OC)c(OC)c3c2COC3c2cc(OC)c(OC)c(OC)c2)ccc1O
CC(=O)c1cccc(NCC(=O)Cc2cc(=O)c(ON3CCC(N)CC3)co2)c1
O=C(Cc1ccc(F)cc1)N(c1ccccc1)C1CCC1
CCCC1C(=O)N(C(=O)Nc2ccccc2)C1OCC(=O)c1ccccc1
CCCc1c(Cc2ccc(-c3ccccc3-c3noc(=O)[nH]3)cc2)c(=O)n(C2CCC(OC(C)=O)CC2)c2nc(N(C)C)ccc12
N=C(NO)c1ccc(-c2cnc3ccc(NCCC(=O)O)cn23)cc1
CNC(=O)CC1COc2ccccc2O1
CC(C)(C)n1nnnc1C(c1ccccc1F)N1CCN(c2nc3ccc(Cl)cc3s2)CC1
CCN(CC)CCSSc1[nH]c2ccccc2c(=O)c1C(C)=O
CNNc1ccc2c(ccn2Cc2ccccc2C(=O)S(=O)(=O)c2ccc3ccccc3c2)c1
CCCC#Cc1ccc(OC(C)C(=O)O)cc1
COCCn1c(C#N)ccc1-c1ccc(C(=O)c2ccc(-c3ccccc3C)cc2)o1
O=C(O)C=CC(=O)Nc1ccccc1C=C1CCCC1=O
CCCCCCN(CCCCCC)CC(O)c1cc(Br)c2cc(C(=O)O)ccc2c1
COc1ccc2c(c1)OCC(C=C1NC(=S)NC1=O)=C2
COC1CCC2(CC1)Cc1ccc(C#N)cc1C21N=C(N)N(C)O1
COC(=O)c1ccc2oc(C(=O)Nc3ccon3)cc(=O)c2c1
O=[N+]([O-])c1ccc(S(=O)(=O)N2CCCC2)cc1
COc1cc2c(NCc3cccnc3)ncnc2cc1OCCCN1CCOCC1
Cc1ncc(-c2cnn(C3CCOCC3)c2-c2nnc3cnccn23)c(N)n1
Cc1c(C2(O)C(O)CC3c4ccccc4CC32)ccc2c1C(=O)c1ccccc1-2
CN(C)CCCC(=O)Cc1cc(ONCCCN2CCC3(CCc4ccccc43)CC2)ccc1Cl
O=C(CN1C(=O)NC2(CCCCC2)C1=O)c1cccc(Br)c1
COc1cccc(Cn2c(Cc3cccc(Cl)c3)nnc2C(C)(C)NC(=O)C2(C)CC2)c1
Cc1cnc2[nH]nc(N)c2c1NCc1cccc(C(=O)NC(=O)OCc2ccccc2)c1
CCOC(=O)N1CCN(S(=O)(=O)c2ccc(N3CCOCC3)c(NC(=O)c3cc(OC)c(OC)cc3OC)c2)CC1
Cc1c(C2CCN(CCCN3C(=O)C4CC=CCC4C3=O)CC2)oc2ccc(Br)cc12
CCCCn1c(N)c(N(CC)C(=O)c2nn(-c3ccc(OC)c(OC)c3)c(=O)c3ccccc23)c(=O)[nH]c1=O
C=C(C)C1CCC2(C)CCC(O)(C=CC(=O)OC3OC(CO)C(O)C(O)C3O)CC12
CC1CNC(=O)c2cc3ccc(C(=O)Nc4ccon4)nc3n21
CCNc1nc(N2CCC(N)CC2)nc(N(CC)Cc2ccc(Cl)cc2Cl)n1
CC(C)Sc1nc(-c2ccccc2)nc2c1c(=O)n(C)c(=O)n2C
Cc1cc(C)c(NC(=S)NC(=O)C=Cc2ccccc2)c(C)c1
COC(=O)c1ccc2c(c1)-c1c(OC)cccc1C2c1ccc(OC)cc1
COc1cc(OC)nc(OC(C(=O)O)C(O)(c2ccc(F)cc2)c2ccc(F)cc2F)n1
CC(=O)c1ccc(NC(=O)c2oc3ccccc3c2C(=O)NC2(C)Cc3ccccc3C2)cc1
Cc1cc(CN(C)C(=O)CCc2nnc(C3CCCC3)o2)on1
Cn1c(SCC(=O)N2CCc3ccccc32)n[nH]c1=O
COc1ccccc1NC(=O)CN(C)S(=O)(=O)c1c[nH]cn1
CC(C)(c1cccc(F)c1)c1noc(C2CN(C(=O)c3ccoc3)CCO2)n1
CCOc1ccc(OCCN(C)CC(=O)C(OC)c2ccc3ccccc3c2)cc1
COCN1Cc2[nH]ncc2C(CC(=O)N(C)C)C1
CN(C)NC(=O)n1[nH]c(=O)[nH]c1=O
CC(NC(=O)Cc1cccc(C(F)(F)F)c1)C(=O)C1CCN(Cc2ccccc2)CC1
COC=C(C(=O)Oc1ccc(C(=O)c2ccccc2)cc1C)c1ccccc1COC
CC1(C)OCC(C(O)(CO)CO)O1
O=C(NO)c1ccc2nc(-c3cccnc3)c(C3CCCCC3)nc2c1
COC(=O)CCN1C(=O)CC(SCC(NC(=O)C(NC(C)=O)C(C)C)C(=O)OC)C1=O
COc1ccccc1-c1cc2nc(NCc3ccc(F)cc3)n(C)c(=O)c2s1
C=CCc1cccc(C=NNC(=O)c2csc(N)n2)c1O
CN=C(NO)c1ccc(Oc2cc(C)cc(C(C)C)c2)nc1
OC(CCl)CN1CCC2(CC1)Oc1ccccc1S2
Cc1cc(C)c2cc(C(=O)NN3C(=O)CSC3c3cccc(O)c3)[nH]c2c1
CC1(C(=O)NCc2ccc(-c3cccc(-c4nc5cc(Cl)ccc5[nH]4)c3)cc2)CC(C(F)(F)F)=NN1C(=O)c1ccccc1
CCCCC(=O)c1ccc(C)c(Nc2ncnc3cnc(N4CCCN(Nc5cc(F)cc(C(F)(F)F)c5)CC4)nc23)c1
CCCCCc1cc(C2CCN(Oc3ccc(CC)c(-c4nc5ccccc5s4)c3)CC2)no1
O=C1CC(c2ccccc2)C(O)(CO)CC1=Cc1ccccc1
O=C(O)CSC(=O)CCN1CCc2ccccc2C1
OC1Cc2ccccc2C1n1ccnc1
Cn1cc(C(=O)C23CCN(C(=O)c4ccccc4)C(Cc4ccccc42)C3)c2ccccc21
COc1cc(C2C(C(=O)c3ccco3)=C(O)C(=O)N2CCCN2CCCC2)cc(OC)c1OC
CC(=O)C1Cc2ccccc2CN1C(=O)Nc1nnc(CCCCc2nnc(NC(=O)Cc3cccc4ccccc34)s2)s1
CN(C)CCOc1c(Br)cc(CC(=O)NC(Cc2ccccc2)C(O)CNCCc2ccccc2)cc1Br
COc1cc(OC)cc(-c2cnc(Nc3ccc(C)c(CSC)c3)s2)c1
O=C(O)c1nc(-c2cc(COc3ccc(S(=O)(=O)c4ccccc4)cc3)ccc2Cl)c(C2CC2)[nH]1
Cc1ccc(-n2c(SC(=O)CNc3ccc4[nH]c(=O)[nH]c4c3)nnc2C2CC2)cc1
CCc1nn(Cc2cc(C(=O)OC)ccn2)c(CC)c1Cl
CN(C1CCCCC1)C(Cc1ccc(OS(=O)(=O)c2cccc3cnccc23)cc1)C(=O)NS(C)(=O)=O
Cc1ccc(-n2ncc3c2CCC(C)C3)cc1C(=O)N1CCCN(C)CC1
O=C(NN=Cc1ccc(OCc2ccccc2)cc1)c1cc(-c2ccc(Oc3ccccc3)cc2)n[nH]1
OC1CN2CCN(CC2)C(=NCCCCc2c[nH]cn2)C1O
CCCCC(NC(=O)OC(CC(C)C)C(C)C)C(=O)C(F)(F)C(=O)NCCC
CC1=C2C(CC3C4(C)CCC5CC5(C)C4CCC3(O)C2O)OC1=O
COc1ccc2c(c1)C=C(S(=O)(=O)Nc1ccccc1C(=O)c1ccccc1)C(C)O2
Cc1ccc(C(C#N)=Cc2ccc(O)cc2)cc1
CC(C)(C)c1cc(C(=O)C=Cc2cccc(F)c2)cc(C(C)(C)C)c1O
O=C(C=Cc1ccc(Br)cc1)Nc1ccncc1
O=C(Nc1ccc(C2=NCCCN2)cc1)Nc1cccc(NC(=O)Nc2ccc3[nH]ncc3c2)c1
O=C(NC(=S)Nc1ccccc1C(F)(F)F)c1ccc2nc(N3CCOCC3)sc2c1
O=P1(c2ccc(-c3ccccc3)cc2)Oc2ccccc2O1
Cc1occc1C(=O)Nc1ccc(Br)cc1C(F)(F)F
CCOC(=O)C1(O)OCCC=CC1OC(=O)C=C(C)C
Cc1cc(NS(=O)(=O)c2ccc(C)c(C)c2)c2cc(F)ccc2n1
CCNc1cc(S(=O)(=O)n2cccc2)ccc1OC(=O)C1CC(=O)N(c2ccccc2C(C)CC)C1
N#Cc1ccc(CC(=O)N2CCN(Cc3ccc4ccccc4c3)CC2)cc1
CCOC(=O)c1cc(=O)n(-c2ccccc2)[nH]1
c1cnc(-c2ccncc2)nc1
CC(C)c1nccn1C(OCCN1CCOCC1)(c1ccccc1)c1ccc(Cl)cc1
CC(=O)Nc1nc(C)c(-c2cnc(C(=O)c3ccccc3)o2)s1
Cc1ccc(C)c(N2CCN(CC(O)COc3c(C)cccc3C)CC2)c1
COc1cc(C(=O)N2CCN(c3ccccc3NC(=O)c3ccccc3)CC2)ccc1C#N
Cc1ccc(-n2c(O)cc(C=CC(=O)c3cccc(Cl)c3)c(C#N)c2=O)cc1
c1ccc(COC2C(c3ccccc3)OC3OC4(CCCCC4)OC32)cc1
COc1ccc(CCNC(=O)C2CC(=O)N(c3ccc4c(c3)OCCO4)C2)cc1OC
Cn1c(O)c2n(C3CC(COOC(=O)c4ccco4)C(OC(=O)c4ccco4)O3)c(=S)nc-2n(CC2=CC3CCC2(C2(C)CO2)C3)c1=S
CSCCNC(=O)C(CC(N)=O)NC(=O)C(NC(=O)C(NC(=O)C(CCC(=O)O)NC(=O)C(CCCCCOc1cccc2cccnc12)NC(C)=O)C1CCCCC1)C(C)C
NC1CCC(Nc2cncc(-c3cccc(Cl)c3)n2)CC1
CC(=O)Oc1cc2ccc(S(=O)(=O)OCCCC[N+](C)(C)CCCN3c4ccccc4Sc4ccc(Br)cc43)cc2c2cccnc12
CCN(CC)CCn1c2ccccc2c2c(Nc3ccc(O)cc3)c3ccccc3nc21
O=C(CSc1nc[nH]n1)N1Cc2c[nH]nc2CC1c1ccc(Cl)cc1
Cc1n[nH]c(C)c1NCC(=O)OC(=O)c1ccc(-c2ccccc2)nc1
COCCc1ccc(Oc2cc(COc3ccc(CCC(=O)O)c(F)c3)c(Cc3ccccc3)c(C(C)=O)c2)c(Cl)c1
CC1(CO)CCCC2(C)C3=CC(=O)CCC3=CCC12
O=C(CN1CCN(c2ccccc2)CCN(c2ccccc2)S1(=O)=O)NO
COCCn1c(=S)[nH]c2ccccc21
COc1cccc(-c2nc(CNC(=O)C3CC(=O)N(c4ccccc4OC)C3)c(C)o2)c1
NP(=O)(OCNc1ncnc2c1ncn2C1OC(C2CC2)C(O)C1O)OP(=O)(O)O
CC(C)(C)C(=O)Nc1cc(-c2ccc3ccccc3c2)nn1-c1ccc(Cl)cc1
Cc1cc(=O)nc(SCC(=O)Nc2c(C)n(C)n(-c3ccccc3)c2=O)[nH]1
COc1cccc(CN2CCc3cc(OC)c(OC)cc3C2c2cccc(F)c2F)c1
COCCC1C(=O)C(=O)N(c2ccc(-c3ccsc3)cc2)C1c1ccccc1OC(=O)C(C)C
O=C(NCC12CC3CC(CC(C3)C1)C2)C1CCCN1Cc1c(F)cccc1Cl
CC12CCC(NC(=O)c3ccc(N)cc3)C=C1C(=O)C=CC2=O
Cc1csc(NCC#CCn2cnc(C(=O)Oc3cc(O)cc(C=Cc4ccc(C(=O)O)cc4)c3)c2)n1
CC(O)C1CCC(C)N(C(=O)c2cccnc2Oc2ccc(Nc3ccccn3)cc2)C1
CC(C)=CCc1c(O)cc(O)c2c(=O)c3ccccc3oc12
Cc1c(CNCCO)c2c(ccc3ccccc32)oc1=O
N=C(N)NC(=O)C(N)CCCOS(=O)(=O)NCC1OC(n2cnc3c(N)ncnc32)C(O)C1O
Fc1ccccc1C=Nc1ccccc1C(F)F
O=C(O)COc1c(C(=O)O)sc(-c2ccc(NC(P(=O)(O)O)P(=O)(O)O)cc2)c1Br
Cc1cc2c(nc(=O)c1)NNC(c1ccc(Cl)cc1)=C2c1ccc(Cl)cc1
Cn1c(Cc2ccccc2)cc(=O)nc1NCc1ccccc1
CC(OS(=O)(=O)c1ccc(CCC(=O)N2CCOCC2)cc1)C(=O)NCc1ccco1
COc1cc(NC(=O)C(CCSC)N2CCCC2)c(OC)cc1Cl
Cc1cc(NC(=O)Cn2ccc3cc(S(=O)(=O)N4CCCCC4)ccc32)cc(C)c1OCCC(=O)O
Nc1sc2c(c1C(=O)c1ccc(Cl)cc1)CCN(Cc1ccccc1)C2
CCOc1ccc2[nH]c(C)cc(=O)c2c1
CCCCc1cc(C)c(C(=O)OCC(C)C)c(=O)n1Cc1ccc(-c2ccccc2-c2nn[nH]n2)cc1
Cc1cc(C(=O)N2CCCC2(C)Cc2ccc(C)o2)on1
O=c1c(-c2ccc(O)cc2)c[nH]c2cc(O)ccc12
CN1C(=O)OCC1C=CC(=O)NO
COC(=O)COC1CC2(NC(C)=O)C3CCC4(C)C(C(C)CCCN)CCC4C3CCC2(C)C1OC(C)=O
CN(C)Cc1noc(-c2ccc3[nH]c4c5c(c6c(=O)[nH]c(=O)c7ccccc7c6c4c3c2)CCC5)n1
CC12CCC3C(CC=C4CC(OC(=O)CCC(=O)O)CCC43C)C1CCC2=O
Cc1cccc(Cl)c1Nc1nc2ccccc2n2nnnc12
CCN(CC)CCCCCC(=O)NN=Cc1ccc(OOc2cc(Cl)cc(Cl)c2)cc1
COc1ccc(Cl)cc1NC(=O)C(O)=CC(=O)c1c(OC)ccc(OC)c1OCc1ccc(Cl)cc1Cl
Cc1nn(C)c(Cl)c1CNC(=O)NCc1ccco1
CCN(CC)C(=O)c1ccnc(-c2ccc3c(c2)CCN3C(=O)C=Cc2cc(Cl)ccc2-n2cnnn2)c1
O=C(NCCCCC1=NCCN1)c1ccc(N2CCN(Cc3cccc4ccccc34)CC2)c([N+](=O)[O-])c1
CC1=CCC2C(C)(C)CCCC2(C)C12CCC(CO)(CCC1=CCOC1=O)O2
COc1ccccc1NNc1cccc(C(CC(=O)c2ccc(C(C)(C)C)cc2)CC(=O)S(=O)(=O)c2ccccc2)c1
COc1cc(C(=O)Nc2ccccc2C(O)c2cccc(C(F)(F)F)c2)cc(OC)c1OC
FC(F)(F)c1ncc2cc(-c3ccnc(Cl)c3)c(NC3CC3)nc2n1
CC1CC(C)CN(CC(=O)Sc2nc3ccccc3o2)C1
O=C(Nc1ccc(Oc2ccnc3[nH]ccc23)cc1F)c1csc2[nH]nc(C(F)(F)F)c12
Cc1onc(-c2ccccc2Cl)c1C(=O)Nc1nc2c(s1)CCCC2
NC(Cc1ccc(O)cc1)C(=O)N1CCCC1c1nc(-c2ccc(F)cc2)c[nH]1
Cc1cc(CC(C)NS(=O)(=O)CC2CCCCO2)[nH]n1
Cc1nc(-c2ccc(CP(=O)(Oc3ccc(I)cc3)Oc3ccc(C(=O)O)cc3OC3OC(C(=O)O)C(O)C(O)C3O)cc2)co1
COc1ccc(OC)c(C=NNC(=O)CSC(=O)C(C)(C)C)c1
Cc1ccccc1C(=O)N1CCC(n2nccc2NC(=O)c2ccco2)CC1
CN(C)CC(=O)OCC(CN1CCC(O)(c2ccccc2)CC1)NC(=O)c1cc(C(F)(F)F)cc(C(F)(F)F)c1
O=C(NS(=O)(=O)c1ccc(Nc2c3ccccc3nc3ccccc23)cc1)c1ccccc1
CCCCN(Cc1ccncc1)C(=O)C1CCCN(c2ncnc3c2nc2n3CCCCC2)C1
CC(c1ccccc1)n1ccc2c1CCN(Cc1ccccc1)C2
O=C(c1cccnc1O)N1CCOC(CCC2(c3ccc(F)cc3)CCCO2)C1
CCCCC12CCC(=O)C=C1c1ccc3[nH]ncc3c1C2
Cc1ccc(C(=O)Nc2cc(C(F)(F)F)ccc2C(F)(F)F)c(OC(=O)c2ccco2)n1
CCNc1cc(OCC)c(NC(=S)NC(=O)c2ccco2)cc1OCC(C)C
Cn1cc(CN2CCOC3(CCCN(c4cnccn4)C3)C2)cn1
CCCc1ncc(C=C(Cc2cccs2)c2nc(C(=O)OCC)cs2)n1Cc1ccccc1
O=C(O)c1nnn(Cc2c(F)cccc2F)c1O
COc1ccccc1N1CCN(CCN2C(=O)c3cccc4cc([N+](=O)[O-])cc(c34)C2=O)CC1
COc1ccc(-n2c3ncccc3c3cnc(Nc4ccc(NC(=O)c5ccccc5Cl)cn4)nc32)cc1
c1ccc(C2OC(CNCc3csc4ccccc34)C3CCC2C3)cc1
O=C(Nc1nccs1)c1cnc(N2CCN(c3ncccn3)CC2)c2ccccc12
O=C(COc1ccc(Cl)cc1Cl)CN1CCCC1
O=c1cccc2c(c1)N(CCCN1CCOCC1)c1ccccc1S2
COc1ccc(C(O)c2cc(OC)c(OC)c(OC)c2)c(OC)c1
CC(=O)Nc1ccc(NC(=O)CN2C(=O)CSc3ncccc32)cc1
Cc1cccc(N(C)c2nc(=O)c3ccccc3[nH]2)c1
CCCCSc1cc(-c2ccccc2)nc2ccccc12
COc1cc2ncnc(Nc3ccc(Nc4ncnc5ccccc45)cc3C)c2cc1OC
CCC(C)Oc1c(OC)c(OC)cc2oc(-c3ccccc3)cc(=O)c12
COc1ccc(Cl)cc1Cn1c(C2CC2)nc2cc(NC(=O)c3ccc(Br)cc3)cnc21
COc1ccc(-n2ncc(C(=O)Cc3ccc(Cl)cc3)c2C2CCN(N3CCN(CC=Cc4ccccc4)CC3)CC2)cc1
O=C(NN1CC(O)C(Cc2ccc3c(c2)OCO3)C1)c1ccc([N+](=O)[O-])cc1
O=C(O)CN1C2CCC1CC(Cc1ccc(F)cc1)C2
CCN(CC)CCOC(=O)C(c1ccccc1)c1ccccc1
CCS(=O)(=O)c1ccc(-c2nc(SNc3nccs3)[nH]c2-c2ccc(F)cc2)cc1
COc1ccc(Cl)cc1CNCN1CCC(F)(C(=O)c2cccc(F)c2)CC1
CCCC(=O)Nc1ccc(C(=O)C=Cc2ccc[nH]2)cc1
Cc1noc2c(C)c(Oc3ccc(F)cc3C(=O)Nc3ccc(C(=O)N4CCC(N(C)C)C4)cc3)ccc12
Cc1ccccc1NC(=O)C(c1ccccc1)N1CCN(CC=Cc2ccccc2)CC1
CCCCCCCCCC(=O)ON1CC2(CC(c3ccccc3)=NO2)CC1COC(C)=O
c1ccc(CCc2nc3cccc(SN4CCOCC4)c3[nH]2)cc1
Fc1cncc(Br)c1
CCOCCN(CC)CCCNc1ccc(C)nn1
CN(C)c1ccc(NC(=O)Nc2ccc(F)cc2)cc1[N+](=O)[O-]
O=S(=O)(NC12CC3CC(CC(C3)C1)C2)c1cc(Cl)ccc1Cl
CC(Nc1cccc(C(F)(F)F)c1)c1cc(Cl)cn2c(=O)cc(N3CCOCC3)nc12
CC(C)(C)OC(=O)C=Cc1ccc(NC(CCC(=O)O)C(=O)NC(=O)OCc2ccccc2)cc1
CN(C)c1cccc2c(S(=O)(=O)Nc3sccc3-c3nc4ncccc4s3)cccc12
CC(C)=CCCC(C)=CCCC(C)=CCC1=C(O)C(=O)c2ccccc2C1=O
COc1cc(CCC2=NCCN2Cc2ccccc2)cc(OC)c1
O=C1CCc2ncnc(N3CCN(Cc4cn(Cc5ccc(F)cc5)nn4)CC3)c21
CCCCCCCCNc1cn2c(-c3ccc(OC)cc3)c(CN)cc(-c3ccccc3)c2n1
COc1ccc(OC)c(NC(=O)CSc2nc3cc(OC)c(OC)cc3cc2C#N)c1
CC(C)c1cccc(C(C)C)c1NC(=O)NCC1(c2cnccn2)CCCC1
C=CCNc1nc(C(=O)OCC(=O)c2cccc(Br)c2)cs1
CC(C)c1cccc(C(C)C)c1NC(=O)NC(=O)NC1(C(F)(F)F)CCC1
CCCCCCCCC=CCCCCCCCC(=O)NCCOCC(N)=O
Cc1cc(NC(=O)c2cc3ccccc3o2)no1
O=[N+]([O-])c1ccc2[nH]c(-c3ccccc3)nc2c1
CC(C)CCCC(C)C1CCC2C3=C(CCC21C)C1(C)CCC(=O)C(C)C1CC3
O=C(c1nc2ccccc2[nH]1)N1CC(c2ncc3ccccn23)C1
COc1ccccc1S(=O)(=O)N1Cc2nccn2CC(CC(=O)NCC2CC2)C1
COc1cc2c(cc1OC)Sc1ccc(SC)cc1C(CN(C)C)C2
OC1(CN2CCc3ccccc3C2)CCCN(Cc2ccoc2)C1
CCCc1cc(=O)nc(SCC(=O)c2cc(C)n(Cc3cccs3)c2C)[nH]1
COc1cc(C=NNc2nc3ccccc3[nH]2)ccc1O
COC(=O)c1cc(O)n(-c2nc(Nc3ccc(C)c(C)c3)nc(N3CCN(C)CC3)n2)n1
CN(C)c1ccc2c(c1)CN(Cc1ccc(-c3cccnc3)cc1)CC21CCN(Cc2ccccc2)CC1
O=C(C=Cc1ccc(O)cc1)C=Cc1ccc(O)cc1
CC(C)(CNC(=O)c1cc2[nH]c3ccccc3c2cc1-c1ccccc1)N1CCOCC1
O=C1Oc2cccc3cccc(c23)N1CCCN1CCN(c2ccccc2F)CC1
COC1CCN(c2ccc(C(=O)C(O)(c3cccc(F)c3)c3cccc(F)c3)c(O)c2)CC1
Cc1ccc(-c2cc(C(=O)N3CCOC(c4nnc(-c5ccccc5)o4)C3)no2)cc1
Cc1csc(NC(C)C(=O)N2CCN(c3nccs3)CC2)n1
COc1ccc(C=Cc2ccc(OC)c(F)c2)cc1F
CCS(O)(CC)c1ccc(C(=O)Nc2ccc(S(=O)(=O)CC(=O)O)cc2)cc1
O=C(O)CN1C(=O)C(NC(=O)c2cc3cc(Nc4ncnc5cc(OCC6CCNCC6)c(OCC6CC6)cc45)ccc3[nH]2)CCc2ccccc21
CC(=O)NCc1nccn1C1CCCN(c2nc(C)cc(C)n2)C1
CC1(C)Oc2cc3c(Nc4cccc(Br)c4)ncnc3cc2NC1CO
COc1ccc2c3c1OC1C4(COCc5nccs5)CCC5(CC4CC4CC4)C(C2)N(OC)CCC315
OCCCCNc1nc(-c2cccnc2)cc2ccccc12
Cc1cc(C)c2nc(C(=O)N3CCN(C(C)c4cccc5ncccc45)CC3)c(C)n2c1
N#CC1CCCN1CC(=O)NC(=O)c1cc2cc(C(F)(F)P(=O)(O)O)ccc2[nH]1
CN(C)c1cc2[nH]c(C3CC3)nc2cc1NC(=O)c1cccc(Oc2ccccc2)c1
CC(CC(=O)O)NC(=O)c1cn(CCN(C)C)c2ccc3nc(C(C)C)oc3c12
CC(=O)C1=C2C=C(CC(O)CO)C(=CN)C(=O)C2(C)OC1=O
CCc1ccc(C(=O)NCC(=O)Nc2ccc[nH]c2=O)cc1
CC(C)C1CCNC(N2CC3CCCN3C2)C1
CC(C)(C)c1ccc(C(=O)N2C(=O)c3ccc(NCCc4ccc(Cl)c(Cl)c4)cc3C2=O)cc1
CCCNC(=O)c1cccc(N2CCCC(C)C2)c1
CC1CCCCOC(CN(C)C(=O)Nc2ccc3c(c2)OCO3)C(C)CN(C(C)CO)C(=O)c2cc(NC(=O)c3ccccc3)ccc2O1
COC(C(=O)NCc1cc(-c2cccs2)on1)c1ccccc1
CC(=O)N1CC(O)CC1C(=O)NC(CC(=O)O)C(=O)NC(C(=O)O)C(C)C
Cc1ccc(S(=O)(=O)NC(=O)C(NC2(n3c(CC(=O)O)nc4cccnc43)CC(c3ccccc3)=NN2C(=O)c2ccccc2C)C(C)c2ccccc2)cc1
Cc1ccc(-c2nc(CNc3ccc(C(=O)O)cn3)c(C)o2)cc1C
CCOC(=O)c1c(-c2ccccc2)n(C)c2nc(C(=O)OC)c(C(=O)OC)n2c1=O
O=C(O)c1ccccc1Oc1ccccc1
COc1cc(C=C2CCc3ccccc3C2=O)cc(OC)c1OC
CC(CC(=O)NN=Cc1ccccc1O)NC(=O)C(C)(C)C
CS(=O)(=O)c1ccccc1-c1ccc(NC(=S)Nc2ccc(Cl)c(Cl)c2)cc1
CNC(=O)c1ccc(-n2cnc3ccc(Cl)cc3c2=O)cc1
CC(O[N+]12CCC(CC1)C(CCO)C2)(C(=O)N1CCCCC1)c1ccccc1
CNC(=O)CN1C(=O)N2CC3CCC(C2c2c(C(=O)OC)ccn2C)N3C1=O
N=C(N)NCCCC(NC(=O)COc1ccccc1)C(=O)C1(c2ccccc2)CC1
C=C(CCCC)C(=O)c1ccc(OCC(=O)O)c(Cl)c1Cl
Cc1cc(C)cc(N2CCN(C(=O)COc3coc(CN4CCc5ccccc54)cc3=O)CC2)c1
CCCCSC(Cc1ccc2c(c1)CCCC2)c1ccc(C)cc1
CCOC(=O)c1cn(-c2cccc(Cl)c2)c2cc(Cl)ccc2c1=O
COc1cc2ncnc(N3CCC(NC(=O)C=Cc4ccc(-c5cccc(F)c5)o4)CC3)c2cc1OC
COc1ccc(C2CC(c3ccccc3)=NN2c2ccc(S(N)(=O)=O)cc2)cc1
O=C(NCCc1cccs1)c1c(O)c2ncc(Cc3ccc(F)cc3)cc2[nH]c1=O
Cc1ccc(CN)cc1-c1ncc(C(=O)NCCCn2cccc2)[nH]1
CC(=O)NOc1ccc(C(C)C2CCN(c3nc(N4CCOCC4C)ncc3F)C2)cc1
COc1nc(N)nc2c1ncn2C1OC(COC(C(=O)C2OC3OC4(C)CCC5C(C)CCC(C2C)C35OO4)c2ccccc2)C(OC)C1(C)O
CC(OC1OC(=O)CC2C3(C)CC4C(C)(C)CCCC4(C)CC3CC(CO)C12C)C(=O)NNOC(=O)C(=O)CCCCN=C(N)N
Brc1ccc(-c2cncc3c2ccc2ccccc23)cc1
COc1ccccc1C(=O)NN=C1C(=O)Nc2c1c(C)nn2C
Cc1ccc(S(=O)(=O)N2CCCCC2)cc1NC(=O)CCSc1ccccc1
CC(C)(C)c1ccc(-c2nc(-c3ccc(OCCCOc4ccc(-c5nnco5)c(Cl)c4Cl)cc3)oc2-c2ccc(C(C)(C)C)cc2)cc1
Cc1ccc(-n2nc(Sc3nnc(-c4cccnc4)o3)c(C#N)c2N)c(C)c1
CCOC(=O)C(C)=CC(CC1CCCCC1)NC(=O)C(NC(=O)C(NC(=O)C(NC(=O)N(C)CC(C)=CC1=CC=C(C(=O)O)OCCOC1)C(C)C)C(C)(C)C)C(C)C
CCOC(=O)CCC(NC(=O)c1cccc2nc3ccccc3nc12)C(=O)OCC
CCN(CC)CC(C(c1ccccc1)c1ccccc1)N(C)CCc1ccccc1
CN1CCN(c2nnc(N(C)Cc3ccc([N+](=O)[O-])cc3)s2)CC1
CC(=O)CC(=O)c1cc(C(=O)NOC2OC(CO)C(O)C(OC3CCC4(C)C(CCC5C4CCC4(C)CCCC54O)C3)C2O)ccc1C
CCOOc1ccc2nc(C(=O)Cc3ccccc3)c3c(cc(-c4ccc(F)cc4)n3Cc3ccccc3)c2c1
CC(C)(C)n1nnnc1C(c1cc2ccccc2n2nnnc12)N1CCN(c2ccccc2)CC1
COS(=O)(=O)c1c(-c2ccc(Br)cc2)csc1C(=O)N(Cc1ccc(Cl)cc1)C(C)C
COc1ccc(N2CCN(C(=O)c3cccc(S(=O)(=O)N4CC(C)CC(C)C4)c3)CC2)cc1
Cc1ccc2oc(=O)cc(CNC(=O)c3ccccc3S(N)(=O)=O)c2c1
C=C1C(=O)OC2CC(C)=C(C)CCC(C)=CCCC(C)=CCCC(C)=CC(=O)OC(C1O)C21CO1
N#Cc1ccc(C(C#N)c2cccc3c2CCCC3)cc1Cl
CC(C)CC(NC(=O)OCc1ccccc1)C(=O)NC(=O)C(O)C(Cc1ccccc1)NN1CC(C(C)(C)C)CC1=O
CS(=O)(=O)N1CCN(c2ccccc2NC(=O)C2(c3ccccc3)CCCC2)CC1
O=C(NCCCNC(=O)c1cnc(Cl)nc1C(F)(F)F)c1ccccc1
CCCNC(=O)CSc1nc2ccccc2c(=O)n1-c1ccc(C)cc1
O=C(O)c1cc2cccc(Cl)c2s1
COCCn1c(=C2C(=O)Nc3ccc(F)cc32)sc(=Cc2cc(CC(=O)O)n(C)c2)c1=O
O=Cc1ccc(OCC(=O)O)cc1
Cc1ccc(Oc2ccc(Cl)cc2C=NNC(=O)c2ccccc2O)cc1
O=C(O)c1cc(=O)oc2cc(OCc3ccc(Cl)cc3)ccc12
COC(=O)C1CC(C)C(O)(c2ccc(N)cc2)c2c(C)c(O)cc(C=O)c21
Cc1cc(=O)c(C=NCc2ccc(Cl)cc2)c(CC=O)[nH]1
O=[N+]([O-])c1ccc(-c2nonc2NC(=S)Nc2ccccc2F)cc1
COc1cccc(N2CCN(C(=O)c3cc4ccccc4cc3O)CC2)c1
CCn1cc(CC2CCCN2C(=O)Nc2ccnn2C)cn1
CCCCn1c(=O)n(O)c(=O)c2[nH]c(-c3ccccn3)nc21
CN(C)C1OC(c2ccc(Cl)c(Cc3ccc(C(=O)CO)cn3)c2)C(O)C(O)C1O
Cn1cc(NNCCN2CCOCC2)cc1C(=O)Nc1cc(C(=O)C(=O)c2cc(-c3ccncc3)cn2-c2ccc(OC(F)(F)F)cc2)n(C)c1
CCN1CCN(CCCNC(=O)Nc2ccc(-c3ccccc3)cc2[N+](=O)[O-])CC1
CC1CCN(c2ccc(S(=O)(=O)C3(C(=O)NO)CCN(Cc4ccccc4)CC3)cc2)CC1
O=C(O)CCCCCC(=O)Nc1nc(-c2nc3ccccc3s2)c(-c2ccccc2)s1
Cc1c(O)[nH]c(SC(=O)CS(=O)(=O)c2ccc(NN3CCOCC3)cc2)nc1=O
Cc1cc(C)cc(CNC2CC3CCC(C2)N3C)c1
CCOC(=O)C(=O)Cc1cccc(NN2CCCN(CCC(c3ccccc3)c3ccccc3)CC2)c1
COc1ccc2c3c1OC1C(=O)C(CSc4nc(=O)cc(C)[nH]4)CC4C(C2)N(C)CCC314
CCC(=O)N(C)Cc1nc2cc(N3CCCC3)ccc2n1CC
CCOC(=O)c1cnc(-c2ccc(Cl)cc2)o1
CCC(C)C1CCN(N2CC(=O)N3C(Cc4c([nH]c5ccccc45)C3c3cccc(OC)c3)C2=O)CC1
CC(C)c1cc(C(C)C)n2nc(-c3cccc(O)c3)c(-c3ccc(O)cc3)c2n1
CC(=O)NC(=O)C(Cc1ccc(OP(=O)(O)O)cc1)NC(=O)C(CCC(=O)O)NC(Cc1ccc(OP(=O)(O)O)cc1)C(N)=O
CC(=O)Nc1sc(NC(=O)c2ccco2)nc1-c1ccc(Br)cc1
O=S(=O)(Nc1nc2ccccc2s1)c1ccc(O)c(O)c1
CCC(=O)c1cc(-c2cc(Cl)ccc2ONCc2ccccn2)n[nH]1
Cc1nc(CN2CCC3OC(COCc4cccnc4)CCC32)cs1
Cc1ccccc1-c1nc(=O)c2ccsc2[nH]1
O=C(CCCc1cccnc1)N1CCN(Cc2ccccc2)CC1
CNCCOc1ccc(N2C(=O)C(Cl)=C(N3CCN(CCN(C)C)CC3)C2=O)cc1
CC(C)CCC(=O)NCC(C)C
COc1ncc(-c2cc(C(N)=O)c3[nH]c4cc(N5CCOCC5)ccc4c3n2)c(OC)n1
CCC(=O)C1(c2cc3c(cc2OC)N(C)C2C(O)C(OC)C4(OC(C)=O)C=CCN5CCC32C54)CC2C=C(CC)CN(Cc3c1[nH]c1ccccc31)C2
O=C(NC(Cc1ccccc1)C(O)C(O)C(Cc1ccccc1)NC(=O)c1ccc(I)cc1)c1ccc(I)cc1
CC(C)N1CC2(C1)C(=O)Nc1ccc(C(C)(C)CC(C)(C)C)cc12
CCOc1c(C(=O)O)[nH]c2ccc(Br)cc12
Cc1cc(N)c(C#N)c(OC(CC(=O)OCC#N)c2ccccc2)c1
Nc1nc(NC2CCC3(CC2)OOC2(O3)C3CC4CC(C3)CC2C4)nc2nccnc12
NS(=O)(=O)c1ccc(NC(=O)NC2C(O)C(O)C3OCOC3C2O)cc1
CC(C)Nc1nccc(N2C(=O)OCC2Cc2ccc(C(C)C3CCN(N4CCN(C)C(=O)C4)CC3)c(F)c2)n1
CCOC(=O)c1c(-c2ccc(OCCN(C)c3ccccn3)cc2)[nH]c2cc(OC)c(Cl)cc2c1=O
CCCCOc1ccc(OCC(CC)CCCC)cc1
CCOc1ccc(CNC(=O)C(CC(=O)O)NS(=O)(=O)c2ccc3ccccc3c2)cc1OC
COc1ccc(C2CC(c3ccc(Br)cc3)=NN2c2nc(C)c(C)s2)cc1
CC(OC1C(c2ccc(F)cc2)C(C(=O)O)CN1c1ccccc1)c1cc(C(F)(F)F)cc(C(F)(F)F)c1
O=C(NC1C2CC3CC(C2)CC1C3)C1CN(Cc2ccccn2)CCN1S(=O)(=O)Cc1ccccc1
O=C(O)CN=C1NCC(CCCCN2CCCC(NC(=O)c3cc4ccccc4cn3)C2=O)N1
CC(=O)N1c2ccc(S(=O)(=O)N3CCCC(C(=O)Nc4cccc(C)c4C)C3)cc2CC1C
COc1ccc(NC(=O)C2Cc3c(-c4cccnc4)ccnc3O2)cc1N1CCCC1
COC(=O)NN=Cc1cc(=O)c2c(OC)ccc(OC)c2o1
O=C(N=C(NSc1ccccc1)N1CCNC1=O)NCCNc1ccccn1
CCCCC1C(=O)OC2OC3(CCCCC3)OC(=O)C2C1c1ccccc1
CCc1ccc(C(=O)Nc2nc(-c3ccncc3)cs2)cc1
CN1CCN(c2ccc3c(c2)CC(C(=O)O)C(c2ccc(Cl)cc2)O3)C(=O)C1=O
N#Cc1cc(C#Cc2ccccc2)sc1N
CN(C)c1nc(NCCSc2nc3ccccc3s2)nc(Nc2ccc(C#N)cc2)n1
CC(C)(O)C1CC2CCN(S(=O)(=O)c3ccccc3)CC2O1
COc1ccc2cc3[n+](cc2c1OCCN1CCN(c2cccc(Cl)c2)CC1)CCc1cc2c(cc1-3)OCO2
O=C(CN1CCCC(c2cc(C(F)(F)F)[nH]n2)C1)N1CCc2ccccc2C1
CCONc1ccccc1C(=O)Nc1c(C(=O)C(C)C(=O)Oc2ccccc2)oc2c(C)cc(C)cc12
O=C(Nc1ccc(Cl)cc1)N1C(c2ccccc2)CC=C(COc2ccccc2Cl)C1c1ccccc1
COC(=O)C(C)c1nc2c(nc1Cl)c(N)nc1ccccc12
N=C(NOC(=O)CC12CC3CC(CC(C3)C1)C2)c1ccccn1
O=C(Cc1cccc(F)c1)Nc1nc2cc(-c3ccccc3)sc2s1
Cn1c(=O)c2c(nc(NCCO)n2CCN2CCN(c3cccc(Cl)c3Cl)CC2)n(C)c1=O
Cn1c2ccccc2c(=O)c2c(NCCNCCO)sc([N+](=O)[O-])c21
CCCCc1cc2c(c(=O)n(O)c(=O)n2C)c2cc(-c3ccccc3)ccc12
O=S(=O)(CCC#Cc1cccc(OCCCOc2ccc(-c3ccccc3)cc2)c1)c1ccc2ccccc2c1
O=C(O)CCC(NP(=O)(OCC1C=CC(C#CCCCC#Cc2ccccc2)OC1Oc1ccc(Br)cc1)Oc1ccccc1)C(=O)OCCOc1ccc(Br)cc1
COc1ccc(-c2csc(NC(=O)CCN3CCN(C(C)=O)CC3)n2)cc1
O=C1NCCCc2ccc(N=C=S)cc21
COc1ccc(C2=NN(c3nc(-c4ccccc4)cs3)C(c3ccc4ccccc4c3O)C2)cc1OC
Nc1nc(CCNS(=O)(=O)c2ccccn2)c[nH]1
O=C(c1cccc(S(=O)(=O)NCCC2=CCCCC2)c1)N1CCCC1
O=c1cc(-c2ccc(OC3OC(CO)C(O)C(O)C3O)cc2)oc2cc(OS(=O)(=O)O)cc(O)c12
Cc1ccc(N2Cc3cn(-c4ccc([N+](=O)[O-])cc4Br)nc3NC2=O)cc1
CS(=O)(=O)NC(=S)Nc1ccc(Cl)c(NC(=O)c2ccccn2)c1
Cc1ccc(NC(=O)c2c[nH]c3ccccc3c2=O)c(O)c1
Cc1ccccc1NC(=O)C1CCCN1C(=O)C(N)CC(C)C
O=C(O)N1CCCC(CCOCC=CC=Cc2ccccc2)C1
O=C(c1ccccc1-n1nccn1)N1CC2CCC(C1)N(Cc1cccc(C(F)(F)F)c1)C2=O
O=C(O)CCc1ccccc1Nc1ccc(Cl)cc1[N+](=O)[O-]
CC(=O)c1cn(CC(=O)N=C(N)N)c2ccc(F)cc12
C=CCNC(=O)c1nc(C(C)(C)CC)n2c1[nH]c(=O)c1ccccc12
Nc1cc(-c2ccc(NC(=O)C3CC3)cc2)nn1-c1cccc(C(F)(F)F)c1
O=C(CCC(c1ccc(F)cc1)c1ccc(F)cc1)N1CCN(CCO)CC1
CC1=CCCOC(=O)CC(=O)C(C)C(OC(=O)Cc2ccccc2)C2CC(O)C(C)(C2)C(=O)C=C1
COc1cc2c(NC(=O)c3ccc(-c4ccc(Cl)cc4)o3)n(C)nc2c(OC)c1OC
COc1ccc(C(=O)Nc2ccccc2Sc2ccc(C)cc2)cc1N
CC1=CC2Cc3[nH]c(=O)ccc3C3(C1)C2CCCN3CC(=O)c1ccc(F)cc1
CC(=O)NC1C(NC(=O)C(N)Cc2ccccc2)C=C(C(=O)O)OC1C(O)C(O)CO
CCc1nn(C(C)C(=O)NCCCN2CCN(c3ccc(C)cc3)CC2)c(=O)c2cc3occc3n12
CN(C(=O)c1ccccc1)C1CC2(O)C3Cc4ccc(O)c5c4C2(CCN3CCc2ccccc2)C(O5)C1O
Cc1ccc(CN2CCC(CNc3ccccn3)(c3ccccc3C(F)(F)F)CC2)c(C)c1
CNC(=O)c1ccccc1Oc1n[nH]c(Cl)c1-c1ccnc2ccsc12
C=CCOCCCNC(=O)C(C#N)=Cc1ccc(C)o1
COC(=O)Nc1cc(NC(C)C(=O)c2ccccc2)ccc1Oc1ccccc1
COc1ccc2ccc(C=NNC(=S)Nc3ccc(OCCCOc4ccc(NC(=S)NN=Cc5ccc6c(c5OC)C=CC(C)(C)O6)cc4OC)c(OC)c3)cc2c1
N#Cc1ccc2c(c1)c(S(=O)(=O)c1ccc(F)cc1F)cn2COC(=O)C1CCCO1
CCOC(=O)c1cc2c(C#N)cc(C#N)cn2n1
CN(NC1CCOCC1)c1ncc(C(=O)Cc2ccc(O)cc2)c(NCCc2ccc(O)cc2)n1
O=C(NC(Cc1ccc(O)cc1)C(=O)O)NN1CCCCC(CCCCc2ccc3ccccc3c2Br)C1=O
CC(C)NC(=O)C1(NC(=O)c2cccc(COc3c(F)cccc3F)n2)CC1
O=C(C(=O)C1C2C=CC(CC2)C1C(=O)O)c1cc(-c2ccccc2)sc1NNc1ccc2ccccc2c1
O=C(CSc1nc2cc(Br)c[nH]c-2n1)Nc1ccccc1
CC(C)Oc1cc2c(cc1Cl)NC(=O)Nc1cnc(C#N)c(n1)OCCCCO2
CCOC(=O)c1c(NC(=O)c2ccccc2Cl)n(CC(O)c2ccccc2)c(=O)n(CC)c1=S
COc1ccc(NC(=O)c2ccc(C(=O)Nc3ccncn3)cc2)cc1Nc1nccc(-c2cccnc2)n1
COc1cc2c(cc1OC)C(c1cc(OC)c(OC)c(OC)c1)C1C(=O)OCC1=N2
O=C(Nc1cc(=O)[nH]cc1F)c1ccc(CNc2cccc(O)c2)cc1
CCN(CC)Cc1cc2c3c(c1)-c1ccccc1S(=O)(=O)N3CCC2
NCCCCC(NC(=O)C12CC3CC(NC(=O)CCCC(=O)O)CC(C3)C(C1)C2)C(=O)c1nccs1
COc1cc2c(N3CCN(C(=O)Nc4ccccc4C(F)(F)F)CC3)ncnc2cc1OCCc1n[nH]c(=S)[nH]1
NC(CCC(=O)O)C(=O)NC(=O)C(CNCc1ccccc1)SC(=O)c1ccccc1
O=C(NCc1cccc(F)c1)C1CCCN1S(=O)(=O)N1CCOCC1
CN(c1ccc(C(=O)O)cc1)c1cc(-c2ccc(Oc3ccc(F)cc3)cc2)cc(C(=O)O)n1
CCCCCCCCNCC(NCC(O)c1ccc(O)c(C(N)=O)c1)c1ccccc1
CN(CCCc1ccccc1)CCOC1c2ccccc2-c2ccccc21
COc1ccccc1C(=O)N1CC2CN(c3nc(C)cc(C)n3)CC2C1
COC(=O)CN1C(=O)c2ccccc2Sc2ccc(C(=O)N3CCN(c4ccc(OC)cc4)CC3)cc21
Cc1ccc(CNC(=O)Cn2c(=O)oc3cc(S(=O)(=O)N4CCCC4)ccc32)cc1
Cn1cccc1C=NNC(=O)CSc1nnc(Nc2ccc(F)cc2)s1
CC(C)Oc1ccc(Cl)cc1-c1cc(N)nc2nc(C#N)c(N)n12
CC(N1CCn2nc(-c3ccc(F)cc3)cc2C1=O)C(O)(Cn1cncn1)c1ccc(F)cc1F
CS(=O)(=O)N1CCC(Nc2nccnc2Oc2ccnc3c2CCc2ccc(N4CCOCC4)nc2-3)CC1
O=C1Nc2ccccc2C1=C1C(=O)N(c2ccccc2)c2ccccc21
COC(C(=O)NC(=O)C1CCN(c2cc(-c3ccccc3)nc3cc(-c4ccc(C)cc4)nn23)CC1)C(C)C
CCCCCCCCCC(=O)C(CO)NC(=O)OC(C)(C)C
COc1ccc(-c2ccc(C(=O)O)cc2)cc1CNC1CCN(Cc2ccc3c(c2)OCO3)CC1
CC(Nc1ccccc1CCc1ccccc1)C(=O)O
COc1cccc(N2CCN(CCNc3nc(SCc4ccc(C)cc4)nc4ccccc34)CC2)c1
COc1ccc(NC(=Nc2ccccc2)NC2=NC(=O)CS2)cc1
CC1CCC2(OC1)OC1CC3C4CCC5CC(OC6C(OC7OC(C)C(O)C(O)C7O)OC(C)C(O)C6O)CCC5(C)C4CC(=O)C3(C)C1C2C
O=C(Cc1nnc(NSCc2ccc(Cl)cc2)s1)c1ccccc1
COc1cc2c(cc1OCC(=O)NC(Cc1ccccc1)C(O)C(N)=O)OCO2
COC(=O)C(NC(=O)c1c(Sc2cccc(C#N)c2)c(-c2c[nH]c3ccccc23)nc2ccc(OC(F)(F)F)cc12)C(C)C
O=C(NN=C1C(=O)N(Cc2ccccc2)c2ccccc21)c1csc(N2CCOCC2)n1
COc1ccc2cccc(Oc3ccc(S(=O)(=O)Nc4ccc(F)cn4)cc3C#N)c2n1
Cn1c(=O)[nH]c(=O)c2c1nc(CN1CCN(c3cccc(Cl)c3)CC1)n2CC1CC1
CCOC(=O)C(O)c1ccccc1
CSc1nc(N2CCN(C)CC2)c2c(c1C#N)CC(C)(C)OC2
Cc1ccccc1N(CC(=O)NC(C)(C)C)S(C)(=O)=O
Cc1nnc(NC(=O)C2CC(c3ccccc3F)=NO2)s1
Cc1ccsc1C1CN(Cc2ccccc2Cl)CCO1
Cc1ccc(OCC(=O)N2CCOCC2)cc1C
O=C(Nc1ccc(CC2CC3CCC(C2)N3Cc2ccoc2)cc1)c1ccn(Cc2ccccc2)c(=O)c1
CCCN1C(=O)N(CC(=O)c2cccc(F)c2)C(=O)C1C
Cc1cc(O)ccc1-c1noc(-c2ccco2)c1C(=O)O
CC(=NNC(=O)CNc1ccc([N+](=O)[O-])cc1)c1c[nH]c2c(C)cccc12
Cc1c(C(=O)NCc2ccc(Cl)cc2)cc(-c2ccccc2)n1-c1ccc(O)c(CN)c1
c1ccc2c(c1)nc(N1CCN(CCCCOCCCCCCc3nnc[nH]3)CC1)c1ccccc12
CNc1c(C(N)=O)c2nnc(SCC(=O)O)nc2n1Cc1ccccc1
O=C(Nc1ccccc1)NC(Cc1ccccc1)C(=O)Nc1ccccc1O
COc1ccc(C(=O)COC(=O)CCn2c(C)csc2=O)cc1
O=[N+]([O-])c1cn2c(n1)OCC(OCc1ccc(-c3ccc(OC(F)(F)F)c(Cl)c3)cc1F)C2
O=C(C1CCCN1C(=O)CCCCCN1CCCCC1)N1CCCC1
CCNc1cc(OCC(=O)OCn2c(SCCO)nc3cc(CC)sc3c2=O)nc2ccccc12
CCCN1CCN(c2ccnc(N)n2)CC1
COc1c(C(=O)O)cc2ccoc2c1[N+](=O)[O-]
COc1cc2ncnc(N3CCN(C(=O)Nc4ccc(C)c(F)c4)CC3)c2cc1OC
CS(=O)(=O)c1ccc(-c2ccc(F)cc2F)nc1NCc1ccccc1
COc1ccc(Cl)cc1NC(=O)c1cccnc1SC
COc1cc2[nH]c3c(c2cc1OC)C(c1ccc(O)cc1)=CCNC3=O
Cc1cc(C)c(Nc2nc(NCCNc3ccnc4cc(Cl)ccc34)nc(N3CCN(c4cc(Cl)ccc4C)CC3)n2)c(C)c1
CCc1cc(O)c(C(CC)c2cc(Br)cc(Br)c2O)c(=O)o1
CC(C)Oc1nccnc1N1CCN(C(=O)c2ccc(C3CCCCC3)cc2)CC1
CN(C)CC(O)C(c1ccc(F)cc1)c1cccc(F)c1
O=C1C(=Cc2c[nH]nc2-c2cccc(Cl)c2)SC(=S)N1c1ccccc1
O=C(c1cccc(Oc2ccccc2)c1)c1cc2cc(O)ccc2[nH]1
CCN(CC)c1ccc(NC(=O)c2ccc(N3CCc4nc(N)ncc4C3)cc2)cc1
O=C(NN=Cc1ccc(O)cc1)c1ccccc1O
O=C(Oc1cc2c3c(c1)CCN3C(=O)CC2)c1ccccc1[N+](=O)[O-]
O=C(Cn1cc(C(F)(F)F)ccc1=O)Nc1ncccc1Br
O=C(Nc1ccccn1)c1cc2ccc(O)cc2oc1=Nc1cccc(Br)c1
NC(=O)c1ccsc1NCC(=O)Oc1ccc2ccccc2c1
COC(Cc1ccccc1)C(=O)N1CCN(CCCN(c2ccccc2)c2ccccc2)CC1
CC(C)CNCCCCC(=O)N1CCN(c2cccc(C(F)(F)F)c2)CC1
COC1OC2OC1=C1C(=O)OC3C4C(=O)OCC45C(O)C(O)C(C)(OC(=O)c4ccccc4)C1C235
C#CC=CCOc1n[nH]c(=O)n1-c1ccc(C)cc1F
Cc1ccc(CN(Cc2cnc[nH]2)c2ccc(C(=O)NCc3ccc(C(=O)O)cc3)cc2)cc1
CC1=C(Cc2cccc3ccccc23)C(NCCc2ccc(O)cc2)C(=O)N1CCc1ccccc1
O=C(Nc1ccccc1)N1CCN(CCCCS(=O)(=O)N2CCN(c3cccc(Cl)c3Cl)CC2)CC1
COC(=O)c1ccc2c(C)n(C(=O)Nc3nc(-c4ccc(Br)cc4)cs3)c(OC)c2c1
CCC(=O)COCCCCCCNC(=O)C(COSCCCCCCSCCCCCCOC(=O)C(CNC)(c1ccccc1)c1ccccc1)c1ccccc1
COCC1CCCN1c1ccnc(NCc2ccccc2[S+](C)[O-])n1
COc1cc(OC)c2c(-c3ccc(Cl)cc3)n[nH]c2c1CC=C(C)C
NC(=O)c1cnc(-c2ccc(F)c(C(=O)Nc3cnccc3N3CC4CCC(Cl)(C4)C3)c2)s1
CN(C)S(=O)(=O)N1CCN(S(=O)(=O)c2ccccn2)CC1
CC(C)(C)OC(=O)NNc1ccc2c(c1)CC(C(=O)c1ccccc1-c1ccccc1)C2
CN1CCN(C(=O)c2ccccc2OCc2cccc(F)c2)CC1
O=C1C(=Cc2ccc(Oc3ccccc3Cl)cc2)Oc2ccc(O)cc21
O=C(NC1CCOC1=O)c1cccc(C[S+]([O-])c2ccc(F)c(Cl)c2)n1
CN1CCN(c2cnn(-c3ccc(Cl)c(Cl)c3)c(=O)c2Cl)CC1
OC(c1ccccc1)c1cccc(CN2CCN(c3ncccn3)CC2)c1
COc1ccc(-n2cccc2C=C(C#N)C(N)=O)cc1
CCc1cnc(CN(C)N2CCCC(Cc3noc(C4CC4)n3)C2)o1
c1ccc(-c2ccc(-c3nc(CNCCc4c[nH]c5ccccc45)co3)cc2)cc1
CCCNCC1CN2CCC1CC2C=Cc1ccccc1
CNC(=O)CC(O)CC(N)Cc1ccc(OC)c(Oc2cc(C)nc(Nc3ccccc3)c2)c1
CCOc1ccc(C=NNC(=O)c2ccncc2)cc1O
C=C(C)C1Oc2ccccc2C2CC(=O)OC(C)CC12
N#CC(C#N)c1nc(-c2nc3ccccc3s2)cc(-c2c(F)cccc2Cl)n1
COC(=O)C=C(C)c1ccc(C#CC2(O)CCCCC2)cc1
N#Cc1ccc(C2c3[nH]c4ccccc4c3CC3C(=O)N(Cc4ccccc4)C(=O)N32)cc1
O=C(Nc1ccc2[nH]ncc2c1)C1OC(n2cnc3c(NC4CC4)ncnc32)C(O)C1O
Fc1ccc2nc(CSc3nc(Nc4ccc(C(F)(F)F)cc4)n[nH]3)sc2c1
Cc1cccc(NC2CCN(c3ccc(CNC(=O)c4ccc(C#N)cc4)cn3)CC2)c1C
CSc1nc(SC)n2c(Cc3ccccc3O)c(-c3ccccc3)nc2n1
CCOC(=O)c1nc(C)n(-c2ccccc2)n1
COc1ccc(Cc2ccccc2O)cc1O
N=C(N)NC(=O)C(N)CCCNCCCCN1CCCC1C(=O)O
CC(C)CC(NC(=O)OCc1ccccc1)C(=O)NC(Cc1ccccc1)C(N)=O
Cc1ccc(C(=O)Nc2ccc(N(C)C)cc2)cc1N
Clc1ccc([P+](c2ccccc2)(c2ccccc2)c2ccccc2)cc1
COc1ccc(Cl)cc1NC(=O)CCc1c(C)nn(-c2ccc(N3CCOCC3)nn2)c1C
CCOC(=O)c1cc(-c2ccc3ccccc3n2)on1
O=C(CN1CCCC1)C(=O)c1c(NNC2CCCCC2)sc2c1CCC2
O=C(CSc1ccc(C(F)(F)F)cc1[N+](=O)[O-])Nc1nncs1
CC(C)CCCC(C)C1CCC2C3C(O)CC4CC(O)CCC4(C)C3CCC12C
CCc1ccccc1N(CC(=O)Nc1ccccc1Cl)S(C)(=O)=O
O=c1c(-c2ccncn2)c[nH]n1C1CCCCC1
Cc1ccc(-n2ccnc2SCC(=O)NC(C)(C)C)cc1
Cc1cc(NS(=O)(=O)c2ccc(C(=O)N3CCCCCC3)cc2)no1
COc1ccc(C(=O)Nc2cc(C(C)(C)C)on2)cc1
Cc1cccc(OCc2nc3ccc([N+](=O)[O-])cc3n2C)c1
CC(=O)c1ccc(NS(=O)(=O)c2ccc(CCC(=O)NCCc3ccc(Cl)cc3Cl)cc2)cc1
O=C(O)c1cc2cc(S(=O)(=O)Nc3cccnc3)ccc2c(C(=O)O)c1O
COc1ccccc1SCC(N)=O
O=C1CCC(c2cccc(O)c2)O1
O=C1c2cccnc2C(=O)N1CCN1CCN(c2ccccn2)CC1
CCCCCCCCCCCCCCCCCC(O)C(O)CC1OC(=O)C(O)C1OC(=O)CCCCCCCCCCC(O)CCCCCCc1ccccc1
CC(Nc1nccc(N2C(=O)OCC2C(C)C)n1)c1ccc(-c2cc(F)cc(C#N)c2)cc1
COc1ccc(-c2c(SCC(=O)N3CCOCC3)nn3c2-c2cc(OC)c(OC)cc2OC3)cc1OC
O=C(C=Cc1ccc(Cl)cc1)NN=C1Cc2ccccc2C1=O
Cc1ccccc1-c1cccc(C2Nc3ccccc3C(=O)N2Cc2ccccc2)c1
CCOC(C)CN(Cc1cccc(SC)c1)CC(O)COC
CCCN(CC)C(C)CCCCc1cccc(F)c1
CN(CC(=O)NC(C)(C)C)C(=O)C(Cc1ccccc1)NC(=O)C1(NC(=O)C(N)C(C)(C)C)CCCC1
CC(=O)N1CC(=Cc2ccco2)C(=O)C(=Cc2ccco2)C1
COC(Cc1cccc2ccccc12)C(=O)NC(=O)Cc1ccc(C(=N)N)cc1
CC(C)c1[nH]nc(C2CCNCC2)c1CN(C)Cc1nccs1
Cc1cc(C(=O)N2CC(C)CC(C)C2)cs1
CCOC12CN(C)CC(C(=O)C3C(=O)N(c4ccccc4)N(c4ccccc4)C3=O)(C1=O)C(c1cccc(Cl)c1)N(C)C2c1cccc(Cl)c1
COc1ccc(-c2ccn3c(-c4ccnc(N)n4)cnc3c2)cc1NS(=O)(=O)c1cccnc1
COc1ccc(CN2CC3Cc4c([nH]c5ccccc45)C(c4ccc5c(c4)OCO5)N3C2)cc1
CCCCCC=CCC=CCCCCCCCC(=O)OCC(O)COC(=O)CCCCCCCCCCC=CBr
CCS(=O)(=O)c1ccc2oc(NCc3ccc4c(c3)OCO4)nc2c1
COC1C(=O)c2c(oc(-c3ccc(C)o3)cc2=O)C(C)(C)C1=O
O=C(c1ccccc1C(=O)N1C(C2CC2)CC2CN(c3nccc(-c4ccc(F)cc4)n3)CC21)N1CCCCC1
CS(=O)(=O)N(Cc1ccc(Cl)nc1)c1c(Cl)c(Cl)cc(Cl)c1Cl
CC(C)Cc1nnc(NCC(=O)Sc2nc3c(c(=O)n2C)SC(C)C3)s1
CC(C)C(NC(=O)C(CO)NC(=O)OCc1ccccc1)C(=O)NC(C(=O)C(F)(F)F)C(C)C
CCC1=CC(CO)(COC(=O)c2ccccc2)OC1=O
CC(=O)Nc1ccc2nc(Nc3ccccc3)nc(N3CCN(c4ccccc4)CC3)c2c1
O=C1C2=C(CCC2)C(=O)N1C1CCC(O)C1O
COC(=O)c1ccc(-c2nc3c(F)cc(-c4ccc(S(C)(=O)=O)nc4)cc3[nH]2)c(CNCCO)c1
N=C(N)c1ccc(OCCCCCOc2ccc(C(=N)N)cc2)cc1
CCONc1c(C(=O)C(C)=O)n(CC)c2sc3c(c12)CCN(C)C3
COc1ccc2cc1N2C(=O)c1ccc(OC)c([N+](=O)[O-])c1
Cc1ccc(NC(=O)c2cn(C(C)(C)C)nc2-c2cccc3ccccc23)cc1F
O=[N+]([O-])c1cccc(Nc2ncnc3nc[nH]c23)c1
CC(C)c1ccccc1S(=O)(=O)CC1CSc2ccc(Br)cc2S(=O)(=O)N1
CC(C)(C)OC(=O)NC1CN(Cc2ccc(C#N)cc2)c2ccccc2N(CC(=O)N2CCCC2C(=O)Nc2ccccc2)C1=O
CCCCCCCCCCCn1c2nc(=O)[nH]c(=O)c-2cc2[nH]c3ccccc3c21
CCCCCCCC[N+](C)(C)Cc1ccccc1F
O=c1[nH]c(=O)n(C2CC(CO)C(CO)O2)cc1Br
COc1ccccc1CC(=O)NC(Cc1c[nH]c2ccccc12)C(=O)O
O=C(CN1CCC2(CCc3ccccc32)CC1)OC(=O)c1ccc(Cl)c(C(F)(F)F)c1
COc1ccccc1N1CCN(c2nc(C)c3c(c2C#N)CCC(C)C3)CC1
CC(C(=O)NCc1cccc(F)c1F)n1c(=O)c(-c2cccs2)nc2ccccc21
CC(c1ccccc1)C1OC(n2cnc3c(NCO)ncnc32)C(O)C1O
O=C(Nc1ccc(Cl)c(Cl)c1)c1cc([N+](=O)[O-])n[nH]1
CN1CCC(c2n[nH]c(-c3ccccc3OCc3ccccc3)n2)CC1
O=C(Nc1cccc(-c2ncco2)c1)Nc1cccc2[nH]ncc12
OC1(CNCc2ccc(Cl)cc2)CCCN(CCCc2c[nH]c3ccccc23)C1
Cn1cc[n+](CCCOc2ccc(C=NO)cc2Cl)c1C=NO
O=[N+]([O-])c1ccc(S(=O)(=O)N(CC(F)(F)F)CC(F)(F)F)cc1
CC(C)(C)NC(=O)N1CC2CCCCC2CC1C(Cc1ccccc1)C(O)CNC(CC(N)=O)C(=O)NC(=O)OC(C)(C)C
CC(C)(C)OCC(=O)NCC(O)COc1c(Br)cc(Br)c2ccc(C(=O)O)nc12
CC(C)c1nnsc1C(=O)Nc1ccc(F)cc1
CC(=O)Oc1ccc(-c2ccccc2[N+](=O)[O-])cc1CCC(=O)OCCCCCCCCCN1C(=O)c2cccc3cccc(c23)C1=O
CNC(=O)Nc1ccccc1-c1nc(Nc2cc(C3CCC3)[nH]n2)c2ncn(C)c2n1
Cc1cc(-c2ccc3c(c2)OCO3)cn2c(CSCCc3c[nH]cn3)cnc12
N#CC(=NNC(=S)Nc1ccccc1)C(=N)N1CCOCC1
CS(=O)(=O)Cc1ccccc1CSCC1OC(n2cnc3c(N)ncnc32)C(O)C1O
Fc1ccccc1C1CCc2cc(CN3CCN(CCN4CCOCC4)CC3)ccc2O1
CCOC(=O)COc1ccc(S(=O)(=O)C(C)C)cc1
CC(NC1CCCCC1)c1ccc(Nc2c(-c3ccc(OC(F)(F)F)cc3)cnc3ccccc23)cc1
COS(=O)(=O)c1ccccc1C(=O)NC1(CC(F)(F)F)NC(=O)N(CCN2CCOCC2)C1=O
COc1cc(C(=O)c2ccco2)ccc1OCC(=O)N(C)C1CCS(=O)(=O)C1
Cc1nc(-c2cccc(Nc3ncnc4cc(OCc5nc6c(s5)CCCC6)c(OCCN5CCCCC5)cc34)c2)cs1
CCCN(CC)CCNC(=O)c1ccc2[nH]c3c(c2c1)CCCC3=C1C(=O)Nc2ccc(OC)cc21
CCOC(=O)C1=C(C)N=C2NN=C(C(C)NS(=O)(=O)c3ccc(F)cc3)N2C1c1cccs1
COc1cc(C=C(C)C)cc(OC)c1CC=Cc1ccc(N(C)C)cc1
Cc1cc(C)c(NNc2nc3ccc(C(=O)C(=O)C4CCCCC4)cc3s2)c(C)c1
O=C(CSCC(=O)NN=Cc1ccc(Cl)cc1Cl)NN=Cc1ccc(Cl)cc1Cl
Cn1c(Cl)nc2c(NCCC(=O)O)nc(Cl)nc21
CCC(C)C(NC(=O)C(CCC(N)=O)NC(=O)C(C)NC(=O)C(NC(C)=O)C(C)O)C(=O)NC(CO)C(=O)NC(C)C(=O)NC(CC(C)C)C(N)=O
COc1ccc(CNc2cc3[nH]c(N4CCN(C)CC4)nc3cc2Cl)c(OC)c1
CC(C)CC(NC(=O)C(CCc1ccccc1)C(CC(F)F)C(=O)NO)C(=O)NC(C(F)(F)F)C(F)(F)F
NCCCCC(N)C(=O)O
CC(CCc1nc(C(C)C)cs1)=NNC(=S)NCc1ccc(Cl)cc1
N#Cc1cc(Cl)cc(Oc2c(Cl)cccc2-c2c[nH]c(C(=O)NCc3ccc(F)c(F)c3)c2)c1
COC(=O)C1=C(C)Nc2nc(C(=O)OC)nn2C1c1cccc(Cl)c1
CC1(C)CSC(C)(C)C(OC(=O)c2cccnc2)C1
Cc1ccc(CNS(=O)(=O)c2ccc(C(=O)Nc3ccc4c(c3)OCCO4)cc2)cc1
CCCCCCCCCCCCCCCCOc1ccc(NC(=S)NC(=O)c2ccccc2)cc1Cl
Cc1cc(C)c2nc(C)n(-c3ccc(CN4CC(C(=O)O)CC4NS(=O)(=O)c4cccc(C#N)c4)cc3)c(=O)c2c1
CCCCNC(=O)Nc1c(C(C)C)cccc1C(C)C
CN(CC(=O)N1C(=O)NC2(CCCCC2)C1=O)C(=O)CNc1ccccc1C(F)(F)F
N#Cc1cc(S(=O)(=O)Nc2ccc(F)cn2)c(F)cc1Oc1ccccc1-c1ccc(F)nc1
O=C(C=Cc1c[nH]c2ccccc12)NC(=S)N1CCCCCC1
CCCCCCCCCCC1C(=O)OC2OC3(C)CCC4C(C)CCC1C24OO3
O=C(O)CCCCCC(=O)N1CCCC1CCSc1ccccc1
CCOc1cc(C)nc(C)c1-c1nc2ccccc2[nH]1
Cc1ccccc1NC(=O)N1CCCC1C(=O)Nc1ncccc1C
COc1cc2nc(N3CCCC3)nc(N3CCCC3)c2cc1OC
COc1ccc(C(=O)NC2CCC(CCN3CCc4ccc(S(C)(=O)=O)cc4CC3)CC2)cc1F
c1ccc(CNCCCCCCSNc2ccccc2)cc1
C=CCNCC(=O)N(c1ccc(Cl)c(Cl)c1)S(=O)(=O)c1ccc(C)cc1
CC(C)CC(NC(=O)C(NC(=O)C(Cc1ccccc1)NC(=O)OC(C)(C)C)C(C)C)C(O)CC(C)(C)C(=O)NC(Cc1ccccc1)C(=O)NCc1ccccc1
C=C(CNCc1cccc(OC)c1)c1ccccc1
O=C1CC(C2CCCCC2)CN1NS(=O)(=O)c1ccc(Oc2ccccc2)cc1
Clc1ccc(-n2cc(CNc3cnccc3C3CCCC3)cn2)cc1
COc1c(Cl)cc(C(=CC(=O)O)c2cc(Cl)c(O)c(C(=O)O)c2)cc1C(=O)OC(CC(=O)O)C(=O)O
O=C(c1cc(-c2ccc(Br)cc2)on1)N1CCN(Cc2ccccc2)CC1
Fc1ccc(NC(=S)OCCCc2c[nH]cn2)cc1
O=C(O)Cc1ccc(N2C(=O)C3CCC(N3)C2C(=O)Nc2nc3ccccc3s2)cc1
CC1CCCN1CCCOc1ccc(-c2noc(C(=O)c3cccc(Cl)c3)c2Cl)cc1
CCOC(=O)C1=C(C)NC(=O)NC1c1ccc2oc3ccccc3c2c1
CCN(CC)CCNc1ccc(-c2nn(Cc3ccc(NCCCCC(=O)N4CCCCC4)[n+]([O-])c3)c3c2CCNC3=O)cc1
CC(C)CN1C(Cc2ccc(-c3ccc(F)cc3)cc2)C(=O)N(Cc2cn(Cc3ccccc3)nn2)CCS1(=O)=O
NC(=O)c1c(Sc2ccc(NC(=O)Nc3cc(Cl)ccc3OC(F)(F)F)cc2)sc2c1CCCC2
COc1ccc(-c2nc(C3(NC(=O)C(N)C(C)C)CCCCC3)no2)cc1C(N)=O
CCCCNC(=O)CNc1ccc(-c2ccccc2S(N)(=O)=O)cc1
S=C(NCCc1c[nH]c2ccccc12)NN=Cc1ccco1
Cn1c([N+](=O)[O-])nnc1S(=O)(=O)c1ccccc1
CC(O)(C(=O)C(=O)c1ccc(NNCCCN)c(Cl)c1)C(F)(F)F
Nc1ccc(S(=O)(=O)N(c2ccc(O)cc2)c2ccc(F)cc2)cc1
CC(C)N(C)Oc1ccc(S(=O)(=O)CC(=O)C(C#N)c2nc3ccccc3n2C)cc1
COc1ccc(CNC(=O)c2cc3c(=O)n4ccccc4nc3n(C)c2=N)cc1
CC(CC(O)(CC(O)C(C)(C)O)C(O)C(C)(C)O)C1CCC2(C)C3CC=C4C(CCC(O)C4(C)C)C3(C)C(=O)CC12C
O=C1c2ccccc2CN1CCCN1CCc2ccccc2C1
CC(C)C1CC(=O)N(C(=O)NCc2ccc(Cl)cc2Cl)C1
CN(C)CCN1C(=O)C2C(c3ccc(-c4ccc(C(F)(F)F)cc4)cc3)N3CCCCC3(C)C2C1=O
COc1ccc(C=C(C#N)C(=O)NCCCCCCNC(=O)C(C#N)=Cc2ccc(OC(C)=O)c(OC)c2)cc1OC
CC(C)C(C=Cc1ccccc1)=NNC(=O)CNC(=O)OC(C)(C)C
COc1ccc(NC(=O)C2CCCN(S(=O)(=O)c3c(C)noc3C=Cc3cccnc3)C2)cc1OC
COCCSc1cnc2nnc(C3CC3)n2c1C
O=[N+]([O-])c1cn2c(n1)OCC(NCCCCc1ccccc1)C2
COc1cc2c(c(OC)c1OC)-c1c(c(C=C(C)C)c3cc4c(c(OC)c3c1O)OCO4)C(CC(=O)OCC1OC(n3cc(C)c(=O)[nH]c3=O)CC1O)NC(=O)C2
Cc1nn(CCCCn2cnc3cc(Cl)ccc32)c(=O)n1-c1ccc(Cl)cc1
COC(=O)C1(C)CC2CCC1C2
CCCCCCCCCCCCCCCC(=O)Oc1ccc(C(=O)OC)cc1
CCOC(=O)c1cc(C(=O)N(CC)c2cccc(C)c2C)nn1CC
Cc1ccc(NC(=S)NCN2CCC(C3Cc4ccc(F)cc4C3)CC2)nc1
O=c1nc2c3ccccc3nc(SCc3ccccc3F)n2nc1Cc1ccccc1
COc1ccc(OCCCCOc2ccc(-c3cccc4c3OC(C)(C)C4)cc2)cc1
O=C(Cc1ccccc1)NN=C(Cc1nc2ccccc2[nH]c1=O)C(=O)Nc1ccc(Cl)cc1
CCC(=O)Oc1c(C)cc(C=CC=Cc2ccc(OC)c(OC)c2)cc1C
O=S(=O)(c1ccc(Cl)cc1)N1CCN(Cc2nnnn2C2CC2)CC1
COc1ccc(NCCNC(Cc2ccccc2)C(=O)NC(=O)c2cc(Cl)c(OC)c(OC)c2)nn1
CS(=O)(=O)C1CCN(CCC(=O)c2ccc(ON3CCC(Cc4cc(O)ccc4O)CC3)cc2)CC1
CC(=NOCC(O)Cn1cnc2ccccc21)c1cccs1
Cc1c2c(=O)n(-c3ccccc3)[nH]c2cc(=O)n1Cc1ccccc1
Cc1ccc(C(=O)c2ccn(C(=O)c3ccc(F)cc3)n2)c(C)c1
CC(C)c1ccc(-n2c(=O)[nH]c(O)c(C=NN3CCCC3)c2=O)cc1
CCc1ccc(C(=O)Cn2cc3c(nc2=O)CCCC3)cc1
Cc1ccc(-c2nnc(SCC(=O)c3c(N)n(Cc4ccccc4)c(=O)n(C)c3=O)o2)cc1
CCCOc1cc(NC(=S)c2ccc(O)cc2)c(Cl)cc1Cl
COc1cccc(ON2CCCn3c(CC(C)=O)nnc3C2)c1
CCn1cc(C(=O)NCc2ccco2)c(=O)c2cc(F)c(N3CCNCC3)c(Cl)c21
CC1(C)C(C=C(Cl)Cl)C1CCC1(C)C(C)(O)CCC1(C)CCC1=CCOC=C1
COC(=O)C=CC(CCC(N)=O)NC(=O)C(C)N
CCCc1n[nH]c(C2CN(C(=O)CCc3ccco3)CCO2)n1
COC(=O)CCCC(CCCCN1C(=O)c2cccc3cc(OC)cc(c23)C1=O)C(=O)OC
Cc1ccc(C2CC(=O)C(CN3CCOCC3)C(=O)C2)cc1
Cc1cc(C=C2N=C(Nc3ccc(Br)cc3)NC2=O)c(C)n1C
Cc1ccc(NC(=O)c2ccc(C(=O)Nc3ccc(CN4CCN(C)CC4)c(C(F)(F)F)c3)cc2)cc1Nc1nccc(-c2cccnc2)n1
O=C1CC2NC(=O)c3cccc(c3CO)COCC2O1
CC(=O)OCC(C)C1CCC2C3CC(=O)C4=CC(=O)CCC4(C)C3=CCC12C
O=C(CNCCCCCC(=O)ON=C(c1ccccc1)c1ccccc1)NO
COC(=O)C1CC(OC(C)=O)C(=O)C2C1(C)CCC1C(=O)OC(c3cc(OC)c4sccc4c3)CC12C
Cc1ccc(CN2CCCC2c2noc(-c3noc(C(C)C)n3)n2)o1
CCC(CC)Cn1c(N(CCC(C)C)C(=O)C=Cc2ccsc2)nc2c1c(=O)[nH]c(=O)n2C
CN(C)c1ccc(C=CC(=NO)c2ccc(F)cc2)cc1
CCNc1ncc(CN(C)Cc2cnc(C)s2)cn1
CCOc1cc(Nc2c(C(N)=O)cnc3ccc(-c4ccncc4)cc23)ccc1C
NC(=O)N1CC(CC(=O)NC(=O)c2cccc(-c3cn[nH]c3)c2)CC1N(Cc1cnccc1C(F)(F)F)c1ccc(F)c(Cl)c1
O=C1NC(=S)SC1=Cc1c(Cl)nc(Br)c(Br)c1Cl
CC(C(c1ccc(O)cc1)c1cccc(O)c1)N1CCC(O)(c2ccc(Cl)cc2)CC1
CCc1cccc(NC(=O)CNC(C)C#N)c1
Cc1cc2[nH]c(=O)c(CN3CCCC3)cc2c(CNCCCO)c1O
COc1cccc2c1OCC(c1ccnc(Cl)c1)C2
Cc1cc(C=C2SC(=O)NC2=O)c(C)n1-c1cccc(O)c1
COc1ccc(C=Cc2c(C=CC(=O)c3ccc(OCc4ccccc4)cc3)cc(OC)cc2OC)cc1
CCOC(=O)NC(Cc1ccccc1)C(=O)N1CCOCC1
COc1cc(C2CC(c3cc4ccccc4[nH]3)=NN2C(=O)c2cccc(C)c2)ccc1O
Cc1cnc2[nH]cc(Cc3cc(NC(=O)C4COCCN4)ccc3C)c2c1
CC(C(=O)Nc1ccccc1)N1CCN(C(c2ccccc2)c2ccccc2)CC1
c1cnc(ON2CCOC3C(CCOCC4CCCC4)CCC32)nc1
O=C(O)CC12CC3CC(C1)CC(N(Sc1ccccc1)[S+]([O-])c1ccccc1)(C3)C2
O=NSCCC(=O)NC(Cc1c[nH]c2ccccc12)C(=O)O
COc1ccccc1C=NNC(=O)C1=Cc2ccccc2CC1
O=C(NN=Cc1ccc(Cl)cc1)C1CC=CCC1
CN(C)c1ccc(C=CC(=O)C=C(O)C=Cc2ccc(OC(=O)CN(C)c3ccc(OC(=O)CN(C)c4ccc(N(C)C)cc4)cc3)cc2)cc1
OCCc1ccc(Sc2ncc(COc3ccc(-c4ccc(F)cc4)cc3)cn2)cc1
O=C(NCc1ccc2c(c1)OCO2)C1CCCN1CN1CCCC1
COc1cc(-c2nc(C)no2)ccc1Nc1ncc(Cl)c(Oc2cccc(-c3ccccn3)c2)n1
Cn1cnc(C(=O)NC(CCC(=O)NCc2ccc(F)cc2)C(=O)NCN2CCCC2C(=O)CCc2ccccc2)c1
Cc1noc(C)c1C(=O)OC(=O)CN(C)Cc1cnn(C)c1
CC(C)c1noc(C(N)=O)c1-c1ccc2nc(NC(=O)C3CC3COC(C)(C)C)sc2c1
O=C(Cn1cnc2ccccc2c1=O)Nc1ccc2c(c1)OCO2
O=C(Nc1ncc2cc(S(=O)(=O)c3ccc(F)cc3)n(CCO)c2n1)c1ccccc1
O=C1CNC(=O)CNC(=O)CNC(=O)C2CCN2C(=O)CCNC(=O)CNC(=O)CNC(=O)CNC(=O)N2CCC2C(=O)CCN1
O=S(=O)(Nc1nncs1)c1ccc2c(-c3cccc4c(Br)c[nH]c34)noc2c1
CC(C)=CCCC(C)=CCCC(C)=CCCC1(C)CCc2cc(O)ccc2O1
O=C(C1CCCC1)N1CCC(n2cccn2)CC1
CCC(C)C(NC(=O)CC(O)C(CO)NC(=O)C(CCC(=O)NCCOC)NC(=O)C(CCC(=O)OC(C)(C)C)NC(=O)C(Cc1ccccc1)NC(C)=O)C(=O)Nc1ccccc1
CCN(CC)c1nc(NCc2ccccc2)nc(NCC23CC4CC(CC(C4)C2)C3)n1
COc1ccc(-c2noc(=O)[nH]2)cc1NC(=O)c1ccc(C(CNS(=O)(=O)c2ccccc2)C(=O)OC(C)C)cc1
CCCCCCn1c2cc(=O)c3ccccc3c-2nc2ccccc21
CC(=O)Oc1ccc(N2C(=O)C(=Nc3cccc(C(F)(F)F)c3)c3ccccc32)cc1
CC1CN2CCCC2CN1C(=O)N1Cc2c([nH]n(-c3ccc(F)cc3)c2=O)C1(C)C
NC(C(=O)NO)C(=O)NCc1ccccc1
CCN(C(=O)c1cc2c(s1)-c1c(C)cccc1OC2)c1ccccc1
Cc1cc(C)n(-c2cccc(C(=O)NC3CC3)c2)n1
c1ccc2c(CC3CCN(CNc4ccc(Cc5ccncc5)cc4)CC3)cccc2c1
COc1ccc2c(c1)CCCC2CNC(C)=O
CC1(C)CC(=O)c2cc(C=NNC(=O)Cc3ccccn3)c(O)cc2O1
CCC1(CC)N=C2c3ccc(NCC(=O)Oc4ccc(Cl)cc4Cl)cc3C(=O)N21
CCCCNc1cnc2c(cnn2S(=O)(=O)c2ccccc2)c1
O=c1cc(-c2ccc(O)cc2)oc2cc(OCc3ccc(Cl)cc3Cl)ccc12
O=C(Nc1oc(-c2ccccc2)nc1-c1ccccc1)c1ccccc1
O=C(NC(CN1CCc2ccccc2C1)c1cccs1)c1cccc(F)c1
CCc1oc(-c2ccc(-c3ccccc3)cc2)nc1C(=O)Nc1cc(C2CC2)n(Cc2cccc(Cl)c2)n1
O=C(c1cc2ccccc2c(C#Cc2cc3c(cc2Cl)OCO3)n1)N1CCOCC1
COc1ccc(-c2csc(CNC3CCN(c4cc(C)cc(C)c4)C3)n2)cc1
Nc1cc(=O)ccn1Cc1ccccc1
CCCCC(=O)Nc1ccc2ncnc(Nc3cccc(Cl)c3)c2c1
Oc1ccccc1Nc1nc(C2CCNCC2)cs1
COc1cccc(Cn2c(SCC(=O)Nc3c(C)n(C)n(-c4ccccc4)c3=O)nnc2-c2ccc(Cl)cc2)c1
CCCc1ccc(ON2CCN(CCO)C(Cc3nc(C4CC4)no3)C2)c(OC)c1
Cc1cccc(NNc2ccc(N3CCOCC3)c(S(=O)(=O)CCC(=O)NS(=O)(=O)c3ccc(Br)cc3)c2)c1
C#CCN(Cc1ccc2nc(C)cc(Cl)c2c1)c1ccc(C(=O)NC(CCC(=O)O)C(=O)O)c(F)c1
COc1ccccc1-c1cccc(Nc2nccs2)c1
O=C(CN1C(=O)C2(OCCCO2)c2ccccc21)Nc1nncs1
Cc1nc2ccnn2c(C)c1CCC(=O)NCc1ccccc1
Nn1cnnc1SC(=O)CNc1ncc(C(F)(F)F)cc1Cl
Cc1nn(C)c(C(=O)Nc2nc3ccccc3s2)c1Br
C=C(C)C(=O)OCC=CCOCC(C(=O)CCCC)C(=O)C(=O)C1CCCCC1=O
O=C(Nc1ccc(Cl)cc1C(=O)c1ccccc1Cl)NS(=O)(=O)c1ccccc1
CC#CCOc1ccc(S(=O)(=O)N2CC(O)CC2C(=O)NO)cc1
CC(C)=C(NNc1ccc2c(c1)NC(=O)CO2)C(=O)C(=O)c1ccccc1
O=C(NCc1ccncc1)C1CCCN1C(=O)OCc1ccccc1
CC(O)C(Cc1ccc(C(F)(F)P(=O)(O)O)cc1)C(=O)N1CCCC1c1nc(-c2cccc(C(F)(F)F)c2)no1
COc1ccc(NCC(=O)N(C)C(=O)c2cc(C3CC3)nc3c2c(C)nn3-c2ccc(C)cc2)cc1
CN(C)CCN1C(=O)C(O)C(c2ccc(C=NNC(=O)c3ccncc3)cc2)C1c1ccc(Cl)cc1
Cc1cc(C)c2c(n1)nn1c(-c3cccs3)c(CCC(=O)NCCO)c(C)nc21
COc1cc(C(N)=O)ccc1CN(Cc1ccc(C)cc1)C1CCc2cc(OC)c(OC)cc21
NS(=O)(=O)OCCc1c[nH]cn1
CCOOc1ccc(Br)cc1C1NC(=S)NC(C)=C1C(=O)Cc1ccccc1Cl
CN(C)c1ccc(N=Nc2ccccc2Sc2ccccc2)cc1
O=C(OCc1ccc([N+](=O)[O-])cc1)c1ccncc1
CCOc1cc(Sc2ccc(Cl)cc2)ncn1
O=C(OCCCn1ccnc1)N1CCN(Cc2ccccc2)CC1
CN(Cc1ccco1)C(=O)Cn1c(=O)n(-c2cccc(Cl)c2)c(=O)c2c3c(sc21)CCCCC3
CN(C(=O)c1cccc(S(=O)(=O)OC(=O)CN2CCN(S(=O)(=O)c3ccc(F)cc3)CC2)c1)c1ccc(F)cc1
CCCc1cc(-c2ccc(-c3cc(C)[nH]c3C)cc2)n[nH]c1=O
CC(=O)NC(Nc1ccc(F)cc1)C(Cl)(Cl)Cl
COc1ccc(S(=O)(=O)NC2=C(N3CCCC3)C(=O)c3ccccc3C2=O)cc1
Cc1ccc(S(=O)(=O)Cc2no[n+]([O-])c2-c2ccc(Cl)cc2)cc1
CC1CCN(CC(=O)NN=Cc2ccc(O)c(O)c2)CC1
COc1cnc(-c2ccc(C)nc2)c2c3ccccc3n(C)c12
COC(=O)C1(C)CSCC(NC(=O)c2ccc(OC)cc2Cl)C1=O
COc1cccc(C=CC(=O)OCC(=O)Nc2cccc(S(=O)(=O)N3CCCC3)c2)c1
Fc1ccc(Nc2ccc3nc(Nc4cccc(Cl)c4)cc(C4CCCCC4)c3n2)cc1
N#Cc1cn(-c2ccc(C(=O)O)cc2)c2cc(N3CCCNCC3)ccc2c1=O
CS(=O)(=O)C(=Cc1cccs1)C(=O)c1ccc(Br)cc1
COc1cc(-c2nc(-c3ccc(F)cc3O)no2)cc(OC)c1OC
Cc1noc(C)c1CN(C)Cc1ccc(C(=O)O)cc1
C=C1C(=CC=C2CCCC3(C)C2CCC3C(C)CC(O)CC(O)(C(F)(F)F)C(F)(F)F)CC(O)CC1O
Cc1cc2ncn(CCCC(=O)C3CCCN(Cc4nncn4C)C3)c2cc1C
Cc1ccc(Cl)cc1NC(=O)Nc1ccc(-c2ccc(Cl)cc2)cc1
OC(COc1cccc2[nH]ccc12)CN1CCC(c2ccc(C(O)C(F)(F)F)cc2)CC1
CC(C)(O)C#Cc1ccc(S(=O)(=O)C2CCCN2CN)s1
COC(=O)C1=C(O)CC2c3c(cc(=O)cc(OC)c31)CCN2C
CN(C)c1cccc2c(S(=O)(=O)N(C)C3CCN(c4cc(Cl)ccc4O)CC3)cccc12
C=CC(=O)Cc1cccc(NNc2nc(Nc3cn[nH]c3)ncc2Cl)c1
C#Cc1cn(C2CC(O)C(COC(=O)NC(=O)C(OC)C(C)C)O2)c(=O)[nH]c1=O
O=C1c2ccccc2C(=O)N1CCN1CCN(Cc2ccc(F)cc2)CC1
O=C(CCS(=O)(=O)c1ccc2c(c1)CCC(=O)N2)Nc1cccc(O)c1
Cc1cc(C)cc(NN(C)c2cc(Nc3cnc(C)nc3C(=O)CCN(C)C)ncn2)c1
O=C(NC1Cc2ccccc2C1)C(O)C(O)C(=O)N1CCCC1c1nc2c([nH]1)CCCC2
Cc1cc(C2CC3CN(Cc4cccc(F)c4)C(=O)C34CCCN24)no1
CCC1CCCN1CNC(=O)c1cn(Cc2ccc(Cl)cc2)c2ccc(S(=O)(=O)CC)cc2c1=O
O=C(NN=Cc1ccc(O)cc1O)c1ccncc1
NC(Cc1ccc(Cl)c(F)c1)C(=O)N1CCC(C(=O)NCC2CCCO2)CC1
O=C(O)COc1ccc2c(=O)c(-c3ccc(OCCN4CCNCC4)cc3)coc2c1
N#CC1CC(NCC(O)c2cc(Cl)cnc2Oc2cccc3c2CC(=O)N3)C1
CSc1ncccc1C(=O)N1CCCN(C)CC1
COc1ccc(COCC(CN2CCN(c3ccccc3F)CC2)On2ccc(=O)[nH]c2=O)cc1
O=C(NCn1cc(-c2ccccc2)c(=O)oc1=O)c1ccco1
Cc1ccccc1-c1n[nH]c(C(=O)NN=Cc2c[nH]c3ccccc23)n1
CCN(CC)S(=O)(=O)c1cccc(-c2c(C)oc3ccc4ccccc4c23)c1
CC(CO)Nc1cccc2c1OC(S(=O)(=O)c1ccc(F)cc1)C(C)CN(CN(C)Cc1ccc(Cl)c(Cl)c1)C2=O
O=C1COc2ccc(-c3cc(-c4ccc(F)cc4)c4c(n3)-c3cc(Cl)ccc3OC4)cc2N1
O=CN1CCc2[nH]cnc2C1c1cc(Br)ccc1F
CNc1nc(CN(C)C(=O)c2ccco2)cs1
O=C(COC(=O)c1cccc([N+](=O)[O-])c1)NCc1ccco1
CCCCNS(=O)(=O)c1cc(Cl)cc(Cl)c1
CCC(Cc1ccccc1)NC(=O)c1ccc(OC(F)F)cc1
COc1cccc(C(=O)NCN2CCCC(C(=O)c3ccc(OC(F)(F)F)cc3)C2)c1
CN(C)CCON=C1CC2C3C1(CO)Oc1ccccc1C(CC31C(O)C(O)C3(O)Cc4cc(-c5cccnc5)oc4C(C)(C)C31C)OC2(C)C
CC(C)=CC(=O)c1ccc(OCCN2CCSCC2)cc1O
O=C(Cc1nnc(NSCc2ccc(F)cc2)s1)c1ccoc1
Cc1ccccc1Cc1cnc2c(c1SC(C)C)SC(CC(N)=O)C2O
CCc1c(C(=O)OCc2ccccc2Cl)[nH]c2ccc(OC)cc12
COCC1CCCN1S(=O)(=O)c1ccc2c(c1)C(=O)C(=O)N2Cc1cn(Cc2ccccc2)nn1
CC(C)CCN(C)c1ccc(NCC(=O)O)cc1OC(=O)c1ccc(Cl)c(Cl)c1
COc1ccc(C=CC(=O)Nc2ccc(N3CCN(C)CC3)cc2)cc1
CCc1nc(C2(C)CCC(=O)N(CC)C2=O)cs1
CCCCCCc1cc(C(N)=O)c2nc(-c3ccc(-c4nc5cc(C(F)(F)F)ccc5[nH]4)cc3)[nH]c2c1
O=[N+]([O-])c1cccc(OCC2=CS(=O)(=O)c3ccccc3N2)c1
Cc1ccc(C)c(N2CCN(C(=O)c3cc4ccccc4s3)CC2)c1
CCN(CC)CC(=O)N1CC(=O)N2C(Cc3c([nH]c4ccccc34)C2c2ccc3c(c2)OCO3)C1=O
Cc1cc(C)n(-c2cccc(S(C)(=O)=O)c2[N+](=O)[O-])n1
c1ccc(C(c2nnn[nH]2)N2CCN(C3CCCC3)CC2)cc1
COc1ccc(-c2nn(-c3ccccc3)cc2C=CC(=O)c2ccccc2)cc1
O=C(Nc1cccc2cccnc12)c1cc(-n2cnnc2)c(O)cc1Br
CC1=CC2C(=O)C(C1)C(c1ccc(F)cc1)N=C2C
Cc1ccc(N(C(=O)CNc2ccc(C)c(Cl)c2)S(=O)(=O)C=Cc2ccccc2)cc1
CC(C)(C)c1cc(CN2CCN(CCc3ccccc3)CC2)c(O)c(C(C)(C)C)c1
CCCCNCC(c1cccc(F)c1)N1CCN(C(=O)C(Cc2ccc(Cl)cc2)N(CCC)C(=O)CCC)CC1
CC1(C)CC(NC(=O)c2ccc3[nH]ncc3c2)C2(C)C1CCCC2(C)C
C=C(c1ccccc1)c1ccccc1-c1cc(-c2ccccc2)cc(-c2ccccc2)n1
CCOC(=O)c1cc(-c2ccccc2)cn2nnc(C(=O)OCC)c12
COc1cccc(C(CNc2nc(N)nc(NCc3ccc(CC(N)C(=O)O)cc3)n2)SC)c1
Cn1cnc(-c2cc3c([nH]2)c(-c2ccnc(NCC(O)CO)n2)nc(=O)n3CC2CC2)c1
COC1OCC(O)C(O)C1OC1(O)CC(C(C)(O)CO)OC(C)C1(C)C
COc1ccc(-c2n[nH]c(-c3ccccn3)c2CNCCc2c[nH]c3ccccc23)cc1
COc1ccc(C(C(=O)NC(C)(C)C)N(C(=O)c2snc(C(N)=O)c2N)c2ccc(O)cc2)cc1OC
CNc1ccc(S(=O)(=O)NCc2ccc(C(=O)Nc3ccccc3N)cc2)cc1OC
O=C1CC(Cc2ccccc2)(C(=O)N2CCC(O)CC2)C(c2ccc(Cl)cc2)N1Cc1ccco1
NCCCCC(N)C(=O)N1CCC2C(C=Cc3ccccc3)C2C1
CC1(C)SC2=NC3CCCCC3N2C1(O)c1ccccc1
CCCCCCCCC=CCCCCCCCCCC(=O)OCC1OC(=O)C=CC1O
O=C(O)N1C(=O)C(=O)N2c3ccccc3C(c3ccccc3Cl)=NC(Cc3ccccc3)C2C1=O
COc1ccc(OC)c(S(=O)(=O)N2CCN(c3ccccc3F)CC2)c1
COP(=O)(OC)c1cc(C=Cc2ccc(C)cc2)ccc1O
COc1cccc(C=CC2CC=CC(=NO)C2)c1
CCOc1ccc(NC(=O)C2C(c3ccco3)C2(Cl)Cl)cc1
O=C(C=Cc1cccc(F)c1)N1CCN(c2ncccn2)CC1
CC(=O)c1ccc(N2CCN(CCCCCCCCCN3CCN(c4cc5c(cc4F)c(=O)c(C(=O)O)cn5CCF)CC3)CC2)cc1
CN(C)S(=O)(=O)c1cc(NC(=O)c2cc(S(=O)(=O)N3CCCCCC3)c[nH]2)ccc1Cl
COCC(C)NC(=O)c1ccc(OC2CCN(S(=O)(=O)CC3CCCCC3)CC2)c(Cl)c1
CN(Cc1ccccc1)Nc1cccc(C(=O)C(=O)Nc2ccccc2)c1
O=C(CCn1c2ccccc2c2nnc(SC3CCCO3)nc21)NCc1ccccc1
O=C(NN=Cc1ccc(O)cc1)c1ccccc1O
O=C1CCC(C(=O)N2CCN(c3cccc(Cl)c3)CC2)CN1Cc1ccccn1
Cc1cc(CC(NC(=O)C2(S(=O)(=O)c3ccccc3)CCCN(O)C2)C(=O)O)cc2c1C=CC(C)(C)O2
COc1cc(C2c3ccc4ccccc4c3OC3=NC4C(=O)N(C)C(=O)C342)cc(OC)c1OC1CCCC1
CN(N=Cc1ccc(O)cc1)c1ccccc1
C=C1C(=O)OC(C(=O)CC2(OC)CCC2)C1CCCc1ccccc1
CN1CCN(c2nc3ccc(-c4cccnc4)nc3c3c2n(CC2CCCCC2)c(=O)n3C2CC(=O)OC2O)CC1
COc1ccccc1S(=O)(=O)N(C)CN1CC(C)C(C(=O)N(C)Cc2ccccc2)Oc2c(NC(C)CO)cccc2C1=O
Nc1nnc(-c2ccc(OC(F)(F)F)cc2)s1
CCN(CC)CCCCNc1c2ccccc2nc2ccccc12
O=C(OCc1n[nH]c(=S)n1N=Cc1ccccc1)c1cccc(C(F)(F)F)c1
CONc1cc(C(=O)OC)cc(C(=O)C(=O)CCCCC(=O)Sc2cccc(NCc3ccc(-c4cc(F)ccc4Br)cn3)c2)c1
O=C(O)C=CC(=O)Cc1ccc2cc(NOc3ccc(Cl)cc3C(=O)O)ccc2n1
COc1ccc(N2CCC[N+]3([O-])CCCC23)cc1
CC(OCC1(c2cccc(O)c2)CNC(=O)N1)c1cc(C(F)(F)F)cc(C(F)(F)F)c1
Cc1ccc(NC(=O)c2ccccc2)cc1C(=O)c1ccccc1
Brc1ccc(C=Cc2cccnc2)cc1
O=C(O)C1=C(C[n+]2ccccc2)CSC2C(NC(=O)c3[nH]cnc3C(=O)O)C(=O)N12
c1ccc(COc2ccc(-c3nnco3)cc2)cc1
CC(=O)NCCCCCCNc1ccc(Nc2nc(NC(C)=O)c3ccccc3n2)cc1
N#CC(=Cc1ccc([N+](=O)[O-])s1)CSC(=S)N1CCN(Cc2ccccc2)CC1
Cc1ccccc1NC(=O)c1[nH]cnc1C(=O)NCc1ccccc1
CC(C)Cc1ccc(Oc2ccc(S(=O)(=O)N3CC(O)CC3C(=O)NO)cc2)cc1
CCOC(=O)N1CCN(c2ccc(NC(=O)C3=CC=C3N(C)S(C)(=O)=O)cc2C(=O)O)CC1
Cn1c(CNC(=O)NC(=O)Nc2ccccc2F)nc2ccccc21
COc1ccc(C2(O)C(=O)c3ccccc3C2=O)cc1OC
O=C(Nc1ccncc1Oc1ccccc1)N1CCC2(CC1)CC2
CC(C)(C)n1cc(C(=O)O)c(=O)c2cc(Cc3cccc(Cl)c3F)cc(O)c21
CCOc1cc(O)c(C(=O)c2cccc(CN)c2)c(OC)c1
CCCCn1c(N)c(N(CCC(C)C)CC(=O)OCc2ccc(C(=O)Oc3ccc(C)c(C)c3)cc2)c(=O)[nH]c1=O
Cc1ccccc1C1CN2CCCC2c2[nH]c(=O)c(C#N)cc21
COc1ccc(-c2cc(=O)c3c(O)cc(NC(C)=O)cc3o2)cc1C
O=C(O)CNC(=O)c1nc(-c2ccc(Cl)cc2)n(-c2ccc(Cl)cc2)c1-c1ccccc1Cl
CC(C)(C)NC(=O)c1ccccc1CC(O)C(Cc1ccccc1C1OCCO1)NC(=O)OC(C)(C)C
CC(CO)Nc1cccc2c1OC(CN(C)C(=O)Nc1ccccc1)C(C)CN(C(=O)CBr)C2=O
CC#CCn1cc(C(=O)NCCOc2ccc3c(c2)OCO3)c2nc(-c3ccccc3O)nc(-c3ccccc3)c21
CCCC=Cc1ccc(O)c(OC)c1
Cc1cc(Nc2ccc(C#N)cc2)nc(-c2ccc(C#N)cc2)n1
CC(=Cc1cc2ccccc2nc1Cl)CCCC1=C(C)C(O)CCC1(C)C
CC(N)C(=O)N1CCOCC1C(=O)NC(C(=O)NC(Cc1ccccc1)C(=O)NC(C(=O)O)C(C)C)C(C)C
COCC(=O)C1OC(O)C2C3CCC(CN3)C12
CC(C)Cc1ccc(C(C)c2nc3cc4cc(CO)ccc4nc3[nH]2)cc1
O=C(O)C1CC12CCCCC2
CCCC(C=CC1N=CC(O)C1O)CNC(=O)c1ccccc1
Cc1cccc(Nc2nc(C)c(C)c(Nc3cccc(N=Cc4cccc(O)c4)c3)n2)c1
CC1(C(=O)Nc2ccc(Cl)c(Cl)c2)CCCN1CC1CCCCC1
Cc1ccc(-c2nc(=O)c3sc4ccccc4c3[nH]2)cc1
CCc1cc(C(=O)N2CCc3[nH]cnc32)sc1C
O=C(CC(CCN1CCC2(CC1)COc1ccccc1OC(F)(F)C2)c1ccccc1)c1ccc(F)cc1
O=C(O)CNc1cccc(-c2sc(C(=O)O)c(OC(=O)c3ccc(Br)c(C(F)(F)F)c3)c2Br)c1
CC(=O)S(=O)(=O)c1ccc2c(c1)CC(C)N2Nc1cc(C)ccc1C
C=CCC1(O)C(=O)N(C)C(=O)N(CCc2ccccc2)C1=O
COc1ccc(C(=O)N(Cc2ccco2)Cc2cc3ccc(C)c(C)c3[nH]c2=O)cc1
CCN(CC(=O)NC(C)(C)C)C(=O)c1ccc2nc3ccccc3nc2c1
CNCCCC(=O)NCC(=O)O
Cc1nn(C)c2nnc(-c3ccncc3)n12
Cn1ccc(C(=O)NC(C#N)c2ccccc2)n1
Cc1ccc2c(Oc3ccc(Nc4ccc(F)cc4C(=O)NO)cc3)c(-c3nc(C(=O)O)co3)sc2c1
CCOCCCNC(=O)c1cc(=O)c2cc(C)c(C)cc2o1
CCCNC(=O)CSC1=Nc2ccccc2C2=NC(CC(=O)NCc3ccc(F)cc3)C(=O)N12
O=C1C(=Cc2cccc3ccccc23)C(=O)c2ccccc21
Cc1ccc(N(C(=O)c2csnn2)C(C(=O)NC(C)(C)C)c2ccco2)cc1Oc1ccccc1
CC(C)c1ccc(NC(=O)CCCn2c(=O)c3cccn3c3cccnc32)cc1
COc1cc2c(C(F)(F)F)cc(=O)n(C(CN3CCC(O)CC3)c3ccccc3)c2cc1OC
C#CCc1cc(CCNCCCCNCCCc2cc(C)no2)c2cc(OC)ccc2c1O
COC(=O)c1ccc2oc3ccc(Cl)cc3c2c1
Cc1nc(N)nc(-c2cc(CNC(=O)c3c(Cl)cccc3Cl)ccc2F)n1
Clc1ccccc1OCc1nnc2sc(N3CCC(c4ccccc4)CC3)nn12
O=C1C(=O)N(CN2CCN(c3nc(-c4ccccc4)cs3)CC2)c2cc(Cl)c(Cl)cc21
CC1(C(=O)N(CCC2CCCC2)Cc2ccc(-c3cccc(C#N)c3)cc2)CCN1C(=O)Cc1ccccc1
O=S(=O)(Nc1cccc(NS(=O)(=O)c2ccc(Cl)c(Cl)c2)c1)c1ccc(Cl)cc1
O=S(=O)(c1cccc(-c2ccnc3[nH]c(C4CCNCC4)cc23)c1)N1CCOCC1
COc1ccc(C(=O)NC(=O)CC(c2ccc(Cl)cc2Cl)N2CCOCC2)cc1
O=c1[nH]c(=O)n(C2CC(O)C(CO)O2)cc1I
CC(C)CCCNC(=O)C(CC(C)C)NC(=O)c1ccc(C=CC(=O)O)cc1
CC12Cc3cnn(-c4ccc(F)cc4)c3C=C1CCC1C2C(O)CC2(C)C1CCC2(O)C(=O)CSCc1ccncc1
CCCC(=O)Nc1nc(-c2ccccc2)c(-c2ccccc2)s1
CSc1nnc(-c2ccc(NC(=O)CCCCCCCC(=O)O)cc2)n1N
Clc1ccc(C2C3C4CC(Cl)C2C(C4)C3C=Cc2ccccc2)cc1Cl
CCOC(=O)c1cnc(N(C)C)n(-c2ccc(C(=O)O)cc2)c1=O
Cc1ccc(OCc2ccc(CNCCN3CCC4(CC3)C(=O)N(CCc3ccc(Cl)c(Cl)c3)CN4c3ccccc3)cc2)cc1
COc1ccc(C(C)NCC(=O)C2CCC(=CC(=O)O)N2CC(F)(F)F)cc1F
CCOc1ccc(N(C)c2c3c(nc4ccccc24)CCC3)cc1
c1cc(NC2=NCCN2)cc(C2=NCCN2)c1
CCS(=O)(=O)c1ccc(Oc2ccccc2ONc2ccccc2)cc1
Cc1cccc(OCC(O)CN2CCN(C(=O)c3ccccc3)CC2)c1
COc1c(Cl)cc(N)cc1Sc1cc(Cl)c(N)cc1S(N)(=O)=O
CC(C)CC(C=O)NC(CC(C)C)C(=O)NC(CC(C)C)C(=O)NC(Cc1ccccc1)C(=O)NCC(=O)OCc1ccccc1
NCCCCNC(=O)OCC(O)COCCC(=O)N(CCc1ccccc1)CCc1cc2ccccc2[nH]1
N#CC(C#N)=Cc1cccc(Oc2ccccc2)c1
COP(=O)(OC)C(NC(=O)c1sccc1S(=O)(=O)Nc1onc(C)c1Cl)c1ccc(OCc2ccccc2)cc1
COCCCNC(=O)C(=O)Nc1cc2c3c(c1)CCN3C(=O)CC2
NC1(c2ccc3[nH]c(-c4cncc(OCc5ccc(Cl)cc5)c4)nc3c2)CCC1
CCN(c1ccccc1)S(=O)(=O)c1cccc(C(=O)NCc2ccco2)c1
CCOCC1(CO)CCC(=NOC)C1
CC(=O)OCC1=C(C(=O)OC(c2ccccc2)c2ccccc2)N2C(=O)C(=C(C3CC3)C3CC3)C2SC1
COC(=O)C1CSCCSCC(NC(C)=O)C(=O)NC(Cc2ccccc2)C(=O)NC(CCCN=C(N)N)C(=O)N1
CN(C)CCNC(=O)C1CCC2CN1C(=O)N2OS(=O)(=O)O
CS(=O)(=O)N1CC(c2nncn2Cc2cccc(F)c2)C1
O=C(CCCCn1c(O)c2ccccc2nc1=S)NCc1ccc(Cl)cc1
CC(C)(C)CC(=O)NC(C)(C)C=Cc1ccccc1
CC(Cn1ncnn1)n1nnc2cc3c(=O)n(C4OC(COP(=O)(O)OP(=O)(O)O)C(O)C4O)nnc3cc2c1=O
CCOc1ccc(C(=O)NCC(=O)NN=Cc2ccccc2)cc1OCC
CCOC(=O)c1c(C)[nH]c2cc(OCc3ccccc3)c(CN3CCOCC3)cc12
COc1ccccc1C=CC(=O)c1cccnc1
CNc1nc(Nc2ccc(-c3cnc(OC)nc3)cc2OC)ncc1C(F)(F)F
COC1CCN(c2nc(-c3c(C)noc3C)cs2)CC1
CC1(C)OC2COC3OC(=O)C1C23
CCOOc1ccccc1Cc1cc(C(=O)Cc2c(F)cccc2Cl)c(C(F)(F)F)[nH]c1=O
CS(=O)(=O)c1ccc(-c2[nH]c(SCCC(=O)O)nc2-c2ccc(Cl)cc2)cc1
O=C(O)C=Cc1ccc(OCCc2nc(-c3ccc(C(F)(F)F)cc3)oc2C(F)(F)F)c(OCCCCOc2ccc3ccccc3c2)c1
CC(C)(Nc1ccc(OC(=O)Nc2ccccc2-c2ccc(C(F)(F)F)cc2)c(-c2ccc(Cl)cc2Cl)c1)C(=O)O
CC(CN1CCN(C)CC1)OC(=O)c1ccc(Cl)c(Cl)c1
CS(=O)(=O)Nc1ccc(-c2c(C#N)c3ccc(Cl)cn3c2N2CCCCCC2)cc1
Cc1nn(C(=O)c2ccc(NC(=O)c3ccc(Cl)cc3)cc2)c(C)c1N=Nc1ccccc1[N+](=O)[O-]
CCCCCN(CCCCC)CC(O)c1cc2cc(Cl)c(F)cc2c2cc(Cl)sc12
CC(=O)Nc1ccc(C(=O)O)n(CC(=O)NC(C(=O)NCCCCNC(=N)N)C(C)C)c1=O
COC(=O)C=Cc1cn(C(C)C(=O)OC)c2ccccc12
CCCN(Cc1nc(=O)c2ccccc2[nH]1)C(=O)CCc1ccccc1
CC1CCN(S(=O)(=O)CCN2CCN(c3ccccc3O)CC2)CC1
CC1CCC23CCN(CC4CC4)Cc4ccc(O)c(c42)C(=O)OC3C1
COc1ccc(C(=O)NCc2ccccc2)cc1S(=O)(=O)N1CCCCCC1
COc1ccccc1CC(=O)Nc1nc2ccc(S(=O)(=O)c3ccc(C(C)C)cc3)cc2s1
CCCCCC(F)(F)CCc1ccc(CCC)c(ONS(C)(=O)=O)c1
Cc1cc(OC(=O)c2ccc(CC(=O)C3CCN(N4CCOCC4)CC3)cc2)ccc1Cl
CC(C)CCN(C(=O)CNC(=O)C(CC(=O)O)NC(Cc1ccc(O)cc1)C(=O)O)c1ccc(N2CCN(C)CC2)cc1
CC1CCCN(C(N)=O)C1CC(=O)c1ccc(Br)cc1
CC(C=CC(O)C(C=Cc1ccc(O)cc1)CO)=CC(=O)O
CC=C(C)C(O)Cc1c(O)cc2oc3cc(O)cc(O)c3c(=O)c2c1O
COCCCN1C(=O)C(O)=C(C(=O)c2ccc3c(c2)OCO3)C1c1ccccc1C(F)(F)F
Cc1cccc(Nc2nc3cc(C(F)(F)F)cc-3ccc2C)c1
CONC(CC(C)C)C(=O)C(C(=O)NNC(=O)C(CC(C)C)NNC(=O)C(C(=O)CCC(C)C)C(C)C)C(C)O
C=CC1(C)CC(=O)C2(O)C(C)(O1)C(OC(=O)CN1CCN(C(=O)OC)CC1)C(O)C1C(C)(C)CCC(O)C12C
COC(C)CCC(=O)C1CCC2C3CCC4CC(=NNc5ccccc5)CCC4(C)C3CCC12C
CCCNC(=O)N1CC2C(=O)N(c3ccc(C#N)c(C(F)(F)F)c3)C(=O)C2C1
Cn1cc(C=C2Oc3ccccc3C2=O)c2c(Nc3ccccc3)ncnc21
CC(C)(C)C(=O)Nc1cccc(-c2ccc3c(c2)CCc2c(C(C)(C)CO)n[nH]c2-3)c1O
Cc1nc(OC(C)C)ncc1-c1cccc(Cl)c1Oc1ccc(S(=O)(=O)Nc2nccs2)cc1C#N
CCOC(=O)c1c[nH]c(=S)n1CCc1ccc(Cl)c(Cl)c1
COC(=O)c1c(NC(=O)c2ccc([N+](=O)[O-])o2)sc(C)c1C
COC(=O)C(c1c[nH]c2ccccc12)C1(C(=O)OC)C(=O)Nc2ccccc21
N#Cc1c(-c2ccc(C(=O)O)cc2)n(C2OC(COC(c3ccccc3)(c3ccccc3)c3ccccc3)C(O)C2O)c(=O)[nH]c1=O
CCN(CC)CCNC(=O)C1(Cc2ccccc2)CCN(Cc2ccc(-c3ccccc3)cc2)CC1
CNC(=O)c1cc(Oc2ccc3nc(Nc4ccc(Br)cc4)ncc3c2)ccn1
COc1cccc2c1C(=O)N(Cc1cc([N+](=O)[O-])cc([N+](=O)[O-])c1)C2(O)c1ccc(Cl)cc1
CC1(C)CCC(CNc2ccc(S(=O)(=O)CCNN3CCN(c4ccc(C=O)c(Oc5cnc(N)c(Cl)c5)c4)CC3)cc2[N+](=O)[O-])=C(c2ccc(Cl)cc2)C1
COC(=O)Nc1cc(-n2nc(C(F)(F)F)c3c2C(=O)N(c2ccc(-c4ccn(C)n4)cc2)CC3)ccc1C
CCC(C)Sc1nc(N)c2cc3c(nc2n1)C(=O)OC3
C=CC(=O)OC1CC(OC(C)=O)(C(OC(C)=O)C(=O)NC(C)C(=O)NC2CC(C)(C)N([O])C(C)(C)C2)OC(C)C1NC(=O)CCCCCC
COCCN1C(=O)C2(SCC(=O)N2c2cccc(OC)c2)c2ccccc21
CCN(CC)S(=O)(=O)c1ccc(C(C(=O)Nc2ccc(F)cc2)N2CCN(C)CC2)cc1
Cc1nc(CN(C)c2ccc3nnc(-c4ccccc4)n3n2)cs1
CC(C)CCNCCC(=O)NS(=O)(=O)c1ccc(Br)cc1
CC(CO)Nc1ccc2c(c1)CC(=O)N(CN(C)S(=O)(=O)c1ccc(F)cc1)CC(C)C(CCCCCC(=O)C1OC(n3cnc4c(NCO)ncnc43)C(O)C1O)O2
O=C(Nc1cccc(Oc2ccnc3[nH]c(=O)[nH]c23)c1)Nc1cc(C(F)(F)F)ccc1F
O=C(COC(=O)c1cc(-c2ccco2)nc2ccccc12)NCc1ccccc1
CN1CCCC(OC(=O)c2cccc3ccccc23)C1
COc1cc(OC)cc(-c2nc(-c3ccc4c(c3)OCO4)no2)c1
O=C(NCc1ccco1)c1cc2cc(Cl)ccc2[nH]1
OCC1(CNCc2cccnc2OCc2ccccc2)CCOCC1
CCC(C)C1NC(=O)C(Cc2ccc(O)cc2)NC(=O)CNC(=O)C(Cc2c[nH]cn2)NC(=O)CNC(=O)C(Cc2c[nH]c3ccccc23)NC(=O)C(CCC(=O)O)NC1=O
CC(O)c1sccc1C1=NOC(C(=O)NCc2ccccc2)C1
N=C(N)NC(=O)C(CCCNC(=O)C(CCCCN)NC(Cc1c[nH]c2ccccc12)C(N)=O)NC(=O)NC(=O)C(Cc1ccccc1)C1CCCN1
O=C(Nc1c(Cl)cncc1Cl)c1nc(N2CCOCC2)ncc1Cl
N=C(N)NC(=O)c1ccc(Br)cc1
C=C(C)CN1Cc2cc(OC)ccc2C1=O
COc1ccc2c(c1)c(C(C)C(=O)NCC(N)=O)cn2C
CCCCN(CCCC)CCCOc1ccc(-c2nc(NCCC(C)C)c3ccccc3n2)cc1
C1CCC(C2CC3C4COC(O4)C23)CC1
CC(C)CCn1c(N)c(N(CC(C)C)C(=O)COC(=O)COc2cccc(-c3cccnc3)c2)c(=O)[nH]c1=O
COc1ccc(C(=O)S(=O)(=O)c2ccc(NN3CCOCC3)cc2)c(OC)c1OC
OC1(c2ccc(Cl)cc2)CCN(CC(O)(Cn2cncn2)c2ccc(F)cc2F)CC1
CN=C(NC)Nc1ccc(C#N)cc1C
Cc1ccc(C)[n+](C(=[C-]C(C#N)c2ccccc2C)C(=O)c2ccccc2)c1
CCCCN1C(=O)C(NC(=O)Nc2c(C)nn(C)c2C)N=C(c2ccccc2)c2ccccc21
CCCn1nc(NC(C)=O)c2cc3ccccc3nc21
CCC(=O)C(=O)c1c(-c2cccc(NNc3ccc(OC)c(OC)c3)c2)[nH]c(C(=O)Nc2cccc(C#N)c2)c1C
O=C1CSc2n[nH]c(=O)n2N1Cc1ccccc1
O=C(COc1ccc(Cl)cc1)Nc1ccccc1Br
COc1ccc(NC(=O)CCC(=O)Nc2ccc3c(c2)ncn3C)c(F)c1F
C=CCN1C(c2cccs2)C(C(=O)OCC)C(c2cccs2)S1(=O)=O
CC(C(=O)N1CCN(C(=O)c2ccco2)CC1)N1CCN(C)CC1
CC(C)=CC(=O)CC1(C)C2CC3(C)OC(C4C(C)CCC41)C1(CO1)C3C=CC2=O
CCc1nnc(NC(=O)CCS(=O)(=O)c2ccc(SC)cc2)s1
CNC(=O)COC(=O)c1ccc(Cl)nc1
COc1ccc(Cn2c(C)cc(C(=O)COc3ccc(C=CC(=O)c4ccc(Cl)cc4)cc3)c2C)cc1
O=C(CN1C(=O)NC(c2ccccc2)(c2ccccc2)C1=O)Nc1cccc(Cl)c1
Cc1ccc(C(=O)COC(=O)c2ccccn2)cc1
COc1cc2c(cc1OC)C(CC(C)(O)C1c3ccccc3COc3ccccc31)NCC2
CCCCCCCCC=CCCCCCCCCCCCC(=O)NO
C=CCOc1ccc2c3cc[n+](C)c(C)c3n(CC=C)c2c1
COc1ccc(C)cc1S(=O)(=O)N1CCN(CC(=O)Oc2cccc3c2OC(C)(C)C3)CC1
CC(=O)C=Cc1nc2ccccc2[nH]1
Cc1cc(NN=c2cc(C)oc3ccccc23)nc(C)n1
CC(C)(C)c1nc([N+](=O)[O-])cn1CC(=O)c1ccc(Cl)cc1
CCN1CC(=O)c2cc(CC(=O)Nc3ccc(F)cc3)c(=O)n(Cc3ccccc3)c2C1
CC1CCN(Cc2nc3cc(S(=O)(=O)Oc4ccc(Cl)cc4Cl)ccc3[nH]2)CC1
Cc1ccccc1C1CCN(CCc2ccncc2)CC1
CCc1cccc(C)c1NCC(=O)Sc1nnc(-c2ccccc2Br)n1-c1ccccc1
Cc1nnc2n1-c1ccc(NC(=O)c3ccc4ncccc4c3)cc1CC2
Cc1nc(CN2CCC(O)(CN3CCOCC3)C2)no1
COc1cccc(-n2c(C=Cc3ccccc3[N+](=O)[O-])nc3ccccc3c2=O)c1
C[n+]1c(SCC(=O)c2ccc3c(c2)OCO3)n(Cc2ccccc2)c(=O)c2ccccc21
O=C(Nc1ccc(Oc2ccccc2)cc1)c1cc(=O)[nH]c2ccccc12
CCOC(=O)c1c(O)c(=O)n(Cc2ccc(OC)cc2)c2ccccc12
CCN1C(=O)C(C)(C)Oc2cc(NCc3ccccc3O)ccc21
Cc1ccnc(NC(=O)Nc2nc(C(N)c3ccc4ccccc4c3)cs2)c1
CCCSc1c(CC=C(C)C)c(O)c(OC)c2c1C(C=O)CN2
COc1ccc(CC(=O)S(=O)(=O)c2cccc(NN3CCCCCC3)c2)cc1
CC(C)CC(NCC(C)(C)C)C(=O)NC(Cc1ccccc1)C(=O)C(=O)NC(=O)C(CC(C)C)NC(=O)CCC(=O)O
CCNc1nc(OCC)nc(N2CCNCC2)n1
CC(C)(C)CCCOC(=O)c1ccc(NC(=O)NC23CC4CC(CC(C4)C2)C3)cc1
COc1ccc(C2=NN=C(Nc3ccc(Cl)cc3)C3CC=CCC23)cc1OC
CC(C)(C)C1(O)Oc2cc(O)ccc2C2C1=CCn1c(=O)n(-c3ccccc3)c(=O)n12
O=C(NC(Cc1c[nH]c2ccccc12)C(=O)NC(Cc1c[nH]c2ccccc12)C(=O)Nc1ccc(OC(F)(F)F)cc1)OC1C2CC3CC(C2)CC1C3
O=C1c2c(-c3ccc(F)cc3)c(-c3ccc(Cl)cc3)nn2CCN1c1cccc(F)c1
CCOC(=O)c1ccc(Nc2cc(-c3ccccc3)nc3c2c(=O)oc2ccccc23)cc1
CCOC(=O)CSc1nc(-c2ccc(C)c(C)c2)nn1C(C)=O
CC(=O)Oc1cc(OC(C)=O)c2c(=O)cc(-c3ccc(OC(C)=O)c(OC(C)=O)c3)oc2c1
O=C(Nc1c(C(O)(C(F)(F)F)C(F)(F)F)ccc2ccccc12)c1ccccc1
Cn1nc(C(F)(F)F)cc1C(=O)Nc1ccc(S(N)(=O)=O)cc1
N=C(N)NC(=O)C(N)CCCC12CCCCC1CN(C(=O)O)CC2
Brc1cc2c(cc1Nc1n[nH]c3cc4c(cc13)nc(-c1ccccc1)n4CCOC1CCNCC1)OCCO2
COc1ccc(N(C(C)C(=O)NO)S(=O)(=O)c2ccc(OC)c(OC)c2)cc1
C=C(C)CSc1nc2sc3c(c2c(=O)n1Cc1cccnc1)CCC3
CC1CCCC(C)N1CCCNC(=O)C1COc2ccccc2C1
Cc1cn(-c2ccc(CN(C)c3ccc(C#N)c(Cl)c3)o2)c(=O)[nH]c1=O
CNCC1(CN(C)C)COc2ccc3ccccc3c2OC1
CC(C)(N)CC(=O)NC1CCc2ccccc2N(Cc2ccc(-c3ccccc3-c3nnn[nH]3)cc2)C1=O
COc1ccc(NS(=O)(=O)c2c(N)n(C)c(=O)n(C)c2=O)cc1OC
CC(C#N)NC(Cc1ccccc1Br)C(=O)NC(=O)c1ccc(F)cc1
COc1ccc(NC(=O)C23CC4CC(CC(C4)C2)C3)cc1S(=O)(=O)N1CCOCC1
Cc1cnc2cccc(OCc3c(C(=O)N4CCNC(C)C4)nc4ccc(Cl)cn34)c2n1
O=C(O)CCc1c(C2Cc3ccccc3CN2)nc2ccccc2c1CC1CCCCN1Cc1ccc(O)cc1
NC(=O)c1cn(C2CC2)c2ccc(-c3ccc(C(=O)Nc4cnc5ccccc5c4)cc3C(=O)O)cc12
O=C(COc1ccc(F)cc1F)S(=O)(=O)c1ccc(O)c(NN2CCOCC2)c1
CCCCNc1c(-c2ccc(OC)cc2)nc2c(Cl)cccn12
N#Cc1ccc2ncnc(NCCN3CCOCC3)c2c1
Cc1ccccc1C(CNCc1ccc(C(F)(F)F)cc1)Oc1cccc2ncccc12
CS(=O)(=O)Oc1ccc2c(c1C(=O)C=Cc1ccccc1)C(=O)NC21CCN(Cc2ccccc2)CC1
CC(C)(C)n1nc2c(c1NC(=O)c1cc(Cl)ccc1Cl)C[S+]([O-])C2
O=C(NC1(C(=O)NC(=O)C(Cc2ccccc2)NCCCN2CCOCC2)CCCC1)c1cc2ccc(Cl)cc2[nH]1
COC(=O)c1sc(NC(=O)c2ccccc2F)c(C)c1C
O=S(=O)(NCc1cccnc1N1CCc2ccccc21)c1ccccc1
O=C(C1CC1)N1CC2COCC(C(=O)N3CCCc4ccccc43)C2C1
CCC1(CC(=O)O)CCCc2c1[nH]c1c(OC)cccc21
CCCN(N1CCCCC(CCC(C)C)C1)S(=O)(=O)c1ccc(Cl)cc1
C=C1C(=O)OC2C1CCC(C)C1(O)CC3OC3(C)C21
COc1ccc(NC(=O)c2cc3c(=O)n(CCc4ccccc4)ccc3nc2C)cc1
Cc1cc(C)c(NC(=S)NCc2ccco2)c(C)c1
CN(C)CCNC(=O)c1ccc(C=C2C(=O)Nc3ncnc(Nc4cccc(Cl)c4)c32)cc1
O=C(O)CCC(=O)Nc1nc(-c2ccccc2)c(-c2ccccc2)s1
O=C(CCCOc1ccc(Cl)cc1)NCc1ccccc1
C=CCSc1nc(-c2cccs2)cc(C(F)(F)F)c1C#N
N#Cc1cc(S(=O)(=O)Nc2ncns2)ccc1Oc1ccc(OC(F)(F)F)cc1-c1ccnnc1C1CC1
Cc1ccccc1C1C=CC(OC(=O)C=Cc2ccccc2)C(CC=O)O1
COc1ccc(CNC(=O)c2ccccc2C(=O)NCCOc2ccc(C)cc2)cc1
O=c1[nH]c2cc(F)ccc2n1C1CCN(CCn2c3ccccc3c3cc(F)ccc32)CC1
COc1cc(F)ccc1-c1csc(C(NC(=O)c2cccs2)C(C)C)n1
CCON1CSCC1C(=O)C(Cc1c[nH]c2ccccc12)C(=O)NC(C)C(=O)N(CC(=O)O)Cc1ccc(OC)c(O)c1
COc1ccc(S(=O)(=O)N2CCCC2)cc1NCCC(=O)N1C(=O)c2ccccc2C1=O
COc1ccc(N2CCN(C(=O)c3cc(C)nn3-c3cc4ccccc4cc3S(C)(=O)=O)CC2)cc1
CCOCC1=C(Cl)COc2c1ccc1c2C(=O)CC(C)(C)O1
COc1ccccc1-c1ccc(CC(NC(=O)C2(N)CCN(Cc3ccccc3)CC2)C(=O)O)cc1
CN=C(NC#N)NCCCC(C)N=C(NNC(=NC#N)Nc1ccc(Cl)nc1)NNc1ccc(Cl)c(Cl)c1
Cc1cccc(-n2cnc(C(=O)NN=Cc3ccccc3)c2)n1
CN(Cc1ccccc1)C(=O)c1ccc(NC(=O)Nc2ccccc2F)cc1
CC(O)CNC(=O)c1cccc(NC2=NS(=O)(=O)c3cc(Br)ccc3N2)c1
CC(=O)C1(C)C=CC(C)N1C(=O)OCCOc1cccc(C)c1C
O=C(O)C=CC(O)C(O)c1ccc(Cl)cc1
COc1ccc(CC(=O)c2ccc(C(F)(F)F)c(NNCC(O)C(Cc3ccccc3)NC(C)(C)c3ccc(C(C)(C)C)cc3)c2)cc1
O=C(CN1CCC(c2ccccc2C(F)(F)F)C([N+](=O)[O-])C1)NCc1ccccc1
O=C1NC(=O)C(Cc2c3ccccc3cc3ccccc23)C(=O)N1
Cc1cc(C)c2c(=O)n(CC(=O)O)nnc2n1
N#CC1CCCN1C(=O)Cn1c(-c2ccc(F)cc2)ncc(N)c1=O
O=C(O)C1CCCN(CCOc2ccc(-c3noc(C(F)(F)F)n3)cc2)C1
CCCN(CCC)C(=O)C1CCCN(Cc2ccco2)C1
COC(=O)c1ccc(Cl)cc1C(=O)NCCn1ccnc1
CCOc1ccc(Oc2cc(C(=NCCc3ccc(OC)c(OC)c3)NO)ccn2)cc1
COC(=O)Nc1c(-c2ccc(OC)cc2)c(C#N)c2cccc(Cl)n12
CCOC(=O)Cc1ccc2[nH]c(C)c(CC(=O)OC)c2c1
CC(CC(C)(C)C)OC(=O)N1c2ccccc2C(=O)C1(C)C
NC(=O)c1cnc(N2CCC3CN(Cc4cccc(F)c4)S(=O)(=O)C3C2)c(F)c1
O=C(CCNS(=O)(=O)c1ccc2c(c1)n(C(C(=O)O)c1ccccc1)c(=O)n2Cc1ccccc1F)NC1CCCCC1
CC1=CC(=O)OCCC(O)CCCC(O)CCCC(O)CCCC(O)CCCC(O)CCCC(O)CCCC(O)CCCC(O)CC(O)CCC1
COC12CCC3(CC1C(C)(O)C=Cc1ccc(C(F)(F)F)cc1)C1Cc4ccc(O)c5c4C3(CCN1CC1CC1)C2O5
COCCN1CCN(c2ccc(CNc3ccc(F)cc3C(=O)O)cc2)CC1
CC(=CC(C)CC(=O)O)CCC1(CO)C=C(C)C(=O)O1
Cc1c(OCC(F)F)cccc1C(=O)Nc1cccc(Oc2cccc(NC(=O)C3CC3)c2)c1
Nc1ncnc2c1ncn2C1OC(CO)C(O)C1O
CC(C)Oc1cc(C(C)(C)C)ccc1C(=O)N1CC(CCl)c2c1ccc1ccccc21
Cc1cccc(-c2noc(CCC(=O)NCc3ccc4c(c3)OCO4)n2)c1
O=C(Cc1ccc(F)cc1Cl)NC(c1cccs1)c1ncc(C(F)(F)F)cc1Cl
COc1cc2ncnc(Nc3ccc4[nH]c(C)cc4c3C)c2cc1OCCCN1CCCC1
O=C(NCc1ccco1)c1cn2c(n1)CCC(Oc1ccccc1)C2
NC(CC(=O)N1C(=O)C2CN(C3CC3c3ccccc3)CCN2C1=O)Cc1ccccc1Br
CCCC(=O)c1c(-c2cccs2)c(-c2ccccc2)nn1C1C2N=C(NC)SC2OC(COC(C)=O)C1OC(C)=O
Cn1c(CNC(=O)c2ccc(Br)o2)nnc1SCC(=O)N1CCOCC1
CCOOC1CC(O)(C(=O)C2CC(N)C(O)C(C)O2)Cc2c(O)c3c(c(O)c21)C(=O)c1c(OC)cccc1C3=O
Fc1ccc(SCCNc2ccncc2)cc1F
Cc1ccnc(Oc2ccc(-c3c(C)n[nH]c(=O)c3C)cc2)c1
O=[N+]([O-])c1nccn1CC(O)CNS(=O)(=O)c1ccccc1
CCOc1ccccc1CNC(=O)Cn1nc(Cc2cccnc2)c2ccccc2c1=O
COC(=O)C1CCN(C(=O)c2cc(COc3c(C)cc(C)cc3C)on2)CC1
Cc1ccc(S(=O)(=O)N(CC(=O)NO)Cc2ccccc2)cc1
CCOC(=O)c1ccc(N2CCOCC2)c(NS(=O)(=O)c2ccc3ccccc3c2)c1
O=C(NN=Cc1ccc(Br)cc1)c1ccc(S(=O)(=O)N2CCCC2)cc1
Cc1ccc(Cc2ccccc2OC(=O)c2ccc([N-][N+]#N)cc2)cc1
Cc1noc(C)c1COc1cccc2c1C(C)c1c(-c3ncn[nH]3)n[nH]c1-2
COc1cc(N2C(=O)C3CCC(C2=O)C32CC=CC2)c(OC)cc1Cl
CCOC(=O)c1c(C2CCN(C(=O)OC(C)(C)C)CC2)[nH]c2ccc(Cl)cc12
Cn1cccc1C(=O)C(CC(=O)O)Cc1cccc(Br)c1
COc1cc2cc(CCNC(=O)CC(C)C)c(=O)[nH]c2cc1OC
COc1ccccc1N1C(=O)C(=Cc2ccc(-c3ccc(N(C)C)cc3)o2)SC1=S
CN(C)CCN1C(=O)c2cncn2Cc2ccccc21
O=C(C1CCCCC1Cn1ccc(=O)[nH]c1=O)N1CCc2ccc(NS(=O)(=O)c3cc(Br)ccc3Cl)cc2C1
O=C(OCCSc1ccccn1)c1cccc(Cl)c1
Cc1nn(-c2ccc(Br)cc2)c(OCc2ccccc2)c1Cc1ccc2ccccc2c1
C=C(C)C1CCC2(C(=O)OCCOCCOCCOCCOC(C)=O)CCC3(C)C(CCC4C5(C)CCC(O)C(C)(CO)C5CCC43C)C12
O=S(=O)(c1ccc(Cl)cc1)c1ccc(CS(=O)(=O)N2CCOCC2)cc1
CC(=O)c1cnc2ccc(-c3cc(Cl)c(O)c(Cl)c3)nc2c1NC1CCC(N2CCCC2)CC1
O=c1c2[nH]c3c(c2ccn1-c1ccccc1Cl)CCCC3
COc1cc(CNc2ncncc2-c2ccc3c(c2)CCO3)ccc1O
O=C(O)CCN1C(=O)C(=Cc2cc(F)cc(OCc3ccccc3F)c2)SC1=S
COCCN1CCN(c2ncc3ncnc(Nc4cc(C(=O)Nc5cc(CNC(C)=O)cc(C(F)(F)F)c5)ccc4C)c3n2)CC1
CC(=O)c1ccc(Cl)c(Oc2cc(C#N)cc(Oc3ccc(S(=O)(=O)Nc4ccncn4)cc3C#N)c2)c1
Cc1ccc2c(NC(=S)NNC(=O)CC3CCCN3CCO)cccc2n1
CCc1cc(Nc2ncc3ccn(-c4ccncn4)c3n2)ccc1-c1cccnn1
CC1OC(N2CCC34CCCCC3C2Cc2ccc(OCC3COCCO3)cc24)C(Br)C(O)C1O
C[N+]1(c2ccc(C(=O)Nc3nc4ccc(O)cc4s3)cc2)CCCC1
Cc1cc(COC(=O)NCC(c2ccco2)N2CCNCC2)c(C)s1
CC(=NNC(=S)NCC1CCCO1)c1ccc(F)cc1F
Cc1ccc(NC(=O)CCS(=O)(=O)c2ccc3c(c2)NC(=O)CO3)c(C)c1
COc1ccc(NCCC(=O)N2C(=O)CSC2=O)cc1
CN1CCN(C(=O)c2cc(Nc3ncc4cc(OCc5ccccc5)c(OCCCN5CCCC5)cc4n3)ccc2Cl)CC1
CC(C)C(Oc1ccc2[nH]cc(CCC(=O)O)c2c1)C(=O)c1ccccc1
O=C(O)CCOc1cncc(C=Cc2ccc3ccc(Cl)cc3n2)c1
Cc1ccsc1C=NNC(=O)C1CC1
[truncated: 8,000 more rows]
