# Supplementary material for: t-SMILES: a fragment-based molecular representation framework for de novo ligand design
Source: Nat Commun. 2024 Jun 11;15:4993. doi: 10.1038/s41467-024-49388-6 (PMC11167009; doi:10.1038/s41467-024-49388-6)
Supplement: Supplementary file 4 — Source Data [file 41467_2024_49388_MOESM4_ESM.zip › Soure data/Source data and code for all other graphs/Metrics/Models/Chembl/ChEMBL_TSDY_HMV[MPL][rnd10][bs128]/gen.smi]

*NC(=O)N*&*C*&*C1CN(*)C(=O)O1^*C1=CC=C(*)S1^*C1=CC=C(*)C=C1&*C1=CC=C(*)S1&*Br&*Cl&&&&&
O=C(COC1=CC=CC=C1)OC1=C[NH]C(=O)C(Br)=C1&&&
COC1=CC=C(C(O)C2=NC(C3=CC=C(S(N)(=O)=O)C=C3)=CS2)C=C1&&&
CN(C)C1=CC=C(C=CC2=NC3=CC=CC=C3C(=O)N2C2=NC3=CC=CC=C3S2)C=C1&&&
*C&*O*&*C1=CC=C(*)C(*)=C1&*Br&&*C*^*C1CNCCN1*&*C*&*C(=O)N(*)*&*C&&*C*^*C1=NC=CS1&&&
*C&*C1=C(*)SC(N(*)*)=N1&*C&&*C1CCN(*)CC1^*C*^*C1=CC=C(*)C(*)=C1^*C1=CC2=C(*)C=NN2C=C1&*Cl&*C(*)(F)F&&*Cl^*F&&&&&
*C&*C1=C(*)C(=O)N2C(=N1)C(*)=NC1=CC=CC=C12&*S*&*C*^*Cl^*C1=CC=CC=C1&&&&&
*C&*C1CN(*)CC(C)O1&*C1=CC2=NC=NC(*)=C2C=C1*&*N*&*C1=CC=CC(*)=C1^*O*^*Br&*C*&&&*C1COCCN1*&*C&&&
C#CCOC1=CC=C(C2C(C(=O)OC)=C(C)NC3=NC(CC)=NN32)C=C1&&&
CC(=O)NC1=CC=C(S(=O)(=O)N=C2SC=CN2CC2=CC=C(F)C=C2)C=C1&&&
*S(N)(=O)=O&*C1=CC=C(*)C(*)=C1&*NC(*)=O&*C*^*Cl^*N(*)*&&&*C*&*C*^*C*^*N(*)CC(=O)NO&*C(=O)N(*)*&*C*&*C*&*C(=O)NO&*C(=O)O^*C
*C&*OC(*)=O&*C1=CC=C(*)C=C1&*C1=C(*)N2C=CC=CC2=N1&*N*&*C*&*C1=CC=CS1&&&
*N&*C(*)*&*C*&*S^*C*&&*NC(*)=O&*C*&*C*&*C*&*C(*)*&*NC(*)=O&*C1=CC=CC=C1^*C(=O)O&&&&
*C&*C*&*C*&*S*&*C1=CC=C(*)C=C1&*NC(=O)N*&*C*&*C(*)C&*C&&&
CC1=C(CCNC(=O)C2=C(F)C=CC=C2F)C2=CC=CC=C2[NH]1&&&
CC(=O)NC(C1=CC=CC=C1)C1=CC=CC=C1&&&
O=C(NCC(NC(=O)C1=C(Cl)C=CC=C1Cl)C(=O)O)C1=CC=CC=C1C=CC1=CC=C(OCC2=CC=CC=C2)C=C1&&&
*C&*OC(*)=O&*C*&*C(*)*&*C&&*NP(=O)(O*)O*^*C*&*C1C=CC(*)O1^*C1=CC=C(*)C=C1^*N1C=CC(N)=NC1=O&*C&&&&&
*C=C1SC(=N)N(C2=NC=CC=N2)C1=O&*NC(=S)N*&*C1CC2CCC1C2&&&
ClC1=CN2C(NC3CCOC3)=NN=C2C=C1&&&
NC1=NN=NN1N=CC1=CC=C2OCOC2=C1&&&
COC1=CC(S(=O)(=O)NCC2=CC=CS2)=CC=C1NC(C)=O&&&
CN1C(NC(=O)COC2=CC=CC=C2)=NC2=CC(OCCN3CCCCC3)=CC=C21&&&
C=C1C(=O)C23CC1CC(O)C2C12COC3(O)C(OC(=O)CC(C)C)C1C(C)(C)CCC2O&&&
COC1=CC=CC=C1C(=O)NC1=NC=C(CCN2CCOCC2)S1&&&
*C&*C*&*OC(=O)N1CCN(S(*)(=O)=O)CC1&*C1=CC=C(*)C(*)=C1&*C1=NOC(*)=N1&*C(*)(F)F^*C^*F&&&&&
CC1=CC(=O)N(C2=NC3=CC=C(F)C=C3S2)[NH]1&&&
*C&*C1=CC2=C(*)N=CC=C2S1&*C*&*O*&*C1=CC=CC=C1*&*Cl&&&
*C1=CC=C2SC(N3CCCCCC3)=NC2=C1&*CC1=CC=NC2=CC(OCC3=CC=C4SC(N5CCCCC5)=NC4=C3)=CC=C12&&&
O=C(NC(CC1=CC=C2OCOC2=C1)C(=O)NO)OCC(F)(F)F&&&
C#CCOC1=CC=C(C(F)(F)F)C=C1C(=O)N=C(C)N&&&
*C&*C*&*C*&*NC1=NC(S*)=NC2=C1C1=C(CCCC1)S2&*C&&&
CC1=CC=C2C(=C1)C(C(=O)O)=CN2CC1=CC=CC([N+](=O)[O-])=C1&&&
CC(C1=CC=C(O)C=C1)N1C(=O)C2=CC=CC=C2C1=O&&&
CN1CCN(C(=O)C2=CC=CC3=C2[NH]C2=CC=C(Br)C=C2C3=O)CC1&&&
O=C1C2=CC=CC=C2C(=O)N(CCCN2CCN(C3=CC=C(F)C=C3)CC2)C2=CC=C(Cl)C=C12&&&
COC1=CC=C2SC(C(=O)NCCOC3=CC=C(C)C=C3)=C(C)C2=C1&&&
*NC(*)=O&*C1=CC=C(*)C=C1&*NS(*)(=O)=O^*C(*)*^*C1=CC=CC=C1*&*O&*F&&*C(*)*&&*O&&*C(=O)N1CCCC1*^*C1=CC=CC=C1*&*F&&&
CC1=CC=CC2=C1N=C(NC(=O)CC1=CC=C(S(=O)(=O)N3CCCC3)C=C1)S2&&&
CC1=NOC(C2CCCN2C(=O)CCS(=O)(=O)C2=CC=CC=C2)=N1&&&
COC(=O)CCCN(OC(=O)C1=C(C)C(C)=NN1C)C(=O)NC1=CC=C(F)C=C1&&&
*C&*C*&*C1=C(*)C2=C(CN(*)CC2)S1&*NC(*)=O&*C1=CC=C(*)C=C1^*C1=CC=CC=C1^*[N+](=O)[O-]&&&&&
*C&*O*&*C1=CC=C(O)C(*)=C1&*C=C1[NH]C(S*)=NC1=O&*C*&*C*&*C*&*N&&&
*Br&*C1=CC=C(*)C=C1&*C*&*C*&*C1CCCN(*)C1&*N*&*C1=CC=C2[NH]N=CC2=C1&&&
COC1=CC=C(C(C2CCC(=O)C2)N2C(=O)C3CC=CCC3C2=O)C=C1&&&
CCCCCCCCCCCC(=O)NC(CCCCCCCCC)C(=O)NC(CCCC=CCCC)COP(=O)([O-])OCC[N+](C)(C)CCCN1C=CC(N)=NC1=O&&&
*OC(*)=O&*C*&*NC(*)=O^*C*^*C1=CC=CC(*)=C1&*C(=O)N1CC2(*)CC1CC(*)(CCl)C2&*F&*C*&&&*Cl^*C*&&*Cl&&&
*C(=O)N(*)*&*C=C*&*C1=CC=CC(*)=C1^*C*^*Cl&*C1=CC=CC(*)=C1*^*C1CCN(*)CC1&&*Cl&*C*&&*Cl^*C1=CC=C(*)C=C1&&&*Cl&&&
CNCCC(=O)NC1=CC2=C(C=N1)C(C1=CC=NC=C1)=N[NH]2&&&
CCCCCCCCN1C=NC2=C(Cl)N=C3N=C[NH]C3=C21&&&
*C&*C(*)(C)C&*N*&*C1=C(*)N2C(=O)C(*)C2C1&*C(=O)O&&*C1=CC=C(*)C=C1^*C*&*N1CCN(*)CC1&*C1=CC=C2C=C[NH]C2=C1&&&
NC(CCC(=O)N1CC=CCC1C(=O)O)C(=O)O&&&
*C&*C(*)C&*C*&*C(*)*&*NC(*)=O&*C(*)*^*NC(*)=O^*N&*C(*)*&&*C*^*C&*C1=CC=C(*)C=C1&&*NC(*)=O^*O*&*C(*)*&*C*&*NC(*)=O&*C=C*&*
CC1COCCN1C1=NC(N2CCOC(C3CC3)C2)=NC=C1C(=O)NC1CCOCC1&&&
COC1=CC=CC(CN(CCCN(C)C)C2=NC3=C(C(=O)N(C)C(=O)N3C)N2C)=C1OC&&&
*C&*C*&*O*&*C1=CC(*)=C(*)C(*)=C1&*C=NNC(*)=O&*C1=CC=NC=C1^*[N+](=O)[O-]&&&*O&&
O=C1C(=CC2=CC=CC=C2)CC2=CC=CC=C12&&&
*NC(*)=O&*C1=CC=C(*)C=C1&*N1C=CS(=O)(=O)C2=CC=CN=C21^*C1=CC=C(*)C=C1&&*O&&&
*C&*C1=CC=CN1*&*NC(*)=O&*C1=CC=C(*)C(*)=C1&*Cl&&*C(=O)O&&
*C&*O*&*C1=CC(*)=CC(*)=C1&*O*&*C^*NC(*)=O&&*C*&*C*&*OC(*)=O&*C12CC3CC(CC(C3)C1)C2&&&
*C&*O*&*C1=CC=C(*)C(*)=C1&*NC(*)=O&*C*^*S(=O)(=O)N1CCOCC1^*C1=CC=CC=C1&&&&&
C=C(CNC)C1CC1C1=C(CC)C=C(OC)C=C1O&&&
*N&*C1=C(*)C2=C(CN(*)CC2)S1&*C(*)=O&*C1=CC=C(*)C=C1^*C*^*F&*C*&&&*C1=CC=C(*)C=C1&*Cl&&&
*C&*C1=CC=C(*)C=C1&*C*&*S(*)=O&*C*&*C1=CC=C(*)O1&*NC(*)=O&*C1CC1&&&
*C&*O*&*C1=CC=C(*)C=C1&*C1=NOC(*)=N1&*C1=CC=C(*)C(*)=C1&*NC(*)=O&*C1=CC=CC=C1*^*N^*Cl&&&&&
*C&*C(=O)N(*)O&*C*&*C*&*C*&*NC(*)=O&*C(*)*&*C=O&&*C(*)C^*C&&&
CCOC(=O)CSC1=NN=C(COC2=CC=CC=C2)N1C1=CC=CC=C1&&&
*C&*C*&*C1=CC=CC=C1*&*NC(*)=O&*C*&*C*&*C*&*C*&*N1C=CN=C1&&&
COC1=CC=C(N2CCN(CC(=O)C3=CC=CC=C3)CC2)C=C1&&&
CC(NC(=O)C1CCN(S(=O)(=O)C2=CC3=C(C=C2Cl)OCO3)CC1)C1=CC=CC=C1&&&
*C#N&*SC1=NC=CC=C1*&*C*&*C1=CC=CC=C1&&&
CC(C)C(=O)C1=C(O)CCCC1=O&&&
*C&*C*&*C1=CN=C2C(=N1)N(*)C(N)=NC2(*)C&*C=C*&*C*^*C^*C1=CC=CC=C1&&&&&
CC1=CSC(NC2=NC=NC3=CC=C(C4=CC=CC=C4F)C=C23)=N1&&&
C=C1C(=CC=C2CCCC3(C)C2CCC3C(C)CC2OC(=O)C(=C)C2=O)CC(O)CC1O&&&
*C&*C1CCC2(*)C(=O)CCC2C1*&*O&&*C*^*C=C*&*C=C*&*C(*)*&*O&&*C=C*^*C=C*&*C=C*&*C(=O)O&&&
CC(C)OC1=CC2=NC=CC(N3CCN(C(=O)NC4=CC=CC5=C4C=C[NH]5)CC3)=C2C=C1OCCCN1CCC(C#N)(C2=CC=C(Cl)C=C2)CC1&&&
*N&*C1=C(*)C(*)=C(*)C(*)=C1&*Cl&&*C(*)=O^*C1=CC=CC=C1^*Cl&&&*O&&
O=C(NC1=CC=C2N=C(C3=CC=CS3)C(C3=CC=CS3)=NC2=C1)C1CC1&&&
FC(F)(F)C1=CC=CC(SSC2=CC=CC(F)=C2)=C1&&&
*C&*C*&*OC(*)=O&*C*&*C(*)*&*NC(*)=O&*C1=CC=C(*)C=C1^*OC(*)=O^*C=C(*)C#N&*C*&*C#N&*C&&&&&
*C&*OC(*)=O&*C*&*C*&*C*&*C*&*OC(*)=O&*C1=C(*)C(*)=C2C3=C(OC2=C1)C(=O)C(*)=CO3&*O&&*O*^*C^*OC(*)=O&&*C&&&
CC(C)CCN(CC1=CC=C(C2=CC=C(C(F)(F)F)C=C2)C=C1)C1=CC=C(CC(=O)O)C=C1&&&
*C&*O*&*C1=CC=CC(*)=C1*&*C1=CC(*)=C2OC(*)=CC2=C1&*O*^*O*^*C*^*C1=CC=C2OCOC2=C1^*C&*C(*)*&&&&&*O&&*C*^*N*&*C(*)C&*C&&&
COC1=CC=CC(C2=NC(C)=C(CCNC(=O)NC3=NN=C(C)S3)S2)=C1&&&
CCOC(=O)C1=CN(C2=CC=C(OC)C=C2)C=N1&&&
*C&*C*&*N=C1OC(=O)N2C(*)=C(*)C3=CCC4C(=O)N(*)C(=O)C4C3C12*&*OC=O&&*C*^*C*^*C*^*N(*)C&*C1=CC=C2OCOC2=C1^*C^*C&&&&&&&
CC(=O)NC1=CC=C(C(=O)NN2C(=O)CSC2C2=CC=C(Cl)C=C2)C=C1&&&
C=CC1(C)CC2=C(CO)C(O)CC2C23OC2(C1=O)C1=CC(C(C)CC)=CC=C1C3=O&&&
*C(=O)O&*C1CCCN(*)C1&*C*&*C*&*O*&*C*&*C*&*O*&*C1=C2C=CC=CC2=CC2=CC=CC=C12&&&
CC(C)C(NC(=O)OCC1=CC=CC=C1)C(=O)NC(CC(=O)O)C(=O)CO[N+](=O)[O-]&&&
*C&*S*&*C1=CC=C(*)C=C1&*C*&*S*&*C*&*C=NO&&&
*C&*C1=CC=C(*)O1&*C*&*NC(=O)C1=NOC(*)=C1*&*C1=CC=CC=C1&&*Br&&
*C&*C*&*NC(=S)NN=C1C=C(*)CC(*)(C)C1&*C&&*C&&
COCC1C=C(C2=CC=C(OC)C=C2)C(=O)O1&&&
COC1=CC=C(Cl)C=C1C(=O)N1CCN(CC(=O)C2=CC=C(F)C=C2)CC1&&&
O=C(NCC(F)(F)F)NC1=NC=C2C(=O)CC(C3=CC=C(OC(F)(F)F)C=C3)CC2=N1&&&
CSC1=NN(CC2=CC=C3C=CC=CC3=C2)C(=N)S1&&&
*C1=CC=C2OC(*)=CC(=O)C2=C1&*C1=CC=CC2=C1OC1=CC=CC=C12&&*O*^*C*&*C*&*C*&*O*&*C*&*C*&*F&&&
*C&*O*&*C(*)*&*C&&*C1=C(*)C(*)=C2C(=C1)C(=O)C(*)=CN2*^*N&&*F&*C(=O)O&*F&&
CC(NC(C)(C)C)C(=O)OC1CCC2(C)C(CCC3(C)C2CC(OC(=O)C2=CC=CC=C2)C2(C)C(C(C)(C)C)CCC32)C1(C)C&&&
CC1=CC=CC=C1C(=O)NC(=S)NC1=NC(C2=CC=CC=C2)=CS1&&&
*C(=O)N1CCCCC1&*C1=CC=C2C(=O)C3=CC=CC=C3S(=O)(=O)C2=C1&&&
*C&*C1=CC=C(*)C=C1&*S*&*C1=CC2=C(C=NC=C2*)S1&*NC(*)=O&*C*&*C1=CC=C(*)C=C1&*C(*)(C)C&*C&&&
N#CC1=C(N)N=CC(C2=CC=NC(Cl)=C2)=C1C1=CC=CC=N1&&&
COC1=CC=C(CNC(=O)COC2=CC=CC3=CC4=CC=CC=C4N=C23)C=C1&&&
*C1COC(N)=N1&*C*&*C*&*C*&*C1=CC=CC=C1&&&
*C&*C*&*O*&*C1=CC=CC=C1*&*C*&*O*&*C*&*C*&*C*&*OC(=O)N1CCC(*)CC1&*N*&*C1=CC=C2[NH]N=CC2=C1&&&
COC1=CC=CC(C23CCCC(C2)C3NC(C)CN2CCN(C3=CC=C(C(F)(F)F)C=C3)CC2)=C1&&&
*C(=O)O&*C1=CC=CC=C1*&*NC(*)=O&*C1=CC=CC(*)=C1&*N1CCOCC1&&&
CC1=CC=C(C)C(S(=O)(=O)NCC2=CC=C(Cl)C=C2)=C1&&&
*C&*C1=NOC(*)=N1&*C*&*C*&*C*&*C*&*C*&*C*&*C*&*N1CCN(*)CC1&*C1=CC=CC=C1&&&
CCC1C(=O)N(S(=O)(=O)O)C1C12CC3CC(CC(Cl)(C3)C1)C2&&&
*C1=CN=C(N)N=C1&*C1=CC=C(*)C(*)=C1&*C1=CC=C(*)N=C1&*C(=O)N1CCCC1^*F&&&&
O=C(C1=CC=C(F)C=C1)N1CCCC(CNS(=O)(=O)C2=CC=C(Cl)C=C2)C1&&&
*NC(*)=O&*C1CC(=O)N(*)C1&*C1=CC=CC=C1^*C1=C(*)C=C(*)C(*)=C1&&*N1C=NN=C1&&*Cl&*Cl&&
O=C(CC(C(=O)O)C(C(=O)O)C1=CC=CC=C1)NN=C(C1=CC=CC=C1)C1=CC=CC=C1F&&&
*C&*C1=CC(*)=NC(N2N=C(*)C3=CC=CC=C32)=N1&*C&&*C*^*C1=CC=CC=C1*&*F&&&
O=C(NC1CCNCC1)C1=CC(C2=CC=C(Cl)C=C2)=N[NH]1&&&
*C&*C=C(*)C&*C*&*C1=CN(*)C2=CC=CC=C12&*C1=C(*)C(*)=C2N=C(*)N(*)C2=N1&*C*&*O^*C&&&*N=C(*)N(*)C^*C^*C&*C*&&*C1=CC=CC=N1&&&
CC1=CC=CC(C2C(=O)NC3=CC=C([N+](=O)[O-])C=C32)=C1&&&
*C&*C1=CC(*)=C2C(*)=C(*)SC2=N1&*C&&*N&*NC(*)=O^*C1=CC=C(*)C=C1&*C(*)(C)C&*C&&&
CC1=CC(S(=O)(=O)N2CCN(CCN3CCOCC3)CC2C)=C(C)S1&&&
O=C(CN1CCN(C2=CC=C(F)C=C2)CC1)NC1=CC=C2N=C3CCCCCN3C(=O)C2=C1&&&
COC1=CC=C(C(=O)NC(CC(=O)O)C2=CC=CC=C2Cl)N=C1C1=CC=C(C)C=C1&&&
*C&*O*&*C1=CC=CC=C1*&*NC(*)=O&*C1=CC=C(*)C=C1&*C*&*NS(*)(=O)=O&*C1=CC=CC=C1&&&
*C&*C(*)C&*C1=CN2C(*)=C(*)N=C2C(*)=N1&*N*&*C1=CC=CC(*)=C1^*C(N)=O^*I&&*C1=C[NH]C2=CC=CC=C12&&&&
*NS(*)(=O)=O&*C1=CC=C2C=C(*)C=CC2=C1&*C1=CN2C=CN=C2C=N1^*C1=CC=C(*)C=C1&&*S(*)(=O)=O&*C1=CC=CC=C1*&*C(*)(F)F&*F&&&
*C&*C(*)C&*NC(=O)O*&*C*&*C*&*C*&*N(*)C1=NC2=C(*)N=CN=C2N1*&*C&&*C1=CC(*)=C(*)C(*)=N1^*Cl^*C1=CC=C(*)C=C1&*Cl^*Cl&&*Cl&&&&
*C&*N(C)S(*)(=O)=O&*C1=CC=C(*)C=C1&*C*&*N1C(=O)C(=O)N(*)C1=O&*C*&*C*&*C*&*C1=CC=CC=C1&&&
COC1=CC=C(CNC(=O)C2=CC=CC(N3CCC4=CC(F)=CC=C43)=C2)C(OC)=C1&&&
CC1=CC=C(C2=CC=C(S(=O)(=O)NC3=CC=C(C4=N[NH]C(=N)S4)C=C3)C=C2)C=C1C&&&
*C&*C1=CC=C(*)C=C1&*NC(*)=O&*C*&*NC(*)=O&*C1=C(*)SC(N2CCOCC2)=N1&*C(N)=O&&&
*C&*OC(*)=O&*C1=CC(=O)C2=C(C1=O)C(*)=C(*)N2*&*C&&*C1CCCCC1&*C&&
*C&*C1=CC=CC=C1*&*N1CCN(S(*)(=O)=O)CC1&*C1=CN=C2C=CC=CC2=N1&&&
O=C(C(CC1=CC=CC=C1)NS(=O)(=O)C1=CC=C2C=CC=CC2=C1)N1CCC(CN2CCCC2)CC1&&&
COC(=O)C1=CC(C(=O)OC)=C2N=C3C=CC(C)=CC3=NC2=C1&&&
*C&*C1=CC=C(*)C=C1&*C*&*C*&*C(=O)N(*)*&*C*&*C1=CC=C(*)C(*)=C1^*C(*)C(=O)NC(C)C1=CC=CC=C1^*Br&*C(*)=O&&*F^*C(*)C&&&*C&&&
CC1=CC(=O)C(O)=C(C(CCCCCC(=O)O)S(=O)(=O)C2=CC=CC=C2)C1=O&&&
*C&*C1=CC=C2C(*)=CC(=O)OC2=C1&*O*&*C1COC(*)C(*)C1*&*O&&*O&*O&&
O=C(CSCCC1=CC=CC=C1)OCC[N+](CC)(CCF)CCCl&&&
O=C(C1CCOCC1)N1CCN(CC2=NN(C3=CC=CC=C3Cl)C(C3=CC=CC=C3)=C2)CC1&&&
CC(C)C1=CC=C(S(=O)(=O)N2CCOCC2)C=C1S(=O)(=O)N1CCOCC1&&&
CC1=CC=CC(C2=C(C3=CC=NC(NC(=O)CC(C)C)=C3)N=C(C3=CC(Cl)=CC=C3Cl)[NH]2)=C1&&&
*NC(=N)N&*C*&*C*&*C*&*C(*)*&*N&&*NC(*)=O^*C(*)*&*C*&*CCNC(=O)C(N)CC(=O)O^*NC(*)=O&&*C1=CC=CC=C1*&*Cl&&&
*C(=O)O&*C1=CC=CC(*)=C1&*NC1=NC(*)=NC2=C1N=CN2*&*C1=CC=C(*)C=C1&*F^*C*&&*C1=CC=C2CCCC2=C1&&&
*C&*C1=NN(C2=NC(=O)C(=C3C(=O)NN=C3*)S2)C(*)=C1&*C1=CC=C(*)C=C1&*Br^*C*&&*C1=CC=CC=C1&&&
CN(C)CC1=CC=C(C2=CN=C3N=C(N)N=C(N)C3=N2)C=C1&&&
CCCN(CCCC1=C[NH]C2=CC=C(N3C=NN=C3)C=C12)C1COC2=C(BSC(C(=O)O)=C2)C1&&&
CC1=NC(NCC2=CC=CC=C2)=NC2=C1N=CN2C1OC(CO)C(O)C1O&&&
*C&*C*&*C*&*C1=C2C=CN(*)C2=C2C(=C1)C(*)(C)CCC2(*)C&*F&&*C&*C1=CC=C(*)C=C1^*C(=O)O&&&
*C&*C*&*C1=NC=CN1*&*C*&*NC(*)=O&*C1=NC2=C(C(*)=C1)C(*)=NN2*&*C&&*C&*C1=CC=C(*)C(*)=C1^*O*&*C^*O*&&*C&&&
C=C=C(C)C1C=C2OC(CC(=O)OC)C(O)C2O1&&&
*C1=CC=CC=C1&*C1=CC=C(*)C=C1&*C1=CC=C(*)C=C1&*O*&*C*&*C*&*N1CCCC1&&&
*C&*O*&*C*&*C*&*O*&*C1=CC=C2C(*)=CC(=O)OC2=C1*&*C&&*O*^*C&&&
CCCCCC(=O)N(C1=CC=CC=C1)C1=CC=CC(NC(=O)C(CC(=O)O)NC(=O)C(NC(=O)C(CCC(=O)O)NC(=O)C(N)CC2=CC=CC=C2)C(C)CC)=C1&&&
*C&*C(*)C&*C*&*C1CNC(=O)C(=O)N1*&*C*&*C1CCN(*)CC1&*C*&*C*&*C1CCCN1*&*C*&*C(*)*&*C&&*C1=CC=CC=C1&&
CC1=CC(=O)OC(C2OC(SC3=NC4=CC=CC=C4[NH]3)C(O)C2O)=C1&&&
*C&*O*&*C1=CC2=C(O1)C(*)=CC=C2&*NC(=O)C1=NOC(*)=C1&*C1COC(*)C1&*C*&*C1=CC=CC=C1&&&
*C&*C*&*C*&*C*&*C*&*C*&*C1CC2OC3CC4(CO4)C(*)CC3OC2(*)CC1=O&*C&&*OC(*)=O^*C*&*C&&&
COC(=O)C1CC2=CC=C(CCCN3CC4=CC=CC=C4C3)C=C2CN1C(=O)C1=CC=C2C=CC=CC2=C1&&&
NC1=NC2(C3=CC=CC(N4C=CC(=O)[NH]C4=O)=C3F)COC(CF)CC2CS1&&&
COC1=CC=C(C=CC(=O)OCCC2=CN3C(=NC(=O)C4=CC=CO4)SC3=N2)C=C1&&&
*C1=CC2=CC=CC=C2C=C1&*C*&*SC1=NN=CN1*&*C1=CC=NC=C1&&&
NC(COCC1=CC=CC=C1)C(OCC1=CC=CC=C1)C1=CC=CC=C1&&&
*C&*C*&*SC1=NN=C(*)N1*&*C*&*C(=O)N1C2=CC=CC=C2SC2=CC=CC=C21^*C1=CC=NC=C1&&&&
S=C=NCC1=CC=CO1&&&
O=S(=O)(NC1=NN=C(C2=CN=CC=N2)S1)C1=CC=CC=C1&&&
*C(=O)O&*C1=NC2=C(*)C(*)=CC=C2C(*)=C1*&*O&&*C1=CC(*)=C(*)C(*)=C1^*O^*O&*O&*O&*O&&&&
*C&*C*&*N(*)CC&*C*&*C*&*NC(*)=O&*C1=CC=CC=C1*&*NC(*)=O&*C1=CC=NC=C1&&&
*C&*O*&*C1=C(*)C(=O)C(*)=C2OC3=C(*)C(*)=C(*)C(*)=C3C2=C1&*F&&*C1=CN(*)C=N1^*C^*O&&&*NC(*)=O^*C^*O&&&*C*^*C(*)C&*C&&&
NC(=O)C1=CC=C(NC(=O)CN2C(=O)SC3=CC=CC=C32)C=C1&&&
FC(F)(F)C1=CC=CC(SSC2=CC=CC(C(F)(F)F)=C2)=C1&&&
CCC1=NC=NC(N2CC3CN(C(=O)C4=CC=CN=C4)CC3C2)=C1C#CC1=CC=C(N)N=C1&&&
*C=C&*C*&*NC(*)=O&*C1=C(*)C2=C(CCCC2)S1&*C1C2=C(CCCC2=O)N(*)C(=N)C1*&*C#N&&*C1=CC=CS1&&
CC1=CC=CC=C1C1=CC2=CC(C)=CC=C2C2=NC(NCCN3CCOCC3)=NN12&&&
COC(=O)CCCN(CC(=O)N(CC=C(Br)Br)C(C)=O)C(=O)CCC(=O)C(O)(CC(=O)OC)C1=CC=CC=C1&&&
CC(=O)C1=CC=C(NC=NC2=CC=C(N3CCOCC3)C=C2)C=C1&&&
CCOC(=O)C1=C(N)N(C2=CC=CC([N+](=O)[O-])=C2)N=C1SC&&&
*C&*OC(*)=O&*C1CC2(*)CCCCC=C2N(*)C1=O&*C*&*C1=CC=C2OCOC2=C1^*C*&&*NC(*)=O&*C*&*C*&*C1=CC=CC=C1*&*O*&*C&&&
CC(NC(=O)CN1C(CC2=CC=C(F)C=C2F)=NC(=O)C2=CC=CN2C2=CC=C(Cl)C=C21)C1=CC=CC=C1&&&
*C&*C*&*C1=CC=C2SC3=C([NH]C=C(*)C3=O)C2=C1&*NC(*)=O&*C*&*C1CCCO1&&&
*C&*C*&*OC(*)=O&*NC1=NC(*)=C(*)S1&*C*&*C1CCCCC1^*C1=CC=C(*)C=C1&&*O*&*C&&&
*C&*C1=CN=C2C(=N1)C(N)=NS(=O)(=O)N2*&*C*&*C1=CC=C(*)C=C1&*F&&&
CCN(CC)S(=O)(=O)C1=CC=C(OCC(=O)N2CCCCC2)C2=C1SC1=CC=CC=C12&&&
*C&*C(*)C&*NC(*)=N&*C1=CC=C2[NH]C(*)=CC2=C1&*NC1=NC(N*)=NC=C1&*C*&*C*&*C*&*C*&*CCCCNC1=CC=C2[NH]C(NC(=N)C(C)C)=NC2=C1&&&
CCC1=NC2=C(C)C=C(Cl)C=C2C(N2CC(C)(C)OC2=O)=C1CC&&&
OC1CC2CN(CCC3=CC=CC=C3)CCN2C1&&&
*C&*C(*)*&*C1=CC=CC=C1&&*C1CCN(*)C1*^*C1=C(*)N(*)C2=CC=CC=C12&*C(=O)O^*C&*C&&&&
COC1=CC=C(NC(=O)CCC2=C(C)N3N=C(CC4=CC=C(Cl)C=C4)SC3=N2)C=C1OC&&&
FC(F)(F)C1=CC=CC=C1C1=NC2=NC=NN2C(NCC2=CC=CO2)=C1&&&
COC1=CC=CC(C=CC(=O)O)=C1&&&
*C1=CC(*)=C2C(=O)C=C(*)OC2=C1&*C1=CC=CC=C1&&*C1=CC=CC=C1&*O&&
C=C1C2CC=C3CC(OC(=O)CCC)CCC3(C)C2CCC1(OC(=O)C1=CC=CN=C1)C(=O)OC&&&
CCOC1=CC2=NC=C(C(N)=O)C(NC3=CC=CC(Br)=C3)=C2C=C1N1CCN(C)CC1&&&
CN1C=C(NC(=O)C2=CC(F)=CC(C3(CO)NCOC3)=C2)C(C(F)(F)F)=N1&&&
N#CC1=C(NC(=O)CN2CCN(C3=CC=C(Cl)C=C3)CC2)SC2=C1CCCC2&&&
*C&*C1=NN(*)C2=C1C1=C(CCCC1)S2&*C*&*NC(*)=O&*C1=CC=C(*)C=C1&*C1=CC=CC(*)=C1&*Br&&&
COCCCNC(=O)C1=CN2C(=N1)C=CC1=C(C)C=C(C)N=C12&&&
*C1=C[NH]C(N)=N1&*C1=CC=CC=C1*&*C1=CC=C(*)C(*)=C1&*C1=CC=CC(*)=N1&*C*^*F^*NC(*)=O&&&*C1=CC=CC=C1&&&
*C&*O*&*C1=CC=C(*)C=C1&*N(*)S(*)(=O)=O&*C*&*C(=O)N(*)*^*C1=NN(*)C(*)=C1*^*C*&*C&*C*^*C*&*C^*N1CCOCC1&*C12CC3CC(CC(C3)C1)C
*C&*C(=O)N1CC(*)C=C(C)C1&*NC1=NC=C(*)C(N*)=N1&*C1=CC=CC=C1*&*OC(*)=O^*Cl^*C(*)C&&&*C&&&
*C(=O)N1CCN(*)CC1&*C*&*O*^*C1=CC=CC=N1^*C*&&&*C*&*O*&*C1CCOC2=CC=CC=C21&&&
*C&*SC1=NC(*)=CS1&*C*&*NC(*)=O&*C1=CC=CC=C1*&*S*&*C&&&
CCCCCCCCC=CCCCCCCCC(=O)NOCC1=CC=CC=C1&&&
NC(CCSCCCCCP(=O)(O)O)C(=O)O&&&
*O&*C1CC2(O1)C(*)C(*)C(*)C2(*)*&*F&&*O&*O&*O&*C(*)*^*O*&*C*^*C(*)*^*C1=CC=C2C=CC=CC2=C1&*O&&&&*C*^*O&&&
CC1(C)OCC2(C3=CC=C(OCC4CCC4)C=C3)COCCN1C2=O&&&
O=C(NC1=NC(CCC2=CC=NC=C2)=CS1)NC1C2CC3CC1CC(O)(C3)C2&&&
CC(=O)NC(C)C1=CC=C(OC2CCN(C3=NC(N4CCC(C)(C)C5=NC(C)=CC=C54)=NO3)C2)C=C1&&&
*C&*C1=NOC(*)=C1*&*C1=C(*)C(*)=CC=C1&*Cl^*C(=O)N(*)*&*Cl^*C&&&&*C1=CC=CC=C1*^*Cl&&&
*C&*N*&*C1=CC=C(*)C(*)=C1&*C*&*C1=CC=C2C(=O)N(*)C(=O)N(*)C2=C1^*O*^*NC(*)=O&*C&*C*^*C&&*N(*)C&&&*C&&&
*N1C=NC2=C1N=CN=C2N&*C(*)*&*C*&*O^*O*&&*C(*)*&*C*&*O^*C1=CC=C(*)C(*)=C1&&*O*&*C1CNC(*)C1^*O*^*O&*C(*)F&&&*F&&&
CCCCCCOC(=O)C1=CN=CC(Br)=C1&&&
CS(=O)(=O)COC1=CC(NC2=NC=C(F)C(NCCC3=CC=C(N4CCC(O)C4)C=C3)=N2)=N[NH]1&&&
*C&*C*&*OC(*)=O&*C*&*C*&*NC(*)=O&*C*&*C1=C(*)N(*)C(=O)N(*)C1=O&*C1=CC=C(*)C(*)=C1&*O*^*C1=CC=C2OCOC2=C1^*C^*O*&*C&&*C&&&&
CC(=O)NC1=CC=CC(N2CCC(NC(=O)C3=CC=C(C4=CC=CC=C4)C=C3)CC2)=C1&&&
*C&*C1=CN=C(N2CCC(*)CC2)C=C1*&*NC(*)=O&*C1CCCCC1^*Cl&&&&
O=C(C1=CSC(N=C2[NH]C3=CC=C(Cl)C=C3S2)=N1)N1CCN(CC
COC1=CC(C2C3=CC4=C(C=C3C(OCCCN3CCN(CCCCCCCCCC(=O)NC5=CC=CC6=C5C(=O)C5=CC=CC=C56)CC3)C3COC(=O)C23)OCO4)=CC(OC)=C1OC&&&
*C=NN1C(*)=C(*)C(=O)[NH]C1=O&*C1=CC=CC=C1*&*F^*C=N*&&*C1=CC=CN=C1^*C*&&*N1CCN(*)CC1&*C*&*C1=CC=C2OCOC2=C1&&&
*C&*C(*)C&*C*&*C(*)*&*NC(*)=O&*C(*)*^*C(=O)O^*N&&&&*C*^*C(*)C&*C&&&
O=C1[NH]C2=CC=CN=C2N1C1CCN(C(C2=CC=CC=C2)C2=CC=CC=C2)CC1&&&
*C&*C(*)*&*N&&*C1=CC=C2C(=C1)OCC1C(*)OC(=O)N21^*[N+](=O)[O-]&&&
CC(C)(C)SC1=NCCN1C(=O)C1=CC=CC=N1&&&
*C&*C*&*C1=CC=CC(*)=C1&*NC(*)=O&*C*&*SC1=NC=NC2=C1C=NN2*&*C1=CC=C(*)C=C1&*C&&&
CC1(C)CC(=O)N(C2=CC=C(C(=O)C3=CC=CC=C3)C=C2)C2=CC=CC=C21&&&
CC1=CC=CC=C1CN1C=CN=C1&&&
COC1=CC=C2C=C(CCNC(=O)C3=CN=CS3)C=CC2=C1&&&
CCNC1=NC=CC(C2=CN=CC(NC(C)C3=CC=CC=C3)=C2)=N1&&&
*C&*C1=CC2=CC(*)=CC(*)=C2C2=CC=C(C=C2)CCC(*)C(*)CCC1&*C&&*O&*C&*C&&
*C&*C1=N[NH]C(*)=C1*&*C&&*C*^*C*&*C*&*NC(*)=O&*C1=NOC2(*)CN(*)CC12&*C&&*C&&
FC1=CC=C(OC2=NC=C3N=C(CC4=CSC=C4)C(=NC4=CC=CC=C4)N(C4=CC=CC=C4)C3=N2)C=C1&&&
*C&*C1=CSC(*)=N1&*C*&*C1CCCN(*)C1&*C1=CSC(*)=N1&*N(*)C&*C&&&
*C(=O)N1CCC2(CC1)OCCO2&*C1=CC=NC=C1*&*Cl&&&
*C&*O*&*C1=CC=CC(*)=C1&*NC(=O)N1CCNC(=O)C1*&*C*&*C*&*C1=CC=CC=C1&&&
*C&*C=C(*)*&*C&&*OC(*)=O^*C1CCC2(*)CCC3(*)C(=C)CCC(*)(*)C3C2C1&*C&&*O&*C&*C(*)*^*C&&*C*^*C*&*NC(*)=O&*C=C(*)*&*C&&*O&&
COC1=CC=CC(NC2=NC=C(C(=O)NCC3=CC=CS3)C(C3=CC=CC(OC)=C3)=N2)=C1&&&
O=C(C1=CC(C(F)(F)F)=CC=C1Cl)N1CCCCCC1&&&
*C&*C*&*C1=C(*)C=C(*)C(*)=C1&*NC(=O)N1CCN(*)CC1&*C*^*F^*C1=NOC(*)=C1&&*Cl^*C&&&&&
[C-]#[N+]C1C2CN(CN3C4=CC=CC=C4C4=CC=CC=C43)CN2C2C(=O)C3=C([NH]C4=CC=CC=C34)C(=O)C12C&&&
COC1=CC=C2N=CC=C(NC3=NC(NC4=CC=C(C(=O)N5CCOCC5)C=C4)=NC=C3C(=O)C3CC3)C2=N1&&&
*C&*O*&*C1=CC(*)=C2OCCC(*)C2=C1*&*C&&*C&*O*^*C(*)*&*C&&*NC(*)=O^*C*&*C*&*C1=CC=C(*)C=C1&*S(N)(=O)=O&&&
O=C(O)C1=CC=C(S(=O)(=O)C2=CC=CC=C2)C=C1&&&
*C&*C1=CC=NC=C1*&*C*&*OC1=NN2C=C(*)N=C2C=C1&*C1=CC=C(*)O1&*Cl&&&
*C&*O*&*C1=CC=CC=C1*&*C1=CC=C(*)C=C1&*C*&*C1=CN(*)C2=C(C(=O)N(*)C(=O)N2*)C1=O&*C&&*C&*C&&
OCC1CCC2(N3CCN(CC4=CC=CC(F)=C4)CC3)CC(C3=CC=CC=C3)C3=C([NH]C4=CC=CC=C34)C(C3=CC=CC=C3)C12&&&
*C&*C(*)(C)C&*C1=CC=C(*)C=C1&*C1=N[NH]C(=S)N1*&*C1=C(*)C(*)=CC=C1&*Cl&&*Cl&&
CN1CCN(C2=CN=CC=N2)C2CS(=O)(=O)CC21&&&
COC12C(COC(N)=O)C3=C(C(=O)C(C)=C(N)C3=O)N1CC1CC21&&&
CCOC(=O)C1=CC=CC=C1NCC1=NC(C)=NO1&&&
*C&*C1=CC=CC=C1*&*NC(*)=O&*C1=CC=C(*)C(*)=C1&*N1CCOCC1&&*S(=O)(=O)N1CCOCC1&&
CCC(C)C1=CC=CC=C1NC(=O)NC1CN2CCC1CC2&&&
CN1C=CN=C1CNC(=O)C1=CN=C(N2CCOCC2)C2=CC=CC=C12&&&
*C(*)=C1C(=C)N(*)C2=CC=CC=C12&*O&&*OC(*)=O^*C*^*C*^*C&*C1=CC=CC=C1&&&&&
*C&*N(*)S(*)(=O)=O&*C1=CC=C(*)C=C1&*N1C=CC=N1^*C1=CC=CC=C1*&&*I&&&
CC1(C)OC2CC(C3CCCCO3)C3C(CCC4(C)OC5=C(C(=O)C(C)(C)O)C=CC(O)=C5C43)C2O1&&&
*C&*O*&*C1=CC2=C(C=C1*)C(*)N(*)C(=O)C2&*O*&*C(*)C^*C1=CC=C(*)C=C1^*C&*Cl^*C1=CC=C(*)C=C1&&&&*[N+](=O)[O-]&&&
NC(=O)C1=NN(C2OC(CO)C(O)C2O)C2=NC(NC3=CC=CC=C3)=C3C=CC=CC3=C12&&&
CC1=C2C(=NN1C1=CC=C(OCCN3CCCC3)C=C1)C1=CC=CC=C1S(=N)(=O)N2C&&&
*C&*NC(*)=O&*NC1=NC=C(*)N2C=CN=C12&*C(*)*&*C*&*C1CCOCC1^*C1=CC=C(*)C(*)=C1&&*Cl&&*Cl&&
CCCN(CCC1=CC=CC=C1)C(=O)C1=CC=CC2=C1C(=O)N(C)C2&&&
*C&*C*&*N(*)*&*C*&*C*^*C1=CC=CC=C1^*NC(*)=O&&&*C*&*C*&*C*&*C*&*N1C(=O)C2=CC=CC=C2N(*)C1=O&*C*&*C*&*NC(*)=O&*C*&*C1=CC=CO1
CC1=CC=C(N2CC(O)C(CC3CCCC3)N(CCO)C(=O)C2C)C=C1&&&
CC1=NN=C(N2CCC(N)C(OC3=CC=C(F)C=C3)C2)S1&&&
*C&*O*&*C1=CC=C(*)C(*)=C1&*F&&*C1=CSC(*)=N1^*C*&*N*&*C(*)*&*C*&*C(=O)O^*C(*)=O&&*C*&*S*&*C*&*C*&*C1=CC=C(*)C=C1&*F&&&
*C&*C*&*OC(*)=O&*C1=C(*)C2=CC=C(*)C=C2C(*)=C1&*O*&*C^*O*&&*C^*O*&&*C1=CC=C(*)C(*)=C1&*F&&*F&&
*C&*C(*)C&*C*&*C1=C2C(=CC=C1)CCC1=CC=CC(=C1)OCCCN(*)CC2*&*Cl&&*Cl&&
*C&*C1=NC2=C(C(*)=NC3=CC=CC=C32)C2=C1C(=O)OC2&*C*&*C(=O)O&&&
COC1=CC=CC=C1C1CN(CC2=CC=C(O)C(OC)=C2)CC2=NC=CN2C1&&&
NC1CC(N2C3=CC(C4=CC=C(F)C=C4)=NC=C3C(=O)N2C(CO)C2=CC=C(F)C=C2Cl)C1&&&
CC(=O)NCC1CN(C2=C(F)C=C(N3CCN(C(=O)C=CCO)CC3)C=C2F)C(=O)O1&&&
*C&*C*&*C*&*C1=CC=C2C(=C1)N(*)C(=O)C1=CC=CC=C1S2=O&*NC(*)=O&*C*&*C*&*C*&*N1C=CN=C1&&&
CSCCC(NC(=O)C(CC1=CC=CC=C1)CN(O)C=O)C(=O)NC(C(=O)NC(CC(=O)O)C(=O)C(=O)NC(C)C)C(C)C&&&
*C&*O*&*C1=C(*)C(*)=C2C(=C1)C(=O)C(*)=CN2*&*C1CC(*)OC(*)C1&*O^*F&*O&*C1CNC(*)C1&&*F^*C1CC2(*)CC2&&*O&&&
O=C(COC(=O)C1=CC=C(Cl)S1)NCCNC(=O)COC(=O)C1=CC=C(Cl)S1&&&
*C1=CC=C2C(=O)C=C(*)OC2=C1&*N1CCOCC1&&*O*^*C*&*C*&*C*&*C*&*N1CCN(*)CC1&*C1=CC=C2C=CC=CC2=N1&&&
CCOC(=O)C1=C(C)N=C(C)N(CC(=O)NCCCN2C=CC=N2)C1C1=CC=C(OC)C=C1&&&
*NC(*)=O&*C*&*N*^*C*^*C(*)C1=CC=CC=C1&*C*&*C1=CC=CC=C1&*C*&&&*O&&&
*C&*C1=CC=C(*)O1&*C*&*NC(*)=O&*C1CCC2(CN1*)CN(*)CCO2&*C*&*C1CC1^*C(*)C&&*C&&&
*NC(=N)N&*C1=CC=C(*)C=C1&*S(=O)(=O)NC1=NC=CS1&&&
*C&*O*&*C1=CC=C(O)C(*)=C1&*C=N*&*C1=C(*)C(=O)N(*)[NH]1&*C&&*C1=CC=CC=C1&&
*C&*OC(*)=O&*C(*)*&*C*&*C*^*NC(=O)O*^*S*&*C(*)(C)C&*C&*C&&&&&
*SC1=NN=C(*)N1N&*C*&*C1=NN=C(*)O1^*C1=CC=CC=C1*^*C1=CC=C(*)C=C1&*F&*F&&&&&
CC(NCC1=CC(=O)OC2=C(C(C)(C)O)C=CC=C12)C1=CC=CS1&&&
*C&*O*&*C1=CC=C(*)C=C1&*C*&*NC(*)=O&*C*&*S(*)(=O)=O&*C*&*C1=NC(*)=C(*)O1&*C1=CC=CC(*)=C1&*F^*C&&&&
FC1=CC=CC=C1SC1=NC2=CC=C(Cl)C=C2C(C(F)(F)F)=N1&&&
*C&*C*&*C1=CC=C(*)C=C1&*C(*)=O&*C*&*OC(*)=O&*C(*)*&*C&&*NC(*)=O^*C1=CC=C(*)C(*)=C1&*Cl&&*Cl&&
O=S1(=O)NCCN1CCC1=CC=CC=C1Cl&&&
CC1=CC=C(S(=O)(=O)N(C)CC(=O)N2C3=CC=CC=C3CC2C)C(C)=C1&&&
*C&*C1=CC=C(*)C=C1&*C1=N[NH]C(*)=C1&*NC(*)=O&*C*&*C1=CC=CC=C1&&&
*C&*C1=NN=C(N2CCC(*)CC2)C2=NN(*)C(*)=C12&*NC(*)=O&*C*^*C1=CC=CC=C1^*C1=CC=C(*)C=C1&&*C^*F&&&&&
*C&*C1=C[N+](*)=CC=C1&*C(*)=O&*C=C*&*C1=CC=CC=C1*&*O*&*C(*)C&*C&&&
COC1CCNP(=O)(N2C=CC=C2)O1&&&
O=C1NC(=S)SC1=CC1=CC=C(N=CC2=CC=CC=C2)C=C1&&&
CCC(=O)NNC(=O)C1=CC=C(COC2=CC=CC(C)=C2)O1&&&
O=P(O)(O)C(NC1=CC=CC=C1)P(=O)(O)O&&&
COC1=CC(C=CCC2=CC(O)=CC(O)=C2)=CC=C1OCCC1=CC=CC=C1&&&
*C&*C(*)(C)C&*C1=CC(*)=C(*)C(*)=C1&*O&&*C*^*C1=CN=C(N)N=C1N^*C(*)(C)C&&*C&&&
*Cl&*C*&*C(*)*&*C1=CC=CC=C1&&*C1CC1&&
*C&*C(*)(*)C&*O*&*C1=CC=C(*)C=C1^*NC(*)=O^*Cl&*C1=CC=CC(*)=C1&&&*C*&*C*&*N1CCCCC1&&&
*C1=CC=CC2=CC=CC=C12&*C*&*SC1=NN=C(*)O1&*C1=CC=NC=C1&&&
COC1=CC=C(N)C(C(=O)C2=CC=CC=C2)=C1&&&
*C(=O)OC1=N[NH]C(=O)C=C1&*C(*)*&*C*&*N1C=CN=C1^*C1=CC=CC=C1&&&&
CCNS(=O)(=O)C1=CC=C(NC(=O)C2=CN=CC(Br)=C2)C=C1&&&
*C&*O*&*C1=CC(*)=CC(*)=C1&*O*&*C^*C1=CC=C(*)C=C1&&*C*&*C1=NC2=CN(*)C(=O)N=C2[NH]1&*C1OC(*)C(*)C1*&*C*&*O^*O&&&*O&&
CC(NC(=O)C1=CC=CC2=C1OC=C2)C1=CC=C2OCOC2=C1&&&
*C(=O)N1CCN(*)CC1&*C*&*S(*)(=O)=O^*C1=CC=C(*)C=C1^*C1=CC=CC=C1&*Cl&&&&&
*C&*C*&*SC1=NC(=O)C(*)=C(*)[NH]1&*C*&*C1=CSC(*)=N1^*NC(*)=O^*C1=CC=C(*)C=C1&*C1=CC=C(*)C(*)=C1&*F&*O*&&&*C^*C&&&&
*C=C1C(=O)NC(=S)NC1=O&*N*&*C*&*C*&*N1C=CN=C1&&&
CC1=C(COC2=CC=CC=C2)C2=CC=CC=C2N1CC(=O)O&&&
CCOC(=O)C1=CN(CC2=C(F)C=CC=C2F)C=C(C(=O)OC)C1C1=CC=CO1&&&
CCN1C(=O)C2=C(C=CS2)N2C(CCC(=O)NC3=CC=CC=C3C(F)(F)F)=NN=C12&&&
*C(=O)NO&*C*&*C(*)*&*C*&*C*^*C1=NOC(*)=N1^*C*&*C1=CC=C(*)C=C1&*C*&*C1=CSC=C1&*C(=O)NC1=NN=CS1&&&&&
*C&*C1=CN=CN1*&*C*&*C*&*NC(=NC#N)N*&*C1CCCC1&&&
*C&*C1=CC=C2C(=C1)N(*)C(=O)C1=CC=CC=C1S2(=O)=O&*NC(*)=O&*C1=CC=NC=C1&&&
CCCCOC1=CC2=C(C=C1OC)CC(=O)N(CCCN(C)CCC1=CC=CC3=C1OCO3)CC2&&&
CN1C(=O)C(=CNC(C)(C)CO)C(=O)N(C)C1=O&&&
*C(=O)O&*C(*)*&*C*&*=C*^*NC(*)=O^*C1=CC=CC=C1&*C1CCN(S(=O)(=O)N2CCOCC2)CC1&&&&&
*C&*C1=CC=NC(*)=C1&*NC(*)=O&*C*&*OC(*)=O&*C(*)*&*C&&*C*^*NC(*)=O&*C1=CC=CC=C1&&&
COC(=O)C(C)=CC(C)=CC(=O)NC(C)C(=O)N1CCCC1C(=O)OC&&&
*C&*O*&*C1=CC(*)=C(*)C(*)=C1&*C=C(*)*&*O^*O*&*NC(*)=O^*C^*O*^*C1=CC=C2[NH]N=C(C3=NC4=CC=CC=C4[NH]3)C2=C1&&&*C&&&&&
CC1=CC(C)=C2C(=N1)C(S(=O)(=O)C1=CC=CC=C1)=CN2C&&&
*C&*O*&*C1=CC=C(*)C=C1&*S(*)(=O)=O&*C1CCC2(*)C(CCC3(*)C2CC=C2C4C(*)(C)CCCC4(*)CCC23*)C1(*)C&*C&&*C&*C&*C&*C(=O)O&*C&&
N=C(N)C1CCCCC1&&&
*C&*C(*)C&*N1CCN(*)CC1&*C1=C2NC(=O)C3=CC=CC=C3C2=C(*)S1&*C#N&&&
*C&*C*&*C1=CC=CC=C1*&*C*&*NC(=O)N(*)*&*C&&*C*^*C1=CN(*)C2=CC=CC=C12&*C*&*C(*)(F)F&*F&&&
NCC(=O)NCC(N)CCC(N)C(=O)NCC(N)C(=O)NC(C(N)=O)C1OC(N2C=NC3=C(N)N=CN=C32)C(O)C1O&&&
*C&*O*&*C1=CC=C(*)C(*)=C1&*C&&*NC(=O)NNC(*)=O^*C1=CC=CS1&&&
*C&*C#C*&*C1=CN=CC=C1*&*C1=CC(*)=NC(*)=C1&*C1CCN(*)CC1*&*O*^*C^*C^*O*&&&&*C&&&
*C&*O*&*C1=CC=C2C(=C1)C(*)=CN2*&*C*&*C*^*C^*NC(*)=O&&&*C1CCN(C2=NN3C(*)=C(*)C(*)=NC3=N2)CC1&*C&&*C&*C1=CC=CO1&&
CC1=CC=C(NC2=CC=C(C(=O)O)C=C2)C2=C1C(C)=C(C(=O)N(C)C)S2&&&
*NC(=S)NC(*)=O&*C1=CC=C(*)C(*)=C1&*Cl^*C1=CC=CC2=C1N=CS2&*Cl&&&&
CC1=CC=C(N2C3=NC(=O)[NH]C(=O)C3=CC3=C2N(CC(=O)N(CC2=CC=C(Cl)C=C2)C2=CC=CC=C2)N=C3)C=C1&&&
CN(C)CCCNC(=O)C1=CC=C2C=CC=C(C(=O)NC3=CC=C(C4=CC=CC=C4S(N)(=O)=O)C=C3)C2=C1&&&
COC1=CC(C(=O)C2=CN3C(CNC4=NC5=CC=CC=C5S4)=CSC3=N2)=CC(OC)=C1OC&&&
*C&*C*&*C*&*C(=O)N(*)*&*C*&*NC(*)=O^*C1=CC=C2C=C3C(=O)NCCCN3C2=C1^*C1=CC=C(*)C=C1&&&*O*&*C&&&
*C&*O*&*C1=CC=C(*)C=C1&*C1=CC=C2CC3N(*)CCC45C2=C1OC4C1=C(CC35*)C2=CC=CC=C2[NH]1&*O&&*C*^*C1CC1&&&
COC1=CC=C2C(=O)C3=C(O)C(OC)=CC=C3CC2=C1&&&
*C&*O*&*C1=CC=C(*)C(*)=C1&*O*&*C^*NC(*)=O&&*C*&*SC1=NN=C(*)O1&*C1=CC=C(*)C(*)=C1&*O*&*C^*O*&&*C&&&
CC(=O)NC(C)C1=NC2=C(C3=C1COC(C)(C)C3)C1=NC=NC(N3CCOCC3)=C1O2&&&
COC(=O)CN(C(=O)C1=CC=C(Cl)C=C1)C1=C(N)N(CCOC2=CC=CC=C2OC)C(=O)[NH]C1=O&&&
*NS(*)(=O)=O&*C1=CC=CC=C1*&*S*^*C(*)(F)F^*C*&*F&*C1=CC=C(*)C(*)=C1&&&*Cl&&*Cl&&
*C&*C1=CC=C(*)C=C1&*NC(=O)NC1=NN=C(*)S1&*C*&*SC1=NN=C2C=CC=CN12&&&
*C(=O)NS(*)(=O)=O&*C=C*&*C1=CC=CC=C1^*C1=CC=C(*)C=C1&&*C*&*C1=C2C(*)=CN(*)C2=CC=C1&*C*&*C1NC(=O)N(*)C1=O^*O*^*C*&*C*&*C1=
*C&*O*&*C1=CC=C(*)C(*)=C1&*C1=C(*)C(*)N(C2=NOC(*)=C2)C1=O&*C(*)=O^*O^*C1=CC=C2OCCOC2=C1^*O&&&&&*C&&
COCC(C)NC(=O)C(NC1=CC=CC=C1C(C)C)C(O)C(=O)NO&&&
*F&*C*&*C*&*N1CCOCC(*)(*)C1&*C*&*N1C=CC=N1^*C*&&*N1CCCCC1&&&
FC1=CC=C(SCC2=C(C3=CC=CC=C3Cl)N=C3C=CC(Br)=CN23)C=C1&&&
*C&*O*&*C1=CC=CC=C1*&*C(=O)N1CCN(*)CC1&*C(=O)N1C2=CC=CC=C2CC1*&*C1=CC=CC=C1&&&
O=C(CSC1=NC2=CC=CC=C2C(=O)N1CC1=CC=CC(Cl)=C1)NCC1=CC=C2OCOC2=C1&&&
CCCNC12CC3=C([NH]N=C3C3=NC=CS3)C(C)(C)C1CCC1(C)OC3C(=O)C(C)=CC3OC312&&&
*C&*C1=CC=CC=C1*&*C*&*N1C2=NCC1COC2&&&
*C&*C*&*C*&*N(*)CCC&*C1=C2C=CC=C(*)C2=NC2=CC=C3NC(*)(C)C=C(*)C3=C12&*O&&*C&*C*^*C&&&
*C&*C*&*C*&*O*&*C1=CC=C(*)C=C1&*NC(*)=O&*C1=C(*)C2=C(CN(*)CC2)S1&*C#N&&*C*^*C1=CC=CC(*)=C1&*Cl&&&
*C&*C(*)*&*NP(=O)(O*)O*&*C*^*OC(*)=O^*C1OC(*)C(*)(*)C1*^*C1=CC=CC=C1^*C*&*N1C=CC(N)=NC1=O&&&*C1=CC=CC=C1&&*C&&&*F&*O&&
*C&*S*&*C*&*C*&*C1C(=O)N(*)C(=O)N1*&*C1=CC=C(*)C=C1&*O*^*C*^*C*&*NC(*)=O&*C&*C1=CC=CC(*)=C1&&&*O*&*C(*)(F)F&*F&&&
CC1=C(C(C2=CC=CC=C2)C2=C(C)[NH][NH]C2=O)N(C)C2=CC=C(Cl)C=C12&&&
*C1=CC=CC=C1&*C1=NC2=CN(*)N=C2C(*)=C1&*C1=CC=CC=C1&&*C1=CC=CC=C1&&
*C&*O*&*C1=CC(*)=C(*)C(*)=C1&*I&&*C*^*NC(*)=O^*C^*C1=CC=C(*)C=C1&&&*C*&*NC(*)=O&*C(*)*&*C*&*C*^*NC(*)=O^*C*&*C*&*C*&*N&*N
*C1=CC=C2CCCC3(NC(=O)NC3=O)C2=C1&*[N+](=O)[O-]&&&
*C&*C1=CC=CC2=C1[NH]C1=C2CC(*)CC1&*C(=O)O&&&
*C1=CC=C2C3=C([NH]C2=C1)C1(*)CCC(=O)N1CC3&*C1=CC=C2OCCOC2=C1&&*C(*)(F)F^*F&&&
CCOC(=O)C1=CC=CC=C1OCC1=CC=CC=C1N1CCC(OC2=CC=C(C(C)NC(C)=O)C=C2)C1&&&
CC1=C(C(=O)N(CC(=O)NC2=CC=CC=C2)C2=CC=CC=C2)C=NO1&&&
*C&*C1=CC2C(CCC3(C(*)CC(*)C3(*)*)C2(*)C)C2(*)C=C(*)C(=O)C=C12&*O&&*C&*O&*O&*C&*O&*C&&
*C1=CN=C(N)N=C1*&*Cl&&*C1=C[NH]C=N1&&
C=C(C)C12CC(C)C34OCC5(CCC(C)(C(=O)OC1C3C=C(CO)CCC=C(C)C(=O)OC)O5)OO4)O2&&&
COC1CN(S(=O)(=O)N2CCCC(C)C2)C2CCCOC12&&&
*C&*O*&*C1=CC=CC=C1*&*N1CCN(S(*)(=O)=O)CC1&*C1=CC=C2C=CC=CC2=C1&&&
*C&*NC1=NC(*)=CC(N2CCCC(*)C2)=N1&*C*&*NC(*)=O^*N1CCCCC1^*C1=CC=C(*)C(*)=C1&&&*Cl&&*Cl&&
O=C(O)C1C2C3C=CC(C3)C2CN1CC1=CC=C(F)C=C1&&&
*C&*C(*)C&*C*&*C(*)=O&*C*&*C(*)(*)*&*O&&*P(=O)(O)O&*P(=O)(O)O&&
OCC(O)C1(CO)CCCC1&&&
C=CC1CN2CCC1CC2C(O)C1=CC(N2CCC(C3=CC=CC=C3CN(C)C3=CC=C4C(=C3)OCC4C3=CC=C(F)C=C3)CC2)=NC2=CC(OC)=C(OC)C=C12&&&
CCC(N)C1CCCCC1&&&
*NC(*)=O&*C1=CC=C(*)C=C1&*Cl^*C1=CC=C(*)C=C1&&*NS(*)(=O)=O&*C1CCCCC1&&&
CCN(CC)CCCC(C)N(C)C1=CC=C(C(C)(C)O)C=C1&&&
*C&*N(*)C&*C1=CC=C(*)C(*)=C1&*C=C(*)*&*C#N^*Cl&*C*&&*C1=CC=CC=C1&&&
CCCCCCN(CCCCCC)CCOCCOCCOCCOCCOCCOCCOCCOCCCO&&&
CC1=CC=CC(C(=O)NC2CCN(CC3=CC=C(F)C=C3)CC2)=C1&&&
COC1=CC=C(C2OC(=O)C(COC(=O)C3=CC=C(OC)C(OC)=C3)C2=O)C=C1&&&
N=C(N)NN=CC1=CC=C(N2N=C(C(=O)NN=CC3=CC=C(Cl)C=C3)C=C2C2=CC=C(Cl)C=C2Cl)C=C1&&&
CC1(C)CC(=O)C=C(NC2=CC=CC(C(=O)O)=C2)C1&&&
*C&*O*&*C1=CC=C(*)C(*)=C1&*C(=O)NC(=S)NC1=NC=CS1&&*O*^*C&&&
*C(=O)N1CCN2C(=O)C3=CC=CC=C3C12*&*C1=CC=NC=C1&&*C1=CC=C(*)C=C1^*Cl&&&
O=C(NCCN1CCN(C2=CC=CC=C2)CC1)C1=CN(C2=CC=C([N+](=O)[O-])C=C2)N=C1C1=CC=C(Br)C=C1&&&
*C&*O*&*C1=CC=C(*)C(*)=C1&*C=C*&*C1=CC=CC2=C1C(*)(C)CCC2^*O*^*C&*C&&&&&
CCN(C(=O)CSC1=NN=C(C2=CC=CO2)N1N)C1=CC=CC=C1&&&
CN1CCN(CCCNC(=O)CC(C)(C)C)C2=CC=CC=C21&&&
CN1CCN(CC2=CN=CC(C3=CC=CC(C4=N[NH]C5=NC=CC=C45)=C3)=C2)CC1&&&
CN(N=CC1=CC=CO1)C1=C(Cl)C(=O)N(C)N=C1&&&
NC1=CC=CC=C1NC1=CC=C2C(=O)N(CC3CCC(N4CCCC4)CC3)C(=O)C2=C1&&&
COC1=CC=C(CNC(=N)C2=CC=C(C3=CC=CC4=C3[NH]C(=O)O4)C=C2)C=C1OC&&&
*C&*C1=CC=CC(*)=C1&*C1=CC(C(=O)N2CCN(*)CC2)=NC(=O)N1*&*O&&*C*^*C1CCCO1&&&
*C&*O*&*C1=CC2=C(C(*)=C1*)N(*)C=C(*)C2=O&*C1=CN(*)C(=O)[NH]1&*C12CC3CC(CC(C3)C1)C2^*F&&&*C(=O)O&*C1CC1&&
*C&*OC(*)=O&*C1=CC2=C(*)C(*)=CN=C2C(*)=C1&*Br&&*Cl&*N*^*C1=CC=C(*)C=C1&*F&&&
CC1=NOC(CCCOC(=O)CNC(=O)C2CCCCC2)=C1&&&
*C&*O*&*C1=CC=C(*)C(*)=C1&*Cl&&*NC(=O)C1=NC(*)=CN=C1N^*C1=CC=CC(*)=C1&*S*&*C&&&
CC(C(=O)NCCC1=CC=CC=C1)N1C(=O)N2CC=CC(C(=O)NCC3=CC=C(CN)C=C3)N2C1=O&&&
CCOC(=O)C1=C(C)OC(=N)C(C#N)C1C1=CC=CN=C1&&&
*NC1=NC(*)=NC(N)=N1&*C*&*SC1=N[NH]C=N1^*C1=CC=CC=C1&&&&
COC1=CC=C(CNC(=O)C2=CC=C([N+](=O)[O-])C=C2)C=C1&&&
COC1=CC(C=CC(=O)C=C(O)C(=O)O)=CC(Br)=C1O&&&
CN1C=NC2=CC(Cl)=C(N)C=C21&&&
CN(C)CC1=CC=C(C(=O)N2CCN(CC3=CC=C(OC4=CC=C(C#N)C=C4)C=C3)CC2)C=C1&&&
*C&*C1=CC=C2C(=C1)C(=O)N(*)N2*&*C(=O)NC1=NC=C(*)S1&*C#N^*C1CCCCC1&&&&
O=C1CCN2CC3=CC(N4C=CC=N4)=CC=C3N=C2N1&&&
*C&*O*&*C1=CC=C(*)C(*)=C1&*C*&*C(=O)N(*)*^*O*^*C1=CC=CC(*)=C1&*C&*C^*C1=CC=C2C=CC=CC2=C1&&&&&&
O=C(NCC(=O)N1CCN(S(=O)(=O)C2=CC=C(F)C=C2)CC1)C1=CC=CO1&&&
*C&*C1=NN(*)C(*)=C1*&*C1=CC=CC=C1&&*Cl&*C=NNC(*)=O^*C1=CC=C(*)C=C1&*N1SC2=CC=CC=C2C1=O&&&
*C&*C*&*C1=CC=C(*)C=C1&*NC(*)=O&*C1=CC=C(*)C(*)=C1&*NC(*)=O&*C*^*O*^*C*&*C&*C1=CC=CC=C1&&&&&
CC(C)(C)C1=C(C2=CC=CC=C2)C(OC(=O)N(C2=CC=CC=C2)C2=CC=CC=C2)=C(C2=CC=CC=N2)[NH]1&&&
C=C1CCCC2C1(C)CCC(C)C2(C)CC1=CC=C(NC(=O)C(CO)NC(=O)OCC2=CC=CC=C2)C=C1&&&
*C&*C1=CC(*)=C2C=CN(*)C2=C1&*C&&*NC(*)=O^*C1=CC=C(*)C=C1&*C*&*C*&*N1CCN(*)CC1&*C1=CC=CC(*)=C1*&*C&&*C&&
*C&*O*&*C1=CC=C(*)C(*)=C1&*C*&*NC(=S)NNC(*)=O^*O*^*C1=CC=CC=C1*&*C&*C&&&&&
CC1CCN(C2=CC=C(C(=O)NCCCOC3=CC=C(C(C)(C)C)C=C3)C=C2NC(=O)C2=CC=CC(C(F)(F)F)=C2)CC1&&&
N#CC(CC1=CC=C(C2=CC3=C(C=C2F)OCC(=O)N3)C=C1F)NC(=O)C1NC2CCC1C2&&&
COC1=CC=C(C=NNC(=O)CC(=O)NC2=CC=CC=C2OC)C(O)=C1&&&
OC1=CC(F)=C(F)C2=CC=CC=C12&&&
*C#N&*C1=CC=C(*)C=C1&*C(=O)N1CCN(C(*)=O)CC1&*C1=CC=C(*)C=C1&*C1=CC=CC(*)=C1&*C#N&&&
*C&*O*&*C1=CC2=C(C3=C(CC(*)CC3)C(=O)O2)C2=C1C=C(*)C(*)=C2&*O*&*C^*O&&&*O*^*C&&&
CCC(CC)CN1CCN(C(=O)C2=CC(C)=NS2)CC1&&&
*O&*C*&*C*&*SC1=NN=C(*)O1&*C*&*C1=CC=CS1&&&
CN1C2=CC=CC=C2C(=O)N(CCOCCO)C2=CC=CC=C21&&&
*S(N)(=O)=O&*C1=CC=C(*)C=C1&*C*&*NC(=S)N*&*C*&*C1=CC=CC=C1&&&
CC1=CC=CC(C)=C1N1CCN(CCCCC2=C(C)C(=O)N(C3=CC=CC=C3)N=C2C)CC1&&&
O=C(CCN1C(=O)C2C3C=CC(C3)C2C1=O)NC1=NSC2=CC=CC=C12&&&
*C&*O*&*C1=CC=CC(*)=C1&*N1CCN(*)CC1&*C*&*NC(*)=O&*C1=CC2=C(*)C=C(*)N=C2C=C1&*O*&*C^*Cl&&&&
*C&*C1=NC(*)=C(*)O1&*C1=CC=C(*)C=C1&*F^*C*&&*C*&*O*&*C1=CC=C(*)C=C1&*C*&*C(*)*&*N*&*C1=CC=C2CCCCC2=C1^*C(=O)O&&&&
COC1=CC=C(C#N)C=C1NC1=NC=C2N=C(NC3=C(Cl)C=CC=C3OC)N(C(C)C)C2=N1&&&
O=C(C1=CC=CC=C1)N1CCN(C2=NC=NC3=C2N=C2CCCCCN23)CC1&&&
*C&*C1=CC(=O)N(*)C(=O)N1*&*N1CCN(S(*)(=O)=O)CC1&*C1=CSC(*)=C1^*C^*C1=CC=C(*)C=C1&&&*C(=O)O&&&
CN(C)C1=NC=C2N=C(C3=CC=C(F)C=C3)C(=O)N(CC3=CC=CS3)C2=N1&&&
*C&*C*&*C1=NC2=NC(*)=NC(*)=C2C(*)=C1*&*C1=CC=C(*)C=C1&*Cl^*C&&&*N*^*C1=CC=C(*)C=C1^*C1CC(*)(C)N([O])C((C)(C)C1^*Br&*C&&&&&
*C&*C*&*O*&*C1=CC=C(*)C=C1&*NC(=O)N*&*C1=CC=C(*)C(*)=C1&*NC1=NC=NC2=CC(*)=C(*)C=C12&*O*^*C^*C*^*O*&&*C&*C*&&&*C*&*N1CCOCC
*C&*C*&*NC(=O)O*&*C(*)*&*C(*)=O&*C(*)*^*C(*)C^*C*&*C&*C1=CC=C(*)C=C1^*NC(=O)O*&&*O*&*C(*)(C)C&*C1=CC=C2CC3N(*)CCC45C2=C1O
COC1=CC=C(CCNC(=O)C2=CN(C3=CC=CC(C)=C3)N=C2C)C=C1OC&&&
CC1(C)OC2CC3C4CCC5=CC(=O)CCC5(C)C4(Cl)C(Cl)CC3(C)C2(C(=O)O)O1&&&
CN(C)C1CN(C2=CC=NC=C2)C1&&&
*C#N&*C=C(*)*&*C(*)=O&*C*^*C1=CC=C(*)C=C1^*NC(N)=S&*O*&&&*C*&*C(=O)O&&&
CCOC(=O)C1=CC=C(CSC2=NC3=C(C=N[NH]3)C(=O)N2C2=CC=C(CC)C=C2)C=C1&&&
*C&*C1=CN=C(*)N1*&*[N+](=O)[O-]&&*C*^*C*&*O*&*C1=CC=CC=C1*&*Br&&&
*C&*C(*)(*)C&*C*&*NC(*)=O^*N1CCCCC1^*C(*)*&&&*C*&*C1=CC=C2C=CC=CC2=C1^*C(*)*&&*O&&*C*^*NC(*)=O&*C(*)*&*NC(*)=O&*C*^*C(*)*
COC(=O)C1(CC2=CC=C(Cl)C=C2)C2C3=C(CC2CN1C(=O)C1=CC(C)=NC=C1)N(CC1=CC=CC=C1)C(C(=O)N(C)C)=C3&&&
CC1=CC(S(=O)(=O)N(CC(=O)N2CCC3(CC2)OCCO3)C2=CC=C(OC(F)(F)F)C=C2)=CC=C1Cl&&&
*C&*C*&*C(*)*&*C&&*C(*)*^*C*&*N^*NC(*)=O&&*C(*)*&*C*&*C(*)C^*NC(*)=O^*C&*C(*)*&&&*NC(*)=O&*C(*)*^*C(*)*^*C*&*C&*C(*)C^*NC
CCOC(=O)N1CCC(N2N=C(C(N)=O)C3=C2C2=CC=CC=C2S(=O)(=O)C3)CC1&&&
CCNC1=CC=CC(C2=C(C3=CC(NC(=O)NC4=NC(C)=NC(N(C)C)=C4C)=C(C)O3)N=CO2)=N1&&&
*C&*O*&*C1=CC=C(*)C=C1&*N=C(*)NO&*OC1=NC=CC=C1*&*C1=CC=CC2=C1C(*)=C[NH]2&*F&&&
*C&*C*&*C(*)*&*C&&*C*^*C1=CC=C2CC3N(*)CCC45C2=C1OC4C(*)(*)CCC35*&*C&&*O&*O&*C*^*C1CC1&&&
*C&*C1=CC=C(*)C(*)=C1&*NS(*)(=O)=O&*C1=CC=C(*)C(*)=C1^*C^*F&&&&*C(*)(F)F^*F&&&
*C&*C*&*C*&*C*&*C1=CC(*)=C(*)C(*)=C1&*C*&*C^*O&&&*C(*)=O^*C*&*C*&*C*&*C1CCCCC1&&&
*C&*C*&*SC(=O)N(*)CC&*C1OC2C(OC3=NC(=N)C=CN32)C1*&*C*&*O&&&
CC(C)C1=CC2=C(OC=C2)C(C(C)C)=C1&&&
CC1=NC(NC2CC3=CC=CC=C3C2)=NC(C2=CC=C(C(=O)NC3CCCNC3)C=C2)=C1Cl&&&
CS(=O)(=O)NC1=CC=CC(C2=CC=C(CN3CCOCC3CCO)S2)=C1&&&
COC1=CC=CC=C1NC1=NN2C=CC=C(SCC(=O)NC3=CC=C(C)C(C)=C3)C2=N1&&&
O=C(NS(=O)(=O)N1CCC1)C1=CC(C2CC2)=C(OC2CC3=CC4=C(C=C3C2)CCC4)C=C1F&&&
*C(=O)NO&*C*&*C(*)*&*C*&*C*^*C1=NOC(*)=N1^*C*&*C1=CC=C(*)C=C1&*C*&*O*&*O*&*C1=CC=CC=C1&*C1=CC=C(*)C=C1&&&*Cl&&&
*NC(*)=O&*C*&*C1=CC=CC(*)=C1^*C1CCN(S(*)(=O)=O)CC1^*Cl&*C1=CC=C2[NH]C3=C(CCCC4=NNC(=O)C=C43)C2=C1&&&&&
*C1=C2CCC(=O)C2=NC2=C(*)C=CC=C12&*N*&*C*^*[N+](=O)[O-]^*C*&&&*N1CCOCC1&&&
CN1C=CC=C1C(=O)NCC(=O)NC1=NN=C(C(C)(C)C)S1&&&
*C&*C*&*C*&*C*&*O*&*C1CC2CCC(C1*)N2*&*C1=CC=C(*)C=C1&*F^*C*&&*C1=CC=C(*)C=C1&*F&&&
COC1=CC=C(C(=O)C=CC2=CC=C3OCOC3=C2)C=C1&&&
CC1=CN(CC2=CC=C(Cl)C=C2)C2=C(C#N)C(C)=C(C(=O)O)N2C1=O&&&
*C&*C*&*C*&*C*&*C1OC2=CC=CC=C2N(*)C1=O&*NC(*)=O&*C*&*C*&*N1CCN(*)CC1&*C1=CC=CC=C1&&&
CC1=NN(C2=CC=CN=C2)C(NC(=O)COC2=CC=C(F)C(Cl)=C2)=C1&&&
*C&*C*&*C1=CC=C(*)C=C1&*NC(=O)N*&*C1=CC=C2C=C(*)C(=O)[NH]C2=C1&*C(*)(F)F&*F&&&
*C&*O*&*C1=CC=C(*)C(*)=C1&*S(*)(=O)=O&*C^*NC(*)=O&&*C*&*O*&*C1=CC=C(*)C=C1&*C1=NC2=CC=CC=C2N1*&*C(*)F&*F&&&
*C&*C(*)=C1SC2=CC=CC=C2N1*&*C#N&&*NC(*)=O^*C*&*C(*)C&*C&&&
O=C(NC1=CC=CC(C(F)(F)F)=C1)C1=CC=CS1&&&
CC1=NOC(C2=CC(C3=CC=C(F)C=C3)=CN=C2N)=C1&&&
COC1=CC=CC=C1N1C=CC(O)=C(C(=O)NC2CC2)C1=O&&&
*C(=O)O&*C1=CC=C2C(=O)N(*)C(=O)C2=C1&*C1=CC=C(*)C=C1&*O*&*C1=CC=C(*)C=C1&*[N+](=O)[O-]&&&
*C&*OC(*)=O&*C1=CC=C(*)O1&*C(*)(*)*&*C&&*O&*C=C*^*C*&*C1=CC=C2C=CC3=CC4=CC=CC=C4C=C3C2=C1&&&
*C&*C*&*C*&*C*&*C*&*C*&*C*&*C1=C2N=C(N3C(*)=CC4=CC=CC=C43)C=CN2N=C1&*NC(*)=O&*C1=CN=C(N2CCN(*)CC2)S1&*C&&&
*C&*C*&*O*&*C1=CC=C(*)C(*)=C1&*C*&*NC(*)=O^*O^*C1=CC=CC(*)=C1&&&*NC(*)=O&*C1CCCCC1&&&
CC1OC(OC2CCC3(C)C(CCC4C3CCC3(C)C(C5=CC(=O)OC5)CCC43O)C2)C(O)C(O)C1O&&&
O=C(C1=CC=CO1)N1CCN(C2=CC=CC=C2NC(=O)COC2=CC=CC(F)=C2)CC1&&&
COC1=CC=CC2=C1OC(=O)C(C(=O)OCN1C(=S)OC3=CC=CC=C3C1=O)=C2&&&
CC(=O)NC1C(O)CC(OC2=CC=C3C(OCC4=CC=CC=C4)=C(C(=O)O)C(=O)OC3=C2)(C(=O)O)OC1C(O)C(O)CO&&&
CCCCC(CN(O)C=O)C(=O)C(NC(=O)C1=CN=CC=N1)C(C)C&&&
*C&*C*&*NC(*)=O&*C1=CC2=C(*)C=NC=C2S1&*O*&*C1=CC=C(*)C(*)=C1&*NC(=O)N*&*C1=CC=CC(*)=C1*^*F^*O*&&&*C^*C&&&&
CC1=C(N)C(=O)N(C2CC2)C1=O&&&
COC1=CC=CC(C=C(C(C)=O)C(=O)C=CC2=CC=CC(C=CC(=O)C3=CC=CC(C(F)(F)F)=C3)=C2)=C1&&&
*N1C=NC2=C1N=CN=C2N&*C=C1C(=O)NC(=O)N1*&*C1=CC=CC=C1&&&
CN(CCC(OC1=CC=C(Cl)C=C1)C1=CC=CC=C1)CC1=CC=CC=C1&&&
CN(C)CC1=CC=CC=C1C1=CC=C(N2CCC3=C(C2=O)N(C2=CC=C4C(N)=NC=NC4=C2)N=C3)C(F)=C1&&&
CCN1CCN(CC(=O)NC2=CC3=C(C=C2OC)C2=CC=CC=C2O3)CC1&&&
CC(CNC(=O)CC1=CC=C(S(C)(=O)=O)C=C1)C1=CC=CC=C1&&&
[N+]C1=CC(COC2=CC=C(F)C=C2)=C2N=C(C3CC3)C=C(C(F)(F)F)C2=C1&&&
*C&*C1=CC=C(*)C(*)=C1&*N*&*C*^*C^*C*&&&*C(*)=O&*C1=CC=C(*)C=C1&*F&&&
O=C1C(NC2=CC=C(I)C=N2)=C(N2CCN(C3=CC=NC4=CC(Cl)=CC=C34)CC2)C=NN1C1=CC=C(F)C=C1&&&
COC1=CC=CC=C1CN1CCC2(CC(=O)N(C3=CC=C4OCCOC4=C3)C2)C1&&&
*C&*C1=CC=C2OC(*)(C)C(*)C(*)C2=C1&*C#N&&*N1CCN(S(*)(=O)=O)CC1^*C1=CC=CC(*)=C1^*O^*F&&&&&
CCCCCN(C)C1=C(C)N=C(CCCC2=C(C)C(=O)[NH]C(=O)N2C)N=C1OCC&&&
*C&*OC(*)=O&*C1=CC=C2C(=C1)OC1=C(C(*)=CC(*)=C1*)C2*&*O&&*O&*O*^*C^*C1=CC(*)=C(*)C(*)=C1&&*O*&*C^*O*&&*C^*O*&&*C&&&
*C&*C(*)=O&*C1=CC=CC=C1*&*NC(*)=O&*C1=CC=C(*)C(*)=C1&*N1CCCC1&&*[N+](=O)[O-]&&
CN1CCCC(C(=O)NC(C(=O)NC(CC2=CC=CC=C2)C(O)C(NC(=O)C(CC2=C[NH]C=N2)NC(=O)OC(C)(C)C)C(C)(C)C)C2=CC=CC=C2)C1&&&
*C&*C1=CC2=C(N=C(N)C3=C2C2=C(CCCC2)S3)N(*)C1=O&*C1=CC=CC=C1&&&
*C&*C1=CC=C2SCC(=NP(=O)(O*)OC3=CC=CC=C3)C2=C1&*Cl&&&
CCCC1=CC(C2=NC(C3=CC=CC(OCC4=NOC=C4)=C3)=NO2)=CC(OCCC)=C1OC&&&
CC1=CN=C(N2CC(OCC3CC(F)C(C4=CC=CC=C4)N3)C(C)N(C)CC2C)N=C1&&&
*C&*C(*)C&*C=C1SC(=N*)N(*)C1=O&*C1=CC=C(*)O1&*C1=CC=CC(*)=C1^*C1=CC=CC=C1*^*C(=O)O&*Cl&&&&&
*Cl&*C1=CC=C(*)C(*)=C1&*C(*)*&*C1=CC=C(*)C=C1^*Cl^*C*^*N1CCN(*)CC1&&*N1CCC2=CC=CC=C2C1&*C1CC1&&&&&
*C&*O*&*C1=CC=C(*)C=C1&*C*&*NC(*)=O&*C1=CC=C(*)C=C1&*C*&*NS(*)(=O)=O&*C&&&
COC1=CC(C(=O)NC2=CC=C(OCC3=N[NH]C(=O)C=C3)C(Cl)=C2)=CC=C1OCCCN1CCOCC1&&&
NN=C1[NH]C2=CC=CC=C2S1&&&
*C&*C*&*C*&*C*&*C*&*OC(*)=O&*C1=CC2(*)C(=C(*)CC3C(*)C(*)CC32*)C(=O)C1=C&*C*&*O^*C&&&*C&*OC(*)=O^*C^*C&&&&
*C&*C(=O)N1C2=CC=CC=C2NC(=O)C1(*)C&*C*&*Cl&&&
CCCCC1=NC(SCC=CC2=CC=CN=C2)=C(C(=O)O)N1CC1=CC=C(C2=CC=CC=C2C2=NS(=O)(=O)N=C2)C=C1&&&
O=C(O)CCN1C2=CC=CC=C2[NH]C2=CC=CC=C21&&&
COC1=CC=NC(C2=CC=C3C(NC4=CC=C(OC(C)C)C=C4)=NC=CC3=C2)=C1&&&
*C&*SC(*)=O&*C1=C2C(=O)C(*)CC2=C(*)C=C1&*F&&*C1=CC=C(*)C(*)=C1^*O*&*C1=CC=NC=C1^*C#N&&&&
*C&*C(*)C&*N1CCC2(CC1)CN(S(*)(=O)=O)C(=O)O2&*C*&*C1=CC=C(*)C=C1&*C1=NCCN1&&&
*C&*OC(=O)N1CCCC2CN(C(*)=O)CC21&*C*&*NC(*)=O&*C1=CC=C(*)C(*)=C1&*C(*)(F)F&*F^*Cl&&&&
*C&*O*&*C1=CC=C(*)C=C1&*C*&*C(=NS(*)(=O)=O)N(*)C&*C1=CC=CC(*)=C1&*C^*C&&&&
*C&*C1=C(*)C(*)=C2CC(*)(C)OC2=N1&*NC(*)=O&*C1=C(*)C2=CC=CC=C2C=C1^*C1=CC=CO1^*O&&*C&&&&
*C&*C1=NCC(*)N(*)C2=CC=C(*)C=C12&*Cl&&*C1=CC=CC(*)=C1^*[N+](=O)[O-]^*C&&&&
COC1=CC=C(CCNC(=O)C2=CC=C(NC(=O)C3=CC=CO3)C=C2)C=C1OC&&&
O=C(C1=NOC=C1)N1CCCC(N2C=CC=N2)C1&&&
COC(=O)C1=C(C)NC(=O)NC1C1=C[NH]C2=CC=CC=C12&&&
*C&*NC(*)=O&*C*&*C*&*NC(*)=O&*C*&*C*&*C*&*C1=NN=C2N(*)C(=O)C3=C(SC4=C3CCCC4)N12&*C1=CC=CC=C1&&&
CCOC1=CC=CC=C1N1CCN(C(=O)C2=CC=CC(C(*)=O)=C2)CC1&*C&&&
COC(=O)C1=CC=C(C(=O)OC2=CC=C(C=CC3=C(C)CC(C)(C)CC3=O)C=C2[N+](=O)[O-])C(O)=C1&&&
COC1=CC=CC=C1C(CC1=CC=NC=C1)C1=CC=C(CN)C(Cl)=C1&&&
COC1=CC=C(C(=O)NC(=S)NC2=CC=C(N3CCOCC3)C(NC(=O)C3=CC=CC=C3)=C2)C=C1&&&
*C&*C(=O)N(*)*&*C*&*C1=CC=C(*)C=C1^*C1=CC=C(*)C2=CC=CC=C12^*NC(=N)N&*C1=C2C=CN(*)C2=CC=C1&&&*C1CCNCC1&&&
COC1=CC=CC=C1N1CCN(CCNC2=CC(=O)CC(C)(C)C2)CC1&&&
CC1=NN2C(NC(C)C3=CC=CS3)=CC(C(C)C)=NC2=N1&&&
O=C(NC1=CC=C(C(F)(F)F)C=C1)N1C2=CC=C(CCN3CCCCC3)C=C2CCC2=CC=CC=C21&&&
CCCCOC1=CC=C(C2=NC(N)=NC(C3=C(Cl)C=CC=C3Cl)=N2)C=C1OC&&&
*C&*C1CCN(S(*)(=O)=O)CC1&*C1=CC=C(*)C=C1&*NC(*)=O&*C*&*OC(*)=O&*C1=C2COCC2=NN1*&*C(*)(C)C&*C&&&
*C&*O*&*C1=CC=C(*)C(*)=C1&*C*&*C*^*O*^*NC(*)=O&*C&*C1=C(*)N(C2=NON=C2N)N=N1&&&*C=NN(*)*&*C&&*C1=CC=CC=C1*^*O*&*C&&&
O=C1NC(=O)C(=CC2=CC=C(OC(=O)C34CCC(CC3)C4)C=C2)C(=O)N1&&&
COC(=O)C1=CC=CC=C1S(=O)(=O)N1CCN(C(=O)C2=CC=C(C)C=C2)CC1&&&
O=[N+]([O-])C1=CC(Cl)=CC([N+](=O)[O-])=C1N1CCCCCC1&&&
COC1=CC2=C(C=C1OC)CN(C(=O)C1=CC=C(C(C)(C)N3CCCC3)N=C1)CC2&&&
*N1N=C2CCCC2=CC1=O&*C*&*C1=CC=C(*)C=C1&*S(=O)(=O)N1CCCCC1&&&
O=C1OC(C2=CC=CC=C2O)=NC1=CC1=CC2=C(C=CC3=CC=CC=C32)OC1=O&&&
O=C(CSC1=NN2C(C3=CC=CC=C3)=NN=C2C=C1)C1=CC=CC([N+](=O)[O-])=C1&&&
COC1=CC=CC(CNC(=O)C2=CC=CC(S(=O)(=O)N3CCN(C4=CC=CC=C4)CC3)=C2)=C1OC&&&
CC(=O)N1CCN(S(=O)(=O)C2=CC=CS2)CC1&&&
CC(C)N1N=C(C2=CN=C3N=NN(CC4=CC=C5N=CC=CC5=C4)C3=N2)C=C1C(=O)NCC1=CC=CS1&&&
CC1=NC2=NC(C(=O)NN=CC3=CC=C(N4C(=O)C5=CC=CC=C5C4=O)C=C3)=NN2C(C)=C1&&&
O=C(COC1=CC=C(C(=O)NCCCN2CCOCC2)C=C1)NC1=CC=C2C(=C1)N1N=C(C3=CC=CN=C3)C=C1N=[N+]2[O-]&&&
*S(=O)(=O)NC1=NC=NS1&*C1=C(*)C=C(*)C(*)=C1&*Cl&&*O*^*C1=CC=CC(*)=C1^*F^*C(*)(F)F&&&*F&&&
*C&*C*&*C*&*C*&*O*&*C1=CC=CC=C1*&*C*&*O*&*C1=CC=CC2=C1N=C(*)N2*&*C=C(*)*&*C^*C*&*C(=O)O^*C1=CC=C(*)C=C1&&&*C1=CC=CC=C1*&*
*C(=O)O&*C1=NC(*)CC(=O)N1&*C1=CC=C2OCOC2=C1&&&
*C&*NC(=O)C1=NC=C2C(=C1*)C=C(*)C(=O)N2*&*C&&*OC(=O)N1CCN(*)CC1^*C(*)(C)C^*C*^*C&*C1=CC=NC=C1&&&&&
O=C(NC1=CC=CC(C(F)(F)F)=C1)C1CCCN1C(=O)CCSCC1=CC=CC=C1&&&
*C&*C1=CC=C(*)C=C1&*S(*)(=O)=O&*C(=O)N1C(*)=C(*)C2=CC(*)=CC=C21&*C*&*C(=O)O^*C&&&*C1=CC=C(*)C=C1^*C*&*C(*)C&*C&&&
*NC(*)=O&*C1=CC=C(*)C=C1&*F^*C1=CC=C(*)C(*)=C1&&*NS(*)(=O)=O&*C1=CC=CS1^*Cl&&&&
N#CC1=CC=CC(S(=O)(=O)N2CC3(CC(C4=CC=C(NC(=O)C5CNC(=O)C5)C=C4)=NO3)CC2C(=O)NO)=C1&&&
N#CC1=CC=C(CCOCCC2CCC(CNC(=O)C(=O)NCCN3CCN(C(=O)NC4=CC=CC=C4)CC3)CC2)C=C1&&&
CC1=N[NH]C(C2=CCCN(C)C2)=N1&&&
CNC1=CC=C(CN(CC2CCCN2C2=CC=NC(N3C=CN=C3)=N2)S(=O)(=O)C2=CC=CC=C2)C(OC)=C1&&&
*C&*S*&*C*&*C*&*C(*)*&*NC(*)=O&*C(*)*^*C(=O)O^*N*&&&*C1=CC=C(*)C(*)=C1^*C(*)*^*C1=CC2=CC=CC=C2S1&*C&&*C#N&*C*&&*C*&*C(N)=
*C&*C1CN(S(*)(=O)=O)CCC12CCOC2&*C1=CC=C2[NH]C=C(*)C2=C1&*Cl&&&
CC1C(C)CC(=O)C=CCC2(C)OC2CC2OC3(CC(=O)OC(C4CC(O)C(O)C(O)O4)C3C)C(=C2C)C1O&&&
COC1=CC(C2C3=CC4=C(C=C3N=C3COCC32)OCCO4)=CC(OC)=C1OC&&&
C=CCC(N)C(=O)N1CCCC1C(=O)NCCCCCCNC(=O)CCC(=O)N1CCCC1C(=O)NCC(=O)NC(COC1CCCCC1)C(=O)NC(C)C(=O)NC(CCC(=O)O)C(=O)NC(C(N)=O)C
*C&*O*&*C1=CC=C(*)C(*)=C1&*C1=C2C(N)=NC=CN2C(*)=N1&*C1CCC1^*O*&&*C1CCCC1&&&
O=C(NCCCN1CCN(C2=CC=C(F)C=C2)CC1)C1=CC=C(Br)O1&&&
ClC1=CC=C(C2N=C(C3=CC=CS3)C3=CC=CC=C3N2)C=C1&&&
*C&*O*&*C1=C(*)C=C(*)C(*)=C1&*C&&*C*^*C1=NC=CN1*^*C^*C1CN(*)C1&&&*C(=O)N1CCCC1*&*C1CCOCC1&&&
O=C(NC1=CC=C(F)C=C1)NC1=CC=CC(C(F)(F)F)=C1&&&
OC1=C(C2=CC=CC=C2)C=C(C(C2=CC=CC=C2)(C2=CC=CC=C2)C2=CC=CC=C2)N=C1N1CCCCC1&&&
O=C(CN1CCOCC1)NC1=CC=CC=C1OCC1=CC(=O)N2C=CSC2=N1&&&
O=C(CC1C(=O)NC2=CC=CC=C2N1S(=O)(=O)C1=CC=C(Cl)C=C1)NC1=NC=CC=N1&&&
*C&*C1CC2CCC(C1*)N2*&*C*&*O*^*C1=CC=C2C=C(*)C3=CC=C(F)C=C3C2=C1^*C*&*F&*C1=CC(*)=CC(*)=C1&&&*C*&*N(*)C^*C(*)(F)F^*C&*F&&&
*C&*C(*)*&*N*&*C*^*C1=CC=CN=C1^*C1=C(*)C2=CC=CC=C2C=N1&&&*C1=CC=CC2=CC=CC=C12&&&
*C&*O*&*C1=CC(*)=C(*)C(*)=C1&*C=C*&*C(*)=O^*[N+](=O)[O-]^*C1=CC=C(*)O1&&*O^*Cl&&&&&
COC(=O)C1=C(C)NC(C)=C(C(=O)OC)C1C1=CC=CC(O)=C1&&&
CC(NC(=O)C1=CC=CC(Cl)=C1)C1=CC=CC=C1&&&
CC(C)N1CCC(N2CCN(CCC3=CC=C(NC(=O)C4=CC5=CC(N(C)C)=CC=C5O4)C=C3)CC2C)CC1&&&
*C&*C1=CC=C(*)C=C1&*N1CCN(*)CC1&*C*&*C(*)*&*C*&*C1=CC=CC=C1^*N1C(=O)CCCCC1=O&&&&
COC(C1=CC=C(NC2=NC=CC(NC3=CC=CC(C#N)=C3)=N2)C=C1)C(C)N(O)CC1=CC=CC=C1&&&
COC(=O)C1=C(C)OC(C2=C(C)ON=C2C2=CC=CC(Cl)=C2)=N1&&&
*C&*C*&*C1=CC=C(*)C(*)=C1&*C*&*C^*C1=CC=C(*)C2=C1C=CO2&&*C(=O)N1CCN(*)CC1&*C(*)C&*C&&&
COC1=CC=C(C2=C(OC)C(=O)C3=C(O)C=C(OC)C(OC)=C3O2)C=C1&&&
*C&*C*&*NC(*)=O&*C*&*SC1=NN2C(*)=NN=C2C=C1&*C*&*NC(*)=O&*C1=CC=C(*)C(*)=C1&*O*&*C^*O*&&*C&&&
*C&*C1CC(*)(C)N([O])C(C)(C)C1&*C*&*NC1=NC=C(*)C(N*)=N1&*[N+](=O)[O-]&&*C*^*C*&*C1=CC=C(*)C(*)=C1&*Cl&&*Cl&&
CC(=O)OC1CC2(C)C(CCC3(C)C4C=C(C=O)OC(C)OC4CCC23)C2(C)C=CC(=O)C=C12&&&
*C&*C1=CC(*)=NC(N2CCN(*)CC2)=N1&*C&&*C1=CC=C(*)C=C1^*[N+](=O)[O-]&&&
CC1=CC=C(N2CCN(CCN3CCCCC3)CC2)C=C1Cl&&&
CC1=C(C(=O)NC2=CC=CC=C2)CC(C(=O)NC2=CC=CC=C2[N+](=O)[O-])=C(C)N1&&&
COC1=CC(N2C=NC3=C(SC(C3=C(C)O)=C2)C(=O)N(C)C(=O)N3C)=CC(OC)=C1OC&&&
CN(C)C1=CC=C(C(=O)NC(=S)N2N=C(C3=CC=CS3)CC2C2=CC=C3OCOC3=C2)C=C1&&&
*C&*C*&*OC(*)=O&*C1=CC=C2C(=C1)C(=O)C(*)=CN2*&*C*&*C1=CC=C(*)C(*)=C1^*S(=O)(=O)N1CCCCC1^*Cl&&&&*Cl&&
CC1CC(C)CN(C2=NC(C3=CC=C(Cl)S3)=CS2)C1&&&
CS(=O)(=O)C1=CC=C(C2=CC(Cl)=NC(NC(=O)C3=CC=CS3)=N2)C=C1&&&
O=C(CSC(=S)N1CCCC1)N1CCN(C2=CC(Cl)=CC=C2Cl)CC1&&&
CCOC1=CC=C(C#CC2=CC=C(CC(C)NC(=O)C3CC3)C=C2)C=C1&&&
CC1=CC(C(=O)NC2CC2)=C(C2=CC=C(N)C=C2)O1&&&
*C&*OC(=O)C1=NOC2(*)C1N(*)C(=O)N2*&*C1=CC=CC=C1&&*C1=CC=C(*)C=C1^*O^*C*&&*C1=CC=CC=C1*&*Cl&&&
*C&*SC1=NN=NN1*&*C1=CC2=CC=CC=C2OC1=O&&&
*C1=C(*)C(=O)N(*)C1=O&*Cl&&*N1CCCCCC1&*C1=CC=C(*)C(*)=C1^*Cl&&*[N+](=O)[O-]&&
CC1=CC=C(S(=O)(=O)N2CCN(C(=O)COC(=O)CC3=CC=CC=C3F)CC2)C=C1&&&
*C&*C(=O)N1C2=CC=CC=C2NC(=O)C1*&*C*&*O*&*C1=CC=C(*)C=C1&*N(C)S(*)(=O)=O&*C&&&
O=C(O)CCCCOC1=CC=C(C(=O)CCC2=CC=CC=C2)C=C1&&&
*C&*O*&*C1=CC=C(*)C=C1&*C1C(=O)NC(=O)N(*)C1=O&*NC(*)=O&*C*&*C1=CC=CO1&&&
CCCCCCN(C)CC1=CC=CC=C1&&&
CC(=O)N(C(C)=O)C(C)C1=CC=C(C(F)(F)F)C=C1&&&
*C&*C1=NC(*)=C(*)S1&*C1=CC=C(*)C=C1&*C(=O)N(*)C^*C*^*C&*S*&&&*C1CCCC1=O&&&
*C&*ON=C(*)*&*C1=CC=C(*)C=C1&*C(*)(F)F^*C1=CC=CN=C1^*F&&&&&
COC1=CC(F)=CC=C1C1CCCN1CCOC1=CC=C2C=CC=C(NS(C)(=O)=O)C2=C1&&&
COC1=CC=C(NCC2=CC3=CC=C(OC)C=C3N=C2SCCC2=CC=CC=C2)C=C1&&&
O=C(O)C(CC1=CC=C3C=CC=CC3=C1)N(CC1=CC=C2C=CC(Cl)=CC2=C1)S(=O)(=O)C1=CC=C(Cl)C=C1&&&
*C&*C(*)*&*O&&*C1=C(*)N2C(=O)C(*)C2C1*^*C(=O)O&&*S*^*C*^*C^*C*&&&*I&&&
*C&*OS(=O)(=O)N(*)O&*C1CCCCC1&&&
CCOC1=CC=C(S(=O)(=O)NC2=CC=CC=C2C(=O)OC)C=C1&&&
*C&*C(=O)N(*)*&*C(*)C&*C^*C1CCC(*)CC1&&*C*&*C*&*C1CCN(*)CC1&*NC(=O)O*&*C1=CC=CC(*)=C1&*F&&&
*C&*C1=CC(*)=C(*)C(*)=C1&*C&&*O&*C=C*^*C(*)(*)*&*C&&*O*^*C*^*C1CC=C(*)C2(C=CC3(CCCC3)OO2)O1^*C*&*C&*C*&&&*C*&*N&&&
*C&*C*&*C*&*C*&*C1(*)CCOCC1&*C1=CC(*)=CC(*)=C1&*O*&*C*^*O*^*C1=CC=C(*)C=C1&*C&*C1=CC(*)=C2C=CC=CC2=N1&&&*NS(*)(=O)=O&*C1=
CCN(CC)C1C(=O)C(C)=CC2C3C(=O)C4(CCC(C5=CC=CC=C5)OC(C)=O)C3CC(OC(C)=O)C21C&&&
C=C(C)CCCCOC1=CC=C(CCC(=O)O)C=C1&&&
CCOC(=O)C1=C(N)SC(N=CN(C)C)=C1C&&&
*C&*O*&*C1=CC=CC(*)=C1*&*C*&*C(*)=NNC(N)=S^*O*^*C&*C&&&&&
CCCCCCCNC(=O)C(CC1=CC=C(O)C=C1)NC(=O)COCC1=CC=CC(C(F)(F)F)=C1&&&
O=C(O)C1=CC=C(CCNC2=CC=NC(NC3CCCCC3)=N2)N=C1&&&
*C&*C1=CC=C(*)C(*)=C1&*Cl&&*NC(*)=O^*C*&*OC(*)=O&*C1=C(*)C(*)=C2C(*)=CSC2=N1&*C&&*C&*N1C=CC=C1&&
*C&*C1=CC=C(*)C(*)=C1&*O*&*C*^*[N+](=O)[O-]^*C(=O)N(*)*&&&*C&&*C*^*NC(*)=O&*C1=CC=CC=C1*&*Cl&&&
*C&*C(*)C&*C(=O)N(*)*&*C*&*C1=CC=CC(*)=C1^*C1CCCN(S(*)(=O)=O)C1^*C(*)(F)F&*C1=CC2=CC=CC=C2O1&*F&&&&&
N=C(NC1=CC=C(F)C=C1)N(CC1=CC=C(O)C=C1)CC1=CC(F)=CC2=CC=CN=C12&&&
*C&*C(*)C&*C*&*C1NS(=O)(=O)N(*)C1=O&*C*&*C1=CC=CC=C1&&&
*C(*)=O&*C=C*&*C1=CC=C(*)C=C1^*C1=CC2=CC=CC=C2O1^*Cl&&&&&
*C&*C(*)C&*C*&*C*&*C1=CC=C2NC(*)C3CCOC3C2=C1&*C1=C2N=CN(*)C2=NC=N1&*N*&*C*&*C*&*O&&&
*C&*O*&*C1=CC=CC(*)=C1*&*C1=NC(*)=C2N=CN(*)C2=C1&*N1CCOCC1^*O&*C1=CC=C(*)C=C1&&*S(*)(=O)=O&*C&&&
*NC(*)=O&*C*&*N*^*C1=CC=C(*)C=C1^*C*&*N1C=CC=C1&*C1=CC=CS1&&&&&
*C1=CC=CC=C1&*C*&*NC1=NC(N2CCCCC2)=NC(*)=C1&*N1CCOCC1&&&
CCC(=O)N1CCC2=CC(NC3=NC=C(C(F)(F)F)C(NC4CC(C(=O)N(C)C)C(CO)O4)=N3)=CC=C21&&&
*C(=O)N1CCC2(CC1)CN(*)C2&*C1=CC=C(*)C=C1&*F^*C1=CC=CC=C1&&&&
CC1=CC(F)=CC=C1OC1=C(Cl)C(=O)C2=CN=C(NC3=CC=C(N4CCN(C(C)C(C)O)CC4)C=C3)N=C2C1=O&&&
C[N+]1=C2C=CC=CC2=C(NCCCCCCNCC2=CC=C3C=CC=CC3=C2)C2=CC=C(O)C=C21&&&
CC1=CC(C)=C2C(NC3=CC=C(Cl)C=C3)=C(C(=O)OCCCCN(C)CCCCC3=CC=CC=C3)SC2=N1&&&
COC1=CC=C(CNC(=S)NC2=CC=CC3=C2CCCC3)C=C1&&&
*C&*C1CCC23COC(*)C(CC4=CC=C(O)C=C42)C13&*O&&&
CC(CCN(C)C)C1=CC=C(CC(=O)NC2=C(C3=CC=C(O)C=C3)[NH]N=C2C2=CC=C(N(C)C)C=C2)C=C1&&&
*C&*C*&*C1=CC(*)C(O)C(*)O1&*C(=O)NC1=NC(*)=CS1&*C^*C*&&*C(*)=O&*C&&&
*C&*OC(*)=O&*C1CC2CCC(C1*)N2*&*O*&*C1=CC=C(*)C=C1^*C^*C=C*&&&*C(*)=O&*C1=CC=CC=C1&&&
CC1=C(Br)C(C)=C(S(=O)(=O)N2CCN(C3=NC=CC=N3)CC2)C(C)=C1Br&&&
CC1=CC=C(C(=O)NC(=S)NC2=CC=C(C)C=C2C)C=C1&&&
*C&*O*&*C1=CC=CC(*)=C1&*NC1=NN=CN1*&*C1=CC=CC(*)=C1&*O*&*C&&&
*NC(*)=O&*C*&*C*^*C1=CC=C(*)C=C1^*N1CCCCC1&*C1=CC=C(*)C=C1&&&*O*&*C1CCN(*)CC1&*C1CCCCC1*&*O&&&
*C&*O*&*C1=CC=CC(*)=C1*&*O*&*C^*OC(*)=O&&*C*&*C(=O)N(*)*&*C*&*C1=CC2=CC=CC=C2[NH]C1=O^*C*&&*C1=CC=C(*)C=C1&*O*&*C(*)C&*C&&&
*C&*O*&*C1=CC=C(*)C=C1&*C1=CC=C2OC(*)=C(*)C2=C1&*O*&*C^*C(=O)N1CCCC1&&&&
*C&*O*&*C1=CC=C(*)C(*)=C1&*C1=NC=CN=C1*&*C1CN(*)C1^*C1=CN(*)C=N1^*C1=CC=C2C=CC=CC2=N1&*C&&&&&
*C&*C*&*C*&*C*&*C*&*C1=CC=C2C(=O)[NH]N(*)C2=C1&*C#N&&&
CC1(C)C2CCC1(CS(=O)(=O)N1CCN(C(=O)OCC3CCCCN3S(=O)(=O)C3=CC=CC=C3C(F)(F)F)CC1)C(=O)C2&&&
CC(C)CN(CC1=CC2=CC3=C(C=C2[NH]C1=O)OCO3)S(=O)(=O)C1=CC=C(Cl)C=C1&&&
NC1=CC=CC(C=CC(=O)NC2=CC=CC(S(=O)(=O)N3CCOCC3)=C2)=C1&&&
COC1=CC2=C(C=C1OC)C(C1=CC=CC=C1)CC(=O)N2&&&
O=[N+]([O-])C1=CC=C(C(O)C2=CC=CC=C2)C=C1&&&
*C&*C1=CC=CC(*)=C1&*C*&*NC(=O)C1=NN(*)C(*)=C1*&*C*&*C1=NC2=CC=CC=C2N1*^*C1=CC=C(*)C=C1^*C&*Cl^*C1=CC=C(*)C=C1&&&&*Cl&&&
CN1C(=O)C(C2=CC=CC(C3CC3)=C2)=NC2=CN=CN=C21&&&
O=C1CC(C2=CC=CC=C2)OC2=C1C=CC1=CC=CC=C21&&&
*C&*S(*)(=O)=O&*C1=CC=C(*)C(*)=C1&*C(*)=O&*C*^*Cl^*SC1=NC(*)=CC(*)=N1&&&*C1=CC=CO1&&*C(*)(F)F^*F&&&
CCC(C1=CC=CC=C1O)N1CCCN(C)CC1&&&
*C&*C(*)(C)C&*NC(=O)N*&*C1=CC=C2C(=C1)OCCCCCOC1=NC(*)=CN=C1CN(*)S2(=O)=O&*F&&*C*^*C(*)*&*O&&*C*^*C(*)*&*C*&*C1=CC=CC=C1^*
COC1=CC=C(NC2=C(S(=O)(=O)NC3=CC=CC=N3)C=C([N+](=O)[O-])C3=CC=CN=C23)C=C1S(=O)(=O)NCC1CCCO1&&&
CC1=CN=C(NCC2=C(F)C=CN=C2OCC(F)(F)F)C(=O)N1CC(=O)NCC1(F)CC1&&&
*C&*OP(*)(=O)OC&*C(*)*&*OC(*)=O&*C*^*C1=C[NH]C2=CC=CC=C12^*O*&&&*C1=CC=CC=C1&&&
*C&*C(*)C&*C*&*N*&*C*&*C1=CC=C(*)C(*)=C1&*NC(*)=O&*C1=CC=C(*)C(*)=C1^*O*^*C*&*C1CCCC1&*O*^*F&&*C1=CC=NC=C1&&&&&
C=C(CCCOC1=CC=C(CCCCOC2=CC=CC(CC3=CC=C(F)C=C3)=C2)C=C1)C1=CC=CC=C1&&&
*C&*C*&*SC(=O)N(*)*&*C1=CC=CC=C1*&*Cl^*C1(*)CCCCC1&&*OC(*)=O&*C*&*C1=CC=CC=C1&&&
O=CC1=CC=CC(NC2=NC(NC3=CC=C(N4CCN(CCO)CC4)C=C3)=NC(N3CCC(N4CCCCC4)CC3)=N2)=C1&&&
*C&*C*&*OC1=NC=NC(NS(*)(=O)=O)=C1*&*C1=CC=C(*)C=C1&*[N+](=O)[O-]^*C1=CSC(N)=N1&&&&
*C&*C*&*OC(*)=O&*C1=CC=C(*)C=C1&*N*&*C1=CC(*)=C2C(=N1)C=C(*)C1=C[NH]C=C12&*N1CCOCC1&&*C1=CC=C(*)C=C1^*N(*)C&*C&&&
N=C(N)NCCCC(=O)NC(CCCN)C(=O)NC(CCCNC(N)=N[N+](=O)[O-])C(=O)NC(CCCCN)C(=O)NC(CCCCN)C(=O)NC(CCCCN)C(=O)NC(CCCCN)C(N)=O&&&
COC1=CC(C=CC(=O)OC2=CC=CC(CC(=O)O)=C2)=CC(OC)=C1OC&&&
CN(CCCN1CCCCC1)C1=NC2=C(C=CC=C2S(=O)(=O)NC(CC2=CC=C(OCC(=O)O)C=C2)C(=O)N2CCC(CCF)CC2)[NH]1&&&
*C&*OC(*)=O&*C1=CN2C3=C([NH]C(=O)C2=N1)N(*)C(=O)[NH]C3=O&*C*&*C*&*Cl&&&
*C&*C1=CC=C(*)C(*)=C1&*NC(*)=O&*C1CSC(*)N1^*S(=O)(=O)N1CCOCC1^*C1=CC=C2OCOC2=C1&&&&&
COC1=CC=C(CCN2C=CC3=CC(NC(=O)C4=CC=C(C5=CC=CC=C5)C=C4)=CC=C32)C=C1OC&&&
*C&*N1CCN(*)CC1&*C(*)(*)C1=CC=CC=C1&*S*&*C1=CC=CC=C1^*C1=CC=CC2=CC=CC=C12&&&&
*C&*C1=CC2=C(*)C=C(*)N=C2C=C1&*N&&*NC(*)=O^*C1=CN=CC(*)=C1&*C(*)=O&*C1=CN(*)C2=CN=CC=C12&*C(*)C&*C&&&
O=C(CN1C(=O)NC2(CCCCC2)C1=O)NC1=CC=C([N+](=O)[O-])C=C1&&&
O=C(CCCCCCC1=CC=C2CCCNC2=N1)NO&&&
*C&*C1=C(*)C=C(*)C(*)=C1&*NC(*)=O&*C1=CC=CC=C1*^*C^*NS(*)(=O)=O&&*C(=O)O^*C*&&&*C1=CC=CC=C1&&&
*C&*C1=CC=CC=C1*&*OC(*)=O&*C*&*C1=NN2C(=O)C3=C(C(=O)N(*)C3)N(*)C2=C1&*C1=CC=CO1&&*C1=CC=C(*)C=C1^*C&&&
*C&*C(*)=O&*C1=C(*)C(*)=C(*)[NH]1&*C&&*C=C1C(=O)NC2=CC=C(*)C=C12^*C*^*C^*C*&&&*C*&*N1CCN(*)CC1&*C&&&
C=CCOC1=CC=C(NC(=O)C2=CC=CN(CC3=CC=C(F)C=C3)C2=O)C=C1OC&&&
CC1(C)CC(N)C2=CC=C(N3C=C(CO)N=N3)C=C2O1&&&
COC1=CC=C(CNC(=O)CC2C(=O)N3C4=CC=C(Br)C=C4CC4=C3C2=CC=C4)C=C1&&&
ClC1=CC=CC(Cl)=C1COC1=CC=C2C=CC=CC2=N1&&&
*C&*C*&*NC(=N)S*&*C1=CC(*)C(*)C(*)C1*&*C=O&&*O&*O&*OC(*)=O^*C&&&
*C&*N1CCN(*)CC1&*C(*)*&*C*&*N1CCOCC1^*C1=CC=CC=C1&&&&
CN(C)CCCN1N=C(N(C)C)C=CC1=O&&&
CC1=CC=C(C(=O)NCC2(O)CCN(CCC3(C4=CC=C(Cl)C(Cl)=C4)CN(C(=O)NC4=CC=CC(C#N)=C4)C(=O)O3)CC2)C=C1&&&
*C&*C(=O)N1CCCC1*&*NC(*)=O&*C(*)*&*C*&*C(*)C^*C(*)*^*C&*O&&&&*C*^*N(*)S(*)(=O)=O&*C*&*C(*)C^*C1=CC=C(*)C=C1^*C&*F&&&&&
CC1(C)CC2=CC(NC(=O)NC3=CC=CC=C3)=CC=C2O1&&&
O=C(NCCC(=O)N1CCCN(C2=CC=CC=C2)CC1)C1=CC=C(C2=CC=CC=C2)C=C1&&&
*C&*C(*)=O&*C1=CC=C(*)C=C1&*N*&*C=C1C(=O)NC2=CC=CC=C12&&&
*C&*C(*)(C)C&*NC(=O)N=S(*)(N)=O&*C1=CC=C2OC(*)(C)C(*)C(*)C2=C1&*N=NC(*)=S&*C1=CC=CC(*)=C1^*O^*Br&&*C&&&&
CC(=O)C1C(C2=CC=CO2)C(C#N)(C#N)C(C2=CC=CC=N2)NC1C1=CC=CC=C1O&&&
*N&*C*&*C*&*C*&*C*&*C(*)*&*NC(*)=O&*C*^*NC(*)=O^*C*&*C1=C(*)C2=CC=CC=C2S1&*C*&*Cl&*C(*)*&&&*NC(*)=O&*C1=CC=CC=C1^*OC(*)=O&
*C&*OC(*)=O&*C*&*C1=CN=C2OC3C(=O)CCC4CCCC(C2=C1)C43&&&
*C&*C(*)(*)C&*OC(*)=O&*C(*)*^*C1CC2(*)C3=CCC4C(*)(C)C(=O)CCC4(*)C3=CCC2(*)C1*^*NC(=O)C(*)=O&*C&*C*^*C(*)(*)C&*C^*C1=CC=NC
*S(N)(=O)=O&*C*&*NC(*)=O&*C(*)*&*C*&*C*^*NC(*)=O^*C*&*C(*)*&*C*&*C*&*NC(*)=O&*C*^*C(=O)C1=NC2=CC=CC=C2S1^*C1=CC=C(*)C=C1&
O=C(C1=CC=CN=C1)N1CCN(C(=O)CC2=CC=CC3=CC=CC=C23)CC1&&&
CCCCCCCCN1C(=O)C2=C(C=C3C=CC=CN32)N(CCCC)C1=O&&&
*C&*C*&*C*&*C*&*C*&*C*&*C*&*C*&*C1C=CC(=O)C1*&*C*&*O*&*C*&*C*&*OC(*)=O&*C*&*C(=O)O&&&
*C&*OC(*)=O&*C1(*)CCC2(*)C(CCC3C4CCC(=O)C4(*)CCC32)C1&*C&&*C&*C1=CC(=O)OC1&&
COC1=CC=CC=C1CC1C(=O)NCCN1CC(=O)NC1CCCC1&&&
*C&*C*&*C*&*C(*)CCC&*NC(*)=O&*C1=CC=CC=C1*&*C(=O)N1CCN(*)CC1&*C1=CC=C(*)C=C1&*[N+](=O)[O-]&&&
O=C(NC1=NC2=CC=CC=C2S1)C1=CC=NC=C1&&&
*C&*C*&*OC(*)=O&*C1=C(*)C(*)=C(*)S1&*NC(*)=O&*C*^*C^*OC(=O)C1=NN2C=CC=NC2=N1&&*C&&&&
O=C(CC(C1=CC=CC=C1)C1=CC=CC=C1)NC1=NC2=CC=CC=C2S1&&&
*C&*C1=CC=C(*)C(*)=C1&*C(*)=O&*C*^*C^*SC1=NN=C(*)N1*&&&*C1=CC=CC(*)=C1&*Br^*C*&&*C1CCCO1&&&
CC(C)C(C)NC(=O)C1=N[NH]C(C2=CC=C(Cl)C=C2)=C1&&&
CCCN1C=NC(S(=O)(=O)NCCCNC2=CC=NC3=CC(Cl)=CC=C23)=C1&&&
COC1=C(Br)C(=O)C(Br)=C(Br)C1=O&&&
*C&*O*&*C1=CC=C(*)C(*)=C1&*C1=CC=C2OC(*)CC(=O)C2=C1&*C^*O*&&*C&&&
COC1=CC=C(CC(=O)NC2=CC=C(N3CCN(C(=O)C4=CC=CO4)CC3)C=C2Cl)C=C1&&&
COC1=CN=CN=C1C1=CN=CN=C1OC1C2CC3CC1CC(C2)N3C=O&&&
O=C(CC1=CC=C(C2=NC=CC=N2)C=C1)N1CCCC(C(F)(F)F)C1&&&
CCCCNC(=O)NC(=O)COC(=O)CCC1CCCC1&&&
*C&*C*&*C1CC2=CC=CC=C2CN1*&*C*&*NC(*)=O&*C1=C(*)C2=C(CCCCC2)S1&*C#N&&&
CC(C)C1=CC=C(C2=NN(C3=CC=CC=C3)C(=N)N2N=CC2=CC(C3=CC=CS3)=CC=C2C2=CC=CS2)C=C1&&&
CCN=C1C(=O)NC2=CC=C(Br)C=C12&&&
*C&*C(*)C&*NC(*)=O&*C*&*C1CCC2(CC1)CN(*)C(=O)O2&*C*&*C1=CC=NC=C1&&&
N#CC1=C(C2=CC=C(SC3=CC=C(Cl)C=C3)C(F)=C2)[NH]C(N)=C1C#CC(=O)O&&&
*C&*C1=CSC(*)=C1&*SC1=NN=NN1*&*C*&*NC(*)=O&*C1CC1&&&
*C&*C1CC(*)N(*)C1=O&*NC(=O)N*&*C1=CC=C(*)C=C1^*C1=CC=C(*)C=C1^*C(*)(F)F&*NS(*)(=O)=O&*F&*C(*)(F)F&&&*F&&&
*C&*N*&*C1CCCN(*)C1&*C1=C(*)C(*)=C2C(=C1)C(=O)C(*)=CN2*&*F&&*C(=O)O&*C*^*C1=CC=C(*)C(*)=C1*^*O*^*F&*C&&*F&&&*F&&
*C&*C(*)C&*C1=NC=C2CN(*)CCC2=N1&*C*&*C1CCC(*)CC1&*C(=O)N(*)*&*C*&*C*^*C*^*O&*C1CCCO1&&&&&
*C&*C(*)=O&*C1=CC=C(*)C=C1&*O*&*C*&*C(*)*&*O&&*C*^*N(*)C1=NC2=CC4=C(C=C2S1)OCO4&*C&&&
*C&*C1=NC2=CC=CC=C2N1*&*C1CCN(*)CC1&*C1CC2CCC(C1)N2*&*C*&*C*&*C(*)*&*NC(=O)N(*)C1=CC=C(F)C=C1&*C1=CC=C(*)C=C1^*C1=CC=CC=C
N=C(N)NCCCC1NC(=O)C(CC2=CC=C3OP(=O)(O)OCC3=C2)NC(=O)CCCCNC(=O)CC(C(N)=O)NC(=O)C(CC2=CC=C3C=CC=CC3=C2)NC1=O&&&
CC(NC(=O)C(CC(=O)N1CCOCC1)CC1=CC=C(Cl)C=C1)C(=O)N1CCC(C(=O)NS(=O)(=O)C2=CC=CC(Cl)=C2)CC1&&&
CC1=CC(Cl)=CC=C1OC(CCN1C=NC=N1)C1=CC=C(Cl)C(Cl)=C1&&&
CC1=NN(C2=NN3C=CC=NC3=C2)C(C)=C1&&&
*C(N)=O&*C1=CC=CC(*)=C1&*C(=O)N1CCC2CN=C(*)CC2C1&*C1=CC=CC(*)=C1&*C(*)(F)F&*F&&&
*C&*O*&*C1=NC=NC(*)=C1*&*O*&*C1CC2C(=O)NC3(*)CC3C=CCCCCCCS(=O)(=O)N2C1^*C^*C(=O)NS(*)(=O)=O&&&*C1CC1&&&
CN1CC=C(C2=CC=C(N=CC3=CC=CC([N+](=O)[O-])=C3)C=C2)CC1&&&
CCC(NC1=NC=NC2=C(C(N)=O)C=CC=C12)C1=CC=CC(NC(=O)C2=CC=C(F)C(C(F)(F)F)=C2)=C1F&&&
*C&*C1=CC(*)=C(*)O1&*C(=O)NC1=NN=C(*)S1&*C1COC2=CC=CC=C2O1^*C&&&&
*C&*C1=C(*)N(*)C(*)=C1&*C(*)=O&*C*^*C^*OC(*)=O&&*C1=CC=C(*)C(*)=C1^*C1=CC=C(*)S1&*Cl&*Cl&&*O&&&&
*C&*O*&*C1=CC(*)=C(*)C(*)=C1&*C&&*NC(=O)N*^*C1=CC=C(*)C=C1^*C^*C*&&&*N1CCC(*)(*)CC1&*C#N&&*C*^*C*&*C*&*C1=C[NH]C=N1&&&
*C&*C1=NC2=C(S1)C(*)CC(=O)N2&*C1=CC=CC(*)=C1&*[N+](=O)[O-]&&&
COCC(=O)NCCN1C(=O)C2=CC=CC=C2NC1C1=CC=C(OC)C(OC)=C1&&&
*C&*OC(*)=O&*C1CC2CCC(C1*)N2S(*)(=O)=O&*C1OC1(*)C&*C^*C1=CC=C(*)C=C1&&*C(*)(F)F&*F&&&
NCC1OC(OC2C(N)CC(N)C(OCCCNCC3=CC=CC(Cl)=C3)C2O)C(N)C(O)C1O&&&
*C&*C*&*OC(*)=O&*C1=C(*)C2=C(CCCC2)S1&*NC(*)=O&*C*&*OC(*)=O&*C*&*OC(*)=O&*C*&*O*&*C1=CC=CC=C1*&*C&&&
NC1=NC(Cl)=NC2=C1N=CN2C1OC(CSCCCCO)C(O)C1O&&&
CC(C)C1=C(CC2=CC=CC=C2)N2C=CC=C(OCC3=CC=CC=C3)C2=C1&&&
*C&*C*&*N(*)CC&*C*&*C*&*NC(*)=O&*C(*)*&*C1=CC=CS1&&*C(*)*^*O&&*COC(*)=O^*C*&*C(*)C&*C&&&
CN(C)S(=O)(=O)CNC(=O)C1=NOC(COC2=CC=C[N+]([O-])=C2)=C1&&&
*C1=CN(*)C(=O)[NH]C1=O&*C1OC(*)C(*)C1*&*C*^*F^*O^*O&&&&&**F&&
COC1=CC=C(C2=NN=C(C3=CC=C4OC=CC4=C3)O2)C=C1&&&
*C&*C*&*C1=C2N=C3N(*)CCCN3C(=O)C2=C(*)N=C1&*N1CCOCC1&&*Cl&&
*C&*C(*)C&*N(*)C1=NC2=CC=CC=C2O1&*C*&*C*&*C*&*C*&*S(*)(=O)=O&*C=C(*)*&*O&&*NN&&
*O&*C*&*C1=CN(*)C2=CC=CC=C12&*C*&*C1=C(*)C(*)=CC=C1&*F&&*Cl&&
COC1=CC=C2C(=O)C=C(C3=CC=NC=C3)OC2=C1&&&
CC(C)N1CCC(C(=O)N2CCN(C3(CNCC4=CC=C5OCOC5=C4)CCCCC3)CC2)(C2=CC=C(Cl)C=C2)CC1&&&
*C&*OC(*)=O&*C1=CC=CC(*)=C1&*C1=CC=CC(*)=C1&*NC(*)=O&*C*&*C1=CC=CC(*)=C1&*NC(=O)N*&*C*&*C1=CC=CC=C1&&&
CCCN1CC2(CCNC2)C2=C1C=C(Cl)C(O)=C2Cl&&&
CN(C)C(=S)SC(C(=O)N1CCCCC1)C1=CC=CC([N+](=O)[O-])=C1&&&
*C&*C1=CC=C(*)C=C1&*C1=NN(*)C(=O)C(*)=C1*&*N&&*C*^*NC(*)=O^*C^*C1=CC=C(*)C=C1&&&*Cl&&&
*C&*C1=CC=NC(*)=C1&*NC(*)=O&*C1=CC=CN=C1&&&
*C&*O*&*C1=CC=C(*)C=C1&*C1C(=O)N(*)CC(=O)N1*&*C1CCCCCC1&&*C*^*C*&*C*&*N1CCN(*)CC1&*C1=CC=CC(*)=C1*&*Cl&&*Cl&&
CC1=CC=CC(CNC(=O)NC2=CC=C(OC(F)(F)F)C=C2)=C1&&&
CC1=CC(C(N)=O)=CC=C1N1C(C)=CC(C(=O)CSC2=NN=C(NC(=O)C3=CC=CC=C3C)S2)=C1C&&&
CNCC1=CC=C(OCC2=CC=CC=C2)C=C1C1=CC=C(C(F)(F)F)N=C1&&&
*C&*OC1=NC(*)=CC=C1*&*C(=NO)N1CCCCC1&&*C1=CC=C2C=CC=CC2=N1&&
*C(=O)N1CCC2=C(C1)[NH]C1=CC=CC=C21&*C1=CC=C2OCCOC2=C1&&&
*C&*C*&*O*&*C1=CC=CC=C1*&*C1=COC(N2CCN(*)CC2)=N1&*C*&*C*&*C*&*N(*)C&*C&&&
CN1C=CN=C1CN1CC2COCC2(COCC2=CSC=C2)C1&&&
*C&*O[N+]1=CC=CC(*)=C1&*C*&*N*&*C*&*C1=CC=CC(*)=C1&*C1=CC(*)=CC(*)=C1&*F&&*F&&
BrC1=CC=CC(C2=NN(CC3=CC=CC=C3)C(C3=CC=CS3)C2)=C1&&&
*C&*C*&*C1=CC(*)=C2N=C(*)[NH]C2=C1&*C&&*C1=CN=C(N)C(*)=C1^*C1=NC2=CC=CC=C2S1&&&
*C&*SC(=NC#N)N*&*C*&*C*&*C*&*C*&*C1NC(=O)C(*)NC(=O)C(*)NC(=O)C2CCCCN2C(=O)C(*)NC1=O&*C*&*C(*)C^*C*^*C&*C1=CC=CC=C1^*C*&&&
COC1=CC=C(C2CC(C3=CC=CO3)=NCCO2)C=C1OC&&&
*C&*C*&*SC1=NN=C(*)N1*&*C*&*C(=O)NC1=NC=C(*)S1^*C1=CC=CS1^*C&&&&&
CC(C)CC1CNC(=O)CC=CCC(C(=O)NC(C(=O)NCC(=O)OC(C)(C)C)C(C)C)C(OS(=O)(=O)C(C)C)COS(=O)(=O)C2=CC=C(N)C=C2)COC1=O&&&
COC1=CC=CC=C1C1=CC=C(OC(=O)C2CCN(C(C)=O)CC2)C=C1&&&
*C&*C*&*O*&*C1=CC=C2C(*)=CC(*)=NC2=N1&*O*&*C*^*C^*C*&&&*O*&*C1=CC=C2N=C(*)SC2=C1&*C1=CC=CC=C1&&&
*C&*C1C(=O)N2C1SC(*)(C)C2*&*N*&*C*^*C(=O)O^*C1=CC=CC(*)=C1&&&*[N+](=O)[O-]&&&
COC1=CC=C(C2NC(=O)C3=C(C)N=C(NC(=O)C(C)C)N=C3O2)C(OC)=C1&&&
O=[N+]([O-])C1=CC=C(CNC2=NC3=CC=CC=C3O2)C=C1&&&
*C(=O)O&*C*&*C1=CC=C2C(=O)N(*)C(=O)C2=C1&*C(*)(F)F&*F&&&
*C&*C1=CC=C(*)C=C1&*C*&*NC(=O)NC1=NC(*)=CS1&*C1=CC=C(*)C=C1&*C&&&
CC1=NN2C(=O)OC(C3=CC=CC=C3)=NC2=C1&&&
*C&*O*&*C1=CC=C(*)C(*)=C1&*C=C1SC(=O)N(*)C1=O&*C*^*O*^*C(=O)NC1=NOC(*)=C1&*C&*C&&&&&
CCN(CC)C1=CC=C2[NH]C(=O)C(C(C3=NN=NN3C3=CC=C4OCCOC4=C3)N3CCOCC3)=CC2=C1&&&
*NC(*)=O&*C1=CC=CC=C1*&*Cl^*C1=C(*)N(*)N=C1&&*Br&&*C*^*C*&*C1=CC=C(*)C=C1&*F&&&
*C&*O*&*C1=CC=C(*)C(*)=C1&*N(C)S(*)(=O)=O&*C^*NC(*)=O&&*C*&*OC(*)=O&*C*&*C1=CC=C(*)C(*)=C1&*F&&*F&&
*C&*O*&*C1=CC=CC=C1*&*N1CCN(*)CC1&*C*&*C*&*C(*)*&*C*&*C(=O)N(*)*^*CC(C)C^*C*&&&*C1=CC(*)=CC(*)=C1^*C1=CC=CC(*)=C1^*C(*)(F
*C&*C(=O)N1CCN(*)CC1&*C1=CC=CC=C1*&*N*&*C1=CC=CC=C1*&*NC(*)=O&*C1=CC=C(*)C=C1&*Cl&&&
COC(=O)CC1(C2=CC=C(OC3CCN(C(=N)N)CC3)C=C2)CC(=O)N(CC2=CC=C(Cl)C=C2Cl)C(=O)C2=CC=CC=C21&&&
*C&*OC(*)=O&*C1=CN=C(SC2=NC=CN2*)C(*)=C1&*OC(*)=O&*C^*Cl&&&&
*C&*N(*)C&*C1CCC(*)C1&*C1=CC=C(*)C=C1&*NC(*)=O&*C1=CC=C(*)C=C1&*C1=CC=CN=C1&&&
*C&*C(*)=O&*C1=CC=CC(*)=C1&*NC(=O)C(=O)N*&*C*&*C*&*C*&*C1CCN(*)CC1&*C(*)=O&*C1=CC=C(*)C=C1&*F&&&
*C&*C*&*C*&*C*&*C*&*C*&*C*&*C*&*C*&*C*&*C(=O)C1=NCCC2=CC(*)=C(*)C=C12&*O*&*C^*O*&&*C&&&
*C&*C(*)(*)*&*O&&*C1=CC=CC=C1&*C1CC2CCC(C1)N2*^*OC(*)=O&*C1=CC=CC=C1*&*NC(*)=O&*C1=CC=C(*)C=C1&*F&&&
O=C(O)C1=C(C2=CC=CC=C2)C2=CC=CC(CN3CCC(CNS(=O)(=O)C4=CC=CC5=CC=CC=C45)CC3)=C2O1&&&
CC1=CC=CC=C1CSC1=NN=C(C2=CC=C(S(=O)(=O)N3CCOCC3)C=C2)O1&&&
*C&*O*&*C1=CN=C2C(*)=C(*)C(*)=CC2=C1&*O*&*C^*OC(*)=O&&*C1=CC=CC=C1^*C*&&*N1CCCCC1&&&
CC1OC(OC2C(OC3C(OC4C(OCCC5=CC=C(O)C(O)=C5)C(C)OC(=O)C5=C(O)C=C(O)C=C5C4=O)OC(CO)C(OC4OC(CO)C(O)C(O)C4O)C3O)OC(C)C(O)C2O)C
CC1=NC2=CC=CC=C2N1CCCCNC(=O)C1CCC(=O)N(C2CC2)C1&&&
*C&*O*&*C1=CC=CC=C1*&*C(*)=O&*C*&*OC(*)=O&*C1=CC=C(*)C=C1&*N&&&
O=C(C(=NNC1=CC=C2C=CC=CC2=N1)[N+](=O)[O-])C1=CC=CC=C1&&&
N=C(N)NCCCC(NC(=O)C1CC2CCCCC2N1C(=O)C1=CN=CC=N1)C(=O)C1=NC=CS1&&&
CCN=C1N(CC)CC2C(O)C(CO)N12&&&
CCN1C(=O)C(=CC2=CC=C(OC3=CC=CC=C3)C=C2)SC1=S&&&
*C1OC2CC(=O)OC2C(*)C1*&*O&&*O&*O*^*C1OC(*)C(*)C(*)C1*&*O&&*O&*C*^*O^*O&&&&
CN(C)S(=O)(=O)C1=CC=CC(NC(=O)CN2C(=O)NC(C)(C3=CC=CC=C3)C2=O)=C1&&&
COC1=CC(Br)=CC(OC)=C1OC(C1=C(O)C=C(Br)C=C1OC)C1=C(C)C=C2OC(C)(C)C=CC2=C1OC&&&
*C&*N(*)C&*C*&*C*&*C*&*N=C(N*)NC#N&*C1=CC=CC=C1*&*NC(*)=O&*C(*)*&*C&&*S*^*C1CCCCC1&&&
*NC(=O)C1=NN(*)C(*)=C1*&*C1=CC=CC(*)=C1&*Br^*C1=CC=C(*)C=C1&&*Cl^*C1=CC=CC=C1&&&*SC(*)=O^*C*&*C1=CC=C(*)C=C1&*Cl&&&
*C&*OC(=O)N=C1[NH]N=C(*)S1&*C1=CC=C(*)C=C1&*O*&*C&&&
CN(CCO)C1=NC2=C(C=NN2C)C(=O)N1C1=CC=CC=C1Cl&&&
*C&*C1=CC=C(*)C=C1&*C1=NN=C(*)O1&*C*&*C1=CC(=O)N2N=C(*)SC2=N1&*C*&*N1CCN(*)CC1&*C1=CC=CC(*)=C1&*C&&&
*C&*N(*)C&*C*&*C*&*C*&*NC1=NC(N5CCCC2)=NC(N2CCCC2)=N1&&&
*C&*C1=CC=C(*)C=C1&*C1=C2C=NN(*)C2=NC=N1&*N*&*C1=CC=CC=C1&&&
CCCCCCCCCCCCCCCC(=O)NC(CO)C(O)C(O)CC(O)C(C)C(=O)O&&&
CSCCC(C1=CC=C(O)C=C1)C1=CC=C(O)C=C1&&&
O=C(NCC1=N[NH]C2=CC=CC=C12)NCC1=CC=C2OCOC2=C1&&&
*C&*C1=CC(*)=CC(*)=C1&*C&&*C*^*C1=CN(*)C(N2CCCC(*)C2)=N1&*NC(*)=O&*C1=CN=CC=N1^*C&&&&
COC1=NC(N)=NC2=C1N=CN2C1OC(COP(=O)(NC(C)C(=O)OCC2=CC=CC=C2)NC(C(=O)OCC2=CC=CC=C2)C(C)C)C2OC12&&&
*C&*C1=CC(=O)C=C2OC=C(*)C2=C1&*C1=CC=CC=C1*&*C#N&&&
CCCCN(C)CC1=C[NH]C2=CC=CC=C12&&&
COC1=CC(OC)=C(C2=CSC(NN=C3CCCC3)=N2)C=C1OC&&&
O=C(NCC1=CC=CS1)C1=CC(=O)OC2=C1&&&
*C&*C(*)C&*C1=NC=CN1*&*C1=CC=C(*)N=N1&*C1CCN(S(*)(=O)=O)CC1&*C1=C[NH]N=C1*&*C(*)(C)C&*C&&&
*C&*O*&*C1=CC=C(*)C=C1&*SC1=NN=C(NC(*)=O)S1&*C*&*C1=CC(=O)N2C=CSC2=N1&&&
O=C1SC2=C(SC=C2)C(=O)N1CCC(=O)N1CCN(C2=CC=C([N+](=O)[O-])C=C2)CC1&&&
*C&*C(*)C&*C12CC3(*)CC(C)(C1*)C1C(CCC3C13CO3)O2&*C&&*O*^*C*&*C1=CC=CC=C1&&&
*C&*C1=CC=C(*)C(*)=C1&*C1=NC2=C(CCCC2)N1*&*C*^*C^*C*&&&*C*&*N1CCCC1=O&&&
*C&*C(=O)N1CCN(S(*)(=O)=O)CC1&*C1=CC2=CC=CC=C2N1*&*C&&&
*C(*)=C&*C&&*C1CCC(*)C(*)C1^*C&&*NC(*)=O^*C1=C(*)N(S(*)(=O)=O)N=C1&*C1=CC=C(*)C=C1&*S(*)(=O)=O^*C^*C&&&&&
CCCCC(NC(=O)C(CO)NC(=O)C1=CC=CC(NC(=O)NC2=CC=C(Cl)C(C)=C2)=C1)C(=O)NC(C)C(=O)O&&&
*C&*C1=CC=CC=C1*&*NS(*)(=O)=O&*C*&*C(=O)N(*)*&*C*&*C1=CC=C(*)C=C1^*C1=CC=C(*)C=C1^*C(=O)O&*C*&&&*S(*)(=O)=O&*C&&&
*C&*O*&*C1=CN=CC(*)=C1&*C1=CC=NC(*)=C1&*C1CCN(*)C1&*O*&*C1=CC=C(*)C=C1&*S(*)(=O)=O&*C&&&
*C&*C*&*OC(*)=O&*C1=C(*)C(*)=C(*)[NH]1&*C&&*C(*)=O^*C*^*C^*OC(*)=O&&&*C1=CC=C(*)O1&*C(*)=O&*C1=CC=CC=C1&&&
CC1=CC=CC=C1CN1CCN(C(=O)CC2=CC=C(NC(=O)C3CCCN(C(=O)C4CCCCC4)C3)C=C2)CC1&&&
C1=CC(C2=NC=CC(NC3CC(C4=CC=CC=C4)NC3)=N2)=CC=N1&&&
COC1=CC=C(C2=CC(=O)N=C(N3CCOCC3)[NH]2)C=C1&&&
CCOC(=O)C1CCCN(C2=NC=NC3=C2N=C2C=CC=CC2=C23)C1&&&
*O&*C1=CC(*)=C(*)C(*)=C1&*Cl&&*C1=C(*)C=C(*)C(*)=C1^*F^*Cl&*F&&&*C(*)*^*N*&*C1=CC=C(*)C=C1^*C1=CC=CC2=C1C=C[NH]2^*C(*)(F)F&&&*
*N&*C1=CC=NC(*)=C1&*N*&*C*&*C(=O)N1CCCN(*)CC1&*C1CCN(*)CC1&*C1=CC=CC=C1&&&
*C&*O*&*N1CC(*)(*)C1&*NC(*)=O&*C(*)*^*C^*C*&&&*C*^*C1=CC=C2N=C(*)SC2=C1^*C(=O)N1CCCC1&*C1=CC=C2C=C(*)OC2=C1&&&*O*&*C*&*C*
COC1=CC=C(OCCCCCN2C(=O)C(NC(=O)C3=CC=C(Cl)C=C3)C(=O)N(C3=CC=CC=C3)C2=O)C=C1&&&
O=C(O)C1=CC=CC(N2CCN(C(=O)C3(O)CC4=CC(I)=CC=C4O3)CC2)=C1&&&
*C&*O*&*C1=CC=C(*)C=C1&*NC(*)=O&*C*&*C*&*C=C1SC(=S)N(*)C1=O&*C1=CC=C(*)C(*)=C1&*O*&*C^*O*&&*C&&&
*C&*C*&*NC1=NC(S*)=NC=C1*&*C(=O)O&&*C(*)*^*C&&*NC(*)=O^*C1=CC=C(*)C(*)=C1*&*Cl&&*Cl&*Cl&&
O=C(O)CC1CN(CC#CC2=CC=C3OCOC3=C2)CCN1C1=NC=CC=N1&&&
COC1=CC2=C(C(O)=C1OC)C(=O)C=C(C1=CC=C(C(F)(F)F)C=C1)O2&&&
*C&*O*&*C*&*C*&*OC(*)=O&*C1CC2(*)CC(*)(C)CC=C2N(*)C1=O&*C*&*C(=O)N1CCCCC1^*C*&&*C*^*C^*C1=CCCCC1&&&&&
CN(C)CCN1C(SCC(=O)C2=CC=C(F)C=C2)=NC2=CC=CC=C2C1=O&&&
CC1=CC2=C(C=C1CC1=CC=C(C(=O)O)S1)C(CCO)=CC(=O)O2&&&
*C=C1CCCC(=CC2=CC=C(OCC3=CC=CC=C3)C=C2)C1=O&*C1=CC=C(*)C=C1&*O*&*C*&*C1=CC=CC=C1&&&
CC(NC1COP(=O)(C2=CC=CC=C2)OC1)C1=CC=CC=C1&&&
CCCCOC(OP(=O)(O)O)P(=O)(O)O&&&
*C&*O*&*C1=CC=C(*)C=C1&*C1=CC2=NC(*)=C(*)C(*)=C2C=C1&*C(*)C&*C^*F&&&*F&&
COC1=CC=CC(C2=CC=CC(N3N=CC4=C3C3=CC=CC=C3CC4)=C2)=C1&&&
NC1=CC=C(NC2CC(=O)N(C3=CC=C(N4CC(N5C=CN=N5)C4)C=C3)C2=O)C(Cl)=C1&&&
COC1=CC=C(SC2=CC=C(C3CN(C(=O)OC(C)(C)C)CCC3C(=O)NO)C=C2)C=C1&&&
CC(C)CC(NC(=O)OCC1=CC=CC=C1)C(=O)NC(C=CS(=O)(=O)NC1=CC=CC=C1)CCC(=O)NCCN1CCOCC1&&&
*C(N)=O&*C1=CSC(*)=N1&*C(=O)N1CC(*)C=C2CC(*)C(*)CC21&*C*&*C1=CC=CC=C1^*O&&&*N&&
CCCN(C(=O)C1=CC=C(S(=O)(=O)N2CCOCC2)C=C1)C(C)C1=NC(=O)C2=CC=CC=C2[NH]1&&&
CC1=C(CN2CC(C)(C)OCC2C)C2=CC(C#N)=CC=C2N1C1=CC=C(C(=O)O)C=C1&&&
O=C(C1=CC=CC=C1)C1=CC=C(O)C(C(=O)N2CCOCC2)=C1&&&
*N1C=CC2=C1N=CN=C2N&*C1OC(*)C(*)C1*&*C*&*F^*F&&&*O&&
O=[N+]([O-])C1=CC=C(CSC2=CC=C(NC3=NCCN3)N=N2)C=C1&&&
*C&*C(*)C&*C(*)*&*NC(*)=O&*C1=CC=CC2=CC=CC=C12^*NC(*)=O&&*C(*)*&*C=C*&*S(*)(=O)=O^*C*^*C1=CC=CC=C1&*C*&&&*C1=CC=CC=C1&&&
CCCCC1=CC(C2=CC=C(C(F)(F)F)C=C2)=NN=C1NCC1=CC=C(C2=CC=CC=C2C2=N[NH]N=N2)C=C1&&&
COC1=C(C)C2=C(C(=O)OC2)C(O)=C1CC=C(C)CCC(N)C(=O)O&&&
*C&*C1=CC=C(*)C(*)=C1&*C&&*C(=O)N1CCN(*)CC1^*C1CCN(S(*)(=O)=O)CC1&*C1=CC=CC2=NON=C12&&&
*C&*C*&*OP(*)(=O)OCC&*C(*)*&*OC(*)=O&*C*^*C1=CC=CC=C1^*OP(*)(=O)OCC(=O)OCC(C)(C)C&&&*C*&*C(*)(C)C&*C&&&
O=C(C1=CC=C(Cl)C=N1)N1CCC2CCCC2(COCC2=CC=C(F)C=N2)C1&&&
*C&*C*&*C*&*C*&*C*&*C*&*C*&*C(*)=O&*C=C*&*NC=O&&&
*C&*C(=O)N(*)C&*C(*)*&*C*&*C1=CC=CC(*)=C1^*NS(*)(=O)=O^*C(=N)N&*C1=CC=C2C(*)=CC(*)=CC2=C1&&&*I&&*I&&
COC(=O)C1=C(C)N(C2=CC=C(OC)C=C2OC)C(=S)NC1C1=CC=CC(OC)=C1OC&&&
*C&*C(*)(*)C&*C*&*C(=O)O^*C*&&*C(=O)N1CCCC1*&*NC(*)=O&*C*&*C(*)*&*C*&*O^*C*&&*C1=CC=CC=C1&&&
O=C1C(=CC2=CC=CC([N+](=O)[O-])=C2)C2CCCN1C2&&&
CC1=CC=C(NC(=O)CC2SC(NC3=CC=C(Cl)C=C3)=NC2=O)N=C1&&&
CS(=O)(=O)C1=CC=C(COCN2C=C(C(F)(F)F)C=N2)C=C1[N+](=O)[O-]&&&
COC1=CC=C(Br)C=C1CN1CC2=C(C1)C(C1=CN=C(N(C)C)N=C1)=N[NH]2&&&
*C&*C1=CN=C(S(*)(=O)=O)N1*&*C(*)*&*OC(*)=O^*C1CCCCC1^*C*^*C1=CC=C(*)C(*)=C1&&*C1=CN(*)N=C1*&*Cl&*C1=CC=C(*)C=C1&&*Cl^*[N+](=O)
*C&*C(*)(C)C&*C1=CSC2=C1C(SC1=NC=CN1*)=NCC2&*C1=CC=CN=C1&&&
COC1=CC=C2C=CC(S(=O)(=O)NC(C(=O)O)C(=O)NC(C)(C)C3=CC=CC=C3)=CC2=C1&&&
*C&*C(*)=O&*C1=CC=C(*)C=C1&*NC(*)=O&*C*&*OC(*)=O&*C*&*C1CCN(S(*)(=O)=O)CC1&*C1=CC=C2C(*)=CC=NC2=C1&*Cl&&&
*C&*C*&*C*&*C*&*C*&*C1=CC=C2C(*)=CN(*)C2=C1&*OC(*)=O&*C*^*Br^*C1CCCO1&&&&&
CC1=NOC(C(=O)NC2=CC=CC=C2O)=N1&&&
*C=C&*C(*)C&*C1C=CC(*)CC1&*C*&*OC(*)=O&*C*&*C1OC(=C2C=CC3(OO2)C=C2CCN(*)C2C(*)C3*)CC1*&*C*&*OC(*)=O^*OC(*)=O^*C&*C^*C1=CC
*C&*C1=CC(*)=C(*)C(*)=C1&*C&&*O*^*C*^*C^*C1CN(*)C(=O)O1&&&*C1=CC=C(*)C=C1&*C(=O)C1=NC2=CC=CC=C2[NH]1&&&
CCOC(=O)C1=C(C)OC(COC2=CC=C(F)C=C2)=C1&&&
*C&*C1=CC=C(*)C(*)=C1&*F&&*C*^*NC(=O)C1=NOC(*)=C1&*C*&*O*&*C1=CC=CC=C1&&&
*N&*C(*)*&*C*&*S*^*C(=O)O^*C1(*)C2=CC=CC=C2C2=CC=CC=C21&&&*C1=CC=C(*)C=C1&*Cl&&&
COC1=CC=C(S(=O)(=O)NNC(=O)C2=CC=C(O)C(O)=C2)C=C1OC&&&
O=C(CNC(=O)C1CCC=CC1)NC1=NC=C(Cl)C=C1Cl&&&
*C&*C(*)=O&*C1=CN(*)C(*)=C1*&*C#N&&*C1=CC=CC=C1&*C&&
*C&*C*&*NC(*)=O&*C1=C[NH]C2=C1C=CC=C2*&*C(*)=O&*C&&&
*C&*C1=CC=C2C(=C1)CN(*)CC2*&*C*&*N^*C*&&*C1=CC=C(*)C(*)=C1&*Cl&&*Cl&&
COC(=O)C(CC1=CC=CC=C1)NC(=O)C(CC(C)C)NC(=O)C(NC(=O)OC(C)(C)C)C1=CC=CC=C1&&&
ClC1=CC=CC=C1CN1CC2CCC(C1)N2CC1=CC=C2OCOC2=C1&&&
O=C(NC1=CC=CN=C1)C1=CC=C2[NH]C(C3=CC=CC=C3)=NC2=C1&&&
CCOC(=O)C(=O)C1=C(NC2=CC=CC(Cl)=C2)C=C2CCN(C(=O)C3=CC=CC=C3)CCC2=C1O&&&
COCCN(CC1=CC2=CC(C)=CC=C2[NH]C1=O)C(=O)CN(C)CC1CCCO1&&&
C#CC(CN1CCN(C2=CC=CC=C2C(=O)C2=CC=CC=C2)CC1)N1CCOCC1&&&
C1=CC=C2C(=C1)C=CN2CC1CCCN1C1=NC=NC2=C1C=C[NH]2&&&
*C&*O*&*C1=CC=C(*)C(*)=C1&*C(*)*&*C#N^*O*&*N1N=CN=N1^*C&&&&&
CN1CCC(NS(=O)(=O)C2=CC=C(N)S2)C1&&&
CCCCCCCCCCOP(=O)(OC)OC(CCCCCCCCC)CN1C=C(CN2C=NC3=C(F)N=CN=C32)N=N1&&&
CCOC(=O)N1CCN(C(=O)C2=CC=CC(S(=O)(=O)N(CC(C)C)C3=CC=CC=C3)=C2)CC1&&&
O=C(NCCC1=CC=CC=C1)C1=CC=C(C2=CC=C([N+](=O)[O-])C=C2)O1&&&
CN(C)C(=O)CN1CCC(NC(=O)C2=CC(Cl)=C3[NH]N=C(C4=CC=NC(N)=C4)C3=C2)CC1&&&
*C&*C(=O)NS(*)(=O)=O&*C1=CC=C(*)C(*)=C1&*Cl&&*O*^*C1=CC=C(*)C(*)=C1&*Cl&&*Cl&&
CN(C(=O)CN1N=C2C3=CC=CC=C3CCC2CC1=O)C1=CC=C(C(C)(C)C)C=C1&&&
CC1CCCC(C)N1C(=O)COC(=O)CN1N=NC2=CC=CC=C21&&&
CC1=CC=C(CCC(=O)NC2=CC=C(Br)C=N2)C=C1&&&
*C&*NC(*)=O&*C(*)*&*O&&*C1CC(C)CN(*)C1^*C&&&
COC(=O)C12CCCC(C)C1C1=CCC3C4(C)CC(=O)C(C)C4(C)CCC3(C)C1(C)CC2&&&
*C&*O*&*C1=CC=C(*)C(*)=C1&*C*&*C*^*O*^*NC(*)=O&*C&*C1CCCN(S(=O)(=O)N2CCN(*)CC2)C1&&&*C1=CC=C(*)C(*)=C1&*C&&*C&&
O=C(O)CC1=CC(=O)OC2=CC(OCC3=NC4=CC(Cl)=CC=C4N3CCCCCOC3=CC(Cl)=CC(Cl)=C3)=CC=C12&&&
*O&*C1=CC=C(*)C(*)=C1&*C(*)(F)F&*F^*C*&&*N(*)*&*C*&*C1CCCO1^*C*&&*C1=CC=CC=C1&&&
*C&*O*&*C*&*C*&*N1CCN(*)CC1&*C1CSC(*)(*)SC1&*C#N&&*C1=CC=C(*)C=C1^*S*&*C&&&
*C1=NC2=C(*)C(*)=CC=C2[NH]1&*C1=CC=CC(*)=C1&*C*^*C1CCCCC1^*N1CCCC1&&*O*&&*C*&*C*&*N1CCCCCC1&&&
*C&*C1=NSC(*)=C1*&*N&&*C*^*C1=CC=CC=C1&&&
*C1=CC=CC=C1&*C*&*NC1=NC(*)=C(*)N(*)C1=O&*Cl&&*O*^*C1=CC=CC=C1^*C*&&*NC1=NC2=CC=CC=C2[NH]1&&&
*C&*C*&*C*&*C1=CC(=O)N(*)N=C1&*C1CCN(S(*)(=O)=O)CC1&*C*&*C1=CC=CC=C1&&&
*C(N)=O&*C1=CN(C2=NC=CC=N2)N=C1&&&
CCC(C(=O)O)C1=CC=CC(C2=CC(F)=CC(F)=C2)=C1&&&
CCCCC(CC)C(=O)NC(=O)C1=CC=CC=C1&&&
CCOC1=CC=CC=C1NC(=O)C1=CC=C(NC(=O)CCC(=O)N2CCOCC2)C=C1&&&
O=C(NC1=NC2=CC=CC=C2[NH]1)NC1=CC=CC=C1Cl&&&
*C&*C1CCC(*)(*)CC1&*C*&*O^*C1=CC=CN=C1&&&&
CCC(C)C(NC(=O)C(CC1=CC=C(NC(=N)N)C=C1)NC(=O)OC(C)(C)C)C(=O)OC&&&
COC1=CC=C(C(=O)COC(=O)C2CC2)C=C1S(=O)(=O)N1CCSCC1&&&
O=CN(O)CCC(CCC(=O)N1CCOCC1)C(=O)N1CCOCC1&&&
*C&*C*&*C*&*C*&*C*&*C(=O)N(*)CCCCC&*C*&*C1=NN(*)C(*)=C1*&*C1=CC=C(*)C=C1&*Cl^*C1=CC=C(*)C(*)=C1&&*Cl^*C=N*&*Cl^*C*&&&*C*&*C*
CCCCCC(=O)OC1=C(OC)C=C(Cl)C2=C1[NH]N(C(C)C(=O)O)C2=O&&&
O=C(C1=CC(F)=CC2=C1OCO2)N1CCCC(C2=NC=CC=N2)C1&&&
*C&*C(*)C&*C*&*C(=O)N(*)*&*C*&*SC1=NN=C2C=CC=CN12^*C1CCS(=O)(=O)C1&&&&
*C&*C1=CC=CC=C1*&*C*&*C1=C2N=CN(*)C2=NC=N1&*N*&*C1=CC=C(*)C(*)=C1&*I&&*F&&
NC(=O)C1=CC=CC(C2=CC3=CN=CN=C3N=C2C2=CN=C(NC(=O)C3=CC=C(F)C=C3)S2)=C1&&&
CCCCCCOC(=O)C=CC1=CC=C(O)C(O)=C1&&&
*NC(*)=O&*C*&*C1=CC=CC=C1*^*C1=CC=C2C(=C1)C(*)=CN2*^*F&*C1=CC=C2OCOC2=C1&&&&*Br&&
CC(C1=NC2=CC=CN=C2N1CC1=CC=C(C#N)C=C1)N(CC1=CC=CS1)C(=O)C1CCOCC1&&&
CCC(=O)NC1=NC2=C(CCC3=CC=CC=C32)S1&&&
CC1=C(C(=O)NC2=CC=C(S(=O)(=O)NC3=NC=CC=N3)C=C2)OC2=CC=C(N3C=NC=N3)C=C12&&&
CN(C(=O)CN1C(=O)OC(C)(C)C1=O)C1CCCCCC1&&&
*C&*C*&*C*&*C1CN(S(*)(=O)=O)CC1*&*C(=O)NO&&*S(*)(=O)=O^*C1=CC=C(*)C=C1&*O*&*C1=CC=C(*)C=C1&*O*&*C&&&
CS(=O)(=O)OCC(CNC(=O)OC(C)(C)C)N1N=C2C(=CC3=CC=CC=C3)CCCC2C1C1=CC=C(N2C=CN=C2)C=C1&&&
O=C(CCCN1C(=O)C2=CC=CC=C2C1=O)N1CCC(CC2=CC=CC=C2)CC1&&&
CC1=CC=C(N2C(C)=CC(C(=O)O)=C2C)C2=C1SC=C2&&&
*C(=O)NC1=NN=C(*)S1&*C*&*C1=CC=NC=C1^*C1CC(=O)N(*)C1&&*C1=CC=CC(*)=C1&*Cl&&&
*C&*C*&*SC1=NC(*)=C2C=C(*)C=CC2=N1&*S*&*C^*Cl&&&&
N#CC1=CC2=C(OC3=CC=CC=C3)C=NC=C2[NH]1&&&
*C&*OC(*)=O&*C1=CC=C(*)C=C1&*C(*)*&*NC(*)=O&*C1=CC=CC(*)=C1^*OC(*)=O^*[N+](=O)[O-]&*C*&&&*C1=CC=CO1&&&
CCC1=CC=C(C(=O)NC2CCN(C3=CN=CC=N3)CC2)C=C1&&&
*C&*C1=CCC2C3CC=C4CC(*)CCC4(*)C3CCC12*&*OC(*)=O&*C*^*C^*C*&&*O^*C1=CC=C(*)C(*)=C1&&&*O&&*O&&
C=C(C)C1C(=O)C2=C3C(=CC4=C2N1C1=C4CC2CCC4C(C)(C=CC=C(C)C(=O)N(C)C)C(O)CCC4(C)C12C)C1=CC(C)(C)OC(*)(C)C1C3O&&&
CCC(CC)OC1C(=O)C(C(N)=O)=CC2(CCCC2)C1C1=CC=CC=C1&&&
*C1=CC(*)=C(*)C(=O)C2=C1C=CC(*)O2&*C1=CC=CC=C1*&*[N+](=O)[O-]^*O&&&*C1=CC=CC=C1&*O&&
N=C1N(CC(=O)NC2=CC=C3OCCOC3=C2)C2=CC=CC=C2N1CC1=CC=CC=C1F&&&
COC1=CC(C2=CN=C3C=CC=CC3=N2)=CC=C1OCCOC1=CC=C(CC2SC(=O)NC2=O)C=C1&&&
OC1(C2=CC=C(C3=NC4=CC(F)=CC=C4S3)C=C2)CCN(CC2=CC=C(OC3=CC=C(Cl)C=C3)C=C2)CC1&&&
CNC1=NC(N)=C2N=CN=C(N)C2=N1&&&
*C(=O)N1CCOCC1&*C(*)*&*C*&*C1CCCC1^*C1=CC=C2N=CN(*)C(=O)C2=C1&&*[N+](=O)[O-]&&&
*C&*C(*)C&*C(*)*&*NC(*)=O&*C*^*C(=O)N1C=C(*)C2=CC=CC=C21^*NC(=O)N(*)*&*C&*C*&&&*C(*)(*)C^*C1=CC=CC=C1^*C&&&&*N&&
*C&*C1=C2C(=N[NH]1)C(=O)N(*)C2*&*C1=CC=CC=C1*&*O*^*C1=CC=C(*)C=C1^*C*&*C1=CSC=C1&*C*&&&*O&&&
*C1C2=C(N=C3C4=CC=CC=C4C(=O)C31)C1=CC=CC=C1C=C2&*N1CCNCC1&&&
COC(=O)N1C(C2=CC=CC=C2)CC2CCC1C2&&&
CC(C)COC1=CC=C(C(CN2CCC(C(N)=O)CC2)C2=CC=CC=C2)C=C1&&&
*C&*C1=CC2=NC(*)=CC=C2C=C1&*C*&*C1=NN(*)C(=O)C2=CC=CC=C12&*C*&*C1=CC=C(*)C=C1&*C1=CC=C(*)C=C1&*O*&*C(*)(F)F&*F&&&
*C&*C(*)C&*O*&*C1=CC=C(*)C=C1&*C1C(=O)N(*)C1*&*C*&*C1=NN=N[NH]1^*C1=CC=CC=C1&&&&
*C&*C(=O)N(*)*&*C*&*C1=CC=CO1^*C(*)*&&*C*&*C1=C[NH]C2=CC=CC=C12^*NC(=O)N1CCOC(*)C1&&*C1=CC=CC(*)=C1&*F&&&
*C&*O*&*C1=CC(*)=CC(*)=C1&*NC(*)=O&*C1=CC=C(*)C(*)=C1^*O*^*C&*C&&*NC1=NC=NC2=CN=C(N3CCN(*)CC3)N=C12&&*C*&*C1=CC=CS1&&&
*NC(*)=O&*C*&*C1=CC=CC(*)=C1^*C1=CC=CC(*)=C1^*C(*)(F)F&*C(=O)N1CC2=CC=C(*)C=C2C1&*F&*C*&&&*N1CCNCC1&&&
*C&*O*&*C1=CC(*)=C(*)C(*)=C1&*C1=CC2=C(S1)C(=O)N(*)C=N2&*C1=CC=C2ON=C(*)C2=C1^*O*^*C&*C^*O*&&&&*C&&&
*C&*C(=O)NN1C(*)=NC2=CC=CC=C2C1=O&*C1=CC=CC=C1*&*N*&*C1=CC=C(*)C=C1&*Cl&&&
*C&*C*&*C*&*N(*)CCC&*C1=CC(*)=C(*)C(*)=C1&*[N+](=O)[O-]&&*C(=O)NS(*)(=O)=O^*C^*O*&&*C1=CC=CC=C1*&*Cl&&&
COC1=CC=C(C2C3=C(CCN2CC2=CC=C(C)O2)C2=CC=CC=C2[NH]3)C=C1&&&
*C&*O*&*C1=CC=C(*)C=C1&*C1=NOC(*)=C1*&*C1CCN(*)CC1&*C(=O)N1CC2=CC=CC=C2C1^*C&&&&
CC(NC(=O)C(=O)O)C(=O)NCC1=CC=C(OC2=CC=CC=C2)C=C1&&&
COC1=CC=C2C3=C4CNC(=O)C4=C4C(=C3N(C)C2=C1)C=CN4C&&&
C1=CC=C(CN2CCC3(CCN(C(C4=CC=CC=C4)C4=CC=CC=C4)CC3)C2)C=C1&&&
*C&*C1=C2[NH]N=CC2=C2C(=O)N(*)C(=O)N(*)C2=C1&*C1=CC=CC(*)=C1&*F^*C*&&*C*&*N(*)C&*C&&&
*C&*C1=CC(*)=NC(N2CCN(*)CC2)=N1&*C1=CC=CC=C1&&*C1=NC2=CC=CC=C2O1&&
*NC(*)=O&*C*&*C1CCCCN1*^*C*^*C1=CC=CN=C1&*C1=CC=CC(*)=C1&&&*C(*)(F)F&*F&&&
*C&*C1OC(*)C(*)C(*)C1*&*O*&*C1OC(*)C(*)C(*)C1*^*O^*O&&*O&*O&*OC(*)=O&*O*^*C1=CC=C(*)C(*)=C1&*C1OC(*)C(*)C(*)C1*^*OC(*)=O^
*C&*NC(=O)NC1=NOC(*)=C1&*C1=CC=CC=C1*&*O*&*C*&*C1=CC=CC=C1&&&
COC1=CC=C2C(=O)C3=C(C(=O)C2=C1)N=C(C1=CC=CC=C1)[NH]3&&&
CN1C(O)=C2N=C(C3=CC=NC=C3)C=C(NCCO)C2=NC1=O&&&
*C&*O*&*C1=CC=C(*)C(*)=C1&*C*&*C*^*O*^*C(*)=NNC(N)=S&*C&*C&&&&&
CCCC1=CC(=O)OC2=C1C(=O)N=C(OCC)[NH]2&&&
*C&*C(=O)NC1=NON=C1*&*C1=CN(C2=NC3=CC=CC=C3S2)N=N1&&&
CC1CC2=CC=CC=C2N1C(=O)C1=CC=NC(Br)=C1&&&
*NC(*)=O&*C1CCS(=O)(=O)C1&&*C(*)*^*C1=CC=CC=C1*&*F^*C(=O)N1CCN(*)CC1&&*C1=CC=CO1&&&
*C&*C1=CC=NC(*)=C1&*NC(*)=O&*C1=CC=C(*)C(*)=C1&*C*&*C*^*C1=CC=C(*)C(*)=C1^*C1=CN(*)N=C1&*Cl&*C&&*C(N)=O&&&&
O=C(O)CC1=CC=CC(NC2=NC=C(CCO)C(NC3CCCC3)=N2)=C1&&&
*C&*OC1=NOC2=C(*)C3=C(OC(=O)C=C3)C(*)=C12&*C1=CC=CC=C1*&*C^*OS(*)(=O)=O&&*C1=CC=C(*)C=C1&*Br&&&
CC1=NC=C(CNC2CCCCC2)C(NCC2=CC=CO2)=N1&&&
*C&*C*&*N(*)CC&*C*&*C*&*C*&*N(*)*&*C*&*C*^*C*^*N1C(=O)C2=CC=CN=C2C1=O&*C1=CC=C(*)C=C1&&&*F&&&
COC1=CC=C(C2OC3=CC(OC)=CC=C3C(=O)C2OC2OC(CO)C(O)C(O)C2O)C=C1&&&
*C&*N(*)C&*C*&*C*&*C(=O)N(*)*&*C1=CC=CO1&&*C1=CC=C2C(=O)C3=C(CCCC3)[NH]C2=C1&&
NC1=CN=C(C2=CC=C(C3=CC=CC=C3C3=NN=N[NH]3)C=C2F)C=N1&&&
CN(C)CCCN1CCN(C2=CC=C(NC(=O)C=CC3=CC=C(Cl)C=C3)C=C2)CC1&&&
COC1=CC=C(CCC(C)N)C=C1C1=CC(C)=C2N=C(NC3=C(C)ON=C3C)N=C(NC3CCC(N)CC3)C2=C1&&&
CC(C)COC1=CC=C(C2=NC=C(OC3=CC=C(S(=O)(=O)CC4CC4)C=C3)C=N2)C2=C1C=C[NH]2&&&
CC1=CC=C(C(=O)C2=C(O)CN(C)C2=O)C=C1&&&
*C&*C1=NC(*)=C(*)S1&*C&&*C(*)*^*C(=O)N1CCC2=CC=CC=C2C1&&*N1C=CC=CC1=O&&
*C&*C(*)=C1C(=O)C(*)=C2N(*)C3CCCC23C1=O&*S*&*C1=CC=C(*)C=C1^*C1=CC=NC=C1^*[N+](=O)[O-]&&*C1CCCCC1&&&&
CCN(C(=O)NCC1=CC=C(Cl)C=C1)C(C)C1=CN(C)N=C1&&&
CCOC(=O)C1=C(CNC(=O)NC2=CC=C(C(C)CBr)C=C2)N(C)N=C1&&&
*C1=CC=CC=C1&*C*&*C1CN1*&*C1CCN(*)CC1&*C1C2=CC=CC=C2C2=CC=CC=C21&&&
CCN(CC)C1=NC=NC2=C1C1=C(S2)C(=O)N(C2=CC=CC=C2)C=N1&&&
*C&*O*&*C1=CC=C(*)C(*)=C1&*C=C*&*C(*)=O^*O*^*C1=C(*)C2=CN=CC=C2O1&*C&*C&&&&&
CCN(CC)CCNC1=NC2=C3C=CC=CC3=NC2=C(O)[NH]1&&&
CNCCCOC1=CC=C(NC2=NC=CC(C3=CC=CC(NCCN4CCCC4)=C3)=N2)C=C1&&&
CC1(C)CC(C)(C)C2=CC(NC3=CC=C(S(=O)(=O)N4CCCC4)C=C3)=CC=C21&&&
NC(=O)CC(NC(=O)C1=CC=C(NC(=O)C2=CC3=CC=CC=C3S2)C=C1)C1=CC=C(N2CCOCC2=O)C=C1&&&
CC1=NN(C2=CC=CC(Cl)=C2)C2=C1C(=O)[NH]C(CCC1=CC=CC=C1)=N2&&&
O=S(=O)(Cl)C1=CC2=CC(C(Cl)(Cl)Cl)=CC=C2OC1NC1=CC=C(Cl)C=C1&&&
C=CC(C)(C)C1=C(C=C2NC(=O)C(C)NC2=O)[NH]C(C2=CC=CC=C2)=C1&&&
O=C1[NH]C2=CC=CC=C2C2=C1C1=CC=CN=C1[NH]2&&&
*C&*C(*)(C)C&*NC(=O)O*&*C(*)*&*C*&*C1=C[NH]C2=CC=CC=C12^*NC(*)=O&&*C(*)*&*C*&*C1=CC=CC=C1^*C(*)*&&*O&&*C(=O)N1CSC(*)(C)C1*^*
CC1=CC(C)=CC(C2=C(C(C)CNCCCC3=CC=C(F)C=C3)C3=CC=C(C(C)C(=O)N4C5CCC4CC5)C=C3[NH]2)=C1&&&
CC(C)(C)C(=O)NC(=NC1=CC=C(Cl)C=C1)NC1=CC=C(Cl)C=N1&&&
*C&*O*&*C1=CC=C(*)C=C1&*C1=NN(*)C(*)=C1&*C*&*O^*C=C*&&*C1=CC=C(*)C=C1&*O&&&
*C(=O)O&*C*&*C*&*C1=CC=CC2=CC=CC=C12&&&
COC1=CC=C(C2=NC(=S)[NH]C3=C2C(C2=CC=C(OC)C=C2)N2C(C4=CC=CC=C4)=NN=C2N3C2=CC=C(OC)C=C2)C=C1&&&
O=C(O)C1=NN(C2=CC=C(Br)C(Cl)=C2)C(C2=CC=CS2)=C1&&&
*C&*C1=CC(*)=CC(*)=C1&*C&&*NC(*)=O^*C*&*SC1=NN=C(*)N1*&*C1=CN=CC=N1&&*C&&
O=C(COC(=O)C1CCN(S(=O)(=O)C2=CC=C3[NH]C(=O)OC3=C2)CC1)NC1CCCC1&&&
CN=C(NC#N)NC1=CC=C(Cl)N=N1&&&
CCN1C=C[N+](CC2=CC=C(Cl)C=C2)=C1C=NO&&&
CC1=CC=C2C(=N1)C(C1=CC=C(F)C=C1)=CN2CCOCCO&&&
CCCS(=O)(=O)NC1=CC(NC2=NC=NC3=C2C(C)=C(C)O3)=C(F)C=C1I&&&
CC(O)(CS(=O)(=O)C1=CC=C(C(F)(F)F)C=C1)C1=NC(C2=CC=CC=C2C(F)(F)F)=NO1&&&
*O&*C1=CC=C(*)C=C1&*C1=NN(*)C(=S)N1*&*C*&*C*^*C*^*N1CCOCC1&*N1CCN(*)CC1&&&*C1=CC=CC(*)=C1&*Cl&&&
COC1=CC=C(OC)C(C=CC2=CC=NC3=CC=CC=C23)=C1&&&
O=C(NC1CC(OC2CCOCC2)C1)C1=CC=CC=C1Br&&&
*C&*O*&*C*&*C*&*C1C(=O)N(*)S(=O)(=O)N1*&*C*&*C*^*C*^*C*&*C1=CC=CC(*)=C1&*NC(=O)O*&*Br&*C1=CC=CC=C1&&&&&
*C&*C(*)C&*C*&*C*&*O*&*C1OC2COC(*)C2O1&*C*&*C1=CC=C(*)C=C1&*C*&*OC(=O)N(*)N(*)C(=O)O*&*C1CCCCC1&&*C&*C*^*C1=CC=CC=C1&&&
N#CC1=CC=C(C2=CC=C(N3C(=O)C4=CC=CC=C4C3=O)C=C2)C(C2=CC=C(OCCCCO)C=C2)=C1&&&
COC(=O)C(C#N)=C=CC1=C(C(=O)O)C=CC(O)=C1O&&&
CC1=NC(C)=C(C)C(S(=O)(=O)N2CC3=CC=C(CN4CCCCC4)C=C3C2)=N1&&&
*C(=O)O&*C*&*C(*)*&*NC(*)=O&*C1=CC=CC2=NC=CC=C12^*C1=CC=CN(*)C1=O&&*NS(*)(=O)=O&*C1=CC=C(*)C=C1&*Cl&&&
COC1=CC=C(N2C(C)=CC(C(=O)COC3=CC=CC=C3[N+](=O)[O-])=C2C)C=C1&&&
CS(=O)(=O)N1CC2=CC([N+](=O)[O-])=CC=C2C(C2=CC=CC=C2)N2N=CN=C12&&&
COC(=O)C1CCC2(CCN(CC3=CN(C)N=C3C)C2)NC1C1=CC(Cl)=CC=C1F&&&
O=C(C1=CC=C(CN2C=CC=N2)C=C1)N(CCCN1C=CN=C1)CC1CC1&&&
CCOC(=O)C1=C(C)NC2=NN=NN2C1C1=CC=C2OCOC2=C1&&&
*C&*OC(*)=O&*C1=CC=C(*)C=C1&*NC(=O)O*&*C1=CC=C2C(=O)C3(*)CCC2=C13&*C*&*C*&*N(*)CCCl&*C*&*C*&*Cl&&&
*N&*C1=CC=C2C(*)=C(*)SC2=C1&*C(*)=O&*C1=CC=C(*)C=C1^*O^*Cl&&&&&
*C&*N1CC2=CC=CC=C2N(*)CC1=O&*C*&*NC(*)=O&*C*&*C1CC1&&&
CC1(C)C2CCC1(C)C(OC(=O)C=CC1=CC=C(O)C(O)=C1)C2&&&
*C1=CN=C(N)C(*)=C1&*Cl&&*C1=CC=NC(*)=C1^*C1=NC2=CC=CC=C2S1&&&
CC1=CC=C(OCC(SC2=CC=C(Cl)C=C2)N2C=NC=N2)C=C1C&&&
*C&*C1=CC=C(*)C=C1&*C*&*NC(*)=O&*C1=C(*)N(*)C(*)=C1&*C1=CC=CS1&&*C&*C&&
*C&*SC1=NC(*)=NN1C(*)=O&*C1=CC=C(*)C=C1&*C^*C1=CC=CN=C1Cl&&&&
*C&*C(*)(*)C&*S*&*C1=CC2=C(C(*)=C1*)C(*)CC2^*S*^*O&*C(*)(*)C&&*C(N)=O^*C&&*C1=CC=CC=C1&*C(=O)O&&&&
CN1CCC2=C(C=C[NH]2)CC1C(O)C1=CC=C(Cl)C(Cl)=C1&&&
COCCN(C(=O)C1=NOC(C2=CC=C(Cl)C=C2)=C1)C1=C(N)N(CCC2=CC=CC=C2)C(=O)[NH]C1=O&&&
*C&*N(*)C&*C*&*C=C(*)*&*C1=CC2=CC=CC=C2O1&&*C1=CC(*)=C(*)C(*)=C1^*Cl&&*Cl&*O&&
*C&*ON=C1C2CCCN2C(=O)N1*&*C1=CC=CC=C1&&&
*C&*O*&*C1=CC=C(*)C(*)=C1&*C1=NC2=C(C(=O)CCC2)C(*)O1&*C1=CC=C(*)C(*)=C1^*C*^*O&*N1CCCCC1&&*O&&&&
NC(=O)C1CC(NC(=O)C(F)(F)F)CN1C(=O)C=CC1=CC(Cl)=CC(Cl)=C1&&&
CC(=O)OC1CCC2(C)C(=CCC3(C)C2CC=C2C4C(C)C(C)CCC4(C)CCC23C)C1(C)COC(=O)C(C)C&&&
CC1=CC(C=CCCCCCCCO)=CC(C)=C1O&&&
N#CC1=CC=CC(C(=O)N=C2SC=CN2C2=NC=CS2)=C1&&&
CC(C)(N)CNC1=NC=NC2=CC=C(NCCC3=CC=CN=C3)C=C12&&&
COC1=CC=C(CC(COC(C)=O)NC2=C(N)C(=O)C2=O)C=C1&&&
NCCCCCCC(=O)N1CCCC(C(=O)NC(CC2=CC=CC=C2)C(=O)O)C1&&&
COC=C1NC2=C(SC(F)(F)F)C(F)=C(SC3=CC(C)=CC(C)=C3)C(C)=C2S1(=O)=O&&&
CC(NC(=O)C1=CC(=O)[NH]C2=CC=CC=C12)C1=CC=CC=C1&&&
*C&*C1=CC=CC(*)=C1&*C*&*C1NC(=O)CNC(=O)C(*)NC(=O)C(*)NC(=O)C(*)NC(=O)C(*)NC1=O&*C&&*C&*C&*C*^*C1=C[NH]C2=CC=CC=C12&&&
CCCCCCCCCCCCCCCCCCCCCCCCCCCCCC(=O)NC(COC1OC(CO)C(O)C(O)C1O)C(O)C(O)CCCCCCCCC&&&
*C&*C(*)C&*N(*)C(=O)C1=NN(*)C(=O)C2=CC=CC=C12&*C*&*C1=CC=CC=C1^*C1=CC=CC=C1&&&&
*C1=CC=CC=C1&*C*&*C1CCN(*)CC1&*NC1=NC2=CC=C(*)C=C2O1&*O*&*C1=CC=C2N=C[NH]C2=C1&&&
*NC(=O)C1=NC2=CC=C(*)C=C2C2=C1C=C(*)C=C2*&*C*&*C*^*N1CCCCC1^*C1CCN(*)CC1&&*C(*)(F)F^*O&*F^*Cl&&&&&&
*C&*C*&*C*&*NC(=O)N1C2CCC1CC(*)(*)C2&*C*&*C1=CC=CC=C1^*C1=CC=C(*)C=C1&&*C(*)(F)F&*F&&&
*C&*C(=O)C(=O)NC1=N[NH]C2=C1CCC(*)C2&*O*&*C*&*C*&*C1CCN(*)CC1&*C(N)=O&&&
*C&*C*&*OC(*)=O&*C1=C(*)N(*)C(C)=C(C(=O)OCC)C1*&*C&&*C1=CC=CC(*)=C1^*O*^*C1=CC=CC=C1^*C&&&&&
*O&*C1=C(*)C=C(*)C(*)=C1&*O&&*C1=NC=NC2=C1NC(*)C2^*C1=CC=CC=N1^*Cl&&&&
*C=NN1CCN2C1=NC1=CC=CC=C1C2=O&*C1=CC=CC(*)=C1&*C(*)(F)F&*F&&&
CS(=O)(=O)NC1=CC=C(C(=O)N2N=C(C3=CC=NC=C3)CC2C2=CC=C(O)C=C2)C=C1&&&
*C&*C*&*C*&*NC(*)=O&*C*&*S(*)(=O)=O&*C1=CC=CC(*)=C1&*OC(*)=O&*C*&*NC(*)=O&*C1(*)CCCCC1&*C&&&
*C&*OC(*)=O&*C1=C2C(*)C(=O)C3(*)C(*)CC4OCC4(*)C3C(*)C(*)(CC1*)C2(*)C&*O&&*C&*O&*OC(*)=O^*C*^*O^*O*&&*OC(*)=O^*C1=CC=C(*)C
CCON=CCC(C1=CC=CC=C1)N1CCN(C)CC1&&&
*C&*O*&*C1=CC=C(*)C(*)=C1&*C(=O)N1CCC2=C(C=CS2)C1&&*NS(*)(=O)=O^*C1=CC=C(*)C=C1&*O*&*C&&&
CC(=O)C1=CC=CC(NC(=O)CN2C=CN(C3=CC=C(OC4=CC=C([N+](=O)[O-])C=C4)C=C3)C(=O)C2=O)=C1&&&
CCCCCCCCCCC(=O)N(CC1=CC=CC=C1C)C(CC)C(=O)N(CC1=CC=C(OCC(=O)O)C=C1)CC(N)=O&&&
*C&*OC(*)=O&*C1=C(*)C2=C(CCCC2=O)[NH]1&*C1=CC=C(*)C=C1&*F&&&
*C&*C1=CC=CC(*)=C1&*NC1=NC2=CC=CC=C2N=C1NS(*)(=O)=O&*C1=CC=CC=C1&&&
CC1=NC(CN2CCCC2)=NC2=C1CN(CC1=NOC(C3CC3)=N1)C2&&&
CC1=CC=C(S(=O)(=O)NCCN2C3=CC=CC=C3CCC3=CC=C(C(=O)O)C=C32)C=C1&&&
COC1=CC=C(CCC2=NC3=NC=NN3C(NC3=CC=C(C)C(C)=C3)=C2)C=C1OC&&&
COC1=CC=C(C2CC(C3=CC=C(Cl)C=C3)N3N=CN=C3N2)C=C1OC&&&
*C#N&*NC(=O)N1CCC(*)CC1&*C1=CC=CC2=C1OC=C2&&&
CCOC1=CC=C(OC)C(NC(=O)C2CC(=O)N(C(C)C)C2)=C1&&&
*C&*C*&*C*&*C(*)CCC&*C1=NC2=C3C(=N1)N(*)CCN3C(=O)N2*&*C&&*C1=CC=CC=C1*^*Cl&&&
CCCCC1=NC(Cl)=C(C(=O)NC)N1CC1=CC=C(C2=CC=CC=C2S(=O)(=O)NC2=C(C)C(C)=NO2)C=C1&&&
O=C(NC1=CC=C(SC(F)(F)F)C=C1)NC1=CC=CN=C1&&&
CCOC(=O)C1=CC=CC=C1NC(=O)NC1=CC=CC=C1F&&&
*C1C=CC(*)(C)C(=O)C2(*)C=CC(*)CC12*&*C1CC2=CCC3CC3(*)C2(*)C(*)C1&*C*^*O^*O^*O&*C&&&*C&*O&*OC(*)=O&&*C&&&
O=C(NCC1=NN(C2=CC=C(Cl)C=C2)C2=C1CCC2)C1=CC=C(N2C(=O)CCC2=O)C=C1&&&
*C&*C*&*C*&*C1=CC2=CC(=O)C(*)(*)C(=O)C2=CN1*&*C&&*OC(*)=O^*C1=CN=C2C=CC=CC2=N1^*C*&&*C1=CC=C(*)C=C1&*O*&*C&&&
CC(C)CNC(C)C1=NC2=CC(OCC(F)(F)F)=C(Cl)C=C2[NH]1&&&
CC(C)(C)C(CCNC1CCCCC1)CCC1(CCCCC(=O)O)CCCC1&&&
C=CCN(C)[N+](=O)[O-]&&&
*C&*C1=CCOC2CC(CC=CC=CC(=O)NC(*)C3C(=O)N(*)C(=O)C3C1)OC(*)C2&*C&&*C1=CC=C(*)C=C1^*[N+](=O)[O-]^*O*&&*C*&*C1=CC=CC=C1&&&
C#CCSC1=NN=C(C2=NN(C3=CC=CC=C3)C(C3=CC=CC=C3)=N2)S1&&&
CC1=CC=C(NC2=NC(Cl)=NC(NC3CCCC3)=N2)C=C1C&&&
*C&*NC1=NC2=C(SC(*)=C2)C(=O)N1*&*C1CCCCC1&&*C1=CC=C(*)C=C1^*C*&*C#N&&&
*C&*C1=CC=C2C(=C1)N(*)N=C2C(=O)N1CCS(=O)(=O)CC1&*C1CCN(S(*)(=O)=O)C1&*C(N)=O&&&
*C(*)=O&*C*&*N1C=NN=N1^*C1=CC=C(*)C=C1&&*Cl&&&
CC(C)NCC(O)CN1C2=CC=CC=C2C2=CC=C(Cl)C=C21&&&
CC1=CC=C2N=C(NC3=CC=C(C(=O)O)C=C3)SC2=C1&&&
*NC(=O)O*&*C1=CCSC1&&*C*^*C1=CC=CC=C1&&&
*C&*C1=CC=CC=C1*&*NC(*)=O&*C*&*OC(*)=O&*C1=C(*)N(*)C(=O)S1&*C&&*C*^*C1=CC=CC=C1*&*Br&&&
*C&*C(*)C&*C*&*C1=CN(*)N=C1*&*C1=CC=CN=C1&&*C*^*OC(*)=O&*C*&*C(=O)N(*)*&*C&&*C1CCS(=O)(=O)C1&&
*C1=CC2=C(C=C1)OCO2&*C*&*[N+]1=CC=C2C=CC3=CC=CC4=CC=C1C2=C34&&&
COC(=O)C1=CC=C(CS(=O)(=O)C2=CC=C(C(=O)NC3=CC=CC(C)=N3)C=N2)O1&&&
O=C(N1C2CCC1CC(N1C=C(C=CF)C(F)=N1)C2)C12CC3CC(CC(C3)C1)C2&&&
*C&*NC1=NC(=O)C2=C(F)C=C(*)C=C2[NH]1&*F&&&
C=C(O)C(=O)CCSCCCCCCCC(=O)O&&&
*C&*N(*)C&*C1CCC(*)C1&*C1=C2C(N)=NC=CN2C(*)=N1&*C1=CC=C(*)C=C1&*O*&*C1=CC=CC=C1&&&
CC1=CC=C2N=C(SCC(=O)C3=CC=CC([N+](=O)[O-])=C3)[NH]C2=C1&&&
NC1=NC2=C(C=NN2C2=CC=CC=C2)C2=NC(C3=CC=CO3)=NN12&&&
*C&*C*&*C*&*C*&*C*&*C*&*C*&*C*&*C*&*C*&*C*&*C*&*C*&*C*&*C*&*C*&*NC(*)=O&*C(*)*&*C*&*C1=CC=C(*)C=C1^*NC(*)=O^*OP(=O)(O)O&*
COC1=CC=C(OC)C(S(=O)(=O)NCCC(=O)NCCCN2CCC(C3=CC=CC=C3C#N)CC2)=C1&&&
*C&*C1=CC2=C3C(=C1)C1=CC=CC=C1N3C(=O)C2=O&&&
O=C(NCCCN1C=CN=C1)C(=O)NCC1OCCCN1S(=O)(=O)C1=CC=C(F)C=C1&&&
NC1=NC(C2=CC=C(F)C(F)=C2F)=NC2=CN=C(N3CCCC3)N=C12&&&
CN1C(NCCC2=CC=CC=C2)=NC2=CC=CC=C2C1=O&&&
*OC(*)=O&*C=C*&*C1=CC=C(*)C(*)=C1^*C(O)CC(O)C=CC1=CC=C(O)C(O)=C1^*O&&&&*O&&
*C&*C1=CC=C(*)C(*)=C1&*C*&*N*^*O*^*C(*)*&*C1CCCC1&*C*&&&*C1=C[NH]C=N1^*C(=O)N1CCCC1*&&*NC(*)=O&*C(*)*&*NC(*)=O&*C(*)*^*C(*)C
*C&*O*&*C1=CC=CC(*)=C1*&*N1CCN(*)CC1&*C^*C*&&*NC(=O)N*&*C1=CC=C(*)C=C1&*C1=CC=CC=C1&&&
N#[N+][N-]C1C(O)C(CO)OC1N1C=NC2=C(N)N=CN=C21&&&
CCN1C=C(Br)C(C(=O)NC2=CC=C(C(=O)OC)C=C2)=N1&&&
*C&*C*&*C*&*C*&*C*&*C1OC2CC3C4CC5=CC=C(*)C=C5C4(CCN3*)C2O1&*O*&*C^*C*&&*C1CC1&&&
*C&*OC(*)=O&*C(*)*&*N*&*C(*)*^*C(*)C^*C1=CC=C(*)C=C1&*C&*[N+](=O)[O-]^*P(*)(=O)O&&&&*C*&*Cl&&&
COC1=CC=C(N=CC2=CC(O)=CC=C2O)C=C1&&&
CCOC1=CC=CC(C2=CC(NC(=O)C3=CC=C4OCOC4=C3)=NC=N2)=C1&&&
*C(*)=C&*NC(*)=O&*C*^*NC(*)=O^*O*&*C(*)*&*C1=CC=C2C=CC=CC2=C1&*NC(*)=O&&&*C(*)*^*C(*)*^*C*&*C&*C*^*C(=O)O&*C*^*C*&&&*C&*C
*C(*)=NNC(N)=O&*C1=CC=C(*)C=C1&*Cl^*C1=CC=CC=C1*&&*Br&&&
N#CC1=CC=C(NCC2=CC(F)=C(F)C=C2F)C=C1&&&
*OC(*)=O&*C1=CC2=C(C(*)=C1)C(=O)C(*)=CO2&*O^*C1=CC=C2C=CC=CC2=C1&*OC(*)=O&&*C1=CC=CC=C1&&&
CCOC(=O)C(C)NC(=O)C1OC(N2C=CC(=O)[NH]C2=O)C(O)C1O&&&
C[S+](CC(=O)NC1=CC=CN=C1)CC(CS)C(=O)O&&&
*NC(*)=O&*C*&*C*^*C1=CC=C(*)C=C1^*C1CCN(*)CC1&*Br&*NC(=O)N1CC2=CC=CC=C2N2N=NC=C2C1&&&&&
*C&*C*&*C*&*C*&*C*&*C*&*C*&*C*&*C*&*C*&*C*&*C*&*N*&*C(*)*&*C&&*C(*)*^*O&&*C1=CC=CC(*)=C1^*C(*)(F)F&*F&&&
*C&*C*&*C*&*N1CCN(S(*)(=O)=O)CC1&*C*&*C1=CC=C(*)C=C1&*C(=O)N(*)CC1=CC=C(C)C=C1&*C*&*C1=CC=C(*)C=C1&*C&&&
*NS(*)(=O)=O&*C1=CC=CC(*)=C1&*C1=NNC(=O)CC1^*C1=CC=C(*)C(*)=C1&&*F&&*Cl&&
CC12C=CC(O1)C1C(=O)OCC3C(CSC4=CC=C(F)C=C4)C(CCC3(C)O)C21&&&
*C&*O*&*C1=CC=CC=C1*&*NC(=O)N*&*C(*)*&*C1=CC=CC=C1&&*C(*)*^*O&&*OC(*)=O^*C1CC2(*)C(=CCC2(*)*)C2CCC3(*)C(CCC4C5CCC(*)C5(*)
*C&*C1=NC(*)=C(*)O1&*C1=CC=CC=C1&&*C*^*C*&*O*&*C1=CC=C(*)C=C1&*C*&*C(*)(*)CO&*O&&*C*^*O&&&
O=C(NC1=CC=C(S(=O)(=O)NC2=CC=CC=C2)C=C1)C1=CN=CC=N1&&&
O=C(NC1CCCC1)C1=CC=C2OC(C3=CC=CC=C3)=CC(=O)C2=C1&&&
COC1=CC=C2C(=O)C3(CO)C4OCC(OC)(C4O)C3CC2=C1&&&
*C&*NC(=O)C(=O)O*&*C1=CC=CC(*)=C1&*N(*)S(*)(=O)=O&*C*&*C1=CC=C(*)C=C1^*C(*)*^*C=C*&*C&*C(=O)O&&*C(=O)O&&&&
*C&*C1=C(*)[NH]C(=O)[NH]1&*C(*)=O&*C=C*&*C=C*&*Br&&&
COC1=CC=C(OC)C(C=NNC(=O)CN2C(C3=CC=CC=C3)=NC3=CC=CC=C32)=C1&&&
CCC1=CN(CC(=O)N2CCOCC2)C(=O)C=C1&&&
O=C(NS(=O)(=O)C1=CC=C(NCCCNS(=O)(=O)C2=CC=CC=C2)C([N+](=O)[O-])=C1)C1=CC=C(N2CCN(CC3=CC=CC=C3)CC2)C([N+](=O)[O-])=C1&&&
N#CC1=C2[NH]C=NN2C2CN(C(=O)C3=CC=CC=C3Cl)CC2C1&&&
NC1=NN=C(C2=CC=C(Cl)C=C2Cl)C(C2=CC=C(Cl)C=C2)=N1&&&
CCOC(=O)C1=CC=CC(NC(=S)N(CCCN(C)C)CC2=CC3=CC=C(C)C=C3[NH]C2=O)=C1&&&
*C&*C1=CC=C(*)C=C1&*C*&*C*&*C1CCN(*)CC1&*C1=CC=C(*)C=C1&*C(=O)N(*)C&*C&&&
*C&*O*&*C1=CC=CC(*)=C1&*C=C*&*C1C2CCCN3CCCC(CN1S(*)(=O)=O)C23&*C*&*O&&&
*C&*C*&*C*&*C(*)*&*C&&*C=C*^*C1=CC=C(*)C=C1&*C*&*OC(*)=O&*C*&*C(*)*&*C*&*O^*OC(*)=O&&*C*&*C1=CC2C(CCC(*)=CCC=CCCCCCC3NC(=
*SC1=NN=C(*)N1N&*C*&*NC(*)=O^*C1=CC=C(*)C=C1^*C1=CC=CC(*)=C1&*NS(*)(=O)=O&*F&*C*&&&*C1=CC=CO1&&&
CCN1C(C)=NC(C2CCCN2C(=O)CCC2=NC(C)=NO2)=CC1=O&&&
CC(C)(C)NC(=O)C1=CC=CC(COC2=CC=CC=C2)=C1&&&
O=C(O)CC1NC(=O)C1CCC(=O)O&&&
CCCN(C)S(=O)(=O)C1=CC=CC(C(=O)NN=CC2=CC=C(OC)C=C2)=C1&&&
C=CCC1(O)CC2CNC3=CC=CC=C3C(O)N2C1&&&
CCC1=CC=C2C(=C1)C1=CC=CC=C1S(=O)(=O)N2S(=O)(=O)C(C)C&&&
*NC(*)=O&*C(*)*&*C*^*C1=CC=CC=C1^*C1=CC=CC=C1^*NC(*)=O&&&&*C1=CC=C2C=CC=CC2=C1&&&
CN(C)C(=O)CN1CCC2(CCCN(C(=O)C3=CC=C4OCCOC4=C3)C2)C1=O&&&
CN1C=CC=C1CN1CCN(CC2=CC=C(F)C=C2)CC1&&&
CC(C)CN1CCN(C(C2=CN=CN=C2)C2=CC=C(Cl)C=C2F)CC1&&&
*C&*C*&*C*&*O*&*C1=CC=C(*)C=C1&*N1C(=O)C2C3C=CC(C3)C2C1=O&&&
CC(C)C1=NC(CN2CCCC2C2=NC(CC3=CC=CC=C3)=NO2)=NO1&&&
*C&*O*&*C1=CC=C(*)C=C1&*C1=NC2=CC=CN=C2N1*&*C*&*C1=CC2=C(N=C1N1CCC(*)CC1)N(*)N=C2&*F&&*C(*)C^*C&&&
CCN(CC)C1=NC2=CC=CC=C2N=C1C(C#N)C(=O)C1=CC=CS1&&&
*C&*C1=CC(*)=CC(*)=C1&*C&&*NC(*)=O^*C*&*C(=O)N(*)*&*C*&*C*^*C(*)*^*N1CCOCC1&*NC(*)=O&&&*C*^*C1=CC=CC=C1^*C1CCCO1&&&&&
COC(=O)C1=CC=CC=C1NC(=O)COC(=O)CC1=CSC=C1&&&
*C&*O*&*C1=CC=C2C(*)=CC3=N[NH]C(=O)N3C2=C1&*C1=CC=C(*)C=C1&*F&&&
CC(CCCCOC1=CC=C(F)C=C1)OC(=O)OC1=CC=C2C(C)=CC(=O)OC2=C1&&&
*NN=C(C(=O)NC1=CC=C(Cl)C=C1)C(=O)NC1=NN=C(*)O1&*C1=CC=C(*)C=C1&*Cl^*C1=CC=C(*)C=C1&&*Cl&&&
*C1=NC2=C([NH]1)C(N)=NC=N2&*C1=CC=CC=N1&&&
*C&*C(*)C&*C1=CC=C(*)C=C1&*C*&*C(=O)NC(=N)NC(*)=O&*C*&*S*&*C*&*C1=CC=CC=C1&&&
*C&*C1=CC=C(*)C=C1&*C1=NOC(*)=N1&*C(*)*&*C&&*NC(=O)C1=NN(*)C(=O)C2=CC=CC=C12^*C1=CC=C(*)C=C1&*C&&&
*C&*C=C(*)C&*C*&*C1=CC=C(*)C(*)=C1&*Cl&&*O*^*C*&*C(*)*&*O&&*C*^*N*&*C(*)P(=O)(O)O&*P(=O)(O)O&&&
COC1=CC(C2=C(N)N3C=C(C)C=CC3=N2)=CC(OC)=C1OC&&&
O=S(=O)(C1=CC=C(NC2=C2C=NN=C2C=CC=C(Cl)CCl)C=C1)N1CCCC1&&&
*C&*N(*)S(*)(=O)=O&*C1=CC=C(*)C=C1&*Cl^*C1=CC=C(*)C=C1&&*C(=O)NC1=NC2=C(CCCC2)S1&&&
CNCCCCCNCCOC1=CC=C2C(=C1)CCC1C2CCC2(C)C(C(C)CCCC(C)C)CCC12&&&
CC(=O)N1N=C(NC(=O)C2=CC3=CC(Cl)=CC=C3O2)CC1(C)C&&&
CC(C)(C)NC(=O)NC(=O)CSC1=NN=C(C2=CC=CN=C2)O1&&&
*Br&*NC1=NC=C(*)C(N*)=N1&*C*&*C1CCCCC1^*C12CC3CC(CC(C3)C1)C2&&&&
*C#C&*C1=C(*)C2=CC=CC=C2N(*)C1=O&*C(=O)N1CCN(*)CC1&*C1=CC=C(*)C=C1^*O^*F&&&&&
*C&*N1CCN(*)CC1&*C*&*C*&*C*&*SC1=NC(*)=C2C=NN(*)C2=N1&*N*&*C1=CC=C(*)C=C1^*C1=CC=CC=C1^*O*&&&*C(*)(F)F&*F&&&
CC1=CC=C(C)C(N(C)C(=O)C2=CC=CC(S(=O)(=O)NC3=CC(C)=NC=N3)=C2)=C1&&&
*C&*C(*)*&*NC1=NC=NC2=C1C(*)=C[NH]2&*C1=CC=CC(*)=C1^*C1=CC=CC=C1^*NC(*)=O&&&*C*&*C#N&&&
*C&*O*&*C1=CC=C2[NH]C=C(*)C2=C1&*C=C*&*C(*)=O&*C1=CC=C(*)C=C1&*Cl&&&
*C&*C1=C(*)C(*)=C(*)C(*)=C1&*N=N*&*C1=CC=CC(*)=C1^*O^*C&&*O&&&*[N+](=O)[O-]&&
*C&*C*&*C*&*C*&*C*&*OC(*)=O&*C1=CC=C(*)C=C1&*C*&*OP(=O)(O)OP(=O)(O*)O*&*C*&*C1OC(*)C(*)(F)C1*^*C*^*C1=C2N=CN(*)C2=NC(N)=N
O=C(COC1=CC=C(Cl)C(F)=C1)NC(NC(=O)C1=CC=CO1)C(Cl)(Cl)Cl&&&
COC1C=CC=C(C)C(=O)NC2=CC(=O)C(NCCN(C)CCCN(C)C)=C(CC(C)CC(OC)C(O)C(C)C=C(C)C1OC(N)=O)C2=O&&&
O=C(O)CNC(=O)C1=NC(NC(=O)C2=C(C(=O)NC3=CC=CC=C3)[NH]C=N2)=CN1CCC1=CC=CC=C1&&&
*C&*C1=CC=C2C(=C1)C(*)=C(*)N2*&*C&&*C*^*C1=CC=CC=C1^*NC(=O)N1CC(*)C1&&*OO&&&
CN(C)S(=O)(=O)N1CCC2=C(C1)SC(NC(=O)C1=CC=C(F)C=C1F)=C2C(=O)N1CCOCC1&&&
*C&*C*&*NC(=O)O*&*C1=CC(*)=CC(*)=C1&*C#C*&*C1=CC=C2N=C(*)[NH]C2=C1^*NC(*)=O^*C&*C1=CC=C(*)C=C1&&&*C(*)(F)F&*F&&&
*C&*O*&*C1=CC=C2C(=C1)C=CC=[N+]2*&*C*&*C*&*C*&*C*&*C1=CC=CC(*)=[N+]1*&*C*&*C*^*C^*C*&&&*C*&*C*&*C*&*C*&*C1=CC=C(*)C(*)=C1&*C=C*
COC1=CC=C(CC(=O)NCC(C2=CC=C(OC)C=C2)N(C)C)C=C1&&&
CC1=CC(C)=C(S(=O)(=O)N2CCN(C(=O)C3=COC4=CC=CC=C34)CC2)C(C)=C1&&&
O=C(C=CNC1=CC=CC(F)=C1)C1=CC=CS1&&&
CCC(=O)N(CC1=CC2=C(C=C1Cl)N=C(C)N(C)C2=O)C(C)C&&&
*C&*C1=NC2=C(N=C3CC(*)(C)CC(=O)C3(*)C2)O1&*C1=CC=C(*)C=C1&*C1(*)N=C(N)OC2CC21^*C1=CC=C(*)C=C1^*C#N&*F&&&&&
C1=CC=C(COCCN2CCCCC2)C=C1&&&
CC1=CC=C2C(=C1)C(CC1=C(O)C(=O)C=C(CN3CCCC3)O1)=C(C)N2C(=O)C1=CC=C(Cl)C=C1&&&
COC1=CC(=O)C(=C(C2=CC=CC=C2)C2=CC=CC=C2)C(=O)C1(C)C&&&
CC1=NN(CC(=O)NN=CC2=CC=C(N(C)C)C=C2)C(C)=C1SC1=CC=CC=C1&&&
COC1=CC=C(C2CC(OC3=CC=C(OC)C=C3)=NN2C2=NC(C3=CC=C(Cl)C=C3)=CS2)C=C1&&&
*C&*C*&*C*&*C*&*C(*)*&*NC(*)=O&*C(*)*^*C(N)=O^*C*&&&*C(*)C^*NC(*)=O^*C&*C(*)*&&&*C*&*C*^*NC(*)=O^*C(N)=O&*C(*)*&&&*C&&*NC
CCN(CC)C(=O)C1CCC(NC2=CC(=O)N(CCC3=CC=NC=C3)C3=CC=C(OCC4=CC=CC=C4)C=C23)CC1&&&
CCCC1=CC=C(OCC2=CC=C(C(=O)NC3=CC=C4CN(CC5=CC=C(S(C)(=O)=O)C=C5)CC4=C3)C=C2)C=C1&&&
*O&*C1=CC=C2N=CC=C(*)C2=C1&*N1CCNCC1&&&
*C&*OC(*)=O&*C1=CC=C(*)C=C1&*C=C1CCCC(*)C1(*)C&*C1=CC=C(*)C=C1&*O*^*C^*C&&&&&
*C&*O*&*C*&*C1=CC=CC=C1*&*C(=O)N1CCN(C2=NC3=CC=C(*)C=C3S2)CC1&*C(*)(F)F&*F&&&
*C&*C*&*C*&*C*&*C(*)*&*NC(*)=O&*C(*)*^*NC(*)=O^*C*&*C(*)*&*C1=CC=CC=C1^*NC(*)=O^*C*&&&*C*&*C(*)C^*C(=O)C1=NC2=CC=CC=C2[NH]1^
*C&*C1CCCN(C2=NC=NC3=C2C(Br)=N[NH]3)C1&&&
CCC(C)(O)C(=O)OC1CC2=C(O)C=CC=C2C2(CCN(C(=O)OC(C)(C)C)CC2)C1&&&
CN(C1=CC=CC=N1)C1=CC=C2C(=O)C=C(N3CCOCC3)OC2=C1&&&
*C&*C(*)=O&*C1=CC=C(*)C=C1&*O*&*C*&*C(=O)N1CCN(S(*)(=O)=O)CC1&*C1=CC=CS1&&&
CCN(CC1=CC=CC=C1)C(=O)CN1C(C)=C2C=NN(C3=CC=C(OC)C=C3)C(=O)C2=C1C&&&
CC(=O)C1=CC=C(NC(=O)C(CC2=CC=CC=C2)N2C(=O)C3=CC=CC=C3C2=O)C=C1&&&
*C&*C1=CC=C2C(=C1)N=C(*)N2*&*C*&*C1=COC=C1^*C1CCCCN1*&&*C&&&
*S(=O)(=O)NC1=NN=C(S(N)(=O)=O)S1&*C*&*C1=CC=CC=C1*&*Cl&&&
*C&*C*&*C*&*C*&*C*&*C*&*C1=CC2=C(C(=O)C3=CC=CC=C3C2=O)C(*)=C1*&*O&&*N*^*C*&*C*&*C*&*N(*)CC&*C*&*C&&&
*C&*C(*)C&*NC(=O)C1=NC(*)=CN=C1&*C*&*C1=CC=C(*)C(*)=C1&*Cl&&*C*^*NC(*)=O&*C1=CC=CC(*)=C1&*O*&*C1=CC=CN=C1&&&
*C&*C*&*OC(*)=O&*C*&*OC1=NN(*)C(*)=C1*&*C&&*C1=CC=C(*)N=C1^*C(*)(F)F^*C^*F&&&&&
*C&*C1=CC=C(*)C=C1&*C*&*NC(*)=O&*C1C2=CC=CC=C2C(=O)N(*)C1*&*C*&*C*^*C1=CC=C(*)O1^*C1=CC=CC=N1&*C&&&&&
*C&*C*&*NC(*)=O&*C1=CN(*)C(*)=C1&*NC(*)=O&*C1=CN(*)C(*)=C1^*C1CCN(*)CC1^*NC(*)=O&*N(*)C&*C1=CN(*)C(*)=C1^*C^*C&*NC(*)=O&&
CC(=O)NC(C)CC1=CC=C(C#CC2=CC=CC(N(C)C)=C2)C=C1&&&
*C&*C*&*O*&*C1=CC=CC(*)=C1&*C1=NOC(*)C1&*C1=CN(*)N=C1*&*C1=CC=CC=C1&&*C1=CC=CC=C1*^*C(*)C&*C&&&
*C&*C*&*C*&*C*&*C1=CC2=C(C=C1*)C(=O)C(*)=C(*)[NH]2&*C&&*C1=CN=CN1*^*C*^*F^*C1=CC=C(*)C=C1&&&*F&&&
*C&*O*&*C1=CC(*)=C2C3=C4C(=NN(*)C4=C21)C1=CC=CC=C1O3&*C*&*C*^*C^*O&&&&&
CNC(=O)N(CCCCN)CC1=CC=C2C(=C1)CC1=CC(Br)=CC=C12&&&
CC(C)CC(C(=O)NC(CC1=CC=CC=C1)C(=O)NC(C=CC(C)C(=O)O)CC1=CC=C(O)C=C1)N1CC2=CC=CC=C2C1=O&&&
COC(=O)C1=C2CCC(N3C=C(C4CCCC4)N=N3)C3=C2C(=CC(C)=C3)[NH]1&&&
*C&*O*&*C1=CC=C(*)C=C1&*C=C1C(=O)C2=C(OC(*)=C2)C(*)(C)C1=O&*C&&*C&&
CCC1(CC)C(=O)N(C(=O)NC2=CC=CC(O)=C2)C1OC1=CC=C(C(=O)N2CCN(C)CC2)C=C1&&&
*C&*O*&*C1=CC=C(*)C(*)=C1&*NC(*)=O&*C*^*O*^*C(=O)N(*)*&*C&*C&&&&*C(*)*^*C*&*C1=CC=CC=C1^*N*&&*C(*)*&*C&&*C(=O)N(*)*^*C&&*
ClC1=CC=C(N2CCN(C3=NC=C(CN4CCOCC4)S3)CC2)C=C1Cl&&&
CC(NC(=O)N(C)CC1=CC=CC(F)=C1F)C1=CC=CC2=NC=NN12&&&
*C=C1SC(N2CCCCC2)=NC1=O&*C1=C2CCCC2=NC2=CC=CC=C12&&&
*C&*C*&*C*&*C*&*C*&*C*&*C*&*C*&*C*&*C*&*C*&*C*&*C*&*C*&*C*&*C*&*C*&*C*&*C*&*NC(=O)O*&*C(*)*&*C*&*OC(*)=O^*C*^*C*&*O*&*C*&
*C&*C1COCCS(=O)(=O)N1*&*C*&*C1=NC(*)=C(*)O1&*C1=CC=C(*)C=C1&*F^*C(*)F&&*F&&&
*C&*N*&*C(*)*&*C&&*NC(*)=O^*C(=O)N1CCCC2=C(*)C(*)=CC=C21&*O*&*C^*C&&&&
*C&*C1=CC=CC(*)=C1*&*C*&*N(*)*^*C^*C&&&&*C*^*C*&*O*&*C1=CC=CC(*)=C1&*NC(*)=O&*C1=CC=CN=C1&&&
CC1=CC=C(S(=O)(=O)N2CCC(C(=O)N(C)C3=CC=CC(Cl)=C3)CC2)C=C1&&&
FC1=CC=C(C2=NN=C3C4=C(C=CC=C4C(F)(F)F)N=CN23)C=C1&&&
O=C1NC2=CC=C(N(=O)C(F)(F)C(F)(F)C(F)(F)F)C=C2C1=NNC1=CC=C(S(=O)(=O)N2CCOCC2)C=C1&&&
CC1=CC(N2CC(NC(=O)C3=CC(C)=NO3)C2)=NC=N1&&&
*NC(N)=O&*C*&*C*&*C*&*C(*)*&*NC(=O)O*&*NC(=O)N1CC(*)C(*)C1^*C(=O)O^*NC(*)=O&&&*C(*)*^*C(=O)O^*O&&&&*C1=CN=C2C=CC(=O)C(*)=
*[N-][N+]#N&*C=C*&*C1=CC(*)=C(*)C(*)=C1&*I&&*NS(*)(=O)=O^*C*^*I^*C*&&&*C1=C[NH]C=N1&&&
*C&*NC(*)=O&*C*&*C1CNC(*)C(*)C1*&*C*&*S(=O)(=O)O^*O&&&*O&&
*C&*O*&*C1=CC=C(*)C(*)=C1&*Cl&&*C1=CC=C2C(=C1)N=C(*)N2*^*C(=O)O&&*C*^*C1=CC=C(*)C(*)=C1&*C(*)(F)F&*F^*C&&&&
*C&*O*&*C1=CC=CC(*)=C1&*C*&*C*&*C(*)*&*NC(*)=O&*C(*)*^*NC(*)=O^*C*&*C(*)*&*C(N)=O^*NC(*)=O^*C*&&&*C*&*C*^*NC(*)=O^*NC(*)=
CCOC1=CC=CC=C1CNCCCCNCCCNCCCCNCC1=CC(OC)=CC=C1OCC&&&
O=C(NC(C1=CC=C(Br)C=C1)C1=CC(Br)=C2C=CC=NC2=C1O)C1CC1&&&
*C&*C(*)C&*C1=CC=CC(*)=C1*&*C(*)C&*C^*NC(=O)N*&&*C(*)*&*C*&*C1=CC(*)=CC(*)=C1^*C(*)*^*F&*O&&*F&*C*&&*N*&*C1CC2CCC1(*)C2(*
O=C(CCC1=CC(O)=CC(O)=C1)C1=CC=CC=C1&&&
CCOC1=CC(C(=O)NC2=CC=C(F)C=C2F)=CC(OCC)=C1OCC&&&
CCOC(=O)C1OC1C(=O)NC(=O)C1(NC(=O)C2=CC=CC=C2)CCCCC1&&&
CN1C=C(C2=CC(C(=O)N3CCN(C4=NC=CC=N4)CC3)=C3C=C[NH]C3=C2)C=N1&&&
FC1=CC=C(C2=CC=C(C3=CC=C4C(=C3)C=NN4CC3=CC=NC=C3)O2)C=C1F&&&
COCCCC1=CN(C(C)C)C(=O)C2=C1C1=CC=CC=C1N2C&&&
CC1=CC=C2C(C3=NC(C)=CS3)=CC=C(OCCCCC(=O)O)C2=N1&&&
COC1=CC=C2C=C(CN3CCN(C)CC3)C(C3=CC=CC=C3)=C(Br)C2=C1&&&
*C&*O*&*C1=CC=C(*)C=C1&*S*&*C1NNC2=NC3=CC=CC=C3C(=O)N12&&&
*C&*O*&*C1=CC=CC=C1*&*NC(*)=O&*C1CCN(C(=O)N2CCC(*)CC2)CC1&*C*&*N1CCCC1&&&
*C&*C1=NC(*)C(=O)N(*)C2=CC=CC=C12&*NC(*)=O&*C(*)*^*C1=CC=CC=C1^*C*&&&*C1=CC=CC=C1^*NC(=O)O*&&*C*&*C1=CC=CC=C1&&&
COC1=CC=C(Cl)C(C(=O)NC2=NN=C(C3=CC=CO3)O2)=C1&&&
O=C(C=CC1=CC=C(CN2CCC(C3=NC4=CC=CC=C4[NH]3)CC2)C=C1)NO&&&
CC(=O)OC1=CC=C(OC(C)=O)C=C1&&&
*C&*SC1=NN2C(*)=C(*)C(*)=NC2=N1&*C*&*NC(*)=O^*C^*C(*)(C)C&&*C*^*C&*C1=CC=CC=C1&&&&&
CCCCCCCCCCCCNC(CNCCCC)CO&&&
*C=C&*C1C(*)C23CCC(=O)C2C(*)(C(*)CC3)C(*)CC1(*)*&*C&&*OC(*)=O^*C*^*C^*N(*)S(*)(=O)=O&&*C^*C&&*C&*C1=CC=CC(*)=C1&*O^*Br&&&&
*C&*O*&*C1=CC(*)=C(*)C(*)=C1&*C1=NN(*)C(*)C1&*C1=CC=C(*)C=C1^*O*^*F^*C1=CC=C(*)C=C1^*C^*O*&&*F&&&*C&&&&&
COC1=CC2=C(C3=CC=C(SC)C(=O)C=C3C(NS(C)(=O)=O)CC2)C(OC)=C1OC&&&
CCCC(CCC)CNC1=NC2=C(N=C[NH]2)C(NCC2=CC=C(OC)C=C2OC)=N1&&&
CC(C)(O)C#CC1=CC=C2OCCN3C(=NC(C(N)=O)=C3C3=CC=CC=C3F)C2=C1&&&
*C&*C#C*&*C*&*C*&*O*&*C1=CC=C(*)C=C1&*S(*)(=O)=O&*C1(*)C(=O)NC(=O)NC1=O&*C*&*C(*)(*)*&*C&&*O&*C1=CC=CC(*)=N1^*C&&&
CC1=CC(C2=N[NH]C=N2)=CC2=C1[NH]2&&&
*C&*C(=O)N(*)*&*C*&*SC1=NN=C(*)O1^*C1CCS(=O)(=O)C1^*C1CC1&&&&&
*C&*O*&*C*&*C*&*O*&*C1=CC=C(*)C(*)=C1&*C(=O)N(*)*&*C1CNC(=O)C1^*O*&*C*^*C*&*C*&*C1=CC=CC=C1&*O*&&&*C1=CC=CC=C1*&*C(N)=O&&
CCOC1=CC=C(N2CC(C3=NC(C)(C)CN3)CC2=O)C=C1&&&
CC1=CC2=NC(C3=CC=CC=C3)=C(C3=CC=CC=C3)C3=CC(C4=CC=CC=C4)=NN3C2=CC1=O&&&
*C&*C(=O)N(*)*&*C1=CC(=O)C2=C(O1)C(*)=CC=C2&*N1CCOCC1^*C1=CC=CC=C1&&&&
*C&*C(*)(*)C&*C*&*NC(=O)O*^*N*^*C1=CC=C(*)C(*)=C1&*C*&*F&*C(*)*&&*F^*O&&&&*C(*)*^*C*&*C1=CC=CC=C1^*NC(=O)O*&&*C1COC2OCCC1
*C&*O*&*C1=CC=C2CC3C4C(*)C(*)C(=O)C5OC1=C2C54CCN3*&*C1=CC=CC=C1&&*C(*)*^*O^*C&*C1CC1&&&&
COC1=CC=C2C(=C1)CCC1=C2ON=C1C1=CC=C(OC)C=C1&&&
*C&*C1=CC=C(*)C=C1&*C1=CN(S(*)(=O)=O)C2=CC=CC=C12&*C*&*SC#N&&&
*NC(*)=O&*C*&*OC(*)=O^*C*^*C*&*C1=CC=C(*)C=C1&*C1=N[NH]C(=O)C2=CC=CC=C12&*F&&&&&
*C&*OC1=NC=CC2=C1C(*)=N[NH]2&*C1=C(*)C=C(*)C(*)=C1&*C(=O)N1CCCC1&&*O*^*C^*O*&&*C&&&
*C&*O*&*C1=CC=CC=C1*&*O*&*C*&*OC(*)=O&*C*&*C(*)=O&*C1=CC=C2OCC(=O)NC2=C1&&&
*C&*O*&*C1=CC=CC=C1*&*N(*)S(*)(=O)=O&*C&&*C1=CC=C(*)C(*)=C1^*NC(*)=O&*C*^*F^*C1CCCO1&&&&&
CC1=C(C(=O)NC2=CC=CC=C2)OC2=CC=C(S(=O)(=O)N3CC4CC(C3)C3=CC=CC(=O)N3C4)C=C12&&&
*C&*C(*)*&*N*&*C1CCC(*)C1^*C1=CC=CC=C1^*C1CCN(*)CC1&&&*NC(*)=O&*C1=CC=C2C=CC=CC2=N1&&&
CCCCC(=O)NCCCNC1=NC=CC(NC(=O)C2=CC=C(Cl)C=C2Cl)=N1&&&
*F&*C(*)(F)F&*C1=CC=C(*)C=C1&*C1=CC(*)=NC(*)=C1&*C1=CC=CC=N1&&*C1=CC=CS1&&
CCCCN1C=C(C(=O)NC23CC4CC(CC(C4)C2)C3)C(=O)C2=CC3=C(C=C21)OCO3&&&
*C&*OC(=O)C1=N[NH]C2=C1CN(C1=NC=NC3=C1N=C[NH]3)CC2&&&
*C&*O*&*C1=CC(*)=CC(*)=C1&*C=C*&*C(*)=O^*O*^*C1=CC=C(*)C=C1&*C&*O*&&&*C*&*NC(*)=O&*C1CCCCC1&&&
*C&*C1=CN=CN1*&*C1=CC=C(*)C(*)=C1&*C1=CC=C(*)C=C1&*C#N^*O*&&*C*&*C1=CC=C(*)C(*)=C1&*C#N&&*C#N&&
O=C1C(=CC2=CC=CC=C2)CCC2C3CCCN4CCCC(CN12)C34&&&
CN(C)C1=NC=NC2=C1N=CN2C1OC(CO)C(CO)C1F&&&
N#CSCCCOC1=CC=CC=C1&&&
O=C(O)C1=CC=C2C(=C1)C(=O)C([N+]1=CC=CC(O)=C1)=CN2C1=CC=CC=C1&&&
COC1=CC=CC=C1CNC(=O)C1=CN(C2=CC=CC=C2O)N=C1C1=CC=CS1&&&
*C&*O*&*C1=CC=CC(*)=C1&*C1=CN=CN1*&*C*&*N*&*C*&*C1=CC=C2OCCOC2=C1&&&
*C(=O)O&*C1=CC=C(*)C(*)=C1&*C*&*SC(=S)N1CCOCC1^*C1=CC=C(*)C=C1&&*CC1=CC=C(C2=CC=C(C(=O)O)C=C2)C=C1C(=O)O&&&
CCOC(=O)C1=C(C2=CC=CS2)N=C(NCC2=CC(OC)=C(OC)C(OC)=C2)S1&&&
*C1=C(*)C(=O)N=C(N)[NH]1&*I&&*N*^*C1=C(*)C2=C(CCCC2)C(*)=C1&*Cl&&*[N+](=O)[O-]&&
COC1=CC=C(N2N=C(S(N)(=O)=O)SC2=NC2=CC=C(C)C=C2)C=C1&&&
*C&*C1=CC=CC(*)=C1&*S(=O)(=O)N1CCCC1&&&
*N&*C1=CC=C(*)C=C1&*C=C*&*C1=CC=NC2=C1[NH]C(N)=NC2=O&&&
*C&*C*&*OC(*)=O&*C1=CCCCC1*&*SSC1=NCCS1&&&
O=C(NC1=CC=C2C(=O)CC(C3=CC=C(Br)C=C3)OC2=C1)NC1=CC=C(Cl)C=C1Cl&&&
*C&*C*&*C1=CC=C2C=CC3=C(C2=C1)N(*)C=C3&*NC(*)=O&*C1CCC(*)CC1&*C*&*O&&&
*C&*C*&*C*&*C*&*N1NC2(CCCC2)C(=O)N1*&*C1=CC=CC=C1*&*C(*)(F)F&*F&&&
O=C(O)CNC(=O)C1=CC2=C(S1)C1=CC=CC=C1SC2&&&
CC(=O)OC1CCC2C3CCC4=CC(=O)C=CC4(C)C3CCC12C&&&
*C&*C*&*OC(*)=O&*C1(*)CCC1(*)*&*C1=CC=CC=C1&&*C(=O)NN=C(N)N&*C(*)C^*C&&&
*C&*C1=NN(*)C(*)=C1*&*C&&*N(*)C^*C^*C*&&*N*&*C*&*C1CC(*)C1&*C1=CC=C(*)C=C1&*C(*)(F)F&*F&&&
*C&*C1=CC=CC=C1*&*C(=O)N(*)*&*C*&*C1=CC=CC(*)=C1^*C1CCS(=O)(=O)C1^*C(*)(F)F&&&*F&&&
*NC(*)=O&*C*&*C*^*C(*)(*)*^*C1CCC(*)CC1&*O&*C1=CC=C(*)C=C1&&*C*^*Cl&*N1C=NC=N1^*C1=CC=C(*)C(*)=C1&&&&*F&&*F&&
*C&*C1=CC(*)=C(*)C(*)=C1&*O&&*C&*C*^*C(*)*&*N&&*NC(*)=O^*C(*)*&*C*&*C1=CC=CC=C1^*NC(*)=O&&*C(=O)N1CC2=CC=CC=C2CC1*&*C(*)*
*C&*C1=CC=C(*)C(*)=C1&*S(*)(=O)=O&*C1=C(*)N(*)N(*)C1=O^*C^*C&&&&*C&*C1CCS(=O)(=O)C1&&
*N1CCN(S(*)(=O)=O)CC1&*C1=CC=C(*)C=C1&*Br^*C*&&*C(*)(*)*&*O&&*C*^*N1C=NC=N1^*C1=CC=C(*)C(*)=C1&&*F&&*F&&
*NC(*)=O&*C*&*C1=CC=C2C(*)=COC2=C1^*C(*)*^*C1=CSC=C1&*NC(*)=O&&&*C*^*C(*)Cl^*C*&*Cl&*N1CCN(*)CC1&&&*C1=CC=C(*)C=C1&*F&&&
*C&*O*&*C1=CC(=O)C2=C(C1=O)C(*)=C(*)N2*&*C*&*OC(*)=O^*C^*C1=CC=CC(*)=C1&&*C^*Br&&&&&
C=CCN1C(=O)N(CCN2CCN(C(=O)C3=CC=CO3)CC2)C(=O)C2=C1C1=CC=CC=C1S2&&&
*C&*C*&*OC(*)=O&*C(*)*&*C1=CC=CC=C1&&*C1=CN(*)C=C(C(=O)OCC)C1*^*OC(*)=O&*C*^*C1=CC=C(*)C=C1^*C&*O*&&&*C&&&
COC1=C(CN2CCOCC2)C=C(C2=CC=C(S(C)(=O)=O)C=C2)C=C1C(C)(C)C&&&
*C&*O*&*C1=C(*)C(=O)C2=C(C1=O)C(*)C1(*)C3NC3CN21&*C&&*C*^*OC(N)=O^*C&&&&
*C(=O)NC1=NN=C(*)S1&*C*&*O*^*C1CCCO1^*C1=CC=CC=C1*&&&*Cl&&&
CCOC1=CC=C(S(=O)(=O)N2CCCCC2)C=C1C(=O)OC(=O)C1=CC=CC(S(=O)(=O)N2CCCCC2)=C1&&&
CCC1=CC=C(NC(=S)N2CCN(C)CC2)C=C1&&&
*C&*SC(*)=O&*C*&*C(*)=O&*C1=CC=C(*)C(*)=C1&*N1C(=O)CCC1=O&&*Cl&&
CC1CN(CC(=O)N2CC(=O)N(CC3=CC=CO3)C3=CC=CC=C32)CC(C)O1&&&
*C&*C*&*C(*)*&*C&&*C(*)*^*NC(*)=O&*C(*)*^*NC(*)=O^*C*&*C(*)*&*C1=CC=CC=C1^*NC(*)=O^*NC(*)=O&&&*C(*)*&*C(*)*^*C(*)*^*NC(*)
*C&*C(*)*&*SC1=NC=C(*)C(S*)=N1&*C#N^*C(=O)NC(*)=O&*C*^*C1=CC=C(*)C=C1&*C1=CC=CC=C1&*Cl&&&&&
*C&*C1=CC=C(*)C=C1&*NS(*)(=O)=O&*C1=CC=NC=C1*&*NC(*)=O&*C1CCCC2=CC=CC=C21&&&
N=C(N)C1=CC=CC(CC(NS(=O)(=O)NC2=CC=C(CNC(=O)C3=CC=C(F)C=C3)N=C2)C(=O)N2CCCCCC2)=C1&&&
O=C(C=CC1=CC=CN=C1)NC1=NC2=CC=CC=C2S1&&&
*C&*O*&*C1=CC=C(*)C=C1&*NC(*)=O&*C(*)*&*N1CCCCC1=O&&*C(*)(Cl)Cl^*Cl&&&
*C(=O)NN=C1[NH]N=CC2=C1C=CS2&*C1=CC=C(*)C=C1&*F&&&
CN1CCC(N2CCC(O)(C3=CN=NS3)CC2)C1=O&&&
*C&*C*&*OC(*)=O&*C1=CC(*)=C(*)S1&*N1CCN(S(=O)(=O)N(*)C)CC1&*C^*C&&&&
COC1=CC=CC(C=C2SC(=O)N(CC3=CC=CC=C3)C2=O)=C1OC&&&
*C&*O*&*C1=CC=C(*)C=C1&*N1CCC2(CC1)CN(*)C(=O)O2&*C*&*C1=NOC(*)=C1*&*C&&*C&&
CCOCCN1C(SCC(=O)NC2=CC=CC(Br)=C2)=NC2=CC=CC=C2C1=O&&&
CC1=CC=C(C2=CSC(C3=NC(C(=O)N4CCCC4CN4CCOCC4)=CS3)=N2)C(C)=C1&&&
*NC1=NC2=CC=CC=C2N=C1NS(*)(=O)=O&*C1=CC=CC(*)=C1&*F^*C1=CC=C(*)C=C1&&*F&&&
CCC1OC(=O)C(C)=CC(C)C(OC2OC(C)CC(N(C)C)C2O)C(C)(OC)CC(C)C(=O)C(C)C2C(C)=C(CC(O)C(C)(OC)C1OC)OC1=C(C2=O)C(OC)=C2C=CC=NC2=C
O=C1C2=C([NH]N1CCCC1=CC=CC=C1)[NH]C1=CC=CC=C1C2=O&&&
*C&*N(*)C&*C1=CC(*)=C(*)O1&*C(=O)N1CCCS1(=O)=O&&*C1=CC=C2C(*)=CC(=O)OC2=C1^*O&&&
*C&*C*&*C*&*C*&*C(*)*&*C*&*C^*C*&&*OC(*)=O&*C1=CC=CC=C1&&&
NC(=O)CCN1C=C(CNCC2=CC=C3[NH]N=C(C4=CSC(NCCN5CCCC5)=N4)C3=C2)C=N1&&&
*C&*C*&*OC(*)=O&*C(*)*&*C*&*C*^*C*^*C*&*C1=CC=C(*)C=C1&*C1=CC=CN=C1&*O*&&&*C&&&
CCCCNC(=O)C1=CC(SC2=CC=C(OC)C=C2)=CC=N1&&&
COC1=CC=C(C2C3=C(CC(C)(C)CC3=O)OC3=C2C(=O)C2=CC=CC=C2C3=O)C=C1&&&
*N1C=NC2=C1[NH]C(N)=NC2=O&*C1OC(*)C(*)C1*&*C*&*S*^*O^*C*&&*O^*C*&&&*NCCCS(=O)(=O)NC(=O)CC1=CN(*)N=N1&*C*&*C1CC1&&&
CC1=CC=C2C(NCCCNCCNC3=CC=NC4=CC(Cl)=CC=C34)=CC=NC2=C1&&&
OC1=CC=C2C(=C1)CC=C1C2CCC2=C1[NH]C1=CC=C(F)C=C21&&&
*C&*C1=NOC(*)=C1*&*C&&*OC(*)=O^*C*&*C(=O)N1CCCC1&&&
*C&*C1=CC=C(*)C=C1&*C*&*C*&*NC(*)=O&*C*&*C1=CC=C2C(=C1)C(=O)C(=O)N2*&*C1CCCN1S(*)(=O)=O&*C*&*O*&*C1=CC=C(*)C=C1&*C&&&
CC1=CC=C2N=C(C3CCCN(CC4=CC=CC=C4)C3)C=CC2=C1&&&
*C&*C1=CC=C2C(=C1)C(*)=C(*)N2*&*C*&*C*^*Cl^*O*&&*C*^*C1=CC=C(*)N=C1&*C1=CC=C(*)C(*)=C1&*F&*F&&&&*C(=O)NS(*)(=O)=O^*C1(*)CC
C=CCN1C(C)=CC(C(=O)NC2CCCCC2)=C1C&&&
*C&*OC(*)=O&*C*&*C1C(*)C2(OCCCO2)C2C(OC(=O)C2*)C2(*)C3CCC4=CC(=O)OCC4C3CCC12*&*OC(*)=O&*C^*C&&&*OC(*)=O^*C^*C&&&&
*C(=O)O&*C*&*N*&*C(*)*&*C*&*C1=CC=C(*)C=C1^*C1=CC=CN=C1^*C(=O)N1CCN(*)CC1&&&*C1=CC=CC(*)=C1*&*Cl&&*F&&
COC1=CC(N2CC(=O)NC3=CC=C(C4=NC5=CC(C(=O)N6CCN(C)CC6)=CC=C5[NH]4)C=C3C2=O)=CC(OC)=C1OC&&&
*C&*O*&*C1=CC=CC2=C(*)C3=C(N=C12)N(*)N=C3&*Cl&&*C*^*C*&*C*&*C*&*N1CCN(*)C2CS(=O)(=O)CC21&*C1=CN(*)C=N1&*C&&&
CCCCCCCCCCCCCCCCCC(=O)NCCNC1=NC2=CC=CC=C2S1&&&
CC1=CC=CC(C2=NOC3(C2)C(=O)OC2C3CCC([N+](=O)[O-])=CCC2(C)C)=C1&&&
O=C(O)C1CC2=CC=CC(NC(=O)C3CCCN(C(=O)N4CCCCC4)C3)=C2O1&&&
O=C(NC1=NC2=CC=CC=C2[NH]1)C1=CC=C2[NH]C3=C(CCCC3)C2=C1&&&
CCN(CC)C(=O)C1C2=C(CN(CC3=CC=CC(F)=C3)CC2=O)OC2=CC=C(F)C=C21&&&
CC1(C)CCC=C(CN2CC3CCC2CN(S(=O)(=O)CC2CC2)C3)C2=CC=CC=C21&&&
CN(C)CC1=CC(C(C)(C)C)=CC(CN)=C1O&&&
O=C(O)CC1=C(C2=CC=C[NH]C2=O)C2=C3OC=CC3=CC=C2N1CC1=CC=C(C(F)(F)F)C=C1&&&
CC1=CC=NC(NC(=O)CCC(=O)N2CCN(C3=CC=C(Cl)C=C3)CC2)=C1&&&
CCCNC(=O)C1=CC=C(C2=NN=C3C4=CC=CC=C4N=C(CC4=CC=CC=C4)N23)C=C1&&&
*NC(*)=O&*C1=CC=C(*)C=C1&*C*^*C1=CC=C2OCOC2=C1^*C*&&&*N1CCOCC1&&&
*C&*C*&*OC(*)=O&*C=NN(*)CC1=CC=C(OC)C=C1&*C1=CC=C(*)C=C1&*OC(*)=O&*C&&&
*C&*O*&*C1=CC=CC=C1*&*O*&*C*&*C(*)=O&*C(*)*&*C#N&&*C1=CC=C(*)C(*)=C1^*C&&*C&&
*NC(*)=O&*C*&*C*^*C1=CC=CC(*)=C1^*C1=CC=CC=C1&*F&&&&&
*C&*C1=CC=C2C(=C1)C=CN2*&*C=C1C(=O)NN=C1*&*C1=CC=CN=C1&&&
CCCCC1CN(C2=CC=CC=C2)C(=O)C1NC1=CC=CC=C1&&&
*C&*N(*)C&*C=C1C(=O)NC2=CC=CC=C12&&&
COC1=CC=C(C2=CN=C3C=C(Br)C(Br)=C(N)C3=N2)C=C1OC&&&
O=C1C2=CC=CC=C2C(NC2=N[NH]C(=S)O2)N1C1=CC=CC([N+](=O)[O-])=C1&&&
*NC(=N)N&*C*&*C*&*C*&*C1NC(=O)C(*)NC(=O)C(*)NC(=O)C(*)NC(=O)C(*)NC1=O&*C*&*C1=CC=CC=C1^*C*&&*C1=CC=C2C=CC=CC2=C1^*C*&&*C1
CCOC1=CC=C2CCC(N3CCN(C(=O)CC4=CC=C(Cl)C(Cl)=C4)CC3)C2=C1&&&
*C&*C(*)=C(*)*&*C1=CC=C2C(*)=C[NH]C2=N1&*C1=CC=CC=C1^*C&&&*C1=CC=C2C(=C1)N=C(*)N2*^*C1=CC=CC=C1&&*C&&
*F&*C(*)(F)F&*C1=CC=C(*)C=C1&*NC1=NC2=CC(*)=CC=C2C2=NC=CN12&*Cl&&&
*C&*C(*)*&*SC1=NC(=O)C=C(*)[NH]1&*N^*NC(*)=O&&*C1=CC=CC(*)=C1&*N(C)S(*)(=O)=O&*C&&&
CC1=CC(C)=C2[NH]C(=NN)C3=CC=CC=C3C2=C1&&&
CCCCCCCCCCN1C(=N)NCC1CCCCCCC1CCCCC1&&&
*C&*C1=CC=C2C=C(*)C(=O)[NH]C2=C1&*C*&*OC(*)=O&*C*&*SC1=NN=C(*)N1*&*C1CC1&&*C&&
CC1=CC=CC(C)=C1OCC1=NN=C2CN(C(=O)C3=NC=CS3)CCN21&&&
*N&*C(*)*&*C*&*C1=CC=C2C(=O)CCCC2=C1^*C1=CC=C2C=CC=CC2=C1&&&&
O=C(CN1C(=O)OC2=CC(S(=O)(=O)N3CCCC3)=CC=C21)NC1CCCC1&&&
CCCCCCCCCCCC1=NC2=CC=CC=C2C(OC)=C1C(=O)OCC&&&
O=C(CC1=CC=CC2=CC=CC=C12)NCC1=CC=C(F)C=C1&&&
C1=CC=C(CCCN2N=NN=C2C(C2=CC=CC=C2)N2CCC3(CC2)CNC3)C=C1&&&
*NC(*)=O&*C*&*C*^*C1=CC=C2OC(=O)C(*)=CC2=C1^*C1=CC=CC=C1&*Br&&&&&
COC1=CC=C(OC)C(C2OC2C(=O)NCCCCNC(=O)C2=CC=CC=C2)=C1&&&
*C&*C1=CC=C(*)C(*)=N1&*C1=CN=C(N)C(*)=C1&*C1=CSC(*)=N1^*F^*C(=O)N1CCOCC1&&&&&
COC1=CC=C(NC(=O)NC2CCC(CCN3CCC4=CC=C(C)C=C4C3)CC2)C(OC)=C1&&&
C=C(C)C12CC(C)(O)C(C=CC=C(C)C(OC(=O)C3=CC=CC=C3)C3(O)C(OC(C)=O)C(COC(C)=O)OC3C(C)C1O)O2&&&
*N&*C1=CSC2=NC=NC(*)=C12&*C1=CC=C(*)C=C1&*F&&&
COC1=CC=C(CCNC(=O)CC2(C(F)(F)F)CC(C3=CC=CC(F)=C3)=NO2)C=C1OC&&&
*C&*C=C(*)C&*C*&*C*&*C(*)*&*C&&*C1CCC2(*)C3=CCC4N5CCCCN6CCCC4(C7=CC=CC(*)=C7C6C5)C34CCC12*^*O&&*O&*C&&
CC(=O)OC1=CC=CC(C2=CC(C)=[N+](CC(C)C)C(C)=C2)=C1&&&
*C&*O*&*C1=CC=C(*)C=C1&*NC(*)=O&*C1=CC=C2C(*)=C(*)[NH]C2=C1*&*S(*)(=O)=O&*C1=CC=CC=C1^*S&&&*C&&
CC(=O)OC1CCC2(C)C(CCC3(C)C2CC=C2C4C(C)C(C)CCC4(C(=O)O)CCC23C)C1(C)C&&&
O=C(NNCCCCCCCCNC1=CC(=O)C2=CC=CC=C2C1=O)C1=CC=C2C=CC=CC2=N1&&&
*C&*C1=CC=C(*)C(*)=C1&*C&&*C(*)=O^*C1=C(*)C=C(*)C(*)=C1&*O&&*C(*)*^*C^*Cl&*NC(*)=O&&*C*&*C1CCCO1&&&
*C&*C1=CC=C2C(*)=C(*)[NH]C2=C1&*OF&&*C*^*C(=O)N1CCN(*)CC1&*C1=CC=CC=N1&&&
*NC(=S)NNC(*)=O&*C*&*O*^*C*^*C1=CC=C(*)C=C1&*C*&*Cl&*C*&&&*C1CCCCC1&&&
O=C(CSC1=NC=CC(C2=CC3=CC=CC=C3[NH]2)=N1)N1CCN(C2=CC=CC(Cl)=C2)CC1&&&
CNC1=NC(C)=C(C2=NC3=CC(N4N=CC(NCC5=CC=CN=C5)=CC4=O)=CC=C3O2)S1&&&
*C&*C*&*C*&*C*&*C*&*C=C*&*C*&*C=C*&*C*&*C=C*&*C*&*C=C*&*C*&*C*&*C*&*OC(*)=O&*C*&*C1=CC2C(=O)C3(C=C(*)C(*)C3C1*)C(*)CC1C2C
CCCCCCCCCC(O)C=CC(=O)C1CCC(=O)N1&&&
*C&*C1CN2CCN(*)CC2C2=CC=CC=C21&*C1=CC=C(*)C=C1&*Cl&&&
O=C(O)CCCC1C2CCCN3CCCC(CN1S(=O)(=O)C1=CC=C(Cl)C=C1)C23&&&
CC1=CC=C(OCC2=CSC3=NC(C4=CC=CC=C4)=CC(C(F)F)=C23)C(C)=C1&&&
*C&*O*&*C1=CC=C(*)C(*)=C1&*Cl&&*C1CC2CCC(C1*)N2*^*C1=CC=C(*)C=C1&*F^*C&&&&
*C&*O*&*C1=CC=CC(*)=C1&*C(=O)NN=C(*)*&*C&&*C*^*NC(=O)NC(*)=O&*C*&*C1=CC=CC=C1&&&
*C&*C(=O)N1CCCCCCC1*&*C1=CC2=C(C=C1*)N(*)C(=O)N2*&*Cl&&*C&*C&&
CC(C)(C)C1CCC(C2=NN=C(SN=C3CCC(C4CCC5=C(C4)SC4=NC=NC(N)=C45)C3)N2C2=CC=C([N+](=O)[O-])C=C2)CC1&&&
*C1SC2=CC=CC=C2N(*)C1=O&*C*&*C1=CC=CC=C1*^*C1CCN(*)CC1^*F&*C*&&&*C*&*C1=CC=CC=C1&&&
*C&*C(=O)N1CCC2(CCCN(*)C2)C1&*C*&*C1=CC=CN=C1&&&
COC1=CC=CC(CCNC(=O)C2CCC(CNS(=O)(=O)C3=CC=C4[NH]C(=O)C=CC4=C3)CC2)=C1&&&
COC1=CC(C2=CSC(NC(=O)C3=CC=CC=C3F)=N2)=CC(OC)=C1OC&&&
*C=C&*C*&*NC(*)=O&*C1=NOC(*)=C1*&*C*&*S*^*C(=O)O^*C1=CC=CC=C1*&&&*C&&&
*C=NNC(*)=O&*C1=CC=CC2=CC=CC=C12&&*C1=C(*)C2=CC=CC=C2OC1=O^*O&&&
COC1=CC=CC=N1&&&
CCC(=O)NC1=CC(SC2=NC=NC3=C2C2=C(CCCC2)S3)=C(OC)C=C1OC&&&
CC1=CC=CC=C1CN1C(SCC(=O)C2=CC=C3OCOC3=C2)=NC2=C([NH]C3=CC=CC=C32)C1=O&&&
*C&*C1CC2C3CCC4=CC(=O)CCC4=C3C(*)CC2(*)C1(*)*&*C&&*F&*O&*C1=CC(=O)OC1&&
CSC1=CC(C)=CC=C1OCC1=CC=CC(C(=O)C2=CN(C)C3=CC=CC=C23)=C1&&&
*C&*C(*)C&*C*&*C*&*C*&*C1CCN(*)CC1*&*C1CN(*)CCN1*&*C(*)*^*C1=CC=CN=C1^*C^*C*&&&*C*^*C1=CC=CC=C1&*C1=CC=C(*)C=C1&&&*O&&&
CCCC(CCC)N1C=C(C=C2N=C(C3=CC=C[NH]3)N(C3=CC=C4[NH]N=CC4=C3)C2=O)N=N1&&&
OC1=CC=C2C(=C1)C=CN2C1=CC(Cl)=CC=N1&&&
COC1=CC=C(N2C(C3=CC=C(Br)C=C3)=CC=C2C2=CC(I)=CC(I)=C2O)C=C1&&&
*C&*O*&*C1=CC=C(*)C=C1&*C1=C2C(=O)C3=C(CCN2C=N1)C1=CC=CC=C1[NH]3&&&
CC1=CC=CC=C1N1CCN(C(=O)C2CCN(S(=O)(=O)C3=C(C)ON=C3C)CC2)CC1&&&
COC(=O)C(CC1=CC=C(O)C=C1O)NC(=O)C1=CC=C(O)C(O)=C1&&&
COC1=CC=C(OC)C(C2CC(=O)OC23CCCC2=CC=CC=C23)=C1&&&
*NC(=O)NC1=NC(*)=CS1&*C1=CC=CC=N1&&*C1=CC=C2C(*)=CN(*)C2=C1^*C*&*C1=CC=CC=C1*^*O*^*C(*)(F)F&*C(*)(F)F&*F&*F&&&&&
*C&*N(C)S(*)(=O)=O&*C1=CC=C(*)C(*)=C1&*N1CCCC1&&*NC(*)=O^*C1=CC=C(*)C=C1&*[N+](=O)[O-]&&&
COC1=CC(NCCCCC2=CC=C(OCCCCCCN)C=C2)=C2N=CC=CC2=C1&&&
*C&*C*&*OC(*)=O&*C(*)*&*C*&*C1=CC=C(*)C=C1^*NC(*)=O^*O*&*C1(*)CCCCC1&*C&*NC(*)=O&&&*C(*)*&*C*&*C(*)C^*OC(*)=O^*C&*C(*)*&&
O=C(NN=CC1=CC=CC=C1)NC1CCCCC1&&&
*C&*C1=NC2=CC(=O)[NH]N2C(*)=C1&*N*&*C*&*C(*)*&*C&&*N*^*C*&*C*&*C*&*O&&&
CN(C)C1=CC=C(C2=CC=C3N=CN=C(N4CCN(S(=O)(=O)C5=CC=CC=C5)CC4)C3=C2)C=C1&&&
CN(C)C(CN1C=NC2=C(N)N=CN=C21)C1=CC=CC=C1&&&
CCOC(=O)C1=CC=C(NC(=O)C2CCCN2C)C=C1&&&
CC(NC(=O)C1=CC(C2CC2)=NN1CC1=CC=NC(NS(=O)(=O)C2=CC=CC(Cl)=C2)=C1)C1=CC=CC=C1&&&
COC1=CC=C2C(=C1)C(=O)C1=C2C(N2CCN(CCN)CC2)=NC2=CC=CC=C12&&&
*C&*C(*)*&*Br&&*C*^*C(*)=O&*C(*)*&*Br&&*C*^*Br&&&
*Cl&*C1=CC=C2C(=C1)C=CC1=CN=CC=C12&&&
*C&*C1=CSC(*)=N1&*C*&*C1CCCN(*)C1&*C1CCN(*)CC1&*C1=C[NH]C(*)=N1&*C1=CC=CC=C1&&&
COC1=CC=C(C(=O)NN=CC2=C(Cl)N(C3=CC=CC=C3)N=C2C)C=C1&&&
*C&*OC(*)=O&*C1C2C3OC(=O)C(*)(C1*)C3(*)CCC2(*)*&*C&&*O&*C&*OC(*)=O^*C^*C(*)=C(*)*&&*C(*)=O&*C1=CC=CC=C1^*O&&&*C&&
*NC(*)=O&*C*&*C*^*C*^*C1=CN(*)C(*)=N1&*C1=CC=CC=C1*&*C1=CC=CC=C1&*F&&*C1=CC=NC=C1&&&&
CCC1OC(=O)C(C)C(OC2CC(C)(OC)C(O)C(C)O2)C(C)C(OC2OC(C)CC(N(C)C)C2O)C(C)(O)CC(C)CN(CCNC(=S)NC2=CC=C(C)C=C2)C(C)C(O)C1(C)O&&
*C&*C1=CC=CC=C1*&*OS(*)(=O)=O&*C1=CC=CC=C1&&&
COC1=CC(=O)C2=C(C1=O)C(COC(N)=O)=NC1=C2C=C(C)C(CCCO)=C1O&&&
COC1COCCC1NC1CCC(C(=O)N2CCN(C3=NC=CC=C3C(F)(F)F)CC2)(C(C)C)C1&&&
*C&*C(=O)N1N=C(*)CC1*&*C1=CC=C(*)C=C1&*C(*)(F)F^*C1=CC=CC=C1*^*F&*Cl&&&&&
COC(=O)C(C)ON=C(C)C1=CC=CO1&&&
CC(C)C(C)(O)C(=O)NN(C)C1=CC=CC=C1&&&
*C&*C*&*C*&*C1C(=O)NC2=CC=CC=C2N1S(*)(=O)=O&*C1=CC=C(*)C=C1&*C&&&
O=C(NC1=CC=CC(C(=O)N2CCCCC2)=C1)C1=CC=CC=C1NS(=O)(=O)C1=CC=CC=C1&&&
CCOC1=CC=C(C2=N[NH]C(C(=O)NC3=CC=C([N+](=O)[O-])C=C3)=C2)C=C1&&&
O=C(NCC1=CC=CC=C1)N1SC2=CC=CC=C2C1=O&&&
*C&*C1=CC=C(*)C=C1&*S(*)(=O)=O&*OC(=O)N1CCC2=C(C1)C1=CC=CC=C1[NH]2&&&
CCC1=NC=CN1CC1=CC=C(Cl)C=C1&&&
CC(=O)C1=CC=C(OC(=O)C2=CC=C(NC(C)=O)C=C2)C=C1&&&
*C&*C*&*C*&*NC(*)=O&*C1=C(*)C2=C(CCCC2)S1&*C(=O)NNC(*)=O&*C1=CC=C(*)C=C1&*[N+](=O)[O-]&&&
CNCC(O)C(C1=CC=CC=C1)N1C2=CC=CC=C2C2=CC=CN=C21&&&
CC(C(=O)NN=C(CC1=CC=CC=C1N)C(=O)NC(C(=O)N1CC2=CC=CC=C2CC1C(=O)NC(CC(=O)O)C(=O)O)C2(C)C)N1CC(=N)NC1=O&&&
CCOC1=CC=CC(C(=O)NC2=CC=C(S(=O)(=O)NC3=NC=CC=N3)C=C2)=C1&&&
*C&*C1=NN(*)C(*)=C1&*NC(*)=O&*C(=O)N1C(*)CC2CC21^*C*^*C*&*C1=CC=CC=C1&*C*&&&*C*&*O*&*C1=CC=CC=C1&&&
*Cl&*C1=CC=CC(*)=C1&*C1=CC=C2C=C(*)C=CC2=C1&*O*&*C*&*C*&*N1CCCCC1&&&
*C&*C(=O)N(*)C&*C(*)*&*C*&*C1CCCO1^*C(=O)N(*)*&&*C&&*C(*)*^*C*&*C1=CC=CC=C1^*C(=O)N(*)*&&*C&&*C(*)*^*C*&*C1=CC=CC=C1^*C(=
COC1=CC(C2=NOC(CN3CCN(CC4=CC=C5OCOC5=C4)CC3)=N2)=CC(OC)=C1OC&&&
*C&*C*&*O*&*C1=CC=C(*)C=C1&*N(*)S(*)(=O)=O&*C*&*NC(*)=O^*C1=NOC(*)=C1*^*C*&*C&*C*&&*C^*C*&&&*N1CCCC1=O&&&
COC1=CC=C(S(=O)(=O)N(C)CCC(=O)NN=CC2=CC=C(Cl)C(Cl)=C2)C(OC)=C1&&&
*C&*C1C(*)(C)C1(C)C&*C*&*C(=O)N(*)*&*C*&*C*^*C1=CC=CC=C1^*C*&&&*N1CCCCC1&&&
CCOC1=CC=C(C2=C(C3=CC=C(OC)C=C3)OC(C)=N2)C=C1&&&
*C&*C1=CN=C(*)C(*)=C1*&*C*&*O^*C=C*&&*C(*)=O^*O^*C=C*&&&*C1=CC=CC=C1*&*Br&&&
CC1=CC=C(S(=O)(=O)N(C)CC2OC3=C(NS(=O)(=O)C4=CC=C(F)C=C4)C=CC=C3C(=O)N(C(C)CO)CC2C)C=C1&&&
*C&*O*&*C1=CC=C(*)C(*)=C1&*C(=O)N1CCC(*)CC1&*C(=O)N1CCN(*)CC1^*F^*C1=CC=CC(*)=C1&&&*C(*)(F)F&*F&&&
O=C(NCCC1=CC=CC=N1)C1=CC=NC2=CC=CC=C12&&&
*NC(*)=O&*C*&*NC(*)=O^*C*^*C1=CC=C(*)N=C1&*C1CCCO1&*Br&&&&&
O=C(O)C1CCCC(=O)O1&&&
CSC1=CC=CC2=C1N(CC1=CC=CO1)C1=NC=CC=C1C(N1CCOCC1)=N2&&&
CCN1CCN(CCCNC(=O)C23CC4CC(CC(C4)C2)C3)CC1&&&
*C=C1SC(=N*)NC1=O&*C1=CC=C(*)C=C1&*Cl^*C1=CC(*)=CC(*)=C1&&*C*&*O^*[N+](=O)[O-]&&&&
*C&*OC(*)=O&*C1=CC=C2C(=C1)CCC2*&*C(*)=O&*C*&*C1CCCN1*&*C*&*C*&*C1=CC=C2OCOC2=C1&&&
CC1=CC=C(NC(=S)NNC(=O)C=CC2=CC=C(O)C=C2)C=C1&&&
*C&*C(*)C&*N1CCN(*)CC1&*C1=CC=C2OC(*)=C(*)C(=O)C2=C1&*Cl&&*C=C*^*C1=CC=C(*)C=C1&*C#N&&&
CC1=CC=CC(Cl)=C1NC1=NC2=CC(OC3=C(Cl)C=NN4C=C(C(F)(F)F)C=CC3=C3SCCN34)=CC=C2[NH]1&&&
NC1=NC=NC2=C1N=CN2C1OC(CO)C(O)C1O&&&
*C&*C*&*C*&*C*&*C*&*O*&*C1=C(*)C=C(*)C(*)=C1&*C1=NN(*)C(=O)N1*&*C*^*Cl^*C*^*C(*)*&*Cl^*C*&*C&&&*C*&&*C1=NN=N[NH]1^*C&&&&&
*C&*C*&*C*&*C*&*C(*)*&*C*&*C(*)*^*NC(*)=O^*O&*C(*)*&&*C(*)*^*NC(*)=O&*C&*C(*)*^*C(*)C&*C*^*C*&*C&*C*&*C1=CC=CC=C1^*NC(*)=
CC(C)CCCN1CCC2(C(=O)NC(CBr)CBr)C3=CC(O)=CC=C3N(C)C12&&&
CCCSC1=CC=C(F)C(C2(C(F)F)N=C(N)OC3CC32)=C1&&&
*C&*O*&*C1=CC=CC2=NC3=CC=CC(*)=C3N=C12&*NC(*)=O&*C*&*C(=O)O&&&
*C&*C*&*OC(*)=O&*C*&*OC1=NC=NC2=C1C=NN2*&*C1=CC=C(*)C=C1&*O*&*C&&&
*C&*C*&*C*&*C(*)*&*NC1=NC(*)=NC2=CC(*)=CC=C12&*C^*C1=CC=CC(*)=C1&*C*^*Cl&*C&&&&&
CCC1=CC=C(S(=O)(=O)N(C)C)C=C1NC(=O)CSC1=NN=C(C2=CC=CN=C2)N1CC1=CC=CC=C1&&&
CC1=NN(CC2=CC=CC=C2C)C(Cl)=C1C=NNC(=O)OCC1=CC=CC=C1&&&
CCOCCOC(=O)C(C)NP(=O)(OCC1OC(N2C=CC(N)=NC2=O)C(C)(F)C1O)OC1=CC=C(OCC2=CC=CC=C2)C=C1&&&
*C1=CC=CC=C1&*NC1=NC=CC(N2CCCCC2)=N1&&&
CC1=NC(N(C)CCCN2CCN(CC(C)C)CC2)=C2C=NN(C3CCOCC3)C2=N1&&&
*C&*C1=CC=C(*)C=C1&*C1=CC2=C([NH]C(=O)N=C2*)S1&*C&&&
CCOC(=O)CSC1=NC(Cl)=CC=C1C(=O)OCC&&&
*C&*N(*)C&*C*&*C*&*C*&*N1C(=O)C2=CC=CC=C2C(*)(*)C1=O&*C1=CC=C(*)C=C1&*Cl^*C*&&*NC(*)=O&*C1=CC=CC(*)=C1&*C(*)(F)F&*F&&&
O=C(NC1=CC=C(Cl)C=C1)C1CC2=C(C3=CC=C(C=C3)OC3=CC=C(C=C3)OC3=CC=C(C=C3)CC(N3C=C(C4=CC=CC=C4)N=N3)C(=O)NC(CO)C(=O)O1)N(O)C=C
O=C(CCC(=O)NC1=CC=CC=C1F)N1CCN(CC2=CC=C3OCOC3=C2)CC1&&&
CCCCOC(=O)C1(C(=O)OC)CCCCC1=O&&&
*C&*C1COC(*)(C)O1&*C*&*C(*)C1OC(=O)C(C)(C)O1&*C1(*)C(=O)C=CC1=O&*O&&&
OCC1OC(N2C=NC3=CN=C(Cl)N=C32)C(O)C1O&&&
CNCC1=C2CN3C(=CC4=C(COC(=O)C4(O)CC4=CC=CS4)C3=O)C2=NC2=CC=C(F)C=C12&&&
*C&*C*&*N(*)CC&*C*&*C*&*O*&*C1=CC=C2C(=O)C3=C(*)C(*)=CC=C3OC2=C1&*N*&*C*^*O*^*C*&*C&*C*&&&*N(*)CC&*C*&*C&&&
*C&*C1C(=O)N2C1SC(*)(C)C2*&*NC(*)=O&*C(*)*^*C(=O)O^*NCC1CCN(*)CC1&&&*C*^*C(*)C^*C1=CC=CC=C1*&*C&*O&&&&&
*C(=O)O&*C1=C(*)C2=NC=CC=C2C(*)=C1&*S*&*C1=CC=CC2=CC=CC=C12^*Cl&&&&
*C&*C*&*C1=CC=C(*)C=C1&*O*&*C1=CC=C(*)C=C1&*C1=C(*)C(*)N(*)C1=O&*C(*)=O&*C1=CC=C(*)O1^*O^*C&&*C*&&*C*&*O*&*C&&&
O=C1OCC(CCO)=C1C1=CC=C(OCCCC2CCN(C3=CC=C(Cl)C=N3)CC2)C=C1&&&
*C&*C(*)C&*N1CCN(*)CC1&*C1=CC=C(*)C(*)=C1&*S(=O)(=O)N1CCOCC1&&*NC(*)=O^*C*&*C1=CC=CC(*)=C1&*Cl&&&
*C&*C*&*C*&*C*&*C*&*C=NNC(N)=S&&&
*C&*C(*)C&*C1=CCC2(*)C(=CCC3C2CCC2(*)C(*)CCC32)C1&*OC=O&&*C&*C&&
O=C(O)C1=CC=CC(NC2=C(S(=O)(=O)C3=CC=CC=C3)C(=O)C3=CC=CC=C3C2=O)=C1&&&
*C&*C*&*C*&*C*&*C1=CN(*)N=C1&*C1=C(*)C(=O)N(*)C1=O&*Cl&&*C1=CC(*)=C(*)C(*)=C1^*C&&*Br&*C(*)*^*O&&*C(*)(*)C^*C&&*O&&
*C&*C1OC(=O)C2CC3CCCCC3C(*)C12&*C=C*&*C1=CC=C(*)N=C1&*C1=CC=NC2=C1C=C[NH]2&&&
COC1=CC=C(C2C3=C(OC=C3)C(=O)C3=C2OC(C)=C(C2=CC=CC=C2)C3=O)C=C1&&&
*C&*NC(*)=O&*C*&*NC(*)=O&*C1=CC=CC=C1*&*C1=NN=C(*)O1&*C(*)(C)C&*C&&&
*C&*O*&*C1=CC2=C(C=C1*)C(=O)N(*)C=C2*&*C*&*C1=CC=C(*)C=C1^*C*^*F&*NC(*)=O^*O*&&*C*&*C&*C1=CC=CS1&&&&&
O=C(NC1=CC=C(Cl)C(Cl)=C1)C1=CC=C2N=C(C3=CC=CC=N3)C(C3CC3)=NC2=C1&&&
*C&*C1CCC2(OC1)OC1CC3C4CCC5CC(*)CCC5(*)C4C(=O)CC3(*)C1C2*&*O*&*C1OC(*)C(*)C(*)C1*^*C(*)=O^*C*&*C*^*C^*O^*O^*C(*)(*)C&&*C&
COC(=O)NCC1CCC2(CCN(C(=O)C3=CC=CC=C3)CC2)O1&&&
*C&*C(=O)N(*)*&*C*&*C1=CC=CC(*)=C1^*C1=CN2C=C(*)N=C2C=C1^*O&*Cl&&&&&
COC1=CC=CC(NC(=O)C(C2=CC=CC=C2)N2C(COC3=CC=C(Cl)C=C3)=NC3=CC=CC=C32)=C1Cl&&&
*C&*OC(*)=O&*C(*)*&*C*&*C1=NC2=CC=CC=C2[NH]1^*NC(=O)C(*)=O&&*C(*)*&*C*&*C(N)=O^*NC(*)=O&&*C1=CC=CC=C1&&&
NC1=CC=CC=C1NC(=O)C1=CC2=CC=C(CNCC3=CC=CC=C3)C=C2O1&&&
CC1(C)CCC2=C(CO1)SC1=C2C(=O)N(C2=CC=C(F)C=C2)N=N1&&&
O=C(CCC1=NN(C2=CC=CC=C2)C(C2=CC=CC=C2)=C1)N1CCCO1&&&
*C&*C*&*S(*)(=O)=O&*C1=CSC(*)=C1&*C1=CC=CS1&&&
*F&*C1=CC=C(*)C=C1&*C1=CN(*)C2=CC=CC=C12&*C*&*N1CCN(*)CC1&*C*&*C*&*O*&*C1=CC=C2C=CC=CC2=C1&&&
*C&*SC1=NC=CN1*&*C*&*NC(*)=O&*C1=C(*)C(*)=CC=C1&*F&&*F&&
CC(=O)NC1=CC=C(NC(=S)NC(=O)CSC2=NC3=CC=CC=C3C(=O)N2CC2=CC=CO2)C=C1&&&
N=C(N)C1=CC=C(C2C3C(=O)N(CCN4CCOCC4)C(=O)C3C3(CO)C(=O)N(CC4=CC(F)=CC=C4Cl)C(=O)N23)C=C1&&&
*C&*C*&*C*&*C*&*C*&*C*&*C*&*C*&*C1=NC2=NC=CC=C2N1*&*C1CCCCC1&&&
O=C1C=C(CN2CCOCC2)N=C2C=CC(OC3=CC=NC=C3)=CN12&&&
C#CCN1C(=O)C2=C([NH]C(=O)C=C2)C2=CC=CC=C21&&&
*C1=N[NH]C(=O)[NH]1&*C=C*&*C1=CC=CC(*)=C1&*N1CCOCC1&&&
*C&*C*&*O*&*C1=CC(*)=C(*)C(*)=C1&*C=C*&*C=C(*)*^*O*^*C&*C*^*O*&*C*^*C&*C*&*N(*)C&&&*C*&*C&*N(*)C&&&*C&&&
*O&*C(*)*&*C*&*C1CCCCN1^*C1CCN(*)C1&&*C1=NC2=CC(*)=C(*)C=C2C(*)=C1&*C1=CC=CC(*)=C1&*C(*)(F)F^*Cl^*F&&*Cl&&&&
COC1=CC=C(C2=NN(CC(=O)NC3CCCCCC3)N=N2)C=C1(C)C&&&
C=CCOC1=CC=C(C=NC2=CN=C3C=CC=CC3=N2)C(O)=C1&&&
*C&*C(*)C&*C(=O)N1CCN(*)CC1&*C*&*C(*)(*)C&*C&&*C1=CC=C(*)C=C1^*O*&*C*&*C*&*C*&*N1CCOCC1&&&
CCC(C)OC1=CC=C(NS(=O)(=O)C2=CC(NC(=O)C(C)O)=CC=C2N2CCC(CC(=O)O)CC2)C(Cl)=C1&&&
O=C(NO)C1=CC=C(C2=C[NH]N=N2)S1&&&
*O&*C1=CC=C2C(*)=C(*)SC2=C1&*C*&*C*^*C1=CC=CC=C1^*C*&&&*C*&*C*&*C1=CC=CC=C1&&&
CC(NC(=S)NC1=CC=CC(C(F)(F)F)=C1)C(C1=CC=CC=C1)N1CCOCC1&&&
*C&*C*&*C*&*C1CN(*)CCO1&*C1=CC=CC2=C1OCCO2&&&
COC1=CC2=CC=C3OC(C(=O)NOCCCNC4=C5C=CC=CC5=NC5=CC=CC=C45)C(O)C3=C2C=C1OC&&&
*C&*NC(*)=O&*C(*)*&*C&&*C1=CC=C(*)O1^*C1=CC=C(*)N=C1&*NC1=NC(*)=CC=N1&*C*&*C*&*C(*)(C)C&*C&&&
COC1=CC=CC(CNC(=O)C2=CC3=CC=C(OCC4=C(C)ON=C4C)C=C3O2)=C1&&&
COC1=CC=C(C2=NN(C(C)=O)C(C3=CC=CN=C3)O2)C=C1&&&
CC12CCC(C(=O)C=CNC3=CC=C(C#N)C=C3)(OC1=O)C2(C)C&&&
*C&*C1=CC=C(*)C(*)=C1&*NC(*)=O&*C1=CC=C(*)C(*)=C1^*NC1=NC2=CC=CC=C2N1*^*C*&*C1=CC=CN=C1*&*C(*)C^*C(*)(F)F^*C&*C*&*F&&&*O&
O=C1C(NS(=O)(=O)C2=CC=C3C=C(Cl)C=CC3=C2)=CC2=CN=C(NC3CCNCC3)N=C2N1C1CC1&&&
COC1=CC=C(C2=C3C(=O)C4=C(NC(=O)CN5CCC(O)CC5)C=CC(C5=CC=CC=C5)=C4C3=N[NH]2)C=C1OC&&&
COC1=CC=C(C(=O)CCCN2CCC3(CC2)C(O)CCC2=CC(OC)=C(OC)C=C23)C=C1&&&
NC1=NC2=C(C3=CC=C(C(=O)NC4=CC=CN=C4)C=C3)C=NN2C=C1&&&
CN(C)C1=CC=C(COC(=O)CCC2=CC(=O)N3N=C(C4CCCCC4)SC3=N2)C=C1&&&
*C&*O*&*C1=C(*)C2=C(C=CC=C2*)N(*)C1=O&*C(=O)O&&*C*^*C(*)C^*C*^*C&*C1=CC=CC(*)=C1&&&*Cl&&&
COC(=O)C1=CC2=C(C3=CC=C4OCOC4=C3)C=C(OC)C=C2O1&&&
*C&*O*&*C1=CC=CC=C1*&*NC(*)=O&*C1CCN(*)CC1&*C(*)C1=CC=CC=C1&*C1=CC=CC=C1&&&
CCN1C=C(NC(=O)NCC(=O)NC2=CC=CC(OC3=CC=CC=C3)=C2)C=N1&&&
FC1=CC=CC(CN2N=NN=C2SCC2=CC=CC=C2)=C1&&&
O=C1C2=CC(=O)C(C3=CC=CC=C3)=C2C(=O)N1CCCCN1C(O)=C2C=CC=CC2=NC1=O&&&
CCN1C=C(C2=CC(OC)=NC(OC)=N2)C(C#N)=N1&&&
COC1=CC=C(C2=NOC(=O)C2=CC2=CC=C(OCC(=O)O)C(OC)=C2)C(Br)=C1OC&&&
*C&*C1=CC=C2C=C(*)[NH]C2=C1&*C1=C2C(N)=NC=NN2C(*)=N1&*C1CCC1&&&
*C1=CC=C2OC(*)=CC(=O)C2=C1&*C1=CC=CC=C1&&*Cl&&
*C&*C(*)C&*C*&*O*&*C1=CC=C(*)C=C1&*NC(*)=O&*C1=CC=CC(*)=C1&*F&&&
*C(=O)O&*C*&*C*&*C1=CC2=NC(*)=C(*)C(*)=C2C=C1&*C(=O)O&&*O&*Br&&
*C&*C1OC(*)C(*)(*)C1*&*O&&*O&*C*^*OP1(=O)OCC2=CC=CC(*)=C2O1^*C1=CN(*)C(=O)[NH]C1=O^*Br&*C1CC(*)C(*)O1&&&*[N-][N+]#N&&*C*^*O&&&
*C&*C1=NC=NC(*)=C1*&*C&&*C(=O)N1CC2CN(*)CC2C1^*C*&*C*&*C(*)*&*NC(*)=O&*C1CCS(=O)(=O)CC1^*C1=CC=CC=C1*&&*Cl&&&
*C&*C(=O)N1C2=CC=CC=C2C(*)CC1(*)C&*C&&*C1=CC=CC=C1&&
*C&*S*&*C1=CC=C(*)C=C1&*C1CN(S(*)(=O)=O)C(*)(C)CO1&*C(*)*&*NC(*)=O^*C^*C1=CC=CC(*)=C1^*C1=CC=CN=C1&&*O*&&&*C*&*C1=CC=CC=C
CC(NC(=O)C1=CC2=C(CCCC2)S1)C1=CC=C(NS(C)(=O)=O)C(F)=C1&&&
CN(C)CC(=O)NC1CCC2=CC=C(OCCCCCOC3=CC=CC=C3)C=C2C1CC1=CC=C(Cl)C=C1&&&
*NC(*)=O&*C*&*C*^*C1=CC=C(*)C=C1^*N*&*C1=CC=C(*)C=C1&*C*&*C1=CC=C(*)C=C1&*C(*)*&*O&*O&&&&*C*^*OC(*)=O&*C1=CC=C(*)C(*)=C1&
COC1=CC=C(NC2=CN=CC(OC)=N2)C=C1&&&
CCN(CC1=C(C(=O)O)C(C)=CC2=C1OCO2)C1=CC(C)=CC=C1C&&&
CC1=N[NH]C2=C1C(C1=CC=C3OCOC3=C1)C(C#N)C(=N)O2&&&
CC(C)(C)C1=NOC(CCC2=NC3=CC(F)=CC=C3S2)=N1&&&
CCOC(=O)C1=C(C)NC2=C(C(=O)CC(C3=CC=C(OC)C=C3)C2)C1C1=CC=CC=C1OC(C)=O&&&
FC1=CN=C(Cl)C(SCC2=CC(F)=CC(F)=C2)=C1&&&
*C&*C1=CC(*)=C(*)C(*)=C1&*C&&*NC(*)=O^*C1=CC=C2C(=C1)C(*)=C(*)N2*^*C^*C&&&&*C*^*C1=CC=CC(*)=C1^*Cl^*Cl&&&&&
*C&*O*&*C1=CC=C(*)C=C1&*N1C=CN=C1C1=N[NH]C=C1&&&
N#CC1=CC(S(=O)(=O)NC2=NC=CS2)=CC=C1OC1=CC=C(C2=CSC=N2)C=C1&&&
*C&*C(*)C&*O*&*C1=CC2(C(*)C1)C(=O)NC1=C2C=CC(*)=C1*&*O&&*O*^*C*^*Br^*C(=O)O&&&&&
*C&*OC(*)=O&*C(*)*&*C*&*O^*NC(=O)N*&&*C(*)*&*C*&*C1=CC=C(*)C=C1^*NC(*)=O^*O&*C1OC(*)C(*)C(*)C1*&&&*C&&*NC(*)=O^*C^*OC(*)=
*NC(*)=O&*C*&*C1=CC=C(*)C=C1^*C1=CC=C2[NH]C3=C(CCNC3*)C2=C1^*O&*Cl&&&&&
*C(=O)N1CCCN(C2=NC=NC3=C2C=CS3)CC1&*C1=C(*)C(*)=CC=C1&*F&&*F&&
CCOC(=O)C1=CN(C2=CC=C(Cl)C=C2)N=N1&&&
O=C(CCCCCCC(=O)SCCCSC(=O)N1C=C2C=CC=CC2=N1)N1CCCC1&&&
*C&*O*&*C1=CC=C(*)C=C1&*[N+](=O)[O-]&&&
*C&*C1=CC(*)=C2C3=C(CCC(*)C3)C(=O)OC2=C1&*O&&*N*^*C*&*C*&*C*&*O&&&
*C&*O*&*C1=CC=C(*)C=C1&*C(*)=O&*C*&*OC(=O)C1=NN(*)C(=O)C2=CC=CC=C12&*C*&*C1=CC=CC=C1*&*F&&&
CCOC(=O)NC1=CC2=C(CCN(C(=O)C3=NC4=CC=C(F)C=C4[NH]3)C2)N=C1C&&&
*C&*C*&*OC(*)=O&*C*&*O*&*C1=CC=C(*)C=C1&*C1CN(*)C(=O)O1&*C*&*NC(*)=O&*C1=CC=C(*)S1&*Cl&&&
COC(=O)C(C1=CSN=N1)N1C(=O)C(=CC2=CC=C(OC)C=C2)SC1=S&&&
CC1CC2=CC=CC3=C2N1C(=CC=NC1=CC=C(N(C)C)C=C1)N3&&&
COC1=CC=CC=C1NC(=O)COC(=O)C=CC1=CC=C(N(C)C)C=C1&&&
*C&*O*&*C1=CC=C2[NH]C(C3=NN(*)C4=CC(*)=CC=C34)=NC2=C1&*C*&*C*^*C^*N1CCOCC1&&&&&
CN1CCN(CCCOC2=CC=C(NC3=NC=C(C(F)(F)F)C(NCC4CCCO4)=N3)C=C2CN2CCC(O)CC2)CC1&&&
*C&*O*&*C*&*C(*)(*)COC&*C*&*OC(*)=O^*NC(*)=O^*C&*OC(=O)N1CCC(*)CC1&&&*C*&*C1=CC=CC=C1&&&
CC1=CC=C(C2=NN(C(=O)C3=CC=CN=C3)C(C3=CC=NC=C3)C2)C=C1&&&
CCC(C1=CC=C(F)C=C1)C1=C(CCN(C)C)C2=CC=C(N3CCCCC3)C=C2S1&&&
*C(=O)N1CCC2(CC1)CC(=O)CN2*&*C1=CC=CC=C1&&*C*^*C1=CC=C(*)C=C1&*F&&&
*C&*C1=CC=CC2=CC=CC(*)=C12&*Br&&&
*N&*C1=C(*)C2=CC=CC=C2C(*)=C1&*C*&*N1CCOCC1^*C1=CSC=C1&&&&
*C&*C1=CC=C2C(=O)N(*)C(*)=NC2=C1&*C*&*C1=CC=C(*)C=C1^*C1=CC=CC=C1^*C(*)(C)C&&&*C&&&
CC(C(=O)NCC1=CC=CC=C1)N1C(=O)N2CCCC3=C2C1=CC(F)=C3&&&
*C&*C*&*C*&*C1=NC2=C([NH]1)N(*)C(=O)N(*)C2=O&*C1=CC=NN1*&*C^*C*&&*C*&*C&&&
CCCCCCOC1=C(OC)C=C2OC3=C(OC)C=C(OC)C=C3C2=C1OC&&&
*C&*C1=CC(=O)N(*)N=C1&*N1CCN(*)CC1&*C1=CC=C(*)C(*)=C1&*S(=O)(=O)N1CCC2=CC=CC=C2C1&&*C#N&&
CC1=CN=C(C2(C3=CC=C(C4=CN=CN=C4)C=C3)CC2)O1&&&
CCCN1CCC(OC(=O)N2CCSC2)CC1&&&
*C#N&*C*&*C*&*C1=CC=C(*)C=C1&*NS(*)(=O)=O&*C1=CC=CC(*)=C1&*C*&*C1=N[NH]C(=O)C2=CC=CC=C12&&&
*C&*C*&*NC(*)=O&*C1=CC=C(*)C(*)=C1&*C=NNC(=O)C(=O)N*&*C1=CC=CC(*)=C1^*[N+](=O)[O-]^*O*&&&*C&&&
*C&*OC(=O)N1CCSC2=CC=CC=C21&&&
CC(C)CC(NC(=O)C1CCCN1C)C(=O)C(=O)NC1=CC=C(C#N)C=C1&&&
*C&*N*&*C1CCN(*)CC1&*C1=CC=C(*)C=C1&*C1=CC=C2OC(*)=C(*)C2=C1&*C(*)=O&*C^*C&&&&
CN1CCC(OC(=O)C(=O)N(C)C2=CC=C(Cl)C=C2Cl)CC1&&&
C=C1C(OC(C)=O)C(OC(C)=O)C(OC(C)=O)C2(C(=O)OC)C(=O)C3=C(C=CC(OC)=C3OC(=O)CC)OC3C12&&&
*C&*C(*)C&*C*&*C*&*OC(*)=O&*C*&*C1OC(*)C(*)C(*)C1*&*O*&*C1CCC2(*)C(CCC3(*)C2CC=C2C4C(*)C(*)CCC4(*)CCC23*)C1(*)*^*O^*C&&*O
*C&*O*&*C1=CC=CC(*)=C1&*NC1=NC=CN(*)C1=O&*C*&*C1=CC=C(*)C=C1&*N1C=NC=N1&&&
CCCCCCCCCC(=O)NC(CC1=CC=CC=C1)C(=O)OC(CCCCCC)CCCC1=CC=CN=C1&&&
CC1=NN(C2CC(O)C(COC(=O)C3=CC=CC=C3C(=O)O)O2)C(=O)N1N&&&
*C&*C(=O)N(*)O&*C(*)*&*C*&*C1=CC=C(*)C=C1^*OP(*)(=O)OC1=CC=CC=C1^*C1=CC(*)=CC(*)=C1&*C1=CC=CC=C1&*C#N&&&&*C(*)(F)F^*F&&&
O=C1CCCC=CCC(O)C(O)C(Br)C(=O)C(CC2=CC=CC=C2)NC(=O)C=CCC(O)C1&&&
O=C(NC1=CC=C(Cl)C(NS(=O)(=O)C2=CC=CC3=NSN=C23)=C1)C1=CC=CC=C1&&&
*C&*C(*)*&*NC(*)=O&*C(*)(F)F^*C1=CC=C(*)C=C1^*F&*O*&&&*C1CCN(*)C1&*OC1=NC=C(*)C=C1*&*C(*)F&*F^*Cl&&&&
CCOC1=CC=C(NC(=O)CN(C)C(=O)CSC2=NC3=CC=CC=C3N2CC)C=C1&&&
CCCOC1=CC=C(C2=NC(C3=CC=CC=C3)=CS2)C=C1&&&
*C&*C*&*C*&*O*&*C1=CC=C(*)C=C1&*C=C*&*C*&*C1=CC=CC=C1&&&
*C&*P(*)(=O)O&*C1=CC(*)C(*)C(*)O1&*C(=O)O&&*C(*)*^*O^*C(*)*&*C*^*O&*C*&&*C*^*O&*OP(=O)(O)O&&&&&
COC1=CC=C(C(=O)CC2=CN3C(=NC4=CC=CC(F)=C43)C(C#N)=C2)C=C1OC&&&
CCOP(=O)(OCC)C(NC(=O)COC1=CC=C([N+](=O)[O-])C=C1)C1=CC=CC=C1&&&
&OP(=O)(O)C1=CC=C2OC(C3=CN=C4C=CC=CC4=N3)=CC(=O)C2=C1&&&
CCCCCCCCCCCCCC(=O)OC1C2C(O)C(OC(=O)C(O)CC)C3(C)C(C(C)CCC)CC(O)C(=O)C3(C)C2CC2=CCOC(=O)CC21&&&
*C&*C*&*C1CC2(CCN(*)CC2)CN1*&*C*&*C1=NOC(*)=N1^*C(*)*^*C&*C&&&&*C1=CC=C(*)N=C1^*F&&&
*C1=CC=C2C(=O)CC3(CCCC3)OC2=C1&*O*&*C*&*C*&*C*&*N1CCN(*)CC1&*C*&*C*&*C1=CC=C2C(*)=C3CCCNC3=NC2=C1&*Cl&&&
*O&*C1=CC=C(*)C=C1&*C1=N[NH]C2=C1CCCC2&&&
O=C(NC1CCCCC1)C1CCN(S(=O)(=O)C2=CC=C(F)C=C2)CC1&&&
CCN(CCNC(=O)CCC1=CC=CS1)CC1=CC=CC2=CC=CC=C12&&&
CN(C)C1C(C2=CC=C(Cl)C=C2)C2CN(C)CC21&&&
*NC(*)=O&*C12CC3CC(CC(C3)C1)C2&&*C1=CC(*)=CC(*)=C1^*[N+](=O)[O-]&&*[N+](=O)[O-]&&
*C&*O*&*C1=CC=CC(*)=C1&*O*&*C*&*C(*)*&*O&&*C*^*N*&*C1CCN(*)CC1&*C*&*C1=CC=C(*)C=C1&*C#N&&&
COC1=CC=C(Cl)C(NC(=O)NC2=NC3=CC=C(Br)C=C3S2)=C1&&&
COC1=CC(NC(=O)CC(C)(CC2=CC=CC=C2)CC(=O)NO)=CC(OC)=C1OC&&&
CCC(CC)NC1=NC=NC2=C1C=NN2C1=CC=C(C)C=C1C&&&
*C&*C1=CC=C2C3=C([NH]C2=C1)C1(*)C(*)CC(*)C(=O)N1CC3&*C1=CC=CO1&&*C*^*NC(*)=O^*C(=O)N1CCCC1=O^*C*&&&*C*&*C1CCCCC1&&&
CC1=NN(C2=CC=CC=C2)C2=NC(=O)C=C(CC3=CC=CC=C3)C12&&&
*C&*C*&*C(*)*&*C&&*C(*)*^*NC(*)=O&*C(*)*^*NC(*)=O^*C*&*C(*)*&*C1=CC=CC=C1^*C(*)*^*C*&&&*O&*C1=C[NH]C=N1^*NC(*)=O&*C*&&*C*&*C
O=C1C2=C(SC(C3=CC=C(Cl)C=C3)=C2)N=C2CCCCCN21&&&
*C&*C*&*C*&*C*&*C*&*C*&*C*&*C*&*C*&*C*&*C*&*C*&*C*&*NC(*)=O&*C(*)*&*C*&*C*^*OC(*)=O^*I&*C*&&&*C&&&
COC1=CC=CC2=C1CCCN2C1=CC(N2CCNCC2)=CC(=O)[NH]1&&&
*C(=O)N(*)*&*C=C*&*C1=CC=CC(*)=C1^*C*^*F&*C1=CC=CS1^*C1CCCCC1&&&&&&
COC1=CC2=C(C=C1C1=C[NH]N=C1)CCC2NCCCC1=NC=CS1&&&
COC1=CC(C2SCC(=O)N2C2=CC=CC(Cl)=C2)=CC(OC)=C1OC&&&
CC1CCC2(O)C3(C)CC4(O)OC2(C1O)C1(O)C3(O)C(O)2(C)C(O3)C(O)C(C)(C)C5C(OC(=O)C=CC6=CC=C(F)C(F)=C6)C5(C)C41C&&&
COC1=CC=CC=C1CN1CC2(CCN(C(=O)C(C)C)C2)C2=CC=CC=C21&&&
CC1=CC(OCCCC2=NC(C3=CC=CO3)=CN2C)=CC2=C1C(=O)C=CC2=O&&&
*C&*C=C(*)C&*C*&*C(*)(*)*&*C&&*NC(*)=O^*C1CC2CCC3C(CCC4(*)C(*)CCC34)C2(*)CC1*^*C(=O)O^*C&&&&*N(*)C^*C^*O&&&*C&&
COC1=CC=CC(OC)=C1C1C2=C(CC3C(=O)NCCN31)C1=CC=CC=C1[NH]2&&&
CC(CC(=O)N(C)C1=CC=C(O)C=C1)N(C)C(=O)C(=O)O&&&
*C1=CC=C2C(=C1)C(=O)C(=O)N2*&*C*&*C1=CC=C(*)C=C1^*O*^*F&*C*&&&*C1=CC=CC=C1&&&
NC(=O)C1=CN=CN1CC1=CC=CC(Cl)=C1&&&
CS(=O)(=O)C1=CC=C(C2SCC(=O)N2CCCN2CCN(C3=CC=CC(Cl)=C3)C2=O)C=C1&&&
*C&*C1=CC=CC(*)=C1&*C1CCN(*)CC1&*OC(*)=O&*C1=CC(*)=C(*)C(*)=C1&*O&&*O&*O&&
*C&*O*&*C1=CC=C(*)C=C1&*C1=CC=C2N=C(*)N(O)C(=O)C2=C1&*Cl&&&
*C&*NC(*)=O&*C1OC(*)C(*)C(*)C1*&*O*&*C*^*C*^*C*&*O^*O^*C1=CN(*)C2=CC=CC=C12&&&&*O^*C&&&&&
CC1CC2OC(=O)C3(CC(O)C(C)C(CC=C(C)C(=O)O)OC1=O)OC(O)CC32&&&
NC1=NC=NC2=C1N=CN2C1OC(COP(=O)(O)O)C(O)C1O&&&
*C&*C*&*C1=CC=C2C(=C1)C(=O)C(*)=CN2*&*C(=O)N1CCN(*)CC1&*C1=CC=CC(*)=C1^*S(=O)(=O)N1CCCCC1^*O*&&&*C&&&
NC(CCNC1=CN=CC(Cl)=N1)CC1=C[NH]C2=CC=CC=C12&&&
CN1C=C(NC(=O)C2=C3N=C(NC4CCCNC4)C=CN3N=C2)C(=O)C2=CC(F)=C(N3CCNCC3)C=C21&&&
*C&*C1=CC=CC(*)=C1&*N(*)S(*)(=O)=O&*C*&*C(=O)N1CCCCC1^*C1=CC=C(*)C=C1&&*F&&&
CCCCCCCCCCCC1=C[NH]C=N1&&&
*C&*C1=CC=C(*)C=C1&*C1=NN2C(*)=NN=C2S1&*C1=CSC=C1&&&
*C&*C1=CC=C(*)C(*)=C1&*C1=CC2=C(S1)C(=O)N(*)C=N2&*C1=CC=C(*)C=C1^*C1=CCNCC1^*C*&&&*N1CCN(*)CC1&*C&&&
*C&*C(*)C&*C1=CC=C(*)C=C1&*N1N=NN=C1S(*)(=O)=O&*C*&*C1=CC=C(*)C(*)=C1&*Cl&&*Cl&&
*O&*C1=CC=C(*)C=C1&*C*&*C*&*C*&*N*&*C*&*C1=CC=CC=C1*&*F&&&
*C&*O*&*C(=O)N1CCN(C2=NC(*)=CC=N2)CC1&*C1=C(*)N(*)N=C1&*C&&*O*^*C1=CC=CC=C1&&&
O=C1C2=CC=CC=C2C(=O)N1OCC1=CC=CC=C1&&&
*C(=O)O&*C1=CC=CC(*)=C1&*C(=O)NC1=NC(*)=CS1&*C1=CC=C(*)C=C1&*O*&*C1=CC=CC=C1&&&
CC1=CC=CC(C)=C1NC(=O)N1CCN(C(=O)C2=CC=CC([N+](=O)[O-])=C2)CC1&&&
C=CCC1=CC=C2C(=C1)N=C(C1=C(CO)N(CC3=CC=CC=C3)C(=O)C(C(=O)NCC3=CC=C(C4=CC=NC=C4)C=C3)=C1)N2C&&&
O=C(CC(NC1=CC=C(Cl)C=C1)C(=O)C1=CC(F)=CC(F)=C1)OCC(=O)C1=CC=CO1&&&
O=C1OCC(=NC2=CC=CC(Br)=C2)C1C1=CC=C(Br)C=C1&&&
CNC1=CC=CC=C1C(=O)OCC(=O)NNC(=O)C1=CC=C(Cl)C=C1&&&
CCOP(=O)(OCC)C(NC1=CC=C(NC(=O)C2=CC=C3N=C(C)C=C(C)C3=C2)N=C1)C1=CC=C(OC)C=C1&&&
O=C(NCCN1CCCCC1=O)C1=CC=CC(NC2=NC3=CC=CC=C3N2CC2=CC=C(F)C=C2)=C1&&&
C1=CC=C2C(COC3CCC4=NON=C4C3)=CC=NC2=C1&&&
O=C1NCC2=CC=CC=C12&&&
O=C1NC(=S)NC1=CC1=CC=CC(C(=O)NC2=CC=C(OCC3=CC=CC=C3)C=C2)=C1&&&
*C(=O)N1CCCC(*)C1&*OC1=NC=C(*)S1&*C1=CC=C2OC(*)CCC2=C1^*O^*C1=CC=CN=C1&&&&&
O=C1C2=CC=CC(NCCC3=CC=CC=C3)=C2OC2=C1N=C1C=CC=CC1=C2C1=CC=CC=C1&&&
CC1=CC=C(NC(=O)CN2C(=O)CSC3=NC(C)=CC(C)=C32)C=C1S(=O)(=O)N1CCCC1&&&
CC(C)C1=CC=CC(NCC2=CC=CN2C2=NN=C(N3CCC(O)CC3)S2)=C1&&&
O=C(NC1CCC(O)CC1)C1=CC=C(NC2=NC3=C(CCC(CC4=N[NH]C(=O)C=C4)C3)C(N3CC4=CC=CC=C4C3)=N2)N=C1&&&
O=C(NCC1=CSC(C2=CC=NC=C2)=N1)C1=C(C(C2=CC=CC=C2)C2=CC=CC=C2)C(=O)[NH]C2=CC=CC=C12&&&
*C(=O)O&*C1CCN(*)CC1&*C*&*C=NN1C(*)=NN(*)C1=S&*C*&*C1=CC=CC(*)=C1^*C1=CC=C(*)C=C1^*[N+](=O)[O-]&*F&&&&&
N#CC1=CC=C2OCC3(CCN(C(=O)C4=CC=CC=C4)C3)C2=C1&&&
COC1=CC=CC(CC2=CN=C3N=C(N)N=C(N)C3=C2C)=C1&&&
*C#N&*C1=CC=C(*)C=C1&*N*&*C(=O)NC1=NC(*)=C(*)S1&*C1=CC=CC=C1*&*O^*C(*)=O&&*C1=CC=CC=C1*&*O&&&
*C&*O*&*C1=CC=C(*)C(*)=C1&*C=NN1C(*)=NN=C1*&*C*^*O*^*C1=CC=C(*)C=C1^*C1=CC=CC=C1^*C*&*S(N)(=O)=O&&&*C1=CC=CC=C1&&&&&
*C1CC(*)C2(*)C(CC(=C)C2(*)*)N1&*C1=COC=C1&&*O&*OC(*)=O^*C1=CC=CC=C1^*C&&&*O&&
CCC(OC(=O)COC1=CC=C(C(C)C)C=C1)C(=O)NC(C)(C)C1=NC(C)=CS1&&&
CN(CC1=CC=C(C2=CC=C(Cl)C=C2)C=C1)CC1=CC=C(C2=CC=C(C3=NC4=CC(Cl)=CC=C4S3)C=C2)C=C1&&&
*C&*OC(=O)N(*)C&*C1=CC=C(*)C(*)=C1&*C(*)(C)C&*C^*C*&&*OC(*)=O&*C1CSC2(*)CCC(=O)N12&*C&&&
*C&*C*&*O*&*C1=CC=CC=C1*&*NC(*)=O&*C*&*C1=CC=C2C(=O)N(*)C(=O)N(*)C2=C1&*C*&*C^*C1CCCCC1&&&&
*C&*O*&*C1=CC=C(*)C(*)=C1&*NC(*)=O&*C1=CC=CC(*)=C1^*NC(=O)C1=NSN=C1^*N(C)S(*)(=O)=O&&&*C&&&
CCCCOC(=O)C1=CC=C(NCC2=CC=C(O)C=C2)C=C1&&&
CCOC(=O)C1=CC2=C(N=C3C(C)=CC=CN3C2=O)N(C2=CC=C(Cl)C=C2)C1=N&&&
*C&*OC(*)=O&*C1=CC=CC=C1*&*C1=CN=NC(*)=C1&*C*&*C1=CC=C(*)C=C1&*O*&*C&&&
*C&*C1=CC=C(*)C(=*)C1=O&*C&&*C1=CN(*)C=N1^*C&&&
*F&*C1=CC=C(*)C(*)=C1&*C1COC(*)OC1&*C*^*F^*N(*)C1=NC=C(*)C=N1&&&*C*&*C*^*Cl^*C1=CC=CC=C1&&&&&
*C&*OC(*)=O&*C(*)*&*C*&*C1=C2C(=O)N(*)CCC2=C2C(N3CCN(*)CC3)=NC=NC2=N1^*C1=CC=C(*)C(*)=C1^*C&*Cl&&*C*&*Cl^*C1=CC=CC=C1&&&&&
*C&*C(*)C&*SC1=NN=C(NC(*)=O)S1&*C1=CC=C2C(*)=COC2=C1&*C&&&
CC1=CC=C(NC(=O)C2=CC=CC(C(C)(C)C)=C2)C=C1NC1=NC=NC2=CN=C(N3CCCN(C)CC3)N=C12&&&
*NC(*)=O&*C*&*C*^*C*^*C1=CC=CC=N1&*C1=CN2C=CSC2=N1&&&&&
*C&*C1C=C2C=CC(*)C(*)C2C(*)C1&*OC(*)=O&*C(*)C1CCC(*)C(*)C1^*OC(*)=O^*C1COC(*)C(*)O1&*C(*)C^*C^*C^*O^*C&&&&&&*C&*C(*)*&&*C
*C(=O)O&*C*&*C*&*C1=NN2C(*)=NN=C2S1&*C*&*NC(*)=O&*C1=CC=CC(*)=C1*&*Cl&&*Cl&&
COC1=CC=C(C2=CC=C(F)C(NC(=O)C3=CC=C(F)C=C3)=C2)C=C1COC1=CN=CC(C)=N1&&&
CCC1C=C(C)CC(C)CC(OC)C2OC(O)(C(=O)C(=O)N3CCCCC3C(=O)OC(C(C)=CC3CC(OC4=CC(NC(=O)OC)=CC(OC)=C4)C(C)C3)C(C)C(O)CC1=O)C(C)CC2
CCN1CC2CC(C)(C)CC2(C(=O)NC2CCC(C)CC2)C1&&&
NC1=NC=NC2=C1N=CN2C1CC(N2C=C(C3=CC=C(N(C=O)CCCCC(=O)O)C=C3)N=N2)C(O)C1O&&&
COC1=CC=CC=C1C1=CC(C2=CC=C(Cl)C=C2)=NC(SCC2=NC3=CC=CC=C3[NH]2)=N1&&&
O=C1C2=CC=C(C3=CN=CN=C3)C=C2OC2=CC(O)=CC=C12&&&
CCOC(=O)C1=NOC(C=CC2=C(C)N=CN2CCOC2=CC=C(C)C=C2)=C1&&&
*C&*NC(*)=O&*C=C(*)*&*NC(*)=O&*C1=CC=C(*)C=C1^*C1=CN(*)C2=CC=CC=C12^*C&*C&&&&&
CC1=C(C#N)C(N)=NC1(C)C&&&
*C&*N1C(=O)C=C(C)C2=C1[NH]N=C2N&&&
*N&*C1=CC=C(*)C(*)=C1&*OC1=NC=CC=N1&&*C=C*^*C(=O)NO&&&
*C&*C1=CC=CC(*)=N1&*C1=NSC(*)=C1*&*C1=CC=C(*)C=C1&*C(*)(F)F^*C1=CC=C2C(=C1)C(N)=NC2*^*F&*S(*)(=O)=O&&&*C&&&
*C&*N*&*C1=CC=CC2=C1C1=CC=CC=C1C2*&*C(*)(*)C&*C&&*O&&
*C&*O*&*C1=CC=CC=C1*&*N1CCN(*)CC1&*C*&*C(*)*&*O&&*C*^*S(*)(=O)=O&*C(=O)N1CCC2=CC=C(*)C=C2C1&*C1=CC(*)=C(*)S1&*C&&*N1C=CC=
*NC(*)=O&*C*&*C*^*C1=CC=C2C=CC=CC2=C1^*N1CCN(*)CC1&&&*C1=CC=CC=C1*&*Cl&&&
O=C(NC1CC(C(=O)N2CCOCC2)CC2(CCC3=CC=CC=C3)C3=C(CCN2C1=O)C1=CC=CC=C1[NH]3)C1CCCCC1&&&
*C(=O)N1CC(=O)NC2=CC=CC=C21&*C*&*SC1=NN=C(*)N1*&*C1=CC=CC=N1&&*C1=CC=C2C=CC=CC2=C1&&
NC(CC(=O)N1CCN(CC2=CC=C(F)C=C2)CC1)CC1=CC=C(F)C=C1F&&&
*C&*C*&*C*&*C1=NN(*)C(*)=C1*&*C*&*C*^*C*^*O*&*C^*S*^*C1=CC=CC=C1*&&&*C1=CC=CC=C1&*C*&&&*C(=O)O&&&
O=C(NCC1=CC=C2OCOC2=C1)C(=O)NCC1CCCO1&&&
*C&*O*&*C1=CC=C(*)C=C1&*N*&*C*&*C1=CC=C2C(=C1)CC(=O)N2*&*C1CCCCC1&&&
*C&*C1=CC=C2[NH]C3=C(CC4(*)CCN(*)C4C3)C2=C1&*O&&*C&&
CCOC1=CC=C(C2(O)OC(=O)C(C3=CC=C4OCOC4=C3)=C2CC2=CC=C(OC)C=C2)C=C1&&&
CC(C)(C)C1CCC2=C(C1)C(C1=NOC(C3=CC=C(Cl)C=C3)=N1)=NN2CCCCOC1=CC=C(F)C(F)=C1&&&
CCCCCCCCCCC(CCCCCC(=O)O)NC(=O)C=C(C)CCC(=O)C(O)C(CC(=O)O)NC(=O)C(C)C&&&
O=C(OC(C1=CC=CC=C1)C1=CC=CC=C1)N1CCC(N2N=CC(=O)[NH]C2=O)CC1&&&
N=C(N)C1=CC=C(C(=O)NC2=CC=C(N3N=C(C(F)(F)F)C=C3C(F)(F)F)C=C2)C=N1&&&
CN1C(=O)C2=C(N=C3N(CCCN4C(=O)CCC4=O)C(=O)C(CC4=C[NH]C5=CC=CC=C45)CN32)N(C)C1=O&&&
CC1=NC=CN1CCCNC(=O)C1CCN(C(=O)C2=CC=C(C#N)C=C2)CC1&&&
*C&*C*&*OC(*)=O&*C1=CC=C(*)C=C1&*NC(*)=O&*C*&*N(*)S(*)(=O)=O&*C1=CC=CC(*)=C1*&*O*^*C1=CC=CC=C1^*C^*O*&&&&*C&&&
CCCCCCCCCC(=O)OC1OC(CF)C(O)C(O)C1O&&&
*C&*C1=NN=NN1*&*C*&*O*&*C1=CC=C(*)C=C1&*C1CC2(*)C(C1=O)C(*)N1CC3CC(*)=C(*)C(*)(C1=N3)C1=C2C(*)=CC(*)=C1*&*O&&*C&*C&*N&*C#
*C&*C1=CC=C(*)C(*)=C1&*NC(*)=O&*C1=CN(*)N=C1^*Br^*C*&&&*C1=CC=CC=N1&&&
*C=C&*C*&*NC(*)=O&*C1CC(=O)N(*)C1&*C1=CC=CC=C1*&*F&&&
*C&*O*&*C1=CC2=NC(N3CCC(*)CC3)=NC(*)=C2C=C1*&*N*&*C*^*N^*C*&&*O*^*C*&*C&*C1=CC=CC=C1&&&&&
CN1C=C(C#CC2=CN=CN=C2)C=N1&&&
COC1=CC(NC(C)CCCN)=C2N=C(C)C=C(Br)C2=C1&&&
*C&*N(*)S(*)(=O)=O&*C1CCN(C=O)CC1&&*C1=CC=C(*)C=C1^*NC(*)=O&*C1=CC=CC=C1*&*C1=CC=CC=C1&&&
*C&*C(=O)N(*)C&*C1=CN2C(*)=C(*)N=C2C(*)=C1&*C1=CC=C(*)C=C1&*Cl^*C1=CC=CC=C1&&&*Br&&
*C&*C1=CC(*)=NC(NS(*)(=O)=O)=N1&*C&&*C1=CC=C(*)C=C1^*NC(*)=O&*C*&*O*&*C1=CC=C(*)C(*)=C1&*Cl&&*C(*)=O^*C1=CC2=CC=CC=C2O1&&&
O=C(NC1=CC=CC=C1Cl)C1C2C=CC(C2)C1C(=O)O&&&
CC1=CC=C(N2CCN(CCCOC3=NC4=NON=C4C4=CC=CC=C34)CC2)C=C1&&&
*C&*C*&*OC(*)=O&*C=C(*)*&*NC(*)=O&*C(*)*^*C1=CC=C(*)C=C1^*C*&*O*&*C*^*C(=O)O^*C*&*C(=O)O&&&*C1=CN=C2C=CC=CC2=C1&&&&&
CC(C)OC1=CC=C(C(=O)C2CCCN(CC3=NN(C)C(=O)C=C3)C2)C=C1&&&
CN1C(=O)NC2=CC=C(C3=CN(C)N=C3)N=C2C1(C)C&&&
CSC1=NC=CC(N2CCN(C(=O)C3=CC=C(Cl)N=C3)CC2)=N1&&&
C=CCN(C1=NC2=C(S(=O)(=O)C3=CC=CC=C3)N=NN2C2=C1C=C(Cl)C1=CC=CC=C12)C1=C(O)C=C(O)C=C1CC&&&
*OC(*)=O&*C*&*C(=O)N1CCCC1^*C=C*&&*C1=CC=CC=C1*&*F&&&
CC1=CC=CC=C1NCC(=O)N(C)CC1=NC(C2=CC=CS2)=NO1&&&
COC1=CC(O)=C(C(C)=O)C(OC)=C1CC=C(C)CO&&&
OCC1OC(Cl)C(O)C(NC2OC(CO)C(O)C(O)C2O)C1O&&&
N=C(N)NCCCC(NC(=O)C(CC1=CC=CC=C1)NC(=O)CC1=CC=CC=C1)C(=O)NC1=CC=C(I)C=C1&&&
*C&*C1CC2=C(C(=O)[NH][NH]2)C(*)O1&*C1=CC=CC=C1*&*F&&&
*C&*C*&*C*&*C*&*C*&*C*&*C*&*C*&*C*&*C*&*OC(*)=O&*C1OC(*)C(*)C(*)C1*&*C1=CC(*)=C2C(=O)C3=C(*)C=CC=C3C(=O)C2=C1&*O^*C*&*O^*
CC(=NNC(=O)C1=CC=CC([N+](=O)[O-])=C1)C1=CC=C(O)C=C1&&&
*NC(*)=O&*C*&*SC1=NN=C(*)O1^*C1=CC=CC=C1^*C1=CC=C2OCCOC2=C1&&&&&
*C&*OC(*)=O&*C1=CC=C(*)C=C1&*N1N=C(C(N)=O)C=CC1=O&&&
*C&*C1=CC(*)=CC(*)=C1&*C&&*C1=CC=C2[NH]C(*)=C(*)C2=C1^*C(*)(*)C&*C^*C(*)*&*C(=O)N1C2CCC1CC2^*C&&&&*C*^*N*&*C*&*C*&*C*&*N1CCS
CCCCOCC(=O)N(C(=O)OCCCC)N1C(=O)C2C3C=CC(C3)C2C1=O&&&
CC(=O)NC1=CC=CC(C2=NN=C(SCC3=CC=C(C)C=C3)O2)=C1&&&
*C(=O)O&*C*&*C(*)*&*C*&*C(*)=O^*C1=CC=C(*)C=C1^*C1=CC=CC(*)=C1&*Br&*Br&&&&&
CC1=C(CNC2=CC=C(C(=O)NC3=CC=C(N(C)C)C=C3)C=N2)C2=CC=CC=C2N1CC(=O)C(F)(F)F&&&
*C&*O*&*C1=CC=C(*)C=C1&*C(*)=O&*C1CCN(*)CC1*&*C*&*C(=O)C1=NC=CS1^*O*&&*C&&&
*C&*C(*)C&*N*&*C*&*C1=CC=C(*)C(*)=C1&*C1=CC=C2N=C(*)SC2=C1&*C(*)*^*F^*C&&&&*NC(*)=O^*C*&*C*&*N(*)CCO&*C*&*C*&*O&&&
CC1CCN(S(=O)(=O)C2=CC=C(C(=O)NCC3=CC=C4OCOC4=C3)C=C2)CC1&&&
*C&*C*&*OC(*)=O&*C1=C(*)C(*)=C(*)[NH]1&*C&&*C1=CC=CC=C1&*C&&
*C&*C(*)=C(*)*&*C1=CC=CC(*)=C1&*C(*)N^*F^*NC(*)=O&&*N1C=CN=C1^*C*&&&*C1=CC=CC=C1&&&
*C&*C1=CC=C(*)O1&*C1=CC=C(*)N=C1&*C(=O)N1CCCCC1&&&
CN1C(CC2CCCCC2)=NC(N)=C2N=NN(CCC3=CC=CC=C3)C2=N1&&&
*C1=NO[N+]([O-])=C1*&*C1=CC=C(*)C=C1&*Br^*C1=CC=CC=C1*&&*Br&&&
CSC1=NN=C(C(=O)NC2=CC=C3OC(=O)C=CC3=C2)O1&&&
O=C(O)CCC1=CN=C(O)C(C(=O)C2=CC=C(C3=CC=CC=C3)C=C2)=C1&&&
COC1=CC=C(S(=O)(=O)NC(C)C2=NN=C3CCCCCN23)C=C1&&&
*C&*C*&*O*&*C1=CC=C(*)C(*)=C1&*C*&*C*^*O*^*NC(*)=O&*C*&*C(*)C&*C&*C&&&&&
*C&*C1CCN(C(=O)N(*)N(*)C)CC1&*C1=CC=CC=C1*&*Cl^*C*&&*C1=C[NH]C2=CC=CC=C12&&&
*C=C&*C*&*SC1=NN=C(*)N1*&*C*&*C*^*C*^*C*&*NC(*)=O&*C(=O)O&*C1CCCCC1&&&&&
*C&*O*&*C1=CC=C(*)C=C1&*NNS(*)(=O)=O&*C1=CC=C(*)C(*)=C1&*Br&&*Br&&
CC12)OC3=CC=CC=C3C=C1OC(=N)C(C#N)C2(C#N)C#N&&&
*C&*C(*)(C)C&*NC(=O)O*&*C1CCCCCC=CC2CC2(*)NC(=O)C(*)NC1=O&*C(=O)NS(*)(=O)=O&*C1CC1^*C1=CC=CS1&&&&
CCN(CC)CCCCCCCCNC1=CC=C2N=C3C=C(OC)C(OC)=CC3=[O+]C2=C1&&&
CC1=CC=C(NC(=O)COC(=O)C2=CC=CC(S(=O)(=O)N(C)C3CCCCC3)=C2)C(Br)=C1&&&
CCN(CC1=CC=C(C2=CC=C(Cl)C=C2Cl)S1)C1=CC=CC=C1C(=O)O&&&
*C(=O)NN=CN&*C1=CC=C(*)C(*)=C1&*N*&*C1=CC=CC=C1^*[N+](=O)[O-]&&&&
CCCCCN(CCCCC)C(=O)C(CCC(=O)O)NC(=O)CP(=O)(O)O&&&
*C&*C*&*C(*)=C(*)*&*C1=CC=CC=C1&&*C1=CC=C(*)C=C1^*C=C*^*C1=CC=C2[NH]N=C(F)C2=C1^*C(=O)NO&&&&&
*NC(*)=O&*C=C*&*C1=CC=C(*)C(*)=C1^*C1=CC=C2C(=C1)C(=O)C(=O)C1=CC=CC=C12^*O&&&&*O&&
*S(N)(=O)=O&*C1=CC=C(*)C=C1&*C1=CN(*)N=N1&*C*&*N1C=CC=N1&&&
O=C(C1=CN2CCOCC2=N1)N1CCC2(CCCN(C(=O)C3=CC=CC=C3)C2)C1&&&
*C&*O*&*C*&*C*&*OC(=O)N1CCC2=CC=C(*)C=C2C1&*C1=CCCN(S(*)(=O)=O)C1&*C&&&
*NC(*)=O&*C1=CC=CC=N1&&*C1=CC=C(*)C(*)=C1^*F&&*S(=O)(=O)N1CCCC1&&
*C&*O*&*C1=CC=C(*)C=C1&*C1=CC(*)=NC(N2N=C(*)C=C2*)=N1&*C&&*C*^*C(=O)N(*)O^*C^*C&&&&&
CCCCCCCCCCCCCCCCCCCCCCCCCCC(=O)NCCNC(=O)CCCCCCCCCCCCCCCCC&&&
CNCCC1=NC2=CC=CC=C2N1C1CC2CCC(C1)N2CCC1(C2=CC=CC=C2)CCN(C(C)=O)CC1&&&
*NC(*)=O&*C1=CC=CC=C1&&*C1=CC=C(*)C(*)=C1^*OC(*)=O&*C*^*O^*C(=O)N1CCN(S(*)(=O)=O)CC1&&&*C1=CC=C(*)C=C1&*Cl&&&
CC1CCCN1C(=O)COC1=CC=C(C2=NN(CCN3C(C4=CC=CO4)=NC4=CC=CC=C4C3=O)C3=C2CCC3)C=C1&&&
*C&*O*&*C1=CC=C(*)C=C1&*C*&*C*&*NC(*)=O&*C*&*C1=CN2C=CSC2=N1&&&
COC1=CC=C2OC(N3CCCCC3)=CC(=O)C2=C1Cl&&&
COC1=CC=C(OCC2=CC=C(C(F)(F)F)C=C2)C=C1C(=O)NC1=CC=C(N2CCC(O)C2)N=N1&&&
*C#N&*C1=CC=C2[NH]C=C(*)C2=C1&*C*&*C*&*N*&*C*&*C1=CC=C(*)C=C1&*C#N&&&
*C&*C*&*OC(*)=O&*C1=CSC(*)=C1*&*C1=CC=C(*)C(*)=C1&*O*^*NC(*)=O^*C^*O*^*C*&&&*C&*C1=CC=CO1&&&&&
*C&*C1CCCC(*)(C)C1&*NC(*)=O&*C*&*C1=NC2=CC=CC=C2N(*)C1=O&*C*&*C1=CC=C(*)C=C1&*F&&&
CCCCCCCCC(=O)NS(=O)(=O)NC(CNC(=O)C1=CC=C(CNC)C=C1)C(=O)O&&&
*C&*O*&*C1=CC=C(*)C(*)=C1&*O*&*C^*SC1=NC2=C(C3=C(CCC4=CC(*)=CC=C34)S2)C(=O)N1*&&*C*&*C1=CC=CC=C1*^*O^*Cl&&&&&
COC(=O)NC(C)C1=CC=C(C2CN(C3=CC=CC(Cl)=C3)C2)C=C1&&&
*C&*OC(*)=O&*C1CCN(*)CC1*&*C1=CC=NC2=CC=CC=C12&&*OC(*)=O^*C&&&
*N1CCOC1=O&*C1=CC=CC(*)=C1&*C*&*C1=NC2=C(O1)C1=CC=CC=C1S(=O)(=O)N2*&*C1=CN=CN=C1&&&
*C&*OC(=O)N(*)*&*C*&*C1=NCCN1^*C*&&*C1=CC=C(*)C=C1&*F&&&
CC1=NC(C2=C(F)C=C(Cl)C=C2C2=CN=C(C3(N)CC3)C(F)=C2)=CS1&&&
CC(C)NCC(O)COC1=CC(C2CCC2)=CC=C1C(=O)CCC1=CC=CC=C1&&&
COCC(=O)N1CCC2(CCC(=O)N(C)C2)C1&&&
COC1=CC=CC(C2=CC=C3C(=O)NC(=O)C(=CNC4=CC=C(CN5CCCC5)C=C4)C3=C2)=C1&&&
*C&*S(*)(=O)=O&*C1=CC=C(*)C=C1&*C1=CC=C(*)C=C1&*C1=CC=C2[NH]C(*)=NC2=C1&*Cl&&&
COC1CCC23CC1CC(C)(C2)N3C(=O)C1=CC=C(O)C(C(C)(C)C)=C1&&&
*C#N&*C1C(=N)N(*)N(*)C1*&*C1=CC=CC=C1&&*C*^*C1=CC=CC=C1^*C=C*&&*C1=CC=NC2=CC=CC=C12&&&
*NC(*)=O&*C*&*C(*)*^*C1=CC=CS1^*O&&&&*C(*)*^*C1=CC=C(*)C=C1&*F^*N1C=CC=C1&&&&
COC1=CC(C2=CC=C(N=C(N)N)C(Cl)=C2)=CC(OC)=C1OC&&&
*C&*C1=CC(=O)N=C(*)[NH]1&*C1CCCN(*)C1&*C*&*C1=CC=CC(*)=C1&*O*&*C*&*C(*)C&*C&&&
*C&*C*&*C(*)*&*NC(*)=O&*C(*)(*)C^*C1=CC=CC=C1^*C&&&&*C*^*C&&&
O=C1[NH]C2=CC=C(OC3=CC=C(Cl)C=C3)C=C2C2=C(CCCC2)O1&&&
*C&*C*&*N(*)CC&*C*&*C*&*C*&*C*&*N*&*C*&*C1CCCN1*&*C*&*C(*)C1=CC=CC=C1&*C1=CC=CC=C1&&&
COC1=CC=C2N=C(NC(=O)CSC3=NN=C(CC4=CC=C(OC)C=C4)N3CCC3=CC=CC=C3)SC2=C1&&&
CC1=C(C(=O)O)SC2=NC=NC(NC3=CC(C(=O)N(C)C4CCN(CC5=CC=CN=C5)C4)=NC(OC4CCOC4)=C3)=C12&&&
C1=CN=C(COC2=CC(C3=NOC(CCN4CCCC4)=N3)=CC=C2OC2CCOCC2)C(C2=NC=NC(C3=CC=CC=N3)=N2)=C1&&&
CCOC(=O)C1=C[NH]C=C(C2=CC=C(Br)C=C2)C1=O&&&
OCC(O)C(Cl)C(Cl)C(Cl)=C(Cl)C12CC3CC(CC(C3)C1)C2&&&
CC(=O)OC1CC2CC(NCC3=CC=C(Cl)C=C3)CC2(C)C2CC(O)C3(C)C(C(C)CCCNC(C)=O)CCC3C12&&&
O=C(NCCCN1C=CN=C1)C1CCN(S(=O)(=O)C2=CC=C(F)C=C2)CC1&&&
*NC(*)=O&*C1=CC=CC(*)=C1&*OC(*)=O^*C1=CC=CS1^*C*&&&*NC(*)=O&*C1=CC=CC(*)=C1&*S(=O)(=O)N1CCOCC1&&&
CC(C)(C)SC1=NC(NC2=CC=CC3=CC=CC=C23)=C(C#N)C2=NC3=CC=CC=C3N12&&&
*C&*S(*)(=O)=O&*C1=CN=CC(*)=C1&*C#C*&*C1=CC=C(*)C=C1&*C*&*C1CCCN(*)C1&*C(=O)NO&&&
*C&*NS(*)(=O)=O&*C1=CC=C(*)C=C1&*C(=O)N1CCN(S(*)(=O)=O)CC1&*C*&*C1CCCO1&&&
CC1=CC=C(NC(=O)C2C3CCCC2C3)N=C1&&&
NC1=NC(C(=NO)C(=O)NC2=NC3=C(CCC4=CC(OC(F)(F)F)=CC=C43)S2)=CS1&&&
*C&*C*&*C(=O)N1CCN(*)CC1&*C*&*C1=CC=C(*)C(*)=C1&*O*&*C^*O*&&*C&&&
*C&*C1=C(*)C(*)=C2C(=O)C3=C(*)C=C(*)C(*)=C3C(=O)C2=C1&*O&&*O&*C*^*C(*)*^*O^*C&&*O&*O&&&&
COC1=CC=C(S(=O)(=O)N(CC2=CC=C(Cl)S2)C2CCCCC2)C=C1N1C=NN=N1&&&
CC(=O)OCC1=COC(NC2CCC3=C(O)C=CC=C32)=N1&&&
CC(C)N1N=C(CN2C(=O)C3=C(C=CS3)N(CC3=CC=C(C(=O)N4CCN(C(C)C)CC4)C=C3)C2=O)C2=CC=CC=C21&&&
COC1=CC(CCC(=O)NCC2C(=O)NCCN2CC2=CC=CN=C2)=CC(OC)=C1OC&&&
COC1=CC=C(C2=CC(C(F)(F)F)=NC3=NN=NN23)C=C1&&&
CN(C)CC=C(C(=O)O)C1=COC2=CC(O)=CC=C2C1=O&&&
CC1=CC=C(C2CCCN2C2=CC=NC3=C(C(N)=O)C=NN23)C=N1&&&
*NC(*)=O&*C*&*C1=CC=CC=C1^*C1=SN(*)C(=O)C2=C1C1=CC=CC=C1N2*&&*C1=CC=CC=C1&&*C1=CC=CC=C1&&
CCCCN1C(=O)C(CC(=O)NCC2CCCO2)CC(C(=O)N(CC2=CC=C(C3CCCO3)C=C2)CC2CCCO2)=C1C&&&
*C&*N1C(N)=NC(N)=NC1(*)C&*C1=CC=C(*)C=C1&*C*&*C*&*CCC1=CC=C(N2C(N)=NC(N)=NC2(C)C)C=C1&&&
*C&*C1=CC=C2OC(*)(C)C(*)C(*)C2=C1&*C#N&&*N1C=CC=CC1=O&*O&&
CC1=CC=C(C(=O)NC2=CC=CC=N2)C=C1C(=O)NC1=CC=CN=C1&&&
*C&*C(=O)NN1C(*)=NC2=C1CCCC2&*C1=CC=CC=C1&&&
*NC(*)=O&*C*&*OC(*)=O^*C1=CC2=C(C=C1*)C(=O)C1=CC=CC=C1[NH]2^*C1=CC=CC=C1&*Cl&&&&&
CCC(C)C1NC(=O)C2(C)CCCCN2C1=O&&&
C[N+]1(CC2=CC=C(Cl)C=C2)CCC(NC(=O)C(CC2=CC=CC(Cl)=C2)NC(=O)N2CC3=CC=CC=C3C2)CC1&&&
CCCCN(C)C(=O)C1=C(C2=CC=C(F)C=C2F)N2C=C(Cl)C=CC2=N1&&&
O=C1C(=CC2=CC=C([N+](=O)[O-])C=C2)N=C(N2CCOCC2)C2=CC=CC=C12&&&
CCC1=CC(C(=O)N2CCN(C3=CC=C(F)C=C3)CC2)=C2C=CC=CC2=N1&&&
O=C1C(=CC2=CC=C(Cl)C=C2)OC2=CC=CC=C12&&&
COC12C(COC(N)=O)C3=C(C(=O)C(C)=C(NCCN(C)C)C3=O)N1CC1NC12&&&
CNC(=S)N(CC1=CC=CO1)CC1=CC=C2[NH]C(C)=C(C)C2=C1&&&
COCCN1CCCCC2(CCN(C3=CC=CC=N3)C2)C1&&&
COCCNC(=O)CCC1=CC=CC=C1OC&&&
*NC(*)=O&*C*&*N1CCN(*)CC1^*C1=CC=CC=C1*^*C*&*[N+](=O)[O-]&*C=C*&&&*C1=CC=CC=C1&&&
O=C(C1=CN=CS1)N1CCN(C2=CC=C(F)C=C2)CC1&&&
COC1=CC=CC=C1CNS(=O)(=O)C1=C(C)ON=C1C&&&
*C&*O*&*C1=NC2=C(*)C(*)=CC=C2[NH]1&*C(=O)N1CCC2(CC1)NCC(*)CC2*&*C*^*O*^*C1=CC=CC=C1^*O^*C&&&&&&&
CCCCN1C(=O)C2=C(C=CS2)N2C(CCC(=O)NCCC3=CC=C(Cl)C=C3)=NN=C12&&&
NC1=NC2=CC=C(Br)C=C2N2C(=O)N(C3=CC=CC(Br)=C3)N=C12&&&
NC(=O)CC(N)C(=O)O&&&
O=C(CCSCCCC(=O)OCCN1CCOCC1)NC1=CC=CC=C1&&&
*C&*C*&*OC(*)=O&*C1=C[NH]C2=NC=NC(*)=C12&*C1=CC=C(*)C(*)=N1&*O*&*C^*C1=CC=CC=C1*&&*C(*)(F)F&*F&&&
NC(=O)C1=CC=CC(NC(=O)C2=CC=C3C=C[NH]C3=C2)=C1&&&
*C&*O*&*C1=CC=C(*)C=C1&*C1=NN2C(*)=C(*)C=NC2=C1&*N*&*C*^*C#N^*C*&&&*C*&*N1CCCCC1&&&
*C&*O*&*C1=C(*)C=C(*)C(*)=C1&*[N+](=O)[O-]&&*S(N)(=O)=O&*N(C)S(*)(=O)=O^*C&&&
CC(C)NC(=O)N1CC(C(C)COCC2=CC=CC=C2)C(C(=O)NO)C1&&&
*C&*C*&*C(*)=C(*)*&*C1=CC=CC=C1&&*C1=CC=C(*)C=C1^*C=C*^*C1=CC=C2[NH]N=NC2=C1^*C(=O)O&&&&&
*C1=CC=CC=C1&*C*&*C1=NN=C(C2=NN(*)C(*)=C2*)O1&*C1=CC=CN=C1&&*C1=C(*)SC=C1^*Cl^*C1=CC=C(*)C=C1&&*Cl&&&
*C&*C*&*C*&*C*&*C*&*O*&*C1=CC=C(*)C=C1&*C=C1SC(=N*)NC1=O&*C1=C(*)C(*)=CC=C1&*C&&*C&&
COC1=NC=C(C2=CC3=C(C4=CC=C(CNC(C)C)C=C4)N=C(N)N=C3N(C(C)C)C2=O)C=N1&&&
CC1=CC=CC(N2N=NC3=C(F)C=C(Cl)C=C32)=C1C&&&
*C&*O*&*C1=CC=C(*)C=C1&*C*&*C1CCN(*)CC1&*C1NCCC2=C1[NH]C1=CC=CC=C21&&&
*C&*C*&*C*&*C*&*NC(*)=O&*N1C2CCC1CC(*)(*)C2&*C&&*C*^*C(*)*&*O&&*C1=CC=C(*)C(*)=C1^*C&&*C(*)(C)C^*C&&&
CCC1NC2=CC=CC=C2N2C(C3=CC=CN=C3)=NN=C12&&&
CN1C=CC(C)(C2=CC=C(CN3CC4CC(C3)C3=CC=CC(=O)N3C4)C=C2)O1&&&
*NC(*)=O&*C1=CC=CC=C1*&*C1=NN(*)C(*)=C1^*C1=CC=CC=C1^*C(*)(F)F&&&*F^*C1=CC=C2OCCOC2=C1&&&&
O=C(NCCSCC1=CC=C([N+](=O)[O-])C=C1)C1=CC=C([N+](=O)[O-])C=C1&&&
CC(O)C(NCC(=O)N1CCCC(C2=NOC3=CC(F)=CC=C23)C1)C(=O)NCC1=CC=CC(F)=C1F&&&
COC1=CC=C(OCCCCCCCCCCCC(=O)NO)C=C1&&&
*C&*O*&*C1=CC=C(*)C=C1&*N*&*C*&*C1=CC=C(*)C(*)=C1&*C#N&&*Cl&&
*NC(*)=O&*C1CCN(*)CC1&*C*^*C(*)*^*C1=CC=CC=C1&*C1=CC=CC=C1&&&&*C1=CC=C2N=C(*)C(*)=NC2=C1^*Br&&*C1=CC=CC=C1*^*F&&&
COC1=CC=C2C(=C1)C(=O)C1=C(NCCN3CCCC3)C=CC3=C1N2N=N3&&&
*C&*C1=CC=C(*)C=C1&*N1CCN(S(*)(=O)=O)CC1&*C*&*C1=CC=CO1&&&
O=C(CP(=O)(O)O)OC1N(C(=O)CO)C2=CC=CC=C2C12CCOC2=O&&&
CSC1=NC2=CC(OCC(=O)NC3=CC=C(C)C(Cl)=C3)=CC=C2S1&&&
COC1=CC=CC(OC)=C1C(=O)NC1=N[NH]C2=C1CN(C(=O)N1CCN(C)CC1)C2(C)C&&&
CN1C(=O)C2=C(C=C(C3=CC(C=CC(=O)O)=CC(C(=O)O)=C3)[NH]2)N(C)C1=O&&&
CCOC(=O)CCCCOC1=CC(F)=C(C2=CC=C(C3(C(=O)N(C)C)CCOCC3)C=C2)C=C1F&&&
COC1=CC=CC2=C1OC(=O)C(C(=O)NC1=CC=C(F)C=C1)=C2&&&
O=C(O)C1=CC=CC(N2N=C(C(=O)NCC3=CC=CC=C3OC(F)(F)F)C=C2C2=CC=C3OCOC3=C2)=C1&&&
COC1=CC=C(C2=NN=C(C3=CC=C(NS(=O)(=O)C4=CC=CC(C)=C4)C=C3)O2)C=C1OC&&&
*C&*C*&*C*&*O*&*C1=C(*)C(=O)N(*)N=C1&*N*&*C*^*C*^*C1=CC=CC=C1&*C*&&&*C*&*C&&&
CC(C)C(=O)NC1=CC=C2C(=C1)OC(=N)C(C#N)C2C1=CC=CC=C1OC(F)F&&&
CN(C)CCNC(=N)NC(=N)N1CC2=CC=CC=C2OC2=CC=C(Cl)C=C21&&&
COC1=CC=CC(C2C(C3=CC=CO3)C(=O)N2C2=CC=C(S)C=C2)=C1&&&
C1=CN=CC(CC2CCN(CC3=CC=C4C=C(C5=NN=N[NH]5)C=CC4=C3)CC2)=C1&&&
*C&*C*&*C*&*C*&*C(*)*&*NC(*)=O&*C(*)*^*NC(*)=O^*C*&*C(*)*&*C1=C[NH]C2=CC=CC=C12^*NC(=O)O*^*C*&&&*C(*)(C)C&*C(=O)O^*NC(*)=O^*
COC(=O)N(C)C1=NC2=NC(N(C)S(=O)(=O)C3=CC=C(C)C=C3)=C(F)C=C2S1&&&
CCCCCCCCCCCCCC(=O)OC1C(OC)C(C(OC)C(OC)C(OC)C(=O)OC)OC1C(O)C(O)CO&&&
CCC1=NC(C(O)CO)=CN1C1=CC=C(C)C=C1C&&&
*C#C&*NC1=NC(*)=C2N=CN(*)C2=N1&*N*&*C1=CC=CC(*)=C1^*C1OC(*)C(*)C1*^*N&*C*&&&*O^*O&&&*O&&
*C&*C1CCC2C3CCC4N(*)C=CC(=O)C4(*)C3CCC12*&*C1CC1&&*C&*O&&
NC(=O)C1=C(Cl)C2=CC=C(NCC3=N[NH]C=C3)C=C2S1&&&
CCN1C(C2=CC=CC=C2)=C(C)C2=CC=C(OCCCCCOC3=CC=CC(C5=NCC=CN5CC)=C4)C=C3C(=O)CC21&&&
COC1=CC=C2[NH]C3=NC=C(C(=O)NN)C=C3C2=C1&&&
O=C(COC1=CC=CC=C1)NC1=NN=C(CC2=CC=CS2)S1&&&
*C&*O*&*C1=NC2=CC=C(*)C=C2C(*)=C1&*N1CCN(*)CC1&*C^*C1=CC=CC(*)=C1&&*C&&&
*C&*C(=O)N1CCC2=C(C1)OC(N(*)C)=N2&*C1=CC=CC(*)=C1*&*Cl&&*C&&
*C&*C1=CC=C(*)C=C1&*C1=C(*)N(*)N=N1&*NC(*)=O&*C1=CC=CC(*)=C1^*C^*N(C)S(*)(=O)=O&&&*C&&&
*C&*O*&*C1=CC=C3CC4C(*)C(*)(C)C5=C(C3=C1)N(*)C1=CC=C(*)C=C4C6=C5C4=CC(*)=C(*)C=C4[NH]C3=C5C(=O)C4=CC=C(*)C(*)=C4C3OC12&*O&&*
*C#N&*C1=CC=CC=C1*&*C1=CC=C2C(=C1)CN(S(*)(=O)=O)C2*&*C*&*[N+](=O)[O-]^*C*&&*C1=CC=CN=C1N1C=CN=N1&&&
CC(C)(C)C(=O)CCC(C(=O)O)C1=CC=C(O)C=C1&&&
CCN(C1=CC=C(NC(=O)CCCCCCCNC(=O)C2=CC(C3=CC=C(N4CCOCC4)C=C3)=NC3=C2CCCC3)C=C1)C1=CC(C(=O)O)=CC=C1Cl&&&
CCC1=CC=CC=C1NC(=O)C1(C)CCN1C(=O)C1=CC=CC=C1&&&
COC1=CC=C(CN2C(C)=CC3=C(C2=O)C(C2=CC=CS2)C(Br)C(=NO)O3)C=C1&&&
*C&*C1=CC=C(*)C(*)=C1&*NC(*)=O&*C1=C(*)C2=C(*)N=CN=C2S1^*O*^*C&*C*&&*N1CCN(*)CC1^*C*&*C1CC1&*O&&&&&
O=C(CCC1=CC=C2OCOC2=C1)N1CCC(N2C(=O)N(CC3=CC=CC(NC(=O)C4=CC=CC=C4)=C3)C3=CC=CC=C32)CC1&&&
*C&*C1=CCC2C3CCC4=CC(*)=CC=C4C3CCC12*&*O&&*O&&
*C(=O)NC1=NC(*)=NC2=C1N=NN2*&*C1=CC=CC=C1&&*C1=CC=CC=C1&*C*^*C1CCCO1&&&
COC1=CC=CC=C1CNC1=CC=C2NS(=O)(=O)C3=CC=CC=C3C2=C1&&&
CC1=NC=C(CO)C(C=NNC2=CC=NC=C2)=C1O&&&
*C&*C1=CC=CC(*)=C1&*N1C=CN=C1S(*)(=O)=O&*C*&*C1=C(*)C(*)=CN=C1&*Cl&&*Cl&&
CC1=C(Cl)C(=O)N(NC(=O)C2=CSC(N3CCOCC3)=N2)N1C&&&
*C&*C*&*OC(=O)N1CCC(*)CC1&*C(=O)N1CCN(S(*)(=O)=O)CC1&*C1=CC=C(*)C(*)=C1&*N1CCOCC1&&*O*^*C1=CC=C(*)C(*)=C1&*Cl&&*Cl&&
C*=C&*C(=O)N(*)*&*C*&*NC(*)=O^*C*^*C*&*C&*C1=CC=C2[NH]C(*)=C(*)C2=C1&&&*C1=CC=C(*)C=C1&*O*^*O*^*C&*C&&&&&
*N1C=CC(N)=NC1=O&*C1OC(*)C(*)(F)C1*&*C*&*OP(=O)(O)OP(=O)(O)OP(=O)(O)O*^*O^*C1OC(*)(*)C(*)C1*&&*F^*C*&&&*O^*O&&&*O&*O&&
*C=C&*C*&*SC1=NC(*)=C2C(=O)N(*)C(=O)N(*)C2=N1&*S*&*C*^*C^*C&&*C&&&&
CCC(=O)NC1=CSC2=C1C(=O)C1=CC=CC=C1C2=O&&&
*C&*C*&*C*&*C*&*C*&*C*&*C*&*C*&*C*&*C*&*C#C*&*C*&*C*&*C*&*C*&*C*&*C*&*C*&*C(=O)O&&&
CCC1=CC=C(C(CC(=O)O)NC(=O)CSCCOC2=NO[N+]([O-])=C2S(=O)(=O)C2=CC=CC=C2)C=C1&&&
O=C(CCNS(=O)(=O)C1=CC=CC2=NSN=C12)NC1=CC=CC=C1Cl&&&
C=CCN(CC=C)C(=O)C1=NN2C(=C1)NC(CC1=CC=C(OC)C=C1)CC2C(F)(F)F&&&
O=C1C=CC2(CCCCCCCCC2)OO1&&&
*C&*C1=C(*)N(*)C(*)=C1&*C*&*C*^*C1=CC=C(*)C=C1^*C*&*S(*)=O^*C1=CC=C(*)C=C1^*C1CCN(*)CC1&*C&*F&*C1=CC=C2[NH]C(*)=NC2=C1&&&&&*
*C&*S*&*C*&*C*&*C*&*C(*)*&*NC(=O)O*&*C(*)(C)C^*NC(*)=O^*C&*C(*)*&&&*C*&*C1=C[NH]C2=CC=CC=C12^*NC(*)=O&&*C(*)*&*C&&*C(=O)C(N)
O=C1CC2=CC=CC=C2C(=O)N1C1=CC=CN=C1&&&
*C&*N(*)C&*C1=CC=C(*)C=C1&*C1=CC=C(*)C(*)=C1&*NC(*)=O&*C1=CC=C(*)C(*)=C1^*Cl^*F&&&&*NC(*)=O^*C=C*&*C*&*N(*)C&*C&&&
*C&*O*&*C1=CC=C(*)C=C1&*C1CN(*)C(=O)O1&*C*&*C1=CN(*)N=N1&*C*&*C1=CN(*)N=N1&*C*&*O*&*C*&*C*&*O&&&
*C&*C*&*C1=CC=C2C(=C1)C(=O)C(*)=CN2*&*NC(*)=O&*C*^*S(=O)(=O)N1CCC2=CC=CC=C2C1^*C*&&&*C1=CC=CC=C1&&&
*C&*C*&*C*&*C*&*C*&*C*&*C*&*C=C*&*C*&*C*&*C*&*C*&*C*&*C*&*C*&*C*&*C*&*C*&*C*&*C*&*OC(*)=O&*C(*)*&*C*&*NC(*)=O^*C(*)*^*C1=
CC(=O)NCC1CN(C2=CC=C(C3=CCC4C(=O)N(CCO)C(=O)N4C3)C=C2)C(=O)O1&&&
CN(C)C(=O)N1CCC(C2=NC3=CC=CC=C3C3=C2N(C2=CC=C(F)C=C2)N=C3C(=O)NN2CCOCC2)CC1&&&
COC1=CC=C(S(=O)(=O)NC(CC(C)C)C(=O)NC2=CC=CC3=CC=CN=C23)C(OC)=C1&&&
CCCOC1=CC=C(S(=O)(=O)N2CCCC2CC2=CC=C(C(=O)N3CCCCCC3)C=C2)C(C(=O)O)=C1&&&
O=C(C=CC1=CC=CS1)NCCC1=NC2=CC=C(Cl)C=C2[NH]1&&&
*C(=O)O&*C*&*C*&*ON=C(*)*&*C*&*O*^*C1=CC=C(*)C(*)=C1^*C=C*&*F&*C1=CC(*)=CC(*)=C1&&*F^*F&&&&*F&&
*OC(=O)C1=NN2C=CC=NC2=N1&*C*&*C(*)=O&*C1=CC=C(*)C=C1&*Cl&&&
*NC(*)=O&*C1CCCC1&&*C1=CC=C(*)C=C1^*C=C*&*C1=NN=C(*)O1&*C1=CC=C(*)C(*)=C1&*Cl&&*Cl&&
O=C(O)C1=CC(CN2CCSCC2)=C2C=CC3=NC=CC=C3N2C1=O&&&
*C&*O*&*C1=CC=C(*)C=C1&*C1=CC=C2N=C(N3CCN(*)CC3)C(*)=CC2=C1&*C1=CC=CC=C1&&*[N+](=O)[O-]&&
*C&*C*&*O*&*C1=CC2=NC=C(*)C(*)=C2C=C1*&*C#N&&*N*^*C1=CC=C(*)C=C1^*NC(*)=O^*Br&*C=C*&&&*C*&*N(*)C&*C&&&
COC(=O)C(OC1=CC=CC2=C1CC(C)(C)C2=O)C1=CC=C(F)C=C1&&&
*C&*O*&*C1=CC=C(*)C(*)=C1&*Cl&&*C1=CC=C2C(=O)N(*)C(S)=NC2=N1^*NC(*)=O&*C1=CC(*)=C(*)C(*)=C1&*Br&&*C&*O*^*C&&&
CC1=CC(C(=O)NCCCC(=O)NO)=C2C=C(NC(=O)NC3=CC=C(C(=O)NC4=CC=CC=C4)C=C3)C=CC2=N1&&&
*C(=O)N1C2=CC=CC=C2SC2=CC=CC=C21&*C*&*C*&*C*&*C*&*C1CCN(*)CC1&*C*&*C*&*C*&*S*&*C1=CC=CC=C1&&&
CCOC(=O)C1=C(NC(=O)C(C)C)SC(C(=O)NC2=CC=CC=C2)=C1C&&&
*C&*C*&*O*&*C1=CC(N2CCN(*)C(*)(C)C2)=NC=N1&*C(*)C&*C^*C&&&&
CC(=NNC(=O)CSC1=CC=C(C(=O)O)C=N1)C1=CC=C(N2CCC(C)CC2)C=C1&&&
*NC(*)=O&*C*&*C1=CC=C(*)C=C1^*C(=O)N1CC2=CC=CC=C2CC1*^*N1C=NN=N1&*C(*)*&&&*C*&*C1=CC=CC=C1^*C*&&*C(*)*&*O&&*C(*)*^*C*&*C1
CC1=CC=C(CN2C=C(C(=S)N3CCCCC3)C3=CC=CC=C32)C=C1&&&
*C&*C*&*C1=NN2C(=O)C(*)=C(*)[NH]C2=C1&*C&&*C1=NC2=CC=CC=C2S1&&
CN1C=CC=C1C(=O)NCCCN1CCN(C2=CC=C(OCC(=O)N3CCOCC3)C=C2)CC1&&&
*OC(*)=O&*C*&*C(=O)NC1=NC=C(*)C=C1*^*C1=CC=CC(*)=C1^*Cl&*N1C(=O)CCC1=O&&*Cl&&&&
*C&*C*&*C*&*C1=NC(*)=C2C(=O)N(*)C(=O)N(*)C2=N1&*S*&*C*^*C^*C1=CC(=O)[NH]C2=CC=CC=C12&&*C&&&&
*C1=CC=C2C(=NO)CCC2=C1&*C*&*N*&*C*&*C1=CC=NC=C1&&&
*C&*NC(*)=O&*C1=CC=C(*)C=C1&*N*&*N1CCC(*)(*)CC1&*N1CCCCC1=O&&*C*^*C1=CC=CC=C1&&&
*C&*C*&*C(*)(*)CC&*C*&*NC(*)=O^*C1=CC=CC(*)=C1^*C*&*O&*C(=O)N1CCN(*)CC1&&&*C1=CC=C(*)C=C1&*C(*)(C)C&*C&&&
*C(*)=O&*C=C*&*C1=CC=C(*)S1^*C=C(*)*^*Cl&*O&&&&*C1=CC=C2OC(*)(C3=CC=C(O)C=C3)C=CC2=C1^*C1=CC=C(*)C=C1&*O&&&
CC(=O)NC(CC(C)C)C(=O)NC(CC1=CC=CC=C1)C(=O)NC(C=CS(C)(=O)=O)CCC1=CC=CC=C1&&&
*C&*S*&*C1=CN(*)C(=O)C(*)=C1&*C1=CC=CC(N2CCC(*)(*)C2=O)=N1&*F^*C&*NC(*)=O&&*C*&*C1=CN=C2C=CC=CC2=C1&&&
CC1=CC(C)=C(OC2=NC=CC=C2S(=O)(=O)NC2=NC=NS2)C(C)=C1&&&
CCN(CC)S(=O)(=O)C1=CC=C(C2=NN3C(C)=NN=C3S2)C=C1&&&
CC1=NN(C2=CC=CC=C2)C(C)=C1S(=O)(=O)N1CCCC(C(=O)NC2=CC=CC(C(F)(F)F)=C2)C1&&&
*C&*C*&*C*&*C*&*OC(*)=O&*C1=CC(*)=C2[NH]C(*)=CC(=O)C2=C1&*C1=CN=CN=C1&&*C1=CN(*)N=C1^*C&&&
*C&*NC(*)=O&*C(*)*&*C&&*C1=CC=C(*)C=C1^*C#C*&*C*&*C*&*C1CCCC1=O&&&
COC1=CC=C(NC(=O)C2=CC3=CC(C(F)(F)F)=CC=C3O2)C=C1&&&
*C&*NC1=NC(*)=CC(N2CCC(*)C2)=N1&*C&&*NC1=NN2C(*)=CN=C2C=N1^*C*&*C*&*C1CCCN(*)C1&*C*&*C1=CC=C(*)C=C1&*F&&&
*C&*C*&*OC(*)=O&*C(=O)N1CCC(*)CC1&*C*&*SC1=NC2=CC=CC=C2N1*&*C*&*C*&*C*&*O*&*C&&&
*C&*OC(*)=O&*C1=CC=C(*)C=C1&*NC(=S)N*&*C*&*C1=CC=C(*)C=C1&*C(=O)NC1=NC2=CC=C(*)C=C2S1&*O*&*C&&&
*C&*O*&*C1=CC=C(*)C(*)=C1&*C1=CC(=O)C2=CC=CC=C2O1&&*OC(*)=O^*C&&&
*C&*C*&*C*&*NC(=O)C1=NN(*)C(=O)C2=CC=CC=C12&*C*&*C1CCCO1&&&
O=C(O)CCC(CCS)CC(=O)NC(C1=CC=CC=C1)C1=CC=CC=C1&&&
*NC1=NC=CC=N1&*C1=CC=C2SC3=C(CCCC3)C2=C1&&&
COC(=O)C1=CC(C)=NC2=C1C(=O)N(CC(=O)NC(C)CCC1=CC=CC=C1)C(=O)N2C&&&
COC1=CC=C(CNC(=O)C2=CC=C(CSC3=NC4=CC=CN=C4[NH]3)C=C2)C=C1OC&&&
CCCCCC(=O)C(=O)NC(CN1CC=C(C2=CC=CC=C2)CC1)C(=O)O&&&
*C&*C(*)C&*C(*)*&*NC(*)=O&*C1CCN(S(=O)(=O)N2CCOCC2)CC1^*C(=O)N(*)*&&*C&&*C1CCCCC1&&
*C&*O*&*C1=CC=C(*)C(*)=C1&*NC(=O)N*&*C*^*O*^*C*&*C&*C*&&&*N1CCN(*)CC1&*C*&*C*&*NC(*)=O&*C1=CC=CC=N1&&&
CN(O)C(=O)CCCl&&&
*C#N&*C(=O)N1CCN(C2=NC=CC=C2*)CC1&*C1=CC2=CC=CC=C2N=C1Cl&&&
*C&*C1=CC=C(*)N=C1&*N1CCN(S(*)(=O)=O)CC1&*C1=CC=C(*)C=C1&*O*&*C*&*C1=CC=CC=C1&&&
NC(=O)CS(=O)(=O)C1=CC=CC=C1C1=CC=C(C2=CN=C(N)C=N2)C(F)=C1&&&
CC(C)N1CC(C2=NC3=CC=CC=C3[NH]2)C(C2=CC=CC=C2)C1&&&
NC1=NC2(CO1)CC1=CC=CC=C1C2&&&
*C&*C1=CC=CC(*)=C1&*C(=O)NC1=N[NH]C2=C1CN(C(=O)N1CC3CCC(C1)N3*)C2(*)C&*C(*)(C)C&*C^*C&&&&
*C1N=C(N)NC2=NC(N)=NC(*)=C21&*N&&*C1=CC=C2[NH]C=C(*)C2=C1^*Cl&&&
*C&*C1=CC=C(*)N=C1&*C*&*NC1=NC=C(*)C(*)=N1&*C#C*&*C1=CC=CC=N1^*C12CC3CC(CC(C3)C1)C2&&&&
*C&*O*&*C1=CC=CC(*)=C1&*C(*)=O&*C1CC2CCCN2C2=CC=CC=C21&&&
*C&*C(*)C&*C*&*C(*)*&*NC(*)=O&*C(*)*^*C(=O)O^*N&&&&*C*^*C(=O)O&&&
CC(=NNC1=NC(C)(C)CC2=CC=CC=C12)C1=CC=C(Br)C=C1&&&
C1=CC=C(C2=CC=C3C=C(C4=NCCN4)C=CC3=N2)C=C1&&&
CCC1OC(=O)C(C)C(OC2CC(C)(OC)C(O)C(C)O2)C(C)C(OC2OC(C)CC(N(C)C)C2O)C(C)(O)CC(C)CN(CCNCCCCNCCCNC2=CC=C(OC)C=C2)C(C)C(O)C1(C
*Cl&*C1=CC=C(*)C=C1&*C1=CN(*)N=N1&*C*&*O*&*C1=CC=C(*)C(*)=C1&*Cl&&*Cl&&
*C=C&*C*&*C1=C(*)C2=C(CC(*)CC2)C(*)=N1&*N&&*OC(*)=O^*C*^*C*^*C&*NC(*)=O&&&*C=C*&*C1=CC=C2OCOC2=C1&&&
*C&*C1=CC=C(*)C(*)=C1&*C&&*C1=NC(*)=C2[NH]C(=O)N(*)C2=C1^*N&&*C*^*C1CCNCC1&&&
*C&*O*&*C1=CC=C(*)C(*)=C1&*N*&*C(=O)N1CCCC(*)C1^*C1=CC=CC=C1^*C*&&&*C*&*C*&*O*&*C1=CC=CC=C1&&&
CC(C)C1CN2C(=O)C(C3=CC=CC=C3)N(CC3=CC=CC=C3)C(=O)C2C(CC(=O)OC(C)C(C)C)CN1&&&
*C&*C(*)C&*C*&*C*&*C(*)*&*C&&*C1CCN(*)CC1^*NC(=O)N(*)*&*C1=CC=CC(*)=C1&*F^*C1=CC=C(*)C(*)=C1&&*F&&*Cl&&
CC1CN2CCCC2CN1CC(=O)N1CC(C2=CC=CC=C2)C2=C1C=C([N+](=O)[O-])C1=CC=CC=C21&&&
CN1C=C(CCCC(=O)NCCC2=CC=CC=C2)C2=C(SC(C#N)=N2)C1=O&&&
*C&*C(*)C&*C1=CC(*)=C2N=C(*)N(*)C2=C1&*C(*)C&*C^*N&&&*C*^*C1=CC=C(*)C=C1&*C(=O)N1CCC(*)CC1&*C*&*C(=O)O&&&
*C&*C*&*C*&*C*&*OC(*)=O&*C1=CC=C2NC(=O)C3(CC3*)C2=C1&*Cl&&&
O=C(OCC#CCSC#CCSC#CCSC(=O)C1=CC=CC=C1)C1=CC=CC=C1&&&
*C1=CC2=C(CC3CCC4CC(=O)CCC4(*)C3C2)C(=O)O1&*C1=CC=CC=C1&&*C1=CC=CC=C1&&
*C&*C(=O)NS(*)(=O)=O&*C1=CC=C(*)C(*)=C1&*C1=CN(*)N=N1&*C1=CC=CC(*)=C1^*OC(*)=O^*Cl&*C(*)*&&&*C&&*C*^*O*&*C1=CC=CC2=C1C=CS2
*N1CCC2(CC1)CCN(*)C2=O&*C*&*C1CC1^*C(*)C1=CC=CC=C1Cl&&*C1=CC=CC=C1*&*Cl&&&
N#CC(C(=N)SC1=CC=CC=C1)C1=CC=C(C2CCCCC2)O1&&&
CC(=O)C1=C(C)N(C)C(C)=C1S(=O)(=O)N1CCC(C(=O)N2CCC(C3=CC=CC=C3)CC2)CC1&&&
CC1=CC(C)=CC(NC(=O)C2=CC(C3=CC=NC(Cl)=C3)=CS2)=C1&&&
COC1=CC=CC(CNC(C)CNC(=O)C2=NOC3=C2C(C)=CC2=NC=C(C)C=C23)=C1OC&&&
CC(C)CN(C)CC1=CC2=CC3=C(C=C2[NH]C1=O)OCCO3&&&
CC1=C(C)OC(C(=O)C2CCCCN2C(=O)OC(C)(C)C)=C1&&&
CCOC(=O)C1=C(C)NC2=NN=NN2C1C1=CC=CO1&&&
NC1=CC=C(S(=O)(=O)N(CC2=CC=C(C(=O)NC3=CC=CC(C(F)(F)F)=C3)C=C2)C2=CC=C(O)C=C2)C=C1&&&
*C&*C1=C(*)C2=C(C=CC=C2*)O1&*NC(*)=O&*C*^*C1=CC=CC=C1^*C1=CC=C(*)C=C1&&&*F&&&
*C1=CC=CC=C1&*O*&*C(*)*&*C*&*C*^*C1=CC=CC=C1^*N1CC2CCC(C1)N2*&&&*C*&*C1=CC=CC=C1&&&
*C&*C(*)(C)C&*OC(*)=O&*C*&*N(*)*&*C*&*C1=CC=CC=C1^*C*&&*C1=CC(*)=C2C=CC=CC2=N1&*C1=CC=C(*)C=C1&*C(*)(F)F&*F&&&
COC1=CC=C(Cl)C=C1C(=O)NC1=CC=CC=C1N1C=NN=N1&&&
CCC(=O)N1N=C(C2=CC=CC=C2)CC1C1=CSC=C1&&&
*C&*C*&*N(*)CC&*C*&*C*&*C*&*NC(*)=O&*C1=CCCC(*)=C1*&*C*&*C^*C(*)(F)F&&*F&&&
CCCCCCN(CC1=CC=CC=C1)CC(O)(CN1C=NC=N1)C1=CC=C(F)C=C1F&&&
O=C(NC1CC1)C1=CC=NC(N2CCOCC2)=C1&&&
*C&*C*&*C*&*C*&*NC(=O)NS(*)(=O)=O&*C*&*C1=CC=C(*)O1&*C*&*N1CCN(*)CC1&*C1CC1&&&
*C&*O*&*C1=CC=CC=C1*&*N1CCN(S(*)(=O)=O)CC1&*C1=CC=C2C(=C1)C(=O)N(*)C(=O)N2*&*C&&*C&&
*C&*C*&*C1=C2N(*)CC3CCCC1C32*&*C1=CC=C(*)C=C1&*Cl^*C1=CC=C(*)C=C1&&*Cl&&&
COC(=O)C1CC(C)N(CCC2=CC=CC3=C2OCC3)C1C1=CC=CC(OC)=C1OC&&&
CC(N)CC1=NN=C(C(NC(=O)OC(C)(C)C)C2=C[NH]C3=CC=CC=C23)O1&&&
*NC(=O)C(=O)N*&*C*&*C(*)(F)F^*C1=CC=C2C(*)=CSC2=C1^*F&*C1=NC2=CN=CC=C2[NH]1&&&&&
*C&*C(=O)N(*)*&*C*&*C1=CC=C(*)C=C1^*C*^*Cl&*C*&&&*C1CCN(*)CC1&*C*&*C*&*C1=C[NH]C2=CC=CC=C12&&&
CCN1C(SCCOC2=CC=C(C)C=C2)=NN=C1C(C)N1CCN=C1&&&
CCSC1=C(C#N)C(C2=CC=C(Cl)C=C2Cl)CC(=O)N1&&&
*C&*O*&*C1=CC=C(*)C(*)=C1&*NC1=NC=C(*)C(N*)=N1&*C*^*O*^*C1=NC2=CC=CN=C2N1*^*C*^*C&*C(*)C&*C1=CC=CN=C1&&&*C&&&&&
*C&*O*&*C1=CC=C(*)C(*)=C1&*C(=O)N1CCN(*)CC1&*C*^*S(=O)(=O)N1CCOCC1^*C=C*&&&*C1=CC=CC=C1&&&
CCSC1=NC(C2=CC=C(Cl)C=C2Cl)=CC(C(F)(F)F)=C1C#N&&&
FC1=CC=C(CN(CC2=CC=C(Cl)C=C2)C2=CC=C(N3CCN(CCCCCN4CCN(CC5=CC=CC(Cl)=C5)CC4)CC3)C=C2)C=C1&&&
*C&*C1=CC=C(*)C(*)=C1&*F&&*O*^*C(*)*&*C&&*C*^*O*&*C1=C(*)C2=NC=CC=C2C(*)=C1&*Cl&&*C1=CC=C2CN(S(*)(=O)=O)CCC2=C1^*C&&&
*C1=CC=CC=C1&*C1=C(*)C2=NC=CC=C2S1&*N*&*C*&*C1=CC=NC=C1&&&
*Cl&*C1=CC=C(*)C=C1&*C(*)*&*C1=C2N=CN(*)C2=NC=N1&*N*^*N1CCN(*)CC1^*C*&*C*&*C1CCCO1&*C1=CC=C(*)C=C1&&&*Cl&&&
CCN1N=C(C2=C(C3=CC=CC=C3)OC(C3=CC=C(CN(C)C)C=C3)=N2)C=C1C1CCN(C(=O)C(F)(F)F)CC1&&&
CC1=CC=CC2=C1[NH]C1=C2CCOC1(CC(=O)O)C1=CC=CC(F)=C1&&&
O=C1C(NCCCCCCCNC2=C3CCCCC3=NC3=CC=CC=C23)=C(NCCCCCCNCCCNC2=C3CCCCC3=NC3=CC=CC=C23)C1=O&&&
CCOC(=O)C1(C)CCCN(C(=O)COC2=CC=C(F)C=C2F)C1&&&
*C&*C*&*N*&*C*&*C*&*N*&*C*&*C1=CC=CC(*)=C1*&*Br&&*O*^*C*&*C1=CC=C(*)C=C1&*C&&&
*C&*C*&*C1=NN(*)C2=C1CCC1=C2N=C(*)S1&*C*&*C*^*C1=C(*)C(*)=CC=C1^*O*&*Cl&*C1=CC=C(*)C(*)=C1&&*Cl^*O*&&&*C^*Cl&&&&
*C&*C*&*C*&*C1=CC=C2N=CN=C(N(*)*)C2=C1&*I&&*C*^*C1=CC=CC=C1*&*O*&*C&&&
*C&*C(=O)N(*)*&*C*&*C*^*C*^*O*&*O*&*C1=CC=C(*)C=C1&*C1=CC=CC=C1&*C*&&&*C*&*C(=O)O&&&
*C=NC(*)=O&*C*&*C*^*C1=CC=CC=C1^*C*&&&*C*&*C1=NC2=CC=CC=C2[NH]1&&&
CSC1=CC=CC(CN2CCC(NC(=O)C3=CC4=CC(C#N)=CC=C4[NH]3)C2)=C1&&&
*O&*C=C1C2=CC=CC(*)=C2C(=CC2=CC=C(O)C=C2)C2=CC=CC(*)=C12&*C1=CC=C(*)C=C1&*O^*Br&&&&
COC1=CC(OC)=C(C2=CC3=C(S2)C(=O)N(C)C(NC(C)C2CC2)=N3)C(OC)=C1&&&
*C&*C1=C[NH]C(*)=N1&*C*&*NC(=O)N(*)*&*C*&*C1CCCO1^*C1=CC=CN=C1&&&&
*C=NNC(*)=O&*C*&*SC1=NN=C(*)N1*^*C1=CC=CC=C1*^*C1=CC=NC=C1&*F&&*C1=CC=C(*)C=C1&&*F&&&
*N1C2=C(CNCC2)C2=CC=CC=C21&*C*&*C1CC1&&&
*C(=O)O&*C1=C(*)SC=C1&*NC(*)=O&*C*&*C1CCCCC1&&&
*N1CC2=C(C(=O)C3=CC=CC(*)=C3[NH]2)C1=O&*C*&*C*^*Cl^*C1=CC=CC=C1&&&&&
CN1C=C(C(=O)N2CCCC3=CC=CC=C32)C=CC1=O&&&
O=C1N=C(N2CCCCC2)OC2=C(CC3=CC=CC=C3[N+](=O)[O-])C(Br)=CC=C12&&&
*C&*N(*)C&*C*&*C*&*C*&*NC1=NC(=O)C2=C([NH]1)N(*)C=N2&*C1=CC=CC=C1&&&
O=C1C=CN(CC=CCCCO)C(=O)[NH]1&&&
O=C(NCCC1=CN(C2=CC=CC=C2)C2=CC=C(Br)C=C12)C1=CC=C2[NH]C(=O)C=CC2=C1&&&
CCN(CC)C(=S)SCCOC1=CC=C(C(C)(C)C(=O)O)C=C1&&&
NC1=C(C2=NC3=CC=CC=C3S2)C=CC2=NSN=C12&&&
*C&*O*&*C1=CC2=C(C=C1*)C(=O)N(*)C1=C2C(=O)C2=CC3=C(C=C21)OCO3&*C*&*C*^*O*^*N(*)*&*C&*C&&&&*C*^*C*&*C*&*N(*)C&*C&&&
*C&*O*&*C1=CC=CC=C1*&*P(*)(=O)O&*C(*)*&*NC(*)=O&*C(*)*^*OC(=O)N1CC(*)CC1*^*O&*C*&&*C(*)*^*C(=O)O^*O^*C&&&&&&*C(*)*^*C&&*C
O=C(C1=CC=CC=N1)N1CCCN2C(=NN=C2C2=CC=CC=N2)C1&&&
CN1N=C(C(=O)N2CCCC2)C(Br)=CC1=O&&&
*NC(*)=O&*C1=CC=C2CCC3=NN(*)C=C3C2=C1&*C*^*C1=CC=CN=C1^*C*&&&*O&&&
*C&*C1=CC=C(*)C(*)=C1&*S*&*C1=C(*)C2=C(C(*)=C1)C(*)C(*)(C)O2^*O^*O&&&&*C1=CC=C(*)C(*)=C1^*O^*C&*O&*C&&&&
*Cl&*C1=CC=C(*)C=C1&*C*&*N*&*C*&*C1=CC=C(*)C(*)=N1&*C*&*C*^*Cl^*N*&&&*C1=CC=CN=N1&&&
*C&*C1CC2CCC(C1)N2*&*NC(*)=O&*C1=CC=C2OC(*)=C(*)C2=C1&*Br&&*Br&&
*C&*O*&*C1=CC=C(*)C=C1&*C1=CC2=C(*)C(*)=CN=C2S1&*O*&*C^*NC(*)=O&&*C*&*C1=CC=C(*)C=C1&*NC(*)=O&*C&&&
CCC1=C(F)C2=C(N3CC4C(C3)C4NC3=CC(Br)=CC=C3C3=NN(CC#N)N=N3)N=CN=C2[NH]1&&&
CC(=O)NC1=CC(NCCN2CCC(C3=CC=CC=C3)CC2)=NC2=CC=CC=C12&&&
CCCCCCCCCCCCCCCCCC(=O)OC1C(OC2C(OC(C)=O)OC(C(O)CO)C(OC(=O)C(C)CC)C2NC(C)=O)OC(CO)C(O)C1NC(C)=O&&&
O=S(=O)(NC1=NC=NS1)C1=CC(F)=C(OC2=CC(C3=CC(F)=C(OC(F)(F)F)C=C3F)=CC=C2C2=CN=C(NCCN3CCOCC3)O2)C=C1F&&&
*C&*C1=CC=CC=C1*&*O*&*C*&*NC(=O)C(*)=O&*C(*)*&*C(*)=O&*C(*)(F)F^*C1OC(=O)NC1=O^*F&&&&&
O=C(NC1=NC(C(=O)NC2=NC(C3CC3)=CS2)=C(O)C2=NC=CC=C12)C1=CC=CC=C1&&&
*C&*C(=O)N(*)C&*C1=CN(*)N=C1*&*C1=CC=C(*)C=C1&*C(=O)O^*C1=CC=CC=C1&&&&
*C1=CC=CC=N1&*C*&*C1CN(*)C(*)C1*&*C*&*O*^*O*^*C*&*C*^*C*^*C1=CC=CC2=CC=CC=C12&*C1=CC=CC2=CC=CC=C12&*O*&&&&&*C*&*C1=CC=CC2
*NC(*)=O&*C*&*C*^*C1=CC=CC(*)=C1^*C1CCN(*)CC1&*Cl&*C*&&&*C1=CC=CC=C1&&&
*C#N&*C1=CC=C(*)C=C1&*NC(*)=O&*C*&*C*&*N1CCN(*)CC1&*C1=CC=CC=C1*&*F&&&
*C&*NC(*)=O&*C(*)*&*NC(*)=O&*C*^*C1=CC=CC=C1^*C1=CC=C(*)C=C1&&&*C1=CC=C(*)C=C1&*O*&*C1=CC=CC=C1&&&
*C&*C(*)*&*C1=CC=CC=C1&&*N(*)N=O^*C1=CC=C(*)C(*)=C1&*NS(*)(=O)=O&*C^*C(*)(F)F&&*F&&&
CN1C=NC(S(=O)(=O)N(CC(=O)NCC2CCCO2)C2=CC=CC(F)=C2)=C1&&&
*C&*C(*)C&*O*&*C1=CC=C2OC(=O)C(*)=CC2=C1&*C1=NC2=CC=CC=C2N1*&*C*&*C1CCCCO1&&&
*C&*SC1=NC2=CC=CC=C2C2=NC(*)=NN12&*C*&*NC(*)=O&*C*&*C1=CC=C(*)C=C1&*F&&&
CN1CCN(C2=NC3=CC=CC=C3C3=C(C4=C2C(=O)NC4=O)C2=C4C3=CC=CC(O)=C3[NH]2)CC1&&&
O=C(CN1CCCC1)NN=C(CNN=CC1=CC=C(Cl)C(Cl)=C1)CN1CCCC1&&&
*NC(*)=O&*C1CCN(*)CC1&*C*^*C1CC(=O)N(*)C1^*C1=CC=C2OCOC2=C1&*C*&&&*C1=CC=CC=C1&&&
COC1=CC=C2C(=O)C(=NN=C3SC(=CC4=CC=C5OCOC5=C4)C(=O)N3C3=CC=CC=C3)CC2=C1&&&
*C&*C*&*NC1=NC(O*)=NC(*)=N1&*C&&*C(*)*^*C&&*C*^*C*&*C1=CC=C(*)C=C1&*O*&*C&&&
*C&*NC(*)=O&*C1=CC=C(*)C(*)=C1&*C=C*&*C=C*^*C1=CC(=O)C(=O)C2=CC=CC=C2C1=O^*C1=CC=CC=C1&&&&&
*C&*C(*)*&*O&&*C(*)*^*C*&*C(*)*^*C1CC2(*)C3CCC4C5CCC(*)C5(*)CCC4C3CCC2(*)C1*^*O&*O&&*O&*C&&&*O&*C&*C&&
CC(C)C1=C(OC(=O)NC2=CC=CN=C2)C=CC2=C1OC(=O)C=C2&&&
*C&*C1=CC(*)=CC(*)=C1&*C&&*C1=CC=C(*)C(*)=C1^*O*&*C*^*C#N^*C*&&&*N*&*C*&*C1CC=CC(*)C(*)C(*)C(=O)NC(*)C(=O)N2CCC(C2*)=N1&*
*C&*N(*)C&*C1=CC=C(*)C=C1&*C=NNC(*)=O&*C*&*C1=C(*)N(*)N=C1[N+](=O)[O-]&*Cl&&*C1=NC2=CC=CC=C2S1&&
*NC(*)=O&*C1=CC=C2OCOC2=C1&&*C1=COC(=O)C=C1&&
*C&*OC(*)=O&*C*&*C*&*C1=C(*)C=C2C3=C(CCCC3)C(=O)OC2=C1&*O&&&
*C&*O*&*C1=CC=C(*)C(*)=C1&*C*&*NC(*)=O^*O^*C1=CC=C(*)C(*)=C1&&&*N1C=NC2=CC=CN=C21&&*[N+](=O)[O-]&&
*C&*C1=CC=C2C(=C1)C(*)=C(*)N2*&*C1=CC=C(*)C(*)=C1&*NC(*)=O^*Br^*C*^*F&*C(*)C^*C1=CC=CC(*)=C1&&&*C&*C(=O)O&&&&&
*C#N&*C1=CC=CC2=C1C(=O)C1=C(*)C=CC=C1C2=O&*Cl&&&
*C&*C1C(=O)NNC1(*)*&*Br&&*O*^*C(*)(*)C(F)(F)F&*N*&*C1=CC=C(*)C=C1^*C(*)(F)F^*C#N&*F&&&&&
CCN1N=NC2=C(NC3=CC=C(NC(C)=O)C=C3)N=C(C3=NN(CCN4C=CC=N4)C=N3)N=C21&&&
*C&*O*&*C*&*C*&*OC(*)=O&*C1=CN=C(*)S1&*C1=CC=C(*)C=C1&*N1CCN(S(*)(=O)=O)CC1&*C*&*C1=CC=CC=C1&&&
*C&*N(*)C&*C*&*C*&*N*&*C1=CC=C2C(=O)C3=C(C4=CSC=C4[NH]3)N(*)C2=C1&*C&&&
C=CC12CC=C3C(CCC4CC(=NO)CCC41C)C32&&&
*C&*OC(*)=O&*C*&*C*&*C(=O)N(*)N1C(=O)C2=CC=CC=C2C1=O&*C1=CC=C(*)O1&*C1=CC=C(*)C(*)=C1&*Cl&&*Cl&&
*C&*C*&*C1CCN(*)C(*)C1&*C*&*C(*)=O^*C*^*C1=CC=C(*)C=C1&*C1=CC=CC=C1&*F&&&&&
*OC(*)=O&*C*&*C1OC(*)C(*)C1*^*C1=CC=CN=N1^*C1=C2N=CN(*)C2=NC=N1&&&*C*^*O^*C1=CC=C(*)C(*)=C1&&*O^*Cl&&&&*S*^*C1CCCC1&&&
CC(CCCN1CCN(CCOCC2=CC=CC=C2C(C)C)CC1)C1=CC=CC=C1&&&
*C&*O*&*C*&*C1=NC=C2C=CN(*)C2=N1&*C*&*C1=COC(*)=N1&*C1=CC=C(*)C=C1&*Br&&&
*C&*C1=CC=CC(*)=C1&*SC1=NN=C(*)N1*&*C*&*NC(*)=O^*C*^*C1=CC=C(*)C=C1&*C(=O)NC1=NC=CS1&*S(=O)(=O)N1CCOCC1&&&&&
CON(C)C(=O)OC1=CC(C=CC(=O)OC)=C2C=CC=C(C)C2=C1&&&
*C&*S*&*C1=CC=C(*)C=C1&*C*&*C*&*C1=CCN(*)CC1&*C1=NN(*)C(=O)CC1&*C1=CC=C(*)C=C1&*F&&&
*C&*C(=O)NC1=NOC(*)=C1&*C1(*)CCCC1&*N1CCOCC1&&&
CC(=NNC(=S)N(CC1=CC=CC=C1O)CC1=CC=CC=C1OCC1=CC=CC=C1)C1=CC=C(Cl)C=C1&&&
CN(C)CCC1=C2CN3C(=CC4=C(COC(=O)C4(O)CCC4=CC=CC=C4)C3=O)C2=NC2=CC3=C(C=C12)OCO3&&&
COC1=CC=C(NC(=O)CCC2=C(C)C3=CC(OC)=C(OC)C=C3OC2=O)C=C1&&&
CC(C)CC(NC(=O)OC(C)(C)C)C(=O)N1CCCC1C(=O)NCCC1=CC=CC=C1&&&
*C&*N(*)C&*C*&*C*&*S*&*C*&*C*&*C1=CC=C2C3=C1SC1=CC=CC=C1C3=NN2*&*Cl&&&
*C&*C1=CC=C(*)C(*)=C1&*SC1=NN=C(S*)S1&*C*^*C^*C1=CC=C(*)C(*)=C1&&&*F&&*F&&
CNCCCC1=CC=C(Cl)C(Cl)=C1&&&
*C&*C1=CC=C(*)C=C1&*C=C*&*OC(*)=O&*C1OC(*)C(*)C(*)C1*&*O&&*OC(*)=O^*C1=CC=C(*)C=C1^*C*^*C&*OC(*)=O^*OC(*)=O&&*C1=CC=C(*)C
FC(F)(F)C1=CC=C2[NH]C(C3=CC=NC(NC4=CC=CC=C4)=N3)=NC2=C1&&&
*C&*O*&*C1=CC2=C(C=C1*)CC(=O)N(*)CC2&*O*&*C^*C*&&*C*&*N(*)*&*C&&*C*^*C*&*C1=CC=C2OCOC2=C1&&&
O=C(O)CCC1CCCC1=O&&&
*C&*C1=CC=C(*)C(*)=C1&*C&&*OC(*)=O^*C1COC2C(*)COC12&*OC(*)=O&*C1=CC(=O)OC2CC(*)C(*)C2C1&*OC(*)=O&*C1=CC=C(*)C(*)=C1^*O^*O
*C&*C1=CC(*)=C(*)C(*)=C1&*C&&*N(*)S(*)(=O)=O^*C^*C&*C*&&*NC(*)=O&*C*&*C*&*N1CCOCC1&&&
*C&*C*&*C*&*C*&*C*&*C1C=CC(=O)OC2CC(*)C(*)C(*)OC(=O)CC3CCCC(*)(O3)C(O1)O2&*OC(*)=O&*C*^*C^*C1CCCC(*)O1&&*C^*C*&&*O*^*C*&*
COC1=CC=C(N2CCN(C)CC2)C=C1NS(=O)(=O)C1=CC=C(C2=CC3=C([NH]2)C(=O)N(C)C(=O)N3C)C=C1&&&
CC(C)C1=CC=C(C2=C(C#N)C(C3=CC=CC=C3)=C3N=N[NH]C3=N2)C=C1&&&
*NC(*)=O&*C*&*C*^*C1CC1^*C*&&&*C(=O)N1CCN(*)CC1&*C1=CC=C(*)C(*)=C1&*Cl&&*Cl&&
ClC1=CC=C(N(C2=CC=C(OCCN3C=CC=N3)C=C2)C2=CC=NC=N2)C=N1&&&
*C&*O*&*C1=C(*)C=C(*)C(*)=C1&*N*&*C(*)*^*F^*C1=CC=CC=C1*&&*C^*F^*C1=CC=C2C=CC=NC2=C1*&&&&*O&&&
COCCOCCOCCOCCOCCOC(=O)NC(CCOC)C(=O)NC(CC1=CC=CC=C1)C(=O)NC(CC1=CC=CC=C1)C=CCO&&&
*C&*C1=CC=CC=C1*&*NC(*)=O&*C*&*C(=O)N(*)*&*C&&*C*^*NC1=NN=C(S*)S1&*C1=CC=CC=C1&&&
*C&*S*&*C1=CC=CC=C1*&*NC(=O)N*&*C1=CC2=CC=CC=C2C=C1*&*C(=O)NNC(*)=O&*C1=CC=CC=C1&&&
*C&*C*&*C(*)*&*SC1=NC2C(NC(=O)C1)N1C=C(*)C=CC1N(*)C2=S&*C#N^*C(=O)O&*C&&&&
CCC1=CC=C(NC(=O)C2=CC=CC3=C2CCNC3)C=C1&&&
CN1C2=C(C(=O)C3=CC=CC=C32)C2=CC=C(N3CCOCC3)C=C2C1=O&&&
COC1=CC=C(CNC2CCC(NC3=NN4C=NN=C4C=C3)CC2)C(OC)=C1OC&&&
N#CC=C1SC2=CC=CC=C2N1C1=CC=C(N2CCN(CC3=CC=CC=C3Cl)CC2)N=C1&&&
*C&*O*&*C1=CC=CC2=C1C1=C(C2=O)C2=CC=CC=C2N1*&*C*&*C1=CC=C(*)C=C1&*C&&&
COC1=CC(S(=O)(=O)C2=CC=C(F)C=C2)=CC=C1NC(=O)C1=CC=CC(Cl)=C1&&&
*O&*C*&*C*&*N1CCN(C2=NN3N=NN=C3C3=CC=CC=C23)CC1&&&
*C&*O*&*C*&*C*&*OC(=O)N(*)*&*C*&*C*^*C(*)*^*C*&*C*&*C*&*C1=CC=CC=C1^*NC(*)=O^*C*&&&*C(*)*&*NC(=O)O*&*C*&*C(*)*&*C*^*NC(*)
CN(C)C1=NC=NC2=C1N=CN2C1CCCC1&&&
*C&*C1=COC(*)=N1&*C*&*C(=O)N1CCC2C1CCN2*&*C*&*C1=CSC=C1&&&
*C(=O)O&*C1=CC=C2N=C(C3=NC(*)=CS3)SC2=C1&*C(*)*&*NC(*)=O&*C1(*)CCCC1^*C1=CC=CC=C1*^*C(=O)O&*Cl&&&&&
*C(=O)NO&*C*&*C1CC2(CCCO2)C(=O)N(*)C1=O&*C1=CC=CC=C1&&&
CC(C)CC(=O)NC1=CC=CN2C(=O)C3=CC4=C(C=C3N=C12)OCO4&&&
CC1=CC(=O)N(C(=O)C2=CC=C(Cl)C=C2)O1&&&
*C&*C(*)C&*C1=NC2=NC3=CC=CC=C3N2C(*)=C1*&*C&&*NS(*)(=O)=O^*C1=CC=CC=C1&&&
CCNC1=NC(Cl)=C2N=CN(CC3=CC=CC=C3)C2=N1&&&
*C&*S*&*C*&*C*&*C(*)*&*NC(*)=O&*C(*)*^*NC(*)=O^*C*&*C(*)*&*C1=CC=CC=C1^*NC(*)=O^*C*&&&*C(*)*&*C1=CC=C2C=CC=CC2=C1^*C(=O)O
*C&*C*&*C1=CC=C(*)C=C1&*NS(*)(=O)=O&*C(=O)N1CCCC2=CC(*)=CC=C21&*C1CCCCC1&&&
*C(*)=O&*C*&*C*^*C1=CC=CC=C1^*C*&&&*C1=NC2=CC=CC=C2N1*&*C*&*O*&*C1=CC=CC=C1&&&
O=C(CCl)NC1=NC(C2=CC=C(Cl)C=C2)=CS1&&&
*C&*C*&*C(*)*&*C&&*C1=CC=C(*)C(*)=C1^*C1=CC(N2CCN(*)CC2)=NC(=O)N1*&*O^*C&*C1=CC=C(*)C=C1&&*C(*)C&*C&&&
*N&*C1=CC=C(*)C=C1&*C1C(N2CCCCC2)=NC2=CC=CC=C2N1S(*)(=O)=O&*C1=CC=C(*)C=C1&*Cl&&&
CCOC(=O)C1=C(C)OC2=NC(N3C=CC=C3)=C(C=NOC)C=C12&&&
CN(C)C(=O)C(C1=CC=CC=C1)N1CCC(O)(C2=CC=CC=C2)C(CC2=CC=CC=C2)C1&&&
*C(*)=O&*C1=CC=C(*)C=C1&*C*^*C1CCN(*)CC1^*C1CCN(*)CC1&*C1=C[NH]C2=CC=CC=C12&*C(*)=O&&&*C1=CC=CC=C1&&&
*C&*NC(*)=O&*C1=CC2=C(*)C(*)=C3C=CC=C(*)C3=C2C=C1*&*OC(*)=O&*C^*OC(*)=O&&*C^*OC(*)=O&&*C^*OC(*)=O&&*C&&&
O=[N+]([O-])C1=CC(C(F)(F)F)=CC=C1NCC1(O)CCN(CCON=C(Cl)C(F)(F)F)CC1&&&
*N&*C1=C(*)N2C=CC=CC2=N1&*C(*)=O&*C1=CC=C(*)C=C1&*Cl&&&
*C(=O)N1CC(=O)NC2=CC=C(*)C=C2C1*&*C1=CC=CC=C1&&*C1=CC=CO1&*Cl&&
*C&*C*&*OC(*)=O&*C1=C(*)C(*)=C2C(=C1)OC(=N)C(*)C2*&*C1=CC(*)=C(*)C(*)=C1&*O*^*O*^*C^*O*^*C^*O*&&*C^*O*&&*C*^*Br&&*C&*C&&&&
*N1C(=O)C2CCCCN2C1=S&*C1=CC=CC=C1&&&
CC1=CC(=O)N2N=CN(CC3=CC=CC(Cl)=C3Cl)C2=N1&&&
COC1=CC=C(C(=O)N2CC=C(C3=CC=CC=C3)CC2)C=C1&&&
O=C1CC(SC2=CC=CC=C2)N1C(=O)N1CCOCC1&&&
CC(=O)N1CCN(C(=O)C2=CC=CC=C2Br)CC1&&&
CCOC(=O)C(CNC1=CC=C2C=CC=CC2=N1)N(C1=CC=C(O)C=C1)S(C)(=O)=O&&&
O=C1CSC(=S)N1CC1CCCO1&&&
*C&*O*&*C1=CC=CC2=C(*)C=C3C4=CC5=C(C=C4N=C12)OCO5&*NC(*)=O&*C*&*C(*)(F)F&*F&&&
CC1=NC(N2CCN(C(=O)CCCOC3=C4C=CC=CC4=NN3C)CC2)=C2[NH]C(C3=CC(C(F)(F)F)=CC(C(F)(F)F)=C3)=CC2=N1&&&
*C&*OC(*)=O&*C1=CC2=C(S1)C1=C(*)C3=C(C=C1C2=O)OC(*)(C)C=C3&*C*&*N(*)C^*C^*C&&&&&
*C&*C1=CC=C(*)N=N1&*NC(=O)N1CCC2(CC1)C(=O)N(*)CN2*&*C*&*C*^*C1=CC=CC(*)=C1^*C(*)*&*F&*C&&&&*C1=CC=CC=C1&&
O=C(NC1=CC=C(N2CCOCC2)C=C1)C1=CC=CN=C1&&&
N#CC1=C(Cl)C(Cl)=CC=C1S(=O)(=O)NC1=CC=CC=C1&&&
O=C(O)CN(CC1=CC=C2OCOC2=C1)CC1=CC=C2OCOC2=C1&&&
*C&*C=C(*)*&*C*&*C*^*C(=O)O^*C1CC1(*)*&&&*C&&*C1=C(*)C(=O)C2(CC3C4C(*)=C(CC5C(CC6(*)C(C1)C5(*)*)C4=C)C23*)C^*O&&*C&*C&*O&
COC1=CC=C2C(=C1)CCC1=NN=CC=C21&&&
*C&*C*&*C*&*C*&*C*&*C*&*C*&*C*&*C*&*C*&*OC(*)=O&*C1=CC=CC=C1&&&
CC(=NNC(=O)C1=C(CN(C)C)C2=CC(Br)=CC=C2[NH]1)C1=CC2=CC=CC=C2O1&&&
CC(=O)NCCNC(=O)C(C)(C)CC1=CC=C(SC2=NC(C)=CC(C)=N2)C=C1&&&
*C&*O*&*C(=O)NC1=NC2=C(C=CC=C2*)S1&*OC(=O)N1CCCC1*&*C(*)(C)C&*C&&&
*C#N&*C(*)*&*C=N*&*C*^*C(=O)NO^*C1=CC=C(*)C=C1&&&*C1=CC=CC=C1&&&
O=S(=O)(NCC=CC1=CC=CC=C1)C1=CC=C(N2N=CC3=C(SC4=CC=CC=C43)C2=S)C=C1&&&
*C&*C(*)*&*N*&*C1=CN2C=C(*)N=C2C(N2CCCC2)=N1^*C1=CC=CC=C1^*C1=CC=CC2=C1CCNC2=O&&&&&
CCC(C)OC1=C(C)C(=O)C2=C(C1=O)C(=CC(=O)OC)CN1CC3NC3C1(C)C2&&&
*C&*O*&*C1=CC=CC(*)=C1*&*O*&*C^*C1=CC=C(*)C(*)=C1&&*NC(*)=O&*C*^*C^*C#C*&&&*C1=CN=C(N)C(*)=C1&*Cl&&&
*C&*C*&*C1=CC(*)=C(*)C(*)=C1&*C&&*NC1=NN=C(S*)S1^*C*^*C^*C(=O)N1CCOCC1&&&&&
CCCOC(=O)CN1N=C(C(F)(F)F)C(Br)=C1C&&&
*C#N&*C1=C2C=CC=C(*)N2C(*)=C1&*C1=CC=CC(*)=C1&*C(N)=O^*C1=CC=C[NH]C1=O&&&&
CC1=CN2C(=O)C(I)=C(N3CCCC(C(=O)N4CCN(C5=CC=CC=C5F)CC4)C3)N=C2S1&&&
COC1=CC=C(C2=CC3=CC(O)=CC=C3C(N)=N2)C=C1&&&
*C&*C1=NC=CN1*&*C*&*NC1=NC2=C(CC(*)NC2)S1&*C*&*C*&*C1=CC=C(*)C=C1&*F&&&
*C&*O*&*C(*)(*)C&*C&&*C1=CC=C(*)C=C1^*C1=CC2=C(C(*)=CC=N2)N1*&*NC(*)=O&*C1=CC=C(*)C=C1^*C^*C(=O)O&&&&&
*C&*C1=CC=C(*)C=C1&*NC1=NC2=C(N=CN=C2N*)S1&*C1=C(*)C(*)=CC=C1&*Cl&&*NC(*)=O^*C*&*C*&*N1CCCC1&&&
*C&*O*&*C*&*C*&*O*&*C*&*C*&*C*&*C1=CN=C(N2CCN(*)CC(*)C2)N=C1&*C&&*O*^*C1=CC=C(*)C=C1&*C(*)*&*C&&*NC(*)=O^*C1=CC(*)=CC(*)=
CC1=CC=C(C)C2=C1C(=O)C1=CC=C(OCC3CCCCO3)C=C1S2&&&
CC(=O)NCCCC1=NC(C2=CC=C([N+](=O)[O-])C=C2)=NO1&&&
COC1=CC(C(=O)O)=CC=C1CC(N)C(=O)N1CCCC1C(=O)NC(CC1=C[NH]C2=CC=CC=C12)C(=O)NCC1=CC=C(C(=N)N)C=C1&&&
*C&*OC(*)=O&*C1=CC=C2C(=O)N(*)C(=O)C2=C1&*C1=CC=C(*)C(*)=C1&*Cl&&*N&&
COC1=CC=CC(OC2=C[NH]C(=O)N=C2)=C1&&&
O=C(NCSC1=CC=CC=C1)C1=CC=CO1&&&
NC(=O)C1=CC(N2C=CC3=CC(Br)=CC=C32)=CC=C1OC1=CC=C(C(F)(F)F)C=C1&&&
CC(C)C1=C2C(=CC(C3=CC=C4OCOC4=C3)=CC2=O)[NH]C1=O&&&
*C&*N(C)C=NC=NN(*)C&*C&&&
*C(=O)N1CCN(*)CC1&*C1CC2CCCC(C1)N2*&*C*^*C*^*C1CC1&*C1=CC=C(*)C=C1&&&*Cl&&&
COC1=CC(CNCC2=CC=CC=N2)=CC=C1OCC(=O)NC1=CC=C(F)C(Cl)=C1&&&
NC1=NC(N)=C2C(SC3=CC=CC=C3)=C3C=C(F)C=CC3=NC2=N1&&&
*C&*C1=NN2C(N)=NC(N(*)C)=NC2=N1&*C*&*C1=CC=CC=C1&&&
CCCCN(CC)CCCNC1=NC(NC2=CC=C(Cl)C=C2)=NC2=CC=CC=C12&&&
NC(=O)C1=CC=CC2=C(NCC3=CC=CC(NC(=O)C4=CC=CC5=CC=CC=C45)=C3)N=CN=C12&&&
*C&*O*&*C1=CC=C(*)C=C1&*C*&*C1=CC=CC2=C1N=CN2*&*C1=CC=C2[NH]C=NC2=C1&&&
CC1=NC=C([N+](=O)[O-])N1CCN=C(C=CC1=CC=CC=C1)C=CC1=CC=CC=C1&&&
C=CCCCS(=O)(=O)NC1=CC=C2N=CN(C)C(=O)C2=C1&&&
C=C1C(=O)OC2C1CCC(C)C1(O)C=C(OC3OC(CO)C(OC4OC(CO)C(O)C(O)C4O)C(O)C3OC(=O)C=CC3=CC=CC=C3)C(=O)C21&&&
*C&*C1=CN(*)N=C1*&*C&&*NC(*)=O^*C*&*C*&*C1=C(*)C(*)=NC=N1&*C1=CC=C(*)C=C1&*O*^*C1=CC=C(*)C=C1^*C(*)(F)F&*O*&*F&*C(*)F&&&*
*C&*C1=CC=C(*)C=C1&*C=C1SC(NS(*)(=O)=O)=NC1=O&*C1=CC=C(*)C=C1&*C&&&
*C&*C*&*N(*)CC&*C*&*C*&*S*&*C1=CC=C(*)C=C1&*C=C*&*C(*)=O&*C=C*&*C1=CC=CC(*)=C1&*O*&*C&&&
CCC1=NC=NC(N2CCN(C3=CC=C(Cl)C=C3)C(C)C2)=C1OC&&&
*C&*C1=CN(*)C=N1&*N(*)S(*)(=O)=O&*C*&*C1=NOC(*)=N1^*C1CC1^*C&&&&&
*C&*C*&*C1=C(*)C=C2C(=C1)N=C(*)N2*&*C*&*C*^*Cl^*O*&&*Cl^*C1=CC2=C(C=CN2*)C(*)=C1&&&*Cl&&*C1=CC=C(*)C=C1^*C*&*C(=O)O&&&
*C&*C*&*C1=CN(*)C2=CC=CC=C12&*C=NNC1=NC(*)=NC(*)=C1*&*C&&*C1=CC=CN=C1&*C#N&&
CC(=O)NC1=CC=C(NC(=O)COC(=O)C2=CSCCO2)C=C1&&&
*C&*C1=CC(*)=C(*)C(*)=C1&*S(*)(=O)=O&*C=C*^*C^*C1=CC=C(*)C=C1&&*O^*F&&&&&
O=C(CNC(=O)NC1=CC=C(C(F)(F)F)C=C1)NC(CC1=CC=CC=C1)C(O)CN(CC1=CC=CC=C1)C(=O)C(CC1=CC=CC=C1)NC(=O)CNC(=O)OCC1=CC=CC=C1&&&
*NC(*)=O&*C=C*&*C=C*^*C1=CC=C(*)C=C1^*C*&*Br&*N1CCC2(CCC3=CC=CC=C32)C1&&&&&
C=CCN1C=C(C=C2NC(=O)N(C3=CC=CC=C3)C2=O)C2=CC=CC=C21&&&
*C&*O*&*C1=CC=C(*)C(*)=C1&*N1CC2=NC(N)=NN2C(*)(CO)C1&*C*^*Cl^*O&&&&&
*N&*C(*)*&*C*&*C*^*C(=O)O^*C(=O)N1CCC2=C(C=CS2)C1&&&&&
NC1=NN=C(CC2=C(C(=O)O)[NH]C3=C(Cl)C=CC(F)=C23)S1&&&
NC1=NC(Cl)=NC(Cl)=C1Cl&&&
*C&*C1OC(*)C(*)(*)C1*&*O*&*C1OC(*)C(*)C(*)C1*^*O^*O*&&*O^*C1=CC=C2C(=O)C(*)=C(*)OC2=C1^*C*&*C&*O^*O*^*C1=CC=CC2=CC=CC=C12
CCC(C)C(NC(=O)C(CC1=CC=C(N(CCCl)CCCl)C=C1)NC(=O)C1CCCN1C(=O)C(N)CCCN=C(N)N)C(=O)NC(CCCN=C(N)N)C(N)=O&&&
*C&*C*&*OC(=O)N1CCN(C(*)=O)CC1&*C*&*N(*)S(*)(=O)=O&*C1=CC=CC=C1&&*C1=CC=CS1&&
NC(=O)CN1C(=O)C(C2=CC=C(Cl)C=C2)=NC2=CN=CN=C21&&&
CC1=CC=CC(OCC(=O)NC2=CC=C(N3C=NN=N3)C=C2)=C1&&&
*C&*N(*)N=O&*C1=CC=C(*)C=C1&*C1C2=CC=CC=C2OC2=CC=C3C=CC=CC3=C21&&&
N#CC1=CCCN(S(=O)(=O)C2=CC=CC=C2)C1&&&
C=C(Br)CN1C(Br)=NC2=C1C(=O)N(C)C(=O)N2C&&&
C=C(C(=O)NC(C(=O)N(C)C(CC1=CC=CC=C1)C(=O)NC(CCCN=C(N)N)C(=O)NC(CC(C)C)C(=O)NC(CC1=CC=CC=C1)C(N)=O)C(C)CC)C(O)C(C)C&&&
FC1(F)CCN(CC2=COC=C2)CC12CCN(CC1=NC=CS1)C2&&&
FC(F)(F)C1=CC=CC(C2=NN=C(NC3=CN=CC=N3)O2)=C1N1CCN(CC2CCCO2)CC1&&&
COCCN1CC(C2=NC(C3CC3)=NO2)CCC1=O&&&
CCC1=CC=C(C(=O)NC2=CC=C(Cl)C=N2)C=C1&&&
CCC(C)NC1=NC=CC(C2=CC(C(=O)N(C)C)=C(OC)C(C(=O)N3CC4=CC=CC=C4C3)=C2)=N1&&&
CC12C=CC(=O)C=C1C1(C)C=CC3=C(C)C(=O)CC3(C)C1CC2&&&
CCN(CC)CCNC(=O)CC(CCC1=CC=CC=C1)C1=CC=CC=C1Cl&&&
*C&*C1C2C3=CC=CC=C3CC(*)(N2*)C1*&*C*&*C*^*C*^*C*&*O^*O^*C*&&&&&*C*&*O&&&
CC1=CC=C(NC(=O)NC2=CC=CC(C3=CC=C(C4=NC5=CC(C(F)(F)F)=CC=C5[NH]4)S3)=C2)C=C1C&&&
COC1=CC(C2=CC(=O)C3=CC(N4CCOCC4)=C(C)C=C3O2)=CC=C1O&&&
*C&*OC(*)=O&*C1=CNC2=NC(*)=C(*)C(*)N2C1&*C&&*C&*C1=COC=C1&&
CC1=CC=CC(C)=C1NC(=O)NCCN1C=C(S(=O)(=O)N2CCC(C)CC2)C2=CC=CC=C2C1=O&&&
CC1=CC(=O)C(=C(O)C=CC2=CC(C)=C(O)C(CCCCCCCCNS(=O)(=O)C3=CC=CC=C3)=C2)C(=O)C1C&&&
O=C1CSC(N(CC2=CC=CC=C2)C(=O)C2=C(F)C=CC=C2F)=N1&&&
NC(=O)C1=CC=C(Br)C=C1NC(=O)CN1C(=O)CCC1=O&&&
CC(NC(=O)C(N)CCC(N)=O)C(=O)NCCCC(=O)NCCCN&&&
CCS(=O)(=O)N(C)CC1=C(C2=CN(C)N=C2)SC(C2=CN(C)C3=CC=CC=C23)=N1&&&
CC1=CC(C)=C2C(N3CCCC(N(C)CCN4C=CC=N4)C3)=NC=NC2=N1&&&
CN(C)CCNS(=O)(=O)C1=CC=CC=C1OC(F)(F)F&&&
*C&*C(*)C&*NC1=NC=C2N=CN=C(N*)C2=N1&*C1=CC=C(*)C(*)=C1&*O*&*C*^*Cl^*C1=CC=CC=C1&&&&&
CC1=NOC(C2=NN=C(C3CCCN(C(=O)C4=CC=CC=C4C(F)(F)F)C3)O2)=C1&&&
COC(=O)C1=C(C(=O)OC)SC(C2=CC=CC=C2C=CC(=O)O)=N1&&&
*C&*C1=CN2C(*)=C(*)N=C2C=C1&*Cl&&*NC(*)=O^*C1=CC=C(*)C=C1&*F&&&
*C&*C1=CC=C2C=C(*)C(Cl)=NC2=C1&*C=NN1CCCC1&&&
*C1=CC2=C(*)N=C(N)N=C2N=C1*&*N&&*C1=CC=C(*)S1^*Cl^*C1=CC=CC=C1&&&&
C1=CC(C2=NN3C(NCC4=CC=CC=N4)=CC=CC3=N2)=CC=N1&&&
*C&*C*&*C(=O)N(*)CC&*C1=CC=C2OC(*)CN(C(=O)N(*)CC)C2=C1&*C1=CC=CC=C1&&*C*^*C&&&
*C&*O*&*C1=CC(*)=C(*)C(*)=C1&*Br&&*C*^*C(=O)NNC(*)=O^*Br^*C1=CN=CC=N1&&&&&
O=C(CCN1C(=O)C2=CC=CC=C2C1=O)NCCC1=CC=CC=C1&&&
*C&*O*&*C1=CC=CC(*)=C1&*C*&*C*&*N*&*C(*)*&*C&&*C*^*N1CCCC1=O&&&
*C&*N1CCN(*)CC1&*C*&*C(*)=O&*C1=C[NH]C2=CC=CC=C12&&&
*C&*C*&*N(*)CC&*C*&*C*&*C1=CN(*)C2=CC=CC=C12&*C#C*&*C*&*C*&*C1CCCN1&&&
*C&*O*&*C1=CC=C(*)C=C1&*NC(*)=O&*C=C(*)*&*C1=CC=CC=C1&&*C1=CC=CC=C1*^*[N+](=O)[O-]&&&
CC1=CC=CC=C1C(=O)NC1=CC=C2SN=NC2=C1&&&
*NC(*)=O&*C*&*C*^*C1=NC2=CC(*)=CC=C2SC2=CC=CC=C12^*N1CCOCC1&*C1=CC=CO1&&&&&
*C1=C(*)C2=CC=CC=C2OC1=O&*O&&*C(*)C1=C(O)C2=CC=CC=C2OC1=O^*C1=CC=C(*)C=C1&*[N+](=O)[O-]&&&
COC1=CC=C2N=C(NC3=CC=C4C=CC=CC4=C3)C(C3C4=C(CC(C)(C)CC4=O)OC(=N)C3C#N)=CC2=C1&&&
CC(C)NC(=O)C1=CN=C(NCC2CCOC2)N=C1NC(C)C&&&
CON=C1C(=C2C(=O)NC3=CC=C(F)C=C23)NC2=CC=CC=C12&&&
CCOC(=O)CCNC(=O)C1=C(C)N(C2=CC=CC=C2OC)C(C)=C1&&&
COC(=O)C1=CC=CC=C1NC(=O)NC1=CC=C2C(=C1)N(S(=O)(=O)C1=CC=CC=C1)CC(O)(C(F)(F)F)C2O&&&
*C&*C(*)*&*NC(*)=O&*C1=CC=C(*)C=C1^*C(=O)N1CCCCCC1^*F&&&&&
CCCN1CC(CNCC2=CC=C(C3=CC=NC(C(F)(F)F)=C3)C=C2)CC1=O&&&
*C&*C(*)(C)C&*OC(*)=O&*C1=CC=CC=C1*&*NC(*)=O&*C1=NOC(*)=C1&*C1=CC=C(*)C=C1&*C(*)(C)C&*C&&&
CC1=CC=C(N2CCN(CCCCCCNC(=O)C3=CN(C)C4=CC=C(S(=O)(=O)N5CCCC5)C=C4C3=O)CC2)C=C1&&&
*C&*C*&*C*&*C1CCCC(*)C1&*NC(*)=O&*C*&*OC(*)=O&*C=C*&*C1=CC=C(*)C=C1&*F&&&
*C&*C(=O)N1CC2C(C3=NC(*)=C(*)N3*)C2C1&*C1=CC=C(*)C(*)=C1&*F^*C(N)=O&*F&*C1=CC=C(*)C=C1&&*F&&&
CCCCCC(=O)NC(C(=O)NC(CCCC[N+](C)(C)C)C(=O)NC(C(=O)NC(C)C(=O)NC(CC1=CC=CC=C1)C(=O)O)C(C)C)C(C)CC&&&
*C&*C1=NN(C2=NC(=O)C=C(*)[NH]2)C(*)=C1*&*C&&*C1=CC=C(*)C=C1^*F^*NC(*)=O&&*C1=CC=CO1&&&
*C&*SC1=NC(=O)C2=C([NH]1)SC(*)=C2*&*C(*)=O&*C^*C*&&*C(*)C&*C&&&
COC1=CC2=C(CCN(CCC3=CC=C(C4=NC5=CC=CN=C5O4)C=C3)C2)N=N1&&&
*C&*O*&*C1=CC=C(*)C=C1&*C1=NN2C(*)=C(*)SC2=N1&*C*&*NC(*)=O^*C^*C1=CC=CC(*)=C1&&&*NS(*)(=O)=O&*C*&*C1=CC=CO1&&&
COC1CN(C2=CN=CC=N2)CCC12CCN(C1=CN=C3C=CC=CC3=N1)CC2&&&
*C&*OC(*)=O&*C1CC2(*)OC(CC3(*)C2CC(*)C2(*)C3CC(*)C34CC5(*)OC6C(=O)OC7C5CC(=O)C34C24)C(*)O1&*C1=CC=C2C(*)=CC=CC2=C1&*Cl^*C&
CCCCN(CCCC)CC(O)C1=CC(C2=CC(F)=C(F)C(F)=C2)=NC(C2=CC=C(Cl)C(Cl)=C2)=C1&&&
*C(*)=C&*C1=CC=CC=C1&&*C1CC(=O)N(O)C1=O&&
*C&*C(*)C&*C*&*C1CCCN(*)C1&*C1=CC=C(*)C=C1&*OC1=NC=C(*)C=C1*&*Cl&&*NS(*)(=O)=O^*C(*)C&*C&&&
NC1=CC=C2C=C1C(=O)NCCCCCC1=CC=C(C=C1)OC1=CC=C(C=C1)CC2&&&
CC1=CC=C2CC3C(CC=CCC4CCCCC4)CCC3(C)C2=C1&&&
*S(*)(=O)=O&*C1=CC=C(*)C=C1&*Cl^*C(*)*&&*C*&*N1C=CN=C1^*C1=CC=C(*)C=C1&&*F&&&
CC1=CC=NC=C1CN1CCCC(C(=O)O)C1&&&
COC1=CC=C(N(CC(=O)N2CCCC2)S(=O)(=O)C2=CC=CC=C2)C=C1OC&&&
COC1=CC=CC(C(=O)N(CCCN(C)C)CC2=CC3=CC(C)=CC=C3[NH]C2=O)=C1&&&
*C&*C1=C(*)N2C=CC=C(*)C2=N1&*O*&*C*^*N(*)S(*)(=O)=O^*C*&*C&*C1CCN(*)CC1&&*C1=CC=C(*)C=C1^*C(*)C&*Cl&*C&&&&&
*C&*C*&*C1=CC=C(*)C=C1&*N1C(=O)C(*)(*)C(=O)N1C1=CC=C(OC)C=C1&*O&&*C1=N[NH]C(*)=C1^*C1=CC=C(*)C=C1&*O*&*C&&&
CCCCCCCN(CCCCCCC)CC(O)C1=CC(C2=CC=CC=C2Cl)=NC2=C(C(F)(F)F)C=CC=C12&&&
*C&*O*&*C1=CC=CC=C1*&*C1=CC(=O)N(*)C=C1&*C1=CC=C2OC3=NC=C(*)C=C3C3(COC(N)=N3)C2=C1&*C&&&
CC(C)(C)OC(=O)NC(CC1=CC=CC=C1)C(O)CNCC(O)C(CC1=CC=CC=C1)NC(=O)NC(C)(C)COC1CCOC1&&&
CN(C)C1=CC=CC(C2=NN(CC(N)=O)N=N2)=C1&&&
COC1=CC=C(Cl)C=C1NC1=NC(NC2=CC=CC(S(N)(=O)=O)=C2)=NC=C1C&&&
CCOC(=O)NC1=C(C(=O)NC)C=NN1CC1=CC=CC=C1I&&&
*C1(*)COCC(N)=N1&*C1=CC=C(*)C(*)=C1&*NC(*)=O^*C(*)(F)F^*C1=CC=C(*)N=C1^*F^*F&*Br&&&&&&&
*C&*O*&*C1=CC(*)=C(*)C(*)=C1&*C*&*O*^*O*^*C(*)*&*C^*O*^*C&&&*C&&*C*&&*C(=O)O&&&
O=C1[NH]C(=S)N2C3=C4C5=CC=CC=C5[NH]C4=C(Cl)N=C3CSC2=C1C1=C2OC3=CC=CC=C3OC2=C(&&&
*C&*C*&*C1NC(*)(*)C2C(=O)N(*)C(=O)C12&*OC(*)=O&*C^*C*&&*C1=CC=CC=C1^*C1=CC=C(*)C=C1&&*C(*)(F)F&*F&&&
*C&*C1=CC2=C(N=N1)C1=NC=CC=C1N2*&*C1=CC=C(*)C=C1&*Cl&&&
*C&*N(*)C&*C*&*C1=CC=C2[NH]C3=C(SC=C3)C(=O)C2=C1&&&
*C&*O*&*C1=CC(*)=C(*)C(*)=C1&*C1=CC=C(*)C(*)=C1&*O^*O*&*C(=O)NC1=NC=CS1^*C^*O*&&&&*C&&&
*C&*C*&*N(*)CC&*C*&*C*&*NC(*)=O&*C1=CC=C(*)C=C1&*NC(*)=O&*C1=CC=C(*)C=C1&*C(*)(C)C&*C&&&
CCCCN1C(=O)C2=CC=CC=C2C(C2=CC=C3OCOC3=C2)C1=O&&&
*C&*C1=CC=C2[NH]C=C(*)C2=C1&*C1=NOC(*)=C1*&*C&&*C=NNC(*)=O^*C1=CC=C(*)C=C1&*F&&&
CC1(C)CCCC2(C)OC3C(=O)C(CCN4CCNCC4)NC3CC12&&&
CC1=CN2C(SCC(=O)NC3CC3)=NN=C2C=C1&&&
*C&*C*&*C*&*C*&*C*&*C*&*C*&*C*&*C*&*C*&*C*&*C*&*C*&*C*&*C*&*C*&*C*&*C*&*O*&*C*&*C1COC(*)C1&*C*&*OP(=O)([O-])O*&*C*&*C1CC[N+](*)
CCN(CC)C1=NC(=O)N(C)C=C1C(F)(F)F&&&
CC1=CC=CC(C)=C1N1C(SCC2=CC(=O)N3C=CSC3=N2)=NC2=C1[NH]C(C)=NC2=O&&&
CNC(C)C(=O)NC(C(=O)NC(CC1=CC=CC=C1)C(O)CN(CC1=CC=CC=C1)NC(=O)C(N)C(C)C)C(C)C&&&
O=C(NC1=C(C(=O)N2CCCC2)C2=C(CCC2)S1)C1=CC=C2OCOC2=C1&&&
*C&*C(*)C&*N(*)*&*C*&*C*^*C*^*O*&*C(*)(*)C&*C1OC(*)C(*)C1*&*C&*C*&&*C1=CC=CC=C1^*O^*O&&&&&*O&&
CCC1=C(C)SC(N(CCOC)C(=O)C2=CC=C(NC(C)=O)C=C2)=N1&&&
*C&*NC(=O)C1=NN2C(*)=CC(*)=NC2=N1&*C1=CC=CC=N1&&*C1=CC=C2OCOC2=C1&&
NC1=N[NH]C2=C1C1=C(N=N1)C1=C2SC=N1&&&
*C&*C*&*C*&*C1=CC=C(*)C=C1&*S(*)(=O)=O&*C1=C(*)N(*)N=C1C(N)=O&*C1=CC=C(*)C(*)=C1&*O*^*N^*C^*O*&&&&*C&&&
*NC(*)=O&*C*&*C*^*C1=CC=CC=C1^*OS(*)(=O)=O&&&*C1=CC=CC(*)=C1&*Cl&&&
*C&*O*&*C*&*C*&*C*&*O*&*C1=CC2=NN=C(C(N)=O)C(*)=C2C=C1*&*N*&*C1=CC=CC(*)=C1^*O*^*Cl&*C&&&&&
*C&*O*&*C1=CC=C(*)C(*)=C1&*F&&*C(*)*^*C*&*C(N)=O^*NC(*)=O&&*C(=O)N1CCC(*)CC1&*C*&*C(*)(*)C&*C&&*C1=CC=C(*)C=C1^*Br&&&
*C&*OC1=NC(*)=CC=C1*&*C(=NO)N1CCCC1=O&&*C1=CC=CC2=CC=CC=C12&&
COC(=O)C1=CC=C2C(=C1)[N+]([O-])=C(C(=O)NC1=CC=C([N+](=O)[O-])C=C1)C(C)(C)C2O&&&
CC1OCC(NCC2=CSC(C3=CC=C(C(F)(F)F)C=C3)=N2)C(C2=CC=C(C(F)(F)F)C=C2)O1&&&
*C&*C1=NC=CC(NS(*)(=O)=O)=N1&*C1=CC=C(*)C=C1&*N1CCCCS1(=O)=O&&&
O=C(NC1=NN=C(S(=O)(=O)N2CCCC2)S1)C1CCCCC1&&&
*C(*)=O&*C*&*C1CCCN(*)C1^*C1=CC=C2C=CC=CC2=C1^*C*&&&*N1C=NC=N1&&&
CN1CCC2=C(C1)SC(NC(=O)C1=CC=CN(CC3=CC=C(Cl)C=C3Cl)C1=O)=C2C(N)=O&&&
*OC(*)=O&*C*&*O*^*C*^*C1=CC=C(*)C=C1&*C(=O)N1CCOCC1&*C*&&&*S(*)(=O)=O&*C1=CC=C(*)C=C1&*Br&&&
*C&*C1=CC=C(*)C(*)=C1&*Cl&&*C(=O)N(*)*^*C*&*C1=CC(=O)[NH]C2=C(*)C=CC=C12^*C(*)C^*[N+](=O)[O-]&*C&&&&&
*C&*C1=CC=C2OC(*)(C)C3COC(*)N3C2=C1&*C(=O)O&&*C1=CC=CC(*)=C1^*O*&*C1=CC=C(*)C=C1&*Cl&&&
*SC1=NN=C(*)N1N&*C*&*C1=CC=CC=C1^*C*&&*C*&*C1=NN=C(SCC(=O)NN=C2SC3=CC=CC=C3N2CC2=CC=CC=C2)N1N&&&
*Cl&*C1=CC=C(*)C=C1&*C(*)C1=CC=C(Cl)C=C1&*N1CCN(*)CC1&*C*&*C*&*N1CCOCC1&&&
*C&*C1=CC=C(*)C=C1&*S(*)(=O)=O&*C1=CC=C2C(=O)C=C(*)OC2=C1&*OC(*)=O&*C*&*NC(*)=O&*C1=CC=C(*)C(*)=C1&*F&&*Cl&&
*C&*O*&*C1=C(*)C=C(*)C(*)=C1&*O*&*C^*C1=C2C=CC=CC2=NC(S(*)=O)=N1&&*N1CCCC1^*O*&&*C&&&
*C&*C1=NN(*)C(*)=C1*&*C&&*C&*OC(*)=O^*C*&*NC(*)=O&*C1=CC=C(*)C(*)=C1&*Cl&&*Cl&&
CCOCC1=CN=C(O)[NH]C1=O&&&
CC(=O)N1CCC2=C(CC1)N(CC1=CC(F)=CC(Cl)=C1)C(=O)C=C2&&&
O=CC1=CN(CC(=O)OCC(=O)N2CCCC2)C2=CC=CC=C12&&&
CC(C)(CO)C(=O)N1C(=O)N2C(C(=O)O)CCC2C1C(=O)O&&&
*C&*C*&*C*&*C1=CC=C2C(=O)C(*)=CN(*)C2=N1&*C(=O)NN=C(*)*&*C^*C&*C*&&*C1=CC=C2N=C(*)C(*)=NC2=C1&*C&&*C&&
CC1=CC=C(C(CC(=O)C2=CC=CC=C2)C(=O)OCC2=CC=C(F)C=C2)C=C1&&&
*C&*C1=CC=CC=C1*&*C*&*NC(*)=O&*C1=C(*)N2N=C(*)C(*)=C2N=C1&*N&&*C1=CC=CC=C1*^*O^*C&&&&
*NC(*)=O&*C*&*C*^*C1=NOC(*)=C1*^*C1=CC=C(*)C=C1&*C1=CC=CC=C1&*Cl&&*C*&&*N1CCCCCCCC1&&&
CC1=CC=C(CN2CCOCC2)C=C1NC(=O)C1=CC=C(NC2=NC3=C(C=C2F)C(=O)N(C)C(=O)N3C2CC2)C=C1&&&
CC1=NN=C(CCCC(=O)NC2CCN(CC3=CC=CC4=CC=CC=C34)C2)O1&&&
*C&*C(*)C&*C(*)*&*NC(*)=O&*C(*)*^*NC(*)=O^*NC(=O)O*&*C(*)*&*C(*)(C)C^*C(*)C^*C*&*C&*C&*C(N)=O^*C(*)=O&&&&&&*C*&*OP(*)(=O)
*C&*C1=CC=C(*)C=C1&*C1=CC=C2C(*)=C(*)N(*)C2=C1&*C1CCCCC1&&*NC(*)=O^*C(*)(*)C^*C^*C&&&&*NC(*)=O^*C1=CC=C(*)C=C1&*C=C*&*C(=
COC1=CC2=C(C(OC)=C1OC)C13CCN4CCCC(CC(O)(C(=O)N5CCCC5)C1C2)C43&&&
*C&*O*&*C1=CC(*)=C(*)C(*)=C1&*C(*)=O&*C1=CC(*)=C(*)C(*)=C1^*O*^*C&*C^*O*&*O&&*C&&*C1=CC=C(*)C=C1&&*O*&*C*&*CF&&&
CCCCC1=NC2=C(N)N=C3C=CC=CC3=C2N1CC1=CC=C(OC)C=C1&&&
*O&*C1=CC=C(*)C=C1&*C=NN1C(*)=NC2=CC=CC=C2C1=S&*C1=CC=C(*)C=C1&*O&&&
COC1=CC=C(C2CN(C(=O)C3=CN=CC(Br)=C3)C3(C(=O)N(C)C4=CC=C(Cl)C=C43)C23COC3)C=C1OC&&&
CCCCCCCCCCCC(CCCCCCCCCC)OCCOC(=O)COC(=O)COC1OC(CO)C(O)C(O)C1O&&&
*C&*C*&*C1=CC=CN1*&*C(*)(*)*&*O&&*C1=CC=C(*)C=C1^*Cl^*C1=CN=CN1*&&*C1=CC=CC(*)=C1&*Cl&&&
*C&*C1=C(*)C(*)C(C(=O)NC2=NC=CS2)=C(C)N1&*NC(*)=O&*C1=CC=C(*)C=C1^*C1=CC=C(*)C(*)=C1^*Cl&*C&&&&*C&&
O=C(O)C=CC1=CC=C(C2=NN=C(N3C(=O)C4C5C=CC(C5)C4C3=O)S2)C=C1&&&
COCCNS(=O)(=O)C1=CC=CC(NC(=O)N2CCCCC2C)=C1&&&
CC(=O)OCCCN1C=NC2=C(SC3=CC=CC=C32)C1=O&&&
COC12CCC3(CC1C(C)(O)CC2)C(C)CCC1C(C)(COC(=O)C=CC2=CN(C)C4=CC=CC=C24)CCCC13C&&&
CC1=CC=CC(NC(=O)NC2=CC=C(C3=C[NH]N=C3)C=C2)=C1&&&
*C&*C1=CC=C2C(=C1)CCC1C2CCC2(*)C1CCC2(*)*&*O&&*O&*C*^*C=NO&&&
*C=NNC1=NC(*)=CS1&*C1=CC=C2OCOC2=C1&&*C=C*^*C1=CC(*)=CC(*)=C1&*O*&*C*^*O*^*C*&*C*&*N1CCOCC1&*C*&&&*N1CCOCC1&&&
*C&*NC(*)=O&*C*&*C*&*C1=C2C3=CC=CC=C3C(=O)N(*)C2=CC=C1&*NC(*)=O&*C*&*C1=CC=C(*)C=C1&*O*&*C&&&
*C&*C(*)*&*C*&*O^*NC1=NC2=C(*)C3=C(C(=O)N(*)C(=O)N3*)C(*)=C2N1*&&*C1=CC=CC=C1&&*C&*C&*C*^*C(*)(F)F^*C^*F&&&&&
*C&*OC(*)=O&*C(*)*&*C&&*NC1=NC(*)=CS1^*C(N)=O&&&
COC1=NC(N)=NC2=C1N=CN2C1OC(CSC2CCNCC2)C(O)C1O&&&
OC1=CC=C(C2=CC(N3CCOCC3)=NC=N2)C=C1&&&
*C&*C*&*OC(*)=O&*C1=CC=CC(*)=C1&*NS(*)(=O)=O&*C1=CC=CC2=NSN=C12&&&
*C&*C1=CC=C(*)C=C1&*C=C1C(*)=C(*)C=CC1=O&*N*&*C(*)C^*C#N^*C&&&&&
*C&*O*&*C1=CC2=C(C=C1*)C(=O)C(*)C2&*O*&*C^*C*&&*C(*)*&*C*&*O^*C*&&*C1CCN(*)CC1&*C(N)=O&&&
*C&*O*&*OC1=NC(*)=CC(N(*)C2=NC(*)=CS2)=N1&*C&&*C&*C1=CC=C2C(=C1)C(*)=CN2*^*C1=CC=CC(Cl)=N1&&*C&&
CC(C)(C)C1=CC(NC(=O)OC2=CC=C(Cl)C(F)=C2)=NO1&&&
*C(N)=O&*C1=C(*)C2=C(CCCC2)S1&*NC(*)=O&*C1=CC=CN=C1Cl&&&
*S(=O)(=O)NC1=NC=NS1&*C1=CC=C(*)C=C1&*O*&*C1=CC=C(*)C=C1&*Cl&&&
CC1=CC=C(NC(=O)C2=NC(NC(=O)CCC3=C[NH]C4=CC=CC=C34)=NC3=C(N)N=C(N)N23)C=C1C&&&
CN1C(N2C(=O)COC3(CCCCC3)C2=O)=NC2=CC=CC=C21&&&
*C&*O*&*C1=NN2C(=N)N(*)N=C2C2=CC=C(*)C=C12&*C&&*C*^*NC(*)=O&*C1=CC=CC=C1*&*C(*)(F)F&*F&&&
*C(=O)NN&*C1=CC=C(*)O1&*C*&*C1=CC=CC=C1&&&
CC1=CC=C(C2=CC(C(=O)NC3=CC=CC=C3)=NO2)C=C1&&&
*C&*C(*)C&*C*&*C*&*C(=O)NC1=NN=C(*)O1&*C1=CC=C(*)C=C1&*C(*)(C)C&*C&&&
*C&*O*&*C1=CC=C(*)N=C1&*C1=CC2=C(C=C1*)OC(*)C2&*O*&*C^*C=C*&&*C(*)=O&*C=C(*)C#N&*C#N&&&
COC(=O)C1=CC=NC(NC(=O)C2=CC(OC3=CN=CN=C3)=C3OC(C4=CC=CC=C4)=CC3=C2)=C1&&&
*C&*O*&*C1=CC=C(*)C(*)=C1&*C(*)=O&*C=C*^*C(*)=O^*C1=CC=CN1*&*C&*C&&&&&
*C&*C*&*C*&*NC(=S)N*&*C*&*C*&*S*&*C*&*C1=C(*)C(*)=CN=C1&*Cl&&*Cl&&
COC1=C(COC2=CC=CC=C2)C(=O)N(C=CC(=O)O)N=C1&&&
NCCCCN(CCCCN)C1=NC2=CC3=C(C=C2C(=O)N1N)OCO3&&&
*C&*O*&*C1CCC2(*)C(CCC3(*)C(*)CC(*)C(=O)C32)C1=O&*OC(*)=O&*C^*C&&&*OC(*)=O^*C^*C&&&&
O=C(O)C1=C(CC(O)C2=CC=CC=C2)C2=CC=CC=C2S1&&&
*C(=O)NC1=NC=CS1&*C1=CC=C(*)C=C1&*O*&*C*&*N1C=NC2=CC=CC=C21&&&
CC1=CC=C(C(=O)NC2=CC=C(C)C(F)=C2)C=C1S(=O)(=O)N(C)CC(=O)NC1CCCC1&&&
*C&*NC(*)=O&*C1=C(*)C=C(*)C(*)=C1&*SC1=NC2=CC=CN=C2N1*&*C*^*[N+](=O)[O-]^*C*&&*Cl^*O*&&&*C&&&
*[N+](=O)[O-]&*C1=CC=C2C(=C1)CC(*)OC2*&*N1CCN(*)CC1&*C*^*C(*)(F)F^*C1=CC=C(*)C(*)=C1&*F&*O*&&&*C*^*F^*C*&&&*C*&*N1CCN(*)CC1&*C1
CC1=NC2=CC=CC=C2C(=O)N1CC(=O)NC1CCCCC1&&&
*C&*O*&*C1=NC=CN2CC3=C(C=C(*)C(*)=C3)N=C12&*O*&*C^*C*&&*C1=C[NH]C2=CC=CC=C12&&&
CCOC1=CC=C(N(C(=O)C2=CSN=N2)C(C(=O)NC2CCCCC2)C2=CC=CN=C2)C=C1&&&
*C&*C1=CC=NC(*)=C1*&*C1CCN(*)C1&*OC1=NC=CC=C1*^*C^*C1=CC=C(*)C=C1&&&*NC1=NC2=C(CCCC2)S1&&&
COC1=CC(Br)=CC(C2=NC(CC3=CC=CC=C3)=NO2)=C1OC&&&
NC1=CC=C(NC2=CC(S(=O)(=O)O)=C(N)C3=C2C(=O)C2=CC=CC=C2C3=O)C2=CC=CC=C12&&&
*C&*O*&*C1=CC=C(*)C(*)=C1&*C*&*C1=C(*)C=C2C(=C1)C(=O)N(*)C(=O)N2*^*O*^*O*&*C&*C^*O*&&&&*C^*C*&&*NC(*)=O&*C1=CC=C(*)C=C1&*
*C&*C1CCN(S(*)(=O)=O)CC1&*C*&*C*&*NC(*)=O&*C*&*C1=CN(*)N=C1*&*C(*)C&*C^*C(*)F&&*F&&&
*N1C=NC2=C1N=CN=C2N&*C1CC(*)C(*)O1&*C*&*NC(*)=O^*F^*C1=CC=C(*)C=C1&&&*Br&&&
*C&*C*&*C*&*C*&*C*&*C*&*C*&*C(*)*&*C&&*C=C*^*C=C*&*C=C(*)*&*C&&*OC(*)=O^*C1CC(*)(*)CC(*)C1*&*O&&*C&*O*^*C^*C(=O)NO&&&&
*C&*C1=CN(*)C(*)=C1&*C(*)=O&*C*^*C(=O)NNC(N)=S^*C1=CN=C(N)S1&&&&&
*OC(*)=O&*C*&*N1C=NC2=CC=CC=C2C1=O^*C*&&*C(=O)N1CCN(S(*)(=O)=O)CC1&*C1=CC=CC=C1*&*F&&&
*C&*OC(=O)N1CCCN(C(=O)N(*)N2CCC2)CC1&*C*&*C1=CC=CC(*)=C1&*Cl&&&
*C&*N(*)C&*C1=CC=C(*)C(*)=C1&*NC(*)=O&*C1=CC=C(*)C=C1^*NC(*)=O^*[N-][N+]#N&*C1=CC=CC(*)=C1&&&*C(*)(F)F&*F&&&
*C&*C(*)*&*NC(*)=O&*C*^*N1C(=O)CCC1=O^*C*&&&*C*&*C*&*N1C=CN=C1[N+](=O)[O-]&&&
CCCS(=O)(=O)NC1=CC=C2OC(C)C(C)CN(C(C)CO)C(=O)C2=C1&&&
*C&*C(*)C&*C1=CC=C(*)C=C1&*C(=O)ON=C(*)N&*C1=CC=C2SC(=O)[NH]C2=C1&&&
*C(=O)O&*C1=CC=CC=C1*&*NNS(*)(=O)=O&*C1=CC=C2[NH]C(=S)[NH]C2=C1&&&
CC(C)(C)C(=O)OCC(=O)NC1=CC(S(=O)(=O)N2CCOCC2)=CC=C1Cl&&&
CC(C)=CCCC(C)CNCCCN1C(=O)C(C)=CN(C2CC([N-][N+]#N)C(CO)O2)C1=O&&&
COC1=CC=CC=C1N1CCN(C(=O)C2CCN(S(=O)(=O)C3=CC=C(N4C=NN=N4)C=C3)CC2)CC1&&&
*C1=CC=CC=C1&*C*&*NC1=NC=CC=C1*&*C*&*N*&*C1=CC=CC=C1&&&
*C(=O)O&*C*&*C*&*N*&*C1=CC=C(*)C2=C1C(=O)C1=CC=CC=C1C2=O&*N*&*C*&*C*&*C*&*NC(*)=O&*C*&*C*&*C*&*N1CCCNCC1&&&
CC1=CC=C(Cl)C=C1N1CCN(C(=O)CCNC(=O)CN2C=NC3=CC=CC=C3C2=O)CC1&&&
CC1=C(CCC(=O)O)C(=O)OC(COC2=CC=C(F)C=C2)=C1C&&&
COC1=CC(C(=O)OCC2(CO)CC(=CC3=CC=CC(Cl)=C3Cl)C(=O)O2)=CC(OC)=C1OC&&&
*NC(=N)N&*C*&*C*&*C*&*C(*)*&*NC(*)=O&*C1=CC=C2C=CC=CC2=C1^*NC(*)=O&&*C(*)*&*C*&*C*^*NC(*)=O^*C*&*C*&*NC(=N)N&*C1=CC=CC=C1
*C&*C(*)*&*C*&*C1=CC=C(*)C=C1^*NC(*)=O^*O*&*C1=CC=C(*)C=C1&*C*&*C1=CC=CC=C1&*C*&&&*C*&*C(=O)O&&&
C[N+]1=CN(C2CC(C[N-][N+]#N)C(COP(=O)(S)O)O2)C2=C1C(=O)N=C(N)[NH]2&&&
CC1(C)CC2=C(C(=O)C3=CC=C(C(F)(F)F)C=C3C2=O)C2=CC(C(F)(F)F)=CC=C21&&&
CCC1=CC(=O)N2N=C(C)C(C3=NC(CC4=CC=CC=C4)=C(C4=CC=CC=C4)O3)=C2[NH]1&&&
N=C(N)NC1(C2=CC=C(OC3=CC=C(C(=N)N)N=C3C3CCN(C(=O)C4CC5=CC=CC=C5CN4)CC3)C=C2)CC1C1CC1&&&
CC1=C(CCOC(=O)CCCNC(=O)C2=CC=CC=C2)SC=C1&&&
*C&*C*&*C(=O)N(*)*&*C*&*C1=CC=CC=C1*^*C1CCN(*)CC1^*F&*C*&&&*C*&*C(*)*&*NC(*)=O&*C1CCCC1^*C1=CC=CC=C1&&&&
*C1=CC=C2OC3=C(C2=C1)C(*)N(*)CC3&*C1=CC=C(*)C=C1&*C1=C[NH]N=C1^*C1=CC=C(*)C=C1&&*O*^*C*^*C*&*C1CCOCC1&*C1CCN(*)CC1&&&*C*&*C1
CCC1=CC(F)=CC2=C1N=C(C1=CC=C(NC(=O)NC3=CC=C(N4C=CC=N4)C=C3)C=C1)[NH]2&&&
*C&*C*&*C*&*C*&*C*&*C1=CC2=C(C(*)=C1)C(=O)C(*)=C(*)N2*&*C&&*O&*O&*C1=CC=C(*)C=C1^*N(*)C&*C&&&
*C&*O*&*C1=CC=C(*)C(*)=C1&*O*&*C^*C1=NC2=CC3=CC=CC=C3C=C2O1&&&&
CCC=CCC1C(=O)C=CC1CC1=CC=C(OC)C=C1&&&
*C&*C*&*OC(*)=O&*C1=C(*)N(*)C(*)=C1*&*C1CCCN(S(*)(=O)=O)C1&*NC(*)=O^*C^*C1=CC=C(*)C=C1&&*C^*F&&*C&&&&
O=C(NC1=CC=C(F)C=C1)N(C(=O)OC1=CC=CC=C1)C1CCN(CCN2C(=O)CCC2=O)C1&&&
O=C(NCCN1CCOCC1)C1=CC=C(N2C=NC3=CC=CN=C32)C=C1&&&
CC1=NOC(C)=C1C(=O)N1CC2CN(CCC(C3=CC=CC=C3)C3=CC=CC=C3)CC2C1&&&
O=C(NCC1CC2=CC=CC=C2O1)C1=CC=C2C=CC=CC2=C1&&&
*O&*C*&*C1COC(*)(*)C(*)C1*&*O&&*O&*O&*O*^*C1=CC=C2C=CC=CC2=C1&&&
CCOC(=O)C1=C(C2=CC=C(OCC3=CC=CC=C3)C(OC)=C2)OC2=CC=C(OC)C=C2C1=O&&&
O=C(C1=CC=CC=C1)N1CC2CN(C3=NC=CC=C3C3=CN=CO3)CC2C1&&&
O=C(NC1C2=CC=CC=C2CC1O)N1CCC(OC2=CSC(C3=CC=CC=N3)=N2)CC1&&&
*C&*C*&*C(*)(*)C&*C&&*NC(*)=O^*C*&*C1CCC2(CC1)OOC1(O2)C2CC3CC(C2)CC1C3&&&
*C&*C1=CN(*)N=C1*&*NC1=NC=C(*)C(*)=C1&*C1CCCC2=C1C=NN2*^*C(*)C^*C1=CC=CC=C1*^*Cl^*C&*O*&&&&&*C(*)(F)F&*F&&&
N#CSCCCCCCCCCN1CCC(CF)CC1&&&
*C&*C*&*C1=CC=C2C(=C1)CCC1C2CCC2(*)C(=O)C(*)CC12&*C&&*NC(*)=O^*C*&*C*&*C*&*C*&*NC1=NC2=CC=C(*)C=C2C2=C1C1=CC=CC=C1N2*&*C&
COC1=CC=CC=C1N1C(=O)CS(=O)C1=NN=C(C)C1=CC=C(Cl)C=C1&&&
*C&*C1=C(*)C2=C(CC(*)CC2)S1&*NC(*)=O&*C*^*C(=O)O^*O*&&&*C1=CC=C2C=CC(*)=CC2=C1&*O&&&
*NC(*)=O&*C1=CC=C2OCOC2=C1&&*C1C2=CC=CC=C2OC2=CC=CC=C21&&
COC1C(C)CCC2(C)C(C1O)C(=O)C(=C(C)O)C1C2C(=O)C2CCC(O2)C1(C)O&&&
CC(=O)NC1CN(C(=O)C2=CC(C)(C)NC2(C)C)C2CCCOC12&&&
CCC(C)C(NC(=O)C(N(C)C)C(C)CC)C(=O)NC(C=O)CC1=C[NH]C2=CC=CC=C12&&&
*C&*C*&*OC(=O)C(=O)N(*)*&*C&&*C1=CC=C(*)C=C1^*Br&&&
COC1=CC2=C(C=C1OC)C1=CC(NS(C)(=O)=O)=NC(=O)N1CC2&&&
*C&*C*&*C1CCN(S(*)(=O)=O)CC1&*C1=NC(=O)C2=C([NH]1)N(*)N=C2&*C*&*C1=CC=CC=C1&&&
CC1=NC2=NC=NN2C2=C1CCN2CCCN1CCN(C2=CC=C(Cl)C=C2)CC1&&&
CC12CCC(O)C(C)(C)C1CC(=O)C1(C)C2=CC(=O)C2OC(CC3=CC=C(Cl)C=C3)(C(=O)OC21C)C(O)(C(C)O)C2O&&&
COC1=CC=C(O)C(C2=NC(C3=CC=CC=C3)=NC(SCC3=NC=C([N+](=O)[O-])N3C)=C2C)=C1&&&
*C1CC(=O)NS1(=O)=O&*C*&*C1=CC=C(*)C=C1&*C1=CN=C2[NH]C(*)=CC2=N1&*C1=CC=C(*)C=C1&*O*&*C(*)(F)F&*F&&&
CCN1C=C(C(=O)N2N=C(C3=CC=CC=C3)CC2CC2=CC=C(OC)C=C2)C(=O)C2=C3OC(C)(C)CCC3=C(F)C=C21&&&
O=C(OC1=CC=CC2=C1C1=CC=CC=C1C2=O)C1=CC=CC=C1&&&
O=C1[NH]C2=C(N3CCCNCC3)C=CC=C2N1C1CCN(CC2=CC=CC=C2)CC1&&&
*C&*N(C)S(=O)(=O)N1CCN(S(*)(=O)=O)CC1&*C1=CC=C(*)C=C1&*Br&&&
CC(=O)N(CC(N)=O)C1=C(C=CC(=O)NC(CC2=CC=CC=C2)C(O)CNC2CC2)C(=O)N(C)C(=O)N1C&&&
CC1=NC=C(C(=O)NCC2CCCO2)C(=O)N1CC1=CC=C(F)C=C1&&&
CNC(=O)C(=O)NN=C(C)C=CC=CC1=CC=CC=C1&&&
COC(=O)C1=CC=C(CC2=NC(SC)=NC3=C2N=CN3CC2=CC=C(C3=CC=CC=C3C3=NN=N[NH]3)C=C2)C=C1&&&
*C&*O*&*C1=CC=C(*)C(*)=C1&*NC(*)=O&*C1CCCN(S(*)(=O)=O)C1^*Cl^*C1=CC=CC=C1*&&&*Cl&&&
*C&*C*&*C*&*C*&*N1CCN(C2=NCCCCC2)CC1&&&
CC1=C(OCC(=O)NC2C(=O)N3C2SC(C)(C)C3C(=O)O)C=CC2=C1[NH]C(=O)C=C2&&&
*C&*SC1=NC=C2C(=O)N(*)C(=O)C3=NC4=CC=CC=C4N3C2=N1&*C1=CC=CC=C1&&&
CC(=O)NC(CC(=O)O)C(=O)COC1=CC=C(C2=CC=C(Cl)C=C2Cl)C=C1&&&
*C&*O*&*C1=CC(*)=C(*)C(*)=C1&*C*&*C1=CN=C(N)N=C1N^*O*&&*C^*O*&&*C&&&
CC(C)C1=NN=C(NC(=O)C2=CC=C(CN3C(=O)NC4(CCCC4)C3=O)C=C2)S1&&&
NCC1CCC(C(=O)NC(CC2=CC=CC=C2)C2=CC=CC(C3=N[NH]N=N3)=N2)CC1&&&
*NC(=O)C(=O)N*&*C*&*C*^*C*^*C1=CCCCC1&*C1OCCN1S(*)(=O)=O&&&*C1=CC=CC(*)=C1&*F&&&
CC1=CC=C(NC(=O)CN2C(=O)COC3=CC=C(S(=O)(=O)N4CCCCCCC4)C=C32)C=C1S(=O)(=O)N1CCCCC1&&&
*C&*C(*)*&*C*&*C1=CC=C(*)C(*)=C1^*N*^*O*&*C*&*C1=CC=CC=C1^*O^*C(*)*&&&&&*O&&*C*^*O*&*C1=CC=C(*)C2=C1CCCC2=O&*O&&&
NCC(C(=O)NO)N(CC1=CC=C2C=CC=CC2=C1)C(=O)NC1=CC=C(C2=CC=CC=C2S(N)(=O)=O)C=C1&&&
NS(=O)(=O)C1=CC=C(OC2=CC=CC=C2CSCCC(=O)O)C=C1&&&
*C&*C1=CC=C(*)C(*)=C1&*C(=O)N(*)*&*C^*S(=O)(=O)N1CCOCC1&*C*&&*C*&*C(=O)NC1=NC=CS1&&&
*C&*O*&*C1OC(*)C(*)C1*&*O*&*C*^*C(*)(*)F^*C1OC(*)(*)C(*)C1*&*F^*OC(*)=O^*C*&&*F&*C^*OC(*)=O^*OC(*)=O&&&&*C=C*^*OC(*)=O^*C
CC(=O)C1=CC=CC(N2N=C(NC3=CC=C(C(F)(F)F)C=C3)C3=CC=CN=C32)=C1&&&
CCCCCCCCS(=O)(=O)N1CCCCC1CO&&&
*C&*O*&*C1=CC=C(*)C(*)=C1&*C(*)*&*C^*O*&*NC(*)=O^*C&*C1=CC=C(*)C=C1&&&*O*&*C(*)*&*NC(*)=O&*C1CCCN(*)C1^*C1=CC=CC(*)=C1^*C
CC(=O)N1CC(C#CC2=CC=C(C(=O)N(C)CCN3CCOCC3)C=C2)C2COCC21&&&
COC1=CC=C(C2CCCN2C(=O)C2=CC=NN2C)C=C1OC&&&
*C&*N*&*OC1=NC2=C(S1)C(*)(C)OC1=CC=C(*)C=C12&*C1=CC=NC(N)=N1&&*C&&
CC1=NN(CC2=CC=CC=C2)C(=O)C2=NN(C3=CC=CC=C3)C(C)=C12&&&
COC1=CC=C(NC(=O)C(C)OC(=O)CCNS(=O)(=O)C2=CC=C(Cl)C=C2)C=C1[N+](=O)[O-]&&&
*C&*O*&*C1=CC=C2C(=C1)CCC1C2C(*)CC2(*)C(=O)C=CC12&*C&&*C&&
CC(C)C1=NOC(COC2=CC=C3C(=C2)CCN3CCC2CCC(NC(=O)C=CC3=CC=C(F)C(Cl)=C3)CC2)=N1&&&
CC(C)CN(CC1=CC(Cl)=C2OCCCOC2=C1)C(=O)C1CCN(CC2=CC=CC3=C2CCCO3)C1&&&
*O&*C1=CC=C2C(*)=CC=NC2=C1&*N*&*C*&*C1=CC=CC=C1&&&
CCN1N=C(C)C(NC(=O)CN(C2=CC=CC(C)=C2)S(C)(=O)=O)=C1C&&&
*C1=C(*)C2(*)C=CC=CCCCC3OC4=C(C(=C)C(*)=C4*)C(*)=C3C(*)(C1=O)C2=O&*C&&*Cl&*N&*O&*O*^*C^*C&&&*C&&
CC(C)NC(=S)N1CCN(S(C)(=O)=O)CC1&&&
FC1=CC=C(OC(C2=CC=C(F)C=C2)C2CCNCC2)C=C1&&&
*C&*S*&*C1=CC=CC=C1*&*NC1=NC(*)=CS1&*C1=CC=C(*)C=C1&*N1CCCCC1&&&
CC(CCC1=CC=C2OC3=CC=CC=C3C2=C1)(C(=O)NO)S(C)(=O)=O&&&
O=C1[NH]C2=CC=C(Cl)C=C2C(O)=C1C1=CC=C2C=CC=CC2=C1&&&
CC1=C(C)C2=C([NH]C(CN3CCN(C4=CC=CC=C4)CC3)=NC2=O)S1&&&
CC(C)CC(NC(=O)C(CC1=CC=CC=C1)NC(=O)C(CCC(=O)O)NC(=O)CCC1=CC=C(O)C(O)=C1)C(N)=O&&&
*C1C2=NN=C(Cl)C2C2=NC3=CC=CC=C3N=C21&*C1=CC=C(*)C(*)=C1&*Cl&&*Cl&&
CC1=CC=CC=C1C1=C(C2=CN=C3C=CC=CC3=C2)N2C=NN=C2C(N)=C1&&&
C=CC1(C)CCC(C)(C2=CCC3(C)C4=C(O)C=C5C(CCC(C)(C)O)CCC5(C)C4CCC23C)O1&&&
*N&*C1=CC=C(*)C(*)=C1&*Cl&&*C=NNC(*)=O^*C1=CC=CC=C1*&*O&&&
O=C1CC(C2=CC(C(F)(F)F)=CC=C2Cl)C2=C(N1)C1=CC=CC=C1C1=CC=CC=C12&&&
*C&*C(=O)NC1=NC(*)=C(*)S1&*C&&*C1=NOC(*)(*)C1^*C&&*C*^*C*&*C(*)C1=CC=CC=C1&*C1=CC=CC=C1&&&
*C&*C*&*O*&*C(*)*&*C*&*C1=CC=C(*)C=C1^*C(=O)O^*O*&&&*C*&*C*&*C*&*C1CCNCC1&&&
*C&*O*&*C*&*C*&*O*&*C*&*C*&*NC(*)=O&*C1=NC2=C(N=CN1*)C(*)=CC=C2&*C*&*C1CC1^*C1=CC=C(*)C=C1&&*C#N&&&
CCOC(=O)C1=CC=C(N2C(C3=CC=CC=C3)=CC(COC3=CC=CC=C3)=C2C2=CC=CC=C2)C=C1&&&
O=C1C2=C(N=C3SC(CNC4=CC=C(F)C(F)=C4)N13)C1=CN=CC=C1S2&&&
COC1=CC=C(S(=O)(=O)N2CC3CC(C2)N3C(=O)OC(C)(C)C)C(C)=C1C&&&
*C&*O*&*C*&*C*&*C1=NC=CN1*&*C1CC(=O)NC1=O&&&
CC1=CC=C(NC(=O)CCN2N=C(C)C=C2C)C=C1S(=O)(=O)N1CCOCC1&&&
COC1=CC2=C(C=C1OC)C(=O)C=C(CO)O2&&&
*C&*[N+](*)(C)CCCN1C(=O)C2=CC=CC=C2C1=O&*C*&*C*&*C*&*C*&*[N+](*)(*)C&*C&&*C*^*C*&*C*&*N1C(=O)C2=CC=CC=C2C1=O&&&
*C&*C*&*C*&*C1=NCC2=NN=C(*)N2C2=CC=C(*)C=C12&*C1=CC=CC=C1*&*Cl^*Cl&&&&
*C&*O*&*C1=CC=C(*)C(*)=N1&*NC(*)=O&*C(*)*^*C*^*C*&*C*&*C(=O)O^*C1=CC=CC=C1^*C1CCCC(C)N1*&&&&&*C&&&
*OC(*)=O&*C*&*C1=CC=CC=C1^*C1=CC=C2C=CC=CC2=C1*&&*C1=CC=C(*)C=C1&*N=C=S&&&
CCCCC(C)(C)CNC(=O)C1CC(=O)N(C2=CC=C(S(N)(=O)=O)C=C2Cl)C1&&&
*C&*N1CCN(*)CC1&*C1=CC=C(*)C=C1&*NC1=NC=C2CCC3=NN(*)C(*)=C3C2=N1&*C*&*C*^*C1=CC=CC=C1^*C1=CC=NC=C1&&&&&
N=C(N)NCCCC(N)C(=O)NC1CCC2=CC=CC=C2N(C(=O)C=CP(=O)(O)CC2=CC=C(C3=CC=CC=C3)C=C2)C1=O&&&
COC1=CC=CC=C1N1CCN(C2CCC(C(=O)NCC3=CC=CC=C3Cl)CC2)CC1&&&
*C&*O*&*NC(=O)C1=NC(*)=CC=C1*&*Cl&&*C1=CC=C(*)C=C1^*C1CCC(*)CC1&*O*&*C*&*C1=CC=C2C=CC=CC2=N1&&&
CC(=NO)C(C)(C)NCC1=CC=C(C2=CC=CC(C(=O)NC3=CC=CC=C3N3CCOCC3)=C2)O1&&&
N#CC1=CC=CC=C1CN1CC2CN(C(=O)CCC3=CC=CN=C3)CC2C1&&&
C1=CC=C(CCC2N=C(C3=CC=CC=C3)C3=CC=CC=C3N(CC3CCCCC3)C2=O)C=C1&&&
CC(C)N(C)C1=NC(C(F)(F)F)=NC2=C1C=NN2CC1=CC=CC=C1Cl&&&
O=C1NC2=CC=CC=C2C1=NNC(=O)CCC1=NN=C(CN2CCCC2)O1&&&
COC1=CC=C2C(=C1)C1=C(C(=O)NCC1)N2C&&&
*NC(*)=O&*C1=CC=CN=C1&&*C1=COC2=CC=CC=C12&&
*O&*C*&*C1CCC(*)O1&*C1=CN(*)C(Br)=N1&*Br&&&
*C&*C*&*S*&*C*&*C=C1SC2=NC3=CC=CC=C3N2C1=O&&&
COCC(C)(CC1=CC=C(OCCN2C(=O)C=NC3=CC=CC=C32)C=C1)C(=O)O&&&
*C&*C1=C(*)C(*)C2C(*)C3CC4=C(C(=O)C3=C(*)C2(*)C1=O)C(*)=C(*)C(*)=C4*&*NC(*)=O&*C*^*O^*C1=CC=NC=C1&&*O&&&*N(*)C^*C^*O&&&*C
*C&*C1=CC=C(*)C=C1&*OC(=O)C1=NN(*)C(*)=C1&*C(*)(C)C&*C^*C1=CC=C(*)C=C1&&*Br&&&
*C&*C1CCC2CCC(*)N21&*NC(*)=O&*C1=CC=C(*)C(*)=C1&*F&&*F&&
*C&*C1CCC(*)N(*)C1&*N&&*C*^*NC(*)=O&*C(*)*&*O&&*C1=CC=CC=C1&&
CC1CC2=CC(C3=C(C4=NN=N[NH]4)N=C(C4=CC=C5C=CC=CC5=C4)[NH]3)=CC=C2CN1C&&&
O=C(C=CC1=NC=CS1)C1=CC=C(Cl)C=C1&&&
O=C(NC1=C(C(=O)N2CCOCC2)C2=C(COCC2)S1)C1=CC=CO1&&&
O=C1CS(=O)(=O)C2=CC=CC=C2N1&&&
*C&*O*&*C1=CC=C(*)C=C1&*C(=O)NNC(=O)C1=NOC2=C1CCC1=CC=CC=C12&&&
CCCCOC1=C(O)C=C(CCCCCCCC(=O)O)C=C1OC&&&
*&*N(*)S(*)(=O)=O&*C1CCCCC1&&*C1=CC=C(*)N=C1^*NC(*)=O&*C1=CC=CC=C1&&&
COC1=CC2=NC=NC(NC3=CC=CC(F)=C3)=C2C=C1OC&&&
*C&*O*&*C1=CC=C(*)C(*)=C1&*C=C(*)*&*O^*O*&*C(*)=O^*C&*C*&&&*C=C(*)*&*C&&*C*^*C*&*C=C(*)C&*C&&&
*C&*C1=CN=C2SC=C(*)N2C1=O&*NC(*)=O&*C1CCCC1&&&
CCCC(=O)NC1=N[NH]C2=CC(OC3=CC=C(Cl)C=C3)=CC=C12&&&
*C(*)=C&*C&&*C1=CC=CC(*)=C1^*C(*)(*)C&*C&&*NC(=O)N*^*C1=CC2=CC=NC=C2C=N1&&&
*C&*N(*)C&*C1COC(*)C1&*C1=CC=C2C=C(*)C3=CC=C(*)C=C3C(=O)C2=C1&*O*&*C(*)(F)F^*Cl^*F&&&&&
CCC1=C(CC2=CC=CC=C2)C(=O)N=C(SCC(=O)NC2=CC=C(C)C=C2)[NH]1&&&
*C&*C1=CC=CC(*)=C1&*N1CCN(*)CC1&*C*&*C*&*C*&*C*&*NS(*)(=O)=O&*C1=CC=C(*)C=C1&*Cl&&&
CC1=C(C2=CC=C(O)C=C2)N(CCCCC#N)C2=CC=C(O)C=C12&&&
*C&*O*&*C1=CC=C2CC3N(*)CCC45C2=C1OC4C1(*)CCC35CC1*&*C*&*NC(*)=O^*O^*C*&&*C^*C*&&&*OC(*)=O&*C&&&
COC1=CC=C2C(=C1)CCC1=C2C(OC)=CC(=O)O1&&&
*C&*C(*)C&*O*&*C1=CC=CC2=C1N=C(N)N=C2N=C1SC2CC(C)(C)CN12&&&
OC(CNC1=CC=CC=C1)CN1C=C(C(F)(F)F)C=CC1=S&&&
*N1C(=O)NC(*)(C2=CC=CC=C2)C1=O&*C1=CC=CC=C1&&*C*^*C*&*C*&*C*&*N1CCN(*)CC1&*C*&*C1=CC=CC=C1&&&
COC(=O)C1=CC=CC2=C(NC3=CC=C(NC4=CC=CC=C4)C=C3)N=CN=C12&&&
*C&*N1C=NC(S(*)(=O)=O)=N1&*C*&*C*&*O*&*C1=CC=C2[NH]C(*)=CC2=C1&*C*&*C1=CC=CC=C1&&&
*C&*O*&*C1=CC=C(*)C=C1&*Cl&&&
O=C(NCCCN1CCOCC1)C1CCN(S(=O)(=O)N2CCC3(CC2)OCCO3)CC1&&&
*C&*C*&*O*&*C*&*C(=O)N(*)*&*C*&*C*^*C(*)*^*N1C=CC=N1&*NC(*)=O&&&*C(*)(C)C^*C1=CC=C2OCOC2=C1^*C&&&&&
*C&*C1=CC=C(*)C=C1&*NC1=NC2=C(*)N=NN2C2=CC=CC=C12&*S(*)(=O)=O&*C1=CC=CC=C1&&&
*C&*C1=CC=C(*)C=C1&*NC(=O)NN1C(=O)CSC1*&*C1CCCCC1&&&
COC1=CC=CC=C1OCCNC(=O)C1CCCCC1&&&
*C&*O*&*C1=CC=C(*)C(*)=C1&*C*&*C*^*O*^*N(*)*&*C&*C&&&&*C*^*C1=C(*)C(*)=C2C(=C1)CCC(*)C2*&*O*&*C^*O*&&*C^*O*&&*C^*C*&&*C*&
COC1=CC=CC(NC(=O)NCC(C2=CC=CC=C2)N2CCC3=CC=CC=C32)=C1&&&
*C&*C1=CC=C(*)C=C1&*C*&*N1C2=NCCCN2C2=CC=CC=C21&&&
*C&*C*&*C*&*C1=CC=C2C=CN(*)C2=C1&*NC(*)=O&*C*&*C1CCCN1*&*C*&*C&&&
CC1=NN(CCC#N)C(Cl)=C1C=CC(=O)OC(C)(C)C&&&
*C#N&*C1=CC=C(*)C=C1&*C*&*O*&*C1=CC=C(*)C(*)=C1&*C1=NN(*)C(*)=C1&*C1=CC=C(*)C(*)=C1^*C(=O)O^*Cl^*C1=CC=NC=C1&&&*Cl&&&&
*C&*O*&*C*&*C1=CC=C(*)C(*)=C1&*Cl&&*C1COCN(*)C1^*N1CCC2=C(C1)SC(C#N)=N2&&&
FC1=CC=C(C(C2=NN=NN2C2=CC=C3OCCOC3=C2)N2CCN(C3=CC=CC=C3)CC2)C=C1&&&
O=C(NCC1=CC=CC=C1)C1CCN(S(=O)(=O)C2=CC=C(F)C=C2)CC1&&&
*N1C(=O)CCS1(=O)=O&*C1=CC=C(*)C=C1&*Br&&&
*C&*C1=CC=C(*)C(*)=C1&*NC(*)=O&*C*^*Br^*C*&&&*C*&*NC(*)=O&*C1CC(=O)N(*)C1&*C1CCCC1&&&
*C&*O*&*C1=CC=C(*)C=C1&*C*&*C=NNC(*)=O&*C*&*C*&*N1C=NC2=CC=CC=C21&&&
*C&*O*&*C1=C(*)N(*)N=C1&*C1=CC=NC(N)=N1&&*C*^*NC(*)=O&*C1=CC=C(*)C=C1&*Cl&&&
*C&*N1CCN(*)CC1&*C1=CC=C(*)C=C1&*C1=CC(=O)N2C=C(*)SC2=N1&*C*&*O&&&
O=C1NC(=O)C(CC2=CC=CC=C2)(CC2=CC=C(CCC3=C(CO)C=CS3)C=C2)N1&&&
*NC(=O)C1=NC(=O)[NH]C(*)=C1*&*C1=CC=C(*)C(*)=C1&*N1CCNCC1^*O&*Cl&*O&&&&
CC(C)CC1=NC2=C(CCN(CC3=CC=CC=N3)C2)N1CCC(C)C&&&
COC1=CC=C(C2=CC=C(C3=NN4C=CC(NC5=CC=C(OCC6=CC=C(Cl)C=C6Cl)C=C5)=NC4=C3)C=C2)C=C1OC&&&
*C&*C*&*C*&*SC1=NN=NN1*&*C1=CC(*)=NC(Cl)=N1&*C1=CC=NC=C1&&&
*C&*C*&*C*&*C(*)CCC&*N*&*C1=NC2=CC=CC3=C2N1CCN(*)C3&*C1=CC=CC(*)=C1&*C&&&
O=S(=O)(NC1=CC=CC(Br)=C1)C1=CC=C(C2=NN3C=NN=C3C=C2)S1&&&
*C&*C(*)(=O)NC1=NC(*)=CS1&*C1=CC=CC=C1&&*C(*)*^*C*&*C1CCCCC1^*C(=O)NC(=N)N&&&&
*C&*C(*)=O&*C1=CC(*)=C(*)S1&*C*&*C*^*C1=CC=C(*)C(*)=C1^*O*&*C1=CC=CC(*)=C1&*C*&*O*^*C^*C*&*C*&&&*C(=O)O&*C*&&&*N(*)C&*C&&
*C&*OC(*)=O&*C1=CC=C(*)C(*)=C1&*N*&*C1C2=CC3=C(C=C2C(*)C2C(=O)OCC12)OCO3^*O^*C1=CC(=O)C(*)=C(*)O1&&&*C&&*O*^*C&&&
*NS(*)(=O)=O&*C1=CC=C(*)C=C1&*C*^*C1=CC=C2C=CC=CC2=C1^*C*&&&*N*&*C*&*C(*)*&*O&&*C*^*O*&*C1=CC=CN=C1&&&
*C&*C*&*OC(*)=O&*C1=CC=C(*)C=C1&*NC(=O)N*&*C1=C2CSCC2=NN1*&*C1=CC=C(*)C=C1&*O*&*C*&*C&&&
*C&*O*&*C1=CC=C(*)C=C1&*N(*)S(*)(=O)=O&*C&&*C*^*C1=CN2C(*)=C(*)N=C2C=C1&*C1=CC=C(*)C=C1&*S*^*Cl^*C&&&&&
*C&*C(*)C&*C1NC(=O)C(*)NC(=O)C(*)N(*)C(=O)C(*)NC(=O)C2CCCN2C1=O&*C*&*C1=C[NH]C2=CC=CC=C12^*C*&&*C(*)C^*C^*C&&*C&&&&
CCCS(=O)(=O)C1=CC=C(OC2=NC=C(C3CC3)C=C2NC(=O)C2(C(F)(F)F)CC2)C(C)=C1&&&
C1=CC=C(C2=CC3=CC(C4=NN=N[NH]4)=CC=C3N=C2C2=CC=CC=N2)N=C1&&&
*NC(*)=O&*C1CC1&&*C1=CC(=O)[NH]C2=C(*)C=CC=C12^*Cl&&&
*C&*C(=O)N1C(*)CCCC1C&*C*&*N1C()=NC2=CC=CC=C2C1=O&&&
*C&*C*&*C1=NC=CN1*&*C*&*C(=O)N1CCOCC1*&*C1=CN=C(*)S1&*NC(*)=O&*C&&&
*C&*C1CN(*)CCN1*&*C1(*)CC2=CC=CC=C2C1&*O^*C*&&*C*&*OC(*)=O&*C1=CC=CC=C1&&&
*O&*C1CNC(*)C1*&*C*&*O*^*O^*C1=CC=C(*)C=C1&&&*Br&&&
*C&*C1=CC=C2OC(*)CCCCOC(*)C(*)CN(*)C(=O)C2=C1&*C*&*N(*)S(*)(=O)=O^*C^*C&&*C(*)*&*C1=CN(*)C=N1^*C^*N(*)C^*C&*C*^*C&&&&*N1C
*C&*C*&*O*&*C*&*C*&*OC(*)=O&*C1=C(*)C(*)NC(=O)N1&*C&&*C1=CC=C(*)C(*)=C1^*O&&*O*^*C&&&
*C&*O*&*C1=CC=C(*)C(*)=C1&*NC(*)=O&*C1=CC=C(*)C(*)=C1^*O*^*N*&*C&*C(=O)N1CCCC(*)C1^*C&&*C&&&&&
CC(=O)NCCC1=CC=CC(Cl)=C1&&&
*C&*NC(*)=O&*C1=CC=CC(*)=C1&*C1=C2N=CC=C(*)N2N=C1&*C(N)=O&&&
*C&*OC(*)=O&*C1CC(*)(*)C(*)O1&*O&&*C*^*OC(*)=O^*C1=CN(*)C(=O)[NH]C1=O^*C1=CC=CC=C1&*F&&&&&
*C&*C1=CC(*)=C(*)O1&*C=O&&*C&&
*C&*O*&*C1=CC=C(*)C=C1&*C*&*C1=C(*)C(*)=C2C3=C(CCCC3)SC2=N1&*C(=O)O&&*C&&
CC(C)C1=CC=C(NC(=O)C(CC2=CC=CC=C2)NC2=CC=C(S(N)(=O)=O)N=N2)C=C1&&&
CC1=CC=CC(N2CCOC3=CC=C(NC(=O)NC4CC(C)(C)OC5=NC=C(C(F)(F)F)C=C54)C=C32)=N1&&&
*C(=O)O&*C(*)*&*C*&*C1=CC=CC=C1^*C*&&*N1C=CN=C1&&&
OC1=CC=C(Br)C2=C1C(Br)C1=CC=CN=C1O2&&&
*NC(=O)N*&*C*&*C*^*C1=CC=C(*)C=C1^*NC1=NC=C2[NH]C3=C(C4=CC=CC=C43)C2=C1&*N1CCCCC1=O&&&&&
NC1CCCN(C2=NC(C3=CC=C(Cl)S3)=NC=C2CN2CCCC2)C1&&&
COCCCCCN1CCN(CC2=CC=CC=C2)C2(CCN(CCC3=CC=C(C(=O)N4CCCC4)C=C3)CC2)C1=O&&&
O=C(NCCCN1CCN(C(=O)C2=CC=CC=C2)CC1)C1=CC=CO1&&&
CN1CCN(CC2=CCCC3C(=O)N(C4=CC=CC(F)=C4)C(=O)C23)CC1&&&
*C&*SC1=NC2=CC(*)=C(*)C=C2N1*&*C1=C(*)C(*)=C(*)C(=O)[NH]1&*C#N^*C(*)F&*C^*F^*C&*C*&&&&*C1=CC(*)=CC(*)=C1&*C(*)(F)F&*F^*C(*)(
*C&*O*&*C1=CC=C(*)C=C1&*C1=CN2C(*)=C(*)N=C2C(*)=C1&*C*&*S(*)(=O)=O^*C*^*C1=CC=CC=C1&*C1=CC=CC=C1^*Br&&&&&&
CN1C(=O)C=C(NCC(O)C2=CC=C(Cl)S2)C2=CC=C(C3=CC=C(C#N)C=C3)C=C21&&&
*C&*N1C(=O)C2=C(C3=CC=CC=C31)C(*)(C)CC1CC(*)(C)CCC21&*C&&*C*^*C*&*N1C=CN=C1&&&
*C&*O*&*C1=CC=CC=C1*&*NC(*)=O&*C(*)*&*C&&*C=NN(*)C(*)=O^*C1=CC=CC=C1*&*O*^*C1=CC=CO1^*C*&&&*C(*)C&*C&&&
*C&*C*&*N(*)CC&*C1=CC2=C(C=C1*)C(=O)N(NC(=S)NC(=O)C1=CC(Cl)=CC=C1Cl)C(=O)N2&*Cl&&&
*C(=O)O&*C*&*O*&*C1=CC=CC=C1*&*C=C*&*C1=C(*)C2=CC=CC=C2O1&*C1=CC=CC=C1&&&
N=C(N)C1=CC=CC(NC(=O)OCCCC(=O)NNC(=O)C2=CC=CC=C2)=C1&&&
CC(C)NC(=O)C1=CC=CC(C2=NC(C3CC3)=C3C=NN(C4CCN(CC5=CC=C(C(=O)N(C)C)C=C5)CC4)C3=N2)=C1&&&
N=C(N)NCCCC1NC(=O)C(CC2=CC=C(O)C=C2)NC(=O)C(CC2=CC=CC=C2)NC(=O)C(CC2=CC=C(O)C=C2)NC1=O&&&
C#CCN(CCCCC1=CC=C2[NH]C=C(O)C2=C1)C1CCC2=C(C=C(O)C3=C2OC(C)(C)CC3)C1&&&
*C&*O*&*C1=CC=C2CN(*)C(=O)C2=C1&*C*&*C1(*)NC(=O)NC1=O&*C#C*&*C1=CC=C(*)C=C1&*C1=N[NH]C(*)=N1&*C1=CC=CC=C1&&&
*C&*C*&*C*&*C*&*C*&*C1=CC=C2C(=O)N(*)C3(CCCCC3)N2C1=O&*C(=O)O&&&
*C&*C1=NN2C(*)=NC3=C(C(*)=C(*)O3)C2=N1&*C(*)(C)C&*C^*C&&&*C*^*C*&*NC(*)=O&*C1=CC=C(*)C=C1&*Cl&&&
CC(C)C(C)C1=CC=C(OCCCC(=O)N2CCN(C3(C)CCCCC3)CC2)C=C1&&&
*C&*C(=O)NC1=NC=NC2=C1C(*)=CN2*&*Br&&*C*^*C1=CC=CC=C1*&*F&&&
COC1=CC=C(CNCC(=O)N2C3=CC=CC=C3NC(=O)C=C2C)C=C1&&&
*N&*C(*)*&*C*&*C1=CN(*)N=N1^*NC(*)=O^*C1CC(*)N(S(*)(=O)=O)C1&*C1N2C(=O)CC2SC1(*)CO&*C1=CC=CC=C1&*C(=O)O&&*C1=CC=CC=C1&&&&
CC(=O)C1=C(C2=CC=C(C)C=C2)C(C=C2C(=O)OC(C)(C)OC2=O)=C(SCC2=CC=CC=C2)N1C&&&
CC1=CC=C(C)C(S(=O)(=O)NCC(=O)OCC(=O)NCC2=CC=CS2)=C1&&&
*C=C1SC(=S)NC1=O&*C1=CC=CC(*)=C1&*C(*)(F)F&*F&&&
CCOC(=O)C1=C(C)N(CCCC(=O)N2CCN(C3=CC=CC=C3)CC2)C(C)=C1&&&
CN(C)C1=NC=NC2=C1C(C1=C(C3=CC=CC(C4=N[NH]C=N4)=C3)N=C3C=CC=CN13)=NO2&&&
COCCCOC1=CC(CC(CC(N)CC(C)CN)C(C)C)=CC=C1OCCOC&&&
*O&*C*&*C1CN(*)C(*)C(*)C1*&*O&&*O&*O&*C*^*C*&*C*&*C*&*C*&*C*&*O*&*C(*)C1=CC=CC=C1&*C1=CC=CC=C1&&&
*C&*O*&*C(*)*&*C&&*C(=O)NC1=NC(*)=C(*)S1^*C*&*O*^*C1=CC=C(*)C(*)=C1^*C1=CC=CC=C1&*O*&&&*C^*C(*)=O&&*C1=CC=CC=C1&&&
COC(=O)C1(CC2=CC=C([N+](=O)[O-])C=C2)CC2=CC3=C(C=C2C1C)OCCO3&&&
*C&*C1=CC=CC=C1*&*C(=O)C1=NC(*)=C2C=CC=NC2=C1*&*N*&*C*^*O^*C(=O)O&&&&&
*C&*C(=O)N(*)*&*C*&*C1=CC=C(*)C(*)=C1^*C*^*Cl&*C*&&*N1C=CC=N1^*C1=CC=C2C=CN(*)C2=C1&&&*C&&&
CCN(CC)CCOC1=CC=C2C(=O)N(C3=CC4=C(C=C3C(N)=O)C(=O)C3=C(O)C=CC=C3C4=O)C(=O)C2=C1&&&
CC1=CC=CC(CC2=CN=C(NC3=N[NH]C4=CC(C#N)=CC=C34)S2)=C1&&&
O=C(O)CCCOC1=CC=C(C=C2OC3=CC=C(OC(=O)CCCCCCCC4SCC5NC(=O)NC54)C=C3C2=O)C=C1&&&
O=C(NC1=C(F)C=CC=C1F)C1=CC2=C(C=CS2)N1C1=CC=CC=C1&&&
*C1=CC=CC=C1&*C*&*N=C(N*)NC1=NC(*)=CC=N1&*C1=CC=CC=C1&&*C1=CC=CC=C1&&
*C&*C*&*C*&*C*&*C*&*C*&*NC(=S)N*&*C1=CC=CC=C1*&*C&&&
*C&*OC(*)=O&*C1=CC(*)=C(*)C(*)=C1&*C&&*C&*C1=CC(=O)CC(*)C1^*C1=CC=C(*)C=C1&*F&&&
*C&*SC1=NN=NN1*&*C*&*NC(*)=O&*C1=CC(*)=CC(*)=C1&*C(*)(F)F&*F^*C(*)(F)F&&*F&&&
*C&*C*&*C*&*C(*)CCC&*NC1=NC(*)=NC2=C1N=NN2*&*C1=CC=CC(*)=C1*&*C(*)(F)F^*C^*F^*C&&&&&&
COC1=CC=CC=C1NC(=O)CCCCN1C(S)=NC2=CC3=C(C=C2C1=O)OCO3&&&
COC1=CC=C(SC(C)C2=NC3=CC=CC=C3N2C2=CC=C(F)C=C2)C=C1&&&
CCOC1=CC=C(N(CC)S(=O)(=O)C2=CC=C3OCC(=O)NC3=C2)C=C1&&&
CCCCCCCCOP(=O)(O)CC(=O)NCCC1=CC=CC=C1&&&
*C&*C*&*C1=CC=C2C(=C1)N(*)C(=O)C1=CC=CN=C1N2*&*C*&*NC(*)=O^*O*^*C1=CC=CC=C1&*C&&&&&
*C&*O*&*C1=CC(*)=C(*)C(*)=C1&*C1=NN(S(*)(=O)=O)C(*)C1&*C1=CC=C(*)C=C1^*O*^*Br^*C1=CC=CS1^*C^*O*&&&&&&*C&&&
CCCCCCCCCCCCN1C(=O)C2C3CCC(O3)C2C1=O&&&
*C&*O*&*C1=CC=C(*)C=C1&*C*&*NC(*)=O&*C*&*C*&*C*&*N1C(=O)C2=CC=CC=C2N(*)C1=O&*C*&*NC(*)=O&*C1=CC=C(*)C(*)=C1&*C&&*C&&
O=C(NC1=CC=C2[NH]C(C3=CC=C(S(=O)(=O)N4CCC5(CC4)OCCO5)C=C3)=NC2=C1)C1=CC=CC=C1&&&
*C&*C12COCC1CCC1(*)OC3=C(C(=O)C4=CC=CC=C4C3=O)C(O2)C1(*)*&*C#N&&*C&*C#N&&
*C&*O*&*C1=CC=C(*)C(*)=C1&*O*&*C^*C=C*&&*C(*)=O&*C*&*C1=CC=C(*)C=C1&*Cl&&&
*NC(*)=O&*C*&*C(*)*^*C1=CC=C(*)C(*)=C1^*NS(*)(=O)=O&*O&*C1=CC=CC2=CN=CC=C12^*C(=O)NO&*N1CCOCC1&&&&&&
*C&*N1C(N)=NC(N)=NC1(*)C&*C1=CC=C(*)C(*)=C1&*O*&*C*^*Cl^*C=C*&&&*C*&*O&&&
CC(=O)N1C2=CC=C(S(=O)(=O)NCCC(=O)NCCC3=CC=C(F)C=C3)C=C2CC1C&&&
*C&*C*&*C*&*C*&*C*&*C*&*C*&*C*&*C1=CC(=O)N=C(N2[NH]C=C(*)C2=O)[NH]1&*C&&&
*C&*C1=CC(*)=C2C(=O)C=C(*)OC2=C1&*C&&*C1=CC=CC=C1&&
FC1=CC=C2C(=C1)C=C(C1=CC=CO1)N2CCCN1CCC(CC2=CC=CC=C2)CC1&&&
*C&*C(*)*&*C*&*N(*)C^*C(*)=O^*C&*C1=CC=CC=C1&&&&&
*NC(*)=O&*C*&*OC(*)=O^*C1=CC=C2[NH]C(=O)[NH]C2=C1^*C*&&&*C1=CC=CC(*)=C1*&*C(*)(F)F&*F^*F&&&&
COC1=CC(OC)=CC(C(=O)C=CC2=CN(C3=CC=CC=C3)N=C2C=CC2=CC=CC(C(=O)O)=C2)=C1&&&
CN1C=CC(=NC2=CC=CC(C(F)(F)F)=C2)C=C1C(=O)N1CCOCC1&&&
*C(=O)N1CCN(S(*)(=O)=O)CC1&*C1=CN(*)N=C1*&*C1=CC=CC=C1^*C1=CC=CC=C1&*C1=CC=CS1&&&&
*C&*C*&*O*&*C1=CC=C(*)C=C1&*C(*)=O&*C=C*&*C1=CC=C2OC(*)=C(*)C(=O)C2=C1&*C&&*O&&
*C1=CC=CS1&*C1=CC=CS1&&&
O=C(NCC1=CC=C(O)C=C1)C1(C2=CC=CC=C2Cl)CCN(CC2=CC=CC(F)=C2)CC1&&&
*C&*C*&*C1=CC=C2OC(*)=C(*)C2=C1&*NC(*)=O&*C1CCCC1^*C1=CC=CC2=CC=CC=C12&&&&
CCCCCCCCC=CCCCCCCCC(=O)C1=NC=CS1&&&
CN(C)C(=O)CC(C(=O)NO)N(CC1=CC=CC=C1)S(=O)(=O)C1=CC=C2C=CC=CC2=C1&&&
*C&*N*&*C1=CC(N2C(*)=NC3=CC=CC=C32)=NC(*)=N1&*C&&*C1CC1&&
*C(=O)O&*C1=CC=C(*)C=C1&*NC(=O)C(=O)N*&*C1=CC=CC=C1*&*Cl&&&
O=C1[NH]C2=CC=CC=C2N1CC1=CC=CC=C1&&&
CCOC(=O)NC(C1=CC=NC=C1)C(F)(F)F&&&
CC1CC2=CC3=C(CN(CCCCN4CC5CC(C)C(=O)C5C4)CC3=O)C(C(C)C)=C2S1&&&
O=C1C=CC(Cl)=CN1C1=CC=C(N2CCCC2)C(F)=C1&&&
*C&*C1=CC=C(C)N1*&*C1=C(*)C(=O)N(*)C(=O)N1*&*O&&*C1=CC=CC=C1&*C&&
*C&*C1=NC2=C(C=C(*)C(*)=C2)[NH]1&*C*&*S*^*Cl^*C*&&&*C(=O)N(*)*&*C&&*C*^*NC(*)=O&*C*&*C1=CC=CO1&&&
CC1=CC(Cl)=C2ON(C3=CC=C(C(=O)O)C=C3)C(=O)C2=C1&&&
O=C(CCN1C(=O)COC2=CC=C(S(=O)(=O)N3CCOCC3)C=C21)N1CCOCC1&&&
O=C(CC1CCCC1)NCC1=NN=C2CCCN21&&&
S=C1[NH]N=C(CSC2=NN=C(C3CC3)N2C2=CC=CC=C2)N1CC1=CC=CO1&&&
*C&*C(*)C&*C*&*C(*)*&*N&&*C(=O)N1CCC(*)CC1^*C1=CN(*)N=N1&*C1=CC=CN=C1&&&
*C&*C*&*OC(*)=O&*C1=C2C(=NC1=O)C1=CC=CC3=C(*)C=CC2=C13&*C*&*C&&&
C=CC(C1=CC=CC(Cl)=C1)C12CCC3(OC)C4=CC(O)=C(C(C)C)C=C4OC(C)C3C1OC(C)=O)C2OC(C)=O&&&
CC1=C(C(=O)N(CC2=CC(Cl)=C3OCCCOC3=C2)C(C)C)SN=N1&&&
CC(C)C1=CC=CC(OC2=C(Cl)C=C(NCC3=NC=C[NH]3)C=C2Cl)=N1&&&
*C&*C1=C(*)N(*)N=C1&*C(*)=O&*C*^*C^*OC(*)=O&&&*C1=CN(*)C(=O)C2=CC=CC=C12&*C*&*C*&*O*&*C1=CC=C(*)C=C1&*C(*)C&*C&&&
CC(=O)NC1=NC(C2=CC=CC=C2OC(F)F)=C(C2=CC=CC=C2OC(F)(F)F)S1&&&
CN(C)CCCNC1=NC(NCC2=CC=C(Cl)C(Cl)=C2)=NC2=CC=C(CC3=CC=C(F)C=C3)C=C12&&&
CCN1CCN(C2=NC=NC3=NC(N)=CC=C23)CC1&&&
*C&*O*&*C1=CC=C2C(=O)C=C(*)OC2=C1&*C(*)=O&*C=C*&*C1=CC=CC=C1*&*O&&&
CCCCCCN1C=N[N+](CC(=O)C2=CC=C(OC)C=C2)=C1&&&
CC1=CC(C)=C2C(=C1)N=C(C)N1C(=O)N(C(C)C)N=C21&&&
*C#N&*C1=C(*)C(*)=C(*)C(N)=N1&*C1=CC=C(*)O1&*P(=O)(O)O^*S*&&*C*^*S*^*C(=O)O&*C1=CC=C(*)C=C1&&&*Br&&&
*C&*N(*)C&*C*&*C*&*C*&*C1=CC=C2C(=C1)C=C(*)N2*&*NC(*)=O&*C1=CC=C(*)C=C1^*Br^*NC(*)=O&&&*C1=CC=C(*)C=C1&*O*&*C*&*C*&*N(*)C&
N#NC1=C2N=C3C4=CC=CC=C4CN3C(=O)C2=C(N)N=C1C1=CC=CC=C1&&&
*C&*C*&*OC(*)=O&*C(*)(*)*&*F&&*C*^*C*^*C(*)(F)F^*C*&*F&*C1=NN(*)C(*)=N1&&&*C&&*C&&
O=C1N=C2C=CC=CN2C2=C1C1=CC=CN=C1N2C1=CC=CC=C1&&&
CCCCC(=O)NC1=CC(S(=O)(=O)N2CCOCC2)=CC=C1N1CCOCC1&&&
*C=C&*C*&*SC1=NN=C2C3=CC=CC=C3N(*)C2=N1&*C*&*NC(*)=O&*C*&*C1=CC=C2OCOC2=C1&&&
*OC(*)=O&*C*&*C#C*^*C1=CC=C2C3=C(CCCN3)C(=O)[NH]C2=C1^*C1=CC=CC=C1*&&&*Cl&&&
*C&*C1=C(*)N2N=C3CCCC3=C(*)C2=N1&*O*&*C*^*C1=CC=CC=C1^*C*&&&*N1CCOCC1&&&
CC1=C(CCNS(=O)(=O)C2=CC=CC=C2)N=C(C2=CC=CC=C2)O1&&&
CC1=NC=CC(C2=CC=C(C3CC3)C(C(=O)NC3CC3)=C2)=C1C#CC1=CC=C(N)N=C1&&&
*C(N)=O&*C1=CC=CC=C1*&*NC(*)=O&*C*&*O*&*C1=CC=C(*)C=C1&*C(*)=O&*C*&*O&&&
O=C(NCCN1CCOCC1)C1=CC=C(NC2=NC=C(C3=CC=CC([N+](=O)[O-])=C3)C(NCC3=CC=CC=C3)=N2)C=C1&&&
*Cl&*C1=CC=C(*)C=C1&*C*&*C(*)*&*NC1=NN=NN1*&*C1CCCCC1^*N1CCCC1&&&&
CC(=O)NC1=CC=C(CNC(=O)C2CCCN2C(=O)C2=CC=C(C)C=C2)C=C1&&&
COC(=O)C1=CC=CC=C1OC1=C(C(=O)O)C=C(C)C=C1OC&&&
CN(CC1=CC=CC=C1)C(=O)CN(C1=CC=CC=C1)S(=O)(=O)C1=CC=C(N2CCOCC2)C=C1&&&
*C&*O*&*C1=CC=C(*)C(*)=C1&*C*&*C1CCN(*)CC1^*O^*O*&&&*C1=CC=C(*)C=C1&*C(=O)N1CCCCC1&&&
CSC1=CC=C(C(=O)NCC2=CC=CS2)C=C1&&&
*C&*O*&*C1=CC=CC=C1*&*NC(*)=O&*C1=C(*)SC=C1&*NC(*)=O&*C1=CC=C(*)C=C1&*F&&&
COC1=CC2=C(C(O)=C1OC)C(=O)C=C(C1=CC=CC=C1)O2&&&
*C&*C1=C(*)C(*)(C)CCC1&*C*&*C(*)*^*C^*C*&&&*C1=CC=C(*)C=C1^*N(*)*^*N&*C&&&&*C*^*C1=CC=C2C=CC=CC2=C1&&&
*C&*O*&*C=C1C(=O)C=C(*)OC2=CC(*)=CC=C12&*C=C*&*C1=CC=CC=C1^*C1=CC=CC(*)=C1&&*[N+](=O)[O-]&&&
*NC(*)=O&*C*&*C1CCCCN1^*C*&&*C*&*C*&*O*&*C1=CC=CC=C1&&&
*C&*C(*)*&*C1=CC=C2C=CN(*)C2=C1&*O*^*N(O)C(N)=O^*C1=CC=C(*)C=C1&&&*O*&*C1=CC=CC=C1&&&
*C&*O*&*C1=CC=C(*)C=C1&*N1CCN(*)CC1&*C(=O)N1CCCC(*)C1&*C*&*C1=CC=C(*)C(*)=C1&*C&&*C&&
C1=C[N+](CCCCCCC[N+]2=CC=CC3=CC=CC=C32)=C1&&&
*C&*C*&*C*&*C*&*C*&*N*&*C*&*C1=CC=C(*)C=C1&*C=C*&*C(*)(*)C1=CC=C(C(F)(F)F)C=C1&*O&&*C1=CC=C(*)C=C1^*C(*)(F)F&*F&&&
CC(=O)NC1=CC=C(OC2=CC=C(CC3=CC=CC=C3OC(C)=O)C=C2Br)C=C1&&&
CCCCNC(=O)CN(C)S(=O)(=O)C1=CC=CC=C1[N+](=O)[O-]&&&
*C&*C1=CC=CC(*)=C1&*C*&*C*&*C1=NC2=CC=CC=C2N1*&*C(*)*&*C&&*C(=O)NO&&
O=C(NC1=CC=C(F)C=C1)C1=C2COC3=CC=CC=C3C2=NN1C1=CC=C(F)C=C1&&&
CN(C)C1=CC=C(C#CC2=CC=CN=C2)C=N1&&&
CC(=O)C1=C(C)N(C2=CC=C(N)N=N2)C(C)=C1&&&
*C&*C*&*NC(*)=O&*C1=C2COC(*)(*)CN2N=N1&*C*&*C^*C1=CC=NC=C1&&&&
*C&*C1=CC(*)=C2C(=N1)SC1=C2N=CN(*)C1=O&*C1=CC=CO1&&*N*^*C1=C(*)C(*)=CC=C1&*Cl&&*Cl&&
[C-]#[N+]C1=CC=CC(OC2=CC=C(NC(=O)C3(C(=O)NC4=NC=C(Cl)C=N4)CC3)C=C2C)=C1&&&
*C&*C*&*C1C(=O)N(*)CCCC12CCC(=O)N2*&*CC1C(=O)N(CC)CCC12CCCN2C&&*C&&
CN1C=NC(CSC2=C(C(=O)NCC3=CC=CS3)N=NN2C2=NON=C2N)=C1&&&
*C&*OC(*)=O&*C1=CC=CC=C1*&*C(*)*&*C1=NC2=CC=CC=C2[NH]1&&*N1CCN(*)CC1^*C1=CC=C(*)C=C1&*O*&*C&&&
*NC(*)=O&*C*&*N1C=CC(=O)[NH]C1=O^*C1=CC=C(*)C=C1&&*Br&&&
N=C(N)C1=CC=C2[NH]C(C3=CC(C4=CC=CC(C5=CC=CC(C(N)CC(=O)O)=C5)=C4)=CN=C3O)=CC2=C1&&&
*C&*C(=O)N1CCN(*)CC1&*C1=CC(=O)C2=CC=CC=C2O1&&&
O=C(O)CSCC(=O)NC1=NC2=CC=C(F)C=C2S1&&&
*C&*NN=C1C=CN(*)C2=CC(*)=CC=C12&*C1=CC=C(*)C(*)=C1&*Br^*[N+](=O)[O-]&*F&&&&
CCC1=CC=CC2=C(N(CC)CC)C=C3[NH]C(=O)[NH]C3=C12&&&
*C&*C*&*OC(*)=O&*C1=C(*)C(*)=C(*)[NH]1&*C&&*NC(*)=O^*C1=CC=CC(*)=C1^*C^*N(C)S(*)(=O)=O&&&*C&&&
*C=C&*C*&*S*&*C1=CC(*)C(*)C(*)C1*&*C(=O)O&&*NC(*)=O^*C*^*N^*C*&&*NC(*)=O^*C&*C&&&&&
NC(=O)C(CC1=CC=CC=C1)NC(=O)C(CC1=CC=CC2=CC=CC=C12)NC(=O)C(N)CC1=CC=C(O)C=C1&&&
*C&*C1=CC=C2N=C3C(*)=CC=CC3=NC2=C1&*N1C(=O)C2=CC=CC=C2C1=O&&&
S=C1[NH]N=C(C2=CSC3=CC=CC=C23)N1N=CC1=CC=C2OCOC2=C1&&&
CN1CCN(C2C3=CC=CC=C3OC3=CC=CC=C32)CC1&&&
O=C(NC1CN2CCC1CC2)C1=CC=CC(C(F)(F)F)=C1Cl&&&
*C&*O*&*C*&*C*&*NC(*)=O&*C1=CC=C(*)C=C1&*NC(*)=O&*C*&*C1=CC=CC=N1&&&
COC1=CC=C(N2C(=O)CC(NN3C(=O)C(Cl)C3C3=CC=C(Br)C=C3)C2=O)C=C1&&&
*C&*OC(*)=O&*C=C(*)*&*NC(*)=O&*C^*C=C=C(*)*&&*O&&*C(*)=O^*C1=CC=CC=C1&&&
*C&*C*&*C*&*C*&*C1=CC(*)=C2OC3(C(=O)NC(=O)N(*)C3=O)CC2=C1&*Br&&*Cl&&
*C&*SC1=NC(*)=N[NH]1&*C1=C(*)C(*)C(C(=O)NC2=CC=CC=C2)=C(C)N1&*C=C*&*C1=CC=CC=C1^*C1=CC=C(*)C=C1&&*N(*)CCO&*C*&*C*&*O&&&
CN1C=CN=C1SCC(=O)N(CC1=CC=C(C#N)C=C1)C1=CC=C(Cl)C=C1&&&
*C&*C(=O)NC1=NN=C(*)S1&*C*&*SC1=NN=C(*)N1*&*C(*)C&*C^*C1=CC=CC(*)=C1&&*C(*)(F)F&*F&&&
COC1=CC=C2C3CC4=CC(OC)=C(OC)C=C4C2(CCN3C)C1&&&
*C&*O*&*C1=CC(*)=C(*)C(*)=C1&*C1=CC=C2C3=C([NH]C2=C1)C(*)(*)OCC3&*C*^*O*^*C(=O)O^*C#N^*C^*O*&&&&&&*C&&&
CC(C)CC1=CC(=O)OC2=C1C=CC1=C2C(C2=CC=CC=C2O)=NO1&&&
*NC(*)=O&*C*&*OC(*)=O^*C1=CC=C(*)C(*)=C1^*C1=CC2=CC=CC=C2C=1*&*Cl&*O&&*S(=O)(=O)N1CCOCC1&&&&
CC(C)CC1COCCS(=O)(=O)N1CC1CCS(=O)(=O)C1&&&
C#CCN(CC#C)C(=O)C1=CC=C(OCCOC2=CC=C3C=CC=CC3=C2)N=C1&&&
O=C(NC1=CC=CC2=C(S(=O)(=O)NC3=CC=CC=C3)C=CC=C12)C1=CC=CC=C1F&&&
*C&*C(*)C&*C*&*C(*)*&*NC(*)=O&*C1=CSC(*)=N1^*OC(*)=O^*C1=CC=NC=C1&*C(*)*&&&*C&&*C(*)(C)C^*C&&&
O=C(NC1=CC=C(Cl)C=C1)C1=CC(Cl)=NC2=CC=CC=C12&&&
*C&*C=C1C(*)=C(*)C2=CC(*)=CC=C12&*C*&*C(=O)O^*F&&&*C1=CC=C(*)C=C1^*S(*)(=O)=O&*C&&&
CC1=CC=C(NCC2=CC=CC=C2OC(F)(F)F)C(=O)[NH]1&&&
*C&*O*&*C1=CC=C2CN(*)CCC2=C1&*C*&*C*&*C1=CC=C2C(=C1)CCN2S(*)(=O)=O&*S(*)(=O)=O&*C1=CC=CC2=CC=CC=C12&&&
COC1C(OC(C)=O)CC(OC2=CC=C(C3=CC(=O)C4=CC(C)=C(C)C=C4O3)C=C2C)(C(=O)O)CC(C(=O)O)C1OC&&&
*C&*C*&*C1=CC=C(*)C=C1&*SC1=NN=C(*)N1*&*C&&*C*^*OC(*)=O&*C*&*NC(*)=O&*C1=CC=C(*)C=C1&*Cl&&&
CC(C)C1NC2=CC=CC3=CC=CC(=C23)N(C)C2=C3C=CC=CC3=NC3=CC=CC1=C23&&&
*N&*C1=CC=C(*)C=C1&*NC1=NC=NC2=C1N=NN2*&*C*&*C1=CC=CC=C1&&&
CC1=CC=CC(O)=C1NC(=O)C(CC1=CC=CC=C1)NS(=O)(=O)C1=CC=CC2=NSN=C12&&&
*C1=CC2=C(S1)C(=O)N(*)C=N2&*C1=CC=C(*)C=C1&*Cl^*C1=CC=C2C(N3CCNCC3)=NC=NC2=C1&&&&
*C&*NC(*)=O&*C1=COC(N2CCC(*)C(*)C2)=N1&*C(*)C&*C^*C*&&*N1CCOCC1&&&
*C&*OC(*)=O&*C(*)*&*C&&*C*^*C*&*C*&*C*&*C*&*O*&*C1=CC=CC(*)=C1&*OC(=O)N(*)C1=CC=CC=C1&*C1=CC=CC=C1&&&
*C&*O*&*C1=CC(*)=C2N=CC=C(*)C2=C1*&*N*&*C(*)*^*C^*C&&*O*&*C*^*C&*C*&&&*C*&*N*&*C*&*C1=CC=C2OCCOC2=C1&&&
COC1=CC2=C(C=C1OC)C(=O)N1C=C(C3=CC=CC(C4=CN(CCO)C=N4)=C3)CC1C=N2&&&
*C&*C*&*N1CCN(*)CC1&*C1=CC=CC=C1*&*C*&*NC(=O)N*&*C*&*C*&*C*&*N1C=NC=N1&&&
*C&*C*&*O*&*C1=CC=C2C(=C1)CCC1=C2ON=C1*&*C*&*N*&*C*&*C*&*C1=CC=C(*)C(*)=C1&*O&&*O*^*C&&&
*C&*C(*)C&*C1=CC=CC=C1*&*S*&*C1C(=O)CC(*)(*)OC1=O&*C*&*C*^*C1=CC=CC(*)=C1^*C*&*[N+](=O)[O-]&*C*&&&*C1=CN=C(N)N=C1&&&
*C&*C*&*N(*)CC&*C*&*C*&*C1=CC=C2C(=O)N(*)C3=NN=C(*)N3C2=C1&*C1=CC=CC=C1&&*O*^*C&&&
O=C(CSC1=NN=C(C2=CC=C3OCCOC3=C2)N1CC1=CC=CO1)NC1CCCC1&&&
C1=CC=C2C(CCC3COC(CNC4=NC=CC=N4)CO3)=NOC2=C1&&&
*C&*C*&*C1=CC=C(*)C=C1&*C*&*N*&*C*&*C(*)*&*O&&*C*^*O*&*C1=CC=C(*)C(*)=C1&*NS(*)(=O)=O&*C^*O*&&*C&&&
*C&*C1=CC=CC(*)=C1&*N1CCN(*)CC1&*C*&*C*&*C1=C2N=CN(*)C2=NC=N1&*Cl&&&
*C&*C(=O)N(*)*&*C*&*NC(*)=O^*C*^*C1=CC=CC=C1*&*SC1=NC(=O)C=C(*)[NH]1&*F&*C1=CC=C2OCCOC2=C1&&&&&
O=C(C1=CC=CC=C1)N1CCCC2=CC(S(=O)(=O)N3CCCC3)=CC=C21&&&
*C&*C1=CC=C2NC3=NC=CC=C3C(N(*)C3CCC4=CC=CC=C43)=NC2=C1&*Cl&&&
CC(C)(C)OC(=O)NC1=CC=C(CNC(=O)C2=C(CNCCC3=CC=C(NC4=CC=NC5=CC(Cl)=CC=C45)C=C3)C(=O)[NH]C=C2)C=C1&&&
*C&*NC(*)=O&*C(*)*&*C*&*C1=C[NH]C2=CC=CC=C12^*NC(*)=O&&*C(*)*&*C*&*C1=CC=CC=C1^*NC(=O)O*&&*C*&*C1=CC=CC=C1&&&
CN(C)CCCN(CC1=CC=C(OC2=CC=C(I)C=C2)C=C1)C(=S)NCCCN(C)C&&&
*C&*N1CCN2C(=O)C3=C(C12)N(*)C(=O)C1=CC=CC=C31&*C*&*NC(*)=O&*C1=CC=C(*)C(*)=C1&*Cl&&*Cl&&
*C(N)=O&*C*&*C1=C2C(=NN1*)C(=O)N(*)C2*&*C1=CC=C(*)C=C1&*Cl^*C1=CC=C(*)C=C1&&*Cl^*C1=CC=CC(*)=C1&&*Cl&&&
COC1=CC=C(COCC2(CO)CC(=CC3=CC=CC(OC)=C3OC)C(=O)O2)C=C1OC&&&
NCC1CN(C2=CC=3C(=C2)C(=O)C(=O)N3CC2=CC=CC(Cl)=C2)C(=O)O1&&&
O=C(O)CC1=CC=CC=C1SCCC1(C2=CC=CC=C2)CCN(C2=CC=CC=C2)CC1&&&
CCCCN1CCCN(CC2=CC=CC(C(=O)NN=CC3=CC=CC=C3)=C2)CC1&&&
*C&*NC(*)=O&*C1=C2CCCC2=NC2=CC=CC=C12&&&
*C(=O)O&*C*&*C1=CC=C2C(=C1)C=CC(=O)N2*&*O*&*C1=CC=CC=C1&&&
CCCN(CCC)C1=NC=NC2=C1N=CN2C1OC(CO)C(O)C1O&&&
CCCCCC(=N)NCC1=CC=CC(Cl)=C1&&&
*C&*O*&*C*&*C*&*O*&*C1(*)C=CC(=O)C=C1&*C*&*OC(*)=O&*C1=CC=C(*)C=C1&*C&&&
CC1=C(C2=CC=C(Cl)C=C2)N(C2=CC=C(Cl)C=C2Cl)N=C1C1=CN(C2=CC=C(C(C)(C)C)C=C2Cl)N=N1&&&
CN(C)CCNC(=O)C1=CN2C(=N1)C=CC1=C(O)C=C(Cl)N=C12&&&
*C&*C(*)(C)C&*C1=CC2=C(OC(=S)[NH]2)C(*)=C1&*C*&*C1=CC=C(*)C=C1&*C=C*&*C(=O)O&&&
*C(=O)O&*C1=CN(*)N=C1&*C1=CC=C(*)C(*)=C1&*Cl&&*Cl&&
CN1C(=O)NC2CC1N(C(=O)C1=CSC(C(N)CC3=CC=C(O)C=C3)=N1)C2(C)C&&&
CC1=NC(N)=C(Cl)C=C1CNC(=O)CN1C(C)(C)CCCS1(=O)=O&&&
*C&*C(=O)N1CCN(C(*)=O)CC1&*C1=CC=C2C=C(*)[NH]C2=C1&*C1=CN2C=CC=CC2=N1&&&
*C(=O)N1CC2CC(C1)N2&*C*&*N1CCOCC1&&&
CC1=CC=C(C(=O)OC2=CC=C([N+](=O)[O-])C=C2)C=C1S(=O)(=O)NC1=CC=C(F)C=C1&&&
*C&*C*&*N*&*C1=CC=C(*)C=C1&*C=O&&&
CC1CC(C)CN(C2=NC3=C(C=C2F)C(=O)C(C(=O)O)=CN3C2CC2)C1&&&
*C&*C(=O)NC1=NC(*)=CS1&*C*&*SC1=NC(=O)C2=C([NH]1)N(*)N=C2*&*C&&*C1=CC=C(*)C(*)=C1^*C&&*C&&
COC1=CC=C(C2=NC3=CC=CC=C3S2)C=C1CN1CCCC1&&&
CC(C)(C)OC(=O)NC1CCCN(C(=O)NC2(C#N)CC2)C1&&&
*C&*C1=CC=CC2=C1NC1(CCCCC1)NC2(*)C&*C#N&&&
*C&*C*&*C1CC(*)(C)CN(S(*)(=O)=O)C1&*C&&*NC(=O)N*^*C1=CC=CC(*)=C1&*F&&&
*C&*C1=C2OC3C4(*)C=CC5(CC4*)C4C5CC(=C2C35CCN4*)C=C1&*O&&*N1CCOCC1&*C*^*C1CC1&&&
*C&*O*&*C1=CC=C(*)C(*)=C1&*NC(*)=O&*C1=C(*)C(*)=CC=C1^*O*^*O*&*C*&*C^*C^*NC(*)=O&&&&&*C1=CC=C(*)C(*)=C1&*C&&*C&&
*C&*C=C(*)C&*C*&*C*&*C(*)*&*C&&*C1C=CC2(*)C(=CCC3C2CCC2(*)C(*)CCC32)C1^*OC(*)=O&*C1=CC=CC=C1*^*C^*C(=O)O&&*C&&&&
O=C(CSC1=NN=CS1)NC1=NC2=CC=CC=C2S1&&&
*C&*C1=CC=C(*)C=C1&*C=NNC(*)=O&*C1=CC=CC(*)=C1&*N1CCN(S(*)(=O)=O)CC1&*C1=CC=C(*)C=C1&*C(*)(C)C&*C&&&
*NC(*)=O&*C*&*C1=CC=CC=N1^*C1C2=CC=CC=C2OC2=CC=CC=C21&&&&
*C#N&*C1=CC=C2C(*)=CC(=O)OC2=C1&*O*&*C*&*C1=CC=CC=C1&&&
O=C1NC(C2=CC=CC=C2)(C2=CC=CC=C2)C(=O)N1CCCCCN1CCN(CC2=CC=CC=C2)CC1&&&
CCCCCCS(=O)(=O)NC1=CC=C(Cl)C(C2=CC=CC=N2)=C1&&&
*C&*OC(*)=O&*C(*)*&*C*&*C(*)C^*NC(*)=O^*C&*C(*)*&&&*C*&*C1=CC=CC=C1^*NC(*)=O&&*C(*)*&*C*&*C*^*NC(=O)N*^*C*&*C(*)*&*N=C(N)
*NC(*)=O&*C*&*C1=CC2=C([NH]C3=CC=CC=C3C2=O)C(*)=N1^*C*^*Cl&*C*&&&*O&&&
O=C(NCCCN1CCC2=CC=CC=C2C1)C1=CC=CO1&&&
NC1(C2=CC=C(C3=C(C4=CC=C(OCC5=CC=CC=C5)C=C4)N4C=C(Br)C=C(N4C5CCC4COC5)C3=O)C=C2)CC1&&&
ClC1=CC2=C(C=C1Cl)C(C1=CC=NC(N3CCCCC3)=N1)=N[NH]2&&&
CC1=CC=CC(NC2=NN(C3=CC=CC(C(N)=O)=C3)C(=O)C3=CC=C(F)C=C23)=C1&&&
*C&*C(*)C&*S(*)(=O)=O&*C1=CC=CC=C1*&*N*&*C1=CC(N2CCCC2*)=NC=N1&*C*&*C*&*N&&&
CCOC(=O)C1=C(C)OC(C)=C1S(=O)(=O)NC1=CC=C(C)C=C1&&&
*C&*O*&*C1=CC=CC=C1*&*C*&*N*&*C*&*C(*)C&*C&&&
CCOC1=CC(CNC2=CC=CC=C2)=CC=C1OCC(=O)NC1=CC=C(C2=NC3=CC(Cl)=CC=C3O2)C=C1&&&
*C&*O*&*C1=CC=C(*)C=C1&*C1=NN(*)C(=O)N1*&*C*&*NC(*)=O^*C1=CC=C(*)C=C1^*C1=CC=CC=C1*&*O*&*Cl&*C1=CC=CN=C1&&&&&
*C&*C(*)C&*C*&*C1=C(*)S(=O)(=O)N=C1N1CCOCC1&*NS(*)(=O)=O&*C1=CC=C(*)C=C1&*C(*)(C)C&*C&&&
CCCCCS(=O)(=O)NCC(NC(=O)CCC(=O)O)C(=O)NCC(=O)O&&&
CC1(C)CN(C(=O)C(COP(=O)([O-])OCCN2C=NC3=C(N)N=CN=C32)C(=O)O)CCC1[N+](=O)[O-]&&&
COC1=CC=C(C2=CC=C(C(=O)NC3CCN(CCN4CCC(C5=C[NH]C5=O)CC4)CC3)O2)C=C1&&&
O=C(O)C(CC1=CC=CC=C1)OC1=CC=C(Cl)C=C1&&&
*C&*C1=CC=CC=C1*&*C=NNC(=S)N*&*C1=CC=C(*)C=C1&*C1=CC=CC=C1&&&
*C1=C(*)C(=O)N(*)S1&*Cl&&*Cl&*C1=CC=C(*)C=C1^*C(*)(F)F&*F&&&
CC1=NN=C(C2=CC=C(C3=CC=CC(Cl)=C3)O2)O1&&&
*C&*O*&*C1=CC(*)=CC(*)=C1&*O*&*C^*SC1=NC2=C([NH]C3=CC=CC=C32)C(=O)N1*&&*C(*)C&*C&&&
CNC1=C(C)N2C=CC=C(OCC3=CC=CC=C3)C2=N1&&&
CC(CCC1=CC=CC=C1)NC(=O)C1=CC=CC=C1NC(=O)C1=CC=CO1&&&
*N1N=C(F)C(N)=NC1=O&*C1=CC=C(*)C(*)=C1&*Cl&&*Cl&&
*C&*C*&*N(CC)S(*)(=O)=O&*C1=CC=C(*)C=C1&*C(*)=O&*C*&*OC(*)=O&*C1=CN=CC=N1&&&
CC(C)C1=NC=CN1C1=CC(N2CCOC(CO)C2)=NC=N1&&&
OC1=CC=CC(C2CCNCN2)=C1&&&
ClC1=CC=CC2=C1C=N[NH]2&&&
CC1=CC=C(NCC(=O)C2=CC=C(O)C(C)=C2O)C=C1&&&
COC1=CC=C(C2=CC=C(C(=O)N3CCC4=C4C(=CC=C4OC)C3)O2)C=C1&&&
CN(CC1=CC=CN=C1)C(=O)NCC(F)CN1C=CC=N1&&&
CC1=NOC(NS(=O)(=O)C2=CC=CC=C2C2=CC=C(C3=CN=C(N)C=N3)C(F)=C2)=C1C&&&
*C&*C(*)C&*C(*)*&*N*&*C(*)*^*C(=O)O^*C&&&&*C(*)=O^*C(*)(F)F&*F&&&
CC1=CC(C)=NC(N=C2NN=C(C3=CC=CC=C3)CS2)=N1&&&
CCC1=CC=C(Cl)C=C1NC(=O)C1=CC(Cl)=CC=C1O&&&
CC(=O)CC(=O)N(C=C(C#N)C1=CC=C(F)C=C1)C1=CC=CC=C1&&&
*C&*C(*)*&*C1=CC=C2SC(*)=NC2=C1&*C1=CN(C2=NC=C[NH]2)C=CC1=O^*C(*)*&&*NC(=O)O*&*C*^*C(=O)NO^*C1=CC=C(*)C=C1&&&*F&&&
*C&*C(=O)N1CCC2=CC(*)=CC=C21&*NS(*)(=O)=O&*C(*)*&*C*&*C1=CC=CC=C1^*C(=O)N1CCN(C(*)=O)CC1&&*C(=O)N1CCCC2=CC=CC=C21&&&
*C&*C1CCC(*)CC1&*NC(*)=O&*C*&*C1=C2C=C3CCC(*)N3C(=O)C2=CC=C1&*O*&*C(*)F&*F&&&
*C&*NC(=O)N*&*C*&*C1=CC=C(*)C=C1&*S*&*C(*)(F)F&*F&&&
*C(=O)N(*)C1=CC=CC=C1&*C=C*&*C1=CC=C(*)C=C1^*C1=CC=CC=C1^*O&&&&&
CCC1=CC=CC(CC)=C1C1=CC(OC)=C2C(=N1)CCCC2NC1=CC=C(C(=O)N2CCOCC2)C=C1C(F)(F)F&&&
CC1=C(C)C(O)=C2NC(C)(C)CC(=NNC(N)=S)C2=C1C&&&
COC1=CC=C(S(=O)(=O)NC2=CC=C(NC3=CC=C(N)C=C3)N=C2)C=C1OC&&&
*C&*NC(*)=S&*C(*)*&*C*&*O^*C1=NC2=CC=CC=C2[NH]1&&&&
*C&*C1=CN=C2[NH]C(=O)N(*)C2=C1&*C1=CN=CC(*)=C1&*O*&*C*&*C(*)*&*N&&*C*^*C1=CC=CC(*)=C1&*O&&&
*C&*O*&*C1=(*)C=C(*)C(*)=C1&*O*&*C^*C1=CC(*)=C2OC(N3CCOCC3)=NC2=C1&&*C*^*O*^*C*&*C&*O&&&&&
*C&*OC(*)=O&*C1=CC(*)=C2C(=O)C=C(*)OC2=C1&*O&&*C1=CC=C(*)C=C1^*O&&&
*ON=C(*)N&*C*&*C1=CC=C(*)C(*)=C1^*C(*)*^*Cl&*C1=CC=C(*)C=C1&&*Cl^*Cl^*N1C=CC=C1&&&&&&
*C&*C*&*OC(*)=O&*C1=CC=CC(*)=C1&*O*&*C*&*C1=NN=C(*)O1&*C1=CC=C(*)C=C1&*N(*)C&*C&&&
*C&*C1=NC=C(*)C(*)=N1&*O*&*C*^*C(*)C^*C(=O)O&*C&&&&&
COC1=CC=CC(CNC(=O)CN2C(=O)C3=CC=CC=C3S2(=O)=O)=C1&&&
*C&*C*&*C*&*C*&*C*&*C*&*C*&*OP(*)(=O)OCCCCCC&*C(*)*&*NC1=NOC=C1&&*C1=CC=CC=C1*^*O*&*C&&&
*C&*OC(*)=O&*C(*)*&*C*&*C*^*NC(*)=O^*S&*C(*)*&&&*C&&*NC(*)=O^*C*&*NC(=O)O*&*C*&*C1=CC=CC=C1&&&
CCOC1=CC=C(CCNC(=O)C2CCN(S(=O)(=O)N3CCCC(C)C3)CC2)C=C1OCC&&&
O=S(=O)(NC1=CC=NC=C1)C1=CC2=CC=C(N=NC3=CC=CC=C3S)C=C2C=N1&&&
*C&*C(=O)N1CCCN(C2=NC=CC=N2)CC1&&&
*C&*C1=CC(*)=C2C(=O)CC(*)OC2=C1&*O*&*C*^*C1=CC=C2OCOC2=C1^*C1=CN(*)N=N1&&&*C1=CC=CC=C1&&&
COC(=O)C1=C(C2=C[NH]C3=CC=C(F)C=C23)CC2CCC1N2C(=O)NCC1=CC=C(Cl)C=C1Cl&&&
*C&*C(*)*&*NC(=S)NNC(*)=O&*C1=CC=CC=C1*^*C1=CC=C(*)C=C1^*O&*F&&&&&
COC1=CC=C(C2=NC(C(=O)O)=CC3=C2[NH]C2=CC(C4=CC=CN=C4)=CC=C23)C=C1&&&
*C&*C*&*C1=CC=C2C(=C1)C1=CC=CC=C1N2*&*NC(*)=O&*C1=CC(*)=NC=N1&*C&&&
CC(C)(C)C1=CC=C(CNC(=O)CC(NC(=O)CC2=CC=CC=C2)C(=O)NCC2CCCCC2)C=C1&&&
*C&*O*&*C1=CC=C(*)C(*)=C1*&*C1=C(*)N2C(=S)SCC2(*)C(=NO)C1*&*C#N^*O*&*C#N^*C^*O*&*C1=CC=CC=C1&&*C&&&&&
COC1=CC=C(OC)C2=C(C)C=C(C)N=C12&&&
CC(C)C(=O)C1=CC=CC=C1OCC(=O)NC1CCCCC1&&&
CC1(C)C2CC=C(CN3CCC(C(N)=O)CC3)C1C2&&&
CCCC1=CC(=O)OC2=C1C(C)=NN2C1=CC=C(OC)C=C1&&&
*C&*C*&*C(*)*&*C&&*C(*)*^*NC(*)=O&*C(*)*^*NC(*)=O^*N&*C(*)*&&*C*^*C*&*C1=CC=C(*)C=C1&*C*^*NC(*)=O^*O*&*NC(=N)N&*C(*)*&*C*
CC1=CC=C(C2=CC(C(C)C=CC(=O)O)=C(Cl)C=C2C(C)C)C=C1&&&
*C&*NC(*)=O&*C(*)*&*C*&*C1=CC=C(*)C=C1^*NC(*)=O^*F&*C1CCNC(=O)NCCCCC(*)C(=O)N1&&&*NC(*)=O&*C(*)*&*C&&*NC(*)=O^*C(*)*&*C*&
COC1=CC=CC=C1C1=CC=C(C2C3=C(CC(C)(C)CC3=O)OC3=C2C(=O)C2=CC=CC=C2C3=O)S1&&&
*C&*C(=O)N1CCN(*)CC1&*C1=CC=C2SC3=C([NH]C(*)=NC3=O)C2=C1&*C1=CC=CS1&&&
O=C(CN1C(=O)C(=O)C2=CC=CC=C21)NC1=CC=C(S(=O)(=O)N2CCCC2)C=C1&&&
*C&*C1=CC=C2N=C(N3CCN(*)CC3)C=C(*)C2=C1&*C&&*NC(=O)O*^*C1=CC=C(*)C=C1&*Br&&&
*C&*C*&*OC(*)=O&*N1CCC(*)(*)CC1&*C*&*C1=CC=C(*)C=C1^*C*^*S*&*C1=CC=CS1&*C(*)(F)F&&&*F&&&
*NC(*)=O&*C1=CC=CC(*)=C1*&*O^*C1=CC=CC=C1&*O&&&&
CCCCC1=NC=CN1C=C1C(=O)N(CC)C(=O)N1CC1=CC=C(C2=CC=CC=C2S(=O)(=O)NC(=O)C2=CC=C(Br)C=C2)C=C1&&&
CC1=CC=C(S(=O)(=O)N(CC(C)C)CC(O)C(CC2=CC=CC=C2)NC(=O)OC2CCS(=O)(=O)C2)C=C1&&&
CCC(C)NCC(C)C1CCC2C3CC=C4CC(O)CCC4(C)C3CCC12C&&&
CC(=O)C1=C(C)N(C2=CC=C(S(N)(=O)=O)C=C2)C(C)=C1&&&
*C&*C1=CC=C(*)C=C1&*C*&*C1CC2=CC=CC=C2CN1*&*C(=O)N1CCCC(*)C1&*C(*)F&*F&&&
*C&*C1CC(*)(C)N(*)C(C)(C)C1&*C&&*OC(*)=O^*C1=CC=C(*)C=C1&*OC(*)=O&*C(*)*&*C#N&&*C1=NC2=CC=CC=C26=CC=CC=C12&&
CCOCOCC(O)CN1C(=O)C=NC2=CN=C(N3CCN(C)CC3)N=C21&&&
*N1C=CC2=CC=CN=C21&*C*&*C*&*SC1=NN=NN1*&*C1CCCC1&&&
*C&*OC(*)=O&*C1=C(*)N(*)C=N1&*C*&*C1=CC=CC(*)=C1^*C^*C*&&&*S(*)(=O)=O&*C1=C(*)N(*)C=N1&*C1=CC=CC=C1&&*C*^*C*&*N(*)C&*C&&&
C=CCOC1=CC=C(C=C2SC(=NC3=CC=CC=C3)NC2=O)C=C1&&&
*C&*C*&*C*&*C*&*NC(=O)N*&*C1=CC2=C(C=N1)C(*)=N[NH]2&*C1=CC=NC=N1&&&
*NC(*)=O&*C1=CC=NC=C1&&*C1=CC=CC=C1*^*N1CCN(S(*)(=O)=O)CC1&*C1=CC=CS1&&&
CC(C)=CCCC1(C)C=CC2=C(C=CC(C(=O)C=CC3=CC=C(O)C=C3)=C2O)O1&&&
FC(F)(F)C1=CC(NC2=NC=CC(C3=CC=NC(NC4CCCC4)=N3)=N2)=CC=C1Cl&&&
*C&*O*&*C1=CC=C(*)C(*)=C1&*C*&*N(*)C(=O)C(=O)O^*O*^*C*&*C&*C*&&&*C1=CC=C(*)C=C1&*OC(*)=O&*C1=CC=CC=C1*&*C&&&
*C&*OC(*)=O&*C1=CN2C(*)=C(*)N=C2C=C1&*C1=CC=C(*)C=C1&*C#N^*C*&&*C1=CSC=C1&&&
COC1=CC=C(CC(=CC(=O)N2CCC2)C2=CC=C(F)C=C2)C=C1&&&
O=C(CCCCCC(=O)NC1=CC=CC=C1C(=O)NC1=CC=CC=C1C(=O)OCC1=CC=CC=C1)NC1=CC=CC=C1&&&
CC(NC(=O)C1=C(C(=O)N(C)C)N=C[NH]1)C1=CC=C(Cl)C=C1&&&
CN1C(=O)C(=O)N(CC2=CC=C(C(=O)NCC3=CC=CS3)C=C2)C1=O&&&
COC(=O)C1=CN(CC(=O)N2C(C(=O)NC3=CC=C(C4=CC=CC=C4S(C)(=O)=O)C=C3)CC3CC32)C2=CC=CC=C12&&&
*C&*O*&*C1=CC=C(*)C=C1&*C=C*&*C1=CC(*)=C2C=CC=NC2=C1*&*O*&*C^*O*&&*C&&&
*C&*C(*)C&*N(*)C(C)C&*C*&*C*&*N*&*C1=CC=C2C(=O)N(*)C(=O)C3=C2C1=CC=C3&*C1=CC=CC(*)=C1&*C(*)(F)F&*F&&&
*C&*C1=CC=CC(*)=C1&*C(*)=O&*C1=C(*)C2=CC=CC=C2S1&*C(=O)N1CCN(*)CC1&*C1=CC=CC2=NC=CN12&&&
CNC(=O)C1=CC=C2CCCN(C(=O)CC3=CN(C)N=C3)C2=C1&&&
COC12C=C(C3=CC=C(O)C(O)=C3)C(=O)C1=C(O)C=C1OC=C3C4CC(C5=CC=CC=C5)C4(C)CCC31C2&&&
COC1=CC=C(CNCCC2=CC3=CC=CC=C3[NH]2)C=C1&&&
NCCC1(C2=CC=CC=C2)CC2CCC(C1)N2CCC1(C2=CC=CC=C2)CCN(CCC2=C[NH]C3=CC=CC=C23)CC1&&&
CCN1C(=O)C2=NN=C(SCC(=O)NC3=CC=C(C#N)C=C3OC)N=C2C1=O&&&
COC1=CC=C(NN)C(N2C(C)=CC=C2C2=CC(Cl)=CC=C2O)=C1&&&
*C&*O*&*C1=CC2=C(O1)C(*)=CC=C2&*C1=CC=C2N=C(*)[NH]C2=C1&*NC(*)=O&*C1CCCCC1&&&
*C&*O*&*C1=CC=C(*)C=C1&*NC(*)=O&*C*&*C1=CN(*)C2=CC=CC=C12&*S(*)(=O)=O&*C*&*C1=CC=C(*)C(*)=C1&*Cl&&*Cl&&
CC(=O)C1=CC=CC(C2=CC=C(CN3CC(N4CCCC4)C3)C=C2)=C1&&&
CCCN1C(=O)C2=C(N=C3N(CCC)CCCN32)N(CCC)C1=O&&&
*N&*NC1=NC(*)=C(*)S1&*C1=CC=C2C=CC=CC2=C1&&*NC(*)=O^*C1=CC=CC(*)=C1&*C1=CN=CO1&&&
COC1=CC=C(C=C2SC(=S)N(CCCCC(=O)NC3=CC=CC=C3C(=O)O)C2=O)C=C1&&&
*C&*C(=O)N(*)*&*C*&*OC(*)=O^*C1CCS(=O)(=O)C1^*C1CCN(S(*)(=O)=O)CC1&&&*C1=CC=C(*)C(*)=C1&*Cl&&*C(*)(F)F^*F&&&
CCCN(CC(=O)NC1=CC=CC=C1OCC)C(=O)CNS(=O)(=O)C1=CC=CC=C1Br&&&
CCCCOC1=NC=C2N=C(C3=CC(OC)=C(OC)C(OC)=C3)C(=O)N(CC3CCCO3)C2=N1&&&
*C&*C(*)C&*NC(*)=O&*C1CCC2(*)C(CCC3(*)C2C(=O)C=C2C4CC(*)(*)CCC4(*)CCC23*)C1(*)C&*C&&*C&*C&*O&*C&*C&*C&&
COC1=CC=C(N2N=C3CSCC3=C2NC(=O)CC2=CC=CC=C2Cl)C=C1&&&
*C&*C1=CSC(*)=N1&*C*&*NS(=O)(=O)N1CCOCC1&&&
CN1CCN(C2=NC(C3=CC=C(F)C=C3)=CC(C3=CC=C(F)C=C3)=N2)CC1&&&
*C1=CC=CC=N1&*N*&*NC1=NC=CC(*)=C1&*C*&*C1CCCN1&&&
O=C(O)CCC(=O)N1N=C(CCC2=NC3=CC=CC=C3S2)C2=CC(F)=CC=C21&&&
CC(C(=O)NN=CC(=O)NC1=CC=C([N+](=O)[O-])C=C1)C1=CC=CC=C1&&&
C=C(CCC=C(C)CCC=C(C)C)C(=O)C1=CC=C(O)C(CC=C(C)C)=C1&&&
*C&*C(*)(*)C&*O&&*C1=CC=CC(*)=C1^*C*&*C1=CC=C2OCC3(CCN(*)CC3)C(=O)C2=C1&*C(N)=O&&&
*C&*O*&*C1CCOCC1*&*N*&*C1CCC(*)(*)C1&*C(=O)N1CCN(*)CC1&*C1=CC=CC=N1^*C1=CSC=C1&&&&
*C&*C1=CC=C(*)C=C1&*NS(*)(=O)=O&*C*&*C*&*NC(*)=O&*C*&*C1=CC=C(*)C=C1&*F&&&
O=C(O)CNC(=O)C(CC1=CC=CC=C1)NC(=O)OCC1=CC=CC=C1&&&
*C&*C*&*OC(*)=O&*C1=CC=CC=C1*&*NC(*)=O&*C*&*C*&*N*&*C1C2=CC=CC=C2C2=CC=CC=C21&&&
NCC(=O)NC(C(=O)NCC(=O)NC(CCC(=O)O)C(=O)NCC(=O)NC(CC1=CC=C(O)C=C1)C(=O)O)C1=CC=C(Br)C=C1&&&
CC(C)(C)C(=O)N1N=C(CO)COC1=O&&&
CCN1C=NC2=C(N(C)CC3=CC=CC=C3)N=CC=C21&&&
*C1=C2OC(=O)[NH]C2=CC=C1&*C1=CC=C(*)C=C1&*Cl&&&
*C&*OC(*)=O&*C1CC2CCCCN2C(*)CC1(*)*&*C*&*C1=CC=C(*)C=C1^*O^*O*&&*C1=CC=C(*)C=C1^*C&*O*&&&*C&&&
*C&*O*&*C1=CC2=NC=CC(*)=C2C=C1*&*O*&*C1=CC=C(*)C(*)=C1^*O*^*NC(=O)C1=NN(*)C(=O)C2=CC=CC=C12&*C*&*C1=CC=C(*)C(*)=C1^*F^*C*
*C&*C(=O)N1CCCC2=CC=CC=C21&&&
*C&*O*&*C1=CC(*)=C(*)C(*)=C1&*C1=C(*)C(O)=NC2=C1C(=O)N=C(N)[NH]2&*O^*O*&&*C^*O&&&&
*N&*C*&*C*&*NC(*)=O&*C1CCC2(*)C(CCC3(*)C2C(=O)C=C2C4CC(*)(*)CCC4(*)CCC23*)C1(*)C&*C&&*C&*C&*O&*C&*C&*C&&
*C&*OC(*)=O&*C=C(*)*&*C1=NC2=CC=CC=C2[NH]1&&*N*^*C1=CC=C(*)C(*)=C1&*O*&*C^*Br&&&&
CCC(=O)C1CCCN(C2=NC(C)=NC(N)=N2)C1&&&
CC1=NOC(O)=C1C(=O)NC1=CC=C(I)C=C1&&&
CC(=O)NC1=CC=C(NC2=NC3=CC=C(Br)C=C3C(NC3=CC=C4[NH]N=CC4=C3)=N2)C=C1&&&
*C=NN1C(*)=N[NH]C1=O&*C1=CC=CC=C1&&*C=C*^*C1=CC=CC=C1*&*O&&&
CC1(C)OC2=CC=C(C#N)C=C2C(OC2=NC(OC3=CC=CC(F)=C3)=NC(N)=C2)C1O&&&
CC(=O)N1CC2CC1CN2C1=CC=NC(C2CCCCO2)=N1&&&
*C1CNC2=C(N1)C(=O)N=C(N)[NH]2&*C*&*C*&*O*&*C*&*NS(*)(=O)=O&*C1=CC=C(*)C(*)=C1&*C(=O)N1CCCC1&&*Cl&&
CC(=O)NC(CC(=O)NCC1=CC=CC=C1)C1=CC=C(N2CCCC2=O)C=C1&&&
*C&*C*&*C*&*C*&*C*&*C*&*C*&*C*&*C*&*C*&*C*&*C*&*C*&*C*&*C*&*C*&*O*&*C1C=CC(=O)C2(CCC(*)C(*)O2)O1&*C1=CC(*)=C(*)C(*)=C1&*O
NC(=O)CN(CCN1CCCCC1)S(=O)(=O)C1=CC=C2NC(=O)CCCC2=C1&&&
*C&*C*&*C(*)(*)C&*C&&*NC(*)=O^*C*&*OC(*)=O&*C1=CC=C2C(*)=CC(=O)OC2=C1*&*C&&*C&&
*C&*O*&*C1=CC(*)=CC(*)=C1&*NC(*)=O&*C=C(*)*^*O*^*O&*C&&*C1=CC=C(*)C(*)=C1&&*C(N)=O&&*C&&
NC(=O)C1=NN(C2=C(Cl)C(Cl)=C(C#CCO)C(Cl)=C2Cl)C(N)=N1&&&
*C(N)=O&*C*&*C(*)*&*NC(*)=O&*C1=CC=C(*)C(*)=C1^*C1=CC=CC=C1^*Cl&&&&*Cl&&
CCCP(=O)(CC1=CC=C(C2=NC3=CC(Cl)=CC=C3S2)C=C1)OCC&&&
CCCCCCCCCCCCCCC(=O)NC1C(OC2(C(=O)O)OC(OC3C(CO)OC(OC4C(O)C(O)C(CO)OC4N4C=C(CC(O)C5=CC=CC=C5)N=N4)C(O)C3NC(C)=O)C(NC(C)=O)C
CC1=CC=CC(C(=O)NN=CC2=CC([N+](=O)[O-])=CC=C2N2CCOCC2)=C1&&&
*NC(=O)O*&*C1=CC=C(*)C=C1&*Cl^*C1CC2=CC=CC=C2C1&&&&
*C&*C*&*C*&*N(*)CCC&*C*&*C*&*C1=C2CN(*)C(*)CN3C(=S)[NH]C(=C23)C=C1&*C#N&&*C*^*C*&*C1CCCCC1&&&
CSCC(NC(=O)N(CCC(CO)N(CC1=CC=CC=C1)N=O)N=O)CC1=CC=C(C#N)C=C1)C(=O)O&&&
*C&*O*&*C1=CC=C(*)C(*)=C1&*C*&*NC(=O)NC1=NN=C(*)S1^*O*^*C1=CC=CS1&*C&&&&&
*C&*O*&*C1=CC=C(*)C(*)=C1&*C*&*NC(*)=O^*S(=O)(=O)N1CCOCC1^*C*&&&*C1=NOC(*)=C1*&*C&&*C&&
CN1CCN(C(=O)N2CCC3(CC2)CCN(C2=CC=CC(F)=C2)CC3)CC1=O&&&
O=C(NC1=CC=C(OC(F)(F)F)C=C1)NC1C2CC3CC(C2)CC1C3&&&
*C&*O*&*C1=C(*)C=C(*)C(*)=C1&*NC1=NC=CC(*)=N1&*C1=CC=CC=N1^*Cl&&&*O*^*C&&&
*C&*C1=C(*)N(*)S(=O)(=O)C2=CC=CC=C12&*NC(*)=O&*C1=CC=CN=C1^*O&&&&
C=CCN(C(=O)CN1C(=O)NC(C2=CC=CC=C2)(C2=CC=CC=C2)C1=O)C1=CC=C(OC)C=C1&&&
*C&*O*&*C1=CC=C(*)C(*)=C1&*C*&*C*^*O*^*NC(*)=O&*C&*C1=C(*)C(*)=C(*)S1&&&*C&&*O*^*C^*OC(*)=O&&*C&&&
*Br&*C1=CC=CC(*)=C1&*NC1=NN=C(*)S1&*C1CCCCC1&&&
*C&*C(*)*&*C*&*NC(*)=O^*NC(*)=O^*C1=C(*)C=C(*)C(*)=C1&*C1COC1&*O&&&&*C(*)=O^*C1=CC=NC=C1^*O&&&&
*C&*C*&*O*&*C1=CC(*)=C(*)C(*)=C1&*C*&*N1CCC2(CC1)C(=O)NCN2*^*Cl^*C1=CC=CC=C1&&*O*&&*C*&*C&&&
*C&*C=C(*)C&*C*&*C*&*C=C(*)*&*C&&*C*^*C*&*C=C(*)*&*C&&*C*^*C(*)(*)P(=O)(O)O&*O&&*P(=O)(O)O&&
CCOC(=O)CC1=C(C2=NC3=CC=CC=C3S(=O)(=O)N2)C(=O)N(C2=CC=C(OC)C=C2)C2=NC3(CCCCC3)CN12&&&
CC(=O)NC(CC1=CC(F)=CC(F)=C1)C(O)CNC1CC2(CC(OC(=O)NC3CC(C)(C)OC4=CC(C(F)(F)F)=CC=N4)C3)C2)C1&&&
N#CC1=CC=C(C(=O)NC2CN3CCC2CC3)C(Cl)=C1&&&
CCCCCCCCCCCCCCOCC(COP(=O)([O-])OCC[N+](C)(C)CC)OCCCCCCCCCCCCC&&&
*C&*C*&*C*&*C*&*C*&*C*&*C1=CC=C(*)C(*)=C1&*O&&*C(*)=O^*C&&&
*C&*O*&*C1=CC=C(*)C=C1&*C1=NN=C(NS(*)(=O)=O)S1&*C1=CC=C(*)C=C1&*N1C=CC=CC1=O&&&
*[N+](=O)[O-]&*C=C(*)*&*S(*)(=O)=O&*C*^*C1=CC=C(*)C=C1^*C1=CC=CC=C1&*Cl&&&&&
*C=C&*C*&*O*&*C*&*C1=CC=CC2=C1C1CN(*)CC1CC2&*C&&&
*C&*C*&*O*&*C1=CC=C(*)C(*)=C1&*C*&*C*^*O*^*C(=O)NNC(*)=O&*C*&*C1=CC=C(*)C=C1&*C&*O*&&&*C&&&
*C&*O*&*C1=CC2=C(C=C1*)CN(*)CC2&*O*&*C^*C1CCN(*)C1&&*C*&*C1=NN=C2CCCC2=C1&&&
COCCN1CC(C(=O)NCC2=NN(C)C3=CC=C(Cl)C=C23)CCC1=O&&&
NS(=O)(=O)C1=CC=C(NN=CC(=O)O)C([N+](=O)[O-])=C1&&&
CC1=CC=C(C2OC(N3C=C(I)C(N)=NC3=O)C3OC23)C=C1&&&
CCN(CC)C1=NC(Cl)=NC(NC2=CC=CC(OC)=C2)=N1&&&
FC1=CC=C(N2CCN(C3=NC(N4CCCC4)=NC=C3C(F)(F)F)CC2)C=C1Cl&&&
COCC(=O)NC1=CC=C(S(=O)(=O)NCC2=CC=C(F)C=C2)C=C1&&&
CC1=C(C(=O)OCCN2C(=O)C3CCCCC3C2=O)SC=C1&&&
*C&*C*&*C*&*C*&*C*&*C*&*C*&*C=C1CC(*)(*)OC1=O&*C*&*O*^*C*^*C*&*OC(*)=O&*C*&*C*&*C*&*C&*C*&&&*OC(*)=O&*C1CC(*)(*)OC(*)C1*&
*C&*O*&*C1=CC=C(*)C=C1&*C*&*C*&*NC(*)=O&*C1=NC2=CC=CC=C2C(*)=C1&*C&&&
*C&*O*&*C*&*C*&*C*&*NC(*)=O&*C1=CC=C2C(=O)N(*)C(*)=C(*)C2=C1&*C1=CC=CC=C1&&*C1=CC=CC=C1&*Cl&&
*C&*C1=CC=C(*)C=C1&*NC(=O)C1=NC(S(*)(=O)=O)=NC=C1*&*C*&*C1=CC=C(*)C=C1^*N1CCCCC1^*F&&&&&
CCN(CC1=NC=CN1C)C(=O)CCC1=NN=C(CC2=CC=CC(F)=C2)O1&&&
CC1(C)CCC2(C)CCC3(C)C4=CC=C(O)C=C4CCC3(CCCCCCCCCCCCCO)C2C1&&&
*C&*C*&*C*&*C*&*C*&*C*&*C*&*C(=O)NC1=NC=NC2=C1N=C[NH]2&&&
CN(C)CC(=O)NC1=CC=C(C2=CC=CC(C3=NC4=CC(C(F)(F)F)=CC=C4[NH]3)=C2)C=C1&&&
*C&*O*&*C1=CC(=O)C2OC(*)(C)OCC2O1&*C12CC3CC(CC(C3)C1)C2&&&
*C&*C(*)C&*C*&*C1=CC(=O)N(*)C2=CC=CC=C12&*O*&*C*&*NC(*)=O&*C1=CC=C2OCOC2=C1&&&
CC(C)S(=O)(=O)N1CCOC2=CC=C(NC3=NC=CC(NCC4=CC=CC=C4)=N3)C=C21&&&
CC1=NSC(N2CCN(CC3=CC=CN=C3)CC2)=N1&&&
CC1=CC=C(C2=NN3C(C)=C(CCC(=O)NCCC4=CCCCC4)C(C)=NC3=C2)C=C1&&&
CCCCCCCCCCCCCCCCOCC(COP(=O)([O-])OCC[N+](C)(C)C)OC&&&
*C&*C*&*C1=NC2=C(*)N(*)C(=O)[NH]C2=N1&*C1=CC=CN=N1&&*Br&&
*C&*O*&*C1=CC=C2N=C(*)C=C(*)C2=C1&*C&&*N*^*C1=CC=C(*)C(*)=C1&*N*&*C*^*C(*)(F)F^*C*&*F&*C1=CC=C(*)C(*)=C1&&&*O&&*Cl&&
*C&*O*&*C1=CC=CC=C1*&*C(=O)N1CCN(*)CC1&*C1CN(S(*)(=O)=O)C2=CC=CC=C2O1&*C1=CC=C(*)C=C1&*C&&&
*C&*C1=CC=C2[NH]C3=C(CCN4C(=O)C(*)CC(*)C34*)C2=C1&*C*&*NC(*)=O^*Cl^*C*&&*C1=CC=C2OCOC2=C1^*C*&&&*C*&*N(*)C&*C&&&
O=C(COC(=O)COC1=CC=CC=C1)NCC1=CC=CO1&&&
*C&*C1=CC(*)=C2C(=O)C3(OC2=C1)C(*)CC(*)CC3*&*C&&*O&*C1=CC=CO1&*O&&
*NC(=N)N&*C*&*C*&*C*&*C*&*NC(*)=O&*C1=CC(*)=CC(*)=C1&*NC(*)=O&*C1=CC=C2C=CC=CC2=C1^*C(*)(F)F&&*F&&&
*C&*O*&*C1=CC=C(*)C=C1&*NC(=O)N*&*C1=CC=CC=C1*&*Cl&&&
CCCCCCCCCCC1CCC2C3=C(CCN2C1)BrC1=CC=C(N)C=C1C3&&&
*C&*C1=CC=CC(*)=C1&*C=C*&*NC(*)=O&*C(*)*&*C*&*C1=CC=CC=C1^*C(*)*&&*O&&*C*^*N*&*C*&*C(*)*&*C&&*N1CCCCCC1&&
CCC(=C(C1=CC=CC=C1)C1=CC=C(C=CC(=O)O)C=C1)C1=CC=CC=C1&&&
*C&*C(*)C&*C1=CC=C(*)C=C1&*NC(*)=O&*C1CCN(S(*)(=O)=O)CC1&*C1=NOC(*)=C1*&*C1=CC=C(*)C=C1&*F^*C=C*&&*C(=O)O&&&
*C&*C1=CC=CC=C1*&*NC(*)=O&*C1=NOC(*)=C1&*C1=CC=CC=C1&&&
*C1=NN(C2=NC(=O)C=C(*)[NH]2)C(*)C1&*C1=CC=CC=C1&&*C1=CC=C(*)C=C1^*Cl^*C1=CC=CN=C1&&&&
*C&*C*&*C1=CC=C2N=C3C(=CC2=C1)CN1C3=CC2=C(COC(=O)C2(*)*)C1=O&*O&&*C(*)=O^*C&&&
O=C(C1=CC=C(C(F)(F)F)C=C1)N1CCN(C2=C(Cl)C(=O)N(C3=CC=CC=C3)N=C2)CC1&&&
O=C(NC1=CC=CC=C1)C1=C(N2C=CC=C2)SC2=C1CCCC2&&&
C=CCOC1=C2C=CC=C1OC1=C(O)C=C(C=C1OC)CC=C(C)CCC=C(C)CC(C)C(=O)C2&&&
CC1=CC=C(S(=O)(=O)NC2=CC=CC=C2)C=C1NC(C)C(=O)NC1=CC=C2OCCOC2=C1&&&
N#CCCN(C(=O)COC(=O)C=CC1=CC=CC2=CC=CC=C12)C1=CC=CC=C1&&&
*C&*O*&*C1=CC=C2C(=C1)CCC1=C2ON=C1*&*C1=CC(*)=C(*)C(*)=C1&*O*&*C^*O*&&*C^*O*&&*C&&&
*C&*C(*)(C)C&*OC(*)=O&*C1=CC=CC=C1*&*NC(*)=O&*C1CC(=O)N(*)C1&*C1=CC=C(*)C=C1&*OC(*)=O&*C*&*C(N)=O&&&
CC(C)CC(NC(=O)C(CO)NC(=O)C(CCCNC(=N)N)NC(=O)C1=CC(O)=CC=C1O)C(=O)NC(CC1=CC=CC=C1)C(=O)O&&&
O=C(NCCCCN1CCN(C2=CC=C(Cl)C=C2)CC1)NC1=CC=C(OC2=CC=CC=C2)C=C1&&&
CC(C1=CC=CC=C1)N1C2=CC=CC=C2C2=CC3=C(C=C21)OCO3&&&
*C&*O*&*C1=CC=CC(*)=C1&*NC1=NC(*)=CC(N2CCN(*)CC2)=N1&*N*&*C1=CC=C2C=CC=CC2=C1^*C*&&*C1=CC=C(*)C=C1&*[N+](=O)[O-]&&&
CCNCC1OC(C2=CC(C(F)(F)F)=CC(C(F)(F)F)=C2)C2=C(C(=O)N1C)N(C&&&
*C&*C(*)C&*C*&*C(*)*&*NC(=O)O*&*C*^*NC(*)=O^*C1=CC=CC=C1&*C(*)*&&&*C*&*OC(*)=O^*C(*)=O^*C*&*C*&*C1=CC=CC=C1&*NC(*)=O&&&*C
COC1=CC2=C(C=C1O)CC(N(C)C)C2N(C)C1CCC2=CC=CC=C21&&&
CCOC1=CC=CC=C1NC(=O)C1CCCN1C(=O)OCC(C)(C)C&&&
*C&*C*&*C*&*C*&*C(=O)N(*)*&*C*&*C1=CC=CC=C1*^*C1=CC2=CC=CC=C2C=C1*^*N(*)C&*C&*C&&&&&
*C&*C*&*C*&*C*&*N(*)CCCC&*C*&*C*&*O*&*C1=CC=CC(*)=C1&*N*&*C1=CC=C2N=CC(*)=C(*)C2=N1&*C#N&&*C1=CSC(*)=C1^*C&&&
CS(=O)(=O)N1CCN2C(=NN=C2C2=CC=CC=N2)C1&&&
*C&*O*&*C1=CC(*)=C(*)C(*)=C1&*NC(*)=O&*C1=NC(*)CO1^*O*^*C1=CC=NC(*)=C1&*C^*O*^*F&&&*C&&&&&
CCN(C)CC1CC2C3=CC=CN3C3=CC=CC=C3N2C1&&&
N#CC(=CC1=CC=C(Cl)C=C1Cl)NC1=CC=C(Br)C=C1&&&
C=CC(=O)NCCCCN1CCN(CCCCCCC2CCN(C3=CC4=C(C=C3F)C(=O)C(C(=O)O)=CN4C3CC3)CC2)CC1&&&
CCOC1=CC=C(C2=CC=CC(C(=O)NCCC3=CC=C(Cl)C=C3)=N2)C(OCCO)=C1&&&
*C&*C*&*C*&*C*&*C*&*NC1=NC(*)=C2SC(*)=CC2=N1&*N*&*C*^*C^*C1=CC=C(*)C=C1&&&*C(*)(F)F&*F&&&
O=C(NS(=O)(=O)C1CC1)C1=C(C2=CC=CC=C2)C2=CC=C(Br)C=C2[NH]1&&&
&CCCCCCCCCC(=O)NN=C1C=CN(CC[N+](C)(C)C(C)C)C=C1&&&
*F&*C1=CC=NC(*)=C1&*C1=C(*)C=C2C(=C1)N=CN2*&*F&&*F&&
CSC1=C2C(=NN1C1=CC=CC=C1)C1=CC=CC=C1S(=O)(=O)N2C&&&
*NC(*)=O&*C*&*OC(*)=O^*C1=CC=CC(*)=C1^*C1=CC=C2C=CC=CC2=N1&*S(=O)(=O)N1CCOCC1&&&&&
CCOC(=O)C1=CC=C2[NH]C(=O)C(CN(CCO)CC3=CC=CC=C3)=CC2=C1&&&
*C&*C(*)*&*NC(*)=O&*C*^*C1=CC=CC(*)=C1^*C1=CC=C(*)C(*)=N1&*C(*)(F)F&*C(*)(F)F&*F&*F^*Cl&&&&&&
*C(=O)O&*C*&*C*&*C1CN(*)CCC12CN(*)C2&*C*&*C1=CC=CC=N1^*C(*)C1=CC=CC=C1Cl&&*C1=CC=CC=C1*&*Cl&&&
COC1=CC=C2N=C(C3=CC=CC=C3Cl)NN=C(C3=CC=CC=C3)C2=C1&&&
*C&*N(*)C&*C*&*C*&*N*&*C*&*C1=CC=C(*)C=C1&*C1=CC=C(*)S1&*C1=CC=C2[NH]C(*)=NC2=C1&*F&&&
CC1=CC=C(O)C2=C1OC1=CC=C(C(C)(C)C)C=C1C2=O&&&
CC1=NN(C2=NC(C3=CC=C(S(C)(=O)=O)C=C3)=CS2)C(=O)C1=CC1=CC=CC(Br)=C1&&&
CC1=CC=C(C(=O)N(C)CC2=NC(=O)C3=C([NH]2)SC=C3C)C=C1S(=O)(=O)N(C)CC1=CC=C(Cl)C=C1&&&
CSC1=C(C#N)C(=O)N(CC2=CC(=O)[NH]C3=CC=CC=C23)C(NC2=CC=CC=C2)=N1&&&
*C&*NC(*)=O&*C*&*C1CN(*)C(=O)O1&*C1=CC=C(*)C(*)=C1&*C#N&&*C(*)(F)F^*F&&&
*C&*N(*)*&*C*&*C*^*C*^*O*&*C1=CC=CC=N1&*C1=CC=CC(*)=C1&&&*NC(*)=O&*C*&*C(*)(C)C&*C&&&
*C&*OC1=NC(=O)C2=CC=CN=C2[NH]1&&&
*C&*C1=CC=C2OCC3C(C2=C1)N1C(=O)CN(*)C(=O)C1(*)C3*&*Br&&*C&*C1=CC=C(*)C=C1^*F&&&
CCC1=CC=CC=C1N1C(C(C)NC(=O)CCC2=NN=NN2C)=NC2=CC=CC=C2C1=O&&&
*NC(*)=O&*C*&*C*^*C1=CC=C2N=CC=CC2=C1^*C1=CC=C(*)C=C1&&&*Cl&&&
*C&*O*&*C1=CC=C(*)C(*)=C1&*C1=C(*)C(*)OC1=O&*C(*)*^*O*^*C^*O*^*C&&*OC(=O)N1C=C(*)C2=CC=CC=C21^*C&&&*C#N&&&&&
*C&*C(*)C&*NC1=NC=C(*)C=N1&*C#C*&*C1=C(*)C2=C(C(=O)C3=CC=CC=C32)C(*)=C1&*O&&*O&&
*C(N)=O&*C1=CC=C2OC(*)=NC2=C1&*C1=CC=CC(*)=C1&*NC(*)=O&*C1=CC=C(*)O1&*Br&&&
O=C(O)CCCC=CCC1C2CCC(O2)C1C1=CC=C(OCC2=CC=CC=C2)C=C1&&&
*N1CCN(S(*)(=O)=O)CC1&*C1=CC=C2C=CC=CC2=C1&&*C(*)*^*C1=CC=CC=C1&&*C(*)(*)*^*O&&*C*^*N1C=NC=N1^*C1=CC=C(*)C(*)=C1&&*F&&*F&
*NC(*)=O&*C*&*C(=O)N1CCC(*)(*)CC1^*C1=CC=NC=C1^*C*&&&*C*^*C1=CC=C(*)C(*)=C1^*C1=CC=C2[NH]C=C(*)C2=C1&*Cl&*O*&&*Cl^*C(*)(F)F&&&
O=C(CC1=NOC(C2=CC=CN=C2NCC2CCOC2)=C1)N1CCN(C2=CC=CC=N2)CC1&&&
CC1=CN(C2OC(CO)C(O)C2S)C(S(=O)(=O)F)=N1&&&
CC1=CC=C(Cl)C=C1N1C=C(C(=O)NC2CCN(C3CCN(C(=O)NC(=O)C4=CC=C[N+](CCO)=C4)CC3)CC2)C2=CC=CC=C2C1=O&&&
*C&*C*&*C(*)*&*C&&*C(=O)N1CCC1(*)*^*C&&*NC(*)=O^*C1=CC=C2OCOC2=C1&&&
CN1C2=C(CCNCC2)C2=CC=C(N3C=CC(OCC4=CC=CC=C4)=CC3=O)N=C21&&&
*C&*O*&*C1=CC(*)=C(*)C(*)=C1&*C(*)=O&*C^*O*&&*C^*O*&&*C*&*NC(*)=O&*C(*)*&*C*&*C(=O)O^*C1=CC=C(*)C=C1&&*C&&&
CC1=CC(N2C=CC=C2)=NC2=C(C3=CC=C(OC(=O)C4=CC=CC=C4F)C=C3)C(C)=NN12&&&
*[N+](=O)[O-]&*C1=CC=C(*)O1&*C=NNC(*)=S&*C1=CC=CC=C1&&&
O=C(NC(=S)NCC1=CC=CC=C1)C1=CC2=CC=CC=C2O1&&&
NCCCCC(NC(=O)C(CC1=CC=CC=C1)NC(=O)C1=CC=CC=C1NC(=O)C1=CC=CC=C1N)C(=O)NCC1=CC=CC=C1N&&&
*C&*C*&*O*&*C1=CC=C(*)C=C1&*C(=O)C(=O)N1CCN(*)CC1&*C1=CC(*)=C(*)C(*)=C1&*O*&*C^*O*&&*C^*O*&&*C&&&
*C&*C=C(*)C&*C*&*C*&*C=C(*)*&*C&&*C*^*C1=CC=C2OC(*)(*)C=CC2=C1&*C&&*C(*)=O^*C(*)C&*C&&&
*NC(*)=O&*C*&*C*^*C1=CC=C2C=CC=CC2=C1^*C*&&&*C*&*N1CCN(*)CC1&*C1=CC=CC(*)=C1*&*Cl&&*Cl&&
COC(=O)CCC1=CC(O)=C(O)C(Br)=C1CC1=CC(O)=C(O)C(Br)=C1&&&
O=C(CCCCCNC(=O)C1=CC=CC(F)=C1)NCC1=CC=CC=C1&&&
*C&*C*&*C*&*C*&*C1=CN(*)N=N1&*C1=CC(*)=C2C(=O)C3=C(*)C(*)=C(*)C=C3C(=O)C2=C1&*O*&*C^*O*&&*C^*O*&&*C^*O*&&*C&&&
O=C(NCC1CCCCC1)C1CCCN(CC2=C(N3C=CC=C3)SC=C2)C1&&&
*C&*C1=CC=CC=C1*&*NC(*)=O&*C*&*C1=CC=C2OC(*)C(=O)NC2=C1&*C(*)(C)C&*C&&&
*C(=O)O&*C1=CC(*)=CC(*)=C1&*C(=O)O&&*C(=O)O&&
*C&*C1=CC(*)=CC(*)=C1&*C&&*NC(*)=O^*C*&*OC(*)=O&*C1=CC=C(*)C(*)=C1&*N1C=NN=N1&&*Cl&&
CC(C)C1=CC(O)C2C(C(=O)O)=C(CN3CCC(C4=C(Cl)C=C(CO)C=C4Cl)CC3)OC2(C)C1&&&
*C&*C1=CC=C(*)C(*)=C1&*C1=NN2C(*)=NN=C2S1&*C*^*Cl^*C*&&&*C(=O)NC1=NC2=CC=CC=C2S1&&&
CC1=C(C(=O)C2=CN(CC(=O)NCCCN3C=NC4=C(Cl)N=C(Cl)N=C43)C=C2)OC=N1&&&
*C=C&*C*&*O*&*C1=CC=CC=C1*&*O*&*C&&&
*C&*O*&*C1=CC=C(*)C(*)=C1&*O*&*C^*C=NNC(*)=O&&*C1=CC=CC=C1*&*NS(*)(=O)=O&*C1=CC=CC=C1&&&
*C&*C*&*C1=CC(*)=C(*)C(*)=C1&*O*&*C^*O*&&*C^*C*&&*C(*)*&*N&&*C(=O)N1CCCC1*^*C#N&&&
*C&*C1=CC=CC=C1*&*NC1=NC(*)=CC=N1&*C1CCN(*)CC1&*C*&*C#N&&&
*C&*SC1=NC2=C(C(*)=C(*)S2)C(=O)N1*&*C*&*C1=C(*)C(*)=CC=C1^*C1=CC=CC=C1^*F&&*C*&*F^*C1=CC=CC=N1&&&&&
*C&*O*&*C1=CC=C(*)C=C1&*N(*)S(*)(=O)=O&*C*&*C(*)*^*C*^*O&*C1CN(S(*)(=O)=O)C2=CC=CC=C2O1&&*C(=O)NO^*C1=CC=C(*)C=C1&&&*O*&*
COC1=CC(CNCCC2=CC=C(Cl)C=C2)=CC(Br)=C1OC&&&
*C&*C1=CC=CC(*)=C1&*C=C1CNCC2(C1=O)C(*)CN(*)C21C(=O)NC2=CC=CC=C21&*C1=CC=CC(*)=C1&*F^*C1=CC=CC(*)=C1&&*F&&&
C=CCOC1=CC(C=NNC(N)=O)=CC(Br)=C1OCC(=O)NCC(C)(C)C&&&
CC(C(=O)NC1CCCCC1)N(CC1=CC=CC=C1Br)C(=O)CN1N=NC2=CC=CC=C21&&&
CNCCCOC1=CC=C2[NH]C(C3=CC(C4=CC=CC(Cl)=C4)=C(O)C=C3O)=NC2=C1&&&
*C&*C(*)C&*C1=C(*)N(*)N=C1C(=O)NC1=NC=CS1&*Cl&&*C1=CC=CC(*)=C1*^*O*&*C*^*F^*C1=CC=CC=C1&&&&&
*C&*C1CN2C(=NC3=CC=CC=C32)C(=NO)N1&&&
N#CC(CC1=CC=C(C2=C[NH]N=C2)C=C1F)NC(=O)C1NC2CCC1C2&&&
*C&*C*&*C*&*C*&*C1=CSC(*)=N1&*C*&*NC(*)=O&*C1CCCN(*)C1&*C1=CC=C(*)C=C1&*C(*)(C)C&*C&&&
CN(C)C(=S)SCC1=CC=C(C#N)C=C1&&&
CC1(CC(=O)NCC2CCCO2)C(=O)NC2=C(Cl)C=CC(Cl)=C21&&&
C=CC(=O)NC1=CC2=C(NC3=CC=C(F)C(Cl)=C3)N=CN=C2C=C1OCCNC(C)=O&&&
C1=CC=C(CN2CCSC2)C=C1&&&
*C&*C1=COC2=CC=C3OC4C5=NC6=CC=CC=C6C=C5CCC4C(*)(C)C3=C12&*SSC1=C2[NH]C3=CC=C(C)C=C3C2=NC2=C1OC4=C(C)C=C5C3=O&&&
COC1=CC=C(C=NNC2=NC(C)=CC(C)=N2)C=C1&&&
*C&*O*&*C1=CC=CC2=C1C=C(*)C(=O)[NH]2&*C*&*N1CCN(*)CC1&*C*&*C*&*C(*)C1=CC=CC=C1&*C1=CC=CC=C1&&&
*C&*O*&*C1=CC=C(*)C=C1&*C=C*&*C1=NC(*)=C(*)O1&*C#N&&*N*^*C*&*C1CCCO1&&&
*C&*C(*)C&*NS(*)(=O)=O&*C*&*C1=CC=C2SC3=CC=CC=C3C(=O)N(*)C2=C1&*C*&*NC(*)=O&*C*&*C1=CC=CO1&&&
*C&*O*&*C1=CC=C(*)C=C1&*NC(*)=O&*C*&*C1=C(*)C(=O)C2=CC=CC=C2[NH]1&*C&&&
CCC(NCC(CC1=CC=CC=C1)NS(=O)(=O)N1CCOCC1)C(=O)NC(CC1CCCCC1)C(O)CC(C(=O)NCCN1CCOCC1)C(C)C&&&
*C&*O*&*C1=CC=C(*)C=C1&*C1=NN(*)C(=O)C2=C1C1=CC=C(*)C=C1N2*&*OC1=NC(*)=CC(*)=N1&*C1=CC=CC=C1^*C(*)C&*C(*)C^*C^*C^*C&&&&&&
CCN1C=NC2=C(NC(=O)NC3=CC=CC=C3)N=C[NH]C2=N1&&&
N#CC(=CC1=CC=C2OCOC2=C1)C(=O)NCCCCNC1=CC=NC2=CC(Cl)=CC=C12&&&
*C&*OC(*)=O&*C1=CC=CC=C1*&*C(=O)N(*)C1=NC2=C(*)C=C(*)C=C2S1&*C*&*C*^*Cl^*C*&&*C^*N(*)C(C)C&&&*C(*)C&*C&&&
N#CC1=C(N)C=C(F)C=C1N1CCN(C(=O)CN2CCCCC2)CC1&&&
*C1=CC=C2SCC3=NNC(=O)C(*)N3C2=C1&*Cl&&*C1CCN(*)CC1^*C1=CC=C(*)C=C1&*Cl&&&
O=C(C(=O)N1CCN(C(=O)C2=C1C3=CC=CC=C3[NH]2)C(=O)C1=CC=CC=C1)C1=C[NH]C2=CC=CC=C12&&&
*C&*C=C(*)C&*C*&*C1=CC=C(*)C=C1&*C1=CC=C(*)C=C1&*C*&*N*&*C(*)*&*C&&*C1=CC=CC=C1&&
*C&*O*&*C1=CC=C(*)C=C1&*C1=CC=C(*)C=C1&*C1CCN(S(*)(=O)=O)CC1&*O*&*C1=CC=C(*)C=C1&*NC(*)=O&*C*&*C*&*C1=NC2=CN=CC=C2[NH]1&&&
*C&*C(*)(C)C&*NC(*)=O&*C1CC2C(=O)NC3(*)CC3C=CCCCCCC(*)C(=O)N2C1&*NC(=O)O*&*C*^*OC(=O)N1CC2=3SC=CC=C3N(*)C2C1^*C1=CC=CC=C1
*C&*NC(*)=O&*C1=CC2=C(*)C=NC=C2S1&*O*&*C1=CC=CC=C1*&*NS(*)(=O)=O&*C1=CC=CC(*)=C1&*C(*)(F)F&*F&&&
*C(=O)NC1=NC=CS1&*C*&*O*&*C1=CC=CC=C1*&*Br&&&
*C&*C1=CC=C(*)C=C1&*NC1=NN=C(S*)S1&*C*&*C1=CC(=O)N2N=C(*)SC2=N1&*C*&*O*&*C1=CC=C(*)C=C1&*C&&&
FC1=CC=C(NC2=NC3=CC=C(C4=NCCN4)C=C3S2)C=C1&&&
*C=C&*C1=CC=C2C(=C1)[N+]([O-])=C(C#N)C(N)=[N+]2[O-]&&&
*C&*C(=O)NC1=NC2=C(*)C=CC=C2S1&*O*&*C1=CC=C(*)C(*)=C1&*N1C(=O)C2=C(CCCCC2)C1=O&&*[N+](=O)[O-]&&
N#CC1=CC=CC=C1CSC1=C[NH]C2=CC=C(Cl)C=C12&&&
COC1=CC=CC(NC(=O)OC2CC3=CC=CC=C3C2N)=C1&&&
C=CCCC(=O)NC(C)(C)C(=O)NCC(=O)N(CCC(C)C)C1=CC=C(Cl)C(COC2=CC=NC3=CC(Cl)=CC=C23)=C1Cl&&&
CCCCN(C1=CC=C(OC)C=C1)S(=O)(=O)C1=CC=C(O)C(C(=O)OC)=C1&&&
COC1=CC=C(C2=NC3=C(SC(=S)N3C3=CC=CC=C3)C(=O)N2C2=CC=C(C)C=C2)C=C1OC&&&
CC(NC(=O)C(C#N)C1=CC=CC=C1)(C(F)F)C(F)(F)F&&&
CCCNC1=CC(C)=NC(N(CCC)C2=CC(Cl)=CC=C2Cl)=N1&&&
*N1C(=O)C2=CC=CC=C2C1=O&*C1=CC=C(*)C=C1&*C(*)(F)F&*F&&&
C1=CSC(CCCN2C(C3=CC=C4C=CSC4=C3)=NC3=CC(N4CCNCC4)=CC=C32)=C1&&&
COC1=CC=C(N(CC(=O)NC(C)(C)C)C(=O)CCNS(=O)(=O)C2=CC=CC=C2)C(OC)=C1&&&
COC1=CC=C2C(CCCNC3=NC(N)=NC(C)=C3[N+](=O)[O-])=C[NH]C2=C1&&&
CC(C)CCC1=C(C2=CC=CC=C2)C(=O)N(C2=CC=CC=C2)C(=S)N1CC1=NOC(C2=CC=CS2)=C1&&&
*NC(=O)C1=N[NH]C(*)=C1&*C*&*C1=CC=CC=C1^*C1=CC=CO1&&&&
CCCCCN1CC(=O)N2C(CC3=C([NH]C4=CC=CC=C34)C2C2=CC=C(OC)C=C2)C1=O&&&
*C&*C1=CC=C(*)N=C1&*NC1=NC=C2C=C(*)N=C(*)C2=N1&*C1=CC=C(*)N=C1&*C(*)=O^*C(*)*^*C(*)(F)F&*C&*F&&*C(*)(F)F&&*F&&&
*C&*NC(*)=O&*C1=CC=C(*)C(*)=C1&*NC(*)=O&*C1CC(=O)N(*)C1^*Cl^*C1=CC=CC=C1&&&&&
*C&*C(*)C&*C*&*C1=NC(*)=C2N=C(*)N(*)C2=N1&*C1CC1&&*N*^*C1=CC=CC=C1*^*C^*C(=O)O&&&&&
*C&*C1CC(=O)N(*)C1&*C1=CC=C2C(=C1)C1=CC=CC=C1N2*&*C*&*C1=CC=CC=C1&&&
*C&*OC(*)=O&*C*&*C1=CC2OC3C(*)C(*)C=CC3C2(*)CC1&*C&&*C=O&*OC(*)=O^*C&&&
COC1=CC2=C(C3=C1C(=O)C1=CC4=CC=CC=C4C=C1N3C)C(OC(C)=O)C(O)C(C)(C)O2&&&
CC(CO)C1CCC2C3C=C(C4=CC(=O)OC4C3)C12C&&&
*C&*C*&*N*&*NC1=NC=NC2=CC=C(*)C=C12&*C1=CC=C(*)C(*)=C1&*OC(=O)N(*)CC&*C*^*C^*C&&&&&
CC1=CC=CC=C1C(=O)NC1=CC=CC=C1C1=NN=C2SC(C)C(C)NN12&&&
CNC(=O)C1=CC2=C(C=C1C)C(C1=CC=CC=C1)=C(C1=CC=C(F)C=C1)N2C&&&
*C&*C1=CC=CC(*)=C1&*NC(*)=O&*C1=C(*)SN=N1&*N1CCOCC1&&&
*C&*OC(*)=O&*C1=C(*)C(*)=CC=C1&*OC(*)=O&*C^*NC(*)=O&&*C*&*N1C=NC2=CC=CC=C21&&&
CC(C)(C)C1=CC(C(=O)NC2CCCC3=C2C=NN3C2=CC=C(F)C=C2)=C(NC(=O)OC(C)(C)C)S1&&&
*NS(*)(=O)=O&*C1=C[NH]C(=O)C=C1&&*C1=CC=C2OC3=CC=C(*)C=C3C2=C1^*O*&*C(*)(F)F&*F&&&
*C1=CC=C2NC(=O)C(=NNC(N)=S)C2=C1&*F&&&
*C&*C(=O)N1CCN(C2=NC(*)=CS2)CC1&*C1=C(*)C2=CC=CC=C2O1&*C&&&
*C&*C1=CC2=C(C(*)=C1)N(*)C(N(*)*)=N2&*C*&*C1CCCO1^*O&&&*C*^*C1CC1^*C*&&*C1=CC=C(*)C(*)=C1&*F&&*Cl&&
*NC1=NC(N)=NC(*)=C1&*C*&*C1=CC=C(*)C=C1^*C*^*O*&*C1=CC=C(*)C=C1&*C1=CC=CC=C1&*S(=O)(=O)NC(=N)N&&&&&
CCOC(=O)C(=O)C(C#N)=C(NC1=CC=CC=C1F)C(F)(F)F&&&
*C&*O*&*C(*)(*)OC&*C&&*C(*)*^*O&&*C=C*^*C=C(*)*&*C&&*C=C*^*C(*)*&*C(*)C&*C^*C1CCC2(*)C3=CCC4(*)C(*)=CCC4C3CCC2(*)C1&&*O*&
*C&*O*&*C1=CC=CC=C1*&*C1=NC(=O)C2=NN(*)C(*)=C2[NH]1&*C*&*C1=CC=CC=C1^*C*&&*C*&*O&&&
*C&*C(*)=O&*C*&*C*&*C1(*)CCCCC1&*C(*)=O&*C(*)*&*C#N&&*C1=CC=CC=C1&&
CCCCCCCCCCCCCC=C1CC(=O)C(O)C1=O&&&
CC(C)N(C(=O)C1CCC2C3CCC4N(C(=O)C=CC5=CC=C(Cl)C=C5)C(O)CCC4(C)C3CCC12C)C(C)C&&&
*C&*N(*)C&*C*&*C*&*C1CSC(*)(*)CS1&*C#N&&*C1=CC=CC=C1*^*F&&&
*S(N)(=O)=O&*C1=CC=C(*)C(*)=C1&*NC(*)=O&*C*^*Cl^*SC1=NN=C(*)S1&&&*C1=CC=C(*)C(*)=C1&*F&&*Cl&&
*C&*OC(*)=O&*C1=NC2=C(C=C(*)C(*)=C2)[NH]1&*C1=CC=CC=C1&&*NC(*)=O^*C1=CC=C(*)C=C1&*C1=CC2=CC=CC=C2[NH]1&&&
CC(C)N1C(=O)[NH]C2=CC(C3=CC=CC(Cl)=C3)=CN=C21&&&
*C&*C*&*O*&*C1=CC(*)=C(*)C(*)=C1&*C=NNC(*)=O&*C1=CC=C(*)C=C1^*Cl^*Br&&*O*&&*C&&&
*C&*C(*)C&*C1=CN=C(Cl)C(*)=C1&*C1=CC=CC(C(=O)N2CCC(*)CC2)=N1&*NC(*)=O&*C*&*C1=CC=C(*)C(*)=C1&*F&&*Cl&&
*C&*C1=CC(*)=C(*)C(*)=C1&*S(N)(=O)=O&&*NC(*)=O^*C1=CC=CC(*)=C1^*C^*I&&&&&
*C&*OC(*)=O&*C*&*C1OC(*)C(*)C(*)C1*&*C1=C(*)C(=O)N(*)C(*)=C1&*C1=CC=C(*)C=C1^*OC(*)=O^*C^*C^*C^*OC(*)=O&&&*C*&&*C^*OC(*)=
CCCCCN1C(=O)C(C2=CC=CC=C2)NC1=S&&&
*C&*C*&*C1=CC(*)=C2N=C(*)N(*)C2=N1&*C&&*C&*C*^*C1=CC=C(*)C=C1&*C1=CC=CC=C1*&*C(=O)O&&&
*Cl&*C1=CC=CC(*)=C1&*O*&*C*&*C*&*O*&*C1=CC=CC=C1*&*C1=NCCN1&&&
*C&*O*&*C1=CC=C(*)C(*)=C1&*C*&*C1CCCN1*^*O*^*C*&*C&*O*&&&*C1=CC=C(*)C=C1&*N1C=NN=N1&&&
O=C(CSC1=NC=CN1C1=CC=C(F)C=C1)NCC1=CC=CC=C1&&&
CCC(C(=O)NC1=CC(OC)=C(C(C)=O)C=C1OC)C1=CC=CC=C1&&&
CC(O)C1NC(=O)C(C(C)O)NC(=O)C2CSC(=N2)C2=NC(CCCCC(N)=O)CN2C(=O)C(CC2=CC=C(O)C([N+](=O)[O-])=C2)NC1=O&&&
O=C(NC1=NC2=CC=CC=C2[NH]1)C1CC2C3=CC=CC4=C3C(=CN4CC3=CC=CC=C3)CC2N(CC2=CC=CC=C2)C1&&&
*C(=O)C=CC1=CC=C(OCCN2CCCCC2)C=C1&*C=C*&*C1=CC=C(*)C=C1&*O*&*C*&*C*&*N1CCCCC1&&&
CC(C)C(NC(=O)C1=CN=CC=N1)C(=O)NC(C)(C)C&&&
*C&*C*&*ON1C(=O)CSC1*&*C1=C(*)C(*)=CC=C1&*F&&*F&&
C=CCNC1=NC=CC(NC2=CC=C3[NH]C(C)=CC3=C2)=N1&&&
*C&*C(*)*&*C*&*OS(*)(=O)=O^*NC(*)=O^*C*&*C(*)*&*CC(C)C&*C*&&&*C1=CC=CC=C1^*NC(=O)O*&&*C*&*C1=CC=CC=C1&&&
CCCCCCN1C(C2=CC=C(F)C=C2F)=CN2C3=C(N=C12)[NH]C(N)=NC3=O&&&
*C&*N*&*C*&*C1=CN(*)N=C1*&*C1=CC=C2C=CC=CC2=C1&&*C1=CC=CS1&&
COC1=CC(C(=O)NCCCN2CCN(C3=CC=CC(C(F)(F)F)=C3)CC2)=CC(OC)=C1OC&&&
*C&*OC1=NN(*)C=C1*&*NC(*)=O&*C1=CC=C(*)C=C1^*C1=CC=CC=C1^*N&&&&&
O=C(C1=CC=CC=C1F)C1=NC(C2=CC=CC=C2F)=NC2=C1[NH]C=N2&&&
OC1=CC=CC(CSC2=NC3=CC=C(Cl)C=C3S2)=C1&&&
ClC1=CC=C(C2OCCC3=CC4=C(C=C32)OCO4)C(Cl)=C1&&&
*C&*NC(*)=O&*C(*)*&*C*&*C1=C[NH]C2=CC=CC=C12^*NC(*)=O&&*C(=O)N1C(*)CC2CCCCC21&*C(*)*&*C*&*C1CCCCC1^*C(*)(*)F&&*O&&*C*^*C*&*N
O=C(NCCCN1CCCC1)C1(O)CC2=CC=C(N3C=NC4=C(N5CCOCC5)N=CN=C43)C=C2C1&&&
*C1CCC2(S(*)(=O)=O)CC12&*C1CCC2CCC1N2*&*C(=O)O^*O&&&&
*C&*C(=O)N(*)*&*C*&*C(=O)NC1=NOC(*)=C1^*C*^*C&*C*&&&*C1=C[NH]C2=CC=CC=C12&&&
*C&*C*&*C*&*C*&*C*&*C*&*OC(*)=O&*C1=CC=C(*)C(*)=C1&*O&&*C*^*C=C(*)C&*C&&&
*N&*OC1=NC=C(*)C(*)=C1&*C1(*)CCC1&*C1=CC=C(*)N=C1^*C1=CC=C(*)N=C1^*C1=NC=CN1*&*S(*)(=O)=O&*C(*)(F)F&*C1CC1&*F&&&&&
*C(=O)O&*C1CSC2=C(C3=CC=CC=C3C=C2)N1*&*C1=CC=CC=C1&&&
CC1(C)CCC2(C)CCC3(C)C(=CCC4C5(C)CCC(=O)C(C)(C)C5CCC43C)C2C1&&&
*C&*C1=N[NH]C(*)=C1*&*C=NNC(*)=O&*C1=CC=NC=C1^*[N+](=O)[O-]&&&&
C1=C(CCCCCCCCCCCCCN2CCCC2)CCCC1&&&
COC1=CC=C(NC(=O)NCCCNC2=CC=NC3=CC(Cl)=CC=C23)C=C1&&&
*N&*C*&*C*&*C*&*C*&*C(*)*&*NC(*)=O&*C(*)*^*C(N)=O^*C*&&&*C1=C[NH]C2=CC=CC=C12^*NC(=O)O*&&*C*&*C1=CC=CC=C1&&&
*C&*OC(*)=O&*C1CC(*)(*)C23OC(*)(C)C(CC(*)C2(*)C1*)C3*&*C&&*O&*C&*OC(*)=O^*C1=CC=CO1^*C&&&*C(=O)O&*OC(*)=O^*C1=CC=CO1&&&
CCN1C(=O)C(=CC2=CC=C(C3=CC=CC(Cl)=C3)O2)SC1=S&&&
CCOC1C=CCC1NCC1=CC=C(F)C(Cl)=C1&&&
*C&*O*&*C1=CC=C(*)C(*)=C1&*C1=CC=C(*)C=C1&*NC(*)=O^*O*^*C1CCCCC1&*C&&&&&
CN(C)CC1=CC=CC=C1SC1=CC=CC(Cl)=C1N&&&
*C&*O*&*C1=CC=C(*)C(*)=C1&*C1=C(*)OC=N1&*NC(*)=O^*C^*C1=CC=C(*)C(*)=C1&&&*Cl&&*S(N)(=O)=O&&
*C&*O*&*C1=CC(=O)C(*)=C(*)C1=O&*C*&*C1=C(*)C2=C(C=C1)C(=O)C(*)=CN2*^*O*^*C&*C&&*C1OC(*)C(*)C(*)C1*&&*C*^*F^*OC(*)=O^*OC(*
*C&*C(*)C&*C1=CC=C(*)C=C1&*O*&*C*&*NC(*)=O&*C1=CC=CC=C1*&*O*&*C*&*C(=O)NC1=NC=C(*)C=C1*&*C(*)(F)F&*F^*Cl&&&&
S=C1NCCC2=C1[NH]C=N2&&&
C=CCN1C(=O)C2=C(CCCC2)C2=C(C)[NH]N=C21&&&
*C&*C*&*C1=CC=C(*)C=C1&*N1C(=O)C2C(C1=O)C1CSC2(*)C(=O)N1C1=CC=C(C)C=C1&*C&&&
*NC(*)=O&*C*&*C12CC3CC(CC(C3)C1)C2^*C(*)*&&*C1=CC=CC=C1&&*C(*)*^*C(=O)N1CCN(*)CC1&*C1=CC=CN=C1*^*C1=CC=C(*)C=C1^*C1=CC=C(
*C&*N(*)C&*C1=CC=C(*)C=C1&*C=C*&*C1=CC=C2C=CC=CC2=[N+]1*&*C&&&
O=C(NCC1(C2=CC=CC=C2Cl)CCNCC1)C1=CC=C(Cl)S1&&&
*C(=O)O&*C1=CC=C(*)C(*)=C1&*C*&*SC1=NC2=CC=CC=C2S1^*Cl&&&&
CCN1C(C2=C(C)ON=C2C2=C(Cl)SC(Cl)=C2)=N[NH]C1=S&&&
*C1=CC2=C(*)C=CC=C2N=C1&*O*&*C1CCN(*)CC1^*C1=CC=CS1^*C1CCCC1&&&&&
*C=C&*C*&*C1=CC=C2C(=C1)C=CC(=O)N2*&*C=NNC(*)=O&*C*&*NC(*)=O&*C*&*C*&*C*&*C(=O)O&&&
CCOC1=CC=C(NC(=O)CCCCCN2C(=O)C3=CC=CN3C3=CC=C(F)C=C32)C=C1&&&
*C&*C1=NC(*)C2=C(CN(NC(*)=O)CC2)N1&*C1=CC=C(*)C=C1&*Cl^*C1=C(*)OC=C1&&*C&&&
CC1=C(Br)C(C)=C(C2=CC(Br)=CC(Br)=C2O)C(Br)=C1C&&&
CN1N=NN=C1SCC(=O)NC1=CC=CC([N+](=O)[O-])=C1&&&
CC1=CN=C(CC(=O)NC2=CN=C3C(=C2)C=NN3CC2=CC=CC=C2)S1&&&
CCCS(=O)(=O)N1CCN(C2=C(F)C(F)=CC3=C2N=C(C2=C[NH]N=C2)N3C)C(CC)C1&&&
CS(=O)(=O)C1=CC=C(NC2=NC(C3=CC=CC=C3)=CS2)C=C1&&&
COC1=CC=CC2=C1C(=O)C1=C(O)C3=C(CC(O)(C(=O)CO)CC3OC3CC(NC(=O)OC(C)(C)C)C(O)C3OC)C(O)=C1C2=O&&&
*C&*C*&*C*&*C*&*C*&*C*&*C*&*N*&*C*&*C1=CC=C2C(=O)C3=C([NH]C2=C1)C(*)=CC=C3&*Cl&&&
CCOC(=O)C(CC)NC(=O)NC1=CC=C(OC2=CC=NC3=C2[NH]C(=O)[NH]3)C=C1&&&
O=C(C1=CC=CO1)N1CCN(S(=O)(=O)C2=CC=C(C3=CC(CN4CCOCC4)=C4C=CC=CC4=N3)S2)CC1&&&
CCCC(=O)OCC1OC(N2C=C(C)C3=C(OC)C=CC=C32)CC1OC(C)=O&&&
CC1=NC(*)C2=CC(C)=C(C=CC(C)C#CC3=CC=CC(O)=C3)C=C12&*C&&&
*C&*C*&*OC(*)=O&*C1=CC=CC=C1*&*NC(=O)N1CCC(*)CC1&*N1SC2=CC=CC=C2C1=O&&&
COC1=CC=C(N2CCN(CC3=CC=C(N(C)C)C=C3)CC2)C=C1NC(=O)C1=CC=C2[NH]C=NC2=C1&&&
*C&*C1=CC(*)=C2C3=C(CCN(*)C3)C(*)(C)OC2=C1&*C1=CC=C2C=CC=CC2=C1&&*O&*C*^*C*&*C*&*C*&*C*&*C1=CC=C2C=CC3=CC=CC4=CC=C1C2=C34
*C&*C*&*OC(*)=O&*C1=CC=CC(*)=C1&*O*&*C&&&
=C(CCCOC1=CC=C2N=CC=C(N)C2=C1)CCCC(C)C&&&
CC(C)(CS(=O)(=O)C1=CC=C(OC(F)(F)F)C=C1)C(=O)NO&&&
*C&*C1=CC(*)CC(*)(C)CC1&*C(=O)O&&*C&&
CCCCCC(O)CCCCCCCCCCC(=O)OCC1OC(N2C=NC3=C(N)N=CN=C32)C(O)C1O&&&
CC1=CC(C)=C(SC2=C(O)OC(C)(CCCC3=CC=C(O)C=C3)CC2=O)C(C)=C1&&&
C1=CC=C(CNC2=CC=C(OC3=CC=C4C=CC=CC4=C3)N=C2)C=C1&&&
*C&*C*&*C*&*NC(*)=O&*C1=CC=C(*)C=C1&*C*&*N(*)S(*)(=O)=O&*C1=CC=CC=C1*&*O*^*C^*C&&&&&
O=C1N=C(N2CCC3(CC2)OCCO3)SN1C1=CC=C([N+](=O)[O-])C=C1&&&
COC1=CC=CC(C2=C(C3=CC=NC=C3)[NH]C(SCC3=CC=C(C#N)C=C3)=C2)=C1&&&
O=C(NCCCN1C=CN=C1)C1=CC2=CC=CC(F)=C2[NH]1&&&
CC(C)(C)C1=CC=C(C2=NC=C(C(=O)NC3=CC=CC=C3C(=O)O)S2)C=C1&&&
CC(=O)C1=CC=CC(S(=O)(=O)N2CC3=CC=CC=C3N(CC3=CN(CC(=O)NC4CCCC4)N=N3)CC2CC(=O)NC2CCCC2)=C1&&&
CCN(CC)CCN1C(C)=CC(C(=O)O)=C1C&&&
CC1=NN(C2=CC=CC=C2)C2=C1C1C3=C4C=CC=C(OCCN(C)C)C4=CC=C3OCC1C(C1=CC=CC=C1)C2C1=CC=CC=C1&&&
CC1=NC(C)=C(C)C(N2CC3CCN(C(=O)C4=CC(F)=CC(F)=C4N4N=CC=N4)CC32)=N1&&&
COC1=CC=C(Br)C=C1S(=O)(=O)N1CCCC(C(=O)N2CCNC(=O)C2)C1&&&
*C(=N)N&*C1=CC=C(*)C(*)=C1&*C*&*C1=CC=C2C=CC(*)=CC2=C1^*C*^*C(=N)N&*C*&&&*C*&*N&&&
*C&*O*&*C1=CC=C2N=CC=C(*)C2=C1&*C(*)*&*C1=NN=NN1*&*C*^*C1CCN(*)CC1^*C1=CC=CN=C1&*N(*)C&&&*C&&&
CCCCP12=CC=C(C)C=C2CCC1&&&
CN1CCC23CC1CCC2N(C1=CC=C(F)C=N1)CC3&&&
*C1=CSC(N)=N1&*NC(=O)C(*)=NO&*C1CCCCC1&&&
*C&*C1=C(*)C(*)=CC=C1&*O*&*NC1=NC(*)=CC=N1^*C1=NC(*)=C2[NH]C(=O)N(*)C2=C1^*C*&*N*&*C1=CC=CC=C1&*C(*)C1CC1^*C&&*C1CC1&&&&&
O=C(NC1=CC2=CC=CC=C2C=C1O)C1=CC(C2=CC=C(O)C=C2)=NN1C1=CC=CC([N+](=O)[O-])=C1&&&
*C&*C*&*C*&*N(CCC)S(*)(=O)=O&*C1=CC=CC(*)=C1&*NC(*)=O&*C1=CC=C(*)C=C1&*C(*)(F)F&*F&&&
*C&*C1=NN(*)C2=C1CN(S(*)(=O)=O)CC2&*C1=CC=C(*)C=C1&*O*^*C*^*C*&*C(*)*&*C*&*O&*N1CCCC1&&*C*&&*C1CCN(*)CC1&*C1=C[NH]C2=NC=CC=C
CCCSC1=NC2=CN=C3C=CC(C#CCNC(=O)C4=CN=CN(CC5=CC=C(F)C(F)=C5)C4=O)=CC3=C2N1C1CCOC1&&&
COC(=O)C1=CC=CC=C1S(=O)(=O)NC(=S)NC1=CC=C(Cl)C=C1&&&
O=C1C2=C(N=C(S)N1CC1=CC=C(Cl)C=C1)N(C1=CC=C(Cl)C(Cl)=C1)C(=S)S2&&&
*C&*C*&*C*&*C=NNC1=NC(=O)C(*)=C(*)[NH]1&*O&&*C(*)C^*C&&&
CC(=NNC1=NC(C2=CC=C(Cl)C=C2)=CS1)SCC1=CC=C(N2CCOCC2)C=C1&&&
O=C(O)CCC1CCC2C(COC(=O)NC3=CC(Cl)=CC(Cl)=C3)OC(=O)N12&&&
*C&*C1=NC(=O)C2=C([NH]1)SC(*)=C2*&*C*&*OC(*)=O^*C^*C(*)*&&&*C&&*NC(*)=O^*C1=CC=C(*)O1&*[N+](=O)[O-]&&&
CCC(C)N1CCC2=CC3=C(C=C2C1)OCCN(O)C3=O&&&
CCC1=CC=C(S(=O)(=O)NC2CCC(C)CC2C(C)C2=CC=C(Cl)C=C2)C=C1&&&
*C=C&*O*&*C*&*C*&*C(=O)N(*)*&*C*&*C(=O)N1CCN(*)CC1^*C1=CC(*)=CC(*)=C1^*C1=CC=C(*)C=C1&*O*&*Cl&*C^*O*&&&&*C&&&
*C&*O*&*C1=CC(*)=C(*)C(*)=C1&*C(=O)NNC(=O)C1=NS(=O)(=O)C2=CC=CC=C2N1&&*O*^*C^*O*&&*C&&&
COC1=CC=C(C2=NN(C3=CC=C(S(N)(=O)=O)C=C3)C(=O)C=C2)C=C1[N+](=O)[O-]&&&
COC1=CN=C(C2=NN=C(C)O2)C=C1OCC1=CC=C(F)C=C1&&&
*C&*C(=O)N(*)*&*C*&*Cl^*C*&&*O*&*C1=CC=C2C(=C1)OC(=O)C1=C(*)C(*)=CC(*)=C12&*O&&*O&*O&&
*C&*C1=NC(*)C(*)C2=CC(*)=C(*)C=C12&*Cl&&*C(*)C^*C^*O&&&*O&&
*C(N)=O&*C1=CC=C[N+](*)=C1&*C*&*C1=CC=C(*)C=C1&*C1=CC=CC=C1&&&
*C&*C1=CC=C(*)C(*)=C1&*C&&*NC(*)=O^*C*&*C*&*C1=CC=C(*)C=C1&*Cl&&&
CCOC(=O)C1=C(CSC2=NC(C)=CC(C)=C2C#N)NC(=O)NC1C1=CC=C(C)C=C1&&&
*NC(*)=O&*C1=CC=C(*)C=C1&*NC1=NC(*)=C(*)C(N*)=N1^*C1=CC=CC=C1^*C1=CC=CC(*)=C1&&&*C(*)(F)F^*N*^*F&*C1=CC=C(*)C=C1^*Cl&&*O*&
*C&*O*&*C1=CC=C(*)C(*)=C1&*OC1=NC(*)=CC=C1*&*C^*C1=C(*)C(N)=NC=N1&*C*^*F&*C(*)(F)F&&&*F&&&
CC(=O)N1C(=NC2=CC=C(NC=CC(=O)C3=CC=CC=C3)C=C2)SC2=CC(Br)=CC=C21&&&
COCCOC(=O)C(C#N)=NNC1=CC=CC=C1&&&
CC1=CC=C(CS(=O)(=O)CC(=O)N2CCN(C3=CC=C(C(C)C)C=C3)CC2)C=C1&&&
CC1=CC(=O)OC2=CC(CN3CCSCC3)=C(O)C=C12&&&
COC(=O)C1=C(C)N(CC2=CC=C(C)C=C2)C(N2CCCC2)=N1&&&
CC1=CC=C(C2=CSC(NN=CC3=CC=C(O)C=C3)=N2)C=C1&&&
CCCNCC1=CC2=C(C(C3=CC=C4OCOC4=C3)=N1)N(CC1=CC=CC=C1)C1=CC=CC=C21&&&
*C&*C*&*O*&*C1=CC=C(*)C=C1&*NC1=NN=C(S*)S1&*C*&*C(=O)N1CCOCC1&&&
COC1=CC=C(C(C#N)(CCCN2CCC(C3=CC=CC=C3)CC2)C(C)C)C=C1OC&&&
*C&*C(*)=O&*C1=C(*)C=C2C(*)=C(*)OC2=C1&*C&&*O*^*C*^*C^*C(=O)O&&&&&
*C&*C(*)(C)C&*C(*)=O&*C*&*C1=NN(*)C2=C1CCN(*)C2&*C(*)(F)F&*F^*C1=CC=C(*)N=C1&&*C(*)(F)F&*F&&&
CCOC(=O)C1=C(NC(C2=CC=C(CC)C=C2)C2=CC=C(C)C=C2)[NH]C=N1&&&
*C&*NC1=NC(NS(*)(=O)=O)=NC(*)=C1*&*C1=CC=C(*)C=C1&*Cl^*C&&&*C1=CC=C(*)C=C1^*Cl&&&
CC1=CC=C(C)C(N2N=NN=C2SCCNS(=O)(=O)C2=CC=C(C)C=C2)=C1&&&
COC1=CC=C(C(=O)NC(=S)NCCC2=CC=C(O)C=C2)C=C1&&&
O=C(NC1=CC=C(Cl)C=N1)C1CCS(=O)(=O)C2CCCCN12&&&
*C&*C1=CN(*)C(=O)N(*)C1=O&*N1CCN(*)CC1&*C1=CC=C(*)C(*)=C1^*N^*Cl&&&&*C(*)(F)F^*F&&&
*OC(*)=O&*C*&*NC1=NS(=O)(=O)C2=CC(*)=CC=C2N1^*C*^*Cl&*C*&&&*C*&*N1CCOCC1&&&
*C&*C*&*C*&*C*&*C*&*C*&*C*&*C*&*C*&*C*&*C*&*C*&*C(*)*&*O&&*C(*)*^*O&&*C(*)*^*C*&*O^*NC(*)=O&&*C(*)*&*C*&*O^*NC(*)=O&&*C(*
*C&*O*&*C1=CC=C(*)C=C1&*SC1=NN=C(*)N1*&*C*&*C(*)=O^*C1=CC=CC=C1^*C1=CC=C(*)C=C1&&&*Br&&&
CN1CCC(NCC2=C(F)C=CC=C2Cl)(C2=CC=C(F)C=C2)CC1&&&
*NC(*)=O&*C*&*C1=CC=C(*)C=C1^*C1=CC=C2C(*)=C(*)C(=O)[NH]C2=C1^*F&*O&&&&*C*^*C1=CC=CC(*)=C1*&*Cl&&*Cl&&
COC1=NC(NCC2=CC=C(C3=CC=C(F)C=C3C3=N[NH]N=N3)C=C2)=NC(OC)=N1&&&
N=C1C(C2=CC=C(Cl)C=C2)=CC=CN1C(=O)CSC1=NN=C(C2=CC=CN=C2)O1&&&
*C=C1NC(=O)NC1=O&*C1=C[NH]C2=CC=CC=C12&&&
*C&*O*&*C*&*C1=CC=C2OC(*)=C(*)C2=C1&*NC(*)=O&*C*^*Br^*C1=CC=C(*)C=C1&&&*O*&*C&&&
*C&*C1=CC=CC(*)=C1&*C1=NN(*)C(=O)C2=CC=CC=C12&*C*&*NC(*)=O&*C1=CC=C2OC(*)=C(*)C2=C1&*C&&*C&&
COC1=CC(C=CC(=O)NC2=CC=CC(C(=O)N3CCOCC3)=C2)=CC(OC)=C1OC&&&
O=C(C1=NC(S(=O)(=O)CC2=CC=C(Cl)C=C2)=C[NH]1)N1CCOCC1&&&
*C&*O*&*C1=CC=C(*)C=C1&*C*&*NC(*)=O&*C*&*S*&*C(*)*&*NC(*)=O&*C1=CC=C(*)C=C1^*C1=CC=CN=C1^*F&&&&&
*C&*O*&*C1=CC(*)=C(*)C(*)=C1&*OC(*)=O&*C1=CC=CC=C1*^*O*^*Cl&*C^*O*&&&&*C&&&
O=C(NN=CC1=CC=C(OCC2=CN(COC(=O)C(=O)O)N=N2)C=C1)C(=O)NC1=CC=CC=C1&&&
*C&*C=C(*)*&*C&&*OC(*)=O^*C1COC(*)C(*)C1*&*O&&*O&*O&&
CCC1=C(CC(C)C(=O)O)C=CC2=C1[NH]C(=O)C(O)=N2&&&
CCN(CC)C(=O)C1=CSC=C1C1=CC=CC(Cl)=C1&&&
*C&*C1=CC=C(*)C=C1&*C*&*C1CCN(*)CC1&*C1CN(*)CCN1*&*C*&*C1=CC=C2C=CC=CC2=C1^*C*&&*C*&*O&&&
*C1=CC=C2OC(=O)C(*)=CC2=C1&*C(*)(F)F&*F^*C*&&*N1C(=O)C2=CC=CC=C2C1=O&&&
CC(=O)N(CCN(C)C)C1=CC2=C(C=C1NC(=O)C1=CC=C([N+](=O)[O-])C=C1Cl)N=C(C1=CC=C(Cl)C=C1)[NH]2&&&
*C&*N(*)C&*C1CCC(*)CC1&*C1=CC2=C(C=C1*)N(*)C1=C(C(=O)[NH]S1)C2=O&*F&&*C1CC1&&
*NC(*)=O&*C*&*C1=CC=C(*)C(*)=C1^*C(=O)N1CCCC(*)C1^*F&*C1=CC=CC=N1&&*Cl&&&&
COC1=CC=CC(C2=C3C(NS(=O)(=O)C4=CC=C(Cl)C=C4)=NOC3=NC=C2)=C1&&&
CC1=CC=C(CCN=C(N)N)C=C1&&&
COC(=O)CCSC1=NC(=O)C2=C([NH]1)N(C1=CC=CS1)N=C2&&&
*C&*N(*)C&*C*&*C*&*C1=CC=C2N=C(*)N(*)C(=O)C2=C1&*O*&*C*^*C*^*C1=CC=CC=C1&*C1=CC=C(*)C=C1&&&*N*&*C*&*C1=CC=CC=N1&&&
*C1CN2C=CSC2=N1&*C*&*N1CCOCC1&&&
C=C1C(=O)OC2C1CCC(C)=CCCC1(C)OC21&&&
COC1=CC=C(C(=O)OCC(=O)N(C(C)C)C(C)C)C=C1OC&&&
*C1=CC=CN2C=CN=C12&*C*&*N1CC2CNCC(CC2)C1&&&
CCN1CCN(C(=O)C2=CC=C(CNS(=O)(=O)C3=CN(C)N=C3)O2)CC1&&&
*C=NNC(*)=O&*C1=C(*)C(=O)N(*)[NH]1&*C1=CC=CC=C1^*C1=CC=CN=C1&*C1=CC=CC=C1&&&&
*NC(*)=O&*C*&*SC1=NC=CN1*^*C*^*C*&*C(*)C1=CC=CC=C1&*C1=CC=CO1&*C1=CC=CC=C1&&&&&
*C&*NC(=O)O*&*C(*)*&*C&&*NC(*)=O^*C(*)*&*NC(*)=O&*C(*)*^*C(*)C^*C*&*C&*C1=CC=CC=C1^*C*&&&&*C(*)*&*O&&*C(*)*^*C*&*C1CCCCC1
O=C(COC(=O)C1C2CC3CC1CC(O)(C3)C2)NCC1=CC=CC=C1&&&
*C&*C1=NN(*)C(*)=C1&*C&&*C*^*C1=NN=C(*)O1&*C*&*O*&*C1=CC=CC=C1*&*F&&&
CCCC(=O)NCC(=O)NC1CCN(CCCC(=O)C2=CC=C(F)C=C2)CC1&&&
NCCCSC1=C2CCCCC2=NC2=C1C1=C(CCCC1)S2&&&
CCC(C)(NC(=O)C(CC1=CC=C(OC)C=C1)CP(=O)(OC1=CC=CC=C1)OC1=CC=CC=C1)C(=O)OCC1=CC=CC=C1&&&
*C&*O*&*C1=CC=C(*)C=C1&*OC1=NC(*)=NC=C1*&*C&&*C(=O)NC1=NC(*)=CS1^*C&&&
CN=C(N)C1=CC=C(N2N=C(C(C)(C)C)C=C2C(=O)NC2=CC=C3C(=C2)C=CN3C(=O)NC2=CC=CC(C(F)(F)F)=C2)N=C1&&&
*C&*C(*)C&*C(*)*&*NC(*)=O&*C1C2C(*)(C)C2(*)C1(*)Cl^*C(=O)C(=O)N1CCCCC1^*C&&&&*Cl&*Cl&&
CC(=NNC(O)=CC(=O)N1CCN(C2=CC=CC=C2)CC1)C1=CC=CC=C1&&&
*C&*C*&*O*&*C*&*C*&*C1=CC2=[N+]([O-])C(*)=C(*)[N+]([O-])=C2C=C1*&*C&&*C=NNC(*)=O^*C1=CC=CC(*)=C1^*O*^*Cl&*C*&&&*C&&&
*O&*C(*)*&*C*&*C1CCN(*)CC1^*C(*)(*)C1=CC=CC=C1^*C*&*O&*C(*)C1=CC=CC=C1&&*C1=CC=CC=C1^*C1=CC=CC=C1&&&&&
CC(NC(=O)CN(C)CC1=CC=CC(Cl)=C1)C1=CC=NC=C1&&&
O=C(Cl)C1=C(C2=CC=C(Cl)C=C2)N=C2C=C(Cl)C=CN12&&&
*C&*C(*)C&*C(=O)N1CC(=O)N(*)C2=CC=C(*)C=C2C1&*Br&&*C*^*C*&*C1=CC=CC=N1&&&
*C&*C(*)*&*C(=O)N(*)*&*C*^*N1CCN(*)CC1^*C1=CC=CC=C1^*C1=CC=C(*)C=C1^*C1=CC=CC=N1&&&*C(*)(F)F&&&*F&&&
*C&*C1=C(*)C2=CC=CC=C2C(*)=C1&*NS(*)(=O)=O&*C^*C1=CC=C(*)C=C1&&*C(*)(C)C&*C&&&
NC1=NC=NC2=C1N=CN2C1OC(CO)C(O)C1O&&&
*C&*OC(*)=O&*C*&*C1=NNC(=O)C1*&*N&&&
CC1=CC=C(C2=CC(C3=CC=CC=C3)=NC(N3CCOCC3)=N2)C=C1&&&
CC1=CC=CC(NC(=O)CN2CCN(CCOC3=CC=CC=C3)CC2)=C1C&&&
O=C(O)CC1=CC(Cl)=C(OC2=CC=CC(N(CC3=CC=C(F)C=C3)CC3=CC=C(F)C(F)=C3)=C2)C(Cl)=C1&&&
CC(C)CCC(C#N)NC(=O)C(C)NC(=O)C(CC(C)C)NC(=O)C1=CC=C(C=NNC(=O)C2=CC=C(N3CCOCC3)C=C2)C=C1&&&
COC1=CC=CC(C2=NC(CCCCCC(=O)NO)=CO2)=C1&&&
*NC(*)=O&*C*&*C*^*C1=C[NH]C2=C1C=CC=C2*^*C1=CC=CC=C1&*C1(*)CCNCC1&&&*O&&&
*C&*OC(*)=O&*C=C(*)*&*C&&*C1=CC=C(*)C(*)=C1^*OC(*)=O&*C^*OC(*)=O&&*C&&&
*C&*O*&*C1=CC=CC=C1*&*C*&*NC(=O)C(=O)N*&*C*&*C(*)*&*C1=CC=CN=C1&&*N1CCN(*)CC1^*C1=CC=C(*)C=C1&*F&&&
*C(=N)N&*C1=CC=C(*)C(*)=C1&*N*&*C1=CC=CC=C1*^*N1CCCCC1^*C*&&&*N*&*C*&*C1=CC=CC(*)=C1&*[N+](=O)[O-]&&&
*C&*C*&*C(*)*&*C1=CC=C(*)C(*)=C1&*F^*C1(*)CCNC1&*F^*O&&&&&
*C&*C*&*O*&*C1=CC=CC=C1*&*O*&*C*&*C*&*C(=O)NC1=NC2=CC=C(*)C=C2S1&*O*&*C&&&
CCOC(=O)C1=C(NC(=S)NC(C)C)S[NH]C1=O&&&
CC(=O)C1=CC=CC=C1OC1=NN2C=NN=C2C=C1&&&
COC1=CC=C(C(=O)NC2CN(C)CC2NC(=O)C2=NC=C(Cl)C=C2Cl)C2=CC(C(F)(F)F)=NN12&&&
CC1=NN(CC2CN(CC3=CSC=C3)CCO2)C(C)=C1&&&
*C&*O*&*C1=CC2=NC=CC(*)=C2C=C1*&*O*&*C1=CC=C(*)C(*)=C1^*O*^*NC(=O)N*&*C&*C1=NN(*)C(*)=C1*^*F&&*C&&&&*C1=CC=CC=C1&*C&&
*O&*C1=CC=C(*)C(*)=C1&*C=NN*&*C1=CC=CC(*)=C1^*O^*Cl&&&&&
CC1CCCCN1CCCNC(=O)C1=CC=C2SN=NC2=C1&&&
*C&*N1C(=O)C2=C(N=CN2*)N(*)C1=O&*C*&*C(=O)N(*)*^*C^*C*&&&*C(*)(F)F^*C*^*F&*C(*)CF&&&*F&&&
*C&*S(*)(=O)=O&*C1=CC=C(*)C=C1&*N1CCN(*)CC1&*C1=CC=C(*)C(*)=C1&*C(*)(F)F&*F^*C#N&&&&
*C&*O*&*C1CCCN(*)C1&*C*&*C1=CN(*)N=C1*&*C1=CC=CC=C1&&*C1=CC=CC(*)=C1^*Cl&&&
*C&*O*&*C1=CC=C(*)C=C1&*C1=CN(*)C(*)=N1&*C(=O)N1CCOCC1&&*C*^*C*&*C*&*N1CCOCC1&&&
*C&*O*&*C*&*C*&*C*&*OC(*)=O&*C1CC2CCC(C1*)N2*&*C1=CC=C(*)C=C1&*I^*C&&&&
CC(=O)OC1=C(Cl)C2=C(C(=O)OC2)C(OC(C)=O)=C1Cl&&&
*C&*O*&*C1=CC=C2[NH]C3=C(CCN4C(=O)C(*)CC(*)C34*)C2=C1&*C*&*NC(*)=O^*C(=O)N1CCOCC1^*C1CCCC1&&*C*&&*C*&*C1CCCC1&&&
COC1=CC(N2C(=O)NC3=C2[NH]C(=O)C2=CC=CC=C32)=CC=C1OCC(=O)O&&&
CCN1CCN(C(C)C2=C(C3=CC=C(F)C=C3)N(C3=CC=C(C(N)=O)C=C3)C3=C2OC(=O)C=C3)CC1&&&
COC1=CC=C(OC)C(C2=CC(=O)C3=CC(C)=C(C)C=C3O2)=C1F&&&
CNCCN1C(=O)NC2=CC(C3=CC=CN=C3)=CC=C2C1C1=CC=CC(OC)=C1&&&
*C=C&*C*&*O*&*C1C2CC3CC1CC(*)(C3)C2&*NC(=O)N(*)*&*C*&*C^*C1=CC=CC=C1*&&*O*&*C&&&
COC1=CC=C2CC3(CCC(C)CC3)C3(N=C(N)N(C)C3=O)C2=C1&&&
*C&*C1=CN(*)N=C1&*C*&*C1CN(*)CC2=C1N(*)C=N2&*C*&*N1C=CC=N1^*C&&&&
*C&*O*&*C1=CC=C(*)C=C1&*C*&*NC(*)=O&*C*&*N1C(=O)N(*)C2=CC=CC=C21&*C*&*C1=CC=CC=C1&&&
*C&*NC1=NC2=C(SN=C2*)S1&*C*&*NC(*)=O&*C1=CC=C2C=C(*)SC2=C1&*C*&*N*&*C*&*C*&*C*&*C*&*C*&*C*&*C*&*C*&*N&&&
*C&*C=C(*)*&*C(*)C&*C^*C(*)=O&&*C1=CC=C(*)C=C1&*O*&*C1=C(*)C(=O)C2=CC=CC=C2C1=O&*O*&*C1=CC=C(*)C=C1&*C(*)C&*C&&&
CCC1CCCCN1CCCNC(=O)C1=C2N=C(C)C=C(C(F)(F)F)N2N=C1&&&
S=C(NCCN1CCCC1)NC1=CC=C2C=CC=CC2=C1&&&
*C&*O*&*C1=CC=C2C=C(*)C(=O)OC2=C1&*NC(*)=O&*C(*)*&*C&&*Cl&&
CN1CCC2=C(C1)SC(NC(=O)C1=CC=CN=C1)=C2C(=O)C1=CC=C(Cl)C=C1&&&
CC(C)(C)C1=CC=C(C2=C[NH]N=C2C2CCN(CC(=O)NC3CCCC3)CC2)C=C1&&&
CS(=O)(=O)C1=CC(C2=CC3=CC=C(C(=O)NC4(C(=O)NCC5=CC=C(F)N=C5N5CCOCC5)CC4)C=C3O2)=CC=C1Cl&&&
*C#N&*C1=CC=C(*)C=C1&*C(=O)NC1=NC=C2C(=O)CC(*)CC2=N1&*C1=CC=CS1&&&
NC1=NC(CCl)=C(CO)N1CCCNC1=NC2=CC=CC=C2[NH]1&&&
*C1=CSC(NC(=N)N)=N1&*C1=CC=CC=C1&&&
*C(=O)N1CC(*)NC(=O)C2=CC(*)=CC=C21&*C(*)(F)F&*F^*C1=CC=C(*)C=C1&&*Cl^*Cl&&&&
COCC1CCCN1S(=O)(=O)C1=CSC(C(N)=O)=C1&&&
CC1=NC(C2=CC=C(F)C=C2)=C(C2=CC=NC(NC(=O)C3CCC(O)C3)=C2)S1&&&
*C1=CC2=CC=CC=C2OC1=O&*C*&*S*&*C1=CC=CC=C1&&&
*C&*C1=NN(*)C(*)=C1*&*C(=O)O&&*C1=CC=CC=C1&*Cl&&
O=C(NC(=S)NCC1=CC=NC=C1)C1=CC=CO1&&&
O=C(CN1C(=O)CSC2=CC=C(S(=O)(=O)N3CCCCC3)C=C21)NC1=CC=C(Cl)C(C(F)(F)F)=C1&&&
*C&*C*&*C(=O)N(*)*&*C*&*SC1=NC(*)=C(*)[NH]1^*C1CCS(=O)(=O)C1^*C1=CC=CC=C1&&&&*C1=CC=C(*)C=C1^*O*&*C&&&
NC1=CC=CC=C1NCC1=CC=C(C2=CC=CN=C2N2C(=O)C3=CC=CC=C3C2=O)C=C1&&&
*C1=C2C(*)C(*)C3(*)C(*)CC4OCC4(*)C3C(*)C(*)(CC1*)C2(*)C&*OC(*)=O&*C1=CC=CC=C1^*OC(*)=O&&*C*^*OC(*)=O^*C1=CC=CC=C1&*C1=CC=
*F&*C1=CC=C(*)C(*)=C1&*Cl&&*C=NN1C=CN=C1&&
CC(C)CC(N=C1C2=CC=C(O)C=C2NC(=O)C2=CC(CCNC3=CC=NC4=CC(Cl)=CC=C34)=CC=C12)C(=O)O&&&
CN1C(OCC2=CC=CC=C2)=CC(O)=C(C=NNC(=N)N)C1=O&&&
*C&*C(*)C&*C(*)(*)*&*NC(*)=O&*C*^*NC(*)=O^*C*&*C(*)*^*C(*)C^*C*&*C*&*C&*C(=O)O&*C1=CC=CC=C1^*C(*)*&&&&&&*O&&*C(*)*^*C*&*C
*C&*OP(=S)(N1CC1)N1CC2=CC=CC=C2C1=O&&&
C=CCN(CC1=CC=C2[NH]C(N)=NC(=O)C2=C1)C1=CC=C(C(=O)NC(CCC(=O)O)C(=O)O)C=C1&&&
O=C(CNC1=CC=C(OC2=CCCC2)C(Cl)=C1)NC1=CC=C([N+](=O)[O-])C=C1&&&
*C1CCC2=CC=CC=C2C1=O&*C1=CN(*)N=N1&*C*&*C*&*C1=NC2=CC=CC=C2[NH]1&&&
*NC(*)=O&*C(*)*&*C*^*C1=CC=CC=C1^*C1=CC=CC=C1^*C(=O)O&&&&&&
*S(N)(=O)=O&*C1=CC=C(*)C=C1&*C*&*C*&*NC(*)=O&*C1=CC=CC=C1*&*N*&*C1=CC=C2C(*)=C3C=CC=CC3=NC2=C1&*[N+](=O)[O-]&&&
CC1=CC2=C(C=C3CCC(C)(CNC(=O)OC(C)(C)C)CC3O2)C(=O)O1&&&
O=C(NCC(C1=CC=CS1)N1CCOCC1)C1=CN=CC(Br)=C1&&&
COC1=CC2=C(C=C1OC)C1=C(O2)C(=O)C(OC)=C(C(=O)OC2C=CCCC2)O1&&&
CC1=CC(C)=C(S(=O)(=O)N2CCCC(C(=O)N3CCC4(CC3)OCCO4)C2)C(C)=C1&&&
*C&*O*&*C1=CC=C(*)C=C1&*C(*)*&*NC(*)=O&*C1=CC=C(*)C=C1^*C1=CC2=CC=CC=C2N(*)C1=O^*C&*C1=CC=C(*)C=C1&&&*Cl&&&
CCOC(=O)CC(=O)C1CCN(C)CC1&&&
COC1=CC=C(N2N=CC=N2)C(C2=CC=C(CN3CC(CCO)OC3=O)C(F)=C2)=N1&&&
*C&*C1=CC2CC(C1)CC1(CC(*)CC(*)(C)C1)O2&*NC(*)=O&*C1CC=CC1^*C(*)C&&*C&&&
*C=C&*OC(*)=O&*C*&*C1OC(*)C(*)C(*)C1*&*O*&*C(*)*^*OC(*)=O^*C1CC(=O)C2=C(F)C=CC=C2O1&*C^*OC(*)=O&*C*&&*C^*OC(*)=O^*C*&&&*C
*C&*C*&*C1=CC=C2C(=C1)C(*)=CN2*&*C*&*C(=O)NC1=NC=C(*)C=C1*^*C(*)(F)F^*C*&*F&*C^*O*&&&&*C*&*C1=CC=C(*)N=C1&*C(=N)N&&&
O=C1CC(OC2=CC(Cl)=C(Cl)C=C2Cl)C(=O)N1CN1CCN(C2=CC=CC=N2)CC1&&&
CCCC1=NN(C)C2=C1[NH]C(C1=CC(S(=O)(=O)N3CCOCC3)=CC=C1OCC)=NC2=O&&&
*C&*C1=C(*)C(*)=CC=C1&*NC(*)=O&*C1CCCN(S(*)(=O)=O)C1^*C(*)=O^*C1=CC=C(*)C=C1&*C1=CC=C2OCCOC2=C1&*F&&&&&
*C&*C1=CN=C(*)S1&*C*&*N1CCOC2CN(*)CC2C1&*C*&*C1=CC=CN=C1&&&
COC1=CC(C)=C(S(=O)(=O)NCC2=CC=C3OCOC3=C2)C(C)=C1&&&
*C&*C*&*OC(*)=O&*C1=C(*)C(*)NC(=O)N1&*C*&*N(*)C^*C1=CC=CN=C1^*C&&&&&
*C&*C(=O)N1CCN(C2=NN=C(C3=NN(*)C(*)=C3*)O2)CC1&*C*&*C*^*C1=CC=C(*)C(*)=C1^*N1CCCCC1&*Cl^*C1=CC=C(*)C(*)=C1&&&*Cl^*Cl&&&&*Cl&&
*C&*O*&*C1=CC=C2C(*)=C[NH]C2=C1&*C=C*&*C(=O)NS(*)(=O)=O&*C1=CC=CC=C1*&*C&&&
*C&*C1=CC(=O)[NH]C(*)=C1*&*C&&*C*^*C*&*NC(*)=O&*C*&*O*&*C1=CC=CC=C1*&*C#N&&&
*C&*OC(=O)C1=NN(*)C2=CC=C(*)C=C12&*C1=CC=CC2=C1OC1=CC=CC=C1C2=O&&*NC(*)=O^*C*&*C(=O)N1CCN(*)CC1&*C&&&
*C(*)=O&*C*&*C1=CC=[N+](*)C=C1^*C1=CC=C(*)C=C1^*C*&*F&*C1=CC2=CC=CC=C2OC1=O&&&&&
*N1CCN(S(*)(=O)=O)CC1&*C1CCCCC1&&*C1=CC=C(*)N=N1^*N1C=CN=C1&&&
*C&*O*&*C1=CC(*)=C(*)C(*)=C1&*NC(*)=O&*C*^*O*^*C*&*C^*O*^*C1=NN(*)C(=O)C2=CC=CC=C12&&&*C&*C1=CC=CC=C1&&&&&
*C&*C1=CC=C2C(=C1)OC(*)C(*)CN(*)S2(=O)=O&*C(*)*&*C^*C1=CC=C(*)C=C1&*C*^*Cl^*C*^*O&&&*N(*)*&&&*C&&*C*^*C1=CC=CC=C1&&&
*C&*O*&*C1=CC=C(*)C(*)=C1&*NS(*)(=O)=O&*C1=CC=CC(*)=C1^*N1CCOCC1^*NC(*)=O&&&*C&&&
*C&*C1=CC=CC(*)=C1&*C*&*C=C*&*C1=CC(*)=C2C(=O)C3C(=O)C4=CC=CC=C4C(=O)C3SC2=C1&*O&&&
*C&*C(*)C&*C(*)*&*NC(=O)N1C2=CC=CC=C2CC1*&*C(=O)O^*C(*)=O&&*C(*)(F)F&*F&&&
*C&*O*&*C1=CC=C(*)C(*)=C1&*NC(*)=O&*C1CC2(*)CCCC2O1^*O*^*C&*C&&&&&
CC1=CSC(NC2=NC(Cl)=NC(NC(C)C3CC3)=N2)=C1&&&
*C#N&*C1=CC=CC(*)=C1&*C1=CC=C(*)S1&*C*&*NC1=NN(*)CCC1&*C1=CC=C(*)C=C1&*C1CNCC(=O)N1*&*C1=CC=C(*)C=C1&*Cl&&&
*C&*C1=NN2C(N)=N[N+]3=C(*)N(*)N=C3C2=N1&*C*&*C*^*C*^*C1=CC=CC=C1&*C1=CC=CC=C1&&&&&
COC1=CC2=C(C=C1OC)C(=O)N(CC1=CC=C(C=C3SC(=S)N(C(C(=O)O)C(C)C)C3=O)C=C1)C=N2&&&
*C&*C1=CC=CC=C1*&*C*&*C1CCCN(*)C1&*C*&*N*&*C1=CSC(*)=C1&*NC(*)=O&*C1=CC=C2OC(*)(C)CCC2=C1&*C&&&
CC1=NC=CN1C1CCCC2=CC=C(NC3=NC=C(C(F)(F)F)C=C3Cl)C=C21&&&
*OC(*)=O&*C1=CC=CC=C1&&*C1=CC(*)=C2C(=O)C3=C(*)C=CC=C3C(*)C2=C1^*O&&*O&*O&&
COCCN(C)CC1=CC(OC)=C2C=CC=CC2=N1&&&
COC1=CC=C(S(=O)(=O)N2CCN(C(=O)CN3CCN(C(=O)CC4=CC=C(Cl)C=C4)CC3)CC2)C=C1&&&
CN1CCN(C(=O)C2=CC(C3=CC=CC=C3)=NN2C)CC1&&&
ClC1=CC=C(C2=C(NC3CCCCC3)N3C=CSC3=N2)C(Cl)=C1&&&
OCC(O)COC(C1=CC=C(Cl)C=C1)(C1=CC=CC=C1)C1=CC=CC(OCC2=CC=C3C(Cl)=CC(Cl)=CC3=N2)=C1&&&
*C&*O*&*C1=CC=CC=C1*&*C=C*&*C*&*C*&*C*&*N1CCCN(CCC=CC2=CC=CC=C2OC)CCN(CCCC2=CC=CC=C2OC)CC1&&&
CCCC1NCC2=CC(O)=C(O)C=C2O1&&&
O=C(COC(=O)C1=CC(S(=O)(=O)N2CCOCC2)=CC=C1F)NC1=CC=CC([N+](=O)[O-])=C1&&&
*C&*C1=NOC(*)=C1*&*C1=CC=CC=C1&&*C*^*O*&*C1=CC(*)=C(*)C(*)=C1&*F&&*C1=CC=C2C(=C1)N=C(*)N2*^*C(=O)O^*C&*C1CCCCC1&&&&
CCOC(=O)N1CCN(S(=O)(=O)NCCC(=O)NCC2CCCO2)CC1&&&
*C(=O)O&*C1(*)CCCS1(=O)=O&*C1=CC=CC=C1&&&
*F&*C1=CC=CC(*)=C1&*C*&*N*&*C*&*C1=CC=CN1C1=NN=C(N2CCC(*)CC2)S1&*C1=C[NH]C(*)=N1&*C1=CC=CC=C1&&&
*C&*C(*)C&*N1C(=N)NC(*)(*)C1=O&*C1=CC=CC(*)=C1&*C1=CC=CC(*)=C1^*C*^*C#N&*C1CC1&&&&&
*C&*C1=CC=CC(*)=C1&*NC(=O)N(*)*&*C*&*C1=CC=CC=C1^*C1=CC=C(*)C=C1&&*O*&*C1=CC=CC=C1&&&
*C&*C(*)(C)C&*C*&*C1=C[NH]C=N1&&&
*C&*O*&*C1=CC=C(*)C=C1&*C*&*N1CCC2(CCC(*)O2)OC1=O&*C*&*O*&*C1=CC=CC(*)=C1&*C&&&
*C&*C1=CC(=O)N(*)C2=CC=CC=C12&*N*&*C1=CC=C(*)C=C1&*C(*)(F)F&*F&&&
O=C1NC2=C(C(=O)N1)C1=C(CN(CCCCO)CC1)S2&&&
*NC(*)=O&*C*&*N1C(=O)OC2=CC=CC=C21^*C1=CC=C(*)C=C1&&*S(=O)(=O)N1CCCC1&&&
CC(C)(C)NC(=O)CCC1=C(C(C)(C)C)[NH]C2=CC=C(F)C=C12&&&
CC(C)C1=CC=C(S(=O)(=O)NCC2=CC=CN=C2)C=C1&&&
*C&*O*&*C1=CC=C(*)C(*)=C1&*C*&*C(=O)N1CCC(*)CC1^*O*^*C(*)(F)F&*C&*F&&&&&
CC1=CC=CC2=C1C(=O)N(C1=CC=C(C3=CC=C(S(=O)(=O)NCCN4CCCC4=O)C=C3)N=N1)[NH]2&&&
CC(C)C(=O)OC1CC(C(C)(C)NC(C)=O)=CC(CCl)(COC(=O)C=CC2=CC=C(O)C(O)=C2)C1C&&&
*C&*C(*)(C)C&*NC(*)=O&*C*&*C*&*C*&*NC(*)=O&*C1=CC=C(*)C=C1&*O&&&
*C&*C1CCCN(S(*)(=O)=O)C1&*NC(*)=O&*C1=CC=C(*)C=C1&*I&&&
*C&*N(*)C&*C*&*C*&*C*&*N1C2=CC=C3C=CC=CC3=C2C2=C3CNC(=O)C3=C3C4=CC=CC=C4N4C3=C21&&&
CN(CC1=CC=C(Cl)N=C1)C(=O)C1CCN(CC2=CN(C3=CC=C(F)C=C3)N=C2C2=CC=C(F)C=C2)CC1&&&
CN(C(=O)CC1=C[NH]C2=CC=CC=C12)C1CCN(CCC2(C3=CC=CC(F)=C3)CCN(C(=O)C3=C(Cl)C=CC=C3Cl)CC2)CC1&&&
COC(=O)C(CCCNC(=N)N)NC(=O)C(CC(C)C)NC(=O)OCC1=CC=CC=C1&&&
COC1=CC=C(C=CC2=CC(OC)=CC(O)=C2)C=C1&&&
*NC(*)=O&*C*&*N1CCCC1=O^*C1CCC2=CC=CC=C2C1&&&&
O=C(NC1=CC(C2=CN=C3C=CC(Cl)=CN23)=CN(CC2CC2)C1=O)N1CCC(N2C(=O)OCC3=CC=CC=C32)CC1&&&
COC1=CC=C(OC)C(N2C=C(C(=O)NN(CC(C)C)C3=CC=CC=C3)N=C2C2=CC=C(C)C=C2)=C1&&&
*C&*C1=CC=C(*)C=C1&*C(=O)NC1=NC2=CC=CC=C2N=C1N1CCN(S(*)(=O)=O)CC1&*C1=CC=C(*)C=C1&*Cl&&&
*C&*C(*)C&*O*&*C1CCC2C1OCCN2C(=O)C1=NC=N[NH]1&&&
*C&*C*&*C(*)*&*C*&*O^*NC1=NC(*)=C2N=CN(*)C2=N1&&*N*&*C1=CC=CC=C1^*C(*)C&&*C&&&
*C1=CC=C2OC(=O)C=C(*)C2=C1&*O&&*C1=CC=C(*)C=C1^*O&&&
COC1=CC2=C(OC3=CC=C(NC(=O)C4=CC=C(Br)C5=C4OC=C5)C=C3F)C=CN=C2C=C1OCCCN1CCOCC1&&&
*C&*C1=CC=CC=C1*&*N(*)*&*C*&*C(=O)O^*C*&&*C1=C(*)C2=C(C=C1)C(=O)CCO2&*N&&&
COC1=CC2=NC=NC(NC3=CC=CC(Br)=C3)=C2C=C1OC&&&
CN1CCN(C2=CC=C(N3CC(CN=C(N)N)OC3=O)C=C2F)CC1&&&
*C&*OC(*)=O&*C(*)*&*C*&*C1=CC=CC=C1^*NC(*)=O&&*C1=CC=C2C(=O)C3=CC=CC=C3COC2=C1*&*O&&&
CCOCC1C2=C(N=C3CCCCC31)ON=C2C1=CC=C(Cl)C=C1&&&
*C=C&*C*&*C1=CC2=CC3=C(C=C2[NH]C1=O)OCO3&&&
*C&*C(*)=C(*)*&*C1=CSC(*)=N1&*C1=CC=C(*)C=C1^*F^*C(=N)N&&*NC(*)=O&&*C1=CC=C(*)C=C1&*C1=CC=CC=C1*&*S(N)(=O)=O&&&
*C&*C*&*C(=O)N(*)CC&*C1=CC=C(*)C(*)=C1&*C(=O)N1CCN(*)CC1&*C1=CC=C(*)C(*)=C1^*F^*Cl&&&&*NC(*)=O^*C1=CC=C(*)N=C1&*Cl&&&
*C&*C1=C(*)N(*)C(=O)N(*)C1=O&*N&&*C(*)=O^*C*^*C^*OC(*)=O&&&*C*&*C(*)=O&*C1=CC=C(*)C(*)=C1&*Cl&&*F&&
*C&*C1=C(*)N(*)N=C1&*NC(*)=O&*C1C2CCC(C2)C1*^*C1=CC=CC=C1^*C(=O)O&&&&&
*C&*O*&*C*&*C*&*SC1=NC(*)=C2SC=CC2=N1&*N*&*C*&*C1=CC=C(*)C(*)=C1&*C&&*C&&
*C&*C1=CC=CC=C1*&*C(=O)N1CCC(*)CC1&*C*&*C*&*C1=NN=NN1*&*C1CCCCC1&&&
CN1CC(C=NNC2=NC(=O)C=C(C3=CC=CC=C3)[NH]2)=CC2=CC=CC=C21&&&
COC1=CC=CC2=C1C(=O)C1=C(O)C3=C(C=CC(C)(O)C3OC)C(O)=C1C2=O&&&
*C&*O*&*C1=CC=CC=C1*&*N1CCN(*)CC1&*C*&*C*&*C*&*C*&*NC(*)=O&*C1=CC=C2SC(*)=NC2=C1&*C&&&
NC1=CC=C(S(=O)(=O)NC2=NN=N[NH]2)C=C1&&&
*N&*C(*)*&*C*&*C*^*C(=O)O^*NC(*)=O&&&*C1=CC=C(*)C(*)=C1&*Br&&*N(*)CCCl^*C*&*C*&*Cl&&&
*C&*C(*)(C)C&*C*&*C(=O)N(*)*&*C*&*C1=CC=CC=C1^*C1=CC=C(*)C=C1&&*NC(*)=O&*C*&*C1=CC=CO1&&&
CC1=CC=C(NC(=O)NNC(=O)CNC(=O)C2=CC=CO2)C=C1C&&&
*C&*C(*)C&*C(*)*&*C*&*N*^*NC(=O)O*^*C(*)*&*C*&*C*&*C1=CC=CC=C1&*C1=CC=CC=C1^*NC(*)=O&&&&*C(*)*&*C*&*C1=CC=C(*)C=C1^*C(N)=
*C&*NC(*)=O&*C1=CC=C(*)C(*)=C1&*N(*)CCO&*C*^*Cl^*C*&&&*O&&&
*C&*O*&*C1=CC=CC=C1*&*C1=CN(*)N=C1N&*NC(*)=O&*C(*)*&*C^*C1=CC=CC=C1&&&&
*C&*OC(*)=O&*C1=CC=C(*)C=C1&*NC(*)=O&*C(*)*&*NC(*)=O&*C*^*C(*)C^*C1=CC=CC(*)=C1&*C&*I&&&&&
*C&*C*&*N1C(=O)C2=C(N=CN2C2OC(CO)C(O)C2O)N(*)C1=O&*C&&&
O=[N+]([O-])C1=CC(Cl)=CC(C(O)CN2C=CN=C2)=C1&&&
*P(=O)(O)O&*C(*)P(=O)(O)O&*N*&*C1=CC=C(*)C(*)=C1&*Cl&&*C(*)(F)F^*F&&&
*C(=O)N(*)C(=O)O&*C*&*C1=CC=C(*)S1^*C*^*C1=CC=CS1&*C1=CC=CC=C1&&&&&
O=C(CCCC1=CC=CC=C1)NC1=CC=C2N=CN=C(NC3=CC=CC=C3O)C2=C1&&&
CC1=NC2=C(CN(C(=O)C(C)N3C=C(O)N(C4CC4)C3=O)CC2)S1&&&
O=C(OC1=CC=C2OC(C3=CC=CC=C3)(C3=CC=CC=C3)OC2=C1)C1=CC=CO1&&&
*Cl&*C1=CC=CC(*)=C1*&*Cl&&*C*^*N*&*C*&*C*&*C*&*N*&*C1=CC=C2C(*)=CC=NC2=C1&*Cl&&&
O=C(NC1=NC2=CC=CC=C2N1CC1=CC=CC=C1)C1CCCCO1&&&
*C(=O)N1CCN(*)CC1&*C1=CC=NC=C1&&*C1=CC=C(*)N=N1^*N1CCOCC1&&&
*C&*C1=CC=C(*)C=C1&*C1=NC2=C(*)C=NN2C(*)=C1&*C(*)F&*F^*NC(*)=O&&*C1=CC=CN=C1&&&
COC1=CC=C(N2C(C)=CC(C=C3C(=O)NC(=S)NC3=O)=C2C)C=C1&&&
O=C(C=C(O)C1=CC=CS1)C1=CC=CC=C1&&&
*C&*C1=NN(*)C(*)=C1*&*C*&*C1=CC=C(*)C(*)=C1^*C^*F&&*C*&*Cl^*NC(=O)N(*)*&&&*C*&*C*^*C1CC1^*C*&&&*O&&&
CCCN(CC1=C(C)C2=CC(OC)=C(OC)C=C2C1=O)S(=O)(=O)C1=CC=CC=C1&&&
*[N+](=O)[O-]&*C1=CC=C(*)C=C1&*C1=NCCN1&&&
CC(=O)N1CCN(C2=CC=C(NS(C)(=O)=O)C=C2)CC1&&&
O=C(NCCCN1CCC(O)(C2=CC=C(Cl)C=C2)CC1)C1=CC=CC(F)=C1&&&
COC1=CC=C(Br)C=C1C(=O)NC1=NC(C2=CC=CC=C2)=N[NH]1&&&
*C&*O*&*C1=CC=C2C(*)=CC=C(*)C2=N1&*C1=NN2C(*)=NN=C2S1&*C(*)(F)F^*C(*)F^*F&*F&&&&&
*C1CCC(=NNC(N)=S)CC1&*S(*)(=O)=O&*C1=CC=C(*)C=C1&*Cl&&&
O=C(NC1=NN=C(COC2=CC=CC(C(F)(F)F)=C2)S1)C1COC2=CC=CC=C2O1&&&
CCCP(=O)(OCC)C(NC1=CC=C(C(F)(F)F)C=C1)C1=CC=CS1&&&
CCC(CC)NC(=O)C1=NOC(COC2=CC=CC=C2C(F)(F)F)=C1&&&
CC12CC(C3=COC=C3)OC1CCC13C(=O)OC(C4=COC=C4)(CCC12)C3O&&&
*C&*OC(*)=O&*C1=CC(*)=C(*)C(*)=C1&*S(=O)(=O)N1CCOCC1&&*C1=CC=CC=C1*^*C^*OC(*)=O&&*C&&&
*C(=O)N1C2CCC1C(*)C2&*C*&*O*^*C*^*C*&*O*&*C1=CC=CC=C1&*C1=CC=CC(*)=C1&&&*Cl&&&
O=C(NC1COC2=NC([N+](=O)[O-])=CN2C1)C1=NC=CS1&&&
*C&*C*&*C(*)*&*C&&*C1=NC2=CC=C3C(=C2C(*)=C1*)C=CN3*^*NC(*)=O&*C*^*O^*C1=CC=CC(*)=C1&&*C^*NS(*)(=O)=O&&&*C&&&
COC1=CC(C(=O)NN=CC2=CC(C3=CC=CC=C3)=NO2)=CC(OC)=C1OC&&&
*C&*C*&*C1=NN(*)C(*)=C1&*NC(=O)N*&*C1=CC=C(*)C=C1^*C*^*Cl&*C&&&&&
CC12CCCC3=CC(=C(O)C=C3)OC3CC4(CCC3(C)C=CC(=O)O4)OC3=C4C=C(C=O)OC4=CC(=C2)C1&&&
*C1=C2N=CN(*)C2=NC(N)=N1&*N&&*C*^*C*&*NC(*)=O&*C1=CC=C2C(*)=C3CCC4=CC=CC=C4C3=NC2=C1&*Cl&&&
*C&*C1=CC=C2C(=C1)C(*)=C(*)N2*&*C*&*N1CCCC1^*C1=CC=CO1&&&*C1=CC=CC=C1&&
N#CC1=C(C2=CC=C(C3=CC=CC=C3)C=C2)[NH]C(SCC2=CC=CC=C2)=NC1=O&&&
*C1CN2C(=O)NCC2C(*)C1*&*O&&*O&*O&&
*C&*C(*)*&*C(=O)N1CCC2(CC1)C(=O)NC1=CC=C(*)C=C12&*C(=O)NC1=NC2=CC(*)=CC=C2[NH]1^*C1=CC=C2N=CC=CC2=C1^*I&&&&&
CCC1=CC=C(NC2=NC(C)=CC(C3=CC=CC(Br)=C3)=N2)C=C1&&&
O=C1C(=CC2=CC=CC(OC3=CC=C(C(F)(F)F)C=C3)=C2)OC2=CC=CC=C12&&&
CC(=O)N1CCCN(C(=O)C2=NN(C3=CC=C(Cl)C=C3Cl)C(C3=CC=C(Cl)C=C3)=C2C)CC1&&&
CN(C)CC(O)COC1=CC=C2CC3N(CC4CC4)CCC45C2=C1OC4C(=O)CCC35O&&&
CC1=NC2=C(O1)C(=O)N(CCC1=CC=CC=C1)N=C2C&&&
*C&*C(*)(*)C&*C(=O)N1CCN(S(*)(=O)=O)CC1&*C1=CC=C2OCCCOC2=C1^*N1CCCCC1&&&&
CCCCCCCCCCCCCCCCCCOCCCOC(=O)COC(=O)C1=CC(O)=C(O)C(O)=C1&&&
N#CC1=C(F)C(F)=C2C(=C3SC(=O)[NH]S3)C3=NC4=CC=CC=C4N3C2=C1F&&&
COC1=CC=C2CCN(C3=NC(C(F)(F)F)=C(C(=O)O)C(C4=CC=NC=C4)=N3)CC2=C1&&&
*C&*O*&*C1=CC=C2OC(*)=CC2=C1&*C(*)=O&*C1=CC=CC(*)=C1&*Cl&&&
*NC(*)=O&*C*&*C1=CC=CS1^*C(*)*&&*C1=CC=C2OCOC2=C1&&*C1=NC2=CC=CC=C2N(*)C1=O^*C1=CC=C(*)O1&*C1=CC=C(*)C=C1&*F&&&
CCCCCCCCCC(=O)NC1=CC=C(C(=O)NN=C2[NH]C3=CC=CC=C3[NH]2)C=C1&&&
*C&*O*&*C1=CC=C(*)C(*)=C1&*C*&*C1=SC(N)=NC(N)=N1^*O&&&&
*C&*NC(=O)O*&*C(*)*&*C&&*C1=CC=C2OC(*)C(=O)NC2=C1^*C&&&
CCCCN1C=NC2=C1[NH]C(N)=NC2=S&&&
*C&*C1CCCC(*)C1*&*N1CCN(C2=NC=CN=C2C(=O)O)CC1&&*C&&
CCC(CO)NCC1=CC=CC(OCC2=CC=C(Cl)C=C2)=C1&&&
COC1OC(=O)C2=CC=C3C(Cl)=C(OC)C=CC3=C21&&&
CCCCC1=CC=CC(NC(=O)C(CC2=C[NH]C=N2)NC(=O)C(N)CCCN)=C1&&&
*C&*C(*)(C)C&*NN1C(=O)C(=C2SC(NC(*)=O)=NC2=O)C2=CC(*)=CC=C21&*C1=CC=CC=C1&&*C#N&&
*C&*C1=NC2=C(C(*)=C(*)S2)C(*)=C1*&*C&&*C1=CC=C(*)C=C1^*O^*C*&&*C(*)=O^*C^*C1=CC=CC=C1&&&&&
*C&*OC(*)=O&*C1=C(*)C=C(*)C(*)=C1&*N*&*C*^*O*^*C1=CC=C(*)C=C1&*C^*O*^*O&&&*C&&&&&
O=[N+]([O-])C1=CC=C2N=C(C3=CC=CC=C3)C=CC2=C1&&&
CCN(CC)C(=O)C(CCCN=C(C)N)NC(=O)CC1=CC=C(NS(C)(=O)=O)C(OCC(F)(F)F)=C1&&&
CC1=CC=C(N)C=C1NC1=CC(=O)[NH]C(O)=N1&&&
N#CC1=CC=C2C=CN(S(=O)(=O)C3=CC=C(F)C=C3)C(=O)C2=C1&&&
*O&*C*&*C1=N[NH]C(=S)N1*&*C1=CC=CC(*)=C1&*Cl&&&
CN(C)CCNC(=O)C1=CC=C2C(=N=C3C(C(=O)NC4=CC=CC(Cl)=C4)=CC=CN32)C1=N&&&
*C&*O*&*C1=CC=C(*)C(*)=C1&*O*&*C^*C(=O)N1CCCC(*)(*)C1&&*C*&*O^*C*&&*C1=CC=C(*)O1&*C&&&
*C&*S*&*C1=CC=CC(*)=C1&*NC(=S)N(*)*&*C*&*C(=O)N(*)*^*C*^*C&*C1=CC=CC=C1&&*C1=CC=CN=C1&&&&
*NC(*)=O&*C(*)*&*C*^*C1=CC=CN=C1^*C1=C[NH]C2=CC=CC=C12^*OC(*)=O&&&&*C*&*C1=CC=C(*)C=C1&*Br&&&
CCCN1CC(C(=O)NC2=CC=C(N3C=CC=N3)C=C2)CCC1=O&&&
*C&*S(*)(=O)=O&*C1=CC=C(*)C(*)=C1&*O&&*NC1=NN=C(S*)S1^*C*&*C1=CC=C2OCOC2=C1&&&
*C(=O)N1CCC2(CC1)CNC(N1CCCC1)=N2&*C1=CC=CN2C=CSC2=N1&&&
CS(=O)(=O)C1=CC=C(C2=NN(C3=CC=CC=C3)C=C2C=C2SC(=N)N(C3=CC=CC=C3)C2=O)C=C1&&&
*C&*C(=O)N(*)*&*C1=CC2=CC3=C(OC(*)(C)CC3)C(*)=C2OC1=O&*Cl^*C1CCS(=O)(=O)C1&*C&&&&
COC1=CC=C(C2=C(C=NNC3=CC=C([N+](=O)[O-])C=C3)N3CCSC3=N2)C=C1&&&
CCN1CC=C(C2=C[NH]C3=CC=C(F)C=C23)CC1&&&
*C&*C*&*N1C(=O)C(=O)N(*)C1=O&*C1=CC=C(*)N=C1&*C*&*O*&*C1=CC(*)=C(*)C(*)=C1&*F&&*Br&*F&&
*C&*S*&*C*&*C*&*C(*)*&*NC(*)=O&*C=C(*)*^*NC(*)=O^*O&*C*&&*C1=C(*)N(*)N=C1^*C1=CC=C(*)C=C1&*Cl&*C(*)(F)F&&*C^*F&&&&&
*C&*O*&*C1=CC2=C(C=C1*)C(=O)N1CCCC1C=N2&*O*&*C*&*C*&*C*&*C*&*C*&*C*&*C*&*C*&*N1CCN(*)CC1&*C1=CC2=CC3=C(C=C2C1=O)OCO3&&&
*C&*C1=CN(*)C(*)=N1&*C1=CC=CC(*)=C1&*O^*C1=CC=CC(*)=C1&&*F&&&
*C&*O*&*C1=C2OC3CC(*)C(*)C4C3(C=C(*)C2=C(*)C=C1)OC4(*)C&*O&&*C1CC(=O)C(*)C(=O)C1^*C1=CSC=C1^*C&&&*Br&*C&&
*C=C&*NC(*)=O&*C1=CC2=NC=NC(*)=C2C=C1*&*N*&*C1=CC=C(*)C(*)=C1^*O*^*Br&*C*&&*F^*C*&&&*NC(=O)O*&*C(*)(C)C&*C&&&
*C&*O*&*C1=CC2=NC=NC(*)=C2C=C1*&*SC1=NN=C(*)O1&*C*^*O*^*NC(*)=O&*C&*C1=CC=C(*)C(*)=C1&&&*C&&*C&&
CC(C)OC1=CC(C2C3=C(CC(C)(C)CC3=O)OC(=N)C2C#N)=CC(Br)=C1O&&&
*C&*OC(*)=O&*C=C*&*C1=CC=CC(*)=C1&*N(*)S(*)(=O)=O&*C*&*C(*)*^*C1=CC=CC=C1^*C&&&&*N(*)*^*C*&*C(*)C^*C*^*C&*C(*)*&&&*O&&*C(
*C1=C(*)C=C2C(=C1)N(*)C1=C(C(N)=NC=N1)C2(*)*&*C1=CC=CC=N1&&*C1=CC=C(*)C=C1^*Cl^*C*&&*C1=CC=CC=N1^*C*&&*C1=CC=C(*)C=C1^*Cl^*
*C&*C1=CC2=C(C(*)=C1)N(*)C1=C(C(=O)[NH]S1)C2=O&*N1CCN(*)CC1&*C^*C*&&*C1=CC=CC(*)=C1&*F&&&
CCCCCCCCCCCCCCCCCC(=O)NCCCC(N)C(=O)NC(C)C(=O)NC(CCCCCCCCC)C(=O)NC(CCC(=O)O)C(=O)NC(C)C(=O)NC(CCC(=O)O)C(=O)NC(C)C(=O)O&&&
*C&*C*&*C*&*C*&*N(*)CCCC&*C*&*C1=C(*)C(*)=C2C(*)=CC(=O)OC2=C1&*O&&*C&*C&&
*C&*C*&*C*&*C*&*C(=O)N1CCCCC12CCN(*)C2&*C*&*C1=CC=CC=C1*&*F&&&
NC1=CN=CC2=C1N=NN2C1OC(CNCCCCNC(=O)C2=CC=CC=C2)C(O)C1O&&&
COC1C=COC2(C)OC3=C(C)C(O)=C4C(O)=C(C=C(OCC(=O)N(C)C5CCN(C)CC5)C4=C3C2=O)NC(=O)C(C)=CC=CC(C)C(O)C(C)C(OC(C)=O)C1C&&&
CN(C)CCNC(=O)C1=CC=C2C(=C1)C(=O)C1=CC(C(=O)NCCN(C)C)=CC=C12&&&
CN1OC(C2=CC=C(CNS(=O)(=O)C3=CC=C(Br)C=C3)C=C2)C(O)C(O)C1O&&&
C=CCNC(=O)CSC1=CC=C(NC(=O)C2=COCCO2)C=C1&&&
COC(=O)C(C)=C1CC(CC(C)=O)C2C(=CC(O)C3C2CCC2(C)C(O)CCC32)C1=O&&&
*C&*C1=CC=CC=C1*&*NC(=O)N*&*C1=CC=C(*)C=C1&*OS(*)(=O)=O&*C(*)(C)C&*C&&&
*C&*C1=CC=C2C(=C1)CC1CC3(CN21)C(=O)NC1=NC=CC=C13&&&
N#CC1=CC=CC(NC2=NC=CC(C3=CC=C(NC(=O)C4CCC5=CC=CC=C5C4)C=C3)=N2)=C1&&&
*NC(*)=O&*C*&*S*^*C1=CC=C(*)C=C1^*C1=C(*)SN=N1&*C(*)(F)F&*C1=CC(F)=NC(*)=C1&*F&*C(*)(F)F&&&*F&&&
COC1=CC=C(C2=C(C3=CC=CC([N+](=O)[O-])=C3)C3=NC=CN3C(NCCN3CCOCC3)=N2)C=C1&&&
CC1=NN=C(SCC(=O)NC2CCCCCC2)N1N=CC1=CC=C(Br)O1&&&
CC1=CC=CC(NC2=NN=C(C3=C(C)N(C)N=C3C)C3=CC=C(C4=CN=CN4C)C=C23)=C1&&&
*C&*C*&*OC(*)=O&*C1=CC=CC=C1*&*NNS(*)(=O)=O&*C1=CC=C(*)S1&*Cl&&&
*C&*O*&*C1=CC=C2C=C3C4=CC5=C(C=C4CC[N+]3=CC2=C1*)OCO5&*O*&*C*&*C*&*C*&*C*&*C*&*OC(*)=O&*C1=CC=C2C(=C1)C1=CC=CC=C1N2*&*C*&*C*
CCOC(=O)C(O)=CC(=O)C1=CN(CC2=CC=C(Br)C=C2)C2=CC=CC=C2C1=O&&&
CC(NC(=O)N(C)C1=CN(C)N=C1)C1=CC=C2OCCOC2=C1&&&
CC1=CC=CC(N2N=CC3=C2N=C2CCN(C(=O)C4=CC5=CC=CC=C5OC4)CC2C3C2=CC=C(Cl)C=C2)=C1&&&
*N&*C*&*C1=CC=C2C=C(*)C=CC2=C1&*C1=CC=CC(*)=C1&*NC(*)=O&*C(*)C1=CC=CC=C1&*C1=CC=CC=C1&&&
CC12CCC(O)CC1=CCC1C2CCC2(C)C(OC(=O)C3=CC=CC=C3)CCC12&&&
*C&*O*&*C1=CC=CC=C1*&*C1=CC=CC(*)=C1&*NC(*)=O&*OC1=NC(*)=CC=C1&*C*&*C*&*O&&&
CCCN1C(SCC(=O)NCC2=CC=C(F)C=C2)=NC2=CC=CC=C21&&&
CCC1=CC=CC(CC)=C1OC(=O)C1=CC=CC=C1OCC(=O)NC(CC1=CC=CC=C1)C(O)CC(=O)NC(CC1=CC=CC=C1)C(=O)NC(C)(C)C(=O)N(C)C(CC&&&
O=C(NC1=CC=C(Cl)C(Cl)=C1)C1=CC=C(C2=CC=C3C=CC=CC3=N2)S1&&&
*C&*N(*)C&*C*&*C*&*C(=O)N(*)*&*C1=CC=C(*)C(*)=C1&*C(*)(F)F^*C1=CC=CC=C1^*F^*C(*)(F)F&&&&*F&&&
*C&*C1=CC=CC(*)=C1&*C(=O)N(*)*&*C&&*C*^*C1=C(*)C=C(*)C(*)=C1&*Cl&&*N&*O&&
*C&*O*&*C1=CC=CC(*)=C1&*NC(*)=O&*C(*)*&*C&&*C1=NC2=CC=CC=C2N1*^*C*&*C1=CC=CC=C1&&&
C=CCOC(=O)C12OC(C)(C)C(C(=O)C(OC(=O)C3=CC=CC=C3)C1O)C2C(=O)OCC=C&&&
*C&*C*&*C(*)*&*OC(*)=O&*C1=NC2=NC=CC=C2C(*)=C1^*C1=CC=CC=C1*^*C&*O*&&&*C&&&
CC(NC(=O)C(CCCCN)[N-][N+]#N)C1=CC=CC=C1&&&
COC1=CC2=C(C=C1C)N(C)C=C2C=C1SC(=S)N(C(CC2=CC=CC=C2)C(=O)O)C1=O&&&
*C&*C*&*N*&*C*&*C*&*O*&*C1=CC=C2C(*)=CC(=O)OC2=C1&*C1=CC=C(*)C=C1&*O*&*C&&&
COC1=CC(C(N)=O)=CC=C1N1CCN(CCC(CN2C(=O)N(C)CC2CC2=CC=C(O)C=C2)C2=CC=CC(NC(=O)OC3CCOC3)=C2)CC1&&&
COC1=CC=C2C(=C1)C(NC1=CC=CC=N1)=C(C(=O)NC1=CC=C(Cl)C=N1)N2C&&&
C=CC=C(C)C(=O)OC&&&
*C&*C*&*OC(*)=O&*C1=C(*)C(*)=C(*)[NH]1&*C&&*NC(*)=O^*C*^*C^*C(*)C1=CC=CC=C1&&&*C1=CC=CC=C1&&&
CC(C)NC(=O)C1=CC=C(N2CCN(CC(O)(CN3C=NC=N3)C3=CC=C(F)C=C3F)CC2)C([N+](=O)[O-])=C1&&&
*C&*N1CCN(*)CC1&*C1=CC=C2C(=C1)S(=O)(=O)C(*)CN2*&*C*&*NC(*)=O^*C*^*C*&*C1=CC=CC=C1*&*C1=CC=CC=C1&*F&&&&&
*C&*O*&*C1=CC=C(*)C=C1&*OC1=NC2=C(C(*)=NO2)C(*)=C1*&*C&&*C&*C*^*C1=CC=C(*)C=C1&*F&&&
*C(=O)NN&*C*&*C*&*C(=O)NC1=N[NH]C2=CC=CC=C12&&&
*C&*O*&*C1=CC=C2C(=C1)S=[N+]2*&*C*&*C(*)*&*P(=O)([O-])O&&*P(=O)(O)O&&
CCC(=NNC(=O)C1=CC=C(C)C=C1)C1=CC=CC([N+](=O)[O-])=C1&&&
COCC1=CC(C(C)N2CCCC2C)=CC=C1C#CC1=CC=C(C#CC2=CC=C(OC)C(C(C)C#CC&&&
*C&*C1=CC=C(*)C=C1&*NC(*)=O&*C*&*OC(*)=O&*C*&*C1CCCCC1=O&&&
COC1CC2=CC=CC=C2C2(CNC(=O)C3=C2C=CN3C)O1&&&
*C&*C1=CCC2C(*)(C)CCCC2(*)C1*&*C&&*C&*C*^*C1=CC(*)=C2OC(*)(*)C=CC2=C1&*O&&*C1=CC(*)=CC(*)=C1^*O^*C*&*O^*C(=O)O&&&&&
*C&*C*&*OC(=O)N1CCN(C(*)=O)CC1&*C1=CC(*)=C2C(*)=C(*)SC2=N1&*C&&*C&*NC(*)=O^*C*&*C1=CC=CS1&&&
*C&*C*&*NC(=S)N*&*C*&*C1=CC=C2C(=C1)CCCN2*&*F&&&
CC1=CC(N(C2=CC=C(O)C=C2)C2CCN(C(=O)C3=NN(C4=CC=C(Cl)C=C4Cl)C(C(N)=O)=C3)CC2)=CC=C1C(C)C&&&
CCCC1=C(C(=O)NC2=CC=CC=C2)C(C)=NN1C1=CC=CC=C1Cl&&&
*C&*O*&*C1=CC=C(*)C=C1&*C*&*C*&*NC(*)=O&*C(*)*&*NC(*)=O&*C*^*C(*)C^*C1=CC=NC(*)=C1&*C&*N(*)C&&&*C&&&
*C&*C*&*C*&*C*&*C*&*C*&*C=C*&*C*&*C*&*C*&*C=C*&*C*&*C=C*&*C*&*C*&*C*&*NC(*)=O&*C1CCCCC1&&&
CC(C)N1C=C(C(=O)C2=CN=CC(NC(=O)CC3=CC=NC(N4C=NC(C(N)=O)=C4)=C3)=C2)C2=CN=CN=C21&&&
*C&*C*&*C1=CN2C(=N1)C(N(*)CC)=NS(=O)(=O)N2*&*C*&*C1CC1^*C1=CC=C(*)C=C1&&*[N+](=O)[O-]&&&
CC1=CC=C(C=CC2=NC=CC(NC3=CC=C(O)C(C(=O)O)=C3)=N2)O1&&&
CN1CCCC1=NC(=O)NC1=CC=CC=C1&&&
N#CC(=C(NC(=O)C1=CC=CC=C1)N1CCCCC1)C(N)=O&&&
CC(=O)NC(CC1=C[NH]C2=CC=CC=C12)C(=O)N1CCCC12CCCCC2&&&
OC1=CC(O)=CC(CCC2CCCCC2NCC2=CC=CC=C2)=C1&&&
CCCCN(CC)C(=O)CC1=CC=C2C=CC=CC2=C1&&&
*C&*O*&*C1=CC=C(*)C=C1&*C*&*C1=C(*)C=C2C(=C1)N=C(*)N2*&*C*&*O*^*Cl^*C(*)C&&*Cl^*C&&&&&
*C&*C*&*C*&*C*&*C*&*N1C(=N)N(*)C2=CC=CC=C21&*C*&*C(*)=O&*C1=CC=C(*)C(*)=C1&*F&&*C&&
COC1=CC=C(C2=NN3C=CC(C4=CC=NC=C4)=NC3=C2)C=C1OC&&&
*C&*O*&*C1=CC=CC=C1*&*NC(*)=O&*C*&*C(=O)N(*)*&*C&&*C=C*^*C1=CC=C(*)C(*)=C1&*O*&*C^*O*&&*C&&&
*C&*C1=NOC(*)=C1*&*C&&*C(=O)N1CCCC(*)C1^*C1=CC=CC=N1&&&
*C&*C1=CC=C(*)C=C1&*S(*)(=O)=O&*C1=NC(*)=C(*)O1&*C(*)(F)F&*F^*C1=CC=CC=C1&&&&
NC(CCCCCCCCCCCC(=O)OCOC(=O)C1=CC(C(=O)O)C2C(N)C(=O)N2C1O)C(=O)OCOC(=O)C1=CC(=O)C(O)=CN1O&&&
*C&*C*&*OC1=NC=NC2=C1C=CN2*&*C1OC(*)C(*)(F)C1*&*C*&*NC(*)=O^*F^*C1=CC=CC2=CC=CC=C12&&*F&&&&
*N&*C1=CC=C2C(*)=CC=NC2=C1&*Cl&&&
CCOC(=O)C1=C(C2=CC=C(SC)C=C2)C2(CCCCC2)NC(=S)N1&&&
*C&*C1=CC=C(*)C=C1&*N1CCN(*)CC1&*C(=O)N1CCCC(*)C1&*C1=CC=CC=N1&&&
*C&*NC(=O)C1=NN(*)C=C1&*C*&*NC(*)=O&*C*&*C1=CC=CC(*)=C1*&*O*&*C^*O*&&*C&&&
CC1=CC=C(NN=C2C(=O)NC3=CC(C(F)(F)F)=CC(C(N)=O)=C23)C=C1&&&
*C&*C*&*O*&*C1=CC=C(*)C=C1&*N1CCN(*)CC1&*C*&*C1=CC=C(*)C(*)=C1&*O&&*O*^*C&&&
*C&*C*&*C*&*OC(*)=O&*C1=CC=C(*)C=C1&*C1=NN2C(*)=C3CCCCC3=NC2=C1&*C&&&
*C&*C(=O)N1C2=CC=C(*)C=C2C(*)CC1*&*C1CC1&&*NC(=O)N*^*C1=CC=CC(*)=C1^*C1=CC=CC=C1^*C(*)(F)F&&&*F&&&
NC(=O)CC(NC1=NC(C2=CC=C3C=CC=CC3=C2)=NC2=C1C(=O)CCC2)C1=CC=CC(F)=C1&&&
FC1=CC=C(C2=C[NH]N=C2C2=CC=NC=C2)C=C1OC1CCCC1&&&
*C&*C*&*C(=O)N(*)*&*C&&*C*^*C*&*C*&*C*&*C*&*C*&*C*&*C*&*C*&*C*&*C*&*C*&*C*&*C*&*C*&*C*&*C*&*C*&*Cl&&&
*C&*C(*)(*)C&*C*&*O^*NC1=NC=CC(*)=N1&&*C1=CC2=C(C=C1*)N(*)C=C(*)C2=O&*F&&*C(=O)O&*C1CC1&&
COC1=CC=C(C2=NC3=CC=CC=C3S(=O)(=O)N2)C=C1S(=O)(=O)NCC1=CC=CS1&&&
*C&*OP(*)(=O)OC&*C*&*C(*)(*)*&*C&&*O&*C*^*Cl&&&
*C&*C1=CC=CC=C1*&*C(=O)NNC(*)=O&*C*&*C*&*N1C(=O)OC2=CC=CC=C21&&&
*C&*OC(*)=O&*C1=C2C=CC3C(CCC4(*)C(*)CCC34)C23CCC(=O)N13&*C&&*C1=CC=CC=C1&&
COC1=CC=C2C(CNC3=CC=C(C=CC(=O)NO)C=C3)=CC(=O)OC2=C1&&&
*C&*C1=N[NH]C(*)=N1&*C*&*NC(*)=O&*C(=O)N1CCCC(*)(*)C1&*C&&*C(*)C^*C&&&
CCC(C)C(NC(=O)C(CC1=CC=CC(C(=O)O)=C1)NC(C)=O)C(=O)NC(CO)CC1=CC=CC=C1&&&
*C1=NNC(=O)CC1&*C*&*SC1=NN=C(*)N1*&*C1CC1&&*C1CC1&&
O=C(CCC1=NN=C(O)[NH]C1=O)N1C=CC=N1&&&
O=C(O)CON1C(=O)C(=CC2=CC=C(OCCCOC3=CC=CC=C3)C=C2)SC1=S&&&
*C=C&*C*&*C1=C2C(*)=CN(*)C2=CC=C1&*C*&*CN1C2=CC=CC=C2C2=CC(CC=C)=CC=C21^*O*&&*C&&&
C=C1C(=O)N2C(C(=O)O)=NC3=C(CN)N=CN3C2=NC1=O&&&
*C&*C(*)C&*C1C2CC(=O)C(*)(O2)C1*&*NC(*)=O&*C*^*C1=CC=CC=C1^*C1=CC=C(*)C=C1&&&*C=C*&*C(=O)O&&&
*C(=O)NC1=NOC=C1&*C1=CC=C(*)C=C1&*NS(*)(=O)=O&*C1=CC=C2OCCOC2=C1&&&
CCN(CC)C(=O)C1=CC=CC(NC(=O)C=CC2=CC=CN2C)=C1&&&
*C1=CC=C2C(=O)C3=C(OC2=C1)N(*)N=C3&*C1=CC=CS1&&*C1=CC=CC=C1&&
*C&*C1CN(S(*)(=O)=O)CC(C)O1&*C1=CC=C(*)C=C1&*Cl&&&
*C&*C1=CN=C(N2CCN(*)CC2)C=C1*&*C=C*&*C(=O)NO^*I&&&&
*C&*O*&*SC1=NC2=CC(*)=CC=C2[NH]1&*C*&*C*&*C1CCCN(*)C1&*C(N)=O&&&
NC(=O)C1=CC=CC(C=NNC2=CN=C3C=CC=CC3=N2)=C1&&&
*C&*C(*)=O&*C1=CC=C(*)C=C1&*NC(=O)N*&*C1(*)CCOC(*)(C)C1&*C&&*C&&
*C#N&*C1C2=C3C(=CC=CC3=CC=C2)C(=O)N1*&*C*&*C*&*N1CCOCC1&&&
CC1=CC=C(NC2=NC(N)=C(C(=O)C=CC3=CC=CC=C3)S2)C=C1C&&&
NC(=NC1=CC=CN=C1)NC1=CC=C(C2=NC=CC=N2)C=C1&&&
*C&*C(*)(C)C&*OC(=O)N1CCC(*)CC1&*C1=CC=C(*)C=C1&*NC(*)=O&*C1=CC=CC2=CC=CC=C12&&&
CCOC(=O)C1=C(C)[NH]C(C)=C1&&&
*C&*OC(*)=O&*C1C(=O)N(S(*)(=O)=O)C1*&*C1=CC=CC=C1*&*C^*N*&&*C1=CC=CC(*)=C1&*C&&&
*C&*C1=CC=C(*)C=C1&*C=C*&*NC(=O)C(*)=O&*C(*)*&*NC(*)=O&*C(*)*^*C1=CC=C(*)C=C1^*C*&*F&*C(=O)O^*C*&&&&*C1=CC=CC=C1&&&
COC1C=CC=C(C)C(=O)NC2=CC(=O)C(NCC3=CC=CO3)=C(CC(C)CC(OC)C(O)C(C)C=C(C)C1OC(N)=O)C2=O&&&
CC(C)CC(NC(=O)C(CC(C)C)NC(=O)C(CC1=CC=CC=C1)NC(=O)C(C)N)C(=O)NC(C)C(=O)NC(CC(C)C)C(=O)NC(CCCN=C(N)N)C(N)=O&&&
CN(C(=O)C1=CC=CC(CN2C(=O)C(=O)C3=CC([N+](=O)[O-])=CC([N+](=O)[O-])=C32)=C1)C1=CC=CC=C1&&&
*C&*C(*)=O&*C*&*C*&*C*&*C*&*C*&*C*&*C*&*C(*)*&*O&&*C1CC=CC(=O)C1*^*OC(*)=O&*C*&*C*&*C*&*C*&*C*&*C*&*C*&*C*&*C*&*C*&*C*&*C
*C&*C*&*C1=C2N=C3C(=CC2=CC=C1)CN1C3=CC2=C(COC(=O)C2(*)*)C1=O&*O&&*C1CCN(S(*)(=O)=O)CC1^*O*&*C1=CC=C(*)C=C1&*NC(*)=O&*C&&&
*C&*C1=CN(*)C(*)=C1&*C1=CC=CC(*)=C1&*NC(*)=O^*C(=N)NO^*C1=CC=CC=C1*&&&*Cl&&&
O=C(CCCCC1SCC2NC(=O)NC21)NCCCCCCCCNC(=O)CCCC2SCC3NC(=O)NC32&&&
COC1=CC=CC=C1C=C1NC(=S)NC1=O&&&
CC(=O)N1C=C(C(=O)NC2=CC=C(C3=CC=CC=C3S(N)(=O)=O)C=C2)C2=CC=CC=C21&&&
C=CC1=CC=C(OCC2=CC=C(Cl)C=C2)C=C1&&&
*NC(*)=O&*C*&*C1=CC=CC=C1^*C1=CC=CC=C1*&&*O*&*C*&*NC(*)=O&*C1=CC=C(*)C(*)=C1&*[N+](=O)[O-]&&*Cl&&
*C&*C(*)C&*C1=CC=C(*)C=C1&*NC1=NN=C(*)O1&*C1=CC=CC=C1*&*O&&&
*C#N&*C1C(=N)OC2=C(C(=O)CCC2)C1*&*C1=CC=C(*)C=C1&*Br&&&
O=C1N=C(CCC2=CC=CC(O)=C2)[NH]C2=C1CCCC2&&&
*C(=O)N1CCCC1&*C(=O)N1CCC(*)CC1&*C*&*C*&*S&&&
*C=O&*C1=CN(*)C2=CC=CC=C12&*C*&*C(*)*&*O&&*C*^*N1CCCC1&&&
*C&*C1=CC=C2C(*)=C[NH]C2=C1&*C*&*C1=NN=N[NH]1&&&
COC1=CC=CC=C1NC1=NC(C2=CC=CO2)=NC2=C1N(CC1=CC=CC=C1)N=C2C&&&
S=C(NCCC1=CC=CC=C1)NC1=C(Cl)C=CC=C1Cl&&&
*S(=O)(=O)O&*C1=CC=C(*)C=C1&*C=NN=C1[NH]N=C(*)S1&*C1=CC=CC(*)=C1&*[N+](=O)[O-]&&&
*C&*C*&*OC(*)=O&*C*&*C*&*NC1=NC(*)=CS1&*NC1=NC=NC(*)=C1&*C*&*C1=CC=C(*)C=C1&*S(*)(=O)=O&*C1CCN(*)CC1&*C&&&
*C&*C1=CC(*)=C(*)C(*)=C1&*C&&*NS(*)(=O)=O^*C1=CC=C(*)C(*)=C1^*C^*N1CCOCC1&&&&*N1CCOCC1&&
COC1=CC2=NC(N3CCCOCC3)=NC(NC3=CC(OC)=C(OC)C(OC)=C3)=C2C=C1OC&&&
*C&*O*&*C1=CC=CC=C1*&*N(*)S(*)(=O)=O&*C*&*C=NNC(*)=O^*C1=CC=CC(*)=C1^*C*&*C&*O*&&&*C1=CC=C(*)C=C1&*C(*)=O&*C&&&
*NC(*)=O&*C*&*OC(*)=O^*C1CCOC1=O^*C1=CC=C(*)C(*)=C1*&&&*O&&*O&*O&&
O=C(CCNC(=S)NCCC1=CC=CC=N1)NC1=CC=C(F)C=C1&&&
COC1=CC(CN2CCC(C(=O)NCC3=CC=C(C(C)C)C=C3)C2)=CC=C1OC1CCCC1&&&
*C&*O*&*C1=CC=C(*)C(*)=C1&*C*&*O*^*O*^*C1=CC=C2CC(*)C(*)C2=C1&*C&*C(=O)N1CCCC(*)C1&&&*N(*)C^*C1=CC=CC(*)=C1^*C&*O*&&&*C&&
COC1=CC=C(CN2C=CC(=O)N(CC3=CC=CC=C3)C2=O)C=C1OC&&&
COC(=O)C1CCCN(S(=O)(=O)N2CCCCC2)CC1&&&
*C&*NS(*)(=O)=O&*C*&*C1COC2(CCN(*)C2)C1&*O*&*C(*)C1=CC=C(F)C=C1&*C1=CC=C(*)C=C1&*F&&&
O=C(C1=NN2C(Cl)=CC(C3=CC=CC([N+](=O)[O-])=C3)=NC2=C1)N1CCN(C2=CN=CC=N2)CC1&&&
*O&*C(*)(*)*&*C*&*N1CCOCC1^*C*&&*N1C=NC=N1^*C1=CC=C(*)C(*)=C1&&*F&&*F&&
*C&*O*&*C1=CC=C(*)C=C1&*NC1=NC=CC2=C1C=NN2*&*C1=CC=CC=C1&&&
*C&*C(*)*&*O&&*C*^*N1C(=O)C2=CC=CN2C2=CC=CN=C21&&&
CC1=CC=C(C)C(N(CC(=O)NC2=CC=CN=C2)S(C)(=O)=O)=C1&&&
*C(=N)NO&*C*&*C*&*C*&*C1=NOC(*)=C1&*C1=CN=C(NC2=NC(*)=CC3=CC=CC=C23)N=C1&*C1=CC=CC=C1&&&
CS(=O)(=O)C1=CC=C(CCNC(=O)C2CCCN2CC2=CC=CC=C2)C=C1&&&
COC1=CC=CC(C2=CC=CC(NC(=O)C3CCCCN3S(=O)(=O)C3=CC=CC=C3C(F)(F)F)=C2)=C1&&&
*C&*C(*)(C)C&*OC(=O)N1CCC(*)CC1&*C*&*N1C2CCC1CC(*)(*)C2&*O&&*C1=CC=CC=C1*^*F&&&
CC(=O)C(C(=O)COC1=CC=C(Br)C=C1)=C(O)COC1=CC=CC=C1&&&
O=[N+]([O-])C1=CC=C(SC2=NC3=CC=CC=C3C(=S)O2)C=C1&&&
CC(=O)NC1=CC=CC2=C1CCN(CCCN1C(=O)C[NH]C1=O)C2=O&&&
CCCCC1=NN(C)C(C(=O)OCC2CCC(CO)CC2)=C1CC1=CC=C(C2=CC=CC=C2C2=N[NH]N=N2)C=C1&&&
*C&*N(*)S(*)(=O)=O&*C*&*C1=CC=CC(*)=C1^*C1=CC2=C3C(=C1)C(*)C=C(=O)N3CCC2^*C(=N)N&*C*&&&*C(=O)O&&&
OCC1CN(CC2=C(Cl)C=CC=C2Cl)CC(N2C=NC3=C(N4CCN5CCCC5C4)N=CN=C32)O1&&&
CCOC1=CC=CC=C1N=C(N)NC1=CC=CC=C1C&&&
CC1=CC(C(=O)NC2=CC=C(F)C=C2F)=CO1&&&
*C&*C=C(*)C&*C*&*C*&*C=C(*)*&*C&&*C*^*C*&*C=C(*)*&*C&&*C*^*C*&*C1=C(*)C(*)=C(*)C(*)=C1*&*O&&*P(=O)(O)O&*C*^*C=C(*)C^*S(=O
*C&*C*&*N=C(*)*&*C*&*C*^*C1=CC=CC=C1*^*CCC(=NC1COC2=CC=CC=C2C1*)N*&*O&*O&&&&*C*^*C*&*C*&*C*&*C*&*C*&*N*&*C1=C2CCCCC2=NC2=
O=C(C1=CC=CC=C1)N1CCN2C=NC3=CC=CC=C3C2C1&&&
COC1=CC2=NC(N3CCN(C(=O)CCN4C=NC=N4)CC3)=NC(N)=C2C=C1OC&&&
CN1C=NC(CC(=O)N(CC2=CC=CC(F)=C2)C2CC2C2=CC=CC(C3=CC=CC=C3C(=O)O)=C2)=C1&&&
CC(=O)NC(CC(=O)NC1=CC=C(C)C=C1C)C1=CC=CC=C1&&&
COCCOC1=CC=C(OC2CN(C)C(=O)CCCN(CC3=CC=CC(C(F)(F)F)=C3)C2)C=C1&&&
*C&*C(*)C&*C1=CC=C(*)C=C1&*C*&*C*&*C*&*OC(*)=O&*C1=CC2=C(*)C(=O)C3(*)C(*)C(*)C(*)C3C2=CO1&*C&&*C&*OC(*)=O^*C1=CC=CO1^*OC(
*C(=O)N1C2=CC=C(*)C=C2CCC2=CC=CC=C21&*C1=CC=CC=C1*&*Cl^*C1CN(*)CCN1&&*C*&*C1=CC=CC=C1&&&
COC1=CC=CC(C2=C3NCCN3C=N2)=C1&&&
*C&*O*&*C1=CC2=NC=NC(*)=C2C=C1*&*C*&*OC(=O)N(*)*^*O*^*C*&*C&*C*^*C&&*C*&&&*O*&*C1=CC=C(*)C=C1&*Br&&&
*C&*C=C(*)C&*C*&*C*&*C(*)*&*C&&*C1=CC(*)=C2C(=C1)C(*)CC2*^*C&&*C1=CC(*)=CC(*)=C1^*Br^*OC(*)=O&*Br^*C=C(*)C&&&*C&&&
CCCCN(CCCC)CC(O)C1=CC(C2=CC=C(Cl)C=C2)=NC(C2=CC=C(Cl)C=C2)=C1&&&
*C&*C(*)*&*NC1=NC=C(*)C(N1)=N1CC(*)SC(*)C1&*Cl^*C1=CC=CC=C1&*C#N&&&*C1CCCCN1&&
C#CCOC(=O)C1C2C(CN1C(=O)C(NC(=O)OC(C)(C)C)C(C)(C)C)C2(C)C&&&
*C&*OC(*)=O&*C*&*NC(*)=O&*C1=CC=C(*)C=C1&*C1=NC2=CC=CC=C2SC(*)C1&*C1=CC=C(*)C=C1&*N(*)C&*C&&&
CC1=CC2=C(C(=O)NCC(=O)N3CC(C(=O)NC(C)C4=CC=CC5=CC=CC=C45)C3)C=CC=C2[NH]1&&&
CC1=CC=C(OCC(=O)NC2CCN(CC(C)C)C2)C(C2=NC3=CC=CC=C3S2)=C1&&&
CC(=O)OC1=CC=C2C(=C1)C(C1=CC=C(Cl)C(Cl)=C1)=CN2S(=O)(=O)C1=CC=CC=C1&&&
*C&*C1=NC(*)C(=O)N(*)C2=CC=CC=C12&*NC(*)=O&*C(*)*^*C1=CC=CC=C1^*C*&&&*C1=C[NH]C2=CC=CC=C12^*NC(*)=O&&*C*&*C*&*NC(*)=O&*C1=CC
O=C(O)CCCCCCCCC(=O)O&&&
*C&*OC1=NC=CC(*)=N1&*C1=C(*)N(*)N=C1&*C1=CC=C(*)C=C1&*F^*C*&&*C(=O)N1CCOCC1&&&
*C=NNC(*)=O&*C=C*&*C1=CC=CC=C1*^*C1=CC=C(*)C(*)=C1^*Cl&*[N+](=O)[O-]&&&&*Cl&&
COC1=CC=C(C2=CC(=O)C3=CC=CC=C3O2)C=C1NC(=O)C1=CC=CO1&&&
O=C(NC1=CC=CC2=CC=CC=C12)C1=CC=CC2=CC=CC=C12&&&
*C&*O*&*C1=CC(=O)C2=C(C=C(*)C(*)=C2*)O1&*C1=CC=C(*)C=C1&*O^*O&&&*O*^*C*&*C*&*C*&*O*&*C1=CC=CC=C1&&&
O=C1CC2(CCN(CC3=NOC=N3)CC2)OC2=CC=CN=C12&&&
CC(=O)NCCC1=CC=C2C3=C([NH]C2=C1)C1(C)C(CC(O)C(=O)N(C)C)CC(C)C(=O)N1CC3&&&
CC1=CC=C(C(=O)C=CC2=CC(C=CC(=O)C=C(O)C=CC3=CC=C(C)S3)=CC(C(C)(C)C)=C2O)S1&&&
*C&*C(*)(*)C&*O&&*C*^*C(*)*&*NC(*)=O&*C(*)*^*NC(*)=O^*C*&*C(*)*&*C1=CC=CC=C1^*NC(*)=O^*C*&&&*C(*)*&*C1=CC=CC=C1^*NC(*)=O^
*C&*C1=CC=C(*)C=C1&*NC(*)=O&*C1=CN2C(*)=CSC2=N1&*C1=CC=CC=C1*&*Cl&&&
O=C(CN1N=CC2=C(C1=O)N(CC1=CC=C(F)C(F)=C1)C1=CC=CC=C21)NCC1=CC=C(F)C=C1&&&
*N&*C(*)*&*C*&*C1=CC=C(*)C=C1^*C(=O)O^*C1=CC=CC=C1*&&&*C*&*P(=O)(O)O&&&
*C&*C1=CC=C(*)C(*)=C1&*C(*)C&*C^*O*&&*C1=CCN(S(*)(=O)=O)CC1&*C*&*C*&*N1CCSCC1&&&
*C&*S*&*C1=CC=C(*)C=C1&*C(=O)N1CCN(S(*)(=O)=O)CC1&*C(*)*&*N&&*C*^*C(*)C&*C&&&
CCCCC1=NC(Cl)=C(CC(=O)OC)N1CC1=CC=CC=C1C1=N[NH]N=N1&&&
CCCC1=NC2=C(N=C[NH]2)C(N2CCN(C3=CC=C(F)C=C3)CC2)=N1&&&
*C&*O*&*C1=CC=C(*)C(*)=C1&*C=C*&*NC(*)=O^*O*^*C1=CC=C2CC3(CC2=C1)C(=O)NC(=O)N3*&*C&*C&&&&&
CCN1C(=O)C(C(N)=O)=NN(C2=CC=CC(Cl)=C2)C1=O&&&
*C1=C(*)C(=O)N=C(N)[NH]1&*N&&*N=O&&
*C&*C*&*C1(*)CCC(=O)NC1=O&*C*&*C1=CC=CC(*)=C1&*C*&*NC(*)=O&*C*&*C*&*C*&*C(=O)O&&&
O=C(CCSCC1=CC=CC=C1F)NC1CCCC2=CC=CC=C21&&&
*C&*O*&*C*&*C1=NC2=C(C(*)=C1)C(=O)N(*)C(=O)N2*&*OC1=NC=C(*)C=N1&*C*^*C1=CC=C(*)C=C1^*C(=O)N(*)*&*Br^*C^*C&&&&&&*C1CC1&&
CC(C)=CCNCCNC1=CC(O)=CC2=C(C)C=C(C)N=C12&&&
*C&*C*&*OC(*)=O&*C1=C(*)C(*)N2N=CC=C2N1&*C&&*C1=CC=C(*)C=C1^*C&&&
*C&*O*&*C1=CC=C(*)C2=C1OC1=CC3=CC(*)=C(*)C(*)=C3C3=C(C4=C(CC(*)(*)C(*)C4)C2=O)C1=C3&*O&&*C&*O&*O&*C(*)=O^*C^*C&&&&
*C&*C1=C(*)SC=C1&*C(=O)N1CCC(*)(*)CC1&*C*&*N(*)C^*NC(=O)N*^*C&*C1=CC=CC=C1&&&&&
O=C(COC(=O)C=CC1=CC=C2OCOC2=C1)NC1=CC=CC(C(F)(F)F)=C1&&&
COC(=O)C1=CC=C(CS(=O)(=O)CC(=O)NC2=CC=C(F)C=C2)O1&&&
CCOC1=CC=CC=C1NC(=O)C1=NN2C=C(C)C=NC2=N1&&&
*C&*C1=CC=C(*)C(C2=NOC(*)=N2)=N1&*N1CCNCC1&&*C1CCCNC1&&
O=C(NC1CCC2(O)C3C4=C5C=CC=C4OC(C4=CC=CC=C4)C2C(O)C3(O)C1)C(O)C1=CC=CC=C1&&&
CCN1C(=O)C=C(OCC(=O)NC2CCCC2)C2=CC=CC=C21&&&
CC(C)CC1=NOC(CN2CCN3CC(C)OCC3C2)=N1&&&
CN(CC1=CC=NC=C1)CC1=CN(C2=CC=C(S(C)(=O)=O)C=C2)N=C1C1=CC=C(C(F)(F)F)C=C1F&&&
CC(O)C(NC(=O)N(C)CCCC1=NC(CC2=CC=C(Cl)C=C2)=NO1)C(N)=O&&&
C1CCN(C2=CC=C(CN3CCC4(CC3)OCC3=CC=CC=C34)C=C2)CC1&&&
*C&*C1=CC=C(*)C=C1&*NS(*)(=O)=O&*C1=CC=C(*)C(*)=C1&*Cl&&*C(=O)NC1=NN=C(*)O1^*C1CC1&&&
CCC1=CC=CC=C1NC(=O)C1=CC=C(OC)C(O)=C1&&&
C=CCOC1=CC=CC=C1C1C(=O)C(=O)N(C2=CC=C(C3=CSC=C3)C=C2)C1C1=CC=CN=C1OCCN(C)C&&&
CCOC(=O)CCC(NC(=O)C1=CC=C(C(=C2CC3CCC(C2)N3C)C2=CC=CC=C2Cl)C=C1)C(N)=O&&&
*C&*NC(*)=O&*C1=CC=C(*)C=C1&*NC(*)=O&*C*&*OC(*)=O&*C1=NC2=CC=CC=C2C(*)=C1&*C1=CC=CO1&&&
CCC1=C(C2=CC=CC=C2)C(=O)N(C2=CC=CC=C2)[NH]1&&&
N#CN=C(Cl)C1=CC=CC=C1&&&
*C&*O*&*C*&*C*&*O*&*C1=CC=C2C(=C1)C1=CC=C(*)C=C1C21OC(=N)C(*)C1=O&*Cl&&*Cl&&
O=C(CC1=CC=CC(NC(=O)C2CCCN2C(=O)C2=CC=CC=C2)=C1)NC1CCOC1=O&&&
*C1=CC=C[NH]C1=O&*O*&*C*&*C(*)*&*O&&*C*^*N*&*C*&*C*&*N*&*C1=CC=C2C(*)=CC=NC2=C1&*Cl&&&
*C1CCC(=O)N(*)C1=O&*N1CCN(*)CC1&*C1=CC=CC=N1^*C*&&*C1=CC=CC=C1&&&
*C&*O*&*C1=CC=C(*)C=C1&*N(*)S(*)(=O)=O&*C*&*C(*)*^*C1=NOC(*)=C1*^*O&*C&&*C(*)*&*C^*C*&&&*C1=C[NH]C=N1^*NC(=O)O*&&*C1CCOC1&&&
*C&*C1=NN2C(=O)N(*)C(=O)C2=C1*&*C1=CC=C(*)C=C1&*Cl^*C&&&&
*C&*OC(*)=O&*C1=C(*)C(*)C(C(=O)OC)=C(C)N1&*C&&*C1=CC=CC(*)=C1^*C=C*&*C(=O)N(*)C&*C&&&
*C&*OC(*)=O&*C1=CCC(*)N(S(*)(=O)=O)C1*&*C1=CC=CS1&&*C1=CC=C(*)C=C1^*O*^*C1=CC=C(*)S1^*C&*Cl&&&&&
CN1CCN2C3=C(CCCC3C3=CC=CC=C3C2)C1=O&&&
*C&*C*&*O*&*C1OC(*)C(*)C(*)C1*&*C*&*O^*O*&&*C*^*O^*C*&&*O^*C*&&&*NC(*)=O&*C*&*C*&*C(=O)C(=O)O&&&
C=C1CCC2C(C)(CO)C(O)CCC2(C)C1CCC1CC(C)C(C)O1&&&
CC1=CC=C(N2CC(NC(=O)CCS(=O)(=O)C3=CC=CC=C3)CC2=O)C=C1&&&
CN(C)C(=O)C1=CC2=CC(C(N)=O)=CC=C2C(C2=CC=CC=C2F)=N1&&&
COC(=O)C1=CC=CC=C1NC(=O)C1=C(C)N(CC2=C(F)C=CC=C2F)N=C1&&&
*NC(=O)N1CCN(S(*)(=O)=O)CC1&*C1=CC=C(*)C=C1&*O*^*C1=CC=C(*)C=C1^*C1=CC=NC=C1&*Cl&&&&&
COC1=CC=C(C2=CC3=C(C=N2)C(=O)N(C2CCN(C(=O)N4CCCC4)C2)C2=CC=CC=C32)C=C1&&&
*C&*O*&*C1=CC=CC(*)=C1&*N(*)C1=NC(N)=NC2=C1CN(C(=O)N(*)C)CC2&*C&&*C&&
*C&*C1=CC=C(*)C=C1&*C(*)*&*C&&*NC(*)=O^*C1CCCOCCOCCCOC2=CC=C(C=C2)CC(*)C(=O)N1&*C(*)*&*O&&*C*^*C(*)C&*C&&&
*NC(*)=O&*C*&*C*^*C(=O)N1CCC(*)CC1^*C1=CC=CC=C1&*C1=CC=CC(*)=C1&&&*O&&&
*O&*C1=CC(*)=C2C(=C1)OC1(*)C3=CC(*)=C(*)C=C3C22CCN(*)C(C2)C1*&*O&&*O&*C1=CC=C(*)C=C1^*Cl^*O&&&*C1=CC=CC=C1&*O&&
*C&*C*&*C*&*C*&*OC(*)=O&*C1=CC=C(*)C=C1&*NC(=S)N*&*C1CCS(=O)(=O)C1&&&
O=S(=O)(C1CC1)N1CC2=CC=CC=C2CC1CN1CCCC1&&&
CC1=CC(C(F)(F)F)=CC=C1C1=NN=C(C2CCN(C(=O)OC3=CC=C(Cl)C=C3)C2)O1&&&
CC(CP(C1=CC=CC(NS(C)(=O)=O)=C1)C1=C(O)C(=O)C=CN1C)CSC1=CC=CC(NC(N)=O)=C1&&&
C1=CC=C(OCC(NC2CCCCC2)C2CCCN2)C=C1&&&
COC(=O)C(C1=CC=CC2=CC=CC=C12)N1CC2C(C1)C2(Cl)Cl&&&
COC1=CC(OC)=C2OOC(=O)C(C3=CC=CC=C3Br)=C2C=C1&&&
CC1=CC=C(S(=O)(=O)N2CCN(C(=O)CN3N=C(C)C([N+](=O)[O-])=C3C)CC2)C=C1&&&
*C1NC(=O)NC1=O&*C*&*NC(=S)NNS(*)(=O)=O&*C1=CC=CC=C1&&&
*C=NN=C1C(=O)NC2=CC=CC=C12&*C1=CC=CC=C1*&*O&&&
COC1=CC=C(C(=O)CSC2=NC(=O)N=C(NC3=CC=C(Cl)C=C3)O2)C=C1&&&
*C&*C*&*C*&*C*&*C*&*C*&*C*&*C*&*C=C*&*C*&*C*&*C*&*C*&*C*&*C*&*C*&*NC(*)=O&*C(*)*&*C*&*OP(=O)(O)O^*C*&&*C(*)*&*O&&*C1CC(*)
CON=C(COCC1=CC(C(F)(F)F)=C(C(F)(F)F)C(C(F)(F)F)=C1)C(CCN1CCC(C)CC1)C1=CC=C(Cl)C(Cl)=C1&&&
O=C(NCC1=CC=CC=C1)C1=CC=C2C=C(OC3=CC=NC(C4=CN=CC(NCC(F)(F)F)=C4)=N3)C=CC2=C1&&&
CC(=O)OC1CC(CCS2=C(C)C=NC3=CC=CC=C23)OC(OC(C)=O)C1&&&
CC1=CC=CC(CCC2CN(C3=CC=C4C(=O)N=C[NH]C4=C3)CCO2)=C1C&&&
*C&*C*&*C1=CC=C2C(=C1)C=CN2*&*C=C1C(=O)ON=C1*&*C1=CC=NC=C1&&&
COC1=CC=C(S(=O)(=O)N2CCOCC2)C=C1NC(=O)CC1=CC=CC=C1&&&
*N&*C(*)*&*C*&*C1=CC=C(*)C=C1^*OC(*)=O^*O&*C(*)*&&&*C*&*O^*C1OC(*)C(*)C1*&&*C1=C(*)C=C2C(=C1)N=CN2*&*Cl^*OC(*)=O&*Cl^*C1CCC
*C&*O*&*C1=CC=C(*)C(*)=C1&*NC(=N)NC(*)=O&*C=C(*)*^*O*^*C#N&*C&&*C1=CC=CO1&&&&
*C(=O)N1CCCCC1&*C*&*C*&*NS(*)(=O)=O&*C1=CC=C(*)C=C1&*Br&&&
O=[N+]([O-])C1=CC=CC=C1C1=NC=CC=C1C=NNC1=NC(C2=CC=CC=C2[N+](=O)[O-])=CS1&&&
*C&*OC(*)=O&*C1=CC=C(*)C(*)=C1&*NC(=O)O*&*C1=CN2C(=O)C(*)=CN=C2C(*)=C1^*OC(*)=O^*NC=O&*C&&*C1=CC=CN=C1&&&&
*Cl&*C1=CC=CC=C1*&*O*&*C*&*C*&*C1CCCN1&&&
*O&*C1=CC=CC(*)=C1&*NC1=NC=C(*)C(N*)=N1&*Br&&*C1(*)CCOCC1^*C*&*O&&&
*C&*O*&*C1=CC=CC(*)=C1&*C*&*NC(*)=O&*C(*)*&*C&&*OC(*)=O^*C*&*C*&*C1=NN(*)C(*)=C1*&*C&&*C*^*C1=CC=CC=C1*^*C^*Cl&&&&&
CN(CC(=O)NC1=CC=CN=C1)C(=O)C1=CC=CC(S(=O)(=O)N2CCCC2)=C1&&&
COC1=C(C)C(O)=C2C(=O)OC3CC(O)(COC(C)=O)C(=O)C3C2=C1O&&&
O=C(O)C1=CC=C2C(=O)N(CC3=CC=C(F)C=C3)C(=O)C2=C1&&&
COC1=CC=C(C2=C(CN(C)CC3=CC=C(S(C)(=O)=O)C=C3)C3=CC4=C(C=C3[NH]2)OCO4)C=C1OC&&&
COC(=O)CCCCCCCCC(=O)OC1CCC2(C)C(=CCC3C2CCC2(C)C(C(C)CC(=O)OC)C(=O)CC32)C1&&&
*C&*C1=CC=C(*)O1&*C=NN1C(*)=N[NH]C1=S&*C1=CC=C(*)C=C1&*S(=O)(=O)N1CCOCC1&&&
CC(=O)NC(CC1=CC=C(OP(=O)(O)O)C=C1)C(=O)NC1CCC2=CC=CC=C2N(CC2=CC=C(C3=CC=CC=C3C3=N[NH]N=N3)C=C2)C1=O&&&
*C&*O*&*C1=CC=C(*)C=C1&*C*&*N1CCC2=NC3=C(CCN3C(=O)CO2)C1=O&&&
O=C(O)CCCCCCOC1C(O)C(OC2=CC=C(O)C(C(=O)O)=C2)C(O)C(O)C1O&&&
*C&*C*&*C(*)*&*C&&*OC(=O)N1C=C(*)C(=O)N=C1S*^*C(*)(C)C&*C^*C&&&&
CC1=C(C(C2=CC=CC(O)=C2)C2=C(C)[NH]N(C3=CC=CC=C3)C2=O)C2=CC=CC=C2[NH]1&&&
C1=CC=C(OC2CN(C3=CC=CC=C3)C2)C=C1&&&
NC(=O)C1=CC=CC(CN2CCC(NC3=NC4=CC=CC=C4N3CC3=CC=CC=C3)CC2)=C1&&&
CCOC1=NC(C2=CC=CC=C2)=C2C(=O)N(C3CCS(=O)(=O)C3)C(=O)N(CC3=CC=C(OC)C=C3)C2=N1&&&
*C&*O*&*C1=CC=CC=C1*&*N1CCN(*)CC1&*C1CN(*)S(=O)(=O)C1&*C*&*C1CCCCC1&&&
*C&*C(=O)N(*)C&*C*&*C1=CC=CN=C1N1CCCN(*)CC1&*C#N&&&
*C&*C1=NN(*)C(=O)C=C1&*C1=CC=C(*)C=C1&*F&&&
O=S(=O)(O)C1=CC=C(N2N=NC(C3=CC=CC=N3)=N2)C=C1&&&
O=C1C=CN(COC(CO)CO)C(=O)[NH]1&&&
*C&*O*&*C1=CC=C(*)C=C1&*C*&*NC1=NC(N)=NC2=C1N=CN2*&*C1OC(*)C(*)C1*&*C*&*O^*O&&&*O&&
*C&*C(*)C&*C(=O)N(*)*&*C*&*NC(*)=O^*C1=CSN=N1^*C1=CC=C(*)C=C1&&&*F&&&
N=C(NC1=CC=CC2=C1CC(=O)C2)C1=CC=NN1C1=CC=NC(OC2=CC=CC=C2)=N1&&&
COC1=CC(C2=CC(C(=O)N3CCN(C4=CC=C(C)C=C4)CC3)=C3C=CC=CC3=N2)=CC(OC)=C1OC&&&
*C&*C*&*N(CC)S(*)(=O)=O&*C1=C(*)C=C(*)C(*)=C1&*N1CCOCC1&&*O*^*C^*C#N&&&&
*F&*C1=CC=C(*)C=C1&*C1=CC(C2=N[NH]C3=NC=CC=C23)=NC(N2CCN(*)CC2)=N1&*C(*)(F)F&*F&&&
*C&*C*&*C*&*C*&*C1=C(*)C2(CCCC2)C(=O)C(*)C1=O&*C&&*N*^*C1=CC=C(*)C=C1&*O*&*C*&*C(N)=O&&&
*C&*C*&*C*&*C*&*C*&*C1=CC=C(*)C=C1&*NC(*)=O&*C1=CC=NC(*)=C1&*S(=O)(=O)N1CCCCC1&&&
CC1=CC=C(NC(=O)COC2=CC=C(S(=O)(=O)N3CCCC3)C=C2)C=C1&&&
*C&*C1C2=CC=CC=C2CC=CC(*)C2CC(=O)NC12CCC(*)CC2&*C1=CC=CC(*)=C1&*C(N)=O^*C&&&&
CN(C)CC(=O)N1CCC2=CC=C(CNS(=O)(=O)C3=CC=C4OCCOC4=C3)C=C2C1&&&
*C&*C1=CC=C(*)C=C1&*N1CCN(*)CC1&*C*&*C1=CC=C(*)C=C1&*O*&*C*&*C*&*C*&*N1CCCC2=CC=CC=C21&&&
COC1=CC(OC)=CC(C2=CN=C(N)C(C(=O)NCC3=CC=NC=C3)=N2)=C1&&&
COC(=O)C(NC(=O)C(CC(C)C)NC(=O)C(CCCCN)NC(=O)C=CC(=O)N(C)C)C(C)C&&&
*C#N&*C1=CC=C2CCNC(*)C2=C1&*C*&*C*&*P(=O)(O)O&&&
*C&*N(*)C&*C1=CC=C(*)C=C1&*C1=NOC(*)=N1&*C*&*C*&*NS(*)(=O)=O&*C1=CC=CC=C1&&&
*C&*C*&*C*&*C1=NN2C=C(*)C(=O)N=C2S1&*C1=CC=C(*)C=C1&*Cl&&&
O=C(COC1=CC=CC=C1Cl)N1CCC2=CC=CC=C2C1&&&
CC1=CN2C=C(C(=O)N3CCCC(N4C=CN=C4)C3)N=CC2=N1&&&
O=C(NN=CC1=CN(CC2=CC=C(F)C=C2)C2=CC=CC=C12)OC12CC3CC(CC(C3)C1)C2&&&
CC1=NN=C2C1=NC(=O)NC2(O)C1=CC=C(Cl)C(Cl)=C1&&&
CC1=CC=C(NC(=O)CCC(=O)NNC(=O)C2=CC=CC=C2Br)C=C1C&&&
*C&*C*&*OC(*)=O&*C1=C(*)C(*)=C(*)[NH]1&*C&&*C=C1C(=O)NC2=CC=C(*)C(*)=C12^*C(*)(F)F^*C^*F^*F&&&&&&
*O&*C1(*)C2=CC=CC=C2C2=NCCN21&*C1=CC=CC=C1*&*Cl&&&
CCC(C)NC1=NC2=C(C(=O)N(C)C(=O)N2C)N1CC1=CC=C(N(C)C)C=C1&&&
*C&*C1=CC(*)=C(*)S1&*C1=CC=C(*)C=C1&*C*^*C(N)=O^*C1=CC=[N+](*)C=C1&&&*N(*)C&*C&&&
*N1C=NC2=C1[NH]C(N)=NC2=O&*C1OC(*)C(*)C1*&*C*&*OP(=O)(O)OP(*)(=O)O^*O^*C*&&*O^*P(=O)(O)O&&&&&
CCOC1=CC=C(C2=NC(C3=CC=CC=C3OC)=CS2)C=C1&&&
*C&*N(*)C&*C1=CC=C(*)C=C1&*C(*)=O&*C*&*C1=CC=C2C(*)=CN(*)C2=C1&*C1=CC=CC=C1&&*O&&
CNCCOC1=CC=C(C2=CC=C(C3NC(=S)NC(C)=C3C(=O)OC)C=C2)C=C1&&&
C1=CC=C(CN(C2=CC=CC=C2)SN2CCCCC2)C=C1&&&
*C&*O*&*C1=CC=C(*)C=C1&*C1C2=C(OC3=CC=CC=C3C2=O)C(=O)N1*&*C1=CC=CO1&&&
COC1=NSC(C2(O)C(C)C3C=CC2C3)=C1&&&
*C&*C1=CC=CC(*)=C1&*C*&*NC(=O)N1SC2=CC=CC=C2C1=O&&&
*C&*C(*)*&*C1=C(*)C2=CC=CC=C2[NH]1&*C1=CC(=O)C(*)=C(*)C1=O^*N(*)C^*O&*C&&*O&&&&
*C&*NC(*)=O&*C*&*C1=CC=C(*)C2=C1OC1=CC(=O)C(*)=CC12&*O&&*NC(*)=O^*C&&&
*C(=O)NC1=NN=C(*)S1&*C1COC2=CC=CC=C2O1&&*C1CCC1&&
*C&*O*&*C1=CC=C(*)C=C1&*NC(*)=O&*C=C(*)*&*C(*)=O&*C1=CC=C(*)C=C1^*C1=C(*)SC(N=C(N)N)=N1^*F&*C1=CC=C(*)C=C1&&&*Cl&&&
*C#N&*C1=CC=CC2=C1CC(*)C2&*NN=C(N*)NC#N&*C1=CC=CC=N1&&&
CC1OC(=O)N(CC2=CC=CC=C2Cl)C1CC1=CC=CN=C1&&&
CCOCCN1N=C2C=CC(S(=O)(=O)N3CCCCC3)=CC2=C1OCC&&&
O=C(NC1CC1)C1=CN=C2C(=C1)N=C(NCCCN1CCOCC1)N2CCC1CCCCC1&&&
O=C1C(C2=NS(=O)(=O)C3=CC=CC=C3N2)=C(O)N(N2CC=CC2)C2=CC=CC=C12&&&
O=C(O)C1=CC=C2N=C(C3=CC=C(Br)C=C3)C=C(C3=CC=C(Br)C=C3)C2=C1&&&
CN1C(C=CC2=CC=CC=N2)=NC2=CC=CC=C21&&&
*C=C&*C*&*NC(*)=O&*C1=CC=C(*)C=C1&*NC(=O)C(*)=O&*C(*)*&*C*&*C*^*NC(*)=O^*C&*C(=O)N1CC2=CC=CC=C2CC1*&&&*C(*)*&*NC(*)=O&*C*
*C&*C*&*C*&*C*&*C*&*C*&*C*&*C*&*C1=C(*)C=C(*)C(*)=C1&*C(*)=O&*C^*O&&&*O*^*C*&*C*&*C*&*C*&*C*&*C*&*C*&*C*&*C*&*C&&&
COCC(=O)N1C(COC)CC2CN(CCC3=C([NH]C4=CC=CC=C34)C3=C(C)C=NC4=CC=CC=C34)CCC21&&&
*C&*C1=CC=C(*)C=C1&*C(=O)C1=NC(*)=CS1&*C(=O)C(*)=O&*C1=C[NH]C2=CC=CC=C12&&&
CC(=O)OC1CC2=C(O)C=C(O)C=C2OC1C1=CC=C(O)C(CO)=C1&&&
*C&*OC(*)=O&*C1=CC=C2C(*)=C(*)[NH]C2=C1&*C&&*O*^*C&&&
*N&*C1=CC=CC(*)=C1&*N*&*C1=CC=CC(*)=C1&*C(=O)O&&&
CCCCCC(=O)NC1=CC=CC(C(=O)NCCCCCCNC2=CC=NC3=CC(Cl)=CC=C23)=C1&&&
*C&*C1=CC(*)=C2OC3=C(*)C=C(*)C=C3C(=O)C2=C1&*NC(*)=O&*C(*)*^*C^*C&&*O&*C*&&*O&&&
*C&*O*&*C(=O)N1CC2CON(*)C2CC1*&*C&&*C1=CC=CC(*)=C1^*C1=CN=CN1*&*C&&&
*C&*O*&*C1=CC=C(*)C(*)=C1&*C*&*C1=C(*)C=C2C(=C1)OC(=O)C1=C2C(*)=C(*)C=C1^*O*^*O*&*C&*C^*O*&&&&*C^*O*&&*C&&&
CC1=CC(C)=C(S(=O)(=O)N2CCCN=C2SCC2=CC=C(C3=CC=CC=C3C3=N[NH]N=N3)C=C2)C(C)=C1&&&
O=C(NC1=C(Cl)C=NC=C1Cl)C1=CN2C=C(C3=C[NH]N=C3)N=C2C=C1&&&
CCC1=C(CCOC)N2C=C(C)C=C(C)C2=N1&&&
*C&*C*&*O*&*C1=CC=C(*)C(*)=C1&*C1=C(*)C(*)N2N=CN=C2N1&*OC(*)=O^*O*^*C1CCCC1^*C^*C&&&&&&&
*C&*N=C1NN=CN1*&*C1=CC=CC=C1*&*C(*)(F)F&*F&&&
O=C1OC(N2CCOCC2)=NC1=CC1=CC=CC([N+](=O)[O-])=C1&&&
*C&*C*&*O*&*C1=CC=C(*)C=C1&*NC(*)=O&*C1CCN(*)CC1&*C1=NC2=C(*)C(*)=NN2C(*)=C1&*C&&*C1=CC=CC=C1&*C1=CC=C(*)C=C1^*O*&*C&&&
COC1=CC=CC2=C1C(CCCNC(C)=O)=C[NH]2&&&
*C&*C1=CC(N)=NC(*)=C1&*C*&*C1C=CCN1*&*C*&*C(*)*&*N&&*C*^*C*&*C1=CC=CC=C1&&&
*C&*C*&*C*&*C*&*NC1=NC(=O)C(*)(CCCC)S1&*C*&*C*&*C*&*C*&*C&&&
*N=C(*)NO&*C1CCCC1&&*OC1=NC=CC=C1*^*C1=CC=C(*)C(*)=C1&*Cl&&*Cl&&
COC1=CC2=C(C=C1OC)C(CCC1=CC=NC=C1)N(C(=O)CCC1=CN=CC=N1)CC2&&&
*C&*C1=NOC(*)=C1*&*C(*)(C)C&*C^*N(*)CC(C)(C)C&&*C*&*C(*)(C)C&*C&&&
*C(=O)N1CCOCC1&*C1CCCN(S(*)(=O)=O)C1&*C1=CC=C(*)C=C1&*C1=NC2=CC=CC=C2S1&&&
*NC(=S)NN=C1C(=O)NC(=O)C2=CC=CC=C12&*C1=CC=C(*)C=C1&*Br&&&
CC1=CC=C2N=C3C4=CC=CC=C4N=C(SCC#N)N3C2=C1C&&&
CC(=O)NC(C1=CC=CC=C1)C1=CC(F)=CC(Br)=C1&&&
COC1=CC=CC=C1C1SCC2=NC3=CC=CC=C3N21&&&
*NC(*)=O&*C1=CC=C(*)N=C1&*Br^*C1=CC=C(*)S1&&*C1=CC=CS1&&&
*C&*OC(*)=O&*C(=O)NC1=NC(*)=C(*)S1&*C1=CC=C2OCOC2=C1&&*C&&
COC1=CC=C(N2CC(C)CN(C(=O)CCC3=NN=C(CC4=CC(C)=NC=N4)O3)CC2=O)C=C1&&&
*C&*N(*)*&*C*&*C*^*C*^*C*&*C1=CC=CC=C1&*C*&&&*C*&*C*&*C*&*C*&*C*&*C*&*N(*)*&*C&&*C*^*C*&*C*&*C*&*O*&*C1=CC=C2C(=C1)C(=O)C
*C&*C*&*C1=CC=C(*)C(*)=C1&*NC=O&&*F&&
COC1=CC(C(=O)C2=CN(C3=CC=C(O)C=C3)N=C2)=CC(OC)=C1OC&&&
CCCOC1=CC=C(F)C(C2=CC=C(C(=O)NC3=CC=C(N4CCN(C)CC4)N=N3)O2)=C1&&&
*C&*O*&*C1=CC=C(*)C=C1&*C1=C2N=CN(*)C2=NC=C1&*C1=CC=NC(*)=C1&*C1=CC=C(*)C(*)=C1&*C(*)C&*C^*O*&&*C&&&
CCNC(=O)NC1CCN(CC2=CN=CN2CC2=CC=C(Cl)C(Cl)=C2)C1&&&
CC1=CC=CC(C=CC(=O)N(CC2=CC=CC=C2)C2=CC=CC=C2)=C1&&&
CN1C=C(C(=O)CBr)C2=CC=CC=C21&&&
CC1=NN(C)C(C)=C1S(=O)(=O)N1CCN(CCOC2=CC=CC=C2C#N)CC1&&&
N#CC1=CC=C(C(=O)C2CCCN(C(=O)C3=CSC(C4CC4)=N3)C2)C=C1&&&
*C=O&*C1=CC=C(*)C=C1&*C1=CC=C(*)C(*)=C1&*C=O&&*O&&
*NC(=N)N&*C*&*C*&*C*&*C(*)*&*NC(*)=O&*C*^*C(=O)C1=NC=CS1^*O*&&&*C1=CC=CC2=NC=CC=C12&&&
CC1=CC=C(C)C(CN2CC(C(=O)NC3=CC=C(S(=O)(=O)NC4=NC=CO4)C=C3)CCC2=O)=C1&&&
*C&*C(*)C&*OC(*)=O&*C*&*C(*)=O&*C*&*N=C(N)NN=C(C=CC1=CC=C(Cl)C=C1)C(=O)OC(C)C&&&
*C&*O*&*C1=CC=C(*)C(*)=C1&*C1=NOC(*)=N1&*C(*)(F)F^*NC(*)=O^*F&*C*&&&*O*&*C1=CC=C(*)C=C1&*Cl&&&
*C&*C*&*O*&*C1=CC=CC=C1*&*C1=C(*)C(*)NC(=O)N1&*OC(*)=O&*C*^*C^*C&&&&&
*C&*C1=CC=CC2=C1C(*)=CN2*&*C*&*C(*)*^*Cl^*C&&&&*C(=O)O&&
*C&*OC(*)=O&*C1=CC=CC=C1*&*C(=O)N(*)*&*C*&*N1CCCCC1^*C1=C(*)CN(*)CC1&&*C(=O)N(*)CC(C)C&*C*^*C^*C(*)C&&&*C&&&
N=C(NCCCC(N)C(=O)NC(CC(N)=O)C(=O)NC(CC1=CC=CC=C1)C(N)=O)NCCCC1=CC=CC=C1&&&
CCCC(C(=O)O)C1=CC(Cl)=C2N=C(C)N(CC3=CC=C(C4=CC=CC=C4S(=O)(=O)NC(C)(C)C(=O)O)C=C3)C2=C1&&&
*C&*C(*)(*)C&*C*&*C1=NC2=CC=CC=C2[NH]1^*C(=O)O&&&&
*C&*O*&*C1=CC=C(*)C=C1&*N1CCN=C1&&&
CC1=CC=C2C=CC=C(OC(=O)OC3=CC=C(Cl)C=C3)C2=N1&&&
O=C(C=CC1=CC=CC=C1)C1=CC=C(O)C=C1O&&&
OC1=CC(Cl)=CC=C1CC1CCN(CC2COC3=CC=CC=C3O2)CC1&&&
*C(=O)N1CCN(*)CC1&*C1=CC=CO1&&*C1=NC2=CC=CC=C2C(*)=C1^*C1=CC=CO1&&&
CCCCCCCCCCCCCC(=O)C=CC1(CSC(=S)NC)OC2=CC=CC=C2O1&&&
COC1=CC(C(=O)NNC(=O)CCCOC2=CC=C(F)C=C2)=CC=C1NC(=O)NC1=CC=C(OC(F)(F)F)C=C1&&&
*C&*OC(*)=O&*C*&*C*&*C*&*C*&*C*&*C*&*O*&*C1=CC=C2C=CC=CC2=C1*&*O*&*C&&&
*NC(*)=O&*C*&*C1CCN(*)CC1^*C*^*C1=CC=NN1*&*C1=CC=C2OCOC2=C1&*NC(*)=O&&&*C1=CC=C(*)C=C1&*C(*)(F)F&*F&&&
*C&*C(=O)N1CCN(C(*)=O)CC1&*C*&*OC(*)=O&*C=C*&*C1=CC=CC=C1*&*[N+](=O)[O-]&&&
CCC#CCNC(=O)C1=CC=CC(C(=O)NC2=CC(Br)=CC=C2OC)=N1&&&
*NC(*)=O&*C1CC1&&*OC1=NC=C(*)S1^*C1=CC=C2OC(*)CCC2=C1&*C1=CC=CC=C1&&&
*C(=O)N1CCN(*)CC1&*C1=CN=CC=N1&&*C1=CC2=C(*)C=CC=C2C(*)=C1^*C(*)(F)F&*F^*Cl&&&&
O=C(CSC1=NC(=O)C(CC2=C[NH]C3=CC=CC=C23)=C(O)[NH]1)NCCCCCCC(=O)NCCN1C(=O)SC(=CC2=CC=C(Cl)C=C2)C1=O&&&
CCCCCC1C(=O)NC(C2CC3=CC=CC=C3C2)N(C(=O)NC2=CC=CN=C2)C1=O&&&
CC(C)N1C(CN2CCC(CCC(=O)NC3=CC=C(F)C=C3)CC2)=NC2=CC=CC=C21&&&
*C&*NC(=O)C(=O)NN=C(*)*&*C1=CC=CN=C1&&*C1=CC=CC=C1&&
CN(C)CCCN1C2=CC=CC=C2OC2=NC=CC=C21&&&
*C&*C1=C(*)C2=CC=CC=C2S1&*C*&*NC(*)=O&*C&&&
O=C(NCC(=O)N1CCCC1)C1CCN(C2=CC(C3=CC=CO3)=NC3=C(Cl)C=CC=C23)CC1&&&
*C&*C(*)*&*NC(*)=O&*C*^*N1CCOCC1^*C*&&&*C*&*O*&*C1=CC=CC=C1&&&
CC1=CC(=O)C=C(NC2CCOC2)[NH]1&&&
N#CC1=CC=C2[NH]C(C3=CC=C(C=CCN4CCOCC4)C=C3)=NC2=C1&&&
*C&*C(=O)C1=NN(C2=NC(*)=CS2)C2=CC=CC=C12&*C1=CC=C(*)C=C1&*N1C=NC2=CC=CC=C21&&&
CN1CCC(NCC2=COC(C3=CC(C(F)(F)F)=CC(C(F)(F)F)=C3)=N2)CC1&&&
*C&*C1=CN(*)C(*)=C1&*NC(*)=O&*C1=CN(*)C(*)=C1^*NC(*)=O^*NC(*)=O&*C*&*C1=CC=C(*)C=C1^*C^*C*&*C=C1CCNCC1&&&*N1CCCC1&&&&&
CCCN(C1=CC=C(NC(=O)C2=CC=C(C(C)(C)C)C=C2)C=C1)C1=CC=CC=N1&&&
CSC1=CC=C(C=CC2=C(C3=CC=C(Cl)C=C3)N=C3SC(C4=CC=C(Cl)C=C4)=NN23)C=C1&&&
*C&*C1=CN(*)C(=O)[NH]C1=O&*C1OC(*)C(*)(F)C1*&*C*&*O^*O&&&*F&&
*C&*C1=CC(*)=C(*)C(*)=C1&*C=NNC(=N)N&&*C&*N&&
CC(=NNC(=O)COC1=CC=C(C)C=C1)C1=CC=CC(C(=O)O)=C1&&&
COC1=CC(C2=NN(C(N)=O)C(C3=CC=CS3)C2)=CC(OC)=C1OC&&&
O=C(C=CC1=CC=CC(O)=C1)NC1=CC=C2[NH]N=CC2=C1&&&
O=C(NC1CCCCC1NC(=O)C(C1=CC=CC=C1)C1=CC=CC=C1)C1=CC=C2N=CC=CC2=C1&&&
CN1C2=CC=C(C(=O)C3=CC=C(Br)C=C3)C=C2C2C(CCN2C)C1CO&&&
CC(C)CN1C(=O)N(CCCCCC(=O)O)C(=O)C2(CC(=O)N=C(N)NC2=O)C1=O&&&
*C&*C(*)C&*C(*)*&*NC(*)=O&*C1=CC=CC=C1*^*NC(*)=O^*Cl&*C1CCN(*)CC1&&&*C*&*C1=CC2=CC=CC=C2O1&&&
CC1=CC=CC=C1NC(=O)COC(=O)C=CC1=CC=CN=C1&&&
CCC1=CC=C(C2=CC=C(OCCN3CCCCC3)C=C2)N1C1=CC=CC(OC)=C1&&&
O=C(O)C=CC1=CC=C(NC(=O)C2(NC(=O)C3=CC=C4C(C5CCCC5)=C(C5=CSC=N5)N(C5=CC=CN=C5)C4=N3)CCCC2)C=C1&&&
C#CCCCN(C(C)C)C1CCC2=CC=CC=C2C1&&&
CCC(C(=O)NC(NC(C(=O)NC(CC(=O)O)C(=O)CSCC(=O)O)C(C)CC)C(C)C)N1C=CC=CC1=O&&&
COCCN1CCOC2CN(C(C)=O)CCC2C1&&&
*C&*C*&*SC1=NC2=NC(*)=CN=C2C(*)=C1*&*C&&*C&*C*^*NC(*)=O&*C1CCCC1&&&
*C&*C*&*C1=CC=C(*)N=C1&*NC(=S)N1CCCC(*)C1&*C(*)(*)C(F)(F)F&*O&&*C(*)(F)F^*F&&&
COC1=CC=C(NC(=O)CCCN2C(=O)C3=CC=CN3C3=CC=C(F)C=C32)C=C1&&&
COC1=CC=C(OC)C(C2=CN(CC3=C(F)C=CC=C3F)C3=NC(N)=NC(N)=C23)=C1&&&
CC(C)CCCCCCCC(=O)OCC(COC(=O)CCCCCCCCCCCCCC1=CC=C(O)C(O)=C1)OC(=O)CCCCCCCCCCCC&&&
*C&*NNC(=S)N*&*C1=CC=C(*)C=C1&*O*&*C1=CC=C(*)C=C1&*Br&&&
*C(=O)NS(*)(=O)=O&*C1=CC=C(*)C=C1&*O*^*C1=CC=C2C=C(*)[NH]C2=C1^*C1=CC=C(*)C(*)=C1&*Cl&*F&&&&*F&&
CC(C)C1=NOC(C2CCCN2CC2=CC=CC=N2)=N1&&&
O=C(CC1=C2C=CC=CC2=NC(=O)N1CC1=CC=CC=C1)NCC1=CC=CO1&&&
*C&*C(*)C&*C(=O)N(*)*&*C*&*NC(*)=O^*C1=CC=C2C(*)=C(*)SC2=C1^*C1=CC=C2OCCC2=C1&*F&&&&*Cl&&
*C&*C1=CC=C(*)C=C1&*C1=CN(*)C(*)=C1&*C*&*O*^*C1=CC=CC=C1^*C*&&&*C1=CN(*)N=N1&*C1CC(*)OC(*)C1&*C(=O)O&&*C(*)C^*C&&&
*C&*C1=CC=C(*)C(*)=C1&*NC(*)=O&*C*^*C=C*^*C*&*C1=CC=C2C=C(*)N(*)C2=C1&*N(*)*&*C1CCCCC1=O&*C&&*C1=CN=C2C=CC=CC2=C1&*C*&&*C
*C&*OC1=NC(*)=CC(*)=N1&*C*&*O*^*C^*C1=CC=C(*)C=C1&&&*C#N&&&
CC(=C1CCOCC1)C1=C(C)C(=O)C(CCCCCCCCC(=O)O)=CO1&&&
*C&*O*&*C1=CC=C(*)C(*)=C1&*C(*)=O&*C*^*O*^*C1CCCN2CCCCC12&*C&&&&&
CCOC(=O)C1=CNS(=O)(=O)NC1C1=CC=C([N+](=O)[O-])C=C1Br&&&
CC1=NN(CC(=O)NC2=CC=C(S(=O)(=O)N3CCCCCC3)C=C2)C(C)=C1&&&
O=C(O)C(Cl)=C(Cl)C(=O)NC1=C(F)C(F)=CC(F)=C1F&&&
*C&*C*&*C*&*C*&*C*&*C*&*C*&*C1=CC=C2NC3=CC=C(*)C=C3C(*)NC2=C1&*O&&*O&&
*C&*C*&*C*&*C*&*N*&*C*&*C*&*C1=CC=C(*)C(*)=C1&*O*&*C^*O*&&*C&&&
CC(=O)OCOC(=O)C1C2C=CC(C2)C1C(=O)O&&&
CN(C)S(=O)(=O)C1=CC=C(C(=O)OCC(=O)NC2CC2)C=C1[N+](=O)[O-]&&&
CN(C)CCCOC1=CC=C(C=CC(=O)C2=CC3=CC=CC=C3OC2=O)C=C1&&&
O=C1C(=CC2=CC=CC([N+](=O)[O-])=C2)C2=CC=CC=C2N1C1OC(CO)C(O)C1O&&&
*C&*O*&*C1=CC=C(*)C=C1&*NC1=NC=C2NC(=O)N(*)C3(NC(=O)NC3=O)C2=N1&*C*&*C*&*C1=CC=CC=C1&&&
*C&*C(*)C&*C(*)*&*NC(*)=O&*C1CCCCC1^*C(=O)N1CCN(*)CC1&&*C1=CC=C(*)C=C1&*F&&&
O=C(NCCCC1=CC=CC=C1)NNC(=O)C1CCCN1C(=O)OCC1=CC=CC=C1&&&
*C&*C*&*C(*)=O&*C(*)C(=O)CC&*C(*)C&*C&&&
*NC(*)=O&*C*&*C1CN(*)C(=O)O1^*C1=CC=C(*)S1^*C1=CC=C2C=CC=CC2=C1&*Cl&&&&&
COC(=O)C1CCN(C(=O)N2CCCC(NC3=C(Br)C=NC4=C3N=C(C3=CC(S(C)(=O)=O)=CC=C3F)[NH]4)C2)C1&&&
*[N-][N+]#N&*C(*)(*)C1=CC=CC=C1&*O&&*C1=CC=C(C(O)(C2=CC=CC=C2)C2=CC=CC=C2)C=C1&&
CN1C(O)=C(C(=O)NC2=CC=CC=C2Cl)C(=O)N(C)C1=O&&&
COC1=CC=C(CCNC(=O)CN(C)C2(C)CCS(=O)(=O)C2)C=C1OC&&&
COC1=CC(C)=NC(NC2=NC(N3CCCC(N4CCN(C)CC4)C3)=NC(N3C=CC(C)=N3)=N2)=N1&&&
*C&*C*&*C1=CC=C(*)C=C1&*NC(=O)C1=NOC(*)=C1&*C*&*C1=CC=C2OCOC2=C1&&&
*NC(*)=O&*C*&*C*^*C*^*C1CCN(*)CC1&*C*&*C1=CC=NC2=CC=CC=C12&*O&&&&&
CC(=O)N1CCC(C2=CC=CC=C2)(S(=O)(=O)C2=CC=C(C(C)(C)C)C=C2)CC1&&&
O=C(C1=CC=CN=C1Cl)N1CCC2C1CCN2C1=CC=CN=C1&&&
CCCCC1=NN(C(C)=O)C(O)(C2=CC=C(S(=O)(=O)C3=CC=CC=C3)C=C2)C1&&&
CNC(=O)COC1C(=O)N2C(C(=O)O)=C(COC(=O)N3CCN(C(=O)OC(C)(C)C)CC3)CSC12&&&
*C&*O*&*C1=CC=CN=C1OS(*)(=O)=O&*C1=CC=CC(*)=C1&*C&&&
*C&*O*&*C1=CC=C2CCC3(CCN(*)CC3)C3=C2C1=CC=C3&*C*&*C*&*C1=CC=C(*)S1&*C&&&
*C&*C*&*OC(=O)N1CCN(C(*)=O)CC1&*C1=CC=C(*)C=C1&*NC(*)=O&*C1=CN=CC(*)=C1&*Br&&&
*C&*C*&*C1=CC2CN(CCC3=C([NH]C4=CC=CC=C34)C(*)(*)C2)C1&*OC(*)=O&*C^*C1=CC2=C(C=C1*)C13CCN4CC=CC(*)(C(*)C(*)(*)C1N2*)C43&&*O*&
*C1=CC(=O)OC(*)=C1&*C*&*SC1=NC=NC2=CC=CC=C12^*C1=CC=C(*)C=C1&&*Cl&&&
CC1=CC=CC=C1N1N=NN=C1SCC1=CC(=O)[NH]C(O)=N1&&&
CC1(C)C2CCC1(C)ClC(CCC=CCl)CC2&&&
CCOC(=O)C1=CC=C(OCCN2CCN(C)CC2)C=C1&&&
*C=C&*C*&*C1=CC(C(=O)N2CCC3(CC2)CC2=CN(*)N=C2C(=O)N3)=NO1&*C(*)C&*C&&&
CCCCN(CCCC)CCC1OC2=CC=C(OC)C=C2NC1=O&&&
CCCCN(CC)CCCOC1=CC=C2C(OC3=NC(OC4=CC=C(C(=O)CCC)C=C4)=C(CC=C(C)C)C(OC)=C3CC=C(C)C)=CC=NC2=C1&&&
*C&*C(*)C&*C1=CC=C2C(=C1)CCC1C(*)(*)CCCC21*&*C&&*C*^*O^*C&&&&
CCC1=NN=C2SC(C3CC4CCC(C3)N4CC3=CC=C4N=CC=CC4=C3)=NN12&&&
CCCCCC(=O)N1CCC(C2=NC3=CC(CC4=NC5=CC=CC=C5[NH]4)=CC=C3[NH]2)CC1&&&
*C&*N1CCN(*)CC1&*C*&*C*&*C*&*C*&*N*&*C12CC3CC(C1)CC(*)(C3)C2&*Cl&&&
*C&*O*&*C1=CC=CC(*)=C1&*SC1=NN=NN1*&*C*&*NC(*)=O&*C1=CC=C2OCCOC2=C1&&&
O=C(O)C1=CC=C(NCC2=CC=C(C3=NOC(CC4=CC=CC=C4)=N3)C=C2)C=C1&&&
*C&*C1=CC=C(*)C=C1&*C1CC(*)N2N=C(C(=O)O)C=C2N1&*C(=O)O&&&
CCCCCC(=O)C(C)C(O)C(C)(O)C1CC(=O)OC12CC(=O)OC2O&&&
CCCCN(CC(=O)NC(C)C1=CC=C(Cl)C=C1)CC1=NC2=CC(Cl)=C(Cl)C=C2[NH]1&&&
*C&*C1=CC=C(*)C(*)=C1&*C&&*N1CCN(S(*)(=O)=O)CC1^*C*&*C*&*SC1=NN=C(*)O1&*C*&*C1=CC=CO1&&&
*C&*C1=CC=C(*)C=C1&*NC(*)=O&*C*&*N1CCC2=C(C1)[NH]C1=CC=CC=C21&&&
*C&*O*&*C1=CC=C(*)C=C1&*NC1=NC(=O)C=C(*)[NH]1&*C*&*C1=CC=C(*)C(*)=C1&*Cl&&*Cl&&
*C&*C(*)=O&*C1=CC=C2C=CC(=O)OC2=C1*&*C*&*N1CCCCC1&&&
*O&*C1=CC=NC=C1*&*C*&*C1CCN(*)CC1&*C*&*C*&*O*&*C1=CC=C2[NH]C(=S)[NH]C2=C1&&&
CCOC1=CC=C(C(=O)NN=CC2=CC=C(N(C)C)C=C2)C=C1&&&
CC(C)(C)OC(=O)NC(CC1=CC=CC=C1)C(O)CSCC(=O)NC(C1=CC=CC=C1)C1=CC=CC=C1&&&
*C&*O*&*C1=CC=C(*)C=C1&*C1(C2=CC=C(OC)C=C2)CC2C3=CC=CC=C3CCN2C(=O)C1&&&
*C&*O*&*C1=CC=C(*)C=C1&*NC1=NC2=CC=CC=C2C(N*)=N1&*C*&*C1=CC=C(*)C=C1&*C&&&
*C&*O*&*SC1=NC2=CC=C(*)C=C2C=C1*&*C*&*C(*)=O^*C^*C1=CC=C(*)C=C1&&&*F&&&
NC1=C(C(=O)NC2CC2)C(C2=CC=CC=C2)=NS1&&&
ClC1=NC=CC=C1CN1CCC2(CC1)CCCO2&&&
CN1C=C(C2=NC3=CC=NN3C(N3CCOCC3)=C2)C(=O)O1&&&
*C&*C*&*C*&*N(*)S(*)(=O)=O&*C*&*C*^*C*^*O&*C*&&&*C*&*O*&*C1=CC2=C3C=C(*)C(*)=CC3=NC=C2C(N)=N1&*O*&*C^*O*&&*C&&&
CC1=CN(C2CC(OC3=[N+](C)C=CC=C3CNC(=S)C=CC3=CC=C(C(F)(F)F)C=C3)C(CO)O2)C(=O)[NH]C1=O&&&
CC1=CC=C(NC(=O)COC(=O)C2=CC(=O)[NH]C3=CC=CC=C23)C=C1Cl&&&
*C&*OC1=NC(*)=CC=C1*&*C(=NO)N1CCCC1&&*C1=CC=CC2=CC=CN=C12&&
*C&*O*&*C1=CC=C(*)C(*)=C1&*C(=O)N(*)*&*C^*O*&*C1=CC=C(*)C=C1^*C1CCN(*)CC1&*C(*)C&*C*&*C&*C1=CC=NN1*&&&*C&&&
*C&*NN=NN(*)*&*C*&*C1=CC=C(*)C=C1^*C1=CC=C(*)C=C1^*O&*Br&&&&&
CCCN(CCN1C=C(O)N=NC1=O)C1CCC2=CC=CC=C21&&&
CCOC(=O)N1CCN(C2CC(=O)N(CCC3=CC=C(OC)C(OC)=C3)C2)CC1&&&
CCCNS(=O)(=O)C1=CC=CC2=C(N(C)C)C=C3C(=C12)C(C)(C)C(=O)N3CCCl&&&
*C&*C*&*OC(*)=O&*C1CCN(*)CC1&*C*&*NC(*)=O&*C1=CC2=CC=CC=C2O1&&&
CC1=NC2=CC=C(S(=O)(=O)NCC3=CC=CC=C3C)C=C2S1&&&
*O&*C1CCNCC(*)C(*)C1&*O&&*N*^*C*&*C*&*N1C2=CC=CC=C2C2=CC=CC=C21&&&
*C&*C(=O)NC1=NOC(*)=C1&*C12CCC(*)(C1)OC2&*NC(*)=O&*C1CC1&&&
*C&*C(*)(C)C&*NC(*)=O&*C1CN(*)CCN1*&*C*&*C1=CN=CN1*^*C*^*C*&*C(*)F&*C1=CC=C(*)C=C1&*F&*C1=CC=C(*)C=C1&&&*Cl&&&
CC(=O)NC1=NN=C(SCC(=O)NC2=CC=C(N3CCOCC3)C=C2)S1&&&
*C&*O*&*C1=CC=C2C3=C(CCC3)C(=O)OC2=C1&&&
N#CC1=CC(S(=O)(=O)NC2=NC=CS2)=CC=C1OC1=CC=C(Cl)C=C1C1=C[NH]N=C1&&&
*NC(*)=O&*C1=CC=C(*)C=C1&*S(*)(=O)=O^*C1CC(=O)N(*)C1^*C1=CC=CC=C1&*C1=CC=C(*)C=C1&&&*Cl&&&
COC1=CC=C(S(=O)(=O)N(CC(=O)N2CCOCC2)C2CCCCC2)C=C1&&&
*C&*C1=CC=C(*)C=C1&*C(*)=O&*C=C*&*C1=NC2=C(C(*)=CC=C2)C(=O)O1&*C&&&
*C&*C*&*C*&*C*&*NC(*)=O&*C1=CC=C(*)C(*)=C1&*N*&*C1=CC=C2C(*)=CC=NC2=C1^*O^*Cl&&&&&
CC1=CC=CC(NC2=CC=NC3=CC(C4=CC=CC([N+](=O)[O-])=C4)=CC=C23)=N1&&&
*C&*C*&*C*&*C*&*NC(=S)N(*)*&*C*&*C1=CN(*)C2=CC=CC=C12^*C*^*CC&*C1=CC=CS1&&&&&
*C&*C1=CC=C(*)C=C1&*C1=CN(*)N=C1*&*C*&*C(=O)N(*)*^*C1=CC=CC=C1*^*C1CCS(=O)(=O)C1&*Br&&*C1CCS(=O)(=O)C1&&&&
NC(=O)C1=CC=CN=C1&&&
CCCCCCCCN1C(=O)C(C(=O)NCC2=CC=C(OC)C=C2)CC2(C(=O)OC)CCCC=C12&&&
*C&*O*&*C1=CC=C(*)C(*)=C1*&*C*&*NC(*)=O^*O*^*NC(=O)N1CCCC(*)C1&*C^*O*^*C1CCCCC1&&&*C&&&&&
CON=C(C(=O)N1CCN(C2=CC(C(F)(F)F)=NC3=C(C(F)(F)F)C=CC=C23)CC1)C1=CSC(NCCO)=N1&&&
*C&*C*&*C1=NC2=C(N=C3CC(*)(C)CC(=O)C3=C2)[NH]1&*C&&&
*C&*O*&*C1=CC=C(O)C(*)=C1&*N1CCN(*)CC1&*C*&*C(*)*&*C&&*O*^*C1=CC=C2C(=O)C3=CC=CC=C3OC2=C1&&&
*[N+](=O)[O-]&*C1=CC2=CC=CC=C2C(*)=C1*&*O&&*C1=NCCN1&&
*C(*)=O&*C1=CC=CC=C1&&*C1C2=C(C=C3COC(=O)C31)OC=C2&&
*NC(*)=O&*C*&*C1=CC=CC(*)=C1^*C1=CC=NC=C1^*N1C=CC=N1&&&&&
CN1N=C(N)C2=C(SC3=CC(Br)=CC=C32)C1=O&&&
*C&*O*&*C1=CC=C2C(=C1)OC(*)CN2*&*C*&*C1=C[NH]C2=CC=CC=C12^*C(*)(C)C&&*C&&&
*C&*NC(*)=O&*C*&*C1CN(*)C(=O)O1&*C1=CC=C(*)C(*)=C1&*C=C(*)*&*C#N^*F&*C(=O)N1CCN(*)CC1&&*C(*)=O&*C1=CC2=CC=CC=C2O1&&&
CCCCN(CCCC)C(=O)C1=C(CC)N=C2C(OCC3=CC=C(Cl)C=C3)=CC=CN12&&&
COC1=CC=C(C=O)C=C1OCCCC1=C[NH]C=N1&&&
*C&*C#C*&*C1=C2OC(*)C(*)N(*)C(=O)C2=CC=C1&*C*&*C1=CC=CC(*)=C1^*O*^*C&*C^*C*&&&&*C*&*N(*)C&*C&&&
*C(*)=O&*C=C*&*C1=CC=C(*)C(*)=C1^*C=C(*)*^*Cl&*O&&*Cl&*C=C*&&*C1=CC=C(*)C=C1&*C(*)=O&*C=C*&*C1=CC=C(*)C=C1&*N1CCOCC1&&&
*C(=O)O&*C*&*NS(*)(=O)=O&*C1=CC=C(*)C=C1&*C1=CN=C(*)O1&*C(*)*&*O&&*C1=CC=C(*)C=C1^*Cl&&&
CCC1=CC=C(OCC(=O)NC2=CC=CC=C2C(=O)NC2CC2)C=C1&&&
CCCCOC(=O)NS(=O)(=O)C1=C(C2=CC=C(CN3C=CN=C3)C=C2)C=CS1&&&
N#CCC1COC2(CCC3(CC2)OCCO3)O1&&&
*C1=CN2CCN(*)C(=O)C2=C1&*C1=CC=CC(*)=C1&*Br^*C*&&*C1=C(*)C(*)=CC=C1&*F&&*F&&
*C1=CSC(N)=N1&*NC(=O)C(*)=NO*&*C*&*C1=CN=C(N)S1^*C1=C(*)C(*)=C(*)C(*)=C1*&&*F&&*F&*F&*F&*F&&
*C(N)=O&*NC1=NC2=CC(*)=CC=C2C2=C1C=CS2&*C1CCCN(*)C1&*C*&*C1=CC=CC=C1&&&
*C&*C1=CC=C(*)C=C1&*C1=C2C(=NN1*)C(=O)N(*)C2*&*C1=CN(*)C=C1&*C^*C1=CC=C(*)C=C1&&*Cl^*C1=CC=CC=C1*&&*Cl&&&
CC1=CC=CC=C1C(=O)NC(CC(C)C)C(=O)NNC(=O)CCC(=O)NCCC1=CC=CC=C1&&&
*C&*O*&*C1=CC=C(*)C(*)=C1&*C&&*C1=NN2C(*)=NN=C2S1^*C*&*C*&*C*&*NC(*)=O&*C1=CC=CC(*)=C1&*Cl&&&
COC1=CC=C2C(C3=CC=CC=C3)=CC(=O)OC2=C1&&&
CC1=CC=C(CNC(=O)CC2CCCCN2CC2=NC(=O)C3=CC=CC=C3[NH]2)C=C1&&&
*C&*C1=CC=C(*)C(*)=C1&*[N+](=O)[O-]&&*NC1=N[NH]C(*)=N1^*C*&*C*&*C1=CC=C(*)C=C1&*F&&&
CCOC(=O)C=CC(CCC(N)=O)NC(=O)C(CC(C)C)NC(=O)C(CC1=CC=CC=C1)NC(=O)OCC1C2=CC=CC=C2C2=CC=CC=C21&&&
*C&*N(*)C&*C*&*C*&*C*&*C=NNC1=NC(=O)C(*)S1&*C1=CC=CC=C1&&&
*C&*C1=C(*)N(*)C(=O)C(*)C1&*C(=O)N(*)C(C)C&*C(*)C^*C*^*C&*NC(*)=O^*C*&&*CC1=CC=CC2=CC=CC=C12&*C*&&&*C1=CCCCC1&&&
*C&*C1=NOC(*)=C1*&*C&&*NC(=O)N*^*C1=CC=C2OC(*)CCCCOC(*)C(*)CN(*)C(=O)C2=C1&*C(*)*&*C^*C&*C*&*C*^*O&*N(*)S(*)(=O)=O^*C&&*C
CS(=O)(=O)NCC1CCCCN1C(=O)C1=CC=CC=C1C1=CC=CC=C1&&&
*C&*C1=C(*)C2=C3C(=C1*)OC(*)(C)CC3=NCC2*&*C&&*OC(*)=O^*C12CCC(*)(C(=O)O1)C2(*)C^*OC(*)=O^*C&*C12CC3CC(CC(C3)C1)C2^*C&*C&&
*C&*C*&*N*&*C*&*C(*)*&*C#C*&*C(*)*^*OC(*)=O^*O&*C&&*C1=CC=CC=C1&&&&
CN1N=CN=C1CN(CC1=CC=CC=C1Cl)CC1=CC=CS1&&&
CNC(=O)C(C#N)=CC1=CC=C(N(C)C)C=C1&&&
*C&*C*&*N(*)CC&*C*&*C*&*O*&*C1=CC=C(*)C=C1&*C1=C(*)C(*)N(*)C1=O&*C(*)=O&*C1=C(*)C2=CC=CC=C2O1^*O^*C&&*C*&&*C*&*N(*)CC&*C*
*C&*C*&*C*&*C*&*C*&*C*&*C*&*C*&*C*&*C*&*OC(*)=O&*C1=CC2C3C(*)(C)C3(*)C(*)C(*)C2(*)C2C=C(*)C(=O)C2(*)C1&*C&&*O*^*C^*O&&&*C
*Cl&*C1=CC=C(*)C=C1&*C*&*C*&*N(CCCl)CCCl&&&
C=C(O)C(=O)NC1=CC=CC(C2=CC=C(NC(=O)C3=C(Cl)C=NC=C3Cl)C(COC(N)=O)=C2)=N1&&&
*C&*C1=CC=C(*)C(*)=C1&*Cl&&*NN=C1C(=O)NC2=CC(*)=CC=C2C1=O^*P(=O)(O)O&&&
CN(C)C1=CC=C(NCCN)C2=C1C(=O)C1=CC=CC=C1C2=O&&&
CCCC(=O)N1C2=CC=CC=C2CC1C(=O)NC1=CC=C2OCOC2=C1&&&
*C&*C(*)=C1C=NC2=CC=CC=C12&*C(*)C(C#N)=C(C)C&*C#N&&&
CC1=CSC(C(=O)NC2=CC=C(CN3CCOCC3)C=C2)=C1&&&
*C&*C(*)*&*NC(*)=O&*C1CC(=O)NCCCCC(*)C(=O)N2CCCC2C(=O)NC(*)C(=O)NC(*)C(=O)N1^*C(N)=O^*N&&&&*C*^*C(=O)O^*C*&&*C(=O)O&&&
*C=NNC(*)=O&*C*&*C*^*NC1=NC=CC=C1*^*C*&*C*&*C1=CC=CC=C1&*C*&&&*N1CCOCC1&&&
*C&*C1=C(*)C(=O)N(C2=NON=C2N2CCOCC2)[NH]1&*C=N*&*C1=CC=C2OCOC2=C1&&&
*C&*O*&*C1=CC=CC(*)=C1&*NS(*)(=O)=O&*C1=CC=CC(*)=C1&*C1=NN(*)C=N1&*C*&*C1=CN=CC=N1&&&
COC1=CC=C2C=C(C3=CC=CC=C3CN(C)C)C=CC(=O)C2=C1OC&&&
*C&*OC(*)=O&*C1=CC=CC(*)=C1&*C(*)=O&*C1=CC=CC=C1&&&
*C&*C1=CC=C2OCC3(OCCO3)C3(CC(=O)N(*)C3=O)C2=C1&*C*&*C1=CC=CN=C1&&&
CSCCC(NC(=O)C(CCCCN)NC(=O)CCC1=CC=CC=C1)C(=O)O&&&
*C&*O*&*C1=CC(*)=C2C(=O)C3=C(*)C=C(*)C=C3C(=O)C2=C1&*O&&*O*^*C^*NC(=O)O*&&*C1=CC=CC=C1&&&
*N&*C*&*C(*)CN&*S(*)=O&*C*&*C1=CC=CC=C1&&&
O=C(COC1=CC=CC=C1Cl)N1N=C(C(=O)NCC2=CC=CS2)C2=C1CCC2&&&
*C&*C*&*C(*)*&*C&&*C(*)(*)C1=CC=C(O)C=C1^*C=C1SCSC1=O&&*C1=CC=C(*)C=C1^*O&&&
*C1=C(*)C2=C(S1)SC(*)=C2*&*C1=NC2=CC=CC=C2N1*&*C*^*I^*C*&&*Br^*C*&&*Br^*N1CCOCC1&&&&&
O=C(NCC(F)(F)C1=CC=CC2=NC=CC=C12)N1CC=C(C2=C[NH]C3=CC=CC=C23)CC1&&&
O=C(O)C1=CC=C2[NH]C(C3=CC4=CC([N+](=O)[O-])=CC=C4[NH]3)=NC2=C1&&&
O=C(NNS(=O)(=O)C1=CC=C(Br)C=C1)C1=CC2=CC=CC(Br)=C2[NH]1&&&
CCCCCOC(=O)N1CCN(C(=O)C(CCC(=O)O)NC(=O)C2=CC(N3CC4CC(C3)C3=CC=CC(=O)N3C4)=CC(C3CCCCC3)=N2)CC1&&&
COC1=CC=C(C(=O)NC2CCN(C(C3=CC=C(Cl)C=C3)C3=CC=CN=C3)CC2)C(OC)=C1&&&
CC(C)C1CCC2(C)C(O)C(=O)C(C)(O)C12&&&
*[N+](=O)[O-]&*C1=CC2=NS(=O)(=O)NC2=CC1=O&&&
CN1C(CCCC(=O)N2CCCC2)=NN=C1SCC(=O)C1=CC=CC=C1&&&
*C&*S(*)(=O)=O&*C1=CC=C(*)C=C1&*C1=NN(*)C(*)=C1&*C(*)(F)F&*F^*C1=CC=C(*)C=C1&&*Cl&&&
*C&*C1=CC=CC(*)=N1&*C1=NN=C(*)O1&*C1=CC=C(*)C(*)=C1&*O*&*C1CCCCO1^*[N+](=O)[O-]&&&&
*C&*O*&*C1=CC=C(*)C(*)=C1&*NC(=O)N*&*C1=CC=C2CCC3=C(C2=C1)N(*)N=C3C(N)=O^*C(*)(F)F^*C1=CC=CC=C1&*F&&&&&
*C&*C*&*C*&*C*&*C*&*C*&*NC(=O)C(*)=O&*C(*)*&*C*&*C1=CC=CC=C1^*NC(*)=O&&*C(*)*&*C*&*C(*)C^*NC(*)=O^*C&*C(*)*&&&*C*&*C1=CC=
*C&*C*&*C1CC2(*)CCN(S(*)(=O)=O)CC2C2=C1N1C=CC=C1[NH]2&*OC(*)=O&*C^*C1=CC=C(*)C=C1&&*C*&*O*&*C&&&
*C&*O*&*C*&*C*&*C*&*C*&*C1=C(*)C=C2C(=C1)N(*)C1=NC(*)=CN1C2*&*C*&*C(*)*^*O*^*O&*C^*O*&*C1=CC=CC=C1&&*C^*C&&&&&&
*C&*C1=CC(*)=CC(*)=C1&*C&&*C*^*SC1=NN=C(*)O1&*C(*)*&*NC(*)=O&*C*^*C1=CC=CC=C1^*C1=CC=CS1&&&&&
NCC(=O)NCC(=O)N(CC(=O)NCC1=CC=C(F)C=C1)C(CC1=CC=CC=C1)C(=O)N(CC(=O)NO)CC1=CC=CC=C1&&&
*C&*C*&*C1=CC=C(*)C=C1&*C*&*N(*)*&*C&&*C(*)(*)*^*C&&*C*^*C1=CC=C2OCOC2=C1^*NC(*)=O&&*C1CCCCC1&&&
*C&*NC1=NC(*)=CS1&*OC(*)=O&*C*&*C1=CC=CN=C1&&&
*N1C(=O)C2=C(C3=CC=CC=C3S2)N(*)S1(=O)=O&*C*&*C1=CC=CC=C1*^*C*^*Cl&*C1=CC=CC=C1&&&&&
*NC(=O)C1=NN(*)C=C1*&*C1=CC=CC=C1&&*C1=CC=CC=C1&*C(*)=O^*C1=CC=C(*)C=C1&*Br&&&
CCOC(=O)C(=CNC1=CC=C2OCCOC2=C1)C(=O)OCC&&&
CCC1=CC(C(=O)NC2CCN(C)CC2)=C(C)N1C1=CC=C(C2=CC=CC=C2)C=C1&&&
O=C(O)CCC(=O)N1C2=CC=C(Cl)C=C2CCC2=CC=CN=C21&&&
C=C1CC2CC(CC)C1NC(=O)C1=COC(C3=CC=NC=C3)=N1&&&
CC1=CC=C(C2=NC=C(C(=O)NN)C(C(C)C)=N2)C=C1&&&
*C(=O)NO&*C*&*C(*)*&*C*&*C1=CC=CC(*)=C1^*NC(*)=O^*O*&*C*&*C*&*C*&*C*&*C*&*C*&*C1=CC=CC=C1&*C1=CC=CC=C1&&&&&
CNC1=NC2C(OC3=CC=C(NC(=O)C4=CC=CC(C(F)(F)F)=C4)C=C3)C(CO)C2C(=O)O1&&&
O=C(CSC1=CN(C2CC2)C2=CC=CC=C12)NC1=CC=C(N2CCOCC2)C(F)=C1&&&
COC(=O)C1(OC)CCC2C(C1)C1=C(OC3(CCC2(C)C)CC2C(=CCC3=O)CCC3(C)C4=CC(=O)C(C)(C)OC4CCC23C)C1O&&&
*C&*O*&*C1=CC=CC=C1*&*NC(*)=O&*C1=CC=C(*)C=C1&*C*&*SC1=NN=C2N=CC=C(*)N12&*C&&&
O=C1C2=CC=C(F)C=C2C(OCC2CC2)(C2=CC=CC=C2)N1CC1=CC=C2C=CC=CC2=C1&&&
*NC(*)=O&*C*&*C*^*C1=CC=C(*)C=C1^*C*&*Cl&*C1=C(*)C2=CC=CC=C2[NH]1&&&*C*&*C*&*C*&*NS(*)(=O)=O&*C1=CC=CC=C1&&&
COC1=CC=C(NC(=O)CN2C(=O)N(CCCC(=O)NCCN3CCOCC3)C(=O)C3=C2C=CS3)C=C1OC&&&
CC1=CC=C(C(=O)NC2=NC(C3=CC=C(Cl)C=C3)=C(C)S2)C=C1&&&
*NC(=O)N*&*C1=CC=C(*)C=C1&*O*^*C1=CC=CC=C1^*C1=CC=CC=C1&&&&&
CC1(C)C=C(N2C=CC=CC2=O)C(=O)C2=CC=CC=C21&&&
COCCN1C2=CC=CC3=CC=CC(=C23)S1(=O)=O&&&
*C&*OC(*)=O&*C*&*C*&*C1=CSC(N(*)*)=N1&*C1=CC=CC=C1&&*C(*)(C)C^*C&&&
*C&*O*&*C1=CC=CC=C1*&*O*&*C*&*C*&*C*&*C1=CCN(*)CC1&*C1=CC=C2OCOC2=C1&&&
*C&*OC(*)=O&*C1=CC=C(*)C=C1&*NNS(*)(=O)=O&*C1=C(*)C(*)=C(*)C(=O)[NH]1&*C&&*O&*C#N&&
*C&*O*&*C1=CC=C(*)C(*)=C1&*NC1=NN=C(*)S1&*C1=CC=C[NH]1^*N&&&&
CC1C2CC3=CC=C(NC(=O)NCCCCC(NS(C)(=O)=O)C(=O)O)C=C3C1(C)CCN2CC1CC1&&&
CC1=CC=CC=C1CSCCC(=O)NC1=NC(C2=CC=CC=C2F)=CS1&&&
*C&*C(*)C&*C(*)*&*NC(=O)O*&*C(*)(C)C^*C(=O)N(*)*^*C&*C*&&&*NC(*)=O^*C1=CSN=N1^*C1=CC=C2OCCOC2=C1&&&&&
CC(C)NC(=O)C(C1=CC=CO1)N(CC1=CC=C(Cl)C=C1)C(=O)C1=CN=CC=N1&&&
CN1CCN(C2=NC3=CC=CC=C3C(=O)N2C2=CC=CC=C2)CC1&&&
CC1=CC(CCC2=CC=C(CCC(C)NCC(O)C3=CC=CC(Cl)=C3)C=C2)=NC=N1&&&
*C1=NN(*)C(=O)C2=NN(*)C(*)=C12&*C1=CC=CC=C1&&*C1=CC=CC=C1&*C*^*C*^*C1=CC=CC=C1^*N1CCOCC1&&&&&
*C&*C1=CC=C(*)C(*)=C1&*C1=CC=C(*)C(*)=C1&*NC(=O)N*^*F^*C1=CC=CC=C1^*N&&&&&&
*C&*O*&*C1CN(*)C(=O)C1*&*C(*)*&*C1=CC=CC=C1^*C&*C1=CC=CC(*)=C1&&*OC(*)=O&*C&&&
*NC(*)=O&*C*&*C1=CC=CN=C1^*C1CCCN1S(*)(=O)=O&&*C1=CC=CC2=NSN=C12&&&
*N&*C(*)*&*C*&*C1=NN(*)N=N1^*NC(*)=O^*C*&*C(*)*&*C1=CC=C(*)C=C1&*C*&*Cl&*C1CCCCC1^*C(*)*&&&&*O&&*C*^*C(*)*&*C*&*C1=CC=CC=C
CC1=CC(C)=CC(OCC(=O)NCC2=CC=C(F)C=C2)=C1&&&
CNC1=NC(C2=CC=C(OCCCN3CCOCC3)C=C2)=CS1&&&
CCOC(=O)C(NC(=O)C(NC(=O)C1=NN(C2=CC=CC=C2)C=C1)C(C)C)C(C)C&&&
*C&*N(*)C&*C*&*C*&*C*&*NC1=NC2=C(*)C(*)=C(*)C(*)=C2[NH]1&*Cl&&*Cl&*Cl&*Cl&&
*C(=O)NO&*C*&*C*&*C*&*C*&*C*&*C(*)*&*NC(*)=O&*C1=CC=CC(*)=C1^*NC(*)=O^*C1=CC=CC=N1&*C1=CC=CC(*)=C1&&&*C1=CC=CC=C1&&&
*C&*O*&*C1=CC=C(*)C=C1&*NC(*)=O&*C1=CC=CC=C1*&*C1=CC=CC=C1&&&
N#CC(=CC1=CC=[N+](CC2=C(F)C=C(F)C=C2Cl)C=C1)C(=O)NC1=CC=C([N+](=O)[O-])C=C1&&&
*C&*O*&*C1=CC=C(*)C=C1&*C(*)(*)*&*O&&*C=C*^*C1CCCCC1^*C*&&*C(*)(*)C&*C&&*Br&&
O=C1CC(SC2=CC=CN=N2)C(=O)N1C1=CC=C(Cl)C=C1&&&
CN1C(=O)C2C(C1=O)C(C=NCC1=CC=CC=C1)C(C1=CC=CC=C1)NC2C1=CC=CC=C1&&&
CCN(CC)C1=NC(NCC(N)=O)=C2N=CN(C3OC(C(F)F)C(O)C3OC(C)=O)C2=N1&&&
CC(C)(C)CN1C=NC2=C(NCC3=CC=CC=C3)N=C(Cl)N=C21&&&
CN1CCCN(C(=O)C2=CC=C3SC4=CC=CC=C4C(=O)C3=C2)CC1&&&
CSC1=NC=CC(NCC2=CC=CC=C2C#N)=N1&&&
*C&*C1=C(*)N(*)N(*)C1=O&*N=C1C(=N*)N(*)C(=O)N1*&*C1=CC=CC=C1^*C1=CC=CC=C1&*C&*C&&&*C&&
CN1C=C(C2=CN=C3C=CC(NC(=O)C4CCN(CC5=CC=CC=N5)CC4)=CC3=N2)C=N1&&&
CCCCCCCCN1C2=CC(O)=CC=C2C2=C1C(=O)[NH]N=C2&&&
*C&*C*&*C*&*C*&*OC1=NC=C(*)C=N1&*C1=CC2=C(CCNC2=O)[NH]1&&&
*C=C&*NC(*)=O&*C1=CC=C(*)C=C1&*S(=O)(=O)NC1=NC=CS1&&&
*C&*C*&*C*&*C1=CN(*)C2=CC=CC=C12&*C(*)=O&*C1=CC=C(*)C=C1&*S(*)(=O)=O&*C*&*C&&&
FC1=CC=C(CN2C(N3CCC(N4CCCCC4)CC3)=NC3=CC(C4=CC=CC=C4)=NC(C4=CC=C(OC5=CC=CC=C5Cl)C=C4)=C32)C=C1&&&
*C&*C1=NC2=C(*)C=NN2C(*)=C1&*N*&*C1CCCCC1^*C1=CC=C(*)C=C1&&*Cl&&&
O=C(CCCCCN1C(O)=C2C=C(OCC=CC3=CC=CC=C3)C=CC2=NC1=S)NCC1=CC=C(Cl)C=C1&&&
*C(=O)N1CCC(*)CC1&*C1=CN=C2SCCN2C1=O&&*C*^*N1CCCCC1&&&
*C(=O)NN&*C(*)*&*N*&*C*^*C(*)*^*C1=CC=C(*)C=C1&*O&*O&&*C(*)*&&*O&&*C(*)*^*O&&*C(=O)NNC(*)=O^*C1=CC=CC=C1*&*Br&&&
CC(C)N(C(=O)CCC1=CC=C2OCCC2=C1)C1CCC2=C(CC(=O)O)C3=CC=CC=C3N2C1&&&
*NC(*)=O&*C*&*Cl^*C1=CC=C(*)C(*)=C1&&*C(*)(F)F&*F^*F&&&&
*C&*O*&*C1=CC=C(*)C(*)=C1&*O*&*C^*NC1=NN=C(S*)S1&&*C*&*C1=CSC(*)=N1&*C1=CC=C(*)C=C1&*Br&&&
C1=CN=CC(COC2=NN3CCCCC3=C2)=C1&&&
N#CC1=C(NCCCN2C=CN=C2)C=C(C2=CC=C(Br)C=C2)S1&&&
*C&*C(*)*&*N*&*C1CCC(*)C1^*C1=CC=C(*)C=C1^*O&*C#N&&&&&
*C&*N(*)S(*)(=O)=O&*C*&*C1=CC=CC=C1^*C1=CC=CC=C1*&&*NC(*)=O&*C1=CC=C(*)C(*)=C1&*C1=NC2=CC=CC=C2[NH]1&&*Cl&&
CS(=O)(=O)C1=CC=CC=C1C1=CC=C(CC(NC(=O)C2(O)CC2)C(=O)N2CCSC2)C=C1&&&
*C&*C1=CC=CN1*&*C(*)=O&*C1=CN(*)C2=C(*)C=CC=C2C1=O&*C*&*NC(*)=O^*Cl^*C*&&&*C1=CC=C2OCOC2=C1&&&
CC(=O)CCC1C2CC3C4CCC(=O)C4(C)CCC3C1(C)CCC21C=CC(=O)O1&&&
COC1=CC(C=CC(=O)NC2=CC=C(Cl)C=C2)=CC(OC)=C1OC&&&
CCCCCCCCCCCCCCCC(=O)OC[N+]1=CC=CC=C1CCC&&&
*C&*C(*)C&*C(*)*&*C(=O)NC1=NN=CS1&&*C1=CC=CC=C1&&
*C&*C*&*C(*)=O&*C1=CC=C(*)C=C1&*O*&*C*&*C(=O)N(*)*&*C&&*C*^*C1CCCN1*&*C*&*N1C=NC=N1&&&
CCCS(=O)(=O)NCC1=CC=C(Cl)C=C1C1=CC=C(C2=CN=C(N)N=C2)[NH]1&&&
*C&*C1=CC=C(*)C=C1&*C*&*NC(*)=O&*C*&*SC1=NC(=O)N(*)C2=C1CCC2&*C*&*C*&*C*&*N1CCOCC1&&&
O=C(O)CCCCCCNS(=O)(=O)C1=CC(Br)=CC=C1Cl&&&
*C&*O*&*C1=CC=CC=C1*&*C=C*&*C*&*NS(*)(=O)=O&*C1=CC=CC(*)=C1&*[N+](=O)[O-]&&&
COC1=CC(C)=CC=C1OCCOCCOC1=CC=C(C)C=C1&&&
CCOC(=O)N1CCC(NS(=O)(=O)C2=CC=C3C(=C2)N(C)C(=O)N3C)CC1&&&
*N&*C*&*C*&*NC(*)=O&*C(*)*&*C*&*C(=O)O^*NC(*)=O&&*C(*)*&*C*&*C1=CC=CC=C1^*NC(*)=O&&*C(*)*&*C*&*C1=CC=CC=C1^*N*&&*C(=O)C1=
*C&*N(*)*&*C*&*C*^*C1CC1^*C*&&&*O*&*C1=CC=C(*)C=C1&*C(*)C1=CC=C(N(C)C)C=C1&*C1=CC=C(*)C=C1&*N(*)C&*C&&&
NS(=O)(=O)C1=CC=C(N2N=NN=C2SCC(=O)NC2=CC=CC(OC(F)F)=C2)C=C1&&&
*C=C&*C*&*C*&*C*&*C*&*NC1=NC(N*)=NC(N*)=N1&*C&&*C*^*C(*)*&*O&&*C1=CC=C(*)C=C1^*Br&&&
S=C(NN=CC1=CC2=CC=CC=C2[NH]1)NC1CCCCC1&&&
*C&*C*&*C1CN(*)C(=O)O1&*C1=CC=CC=C1*&*F&&&
CC(C(=O)NCC1=CC=C(C(F)(F)F)C=C1C(F)(F)F)N1CCC(CNS(=O)(=O)C2=CC=C(OC(F)(F)F)C=N2)(C2=CC=CC=C2)OC1=O&&&
CCOC(=O)C1=C(C)[NH]C(C)=C1S(=O)(=O)N1CCC(C(=O)NC2=CC=C(S(=O)(=O)N3CCCCC3)C=C2)CC1&&&
O=C(CSC1=NC2=CC=C(N3CCCC3)C=C2N1CC1=CC=CO1)NCCC1=CCCCC1&&&
NC1=NC=C(C2=NN=C(C(N)C3=CC=CC=C3)O2)C=N1&&&
*C&*O*&*C(*)OC&*C*&*C*&*C(*)=O&*C1=CC=C2C=CC3=CC=CC=C3C2=C1&&&
*C&*C1=CC=C(*)C=C1&*C1CNC(=O)CC(=O)NC(*)C(=O)NC(*)C(=O)NC(*)C(=O)NC(*)C(=O)N1&*C&&*C(N)=O&*C*^*C*^*C*^*C*&*C1=CC=CC=C1&*N
*C&*C(*)*&*C(=O)N1CCCCC1&&*N(*)S(*)(=O)=O^*C1=CC=C(*)C=C1&*Cl^*C1=CC=C(*)C=C1&&*C(*)(C)C&*C&&&
CCN(CC)C(=O)C1=CC(OCC2=NC=CC=C2C(F)(F)F)=C(Cl)C=C1N1CCCCC1&&&
N#CN1CCC(OC2=CC=C(C3=CC4=NC(C#N)=CN4C=C3)C=C2)CC1&&&
*C&*C*&*C1=CC=C(*)C=C1&*SC1=NC(*)=C2C=NN(*)C2=N1&*N1CCCCCC1&&*C*^*OC(*)=O&*C&&&
CN(C)C1CCN(C2=CC=C(C(=O)NC3=CC=C(Cl)C=C3C(=O)NC3=CC=C(Cl)C=N3)C=C2)CC1&&&
CC1=CC=CC(C2C(C#N)=C3SCC(=O)N3C2C2=C[NH]C3=CC=CC=C23)=C1&&&
*C&*C1=CC=C(*)C(*)=C1&*OC(*)=O&*C(*)*^*O^*C&&&&*C*^*C*&*C1=CC=CC=C1&&&
*C&*N(*)C&*C*&*C*&*C1=CC=C2[NH]C=C(*)C2=C1&*N=NC(*)=O&*C1=CC=C(*)C(*)=C1&*Cl&&*Cl&&
*C(=O)NN1C=NN=C1&*C*&*SC1=NC2=C(SC=C2)C(=O)N1*&*C*&*C1=CC=CO1&&&
*C&*C*&*N(*)S(*)(=O)=O&*C1CCCCC1&&*C1CCCCC1&&
COC1=CC=CC2=C1S(=O)(=O)C1=CC(Br)=CC=C1O2&&&
O=C(COC(=O)C1=CC=CN=C1O)NC(=O)C1=CC=CC=C1&&&
COC(=O)C1C(C2=CC=C(C)C=C2)N(CC2=CC=CN=C2)C(=O)C(C(=O)OC)C1C1=CC=C(OC)C=C1&&&
N#CC1=CC(Cl)=CC(OC2=C(Cl)C(=O)[NH]C(CC3CCOCC3)=C2)=C1&&&
*C&*C*&*ON=C1CCN(*)CC1*&*C1=C(*)C(*)=C2C(=C1)C(=O)C(*)=CN2*&*F^*NO&*C(=O)O&&&*C1CC1&*F&&
*C&*C*&*OC(*)=O&*C1=C(*)C(*)=C(*)[NH]1&*C&&*OC(*)=O^*C*^*C^*C1=CN=C2OC(*)C(*)CN(*)C(=O)C2=C1&&&*C(*)*&*C^*C&*C*&*C*^*O&*N(*)
*C&*O*&*C1=CC=CC=C1*&*C=C*&*C(*)=O&*C(*)=C(*)*&*C&&*C&*C*^*C*&*N*&*C1=CC=CC(*)=C1&*Cl&&&
O=C1NC(=O)C(=CC2=CC=C(C3=CC(Cl)=CC(Cl)=C3Cl)O2)S1&&&
*C(=O)O&*C1=CC=CC2=C1C(=O)C1=C(*)C=CC(*)=C1C2=O&*Cl&&*O&&
COC(=O)C1=CC=CC=C1N1CCN(C2CCCN(S(=O)(=O)CC3=CC=CC=C3)C2=O)CC1&&&
CCCCCCCCCCCCCCCCOCC(COC(=O)CCCCCCCCCCCCCCCCCC)OC(=O)C(CC1CN=CNC1=O)NC(=O)OC(C)(C)C&&&
CC1=NOC(C)=C1CNCC1=CC=CC=C1C(C)(C)C&&&
CCOC(=O)C1CCN(CC2=CC=C(OCCC(C)C)C(F)=C2)CC1&&&
C=C(C)CN(C)C(NC1=CC=CC=C1)C(Cl)(Cl)Cl&&&
*C&*C*&*OC(*)=O&*C1=C2N=C(NS(*)(=O)=O)SC2=C(*)S1&*C1=CC=CC=C1&&*C&&
COC1=CC=CC(C(=O)NC2=CC=C(SC3=NC(C4=CC=C(N)C=C4)=CN3CCN(C)C)C(C(F)(F)F)=C2)=C1&&&
CCC(C1CC2=CC=C(O)C=C2C1)C1CC1&&&
CC(C)C(NC(=O)CCCNCC(N)CC1=C[NH]C2=CC=CC=C12)P(=O)(O)O&&&
*C1C(=C)C23OC2C(*)(C)C(=O)CC3(*)C1*&*O&&*C&*C*^*OC(*)=O^*O^*C&&&&&
OC1=CC=CC=C1CNCCNCCCCCCCCNCC1=CC=CC=C1O&&&
*C&*OC(*)=O&*C1=CN(*)C2=C3C=CC=CC3=NC=C2C1=O&*C1CC1&&&
O=C(NCC1COCCO1)C1=CC=C2OCOC2=C1&&&
*C&*C*&*C1=CC=C(*)C=C1&*C*&*C1=NN=C2CN(*)CCN12&*C*&*N*&*C1=CN=CC=N1&&&
O=C(NC1=CC=CC(C2=CC=CC=C2)=C1)C1=CC=CC([N+](=O)[O-])=C1&&&
COC1=CC=CC=C1N1CCN(CC(=O)C2=CC=C(C3=CC=CC=C3)C=C2)CC1&&&
CCOC1=CC=CC=C1C1=NC(CN(C)C2CCN(C(=O)C3=CC=CC=C3)C2)=CO1&&&
*C&*C1=CC(*)=NC(*)=N1&*N*&*C*^*C1CCCCN1*^*C*&*C&*NC(*)=O&&&*C*&*C1=CC=NC=C1*&*C(*)C&*C&&&
CC1=CC=C(C2CCC(C(=O)NC(CC3=CC=CC=C3)C(O)CN3CCC(C(=O)NC4COC5=CC=CC=C5O4)CC3)C2)C=C1&&&
*C&*NC(*)=O&*C(*)*&*NC(*)=O&*C(*)*^*C(*)C^*C&*C&&*C(=O)N(*)*&&*C&&*C(*)*^*C*&*C(*)C^*C(=O)N(*)*^*C&*C&&&&*C(*)*^*C*&*C(*)
CN(C)CC1=CC=CC=C1CC1=CC=CC=C1CN&&&
*N1C=NC2=C1[NH]C(N)=NC2=S&*C1OC(*)C(*)C1*&*C*&*OP(4)(=O)OP(*)(=O)O^*O^*C*&&*O^*Cl&&&&&
CN1N=C(C(=O)NCC2=CC=C(N3CCCC3=O)C=C2)C=CC1=O&&&
CCCN1C=C2C(=N1)N=C(N)N1N=C(C3=CC=CO3)N=C21&&&
*C&*C1=CC=C2NC3=C(SC(*)=C3)C(=O)C2=C1&*C1=CC=CC(*)=C1&*C*&*N1CCCC(*)(*)C1&*C(=O)O&&*C1=CC=C2OCOC2=C1&&
C=C(C)C1=CC=CC(C(C)(C)NC(=O)NC2=CC=C(C3=C[NH]N=C3)C(F)=C2)=C1&&&
COCC#CCCCC(=O)OC1C(O)C2(C)C(=O)C(OC(C)=O)=C(C)CC2C2C(=O)C(OC(C)=O)=C(C)C12&&&
*C&*C*&*N(*)CC&*C1=CC=C2[NH]C=C(*)C2=C1&*C(*)(*)C1=CC=C(Br)C=C1&*C&&*N*^*C*&*C*&*C*&*CCCCNC1=CC=C(C=C(CC)C2=CC=C(C(C)=NCC3=CC
*NC(=O)C1=NN(*)C=C1*&*C1CCC1&&*C1=CC=NC(*)=C1^*F^*Br&&&&
*C&*O*&*C1=CC=C(*)C(*)=C1&*O*&*C^*C*&&*C1=CC(*)=C2C(=C1)C(*)=NN2*&*C1=CC=CC(*)=C1&*Cl^*O*&&*C^*O*&&*C&&&
*C&*C*&*OC(*)=O&*C1=CC=C2C(=C1*)C(*)=CN2*&*C*&*C^*O*&&*C^*O*&&*C&&&
*C&*C*&*N(*)*&*C*&*C*^*C*^*C*&*C1=NC(*)=C(*)O1&*N1CCN(*)CC1&*C1=CC=CC(*)=C1&*C1=CC=CC=C1&*O^*C1=CC=CC=C1&&&&&&
COC1=CC=C(C2CCN(CCN3C(=O)C(C4=CC=C(OC)C=C4OC)=NC4=CN=C5[NH]C=CC5=C43)CC2)C=C1&&&
CC1=NOC(C)=C1C1=CC=C(OC2CCNC2)C=C1&&&
*NC(=O)C1=NN2C=CC=NC2=N1&*C1=CC=CC(*)=C1&*C1=NN2C=NN=C2C=C1&&&
COC1CC2C3(C)CCCC(C)(C)C3CC(OC(C)=O)C2(C)C2(O)C(O)C=C(C)C12&&&
*C&*C*&*OC(*)=O&*C1=CC=CC=C1*&*O*&*C*&*C*&*C*&*C1=C[NH]C=N1&&&
ClC1=CC=C(CN2N=NN=C2CN(CCN2CCOCC2)CC2=CC=C3OCOC3=C2)C=C1&&&
O=C1CC(C2=CC=C(C(=O)NC3=CC=CN=C3)C=C2)CC(=O)C1SC1=CC=C(Cl)C=C1&&&
*C&*N(*)*&*C*&*C1=CC=CC=C1*^*C*^*Br&*C(*)(*)*&&&*O&&*C*^*N1C=NC=N1^*C1=CC=C(*)C(*)=C1&&*F&&*F&&
*C(=O)O&*C*&*C(*)*&*NC(*)=O&*C1=CC2=CC=CC=C2[NH]1^*OC(*)=O&&*C*&*C1=CC(=O)[N+]([O-])=C2C=CC=CC2=[N+]1[O-]&&&
*C&*C*&*SC1=NC(*)=C2CN(*)C(*)(C)CC2=C1*&*NC(*)=O&*C*^*N1CCOCC1^*C1=CC=C(*)C=C1&&*C^*O*&&*C^*C&&&&&
O=C(NC1=CC=C(CS(=O)(=O)C2=CC=C(Cl)C=C2)C=C1)C1=CC2=CC=CC=C2[NH]1&&&
*C&*O*&*C1=CC=C(*)C=C1&*C*&*C1=NC2=CC=CC=C2N1*&*C1=CC=C(*)C=C1&*Cl&&&
CCCCCCCC#CC1=CN(C2OC(CO)C(O)C2O)C(=O)[NH]C1=O&&&
*NC(*)=O&*C1=CC=NC=C1&&*C1CC2CCC(C1)N2*^*C*&*C*&*O*&*C1=CC=C(*)C=C1&*[N+](=O)[O-]&&&
*C&*C1=CC=CC=C1*&*C1=C(*)[NH]C=N1&*C*&*NC1=NC(=O)C(*)S1&*C(*)C&*C&&&
*C&*C*&*C1=CC=C(*)O1&*OC(*)=O&*C1=CC=C(*)C=C1&*C(*)=O&*C=C*&*C1=CC=C(*)C=C1&*O*&*C&&&
C=C1CCC2C(C)(C)CCCC2(C)C1CCCC(C)CCCCO&&&
*C&*C=C(*)C&*C*&*C1=CCC2C(*)(C)CCCC2(*)C1*&*C&&*C&*C&&
N#CC1=C(NCC2=CC=C(Cl)C=C2)SSC1=S&&&
CC1=NN(CC2=CC=CC=C2N2N=CC=N2)C(C)=C1CC(=O)NCC1=CC=C(Cl)C=C1Cl&&&
O=C(NC1=CC=C(CN2CCCC(C(=O)NCC3=CC=CC(C(F)(F)F)=C3)C2)C=C1)C1=CC=CC2=C1C=NS2&&&
*C&*C(*)C&*C*&*NC(*)=O&*C1=CC=CC=C1*&*NC(*)=O&*C1=C(*)C2=C(CCC2)S1&*C#N&&&
*C&*C*&*C1=CN2C(*)=CC=CC2=N1&*C1=NN=C(*)O1&*C1=CC=C(*)C=C1&*O*&*C&&&
C1=CC=C(CN2CCN(C3=NC(C4=CC=C5C=N[NH]C5=C4)=NC4=C3C=CS4)CC2)C=C1&&&
*C1=C2C(N)=NC=CN2C(*)=N1&*C1CCC1&&*C1=CC=C(*)C(*)=C1^*O*&*C1=CC=C(*)C(*)=C1^*F^*N1C=NC=N1&&&&*Cl&&
*C(*)=NO&*C*&*O*^*C1=CC=C(*)C=C1^*C1=CC=C(*)C=C1&*F&*O*&&&*C*&*C1=CC(*)=NC(*)=C1&*Cl&&*C1=C[NH]C=N1&&
CCOC(=O)C1=C(NC(=O)CSC2=NC=CC=N2)SC=C1C1=CC=C(C)C=C1&&&
*C&*C1=C(*)C2=C(CCC2(*)*)C(*)=C1&*O&&*C&*O&*C*^*N1CCCC1&&&
NC1=CC2=CC=CC=C2N=C1SC1=CC=CC=C1&&&
*C&*C1=CC=CC(*)=C1&*N1CCCC2(CCN(S(*)(=O)=O)C2)C1&*C1CC1&&&
C=C1C(=C(O)C(N)=O)C2=C(OCC(=O)O)C3=C(C=C2N1CC1=CC=CC=C1)N=C(NC(=O)CNC(=O)CN)S3&&&
O=C(NCC1=CC=C(Cl)C=C1)NC1CCC(CCN2CCN(C3=CC=CC4=C3OCO4)CC2)CC1&&&
*C&*O*&*C1=CC=CC=C1*&*C=C1C(*)=C(*)C(*)C2=C1C(=O)CCC2=O&*O&&*C1=CC=CC=C1*^*O*^*C#N^*C&&&&&
*N&*C1=CC=C(*)N=C1&*C1=CN=[O+]C(*)=C1&*C1=CC=C(C2=NN=C(N)S2)S1&&&
*C(*)=C&*C&&*C(*)(*)C^*C&&*C=C*^*C*&*C1=CCC2(*)C3CC(*)C(*)(*)C3CCC2(*)C1*&*C&&*O&*O&*C&*C&*C*^*C*&*C=C(*)*&*C&&*C*^*C*&*C
COC1=CC=C(OC)C(C(=O)NC2=NC3=CC4=C(C=C3S2)OCO4)=C1&&&
CC1=CC=CC(C)=C1OCC(=O)NCCCN1C=CN=C1&&&
*C&*C*&*C*&*C*&*C*&*C*&*C*&*C*&*C*&*C*&*C*&*C*&*C*&*O*&*C1=CC=C(*)C(*)=C1&*[N+](=O)[O-]&&*N(C)S(*)(=O)=O^*C&&&
N=C(N)C1CCCCCCCCCCCOC1OC(=O)[N+]1=CC=C(N)C=C1&&&
*C&*C*&*C1=NC(*)=C(*)O1&*C1=CC=C(*)C=C1&*O^*C1=CC=C(*)C=C1&&*Cl&&&
*C&*C*&*O*&*C1=CC2=C(C=C1*)OC(=O)C(*)=C2&*C*&*C(*)*^*O*^*OC(*)=O&*C&*C^*C(=O)NN1CCCCC1&&&&&&
*OC(*)=O&*C*&*NC(*)=O^*C*^*C1=CC=CC(*)=C1&*C1=NN=C(*)O1&*C(*)(F)F&*C1=CC=CC=C1&*F&&&&&
*C&*C(*)C&*C1=C(*)C2=NN(*)C(=O)N2N=C1C(N)=O&*NC(=O)C1=NOC(*)C1&*C1=CC=C(*)C(*)=C1^*C^*Cl&&&&*[N+](=O)[O-]&&
*C#N&*C1=CC=C(*)C=C1&*C(=O)N1CCN(S(*)(=O)=O)CC1&*C*&*S*&*C1=CC=C(*)C=C1&*F&&&
*NC(*)=O&*C1=CC=CC=C1*&*O^*C1=CC=C2C=CC=CC2=C1*&&*Br&&&
*C&*OC(=O)NC1=NC2=CC=CC=C2O1&&&
*C&*N(*)C&*C*&*C*&*NC1=NC(*)=CC2=NC3=C(C=C12)COC(*)(C)C3&*C*&*C*^*C^*C*&&&*N(*)C&*C&&&
CC1=CC2=C(C(=O)N(C)CCC3=CC=CC=N3)C=CC(O)=C2C(=O)O1&&&
*C&*C1=CC=C(*)C=C1&*NS(*)(=O)=O&*C*&*C*&*N(*)S(*)(=O)=O&*C*&*NC(*)=O^*C1=CC=CC=C1*^*C1CCCC1&*C&&&&&
*C&*O*&*C*&*C*&*C(=O)N1CCC2(CC1)COC1=CC=CC=C12&&&
*C&*C*&*C*&*C*&*C(*)*&*O&&*C1=C(*)N2C=CC=C(*)C2=N1^*C*&*C^*C1=CC=C(*)C(*)=C1&&*Cl&&*Cl&&
*NC(*)=O&*C*&*S(*)(=O)=O^*C1CCCCC1^*C1=C[NH]C2=CC=CC=C12&&&&&
*C&*C(*)C&*N(*)C(C)C&*C*&*C*&*O*&*C1=CC=C(*)C=C1&*C*&*C1=CC=CC=C1&&&
CCCC1=NC(NCC2=CSC(C3=CC=CC(Cl)=C3)=N2)=C2C=NN(C)C2=N1&&&
N#CC1=CC=C(C2=CC=C3C(=O)C4=CC=CN=C4C(=O)C3=C2)C=C1&&&
*C&*C1=CC(*)=C(*)C(*)=C1*&*O&&*C&*C*^*C1CCN(*)CC1^*C^*N1CC(*)(C2=CC=CC=C2)NC1=O&&&*C1=CC=CC=C1&&&
*C&*C1=CC=C(*)C(*)=C1&*Cl&&*N(*)S(*)(=O)=O^*C*&*NC(*)=O^*C*^*C(*)C&*C1=CC=C2OCOC2=C1&*C&&&&&
*C&*C1=C[NH]C2=C(C=CC=C2*)C1=O&*C(=O)NO&&&
O=C1N=C(C2=CC=CC=C2)[NH]C2=CC=C(C(F)(F)F)C=C12&&&
*C&*C*&*C1=CC=CC=C1*&*NC1=NC(S*)=NC2=C1N=CN2*&*C*&*C1=CC=C(*)C=C1^*C1OC(*)C(*)C1*^*F&*C*&&&*O^*O&&&*O&&
CCCCNCC(CC1CCCCC1)N1CCC(NC(=O)C2CCCCN2C(=O)C(NC(=O)OC(C)(C)C)C(C)C)C1=O&&&
CC(=O)C1=C(O)C2(O)C3=C(O)C4=C(C(=O)C5=CC=CC=C5C4=O)C(C)=C3CC1C2O&&&
CC(CO)COC1=N[NH]C(C(C)(C)NC(=O)NC2=CC=C(C(N)=O)C=C2)=C1&&&
CC(CCO)NC(=O)NC1=CC=CN2N=CN=C12&&&
CN1C=CN=C1CNC1=NC=NC2=CC=C(C3=CC=CC=C3)C=C12&&&
CSC1=NO[N+]([O-])=C1C1C(C2=CC=C(CCC(=O)O)C=C2)C(C2=CC=C(C#N)C=C2)C11C(=O)NC2=CC=C(Cl)C=C21&&&
CC1=CC=CC=C1CSC1=NC2=CC=CC=C2C2=NC(CNC(=O)C3=CC=CC=N3)=NN12&&&
*NS(*)(=O)=O&*C*&*C*^*C1=CN=C(Cl)C(*)=C1^*C*&*Cl&*N1CCCCOC2=CC=CC=C21&&&&&
O=C(CC1CC(C2=CC=CS2)=NO1)NC1C(=O)N2C1SC(C2C(=O)N2CCCC2)OC1C=CC1=CC=CC=C1&&&
*C&*S*&*C1=CC=C2CN(*)C(=O)C2=C1&*C*&*C1(*)NC(=O)NC1=O&*C#C*&*C1=CC=C(*)C=C1&*C*&*N1CCN(*)CC1&*C&&&
*C&*C*&*O*&*C1=CC=C(*)C=C1&*NC(*)=O&*C*&*N1C(=O)NC2(CCCC2)C1=O&&&
COC1=CC(NCCCNCCCNC(=O)NC2C2=CC=CC=C2C)=C2N=CC=CC2=C1&&&
*C&*C(*)*&*C*&*C1=CC=CC=C1^*NC(*)=O&&*C1=NN(*)C(*)=C1*&*C(N)=O&&*C(*)C^*C^*C1=CC=CC=C1&&&&
*C&*C1=CC2=C(*)C=C(*)N=C2C=C1&*N&&*NC(*)=O^*C*&*C*&*C*&*C*&*N1CCCN(*)CC1&*C*&*C*&*C*&*N*&*C1=CC=CC2=C1CC(=O)N2&&&
C=CC(=O)NCC1=COC(C2=CC=CC=C2OC)=N1&&&
*C&*C(=O)N(*)C&*C1=CC=C(*)C=C1&*C1=C2CCCC2=C(*)C2=NN=C(*)N12&*C#N&&*N&&
CCOC(=O)C1=CC=CC=C1NC1=NC2=C(OC)C=CC=C2N=C1NS(=O)(=O)C1=CC=C(CCC(=O)NC)C=C1&&&
*C&*N=C(*)C&*C1=CC(*)=C(*)C(*)=C1&*Cl&&*C(*)(F)F^*F^*NC(*)=O&&*C1=C(*)SN=N1&*Cl&&&
*C&*C1=CC=NC(*)=C1&*C(=O)N1CCC(*)CC1&*C1=NC2=CC(*)=NN2C(*)=C1&*C&&*C&&
CCCCN(CCCC)C(=O)C1=NC=C(C2=CC=C(C)N=C2)N=C1N&&&
*C1=NC2=CC=CC=C2C(Cl)=N1&*C1=CC=C(*)C=C1&*O*&*C*&*C*&*N1CCOCC1&&&
*C&*C1=C[NH]C(*)=C1*&*C1=CC=CC=C1&&*C(=O)O&&
COC1=CC=CC=C1CNC(=O)C1=C(N)N(C2=CC=CC=C2OC)N=C1C(F)(F)F&&&
*S(N)(=O)=O&*C1=CC=C(*)C=C1&*C1SCC(=O)N1*&*C1=NC(=O)[NH]C(*)=C1&*C(*)(F)F&*F&&&
*C&*O*&*C1=CC=C(*)N=C1&*C*&*C1CN(*)CC2=CC=NN2C1&*C*&*O*&*C1=CC=CN=C1&&&
CC1CCCCN1CCNC(=O)CN1C(C2=NSC=C2)=NC2=CC=CC=C21&&&
*C&*C*&*OC(*)=O&*C1=C(*)C(*)=C(*)S1&*N*&*C1=CC=CC(*)=C1^*C(*)=O^*C&*C1=CC=CO1^*N&&&&&&
*C&*N(*)C&*C1=CC=C(*)C=C1&*C=C1SC(=S)N(*)C1=O&*C*&*C1CCCO1&&&
CC1=CC=C(N2C(=O)C3=C(N(C)C(=O)C4=CC=C(Cl)C=C4)C=CC=C3N(C)C2=O)C=C1C&&&
*C&*O*&*C1=CC=C(*)C=C1&*NC=O&&&
CC1=CC=C(C)C(NC2=NC=CC(N3C=CC4=C(SC(C5=CN(C)N=C5)=C4)C3=O)=N2)=C1&&&
CC(O)C1C(=O)N2C(C(=O)O)=C(CN3CCOCC3)SC12&&&
CN(C)N=O&&&
*C&*C(*)*&*C*&*C1=CN2C(=O)C=C(*)N=C2C=C1^*N*^*O&*C1=CC=C(*)C=C1&&&*NC(*)=O&*C(*)*&*C*&*C*^*C(=O)O^*C(=O)O&&&&&
*C&*O*&*C1=CC=C(*)C(*)=C1&*C*&*SC1=NC2=C(*)N=CN=C2N1*^*N^*N&&&&*C1OC(*)C(*)C1*^*C*&*OC(*)=O^*O^*C&&*O&&&&
NC1=NC=C(C2=CN(C3CCNC3)N=C2)C2=C1C(C1=CC=CC=C1)=CS2&&&
CC1CN(C(C)CO)S(=O)(=O)C2=CC=C(Br)C=C2OC1CN(C)CC1=CC=CC=C1&&&
*C&*O*&*C1=CC(*)=C(*)C(*)=C1&*C(*)=O&*C1=CC=C(*)C(*)=C1^*O*^*O&*C^*O*&*C&&*C&&&&&
*C&*C(*)=O&*C1=CC=C(*)C=C1&*C*&*C*&*NC(*)=O&*C(*)*&*C&&*C1=NN(*)C(*)=C1*^*C&&*[N+](=O)[O-]&*C&&
CCC1=CC=C(O)C(C(=O)C2=CC=C(O)C=C2)=C1&&&
CC1=CC=C(C)C(NC(=O)C2CCCN(C3=NN=C(N4C=CC=C4)S3)C2)=C1&&&
CCC1CC2C(=O)N(CC3=CN(CCC(=O)O)N=N3)C(=O)C2C2(C)C(=O)N(CCC3=CC=C(O)C=C3)C(=O)N12&&&
CC(=CCN1OC(=O)[NH]C1=O)CC1=CC=C(OC2=CC=CC=C2)C=C1&&&
CC1=C([N+](=O)[O-])C(C(=O)NC2=CC=C(Cl)C=C2)=NO1&&&
*C&*C*&*N1C(=O)COC2CN(S(=O)(=O)N3CCOCC3)CC21&&&
O=C(O)C(O)=CC(=O)C1=CC=C(N2CCOCC2)C([N+](=O)[O-])=C1&&&
*C(=O)O&*C*&*C(=O)C(=O)O&&&
*C&*C*&*O*&*C1=CC=C(*)C=C1&*NC(*)=O&*C1=CC=C2C(=O)N(*)C(=O)C2=C1&*C*&*C*&*C*&*N1CCCCC1&&&
*NC(*)=O&*C*&*C*^*C*^*C*&*C1=NN2CCC(=O)N(*)C2=C1&*N1CCN(*)CC1&*C1=CN=C2C=CC=CC2=N1&*C1=CC=C(*)C=C1&&&*Cl&&&
CCC1=CC=CC=C1OC1=C(OCCOC2=CC=C3C(=C2)CCC2=NN=NN32)N=C(C)N=C1NS(=O)(=O)C1=CC=C(C)C=C1C&&&
*C&*O*&*C1=CC=C(*)C(*)=C1&*C*&*C*^*O*^*N*&*C&*C*&&&*C1=COC(*)=N1&*C1=CC=C(*)C=C1&*Cl&&&
*C&*C*&*C*&*NC(*)=O&*C1=CC2=C(*)N=C(N)N=C2C=C1&*O*&*C*&*C*&*C*&*C(=O)N(*)*&*C*&*C*^*C(*)*^*C*&*C*&*N=C(N)N&*C*^*NC(*)=O&&
CC(CC1=CC=CC=C1)NCCCCCCCNCCCNCC1CC1C1=CC=CC=C1&&&
CCN1N=C2C=CC(NS(=O)(=O)C3=CC=CC(C#N)=C3)=CC2=C1OC&&&
CN(C)CCNC(CSC1=CC=CC=C1)=NC#N&&&
*C&*O*&*C1=CC=CC(*)=C1&*C(*)=O&*C1=CN2C(*)=C(*)N=C2S1&*C1=CC=CC=C1&&*Br&&
*C&*O*&*C1=CC=CC=C1*&*NC1=NC(N2CCCCC2)=NC2=C1C=N[NH]2&&&
*C&*O*&*C1=CC=CC=C1*&*C=NN1CCOCC1&&&
*C&*C1=C(*)C2=C(C(*)=C1*)C(*)C1C3C(*)CCCC3(*)CCC1(*)O2&*C&&*O&*O&*O&*C&*C&*C=O&&
*C&*C*&*C*&*OP(*)(=O)OCCC&*C1C=CC(*)C(*)O1&*N1C=CC(=O)[NH]C1=O&&*C&&
*O&*C(*)(*)C1=CC=CC=C1&*C1=CC=CC=C1&&*C1=CC=CC=C1*^*C(*)(F)F&*F&&&
*C&*C1=CC=C(*)C=C1&*N*&*C*&*C*&*NC(*)=O&*C1=C(*)N(C2=NC=NC3=C2C=NN3*)N=N1&*C1=CC=CC(*)=C1&*O^*C(*)C&&*C&&&
CC(=O)NC(C)CC1=CC=C(C#CC2=CN=C(OC3CCOC3)N=C2)C=C1&&&
*C&*C1COCCN1C(=O)C1=NN(*)C=C1&*C1=N[NH]C=C1&&&
NC(=O)C1=CC=NC(NC2CCCN(C3=CC(C(F)(F)F)=CC=N3)C2)=N1&&&
COC1=CC=C(CC2=NC3=CC(C)=C(C)C=C3C3=C2C2=CC=CC=C2C(=O)[NH]3)C=C1OC&&&
COC1=CC(C2=C(C3=CC=C(NCCN(C)C)C=C3)[NH]C3=CC=CC=C23)=CC=C1Br&&&
CCC(CC)NC(=O)C1=CC=C2N=C(C3CCCNC3)OC2=C1&&&
*C&*C*&*N1CCC2(CC1)CC1=CN(S(*)(=O)=O)C=C1C(=O)N2&*C1=CC=CC(*)=C1&*C#N&&&
CCOC(=O)NC(C)C(=O)NCC1=NC(C)=C(C)N=C1C&&&
CCS(=O)(=O)N(CC(=O)N1CCCCC1)C1=CC=CC=C1Cl&&&
CC(C)C1=N[NH]C2=C(NCC3=CC=CC=C3)N=C(C3CCN(C(=O)C4=CC=NO4)CC3)N=C12&&&
CNC(=O)C1=NOC(C2=CC=CC(OCCCC(=O)O)=C2)=C1&&&
*C(N)=O&*C1=CC=C(*)C=C1&*O*&*C*&*OC(*)=O&*C*&*C1=NOC(*)=C1*&*C1=CC=CC=C1&&*C(*)(F)F^*F&&&
*NC(*)=O&*C*&*C*^*C1CCC(=O)N(*)C1^*C*&*C1=CC=C(*)C=C1&*C1CCCCC1&*F&&&&&
*O&*C*&*C1C(*)N2CCCN(*)CC12&*C*&*C*^*Cl^*N1CCCCC1&&&&&
O=C(NC1CCCC2=CC(CN3CCCC3)=CC=C21)C1=CC=C(N2C=CC=C2)C=C1&&&
O=C(CSCC1=CC=CC(Cl)=C1)N1CCN(S(=O)(=O)C2=CC=CC=C2)CC1&&&
*[N+](=O)[O-]&*C1=CC=CC=C1*&*SSC1=N[NH]C=N1&&&
*C&*C1=CC=C(*)C=C1&*C1(C)OC(=O)C2=CN=C3SC=CC3=C21&&&
CCN1N=C(C=C2OC3=CC=C(OCC4=CC=CC=C4)C=C3C2=O)C=C1C1=CC=CC=C1&&&
*C&*C1=CC=C2C(*)=CN=C(N)C2=C1&*C*&*OC(*)=O&*C1CC(=O)N(*)C1&*C*&*C1=CC=CC=C1&&&
CC1=CC(NC(=O)C2=CC=C(C)C=C2)=NO1&&&
CC(C(=NO)C1=CC=CC=C1)N1N=NC2=C(Br)C=C(Br)C=C21&&&
*N&*C1=CC=CC=C1*&*O*&*C*&*C(=O)N1CCCC1*&*C1CNC(*)C1&*NC(*)=O&*C1=CC=C2C=CC=CC2=C1&&&
*C1=C[NH]C2=NC(N)=NC(=O)C2=N1&*Cl&&&
*C&*NC(*)=O&*C(*)*&*NC(*)=O&*C(*)*^*C(*)*^*C(N)=O&*C&&*C1=CC=CC=C1&*C(*)C&&*C&&&
CC(C)CC1NC(=O)OC1CN1C2=C(C3=CC=CC=C3)C=CC=C2C2=CC=CN=C21&&&
COC1=CC=C(C2=CC(=O)C3=CC(C)=C(O)C=C3O2)C=C1OC&&&
*C&*SC1=NC2=C(C=C(*)S2)C(=O)N1*&*C*&*NC(*)=O^*C1=CC=CC=C1^*C1=CC=CC=C1*&&&*O&&&
CC(=O)NC1(C)CC[N+](C(=O)OC(C)C)=C(N=CN(C)C)N1CC1=CC=CC=C1&&&
*C&*C(*)C&*C*&*C*&*NC(*)=O&*C1OC(*)C(*)C1*&*C1=C2N=CN(*)C2=NC=N1&*N^*O&&&*O&&
N#CC1=CC=C(NC2=NC=CC(NCC3=CC=CC=C3)=N2)C=C1&&&
O=S(=O)(NCC1=CC=CC=C1)C1=C(I)C=C(I)C=C1I&&&
COC1=CC=C(N2C3=C(C(=O)N(C4=CC=CC=C4)C3=O)C3=CC([N+](=O)[O-])=CC=C32)C=C1&&&
CCN(C(=O)CN1C(=O)NC2(CCCCC2)C1=O)C1=CC=CC(OC)=C1&&&
*C(*)=O&*C*&*SC(=S)N1CCN(*)CC1^*C1=CC=C(*)C=C1^*C1=CC=CC=C1&*Cl&&&&&
CC1=CC=CC(C2=NN(C3=NC4=C(C(=O)CC(C)(C)C4)C(C4=CC=C(F)C=C4)C3C#N)C(=O)N2C)=C1&&&
*C(=N)NO&*C1=CC=C2C=CC=CC2=N1&&&
COC1=CC=C(C2C(C(=O)C3=CC=CO3)=C(O)C(=O)N2CCCN2CCOCC2)C=C1&&&
*C&*C(=O)N(*)C&*C1=CC2=C(*)C=CC=C2S1&*NC1=NC=C(*)C(N*)=N1&*C(*)(F)F&*F^*C1CCC(*)C(*)C1&&*O&&*O&&
COC1=CC(C(C2=CC=CC(Cl)=C2)C2=CC3=C(C=C2C)OCO3)=CC(OC)=C1OC&&&
CC(C)C(=O)N1C2=CC=CC3=C2C(=C[NH]3)CC1C1=CC=CC([N+](=O)[O-])=C1&&&
NCCNCC1OC(N2C=NC3=C(N)N=CN=C32)C(O)C1O&&&
CCCCCCCCCCCCOC1OC(C(O)C2C(=O)N3C4CC(C)CC3C2C4)CC1=O&&&
COC1=CC=C(OC)C(C(=NC2=CC=C(Cl)C(C)=C2)C2=CC=CS2)=C1&&&
COC1=CC=C(CC2=NC=CC3=C2[NH]C(C2=CC=CC(NC(=O)NC4=CC=CC=C4)=C2)=N3)C=C1&&&
C#CCOC1=CC=C2C(=C1)CCC1=C2[NH]N=C1C1=CC=C(OC)C(OC)=C1&&&
*C&*C*&*S(*)(=O)=O&*C1=CC=C2OC(*)=NC2=C1&*C&&&
*C&*C1=C(*)N(*)N(*)C1=O&*N*&*C=C1C(=O)NN=C1*^*C1=CC=CC=C1^*C1=CC=NC=C1&&*C&&&&
*C&*C(*)(C)C&*C*&*NC(*)=O&*C1=CC=C(*)C(*)=C1&*O*&*NC1=NC(*)=CC=N1^*Cl^*C1=CC=C(*)C=C1&&&*C#N&&&
*C&*C1=CN=NN1*&*C1=NOC(*)=N1&*C*&*C1CN(*)CCO1&*C*&*N(*)C&*C&&&
*C&*C(*)*&*O*&*C1=CC=C(*)C=C1^*NC(*)=O^*C(*)(C)C&*C*&*C&*C1=CC=CC=N1&&&&&
COC1=CC(N2C(=NC(=O)C3=CC([N+](=O)[O-])=CC=C3C)SC(=CC3=CC([N+](=O)[O-])=CC=C3OC)C2=O)=CC(OC)=C1&&&
O=C(NCC12CC3CC(CC(C3)C1)C2)C(=O)N1CCOCC1&&&
*C&*C*&*N(*)CC&*C*&*C*&*C*&*C(*)*&*C&&*NC1=NC2=CC=CC=C2C(N*)=N1^*C*&*C1=CC=CC=C1&&&
*C&*C1=CC=C(*)C=C1&*C(*)=O&*C=C(*)*&*C*&*N1C=NC=N1^*C1=CC=C(*)C(*)=C1&&*F&&*Cl&&
CC1=NC2=CC=CC=C2N1CC1=NN=C(SCC2=CC=C(F)C=C2)N1C&&&
*NC(*)=O&*C*&*C1=C2C(=O)N(*)C(=O)C2=CC=C1^*C1=CC=C(*)C=C1^*[N+](=O)[O-]&*N1CCOCC1&&&&&
*C&*C*&*C*&*C(*)*&*C*&*C(=O)O^*C1=CC=C2C(=O)N(*)CCC2=N1&&*O*&*C*&*C1=CC=C(*)C=C1&*C(=O)O&&&
CCN1C=C(CN2CCCC(O)(CN3C=CN=C3)C2)C=N1&&&
CC(=O)C1=CC=CC(C2(C)C3CN(CCC(=O)C4CC4)C(CC4=CC=CC=C4)C32)=C1&&&
CCCCCCCCCCCCCCC(=O)NCCC(NC(C)=O)C(=O)NCC(N)CC(C)C&&&
*C&*C(=O)N(*)C&*C1=CC2=C(*)C(*)=C(*)C=C2[NH]1&*C1=CC=C(*)C=C1&*C1=CC=C(*)C=C1^*Br^*C*&&*Br^*C1CCCN1&&&&&
*C&*O*&*C1=CC=C(*)C=C1&*C*&*N=C1NCC(=O)N1*&*C1=CC=C(*)C(*)=C1&*Cl&&*Cl&&
*C&*C*&*N(O)C#C*&*C1=CC=C2C(=C1)C(*)(C)C(=O)N2S(*)(=O)=O&*C=C*&*C1=CC=CC=C1^*C&&&&
*NC1=NC(*)=C2SC=C(*)C2=N1&*C1CC1&&*N*^*C1CC1^*C1CCOC2=CC=CC=C21&&&&
*C&*C(*)C&*C(=O)C(=O)N(*)*&*C&&*C1=CC=C2[NH]C=C(*)C2=C1^*Br&&&
CC1=NOC(C2=CC=CC=C2OCCCCCN)=C1&&&
*C&*C1=CC(*)=C(*)C(Cl)=N1&*Cl&&*NC(*)=O^*C*&*C(*)*&*C1=CC=CO1&&*N1CCCC1&&
*C&*C*&*C1=CC=CC=C1*&*O*&*C1=NC2=C(C(*)N(*)C2=O)N1*&*C(*)*&*C^*C1=CC=C(*)C=C1&*C*^*Cl^*C1=CC=C(*)C=C1^*C&&&*Cl&&&&&
CC1(C)SC(=O)N(C2=CC=C(OCC3=CC=CC=C3)C(Cl)=C2)C1=O&&&
CCCC1=NC2=C(CCN(CC3=NOC(C)=N3)C2)N1CCOC&&&
*NC(*)=O&*C*&*C1=CN(*)N=N1^*C1CCCCC1^*C*&&&*C1=CC=CC=C1*&*Cl&&&
CC1=C(NC(=S)N(CCCN2CCCC2)CC2=CC=CS2)C(=O)N(C2=CC=CC=C2)N1C&&&
*C=C&*C*&*C1=CN(*)C2=C1C(N(*)CC)=NC=N2&*C1=CC=C(*)C=C1&*NC(*)=O^*C*^*C=C&*C&&&&&
*C1=CC=CC=C1&*NN=C1C2=CC=CC=C2CCC1*&*C1=CC=CC=C1&&&
N#CC(=CC1=CC=C(F)C=C1)C1=CC=C(Cl)C=C1&&&
*C&*C*&*C(=O)NN=C(*)*&*C*&*O*^*C*^*C1=CC=C(*)C=C1&*O*&*Cl&*C1=CC=C(*)C=C1&&&*Br&&&
NC(=O)N1C2=CC=CC=C2C23CC(C(=O)NC4=CC=CC=C4)N(S(=O)(=O)C4=CC=C(Cl)C=C4)C2=NOCC13&&&
*C&*OC(*)=S&*C(*)C(=O)OC&*C*&*O*&*C1=CC=C(*)C=C1&*C(*)=O&*C&&&
*C&*O*&*C1=CC=C2C(=O)CC(*)OC2=C1&*C(*)*&*C&&*C(=O)N1CCCC1*^*C(N)=O&&&
O=[N+]([O-])C1=CC=C(C2=C[N+](C3=CC=CC4=CC=CC=C34)=NC(N3CCOCC3)=N2)C=C1&&&
CC(=O)NC(CSC(=O)C=CC1=CC=CC=C1)C(=O)O&&&
COC(=O)CNC(=O)C1(C2=CC=C(OC)C=C2)CC1CN1CCCC1&&&
*C&*C*&*C*&*C*&*C*&*C*&*C*&*C*&*C*&*O*&*C1=CC=C(*)C(*)=C1&*N1CCC(*)(*)CC1&*C*^*Cl^*NC(=O)O*^*C*&&*C*&*C*&*OC(=O)N(*)C&*C*&
*C&*C*&*N*&*C(=O)N=C1SC2=CC(*)=CC=C2N1*&*C1=CC=C(*)C=C1&*C(*)(F)F^*C^*F&&&&&
*C&*C1=CC=C2C(*)=C3C=CC=C(*)C3=Cl&*Br&&*C(=O)N(*)*^*C=C*&*C1=CC=CC=C1^*C1=CC=CC=C1&&&&
CN1CCC2(CC1)OC(C1=CC=C(Cl)C=C1)(C1CCN(C(=O)C3=NOC(C4=CC=C([N+](=O)[O-])C=C4)=C3)CC1)OC2=O&&&
COC1=CC=C(NC(=O)CSC2=NC=CC=N2)C=C1Cl&&&
FC1=CC=CC(CC2=C3C=NN(C4CCN(CC5=CC=C(C6=CC=CC=C6)C=C5)CC4)C(=S)N3C=N2)=C1&&&
CNC1=CN=CC(C2=N[NH]C(NC(C)C3=CC=CC(OC(F)F)=C3)=N2)=N1&&&
*C&*C(*)*&*C*&*C1=C[NH]C(*)=N1^*O*^*C1=CC=CC=C1&*C1=CC=CC(*)=C1&&&*C*&*C*&*C*&*C1=CC=CC=C1*&*C#N&&&
CC(C)(C)NS(=O)(=O)C1=CC=CC2=C(NC(=O)C3=CC=C(C4=CC=CC=C4C(F)(F)F)C=C3)C=CC=C12&&&
*C&*OC(*)=O&*C*&*C*&*O*&*C1=CC=C(*)C=C1&*C*&*C1=CC=C(*)C(*)=C1&*O*&*C^*C1CCNCC1&&&&
O=C1C2=NC3=CC=C(Cl)C=C3N=C2C2=NC3=CC=CC=C3N=C12&&&
*[N+](=O)[O-]&*C1=CC=C(*)C(*)=C1&*O&&*C=NNS(*)(=O)=O^*C1=CC=CC=C1*&*[N+](=O)[O-]&&&
CCC(C)C(NC(=O)C(CC1=CC=C(OC)C=C1)NC(=O)C(CC1=CC=C(OC)C=C1)NC(=O)C(N)CCCCN)C(O)CO&&&
*C&*C*&*O*&*C*&*C(=O)N1C2=CC=CC=C2CC1(*)*&*C&&*NC(*)=O^*C1=CC=C(*)C=C1&*C(*)(C)C&*C&&&
O=C(O)CC1=CC(Cl)=C(OC2=CC=C(O)C(C(=O)NCC3=CC=C(F)C=C3F)=C2)C(Cl)=C1&&&
OC1=CC(C2=CC(C34CC5CC(CC(C5)C3)C4)=NC(C3=CC=CN=C3)=N2)=CC(O)=C1O&&&
*C&*O*&*C(=O)N1CCN(C2=NC(*)=C3C=C(*)C(*)=CC3=N2)CC1&*C1=CC=CO1&&*N&*O*^*C&&&
CC(O)(CO)C(=O)O&&&
O=C(NCC1=CC=CC=C1)C1=NOC(C2=CC=C[NH]2)=C1&&&
*C1C2=C(CCCC2=O)OC2=C1C(=O)CCC2&*C1=CC=C2CCCC2=C1&&&
*C&*C*&*SC1=NC(*)=C2C=CC=CC2=N1&*O*&*C(*)*&*C*&*C^*C1=CC=C(*)C=C1&&*Cl&&&
CCCNC(=N)C1CCN(C2=CC=NC=C2NC(=O)C2=CC=C(C3=CC=CC(C(F)(F)F)=C3F)S2)CC1&&&
O=S(=O)(NC1=CN=C(O)[NH]C1=O)C1=CC(F)=C(Br)C=C1F&&&
*C&*C(*)(*)C&*O&&*OC(*)=O^*C*&*C*&*C*&*N(*)CC1=CC=C(C(F)(F)F)C=C1&*C*&*C*&*C*&*N*&*C*&*C(*)*&*O&&*C*^*O*&*C1=CC=CN=C1&&&
CC(=O)N1CC[N+]2=C1SC=C2C&&&
O=S(=O)([O-])C1=CC=C(OC2=CC=CC=C2Cl)C=C1&&&
COC1=CC=C(C(CO)NC2=C(C#N)C=NC=C2C=CC2=CC=C(N(C)C)N=C2)C=C1&&&
*NC(*)=O&*C1=CC=C(*)C=C1&*C1CNCCO1^*C1=N[NH]C(=S)N1*&&*C1=CC=C(*)C=C1&*Cl&&&
*C&*C1=CN(*)C(*)=C1&*C*&*N1C=CN=C1^*C*&&*N1CCCC1&&&
CC1=C(C(=O)N(C)CC2=C(C)N(C)N=C2C)C=C(C2=CC=C(S(C)(=O)=O)N=C2)N1C1=CC=C(F)C=C1&&&
COC1=CC=CC(=O)N1CCC1=CC=CC=C1&&&
CC(C)(C)OC(=O)NCCCCCNC(=O)N1C=C(Br)C2=C(N=C(C(=O)NC3C(=O)N4C(C(=O)O)=C(CSC(=S)N5CCN(COC(=O)C(C)(C)C)CC5)CSC34)S2)C1=O&&&
*C&*C1=CC=C(*)C=C1&*C1=C2C=NN(*)C2=NC=N1&*N1CCN(*)CC1&*C1CCCCC1&&&
*C&*C*&*C*&*C*&*C*&*C*&*C*&*C*&*C*&*C*&*C*&*C=NNC(=N)N*&*C1=CC=C(*)C=C1&*S*&*C&&&
*C&*C1=C2N(*)C3=CC=CC=C3N2C2=CC=CN=C12&*C#N&&&
*C&*C*&*O*&*C1=CC=C(*)C=C1&*C1=CC=C2[NH]C(*)=C(*)C(=O)C2=C1&*C&&*O&&
*C&*NC1=NC(N2CCCC2)=NC(*)=C1&*C*&*C1=CN(*)N=N1&*C*&*C*&*O*&*C*&*C1=CC=CC=C1&&&
*C&*OC(*)=O&*C=C(*)*&*C&&*C1=CC=C2C(=C1)C(=O)C(*)=CN2*^*C*&*C1=CC=CC=C1*^*O*^*Cl&*C&&&&&
CCCCCCCCCCCCCCCCNC1=C(CC(=O)OC)C=CC=C1CC(=O)OCC&&&
*C&*C1=CC(*)=C(*)O1&*C(=O)N1N=C(*)C(*)=C1*&*C^*Br&*C&&&*C&&
CC1=CC=CC(C)=C1NS(=O)(=O)C1=CC=C(C(=O)NN=CC2=CC=C(Cl)C=C2)C=C1&&&
*C&*C*&*OC(*)=O&*C1=CC=C(*)N1*&*C1=CC=C(*)C=C1&*Cl^*C*&&*C1=CC=C(*)C(*)=C1&*O&&*O*^*C&&&
NC(=S)NCCN1C2=CC=CC=C2C2=CC=CC=C21&&&
CCC1=NC(C(=O)O)=C(C)N1CC1=CC=C(OC2=C(Cl)C=C(S(=O)(=O)NC3=CN(C)N=C3S(C)(=O)=O)C=C2Cl)C=C1&&&
*C&*N(*)C&*C1CC1*&*C1=CC=C2[NH]C=C(*)C2=C1&*C1=CC=CC=C1&&&
*C&*O*&*C*&*C(*)=C(*)*&*C1=CC=CC=C1&&*C1=CC=C(*)C=C1^*F^*C1=CC=C2C(*)=C[NH]C2=C1&&*Br&&&
*C&*N(*)C&*C*&*C1CCCN1*&*C*&*C1=C(*)C2=C(C=C1)[NH]C(=O)C(*)=C2&*O&&*Br&&
*C1=NN=C2C(=O)[NH]C3=C2C1=CC=C3&*C1=CC=CC=C1&&&
O=C1C2CCCCN2C(=O)N1CCCN1CCN(CC2=CC=CO2)CC1&&&
*C&*C1=CC=C(*)C(*)=C1&*S(=O)(=O)N1CCCC1&&*O*^*C*&*NC(*)=O&*C*&*C*&*C1=CC=CN=C1&&&
*C&*C*&*OC(*)=O&*NC(=O)N1C(=O)NC(*)=C(*)C1*&*C&&*C*^*C*^*C1=CC=C(*)C=C1^*C*&*C(*)(F)F&*N(*)*&*F&*C&&&&*C*^*C*&*OC(*)=O&*C
NC1=NC2=CC=CC=C2C2=C1C1=CC=C(N)C=C1[NH]2&&&
CC1=C(CO)C=CC2=CC3=CC=C4C=CC(OC(N)=O)=CC4=C3N=C12&&&
CS(=O)(=O)NC1=CC=C2N=C(C3=CC(C4=CC=CO4)=NC4=CC=CC=C34)SC2=C1&&&
*C&*C1=CC=C(*)C=C1&*C1=NC2=C(C(=O)N(*)C(=O)N2*)N1*&*C*&*O*^*C^*C1=CC=C(*)C=C1&&*C^*F&&&&&
CCN(CC)C(=O)C1=CC=CC(NC(=O)CC2=CC=CC(NC(=O)C3CCCN(C(=O)C4CCCC4)C3)=C2)=C1&&&
CCCCCCCCOP(=O)([O-])OCCCCCCCCCCC&&&
*C&*C1=NC(N(*)C)=NC=C1&*C1CN(S(*)(=O)=O)C1&*C&&&
COC1=CC=C(S(=O)(=O)N2CCCC2COC2=CC=CC3=C2CCN(C(=O)C2=CC=CC=C2F)C3)C=C1&&&
CCCCS(=O)(=O)NCCCCCCCNC1=CC=C2C(=C1)C(C1=CC=C(OC)C=C1)=CN2C1=CC=C(OC)C=C1&&&
*C&*OC(*)=O&*C1=CC=C(*)C=C1&*NC(*)=O&*C=C(*)*&*NC(*)=O&*C1=CC=CO1^*C1=CC=C2OCOC2=C1&&&&
O=S1(=O)CCC(OC2=NC(C3=CC=CC=C3)=CC(C3=CC=CC=C3)=C2C2=CC=NC=C2)C1&&&
*C&*C1=CC=CC=C1*&*C*&*C1C(=O)NCCN1*&*C*&*NC(*)=O&*C(*)C&*C&&&
*C&*NC(=O)O*&*C*&*C*&*C*&*C(*)*&*NC(*)=O&*C*^*NC(*)=O^*NC(*)=O&*C(*)*&*C(*)*&*C*&*C*&*C(=O)O^*NC(*)=O^*C(=O)O^*S&&*C*&&&&
*C&*C(*)C&*C1CCC2(*)C(=CCC3C2C(*)C(*)C2(*)C(*)CCC32)C1&*O&&*C&*O&*C&*C(*)=O^*C*&*O&&&
C=C1C(=O)OC2C1CC(O)C(C)CCC=CC1C=C(C)C(=O)C12&&&
*O&*C1=CC=CC=C1*&*C1=NOC(*)=N1&*C*&*C1=C[NH]C=N1&&&
NC1=CC=C(Cl)C=C1OC1=CC=C(Cl)C=C1Cl&&&
*C&*C*&*O*&*C1=CC(*)C(*)C(*)O1&*NC(*)=O&*C(*)*^*C(*)*^*C*&*O^*C^*C*^*NC(*)=O&*C=C(*)*&&*C1OC(*)C(*)C(*)C1*&*OC(*)=O&*C*&*
*N&*C(*)*&*C*&*C1CCN2C(=NC3=CC=CC=C32)C=C2CCCCN2C1=O^*C*&&*OC(*)=O&*C*&*C(*)(F)F&*F&&&
*C&*O*&*C1=CC=C(*)C(*)=N1&*NC(*)=O&*C(*)*^*C1=CC=CC=C1^*C*&&&*C(=O)O^*C1=CC=CC(*)=C1&&*F&&&
CN(C)C1=NC2=CC=CC=C2C=C1C=CC(=O)C=C(O)C(=O)O&&&
CC1=CC(NC(=O)C2=CC=CC=C2Br)=N[NH]1&&&
O=C(NC1=CC=C(NC(=O)C2=CC3=CC=CC=C3OC2=O)C=C1)C1=CC=CC=C1F&&&
CC(C)CCC(=O)NC1=CC=C(S(=O)(=O)NC2=CC=CC=C2Cl)C=C1&&&
*C=C&*C*&*NS(*)(=O)=O&*C*&*C(=O)N(*)CC(=O)N1CCN(*)CC1&*C*&*C(=O)N(*)CC^*C*^*C*&*C(=O)NO&*C&&&&&
O=C(NC1=CC=CC=C1)N1CCN(C(C2=CC=CS2)C2=CC=CN=C2)CC1&&&
*C&*C*&*OC(*)=O&*C1=C(*)C(*)=C(*)S1&*NC(*)=O&*C*^*C^*N1C2=C(C(=O)CC(*)(C)C2)C2=CC=CC=C21&&*C^*C&&&&&
*C1=C[NH]C2=C1[NH]C(N)=NC2=O&*C*&*N(*)*&*C*&*O^*C*&&*C*&*C(*)*&*O&&*C*^*O&&&
*C&*SC1=NC(*)=C2N=CN(*)C2=N1&*N*&*C*^*C*^*C(*)C&*C1=COC(*)=N1&*C&*C*&&&*O&&&
*C&*O*&*C1=CC(=O)C(*)=C(*)C1=O&*C(*)*&*C*^*O*^*C(*)C^*C1=CC=CC2=CC=CC=C12^*C&*C&&&&&&&
*C&*C(*)C&*O*&*C1=C(*)C2=CC=C(*)C=C2C1=O&*N1CCCC1&&*Cl&&
*C&*O*&*C1=CC=CC(*)=C1*&*O*&*C^*C1=CC=C2C(=O)C(*)=COC2=C1&&*O*&*C(*)F&*F&&&
CC(C)(C)C1=CC=C(C(=O)COC(=O)CN2C(=O)NC(CC3=CC=CO3)C2=O)C=C1&&&
O=C(NC1=CC=C(NS(=O)(=O)C2=CC=C(Br)S2)C=C1)C1CC1&&&
CC(C)(C)C1=CC=C(C(=O)OCCCCl)C=C1&&&
*C&*C*&*OC(*)=O&*C1=CC=C(*)C=C1&*C1=CC=CC=C1&&&
*C&*C*&*OC(*)=O&*C*&*C1=NN(*)N=N1&*C1=CC=C(*)C(*)=C1&*O*&*C^*O*&&*C&&&
CC1=CC=C(Cl)C=C1N1CCN(CC2=CC(=O)N3C=CSC3=N2)CC1&&&
*C(=O)O&*C1=CC=C(*)O1&*C*&*O*&*C1=CC=CC=C1*&*NS(=O)(=O)N*&*C1=CC=C(*)C=C1&*Cl&&&
*C&*OC(*)=O&*C1=CC=C(*)C(*)=C1&*C&&*NC(*)=O^*OC1=NC=C(*)S1&*C1=CC=C2OC(*)CCC2=C1&*C1=CC=CC=C1&&&
*C&*C1=CC=CC(*)=C1&*S*&*C*&*C*&*C(*)=O&*C=C*&*C1=CC=CC(*)=C1&*N1C=CN=C1&&&
*C&*C*&*C1=CC=C2N=C3C(=CC2=C1)CN1C3=CC2=C(COC(=O)C2(*)*)C1=O&*O&&*C*^*N(*)C&*C&&&
CC1=CC=CC(Cl)=C1NC(=S)N(CCN(C)C)CC1=CC2=CC3=C(C=C2[NH]C1=O)OCO3&&&
CSCCC(C(=O)NC(CC(C)C)C(=O)NC(CC1=CC=CC=C1)C(N)=O)N(C)C(=O)C(CC(=O)O)NC(=O)C(CC1=CC=CC=C1)NC(C)=O&&&
*C&*C(*)C&*C1=CC2=C(C=C1*)C1(*)CCCC(*)(*)C1CC2&*O&&*C&*C&*C*^*C(*)*&*NC(=O)O*&*C(*)(C)C^*OC(*)=O^*C&*C=C*&&&*C1=CC=CC=C1&
*C&*O*&*C1=CC=CC(*)=C1&*NC(*)=O&*C*&*N(*)S(*)(=O)=O&*C1=CC=C(*)C=C1&*Cl^*C1=CC=CC=C1&&&&
O=C(C=CC1=CC=CC=C1)NC1=CC=NC=C1&&&
CN(C)C(=O)NC1=CC=NC2=CC=C(C#CCNC(=O)C3=CN=CN(CC4=CC=C(F)C(F)=C4)C3=O)C=C12&&&
*C&*C(*)C&*N1CCC(*)(*)C1=O&*C*&*C1=CC=C(*)C=C1^*C(=O)O^*N(*)C&&&*C&&&
*NC(*)=O&*C*&*C*^*C1=CC=C(*)C=C1^*N1C(=O)C2C3CC(C2C1=O)C1C(=O)N(*)C(=O)C31&*Br&*C1OC(*)C(*)C1*&&&*C*&*O^*O&&&*O&&
*C&*O*&*C1=CC=C(*)C(*)=C1&*C(=O)ON=C(*)N&*C*^*O*^*C1=CC=CC(*)=C1&*C&*[N+](=O)[O-]&&&&&
O=C(COC1=CC=C(Cl)C=C1Cl)NCCSC1=CC=CC=N1&&&
*C&*C*&*NC(=O)N(*)*&*C*&*C1=CC=C(*)C=C1^*C1=CC=C(*)C=C1^*N(*)CC&*O*&*C*&*C&*C(*)*&&&*O&&*C*^*N1CCC2(CC1)OCCO2&&&
*NC(*)=O&*C(*)*&*C*^*C1=CC=CO1^*C1=CC=CC=C1^*C(*)*&&&&*C*&*C1=C[NH]C=N1^*NC(*)=O&&*C1=CC=C2C=CC=CC2=N1&&&
CC(C)(C)C1CCCC(C)(CNCC2=CC=C3C=CC4=CC=CC5=C4C3=C2)O1&&&
*C&*C1=NN2C(=O)C(*)SC2=N1&*C(*)*&*C1=CC=CN=C1&&*N1CCC2=CC=CC=C21&&
*C&*OC(*)=O&*C1=C(*)SC=C1&*NC(*)=O&*C*&*C1=CC=C(*)C=C1&*C(*)(F)F&*F&&&
*C1CC(=O)NC12CCN(*)C2&*C1=CC=CC=C1&&*C*^*C1=CC=CC=C1&&&
CCCCCCCCCCCN1C=C(C[N+](C)(C)C)N=N1&&&
*C&*C1=NN(*)C(*)=C1*&*C&&*O*^*C1=CC=CC(*)=C1^*C=C1SC(=O)NC1=O^*Cl&&&&&
CC(C)CC(NC(=O)NC(C)(C)C)C(=O)NC1C(=O)N(C)N(C(C)(C)C)C(=O)C1(C)C&&&
*C&*C*&*C1=NC=CN1*&*C1=NC2=C(*)C=NN2C(*)=C1&*NC(*)=O&*C^*C&&&&
CSC1=NC(N(C)C)=C2C=CC=CC2=N1&&&
COC1=NC=NC2=C1N=CN2C1OC(CO)C(O)C1F&&&
C=CCN1C(=O)C(=NNC(=O)NCC(C)C)C2=CC=CC=C21&&&
O=C(NN=CC1OCC(O)C1O)C1=CC=CC=C1O&&&
CN(C)CCN(C)C1=NC(C(C)(C)C)=NC2=CC=C(C(F)(F)F)C=C12&&&
CC(C)CC(NC(=O)C(CC1=CC=CC=C1)NC(=O)C(CC1=CC=C(O)C=C1)NC(=O)C(NC(=O)C(N)CC1=CC=C(O)C=C1)C(C)C)C(=O)NC(C(=O)O)C(C)C&&&
*Cl&*C1=CC=C(*)C=C1&*C#C*&*C*&*N1CCOCC1&&&
*C&*NC(*)=O&*C*&*C1CN(*)C(=O)O1&*C1=CC=C(*)C(*)=C1&*N1CCN(*)CC1&*C1=CN(*)N=N1^*F^*C*&&&*C1=CC=C(*)S1&*[N+](=O)[O-]&&&
*C&*SC1=NN=C(*)O1&*C1=CC=CC2=C1OCO2&&&
*C&*O*&*C1OC(*)C(*)C1*&*OC(*)=O&*C1=CC(*)=C(*)C(*)=C1^*C*^*O*&*OC(*)=O^*C1=CN(*)C(=O)[NH]C1=O^*C^*O*^*C&*C=C*&&&*C^*O*&&*C1C
C1=CC=C(C2=CC=CC3=C2C=CN3CCCCCCCCCCN2CCCC(CC3=CC=CC=C3)C2)C=C1&&&
*C&*C*&*C*&*C*&*C1=C(*)N(*)C2=NC3=CC=CC=C3N=C12&*N&&*C(=O)NN=C(*)*^*C&&*C*^*O*&*C1=CC=C(*)C=C1&*C&&&
*C&*C1CS(=O)(=O)CCN1*&*C*&*C*&*N(*)*&*C1=CC2=CC=CC=C2OC1&&*C1CCOCC1&&
CCOC1=CC(C(=O)NC2=CC=CC(S(N)(=O)=O)=C2)=CC=C1OC&&&
*C(N)=O&*C1=CC=C(*)C=C1&*NC(*)=O&*C1=CC=C(*)C=C1&*S(=O)(=O)N1CCCCC1&&&
O=C1COC2=CC=C(S(=O)(=O)NC3CCCCC3)C=C2N1&&&
CCCN(CCC)C1CCC2=C(O)C=CC=C2C1&&&
*C(=O)O&*C*&*C1OCC2=CC=CC=C21&&&
CC1=CC=C(C(=O)C=CC2=CC=C(C=CC(=O)C3=CC=C(O)C(C)=C3)C=C2)C=C1&&&
CC(C)N(C(=O)C1=CC2=CC=CC=C2S1)C(C)C&&&
*C&*C*&*OC(*)=O&*C1=CC=C(*)C=C1&*O*&*C1=CC=C(*)C(*)=C1&*C(*)(F)F&*F^*[N+](=O)[O-]&&&&
CCN1C(CN2CCCC2)=NC2=C1C(=O)C(C)=C(NC(=O)C1=CC=CC=C1Cl)C2=O&&&
C1=CC=C(C2(CN3CCOCC3)OCC(CN3CCC(C4=CC=CC=C4)CC3)O2)C=C1&&&
CN(C)CCCN1C(=O)C2=C3C(=C4C(=CC(N5CCCC5)=NC4=O)C=C2)C2=CC=C(O)C(CN4CCCC4)=C2N3C1=O&&&
*C&*C1=CC=C(*)N=C1&*NS(*)(=O)=O&*C1=CC=C2C(*)=C(*)SC2=C1&*NC(*)=O&*C*^*O^*C*&&&*N1CCCC1=O&&&
*C&*C*&*C1=CC=C2C(*)=C3C=CC=CC3=[N+](*)C2=C1&*N&&*N&&
*C&*C*&*C*&*C*&*S(*)(=O)=O&*C*&*C1CSC(*)(*)SC1&*NC(*)=O&*C1=CC=C(*)C=C1^*OC(*)=O^*O*&*C&*C&&&&&
*C&*OC(*)=O&*C1=CC=C2C(=C1)C(*)=C(*)N2*&*C&&*C&*OC(*)=O^*C*&*NC(*)=O&*C1=CC=CC=C1*&*C1=CC=CC=C1&&&
CC1=CC=C(OC2=NC(C3=CC=C(Cl)C=C3)=CC(C3=CC=C(Cl)C=C3)=N2)C=C1&&&
*C&*C*&*C1=CSC(*)=N1&*C*&*N*&*C1=CN=C(*)C=N1&*C1=CC=CC=C1*&*C&&&
*C&*C*&*OC(*)=O&*C1=C(*)C(*)=C(*)[NH]1&*C&&*NC(*)=O^*C*^*C^*OC(*)=O&&&*C*&*C1=CSC(*)=N1&*C&&&
CCCS1=NC(=O)C2(CC(C)(C)OC3=CC=C(C4=CC(C5=NC(C)=NO5)=NO4)C=C32)N1&&&
NC1=CC=C(S(=O)(=O)NCCCN2CCOCC2)C=C1&&&
*C&*C*&*N(*)CC&*C1=CC=C(*)C=C1&*C*&*NC(*)=O&*C*&*O*&*C1=CC=CC(*)=C1&*Cl&&&
*C&*C1=NOC(*)=N1&*C1=CC=C2C(*)=C(*)N(*)C2=C1&*C1CCCC1&&*NC(*)=O^*C(*)(*)C^*C*^*C&*C1=CC=C(*)C=C1&&*C*^*Cl&*C1=CC=C(*)C(*)=
*C&*C1=CC=C2C(=O)N(*)C(=O)C2=C1&*C*&*C*&*OC(*)=O&*C1=CC=CC(*)=C1&*NC(*)=O&*C(*)*&*C&&*O*^*C1=CC=CC2=CC=CC=C12&&&
CCN1C2=C(CC3=C1CCCC3)C1=CC=CC=C1N2C(C)C&&&
*C&*C*&*C*&*NC(*)=O&*C(*)*&*C*&*C1=CC=C(*)C=C1^*NC(*)=O^*OP(=O)(O)O&*C*&&&*C*&*C1=CC(*)=CC(*)=C1&*C&&*C&&
*C&*O*&*C1=CC=C(*)C=C1&*NC(*)=O&*C*&*C1=CC=C(*)N1*&*C*&*S(*)(=O)=O^*C1=CC=CC2=NON=C12^*C1=CC=CC=C1*&&&*C&&&
*C&*C*&*O*&*C1=CC=C(*)C=C1&*NC(*)=O&*C(*)*&*C*&*C1=CC=CC=C1^*NC(*)=O&&*C1=C(*)C(*)=CC=C1&*C&&*C&&
*C&*NC(=S)N*&*C1=CC=CC=C1*&*C&&&
*C&*O*&*C1=CC=CC(*)=C1&*SC1=NN=NN1*&*C*&*NC(*)=O&*C*&*C*&*N1CCOCC1&&&
O=C(NC1=CC=CC=C1)C1=CC=C(Br)S1&&&
*C(=O)N1CCNCC1&*C1CNC(*)C1&*N1CCN(*)CC1&*C1=CC=C(*)C=C1&*Cl&&&
CC(CCC(=O)O)C1CCC2C3C(=O)C=C4CC(OC(=O)CCC5=NC(CCCN)=C[NH]5)CCC4(C)C3CCC12C&&&
COC1=CC=C(C2=C(C(=O)C3=CC=C(OC(F)(F)F)C=C3)OC3=CC(OC)=CC=C23)C=C1&&&
COC1=CC=C(OC)C(C(=O)C(C#N)C2=NC3=CC=CC=C3N=C2N(C)C)=C1&&&
*C&*C*&*C*&*C*&*C*&*C*&*C*&*C(=O)NN(*)C1=NC(C#N)=NC=C1*&*C&&*[N+](=O)[O-]&&
*C&*C*&*C(=O)N1CCC2=C(C1)N=CN2*&*C1=COC=C1&&&
COC1=CC=CC=C1N1CCN(C2=NC=NC3=C2C(C)=NO3)CC1&&&
*C(N)=O&*C1=CC=C2[NH]C(*)=NC2=C1&*C*&*O*&*C1=CC=C(*)C=C1&*F&&&
COC1=CC=C(C(C2=CC(OC)=C3OC=CC3=C2)C2=CC=CN=C2)C=C1OC&&&
COC1=CC=CC(C2=CC=C(N3CCC(N4CCC5=CC=CC=C54)CC3)N=N2)=C1&&&
*C&*C1=CC=C(*)C=C1&*O*&*C*&*C1=NN=C(SC2=N[NH]C(=O)N2*)O1&*C&&&
CCOC1=CC=CC=C1CNC1COC2=C(C=CC3=NC=CC=C23)C1&&&
CC1=NN(CC2=CC=CC=C2)C2=CC(NC(=O)C3=CN4C=CSC4=N3)=CC=C12&&&
*C&*O*&*C1=CC=C(*)C(*)=C1&*C*&*NC(=O)C(=O)N*^*O*^*C*&*C&*C1OCCCN1S(*)(=O)=O&&&*C1=CC=C(*)C=C1&*NC(*)=O&*C&&&
*C&*O*&*C1=CC=C(*)C=C1&*C(*)=O&*C#C*&*C(*)(*)*&*C&&*O&*C1=CC=C(*)C=C1^*Cl&&&
COC1=CC2=C(C=C1OC)CN(CCCC(O)C1=CC=C(NC(=O)C3=CC=C(Cl)C=C3)C=C1)CC2&&&
C=CCN1N=CC2=C(SCC(N)=O)N=CN=C21&&&
*C(*)=O&*C1=NC(*)=C(*)S1&*C1=CC=CC=C1^*C1=CC=C(*)C=C1&*C1=CC=CC=C1^*O&&&&&
CC1=NNC(=O)C1CC1=CN(CC2=CC=C(O)C=C2)C2=CC=C(O)C=C12&&&
CCC(=O)NC1=C2CSCC2=NN1C1=CC=CC=C1C&&&
*C1=C2C(N)=NC(N)=NC2=CC=C1&*C*&*C1=CC=CC=C1&&&
*C&*C(=O)NC1=NOC2=C1CN(C(*)=O)CC2&*C*&*C*&*S(*)(=O)=O&*C1=CC=CC(*)=C1&*Cl&&&
O=C(NC1=CC=C(F)C=C1F)C1=CN2C=NN=C2C=C1&&&
*C&*C*&*C*&*C1=C(*)C(*)=C(*)C=C1&*O*&*C*^*C(*)=O^*C*&*C^*O^*C*&&&&&*O*&*C1=CC=C2CCC(*)OC2=C1&*C*&*C(=O)O&&&
CC1=CC=CC=C1OCC1=CC(=O)N2C=CSC2=N1&&&
*C&*NC1=NC(*)=NC2=CC=CC=C12&*C1=CC=C(*)O1&*[N+](=O)[O-]&&&
*C&*C(*)*&*C*&*C(=O)O^*C*&&*C1=CC=C2C(=C1)C1=C3C(=CC=C1*)OCC(=O)N32&*Cl&&&
*C1=C2C(*)C(*)C3(*)C(*)CC(*)C(=C)C3C(*)C3(OC(=O)OC3C1*)C2(*)C&*OC(*)=O&*C*^*OC(*)=O^*C(*)C&*C^*OC(*)=O^*C&&&*C^*C&&&&&*OC
*C&*O*&*C1=CC=C(*)C(*)=C1&*C*&*C*^*O*^*NC(*)=O&*C&*C*&&&*C#N&&&
O=C1C=CC2C3CCCN4CCCC(CN2C1=O)C34&&&
*C(=O)O&*C1=COC(C2=NN(*)C=C2*)=N1&*C1=CC=CC=C1&&*C1=CC=C(*)C=C1^*F&&&
CCCCC1CC2CCC3CCC4(CC5C=CC4(C)C5)N3C2O1&&&
*C&*C(*)C&*C1=C(*)N(*)C(*)=C1&*C*&*OC(=O)C1=NN2CCN(*)C(=O)C2=C1^*C*^*C*&*N1CCCCC1^*C1=CC=CC(*)=C1^*C*&&&*Cl&*C*&&&*N1CCNCC
CC1OC(COC2C(CO)OC(OC3C(CO)OC(OC4CCC5(C)C(CCC6C5C(O)CC46O)C4(O)COC(=O)C=C4)C(O)C3O)C(O)C2OC(=O)C=CC2=CC=C(C3=CC=CC=C3)C=C2
*C&*C(=O)NC1=NC2=C(C=CC(*)=C2*)C=C1*&*Cl&&*C1CCN(S(*)(=O)=O)C(*)C1^*NC(*)=O^*Cl^*C1CC1^*C*&&&&*N(*)C&*C&&&
CC1CCC2C(C)C(OCC(O)CN3CCN(CCCN4C(O)=NC5=C(SC=C5)C4=O)CC3)OC3OC4(C)CCC1C32OO4&&&
C=CCNC(=O)C[N+](=O)[O-]&&&
CCCCC(=O)SC(CCC(=O)O)C(=O)CCC1=CC=CC=C1&&&
*C&*C*&*C1=CC=C(*)C(*)=C1&*C*&*N(*)*^*C*^*C*&*N&*C1CCCO1^*C*&&&&*C1CCCO1&&&
O=C(CNC(=O)C1=CC=CC=C1)OCC1=CC(=O)N2C3=C(CCCC3)SC2=N1&&&
*C&*O*&*C1=CC=C(*)C(*)=C1&*C*&*C*^*O*^*NC(*)=O&*C*&*C1CC(=O)N(*)C1&*C1=CC=CC=C1&*C1=CC=C(*)C=C1&&&*C(*)(F)F&*F&&&
*C&*C*&*OC(*)=O&*C1=C(*)C(*)NC(=O)N1&*C*&*C*^*C1=CC=CC(*)=C1^*C*&*C(*)(F)F&*N1CCCN(*)CC1&*F&*C&&&&&
*C&*O*&*C*&*C*&*NS(*)(=O)=O&*C*&*C(*)*&*O&&*C*^*O*&*C1=CC=C2C=CC=C(*)C2=N1&*C&&&
CS(=O)(=O)C1=CC=C(C2=CC3=C(C=C2C2=CC=C(CC#N)C=C2)NC(C2=CC=CC=C2)CN3)C=C1&&&
OC1=CC=C(C2=NN(CCCCN3CCN(C4=CC=C(O)C=C4)CC3)C(=S)O2)C=C1&&&
*C&*C1CCN(*)CC1&*N1C=NC2=C1[NH]C(N)=NC2=O&&&
CN(C)C(=O)C1=CC=C(OC(=O)C=CC2=CC=CS2)C=C1&&&
NCC(NC(=O)C(N)CC1=CC=CC=C1)C(=O)NCCCC1CCC(C2CCCC2)N1C(=O)NC(=O)C(N)CC1=C[NH]C2=CC=CC=C12&&&
COC1=CC=C2N=CC=C(N3CCC(CN4CCC5=CC=CC(OC)=C5C4)CC3)C2=C1&&&
*C&*O*&*C1=CC=C(*)C(*)=C1&*O&&*SC1=NC=C(*)C(N)=N1^*C(=O)N(*)*&*C&&*C*^*C*&*O*&*C1=CC=C(*)C=C1&*Cl&&&
*C&*C*&*OC(*)=O&*C1=CC=C2C(=C1)C(=O)C(*)=CN2*&*C*&*C^*N1CCN(*)CC1&&*C1=CC=C(*)C=C1&*O*&*C&&&
CC(NC1=C(C2=CC=NC=C2)C(C2=CC=C(F)C=C2)=NC2=NC=NN12)C(F)(F)F&&&
*C(=O)O&*C*&*NC(*)=O&*C1=CC=C(*)C=C1&*N1CCN(S(*)(=O)=O)CC1&*C1=CC=C(*)C=C1&*Cl&&&
*C(*)=O&*C=C*&*C1=CC=C(*)C(*)=C1^*C1=CC=C(*)C=C1^*Cl&*Br&&*O&&&&
C=CC1=C(N)C(=O)N(C)N=C1C1=CC=CC=C1&&&
CCOC1=CC=C(OCC)C(C(C)(O)C2=CN=C3SC=NN23)=C1&&&
N#CC1=CC=C(OP(=O)(OC2=CC=C(Br)C=C2)C(NC(=O)OC2=CC=CC=C2)C2=CC=CC=C2)C=C1&&&
CON(CC1CCN(CC2=CC=CC=C2)CC1)C1=CC=C(C2=CC=C(Cl)C=C2)C=C1&&&
*C&*C*&*O*&*C1=CC=C(*)C=C1&*O*&*C1=NC(N2CCC(*)C2)=NC=C1&*C1CCOC1&&&
CC1=CC=C2NC3=CC=CC=[N+]3SSC2=C1C&&&
*C1=CC=NC2=CC=CC=C12&*N*&*C*&*C*&*C*&*C*&*C*&*C*&*CCCCCCNC1=C2CCCCC2=NC2=CC=CC=C12&&&
*C&*O*&*C1=CC=C(*)C(*)=C1&*O*&*C^*C=C1SC(=S)N(*)C1=O&&*C*&*NC(*)=O&*C1=CC=CC2=CC=CC=C12&&&
C=C1CC2CCC34CC5OC6C(OC7CCC(CC(=O)CC8C(CC9OC(CCC1O2)CC(C)C9=C)OC(CC(=O)O2)C8OC)OC7C6O3)C5C4C=CC1=CC=C(C2=COC=C2)C=C1&&&
*C&*C*&*C*&*C1CN2CCC3(C(=O)NC4=CC=CC=C43)C2CC1(*)*&*O&&*NC(*)=O^*C*&*C*&*C1=C[NH]C2=CC=CC=C12&&&
CCOC(=O)C1=CN=C(SCC(=O)C2=CC=C3OCC(=O)NC3=C2)N=C1N&&&
CCOC(=O)C1(NC(=O)C2=CC=C(Cl)C=C2)CCN(CC2=CC=CC(OC)=C2)CC1&&&
CC1=NC2=CC=CC(C(F)(F)F)=C2C(=O)N1C1=CC=C([N+](=O)[O-])C=C1Br&&&
*C&*C*&*C(*)(*)C&*C&&*N=C(*)NO^*OC1=NC=CC=C1*&*C1=CC=CC2=CC=CC=C12&&&
CCOC1=C(C(O)C(=O)OCC2=CC=CC=C2)C=CC2=C1CCCC2&&&
COC1CCC(C2CCCCC2)NC(=O)N1&&&
*C&*C1=CC=CC=C1*&*C1=C[NH]C(*)=N1&*C(*)*&*O&&*C1=CC=C(*)C=C1^*C(*)(F)F&*F&&&
CC1(C)OCC2=C3C(=CC(C#N)=C2CSC2=NN=NN2C2=CC=CC(Br)=C2)N=NN31&&&
COC(=O)C1=C(C2=CC=CC=C2OC)SC2=C(C3CC3)C(CC3=CC=C(C=C3)OC(=O)C3=C(C)N=C4C(C(=O)OC)=C(Cl)C(Cl)=NN34)=CC(O)=C12&&&
*C&*C1CCCCN1C1=NC=NN2C=CC=C12&&&
*C&*C1=CC(=O)OC2=C(*)C(*)=C3C(=C12)OC(*)C3*&*C*&*OC(*)=O^*O^*C1=CC=CC=C1&&*C1=CC2=C(C=C1*)OCO2&&*O^*C&&&&
*C&*O*&*C1CCC2C3CCC4CC(*)(*)CCC4(*)C3CCC12*&*O&&*C&*C(=O)O&*C*^*N1CCN(*)CC1&*C&&&
*C=C1CN(C(=O)NC2=NOC=C2)CC(=CC2=CC=CC=C2F)C1=O&*C1=CC=CC=C1*&*F&&&
*C&*C1=CC=C(*)C=C1&*NC(*)=O&*C*&*C*&*NC(*)=O&*C1=CC=CC=C1&&&
O=C(O)CCC1=CN(CC2=CC=C(C3=CC=CC=C3C3=NOC(=O)[NH]3)C=C2)C2=CC=CC=C12&&&
*C&*C*&*C*&*C*&*C*&*C1=CN=C2C(=C1*)C1=CC=CC=C1N2*&*OC(*)=O&*C*^*C*^*C&*C1=CC=CC=N1&&&&&
CC(=O)OCC1=CC=CC=C1OCCCCCCCCCCCCCCOC(=O)C(C)=CC1CCC(C)C(C)CN1&&&
CC(C)CCN1CCC(NC2=NC3=C(CCCC4=CC=C(C(=O)O)C=C43)S2)(C2=CC=CC=C2)CC1&&&
CC(CCN1C=CC=N1)NC(=O)C1=CC=CC(C(F)(F)F)=C1Cl&&&
*F&*C1=CC=C(*)C=C1&*C1=C2C=NN(*)C2=NC=N1&*N*&*C*&*C*&*C1=CC=CC(*)=C1&*Cl&&&
*C&*O*&*C1=CC=C(*)C(*)=C1&*C1=C2C(=CC=C1)C1=NC=NC=C1CC1=C(*)N=CN21&*C^*O*&&*C&&&
*C&*C1=CC=C(*)O1&*NC(*)=O&*C1=CC=C(*)C(*)=C1&*OC(*)=O&*C*^*Cl^*C(=O)N1CCC2=CC=CC=C21&&&&&
*C&*NC(*)=O&*C(*)*&*C*&*S^*NC(*)=O&&*C1=CC=C(*)C=C1&*C*&*C(*)*&*NC(=O)O*&*C*^*C(=O)O^*C1=CC=CC=C1&&&&&
*C1CCCC2C(=C)C(=O)OC12&*C(=C)*&*C&&*Cl&&
*C&*O*&*C1=CC=CC(*)=C1*&*O*&*C^*O*&&*C*&*C(=O)O&&&
*C&*C*&*C*&*C*&*C*&*C*&*C*&*C*&*C*&*C*&*C1=CC=C(*)C=C1&*ON(*)S(*)(=O)=O&*C&&*C*^*C(=O)O&&&
*N&*C(*)*&*C*&*C*^*C(=O)O^*C(=O)N1CCN(*)CC1&&&*C1=CC=C(*)C=C1&*Cl&&&
CN1CC2C3CCC(C3)C2C1&&&
*N&*C*&*C*&*C1=CC=C2C(*)=CN(*)C2=C1&*C*&*C(=O)O^*O*&&*C(*)(F)F&*F&&&
*C&*O*&*C1=CC=C(*)C=C1&*C=C1CC2C3CCC4=CC(*)=CC=C4C3CCC2(*)C1=O&*O*&*C^*O&&&&
COC1=CC=C2N=C(SCCN3C(C)=CC(C)=C(C)C3=O)SC2=C1&&&
CCNC1=NC2=C(C#N)N=CN2C2=CC(OC)=C(OC)C=C12&&&
O=C(NS(=O)(=O)C1=CC=C(N2CCC(OC3=CC=C4C(C(F)(F)F)=NOC4=C3)CC2)C=C1)C1=CC=C(N2CCN(CC3=CC=CC=C3C3=CC=C(Cl)C=C3)CC2)C=C1&&&
CN1C=C(C2=CC=C3N=C(NC(=O)C4=CC=CN=C4)SC3=C2)C=N1&&&
*C&*C(=O)N1CCC(*)CC1&*C1=NC(*)C(=O)N(*)C2=CC=CC=C12&*C&&*C1=CC=C2OCOC2=C1&&
*C&*C*&*NC(=O)O*&*C1OC(*)C(*)C(*)C1*&*O*&*C1CCC2(OC1)OC1(*)C(*)C(*)C(*)C(*)C2O1^*C*^*C*&*O^*O^*O*^*C1CC(*)N(*)CC1*&&&*C^*
*O&*C*&*C(*)CO&*ON=C(Cl)C1=NC2=CC=CC=C2S1&&&
*C&*NC(*)=O&*C*&*C*&*C1=C(*)C(*)=C2OC(*)(C)C(*)CC2=C1*&*C&&*C&*C&*O&*C&&
*C&*C1=CCC2C(*)(C)CCCC2(*)C12CCC(*)(*)O2&*C&&*C&*C*^*O^*C*&&*C(*)*&*O&&*C*^*O&&&
*C&*N1C2=CC=CC=C2C2=C1C1=NC=CC=C1N(*)C1=NC3=CC=CC=C3N=C21&*C&&&
*C#N&*C=C(*)*&*OC(*)=O&*C*^*C1=CC=C(*)C=C1^*NC(*)=O&*[N+](=O)[O-]&*C1=CC=C2OCOC2=C1&&&&&
CC1=CC=CC=C1C(=O)NC1=CC=CC2=C1C=CN(C)2&&&
*C1=NC2=CC=CC=C2C(=O)N1*&*C=C*&*C1=CC=CC=C1^*C*&&*C*&*N1CCOCC1&&&
O=C(NO)C1=CC=CC=C1N1C=CN=C1&&&
CN1CCN(C(=O)C2=CC=C(Cl)C(S(=O)(=O)NC3=CC=C(C(C)(C)C)C=C3)=C2)CC1&&&
*C&*O*&*C1=CC=CC(*)=C1&*N*&*C1=CN2C=C(*)N=C2C=C1&*C1=CC=C(*)C=C1&*C(*)(F)F&*F&&&
NC1=C(C(=O)C2=CC=CC=C2)C(C2=CC=C(Cl)C=C2)=C(C2=CC=C(Br)C=C2)S1&&&
*C&*OC(*)=O&*C1CC2CCC(C1*)N2S(*)(=O)=O&*OC(*)=O&*C^*C1=CC=C(*)C=C1&&*F&&&
*C&*C*&*C*&*C*&*OC1=NC(*)=C2NC(=NO)C3=C2C1=CC=C3&*N*&*C1=CC=C(*)C=C1&*C1=CC=NC=C1&&&
COC1=CC(Cl)=C2NC3=C(C#N)C=CC=C3C(N3CCN(C4=CC=CC5=CC=CC=C45)CC3)C2=C1&&&
*C&*C1=CC=C2OC3=CC(*)=NC=C3C(=O)C2=C1&*N*&*C*&*C(=O)O&&&
*C&*C(*)C&*NC(*)=O&*C*&*C1=CC=C(*)C(*)=C1&*F&&*O*^*C*&*C(=O)N1CCOCC1&&&
*C&*O*&*C1=CC=C(*)C(*)=C1&*NC1=NC(*)=C(*)[NH]1&*C*^*C1=C(*)C(*)=CC=C1^*Cl^*C1=CC=CC=C1^*F&&&&&&*C(N)=O&&
*C&*C*&*C*&*C*&*C*&*C*&*C*&*C*&*OC(*)=O&*C*&*C*&*C*&*C*&*C*&*C*&*C*&*C*&*C&&&
*C(=O)N1CCN(C(=O)C2=N[NH]C(=O)C=C2)CC1&*C1=CC=CC=C1*&*Cl&&&
O=C(COC(=O)COC1=CC=CC=C1)NC1=CC=C(NC(=O)COC2=CC=CC=C2[N+](=O)[O-])C=C1&&&
CCN(CC)CCOC1=CC=C(C2=C(Br)C=NC=C2C2=CC=C(OC)C(OC)=C2)C=N1&&&
*C&*C*&*OC(*)=O&*C1=C(*)C(*)NC(=O)N1&*C&&*C1=CC=C(*)O1^*C*&*N1C=CC([N+](=O)[O-])=N1&&&
CCN1C(=O)C2=C(N=C(C3=CN(C4=CC=CC=C4C(F)(F)F)N=C3)[NH]2)N(CC)C1=O&&&
N#CN(CCCCCC1CCCCC1)CC1=CC=CC(F)=C1&&&
*NC(*)=O&*C=C*&*C1=CC=C2C=CC=CC2=C1^*C*&&*C*&*O*&*C*&*C*&*C*&*C*&*C1=C[NH]C=N1&&&
CCCCCCCCCCCCCCCCC(CO)NC(=O)C1(C)CSC(C)(C)C1&&&
C#CCN(CC1=CC(=O)[NH]C=C1)C1=CC=C(C)C=C1&&&
CC1=C(C(=O)N2CCCC3C4=CC=CC=C4CCC32)C=NO1&&&
O=C(COC(=O)C1=CN=CC(Br)=C1)NC1=CC=C(Cl)C=N1&&&
OC1=CC=CC2=C1N=C(C1=C(F)C=CC(F)=C1F)O2&&&
*C&*C(*)(C)C&*OC(=O)N1CCC(*)CC1&*C1=C(*)N(*)N=C1&*C(=O)N1CCN(*)CC1&*C*^*C1=CC=C(*)C=C1^*C1=CN(*)N=N1&*Cl&*C*&&&*C(*)*&*O&&
NCCNCCCNCC1=C2CN3C(=CC4=C(COC(=O)C4(O)CCCN)C3=O)C2=NC2=CC=C(O)C=C12&&&
CC(C)OC1=CC=CC(C2=CC3=C(CN(C)CC3)S2)=C1&&&
CC(C)(C)CC(=O)NCC1CC(CC2=NN=C3C=CC=CN23)C(=O)O1&&&
CC1=CC(CNC(=O)C2=CN=C3SC(N4CCCC4)=NN3C2=O)=C2C=CC=CC2=N1&&&
O=C1C(C=NNC2=CC=CC=C2)=C(C2=CC=CC=C2)C(=O)N1NC1=CC=CC=C1&&&
COC1=CC=C2N=C(C3=CC=C(F)C=C3)C3=CC=CC=C3C(=O)C2=C1&&&
CC1=NOC(C)=C1NC(=O)CCC(=O)C1=CC=C(F)C=C1&&&
CC1CN(C(CCC(CC2CCCCC2)NC(=O)OC(C)(C)C)C(=O)NC(CC2=C[NH]C=N2)C(=O)NC(CC2CCCCC2)C(O)CC(C)(C)NC(=O)OC(C)(C)C)C(C)CN1C(=O)OC(C)(
CC1CCCC(NC(=O)COC(=O)C=CC2=CC=CC([N+](=O)[O-])=C2)C1C&&&
*C&*C1=CC=C2OC(*)C(=O)NC2=C1&*C*&*NC(*)=O&*C1=CC=NC=C1&&&
O=C(O)C1=CC=CC=C1CC1=CC=C2C=CC=CC2=C1&&&
CN1C=NC2=C(NCC3=CC=C(Cl)C(C(=O)NC4=CC=C(CNS(C)(=O)=O)C=C4)=C3)N=CN=C21&&&
*C(=O)NO&*C*&*C*&*C*&*C*&*C*&*C(*)*&*NC(*)=O&*C1=CC=C(*)C=C1^*NC(*)=O^*Br&*C(*)*&&&*C*&*C1=CC=CC=C1^*NC(*)=O&&*C1=CC=C(*)C
COC1=CC=C2C(=C1)SCC(=O)N2CC1=CC=CN1C&&&
*C&*C(=O)N1N=C2C(*)=CC=CC2=C1*&*C&&*C*^*SC1=NN=C(*)O1&*C1=CC=C2OCCC2=C1&&&
O=C(NCC1CCCO1)C1=CC=C(S(=O)(=O)N2CCCCCC2)C=C1&&&
COC1=CC=C(C=CC2=NOC(C3=CC=C(OC)C=C3)C2)C=C1&&&
*C&*OC(*)=O&*C1=C(*)C2=CC=CC=C2S1&*C1=CC=C(*)C=C1&*C1=CC=CC=C1&&&
*C&*C(*)C&*C1=CC=C2C(=C1)C=CC1=C3C(=NN=C21)C=CN3*&*C1=CC=C(*)C=C1&*S(*)(=O)=O&*C&&&
*C&*C(*)(*)C&*O&&*C1=CC(*)CC(*)O1^*O&&*O*^*C*&*C(=O)N1CCCC(*)C1&*C*&*C1=CC=C(*)C=C1&*F&&&
*C&*C1=CC=CC=C1*&*NC(*)=O&*C1=C(*)C2=C(*)C3=C(CCCC3)N=C2S1&*C=NC1=NC2=CC=CC=C2S1&&*N&&
CC1=CC=C(CCNC(=O)C2=CN=C3SN=C(C)C3=C2)C=C1&&&
*NC(*)=O&*C*&*SC1=NN=C2C=CC=CN12^*C1=CC=C(*)N=C1&&*Cl&&&
O=C(O)CCCCN1C(=O)C(O)=C(C2=NC3=CC=CC=C3S2)C1C1=CC=CN=C1&&&
*NC(*)=O&*C1=CC=C2C=C(*)C=CC2=C1&*O^*C1CCN(*)CC1&&*C*&*C1=CC=NC=C1&&&
*C&*O*&*C*&*C*&*C*&*C1C=CC2N(*)C(*)C3CC(*)(*)C(*)C(*)C=C3C(*)C12&*C&&*OC(*)=O^*C^*O&&&*OC(*)=O^*C^*C&&&*OC(*)=O^*C^*OC(*)
CCN(CC)CCNC(=O)C1=CC=C(NS(=O)(=O)C=CC2=CC=CC=C2OC)C=C1&&&
*C&*NN=C1C(=O)C2=C3C(=CC=C2*)C(=O)C2=C(*)C=CC=C2N3C1=O&*Cl&&*Cl&&
CC(CN(C1=NC2=CC(C(F)(F)F)=CC=C2N2C=NN=C12)C1CCCC1)C1=CC=C(Cl)C(Cl)=C1&&&
*C&*C1=CC=CC(*)=C1&*C1CC2CC(C1*)C2(*)C&*C(=O)N1CCN(*)CC1&*C(*)*^*C^*C1=CC=CC=C1&&&&*C1CN(*)CCN1*^*C(*)*&*C(*)C^*C*^*C^*C(
COC(=O)C1=CC(OC)=CC(N(C)CC2=CN(C3CC(=O)N4C5=CC=CC=C5C5=CC=CC=C54)N=C2C2=CC=CC=C2)=C1&&&
CC1=CC=C(C2C3C(CC(CO)C3C3=CC=C4OCOC4=C3)C(=O)N2C2=CC=CC=C2)C=C1&&&
O=C1C=C(C2=CC=C(CCN3CCC(=CC4=CC=CN=C4)CC3)S2)[NH]C(N2CCOCC2)=N1&&&
COC1=CC(Cl)=CC=C1OCCNCC(O)COC1=C(Cl)C=C(Cl)C=C1Cl&&&
*C&*C*&*C*&*NC(*)=O&*C(*)*&*C*&*S(*)(=O)=O^*C(=O)O^*C*&&&*C1=CC=CC=C1&&&
*C1=C2C(=CC=C1)[NH]C(=O)N2*&*[N+](=O)[O-]&&*C*^*C1=CC=C(*)C=C1&*F&&&
O=C(CCN1CCC(C2=CC=CC=C2)(C2=CC=CC=C2)CC1)NC1=NC=CS1&&&
COC1=CC(OC)=C(C(=O)NC2=CC=C(C(F)(F)F)C=C2C2=NC3=CC=C([N+](=O)[O-])C=C3N2CC2=CC=C(C(=O)O)C=C2)C=C1Cl&&&
CCSC1=NC=C(Cl)C(C(=O)NC2=NC(C)=C(C)S2)=N1&&&
CC(C)=CCC1=CC=C(O)C=C1&&&
CNCCCNC1=NC=C2N=C(NC3=CC(C(=O)NC4=CC=C(CN5CC(C)CC(C)C5)C=C4)=CC=C3C)N(CC3CC3)C2=N1&&&
CC1=CC=C(N2CCN(CCC(O)C3=CC=C4NC(=O)CC4=C3)CC2C)C=C1&&&
*C&*O*&*C1=CC=C(O)C(*)=C1&*C=C*&*C(*)=O&*C=C(*)C(=O)C=CC(=O)C=CC1=CC=C(*)C(OC)=C1&*C(*)C&*C^*O&&&&
CCOC(=O)C1=C2C(=NN1C(C)C)C1=CC=CC=C1S(=O)(=O)N2C&&&
S=C(NC1=CC=CC2=CC=CC=C12)N1CCN(C2=CC=CC=C2)CC1&&&
*NC(*)=O&*C1=CC=C2C(=C1)CCC2*&*N1CCN(*)CC1^*C1=CC2=CC=CC=C2S1^*C1=CC=C2C=CC=CC2=N1&&&&&
CCN(CC)S(=O)(=O)C1=CC=C2OC(=O)C=CC2=C1&&&
*NC(*)=O&*C*&*C1=CC=C(*)C2=CC=CC=C12^*C(*)*^*O&*O&&&&*C1=CC=CC(*)=C1^*Cl&&&
*C&*O*&*C1=CC=C(*)C=C1&*C*&*N*&*C(*)*&*C1=CC=CC=C1*&*C1=CC=CC=C1^*C1=NN=NN1*&&*C(*)(C)C&*C&&&
*C&*C*&*OC(*)=O&*C1=C(*)N(*)C(*)=C1*&*NS(*)(=O)=O&*C*^*C^*C1=CC=C(*)C=C1&&*C^*Cl&&*C&&&&
*C&*NC(*)=O&*C1=CC=C2C=C(*)N=CC2=C1&*O*&*C1CCCC12CCCCN2*&*C&&&
*C&*C*&*C(*)*&*C&&*C1NCC1*^*NC(*)=O&*C(*)*&*C*&*C(*)C^*NC(*)=O^*C&*C=C*&&&*C1=CC=C(*)C=C1&*F&&&
*C&*O*&*C1=CC=C(*)C=C1&*C*&*NC(*)=O&*C1=CC=C(*)S1&*C1=CC=C(*)C=C1&*O*&*C&&&
*C&*NC(=O)C(=O)N(*)C&*C*&*C*&*C*&*NC(*)=O&*C*&*C*&*C*&*C*&*C*&*C*&*C*&*NC(=O)O*&*NC(=O)N1CC2=CC=CC=C2CC1*&*C*&*C1=CC=CC=C
CCCCCCCCS(=O)(=O)OC(CC1=CC=C(C2=CC=CC=C2)C=C1)COP(O)(O)CSP(=O)(O)O&&&
CCCCC1=CC=C(OCC2=NC(CO)=CS2)C=C1&&&
*C&*NC(*)=O&*C1=CC=C(*)N=C1&*NC(*)=O&*C1=CC=C(*)C(*)=C1&*N(*)*&*C1=CC=CC=C1^*Cl&*C1CCN(*)CC1&&*C*&*C1=CC=CC=N1&&&
CC(C)OC1=CC=C(C2=CC=NC(N3CCC(C(=O)NC4=CC=CC=C4)CC3)=N2)C=C1&&&
O=C(NC1=CC=CC=N1)C(C1=CC=CC=C1F)N1CCN(C2=CC=CC=C2)CC1&&&
CC1=CC=C(C2=CC3=C(S2)C(=O)N(C2CCC(C)CC2)C=N3)C=C1C&&&
COC(=O)C1=CC=NC(OC)=C1&&&
O=C(NCC1=CC=C(C(F)(F)F)C=C1)C(CC1=CC=C[NH]1)NC(=O)C(CC1=CC=CC=C1)NS(=O)(=O)C1=CC=CC=C1&&&
*C&*C1=C(*)N2C=CC=C(*)C2=N1&*O*&*C*^*C1=CC=CC=C1^*C1=CC=CC(*)=C1&&&*F&&&
O=C(NCC1CCCCC1)C1CCN(S(=O)(=O)C2=CC=CS2)CC1&&&
*C&*O*&*C1=CC=C(*)C=C1&*C*&*N*&*C1COC(*)C1*&*O&&*O&&
O=C(O)C1CC(=O)N(C2=CC=C(O)C=C2)C1&&&
CC1=CC(C)=C2CCN(C(=O)C3=CC=C(CN4CCOCC4)C=C3)CCC2=N1&&&
*C1=NC(N)=NC=C1&*C(=O)N1CCC2=CC=CC=C21&&&
*C&*C1=C(*)N(*)C(*)=C1&*NC(*)=O&*C*^*C1=CC=C(*)C=C1^*C*&*Br^*C(=O)NO^*C*&&&&&*C*&*C*&*C*&*C*&*NC(*)=O&*C1=CC=CS1&&&
*C&*O*&*C1=CC(*)=C(*)C(*)=C1&*C=C1N=C(S*)N(N2C(*)=NC3=CC=CC=C3C2=O)C1=O&*C1=CC=C(*)C=C1^*O*^*F^*C1=CC=CC=C1^*C^*O&&&&&&&
*C&*C1=CN(*)C(=O)[NH]C1=O&*C1CC(*)C(*)O1&*N1C=CC(=O)[NH]C1=O&&*C*^*OP(=O)(O)O&&&
O=C(NC1=CC=C(Cl)C=C1)C1=CC=C(SCCN2CCOCC2)N=C1&&&
CC(=O)OCC(C)(C)C(=O)C=CC1=C(C)C(C)=CC(O)=C1C&&&
O=C1N(CC2=CC=CC(Cl)=C2Cl)C2=CN=CC=C2N1CC1CC1&&&
*NC(*)=O&*C1=NC2=CC=CC=C2C(*)=C1&*C1=CC=C(*)C=C1^*C1=CC=C(*)C=C1^*F&*Cl&&&&&
O=C(O)CCC(C1=CC=CC=C1)(C1=CC=CC=C1)C1=CC=C(OCCC2=CC=C3CCCNC3=N2)C=C1&&&
C=C(C)C1=NN(C2=CC=CC(C(F)(F)F)=C2)C(Cl)=C1&&&
COC(=O)C1(C)C2CCC3(C)C(C(C)CCC(=O)OC(C)C)C(O)CC3C2=CCC1CO&&&
CC(=O)N1N=C(C2=CC=CO2)CC1C1=CC=C(Br)C=C1&&&
CC1=CC=C(C2=NN(CCCCN3CCN(C4=CN=C5C=CC=CC5=N4)CC3)C(=O)C3=CC=CC=C23)C=C1&&&
*C&*C*&*OC(*)=O&*C1CCCN(*)C1&*C*&*NC(*)=O&*C1=C(*)C(*)=CC=C1&*O*&*C^*O*&&*C&&&
*C&*SC1=NC(*)=CC(*)=C1*&*C&&*C#N&*S(*)(=O)=O^*C1=CC=C(*)C=C1&*Cl&&&
*C&*C1=NN(*)C(*)=C1*&*C*&*NC(*)=O^*C^*C1=C[NH]C(*)=C1&&*[N+](=O)[O-]^*Br&&&&&
C=CC(=O)NC1=CC=C(S(=O)(=O)N2CCC(C3=NN=C(SC(C)C(=O)O)N3N)CC2)C=C1&&&
CC(=O)OC1CCC2(O)C3CC4=CC=C(O)C5=C4C2(CCN3CC2CC2)C1O5&&&
*NC(*)=O&*C1=CC2=C3C(=C1)CCN3C(=O)CC2&&*C1=CC=CC=C1*^*F&&&
O=C(CSC1=NN=C(C2=CC=CC=N2)O1)NC1=CC=C(N2N=C(C(F)(F)F)C=C2C2=CC=CC=C2)C=C1&&&
OCCOC1=CC=CC2=C1C1=C(C2)SC(C2=CC(C3=CC=CC=C3)=C3C(=C2)CC2=CC=CC=C23)=N1&&&
*NC(*)=O&*C1=CC=CC(*)=C1&*C(*)(F)F^*C1=CC=C2[NH]C(*)=CC2=C1^*F&*F&&&&&
O=C(NCC(NS(=O)(=O)C1=CC=CC=N1)C(=O)O)C1=NN=C2C(C(=O)N3CCCCC3)=CC(C3=CC=CC=C3)=NN12&&&
CCOC1=CC(C)=CC=C1NC1=NN=C(SCC(=O)N2CCCC3=CC=CC=C32)S1&&&
O=C(CSC1=NN=C(C2=CC=NC=C2)N1C1=CC=C2OCOC2=C1)NC1=CC=CC(F)=C1&&&
*C1=CC=C2OC(=O)N(*)C2=C1&*Cl&&*C1COC2=CC=CC=C2O1&&
*C=C&*C*&*C1=CC=C(*)C(*)=C1&*O*&*C*^*O*^*C*&*C&*C*&&&*ON1C(N)=NC(N)=NC1(*)C&*C&&&
*C&*O*&*C1=CC=C(*)C(*)=C1&*C1=CC=NC(*)=C1&*C1=CC=C2OC2=C1^*N&&&&
*C#N&*C1=CC(*)=CC(*)=C1&*Cl&&*NC1=NC2=C(N=CC=C2*)[NH]1^*C*&*C1=CC=CC(*)=C1&*F&&&
C=CC(C)(C)C1=CC2=C(C=C3CCC(C)(CC(=O)OC)C=C3O2)C(=O)O1&&&
N=C(N)NCCCC(NC(=O)C(CCC(=O)O)NC(=O)C(CCC(=O)O)NC(=O)CC1=C[NH]C2=CC=CC=C12)C(=O)NC(CC1=CC=CC=C1)C(N)=O&&&
*C&*O*&*C1=CC=C2C3=C4C(=[N+](*)C2=C1)C1=CC=C(*)C=C1CC32*&*C*&*C*^*O^*F&&*O&&&&
CCCCCCCOC1=CC=C(S(=O)(=O)NC2=NN=C(C)S2)C=C1&&&
COC(=O)CC(O)C(CC(C)C)NC(=O)C(CC1=C[NH]C=N1)NC(=O)C(CC1=CC=CC=C1)NC(=O)OC(C)(C)C&&&
*C&*C*&*C*&*C*&*C*&*C(*)*&*O&&*C=C*^*C1CC(*)C(*)C1*&*O*&*C1OC(*)C(*)C(*)C1*^*O^*C*&&*O^*O^*O*&&&&*C1OC(*)C(*)C(*)C1*^*O^*
*NC(=O)N*&*C*&*C*^*C1=CC=CC(*)=C1^*C1CCN(*)CC1&*C1=CC=CC=C1&*C*&&&*NC(*)=O&*C1CC2=CC=CC=C2CN1&&&
CCOC(=O)CC1NC2=CC=C([N+](=O)[O-])C=C2N2C(C3=CC=CC=C3O)=NN=C12&&&
CC1=NC2=CC=CC=C2N1CCNC(=O)CN(C1=CC=C(F)C=C1)S(C)(=O)=O&&&
*F&*C(*)(F)F&*C1=CC=C(*)C=C1&*C1=CN2N=C(*)SC2=N1&*C1=CC=NC=C1&&&
*C&*O*&*C1=CC=C2CC3(NC(*)C4CCCCC43)C2=C1&*C(=O)N(*)C&*C&&&
C=C(CBr)C(=O)OC1CC2C(CC1O)C2(C)C&&&
CCOC(=O)C1(C)CCCC2(C)C3=CC(OC)=CC=C3C(=NO)CC12&&&
*C&*C(*)C&*NC(*)=O&*C=C(*)*&*O&&*C(*)=O^*C1=CC(*)=C(*)C(*)=C1&*I&&*O&*I&&
CN(C)C1=CC=C(C(=O)NO)C=C1&&&
*C&*O*&*C1=CC=CC(*)=C1&*C(=O)C1=NC=C(*)O1&*C*&*C*&*C*&*C*&*C*&*C*&*C1=CC=CC=C1&&&
C=C1C(CC2=CC=CC=C2)SC(N)=NC1(C)C&&&
*N1C(=NC#N)SC2CS(=O)(=O)CC21&*C1=CC=CC=C1&&&
OC1=CC=C(C2=CN(CC(O)N3CCN(C4=CC=C([N+](=O)[O-])C=C4)CC3)N=N2)C=C1&&&
CC1=CC=CC(CN2CCN(C(=O)C(C)N3C=CC=N3)CC2C)=N1&&&
*C&*O*&*C1=CC=CC=C1*&*N1CCN(*)CC1&*C*&*C1=COC(*)=N1&*C1=CC=CC=C1*&*Cl&&&
CCCCCOC(=O)N1CCN(C(=O)C(CCC(=O)O)NC(=O)C2=CC(N3CCN(C)CC3)=CC(C3=CC=CC=C3)=N2)CC1&&&
*C&*C*&*C*&*C*&*C*&*C*&*C*&*C*&*C*&*C*&*C*&*C*&*C*&*C*&*[N+](*)(*)C&*C&&*C*^*C1=CC(*)=C2C(=O)C3=C(*)C=CC=C3C(=O)C2=C1&*O&&*O
CC=C1CN2CCC34C(=CC5=CC=CC=C53)C(=O)OC4C12&&&
*C&*C1=C(*)C(=O)C2=C([NH]1)C(*)=CC=C2&*C*&*C(=O)O^*O&&&&
C=CC(=O)NC1=CC=C(C2=NC(N3CCOCC3)=C3C=CC(C4=CN=CC=N4)=CC3=N2)C=N1&&&
*F&*C1=CC=C(*)C=C1&*C1=NC2=C3C=CC=NC3=NN2C(*)=C1&*N*&*C*&*C1=CC=CO1&&&
CC1=CC=C(S(=O)(=O)NC(CC(=O)O)C2=CC=CC3=CC=CC=C23)C=C1&&&
*C1C(=N)N(C2=NC3=CC=CC=C3S2)C2=C(C(=O)CC(*)(C)C2)N1*&*C*&*C*^*C1=CC=C(*)C(*)=C1^*C*&*O^*C^*N1CCOCC1&&*O&&&&&
*C&*C*&*C1=NOC(*)=C1&*C*&*C*&*C*&*C*&*O*&*C1=CC(*)=C(*)C(*)=C1&*Cl&&*C1=NC=NN1*^*C^*Cl&&&&
O=C(COC(=O)CNC(=O)C1=CC=CS1)NCC1=CC=C(F)C=C1&&&
*NC(*)=O&*C*&*C*^*C*^*C1=C[NH]C2=CC=CC=C12&*C1=CC=CC(*)=C1&&&*F&&&
CCN(CCNC(=O)CC#N)C1=CC=C(S(=O)(=O)N2CCCC2)C=C1&&&
CC1=CC=C(C(=O)C=CN(C)C(=O)C2=CC=CC=C2C2=CC=CC=C2)C=C1&&&
*C&*C1=NC2=CC=CC=C2C2=NC3=CC=CC=C3N12&&&
*C&*C1=CC=C2OC(*)(C)OC2=C1&*C=C*&*C(*)=O&*C1=CC=CN1*&*C&&&
*C&*S*&*C(*)C(=O)NC&*C1=CC(*)=CC(*)=C1&*C&&*C&&
*C(N)=O&*C1CCCN1C1=NN=C(N2C=CC=C2)S1&&&
*C&*O*&*C1=CC2=C(C(=O)C3=C(C2=O)C(*)=C2C(=C3*)CCC3=C2C(*)=C(*)C(*)=C3)C(*)=C1*&*O&&*O&*O&*O&*C(*)=O^*C^*C&&&*C&&
*C&*O*&*N1C(=O)NC(*)(*)C1=O&*C1=CC=C(*)C=C1&*F^*C*&&*C1=CC=C(*)C=C1&*C(=O)O&&&
CC1=CC=C(C)N1C1=CC=C2[NH]N=C(Br)C2=C1&&&
COC(=O)CC1=CC=C(S(=O)(=O)NC2=NC(NCCC3=CC=C(N(CC(=O)NC4=CC=CC=C4S(N)(=O)=O)S(C)(=O)=O)C=C3)=NC(NCC(=O)OC)=N2)C=C1&&&
O=C(O)C1=CC(C2=CC=CC=C2)=C2C=CC=CC2=N1&&&
CC1CCC(NC(=O)C(NC(=O)C2=CC=C([N+](=O)[O-])O2)C(C)C)CC1&&&
*C&*O*&*C1=CC=C2C(=O)C(*)=C(*)OC2=C1&*C1=CC=C(*)C=C1&*O^*O&&&&
O=C(CNC(=O)C1=CC=CC=C1Cl)OCC(=O)C1=CC2=CC=CC=C2O1&&&
*O&*C1CNC(*)C1*&*C*&*N1CCCC1^*O&&&&
*C&*C*&*C1=N[NH]C(*)=C1*&*C&&*C(=O)N1CCCN(S(*)(=O)=O)CC1^*C1=CC=C(*)C(*)=C1&*C&&*C&&
*C1=CC(=O)[NH]C2=CC3=C(C=C12)OCO3&*C1=CC=CC(*)=C1&*Cl&&&
*C&*OC(*)=O&*C1=CC=C(*)C=C1&*NC(=O)N*&*C1=CC=C(*)C=C1&*C*&*C1=NC2=CN=CN=C2N1*&*C1CCN(*)CC1&*C&&&
*C1=C2C=CN(C3=NC=C4CC(*)CCC4=N3)C2=NC=N1&*C*&*N1CCCOCC1^*N1C=CN=C1&&&&
*C&*C(*)C&*C1=CC=C(*)O1&*C(=O)N1CCN(*)CC1&*C1CCOC2=CC=CC=C21&&&
CC1=C(C2=CC=C(Cl)C=C2)S(=O)(=O)N=C1NCCN1CCOCC1&&&
*C&*C*&*C*&*C*&*C*&*C*&*C*&*C*&*C*&*C*&*C*&*C*&*C*&*C*&*C*&*C*&*O*&*CCC*&*C*&*C*&*C*&*C*&*C*&*C*&*C*&*C*&*C*&*NC(*)=O&*C(
*C&*C*&*OC(*)=O&*C1=C(*)N(C2=NON=C2N)N=N1&*C*&*O*&*C1=CC=C(*)C(*)=C1&*C(*)=O&*C^*O*&&*C&&&
*C1=NC(N)=NC=C1&*C1=CC=C(*)N=C1&*NC(*)=O&*C1=CC=CN=C1&&&
NC1=CC=CC=C1NC(=O)C1=CC=C2[NH]C=NC2=C1&&&
CC1=CC=CN=C1CN1CC2COCC2(COC2=CC=NC=N2)C1&&&
*C&*C*&*C*&*C*&*C*&*C*&*C*&*C*&*C*&*C*&*C*&*C*&*C*&*C*&*C*&*C*&*C*&*C*&*C1CC(*)C(*)N1&*OC(*)=O&*C^*C*&&*O&&&
*N&*C*&*C1=CC=C(*)C(*)=C1&*C1=CC=C(*)C=C1&*F^*C*&&*O*&*C1=CC=C(*)C=C1&*C1=C(*)C2=C(C=C1)[NH]C(=O)C1=C2SC(*)=C1&*C(=O)O&&*S(=
CC(=O)NN1C(=O)OC2=CC=CC=C2C1=O&&&
*C&*O*&*C1=CC=C(*)C(*)=C1&*C(*)=NNC(N)=S&*C^*O*&&*C&&&
CC(C)(C)N1N=CC2=C1C1=CC(N3CCOCC3)=CC=C1OC2=O&&&
*C&*O*&*C1=CC=C2C(=C1*)CN(*)CC2*&*O&&*C1=CC=C2OCOC2=C1&*C(=O)O&&
*C&*O*&*C1=CC=C(*)C(*)=C1&*O*&*C^*N1CCN(*)C(=O)C1=O&&*C*&*NC(*)=O&*C1CCCCCC1&&&
CCN(CC)CCN1C(O)=NC(C2=CC=CC(C(F)(F)F)=C2)=CC1=O&&&
CCCCC12CC3=C(C=C1CCN(CCC1=CC=C4OCOC4=C1)C2)N(C1=CC=C(F)C=C1)N=C3&&&
CC1=NC=CN1C(=O)CC(=O)N1CCN(S(=O)(=O)C2=CC=C(OCC3=CC=CC=C3)C=C2)CC1&&&
COC(=O)C=CC1=CC(O)C(C(OC)OC)C(C)C1&&&
O=C(CCC1=CC(O)=CC=C1O)C1=CC=C(O)C=C1O&&&
*C&*O*&*C1=CC2=C(C=C1*)C(*)N(*)CC2&*O*&*C^*C1=CC=C2CCCCC2=C1&&&*C&&
COC1=CC(S(=O)(=O)N(CC2=CC=CC=C2)C2CCCC2)=CC=C1N1C=NN=N1&&&
*C&*C=NO*&*C1CCN(*)C1&*C1=C(*)C(*)=C2C(=C1)C(=O)C(*)=CN2*&*F&&*N&*C(=O)O&*C1CC1&&
COC1=CC(C2C3=CC4=C(C=C3C(N3C=C(COC5=CC=C(C=O)C(OC)=C5)N=N3)C3COC(=O)C23)OCO4)=CC(OC)=C1O&&&
COC1=CC=CC(C2=CC(=O)C3=C([NH]2)C(C2=CC4=NON=C4C=C2)=CN3C)=C1&&&
C1=CC=C(CN2C(NC3CCNCC3OC3=CC=C4C=COC4=C3)=NC3=CC=CC=C32)C=C1&&&
O=C(C=CC1=CC=CC=C1)NCC1=CC=CC=C1&&&
*C&*C*&*C1CCCCN1*&*C*&*C=NNC(=S)N*&*C1=CC(*)=C(*)C(*)=C1&*O*&*C^*O*&&*C^*O*&&*C&&&
CCSC1=CC=C(NNC(=O)C2=C(Cl)SC(Cl)=C2)C(Cl)=C1&&&
*C&*C(=O)N1CCC2=C(C1)SC(*)=C2*&*NC(*)=O&*C*^*C(=O)O^*C1=CN=C(N)C2=C1SC=C2&&&&&
COC1=CC=C2NC3=CC=C4N=CN=C(N)C4=C3C2=C1&&&
*C&*C(=O)C1=NN(*)C2=CC3=C(N=C12)NC(*)CC3&*C&&*C*^*C*&*C*&*N(*)C&*C&&&
CCN(CC)S(=O)(=O)C1=CC=CC(NC2=CN=C(C3=CC4=NC(N)=NC(N)=C4C=C3C)C(OC)=N2)=C1&&&
*C&*C1=NOC(*)=C1*&*C&&*SC1=NN=C2C(*)=CC(*)=CN12^*Cl&&*C*^*C(=O)N1CCN(*)CC1&*C1=CC=CC=C1&&&
CCC(C)C=CC=CC(O)C1OC1C&&&
*C&*C(*)=O&*C1=CN=NC(*)=C1&*C1=CC(=O)N(*)C=C1&*C*&*C1=CC=C(*)C(*)=C1&*F&&*Cl&&
*Cl&*C1=CC=C(*)C(*)=C1&*C*&*C1CCCN1^*Cl&&&&
*C&*O*&*C1=CC=C(*)C(*)=C1&*C1CC(=O)N(*)C1&*NC(*)=O^*O*^*C*&*C&*C1=CC=CO1&&&&&
O=C(CSC(=S)NC1=NC2=CC=CC=C2S1)N1CCCCC1&&&
CN(CC1=CC=CN=C1)C1=NC=CC(C2CC(C3=NC=CS3)=NO2)=N1&&&
CCN(C1=CC=CC=C1)S(=O)(=O)C1=CC=C(C(=O)C2CC2)S1&&&
*C&*O*&*C1=CC=CC=C1*&*NC(*)=O&*C1=CC=CC(*)=C1&*C1=N[NH]C(=O)C2=CC=CC=C12&&&
NC(=O)CNC(=O)CCC1=NC2=CC(Br)=CC=C2[NH]1&&&
*C&*C1=CC=CC(*)=C1*&*N1[NH]C2=NC=CC=C2C1=O&&*C&&
CC(C)N1CN2CS(=O)(=O)C=C2C1=O&&&
COC1=CC=C2CN(CCCCCCCCCCCCCCCCCO)C(CCC34C=CC(=O)CC3O4)C3(CCN(CCC4=CC=CC=C4)CC3)C2=C1&&&
*C&*C(*)C&*C(*)*&*N*&*C*^*C(=O)NNC(*)=O^*C1=CC=CC=C1&*C(*)*&&&*C*&*C*^*NC(*)=O^*C*&*C(*)*&*N=C(N)N&*N&&&&*C*^*C1=CC=C2C=C
CC1(C)CC(=O)C(=CNC2=CC=C(C(F)(F)F)C=C2)C(=O)C1&&&
*C&*N(*)C&*C1=CC=C(*)C=C1&*C=C1SC(=O)N(*)C1=O&*C*&*C*&*C*&*NC(*)=O&*C1=CC=C2C=CC=CC2=C1*&*O&&&
*C&*C1=CC=C(*)N=C1&*NC1=NC=C2[NH]C=CC2=N1&&&
*C&*OP1(=O)OC(*)=CC2=CC=C(*)C=C21&*C1C=CC(*)O1&*[N+](=O)[O-]^*Br&&&&
CC(=O)N1CCC2=CC(C(=O)C=CC3=CC=CC=C3Cl)=CC=C21&&&
*C&*C(*)*&*C*&*C1=CC=C2OC(*)(C=CC2=O)C=C1^*N*^*O&*C*&&&*C(*)*&*O&&*C1=CC=CC(*)=C1*^*Cl&&*F&&
CC(C)N(CC(O)COC1=CC=C2C=CC=CC2=C1)C(C)C&&&
CCCN(CC1=CC=C(C2=CC=CC=C2C2=N[NH]N=N2)C=C1)C1=C(O)C(=O)C1=O&&&
CC=CCC=CCC=CCCCCCCCCCC(=O)OC1C(O)C(CO)OC(OC2OC(CO)C(O)C(O)C2O)C1O&&&
NC1=NC(N2CCN(C(=O)C3=CC=CC(Cl)=C3)CC2)=C2C=C(CO)C=CC2=N1&&&
*C&*NC(=S)NN(*)*&*C*&*C*^*C1=CC=CC=C1^*N(*)C&&&*C&&&
CC1=CC(C[N+]2=CC=C(NCC(O)(CN3C=NC=N3)C3=CC=C(F)C=C3F)C=C2)=CC=C1F&&&
*C&*C1=CN(*)C=N1&*N(*)S(*)(=O)=O&*C*&*C*^*C1=C(*)C(*)=CC=C1^*C*&*Cl&*N1CCC2(CC1)CN(*)C2&&*Cl^*C&&&&&
COC1=CC=C(NC(=O)C2CCCN(C(C)C3=CC=C(C)C=C3)C2)C(OC)=C1&&&
CCCCCCCCCCCCC(=O)NCCCN(C(=O)C1=CC=C(Cl)C=C1)C1CCC2(C3=CC=CC(C)=C3)CC2C1&&&
*C&*C(=O)NC1=NN(C(*)=O)C2=NC(*)=CC=C12&*C1=CC=CC=C1&&*C(*)(F)F^*F&&&
*C&*O*&*C1=C(*)C(=O)C2=C(C1=O)C(*)=C(*)N2*&*C&&*C*^*OC(N)=O^*C*&&*OC(N)=O^*C&&&&
CC1=CC2=NC(C3=CC=CC=C3)=C(NC(=O)C3=CC=CC=C3)N2C(C)=C1&&&
*C&*OC(*)=O&*C*&*C1=C2CN(*)CCC2=NC(=O)N1*&*O&&*C1=CC=C(*)C(*)=C1^*O*&*C^*O*&&*C&&&
*C&*NC(=O)C1=NN(*)C(*)=C1&*C*&*C(=O)O^*C*&&*C1=CC=C(*)C=C1&*C1=CC=C(*)C=C1&*Cl&&&
O=C(O)CNC(=O)CNC(=O)C1=CC2=C(CCN(C(=O)CC3CCCC3)C2)N(CC2=CC(F)=CC(F)=C2)C1=O&&&
*C&*C*&*C*&*O*&*C1=CC=C(*)C=C1&*C1=CC2=C(CCC(*)C2)S1&*C(=O)O&&&
*C&*C*&*OC(*)=O&*C1=CC(*)=C2OC(=O)C(*)=CC2=C1&*C&&*C*^*[N+]1=CC=CC=N1&&&
*C=C&*C1CN2CCC1CC2*&*OC(*)=O&*C(*)(*)*&*O&&*C1=CC2=CC=CC=C2C2=CC=CC=C12&*C1=CC=C2C=CC=CC2=C1&&
CC1=CC=C(OCC(=O)NC2=CC=C3[NH]C(=O)[NH]C3=C2)C(Cl)=C1&&&
*NS(*)(=O)=O&*C*&*C*^*C1=CC=CC=C1^*C*&&&*C*&*C*&*C1=CC=C2CCN(*)CC2=C1&*OS(*)(=O)=O&*C(*)(F)F&*F&&&
3C&*C1=C(*)C=C2C(=O)[NH]C(*)=CC2=C1&*O&&*N1CCCCC1&&
*C&*C1=C(*)N(*)C(*)=C1&*C(=O)NC1=NC=C(*)S1&*C1=CC=CC=C1^*C1=CC=CC=C1&&&*C*^*C*&*C*&*N(*)C&*C&&&
O=C(O)C1=CC(NC(=O)C2=CC=CC=C2)=CC=C1O&&&
*C&*O*&*C1=CC=C2SC(*)=C(*)C2=C1&*NC(*)=O&*C1=CC=CC2=CC=CN=C12^*C&&&&
CC1CCCCN1C1=NC(N2CCCC2)=NC2=C1SC=C2&&&
CC1=CC=C(C(C(=O)NCCC2=CC=CC=C2)C2=CC=CC=C2)O1&&&
CCOC(=O)C1=C(C)[NH]C2=C(C(=O)CC(C3=CC=CC=C3)C2)C1C1=CC=CC([N+](=O)[O-])=C1&&&
*C&*C*&*OC(*)=O&*C1=C(*)[NH]C=C1&*NC(*)=O&*C1=CC=CC=C1*&*C&&&
*C&*C*&*C*&*C*&*C*&*C*&*C*&*C*&*C*&*C*&*C*&*C*&*C*&*NC(=O)C1=NC=C(*)[NH]1&*C1=C(*)C=C(*)C(*)=C1&*O*&*C^*O*&&*C^*NC(*)=O&&*C1
COC1=CC=C(NC(=O)C2=C(C)NC(C)=C(C(=O)NC3=CC=CC=N3)C2C2=CC=CC=C2OC)C=C1&&&
CC(C)N(C(=O)CN1C(=O)NC2(CCCC2)C1=O)C1=CC=C(Cl)C=C1&&&
CCOC1=CC=C(NC(=O)CN(C)C(=O)C2=CC=C(N(C)C)C=C2)C=C1&&&
*C&*C1=CC=C(*)C=C1&*S(*)(=O)=O&*C1=NN(*)C(*)C1&*C1=CC=CS1&&*C1=CC=CC=C1&&
NC1CCN(C(=O)CC(NS(=O)(=O)C2=CC=C(F)C=C2)C2=CC=CC=C2)CC1&&&
*C&*C*&*N(*)S(*)(=O)=O&*C1=CC=CC=C1&&*C1=CC=C(*)C(*)=C1^*N1CCN(S(*)(=O)=O)CC1&*C1=CC=C(*)C(*)=C1^*O*^*F&*C&&*F&&&&
COC1=CC2=C(C3=C1C(=O)C1=CC4=CC=CC(OC)=C4C=C1N3C)C(OC(C)=O)C(OC(C)=O)C(C)(C)O2&&&
O=C(NC1=CC=C(Cl)N=C1)C(=O)C1=CC=C(C2=CC=CC=C2)C=C1&&&
CCCCCCCC1=NN(C2=CC=CC=C2Cl)C2=NC(N)=NC(N)=C12&&&
CC(=O)NC(CC(=O)NO)C(=O)NC(CC1=CC=CC=C1)C(=O)CNC1=CC=C2C=CC=CC2=N1&&&
*C(N)=O&*NC1=NC(*)=C(*)S1&*C1=CC=C(*)C=C1&*F^*NC(*)=O&&*C1CCCC1&&&
*C&*C(*)C&*C*&*C1=C(*)C2=CC=CC=C2N(*)C1=O&*O&&*C1=NS(=O)(=O)C2=CC=CC=C2N1&&
*C&*C*&*C1=NN=C(*)O1&*C1=CC=C2C(=C1)C1=C(CCC(*)C1)N2*&*O&&*C&&
*C&*C*&*C*&*C*&*C1OC(=O)C(*)(*)C1*&*C&&*O&*C*^*NC(*)=O&*C&&&
O=C(NC1=CC=CC=C1Cl)C(=CC1=CC=C(O)C(O)=C1)SC1=NN=CN1C1=CC=CC=C1&&&
*S(*)(=O)=O&*C1=CC=C2C=CC=CC2=C1&&*C1=CC=C(*)C(*)=C1^*Cl&&*O*^*C*&*C(*)*&*O&&*C*^*N1CCN(*)CC1&*C*&*C1=CC=CC=C1&&&
CSCCC(NC(=O)C(CC(C)C)NC(=O)C1=CC=NC=C1)C(=O)NC(CC1=CC=CC=C1)C(O)C(O)CSC&&&
CCC(=O)NC1=NN(C)C2=NC3=CC=C(CC)C=C3C=C12&&&
COC1=CC=C(N2CCN(CCN3C(=O)C4CCCN4C(=O)C4=CC=CN=C43)CC2)C=C1&&&
*N1CCN(S(*)(=O)=O)CC1&*C1=CC=CC=C1*&*F^*C*&&*C1=CC=CC=C1&&&
*C&*C*&*C*&*C*&*NC(=O)O*&*C1=CC=C2N=C(*)C(*)=NC2=C1&*C1=CC=CC=C1&&*C1=CC=CC=C1&&
*C&*C*&*C*&*C*&*C*&*C*&*C*&*C*&*C*&*C*&*C*&*C*&*C*&*C*&*C*&*C*&*C*&*C*&*N*&*C1=CC=C(*)C=C1&*OC(*)=O&*C&&&
*C(*)=O&*C1=CC=C(*)C=C1&*O*^*C1C2C(=O)N(*)C(=O)C2C2C=CC=NN12^*C1=CC=CC=C1&*C1=CC=CC=C1&&&&&
*C&*C1=CC=C(*)C(*)=C1&*NC(*)=O&*C*^*Br^*C(*)*&&&*N*&*C1=C(*)C(=O)C1=O^*C1=CC=CO1^*N*&&&*C*&*C1=CC=CC=C1&&&
CC1=NOC(NS(=O)(=O)C2=CC=CC=C2C2=CC=C(C3=NC4=CC=CC=C4[NH]3)C=C2)=C1C&&&
*NC(=O)N*&*C*&*C1=CC=C(*)C=C1^*C1=CC=C2C=NC=CC2=C1^*Cl&&&&&
*C(=O)N1CCCC(*)C1&*C1=CC=NC=C1&&*C(*)*^*C1=CC=C(*)C=C1&*C(*)(F)F^*N1CCOCC1^*F&&&&&
N#CC1=CC=C(C2=CC=C(CCNCC(O)C3=CC=C(O)C(N)=C3)C=C2)C=C1C(F)(F)F&&&
CC1=CC(C)=C2C3=C(SC2=N1)C(=O)N(C1=CC=CC=C1)CC(=O)N3&&&
*C&*C(*)*&*C(=O)O&&*C1=CC=C(*)C=C1^*C1=CC=C(*)C=C1&*C1=CC=CC=C1&&&
COC1=CC=C(C2SCC(C3=CC=CC=C3O)N2C(=O)COC2=CC=CC=C2)C=C1&&&
ClC1=CC=C2C(NC3CCCCCC3)=NC=NC2=N1&&&
NCCCCC(N)C(=O)NCC(=O)NC(CCCCN)C(=O)NC(CC(N)=O)C(=O)NCC(=O)NC(CCCCCN)C(=O)O&&&
*C&*S(*)(=O)=O&*C1=CC(*)=C2C(=C1)OC(=O)CC2*&*Cl&&*[N+](=O)[O-]&&
CCNC(=O)NCCN1N=C2C=CC=CN2C1=O&&&
*C1=CC=C2C(=C1)CCC1=NN=CN21&*C1=C[NH]C=N1&&&
*C&*C1=CC(=O)C(*)=NC1&*N*&*C1=CC=CC=C1*&*C&&&
*C&*C*&*C1=CC=C(*)C=C1&*NC1=NC(*)=CC=C1*&*Cl&&*C*^*C*&*N1C=CN=C1&&&
*C&*C1=CC=CC(*)=N1&*C*&*C1CCN2C(=CN=C2N2CCC(*)CC2)N1*&*N(*)C&*C^*C*&&*C1=CC=C(*)C(*)=C1&*Cl&&*Cl&&
O=S(=O)(NCC1=CC=CC=C1)C1=CC=C2OC(C3CCNCC3)=CC2=C1&&&
CN1C(=O)N(C)C(=O)N(CC(O)COC2=CC=CC=C2)C1=O&&&
*C&*O*&*C1=CC=C(*)C(*)=C1&*C&&*NC(*)=O^*C=C(*)*&*C#N&&*C1=CC=CC2=C1OCO2&&
COC(=O)C1=C(C)NC2=C(C(=O)[NH]C(=O)N2C)C1C1=CC=C(C2=CC=CC(C(C)C)=C2)O1&&&
O=C(NCC1=NN(C2=CC=CC=C2)C2=CC=CC=C12)C1=CC(S(=O)(=O)N2CCOCC2)=CC=C1Cl&&&
O=C1NC2=CC=CC=C2S(=O)(=O)N1C1CCN(CC2=CC=C(Cl)C=C2)CC1&&&
*N&*C1=CC=CC2=CC=CC=C12&&&
*C&*O*&*C1=CC2=C(C=C1*)C(=O)C(*)=C(*)[NH]2&*C&&*C1=CC=C(*)C=C1^*C^*Cl&&&&
N=C(N)C1=CC=CC(CC2=CC=C(C(=O)N3CCN(C(=O)C4CNCCC4C4=CC=C(Cl)C=C4)CC3)C=C2)=C1&&&
CC1=CC=C(C2N(C)C(=O)C3C2C4=CC(C)=CC=C4C=NN3C2=CC=CC=C2)O1&&&
COC1=CC2=C(C=C1OC)C(CC(=O)NC1=CC=CC=N1)CC2&&&
*C&*C*&*N(*)CC&*C*&*C*&*NC(*)=O&*C*&*C1=C(*)C(*)=C2C(=O)C(*)=CN(*)C2=N1&*C&&*C&*C(*)(*)C^*C^*C&*S*&&*C1=CC=CC=C1&&&
O=S(=O)(NC1=CSCC1)C1=CC=CS1&&&
CC(C)C1=C(CC(CC(=O)O)C(=O)NC2=CC=CC=C2)N=C(C2=CC=C(C(F)(F)F)C=C2)O1&&&
CCS(=O)(=O)N1CCN(C2=CC=C(N3CCCCC3)N=N2)CC1&&&
*C#N&*C1=CC=CC=C1*&*NS(*)(=O)=O&*C1=CC=C(*)C=C1&*C1=NN(*)C(*)=C1&*C(*)(F)F&*F^*C1=CC=C(*)C=C1&&*O&&&
CC1=CC=C2OC34CCCCC3C=C(CO)C(=O)C4C2=C1&&&
CCCCN1C(N)=C(N(CC2=C(C(F)(F)F)N(C)N=C2C)C(=O)CN2C(=O)NC(C)(C)C2=O)C(=O)[NH]C1=O&&&
C(=NC1=CC=CC=C1C1=CC=CC=C1)C1=CC=CC=N1&&&
*NS(*)(=O)=O&*C1=CC2=NO[N+]([O-])=C2C=C1&&*C1=CC=CC=C1&&
CCCC(NC1=NC=NC2=C1C=C(C1=CN(CC)N=C1)S2)C1CCN(S(C)(=O)=O)CC1&&&
CCOC(=O)C1=C(CN2CCC3C=CCC3C2)NC(=O)NC1C1=CC=CC=C1[N+](=O)[O-]&&&
CC1=C(NC(=O)C2=CC=C(C3=CC=CC(C(F)(F)F)=C3)C=C2)C=CC2=C1OC(=O)[NH]2&&&
*NC(*)=O&*C1=CC=C(*)C=C1&*S(=O)(=O)N1CCOCC1^*C1=CN(*)N=C1*&&*C1=CC=CC=C1&&*C1=CC=C(*)C=C1^*Cl&&&
CCCCC1=NC2=C(N=C(O)N(C)C2=O)N1CC1=CC=C(Br)C=C1&&&
CCN1C=CN=C1CN1CCC2(CCN(C3=CN=C4C=CC=CC4=N3)CC2)C1&&&
FC1=CC=C(CN2N=C(C3=CN=CO3)OC2C2=CC=C(C3=CC=C(Cl)C=C3)C=C2)C=C1&&&
*NC(*)=O&*C*&*OC(*)=O^*C1CCCCCC1^*C*&&&*C*&*N1C(=O)C2=CC=CC=C2C1=O&&&
OCC(C1=NN=N)(C2=CC=CC=C2)C2C(C3=CC=CC=C3)C(C3=CC=CC=C3)N=C12&&&
CCN(C)CCCNC1=NN=C(SCC(=O)NC(=O)NC2CCCC2)S1&&&
CC1=CC(C2=CC=CC(S)=C2)=CC2=NN=C(NC3=CC=C(OCCN4CCNC(CO)C4)C=C3)N12&&&
*C1=CC=C2OCC(=O)NC2=C1&*C1=NC2=NC=CC=C2O1&&&
N=C(N)NN=CC1=C(O)C=CC2=CC=CC=C12&&&
*C&*O*&*C1=CC=C(*)C=C1&*C1=NN2C(=C1)C(=O)N(*)CC2*&*C&&*C*^*O*&*C1=CC=C(*)C=C1&*O*&*C&&&
*C&*C(*)C&*C1=CC=C(*)C=C1&*C=C(*)*&*C#N&&*NC(*)=O^*C*&*C*&*C1=CC=CC=C1&&&
*C&*C*&*C(*)*&*SC1=NC2=CC(*)=C[NH]C2=N1&*C^*C(*)=O&&*C1=CC=C(*)C=C1&*O*&*C&&&
*NC(*)=O&*C*&*C1=CC=CC2=CC=CC=C12^*C1=CC=C(*)S1&&*C1=CC=C(*)C(*)=C1&*F&&*Cl&&
O=C(NC1=CC=CC=C1F)NC1=CC=CC(C2=C[NH]N=C2)=C1&&&
CC(C)C1=CC(OC2=C(Cl)C=C(NC(=O)C(=O)NC3=CC=C(Cl)C=N3)C=C2Cl)=CC=C1OC(=O)C(C)C&&&
*Cl&*C1=CC=C(*)C=C1&*C1=CN=C2C=CN=C(N3CCOCC3)C2=C1&&&
NC(C(=O)N1CCC(F)CC1)C1CCC(NS(=O)(=O)C2=CC=C3C=NC=CC3=C2)CC1&&&
O=C(C1=CN=CC=N1)N1CC2CC1CN2&&&
O=C(CN1N=NN=C1N1CCC(C2=CC=CC=C2)C1)NC1=CC=C2OCOC2=C1&&&
C=CC(C)(C)C1=C(O)C(C=O)=C(C=O)C=C1O&&&
*NC(=S)NN=C1[NH]C2=CC=CC=C2S1&*C1=CC=CC=C1*&*Br&&&
*C&*O*&*C1=CC=CC(*)C(*)C(*)=CC(*)C(*)C(*)CC(*)CC2=C(*)C(=O)C=C(NC1=O)C2=O&*C&&*N*^*C*^*C^*C*&&*C^*C1=C[NH]C2=CC=CC=C12&&*O*&
COC1=CC=CC=C1CNC(=O)C1=C(C)N2C(=CC3=C2C=CS3)C(C)=C1&&&
CC1=NC(=O)[NH]C(O)=C1C=NCCCN1C=NC=N1&&&
COC1=CC=C(OC)C(C2=CN(C3=CC=C4OC5=C(C(=O)NCC6=CC=CO6)C=CC=C5CC4=C3)N=N2)=C1&&&
CC1=CN2C(=O)C=C(COC3=CC=C(NC(=O)CCC(=O)NC4=CC=CC=C4)C=C3F)N=C2C=C1&&&
CN(C)C(C)(C)CNC(=O)NC1=CC=CC2=C1C=C(C(=O)NC1=CC=CC(CN3CCCCC3)=C1)[NH]2&&&
*C&*C=C(*)C&*C*&*C1=C(*)C2=C(C(*)=C1)C(*)=CC(=O)O2&*C1=CC=CC=C1&&*O&*C1=CC(*)=CC(*)=C1^*N*&*C(*)*^*N*^*C&*C*&&*C(*)(C)C^*
O=C(NC(=O)C1=CN(C2=CC=CC=C2)N=C1C1=CC=CC=C1Cl)C1=CC=C(Cl)C=C1&&&
CC(NC(=O)N(C)CC1=CN(C)N=C1)C(CC1=CC=CC=C1)C1=CC=CC(C#N)=C1&&&
COC1=CC=C(C=CC(=O)NC(=S)NC2=CC=C(S(N)(=O)=O)C=C2)C=C1S(=O)(=O)N1CCOCC1&&&
*C&*C*&*OC(*)=O&*C(*)C(=O)OCC&*NC(*)=O&*C1=CN(*)N=C1*&*C1=CC=CC=C1&&*C1=CC=CC=C1&&
*C&*OC(*)=O&*C(*)C(=O)OC&*C(*)=C(*)C1=CC=CC=C1&*SC(*)=N&*C1=CC=CC=C1*^*C1=CC=CC=C1^*Cl&&&&&
CC(C)C(NC(=O)CC1=CC=CC=C1)C(=O)N1C2CCC(C2)C1C(=O)NC(C(=O)C(F)(F)C(F)(F)F)C(C)C&&&
CC1(C)C2CCC1(C)C(OC(=O)C=CC1=CC=C(N(CCCl)CCCl)C=C1)C2&&&
COC1=CC=CC(C(=O)NC2=CC=C(C3=CC=C(C4=CC=CC=C4S(N)(=O)=O)S3)C=C2)=C1&&&
CS(=O)(=O)C1=CC=C(N2C(=O)C3=CC=C(C(=O)O)C=C3C2=O)C=C1&&&
COC1=CC=C(C(=O)C2=CC=C3OC(C)CC3=C2OC)C=C1F&&&
*C&*OC(*)=O&*C*&*C1OC(*)C(*)C(*)C1*&*O*&*C1CCCCO1^*C*&&*OC(*)=O^*OC(*)=O^*C&*C^*OC(*)=O&&&&*C&&&
CC(C)(CN1CCC2=CC=CC=C21)NCC(O)C1=CC=C(O)C(CO)=C1&&&
CC1=CC=CC=C1[N+](=O)[O-]&&&
*C&*C1=CC=C(*)C=C1&*C=C*&*C1=CC(*)=C(*)C(*)=C1&*C&&*C(=O)N1CCN(*)CC1^*C1=CC=CC=C1*^*C^*F&&&&&
*C&*C1=C(*)C2=CC3=C(C=C2O1)OC=C3&*C(*)*&*C*&*C(=O)O^*C1=CC=CN=C1&&&&
CN(C)S(=O)(=O)N1C(=O)C(CC2=CC=CC=C2)N(C)C(=O)C1CC1=CC=C(O)C=C1&&&
*C&*C*&*N(*)CC&*C*&*C*&*O*&*C1=CC2=C(C3=C1C(=O)C1=CSC=C1N3*)C(*)C(*)C(*)(C)O2&*C*&*C=C(*)C^*C^*C&&*OC(*)=O&&*C^*C&&&&
N#CCOC1=CC=C(Cl)N=C1N&&&
*C&*C1=CC(*)=C(*)C(*)=C1&*C1CC(=O)NC2=CN=CN21&&*C&*O&&
CNC1CC2=CC=C(C(=O)OC3OC(CO)C(O)C(O)C3O)C=C2OC1C(=O)O&&&
*C&*C*&*C*&*C*&*C*&*C*&*C(*)(*)*&*O&&*C*^*C*^*C*^*C*&*NC(*)=O&*C*&*C*&*C(=O)O&*C*&&&*C*&*[N+](*)(C)C&*C&&&
OC(CN1C2=CC=C(Cl)C=C2C2=CC=[N+]([O-])C=C21)(CN1C=[N+](C2=CC=C(OC(F)(F)F)C=C2)C=N1)C1=CC=C(F)C=C1F&&&
OC1=CC=C2[NH]C3=CC=C4C=CC=C5C4=C3C2=C1&&&
*C&*C1=CC=C2[NH]C(*)=CC2=C1&*C1=C(*)N(*)C=N1&*C1CCN(*)CC1&*C^*C&&&&
C#CC1=CC=C(OCC=C)C(F)=C1&&&
CCCN1C(=O)C2=C([NH]C(C3=CSC(C=CC4=CC=CC=C4)=N3)=N2)N(CCC)C1=O&&&
O=C(CC12CC3CC(CC(C3)C1)C2)NCCNC1=NC=C(C(=O)NO)C=N1&&&
NC(=O)C1=CC=C2OC(NC3=CC=C(C4=CC=CC=C4)C=C3)=NC2=C1&&&
COC1=CC=C(S(=O)(=O)N(CCCN2CCN(C)CC2)C2=CC=CC=C2)C=C1&&&
*C&*C1=CC=C(*)C(*)=C1&*C(*)*&*N*^*Cl^*C*^*C1=CC=C(*)C=C1&&*C(*)*&*NC(*)=O&*O&*C1=CC=C2C=CC=CC2=C1&&*C1=CC(*)=CC(*)=C1&&*C(
CCSC(CCN)=C1C(=O)CCC2=C1C1=CC=CC=C1[NH]2&&&
CCCCCC(=O)OC1C(COC(=O)CCCCC)OC2OC(C)(C)OC21&&&
*C1=CC=C2OC(*)C3(CN(*)C3)C3=C2C1=CC=C3&*C*&*C1CCCCC1^*C1=CC=CN=C1&&&*C*^*C*&*N1CCOCC1&&&
COCCCNC(=S)NN=C1C(=O)NC2=CC=C(I)C=C12&&&
*C&*C1=CC=CC=C1*&*C=NNC(=S)N*&*C1=CC=C(*)C=C1&*N1CCOCC1&&&
*C&*OC(*)=O&*C*&*C*&*C*&*C*&*C*&*C*&*C*&*C*&*C*&*C*&*NC(*)=O&*C(*)*&*C&&*NC(*)=O^*C(*)*&*N&&*C*^*C(=O)O&&&
O=C(CC1=CC=CC(C(F)(F)F)=C1)NC1=CC=NC2=CC=C(N3CCNCC3)C=C12&&&
*C&*C*&*N(*)CC&*C*&*C*&*C*&*O*&*C1=CC=C(*)C=C1&*NC(*)=O&*C(*)(C)C&*C&&&
*C1=CC=CC=N1&*C*&*C1CCN(*)CC1&*C*&*OC1=NC(*)=CC=C1&*C*&*C1CC1&&&
*C1CC(=O)C2=CC=CC=C2O1&*C1=C(*)C=C(*)C(*)=C1&*F&&*Cl&*F&&
*C(=O)O&*C1=CN(*)C2=C(*)C=CC(*)=C2C1=O&*C*&*C1=CC=CC=C1^*F&&&*F&&
C1=CC=C2[NH]C(CC3=CC=C(OCC4CC4)C=C3)=NC2=C1&&&
C1=CC=C(COC2=CC=C(NC3=NC=NC4=C3OC3=CC=CC=C34)C=C2)C=C1&&&
COC1=CC=C(CN2C(=O)C(CCC3=CC=CC=C3)=NC3=CN=C(C#N)N=C32)C=C1&&&
O=C1N=C(NC(=O)C2=CC=C(Cl)C=C2O)[NH]C2=C1N=CN2C1OC(CO)C(O)C1O&&&
CCOC(=O)C1=C(C)NC(N)=NC1C1=CC=CN1CC1=CC=CC=C1Cl&&&
=C1(CC2=CC=CC=C2)CC(=O)CS1&&&
OC(COCC1=CC=CC=C1)CNC1=CC=C2C=CC=CC2=N1&&&
CC(C)NC1=NC=CC(C2=CN=C3[NH]C=CC3=N2)=N1&&&
CCCC(CCC)CN(C)C(=O)N1CCC(N2C=NC=N2)CC1&&&
*C&*OC(*)=O&*C1=C(*)C(*)=CC=C1&*O&&*O&&
*C#N&*C1=CC=C(*)C=C1&*C1=CC=C(*)[N+]([O-])=C1*&*C*&*C1=CC=C(*)C=C1^*C(*)(F)F^*C(*)(F)F&*F&*F&&&&&
*C&*C1=CC=C(*)C(*)=C1&*O&&*O&&
CC(C)(C)C1=CC=C(C2CC3CCC(C2C2=CC=C(OCCN4CCCCC4)C=C2)N3CC(=O)NC(CO)C2=CC=CC=C2)C=C1&&&
O=C(NC1CCN(C2CCCCC2)CC1)C1=CC(C2=CC=CC=C2)=NC2=CC=CC=C12&&&
C[N+](C)(C)C1=CC=CC(C=NNC(=O)C2=CC=C(Cl)C=C2)=C1&&&
N#CC1=CC=C(N2CCN(CCCNC3=NC4=CC=CC=C4O3)CC2)C=C1&&&
*C&*C1=C(*)[NH]C=N1&*C1=CC=C2C=CC=CC2=C1&&&
CC1=C(C(=O)C2OC2C2=CC=CC=C2)OC2=C1C(O)=C(C=NCCCN(C)C)C(=O)C1=C2OC(=O)C=C1C&&&
CCCCC(=O)NC1=CC(=O)N(C)C2=CC=CC=C12&&&
*C&*OC(*)=O&*C1=CC=C(*)C=C1&*OC(*)=O&*C1=CC=C2N=CC=C(*)C2=C1&*N*&*C1=CC=CC(*)=C1&*F&&&
*C&*C(=O)N1CCN(C(*)=O)CC1&*C1=CC=C(*)C=C1&*NC(=O)N*&*C1CCCC(*)C1&*C&&&
COC1=CC=C(NC(C)=O)C(C2=C(C)N(C)N=C2C)=C1&&&
CC1(C)CC2=CC=CC(O)=C2O1&&&
NC1=NC=NC2=C1N=C(C1=CC=C(C(F)(F)F)N=C1)N2C1OC(CO)C(O)C1O&&&
CCOCCCNC(=S)NNC(=O)C1COC2=CC=CC=C2O1&&&
*C&*C1CCN(*)CC1&*C1=CC=CC(*)=C1&*C=C*&*C1=CC2=NC(*)=C(*)N2C=C1&*C*&*C1=CC=C(*)C=C1^*C1=CC=NC=C1^*F&&&&&
*C#N&*C1=C(*)C(*)=C(*)S1&*N&&*C#N&*C1=CC=CC=C1*^*Cl&&&
*C&*OC(*)=O&*C1CCC(*)(*)C23OC(*)(C)C(CC(*)C12*)C3*&*C&&*O&*O&*C&*OC(*)=O^*C1=CC=CO1^*C&&&&
*C#N&*C1=C(*)C(*)=NC(N)=N1&*C1=CC=CC=C1&&*C1=CC=C(*)C=C1^*[N+](=O)[O-]&&&
CC1=CC=C(N2N=NC(C3=CC=C([N+](=O)[O-])C=C3)=C2C)C=C1&&&
*C&*O*&*C1=CC=C(*)C(*)=C1&*C1=NC2=C(*)C=NN2C(*)=C1&*C(*)F^*O*^*F^*C(=O)N1CCCCCC1^*C(*)F&&&&&*F&&&
*C&*C*&*C*&*C*&*C*&*C*&*C1=CC(=O)N(*)C2=CC(*)=C3C=CC=CC3=C12&*C&&*C&&
O=C(CCC(=O)NC1=NN(C2=CC=C(F)C=C2)C=C1)NC1=CC=C2N=CC=CC2=C1&&&
CC(C)C1=CC=C(OCC(=O)NNC(=O)CN2C(=O)SC(=CC3=CC=CO3)C2=O)C(C(C)C)=C1&&&
*N1C=CC(=N)N=C1&*C*&*NC(*)=O&*C*&*C1=CC=CC(*)=C1&*Cl&&&
COC1CCN(CC2=C(C)[NH]N=C2C)C1CC1=CC=CN=C1&&&
*C&*C*&*N(*)CC&*C*&*C*&*C*&*NC(*)=O&*C1=CC=C(*)C=C1&*C(*)=O&*C=C*&*C1=CC=C(*)C=C1&*[N+](=O)[O-]&&&
*C&*OC(*)=O&*C(*)*&*C*&*C1=CC=CC=C1^*NC(*)=O&&*C(=O)N1CCCC1*&*C=C*&*C(*)C1=CC=CC=C1&*C1=CC=CC=C1&&&
*C&*O*&*C1=CC=C(*)C(*)=C1&*C1C2=C(CC3C(=O)N(*)C(=O)N31)C1=CC=CC=C1[NH]2&*C1CCN(*)CC1^*O*^*C*&*C&*NC(*)=O&&&*C1=C(*)N(*)N(*)C
*C&*C*&*OC(*)=O&*C1=CN(*)C(=N)S1&*C1=CC=CC(*)=C1&*S*&*C(*)(F)F&*F&&&
N#CC1=CC=CC(S(=O)(=O)NN2C=NN=C2)=C1&&&
*NC(*)=O&*C*&*C(*)*^*C1=CC=CC=C1^*C1=CC=CS1&&&&*N1CCOCC1&&
*C&*C1=CC=C(*)N=C1&*C(=O)N1CCC(*)CC1&*C*&*C1=CC=CC(*)=C1&*C#N&&&
*NC(*)=O&*C*&*C*^*C1=CC=CC2=C1[NH]C1=C2CC2C3CC4=C([NH]C5=CC=CC=C45)C(=O)N3C(*)C(=O)N21^*N1CCCC1&*C1CC1&&&&&
CC1=NSC(=NCCOC(=O)C2=CC=CC(F)=C2)N1C1=C(C)N(C)N(C2=CC=CC=C2)C1=O&&&
*N&*C(*)*&*C*&*C(=O)N1CCSC1^*C*&&*C1=CC=C(*)C(*)=C1&*F&&*F&&
*C&*O*&*C1=CC2=CC=C(*)C(*)=C2C=C1*&*C*&*N*^*C1=CC=CC=C1^*C*&&*O*^*C1=CC=CC=C1&*C&&&&&
*C&*C*&*C*&*NC1=NC(N)=NC2=C1N=CN2*&*C1SC(*)C2(CSC2)C1*&*C*&*O^*O&&&&
*C&*C1=CC=NC(*)=C1&*NS(*)(=O)=O&*C1=CC=C(*)C=C1&*C*&*C*&*N1CCOCC1&&&
[O-][N+]1=CC=CN=C1NCCC(=C(C1=CC=CC=C1)C(C1=CC=CC=C1Cl)C1=CC=CC=C1Cl)C1=CC=CC=C1Cl&&&
*C&*C*&*OC(*)=O&*C1=CC=C(*)C=C1&*NC(*)=O&*C*&*S(*)(=O)=O&*C1=CC=C(*)C(*)=C1&*Cl&&*C#N&&
*C&*C1CCC(*)C(*)C1&*C(*)C&*C^*NC1=NC(*)=NC2=C1N=CN2*&&*C*&*C*^*C1=CC=C(*)C=C1^*C1CC(*)N(*)C1&*Cl&*N&&&&*C(*)C^*C&&&
CC(=O)NC1=NC=CC=C1COC1=CC=C(C2=CC=C(C3=NC4=CC(F)=CC=C4[NH]3)S2)C=C1&&&
CN1C=CC(CN(CC2CCCCN2C(=O)CCS(C)(=O)=O)C2=NC3=CC(Cl)=CC=C3O2)=N1&&&
CS(=O)(=O)C1=CC=C(CC(=O)NC2=NN=C(CCCCC3=NN=C(NC(=O)CC4=CC=CC=C4)S3)S2)C=C1&&&
CC12CCC(=O)C=C1CCC1C2C(O)C2(C)C1CCC2(O)C(=O)CO&&&
*C&*C*&*C*&*C*&*C*&*C*&*C*&*C*&*C*&*C*&*C(*)*&*C*&*OC(*)=O^*OC(*)=O^*C&*C&&&&&
NC1=NC=NC2=C1[NH]C=C2CC1=CC=CC(Cl)=C1&&&
CC(Cl)=CCN1C(=O)C(NC2=CC=C(F)C=C2)(C(F)(F)F)OC2=CC=C(C)C=C21&&&
CC1=NC(C2(C3=CC=CC=C3)OC(=O)C3=C2C=CC(Cl)=C3Cl)=C[NH]1&&&
NC1=CC=CC(C2=CN=C3[NH]C=C(C4=CC=C(C(F)(F)F)C=C4)C3=C2)=C1&&&
CC1=CC(C2=CC=CC=C2)=CC(C)=[N+]1CC(=O)NC1=CC=C(S(=O)(=O)NC2=NC=CS2)C=C1&&&
O=C(CCN1CCCC1)NC1=CC=C(C2=C[NH]N=C2)C=C1OCCO&&&
*NC(*)=O&*C1CCCCC1&&*C1=CN2C(=O)C(*)=CN=C2C(*)=C1^*C1CN(*)CCO1&*C*^*Cl^*O&&&&&
*NC(*)=O&*C*&*C1=CC2=C3C(=C1)N(*)C(=O)C3CCC2^*C1=CC=C(*)C=C1^*[N+](=O)[O-]&*F&&&&&
*C&*NC(=O)NC1=NN(*)C2=C1CC1=C2C=C2C(*)=C(*)SC2=N1&*C1CC(*)(C)NC(C)(C)C1&*C^*C*&&*C*^*N^*O&&&&&
*C&*NC(*)=O&*C1=CC=C(*)C=C1&*NS(*)(=O)=O&*C1=CC=C2[NH]C=C(*)C(=O)C2=C1&*O*&*C&&&
CCS(=O)(=O)C1=CC=C2OC(NC3=NC(C4=CC=NC=C4)=CS3)=NC2=C1&&&
O=C(C=CC(=O)NC1=CC=CC(Br)=C1)NO&&&
O=C(CNC(=O)C1=CC=CC2=CC=CC=C12)NN=CC1=CC=C(Br)C=C1&&&
*C&*OC(=O)N(*)C&*C(*)*&*C*&*C(=O)O^*NC(*)=O&&*C=C*&*C1=CC=CC(*)=C1&*C(*)(F)F&*F&&&
CCN(CC1=CC=C(OC)C=C1)CC(O)(CN1C=NC=N1)C1=CC=C(F)C=C1F&&&
*C&*C*&*N(*)S(*)(=O)=O&*C1=CC(*)=CC(*)=C1&*C(*)(F)F^*C1=CC=C(*)C=C1^*F^*C(*)(F)F^*C#N&&&*F&&&&&
*[N+](=O)[O-]&*C1=CC=CC(*)=C1&*NC1=NC=NC2=CC3=C(C=C12)OCO3&&&
*C&*C(*)*&*NC(*)=O&*C1=CC=C(*)C(*)=C1^*C1=CC(=O)C2=C(*)C=CC=C2C1=O^*Cl&*O&&*Cl&&&&
*C&*C1=C2OC3C(*)C(=O)C4(*)C5CC(=C2C34CCN5*)C=C1&*O&&*C&*O&&
CCC(=C(C1=CC=CC=C1)C1=CC=C(OCCN)C=C1)C1=CC=C(O)C=C1&&&
*C&*C(*)*&*O&&*C*^*NC1=NN(*)C(=O)NC1=O&*C1=CC=CC=C1*&*Cl&&&
*NC(*)=O&*C(*)*&*C*^*C1=NOC(*)C1^*C1=CC=CC=C1^*OC(*)=O^*C1CCCCC1&&&*C*&&&*C1=CC=CC=C1&&&
*C&*O*&*C1=CC=C(*)C(*)=C1&*NC(*)=O&*C(*)*^*NS(*)(=O)=O^*C&*C1=CC=CC(*)=C1&&*C(=O)N1CCN(*)CC1^*F&*C&&&&&
*C&*C1=CN(*)C2=CC=CC=C12&*C*&*C(=O)N1CCCC(*)C1&*N*&*C1=CC=C2[NH]N=CC2=C1&&&
CCN(CC)C(=O)C1=CC=C(NC(=O)COC2=CC=CC(OC)=C2)C=C1&&&
CC(=O)NC(C1=CC=CC=C1)C(O)C(=O)N1CC(C)(C)CC1C(=O)NC1C2=CC=CC=C2CC1O&&&
NCC1=CN(C2=CC(Cl)=C3C(=C2)OCC2C(CO)SC(=N)N32)N=N1&&&
*C&*C1=C2CC(*)CCC2=NC2=NC3=CC=CC=C3N12&*N*&*C*&*C*&*C*&*N(*)C&*C&&&
*C&*C1=CC=C2OC(*)=C(*)C2=C1&*C(=O)N1CCN(*)CC1&*C1=CC=CC=N1^*S(=O)(=O)N1CCOCC1&&&&
*C1OC2C(*)(C3=CC=CC=C3)OC(=O)C2C1*&*OC(*)=O&*C1=CC=CC=C1^*OC(*)=O&&*C1=CC=CC=C1^*OC(*)=O&&*C1=CC=CC=C1&&&
*C(=O)O&*C*&*C(*)*&*NC(*)=O&*C1=CC=C(*)S1^*C1=CC=CC=C1^*N1CCN(S(*)(=O)=O)CC1&&&*C1=CC=C(*)C=C1&*Cl&&&
O=C(NC1=CC=C(F)C=C1)NC1=CC=C(CCNC2=NC(C3=CC=C(Cl)C=C3Cl)=NC3=C2N=C[NH]3)C=C1&&&
*C&*N(*)C&*C*&*C(*)*&*C*&*C*^*C1=CC=CC=C1*^*N1C(=O)C2=CC=CC=C2C1=O&*I&&&&&
CC1=CN2C=C(C3=CC=C(OCC4=CC=CC(Cl)=C4)C=C3)N=C2C=C1&&&
CC(=O)NCC1=NOC2=C1CN(CC1=NC=C(F)C=C1Br)C2&&&
FC1=CC=C(C2NC3=CC=CC=C3C3=NN=C(C4=CC=NC=C4)N32)C(F)=C1&&&
COC1=CC(NC2=NC=CC(C3=CN(C)C=N3)=N2)=CC(OC)=C1OC&&&
*NC(*)=O&*C*&*C1CCN(*)CC1^*C1=CC=CC=C1*^*C*&*Br&*C1=CC=C2C=CC=CC2=C1&&&&&
*N1CCC(=C)C1=O&*C(*)*&*C*&*C1=CC=C(*)C=C1^*NC(*)=O^*C1=CC(*)=CC(*)=C1&*C(*)*&*O*&*C(=O)N1CCOCC1&*C^*O*&*C1CCCCC1&&*C&&&&&
*C1=CC=CC=C1&*NC1=NC(*)=CS1&*C1=CC=C2C=C[NH]C2=C1&&&
*C&*C1CCN(*)CC1&*NC(*)=O&*C*&*CS(=O)(=O)C(=O)NCC(C)C&&&
CSCC(=O)N1CCC(C2=CC=C(S(C)(=O)=O)C=N2)=CC1&&&
O=C(NC1=CC=CC(NC2=NC3=CC(Br)=CC=C3[NH]2)=C1)C1CCC1&&&
NC(=O)C(OC1=CC=C(Cl)C=C1Cl)C1=CC(F)=CC(F)=C1&&&
*OC(*)=O&*C*&*C*^*C*^*C*&*C*&*C*&*C1=CC=C(*)C=C1&*N1C(=O)C2=CC=CN2C2=CC=CN=C21&*Cl&&&&&
COC1=CC=C(C=C(SCC2=CC=C(F)C=C2)C(=O)C2=CC=C(Cl)C=C2)C=C1&&&
CNCCOC1=CC=C([N+](=O)[O-])C=C1&&&
*C&*C*&*C*&*SS*&*C*&*C(=O)Cl&&&
*C&*O*&*C1=CC=C(*)C(*)=C1&*C(*)*&*N=O^*O*&*OC(*)=O^*C*&*C(*)C&*C1=CC=C(*)C=C1&*C&*[N+](=O)[O-]&&&&&
N#CC1=CC=C(C(=O)C2=CN=C3C=CC=NN23)C=C1&&&
*C&*C*&*C1CCCN(S(*)(=O)=O)C1&*N1CCOCC2(CCC(=O)N(*)C2)C1&*C*&*C1=COC=C1&&&
*C&*C*&*C1=CC=C(*)C=C1&*C(=O)N(*)*&*C*&*C*^*C(*)*^*Cl&*NC(*)=O&&&*C1CCCC1^*C1=CSN=N1&&&&
*C&*C*&*C*&*C*&*O*&*C1=C[NH]C(*)=C1*&*C(=O)O&&*C#N&&
CC(=O)NC1=CC(C2=CC=CC=C2)=NN1C(C)=O&&&
O=C(NC1=CC=C(S(=O)(=O)NC2=NC=C3CCCCC3=N2)C=C1)C1CCCC1&&&
CC(C)C(=O)NC1=NC(=O)N(C2OC(COP(=O)(O)O)C(O)C2O)C=C1&&&
CN(C)C1=NC2=C(NC3=CC=C(F)C(F)=C3)C3=C(C(=O)C4=CC=CC=C4C3=O)C(N)=C2S1&&&
*C&*O*&*C1=CC=C(*)C(*)=C1&*C*&*C(=O)N1N=C(*)CC1*^*O*^*C1=CC=CC=C1*&*C&*Br^*C1=CC=C(*)C=C1&&&&*OC(=O)C1=NC(*)=CC=C1&*C&&&
*NC(=O)N1CCN(C(*)=O)CC1&*C(*)*&*C*^*C1=CC=CC(*)=C1^*C1=CC=CC=C1^*C1=CC=C(*)C=C1^*F&&&*Cl&&&&&
CCN(CC)C(=O)C(C#N)C1=NC2=CC=C(OC)C=C2N=C1N1CCCC1&&&
*C&*C1CCN(*)CC1&*C*&*C*&*C1=CC=C2C(=C1)SC1=C(*)N=CN=C12&*N&&&
*C&*O*&*C1=CC=C(*)C(*)=C1&*O*&*C^*NS(*)(=O)=O&&*C*&*C1=CC(*)=C2OCOC2=C1&*O*&*C&&&
CC(C)(C(=O)NCCCNCCCNC1=CC=NC2=CC(Cl)=CC=C12)C(=O)NO&&&
*C&*C1=CN(*)C2=CC=CC=C12&*C1=CC2=C(S1)C(=O)N(*)C=N2&*C1=CC=C(*)C(*)=C1&*O*&*C(*)*^*F^*C&&&&*C*^*C(=O)O&&&
O=C(OCC1=NN=C(C2=CC=CC=C2)O1)C1CCCCN1S(=O)(=O)C1=CC=CC=C1&&&
COC1=CC2=C(C=C1NC(=O)C1=CC=CC=C1C1=CC=CC(CN(C)C)=C1)N(C(=O)CCCCCO)CC2&&&
O=C(NCC1=CC=CC=C1)C(O)=CC1=NC2=CC=C(NC(=O)CC3=CC=CC=C3)C=C2C(=O)N1C1=CC=C(F)N=C1&&&
*C&*C(*)(C)C&*OC(=O)NC1=NC2=CC(*)=CC=C2[NH]1&*NC(*)=O&*C1=NN2C(=C1*)NC(*)CC2(*)C&*C(*)(F)F&*F^*C&&&*C1CC1&&
*C=O&*C1=CC=C(*)C=C1&*Cl&&&
CC(C)C1=CC=C(NC(=O)C(=O)NCCC2OCCCN2S(=O)(=O)C2=CC=CC=C2)C=C1&&&
CC(C)=CCCC(C)=CCNCC(C)=CCC(C)=CCC1=CC=C2OCOC2=C1&&&
*C&*C*&*C*&*C*&*C*&*S(*)(=O)=O&*C*&*C*&*C*&*N(*)S(*)(=O)=O&*C1=CC=C(*)C(*)=C1&*C(=O)NO^*C1=CC=C(*)C=C1&*O*^*O*&*C1=CC=CC=
*C&*C*&*OC(*)=O&*C1=CC=CC=C1=*&*NC(*)=O&*C*&*N1CCC(*)(*)CC1&*C(=O)O&&*C1=CC=C(*)C=C1^*O*&*C(*)C&*C&&&
*NC(*)=O&*C1CCCCC1&&*C1=CC=C2[NH]C=NC2=C1&&
CCOC(=O)C1=CN(C2=CC=CC=C2C)C=C(C(=O)O)C1C1=CC=CS1&&&
C1=CC=C(CCCC2=NC3=NC=NN3C(C3=CC=CO3)C2)C=C1&&&
CC1=C(OC(C)C(=O)NCCO)C=CC2=C1OC(=O)C=C2C1=CC=CC=C1&&&
CCC1=CC=CC(C2=CC(NC(=O)C3=CC=C(C)C=C3NC(=O)C3=CC=CC=C3C)=CC=C2OC)=C1&&&
*C&*N*&*C1=CC(N2CCOCC2)=NC(N)=N1&&&
*C(=O)O&*C1=C(*)C=C(*)C(*)=C1&*Cl&&*C1=CN=C2[NH]N=C(Br)C2=C1&*C1=CC=C(*)C(*)=C1^*C(*)(F)F&*F^*C1=CC=CC=C1&&&&
CCCCCCCCCCCCCCCC(=O)NC(CCCCN)C(=O)NC(CO)C(=O)NC(CC1=CC=CC=C1)C(=O)O&&&
*C&*C(*)*&*NC(=O)NNC(*)=O&*C1=CC=CC=C1*^*C1=CC=CC=C1^*F&&&&&
COC1=CC=CC(C=CC(=O)NC(CC2=CC=C(O)C=C2)C(=O)N2CCCC2C(=O)NC(CC2=CC=CC=C2)C(=O)NC(CCCNC(=N)N)C(N)=O)=C1&&&
*C&*C*&*C*&*C*&*C*&*C*&*C*&*C*&*O*&*C1=CC=C(*)C=C1&*NC(*)=O&*C1=CC=C(*)C(*)=C1&*C&&*C(=O)O&&
CN1CCC(NC2=CC=C(NC3=NC=C4C5=CC=NC=C5N(C5CCCC5)C4=N3)N=C2)CC1&&&
*C&*C1CCC2C(CCC3(*)C(*)CCC23)C1(*)C&*O&&*C&*C&&
COC(=O)NC1(C(=O)NC2COC3CCC(C(=O)NO)N23)CCC(C2=CC=C(Br)C=C2F)C1&&&
*C&*NC(*)=O&*C*&*C1CN(*)C(=O)O1&*C1=CC=C(*)C(*)=C1&*C1CN(*)C(=O)O1&*C*^*F^*N1C=CN=N1&&&&&
*C&*ON=C(*)*&*C1=CC=CC(*)=C1&*Br^*C1=CC=CC=C1*&&*C*&*O*&*C1=CC=C(*)C=C1&*Cl&&&
*C&*C*&*NC(=O)NC1=NN2C(*)=CC(*)=NC2=N1&*C&&*C*^*C*&*SC1=NN=NN1*&*C&&&
*C&*N1CCSC1=N&&&
CCCCN1C2=NC=CC=C2C(=O)N(C)C2=CC=CN=C21&&&
*C&*O*&*C1=CC=C(*)C(*)=C1&*C1=NC(*)=C(*)[NH]1&*C1CCCC(*)C1^*O*^*N*^*C1=CC=C2OCOC2=C1^*C&*C*&&&&&*C1=CC=CC=C1&&&
*NC(*)=O&*C*&*C*^*C1CCN(*)CC1^*C=C1SC(=O)N(*)C1=O&*C*&*C1=CC=C(*)C=C1&*C1=CC=CC=C1&*F&&&&&
*C&*C*&*C1=CC=C(*)C=C1&*C1=CC=C(*)S1&*C=C*&*C(*)=O&*C1=CC=C(*)C=C1&*O*&*C*&*NC(*)=O&*C*&*C*&*Br&&&
CC(C)(N)C(=O)NC(COCC1=CC=CC=C1)C1=NN=NN1CCCCC(=O)NC1CCCCC1&&&
COC(=O)CC(=O)NC1=CC=CC(OC)=C1&&&
CCN(CC)CCNC(=O)C1=CC=C(NC(=O)CN2C=C(S(=O)(=O)N(CC)CC)C3=CC=CC=C3C2=O)C=C1&&&
*C1=CC=CC=N1&*C*&*NC1=NC(*)=C(*)S1&*C1=C[NH]N=C1&&*C1=CC(*)=C(*)C(*)=C1^*O*&*C1=CC=C(*)C=C1^*O*^*NC1=NC=NC2=C1SC=C2&*C*^*O*&
*C&*OC(*)=O&*C1=C(*)N(*)N=N1&*C*&*C(=O)N1CCN(*)CC1^*C^*C1=CC=CC=C1&&&&&
CC1=NOC(C)=C1NC(=O)N(C)CC1OC2=CC=C(NS(=O)(=O)C3=CC=C(Cl)C=C3)C=C2C(=O)N(C(C)CO)CC1C&&&
O=C(CSC1=NC2=C(SC=C2)C(=O)N1CC1=CC=C2OCOC2=C1)NC1=CC=C(F)C=C1&&&
*O&*C*&*C1OC(*)C(*)C(*)C1*&*C1=C2N=CN(*)C2=NC=N1&*N*^*O^*C1=CC=CC=C1&&*O&&&*O&&
*C&*C*&*C1=CC=CC(*)=C1*&*C&&*O*^*C*&*C*&*O*&*C1=CC=C(*)C=C1&*C#C*&*C1=CC=CC(*)=C1&*C*&*C(*)=O&*C1CCN(*)CC1&*C&&&
*C1=NC2=C(*)N=C(N)N=C2N=C1&*N&&*C1=CC=CC=C1&&
*NC(*)=O&*C*&*C*^*C1=CC=CC(*)=C1^*S*&*Cl&*C1=CC=C(*)N=C1&&&*Cl&&&
O=C(C=CC1=CC=C(Cl)C(Cl)=C1)NCCCCCNC(=O)NC(=O)NCCCCCNC1=CC=C(NC(=O)NCCCCN2CCCN(CC3=CC=C(Cl)C(Cl)=C3)CC2)C=C1&&&
*C&*C=C(*)C&*C*&*C*&*C=C(*)*&*C&&*C*^*C*&*C=C(*)*&*C&&*C*^*C*&*C=C(*)*&*C&&*C*^*C*&*C=C(*)C&*C&&&
O=C1[NH]C2=NC(N3CCOCC3)=CC=C2N1CC1=CC=CC=C1&&&
CC12CCC3C(=CCC4C(C)(O)C(OC(=O)N5CC6=CC=CC(F)=C6C5)CCC34C)C1CCC2O&&&
*C&*OC(*)=O&*C1=C(*)N(*)C2=CC=CC=C2C1=O&*C&&*C1=CC=CC=C1*^*O*&*C&&&
*C&*O*&*C1=CC(*)=C(*)C(*)=C1&*C=NN1C(*)=N[NH]C1=S&*C*^*O*^*NC(*)=O&*C^*O*^*C1=CC=CC=C1*&&&*C&*C&&&&&
CS(=O)(=O)C1=CN(C2CC2)C2=CC(NC3=CC=C(O)C=C3)=C(I)C=C2C1=O&&&
CCOCCCNC(=O)CN1C=CC2=CC=C(F)C=C21&&&
*C&*C1=CC(*)=C2N=C(*)C=C(*)C2=C1&*Br&&*C&*C=NNC(*)=O^*C1=CC=C(*)C(*)=C1&*Cl&&*Cl&&
CCNCC(=O)NC1=NC2=CC=C(NC(=O)C3=CC=CC(COCC(F)(F)F)=C3)C=C2S1&&&
COC1=CC=C(CN2CCN(C(=O)C3CCCN(C4=NN=NN4C4=CC=CC=C4OC)C3)CC2)C=C1OC&&&
O=C1N=C(C2=CC=CO2)N(C2OC(CO)C(O)C2O)C(=O)[NH]1&&&
*C&*C1=CC(=O)CC(*)(C)C1&*N*&*C1=CC=C2[NH]C=CC2=C1&&&
*C&*C(*)C&*OC1=NC(O*)=NC(N(*)*)=N1&*C(*)C&*C^*C&&&*C(*)C^*C&&&
*C&*NC(*)=O&*C*&*C*&*C1=C[NH]C2=C1[NH]C=NC2=O&&&
*C&*NC(*)=O&*C*&*C1CC1(*)*&*C1=CC=CC=C1&&*C1=CC=C2C=CC=CC2=C1&&
CC1(C)CN=C2N(C1)C(N)=NC2(C)C&&&
C=CCOC1=CC=C(C2=NC(C)=C(F)C(OC3=CC=C(C(C)(C)C)C=C3)=C2C)C=C1&&&
CCOC(=O)C1=CC=CC=C1NC(=O)CSC1=NC2=C(CCCC2)C(C2=CC(F)=CC=C2F)=C1C#N&&&
CCNC(=O)NC1=NC2=CC(C3=CN=C(C(N)=O)S3)=C(OCC3CCN(C)C3)N=C2S1&&&
*C&*C1=CC=CC=C1*&*S*&*C(=S)N1CCC(*)CC1&*C(*)(*)C&*C&&*O&&
*C&*C1=CC=C(*)C=C1&*N=C(*)N*&*C*&*C*^*C1=CC=C2CC(*)C(*)C2=C1^*Cl&*NC(*)=O&&&*C1=CC=C2C(*)=C(*)N(*)C2=C1^*O^*C1=CC=C2OCOC2=
*C&*O*&*C1=CC=C(*)C(*)=C1&*Cl&&*NS(*)(=O)=O^*C1=CC=CC(*)=C1&*C12CC3CC(CC(C3)C1)C2&&&
*C&*NC(*)=O&*C1=CC=C(*)C=C1&*C1=CC=C(*)C=C1&*NS(*)(=O)=O&*C*&*C(*)*&*NC(*)=O&*C1(*)CCCC1^*C(=O)O^*NC(*)=O&&&*C*&*NC(*)=O&
CS(=O)(=O)C1=CC=C(C2=CN(C3=NN=C(C4=CC=CC=C4)C4=CC=CC=C34)N=N2)C=C1&&&
CN(C)CC1=CC=CC=C1C1=CC=CC=C1N&&&
*C&*C1=CC=C2[NH]C(*)=NC2=C1&*C1=CC=C(*)C=C1&*NC(*)=O&*C1=CC=C(*)C(*)=C1&*NC(*)=O&*C1=CC=C(*)C=C1^*C^*C(*)(F)F&&&*F&&&
*C&*NC1=N[NH]C(*)=C1&*C1=CC(*)C(*)C(*)O1&*O&&*C(=O)O&*C*^*O&&&
CC(CC1=CC=C(OC(=O)C2=N[NH]N=N2)C=C1)C(=O)O&&&
*C&*C*&*C(=O)N(*)CC&*C=C*&*C1=CC=C(*)C=C1&*O*&*C*&*C*&*C*&*C*&*O*&*C1=CC=CC(*)=C1&*Cl&&&
*C&*C1CCCN1*&*C*&*C1=COC(*)=N1&*C1=CC=C(*)C=C1&*O*&*C1=CC=C(*)N=C1&*Cl&&&
*C&*C*&*C*&*C*&*C*&*C*&*C*&*C(*)*&*NC(*)=O&*C(=O)N1CCC(*)CC1^*OC(*)=O^*C*&*C*&*C*&*C1=CC=C(*)C=C1&*O*&*O&*C1=CC=C(*)C=C1&
NS(=O)(=O)C1=CC=C(CCNC2=NN=C3C=C(C4=CC(Cl)=CC(Cl)=C4)C(C4=CC=NC=C4)=NN23)C=C1&&&
CC1=CC=C(S(=O)(=O)NC(C)CCCCC2CCCCC2)C=C1&&&
*C1=NCC(=O)NC2=C1SC=C2*&*C1=CC=CC=C1&&*C1=CC=C(*)C=C1^*Cl&&&
C=C(CCC12OC(C(=O)O)C(OC(=O)C=CC)(C(=O)O)C(C(=O)O)(O1)C(OC(=O)C=CC(C)CC(C)CC)C2OC(=O)C=CC(C)CC)C(C(C)C)C(C)CC1=CC=CC=C1&&&
CC1=CC=C(CN2N=NC(C(=O)NN=CC3=CC=C(O)C=C3)=C2N)C=C1&&&
CCCC1=CC(=O)OC2=C1C(C)=NN2C1=CC=NC=C1&&&
*C&*C1CC2C3=CC=CC4=C3C(=CN4*)CC2N(*)C1&*NC(*)=O&*C*^*C^*C*&&&*O&&&
*C&*OC(*)=O&*C1CCC2C(*)C(*)OC3OC4(*)CCC1C32OO4&*C&&*O&*C&&
CCCCCCCCCC1=CC(O)=C2C(=C1)OC(C)(C)C1=CC=C(OC)C=C12&&&
*C1=CSC(NC(*)=O)=N1&*C1=CC=CC=C1&&*C1CC1&&
*N&*C1=CC(=O)N2N=C(*)SC2=N1&*C1=CC=CC=C1&&&
*C&*N(*)C&*C(*)*&*C*&*NC(*)=O^*C1=CC=CS1^*C1CCC(=O)N(*)C1&&&*C*&*C(*)C1=CC=CC=C1&*C1=CC=CC=C1&&&
CC12CCC3C4=CC(C=O)=C(O)C=C4CCC3C1CC1=CC(O)=CC=C12&&&
COC(=O)C1=CC2=CC(N3CCN(C)CC3)=CN=C2[NH]1&&&
CC1=CC=CC=C1C1CC(=O)N(C2CCN(C(=O)CC(C)C)C2)C1&&&
CCOC(=O)C1=C(C)OC2=CC=C(OCC3=CC=CC=N3)C=C12&&&
*C&*C*&*C1=CC=CC=C1*&*O*&*C*&*NC(*)=O&*C1=CC=CC(*)=C1&*S(=O)(=O)N1CCCCCC1&&&
*C1=N[NH]C(=S)N1*&*C*&*C1=NC2=CC=CC=C2[NH]1^*C1=CC=CC=C1&&&&
CN1N=CC(NC(=O)C2=C(N)SC(N3CCCN(C(=O)C4=CC5=CC=CC=C5O4)CC3)=N2)=C1N1C=C(C#N)C=N1&&&
CCN1C2=C(C(=O)CC(C)(C)C2)C2=C1C1=CC=CC=C1C2=O&&&
O=C(O)C1=C(O)N(CC2=CC=C(F)C(F)=C2)C(=O)N(CC(=O)N2CCN(CC3=CC=C(Cl)C=C3)CC2)C1=O&&&
CCCCN(C(=O)CCCCl)C1=C(C)C=CC=C1CC&&&
COC1=C(OC)C(OC)=CC(C(=O)NCCC2CCN(CC3=CC=CC=C3)CC2)=C1&&&
*C&*C*&*C*&*C*&*C*&*C*&*C*&*C*&*C*&*C*&*OC(*)=O&*C*&*C*&*C(*)*&*C&&*C=C*^*C*&*OC(*)=O&*C1CCC2(*)C1CCC1C3(*)CCC(*)C(*)(C)C
*C&*O*&*C1=CC=CC=C1*&*O*&*C*&*C*&*OC(*)=O&*C*&*NC(*)=O&*C*&*C1=CC=CC=C1*&*C(*)(F)F&*F&&&
CC(CC1CN2C(=NCC2C2=CC(F)=CC(F)=C2)N1CCC1=CC2=C(C=C1)CCN2C(=O)OC(C)(C)C)C(=O)N1CCC(N2C(=O)OC3=CC=CC=C32)CC1&&&
*C&*C1=N[NH]C(*)=C1*&*C&&*N(*)S(*)(=O)=O^*C*&*C1=CC=CC=C1^*C*&&*C1=CC=CC=C1&&&
CC1=CC=C(S(=O)(=O)N2C=CC(C=NNC3=NC(N4CCOCC4)=C4C=CC=CC4=N3)=N2)C=C1&&&
CCOP(=O)(CC)CC(=O)NC1=CC=C(C2=CC(C3=CC=C4N=C(NC(=O)C5=CC=C(C)C=C5)SC4=C3)=CC=N2)C=C1&&&
*C&*O*&*C1=CC=C(*)C(*)=C1&*C1C2=C([NH]C(=O)S2)SC2C3CCC(C2C1C1=CC=C(OC)C(OC)=C1)C1C(=O)N(*)C(=O)C31&*C1=CC=C(*)C(*)=C1^*O*^*O
*C&*O*&*C1=CC=C(*)C=C1&*C(=O)N(*)*&*C*&*NC(*)=O^*C(*)*^*C*&*NC(*)=O&*F&*C1CCCC1^*C1=NOC(*)=C1*&&&&*C&&*C&&
CON=C(CN(C)CC1=CC=CC=C1N1C=CC=N1)C(CCN1CCC(OC)CC1)C1=CC=C(Cl)C(Cl)=C1&&&
*C&*N(*)C&*C*&*C*&*C1=CC(*)=NC(N)=N1&*C1=CC=C(*)C=C1&*Cl&&&
CCCC(=O)OC1C(OC2=CC(=O)OC3=CC(O)=CC=C23)OC(C)C(OC(=O)C=CC2=CC=C(OC)C=C2)C1OC1OC(C)CC(O)C1OC(C)=O&&&
CCOC(=O)OC(C)OC(=O)CC1C(=O)N(C2=CC=C(C)C=C2)N=C1C&&&
C=CN(CCCCCCCCC)C(=O)CSC1=NC2=C(CCCC2)C(CC2=CC=CC=C2)=N1&&&
OCC1=CC=CC(CN(CC2=CC=CN=C2)C(=S)NC2=CC=C(Cl)C=C2)=C1&&&
*C&*C1=C2C3=CC=CC4=C3C(=CN4*)CC2N(*)CC1&*OC(*)=O&*C*^*C^*C1=CC=CC=C1&&&&&
CC1=CN2C(=O)C3=C(N=C2C=C1)N(C1=CC=C(Cl)C=C1)C(=N)C(C#N)=C3&&&
O=C(NC1=CC=CC(C2=CN3C=CSC3=N2)=C1)C1=NN=C(NCC2=CC=CC(F)=C2)O1&&&
C1=CC=C(CNC2=NC(N3CCOCC3)=NC3=C2NCCC3)C=C1&&&
*C&*C(*)C&*C*&*NC(*)=O&*C1CN(*)CCN1C1=NN2C=NN=C2C=C1&*C*&*C1=CC=CN=C1&&&
*C(=O)O&*C1=CC=CC=C1*&*C=C1SC(=S)N(*)C1=O&*C1=CC=C(*)C=C1&*Br&&&
*C#N&*C1C2=C(CCCC2)CC2C(NC3=CC=CC=C31)C1CCC2C1&&&
O=C(NC1=CC=C2C=C[NH]C2=C1)C1=CC2=CC=CC=C2O1&&&
*C&*C*&*C*&*C*&*C1=CC=C2C(=C1)C(=NN=C1SC(*)C(*)N1*)C(=O)N2*&*C1=CC=CC=C1&&*C&*C&*C1=CC=C(*)C=C1^*O*&*C&&&
*C=C&*OC(*)=O&*C1=CC=C(*)C=C1&*NC=O&&&
*C&*SC1=NN=NN1*&*C*&*C(=O)N=C1SC2=CC=C(*)C=C2N1*&*[N+](=O)[O-]&&*C&&
CC(C)(C)CC(C)(C)NC(=O)NCC1CCCO1&&&
*O&*C*&*C1=CC=CC=C1*&*C*&*C1=CC(=S)N(*)C(*)=C1&*C1=CC=CS1&&*C1=CC=C2C=CC=CC2=C1&&
CC(C)(C)OC(=O)C1CCCN1C(=O)C(CC1=CC=CC=C1)NP(=O)(OCC1C=CC(N2C=CC(N)=NC2=O)O1)OC1=CC=CC=C1&&&
*C&*C*&*C1=N[NH]C(=O)N1*&*C*&*C1=CC=C(*)C(*)=C1&*O*&*C^*C#N&&&&
*C&*C1=CN2C(=O)C3=C([NH]C2=N1)N(*)C=N3&*C1CC(*)C(*)O1&*OC(*)=O&*C1=CC=CC=C1^*C*&&*OC(*)=O&*C(*)C&*C&&&
NC(CCl)C(=O)NC1=CC=C(C2SCCS2)C=C1&&&
COC1=CC=CC=C1S(=O)(=O)NC(=O)C1(CC2=CC=CC(OCC3=CC=C4C=CC=CC4=N3)=C2)CCN(CC2=CC=CC=C2)CC1&&&
N#CC1=CC=C(CN2CCC(=O)N(CC3=CC=C4OCOC4=C3)CC2)C=C1Cl&&&
*C1=CC=CN=C1&*C1=C(*)N2C=CN=CC2=N1&*N*&*C*&*C1=CC=CN=C1&&&
*C&*C(=O)N1CCN(S(*)(=O)=O)CC1*&*C*&*O*^*C1=CC=CC=C1^*C*&&&*C1=CC=CN=C1&&&
*C&*C*&*N1CCN(*)CC1&*C*&*C(*)*&*O&&*C*^*O*&*C1=CC=C(*)C=C1&*O*&*C*&*C1=CC=CC=C1&&&
CCN(C(=O)CCCCCCC(=O)NC1=CC=CC=C1N)C1=CC=CC=C1&&&
CC(O)C1C(=O)NC(=O)N1C(=O)CSC1=CC=CC=C1F&&&
*C&*C*&*C*&*C*&*NC(*)=O&*C1=CC=C(*)C=C1&*C1=CC=C2N=C3C(=CC2=C1)CN1C3=CC2=C(COC(=O)C2(*)*)C1=O&*O&&*C*^*OC(*)=O&*C(*)(C)C&
*C(=O)NC1=NC2=CC=C(*)C=C2S1&*C*&*C1=CC=CC=C1^*[N+](=O)[O-]&&&&
*C&*C(*)C&*C*&*C(*)*&*N*&*C*^*OC(N)=O^*C(*)*&&&*C1=CC=CC(*)=C1&*F^*N(*)C&&*C&&&
CC(C)N(C)CCCN1C2=CC=C(Cl)C=C2C2=CC(C(=O)O)=CC=C21&&&
ClC1=CC=CC(SC2=CC=C(C=NN3C=NN=C3)C=N2)=C1&&&
O=S(=O)(NC(=NC1=CN=CC=N1)NC1=CC=C(Cl)C=C1)C1=CC=CC=C1&&&
FC1=CC=CC(C23COCC2CN(CC2=CC=CS2)C3)=C1&&&
*C&*C(*)(C)C&*C1=C(*)C2=C(*)C=CC=C2C1=O&*O&&*O&&
*C&*C1=C2C(=O)C3=C(C(=O)C2=CC=C1)C(*)=C1C2CCC(*)C13*&*O&&*O&*O&&
O=C(O)CCNC(=O)C1=CC=C(C2=CC=C3C=C(OCC4=CC=CC=C4)C=CC3=C2)S1&&&
*C(=O)O&*C1=C(*)C(*)=CC=C1&*O&&*O&&
*N&*C1=CC=C2C=C3C4=CC5=C(C=C4CC[N+]3=CC2=C1)OCO5&&&
*C&*O*&*C1=CC=C2C=C3C(=O)N(*)N=CC3=CC2=C1&*C*&*C*&*C*&*S(=O)(=O)N1CCOCC1&&&
CCS(=O)(=O)OCCC1=C2C(=O)C3=C4C(=NN(CCO)C4=CC=C3)C2=C(O)C=C1&&&
CN(C)C1=CC=CC=C1N1CCN(C2=C3N=C4C=CC(C(F)(F)F)=CC4=C3[NH]C=N2)CC1&&&
C1=CC=C(COCCN2C=NC3=C(C4=CC=CO4)N=C(SCC4=C[NH]C=N4)N=C32)C=C1&&&
*C&*C1=CC=C2OC3=CC=C(C=C3*)C3(COC(N)=N3)C2=C1&*C1=CC=CN=C1F&&&
COC1=CC=C(C(=O)NCC2CN(C3=CC=C(N4CCOCC4)C(F)=C3)C(=O)O2)C=C1CO&&&
COC1=CC=C(NC2=NC3=C(C=N[NH]3)C(C3=CC(OC)=C(OC)C(OC)=C3)=N2)C=C1&&&
CC1CCC(C)C(O)C1&&&
*SC(*)=O&*C1=CC=CC=C1&&*C1=COC(*)=N1^*C*&*Cl&&&
CC(NC(=O)CCS(=O)(=O)C1=CC=C(Cl)C=C1)C(C1=CC=CS1)N1CCOCC1&&&
*C1=C2N=CN(*)C(=O)C2=C2C=CC=CC2=N1&*C=C*&*C1=CC=C(*)C=C1^*N1CCOCC1^*Cl&&&&&
*C&*C(*)(C)C&*C(=O)N1C2=CC=C(*)C=C2CC1*&*C(=O)O&&*C*^*C(*)(F)F&*F&&&
*C&*C(*)C&*NC1=NC(*)=C2N=CN(*)C2=N1&*N(*)C&*C^*C1OC(*)C(*)C1*&&*C*&*O^*O&&&*O&&
*C=C&*C*&*NC(=O)N1C2=NC(*)=C(*)C3N(*)C4=CC=CC=C4C23CC1*&*C(=O)O&&*C1=CC=CC=C1&*OC(*)=O^*C^*C(*)(F)F&&*F&&&
*NC(*)=O&*C1=CC=CC=C1&&*C(*)*^*C1=CC=C(*)C=C1&*Cl^*C1=CC=C2C(*)N(*)C(=O)C2=C1&&*C1=CC=C2OCOC2=C1&&*C*^*C1=CC=C2OCOC2=C1&&&
*C&*O*&*C1=CC(*)=C(*)C(*)=C1&*C*&*C1CCN(*)CC1^*O*^*C*&*C^*O*^*NC(*)=O&&&*C&*C*&&&*C*&*N1C(=O)C2=CC=CC=C2N(*)C1=O&*C*&*C*&
*C&*C*&*C*&*NC(*)=O&*C1=CC(*)=C(*)C(*)=C1&*C&&*C&*NC1=NC=NC2=C1C=NN2*^*C1=CC(*)=C(*)C(*)=C1&*Cl&&*C&*O*^*C&&&
*C&*C*&*S(*)(=O)=O&*C1=CC(*)=C(*)C(*)=C1&*O&&*NC1=NC=NC2=CC=C(*)C=C12^*C1=CC=CC2=CC=CC=C12^*C(*)(F)F&&*F&&&
*C1OC(=O)NC1=O&*C1=CC=C(*)C=C1&*OC(*)=O&*C1=CC2=C(C(=O)O1)C1=CC=CC=C1C1=CC=CC=C12&&&
CC1=CC(C)=CC(NCC2=NCCN2)=C1&&&
*C&*C(*)C&*C1=CC=CC=C1*&*NC(*)=O&*C1=CC=C(*)C=C1&*C=C*&*C1=CC=CC(*)=C1&*O&&&
*C&*C1=NOC(*)=C1*&*NS(*)(=O)=O&*C1=CC=C(*)C=C1^*C^*N*&&&*C1=C2C=CC=CC2=NC2=C(*)C=CC=C12&*NC(*)=O&*C1=CC=C(*)C(*)=C1&*[N+](=O
*Cl&*C1=CC(*)=CC(*)=C1&*Cl&&*C1=NC2=CC=CC=C2O1&&
S=C1NCCN1SCC1=CC=C(Br)C=C1&&&
NC1=CC2=C(C=C1C(=O)NCC1=CC=CO1)N=C(C(=O)C1=C(N)C=CC=C1C1=C(F)C=CC=C1Cl)[NH]2&&&
CC1(C)OC(=O)C2=C1C=CN1C3=N[NH]C(Br)=C3N=C21&&&
NC1(CC2=CC(F)=CC(F)=C2)CCC2CCC(C3=NC(C(=O)N4CCCC4C#N)=CO3)N2C1=O&&&
*C&*C1=CC=C(*)C=C1&*C*&*C1=NC2=C(C(=O)[NH]C(=O)N2*)N1*&*C1=CC=CC=C1&&*C*^*C*&*C*&*C1=CC=CC=C1&&&
CC(C)(C)OC(=O)C1=CC=C(N2C(=O)N(C3=CC=C(Cl)C=C3)C3=CN=C4C=CC=CC4=C32)C=C1&&&
COCCNCC1=CC=C(C2=CC=CC(C3=NC4=CC=CC=C4[NH]3)=C2)C=C1&&&
C[N+]1(CC#CCOC2=CC=CC=C2)CCCCC1&&&
*C&*N(*)C(=N)N&*C*&*NC(*)=O&*C1=CC=C(*)C=C1&*N&&&
*NC(*)=O&*C*&*SC1=NN=C(*)O1^*C1=CC=CC=C1*^*C1=C[NH]C2=CC=CC=C12&*[N+](=O)[O-]&&&&&
*C&*C*&*C1=C(*)C=C(*)C(*)=C1&*C&&*C1=NOC(*)=N1^*C1=CC=C(*)C=C1^*C1(*)CC2CCC1C2^*C*&*C1=CC=C(*)C=C1&*C&*Cl&&&&&
*C&*C*&*C1=NN2C(*)=CC=C(*)C2=N1&*N1CCN(*)CC1&*C1=CC=CC=N1^*C(*)(F)F&&*F&&&
*C1=CC=C2N=C(N)SC2=C1&*C(*)=O&*C*&*C*&*NC(*)=O&*C*&*C1=CC=CC(*)=C1&*[N+](=O)[O-]&&&
CCCCC1=NC(C(F)(F)F)=CC=C1C(=O)NCCC1=CC=CC=C1OCC#N&&&
CC(=O)OC1=CC=CC=C1C#CC1=NC=C([N+](=O)[O-])N1C&&&
*C1=N[NH]C(N)=N1&*C1=CC=C(*)O1&*C1=CC=CC=C1*&*Cl&&&
*N1CCSC1=N&*C*&*NC(*)=O&*C(*)(*)F&*F&&*C(*)(*)F^*F&&*C(*)(*)F^*F&&*C(*)(*)F^*F&&*C(*)(*)F^*F&&*C(*)(*)F^*F&&*C(*)(*)F^*F&
COC1C2=C(NC(=S)NC2=O)C2=CC=CC=C2N1C1=CC=CC=C1&&&
C=C(CCN1CCOCC1)C1=CC=CC2=CC=CC=C12&&&
CC1=CC=CC=C1S(=O)(=O)NC1=NOC(C(C)(C)C)=N1&&&
O=CC1=CC(C2=CC=C(F)C(Br)=C2)=CS1&&&
*C&*O*&*C1=CC=C(*)C(*)=C1&*F&&*C(*)=O^*C1=CN(*)C(=O)C(*)=C1&*C1=CC=CC(*)=N1&*C^*C1=CC=CC(*)=C1&&*NC(*)=O&*C#C*&*C(*)C&*C&
CN(C)C1=CC=CC(C2=CN=CC(C3=CC=CN=C3N)=N2)=C1&&&
CCOC(=O)C1=C(S(=O)(=O)N2CCC(C)CC2)SC(N2CCOCC2)=C1&&&
*C&*O*&*C1=CC=CC=C1*&*C*&*N*&*C1=CC(=O)N(*)C1=O&*C1CC2CCC1C2&&&
CC1=CC=CC(NC(=O)C2=CC=CS2)=C1C&&&
CSC1=CC=CC(NC2=NN3C=CC=C(C4=CC=C(C)N=C4)C3=N2)=C1&&&
CCN1C=C(C2C3=C(CCN2C(=O)CCCN2CCCC2)C2=CC=CC=C2[NH]3)C=N1&&&
*C&*O*&*C1=CC=C(*)C(*)=C1&*C1=C(*)C(*)=C2C(=O)C(*)=C(*)OC2=C1&*O^*O&*O&&&*O&*O&&
C1=CC(CNCC2CN(C3CCCC3)CCO2)=NO1&&&
*C&*C(=O)NC1=NC(*)=CC2=C1N=CN2*&*C1=CC=CC=C1&&*C1CC=CCO1&&
CCOC1=CC=C(C2=CC(C(=O)NN=CC3=C[NH]C4=CC=CC=C34)=C3C=CC=CC3=N2)C=C1&&&
*C&*C1=CC=C(*)C=C1&*NS(*)(=O)=O&*C1=C2[NH]C=CC=C2C(=O)C=C1&&&
CC(=O)N(C)C1=CC=C(C(=O)NC2CC3CCC(C2)N3CCCC2=CN(C)N=C2)S1&&&
*C&*O*&*C1=CC(*)=CC(*)=C1&*O*&*C^*NC(*)=O&&*C(*)*&*C*&*C(*)C^*N1CCN(*)CC1^*C&*C1=CC=CC=C1*&&&*O*&*C&&&
*C(=O)N1CCC(*)CC1&*C*&*C(*)*^*C1=CN(*)N=N1^*NS(*)(=O)=O&*C(*)*&*C1=CC=CC=C1^*C(=O)N1CCOCC1^*C*&&&&&*C1CCCCC1^*NC(=O)N1CCO
*C&*C(*)*&*NC(=O)O*&*C*^*OC(*)=O^*C1=CC=CC=C1&*C1=CC=CC=C1*&&&*C1=C(*)C(*)=CC=C1&*Cl&&*Cl&&
*C&*C*&*C*&*C*&*C1CC2=C([NH]C3=CC=CC=C23)C(*)N1&*C1=CC=C(*)C(*)=C1&*F&&*F&&
*C&*O*&*C1=CC=CC(*)=C1&*O*&*C1=CC=CC(*)=C1&*NC1=NC=C(*)C(N*)=N1&*C1=CC=C2CCN(S(*)(=O)=O)C2=C1&*C(*)C#N^*Cl^*C*&&&*C#N&&&
*C&*C(*)=O&*C(*)*&*C*&*C*^*NC(*)=O^*C*&*C(=O)N1CCCC1*&*C*&*C(*)*&*NC(=N)N&*N&&&&*C*^*C1=CC=C(*)C=C1&*O&&&
*C&*C*&*C*&*SC1=NC=C(*)N1*&*C(=O)O&&*C1OC(*)C(*)C(*)C1*^*C*&*O^*O&&&*O&*O&&
CSC1=CC=C(CN2CC(=O)N(C3=CC=CC=C3Cl)CC2=O)C=C1&&&
CC(C)C1=CC=C(NC(=O)C2CCCN2C(=O)N(C)C)C=C1&&&
*C&*O*&*C1=CC=C(*)C=C1&*C(=O)N(*)C1=NC2=CC(*)=CC=C2S1&*C*&*C*^*F^*C*&&&*C*&*N1CCN(*)CC1&*C1=CC=CC(*)=C1&*C1=CC=CC=C1&&&
CCC(C)C(NC)(C(N)=O)N1CCN(C2=CC=CC=C2)CC1&&&
*C&*O*&*C1=CC=C(*)C=C1&*C1=C(*)C(*)=C2C(=O)C(*)=COC2=C1&*O*&*C^*O*&&*C^*O*&&*C&&&
COC1=N[N+]([O-])=C2C=CC(C(=O)N3CCNCC3)=CC2=[N+]1[O-]&&&
CC(C)N1CCC2(CC1)C(OC1=CC=C(C#N)C(C(F)(F)F)=C1)CC1=CC=CC=C12&&&
*C&*C1=C(*)C(*)C(*)=C(*)N1&*C#N&&*C1=CC=CC=C1&*OC(*)=O^*C*^*C^*C1=CC=CC=C1&&&&&
CCC1=NC2=CC=CC=C2C(=O)N1CCC1=CC=C(C)C=C1&&&
CC1=CC(C)=CC(OC2=CC=C(C(=NCC3=CC=CC=N3)NO)C=N2)=C1&&&
CN1CCN(CC(=O)N2C3=CC=CC=C3SC3=CC=C(C#N)C=C32)CC1&&&
*C&*C*&*NC(=O)O*&*C1=CC=NC(*)=C1&*C1CCN(C2=NC=CN=C2C#N)CC1&&&
NC1=NC2=C(C3=C(C4=CC=CC=C4)C(C4=CC=CC=C4)=NN3C3=CC=CC=C3)C=NN2C=C1&&&
*C(=O)NO&*C*&*N(*)S(*)(=O)=O&*C*&*C1=CC=CC=C1*^*C1=CC=C2C=CC=CC2=C1^*F&&&&&
*C&*C(*)*&*NC(=O)O*&*C*^*NC(*)=O^*C1=CC=CC=C1&*C(*)*&&&*C*&*C1=CC=CC=C1^*C(*)*&&*O&&*C*^*C(*)*&*C*&*C1=CC=C(*)C=C1^*C(*)C
*O&*C(*)*&*C*&*O*^*C*^*C1=CC=C2C=C(*)C=CC2=C1&*N1CCC(*)(*)CC1&*F&*O&&&&*C1=CC=CC=C1&&
CCOC(=O)C1=C(C)N=C(N2N=C(C)C=C2C)S1&&&
*C&*C1=CC(=O)N(O)C(*)=C1&*C=C*&*C1=CC=CC=C1&&&
O=C(C1=CC=CC(C(F)(F)F)=C1Cl)N1CCN2C(=NN=C2C2CC2)C1&&&
O=C(CN1C=C2C=CC=CC2=N1)NC1=CC=CC(F)=C1&&&
*C&*O*&*C1=CC=CC(*)=C1&*C1=CSC(*)=C1&*C1=NC2=CC=CC=C2N1*&*C1=CC=C(*)C=C1&*O*&*C*&*C*&*N1CCOCC1&&&
*C&*C(*)C&*C1=CN(*)C2=NC=NC=C12&*C(*)=O&*C1=CN=CC(*)=C1&*NC(*)=O&*C1=CN=C2C=CC=CC2=C1&&&
*C&*C(*)C&*NC(*)=O&*C1=NC(*)=C(*)N=C1&*N*&*C(*)(C)C^*C1=CC=C(*)C=C1^*C&*C#N&&&&&
O=C1C2=CC=CC=C2C(SC2=CC=C(I)C=C2)=NN1C1=CC=CC(Cl)=C1&&&
*C&*C*&*C*&*C*&*C*&*NC(=O)NC(*)=O&*C(*)C1=CC=CC=C1&*C1=CC=CC=C1&&&
*C(=O)C(=O)N1CCN(*)CC1&*C1=CC=CC=C1&&*C1=C[NH]C2=CC=CC=C12&&
*C&*C*&*N(*)CC&*C1=CC=C(*)C=C1&*NC(*)=O&*C*&*N1C=CC(=O)C2=C(OC3=CC=CC=C32)C1=O&&&
*C&*C(*)(*)C&*O&&*C#C*^*C1=CC=C2N=C(C(N)=O)SC2=C1&&&
*C&*O*&*C1=CC=CC=C1*&*N1CCN(*)CC1&*C*&*C*&*C(*)=O&*C(*)*&*C#N&&*C1=NC2=CC=CC=C2[NH]1&&
CCC(C1=CC=C(O)C=C1)C(O)C=CC1C(=O)CC(O)C1CC=CCCC(=O)OCC(F)(F)F&&&
*C#N&*C1=CC=CC=C1*&*C*&*C1=CC=C(CC2=CC=C(*)C=C2)C=C1&*C#C*&*C*&*C*&*N1CCOCC1&&&
*C#N&*C1=C(*)C2=C(CCC2)S1&*NC(*)=O&*C*&*C*&*C1=C(*)C2=CC=CC=C2[NH]1&*C1=CC=CS1&&&
COC1=CC(CCC2C(=O)C=CC2CC=CCCC(=O)O)=CC(OC)=C1OC&&&
*C(=O)NC1=NC2=CC=CC=C2S1&*C*&*N1CCN(S(*)(=O)=O)CC1&*C1=CC=C2OCCOC2=C1&&&
O=C(CC#CC(C1=CC=CC=C1)C1=CC=CC=C1)C1=CC=CC=C1&&&
COC1=CC=CC(OCCCN2C3CCC2CC(N2C(C)=NC4=C2C(=O)N(C)C(=O)N4C)C3)=C1&&&
*O&*C*&*C*&*C*&*C*&*C*&*C*&*C*&*C*&*N1C(Br)=NC2=C1C=CC1=CC=CC=C12&&&
*C(=O)O&*C*&*O*&*C*&*C*&*C*&*C*&*C*&*C1CC(=O)NC2=C1C1=CC=CN=C1N2*&*C1=NOC=C1&&&
COC1=CC=C(C2=NOC(C(=O)O)=C2)C=C1OC&&&
COC1=CC=C(C2=C(Cl)C(=O)N3C(=NC(C)(C)CC3C3=CC=C(C)C=C3)[NH]2)C=C1&&&
*C&*C12C3=CC=CC=C3C3CC4N5CC6(*)CCCC4(C31)N(*)C5C31OC4(CC5N(*)C4=CC=CC=C4C4=C5C4=C6C(=O)NC(OC4=O)C(*)(O2)C(*)N13&*C*&*C1=C
COC1=CC=C(C=NNC(=O)CCN2CCOCC2)C=C1&&&
CCCCCCCCCCCCCCCC(=O)NC(COP(=O)([O-])OCC[N+](C)(C)C)C(O)C1=CC=CC=C1&&&
CC1=NN=C2SN(C3=CC=CC=C3)C(=O)C(C)OC12&&&
O=C1NCCCN1C1=CC=C(S(=O)(=O)CC2=CC=CC=C2)C=C1&&&
CN1CCN2C(=COC3=CC=C(Cl)C=C32)C1&&&
*NC(*)=O&*C*&*C*^*C1=CC=C(*)C=C1^*C=C1SC(=O)N(*)C1=O&*C(=O)O&*C1=CC=C(*)C=C1&&&*F&&&
COC1=CC=C(C(CCN)C2=C(Br)C=C(OC)C=C2Br)C(OC)=C1&&&
CC1=CC=CC(O)=C1O&&&
CC1=CC(C)=C(NC(=O)COC(=O)C2=CC=CC(S(=O)(=O)N(CC3=CC=C(C)C(C)=C3)C3=CC=C(C)C=C3)=C2)C(C)=C1&&&
CC(C)(C)OC(=O)NC1CC2CCC(1CS(=O)(=O)N1CCC3(CCC4=CC=CC=C43)CC1)C2(C)C&&&
CC1=C(C2=CC=C(O)C=C2)C(C2=CC=CC=C2)C(C(=O)NCC23CC4CC(CC(C4)C2)C3)C(=O)N1&&&
CC1=NN(C(=O)C2=C(Cl)C3=CC=CC=C3S2)C(C)=C1&&&
*C&*C(*)C&*C(*)*&*SC1=NC2=CC=CC=C2O1&&*C1=NC2=CC=CC=C2N1*^*C*&*C1=CC=C(*)C(*)=C1&*Cl&&*Cl&&
*C&*OC(*)=O&*C(*)*&*C*&*C1=CC=CC=C1^*C=NNC(*)=O&&*C*&*C1=CC=C(*)C=C1&*NC(*)=O&*C*&*C1=NC2=CC=CC=C2N(*)C1=O&*C1=CC=CO1&&&
C=CCOC(=O)C1=C(C)NC(=O)N(C(=O)NCCCN2CCN(C3=CC=CC(Cl)=C3Cl)CC2)C1C1=CC=C(OC)C=C1&&&
*C(*)=C&*C&&*C*^*O*&*C1=CC=CC=C1*&*C1=C2C(*)=C(*)N(*)C2=NC=N1&*C(N)=O&&*O*^*C^*C*&&*C1=CC=CC=C1&&&
*C&*C*&*O*&*C*&*C*&*C1=CN(*)C2=NC=CC=C12&*C(=O)N1CCC(*)CC1&*O*&*C*&*C*&*C*&*O&&&
*C&*O*&*C*&*C*&*C(=O)NC1=NC(*)=N[NH]1&*C1C2=CC=CC=C2OC2=CC=CC=C21&&&
CC1=CC(SC2=C(OC(C)C)N=C3C=CC=CN3C2=O)=C(C)N=C1N1CCOCC1&&&
COC1=CC(OC)=C(C(=O)C=CC2=CC=C(N3C=CN=C3)C=C2)C=C1OC&&&
O=C(COC(=O)C1=NN(C2=CC=CC=C2)C(=O)C2=CC=CC=C12)NC1=CC=C(F)C=C1&&&
O=C(C1=CC=C(F)C2=CC=CN=C12)N1CCN(CC2=CC3=CC=CC(Cl)=C3[NH]2)CC1&&&
CCCOC(=O)C1=CN(CC(N)=O)C2=C(F)C=CC=C2C1=O&&&
*C&*C1COCC(*)N1*&*C(=O)N1CCN(*)CC1&*C*^*C#N^*C*&&&*O*&*C1=CC=CC=C1&&&
*C#N&*C(=O)N1CCCC1*&*C*&*N*&*C*&*C1=CC=CC=C1*&*Cl&&&
CC1=CC=C(C2CC(C3=CC=CC=C3Cl)=NN2C2=NC(=O)CS2)C=C1&&&
O=C(NC(=S)N1CCCC2=CC=CC=C21)C1=CC=CN=C1&&&
*C&*C*&*C*&*C*&*C*&*C1CCC(=O)NC(*)C(=O)NC(*)C(=O)NC(*)C(=O)NC(*)C(=O)O1&*C(*)*&*C^*C*&*O^*C(*)C^*C*&&*C&*C1=CC=CC=C1^*C*&
*C&*C*&*OC(*)=O&*C1=CC=C2C(*)=C3CCCC3=NC2=C1&*O&&&
CCCCC1=CC=C(OCC(O)COC2=CC=C(S(C)(=O)=O)C=C2)C(Cl)=C1Cl&&&
CC1=CC(N2C=NC=N2)=CC2=C1N(CCN1CCOCC1)C=C2C(=O)C(=O)N1CCOCC1&&&
CC1=NC(N)=NC(CCC2=CC=C(NC3=NN=CS3)C=C2)=C1Cl&&&
*C=C&*C*&*C(=O)N(*)*&*C*&*NC(*)=O^*C1=CC=C2OCOC2=C1^*C1=CC=CC=C1*&&&*F&&&
CC1=NN(CC(=O)N(CC2=CC=CC=C2)C(C(=O)NC2CCCC2)C2=CC=C(C)O2)N=N1&&&
*C&*O*&*C1=CC=C(*)C(*)=C1&*NC(*)=O&*C*^*O*^*SC1=NC(=O)C(*)=C(*)[NH]1&*C&*C*&&&*C1=C(*)C(*)=CC=C1^*NC(*)=O^*F&*C*&&*Cl^*C1=CC=
*C(*)=C&*C&&*C1=NN2C(*)=NN=C2S1^*C1=CC=C(*)C=C1&*F&&&
CC(NCC(O)C1=CC=CN=C1)C(C1=CC=CC=C1)C1=CC=CC=C1Cl&&&
*C&*O*&*C1=CC=CC(*)=N1&*C*&*C1=CN(*)N=C1&*C1=CC=CC(*)=C1&*C(=O)O&&&
CN1C=NC(CNC2=NC(OC3=CN=C(C4=CC=CC5=C4C=C[NH]5)N=C3)=NS2)=C1&&&
*C&*C*&*C*&*C*&*C*&*C*&*C*&*C*&*C*&*C1=CC(*)=C2C(*)=CC=CC2=N1&*O*&*C*^*C(N)=O^*C*&&&*C*&*C*&*C&&&
[truncated: 988,652 more chars]
