# Supplementary material for: t-SMILES: a fragment-based molecular representation framework for de novo ligand design
Source: Nat Commun. 2024 Jun 11;15:4993. doi: 10.1038/s41467-024-49388-6 (PMC11167009; doi:10.1038/s41467-024-49388-6)
Supplement: Supplementary file 4 — Source Data [file 41467_2024_49388_MOESM4_ESM.zip › Soure data/Source data and code for all other graphs/Metrics/Models/Chembl/ChEMBL_TSDY_HMV[MPL][rnd10][bs128]/gen.smi.re_smils[1].smi]

O=C(NCC1CN(c2ccc(Br)cc2)C(=O)O1)Nc1ccc(-c2ccc(Cl)s2)s1
O=C(COc1ccccc1)Oc1c[nH]c(=O)c(Br)c1
COc1ccc(C(O)c2nc(-c3ccc(S(N)(=O)=O)cc3)cs2)cc1
CN(C)c1ccc(C=Cc2nc3ccccc3c(=O)n2-c2nc3ccccc3s2)cc1
COc1ccc(Br)c(CC2CNCCN2CN(C)C(=O)Cc2nccs2)c1
Cc1nc(N(C)c2cc(Cl)ccc2Cl)sc1C1CCN(Cc2ccn3ncc(C(F)(F)F)c3c2)CC1
Cc1c(SCc2ccccc2)nc2c(Cl)nc3ccccc3n2c1=O
CC1CN(C)CC(c2ncnc3cc(OCC4COCCN4C)c(Nc4cccc(Br)c4)cc23)O1
C#CCOc1ccc(C2C(C(=O)OC)=C(C)Nc3nc(CC)nn32)cc1
CC(=O)Nc1ccc(S(=O)(=O)N=c2sccn2Cc2ccc(F)cc2)cc1
CN(CC(=O)O)C(=O)CN(CCN(CC(=O)NO)CC(=O)NO)CNC(=O)c1cc(S(N)(=O)=O)ccc1Cl
CC(=O)Oc1ccc(-c2c(NCc3cccs3)nc3ccccn23)cc1
NC(CS)CNC(=O)CCCC(C(=O)O)C(=O)Nc1ccccc1
CCCSc1ccc(NC(=O)NCC(C)C)cc1
Cc1[nH]c2ccccc2c1CCNC(=O)c1c(F)cccc1F
CC(=O)NC(c1ccccc1)c1ccccc1
O=C(NCC(NC(=O)c1c(Cl)cccc1Cl)C(=O)O)c1ccccc1C=Cc1ccc(OCc2ccccc2)cc1
COC(=O)CC(C)OP(=O)(NCC1C=CC(n2ccc(N)nc2=O)O1)Oc1ccc(C)cc1
N=C1SC(=CNC(=S)NC2CC3CCC2C3)C(=O)N1c1ncccn1
Clc1ccc2nnc(NC3CCOC3)n2c1
Nc1nnnn1N=Cc1ccc2c(c1)OCO2
COc1cc(S(=O)(=O)NCc2cccs2)ccc1NC(C)=O
Cn1c(NC(=O)COc2ccccc2)nc2cc(OCCN3CCCCC3)ccc21
C=C1C(=O)C23CC1CC(O)C2C12COC3(O)C(OC(=O)CC(C)C)C1C(C)(C)CCC2O
COc1ccccc1C(=O)Nc1ncc(CCN2CCOCC2)s1
CCS(=O)(=O)N1CCN(C(=O)Oc2ccc(C)cc2-c2nc(C(F)(F)F)no2)CC1
Cc1cc(=O)n(-c2nc3ccc(F)cc3s2)[nH]1
Cc1cc2c(COc3ccccc3Cl)nccc2s1
c1cc(Cc2ccc3sc(N4CCCCCC4)nc3c2)c2ccc(OCc3ccc4sc(N5CCCCC5)nc4c3)cc2n1
O=C(NC(Cc1ccc2c(c1)OCO2)C(=O)NO)OCC(F)(F)F
C#CCOc1ccc(C(F)(F)F)cc1C(=O)N=C(C)N
CCCSc1nc(NC)c2c3c(sc2n1)CCCC3
Cc1ccc2c(c1)c(C(=O)O)cn2Cc1cccc([N+](=O)[O-])c1
CC(c1ccc(O)cc1)N1C(=O)c2ccccc2C1=O
CN1CCN(C(=O)c2cccc3c(=O)c4cc(Br)ccc4[nH]c23)CC1
O=c1c2ccccc2c(=O)n(CCCN2CCN(c3ccc(F)cc3)CC2)c2ccc(Cl)cc12
COc1ccc2sc(C(=O)NCCOc3ccc(C)cc3)c(C)c2c1
O=C(Nc1ccc(NS(=O)(=O)c2ccccc2F)cc1)C(O)C(O)C(=O)N1CCCC1c1ccccc1F
Cc1cccc2sc(NC(=O)Cc3ccc(S(=O)(=O)N4CCCC4)cc3)nc12
Cc1noc(C2CCCN2C(=O)CCS(=O)(=O)c2ccccc2)n1
COC(=O)CCCN(OC(=O)c1c(C)c(C)nn1C)C(=O)Nc1ccc(F)cc1
CCc1c(C(=O)Nc2ccc([N+](=O)[O-])cc2)sc2c1CCN(c1ccccc1)C2
COc1cc(C=C2NC(SCCCN)=NC2=O)ccc1O
Brc1ccc(CCC2CCCN(Nc3ccc4[nH]ncc4c3)C2)cc1
COc1ccc(C(C2CCC(=O)C2)N2C(=O)C3CC=CCC3C2=O)cc1
CCCC=CCCCC(COP(=O)([O-])OCC[N+](C)(C)CCCn1ccc(N)nc1=O)NC(=O)C(CCCCCCCCC)NC(=O)CCCCCCCCCCC
O=C(CNC(=O)c1cccc(F)c1)OCC(=O)N1CC2(CCl)CC1CC(CCl)(CCl)C2
O=C(C=Cc1cccc(Cl)c1)N(Cc1cccc(Cl)c1Cl)N1CCC(Cc2ccc(Cl)cc2)CC1
CNCCC(=O)Nc1cc2[nH]nc(-c3ccncc3)c2cn1
CCCCCCCCn1cnc2c(Cl)nc3nc[nH]c3c21
CC(C)(C)NC1=C(C(=O)O)N2C(=O)C(c3ccc(CN4CCN(c5ccc6cc[nH]c6c5)CC4)cc3)C2C1
NC(CCC(=O)N1CC=CCC1C(=O)O)C(=O)O
CCCC(NC(C)=O)C(=O)NC(=O)NC(C)C
CC1COCCN1c1nc(N2CCOC(C3CC3)C2)ncc1C(=O)NC1CCOCC1
COc1cccc(CN(CCCN(C)C)c2nc3c(c(=O)n(C)c(=O)n3C)n2C)c1OC
CCOc1c(C=NNC(=O)c2ccncc2)cc(O)cc1[N+](=O)[O-]
O=C1C(=Cc2ccccc2)Cc2ccccc21
O=C(Nc1ccc(O)cc1)c1ccc(N2C=CS(=O)(=O)c3cccnc32)cc1
Cn1cccc1NC(=O)c1ccc(Cl)c(C(=O)O)c1
COc1cc(OC)cc(C(=O)NCCC(=O)OC23CC4CC(CC(C4)C2)C3)c1
COc1ccc(S(=O)(=O)N2CCOCC2)c(C(=O)NCc2ccccc2)c1
C=C(CNC)C1CC1c1c(O)cc(OC)cc1CC
NN1CCc2c(sc(CCc3ccc(Cl)cc3)c2C(=O)c2ccc(F)cc2)C1
Cc1ccc(C[S+]([O-])Cc2ccc(NC(=O)C3CC3)o2)cc1
COc1ccc(-c2noc(-c3ccc(C(=O)Nc4ccccc4Cl)cc3N)n2)cc1
CC(=O)N(O)CCCNC(=O)C(C=O)C(C)C
CCOC(=O)CSc1nnc(COc2ccccc2)n1-c1ccccc1
CCc1ccccc1NC(=O)CCCCn1ccnc1
COc1ccc(N2CCN(CC(=O)c3ccccc3)CC2)cc1
CC(NC(=O)C1CCN(S(=O)(=O)c2cc3c(cc2Cl)OCO3)CC1)c1ccccc1
N#CSc1ncccc1Cc1ccccc1
CC(C)C(=O)C1=C(O)CCCC1=O
CCC1(C)N=C(N)N(C)c2nc(C=CCc3ccccc3)cnc21
Cc1csc(Nc2ncnc3ccc(-c4ccccc4F)cc23)n1
C=C1C(=O)OC(CC(C)C2CCC3C(=CC=C4CC(O)CC(O)C4=C)CCCC32C)C1=O
CC1C(CC=CC=CC(O)C=CC=CC=CC(=O)O)CCC2(O)C(=O)CCC12
CC(C)Oc1cc2nccc(N3CCN(C(=O)Nc4cccc5[nH]ccc45)CC3)c2cc1OCCCN1CCC(C#N)(c2ccc(Cl)cc2)CC1
Nc1c(O)c(Cl)cc(Cl)c1C(=O)c1ccccc1
O=C(Nc1ccc2nc(-c3cccs3)c(-c3cccs3)nc2c1)C1CC1
Fc1cccc(SSc2cccc(C(F)(F)F)c2)c1
CCOC(=O)CC(NC(=O)c1ccc(C=C(C#N)C#N)cc1)OC(=O)CC
COC(=O)c1coc2c(oc3cc(O)c(OC(=O)CCCCOC(C)=O)c(OC)c32)c1=O
CC(C)CCN(Cc1ccc(-c2ccc(C(F)(F)F)cc2)cc1)c1ccc(CC(=O)O)cc1
COc1cccc(-c2cc(-c3ccc4c(c3)OCO4)c3oc(OCC(O)CNC(C)C)cc3c2)c1OC
COc1cccc(-c2nc(C)c(CCNC(=O)Nc3nnc(C)s3)s2)c1
CCOC(=O)c1cn(-c2ccc(OC)cc2)cn1
CCC12C(=NCCN(C)C)OC(=O)N1C(Cc1ccc3c(c1)OCO3)=C(OC=O)C1=CCC3C(=O)N(C)C(=O)C3C12
CC(=O)Nc1ccc(C(=O)NN2C(=O)CSC2c2ccc(Cl)cc2)cc1
C=CC1(C)CC2=C(CO)C(O)CC2C23OC2(C1=O)c1cc(C(C)CC)ccc1C3=O
O=C(O)N1CCCC(CCOCCOc2c3ccccc3cc3ccccc23)C1
CC(C)C(NC(=O)OCc1ccccc1)C(=O)NC(CC(=O)O)C(=O)CO[N+](=O)[O-]
CSc1ccc(CSCC=NO)cc1
Cc1ccc(Cc2c(C(=O)Nc3ccccc3)noc2Br)o1
CCC1=CC(=NNC(=S)NC)CC(C)(C)C1
COCC1C=C(c2ccc(OC)cc2)C(=O)O1
COc1ccc(Cl)cc1C(=O)N1CCN(CC(=O)c2ccc(F)cc2)CC1
O=C(NCC(F)(F)F)Nc1ncc2c(n1)CC(c1ccc(OC(F)(F)F)cc1)CC2=O
CSc1nn(Cc2ccc3ccccc3c2)c(=N)s1
O=c1cc(OCCCOCCF)oc2ccc(-c3cccc4c3oc3ccccc34)cc12
COC(C)c1c(N)c(F)cc2c(=O)c(C(=O)O)cn(F)c12
CC(NC(C)(C)C)C(=O)OC1CCC2(C)C(CCC3(C)C2CC(OC(=O)c2ccccc2)C2(C)C(C(C)(C)C)CCC32)C1(C)C
Cc1ccccc1C(=O)NC(=S)Nc1nc(-c2ccccc2)cs1
O=C1c2ccccc2S(=O)(=O)c2cc(C(=O)N3CCCCC3)ccc21
Cc1ccc(Sc2cncc3sc(NC(=O)Cc4ccc(C(C)(C)C)cc4)cc23)cc1
N#Cc1c(N)ncc(-c2ccnc(Cl)c2)c1-c1ccccn1
COc1ccc(CNC(=O)COc2cccc3cc4ccccc4nc23)cc1
NC1=NC(CCCc2ccccc2)CO1
CCOc1ccccc1COCCCC1CCN(C(=O)ONc2ccc3[nH]ncc3c2)CC1
COc1cccc(C23CCCC(C2)C3NC(C)CN2CCN(c3ccc(C(F)(F)F)cc3)CC2)c1
O=C(O)c1ccccc1C(=O)Nc1cccc(N2CCOCC2)c1
Cc1ccc(C)c(S(=O)(=O)NCc2ccc(Cl)cc2)c1
Cc1noc(CCCCCCCN2CCN(c3ccccc3)CC2)n1
CCC1C(=O)N(S(=O)(=O)O)C1C12CC3CC(CC(Cl)(C3)C1)C2
Nc1ncc(-c2ccc(F)cc2-c2ccc(C(=O)N3CCCC3)cn2)cn1
O=C(c1ccc(F)cc1)N1CCCC(CNS(=O)(=O)c2ccc(Cl)cc2)C1
O=C(NC1CC(=O)N(c2ccccc2)C1)c1cc(Cl)c(-n2cnnc2)cc1Cl
O=C(CC(C(=O)O)C(C(=O)O)c1ccccc1)NN=C(c1ccccc1)c1ccccc1F
Cc1cc(Cc2ccccc2F)nc(-n2nc(C)c3ccccc32)n1
O=C(NC1CCNCC1)c1cc(-c2ccc(Cl)cc2)n[nH]1
CC=C(C)Cn1cc(-c2nc3c(C)c(C(=NC)N(C)Cc4ccccn4)c(C)nc3n2CO)c2ccccc21
Cc1cccc(C2C(=O)Nc3ccc([N+](=O)[O-])cc32)c1
Cc1sc2nc(N)cc(NC(=O)c3ccc(C(C)(C)C)cc3)c2c1C
Cc1cc(S(=O)(=O)N2CCN(CCN3CCOCC3)CC2C)c(C)s1
O=C(CN1CCN(c2ccc(F)cc2)CC1)Nc1ccc2nc3n(c(=O)c2c1)CCCCC3
COc1ccc(C(=O)NC(CC(=O)O)c2ccccc2Cl)nc1-c1ccc(C)cc1
COc1ccccc1NC(=O)c1ccc(CS(=O)(=O)Nc2ccccc2)cc1
CC(C)c1nc(Nc2cccc(I)c2)cn2c(-c3c[nH]c4ccccc34)c(C(N)=O)nc12
O=S(=O)(Nc1ccc(S(=O)(=O)c2ccccc2C(F)(F)F)cc1)c1ccc2cc(-c3cn4ccnc4cn3)ccc2c1
CC(C)OC(=O)NCCCN(c1ccc(Cl)cc1)c1nc2c(-c3cc(Cl)nc(Cl)c3Cl)ncnc2n1C
CN(c1ccc(CN2C(=O)C(=O)N(CCCc3ccccc3)C2=O)cc1)S(C)(=O)=O
COc1ccc(CNC(=O)c2cccc(N3CCc4cc(F)ccc43)c2)c(OC)c1
Cc1ccc(-c2ccc(S(=O)(=O)Nc3ccc(-c4n[nH]c(=N)s4)cc3)cc2)cc1C
Cc1ccc(NC(=O)CC(=O)Nc2sc(N3CCOCC3)nc2C(N)=O)cc1
COC(=O)C1=CC(=O)c2c(c(C3CCCCC3)c(C)n2C)C1=O
Cc1ccccc1S(=O)(=O)N1CCN(c2cnc3ccccc3n2)CC1
O=C(C(Cc1ccccc1)NS(=O)(=O)c1ccc2ccccc2c1)N1CCC(CN2CCCC2)CC1
COC(=O)c1cc(C(=O)OC)c2nc3ccc(C)cc3nc2c1
Cc1ccc(CCN(C(=O)Cc2ccc(F)c(Br)c2)C(C(=O)NC(C)c2ccccc2)C(=O)C(C)C)cc1
CC1=CC(=O)C(O)=C(C(CCCCCC(=O)O)S(=O)(=O)c2ccccc2)C1=O
Cc1cc(=O)oc2cc(OC3OCC(O)C(O)C3O)ccc12
CC[N+](CCF)(CCCl)CCOC(=O)CSCCc1ccccc1
O=C(C1CCOCC1)N1CCN(Cc2cc(-c3ccccc3)n(-c3ccccc3Cl)n2)CC1
CC(C)c1ccc(S(=O)(=O)N2CCOCC2)cc1S(=O)(=O)N1CCOCC1
Cc1cccc(-c2[nH]c(-c3cc(Cl)ccc3Cl)nc2-c2ccnc(NC(=O)CC(C)C)c2)c1
N=C(N)NCCCC(N)C(=O)NC(CCCNC(=O)C(N)CC(=O)O)NC(=O)c1ccccc1Cl
O=C(O)c1cccc(Nc2nc(-c3ccc(F)cc3)nc3c2ncn3Cc2ccc3c(c2)CCC3)c1
CC1=NNC(=O)C1=C1SC(n2nc(-c3ccc(Br)cc3)cc2Cc2ccccc2)=NC1=O
CN(C)Cc1ccc(-c2cnc3nc(N)nc(N)c3n2)cc1
CCCN(CCCc1c[nH]c2ccc(-n3cnnc3)cc12)C1COC2=C(BSC(C(=O)O)=C2)C1
Cc1nc(NCc2ccccc2)nc2c1ncn2C1OC(CO)C(O)C1O
CCCc1cc2c(c3c1ccn3F)C(C)(C)CCC2(C)c1ccc(C(=O)O)cc1
CCn1ccnc1CC(=O)Nn1nc(C)c2c(-c3ccc(OC)cc3OC)cc(C)nc21
C=C=C(C)C1C=C2OC(CC(=O)OC)C(O)C2O1
c1ccc(-c2ccc(-c3ccc(OCCN4CCCC4)cc3)cc2)cc1
COCCOc1c(OC)ccc2c(C)cc(=O)oc12
CCCCCC(=O)N(c1ccccc1)c1cccc(NC(=O)C(CC(=O)O)NC(=O)C(NC(=O)C(CCC(=O)O)NC(=O)C(N)Cc2ccccc2)C(C)CC)c1
CC(C)CC1CNC(=O)C(=O)N1CC1CCN(CCC2CCCN2CC(C)c2ccccc2)CC1
Cc1cc(C2OC(Sc3nc4ccccc4[nH]3)C(O)C2O)oc(=O)c1
COc1cc2cccc(-c3cc(C(=O)NC4CC(Cc5ccccc5)CO4)no3)c2o1
CCCCCCC1CC2OC3(C(=O)OCC)CC(=O)C(C)CC3OC2CC12CO2
COC(=O)C1Cc2ccc(CCCN3Cc4ccccc4C3)cc2CN1C(=O)c1ccc2ccccc2c1
NC1=NC2(c3cccc(-n4ccc(=O)[nH]c4=O)c3F)COC(CF)CC2CS1
COc1ccc(C=CC(=O)OCCc2cn3c(n2)SC3=NC(=O)c2ccco2)cc1
c1ccc2cc(Cn3cnnc3Sc3ccncc3)ccc2c1
NC(COCc1ccccc1)C(OCc1ccccc1)c1ccccc1
CCn1c(CC(=O)N2c3ccccc3Sc3ccccc32)nnc1Sc1ccncc1
S=C=NCc1ccco1
O=S(=O)(Nc1nnc(-c2cnccn2)s1)c1ccccc1
O=C(O)c1c(O)c(O)nc2c(-c3cc(O)c(O)c(O)c3)c(O)ccc12
CCN(CC)CCNC(=O)c1ccccc1NC(=O)c1ccncc1
COc1c(NC(C)=O)cc2c(oc3c(O)c(F)c(CC(C)C)c(O)c32)c(-n2cnc(C)c2)c1=O
NC(=O)c1ccc(NC(=O)Cn2c(=O)sc3ccccc32)cc1
FC(F)(F)c1cccc(SSc2cccc(C(F)(F)F)c2)c1
CCc1ncnc(N2CC3CN(C(=O)c4cccnc4)CC3C2)c1C#Cc1ccc(N)nc1
C=CCNC(=O)c1c(N2C(=N)C(c3cccs3)C(C#N)C3=C2CCCC3=O)sc2c1CCCC2
Cc1ccc2c(c1)cc(-c1ccccc1C)n1nc(NCCN3CCOCC3)nc21
COC(=O)CCCN(CC(=O)N(CC=C(Br)Br)C(C)=O)C(=O)CCC(=O)C(O)(CC(=O)OC)c1ccccc1
CC(=O)c1ccc(NC=Nc2ccc(N3CCOCC3)cc2)cc1
CCOC(=O)c1c(SC)nn(-c2cccc([N+](=O)[O-])c2)c1N
COc1ccccc1CCC(=O)NCC12CCCCC=C1N(OC(C)=O)C(=O)C(Cc1ccc3c(c1)OCO3)C2
CC(NC(=O)CN1C(Cc2ccc(F)cc2F)=NC(=O)c2cccn2-c2ccc(Cl)cc21)c1ccccc1
CCc1ccc2sc3c(=O)c(NC(=O)CC4CCCO4)c[nH]c3c2c1
CCOC(=O)c1sc(NCC2CCCCC2)nc1-c1ccc(OC)cc1
CN1c2ncc(Cc3ccc(F)cc3)nc2C(N)=NS1(=O)=O
CCN(CC)S(=O)(=O)c1ccc(OCC(=O)N2CCCCC2)c2c1sc1ccccc12
CC(C)C(=N)Nc1ccc2[nH]c(Nc3ccnc(NCCCCCCCCNc4ccc5[nH]c(NC(=N)C(C)C)nc5c4)n3)cc2c1
CCc1nc2c(C)cc(Cl)cc2c(N2CC(C)(C)OC2=O)c1CC
OC1CC2CN(CCc3ccccc3)CCN2C1
CC(c1ccccc1)C1CCN(c2c(C(=O)O)c3ccccc3n2C)C1C
COc1ccc(NC(=O)CCc2nc3sc(Cc4ccc(Cl)cc4)nn3c2C)cc1OC
FC(F)(F)c1ccccc1-c1cc(NCc2ccco2)n2ncnc2n1
COc1cccc(C=CC(=O)O)c1
O=c1cc(-c2ccccc2)oc2cc(O)cc(-c3ccccc3)c12
C=C1C2CC=C3CC(OC(=O)CCC)CCC3(C)C2CCC1(OC(=O)c1cccnc1)C(=O)OC
CCOc1cc2ncc(C(N)=O)c(Nc3cccc(Br)c3)c2cc1N1CCN(C)CC1
Cn1cc(NC(=O)c2cc(F)cc(C3(CO)COCN3)c2)c(C(F)(F)F)n1
N#Cc1c(NC(=O)CN2CCN(c3ccc(Cl)cc3)CC2)sc2c1CCCC2
Cn1nc(CNC(=O)c2ccc(-c3cccc(Br)c3)cc2)c2c3c(sc21)CCCC3
COCCCNC(=O)c1cn2c(ccc3c(C)cc(C)nc32)n1
Nc1nc(-c2ccccc2-c2cc(F)ccc2-c2cccc(CNC(=O)c3ccccc3)n2)c[nH]1
CCN(C(=O)CCN1CCOCC1)N(OC)S(=O)(=O)c1nn(C)c(-c2ccccc2)c1C
CC(=O)N1CC(C)=CC(c2cnc(NCl)nc2Nc2ccccc2C(=O)OC(C)C)C1
O=C(COCCOC1CCOc2ccccc21)N1CCN(c2ccccn2)CC1
CSc1ccccc1NC(=O)CSc1nc(C)cs1
CCCCCCCCC=CCCCCCCCC(=O)NOCc1ccccc1
NC(CCSCCCCCP(=O)(O)O)C(=O)O
OCC(O)C(OCc1ccc2ccccc2c1)C1CC2(O1)C(O)C(O)C(F)C2(O)O
CC1(C)OCC2(c3ccc(OCC4CCC4)cc3)COCCN1C2=O
O=C(Nc1nc(CCc2ccncc2)cs1)NC1C2CC3CC1CC(O)(C3)C2
CC(=O)NC(C)c1ccc(OC2CCN(c3nc(N4CCC(C)(C)c5nc(C)ccc54)no3)C2)cc1
CC(=O)N(c1ccccc1Cl)c1noc(C)c1-c1cccc(Cl)c1Cl
CNc1ccc(Cn2c(=O)c3ccc(NC(=O)CN(C)C)cc3n(C)c2=O)cc1OC
Nc1ncnc2c1ncn2C(CO)OC(CO)c1ccc(OC(F)F)c(OC2CNC(O)C2)c1
CCCCCCOC(=O)c1cncc(Br)c1
CS(=O)(=O)COc1cc(Nc2ncc(F)c(NCCc3ccc(N4CCC(O)C4)cc3)n2)n[nH]1
CCC(=O)OCCNC(=O)Cc1c(C)n(-c2ccc3c(c2)OCO3)c(=O)n(-c2ccc(OC)c(OC)c2)c1=O
CC(=O)Nc1cccc(N2CCC(NC(=O)c3ccc(-c4ccccc4)cc3)CC2)c1
Cc1cnc(N2CCC(Cl)CC2)cc1C(=O)NC1CCCCC1
O=C1CSC(N=c2[nH]c3ccccc3s2)=N1
COc1cc(C2c3cc4c(cc3C(OCCCN3CCN(CCCCCCCCCC(=O)Nc5cccc6c5C(=O)c5ccccc5-6)CC3)C3COC(=O)C23)OCO4)cc(OC)c1OC
O=c1[nH]c(=O)n(N=CCN2CCN(Cc3ccc4c(c3)OCO4)CC2)c(C=Nc2cccnc2)c1-c1ccccc1F
CC(C)CC(N)C(=O)NC(CC(C)C)C(=O)O
O=c1[nH]c2cccnc2n1C1CCN(C(c2ccccc2)c2ccccc2)CC1
CC(N)C1OC(=O)N2c3ccc([N+](=O)[O-])cc3OCC12
CC(C)(C)SC1=NCCN1C(=O)c1ccccn1
CCc1cccc(NC(=O)Cn2ncc3c(Sc4ccc(C)cc4)ncnc32)c1
CC1(C)CC(=O)N(c2ccc(C(=O)c3ccccc3)cc2)c2ccccc21
Cc1ccccc1Cn1ccnc1
COc1ccc2cc(CCNC(=O)c3cncs3)ccc2c1
CCNc1nccc(-c2cncc(NC(C)c3ccccc3)c2)n1
CC1=Cc2cc(C)cc(O)c2-c2ccc(cc2)CCC(C)C(C)CCC1
Cc1n[nH]c(CCCC(=O)NC2=NOC3(C)CN(C)CC23)c1C
Fc1ccc(Oc2ncc3nc(Cc4ccsc4)c(=Nc4ccccc4)n(-c4ccccc4)c3n2)cc1
Cc1csc(CN2CCCC(c3csc(N(C)C)n3)C2)n1
O=C(c1ccncc1Cl)N1CCC2(CC1)OCCO2
COc1cccc(NC(=O)N2CCNC(=O)C2CCc2ccccc2)c1
C=C1CCC(C)(C)C2C3CC(O)CCC3(C(C)CCC(=O)NC=C(C)O)CCC12OC(=O)C(C)=CC
COc1cccc(Nc2ncc(C(=O)NCc3cccs3)c(-c3cccc(OC)c3)n2)c1
O=C(c1cc(C(F)(F)F)ccc1Cl)N1CCCCCC1
CCc1cc(Cl)c(NC(=O)N2CCN(Cc3cc(C)no3)CC2)cc1F
[C-]#[N+]C1C2CN(Cn3c4ccccc4c4ccccc43)CN2C2C(=O)c3c([nH]c4ccccc34)C(=O)C12C
COc1ccc2nccc(Nc3nc(Nc4ccc(C(=O)N5CCOCC5)cc4)ncc3C(=O)C3CC3)c2n1
COc1cc(OC(C)C(=O)NCCc2ccc(S(N)(=O)=O)cc2)c(C)c2c1OCCC2C
O=C(O)c1ccc(S(=O)(=O)c2ccccc2)cc1
Cc1ccncc1Cc1cn2nc(Oc3ccc(Cl)o3)ccc2n1
COc1ccccc1-c1ccc(Cc2cn(C)c3c(c2=O)c(=O)n(C)c(=O)n3C)cc1
OCC1CCC2(N3CCN(Cc4cccc(F)c4)CC3)CC(c3ccccc3)c3c([nH]c4ccccc34)C(c3ccccc3)C12
CC(C)(C)c1ccc(-n2c(-c3cccc(Cl)c3Cl)n[nH]c2=S)cc1
CN1CCN(c2cnccn2)C2CS(=O)(=O)CC21
COC12C(COC(N)=O)C3=C(C(=O)C(C)=C(N)C3=O)N1CC1CC12
CCOC(=O)c1ccccc1NCc1nc(C)no1
Cc1ccccc1C(=O)Nc1cc(N2CCOCC2)ccc1S(=O)(=O)N1CCOCC1
CCC(C)c1ccccc1NC(=O)NC1CN2CCC1CC2
Cn1ccnc1CNC(=O)c1cnc(N2CCOCC2)c2ccccc12
C=c1c(=C(O)C(=O)OCC)c2ccccc2n1Cc1ccccc1
CN(c1ccccc1I)S(=O)(=O)c1ccc(-n2cccn2)cc1
CC1(C)OC2CC(C3CCCCO3)C3C(CCC4(C)Oc5c(C(=O)C(C)(C)O)ccc(O)c5C34)C2O1
CON1C(=O)Cc2cc(OC(C)C)c(-c3ccc(Cl)cc3)cc2C1c1ccc([N+](=O)[O-])cc1
NC(=O)c1nn(C2OC(CO)C(O)C2O)c2nc(Nc3ccccc3)c3ccccc3c12
Cc1c2c(nn1-c1ccc(OCCN3CCCC3)cc1)-c1ccccc1S(=N)(=O)N2C
CNC(=O)Nc1ncc(C(CC2CCOCC2)c2ccc(Cl)c(Cl)c2)n2ccnc12
CCCN(CCc1ccccc1)C(=O)c1cccc2c1C(=O)N(C)C2
CCCCCn1c(=O)c2ccccc2n(CCCNC(=O)CCCC(=O)NNc2ccccc2)c1=O
Cc1ccc(N2CC(O)C(CC3CCCC3)N(CCO)C(=O)C2C)cc1
Cc1nnc(N2CCC(N)C(Oc3ccc(F)cc3)C2)s1
COc1ccc(-c2csc(CNC(CC(=O)O)C(=O)CSCCc3ccc(F)cc3)n2)c(F)c1
CCOC(=O)c1cc(OC)c(OC)c2ccc(Oc3ccc(F)c(F)c3)cc12
CC(C)CN1CCCOc2cccc(c2)CCc2cccc(Cl)c2C(Cl)C1
Cc1nc2ccccc2c2nc(CC(=O)O)c3c(c12)COC3=O
COc1cc(CN2Cc3nccn3CC(c3ccccc3OC)C2)ccc1O
NC1CC(n2c3cc(-c4ccc(F)cc4)ncc3c(=O)n2C(CO)c2ccc(F)cc2Cl)C1
CC(=O)NCC1CN(c2c(F)cc(N3CCN(C(=O)C=CCO)CC3)cc2F)C(=O)O1
CCCN1C(=O)c2ccccc2[S+]([O-])c2ccc(C(=O)NCCCn3ccnc3)cc21
CSCCC(NC(=O)C(Cc1ccccc1)CN(O)C=O)C(=O)NC(C(=O)NC(CC(=O)O)C(=O)C(=O)NC(C)C)C(C)C
CCC1(c2cn(C3CC(O)OC(O)C3)c3c(F)c(OC)c(C4CNC(F)C4)cc3c2=O)CC1O
O=C(COC(=O)c1ccc(Cl)s1)NCCNC(=O)COC(=O)c1ccc(Cl)s1
O=c1cc(OCCCCN2CCN(c3ccc4ccccc4n3)CC2)oc2cc(N3CCOCC3)ccc12
CCOC(=O)C1=C(C)N=C(C)N(CC(=O)NCCCn2cccn2)C1c1ccc(OC)cc1
O=C(CNC(c1ccccc1)c1ccccc1)NCCCO
Cc1ccc(CC(=O)NC2CCC3(CN(CC4CC4)CCO3)CN2C(C)C)o1
N=C(N)Nc1ccc(S(=O)(=O)Nc2nccs2)cc1
COc1ccc(O)c(C=Nc2c(-c3ccccc3)[nH]n(C)c2=O)c1
COC(=O)C(CCSC)NC(=O)OC(C)(C)C
Nn1c(SCc2nnc(-c3ccc(F)cc3)o2)nnc1-c1ccccc1F
CC(NCc1cc(=O)oc2c(C(C)(C)O)cccc12)c1cccs1
COc1ccc(CC(=O)NCS(=O)(=O)Cc2oc(-c3cccc(F)c3)nc2C)cc1
Fc1ccccc1Sc1nc(C(F)(F)F)c2cc(Cl)ccc2n1
CCc1ccc(C(=O)COC(=O)C(C)C(=O)Nc2cc(Cl)ccc2Cl)cc1
O=S1(=O)NCCN1CCc1ccccc1Cl
Cc1ccc(S(=O)(=O)N(C)CC(=O)N2c3ccccc3CC2C)c(C)c1
Cc1ccc(-c2cc(NC(=O)Cc3ccccc3)[nH]n2)cc1
Cc1c2c(-c3ccccc3)nnc(N3CCC(C)CC3)c2nn1NC(=O)Cc1ccc(F)cc1
Cc1ccc[n+](C(=O)C=Cc2ccccc2OC(C)C)c1
COC1CCNP(=O)(n2cccc2)O1
O=C1NC(=S)SC1=Cc1ccc(N=Cc2ccccc2)cc1
CCC(=O)NNC(=O)c1ccc(COc2cccc(C)c2)o1
O=P(O)(O)C(Nc1ccccc1)P(=O)(O)O
COc1cc(C=CCc2cc(O)cc(O)c2)ccc1OCCc1ccccc1
CC(C)(C)c1cc(Cc2cnc(N)nc2N)cc(C(C)(C)C)c1O
ClCC(c1ccccc1)C1CC1
CC(C)(NC(=O)c1cccc(CCN2CCCCC2)c1)Oc1ccc(Cl)cc1
c1ccc2c(CSc3nnc(-c4ccncc4)o3)cccc2c1
COc1ccc(N)c(C(=O)c2ccccc2)c1
O=C(Oc1ccc(=O)[nH]n1)C(Cn1ccnc1)c1ccccc1
CCNS(=O)(=O)c1ccc(NC(=O)c2cncc(Br)c2)cc1
COc1cc(OC)cc(-c2ccc(Cc3nc4cn(C5C(O)OC(CO)C5O)c(=O)nc4[nH]3)cc2)c1
CC(NC(=O)c1cccc2ccoc12)c1ccc2c(c1)OCO2
O=C(c1ccc(Cl)cc1)N1CCN(CS(=O)(=O)c2ccccc2)CC1
CCc1c(NC(=O)c2cc(OC)ccc2C)[nH]c(SCc2nc(-c3ccc(F)cc3)cs2)nc1=O
O=C1NC(=S)NC(=O)C1=CNCCn1ccnc1
Cc1c(COc2ccccc2)c2ccccc2n1CC(=O)O
CCOC(=O)C1=CN(Cc2c(F)cccc2F)C=C(C(=O)OC)C1c1ccco1
CCn1c(=O)c2sccc2n2c(CCC(=O)Nc3ccccc3C(F)(F)F)nnc12
O=C(CC(CCCCC(=O)Nc1nncs1)c1nc(-c2ccc(-c3ccsc3)cc2)no1)NO
Cc1cncn1CCNC(=NC#N)NC1CCCC1
CN1C(=O)c2ccccc2S(=O)(=O)c2ccc(NC(=O)c3ccncc3)cc21
CCCCOc1cc2c(cc1OC)CC(=O)N(CCCN(C)CCc1cccc3c1OCO3)CC2
CN1C(=O)C(=CNC(C)(C)CO)C(=O)N(C)C1=O
O=C(O)C(C=Cc1ccccc1)C(=O)NC1CCN(S(=O)(=O)N2CCOCC2)CC1
Cc1cc(NC(=O)CC(=O)OC(C)CC(=O)Nc2ccccc2)ccn1
COC(=O)C(C)=CC(C)=CC(=O)NC(C)C(=O)N1CCCC1C(=O)OC
COc1cc(OC)c(C(O)=CC(=O)Nc2ccc3[nH]nc(-c4nc5ccccc5[nH]4)c3c2)c(OC)c1
Cc1cc(C)c2c(n1)c(S(=O)(=O)c1ccccc1)cn2C
COc1ccc(S(=O)(=O)C23CCC(C)C(C)(C)C2CCC2(C)C3CC=C3C4C(C)(CCCC4(C)C(=O)O)CCC32C)cc1
N=C(N)C1CCCCC1
CC(C)N1CCN(c2sc(C#N)c3[nH]c(=O)c4ccccc4c23)CC1
CCc1ccccc1CNC(=O)N(C)Cn1cc(CC(F)(F)F)c2ccccc21
NCC(=O)NCC(N)CCC(N)C(=O)NCC(N)C(=O)NC(C(N)=O)C1OC(n2cnc3c(N)ncnc32)C(O)C1O
COc1cc(C(=O)NNC(=O)Nc2cccs2)ccc1C
CC#Cc1ccncc1-c1cc(C)nc(C2CCN(OC)CC2OC)c1
COc1ccc2c(c1)c(CCC(=O)NC1CCN(c3nc4nc(-c5ccco5)c(C)c(C)n4n3)CC1)cn2C
Cc1ccc(Nc2ccc(C(=O)O)cc2)c2sc(C(=O)N(C)C)c(C)c12
O=C(NC(=S)Nc1cccc2scnc12)c1cc(Cl)ccc1Cl
Cc1ccc(-n2c3nc(=O)[nH]c(=O)c-3cc3cnn(CC(=O)N(Cc4ccc(Cl)cc4)c4ccccc4)c32)cc1
CN(C)CCCNC(=O)c1ccc2cccc(C(=O)Nc3ccc(-c4ccccc4S(N)(=O)=O)cc3)c2c1
COc1cc(C(=O)c2cn3c(CNc4nc5ccccc5s4)csc3n2)cc(OC)c1OC
CCCN(CC(=O)Nc1ccc(OC)cc1)C(=O)c1ccc2cc3n(c2c1)CCCNC3=O
COc1ccc(-c2ccc3c4c2OC2c5[nH]c6ccccc6c5CC5(CC6CC6)C(C3)N(O)CCC425)cc1
COc1ccc2c(c1)Cc1ccc(OC)c(O)c1C2=O
COc1ccc(OC)c(Sc2nnc(CC(=O)Nc3ccc(OC)c(OC)c3)o2)c1
CC(=O)NC(C)c1nc2oc3c(N4CCOCC4)ncnc3c2c2c1COC(C)(C)C2
COC(=O)CN(C(=O)c1ccc(Cl)cc1)c1c(N)n(CCOc2ccccc2OC)c(=O)[nH]c1=O
O=S(=O)(Nc1ccccc1SCc1ccc(Cl)c(Cl)c1)C(F)(F)F
Cc1ccc(NC(=O)Nc2nnc(CSc3nnc4ccccn34)s2)cc1
Cc1cn(CCC2NC(=O)N(c3ccc(C=Cc4ccccc4)cc3)C2=O)c2cccc(OCC(=O)N[SH](=O)=O)c12
COc1ccc(C2C(C(=O)c3ccc4c(c3)OCCO4)=C(O)C(=O)N2c2cc(C)on2)c(O)c1
COCC(C)NC(=O)C(Nc1ccccc1C(C)C)C(O)C(=O)NO
FCCC1(CN2CCCCC2)COCCN(Cn2cccn2)C1
Fc1ccc(SCc2c(-c3ccccc3Cl)nc3ccc(Br)cn23)cc1
COc1ccccc1C(=O)N1CCN(C(=O)N2c3ccccc3CC2c2ccccc2)CC1
O=C(CSc1nc2ccccc2c(=O)n1Cc1cccc(Cl)c1)NCc1ccc2c(c1)OCO2
CC1c2ccccc2C(=O)c2c1[nH]c1ccccc21
Cc1ccccc1CN1C2=NCC1COC2
CCCN(CCC)C1=CC(C)(CC)Nc2ccc3nc4c(C)cccc4c(O)c3c21
CCCOc1ccc(NC(=O)N2CCc3c(sc(C#N)c3Cc3cccc(Cl)c3)C2)cc1
CC(NP(=O)(OCC1C(n2ccc(N)nc2=O)OC(O)C1(C)F)Oc1ccccc1)OC(=O)Cc1ccccc1
CCOc1ccc(N2C(=O)C(CNC(=O)c3cccc(OC(F)(F)F)c3)N(CCSC)C2=O)cc1
Cc1[nH][nH]c(=O)c1C(c1ccccc1)c1c(C)c2cc(Cl)ccc2n1C
c1ccc(-c2cc(-c3ccccc3)c3nn(-c4ccccc4)cc3n2)cc1
CCNC(=O)CC(=O)NC(C(=O)NCN)c1ccc(-c2cc(C)cc(O)c2I)cc1
O=C1NC(=O)C2(CCCc3ccc([N+](=O)[O-])cc32)N1
Cc1cccc2c3c([nH]c12)CCC(C(=O)O)C3
O=C1CCC2(c3ccc4c(c3)OCCO4)c3[nH]c4cc(C(F)(F)F)ccc4c3CCN12
CCOC(=O)c1ccccc1OCc1ccccc1N1CCC(Oc2ccc(C(C)NC(C)=O)cc2)C1
Cc1oncc1C(=O)N(CC(=O)Nc1ccccc1)c1ccccc1
CC1=CC2(O)C(=CC1=O)C(O)=CC1C2CCC2(C(C)CC(C)C2(C)O)C1(C)O
Nc1ncc(-c2c[nH]cn2)c(Cl)n1
O=C1C=CC=CCC2CCCC(C=CC=CCC=CC3CC(CCO3)O1)O2
COC1CN(S(=O)(=O)N2CCCC(C)C2)C2CCCOC12
COc1ccccc1N1CCN(S(=O)(=O)c2ccc3ccccc3c2)CC1
CC1CCCN(c2cc(CC(=O)Nc3ccc(Cl)c(Cl)c3)nc(NN3CCCCC3)n2)C1
O=C(O)C1C2C3C=CC(C3)C2CN1Cc1ccc(F)cc1
CC(C)CC(=O)CC(O)(P(=O)(O)O)P(=O)(O)O
OCC(O)C1(CO)CCCC1
C=CC1CN2CCC1CC2C(O)c1cc(N2CCC(c3ccccc3CN(C)c3ccc4c(c3)OCC4c3ccc(F)cc3)CC2)nc2cc(OC)c(OC)cc12
CCC(N)C1CCCCC1
O=C(Nc1ccc(Cl)cc1)c1ccc(S(=O)(=O)NC2CCCCC2)cc1
CCN(CC)CCCC(C)N(C)c1ccc(C(C)(C)O)cc1
CN(C)c1ccc(Cl)c(C(=CC#N)Cc2ccccc2)c1
CCCCCCN(CCCCCC)CCOCCOCCOCCOCCOCCOCCOCCOCCCO
Cc1cccc(C(=O)NC2CCN(Cc3ccc(F)cc3)CC2)c1
COc1ccc(C2OC(=O)C(COC(=O)c3ccc(OC)c(OC)c3)C2=O)cc1
N=C(N)NN=Cc1ccc(-n2nc(C(=O)NN=Cc3ccc(Cl)cc3)cc2-c2ccc(Cl)cc2Cl)cc1
CC1(C)CC(=O)C=C(Nc2cccc(C(=O)O)c2)C1
COc1ccc(OC)c(C(=O)NC(=S)Nc2nccs2)c1
O=C(c1ccc(Cl)cc1)N1CCN2C(=O)c3ccccc3C12c1ccncc1
O=C(NCCN1CCN(c2ccccc2)CC1)c1cn(-c2ccc([N+](=O)[O-])cc2)nc1-c1ccc(Br)cc1
COc1ccc(C=CC2(C)CCCc3cccc(C)c32)cc1OC
CCN(C(=O)CSc1nnc(-c2ccco2)n1N)c1ccccc1
CN1CCN(CCCNC(=O)CC(C)(C)C)c2ccccc21
CN1CCN(Cc2cncc(-c3cccc(-c4n[nH]c5ncccc45)c3)c2)CC1
CN(N=Cc1ccco1)c1cnn(C)c(=O)c1Cl
Nc1ccccc1Nc1ccc2c(c1)C(=O)N(CC1CCC(N3CCCC3)CC1)C2=O
COc1ccc(CNC(=N)c2ccc(-c3cccc4oc(=O)[nH]c34)cc2)cc1OC
Cc1cccc(-n2c(CC3CCCO3)cc(C(=O)N3CCN(O)CC3)nc2=O)c1
COc1cn(-c2cn(C34CC5CC(CC(C5)C3)C4)c(=O)[nH]2)c2c(C(=O)O)c(F)c(C3CC3)cc2c1=O
CC(=O)Oc1cnc2c(Cl)cc(Br)cc2c1Nc1ccc(F)cc1
Cc1cc(CCCOC(=O)CNC(=O)C2CCCCC2)on1
COc1ccc(NC(=O)c2nc(-c3cccc(SC)c3)cnc2N)c(Cl)c1
CC(C(=O)NCCc1ccccc1)n1c(=O)n2n(c1=O)C(C(=O)NCc1ccc(CN)cc1)C=CC2
CCOC(=O)C1=C(C)OC(=N)C(C#N)C1c1cccnc1
Nc1nc(NCSc2nc[nH]n2)nc(-c2ccccc2)n1
COc1ccc(CNC(=O)c2ccc([N+](=O)[O-])cc2)cc1
COc1cc(C=CC(=O)C=C(O)C(=O)O)cc(Br)c1O
Cn1cnc2cc(Cl)c(N)cc21
CN(C)Cc1ccc(C(=O)N2CCN(Cc3ccc(Oc4ccc(C#N)cc4)cc3)CC2)cc1
Cc1ccc2c(c1)c(=O)n(C1CCCCC1)n2C(=O)Nc1ncc(C#N)s1
O=C1CCN2Cc3cc(-n4cccn4)ccc3N=C2N1
COc1ccc(OC)c(CN(C(=O)c2cccc(C)c2)c2ccc3ccccc3c2)c1
O=C(NCC(=O)N1CCN(S(=O)(=O)c2ccc(F)cc2)CC1)c1ccco1
Cc1c(Cl)c(C(=O)NN=Cc2ccc(-n3sc4ccccc4c3=O)cc2)nn1-c1ccccc1
CCc1ccc(NC(=O)c2cc(OC)ccc2C(=O)NCCc2ccccc2)cc1
CC(C)(C)c1[nH]c(-c2ccccn2)c(OC(=O)N(c2ccccc2)c2ccccc2)c1-c1ccccc1
C=C1CCCC2C1(C)CCC(C)C2(C)Cc1ccc(NC(=O)C(CO)NC(=O)OCc2ccccc2)cc1
Cc1cc(C)c2ccn(C(=O)Nc3ccc(CCN4CCN(c5cccc(C)c5C)CC4)cc3)c2c1
COc1ccc(CNC(=S)NNC(=O)c2ccccc2C)cc1OC
CC1CCN(c2ccc(C(=O)NCCCOc3ccc(C(C)(C)C)cc3)cc2NC(=O)c2cccc(C(F)(F)F)c2)CC1
N#CC(Cc1ccc(-c2cc3c(cc2F)OCC(=O)N3)cc1F)NC(=O)C1NC2CCC1C2
COc1ccc(C=NNC(=O)CC(=O)Nc2ccccc2OC)c(O)c1
Oc1cc(F)c(F)c2ccccc12
N#Cc1ccc(C(=O)N2CCN(C(=O)c3ccc(-c4cccc(C#N)c4)cc3)CC2)cc1
COc1cc2c(OC)cc3oc(=O)c4c(c3c2cc1O)CCC(OC)C4
CCC(CC)CN1CCN(C(=O)c2cc(C)ns2)CC1
OCCSc1nnc(Cc2cccs2)o1
CN1c2ccccc2C(=O)N(CCOCCO)c2ccccc21
NS(=O)(=O)c1ccc(CNC(=S)NCc2ccccc2)cc1
Cc1cccc(C)c1N1CCN(CCCCc2c(C)nn(-c3ccccc3)c(=O)c2C)CC1
O=C(CCN1C(=O)C2C3C=CC(C3)C2C1=O)Nc1nsc2ccccc12
COc1cccc(N2CCN(CNC(=O)c3cc(OC)nc4ccc(Cl)cc34)CC2)c1
Cc1nc(-c2ccc(F)cc2)oc1CCOc1ccc(CC(Nc2ccc3c(c2)CCCC3)C(=O)O)cc1
COc1ccc(C#N)cc1Nc1ncc2nc(Nc3c(Cl)cccc3OC)n(C(C)C)c2n1
O=C(c1ccccc1)N1CCN(c2ncnc3c2nc2n3CCCCC2)CC1
Cc1cc(=O)n(S(=O)(=O)N2CCN(c3csc(-c4ccc(C(=O)O)cc4)c3)CC2)c(=O)n1C
CN(C)c1ncc2nc(-c3ccc(F)cc3)c(=O)n(Cc3cccs3)c2n1
CCc1c(C)c(Nc2ccc(Br)cc2)nc2nc(C3(C)CC(C)CC(C)(C)N3[O])nc(-c3ccc(Cl)cc3)c12
CCONc1ncnc2cc(NC(=O)Nc3ccc(OCC)cc3)c(CCOc3ccccc3C)cc12
CCC(NC(=O)O)C(C)C
COc1ccc(CCNC(=O)c2cn(-c3cccc(C)c3)nc2C)cc1OC
CC1(C)OC2CC3C4CCC5=CC(=O)CCC5(C)C4(Cl)C(Cl)CC3(C)C2(C(=O)O)O1
CN(C)C1CN(c2ccncc2)C1
N#CC(=CC(=O)CNC(N)=S)c1ccc(OCC(=O)O)cc1
CCOC(=O)c1ccc(CSc2nc3[nH]ncc3c(=O)n2-c2ccc(CC)cc2)cc1
Cc1ncc([N+](=O)[O-])n1CCOc1ccccc1Br
CC(C)N1CCCCC1
COC(=O)C1(Cc2ccc(Cl)cc2)C2c3cc(C(=O)N(C)C)n(Cc4ccccc4)c3CC2CN1C(=O)c1ccnc(C)c1
Cc1cc(S(=O)(=O)N(CC(=O)N2CCC3(CC2)OCCO3)c2ccc(OC(F)(F)F)cc2)ccc1Cl
CCCC(NC(=O)CN)C(C(=O)NCC(C)C)C(C)NC(=O)C(C)CC(CC)NC
CCOC(=O)N1CCC(n2nc(C(N)=O)c3c2-c2ccccc2S(=O)(=O)C3)CC1
CCNc1cccc(-c2ocnc2-c2cc(NC(=O)Nc3nc(C)nc(N(C)C)c3C)c(C)o2)n1
COc1ccc(N=C(NO)c2cccnc2Oc2c[nH]c3cccc(F)c23)cc1
CCC(C)Cc1ccc2c3c1OC1C(C)(O)CCC4(O)C(C2)N(CC2CC2)CCC314
Cc1ccc(C)c(S(=O)(=O)Nc2ccc(F)c(C(F)(F)F)c2)c1
CCCCc1cc(O)cc(CC)c1C(=O)CCCC1CCCCC1
CCSC(=O)N(CC)C1OC2C(Oc3nc(=N)ccn32)C1CO
CC(C)c1cc(C(C)C)c2occc2c1
Cc1nc(NC2Cc3ccccc3C2)nc(-c2ccc(C(=O)NC3CCCNC3)cc2)c1Cl
CS(=O)(=O)Nc1cccc(-c2ccc(CN3CCOCC3CCO)s2)c1
COc1ccccc1Nc1nc2c(SCC(=O)Nc3ccc(C)c(C)c3)cccn2n1
O=C(NS(=O)(=O)N1CCC1)c1cc(C2CC2)c(OC2Cc3cc4c(cc3C2)CCC4)cc1F
O=C(CC(CCCCOc1ccc(Cl)cc1)c1nc(-c2ccc(Oc3ccccc3)cc2)no1)NO
O=C(NCc1cccc(Cl)c1)C1CCN(S(=O)(=O)c2ccc3[nH]c4c(c3c2)CCCc2n[nH]c(=O)cc2-4)CC1
O=C1CCc2c1nc1c(NCCN3CCOCC3)cccc1c2[N+](=O)[O-]
Cn1cccc1C(=O)NCC(=O)Nc1nnc(C(C)(C)C)s1
CCCCON1C2CCC1C(Cc1ccc(F)cc1)C(c1ccc(F)cc1)C2
COc1ccc(C(=O)C=Cc2ccc3c(c2)OCO3)cc1
Cc1c(C#N)c2n(Cc3ccc(Cl)cc3)cc(C)c(=O)n2c1C(=O)O
CCCCN1C(=O)C(NC(=O)CCN2CCN(c3ccccc3)CC2)Oc2ccccc21
Cc1cc(NC(=O)COc2ccc(F)c(Cl)c2)n(-c2cccnc2)n1
CCc1ccc(NC(=O)Nc2cc3ccc(C(F)(F)F)cc3[nH]c2=O)cc1
COc1ccc(S(C)(=O)=O)c(NC(=O)COc2ccc(-c3nc4ccccc4n3C(F)F)cc2)c1
CC(C)CC(=O)NC(C#N)=C1Sc2ccccc2N1C
O=C(Nc1cccc(C(F)(F)F)c1)c1cccs1
Cc1cc(-c2cc(-c3ccc(F)cc3)cnc2N)on1
COc1ccccc1-n1ccc(O)c(C(=O)NC2CC2)c1=O
O=C(O)c1ccc2c(c1)C(=O)N(c1ccc(Oc3ccc([N+](=O)[O-])cc3)cc1)C2=O
COC(=O)c1ccc(C(C)(O)C=CCc2ccc3ccc4cc5ccccc5cc4c3c2)o1
CCCCCCCc1cnn2ccc(-n3c(C(=O)Nc4cnc(N5CCN(C)CC5)s4)cc4ccccc43)nc12
CCOc1ccc(CC(=O)Nc2cccc(NC(=O)C3CCCCC3)c2)cc1O
CC1OC(OC2CCC3(C)C(CCC4C3CCC3(C)C(C5=CC(=O)OC5)CCC43O)C2)C(O)C(O)C1O
O=C(COc1cccc(F)c1)Nc1ccccc1N1CCN(C(=O)c2ccco2)CC1
COc1cccc2cc(C(=O)OCn3c(=S)oc4ccccc4c3=O)c(=O)oc12
CC(=O)NC1C(O)CC(Oc2ccc3c(OCc4ccccc4)c(C(=O)O)c(=O)oc3c2)(C(=O)O)OC1C(O)C(O)CO
CCCCC(CN(O)C=O)C(=O)C(NC(=O)c1cnccn1)C(C)C
CCNC(=O)c1cc2c(Oc3ccc(F)c(NC(=O)Nc4cccc(C)c4OC)c3)cncc2s1
CC1=C(N)C(=O)N(C2CC2)C1=O
COc1cccc(C=C(C(C)=O)C(=O)C=Cc2cccc(C=CC(=O)c3cccc(C(F)(F)F)c3)c2)c1
Nc1ncnc2c1ncn2N1C(=O)NC(=O)C1=Cc1ccccc1
CN(CCC(Oc1ccc(Cl)cc1)c1ccccc1)Cc1ccccc1
CN(C)Cc1ccccc1-c1ccc(N2CCc3cnn(-c4ccc5c(N)ncnc5c4)c3C2=O)c(F)c1
CCN1CCN(CC(=O)Nc2cc3oc4ccccc4c3cc2OC)CC1
CC(CNC(=O)Cc1ccc(S(C)(=O)=O)cc1)c1ccccc1
[N+]c1cc(COc2ccc(F)cc2)c2nc(C3CC3)cc(C(F)(F)F)c2c1
Cc1ccc(C)c(NCCC(=O)c2ccc(F)cc2)c1
O=c1c(Nc2ccc(I)cn2)c(N2CCN(c3ccnc4cc(Cl)ccc34)CC2)cnn1-c1ccc(F)cc1
COc1ccccc1CN1CCC2(CC(=O)N(c3ccc4c(c3)OCCO4)C2)C1
CC1C(S(=O)(=O)N2CCN(c3cccc(F)c3)CC2)c2cc(C#N)ccc2OC1(C)O
CCCCCN(C)c1c(C)nc(CCCc2c(C)c(=O)[nH]c(=O)n2C)nc1OCC
COc1cc(OC)c(OC)c(-c2c(OC)cc(O)c3c2Oc2cc(O)ccc2C3OC(C)=O)c1
CC(=O)c1ccccc1NC(=O)c1ccc(N2CCCC2)cc1[N+](=O)[O-]
CN1CCCC(C(=O)NC(C(=O)NC(Cc2ccccc2)C(O)C(NC(=O)C(Cc2c[nH]cn2)NC(=O)OC(C)(C)C)C(C)(C)C)c2ccccc2)C1
Cn1c(=O)c(-c2ccccc2)cc2c3c4c(sc3c(N)nc21)CCCC4
COP(=O)(N=C1CSc2ccc(Cl)cc21)Oc1ccccc1
CCCOc1cc(-c2nc(-c3cccc(OCc4ccon4)c3)no2)cc(CCC)c1OC
Cc1cnc(N2CC(OCC3CC(F)C(c4ccccc4)N3)C(C)N(C)CC2C)nc1
CC(C)N1C(=O)C(=Cc2ccc(-c3cccc(C(=O)O)c3)o2)SC1=Nc1ccccc1Cl
Clc1ccc(C(c2ccc(CN3CCc4ccccc4C3)cc2)N2CCN(C3CC3)CC2)cc1Cl
COc1ccc(CNC(=O)c2ccc(CNS(C)(=O)=O)cc2)cc1
COc1cc(C(=O)Nc2ccc(OCc3ccc(=O)[nH]n3)c(Cl)c2)ccc1OCCCN1CCOCC1
NN=c1[nH]c2ccccc2s1
C=C1C(=O)C2=C(C(=O)OCCCCC)CC3C(C)C(C)CC3(C(=O)OC)C2(C)C=C1CO
CC1(C)C(=O)Nc2ccccc2N1C(=O)CCl
CCCCc1nc(SCC=Cc2cccnc2)c(C(=O)O)n1Cc1ccc(-c2ccccc2C2=NS(=O)(=O)N=C2)cc1
O=C(O)CCN1c2ccccc2Nc2ccccc21
COc1ccnc(-c2ccc3c(Nc4ccc(OC(C)C)cc4)nccc3c2)c1
CSC(=O)c1ccc(-c2cc(Oc3ccncc3)ccc2C#N)c2c1C(=O)C(F)C2
CC(C)N1CCC2(CC1)CN(S(=O)(=O)Cc1ccc(C3=NCCN3)cc1)C(=O)O2
CC(=O)N1CC2CCCN(C(=O)OCC(=O)Nc3ccc(Cl)c(C(F)(F)F)c3)C2C1
COc1ccc(CN(C)C(=NS(C)(=O)=O)c2cccc(C)c2)cc1
Cc1nc2c(c(C(=O)Nc3ccc4ccccc4c3O)c1C)CC(C)(c1ccco1)O2
CC1=NCC(C)N(c2cccc([N+](=O)[O-])c2)c2ccc(Cl)cc21
COc1ccc(CCNC(=O)c2ccc(NC(=O)c3ccco3)cc2)cc1OC
O=C(c1ccon1)N1CCCC(n2cccn2)C1
COC(=O)C1=C(C)NC(=O)NC1c1c[nH]c2ccccc12
CNC(=O)CCNC(=O)CCCc1nnc2n(-c3ccccc3)c(=O)c3c4c(sc3n12)CCCC4
CCOc1ccccc1N1CCN(C(=O)c2cccc(C(C)=O)c2)CC1
COC(=O)c1ccc(C(=O)Oc2ccc(C=CC3=C(C)CC(C)(C)CC3=O)cc2[N+](=O)[O-])c(O)c1
COc1ccccc1C(Cc1ccncc1)c1ccc(CN)c(Cl)c1
COc1ccc(C(=O)NC(=S)Nc2ccc(N3CCOCC3)c(NC(=O)c3ccccc3)c2)cc1
CC(=O)N(Cc1ccc(NC(=N)N)cc1)c1ccc(-c2cccc3c2ccn3C2CCNCC2)c2ccccc12
COc1ccccc1N1CCN(CCNC2=CC(=O)CC(C)(C)C2)CC1
Cc1nc2nc(C(C)C)cc(NC(C)c3cccs3)n2n1
O=C(Nc1ccc(C(F)(F)F)cc1)N1c2ccccc2CCc2cc(CCN3CCCCC3)ccc21
CCCCOc1ccc(-c2nc(N)nc(-c3c(Cl)cccc3Cl)n2)cc1OC
CC(C)(C)n1nc2c(c1OC(=O)CC(=O)Nc1ccc(C3CCN(S(C)(=O)=O)CC3)cc1)COC2
COc1ccc(OC)c(CCC(=O)Nc2nnn(-c3nonc3N)c2N(C)N=Cc2ccccc2OC)c1
O=C1NC(=O)C(=Cc2ccc(OC(=O)C34CCC(CC3)C4)cc2)C(=O)N1
COC(=O)c1ccccc1S(=O)(=O)N1CCN(C(=O)c2ccc(C)cc2)CC1
O=[N+]([O-])c1cc(Cl)cc([N+](=O)[O-])c1N1CCCCCC1
COc1cc2c(cc1OC)CN(C(=O)c1ccc(C(C)(C)N3CCCC3)nc1)CC2
O=c1cc2c(nn1Cc1ccc(S(=O)(=O)N3CCCCC3)cc1)CCC2
O=C1OC(c2ccccc2O)=NC1=Cc1cc2c(ccc3ccccc32)oc1=O
O=C(CSc1ccc2nnc(-c3ccccc3)n2n1)c1cccc([N+](=O)[O-])c1
COc1cccc(CNC(=O)c2cccc(S(=O)(=O)N3CCN(c4ccccc4)CC3)c2)c1OC
CC(=O)N1CCN(S(=O)(=O)c2cccs2)CC1
CC(C)n1nc(-c2cnc3nnn(Cc4ccc5ncccc5c4)c3n2)cc1C(=O)NCc1cccs1
Cc1cc(C)n2nc(C(=O)NN=Cc3ccc(N4C(=O)c5ccccc5C4=O)cc3)nc2n1
O=C(COc1ccc(C(=O)NCCCN2CCOCC2)cc1)Nc1ccc2c(c1)n1nc(-c3cccnc3)cc1n[n+]2[O-]
O=S(=O)(Nc1ncns1)c1cc(Cl)c(F)cc1Oc1cccc(C(F)(F)F)c1
CCCCOc1ccccc1Cc1ccc(-c2ccccc2-c2cccc3c2nc(C(C)=CC(=O)O)n3OC)cc1
O=C1CC(C(=O)O)N=C(c2ccc3c(c2)OCO3)N1
CNC(=O)c1ncc2c(cc(N3CCN(C(=O)OC(C)(C)C)CC3)c(=O)n2C)c1Cc1ccncc1
O=C(Nc1cccc(C(F)(F)F)c1)C1CCCN1C(=O)CCSCc1ccccc1
Cc1ccc(S(=O)(=O)c2ccc3c(c2)c(CC(=O)O)c(C)n3C(=O)c2ccc(CC(C)C)cc2)cc1
O=C(Nc1cc(Cl)ccc1S(=O)(=O)Nc1cccs1)c1ccc(F)cc1
N#Cc1cccc(S(=O)(=O)N2CC3(CC(c4ccc(NC(=O)C5CNC(=O)C5)cc4)=NO3)CC2C(=O)NO)c1
N#Cc1ccc(CCOCCC2CCC(CNC(=O)C(=O)NCCN3CCN(C(=O)Nc4ccccc4)CC3)CC2)cc1
Cc1n[nH]c(C2=CCCN(C)C2)n1
CNc1ccc(CN(CC2CCCN2c2ccnc(-n3ccnc3)n2)S(=O)(=O)c2ccccc2)c(OC)c1
CCCC(C(=O)O)C(Nc1cc(C#N)ccc1-c1cc2ccccc2s1)C(C)CCNC(=O)S
CS(=O)(=O)N1CCC2(CCOC2)C(c2ccc3[nH]cc(Cl)c3c2)C1
CC1=C2C(O)C(C)C(C)CC(=O)C=CCC3(C)OC3CC1OC21CC(=O)OC(C2CC(O)C(O)C(O)O2)C1C
COc1cc(C2c3cc4c(cc3N=C3COCC32)OCCO4)cc(OC)c1OC
C=CCC(N)C(=O)N1CCCC1C(=O)NCCCCCCNC(=O)CCC(=O)N1CCCC1C(=O)NCC(=O)NC(COC1CCCCC1)C(=O)NC(C)C(=O)NC(CCC(=O)O)C(=O)NC(C)C(N)=O
COc1cc(OC2CCCC2)ccc1-c1nc(C2CCC2)c2c(N)nccn12
O=C(NCCCN1CCN(c2ccc(F)cc2)CC1)c1ccc(Br)o1
Clc1ccc(C2N=C(c3cccs3)c3ccccc3N2)cc1
COc1cc(Cn2ccnc2N2CC(C3CCCN3C(=O)C3CCOCC3)C2)c(C)cc1C
O=C(Nc1ccc(F)cc1)Nc1cccc(C(F)(F)F)c1
Oc1c(-c2ccccc2)cc(C(c2ccccc2)(c2ccccc2)c2ccccc2)nc1N1CCCCC1
O=C(CN1CCOCC1)Nc1ccccc1OCc1cc(=O)n2ccsc2n1
O=C(CC1C(=O)Nc2ccccc2N1S(=O)(=O)c1ccc(Cl)cc1)Nc1ncccn1
CC1C(c2ccc3cc(F)c4ccc(F)cc4c3c2)CC2CCC1N2COCc1cc(CN(C)C)cc(C(F)(F)F)c1
CC(NCc1c(-c2cccc3ccccc23)ncc2ccccc12)c1cccnc1
COc1cc(O)c([N+](=O)[O-])c(C=CC(=O)c2ccc(Cl)o2)c1
COC(=O)C1=C(C)NC(C)=C(C(=O)OC)C1c1cccc(O)c1
CC(NC(=O)c1cccc(Cl)c1)c1ccccc1
CC(C)N1CCC(N2CCN(CCc3ccc(NC(=O)c4cc5cc(N(C)C)ccc5o4)cc3)CC2C)CC1
Cc1ccc(N2CCN(CC(Cc3ccccc3)N3C(=O)CCCCC3=O)CC2)cc1
COC(c1ccc(Nc2nccc(Nc3cccc(C#N)c3)n2)cc1)C(C)N(O)Cc1ccccc1
COC(=O)c1nc(-c2c(-c3cccc(Cl)c3)noc2C)oc1C
CCc1ccc(-c2ccc(C(=O)N3CCN(C(C)C)CC3)c3occc23)cc1CC
COc1ccc(-c2oc3c(OC)c(OC)cc(O)c3c(=O)c2OC)cc1
CCNC(=O)Cc1nnc2ccc(SCC(=O)Nc3cc(OC)ccc3OC)nn12
CC1(C)CC(Cc2cnc(NCCc3ccc(Cl)cc3Cl)nc2N[N+](=O)[O-])CC(C)(C)N1[O]
CC(=O)OC1CC2(C)C(CCC3(C)C4C=C(C=O)OC(C)OC4CCC32)C2(C)C=CC(=O)C=C12
Cc1cc(C)nc(N2CCN(c3ccc([N+](=O)[O-])cc3)CC2)n1
Cc1ccc(N2CCN(CCN3CCCCC3)CC2)cc1Cl
CC1=C(C(=O)Nc2ccccc2)CC(C(=O)Nc2ccccc2[N+](=O)[O-])=C(C)N1
COC(=O)CNC(=O)c1cc(C)cc2c1Oc1ccccc1S2
CN(C)c1ccc(C(=O)NC(=S)N2N=C(c3cccs3)CC2c2ccc3c(c2)OCO3)cc1
CCOC(=O)c1ccc2c(c1)c(=O)c(S(=O)(=O)N1CCCCC1)cn2Cc1cc(Cl)ccc1Cl
CC1CC(C)CN(c2nc(-c3ccc(Cl)s3)cs2)C1
CS(=O)(=O)c1ccc(-c2cc(Cl)nc(NC(=O)c3cccs3)n2)cc1
O=C(CSC(=S)N1CCCC1)N1CCN(c2cc(Cl)ccc2Cl)CC1
CCOc1ccc(C#Cc2ccc(CC(C)NC(=O)C3CC3)cc2)cc1
Cc1cc(C(=O)NC2CC2)c(-c2ccc(N)cc2)o1
CN1C(=O)N(Cc2ccccc2Cl)C2(c3ccccc3)ON=C(C(=O)Oc3ccc(O)cc3)C12
Cn1nnnc1Sc1cc2ccccc2oc1=O
O=C1C(c2cc(Cl)ccc2[N+](=O)[O-])=C(N2CCCCCC2)C(=O)N1Cl
Cc1ccc(S(=O)(=O)N2CCN(C(=O)COC(=O)Cc3ccccc3F)CC2)cc1
CC1C(=O)Nc2ccccc2N1C(=O)COc1ccc(S(=O)(=O)N(C)C)cc1
O=C(O)CCCCOc1ccc(C(=O)CCc2ccccc2)cc1
COc1ccc(C2C(=O)NC(=O)N(NC(=O)Cc3ccco3)C2=O)cc1
CCCCCCN(C)Cc1ccccc1
CC(=O)N(C(C)=O)C(C)c1ccc(C(F)(F)F)cc1
Cc1nc(-c2ccc(C(=O)N(C)C)cc2)c(CSC2CCCC2=O)s1
CC(=NOc1cccnc1)c1ccc(C(F)(F)F)cc1
COc1cc(F)ccc1C1CCCN1CCOc1ccc2cccc(NS(C)(=O)=O)c2c1
COc1ccc(NCc2cc3ccc(OC)cc3nc2SCCc2ccccc2)cc1
O=C(O)C(Cc1ccc2ccccc2c1)N(Cc1ccc2ccc(Cl)cc2c1)S(=O)(=O)c1ccc(Cl)cc1
CC1=C(C(C)O)N2C(=O)C(C(=O)O)C2C1SCCI
CN(O)S(=O)(=O)OC1CCCCC1
CCOc1ccc(S(=O)(=O)Nc2ccccc2C(=O)OC)cc1
CC(=O)N(C(C)C)C1CCC(CCC2CCN(OC(=O)Nc3cccc(F)c3)CC2)CC1
Cc1cc(C)c(C=CC(C)(OCCCCN)C2=CCC(C)OC23C=CC2(CCCC2)OO3)c(O)c1
CCCc1cc(OC)cc(Oc2ccc(-c3cc(NS(=O)(=O)CC4(C)CCOCC4)nc4ccccc34)cc2)c1
O=C1C2Cc3ccccc3CC2C(=O)C12CCc1ccccc12
C=C(C)CCCCOc1ccc(CCC(=O)O)cc1
CCOC(=O)c1c(N)sc(N=CN(C)C)c1C
COc1cccc(CC(C)=NNC(N)=S)c1OC
CCCCCCCNC(=O)C(Cc1ccc(O)cc1)NC(=O)COCc1cccc(C(F)(F)F)c1
O=C(O)c1ccc(CCNc2ccnc(NC3CCCCC3)n2)nc1
Cc1cc(NC(=O)COC(=O)c2c(C)nc3scc(C)c3c2-n2cccc2)ccc1Cl
CC(=O)N(CNC(=O)c1ccccc1Cl)COc1ccc(C)c([N+](=O)[O-])c1
CC(C)C(=O)N(Cc1cccc(C(F)(F)F)c1)S(=O)(=O)N1CCCC(c2cc3ccccc3o2)C1
N=C(Nc1ccc(F)cc1)N(Cc1ccc(O)cc1)Cc1cc(F)cc2cccnc12
CC(C)CN1C(=O)C(Cc2ccccc2)NS1(=O)=O
O=C(C=Cc1ccc(Cl)cc1)c1cc2ccccc2o1
CC(C)CCC1Nc2ccc(-n3cnc4c(NCCO)ncnc43)cc2C2OCCC12
COc1c(O)cccc1-n1cnc2c(N3CCOCC3)nc(-c3ccc(S(C)(=O)=O)cc3)cc21
O=C(CNCc1cccs1)Nc1ccc(-n2cccc2)cc1
c1ccc(Cc2cc(NN3CCOCC3)nc(N3CCCCC3)n2)cc1
CCC(=O)N1CCc2cc(Nc3ncc(C(F)(F)F)c(NC4CC(C(=O)N(C)C)C(CO)O4)n3)ccc21
O=C(c1ccccc1)N1CCC2(CC1)CN(c1ccc(F)cc1)C2
Cc1cc(F)ccc1OC1=C(Cl)C(=O)c2cnc(Nc3ccc(N4CCN(C(C)C(C)O)CC4)cc3)nc2C1=O
C[n+]1c2ccccc2c(NCCCCCCNCc2ccc3ccccc3c2)c2ccc(O)cc21
Cc1cc(C)c2c(Nc3ccc(Cl)cc3)c(C(=O)OCCCCN(C)CCCCc3ccccc3)sc2n1
COc1ccc(CNC(=S)Nc2cccc3c2CCCC3)cc1
CC1CCC23COC(O)C(Cc4ccc(O)cc42)C13
CC(CCN(C)C)c1ccc(CC(=O)Nc2c(-c3ccc(N(C)C)cc3)n[nH]c2-c2ccc(O)cc2)cc1
CCC1C=C(CC(C)=O)OC(C(=O)Nc2nc(C)cs2)C1O
COC(=O)C1CC2CCC(C1Oc1ccc(C=CC(=O)c3ccccc3)cc1)N2C
Cc1c(Br)c(C)c(S(=O)(=O)N2CCN(c3ncccn3)CC2)c(C)c1Br
Cc1ccc(C(=O)NC(=S)Nc2ccc(C)cc2C)cc1
COc1cccc(Nc2nncn2-c2cccc(OC)c2)c1
O=C(NCCN1CCCCC1)c1ccc(-c2ccc(OC3CCN(C4CCCCC4O)CC3)cc2)cc1
COc1cccc(C(=O)OCN(Cc2ccc(OC(C)C)cc2)C(=O)Cc2cc3ccccc3[nH]c2=O)c1OC
COc1ccc(-c2c(OC)oc3ccc(C(=O)N4CCCC4)cc23)cc1
COc1cc(-n2cnc(C)c2)ccc1-c1nccnc1N1CC(c2ccc3ccccc3n2)C1
CCCCCc1ccc2c(=O)[nH]n(C#N)c2c1
CC1(C)C2CCC1(CS(=O)(=O)N1CCN(C(=O)OCC3CCCCN3S(=O)(=O)c3ccccc3C(F)(F)F)CC1)C(=O)C2
CC(C)CN(Cc1cc2cc3c(cc2[nH]c1=O)OCO3)S(=O)(=O)c1ccc(Cl)cc1
Nc1cccc(C=CC(=O)Nc2cccc(S(=O)(=O)N3CCOCC3)c2)c1
COc1cc2c(cc1OC)C(c1ccccc1)CC(=O)N2
O=[N+]([O-])c1ccc(C(O)c2ccccc2)cc1
Cc1cccc(Cn2nc(C(=O)Nc3ccc(Cl)cc3)c(Cn3c(C)nc4ccccc43)c2-c2ccc(Cl)cc2)c1
Cn1c(=O)c(-c2cccc(C3CC3)c2)nc2cncnc21
O=C1CC(c2ccccc2)Oc2c1ccc1ccccc21
CS(=O)(=O)c1ccc(C(=O)Cc2cc(C(F)(F)F)nc(Sc3ccco3)n2)cc1Cl
CCC(c1ccccc1O)N1CCCN(C)CC1
CC(C)NC(=O)NCC(CC(O)Cc1ccccc1)c1ccc2c(c1)OCCCCCOc1nc(F)cnc1CN(C)S2(=O)=O
COc1ccc(Nc2c(S(=O)(=O)Nc3ccccn3)cc([N+](=O)[O-])c3cccnc23)cc1S(=O)(=O)NCC1CCCO1
Cc1cnc(NCc2c(F)ccnc2OCC(F)(F)F)c(=O)n1CC(=O)NCC1(F)CC1
COP(=O)(OC)C(OC(=O)COc1ccccc1)c1c[nH]c2ccccc12
CC(C)CNCc1cc(OC2CCCC2)ccc1C(=O)Nc1cc(F)ccc1COc1ccncc1
C=C(CCCOc1ccc(CCCCOc2cccc(Cc3ccc(F)cc3)c2)cc1)c1ccccc1
CCN(C(=O)SC1(C(=O)OCc2ccccc2)CCCCC1)c1ccccc1Cl
O=Cc1cccc(Nc2nc(Nc3ccc(N4CCN(CCO)CC4)cc3)nc(N3CCC(N4CCCCC4)CC3)n2)c1
CCc1c(NS(=O)(=O)c2ccc([N+](=O)[O-])cc2)ncnc1Oc1csc(N)n1
CCOC(=O)c1ccc(Nc2cc(N3CCOCC3)c3c(cc(-c4ccc(N(C)C)cc4)c4c[nH]cc43)n2)cc1
N=C(N)NCCCC(=O)NC(CCCN)C(=O)NC(CCCNC(N)=N[N+](=O)[O-])C(=O)NC(CCCCN)C(=O)NC(CCCCN)C(=O)NC(CCCCN)C(=O)NC(CCCCN)C(N)=O
COc1cc(C=CC(=O)Oc2cccc(CC(=O)O)c2)cc(OC)c1OC
CN(CCCN1CCCCC1)c1nc2c(S(=O)(=O)NC(Cc3ccc(OCC(=O)O)cc3)C(=O)N3CCC(CCF)CC3)cccc2[nH]1
CC(=O)Oc1cn2c(n1)c(=O)[nH]c1c2c(=O)[nH]c(=O)n1CCCl
Cc1ccc(C(=O)NC2NC(c3ccc4c(c3)OCO4)CS2)c(S(=O)(=O)N2CCOCC2)c1
COc1ccc(CCn2ccc3cc(NC(=O)c4ccc(-c5ccccc5)cc4)ccc32)cc1OC
CN1CCN(C(Sc2ccccc2)(c2ccccc2)c2cccc3ccccc23)CC1
Cc1cc(N)c2cc(C(=O)Nc3cncc(C(=O)c4cn(C(C)C)c5cnccc45)c3)ccc2n1
O=C(CN1C(=O)NC2(CCCCC2)C1=O)Nc1ccc([N+](=O)[O-])cc1
O=C(CCCCCCc1ccc2c(n1)NCCC2)NO
Cc1cc(C)c(C(=O)O)cc1NC(=O)c1ccccc1NS(=O)(=O)Cc1ccccc1
Cc1ccc(N2Cc3c(n(-c4ccco4)c4cc(COC(=O)c5ccccc5C)nn4c3=O)C2=O)cc1
CC(=O)c1[nH]c(C)c(-c2ccc3c(c2)C(=CCCCN2CCN(C)CC2)C(=O)N3)c1C
C=CCOc1ccc(NC(=O)c2cccn(Cc3ccc(F)cc3)c2=O)cc1OC
CC1(C)CC(N)c2ccc(-n3cc(CO)nn3)cc2O1
COc1ccc(CNC(=O)CC2C(=O)N3c4ccc(Br)cc4Cc4cccc2c43)cc1
Clc1cccc(Cl)c1COc1ccc2ccccc2n1
CCSC(=N)NC1C(OC(C)=O)C=C(O)C(C=O)C1O
CN1CCN(C(CN2CCOCC2)c2ccccc2)CC1
CN(C)CCCn1nc(N(C)C)ccc1=O
Cc1ccc(C(=O)NCC2(O)CCN(CCC3(c4ccc(Cl)c(Cl)c4)CN(C(=O)Nc4cccc(C#N)c4)C(=O)O3)CC2)cc1
CC(C)CC(NC(=O)C(=O)N1CCCC1C)C(O)CS(=O)(=O)N(CC(C)C)c1ccc(F)cc1
CC1(C)Cc2cc(NC(=O)Nc3ccccc3)ccc2O1
O=C(NCCC(=O)N1CCCN(c2ccccc2)CC1)c1ccc(-c2ccccc2)cc1
CC(=O)c1ccc(NC=C2C(=O)Nc3ccccc32)cc1
CC1c2cc(NC(=O)N=S(N)(=O)C(C)(C)C)ccc2OC(C)(O)C1C(=S)N=Nc1cccc(Br)c1
CC(=O)C1C(c2ccccc2O)NC(c2ccccn2)C(C#N)(C#N)C1c1ccco1
CCC(=O)NCC(=O)OC(CCC(CCN)C(=O)Nc1c(Cl)sc2ccccc12)C(=O)Nc1ccccc1
COC(=O)Cc1cnc2c(c1)C1CCCC3CCC(=O)C(O2)C31
CCC1(C)C(=O)CCC2(C)C3=CCC4(C)CC(C)CC4C3=CCC12
CC(C(N)=O)C(=O)NCCC(C(=O)c1nc2ccccc2s1)S(N)(=O)=O
O=C(Cc1cccc2ccccc12)N1CCN(C(=O)c2cccnc2)CC1
CCCCCCCCn1c(=O)c2c(cc3ccccn32)n(CCCC)c1=O
CCCCCCCCC1C=CC(=O)C1COCCOC(=O)CC(=O)O
CC(=O)OC12CCC3C(CCC4CC(C)(C5=CC(=O)OC5)CCC43C)C1CCC2=O
COc1ccccc1CC1C(=O)NCCN1CC(=O)NC1CCCC1
CCCC(CCC)C(=O)Nc1ccccc1C(=O)N1CCN(c2ccc([N+](=O)[O-])cc2)CC1
O=C(Nc1nc2ccccc2s1)c1ccncc1
CCOC(=O)c1c(NC(=O)COC(=O)c2nc3ncccn3n2)sc(C)c1C
O=C(CC(c1ccccc1)c1ccccc1)Nc1nc2ccccc2s1
Cc1ccc(C)c(C(=O)Cc2nnc(Sc3cccc(Br)c3)n2CC2CCCO2)c1
CC(C)C(C)NC(=O)c1cc(-c2ccc(Cl)cc2)[nH]n1
CCCn1cnc(S(=O)(=O)NCCCNc2ccnc3cc(Cl)ccc23)c1
COC1=C(Br)C(=O)C(Br)=C(Br)C1=O
COc1ccc(-c2ccc3c(c2)C(=O)CC(C)O3)cc1OC
COc1ccc(CC(=O)Nc2ccc(N3CCN(C(=O)c4ccco4)CC3)cc2Cl)cc1
COc1cncnc1-c1cncnc1OC1C2CC3CC1CC(C2)N3C=O
O=C(Cc1ccc(-c2ncccn2)cc1)N1CCCC(C(F)(F)F)C1
CCCCNC(=O)NC(=O)COC(=O)CCC1CCCC1
CCN1Cc2ccccc2CC1CNC(=O)c1sc2c(c1C#N)CCCCC2
CC(C)c1ccc(-c2nn(-c3ccccc3)c(=N)n2N=Cc2cc(-c3cccs3)ccc2-c2cccs2)cc1
CCN=C1C(=O)Nc2ccc(Br)cc21
CC(C)NC(=O)CC1CCC2(CC1)CN(Cc1ccncc1)C(=O)O2
N#Cc1c(-c2ccc(Sc3ccc(Cl)cc3)c(F)c2)[nH]c(N)c1C#CC(=O)O
Cc1cc(Sc2nnnn2CC(=O)NC2CC2)cs1
CC1CC(NC(=O)Nc2ccc(C(F)(F)F)cc2)C(=O)N1c1ccc(NS(=O)(=O)C(F)(F)F)cc1
CNN1CCCC(c2cc3c(=O)c(C(=O)O)cn(Cc4ccc(F)c(F)c4F)c3c(OC)c2F)C1
CC(C)N1CCc2nc(CC3CCC(N(CC4CCCO4)C(=O)CCO)CC3)ncc2C1
CC(=O)c1ccc(OCC(O)CN(C)c2nc3cc4c(cc3s2)OCO4)cc1
CN1CCC(N2C3CCC2CC(CCN(C(=O)Nc2ccc(C(c4ccccc4)n4cnc5ccccc54)cc2)c2ccc(F)cc2)C3)CC1
N=C(N)NCCCC1NC(=O)C(Cc2ccc3c(c2)COP(=O)(O)O3)NC(=O)CCCCNC(=O)CC(C(N)=O)NC(=O)C(Cc2ccc3ccccc3c2)NC1=O
CC(NC(=O)C(CC(=O)N1CCOCC1)Cc1ccc(Cl)cc1)C(=O)N1CCC(C(=O)NS(=O)(=O)c2cccc(Cl)c2)CC1
Cc1cc(Cl)ccc1OC(CCn1cncn1)c1ccc(Cl)c(Cl)c1
Cc1cc(C)n(-c2cc3ncccn3n2)n1
NC(=O)c1cccc(C2=NCC3CCN(C(=O)c4cccc(C(F)(F)F)c4)CC3C2)c1
COc1ncnc(C)c1OC12CC1C=CCCCCCCS(=O)(=O)N1CC(C(=O)NS(=O)(=O)C3CC3)CC1C(=O)N2
CN1CC=C(c2ccc(N=Cc3cccc([N+](=O)[O-])c3)cc2)CC1
CCC(Nc1ncnc2c(C(N)=O)cccc12)c1cccc(NC(=O)c2ccc(F)c(C(F)(F)F)c2)c1F
Cc1cc(C)c(C(=O)Nc2nnc(C3COc4ccccc4O3)s2)o1
Cc1c(-c2ccc(O)cc2Cl)cc(C(=O)CC(=O)Oc2ccc(Cl)s2)n1C
COc1c(C)cc(C)cc1NC(=O)Nc1ccc(CN2CCC(C#N)(CCCc3c[nH]cn3)CC2)cc1
Cc1nc2c(s1)C(c1cccc([N+](=O)[O-])c1)CC(=O)N2
COCC(=O)NCCN1C(=O)c2ccccc2NC1c1ccc(OC)c(OC)c1
CC(=O)OC1C(c2ccc(C(F)(F)F)cc2)CC2CCC1N2S(=O)(=O)C1(C)OC1C
NCC1OC(OC2C(N)CC(N)C(OCCCNCc3cccc(Cl)c3)C2O)C(N)C(O)C1O
CCOC(=O)c1c(C(=O)NCC(=O)OCOC(=O)COc2ccccc2C)sc2c1CCCC2
Nc1nc(Cl)nc2c1ncn2C1OC(CSCCCCO)C(O)C1O
CC(C)c1cc2c(OCc3ccccc3)cccn2c1Cc1ccccc1
CCN(CC)CCC(=O)NC(c1cccs1)C(O)COC(=O)CC(C)C
CN(C)S(=O)(=O)CNC(=O)c1cc(COc2ccc[n+]([O-])c2)on1
F.O=c1[nH]c(=O)n(F)cc1C1OC(CO)CC1O
COc1ccc(-c2nnc(-c3ccc4occc4c3)o2)cc1
CCc1cnc(Cl)c2c(=O)n3c(nc12)N(N1CCOCC1)CCC3
CC(C)N(CCCCS(=O)(=O)C(=CO)NN)c1nc2ccccc2o1
OCn1cc(Cc2cccc(F)c2Cl)c2ccccc21
COc1ccc2c(=O)cc(-c3ccncc3)oc2c1
CC(C)N1CCC(C(=O)N2CCN(C3(CNCc4ccc5c(c4)OCO5)CCCCC3)CC2)(c2ccc(Cl)cc2)CC1
CC(=O)Oc1cccc(-c2cccc(NC(=O)Cc3cccc(NC(=O)NCc4ccccc4)c3)c2)c1
CCCN1CC2(CCNC2)c2c1cc(Cl)c(O)c2Cl
CN(C)C(=S)SC(C(=O)N1CCCCC1)c1cccc([N+](=O)[O-])c1
Cc1ccc(-c2nn(C)c(=O)c(N)c2CC(=O)Nc2ccc(Cl)cc2)cc1
Cc1ccnc(NC(=O)c2cccnc2)c1
COc1ccc(C2C(=O)N(CCCN3CCN(c4c(Cl)cccc4Cl)CC3)CC(=O)N2C2CCCCCC2)cc1
Cc1cccc(CNC(=O)Nc2ccc(OC(F)(F)F)cc2)c1
Cc1ccccc1C(=O)Nc1nnc(SCC(=O)c2cc(C)n(-c3ccc(C(N)=O)cc3C)c2C)s1
CNCc1ccc(OCc2ccccc2)cc1-c1ccc(C(F)(F)F)nc1
Cc1ccc(-c2ccc3ccccc3n2)nc1OC(=NO)N1CCCCC1
O=C(c1ccc2c(c1)OCCO2)N1CCc2c([nH]c3ccccc23)C1
CCOc1ccccc1N1CCN(c2nc(CCCN(C)C)co2)CC1
Cn1ccnc1CN1CC2COCC2(COCc2ccsc2)C1
Cc1ccc[n+](OCNCc2cccc(-c3cc(F)cc(F)c3)c2)c1
Brc1cccc(C2=NN(Cc3ccccc3)C(c3cccs3)C2)c1
CCc1cc(-c2cc(-c3nc4ccccc4s3)cnc2N)cc2[nH]c(C)nc12
CCC1NC(=O)C(CCNC(=NC#N)SC)NC(=O)C(CC(C)C)NC(=O)C(CCc2ccccc2)NC(=O)C2CCCCN2C1=O
COc1ccc(C2CC(c3ccco3)=NCCO2)cc1OC
CCc1nnc(SCc2cnc(NC(C)=O)s2)n1-c1cccs1
O=C1CNC(=O)CNC(=O)CNC(=O)c2ccc(cc2)NC(=O)CNC(=O)CNC(=O)CN1
COc1ccccc1-c1ccc(OC(=O)C2CCN(C(C)=O)CC2)cc1
CCOc1ccc2c(C)cc(OCCOc3nc4ccc(-c5ccccc5)cc4s3)nc2n1
CC1C(=O)N2C1SC(C)(C(=O)O)C2NCc1cccc([N+](=O)[O-])c1
COc1ccc(C2NC(=O)c3c(C)nc(NC(=O)C(C)C)nc3O2)c(OC)c1
O=[N+]([O-])c1ccc(CNc2nc3ccccc3o2)cc1
O=C(O)CN1C(=O)c2ccc(C(F)(F)F)cc2C1=O
Cc1ccc(CNC(=O)Nc2nc(-c3ccc(C)cc3)cs2)cc1
Cc1cc2nc(-c3ccccc3)oc(=O)n2n1
COc1ccc(N2C(=O)SC(=CCc3cc(NC(C)=O)no3)C2=O)c(OC)c1
CCN(CC)c1ccc2[nH]c(=O)c(C(c3nnnn3-c3ccc4c(c3)OCCO4)N3CCOCC3)cc2c1
O=C(Nc1ccccc1Cl)c1c(Br)cnn1CCc1ccc(F)cc1
COc1ccc(S(=O)(=O)N(C)C)c(C(=O)NCC(=O)OCc2ccc(F)c(F)c2)c1
CCC(CC(C)C)CN1CCN(c2ccccc2O)CC1
CC(=O)N1CCN(c2ccccc2Nc2ccccc2C(=O)Nc2ccc(Cl)cc2)CC1
COC(=O)CC1(c2ccc(OC3CCN(C(=N)N)CC3)cc2)CC(=O)N(Cc2ccc(Cl)cc2Cl)C(=O)c2ccccc21
CC(=O)Oc1cnc(Sc2nccn2OC(C)=O)c(Cl)c1
CN(C)C1CCC(c2ccc(NC(=O)c3ccc(-c4cccnc4)cc3)cc2)C1
CC(=O)c1cccc(NC(=O)C(=O)NCCCN2CCC(C(=O)c3ccc(F)cc3)CC2)c1
CCCCCCCCCCC(=O)C1=NCCc2cc(OC)c(OC)cc21
CC(O)(c1ccccc1)C1CC2CCC(C1)N2OC(=O)c1ccccc1C(=O)Nc1ccc(F)cc1
O=C(O)c1oc2c(CN3CCC(CNS(=O)(=O)c4cccc5ccccc45)CC3)cccc2c1-c1ccccc1
Cc1ccccc1CSc1nnc(-c2ccc(S(=O)(=O)N3CCOCC3)cc2)o1
COc1cnc2c(OC(=O)c3ccccc3)c(OC)c(CN3CCCCC3)cc2c1
OCC1OC2OC3C(CO)OC(OC4C(CO)OC(OC5C(CO)OC(OC6C(CO)OC(OC7CCC(OC7)OC1C(O)C2O)C(O)C6O)C(O)C5O)C(O)C4O)C(O)C3O
Cc1nc2ccccc2n1CCCCNC(=O)C1CCC(=O)N(C2CC2)C1
COc1ccccc1C(=O)CC(=O)Oc1ccc(N)cc1
O=C(C(=NNc1ccc2ccccc2n1)[N+](=O)[O-])c1ccccc1
N=C(N)NCCCC(NC(=O)C1CC2CCCCC2N1C(=O)c1cnccn1)C(=O)c1nccs1
CCN=C1N(CC)CC2C(O)C(CO)N12
CCN1C(=O)C(=Cc2ccc(Oc3ccccc3)cc2)SC1=S
O=C1CC2OC(OC3OC(CO)C(O)C(O)C3O)C(O)C(O)C2O1
CN(C)S(=O)(=O)c1cccc(NC(=O)CN2C(=O)NC(C)(c3ccccc3)C2=O)c1
COc1cc(Br)cc(OC)c1OC(c1c(O)cc(Br)cc1OC)c1c(C)cc2c(c1OC)C=CC(C)(C)O2
CC(NC(=O)c1ccccc1N=C(NC#N)NCCCN(C)C)SC1CCCCC1
O=C(Nc1ccc(Cl)cc1)c1nn(C(=O)SCc2ccc(Cl)cc2)c(-c2cccc(Br)c2)c1-c1ccccc1
COc1ccc(OC(=O)N=c2[nH]nc(C)s2)cc1
CN(CCO)c1nc2c(cnn2C)c(=O)n1-c1ccccc1Cl
Cc1ccc(-c2nnc(Cc3cc(=O)n4nc(CN5CCN(c6cccc(C)c6)CC5)sc4n3)o2)cc1
CN(C)CCCNc1nc(N2CCCC2)nc(N2CCCC2)n1
Cc1ccc(-n2ncc3c(Nc4ccccc4)ncnc32)cc1
CCCCCCCCCCCCCCCC(=O)NC(CO)C(O)C(O)CC(O)C(C)C(=O)O
CSCCC(c1ccc(O)cc1)c1ccc(O)cc1
O=C(NCc1ccc2c(c1)OCO2)NCc1n[nH]c2ccccc12
Cc1cc(C)cc(Cc2cn(C(=O)Nc3cnccn3)c(N3CCCC(C)C3)n2)c1
COc1nc(N)nc2c1ncn2C1OC(COP(=O)(NC(C)C(=O)OCc2ccccc2)NC(C(=O)OCc2ccccc2)C(C)C)C2OC21
Cc1coc2cc(=O)cc(-c3ccccc3C#N)cc12
CCCCN(C)Cc1c[nH]c2ccccc12
COc1cc(OC)c(-c2csc(NN=C3CCCC3)n2)cc1OC
C=NN=Cc1ccc2ccc(=O)oc2c1
CC(C)n1ccnc1-c1ccc(C2CCN(S(=O)(=O)c3n[nH]cc3C(C)(C)C)CC2)nn1
COc1ccc(Sc2nnc(NC(=O)Cc3cc(=O)n4ccsc4n3)s2)cc1
O=C(CCn1c(=O)sc2ccsc2c1=O)N1CCN(c2ccc([N+](=O)[O-])cc2)CC1
CC1C2(OCc3ccccc3)CC3(C(C)C)CC1(C)C1C(CCC3C13CO3)O2
Cc1ccc(C)c(-n2c(CCCN3CCCC3=O)nc3c2CCCC3)c1
Cn1c(C(=O)N2CCN(S(C)(=O)=O)CC2)cc2ccccc21
C=C(C)C1CCC(C)C(NC(=O)c2c(-c3ccc(S(C)(=O)=O)cc3)cnn2S(C)(=O)=O)C1
CCCCC(NC(=O)C(CO)NC(=O)c1cccc(NC(=O)Nc2ccc(Cl)c(C)c2)c1)C(=O)NC(C)C(=O)O
Cc1ccccc1S(=O)(=O)NCN(Cc1ccc(C(=O)O)cc1)C(=O)c1ccc(CS(C)(=O)=O)cc1
COc1cncc(-c2ccnc(N3CCC(Oc4ccc(S(C)(=O)=O)cc4)C3)c2)c1
CCC(=O)Oc1c(C)[nH]c(C)c1C(=O)CC(=O)Oc1ccc(C(=O)c2ccccc2)o1
Cc1ccccc1CN1CCN(C(=O)Cc2ccc(NC(=O)C3CCCN(C(=O)C4CCCCC4)C3)cc2)CC1
c1ccc(C2CC(Nc3ccnc(-c4ccncc4)n3)CN2)cc1
COc1ccc(-c2cc(=O)nc(N3CCOCC3)[nH]2)cc1
O=CN1CCN(c2ncnc3c2oc2ccccc23)CC1
Oc1cccc(Cl)c1NC(F)(F)c1ccc(C(c2cc(F)c(F)cc2Cl)c2cccc3[nH]ccc23)cc1
Nc1cc(NCN2CCCN(C(=O)N3CCC(c4ccccc4)CC3)CC2)ccn1
COC(=O)Nc1nc2ccc(COc3cc4ccc(C(CCC(=O)N5CCCC5)N5CC(C)C5)cc4o3)cc2s1
COc1ccc(OCCCCCN2C(=O)C(NC(=O)c3ccc(Cl)cc3)C(=O)N(c3ccccc3)C2=O)cc1
O=C(O)c1cccc(N2CCN(C(=O)C3(O)Cc4cc(I)ccc4O3)CC2)c1
COc1ccc(C(=O)NCCN2C(=O)C(=Cc3ccc(OC)c(OC)c3)SC2=S)cc1
CCNc1nc(SC(C)NC(=O)c2ccc(Cl)c(Cl)c2Cl)ncc1C(=O)O
O=C(O)CC1CN(CC#Cc2ccc3c(c2)OCO3)CCN1c1ncccn1
COc1cc2oc(-c3ccc(C(F)(F)F)cc3)cc(=O)c2c(O)c1OC
COCCOC(=O)C12CC(CCC3=CCCCC3)C(=O)N(C)C1=CCC(C)(CC(=O)N1CCCCC1)C2
CN(C)CCn1c(SCC(=O)c2ccc(F)cc2)nc2ccccc2c1=O
Cc1cc2oc(=O)cc(CCO)c2cc1Cc1ccc(C(=O)O)s1
O=C1C(=Cc2ccc(OCc3ccccc3)cc2)CCCC1=Cc1ccc(OCc2ccccc2)cc1
CC(NC1COP(=O)(c2ccccc2)OC1)c1ccccc1
CCCCOC(OP(=O)(O)O)P(=O)(O)O
COc1ccc(-c2nc3cc(F)ccc3c(C(C)C)c2F)cc1
COc1cccc(-c2cccc(-n3ncc4c3-c3ccccc3CC4)c2)c1
Nc1ccc(NC2CC(=O)N(c3ccc(N4CC(n5ccnn5)C4)cc3)C2=O)c(Cl)c1
COc1ccc(Sc2ccc(C3CN(C(=O)OC(C)(C)C)CCC3C(=O)NO)cc2)cc1
CC(C)CC(NC(=O)OCc1ccccc1)C(=O)NC(C=CS(=O)(=O)Nc1ccccc1)CCC(=O)NCCN1CCOCC1
NC(=O)c1nc(C2CC3=CC(N)CN(C(=O)O)C3CC2Cc2ccccc2)cs1
CCCN(C(=O)c1ccc(S(=O)(=O)N2CCOCC2)cc1)C(C)c1nc(=O)c2ccccc2[nH]1
Cc1c(CN2CC(C)(C)OCC2C)c2cc(C#N)ccc2n1-c1ccc(C(=O)O)cc1
O=C(c1ccccc1)c1ccc(O)c(C(=O)N2CCOCC2)c1
Nc1ncnc2c1ccn2C1OC(F)C(O)C1CF
O=[N+]([O-])c1ccc(CSc2ccc(NC3=NCCN3)nn2)cc1
CC(C)C(NC(=O)C(C=CS(=O)(=O)c1ccccc1)CCc1ccccc1)C(=O)Nc1cccc2ccccc12
CCCCc1cc(-c2ccc(C(F)(F)F)cc2)nnc1NCc1ccc(-c2ccccc2-c2nn[nH]n2)cc1
COc1c(C)c2c(c(O)c1CC=C(C)CCC(N)C(=O)O)C(=O)OC2
Cc1ccc(C)c(C(=O)N2CCN(C3CCN(S(=O)(=O)c4cccc5nonc45)CC3)CC2)c1
CCOP(=O)(OCC)C(OC(=O)COP(=O)(CC(C)(C)C)OCC(=O)OCC(C)(C)C)c1ccccc1
O=C(c1ccc(Cl)cn1)N1CCC2CCCC2(COCc2ccc(F)cn2)C1
CCCCCCCC(=O)C=CNC=O
CC(=O)N(C)C(Cc1cccc(C(=N)N)c1)S(=O)(=O)Nc1cc(I)c2ccc(I)cc2c1
COC(=O)C1=C(C)N(c2ccc(OC)cc2OC)C(=S)NC1c1cccc(OC)c1OC
CC(C)(CC(=O)O)CC(=O)N1CCCC1C(=O)NCC(CO)Cc1ccccc1
O=C1C(=Cc2cccc([N+](=O)[O-])c2)C2CCCN1C2
Cc1ccc(NC(=O)CC2SC(Nc3ccc(Cl)cc3)=NC2=O)nc1
CS(=O)(=O)c1ccc(COCn2cc(C(F)(F)F)cn2)cc1[N+](=O)[O-]
COc1ccc(Br)cc1CN1Cc2[nH]nc(-c3cnc(N(C)C)nc3)c2C1
CC(c1cnc(S(=O)(=O)C2CCCCC2)[nH]1)c1cc(Cl)ccc1Cl
CC(C)(C)n1ccnc1SC1=NCCc2scc(-c3cccnc3)c21
COc1ccc2ccc(S(=O)(=O)NC(C(=O)O)C(=O)NC(C)(C)c3ccccc3)cc2c1
CC(=O)c1ccc(C(=O)NCC(=O)OCS(=O)(=O)N2CCC(c3ccnc4cc(Cl)ccc34)CC2)cc1
CCCCCn1cc(Br)c2ccc(C(=O)OCC3CCCO3)cc21
Cc1noc(C(=O)Nc2ccccc2O)n1
C=CC(C)C(=O)OCC1C2C(=CC3(C=CC(=C4CC(CC5C=CCCC5)C(C(=O)OC)O4)OO3)C1C1=CC1)CCN2CC(=O)OC
Cc1cc(OCC2CN(c3ccc(C(=O)c4nc5ccccc5[nH]4)cc3)C(=O)O2)cc(C)c1C
CCOC(=O)c1cc(COc2ccc(F)cc2)oc1C
Cc1cc(F)ccc1Cc1cc(C(=O)NCOc2ccccc2)no1
NC(CSC1(c2ccc(Cl)cc2)c2ccccc2-c2ccccc21)C(=O)O
COc1ccc(S(=O)(=O)NNC(=O)c2ccc(O)c(O)c2)cc1OC
O=C(CNC(=O)C1CC=CCC1)Nc1ncc(Cl)cc1Cl
CC(=O)c1c(-c2ccccc2)cn(C)c1C#N
CCC(=O)Nc1cccc2c(C(C)=O)c[nH]c12
CC1CN(Cc2ccc(Cl)c(Cl)c2)Cc2cc(CN)ccc21
COC(=O)C(Cc1ccccc1)NC(=O)C(CC(C)C)NC(=O)C(NC(=O)OC(C)(C)C)c1ccccc1
Clc1ccccc1CN1CC2CCC(C1)N2Cc1ccc2c(c1)OCO2
O=C(Nc1cccnc1)c1ccc2[nH]c(-c3ccccc3)nc2c1
CCOC(=O)C(=O)c1c(Nc2cccc(Cl)c2)cc2c(c1O)CCN(C(=O)c1ccccc1)CC2
COCCN(Cc1cc2cc(C)ccc2[nH]c1=O)C(=O)CN(C)CC1CCCO1
C#CC(CN1CCN(c2ccccc2C(=O)c2ccccc2)CC1)N1CCOCC1
c1ccc2c(c1)ccn2CC1CCCN1c1ncnc2[nH]ccc12
COc1ccc(C(C#N)n2ncnn2)cc1OC
CN1CCC(NS(=O)(=O)c2ccc(N)s2)C1
CCCCCCCCCCOP(=O)(OC)OC(CCCCCCCCC)Cn1cc(Cn2cnc3c(F)ncnc32)nn1
CCOC(=O)N1CCN(C(=O)c2cccc(S(=O)(=O)N(CC(C)C)c3ccccc3)c2)CC1
O=C(NCCc1ccccc1)c1ccc(-c2ccc([N+](=O)[O-])cc2)o1
CN(C)C(=O)CN1CCC(NC(=O)c2cc(Cl)c3[nH]nc(-c4ccnc(N)c4)c3c2)CC1
CS(=O)(=O)NC(=O)c1cc(Oc2ccc(Cl)cc2Cl)ccc1Cl
CN(C(=O)CN1N=C2c3ccccc3CCC2CC1=O)c1ccc(C(C)(C)C)cc1
CC1CCCC(C)N1C(=O)COC(=O)Cn1nnc2ccccc21
Cc1ccc(CCC(=O)Nc2ccc(Br)cn2)cc1
CNC(=O)C(O)N1CC(C)CC(C)C1
COC(=O)C12CCCC(C)C1C1=CCC3C(C)(CCC4(C)C(C)C(=O)CC34C)C1(C)CC2
COc1ccc(CCNC(=O)N2CCN(S(=O)(=O)N3CCCC(c4ccc(C)c(C)c4)C3)CC2)c(OC)c1
O=C(O)Cc1cc(=O)oc2cc(OCc3nc4cc(Cl)ccc4n3CCCCCOc3cc(Cl)cc(Cl)c3)ccc12
Oc1cc(C(F)(F)F)ccc1CN(Cc1ccccc1)CC1CCCO1
COCCN1CCN(C2(c3ccc(SC)cc3)SCC(C#N)CS2)CC1
c1cc(CN2CCCC2)cc(-c2nc3c(C4CCCCC4)c(OCCN4CCCCCC4)ccc3[nH]2)c1
Cc1snc(Cc2ccccc2)c1N
O=c1c(NOc2ccccc2)nc(CNc2nc3ccccc3[nH]2)c(Cl)n1Cc1ccccc1
CCCn1ncc(S(=O)(=O)N2CCC(Cc3ccccc3)CC2)cc1=O
NC(=O)c1cnn(-c2ncccn2)c1
CCC(C(=O)O)c1cccc(-c2cc(F)cc(F)c2)c1
CCCCC(CC)C(=O)NC(=O)c1ccccc1
CCOc1ccccc1NC(=O)c1ccc(NC(=O)CCC(=O)N2CCOCC2)cc1
O=C(Nc1nc2ccccc2[nH]1)Nc1ccccc1Cl
CC1CCC(CO)(c2cccnc2)CC1
CCC(C)C(NC(=O)C(Cc1ccc(NC(=N)N)cc1)NC(=O)OC(C)(C)C)C(=O)OC
COc1ccc(C(=O)COC(=O)C2CC2)cc1S(=O)(=O)N1CCSCC1
O=CN(O)CCC(CCC(=O)N1CCOCC1)C(=O)N1CCOCC1
CCC=NCCn1nc(-c2cc(Cl)ccc2Cl)c(-c2ccc(Cl)cc2)c1C(=O)N(CCCC)CCCCC
CCCCCC(=O)Oc1c(OC)cc(Cl)c2c(=O)n(C(C)C(=O)O)[nH]c12
O=C(c1cc(F)cc2c1OCO2)N1CCCC(c2ncccn2)C1
CC(C)CN(C(=O)CSc1nnc2ccccn12)C1CCS(=O)(=O)C1
Cc1ccccc1Cn1cnc2c(Nc3ccc(F)c(I)c3)ncnc21
NC(=O)c1cccc(-c2cc3cncnc3nc2-c2cnc(NC(=O)c3ccc(F)cc3)s2)c1
CCCCCCOC(=O)C=Cc1ccc(O)c(O)c1
O=C(NCc1ccccc1F)c1cn(Br)c2ccc(-c3ccc4c(c3)OCO4)cc12
CC(c1nc2cccnc2n1Cc1ccc(C#N)cc1)N(Cc1cccs1)C(=O)C1CCOCC1
CCC(=O)Nc1nc2c(s1)CCc1ccccc1-2
Cc1c(C(=O)Nc2ccc(S(=O)(=O)Nc3ncccn3)cc2)oc2ccc(-n3cncn3)cc12
CN(C(=O)CN1C(=O)OC(C)(C)C1=O)C1CCCCCC1
CCCC1CN(S(=O)(=O)S(=O)(=O)c2ccc(Oc3ccc(OC)cc3)cc2)CC1C(=O)NO
CC(C)(C)OC(=O)NCC(COS(C)(=O)=O)N1N=C2C(=Cc3ccccc3)CCCC2C1c1ccc(-n2ccnc2)cc1
O=C(CCCN1C(=O)c2ccccc2C1=O)N1CCC(Cc2ccccc2)CC1
Cc1ccc(-n2c(C)cc(C(=O)O)c2C)c2ccsc12
O=C(Cc1ccncc1)Nc1nnc(N2CC(c3cccc(Cl)c3)CC2=O)s1
CCc1ccc2nc(SSC)nc(Cl)c2c1
N#Cc1cc2c(Oc3ccccc3)cncc2[nH]1
CC(=O)Oc1ccc(C(NC(=O)c2cccc([N+](=O)[O-])c2)C(=O)OCc2ccco2)cc1
CCc1ccc(C(=O)NC2CCN(c3cnccn3)CC2)cc1
CC1CCC2(O)C(=CCC3C4CC=C(C(=O)OCCc5ccc(O)c(O)c5)C4(C)CCC32)C1
C=C(C)C1C(=O)c2c3c(cc4c5c(n1c24)C1(C)C(CCC2C(C)(C=CC=C(C)C(=O)N(C)C)C(O)CCC21C)C5)C1=CC(C)(C)OC(C)C1C3O
CCC(CC)OC1C(=O)C(C(N)=O)=CC2(CCCC2)C1c1ccccc1
O=c1c2c(c(O)cc(-c3ccccc3)c1-c1ccccc1[N+](=O)[O-])C=CC(O)O2
N=c1n(CC(=O)Nc2ccc3c(c2)OCCO3)c2ccccc2n1Cc1ccccc1F
COc1cc(-c2cnc3ccccc3n2)ccc1OCCOc1ccc(CC2SC(=O)NC2=O)cc1
OC1(c2ccc(-c3nc4cc(F)ccc4s3)cc2)CCN(Cc2ccc(Oc3ccc(Cl)cc3)cc2)CC1
CNc1nc(N)c2ncnc(N)c2n1
O=C(C(CC1CCCC1)n1cnc2ccc([N+](=O)[O-])cc2c1=O)N1CCOCC1
CC(=O)n1cc(C(C(=O)NCNC(=O)N(CC(C)(C)N)c2ccccc2)C(C)C)c2ccccc21
CC1c2c(n[nH]c2-c2ccc(-c3ccsc3)cc2)C(=O)N1c1ccccc1OCCO
O=C1c2ccccc2C2=Nc3c(ccc4ccccc34)C(N3CCNCC3)C12
COC(=O)N1C2CCC(C2)CC1c1ccccc1
CC(C)COc1ccc(C(CN2CCC(C(N)=O)CC2)c2ccccc2)cc1
Cc1ccc2ccc(Cc3nn(Cc4ccc(-c5ccc(OC(F)(F)F)cc5)cc4)c(=O)c4ccccc34)nc2c1
CC(C)Oc1ccc(C2C(Cc3nnn[nH]3)C(=O)N2c2ccccc2)cc1
CN(Cc1ccco1)C(=O)C(Cc1c[nH]c2ccccc12)C1CN(C(=O)Nc2cccc(F)c2)CCO1
COc1cc(NC(=O)c2cc(C)ccc2Nc2ncnc3cnc(N4CCN(Cc5cccs5)CC4)nc23)cc(OC)c1
O=C(NCc1cccc(C(F)(F)F)c1)c1cccc(-c2ccc3c(c2)CN(C(=O)CN2CCNCC2)C3)c1
COc1cc(OC)c(-n2cnc3cc(-c4ccc5onc(C)c5c4)sc3c2=O)c(OC)c1
Cc1nc2ccccc2c(=O)n1NC(=O)c1ccccc1Nc1ccc(Cl)cc1
CCCN(CCC)c1cc(Oc2ccccc2Cl)cc([N+](=O)[O-])c1S(=O)(=O)NC(C)=O
COc1ccc(C2c3[nH]c4ccccc4c3CCN2Cc2ccc(C)o2)cc1
COc1ccc(-c2onc(C3CCN(C(=O)N4Cc5ccccc5C4)CC3)c2C)cc1
CC(NC(=O)C(=O)O)C(=O)NCc1ccc(Oc2ccccc2)cc1
COc1ccc2c3c4c(c5c(ccn5C)c3n(C)c2c1)C(=O)NC4
c1ccc(CN2CCC3(CCN(C(c4ccccc4)c4ccccc4)CC3)C2)cc1
CN(C)CCn1c(=O)n(C)c(=O)c2c3cn[nH]c3c(-c3cccc(F)c3)cc21
CN1CCN(c2nc(-c3ccccc3)cc(-c3nc4ccccc4o3)n2)CC1
O=C(CC1CCCCN1c1cccnc1)NCc1cccc(C(F)(F)F)c1
Cc1ccc(OC(=O)C2C(O)CCOC2O)cc1
CNC(=O)Nc1cc(-c2ccccc2OCc2ccccc2)on1
COc1ccc2c(c1)C(=O)c1nc(-c3ccccc3)[nH]c1C2=O
Cn1c(O)c2nc(-c3ccncc3)cc(NCCO)c2nc1=O
COc1ccc(CCC(C)=NNC(N)=S)cc1OC
CCCc1cc(=O)oc2[nH]c(OCC)nc(=O)c12
Cc1nonc1NC(=O)c1cn(-c2nc3ccccc3s2)nn1
CC1Cc2ccccc2N1C(=O)c1ccnc(Br)c1
O=C(NC1CCS(=O)(=O)C1)C(c1ccccc1F)N1CCN(C(=O)c2ccco2)CC1
Cc1cc(C(=O)Nc2cc(CCc3cnn(C)c3)ccc2-c2ccc(Cl)c(C(N)=O)c2)ccn1
O=C(O)Cc1cccc(Nc2ncc(CCO)c(NC3CCCC3)n2)c1
COc1noc2c(OS(=O)(=O)c3ccc(Br)cc3)c3ccc(=O)oc3c(-c3ccccc3C)c12
Cc1ncc(CNC2CCCCC2)c(NCc2ccco2)n1
CCN(CC)CCCN(CCN1C(=O)c2cccnc2C1=O)Cc1ccc(F)cc1
COc1ccc(C2Oc3cc(OC)ccc3C(=O)C2OC2OC(CO)C(O)C(O)C2O)cc1
CN(C)CCC(=O)N(c1ccc2c(=O)c3c([nH]c2c1)CCCC3)c1ccco1
Nc1cnc(-c2ccc(-c3ccccc3-c3nnn[nH]3)cc2F)cn1
CN(C)CCCN1CCN(c2ccc(NC(=O)C=Cc3ccc(Cl)cc3)cc2)CC1
COc1ccc(CCC(C)N)cc1-c1cc(C)c2nc(Nc3c(C)noc3C)nc(NC3CCC(N)CC3)c2c1
CC(C)COc1ccc(-c2ncc(Oc3ccc(S(=O)(=O)CC4CC4)cc3)cn2)c2[nH]ccc12
Cc1ccc(C(=O)C2=C(O)CN(C)C2=O)cc1
Cc1nc(C)c(C(C(=O)N2CCc3ccccc3C2)n2ccccc2=O)s1
CC1=C2N(c3ccncc3)C3CCCC23C(=O)C(=C(Sc2ccc([N+](=O)[O-])cc2)C2CCCCC2)C1=O
CCN(C(=O)NCc1ccc(Cl)cc1)C(C)c1cnn(C)c1
CCOC(=O)c1cnn(C)c1CNC(=O)Nc1ccc(C(C)CBr)cc1
c1ccc(CN2CC2N2CCC(C3c4ccccc4-c4ccccc43)CC2)cc1
CCN(CC)c1ncnc2sc3c(=O)n(-c4ccccc4)cnc3c12
COc1ccc(C=CC(=O)c2c(C)oc3ccncc23)c(OC)c1
CCN(CC)CCNc1nc2c3ccccc3nc-2c(O)[nH]1
CNCCCOc1ccc(Nc2nccc(-c3cccc(NCCN4CCCC4)c3)n2)cc1
CC1(C)CC(C)(C)c2cc(Nc3ccc(S(=O)(=O)N4CCCC4)cc3)ccc21
NC(=O)CC(NC(=O)c1ccc(NC(=O)c2cc3ccccc3s2)cc1)c1ccc(N2CCOCC2=O)cc1
Cc1nn(-c2cccc(Cl)c2)c2nc(CCc3ccccc3)[nH]c(=O)c12
O=S(=O)(Cl)C1=Cc2cc(C(Cl)(Cl)Cl)ccc2OC1Nc1ccc(Cl)cc1
C=CC(C)(C)c1cc(-c2ccccc2)[nH]c1C=C1NC(=O)C(C)NC1=O
O=c1[nH]c2ccccc2c2[nH]c3ncccc3c12
CC(C)NC(=O)OC(C)C1N(C(=O)O)CSC1(C)CC(Cc1ccccc1)C(=O)NCc1c[nH]c2ccccc12
Cc1cc(C)cc(-c2[nH]c3cc(C(C)C(=O)N4C5CCC4CC5)ccc3c2C(C)CNCCCc2ccc(F)cc2)c1
CC(C)(C)C(=O)NC(=Nc1ccc(Cl)cc1)Nc1ccc(Cl)cn1
COc1ccc(-c2cc(C=Cc3ccc(O)cc3)nn2CO)cc1
O=C(O)CCc1cccc2ccccc12
COc1ccc(-c2nc(=S)[nH]c3c2C(c2ccc(OC)cc2)n2c(-c4ccccc4)nnc2N3c2ccc(OC)cc2)cc1
O=C(O)c1cc(-c2cccs2)n(-c2ccc(Br)c(Cl)c2)n1
Cc1cc(C)cc(C(=O)NCSc2nnc(-c3cnccn3)n2C)c1
O=C(COC(=O)C1CCN(S(=O)(=O)c2ccc3[nH]c(=O)oc3c2)CC1)NC1CCCC1
CN=C(NC#N)Nc1ccc(Cl)nn1
CCn1cc[n+](Cc2ccc(Cl)cc2)c1C=NO
Cc1ccc2c(n1)c(-c1ccc(F)cc1)cn2CCOCCO
CCCS(=O)(=O)Nc1cc(Nc2ncnc3oc(C)c(C)c23)c(F)cc1I
CC(O)(CS(=O)(=O)c1ccc(C(F)(F)F)cc1)c1nc(-c2ccccc2C(F)(F)F)no1
Oc1ccc(-n2nc(CCN3CCOCC3)n(CN3CCN(c4cccc(Cl)c4)CC3)c2=S)cc1
COc1ccc(OC)c(C=Cc2ccnc3ccccc23)c1
O=C(NC1CC(OC2CCOCC2)C1)c1ccccc1Br
COCCN1C(=O)C(CCCOC(=O)Nc2ccccc2)N(Cc2cccc(Br)c2)S1(=O)=O
CC(C)CCOC1OCC2OC(Cc3ccc(COC(=O)N(Cc4ccccc4)N(C)C(=O)OC4CCCCC4)cc3)OC21
N#Cc1ccc(-c2ccc(N3C(=O)c4ccccc4C3=O)cc2)c(-c2ccc(OCCCCO)cc2)c1
COC(=O)C(=C=Cc1c(C(=O)O)ccc(O)c1O)C#N
Cc1nc(C)c(C)c(S(=O)(=O)N2Cc3ccc(CN4CCCCC4)cc3C2)n1
O=C(O)CC(NC(=O)c1cccc2ncccc12)n1cccc(NS(=O)(=O)c2ccc(Cl)cc2)c1=O
COc1ccc(-n2c(C)cc(C(=O)COc3ccccc3[N+](=O)[O-])c2C)cc1
CS(=O)(=O)N1Cc2cc([N+](=O)[O-])ccc2C(c2ccccc2)n2ncnc21
COC(=O)C1CCC2(CCN(Cc3cn(C)nc3C)C2)NC1c1cc(Cl)ccc1F
O=C(c1ccc(Cn2cccn2)cc1)N(CCCn1ccnc1)CC1CC1
CCOC(=O)C1=C(C)Nc2nnnn2C1c1ccc2c(c1)OCO2
CC(=O)Oc1ccc(NC(=O)OC23CCc4c(ccc(CCN(CCCl)CCCl)c42)C3=O)cc1
Nc1sc2cc(O)ccc2c1C(=O)c1ccc(Cl)cc1
CN1Cc2ccccc2N(CNC(=O)CC2CC2)CC1=O
CC1(C)C2CCC1(C)C(OC(=O)C=Cc1ccc(O)c(O)c1)C2
Nc1ncc(Cl)cc1-c1ccnc(-c2nc3ccccc3s2)c1
Cc1ccc(OCC(Sc2ccc(Cl)cc2)n2cncn2)cc1C
Cc1ccc(CC(=O)Nc2cc(C)c(C)n2-c2cccs2)cc1
CC(=O)n1nc(-c2cccnc2Cl)nc1Sc1ccc(C)cc1
CC(C)(SC1CCc2cc(-c3ccccc3)c(C(N)=O)c(O)c21)SC(C)(C)C(=O)O
CN1CCc2[nH]ccc2CC1C(O)c1ccc(Cl)c(Cl)c1
COCCN(C(=O)c1cc(-c2ccc(Cl)cc2)on1)c1c(N)n(CCc2ccccc2)c(=O)[nH]c1=O
CN(C)CC(=Cc1cc2ccccc2o1)c1c(Cl)cc(O)cc1Cl
CON=C1C2CCCN2C(=O)N1c1ccccc1
COc1ccc(C2OC(c3cc(O)ccc3O)=NC3=C2C(=O)CCC3)cc1CN1CCCCC1
NC(=O)C1CC(NC(=O)C(F)(F)F)CN1C(=O)C=Cc1cc(Cl)cc(Cl)c1
CC(=O)OC1CCC2(C)C(=CCC3(C)C2CC=C2C4C(C)C(C)CCC4(C)CCC23C)C1(C)COC(=O)C(C)C
Cc1cc(C=CCCCCCCCO)cc(C)c1O
N#Cc1cccc(C(=O)N=c2sccn2-c2nccs2)c1
CC(C)(N)CNc1ncnc2ccc(NCCc3cccnc3)cc12
COc1ccc(CC(COC(C)=O)Nc2c(N)c(=O)c2=O)cc1
NCCCCCCC(=O)N1CCCC(C(=O)NC(Cc2ccccc2)C(=O)O)C1
COC=C1Nc2c(SC(F)(F)F)c(F)c(Sc3cc(C)cc(C)c3)c(C)c2S1(=O)=O
CC(NC(=O)c1cc(=O)[nH]c2ccccc12)c1ccccc1
Cc1cccc(CC2NC(=O)C(C)NC(=O)C(C)NC(=O)CNC(=O)C(Cc3c[nH]c4ccccc34)NC(=O)C(C)NC2=O)c1
CCCCCCCCCCCCCCCCCCCCCCCCCCCCCC(=O)NC(COC1OC(CO)C(O)C(O)C1O)C(O)C(O)CCCCCCCCC
CC(C)n1nc(C(=O)N(Cc2ccccc2)c2ccccc2)c2ccccc2c1=O
c1ccc(CC2CCN(c3ccc4nc(NOc5ccc6nc[nH]c6c5)oc4c3)CC2)cc1
O=C(NCl)c1nc2ccc(C(F)(F)F)cc2c2c(N3CCCCC3)cc(CCC3CCN(O)CC3)cc12
CCCNC(=O)N1C2CCC1CC(Cc1ccccc1)(c1ccc(C(F)(F)F)cc1)C2
CC(=O)C(=O)Nc1n[nH]c2c1CCC(OCCN1CCC(C(N)=O)CC1)C2
CCOC(=O)C1=C(C)N(C)C(c2ccccc2)=C(c2cccc(OC)c2)C1OC(=O)CC
Oc1cc(Cl)c(C2Cc3ncnc(-c4ccccn4)c3N2)cc1O
O=c1c2ccccc2nc2n1CCN2N=Cc1cccc(C(F)(F)F)c1
CS(=O)(=O)Nc1ccc(C(=O)N2N=C(c3ccncc3)CC2c2ccc(O)cc2)cc1
CCCC(=O)NCS(=O)(=O)c1cccc(C(=O)OCC(=O)NC2(C)CCCCC2)c1
CC1C(=O)C2CCC3OCC3(O)C2CC2(C)CC(OC(=O)C(=O)O)C(O)=C1C2(C)OC(=O)OCO
CCON=CCC(c1ccccc1)N1CCN(C)CC1
COc1ccc(S(=O)(=O)Nc2ccc(C(=O)N3CCc4sccc4C3)c(OC)c2)cc1
CC(=O)c1cccc(NC(=O)Cn2ccn(-c3ccc(Oc4ccc([N+](=O)[O-])cc4)cc3)c(=O)c2=O)c1
CCCCCCCCCCC(=O)N(Cc1ccccc1C)C(CC)C(=O)N(CC(N)=O)Cc1ccc(OCC(=O)O)cc1
COC(=O)c1[nH]c2c(c1-c1ccc(F)cc1)C(=O)CCC2
Cc1cccc(S(=O)(=O)Nc2nc3ccccc3nc2Nc2ccccc2)c1
Cc1nc(CN2CCCC2)nc2c1CN(Cc1noc(C3CC3)n1)C2
Cc1ccc(S(=O)(=O)NCCN2c3ccccc3CCc3ccc(C(=O)O)cc32)cc1
COc1ccc(CCc2cc(Nc3ccc(C)c(C)c3)n3ncnc3n2)cc1OC
COc1ccc(C2CC(c3ccc(Cl)cc3)n3ncnc3N2)cc1OC
N#CNC(=O)N1CCC(c2cccc3ccoc23)CC1
CCOc1ccc(OC)c(NC(=O)C2CC(=O)N(C(C)C)C2)c1
CCCC(CCC)N1CCn2c(=O)n(C)c3nc(-c4ccccc4Cl)nc1c32
CCCCc1nc(Cl)c(C(=O)NC)n1Cc1ccc(-c2ccccc2S(=O)(=O)Nc2onc(C)c2C)cc1
O=C(Nc1ccc(SC(F)(F)F)cc1)Nc1cccnc1
CCOC(=O)c1ccccc1NC(=O)Nc1ccccc1F
CC1C=CC(O)C2(O)CC(CC(=O)OC34C(=CCC5CC53CO)CC(O)CC4C)C=CC2(C)C1=O
O=C(NCc1nn(-c2ccc(Cl)cc2)c2c1CCC2)c1ccc(N2C(=O)CCC2=O)cc1
CCCC1=CC2=CC(=O)C(C)(Cc3ccc(OC)cc3)C(=O)C2=CN1C(=O)Oc1cnc2ccccc2n1
CC(C)CNC(C)c1nc2cc(OCC(F)(F)F)c(Cl)cc2[nH]1
CC(C)(C)C(CCNC1CCCCC1)CCC1(CCCCC(=O)O)CCCC1
C=CCN(C)[N+](=O)[O-]
CC1=CCOC2CC(CC=CC=CC(=O)NC(C)C3C(=O)N(c4ccc([N+](=O)[O-])cc4)C(=O)C3C1)OC(OCc1ccccc1)C2
C#CCSc1nnc(-c2nc(-c3ccccc3)n(-c3ccccc3)n2)s1
Cc1ccc(Nc2nc(Cl)nc(NC3CCCC3)n2)cc1C
CNc1nc2cc(-c3ccc(CC#N)cc3)sc2c(=O)n1C1CCCCC1
Cc1ccc2c(C(=O)N3CCS(=O)(=O)CC3)nn(S(=O)(=O)N3CCC(C(N)=O)C3)c2c1
O=C(Cn1cnnn1)c1ccc(Cl)cc1
CC(C)NCC(O)Cn1c2ccccc2c2ccc(Cl)cc21
Cc1ccc2nc(Nc3ccc(C(=O)O)cc3)sc2c1
O=C(NC1=CCSC1)OCc1ccccc1
Cc1ccccc1C(=O)NCC(=O)On1c(C)c(Cc2ccccc2Br)sc1=O
CC(=O)N(CC(=O)OCc1cn(CC(C)C)nc1-c1cccnc1)C1CCS(=O)(=O)C1
c1cc2ccc3cc[n+](Cc4ccc5c(c4)OCO5)c4ccc(c1)c2c34
COC(=O)c1ccc(CS(=O)(=O)c2ccc(C(=O)Nc3cccc(C)n3)cn2)o1
O=C(N1C2CCC1CC(n1cc(C=CF)c(F)n1)C2)C12CC3CC(CC(C3)C1)C2
CNc1nc(=O)c2c(F)cc(F)cc2[nH]1
C=C(O)C(=O)CCSCCCCCCCC(=O)O
CN(C)C1CCC(c2nc(-c3ccc(Oc4ccccc4)cc3)n3ccnc(N)c23)C1
Cc1ccc2nc(SCC(=O)c3cccc([N+](=O)[O-])c3)[nH]c2c1
Nc1nc2c(cnn2-c2ccccc2)c2nc(-c3ccco3)nn12
CCCCCCCCC(=O)NC(CCCCCCCC)NC(=O)Cc1ccc(OP(=O)(O)O)cc1
COc1ccc(OC)c(S(=O)(=O)NCCC(=O)NCCCN2CCC(c3ccccc3C#N)CC2)c1
Cc1cc2c3c(c1)c1ccccc1n3C(=O)C2=O
O=C(NCCCn1ccnc1)C(=O)NCC1OCCCN1S(=O)(=O)c1ccc(F)cc1
Nc1nc(-c2ccc(F)c(F)c2F)nc2cnc(N3CCCC3)nc12
Cn1c(NCCc2ccccc2)nc2ccccc2c1=O
O=C(C=Cc1cc(O)ccc1O)OC(O)CC(O)C=Cc1ccc(O)c(O)c1
Cc1ccc(OC2CCCC2)cc1
COc1cccc(N2CCN(C)CC2)c1CNC(=O)Nc1ccc(-c2ccccc2)cc1
N#[N+][N-]C1C(O)C(CO)OC1n1cnc2c(N)ncnc21
CCn1cc(Br)c(C(=O)Nc2ccc(C(=O)OC)cc2)n1
CCCCCN1CCC23c4cc(CC5CC5)ccc4CC2C1CC1OC(OC)OC13
CC(=O)OC(NC(c1ccc([N+](=O)[O-])cc1)P(=O)(O)CCl)C(C)C
COc1ccc(N=Cc2cc(O)ccc2O)cc1
CCOc1cccc(-c2cc(NC(=O)c3ccc4c(c3)OCO4)ncn2)c1
C=C(NC(=O)COc1ccc2ccccc2c1)C(CCCNC(=O)C(C(N)=O)C(C)CC)C(=O)O
NC(=O)NN=C(c1ccc(Cl)cc1)c1ccccc1Br
N#Cc1ccc(NCc2cc(F)c(F)cc2F)cc1
O=C(Oc1coc2cc(O)cc(OC(=O)c3ccccc3)c2c1=O)c1ccc2ccccc2c1
CCOC(=O)C(C)NC(=O)C1OC(n2ccc(=O)[nH]c2=O)C(O)C1O
C[S+](CC(=O)Nc1cccnc1)CC(CS)C(=O)O
O=C(NCCC1CCN(NC(=O)N2Cc3ccccc3-n3nncc3C2)CC1)c1ccc(Br)cc1
CCCCCCCCCCCCNC(C)C(O)c1cccc(C(F)(F)F)c1
CCCS(=O)(=O)N1CCN(Cc2ccc(N(Cc3ccc(C)cc3)C(=O)Cc3ccc(C)cc3)cc2)CC1
O=C1CCC(c2cccc(NS(=O)(=O)c3cc(Cl)ccc3F)c2)=NN1
CC1(O)CCC2C(CSc3ccc(F)cc3)C1COC(=O)C1C3C=CC(C)(O3)C21
CNC(=O)NC(C(=O)OC(O)c1ccccc1)c1ccccc1O
Cc1oc(CCOc2ccc(CC(O)(CO)CO)cc2)nc1-c1ccccc1
O=C(Nc1ccc(S(=O)(=O)Nc2ccccc2)cc1)c1cnccn1
O=C(NC1CCCC1)c1ccc2oc(-c3ccccc3)cc(=O)c2c1
COc1ccc2c(c1)CC1C3(OC)COC(C3O)C1(CO)C2=O
COC(=O)C(=O)Nc1cccc(N(C(C)C(=O)O)S(=O)(=O)Cc2ccc(C=CC(=O)O)cc2)c1
Cc1[nH]c(=O)[nH]c1C(=O)C=CC=CBr
COc1ccc(OC)c(C=NNC(=O)Cn2c(-c3ccccc3)nc3ccccc32)c1
CCc1ccc(=O)n(CC(=O)N2CCOCC2)c1
O=C(NS(=O)(=O)c1ccc(NCCCNS(=O)(=O)c2ccccc2)c([N+](=O)[O-])c1)c1ccc(N2CCN(Cc3ccccc3)CC2)c([N+](=O)[O-])c1
N#CC1=C2NC=NN2C2CN(C(=O)c3ccccc3Cl)CC2C1
Nc1nnc(-c2ccc(Cl)cc2Cl)c(-c2ccc(Cl)cc2)n1
CCOC(=O)c1cccc(NC(=S)N(CCCN(C)C)Cc2cc3ccc(C)cc3[nH]c2=O)c1
CC(=O)N(C)c1ccc(C2CCN(CCc3ccc(C)cc3)CC2)cc1
COc1cccc(C=CC2C3CCCN4CCCC(CN2S(=O)(=O)CO)C34)c1
CCCCC=CCC(=O)OC(Cc1ccc(C)cc1)C(=O)OCCO
Nn1c(SCC(=O)Nc2cccc(F)c2)nnc1-c1ccc(S(=O)(=O)NCc2ccco2)cc1
CCn1c(C)nc(C2CCCN2C(=O)CCc2nc(C)no2)cc1=O
CC(C)(C)NC(=O)c1cccc(COc2ccccc2)c1
O=C(O)CCC1C(=O)NC1CC(=O)O
CCCN(C)S(=O)(=O)c1cccc(C(=O)NN=Cc2ccc(OC)cc2)c1
C=CCC1(O)CC2CNc3ccccc3C(O)N2C1
CCc1ccc2c(c1)-c1ccccc1S(=O)(=O)N2S(=O)(=O)C(C)C
O=C(Nc1ccccc1)C(Cc1ccccc1)C(=O)Nc1ccc2ccccc2c1
CN(C)C(=O)CN1CCC2(CCCN(C(=O)c3ccc4c(c3)OCCO4)C2)C1=O
Cn1cccc1CN1CCN(Cc2ccc(F)cc2)CC1
CC(C)CN1CCN(C(c2cncnc2)c2ccc(Cl)cc2F)CC1
CCCOc1ccc(N2C(=O)C3C4C=CC(C4)C3C2=O)cc1
CC(C)c1nc(CN2CCCC2c2nc(Cc3ccccc3)no2)no1
COc1ccc(-c2nc3cccnc3n2Cn2ncc3cc(C(C)C)c(N4CCC(F)CC4)nc32)cc1
CCN(CC)c1nc2ccccc2nc1C(C#N)C(=O)c1cccs1
Cc1cc(C)cc(C(=O)NCN(C(=O)CCN2CCOCC2)C(NC(=O)CC2CCCO2)c2ccccc2)c1
COC(=O)c1ccccc1NC(=O)COC(=O)Cc1ccsc1
COc1ccc2c(-c3ccc(F)cc3)cc3n[nH]c(=O)n3c2c1
Cc1cc(=O)oc2cc(OC(=O)OC(C)CCCCOc3ccc(F)cc3)ccc12
O=C(Nc1ccc(Cl)cc1)C(=NNc1ccc(Cl)cc1)C(=O)Nc1nnc(-c2ccc(Cl)cc2)o1
Nc1ncnc2nc(-c3ccccn3)[nH]c12
CC(C)c1ccc(CC(=O)NC(=N)NC(=O)CSCc2ccccc2)cc1
Cc1ccc(NC(=O)c2nn(C(C)c3noc(-c4ccc(C)cc4)n3)c(=O)c3ccccc23)cc1
CC(C)=CCc1ccc(Cl)c(OCC(O)CNC(P(=O)(O)O)P(=O)(O)O)c1
COc1cc(-c2nc3ccc(C)cn3c2N)cc(OC)c1OC
O=[SH](=O)c1ccc(-c2nnc(-c3ccc(F)cc3)o2)cc1
CS(=O)(=O)N(c1ccc(Cl)cc1)c1ccc(C(=O)Nc2nc3c(s2)CCCC3)cc1
CNCCCCCNCCOc1ccc2c(c1)CCC1C2CCC2(C)C(C(C)CCCC(C)C)CCC12
CC(=O)N1N=C(NC(=O)c2cc3cc(Cl)ccc3o2)CC1(C)C
CC(C)(C)NC(=O)NC(=O)CSc1nnc(-c2cccnc2)o1
BrNc1ncc(CC2CCCCC2)c(NC23CC4CC(CC(C4)C2)C3)n1
C#Cn1c(=O)c(C(=O)N2CCN(c3ccc(F)cc3)CC2)c(O)c2ccccc21
CN1CCN(CCCc2nc(SNc3ccc(OC(F)(F)F)cc3)nc3c2cnn3-c2ccccc2)CC1
Cc1ccc(C)c(N(C)C(=O)c2cccc(S(=O)(=O)Nc3cc(C)ncn3)c2)c1
CC(Nc1ncnc2[nH]cc(-c3cccc(C(=O)NCC#N)c3)c12)c1ccccc1
COc1ccc2[nH]cc(C=CC(=O)c3ccc(Cl)cc3)c2c1
Cc1cccc(N=Nc2c([N+](=O)[O-])cc(O)c(O)c2C)c1
CCCCOP(=O)(OCc1ccccc1)OP(=O)(O)OC(=O)OCC
O=C(COc1ccc(Cl)c(F)c1)NC(NC(=O)c1ccco1)C(Cl)(Cl)Cl
COC1C=CC=C(C)C(=O)NC2=CC(=O)C(NCCN(C)CCCN(C)C)=C(CC(C)CC(OC)C(O)C(C)C=C(C)C1OC(N)=O)C2=O
O=C(O)CNC(=O)c1nc(NC(=O)c2nc[nH]c2C(=O)Nc2ccccc2)cn1CCc1ccccc1
Cc1c(NC(=O)N2CC(OO)C2)c2cc(Cc3ccccc3)ccc2n1C
CN(C)S(=O)(=O)N1CCc2c(sc(NC(=O)c3ccc(F)cc3F)c2C(=O)N2CCOCC2)C1
CCOC(=O)Nc1cc(C#Cc2ccc3nc(C)[nH]c3c2)cc(C(=O)Nc2ccc(C(F)(F)F)cc2)c1
Cc1ccc2c(ccc[n+]2-c2cccc(CCCCO)[n+]2C)c1
COc1ccc(CC(=O)NCC(c2ccc(OC)cc2)N(C)C)cc1
Cc1cc(C)c(S(=O)(=O)N2CCN(C(=O)c3coc4ccccc34)CC2)c(C)c1
O=C(C=CNc1cccc(F)c1)c1cccs1
CCC(=O)N(Cc1cc2c(=O)n(C)c(C)nc2cc1Cl)C(C)C
Cc1nc2c(o1)N=C1CC(C)(c3ccc(F)cc3)CC(=O)C1(c1ccc(C3(C#N)N=C(N)OC4CC43)cc1)C2
c1ccc(COCCN2CCCCC2)cc1
Cc1ccc2c(c1)c(Cc1oc(CN3CCCC3)cc(=O)c1O)c(C)n2C(=O)c1ccc(Cl)cc1
COC1=CC(=O)C(=C(c2ccccc2)c2ccccc2)C(=O)C1(C)C
Cc1nn(CC(=O)NN=Cc2ccc(N(C)C)cc2)c(C)c1Sc1ccccc1
COc1ccc(OC2=NN(c3nc(-c4ccc(Cl)cc4)cs3)C(c3ccc(OC)cc3)C2)cc1
CCCCC(NC(=O)C(CC(C)C)C(=O)NC(CCC(N)=O)C(=O)NC(C)NC)C(N)=O
CCN(CC)C(=O)C1CCC(Nc2cc(=O)n(CCc3ccncc3)c3ccc(OCc4ccccc4)cc23)CC1
CCCc1ccc(OCc2ccc(C(=O)Nc3ccc4c(c3)CN(Cc3ccc(S(C)(=O)=O)cc3)C4)cc2)cc1
Oc1ccc2nccc(N3CCNCC3)c2c1
CC=C1CCCC(c2ccc(C(=O)OC)cc2)C1(C)c1ccc(OC)cc1
COCc1ccccc1C(=O)N1CCN(c2nc3ccc(C(F)(F)F)cc3s2)CC1
CCC(=O)NCC(C)C(C(=O)c1nc2ccccc2[nH]1)C(C)C
CC1CCCN(c2ncnc3[nH]nc(Br)c23)C1
CCC(C)(O)C(=O)OC1Cc2c(O)cccc2C2(CCN(C(=O)OC(C)(C)C)CC2)C1
CN(c1ccc2c(=O)cc(N3CCOCC3)oc2c1)c1ccccn1
CC(=O)c1ccc(OCC(=O)N2CCN(S(=O)(=O)c3cccs3)CC2)cc1
CCN(Cc1ccccc1)C(=O)Cn1c(C)c2cnn(-c3ccc(OC)cc3)c(=O)c2c1C
CC(=O)c1ccc(NC(=O)C(Cc2ccccc2)N2C(=O)c3ccccc3C2=O)cc1
Cc1nc2cc(C3CCCCN3C)ccc2n1Cc1ccoc1
NS(=O)(=O)c1nnc(NS(=O)(=O)Cc2ccccc2Cl)s1
CCCCCCc1c(NCCCN(CC)CC)c(O)cc2c1C(=O)c1ccccc1C2=O
CC(C)NC(=O)c1cncc(Cc2cc(CC(=O)Nc3cccc(Oc4cccnc4)c3)ccc2Cl)n1
CCOC(=O)COc1nn(-c2ccc(C(F)(F)F)nc2)c(C)c1C
Cc1ccc(CC(=O)NC2C(CCc3ccccn3)c3ccccc3C(=O)N2c2ccc(C)o2)cc1
CNC(=O)n1cc(-n2cc(NC(C)=O)cc2C)cc1C1CCN(N(C)C)CC1
CC(=O)NC(C)Cc1ccc(C#Cc2cccc(N(C)C)c2)cc1
CCOc1cccc(C2CC(c3nn(-c4ccccc4C(C)C)cc3-c3ccccc3)=NO2)c1
CCCCc1c(C)[nH]c2cc(-n3cncc3Cc3ccc(F)cc3)c(F)cc2c1=O
COC1=CC(C)=c2c1c1c3c(nn1CCO)c1ccccc1oc2=3
CNC(=O)N(CCCCN)Cc1ccc2c(c1)Cc1cc(Br)ccc1-2
CC(C)CC(C(=O)NC(Cc1ccccc1)C(=O)NC(C=CC(C)C(=O)O)Cc1ccc(O)cc1)N1Cc2ccccc2C1=O
COC(=O)c1[nH]c2cc(C)cc3c2c1CCC3n1cc(C2CCCC2)nn1
COc1ccc(C=C2C(=O)c3cc(C)oc3C(C)(C)C2=O)cc1
CCC1(CC)C(=O)N(C(=O)Nc2cccc(O)c2)C1Oc1ccc(C(=O)N2CCN(C)CC2)cc1
COc1ccc(C)cc1NC(=O)CC(=O)N(O)N(C)C(=O)C(C)NC(C)Cc1ccccc1
Clc1ccc(N2CCN(c3ncc(CN4CCOCC4)s3)CC2)cc1Cl
CC(NC(=O)N(C)Cc1cccc(F)c1F)c1cccc2ncnn12
O=C1N=C(N2CCCCC2)SC1=Cc1c2c(nc3ccccc13)CCC2
CCCCCCCCCCCCCC(=O)OOCC(CCCCCC)NC(=O)OCCC
CC1COCCS(=O)(=O)N1Cc1nc(C(F)F)oc1-c1ccc(F)cc1
CNC(C)NC(=O)c1c(OC)ccc2c1CCCN2C(C)=O
Cc1cccc(C)c1CN(C)CCOc1cccc(NC(=O)c2cccnc2)c1
Cc1ccc(S(=O)(=O)N2CCC(C(=O)N(C)c3cccc(Cl)c3)CC2)cc1
Fc1ccc(-c2nnc3c4c(C(F)(F)F)cccc4ncn23)cc1
O=S(=O)(O)c1cccc2ccc(OS(=O)(=O)c3ccccc3)cc12
Cc1cc(N2CC(NC(=O)c3cc(C)no3)C2)ncn1
NC(=O)NCCCNC(=O)C(NC(=O)N1CC(NC(=O)OCC(=O)O)C(C(=O)O)C1)c1ccc2ccc(=O)c(O)c-2o1
N#[N+][N-]C=Cc1cc(I)c(NS(=O)(=O)CCc2c[nH]cn2)c(I)c1
CC(=O)NCC1C(O)NCC(CS(=O)(=O)O)C1O
COc1ccc(Cl)c(-c2ccc3c(c2)nc(C(=O)O)n3Cc2ccc(C(F)(F)F)cc2C)c1
CCCNC(=O)C(C)NC(=O)Cc1cccc(OC)c1
CCOc1ccccc1CNCCCCNCCCNCCCCNCc1cc(OC)ccc1OCC
O=C(NC(c1ccc(Br)cc1)c1cc(Br)c2cccnc2c1O)C1CC1
CCNC(=O)NC(O)NCC(Cc1cc(F)cc(F)c1)c1cccc(C)c1C(C)C
O=C(CCc1cc(O)cc(O)c1)c1ccccc1
CCOc1cc(C(=O)Nc2ccc(F)cc2F)cc(OCC)c1OCC
CCOC(=O)C1OC1C(=O)NC(=O)C1(NC(=O)c2ccccc2)CCCCC1
Cn1cc(-c2cc(C(=O)N3CCN(c4ncccn4)CC3)c3cc[nH]c3c2)cn1
Fc1ccc(-c2ccc(-c3ccc4c(cnn4Cc4ccncc4)c3)o2)cc1F
COCCCc1cn(C(C)C)c(=O)c2c1c1ccccc1n2C
Cc1csc(-c2ccc(OCCCCC(=O)O)c3nc(C)ccc23)n1
COc1ccc2cc(CN3CCN(C)CC3)c(-c3ccccc3)c(Br)c2c1
COc1ccc(SC2NNc3nc4ccccc4c(=O)n32)cc1
COc1ccccc1C(=O)NC1CCN(C(=O)N2CCC(CN3CCCC3)CC2)CC1
CN1C(=O)C(NC(=O)C(Cc2ccccc2)NC(=O)OCc2ccccc2)N=C(c2ccccc2)c2ccccc21
COc1ccc(Cl)c(C(=O)Nc2nnc(-c3ccco3)o2)c1
O=C(C=Cc1ccc(CN2CCC(c3nc4ccccc4[nH]3)CC2)cc1)NO
CC(=O)Oc1ccc(OC(C)=O)cc1
Cc1c(CC(=O)NC(C)(C)C)nc2nc(SCc3ccccc3)nn2c1C
CCCCCCCCCCCCNC(CO)CNCCCC
C=CC1C(C)C23CCC(=O)C2C(C)(C(O)CC1(C)C)C(C(=O)OCN(C)S(=O)(=O)c1cccc(Br)c1)CC3
COc1cc(N2N=C(c3ccc(F)cc3)CC2c2ccc(F)cc2)cc(OC)c1OC
COc1cc2c(c(OC)c1OC)-c1ccc(SC)c(=O)cc1C(NS(C)(=O)=O)CC2
CCCC(CCC)CNc1nc(NCc2ccc(OC)cc2OC)c2nc[nH]c2n1
CC(C)(O)C#Cc1ccc2c(c1)-c1nc(C(N)=O)c(-c3ccccc3F)n1CCO2
CC#CCCOc1ccc(S(=O)(=O)C2(CC(C)(O)c3cccc(C)n3)C(=O)NC(=O)NC2=O)cc1
Cc1cc(-c2nc[nH]n2)cc2c1N2
CN(CSc1nnc(C2CC2)o1)C(=O)C1CCS(=O)(=O)C1
COCCOc1cc(OCc2ccccc2)ccc1N(CCOc1ccccc1C(N)=O)C(=O)C1CNC(=O)C1
CCOc1ccc(N2CC(C3=NC(C)(C)CN3)CC2=O)cc1
Cc1cc2nc(-c3ccccc3)c(-c3ccccc3)c3cc(-c4ccccc4)nn3c-2cc1=O
CN(C(=O)c1cc(=O)c2cccc(N3CCOCC3)c2o1)c1ccccc1
CC(C)(COC(=O)Nc1ccc(F)c(F)c1)NCCC(Cc1ccccc1)OC(=O)NO
COC1C(c2ccccc2)C(=O)C2Oc3c(C)ccc4c3C23CCN(C(O)C2CC2)C(C4)C13
COc1ccc(-c2noc3c2CCc2cc(OC)ccc2-3)cc1
Cc1ccc(S(=O)(=O)n2cc(CSC#N)c3ccccc32)cc1
O=C(Cc1ccc(F)cc1)NCC(=O)OCc1n[nH]c(=O)c2ccccc12
COc1cc(-c2n[nH]c3ccnc(OC)c23)c(OC)cc1C(=O)N1CCCC1
COc1ccccc1OCC(=O)OCC(=O)c1ccc2c(c1)NC(=O)CO2
COc1ccccc1N(C)S(=O)(=O)c1cc(C(=O)NCC2CCCO2)ccc1F
Cc1c(C(=O)Nc2ccccc2)oc2ccc(S(=O)(=O)N3CC4CC(C3)c3cccc(=O)n3C4)cc12
CC(NC1CCC(N2CCC(NC(=O)c3ccc4ccccc4n3)CC2)C1)c1ccccc1
CCCCC(=O)NCCCNc1nccc(NC(=O)c2ccc(Cl)cc2Cl)n1
FC(F)(F)c1ccc(-c2cc(-c3ccccn3)cc(-c3cccs3)n2)cc1
CCCCn1cc(C(=O)NC23CC4CC(CC(C4)C2)C3)c(=O)c2cc3c(cc21)OCO3
COC(=O)c1n[nH]c2c1CN(c1ncnc3[nH]cnc13)CC2
COc1cc(C=CC(=O)c2ccc(OCC(=O)NC3CCCCC3)cc2)cc(OC)c1
Cc1cncn1-c1cc(OCc2ccc(C#N)cc2C#N)ccc1-c1ccc(C#N)cc1
O=C1C(=Cc2ccccc2)CCC2C3CCCN4CCCC(CN12)C34
CN(C)c1ncnc2c1ncn2C1OC(CO)C(CO)C1F
N#CSCCCOc1ccccc1
O=C(O)c1ccc2c(c1)c(=O)c(-[n+]1cccc(O)c1)cn2-c1ccccc1
COc1ccccc1CNC(=O)c1cn(-c2ccccc2O)nc1-c1cccs1
COc1cccc(-c2cncn2CNCc2ccc3c(c2)OCCO3)c1
O=C(O)c1ccc(-c2ccc(Cc3ccc(-c4ccc(CSC(=S)N5CCOCC5)c(C(=O)O)c4)cc3)c(C(=O)O)c2)cc1
CCOC(=O)c1sc(NCc2cc(OC)c(OC)c(OC)c2)nc1-c1cccs1
Nc1nc(=O)c(I)c(Nc2c(Cl)cc([N+](=O)[O-])c3c2CCCC3)[nH]1
COc1ccc(-n2nc(S(N)(=O)=O)sc2=Nc2ccc(C)cc2)cc1
Cc1cccc(S(=O)(=O)N2CCCC2)c1
Nc1ccc(C=Cc2ccnc3c(=O)nc(N)[nH]c23)cc1
CCC(=O)OC1=CCCCC1SSC1=NCCS1
O=C(Nc1ccc2c(c1)OC(c1ccc(Br)cc1)CC2=O)Nc1ccc(Cl)cc1Cl
CCc1ccc2ccc3ccn(C(=O)NC4CCC(CO)CC4)c3c2c1
CCCCN1C(=O)C2(CCCC2)NN1c1ccccc1C(F)(F)F
O=C(O)CNC(=O)c1cc2c(s1)-c1ccccc1SC2
CC(=O)OC1CCC2C3CCC4=CC(=O)C=CC4(C)C3CCC12C
CCOC(=O)C1(C(C)C)CCC1(C(=O)NN=C(N)N)c1ccccc1
Cc1nn(CNCC2CC(c3ccc(C(F)(F)F)cc3)C2)c(C)c1N(C)C
Cc1ccccc1N(C(=O)Cc1cccc(C(F)(F)F)c1)C1CCS(=O)(=O)C1
O=C(CCC1CCC(c2ccc(Cl)cc2)CC1)NC(O)(Cn1cncn1)c1cc(F)ccc1F
CCC(c1ccc(C)c(O)c1)C(NC(N)=O)NC(=O)C1Cc2ccccc2CN1C(=O)Cc1ccccc1
Cc1ccc(C)c(S(=O)(=O)n2c(=O)c(C)c(C)n2C2CCS(=O)(=O)C2)c1
O=S(=O)(c1ccc(Br)cc1)N1CCN(CC(O)(Cn2cncn2)c2cc(F)ccc2F)CC1
O=C(CCN1CCN(c2ccc(F)cc2)CC1)NC(C(=O)NCc1coc2cc(-c3ccsc3)ccc12)C(Cl)Cl
COc1c(C)c2c(n1C)C(=O)C=C(COC(=O)c1cccc(Br)c1)C2=O
C=CCn1c(=O)n(CCN2CCN(C(=O)c3ccco3)CC2)c(=O)c2sc3ccccc3c21
CCOC(=O)C1=CN(c2ccc(OC)cc2)C=C(C(=O)OCC)C1C(C(=O)OCC)c1ccccc1
COc1c(CN2CCOCC2)cc(-c2ccc(S(C)(=O)=O)cc2)cc1C(C)(C)C
COC1=C(COC(N)=O)C(=O)C2=C(C1=O)N1CC3NC3C1(C)C2C
O=C(Nc1nnc(COc2ccccc2Cl)s1)C1CCCO1
CCOc1ccc(S(=O)(=O)N2CCCCC2)cc1C(=O)OC(=O)c1cccc(S(=O)(=O)N2CCCCC2)c1
CCc1ccc(NC(=S)N2CCN(C)CC2)cc1
CC(=O)SCC(=O)c1ccc(Cl)c(N2C(=O)CCC2=O)c1
CC1CN(CC(=O)N2CC(=O)N(Cc3ccco3)c3ccccc32)CC(C)O1
CCC(NC(C)=O)C(C)C
CC(Sc1nc(SCc2ccccc2)ncc1C#N)C(=O)NC(=O)c1ccc(Cl)cc1
Cc1ccc(S(=O)(=O)Nc2cnccc2NC(=O)C2CCCc3ccccc32)cc1
N=C(N)c1cccc(CC(NS(=O)(=O)Nc2ccc(CNC(=O)c3ccc(F)cc3)nc2)C(=O)N2CCCCCC2)c1
O=C(C=Cc1cccnc1)Nc1nc2ccccc2s1
COc1ccc(C(=O)NC(N2CCCCC2=O)C(Cl)(Cl)Cl)cc1
O=C(NN=c1[nH]ncc2sccc12)c1ccc(F)cc1
CN1CCC(N2CCC(O)(c3cnns3)CC2)C1=O
CCOC(=O)c1cc(C)c(N(C)S(=O)(=O)N2CCN(C)CC2)s1
COc1cccc(C=C2SC(=O)N(Cc3ccccc3)C2=O)c1OC
COc1ccc(N2CCC3(CC2)CN(Cc2c(C)noc2C)C(=O)O3)cc1
CCOCCn1c(SCC(=O)Nc2cccc(Br)c2)nc2ccccc2c1=O
Cc1ccc(-c2csc(-c3nc(C(=O)N4CCCC4CN4CCOCC4)cs3)n2)c(C)c1
O=S(=O)(Nc1nc2ccccc2nc1Nc1ccc(F)cc1)c1cccc(F)c1
CCC(C)C1NC(=O)COC(=O)CN(C)C(=O)C(C(C)C)OC(=O)C(C(C)CC)N(C)C(=O)C(C(C)C)OC1=O
O=c1c2ccccc2[nH]c2[nH]n(CCCc3ccccc3)c(=O)c12
CN(C)c1cc(-c2cc(=O)oc3cc(O)ccc23)c(C(=O)N2CCCS2(=O)=O)o1
CCCCC(CC)CC(=O)Oc1ccccc1
NC(=O)CCn1cc(CNCc2ccc3[nH]nc(-c4csc(NCCN5CCCC5)n4)c3c2)cn1
CCOC(=O)C(CCCc1cccnc1)Cc1ccc(OC)cc1
CCCCNC(=O)c1cc(Sc2ccc(OC)cc2)ccn1
COc1ccc(C2C3=C(CC(C)(C)CC3=O)OC3=C2C(=O)c2ccccc2C3=O)cc1
Nc1nc(=O)c2ncn(C3C(CSCCn4cc(CC(=O)NS(=O)(=O)CCCNCC5CC5)nn4)OC(O)C3O)c2[nH]1
Cc1ccc2c(NCCCNCCNc3ccnc4cc(Cl)ccc34)ccnc2c1
Oc1ccc2c(c1)CC=C1c3[nH]c4ccc(F)cc4c3CCC12
Cc1noc(C)c1C(=O)OCC(=O)N1CCCC1
Cc1ccc(CCC(=O)NCN2C(=O)C(=O)c3cc(S(=O)(=O)N4CCCC4COc4ccc(C)cc4)ccc32)cc1
Cc1ccc2nc(C3CCCN(Cc4ccccc4)C3)ccc2c1
Cc1c(Cl)n(Cc2cc(C(=O)NS(=O)(=O)F)ccc2CCOc2ccc(F)cn2)c2ccccc12
C=CCn1c(C)cc(C(=O)NC2CCCCC2)c1C
COC(=O)C1C(C(=O)OC)C2(COC(C)=O)CCC3C4COC(=O)C=C4CCC3C2(C)C2OC(=O)C(C)C2C12OCCCO2
O=C(O)CNC(Cc1ccc(C(=O)N2CCN(c3c(F)cccc3Cl)CC2)cc1)c1cccnc1
COc1cc(N2CC(=O)Nc3ccc(-c4nc5cc(C(=O)N6CCN(C)CC6)ccc5[nH]4)cc3C2=O)cc(OC)c1OC
COc1cccc2c(CCCCN3CCN(c4cn(C)cn4)C4CS(=O)(=O)CC43)c3cnn(Cl)c3nc12
CCCCCCCCCCCCCCCCCC(=O)NCCNc1nc2ccccc2s1
Cc1cccc(C2=NOC3(C2)C(=O)OC2C3CCC([N+](=O)[O-])=CCC2(C)C)c1
O=C(Nc1cccc2c1OC(C(=O)O)C2)C1CCCN(C(=O)N2CCCCC2)C1
O=C(Nc1nc2ccccc2[nH]1)c1ccc2[nH]c3c(c2c1)CCCC3
CCN(CC)C(=O)C1C2=C(CN(Cc3cccc(F)c3)CC2=O)Oc2ccc(F)cc21
CC1(C)CCC=C(CN2CC3CCC2CN(S(=O)(=O)CC2CC2)C3)c2ccccc21
CN(C)Cc1cc(C(C)(C)C)cc(CN)c1O
O=C(O)Cc1c(-c2ccc[nH]c2=O)c2c3occc3ccc2n1Cc1ccc(C(F)(F)F)cc1
Cc1ccnc(NC(=O)CCC(=O)N2CCN(c3ccc(Cl)cc3)CC2)c1
CCCNC(=O)c1ccc(-c2nnc3c4ccccc4nc(Cc4ccccc4)n23)cc1
O=C(Nc1ccc(CCN2CCOCC2)cc1)c1ccc2c(c1)OCO2
CCC(=O)ON(Cc1ccc(OC)cc1)N=Cc1ccc(C(=O)OC)cc1
COc1ccccc1OCC(=O)C(C#N)c1ccc(C)c(C)c1
O=C(CCc1ccccc1)Nc1cccc(F)c1
Cc1ccc2c(ccn2C=C2C(=O)NN=C2c2cccnc2)c1
CCCCC1CN(c2ccccc2)C(=O)C1Nc1ccccc1
CN(C)C=C1C(=O)Nc2ccccc21
COc1ccc(-c2cnc3cc(Br)c(Br)c(N)c3n2)cc1OC
O=C1c2ccccc2C(Nc2n[nH]c(=S)o2)N1c1cccc([N+](=O)[O-])c1
CC1NC(=O)C(Cc2ccccc2)NC(=O)C(C)NC(=O)C(Cc2ccc3ccccc3c2)NC(=O)C(CCNC(=N)N)NC1=O
CCOc1ccc2c(c1)C(N1CCN(C(=O)Cc3ccc(Cl)c(Cl)c3)CC1)CC2
CC(=C(C)n1c(C)nc2cc(-c3ccccc3)ccc21)c1c[nH]c2nc(-c3ccccc3)ccc12
FC(F)(F)c1ccc(Nc2nc3cc(Cl)ccc3c3nccn23)cc1
CC(NC(=O)c1cccc(S(=O)(=O)N(C)C)c1)Sc1nc(=O)cc(N)[nH]1
Cc1cc(C)c2[nH]c(=NN)c3ccccc3c2c1
CCCCCCCCCCN1C(=N)NCC1CCCCCCC1CCCCC1
Cc1ccc2cc(CC(=O)OCn3c(C)nnc3SC3CC3)c(=O)[nH]c2c1
Cc1cccc(C)c1OCc1nnc2n1CCN(C(=O)c1nccs1)C2
NC(Cc1ccc2c(c1)CCCC2=O)c1ccc2ccccc2c1
O=C(Cn1c(=O)oc2cc(S(=O)(=O)N3CCCC3)ccc21)NC1CCCC1
CCCCCCCCCCCc1nc2ccccc2c(OC)c1C(=O)OCC
O=C(Cc1cccc2ccccc12)NCc1ccc(F)cc1
c1ccc(CCCn2nnnc2C(c2ccccc2)N2CCC3(CC2)CNC3)cc1
O=C(CCc1ccccc1)Nc1ccc2oc(=O)c(Br)cc2c1
COc1ccc(OC)c(C2OC2C(=O)NCCCCNC(=O)c2ccccc2)c1
Cc1ccc(-c2cc(-c3csc(C(=O)N4CCOCC4)n3)cnc2N)c(F)n1
COc1ccc(NC(=O)NC2CCC(CCN3CCc4ccc(C)cc4C3)CC2)c(OC)c1
C=C(C)C12CC(C)(O)C(C=CC=C(C)C(OC(=O)c3ccccc3)C3(O)C(OC(C)=O)C(COC(C)=O)OC3C(C)C1O)O2
Nc1ncnc2scc(-c3ccc(F)cc3)c12
COc1ccc(CCNC(=O)CC2(C(F)(F)F)CC(c3cccc(F)c3)=NO2)cc1OC
CC(C)=CCCC(C)C12CCC(O)C1(O)CCC1=C2C=CC2C(=C1)C=CC(=O)OC2(C)C
CC(=O)Oc1cccc(-c2cc(C)[n+](CC(C)C)c(C)c2)c1
COc1ccc(NC(=O)c2c(C)[nH]c3c(S(=O)(=O)c4ccccc4)c(S)ccc23)cc1
CC(=O)OC1CCC2(C)C(CCC3(C)C2CC=C2C4C(C)C(C)CCC4(C(=O)O)CCC23C)C1(C)C
O=C(NNCCCCCCCCNC1=CC(=O)c2ccccc2C1=O)c1ccc2ccccc2n1
Cc1ccc(C)c(C(=O)c2cc(Cl)c(C(C)C(=O)NCC3CCCO3)cc2O)c1
Cc1c(OF)[nH]c2cc(CN3CCN(C(=O)c4ccccn4)CC3)ccc12
O=C(COc1ccc(Cl)cc1)NNC(=S)NCCCC1CCCCC1
O=C(CSc1nccc(-c2cc3ccccc3[nH]2)n1)N1CCN(c2cccc(Cl)c2)CC1
CNc1nc(C)c(-c2nc3cc(-n4ncc(NCc5cccnc5)cc4=O)ccc3o2)s1
C=CCOC(=O)CCCCC=CCC=CCC=CCCCCC
CCCCCCCCCC(O)C=CC(=O)C1CCC(=O)N1
CC1CN2CCN(c3ccc(Cl)cc3)CC2c2ccccc21
O=C(O)CCCC1C2CCCN3CCCC(CN1S(=O)(=O)c1ccc(Cl)cc1)C23
Cc1ccc(OCc2csc3nc(-c4ccccc4)cc(C(F)F)c23)c(C)c1
COc1ccc(Cl)c(C2CC3CCC(C2c2ccc(F)cc2)N3C)c1
COc1cccc(C(CC(=O)NC(=O)NCc2ccccc2)=NNC(C)=O)c1
CC(=O)N1CCCCCCC1n1c(=O)n(C)c2cc(C)c(Cl)cc21
CC(C)(C)C1CCC(c2nnc(SN=C3CCC(C4CCc5c(sc6ncnc(N)c56)C4)C3)n2-c2ccc([N+](=O)[O-])cc2)CC1
O=C1C(Cc2ccccc2F)Sc2ccccc2N1C1CCN(CCc2ccccc2)CC1
CN1CCCC2(CCN(C(=O)Cc3cccnc3)C2)C1
COc1cccc(CCNC(=O)C2CCC(CNS(=O)(=O)c3ccc4[nH]c(=O)ccc4c3)CC2)c1
COc1cc(-c2csc(NC(=O)c3ccccc3F)n2)cc(OC)c1OC
C=CCNC(=O)c1onc(C(=O)O)c1CSc1ccccc1C
O=C(NN=Cc1c(O)c2ccccc2oc1=O)c1cccc2ccccc12
COc1ccccn1
CCC(=O)Nc1cc(Sc2ncnc3sc4c(c23)CCCC4)c(OC)cc1OC
Cc1ccccc1Cn1c(SCC(=O)c2ccc3c(c2)OCO3)nc2c([nH]c3ccccc32)c1=O
CC1CC2C3CCC4=CC(=O)CCC4=C3C(O)CC2(C)C1(F)C1=CC(=O)OC1
CSc1cc(C)ccc1OCc1cccc(C(=O)c2cn(C)c3ccccc23)c1
CC(C)CCCC1CN(c2cccnc2)CCC1N1CCN(Cc2ccccc2)CC1C(C)Cc1ccc(O)cc1
CCCC(CCC)n1cc(C=C2N=C(c3ccc[nH]3)N(c3ccc4[nH]ncc4c3)C2=O)nn1
Oc1ccc2c(ccn2-c2cc(Cl)ccn2)c1
COc1ccc(-n2c(-c3ccc(Br)cc3)ccc2-c2cc(I)cc(I)c2O)cc1
COc1ccc(-c2ncn3c2C(=O)c2[nH]c4ccccc4c2CC3)cc1
Cc1ccccc1N1CCN(C(=O)C2CCN(S(=O)(=O)c3c(C)noc3C)CC2)CC1
COC(=O)C(Cc1ccc(O)cc1O)NC(=O)c1ccc(O)c(O)c1
COc1ccc(OC)c(C2CC(=O)OC23CCCc2ccccc23)c1
O=C(Nc1nc(-c2ccccn2)cs1)Nc1cn(OC(F)(F)F)c2cc(Cc3ccccc3C(F)(F)F)ccc12
CN(c1ccc(C(=O)Nc2ccc([N+](=O)[O-])cc2)c(N2CCCC2)c1)S(C)(=O)=O
COc1cc(NCCCCc2ccc(OCCCCCCN)cc2)c2ncccc2c1
COc1ccc(CC(C(CC(C)C)OC(=O)C(=O)NC(=O)NC(C)OC=O)C2(C)CCCCC2)cc1
O=C(NN=Cc1ccccc1)NC1CCCCC1
Cc1cc(NCC(C)NCCCO)n2[nH]c(=O)cc2n1
CN(C)c1ccc(-c2ccc3ncnc(N4CCN(S(=O)(=O)c5ccccc5)CC4)c3c2)cc1
CN(C)C(Cn1cnc2c(N)ncnc21)c1ccccc1
CCOC(=O)c1ccc(NC(=O)C2CCCN2C)cc1
CC(NC(=O)c1cc(C2CC2)nn1Cc1ccnc(NS(=O)(=O)c2cccc(Cl)c2)c1)c1ccccc1
COc1ccc2c(c1)C(=O)c1c-2c(N2CCN(CCN)CC2)nc2ccccc12
CC(Br)CC(=O)C(Br)CBr
Clc1ccc2c(ccc3cnccc32)c1
Cc1csc(CC2CCCN(C3CCN(c4c[nH]c(-c5ccccc5)n4)CC3)C2)n1
COc1ccc(C(=O)NN=Cc2c(C)nn(-c3ccccc3)c2Cl)cc1
CC(=O)OC1C2C3OC(=O)C(OC(C)=O)(C1C)C3(C(O)=C(C)C(=O)c1ccccc1)CCC2(C)O
O=C(Cc1ccccc1F)NCCc1cn(-c2ccccc2)c(-c2ccncc2)n1
CCC1OC(=O)C(C)C(OC2CC(C)(OC)C(O)C(C)O2)C(C)C(OC2OC(C)CC(N(C)C)C2O)C(C)(O)CC(C)CN(CCNC(=S)Nc2ccc(C)cc2)C(C)C(O)C1(C)O
Cc1ccccc1S(=O)(=O)Oc1ccccc1
COC1=CC(=O)c2c(c(COC(N)=O)nc3c(O)c(CCCO)c(C)cc23)C1=O
COC1COCCC1NC1CCC(C(=O)N2CCN(c3ncccc3C(F)(F)F)CC2)(C(C)C)C1
CC(=O)N1N=C(c2ccc(C(F)(F)F)cc2)CC1c1ccccc1Cl
COC(=O)C(C)ON=C(C)c1ccco1
CC(C)C(C)(O)C(=O)NN(C)c1ccccc1
CCCC1C(=O)Nc2ccccc2N1S(=O)(=O)c1ccc(C)cc1
O=C(Nc1cccc(C(=O)N2CCCCC2)c1)c1ccccc1NS(=O)(=O)c1ccccc1
CCOc1ccc(-c2cc(C(=O)Nc3ccc([N+](=O)[O-])cc3)[nH]n2)cc1
O=C(NCc1ccccc1)n1sc2ccccc2c1=O
Cc1ccc(S(=O)(=O)OC(=O)N2CCc3[nH]c4ccccc4c3C2)cc1
CCc1nccn1Cc1ccc(Cl)cc1
CC(=O)Nc1ccc(C(=O)Oc2ccc(C(C)=O)cc2)cc1
CCCC(=O)Nc1c(C(=O)NNC(=O)c2ccc([N+](=O)[O-])cc2)sc2c1CCCC2
CNCC(O)C(c1ccccc1)n1c2ccccc2c2cccnc21
C=CCN1CCC(=O)NCCC(=O)NC(Cc2ccccc2)CC(=O)NC(Cc2ccccc2)CC1=O
CCOc1cccc(C(=O)Nc2ccc(S(=O)(=O)Nc3ncccn3)cc2)c1
Cn1nc(C(=O)NC(=O)N2C(CCCOc3ccccc3)CC3CC32)cc1Cc1ccccc1
Clc1cccc(-c2ccc3cc(OCCN4CCCCC4)ccc3c2)c1
CC(=O)N(C)C(CC1CCCO1)N(C)C(=O)C(Cc1ccccc1)N(C(C)=O)C(C)Cc1ccccc1
COc1cc(-c2noc(CN3CCN(Cc4ccc5c(c4)OCO5)CC3)n2)cc(OC)c1OC
CCOc1ccc(N(CC(=O)NCCCN2CCCC2=O)S(=O)(=O)c2c(C)noc2C)cc1
COc1ccc(S(=O)(=O)N(C)CCC(=O)NN=Cc2ccc(Cl)c(Cl)c2)c(OC)c1
CC1C(C)(C)C1(C)CC(=O)N(CCCN1CCCCC1)c1ccccc1
CCOc1ccc(-c2nc(C)oc2-c2ccc(OC)cc2)cc1
Cc1cnc(C=CC(=O)C=Cc2ccccc2Br)c(O)c1CO
Cc1ccc(S(=O)(=O)N(C)CC2Oc3c(NS(=O)(=O)c4ccc(F)cc4)cccc3C(=O)N(C(C)CO)CC2C)cc1
COc1ccc(F)cc1C(=O)N1CCC(N2CCN(C(=O)c3cccc(C(F)(F)F)c3)CC2)CC1
O=C(NCCc1ccccn1)c1ccnc2ccccc12
O=C(CNC(=O)c1ccc(Br)cn1)NCC1CCCO1
O=C1CCCC(C(=O)O)O1
CSc1cccc2c1N(Cc1ccco1)c1ncccc1C(N1CCOCC1)=N2
CCN1CCN(CCCNC(=O)C23CC4CC(CC(C4)C2)C3)CC1
O=C1NC(=Nc2cc(CO)cc([N+](=O)[O-])c2)SC1=Cc1ccc(Cl)cc1
CC(=O)Oc1ccc2c(c1)CCC2C(=O)CC1CCCN1CCc1ccc2c(c1)OCO2
Cc1ccc(NC(=S)NNC(=O)C=Cc2ccc(O)cc2)cc1
CC(C)N1CCN(c2c(C=Cc3ccc(C#N)cc3)oc3ccc(Cl)cc3c2=O)CC1
Cc1cccc(Cl)c1Nc1nc2cc(Oc3c(Cl)cnn4cc(C(F)(F)F)ccc3c3n4CCS3)ccc2[nH]1
Nc1ncnc2c1ncn2C1OC(CO)C(O)C1O
CCCCCOc1cc(Cl)c(-n2nc(C(C)c3nnn[nH]3)n(CCCCC)c2=O)cc1Cl
CCCCC(=O)NC(=O)NC(=N)NC(Cc1ccccc1)C(CCCC(C)CCO)C(C)C
CC(C)CCCN1CCC2(C(=O)NC(CBr)CBr)c3cc(O)ccc3N(C)C12
CCCSc1ccc(F)c(C2(C(F)F)N=C(N)OC3CC32)c1
COc1cccc2nc3cccc(NC(=O)CC(=O)O)c3nc12
CCC(=O)OCOc1ncnc2c1cnn2-c1ccc(OC)cc1
CCCC(c1cccc(Cl)c1)c1ccc2c(NC)nc(CC)nc2c1
CCc1ccc(S(=O)(=O)N(C)C)cc1NC(=O)CSc1nnc(-c2cccnc2)n1Cc1ccccc1
Cc1ccccc1Cn1nc(C)c(C=NNC(=O)OCc2ccccc2)c1Cl
CCOCCOC(=O)C(C)NP(=O)(OCC1OC(n2ccc(N)nc2=O)C(C)(F)C1O)Oc1ccc(OCc2ccccc2)cc1
c1ccc(Nc2nccc(N3CCCCC3)n2)cc1
Cc1nc(N(C)CCCN2CCN(CC(C)C)CC2)c2cnn(C3CCOCC3)c2n1
Cc1ccc(-c2cc3c(C)nc(=O)[nH]c3s2)cc1
CCOC(=O)CSc1nc(Cl)ccc1C(=O)OCC
CN(C)CCCC1(CNC(=O)c2cccc(C(F)(F)F)c2)C(=O)N(c2ccc(Cl)cc2)C(=O)c2ccccc21
CC1CC(=O)NC2CCc3ccccc3N(Cc3ccc(cc3)-c3ccccc3C(=O)NCCCC(=O)OCCN1)C2=O
O=C(CCC(=O)N1CCN(Cc2ccc3c(c2)OCO3)CC1)Nc1ccccc1F
CCCCOC(=O)C1(C(=O)OC)CCCCC1=O
CC1COC(C)(CC(C2OC(=O)C(C)(C)O2)C2(O)C(=O)C=CC2=O)O1
OCC1OC(n2cnc3cnc(Cl)nc32)C(O)C1O
CNCc1c2c(nc3ccc(F)cc13)-c1cc3c(c(=O)n1C2)COC(=O)C3(O)Cc1cccs1
CCN(CC)CCCNc1ccc2oc3cc(OC)ccc3c(=O)c2c1OCCN(CC)CC
CC(C)C(NCC1CCN(Cc2ccccc2O)CC1)C(=O)NC1N2C(=O)C(C)C2SC1(C)C(=O)O
O=C(O)c1cc(Sc2cccc3ccccc23)c2cccnc2c1Cl
CCc1ccc(Oc2ccc(N3C(=O)C(C(=O)c4ccc(C)o4)=C(O)C3CCOC)cc2)cc1
O=C1OCC(CCO)=C1c1ccc(OCCCC2CCN(c3ccc(Cl)cn3)CC2)cc1
CC(C)N1CCN(c2ccc(S(=O)(=O)N3CCOCC3)cc2C(=O)NCc2cccc(Cl)c2)CC1
CCCCCC=NNC(N)=S
CC1=CCC2(OC=O)C(=CCC3C2CCC2(C)C(C(C)C)CCC32)C1
O=C(O)c1cccc(NC2=C(S(=O)(=O)c3ccccc3)C(=O)c3ccccc3C2=O)c1
CCCCc1cnn(C2=C(Cl)C(=O)N(c3c(C)cc(C(O)C(C)(C)O)cc3Br)C2=O)c1
CC1OC(=O)C2CC3CCCCC3C(C=Cc3ccc(-c4ccnc5[nH]ccc45)cn3)C12
COc1ccc(C2c3ccoc3C(=O)c3c2oc(C)c(-c2ccccc2)c3=O)cc1
CC(=O)NCNC(=O)c1ccccc1-c1nnc(C(C)(C)C)o1
COc1cc2c(OC)cn(Cc3ccc(F)cc3)c(=O)c2cc1CNC(=O)Cc1cccs1
O=C(Nc1ccc(Cl)c(Cl)c1)c1ccc2nc(-c3ccccn3)c(C3CC3)nc2c1
CC1C2C(CC3C4CCC5CCCCC5(C)C4C(=O)CC32C)OC12CCCCO2
COC(=O)NCC1CCC2(CCN(C(=O)c3ccccc3)CC2)O1
CN(C(=O)Cc1cccc(O)c1)c1cn2cc(Cl)ccc2n1
COc1cccc(NC(=O)C(c2ccccc2)n2c(COc3ccc(Cl)cc3)nc3ccccc32)c1Cl
CC(=O)OC(Cc1nc2ccccc2[nH]1)NC(=O)C(=O)C(CC(N)=O)C(=O)Nc1ccccc1
Nc1ccccc1NC(=O)c1cc2ccc(CNCc3ccccc3)cc2o1
CC1(C)CCc2c(sc3nnn(-c4ccc(F)cc4)c(=O)c23)CO1
O=C(CCc1cc(-c2ccccc2)n(-c2ccccc2)n1)N1CCCO1
CCS(=O)(=O)c1csc(-c2cccs2)c1
Fc1ccc(-n2cc(CN3CCN(CCOc4ccc5ccccc5c4)CC3)c3ccccc32)cc1
Cn1ccnc1SCC(=O)Nc1cccc(F)c1F
CC(=O)Nc1ccc(NC(=S)NC(=O)CSc2nc3ccccc3c(=O)n2Cc2ccco2)cc1
N=C(N)c1ccc(C2C3C(=O)N(CCN4CCOCC4)C(=O)C3C3(CO)C(=O)N(Cc4cc(F)ccc4Cl)C(=O)N23)cc1
CCCCCCCCc1nc2ncccc2n1C1CCCCC1
O=c1cc(CN2CCOCC2)nc2ccc(Oc3ccncc3)cn12
C#CCn1c(=O)c2ccc(=O)[nH]c2c2ccccc21
O=c1[nH]nc(C=Cc2cccc(N3CCOCC3)c2)[nH]1
CCOc1cc(OCCN(C)C)cc(C=CC=C(C)CN(C)C)c1OCC
OC(CC1CCCCN1)N1CCC(c2cc(Cl)c3cc(-c4cccc(C(F)(F)F)c4)c(Cl)cc3n2)C1
O=C(c1ncc2ccccc2n1)N1CCCCCC1
C=CCOc1ccc(C=Nc2cnc3ccccc3n2)c(O)c1
CC(C)C(=O)N1CCN(CC(C)(C)c2ccc(OCCCN3CCOCC3)cc2)CC1
CCC(C)Oc1ccc(NS(=O)(=O)c2cc(NC(=O)C(C)O)ccc2N2CCC(CC(=O)O)CC2)c(Cl)c1
O=C(NO)c1ccc(-c2c[nH]nn2)s1
Oc1ccc2c(CCCCCc3ccccc3)c(-c3ccccc3)sc2c1
CC(NC(=S)Nc1cccc(C(F)(F)F)c1)C(c1ccccc1)N1CCOCC1
CCCC1CN(c2cccc3c2OCCO3)CCO1
COc1cc2ccc3c(c2cc1OC)C(O)C(C(=O)NOCCCNc1c2ccccc2nc2ccccc12)O3
CC(=O)NC(C)c1ccc(-c2ccc(Nc3nccc(CCC(C)(C)C)n3)cn2)o1
COc1cccc(CNC(=O)c2cc3ccc(OCc4c(C)noc4C)cc3o2)c1
COc1ccc(C2=NN(C(C)=O)C(c3cccnc3)O2)cc1
CC12CCC(C(=O)C=CNc3ccc(C#N)cc3)(OC1=O)C2(C)C
Cc1ccc(C(=O)Nc2ccc(CC(C)CO)c(C(F)(F)F)c2)c(Nc2nc3ccccc3n2-c2ncccc2C)c1
O=c1c(NS(=O)(=O)c2ccc3cc(Cl)ccc3c2)cc2cnc(NC3CCNCC3)nc2n1C1CC1
COc1ccc(-c2[nH]nc3c2C(=O)c2c(NC(=O)CN4CCC(O)CC4)ccc(-c4ccccc4)c2-3)cc1OC
COc1ccc(C(=O)CCCN2CCC3(CC2)c2cc(OC)c(OC)cc2CCC3O)cc1
Nc1ccn2ncc(-c3ccc(C(=O)Nc4cccnc4)cc3)c2n1
CN(C)c1ccc(COC(=O)CCc2cc(=O)n3nc(C4CCCCC4)sc3n2)cc1
COc1c(CC(C)C)c(=O)n(Cc2cccc(Cl)c2)c2cccc(C(=O)O)c12
COC(=O)c1cc2c(-c3ccc4c(c3)OCO4)cc(OC)cc2o1
COc1ccccc1NC(=O)N1CCC(C(c2ccccc2)c2ccccc2)CC1
CCn1cc(NC(=O)NCC(=O)Nc2cccc(Oc3ccccc3)c2)cn1
Fc1cccc(Cn2nnnc2SCc2ccccc2)c1
O=c1cc2c(=O)n(CCCCn3c(O)c4ccccc4nc3=O)c(=O)c-2c1-c1ccccc1
CCn1cc(-c2cc(OC)nc(OC)n2)c(C#N)n1
COc1cc(C=C2C(=O)ON=C2c2ccc(OC)c(OC)c2Br)ccc1OCC(=O)O
Cc1cc2ccc(-c3nc(C4CCC4)n4ncnc(N)c34)cc2[nH]1
O=c1cc(Cl)oc2ccc(-c3ccccc3)cc12
CC(C)COc1ccc(C(=O)Nc2cccc(F)c2)cc1
O=C(O)CCc1nc2cc(O)ccc2c(C(=O)O)c1Br
CC1(c2cn(C3CC(CO)OC3[N-][N+]#N)c(=O)[nH]c2=O)C(O)OC(O)C1Cc1cccc2c1OP(=O)(OBr)OC2
Cc1ncnc(C)c1N1CC2CN(C(=O)CCC(C(=O)NC3CCS(=O)(=O)CC3)c3ccccc3Cl)CC2C1
CC(=O)N1c2ccccc2C(C)CC1(C)c1ccccc1
CSc1ccc(S(=O)(=O)N2CCOCC2(C)C)cc1
CC(NC(=O)c1cc2c(s1)CCCC2)c1ccc(NS(C)(=O)=O)c(F)c1
CN(C)CC(=O)NC1CCc2ccc(OCCCCCOc3ccccc3)cc2C1Cc1ccc(Cl)cc1
NC(=O)c1ccc(-c2ccc(-c3ccc(O)cc3)cc2)cc1
COc1ccc(Nc2cncc(OC)n2)cc1
CCN(Cc1c2c(cc(C)c1C(=O)O)OCO2)c1cc(C)ccc1C
Cc1n[nH]c2c1C(c1ccc3c(c1)OCO3)C(C#N)C(=N)O2
CC(C)(C)c1noc(CCc2nc3cc(F)ccc3s2)n1
CCOC(=O)C1=C(C)NC2=C(C(=O)CC(c3ccc(OC)cc3)C2)C1c1ccccc1OC(C)=O
Fc1cc(F)cc(CSc2cc(F)cnc2Cl)c1
Cc1cc(C)c(C)c(NC(=O)c2c(C)n(Cl)c3ccc(Cc4cccc(Cl)c4)cc23)c1
COc1ccc(-n2ccnc2-c2cc[nH]n2)cc1
N#Cc1cc(S(=O)(=O)Nc2nccs2)ccc1Oc1ccc(-c2cscn2)cc1
CC(C)OC1CC(O)=CC12C(=O)Nc1c2ccc(OCC(=O)O)c1Br
COC(=O)NC(=O)NC(CCO)NC(=O)C(=N)OC1CC(Cc2ccc(O)cc2)C(NC(C)=O)OC1C
O=C(Cc1ccc(O)cc1)Nc1ccc2[nH]c3c(c2c1)CCNC3Cl
O=C(c1c(F)cccc1F)N1CCCN(c2ncnc3sccc23)CC1
CCOC(=O)c1cn(-c2ccc(Cl)cc2)nn1
O=C(CCCCCCC(=O)N1CCCC1)SCCCSC(=O)n1cc2ccccc2n1
COc1ccc([N+](=O)[O-])cc1
CC1CCc2c(c3c(NCCCO)cc(O)cc3oc2=O)C1
COc1ccc(C(=O)COC(=O)c2nn(Cc3ccccc3F)c(=O)c3ccccc23)cc1
CCOC(=O)Nc1cc2c(nc1C)CCN(C(=O)c1nc3ccc(F)cc3[nH]1)C2
CCC(=O)OCOc1ccc(N2CC(CC(=O)Nc3ccc(Cl)s3)OC2=O)cc1
COC(=O)C(c1csnn1)N1C(=O)C(=Cc2ccc(OC)cc2)SC1=S
CC1Cc2cccc3c2N1C(=CC=Nc1ccc(N(C)C)cc1)N3
COc1ccccc1NC(=O)COC(=O)C=Cc1ccc(N(C)C)cc1
COn1nc(-c2nc3cc(C)ccc3[nH]2)c2ccc(CCN3CCOCC3)cc21
CN1CCN(CCCOc2ccc(Nc3ncc(C(F)(F)F)c(NCC4CCCO4)n3)cc2CN2CCC(O)CC2)CC1
COCC(COC)(CC(=O)OC)C(=O)NC1CCN(C(=O)OCc2ccccc2)CC1
Cc1ccc(C2=NN(C(=O)c3cccnc3)C(c3ccncc3)C2)cc1
CCC(c1ccc(F)cc1)c1sc2cc(N3CCCCC3)ccc2c1CCN(C)C
O=C1CN(Cc2ccc(F)cc2)C2(CCN(C(=O)c3ccccc3)CC2)C1
Cc1cccc2cccc(Br)c12
Nc1cc(CN2CCOCC2)c(-c2ccsc2)c2ccccc12
Cn1c(Cc2ccc(C(C)(C)C)cc2)nc2cc(-c3ccccc3)ccc2c1=O
CC(C(=O)NCc1ccccc1)n1c(=O)n2c3c(cc(F)cc31)CCC2
CCCn1c(=O)c2nc(-c3ccnn3C)[nH]c2n(CCC)c1=O
CCCCCCOc1c(OC)cc2oc3c(OC)cc(OC)cc3c2c1OC
Cc1cnn(N2CCN(c3ccc(C#N)c(S(=O)(=O)N4CCc5ccccc5C4)c3)CC2)c(=O)c1
Cc1cnc(C2(c3ccc(-c4cncnc4)cc3)CC2)o1
CCCN1CCC(OC(=O)N2CCSC2)CC1
N#CCCc1ccc(S(=O)(=O)Nc2cccc(Cc3n[nH]c(=O)c4ccccc34)c2)cc1
CCC(=O)Nc1ccc(NC(=O)C(=O)NN=Cc2cccc(OC)c2)cc1[N+](=O)[O-]
COC(=O)N1CCSc2ccccc21
CC(C)CC(NC(=O)C1CCCN1C)C(=O)C(=O)Nc1ccc(C#N)cc1
CNN1CCC(c2ccc(-c3c(C(C)=O)oc4ccc(C)cc34)cc2)CC1
CN1CCC(OC(=O)C(=O)N(C)c2ccc(Cl)cc2Cl)CC1
CC1C(=O)C=CC(=O)C(C)(C)C(=O)C=CC(=O)C(C)(C)C(=O)C=CC(=O)C(C)(C)C(=O)C=CC1=O
CC(=O)OCC1OC(O)C(CC(C)C)CC1O
COc1cccc(Nc2nccn(Cc3ccc(-n4cncn4)cc3)c2=O)c1
CCCCCCCCCC(=O)NC(Cc1ccccc1)C(=O)OC(CCCCCC)CCCc1cccnc1
Cc1nn(C2CC(O)C(COC(=O)c3ccccc3C(=O)O)O2)c(=O)n1N
CC(=O)N(O)C(Cc1ccc(-c2cc(C#N)cc(C(F)(F)F)c2)cc1)OP(=O)(Oc1ccccc1)c1ccccc1
O=C1CCCC=CCC(O)C(O)C(Br)C(=O)C(Cc2ccccc2)NC(=O)C=CCC(O)C1
O=C(Nc1ccc(Cl)c(NS(=O)(=O)c2cccc3nsnc23)c1)c1ccccc1
CC(NC(=O)C(F)(F)F)c1ccc(ON2CCC(c3cc(Cl)cnc3OC(F)F)C2)cc1
CCOc1ccc(NC(=O)CN(C)C(=O)CSc2nc3ccccc3n2CC)cc1
CCCOc1ccc(-c2nc(-c3ccccc3)cs2)cc1
CCCOc1ccc(C=CCc2ccccc2)cc1
CP(=O)(O)C1C=C(C(O)COP(=O)(O)O)OC(C(=O)O)C1C(O)CCO
COc1ccc(C(=O)Cc2cc(C#N)c3nc4cccc(F)c4n3c2)cc1OC
CCOP(=O)(OCC)C(NC(=O)COc1ccc([N+](=O)[O-])cc1)c1ccccc1
CC
CCCCCCCCCCCCCC(=O)OC1C2CC(=O)OCC=C2CC2C1C(O)C(OC(=O)C(O)CC)C1(C)C(C(C)CCC)CC(O)C(=O)C21C
CCN1CC2(CCN(C(C)c3ccc(F)nc3)CC2)CC1Cc1nc(C)no1
O=C1CC2(CCCC2)Oc2cc(OCCCN3CCN(CCc4ccc5c(Cl)c6c(nc5c4)NCCC6)CC3)ccc21
Oc1ccc(-c2n[nH]c3c2CCCC3)cc1
O=C(NC1CCCCC1)C1CCN(S(=O)(=O)c2ccc(F)cc2)CC1
CCN(CCNC(=O)CCc1cccs1)Cc1cccc2ccccc12
CN1CC2C(C1)C(N(C)C)C2c1ccc(Cl)cc1
O=C(NC12CC3CC(CC(C3)C1)C2)c1cc([N+](=O)[O-])cc([N+](=O)[O-])c1
COc1cccc(OCC(O)CNN2CCC(Cc3ccc(C#N)cc3)CC2)c1
COc1ccc(Cl)c(NC(=O)Nc2nc3ccc(Br)cc3s2)c1
COc1cc(NC(=O)CC(C)(CC(=O)NO)Cc2ccccc2)cc(OC)c1OC
CCC(CC)Nc1ncnc2c1cnn2-c1ccc(C)cc1C
CC1CC(CNC(=O)CCC2CCCCC2)C2(C(=O)N3CCCC3=O)c3[nH]c4cc(-c5ccco5)ccc4c3CCN2C1=O
CC1=NN(c2ccccc2)C2=NC(=O)C=C(Cc3ccccc3)C12
CCC(C)NC(=O)C(CNC(C)=O)Cc1c[nH]cn1
O=c1c2cc(-c3ccc(Cl)cc3)sc2nc2n1CCCCC2
CCCCCCCCCCCCCC(=O)NC(CCI)C(=O)OCC
COc1cccc2c1CCCN2c1cc(N2CCNCC2)cc(=O)[nH]1
O=C(C1CCCCC1)N(C=Cc1cccc(F)c1)Cc1cccs1
COc1cc2c(cc1-c1cn[nH]c1)CCC2NCCCc1nccs1
COc1cc(C2SCC(=O)N2c2cccc(Cl)c2)cc(OC)c1OC
O=C1C=CC=CCCCCCCCCCC=CC(=O)c2cccc3c2C(=O)C=C(N1)C3=O
COc1ccccc1CN1CC2(CCN(C(=O)C(C)C)C2)c2ccccc21
Cc1cc(OCCCc2nc(-c3ccco3)cn2C)cc2c1C(=O)C=CC2=O
CC=C(C)CC(C)(C(=O)O)C(=O)NC1CCC2C3CCC4CC(O)C(C)CC4(C)C3CCC12N(C)C
COc1cccc(OC)c1C1c2[nH]c3ccccc3c2CC2C(=O)NCCN21
CC(CC(=O)N(C)c1ccc(O)cc1)N(C)C(=O)C(=O)O
O=C1C(=O)N(OCc2ccccc2)c2ccc(Cc3ccc(F)cc3)cc21
NC(=O)c1cncn1Cc1cccc(Cl)c1
CS(=O)(=O)c1ccc(C2SCC(=O)N2CCCN2CCN(c3cccc(Cl)c3)C2=O)cc1
Cc1cccc(C2CCN(C(=O)Oc3cc(O)c(O)c(O)c3)CC2)c1
COc1ccc(-c2nc3ccc(Cl)cc3c(=O)n2O)cc1
CNC(=O)C1C(CO)OC(O)C(OCCc2cn(C)c3ccccc23)C1O
CC(=CCC1OC(=O)C(C)CC2OC(=O)C3(CC(O)C1C)OC(O)CC23)C(=O)O
Nc1ncnc2c1ncn2C1OC(COP(=O)(O)O)C(O)C1O
CCn1cc(N2CCN(C(=O)c3cccc(OC)c3)CC2)c(=O)c2cc(S(=O)(=O)N3CCCCC3)ccc21
NC(CCNc1cncc(Cl)n1)Cc1c[nH]c2ccccc12
Cn1cc(NC(=O)c2cnn3ccc(NC4CCCNC4)nc23)c(=O)c2cc(F)c(N3CCNCC3)cc21
Cc1cccc(N(c2ccc(F)cc2)S(=O)(=O)CC(=O)N2CCCCC2)c1
CCCCCCCCCCCc1c[nH]cn1
Cc1ccc(-c2nnc3sc(-c4ccsc4)nn23)cc1
Cc1ccc(C2=CCNCC2)cc1-c1cc2ncn(-c3ccc(CN4CCN(C)CC4)cc3)c(=O)c2s1
CC(C)c1ccc(-n2nnnc2S(=O)(=O)Cc2ccc(Cl)c(Cl)c2)cc1
Oc1ccc(CCCNCc2ccccc2F)cc1
COc1ccnc(N2CCN(C(=O)c3c(C)cnn3Oc3ccccc3)CC2)n1
O=C1c2ccccc2C(=O)N1OCc1ccccc1
O=C(O)c1cccc(-c2csc(NC(=O)c3ccc(Oc4ccccc4)cc3)n2)c1
Cc1cccc(C)c1NC(=O)N1CCN(C(=O)c2cccc([N+](=O)[O-])c2)CC1
C=CCc1ccc2c(c1)nc(-c1cc(C(=O)NCc3ccc(-c4ccncc4)cc3)c(=O)n(Cc3ccccc3)c1CO)n2C
O=C(CC(Nc1ccc(Cl)cc1)C(=O)c1cc(F)cc(F)c1)OCC(=O)c1ccco1
O=C1OCC(=Nc2cccc(Br)c2)C1c1ccc(Br)cc1
CNc1ccccc1C(=O)OCC(=O)NNC(=O)c1ccc(Cl)cc1
CCOP(=O)(OCC)C(Nc1ccc(NC(=O)c2ccc3nc(C)cc(C)c3c2)nc1)c1ccc(OC)cc1
O=C(NCCN1CCCCC1=O)c1cccc(Nc2nc3ccccc3n2Cc2ccc(F)cc2)c1
c1ccc2c(COC3CCc4nonc4C3)ccnc2c1
O=C1NCc2ccccc21
O=C1NC(=S)NC1=Cc1cccc(C(=O)Nc2ccc(OCc3ccccc3)cc2)c1
O=C(O)N1CCCC(c2cnc(OC3CCc4cc(-c5cccnc5)ccc4O3)s2)C1
O=c1c2cccc(NCCc3ccccc3)c2oc2c(-c3ccccc3)c3ccccc3nc12
Cc1cc(C)c2c(n1)SCC(=O)N2CC(=O)Nc1ccc(C)c(S(=O)(=O)N2CCCC2)c1
CC(C)c1cccc(NCc2cccn2-c2nnc(N3CCC(O)CC3)s2)c1
O=C(NC1CCC(O)CC1)c1ccc(Nc2nc3c(c(N4Cc5ccccc5C4)n2)CCC(Cc2ccc(=O)[nH]n2)C3)nc1
O=C(NCc1csc(-c2ccncc2)n1)c1c(C(c2ccccc2)c2ccccc2)c(=O)[nH]c2ccccc12
O=C(O)N1CCC(Cc2nn(-c3ccc(F)cc3)c(=S)n2N=CCc2cccc([N+](=O)[O-])c2)CC1
N#Cc1ccc2c(c1)C1(CCN(C(=O)c3ccccc3)C1)CO2
COc1cccc(Cc2cnc3nc(N)nc(N)c3c2C)c1
N#Cc1ccc(NC(=O)Nc2nc(-c3ccccc3O)c(C(=O)c3ccccc3O)s2)cc1
COc1ccc(C=Nn2c(Cc3ccc(S(N)(=O)=O)cc3)nnc2-c2ccccc2)c(OCc2ccccc2)c1
C=C1CC2NC(C)CC(C(=O)Oc3ccccc3)C2(O)C1(O)c1ccoc1
CCC(OC(=O)COc1ccc(C(C)C)cc1)C(=O)NC(C)(C)c1nc(C)cs1
CN(Cc1ccc(-c2ccc(Cl)cc2)cc1)Cc1ccc(-c2ccc(-c3nc4cc(Cl)ccc4s3)cc2)cc1
COC(=O)N(C)c1ccc(COC(=O)C23CCC(=O)N2C(C)CS3)c(C(C)(C)C)c1
CCOc1ccccc1NC(=O)Cn1c(=O)c2ccc(CC)cc2n(C2CCCCC2)c1=O
COc1cc(NC(=O)c2cnsn2)ccc1NC(=O)c1cccc(N(C)S(C)(=O)=O)c1
CCCCOC(=O)c1ccc(NCc2ccc(O)cc2)cc1
CCOC(=O)c1cc2c(=O)n3cccc(C)c3nc2n(-c2ccc(Cl)cc2)c1=N
COC(=O)c1ccccc1-c1cc(Cc2ccc(OC)cc2)cnn1
C=C1C(=O)C(C)=CC=C1n1cnc(C)c1
Fc1ccc(C2OCC(CN(CCc3ccccc3)c3ncc(Cl)cn3)CO2)c(F)c1
COC(=O)C(CN1CCN(c2ncnc3nc(C)c4c(c23)CCN(Cc2ccccc2)C4=O)CC1)c1ccc(Cl)c(Cl)c1
Cc1coc2cc(C(=O)Nc3nnc(SC(C)C)s3)ccc12
Cc1ccc(NC(=O)c2cccc(C(C)(C)C)c2)cc1Nc1ncnc2cnc(N3CCCN(C)CC3)nc12
O=C(Cc1cn2ccsc2n1)NCCc1ccccn1
COC(=O)C(C(C)C)C1CCC=C2C=CCC(C)C21
O=C(O)CCc1nn2c(CC(=O)Nc3c(Cl)cccc3Cl)nnc2s1
COc1ccc(-c2ccc(F)c(NC(=O)c3ccc(F)cc3)c2)cc1COc1cncc(C)n1
CCC1C=C(C)CC(C)CC(OC)C2CCC(C)C(O)(O2)C(=O)C(=O)N2CCCCC2C(=O)OC(C(C)=CC2CC(C)C(Oc3cc(NC(=O)OC)cc(OC)c3)C2)C(C)C(O)CC1=O
CCN1CC2CC(C)(C)CC2(C(=O)NC2CCC(C)CC2)C1
Nc1ncnc2c1ncn2C1CC(n2cc(-c3ccc(N(C=O)CCCCC(=O)O)cc3)nn2)C(O)C1O
COc1ccccc1-c1cc(-c2ccc(Cl)cc2)nc(SCc2nc3ccccc3[nH]2)n1
O=c1c2ccc(O)cc2oc2cc(-c3cncnc3)ccc12
CCOC(=O)c1cc(C=Cc2c(C)ncn2CCOc2ccc(C)cc2)on1
CNC(=O)C(=CC(=O)Nc1ccc(C)cc1)n1cc(C)c2ccccc21
CC1=C(C#N)C(N)=NC1(C)C
Cc1cc(=O)n(C)c2[nH]nc(N)c12
Nc1ccc(Oc2ncccn2)cc1C=CC(=O)NO
Cc1cccc(-c2c(-c3ccc(C(F)(F)F)cc3)nsc2-c2ccc3c(c2)C(N)=NC3S(C)(=O)=O)n1
CNC1c2ccccc2-c2c1cccc2C(C)(C)O
COc1ccccc1N1CCN(CC(O)CS(=O)(=O)c2ccc3c(c2)CN(C(=O)c2cc(C)sc2-n2cccc2)CC3)CC1
O=C(NCCN1CCN(c2ccccc2Cl)CC1)c1ccc2ccccc2c1
O=C(NC1CC(C(=O)N2CCOCC2)CC2(CCc3ccccc3)c3[nH]c4ccccc4c3CCN2C1=O)C1CCCCC1
O=C1CN(C(=O)Cn2c(Sc3ccc4ccccc4c3)nnc2-c2ccccn2)c2ccccc2N1
NC(CC(=O)N1CCN(Cc2ccc(F)cc2)CC1)Cc1ccc(F)cc1F
CCCc1c(CC)nn(Sc2ccccc2)c1CCOc1ccccc1CC(=O)O
O=C(NCc1ccc2c(c1)OCO2)C(=O)NCC1CCCO1
COc1ccc(NCN2C(=O)Cc3cc(C4CCCCC4)ccc32)cc1
CN1CCC2(C)Cc3c([nH]c4ccc(O)cc34)CC12
CCOc1ccc(C2(O)OC(=O)C(c3ccc4c(c3)OCO4)=C2Cc2ccc(OC)cc2)cc1
CC(C)(C)C1CCc2c(c(-c3noc(-c4ccc(Cl)cc4)n3)nn2CCCCOc2ccc(F)c(F)c2)C1
CCCCCCCCCCC(CCCCCC(=O)O)NC(=O)C=C(C)CCC(=O)C(O)C(CC(=O)O)NC(=O)C(C)C
O=C(OC(c1ccccc1)c1ccccc1)N1CCC(n2ncc(=O)[nH]c2=O)CC1
N=C(N)c1ccc(C(=O)Nc2ccc(-n3nc(C(F)(F)F)cc3C(F)(F)F)cc2)cn1
Cn1c(=O)c2c(nc3n2CC(Cc2c[nH]c4ccccc24)C(=O)N3CCCN2C(=O)CCC2=O)n(C)c1=O
Cc1nccn1CCCNC(=O)C1CCN(C(=O)c2ccc(C#N)cc2)CC1
CCOC(=O)c1ccc(NC(=O)CN(c2c(OC)cccc2OC)S(=O)(=O)c2ccccc2)cc1
CCCCCCCCCC(=O)OC1OC(CF)C(O)C(O)C1O
Cc1ccc(C23CCC(=O)C2C(C)N2CC4CC(O)=C(O)C(C)(C2=N4)c2c(-c4nnnn4C)c(N)cc(C)c23)cc1
Cc1ccc(Br)c(C(=O)Nc2cnn(Cc3ccccn3)c2)c1
C=CCC(=O)NN1CC(c2ccccc2F)CC1=O
COc1nc(N2CCC(OC)CC2)nc2cc(N)c(NCCCc3ccccc3)cc12
Cn1cc(C#Cc2cncnc2)cn1
COc1cc(NC(C)CCCN)c2nc(C)cc(Br)c2c1
CN(C1CCN(C=O)CC1)S(=O)(=O)c1ccc(NC(=O)c2ccccc2-c2ccccc2)cc1
CN(C)C(=O)c1cc(Br)c2nc(-c3ccc(Cl)cc3)c(-c3ccccc3)n2c1
Cc1cc(C)nc(NS(=O)(=O)c2ccc(C(=O)NCOc3ccc(Cl)c(C(=O)c4cc5ccccc5o4)c3)cc2)n1
O=C(O)C1C2C=CC(C2)C1C(=O)Nc1ccccc1Cl
Cc1ccc(N2CCN(CCCOc3nc4nonc4c4ccccc34)CC2)cc1
CCC(=O)OC(=CNC(=O)C(CCC(=O)O)C(=O)O)c1ccc(OCc2cnc3ccccc3c2)cc1
CC(C)Oc1ccc(C(=O)C2CCCN(Cc3ccc(=O)n(C)n3)C2)cc1
CN1C(=O)Nc2ccc(-c3cnn(C)c3)nc2C1(C)C
CSc1nccc(N2CCN(C(=O)c3ccc(Cl)nc3)CC2)n1
C=CCN(c1c(O)cc(O)cc1CC)c1nc2c(S(=O)(=O)c3ccccc3)nnn2c2c1cc(Cl)c1ccccc12
O=C(CC(=O)N1CCCC1)OC=Cc1ccccc1F
Cc1ccccc1NCC(=O)N(C)Cc1nc(-c2cccs2)no1
COc1cc(O)c(C(C)=O)c(OC)c1CC=C(C)CO
OCC1OC(NC2C(O)C(Cl)OC(CO)C2O)C(O)C(O)C1O
N=C(N)NCCCC(NC(=O)C(Cc1ccccc1)NC(=O)Cc1ccccc1)C(=O)Nc1ccc(I)cc1
CC1OC(c2ccccc2F)Cc2[nH][nH]c(=O)c21
CCCC(=O)OC1C(c2cc(O)cc3c2C(=O)c2c(O)cccc2C3=O)OC(CCC)C(CC)C1CCC
CC(=NNC(=O)c1cccc([N+](=O)[O-])c1)c1ccc(O)cc1
O=C(NCc1nnc(Sc2ccc3c(c2)OCCO3)o1)c1ccccc1
COC(=O)c1ccc(-n2nc(C(N)=O)ccc2=O)cc1
CCCCNCC(c1ccc2[nH]c(-c3cc(C)cc(C)c3)cc2c1)C(C)(C)C(=O)N1C2CCC1CC2
CCCCOCC(=O)N(C(=O)OCCCC)N1C(=O)C2C3C=CC(C3)C2C1=O
CC(=O)Nc1cccc(-c2nnc(SCc3ccc(C)cc3)o2)c1
O=C(O)CC(CC(=O)c1cccc(Br)c1)c1ccc(Br)cc1
Cc1c(CNc2ccc(C(=O)Nc3ccc(N(C)C)cc3)cn2)c2ccccc2n1CC(=O)C(F)(F)F
COc1ccc(C(=O)N2CCC(OC)C(CC(=O)c3nccs3)C2)cc1
CC(C)NCc1ccc(-c2nc3ccc(C(C)NC(=O)CCN(CCO)CCO)cc3s2)cc1F
CC1CCN(S(=O)(=O)c2ccc(C(=O)NCc3ccc4c(c3)OCO4)cc2)CC1
CCC(=O)Oc1c(-c2ccccc2)[nH]c(C)c1C
CC(=C(F)n1ccnc1)c1cccc(C(N)NC(=O)Cc2ccccc2)c1
Cc1ccc(-c2ccc(C(=O)N3CCCCC3)cn2)o1
CN1N=c2c(nnn2CCc2ccccc2)=C(N)N=C1CC1CCCCC1
[O-][n+]1onc(-c2ccccc2Br)c1-c1ccc(Br)cc1
CSc1nnc(C(=O)Nc2ccc3oc(=O)ccc3c2)o1
O=C(O)CCc1cnc(O)c(C(=O)c2ccc(-c3ccccc3)cc2)c1
COc1ccc(S(=O)(=O)NC(C)c2nnc3n2CCCCC3)cc1
CCOc1ccc(CCNC(=O)C(C)C)cc1OCC
CN(C(=O)N1CCC(Cc2c[nH]c3ccccc23)CC1)N(C)c1ccccc1Cl
C=CCn1c(CC(=O)NC2CCCCC2)nnc1SCCCC(=O)O
COc1ccc(NNS(=O)(=O)c2ccc(Br)c(Br)c2)cc1
O=C1C2=Cc3ccccc3OC2Oc2ccccc21
CC(C)(C)OC(=O)NC1CCCCCC=CC2CC2(C(=O)NS(=O)(=O)C2CC2)NC(=O)C(c2cccs2)NC1=O
CCN(CC)CCCCCCCCNc1ccc2nc3cc(OC)c(OC)cc3[o+]c2c1
Cc1ccc(NC(=O)COC(=O)c2cccc(S(=O)(=O)N(C)C3CCCCC3)c2)c(Br)c1
CCN(Cc1ccc(-c2ccc(Cl)cc2Cl)s1)c1ccccc1C(=O)O
NC=NNC(=O)c1ccc(Nc2ccccc2)cc1[N+](=O)[O-]
CCCCCN(CCCCC)C(=O)C(CCC(=O)O)NC(=O)CP(=O)(O)O
CCC(=C(c1ccc(C=CC(=O)NO)cc1)c1ccc2[nH]nc(F)c2c1)c1ccccc1
O=C(C=Cc1cc(O)ccc1O)Nc1ccc2c(c1)C(=O)C(=O)c1ccccc1-2
NS(=O)(=O)c1ccc(-c2cn(Cn3cccn3)nn2)cc1
O=C(c1ccccc1)N1CCCC2(CCN(C(=O)c3cn4c(n3)COCC4)C2)C1
COCCOC(=O)N1CCc2ccc(S(=O)(=O)N3CCC=C(C)C3)cc2C1
O=C(Nc1cc(F)ccc1S(=O)(=O)N1CCCC1)c1ccccn1
COc1ccc(-c2cc(CC(=O)N(C)O)n(-c3nc(C)cc(C)n3)n2)cc1
CCCCCCCCCCCCCCCCCCCCCCCCCCC(=O)NCCNC(=O)CCCCCCCCCCCCCCCCC
CNCCc1nc2ccccc2n1C1CC2CCC(C1)N2CCC1(c2ccccc2)CCN(C(C)=O)CC1
O=C(CS(=O)(=O)N1CCN(C(=O)c2ccc(Cl)cc2)CC1)Oc1ccc(C(=O)Nc2ccccc2)cc1O
CC1CCCN1C(=O)COc1ccc(-c2nn(CCn3c(-c4ccco4)nc4ccccc4c3=O)c3c2CCC3)cc1
COc1ccc(CCNC(=O)Cc2cn3ccsc3n2)cc1
COc1ccc2oc(N3CCCCC3)cc(=O)c2c1Cl
COc1ccc(OCc2ccc(C(F)(F)F)cc2)cc1C(=O)Nc1ccc(N2CCC(O)C2)nn1
N#Cc1ccc(CNCCc2ccc3[nH]cc(C#N)c3c2)cc1
CCC(=O)Oc1scc(NC(=O)Cc2ccco2)c1-c1ccc(OC)c(OC)c1
CC1(C)CCCC(C(=O)NCc2nc3ccccc3n(Cc3ccc(F)cc3)c2=O)C1
CCCCCCCCC(=O)NS(=O)(=O)NC(CNC(=O)c1ccc(CNC)cc1)C(=O)O
COc1ccc(OC)c(-c2ccc3c(c2)CCc2sc4nc(SCc5ccccc5Cl)n(O)c(=O)c4c2-3)c1
COC(=O)NC(C)c1ccc(C2CN(c3cccc(Cl)c3)C2)cc1
COC(=O)N1CCC(c2ccnc3ccccc23)C(OC(C)=O)C1
O=C1OCCN1c1cccc(CN2c3nc(-c4cncnc4)oc3-c3ccccc3S2(=O)=O)c1
COC(=O)N(CC1=NCCN1)Cc1ccc(F)cc1
Cc1nc(-c2c(F)cc(Cl)cc2-c2cnc(C3(N)CC3)c(F)c2)cs1
CC(C)NCC(O)COc1cc(C2CCC2)ccc1C(=O)CCc1ccccc1
COCC(=O)N1CCC2(CCC(=O)N(C)C2)C1
COc1cccc(-c2ccc3c(c2)C(=CNc2ccc(CN4CCCC4)cc2)C(=O)NC3=O)c1
CS(=O)(=O)c1ccc(-c2ccc(-c3ccc4[nH]c(Cl)nc4c3)cc2)cc1
COC1CCC23CC1CC(C)(C2)N3C(=O)c1ccc(O)c(C(C)(C)C)c1
N#CC1C(=N)N(C=Cc2ccnc3ccccc23)N(Cc2ccccc2)C1c1ccccc1
O=C(CC(O)C(c1ccc(F)cc1)n1cccc1)Nc1cccs1
COc1cc(-c2ccc(N=C(N)N)c(Cl)c2)cc(OC)c1OC
Cc1nc(=O)cc(N2CCCC(Cc3cccc(OCC(C)C)c3)C2)[nH]1
CCC(C(=O)NC(C)(C)CC)c1ccccc1
O=C1Nc2ccc(Oc3ccc(Cl)cc3)cc2C2=C(CCCC2)O1
CCN(CC)CCCCNCC1CCCN1CC(c1ccccc1)c1ccccc1
COc1ccc(Cc2nnc(SCC(=O)Nc3nc4ccc(OC)cc4s3)n2CCc2ccccc2)cc1
Cc1c(C(=O)O)sc2ncnc(Nc3cc(OC4CCOC4)nc(C(=O)N(C)C4CCN(Cc5cccnc5)C4)c3)c12
c1ccc(-c2ncnc(-c3cccnc3COc3cc(-c4noc(CCN5CCCC5)n4)ccc3OC3CCOCC3)n2)nc1
CCOC(=O)c1c[nH]cc(-c2ccc(Br)cc2)c1=O
OCC(O)C(Cl)C(Cl)C(Cl)=C(Cl)C12CC3CC(CC(C3)C1)C2
CC(=O)NCCCC(C)C1CCC2C3C(OC(C)=O)CC4CC(NCc5ccc(Cl)cc5)CC4(C)C3CC(O)C12C
O=C(NCCCn1ccnc1)C1CCN(S(=O)(=O)c2ccc(F)cc2)CC1
O=C(CNC(=O)c1cccc(S(=O)(=O)N2CCOCC2)c1)Oc1cccc(NC(=O)c2cccs2)c1
CC(C)(C)Sc1nc(Nc2cccc3ccccc23)c(C#N)c2nc3ccccc3n12
CS(=O)(=O)c1cncc(C#Cc2ccc(CN3CCCC(C(=O)NO)C3)cc2)c1
CS(=O)(=O)Nc1ccc(C(=O)N2CCN(S(=O)(=O)CC3CCCO3)CC2)cc1
Cc1ccc(NC(=O)C2C3CCCC2C3)nc1
Nc1nc(C(=NO)C(=O)Nc2nc3c(s2)CCc2cc(OC(F)(F)F)ccc2-3)cs1
CCN1CCN(C(=O)Cc2cc(OC)ccc2OC)CC1
Cc1cc(O)c2c(c1O)C(=O)c1cc(CC(C)O)c(O)c(O)c1C2=O
COc1ccc(S(=O)(=O)N(Cc2ccc(Cl)s2)C2CCCCC2)cc1-n1cnnn1
CC(=O)OCc1coc(NC2CCc3c(O)cccc32)n1
CC(C)N1CCN(C(=O)c2ccc(Cn3c(=O)n(Cc4nn(C(C)C)c5ccccc45)c(=O)c4sccc43)cc2)CC1
COc1cc(CCC(=O)NCC2C(=O)NCCN2Cc2cccnc2)cc(OC)c1OC
COc1ccc(-c2cc(C(F)(F)F)nc3nnnn23)cc1
CN(C)CC=C(C(=O)O)c1coc2cc(O)ccc2c1=O
Cc1ccc(C2CCCN2c2ccnc3c(C(N)=O)cnn23)cn1
O=C(Cc1ccccc1)NN1[SH]=C(c2ccccc2)c2c(n(-c3ccccc3)c3ccccc23)C1=O
CCCCN1C(=O)C(CC(=O)NCC2CCCO2)CC(C(=O)N(Cc2ccc(C3CCCO3)cc2)CC2CCCO2)=C1C
CN1C(N)=NC(N)=NC1(C)c1ccc(CCCCc2ccc(N3C(N)=NC(N)=NC3(C)C)cc2)cc1
Cc1ccc2c(c1)C(n1ccccc1=O)C(O)C(C)(C#N)O2
Cc1ccc(C(=O)Nc2ccccn2)cc1C(=O)Nc1cccnc1
CC(=O)Nn1c(-c2ccccc2)nc2c1CCCC2
O=C(CNC(=O)c1cc2[nH]c3ccccc3c(=O)c2cc1Cl)Oc1ccccc1
CCC(C)C1NC(=O)C2(C)CCCCN2C1=O
C[N+]1(Cc2ccc(Cl)cc2)CCC(NC(=O)C(Cc2cccc(Cl)c2)NC(=O)N2Cc3ccccc3C2)CC1
CCCCN(C)C(=O)c1nc2ccc(Cl)cn2c1-c1ccc(F)cc1F
O=C1C(=Cc2ccc([N+](=O)[O-])cc2)N=C(N2CCOCC2)c2ccccc21
CCc1cc(C(=O)N2CCN(c3ccc(F)cc3)CC2)c2ccccc2n1
O=C1C(=Cc2ccc(Cl)cc2)Oc2ccccc21
COC12C(COC(N)=O)C3=C(C(=O)C(C)=C(NCCN(C)C)C3=O)N1CC1NC12
CNC(=S)N(Cc1ccc2[nH]c(C)c(C)c2c1)Cc1ccco1
COCCN1CCCCC2(CCN(c3ccccn3)C2)C1
COCCNC(=O)CCc1ccccc1OC
O=C(NCN1CCN(CC=Cc2ccccc2)CC1)c1ccccc1[N+](=O)[O-]
O=C(c1cncs1)N1CCN(c2ccc(F)cc2)CC1
COc1ccccc1CNS(=O)(=O)c1c(C)noc1C
COc1nc2c(C(=O)N3CCC4(CC3)NCC(O)CC4Cc3ccccc3)c(OC)ccc2[nH]1
CCCCn1c(=O)c2sccc2n2c(CCC(=O)NCCc3ccc(Cl)cc3)nnc12
Nc1nc2ccc(Br)cc2n2c(=O)n(-c3cccc(Br)c3)nc12
NC(=O)CC(N)C(=O)O
O=C(CCSCCCC(=O)OCCN1CCOCC1)Nc1ccccc1
CCC(=O)Oc1ncnc2[nH]cc(-c3ccc(-c4ccccc4C(F)(F)F)nc3OC)c12
NC(=O)c1cccc(NC(=O)c2ccc3cc[nH]c3c2)c1
COc1ccc(-c2cc3ncc(NCCCN4CCCCC4)c(C#N)n3n2)cc1
COc1cc([N+](=O)[O-])c(S(=O)(=O)N(C)C)cc1S(N)(=O)=O
CC(C)NC(=O)N1CC(C(=O)NO)C(C(C)COCc2ccccc2)C1
CCC(=C(c1ccccc1)c1ccc(C=CC(=O)O)cc1)c1ccc2[nH]nnc2c1
Clc1ccc(-c2c(Cc3ccccc3)c(-c3nnc(-c4cccnc4)o3)nn2-c2sccc2Cl)cc1
CCCCCOc1ccc(C=C2SC(=Nc3c(C)cccc3C)NC2=O)cc1
COc1ncc(-c2cc3c(-c4ccc(CNC(C)C)cc4)nc(N)nc3n(C(C)C)c2=O)cn1
Cc1cccc(-n2nnc3c(F)cc(Cl)cc32)c1C
COc1ccc(CN2CCC(C3NCCc4c3[nH]c3ccccc43)CC2)cc1
CCCCC(=O)NC1(C)CC2CCC(C1)N2CC(O)c1ccc(C)c(C(C)(C)C)c1
CCC1Nc2ccccc2-n2c(-c3cccnc3)nnc21
CN1C=CC(C)(c2ccc(CN3CC4CC(C3)c3cccc(=O)n3C4)cc2)O1
O=C(Nc1ccccc1-c1cc(C(F)(F)F)n(-c2ccc3c(c2)OCCO3)n1)c1ccccc1
O=C(NCCSCc1ccc([N+](=O)[O-])cc1)c1ccc([N+](=O)[O-])cc1
CC(O)C(NCC(=O)N1CCCC(c2noc3cc(F)ccc23)C1)C(=O)NCc1cccc(F)c1F
COc1ccc(OCCCCCCCCCCCC(=O)NO)cc1
COc1ccc(NCc2ccc(Cl)c(C#N)c2)cc1
O=C(NC(c1ccccc1)c1nc2cc(-c3ccccc3F)ccc2nc1Br)C1CCN(Cc2ccccc2)CC1
COc1ccc2c(c1)c(=O)c1c(NCCN3CCCC3)ccc3nnn2c31
Cc1ccc(S(=O)(=O)N2CCN(Cc3ccco3)CC2)cc1
O=C(CP(=O)(O)O)OC1N(C(=O)CO)c2ccccc2C12CCOC2=O
CSc1nc2cc(OCC(=O)Nc3ccc(C)c(Cl)c3)ccc2s1
COc1cccc(OC)c1C(=O)Nc1n[nH]c2c1CN(C(=O)N1CCN(C)CC1)C2(C)C
Cn1c(=O)c2[nH]c(-c3cc(C=CC(=O)O)cc(C(=O)O)c3)cc2n(C)c1=O
CCOC(=O)CCCCOc1cc(F)c(-c2ccc(C3(C(=O)N(C)C)CCOCC3)cc2)cc1F
COc1cccc2cc(C(=O)Nc3ccc(F)cc3)c(=O)oc12
O=C(O)c1cccc(-n2nc(C(=O)NCc3ccccc3OC(F)(F)F)cc2-c2ccc3c(c2)OCO3)c1
COc1ccc(-c2nnc(-c3ccc(NS(=O)(=O)c4cccc(C)c4)cc3)o2)cc1OC
CCCCn1ncc(NCc2ccccc2)c(OCCC)c1=O
CC(C)C(=O)Nc1ccc2c(c1)OC(=N)C(C#N)C2c1ccccc1OC(F)F
CN(C)CCNC(=N)NC(=N)N1Cc2ccccc2Oc2ccc(Cl)cc21
COc1cccc(C2C(c3ccco3)C(=O)N2c2ccc(S)cc2)c1
c1cncc(CC2CCN(Cc3ccc4cc(-c5nnn[nH]5)ccc4c3)CC2)c1
CCCNC(=O)C(CC(Cc1c[nH]c2ccccc12)OC(=O)NC(C)(C)NC(C)=O)C(=O)NCC(=O)O
COC(=O)N(C)c1nc2nc(N(C)S(=O)(=O)c3ccc(C)cc3)c(F)cc2s1
CCCCCCCCCCCCCC(=O)OC1C(C(O)C(O)CO)OC(C(OC)C(OC)C(OC)C(=O)OC)C1OC
CCc1nc(C(O)CO)cn1-c1ccc(C)cc1C
C#CNc1nc(Nc2cccc(N)c2)c2ncn(C3C(O)OC(O)C3CO)c2n1
CN1C=CC(=O)C2(C)C3CCC4(C5CC5)C(O)CCC4C3CCC12
NC(=O)c1sc2cc(NCc3cc[nH]n3)ccc2c1Cl
c1ccc(C2SC(=C3SC(c4ccccc4)(c4ccccc4)c4ccccc43)c3ccccc32)cc1
COc1ccc2[nH]c3ncc(C(=O)NN)cc3c2c1
O=C(COc1ccccc1)Nc1nnc(Cc2cccs2)s1
COc1cc(-c2cccc(C)c2)c2cc(N3CCN(C)CC3)ccc2n1
CC(=O)N1CCc2nc(N(C)c3c(C)cccc3Cl)oc2C1
Cc1ccc(-n2nnc(C(=O)Nc3cccc(S(=O)(=O)N(C)C)c3)c2C)cc1
COC1CCCC=CC=CC(=O)NC2=CC(=O)c3c(cccc3C2=O)C(=O)C=CCC(O)CCC1
N#Cc1ccccc1S(=O)(=O)N1Cc2cc(C[N+](=O)[O-])ccc2C1Cc1cccnc1-n1ccnn1
CC(C)(C)C(=O)CCC(C(=O)O)c1ccc(O)cc1
CCN(c1ccc(NC(=O)CCCCCCCNC(=O)c2cc(-c3ccc(N4CCOCC4)cc3)nc3c2CCCC3)cc1)c1cc(C(=O)O)ccc1Cl
CCc1ccccc1NC(=O)C1(C)CCN1C(=O)c1ccccc1
COc1ccc(Cn2c(C)cc3c(c2=O)C(c2cccs2)C(Br)C(=NO)O3)cc1
Cc1ccc(NC(=O)c2ncnc3sc(C)c(N4CCN(C5CC5)CC4)c23)cc1OCCO
O=C(Nc1cccc(Cn2c(=O)n(C3CCN(C(=O)CCc4ccc5c(c4)OCO5)CC3)c3ccccc32)c1)c1ccccc1
Cc1ccc2c(c1)CCC1C2CCC2(O)C(O)=CCC12
O=C(Nc1nc(-c2ccccc2)nc2c1nnn2CC1CCCO1)c1ccccc1
COc1ccccc1CNc1ccc2c(c1)-c1ccccc1S(=O)(=O)N2
Cc1ncc(CO)c(C=NNc2ccncc2)c1O
Cc1cccc(-n2ccnc2S(=O)(=O)Cc2cncc(Cl)c2Cl)c1
Cc1c(Cl)c(=O)n(NC(=O)c2csc(N3CCOCC3)n2)n1C
CCC1CCN(C(=O)OS(=O)(=O)N2CCN(C(=O)c3ccc(Oc4ccc(Cl)c(Cl)c4)cc3N3CCOCC3)CC2)CC1
C.CCN(CC(=O)NCc1ccc2[nH]c(-c3ccc(OC)cc3)c(OC)c2c1)C(C)=O
Nc1ccn(C2(F)C(COP(=O)(O)OP(=O)(O)OP(=O)(O)OC3C(O)C(O)OC3(O)CO)OC(O)C2F)c(=O)n1
C=CCn1c(=O)n(SCC)c(=O)c2c(C)nc(SC)nc21
CCC(=O)Nc1csc2c1C(=O)c1ccccc1C2=O
CCCCCCCCCCC#CCCCCCCCC(=O)O
CCc1ccc(C(CC(=O)O)NC(=O)CSCCOc2no[n+]([O-])c2S(=O)(=O)c2ccccc2)cc1
O=C(CCNS(=O)(=O)c1cccc2nsnc12)Nc1ccccc1Cl
C=CCN(CC=C)C(=O)c1cc2n(n1)C(C(F)(F)F)CC(Cc1ccc(OC)cc1)N2
O=C1C=CC2(CCCCCCCCC2)OO1
CCCc1nc2cc(C3CCN(Cn4ccc(-c5ccc([S+](C)[O-])cc5)c4-c4ccc(F)cc4)CC3)ccc2[nH]1
CSCCCC(OC(=O)NC(C)(C)C)C(=O)NC(Cc1c[nH]c2ccccc12)C(=O)NC(C)C(=O)CN
O=C1Cc2ccccc2C(=O)N1c1cccnc1
CN(C)CC=CNC(=O)c1ccc(C(=O)Nc2ccc(Cl)cc2-c2ccc(N(C)C)cc2)c(F)c1
COc1ccc(C2CN(Cc3cn(Cc4cn(COCCO)nn4)nn3)C(=O)O2)cc1
CCc1cn(S(=O)(=O)N2CCc3ccccc3C2)c2ccc(NC(=O)CCc3ccccc3)cc2c1=O
CCC=CCCC(CCCC)C(CCCCC)NC(=O)COC(=O)CCCCCC
CC(=O)NCC1CN(c2ccc(C3=CCC4C(=O)N(CCO)C(=O)N4C3)cc2)C(=O)O1
CN(C)C(=O)N1CCC(c2nc3ccccc3c3c(C(=O)NN4CCOCC4)nn(-c4ccc(F)cc4)c23)CC1
COc1ccc(S(=O)(=O)NC(CC(C)C)C(=O)Nc2cccc3cccnc23)c(OC)c1
CCCOc1ccc(S(=O)(=O)N2CCCC2Cc2ccc(C(=O)N3CCCCCC3)cc2)c(C(=O)O)c1
O=C(C=Cc1cccs1)NCCc1nc2ccc(Cl)cc2[nH]1
O=C(O)CCON=C(COC=Cc1cc(F)cc(F)c1)c1cc(F)ccc1F
O=C(COC(=O)c1nc2ncccn2n1)c1ccc(Cl)cc1
O=C(Nc1ccc(C=Cc2nnc(-c3ccc(Cl)c(Cl)c3)o2)cc1)C1CCCC1
O=C(O)c1cc(CN2CCSCC2)c2ccc3ncccc3n2c1=O
COc1ccc(-c2cc3cc(-c4ccccc4)ccc3nc2N2CCN([N+](=O)[O-])CC2)cc1
CCOc1cnc2cc(C(=O)NC=CCN(C)C)c(C#N)cc2c1Nc1ccc(Br)cc1
COC(=O)C(Oc1cccc2c1CC(C)(C)C2=O)c1ccc(F)cc1
COc1cc(C)c(NC(=O)n2c(S)nc3nc(-c4ccc(OC)c(Cl)c4)ccc3c2=O)c(Br)c1
Cc1cc(C(=O)NCCCC(=O)NO)c2cc(NC(=O)Nc3ccc(C(=O)Nc4ccccc4)cc3)ccc2n1
O=C(CCCCC1CCN(CCCSc2ccccc2)CC1)N1c2ccccc2Sc2ccccc21
CCOC(=O)c1c(NC(=O)C(C)C)sc(C(=O)Nc2ccccc2)c1C
CCON1CCN(c2cc(C)ncn2)CC1(C)C(C)C
CC(=NNC(=O)CSc1ccc(C(=O)O)cn1)c1ccc(N2CCC(C)CC2)cc1
O=CN1Cc2ccccc2CC1C(CCCC(=O)NCc1ccc(-n2cnnn2)cc1)C(O)Cc1ccccc1
Cc1ccc(Cn2cc(C(=S)N3CCCCC3)c3ccccc32)cc1
CCc1cc2[nH]c(C)c(-c3nc4ccccc4s3)c(=O)n2n1
Cn1cccc1C(=O)NCCCN1CCN(c2ccc(OCC(=O)N3CCOCC3)cc2)CC1
O=C(CC(=O)Oc1cccc(N2C(=O)CCC2=O)c1)Nc1ncc(Cl)cc1Cl
CCCn1c(=O)n(C)c(=O)c2c(C)nc(SCc3cc(=O)[nH]c4ccccc34)nc21
ON=C1CCc2cc(CNCc3ccncc3)ccc21
CC(=O)Nc1ccc(NC2(Cc3ccccc3)CCN(N3CCCCC3=O)CC2)cc1
CCC(CC)(CC(=O)NCC(=O)N1CCN(c2ccc(C(C)(C)C)cc2)CC1)c1cccc(O)c1
O=C(C=Cc1ccc(Cl)s1)C(O)=Cc1ccc2c(c1)C=CC(c1ccc(O)cc1)(c1ccc(O)cc1)O2
CC(=O)NC(CC(C)C)C(=O)NC(Cc1ccccc1)C(=O)NC(C=CS(C)(=O)=O)CCc1ccccc1
CSc1cc(C2(F)CCN(c3cccc(C(=O)NCc4cnc5ccccc5c4)n3)C2=O)c(=O)n(C)c1
Cc1cc(C)c(Oc2ncccc2S(=O)(=O)Nc2ncns2)c(C)c1
CCN(CC)S(=O)(=O)c1ccc(-c2nn3c(C)nnc3s2)cc1
Cc1nn(-c2ccccc2)c(C)c1S(=O)(=O)N1CCCC(C(=O)Nc2cccc(C(F)(F)F)c2)C1
CCCCC(=O)Oc1cc(-n2cc(C)cn2)c2[nH]c(-c3cncnc3)cc(=O)c2c1
CNC(=O)C(C)c1ccc(C#CCCC2CCCC2=O)cc1
COc1ccc(NC(=O)c2cc3cc(C(F)(F)F)ccc3o2)cc1
CNc1nc(-c2cnc3cnc(NCCN4CCCC(Cc5ccc(F)cc5)C4)nn23)cc(N2CCC(C)C2)n1
CCC(=O)OC1CCN(C(=O)Cn2c(SCCCOC)nc3ccccc32)CC1
COC(=O)c1ccc(NC(=S)NCc2ccc(C(=O)Nc3nc4ccc(OC)cc4s3)cc2)cc1
COc1cc(OC(C)=O)ccc1-c1cc(=O)c2ccccc2o1
CCCNC(=O)c1nn(CC2CCCO2)c(=O)c2ccccc12
O=C(O)CCC(CCS)CC(=O)NC(c1ccccc1)c1ccccc1
c1cnc(Nc2ccc3sc4c(c3c2)CCCC4)nc1
COC(=O)c1cc(C)nc2c1c(=O)n(CC(=O)NC(C)CCc1ccccc1)c(=O)n2C
COc1ccc(CNC(=O)c2ccc(CSc3nc4cccnc4[nH]3)cc2)cc1OC
CCCCCC(=O)C(=O)NC(CN1CC=C(c2ccccc2)CC1)C(=O)O
CC(C)C(C(=O)NC1CCN(S(=O)(=O)N2CCOCC2)CC1)C(=O)N(C)C1CCCCC1
COc1ccc(OC)c(NC(=O)NCCCN2CCN(CCC(=O)Nc3ccccn3)CC2)c1
CN(O)C(=O)CCCl
N#CC(=O)N1CCN(c2ncccc2-c2cc3ccccc3nc2Cl)CC1
Cc1ccc(S(=O)(=O)N2CCN(c3ccc(OCc4ccccc4)cc3)CC2)cn1
NC(=O)CS(=O)(=O)c1ccccc1-c1ccc(-c2cnc(N)cn2)c(F)c1
CC(C)N1CC(c2ccccc2)C(c2nc3ccccc3[nH]2)C1
NC1=NC2(CO1)Cc1ccccc1C2
Cc1cccc(C(=O)Nc2n[nH]c3c2CN(C(=O)N2CC4CCC(C2)N4C)C3(C)C(C)(C)C)c1
NC1=NC(c2c[nH]c3ccc(Cl)cc23)c2c(N)nc(N)nc2N1
Cc1ccc(Cc2nc(NC#Cc3ccccn3)ncc2C23CC4CC(CC(C4)C2)C3)nc1
COc1cccc(C(=O)C2CC3CCCN3c3ccccc32)c1
CC(C)CC(NC(=O)C(N)CC(=O)O)C(=O)O
CC(=NNC1=NC(C)(C)Cc2ccccc21)c1ccc(Br)cc1
c1ccc(-c2ccc3cc(C4=NCCN4)ccc3n2)cc1
CC(C)C1OC(=O)C(Cc2cccc(F)c2)N(C)C(=O)C(C(C)C)OC(=O)C(Cc2cccc(F)c2)N(C)C(=O)COC(=O)CNC1=O
Clc1ccc(-c2cn(COc3cc(Cl)ccc3Cl)nn2)cc1
C=CCc1nc(CNC(=O)C=Cc2ccc3c(c2)OCO3)c(N)c2c1CC(C(=O)OCC)CC2
Cc1ccc(-n2c(=O)[nH]c3c(CC4CCNCC4)nc(N)cc32)cc1C
COc1cc(-c2ccccc2)ccc1NC1CCCN(C(=O)CCCOc2ccccc2)C1
CC(C)C1CN2C(=O)C(c3ccccc3)N(Cc3ccccc3)C(=O)C2C(CC(=O)OC(C)C(C)C)CN1
CC(C)CCC(C)C1CCN(N(C(=O)Nc2cc(F)ccc2Cl)c2cccc(F)c2)CC1
CC1CN2CCCC2CN1CC(=O)N1CC(c2ccccc2)c2c1cc([N+](=O)[O-])c1ccccc21
Cn1cc(CCCC(=O)NCCc2ccccc2)c2nc(C#N)sc2c1=O
CC(C)c1cc(N)c2nc(Cc3ccc(C4CCN(C(=O)CC(=O)O)CC4)cc3)n(C(C)C)c2c1
CCCCOC(=O)C1CC12C(=O)Nc1ccc(Cl)cc12
O=C(OCC#CCSC#CCSC#CCSC(=O)c1ccccc1)c1ccccc1
O=C1CCC2(c3ccccc3)C(CCC3Cc4c(cc(-c5ccccc5)oc4=O)CC32)C1
CCOC(OC=O)c1cc(-c2cn(-c3cccc(Cl)c3)nn2)ccc1C(=O)NS(C)(=O)=O
O=C1N(CC2CC2)CCC12CCN(C(c1ccccc1Cl)c1ccccc1Cl)CC2
N#CC(C(=N)Sc1ccccc1)c1ccc(C2CCCCC2)o1
CC(=O)c1c(S(=O)(=O)N2CCC(C(=O)N3CCC(c4ccccc4)CC3)CC2)c(C)n(C)c1C
Cc1cc(C)cc(NC(=O)c2cc(-c3ccnc(Cl)c3)cs2)c1
COc1cccc(CNC(C)CNC(=O)c2noc3c2c(C)cc2ncc(C)cc23)c1OC
CC(C)CN(C)Cc1cc2cc3c(cc2[nH]c1=O)OCCO3
Cc1cc(C(=O)C2CCCCN2C(=O)OC(C)(C)C)oc1C
CCOC(=O)C1=C(C)Nc2nnnn2C1c1ccco1
Nc1ccc(S(=O)(=O)N(Cc2ccc(C(=O)Nc3cccc(C(F)(F)F)c3)cc2)c2ccc(O)cc2)cc1
Cc1c(NC(=O)Cc2ccc(F)cc2)oc2cccc(-c3ccccc3)c12
c1ccc(CN2C3CCC2CN(CCC(Oc2ccccc2)c2ccccc2)C3)cc1
CC(C)(C)OC(=O)CN(Cc1ccccc1)Cc1cc(-c2ccc(C(F)(F)F)cc2)c2ccccc2n1
COc1ccc(Cl)cc1C(=O)Nc1ccccc1-n1cnnn1
CCC(=O)N1N=C(c2ccccc2)CC1c1ccsc1
CCC1=C(C(=O)NCCCN(CC)CC)C(C(F)(F)F)=CCC1
CCCCCCN(Cc1ccccc1)CC(O)(Cn1cncn1)c1ccc(F)cc1F
O=C(NC1CC1)c1ccnc(N2CCOCC2)c1
CCCCS(=O)(=O)NC(=O)NCc1ccc(CN2CCN(C3CC3)CC2)o1
COc1ccccc1N1CCN(S(=O)(=O)c2ccc3c(c2)c(=O)n(C)c(=O)n3C)CC1
CCC1=C2N(c3ccc(Cl)cc3)CC3CCCC1C23c1ccc(Cl)cc1
COC(=O)C1CC(C)N(CCc2cccc3c2OCC3)C1c1cccc(OC)c1OC
CC(N)Cc1nnc(C(NC(=O)OC(C)(C)C)c2c[nH]c3ccccc23)o1
O=C(NCC(F)(F)F)C(=O)Nc1ccc2c(-c3nc4cnccc4[nH]3)csc2c1
CN(Cc1ccc(Cl)cc1)C(=O)CCN1CCC(CCc2c[nH]c3ccccc23)CC1
CCn1c(SCCOc2ccc(C)cc2)nnc1C(C)N1C=NCC1
CCSC1=C(C#N)C(c2ccc(Cl)cc2Cl)CC(=O)N1
COc1ccc(OC)c(Nc2nc(NCc3cccnc3)ncc2Cn2c(C(C)C)nc3cccnc32)c1
COc1cc(C(=O)N2CCN(CC=Cc3ccccc3)CC2)ccc1S(=O)(=O)N1CCOCC1
CCSc1nc(-c2ccc(Cl)cc2Cl)cc(C(F)(F)F)c1C#N
Fc1ccc(CN(Cc2ccc(Cl)cc2)c2ccc(N3CCN(CCCCCN4CCN(Cc5cccc(Cl)c5)CC4)CC3)cc2)cc1
Cc1cc(F)ccc1OC(C)COc1c(-c2ccc3c(c2)CCN(S(C)(=O)=O)C3)cc(Cl)c2cccnc12
c1ccc(-c2c(NCc3ccncc3)sc3cccnc23)cc1
Clc1ccc(CN2CCN(C(c3ccc(Cl)cc3)c3ncnc4c3ncn4NCC3CCCO3)CC2)cc1
CCn1nc(-c2nc(-c3ccc(CN(C)C)cc3)oc2-c2ccccc2)cc1C1CCN(C(=O)C(F)(F)F)CC1
Cc1cccc2c3c([nH]c12)C(CC(=O)O)(c1cccc(F)c1)OCC3
O=c1c(NCCCCCCCNc2c3c(nc4ccccc24)CCCC3)c(NCCCCCCNCCCNc2c3c(nc4ccccc24)CCCC3)c1=O
CCOC(=O)C1(C)CCCN(C(=O)COc2ccc(F)cc2F)C1
CCNCCNCc1c(Br)cccc1OCc1ccc(C)cc1
CCc1nc2c(s1)CCc1c(-c3c(Cl)cccc3Cl)nn(CCOc3ccc(OC)cc3Cl)c1-2
CCCc1ccc2ncnc(N(I)Cc3ccccc3OC)c2c1
CC(=O)N(CCOc1ccc(CCC(=O)O)cc1)COc1ccccc1
O=C(N=CCCCCc1nc2ccccc2[nH]1)c1ccccc1
CSc1cccc(CN2CCC(NC(=O)c3cc4cc(C#N)ccc4[nH]3)C2)c1
Oc1ccc(C=c2c3cccc(Br)c3c(=Cc3ccc(O)cc3)c3cccc(O)c23)cc1
COc1cc(OC)c(-c2cc3nc(NC(C)C4CC4)n(C)c(=O)c3s2)c(OC)c1
Cc1nc(CN(C(=O)NCC2CCCO2)c2cccnc2)c[nH]1
O=C(NN=CCSc1nnc(-c2ccc(F)cc2)n1-c1ccncc1)c1ccccc1F
c1ccc2c(c1)c1c(n2CC2CC2)CCNC1
O=C(CC1CCCCC1)Nc1ccsc1C(=O)O
O=C1c2c([nH]c3c(Cl)cccc3c2=O)CN1CCc1ccccc1
Cn1cc(C(=O)N2CCCc3ccccc32)ccc1=O
O=c1nc(N2CCCCC2)oc2c(Cc3ccccc3[N+](=O)[O-])c(Br)ccc12
CN(C)CCCNc1nc(=O)c2ncn(-c3ccccc3)c2[nH]1
O=c1ccn(CC=CCCCO)c(=O)[nH]1
O=C(NCCc1cn(-c2ccccc2)c2ccc(Br)cc12)c1ccc2[nH]c(=O)ccc2c1
CCN(CC)C(=S)SCCOc1ccc(C(C)(C)C(=O)O)cc1
Nc1c(-c2nc3ccccc3s2)ccc2nsnc12
COc1cc2c3c(n(OC)c(=O)c2cc1CCN(C)CCCN(C)C)-c1cc2c(cc1C3=O)OCO2
COc1ccccc1P(=O)(O)C(NC(=O)C(O)C(C)C(C)C)C1CC(O)N(C(=O)OCC(=O)O)C1
O=C(c1ccccn1)N1CCCn2c(nnc2-c2ccccn2)C1
Cn1nc(C(=O)N2CCCC2)c(Br)cc1=O
O=C(Nn1cc2c(n1)CCc1ccc(CCO)cc1-2)c1cccnc1
Cc1cc(O)ccc1Sc1c(O)cc(-c2ccc(O)cc2O)c2c1OC(C)(C)C2C
Clc1ccc(CNCc2ccc(CCNc3cccnn3)nc2Cl)cc1
CC1CC2CCC(C1)N2C(=O)Nc1ccc2oc(Br)c(Br)c2c1
CNC(=O)c1ccc(CNC(=O)c2cnc3sc(-c4ccc(OC)cc4)cc3c2OC)cc1
CCc1[nH]c2ncnc(N3CC4C(C3)C4Nc3cc(Br)ccc3-c3nnn(CC#N)n3)c2c1F
CC(=O)Nc1cc(NCCN2CCC(c3ccccc3)CC2)nc2ccccc12
CCCCCCCCCCCCCCCCCC(=O)OC1C(OC2C(OC(C)=O)OC(C(O)CO)C(OC(=O)C(C)CC)C2NC(C)=O)OC(CO)C(O)C1NC(C)=O
O=S(=O)(Nc1ncns1)c1cc(F)c(Oc2cc(-c3cc(F)c(OC(F)(F)F)cc3F)ccc2-c2cnc(NCCN3CCOCC3)o2)cc1F
Cc1ccccc1OCC(=O)C(=O)NC(C(=O)C(F)(F)F)C1OC(=O)NC1=O
O=C(Nc1nc(C(=O)Nc2nc(C3CC3)cs2)c(O)c2ncccc12)c1ccccc1
CC(=O)N(C)c1nn(-c2ccccc2)cc1-c1ccc(C(=O)O)cc1
CC1C(c2ccccn2)CN(CCOCOCc2cccc3ccccc23)C1OCc1cccc2ccccc12
O=C(NCCN1CCC(Cc2ccccc2)CC1)c1cccc(Cl)c1
N#Cc1ccc(C(=O)NCCN2CCN(c3ccccc3F)CC2)cc1
CNC(=O)C(C(=O)NCc1ccc(-c2ccc(Oc3ccccc3)cc2)cc1)c1ccccc1
CC(c1ccccc1)N(N=O)c1cc(NS(C)(=O)=O)ccc1C(F)(F)F
Cn1cnc(S(=O)(=O)N(CC(=O)NCC2CCCO2)c2cccc(F)c2)c1
CC(C)Oc1cc2cc(-c3nc4ccccc4n3CC3CCCCO3)ccc2oc1=O
Cc1nc2c3ccccc3nc(SCNC(=O)Cc3ccc(F)cc3)n2n1
O=C1NC(=O)c2c1c1c3ccccc3n3c1c1c2c2ccccc2n1CCCC3
O=C(CN1CCCC1)NN=C(CNN=Cc1ccc(Cl)c(Cl)c1)CN1CCCC1
O=C(NC1CCN(Cc2ccc3c(c2)OCO3)CC1)C1CC(=O)N(Cc2ccccc2)C1
COc1ccc2c(c1)CC(=NN=C1SC(=Cc3ccc4c(c3)OCO4)C(=O)N1c1ccccc1)C2=O
CCOc1nc(NC)nc(C(C)CCc2ccc(OC)cc2)n1
CC(=O)Nc1ccc(C2=CC(=O)C(=O)c3ccccc3C2=O)cc1C=CC=Cc1ccccc1
CC(O)C(CC(O)O)C12CCC3C4CCC5(O)C(O)CCC5C4CCC3C1(C)CC(C)C2C
CC(C)c1c(OC(=O)Nc2cccnc2)ccc2ccc(=O)oc12
Cc1cccc(-c2ccc(C#N)c(C)c2)c1
CN(C)c1ccc(C=NNC(=O)Cc2c([N+](=O)[O-])nn(Cl)c2-c2nc3ccccc3s2)cc1
O=C(Nc1ccc(=O)oc1)c1ccc2c(c1)OCO2
COC(=O)CCc1cc2oc(=O)c3c(c2cc1O)CCCC3
COc1ccc(O)cc1CC(=O)Nc1ccc(-n2cnc3cccnc32)cc1[N+](=O)[O-]
Cc1c(C(C)C)n(Br)c2ccc(-c3ccc(C(=O)NCc4cccc(C(=O)O)c4)cc3F)cc12
N#Cc1cccc2c1C(=O)c1c(Cl)cccc1C2=O
CC1(Br)NNC(=O)C1OC(Nc1ccc(C#N)cc1)(C(F)(F)F)C(F)(F)F
CCn1nnc2c(Nc3ccc(NC(C)=O)cc3)nc(-c3ncn(CCn4cccn4)n3)nc21
COCCOC(=O)c1ncc(-c2ccc(N3CCN(S(=O)(=O)Cc4ccccc4)CC3)cc2)s1
CN(C)CCNc1ccc2c(=O)c3[nH]c4cscc4c3n(C)c2c1
C=CC12CC=C3C(CCC4CC(=NO)CCC41C)C32
CC(=O)OCCC(=O)N(c1ccc(-c2ccc(Cl)c(Cl)c2)o1)N1C(=O)c2ccccc2C1=O
CCC1CCN(CC(=O)c2ccc(F)cc2)C(Cc2ccccc2)C1
O=C(CC1C(O)C(O)OC1n1cnc2c(Cc3ccc(SC4CCCC4)c(Cl)c3)ncnc21)Oc1cccnn1
CC(C)c1ccccc1COCCN1CCN(CCCC(C)c2ccccc2)CC1
COCc1ncc2ccn(Cc3nc(-c4ccc(Br)cc4)co3)c2n1
Cc1cccc(-c2nnc(SCC(=O)Nc3nccs3)n2CC(=O)Nc2ccc(S(=O)(=O)N3CCOCC3)cc2)c1
COC(=O)C=Cc1cc(OC(=O)N(C)OC)cc2c(C)cccc12
CSc1ccc(CCC2=CCN(N3N=C(c4ccc(F)cc4)CCC3=O)CC2)cc1
Cc1cc(NC(=O)C2(N3CCOCC3)CCCC2)no1
CC(=NNC(=S)N(Cc1ccccc1O)Cc1ccccc1OCc1ccccc1)c1ccc(Cl)cc1
CN(C)CCc1c2c(nc3cc4c(cc13)OCO4)-c1cc3c(c(=O)n1C2)COC(=O)C3(O)CCc1ccccc1
COc1ccc(NC(=O)CCc2c(C)c3cc(OC)c(OC)cc3oc2=O)cc1
CC(C)CC(NC(=O)OC(C)(C)C)C(=O)N1CCCC1C(=O)NCCc1ccccc1
CN(C)CCSCCc1ccc2c3c(nn2Cl)-c2ccccc2Sc13
Cc1ccc(C)c(Sc2nnc(SCc3ccc(F)c(F)c3)s2)c1
CNCCCc1ccc(Cl)c(Cl)c1
COC(=O)C(=O)OC1CC(C=Cc2ccccc2)C(C(=O)OCOC(=O)c2ccc(C)cc2)OC1O
FC(F)(F)c1ccc2[nH]c(-c3ccnc(Nc4ccccc4)n3)nc2c1
COc1cc2c(cc1OC)CC(=O)N(CCN(C)CCc1ccc3c(c1)OCO3)CC2
O=C(O)CCC1CCCC1=O
COC(=O)C1COC2C(C3C(OC(=O)c4cccc(C)c4)CC4OC(=O)C=C(O)CC43)COC12
Cc1cc(C)c(C)c(S(=O)(=O)N(C)CNC(=O)CCN2CCOCC2)c1
CCCC1C(C)CC2OC(=O)C=CC(C(=O)OCCC3CCCC(CC)O3)OC(O2)C2(C)CCCC(CC(=O)OC1OC)O2
COc1ccc(N2CCN(C)CC2)cc1NS(=O)(=O)c1ccc(-c2cc3c([nH]2)c(=O)n(C)c(=O)n3C)cc1
CC(C)c1ccc(-c2nc3[nH]nnc3c(-c3ccccc3)c2C#N)cc1
O=C(NCCCN1CCN(C(=O)c2ccc(Cl)c(Cl)c2)CC1)C1CC1
Clc1ccc(N(c2ccc(OCCn3cccn3)cc2)c2ccncn2)cn1
COc1cc(NC(c2ccccc2F)c2c(O)ccc3cccnc23)c(F)cc1C
COCCOCCOCCOCCOCCOC(=O)NC(CCOC)C(=O)NC(Cc1ccccc1)C(=O)NC(C=CCO)Cc1ccccc1
Cc1ccccc1NC(=O)CC(=O)N(C)CNc1nnc(Sc2ccccc2)s1
CSc1ccccc1NC(=O)Nc1cc2ccccc2cc1C(=O)NNC(=O)c1ccccc1
CCC(C(=O)O)C1=CN2C3NC(=O)CC(SC)=NC3C(=S)N(C#N)C2C=C1
CCc1ccc(NC(=O)c2cccc3c2CCNC3)cc1
Cn1c2c(c3ccc(N4CCOCC4)cc3c1=O)C(=O)c1ccccc1-2
COc1ccc(CNC2CCC(Nc3ccc4nncn4n3)CC2)c(OC)c1OC
N#CC=C1Sc2ccccc2N1c1ccc(N2CCN(Cc3ccccc3Cl)CC2)nc1
COn1c2c(c3ccccc31)C(=O)c1cccc(Cc3ccc(C)cc3)c1-2
COc1cc(S(=O)(=O)c2ccc(F)cc2)ccc1NC(=O)c1cccc(Cl)c1
OCCN1CCN(c2nn3nnnc3c3ccccc23)CC1
CCC(Cc1ccccc1)NCC(=O)NC(O)N(CC)C(=O)OC
CN(C)c1ncnc2c1ncn2C1CCCC1
Cc1coc(CC(=O)N2CCC3C2CCN3Cc2ccsc2)n1
O=C(O)c1ccc2nc(-c3nc(C(NC(=O)C4(C(=O)O)CCCC4)c4ccccc4Cl)cs3)sc2c1
O=C(CN1C(=O)C(c2ccccc2)CC2(CCCO2)C1=O)NO
CC(C)CC(=O)Nc1cccn2c(=O)c3cc4c(cc3nc12)OCO4
Cc1cc(=O)n(C(=O)c2ccc(Cl)cc2)o1
Cc1c(S(=O)(=O)Nc2ccccc2)nc2nc3ccccc3n2c1C(C)C
CCNc1nc(Cl)c2ncn(Cc3ccccc3)c2n1
CCC(CS)NC(=O)C(Cc1ccc2ccccc2c1)C(=O)O
CCc1ccc(NS(=O)(=O)c2ccc3c(c2)CCCN3C(=O)C2CCCCC2)cc1
O=C(CCCc1nc2ccccc2n1COc1ccccc1)c1ccccc1
O=C(CCl)Nc1nc(-c2ccc(Cl)cc2)cs1
CCC(C)c1ccc(-c2cc(N3CCN(c4ccc(C(C)C)cc4)CC3)nc(=O)n2O)cc1C
Nc1ccc(C2C(N3CCCCC3)=Nc3ccccc3N2S(=O)(=O)c2ccc(Cl)cc2)cc1
CCOC(=O)c1c(C)oc2nc(-n3cccc3)c(C=NOC)cc12
CN(C)C(=O)C(c1ccccc1)N1CCC(O)(c2ccccc2)C(Cc2ccccc2)C1
O=C(c1ccc(CC2CCN(C(=O)c3ccccc3)CC2)cc1)C1CCN(c2c[nH]c3ccccc23)CC1
CNC(=O)c1cc2c(cc1OC(C)=O)c(C(=O)OC)c(C(=O)OC)c1cccc(OC(C)=O)c12
O=[N+]([O-])c1cc(C(F)(F)F)ccc1NCC1(O)CCN(CCON=C(Cl)C(F)(F)F)CC1
Nc1c(C(=O)c2ccc(Cl)cc2)nc2ccccn12
O=C1CN(C(=O)Cl)C(c2ccccc2)c2cc(-c3ccco3)ccc2N1
CCOc1cc2c(c(OC)c1OC(=O)CC)C(c1c(OC)cc(OC)cc1OC)C(Br)C(=N)O2
O=C1C2CCCCN2C(=S)N1c1ccccc1
Cc1cc(=O)n2ncn(Cc3cccc(Cl)c3Cl)c2n1
COc1ccc(C(=O)N2CC=C(c3ccccc3)CC2)cc1
O=C1CC(Sc2ccccc2)N1C(=O)N1CCOCC1
CC(=O)N1CCN(C(=O)c2ccccc2Br)CC1
CCOC(=O)C(CNc1ccc2ccccc2n1)N(c1ccc(O)cc1)S(C)(=O)=O
O=C1CSC(=S)N1CC1CCCO1
COc1ccc2c3c1-c1cc4c(cc1CC3N(NC(=O)CC(F)(F)F)CC2)OCO4
Cc1nc(N2CCN(C(=O)CCCOc3c4ccccc4nn3C)CC2)c2[nH]c(-c3cc(C(F)(F)F)cc(C(F)(F)F)c3)cc2n1
CC(=O)Oc1c2c(cc3c1-c1sc(CN(C)C)cc1C3=O)OC(C)(C)C=C2
Cc1ccc(N2CN(c3cccc(F)c3)C(=O)C23CCN(C(=O)NCCC(C)c2ccccc2)CC3)nn1
O=C(Nc1ccc(N2CCOCC2)cc1)c1cccnc1
N#Cc1c(S(=O)(=O)Nc2ccccc2)ccc(Cl)c1Cl
O=C(O)CN(Cc1ccc2c(c1)OCO2)Cc1ccc2c(c1)OCO2
CC=CC(=O)O
COc1ccc2c(c1)CCc1nnccc1-2
CCCCCCCCCCC(=O)Oc1ccccc1
CC(=NNC(=O)c1[nH]c2ccc(Br)cc2c1CN(C)C)c1cc2ccccc2o1
CC(=O)NCCNC(=O)C(C)(C)Cc1ccc(Sc2nc(C)cc(C)n2)cc1
COc1cccc2sc(NC(=O)OC(=O)N3CCCC3C(C)(C)C)nc12
N#CC(C=NCc1ccc(-c2ccccc2)cc1)C(=O)NO
O=S(=O)(NCC=Cc1ccccc1)c1ccc(-n2ncc3c(sc4ccccc43)c2=S)cc1
CC(Nc1cn2cc(-c3cccc4c3CCNC4=O)nc(N3CCCC3)c2n1)c1ccccc1
CCC(C)OC1=C(C)C(=O)C2=C(C1=O)C(=CC(=O)OC)CN1CC3NC3C1(C)C2
COc1cccc(OC)c1-c1cc(C)ccc1C(=O)NCC#Cc1cc(Cl)cnc1N
CCc1cc(C)cc(C)c1Nc1nnc(SCC(=O)N2CCOCC2)s1
CCCOC(=O)Cn1nc(C(F)(F)F)c(Br)c1C
N#Cc1cccc2c(-c3ccc[nH]c3=O)cc(-c3cccc(C(N)=O)c3)n12
Cc1cn2c(=O)c(I)c(N3CCCC(C(=O)N4CCN(c5ccccc5F)CC4)C3)nc2s1
COc1ccc(-c2cc3cc(O)ccc3c(N)n2)cc1
Cn1ccnc1CNc1nc2c(s1)CC(CCc1ccc(F)cc1)NC2
COC(C)(C)c1ccc(-c2cc3nccc(C)c3n2NC(=O)c2ccc(C(=O)O)cc2)cc1
Cc1ccc(Nc2ncnc3sc(Nc4cccc(NC(=O)CCN5CCCC5)c4Cl)nc23)cc1
CCCCc1cnc(N2CCN(Oc3ccc(NC(=O)C(C)C)cc3)CC(OCCO)C2)nc1
Cc1ccc(C)c2c(=O)c3ccc(OCC4CCCCO4)cc3sc12
CC(=O)NCCCc1nc(-c2ccc([N+](=O)[O-])cc2)no1
COc1cc(C(=O)O)ccc1CC(N)C(=O)N1CCCC1C(=O)NC(Cc1c[nH]c2ccccc12)C(=O)NCc1ccc(C(=N)N)cc1
CC(=O)Oc1ccc2c(c1)C(=O)N(c1cc(N)ccc1Cl)C2=O
COc1cccc(Oc2cnc(=O)[nH]c2)c1
O=C(NCSc1ccccc1)c1ccco1
NC(=O)c1cc(-n2ccc3cc(Br)ccc32)ccc1Oc1ccc(C(F)(F)F)cc1
CC(C)C1=C2C(=O)C=C(c3ccc4c(c3)OCO4)C=C2NC1=O
CN(C)C=NC=NN(C)C
O=C(N1CCN(Cc2ccc(Cl)cc2)CC1)N1C2CCCC1CC(CC1CC1)C2
COc1cc(CNCc2ccccn2)ccc1OCC(=O)Nc1ccc(F)c(Cl)c1
Nc1nc(N)c2c(Sc3ccccc3)c3cc(F)ccc3nc2n1
Cc1nc2nc(N(C)Cc3ccccc3)nc(N)n2n1
CCCCN(CC)CCCNc1nc(Nc2ccc(Cl)cc2)nc2ccccc12
NC(=O)c1cccc2c(NCc3cccc(NC(=O)c4cccc5ccccc45)c3)ncnc12
COc1ccc(Cc2cccc3c2ncn3-c2ccc3[nH]cnc3c2)cc1
Cc1ncc([N+](=O)[O-])n1CCN=C(C=Cc1ccccc1)C=Cc1ccccc1
C=CCCCS(=O)(=O)Nc1ccc2ncn(C)c(=O)c2c1
C=C1C(=O)OC2C1CCC(C)C1(O)C=C(OC3OC(CO)C(OC4OC(CO)C(O)C(O)C4O)C(O)C3OC(=O)C=Cc3ccccc3)C(=O)C21
Cc1cn(C)nc1-c1ncnc(-c2ccc(OC(F)c3ccc(OC(F)(F)F)cc3)cc2)c1CCC(N)=O
Cc1ccc(C=C2SC(NS(=O)(=O)c3ccc(C)cc3)=NC2=O)cc1
CCN(CC)CCSc1ccc(C=CC(=O)C=Cc2cccc(OC)c2)cc1
CCc1ncnc(N2CCN(c3ccc(Cl)cc3)C(C)C2)c1OC
Cc1noc(CS(=O)(=O)N(c2cn(C)cn2)C2CC2)n1
CCc1cc2c(cc1Cl)nc(Cl)n2CCOc1cc(Cl)cc2c1ccn2-c1ccc(CC(=O)O)cc1
CCn1cc(-c2c(NN=CC#N)nc(C)nc2-c2cccnc2)c2ccccc21
CC(=O)Nc1ccc(NC(=O)COC(=O)C2=CSCCO2)cc1
Cc1cc(C)c(S(=O)(=O)C=Cc2ccc(F)cc2)c(O)c1
O=C(CNC(=O)OCc1ccccc1)NC(Cc1ccccc1)C(=O)N(Cc1ccccc1)CC(O)C(Cc1ccccc1)NC(=O)CNC(=O)Nc1ccc(C(F)(F)F)cc1
O=C(C=CC=CCN1CCC2(CCc3ccccc32)C1)Nc1ccc(Br)cc1
C=CCn1cc(C=C2NC(=O)N(c3ccccc3)C2=O)c2ccccc21
COc1cc(N2Cc3nc(N)nn3C(CO)(CO)C2)ccc1Cl
NC(CCC(=O)N1CCc2sccc2C1)C(=O)O
Nc1nnc(Cc2c(C(=O)O)[nH]c3c(Cl)ccc(F)c23)s1
Nc1nc(Cl)nc(Cl)c1Cl
CC1CC(C)(O)C(O)O1
CCC(C)C(NC(=O)C(Cc1ccc(N(CCCl)CCCl)cc1)NC(=O)C1CCCN1C(=O)C(N)CCCN=C(N)N)C(=O)NC(CCCN=C(N)N)C(N)=O
CCC(=O)N1CCN(C(=O)OCS(=O)(=O)N(c2ccccc2)c2cccs2)CC1
NC(=O)Cn1c(=O)c(-c2ccc(Cl)cc2)nc2cncnc21
Cc1cccc(OCC(=O)Nc2ccc(-n3cnnn3)cc2)c1
CN(N=O)c1ccc(C2c3ccccc3Oc3ccc4ccccc4c32)cc1
N#CC1=CCCN(S(=O)(=O)c2ccccc2)C1
C=C(Br)Cn1c(Br)nc2c1c(=O)n(C)c(=O)n2C
C=C(C(=O)NC(C(=O)N(C)C(Cc1ccccc1)C(=O)NC(CCCN=C(N)N)C(=O)NC(CC(C)C)C(=O)NC(Cc1ccccc1)C(N)=O)C(C)CC)C(O)C(C)C
FC1(F)CCN(Cc2ccoc2)CC12CCN(Cc1nccs1)C2
FC(F)(F)c1cccc(-c2nnc(Nc3cnccn3)o2)c1N1CCN(CC2CCCO2)CC1
COCCN1CC(c2nc(C3CC3)no2)CCC1=O
CCc1ccc(C(=O)Nc2ccc(Cl)cn2)cc1
CCC(C)Nc1nccc(-c2cc(C(=O)N(C)C)c(OC)c(C(=O)N3Cc4ccccc4C3)c2)n1
CC1=C2C=CC3(C)C4=CC(=O)C=CC4(C)CCC3C2(C)CC1=O
CCN(CC)CCNC(=O)CC(CCc1ccccc1)c1ccccc1Cl
CN1C2c3ccccc3CC1(CO)C(CCCCCO)C2O
Cc1ccc(NC(=O)Nc2cccc(-c3ccc(-c4nc5cc(C(F)(F)F)ccc5[nH]4)s3)c2)cc1C
COc1cc(-c2cc(=O)c3cc(N4CCOCC4)c(C)cc3o2)ccc1O
CC(=O)OC1=CNC2=NC(c3ccoc3)=C(C)C(C)N2C1
Cc1cccc(C)c1NC(=O)NCCn1cc(S(=O)(=O)N2CCC(C)CC2)c2ccccc2c1=O
CC1=CC(=O)C(=C(O)C=Cc2cc(C)c(O)c(CCCCCCCCNS(=O)(=O)c3ccccc3)c2)C(=O)C1C
O=C1CSC(N(Cc2ccccc2)C(=O)c2c(F)cccc2F)=N1
NC(=O)c1ccc(Br)cc1NC(=O)CN1C(=O)CCC1=O
CC(NC(=O)C(N)CCC(N)=O)C(=O)NCCCC(=O)NCCCN
CCS(=O)(=O)N(C)Cc1nc(-c2cn(C)c3ccccc23)sc1-c1cnn(C)c1
Cc1cc(C)c2c(N3CCCC(N(C)CCn4cccn4)C3)ncnc2n1
CN(C)CCNS(=O)(=O)c1ccccc1OC(F)(F)F
CC(C)Nc1ncnc2cnc(Nc3ccc(Cl)c(OCc4ccccc4)c3)nc12
Cc1cc(-c2nnc(C3CCCN(C(=O)c4ccccc4C(F)(F)F)C3)o2)on1
COC(=O)c1nc(-c2ccccc2C=CC(=O)O)sc1C(=O)OC
Cc1nc2ccc(Cl)cn2c1NC(=O)c1ccc(F)cc1
Cc1cc2ccc(C=NN3CCCC3)cc2nc1Cl
Nc1nc(N)c2cc(-c3ccccc3)c(-c3ccc(Cl)s3)nc2n1
c1ccc(CNc2cccc3nc(-c4ccncc4)nn23)nc1
CCN(CC)C(=O)C1CN(C(=O)N(CC)CC)c2cc(-c3ccccc3)ccc2O1
COc1cc(Br)cc(CC(=O)NNC(=O)c2cnccn2)c1Br
O=C(CCN1C(=O)c2ccccc2C1=O)NCCc1ccccc1
COc1cccc(CCNC(C)CN2CCCC2=O)c1
CN1CCN(CC(=O)c2c[nH]c3ccccc23)CC1
CCN(CC)CCn1cc(C#CCCC2CCCN2)c2ccccc21
COc1ccc(NC(=O)C(=Cc2ccccc2[N+](=O)[O-])c2ccccc2)cc1
Cc1ccccc1C(=O)Nc1ccc2snnc2c1
O=C(CCN1CCOCC1)NC1=Nc2cc(-c3ccco3)ccc2Sc2ccccc21
O=c1oc2ccccc2c(C(c2ccc([N+](=O)[O-])cc2)c2c(O)c3ccccc3oc2=O)c1O
COc1ccc2nc(Nc3ccc4ccccc4c3)c(C3C4=C(CC(C)(C)CC4=O)OC(=N)C3C#N)cc2c1
CC(C)NC(=O)c1cnc(NCC2CCOC2)nc1NC(C)C
CON=C1C(=C2C(=O)Nc3ccc(F)cc32)Nc2ccccc21
CCOC(=O)CCNC(=O)c1cc(C)n(-c2ccccc2OC)c1C
COC(=O)c1ccccc1NC(=O)Nc1ccc2c(c1)N(S(=O)(=O)c1ccccc1)CC(O)(C(F)(F)F)C2O
CC(C(=O)Nc1ccc(F)cc1)C(=O)N1CCCCCC1
CCCN1CC(CNCc2ccc(-c3ccnc(C(F)(F)F)c3)cc2)CC1=O
CC(C)(C)OC(=O)c1ccccc1C(=O)Nc1cc(-c2ccc(C(C)(C)C)cc2)no1
Cc1ccc(N2CCN(CCCCCCNC(=O)c3cn(C)c4ccc(S(=O)(=O)N5CCCC5)cc4c3=O)CC2)cc1
CCCC1CCCC(NC(=O)COC(=O)C=Cc2ccc(F)cc2)C1
Cn1c(C2C3CN(C(=O)c4ccc(F)cc4)CC32)nc(-c2cc(F)ccc2F)c1C(N)=O
CCCCCC(=O)NC(C(=O)NC(CCCC[N+](C)(C)C)C(=O)NC(C(=O)NC(C)C(=O)NC(Cc1ccccc1)C(=O)O)C(C)C)C(C)CC
Cc1nn(-c2nc(=O)cc(NC(=O)c3ccco3)[nH]2)c(C)c1-c1ccc(F)cc1
CSc1nc(=O)c2c(CC(C)C)c(C(C)=O)sc2[nH]1
COc1cc2c(nn1)CCN(CCc1ccc(-c3nc4cccnc4o3)cc1)C2
COc1ccc(-c2sc3nc(C)nn3c2CC(=O)Nc2cccc(NS(=O)(=O)Cc3ccco3)c2)cc1
COC1CN(c2cnccn2)CCC12CCN(c1cnc3ccccc3n1)CC2
CC1CCCCC(C)C(c2cccc3cc(Cl)ccc23)COC(=O)C=CC=CCCCCCCCC1C(=O)O
CCCCN(CCCC)CC(O)c1cc(-c2cc(F)c(F)c(F)c2)nc(-c2ccc(Cl)c(Cl)c2)c1
C=C(c1ccccc1)C1CC(=O)N(O)C1=O
CC(C)CN1CCCC(c2ccc(-c3cnc(OCl)c(NS(=O)(=O)C(C)C)c3)cc2)C1
Nc1ccc2cc1C(=O)NCCCCCc1ccc(cc1)Oc1ccc(cc1)CC2
Cc1ccc2c(c1)C1(C)CCC(CC=CCC3CCCCC3)C1C2
O=S(=O)(c1ccc(Cl)cc1)C(Cn1ccnc1)c1ccc(F)cc1
Cc1ccncc1CN1CCCC(C(=O)O)C1
COc1ccc(N(CC(=O)N2CCCC2)S(=O)(=O)c2ccccc2)cc1OC
COc1cccc(C(=O)N(CCCN(C)C)Cc2cc3cc(C)ccc3[nH]c2=O)c1
Cc1nc2c(OCCC3CCN(C(C)C)CC3)cccn2c1N(c1ccc(Cl)cc1)S(C)(=O)=O
CCc1ccc(C2(O)C(=O)N(c3ccc(OC)cc3)N(c3cc(-c4ccc(OC)cc4)[nH]n3)C2=O)cc1
CCCCCCCN(CCCCCCC)CC(O)c1cc(-c2ccccc2Cl)nc2c(C(F)(F)F)cccc12
COc1ccccc1-n1ccc(-c2ccc3c(c2)C2(COC(N)=N2)c2cc(C)cnc2O3)cc1=O
CC(C)(COC1CCOC1)NC(=O)NC(Cc1ccccc1)C(O)CNCC(O)C(Cc1ccccc1)NC(=O)OC(C)(C)C
CN(C)c1cccc(-c2nnn(CC(N)=O)n2)c1
COc1ccc(Cl)cc1Nc1nc(Nc2cccc(S(N)(=O)=O)c2)ncc1C
CCOC(=O)Nc1c(C(=O)NC)cnn1Cc1ccccc1I
NC1=NC(c2ccc(NC(=O)c3ccc(Br)cn3)c(F)c2)(C(F)(F)F)COC1
COc1cc(COC(C)CC(=O)O)c(OC)c(OC)c1
O=C1NC(=O)c2c1c1cc3ccccc3cc1c1[nH]c3ccccc3c21
CCN1C(=O)C2C(Cc3ccccc3)NC(OC(C)=O)(c3ccc(C(F)(F)F)cc3)C2C1=O
Cn1c2cccnc2c2nnc(-c3ccc(Cl)cc3)cc21
CN(C)Cc1ccc2[nH]c3ccsc3c(=O)c2c1
COc1cc(OC)c(OC)c(-c2ccc(C(=O)Nc3nccs3)c(O)c2)c1
CCN(CC)CCNC(=O)c1ccc(C(=O)Nc2ccc(C(C)(C)C)cc2)cc1
CCCCN1C(=O)c2ccccc2C(c2ccc3c(c2)OCO3)C1=O
Cc1c(-c2ccc3[nH]cc(C)c3c2)noc1C=NNC(=O)c1ccc(F)cc1
CC1(C)CCCC2(C)OC3C(=O)C(CCN4CCNCC4)NC3CC12
Cc1ccc2nnc(SCC(=O)NC3CC3)n2c1
CCCCCCCCCCCCCCCCCC1COC(CCOP(=O)([O-])OCOC)C1
CCN(CC)c1nc(=O)n(C)cc1C(F)(F)F
Cc1nc(=O)c2nc(SCc3cc(=O)n4ccsc4n3)n(-c3c(C)cccc3C)c2[nH]1
CNC(C)C(=O)NC(C(=O)NC(Cc1ccccc1)C(O)CN(Cc1ccccc1)NC(=O)C(N)C(C)C)C(C)C
O=C(Nc1sc2c(c1C(=O)N1CCCC1)CCC2)c1ccc2c(c1)OCO2
CC(C)N(CCOC1OC(O)C(O)C1CO)CC(C)(C)c1ccccc1
CCc1nc(N(CCOC)C(=O)c2ccc(NC(C)=O)cc2)sc1C
Cc1cc(-c2ccc3c(c2)OCO3)nc2nc(C(=O)Nc3ccccn3)nn12
Nc1n[nH]c2c1c1c(c3ncsc32)N=N1
CCCc1ccc(S(=O)(=O)c2c(N)c(C(N)=O)nn2-c2cc(OC)ccc2OC)cc1
O=C(CCS(=O)(=O)Oc1cccc(Cl)c1)Nc1ccccc1
COCCCOc1cc2c(OC)c(C(N)=O)nnc2cc1Nc1cccc(Cl)c1
COc1cc(C(CC(N)=O)C(=O)NC2CCN(C(=O)CC(C)(C)c3ccc(Br)cc3)CC2)ccc1F
Cc1ccc(-c2cccc3ccccc23)nc1OC(=NO)N1CCCC1=O
COC(=O)c1ccc2c(c1)[N+]([O-])=C(C(=O)Nc1ccc([N+](=O)[O-])cc1)C(C)(C)C2O
CC1OCC(NCc2csc(-c3ccc(C(F)(F)F)cc3)n2)C(c2ccc(C(F)(F)F)cc2)O1
CS(=O)(=O)Nc1ccnc(-c2ccc(N3CCCCS3(=O)=O)cc2)n1
O=C(Nc1nnc(S(=O)(=O)N2CCCC2)s1)C1CCCCC1
O=C(CN1CCCC(Cn2cncn2)C1)c1ccc2ccccc2c1
CN1CCc2c(sc(NC(=O)c3cccn(Cc4ccc(Cl)cc4Cl)c3=O)c2C(N)=O)C1
O=C(COc1ccc(CS(=O)(=O)c2ccc(Br)cc2)cc1)OCC(=O)N1CCOCC1
Cc1ccc(N(C(=O)Cc2cccc3c([N+](=O)[O-])cc(=O)[nH]c23)C(C)C)c(Cl)c1
Cc1ccc2c(c1)N1C(C(=O)O)OCC1C(C)(c1cccc(Oc3ccc(Cl)cc3)c1)O2
Nn1c(CCSc2nnc(Cc3ccccc3)n2N)nnc1SCC(=O)NN=c1sc2ccccc2n1Cc1ccccc1
Clc1ccc(C(c2ccc(Cl)cc2)N2CCN(CCN3CCOCC3)CC2)cc1
Cc1ccc(S(=O)(=O)c2ccc3c(=O)cc(C(=O)OCC(=O)Nc4ccc(F)cc4Cl)oc3c2)cc1
COc1cc(OC)c([S+]([O-])c2nc(N3CCCC3)c3ccccc3n2)cc1OC
Cc1nn(C)c(C)c1C(=O)OCC(=O)Nc1ccc(Cl)c(Cl)c1
CCOCc1cnc(O)[nH]c1=O
CC(=O)N1CCc2ccc(=O)n(Cc3cc(F)cc(Cl)c3)c2CC1
O=Cc1cn(CC(=O)OCC(=O)N2CCCC2)c2ccccc12
CC(C)(CO)C(=O)N1C(=O)N2C(C(=O)O)CCC2C1C(=O)O
CCCc1cn(C(Cc2nc3cc(C)ccc3nc2C)=NNC(C)=O)c2nc(C)ccc2c1=O
Cc1ccc(C(CC(=O)c2ccccc2)C(=O)OCc2ccc(F)cc2)cc1
Cc1ccccc1CC(=O)Nc1c(C)cnc2c(-c3ccccc3O)c(N)nn12
O=C(NCCc1ccc(Cl)cc1)c1noc(CN2CCCCCCCC2)c1-c1ccccc1
Cc1ccc(CN2CCOCC2)cc1NC(=O)c1ccc(Nc2nc3c(cc2F)c(=O)n(C)c(=O)n3C2CC2)cc1
Cc1nnc(CCCC(=O)NC2CCN(Cc3cccc4ccccc34)C2)o1
CC(C)CC(=O)NC(C(=O)CCC(N)=O)C(=O)NC(NC(=O)OC(C)(C)C)C(C)C
Cc1c(C)n(NC(=O)C(=O)Nc2ccc(C=CC(C)(C)C3CCCCC3)cc2)c2cc(-c3ccccc3)ccc12
COc1cc2c(c(OC)c1OC)C13CCN4CCCC(CC(O)(C(=O)N5CCCC5)C1C2)C43
COc1cc(OC)c(C(=O)c2c(C)cc(O)cc2-c2ccc(OCCF)cc2)c(OC)c1
CCCCc1nc2c(N)nc3ccccc3c2n1Cc1ccc(OC)cc1
Oc1ccc(C=Nn2c(-c3ccc(O)cc3)nc3ccccc3c2=S)cc1
COc1ccc(C2CN(C(=O)c3cncc(Br)c3)C3(C(=O)N(C)c4ccc(Cl)cc43)C23COC3)cc1OC
CCCCCCCCCCCC(CCCCCCCCCC)OCCOC(=O)COC(=O)COC1OC(CO)C(O)C(O)C1O
CCc1cccn1C(O)(c1ccc(Cl)cc1)n1cncc1-c1cccc(Cl)c1
CC1=C(NC(=O)c2ccc(Cl)cc2)C(c2ccc(C)c(C)c2)C(C(=O)Nc2nccs2)=C(C)N1
O=C(O)C=Cc1ccc(-c2nnc(N3C(=O)C4C5C=CC(C5)C4C3=O)s2)cc1
COCCNS(=O)(=O)c1cccc(NC(=O)N2CCCCC2C)c1
CC(=O)OCCCn1cnc2c(sc3ccccc32)c1=O
COC12CCC(C)(O)C1CC1(CC2)C(C)CCC2C(C)(COC(=O)C=Cc3cn(C)c4ccccc34)CCCC21C
Cc1cccc(NC(=O)Nc2ccc(-c3cn[nH]c3)cc2)c1
Cc1ccc2c(c1)CCC1C2CCC2(O)C1CCC2(O)CC=NO
C(=Cc1csc(NN=Cc2ccc3c(c2)OCO3)n1)c1cc(OCCN2CCOCC2)cc(OCCN2CCOCC2)c1
COc1ccc(CNC(=O)c2cccc3c2c2ccccc2c(=O)n3CCNC(C)=O)cc1
CNc1nc2c(CC(F)(F)F)c3c(c(C)c2n1-c1ccccc1)c(=O)n(C(C)CO)c(=O)n3C
COC(=O)C(C)c1csc(NC(N)=O)n1
COc1nc(N)nc2c1ncn2C1OC(CSC2CCNCC2)C(O)C1O
Oc1ccc(-c2cc(N3CCOCC3)ncn2)cc1
CCOC(=O)c1cccc(NS(=O)(=O)c2cccc3nsnc23)c1
Cc1ccc(C2=C(NC(C)C)C(=CC#N)C(=O)C=C2)cc1
COc1cc2c(cc1CC(CO)CN1CCC(C(N)=O)CC1)CC(OC)C2=O
COOc1nc(C)cc(N(c2nc(C)cs2)c2cn(-c3cccc(Cl)n3)c3ccc(C)cc23)n1
CC(C)(C)c1cc(NC(=O)Oc2ccc(Cl)c(F)c2)no1
NC(=O)c1c(C(=O)Nc2cccnc2Cl)sc2c1CCCC2
O=S(=O)(Nc1ncns1)c1ccc(Oc2ccc(Cl)cc2)cc1
Cc1ccc(NC(=O)c2nc(NC(=O)CCc3c[nH]c4ccccc34)nc3c(N)nc(N)n23)cc1C
Cn1c(N2C(=O)COC3(CCCCC3)C2=O)nc2ccccc21
COc1nn2c(=N)n(CNC(=O)c3ccccc3C(F)(F)F)nc2c2ccc(C)cc12
NNC(=O)c1ccc(Cc2ccccc2)o1
Cc1ccc(-c2cc(C(=O)Nc3ccccc3)no2)cc1
CC(C)CCC(=O)Nc1nnc(-c2ccc(C(C)(C)C)cc2)o1
COc1ccc(C2Cc3cc(C=CC(=O)C(C#N)=CC#N)c(OC)cc3O2)nc1
COC(=O)c1ccnc(NC(=O)c2cc(Oc3cncnc3)c3oc(-c4ccccc4)cc3c2)c1
COc1cc(C(C)=O)ccc1C(=O)C=Cc1cccn1C
CCCNC(=S)NCCSCc1c(Cl)cncc1Cl
COc1cnn(C=CC(=O)O)c(=O)c1COc1ccccc1
NCCCCN(CCCCN)c1nc2cc3c(cc2c(=O)n1N)OCO3
COC(=O)C1CC(C)C(=O)C2C3(C)CCC(OC)C(=O)C3CCC12OC(C)=O
O=C(O)c1sc2ccccc2c1CC(O)c1ccccc1
O=C(Nc1nccs1)c1ccc(OCn2cnc3ccccc32)cc1
Cc1ccc(NC(=O)c2ccc(C)c(S(=O)(=O)N(C)CC(=O)NC3CCCC3)c2)cc1F
COCCn1c(Sc2cc(Cl)c([N+](=O)[O-])cc2NC(C)=O)nc2cccnc21
O=[N+]([O-])C1OC(C(F)(F)F)Cc2cc(CON3CCN(CCCc4cc(N5CCNCC5)ccc4F)CC3)ccc21
Cc1nc2ccccc2c(=O)n1CC(=O)NC1CCCCC1
COc1cc2c(cc1OC)N=C1C(Cc3c[nH]c4ccccc34)=NC=CN1C2
CCOc1ccc(N(C(=O)c2csnn2)C(C(=O)NC2CCCCC2)c2cccnc2)cc1
Cc1ccnc(C)c1C1CCN(c2cccnc2Oc2ccc(Nc3nc4c(s3)CCCC4)cc2)C1
COc1cc(Br)cc(-c2nc(Cc3ccccc3)no2)c1OC
Nc1c(S(=O)(=O)O)cc(Nc2ccc(N)c3ccccc23)c2c1C(=O)c1ccccc1C2=O
COc1cc(O)ccc1C
CC1CCN(S(=O)(=O)CCC(=O)NCc2nn(C(F)F)cc2C(C)C)CC1
Nc1ncnc2c1ncn2C1CC(CC(=O)Nc2ccc(Br)cc2)C(F)O1
CCCCCCCC(C)C=CC=CC(C)=CC(=O)OC1(OC)CC(O)C(C)C(C(=O)NO)C1
Cn1cc(C(=O)NNC(N)=S)cc1C(=O)Cc1cnc(N)s1
O=C(Cn1cnc2ccccc2c1=O)OCS(=O)(=O)N1CCN(C(=O)c2ccccc2F)CC1
COC(=O)N1CCCN(C(=O)N(Cc2cccc(Cl)c2)N2CCC2)CC1
CN(C)c1ccc(C(=O)Nc2ccc([N-][N+]#N)cc2)cc1C(=O)Nc1cccc(C(F)(F)F)c1
CC(NC(=O)CCCCn1ccnc1[N+](=O)[O-])N1C(=O)CCC1=O
CCCS(=O)(=O)Nc1ccc2c(c1)C(=O)N(C(C)CO)CC(C)C(C)O2
CC(C)c1ccc(C(N)=NOC(=O)c2ccc3sc(=O)[nH]c3c2)cc1
O=C(O)c1ccccc1NNS(=O)(=O)c1ccc2[nH]c(=S)[nH]c2c1
CC(C)(C)C(=O)OCC(=O)Nc1cc(S(=O)(=O)N2CCOCC2)ccc1Cl
CC(C)=CCCC(C)CNCCCn1c(=O)c(C)cn(C2CC([N-][N+]#N)C(CO)O2)c1=O
COc1ccccc1N1CCN(C(=O)C2CCN(S(=O)(=O)c3ccc(-n4cnnn4)cc3)CC2)CC1
c1ccc(CNc2ncccc2CNc2ccccc2)cc1
O=C(O)CCNc1ccc(NCCCC(=O)NCCCN2CCCNCC2)c2c1C(=O)c1ccccc1C2=O
Cc1ccc(Cl)cc1N1CCN(C(=O)CCNC(=O)Cn2cnc3ccccc3c2=O)CC1
Cc1c(COc2ccc(F)cc2)oc(=O)c(CCC(=O)O)c1C
COc1cc(C(=O)OCC2(CO)CC(=Cc3cccc(Cl)c3Cl)C(=O)O2)cc(OC)c1OC
CC(CCNC(=N)N)NC(=O)C(=O)NCC(CCCNC(=N)N)NC(=O)c1ccc2ccccc2c1
CC(Cc1ccc(OCCCC(=O)O)cc1)C(=O)Nc1ccc(-c2ccccc2)cc1
C[n+]1cn(C2CC(C[N-][N+]#N)C(COP(=O)(O)S)O2)c2[nH]c(N)nc(=O)c21
CC1(C)CC2=C(C(=O)c3ccc(C(F)(F)F)cc3C2=O)c2cc(C(F)(F)F)ccc21
CCc1cc(=O)n2nc(C)c(-c3nc(Cc4ccccc4)c(-c4ccccc4)o3)c2[nH]1
N=C(N)NC1(c2ccc(Oc3ccc(C(=N)N)nc3C3CCN(C(=O)C4Cc5ccccc5CN4)CC3)cc2)CC1C1CC1
Cc1ccsc1CCOC(=O)CCCNC(=O)c1ccccc1
CCN(Cc1ccccc1F)C(=O)C1CCN(CCC(NC(=O)C2CCCC2)c2ccccc2)CC1
c1cc2oc3c(c2cc1OCCC1CCN(c2ccc(-c4ccc(-c5cn[nH]c5)cc4)cc2)CC1)CN(CC1CCOCC1)CC3
CCc1cc(F)cc2[nH]c(-c3ccc(NC(=O)Nc4ccc(-n5cccn5)cc4)cc3)nc12
CCCCCc1cc(C)cc2c1c(=O)c(O)c(-c1ccc(N(C)C)cc1)n2O
COc1ccc(OC)c(-c2nc3cc4ccccc4cc3o2)c1
CCC=CCC1C(=O)C=CC1Cc1ccc(OC)cc1
CCC(=O)Oc1c(C)c(C)c(C2CCCN(S(=O)(=O)NC(=O)c3ccc(F)cc3)C2)n1C
O=C1CCC(=O)N1CCN1CCC(N(C(=O)Nc2ccc(F)cc2)C(=O)Oc2ccccc2)C1
O=C(NCCN1CCOCC1)c1ccc(-n2cnc3cccnc32)cc1
Cc1noc(C)c1C(=O)N1CC2CN(CCC(c3ccccc3)c3ccccc3)CC2C1
O=C(NCC1Cc2ccccc2O1)c1ccc2ccccc2c1
OCC1C(O)C(Oc2ccc3ccccc3c2)COC1(O)O
CCOC(=O)c1c(-c2ccc(OCc3ccccc3)c(OC)c2)oc2ccc(OC)cc2c1=O
O=C(c1ccccc1)N1CC2CN(c3ncccc3-c3cnco3)CC2C1
O=C(NC1c2ccccc2CC1O)N1CCC(Oc2csc(-c3ccccn3)n2)CC1
CCC(C)(C)C(=O)NCC1CCC2(CC1)OOC1(O2)C2CC3CC(C2)CC1C3
Cc1nn(C(C)C)cc1-c1cnc(NC2CCCc3c2cnn3-c2ccccc2OC(F)(F)F)cc1Cl
N#CSCCCCCCCCCN1CCC(CF)CC1
CCC12CCC3c4ccc(CCn5c6ccccc6c6c(NCCC(=O)NC)nc7ccc(C)cc7c65)cc4CCC3C1CCC2=O
COc1ccccc1N1C(=O)C[S+]([O-])C1=NN=C(C)c1ccc(Cl)cc1
Cc1c(NC(=O)COc2ccc3ccc(O)cc3c2)sc2c1CCC(C(=O)O)C2
O=C(NC1c2ccccc2Oc2ccccc21)c1ccc2c(c1)OCO2
COC1C(C)CCC2(C)C(C(=O)C(=C(C)O)C3C2C(=O)C2CCC(O2)C3(C)O)C1O
CC(=O)NC1CN(C(=O)C2=CC(C)(C)NC2(C)C)C2CCCOC12
CCC(C)C(NC(=O)C(C(C)CC)N(C)C)C(=O)NC(C=O)Cc1c[nH]c2ccccc12
CCN(C)C(=O)C(=O)Oc1ccc(Br)cc1
COc1cc2c(cc1OC)-c1cc(NS(C)(=O)=O)nc(=O)n1CC2
CCC1CCN(S(=O)(=O)c2nc(=O)c3cnn(Cc4ccccc4)c3[nH]2)CC1
Cc1nc2ncnn2c2c1CCN2CCCN1CCN(c2ccc(Cl)cc2)CC1
C=CCN1CCC(=O)NCCC(=O)NC(Cc2ccccc2)CC(=O)NC(Cc2ccccc2)CC1=O
COc1ccc(O)c(-c2nc(-c3ccccc3)nc(SCc3ncc([N+](=O)[O-])n3C)c2C)c1
O=C1CC(Cc2ccc(-c3cnc4[nH]c(-c5ccc(OC(F)(F)F)cc5)cc4n3)cc2)S(=O)(=O)N1
CCn1cc(C(=O)N2N=C(c3ccccc3)CC2Cc2ccc(OC)cc2)c(=O)c2c3c(c(F)cc21)CCC(C)(C)O3
O=C(Oc1cccc2c1-c1ccccc1C2=O)c1ccccc1
O=c1[nH]c2c(N3CCCNCC3)cccc2n1C1CCN(Cc2ccccc2)CC1
CN(C)S(=O)(=O)N1CCN(S(=O)(=O)c2ccc(Br)cc2)CC1
CC(=O)N(CC(N)=O)c1c(C=CC(=O)NC(Cc2ccccc2)C(O)CNC2CC2)c(=O)n(C)c(=O)n1C
Cc1ncc(C(=O)NCC2CCCO2)c(=O)n1Cc1ccc(F)cc1
CNC(=O)C(=O)NN=C(C)C=CC=Cc1ccccc1
COC(=O)c1ccc(Cc2nc(SC)nc3c2ncn3Cc2ccc(-c3ccccc3-c3nnn[nH]3)cc2)cc1
COc1ccc(Cl)c(C(=O)NS(=O)(=O)N2CCCC(c3ccccc3Cl)C2)c1
CCCCN1CCN(C2=NCCCCC2)CC1
Cc1c(OCC(=O)NC2C(=O)N3C2SC(C)(C)C3C(=O)O)ccc2ccc(=O)[nH]c12
Cn1c(=O)c2cnc(Sc3ccccc3)nc2n2c(nc3ccccc32)c1=O
CC(=O)NC(CC(=O)O)C(=O)COc1ccc(-c2ccc(Cl)cc2Cl)cc1
COc1cc(Cc2cnc(N)nc2N)c(OC)c(OC)c1
CC(C)c1nnc(NC(=O)c2ccc(CN3C(=O)NC4(CCCC4)C3=O)cc2)s1
NCC1CCC(C(=O)NC(Cc2ccccc2)c2cccc(-c3nn[nH]n3)n2)CC1
O=C(NCCC1=CCCCC1)C(=O)NCC1OCCN1S(=O)(=O)c1cccc(F)c1
Cc1ccc(NC(=O)CN2C(=O)COc3ccc(S(=O)(=O)N4CCCCCCC4)cc32)cc1S(=O)(=O)N1CCCCC1
CC(Cc1cc(O)ccc1Oc1ccccc1)NCC(O)COc1ccc(O)c2c1C(=O)CCC2
NCC(C(=O)NO)N(Cc1ccc2ccccc2c1)C(=O)Nc1ccc(-c2ccccc2S(N)(=O)=O)cc1
NS(=O)(=O)c1ccc(Oc2ccccc2CSCCC(=O)O)cc1
Cc1ccc(C(=O)N(C)CCC(=O)Nc2nccs2)c(S(=O)(=O)N2CCOCC2)c1
COC1C(C(=O)O)C(C)OC1C(F)(F)F
CC(=O)c1cccc(-n2nc(Nc3ccc(C(F)(F)F)cc3)c3cccnc32)c1
CCCCCCCCS(=O)(=O)N1CCCCC1CO
COc1ccc(O)cc1C
CC(=O)N1CC(C#Cc2ccc(C(=O)N(C)CCN3CCOCC3)cc2)C2COCC21
COc1ccc(C2CCCN2C(=O)c2ccnn2C)cc1OC
CNc1ccc2c(c1)-c1nc(Oc3ccnc(N)n3)sc1C(C)(C)O2
Cc1nn(Cc2ccccc2)c(=O)c2nn(-c3ccccc3)c(C)c12
COc1ccc(NC(=O)C(C)OC(=O)CCNS(=O)(=O)c2ccc(Cl)cc2)cc1[N+](=O)[O-]
COC1CC2(C)C(=O)C=CC2C2CCc3cc(C)ccc3C12
CC(C)c1noc(COc2ccc3c(c2)CCN3CCC2CCC(NC(=O)C=Cc3ccc(F)c(Cl)c3)CC2)n1
CC(C)CN(Cc1cc(Cl)c2c(c1)OCCCO2)C(=O)C1CCN(Cc2cccc3c2CCCO3)C1
Oc1ccnc2cc(NCc3ccccc3)ccc12
CCn1nc(C)c(NC(=O)CN(c2cccc(C)c2)S(C)(=O)=O)c1C
C=C1C(O)=C(C)C2=C1C(C)=C1C(CCCC=CC=CC3(N)C(=O)C1(OC)C(=O)C(C)=C3Cl)O2
CC(C)NC(=S)N1CCN(S(C)(=O)=O)CC1
Fc1ccc(OC(c2ccc(F)cc2)C2CCNCC2)cc1
CSc1ccccc1-c1csc(Nc2ccc(N3CCCCC3)cc2)n1
CC(CCc1ccc2oc3ccccc3c2c1)(C(=O)NO)S(C)(=O)=O
O=c1[nH]c2ccc(Cl)cc2c(O)c1-c1ccc2ccccc2c1
Cc1sc2[nH]c(CN3CCN(c4ccccc4)CC3)nc(=O)c2c1C
CC(C)CC(NC(=O)C(Cc1ccccc1)NC(=O)C(CCC(=O)O)NC(=O)CCc1ccc(O)c(O)c1)C(N)=O
ClC1=NN=C2C1c1nc3ccccc3nc1C2c1cc(Cl)ccc1Cl
Cc1ccccc1-c1cc(N)c2nncn2c1-c1cnc2ccccc2c1
C=CC1(C)CCC(C)(C2=CCC3(C)C4=C(O)C=C5C(CCC(C)(C)O)CCC5(C)C4CCC23C)O1
Nc1ccc(C(=O)NN=Cc2ccccc2O)c(Cl)c1
O=C1CC(c2cc(C(F)(F)F)ccc2Cl)c2c(c3ccccc3c3ccccc23)N1
Cc1nc(NC(=O)C2=NOC(C)(CCC(c3ccccc3)c3ccccc3)C2)sc1C
CCOC(Cc1ccc(OCCCC2CCNCC2)cc1)C(=O)O
COCCOCCC(=O)Nc1cccc2c1N=CN(c1ccc(C#N)cc1)C(CC1CC1)=N2
CCOC(=O)c1ccc(-n2c(-c3ccccc3)cc(COc3ccccc3)c2-c2ccccc2)cc1
O=c1c2sc3ccncc3c2nc2n1C(CNc1ccc(F)c(F)c1)S2
COc1ccc(S(=O)(=O)N2CC3CC(C2)N3C(=O)OC(C)(C)C)c(C)c1C
COCCc1nccn1C1CC(=O)NC1=O
Cc1cc(C)n(CCC(=O)Nc2ccc(C)c(S(=O)(=O)N3CCOCC3)c2)n1
COc1cc2oc(CO)cc(=O)c2cc1OC
C[N+](C)(CCCC[N+](C)(C)CCCN1C(=O)c2ccccc2C1=O)CCCN1C(=O)c2ccccc2C1=O
CCCc1ccc2c(c1)C(c1ccccc1Cl)=NCc1nnc(Cl)n1-2
COc1ccc(CCN2C(C)CCCC2C)nc1C(=O)NC(CC(=O)O)c1ccccc1
O=C(Cc1ccccc1)Oc1c(-c2ccc(N=C=S)cc2)ccc2ccccc12
CCCCC(C)(C)CNC(=O)C1CC(=O)N(c2ccc(S(N)(=O)=O)cc2Cl)C1
CN1CCN(c2ccc(Nc3ncc4c(n3)-c3c(nn(-c5ccccc5)c3CCc3ccncc3)CC4)cc2)CC1
N=C(N)NCCCC(N)C(=O)NC1CCc2ccccc2N(C(=O)C=CP(=O)(O)Cc2ccc(-c3ccccc3)cc2)C1=O
COc1ccccc1N1CCN(C2CCC(C(=O)NCc3ccccc3Cl)CC2)CC1
COc1ccc(Cl)nc1C(=O)Nc1ccc(C2CCC(OCc3ccc4ccccc4n3)CC2)cc1
CC(=NO)C(C)(C)NCc1ccc(-c2cccc(C(=O)Nc3ccccc3N3CCOCC3)c2)o1
N#Cc1ccccc1CN1CC2CN(C(=O)CCc3cccnc3)CC2C1
O=C1C(CCc2ccccc2)N=C(c2ccccc2)c2ccccc2N1CC1CCCCC1
CC(C)N(C)c1nc(C(F)(F)F)nc2c1cnn2Cc1ccccc1Cl
O=C(CCc1nnc(CN2CCCC2)o1)NN=C1C(=O)Nc2ccccc21
COc1ccc2c(c1)c1c(n2C)C(=O)NCC1
O=C(Nc1coc2ccccc12)c1cccnc1
OCC1CCC(n2cc(Br)nc2Br)O1
CCSCC=c1sc2nc3ccccc3n2c1=O
COCC(C)(Cc1ccc(OCCn2c(=O)cnc3ccccc32)cc1)C(=O)O
Cc1c(C)c2c(c(N(C)C)c1O)CC1C(=C(O)C3C(=O)C=CC(O)C3C1NC(=O)Cc1ccncc1)C2=O
Cc1ccc(-n2nc(C(=O)OC(C)(C)C)cc2-c2ccc(Br)cc2)cc1
CC1CCC2CCC(C(=O)Nc3ccc(F)cc3F)N12
CN1CC(CNC(=O)C(O)c2ccccc2)CCC1N
CC1Cc2cc(-c3[nH]c(-c4ccc5ccccc5c4)nc3-c3nnn[nH]3)ccc2CN1C
O=C(C=Cc1nccs1)c1ccc(Cl)cc1
O=C(Nc1sc2c(c1C(=O)N1CCOCC1)CCOC2)c1ccco1
O=C1CS(=O)(=O)c2ccccc2N1
COc1ccc(C(=O)NNC(=O)c2noc3c2CCc2ccccc2-3)cc1
CCCCOc1c(O)cc(CCCCCCCC(=O)O)cc1OC
CC
COc1cc2ncnc(Nc3cccc(F)c3)c2cc1OC
CC=C(C)CCC(C)=CCC(=O)C(=CO)c1ccc(OC)cc1OC
Cc1csc2ncc(NC(=O)C3CCCC3)c(=O)n12
CCCC(=O)Nc1n[nH]c2cc(Oc3ccc(Cl)cc3)ccc12
C=C(C)c1cccc(C(C)(C)NC(=O)Nc2cc3ccncc3cn2)c1
CN(C)C1CC(c2cc3ccc(Cl)cc3c(=O)c3cc(OC(F)(F)F)ccc23)CO1
CCc1[nH]c(SCC(=O)Nc2ccc(C)cc2)nc(=O)c1Cc1ccccc1
Cc1cccc(N2CCN(CCCCNS(=O)(=O)c3ccc(Cl)cc3)CC2)c1
Cc1c(-c2ccc(O)cc2)n(CCCCC#N)c2ccc(O)cc12
COc1ccc2c3c1OC1C4(CNC(=O)CCOC(C)=O)CCC5(CC4C)C(C2)N(O)CCC315
COc1ccc2c(c1)CCc1oc(=O)cc(OC)c1-2
CC(C)Oc1cccc2c(N=C3SC4CC(C)(C)CN34)nc(N)nc12
OC(CNc1ccccc1)Cn1cc(C(F)(F)F)ccc1=S
O=C1NC(c2ccccc2)(c2ccccc2)C(=O)N1CCCCN1CCN(Cc2ccccc2)CC1
COC(=O)c1cccc2c(Nc3ccc(Nc4ccccc4)cc3)ncnc12
CS(=O)(=O)c1ncn(CCOc2ccc3[nH]c(Cc4ccccc4)cc3c2)n1
COc1ccc(Cl)cc1
O=C(NCCCN1CCOCC1)C1CCN(S(=O)(=O)N2CCC3(CC2)OCCO3)CC1
CCOCN(C(=O)CCn1cccn1)C(NC(=O)C(C)(C)C)c1ccc2c(c1)OCO2
Cc1ccc(-c2nnn3c2nc(NS(=O)(=O)c2ccccc2)c2ccccc23)cc1
Cc1ccc(NC(=O)NN2C(=O)CSC2C2CCCCC2)cc1
COc1ccccc1OCCNC(=O)C1CCCCC1
COc1cccc(OC)c1
COc1cccc(NC(=O)NCC(c2ccccc2)N2CCc3ccccc32)c1
Cc1ccc(CN2C3=NCCCN3c3ccccc32)cc1
CCCn1ccc2ccc(C(=O)NCN3CCCC3CC)cc21
Cc1nn(CCC#N)c(Cl)c1C=CC(=O)OC(C)(C)C
N#Cc1ccc(COc2ccc(-c3cc(-c4ccncc4)n(-c4cc(Cl)ccc4Cl)n3)c(C(=O)O)c2)cc1
COCc1ccc(N2COCC(N3CCc4nc(C#N)sc4C3)C2)cc1Cl
Fc1ccc(C(c2nnnn2-c2ccc3c(c2)OCCO3)N2CCN(c3ccccc3)CC2)cc1
O=C(NCc1ccccc1)C1CCN(S(=O)(=O)c2ccc(F)cc2)CC1
O=C1CCS(=O)(=O)N1c1ccc(Br)cc1
Cc1ccc(C(=O)NCCCNC(=O)N2CC(C3CCCC3)CC2=O)c(Br)c1
COc1ccc(CC=NNC(=O)CCn2cnc3ccccc32)cc1
COc1c(CNC(=O)c2ccc(Cl)cc2)cnn1-c1ccnc(N)n1
CN1CCN(c2ccc(-c3cn4c(=O)cc(CO)nc4s3)cc2)CC1
O=C1NC(=O)C(Cc2ccccc2)(Cc2ccc(CCc3sccc3CO)cc2)N1
O=C(NO)c1nc(=O)[nH]c(-c2ccc(N3CCNCC3)cc2Cl)c1O
CC(C)CCn1c(CC(C)C)nc2c1CCN(Cc1ccccn1)C2
COc1ccc(-c2ccc(-c3cc4nc(Nc5ccc(OCc6ccc(Cl)cc6Cl)cc5)ccn4n3)cc2)cc1OC
CCCn1nnnc1Sc1cc(-c2ccncc2)nc(Cl)n1
CCCC(CCC)Nc1nc2cccc3c2n1CCN(c1cccc(C)c1)C3
O=S(=O)(Nc1cccc(Br)c1)c1ccc(-c2ccc3nncn3n2)s1
Cc1csc(N=C(c2ccccc2)C(CC2CCCCC2)C(=O)NC(=N)N)n1
CC(=O)c1cc(-c2ccc(-c3cccc(OCCN(C)C)c3)cc2C)sc1CCOCCC(=O)O
COc1c(C2c3cc4c(cc3C(Nc3ccc(OC(C)=O)cc3O)C3COC(=O)C23)OCO4)oc(C)cc1=O
O=S(=O)(Nc1ccc(CCNCC(O)COc2cccnc2)cc1)c1ccc2ccccc2c1
CCOC(=O)c1ccc(NC(=O)Nn2nc3c(c2-c2ccc(OCC)cc2)CSC3)cc1
COc1ccc(N(C)S(=O)(=O)Cc2ccc3nc(Cl)c(-c4ccc(SC)cc4)n3c2)cc1
CC(C)CC1NC(=O)C(Cc2c[nH]c3ccccc23)NC(=O)C(C(C)C)N(C)C(=O)C(C)NC(=O)C2CCCN2C1=O
CCCS(=O)(=O)c1ccc(Oc2ncc(C3CC3)cc2NC(=O)C2(C(F)(F)F)CC2)c(C)c1
c1ccc(-c2cc3cc(-c4nnn[nH]4)ccc3nc2-c2ccccn2)nc1
O=C(NC1CC1)c1cccc2c(Cl)cc(=O)[nH]c12
CC(=O)N1C(C)CCCC1Cn1c(N)nc2ccccc2c1=O
CCn1ccnc1CC1COCCN1C(=O)c1ncc(C(=O)NC)s1
CN1CCN(CCC(=O)Oc2ccccc2)CC1C1(O)Cc2ccccc2C1
OC1CNC(COc2ccc(Br)cc2)C1O
CCC(C)c1ccc2c(c1)C(=O)N(CN(c1cn(C)cn1)S(C)(=O)=O)CC(C)C(NC)OCCCCC(C)O2
CCOCCC(=O)OC1NC(=O)NC(C)=C1c1cc(O)ccc1OC
COc1ccc(OC)c(C(=O)Nc2ccc(C)cc2NC2CCCN(C(C)=O)C2)c1
CC(=O)NCCc1cccc(Cl)c1
CNC(=O)c1cccc(-c2cnn3c(C(N)=O)ccnc23)c1
COC(=O)C1(CC(=O)Oc2ccccc2)CC(c2cn(F)c(=O)[nH]c2=O)OC1O
Cc1cc(C=O)oc1C
COc1ccc(Cc2c(C(=O)O)c(C)nc3sc4c(c23)CCCC4)cc1
CC(C)c1ccc(NC(=O)C(Cc2ccccc2)Nc2ccc(S(N)(=O)=O)nn2)cc1
Cc1cccc(N2CCOc3ccc(NC(=O)NC4CC(C)(C)Oc5ncc(C(F)(F)F)cc54)cc32)n1
O=C(O)C(Cc1ccccc1)Cn1ccnc1
Oc1ccc(Br)c2c1C(Br)c1cccnc1O2
O=C(NCCNc1cc2c3c([nH]c2cn1)-c1ccccc1-3)Nc1ccc(N2CCCCC2=O)cc1
NC1CCCN(c2nc(-c3ccc(Cl)s3)ncc2CN2CCCC2)C1
COCCCCCN1CCN(Cc2ccccc2)C2(CCN(CCc3ccc(C(=O)N4CCCC4)cc3)CC2)C1=O
O=C(NCCCN1CCN(C(=O)c2ccccc2)CC1)c1ccco1
CN1CCN(CC2=CCCC3C(=O)N(c4cccc(F)c4)C(=O)C23)CC1
Cc1cc2nc(SC(F)F)[nH]c2cc1C
COc1ccc(-c2c(Br)nc3c(Cc4ccccc4)cc(CS(=O)(=O)c4ccccc4)cn23)cc1
Cn1c(=O)cc(NCC(O)c2ccc(Cl)s2)c2ccc(-c3ccc(C#N)cc3)cc21
Cn1c(=O)c2c(c3ccccc31)C(C)(C)CC1CC(C)(CCn3ccnc3)CCC21
COc1ccccc1NC(=O)C(C)C(=O)N(N=Cc1ccccc1OCC(C)C)c1ccco1
CCN(CC)c1cc2[nH]c(=O)n(NC(=S)NC(=O)c3cc(Cl)ccc3Cl)c(=O)c2cc1Cl
O=C(O)COc1ccccc1C=Cc1c(-c2ccccc2)oc2ccccc12
N=C(N)c1cccc(NC(=O)OCCCC(=O)NNC(=O)c2ccccc2)c1
CC(C)NC(=O)c1cccc(-c2nc(C3CC3)c3cnn(C4CCN(Cc5ccc(C(=O)N(C)C)cc5)CC4)c3n2)c1
N=C(N)NCCCC1NC(=O)C(Cc2ccc(O)cc2)NC(=O)C(Cc2ccccc2)NC(=O)C(Cc2ccc(O)cc2)NC1=O
C#CCN(CCCCc1ccc2[nH]cc(O)c2c1)C1CCc2c(cc(O)c3c2OC(C)(C)CC3)C1
COc1ccc2c(c1)C(=O)N(CC1(C#Cc3ccc(-c4n[nH]c(-c5ccccc5)n4)cc3)NC(=O)NC1=O)C2
CCCCCc1ccc2n(c1=O)C1(CCCCC1)N(C(=O)O)C2=O
Cc1oc2nc(C)n3nc(C(C)(C)C)nc3c2c1CCC(=O)Nc1ccc(Cl)cc1
CC(C)C(C)c1ccc(OCCCC(=O)N2CCN(C3(C)CCCCC3)CC2)cc1
Cn1cc(Cc2ccccc2F)c2c(NC(=O)Br)ncnc21
COc1ccc(CNCC(=O)N2C(C)=CC(=O)Nc3ccccc32)cc1
NC(Cn1cc(C2CC(c3ccccc3)CN2S(=O)(=O)c2ccccc2)nn1)NC(=O)C1(CO)SC2CC(=O)N2C1C(=O)O
CC(=O)c1c(-c2ccc(C)cc2)c(C=C2C(=O)OC(C)(C)OC2=O)c(SCc2ccccc2)n1C
Cc1ccc(C)c(S(=O)(=O)NCC(=O)OCC(=O)NCc2cccs2)c1
O=C1NC(=S)SC1=Cc1cccc(C(F)(F)F)c1
CCOC(=O)c1cc(C)n(CCCC(=O)N2CCN(c3ccccc3)CC2)c1C
CN(C)c1ncnc2onc(-c3c(-c4cccc(-c5nc[nH]n5)c4)nc4ccccn34)c12
COCCCOc1cc(CC(CC(N)CC(C)CN)C(C)C)ccc1OCCOC
OCN1CC(CCCCCCOC(c2ccccc2)c2ccccc2)C(O)C(O)C1O
COc1cc(C(=O)c2ccccc2)ccc1C(=O)Nc1nc(C(C)OC)c(COc2ccccc2)s1
COC(=O)C1(Cc2ccc([N+](=O)[O-])cc2)Cc2cc3c(cc2C1C)OCCO3
Cc1ccccc1C(=O)c1nc(NCC(=O)O)c2cccnc2c1O
CC(=O)N(CCc1ccc2ccn(C)c2c1)Cc1ccc(-n2cccn2)c(Cl)c1
CCN(CC)CCOc1ccc2c(c1)C(=O)N(c1cc3c(cc1C(N)=O)C(=O)c1c(O)cccc1C3=O)C2=O
Cc1cccc(Cc2cnc(Nc3n[nH]c4cc(C#N)ccc34)s2)c1
O=C(O)CCCOc1ccc(C=C2Oc3ccc(OC(=O)CCCCCCCC4SCC5NC(=O)NC54)cc3C2=O)cc1
O=C(Nc1c(F)cccc1F)c1cc2sccc2n1-c1ccccc1
c1ccc(CNC(=Nc2ccccc2)Nc2nccc(-c3ccccc3)n2)cc1
CCCCCCNC(=S)Nc1ccccc1C
CC(=O)Oc1cc(C)c(C)c(C2CC(=O)C=C(c3ccc(F)cc3)C2)c1
Cn1nnnc1SCC(=O)Nc1cc(C(F)(F)F)cc(C(F)(F)F)c1
CCCC(CCC)c1nc(Nc2c(C)cccc2C(F)(F)F)c2nnn(C)c2n1
COc1ccccc1NC(=O)CCCCn1c(S)nc2cc3c(cc2c1=O)OCO3
COc1ccc(SC(C)c2nc3ccccc3n2-c2ccc(F)cc2)cc1
CCOc1ccc(N(CC)S(=O)(=O)c2ccc3c(c2)NC(=O)CO3)cc1
CCCCCCCCOP(=O)(O)CC(=O)NCCc1ccccc1
CCN1c2ccc(OC)cc2N(CNC(=O)c2ccccc2)C(=O)c2cccnc21
COc1cc(C2=NN(S(=O)(=O)c3ccc(Br)cc3)C(c3cccs3)C2)cc(OC)c1OC
CCCCCCCCCCCCN1C(=O)C2C3CCC(O3)C2C1=O
COc1ccc(CC(=O)NCCCn2c(=O)n(CC(=O)Nc3ccc(C)c(C)c3)c(=O)c3ccccc32)cc1
O=C(Nc1ccc2[nH]c(-c3ccc(S(=O)(=O)N4CCC5(CC4)OCCO5)cc3)nc2c1)c1ccccc1
CC1(C)C2OC3(C#N)COCC3CCC1(C#N)OC1=C2C(=O)c2ccccc2C1=O
COc1ccc(C=CC(=O)Cc2ccc(Cl)cc2)c(OC)c1
O=C(NCC(NS(=O)(=O)c1cccc2cnccc12)C(=O)NO)c1ccc(N2CCOCC2)cc1O
CC1(C)N=C(N)N=C(N)N1c1ccc(OCC=CCO)c(Cl)c1
CC(=O)N1c2ccc(S(=O)(=O)NCCC(=O)NCCc3ccc(F)cc3)cc2CC1C
CCCCCCCCc1c[nH]n(-c2nc(=O)cc(C)[nH]2)c1=O
Cc1cc(-c2ccccc2)c2c(=O)cc(C)oc2c1
Fc1ccc2c(c1)cc(-c1ccco1)n2CCCN1CCC(Cc2ccccc2)CC1
CC(CN(C)C)C(=O)c1ccccc1
O=C(CC(=O)OCc1c(F)cccc1C(F)(F)F)Nc1ccc2[nH]c(=O)[nH]c2c1
COc1cc(OC)cc(C(=O)C=Cc2cn(-c3ccccc3)nc2C=Cc2cccc(C(=O)O)c2)c1
Cn1ccc(=Nc2cccc(C(F)(F)F)c2)cc1C(=O)N1CCOCC1
O=C(c1cn(-c2cccs2)nc1-c1ccccc1)N1CCN(S(=O)(=O)c2ccccc2)CC1
CCOc1ccc(C(=O)C=Cc2oc3ccc(O)cc3c(=O)c2C)cc1
c1csc(-c2cccs2)c1
O=C(NCc1ccc(O)cc1)C1(c2ccccc2Cl)CCN(Cc2cccc(F)c2)CC1
CCc1ccc2oc(-c3cccc4ccccc34)c(NC(=O)C3CCCC3)c2c1
CCCCCCCCC=CCCCCCCCC(=O)c1nccs1
CN(C)C(=O)CC(C(=O)NO)N(Cc1ccccc1)S(=O)(=O)c1ccc2ccccc2c1
CNc1nc(C2CC2)cc(-n2c(C)nc3ccccc32)n1
O=C(Nc1ccc(C(=O)O)cc1)C(=O)Nc1ccccc1Cl
O=c1[nH]c2ccccc2n1Cc1ccccc1
CCOC(=O)NC(c1ccncc1)C(F)(F)F
CC1Cc2cc3c(c(C(C)C)c2S1)CN(CCCCN1CC2CC(C)C(=O)C2C1)CC3=O
O=c1ccc(Cl)cn1-c1ccc(N2CCCC2)c(F)c1
Cc1ccc(-c2c(O)n(-c3ccccc3)c(=O)n(C)c2=O)n1C
Cc1nc2cc(CSCN(C)C(=O)CNC(=O)Cc3ccco3)c(Cl)cc2[nH]1
Cc1cc(Cl)c2on(-c3ccc(C(=O)O)cc3)c(=O)c2c1
O=C(CCN1C(=O)COc2ccc(S(=O)(=O)N3CCOCC3)cc21)N1CCOCC1
O=C(CC1CCCC1)NCc1nnc2n1CCC2
S=c1[nH]nc(CSc2nnc(C3CC3)n2-c2ccccc2)n1Cc1ccco1
CC(C)CC(N)C1CCN(C(=O)c2cn(-c3cccnc3)nn2)CC1
CCOC(=O)C1=C2C(=NC1=O)c1cccc3c(CC)ccc2c13
CC1C(=O)C=CC(=O)C(C)(C)C(=O)C=CC(=O)C(C)c2ccc(o2)C(C)(C)C(=O)C=CC1=O
Cc1nnsc1C(=O)N(Cc1cc(Cl)c2c(c1)OCCCO2)C(C)C
CC(C)c1cccc(Oc2c(Cl)cc(NCc3ncc[nH]3)cc2Cl)n1
Cc1c(C(=O)COC(=O)n2cc(CCOc3ccc(C(C)C)cc3)c3ccccc3c2=O)cnn1C
CC(=O)Nc1nc(-c2ccccc2OC(F)F)c(-c2ccccc2OC(F)(F)F)s1
CN(C)CCCNc1nc(NCc2ccc(Cl)c(Cl)c2)nc2ccc(Cc3ccc(F)cc3)cc12
CCN1CCN(c2ncnc3nc(N)ccc23)CC1
COc1ccc2c(=O)cc(C(=O)C=Cc3ccccc3O)oc2c1
CCCCCCn1cn[n+](CC(=O)c2ccc(OC)cc2)c1
Cc1cc(C)c2c(c1)nc(C)n1c(=O)n(C(C)C)nc21
N#Cc1nc(N)c(-c2ccc(P(=O)(O)O)o2)c(Sc2ccc(Br)cc2)c1SCC(=O)O
CCC(=O)Nc1ccc(CN(C)COc2ccc(C(=O)Nc3cc4cc(CN(C)C)ccc4n3Br)cc2)cc1
c1ccc2c(c1)ccc1cc3ccc4ccccc4c3cc12
CCOC(=O)C(F)(CCCc1nc(C)n(C)n1)C(F)(F)F
O=c1nc2ccccn2c2c1c1cccnc1n2-c1ccccc1
CCCCC(=O)Nc1cc(S(=O)(=O)N2CCOCC2)ccc1N1CCOCC1
C=CCSc1nnc2c3ccccc3n(CC(=O)NCc3ccc4c(c3)OCO4)c2n1
O=C(OCC#Cc1ccccc1Cl)c1ccc2c3c(c(=O)[nH]c2c1)CCCN3
Cc1c2c(nn3c(-c4ccccc4)c(OCCN4CCOCC4)nc13)CCC2
Cc1oc(-c2ccccc2)nc1CCNS(=O)(=O)c1ccccc1
Cc1nccc(-c2ccc(C3CC3)c(C(=O)NC3CC3)c2)c1C#Cc1ccc(N)nc1
NC(=O)c1ccccc1C(=O)NCOc1ccc(C(=O)CO)cc1
O=C(NCCN1CCOCC1)c1ccc(Nc2ncc(-c3cccc([N+](=O)[O-])c3)c(NCc3ccccc3)n2)cc1
Clc1ccc(CC(Nc2nnnn2C2CCCCC2)N2CCCC2)cc1
CC(=O)Nc1ccc(CNC(=O)C2CCCN2C(=O)c2ccc(C)cc2)cc1
COC(=O)c1ccccc1Oc1c(OC)cc(C)cc1C(=O)O
CN(Cc1ccccc1)C(=O)CN(c1ccccc1)S(=O)(=O)c1ccc(N2CCOCC2)cc1
COc1cc(CN2CCC(Oc3ccc(C(=O)N4CCCCC4)cc3)CC2)ccc1O
CSc1ccc(C(=O)NCc2cccs2)cc1
COc1ccccc1NC(=O)c1ccsc1C(=O)Nc1ccc(F)cc1
COc1cc2oc(-c3ccccc3)cc(=O)c2c(O)c1OC
CC1=C(CC(Cc2ccc(N)cc2)N(C)Cc2ccc3ccccc3c2)CCCC1(C)C
COC=C1C(=O)C=C(C=Cc2ccccc2)Oc2cc(-c3cccc([N+](=O)[O-])c3)ccc21
O=C(CC1CCCCN1)NCCCOc1ccccc1
CC(c1ccc2ccn(Oc3ccc(Oc4ccccc4)cc3)c2c1)N(O)C(N)=O
COc1ccc(N2CCN(C3CCCN(C(=O)Cc4ccc(C)cc4C)C3)CC2)cc1
C1=C[N+](CCCCCCC[n+]2cccc3ccccc32)=C1
CCCCCNCc1ccc(C=CC(O)(c2ccc(C(F)(F)F)cc2)c2ccc(C(F)(F)F)cc2)cc1
CC(=O)Nc1ccc(Oc2ccc(Cc3ccccc3OC(C)=O)cc2Br)cc1
CCCCNC(=O)CN(C)S(=O)(=O)c1ccccc1[N+](=O)[O-]
Cc1cccc(CCn2c(C(C)C(=O)NO)nc3ccccc32)c1
O=C(Nc1ccc(F)cc1)c1c2c(nn1-c1ccc(F)cc1)-c1ccccc1OC2
CN(C)c1ccc(C#Cc2cccnc2)cn1
CC(=O)c1cc(C)n(-c2ccc(N)nn2)c1C
CCC(=O)NC1(c2ccncc2)Cn2nnc(CC)c2CO1
Cn1cnc2c(sc3nc(Nc4cccc(Cl)c4Cl)cc(-c4ccco4)c32)c1=O
[C-]#[N+]c1cccc(Oc2ccc(NC(=O)C3(C(=O)Nc4ncc(Cl)cn4)CC3)cc2C)c1
CCN1CCC2(CCCN2C)C(CN2C(=O)CCC23CCCN(CC)C(=O)C3C)C1=O
Cn1cnc(CSc2c(C(=O)NCc3cccs3)nnn2-c2nonc2N)c1
COc1ccc(N2CCN(C(c3nc4ccccc4[nH]3)c3ccccc3OC(C)=O)CC2)cc1
O=C(NCn1ccc(=O)[nH]c1=O)c1ccc(Br)cc1
N=C(N)c1ccc2[nH]c(-c3cc(-c4cccc(-c5cccc(C(N)CC(=O)O)c5)c4)cnc3O)cc2c1
CN1CCN(C(=O)c2cc(=O)c3ccccc3o2)CC1
O=C(O)CSCC(=O)Nc1nc2ccc(F)cc2s1
Cn1ccc(=NNc2ccc(F)c(Br)c2)c2ccc([N+](=O)[O-])cc21
CCc1cccc2c(N(CC)CC)cc3[nH]c(=O)[nH]c3c12
CCC(=O)Oc1[nH]c(NC(=O)c2cccc(N(C)S(C)(=O)=O)c2)c(C)c1C
C=CCSC1C(NC(C)=O)=CC(C(=O)O)C(NC(=O)CCC)C1N
NC(=O)C(Cc1ccccc1)NC(=O)C(Cc1cccc2ccccc12)NC(=O)C(N)Cc1ccc(O)cc1
Cc1ccc2nc3c(N4C(=O)c5ccccc5C4=O)cccc3nc2c1
S=c1[nH]nc(-c2csc3ccccc23)n1N=Cc1ccc2c(c1)OCO2
CN1CCN(C2c3ccccc3Oc3ccccc32)CC1
O=C(NC1CN2CCC1CC2)c1cccc(C(F)(F)F)c1Cl
COCCNC(=O)c1ccc(C(=O)NCc2ccccn2)cc1
COc1ccc(N2C(=O)CC(NN3C(=O)C(Cl)C3c3ccc(Br)cc3)C2=O)cc1
CNC(=O)C(=COC(C)=O)C(O)=C=CC(=O)c1ccccc1
CCCCN1C(=O)NC(=O)C2(Cc3cc(Br)cc(Cl)c3O2)C1=O
CC1=C(C(=O)Nc2ccccc2)C(Sc2nc(C)n[nH]2)C(c2ccc(N(CCO)CCO)cc2)=C(C=Cc2ccccc2)N1
Cn1ccnc1SCC(=O)N(Cc1ccc(C#N)cc1)c1ccc(Cl)cc1
Cc1nnc(NC(=O)Cc2nnc(SC(C)C)n2-c2cccc(C(F)(F)F)c2)s1
COC1=CC=C2C3Cc4cc(OC)c(OC)cc4C2(CCN3C)C1
COc1cc(C2(C#N)OCCc3c2[nH]c2cc(CC(=O)O)ccc32)cc(OC)c1OC
CC(C)Cc1cc(=O)oc2c1ccc1onc(-c3ccccc3O)c12
O=C(COC(=O)C1C(O)=Cc2ccccc21)Nc1ccc(Cl)cc1S(=O)(=O)N1CCOCC1
CC(C)CC1COCCS(=O)(=O)N1CC1CCS(=O)(=O)C1
C#CCN(CC#C)C(=O)c1ccc(OCCOc2ccc3ccccc3c2)nc1
O=C(Nc1cccc2c(S(=O)(=O)Nc3ccccc3)cccc12)c1ccccc1F
CC(C)CC(C(=O)Nc1nc(-c2ccncc2)cs1)C(=O)OC(C)C(C)(C)C
O=C(Nc1ccc(Cl)cc1)c1cc(Cl)nc2ccccc12
Cc1ccc2c(c1)C(c1ccc(S(C)(=O)=O)cc1)=C(CC(=O)O)C2=CF
Cc1ccc(NCc2ccccc2OC(F)(F)F)c(=O)[nH]1
COc1ccc2c(c1)CCN(CCS(=O)(=O)N1CCc3cc(S(=O)(=O)c4cccc5ccccc45)ccc31)C2
COC1C(OC(C)=O)CC(Oc2ccc(-c3cc(=O)c4cc(C)c(C)cc4o3)cc2C)(C(=O)O)CC(C(=O)O)C1OC
CCc1ccc(-c2nnc(SC)n2CC(=O)OCC(=O)Nc2ccc(Cl)cc2)cc1
CC(C)C1Nc2cccc3cccc(c23)N(C)c2c3ccccc3nc3cccc1c23
Nc1ccc(Nc2ncnc3c2nnn3Cc2ccccc2)cc1
Cc1cccc(O)c1NC(=O)C(Cc1ccccc1)NS(=O)(=O)c1cccc2nsnc12
O=c1c2sc(-c3ccc(Cl)cc3)cc2ncn1-c1ccc2c(N3CCNCC3)ncnc2c1
CC(=O)NC1CN(c2nc(CN3CCOCC3)co2)CCC1C(C)C
CC(=O)OC(C)CCCCCOc1cccc(OC(=O)N(c2ccccc2)c2ccccc2)c1
COc1cc(C)c(OC)c2c(NC(C)CCCNCc3ccc4c(c3)OCCO4)ccnc12
COc1cc2c(cc1OC)C(=O)N1C=C(c3cccc(-c4cn(CCO)cn4)c3)CC1C=N2
CCN1CCN(c2ccccc2CNC(=O)NCCCn2cncn2)CC1
CCOc1noc2c1CCc1cc(CNCCc3ccc(OC)cc3O)ccc1-2
CC(C)c1ccccc1SC1C(=O)CC(CCCCc2cnc(N)nc2)(c2cccc([N+](=O)[O-])c2)OC1=O
CCN(CC)CCc1ccc2c(=O)n(-c3ccccc3)c3nnc(OC)n3c2c1
O=C(CSc1nnc(-c2ccc3c(c2)OCCO3)n1Cc1ccco1)NC1CCCC1
c1cnc(NCC2COC(CCc3noc4ccccc34)CO2)nc1
CCc1ccc(CNCC(O)COc2ccc(OC)c(NS(C)(=O)=O)c2)cc1
Cc1cccc(N2CCN(CCn3cnc4c(Cl)ncnc43)CC2)c1
CC(=O)N(CNC(=O)c1ccccc1F)CSc1nc(=O)cc(-c2ccc3c(c2)OCCO3)[nH]1
O=C(c1ccccc1)N1CCCc2cc(S(=O)(=O)N3CCCC3)ccc21
Cc1ccc2c(c1)N=C(N(Cl)C1CCc3ccccc31)c1cccnc1N2
CC(C)(C)OC(=O)Nc1ccc(CNC(=O)c2cc[nH]c(=O)c2CNCCc2ccc(Nc3ccnc4cc(Cl)ccc34)cc2)cc1
CNC(=O)C(Cc1c[nH]c2ccccc12)NC(=O)C(Cc1ccccc1)NC(=O)OCc1ccccc1
CN(C)CCCNC(=S)N(CCCN(C)C)Cc1ccc(Oc2ccc(I)cc2)cc1
Cn1c2c(c3ccccc3c1=O)C(=O)N1CCN(CC(=O)Nc3cc(Cl)ccc3Cl)C21
NC(=O)Cn1nc2c(c1-c1cccc(Cl)c1)C(c1ccc(Cl)cc1)N(c1ccc(Cl)cc1)C2=O
COc1ccc(COCC2(CO)CC(=Cc3cccc(OC)c3OC)C(=O)O2)cc1OC
CCCOc1ccc(C(O)C(C)NCCc2cccc(Cl)c2)cc1
O=C(O)Cc1ccccc1SCCC1(c2ccccc2)CCN(c2ccccc2)CC1
CCCCN1CCCN(Cc2cccc(C(=O)NN=Cc3ccccc3)c2)CC1
CNC(=O)c1c2c(nc3ccccc13)CCC2
O=C(O)Cc1ccc2c(ccc(=O)n2Oc2ccccc2)c1
CCCN(CCC)c1ncnc2c1ncn2C1OC(CO)C(O)C1O
CCCCCC(=N)NCc1cccc(Cl)c1
COCCOC1(COC(=O)c2ccc(C)cc2)C=CC(=O)C=C1
Cc1c(-c2cn(-c3ccc(C(C)(C)C)cc3Cl)nn2)nn(-c2ccc(Cl)cc2Cl)c1-c1ccc(Cl)cc1
CN(C)CCNC(=O)c1cn2c(ccc3c(O)cc(Cl)nc32)n1
CC(C)(C)c1cc(Cc2ccc(C=CC(=O)O)cc2)c2oc(=S)[nH]c2c1
O=C(O)n1cc(-c2ccc(Cl)c(Cl)c2)cn1
CN1C(=O)NC2CC1N(C(=O)c1csc(C(N)Cc3ccc(O)cc3)n1)C2(C)C
Cc1nc(N)c(Cl)cc1CNC(=O)CN1C(C)(C)CCCS1(=O)=O
CC(=O)N1CCN(C(=O)c2ccc3cc(-c4cn5ccccc5n4)[nH]c3c2)CC1
O=C(CN1CCOCC1)N1CC2CC(C1)N2
Cc1ccc(C(=O)Oc2ccc([N+](=O)[O-])cc2)cc1S(=O)(=O)Nc1ccc(F)cc1
CCNc1ccc(C=O)cc1
CC1CC(C)CN(c2nc3c(cc2F)c(=O)c(C(=O)O)cn3C2CC2)C1
Cc1ccc(C)c(-c2nn(C)c3[nH]c(SCC(=O)Nc4nc(C)cs4)nc(=O)c23)c1
COc1ccc(-c2nc3ccccc3s2)cc1CN1CCCC1
CC(C)(C)OC(=O)NC1CCCN(C(=O)NC2(C#N)CC2)C1
Cc1cccc2c1NC1(CCCCC1)NC2(C)C#N
CCC1(C)CC(C)CN(S(=O)(=O)NC(=O)Nc2cccc(F)c2)C1
Cc1ccc2c3c1OC1C4(CC5CC5)C=CC5(CC4O)C(C2)N(N2CCOCC2)CCC315
COc1ccc(OCC(=O)Nc2ccc(C)c(C)c2)cc1NC(=O)c1cccc(C)c1OC
CC(C)=CCCC(C)C12CCC3C(CC=C4CC(C)C=CC43C)C1CCC2C(=O)Oc1ccccc1C(=O)O
O=C(CSc1nncs1)Nc1nc2ccccc2s1
Cc1ccc(C(=O)NN=Cc2cccc(N3CCN(S(=O)(=O)c4ccc(C(C)(C)C)cc4)CC3)c2)cc1
O=C(NCc1ccccn1)C1c2ccccc2Oc2ccccc21
N#Cc1cc(=O)oc2cc(OCc3ccccc3)ccc12
O=C1NC(c2ccccc2)(c2ccccc2)C(=O)N1CCCCCN1CCN(Cc2ccccc2)CC1
CCCCCCS(=O)(=O)Nc1ccc(Cl)c(-c2ccccn2)c1
CC(=O)OCCNC(=O)NC(NC(=O)Cc1ccccc1)C(CC(C)C)C(N)=O
O=C(Cc1nc(Cl)cc2c(=O)c3ccccc3[nH]c12)NCCO
O=C(NCCCN1CCc2ccccc2C1)c1ccco1
COc1ccc2c(c1)c1cc(OC)ccc1n2CCCCOc1ccc(-c2c3ccccc3cc3ccccc23)cc1
Clc1cc2[nH]nc(-c3ccnc(N4CCCCC4)n3)c2cc1Cl
Cc1cccc(Nc2nn(-c3cccc(C(N)=O)c3)c(=O)c3ccc(F)cc23)c1
CC(C)S(=O)(=O)c1ccccc1NC1CCCN1c1cc(CCN)ncn1
CCOC(=O)c1c(C)oc(C)c1S(=O)(=O)Nc1ccc(C)cc1
COc1ccccc1CNCC(C)C
CCOc1cc(CNc2ccccc2)ccc1OCC(=O)Nc1ccc(-c2nc3cc(Cl)ccc3o2)cc1
COc1ccc(-c2nn(CNC(=O)c3ccccc3Cl)c(=O)n2-c2ccc(Oc3cccnc3)cc2)cc1
CC(C)CC1=C(NS(=O)(=O)c2ccc(C(C)(C)C)cc2)S(=O)(=O)N=C1N1CCOCC1
CCCCCS(=O)(=O)NCC(NC(=O)CCC(=O)O)C(=O)NCC(=O)O
CC1(C)CN(C(=O)C(COP(=O)([O-])OCCn2cnc3c(N)ncnc32)C(=O)O)CCC1[N+](=O)[O-]
COc1ccc(-c2ccc(C(=O)NC3CCN(CCN4CCC(C5=CNC5=O)CC4)CC3)o2)cc1
O=C(O)C(Cc1ccccc1)Oc1ccc(Cl)cc1
Cc1ccccc1NC(=S)NN=Cc1ccc(-c2ccccc2)cc1
O=c1c(Cl)c(Cl)sn1-c1ccc(C(F)(F)F)cc1
Cc1nnc(-c2ccc(-c3cccc(Cl)c3)o2)o1
COc1cc(OC)cc(Sc2nc3c([nH]c4ccccc43)c(=O)n2C(C)C)c1
CNc1nc2c(OCc3ccccc3)cccn2c1C
CC(CCc1ccccc1)NC(=O)c1ccccc1NC(=O)c1ccco1
Nc1nc(=O)n(-c2ccc(Cl)c(Cl)c2)nc1F
CCN(c1ccc(C(=O)COC(=O)c2cnccn2)cc1)S(=O)(=O)CC
CC(C)c1nccn1-c1cc(N2CCOC(CO)C2)ncn1
Oc1cccc(C2CCNCN2)c1
Clc1cccc2[nH]ncc12
Cc1ccc(NCC(=O)c2ccc(O)c(C)c2O)cc1
CCCN(Cc1ccccc1)C(=O)C1CCCN(Cc2ccccc2)C1
CN(Cc1cccnc1)C(=O)NCC(F)Cn1cccn1
Cc1noc(NS(=O)(=O)c2ccccc2-c2ccc(-c3cnc(N)cn3)c(F)c2)c1C
CC(NC(C(=O)O)C(C)C)C(=O)C(F)(F)F
Cc1cc(C)nc(N=C2NN=C(c3ccccc3)CS2)n1
CCc1ccc(Cl)cc1NC(=O)c1cc(Cl)ccc1O
CC(=O)CC(=O)N(C=C(C#N)c1ccc(F)cc1)c1ccccc1
CC(c1nc2cc(-c3cn(-c4ncc[nH]4)ccc3=O)ccc2s1)C(OC(=O)NCc1ccc(F)cc1)C(=O)NO
CC(=O)N1CCc2cc(S(=O)(=O)NC(Cc3ccccc3)C(=O)N3CCN(C(=O)C(=O)N4CCCc5ccccc54)CC3)ccc21
CC1CCC(C(=O)NCc2cccc3c(=O)n4c(cc23)CCC4OC(F)F)CC1
CNC(=O)NCc1ccc(SC(F)(F)F)cc1
O=C(C=Cc1ccc(O)cc1)N(c1ccccc1)c1ccccc1
CCc1cccc(CC)c1-c1cc(OC)c2c(n1)CCCC2Nc1ccc(C(=O)N2CCOCC2)cc1C(F)(F)F
Cc1c(C)c(O)c2c(c1C)C(=NNC(N)=S)CC(C)(C)N2
COc1ccc(S(=O)(=O)Nc2ccc(Nc3ccc(N)cc3)nc2)cc1OC
CC(=S)NC(CO)c1nc2ccccc2[nH]1
Cc1cnc2[nH]c(=O)n(-c3cncc(OCC(N)Cc4cccc(O)c4)c3)c2c1
COc1cc(OC)c(-c2cc(CCO)c3oc(N4CCOCC4)nc3c2)cc1OC
CC(=O)Oc1cc(O)cc2oc(-c3ccc(O)cc3)cc(=O)c12
NC(Cc1ccc(Cl)cc1Cl)=NOC(c1ccc(Cl)cc1)n1cccc1
CCOC(=O)c1cccc(OCc2nnc(-c3ccc(N(C)C)cc3)o2)c1
Cc1nc(C(C)C)ncc1OCC(=O)O
COc1cccc(CNC(=O)CN2C(=O)c3ccccc3S2(=O)=O)c1
CCCCCCCOP(=O)(OCCCCCC)C(Nc1ccon1)c1ccccc1OC
COC(=O)C(CCS)C(=O)NC(C)NC(=O)COC(=O)NCc1ccccc1
CCOc1ccc(CCNC(=O)C2CCN(S(=O)(=O)N3CCCC(C)C3)CC2)cc1OCC
O=S(=O)(Nc1ccncc1)c1cc2ccc(N=Nc3ccccc3S)cc2cn1
CC(=O)N1CCCN(c2ncccn2)CC1
CC1CC(=O)c2c(cc(OCc3cn(-c4ccccc4)nn3)cc2-c2ccc3c(c2)OCO3)O1
COC(=O)C1=C(c2c[nH]c3ccc(F)cc23)CC2CCC1N2C(=O)NCc1ccc(Cl)cc1Cl
CC(C(=O)NNC(=S)Nc1ccccc1O)c1ccc(F)cc1
COc1ccc(-c2nc(C(=O)O)cc3c2[nH]c2cc(-c4cccnc4)ccc23)cc1
CCc1ccc2c(c1)c1ccccc1n2C(=O)Nc1cc(C)ncn1
CC(C)(C)c1ccc(CNC(=O)CC(NC(=O)Cc2ccccc2)C(=O)NCC2CCCCC2)cc1
COc1ccc(OC)c(C2=C(C#N)N3C(=S)SCC3(c3ccccc3)C(=NO)C2C#N)c1OC
COc1ccc(OC)c2c(C)cc(C)nc12
CC(C)C(=O)c1ccccc1OCC(=O)NC1CCCCC1
CC1(C)C2CC=C(CN3CCC(C(N)=O)CC3)C1C2
CCCc1cc(=O)oc2c1c(C)nn2-c1ccc(OC)cc1
CCC(CCNC(=N)N)NC(=O)NC(=O)C(C)CC
Cc1ccc(-c2cc(C(C)C=CC(=O)O)c(Cl)cc2C(C)C)cc1
CCC(CC(C)NC(=O)C(=O)NNC(=O)NC=O)C1CCNC(=O)NCCCCC(Cc2ccc(F)cc2)C(=O)N1
COc1ccccc1-c1ccc(C2C3=C(CC(C)(C)CC3=O)OC3=C2C(=O)c2ccccc2C3=O)s1
CN1CCN(C(=O)c2ccc3sc4c(=O)nc(-c5cccs5)[nH]c4c3c2)CC1
O=C(CN1C(=O)C(=O)c2ccccc21)Nc1ccc(S(=O)(=O)N2CCCC2)cc1
Cc1ccc2nc(N3CCN(C)CC3)cc(NC(=O)Oc3ccc(Br)cc3)c2c1
CCC(=O)ON1CCC(Cc2ccc(SC(F)(F)F)cc2)(Cc2cccs2)CC1
O=C(Nc1cccc(O)c1O)c1ccccc1
CCCCc1nccn1C=C1C(=O)N(CC)C(=O)N1Cc1ccc(-c2ccccc2S(=O)(=O)NC(=O)c2ccc(Br)cc2)cc1
Cc1ccc(S(=O)(=O)N(CC(C)C)CC(O)C(Cc2ccccc2)NC(=O)OC2CCS(=O)(=O)C2)cc1
CCC(C)NCC(C)C1CCC2C3CC=C4CC(O)CCC4(C)C3CCC12C
CC(=O)c1cc(C)n(-c2ccc(S(N)(=O)=O)cc2)c1C
Cc1ccc(CN2Cc3ccccc3CC2C2CCCN(C(=O)C(F)F)C2)cc1
CC1CC(C)(C)N(OC(=O)c2ccc(C(=O)OC(C#N)c3nc4ccccc4c4ccccc34)cc2)C(C)(C)C1
CCOCOCC(O)Cn1c(=O)cnc2cnc(N3CCN(C)CC3)nc21
c1cnc2c(c1)ccn2CCn1nnnc1SC1CCCC1
COC(=O)n1cnc(C)c1Cc1cccc(CS(=O)(=O)n2cnc(-c3ccccc3)c2CCN(C)C)c1
C=CCOc1ccc(C=C2SC(=Nc3ccccc3)NC2=O)cc1
CCCCNC(=O)Nc1cc2[nH]nc(-c3ccncn3)c2cn1
O=C(Nc1ccccc1S(=O)(=O)N1CCN(c2cccs2)CC1)c1ccncc1
CC(C)=CCCC1(C)C=Cc2c(ccc(C(=O)C=Cc3ccc(O)cc3)c2O)O1
FC(F)(F)c1cc(Nc2nccc(-c3ccnc(NC4CCCC4)n3)n2)ccc1Cl
COc1ccc(CN(CCc2ccc(OC(=O)c3ccccc3C)cc2)C(=O)C(=O)O)c(OC)c1
CC(=O)Oc1ccc2nc(-c3ccc(C#N)cc3)c(Cc3ccsc3)n2c1
COc1ccc(CC(=CC(=O)N2CCC2)c2ccc(F)cc2)cc1
O=C(CCCCCC(=O)Nc1ccccc1C(=O)Nc1ccccc1C(=O)OCc1ccccc1)Nc1ccccc1
CC(NC(=O)c1[nH]cnc1C(=O)N(C)C)c1ccc(Cl)cc1
CN1C(=O)C(=O)N(Cc2ccc(C(=O)NCc3cccs3)cc2)C1=O
COC(=O)c1cn(CC(=O)N2C(C(=O)Nc3ccc(-c4ccccc4S(C)(=O)=O)cc3)CC3CC32)c2ccccc12
COc1ccc(C=Cc2c(OC)cc(OC)c3cccnc23)cc1
CC(C)N(CCNc1ccc2c3c(cccc13)C(=O)N(c1cccc(C(F)(F)F)c1)C2=O)C(C)C
Cc1cccc(C(=O)c2sc3ccccc3c2C(=O)N2CCN(c3cccc4nccn34)CC2)c1
CNC(=O)c1ccc2c(c1)N(C(=O)Cc1cnn(C)c1)CCC2
COC12C=C(c3ccc(O)c(O)c3)C(=O)C1=C(O)C=C1OC=C3C4CC(c5ccccc5)C4(C)CCC13C2
COc1ccc(CNCCc2cc3ccccc3[nH]2)cc1
NCCC1(c2ccccc2)CC2CCC(C1)N2CCC1(c2ccccc2)CCN(CCc2c[nH]c3ccccc23)CC1
CCN1C(=O)c2nnc(SCC(=O)Nc3ccc(C#N)cc3OC)nc2C1=O
COc1ccc(NN)c(-n2c(C)ccc2-c2cc(Cl)ccc2O)c1
COc1cc2cccc(-c3ccc4nc(C(=O)NC5CCCCC5)[nH]c4c3)c2o1
COc1ccc(NC(=O)Cc2cn(S(=O)(=O)Cc3ccc(Cl)c(Cl)c3)c3ccccc23)cc1
CC(=O)c1cccc(-c2ccc(CN3CC(N4CCCC4)C3)cc2)c1
CCCN1CCCn2c1nc1c2c(=O)n(CCC)c(=O)n1CCC
Nc1nc(NC(=O)Nc2cccc(-c3cnco3)c2)sc1-c1ccc2ccccc2c1
COc1ccc(C=C2SC(=S)N(CCCCC(=O)Nc3ccccc3C(=O)O)C2=O)cc1
CC(=O)N(CC(=O)OC1CCN(S(=O)(=O)c2ccc(C(F)(F)F)c(Cl)c2)CC1)C1CCS(=O)(=O)C1
CCCN(CC(=O)Nc1ccccc1OCC)C(=O)CNS(=O)(=O)c1ccccc1Br
CCCCOc1ncc2nc(-c3cc(OC)c(OC)c(OC)c3)c(=O)n(CC3CCCO3)c2n1
CC(C)C(=O)NC12CCC3C(C)(C)C(C)CCC3(C)C1C(=O)C=C1C3CC(C)(C)CCC3(C)CCC12O
COc1ccc(-n2nc3c(c2NC(=O)Cc2ccccc2Cl)CSC3)cc1
Cc1nc(CNS(=O)(=O)N2CCOCC2)cs1
CN1CCN(c2nc(-c3ccc(F)cc3)cc(-c3ccc(F)cc3)n2)CC1
c1ccc(Nc2ccnc(NCC3CCCN3)c2)nc1
O=C(O)CCC(=O)n1nc(CCc2nc3ccccc3s2)c2cc(F)ccc21
CC(C(=O)NN=CC(=O)Nc1ccc([N+](=O)[O-])cc1)c1ccccc1
C=C(CCC=C(C)CCC=C(C)C)C(=O)c1ccc(O)c(CC=C(C)C)c1
CC(C)(O)c1cccc(Cc2ccc3c(c2)C(=O)C2(CCN(C(N)=O)CC2)CO3)c1
COC1CCOCC1NC1CCC(C(=O)N2CCN(c3ccccn3)CC2)(c2ccsc2)C1
Cc1ccc(S(=O)(=O)NCCNC(=O)Cc2ccc(F)cc2)cc1
O=C(O)CNC(=O)C(Cc1ccccc1)NC(=O)OCc1ccccc1
CCC(=O)Oc1ccccc1NC(=O)CCNC1c2ccccc2-c2ccccc21
NCC(=O)NC(C(=O)NCC(=O)NC(CCC(=O)O)C(=O)NCC(=O)NC(Cc1ccc(O)cc1)C(=O)O)c1ccc(Br)cc1
CC(C)(C)C(=O)N1N=C(CO)COC1=O
CCn1cnc2c(N(C)Cc3ccccc3)nccc21
O=c1[nH]c2cccc(-c3ccc(Cl)cc3)c2o1
COC(=O)C1CC(Cc2ccc(OC)cc2)(c2ccc(OC)cc2)C(O)CC2CCCCN21
COCc1cc2nccc(Oc3ccc(F)cc3)c2cc1O
CC(=O)N1CCCc2ccccc21
COc1cc(O)cc(OC)c1-c1c(O)nc2[nH]c(N)nc(=O)c2c1O
CC1CCC2(C(=O)NCCN)C(CCC3(C)C2C(=O)C=C2C4CC(C)(C)CCC4(O)CCC23C)C1(C)C
COC(=O)C(=Cc1nc2ccccc2[nH]1)Nc1cc(Br)ccc1OC
CCC(=O)C1CCCN(c2nc(C)nc(N)n2)C1
Cc1noc(O)c1C(=O)Nc1ccc(I)cc1
CC(=O)Nc1ccc(Nc2nc(Nc3ccc4[nH]ncc4c3)c3cc(Br)ccc3n2)cc1
O=c1[nH]nc(C=Cc2ccccc2O)n1N=Cc1ccccc1
CC1(C)Oc2ccc(C#N)cc2C(Oc2cc(N)nc(Oc3cccc(F)c3)n2)C1O
CC(=O)N1CC2CC1CN2c1ccnc(C2CCCCO2)n1
Nc1nc(=O)c2c([nH]1)NCC(CCOCNS(=O)(=O)c1ccc(C(=O)N3CCCC3)c(Cl)c1)N2
CC(=O)NC(CC(=O)NCc1ccccc1)c1ccc(N2CCCC2=O)cc1
CCCCCc1cc(CC)c(CCCC)c(C2OC3(CCC2OC)OC(CCCC)C=CC3=O)c1
NC(=O)CN(CCN1CCCCC1)S(=O)(=O)c1ccc2c(c1)CCCC(=O)N2
CCC(C)(C)C(=O)NCOC(=O)c1cc(=O)oc2c(C)c(C)ccc12
COc1cc(OC)cc(C(=O)NC=C(O)c2ccc(C(N)=O)cc2C)c1
NC(=O)c1nc(N)n(-c2c(Cl)c(Cl)c(C#CCO)c(Cl)c2Cl)n1
NC(=O)CC(C(=O)Nc1ccc(Cl)cc1Cl)c1ccccc1
CCCP(=O)(Cc1ccc(-c2nc3cc(Cl)ccc3s2)cc1)OCC
OCC1OC2OC3C(CO)OC(OC4C(CO)OC(OC5C(CO)OC(OC6C(CO)OC(OC7CCC(OC7)OC1C(O)C2O)C(O)C6O)C(O)C5O)C(O)C4O)C(O)C3O
Cc1cccc(C(=O)NN=Cc2cc([N+](=O)[O-])ccc2N2CCOCC2)c1
O=C(NC1Cc2ccccc2C1)Oc1ccc(Cl)cc1
CCCN(CCC)CCc1ccc2[nH]c(=S)n3c2c1CN(CCC1CCCCC1)C(C#N)C3
CCC(NC(=O)C(C)NC(=O)OCc1ccccc1)C(=O)NC(CO)Cc1ccccc1
COc1ccc(OC)c(CNC(=O)Nc2nnc(-c3cccs3)s2)c1
COc1cc(S(=O)(=O)N2CCOCC2)ccc1CC(=O)NCc1onc(C)c1C
CN1CCN(C(=O)N2CCC3(CC2)CCN(c2cccc(F)c2)CC3)CC1=O
O=C(Nc1ccc(OC(F)(F)F)cc1)NC1C2CC3CC(C2)CC1C3
COc1cc(Cl)c(-c2ccnc(Nc3ccccn3)n2)cc1OC
CC1=C(O)N(NC(=O)c2cccnc2)S(=O)(=O)c2ccccc21
C=CCN(C(=O)CN1C(=O)NC(c2ccccc2)(c2ccccc2)C1=O)c1ccc(OC)cc1
COC(=O)c1c(OC)sc(C)c1C(=O)NCCc1cc(OC)ccc1OC
Brc1cccc(-c2nnc(NC3CCCCC3)s2)c1
CC(CNC(=O)c1cc(C(=O)c2ccncc2)c(O)cc1O)C(=O)NC1COC1
CCOc1cc(CN2CCC3(CC2)C(=O)NCN3c2ccccc2)c(Cl)c(OCC)c1
CC(C)=CCCC(C)=CCCC=C(C)CC(O)(P(=O)(O)O)P(=O)(O)O
CCOC(=O)CC1=C(C2=Nc3ccccc3S(=O)(=O)N2)C(=O)N(c2ccc(OC)cc2)C2=NC3(CCCCC3)CN21
NC(=O)Nc1ccc2c(O)cc(S(=O)(=O)Nc3cccc(C(F)(F)F)c3)cc2c1
N#Cc1ccc(C(=O)NC2CN3CCC2CC3)c(Cl)c1
CCCCCCCCCCCCCCOCC(COP(=O)([O-])OCC[N+](C)(C)CC)OCCCCCCCCCCCCC
CCCCCCc1ccc(C(C)=O)c(O)c1
COc1ccc(S(=O)(=O)Nc2nnc(-c3ccc(-n4ccccc4=O)cc3)s2)cc1
O=[N+]([O-])C(=Cc1ccc(Cl)cc1)S(=O)(=O)Cc1ccccc1
C=CCOCN1CC2CCc3cccc(C)c3C2C1
CCOc1ccc(OCC)c(CCC(=O)NNC(=O)c2ccc(OC)cc2)c1
COc1cc2c(cc1C1CCN(Cc3cc4c(nn3)CCC4)C1)CCN(OC)C2
COCCN1CC(C(=O)NCc2nn(C)c3ccc(Cl)cc23)CCC1=O
NS(=O)(=O)c1ccc(NN=CC(=O)O)c([N+](=O)[O-])c1
Cc1ccc(C2OC(n3cc(I)c(N)nc3=O)C3OC23)cc1
CCN(CC)c1nc(Cl)nc(Nc2cccc(OC)c2)n1
Fc1ccc(N2CCN(c3nc(N4CCCC4)ncc3C(F)(F)F)CC2)cc1Cl
COCC(=O)Nc1ccc(S(=O)(=O)NCc2ccc(F)cc2)cc1
Cc1ccsc1C(=O)OCCN1C(=O)C2CCCCC2C1=O
CCCC=C1CC(CCCC)(CC(=O)OCC)OC1=O
COc1ccc(CCC(=O)Nc2cc(C)c3ccccc3n2)cc1
COCCCNC(=O)n1c(-c2ccccc2)c(-c2ccccc2)c2cc(Cl)ccc2c1=O
Cc1ccc(S(=O)(=O)c2ncc(N3CCCCC3)c(C(=O)NCc3ccc(F)cc3)n2)cc1
CCN(Cc1nccn1C)C(=O)CCc1nnc(Cc2cccc(F)c2)o1
CC1(C)CCC2(C)CCC3(C)c4ccc(O)cc4CCC3(CCCCCCCCCCCCCO)C2C1
CCCCCCCC(=O)Nc1ncnc2[nH]cnc12
CN(C)CC(=O)Nc1ccc(-c2cccc(-c3nc4cc(C(F)(F)F)ccc4[nH]3)c2)cc1
COC1=CC(=O)C2OC(C)(C34CC5CC(CC(C5)C3)C4)OCC2O1
CC(C)Cc1cc(=O)n(OCC(=O)Nc2ccc3c(c2)OCO3)c2ccccc12
CC(C)S(=O)(=O)N1CCOc2ccc(Nc3nccc(NCc4ccccc4)n3)cc21
Cc1nsc(N2CCN(Cc3cccnc3)CC2)n1
Cc1ccc(-c2cc3nc(C)c(CCC(=O)NCCC4=CCCCC4)c(C)n3n2)cc1
CCCCCCCCCCCCCCCCOCC(COP(=O)([O-])OCC[N+](C)(C)C)OC
CCc1c2nc(Br)nc-2[nH]c(=O)n1-c1cccnn1
COc1cc(Nc2ccc(NCCc3cc(O)ccc3Cl)cc2C(F)(F)F)c2cc(C)ccc2n1
COc1ccccc1C(=O)N1CCN(C2CN(S(=O)(=O)c3ccc(C)cc3)c3ccccc3O2)CC1
CN(C)CCCC(=O)NCC1CC(c2ccc3c(c2)OCO3)C2(C)c3[nH]c4ccc(Cl)cc4c3CCN2C1=O
O=C(COC(=O)COc1ccccc1)NCc1ccco1
Cc1cc(-c2ccco2)cc2c1C(=O)C1(O2)C(C)CC(O)CC1O
N=C(N)NCCCCC(=O)Nc1cc(C(=O)Nc2ccc3ccccc3c2)cc(C(F)(F)F)c1
COc1ccc(NC(=O)Nc2ccccc2Cl)cc1
Oc1ccc2c(c1)CCC1=C2CCc2ccccc21
Cc1cccc(C=CNC(=O)C(Cc2ccccc2)C(O)CNCC(C)N2CCCCCC2)c1
CCC(=C(c1ccccc1)c1ccc(C=CC(=O)O)cc1)c1ccccc1
CC(C)c1ccc(NC(=O)S(=O)(=O)N2CCC(c3c(C=CC(=O)O)noc3-c3ccc(F)cc3)CC2)cc1
Cc1ccccc1NC(=O)c1cc(-c2ccccc2)on1
O=c1cc(-c2ccc(Cl)cc2)[nH]c(N2N=C(c3cccnc3)CC2c2ccccc2)n1
CCC1(C(C)=O)C(=O)OCc2c1cc1n(c2=O)Cc2cc3cc(O)ccc3nc2-1
O=C(c1ccc(C(F)(F)F)cc1)N1CCN(c2cnn(-c3ccccc3)c(=O)c2Cl)CC1
O=C(Nc1ccccc1)c1c(-n2cccc2)sc2c1CCCC2
C=CCOc1c2cccc1Oc1c(O)cc(cc1OC)CC=C(C)CCC=C(C)CC(C)C(=O)C2
Cc1ccc(S(=O)(=O)Nc2ccccc2)cc1NC(C)C(=O)Nc1ccc2c(c1)OCCO2
N#CCCN(C(=O)COC(=O)C=Cc1cccc2ccccc12)c1ccccc1
COc1cc(-c2ccc3c(c2)CCc2c(OC)noc2-3)cc(OC)c1OC
CC(C)(C)OC(=O)c1ccccc1C(=O)NN1CC(c2ccc(C(=O)OCC(N)=O)cc2)CC1=O
CC(C)CC(NC(=O)C(CO)NC(=O)C(CCCNC(=N)N)NC(=O)c1cc(O)ccc1O)C(=O)NC(Cc1ccccc1)C(=O)O
O=C(NCCCCN1CCN(c2ccc(Cl)cc2)CC1)Nc1ccc(Oc2ccccc2)cc1
CC(c1ccccc1)n1c2ccccc2c2cc3c(cc21)OCO3
COc1cccc(Nc2nc(Cc3ccc([N+](=O)[O-])cc3)cc(N3CCN(Nc4ccc5ccccc5c4)CC3)n2)c1
CC(C)(C)C1=CC(=C2C=C(C(C)(C)C)SC(C(C)(C)C)=C2)C=CS1
CCCNC(=O)C(=O)C(=O)NCC(CC(=O)OCc1ccccc1)C(C)NC(=O)OCc1ccccc1
COc1cc2c(cc1O)CC(N(C)C)C2N(C)C1CCc2ccccc21
CCOc1ccccc1NC(=O)C1CCCN1C(=O)OCC(C)(C)C
CCCCN(Cc1ccccc1N(C)C)C(=O)c1cc2ccccc2cc1C
CCCCN(CCCC)CCOc1cccc(Nc2c(-c3csc(C)c3)cnc3ccc(C#N)nc23)c1
CS(=O)(=O)N1CCn2c(nnc2-c2ccccn2)C1
COc1cc(OC)c(OC)c(C(=O)NC2COC(c3cc(F)ccn3)=N2)c1
CCN(C)CC1CC2c3cccn3-c3ccccc3N2C1
N#CC(=Cc1ccc(Cl)cc1Cl)Nc1ccc(Br)cc1
C=CC(=O)NCCCCN1CCN(CCCCCCC2CCN(c3cc4c(cc3F)c(=O)c(C(=O)O)cn4C3CC3)CC2)CC1
CCOc1ccc(-c2cccc(C(=O)NCCc3ccc(Cl)cc3)n2)c(OCCO)c1
CCCCCc1cc2nc(NNCc3ccc(C(F)(F)F)cc3)nc(C)c2s1
O=C(NS(=O)(=O)C1CC1)c1[nH]c2cc(Br)ccc2c1-c1ccccc1
CC
Fc1cc(-c2cc3c(cc2F)ncn3F)ccn1
CSc1c2c(nn1-c1ccccc1)-c1ccccc1S(=O)(=O)N2C
O=C(COC(=O)c1ccc2ccccc2n1)Nc1cccc(S(=O)(=O)N2CCOCC2)c1
CCOC(=O)c1ccc2[nH]c(=O)c(CN(CCO)Cc3ccccc3)cc2c1
CC(NC(=O)Cc1ccc(Cl)nc1C(F)(F)F)c1cccc(C(F)(F)F)c1
O=C(O)CCN1CC2(CCN(C(c3ccccc3Cl)c3ccccc3Cl)CC2Cc2ccccn2)C1
COc1ccc2c(c1)C(c1ccccc1)=NNC(c1ccccc1Cl)=N2
CN(C)CCNCc1ccc(-c2ccc(-c3nc4cc(F)ccc4[nH]3)s2)cc1
Cc1ccc(O)c2c(=O)c3cc(C(C)(C)C)ccc3oc12
CC1=NN(c2nc(-c3ccc(S(C)(=O)=O)cc3)cs2)C(=O)C1=Cc1cccc(Br)c1
Cc1ccc(C(=O)N(C)Cc2nc(=O)c3c(C)csc3[nH]2)cc1S(=O)(=O)N(C)Cc1ccc(Cl)cc1
CSc1nc(Nc2ccccc2)n(Cc2cc(=O)[nH]c3ccccc23)c(=O)c1C#N
CNC(=O)CC1CN(c2cc(C(F)(F)F)ccc2C#N)C(=O)O1
CN(CCOc1cccc(C(=O)NCC(C)(C)C)c1)Cc1ccccn1
COc1nc(=O)c2cccnc2[nH]1
CC1C2COc3ccc(Br)cc3C2N2C(=O)CN(c3ccc(F)cc3)C(=O)C12C
CCc1ccccc1-n1c(C(C)NC(=O)CCc2nnnn2C)nc2ccccc2c1=O
O=C(NCCc1ccc(Cl)cc1)c1ccc2ncccc2c1
COc1ccc(OC)c(C2=C(C(C)c3cn(C(=O)OC#N)c4ccccc34)C(=O)OC2OC)c1
CC(C)Nc1ncc(C#Cc2c(O)cc(O)c3c2-c2ccccc2C3=O)cn1
NC(=O)c1ccc2oc(-c3cccc(C(=O)Nc4ccc(Br)o4)c3)nc2c1
O=C(O)CCCC=CCC1C2CCC(O2)C1c1ccc(OCc2ccccc2)cc1
O=S(=O)(c1ccc2ccccc2c1)N1CCN(C(c2ccccc2)C(O)(Cn2cncn2)c2ccc(F)cc2F)CC1
O=CNc1ccncc1
O=C(Cc1cc(-c2cccnc2NCC2CCOC2)on1)N1CCN(c2ccccn2)CC1
Cc1cn(C2OC(CO)C(O)C2S)c(S(=O)(=O)F)n1
Cc1ccc(Cl)cc1-n1cc(C(=O)NC2CCN(C3CCN(C(=O)NC(=O)c4ccc[n+](CCO)c4)CC3)CC2)c2ccccc2c1=O
CCC(C)C(=O)N1CCC1(C)NC(=O)c1ccc2c(c1)OCO2
Cn1c2c(c3ccc(-n4ccc(OCc5ccccc5)cc4=O)nc31)CCNCC2
COc1cc(OCNC(=O)C(CC(=O)O)c2ccc(C)cc2)cc(C(C)=O)c1OC
Cc1nn2c(C)cc(-n3cccc3)nc2c1-c1ccc(OC(=O)c2ccccc2F)cc1
O=[N+]([O-])c1ccc(C(=S)NN=Cc2ccccc2)o1
O=C(NC(=S)NCc1ccccc1)c1cc2ccccc2o1
NCCCCC(NC(=O)C(Cc1ccccc1)NC(=O)c1ccccc1NC(=O)c1ccccc1N)C(=O)NCc1ccccc1N
CCOc1ccc(N2CCN(C(=O)C(=O)c3cc(OC)c(OC)c(OC)c3)CC2)cc1
CC(C)=CCCC=C(C)CC1(C)C=Cc2cc(C(=O)C(C)C)ccc2O1
O=C(NCCCCN1CCN(c2c(Cl)cccc2Cl)CC1)c1ccc2ccccc2c1
COC(=O)CCc1cc(O)c(O)c(Br)c1Cc1cc(O)c(O)c(Br)c1
O=C(CCCCCNC(=O)c1cccc(F)c1)NCc1ccccc1
CCCCn1cc(-c2cc(OC)c3c(c2)C(=O)c2cc(OC)c(OC)c(OC)c2C3=O)nn1
O=C(NCC1CCCCC1)C1CCCN(Cc2ccsc2-n2cccc2)C1
Cc1ccccc1NC(=O)Cc1ccc2c(c1)NC(=O)C(C(C)(C)C)O2
O=C(O)c1cc(C(=O)O)cc(C(=O)O)c1
Cc1cc(C)cc(NC(=O)COC(=O)c2cc(Cl)ccc2-n2cnnn2)c1
CC(C)C1=CC(O)C2C(C(=O)O)=C(CN3CCC(c4c(Cl)cc(CO)cc4Cl)CC3)OC2(C)C1
Cc1ccc(-c2nnc3sc(CCC(=O)Nc4nc5ccccc5s4)nn23)c(Cl)c1
Cc1ncoc1C(=O)c1ccn(CC(=O)NCCCn2cnc3c(Cl)nc(Cl)nc32)c1
C=CCOc1ccccc1OC
COc1ccc(C(=O)NN=Cc2ccccc2NS(=O)(=O)c2ccccc2)cc1OC
CCc1c(OC)cc(CC(N)C(=O)N2CCCC2C#N)cc1OC
Cc1ccccc1Nc1nccc(C2CCN(CC#N)CC2)n1
Cc1c(Cc2c(F)cccc2F)sc2nc(Sc3ccccc3)n(Cc3ccccn3)c(=O)c12
COS(=O)(=O)N(Cc1ccc(OS(=O)(=O)N2CC(c3ccccc3)Oc3ccccc32)cc1)CC(O)C(=O)NO
COc1cc(CNCCc2ccc(Cl)cc2)cc(Br)c1OC
Cc1cccc(C=C2CNCC3(C2=O)C(c2cccc(F)c2)CN(c2cccc(F)c2)C32C(=O)Nc3ccccc32)c1
C=CCOc1cc(C=NNC(N)=O)cc(Br)c1OCC(=O)NCC(C)(C)C
CC(C(=O)NC1CCCCC1)N(Cc1ccccc1Br)C(=O)Cn1nnc2ccccc21
CNCCCOc1ccc2[nH]c(-c3cc(-c4cccc(Cl)c4)c(O)cc3O)nc2c1
CC(C)n1nc(C(=O)Nc2nccs2)c(-c2cccc(OCc3ccccc3)c2F)c1Cl
CC1Cn2c(nc3ccccc32)C(=NO)N1
N#CC(Cc1ccc(-c2cn[nH]c2)cc1F)NC(=O)C1NC2CCC1C2
CCCCc1csc(CC(=O)NC2CCCN(c3ccc(C(C)(C)C)cc3)C2)n1
CN(C)C(=S)SCc1ccc(C#N)cc1
CC1(CC(=O)NCC2CCCO2)C(=O)Nc2c(Cl)ccc(Cl)c21
C=CC(=O)Nc1cc2c(Nc3ccc(F)c(Cl)c3)ncnc2cc1OCCNC(C)=O
c1ccc(CN2CCSC2)cc1
CC1(C)c2c(ccc3occ(-c4c5ccccc5nc5c4[nH]c4ccccc45)c23)OC2c3nc4ccccc4cc3CCC21
COc1ccc(C=NNc2nc(C)cc(C)n2)cc1
COc1cc2c(CN3CCN(CCC(c4ccccc4)c4ccccc4)CC3)cccc2[nH]c1=O
COc1ccc(C=Cc2oc(NCC3CCCO3)nc2C#N)cc1
CC(C)S(=O)(=O)NCN1C(=O)c2ccccc2Sc2ccc(CNC(=O)Cc3ccco3)cc21
COc1ccc(NC(=O)Cc2c(C)[nH]c3ccccc3c2=O)cc1
CCC(NCC(Cc1ccccc1)NS(=O)(=O)N1CCOCC1)C(=O)NC(CC1CCCCC1)C(O)CC(C(=O)NCCN1CCOCC1)C(C)C
COc1ccc(-c2nn(C(C)C)c(=O)c3c2c2ccc(-c4cc(C(C)C)nc(Oc5ccccc5)n4)cc2n3C)cc1
CCN1C=NC2=C(NC(=O)Nc3ccccc3)N=CNC2=N1
N#CC(=Cc1ccc2c(c1)OCO2)C(=O)NCCCCNc1ccnc2cc(Cl)ccc12
COC(=O)c1ccccc1-c1cc(CCCN(C(C)C)C(C)C)cc2sc(N(Cl)C(C)=O)nc12
N#Cc1c(N)cc(F)cc1N1CCN(C(=O)CN2CCCCC2)CC1
O=C1NN=C2CSc3ccc(C4CCN(c5ccc(Cl)cc5)CC4)cc3N2C1Cl
O=C(C(=O)N1CCN(C(=O)c2ccccc2)C(=O)c2[nH]c3ccccc3c21)c1c[nH]c2ccccc12
CC(C)=CCc1ccc(-c2ccc(CNC(C)c3ccccc3)cc2)cc1
COc1ccc(-c2ccc(S(=O)(=O)N3CCC(Oc4ccc(C(=O)NCCc5nc6cnccc6[nH]5)cc4)CC3)cc2)cc1
CC(C)(C)C1CNc2ccccc2CN1C(=O)C1CC2C(=O)NC3CC3C=CCCCCCC(NC=O)C(=O)N2C1
CNC(=O)c1cncc2sc(Oc3ccccc3NS(=O)(=O)c3cccc(C(F)(F)F)c3)cc12
O=C(COc1ccccc1Br)Nc1nccs1
Cc1ccc(Nc2nnc(SCc3cc(=O)n4nc(COc5ccc(C)cc5)sc4n3)s2)cc1
Fc1ccc(Nc2nc3ccc(C4=NCCN4)cc3s2)cc1
C=Cc1ccc2c(c1)[n+]([O-])c(C#N)c(N)[n+]2[O-]
CC(=O)Nc1nc2c(Oc3cc([N+](=O)[O-])ccc3N3C(=O)C4=C(CCCCC4)C3=O)cccc2s1
N#Cc1ccccc1CSc1c[nH]c2ccc(Cl)cc12
COc1cccc(NC(=O)OC2Cc3ccccc3C2N)c1
C=CCCC(=O)NC(C)(C)C(=O)NCC(=O)N(CCC(C)C)c1ccc(Cl)c(COc2ccnc3cc(Cl)ccc23)c1Cl
CCCCN(c1ccc(OC)cc1)S(=O)(=O)c1ccc(O)c(C(=O)OC)c1
COc1ccc(-c2nc3c(sc(=S)n3-c3ccccc3)c(=O)n2-c2ccc(C)cc2)cc1OC
CC(NC(=O)C(C#N)c1ccccc1)(C(F)F)C(F)(F)F
CCCNc1cc(C)nc(N(CCC)c2cc(Cl)ccc2Cl)n1
O=C1c2ccccc2C(=O)N1c1ccc(C(F)(F)F)cc1
c1csc(CCCn2c(-c3ccc4ccsc4c3)nc3cc(N4CCNCC4)ccc32)c1
COc1ccc(N(CC(=O)NC(C)(C)C)C(=O)CCNS(=O)(=O)c2ccccc2)c(OC)c1
COc1ccc2c(CCCNc3nc(N)nc(C)c3[N+](=O)[O-])c[nH]c2c1
CC(C)CCc1c(-c2ccccc2)c(=O)n(-c2ccccc2)c(=S)n1Cc1cc(-c2cccs2)on1
O=C(NCc1ccccc1)c1cc(-c2ccco2)[nH]n1
CCCCCN1CC(=O)N2C(Cc3c([nH]c4ccccc34)C2c2ccc(OC)cc2)C1=O
Cc1ccc(Nc2ncc3cc(C(C)C(F)(F)F)nc(-c4ccc(C(=O)C(F)(F)F)cn4)c3n2)cn1
CNC(=O)c1cc(Cl)ccc1NC(=O)N1CC(c2ccccc2)CC1=O
Cc1nc(CC(C)C)c2nc(Nc3ccccc3C(=O)O)n(C3CC3)c2n1
CC1CC(=O)N(c2ccc3c(c2)c2ccccc2n3Cc2ccccc2)C1
COC(=O)C1C(C=O)C=CC2C1OC1C=C(C)CCC12COC(C)=O
COc1cc2c(c3c1c(=O)c1cc4ccccc4cc1n3C)C(OC(C)=O)C(O)C(C)(C)O2
CC(CO)C1CCC2C3C=C(C4=CC(=O)OC4C3)C12C
CCNNc1ncnc2ccc(-c3cc(N(CC)C(=O)OCC)ccc3C)cc12
Cc1ccccc1C(=O)Nc1ccccc1-c1nnc2n1NC(C)C(C)S2
CNC(=O)c1cc2c(cc1C)c(-c1ccccc1)c(-c1ccc(F)cc1)n2C
Cc1cccc(NC(=O)c2snnc2N2CCOCC2)c1
COC(=O)c1cccc(C(=O)NCn2cnc3ccccc32)c1OC(C)=O
CC(C)(C)OC(=O)Nc1sc(C(C)(C)C)cc1C(=O)NC1CCCc2c1cnn2-c1ccc(F)cc1
O=c1ccc(NS(=O)(=O)c2ccc3oc4ccc(OC(F)(F)F)cc4c3c2)c[nH]1
NC(=S)NN=C1C(=O)Nc2ccc(F)cc21
CC(=O)N1CCN(c2nc(-c3c(C)oc4ccccc34)cs2)CC1
CN(CC1CC1)c1nc2cc(Cc3ccc(Cl)c(F)c3)cc(CC3CCCO3)c2n1O
N=C(N)NS(=O)(=O)c1ccc(CNc2cc(Cc3ccc(Oc4ccccc4)cc3)nc(N)n2)cc1
CCOC(=O)C(=O)C(C#N)=C(Nc1ccccc1F)C(F)(F)F
CC=CC(C)C1=CCC2C3CCC4(OOC)CC(C(C)C)CCC4(O)C3=CCC12C=CC=C(C)COC
COc1ccccc1-n1nc2c(=O)nc(CCO)[nH]c2c1Cc1ccccc1
CC(=O)CCC1(C(=O)C(C#N)c2ccccc2)CCCCC1
CCCCCCCCCCCCCC=C1CC(=O)C(O)C1=O
CC(C)N(C(=O)C1CCC2C3CCC4N(C(=O)C=Cc5ccc(Cl)cc5)C(O)CCC4(C)C3CCC12C)C(C)C
CN(C)CCC1CSC(C#N)(c2ccccc2F)CS1
NS(=O)(=O)c1ccc(Cl)c(NC(=O)CSc2nnc(-c3cc(Cl)ccc3F)s2)c1
COC(=O)c1cc2nc(-c3ccccc3)[nH]c2cc1C(=O)Nc1ccc(-c2cc3ccccc3[nH]2)cc1
CC(C)n1c(=O)[nH]c2cc(-c3cccc(Cl)c3)cnc21
CCOc1c(C=NNC(=O)c2ccc(Br)cc2)cc(Cl)cc1OC
CC(C)c1cnc(Cl)c(C2CCN(C(=O)c3cccc(C(=O)NCc4cc(F)ccc4Cl)n3)CC2)c1
Cc1cc(NC(=O)c2cccc(I)c2)c(C)c(S(N)(=O)=O)c1
CCc1cc(C2C(C(=O)OC)COC(C(=O)OC)C2OC(=N)C(=O)O)n(-c2ccc(C)cc2)c(=O)c1CC
CCCCCN1C(=O)C(c2ccccc2)NC1=S
CCc1cc(C)c2nc(C)n(Cc3ccc(-c4ccccc4C(=O)O)cc3)c2n1
Clc1cccc(OCCOc2ccccc2C2=NCCN2)c1
COc1ccc(CN2CCCC2COc2ccc(-n3cnnn3)cc2)c(OC)c1
O=C(CSc1nccn1-c1ccc(F)cc1)NCc1ccccc1
CCC(C(=O)Nc1cc(OC)c(C(C)=O)cc1OC)c1ccccc1
CC(O)C1NC(=O)C2CSC(=N2)C2=NC(CCCCC(N)=O)CN2C(=O)C(Cc2ccc(O)c([N+](=O)[O-])c2)NC(=O)C(C(C)O)NC1=O
O=C(Nc1nc2ccccc2[nH]1)C1CC2c3cccc4c3c(cn4Cc3ccccc3)CC2N(Cc2ccccc2)C1
O=C(C=Cc1ccc(OCCN2CCCCC2)cc1)C=Cc1ccc(OCCN2CCCCC2)cc1
CC(C)C(NC(=O)c1cnccn1)C(=O)NC(C)(C)C
CCC1SCC(=O)N1Oc1cccc(F)c1F
C=CCNc1nccc(Nc2ccc3[nH]c(C)cc3c2)n1
CC(C)CCS(=O)(=O)OCC(C)C(=O)NC(Cc1ccccc1)NC(=O)OCc1ccccc1
CCCCCCn1c(-c2ccc(F)cc2F)cn2c3c(=O)nc(N)[nH]c3nc12
CNCc1nn(-c2ccc3ccccc3c2)cc1-c1cccs1
COc1cc(C(=O)NCCCN2CCN(c3cccc(C(F)(F)F)c3)CC2)cc(OC)c1OC
Cc1cn(NC(=O)c2ccc(N)cc2)nc1Oc1ccccc1
O=C(c1ccccc1F)c1nc(-c2ccccc2F)nc2nc[nH]c12
Oc1cccc(CSc2nc3ccc(Cl)cc3s2)c1
Clc1ccc(C2OCCc3cc4c(cc32)OCO4)c(Cl)c1
CC(=O)NC(Cc1c[nH]c2ccccc12)C(=O)NC1CC2CCCCC2N1C(=O)C(CCC(O)F)CC1CCCCC1
O=C(NCCCN1CCCC1)C1(O)Cc2ccc(-n3cnc4c(N5CCOCC5)ncnc43)cc2C1
O=C(O)N1C2CCC1C(S(=O)(=O)C13CCC(O)C1C3)CC2
Cc1cc(NC(=O)CN(C)C(=O)CCc2c[nH]c3ccccc23)no1
CCCCCCC(=O)Oc1cc(O)ccc1CC=C(C)C
Nc1cc(Oc2ccc(S(=O)(=O)C3CC3)cn2)ncc1C1(c2ccc(-c3nccn3C(F)(F)F)nc2)CCC1
O=C(O)C1CSc2ccc3ccccc3c2N1c1ccccc1
CC1(C)CCC2(C)CCC3(C)C(=CCC4C5(C)CCC(=O)C(C)(C)C5CCC43C)C2C1
Cc1[nH]nc(C=NNC(=O)c2ccncc2)c1[N+](=O)[O-]
C1=C(CCCCCCCCCCCCCN2CCCC2)CCCC1
COc1ccc(NC(=O)NCCCNc2ccnc3cc(Cl)ccc23)cc1
NCCCCC(NC(=O)C(Cc1c[nH]c2ccccc12)NC(=O)OCc1ccccc1)C(N)=O
CC(=O)OC1(C)CC(C)C(C(=O)O)C2(C(=O)Oc3ccco3)C(C(=O)Oc3ccco3)CC3C(O)C12OC3(C)C
CCN1C(=O)C(=Cc2ccc(-c3cccc(Cl)c3)o2)SC1=S
CCOC1C=CCC1NCc1ccc(F)c(Cl)c1
COc1ccc(-c2ccc(NC(=O)C3CCCCC3)cc2)cc1OC
CN(C)Cc1ccccc1Sc1cccc(Cl)c1N
COc1ccc(C)c(-c2ncoc2C(=O)Nc2cc(S(N)(=O)=O)ccc2Cl)c1
COC1=CC(=O)C(OC)=C(Cc2c[nH]c3c(C)c(F)ccc3c2=O)C1=O
CC(C)c1ccc(OCNC(=O)c2ccccc2OCc2cnc(NC(=O)C(F)(F)F)c(Cl)c2)cc1
S=C1NCCc2nc[nH]c21
C=CCn1c(=O)c2c(c3c(C)[nH]nc31)CCCC2
CCc1ccc(C23SCC(C4C(=O)N(C)C(=O)C42)N(c2ccc(C)cc2)C3=O)cc1
O=C(CC12CC3CC(CC(C3)C1)C2)NC(Cc1ccccc1)c1ccccc1
CN(C)c1ccc(C=Cc2ccc3ccccc3[n+]2C)cc1
O=C(NCC1(c2ccccc2Cl)CCNCC1)c1ccc(Cl)s1
O=C(O)c1ccc(Cl)c(CSc2nc3ccccc3s2)c1
CCn1c(-c2c(-c3cc(Cl)sc3Cl)noc2C)n[nH]c1=S
c1csc(-c2cnc3cccc(OC4CCN(C5CCCC5)CC4)c3c2)c1
C=CCc1ccc2c(ccc(=O)n2C(=O)NN=CCNC(=O)CCCC(=O)O)c1
CCOc1ccc(NC(=O)CCCCCn2c(=O)c3cccn3c3ccc(F)cc32)cc1
Cc1ccoc1C1=NC(C)C2=C(CN(NC(=O)c3ccc(Cl)cc3)CC2)N1
Cc1c(C)c(Br)c(-c2cc(Br)cc(Br)c2O)c(C)c1Br
Cn1nnnc1SCC(=O)Nc1cccc([N+](=O)[O-])c1
Cc1cnc(CC(=O)Nc2cnc3c(cnn3Cc3ccccc3)c2)s1
CCCS(=O)(=O)N1CCN(c2c(F)c(F)cc3c2nc(-c2cn[nH]c2)n3C)C(CC)C1
CS(=O)(=O)c1ccc(Nc2nc(-c3ccccc3)cs2)cc1
COc1cccc2c1C(=O)c1c(O)c3c(c(O)c1C2=O)CC(O)(C(=O)CO)CC3OC1CC(NC(=O)OC(C)(C)C)C(O)C1OC
CCCCCCCNCc1ccc2c(=O)c3cccc(Cl)c3[nH]c2c1
CCOC(=O)C(CC)NC(=O)Nc1ccc(Oc2ccnc3[nH]c(=O)[nH]c23)cc1
O=C(c1ccco1)N1CCN(S(=O)(=O)c2ccc(-c3cc(CN4CCOCC4)c4ccccc4n3)s2)CC1
CCCC(=O)OCC1OC(n2cc(C)c3c(OC)cccc32)CC1OC(C)=O
CC1=NC(C)c2cc(C)c(C=CC(C)C#Cc3cccc(O)c3)cc21
CCC(=O)Oc1ccccc1C1CCN(C(=O)Nn2sc3ccccc3c2=O)CC1
COc1ccc(N2CCN(Cc3ccc(N(C)C)cc3)CC2)cc1NC(=O)c1ccc2[nH]cnc2c1
Cc1cc(CCCCCO)c2c(c1)OC(C)(c1ccc3ccccc3c1)C1=C2CNCC1
CCC(=O)Oc1cccc(OC)c1
CC1CCc2cc3ccccc3nc21
CC(C)(CS(=O)(=O)c1ccc(OC(F)(F)F)cc1)C(=O)NO
CC1=CC(C(=O)O)CC(C)(C)CC1
CCCCCC(O)CCCCCCCCCCC(=O)OCC1OC(n2cnc3c(N)ncnc32)C(O)C1O
Cc1cc(C)c(SC2=C(O)OC(C)(CCCc3ccc(O)cc3)CC2=O)c(C)c1
c1ccc(CNc2ccc(Oc3ccc4ccccc4c3)nc2)cc1
CCCC(=O)Nc1ccc(CN(c2ccccc2OC)S(C)(=O)=O)cc1
O=c1nc(N2CCC3(CC2)OCCO3)sn1-c1ccc([N+](=O)[O-])cc1
COc1cccc(-c2cc(SCc3ccc(C#N)cc3)[nH]c2-c2ccncc2)c1
O=C(NCCCn1ccnc1)c1cc2cccc(F)c2[nH]1
CC(C)(C)c1ccc(-c2ncc(C(=O)Nc3ccccc3C(=O)O)s2)cc1
CC(=O)c1cccc(S(=O)(=O)N2Cc3ccccc3N(Cc3cn(CC(=O)NC4CCCC4)nn3)CC2CC(=O)NC2CCCC2)c1
CCN(CC)CCn1c(C)cc(C(=O)O)c1C
Cc1nn(-c2ccccc2)c2c1C1c3c(ccc4c(OCCN(C)C)cccc34)OCC1C(c1ccccc1)C2c1ccccc1
Cc1nc(C)c(C)c(N2CC3CCN(C(=O)c4cc(F)cc(F)c4-n4nccn4)CC32)n1
COc1ccc(Br)cc1S(=O)(=O)N1CCCC(C(=O)N2CCNC(=O)C2)C1
N=C(N)c1ccc2ccc(Cc3ccc(C(=N)N)c(CCCN)c3)cc2c1
COc1ccc2nccc(C(c3nnnn3Cc3cccnc3)C3CCN(N(C)C)CC3)c2c1
CCCCP12=CC=C(C)C=C1CCC2
CN1CCC23CCN(c4ccc(F)cn4)C2CCC1C3
Nc1nc(C(=NO)C(=O)NC2CCCCC2)cs1
Cc1cc2c([nH]c(=O)n2-c2cccc(ONc3nccc(Cc4ccccc4)n3)c2C)c(NC(C2CC2)C2CC2)n1
O=C(Nc1cc2ccccc2cc1O)c1cc(-c2ccc(O)cc2)nn1-c1cccc([N+](=O)[O-])c1
CCCN(c1cccc(C(=O)Nc2ccc(C(F)(F)F)cc2)c1)S(=O)(=O)CCC
CN1CCC(CC(O)Cc2nn(-c3ccc(OCCN4CCCC4)cc3)c3c2CN([SH](=O)=O)CC3)CC1
CCCSc1nc2cnc3ccc(C#CCNC(=O)c4cncn(Cc5ccc(F)c(F)c5)c4=O)cc3c2n1C1CCOC1
COC(=O)c1ccccc1S(=O)(=O)NC(=S)Nc1ccc(Cl)cc1
O=c1c2sc(=S)n(-c3ccc(Cl)c(Cl)c3)c2nc(S)n1Cc1ccc(Cl)cc1
CCCc1[nH]c(NN=CO)nc(=O)c1C(C)C
CC(=NNc1nc(-c2ccc(Cl)cc2)cs1)SCc1ccc(N2CCOCC2)cc1
O=C(O)CCC1CCC2C(COC(=O)Nc3cc(Cl)cc(Cl)c3)OC(=O)N12
Cc1sc2[nH]c(COC(=O)C(C)C(=O)Nc3ccc([N+](=O)[O-])o3)nc(=O)c2c1C
CCC(C)N1CCc2cc3c(cc2C1)OCCN(O)C3=O
CCc1ccc(S(=O)(=O)NC2CCC(C)CC2C(C)c2ccc(Cl)cc2)cc1
C=COCCN(C(=O)CC(=O)N1CCN(c2ccc(Cl)cc2)CC1)c1cc(OC)cc(OC)c1
COc1cc(C(=O)NNC(=O)C2=NS(=O)(=O)c3ccccc3N2)cc(OC)c1OC
COc1ccc(-c2ccc(=O)n(-c3ccc(S(N)(=O)=O)cc3)n2)cc1[N+](=O)[O-]
COc1cnc(-c2nnc(C)o2)cc1OCc1ccc(F)cc1
CC(=O)N(CCl)COc1c(O)cc(O)c2c1c(=O)oc1cc(O)ccc12
CC(C)C1=NC(C)C(Cl)c2cc(O)c(O)cc21
NC(=O)c1ccc[n+](Cc2ccc(-c3ccccc3)cc2)c1
Cc1ccc(C(=O)NCCc2ccc(Cl)cc2)c(C)c1
CCOC(=O)C1=C(CSc2nc(C)cc(C)c2C#N)NC(=O)NC1c1ccc(C)cc1
Nc1ccc(ONc2nc(Nc3cccc(C(F)(F)F)c3)c(Cl)c(-c3ccc(C(=O)Nc4ccccc4)cc3)n2)cc1
COc1ccc(-c2c(N)ncnc2F)cc1-c1ccc(C)nc1OCC(F)(F)F
CC(=O)n1c(=Nc2ccc(NC=CC(=O)c3ccccc3)cc2)sc2cc(Br)ccc21
COCCOC(=O)C(C#N)=NNc1ccccc1
Cc1ccc(CS(=O)(=O)CC(=O)N2CCN(c3ccc(C(C)C)cc3)CC2)cc1
Cc1cc(=O)oc2cc(CN3CCSCC3)c(O)cc12
COC(=O)c1nc(N2CCCC2)n(Cc2ccc(C)cc2)c1C
Cc1ccc(-c2csc(NN=Cc3ccc(O)cc3)n2)cc1
CCCNCc1cc2c3ccccc3n(Cc3ccccc3)c2c(-c2ccc3c(c2)OCO3)n1
CCOc1ccc(Nc2nnc(SCC(=O)N3CCOCC3)s2)cc1
COc1ccc(C(C#N)(CCCN2CCC(c3ccccc3)CC2)C(C)C)cc1OC
CC(=O)c1c(OCC(=O)O)oc2cc(C)c(C)cc12
CC(C)(C)C(=O)CN1CCc2c(C(F)(F)F)nn(-c3ccc(C(F)(F)F)cn3)c2C1
CCOC(=O)c1nc[nH]c1NC(c1ccc(C)cc1)c1ccc(CC)cc1
CNc1nc(NS(=O)(=O)c2ccc(Cl)cc2)nc(-c2ccc(Cl)cc2)c1C
Cc1ccc(S(=O)(=O)NCCSc2nnnn2-c2cc(C)ccc2C)cc1
COc1ccc(C(=O)NC(=S)NCCc2ccc(O)cc2)cc1
O=C(Nc1ccc(Cl)cn1)C1CCS(=O)(=O)C2CCCCN12
Cn1cc(N)c(=O)n(N2CCN(c3ccc(C(F)(F)F)c(Cl)c3)CC2)c1=O
O=C(Cc1ccc2c(c1)S(=O)(=O)N=C(NCl)N2)OCCCN1CCOCC1
CCCCCCCC(O)C(CO)NC(=O)C(CO)NC(=O)C(O)CCCCC
COc1ccc(-n2c(CC(=O)c3ccc(Br)cc3)nnc2Sc2ccccc2)cc1
CN1CCC(NCc2c(F)cccc2Cl)(c2ccc(F)cc2)CC1
O=C(Cc1ccc(F)cc1)Nc1ccc2c(Cc3cccc(Cl)c3Cl)c(O)c(=O)[nH]c2c1
COc1nc(NCc2ccc(-c3ccc(F)cc3-c3nn[nH]n3)cc2)nc(OC)n1
N=c1c(-c2ccc(Cl)cc2)cccn1C(=O)CSc1nnc(-c2cccnc2)o1
O=C1NC(=O)C(=Cc2c[nH]c3ccccc23)N1
COCc1c(C(=O)NCc2ccc(OC)cc2)oc2ccc(Br)cc12
Cc1cccc(-c2nn(CNC(=O)c3c(C)oc4ccc(C)cc34)c(=O)c3ccccc23)c1
COc1cc(C=CC(=O)Nc2cccc(C(=O)N3CCOCC3)c2)cc(OC)c1OC
O=C(c1nc(S(=O)(=O)Cc2ccc(Cl)cc2)c[nH]1)N1CCOCC1
COc1ccc(CNC(=O)CSC(C(=O)Nc2ccc(F)cc2)c2cccnc2)cc1
COc1cc(OC)c(OC(=O)c2ccccc2Cl)c(OC)c1
O=C(O)C(=O)OCn1cc(COc2ccc(C=NNC(=O)C(=O)Nc3ccccc3)cc2)nn1
CC=C(C)C(=O)OC1C(O)COC(O)C1O
CCc1c(CC(C)C(=O)O)ccc2nc(O)c(=O)[nH]c12
CCN(CC)C(=O)c1cscc1-c1cccc(Cl)c1
Cc1ccc(CN2CCC(C3CN(Cc4ccc5ccccc5c4)CCN3CCO)CC2)cc1
O=C1c2ccccc2C(=O)N1Cc1ccc2oc(=O)c(C(F)(F)F)cc2c1
CC(=O)N(CCN(C)C)c1cc2[nH]c(-c3ccc(Cl)cc3)nc2cc1NC(=O)c1ccc([N+](=O)[O-])cc1Cl
CN(C)C1CCC(n2c3cc(F)c(C4CC4)cc3c(=O)c3c(=O)[nH]sc32)CC1
O=C(Cc1ccc(F)cc1Cl)NC1CCCN(C(=O)c2ccccn2)C1
COc1cccc(-c2ccnc3onc(NS(=O)(=O)c4ccc(Cl)cc4)c23)c1
Cc1ccc(CCN=C(N)N)cc1
COC(=O)CCSc1nc(=O)c2cnn(-c3cccs3)c2[nH]1
CN(C)CCc1ccc2nc(OCc3ccccc3)n(Cc3ccc(NCc4ccccn4)cc3)c(=O)c2c1
C1=CN2CC(CN3CCOCC3)N=C2S1
C=C1C(=O)OC2C1CCC(C)=CCCC1(C)OC21
COc1ccc(C(=O)OCC(=O)N(C(C)C)C(C)C)cc1OC
c1cc(CN2CC3CCC(CNC3)C2)c2nccn2c1
CCN1CCN(C(=O)c2ccc(CNS(=O)(=O)c3cnn(C)c3)o2)CC1
O=C(NN=Cn1[nH]c(-c2ccccc2)c(-c2ccccc2)c1=O)c1cccnc1
O=C(Cn1ccnc1SCc1ccco1)NCC(c1ccccc1)c1ccccc1
CC(OC(N)=O)C(=O)NC(C)C(C)C
O=C(COC(=O)C1C2CC3CC1CC(O)(C3)C2)NCc1ccccc1
Cc1cc(Cc2nnc(COc3ccccc3F)o2)n(C)n1
CCCC(=O)NCC(=O)NC1CCN(CCCC(=O)c2ccc(F)cc2)CC1
NCCCSc1c2c(nc3sc4c(c13)CCCC4)CCCC2
CCC(C)(NC(=O)C(Cc1ccc(OC)cc1)CP(=O)(Oc1ccccc1)Oc1ccccc1)C(=O)OCc1ccccc1
COc1ccc(-c2cnc(C)nc2OC(=O)Nc2nc(C)cs2)cc1
CN=C(N)c1ccc(-n2nc(C(C)(C)C)cc2C(=O)Nc2ccc3c(ccn3C(=O)Nc3cccc(C(F)(F)F)c3)c2)nc1
CC(C)C(NC(=O)C1(C)C2C(Cl)C(Cl)(Cl)C21C)C(=O)C(=O)N1CCCCC1
CC(=NNC(O)=CC(=O)N1CCN(c2ccccc2)CC1)c1ccccc1
CCOCCc1cc2c(cc1C=NNC(=O)c1cccc(Cl)c1)[n+]([O-])c(C)c(OCC)[n+]2[O-]
OC(CN1CCC(CC(c2ccccc2)c2ccccc2)CC1)C(O)(c1ccccc1)c1ccccc1
CC(NC(=O)CN(C)Cc1cccc(Cl)c1)c1ccncc1
O=C(Cl)c1c(-c2ccc(Cl)cc2)nc2cc(Cl)ccn12
CC(C)N1C(=O)CN(C(=O)Br)Cc2cc(CCc3ccccn3)ccc21
CC(N1CCN(c2ccccn2)CC1)N(C(=O)Cc1ccccc1)c1ccc(C(F)(F)F)cc1
Cc1cc(NS(C)(=O)=O)c(-c2ccc(C(C)(C)C)cc2)c2ccccc12
Nc1ncnc2c1ncn2C1OC(CO)C(O)C1O
COC(=O)CC1=NNC(=O)C1N
Cc1ccc(-c2cc(-c3ccccc3)nc(N3CCOCC3)n2)cc1
Cc1cccc(NC(=O)CN2CCN(CCOc3ccccc3)CC2)c1C
O=C(O)Cc1cc(Cl)c(Oc2cccc(N(Cc3ccc(F)cc3)Cc3ccc(F)c(F)c3)c2)c(Cl)c1
CC(C)CCC(C#N)NC(=O)C(C)NC(=O)C(CC(C)C)NC(=O)c1ccc(C=NNC(=O)c2ccc(N3CCOCC3)cc2)cc1
COc1cccc(-c2nc(CCCCCC(=O)NO)co2)c1
O=C(CCc1ccccc1)Nc1c[nH]c2c(C3(O)CCNCC3)cccc12
CC(=O)OC(C)=Cc1ccc(OC(C)=O)c(OC(C)=O)c1
COc1ccccc1CNC(=O)C(=O)NCC(c1cccnc1)N1CCN(c2ccc(F)cc2)CC1
N=C(N)c1ccc(N2CCCCC2)c(Nc2ccccc2CNCc2cccc([N+](=O)[O-])c2)c1
CCC(c1ccc(F)cc1F)C1(O)CCNC1
CCOc1ccccc1OCCC(=O)Nc1nc2ccc(OC)cc2s1
CCOC(=O)c1c(NC(=S)NC(C)C)s[nH]c1=O
CC(=O)c1ccccc1Oc1ccc2nncn2n1
COc1ccc(C(=O)NC2CN(C)CC2NC(=O)c2ncc(Cl)cc2Cl)c2cc(C(F)(F)F)nn12
Cc1cc(C)n(CC2CN(Cc3ccsc3)CCO2)n1
COc1cc2nccc(Oc3ccc(NC(=O)Nn4nc(C)c(-c5ccccc5)c4C)cc3F)c2cc1OC
Oc1ccc(C=NNc2cccc(Cl)c2)cc1O
CC1CCCCN1CCCNC(=O)c1ccc2snnc2c1
Cn1c(=O)c2c(ncn2C)n(CN(CC(F)CF)C(=O)CC(F)(F)F)c1=O
CS(=O)(=O)c1ccc(N2CCN(c3ccc(C#N)c(C(F)(F)F)c3)CC2)cc1
CON1CCCC(Cn2cc(-c3ccccc3)c(-c3cccc(Cl)c3)n2)C1
COc1ccc(-c2nc(CCCN3CCOCC3)cn2C(=O)N2CCOCC2)cc1
COCCCOC(=O)C1CC2CCC(C1c1ccc(I)cc1)N2C
CC(=O)Oc1c(Cl)c2c(c(OC(C)=O)c1Cl)C(=O)OC2
COC1CC(CCC2CCCC2)C2(C(=O)N3CCOCC3)c3[nH]c4ccc(CC(=O)NC5CCCC5)cc4c3CCN2C1=O
COc1cc(-n2c(=O)[nH]c3c4ccccc4c(=O)[nH]c32)ccc1OCC(=O)O
CCN1CCN(C(C)c2c(-c3ccc(F)cc3)n(-c3ccc(C(N)=O)cc3)c3ccc(=O)oc23)CC1
COc1ccc(OC)c(-c2cc(=O)c3cc(C)c(C)cc3o2)c1F
CNCCN1C(=O)Nc2cc(-c3cccnc3)ccc2C1c1cccc(OC)c1
C=CCOC12CC3CC(C1)C(N(C(=O)NCC)c1ccccc1OC)C(C3)C2
COc1ccc2c(c1)C1(N=C(N)N(C)C1=O)C1(CCC(C)CC1)C2
Cc1cnn(CN2Cc3ncn(C)c3C(Cn3cccn3)C2)c1
COc1ccc(CNC(=O)Cn2c(=O)n(Cc3ccccc3)c3ccccc32)cc1
CNc1nc2c(CC(=O)Nc3ccc4cc(CNCCCCCCCCN)sc4c3)nsc2s1
CC(=CC(C)C)C(=O)c1ccc(OC2=C(Oc3ccc(C(C)C)cc3)C(=O)c3ccccc3C2=O)cc1
CCC1CCCCN1CCCNC(=O)c1cnn2c(C(F)(F)F)cc(C)nc12
S=C(NCCN1CCCC1)Nc1ccc2ccccc2c1
COc1cc2ccc(C(=O)NC(C)Cl)cc2oc1=O
CN1CCc2c(sc(NC(=O)c3cccnc3)c2C(=O)c2ccc(Cl)cc2)C1
CC(C)(C)c1ccc(-c2c[nH]nc2C2CCN(CC(=O)NC3CCCC3)CC2)cc1
CS(=O)(=O)c1cc(-c2cc3ccc(C(=O)NC4(C(=O)NCc5ccc(F)nc5N5CCOCC5)CC4)cc3o2)ccc1Cl
N#Cc1ccc(C2CC(=O)c3cnc(NC(=O)c4cccs4)nc3C2)cc1
Nc1nc(CCl)c(CO)n1CCCNc1nc2ccccc2[nH]1
N=C(N)Nc1nc(-c2ccccc2)cs1
O=C1NC(C(F)(F)F)CN(C(=O)Cl)c2ccc(-c3ccc(Cl)cc3)cc21
COCC1CCCN1S(=O)(=O)c1csc(C(N)=O)c1
Cc1nc(-c2ccc(F)cc2)c(-c2ccnc(NC(=O)C3CCC(O)C3)c2)s1
O=c1oc2ccccc2cc1CSc1ccccc1
Cc1c(-c2ccccc2)c(C(=O)O)nn1Cl
O=C(NC(=S)NCc1ccncc1)c1ccco1
O=C(CN1C(=O)CSc2ccc(S(=O)(=O)N3CCCCC3)cc21)Nc1ccc(Cl)c(C(F)(F)F)c1
CCN(CSc1nc(-c2ccccc2)c(-c2ccc(OC)cc2)[nH]1)C(=O)C1CCS(=O)(=O)C1
Nc1ccccc1NCc1ccc(-c2cccnc2N2C(=O)c3ccccc3C2=O)cc1
CC1C2=CCCC1C(C(=O)Oc1ccccc1)C1C3COC3CC(OC(=O)Cc3ccccc3)C1C(C(=O)O)C2
Fc1ccc(C=Nn2ccnc2)c(Cl)c1
CC(C)CC(N=c1c2ccc(O)cc2[nH]c(=O)c2cc(CCNc3ccnc4cc(Cl)ccc34)ccc12)C(=O)O
Cn1c(OCc2ccccc2)cc(O)c(C=NNC(=N)N)c1=O
CCC(C)(NC(=O)CCCC(=O)O)C(C)C
COP(=S)(N1CC1)N1Cc2ccccc2C1=O
C=CCN(Cc1ccc2[nH]c(N)nc(=O)c2c1)c1ccc(C(=O)NC(CCC(=O)O)C(=O)O)cc1
O=C(CNc1ccc(OC2=CCCC2)c(Cl)c1)Nc1ccc([N+](=O)[O-])cc1
O=C1c2ccccc2CCC1n1cc(CCc2nc3ccccc3[nH]2)nn1
O=C(O)C(Cc1ccccc1)C(=O)Nc1ccccc1
NS(=O)(=O)c1ccc(CCNC(=O)c2ccccc2Nc2c3ccccc3nc3cc([N+](=O)[O-])ccc23)cc1
Cc1cc2c(c(=O)o1)C=C1CCC(C)(CNC(=O)OC(C)(C)C)CC1O2
O=C(NCC(c1cccs1)N1CCOCC1)c1cncc(Br)c1
COc1cc2oc3c(=O)c(OC)c(C(=O)OC4C=CCCC4)oc3c2cc1OC
Cc1cc(C)c(S(=O)(=O)N2CCCC(C(=O)N3CCC4(CC3)OCCO4)C2)c(C)c1
COc1ccc(C(NC(=O)c2ccc(C)cc2)n2c(=O)c(-c3ccc(Cl)cc3)cc3ccccc32)cc1
CCOC(=O)CC(=O)C1CCN(C)CC1
COc1ccc(-n2nccn2)c(-c2ccc(CN3CC(CCO)OC3=O)c(F)c2)n1
CC(C)C1CC(C)(C)CC2(CC3CC(NC(=O)C4CC=CC4)=CC(C3)O2)C1
C=CC1C(OC(=O)OCCC(C(=O)O)C2CC(=O)c3c(F)cccc3O2)C(C)OC(OC(C)=O)C1C(=O)OC
CCc1ccc2c(c1)c(Cc1cnc(NC(=O)OCc3ccc(C(=N)N)cn3)c(CC)c1)cn2C(F)(F)F
O=C1CC(Oc2cc(Cl)c(Cl)cc2Cl)C(=O)N1CN1CCN(c2ccccn2)CC1
CCCc1nn(C)c2c(=O)nc(-c3cc(S(=O)(=O)N4CCOCC4)ccc3OCC)[nH]c12
Cc1cccc(C(=O)c2ccc3c(c2)OCCO3)c1NC(=O)S(=O)(=O)N1CCCC(c2ccc(F)cc2)C1
Cc1ncc(CN2CCOC3CN(Cc4cccnc4)CC3C2)s1
COc1cc(C)c(S(=O)(=O)NCc2ccc3c(c2)OCO3)c(C)c1
CCC(=O)OC1=C(CN(C)C)NC(=O)NC1c1cccnc1
CC(=O)N1CCN(c2nnc(-c3nn(CCN4CCCCC4)c(-c4cc(Cl)ccc4Cl)c3-c3cc(Cl)ccc3Cl)o2)CC1
COc1c[nH]c2cc(C=CC(=O)NS(=O)(=O)c3ccccc3C)ccc12
Cc1cc(=O)[nH]c(CCC(=O)NCOc2ccccc2C#N)c1C
COC(=O)c1nn(C(=O)NCC(=O)N2CCN(C)CC2)c2ccc(-c3cccc4c(=O)c5ccccc5oc34)cc12
O=C(Cc1cc[n+](Cc2cc3ccccc3oc2=O)cc1)c1ccc(F)cc1
O=S(=O)(c1ccc(-n2ccnc2)nn1)N1CCN(C2CCCCC2)CC1
COc1cc(C(=O)NCCc2nn(-c3ccccc3)c(=O)c3ccccc23)cc(OC)c1OC
CC(CO)C1CN(C)S(=O)(=O)c2ccc(-c3ccc(Cl)cc3)cc2OC1CN(C)Cc1ccccc1
COc1ccc(N2CCOCC2)cc1NS(=O)(=O)c1cccc(NC(C)=O)c1
Cc1cccc(CC=Cc2cc(O)c3c(c2)SC2C(=O)c4ccccc4C(=O)C2C3=O)c1
CC(C)C(C(=O)C(F)(F)F)C1Cc2ccccc2N1C(=O)NC(=O)O
COc1ccc(C(=O)NC23CCCC2OC(C)C3)c(OC)c1
Cc1csc(Nc2nc(Cl)nc(NC(C)C3CC3)n2)c1
N#Cc1cccc(-c2ccc(CN3CCCC(Nc4ccc(C5CNCC(=O)N5c5ccc(Cl)cc5)cc4)=N3)s2)c1
Cn1nc2c3nc(CCc4ccccc4)nn3c(N)n[n+]2c1Cc1ccccc1
COc1cc2ncn(Cc3ccc(C=C4SC(=S)N(C(C(=O)O)C(C)C)C4=O)cc3)c(=O)c2cc1OC
Cc1ccc2c(c1)CCC(C)(NC(=O)c1csc(NCN3CCCC(Cc4ccccc4C)C3)c1)O2
Cc1nccn1C1CCCc2ccc(Nc3ncc(C(F)(F)F)cc3Cl)cc21
O=C(Oc1cc(O)c2c(c1)C(O)c1cccc(O)c1C2=O)c1ccccc1
COCCN(C)Cc1cc(OC)c2ccccc2n1
COc1ccc(S(=O)(=O)N2CCN(C(=O)CN3CCN(C(=O)Cc4ccc(Cl)cc4)CC3)CC2)cc1
CN1CCN(C(=O)c2cc(-c3ccccc3)nn2C)CC1
Clc1ccc(-c2nc3sccn3c2NC2CCCCC2)c(Cl)c1
OCC(O)COC(c1ccccc1)(c1ccc(Cl)cc1)c1cccc(OCc2ccc3c(Cl)cc(Cl)cc3n2)c1
COc1ccccc1C=CCCCN1CCCN(CCC=Cc2ccccc2OC)CCN(CCCc2ccccc2OC)CC1
CCCC1NCc2cc(O)c(O)cc2O1
O=C(COC(=O)c1cc(S(=O)(=O)N2CCOCC2)ccc1F)Nc1cccc([N+](=O)[O-])c1
Cc1cc(F)cc(-c2nc3cc(C(=O)O)ccc3n2C2CCCCC2)c1OCc1onc(-c2ccccc2)c1C
CCOC(=O)N1CCN(S(=O)(=O)NCCC(=O)NCC2CCCO2)CC1
O=C(O)C1(c2ccccc2)CCCS1(=O)=O
Fc1cccc(CNCc2cccn2-c2nnc(N3CCC(c4c[nH]c(-c5ccccc5)n4)CC3)s2)c1
CC(C)C1(CC2CC2)NC(=N)N(c2cccc(-c3cccc(C#N)c3)c2)C1=O
Cc1cccc(NC(=O)N(Cc2ccccc2)c2ccc(Oc3ccccc3)cc2)c1
CC(C)(C)Cc1c[nH]cn1
COc1ccc(CN2CCC3(CCC(COc4cccc(C)c4)O3)OC2=O)cc1
Cc1cc(=O)n(Nc2ccc(C(F)(F)F)cc2)c2ccccc12
O=c1[nH]c(=O)c2c3c(sc2[nH]1)CN(CCCCO)CC3
O=C(NCn1c(=O)oc2ccccc21)c1ccc(S(=O)(=O)N2CCCC2)cc1
CC(C)(C)NC(=O)CCc1c(C(C)(C)C)[nH]c2ccc(F)cc12
CC(C)c1ccc(S(=O)(=O)NCc2cccnc2)cc1
COc1ccc(CC2CCN(C(=O)C(F)(F)F)CC2)cc1OC
Cc1cccc2[nH]n(-c3ccc(-c4ccc(S(=O)(=O)NCCN5CCCC5=O)cc4)nn3)c(=O)c12
CC(=O)NC(C)(C)C1=CC(CCl)(COC(=O)C=Cc2ccc(O)c(O)c2)C(C)C(OC(=O)C(C)C)C1
CC(C)(C)C(=O)NCCCC(=O)Nc1ccc(O)cc1
CC1CCCN(S(=O)(=O)NC(=O)c2ccc(I)cc2)C1
CN(C)CCCn1c2ccccc2c2c3c(c4c5ccccc5[nH]c4c21)CNC3=O
CN(Cc1ccc(Cl)nc1)C(=O)C1CCN(Cc2cn(-c3ccc(F)cc3)nc2-c2ccc(F)cc2)CC1
CN(C(=O)Cc1c[nH]c2ccccc12)C1CCN(CCC2(c3cccc(F)c3)CCN(C(=O)c3c(Cl)cccc3Cl)CC2)CC1
COC(=O)C(CCCNC(=N)N)NC(=O)C(CC(C)C)NC(=O)OCc1ccccc1
COc1ccc(C=Cc2cc(O)cc(OC)c2)cc1
O=C(CN1CCCC1=O)NC1CCc2ccccc2C1
O=C(Nc1cc(-c2cnc3ccc(Cl)cn23)cn(CC2CC2)c1=O)N1CCC(N2C(=O)OCc3ccccc32)CC1
COc1ccc(OC)c(-n2cc(C(=O)NN(CC(C)C)c3ccccc3)nc2-c2ccc(C)cc2)c1
Cc1ccc(C(=O)Nc2nc3ccccc3nc2N2CCN(S(=O)(=O)c3ccc(Cl)cc3)CC2)cc1
CC(C)OC1CCC2C1OCCN2C(=O)c1ncn[nH]1
CCC(CO)n1cnc2c(Nc3ccccc3)nc(NC(C)C)nc21
O=c1cc(O)c2cc(-c3ccc(O)cc3)ccc2o1
COc1cc2c(Oc3ccc(NC(=O)c4ccc(Br)c5ccoc45)cc3F)ccnc2cc1OCCCN1CCOCC1
Cc1ccccc1N(CC(=O)O)Cc1c(N)ccc2c1OCCC2=O
COc1cc2ncnc(Nc3cccc(Br)c3)c2cc1OC
CN1CCN(c2ccc(N3CC(CN=C(N)N)OC3=O)cc2F)CC1
COC(=O)C(Cc1ccccc1)C(=O)Nc1c(O)ccc2c1OCc1ccccc1C2=O
CCOCC1c2c(-c3ccc(Cl)cc3)noc2N=C2CCCCC21
C=CCc1cc2cc3c(cc2[nH]c1=O)OCO3
CC(=C(F)NC(=O)c1ccc(-c2ccccc2S(N)(=O)=O)cc1)c1csc(-c2ccc(C(=N)N)cc2)n1
CCC(=O)N(CC)c1cc(F)ccc1C(=O)N1CCN(c2cc(Cl)ccc2C(=O)Nc2ccc(Cl)cn2)CC1
Cc1c(C(=O)COC(=O)CC(=O)c2cc(F)ccc2Cl)c(=O)n(C)c(=O)n1N
Cc1cnn(-c2ccccc2)c1C(=O)NC1C2CCC(C2)C1C(=O)O
COCCc1nc(SNCc2cc(C)ccc2C)nc2ccsc12
Cc1ccccc1C1CCN(C(=O)CCc2nnnn2C2CCCCC2)CC1
CN1CC(C=NNc2nc(=O)cc(-c3ccccc3)[nH]2)=Cc2ccccc21
COc1cccc2c1C(=O)c1c(O)c3c(c(O)c1C2=O)C=CC(C)(O)C3OC
COc1ccccc1N1CCN(CCCCC(=O)Nc2ccc3sc(C)nc3c2)CC1
Nc1ccc(S(=O)(=O)Nc2nnn[nH]2)cc1
NC(CCNC(=O)c1ccc(Br)cc1N(CCCl)CCCl)C(=O)O
CC(C)(C)CN(C(=O)Cc1ccccc1)c1ccc(C(=O)NCc2ccco2)cc1
Cc1ccc(NC(=O)NNC(=O)CNC(=O)c2ccco2)cc1C
CC(C)CC(NCNC(=O)OCc1ccccc1)NC(=O)C(Cc1ccccc1)C(N)=O
CNC(=O)c1cc(Cl)ccc1N(CCO)CCO
COc1ccccc1-n1cc(C(C)C(=O)Nc2ccccc2)c(N)n1
COC(=O)c1ccc(C(=O)NC(NC(=O)Cc2cccc(I)c2)C(C)C)cc1
CCn1c(=O)n(C)c(=O)c2c1ncn2C1OC(CO)C(O)C1O
O=[N+]([O-])c1cc(Cl)cc(C(O)Cn2ccnc2)c1
O=P(O)(O)C(Nc1ccc(Cl)cc1C(F)(F)F)P(=O)(O)O
O=C(O)N(Cc1ccccc1)C(=O)Cc1ccc(-c2cccs2)s1
O=C(CCCc1ccccc1)Nc1ccc2ncnc(Nc3ccccc3O)c2c1
Cc1nc2c(s1)CN(C(=O)C(C)n1cc(O)n(C3CC3)c1=O)CC2
O=C(Oc1ccc2c(c1)OC(c1ccccc1)(c1ccccc1)O2)c1ccco1
Clc1ccc2c(NCCCNCc3cccc(Cl)c3Cl)ccnc2c1
O=C(Nc1nc2ccccc2n1Cc1ccccc1)C1CCCCO1
O=C(c1ccncc1)N1CCN(c2ccc(N3CCOCC3)nn2)CC1
Cc1ccc(-c2cnn3c(C(=O)Nc4cccnc4)cc(C(F)F)nc23)cc1
COc1ccc(-n2c(C)cc(C=C3C(=O)NC(=S)NC3=O)c2C)cc1
O=C(C=C(O)c1cccs1)c1ccccc1
Cc1nn(CN(CCCO)C(=O)NC2CC2)c(C)c1Cc1cc(Cl)ccc1F
CCCN(CC1=C(C)c2cc(OC)c(OC)cc2C1=O)S(=O)(=O)c1ccccc1
O=[N+]([O-])c1ccc(C2=NCCN2)cc1
CC(=O)N1CCN(c2ccc(NS(C)(=O)=O)cc2)CC1
O=C(NCCCN1CCC(O)(c2ccc(Cl)cc2)CC1)c1cccc(F)c1
COc1ccc(Br)cc1C(=O)Nc1nc(-c2ccccc2)n[nH]1
COc1ccc2c(C(F)F)ccc(-c3nnc4sc(C(F)(F)F)nn34)c2n1
NC(=S)NN=C1CCC(S(=O)(=O)c2ccc(Cl)cc2)CC1
O=C(Nc1nnc(COc2cccc(C(F)(F)F)c2)s1)C1COc2ccccc2O1
CCCP(=O)(OCC)C(Nc1ccc(C(F)(F)F)cc1)c1cccs1
CCC(CC)NC(=O)c1cc(COc2ccccc2C(F)(F)F)on1
CC12CC(c3ccoc3)OC1CCC13C(=O)OC(c4ccoc4)(CCC21)C3O
COC(=O)c1cc(-c2ccccc2C)c(C(=O)OC)c(S(=O)(=O)N2CCOCC2)c1
O=C(COc1cccc(Cl)c1)N1C2CCC1C(COCc1ccccc1)C2
O=C(NC1COc2nc([N+](=O)[O-])cn2C1)c1nccs1
CCC(C)c1c(O)nc2ccc3c(ccn3C)c2c1C(=O)NCc1cccc(NS(C)(=O)=O)c1
COc1cc(C(=O)NN=Cc2cc(-c3ccccc3)no2)cc(OC)c1OC
CCc1cc(NC(=O)Nc2ccc(Cl)cc2)nn1CC
c1cc2cc(c1)Oc1ccc(cc1)CCc1ccccc1-c1ccc(cc1)CC2
Nc1nc(CCNC(=O)c2ccc3c(Cl)c4c(nc3c2)-c2ccccc2CC4)c2ncn(N)c2n1
Cn1c(CN2CCCC2)c(-c2ccco2)c2cc(-c3ccccc3)ccc21
N#Cc1c(-c2ccc(-c3ccccc3)cc2)[nH]c(SCc2ccccc2)nc1=O
O=C1NCC2C(O)C(O)C(O)CN12
CC(c1ccc2c(c1)C1(CCN(C(=O)c3ccc4[nH]c(NC(=O)I)nc4c3)CC1)C(=O)N2)c1ccc2ncccc2c1
CCc1ccc(Nc2nc(C)cc(-c3cccc(Br)c3)n2)cc1
O=C1C(=Cc2cccc(Oc3ccc(C(F)(F)F)cc3)c2)Oc2ccccc21
CC(=O)N1CCCN(C(=O)c2nn(-c3ccc(Cl)cc3Cl)c(-c3ccc(Cl)cc3)c2C)CC1
CN(C)CC(O)COc1ccc2c3c1OC1C(=O)CCC4(O)C(C2)N(CC2CC2)CCC314
Cc1nc2c(C)nn(CCc3ccccc3)c(=O)c2o1
CC(C)(C(=O)N1CCN(S(=O)(=O)c2ccc3c(c2)OCCCO3)CC1)N1CCCCC1
CCCCCCCCCCCCCCCCCCOCCCOC(=O)COC(=O)c1cc(O)c(O)c(O)c1
N#Cc1c(F)c(F)c2c(=C3SNC(=O)S3)c3nc4ccccc4n3c2c1F
COc1ccc2c(c1)CN(c1nc(-c3ccncc3)c(C(=O)O)c(C(F)(F)F)n1)CC2
COc1ccc2oc(C(=O)c3cccc(Cl)c3)cc2c1
O=C(NCc1cccs1)C(c1ccc2c(c1)OCO2)n1c(=O)c(-c2ccc(-c3ccc(F)cc3)o2)nc2ccccc21
CCCCCCCCCC(=O)Nc1ccc(C(=O)NN=c2[nH]c3ccccc3[nH]2)cc1
COc1ccc(O)cc1CC1=[SH]C(N)=NC(N)=N1
CNC(=O)OC(C)C1Oc2ccc(C)cc2NC1=O
CCCCn1cnc2c(=S)nc(N)[nH]c21
CC1CCCC(C)C1N1CCN(c2nccnc2C(=O)O)CC1
CCC(CO)NCc1cccc(OCc2ccc(Cl)cc2)c1
COc1ccc2c3c(ccc2c1Cl)C(=O)OC3OC
CCCCc1cccc(NC(=O)C(Cc2c[nH]cn2)NC(=O)C(N)CCCN)c1
CC(C)(C)C(=O)NC1=NC(=O)C(=C2C(=O)N(Nc3ccccc3)c3ccc(C#N)cc32)S1
Cc1nc2sc(C)c(C)c2c(CC(=O)c2ccccc2)c1-c1ccc(O)cc1
COC(=O)c1cc(NCc2ccc(O)cc2)c(OC)cc1OC
O=[N+]([O-])c1ccc2nc(-c3ccccc3)ccc2c1
CCN(CC)C(=O)C(CCCN=C(C)N)NC(=O)Cc1ccc(NS(C)(=O)=O)c(OCC(F)(F)F)c1
Cc1ccc(N)cc1Nc1cc(=O)[nH]c(O)n1
N#Cc1ccc2ccn(S(=O)(=O)c3ccc(F)cc3)c(=O)c2c1
OCc1n[nH]c(=S)n1-c1cccc(Cl)c1
NCCCNC(=O)c1cccc2cc3cc(-c4ccccc4)ccc3nc12
COc1ccc(OC)c(C2(CO)CCCN(C(=O)Cc3ccc(C)o3)C2)c1
CSc1cccc(N(CN(C)C(=O)c2cccnc2)C(=S)NCc2ccccc2)c1
O=C(Cc1ccc(Br)cc1)OC(Cc1c[nH]c2ccccc12)NC(=O)c1cccnc1
CCCN1CC(C(=O)Nc2ccc(-n3cccn3)cc2)CCC1=O
CS(=O)(=O)c1ccc(O)cc1Nc1nnc(SCc2ccc3c(c2)OCO3)s1
O=C(C1=CC=CN2C=CSC2=N1)N1CCC2(CC1)CNC(N1CCCC1)=N2
CS(=O)(=O)c1ccc(-c2nn(-c3ccccc3)cc2C=C2SC(=N)N(c3ccccc3)C2=O)cc1
Cc1c2c(cc3cc(Cl)c(=O)oc13)CCC(C)(C(=O)N(C)C1CCS(=O)(=O)C1)O2
COc1ccc(-c2nc3n(c2C=NNc2ccc([N+](=O)[O-])cc2)CCS3)cc1
CCN1CC=C(c2c[nH]c3ccc(F)cc23)CC1
CCN1C(=O)C(=O)N(c2ccc(COc3cc(F)c(F)c(Br)c3)nc2)C1=O
CSCCC(C(=O)NCc1ccc(C(F)(F)F)cc1)C(=O)NC(O)=Cc1c(C)cnn1Cl
COc1cc2c(cc1OCCCCCCCCN1CCN(C3=Cc4cc5c(cc4C3=O)OCO5)CC1)N=CC1CCCN1C2=O
Cc1nc(-c2cccc(O)c2)cn1-c1cccc(F)c1
COc1ccc(C)c2c1C(C1CC(=O)C(c3ccsc3)C(=O)C1)=CC13OC(C)(Br)C1C(O)C(C)CC3O2
C=CC(=O)Nc1ncnc2cc(Nc3ccc(Br)cc3F)c(OCCNC(=O)OC(C)(C)C)cc12
COc1cc2c(OC)ncnc2cc1-c1nnc(SCC(=O)Nc2cc(C)ccc2C)o1
CC(C)Oc1cc(C2C3=C(CC(C)(C)CC3=O)OC(=N)C2C#N)cc(Br)c1O
COC(=O)C=Cc1cccc(N(c2ccccc2)S(=O)(=O)CC(C)N(CC(C)C)CC(C)O)c1
Nc1ncnc2c1C(Cl)c1cc(-c3ccc(Cl)cc3)c(Cc3ccccn3)cc1N2c1ccc(Cc2ccccn2)cc1
Cc1cc(Cc2cccc(F)c2)c2c(c1)c(=O)c1c(=O)[nH]sc1n2N1CCN(C)CC1
CCCCCCCCCCCCCCCCCC(=O)NCCCC(N)C(=O)NC(C)C(=O)NC(CCCCCCCCC)C(=O)NC(CCC(=O)O)C(=O)NC(C)C(=O)NC(CCC(=O)O)C(=O)NC(C)C(=O)O
CCCCN(CCCC)Cc1cc(=O)oc2cc(C)c(O)c(C)c12
CCCCC(=O)N1CCCCC12CCN(Cc1ccccc1F)C2
Nc1cncc2c1nnn2C1OC(CNCCCCNC(=O)c2ccccc2)C(O)C1O
COC1C=COC2(C)Oc3c(C)c(O)c4c(O)c(cc(OCC(=O)N(C)C5CCN(C)CC5)c4c3C2=O)NC(=O)C(C)=CC=CC(C)C(O)C(C)C(OC(C)=O)C1C
CN(C)CCNC(=O)c1ccc2c(c1)C(=O)c1cc(C(=O)NCCN(C)C)ccc1-2
CN1OC(c2ccc(CNS(=O)(=O)c3ccc(Br)cc3)cc2)C(O)C(O)C1O
C=CCNC(=O)CSc1ccc(NC(=O)C2=COCCO2)cc1
COC(=O)C(C)=C1CC(CC(C)=O)C2C(=CC(O)C3C2CCC2(C)C(O)CCC32)C1=O
Cc1ccccc1NC(=O)Nc1ccc(OS(=O)(=O)C(C)(C)C)cc1
Cc1ccc2c(c1)CC1CC3(CN21)C(=O)Nc1ncccc13
N#Cc1cccc(Nc2nccc(-c3ccc(NC(=O)C4CCc5ccccc5C4)cc3)n2)c1
O=C(NCSc1nnsc1-c1cc(C(F)(F)F)cc(F)n1)c1ccc(C(F)(F)F)cc1
COc1ccc(-c2nc(NCCN3CCOCC3)n3ccnc3c2-c2cccc([N+](=O)[O-])c2)cc1
Cc1nnc(SCC(=O)NC2CCCCCC2)n1N=Cc1ccc(Br)o1
Cc1cccc(Nc2nnc(-c3c(C)nn(C)c3C)c3ccc(-c4cncn4C)cc23)c1
CCOC(=O)c1ccccc1NNS(=O)(=O)c1ccc(Cl)s1
COc1ccc2c(c1)c1ccccc1n2CC(=O)OCCCCCOc1cccc2cc3[n+](cc12)CCc1cc2c(cc1-3)OCO2
CCOC(=O)C(O)=CC(=O)c1cn(Cc2ccc(Br)cc2)c2ccccc2c1=O
CC(NC(=O)N(C)c1cnn(C)c1)c1ccc2c(c1)OCCO2
Cc1cccc(-n2ncc3c2N=C2CCN(C(=O)C4=Cc5ccccc5OC4)CC2C3c2ccc(Cl)cc2)c1
NCc1ccc2cc(-c3cccc(NC(=O)C(c4ccccc4)c4ccccc4)c3)ccc2c1
CC12CCC(O)CC1=CCC1C2CCC2(C)C(OC(=O)c3ccccc3)CCC12
COc1ccccc1-c1cccc(C(=O)Nc2cccc(OCCO)n2)c1
CCCn1c(SCC(=O)NCc2ccc(F)cc2)nc2ccccc21
O=C1NCc2ccc(cc2)-c2cccc(c2)-c2ccc(cc2)CNC(=O)c2cccc(c2)OCc2cccc(c2)COc2cccc1c2
O=C(Nc1ccc(Cl)c(Cl)c1)c1ccc(-c2ccc3ccccc3n2)s1
CN(C)CCN(C(=O)c1ccc(C(F)(F)F)c(C(F)(F)F)c1)c1ccccc1
Cc1cccc(C(=O)N(C)Cc2cc(Cl)c(N)cc2O)c1
COc1cccc(C(=O)NC(C)n2c(Cc3ccccc3)nc3ccccc32)c1
C=CCOC(=O)C1C2C(=O)C(OC(=O)c3ccccc3)C(O)C1(C(=O)OCC=C)OC2(C)C
CCC(OC(=O)c1cc(C)nc2ncccc12)c1ccccc1OC
CC(NC(=O)C(CCCCN)[N-][N+]#N)c1ccccc1
COc1cc2c(C=C3SC(=S)N(C(Cc4ccccc4)C(=O)O)C3=O)cn(C)c2cc1C
CCNCCOc1cc(=O)oc2cc(-c3ccc(OC)cc3)ccc12
COc1cc(C(N)=O)ccc1N1CCN(CCC(CN2C(=O)N(C)CC2Cc2ccc(O)cc2)c2cccc(NC(=O)OC3CCOC3)c2)CC1
COc1ccc2c(c1)c(Nc1ccccn1)c(C(=O)Nc1ccc(Cl)cn1)n2C
C=CC=C(C)C(=O)OC
CCC(=O)Oc1[nH]c(C)c(C(=O)NCC(c2ccccc2)c2ccccc2)c1C
CC(C)NC(=O)c1ccc(N2CCN(CC(O)(Cn3cncn3)c3ccc(F)cc3F)CC2)c([N+](=O)[O-])c1
CN1CCN(c2ccc3c(c2)S(=O)(=O)C(CC(=O)NCc2ccccc2)CN3Cc2ccccc2F)CC1
COc1ccc(-c2c(OC)nc3onc(Cc4ccc(F)cc4)c3c2C)cc1
NNC(=O)CCC(=O)Nc1n[nH]c2ccccc12
COc1ccc2c(c1)[SH]=[N+]2CC(P(=O)([O-])O)P(=O)(O)O
CCC(=NNC(=O)c1ccc(C)cc1)c1cccc([N+](=O)[O-])c1
CCOCCOCCOCCOCCOCCOc1ccc(C=Cc2ccc(NC)cc2)cn1
Cc1ccc(C(=O)NCOC(=O)CC2CCCCC2=O)cc1
COC1Cc2ccccc2C2(CNC(=O)c3c2ccn3C)O1
CC1=CCC2C(C)(C)CCCC2(C)C1CC1(c2cc(O)cc(O)c2)C=Cc2cc(CC(=O)O)cc(O)c2O1
CCC(=O)N1CCN(C(=O)Oc2cc(C)nc3sc(C(=O)NCc4cccs4)c(C)c23)CC1
CCNC(=S)NCc1ccc2c(c1)CCCN2F
Cc1cc(N(c2ccc(O)cc2)C2CCN(C(=O)c3cc(C(N)=O)n(-c4ccc(Cl)cc4Cl)n3)CC2)ccc1C(C)C
CCCc1c(C(=O)Nc2ccccc2)c(C)nn1-c1ccccc1Cl
COc1ccc(CCNC(=O)C(C(=O)NCc2cc(N(C)C)ccn2)C(C)C)cc1
CCCCCCC=CCCCC=CCC=CCCCNC(=O)C1CCCCC1
CC(C)n1cc(C(=O)c2cncc(NC(=O)Cc3ccnc(-n4cnc(C(N)=O)c4)c3)c2)c2cncnc21
CCN(C1=NS(=O)(=O)N(CC)n2cc(CC3CC3)nc21)c1ccc([N+](=O)[O-])cc1
Cc1ccc(C=Cc2nccc(Nc3ccc(O)c(C(=O)O)c3)n2)o1
CN1CCCC1=NC(=O)Nc1ccccc1
N#CC(C(N)=O)=C(NC(=O)c1ccccc1)N1CCCCC1
CC(=O)NC(Cc1c[nH]c2ccccc12)C(=O)N1CCCC12CCCCC2
Oc1cc(O)cc(CCC2CCCCC2NCc2ccccc2)c1
CCCCN(CC)C(=O)Cc1ccc2ccccc2c1
COc1ccc(Cc2cc3c(cc2Cl)nc(Cl)n3COC(C)C)cc1
CCCCCn1c(=N)n(CC(=O)c2ccc(C)c(F)c2)c2ccccc21
COc1ccc(-c2cc3nc(-c4ccncc4)ccn3n2)cc1OC
COc1ccc(OC)c(C=CN(CNC(=O)c2ccccc2OC)C(C)=O)c1
Cc1noc(C)c1C(=O)N1CCCC(c2ccccn2)C1
Cc1ccc(S(=O)(=O)c2oc(-c3ccccc3)nc2C(F)(F)F)cc1
NC(CCCCCCCCCCCC(=O)OCOC(=O)C1=CC(C(=O)O)C2C(N)C(=O)N2C1O)C(=O)OCOC(=O)c1cc(=O)c(O)cn1O
CCOc1ncnc2c1ccn2C1(F)C(CNC(=O)c2cccc3ccccc23)OC(F)C1F
Nc1ccnc2cc(Cl)ccc12
CCOC(=O)C1=C(c2ccc(SC)cc2)C2(CCCCC2)NC(=S)N1
Cc1ccc(N2CCN(C3CCCN(C(=O)c4ccccn4)C3)CC2)cc1
CNC(=O)c1ccn(CNC(=O)Cc2c(OC)cccc2OC)n1
Cc1ccc(NN=C2C(=O)Nc3cc(C(F)(F)F)cc(C(N)=O)c32)cc1
CCOc1ccc(N2CCN(Cc3cc(O)ccc3OC)CC2)cc1
CCCC(=O)Oc1ccc(-c2cc3nc4c(c(C)n3n2)CCCC4)cc1
CC1CC(c2ccccc2)c2cc(NC(=O)Nc3cccc(C(F)(F)F)c3)ccc2N1C(=O)C1CC1
NC(=O)CC(Nc1nc(-c2ccc3ccccc3c2)nc2c1C(=O)CCC2)c1cccc(F)c1
Fc1ccc(-c2c[nH]nc2-c2ccncc2)cc1OC1CCCC1
CCC(=O)N(C)CCCCCCCCCCCCCCCCCCCl
CC(C)(CO)Nc1nccc(-n2cc(C(=O)O)c(=O)c3cc(F)c(C4CC4)cc32)n1
COc1ccc(C2=Nc3ccccc3S(=O)(=O)N2)cc1S(=O)(=O)NCc1cccs1
COP(=O)(CC(C)(O)CCl)OC
Cc1ccccc1C(=O)NNC(=O)CCn1c(=O)oc2ccccc21
CC(=O)OC12CCC3C(C=CC4=C(c5ccccc5)N5C(=O)CCC435)C1CCC2C
COc1ccc2c(CNc3ccc(C=CC(=O)NO)cc3)cc(=O)oc2c1
Cc1n[nH]c(CC(=O)NC(=O)N2CCCC(C)(C(C)C)C2)n1
CCC(C)C(NC(=O)C(Cc1cccc(C(=O)O)c1)NC(C)=O)C(=O)NC(CO)Cc1ccccc1
O=C1CCC(Cn2c(SC3CC3)nnc2C2CC2)=NN1
O=C(CCc1nnc(O)[nH]c1=O)n1cccn1
O=C(O)CON1C(=O)C(=Cc2ccc(OCCCOc3ccccc3)cc2)SC1=S
C=CCc1ccc2c(c1)c1ccccc1n2CCc1cccc2c1c(CC=C)cn2OC
C=c1c(=O)nc2n3cnc(CN)c3nc(C(=O)O)n-2c1=O
CC(C)C1C(c2ccccc2)C2CC(=O)C1(C(=O)NCc1ccc(C=CC(=O)O)cc1)O2
O=C(Nc1ccon1)c1ccc(NS(=O)(=O)c2ccc3c(c2)OCCO3)cc1
CCN(CC)C(=O)c1cccc(NC(=O)C=Cc2cccn2C)c1
O=c1c2ccc(-c3cccs3)cc2oc2c1cnn2-c1ccccc1
CC1CN(S(=O)(=O)c2ccc(Cl)cc2)CC(C)O1
Cc1cc(N2CCN(C=CC(=O)NO)CC2)ncc1I
COSc1nc2cc(CCN3CCCC(C(N)=O)C3)ccc2[nH]1
NC(=O)c1cccc(C=NNc2cnc3ccccc3n2)c1
CC(=O)c1ccc(NC(=O)NC2(C)CCOC(C)(C)C2)cc1
N#CC1c2cccc3cccc(c23)C(=O)N1CCN1CCOCC1
Cc1ccc(Nc2nc(N)c(C(=O)C=Cc3ccccc3)s2)cc1C
NC(=Nc1cccnc1)Nc1ccc(-c2ncccn2)cc1
CC(C)(C)C1CCN(C(=O)Oc2ccc(NC(=O)c3cccc4ccccc34)cc2)CC1
CCOC(=O)c1cc(C)[nH]c1C
COC(=O)C1C(=O)N(S(=O)(=O)c2ccccc2C)C1Nc1cccc(C)c1
Cc1ccc(C=CC(=O)C(=O)NC(C(=O)NC(CC(=O)O)Cc2ccccc2)c2ccc(F)cc2)cc1
COC1C=CC=C(C)C(=O)NC2=CC(=O)C(NCc3ccco3)=C(CC(C)CC(OC)C(O)C(C)C=C(C)C1OC(N)=O)C2=O
CC(C)CC(NC(=O)C(C)NC(=O)C(CC(C)C)NC(=O)C(CC(C)C)NC(=O)C(Cc1ccccc1)NC(=O)C(C)N)C(=O)NC(CCCN=C(N)N)C(N)=O
CN(C(=O)c1cccc(CN2C(=O)C(=O)c3cc([N+](=O)[O-])cc([N+](=O)[O-])c32)c1)c1ccccc1
CCCC(O)C1C(=O)C=CCC1CCCCCCCCCCCOC(=O)CCCCCC=O
CCc1cccc2cc3c(nc12)-c1cc2c(c(=O)n1C3)COC(=O)C2(O)C1CCN(S(=O)(=O)Oc2ccc(C(=O)NC)cc2)CC1
Cn1cc(-c2cccc(C(=O)Nc3ccccc3Cl)c2)cc1C(=N)NO
O=C(CCCCC1SCC2NC(=O)NC21)NCCCCCCCCNC(=O)CCCC1SCC2NC(=O)NC21
COc1ccccc1C=C1NC(=S)NC1=O
CC(=O)n1cc(C(=O)Nc2ccc(-c3ccccc3S(N)(=O)=O)cc2)c2ccccc21
C=Cc1ccc(OCc2ccc(Cl)cc2)cc1
O=C(COc1ccccc1C(=O)NCc1ccccc1)Nc1cc(Cl)ccc1[N+](=O)[O-]
CC(C)c1ccc(Nc2nnc(-c3ccccc3O)o2)cc1
N#CC1C(=N)OC2=C(C(=O)CCC2)C1c1ccc(Br)cc1
O=c1nc(CCc2cccc(O)c2)[nH]c2c1CCCC2
O=C(C(=O)N1CCC(CCS)CC1)N1CCCC1
O=Cc1cn(CC(O)CN2CCCC2)c2ccccc12
Cc1c[nH]c2cc(Cc3nnn[nH]3)ccc12
COc1ccccc1Nc1nc(-c2ccco2)nc2c(C)nn(Cc3ccccc3)c12
S=C(NCCc1ccccc1)Nc1c(Cl)cccc1Cl
O=[N+]([O-])c1cccc(C=NN=c2[nH]nc(-c3ccc(S(=O)(=O)O)cc3)s2)c1
CCC(=O)OCCc1csc(Nc2cc(NCc3ccc(S(=O)(=O)N4CCC(C)CC4)cc3)ncn2)n1
Cc1cc(S(=O)(=O)Nc2ccc(N3CCOCC3)c(N3CCOCC3)c2)cc(C)c1C
COc1cc2nc(N3CCCOCC3)nc(Nc3cc(OC)c(OC)c(OC)c3)c2cc1OC
COc1ccccc1N(c1cccc(C)c1)S(=O)(=O)CC=NNC(=O)COc1ccc(C(C)=O)cc1
O=C(CC(=O)Oc1ccc(O)c(O)c1O)NC1CCOC1=O
O=C(CCNC(=S)NCCc1ccccn1)Nc1ccc(F)cc1
COc1cc(CN2CCC(C(=O)NCc3ccc(C(C)C)cc3)C2)ccc1OC1CCCC1
COc1cccc(-c2ccc3c(c2)C(C2CCCN(C(=O)N(C)C)C2)C(OCc2cc(OC)ccc2OC)C3)c1
COc1ccc(Cn2ccc(=O)n(Cc3ccccc3)c2=O)cc1OC
COC(=O)C1CCCN(S(=O)(=O)N2CCCCC2)CC1
CNS(=O)(=O)CN1CCC2(CC(OC(c3ccc(F)cc3)c3ccc(F)cc3)CO2)C1
O=C(c1cc2nc(-c3cccc([N+](=O)[O-])c3)cc(Cl)n2n1)N1CCN(c2cnccn2)CC1
OC(CN1CCOCC1)(Cn1cncn1)c1cc(F)ccc1F
COc1ccc(-n2ncc3c(Nc4ccccc4)nccc32)cc1
CC(O)Cn1c(=O)c2cccn2c2cccnc21
Cc1ccc(C)c(N(CC(=O)Nc2cccnc2)S(C)(=O)=O)c1
N=C(CCCc1cc(-c2cnc(Nc3nc(-c4ccccc4)cc4ccccc34)nc2)on1)NO
CS(=O)(=O)c1ccc(CCNC(=O)C2CCCN2Cc2ccccc2)cc1
COc1cccc(-c2cccc(NC(=O)C3CCCCN3S(=O)(=O)c3ccccc3C(F)(F)F)c2)c1
CC(C)(C)OC(=O)N1CCC(CC2(c3ccccc3F)CC3CCC(C2)N3O)CC1
CC(=O)C(C(=O)COc1ccc(Br)cc1)=C(O)COc1ccccc1
O=[N+]([O-])c1ccc(Sc2nc3ccccc3c(=S)o2)cc1
CC(=O)Nc1cccc2c1CCN(CCCN1C(=O)CNC1=O)C2=O
CCCCc1nn(C)c(C(=O)OCC2CCC(CO)CC2)c1Cc1ccc(-c2ccccc2-c2nn[nH]n2)cc1
CN(Cc1cccc(C(=N)N)c1)S(=O)(=O)c1cc(=O)n2c3c(cc(CC(=O)O)cc13)CCC2
OCC1CN(Cc2c(Cl)cccc2Cl)CC(n2cnc3c(N4CCN5CCCC5C4)ncnc32)O1
CCOc1ccccc1N=C(N)Nc1ccccc1C
Cc1cc(C(=O)Nc2ccc(F)cc2F)co1
CC=C(C=C(C)C)CCCc1c(C=CCC)c(SN=O)c(O)c(CC=C(C)CC)c1P(=O)(O)O
CCCCNCCC1c2ccccc2OCC1N=C(CCCCC(=NCC)c1ccccc1O)NO
O=C(c1ccccc1)N1CCN2C=Nc3ccccc3C2C1
COc1cc2nc(N3CCN(C(=O)CCn4cncn4)CC3)nc(N)c2cc1OC
Cn1cnc(CC(=O)N(Cc2cccc(F)c2)C2CC2c2cccc(-c3ccccc3C(=O)O)c2)c1
CC(=O)NC(CC(=O)Nc1ccc(C)cc1C)c1ccccc1
COCCOc1ccc(OC2CN(Cc3cccc(C(F)(F)F)c3)CCCC(=O)N(C)C2)cc1
CCCCCC(=O)OC1=CC2=C(OC)C(=O)C3(C)C(OC(=O)c4ccco4)C(c4ccc(C)cc4)C(C)C3C2=CO1
O=C(c1ccccc1Cl)N1c2ccccc2CCc2cc(C3CN(Cc4ccccc4)CCN3)ccc21
COc1cccc(-c2ncn3c2NCC3)c1
COC(=O)N(CCCOc1ccc(Br)cc1)Cc1cc2ncnc(OC)c2cc1OC
CC=C(C)CCC(C)C1CC(C)c2c(C(=O)OC=C(C)C)cc(-c3cc(Br)cc(Br)c3)cc21
CCCCN(CCCC)CC(O)c1cc(-c2ccc(Cl)cc2)nc(-c2ccc(Cl)cc2)c1
CC(Nc1nc(NCl)nc2oc(C#N)c(C3CCCCN3)c12)c1ccccc1
C#CCOC(=O)C1C2C(CN1C(=O)C(NC(=O)OC(C)(C)C)C(C)(C)C)C2(C)C
CC(=O)OCNC(=O)c1ccc(C2CC(c3ccc(N(C)C)cc3)=Nc3ccccc3S2)cc1
Cc1cc2c(C(=O)NCC(=O)N3CC(C(=O)NC(C)c4cccc5ccccc45)C3)cccc2[nH]1
Cc1ccc(OCC(=O)NC2CCN(CC(C)C)C2)c(-c2nc3ccccc3s2)c1
CC(=O)Oc1ccc2c(c1)c(-c1ccc(Cl)c(Cl)c1)cn2S(=O)(=O)c1ccccc1
CC1N=C(C(=O)NCC(=O)NNC(=O)CCCc2c[nH]c3ccccc23)c2ccccc2N(c2ccccc2)C1=O
O=C(O)CCCCCCCCC(=O)O
Cc1ccnc(On2ncc(CC(=O)N3CCOCC3)c2-c2ccc(F)cc2)n1
O=C(C=Cc1ccccc1Cl)NN=Cc1ccc([N+](=O)[O-])cc1Cl
COc1ccc(-c2cc(=O)c3ccccc3o2)cc1NC(=O)c1ccco1
O=C(Nc1cccc2ccccc12)c1cccc2ccccc12
COc1cc2oc(O)cc(=O)c2c(-c2ccc(O)cc2)c1OCCCOc1ccccc1
O=C1CC2(CCN(Cc3ncon3)CC2)Oc2cccnc21
CC(=O)NCCc1ccc2c3c([nH]c2c1)C1(C)C(CC(O)C(=O)N(C)C)CC(C)C(=O)N1CC3
Cc1ccc(C=CC(O)=CC(=O)C=Cc2cc(C=CC(=O)c3ccc(C)s3)c(O)c(C(C)(C)C)c2)s1
CC(Cc1ccccc1)C(=O)NC(=O)NC(C)C(C)O
Cc1ccc(NC(=O)c2cn3c(-c4ccccc4Cl)csc3n2)cc1
O=C(Cn1ncc2c3ccccc3n(Cc3ccc(F)c(F)c3)c2c1=O)NCc1ccc(F)cc1
NC(Cc1ccc(-c2ccccc2CP(=O)(O)O)cc1)C(=O)O
Cc1ccc(OS(=O)(=O)N2CC=C(CCN3CCSCC3)CC2)c(C(C)C)c1
CSc1ccc(S(=O)(=O)N2CCN(C(=O)C(N)CC(C)C)CC2)cc1
CCCCc1nc(Cl)c(CC(=O)OC)n1Cc1ccccc1-c1nn[nH]n1
CCCc1nc(N2CCN(c3ccc(F)cc3)CC2)c2nc[nH]c2n1
COc1ccc(C=CC(=O)Nc2ccc3c(c2)CC2(C3)C(=O)NC(=O)N2C)cc1OC
CCn1c(=O)c(C(N)=O)nn(-c2cccc(Cl)c2)c1=O
Nc1nc(=O)c(N)c(N=O)[nH]1
CCC1(Cc2cccc(CC(=O)NCCCC(=O)O)c2)CCC(=O)NC1=O
O=C(CCSCc1ccccc1F)NC1CCCc2ccccc21
COCc1cc(-c2cnc(OCN(C)C(=O)C3CC3)nc2)nc2c1c(=O)n(-c1ccc(Br)cc1)c(=O)n2C
CC(C)=CCNCCNc1cc(O)cc2c(C)cc(C)nc12
CCC(=O)OC1=C(c2ccc(C)cc2)C(C)n2nccc2N1
CC(=O)c1ccc(O)c2c(=O)c3c(c4c5cc=4c4c(O)c(C)c(C)cc4cc-5oc12)CC(O)C(C)(O)C3
Cc1sccc1C1(NC(=O)Nc2ccccc2)CCN(C(=O)CN(C)C)CC1
O=C(COC(=O)C=Cc1ccc2c(c1)OCO2)Nc1cccc(C(F)(F)F)c1
COC(=O)c1ccc(CS(=O)(=O)CC(=O)Nc2ccc(F)cc2)o1
CCOc1ccccc1NC(=O)c1nc2ncc(C)cn2n1
Cc1ccc(N2CCNCC2)nc1-c1noc(C2CCCNC2)n1
O=C1C2C3c4ccccc4C(c4ccccc43)C2C(=O)N1N=c1cccc[nH]1
CCn1c(=O)cc(OCC(=O)NC2CCCC2)c2ccccc21
CC(C)Cc1noc(CN2CCN3CC(C)OCC3C2)n1
CN(Cc1ccncc1)Cc1cn(-c2ccc(S(C)(=O)=O)cc2)nc1-c1ccc(C(F)(F)F)cc1F
CC(O)C(NC(=O)N(C)CCCc1nc(Cc2ccc(Cl)cc2)no1)C(N)=O
c1ccc2c(c1)COC21CCN(Cc2ccc(N3CCCCC3)cc2)CC1
Cc1ccc(NS(=O)(=O)c2cc(C(=O)Nc3nnc(C4CC4)o3)ccc2Cl)cc1
CCc1ccccc1NC(=O)c1ccc(OC)c(O)c1
C=CCOc1ccccc1C1C(=O)C(=O)N(c2ccc(-c3ccsc3)cc2)C1c1cccnc1OCCN(C)C
CCOC(=O)CCC(NC(=O)c1ccc(C(=C2CC3CCC(C2)N3C)c2ccccc2Cl)cc1)C(N)=O
CNC(=O)c1ccc(C(=O)NCOC(=O)c2cc(-c3ccco3)c3ccccc3n2)cc1
CCc1[nH]n(-c2ccccc2)c(=O)c1-c1ccccc1
N#CN=C(Cl)c1ccccc1
COCCOC1C(=N)OC2(C1=O)c1ccc(Cl)cc1-c1ccc(Cl)cc12
O=C(Cc1cccc(NC(=O)C2CCCN2C(=O)c2ccccc2)c1)NC1CCOC1=O
O=c1[nH]cccc1OCC(O)CNCCNc1ccc2c(Cl)ccnc2c1
O=C1CCC(Cc2ccccc2)C(=O)N1N1CCN(c2ccccn2)CC1
COc1ccc(N(CC(O)C(Cc2c[nH]cn2)NC(=O)OC2CCOC2)S(=O)(=O)c2c(C)noc2C)cc1
Cc1nn2c(c1C)C(=O)N(c1ccc(Cl)cc1)C2=O
COC(=O)C1=C(C)NC(c2cccc(C=CC(=O)N(C)C)c2)=C(C)C1OC(C)=O
COC(=O)C1C(c2ccc(Cl)s2)=CCC(c2ccc(OC)cc2)N1S(=O)(=O)c1cccs1
CN1CCN2Cc3ccccc3C3CCCC(=C32)C1=O
CCOC1C(CO)OC(OCCCNC(=O)CCC(=O)C(=O)O)C(O)C1O
C=C1CCC2C(C)(CO)C(O)CCC2(C)C1CCC1CC(C)C(C)O1
Cc1ccc(N2CC(NC(=O)CCS(=O)(=O)c3ccccc3)CC2=O)cc1
CN(C)C(=O)c1cc2cc(C(N)=O)ccc2c(-c2ccccc2F)n1
COC(=O)c1ccccc1NC(=O)c1cnn(Cc2c(F)cccc2F)c1C
O=C(Nc1ccc(Cl)cc1)N1CCN(S(=O)(=O)c2ccc(Oc3ccncc3)cc2)CC1
COc1ccc(-c2cc3c(cn2)c(=O)n(C2CCN(C(=O)N4CCCC4)C2)c2ccccc32)cc1
COc1cccc(N(C)c2nc(N)nc3c2CN(C(=O)N(C)C)CC3)c1
Cc1ccc(C(C)NC(=O)C2Cc3ccc(cc3)OCCCOCCOCCCC(C(O)CC(C)C)NC2=O)cc1
O=C(CCc1ccccc1)NC(=O)N1CCC(c2cccc(O)c2)CC1
Oc1cc(O)c2c(c1)OC1(O)c3cc(-c4ccc(Cl)cc4)c(-c4ccccc4)cc3C23CCN(O)C(C3)C1O
CCCCOC(=O)c1ccc(NC(=S)NC2CCS(=O)(=O)C2)cc1
O=S(=O)(C1CC1)N1Cc2ccccc2CC1CN1CCCC1
Cc1cc(C(F)(F)F)ccc1-c1nnc(C2CCN(C(=O)Oc3ccc(Cl)cc3)C2)o1
CC(CSc1cccc(NC(N)=O)c1)CP(c1cccc(NS(C)(=O)=O)c1)c1c(O)c(=O)ccn1C
c1ccc(OCC(NC2CCCCC2)C2CCCN2)cc1
COC(=O)C(c1cccc2ccccc12)N1CC2C(C1)C2(Cl)Cl
COC1=CC(OC)=C2OOC(=O)C(c3ccccc3Br)=C2C=C1
Cc1ccc(S(=O)(=O)N2CCN(C(=O)Cn3nc(C)c([N+](=O)[O-])c3C)CC2)cc1
O=C1NC(=O)C(CS(=O)(=O)NNC(=S)Nc2ccccc2)N1
O=C1Nc2ccccc2C1=NN=Cc1ccccc1O
COc1ccc(C(=O)CSc2nc(=O)nc(Nc3ccc(Cl)cc3)o2)cc1
CCCC=CCCCCC(NC(=O)CCCCCCCC)C1CC(C(O)CCOP(=O)(O)O)C1
CON=C(COCc1cc(C(F)(F)F)c(C(F)(F)F)c(C(F)(F)F)c1)C(CCN1CCC(C)CC1)c1ccc(Cl)c(Cl)c1
O=C(NCc1ccccc1)c1ccc2cc(Oc3ccnc(-c4cncc(NCC(F)(F)F)c4)n3)ccc2c1
CC(=O)OC1CC(CCS2=C(C)C=Nc3ccccc32)OC(OC(C)=O)C1
Cc1cccc(CCC2CN(c3ccc4c(=O)nc[nH]c4c3)CCO2)c1C
CCn1ccc2cc(C=C3C(=O)ON=C3c3ccncc3)ccc21
COc1ccc(S(=O)(=O)N2CCOCC2)cc1NC(=O)Cc1ccccc1
CC(=O)OC(CO)C1OC(OC(=O)c2cc3ncn(Cl)c3cc2Cl)C(N)C1Cc1ccc(O)cc1
COc1ccc(NC(=N)NC(=O)C(C#N)=Cc2ccco2)c(OC)c1
O=C(CCNS(=O)(=O)c1ccc(Br)cc1)N1CCCCC1
O=[N+]([O-])c1ccccc1-c1csc(NN=Cc2cccnc2-c2ccccc2[N+](=O)[O-])n1
COC(=O)c1ccc(NC(=O)Oc2cc(NC=O)cn3c(=O)c(-c4cccnc4)cnc23)c(C(=O)OC)c1
Clc1ccccc1OCCC1CCCN1
OCC1(c2cnc(NBr)nc2Nc2cccc(O)c2)CCOCC1
COc1cccc(CC(=O)NC(C)OC(=O)CCn2nc(C)c(Cc3ccccc3Cl)c2C)c1
CN(CC(=O)Nc1cccnc1)C(=O)c1cccc(S(=O)(=O)N2CCCC2)c1
COc1c(C)c(O)c2c(c1O)C1C(=O)C(O)(COC(C)=O)CC1OC2=O
O=C(O)c1ccc2c(c1)C(=O)N(Cc1ccc(F)cc1)C2=O
COc1ccc(-c2[nH]c3cc4c(cc3c2CN(C)Cc2ccc(S(C)(=O)=O)cc2)OCO4)cc1OC
COC(=O)CCCCCCCCC(=O)OC1CCC2(C)C(=CCC3C2CCC2(C)C3CC(=O)C2C(C)CC(=O)OC)C1
Cc1ccc(-c2n[nH]c(=S)n2N=Cc2ccc(S(=O)(=O)N3CCOCC3)cc2)o1
CC(=O)NC(Cc1ccc(OP(=O)(O)O)cc1)C(=O)NC1CCc2ccccc2N(Cc2ccc(-c3ccccc3-c3nn[nH]n3)cc2)C1=O
COc1ccc(CN2CCC3=NC4=C(CCN4C(=O)CO3)C2=O)cc1
O=C(O)CCCCCCOC1C(O)C(O)C(O)C(Oc2ccc(O)c(C(=O)O)c2)C1O
CCC(C)Sc1nc(=O)c(C)cn1C(=O)OC(C)(C)C
Cc1[nH]n(-c2ccccc2)c(=O)c1C(c1cccc(O)c1)c1c(C)[nH]c2ccccc12
c1ccc(OC2CN(c3ccccc3)C2)cc1
NC(=O)c1cccc(CN2CCC(Nc3nc4ccccc4n3Cc3ccccc3)CC2)c1
CCOc1nc(-c2ccccc2)c2c(=O)n(C3CCS(=O)(=O)C3)c(=O)n(Cc3ccc(OC)cc3)c2n1
COc1ccccc1N1CCN(N2CC(CC3CCCCC3)CS2(=O)=O)CC1
CC(=O)N(C)Cc1cccnc1N1CCCN(C#N)CC1
Cc1ccc(=O)n(-c2ccc(F)cc2)n1
O=S(=O)(O)c1ccc(-n2nnc(-c3ccccn3)n2)cc1
O=c1ccn(COC(CO)CO)c(=O)[nH]1
COc1ccc(Cn2cnc3c(NC4C(O)OC(O)C4CO)nc(N)nc32)cc1
CC(C)C(=O)N(CC(=O)Nc1ccc(F)cc1)c1csnn1
N=C(Nc1cccc2c1CC(=O)C2)c1ccnn1-c1ccnc(Oc2ccccc2)n1
COc1cc(-c2cc(C(=O)N3CCN(c4ccc(C)cc4)CC3)c3ccccc3n2)cc(OC)c1OC
CCN(c1cc(N2CCOCC2)c(C#N)cc1OC)S(=O)(=O)CC
Fc1ccc(-c2cc(-c3n[nH]c4ncccc34)nc(N3CCN(C(F)(F)F)CC3)n2)cc1
CCCCC1=C(Nc2ccc(OCC(N)=O)cc2)C2(CCCC2)C(=O)C(C)C1=O
CCCCCc1ccc(NC(=O)c2cc(S(=O)(=O)N3CCCCC3)ccn2)cc1
Cc1ccc(NC(=O)COc2ccc(S(=O)(=O)N3CCCC3)cc2)cc1
CCC1c2ccccc2C(C)(c2cccc(C(N)=O)c2)C12CCC(=O)CC2
CN(C)CC(=O)N1CCc2ccc(CNS(=O)(=O)c3ccc4c(c3)OCCO4)cc2C1
Cc1ccc(N2CCN(Cc3ccc(OCCCN4CCCc5ccccc54)cc3)CC2)cc1
COc1cc(OC)cc(-c2cnc(N)c(C(=O)NCc3ccncc3)n2)c1
COC(=O)C(NC(=O)C(CC(C)C)NC(=O)C(CCCCN)NC(=O)C=CC(=O)N(C)C)C(C)C
N#CC1NCCc2ccc(CCP(=O)(O)O)cc21
CN(C)c1ccc(-c2noc(CCS(=O)(=O)Nc3ccccc3)n2)cc1
CCCc1cn2nc(-c3ccc(Cl)cc3)sc2nc1=O
O=C(COc1ccccc1Cl)N1CCc2ccccc2C1
Cc1cn2cc(C(=O)N3CCCC(n4ccnc4)C3)ncc2n1
O=C(NN=Cc1cn(Cc2ccc(F)cc2)c2ccccc12)OC12CC3CC(CC(C3)C1)C2
CC1=NN=C2C1=NC(=O)NC2(O)c1ccc(Cl)c(Cl)c1
Cc1ccc(NC(=O)CCC(=O)NNC(=O)c2ccccc2Br)cc1C
CCC(=O)Oc1[nH]c(C)c(C=C2C(=O)Nc3ccc(F)c(C(F)(F)F)c32)c1C
OC1(c2ccccc2Cl)c2ccccc2C2=NCCN21
CCC(C)Nc1nc2c(c(=O)n(C)c(=O)n2C)n1Cc1ccc(N(C)C)cc1
Cc1cc(-c2ccc(Cc3cc[n+](N(C)C)cc3)cc2)c(C(N)=O)s1
Nc1nc(=O)c2ncn(C3C(CP(=O)(O)OP(=O)(O)OCP(=O)(O)O)OC(O)C3O)c2[nH]1
CCOc1ccc(-c2nc(-c3ccccc3OC)cs2)cc1
CN(C)c1ccc(C(=O)Cc2cn(O)c3cc(-c4ccccc4)ccc23)cc1
CNCCOc1ccc(-c2ccc(C3NC(=S)NC(C)=C3C(=O)OC)cc2)cc1
c1ccc(CN(SN2CCCCC2)c2ccccc2)cc1
COc1ccc(N2C(=O)c3oc4ccccc4c(=O)c3C2c2ccco2)cc1
COc1cc(C2(O)C3C=CC(C3)C2C)sn1
Cc1cccc(CNC(=O)n2sc3ccccc3c2=O)c1
CC(c1c(C2=CC(=O)C(O)=C(O)C2=O)[nH]c2ccccc12)N(C)C
CNC(=O)c1ccc(CNC(C)=O)c2c1OC1=CC(=O)C(O)=CC12
O=C(Nc1nnc(C2CCC2)s1)C1COc2ccccc2O1
COc1ccc(NC(=O)C(=CC(=O)c2ccc(F)cc2)c2nc(N=C(N)N)sc2-c2ccc(Cl)cc2)cc1
N#CNC(=NNC1Cc2cccc(C#N)c2C1)Nc1ccccn1
CC1OC(=O)N(Cc2ccccc2Cl)C1Cc1cccnc1
CCOCCn1nc2ccc(S(=O)(=O)N3CCCCC3)cc2c1OCC
O=C(NC1CC1)c1cnc2c(c1)nc(NCCCN1CCOCC1)n2CCC1CCCCC1
O=c1c(C2=NS(=O)(=O)c3ccccc3N2)c(O)n(N2CC=CC2)c2ccccc12
O=C(O)c1ccc2nc(-c3ccc(Br)cc3)cc(-c3ccc(Br)cc3)c2c1
Cn1c(C=Cc2ccccn2)nc2ccccc21
C=CC(C(=O)C(=O)Nc1ccccc1)C(NC(=O)C1Cc2ccccc2CN1C(=O)C(=O)NC)C(=O)NCCC
CCCCCCCCCCOc1cc(O)c(C(C)=O)cc1CCCCCCCC
COCC(=O)N1C(COC)CC2CN(CCc3c(-c4c(C)cnc5ccccc45)[nH]c4ccccc34)CCC21
Cc1ccc(C(=O)c2nc(C(=O)C(=O)c3c[nH]c4ccccc34)cs2)cc1
CC(=O)OC1Cc2c(O)cc(O)cc2OC1c1ccc(O)c(CO)c1
COC(=O)c1c(OC)[nH]c2cc(C)ccc12
Nc1cccc(Nc2cccc(C(=O)O)c2)c1
CCCCCC(=O)Nc1cccc(C(=O)NCCCCCCNc2ccnc3cc(Cl)ccc23)c1
Cc1cc(O)c2oc3c(C(=O)NC(C)CO)cc(C)cc3c(=O)c2c1
CON1OCC2CN(C(C)=O)C(c3cccc(-c4cncn4C)c3)CC21
COc1ccc(Cc2ccc3c(=O)oc4cc(OC)c(OC)cc4c3c2OC)cc1OC
Cc1cc(C)c(S(=O)(=O)N2CCCN=C2SCc2ccc(-c3ccccc3-c3nn[nH]n3)cc2)c(C)c1
O=C(Nc1c(Cl)cncc1Cl)c1ccc2nc(-c3cn[nH]c3)cn2c1
CCc1nc2c(C)cc(C)cn2c1CCOC
CCOc1ccc(OC)c(C2=C(C)Nc3ncnn3C2OC(=O)C2CCCC2)c1
CN=c1[nH]ncn1-c1ccccc1C(F)(F)F
O=C1OC(N2CCOCC2)=NC1=Cc1cccc([N+](=O)[O-])c1
CCOc1ccc(NC(=O)N2CCC(c3cc(-c4ccccc4)nc4c(C)c(-c5ccc(OC)cc5)nn34)CC2)cc1
COc1cccc2[nH]cc(CCCNC(C)=O)c12
Cc1cc(CC2C=CCN2CC(N)CCc2ccccc2)cc(N)n1
CCCCCNC1=NC(=O)C(CCCC)(CCCC)S1
ONC(=NOc1ncccc1-c1cc(Cl)ccc1Cl)C1CCCC1
COc1cc2c(cc1OC)C(CCc1ccncc1)N(C(=O)CCc1cnccn1)CC2
Cc1onc(C(C)(C)C)c1N(CC(C)(C)C)CC(C)(C)C
O=C(N1CCOCC1)S(=O)(=O)N1CCCC(c2ccc(-c3nc4ccccc4s3)cc2)C1
O=C1NC(=O)c2ccccc2C1=NNC(=S)Nc1ccc(Br)cc1
Cc1ccc2nc3c4ccccc4nc(SCC#N)n3c2c1C
CC(=O)NC(c1ccccc1)c1cc(F)cc(Br)c1
COc1ccccc1C1SCc2nc3ccccc3n21
O=C(Nc1ccc(-c2cccs2)s1)c1ccc(Br)nc1
COC(=O)c1sc(NC(=O)c2ccc3c(c2)OCO3)nc1C
COc1ccc(N2CC(C)CN(C(=O)CCc3nnc(Cc4cc(C)ncn4)o3)CC2=O)cc1
CCCCCCCCCCCON(C)CCCCNCc1ccccc1
CCc1ccc(F)cc1NC=O
COc1cc(C(=O)c2cnn(-c3ccc(O)cc3)c2)cc(OC)c1OC
CCCOc1ccc(F)c(-c2ccc(C(=O)Nc3ccc(N4CCN(C)CC4)nn3)o2)c1
COc1ccc(-c2ccnc3c2ncn3-c2cc(-c3cc(C(C)C)ccc3OC)ccn2)cc1
CCNC(=O)NC1CCN(Cc2cncn2Cc2ccc(Cl)c(Cl)c2)C1
Cc1cccc(C=CC(=O)N(Cc2ccccc2)c2ccccc2)c1
Cn1cc(C(=O)CBr)c2ccccc21
Cc1nn(C)c(C)c1S(=O)(=O)N1CCN(CCOc2ccccc2C#N)CC1
N#Cc1ccc(C(=O)C2CCCN(C(=O)c3csc(C4CC4)n3)C2)cc1
O=Cc1ccc(-c2ccc(C=O)cc2O)cc1
N=C(N)NCCCC(NC(=O)COc1cccc2ncccc12)C(=O)c1nccs1
Cc1ccc(C)c(CN2CC(C(=O)Nc3ccc(S(=O)(=O)Nc4ncco4)cc3)CCC2=O)c1
CC(C)OC(=O)CC(=O)CN=C(N)NN=C(C=Cc1ccc(Cl)cc1)C(=O)OC(C)C
COc1ccc(-c2nc(C(F)(F)F)no2)cc1C(=O)NCOc1ccc(Cl)cc1
CCOC(=O)C1=C(C)NC(=O)NC1c1ccccc1OCC
CC(Cc1cn(C)c2cccc(Cl)c12)C(=O)O
CC(=O)Oc1ccccc1N(CN1CCCCC1)C(=O)C1=C(C)CCN(C(=O)N(CC(C)C)CC(C)C)C1
N=C(NCCCc1ccccc1)NCCCC(N)C(=O)NC(CC(N)=O)C(=O)NC(Cc1ccccc1)C(N)=O
CCCC(C(=O)O)c1cc(Cl)c2nc(C)n(Cc3ccc(-c4ccccc4S(=O)(=O)NC(C)(C)C(=O)O)cc3)c2c1
CC(C)(Cc1nc2ccccc2[nH]1)C(=O)O
COc1ccc(N2C=NCC2)cc1
Cc1ccc2cccc(OC(=O)Oc3ccc(Cl)cc3)c2n1
O=C(C=Cc1ccccc1)c1ccc(O)cc1O
Oc1cc(Cl)ccc1CC1CCN(CC2COc3ccccc3O2)CC1
O=C(c1cc(-c2ccco2)nc2ccccc12)N1CCN(c2ccco2)CC1
CCCCCCCCCCCCCC(=O)C=CC1(CSC(=S)NC)Oc2ccccc2O1
COc1cc(C(=O)NNC(=O)CCCOc2ccc(F)cc2)ccc1NC(=O)Nc1ccc(OC(F)(F)F)cc1
COc1c(OCCCCCCOC(C)=O)ccc2ccccc12
O=C(Cc1ccc2c(c1)OCO2)NCN1CCC(c2ccnn2NC(=O)c2ccc(C(F)(F)F)cc2)CC1
CC(=O)N1CCN(C(=O)CC(=O)OC=Cc2ccccc2[N+](=O)[O-])CC1
CCC#CCNC(=O)c1cccc(C(=O)Nc2cc(Br)ccc2OC)n1
O=C(NC1CC1)Oc1ncc(C2CCc3cc(-c4ccccc4)ccc3O2)s1
O=C(c1cccc2c(C(F)(F)F)cc(Cl)cc12)N1CCN(c2cnccn2)CC1
O=C(CCCCCCNC(=O)CSc1nc(=O)c(Cc2c[nH]c3ccccc23)c(O)[nH]1)NCCN1C(=O)SC(=Cc2ccc(Cl)cc2)C1=O
CCCCCC1C(=O)NC(C2Cc3ccccc3C2)N(C(=O)Nc2cccnc2)C1=O
CC(C)n1c(CN2CCC(CCC(=O)Nc3ccc(F)cc3)CC2)nc2ccccc21
CC(=NNC(=O)C(=O)Nc1ccccc1)c1cccnc1
CN(C)CCCN1c2ccccc2Oc2ncccc21
CC(=O)NCc1c(C)sc2ccccc12
O=C(NCC(=O)N1CCCC1)C1CCN(c2cc(-c3ccco3)nc3c(Cl)cccc23)CC1
CC(C(=O)NCCCOc1ccccc1)N1CCOCC1
Cc1cc(=O)cc(NC2CCOC2)[nH]1
N#Cc1ccc2[nH]c(-c3ccc(C=CCN4CCOCC4)cc3)nc2c1
Cc1csc(-n2nc(C(=O)c3ccc(-n4cnc5ccccc54)cc3)c3ccccc32)n1
CN1CCC(NCc2coc(-c3cc(C(F)(F)F)cc(C(F)(F)F)c3)n2)CC1
Cc1cc(C(=O)Nc2cc(NC(=O)c3ccc(C=C4CCNCC4)cc3)n(C)c2)n(NC(=O)CCN2CCCC2)c1
CCCN(c1ccc(NC(=O)c2ccc(C(C)(C)C)cc2)cc1)c1ccccn1
CSc1ccc(C=Cc2c(-c3ccc(Cl)cc3)nc3sc(-c4ccc(Cl)cc4)nn23)cc1
Cn1cc(C2C(CO)OC(F)C2(O)F)c(=O)[nH]c1=O
Cc1cc(C)c(N)c(C=NNC(=N)N)c1
CC(=NNC(=O)COc1ccc(C)cc1)c1cccc(C(=O)O)c1
COc1cc(C2=NN(C(N)=O)C(c3cccs3)C2)cc(OC)c1OC
O=C(C=Cc1cccc(O)c1)Nc1ccc2[nH]ncc2c1
O=C(NC1CCCCC1NC(=O)C(c1ccccc1)c1ccccc1)c1ccc2ncccc2c1
CN1CCC2C1c1cc(C(=O)c3ccc(Br)cc3)ccc1N(C)C2CO
CC(C)CN1C(=O)N(CCCCCC(=O)O)C(=O)C2(CC(=O)N=C(N)NC2=O)C1=O
CC(C)C(NC(=O)c1ccccc1Cl)NC(=O)N1CCC(Cc2cc3ccccc3o2)CC1
Cc1ccccc1NC(=O)COC(=O)C=Cc1cccnc1
CCc1ccc(-c2ccc(OCCN3CCCCC3)cc2)n1-c1cccc(OC)c1
O=C(O)C=Cc1ccc(NC(=O)C2(NC(=O)c3ccc4c(C5CCCC5)c(-c5cscn5)n(-c5cccnc5)c4n3)CCCC2)cc1
C#CCCCN(C(C)C)C1CCc2ccccc2C1
CCC(C)C(NC(NC(=O)C(CC)n1ccccc1=O)C(C)C)C(=O)NC(CC(=O)O)C(=O)CSCC(=O)O
COCCN1CCOC2CN(C(C)=O)CCC2C1
CCc1c(SC)nc2nc(CC(=O)NC3CCCC3)cnc2c1C
CCc1ccc(NC(=S)N2CCCC(C(O)(C(F)(F)F)C(F)(F)F)C2)cn1
COc1ccc(NC(=O)CCCn2c(=O)c3cccn3c3ccc(F)cc32)cc1
COc1ccc(OC)c(-c2cn(Cc3c(F)cccc3F)c3nc(N)nc(N)c23)c1
CCCCCCCCCCCCC(=O)OC(COC(=O)CCCCCCCCCCCCCc1ccc(O)c(O)c1)COC(=O)CCCCCCCC(C)C
CNC(=S)NNc1ccc(Oc2ccc(Br)cc2)cc1
O=C(NS(=O)(=O)c1ccc(Oc2cc(F)ccc2F)cc1)c1cc2ccc(Cl)cc2[nH]1
CC(C)c1noc(C2CCCN2Cc2ccccn2)n1
O=C(Cc1c2ccccc2nc(=O)n1Cc1ccccc1)NCc1ccco1
CC(C)C(=O)N(CNC(=O)c1ccc2c(c1)CCO2)c1ccc2c(F)c(Cl)sc2c1
Cc1ccc(-n2cc(-c3ccccc3)cc2COCn2cc(C3CC(C(=O)O)CC(C(C)C)O3)nn2)cc1
Cc1ccccc1C=Cc1cc2ccc(-c3cnc4ccccc4c3)cc2n1C1CCCCC1=O
COc1nc(C)cc(COc2ccc(C#N)cc2)n1
CC(=C1CCOCC1)c1occ(CCCCCCCCC(=O)O)c(=O)c1C
COc1ccc(C(=O)CC2CCCN3CCCCC23)cc1OC
CCOC(=O)C1=CNS(=O)(=O)NC1c1ccc([N+](=O)[O-])cc1Br
Cc1cc(C)n(CC(=O)Nc2ccc(S(=O)(=O)N3CCCCCC3)cc2)n1
O=C(O)C(Cl)=C(Cl)C(=O)Nc1c(F)c(F)cc(F)c1F
CCCCCCCc1ccc2c(c1)NC(O)c1cc(O)ccc1N2
CCCCNCCc1ccc(OC)c(OC)c1
CC(=O)OCOC(=O)C1C2C=CC(C2)C1C(=O)O
CN(C)S(=O)(=O)c1ccc(C(=O)OCC(=O)NC2CC2)cc1[N+](=O)[O-]
CN(C)CCCOc1ccc(C=CC(=O)c2cc3ccccc3oc2=O)cc1
O=C1C(=Cc2cccc([N+](=O)[O-])c2)c2ccccc2N1C1OC(CO)C(O)C1O
COc1ccc(Nc2ncc3c(n2)C2(NC(=O)NC2=O)N(CCc2ccccc2)C(=O)N3)cc1
CC(C)C(NC(=O)C1CCCCC1)C(=O)N1CCN(c2ccc(F)cc2)CC1
O=C(NCCCc1ccccc1)NNC(=O)C1CCCN1C(=O)OCc1ccccc1
CCC(=O)C(C(=O)CC)C(C)C
O=C(NCC1CN(c2ccc3ccccc3c2)C(=O)O1)c1ccc(Cl)s1
COC(=O)C1CCN(C(=O)N2CCCC(Nc3c(Br)cnc4[nH]c(-c5cc(S(C)(=O)=O)ccc5F)nc34)C2)C1
N#[N+][N-]C(O)(c1ccccc1)c1ccc(C(O)(c2ccccc2)c2ccccc2)cc1
Cn1c(O)c(C(=O)Nc2ccccc2Cl)c(=O)n(C)c1=O
COc1ccc(CCNC(=O)CN(C)C2(C)CCS(=O)(=O)C2)cc1OC
COc1cc(C)nc(Nc2nc(N3CCCC(N4CCN(C)CC4)C3)nc(-n3ccc(C)n3)n2)n1
CCc1ccc(-c2cc(C(=O)NCc3ccc4c(c3)OCO4)no2)cc1
O=C(CCO)NCCN1CCC(c2ccnc3ccccc23)CC1
CC(=O)N1CCC(c2ccccc2)(S(=O)(=O)c2ccc(C(C)(C)C)cc2)CC1
O=C(c1cccnc1Cl)N1CCC2C1CCN2c1cccnc1
CCCCC1=NN(C(C)=O)C(O)(c2ccc(S(=O)(=O)c3ccccc3)cc2)C1
CNC(=O)COC1C(=O)N2C(C(=O)O)=C(COC(=O)N3CCN(C(=O)OC(C)(C)C)CC3)CSC12
COc1cccnc1OS(=O)(=O)c1cccc(C)c1
COc1ccc2c3c(cccc13)C1(CC2)CCN(CCc2ccc(C)s2)CC1
CCOC(=O)N1CCN(C(=O)c2ccc(NC(=O)c3cncc(Br)c3)cc2)CC1
COC(=O)c1cc2c(cc1OC)N(C1=CC3CCc4[nH]c5ccccc5c4CCN(C1)C3)C1C(C)CC3C=CCN4CCC21C34
O=c1cc(-c2ccc(Cl)cc2)cc(CSc2ncnc3ccccc23)o1
Cc1ccccc1-n1nnnc1SCc1cc(=O)[nH]c(O)n1
CC1CCCC2C3COCC3=CCC12
CCOC(=O)c1ccc(OCCN2CCN(C)CC2)cc1
C=CCn1cc2c(n1)C(=O)NC1(CCN(C(=O)c3cc(C(C)C)on3)CC1)C2
CCCCN(CCCC)CCC1Oc2ccc(OC)cc2NC1=O
CCCCN(CC)CCCOc1ccc2c(Oc3nc(Oc4ccc(C(=O)CCC)cc4)c(CC=C(C)C)c(OC)c3CC=C(C)C)ccnc2c1
Cc1ccc2c(c1)CCC1C2(CO)CCCC1(C)C(C)C
CCc1nnc2sc(C3CC4CCC(C3)N4Cc3ccc4ncccc4c3)nn12
CCCCCC(=O)N1CCC(c2nc3cc(Cc4nc5ccccc5[nH]4)ccc3[nH]2)CC1
CN1CCN(CCCCNC23CC4CC(CC(Cl)(C4)C2)C3)CC1
COc1cccc(-n2nnnc2SCC(=O)Nc2ccc3c(c2)OCCO3)c1
O=C(O)c1ccc(NCc2ccc(-c3noc(Cc4ccccc4)n3)cc2)cc1
Cc1ccc(C2CC(C(=O)O)Nc3cc(C(=O)O)nn32)cc1
CCCCCC(=O)C(C)C(O)C(C)(O)C1CC(=O)OC12CC(=O)OC2O
CCCCN(CC(=O)NC(C)c1ccc(Cl)cc1)Cc1nc2cc(Cl)c(Cl)cc2[nH]1
Cc1ccc(N2CCN(S(=O)(=O)CCc3nnc(SCc4ccco4)o3)CC2)c(C)c1
Cc1ccc(C(=O)NCN2CCc3c([nH]c4ccccc34)C2)cc1
COc1ccc(Nc2nc(=O)cc(Cc3cc(Cl)ccc3Cl)[nH]2)cc1
CC(=O)c1c(CN2CCCCC2)ccc2ccc(=O)oc12
Oc1cnccc1CN1CCC(CCOc2ccc3[nH]c(=S)[nH]c3c2)CC1
CCOc1ccc(C(=O)NN=Cc2ccc(N(C)C)cc2)cc1
CC(C)(C)OC(=O)NC(Cc1ccccc1)C(O)CSCC(=O)NC(c1ccccc1)c1ccccc1
COc1ccc(C2(c3ccc(OC)cc3)CC(=O)N3CCc4ccccc4C3C2)cc1
COc1ccc(Nc2nc(NCc3ccc(C)cc3)c3ccccc3n2)cc1
COc1ccc2nc(SCC(=O)c3ccc(F)cc3)c(C)cc2c1
Nc1snc(-c2ccccc2)c1C(=O)NC1CC1
Clc1ncccc1CN1CCC2(CCCO2)CC1
Cn1cc(-c2cc(N3CCOCC3)n3nccc3n2)c(=O)o1
CCCN(CCCOc1cc2ncc3c(N)nc(OC)cc3c2cc1OC)S(=O)(=O)CCO
Cc1cn(C2CC(Oc3c(CNC(=S)C=Cc4ccc(C(F)(F)F)cc4)ccc[n+]3C)C(CO)O2)c(=O)[nH]c1=O
Cc1ccc(NC(=O)COC(=O)c2cc(=O)[nH]c3ccccc23)cc1Cl
Cc1ccc(-c2cccc3cccnc23)nc1OC(=NO)N1CCCC1
COc1ccc(N(C)C(=O)c2ccc(C(C)C)cc2)cc1OC1CCN(Cc2ccnn2C)CC1
CN(N=NNCc1ccc(O)cc1)c1ccc(Br)cc1
CCCN(CCn1cc(O)nnc1=O)C1CCc2ccccc21
CCOC(=O)N1CCN(C2CC(=O)N(CCc3ccc(OC)c(OC)c3)C2)CC1
CCCNS(=O)(=O)c1cccc2c(N(C)C)cc3c(c12)C(C)(C)C(=O)N3CCCl
CCC(=O)OC1CCN(CNC(=O)c2cc3ccccc3o2)CC1
Cc1nc2ccc(S(=O)(=O)NCc3ccccc3C)cc2s1
OC1CCNCC(NCCn2c3ccccc3c3ccccc32)C(O)C1
CC(=O)Nc1cc(C23CCC(C(=O)NC4CC4)(C2)OC3)on1
CC(C)(C)C(=O)NN1CCN(CC(F)F)CC1Cc1cncn1Cc1ccc(-c2ccc(Cl)cc2)cc1
CC(=O)Nc1nnc(SCC(=O)Nc2ccc(N3CCOCC3)cc2)s1
COc1ccc2c3c(c(=O)oc2c1)CCC3
N#Cc1cc(S(=O)(=O)Nc2nccs2)ccc1Oc1ccc(Cl)cc1-c1cn[nH]c1
O=C(NN1CC(c2ccc(Cl)cc2)CC1=O)c1ccc(S(=O)(=O)c2ccccc2)cc1
COc1ccc(S(=O)(=O)N(CC(=O)N2CCOCC2)C2CCCCC2)cc1
Cc1ccc(C(=O)C=Cc2cccc3nc(C)oc(=O)c23)cc1
CCCCNC(=O)c1ccc(Nc2ccc3c(Cl)ccnc3c2)cc1O
Cc1cccc(Nc2ccnc3cc(-c4cccc([N+](=O)[O-])c4)ccc23)n1
CCCCNC(=S)N(Cc1cccs1)Cn1cc(CC)c2ccccc21
Cc1ccc(-c2cn(CC(=O)N(C3CCS(=O)(=O)C3)C3CCS(=O)(=O)C3)nc2-c2ccccc2Br)cc1
NC(=O)c1cccnc1
CCCCCCCCN1C(=O)C(C(=O)NCc2ccc(OC)cc2)CC2(C(=O)OC)CCCC=C12
COc1ccc(CNC(=O)NC(=O)N2CCCC(C3CCCCC3)C2)c(OC)c1OC
CON=C(C(=O)N1CCN(c2cc(C(F)(F)F)nc3c(C(F)(F)F)cccc23)CC1)c1csc(NCCO)n1
CCc1nc2cc3c(nc2[nH]1)CC(C)(C)CC3=O
COc1cc(N2CCN(CC(C)Oc3ccc4c(=O)c5ccccc5oc4c3)CC2)ccc1O
O=[N+]([O-])c1c(O)cc2ccccc2c1C1=NCCN1
O=C1OCC2=Cc3occc3C(C(=O)c3ccccc3)C12
O=C(NCc1cccc(-n2cccn2)c1)c1ccncc1
Cn1nc(N)c2c(sc3cc(Br)ccc32)c1=O
CON1CC(C(C)(C)C)Oc2cc(Cc3c[nH]c4ccccc34)ccc21
CC(=O)NCC1CN(c2ccc(C(C#N)=CN3CCN(C(=O)C(=O)c4cc5ccccc5o4)CC3)cc2F)C(=O)O1
CCCCN(CCCC)C(=O)c1c(CC)nc2c(OCc3ccc(Cl)cc3)cccn12
COc1ccc(C=O)cc1OCCCc1c[nH]cn1
CC#CN1C(=O)c2cccc(OC)c2OC(CCN(C)C)C1Cc1cccc(C)c1
O=C(C=Cc1ccc(Cl)c(Cl)c1)C=C(O)C=Cc1ccc(C(=O)C=Cc2ccc(N3CCOCC3)cc2)cc1
O=C(O)CS(=O)(=O)Nc1ccc(-c2cnc(C(O)c3ccc(Cl)cc3)o2)cc1
CCc1ccc(OCC(=O)Nc2ccccc2C(=O)NC2CC2)cc1
CCCCOC(=O)NS(=O)(=O)c1sccc1-c1ccc(Cn2ccnc2)cc1
N#CCC1COC2(CCC3(CC2)OCCO3)O1
O=C1c2cc(Cc3cccc(F)c3F)cn2CCN1c1cccc(Br)c1
Nc1nc(C(=NOc2c(F)c(F)c(F)c(F)c2F)C(=O)NCc2cnc(N)s2)cs1
NC(=O)Nc1nc2cc(C3CCCN(Cc4ccccc4)C3)ccc2c2sccc12
Cc1ccc(-n2nc3c(c2-c2ccn(C)c2)C(c2ccc(Cl)cc2)N(c2ccccc2Cl)C3=O)cc1
Cc1ccccc1C(=O)NC(CC(C)C)C(=O)NNC(=O)CCC(=O)NCCc1ccccc1
COc1cc(C)ccc1-c1nn2c(CCCNC(=O)c3cccc(Cl)c3)nnc2s1
COc1ccc2c(-c3ccccc3)cc(=O)oc2c1
Cc1ccc(CNC(=O)CC2CCCCN2Cc2nc(=O)c3ccccc3[nH]2)cc1
Cc1ccc(-c2nc(NCCc3ccc(F)cc3)n[nH]2)cc1[N+](=O)[O-]
CCOC(=O)C=CC(CCC(N)=O)NC(=O)C(CC(C)C)NC(=O)C(Cc1ccccc1)NC(=O)OCC1c2ccccc2-c2ccccc21
CN(C)CCCC1SC(NN=Cc2ccccc2)=NC1=O
CC1CC(C(=O)N(C(C)C)C(C)C)=C(CCC2=CCCCC2)N(CC(=O)NCc2cccc3ccccc23)C1=O
Cc1ccc2c(c1)C(=O)N(NC(=O)Nc1noc(C)c1C)CC(C)COCCCCC(C(C)CO)O2
CS(=O)(=O)NCC1CCCCN1C(=O)c1ccccc1-c1ccccc1
Cc1c(OC(=O)C23CC4CC(CC(C4)C2)C3)c(C)c2c3c1OC(C)(C(=O)OC1(C)C4(C)CCC1(C)C(=O)O4)CC3=NCC2C
CCNCC(C#CC(O)c1ccccc1)C(=O)OC
Cn1ncnc1CN(Cc1cccs1)Cc1ccccc1Cl
CNC(=O)C(C#N)=Cc1ccc(N(C)C)cc1
CCN(C)CCN1C(=O)C(c2ccc(OCN(CC)CC)cc2)=C(O)C1C(=O)c1c(C)oc2ccccc12
CCCCCC12C(CCC)C(OC)C3(C)C(C=C(OC(C)=O)CC4(C)C(=O)C(C)=CC43)C1C2(C)O
ClCCN(CCCl)CCc1ccc(Cl)cc1
C=C(O)C(=O)Nc1cccc(-c2ccc(NC(=O)c3c(Cl)cncc3Cl)c(COC(N)=O)c2)n1
Cc1cc(Cl)ccc1NN=C1C(=O)Nc2cc(P(=O)(O)O)ccc2C1=O
CN(C)c1ccc(NCCN)c2c1C(=O)c1ccccc1C2=O
CCCC(=O)N1c2ccccc2CC1C(=O)Nc1ccc2c(c1)OCO2
CC(C)=C(C#N)C(C#N)C(C)=C1C=Nc2ccccc21
Cc1csc(C(=O)Nc2ccc(CN3CCOCC3)cc2)c1
CC(C(N)=O)C(=O)NC1NC(=O)C2CCCN2C(=O)C(CC(=O)O)CCCCNC(=O)CC(CC(=O)O)NC(=O)C(N)NC1=O
O=C(CCCc1ccccc1)NN=Cc1cccnc1NCCN1CCOCC1
Cc1c(N=Cc2ccc3c(c2)OCO3)[nH]n(-c2nonc2N2CCOCC2)c1=O
COc1cccc(S(=O)(=O)Nc2cccc(-n3cnc(Cc4cnccn4)n3)c2)c1
COc1ccc2cc(-c3ccccc3CN(C)C)ccc(=O)c2c1OC
COC(=O)c1cccc(C(=O)c2ccccc2)c1
Cc1ccc2c(c1)C1(CC(=O)N(Cc3cccnc3)C1=O)C1(CO2)OCCO1
CSCCC(NC(=O)C(CCCCN)NC(=O)CCc1ccccc1)C(=O)O
COc1cc(O)c2c(c1)C(=O)c1cc(OC)cc(NC(=O)Oc3ccccc3)c1C2=O
NCC(CN)[S+]([O-])Cc1ccccc1
O=C(NCc1cccs1)c1nn(C(=O)COc2ccccc2Cl)c2c1CCC2
CCC(C)C(C=C1SCSC1=O)(c1ccc(O)cc1)c1ccc(O)cc1
Brc1sc2sc(I)c(Br)c2c1-n1c(CCCN2CCOCC2)nc2ccccc21
O=C(NCC(F)(F)c1cccc2ncccc12)N1CC=C(c2c[nH]c3ccccc23)CC1
O=C(O)c1ccc2[nH]c(-c3cc4cc([N+](=O)[O-])ccc4[nH]3)nc2c1
O=C(NNS(=O)(=O)c1ccc(Br)cc1)c1cc2cccc(Br)c2[nH]1
CCCCCOC(=O)N1CCN(C(=O)C(CCC(=O)O)NC(=O)c2cc(N3CC4CC(C3)c3cccc(=O)n3C4)cc(C3CCCCC3)n2)CC1
COc1ccc(C(=O)NC2CCN(C(c3ccc(Cl)cc3)c3cccnc3)CC2)c(OC)c1
CC(C)C1CCC2(C)C(O)C(=O)C(C)(O)C12
O=C1C=C2NS(=O)(=O)N=C2C=C1[N+](=O)[O-]
Cn1c(CCCC(=O)N2CCCC2)nnc1SCC(=O)c1ccccc1
CS(=O)(=O)c1ccc(-c2cc(-c3ccc(Cl)cc3)nn2C(F)(F)F)cc1
Cc1cccc(-c2nnc(-c3ccc(OC4CCCCO4)cc3[N+](=O)[O-])o2)n1
COc1ccc(NC(=O)Nc2ccc3c(c2)-c2c(c(C(N)=O)nn2-c2ccccc2)CC3)c(C(F)(F)F)c1
CCCC(C(=O)C(=O)NCC)C(CCc1ccccc1)C(=O)NC(CC(C)C)NC(C)=O
CCS(=O)(=O)N1CCC2(C(=O)OC)CC(c3ccc(COC)cc3)c3c([nH]c4cccn34)C2C1
COCCCCc1cc2c(cc1OC)C(CC(O)c1ccccc1)n1cc(OC)nc1N2C
Cc1cc(C)cc(Cc2nnc(SC(NC(=O)Cc3cccs3)c3ccccc3)o2)c1
NCC(=O)NCC(=O)N(CC(=O)NCc1ccc(F)cc1)C(Cc1ccccc1)C(=O)N(CC(=O)NO)Cc1ccccc1
CCc1ccc(CN(C)C(C)(Cc2ccc3c(c2)OCO3)NC(=O)C2CCCCC2)cc1
CNc1nc(C(=O)OCc2cccnc2)cs1
O=C1c2sc3ccccc3c2N(Cc2ccccc2)S(=O)(=O)N1Cc1ccccc1Cl
O=C(c1ccc(Br)cc1)c1cn(-c2ccccc2)nc1C(=O)Nc1ccccc1
CCOC(=O)C(=CNc1ccc2c(c1)OCCO2)C(=O)OCC
CCc1cc(C(=O)NC2CCN(C)CC2)c(C)n1-c1ccc(-c2ccccc2)cc1
O=C(O)CCC(=O)N1c2ccc(Cl)cc2CCc2cccnc21
O=C(Nc1ccccn1)c1nccc2ccccc12
Cc1ccc(-c2ncc(C(=O)NN)c(C(C)C)n2)cc1
O=C(CC(Cc1cccc(OCCCc2ccccc2)c1)C(=O)NCCCc1ccccc1)NO
CNC1=NC2C(Oc3ccc(NC(=O)c4cccc(C(F)(F)F)c4)cc3)C(CO)C2C(=O)O1
O=C(CSc1cn(C2CC2)c2ccccc12)Nc1ccc(N2CCOCC2)c(F)c1
COC(=O)C1(OC)CCC2C(C1)C1=C(OC3(CCC2(C)C)CC2C(=CCC3=O)CCC3(C)C4=CC(=O)C(C)(C)OC4CCC23C)C1O
COc1ccccc1NC(=O)c1ccc(Cc2ccnc3nnc(SC)n23)cc1
O=C1c2ccc(F)cc2C(OCC2CC2)(c2ccccc2)N1Cc1ccc2ccccc2c1
O=C(NCCCc1c(CCCNS(=O)(=O)c2ccccc2)[nH]c2ccccc12)c1ccc(Cl)cc1
COc1ccc(NC(=O)Cn2c(=O)n(CCCC(=O)NCCN3CCOCC3)c(=O)c3sccc32)cc1OC
Cc1ccc(C(=O)Nc2nc(-c3ccc(Cl)cc3)c(C)s2)cc1
O=C(Nc1ccccc1)Nc1ccc(Oc2ccccc2)cc1
CC1(C)C=C(n2ccccc2=O)C(=O)c2ccccc21
COCCN1c2cccc3cccc(c23)S1(=O)=O
CC(=O)OCCN(c1ccccc1)c1nc(C(C)(C)C)cs1
COc1ccccc1OCCCN1CC=C(c2ccc3c(c2)OCO3)CC1
CC(=O)Oc1ccc(NNS(=O)(=O)c2c(C)c(C#N)[nH]c(=O)c2O)cc1
COc1ccc(N)cc1-c1nnc(Nc2ccc[nH]2)s1
CC1C2Cc3ccc(NC(=O)NCCCCC(NS(C)(=O)=O)C(=O)O)cc3C1(C)CCN2CC1CC1
Cc1ccccc1CSCCC(=O)Nc1nc(-c2ccccc2F)cs1
CC(C)C(NC(=O)OC(C)(C)C)C(=O)N(CC(=O)Nc1ccc2c(c1)OCCO2)c1csnn1
CC(C)NC(=O)C(c1ccco1)N(Cc1ccc(Cl)cc1)C(=O)c1cnccn1
CN1CCN(c2nc3ccccc3c(=O)n2-c2ccccc2)CC1
Cc1cc(CCc2ccc(CCC(C)NCC(O)c3cccc(Cl)c3)cc2)ncn1
O=c1c2nn(-c3ccccc3)c(-c3ccccc3)c2c(CCN2CCOCC2)nn1-c1ccccc1
Cc1ccc(F)cc1-c1ccc(N)cc1NC(=O)Nc1ccccc1
COC1C(=O)N(C)CC1C(c1ccccc1)c1cccc(OC(C)=O)c1
O=C(Cc1cccnc1)NS(=O)(=O)N1CCCC1c1cccc2nsnc12
CNC(=O)C(CO)CC(N)C(Cc1nnn(Cc2ccc(Cl)cc2)n1)CC1CCCCC1
Cc1cc(C)cc(OCC(=O)NCc2ccc(F)cc2)c1
CNc1nc(-c2ccc(OCCCN3CCOCC3)cc2)cs1
CCOC(=O)C(NC(=O)C(NC(=O)c1ccn(-c2ccccc2)n1)C(C)C)C(C)C
CN(C)CCCc1c(Cl)c(Cl)c2nc(NCl)[nH]c2c1Cl
O=C(CCCCCC(C(=O)Nc1cccc(-c2ccccc2)c1)C(=O)Nc1cccc(-c2ccccn2)c1)NO
COc1ccc(C(=O)Nc2ccccc2-c2ccccc2)cc1
N#CC(=Cc1cc[n+](Cc2c(F)cc(F)cc2Cl)cc1)C(=O)Nc1ccc([N+](=O)[O-])cc1
COc1ccc(C(O)(C=CC2CCCCC2)CC(C)(C)Br)cc1
O=C1CC(Sc2cccnn2)C(=O)N1c1ccc(Cl)cc1
CN1C(=O)C2C(c3ccccc3)NC(c3ccccc3)C(C=NCc3ccccc3)C2C1=O
CCN(CC)c1nc(NCC(N)=O)c2ncn(C3OC(C(F)F)C(O)C3OC(C)=O)c2n1
CC(C)(C)Cn1cnc2c(NCc3ccccc3)nc(Cl)nc21
CN1CCCN(C(=O)c2ccc3sc4ccccc4c(=O)c3c2)CC1
CSc1nccc(NCc2ccccc2C#N)n1
Cc1c(C)n(C)n(-c2ccccc2)c1=O
Cn1cc(-c2cnc3ccc(NC(=O)C4CCN(Cc5ccccn5)CC4)cc3n2)cn1
CCCCCCCCn1c2cc(O)ccc2c2cn[nH]c(=O)c21
CCCCc1cnc(Oc2cc3c([nH]2)CCNC3=O)nc1
C=CC(=O)Nc1ccc(S(=O)(=O)Nc2nccs2)cc1
CCCc1cn(C(=O)c2ccc(S(=O)(=O)CC)cc2)c2ccccc12
Fc1ccc(Cn2c(N3CCC(N4CCCCC4)CC3)nc3cc(-c4ccccc4)nc(-c4ccc(Oc5ccccc5Cl)cc4)c32)cc1
Cc1cc(NC2CCCCC2)n2ncc(-c3ccc(Cl)cc3)c2n1
O=C(CCCCCn1c(O)c2cc(OCC=Cc3ccccc3)ccc2nc1=S)NCc1ccc(Cl)cc1
O=C(c1cnc2n(c1=O)CCS2)N1CCC(CN2CCCCC2)CC1
NNC(=O)C(NCc1ccc(O)cc1)C(O)C(O)C(O)C(=O)NNC(=O)c1ccccc1Br
CC(C)N(C(=O)CCc1ccc2c(c1)CCO2)C1CCc2c(CC(=O)O)c3ccccc3n2C1
O=C(CCl)Nc1ccc(C(F)(F)F)cc1F
COc1ccc(Sc2nnc(NCc3csc(-c4ccc(Br)cc4)n3)s2)cc1OC
c1cncc(COc2cc3n(n2)CCCC3)c1
N#Cc1sc(-c2ccc(Br)cc2)cc1NCCCn1ccnc1
CC(NC1CCC(O)C1)c1ccc(C#N)cc1
CS(=O)(=O)N(Cc1ccccc1)c1ccccc1NC(=O)c1ccc(-c2nc3ccccc3[nH]2)cc1Cl
CS(=O)(=O)c1ccccc1-c1ccc(CC(NC(=O)C2(O)CC2)C(=O)N2CCSC2)cc1
Cn1cccc1C(=O)c1cccc2c(=O)c(CNC(=O)Cc3ccc4c(c3)OCO4)cn(Cl)c12
CC(=O)CCC1C2CC3C4CCC(=O)C4(C)CCC3C1(C)CCC21C=CC(=O)O1
COc1cc(C=CC(=O)Nc2ccc(Cl)cc2)cc(OC)c1OC
CCCCCCCCCCCCCCCC(=O)OC[n+]1ccccc1CCC
CC(C)C(C(=O)Nc1nncs1)c1ccccc1
CCC(=O)c1ccc(OCN(CN2CCCC2Cn2cncn2)C(C)=O)cc1
CCCS(=O)(=O)NCc1ccc(Cl)cc1-c1ccc(-c2cnc(N)nc2)[nH]1
Cc1ccc(CNC(=O)CSc2nc(=O)n(CCCN3CCOCC3)c3c2CCC3)cc1
O=C(O)CCCCCCNS(=O)(=O)c1cc(Br)ccc1Cl
COc1ccccc1C=CCNS(=O)(=O)c1cccc([N+](=O)[O-])c1
COc1cc(C)ccc1OCCOCCOc1ccc(C)cc1
CCOC(=O)N1CCC(NS(=O)(=O)c2ccc3c(c2)n(C)c(=O)n3C)CC1
CC(=O)NC(Cc1ccccc1)C(=O)NNC(Cc1ccccc1)NC(=O)C(CN)CC(=O)O
CN(C)c1ccc(C(c2ccc(OCCCN(C)C3CC3)cc2)c2ccc(N(C)C)cc2)cc1
NS(=O)(=O)c1ccc(-n2nnnc2SCC(=O)Nc2cccc(OC(F)F)c2)cc1
C=CCCCCNc1nc(NC)nc(NCC(O)c2ccc(Br)cc2)n1
S=C(NN=Cc1cc2ccccc2[nH]1)NC1CCCCC1
CCN1CC(c2ccccc2F)OC1=O
CC(C(=O)NCc1ccc(C(F)(F)F)cc1C(F)(F)F)N1CCC(CNS(=O)(=O)c2ccc(OC(F)(F)F)cn2)(c2ccccc2)OC1=O
CCOC(=O)c1c(C)[nH]c(C)c1S(=O)(=O)N1CCC(C(=O)Nc2ccc(S(=O)(=O)N3CCCCC3)cc2)CC1
O=C(CSc1nc2ccc(N3CCCC3)cc2n1Cc1ccco1)NCCC1=CCCCC1
Nc1ncc(-c2nnc(C(N)c3ccccc3)o2)cn1
COC(CCC(=O)c1ccc2ccc3ccccc3c2c1)OC
CCCCC1NC(=O)CC(=O)NCC(Cc2ccccc2)NC(=O)C(c2ccc(C)cc2)NC(=O)CNC(=O)C(C(N)=O)NC1=O
CC(C(=O)N1CCCCC1)S(=O)(=O)N(c1ccc(Cl)cc1)c1ccc(C(C)(C)C)cc1
CCN(CC)C(=O)c1cc(OCc2ncccc2C(F)(F)F)c(Cl)cc1N1CCCCC1
N#Cc1cn2ccc(-c3ccc(OC4CCN(C#N)CC4)cc3)cc2n1
CCc1ccc(-c2nc(SCOC(C)=O)nc3c2cnn3N2CCCCCC2)cc1
CN(C)C1CCN(c2ccc(C(=O)Nc3ccc(Cl)cc3C(=O)Nc3ccc(Cl)cn3)cc2)CC1
Cc1cccc(C2C(C#N)=C3SCC(=O)N3C2c2c[nH]c3ccccc23)c1
Cc1ccc(O)cc1C(=O)OC(C)CCc1ccccc1
CN(C)CCc1c[nH]c2ccc(C(=O)N=Nc3ccc(Cl)c(Cl)c3)cc12
O=C(CSc1nc2ccsc2c(=O)n1Cc1ccco1)Nn1cnnc1
CCS(=O)(=O)N(C1CCCCC1)C1CCCCC1
COc1cccc2c1S(=O)(=O)c1cc(Br)ccc1O2
O=C(COC(=O)c1cccnc1O)NC(=O)c1ccccc1
COC(=O)C1C(=O)N(Cc2cccnc2)C(c2ccc(C)cc2)C(C(=O)OC)C1c1ccc(OC)cc1
N#Cc1cc(Cl)cc(Oc2cc(CC3CCOCC3)[nH]c(=O)c2Cl)c1
CCN1CCC(=NONO)C(c2cc3c(=O)c(F)cn(F)c3c(C3CC3)c2C(=O)O)C1
CCC(=O)OOC(=O)CCC1Oc2ncc(C)cc2C(=O)N(c2cc(C)c(C)[nH]2)CC1C(C)CO
COc1ccccc1C=CC(=O)C(C)=C(C)CCNc1cccc(Cl)c1
O=C1NC(=O)C(=Cc2ccc(-c3cc(Cl)cc(Cl)c3Cl)o2)S1
O=C(O)c1ccc(Cl)c2c1C(=O)c1c(O)cccc1C2=O
COC(=O)c1ccccc1N1CCN(C2CCCN(S(=O)(=O)Cc3ccccc3)C2=O)CC1
CCCCCCCCCCCCCCCCCCC(=O)OCC(COCCCCCCCCCCCCCCCC)OC(=O)C(CC1CN=CNC1=O)NC(=O)OC(C)(C)C
Cc1noc(C)c1CNCc1ccccc1C(C)(C)C
CCOC(=O)C1CCN(Cc2ccc(OCCC(C)C)c(F)c2)CC1
C=C(C)CN(C)C(Nc1ccccc1)C(Cl)(Cl)Cl
CCC(=O)Oc1sc(-c2ccccc2)c2nc(NS(C)(=O)=O)sc12
COc1cccc(C(=O)Nc2ccc(Sc3nc(-c4ccc(N)cc4)cn3CCN(C)C)c(C(F)(F)F)c2)c1
CCC(C1CC1)C1Cc2ccc(O)cc2C1
CC(C)C(NC(=O)CCCNCC(N)Cc1c[nH]c2ccccc12)P(=O)(O)O
C=C1C(COC(C)=O)C(C)C2(O)CC(=O)C(C)(O)C3OC132
Oc1ccccc1CNCCCCCCCCNCCNCc1ccccc1O
CC(=O)Oc1cn(C2CC2)c2c(cnc3ccccc32)c1=O
O=C(NCC1COCCO1)c1ccc2c(c1)OCO2
CCc1ccc(Cc2nnc3n2CCN(CNc2cnccn2)C3)cc1
O=C(Nc1cccc(-c2ccccc2)c1)c1cccc([N+](=O)[O-])c1
COc1ccccc1N1CCN(CC(=O)c2ccc(-c3ccccc3)cc2)CC1
CCOc1ccccc1-c1nc(CN(C)C2CCN(C(=O)c3ccccc3)C2)co1
Cc1nc(NCCNC(=O)Cc2ccncc2C(C)C)cc(C2CCCCN2C)n1
Cc1ccc(C2CCC(C(=O)NC(Cc3ccccc3)C(O)CN3CCC(C(=O)NC4COc5ccccc5O4)CC3)C2)cc1
CC(C)C(C)NC=O
CN(C)Cc1ccccc1Cc1ccccc1CN
BP(=O)(OCC1C(O)OC(n2cnc3c(=S)nc(N)[nH]c32)C1O)OP(=O)(O)CCl
Cn1nc(C(=O)NCc2ccc(N3CCCC3=O)cc2)ccc1=O
CCCn1cc2c(nc(N)n3nc(-c4ccco4)nc23)n1
Cc1cc2[nH]c3ccc(-c4cccc(CC5(C(=O)O)CCCN(c6ccc7c(c6)OCO7)C5)c4)cc3c(=O)c2s1
C=C(C)c1cccc(C(C)(C)NC(=O)Nc2ccc(-c3cn[nH]c3)c(F)c2)c1
COCC#CCCCC(=O)OC1C2C(C)=C(OC(C)=O)C(=O)C2C2CC(C)=C(OC(C)=O)C(=O)C2(C)C1O
CCNc1ccc2[nH]cc(C(CC)(CCCNC)c3ccc(Br)cc3)c2c1
O=C(NC1CCC1)c1nn(Br)cc1-c1cc(F)ccn1
COc1ccc(OC)c(Cc2nn(-c3cccc(Cl)c3)c3c(OC)cc(OC)cc23)c1
CCOC(=O)c1cn(CC)c2ccc(OC)c(OC)c12
CCN(CCCN1CCN(c2ccccc2)CC1)Cc1nc(-c2cccc(O)c2)oc1-c1ccccc1
COc1ccc(C2CCN(CCn3c(=O)c(-c4ccc(OC)cc4OC)nc4cnc5[nH]ccc5c43)CC2)cc1
Cc1noc(C)c1-c1ccc(OC2CCNC2)cc1
O=C(Nc1cccc(-c2ccc3nncn3n2)c1)c1nc2ncccn2n1
COC1CC2C3(C)CCCC(C)(C)C3CC(OC(C)=O)C2(C)C2(O)C(O)C=C(C)C12
CCOC(=O)c1ccccc1OCCCc1c[nH]cn1
Clc1ccc(Cn2nnnc2CN(CCN2CCOCC2)Cc2ccc3c(c2)OCO3)cc1
O=C(Nc1cccnc1)c1ccc(C2CC(=O)C(Sc3ccc(Cl)cc3)C(=O)C2)cc1
CN(Cc1ccccc1Br)CC(O)(Cn1cncn1)c1ccc(F)c(F)c1
O=C(O)CC(C(=O)Nc1cc2ccccc2[nH]1)C(=O)OCc1cc(=O)[n+]([O-])c2ccccc2[n+]1[O-]
CCSc1nc(N2CCOCC2)c2c(c1C)CC(C)(C)N(NC(=O)Cc1ccc(OC)cc1)C2
O=C(Nc1ccc(CS(=O)(=O)c2ccc(Cl)cc2)cc1)c1cc2ccccc2[nH]1
COc1ccc(Cn2c(-c3ccc(Cl)cc3)nc3ccccc32)cc1
CCCCCCCC#Cc1cn(C2OC(CO)C(O)C2O)c(=O)[nH]c1=O
O=C(Nc1ccncc1)C1CC2CCC(C1)N2CCOc1ccc([N+](=O)[O-])cc1
Cc1ccccc1-c1[nH]cnc1CNC1=NC(=O)C(C(C)C)S1
CCc1ccc(OC(=O)c2ccc(C(=O)C=Cc3ccc(OC)cc3)cc2)o1
C=C1CCC2C(C)(C)CCCC2(C)C1CCCC(C)CCCCO
CC=C(C)CC1=CCC2C(C)(C)CCCC2(C)C1C
N#Cc1c(NCc2ccc(Cl)cc2)ssc1=S
Cc1nn(Cc2ccccc2-n2nccn2)c(C)c1CC(=O)NCc1ccc(Cl)cc1Cl
O=C(Nc1ccc(CN2CCCC(C(=O)NCc3cccc(C(F)(F)F)c3)C2)cc1)c1cccc2sncc12
CC(C)CNC(=O)c1ccccc1NC(=O)c1c(C#N)sc2c1CCC2
CCc1cccc2nc(-c3nnc(-c4ccc(OC)cc4)o3)cn12
c1ccc(CN2CCN(c3nc(-c4ccc5cn[nH]c5c4)nc4sccc34)CC2)cc1
Nc1nccn2c(C3CCC3)nc(-c3cc(Oc4ccc(-n5cncn5)c(Cl)c4)ccc3F)c12
ON=C(COc1ccc(OCc2cc(-c3c[nH]cn3)cc(Cl)n2)cc1)c1ccc(F)cc1
CCOC(=O)c1c(-c2ccc(C)cc2)csc1NC(=O)CSc1ncccn1
CC1(C)CCc2c(O)cc(CN3CCCC3)c(O)c21
Nc1cc2ccccc2nc1Sc1ccccc1
Cc1cccc(S(=O)(=O)N2CCC3(CCCN(C4CC4)C3)C2)c1
C=c1c(=C(O)C(N)=O)c2c(OCC(=O)O)c3sc(NC(=O)CNC(=O)CN)nc3cc2n1Cc1ccccc1
O=C(NCc1ccc(Cl)cc1)NC1CCC(CCN2CCN(c3cccc4c3OCO4)CC2)CC1
COc1ccccc1C1=C(c2ccccc2OC)C(O)C2=C(C(=O)CCC2=O)C1=CC#N
Nc1ccc(-c2cn[o+]c(-c3ccc(-c4nnc(N)s4)s3)c2)nc1
C=C(C)C=CC1C(C)=CCC2(O)C3CC(CC=C(CC)CCC)C(C)(CC(C)C)C3CCC12O
COc1ccc(OC)c(C(=O)Nc2nc3cc4c(cc3s2)OCO4)c1
Cc1cccc(C)c1OCC(=O)NCCCn1ccnc1
CCCCCCCCCCCCCOc1cc([N+](=O)[O-])ccc1S(=O)(=O)N(C)C
N=C(N)C1CCCCCCCCCCCOC1OC(=O)[n+]1ccc(N)cc1
CCc1oc(-c2ccc(Cl)cc2)nc1-c1ccc(O)cc1
CCOc1cc2cc(CC(C(=O)NN3CCCCC3)C(=O)OC)c(=O)oc2cc1OC
O=C(CNC(=O)c1cccc(C(F)(F)F)c1)OCc1nnc(-c2ccccc2)o1
CC(C)c1c(NC(=O)C2=NOC(c3cc(Cl)ccc3[N+](=O)[O-])C2)c(C(N)=O)nn2c(=O)n(C)nc12
N#Cc1ccc(C(=O)N2CCN(S(=O)(=O)CSc3ccc(F)cc3)CC2)cc1
O=C(Nc1ccccc1O)c1c(Br)ccc2ccccc12
COC(=O)Nc1nc2ccccc2o1
CNc1nc(CCN(C)C)cc2nc3c(cc12)COC(C)(CCCN(C)C)C3
Cc1cc2c(C(=O)N(C)CCc3ccccn3)ccc(O)c2c(=O)o1
Cc1ccc(S(=O)(=O)NCCN(c2ccccc2C)S(=O)(=O)CC(=O)NC2CCCC2)cc1
COCCC(=O)N1CCC2(CC1)COc1ccccc12
CCCCC(O)c1cccn2c(CC)c(-c3ccc(Cl)c(Cl)c3)nc12
O=C(NCS(=O)(=O)c1c[nH]c2ccccc12)C1CCCCC1
CC(C)N(CCOc1ccc(Cc2ccccc2)cc1)C(C)C
CCCc1nc(NCc2csc(-c3cccc(Cl)c3)n2)c2cnn(C)c2n1
N#Cc1ccc(-c2ccc3c(c2)C(=O)c2ncccc2C3=O)cc1
Cc1cc(C)c(O)c(CN2CCC(N3CC(c4ccccc4)(c4ccccc4)NC3=O)CC2)c1C
Cc1ccc(Cl)cc1N(Cc1ccc2c(c1)OCO2)S(=O)(=O)CC(=O)NC(C)C
Cc1c[nH]c2c(C(=O)NO)cccc2c1=O
O=c1nc(-c2ccccc2)[nH]c2ccc(C(F)(F)F)cc12
CCc1ccccc1-n1cnc2c(NCc3ccc(F)cc3)nc(SC3C(CO)OC(O)C3O)nc21
CCCCNCC(CC1CCCCC1)N1CCC(NC(=O)C2CCCCN2C(=O)C(NC(=O)OC(C)(C)C)C(C)C)C1=O
CC(=O)C1=C(O)C2(O)c3c(O)c4c(c(C)c3CC1C2O)C(=O)c1ccccc1C4=O
CC(CO)COc1cc(C(C)(C)NC(=O)Nc2ccc(C(N)=O)cc2)[nH]n1
CC(CCO)NC(=O)Nc1cccn2ncnc12
Cn1ccnc1CNc1ncnc2ccc(-c3ccccc3)cc12
CSc1no[n+]([O-])c1C1C(c2ccc(CCC(=O)O)cc2)C(c2ccc(C#N)cc2)C12C(=O)Nc1ccc(Cl)cc12
Cc1ccccc1CSc1nc2ccccc2c2nc(CNC(=O)c3ccccn3)nn12
O=S(=O)(CCCN1CCCCOc2ccccc21)Nc1cnc(Cl)c(Cl)c1
O=C1C2CNC(c3ccccc3)C1C(c1ccccc1)NC2c1ccccc1
CSc1ccc2c(c1)C(=O)N(CC1(C#Cc3ccc(CN4CCN(C)CC4)cc3)NC(=O)NC1=O)C2
CCOc1ccc(NC(=O)CN2C(=O)NC3(CCCC3)C2=O)cc1
O=CN1CCCC1C(=O)NC(c1ccccc1)c1ccccc1
CC(Cc1ccccc1)NC(=O)c1c(-c2ccccc2)c(C(C)C)nn1C(N)=O
Cc1ccc2nc(C(=O)NCCCCN3CCCN(CCCNc4cccc5c4CC(=O)N5)CC3)cc(N)c2c1
C=CC(=O)NCc1coc(-c2ccccc2OC)n1
CN(C)C(=O)c1ccc(-c2c3c(c(C#N)n4c(N)nnc24)CCC3)cc1
CCOC(=O)c1ccccc1Nc1nc2c(OC)cccc2nc1NS(=O)(=O)c1ccc(CCC(=O)NC)cc1
CN=C(C)c1cc(C(F)(F)F)cc(Cl)c1C(=O)Nc1snnc1Cl
Cc1cc(C(=O)N2CCC(c3cc(C)n4nc(C)cc4n3)CC2)ccn1
CCCCN(CCCC)C(=O)c1ncc(-c2ccc(C)nc2)nc1N
Clc1nc(-c2ccc(OCCN3CCOCC3)cc2)nc2ccccc12
Cc1[nH]cc(-c2ccccc2)c1C(=O)O
COc1ccccc1CNC(=O)c1c(C(F)(F)F)nn(-c2ccccc2OC)c1N
NS(=O)(=O)c1ccc(C2SCC(=O)N2c2cc(C(F)(F)F)[nH]c(=O)n2)cc1
COc1ccc(CC2CN(COc3cccnc3)Cc3ccnn3C2)cn1
CC1CCCCN1CCNC(=O)Cn1c(-c2ccsn2)nc2ccccc21
CCC(=O)Oc1sc(Nc2cccc(C)c2)c(N)c1C(=O)c1ccco1
CN(C)c1ccc(C=C2SC(=S)N(CC3CCCO3)C2=O)cc1
Cc1ccc(-n2c(=O)c3c(N(C)C(=O)c4ccc(Cl)cc4)cccc3n(C)c2=O)cc1C
COc1ccc(NC=O)cc1
Cc1ccc(C)c(Nc2nccc(-n3ccc4cc(-c5cnn(C)c5)sc4c3=O)n2)c1
CC(O)C1C(=O)N2C(C(=O)O)=C(CN3CCOCC3)SC12
CN(C)N=O
CC(Cc1ccc2nc(O)cc(=O)n2c1)Nc1ccc(C(=O)NC(CCC(=O)O)C(=O)O)cc1
COC(=O)CC1C(O)OC(Sc2nc3c(Cc4ccc(OC)cc4N)ncnc3n2N)C1O
Nc1ncc(-c2cnn(C3CCNC3)c2)c2scc(-c3ccccc3)c12
CC1CN(C(C)CO)S(=O)(=O)c2ccc(Br)cc2OC1CN(C)Cc1ccccc1
COc1cc(C(=O)c2ccc(O)cc2C)cc(OC)c1OC
CC(=O)c1ccc(CCC(=O)NC(C)c2c(C)nn([N+](=O)[O-])c2C)cc1
CCc1ccc(O)c(C(=O)c2ccc(O)cc2)c1
Cc1ccc(C)c(NC(=O)C2CCCN(c3nnc(-n4cccc4)s3)C2)c1
CCC1CC2C(=O)N(Cc3cn(CCC(=O)O)nn3)C(=O)C2C2(C)C(=O)N(CCc3ccc(O)cc3)C(=O)N12
CC(=CCn1oc(=O)[nH]c1=O)Cc1ccc(Oc2ccccc2)cc1
Cc1onc(C(=O)Nc2ccc(Cl)cc2)c1[N+](=O)[O-]
CCN1C(=O)COC2CN(S(=O)(=O)N3CCOCC3)CC21
O=C(O)C(O)=CC(=O)c1ccc(N2CCOCC2)c([N+](=O)[O-])c1
O=C(O)CC(=O)C(=O)O
CCOc1ccc(C(=O)Nc2ccc3c(c2)C(=O)N(CCCN2CCCCC2)C3=O)cc1
O=C(CCCN1CCN(c2ccc(Cl)cc2)CC1)NCc1cc2n(n1)CCC(=O)N2c1cnc2ccccc2n1
CCc1ccccc1Oc1c(NS(=O)(=O)c2ccc(C)cc2C)nc(C)nc1OCCOc1ccc2c(c1)CCc1nnnn1-2
COc1ccc(OC)c(CCNCc2coc(-c3ccc(Cl)cc3)n2)c1
CCc1ccc2nc(N)nc(CCN(C(=O)CC(=O)NC)C(CCO)NC(=O)CCCN=C(N)N)c2c1
CC(Cc1ccccc1)NCCCCCCCNCCCNCC1CC1c1ccccc1
CCn1nc2ccc(NS(=O)(=O)c3cccc(C#N)c3)cc2c1OC
CN(C)CCNC(CSc1ccccc1)=NC#N
COc1cccc(C(=O)c2cn3c(-c4ccccc4)c(Br)nc3s2)c1
COc1ccccc1Nc1nc(N2CCCCC2)nc2[nH]ncc12
COc1ccccc1C=NN1CCOCC1
Cc1c(C)c2c(c(C)c1C=O)OC1(O)CCC3(O)CCCC(C)C3C1C2O
CCCOP(=O)(CCC)OC1OC(n2ccc(=O)[nH]c2=O)C=CC1C
OC(c1ccccc1)(c1ccccc1)c1ccccc1C(F)(F)F
Cc1ccc(NCCC(=O)Nc2nnn(-c3ncnc4c3cnn4-c3cccc(O)c3)c2C(C)C)cc1
CC(=O)NC(C)Cc1ccc(C#Cc2cnc(OC3CCOC3)nc2)cc1
Cn1ccc(C(=O)N2CCOCC2c2cc[nH]n2)n1
NC(=O)c1ccnc(NC2CCCN(c3cc(C(F)(F)F)ccn3)C2)n1
COc1ccc(Cc2nc3cc(C)c(C)cc3c3[nH]c(=O)c4ccccc4c23)cc1OC
COc1cc(-c2c(-c3ccc(NCCN(C)C)cc3)[nH]c3ccccc23)ccc1Br
CCC(CC)NC(=O)c1ccc2nc(C3CCCNC3)oc2c1
CCS(=O)(=O)n1cc2c(c1)C(=O)NC1(CCN(c3cccc(C#N)c3)CC1)C2
CCOC(=O)NC(C)C(=O)NCc1nc(C)c(C)nc1C
CCS(=O)(=O)N(CC(=O)N1CCCCC1)c1ccccc1Cl
CC(C)c1n[nH]c2c(NCc3ccccc3)nc(C3CCN(C(=O)c4ccno4)CC3)nc12
CNC(=O)c1cc(-c2cccc(OCCCC(=O)O)c2)on1
NC(=O)c1ccc(OCC(=O)OCc2onc(-c3ccccc3)c2C(F)(F)F)cc1
O=C1CCC(c2ccc(F)cc2)CN1C(=O)NCCCC1CCCCC1
OCN1CCCN2C(CCN3CCCCC3)C(Cl)C2C1
O=C(NC1CCCc2cc(CN3CCCC3)ccc21)c1ccc(-n2cccc2)cc1
O=C(CSCc1cccc(Cl)c1)N1CCN(S(=O)(=O)c2ccccc2)CC1
O=[N+]([O-])c1ccccc1SSc1nc[nH]n1
Cc1ccc(C2(C)OC(=O)c3cnc4sccc4c32)cc1
CCn1nc(C=C2Oc3ccc(OCc4ccccc4)cc3C2=O)cc1-c1ccccc1
Cc1ccc2c(COC(=O)C3CC(=O)N(Cc4ccccc4)C3)cnc(N)c2c1
Cc1ccc(C(=O)Nc2cc(C)on2)cc1
CC(C(=NO)c1ccccc1)n1nnc2c(Br)cc(Br)cc21
Nc1ccccc1OCC1CCCN1C(=O)C1CC(C(=O)Nc2ccc3ccccc3c2)CN1
Nc1nc2[nH]cc(Cl)nc-2c(=O)n1
CNC(=O)C(C(=O)NC(C(N)=O)c1ccccc1)C(C)C(C)C
CC(C)CC1NC(=O)OC1Cn1c2ncccc2c2cccc(-c3ccccc3)c21
COc1ccc(-c2cc(=O)c3cc(C)c(O)cc3o2)cc1OC
Cc1cc2c(=O)n(CC(=O)Nc3ccccc3O)c(Sc3ccccc3)nc2s1
CC(=O)NC1(C)CC[N+](C(=O)OC(C)C)=C(N=CN(C)C)N1Cc1ccccc1
CC(C)CCNC(=O)C1C(O)C(O)OC1n1cnc2c(N)ncnc21
N#Cc1ccc(Nc2nccc(NCc3ccccc3)n2)cc1
O=S(=O)(NCc1ccccc1)c1c(I)cc(I)cc1I
COc1ccc(-n2c3c(c4cc([N+](=O)[O-])ccc42)C(=O)N(c2ccccc2)C3=O)cc1
CCN(C(=O)CN1C(=O)NC2(CCCCC2)C1=O)c1cccc(OC)c1
O=C(CN1CCN(C(=S)Sc2ccccc2)CC1)c1ccc(Cl)cc1
Cc1cccc(-c2nn(C3=NC4=C(C(=O)CC(C)(C)C4)C(c4ccc(F)cc4)C3C#N)c(=O)n2C)c1
N=C(NO)c1ccc2ccccc2n1
COc1ccc(C2C(C(=O)c3ccco3)=C(O)C(=O)N2CCCN2CCOCC2)cc1
CC(=O)N(C)c1cc2c(Nc3nc(NC4CCC(O)CC4O)ncc3C(F)(F)F)cccc2s1
COc1cc(C(c2cccc(Cl)c2)c2cc3c(cc2C)OCO3)cc(OC)c1OC
CC(C)C(=O)N1c2cccc3[nH]cc(c23)CC1c1cccc([N+](=O)[O-])c1
NCCNCC1OC(n2cnc3c(N)ncnc32)C(O)C1O
CCCCCCCCCCCCOC1OC(C(O)C2C(=O)N3C4CC(C)CC3C2C4)CC1=O
COc1ccc(OC)c(C(=Nc2ccc(Cl)c(C)c2)c2cccs2)c1
COc1ccc(Cc2nccc3nc(-c4cccc(NC(=O)Nc5ccccc5)c4)[nH]c23)cc1
C#CCOc1ccc2c(c1)CCc1c(-c3ccc(OC)c(OC)c3)n[nH]c1-2
CCS(=O)(=O)c1ccc2oc(C)nc2c1
Cc1c(C)n(-c2ccccc2)n(NC=C2C(=O)NN=C2c2ccncc2)c1=O
CC(C)(C)CNC(=O)c1cc(ONc2nccc(-c3ccc(C#N)cc3)n2)ccc1Cl
CN(C)CC1CN(Cc2noc(-c3cnnn3C)n2)CCO1
CC(NC(=O)Cc1ccccn1)Oc1ccc(C(C)(C)C)cc1
COc1cc(OC)cc(N2C(=O)C(=Cc3cc([N+](=O)[O-])ccc3OC)SC2=NC(=O)c2cc([N+](=O)[O-])ccc2C)c1
O=C(NCC12CC3CC(CC(C3)C1)C2)C(=O)N1CCOCC1
CCN(CC)CCCC(C)Nc1nc(NCc2ccccc2)nc2ccccc12
Cc1ccc(C(=O)C(=CCn2cncn2)c2cc(F)ccc2Cl)cc1
Cc1nc2ccccc2n1Cc1nnc(SCc2ccc(F)cc2)n1C
O=C(NCN1C(=O)c2cccc([N+](=O)[O-])c2C1=O)c1ccc(N2CCOCC2)cc1
CCCC(CC(=O)O)N1CCc2nc(OCc3ccc(C(=O)O)cc3)ccc2C1=O
CCn1cc(CN2CCCC(O)(Cn3ccnc3)C2)cn1
CC(=O)c1cccc(C2(C)C3CN(CCC(=O)C4CC4)C(Cc4ccccc4)C32)c1
CCCCCCCCCCCCCCC(=O)NCCC(NC(C)=O)C(=O)NCC(N)CC(C)C
CN(C)C(=O)c1c(Br)c(-c2ccc(-c3ccc(CC4CCCN4)cc3)cc2)cc2[nH]c(Br)cc12
COc1ccc(CN2C(=O)CNC2=Nc2ccc(Cl)c(Cl)c2)cc1
CCC#CN(O)C1(C)C(=O)N(S(=O)(=O)C=Cc2ccccc2)c2ccc(C)cc21
c1ccc2c(c1)OCCC2c1csc2c(C3CC3)nc(NNC3CC3)nc12
CC(C)N(C)C(=O)C(=O)c1ccc2[nH]cc(Br)c2c1
Cc1cc(-c2ccccc2OCCCCCN)on1
Cc1c(C(=O)NCC(c2ccco2)N2CCCC2)cc(Cl)nc1Cl
CCc1ccccc1OC1c2c(nc(-c3ccc(Cl)cc3)n2C(C)CC)C(=O)N1c1ccc(Cl)cc1
CC1(C)SC(=O)N(c2ccc(OCc3ccccc3)c(Cl)c2)C1=O
CCCc1nc2c(n1CCOC)CCN(Cc1noc(C)n1)C2
O=C(Cn1cc(Cc2ccccc2Cl)nn1)NC1CCCCC1
Cc1c(NC(=S)N(CCCN2CCCC2)Cc2cccs2)c(=O)n(-c2ccccc2)n1C
C=CCc1cn(-c2ccc(C(=O)NC=C)cc2)c2ncnc(N(CC)CC)c12
c1ccc(NN=C2c3ccccc3CCC2c2ccccc2)cc1
N#CC(=Cc1ccc(F)cc1)c1ccc(Cl)cc1
CCC(COc1ccc(Br)cc1)=NNC(=O)COc1ccc(Cl)cc1
NC(=O)N1c2ccccc2C23CC(C(=O)Nc4ccccc4)N(S(=O)(=O)c4ccc(Cl)cc4)C2=NOCC13
COC(=O)C(COc1ccc(C(C)=O)cc1)OC(C)=S
COc1ccc2c(c1)OC(C(C)C(=O)N1CCCC1C(N)=O)CC2=O
O=[N+]([O-])c1ccc(-c2c[n+](-c3cccc4ccccc34)nc(N3CCOCC3)n2)cc1
CC(=O)NC(CSC(=O)C=Cc1ccccc1)C(=O)O
COC(=O)CNC(=O)C1(c2ccc(OC)cc2)CC1CN1CCCC1
CCCCCc1ccc(Cl)c(OCCCC)c1
CCNC(=O)N=c1sc2cc(C)ccc2n1-c1ccc(C(F)(F)F)cc1
Cc1c2ccc(Br)cc2nc2c(N(C(=O)C=Cc3ccccc3)c3ccccc3)cccc12
CN1CCC2(CC1)OC(c1ccc(Cl)cc1)(C1CCN(C(=O)c3cc(-c4ccc([N+](=O)[O-])cc4)on3)CC1)OC2=O
COc1ccc(NC(=O)CSc2ncccn2)cc1Cl
Fc1cccc(Cc2ncn3c(=S)n(C4CCN(Cc5ccc(-c6ccccc6)cc5)CC4)ncc23)c1
CNc1cncc(-c2n[nH]c(NC(C)c3cccc(OC(F)F)c3)n2)n1
CC(Cc1c[nH]c(-c2ccccc2)n1)Oc1cccc(CCCc2ccccc2C#N)c1
CC(C)(C)NS(=O)(=O)c1cccc2c(NC(=O)c3ccc(-c4ccccc4C(F)(F)F)cc3)cccc12
COc1ccc(C2CCNCC2)c(Cc2ccc(OCCOC(C)=O)cc2)c1
O=C1c2nc3ccccc3nc2-c2nc3cc(Cl)ccc3nc21
O=[N+]([O-])c1ccc(O)cc1C=NNS(=O)(=O)c1ccccc1[N+](=O)[O-]
CCC(C)C(NC(=O)C(Cc1ccc(OC)cc1)NC(=O)C(Cc1ccc(OC)cc1)NC(=O)C(N)CCCCN)C(O)CO
CCOCC(=O)N1c2ccccc2CC1(C)C(=O)Nc1ccc(C(C)(C)C)cc1
O=C(O)Cc1cc(Cl)c(Oc2ccc(O)c(C(=O)NCc3ccc(F)cc3F)c2)c(Cl)c1
Oc1cc(-c2cc(C34CC5CC(CC(C5)C3)C4)nc(-c3cccnc3)n2)cc(O)c1O
COc1cc2nc(N3CCN(C(=O)c4ccco4)CC3)nc(OC)c2cc1N
CC(O)(CO)C(=O)O
O=C(NCc1ccccc1)c1cc(-c2ccc[nH]2)on1
O=C1CCCC2=C1C(c1ccc3c(c1)CCC3)C1=C(CCCC1=O)O2
CCSc1nc(OC(CC)c2ccc(Cl)cc2)c2ccccc2n1
CCCNC(=N)C1CCN(c2ccncc2NC(=O)c2ccc(-c3cccc(C(F)(F)F)c3F)s2)CC1
O=c1[nH]c(O)ncc1NS(=O)(=O)c1cc(F)c(Br)cc1F
CC(C)(O)OC(=O)CCCN(CCCNCC(O)COc1cccnc1)Cc1ccc(C(F)(F)F)cc1
CC(=O)N1CC[n+]2c(C)csc21
O=S(=O)([O-])c1ccc(Oc2ccccc2Cl)cc1
COc1ccc(C(CO)Nc2c(C#N)cncc2C=Cc2ccc(N(C)C)nc2)cc1
O=C(Nc1ccc(C2CNCCO2)cc1)n1c(-c2ccc(Cl)cc2)n[nH]c1=S
Cc1cc(CN2CCCC2)cn1Cn1ccnc1
Cc1nn(C)c(C)c1CN(C)C(=O)c1cc(-c2ccc(S(C)(=O)=O)nc2)n(-c2ccc(F)cc2)c1C
COc1cccc(=O)n1CCc1ccccc1
CC(C)(C)OC(=O)NCCCCCNC(=O)n1cc(Br)c2sc(C(=O)NC3C(=O)N4C(C(=O)O)=C(CSC(=S)N5CCN(COC(=O)C(C)(C)C)CC5)CSC34)nc2c1=O
Cc1ccc(-c2ncnc3c2cnn3N2CCN(C3CCCCC3)CC2)cc1
CCCCCCCCCCCNC(=N)NN=Cc1ccc(SC)cc1
Cn1c2ccccc2n2c3cccnc3c(C#N)c12
CCOc1ccc(-c2c(O)[nH]c3ccc(C)cc3c2=O)cc1
Cc1cc(NCn2cc(CCOCc3ccccc3)nn2)nc(N2CCCC2)n1
CC=C(OC(C)=O)c1cn(OC)c2ccc(Cc3ccccc3Cl)cc2c1=O
CCCCCCCCCCCCCCCCNc1c(CC(=O)OC)cccc1CC(=O)OCC
CC(=O)n1nc(C)c(C)c1-c1oc(C)cc1Br
Cc1cccc(C)c1NS(=O)(=O)c1ccc(C(=O)NN=Cc2ccc(Cl)cc2)cc1
CCC(=O)Oc1ccc(Cc2ccc(OC)cc2O)n1-c1ccc(Cl)cc1
NC(=S)NCCn1c2ccccc2c2ccccc21
CCc1nc(C(=O)O)c(C)n1Cc1ccc(Oc2c(Cl)cc(S(=O)(=O)Nc3cn(C)nc3S(C)(=O)=O)cc2Cl)cc1
CN(C)C1CC1c1ccc2[nH]cc(-c3ccccc3)c2c1
COCC(=C(c1ccccc1)c1c[nH]c2cc(Br)ccc12)c1ccc(F)cc1
CN(C)CC1CCCN1Cc1cc2c(Br)c(O)ccc2[nH]c1=O
O=C1Nc2cccc3c(-c4ccccc4)nnc1c23
O=C1C2CCCCN2C(=O)N1CCCN1CCN(Cc2ccco2)CC1
Cc1cc(OCNC(=O)CCc2cccnc2)ccc1S(=O)(=O)N1CCCC1
CCOC(=O)C1=C(CCC(=O)OCCN(C)CC)NC(=O)N(C(=O)Nc2ccc(C(F)(F)F)cc2)C1
Nc1ccc2c(c1)[nH]c1c3ccccc3nc(N)c21
Cc1c(CO)ccc2cc3ccc4ccc(OC(N)=O)cc4c3nc12
CS(=O)(=O)Nc1ccc2nc(-c3cc(-c4ccco4)nc4ccccc34)sc2c1
Cc1ccc(-n2c(C)nc3c2c(=O)n(COc2ccc(F)cc2)c(=O)n3C)cc1
CCN(CC)C(=O)c1cccc(NC(=O)Cc2cccc(NC(=O)C3CCCN(C(=O)C4CCCC4)C3)c2)c1
CCCCCCCCCCCOP(=O)([O-])OCCCCCCCC
CN(C)c1nccc(C2CN(S(C)(=O)=O)C2)n1
COc1ccc(S(=O)(=O)N2CCCC2COc2cccc3c2CCN(C(=O)c2ccccc2F)C3)cc1
CCCCS(=O)(=O)NCCCCCCCNc1ccc2c(c1)c(-c1ccc(OC)cc1)cn2-c1ccc(OC)cc1
CC(=O)Oc1ccc(C(=O)NC(=CC(=O)Nc2ccco2)c2ccc3c(c2)OCO3)cc1
O=S1(=O)CCC(Oc2nc(-c3ccccc3)cc(-c3ccccc3)c2-c2ccncc2)C1
Cc1ccccc1CN1CCNC(=O)C1CNC(=O)C(C)C
CCC(CCNC(=O)O)NC(=O)CNC(=O)C(CC(=O)O)C(=O)NCC(=O)NC(S)CC(=O)O
CC1C2C(CC=C3CC(C(=O)CO)CCC32C(C)C)C2CCC(C)C2(O)C1O
C=C1C(=O)OC2C1CC(O)C(C)CCC=CC1C=C(C)C(=O)C12
Oc1ccccc1-c1noc(Cc2c[nH]cn2)n1
Nc1ccc(Cl)cc1Oc1ccc(Cl)cc1Cl
CCC1CC(C)C=C(O)O1
NC(COC(=O)CC(F)(F)F)CC1CCn2c(nc3ccccc32)C=C2CCCCN2C1=O
COc1ccc(-c2ccccc2)nc1NC(=O)C(CC(=O)O)c1cccc(F)c1
CN(C)c1nc2ccccc2cc1C=CC(=O)C=C(O)C(=O)O
Cc1cc(NC(=O)c2ccccc2Br)n[nH]1
O=C(Nc1ccc(NC(=O)c2cc3ccccc3oc2=O)cc1)c1ccccc1F
CC(C)CCC(=O)Nc1ccc(S(=O)(=O)Nc2ccccc2Cl)cc1
C=CCNS(=O)(=O)CC(=O)N(CC(=O)N(CC)CC)CC(=O)N1CCN(CC(=O)NO)CC1
O=C(Nc1ccccc1)N1CCN(C(c2cccnc2)c2cccs2)CC1
CCOC(=O)c1sc(C(=O)NCn2c3c(c4ccccc42)C(=O)CC(C)(C)C3)c(C)c1C
Nc1nc(=O)c2[nH]cc(CN(CO)CCC(O)CO)c2[nH]1
Cc1nc(SNCC(C)C)nc2c1ncn2Cc1coc(CO)n1
COC1=CC(=O)C(C(CC(C)C)c2cccc3ccccc23)=C(OC)C1=O
CC(C)OC1=C(Cl)c2ccc(N3CCCC3)cc2C1=O
COc1cccc(OC)c1-c1coc2cc(OC(F)F)ccc2c1=O
CC(C)(C)c1ccc(C(=O)COC(=O)CN2C(=O)NC(Cc3ccco3)C2=O)cc1
O=C(Nc1ccc(NS(=O)(=O)c2ccc(Br)s2)cc1)C1CC1
CC(C)(C)c1ccc(C(=O)OCCCCl)cc1
CCC(=O)Oc1ccc(-c2ccccc2)cc1
CCC(=O)OCc1nnn(-c2cc(OC)ccc2OC)n1
Cc1ccc(Cl)cc1N1CCN(Cc2cc(=O)n3ccsc3n2)CC1
O=C(O)c1ccc(COc2ccccc2NS(=O)(=O)Nc2ccc(Cl)cc2)o1
CC(=O)Oc1ccc(C)c(C(=O)Nc2cnc(OC3CCc4cc(-c5ccccc5)ccc4O3)s2)c1
Cc1cccc(SCCC(=O)C=Cc2cccc(-n3ccnc3)c2)c1
CCC1(CN(C)C)C(=O)OCc2c1cc1n(c2=O)Cc2cc3cc(O)ccc3nc2-1
Cc1cccc(Cl)c1NC(=S)N(CCN(C)C)Cc1cc2cc3c(cc2[nH]c1=O)OCO3
CSCCC(C(=O)NC(CC(C)C)C(=O)NC(Cc1ccccc1)C(N)=O)N(C)C(=O)C(CC(=O)O)NC(=O)C(Cc1ccccc1)NC(C)=O
CC(C)C12CCCC(C)(C)C1CCc1cc(O)c(CC(NC(=O)OC(C)(C)C)OC(=O)C=Cc3ccccc3)cc12
COc1cccc(C(=O)NCS(=O)(=O)N(c2ccccc2)c2ccc(Cl)cc2)c1
O=C(C=Cc1ccccc1)Nc1ccncc1
CN(C)C(=O)Nc1ccnc2ccc(C#CCNC(=O)c3cncn(Cc4ccc(F)c(F)c4)c3=O)cc12
CC(C)C1(C(=O)O)CCN(Cc2ccc(N(C)C)cc2)C1=O
O=C(CCN1C(=O)C2C3CC(C2C1=O)C1C(=O)N(C2C(O)OC(CO)C2O)C(=O)C31)Nc1ccc(Br)cc1
COc1ccc(OC)c(C(N)=NOC(=O)Cc2cccc([N+](=O)[O-])c2)c1
O=C(COc1ccc(Cl)cc1Cl)NCCSc1ccccn1
CCNC(=O)N(Cc1ccc(N(CC)CC(O)CN2CCC3(CC2)OCCO3)cc1)c1ccc(OC)cc1
O=C(NC(Cc1c[nH]cn1)C(Cc1ccccc1)C(=O)Nc1ccco1)c1ccc2ccccc2n1
Cc1ccc(OCc2ccc3ccccc3c2)cc1
Cc1nc2n(n1)C(=O)C(C(c1cccnc1)N1CCc3ccccc31)S2
COC(=O)c1ccsc1C(=O)NCc1ccc(C(F)(F)F)cc1
O=C1CC(c2ccccc2)C2(CCN(Cc3ccccc3)C2)N1
CCCCCCCCCCCn1cc(C[N+](C)(C)C)nn1
Cc1nn(Oc2cccc(Cl)c2)c(C)c1C=C1SC(=O)NC1=O
CC(C)CC(NC(=O)NC(C)(C)C)C(=O)NC1C(=O)N(C)N(C(C)(C)C)C(=O)C1(C)C
CCc1nccn1-c1cnn2c(C(=O)NC)cc(C)nc12
CSc1nc(N(C)C)c2ccccc2n1
COc1ncnc2c1ncn2C1OC(CO)C(O)C1F
C=CCN1C(=O)C(=NNC(=O)NCC(C)C)c2ccccc21
O=C(NN=CC1OCC(O)C1O)c1ccccc1O
CN(C)CCN(C)c1nc(C(C)(C)C)nc2ccc(C(F)(F)F)cc12
CC(C)CC(NC(=O)C(Cc1ccccc1)NC(=O)C(Cc1ccc(O)cc1)NC(=O)C(NC(=O)C(N)Cc1ccc(O)cc1)C(C)C)C(=O)NC(C(=O)O)C(C)C
Clc1ccc(C#CCN2CCOCC2)cc1
CNC(=O)CC1CN(c2ccc(N3CCN(c4cn(Cc5ccc([N+](=O)[O-])s5)nn4)CC3)c(F)c2)C(=O)O1
Cc1nnc(Sc2cccc3c2OCO3)o1
COC=Cn1cc(C2OCC(OC(=O)c3cc(OC)cc(OOC)c3)C2CC(=O)OC)c(=O)[nH]c1=O
c1ccc(CC2CCCN(CCCCCCCCCCn3ccc4c(-c5ccccc5)cccc43)C2)cc1
CCCCc1c(C(C)=NNC(=O)COc2ccc(C)cc2)c2nc3ccccc3nc2n1N
CN1CCS(=O)(=O)CC1CCN(C1=Cc2ccccc2OC1)C1CCOCC1
CCOc1cc(C(=O)Nc2cccc(S(N)(=O)=O)c2)ccc1OC
NC(=O)c1ccc(NC(=O)c2ccc(S(=O)(=O)N3CCCCC3)cc2)cc1
O=C1COc2ccc(S(=O)(=O)NC3CCCCC3)cc2N1
CCCN(CCC)C1CCc2c(O)cccc2C1
O=C(O)CC1OCc2ccccc21
Cc1ccc(C(=O)C=Cc2ccc(C=CC(=O)c3ccc(O)c(C)c3)cc2)cc1
CC(C)N(C(=O)c1cc2ccccc2s1)C(C)C
CCC(=O)Oc1ccc(Oc2ccc(C(F)(F)F)c([N+](=O)[O-])c2)cc1
CCn1c(CN2CCCC2)nc2c1C(=O)C(C)=C(NC(=O)c1ccccc1Cl)C2=O
c1ccc(C2CCN(CC3COC(CN4CCOCC4)(c4ccccc4)O3)CC2)cc1
CN(C)CCCn1c(=O)c2ccc3cc(N4CCCC4)nc(=O)c-3c3c4ccc(O)c(CN5CCCC5)c4n(c1=O)c23
Cc1ccc(NS(=O)(=O)c2c(O)sc3cc(NC(=O)CCN4CCCC4=O)ccc23)cn1
CCc1c2ccccc2[n+](N)c2cc(N)ccc12
CCCCS(=O)(=O)CC1CSC(NC(=O)c2ccc(OC)cc2)(C(=O)OC)SC1
CC(=O)On1c(C)c(C(=O)OCC(=O)Nc2ccccc2-c2ccccc2)c2cc(C)ccc21
Cc1ccc(Oc2nc(-c3ccc(Cl)cc3)cc(-c3ccc(Cl)cc3)n2)cc1
CCc1csc(CNc2cnc(-c3ccccc3C)cn2)n1
CCOC(=O)c1[nH]c(C)c(C(=O)NCOC(=O)Cc2nc(C)cs2)c1C
CCCS1=NC(=O)C2(CC(C)(C)Oc3ccc(-c4cc(-c5nc(C)no5)no4)cc32)N1
Nc1ccc(S(=O)(=O)NCCCN2CCOCC2)cc1
CCN(CC)c1ccc(CC(=O)NCOc2cccc(Cl)c2)cc1
CCC(C)(C(=O)Nc1c(-c2ncon2)c2ccc(Cc3ccc(Cl)cc3)cc2n1C)C1CCCC1
Cc1ccc2c(c1)C(=O)N(CCOC(=O)c1cccc(C(=O)NC(C)Oc3cccc4ccccc34)c1)C2=O
CCN1C2=C(CCCC2)Cc2c1n(C(C)C)c1ccccc21
CCCC(=O)NC(Cc1ccc(OP(=O)(O)O)cc1)NC(=O)CCc1cc(C)cc(C)c1
COc1ccc(NC(=O)Cc2ccc(-c3cccc4nonc34)n2CS(=O)(=O)c2ccccc2C)cc1
CCOc1ccc(NC(=O)C(Cc2ccccc2)C(=O)Nc2c(C)cccc2C)cc1
CNC(=S)Nc1ccccc1C
COc1cccc(Sc2nnnn2CNC(=O)CCN2CCOCC2)c1
O=C(Nc1ccccc1)c1ccc(Br)s1
O=C(C1CNC(N2CCN(c3ccc(Cl)cc3)CC2)C1)N1CCNCC1
CC(CCC(=O)O)C1CCC2C3C(=O)C=C4CC(OC(=O)CCc5nc(CCCN)c[nH]5)CCC4(C)C3CCC12C
COc1ccc(-c2c(C(=O)c3ccc(OC(F)(F)F)cc3)oc3cc(OC)ccc23)cc1
COc1ccc(OC)c(C(=O)C(C#N)c2nc3ccccc3nc2N(C)C)c1
CCCCCCCN(NC(C)=O)c1nc(C#N)ncc1[N+](=O)[O-]
CCn1cnc2c1CCN(C(=O)c1ccoc1)C2
COc1ccccc1N1CCN(c2ncnc3onc(C)c23)CC1
NC(=O)c1nc2cc(COc3ccc(F)cc3)ccc2[nH]1
COc1ccc(C(c2cccnc2)c2cc(OC)c3occc3c2)cc1OC
COc1cccc(-c2ccc(N3CCC(N4CCc5ccccc54)CC3)nn2)c1
Cc1ccc(OCc2nnc(Sc3n[nH]c(=O)n3C)o2)cc1
CCOc1ccccc1CNC1COc2c(ccc3ncccc23)C1
Cc1nn(Cc2ccccc2)c2cc(NC(=O)c3cn4ccsc4n3)ccc12
COc1ccc(CNC(=O)C(=O)NCC2OCCCN2S(=O)(=O)c2ccc(NC(C)=O)cc2)cc1OC
COc1ccc(C(=O)C#CC(C)(O)c2ccc(Cl)cc2)cc1
COc1cc2c(cc1OC)CN(CCCC(O)c1ccc(NC(=O)c3ccc(Cl)cc3)cc1)CC2
C=CCn1ncc2c(SCC(N)=O)ncnc21
O=C(c1ccc(O)cc1)c1nc(-c2ccccc2)sc1-c1ccccc1
CC1=NNC(=O)C1Cc1cn(Cc2ccc(O)cc2)c2ccc(O)cc12
CCC(=O)Nc1c2c(nn1-c1ccccc1C)CSC2
Nc1nc(N)c2c(Cc3ccccc3)cccc2n1
CC(=O)N1CCc2onc(NC(=O)CCS(=O)(=O)c3cccc(Cl)c3)c2C1
O=C(Nc1ccc(F)cc1F)c1ccc2nncn2c1
CCCc1c(OCCCOc2ccc3c(c2)OC(CC(=O)O)CC3)ccc(C(C)=O)c1O
Cc1ccccc1OCc1cc(=O)n2ccsc2n1
CNc1nc(-c2ccc([N+](=O)[O-])o2)nc2ccccc12
CC(CC(=O)O)Cc1ccc2c3c1c1cc(Cl)ccc1n3C(=O)CO2
C=C1C(OC)CC(C(=O)OCC(C)C)C2C1CC13OC(=O)OC1CC=C(C(C(=O)OC)C2C(=O)OC)C3(C)C
COc1ccc(CCC(=O)NCC#N)cc1OC
O=C1C=CC2C3CCCN4CCCC(CN2C1=O)C34
O=C(O)n1cc(-c2ccc(F)cc2)c(-c2nc(-c3ccccc3)co2)n1
CCCCC1CC2CCC3CCC4(CC5C=CC4(C)C5)N3C2O1
CCc1cc(C)c(-c2cccc(Cl)c2)n1CN1CCCCC1
OCC1OC2OC3C(CO)OC(OC4C(CO)OC(OC5C(CO)OC(OC6C(CO)OC(OC7CCC(OC7)OC1C(O)C2O)C(O)C6O)C(O)C5O)C(O)C4O)C(O)C3O
Cc1cc2ccc(C3CC(NC(=O)C4CC4)CCN3S(=O)(=O)CN(C)C)c(Cl)c2nc1NC(=O)Cl
CC1CCC2C(C)C(OCC(O)CN3CCN(CCCn4c(O)nc5ccsc5c4=O)CC3)OC3OC4(C)CCC1C32OO4
C=CCNC(=O)C[N+](=O)[O-]
CCCCC(=O)SC(CCC(=O)O)C(=O)CCc1ccccc1
CCc1ccc(CN)c(CN(CC2CCCO2)CC2CCCO2)c1
O=C(CNC(=O)c1ccccc1)OCc1cc(=O)n2c3c(sc2n1)CCCC3
COc1cc(OCc2ccccc2)ccc1CCNC(=O)C1CC(=O)N(c2ccc(C(F)(F)F)cc2)C1
CCC(=O)OC1=C(CCCN2CCCN(C)CC2)C(c2cccc(C(F)(F)F)c2)NC(=O)N1
COCCS(=O)(=O)NCC(O)COc1ccc2cccc(C)c2n1
CS(=O)(=O)c1ccc(-c2cc3c(cc2-c2ccc(CC#N)cc2)NC(c2ccccc2)CN3)cc1
Oc1ccc(-c2nn(CCCCN3CCN(c4ccc(O)cc4)CC3)c(=S)o2)cc1
CC1CCN(n2cnc3c(=O)nc(N)[nH]c32)CC1
CN(C)C(=O)c1ccc(OC(=O)C=Cc2cccs2)cc1
NCC(NC(=O)C(N)Cc1ccccc1)C(=O)NCCCC1CCC(C2CCCC2)N1C(=O)NC(=O)C(N)Cc1c[nH]c2ccccc12
COc1ccc2nccc(N3CCC(CN4CCc5cccc(OC)c5C4)CC3)c2c1
COc1ccc(-c2cnc(SN(C)C(=O)CCOc3ccc(Cl)cc3)nc2N)cc1O
CCC(=O)Oc1cn(N2CCN(c3ccc(OC)cc3)CC2)c2ccc(CC)cc2c1=O
CC(Nc1c(-c2ccncc2)c(-c2ccc(F)cc2)nc2ncnn12)C(F)(F)F
O=C(O)CNC(=O)c1ccc(N2CCN(S(=O)(=O)c3ccc(Cl)cc3)CC2)cc1
O=C(C=Cc1ccc(O)cc1Cl)c1ccc(Br)cc1
C=Cc1c(-c2ccccc2)nn(C)c(=O)c1N
CCOc1ccc(OCC)c(C(C)(O)c2cnc3scnn23)c1
N#Cc1ccc(OP(=O)(Oc2ccc(Br)cc2)C(NC(=O)Oc2ccccc2)c2ccccc2)cc1
CON(CC1CCN(Cc2ccccc2)CC1)c1ccc(-c2ccc(Cl)cc2)cc1
CCOc1ccc(Oc2ccnc(N3CCC(C4CCOC4)C3)n2)cc1
Cc1ccc2[nH]c3cccc[n+]3ssc2c1C
c1ccc2c(NCCCCCCCCCCCCNc3c4c(nc5ccccc35)CCCC4)ccnc2c1
COc1ccc(N2C(=O)C(=CCC(=O)Nc3cccc4ccccc34)SC2=S)c(OC)c1
COCCOCCOCCOCCOCCOCCOCCOCCOCCOCCOCCOCCOCCOCCOCCOCCOC(=O)C(C)c1ccc(CC(C)C)cc1
CCCC1(NC(=O)CCc2c[nH]c3ccccc23)CC2N(CCC23C(=O)Nc2ccccc23)CC1O
CCOC(=O)c1cnc(SCC(=O)c2ccc3c(c2)NC(=O)CO3)nc1N
CCOC(=O)C1(NC(=O)c2ccc(Cl)cc2)CCN(Cc2cccc(OC)c2)CC1
Cc1nc2cccc(C(F)(F)F)c2c(=O)n1-c1ccc([N+](=O)[O-])cc1Br
CCC(C)(C)C(=Nc1cccnc1Oc1cccc2ccccc12)NO
CCOc1c(C(O)C(=O)OCc2ccccc2)ccc2c1CCCC2
COC1CCC(C2CCCCC2)NC(=O)N1
Cc1ccccc1-c1nc(C(O)c2ccc(C(F)(F)F)cc2)c[nH]1
CC1(C)OCc2c(CSc3nnnn3-c3cccc(Br)c3)c(C#N)cc3nnn1c23
COC(=O)c1c(-c2ccccc2OC)sc2c(C3CC3)c(Cc3ccc(OC(=O)c4c(C)nc5c(C(=O)OC)c(Cl)c(Cl)nn45)cc3)cc(O)c12
CC1CCCCN1c1ncnn2cccc12
CC1Oc2c(c(CC(=O)Oc3ccccc3)c(-c3cc4c(cc3O)OCO4)c3oc(=O)cc(O)c23)C1C
COC1CCC2C3CCC4CC(CN5CCN(C)CC5)(C(=O)O)CCC4(O)C3CCC12C
O=C1C(=Cc2ccccc2F)CN(C(=O)Nc2ccon2)CC1=Cc1ccccc1F
Cc1ccc(C(=O)NCCC(=O)Nc2ccccc2)cc1
O=C(O)CCc1cn(Cc2ccc(-c3ccccc3-c3noc(=O)[nH]3)cc2)c2ccccc12
CCCCCc1cnc2c(c1C(=O)OCC)c1ccccc1n2Cc1ccccn1
CC(=O)OCc1ccccc1OCCCCCCCCCCCCCCOC(=O)C(C)=CC1CCC(C)C(C)CN1
CC(C)CCN1CCC(Nc2nc3c(s2)CCCc2ccc(C(=O)O)cc2-3)(c2ccccc2)CC1
CC(CCn1cccn1)NC(=O)c1cccc(C(F)(F)F)c1Cl
Fc1ccc(-n2ncc3c(NCCc4cccc(Cl)c4)ncnc32)cc1
COc1ccc(-c2ncn3c2Cc2cncnc2-c2cccc(C)c2-3)cc1OC
Cc1ccc(NC(=O)c2ccc(C(=O)OCC(=O)N3CCc4ccccc43)c(Cl)c2)o1
CC(=O)NC(CS)NC(=O)c1ccc(CC(OC(=O)NCc2ccccc2)C(=O)O)cc1
C=C1C(=O)OC2C(C=C(C)Cl)CCCC12
COc1cccc(OC)c1OCC(=O)O
CCCCCCCCCCc1ccc(N(OC)S(=O)(=O)CC(=O)O)cc1
NC(CCN1CCN(C(=O)c2ccc(Cl)cc2)CC1)C(=O)O
CN1CC2C3CCC(C3)C2C1
NCCc1ccc2c(CC(=O)O)cn(OC(F)(F)F)c2c1
COc1ccc(C=C2CC3C4CCc5cc(O)ccc5C4CCC3(OC)C2=O)cc1
COc1ccc2nc(SCCn3c(C)cc(C)c(C)c3=O)sc2c1
CCNc1nc2c(C#N)ncn2c2cc(OC)c(OC)cc12
O=C(NS(=O)(=O)c1ccc(N2CCC(Oc3ccc4c(C(F)(F)F)noc4c3)CC2)cc1)c1ccc(N2CCN(Cc3ccccc3-c3ccc(Cl)cc3)CC2)cc1
Cn1cc(-c2ccc3nc(NC(=O)c4cccnc4)sc3c2)cn1
CC1=NC(c2ccc3c(c2)OCO3)C(=O)N(C(=O)N2CCC(C)CC2)c2ccccc21
CCC1C(O)OC(CO)C(OC(N)=O)C1C
OCC(CO)ON=C(Cl)c1nc2ccccc2s1
CNC(=O)CCc1c(C)c2c(c(C)c1O)OC(C)(C)C(C)C2
CC1=CCC2C(C)(C)CCCC2(C)C12CCC(CO)(CC(O)CO)O2
CN1c2cccnc2-c2c(c3ccccc3n2C)-c2nc3ccccc3nc21
N#CC=C(C(=O)OCC(=O)Nc1ccc2c(c1)OCO2)c1ccc([N+](=O)[O-])cc1
Cc1ccccc1C(=O)Nc1cccc2c1ccn2C
O=c1c2ccccc2nc(C=Cc2ccccc2)n1CCN1CCOCC1
O=C(NO)c1ccccc1-n1ccnc1
CN1CCN(C(=O)c2ccc(Cl)c(S(=O)(=O)Nc3ccc(C(C)(C)C)cc3)c2)CC1
COc1cccc(Nc2ccc3nc(-c4ccc(C(F)(F)F)cc4)cn3c2)c1
Nc1sc(-c2ccc(Br)cc2)c(-c2ccc(Cl)cc2)c1C(=O)c1ccccc1
CC(=O)OC1C(c2ccc(F)cc2)CC2CCC1N2S(=O)(=O)OC(C)=O
CCCCc1nc(ONc2ccc(-c3ccncc3)cc2)c2cccc3c2c1NC3=NO
COc1cc(Cl)c2c(c1)C(N1CCN(c3cccc4ccccc34)CC1)c1cccc(C#N)c1N2
Cc1cc2oc3ccc(NCC(=O)O)cc3c(=O)c2cn1
CC(C)C(=O)NCc1ccc(F)cc1OCC(=O)N1CCOCC1
COc1ccc(-c2[nH]c(NCCl)nc2-c2ccccc2)cc1-c1cccc(C(N)=O)c1F
CCCCCCCCCOC(=O)CCCCCCCC
O=C(c1ccc(=O)[nH]n1)N1CCN(C(=O)c2ccccc2Cl)CC1
O=C(COC(=O)COc1ccccc1)Nc1ccc(NC(=O)COc2ccccc2[N+](=O)[O-])cc1
CCN(CC)CCOc1ccc(-c2c(Br)cncc2-c2ccc(OC)c(OC)c2)cn1
CCOC(=O)C1=C(c2ccc(Cn3ccc([N+](=O)[O-])n3)o2)C(C)NC(=O)N1
CCn1c(=O)c2[nH]c(-c3cnn(-c4ccccc4C(F)(F)F)c3)nc2n(CC)c1=O
N#CN(CCCCCC1CCCCC1)Cc1cccc(F)c1
O=C(C=Cc1ccc2ccccc2c1)NCCOCCCCc1c[nH]cn1
CCCCCCCCCCCCCCCCC(CO)NC(=O)C1(C)CSC(C)(C)C1
C#CCN(Cc1cc[nH]c(=O)c1)c1ccc(C)cc1
Cc1oncc1C(=O)N1CCCC2c3ccccc3CCC21
O=C(COC(=O)c1cncc(Br)c1)Nc1ccc(Cl)cn1
Oc1cccc2oc(-c3c(F)ccc(F)c3F)nc12
CC(C)(C)C1CCN(C(=O)OCC(O)c2cn(CN3CCN(C(=O)c4[nH]ncc4-c4ccc(Cl)cc4)CC3)nn2)CC1
NCCCC1(O)C(=O)OCc2c1cc1n(c2=O)Cc2c-1nc1ccc(O)cc1c2CNCCCNCCN
CC(C)Oc1cccc(-c2cc3c(s2)CN(C)CC3)c1
CC(C)(C)CC(=O)NCC1CC(Cc2nnc3ccccn23)C(=O)O1
Cc1cc(CNC(=O)c2cnc3sc(N4CCCC4)nn3c2=O)c2ccccc2n1
O=C1C(C=NNc2ccccc2)=C(c2ccccc2)C(=O)N1Nc1ccccc1
COc1ccc2nc(-c3ccc(F)cc3)c3ccccc3c(=O)c2c1
Cc1noc(C)c1NC(=O)CCC(=O)c1ccc(F)cc1
CC1CC2CCC(O2)C(C)C(=O)OC(C)CC2CCC(O2)C(C)C(=O)OC(C)CC2CCC(O2)C(C)C(=O)OCCC2CCC(CC(=O)O1)O2
CC1CCCC(NC(=O)COC(=O)C=Cc2cccc([N+](=O)[O-])c2)C1C
Cc1ccc2c(c1)NC(=O)C(CC(=O)Nc1ccncc1)O2
O=C(O)c1ccccc1Cc1ccc2ccccc2c1
Cn1cnc2c(NCc3ccc(Cl)c(C(=O)Nc4ccc(CNS(C)(=O)=O)cc4)c3)ncnc21
CCC(CCCC(=O)NO)C(=O)NC(Cc1ccccc1)NC(=O)NC(=O)c1ccc(Br)cc1
COc1ccc2c(c1)SCC(=O)N2Cc1cccn1C
Cc1cccc2c(C)n(C(=O)CSc3nnc(-c4ccc5c(c4)CCO5)o3)nc12
O=C(NCC1CCCO1)c1ccc(S(=O)(=O)N2CCCCCC2)cc1
COc1ccc(C=CC2=NOC(c3ccc(OC)cc3)C2)cc1
COC(=O)c1c(-c2ccc(-c3ccccc3)cc2)sc2ccccc12
CC(C)c1ccc2c(ccc3c2nnc2ccn(-c4ccc(S(C)(=O)=O)cc4)c23)c1
CC(C)(O)C1=CC(OCC2CCCN(C(=O)Cc3ccc(F)cc3)C2)CC(O)O1
Cc1ccccc1NC(=O)c1c(N)sc2nc3c(c(C=Nc4nc5ccccc5s4)c12)CCCC3
Cc1ccc(CCNC(=O)c2cnc3snc(C)c3c2)cc1
O=C(CSc1nnc2ccccn12)Nc1ccc(Cl)cn1
O=C(O)CCCCN1C(=O)C(O)=C(c2nc3ccccc3s2)C1c1cccnc1
O=C(Nc1ccc2cc(O)ccc2c1)N1CCC(Cc2ccncc2)CC1
CCC1C=C2C(C)C3C(C(=O)OC)C=CC3N(CCO)C(OC(C)=O)C2CC(C)(C(=O)OC)C1OCO
CCN(CC)CCNC(=O)c1ccc(NS(=O)(=O)C=Cc2ccccc2OC)cc1
Cc1cccc2c1c(=O)c1ccc(Cl)c3c1n2C(=O)C(=NNCl)C3=O
CC(CN(c1nc2cc(C(F)(F)F)ccc2n2cnnc12)C1CCCC1)c1ccc(Cl)c(Cl)c1
CC1CC2CC(C1C)C2(C)c1ccccc1
O=C1CC2(CCN(C(=O)N3c4ccccc4Oc4ccccc43)CC2)Oc2ccccc21
Cc1ccc(C2C3C(CC(CO)C3c3ccc4c(c3)OCO4)C(=O)N2c2ccccc2)cc1
O=c1cc(-c2ccc(CCN3CCC(=Cc4cccnc4)CC3)s2)[nH]c(N2CCOCC2)n1
COc1cc(Cl)ccc1OCCNCC(O)COc1c(Cl)cc(Cl)cc1Cl
CCCC(=O)NC(CS(=O)(=O)Cc1ccccc1)C(=O)O
O=c1[nH]c2cccc([N+](=O)[O-])c2n1Cc1ccc(F)cc1
O=C(CCN1CCC(c2ccccc2)(c2ccccc2)CC1)Nc1nccs1
COc1cc(OC)c(C(=O)Nc2ccc(C(F)(F)F)cc2-c2nc3ccc([N+](=O)[O-])cc3n2Cc2ccc(C(=O)O)cc2)cc1Cl
CCSc1ncc(Cl)c(C(=O)Nc2nc(C)c(C)s2)n1
CC(C)=CCc1ccc(O)cc1
CNCCCNc1ncc2nc(Nc3cc(C(=O)Nc4ccc(CN5CC(C)CC(C)C5)cc4)ccc3C)n(CC3CC3)c2n1
Cc1ccc(N2CCN(CCC(O)c3ccc4c(c3)CC(=O)N4)CC2C)cc1
COc1cc(C=CC(=O)c2ccc(C=CC(=O)C=CC(=O)C(=CO)C(C)C)cc2OC)ccc1O
CCOC(=O)c1c2c(nn1C(C)C)-c1ccccc1S(=O)(=O)N2C
S=C(Nc1cccc2ccccc12)N1CCN(c2ccccc2)CC1
O=C(NC1CCc2cc(N3CCN(c4ccc5ccccc5n4)CC3)ccc21)c1cc2ccccc2s1
CCN(CC)S(=O)(=O)c1ccc2oc(=O)ccc2c1
O=C(NCc1ccc(O)c2ccccc12)C(O)c1cccc(Cl)c1
COc1ccc(CNC(c2ccccc2-c2ccccc2)n2nnnc2C(C)(C)C)cc1
CCOC(=O)c1c(C)c(C)c(C)n1NS(=O)(=O)Cc1ccc(Cl)cc1
CNC(=O)c1cc2ccc(ON3CCCCC34CCCC4C)cc2cn1
CCC(C)C1NCC1C(=O)NC(CC(C)C)NC(=O)C=Cc1ccc(F)cc1
COc1ccc(CC(=O)Nc2ccc(-c3ccc(OC)cc3)s2)cc1
CCCNC(=O)CCCOC(=O)NNC(=O)N1Cc2ccccc2CC1CCCCCCNC(=O)C(=O)NC
CCCCCCCCS(=O)(=O)OC(CO[PH](O)(O)CSP(=O)(O)O)Cc1ccc(-c2ccccc2)cc1
CCCCc1ccc(OCc2nc(CO)cs2)cc1
CC(=O)Nc1ccc(NC(=O)c2cc(N(c3ccccc3)N3CCC(Cc4ccccn4)CC3)ccc2Cl)nc1
CC(C)Oc1ccc(-c2ccnc(N3CCC(C(=O)Nc4ccccc4)CC3)n2)cc1
O=C(Nc1ccccn1)C(c1ccccc1F)N1CCN(c2ccccc2)CC1
Cc1ccc(-c2cc3ncn(C4CCC(C)CC4)c(=O)c3s2)cc1C
COC(=O)c1ccnc(OC)c1
O=C(NCc1ccc(C(F)(F)F)cc1)C(Cc1ccc[nH]1)NC(=O)C(Cc1ccccc1)NS(=O)(=O)c1ccccc1
Cc1c(OCc2cccc(F)c2)nc2c(-c3ccccc3)cccn12
O=C(NCC1CCCCC1)C1CCN(S(=O)(=O)c2cccs2)CC1
COc1ccc(CNC2C(O)COC2O)cc1
O=C(O)C1CC(=O)N(c2ccc(O)cc2)C1
Cc1cc(C)c2c(n1)CCN(C(=O)c1ccc(CN3CCOCC3)cc1)CC2
Nc1nccc(C(=O)N2CCc3ccccc32)n1
Cc1cc(C(=O)NO)n(C(=O)NCCCCCCCC(=O)Nc2cccs2)c1-c1ccc(Br)cc1
COc1cc(O)c(-c2nc3ccccc3c(=O)n2N2C(=O)C(=Cc3ccc(F)cc3)N=C2Sc2ccccc2)c(OC)c1
Cn1cc(C2OC(n3ccc(=O)[nH]c3=O)CC2COP(=O)(O)O)c(=O)[nH]c1=O
O=C(Nc1ccc(Cl)cc1)c1ccc(SCCN2CCOCC2)nc1
CC(=O)OCC(C)(C)C(=O)C=Cc1c(C)c(C)cc(O)c1C
O=c1n(Cc2cccc(Cl)c2Cl)c2cnccc2n1CC1CC1
O=C(Nc1ccc(Cl)cc1)c1cc(-c2ccc(F)cc2)nc2ccccc12
O=C(O)CCC(c1ccccc1)(c1ccccc1)c1ccc(OCCc2ccc3c(n2)NCCC3)cc1
C=C(C)c1cc(Cl)n(-c2cccc(C(F)(F)F)c2)n1
COC(=O)C1(C)C(CO)CC=C2C3CC(O)C(C(C)CCC(=O)OC(C)C)C3(C)CCC21
CC(=O)N1N=C(c2ccco2)CC1c1ccc(Br)cc1
Cc1ccc(-c2nn(CCCCN3CCN(c4cnc5ccccc5n4)CC3)c(=O)c3ccccc23)cc1
CCOC(=O)C1CCCN(CC(=O)Nc2c(OC)cccc2OC)C1
CSc1nc(C#N)cc(C)c1S(=O)(=O)c1ccc(Cl)cc1
Cc1nn(C)c(CC(=O)Nc2c[nH]c(Br)c2)c1[N+](=O)[O-]
C=CC(=O)Nc1ccc(S(=O)(=O)N2CCC(c3nnc(SC(C)C(=O)O)n3N)CC2)cc1
CC(=O)OC1CCC2(O)C3Cc4ccc(O)c5c4C2(CCN3CC2CC2)C1O5
O=C(Nc1cc2c3c(c1)CCN3C(=O)CC2)c1ccccc1F
O=C(CSc1nnc(-c2ccccn2)o1)Nc1ccc(-n2nc(C(F)(F)F)cc2-c2ccccc2)cc1
OCCOc1cccc2c1-c1nc(-c3cc4c(c(-c5ccccc5)c3)-c3ccccc3C4)sc1C2
O=C(Nc1ccc2[nH]c(F)cc2c1)c1cccc(C(F)(F)F)c1
O=C(NCC(NS(=O)(=O)c1ccccn1)C(=O)O)c1nnc2c(C(=O)N3CCCCC3)cc(-c3ccccc3)nn12
CCOc1cc(C)ccc1Nc1nnc(SCC(=O)N2CCCc3ccccc32)s1
O=C(CSc1nnc(-c2ccncc2)n1-c1ccc2c(c1)OCO2)Nc1cccc(F)c1
O=c1oc2ccc(Cl)cc2n1C1COc2ccccc2O1
C=CCc1ccc(OCCCON2C(N)=NC(N)=NC2(C)C)cc1OC
COc1ccc(N)cc1-c1ccnc(-c2ccc3c(c2)O3)c1
N#Cc1cc(Cl)cc(Nc2nc3c(Cc4cccc(F)c4)ccnc3[nH]2)c1
C=CC(C)(C)c1cc2c(c(=O)o1)C=C1CCC(C)(CC(=O)OC)C=C1O2
N=C(N)NCCCC(NC(=O)C(CCC(=O)O)NC(=O)C(CCC(=O)O)NC(=O)Cc1c[nH]c2ccccc12)C(=O)NC(Cc1ccccc1)C(N)=O
COOc1ccc2c3c([nH]c2c1)-c1cc(CCF)c(O)cc1CC3
CCCCCCCOc1ccc(S(=O)(=O)Nc2nnc(C)s2)cc1
COC(=O)CC(O)C(CC(C)C)NC(=O)C(Cc1c[nH]cn1)NC(=O)C(Cc1ccccc1)NC(=O)OC(C)(C)C
CCCC(C=CC1C(O)CC(O)C1O)CC
O=C(NCCC1CCN(CNC(=O)C2Cc3ccccc3CN2)CC1)Nc1cccc(-c2ccccc2)c1
CCOC(=O)CC1Nc2ccc([N+](=O)[O-])cc2-n2c(-c3ccccc3O)nnc21
Cc1nc2ccccc2n1CCNC(=O)CN(c1ccc(F)cc1)S(C)(=O)=O
FC(F)(F)c1ccc(-c2nn3cc(-c4ccncc4)nc3s2)cc1
COc1ccc2c(c1)C1(C2)NC(C(=O)N(C)C)C2CCCCC21
C=C(CBr)C(=O)OC1CC2C(CC1O)C2(C)C
CCOC(=O)C1(C)CCCC2(C)c3cc(OC)ccc3C(=NO)CC12
CC(C)NC(=O)C(=CO)C(=O)c1c(I)cc(O)cc1I
CN(C)c1ccc(C(=O)NO)cc1
COc1cccc(-c2cnc(C(=O)CCCCCCc3ccccc3)o2)c1
C=C1C(Cc2ccccc2)SC(N)=NC1(C)C
N#CN=C1SC2CS(=O)(=O)CC2N1c1ccccc1
O=[N+]([O-])c1ccc(N2CCN(C(O)Cn3cc(-c4ccc(O)cc4)nn3)CC2)cc1
Cc1cccc(CN2CCN(C(=O)C(C)n3cccn3)CC2C)n1
COc1ccccc1N1CCN(Cc2coc(-c3ccccc3Cl)n2)CC1
CCCCCOC(=O)N1CCN(C(=O)C(CCC(=O)O)NC(=O)c2cc(N3CCN(C)CC3)cc(-c3ccccc3)n2)CC1
CCCCCCCCCCCCCC[N+](C)(C)Cc1cc(O)c2c(c1)C(=O)c1cccc(O)c1C2=O
CC=C1CN2CCC34C(=Cc5ccccc53)C(=O)OC4C12
Cc1cccc2c(=O)c(CC(=O)O)c(O)[nH]c12
C=CC(=O)Nc1ccc(-c2nc(N3CCOCC3)c3ccc(-c4cnccn4)cc3n2)cn1
Fc1ccc(-c2cc(NCc3ccco3)n3nc4ncccc4c3n2)cc1
Cc1ccc(S(=O)(=O)NC(CC(=O)O)c2cccc3ccccc23)cc1
CC1C(=N)N(c2nc3ccccc3s2)C2=C(C(=O)CC(C)(c3cc(O)ccc3O)C2)N1CCCN1CCOCC1
CCc1cc(CCCCOc2cc(Cl)c(-n3ncnc3C)c(Cl)c2)no1
O=C(COC(=O)CNC(=O)c1cccs1)NCc1ccc(F)cc1
O=C(Cc1cccc(F)c1)NCCc1c[nH]c2ccccc12
CCN(CCNC(=O)CC#N)c1ccc(S(=O)(=O)N2CCCC2)cc1
Cc1ccc(C(=O)C=CN(C)C(=O)c2ccccc2-c2ccccc2)cc1
Cc1nc2ccccc2c2nc3ccccc3n12
Cc1cccn1C(=O)C=Cc1ccc2c(c1)OC(C)(C)O2
CNC(=O)C(SC)c1cc(C)cc(C)c1
NC(=O)C1CCCN1c1nnc(-n2cccc2)s1
COc1c(O)cc2c(c1C)C(=O)c1c(O)c3c(c(O)c1C2=O)-c1c(cc(C)c(C(C)=O)c1O)CC3
COC1(c2ccc(F)cc2)NC(=O)N(Cc2ccc(C(=O)O)cc2)C1=O
Cc1ccc(C)n1-c1ccc2[nH]nc(Br)c2c1
COC(=O)CNc1nc(NCCc2ccc(N(CC(=O)Nc3ccccc3S(N)(=O)=O)S(C)(=O)=O)cc2)nc(NS(=O)(=O)c2ccc(CC(=O)OC)cc2)n1
O=C(O)c1cc(-c2ccccc2)c2ccccc2n1
CC1CCC(NC(=O)C(NC(=O)c2ccc([N+](=O)[O-])o2)C(C)C)CC1
COc1c(O)oc2cc(-c3ccc(O)cc3)ccc2c1=O
O=C(CNC(=O)c1ccccc1Cl)OCC(=O)c1cc2ccccc2o1
OC1NCC(CN2CCCC2)C1O
CCc1n[nH]c(C(=O)N2CCCN(S(=O)(=O)c3ccc(C)c(C)c3)CC2)c1C
O=c1cc(-c2cccc(Cl)c2)c2cc3c(cc2[nH]1)OCO3
COC(=O)c1ccc(NC(=O)Nc2ccc(Cc3nc4cncnc4n3N3CCC(C)CC3)cc2)cc1
c1cn(C2CCc3nc(-n4ccc5c(CN6CCCOCC6)ncnc54)ncc3C2)cn1
CC(C)c1ccc(N2CCN(C(=O)C3CCOc4ccccc43)CC2)o1
CC1=C(c2ccc(Cl)cc2)S(=O)(=O)N=C1NCCN1CCOCC1
CCCCCCCCCOCCCCCCCCCCCNC(=O)CCCCCCCC
CCOC(=O)c1c(COc2cc(OC)ccc2C(C)=O)nnn1-c1nonc1N
Nc1nccc(-c2ccc(C(=O)Nc3cccnc3)nc2)n1
Nc1ccccc1NC(=O)c1ccc2[nH]cnc2c1
Cc1cccnc1CN1CC2COCC2(COc2ccncn2)C1
CCCCCCCCCCCCCCCCCCC1CC(OC(C)=O)NC1CO
NCc1cc(-c2ccc(F)cc2)ccc1COc1ccc(-c2c(C(=O)O)ccc3[nH]c(=O)c4cc(S)sc4c23)cc1
CC(=O)Nn1c(=O)oc2ccccc2c1=O
COc1ccc(C(C)=NNC(N)=S)cc1OC
CC(C)(C)n1ncc2c(=O)oc3ccc(N4CCOCC4)cc3c21
COc1ccc2c(c1O)CN(C(=O)O)CC2c1ccc2c(c1)OCO2
COc1ccc(OC)c(N2CCN(CC(=O)NC3CCCCCC3)C(=O)C2=O)c1
CCN(CC)CCn1c(O)nc(-c2cccc(C(F)(F)F)c2)cc1=O
CCCCC12Cc3cnn(-c4ccc(F)cc4)c3C=C1CCN(CCc1ccc3c(c1)OCO3)C2
Cc1nccn1C(=O)CC(=O)N1CCN(S(=O)(=O)c2ccc(OCc3ccccc3)cc2)CC1
COC(=O)C=CC1=CC(O)C(C(OC)OC)C(C)C1
O=C(CCc1cc(O)ccc1O)c1ccc(O)cc1O
COc1cc2c(cc1-c1ccc3c(c1)CCCC3)CCN(C)C2OC
COc1cc(S(=O)(=O)N(Cc2ccccc2)C2CCCC2)ccc1-n1cnnn1
CON=CN1CCC(c2c(N)cc3c(=O)c(F)cn(C4CC4)c3c2C(=O)O)C1
COc1cc(OCc2cn(C3c4cc5c(cc4C(c4cc(OC)c(O)c(OC)c4)C4C(=O)OCC43)OCO5)nn2)ccc1C=O
COc1cccc(-c2cc(=O)c3c([nH]2)c(-c2ccc4nonc4c2)cn3C)c1
c1ccc(Cn2c(NC3CCNCC3Oc3ccc4ccoc4c3)nc3ccccc32)cc1
O=C(C=Cc1ccccc1)NCc1ccccc1
CCN1CCCCC1CC=NNC(=S)Nc1cc(OC)c(OC)c(OC)c1
CCSc1ccc(NNC(=O)c2cc(Cl)sc2Cl)c(Cl)c1
Cc1c(C(=O)O)sc2c1CCN(C(=O)NC(=O)Cc1cnc(N)c3ccsc13)C2
COc1ccc2[nH]c3ccc4ncnc(N)c4c3c2c1
CC(=O)c1nn(C)c2cc3c(nc12)NC(CCCN(C)C)CC3
CCN(CC)S(=O)(=O)c1cccc(Nc2cnc(-c3cc4nc(N)nc(N)c4cc3C)c(OC)n2)c1
Cc1noc(-c2cc(Cl)c3nnc(SCC(=O)N4CCN(c5ccccc5)CC4)n3c2)c1C
CCC(C)C=CC=CC(O)C1OC1C
CC(=O)c1cnnc(-c2ccn(Cc3cc(Cl)ccc3F)c(=O)c2)c1
Clc1ccc(Cl)c(CC2CCCN2)c1
COc1ccc(C2CC(=O)N(C(=O)NCc3ccco3)C2)c(OC)c1
O=C(CSC(=S)Nc1nc2ccccc2s1)N1CCCCC1
CN(Cc1cccnc1)c1nccc(C2CC(c3nccs3)=NO2)n1
CCN(c1ccccc1)S(=O)(=O)c1ccc(C(=O)C2CC2)s1
COc1ccccc1NC(=O)c1cccc(-c2n[nH]c(=O)c3ccccc23)c1
NC(=O)CNC(=O)CCc1nc2cc(Br)ccc2[nH]1
Cc1cccc(-n2[nH]c3ncccc3c2=O)c1C
CC(C)N1CN2CS(=O)(=O)C=C2C1=O
COc1ccc2c(c1)C1(CCN(CCc3ccccc3)CC1)C(CCC13C=CC(=O)CC1O3)N(CCCCCCCCCCCCCCCCCO)C2
CCC(C)C(C(=O)NCC(N)CCCN=C(N)N)C(=O)NNC(=O)NCc1ccccc1
CC1(C)CC(=O)C(=CNc2ccc(C(F)(F)F)cc2)C(=O)C1
CN(C)c1ccc(C=C2SC(=O)N(CCCC(=O)Nc3c(O)ccc4ccccc34)C2=O)cc1
Cc1ccc(Nc2ncc3[nH]ccc3n2)cn1
Cc1ccc2c(c1)P(=O)(OC1C=CC([N+](=O)[O-])O1)OC(Br)=C2
CC(=O)N1CCc2cc(C(=O)C=Cc3ccccc3Cl)ccc21
CC(CC12C=CC(=O)C(=CC=C(O)C=C1)O2)NCC(O)c1cccc(Cl)c1F
CC(C)N(CC(O)COc1ccc2ccccc2c1)C(C)C
CCCN(Cc1ccc(-c2ccccc2-c2nn[nH]n2)cc1)c1c(O)c(=O)c1=O
CC=CCC=CCC=CCCCCCCCCCC(=O)OC1C(O)C(CO)OC(OC2OC(CO)C(O)C(O)C2O)C1O
Nc1nc(N2CCN(C(=O)c3cccc(Cl)c3)CC2)c2cc(CO)ccc2n1
CN(C)CCN(C)NC(=S)Nc1ccccc1
Cc1cc(C[n+]2ccc(NCC(O)(Cn3cncn3)c3ccc(F)cc3F)cc2)ccc1F
CN1CC2(CCN(CCCN(c3cn(C)cn3)S(=O)(=O)c3c(Cl)cccc3Cl)CC2)C1
COc1ccc(NC(=O)C2CCCN(C(C)c3ccc(C)cc3)C2)c(OC)c1
CCCCCCCCCCCCC(=O)NCCCN(C(=O)c1ccc(Cl)cc1)C1CCC2(c3cccc(C)c3)CC2C1
CC(=O)n1nc(NC(=O)C(F)(F)F)c2ccc(-c3ccccc3)nc21
COn1c(C)c(C)c2c1C(=O)C(COC(N)=O)=C(COC(N)=O)C2=O
Cc1cc(C)n2c(NC(=O)c3ccccc3)c(-c3ccccc3)nc2c1
COc1ccc(N2CCc3nc(=O)n(COC(C)=O)c(O)c3C2)c(OC)c1
Cn1nc(C(=O)NCC(=O)O)cc1Cc1ccc(-c2ccc(Cl)cc2)cc1
O=C(O)CNC(=O)CNC(=O)c1cc2c(n(Cc3cc(F)cc(F)c3)c1=O)CCN(C(=O)CC1CCCC1)C2
CCCOc1ccc(C2CCc3sc(C(=O)O)cc3C2)cc1
CCC(=O)Oc1cc2cc(C)cc(C[n+]3ccccn3)c2oc1=O
C=CC1CC2CCN1CC2OC(=O)C(O)(c1ccc2ccccc2c1)c1cc2ccccc2c2ccccc12
Cc1ccc(OCC(=O)Nc2ccc3[nH]c(=O)[nH]c3c2)c(Cl)c1
O=S(=O)(NCCCCCN1CCc2ccc(S(=O)(=O)OC(F)(F)F)cc2C1)c1ccccc1
Cc1cc2c(=O)[nH]c(O)cc2cc1N1CCCCC1
Cc1cc(CCCN(C)C)c(-c2ccccc2)n1-c1cnc(NC(=O)c2ccccc2)s1
O=C(Nc1ccc(O)c(C(=O)O)c1)c1ccccc1
COc1c(C)sc2ccc(C(=O)Nc3cccc4cccnc34)cc12
CC1CCCCN1c1nc(N2CCCC2)nc2ccsc12
Cc1ccc(C(C(=O)NCCc2ccccc2)c2ccccc2)o1
CCOC(=O)C1=C(C)NC2=C(C(=O)CC(c3ccccc3)C2)C1c1cccc([N+](=O)[O-])c1
CCOC(=O)c1[nH]ccc1C(=O)Nc1ccccc1C
CCCCCCCCc1cc(OC)c(OC)cc1NC(=O)c1cnc(C(=O)NCCCCC)[nH]1
COc1ccc(NC(=O)C2=C(C)NC(C)=C(C(=O)Nc3ccccn3)C2c2ccccc2OC)cc1
CC(C)N(C(=O)CN1C(=O)NC2(CCCC2)C1=O)c1ccc(Cl)cc1
CCOc1ccc(NC(=O)CN(C)C(=O)c2ccc(N(C)C)cc2)cc1
Cc1ccc(S(=O)(=O)N2N=C(c3ccccc3)CC2c2cccs2)cc1
NC1CCN(C(=O)CC(NS(=O)(=O)c2ccc(F)cc2)c2ccccc2)CC1
CCS(=O)(=O)N(c1ccccc1)c1cc(OC)ccc1N1CCN(S(=O)(=O)c2ccc(F)c(F)c2)CC1
COc1cccc2cc3c(=O)c4c(OC)cc5c(c4n(C)c3cc12)C(OC(C)=O)C(OC(C)=O)C(C)(C)O5
O=C(Nc1ccc(Cl)nc1)C(=O)c1ccc(-c2ccccc2)cc1
CCCCCCCc1nn(-c2ccccc2Cl)c2nc(N)nc(N)c12
CC(=O)NC(CC(=O)NO)C(=O)NC(Cc1ccccc1)C(=O)CNc1ccc2ccccc2n1
NC(=O)c1sc(Nc2ccc(F)cc2)nc1NC(=O)C1CCCC1
CC(C)Cc1c(C2=NS(=O)(=O)c3ccccc3N2)c(=O)n(O)c2ccccc12
CCc1nnc(-n2c3c(c4cc(C)ccc42)CC(O)CC3)o1
CCCCC1OC(=O)C(C)(CC(=O)NC)C1O
O=C(Nc1ccccc1Cl)C(=Cc1ccc(O)c(O)c1)Sc1nncn1-c1ccccc1
O=S(=O)(c1ccc(OCC(O)CN2CCN(Cc3ccccc3)CC2)c(Cl)c1)c1ccc2ccccc2c1
CSCCC(NC(=O)C(CC(C)C)NC(=O)c1ccncc1)C(=O)NC(Cc1ccccc1)C(O)C(O)CSC
CCC(=O)Nc1nn(C)c2nc3ccc(CC)cc3cc12
COc1ccc(N2CCN(CCN3C(=O)C4CCCN4C(=O)c4cccnc43)CC2)cc1
O=S(=O)(c1ccccc1F)N1CCN(Cc2ccccc2)CC1
CCCCOC(=O)Nc1nc2cc(-c3ccccc3)ccc2nc1-c1ccccc1
CCCCCCCCCCCCCCCCCCNc1ccc(C(=O)OC)cc1
O=C(c1ccc(Oc2ccccc2)cc1)N1C(=O)C2C(C1=O)C(c1ccccc1)N1N=CC=CC21
Cc1cc(Br)ccc1C(=O)NCC(Nc1c(NCc2ccccc2)c(=O)c1=O)c1ccco1
Cc1noc(NS(=O)(=O)c2ccccc2-c2ccc(-c3nc4ccccc4[nH]3)cc2)c1C
O=C(NCc1ccc(Cl)cc1)Nc1ccc2cnccc2c1
O=C(C(c1ccc(C(F)(F)F)cc1)N1CCOCC1)N1CCCC(c2ccncc2)C1
N#Cc1ccc(-c2ccc(CCNCC(O)c3ccc(O)c(N)c3)cc2)cc1C(F)(F)F
Cc1cc(C)c2c3c(sc2n1)C(=O)N(c1ccccc1)CC(=O)N3
CC(C(=O)O)c1ccc(-c2ccc(-c3ccccc3)cc2)cc1
COc1ccc(C2SCC(c3ccccc3O)N2C(=O)COc2ccccc2)cc1
Clc1ccc2c(NC3CCCCCC3)ncnc2n1
NCCCCCC(NC(=O)CNC(=O)C(CC(N)=O)NC(=O)C(CCCCN)NC(=O)CNC(=O)C(N)CCCCN)C(=O)O
CS(=O)(=O)c1cc(Cl)cc2c1C([N+](=O)[O-])CC(=O)O2
CCNC(=O)NCCn1nc2ccccn2c1=O
c1nc(-c2ccc3c(c2)CCc2nncn2-3)c[nH]1
CC1=CC(=O)C(Nc2ccccc2C)=NC1
CCc1ccc(Nc2nc(Cl)ccc2CCn2ccnc2)cc1
Cc1cccc(CC2CCN(c3ncc4n3CCC(Cc3ccc(Cl)cc3Cl)N4N(C)C)CC2)n1
O=S(=O)(NCc1ccccc1)c1ccc2oc(C3CCNCC3)cc2c1
Cn1c(=O)n(C)c(=O)n(CC(O)COc2ccccc2)c1=O
COc1cc(C(=O)NC(C#N)=Cc2cccc3c2OCO3)ccc1C
COC(=O)C1=C(C)Nc2c(c(=O)[nH]c(=O)n2C)C1c1ccc(-c2cccc(C(C)C)c2)o1
O=C(NCc1nn(-c2ccccc2)c2ccccc12)c1cc(S(=O)(=O)N2CCOCC2)ccc1Cl
O=C1Nc2ccccc2S(=O)(=O)N1C1CCN(Cc2ccc(Cl)cc2)CC1
Nc1cccc2ccccc12
COc1cc2c(=O)c(-c3ccc(C)cc3)c(C)[nH]c2cc1Cl
N=C(N)c1cccc(Cc2ccc(C(=O)N3CCN(C(=O)C4CNCCC4c4ccc(Cl)cc4)CC3)cc2)c1
Cc1ccc2c(c1)C1C(c3ccc(C)o3)N(C)C(=O)C1N(c1ccccc1)N=C2
COc1cc2c(cc1OC)C(CC(=O)Nc1ccccn1)CC2
CCN(CC)CCNC(=O)Cc1nc2c(c(C(C)(C)Sc3ccccc3)c1C)c(=O)c(C)cn2C
O=S(=O)(NC1=CSCC1)c1cccs1
CC(C)c1oc(-c2ccc(C(F)(F)F)cc2)nc1CC(CC(=O)O)C(=O)Nc1ccccc1
CCS(=O)(=O)N1CCN(c2ccc(N3CCCCC3)nn2)CC1
N#Cc1ccccc1NS(=O)(=O)c1ccc(-c2cc(-c3ccc(O)cc3)nn2C(F)(F)F)cc1
Cc1ccc2c(c1)C1C(=O)C(CO)=CC3CCCCC31O2
CCCCn1c(N)c(N(Cc2c(C)nn(C)c2C(F)(F)F)C(=O)CN2C(=O)NC(C)(C)C2=O)c(=O)[nH]c1=O
C(=Nc1ccccc1-c1ccccc1)c1ccccn1
O=S(=O)(Nc1ccccc1)c1ccc2c(c1)no[n+]2[O-]
CCCC(Nc1ncnc2sc(-c3cnn(CC)c3)cc12)C1CCN(S(C)(=O)=O)CC1
CCOC(=O)C1=C(CN2CCC3C=CCC3C2)NC(=O)NC1c1ccccc1[N+](=O)[O-]
Cc1c(NC(=O)c2ccc(-c3cccc(C(F)(F)F)c3)cc2)ccc2[nH]c(=O)oc12
O=C(Nc1ccc(S(=O)(=O)N2CCOCC2)cc1)c1cn(-c2ccc(Cl)cc2)nc1-c1ccccc1
CCCCc1nc2c(=O)n(C)c(O)nc2n1Cc1ccc(Br)cc1
CCn1ccnc1CN1CCC2(CCN(c3cnc4ccccc4n3)CC2)C1
Fc1ccc(CN2N=C(c3cnco3)OC2c2ccc(-c3ccc(Cl)cc3)cc2)cc1
O=C(CC(=O)OCCN1C(=O)c2ccccc2C1=O)NC1CCCCCC1
N=NN=C1C2=NC(c3ccccc3)C(c3ccccc3)C2C1(CO)c1ccccc1
CCN(C)CCCNc1nnc(SCC(=O)NC(=O)NC2CCCC2)s1
Cc1cc(-c2cccc(S)c2)cc2nnc(Nc3ccc(OCCN4CCNC(CO)C4)cc3)n12
O=C1COc2ccc(-c3nc4ncccc4o3)cc2N1
N=C(N)NN=Cc1c(O)ccc2ccccc12
COc1ccc(OCN2CC(c3ccc(OC)cc3)n3nc(C)cc3C2=O)cc1
CC(C)c1ccc(C(=CC#N)C(=O)NCCc2ccccc2)cc1
CCC(Sc1nc2cc(C)c[nH]c-2n1)C(=O)c1ccc(OC)cc1
O=C(Cc1cccc2ccccc12)Nc1ccc(-c2cc(Cl)ccc2F)s1
O=C(Nc1cccc(-c2cn[nH]c2)c1)Nc1ccccc1F
CC(C)C(=O)Oc1ccc(Oc2c(Cl)cc(NC(=O)C(=O)Nc3ccc(Cl)cn3)cc2Cl)cc1C(C)C
Clc1ccc(-c2cnc3ccnc(N4CCOCC4)c3c2)cc1
NC(C(=O)N1CCC(F)CC1)C1CCC(NS(=O)(=O)c2ccc3cnccc3c2)CC1
O=C(c1cnccn1)N1CC2CC1CN2
O=C(Cn1nnnc1N1CCC(c2ccccc2)C1)Nc1ccc2c(c1)OCO2
C=CC(C)(C)c1c(O)cc(C=O)c(C=O)c1O
S=C(NN=c1[nH]c2ccccc2s1)Nc1ccccc1Br
CC1=CC=CCC(C)C(NCCc2c[nH]c3ccccc23)=CC(C)CC(O)CC(C)CC2=C(O)C(=O)C=C(NC1=O)C2=O
COc1ccccc1CNC(=O)c1cc(C)c2cc3sccc3n2c1C
Cc1nc(=O)[nH]c(O)c1C=NCCCn1cncn1
COc1ccc(OC)c(-c2cn(-c3ccc4c(c3)Cc3cccc(C(=O)NCc5ccco5)c3O4)nn2)c1
Cc1ccc2nc(COc3ccc(NC(=O)CCC(=O)Nc4ccccc4)cc3F)cc(=O)n2c1
CN(C)C(C)(C)CNC(=O)Nc1cccc2[nH]c(C(=O)Nc3cccc(CN4CCCCC4)c3)cc12
CC=Cc1cc(O)c2c(-c3ccccc3)cc(=O)oc2c1C(C)(C)C(C)Nc1cccc(NCCC)c1
O=C(NC(=O)c1cn(-c2ccccc2)nc1-c1ccccc1Cl)c1ccc(Cl)cc1
CC(NC(=O)N(C)Cc1cnn(C)c1)C(Cc1ccccc1)c1cccc(C#N)c1
COc1ccc(C=CC(=O)NC(=S)Nc2ccc(S(N)(=O)=O)cc2)cc1S(=O)(=O)N1CCOCC1
CCOC(=O)C(NC(=O)c1nn(-c2ccccc2)cc1-c1ccccc1)OC(=O)CC
COC(=O)C(OC(C)=O)C(C(=N)Sc1ccccc1Cl)=C(c1ccccc1)c1ccccc1
CC(C)C(NC(=O)Cc1ccccc1)C(=O)N1C2CCC(C2)C1C(=O)NC(C(=O)C(F)(F)C(F)(F)F)C(C)C
CC1(C)C2CCC1(C)C(OC(=O)C=Cc1ccc(N(CCCl)CCCl)cc1)C2
COc1cccc(C(=O)Nc2ccc(-c3ccc(-c4ccccc4S(N)(=O)=O)s3)cc2)c1
CS(=O)(=O)c1ccc(N2C(=O)c3ccc(C(=O)O)cc3C2=O)cc1
COc1ccc(C(=O)c2ccc3c(c2OC)CC(C)O3)cc1F
CC(=O)OCC1C(OC(C)=O)OC(OC2CCCCO2)C(OC(C)=O)C1COC(C)=O
CC(C)(CN1CCc2ccccc21)NCC(O)c1ccc(O)c(CO)c1
Cc1ccccc1[N+](=O)[O-]
Cc1ccc(C=Cc2c(C)cc(C)cc2N2CCN(C(=O)c3ccccc3F)CC2)cc1
Cc1c(C(CC(=O)O)c2cccnc2)oc2cc3occc3cc12
CN1C(=O)C(Cc2ccc(O)cc2)N(S(=O)(=O)N(C)C)C(=O)C1Cc1ccccc1
CCN(CC)CCOn1c2cscc2c(=O)c2c(CC=C(C)C)cc3c(c21)C(C(=O)OC)C(C)C(C)(C)O3
N#CCOc1ccc(Cl)nc1N
Cc1cc(C2CC(=O)Nc3cncn32)cc(O)c1C
CNC1Cc2ccc(C(=O)OC3OC(CO)C(O)C(O)C3O)cc2OC1C(=O)O
CCCCCCC(O)(CCCCC(=O)O)CC(=O)NCCC[N+](C)(C)C
[O-][n+]1ccc2c3cc(Cl)ccc3n(CC(O)(Cn3c[n+](-c4ccc(OC(F)(F)F)cc4)cn3)c3ccc(F)cc3F)c2c1
c1cnc2c(c1)ccc1[nH]c3ccccc3c12
Cc1ccc2[nH]c(-c3ncn(C4CCN(C)CC4)c3C)cc2c1
C#Cc1ccc(OCC=C)c(F)c1
CCCn1c(=O)c2nc(-c3csc(C=Cc4ccccc4)n3)[nH]c2n(CCC)c1=O
O=C(CC12CC3CC(CC(C3)C1)C2)NCCNc1ncc(C(=O)NO)cn1
NC(=O)c1ccc2oc(Nc3ccc(-c4ccccc4)cc3)nc2c1
COc1ccc(S(=O)(=O)N(CCCN2CCN(C)CC2)c2ccccc2)cc1
Cc1ccccc1Cl
CCSC(CCN)=C1C(=O)CCc2[nH]c3ccccc3c21
CCCCCC(=O)OCC1OC2OC(C)(C)OC2C1OC(=O)CCCCC
c1cncc(N2CC3(C2)c2cccc4c(CCN5CCOCC5)ccc(c24)OC3CC2CCCCC2)c1
COCCCNC(=S)NN=C1C(=O)Nc2ccc(I)cc21
Cc1ccccc1C=NNC(=S)Nc1ccc(N2CCOCC2)cc1
CC(=O)OCCCCCCCCCCC(=O)NC(C)C(=O)NC(N)CC(=O)O
O=C(Cc1cccc(C(F)(F)F)c1)Nc1ccnc2ccc(N3CCNCC3)cc12
CCN(CC)CCCOc1ccc(NC(=O)C(C)(C)C)cc1
c1ccc(CN2CCC(Cc3cccc(OCC4CC4)n3)CC2)nc1
O=C1CC(c2cc(F)c(F)cc2Cl)Oc2ccccc21
O=C(O)c1ccc(Cc2ccccc2)c2c(=O)c(F)cn(F)c12
c1ccc2[nH]c(Cc3ccc(OCC4CC4)cc3)nc2c1
c1ccc(COc2ccc(Nc3ncnc4c3oc3ccccc34)cc2)cc1
COc1ccc(Cn2c(=O)c(CCc3ccccc3)nc3cnc(C#N)nc32)cc1
O=C(Nc1nc(=O)c2ncn(C3OC(CO)C(O)C3O)c2[nH]1)c1ccc(Cl)cc1O
CCOC(=O)C1=C(C)NC(N)=NC1c1cccn1Cc1ccccc1Cl
O=C1CCC(c2ccccc2)CC1
OC(CNc1ccc2ccccc2n1)COCc1ccccc1
CC(C)Nc1nccc(-c2cnc3[nH]ccc3n2)n1
CCCC(CCC)CN(C)C(=O)N1CCC(n2cncn2)CC1
CC(=O)Oc1c(O)cccc1O
N#Cc1ccc(-c2ccc(C(F)(F)F)[n+]([O-])c2Cc2ccc(C(F)(F)F)cc2)cc1
Cc1ccc(O)cc1O
CC(C)(C)c1ccc(C2CC3CCC(C2c2ccc(OCCN4CCCCC4)cc2)N3CC(=O)NC(CO)c2ccccc2)cc1
O=C(NC1CCN(C2CCCCC2)CC1)c1cc(-c2ccccc2)nc2ccccc12
C[N+](C)(C)c1cccc(C=NNC(=O)c2ccc(Cl)cc2)c1
N#Cc1ccc(N2CCN(CCCNc3nc4ccccc4o3)CC2)cc1
Cc1nc[nH]c1-c1ccc2ccccc2c1
Cc1c(C(=O)C2OC2c2ccccc2)oc2c1c(O)c(C=NCCCN(C)C)c(=O)c1c(C)cc(=O)oc12
CCCCC(=O)Nc1cc(=O)n(C)c2ccccc12
CC(=O)Oc1ccc(OC(=O)c2ccc3nccc(Nc4cccc(F)c4)c3c2)cc1
CC(=O)N1CCN(C(=O)c2ccc(NC(=O)NC3CCCC(C)C3)cc2)CC1
COc1ccc(NC(C)=O)c(-c2c(C)nn(C)c2C)c1
CC1(C)Cc2cccc(O)c2O1
Nc1ncnc2c1nc(-c1ccc(C(F)(F)F)nc1)n2C1OC(CO)C(O)C1O
CCOCCCNC(=S)NNC(=O)C1COc2ccccc2O1
CN1CCC(c2cccc(C=Cc3nc4cc(-c5ccncc5)ccn4c3Cc3ccc(F)cc3)c2)CC1
N#Cc1sc(N)c(C#N)c1-c1ccccc1Cl
CC(=O)OC1(C)CCC(C)C2(O)C(C)CC3C(OC(=O)c4ccco4)C12OC3(C)O
N#Cc1c(-c2ccccc2)nc(N)nc1-c1ccc([N+](=O)[O-])cc1
Cc1ccc(-n2nnc(-c3ccc([N+](=O)[O-])cc3)c2C)cc1
COc1cc(OC(F)F)ccc1-c1cnn2c(C(F)F)cc(C(=O)N3CCCCCC3)nc12
CCCCCCn1c(=O)cc(C)c2c3ccccc3c(C)cc21
O=C(CCC(=O)Nc1ccn(-c2ccc(F)cc2)n1)Nc1ccc2ncccc2c1
CC(C)c1ccc(OCC(=O)NNC(=O)CN2C(=O)SC(=Cc3ccco3)C2=O)c(C(C)C)c1
N=c1ccn(CNC(=O)Cc2cccc(Cl)c2)cn1
COC1CCN(Cc2c(C)n[nH]c2C)C1Cc1cccnc1
CCN(CC)CCCNC(=O)c1ccc(C(=O)C=Cc2ccc([N+](=O)[O-])cc2)cc1
COC(=O)C(Cc1ccccc1)C(=O)NC1CCCN1C(=O)C=CC(c1ccccc1)c1ccccc1
COC(=O)NCN1CCC(C2c3[nH]c4ccccc4c3CC3C(=O)N(c4ccc(OC)cc4)C(=O)N32)CC1
CCOC(=O)c1cn(-c2cccc(SC(F)(F)F)c2)c(=N)s1
N#Cc1cccc(S(=O)(=O)Nn2cnnc2)c1
O=C(CC(c1cccs1)N1CCOCC1)Nc1ccccc1
Cc1ccc(C2CCN(C(=O)Cc3cccc(C#N)c3)CC2)nc1
O=C(CCN1CCCC1)NC1C(=O)N2c3[nH]c4c(C5CC5)cccc4c3CC2C2Cc3c([nH]c4ccccc34)C(=O)N12
Cc1nsc(=NCCOC(=O)c2cccc(F)c2)n1-c1c(C)n(C)n(-c2ccccc2)c1=O
NC(CC(=O)N1CCSC1)Cc1ccc(F)c(F)c1
COc1cc2ccc(-c3ccccc3)c(OC)c2cc1CNCc1ccccc1
CCCNc1nc(N)nc2c1ncn2C1SC(CO)C2(CSC2)C1O
Cc1ccnc(S(=O)(=O)Nc2ccc(CCN3CCOCC3)cc2)c1
[O-][n+]1cccnc1NCCC(=C(c1ccccc1)C(c1ccccc1Cl)c1ccccc1Cl)c1ccccc1Cl
CCOC(=O)c1ccc(C(=O)NCS(=O)(=O)c2ccc(Cl)cc2C#N)cc1
CC(C)C1CCC(C)C(Nc2nc(CCC3CC(C(C)C)CN3N)nc3c2ncn3-c2ccc(Cl)cc2)C1
CC(=O)Nc1ncccc1COc1ccc(-c2ccc(-c3nc4cc(F)ccc4[nH]3)s2)cc1
Cn1ccc(CN(CC2CCCCN2C(=O)CCS(C)(=O)=O)c2nc3cc(Cl)ccc3o2)n1
CS(=O)(=O)c1ccc(CC(=O)Nc2nnc(CCCCc3nnc(NC(=O)Cc4ccccc4)s3)s2)cc1
CC12CCC(=O)C=C1CCC1C2C(O)C2(C)C1CCC2(O)C(=O)CO
CCCCCCCCCCC(COC(C)=O)OC(C)=O
Nc1ncnc2c(Cc3cccc(Cl)c3)c[nH]c12
CC(Cl)=CCN1C(=O)C(Nc2ccc(F)cc2)(C(F)(F)F)Oc2ccc(C)cc21
Cc1nc(C2(c3ccccc3)OC(=O)c3c2ccc(Cl)c3Cl)c[nH]1
Nc1cccc(-c2cnc3[nH]cc(-c4ccc(C(F)(F)F)cc4)c3c2)c1
Cc1cc(-c2ccccc2)cc(C)[n+]1CC(=O)Nc1ccc(S(=O)(=O)Nc2nccs2)cc1
O=C(CCN1CCCC1)Nc1ccc(-c2cn[nH]c2)cc1OCCO
O=C(Nc1cc(N2CCOC(CO)C2)cn2c(=O)c(Cl)cnc12)C1CCCCC1
O=C(NCN1C(=O)C2CCCc3cc([N+](=O)[O-])cc1c32)c1ccc(F)cc1
Cc1sc2nc3c(cc2c1CCO)-c1c(c(NC(=O)NN)nn1C1CC(C)(C)NC(C)(C)C1)C3
CNC(=O)c1ccc(NS(=O)(=O)c2c[nH]c3ccc(OC)cc3c2=O)cc1
CCS(=O)(=O)c1ccc2oc(Nc3nc(-c4ccncc4)cs3)nc2c1
O=C(C=CC(=O)Nc1cccc(Br)c1)NO
O=C(CNC(=O)c1cccc2ccccc12)NN=Cc1ccc(Br)cc1
COC(=O)N(C)C(CC(=O)O)C(=O)NC=Cc1cccc(C(F)(F)F)c1
CCN(Cc1ccc(OC)cc1)CC(O)(Cn1cncn1)c1ccc(F)cc1F
CCS(=O)(=O)N(c1ccc(C#N)cc1)c1cc(C(F)(F)F)cc(C(F)(F)F)c1
O=[N+]([O-])c1cccc(Nc2ncnc3cc4c(cc23)OCO4)c1
CC(NC(=O)c1ccc(Cl)c(Cl)c1)C1=CC(=O)c2c(O)cccc2C1=O
Cc1ccc2c3c1OC1C(O)C(=O)C4(O)C(C2)N(C)CCC314
CCC(=C(c1ccccc1)c1ccc(OCCN)cc1)c1ccc(O)cc1
CC(O)CNc1nn(-c2ccccc2Cl)c(=O)[nH]c1=O
O=C(NC1=NOC(C2CCCCC2)C1)C(Cc1ccccc1)C(=O)OCc1ccccc1
COc1ccc(C(=O)NC(C)N2CCN(C(C)=O)CC2)c(NS(=O)(=O)c2cccc(F)c2)c1
Cc1cn(CC(=O)N2CCCC(Nc3ccc4[nH]ncc4c3)C2)c2ccccc12
CCN(CC)C(=O)c1ccc(NC(=O)COc2cccc(OC)c2)cc1
CC(=O)NC(c1ccccc1)C(O)C(=O)N1CC(C)(C)CC1C(=O)NC1c2ccccc2CC1O
N=C1SC(CO)C2COc3cc(-n4cc(CN)nn4)cc(Cl)c3N12
Cc1c2c(nc3nc4ccccc4n13)CCC(NCCCN(C)C)C2
Cc1ccc2oc(N3CCN(C(=O)c4ccccn4)CC3)c(S(=O)(=O)N3CCOCC3)c2c1
O=C(Oc1ccccc1)C1OC2C(C(=O)OC2(C(=O)Oc2ccccc2)c2ccccc2)C1C(=O)Oc1ccccc1
O=C(O)CC(C(=O)Nc1ccc(S(=O)(=O)N2CCN(c3ccc(Cl)cc3)CC2)s1)c1ccccc1
O=C(Nc1ccc(F)cc1)Nc1ccc(CCNc2nc(-c3ccc(Cl)cc3Cl)nc3[nH]cnc23)cc1
CN(C)CC(CCN1C(=O)c2ccccc2C1=O)c1ccccc1I
Cc1ccc2nc(-c3ccc(OCc4cccc(Cl)c4)cc3)cn2c1
CC(=O)NCc1noc2c1CN(Cc1ncc(F)cc1Br)C2
Fc1ccc(C2Nc3ccccc3-c3nnc(-c4ccncc4)n32)c(F)c1
COc1cc(Nc2nccc(-c3cn(C)cn3)n2)cc(OC)c1OC
O=C(CN1CCC(Cc2ccc3ccccc3c2)CC1)Nc1ccccc1Br
C=C1CCN(C(Cc2ccc(-c3cc(OC)cc(OC)c3)cc2)NC(=O)C(C(=O)N2CCOCC2)C2CCCCC2)C1=O
c1ccc(Nc2nc(-c3ccc4cc[nH]c4c3)cs2)cc1
CC(C)CNC(=O)S(=O)(=O)CCC(=O)NC1CCN(C)CC1
CSCC(=O)N1CC=C(c2ccc(S(C)(=O)=O)cn2)CC1
O=C(Nc1cccc(Nc2nc3cc(Br)ccc3[nH]2)c1)C1CCC1
NC(=O)C(Oc1ccc(Cl)cc1Cl)c1cc(F)cc(F)c1
O=C(CCCCn1c(=O)c2cccn2c2cccnc21)OCCc1ccc(Cl)cc1
COc1ccc(C=C(SCc2ccc(F)cc2)C(=O)c2ccc(Cl)cc2)cc1
CNCCOc1ccc([N+](=O)[O-])cc1
CCCSSCC(=O)Cl
COc1cc(OCc2ccc([N+](=O)[O-])cc2)ccc1C(N=O)C(=O)OC(C)C
N#Cc1ccc(C(=O)c2cnc3cccnn23)cc1
CCC1CCCN(S(=O)(=O)N2CCOCC3(CCC(=O)N(Cc4ccoc4)C3)C2)C1
CCc1ccc(N(CCCl)C(=O)C(NC(=O)C2CCCC2)c2csnn2)cc1
CCCCOc1c(C#N)c[nH]c1C(=O)O
CC(=O)Nc1cc(-c2ccccc2)nn1C(C)=O
O=C(Nc1ccc(S(=O)(=O)Nc2ncc3c(n2)CCCC3)cc1)C1CCCC1
CC(C)C(=O)Nc1ccn(C2OC(COP(=O)(O)O)C(O)C2O)c(=O)n1
CN(C)c1nc2c(Nc3ccc(F)c(F)c3)c3c(c(N)c2s1)C(=O)c1ccccc1C3=O
COc1ccc(CC2CC(c3ccccc3Br)=NN2C(=O)c2ccc(OC(=O)c3cccc(C)n3)cc2)cc1OC
O=C(NC(Cc1ccccc1)c1ccc(Cl)cc1)N1CCN(C(=O)c2cccc(F)c2)CC1
CCN(CC)C(=O)C(C#N)c1nc2ccc(OC)cc2nc1N1CCCC1
CN1CCC(CCc2ncnc3c2sc2cc(N)ccc23)CC1
COc1ccc(NS(=O)(=O)Cc2cc(OC)c3c(c2)OCO3)c(OC)c1
CC(C)(C(=O)NO)C(=O)NCCCNCCCNc1ccnc2cc(Cl)ccc12
CC(CC(=O)O)Oc1cc(-n2cnc3cc(-c4cn(C)c5ccccc45)sc3c2=O)ccc1F
O=C(OCc1nnc(-c2ccccc2)o1)C1CCCCN1S(=O)(=O)c1ccccc1
COc1cc2c(cc1NC(=O)c1ccccc1-c1cccc(CN(C)C)c1)N(C(=O)CCCCCO)CC2
O=C(Cc1ccccc1)Nc1ccc2nc(C=C(O)C(=O)NCc3ccccc3)n(-c3ccc(F)nc3)c(=O)c2c1
Cc1c(C2CC2)nn2c1NC(C(F)(F)F)CC2(C)NC(=O)OC(=O)Nc1nc2cc(C(C)(C)C)ccc2[nH]1
O=Cc1ccc(Cl)cc1
CC(C)c1ccc(NC(=O)C(=O)NCCC2OCCCN2S(=O)(=O)c2ccccc2)cc1
CC(C)=CCCC(C)=CCNCC(C)=CCC(C)=CCc1ccc2c(c1)OCO2
CCCN(c1ccc(OS(=O)(=O)CCC)cc1)S(=O)(=O)Oc1cc(C(=O)NO)ccc1CC
CCC(=O)Oc1ccccc1NC(=O)CC1(c2ccc(OC(C)C)cc2)CCN(C(=O)O)CC1
O=C(NC1CCCCC1)c1ccc2[nH]cnc2c1
CCOC(=O)C1=CN(c2ccccc2C)C=C(C(=O)O)C1c1cccs1
c1ccc(CCCC2=Nc3ncnn3C(c3ccco3)C2)cc1
Cc1c(OC(C)C(=O)NCCO)ccc2c(-c3ccccc3)cc(=O)oc12
CCc1cccc(-c2cc(NC(=O)c3ccc(C)cc3NC(=O)c3ccccc3C)ccc2OC)c1
CNc1cc(N2CCOCC2)nc(N)n1
O=C(O)c1cc(Cl)c(-c2cnc3[nH]nc(Br)c3c2)cc1-c1cc(C(F)(F)F)ccc1-c1ccccc1
CCCCCCCCCCCCCCCC(=O)NC(CCCCN)C(=O)NC(CO)C(=O)NC(Cc1ccccc1)C(=O)O
CC(NC(=O)NNC(=O)c1ccccc1F)c1ccccc1
COc1cccc(C=CC(=O)NC(Cc2ccc(O)cc2)C(=O)N2CCCC2C(=O)NC(Cc2ccccc2)C(=O)NC(CCCNC(=N)N)C(N)=O)c1
CCCCCCCCOc1ccc(NC(=O)c2cc(C)ccc2C(=O)O)cc1
CN1CCC(Nc2ccc(Nc3ncc4c5ccncc5n(C5CCCC5)c4n3)nc2)CC1
CC1CCC2C(CCC3(C)C(C)CCC23)C1(C)O
COC(=O)NC1(C(=O)NC2COC3CCC(C(=O)NO)N23)CCC(c2ccc(Br)cc2F)C1
CC(=O)NCC1CN(c2ccc(C3CN(Cn4ccnn4)C(=O)O3)c(F)c2)C(=O)O1
CON=C(c1cccc(Br)c1)c1ccccc1COc1ccc(Cl)cc1
CCc1cc(C)nc2nc(NC(=O)NCCSc3nnnn3C)nn12
CN1CCSC1=N
CCCCN1c2ncccc2C(=O)N(C)c2cccnc21
COc1ccc(OC)c(-c2nc(-c3ccc4c(c3)OCO4)[nH]c2C2CCCC(NCc3ccccc3)C2)c1
O=C(CCC=C1SC(=O)N(c2ccc(F)cc2)C1=O)NC1CCN(Cc2ccccc2)CC1
CCc1ccc(-c2ccc(C=CC(=O)c3ccc(OCC(=O)NCCBr)cc3)s2)cc1
CC(C)(N)C(=O)NC(COCc1ccccc1)c1nnnn1CCCCC(=O)NC1CCCCC1
COC(=O)CC(=O)Nc1cccc(OC)c1
CCN(CC)CCNC(=O)c1ccc(NC(=O)Cn2cc(S(=O)(=O)N(CC)CC)c3ccccc3c2=O)cc1
c1ccc(Cc2csc(Nc3cc(OOCc4cn[nH]c4)cc(Oc4ccc(Nc5ncnc6ccsc56)cc4)c3)n2)nc1
CC(=O)Oc1nnn(CC(=O)N2CCN(c3ccccc3)CC2)c1C
Cc1noc(C)c1NC(=O)N(C)CC1Oc2ccc(NS(=O)(=O)c3ccc(Cl)cc3)cc2C(=O)N(C(C)CO)CC1C
O=C(CSc1nc2ccsc2c(=O)n1Cc1ccc2c(c1)OCO2)Nc1ccc(F)cc1
OCC1C(O)OC(O)C(c2ncnc3c2ncn3Nc2ccccc2)C1O
CCc1c(C)cccc1OCCOc1ccc(C#Cc2cccc(CC(=O)N3CCC(C)CC3)c2)cc1
Nc1nc(N)c2nc(-c3ccccc3)cnc2n1
O=C(CCSc1ccc(Cl)cn1)Nc1cccc(Cl)c1
O=C(C=Cc1ccc(Cl)c(Cl)c1)NCCCCCNC(=O)NC(=O)NCCCCCNc1ccc(NC(=O)NCCCCN2CCCN(Cc3ccc(Cl)c(Cl)c3)CC2)cc1
CC=C(CCC=C(C)C)CCC(=CC)CCC(C)=CCCC=C(C)C
O=c1[nH]c2nc(N3CCOCC3)ccc2n1Cc1ccccc1
CC1(O)C(OC(=O)N2Cc3cccc(F)c3C2)CCC2(C)C3CCC4(C)C(O)CCC4C3=CCC12
COC(=O)c1c(C)n(-c2ccccc2OC)c2ccccc2c1=O
COc1cc(C=Nn2c(CC(=O)Nc3ccccc3C)n[nH]c2=S)cc(OC)c1OC
CS(=O)(=O)c1cn(C2CC2)c2cc(Nc3ccc(O)cc3)c(I)cc2c1=O
CCOCCCNC(=O)Cn1ccc2ccc(F)cc21
Cc1cc(Br)c2cc(C(=O)NN=Cc3ccc(Cl)c(Cl)c3)cc(C)c2n1
CCNCC(=O)Nc1nc2ccc(NC(=O)c3cccc(COCC(F)(F)F)c3)cc2s1
COc1ccc(CN2CCN(C(=O)C3CCCN(c4nnnn4-c4ccccc4OC)C3)CC2)cc1OC
O=c1nc(-c2ccco2)n(C2OC(CO)C(O)C2O)c(=O)[nH]1
CC1(C)CC(=O)C=C(Nc2ccc3[nH]ccc3c2)C1
COc1nc(OC(C)C)nc(N(C(C)C)C(C)C)n1
CC(=O)NCCc1c[nH]c2c(=O)nc[nH]c12
CNC(=O)CC1(c2ccccc2)CC1c1ccc2ccccc2c1
CC1(C)CN=C2N(C1)C(N)=NC2(C)C
C=CCOc1ccc(-c2nc(C)c(F)c(Oc3ccc(C(C)(C)C)cc3)c2C)cc1
CCOC(=O)c1ccccc1NC(=O)CSc1nc2c(c(-c3cc(F)ccc3F)c1C#N)CCCC2
CCNC(=O)Nc1nc2cc(-c3cnc(C(N)=O)s3)c(OCC3CCN(C)C3)nc2s1
Cc1ccccc1SC(=S)N1CCC(C(C)(C)O)CC1
Cc1ccc(NC(=N)C2Cc3ccc(CCCl)cc3C2O)cc1
COc1ccc(Cl)cc1NS(=O)(=O)c1cccc(C23CC4CC(CC(C4)C2)C3)c1
CC(=O)Nc1ccc(NS(=O)(=O)CC(NC(=O)CC(=O)NC2(NC(=O)c3ccccc3)CCCC2)C(=O)O)cc1
CS(=O)(=O)c1ccc(-c2cn(-c3nnc(-c4ccccc4)c4ccccc34)nn2)cc1
CN(C)Cc1ccccc1-c1ccccc1N
Cc1ccc(C(=O)Nc2ccc(C(F)(F)F)cc2)c(C(=O)Nc2ccc(-c3ccc4[nH]c(C)nc4c3)cc2)c1
CNc1cc(C2OC(C(=O)O)=CC(O)C2CO)[nH]n1
CC(Cc1ccc(OC(=O)c2nn[nH]n2)cc1)C(=O)O
CCC(=O)N(C=Cc1ccc(OCCCCOc2cccc(Cl)c2)cc1)CC
CN1CCCC1Cc1nc(-c2ccc(Oc3ccc(Cl)cn3)cc2)co1
CCCCCNC(=O)c1ccc(OCCC2CCN(C(=O)C(CC)C(=O)OCc3ccc(O)cc3)CC2)cc1
NS(=O)(=O)c1ccc(CCNc2nnc3cc(-c4cc(Cl)cc(Cl)c4)c(-c4ccncc4)nn23)cc1
Cc1ccc(S(=O)(=O)NC(C)CCCCC2CCCCC2)cc1
O=C1CN=C(c2ccc(Cl)cc2)c2scc(-c3ccccc3)c2N1
C=C(CCC12OC(C(=O)O)C(OC(=O)C=CC)(C(=O)O)C(C(=O)O)(O1)C(OC(=O)C=CC(C)CC(C)CC)C2OC(=O)C=CC(C)CC)C(C(C)C)C(C)Cc1ccccc1
Cc1ccc(Cn2nnc(C(=O)NN=Cc3ccc(O)cc3)c2N)cc1
CCCc1cc(=O)oc2c1c(C)nn2-c1ccncc1
CC1CC2c3cccc4c3c(cn4C(=O)NCCO)CC2N(C)C1
COC(=O)C12CCC3C(C)CCC4C(C)C(O)OC(O1)C34OO2
CCCCCCCCCc1cc(O)c2c(c1)OC(C)(C)c1ccc(OC)cc1-2
O=C(Nc1nc(-c2ccccc2)cs1)C1CC1
Nc1cc(=O)n2nc(-c3ccccc3)sc2n1
CN(C)C(CNC(=O)N1CC(CC(c2ccccc2)c2ccccc2)CCC1=O)c1cccs1
CC12CCC3c4cc(C=O)c(O)cc4CCC3C1Cc1cc(O)ccc12
COC(=O)c1cc2cc(N3CCN(C)CC3)cnc2[nH]1
Cc1ccccc1C1CC(=O)N(C2CCN(C(=O)CC(C)C)C2)C1
CCOC(=O)c1c(C)oc2ccc(OCc3ccccn3)cc12
CCc1ccccc1OCNC(=O)c1cccc(S(=O)(=O)N2CCCCCC2)c1
S=c1[nH]nc(Cc2nc3ccccc3[nH]2)n1-c1ccccc1
Cn1ncc(NC(=O)c2nc(N3CCCN(C(=O)c4cc5ccccc5o4)CC3)sc2N)c1-n1cc(C#N)cn1
CCn1c2c(c3c1-c1ccccc1C3=O)C(=O)CC(C)(C)C2
O=C(O)c1c(O)n(Cc2ccc(F)c(F)c2)c(=O)n(CC(=O)N2CCN(Cc3ccc(Cl)cc3)CC2)c1=O
CCCCN(C(=O)CCCCl)c1c(C)cccc1CC
COc1cc(C(=O)NCCC2CCN(Cc3ccccc3)CC2)cc(OC)c1OC
CCCCCC=CCC(=O)OC(C)OC(=O)CCCCCCC
COc1ccccc1OCCC(=O)OCNC(=O)Cc1ccccc1C(F)(F)F
CC(CC1CN2C(=NCC2c2cc(F)cc(F)c2)N1CCc1ccc2c(c1)N(C(=O)OC(C)(C)C)CC2)C(=O)N1CCC(n2c(=O)oc3ccccc32)CC1
Cc1[nH]nc(S(=O)(=O)N(Cc2ccccc2)Cc2ccccc2)c1C
Cc1ccc(S(=O)(=O)n2ccc(C=NNc3nc(N4CCOCC4)c4ccccc4n3)n2)cc1
CCOP(=O)(CC)CC(=O)Nc1ccc(-c2cc(-c3ccc4nc(NC(=O)c5ccc(C)cc5)sc4c3)ccn2)cc1
Cc1ccc(O)c(O)c1
COc1ccc(C(=O)N(CNC(=O)CF)C(C(=O)NC2CCCC2)c2onc(C)c2C)cc1
CON=C(CN(C)Cc1ccccc1-n1cccn1)C(CCN1CCC(OC)CC1)c1ccc(Cl)c(Cl)c1
CN(C)CCc1cc(-c2ccc(Cl)cc2)nc(N)n1
CCCC(=O)OC1C(Oc2cc(=O)oc3cc(O)ccc23)OC(C)C(OC(=O)C=Cc2ccc(OC)cc2)C1OC1OC(C)CC(O)C1OC(C)=O
CCOC(=O)OC(C)OC(=O)CC1C(=O)N(c2ccc(C)cc2)N=C1C
C=CN(CCCCCCCCC)C(=O)CSc1nc2c(c(Cc3ccccc3)n1)CCCC2
OCc1cccc(CN(Cc2cccnc2)C(=S)Nc2ccc(Cl)cc2)c1
CC1=C2c3cccc4c3c(cn4C)CC2N(C(=O)OCc2ccccc2)CC1
Cc1ccc2nc3c(cc(C#N)c(=N)n3-c3ccc(Cl)cc3)c(=O)n2c1
O=C(Nc1cccc(-c2cn3ccsc3n2)c1)c1nnc(NCc2cccc(F)c2)o1
c1ccc(CNc2nc(N3CCOCC3)nc3c2NCCC3)cc1
CC(C)CNC(=O)C1CN(Cc2cccnc2)CCN1c1ccc2nncn2n1
O=C(O)c1ccccc1N1C(=O)C(=Cc2ccc(Br)cc2)SC1=S
N#CC1C2=C(CCCC2)CC2C3CCC(C3)C2Nc2ccccc21
O=C(Nc1ccc2cc[nH]c2c1)c1cc2ccccc2o1
CCCCC1C(C)SC(=NN=C2C(=O)N(c3ccccc3)c3ccc(-c4ccc(OC)cc4)cc32)N1C
C=COC(=O)c1ccc(NC=O)cc1
Cc1ccc2sc(=NC(=O)[N+](=O)[O-])n(CSc3nnnn3C)c2c1
CC(C)(C)CC(C)(C)NC(=O)NCC1CCCO1
OCc1ccccc1Cc1cc(-c2ccc3ccccc3c2)cc(=S)n1-c1cccs1
CC(C)(C)OC(=O)C1CCCN1C(=O)C(Cc1ccccc1)NP(=O)(OCC1C=CC(n2ccc(N)nc2=O)O1)Oc1ccccc1
CCc1n[nH]c(=O)n1Cc1cc(C#N)ccc1OC
Cc1cn2c(=O)c3ncn(C4CC(OC(=O)c5ccccc5)C(CC(=O)OC(C)C)O4)c3[nH]c2n1
NC(CCl)C(=O)Nc1ccc(C2SCCS2)cc1
COc1ccccc1S(=O)(=O)NC(=O)C1(Cc2cccc(OCc3ccc4ccccc4n3)c2)CCN(Cc2ccccc2)CC1
N#Cc1ccc(CN2CCC(=O)N(Cc3ccc4c(c3)OCO4)CC2)cc1Cl
c1cncc(CNc2c(-c3cccnc3)nc3cnccn23)c1
CC1CN(S(=O)(=O)c2ccccc2)CCN1C(=O)COCc1cccnc1
CCN1CCN(CC(O)COc2ccc(OCc3ccccc3)cc2)CC1
CCN(C(=O)CCCCCCC(=O)Nc1ccccc1N)c1ccccc1
CC(O)C1C(=O)NC(=O)N1C(=O)CSc1ccccc1F
CCC(=O)Nc1ccc(-c2ccc3nc4c(cc3c2)Cn2c-4cc3c(c2=O)COC(=O)C3(CC)C(C)(C)OC(=O)CO)cc1
O=C(Nc1nc2ccc(Cc3ccccc3)cc2s1)[N+](=O)[O-]
CC(C)CC(NCC(c1cccc(F)c1)N(C)C)OC(N)=O
CC(C)N(C)CCCn1c2ccc(Cl)cc2c2cc(C(=O)O)ccc21
Clc1cccc(Sc2ccc(C=Nn3cnnc3)cn2)c1
O=S(=O)(NC(=Nc1cnccn1)Nc1ccc(Cl)cc1)c1ccccc1
Fc1cccc(C23COCC2CN(Cc2cccs2)C3)c1
CC(C)(C)C1=C(O)c2c(O)cccc2C1=O
CC1Cc2c(cc3c(c2O)C(=O)c2cccc(O)c2C3=O)C(O)C1
O=C(O)CCNC(=O)c1ccc(-c2ccc3cc(OCc4ccccc4)ccc3c2)s1
O=C(O)c1c(O)cccc1O
Nc1ccc2cc3[n+](cc2c1)CCc1cc2c(cc1-3)OCO2
COc1ccc2cc3c(=O)n(CCCS(=O)(=O)N4CCOCC4)ncc3cc2c1
CCS(=O)(=O)OCCc1ccc(O)c2c1C(=O)c1cccc3c1c-2nn3CCO
CN(C)c1ccccc1N1CCN(c2nc[nH]c3c4cc(C(F)(F)F)ccc4nc2-3)CC1
c1ccc(COCCn2cnc3c(-c4ccco4)nc(SCc4c[nH]cn4)nc32)cc1
Cc1cc2ccc1Oc1ccc(-c3cccnc3F)cc1C21COC(N)=N1
COc1ccc(C(=O)NCC2CN(c3ccc(N4CCOCC4)c(F)c3)C(=O)O2)cc1CO
COc1ccc(Nc2nc(-c3cc(OC)c(OC)c(OC)c3)c3cn[nH]c3n2)cc1
CC1CCC(C)C(O)C1
O=C(Sc1coc(CCl)n1)c1ccccc1
CC(NC(=O)CCS(=O)(=O)c1ccc(Cl)cc1)C(c1cccs1)N1CCOCC1
O=c1c2c(ncn1N1CCOCC1)c(C=Cc1ccc(Cl)cc1)nc1ccccc12
CC(C)(C)C1Cc2cc(CC(F)(F)F)ccc2N1C(=O)C(=O)O
CC(C)n1cnc2c(N(C)C)nc(NC3OC(O)C(O)C3CO)nc21
C=CCC1=C(C(=O)O)C2N(OC(C)=O)c3ccccc3C23CC(c2ccccc2)N(C(=O)NC(F)(F)F)C3=N1
O=C(Nc1ccccc1)C(c1ccc(Cl)cc1)C1c2ccc(Cc3ccc4c(c3)OCO4)cc2C(=O)N1c1ccc2c(c1)OCO2
COc1cc(CC(=O)Nn2c(=O)n(CCCCCC3CCN(OC)CC3)c(=O)c3ccccc32)cc(OC)c1
CCCNC(=O)c1c(C)cc(C)cc1-n1ncc2c(Nc3cc(OC)cc(C)c3Cl)ncnc21
CCS(=O)(=O)c1cc(C(F)(F)F)cc(O)c1-c1ccc2ncnc(Nc3cccc4ccccc34)c2c1
O=C1NC(=O)C(c2ccc(OC(=O)c3cc4c5ccccc5c5ccccc5c4c(=O)o3)cc2)O1
Cc1cc(C)cc(NCC2=NCCN2)c1
CC(C)c1ccccc1C(=O)Nc1ccc(C=Cc2cccc(O)c2)cc1
Cc1cc(C)on1
Clc1cc(Cl)cc(-c2nc3ccccc3o2)c1
S=C1NCCN1SCc1ccc(Br)cc1
Nc1cc2[nH]c(C(=O)c3c(N)cccc3-c3c(F)cccc3Cl)nc2cc1C(=O)NCc1ccco1
CC1(C)OC(=O)c2c1ccn1c2nc2c(Br)[nH]nc21
N#CC1CCCN1C(=O)c1coc(C2CCC3CCC(N)(Cc4cc(F)cc(F)c4)C(=O)N32)n1
Cc1ccc(Cn2c(CCCc3ccccc3)nc3c2c(=O)[nH]c(=O)n3-c2ccccc2)cc1
CC(C)(C)OC(=O)c1ccc(-n2c(=O)n(-c3ccc(Cl)cc3)c3cnc4ccccc4c32)cc1
COCCNCc1ccc(-c2cccc(-c3nc4ccccc4[nH]3)c2)cc1
C[N+]1(CC#CCOc2ccccc2)CCCCC1
CN(CC(=O)Nc1ccc(N)cc1)C(=N)N
O=C(NCSc1nnc(-c2c[nH]c3ccccc23)o1)c1ccccc1[N+](=O)[O-]
CCc1ccc(-c2noc(-c3cc(C4(c5ccc(Cl)cc5)CC5CCC4C5)c(CC)cc3C)n2)cc1
CCc1ccc(C(F)(F)F)n2nc(N3CCN(c4ccccn4)CC3)nc12
Nc1nc2ccc(C(=O)CCC(=O)NCc3cccc([N+](=O)[O-])c3)cc2s1
CCCCc1nc(C(F)(F)F)ccc1C(=O)NCCc1ccccc1OCC#N
CC(=O)Oc1ccccc1C#Cc1ncc([N+](=O)[O-])n1C
Nc1nc(-c2ccc(-c3ccccc3Cl)o2)n[nH]1
N=C1SCCN1CC(F)(C(N)=O)C(F)(F)C(F)(F)C(F)(C(F)(F)F)C(F)(F)C(F)(F)F
COC1c2c([nH]c(=S)[nH]c2=O)-c2ccccc2N1c1ccccc1
C=C(CCN1CCOCC1)c1cccc2ccccc12
Cc1ccccc1S(=O)(=O)Nc1noc(C(C)(C)C)n1
O=Cc1cc(-c2ccc(F)c(Br)c2)cs1
COc1ccc(C(=O)c2cc(-c3cccc(C)n3)c(=O)n(-c3cccc(C(=O)NC#CC(C)C)c3)c2)cc1F
CN(C)c1cccc(-c2cncc(-c3cccnc3N)n2)c1
CCOC(=O)c1cc(N2CCOCC2)sc1S(=O)(=O)N1CCC(C)CC1
COc1ccccc1CNC1=CC(=O)N(C2CC3CCC2C3)C1=O
Cc1cccc(NC(=O)c2cccs2)c1C
CSc1cccc(Nc2nc3c(-c4ccc(C)nc4)cccn3n2)c1
CCn1cc(C2c3[nH]c4ccccc4c3CCN2C(=O)CCCN2CCCC2)cn1
COc1ccc(-c2oc3cc(O)c(O)c(O)c3c(=O)c2O)c(O)c1
c1cc(CNCC2CN(C3CCCC3)CCO2)no1
Cn1cnc2c(NC(=O)c3ccccc3)nc(C3CC=CCO3)cc21
CCOc1ccc(-c2cc(C(=O)NN=Cc3c[nH]c4ccccc34)c3ccccc3n2)cc1
Cc1ccc(NS(=O)(=O)c2ccc(=O)c3ccc[nH]c2-3)cc1
CC(=O)N(C)c1ccc(C(=O)NC2CC3CCC(C2)N3CCCc2cnn(C)c2)s1
COc1cc(OC)cc(C(=O)NC(CC(C)C)N2CCN(c3ccccc3OC)CC2)c1
O=C(CC(C(=O)N1CCOCC1)S(=O)(=O)Nc1ccccc1)N1CCC(n2cc(C(CC3CCCCC3)NC(=O)N3CC3)nn2)CC1
CC(NC(=O)OCc1ccccc1)C(=O)Oc1ccccc1-c1cccc(Cl)c1Cl
CCCCC1Cc2c([nH]c3ccccc23)C(c2cc(F)ccc2F)N1
COc1cccc(Oc2cccc(Nc3ncc(Cl)c(NS(=O)(=O)N4CCc5ccc(C(C#N)CC#N)cc54)n3)c2)c1
CC(=O)C(CCCCNC(=N)N)NC(=O)C(=O)N1CCCC1C(N)Cc1ccc(O)cc1
CCCc1cnc(SC2C(O)OC(CO)C(O)C2O)n1C(=O)O
CSc1ccc(CN2CC(=O)N(c3ccccc3Cl)CC2=O)cc1
CC(C)c1ccc(NC(=O)C2CCCN2C(=O)N(C)C)cc1
COc1ccc(N(C(=O)CCCCN2CCN(c3cccc(-c4ccccc4)c3)CC2)c2nc3cc(F)ccc3s2)cc1
CCC(C)C(NC)(C(N)=O)N1CCN(c2ccccc2)CC1
COc1ccc(-c2cc3occ(OC)c(=O)c3c(OC)c2OC)cc1
COc1n[n+]([O-])c2ccc(C(=O)N3CCNCC3)cc2[n+]1[O-]
CC(C)N1CCC2(CC1)c1ccccc1CC2Oc1ccc(C#N)c(C(F)(F)F)c1
CC1=C(C#N)C(OC(=O)Cc2ccccc2)C(C)=C(c2ccccc2)N1
CCc1nc2ccccc2c(=O)n1CCc1ccc(C)cc1
Cc1cc(C)cc(Oc2ccc(C(=NCc3ccccn3)NO)cn2)c1
CN1CCN(CC(=O)N2c3ccccc3Sc3ccc(C#N)cc32)CC1
CCOC(=O)Nc1ccnc(C2CCN(c3nccnc3C#N)CC2)c1
Nc1ccn2ncc(-c3c(-c4ccccc4)c(-c4ccccc4)nn3-c3ccccc3)c2n1
O=C(CN(Cc1ccccc1F)S(=O)(=O)c1ccc2ccccc2c1)NO
CC(O)Cc1ccc(C(CC(C)NC(=O)OC(=O)NCc2ccccc2)C(C)Cc2ccccc2)cc1
OC(COc1ccc2cc(F)ccc2c1)CN1CCC(O)(c2ccccc2)CC1
CCOC(=O)c1sc(-n2nc(C)cc2C)nc1C
Cc1cc(C=Cc2ccccc2)n(O)c(=O)c1
O=C(c1cccc(C(F)(F)F)c1Cl)N1CCn2c(nnc2C2CC2)C1
O=C(Cn1cc2ccccc2n1)Nc1cccc(F)c1
COc1cccc(-c2cc(-c3nc4ccccc4n3-c3ccc(OCCN4CCOCC4)cc3)cs2)c1
CC(C)c1cn(C(=O)c2cncc(NC(=O)c3cnc4ccccc4c3)c2)c2ncncc12
CC(C)NC(=O)c1nc(-c2ccc(C#N)cc2)cnc1NC(C)(C)C
O=c1c2ccccc2c(Sc2ccc(I)cc2)nn1-c1cccc(Cl)c1
CCCCCC(=O)NC(=O)NC(c1ccccc1)c1ccccc1
O=C(C(=O)N1CCN(c2c[nH]c3ccccc23)CC1)c1ccccc1
CCN(CC)c1ccc(C(=O)NCn2ccc(=O)c3c(oc4ccccc43)c2=O)cc1
CC(C)(O)C#Cc1ccc2nc(C(N)=O)sc2c1
COc1ccccc1N1CCN(CCC(=O)C(C#N)c2nc3ccccc3[nH]2)CC1
CCC(c1ccc(O)cc1)C(O)C=CC1C(=O)CC(O)C1CC=CCCC(=O)OCC(F)(F)F
N#Cc1ccccc1Cc1ccc(Cc2ccc(C#CCCN3CCOCC3)cc2)cc1
N#Cc1sc2c(c1C(=O)NCCc1[nH]c3ccccc3c1-c1cccs1)CCC2
COc1cc(CCC2C(=O)C=CC2CC=CCCC(=O)O)cc(OC)c1OC
O=C(CS(=O)(=O)N1CCN(c2ccc3c(c2)OCCO3)CC1)Nc1nc2ccccc2s1
O=C(CC#CC(c1ccccc1)c1ccccc1)c1ccccc1
COc1cccc(OCCCN2C3CCC2CC(n2c(C)nc4c2c(=O)n(C)c(=O)n4C)C3)c1
OCCCCCCCCn1c(Br)nc2c3ccccc3ccc21
O=C(O)COCCCCCn1c2c(c3cccnc31)C(c1ccon1)CC(=O)N2
COc1ccc(-c2cc(C(=O)O)on2)cc1OC
COc1ccc(C2=C(Cl)C(=O)N3C(=NC(C)(C)CC3c3ccc(C)cc3)N2)cc1
CC1C(=O)C2CCC3OCC3C2C2OC(=O)c3ccccc3CC=CCCCCC(=O)NCCC(=O)OC3C=C1C(C)C2(C)C3
COc1ccc(C=NNC(=O)CCN2CCOCC2)cc1
CCCCCCCCCCCCCCCC(=O)NC(COP(=O)([O-])OCC[N+](C)(C)C)C(O)c1ccccc1
CC1=NN=C2SN(c3ccccc3)C(=O)C(C)OC12
O=C1NCCCN1c1ccc(S(=O)(=O)Cc2ccccc2)cc1
CN1CCN2C(=COc3ccc(Cl)cc32)C1
O=C(CCN1C(=O)SC(=Cc2ccc(F)cc2)C1=O)Nc1ccc(C(=O)O)cc1
COc1cc(Br)c(C(CCN)c2ccc(OC)cc2OC)c(Br)c1
Cc1cccc(O)c1O
Cc1ccc(N(Cc2ccc(C)c(C)c2)S(=O)(=O)c2cccc(C(=O)OCC(=O)Nc3c(C)cc(C)cc3C)c2)cc1
CC(C)C(NC(=O)N1CCN(Cc2ccccc2)CC1)C(=O)NC(CO)Cc1ccccc1
CC1=C(c2ccc(O)cc2)C(c2ccccc2)C(C(=O)NCC23CC4CC(CC(C4)C2)C3)C(=O)N1
Cc1cc(C)n(C(=O)c2sc3ccccc3c2Cl)n1
CC(C)C(Sc1nc2ccccc2o1)c1nc2ccccc2n1Cc1ccc(Cl)c(Cl)c1
CC(=O)OC(C=NNC(=O)Cc1ccc(C(=O)NCn2c(=O)c(-c3ccco3)nc3ccccc32)cc1)Cc1ccccc1
C=CCOC(=O)C1=C(C)NC(=O)N(C(=O)NCCCN2CCN(c3cccc(Cl)c3Cl)CC2)C1c1ccc(OC)cc1
C=C(C)COc1ccccc1-c1ncnc2c1c(OC)c(C(N)=O)n2Cc1ccccc1
CCOCCn1cc(C2CCN(C(=O)OCCCO)CC2)c2cccnc21
COCCC(=O)Nc1nc(C2c3ccccc3Oc3ccccc32)n[nH]1
Cc1cc(Sc2c(OC(C)C)nc3ccccn3c2=O)c(C)nc1N1CCOCC1
COc1cc(OC)c(C(=O)C=Cc2ccc(-n3ccnc3)cc2)cc1OC
O=C(COC(=O)c1nn(-c2ccccc2)c(=O)c2ccccc12)Nc1ccc(F)cc1
O=C(c1ccc(F)c2cccnc12)N1CCN(Cc2cc3cccc(Cl)c3[nH]2)CC1
CCCOC(=O)c1cn(CC(N)=O)c2c(F)cccc2c1=O
CC1COCC(C(=O)N2CCN(CCOc3ccccc3)CC2)N1C#N
N#CC1CCCN1C(=O)CNCc1ccccc1Cl
Cc1ccc(C2CC(c3ccccc3Cl)=NN2C2=NC(=O)CS2)cc1
O=C(NC(=S)N1CCCc2ccccc21)c1cccnc1
CCCCC1NC(=O)C(CCc2ccccc2)NC(=O)C(C)NC(=O)CCC(C(C)O)OC(=O)C(CC(C)C)NC1=O
CCC(=O)Oc1ccc2c(O)c3c(nc2c1)CCC3
CCCCc1ccc(OCC(O)COc2ccc(S(C)(=O)=O)cc2)c(Cl)c1Cl
Cc1cc(-n2cncn2)cc2c(C(=O)C(=O)N3CCOCC3)cn(CCN3CCOCC3)c12
Cc1nc(N)nc(CCc2ccc(Nc3nncs3)cc2)c1Cl
C=CCN(CC(=O)Nc1ccccc1F)C(=O)c1ccc2c(c1)OCO2
Cc1nnn(CC(=O)N(Cc2ccccc2)C(C(=O)NC2CCCC2)c2ccc(C)o2)n1
CNC(=O)Cc1[nH]c(SCc2cccc(Cl)c2F)nc(=O)c1C(=O)Nc1ccc(OC)cc1OC
C=C(C)c1nnc2sc(-c3ccc(F)cc3)nn12
CC(NCC(O)c1cccnc1)C(c1ccccc1)c1ccccc1Cl
COc1cccc(Cc2cnn(-c3cccc(C(=O)O)c3)c2)n1
Cn1cnc(CNc2nc(Oc3cnc(-c4cccc5[nH]ccc45)nc3)ns2)c1
CCCCCCCCCc1cccc2nc(C(N)=O)cc(OCCCCC)c12
CC(C)c1ccc(Cn2cnc3c(N)nc(NC4OC(O)C(O)C4CO)nc32)cc1
O=C(Nc1ccccc1)N1CCN2CCC(O)C2(CO)C1
CC(C)CC(=O)COc1cccc2ccccc12
O=C(Cc1ccccn1)N1CCN(Cc2ccc3ccccc3c2)CC1
N#Cc1sc(N)c(C(N)=O)c1-c1cccc([N+](=O)[O-])c1
CCCCCCCCCCCCC[N+](C)(CC)COP(=O)([O-])CCCCCC
CC(=O)Nc1nc2c(O)cc(O)cc2s1
Nc1nc(=O)c(CCCCc2ccccc2)c(N)[nH]1
Cc1ccc2c(C(=O)NC3CCCC3NC(=O)c3ccc4c(ccn4-c4ccc(F)cc4)c3Cl)coc2c1
CCc1ccccc1Nc1nc(OC2CCC(N)CC2)c2ncn(C3C(CO)OC(O)C3O)c2n1
Cc1ncccc1N1CCCn2c(CCN3CCCC3C)nnc2C1
Cc1ccc(CCC(=O)Nc2cccc(S(=O)(=O)N(C)C)c2)cc1
CCOCC(=O)N1CCC(c2nc(C3CC3)no2)CC1
O=C(CSc1nnnn1-c1cccc(F)c1)Nc1ccc(Cl)c(F)c1
CN(C)CCNc1cccc(-c2nn3ccc4ccc(C(=O)NO)c(c2=O)c43)n1
COc1ccccc1NC(C)C(=O)NS(=O)(=O)c1cccc(Cl)c1
COc1ccc(C2Oc3ccc4ccc(=O)oc4c3OC2c2cc(OC)c(OC)c(OC)c2)cc1O
COc1ccc(C=CC(=O)c2ccc(O)cc2)c(O)c1
CCOCNC(=O)c1ccc(-c2cnc(Nc3nc(Cl)c(C(=O)OCC)s3)s2)cc1
O=C(NCCCCc1c[nH]cn1)NCCC1CCCCN1S(=O)(=O)c1ccc(Cl)c(Cl)c1
CNC(=O)OC(F)(F)c1cc(-c2ccc(C(F)(F)F)cc2)nc(NCc2ccc(C(C)C(=O)OC)cc2)n1
COc1ccc(C(=O)c2[nH]c(=S)n(-c3ccccc3F)c2C)c(OC)c1
Cc1ccccc1S(=O)(=O)N1CCN(c2cccc(NC(=O)c3ccoc3C(C)(C)C)c2)CC1
O=C(NC(=O)C(Cc1ccccc1)c1nc2ccccc2[nH]1)Nc1cc(F)ccc1Cl
O=S(=O)(Nc1ccccc1N1CC2CC1CN2C(=S)c1ccccn1)c1ccccc1
Cc1cccc2c(Cl)c(C(=O)Nc3cccc(Cl)c3)nnc12
COc1ccc(OC)c(N(C(=O)CC(=O)NC(C)C)c2ccco2)c1
Fc1cccc(-c2ccc3nnc(C(F)(F)F)n3n2)n1
O=C(C=CC=CC=CC(=O)c1ccc(Br)cc1)c1ccccc1
O=C(O)c1ccc(CN2CCC(C(O)(c3ccccc3)c3ccccc3)CC2)cc1
COc1ccccc1-c1cc2ccccc2c(=O)[nH]1
CC(=O)Oc1cc(C(=O)NC2CC2)cc2c1CC(C)(O)CC2
COc1ccc(CC2CCN(NC(=O)C3COc4cc(-c5cccc(C(F)(F)F)c5)ccc4O3)CC2)c(C)c1
Cc1noc(Cc2cccc3c(=O)n(C)c(C)nc23)n1
CCOC(=O)C1CCN(S(=O)(=O)c2ccc3c(c2)CC(=O)N3)CC1
CC1(C(=O)CCl)Cc2c(Br)cc3[nH]c(=O)c(O)nc3c2O1
O=C(Nc1ccc2c(c1)CCC2)c1ccccc1
O=C(Nc1ccc(F)cc1F)c1ccc(F)cc1NS(=O)(=O)c1ccncc1
CC1OC2OC3(C)CCC4C(OCCOC(=O)c5cc(CO)cc(CO[N+](=O)[O-])c5)CCC(C1C)C24OO3
CCC(NC(=O)C(C)C1(c2ccc(CC3CCCC3)cc2)CCN(C)C1=O)C(=O)CCN1CCOCC1
COc1cccc(C(=O)C2=C(O)C(CCN3CCOCC3)N(c3ccc(C)o3)C2=O)c1
COc1ccc(OC(C)=O)cc1COP(=O)(NCC1OC(O)CC1n1ccc(N)nc1=O)Oc1cccc2ccccc12
CN(C(=O)c1cc2ccccc2oc1=O)c1cccc(C(F)(F)F)c1
CCc1c(C(=O)N2CCCC(CN3CCCCC3)C2)n(S(=O)(=O)NC(=O)OCC2CC2)c2ccccc12
O=S1(=O)N=C(SCCCCc2ccccc2)N(Cc2ccccc2F)c2ccccc21
C=CC1=C(C)C23CC1CC2C(C)(O)CC3O
CCOC(=O)c1c(Nc2nc(-c3ccc(Cl)cc3)cs2)sc2c1CCN(Cc1ccc(S(N)(=O)=O)cc1)C2
Cc1nc(N)ccc1CNC(=O)CN1C(=O)N(C(=O)NC(C)C)CCC1C
CCOC(=O)C1C(=O)C=C(NCCN=Cc2cc(Cl)cc(Cl)c2O)CC1c1ccccc1Cl
CC(=O)N(CC(C)=NOC(CCN1CCN(c2ccccc2)CC1)c1ccc(Cl)c(Cl)c1)c1ccccc1Cl
NC1C=NC=N1
NCc1ccc(CNC(=O)N2CCN(C(=O)OC3CCCCCCC3)CC2)cc1
Cc1c(C(=O)NCOC(=O)c2ccc(C(=O)OC3CCC3)cc2)n(-c2ccccc2)n(C)c1=O
CC1(C)CN(C(=O)CN2C(=O)NC3(CCCCC3)C2=O)CCO1
CSCCn1c(-c2ccc(OCCN3CCOCC3)cc2C(F)(F)F)nc2ccnc(C(F)(F)F)c2c1=O
CCCCCCCCCCc1cc2cc(O)c(I)cc2o1
CC1CCC2(Br)C(CCC3(C)C2CC=C2C4CC(C)(NC(=O)c5c[nH]c6ncccc56)CCC4(C)CCC23C)C1(C)C
Cc1cc(C(=O)N2CCCC(c3cncs3)C2)nn1C
CC(NC(C)(C)CO)C(C)(C)C
O=C(Nc1ccc(F)c(Cl)c1)N1CC2CCC(C1)N2Br
O=C(O)c1cccc(-n2cc(C(=O)NCc3ccccc3C(F)(F)F)nn2)c1
S=C(NCCCCN1CCN(c2ccc(Cl)cc2)CC1)N1CCc2ccccc2C1
COc1ccc2[nH]cc(CCNC(=O)C(O)(Cc3ccccc3)CC(C)C)c2c1
Cc1ccc(NC(=O)Cn2c(=O)c3ccccc3c3nc(=O)cc(C)n32)cc1C
CCCCCCCCCCn1cc(-c2cc(OC)c(OC)c(OC)c2)nn1
CCCCCCCCCCCCCCCOC[n+]1ccc(CC(=O)Nc2ccc(NC(=N)N)cc2)cc1
CCOc1ccc(S(=O)(=O)NC2CCC(CNC(=O)C3CC3)CC2)cc1OC
Oc1c2ccccc2nc(=S)n1Cc1ccc(F)cc1F
CNC(=O)C(C)(CCCCO)NC(=O)C1CCCC1C(=O)OC
COc1ccc(CN2CCNC(=O)C2CC(=O)NC2CCCC2)cc1
CC(C)S(=O)(=O)CC1CCCN1c1nc(N)nc(-c2ccccc2)n1
CCOP(=O)(OCC)C(NC(=O)c1ccccc1)(NC1CCCN1C(=O)C(C)(C)C)C(F)(F)F
CS(=O)(=O)N(Cc1ccccc1)c1ccc(N2CCOCC2)cc1
Cc1ccc2c(c1)C1COC(=O)CC1(O)C2=O
Cc1ccc(C)c(C(=O)NCSc2nnc(CSc3nnnn3-c3cccc4c3OCCO4)n2C)c1
Nc1ncnc2c1ccn2C1OC(CO)CC1O
CCCCn1c(=O)c(C(=O)Nc2ccc(Cl)cc2C)c(O)c2ccccc21
O=C(CCn1nnnc1COc1ccccc1)Nc1ccccc1Cl
CNS(=O)(=O)c1ccc(NC(=S)N2CCCC2)cc1
Cc1ccc(-n2nc(C(F)(F)F)cc2-c2ccc(S(N)(=O)=O)cc2)cc1
O=C(O)CSCc1ccc(CNC(=O)C2c3ccccc3-c3ccccc32)cc1
O=C(c1cccc(Nc2ccc(C(F)(F)F)cn2)c1)N1CCCC1
CC1NC(=O)C(CCCCN)NC(=O)CNC(=O)CNC(=O)C(C)NC(=O)C(CCCCN)NC(=O)C(C)NC(=O)C(CCCCN)NC1=O
COc1ccc(C=CC(=O)C(=O)N2CCN(c3ccccc3)CC2)cc1
CCN(CC)CCNc1nc(Nc2cc(F)cc(F)c2)c2cccnc2n1
COc1ccc(CNNC(=S)Nc2ccccn2)cc1
Cn1c(C#N)nc(N2CCN(CC3CCCO3)CC2)c1Cl
CC(=O)N1CCC(C(=O)N2CCN(Cc3ccccc3F)CC2)CC1
Cc1ccc2nc(N3CCN(C(=O)OC(C)C(F)(F)F)CC3)sc2c1
O=c1ccn(C2=CC(CO)S(=O)(=O)C2)c(=O)[nH]1
COc1ccc(Cl)cc1NC(=O)NCC(=O)Nc1ccc2c(c1)OCO2
CSc1nc2sc3c(c2c(=O)n1CC(=O)Nc1ccccc1C(F)(F)F)CC(C)(c1ccc(C)cc1)OC3
CON=C(CN(C)C(=O)Cn1ccc(OCCC(F)(F)F)nc1=O)C(CCN1CCC(O)(c2ccccc2)CC1)CC1CCCCC1
O=C(COC(=O)c1ccccc1NC1=NS(=O)(=O)c2ccccc21)Nc1cccc(C(=O)O)c1
CCOC(=O)Cn1c(-c2ccccc2)c(-c2ccccc2)c2c(-c3ccccc3)c(-c3ccccc3)c(C)nc21
COc1ccc(C2Oc3cc(O)cc(O)c3C(=O)C2OC(=O)NCCN2CCOCC2)cc1
CCC(CC)C(CC(=O)CCC(=O)Nc1ccc(Cl)cc1C(=O)c1ccccc1)c1ccccc1
O=C(c1nc2ccccc2o1)C(F)(F)F
CCCC(CC(=O)NC(Cc1ccccc1)N(CC=O)C(C)=O)C(=O)N(C)CCC
COc1ccc(Cc2sc(=O)n(C)c2NC(=O)Cc2ccc(F)cc2)c(OC)c1
CCCCCC[n+]1c(NCc2ccco2)c2ncccc2c2ccccc21
COc1cc(C2CC(=O)c3c(C#N)cn(-c4cc(Cl)ccc4C)c3C2)cc(OC)c1OC
COc1c(O)cc(C)cc1CC1NC(=O)c2nn(C3CCCC3)c(-c3ccc(-c4ccsc4)cc3)c21
COc1ccc2c(c1)c(-c1ccc(OCCN3CCN(C)CC3)cc1)c(C)n2S(=O)(=O)c1ccccc1
CCOC(=O)c1ccc(C(=O)NCC(c2cc(OC)ccc2OC)N2CCOCC2)cc1
CCCCCCNC(=O)C=Cc1ccc2c(c1)OCCO2
C=CCN1C(=C2Sc3cc(OCC)ccc3N2C)Sc2cc(C(=O)Nc3ccccc3)ccc21
CC(C=Cc1ccc(O)cc1)=NNC(N)=S
COc1ccc(CCc2ccc3c(c2)C(=O)N(NC(=O)C(C)c2ccccc2)C3=O)cc1OC
COc1cccc(Cn2c(=O)n(CC(=O)Nc3ccc(Cl)cc3)c(=O)c3c2c2cc(-c4ccccc4)ccc2n3C)c1
COc1cc(C)c2nc3[nH]nc(C)c3c(N3CCN(C(C(=O)NCc4ccccc4)c4nc(C)c(C)s4)CC3)c2c1
CCCCN1C(=O)C(=NNC(=O)c2ccc(OC)cc2)c2cc(OC)c(OC)cc21
Cc1cccc(Oc2ncnc3sc(C(=O)Nc4cccc(F)c4)cc23)c1
CCCCn1c(C(=O)O)nc(Cc2ccc(-c3ccccc3-c3nn[nH]n3)cc2)c1CO
O=C(NC(C(=O)N1CCOCC1)c1ccccc1)c1cc2ccccc2[nH]1
CCn1c(Cc2cccs2)nnc1SCNC(=O)c1ccc(C(=O)OC)cc1
Cc1ccc2c(-c3ccc(C#N)cc3)c(F)c(N3CCN(C)CC3CNC(=O)c3ncccn3)nc2c1
Cc1cc(-c2ccc(C(=O)Nc3ccc(C)c(C)c3)cc2)n(C)n1
N#Cc1cccc(S(=O)(=O)n2c(=O)n(Cc3cccc(C(=N)N)c3)c3ccccc32)c1
COc1ccccc1C=CC(=O)c1ccc(N2CCOCC2)cc1
COC(=O)C(O)=CN=Nc1cc(-c2ccc(Br)cc2)c2ccccc2n1
CC=C(CC)CC(=CCCC(=Cc1ccc(C(=O)O)cc1)COC)CC(=CCC)CCC
Cc1c(Br)[nH]c(C=C2C(=O)Nc3ncc(C(=O)O)cc32)c1Br
OCCCC(Nc1ccc(I)cc1)Nc1ncncn1
COc1ccc(CCc2nc3cncnc3n2-c2ccccc2OC)cc1
COc1cc(C(=O)N2CCCCc3sccc32)cc(OC)c1OC
N#Cc1sc2c(c1C(=O)NCN1CCN(S(=O)(=O)c3cccs3)CC1)CCC2
CC(CCN1CCCC1)N(C)C(=O)Cn1c(-c2ccccc2)cc2cc(F)ccc21
CC(C)C(O)CC(C)C1C(O)CC2(C)C3=C(CCC12C)C1(C)CCC(O)C1(O)CC3
COc1cc(NS(=O)(=O)C(C)C)ccc1Nc1c2cccc(C)c2nc2c(C)c(C)ccc12
CCN(CC)CCN1C(=O)CC(N2CCN(c3ccccc3Cl)CC2)C1=O
COc1ccccc1C1C(=N)NC(C)CC1=NNC(=O)C(=O)N1CCOCC1
COc1ccc2c(c1)C(=O)CC1C(C)(C)C(=NO)CCC21C
O=c1c(C2=NS(=O)(=O)c3ccccc3N2)c(O)c2ccccc2n1Cc1cccc(F)c1
CCCC(C)OC(=O)OC(C)(C)C
COc1ccc2c(c1)C(=O)c1c(N)c3c(c(O)c1-2)CC(O)(C(=O)O)CC3OCCO
Cc1noc(NS(=O)(=O)c2ccc(NC(=O)c3ccc(F)cc3)cc2)c1C
N#CC(C#N)=C(N=Nc1ccc(N(CCF)CCF)cc1)N1CCN(C(N)=O)CC1
Cc1ccc(-c2cc(F)c(F)c(F)c2)cc1S(=O)(=O)NCC(C)N1CCOCC1
Cc1ccc(S(=O)(=O)N(C)CC2Oc3nc4cc5[nH]cnc5cc4c(=O)n3C2C)cc1
O=C(O)CCCC1C2CCCN3CCCC(CN1C(=O)CCc1ccccc1)C23
Cc1ccc(OCCCCCOc2ccc(C)c(C)c2)cc1C
O=C(O)c1ccc(Nc2ccc(-c3cnc4cc[n+](Cc5cccc(-c6ccccc6)c5)cn34)cc2C(F)(F)F)cc1O
CCCCc1cnc(S(C)(=O)=O)n1Cc1ccc(F)cc1
CNc1nc2cc(-c3ccc(F)cc3)ccc2nc1-c1cc(C)nc(C)c1
Cc1cc(NC(=O)c2ccc(C(C)(C)C)cc2)cc(-n2nc(CC(N)=O)c3nc(C4CCCCC4)[nH]c3c2=O)c1
Cc1cccc(C2(O)C3Cc4c(NC(=O)CC(F)(F)F)nnn4CC32)c1
COc1cccc(C(=O)O)c1
COc1ccccc1C1C(C(=O)C(C)(C)C)C(=O)C(=O)N1c1ccc(-c2nc3ccccc3s2)cc1
CCOC(=O)N1N=C(c2ccc(Cl)cc2)CC1c1cccc(Cl)c1
O=C(Oc1ccc([N+](=O)[O-])cc1)N1CCOC(c2cccc(F)c2)C1
Cc1ccc(S(=O)(=O)Nc2ccccc2C(=O)N2CCCC2)cc1C
Cc1ccc(N(C(=O)NOCCCC2C=C(C(C)Cc3c[nH]cn3)OC(C)C2)C(=O)C(C)C)cc1
CS(=O)(=O)CC1CCCCN1Cc1ccsc1
CCC(=NNC(N)=S)c1ccc(Cl)c(Cl)c1
CC(=O)Oc1ccccc1N1CCN(Cc2cn3ccccc3n2)CC1
COc1ccc(CN(C)CCc2cc3ccccc3n2Cc2ccc([O-])cc2)c(OC)c1
Nc1cc(NC(=O)c2ccc(N3CCCC3)c(S(=O)(=O)N3CCOCC3)c2)c(Cl)cc1Cl
COc1ccc(NC(=O)CSc2nc3c(oc4ccccc43)c(=O)n2C)cc1OC
C#CCN(CCNc1ccc(NC(=O)C(CCC(=O)O)C(=O)O)cc1)Cc1ccc2nc(N)nc(N)c2n1
COc1cccc(NC(=S)N(CCCO)C(C)c2cccc3ccccc23)c1
CC1NC(=O)NC(NC(=O)Cc2cccs2)=C1c1ccccc1
CCCCOC(=O)Nc1ccc2c(c1)-c1cc(N3CCN(CC)CC3)ccc1CC2NC(=O)CN
CCOC(=O)C1=C(C)NC(=O)NC1c1cn(-c2ccccc2)nc1-c1ccc(C)cc1
Cc1cc(NC(=O)C(=O)N2CCCCCC2c2ccc3ccccc3c2)no1
Cc1ncnc(OC(=O)CCF)c1Nc1ccc(F)cc1
O=C(O)c1ccccc1O
CC(C)C1CCC(C)C(C(=O)OCN2CCN(S(=O)(=O)c3ccncc3)CC2)C1
COc1ccc(N2N=C(CCCN3CCN(c4ccccc4)CC3)C(c3ccc(O)cc3)NC2=O)cc1
O=C(O)CC1(CC(=O)NCc2ccccc2)CCCC1
Cc1cc(C)c(Cn2cc(-c3nc(CN4CCN(Cc5ccc(F)cc5)CC4)co3)c3ccccc32)c(=O)[nH]1
N=C(N)NCCCNC(=O)c1c(Cl)[nH]c2cc(-c3cccs3)ccc12
O=C(O)C(=O)Nc1nc2cc(-c3ccc4c(c3)OCO4)sc2c(=O)s1
COC1=C(OC)C(=O)C2=C(CC(c3ccccc3)C2=O)C1=O
Cc1nc2sc3c(c2c(=O)o1)CCCC3
COc1ccc2c3c([nH]c2c1)C1(CCN(CCC2=Cc4c(nc(C)c(C)c4C)NC2)CC1)NCC3
CC(C)c1ccc(CNCCC2(c3ccccc3)CCCC2)cc1
Cc1ccc(-c2c[nH]c(=O)[nH]2)cc1
CC1=CN(c2ccccc2)C(C(=O)Nc2ccc3[nH]ncc3c2)C1
Cc1c(C(=O)OCC(=O)c2ccc[nH]2)noc1-c1ccccc1F
Cc1cc2cc(C(C)C(=O)NC(Cc3ccccc3)CC(O)C(Cc3ccccc3)NC(=O)OC3COC4OCCC34)ccc2o1
CC(NC(=O)NC(=O)C(CCCNC(=N)N)CNC(=O)Cc1ccccc1)NC(=O)C1CC1
O=C1CN=C(Cl)c2cc(-c3ccccc3)ccc2N1
Cc1cc(C)c(-n2nnnc2SCC(=O)N2CCCc3ccccc32)c(C)c1
CCO[PH](=O)OCC(=O)OC1OC(Cn2cc(F)c(=O)[nH]c2=O)C(C(=O)OC)C1C(=O)NC(CC)c1ccccc1
CC(C)n1nccc1NC(=O)c1nc2cc(C3CCCC3)ccc2o1
CNc1nc2c(c(=O)[nH]c(=O)n2CN2CCN(Cc3cc(OC)ccc3OC)CC2)n1C
O=C(CC(=O)N1CCCCC1)OCCNC(=O)c1cccc(Cl)c1
CCCCCCCCCc1nc2c3ncn(CCO)c3ncn2n1
Cc1cc(NC(=O)C(=O)N2Cc3ccccc3CC2C(NC(=O)Oc2ccccc2F)C(C)C)ccn1
Cc1c(CCO)c2ccccc2n1Cc1ccc2ccccc2c1
Cc1ccc(NC(=O)Cn2nnnc2CN2CCOCC2)cc1C
CCN(CC)CCN1c2ccccc2N=C(c2ccc(Cl)cc2)c2cc3c(cc21)C(C)(C)CCC3(C)C
N=C(N)NCC1CC(N)C(NC(=N)N)CC1OCc1cnc2ccccc2n1
CN(CCc1ccccc1)C(=O)COP(=O)(OCC1OC(n2cc(C(N)=O)c3c(N)ncnc32)C(C)(O)C1O)Oc1cccc2ccccc12
Cc1ccc(-c2nc(CNC3CC=C(C(C)(C)C)CC3)co2)cc1C
CC(C)(C)c1ccc(C(=O)NCC(=O)c2ccc([N+](=O)[O-])cc2)cc1
OCC1COC(O)C(O)C1Oc1cc(O)c(Cl)cc1O
CC(=O)OC1CC2(Oc3cc(-c4ccccc4)cc(O)c31)C(O)C(OC(C)=O)C(O)C(OC(C)=O)C2c1ccccc1
OC1(c2ccc(Cl)cc2)CCN(Cc2cccc3ccccc23)CC1
O=C(c1ccc(Cl)cc1)N1CCN(c2ccnc3cc4cc(Cl)ccc4cc23)CC1
COc1ccc(-c2nc3ccc(C(F)(F)F)cc3s2)c(C(=O)NC(CC(=O)O)c2ccc(SC)cc2)c1
O=C(NCSc1ccc(F)cc1)c1cccc(NC(=O)c2ccc(Br)cc2)c1
Cc1c(-c2ccc(C(=O)NCCO)cc2)ccc2c(=O)c(O)coc12
COc1ccc(N2C(=O)C(=C3SC(N)=NC3=O)c3cc([N+](=O)[O-])ccc32)cc1
CCN1CCC23c4c5ccc(O)c4OC2C2OCC2(C)CC3C1C5
O=C(O)c1cc(=O)c2sc(Br)cc2[nH]1
COc1ccc(-c2ccc(Cl)c(=O)c3ccoc23)cc1
O=C(Cc1cncnc1)c1ccc(Cl)cc1
S=C(Nc1ccc(OCCCNc2ncnc3nc(N4CCOCC4)sc23)cc1)NC1CCCCC1
O=C(O)c1ccc(Nc2ccccc2)cc1
COc1ccc(-c2cc(NCc3cccs3)c(Sc3ccc(C(C)C)cc3)c(=O)o2)c(OC)c1
Cc1ccc(S(=O)(=O)n2c(-c3ccsc3)nc3ccccc32)cc1
COc1cc2ncc(C(N)=O)c(Nc3cccc(Cl)c3F)c2cc1N1CCOCC1
CC1CCc2c1cccc2-n1c(=O)cnc2cnc(NC3CCCC3)nc21
CCc1cccc(Nc2nc3cc(Cl)c(Cl)cc3n3cnnc23)c1C
COc1ccc(CCNC(=O)C2CCN(Cc3cccc4ccccc34)CC2)cc1
Cc1ccc(S(=O)(=O)NCC2CCC(CNS(=O)(=O)Cc3ccccc3)CC2)cc1
Fc1ccc(-c2ccc3c(c2)OCC2(CN(c4ccc(-c5ccccc5)cc4)N=N2)C3Cl)cc1
CCCCCCCCCCCSC(CCCCC)(CCCCCCCCCCC)CCCCCCCCCCCCCC[N+](C)(C)C
Cc1cccc(-c2ccc(C3C4CN(S(C)(=O)=O)CC3N4)cc2)c1
Cc1nc2c(=O)n(C)c(=O)nc-2n(-c2ccc3ccccc3c2)n1
Cc1cc2ccccc2n1CN1CCN(C(=O)Nc2ccc(Cl)cc2Cl)CC1
CCCCCCCCCCCCCCOc1ccc(C(=O)OC)s1
CN1CCN(Cc2ccc(-c3ccc4ncnc(NCc5c(F)ccc(N(C)C)c5F)c4c3)o2)CC1
O=C(NC1CC=NCC(c2ccc(Cl)c(Cl)c2)C1)c1cccc2ccccc12
COc1ccccc1C(OC(=O)c1cccs1)C(=O)NC1CCCCCC1
Cc1ccc2c(c1)CC1(NCCN(C)C)CCCCC1(C)C2CC(O)c1ccc(O)cc1
CC(C)N(Cc1cccs1)C(=O)c1ccc(C(=O)Nc2cccs2)cc1
CSCCCNC(=O)Cc1ccc(C)n(OCC(=O)NCCc2ccccc2)c1=O
N#CNC(=NCCCCCC(=O)NO)Nc1ccc2cccnc2c1
CCC(CC)c1csc(CNc2nc3cc(C4CCCCC4)c(OC)cc3[nH]2)n1
CC1CCN(Oc2cc3cc(c2)N(C(F)(F)F)C=C(C(=O)NC(CN2CCCC2C)C(C)C)C3=O)CC1
CNC(=O)NCCc1cc(OC)c(OC)cc1CNC(=O)Nc1cnn(C)c1
CNC(=O)OC(C)=CCCC(C)=CCCC(C)=CCOC(=O)SC(C)=CCCc1ccoc1
CC(=O)Nc1nc2c(s1)CCc1ccccc1-2
COc1ccc(-c2ccc3c(=O)n(C(=O)NCc4ccccc4Cl)c(S)nc3c2)cc1OC
O=COC1CC(OC(=O)c2cccnc2)C(OC(=O)c2cccnc2)C(OC(=O)c2cccnc2)C1OC(=O)c1cccnc1
NC(=S)NN=Cc1cccc([N+](=O)[O-])c1
CCOCCCC(=S)Nc1ccc2ccccc2n1
Cc1cccc(-c2ccc(C(=O)NC3CCCCC3NC(=O)c3nc4ccccc4s3)cc2)c1
O=C(CCc1ccc([N+](=O)[O-])cc1)NN=Cc1ccc(O)c(O)c1
O=C1OC2(CCN(Cc3ccccc3F)CC2)Cc2ccccc21
O=C(NCC1CCCN(CCc2ccc(Cl)c(Cl)c2)C1)c1cscn1
COC(=O)C1C2=C(OC(C)(C(=O)OC)C1C)c1ccccc1C(=O)C2=O
CCCC(NC(=O)C(=O)N1CC2CCCC2C1CC(C)C)C(=O)C(=O)N1CCCC1c1ccccc1
COc1cc2c(OC)ncc(OC)c2cc1CNCc1ccc(F)cc1
O=C(O)c1ccc(N2CCN(c3ccccc3F)CC2)cc1
O=C(O)c1ccc2nc(-c3ccc(-c4ccc(Cl)cc4)cc3)c(-c3ccc(Cl)cc3)nc2c1
O=C(CSc1c(-c2ccccc2)nc2ccccn12)Nc1ccc(Cl)cn1
CCOC(=O)c1cc(C)c(C(=O)NN2CCCCC2)n1-c1ccc(Br)cc1
CCCCCCCCCCCCCn1cc2cc(C3CCC(CO)O3)oc2nc1=O
Cc1ccc(NC(=O)COC(=O)c2cccnc2)cc1S(=O)(=O)N1CCOCC1
NC(=O)c1ccc2[nH]cc(Cc3ccc(Cl)cc3)c2c1
Cc1cccc(NC(=O)NC2CCN(CCc3cc(-c4ccccc4)nn3-c3ccccc3F)C2)c1
COc1ccc2c(-c3nc4ccccc4[nH]3)cc(=O)oc2c1
CCCCCCCCCCCCCCNc1cc(C(=O)O)ccn1
Cc1cn(C(=O)CC(=O)OCC(=O)Nc2cccc(Cl)c2Cl)c2cc3c(cc12)OCO3
O=C(CSc1nc(=O)c2ccsc2[nH]1)Nc1ccc(Cl)cc1
CN1CCN(c2ccc(NC(=O)C=Cc3cccc(N)c3)c(C(=O)Nc3ccc(-c4ccccc4)cc3)c2)CC1
Cc1ccc(C(=O)NCc2cccc3c2C(=O)N(c2ccc(C)cc2)C3)cc1
O=C(c1cnccn1)N1CCOC12CCCN(c1ncccn1)C2
CCCc1ccc2nc(Cl)n(C3CCN(CCc4ccccc4)C3)c2c1
O=C(c1ccc2cccc(-n3c(-c4ccc(Cl)cc4)nc4ccccc4c3=O)c2c1)N1CCCCCC1
CON1CCc2occ(CCc3cccc(C)c3)c(=O)c2C1
O=C(c1ccccc1)c1cc(-c2ccccc2)c2c(-c3ccccc3)scc2c1
CCCOc1ccc(Nc2nnc3sc(-c4sccc4OC)nn23)cc1
COCCSc1nc2sc3c(c2c(=O)n1N)CCC3
O=C(O)c1ccc2c(c1)nc(NCc1ccccc1)n2-c1ccc(F)cc1
CC(=O)OC(=O)OC1CC2C(CC(C)C3CC(C)CCC32C2COC(OC(C)=O)C(C)C2)C2CCC(OC=O)C12C
Oc1c(Cl)cccc1N=Nc1cccc(C(F)(F)F)c1
Cc1cc(C)cc(NC(=O)COc2ccc(NNC(=O)Cc3ccco3)cc2)c1
COc1ccc(C2C(C(=O)c3ccco3)=C(O)C(=O)N2c2nccs2)cc1
Cc1ccccc1C(=O)NCn1c2ccccc2c2cnn(CC(=O)Nc3c(C)cccc3C)c(=O)c21
COc1cc(C(=O)NCCNc2cc(Cl)nc3ccccc23)ccc1OC(F)(F)F
Cc1cc(C(=O)Nc2ccc(N3C(=O)C4C5C=CC(C5)C4C3=O)cn2)no1
CN(C)CCSc1cc2cc3c(cc2[nH]1)OCO3
C(=NNc1c2ccccc2nc2ccccc12)c1ccc2c(c1)OCCO2
CC(C)[n+]1cc2ccccc2cc1C=Cc1cc(O)ccc1O
CCN(CC)CCn1c(N)c(C#N)c2ccc(-c3cccc(OC)c3OC)cc2c1=O
CC(O)N(C)C(=O)C(=O)OC(Cc1ccccc1)CC(C)[SH](C)(=O)N(O)C=O
Cc1[nH]c(Sc2ccnc(Nc3nc(NC(C)(C)O)nc(N4CCC(C)CC4)n3)c2)nc1-c1cccc(C(F)(F)F)c1
CCn1cc(C(=O)NCc2ccco2)c(=O)c2cc(S(=O)(=O)N(C)c3ccc(OC)cc3OC)ccc21
COC(=O)c1sc2ncnc(Nc3ccc(S(=O)(=O)NC(C)C)cc3)c2c1C
O=C(NNC(=O)C(O)(C1CC1)C1CC1)c1ccc(Br)o1
Cc1ccc2c(c1)C(C(C)C)NP(=O)(N(C)CCCl)O2
COc1ccc(C2CC(c3ccccc3)=Nc3nc4ccccc4n32)cc1
Cc1ccc2[nH]nc(-c3cnc4cccnc4c3)c2c1
COc1ccc(Cl)cc1NC(=O)NN1CCCCC1NC(C)=O
O=C(O)c1cn(Cc2ccc(N3CCOCC3)c(F)c2)c2ccncc2c1=O
COc1ccc2c(c1)N1CCC3(C)c4ccccc4N(C(=O)CCCCC(=O)O)C3(C)C1C2
CC(=O)Nc1ccc(C#N)cc1
Cc1cc(C)c(-c2nc(-c3oc(SCC(=O)O)nc3-c3ccc(Cl)cc3)no2)cc1C1=CCCC1
Cn1cc(-c2cc(CNC(=O)c3nc4cc(Br)ccc4[nH]3)ccc2F)cn1
CC1CN(C(COc2ccccc2)c2ccccc2)CCC1(O)c1cccc(O)c1
Cc1ccc2nc(N3CCN(c4ncc5cc(C)c(=O)n(C(=O)OC(C)C)c5n4)CC3)sc2c1
O=C(CBr)c1cn(Cc2ccccc2)c2ccccc12
Nc1nc(Nc2ccc(Br)cc2)c2nc[nH]c2n1
O=C(CCCSC1CCCCC1)NCC1COc2ccccc2O1
O=C(O)CCCC=CCC1C2CCC(C2)C1COCCCc1ccc(Cl)cc1Cl
CC(=O)NOc1cc2cc(Br)ccc2[nH]1
CN1CCN(C(=O)c2cccc3ccccc23)Cc2cccnc21
COCC1CCCN1C(=O)c1csc(-c2cccnc2)n1
COc1cc(CNC(=O)c2cc(C)cn3c(=O)c4sc(C)cc4nc23)cc(OC)c1OC
Cc1ccc(-c2noc(CCC(=O)N(c3ccc(C#N)cc3)C3CCS(=O)(=O)C3)n2)cc1C
COc1ccc(C)cc1Nc1nc(C)cc(C2CCN(S(C)(=O)=O)CC2)n1
O=C(NNC(=O)c1ccccc1F)C(=CO)C(=O)NNc1ccncc1
CN1CC(=O)N(C)C12CCN(C(CNS(=O)(=O)C1CC1)c1ccccc1)CC2
C=CCOc1cccc2[nH]cc(C(=O)c3cccs3)c12
CNCc1cccc(-c2ccc(NC(=N)NCCc3c[nH]cn3)c3ccccc23)c1
Cc1ccc([N+](=O)[O-])cc1NC(=O)CSc1ccccn1
COc1ccc(C(=O)NC(C)C(=O)OCCn2nc(-c3ccccc3)c3cnccc3c2=O)cc1
CC(=CN=Nc1cccc(C)c1)c1ccccc1O
O=C(OCCC#CC1CCNCC1)C1(c2ccc3c(c2)OCCO3)CCN(S(=O)(=O)c2ccccc2)CC1
CC(C(=O)OC(=O)N1CCc2c(C)cccc2C1)=C(N)C#N
CCCCc1ccc(-c2ccc(C(N)=O)cc2)cc1
COc1ccc(N(C2CCNCC2)S(=O)(=O)c2ccc(C(C)C)cc2)cc1
CCCCCC=CCC=CCC=CCC1CC1CCCCC(=O)O
O=C1C(Cl)=C(N2CCN(c3ccccc3)CC2)C(=O)N1c1ccccc1
CC12CCCCC1CCC(CNc1ccc(C#N)c(C(F)(F)F)c1)C2=NO
CSc1nc2ccc(C(=O)N(C)C3CCS(=O)(=O)C3)cc2s1
COc1ccc(C(=O)c2c(Cl)c(Cl)c(O)c3cccnc23)cc1
COc1ccc(-c2oc3ccc(Cl)cc3c(=O)c2-c2ccc(OC)cc2)cc1
COc1ccc(OC)c(C(=O)NCN2C(=O)C(=O)N(CC3CCCO3)C2=O)c1
Cc1ccc(C(=O)NC(=S)N(C)C)cc1C
CC(C=O)=C1Nc2nc3ccccn3c2C1=O
O=C(NC(Cc1c[nH]c2ccccc12)C(=O)O)C1=CC2CCCCC2NC1
O=C(CCl)NC(=O)Nc1ccc2nsnc2c1-c1ccccc1
O=C(Nc1nc[nH]c2c3ccccc3nc1-2)c1ccc(Cl)c(Cl)c1
COc1cc2nc(C)n(OC)c(=O)c2cc1C
CS(=O)(=O)Nc1cccc(COc2cc(C(=O)NC3C4CC5CC(C4)CC3C5)ccc2OC(F)F)c1
CN(CCOc1ccccc1)CC(O)COc1ccc(-c2noc3cc(F)ccc23)cc1
COc1ccc(OC)c(NC(=O)C(CC(C)C)Nc2cc(C(=O)NC(C)C)nc3c2cnn3-c2ccc(C)cc2)c1
Cc1[nH]c2ccccc2c1C(=O)NN=CN(C)C
CC(C)CC(S)C(=O)NC(Cc1ccc(O)cc1)C(=O)O
C=CNC(=O)c1ccc(S(=O)(=O)NOc2nc(C)cc(C)n2)cc1
CN(C)n1c(SCc2ccc(C(=O)Nc3ccc(Br)cc3)cc2)nnc1-c1ccccn1
COc1ccc(O)cc1C=CC(=O)NC(=O)Nc1cccc(C#N)c1
CC(C)(C)C1CC(Cl)Nc2cc(C(F)(F)F)cc(Cl)c21
Cc1ccc(NC(=S)N2CCC(c3ccccc3)CC2)cc1
COc1cc(OC)c(OC)cc1CN1CCN(CCC(=O)c2ccc(O)c3c2OCC(=O)N3)CC1
CSCCC(C(=O)Nc1cccnc1)C(=O)NC(C)Cc1ccccc1
COC(=O)CSc1c2n(c3nc(-c4ccco4)nn13)C(C)C1C(=O)N(C)C(=O)C1C2
CCN(c1ccccc1)S(=O)(=O)c1cc(C)c(C)s1
CCc1cc2[nH]c(=O)cc3c2n(c1=O)CCN3C1CCN(C(=O)c2ccccc2)CC1
CCc1ccc(Oc2ncccc2C(=Nc2ccccc2OC(F)F)NO)cc1
Oc1cc(Cl)ccc1C=NNC(=S)NCC1CCCO1
CC1CN(C(C)CO)C(=O)c2cccc(NS(=O)(=O)c3ccccc3)c2OC1CN(C)C(=O)Nc1cccc(Br)c1
O=C(NCc1ccccc1)OC(Cc1ccccc1)C(=O)NC1CCCN(Cc2ccc(F)cc2)C1
COc1ccc(-c2ccccc2)c(-c2ccc3c(c2)ncn3C(F)(F)F)c1
Cc1ccc(S(=O)(=O)N2CCN(C(NC(=O)C3CCCC3)C(C)C)CC2)cc1
CON=C(CNC(=O)c1cc2cc(C(=N)N)ccc2[nH]1)C(F)(F)F
CC(=O)OC1CC(c2cn(C)c(=O)[nH]c2=O)CN(CO)C1
CCN1CCN(C(=O)Cn2ccc3c(C(=O)OC(C)C)cccc32)CC1
NC(=O)c1ccc(Cn2ccc3cscc32)cc1
CNS(=O)(=O)c1cccc(NC(=O)C(C)c2ccc([N+](=O)[O-])cc2)c1
CC(NC(=O)c1ccc(CN2CCOCC2)cc1)c1ccccc1
N#Cc1cccc(-c2cnc(N3CCOCC3)nc2Oc2ccc(C(=O)c3ccccc3)c(O)c2)c1
COc1ccc(C2=NNC(=Nc3ccc([N+](=O)[O-])o3)SC2)cc1
COc1cc([N+](=O)[O-])ccc1NC(=S)N(Cc1ccccc1)Cc1cccnc1
CCOc1nc(NS(C)(=O)=O)nc(-c2ccc(C)cc2)n1
COCCn1cc(CN2CCCC(n3cc(C)cn3)C2)cn1
COc1ccc2nc3cc(Cl)ccc3c(Nc3ccc4occc4c3)c2n1
CCN1C2CCC1C(COCc1ccccc1)N(C(=O)Cc1ccccc1)C2
COc1ccc(-c2c3c(nn2-c2ccccc2OC)C(=O)N(c2ccc(C)cc2)C3C(N)=O)cc1
CC(Cc1ccc(O)cc1)NC(=O)C1CCC(CCNc2nc(N)c3c(n2)CCN(C)C3)CC1
CCC(=C(c1ccccc1)c1ccc(OCCNS(C)(=O)=O)cc1)c1ccccc1
Cc1ccc(CN2CCN(Cc3ccccc3)CC2CCO)cc1
O=C(c1ccc(F)cc1)N1CCC(CCOc2ccccc2[N+](=O)[O-])CC1
N=C(N)Nc1ccc(S(=O)(=O)Nc2nccs2)cc1
CC(=O)Nc1nc(-c2ccc(N(C)C)cc2)cs1
COc1cc(S(=O)(=O)N2CCN(S(=O)(=O)c3cccnc3)CC2)ccc1C
CN1CCN(c2nc(N)nc3ccc(I)cc23)CC1
Cc1cc(-c2ccc(CO)cc2-c2ccc3nccc(N)c3c2)ccc1NC(=O)c1cccc(CO)c1
CC(C)Oc1ccc(C(=O)Nc2cccc(S(=O)(=O)N3CCCCC3)c2)cc1
CSc1ccc(F)c(COC(=O)c2cccc3c(=O)c4ccccc4[nH]c23)c1
O=C1C(=O)N(OC(CN2CCN(c3ccccc3Cl)CC2)c2ccco2)c2ccc(CC3CCCCC3)cc21
CCCC(CCN1CCCCCCC1)OC(=O)CCOc1ccc(C2SC(=O)NC2=O)cc1
CCOC(=O)N1CCN(Cc2ccc(Br)o2)CC1
C=C1C(=O)OC2C1CCC(C(=O)OC)C1(O)CCC(=O)C21C
CCC(=O)Oc1cnc2ccc(Nc3ccc(OC)cc3)cc2c1-c1ccc(CN2CCNCC2)cn1
Cc1nc(N2CCN(C(=O)c3nnc(C)c4ccccc34)CC2)c2sc(-c3ccc(C4(C)CCC4)cc3)nc2n1
O=C(O)CNCc1cc(-c2cc(F)c(-c3ccncc3)cc2Oc2cccc(Cl)c2)ccc1F
O=S(=O)(c1ccc2no[n+]([O-])c2c1)N1CCN(C2CCCCC2)CC1
CCCCOC(=O)NS(=O)(=O)c1ccccc1-c1ccc(Cn2c(C)nc3cc(OCC(C)C)ccc32)cc1
COc1cc2ncnc(Nc3c(C)cc(C)cc3C)c2cc1OC
C=C1C(=O)OC2C=C(C)CCC=C(C)CC(OC)C(=O)C12
CCN(CC(=O)Nc1ccc(N2CCOCC2)cc1)C(=O)c1cncc(Cl)c1
COc1ccc(C(CNC(=O)C2CC2)Nc2ncnc3ccc(-c4ccc(C(C)(C)C)cc4)cc23)cc1
Cc1ccc(C(=O)Nc2nnc(C(F)(F)F)s2)cc1[N+](=O)[O-]
CC1CN(CC(=O)N2CCN(C3(CNCc4ccccc4)CCCCC3)CC2)CC(C)O1
CNC(=O)c1cccc(NCc2cc(-n3cc(C)c4c(C#N)csc43)ccn2)c1
O=C(O)c1ccccc1NC1CCC(OCc2c(F)cccc2F)CC1
Cc1csc(NC(=O)Cn2cnc3ccccc32)c1C(=O)N1CCN(C)CC1
CC(C)(C)c1ccc(OCC(=O)Nc2cc(C(F)(F)F)ccc2C(=O)O)cc1
Cc1ccc(-c2cc(=O)c3c(C)ccc(O)c3o2)cc1
COc1ccc(-c2cccc(Nc3c(-c4ccccc4)cnc4cc(C(F)(F)F)ccc34)c2)cc1
O=C(O)CCc1ccccc1
COc1cc(Nc2nc(SC)nc3ccccc23)cc(OC)c1
CN(C)c1ccc(C=CC(=O)C2CCCCN2C(=O)CCCCCCC(=O)NO)cc1
COc1ccc(CCC(=O)NN2CC(C3CCCCC3)CCC2=O)cc1
CC12CCC(C(=O)n3ccnc3)(CC1=O)C2(C)C
CN1CCC(c2ccc(N3CC(Cn4ccnn4)OC3=O)cc2)C1
CCC(CO)S(=O)(=O)Nc1ccc(C=NNC(C)=O)cc1
Cc1ccc(CN2C(=O)C(c3ccccc3)N=C(CC(N)=O)c3ccccc32)o1
CCCCOC(C)C(Cc1ccccc1)C(=O)NC(=O)NC(CCCC)NC(=O)C(C)C
CCCSc1nc(Nc2ccc(S(N)(=O)=O)cc2)c2nnn(C3CC(OC(C)=O)C(OS(=O)(=O)c4ccc(C)cc4)O3)c2n1
CC(=O)OC=CNC(=O)c1cccc([N+](=O)[O-])c1
CC(=O)NC(=O)c1cccc(Nc2nc(-c3cccnc3)cs2)c1
CCS(=O)(=O)Nc1cccc2ncc(Nc3ccccc3C(N)=O)nc12
CC(C)C=C1SC(=O)N(n2cc(-c3ccc(Br)cc3)c(-c3ccccc3)n2)C1=O
CNC(=O)CCCCC(=O)Nc1ccc(-c2cc3nc4ccccc4nc3n2N)cc1
Cc1cnccc1Cc1ccc2c(c1)c1cnn(F)c(=O)c1n2C
N#CC1(C(=O)N2CC3CCC2CN(c2ccc(S(=O)(=O)C(F)(F)F)cn2)C3)CC1
CNc1ccccc1C(=O)c1ncc(Cc2ccc(F)cc2)s1
CN1C(=O)N(c2cccc(CN3C(=O)CN(CCc4ccco4)C3=O)c2)C(=O)C1(C)C
COc1ccc(S(=O)(=O)N2CCCC2C(=O)NCc2ccccc2)cc1
Fc1cc(F)c(CN2CCNCC2)c(F)c1
N=C(N)c1ccc(Oc2cc(Cl)cc(-c3ccc(C(=N)N)cc3)c2)cc1
Cc1cc(C)nc(CCNC(=O)C(=O)NC(c2ccccc2)c2ccccc2)n1
O=C1NCc2ccc(cc2)-c2cccc(c2)-c2ccc(cc2)CNC(=O)c2cccc(c2)OCc2cccc(c2)COc2cccc1c2
COc1cccc(-n2c(-c3ccc([N+](=O)[O-])cc3)cc3c2CCCC3=NNC(C)=O)c1
CC(C)N(C)c1nc(N2CCCC(F)C2)ncc1C(=O)NC1CC1
CNC(=O)c1ncc2c(ccc[n+]2[O-])c1CCCN1CCC(C(=O)Nc2cccc3c2OCCO3)CC1
CCN(CC)CCNc1ccc(-c2cnc3ccc(NC4CCN(CCO)CC4)nn23)cn1
Cc1ccc(-c2c(C(N)=O)c3cc(F)ccc3n2C2CC2)cn1
CCC(CC(C)C)C(=O)NNC(=O)C(C)C(=O)NC(C)C(S)NC(=O)CCCNC(=N)N
CC(C)CCN1CCC(C)CC1COc1nccc(N2C(=O)OCC2C(C)C)n1
Oc1ccccc1OCCc1c[nH]cn1
COc1cc(OC)cc(C(=O)NCc2cccc(C(F)(F)F)c2Cl)c1
COc1ccc(OCCOC(=O)C2(Cc3cccs3)CCN(C#N)CC2)cc1
O=C(CCN=c1c2ccccc2nc2n1CCCCCC2)NCCCN1CCOCC1
O=C1C2=C(N=C3CCCCC3C2c2ccccc2)C(=O)c2c1nc1ccccc1c2-c1ccccc1
COc1ccccc1C(=O)NNC(=O)c1c(O)[n+]([O-])c2ccccc2[n+]1[O-]
CC(C)C1NC(=O)C(NC(=O)C(N)Cc2ccc(O)cc2)CC=CC(=O)C(Cc2ccccc2)NC(=O)C2CCCN2C1=O
COc1ccc(Nc2c(-c3ccco3)nc3ccc(Cl)cn23)cc1
COn1c(SCC(=O)N2CCCc3ccccc32)nc2c(c1=O)SC(c1ccccc1)C2
CC(=O)OCn1c2c(c3ccc(OC(C)=O)cc3c1=O)C(=O)c1ccccc1-2
COc1ccc(C(=O)C=Cc2ccc(Br)cc2)cc1F
CCCC(=O)NC(C(CS)NC(=O)CC(=O)O)C(Cc1ccccc1)C(=O)NCCC(N)=O
COc1cc(C=CC(=O)NC2CCN(Cc3ccccc3)CC2)cc(OC)c1OC
Cc1cc2c3c(cccc3n1)-c1ccccc1CN2C1CCCCC1
N=C(CC(=O)Nc1ccc(Br)cc1)NO
Cc1cc(C)n2[nH]c(=O)c(C(=O)NCCO)c2n1
Cc1ccnc(NC(=O)C(C)(N)CS)c1
Cc1cc(O)cc(C(=O)NC(O)=CC(=O)O)c1C(C)(C)C
O=C(NCCc1ccc2c(c1)OCO2)C(=O)c1cccc2c(F)c[nH]c12
CCCCCCCCCCCCN1CC[N+]2(CCCC2CCC)CC1
C=C1CN(C(=O)C(=O)N2CC(=Cc3ccccc3)C(=O)C(=Cc3ccccc3)C2)CC(=Cc2ccccc2)C1=O
CCCCNc1c2ccccc2nc2cc(NCCCN)ccc12
Cc1onc(Cc2cccnc2O[N+](=O)[O-])c1C
CC(C)CCc1ccc2c(c1)n(CC(O)CN1CCCNC1=N)c(C(=O)NC1CCCCC1)[n+]2C
COc1ccc2cc(C(=O)NC3CCC(NC(=O)c4cc(C(F)(F)F)cc(C(F)(F)F)c4)CC3)sc2c1
O=C(Nc1ccccc1[N+](=O)[O-])c1ccoc1
O=C(CNC(=O)CNC(=O)c1ccc(Cl)cc1)NCc1ccccc1
CCC(=O)OC1CN(C(=O)c2cncc(OCc3ccccc3F)c2)CCN1
COc1ccccc1-n1cc(Cc2cc(Cl)ccc2S(=O)(=O)N2CCCCC2)nn1
O=C(O)c1cc2ccccc2n1-c1ccccc1
ON1CCC(CC2CC2)(c2ccc(Cl)cc2)CC1Cc1ccc2c(c1)OCO2
CC(C)CN(CCNC(=O)CCc1cn2ccsc2n1)C(C)C
CC1(C)Oc2cc3c(cc2-c2ccc(C=O)cc21)OCO3
COc1ccc(NC(=O)c2cc(-c3ccccc3OC(C)=O)c3ccccc3n2)c(OC)c1
CCC(=O)c1cn(CC(=O)N2CCC(C)CC2)c2ccccc12
O=C1c2c(c3ccccc3oc2=O)OCN2C(=O)C12
CNC(=O)OCCc1c[nH]c2ccccc12
CCCc1ccc(-c2ccc(C(F)(F)F)cc2)c2nn(C(=S)NC(F)(F)F)nc12
O=C(CCNc1nc2cc(Cl)ccc2[nH]1)NCC1CCNCC1
Cc1ccc(C)c(NC(=O)c2c[nH]c3ccccc3c2=O)c1
O=C(NO)c1ccc2c(c1)C(=O)N(Cc1ccccc1Cl)C2=O
COc1ccc(C2CC3CSC(N)=NC3(c3ccc(F)cc3F)C(=O)N2)cc1OC1CCCC1
COCl
O=C(CNC(=O)c1ccc(Br)cc1)Nc1cc(I)ccc1C(=O)O
O=C(NO)C(=O)Nc1ccc(-c2ccccc2)cc1
O=C(CSc1nc2ccccc2nc1Cc1ccccc1)Nc1ccc(C(=O)Nc2ccccc2)cc1
COC(=O)c1c(O)c(OCCOCC[N-][N+]#N)cc2ccc3c(c12)C1CCCN1C(=O)C3=O
N#[N+][N-]c1cccc(F)c1NC(=O)Cn1ccc(-c2ccccc2)n1
BrC1=CC2CCC1(CC#Cc1ccccc1)C2
Cc1ccc(N2CCN(S(=O)(=O)c3cccc(S(=O)(=O)N4CC(C)OC(C)C4)c3)CC2)cc1
CCOc1ccc(NC(=N)Nc2ccccc2)cc1-c1ccccc1
Cn1c(SC2OC(CO)C(O)C2O)nc2c(N)ncnc21
CCCCC(O)(CCCC)C(Cc1cccc(OCC(=O)O)c1)c1cccc(OC)c1OC
Cn1nnc([N+](=O)[O-])c1Sc1nnc(-c2ccc(Cl)cc2Cl)o1
CCCCc1c(SCC(=O)NC)nc2nc(-c3ccccc3Cl)cn2c1O
Cc1ccc(-c2nn3c(-c4cccnc4)nnc3s2)cc1F
Cc1c(Br)nc2ccc(-c3ccc(Br)cc3)cn12
CN1CCN(c2ccc3c4c(cccc24)C(=O)N(CCCN2CCN(c4cccc(Cl)c4)CC2)C3=O)CC1
COc1ccc(C(=O)Nc2ccc3c(=O)[nH]ccc3c2)cc1
CN=C(N)NC(O)C(NC(=O)C(=O)NCc1ccc(Cl)cc1)NC(=O)C(CC(=O)O)c1ccccc1
O=C(NCCc1n[nH]c(=S)n1-c1ccc(Br)cc1)c1cc(O)c(O)c(O)c1
Cc1ccc(S(=O)(=O)N2CCN(S(=O)(=O)c3ccc(C)cc3)C(C(=O)Nc3nc4ccccc4s3)C2)cc1
CC1CC(O)N(CNCc2c(-c3ccncc3)nc3ccccn23)C(O)C1
Cc1cc(C#CC#Cc2ccccc2)ccn1
COCCc1cncn1CCN(CCC(C)C)C(=O)Nc1ccc(C#N)cc1
CC(NC(=O)c1cccnn1)c1ccc(OS(=O)(=O)c2cccc3nsnc23)cc1
NCc1cccc(Cl)c1
O=S(=O)(NC1CCSC1)c1ccc2c(c1)N(Cc1cccc(F)c1F)CC2
CCCCC(C(=O)NC(CCC(=O)O)NC(=O)Cc1ccc(OC)cc1)N(CC)C(C)=O
Cc1ccc(C(=O)n2c3ccccc3c(=O)c3ccccc32)cc1
CC1CC(C)(C)C(C(CS(=O)(=O)c2ccccc2)N2CC(C)(C)c3ncc(NC(=O)NC(C)(C)C)cc32)C(=O)O1
CCC(N(C)C)C(C)(C)NC(=S)NNc1ccccc1O
COc1ccc(CC(=O)NCCN(Cc2ccco2)C(=S)NCc2ccc(F)cc2)cc1
C=Cc1cccc(Nc2nn(C(C)C)cc2C(N)=O)c1
CN(C)c1ccccc1NC(=O)c1c(C(=O)N2CCCC2)n(C)c2ccccc12
Fc1nccc(-c2cn(-c3ccccc3)nc2-c2ccc3oc(-c4ccccc4)nc3c2)n1
CC(=O)n1nc(N=Nc2c3ccccc3c(C)c3ccccc23)cc1C
Cn1cc(C#N)cc1-c1nc2[nH]nc(N)c2c2c1CCC2
CC.Cc1cccc(C(O)P(=O)(O)c2ccc(N(C)C)cc2)c1
c1ccc(Cc2nnc(SCC3CCCO3)n2C2CC2)cc1
Cc1ccc(S(=O)(=O)OCC(O)(Cn2cncn2)c2cc(Cl)ccc2Cl)cc1
CCCn1c(SCC(=O)N2CCN(c3ccc(OC)cc3)CC2)nc2c3ccccc3nc-2c1O
O=C(Nc1nnc(Cc2c[nH]c3nc([N+](=O)[O-])ccc23)s1)c1ccccc1
COc1ccc(SCC(=O)c2ccc(C(C)=O)cc2)cc1
COc1ccc(CCC(C)=CC=NNC(=O)c2cccc([N+](=O)[O-])c2)c(OC)c1
O=C(O)c1ccccc1Nc1nccc(Cc2ccc(F)cc2)n1
Clc1cccc(Cl)c1-c1c[nH]cn1
CC1(C)C(=O)CCC2C1CCC1C3CCC4=CC(=O)CCC4(C)C3C(=O)CC12C
CC(C)CN1N=C(C(=O)CCCl)Nc2cc(O)c(N)c(=O)cc21
Cc1ccc(C(=O)NC2CCCCC2)cc1S(=O)(=O)N1CCCCc2ccccc21
CN(C)c1ccc(-c2cc3c(cc2O)C(=O)c2c(O)cccc2C3=O)cc1
CC1CCC2C(C)C3(CC(=O)C4C5(C)CCC(O)C(C)(C)C5CCC43C)OC2(C)C1
COC(=O)C1CCCN(C(=O)c2ccc3ccn(Cc4ccc(Cl)cc4)c3c2)C1
CC(=O)n1c(Nc2nc3ccccc3o2)nc(=O)c2ccccc21
N#CCN1C(=O)CN(S(=O)(=O)c2ccc(F)cc2)c2ccc(C(N)=O)cc21
Cn1[nH]c(C(F)(F)F)c(C=NCCCNc2nc3ccccc3[nH]2)c1=O
O=C(c1ccccc1)N1CCN(c2cc3c(cc2[N+](=O)[O-])OCO3)CC1
COC(=O)c1c(NCc2cccc(C)c2)ncnc1OCc1cn(Cc2ccc(Cl)cc2)nn1
CCCCCCC(c1nnnn1C1CCCC1)N1CCN(c2ccc(Cl)cc2)CC1
CCN(CC)c1ccc(NC(=O)CCn2c(=O)c3cccn3c3ccc(C)cc32)cc1
O=C(CCN1CCN(c2ccccn2)CC1)Nc1cc2cc(Br)ccc2[nH]1
CCCCCc1ccc(O)c(CCCCc2cccc(C(C)C)c2)c1
Nc1cc2nsc(N3CCC(N)C3)c2cn1
CC1CC(=O)NS(=O)(=O)N1Cc1ccc(CCN2Cc3ccccc3C2)cc1
O=C(Nc1ccccc1)c1[nH]ccc1S(=O)(=O)N1CCN(c2cc3c(cc2F)c(=O)c(C(=O)O)cn3C2CC2)CC1
CCN(CC)CCCCCCNc1nc(C)cs1
CC(C)(C)c1cc(-c2ccc3c(S(C)(=O)=O)cccc3c2)cc2c(C(F)(F)F)cnn12
Cc1ccc(NS(=O)(=O)c2ccc3c(c2)c2cc(C)ccc2n3C)cc1
N#Cc1ccc(C(=O)CN2C(=O)C(N3C(=O)NC(Cc4ccccc4)C3=O)Cc3ccccc32)cc1
CC(=O)Sc1ncccc1-c1ccc2c(c1)OCCO2
CCSc1nc2ccccc2c(=O)n1CC(=O)Nc1ccsc1C(N)=O
Cc1ccc(C)c(CNC(=O)C2CCCN(c3nc(N)n4nc(C(C)C)c(=O)n4n3)C2)c1
COC(=O)c1ccc(C2=CC3(CCOCC3)Oc3ccc(C)cc32)c(N(C)C(C)=O)c1
Cc1nn(C2CCCC2)c2nccc(NC(=O)C3(NC(=O)c4ccc(-c5ccc(N(CCCl)CCCl)cc5)cc4)CCC3)c12
CS(=O)(=O)C1=CC(=O)C=C(c2cccc3cccnc23)C1=O
COc1cccc(CCNC(=O)Nc2c(C(C)C)cccc2C(C)C)c1OC
Nc1ncnc(N2CCN(Cc3coc(-c4ccc(Cl)cc4)n3)CC2)c1COc1ccccc1
N#Cc1c(C(=O)Nc2ccncc2)sc2c1CCCCC2
CC(C)Cc1ccc(-c2ccc(NC(=O)Nc3ccc(N4CCN(C)CC4)cc3)cc2)nc1
CCOC(=O)C1=C(COC(=O)c2ccco2)NC(=O)NC1C
C=CCn1c(=O)n(Cc2ccc(Cl)c(Cl)c2)c(=O)c2cn3nc(-c4ccc(C(C)(C)O)cc4)cc3nc21
CCN(CC(O)COc1ccccc1)c1ccccn1
c1ccc(OCc2ccc(CN3CCOCC3)cc2)cc1
COC(=O)c1cc(S(=O)(=O)N(C)c2ccccc2)c[nH]1
CC(=O)N1N=CCC1C(C)=NO
COC(=O)c1ccccc1NC(=O)Nc1ncnc2[nH]cnc12
CC1CC(c2ccc(NC(=S)NC(=O)c3ccc(C(C)(C)C)cc3)cc2)CN(S(C)(=O)=O)C1
CC(C)=CCCC(C)=CCCC=C(C)CCC=C(C)C
CCCS(=O)(=O)N1CCN(c2ccc(NC(=O)Cc3ccccc3F)nc2)CC1
Oc1cccnc1-c1nc2c(ccc3ccccc32)[nH]1
Cc1ccc(C2=NN(c3ccccc3)C(c3ccc(S(C)(=O)=O)cc3)C2)cc1
COc1cccc(C#CC(SC)(c2ccccc2)c2ccccc2C)c1C(=O)O
CCC(=O)N1CCN(C(=O)Oc2ccc(N3C(=O)CSC3Cc3ccccc3)cc2)CC1
Cc1ccccc1OCCNC(=O)CCOc1ccc(Cl)cc1
O=C(NCc1ccc(F)cc1)n1cc(C(F)(F)F)c(=O)c2cc(Cc3ccc(F)cc3)ccc21
CC(C)(C)C1CN(C2CSC(c3ccc(NC(=O)CCN)cc3)N2)C(=N)N1CC1CCCCC1
Cc1[nH]c(C=c2[nH]c(=O)c(=CNc3nccs3)[nH]c2=O)c(C)c1C(=O)NCCN1CC(C)CC(C)C1
O=C1c2ccccc2CN1C(Cc1ccccc1)c1ccc2c(c1)OCCCO2
COc1ccccc1-c1n[nH]cc1-c1ccncc1
CC(C)(C)OC(=O)NC(Cc1ccccc1)C(O)CNC(Cc1ccc(NC(=O)C(C)(C)C)cc1)C(=O)NC1c2ccccc2CC1O
O=C(CCCCCCCCBr)NCc1ccncc1
CCCn1c(=O)c2c(cnn2Cc2cnn(C)c2)n(CCC)c1=O
COc1cc(C=CC(=O)c2cc(OC)cc(OC)c2OC)c(Br)c(OC)c1
Cc1[nH]n(-c2ccccc2)c(=S)c1C=Nc1sc2c(c1C#N)CCCC2
CN1CCC2(CO)CN(C(=O)CCc3ccccc3)CCC2C1=O
Cc1ccc2c(c1)c1c3ccccc3c(N)cc1n2Cl
CC(C)Cc1ccc(C(=O)Nc2ncc3cnn(CC(CCl)CCl)c3n2)cc1
CC(C)(C(=O)NCc1cccc2ccccc12)c1ccc([N+](=O)[O-])cc1N
Cc1cc(OCNC(=O)CC2CCCO2)ccc1S(=O)(=O)N1CCCc2ccccc21
C#CCN(C)S(=O)(=O)c1ccc(C(=O)N2CC(C)OC(C)C2)cc1
Cc1cccc2c1nc(C)c1c(C)cc(=O)oc12
O=C(CN1CCN(CCO)CC1)Nc1ccc2c(c1)C(=O)c1c(NC(=O)CN3CCN(CCCOc4ccccc4)CC3)cccc1-2
NC(=O)C1(N)CCCC1
COc1ccc(S(=O)(=O)n2cnc3c2c(=O)n(C)c(=O)n3Cc2ccccc2F)cc1
CCNc1ccnc2c(-c3ccc(NC(=O)Nc4cnccn4)cc3)c(C)nn12
COc1ccc(NC(=O)NC(C(=O)NC2CCC(C)CC2)C(C)C)cc1Cl
O=C(c1cc(-c2cccnc2O)[nH]n1)N1CCC2(CCOC2)CC1
Cc1ccc(Oc2cc(Nc3ccc(C#N)cc3)ncn2)cc1
Cc1cc(-c2n[nH]c3cc(NC(=O)NC4CCCC4c4ccccc4)ncc23)cc(C)n1
CCCCCCCC(C)=NN=Cc1ccc(OCCCN(C)C)cc1
Cc1ccc(-c2ccc(C#N)nc2C2CCN(C(=O)c3cccn(-c4ccc(F)cc4)c3=O)CC2)cc1
CCc1nc(N(C)C)c(C#N)c(N(C)C)c1Cc1ccc(-c2ccccc2-c2nn[nH]n2)cc1
CN(C)CC1OC(Cn2cncn2)C(n2cnc3c(N)ncnc32)C1O
O=c1cc(CO)ss1
CCNC(=S)SCCCN(C)C
c1ccc(C[n+]2cc(-c3ccccc3)n3c2CCC3)cc1
CC(C)(C)c1ccc(C(=O)Nc2ccc3ccccc3c2)c(Cl)c1
CC(c1cnc(C(=O)NCOc2ccc3c(c2)CC(Br)CO3)o1)c1ccccc1C(F)(F)F
CC(C)CC1SC(C)N(NC(=O)c2cccnc2)C1=O
CC1CCC2C(CCCC(=O)Nc3nn[nH]n3)COC3OC4(C)CCC1C32OO4
CCn1c(=O)c2sccc2n2c(CCC(=O)NCc3cccc(Cl)c3)nnc12
O=C(C(O)C(O)CO)C(O)C(O)C(O)CO
CC1=CC(=O)N(N=c2nc(C3CC3)c(C)c[nH]2)C1=O
COc1cc(Cc2c[nH]c3cc(C=CC(=O)NO)ccc23)cc(OC)c1OC
CCn1cc(CN2CCC(N(C)Cc3ccc(O)cc3)CC2)c(C)n1
COc1ccc(S(=O)(=O)N2CCC(C(=O)N3CCN(c4ccccn4)CC3)CC2)cc1
CCc1ccc(NC(=O)CN2C(=O)C(Cc3ccccc3)N(CCc3ccccc3)C(=O)c3cccnc32)cc1
CCOCn1c(Sc2nc(C)cc(C)n2)c(CC)c(=O)[nH]c1=O
CC(=NNC(=O)c1cnccn1)c1ccc(Cl)cc1
CC1CN(CCc2c[nH]c3ccc(-n4cnc5cccnc54)cc23)CC(C)N1
N#Cc1ccc(Nc2nccc(-c3c(-c4cc(C(F)(F)F)ccc4Cl)ncn3C3CCN(CCN4CCOCC4)CC3)n2)cc1
Nc1sc(S(=O)(=O)O)cc1C(=O)O
O=C1C(=Cc2cc(F)cc(F)c2)CCCC1=Cc1cc(F)ccc1Cl
CCCCCCCCCCCC(=O)NC(Cc1ccc(OCc2ccccc2)cc1)C(=O)NC(Cc1c[nH]cn1)C(=O)NC(Cc1c[nH]cn1)C(=O)NC(Cc1ccccc1)C(N)=O
O=C(Cc1ccccc1)NCCCCN1CCC(C(=O)c2ccc(F)cc2)CC1
Oc1cc2ncnc(NC3CC3)c2cc1OCc1ccccc1
CN(C)CC1CN(Cc2ccc(F)cc2)Cc2nc(CO)nn2C1
CC(C)N1CCn2c(nc3cc(N4CCN(C(=O)Cc5cccc6ccccc56)CC4)c(F)cc32)C1
CC(C)(C)Nc1nc2ncnn2c2cc(Cl)ccc12
CC(=O)Oc1ncc(-n2cc(C=C3C(=O)N(C4CC4)N=C3C(C)(C)C)c3c(C)cccc32)cn1
CN(C)CCCNn1ncc2c(-c3ccc(N(C)C)cc3)nc(SCCN(C)C)nc21
Cc1ccccc1-n1c(=O)c2cccnc2n(O)c1=O
CC1(C)C2CC=C(C[N+](C)(C)Cc3ccc(-c4ccccc4C(N)=O)o3)C1C2
COc1ccc(N=Cn2nc(-c3cccc(O)c3)cc2C(F)(F)F)cc1
O=C(NC1C2CC3CC1CC(O)(C3)C2)C(=Cc1ccc(-n2cccc2)s1)NC(=O)c1cc(F)ccc1F
CNc1ncc(-c2cnc3[nH]c(-c4ccc(Oc5ccccc5)cc4)nc3c2)[nH]1
CC(SP(=O)(Oc1ccccc1)Oc1ccccc1)C1CSC(c2ccccc2)N1C(=O)c1ccccc1
O=C(Cc1cccs1)N1CCN(S(=O)(=O)c2ccc3c(c2)OCCO3)CC1
CC(=O)OC1CC(OC(C)=O)C(C)(OC(C)=O)C2C3=CCC4C5(C)CCC(OC(C)=O)C(C)(C)C5CCC4(C)C3(C)C(OC(C)=O)CC2(CCc2ccoc2)C1c1occc1O
CN(C)CCNC(=O)c1ccc(-c2ccc(-c3cncc(C(=O)NCCN(C)C)n3)cc2)nc1
CC(C)CC(=O)OCC(=O)N1c2ccccc2NC(=O)C1(C)C
O=C(c1ccn2c1CSC2c1cccnc1)N1CCCC1
COc1cc(=O)[nH]c(O)n1
Cc1cc(C)n(-c2nc(-c3ccccc3)nc3c2C(c2cc(Br)ccc2Cl)N2C(=O)CSC2=N3)n1
COc1cccc(C(=NNC(=O)c2ccc(O)c(OC)c2)c2ccc3[nH]cc(-c4cccc(OC)c4)c3c2)c1
Nc1c(-c2ccc(CCNC(=O)C(=O)c3ccc(Cl)cc3)cc2)csc1C(=O)O
C=CCn1c(CCNC(=O)c2cccs2)nc2ccccc21
Cc1ccc(C)c(-c2cc(N)[nH]n2)c1
CCOc1c(OC)c(-c2ccccc2)cc2c(=O)cc(O)oc12
O=c1[nH]c(=O)n(Br)cc1C1OC(CO)C(O)C1F
CN(C)c1ccc(N(CCC#N)C(=O)CNC(=O)C2CCCC2)cc1
O=C(Nc1ccc(Oc2ccccc2)nc1)NC1CCCCC1
CC(Nc1c(C(N)=O)cnc2c1cnn2-c1ccc(F)cc1)c1ccccc1
CCOP(=O)(OCC)C(Nc1ccc(C2CCCCC2)cc1)c1ccc(I)cc1
Cc1cccc(C)c1NC(=O)CN(Cc1ccccc1)S(C)(=O)=O
Cc1ncc([N+](=O)[O-])n1CCOc1ccccc1CC(=O)OCC(=O)N1CCCCC1
COc1ccc(C2CC(=O)c3c([nH]c(-c4ccccc4)c3C(=O)OCC(=O)N3CCCC3)C2)cc1
CC1CC(C)CN(S(=O)(=O)CCNC(=O)Cn2cnnn2)C1
NC(=O)c1ccc(N2CCc3c(cncc3NC(=O)c3ccccc3F)C2)cc1
CCCn1c(=O)c2nc(-c3ccc(C(=O)NC(CCSC)C(=O)O)cc3)[nH]c2n(CCC)c1=O
CCOC(=O)N1CCN(S(=O)(=O)C2c3cc4c(cc3CCN2C(=O)C(C)N)OCCO4)CC1
CC1CN(c2cnnn2-c2cccc(-c3ccc(F)cc3)n2)CC(C)N1
O=C(CN1C(=O)c2ccccc2C1=O)NN1CCC(Cc2ccco2)C1
Cc1cc(-n2cncn2)nc2sc(C(=O)NC(C)C)c(N)c12
COc1cc2nc3ccc(-c4ccccc4)cn3c(=O)c2cc1OC
CC1CC2C3(OS(=O)(=O)O)CCC(C)C(C)(C)C3CCC2(C(C)(O)C(C)(C)CO)C2(C)CCC(O)C12
COc1ccc2c(=O)c3c(OC)c(OC)c(OC)cc3oc2c1
CCN(CC)C(=O)C1=Nc2ccccc2N=C(c2ccccc2)C1
CC(=O)Nc1nc2cc(C3=CC(C)CC(OCCCO)O3)ccc2s1
Cc1cn(C2CC([N-][N+]#N)C(COP(=O)(O)OC(C)SC(=O)C(C)C)O2)c(=O)[nH]c1=O
CC(C)N1C(=O)C2CN(c3ccc(C#N)cc3)C3(CCN(Cc4ccccc4)CC3)C2C1=O
Clc1ccc(-c2ccc(C3=NN(c4ccc(Cl)cc4)C(c4ccccc4)C3)s2)cc1
Cc1cc(NC(=O)C(C)Sc2cc(Cl)nc3ccccc23)no1
Cc1cc(C)c(C(=O)NC2CCN(C(=O)C3CCCO3)CC2)c(C)c1
CC(C)c1ccccc1-c1ccc2nc(NC(=O)NCc3ccco3)oc2c1
CCc1cc(C(C)C)c2ccc(CC(=O)NC(CNC(=O)CC(C)C)NC=O)cc2n1
CCNc1cc(C(=O)N2CCC(CNS(C)(=O)=O)CC2)ccc1CCC(C)C
O=c1ccn(C2C(O)OC(COP(=O)(O)OP(=O)(O)OP(=O)(O)OS(=O)(=O)O)C2Oc2ccccc2)c(=O)[nH]1
O=C(CCCOc1ccccc1)N1CCN(c2ccccc2)CC1
Cc1cc2c(cc1O)CCC1C(C)(NC(=O)OC(C)(C)C)CCCC21COC(=O)C1CCC1
COc1ccc(CNC(=O)C(Cc2ccc(Cl)cc2)NC(=O)C2C(Cc3ccccc3)C(=O)N2CC2CCCN2C(=O)C(NC(=O)OC(C)(C)C)C(C)(C)C)cc1
CN1CCN(c2ccc(Nc3nc4c(-c5cccc(N6CCN(C)CC6)c5)cccn4n3)cc2)CC1
ON=Cc1ccnc(C(F)(F)F)c1
CC(=O)OC1Cc2c([nH]c3ccccc23)C(c2ccc(Cl)cc2)N1
CC(C)(N)C(=O)NC(Cc1c[nH]c2ccccc12)C1CCC2(CCN(C(=O)C(=O)NCc3ccc(Cl)cc3)CC2)C1
O=C(Cn1c(=O)oc2cc(S(=O)(=O)N3CCCC3CO)ccc21)Nc1ccccc1
CCCCCCCC(=O)CCCCCCCC(=O)N(C)C(CCCCNC)C(=O)NC(Cc1ccc(O)cc1)C(=O)O
Cc1cc(OCC(C)C)ccc1-c1cc(C)c2nc(NC3(CC(=O)N4CCN(Cc5c(C)nn(C)c5C)CC4)CCc4ccccc4C3)nnc2c1
Cn1c2ccccc2c2cccnc21
Nn1c(COc2ccccc2C(=O)C=Cc2cccc(Cl)c2)n[nH]c1=S
CC1=C(NO)C(=O)C(CN(C)C)=C(NNC(=O)Nc2c(Cl)cc(Cl)cc2Cl)C1=O
CCCC(=O)N1CCC(Oc2ccc(C(=O)Nc3nncs3)cc2)CC1
COC(=O)c1nn(C(C)=O)c2cc([N-][N+]#N)ccc12
Cc1[nH]ccc1CN1C(=O)c2cccnc2C1=O
CC(C)=NOCOc1cc(Cl)ccc1C(=O)Nc1ccncc1
Cc1cc(O)c2c(c1)CC1OC1CCCCCCCC(O)OC2=O
CNS(=O)(=O)c1ccc(CN2CCC(CCCNC(=O)C=Cc3ccc(F)cc3)CC2)cc1
COCCNC(=O)CC1CCc2cc(OC)c(OC)cc21
N=C(N)NCc1c(Br)cc(Br)cc1I
CS(=O)(=O)c1ncccc1CNc1cc2[nH]ccc2c(F)c1F
O=C(c1c[nH]nc1Oc1ccccc1)N1CC2CCC1CN(Cc1ccncc1)C2
CC=C(C)Cc1ccc2c(=O)n(C(C)C)c(-c3cccc(C(F)(F)F)c3)c(C(=O)OC)c2c1
CC(=O)N1CCN(Cn2cc(-c3ccc(F)cc3)c(-c3ccccc3)n2)CC1
CCc1noc(C)c1N(CCc1ccccc1)S(=O)(=O)CNC(=O)CCc1ccc(OC)c(OC)c1
COC(=O)C1=C(C)NC(C)=C(C(=O)OC(C)(C)C)C1c1cccc(-n2c(C)cc(COc3ccc(C=Cc4ccc(F)cc4)cc3)c2-c2ccccc2)c1
O=c1[nH]c(=O)n(C2OC(O)CC2COP(=O)(O)O)cc1C=CBr
COc1cc(C2c3cc4c(cc3C(c3cc(O)cc(O)c3)NC(=O)C(C)CC2(C)C)OCO4)cc(O)c1O
Cc1cc2c(N)nc(=O)nc-2n(C2(C)C(COP(=O)(O)O)OC(O)C2O)c1
Cc1cc(C2(c3ccccc3)CCOC2=O)cc(C(=O)ON(C)C)n1
Cc1nn(C(C)(C)C)c(Oc2cc(Cl)ccc2Cl)c1NS(=O)(=O)Cc1cc(Cl)ccc1Cl
COC(=O)c1ccccc1Nc1c2cc(OC)c(OC)cc2nc2cc(OC)c([N+](=O)[O-])cc12
O=C(CC(C(=O)O)C1=Nc2ccccc2Sc2ccccc21)C1CCCCC1
C=CC12CCC3(C)CCC(C)C3C1CCC1C3(C=O)CCC(C(=O)OCCC(C)(C)C)C(C)(C)C3CCC12C
CN(C)c1ccc(C(=O)NCCNC(=O)C(c2ccccc2)c2ccccc2)cc1
CCCCCCCCc1nc2nc3ccccc3nc2n1Cc1ccc(-c2ccccc2-c2nnn[nH]2)cc1
CC=C(C)COc1cc(C=CC(=O)NO)ccc1OC
N=C(NCCN1CCN(CC2CC3CCCCC3N2C(=O)C(=O)O)CC1)c1cccc(F)c1
COc1ccc(Nc2c3c(cc4c(=O)c(C)coc24)OCO3)cc1
CCc1cc(=O)[nH]c2cc3c(cc12)S(=O)(=O)NC(C)N3
Cn1cc(CN2CCN(C(=O)c3ccc(F)cc3)CC2)c(C(N)=O)n1
COc1ccccc1-c1nc(CN(c2c(C)cc(C)cc2C)S(=O)(=O)c2ccc(C)cc2)no1
O=C(Nc1ccccc1)Oc1ccc(C=Cc2cc(O)cc(O)c2)cc1
Oc1ccc(Cl)cc1C=NN=c1[nH]c2ccccc2s1
CN1CCN(c2ccc(C3=CC4CN(C(=O)c5cc6cccnc6[nH]5)CC4N=C3)nn2)CC1
O=C(CSc1nnc(-c2ccncc2)n1C1CCCc2ccccc21)N1CCCCC1
COc1ccc(C(=O)Nc2ccc(O)c(-c3ccc(OC)cc3)c2)cc1
COc1ccccc1-n1cc(-c2ccncc2)c2ccc(-c3ccc(C)nc3)cc21
CC(C)C(NC(=O)OCC1c2ccccc2CCN1C(=O)c1ccccc1)C(=O)C(F)(F)F
CCCCOc1ccc(-c2ccc3c(c2)c(O)c(C(=O)NC2CCCCC2)c(=O)n3CC)cc1
Cc1noc(-c2ccc(C3CC3)c(S(C)(=O)=O)c2)c1S(=O)(=O)NCc1ccc(Cl)cc1
Cc1ccc(C)c(OCC(=O)OCC(=O)N(C)Cc2ccc(Cl)cc2)c1
O=C(CN1CCC(c2cc(-c3ccc(C(F)(F)F)cc3)no2)CC1)Nc1ccncc1
O=C(Cc1ccc(Cl)cc1)NC(NS(=O)(=O)c1ccc([N+](=O)[O-])cc1)c1ccccc1
CCC(CC)c1ccc2c(c1)nc(CCC1(C)OCC(C)(C)CO1)n2-c1ccc(OC)cc1
CCCCCCCCCCCCCCCCOP(=O)([O-])OCC[N+](C)(C)Cc1ccccc1
COc1ccc(CCc2cc3c(cc2-c2ccc(OC)cc2)CCN(OC)C3OC)cc1
CCc1cc(-c2ccccc2)cc(CC)[n+]1C(=Nc1ccccc1)Nc1ccc(S(N)(=O)=O)cc1
CC1(O)Cc2c(c(O)cc3oc4ccc(-c5ccco5)cc4c(=O)c23)CO1
CC1CCN(c2nc(-c3ccc(S(C)(=O)=O)cc3)nc(N3CCOCC3)n2)CC1
COc1ccccc1NC(=O)Cc1nc(CS(C)(=O)=O)oc1C
CC(c1ccccc1)C1CC1c1ccccc1
COc1ccc(CCNC(=O)C2CCN(S(=O)(=O)c3ccc4c(c3)CCC(=O)N4)CC2)cc1OC
O=C(NC(Cc1ccccc1)N1Cc2ccccc2C1=O)C1CCCCC1
CC(C)(C)c1c2c(nn1C(=O)Nc1cccs1)CSC2
CCc1nc2ccc(C)nc2n1Cc1ccc(N2C(=O)C(O)=C(C(=O)N(C)c3ccc(OC)cc3)C2c2cccs2)c(OC)c1
CSCCC(OC(C)=O)C(=O)Nc1ccccc1
CC(=O)Oc1cc(NC(=O)N(O)c2ccc(-c3ccc(F)cc3)cc2)ccc1C
N#CCCN(C(=O)Cc1ccccc1F)c1ccc(Oc2cccnc2)cc1
CC(=O)Nc1ccccc1-c1nc(=O)c2ccccc2[nH]1
Cc1sc2ccccc2[n+]1C=CC=C1N(C)c2ccccc2C1(C)C
CCOCCn1c(Cn2ccc3ccccc3c2=O)nc2ccc(NCc3ccc(-c4ccccc4)cc3)cc21
CCCCCCCCc1cn(C2C(O)OC(CO)C2F)c(=O)nc1N
O=C(O)CSc1ncnc2c1ncn2C1CC(O)C(CO)O1
CC(NC(=O)CC(c1ccccc1)c1ccccc1)NC(=O)OC(C)(C)C
CCC(=O)N(c1ccccc1)C1CCN(CC2CC2)CC1
COc1ccc(CN2C(Nc3ccc(C(C)C)cc3)=NC(c3ccc(OC(C)=O)cc3)N=C2N2CCCCC2)cc1
CCN1CCN(c2cc3c(cc2F)c(=O)c(C(=O)O)cn3-c2ccc(F)cc2)CC1
COc1ccccc1Oc1ncccc1C(F)(F)F
CCC(CC)NP(=O)(OCC1OC(n2cc(C)c(=O)[nH]c2=O)CC1F)Oc1cccc2ccccc12
COc1cc(Nc2cc(-c3ncccc3OC)ncn2)c(Cl)cc1Cl
CCOC(=O)CCn1c(=O)c2c(nc3n2CCCN3Cc2ccccc2)n(Cc2ccccc2)c1=O
CCC(C)C(C(=O)NC(C(C)C)C(C)C)C(C#N)=CC(=O)O
O=C(NCc1ccc(-c2csc(-c3ccc(F)cc3)n2)cc1)C(O)=CC(=O)c1ccc(-c2ccccc2)cc1
CCCCCn1cnc2c(Sc3ccccc3)nc(N)nc21
Cc1cc(S(=O)(=O)Nc2nc3ccccc3n2CCN(C)C)ccc1F
CC(C)C(=O)N1CCC2(CCCN(c3cccc(Nc4nccc(-c5ccncc5)n4)n3)C2)C1
N=C(N)c1ccc2cccc(CNc3ccc(Cl)cc3)c2c1
COC(=O)c1ccc(NC(=S)OCCN2C(=O)c3ccccc3C2=O)cc1
COCCNc1cc(C)ccc1C(=O)O
O=C(O)CC(CC(=O)O)c1cccc(-c2ccccc2)c1
CC(C)OC(=O)NC1CC(O)C(O)C(CO)C1O
O=C(Nc1ccccc1)N1CCN(C2c3ccc(Cl)cc3CCc3cccnc32)CC1
CC1=CC(C)(C(=O)NCC(NC(=O)c2ccccc2)c2ccccc2)NC1(C)C
CC12CCC(=O)N1C(C(=O)Nc1ccc3c(c1)OCO3)CS2
COc1ccc(C(=O)Nc2ccc(CN3CCCCC3)cn2)c(OC)c1
CC(=O)NC(C(=O)NCOc1ccc(C)c(Cl)c1)C(C)C
CC(C)CC(NC(=O)C(Cc1ccccc1)NC(=O)C(CC(C)C)NC(=O)OCc1ccccc1)C(N)=O
CC(=O)ON1CCC(c2cc(C)nc(C)n2)CC1
COc1cc2c(cc1-c1cccs1)C(OC)N(C(=O)COc1ccc(C(C)(C)C)cc1)CC2
CN1C(=O)NC2C3C(=O)N(c4ccc(Cl)cc41)C23
O=C(C=Cc1cc(Cl)ccc1Cl)Nc1ccccc1C(=O)N1CCCC1
CON1CCC(c2cc(C(F)(F)c3ccc(C(NC(=O)c4ccc(C)o4)c4cccc(C)c4)cc3)ccn2)C1
Cc1ccc2nc3c(c(S(C)(=O)=O)nn3C)c(-c3cccnc3N[N+](=O)[O-])c2c1
CC(=NNC(=O)c1c(-c2ccccc2)c(-c2ccccc2)nn(-c2ccccc2)c1=O)c1ccco1
CC(C)(C)OC(=O)Cc1csc(N=C(NC#N)c2ccccc2)n1
CC(C)CC(CO)C(=O)NC(Cc1ccccc1)C(=O)NCNS(=O)(=O)c1cccc2nsnc12
CCCCCCCCCCCCCCCC(=O)OC(COC(=O)CCCCCCCC)COC(=O)CCCCCCCCCCCCCC
COc1cccc(-c2cc3ccc(O)cc3oc2=N)c1
COCCCNC(=O)C(C)Oc1ccccc1
Cc1occc1C(=O)NN=C1C(=O)Nc2ccccc21
CC(C)CN1CCN(CCCN2C(=O)N(Cc3cn(CC(=O)NCCCN)nn3)C(Cc3ccccc3)C(O)C(O)C2Cc2ccccc2)S1(=O)=O
O=C(O)c1cnc2c(C(F)(F)F)cc(NCc3ccco3)cc2c1Nc1cccc([N+](=O)[O-])c1
Nc1ncc(-c2ccc(C3(c4noc(=O)[nH]4)CCC3)cn2)cn1
COc1ccc(NC(=O)CSc2nc(=O)c3cnn(-c4ccccc4)c3[nH]2)cc1
O=C(Cc1ccccc1)NC1CCCCCC1
NCCCCCCCCCCCC(=O)O
CCC(C(=O)O)c1ccc2oc3ccc(C(=O)C(C)C)cc3c(=O)c2c1
COc1ccc2c(c1CC=C(C)C)OCO2
O=C1c2cccc3c2c(c(O)c2ccccc23)N1c1ccccc1
COc1cccc2[nH]ccc12
O=C(CN(c1ccc(Cl)cc1)S(=O)(=O)c1ccccc1)N1CCN(c2ccc(Cl)cc2)CC1
CCCCCCCCCCC(O)CC1CCC(O)O1
Cc1ccccc1CN1CC(C(=O)NCN(c2ccc(Cl)cc2C)S(C)(=O)=O)CC1=O
CC(C)CC1C(=O)NC(C(=O)CCS(C)(=O)=O)Cc2c[nH]c1c2
O=C1NC(=O)c2cc([N+](=O)[O-])ccc21
NC(=O)C1CCCC1N1CCOCC1
COc1cccc(-n2ncc3c(CNC(=O)c4cccc(Br)c4)n(CCC#N)nc3c2=O)c1
Cn1c(=O)c(S(=O)(=O)Nc2ccc(Cl)cc2)c(NCc2ccco2)c2cccnc21
c1csc(SCCNCCSc2cccs2)c1
Cc1sc(Nc2nn[nH]n2)c(C(=O)c2cccc(Cl)c2)c1C
OOc1ccc(Cl)cn1
COc1cc(NC(=S)N(Cc2cccnc2)Cc2ccco2)cc(OC)c1OC
Cc1ccc(F)c(-c2ccc(Br)c(OC3CCC(C(=O)Nc4ccc(CN5CCC(O)CC5)cc4)CC3)c2)c1
COc1cc(C2c3cc4c(cc3C(Nc3ccc(S(N)(=O)=O)cc3)C3COC(=O)C23)OCO4)cc(OC)c1O
C=C1CC2CC(CC3(C)C2CCC2(C)OC23)C1(C)OC(=O)CC(C)=CC
c1ccc(C2(c3ccccc3)CCN(CCNCCCCCNc3c4c(nc5ccccc35)CCCC4)CC2)cc1
COc1cc(OC(C)CCCC(=O)O)ccc1-c1nc(-c2c(Cl)cccc2Cl)cs1
COC1C2=C(OC(=N)C1CNC(=O)C1CCS(=O)(=O)CC1)C(=O)c1ccccc1C2=O
Cc1cc(NC(=S)NCC2CCN(CC3CC3)CC2)ccc1Cl
CSC(CN1CCN(C(=O)c2cc(C)nc(N)n2)CC1)c1ccccc1
CC(C)CC(NC(=O)C(CCCCN)NC(=O)C(NC(=O)C(N)CCC(=O)O)C(C)C)C(=O)NC(CC(=O)O)C(=O)NC(Cc1ccccc1)C(=O)O
O=C(CN1C(=O)SC(=Cc2ccc(-c3ccc(C(=O)O)cc3)o2)C1=O)Nc1cccnc1
NCCCCC(N)C(=O)NCCNc1cccc2c1C(=O)c1ccccc1C2=O
CCCCSC(=NC#N)NCCOc1ccccc1
CCOCC1CCN(C(=O)c2n[nH]c3c2CCCc2cc(OC)ccc2-3)CC1
O=C(NCc1ccco1)c1ccccc1
CCOCCOc1ccc(C(=O)N(Cc2cccc(OC)c2)C(C)c2nc3ccccc3c(=O)n2N2CCOCC2)cc1
O=C(C=CCCCCCCCNC(=O)NC12CC3CC(C1)CC(c1ccccc1)(C3)C2)NCCC1SCC2NC(=O)NC21
CC(C)CC(=O)NNC(=S)Nc1cncc(Br)c1
Nc1nc(=O)c2nc(C#CP(=O)(O)O)n(CCOCCP(=O)(O)O)c2[nH]1
Cc1ccc(CCN(C)C(=O)C2CCCN2S(=O)(=O)c2ccc(C)cc2)cc1
CC(C)(C)C(=O)C(Cc1ccccc1)n1cc(O)n(-c2ccc(Cl)cc2)c1=O
CCCCCc1cc2ccccc2n1Cc1ccc(C(=O)O)cc1OC
Cc1ccc2c(c1O)C(=O)c1cc(O)cc(O)c1C2=O
Cc1ccc(N(C)C(=O)n2ncc3cc4c(cc3c2=O)OCCO4)cc1
Nc1ccc(-c2csc(-c3ccccc3)c2)cc1.O=CO
CCC(=O)N1CCN(c2ncnc3sccc23)CC1
CCCCCCCCCCCC[N+](C)(C)Cc1cc(O)c2c(c1)C(=O)c1ccccc1C2=O
CN1CCC(c2cc3nc(N[N+](=O)[O-])oc3cc2NC(=O)c2ccccc2Cl)CC1
Cc1cccc(C)c1NC(=O)CN1C(=O)c2ccc(NC(=O)CCCOc3ccccc3)cc2C1=O
CCCN1CN(c2nc3ccccc3n2CCc2ccccc2)CSC1=S
O=C(NC1(c2ccccc2)CCOC1)c1cc(Cl)cc(C(F)(F)F)c1C(F)(F)F
N#Cc1ccc(N)cc1
FC(F)(F)c1ccccc1CN(Cc1cnc[nH]1)c1ccc(Cl)cc1Cl
Cc1noc(-c2ccccc2)c1COc1ccc2c(c1)-c1ccc(C(=O)NO)cc1S2(=O)=O
CSc1nncn1NS(=O)(=O)c1ccccc1
CCC(=O)OCn1nc(CC(I)c2ccccc2)c2[nH]c(C)nc(=O)c21
NCCn1cc(Cc2cccs2)c2cnccc21
COC(=O)C(Cc1ccc(OCCCNc2nc3ccc(Cl)cc3s2)cc1)NC(=O)c1cc2cc(Cl)ccc2[nH]1
O=c1[nH]c(=O)n(-c2ccccc2)c2nc(SCc3ccccc3)n(CN3CCOCC3)c12
O=C(Nc1ccc(Cl)c(-c2nc3ncccc3o2)c1)c1cccc([N+](=O)[O-])c1
COc1ccc(C(=O)Nc2ccccc2-c2nc3ncccc3o2)cc1OC
CCCNCC(O)COc1ccc2c(=O)c(OC)c(-c3ccc(O)cc3)oc2c1
O=C(O)CCCCN1C(=O)c2ccc(C(=O)NC(Cc3ccccc3)C(=O)Nc3nnc(-c4ccccc4)s3)cc2C1=O
COC(=O)CC12C(=O)Nc3c1cc(F)c(N1CCN(C(=O)c4ccco4)CC1)c32
Oc1cccc(C=Nn2c(-c3c[nH]c4ccccc34)n[nH]c2=S)c1
Nc1nc(N2CCOCC2)c2ccc3[nH]ccc3c2n1
O=C(NCCC#CC1(O)CCCC1)c1cccc(C(F)(F)F)c1
CCCn1c(Cc2ccc(Cl)c(Cl)c2)nnc1SCC(=O)c1ccc(OC)cc1
C1=NCC(Cc2cccc3ccccc23)N1
CCC(=O)Nc1c2ccccc2nc2c(NCCCNC(=O)CCN3CCCN(C)CC3)cccc12
CCOC(=O)C1=C(C)NC2=C(C(=O)c3ccccc32)C1c1ccc(OC)c(OC)c1
CC(C)c1ccsc1C(=O)NCc1nccs1
CCCCCC1CC1(C(=O)N(CCl)Cc1ccccc1OC)c1ccccc1
N#Cc1cc(Oc2cccc(NS(=O)(=O)c3cc(Cl)ccc3Cl)c2Cl)ccc1Cl
c1ccc(CN2Cc3ccccc3Sc3ccc(OCCN4CCCCC4)cc32)cc1
NCCCN(C(=O)Nc1ccc([N+](=O)[O-])cc1)c1ccc([N+](=O)[O-])cc1
CCCC(=O)Nc1cnn(Cc2cccc(C)c2)c1
O=[N+]c1cc2c(=O)c(Cc3ccc([N+](=O)[O-])cc3)c[nH]c2c(C(=O)O)c1[P+](c1ccccc1)(c1ccccc1)c1ccccc1
ClC=C(Cl)CCl
Cc1ccc([N+](=O)[O-])cc1NC(=O)CC(=O)N1CCN(c2ccco2)CC1
CC(=O)OCC(C)C1OC(n2nnc3cccnc32)C(OC(C)=O)C1OC(C)=O
COc1ccc(-c2ccn3c(-c4ccc5ccccc5n4)cnc3c2)cc1
CCCCNCc1ccc(C(=O)Nc2ccc(-c3cc(C(=O)N4CCCC4C)no3)cc2)o1
CCCCc1nc(C(F)(F)F)nc(NC)c1CC(O)CO
C=C(C)CCOc1ccc2nc(Sc3ccc(OC)cc3)sc2c1
S=c1[nH]nc(-c2cc(-c3ccc(Br)cc3)[nH]n2)n1N=Cc1ccccc1
CC(C)C1CC(C2CC2)CN1c1nc2cc(-c3noc(=O)[nH]3)nc(Cl)c2n1S(=O)(=O)c1cc(Cl)cc(Cl)c1
CCN(CC)S(=O)(=O)c1ccc(C(=O)NN=Cc2ccc(N3CCOCC3)cc2)cc1
CCOC1=C(Cl)C(=O)C2=C(C1=O)C(COC(N)=O)C1(SCCCCN2)C(=O)Nc2c(C)cccc21
COc1c(OCc2cnc(C)s2)ccc2c(C(=O)C(=O)N3CCN(C(=O)c4ccccc4)CC3)c[nH]c12
COc1cccc(-c2cc(C(=O)Nc3cc4ccc(OC5CCN(C)CC5)c(C)c4oc3=O)ccc2OC)c1
Cc1s[nH]c(=O)c1Cc1cccc2ccccc12
c1ccc2c(c1)ccc1ccn(Cc3ccc(CN4CCOCC4)s3)c12
O=C(CCn1c(=O)oc2ccccc21)N1CCN(C(c2ccccc2)c2ccccc2)CC1
COC(=O)CCC(C)(C)C1CCc2c(OC)cc(O)cc2O1
C=C(C)C(O)COc1cccc2c(C)cc(=O)oc12
O=C1Nc2ccccc2C1=Cc1c[nH]c2ccc(I)cc12
O=C(COc1cccc2cccnc12)Nc1ccc(Br)cc1
O=C(c1ccc2c(c1)OCCO2)N1CCC2(CC1)CCN(c1cccs1)CC2
CC(C)CN1CC=C(c2cc3c4c(c2C(O)(C(F)(F)F)C(F)(F)F)C2CC3(C)CCC4C2(C)C)CC1
CC(=O)C(=O)C12OC3(CC=C(C)C)C(C(=O)C1=C(O)C2(C)C)C(O)C12OC1C(=O)C(C)C1C(C)C4=CCC(O)C(O)C4=C(C)CC1C32
CCP(=O)(OCCNCCCCNCCc1ccc(N)cc1)SCc1ccc(F)cc1
Cc1cccc(-c2nc(CN3C(=O)CC(C)(C)CC3=O)n[nH]2)c1
CC1OS(=O)(=O)CC1c1ccccc1Br
O=C(Cn1c2c(c(=O)[nH]c1=O)CCC2)Nc1ccc(S(=O)(=O)N2CCN(C3CCCCC3)CC2)cc1
COc1ccc(C2c3cccc(OC)c3C(=O)c3c(OC)nc4ccccc4c32)cc1OC
COc1ccc2sc(N3CC(C)NC(C)C3)nc2c1
COC(=O)c1sc(N)nc1C
CCSCCCNc1nc2ccccc2n1C
CCCCCCCCCCCCCCCCCC(=O)C1OC(=O)C12CCOC2
CS(=O)(=O)c1cncc(-c2ccc3c(Nc4ccccc4)c(C(N)=O)sc3c2)c1
Cc1ccc(OCC2COC(C)(C)O2)c(-n2c(-c3nonc3N)nc3ccccc32)c1
COc1cccc(Cc2cc(Nc3ccc(-c4ccccc4)cc3)nc(NCc3cnc(C(C)C)s3)n2)c1OC
Cc1cc(-c2cc3[nH]c(C(F)(F)F)nc3cc2N2CCN(C)CC2)c2nn(C(F)(F)F)cc2n1
C=CCN(C(=O)C(C)(C)C)C(C(=O)NC1CCCC1)c1ccc(C)o1
COc1ccc(Cc2cn(COC(c3cccc(OC)c3)c3nnnn3-c3ccccc3Br)nn2)cc1
CCOC(=O)c1ccc(S(=O)(=O)C2=C(c3cccc(Br)c3)c3c(ccc4ccccc34)C2=O)cc1
CN(C)CCc1c(-c2ccc(CC(=O)O)cc2)[nH]c2cc(C=C3NC(=O)NC3=O)ccc12
COC(=O)c1ccc2oc(C(=O)c3ccc(C)cc3)c(C)c2c1
COc1ccccc1C(=O)NN=Cc1ccccn1
Cc1cc2[nH]c(CN)cc(=O)c2s1
c1ccc(CC2CCCC(c3ccccc3)(N3CCNCC3)S2)cc1
COCCN1CCC2(CC1)CN(Cc1ccc(OC(F)(F)F)cc1)C2
C=CCC(NC(=O)c1ccc(C)cc1)OC(=O)C(C)C(=O)CCl
COc1cccc2cc(CCC(=O)O)c(=O)oc12
Cc1ccc2c(c1)CCC1C2CCC2(O)C(OS(N)(=O)=O)CCC12
Cc1nc(=O)c2cc(CSC(C)C(=O)O)ccc2[nH]1
COc1ccc2c(c1)Oc1ccc3ccccc3c1C21OC(=O)c2cc(Cl)ccc21
COc1ccc2c(Nc3cc(C(=O)Nc4cccs4)ccc3C)c3ccoc3nc2c1
COc1ccc(CSc2nnc(CC(=O)NCc3ccco3)n2Cc2ccc(OC)cc2)cc1
COc1ccc(-c2c[nH]c3cc(N)c(C#N)cc23)cc1
Cn1nc(S(N)(=O)=O)sc1=NS(=O)(=O)c1ccc([N+](=O)[O-])cc1
N#Cc1ccc(-n2c(NC(=O)C(c3ccccc3)c3cccnc3)c(O)c3ccc(C4CCCC4)cc32)cc1
CCc1ccc(C(=O)N2CCOC3(COCCN(c4ncccn4)C3)C2)o1
Cn1c(=O)c2c(nc(S)n2CNC(=O)Cc2ccco2)n(C)c1=O
COCCCc1cn2nc(S(N)(=O)=O)sc2n1
O=[N+]([O-])c1ccccc1-c1nc(SCc2cccc(C(F)(F)F)c2)c2ccccc2n1
c1ccn2c(-c3cnc4c(N5CCC(N6CCOCC6)CC5)nccc4c3)cnc2c1
O=c1nc(Cl)[nH]c(Sc2ccc3c(c2)CCO3)c1Cc1ccccc1
CCC(C)C1NCC=C(CNC(=O)Cc2ccccc2)COC1=O
CCc1nc2c(C)cc(C)nc2n1Cc1ccc(-c2ccccc2-c2nn[nH]n2)cc1
O=C(Nc1ccc(Cl)c(SCc2ccccc2)c1)C1CCCC1
CN(COc1ccc(C(=O)CCn2c(-c3ccco3)nc3ccccc32)cc1)C(=O)C1CC1
Cc1cc(C)cc(CNC(=O)c2ccccc2OCCN2CCOCC2)c1
CCN(CC)c1nc(N(C)Cc2ccc(-c3ccccc3-c3nn[nH]n3)cc2)c2nc(C)n(C)c2n1
CC(C)(C)NC(=O)c1ccccc1N1CCN(C(=O)c2ccco2)CC1CO
Cc1cc(Nc2nccn2C(CO)c2ccccc2)nc(C)n1
COc1cc(C=NNC(=O)CCc2nc(=O)c3ccccc3[nH]2)cc(OC)c1OC
CC(C)C(CO)Nc1nc(Nc2cc(F)c(S(C)(=O)=O)cc2F)ncc1C(F)(F)F
Cn1nnc2c(=O)nc(-c3ccccc3)[nH]c21
CCCc1nnc(NC(=O)c2ccccc2C(=O)O)s1
Cn1nnnc1COc1nc(N2CCOCC2)nc2ccc(Cl)cc12
CC(C)CC(NC(=O)C(Cc1ccccc1)NS(=O)(=O)N1CCOCC1)C(=O)C(=O)NCCCN1CCOCC1
Cc1c(C(=O)N2CCCC2)sc2nc(-c3cccs3)cc(C(F)(F)F)c12
C=CCc1cc(C(C)C)c2c(ccn2CC(=O)Nc2ccc(OCC)nc2)n1
CC(C)c1oc2ccc(Cl)cc2c1C(=O)N1CC2CCC1CN(S(C)(=O)=O)C2
CCc1ccc2c(=O)cc(C(=O)O)n(OC(F)(F)F)c2c1
CC(=O)C=CC=COC1C(OC(=O)C=Cc2ccccc2)OC(CO)C(O)C1OC(=O)C=Cc1ccccc1
Cc1ccccc1-c1cc(=O)n(C)c(C)c1CN(C(C)C)C(C)C
c1ccc(CNc2ncnc3c2ncn3C2CCCCO2)cc1
CCOc1cc(C=NNC(N)=S)cc(OCC(=O)Nc2ccc(F)cc2)c1Br
CNC(=O)C1NC(=O)C2CCCN2C(=O)CCSSCC(C(N)=O)NC(=O)C(Cc2c[nH]c3ccccc23)NC(=O)C(c2ccccc2)NC1=O
CCCCCC(=O)OCC(=O)NCSCc1ncc([N+](=O)[O-])n1Cc1ccc(OC)cc1
CC(=O)Oc1ccc(NC(=O)C(C)N2CCc3cc4c(cc3C2)OCCO4)cc1
Nc1cc(C(=O)O)c2ccc(Cl)c(Oc3ccc(Cl)cc3Cl)c2n1
O=C(Nc1cccnc1)c1c(Cl)cccc1Cl
O=C(NN1C(=O)COc2ccc(S(=O)(=O)NCCc3ccc(Cl)cc3)cc21)c1ccccc1
COc1ccccc1C(C)NC(=O)Nc1ccc(Cl)cc1
Cc1nnc(SCC(=O)Nc2ccccc2)n1C1CCCC1
COc1ccccc1CN1CCC(NC2c3ccccc3CCc3ccccc32)CC1
CCOC(=O)C1=Cc2cc(Cl)c(O)cc2-c2c(-c3ccc(O)cc3)c(Cl)c(C(=O)OCC)n2C1
O=C(Nc1ccccc1C(=O)Nc1ccc(Cl)cn1)Nc1ccc(Cl)cc1[N+](=O)[O-]
CC(CO)C1CN(CNC(=O)N(C)c2ccc(-c3cccc(C#N)c3)cc2)C(=O)CCCn2nncc2COC1C
CC(C)CC(NC(=O)OCc1ccccc1)NC(=O)C1CCCCC1O
CCCNC1=NS(=O)(=O)C(c2ccc(C)cc2)=C1c1ccccc1
Nc1cc(NS(=O)(=O)c2ccc(N=Nc3nc(-c4ccc(Cl)cc4)cs3)cc2)cc(C(=O)O)c1
CNS(=O)(=O)c1cc(-c2cc3c(NC4CCC(N)CC4)ncnc3o2)ccc1C
Clc1ccc(COc2cc(-c3nc4ccccc4[nH]3)ccc2Br)cc1
CCNc1nc(C(C(C)=O)=C(C)C)cc(-c2ccccc2)n1
COC(=O)N1CCCc2cc(-c3cccc(-c4ccc(C(N)=O)c(N5CCC6(CC5)COC6)c4)c3)ccc21
CN(CC(=O)Nc1ccc(N2CCCCC2)cc1)C(=O)c1ccc(F)cc1
CCOC(=O)NC(=S)NN=c1cc(OC)cc(C)[nH]1
Nc1nc(Nc2ccc(S(=O)(=O)CCN3CCOCC3)cc2)ncc1C(=O)Nc1cccc(F)c1
Cc1ccccc1C(Nc1cccc(C(=O)O)c1)c1ccccc1Cl
N#Cc1ccc(-n2cc(C3(c4ccccc4)CC3)c(=O)n(CC3NCCc4ccccc43)c2=O)cc1
Cc1cc2cc3c(cc2o1)NC(c1ccc2c(c1)OCO2)C1CCCOC31
NC(=O)c1cnc(NC2CCCCC2)c2c1[nH]c1cnccc12
Cc1ccc(CNC(=O)COC(=O)C2CC3C=CC2C3)cc1
COc1cc(C2CC(c3cnn(O)c3)=NN2c2nc(-c3ccc(Cl)cc3)cs2)cc(OC)c1OC
O=C(O)Cc1ccc2c(c1)CCC2NC(=O)NC1CCCCC1
CC(=O)NC(C)Cc1ccc(C#Cc2ccc(OC(C)C)cc2)cc1
COc1ccc(CCNc2ccc3c(c2)N(CNC(=O)CCCN2CCOCC2)C(=O)c2ccccc2S3)cc1
CC(=O)c1cn(C)c2ccc(S(=O)(=O)N3CCCCCC3)cc2c1=O
CC(C)C(=O)OC12C=CC(=O)C(C)(C)C1CC(C)C1(C)C2CC=C2C(C)C=CC(=O)C3OC231
CCOC(=O)C1(C(=O)NNC(=O)Nc2ccccc2OCc2ccccc2)CC1(C)C
N#Cc1ccc(OCc2ccc3nc(Cl)c(-c4cccc(F)c4F)n3c2)cc1
C=Cn1c(C=Cc2ccccc2)nc2ccccc21
CCOc1ccc(OCC(=O)Nc2ccccc2-c2nc3ccccc3s2)cc1
O=C(Cc1ccccc1)NC(c1cc(Cl)c2cccnc2c1O)c1cccc2ccccc12
CC(C)C(NC(=O)O)C(=O)N(C)C(Cc1c[nH]c2ccccc12)C(=O)NC(Cc1c[nH]c2ccccc12)C(=O)O
CCCCCn1cc2[nH]c(-n3cc(C=O)c(=O)c4c(=O)n(CC)c(-c5cccnc5)nc43)nc(=O)c2n1
Cc1cc(CCC(=O)Nc2c(C#N)sc3c2CCCC3)n(C)n1
O=C(c1ccco1)N(Cc1ccccc1)C(=O)N1CCN(c2ccccc2)CC1
CN(CNC(=O)c1ccnc2cc(Cl)ccc12)CC(F)(F)F
Cc1oc(NC(=O)c2ccccc2C(F)(F)F)c(C)c1NC(=O)c1ccco1
N#CC(=CC(=O)Nc1ccc(Oc2ccccc2)cc1)c1ccc(N2CCOCC2)cc1
COc1c2c(C)cc3c(c2cc2oc4ccc5c(c4c(=O)c12)OCc1cccc(O)c1-5)C=CC(C)(O)O3
Cc1csc(CNC(=O)c2cc(Oc3ccccc3)ccn2)n1
CCC(CNC(=N)N)c1ccc(CC(NC=O)C(=O)NC(=O)NC(N)Cc2c[nH]c3ccccc23)cc1
CCOC(=O)c1cc(-c2cc(C)c(OCCO)c(C)c2)[nH]n1
N=C(N)NCCOc1cccc(NC(=N)N)c1
COc1ccc(NC(=O)CSc2c(-c3ccc(OC)cc3)c3c(c(Sc4ccccc4)[n+]2C)CCCC3)cc1
O=C1OC(CO)(COC(=O)c2ccc(Cl)cc2)CC1=CC1CCCCC1
O=C(Nc1ccc(Oc2ccnc3[nH]c(=O)[nH]c23)cc1)Nc1cccc(-c2cccnc2)c1
NCCCNC(=O)C1C2=CC=CC(O2)C2C(=O)N(Cc3ccnc4ccccc34)C(=O)C12
COc1ccc(Br)cc1CSc1nc2sc3c(c2c(=O)n1CS(C)(=O)=O)CCCC3
CCS(=O)(=O)N1CCC(Oc2ccc(C(=O)N3CC4CCC3C4)cc2)CC1
COC12C=CC(=O)C=C1c1ccc3[nH]ncc3c1C2
COc1ccc(NC(=O)C(=O)NC(Cc2ccc(OC(=O)c3ccccc3C(=O)O)cc2)C(=O)O)cc1
N#CN1C(CC(c2ccccc2)c2ccccc2)C(CNC(=O)OCc2ccccc2)C1C(=O)Nc1ccccc1
COc1cccc(N(C(=O)NCc2ccccn2)N2CCC(C)CC2)c1
O=C(COC(=O)CCCSc1ccccc1)NC1CCCC1
COC(=O)CSc1nc2cc3c(cc2c(=O)n1CCCCC(=O)NCc1ccccc1OC)OCO3
CC(=O)NCC1CN(c2ccc(N3CCC3O)c(F)c2)C(=O)O1
CC1CNC(=O)c2c1c1cc([N+](=O)[O-])ccc1n2C
Cc1nc(Nc2ccc(Cl)cc2)c2cc[nH]c2n1
CC1=C(C)C(C(=O)OCCc2ccccc2)C2=C(CC(C)(c3ccc4c(c3)OCO4)CC2=O)N1
COCCN1CCCn2nc(COC)cc21
[C-]#[N+]c1ccccc1CN1CCN(C(c2cnsn2)c2cccc(OC)c2C)CC1
CC(=O)N(C)Cc1cc(-n2c3cnccc3c3cnc(NC4CCCC4)nc32)ccn1
COc1ccc(OC)c(-c2c3[nH]cnc(=O)c3nn2SC)c1OC
CCNC(=O)c1ccc(-c2ccc3c(c2)SN2CCCN=C32)o1
O=C(Nc1ccccc1)C1CCCN1C(=O)Nc1nccs1
CN(C)CC(=O)c1cccc2cnccc12
O=C(O)C1(Cc2nc3cc(Cl)c(Cl)cc3[nH]2)CCC1
CN1CCCC1CCNC(=O)c1ccc(COC2CCCC2)cc1
Nc1nc(OC2CCCC2)c2sc(-c3ccc(S(=O)(=O)c4ccc(OC(F)(F)F)cc4)cc3)cc2n1
CN(C)C1CCN(C(=NO)c2ccc(Oc3c(F)cccc3F)nc2)C1
C[n+]1ccn(CC(CO)CO)c1C=NO
CC(C)N1C(=O)C(=C2Nc3ccc(NS(C)(=O)=O)cc3S(=O)(=O)N2)C(=N)C1C#N
Cc1cnn(CCNC(=O)c2c(Cl)oc3ccc(-c4ccccc4)cc23)c1
CSCCC(NC(=O)C(Cc1ccccc1)NC(=O)OC(C)(C)C)C(=O)NC(CCC(=O)O)C(=O)NC(Cc1c[nH]c2ccccc12)C(=O)NC(Cc1c[nH]c2ccccc12)C(N)=O
CC(Cn1ccnc1[N+](=O)[O-])C(=O)Nc1cccc2ccccc12
O=S(=O)(CC(F)(F)F)N(CCC#CCN1CCCCC1)CCC#Cc1ccccc1
O=S(=O)(c1ccccc1)N(Cc1ccc2ccccc2c1)CC(O)CNCCc1ccncc1
Cc1c(C)[n+]([O-])c2cc(-c3ccccc3)c(OC(=O)c3ccco3)cc2[n+]1[O-]
Cc1ccc(Cl)c(C(=O)N2CCC3(CC2)CNc2cc(C)c(O)cc23)c1
COc1ccc(-c2cc(CC(=O)O)no2)cc1
COc1ccc(C2CC(=O)Nc3c2cnn3-c2ccc(C)cc2C)c(OC)c1
CN(N=O)c1ccc(C=C2C(=O)NC(=O)NC2=O)cc1
CCN(CC)c1ncc(C(=O)Nc2ccc(-n3cnnn3)cc2)c(-c2ccccc2Cl)n1
Cc1cc2ccccc2cc1C(=O)Oc1ccc(OC(=O)N2CCOCC2)cc1
COCCn1c(-c2cc(OC)cc(OC)c2)nc2cc(C(=O)NCc3ccc(F)cc3)c3nc[nH]c3c21
CC(=O)SC1C(=O)N2C(C(C)C(=O)N2c2ccc(Cl)cc2)C1(C)C
Cc1ccc(S(=O)(=O)N2CCN(S(=O)(=O)c3ccc(F)cc3)CC2)cc1
COc1ccc(N2CCN(CCNn3c(C)c4cc(OCCC5CO5)c(OC)cc4nc3=O)CC2)cc1
Cc1cc(C(=O)Nc2cccc(S(=O)(=O)N3CCCCC3)c2)on1
COc1ccc(C2=NN(c3ncccc3F)C(=O)C3CCCCC23)cc1S(=O)(=O)NCc1ccco1
COc1ccccc1OCc1cc(C(=O)N2CCNCC2)no1
CCCCCCCCNc1ccc(N=Nc2ccc(N(C)C)cc2)cc1
O=C(O)CCCCCOc1cc(Cc2cc(Oc3ccccc3)ccc2Cl)ccc1C1CCCCC1
O=C(CNS(=O)(=O)c1ccccc1)N1CCSC1=S
O=C(Nc1ccccc1F)NC1(C(=O)NC(O)C2CC2)CCC(n2cc(-c3ccncc3)cn2)CC1
Oc1ccc(O)c(C=NNc2ccccn2)c1
COc1ccccc1CNS(=O)(=O)c1cccc2c1ccc1c2ccn1C
COc1ccc(S(=O)(=O)NCc2ccccc2)cc1NC(=O)C1COc2ccccc2O1
CCCc1nc2c(C)cc(N(C)C)cc2n1Cc1ccc(NC(=O)c2ccccc2-c2nn[nH]n2)cc1
CCCCC(NC(=O)OC(C(C)C)C(C)C)C(=O)C(=O)NC(C)c1ccccc1
Cc1cc(-c2cccs2)n2ncnc2n1
c1ccc(COCC2(c3ccccc3)CCC(NCc3ncc[nH]3)CC2)cc1
O=C(O)c1ccc(CN2CC=C(c3c(-c4ccccc4)[nH]c4ccccc34)CC2)cc1
COc1ccc2c3c1C1CCCN3CCCC(C)N(O)CC2C1C(COC(C)=O)OC(C)=O
CC(C)C1CCCN(S(=O)(=O)CNC(=O)C2(c3ccccc3)CCCC2)C1
O=C(NCC1CN(C2CC2)C(=O)O1)c1ccc(-c2cccc3c2OC(CNCc2ccnc(C(F)(F)F)c2)C3)s1
COc1cc(CNC(=O)CC(c2ccc(N(C)C)cc2)N2CCc3ccccc32)c(OC)cc1C
O=C(c1nn2c3c(cnc2c1Cl)CCCCC3)N1CCCC1
O=C(O)CCCC(=O)C=Cc1ncccc1Cl
COc1ccc(Cc2cn3c(n2)sc2cc(C(=O)NC4CCCCN(Cc5ccc(OC)c(OC)c5)C4=O)ccc23)cc1OC
Cn1cnc(S(=O)(=O)N(CC(=O)O)Cc2ccccc2)c1
CCCCNC(=O)c1cc(=O)nc2sc3ccccc3n12
COc1cc(NC(=O)C2CCCCN2C(=O)c2cccc(-c3ccccc3)c2)cc(OC)c1
COc1cc(-c2ccc3ncnc(OC4CCN(C(=N)N)C4O)c3n2)ccc1-n1cnc(C)c1
N#Cc1cccc(-c2ccc3c(c2)CCN(CCN2CCC4(CC2)C(=O)NCN4c2ccccc2)CC3)c1
CNC(=O)C(=NOC)c1ccccc1COc1cc(C(F)(F)F)nn1-c1ccc(C)cc1C
CC(=O)N1CC(=NOc2ccc(OCc3ccccc3)cc2)CC(C)C1
COC(=O)c1sc(N)cc1OC
Cc1nn(N)c2ncnc(-c3ccc(S(N)(=O)=O)cc3)c12
CCN(CC)c1ccc(NC(=O)N2CCc3cc(Oc4ccc(C(C)(C)C)cc4)ccc32)cn1
O=C(NC1CCCCC1)C(=O)N1CCc2[nH]c3ccccc3c2C1
CC1CCCN1N1CC(C(Cc2ccc(O)cc2)CN2C(=O)C(=O)NCC2C2CCCCCC2)N(CCC2CCCCC2)C(=O)C1=O
COc1ccc2c(c1)OC(=O)CC2NC(=O)Cc1ccc[n+](C)c1
COc1cc2nc(N3CCN(C(=O)Nc4c(C)cccc4C)CC3)nc(N)c2cc1OC
CCC(CC)NC(=O)C(C(=O)NC(F)F)c1ccccc1
C=C1CCC2C(C)(C(=O)OC)CCCC2(C)C1CCC(C)=CCO
O=C(O)CC(O)(CC(=O)O)C(=O)O
N=c1scc(-c2cccnc2)n1-c1ccccc1
O=C(CCNC(=O)Nc1ccc(Cc2cn[nH]c2)cc1)NC1Cc2ccccc2C1
O=C(Nc1ccccc1)NS(=O)(=O)c1cccc2nsnc12
O=C1c2ccccc2C(Sc2nc3ccccc3s2)c2cccc(N3CCOCC3)c21
Cc1ccccc1CN(C)C(=O)C1NC(CC(C)C)(C(=O)N(CCCN(C)C)Cc2ccccc2Cl)C(C(=O)N(C)Cc2ccccc2)C1C
C=CC1(O)CCC2C3CCC4=CC(=O)NCC4(C)C3C(O)CC21C
NS(=O)(=O)c1ccccc1-c1ccc(NC(=O)COn2nnc3ccc(Cl)cc32)cc1
COc1ccc(Nc2nc(N)c(C(=O)c3ccc(OC)cc3)s2)cc1
O=C(O)N1CCCC(CCOC(c2ccc(F)cc2)c2ccc(F)cc2)C1
Cc1ccc(-c2nc(Cc3nnc(Nc4cccc(C)c4C)s3)cs2)cc1
Cn1cc([N+](=O)[O-])c(C(=O)NCc2ccncc2)n1
NC(=O)C(=O)N1CCCC(c2ccc(-c3cc(C(=O)Nc4ccc(C(F)(F)F)c(Cl)c4)no3)cc2)C1
CCC(CC)C(NC(=O)C(N)CC(=O)O)C(=O)NC(CC(=O)O)C(=O)NC(CC(C)C)C(=O)NC(C)C(=O)NC(CC(C)C)C(=O)NC(CCC(=O)O)C(=O)NCCc1ccccc1
O=C(Nc1ccc(CN2CCC(Cc3ccccc3)CC2)cc1)c1cc([N+](=O)[O-])ccc1Cl
Cc1cc(NC(=O)c2cc([N+](=O)[O-])ccc2Cl)no1
O=C1Nc2ccc(-c3ccccc3)cc2C1=NNC(=S)NO
CC(=O)c1ccccc1NC(=O)c1ccc(CNC2=NC(=O)C3(CCC3)N2)cc1
CCC(=O)C1C(c2cccc(Cl)c2)NC(COC)(c2ccc(Cl)cc2)C1c1ccc(Cl)cc1
COC(=O)C(=CC1OC2(CCN(C)CC2)c2ccccc21)OC
Clc1ccc2ccc(Nc3nccc(-c4cccnc4)n3)cc2c1
Nc1nc(=O)c2c(-c3ccc(C(F)(F)F)cc3)nsc2[nH]1
CN(C)CCCCCN(C)CCCCC(=O)Nc1ccc2c(c1)C(=O)c1cc(NC(=O)CCCN(C)C)ccc1-2
Cc1ccc(S(=O)(=O)NC(CC(C)C)C(=O)NCC(=O)O)cc1
O=S(=O)(c1cccc(-c2nnc3ccccn23)c1)N1CCCCCC1
Cc1cccc(N2CCN(Cc3cccc4cc(Cl)c(=O)[nH]c34)CC2)c1
Cc1noc(C)c1-c1cnc2c(N3CCCCC3)nccn12
CC1CCN(C(=O)NCCCCCCCCCCNc2c3c(nc4ccccc24)CCCC3)CC1
CCCCN(CCCC)CC(O)c1cc(OC(F)(F)F)nc2c(C(F)(F)F)cccc12
CCc1nn2c(C)cc(Cc3ccc(C=Cc4ccccc4CN4CCN(S(C)(=O)=O)CC4)cc3)nc2c1C
Cc1ccc2ccn(-c3nc(N4CCN(C(=O)COc5ccccc5C)CC4)cs3)c2c1
N#Cc1ccc(Nc2ncc(Cl)c(Nc3cccc(C#N)c3)n2)cc1
Cc1ccc(C2=NCCC3(CN4CCC3CC4)O2)c2occc12
COc1ccccc1CNC(=O)C(=O)NCC(c1ccco1)N1CCOCC1
CCCCN(C)C(=O)C(=O)c1c(-c2ccc(Cl)cc2)[nH]c2ccc(OCCF)cc12
CC1CN(C(=O)NCc2ccccc2)c2nc(CN(C)C)cn2C1
Cc1nccc(N2CCOCC3(CC(NC(=O)c4ncn[nH]4)C3)C2)n1
CCc1cc(-c2nc3ccc(S(=O)(=O)NC4CC4)cc3s2)cnc1N
CC(C)(C)C(=O)NCC(c1ccc(F)cc1)N1CCN(C(=O)c2ccco2)CC1
CCOc1cc(Cl)c(S(=O)(=O)N2CCN(Cc3ccccc3)CC2)cc1Cl
Cc1cc(C)n(CC(=O)c2c(C)nc(SCC#N)c(C#N)c2C)n1
COC(=O)C(C)Nc1cc2ncn(C)c(=O)c2c(Nc2ccc(O)cc2)n1
CCCCCOc1ccc(-c2nc(-c3cc4c(cc3CCCC)OCO4)no2)cc1
Cc1ccc(-n2nnnc2SCNC(=O)NC(=O)C2CCCCC2)cc1
COc1ccc(OCC(N)=O)c(-c2ccc(C=C3SC(=O)NC3=O)o2)c1
Cc1ccc(Cn2cc[nH]c2=S)cc1Cl
COC(=O)c1ccc(C(CC(=O)c2cc[nH]c2)c2c[nH]c3ccccc23)cc1
CCNC(=O)CN1CCCC1
O=C(c1ccc(F)cc1)N1CCN(CSc2nccs2)CC1
CCCCCCCc1cc(COc2ccc(-c3cccnc3)cc2)ccc1CNC(C)(C)C(=O)O
CNC(=NC#N)NCc1ccc(-c2ccc(C)n2C)cc1
Cc1ccc2nc(N3CCN(C(=O)N(C4CCOC4)N4CCCC(C)C4)CC3)cc(C(=O)NC=CC3CCOC3)c2c1
CC(C)C(NC(=O)CNC(=O)C(=O)O)C(=O)N1CCCC1C(=O)NC(C(=O)C(F)(F)F)C(C)C
CN(Cc1cccc(Cl)c1)C(=O)CN1CCN(S(=O)(=O)c2ccc3nscc3c2)CC1
O=C(O)CCCCCCCn1cc(Br)c2cc(-c3ccc(O)cc3)ccc21
CCCCCCCCCCCCCCOc1cc(O)c2c(=O)cc(-c3ccccc3)oc2c1
CCCCCCCCCC(=O)N1CCCC1C(=O)NCC(C)C
CC1NC(=O)C(Cc2c[nH]c3ccccc23)NC(=O)C(Cc2ccccc2)NC(=O)C(C(C)C)NC(=O)C2CCCCN2C1=O
Cc1ccc(-c2nc(Sc3ccc(O)cc3)[nH]c2C(=O)c2ccc(C#N)cc2)cc1
CCC1COc2ccccc2-c2c(C(=O)O)c3ccc(C4CCC4)cc3n21
O=C(Nc1cccc(-c2cn3cccnc3n2)c1)c1ccccc1
COC(=O)c1c(C)oc2ccc(S(=O)(=O)NC3CC(C)(C)NC(C)(C)C3)cc12
Cc1ccc(C(=O)OCC(=O)OCc2cc(=O)n3c(n2)sc2ccccc23)o1
CCOc1cc(C(=O)NCc2ccncc2)ccc1OCC(=O)N1CCOCC1
NC(=O)c1cccc(C(N=O)C(NCc2ccc(OC(F)(F)F)cc2)C(=O)Nc2ccc(Br)cc2)c1
Oc1cccc(C=NNC(=S)Nc2ccc(-c3nc4cc(C(F)(F)F)ccc4o3)cc2)c1
O=c1nc2n(cc1Oc1nc3ncn(C4CCCCC4)c3[nH]1)C1OC(O)C(CO)C1O2
S=C1NC(c2ccccc2)(c2ccccc2)Cc2ccccc21
Cc1ccc(C)c(NN=c2cc(C)[nH]c(=O)[nH]2)c1
O=c1cc(CN2CCCCC2)oc2cc(-c3ccccc3)ccc12
CCON=CCC1CN(c2ccc(OCc3nc(C)no3)cc2)C(=O)O1
CCC(=O)Oc1c(Sc2cc(C)cc(C)c2)n2c(nc1=O)sc1ccccc12
CCCCc1nc(C)c2cc(NCc3ccc(C(=O)N(C)C)cc3)c(NC)nc2n1
CCN1CCOC2(CCN(CCCc3ccc(-c4nc5cc(F)ccc5[nH]4)cc3)CC2)C1
CCCCCCCCCCCCCCCCCOc1ccc(C(=O)Oc2ccc(CCC(=O)O)cc2)cc1Cl
CCN(CC)CCCC(C)Nc1nc(C)c(O)c(C)c1C#N
CN(C)c1cccc2c(NS(=O)(=O)CCc3ccc(C(=N)N)cc3)cccc12
C=C(CSc1nc2ccccc2c2nc(CCC)nn12)CN1C(=O)c2ccccc2C1=O
CC1=C(NC(=O)C2CC2)CCc2c1ncn2C
O=C(NC(=O)c1ccc(C2CNCCO2)cc1Cl)Nc1cccc(F)c1
O=c1nc2scc(-c3ccccc3F)n2c2c1CCCC2
Nc1nnc(-c2cccc(NC(=O)c3nc(C4CC4)ccc3Nc3cncnc3)c2)s1
Cn1c(NC2CC2)cc(=O)n(C)c1=O
Nc1cc[n+](CCC[n+]2ccc(C=NO)cc2)cc1
Cc1cc(Cl)ccc1C1Cn2ccnc2C2(CCN(C(=O)c3cscn3)CC2)C1
COCc1cccc(C2CCN(Cc3cnc(C)s3)CC2)c1
Nc1ccc(S(=O)(=O)Nc2c(F)c(F)c(F)c(F)c2F)cc1
Cc1cccc(C(=O)NCc2nnc(Sc3ccccc3)n2N)c1C
O=C(CCCCN1C(=O)C2=CC=CC2=C1O)Nc1ccc(F)c(F)c1
Cc1ccc(-n2nc(C)c(C3CCCC3)c2NC(=O)Nc2ccc(Oc3ccnc4cc(C(F)(F)F)sc34)c3ccccc23)cc1NS(C)(=O)=O
Cc1ccccc1-c1nnc(CN2C(=O)COc3ccc(S(=O)(=O)NC4CCCC4)cc32)o1
O=C(CCN1CCN(c2ccc(F)cc2)CC1)Nc1cccc2occc12
O=C(CN(Cc1ccc(F)cc1)S(=O)(=O)c1ccccc1)Nc1ccc(F)cc1F
CCN1CCC(O)(c2cc(C)c3oc(N4CCOCC4)c(C)c3c2)CC1
CC#CCn1c(N2CCCC(N)C2)nc2c(Cl)c(Cl)c(Cl)cc21
CC(=O)c1ccccc1C(=O)Nc1nc2ccccc2n1Cc1ccccn1
Cc1c(C2CC2)c2cccc(C#N)c2n1C(=O)NCC1CCC(C)(S(C)(=O)=O)CC1
CCCCCCCCC(=O)C1=CC(=O)C(COC(C)=O)O1
CN(C)CCCC=C1c2cc(Cl)ccc2Sc2ccc(OC(=O)N(C)C)cc21
CCN1C(=O)CC(C(=O)Nc2cccc(OC)c2)SC1=Nc1ccncc1
O=C(NCCN1CCC(n2c(=O)oc3ccc(Cl)cc32)CC1)c1ccc2c(c1)OCCO2
COc1cccc(N(C)C(=O)c2cc(SCc3ccncc3)ccc2C)c1
NS(=O)(=O)c1ccc(Sc2ccc3nnc(Cc4csc(NC(=O)c5ccccc5)n4)n3n2)cn1
Cc1ccc(C=C2SC(=S)NC2=O)cc1
O=C(Nc1ccccc1F)C(=Cc1ccccc1Cl)C(=O)N1CCOCC1
O=C1NCN(c2ccccc2)C12CCN(CCCC(O)(c1ccccc1)c1ccccc1)CC2
CC(C)CC(NC(=O)NC(C)Cc1cnccn1)C(=O)NO
CC(C)CC(NC(=O)C(NC(=O)NC(CC(C)C)C(O)C(=O)NC(C)(C)C)C1OC2OCC(O)C2N1C)C(=O)NC(Cc1ccccc1)C(O)C(=O)NC1c2ccccc2CC1O
CC(C)n1cnc2c(Nc3ccn(C)n3)ncnc21
COc1cccc(N2C(=O)N(CNC(=O)c3ccccc3OC)C(=O)C2Cc2ccco2)c1
CCc1ccc2c(c1)C(=NNC(=S)NOC)C(=O)N2
O=C(O)c1ccc(Cl)c(C(=O)Nc2cccc(NC(=O)c3sc4c(c3NCc3ccccc3)CCCC4)c2)c1
c1ccc(CCC(CNCC23CC4CC(CC(C4)C2)C3)COc2ccccc2)cc1
Cc1cc(NC(=O)Nc2ccc(Oc3ccnc4[nH]c(=O)[nH]c34)cc2)nn1-c1ccccc1
CCC12CC3CC(C)(C1)CC(C(=O)NCCN1CCOCC1)(C3)C2
O=C(Nc1cccc(S(=O)(=O)NC2=NCCCCC2)c1)C1CC1
O=C(O)c1cc(OC2OCC(C(=O)O)C(O)C2O)ccc1OCc1ccc(Cl)cc1
COCCC(=O)Nc1ccn(Cc2cc(OC)ccc2OC)c(=O)c1
Cn1nc(CNC(=O)c2cccnc2)c2c(Cc3ccc(F)cc3)cc(=O)n(C)c21
CC(=O)OC1CC2OCC2(C)C2C(OC(=O)c3ccccc3)C3CC(OC=O)C(O[PH](=O)O)=C(C(O)C(=O)C12C)C3C
O=C(Nc1ccc([N+](=O)[O-])cc1)Nc1ccccc1C(=O)N1CCCCC1
CN(C(=O)CSc1nnc(-c2cccnc2)o1)c1ccccc1
CC1Cc2c(OC=O)cc(O)cc2N(CCCCCCCCCCCCOCO)c2ccccc2N1
Oc1cccc2ncc(C=Cc3ccccc3)cc12
CCCC(S)C(CC(C)CC(O)CC(C)C)NC(=O)NC(=O)C(O)CC(C)C
COc1ccc(CN(c2ccccc2)c2cc3c(nc2C(N)=O)CCN(CCN2CCCC2)C3)cc1
CC(=O)OCCC(C)(C)OC(C)=O
C=C(C=CC=C(C)C=CC(C)C(=O)OC12CC(C)C3C(CCC4=CC(=O)C=CC43C)C1CCC2(C)Cl)C(=O)O
COc1ccc(C(C(=O)NC2CCCC2)C(=O)N(Cc2ccco2)CS(=O)(=O)Nc2ccccc2)cc1OC
CNc1nc(-c2nccs2)c2c(n1)-c1ccc(C(=O)NC3CCOCC3C(=O)NO)cc1OC2
COc1ccc(C(=O)NNC(=O)c2c(Cl)c(C)nn2C)c(OC)c1
O=C(Nc1ccncc1)c1ccc2c(c1)nc(-c1ccncc1)n2C1CCCCC1
CCCCCN1CCCC1=N
NC(=O)CCCCCCNC(=O)NC12CC3CC(CC(C3)C1)C2
COc1ccc(NC(=O)c2cc(-c3ccccc3)nn2-c2ccccc2)cc1OC
CN1CCN(c2ncc3c(=O)nccc-3[nH]2)CC1
CCCN1C(=O)C(=NNC(=O)c2ccccc2)c2ccccc21
COc1ccc(-c2c(CN(C)CCC3=CCCCC3)c3ccc(NS(C)(=O)=O)cc3n2C)cc1
CC(C)(C)N=C(Nc1cccnc1)c1cc2ccccc2o1
Cc1cc(C(C)C)c2c(n1)n(C)c(=O)n2N
O=C(Nc1ccc2oc(=O)ccc2c1)c1ccc(Br)cc1
COc1ccc(OC)c(C2CNCCO2)c1
CCC(=O)N(CC)C1=C(C)C(c2nn(-c3ccccc3)cc2-c2ccccc2)NC(=O)N1
O=C1c2nnn(-c3ccccc3)c2CCN1CC1CC1
CCCN(c1ccc(C(=O)O)cn1)S(=O)(=O)c1ccc2c(c1)OCCCO2
Cc1ncc(COc2ccc(NC(=O)c3ccc(CCNCC(C)O)cc3)cc2)nc1-c1ccc(Cl)cc1
C=CCNC1=CC(c2ccccc2)=NS(=O)(=O)N1Cc1ccccc1
CC(C)(C)OC(=O)N1CCN(c2nc(N)nc3[nH]ncc23)CC1
CNCC=CCN1C2CCC1C(c1ccc(F)cc1)C2
N#Cc1cc(=O)[nH]c2cc(-c3cccnc3)c(-c3cc(F)cc(Cl)c3)cc12
CCC(=O)Oc1ccc(N=NNc2ccccc2)cc1
Cc1ccc(Sc2nc(=O)cc(CNC(=O)C3CC3)[nH]2)cc1
COc1ccc(S(=O)(=O)N2CCOCC2)cc1NC(=O)c1ccc(C)c([N+](=O)[O-])c1
CC(=O)c1cc(NC(=O)c2n[nH]c3cccc(C(C)(C)C)c23)[nH]n1
N#Cc1cccc(NC(=O)Nc2cccc3[nH]ncc23)c1
CCSC(=S)NN=C(OC(=O)CC)c1ccc(C)cc1
CC(C)N(C(=O)Cc1nnc(SC(N)Cc2ccc(Oc3ccccc3)cc2)s1)C(C)C
COc1ccc(C(=O)NC2(C(=O)NC(Cc3c[nH]c4ccccc34)C(=O)O)CCCC2)cc1
CNC(=O)c1cnn2c(-c3cncs3)cc(C3CC3)nc12
CCCNC(=O)NC(=O)C(C)COO
CS(=O)(=O)N(c1ccc(C(=O)N2CCCCC2)cc1)C(F)(F)F
O=C(NC(Cc1cc(Cl)cc(C(F)(F)F)c1)c1c(F)c(C2CC2)nn1C1CCCN(Cc2ccc(F)cc2)C1)C1Cc2ccccc2CN1
COc1ccccc1CCc1nnc2sn(C(=S)Nc3cccc(C)c3)c(=O)n12
Cc1ccc(-c2cc(C(=O)NNC(=O)C3CCCCC3)nc3c2c(C)nn3-c2ccccc2)cc1
CCCCC(OP(=O)(CCC)OCCC(C)C)C(=O)O
COc1cc(C=NNC(=O)c2ccncc2)cc(Br)c1C(=O)OC(C)C1CCCO1
Cc1cccc(N2CCN(C(=O)Nc3cccc(C(F)(F)F)c3)CC2)c1
S=C(NCCc1cccnc1)Nc1nnc(Cc2ccccc2)s1
COC(=O)C(CCSC)C(=O)NCOc1ccccc1-c1ccccc1
CCc1c(C)[nH]c(=O)c(N(C)C)c1Oc1cc(C)cc(C)c1
COCc1cccc(-c2nc(N(C)C3CCN(CC=CC#N)CC3)nc3ccsc23)c1
Cc1ccccc1C(=O)C=CC=Cc1ccccc1Cl
CN(C)C(=O)c1cccc(OCc2ccn(-c3cc4c(cc3C(F)(F)F)sc(=S)n4C)c2)c1
CCCN1Cc2cc(N(C)C)ccc2N(c2ccccc2)CC1=O
CC(C)c1c(C(F)(F)F)cc(C(=O)O)cc1S(=O)(=O)Nc1ccc2c(c1)N(Cc1ccc(Oc3ccc(C4=NCCN4C)cc3)cc1)CC2
CC(C)CN1CCC(CN(CC(C)C)CC(N)CC2CCCCC2)CC1
CC(C)CCc1cncn1CN(Cc1ccccc1C#N)c1ccc(C#N)cc1
Clc1ccc(-c2nnc3n2CCCCC3)cc1
O=C(NC(=S)Nc1c(-c2ccccc2)oc(=O)c2cc(Cl)ccc12)c1ccccc1F
COc1cc2c(cc1-c1ccc(N(C)C)cc1)C(OC)N(c1ncccn1)CC2
COc1ccc(CC2CN(CO)C3CN(C)CC23c2ccccc2)cc1
COC1CN(OC)CC(Cc2cc(C(C)C)n[nH]2)O1
Cc1cc(C#N)ccc1-c1nc2c(cnn2-c2ccc(Br)cc2)c(=O)n1C
CC(C)CC(=O)NC1CCc2c(sc(-c3ccco3)c2C#N)C1
CC(C)n1cc(C(=O)c2cncc(C(=O)NCc3cccc(C(C)(C)N)c3)c2)c2cncnc21
CC12CCC(=O)N1C(C(=O)NC1=NCCS1)CS2
O=CNC(=CO)C(=O)c1ccccc1
CCNc1nc(NC)c2c3n(nc2n1)C(=O)C(CCN1CCN(C)CC1)C(CCc1ccc(OC)cc1OC)=N3
CC(C)COc1cccc2[nH]c(-c3ccccc3C=O)cc(=O)c12
COc1cc(=O)c2c(OC)c(O)c(-c3ccc(O)c(O)c3)cc2o1
COc1ccc(C(C(=O)NC2CCCCC2)N(C(=O)c2csnn2)c2cccc(C)c2)cc1OC
CCOC(=O)NS(=O)(=O)c1cc(OC)c2c3c1n(C)c(=O)n3-c1cnc(c(C)c1)OCCCCCO2
CCN(CCC(C(=O)O)c1cc(OCc2ccc3ccccc3n2)cc(-c2cn(C)cn2)c1)C(=N)N
Cc1c(NS(=O)(=O)c2cccc(C(=O)NCC(C)(C)C)c2)c(=O)n(-c2ccccc2)n1C
COc1cncc(CNCC(O)COc2ccc3c(c2)CCCC3Cc2cc(F)ccc2F)c1
CC(C)c1ccc(NC(=O)CN2CCCC2c2nc(C(=O)Nc3ccc(C#N)cc3)c(C(=O)N3CCN(C)CC3)o2)cc1
Cc1cccc(NC(=O)CN2C(=O)NC3(CCCC3)C2=O)c1C
CC(C)(C)c1ccc(CSc2nc(N)nc3[nH]cnc23)cc1
Cn1c(=O)c2c(ncn2CCCOc2ccc([N+](=O)[O-])cc2)n(C)c1=O
Cc1cc(C)cc(C(=O)N2CCCC2=S)c1
CNC(=O)c1ccccc1NC(=O)C(CCCS)=NO
CC(=O)Nc1cc2c(s1)c1cnn(C)c(=O)c1n2Cc1ccccc1
Cc1cc(Cl)ccc1NC(=O)Nc1ccc(CCNCC(O)COc2cccnc2)cc1
CCC(Cc1ccccc1)C1CC(c2ccc3c(-c4ccc(OCCN(CC)CC)cc4)c(O)sc3c2)=NO1
O=C1NC(=O)C2(CCCCC2)C(=O)N1N=Cc1ccc2c(c1)OCO2
CCCCNC(=O)CSc1nc(C)nc2c1cnn2-c1cccc(F)c1
CCOC(=O)c1c(N)c(CN2CCOCC2)nc2oc(-c3ccc(C(=O)O)cc3)c(-c3ccc(OC)cc3)c12
C=CCC(=O)N(Cc1cnc2ncn(CC)c(=O)c2n1)c1ccc(Cl)cc1
CCC1C(=O)SC(C)(CC)N1C(=O)c1cccc(F)c1Cl
O=C(CSc1ccccc1)Nc1cccc2c1OCCO2
CCCCCCCCCCCCCC(=O)C(O)C(O)CCc1ccccc1
Nc1nc(-c2cccnc2)nc2c1nnn2Cc1ccccc1Cl
CN(CC(=O)NCC=Cc1ccccc1)CC(=O)Nc1ccc(Cl)c(C(F)(F)F)c1
CCCNCCN1CCNCC1
CC(=O)c1ccccc1OCc1noc(C)c1-c1ccc(F)cc1
CCOc1cc(OC)ccc1CC1C(C(=O)c2ccc(Cc3ccco3)o2)=C(O)C(=O)N1O
CC(C)N=C1NN=C(c2ccc(Br)cc2)CS1
N#CC=C(C(=O)CCCCNC(=O)Oc1ccc(Cl)cc1)c1nc2ccccc2[nH]1
O=c1ccn(CCO)c(=O)[nH]1
CNC(=O)c1ccc(C(=O)C(C(=O)Oc2cccs2)c2ccc(F)cc2)cc1
Clc1ccc(-c2nc(N3CCOCC3)nc(N3CCOCC3)n2)cc1
CCOC(=O)c1c(C)[nH]c(C)c1S(=O)(=O)N1CCC(C(=O)NC2CCCCC2)CC1
COc1ccc(C(=O)Oc2cc3c(cc2OC)CC(=O)CC3)cc1
O=C1C=CCC(CNC(=S)NC(=O)c2ccco2)O1
CCc1ncc([N+](=O)[O-])n1C(O)c1ccccc1
N=C(NC(=O)Cc1c(Br)c(Br)c(Br)c(Cc2ccc(C(F)(F)F)cc2)c1Br)c1ccc(Cl)cc1
O=C(O)c1cnc(N2CCN(C(=O)c3cccc(Nc4ccccc4[N+](=O)[O-])c3)CC2)c(Br)c1
COc1ccc2c(OC(=O)NC(C)C)cc3nnc4c(c3c2c1)CCCS4
O=C(Nc1cc2ccccc2cc1O)c1ccc2c(c1)OCCO2
CC(C)N1CCN(C(c2ccccc2)c2ccc(Cl)cc2Cl)CC1
Cc1cc(NC(=O)NC(C)c2ccccc2)n(-c2nc(=O)cc(C)[nH]2)n1
CCCCCC(=O)N1CCN(C(O)(c2ccccc2)c2ccccc2)CC1
C=CC(C=C)CCC1C(O)COC(O)C1O
CCOC(=O)c1c(N)sc(CC)c1NC(=O)c1cccc2ccccc12
CC(CS)C(=O)NCC(=O)O
COc1ccc(Nc2nnc3cc(O)cc(Cc4ccc(C)cc4)c3n2)cc1
COc1cccc(-c2ccc3c(N)nc(N)nc3n2)c1
Nc1ccnc(-c2nc3cc(C=Cc4cccc(C(=O)Nc5cc6ccccc6s5)c4)ccc3[nH]2)c1
c1ccc(C2C(c3ccccc3)n3c(nc4ccccc43)N2c2cccs2)cc1
CC(=O)n1nc(Cc2ccc(Cl)c(Cl)c2)nc1N
COc1cc2c3c(nc(O)n3c3cccc4c3n(C(C)=O)c(=O)n42)c1O
CC(C)(C)c1cnc(CNC(=O)CCn2cc(S(=O)(=O)N3CCCC3)c3ccccc32)cn1
Cc1cc(C(=O)N2CCN(Cc3c(C)nn(C)c3N(C)C)CC2)n(C)n1
COc1ccc(NC(N)=S)cc1
CN(C)Cc1ccc2c(cnn2-c2ccnc(N)n2)c1
O=C(CN1C(=O)NC2(CCCC2)C1=O)NCC(=O)c1cccs1
O=S(=O)(O)N1C(Cc2ccc(Cl)cc2Cl)=C(O)c2cccc3cc(N=Nc4cc(O)ccc4O)cc1c23
CCc1nccn1CN1CCC(N(C)Cc2ncsc2C)C1
Nc1nc(F)c(S(=O)(=O)N2CC(N)C(O)C2)cc1F
COc1oc2cccc(C(=O)N3N=C(c4cc(C)oc4C)OC3C)c2c1OC
Cc1ccc2c(c1)COc1ccccc1C(=O)NCCNC(=O)COc1ccccc1OCC(=O)NCCN(c1ccccc1)C(=O)c1ccccc1OC2
CS(=O)(=O)N1CCC(CN2CCC(C(=O)N3CCC4(CCN(C(=O)Cc5cccc(C#N)c5)CC4)CC3)CC2)CC1
Cc1cc(C)c(Cc2ccco2)c(NC(=O)C(=O)NCC(c2cccnc2)N2CCOCC2)c1
CCS(=O)(=O)Nc1ccc(CCNCC(O)COc2ccc(S(=O)(=O)CC)cc2)cc1
CC(=O)Oc1cccc(-c2ccc(N(C(=O)Cc3ccco3)C(C(=O)NCC3CCCC3)c3ccccc3)o2)c1
Cc1cc(S(=O)(=O)NCCOc2ccc(C(F)(F)F)cc2)ccc1Cl
O=c1nc(CCCCCn2ccnc2)[nH]c2sc3c(c12)CCCC3
Oc1ccc2nc3cc4ccc(Cl)cc4c(NCCc4ccccc4)c3nc2c1
Cn1cc(CC(Sc2ccc(Cl)cc2)C(=O)O)c2ccccc21
Cc1ncnc2c1ncn2NC1CC1
O=S(=O)(O)c1ccc(C2(c3ccccc3)CNC(c3ccccc3)=N2)c2ccccc12
CCOCCSc1nnc2n(CC(=O)Nc3cc(C)on3)c(=O)c3ccccc3n12
CN(C)CCNC(=O)c1cccc2c(=O)c3ccccc3[nH]c12
Cc1ccnc2c1CC(C)(C)O2
CC(C)CNC(=O)c1[nH]c(=O)c(-c2cccnc2)cc1-c1ccc(N2CCOCC2)cc1
CCCCC1(Cc2ccc(C(=O)Oc3ccc(C(=N)N)cc3)cc2)OC(=O)NC1=O
Cc1noc(CCc2nnn(-c3ccc(Cl)cc3Cl)n2)n1
CC(=O)NCCCSCc1ccccc1
O=C(O)c1cn(C2CC2)c2c(F)c(N3CC4CC3CN4)c(F)cc2c1=O
Fc1ccc(-c2ccccc2N2CCOCC2)cc1
O=C(O)CNC(=O)C(=O)c1c(-c2ccccc2)[nH]c2ccc(OCc3ccccc3)cc12
CCCCNC1c2cc3c(cc2C(c2cc(O)c(O)c(OC)c2)C2C(=O)OCC12)OCO3
COc1ccc(N2C(=O)c3c(c(-c4ccccc4)nn3-c3ccccc3F)C2CCCN(C)C)cc1
O=C(NN1C(=O)CSC1c1ccncc1)c1ccc(Cl)cc1Cl
O=C(c1ccc2c(c1)OCCO2)N1CCN(C(=O)c2ncc[nH]2)CC1
COc1cccc(Cn2cnc(NCCNCc3cccc(C(C)(C)C)c3)nc2=O)c1
COc1ccc(CNS(=O)(=O)CCCNC(=O)c2ccccc2)cc1
CCn1c(SCC(=O)N2CCCCC2)nc2c(sc3ccccc32)c1=O
CNC=C(C(=O)OC)C(=C(SCc1ccc(Cl)cc1Cl)N(C)C(=O)c1ccc(Cl)cc1)c1nc2ccccc2[nH]1
CCN1CCc2ccc(OCCCCN3CCCCC3)cc2C1
CN(C)C(=O)C1CC2CN(c3ccc(CO)c(Cl)c3)C(=O)C23CCCN13
FC(F)(F)c1ccc(Cc2nc(CN3CCN(Cc4ccc(Cl)cc4)CC3)no2)cc1
c1ccc2c(-c3csc(N4CCCCC4)n3)c3ccccc3cc2c1
CC(C)c1cccc(C(=O)NCCc2nc3ccccc3n2C)c1
CCC(O)CNc1nc2ccccc2n1CC
O=C(O)CC(=O)OC(CNS(=O)(=O)c1ccc2ccccc2c1)C(=O)Nc1ccc(Br)o1
CSc1ccc(S(=O)(=O)N(C)CC2Oc3ccc(NS(=O)(=O)c4ccc(F)cc4)cc3C(=O)N(C(C)CO)CC2C)cc1
COc1cccc(C)c1OCc1cn(C2c3cc4c(cc3C(c3cc(OC)c(OC)c(OC)c3)C3C(=O)OCC32)OCO4)nn1
COc1ncc(-c2ccc3nc(N)n(C)c3c2)cc1NS(=O)(=O)CC1CCCCC1
O=[N+]([O-])c1ccc(Cl)c(Cl)c1
CC(c1ccnc2sccc12)N(c1cc(C(=O)NCc2ccc(OC(F)(F)F)cc2)ccn1)S(=O)(=O)C(F)(F)F
CN(c1cccnc1)S(=O)(=O)c1cccc(C(=O)OC2CCCC2=O)c1
O=C(Nc1cncc(-n2ccnc2)n1)C(c1ccccc1)C1CCCC1
Cc1cc(C(=O)NCCN2CCCC2)c2[nH]c(Nc3nccc(-n4cnc(C)c4)n3)cc2c1
COc1ccc(-c2nnn(CC(=O)NC(C(=O)OC(C)(C)C)C(C)(C)C)n2)cc1OC
CC(=O)OC1=C(Cc2cccc(F)c2)C2CCC(C1)N2C(=O)Nc1cccc(Oc2ccccc2)c1
CN1CCN(CC(=O)Nc2cccc(OC=O)c2)C(CC(CCCO)Cc2cc3ccccc3o2)C1
CCC(=O)OC=Cc1ccc(I)cc1
O=C(O)c1ccc(S(=O)(=O)NCc2ccc(Cl)cc2)cc1
C=CCOCCSCC#N
N#Cc1nc(N)nc(-n2cc(-c3ccccc3)nn2)n1
COc1ccc2sc(Cc3c(O)ccc4cc(O)ccc34)nc2c1
CCC1OC(=O)C(C)C(OC2CC(C)(OC)C(O)C(C)O2)C(C)C(OC2OC(C)CC(N(C)C)C2O)C(C)(O)CC(C)CN(CCNCc2ccccc2)C(C)C(O)C1(C)O
COc1cc(OC)c(-c2cc(OC)cc(OC)c2O)c(OC)c1
CCCCN(CCCC)CC(O)COc1c(Br)cc(-c2cc3ccc(OC)c(Br)c3oc2=O)cc1Br
CCN(Cc1cccnc1)C(=O)c1ccc(-c2cc(C(C)(C)C)nc(N)n2)cc1
CC(=NNC(=O)c1cccs1)c1cn(-c2ccccc2)nc1-c1ccc(Br)cc1
O=C(NC1CC1c1ccccc1)N1CCN(C(c2ccc(Cl)cc2)c2ccc(Cl)cc2)CC1
N#CC(Cc1ccc(N2CCN(C(=O)C3CCCCC3)CC2)cc1F)NC(=O)C1NC2CCC1C2
COc1ccc(CNCCN(C)C)c(OC)c1OC
Nc1nc(C(=O)O)cs1
O=C(NC1c2ccccc2CC1O)C(Cc1ccccc1)NC(=O)C(Cc1ccccc1)C(O)CN1CCCC1
C=CCN1C(=O)C(c2c(-c3ccccc3)[nH]c3ccccc23)=[N+](c2ccccc2)C12CN1NC(c3ccccc3)C3(C(=O)Nc4ncccc43)C1C21CCc2ccccc21
Cc1ccnc2ccc(C(=O)NC=CCN3CCCC3)cc12
Cc1ccc2nc3c4ccccc4n(CC(=O)NCCCNC(=O)CCN)cc-3c2c1
CN(C(=O)C=Cc1ccc(C(=O)NO)cc1)C1CCCCC1
Cc1nc(NCc2ccc(Cl)cc2)c2ccccc2n1
CCOc1ccccc1N1CCN(CNC(=O)c2sc(C)c(OC(=O)CC)c2OC(=O)CC)CC1
CC1=CCCC2(CC(=O)Nc3ccccc3)OC2C2OC(=O)C(C)C2CC1C
O=C(O)c1cccc(C2COC3(CCCC3)OO2)c1
CCOC(=O)C1C(=N)Oc2c(c(=O)oc3ccccc23)C1c1ccc(Br)cc1
COc1ccccc1CN1CC2CN(C(=O)c3ccsc3)CC2C1
CC(C)N(CCNC(=O)Cn1ncc2c3ccccc3n(Cc3ccc(F)cc3)c2c1=O)C(C)C
Cc1cc(C)cc(CN2C(=O)CCC2(C)C(=O)N2CCOCC2)c1
O=C(c1cccnc1)N1CCCc2ccccc21
CC(C)N(C)C
Clc1ccc2ncnc(NCCCN3CCOCC3)c2c1
CCCCCCCCCCC(O)(CC(=O)OCC)C(=O)O
CCOC(=O)N1CCN(c2c(C)nc3c(OC)cc(C)cc3c2C)CC1
O=C(O)c1nnn2c1Cc1sccc1-c1c-2sc2ccc(Cl)cc2c1=O
CC(C)NC(=O)NC(CC(=O)NC(C)NC(=O)C(CC(=O)O)C(=O)O)C(=O)O
CCCCC(NC(=O)OC(C(C)C)C(C)C)C(=O)C(=O)NC(C)c1ccccc1
Clc1ccc(Cl)c(C(NCCN2CCOCC2)c2c(Cl)ccc3cccnc23)c1
CC(C)(C)OC(=O)N1CCC(n2nccc2C(=O)NC2CCC2)CC1
CCOC(=O)C1C2COc3ccccc3C2N2C(=O)c3cc(C)ccc3NC(=O)C12C
c1ccc(OC2Cc3cccc(NC4=NCCN4)c3C2)cc1
Cn1nc(S(N)(=O)=O)sc1=NS(=O)(=O)c1cccc(C(=O)Nc2ccccc2Cl)c1
O=C(CC1c2ccccc2C=NN1C(=O)CN1CCCCC1)NCc1ccccc1
CCn1c(=CC=C2N=C(C)C=C(C)N2C)sc(=Cc2ccco2)c1=O
COc1c(C(=O)NCc2ccncc2)ccc2ccc(=O)oc12
CCN(C(=O)COC(=O)CCNC(=O)c1ccccc1OC)c1c(N)n(Cc2ccccc2)c(=O)[nH]c1=O
O=C(NC(=O)N1c2ccccc2Sc2ccc(C3CCC3)cc21)C1CCCC1
OC1CCN(CCC(c2cc3ccccc3[nH]2)c2c(-c3ccccc3Cl)[nH]c3ccccc23)CC1
CCC(CC)CN1C(C)CN(CCC(=O)c2ccc(Cl)cc2Cl)C1C
c1ccc(CCNc2cc3cc4c(cc3cc2SCc2ccccc2)OCO4)cc1
COC(=O)C(CCSC)NC(=O)C(C)CC(=O)C=Cc1ccc(OC)cc1
CC(=O)N1N=C(c2ccc(O)cc2O)CC1c1cccc(N=Nc2ccc([N+](=O)[O-])cc2)c1
COC(=O)C12CCC(C)(C)CC1C1=CCC3C4(C)C=C(O)C(=O)C(C)(C)C4CCC3(C)C1(C)CC2
Cc1ccccc1Cn1cc(C(=O)OCC(=O)Nc2ccccc2F)c2ccccc2c1=O
Cc1c(C(=Cc2ccc(C(=O)N3CCOCC3)cc2)c2ccc(C(=O)O)cc2)c(=O)n(C)c(=O)n1C
COc1ccc(Cc2n[nH]c(=S)n2-c2ccc(Oc3ccccc3)cc2)c(OC)c1
CCCc1ccc(OC(N)NC(=O)C(C)NC(=O)NC(=O)C(C)Cc2c[nH]c3ccccc23)cc1
COc1ccc2c(CCN(C)C)ccc(OC)c2c1
O=S(=O)(CCCCN(CCc1cnc[nH]1)Cc1ccccc1)Nc1ccccc1
CC(C)C(C)(C)NC(=O)c1c[nH]c2c(C(=O)NCc3cc[n+]([O-])cc3)cccc12
c1cncc(CNC23CC4CC(CC(C4)C2)C3)c1
CCCNC(=O)c1cc(Cl)ccc1-c1cc2nccc(-c3ccnc(OC)c3)n2n1
N#[N+][N-]C1CC(CO)OC1c1cn(C=CC(=O)NC2CC(O)OC2CO)c(=O)[nH]c1=O
CCCCC(=O)N(c1ccccn1)C(C(=O)NC1CCCC1)c1cccc(Cl)c1
CC(=O)OC(C(=O)Oc1ccccc1)c1cc(=O)n2ccccc2n1
C=CCC1CC2(OC(C)=O)C(=CCC2(C)C(=O)OC)C2=C(CCC(C(=O)O)C2(C)OC(C)=O)C1(C)C
COc1cc(OC)cc(C(=O)NNC(=O)Cc2ccccc2C)c1
O=C(Nc1cccc([N+](=O)[O-])c1)c1ccc(N2CCN(S(=O)(=O)c3ccccc3)CC2)cc1
CNC(=O)c1ccc(C(=O)N2CCN(S(=O)(=O)c3ccc(F)cc3)CC2)cc1
COc1cccc(-c2nnc(SCc3cccc(C)c3)o2)c1
Cc1c2c(=O)[nH]c(=O)n(Cc3ccccc3)c2cn1CC(O)COc1ccc(Cl)cc1
COc1cc(-c2ccccc2)nc(-c2cccc3ccccc23)n1
CN(C)c1ccc(-c2cc(O)c3c4c(onc24)-c2ccccc2C3=O)cc1
Cc1nc(-c2c(F)cc(CO)cc2F)ncc1C(=O)N1CCN(CCO)c2ccccc21
CCN(CC)C1CCN(C(=O)Cn2cc(CN(CC3CCCCC3)S(=O)(=O)c3cccc(OC)c3)nn2)CC1
N#Cc1ccc(-n2c(=O)c3c(CCN4CC5CC(F)(F)C4O5)n[nH]c3n3nnc(N4CCC(CO)CC4)c23)cc1
N=C(NS(=O)(=O)c1cccc(Cl)c1)N1CCCC(Cc2ccc(O)cc2)C1
CC1(C)Cc2nc(C3CCCCC3)c(-c3ccc(S(C)(=O)=O)cc3)c(NCc3ccc4c(c3)OCO4)c2C(O)C1
Cc1ccc2c(c1)C(=O)NC(c1ccc(Cl)s1)N2
COc1cc(-c2ccc3c(c2)c(=O)c(C(=O)N2CCCC2)cn3Cc2ccc(F)cc2)cc(OC)c1OC
CC(=O)C1Cc2cc(OCCCNCCCOc3ccc(Cl)cc3)ccc2O1
Clc1cccc(Nc2nc3c(-n4cccn4)ncnc3[nH]2)c1
Cc1ccccc1CSc1nnc(NC(=O)CCC(=O)NC2CCCCC2)s1
CNC(=O)c1cccc(-c2csc(CN3CCN(S(=O)(=O)c4ccccn4)CC3)n2)n1
COc1cc(N2CC3C(CCN3Cc3ccccn3)O2)ccc1-n1cnc(C)c1
CCc1cc(Nc2ccc(OC)cc2)n2ncc(C(=O)c3ccccc3)c2n1
O=C1Nc2ccccc2SCc2ccc3[nH]c4ccc(cc4c3c2)CSc2ccccc2NC(=O)c2ccc(cc2)OCc2ccccc2COc2ccc1cc2
COc1cccc(NC(=S)NCc2ccc3c(c2)OCO3)c1
CC(=O)OC1CC2(C)C3(C)C=CC2(C2OC(=O)C(C)(O)C23)C(C)(O)C1=O
Cc1cc(C)cc(OCC(O)CN2CC3CC(=O)N(C)CCCC=CC4CC4(NC(=O)Nc4ccc(N5CC6(CCN(C)CC6)C5=O)cc4)C(=O)N4CCC(C4)C(=O)N2C3)c1
COc1cc2cc(CCN3CCOCC3)oc(=O)c2cc1OC
COc1ccc(-c2ccn3c(NC(C)C)c(C(C)(C)C)nc3c2)cc1
COc1ccc(-c2cn(S(=O)(=O)Cc3ccccc3)c(-c3ccccc3)c2C(=O)O)cc1
O=C(C=Cc1ccccc1)Nc1c(O)cc(S(=O)(=O)N2CCCC2)c2ccccc12
O=C(NCc1ccco1)S(=O)(=O)N1CCC(c2cccc3nsnc23)CC1
C=C1CCC2C(C)(C)CCCC2(C)C1CCc1cc(O)c(OC)c(OC)c1
CC(C(=O)NOc1ncnc2ccc(C(C)c3ccccc3)cc12)c1ccccc1
Cc1ccccc1CN(C)Cc1cn(Cc2ccc3c(c2)OCO3)nc1-c1cccc(Cl)c1
Nc1nc(=O)c2ncn(C3C(=O)Nc4ccc(C(=O)NC(CCC(=O)O)C(=O)O)cc43)c2[nH]1
Cc1c(-n2cccn2)nn(-c2ccc(F)cc2)c1Cc1ccc(Cl)cc1
O=C(c1ccccc1)N1CCN(C(c2ccc(Cl)cc2)n2c(=O)[nH]c3ccccc32)CC1
CCC1OC(O)C(C(N)=O)C1O
COc1cc(C(=O)Nc2ccc3c(c2)C(=O)NC3=O)cc(OC)c1OC
COC1OC(CC(=O)Oc2cn(C3CC(=O)c4ccccc4O3)nn2)C(O)C(CCc2coc3ccccc23)C1C
CCOC(=O)C1=C(C)NC(C)=C(C(=O)OCC)C1c1ccc(OCC(=O)N(c2ccccc2)C2CCS(=O)(=O)C2)cc1
C=C(C)C1Cc2c3cc(O)c4c2OC2(C=CO3)OC3C(=O)C5(C)OC2C(C(=O)OC)CC13C45
CN1CCN(S(=O)(=O)c2cccc(C(=O)OCc3ccc([N+](=O)[O-])cc3)c2)CC1
O=C(Nc1ccc(F)c(C(=O)O)c1)c1cc2cc(Oc3cccc(F)c3)ccc2o1
CSCCC(NC(=O)C(Cc1ccccc1)NC(=O)CNC(=O)CNC(=O)C(N)Cc1ccc(O)cc1)C(=O)NC(CCCCN)C(=O)NC(Cc1ccccc1)C(N)=O
O=C(O)CCC(NP(=O)(O)O)C(=O)O
CN(c1ccc(F)cc1)S(=O)(=O)c1nnc(NC(=O)c2ccc(-c3ccccc3)cc2)s1
Cc1ccc(On2cnc(-c3ccc(C(=O)O)cc3)c2)cn1
CC1(C)Oc2ccc(C(=O)O)cc2C(N2CCCC2=O)C1O
Cc1ccc(-n2cnnc2SCC(=O)NCC2CCCO2)cc1C
CS(=O)(=O)Nc1ccc2c3c(c(=O)oc2c1)CCC3
NCC1C=CC(c2ccc3c(c2)Sc2ccccc2N3)C1
C=C1CC(OC(=O)Cc2ccccc2)C(C)(C)C2CCC34CC35CCC(OC(C)=O)C(C)(C)C5CCC4C12
O=C(O)c1cccc2c(C=Cc3ccncc3)cc(O)nc12
Nc1ncnc2c1ncn2C1OC(O)(CO)C(O)C1CC(=O)NC(Cc1ccc(O)cc1)C(=O)O
O=C1CSC(NN=CC(F)(F)Cl)=N1
CC1CC2(O)C(=C(c3ccoc3)C(=O)CC2C)C2OC(C)(O)OC12
COC(=O)c1c(-c2cccc(Br)c2)nn(-c2cccc(C(F)(F)F)c2)c1C(=O)OC
CCSc1ccc(NCCSCN2CC(C)CC(C)C2)nn1
COc1ccc(C(=O)NCN(c2ccccc2OC)S(=O)(=O)c2c(C)n[nH]c2C)c(Cl)c1
COc1cc(-c2ccc(NS(=O)(=O)c3ccccc3)cc2)c(OC)cc1C(C)=O
O=c1c2cc(-c3ccccn3)sc2ncn1-c1ccccc1
Cc1cc2cc(Cl)c(Cl)cc2nc1CC1NC(=NNC(=O)O)CC(Cc2ccccc2)N1C(O)C(O)CO
COc1cc2nncc3c(=O)c(=Cc4cccnc4Cl)c(=O)[nH]c3c2cc1=O
CCOC(=O)C1C2COc3ccc(OC)cc3C2N2C(=O)c3cc(OC)c(OC)cc3NC(=O)C12C
O=C(O)Cn1c2ccccc2c2c(-c3ccc(OCc4ccc(F)cc4)cc3)ncnc21
N#Cc1ccccc1COc1ccc2c(c1)OCCn1cnnc1-2
COc1cccc(-c2nc(C3CCC3)n3ccnc(N)c23)c1
O=C(CCc1nnc(-c2ccccc2Br)o1)NCCCN1CCN(CCCNc2ccnc3cc(Cl)ccc23)CC1
CC1(C)CC(C#N)=CC2(C)C3CCC4(C)C(CCC45CCC(C#N)(CO)O5)C3CCC12
CCN(CC)c1ccc(C=CS(=O)(=O)Nc2ccc3c(c2)NC(=O)CS3)cc1
COc1ccccc1N1CCN(C2CCC(CNS(=O)(=O)N3CCCc4c(OC)cccc43)CC2)CC1
CN1CC(C(=O)Nc2nnc(CC=Cc3ccccc3)s2)CC2c3cccc4c3c(cn4C)CC21
O=C(CC1C[N+]2(O)CCC1CC2)Nc1ccc(Br)cc1
CN(C)CCCNC(=O)c1ccc2c(c1)N(Cc1ccc(F)cc1)C(=O)c1ccccc1S2(=O)=O
Cc1nc(NC(=O)c2cccs2)sc1C(=O)Nc1ccccc1Cc1ccccc1
Cc1ccc(NC(=O)C(Cc2ccccc2)NC(=O)CNC(=O)c2ccco2)nc1
CC(=O)N(C)c1ccc2[nH]c(Cc3nc4cc(C)ccc4n3C(=O)NCc3cccc(Cl)c3)cc2c1
COCC(=O)N1CC(C(=O)Nc2cc(C)ccc2OC)C1
CCCCN(Cc1ccc2ccccc2c1)S(=O)(=O)C=CC(=O)O
O=C(O)c1cccc(OCCCNCCCc2ccccc2)c1
CNC(=O)c1cn(C2CC2)c2cc(N3CCn4c(cc5cccnc54)C3)c(F)cc2c1=O
COc1cc2c(c(OC)c1OC)C(=O)C(=Cc1cn(C3=Cc4ccccc4C(=O)C3=O)nn1)CC2
Cc1n[nH]c(=O)n1C(C)C(C)NC(=O)C(C(=O)NCN(CC(=O)NC(CO)C(=O)O)NC(=O)CC(N)=O)C(C)C
CN1CCC2(CC1)OCC(Cc1nccs1)O2
O=C(O)CC(NC(=O)c1ccc(CCCc2ccc3c(n2)NCCC3)cc1)c1ccccc1
COc1ccc(-c2ccc3c(c2)OC(NC(=O)CCN2CCOCC2)CC3O)cc1
COc1ccc(Cn2cnc3cc(NC4CCCCC4)c(C(N)=S)cc32)cc1
CCC1COc2c(N3CCN(C)CC3)c(F)cc3c(=O)c(C(=O)NCCC(C)C)cn1c23
C#CCN(CC(Cl)c1ccccc1)C(C)(C)C
CC1(c2cccc(Cl)c2)CC(=O)C2=C(C1)NC1=C(C(=O)CC(c3cccc(Cl)c3)C1)C2c1cccc(Cl)c1
COc1cc(CN(c2ccccn2)S(=O)(=O)c2cnn(C)c2)cc(OC)c1
O=C(O)C(O)=CC(=O)c1ccc(Oc2ccc(Cl)cc2)cc1
CCCS(=O)(=O)N1CCC(C(=O)NC2CCCCNC2=O)CC1
CCCC(CCC)CNCc1ccccn1
COCCN1C(=O)CSc2nnc(-c3ccccc3)n2C1=O
C=CC(C(=O)NCCCCC(C)=CCCCCC(C)=CC(C)NC(=O)CC)c1ccco1
CN=C(Nc1ccccc1)SCCCCc1ccc2c(c1)c1ccccc1n2C(F)(F)F
CC1(c2cc3c(c([N+](=O)[O-])c2)OCO3)C=C(NC(=O)CCc2ccc(Cl)cc2)C(=O)O1
COc1nc(C(=NCc2cc(Cl)ccc2Cl)NO)ccc1-c1ccc(SC)cc1
CC(C)(C)c1[nH]c(N2CCCOCC2)nc(=O)c1C#N
COc1ccc(CCC(=O)c2cc(O)ccc2OC)cc1OC
Cc1cc2nc(C=NCC3CCC(C(=O)Nc4ccc(C(C)(C)C)cc4)CC3)c(=O)[nH]c2cc1C
CCCCCCCCCCC(C)(C)C
COC1=Cc2cc3c4c(cc5ccc2o5)C(CC3N(C)C1=O)CN4C
Cc1ccc(-c2nn3c(N4CCN(C)CC4)c(-c4ccc(Cl)cc4)nc3s2)cc1
CC(C)(C)NC(=O)NS(=O)(=O)Cc1cc(-c2ccccc2)on1
Cc1cn2nc(Oc3ccc(Cl)c(NCCC(N)Cc4c[nH]c5ccccc45)c3Cl)nc(N3CCOCC3)c2n1
NC(=O)C(Cc1ccc(O)cc1)NC(=O)C1CCCN1C(=O)C(Cc1nc2ccccc2[nH]1)NC(=O)C=CC(=O)O
S=C(Nc1cc(Cl)cc(Cl)c1)N1CCN(c2nc(-c3ccc(Cl)cc3)cs2)CC1
CC1CN(C(=O)Cc2ccccn2)CCN1S(=O)(=O)c1ccc(Cl)cc1
Cc1cccc(Nc2cc(C(=O)c3ccncc3)ccn2)n1
COc1ccc(C2=C(c3ccccc3F)C(=O)OC23Cc2ccccc2C3=O)cc1
C=CC1CC(C)C2(C(=O)N3CCN(C(=O)C4CCC4)CC3)c3[nH]c4cc(CC(=O)NCCCOC)ccc4c3CCN2C1=O
COc1ccc(C2CN(C(=O)c3cnco3)CC2(C)c2ccccc2)cc1OC
Cc1ccc(C(=O)OC2CCCN(C)C2)cc1NC(=O)Cn1c(C)c(Cc2cccc(OCC(=O)O)c2Cl)nc(N2Cc3ccccc3C2)c1=O
CCC(C)c1ccc2c(=O)oc(SC(O)=C3C(=O)Nc4ccc(S(=O)(=O)Nc5nccs5)cc43)nc2c1
CCCCCCCCCCCCCCC(=O)NCCc1ccc(OC)cc1OC
COC(=O)C1Cc2cc(O)cc(O)c2C2CC=CCC12
O=C(NCc1ccccc1C(F)(F)F)c1cc2n(n1)CCCN(c1ccccc1)C2=O
CC(=O)NN=C(CN1CCCCC1)c1ccccc1O
COc1cccc2sc(NC(=O)Cc3ccccc3)nc12
COc1ccccc1-c1nc(CN(Cc2cccs2)C2CCS(=O)(=O)C2)co1
CCc1ccc(Sc2cc3c(cc2NS(C)(=O)=O)NC(=O)CO3)cc1
CC(=O)C1(C)C2CCC1(CN=C=S)C(C)C2
O=C(Cc1ccccc1F)N1CCN(c2cccs2)CC1Cc1cn2ccccc2n1
COc1ccc(-c2noc(Cn3nc(C)c([N+](=O)[O-])c3C)n2)cc1
COc1ccc2c(-c3ccc(CN4CCCC(CCO)C4)cc3)c(-c3cccs3)sc2c1
O=S(=O)(Nc1ncns1)c1ccc(Oc2ccc(Cl)cc2-c2ccnnc2)cc1F
CCc1cc(C(=O)NCCNS(=O)(=O)N2CCOCC2)ccn1
CCC(=O)N1N=C2CCC(NC(=O)c3ccccc3Cl)C2C1c1ccc(F)cc1
CC(=CC(=O)Nc1ccc2c(c1)OCCO2)c1ccccc1
Cc1ccc(CCNC(=O)c2cc3c(s2)n2cccc2c(=O)n3C)cc1
CC(=O)c1cn(C)c2ccc(-c3cc(C(N)=O)nc(C(=O)N4CCCC4F)c3)cc12
COC(=O)C1=C(C)N=C2SC(C(=O)C(C)Cl)=C(N3CCCC3)N2C1c1cc(OC)c(OC)c(OC)c1
CC(Cc1ccccc1)NC(=O)CC1C(=O)NCCN1CC(C(C)C)N(Cc1cccc2ccccc12)C(=O)CCC(=O)O
CC(C)CSc1ccc(NC(=S)N2CCN(Cc3ccccc3)CC2)cc1
O=C(C1COCCN1C(=O)C1CCCC1)N1CC(S(=O)(=O)c2ccc3ccccc3c2)C1
O=C1NC(=O)C(=CC(=O)c2ccc(-c3ccc(N4NC(=O)C(=Cc5ccc(Cl)cc5)C4=O)cc3)cc2)S1
C=CCc1ccc(OC)cc1OCCCNc1cccnc1
NNc1nc(CCCCc2ccccc2)c(NCc2ccccc2)c(-c2ccccc2)n1
Cc1cccc(NS(=O)(=O)c2cccc(N)c2)c1
O=C(Nc1ccc(F)cc1F)c1ccc(S(=O)(=O)N2CCCC2)cc1
NCNC(=O)c1ccc2c([N+](=O)[O-])c3cc(Nc4ccc(NC(=O)C(CCC(=O)O)C(=O)O)cc4)ccc3nc2c1
C=CCn1c(CCNC(=O)c2ccco2)nnc1SCNC(=O)c1cc(Cl)ccc1OC
CSc1ncnc2c1ncn2Cc1ccc(O)c(OCc2cccc(Cl)c2Cl)c1
CCOC(=O)c1c(-c2ccc(Cl)cc2)nsc1NC(=O)c1cnc(C)cn1
Cc1cccc(NC(=O)c2cc3sccc3n2Cc2ccc(F)cc2)n1
Cc1ccc(S(=O)(=O)N(CNC(=O)C2CC2)c2c(Cc3ccccc3C)c(C)nn2Cl)cc1
Nc1ncnc2c1ncn2Cc1cccc2c1COC2=O
O=C(c1cccs1)N1CCN(Cc2cn3c(C4CC4)nnc3s2)CC1
CCCCc1cc2c(COc3c(OC)cc(OC)cc3OC)cccc2nn1
Cc1c(Cl)cccc1CC1CNC(=O)CN1C(=O)C1CCCN1C(=O)NC(Cc1c[nH]c2ccccc12)C(=O)O
Cc1cccc(-c2cccc3ccccc23)c1NC(=NC#N)Nc1cccc2ccccc12
CCc1c(CCCCCC(=O)O)n(C)c2cccc(OCCN3CCCC3)c12
CCOc1ccccc1NC(=O)NCC(C)(C)OC(=O)c1c(C(=O)Nc2ccc(C)c(S(=O)(=O)Nc3ncccn3)c2)ccc(Cl)c1O
CCCCNc1nc2c([nH]1)C(=O)C=CC2=O
O=C(NN1CCOCC1)c1ccc(OCCN2CCCCC2)cc1
N=C(N)NCCCCC(=O)c1nccs1
CCCCCN1CCC(COCc2cc(OC)c(OC)c(OC)c2)CC1
Cc1cnn(CC(=O)N2CCCC2Cn2nccn2)c1
C=C(c1ccc2ccccc2c1)C1OC2(CCCC2)OC1COC(C)=O
COc1ccc(NC(=O)CSc2nnc(NC(=O)c3ccc(F)cc3)s2)cc1OC
Cc1cc(C(F)(F)F)cc(Oc2ccc(C(F)(F)F)cc2N2CCC(CO)CC2)n1
CN1CCCC(CCCc2cc(C(=O)Nc3ccc(S(=O)(=O)N4CCCC4)cc3)n[nH]2)C1
ClCC1C(C=Cc2ccccc2)C2CC1C1CC(Cc3cccs3)C(c3ccccc3)C21
COC(=O)C1CCCN1c1cc(O)cc2c1C(=O)c1c(cc(C)c(C)c1O)C2=O
CN1CCN(c2ccc3ccccc3c2)CC1
NC(=Cc1ccc(O)c(O)c1)C(=O)O
COc1ccccc1C(=O)Nc1ncnc2sc(C)c(N3CCN(S(=O)(=O)c4ccccc4)CC3)c12
CCOCc1cnc(C(F)(F)F)nc1N1CCN(C(=O)c2cn[nH]c2)CC1
C=C(C)C(=O)OC1C(C)OC2CC3OCC(C)CC3OC2(C)C(OC(=O)CC(C)C)C1O
CC(=O)NC(Cc1ccc(F)cc1)C(=O)O
Cc1noc(Cc2ccc(N(C)Cc3nnc(C)c4ccccc34)cc2)n1
Cc1ccc(CN2CCCOCC2)cc1NC(=O)c1cccc2cccnc12
CCNc1nc(NC(=O)c2ccc(-c3ccc(CC)cc3)cc2)nc(Nc2ccc(Nc3nc(=O)c4[nH]cnc4[nH]3)cc2)n1
O=C(NNC1c2cc3c(cc2C(c2cc(O)c(O)c(O)c2)C2C(=O)OCC12)OCO3)c1ccc(Cl)c(Cl)c1
CCS(=O)(=O)c1ccc(Oc2ccc(OC)c(Cl)c2)c(C(=O)NC2CCCN(C(=O)OCCN3CCOCC3)C2)c1
CCCCN(CCCC)CCCOc1ccc2cc(C(=O)N3CCC(N4C(=O)CCc5ccccc54)CC3)ccc2c1
O=C(O)Cc1cccc2ccc(N3C4CCC3CC(O)(c3ccccc3)C4)cc12
CCOC(=O)Cc1csc(NC(=O)c2cccc(NC(=O)c3ccccc3Br)c2)n1
CC(=O)Nc1nc(NCCc2ccccc2)sc1-c1ccc(S(=O)(=O)c2ccccc2)cc1
COc1ccc(C2(C(F)(F)F)CC(c3cccs3)=NN2C(=O)C(=O)NCc2ccccc2)c(O)c1
COC(=O)N1C=Cc2cc(-c3cccc(OCc4ccon4)c3)c(OC)cc2N(C)C1=O
CCCN(CCC1CCN(CCc2ccccc2C)CC1)C(=O)Nc1ccc(Oc2ccccc2)cc1
O=C(NCc1ccco1)c1ccc2c(c1)OCO2
CC(=O)N(C)c1cccc(CNc2cc(-c3cc(C(=O)N4CCCCC4)ccn3)ncn2)c1
CCCC(CCC)C(=O)Nc1ccc(OCC(=O)N2CCCC2)cc1
CC(C)Oc1ccc(NS(C)(=O)=O)c(C(C)N2CCN(C(=O)c3ccccc3)CC2)c1
O=c1cc(N2CCCC2)c2ccc3ccccc3c2o1
O=C(c1ccc(Oc2ncccc2-c2cccc(C(F)(F)F)c2)cc1)N1CCN(C2CCOCC2)CC1
CCCCc1ccc2[nH]c(=NN)nc3c2c1N=C(C)N3
Nc1ccc(-c2ccco2)cc1NC(=O)c1ccc(CNC(=O)C2CC2)cc1
CC(C)CCOP(=O)(CCC(C)C)OC(N)Cc1ccccc1
Cc1ccc(N2C(=O)C3CC(C)n4cccc4C3C2=O)cc1
CC1CC2CC(=O)CCC2(C)C2CC(O)C3(c4ccoc4)C(O)CCC3C12
Cc1cc(C)c2cccc(NCCN)c2n1
CCC(C)c1ccc(Oc2ccc(N=C(Cc3ccncc3OC)NO)cn2)cc1
Nc1nc(N)c2c(CSc3ccc(Cl)cc3)coc2n1
CNC(=O)c1sccc1-c1nc(=S)[nH]n1C(C)(C)C
CC1(C)CC(=O)C(=CNCCNc2ccnc3cc(Cl)ccc23)C(=O)C1
Cn1c(=O)c(CN2CCN(c3ccc(F)cc3)CC2)nc2cnc(Oc3ccccc3)nc21
CCCCOc1ccc(CCCNC(=O)CCC(=O)NC2CCN(Cc3ccccc3)CC2)cc1
CS(=O)(=O)c1cnc(N2CCCC3(CCN(CC4CC4)C3=O)C2)nc1
COC(=O)c1oc2cccc(C)c2c1NC(=O)Nc1ccc(C(F)(F)F)cc1
CN(C)CCN(c1ccc(Cl)c(Cl)c1)c1ccccn1
CC(C)Cc1nc(C(C)Nc2ccc3c(c2)CN(c2ncccn2)CO3)no1
C=CCSc1nnc(-c2ccco2)n1CC(=O)c1ccccc1
Brc1ccc(Cc2cc(-c3ccccc3)nc(NCc3ccc(OCCN4CCCC4)cc3)n2)cc1
COc1ccc(-c2oc(CS(=O)(=O)CCN3CCN(CCNC=O)CC3)nc2C)c(OC)c1
COc1cc(Cl)c(C(=O)NCS(=O)(=O)CNC(=O)C2CC2)cc1OC
COc1ccc(CNc2ncnc3ccc(Cc4cccc(F)c4)cc23)cc1OC
Nc1n[nH]c2cccc(Nc3cccc(Br)c3)c12
COc1cccc(-c2nc3cncnc3n(-c3ccco3)c2=O)c1OC
N#Cc1ccc(C2CCCN(S(=O)(=O)c3ccc(OC(F)F)c(OC4CCCC4)c3)C2)cc1
C=C(C)C(=O)Nc1cn2ncnc(Nc3cc(C)c(Br)cc3OC(=O)CC)c2c1C
COc1cc2nc3n(c(=O)c2cc1OC)-c1ccccc1C3CC(=O)Nc1ccc(Cl)c(C(F)(F)F)c1
CC1C(O)C(O)OC(C)(C)C1C(=O)Oc1cc2cc(C3C=NN(c4ncccn4)C34CCN(C(=O)OC(F)(F)F)CC4)ccc2[nH]1
Clc1cn2cc(C#Cc3ccccc3)ccc2n1
O=C1CC2(CCN(Cc3ccccc3)CC2)Oc2cc(O)ccc21
O=P(O)(O)C(O)(Cc1ccccc1)P(=O)(O)O
CC(C)Cc1ccc(C(C)C)cc1OS(=O)(=O)C(F)(F)F
c1cc(CNC2CC2)c2ncc3ncn(-c4ccc(OCCN5CCOCC5)cc4)c3c2c1
COc1cc2[nH]cc(C(=O)NCC3CCN(Cc4ccccc4)CC3)c2cc1Br
COc1cc(C=CC(=O)c2ccc3ccccc3n2)ccc1OS(=O)(=O)c1cccc2ccccc12
CCCc1ccc2nc(OC)c3c(c2c1)C(=O)N(C(F)(F)F)C3=O
COc1cc(-c2cc(C3CCN(C(=O)CCCN4CCCC4=O)c4ccccc4C3)on2)cc(OC)c1OC
Cc1ccc(C2Cc3cccnc3N(S(=O)(=O)C(=O)O)c3ccccc32)cc1
Cc1cccc(C(=O)Nc2ccc(NCCCN3CCOCC3)c([N+](=O)[O-])c2)c1
CC1CCC(c2ccc(OCCc3ccccc3)cc2)CN1CSC(c1ccc(F)cc1)c1ccc(F)cc1
Clc1ccc2c(Nc3ccc(Nc4ccncn4)cc3)ccnc2c1
CCOc1ccccc1CNC(=O)c1ccc(S(=O)(=O)Nc2ccccn2)cc1
COC12CC1(C#Cc1ccsc1)c1cc(-c3ccccc3)ccc1NC2=O
COCCCN=c1sc(-c2c(OC)cc(OC)cc2OC)nn1-c1ccccc1
N#Cc1cccc(CN2CCC(n3nccc3NC(=O)c3ccco3)CC2)c1
CC1CCCN(C(=O)COC(=O)Cc2nn(C)c(=O)c3ccccc23)C1
CC1=CC(=O)C(CCCCCCc2ccccc2)=CC1=O
COc1cc(-n2cncn2)ccc1Cc1cn(-c2cc(F)ccc2-c2nn(C)cc2-c2ccncc2)cn1
CC(=O)NNc1nc2ccc(OCC(=O)NCc3ccc(C#N)cc3)cc2s1
COc1ccc(S(=O)(=O)N2CCN(C(=O)C(C)Oc3ccc4ccccc4c3)CC2)cc1
CC(C)C1CNS(=O)(=O)C12CCN(C(=O)OC1CCCC1)CC2
CC(=O)Oc1ccc(NC(=O)c2cn(Cc3ccccc3)c(=O)c3c2c2ccccc2n3C)cc1
CC(C)C(NP(=O)(OCC1OC(n2cnc(C(N)=O)n2)C(C)(F)C1O)Oc1cccc2cccnc12)C(=O)OC(C)(C)C
COCCc1nnc2n(-c3cccc(Cl)c3)c(=O)c3c4c(sc3n12)CCCC4
O=C(CCSCc1ccc(Br)cc1)NCc1ccco1
O=C(CCN(c1ccccc1Cl)S(=O)(=O)c1ccccc1[N+](=O)[O-])NNC(=O)COc1ccc(F)cc1
CC1CCC(NC(=O)N2CCN(c3ccc(Cl)cc3)CC2)CC1
COc1ccc(N2CCN(C(=O)CSc3nnc(CNC(=O)c4ccccc4Cl)o3)CC2)cc1
O=S(=O)(Nc1ccncc1-c1ccc(F)c(OCc2ccc(F)cn2)c1)c1cccs1
COc1ccc(C#N)cc1NC(=O)C(CCSC)OC(C)=O
CC(C)OC(=O)c1ccc(-c2cc(Nc3ccc(OCCN4CCOCC4)cc3)ncn2)cc1
Oc1ccc(O)c(CCc2ccccc2)c1
CNC(=O)N1CCc2ccc(-c3ccc4nnc(Cc5cn[nH]c5)n4n3)cc21
Cc1ccc(C2ON=C(c3ccc(F)cc3)N2c2ccccc2OC(F)(F)F)cc1
COc1ccc(OC)c(Cc2ccnc(Nc3ccn4cc(C)nc4c3)n2)c1
COC(=O)C1=C(C)NC(c2ccc(C3OC(=O)c4ccccc43)cc2)=C(C)C1OC(C)=O
O=C(C(=Cc1ccc(O)c(O)c1)SCc1ccccc1Cl)c1ccc(Cl)cc1
Cc1cccc(C2CCN(S(=O)(=O)NC(=O)Cc3cnn(C)c3)CC2)c1
Cc1ccccc1Cn1cc(CNCCCN2CCN(C)CC2)c2ccccc21
COc1ccc(NS(=O)(=O)c2c(C(=O)NCc3ccccc3)c3cccnc3n(O)c2=O)cc1
COc1ccccc1OCCNC(C)C(O)COc1ccc2[nH]ccc2c1
Cc1ccc(-c2nccnc2C2CN(C(=O)c3nc4cccc(F)c4[nH]3)C2)cc1
CNC(=O)C(=NOC)c1ccccc1COc1cc(C)c(Cl)cc1Cl
CC(=O)C(=NNC(=O)c1ccncc1)N1CCCCC1
CNc1nc2cc(Cc3ccccc3)sc2c(=O)n1-c1ccc([N+](=O)[O-])cc1
CCn1c2ccccc2c2ccc(N3CCN(S(=O)(=O)c4ccc(C)cc4C)CC3)nc21
Cc1cccnc1NC(=O)Nc1cccc(C2CCCCC2)c1
N#Cc1c[nH]c(Cn2cc(CCC(=O)O)c3cc([N+](=O)[O-])ccc32)n1
CC(=O)Oc1ccccc1-c1cc(=O)c2ccccc2[nH]1
Cc1cccc(NC(=O)Nc2ccc3nc(C)sc3c2)c1
CCC1CC2CCC1N2C1=CC(=O)C2=[N+]([O-])C(C#N)=C(N)C2=C1
Cc1nc(C2=C(c3ccccc3)C(c3ccccc3)C(c3ccccc3)C(CO)=CN2)no1
Cc1cc(S(=O)(=O)N2CCN(c3ccc(O)cc3)CC2)c(N)c(C)c1Cl
c1ccc(CNCCCCCNCCCCCCSSCCNCCCCCNCc2ccccc2)cc1
O=C(Nc1cccnc1)N1C(=O)c2ccc(Cc3ccco3)cc2C1=O
CC(=O)c1cc(N2CCCC2)c(OC(=O)Cc2cccc(Cl)c2Cl)nc1C
Fc1ccc(-c2cn(Cc3ccc4ccccc4c3)nn2)cc1
CN1C(=O)C23CCC(c4cccc5ccccc45)(C1=O)C2C1=CC=Cc2cccc(c23)C1=O
CCCSc1ccc(-c2nc3ccccc3[nH]2)cn1
COc1ccc(C=NN)cc1OCc1ccccc1
CC1CC(C)(C)NC(C)(N(C)c2ncnc3[nH]ccc23)C1
Cc1ccc(CNc2ccc([N+](=O)[O-])c3ncccc23)cc1
Clc1ccc(-c2nn(Cc3ccccc3)c3c2cnc2ccccc23)cc1
COc1cc(C=C2CCCC(=Cc3cc(OC)c(OC)c(OC)c3)C2=O)ccc1O
CCCCCC=CCC=CCC=CCC=CCCCC(=O)OC(CO)COBr
O=C(Cc1ccccc1)NCc1nc2ccccc2n1CCNCC1CCCO1
CNC(=S)Nc1cccc(OCc2c[nH]c3ccccc23)c1
CN(n1c(-c2ccc(N=Nc3ccccc3C(=O)O)cc2)c(-c2cccc(Cl)c2)c(=O)n1C)S(C)(=O)=O
COc1cc(N)c(Cl)cc1C(=O)OCCN1CCC(NC(=O)CCc2ccc3c(c2)oc2ccccc23)CC1
COc1ccc2[nH]cc(CCNC(=O)c3ccc(Br)o3)c2c1
COc1ccc2oc(=N)c3ncn(Cc4ccccc4Cl)c3c2c1Br
Cc1cccc(C)c1OCc1noc(C(=O)NCc2ccc3c(c2)OCO3)n1
COc1ccc(NC(=O)CN2C(=O)C(=Nc3nc4ccc(S(N)(=O)=O)cc4s3)c3ccccc32)cc1F
CCCCc1ccc(-c2cncnc2NCCc2ccncc2)cc1
CC(C)C1NC(=O)C2(C)CCN2C(=O)CNC(=O)C(CCCCN)NC(=O)C(CO)NC(=O)CNC(=O)C2CCN2C(=O)CNC(=O)CNC(=O)CNC1=O
Cc1ccccc1OCCCOc1ccc(-n2cccc2)cc1
CCOC(=O)c1c(Cl)cnc(Cl)c1-c1cc2ccccc2o1
COc1cc(NC(=O)C(=O)NNC(=O)c2csc(Br)c2)ccc1N(C)C
COc1cc2c(cc1OC)CC(NCc1cccc(C)c1)C2
COc1ccc(CN2OC3(CCN(Cc4ccc(Cl)c(N)c4)CC3)CC2c2ccc(OC)cc2)cc1
Cc1cc(O)c(CN2CCOCC2)c(C)c1Cl
CCCn1c(=O)n(CC)c(=O)c2[nH]c(CCCOc3ccc(NC(=O)N(CCOC)CCOC)cc3)nc21
O=C(Cc1ccccn1)Nc1ccccc1-n1ccnc1
Cc1ccccc1C#CC(=O)ON=C(N)c1ccccn1
CC(=O)N(N=Nc1ccc(S(=O)(=O)n2c(=O)c(-c3ccc(Cl)cc3)[n+]([O-])c3ccc(Cl)cc32)cc1)c1cccc([N+](=O)[O-])c1
CC(C)C1CCN(NC(=O)Nc2ccc3[nH]ncc3c2)CC1
COc1ccc(O)cc1C=C1SC(=S)N(NS(=O)(=O)c2cccs2)C1=O
COc1ccc(NC(=O)Oc2cccc(CN(CCN3CCC(Cc4ccccc4)CC3)Cc3ccccc3)c2)cc1OC
C[N+]1(C)CCCC1COC(=O)CCCCCCCC#Cc1ccccc1
Cc1c2ccccc2cn1CCCN1CCN(c2cccc(Cl)c2Cl)CC1
Cc1onc(CCOc2ccc(C(CC(N)=O)NC(=O)C3Cc4ccccc4CN3)cc2)c1C
Cc1oc2cccc(F)c2c1C(=O)NC(Cc1ccccc1)C(=O)O
OC1CC(NCc2nc(-c3ccccc3Cl)cs2)c2ccccc21
CN(C)C1CC(Nc2nccc(-n3ccnc3-c3ccccc3Cl)n2)CC(C)(C)C1
COc1ccc(CN2C(=O)SC(=C3C(=O)N(CC(=O)O)c4ccccc43)C2=O)cc1
COc1ccc(OCC(=O)N2CCOC(c3ccc(N4CCCCC4)cc3)C2)cc1
CN1CCN(C(=O)c2ccc(Nc3nccc(-c4cccnc4)n3)cc2)CC1
O=C(NCc1ccccc1)C1CCCN1C(=O)NCc1ccccn1
Fc1ccc(NC(=S)Nc2cccc3ccccc23)cc1F
CN1CCc2c(ncn2-c2ccc(F)cc2F)C1
COc1ccc(CCC(=O)Nc2c(-n3cccc3)cnn2-c2ccccc2)c(OC)c1
O=C(CCS(=O)(=O)c1ccccc1Br)Nc1ccc(Br)cc1
Cn1ccc(N2CCn3c(nc4ccccc43)C2)n1
CCC(=O)NC(CC)NC(=O)CC
Cc1ccc2c(c1)C1(CC(C)(c3cccc(C(F)(F)F)c3)C2)N=C(N)N(C)C1=O
COc1ccc(OC)c(Sc2cc3c4cc(S(=O)(=O)N(C)C5CC5)ccc4n(C)c3c(=O)[nH]2)c1
COc1cc(C(O)C2CN(Cc3ccccc3)CCC2c2ccc(O)cc2)ccc1O
CC1CCC2C(CCCCC(=O)NCCCNO)C(C)OC3OC4(C)CCC1C32OO4
COc1ccccc1N1CCN(c2cnc3cc(Oc4ccnc(NC(=O)C(C)C)c4)ccn23)CC1
COc1ccc(CC(=O)Nc2ccccc2[N+](=O)[O-])cc1OC
Cc1ccccc1OCCCCCCSc1nnc(COc2cc3cc(Cl)ccc3nc2Cl)o1
COC(=O)C(Cc1ccccc1)NC(=O)N1CCCN(C(N)=O)CCCN(C(=O)NC(Cc2ccccc2)C(=O)OC)CCC1
COc1ccccc1N1CCN(CC(O)COc2ccc(-c3ccccc3)cc2)CC1
CCOc1ccc(-c2nn(-c3ccc(OC)cc3)c3nc(SCC)n(CC)c(=O)c23)cc1
O=C(O)CCCc1ccc2c3c(n(NCc4ccco4)c(=O)c2c1)-c1ccccc1C3=O
Cc1cc(N)nc(CC2(CCc3cc4c(cc3F)cc(Cl)c(=O)n4-c3ccccc3)CCCN(C(=O)c3ccc(C#N)n3C)C2)c1
Cc1cc(C)cc(Oc2c(Cn3c(=O)cnc4ccccc43)c(C)[nH]c(=O)c2I)c1
N#Cc1ccc(C(Cn2cncn2)N(CCc2cccc(Cl)c2)C(=O)N2CCOC(c3ccc(C#N)c(F)c3)C2)c(Cl)c1
COC(=O)c1cccc(-c2ccc(NC(=O)C=Cc3cccc(F)c3)cc2)n1
CCc1ccc(CC(=O)N2CCn3c(nnc3-c3cccs3)C2)o1
CC(C)CN(C(=O)Cc1cccc(OC(F)(F)F)c1)C(C)CC(=O)NO
CCNC(=O)C1OC(n2cnc3c(NCC(N)=O)nc(Cl)nc32)C(O)C1O
CCN(CC)CCCCCOc1ccc2cc3cc([N+](=O)[O-])oc3nc2c1
CCCCC(CC)Sc1nc2c(c(=O)n(COC(C)=O)c(=O)n2CCc2ccccc2)n1C
COc1ccccc1NC(=O)C(=O)NCCN1CCOCC1
NCCC(C(=O)O)c1ccc(Br)cc1
O=C1NCCN1c1ccc(S(=O)(=O)Nc2ccc(=O)[nH]n2)cc1
CCCn1c(C(=O)N(C)C)cc2[nH]c(=O)c3ccccc3c21
CCCOP(=O)(Sc1ccc(OC)c([N+](=O)[O-])c1)c1ccccc1
CCN(CC)CS(=O)(=O)N1CC(C(=O)N(CC)CC)Oc2ccc(-c3ccccc3)cc21
CNC(=S)N(Cc1ccco1)c1nnc(S(=O)(=O)c2cccc(Cl)c2)s1
COC(=O)C1C(COC(C)=O)OC(C(=O)OC)C(OC)(c2cccc(SC=Cc3ccco3)c2)C1C(=O)OC
COc1cccc(C=NNC(=O)CCOc2ccccc2Cl)c1OCC#N
CCC(=O)Oc1ccccc1-n1nc(C(F)(F)F)cc1-c1ccc(Cl)cc1
C=C1CC(OC(C)=O)C2(C)C3OC3CCC2(C(=O)OC)C(C)C2(O)CC(=O)OC2C1C(=O)OC
Fc1ccc(C2c3cnn(-c4ccccc4)c3N=C3CCCC(=NOC(F)(F)F)C32)cc1
CNC(=O)c1cccc(N(CC#CC[N+](C)(C)C)Cc2cccc(CCCCCC[n+]3ccn(C)c3)c2)c1
Cc1cn(C=CC(=O)c2c(-c3ccccc3)nn(N3CCOCC3)c2-c2ccccc2)c2ccccc12
Cc1ccc(S(=O)(=O)NC(=O)Nc2c(O)oc3c(C(=O)O)c(O)c(-c4ccccc4)cc3c2=O)cc1
COc1ccc(-c2ccc(NC(=O)C(C)Cc3cccc(C(=O)N4CCN(c5ccccc5F)CC4)c3)cc2)cc1
COc1ccc(C2CC(=O)Nc3cc(C(=O)OCC(=O)N(C)c4ccc(Cl)cc4)sc32)cc1
O=C1N=C(N2CCCC2)SC1=Cc1ccccc1
O=C(c1ccc(COc2ccccc2)cc1)N1CCN(c2ccccc2F)CC1
O=C(Nc1nc(CCCc2ccc(O)cc2O)nc2cn(-c3ccccc3)nc12)c1cccnc1
O=S(=O)(Nc1ccc(-n2cnnn2)nn1)c1ccccc1
Cc1ccc(CNC(=O)N2CCCC(c3ccnc(NC(C)C)c3)C2)o1
FC(F)(F)c1ccccc1-c1ccc2c(c1)NCCN2
NC(=O)NCCCCS(=O)(=O)Nc1ccc(-c2cc(-c3ccccc3)on2)cc1
O=S(=O)(Nc1cccc(-c2ccc3nncn3n2)c1)c1ccc(-c2nc3ccccc3s2)cc1
CCCCc1cn2c(n1)CN(CNC(=O)c1cccn1C)CCC2
COC(=O)C1CCN(C(=O)C2(c3ccc(Cl)cc3)CC2)CC1
COc1ccc(-c2nc3c(O)cc(Br)cn3c2-c2ccc(OC)c(OC)c2)cc1OC
Cc1ccc(NC(=O)NS(=O)(=O)CCS(=O)(=O)Nc2ccccc2Cl)cc1
CCc1ccc(NC(=O)C(=O)NC(C)CC(=O)N2CCCCC2)cc1
COCCc1c(Cc2ccco2)c(=O)n(Sc2ccc(OC)cc2)c(=O)n1N
CC(=O)Oc1csc(-c2ccccc2)c1N1CCN(S(=O)(=O)c2cccc(C)c2)CC1
CCOc1ccc(-c2nn(-c3ccc(C)c4ccccc34)c3c2C(c2ccccc2)N(c2ccccc2)C3=O)cc1
Cc1ccc(C=CC(=O)C=Cc2ccc(O)c(OCOCc3cn(C4CC(n5cc(C)c(=O)[nH]c5=O)OC4CO)nn3)c2)cc1
CCCCN(CCCC)CCCOc1ccc(Nc2ncc3cc(-c4c(Cl)cccc4Cl)cnc3n2)cc1
O=C(CN1CCCC1)OCc1cn(Cc2ccc(Cl)cc2)nn1
COC(=O)C1=C(O)C(=O)N(Cc2cccs2)C1c1ccccc1OC
O=C(N1CCOCC1)n1c(Cc2ccccc2)cc2sccc21
CCCCN1CCc2c1nc(C)nc2N(CCCC)Cc1ccc(-c2ccccc2-c2noc(=O)[nH]2)cc1
C=CCOc1sc(C(C)C)cc1C=CC(=O)OC1CC(C)(C)N(C)C(C)(C)C1
CC(C)C(NC(=O)c1cccc2ccccc12)NC(=O)C(Cc1ccc(Cl)cc1)OC(=O)NC(C)(C)C
COC(=O)c1cc2cc(C(=O)N3CCN(c4ccc(Cl)cc4)CC3)ccc2[nH]1
CCc1ccc2c(c1)c1ccccc1n2NC(=O)CSc1ncnc2onc(-c3ccccc3)c12
COC(=O)C(N)CCCC(=O)O
Cc1ccc(C)c(-c2sc3c(c2CNCc2ccc(F)cc2)c(=O)c(C(=O)O)cn3Cc2c(F)cccc2F)c1
O=Cc1c(-c2ccc(OCN3CCN(C(=O)c4ccccc4)CC3)cc2)c(O)cc2oc(=O)c3c(c12)CCC(O)C3
O=C1c2c(c3c4cccc(O)c4n(C4OC(CO)C(O)C(O)C4O)c3c3[nH]c4ccc(O)cc4c23)C(=O)N1Cl
CN1c2ccccc2N(C)C23N(C)c4ccccc4NC12N(C)c1ccccc1N3C
Cc1c(C(=O)c2cccc(-c3nnc(-c4ccccc4)o3)c2)nc2ccc(Cl)cc2c1Cl
CN1CCN(c2cccc3oc(C(=O)Nc4ccc(-c5ccccc5S(N)(=O)=O)cc4)cc23)CC1
O=C(Nc1cnc2n(c1=O)CCS2)c1cc(Cl)ccc1Cl
O=C(NC1CCCCC1)C(c1ccccn1)N(C(=O)c1csnn1)c1ccc(F)cc1
Cc1ccc(-c2ccc(O)cc2C=NNC(=S)N(C)CC(C)C)s1
CC(=NNC(=O)c1ccccc1)C1(C)C(=NO)C12CCC(C)(C)O2
COc1ccc(Sc2nnc(CNC(=O)c3ccc(C)cc3)n2Cc2ccccc2)cc1
CC(C)(C)NC(=O)OC(Cc1c[nH]cn1)C(=CC(=O)O)CCCO
O=C(CCN1CCOCC1)N1CCC(c2nc(-c3cccc(F)c3)no2)CC1
CCCCCCSCCCNC(=O)c1cccc(O)c1
CCC1CC(C)=C(C2OC(CN[N-][N+]#N)CCC2C)C(=O)O1
O=S(=O)(c1cccc(-c2ccc3nccn3n2)c1)c1ccccn1
CSc1nc2c(c(=O)n1-c1ccccc1)SC(CC(=O)N1CCCC1)C2
COc1ccc(NN=Cc2sc(=S)n(-c3ccccc3)c2Cl)cc1
O=C(Cc1ccccc1)NC1C(=O)N2C(C(=O)[O-])=C(CSC3=NC(=O)c4ccc[n+](c4)COc4ccc(cc4)COC3=O)CSC12
CNC(C)c1ccc(Nc2ccc3c(Br)c(OC)cc(OC)c3n2)cc1
COc1cc(NC(=O)Nc2cc(C)nn2-c2ccccc2)cc(OC)c1
Cc1c(C(=O)CC(=O)Oc2ccc3c(c2)NC(=O)CS3)n(N)c(=O)n(C)c1=O
COc1ccc(N(Cn2cc(CO)nn2)C(=O)Cc2ccccc2)cc1
Clc1cccc(CSc2n[nH]c(-c3ccc(Br)o3)n2)c1
CN(c1ccc(C(O)(Cn2ccnc2)c2ccc(Br)cc2)cc1)S(=O)(=O)c1ccccc1
COc1ccc(CNc2nnc(NCCc3ccccc3)o2)cc1Cl
O=C(CCc1ccc(-c2ccccc2)cc1)c1ccc(OCCCN2CCCCC2)cc1
CC1=Nc2nn3c(SCC(=O)c4ccccc4)nnc3nc2N(c2cc(C(F)(F)F)ccc2Cl)C1
COc1ccc2c(c1)OCCC21CCN(Cc2noc(C)n2)CC1
Fc1ccc2[nH]c(-c3ccnn3C3CCCCC3)nc2c1
Cc1cc(C)cc(Sc2nc(NCCO)c3ccn(C4OC(CO)C(O)C4O)c3n2)c1
CC(C)CN1CCN(c2ccc3cc(C(=O)NO)ccc3n2)CC1
CCn1nc(NC(=O)c2cnc3cc(OCC(N)=O)ccn23)c2c(Cc3ccccc3)cccc21
Cc1nnc(COc2cccc(CNC(=O)c3cc4cccoc-4n3)c2)o1
O=C(O)c1nn(-c2ncc(C(F)(F)F)cc2Cl)c2ccccc12
Cc1ccsc1C(=O)NNC(=S)NNC(=O)Cc1sc(CC(=O)NNC(=S)NNC(=O)c2sccc2C)c(C)c1C
COc1ccccc1N1CCN(CCCCNC(=O)c2ccc(Cl)cc2)CC1
COc1cccc(NP(=O)(OC(C)C)c2cccnc2Oc2cccc(C)c2)c1
CC(C)(C)C(=O)Oc1ccccc1NC(=O)c1ccc(Br)c(Oc2ccccc2)c1
Cc1[nH]c(SCc2c(F)cccc2Cl)nc(=O)c1Cc1cccc(Cl)c1Cl
CC(C)(C)c1nc(N2CCN(CCCCN3CCN(c4ccc(F)cc4)CC3)CC2)cc(C(F)(F)F)n1
CC(=O)NC(c1ccccc1)c1ccccc1O
CC1CCN(CCNC(=O)c2scnc2C2CC=CCC2)CC1
Cc1ccc(-c2nc3ccccc3c(=O)n2-c2cccnc2)cc1
CCc1cc(Oc2ccc(CN(O)C(N)=O)cc2Cl)c(C)c(-c2cccc(C)c2)c1
CC(C)CCOc1cc(F)c2c(c1)C(=O)c1[nH]nc(-c3ccc(OC(F)(F)F)cc3)c1C2=O
O=C(CC(Nc1ccc(S(=O)(=O)C(F)(F)F)cc1)c1ccccc1)c1ccc(F)cc1
CC(=O)N1CCC(ONC(=O)c2cccc(C(Cc3ccc(C(O)c4ccccc4)cc3)C(=O)O)c2Cl)CC1
NCCCNCCC(=O)O
COc1ccc(Cl)cc1NC(=O)N1CCN(c2ccc(C)cc2)CC1
O=C(CC1(O)C(=O)Nc2ccccc2N1C(=O)Cc1ccccc1Cl)Oc1ccco1
NC(=O)C1=C(N)C(c2ccco2)n2ncnc2N1
Cc1cc(C)c(C=CC(=O)N2CCc3cc4nccc(N5CCc6ccc(C)cc65)c4cc3C2)c(C)c1
CCC(=O)N(CCCNc1ncc(C(O)(C(F)F)C(F)(F)F)cn1)C1CCc2ccc(OC)cc21
Cc1ccc(Cn2c(I)nc3c2c(=O)n(C)c(=O)n3C)cc1
FC(F)(F)c1ccc(NC(=S)NN=C(C2CC2)C2CCCO2)cc1
O=C1CSC(Nc2ccccc2F)=N1
Cc1c(Cl)cccc1N(CC(=O)Nc1ccc2c(c1)OCCO2)S(C)(=O)=O
CCCCCCCOc1ccc2c(c1)CCS2(=O)=O
O=C(Cc1nnc(-c2ccc(Cl)cc2)o1)Nc1ccc(-c2nc3cc(F)ccc3s2)cc1
COc1ccccc1NS(=O)(=O)N1CCC(C(=O)NCc2ccccn2)CC1
CCCN(C(=O)CCc1ccccc1)C1CCN(CCC(CN(C)S(C)(=O)=O)c2cccc(F)c2)CC1
Cc1cc(C)c(C#N)c(CSc2nc(C)ccc2C#N)n1
COc1cc(OC2C(CO)C(O)OC(O)C2OC2C(O)OC(CO)C(O)C2O)c(C)cc1Cl
COC1C(CO)OCCN1C(=O)c1cc(COc2c(F)c(F)cc(F)c2F)on1
c1ccc(-c2ccc(Nc3cc(-c4ccc5c(c4)OCO5)nc(C4COC4)n3)cc2)cc1
Cn1cc(-c2ccc(F)c(-c3nc4cc(C(N)=O)ccc4[nH]3)c2)cc(Nc2ccc(OCCN3CCOCC3)cc2)c1=O
O=C(c1ccnc(N2CCCCC2)c1)N1CCc2cc(-c3ccccc3Cl)oc2C1
Clc1ccc(SC2CNCC(Cn3ccnc3)O2)cc1
CCn1cc(-c2cc(F)c3ccn(S(C)(=O)=O)c3c2)c(C)n1
COc1cc2c(cc1OC)C1(C)C(N)=C(C#N)C(C#N)(C#N)C21
COc1cccc(C=CC(=O)c2ccc(C(=O)NCCCN3CCN(c4cccc(OC)c4)CC3)cc2)c1
CS(=O)(=O)c1ccc(C(N)=O)cc1
COc1cccc2c1CCCC2NCCCNCc1ccc(-c2ccccc2)cc1
CCc1ccc2cc(C#N)c(Cl)nc2c1
O=C1CCc2cc(NS(=O)(=O)c3cccc(Cl)c3)ccc2N1
CCCCC(=O)Nc1nnc(SCC(=O)Nc2ccc(OC)cc2C)s1
O=C1C=C(N2CCCC2)C(=O)c2ccccc21
CCC(CC)C(=O)NCc1nc2cc(Cl)ccc2c(=O)n1-c1cccs1
CC1OC(=O)C2CC3C(C)(CCC4C(C)(C)C(O)CCC43C)C12
CCCC(=O)Nc1c(C(=O)N2CCN(C)CC2)oc2ccccc12
C=CCOc1cc2onc(C(=O)c3ccccc3)c2cc1[N+](=O)[O-]
COc1c(NC(=O)Nc2ccc(F)cc2)cc2c(c1OC)-c1ccc(OC)c(=O)cc1C(OC)CC2
NC(=O)NC1C(O)CC(OC2C(O)C(CO)OC(OC3CCC(O)C(O)C3O)C2O)(C(=O)O)OC1C(O)C(O)CNCc1ccccc1
Cc1cccc(OCC(=O)OCC(=O)NC2CCCCC2)c1
COc1ccc(-c2ccc3nc(C)cc(OCCCOc4no[n+]([O-])c4S(=O)(=O)c4ccccc4)c3c2)cc1
COc1ccc(C=CC(=O)c2c(O)cc(OC)c(C=C(C)C)c2O)cc1O
c1ccc(Oc2ccc(OCCCCN3CCCCC3)cc2)cc1
CN(CCCCS(=O)(=O)NC(N)=Nc1ccc(Br)cc1)c1ccc(O)cc1
COc1ccc(N(Cc2ccccc2Br)c2ncccn2)cc1
COc1cccc2cc(Cc3ccc(N(C)C)cc3)c(=O)ccc12
CC1CCCCN1CC(=O)Nc1sc2sc(N3CCOCC3)cc2c1C(N)=O
CC(C)CC1c2cn[nH]c2C2CNCCC12
CCC(=O)OCC=c1sc2n(c1=O)C(=O)C(C(=O)N1CCN(c3ccccc3)CC1)C=2c1cccnc1
Cn1cc(CCNC(=O)c2ccc(Br)cc2)cn1
COc1cccc(-c2ccc3oc(N4CCOCC4)nc(=O)c3c2)c1
CCC(=O)N(CC)c1cc2cc(I)c(=O)oc2c2ccccc12
O=[N+]([O-])c1cnc(NCCc2ccc(F)cc2)s1
O=c1cc(-c2ccccc2)oc2c(CN3CCCC3)c(O)ccc12
COc1ccccc1N1CCN(Cc2ccc(CCN3CCCC3)cc2)CCC1=O
CC=C(C)C(=O)OC1CCC(OC(=O)C(C)=CC)C(OC(=O)C(C)=CC)C1O
CS(=O)(=O)c1cccc(-c2nc3cc(C(F)(F)F)ccc3s2)c1
CN1CCC(C(=O)Nc2nc3c(s2)CCCC3)CC1
Nc1cc2c(C(=O)O)cn(Cc3ccccc3)c2cn1
O=c1c(N2CC2)nc2c3cc4c(cc3c3c(c2n1Cc1ccccc1)OCOC3CN1CCOCC1)OCO4
CCCCCCCCCCC(=O)NC(=O)NC(CCCCCCCCC)CCC(=O)O
O=C1NC(=S)N(c2cccc(Br)c2)C(=O)C1=Cc1cccc(Cl)c1
COc1cc2c(=O)[nH]c3c(OC)c4c(cc3c2cc1OC)OCO4
COc1cc(OC)c(-c2cc(-c3c(O)[nH]c4cc(Cl)c(Cl)cc4c3=O)nc3ccccc23)cc1Br
COc1cccc(OC)c1C=CNC(=O)CCCNC(=O)NC12CC3CC(CC(C3)C1)C2
CCN(Cc1cncn1Cc1ccc(C#N)nc1)c1ccc(C(C)(C)C)cc1
COP(C)(=O)OC(Cc1ccccc1)S(=O)(=O)Nc1ccc(C(C)(C)C)cc1
COC1CC=Cc2cc(O)cc(C)c2C(=O)OC(O)CCC1
CCCCC=NNc1nc(NS(=O)(=O)c2ccc(C#N)cc2)c2ncn(C3OC(CO)C(O)C3O)c2n1
Cc1ccccc1NCCCNC(=O)CCc1ccc(-c2nc3nc(N)nc(-c4ccc(O)cc4)c3nc2N)cc1
COc1cc(Nc2[nH]c(C)c(C(C)C)c2C2=NCCCN2)c(OC)cc1Cl
O=c1oc2cc(O)cc(O)c2c2[nH]c3cc(O)c(O)cc3c12
C(=NNc1nc(-c2ccncc2)cs1)c1ccc2ccccc2n1
NS(=O)(=O)c1cccc(-c2ccccc2Nc2nnc(-c3ccc(OC(F)(F)F)cc3)s2)c1
CCCCCCC[n+]1ccn(CC(=O)c2ccccc2)c1
O=C(NN1C(=O)CSC1c1ccccc1)c1ccccc1
O=C(Nc1nnc(-c2ccccc2Cl)s1)C1COc2ccccc2O1
CC1=CC(C)=C2C(=O)OC(C)CC3OC3(C)C=CC(=O)C=CC(O)C(O)C(C)CC(C)CC=C12
Clc1ccc(-c2ccc(-c3nnn[nH]3)cn2)cn1
CCCCN1C(=O)C(=Cc2ccccc2O)SC1=Nc1cccc(OC)c1
C#Cc1ccc(NC(=O)C2CCCN2C(=O)C(NC(=O)C(C)C)c2ccccc2)cc1
Cc1cnc(CNc2ncncc2-c2ccsc2)c(C)c1
CC(=O)N(c1ccc(Cl)s1)C1CCc2c(C(=O)O)c3ccccc3n2C1
C[N+]12CCC3(CC1)C(C2)C3(C#N)CO
O=C(Nc1c(C2CCCNC2)nc2ccccn12)C1CC1
CCCCn1c(=O)c(C(=O)C(C)C)c(O)c2nccnc21
COc1ccccc1S(=O)(=O)Nc1ccc(CCNC(=O)CC2CCNCC2)cc1
CC(=O)n1cc(CN2CCN(c3ccccn3)CC2)c2ccccc21
CSc1ccc(C=CC(=O)C=Cc2ccc(SC)cc2)cc1
O=C(CC1CCCO1)Nc1ccc(Cn2c(=O)n(Cc3ccco3)c(=O)c3cccnc32)cc1
CCN(CC)c1cc(C)c2cc(NC(C)=O)cc(C)c2n1
Cn1cc(-c2ccc(C(=O)NC3CC3)cc2)nc1-c1cc2cc(-c3nn[nH]n3)ccc2[nH]1
Nc1ncc2c3c(n(C4CCOCC4)c2n1)CN(Cc1ccccc1)CC3
COc1ccc(C=CCOc2ccc3oc(C)cc(=O)c3c2)cc1
CC1CN(C)CCN1c1ccc2nnc(-c3nccc(Oc4ccc(F)c(F)c4)n3)n2n1
CC1(C)CCC2(C(=O)OCCO)CCC3(C)C(=CCC4C5(C)C=C(C#N)C(=O)C(C)(C)C5CCC43C)C2C1
O=C(NCc1ccccc1Oc1ccnc2[nH]c(=O)[nH]c12)Nc1ccc(Cl)cc1
CNc1ccccc1C=C1SC(Nc2ccccc2)=NC1=O
Cc1ccc2nc(Cl)c(C=NN(C)C)cc2c1
Cc1c(O)c([N+](=O)[O-])nn1CC(=O)Nc1c(C)n(C)n(-c2ccccc2)c1=O
COc1ccccc1CC(=O)N1CCCC(c2nc(C)nc3ccccc23)C1
Cc1cc(C)c2oc(-c3ccc(C(=O)NC(C)c4ccccc4)cc3)nc2c1
C=CC1(C)CC(=CCCC(=O)O)C2C(O)C3C(CC(O)C4C3(C)CCC3C(C)(C)CCCC34C)C21C
O=C(NCc1cc(Oc2ccccc2)ccc1C(=O)N1CCCCC1c1cc[nH]n1)c1cccnc1
COc1ccc(CNC(=O)CSc2nc3ccc[nH]c-3n2)cc1
Cc1cc(O)cc(C)c1CC(N)C(=O)NC(CCCN=C(N)N)C(=O)N1Cc2ccccc2CC1C(=O)O
O=C(C=Cc1cccnc1)N1CCCC1c1ccccc1C(F)(F)F
CSC(C)(C)CC(NC(=O)Cc1cc(F)cc(F)c1)C(=O)NC1CN(C(=O)OC(C)(C)C)CC1=O
CC(C)NC1=NC(=O)C(C)(C23CC4CC(CC(C4)C2)C3)S1
COCC1C(c2ccc(O)cc2)Oc2cccc(OC)c2C1c1c(OC)cc(OOC)cc1OC
CCOC(=O)c1ccccc1NC(=O)NCCn1cccn1
COc1ccc(C=Nc2cc(Cl)cc(Cl)c2O)c(O)c1
CCCCCN1CCN(CCCOc2ccc3c(c2)C(=O)c2cc(Cl)ccc2-3)CC1
CC=C(CCC=C(C)C)CCCC(O)(CC(O)CC)C(F)(F)F
COc1ccc(N2CCN(C(=O)c3cccs3)CC2)cc1
CCCC(=O)Oc1ccc2c(c1)C(=O)C(C=Cc1cccc([N+](=O)[O-])c1)=[N+]2[O-]
O=C(O)N1CC(c2cccc(Cc3nn[nH]n3)c2)C1
CC(=NO)c1cc2c3c([nH]c2cn1)C(=O)N(C1CC(O)CC1C(=O)OC(C)(C)OCCOC(C)(C)C)C3=O
CNC(=O)N1Cc2cc(C(=O)Nc3ccc(-n4cnnn4)nc3)nc(-c3cccc(C#N)c3)c2C1c1ccc(F)cc1
CCN1CCC2(CC1)C(=O)N(C(=O)Nc1ccc(C)cc1)c1ccccc12
Cc1nc2c(Cc3ccccc3)cccc2c(=O)n1Cc1ccccc1
Cn1c(CC(=O)N2CCC3(CC2)NC(=O)OC3(C)C)nnc1SCc1nc2ccccc2[nH]1
COC(=O)n1cc(Cl)c(=O)c2ccc(CC(=O)Nc3ccccc3)cc21
CC1(C)OC(=O)C(C(=O)C2C(c3cc(O)cc4c3C(=O)C(C)(O)CO4)OC(C)(C)C2O)=C(O)O1
CCOC(=O)c1cc(C(=O)NCN2C(=O)C3CCCC(Cc4ccccc42)N3CC(C)C)ccc1Cl
CC(=O)Oc1csc(CNC(=S)Nc2ccc(Cl)cn2)c1
CC(C)n1c2ccccc2c2cnc(-c3ccccc3)nc21
O=C(NCCCC1CCN(Oc2ccc(-c3nc(CCc4ccccc4)no3)cc2)CC1)C1CC1
COC(=O)C(=O)N1CCCC1c1cccc(C)c1
COc1cccc(-n2nc(C(=O)N3CCN(C)CC3)c3c4ccccc4n(C)c3c2=O)c1
CCOC(=O)C(=CN(C)C1(C)CCOC1=O)C(N)=O
Cc1cncc(N2CCN(C(=O)C(NC(=O)c3cc(C)c(O)c(C)c3)c3ccccc3)CC2)n1
N=C(N)SCc1ccccc1-c1cc(Cl)ccc1-c1ccc2[nH]c(=O)c(O)nc2c1
CC=C(CCC1CCC2(CCC(C)(CC=C(C)C=CC3=CC(C)OC3=O)C(C)O2)OC1(C)O)C(=O)O
O=C(CO)Nc1ccccc1C(=O)NC(CO)Cc1ccccc1
N#CC(=O)N1CSCC1c1csc(Cc2nnc3ccc(Sc4cccnc4)nn23)n1
O=C1CN(C(=O)c2ccc(Cl)cc2)C(=O)N1
CC1(c2ccccc2)COS(=O)O1
O=C(c1ccccc1)N1N=C(NC(F)(F)F)CC1(Cc1ccccc1)C(=O)Cc1ccccc1
Cc1c(CCc2ccccc2)nn(CCC(=O)c2ccc3c(c2)OCO3)c1C(C)C
CCCCNCC(O)c1ccc(-c2ccc(Cl)c(Cl)c2)cc1
O=C(c1cccc(C(=O)N2CCCc3ccccc32)c1)N1CCCCC1
COCCn1c(=O)c(Cl)c2nc(OCc3ccccc3)c3cc(-c4ccc(Cl)cc4)ccc3n2c1=O
O=C(CC(c1ccc(-c2cccs2)cc1)c1ccccc1[N+](=O)[O-])NO
Cc1c(-c2ccccc2)c(=O)n(C(N)=O)n1C
Cc1ccc(C)c(N)c1
CCSc1nsc(N)c1C(=O)NC
CC(C)Nc1nccc(N2C(=O)OCC2C(C)n2cnc(-c3ccc(F)nc3)c2)n1
O=C1N=C(N2CCOCC2)SC1=Cc1cn(-c2ccccc2)nc1-c1ccccc1
Cc1cccnc1C(C)NC(=O)Nc1nc[nH]n1
CC(C)S(=O)(=O)N1CCN(CCN2C(=O)N(CC(F)(F)F)C(=O)C2Cc2ccc(NC(=O)Nc3ccccc3)cc2)CC1
Cc1cn(C(=O)CC(=O)Oc2ccccc2F)c2ccccc12
NC(=O)NCCCc1ccnc(Nc2ccnc(Nc3ccc(Cl)cc3)c2)n1
CC(=O)N1CCN(C(=O)c2ccc(OCc3ccccc3)nc2)CC1
O=C(c1ccc(F)cc1)N1CCCC2(CCN(c3ccccc3)C2)C1
O=C(Cn1c(=O)oc2ccc(-c3ccccc3)cc21)Nc1ccc(OC(F)(F)F)cc1
CC1Oc2cc(Br)ccc2S(=O)(=O)N(C(C)CO)CC1CS(=O)(=O)N(C)c1cccs1
Cc1nnc2n1N=C(Nc1ccccc1)C(c1ccccc1)S2
CCN1CCn2c(nnc2N(CC)CCN2CCN(C(=O)C3CCCCC3)CC2)C1
O=C(Nc1cccc(C2(C(F)(F)F)CCC2)c1)c1ccc(N2CCN(c3ccncc3)CC2)nc1
CC1CCN(C(=O)C2C(C(=O)O)C2(c2ccccc2)c2ccccc2)CC1
CC(=CCCC(C)CCCC(C)C)CCCC(C)CCCC(C)CCC(C)C
O=C(O)CC(NC(=O)CNC(=O)C(Cc1ccccc1)NC(=O)C(Cc1ccccc1)NC(=O)CNc1ccccc1)c1ccccc1
CC1C(C(=O)NCCOc2ccccc2)CC2CCCCN21
CC(C)c1noc(CN(C)Cc2cnc(N)c(C(=O)NCCc3ccccc3)n2)n1
c1ccc2c(N3CCC4CNCC43)cccc2c1
Cc1cccc(CNC(=O)C2CCC(=O)N(Cc3ccc(Cl)cc3)C2)c1
Cc1nc(C)c(-c2ccc(N(Cc3ccc(C(=O)O)cc3)Cc3ccccc3F)cc2)c(N)n1
Cc1cccc2c1S(=O)(=O)NCCN2
COc1cccc2sc(NC3CCCCCC3)nc12
Cc1ccnc(N2CCC(C(=O)N(Cc3ccc(C#N)cc3)CC(C)C)CC2)n1
CCCC(=O)Nc1cc(C(=O)NCCC(=O)NC(C)(C)C)ccc1N1CCC2(CC1)OCCO2
CN1CCN(c2cc3nc(-c4ccccn4)nn3c(N)n2)CC1
CC=C1C=C2C(=O)C(C(C)CO)CCC2(O)C(O)C1
O=c1cc(CN2CCN(Cc3ccc4ccccc4c3)CC2)oc2c(N3CCOCC3)cccc12
CS(=O)(=O)c1ccc(Oc2cnccc2Nc2ccc(C(F)(F)F)cc2)cc1
O=C(NCc1nnc(Cc2cccc(OC(F)(F)F)c2)o1)c1cncc(Cl)c1
COC(=O)Cn1c(-c2ccc(Cl)cc2)c(-c2ccc(Cl)cc2Cl)c2cc(Cl)ccc21
CC=Cc1ccc(NC(=O)N2c3ccc(C(=O)NNC(=O)c4ccc(O)cc4OC)cc3C(=O)Nc3cccnc32)cc1Cl
CCSC(C)n1c(C)nc2c(N)ncnc21
CCC(C)C(NC(=O)C(CC(C)C)NC(=O)C(Cc1ccccc1)NC(=O)C(CCCNC(=N)N)NC(C)=O)C(N)=O
CC1CC2CCC(O2)C(C)C(=O)OC(C)CC2CCC(O2)C(C)C(=O)OC(C)CC2CCC(O2)C(C)C(=O)OCCC2CCC(CC(=O)O1)O2
CC(NC(=O)N1CCCCc2ccccc21)c1ccccc1
COOc1nc(C)cc(Nc2ccccc2)n1
CC(C)C(=O)Nc1cc(N)cc(C(=O)O)c1Br
Cc1noc(-c2cc3cc(Cl)ccc3[nH]2)n1
O=S(=O)(c1ccccc1)c1nc(N2CCOCC2)c(-c2cccc3ccccc23)[nH]1
CCCOc1ccc(C(=O)OCC(=O)NCc2ccccc2Cl)cc1[N+](=O)[O-]
CCOC(=O)C(=CNc1cccc(OC)c1)C(=O)OCC
CCOCN(C(=O)c1cc2nc(NC(C)=O)c(C3CC3)cc2cn1)c1ccc(OCC)cn1
O=C(C=Cc1ccccc1)Oc1ccc2c(-c3ccccc3)cc(=O)oc2c1
CCC(=O)C(C)CC1(C)CCC(C(=O)NNC(=O)C(C)(O)C(C)C)O1
CN1CCN(Cc2cc(=O)oc3ccccc23)CC1
CCc1cc2c(C)c(C(=O)O)n(-c3nc(-c4ccc(Br)cc4)co3)c2cc1F
c1ccc(CNCc2nc(-c3cccnc3)co2)cc1
CCOC(=O)c1cc(-c2cc3ccc(OCCCN4CCN(C)CC4)cc3oc2=O)c[nH]1
O=C(Nc1ncc(-c2ccccc2)s1)c1ccc2cc[nH]c2c1
O=C(O)c1cc(Cl)c(Cl)[nH]1
O=C1c2ccccc2S(=O)(=O)N1CCCCF
C#CC(CCC(=O)O)N1CCOC(CN2CCC(Cc3ccccc3)CC2)C1=O
C=CCCCNC(=O)CN(C(=O)CCCN1C(=O)C2Cc3ccccc3N2C1=O)c1ccccc1
N#Cc1c(-c2cccnc2)nc2cccc(-n3cc(C(F)F)cn3)c2c1N
COCCN1CCN(C(=O)c2ccc(F)cc2)C(CCOCc2ccccc2C(N)=O)C1
CC(C(=O)O)c1ccc2c(c1)c(-c1ccccc1)cn2F
N#Cc1ncc(-c2ccc(N3CCOCC3)nc2)c(-c2cn[nH]c2)n1
CC(=O)Oc1cc(CO)cc(OC(C)=O)c1OC(C)=O
O=C(NCC(c1ccc(Br)cc1)N1CCCC1)c1ccco1
COc1cc2c3c(c1OC)C1OC3(O)C(=O)C(CN(C)CCN(C)C)C1C2
CC(C)(C)c1cc(C(=O)CSc2nnc(CC(=O)O)o2)c(O)c(C(C)(C)C)c1
CN(C)CC(C)(Cc1ccccc1)NCC(O)COc1ccc2c(Cl)ccnc2c1
C=CCCCCCC=CCCCCCCCC(=O)NC(C)CO
O=C1NCc2ccc(cc2)-c2cccc(c2)-c2ccc(cc2)CNC(=O)c2cccc(c2)OCc2ccc(cc2)COc2cccc1c2
O=C1NC(=O)C(C=Cc2c(Cl)cncc2Cl)S1
O=C(Nc1cccnc1)C(=O)c1cn(-c2cccc(Cl)c2)c2ccccc12
O=c1ccn(C2OC(CO)C(O)C2F)c(=O)[nH]1
COc1cc(CC2CN(N(C)C)CC2NC(=O)c2ccc3cccnc3c2)[nH]n1
CCCCCCCOC(=O)Nc1ccc(NC(=O)OCc2ccccc2)cc1
CCC1=CC2CN(CCc3c([nH]c4ccccc34)C(C(=O)OC)(c3cc4c(OC)cc(OC)cc4[nH]3)C2)C1
COc1cccc2c1C1(C(=O)N2)C(c2nc(-c3ccco3)no2)C(c2ccccc2C)N(C)C(=S)N1Cc1ccco1
Cc1ccc(-n2cnc3c(cnn3-c3ccc(C)cc3)c2=O)cc1
CNC(=O)c1ccc(C(=O)NCN2COc3ccc4ccccc4c3C2=O)cc1
O=C1C2CCC3C(=NOC=Cc4ccccc4)CC(Cc4cccnc4)C(O)C3C2C(=O)N1O
CC(O)c1ccccc1-c1ccc(Cc2cnc(Nc3cnc(N)cn3)s2)cn1
CC1C=NN(C(=NS(=O)(=O)N2CCCCC2)c2ccccc2)C1
CC(=O)C1C=CC23CC24CCC2C(C)CCC2(C)C4CCC3C1(C)C
COc1cc(OC)c(-c2noc(-c3ncccc3-c3ccncc3)n2)c(OC)c1
CC(=NOCc1ccccc1)c1ccc(Br)cc1
CCCCCCCCCCCCCCCC(=O)OC1C(C)COC12C(=O)OC(CCCCCCCCCCCCCCC)C2CCC(=O)OCC1OC(n2cc(C)c(=O)[nH]c2=O)CC1[N-][N+]#N
CC(C)n1cnc2c(N)nc(C#CC(C)(C)O)nc21
Cc1cc(=O)c2cc(NC(=O)c3c(-c4ccccc4)noc3C)ccc2[nH]1
O=C(CSc1ccccc1C(=O)NCN1CCCC1)Nc1ccc(Br)cc1
O=C(Nc1ccc2[nH]ncc2c1)C1CC(=O)N(Cc2cccc(F)c2)C1
O=C(NNC(=S)N1CCCC1)c1c[nH]c2ccccc12
C1=Nc2ccc(cc2)-c2ccc(cc2)N=Cc2ccc(cc2)OCc2cccc(n2)COc2ccc1cc2
Cn1nc(Sc2ccc(Cl)cc2)c2c(=O)oc(-c3ccccc3)nc21
Cc1cnc2cccc(NCCCNc3ccnc4cc(Cl)ccc34)c2c1
O=C(Nc1ccc2c(c1)Oc1ccccc1C2F)Nc1nccs1
CCCc1nc2c([nH]1)c(=O)n(CCC)c(=O)n2-c1cnn(CC(=O)Nc2ccccc2F)c1
CC1(C)N(O)CC(C)(C)C(C)(C)N1OC(=O)NS(=O)(=O)c1ccccc1
FC(F)(F)Cc1ccc2cc(-c3n[nH]c4nccnc34)[nH]c2c1
N#CCNC(=O)c1ccc([N+](=O)[O-])cc1
Cc1cccc(C(=O)NCN2C(=O)SC(=Cc3cc(Br)c4c(c3)OCO4)C2=O)c1
N#Cc1ccc(C2Cc3cc(O)ccc3CN2C(=O)Nc2ccc(Cl)c(Cl)c2)cc1
CC(=O)Oc1ccc2c(c1)c(=O)c(CC(=O)Nc1cccc(Cl)c1)cn2C(F)(F)F
CCC(CO)Nc1nc[nH]c2c3ccccc3nc1-2
OC(COc1ccccc1Cl)CN1CCN(c2ccc(F)cc2)CC1
Cc1cc(C)c(CC(NC(=O)Cc2ccc(OP(=O)(O)OCC3OC(n4cc(-c5ccc(C)nc5)nn4)CC3O)cc2)C(=O)NC(Cc2c[nH]cn2)C(N)=O)c(C)c1
CC(=O)OCC12C=CC(=O)C=C1CCC1C2CCC2(C)C1CCC2(C)O
Cc1ccc(Nc2cc(C(F)(F)F)c3ccccc3n2)cc1C
COCCOc1ccc2nc(SCNC(=O)C3CCCc4ccccc43)sc2c1
CCN1CCN(C2CCc3cc(C)ccc32)CC1
COc1ccccc1C=NNC(=O)CSc1nnc(C)n1-c1ccc2c(c1)CCC2
COc1ccc(C(=O)NC(CC2=CNC3C=CC=C23)C(=O)NC(Cc2ccccc2)OC(=O)NC(C)(C)C)cc1
CC(=O)c1ccc(NCn2nc(C)c(C(C)(C)C)c2C=NNC(=O)c2ccncc2)cc1
COC(=O)c1c(NC(=O)C2CCCC(C)C2C)sc2c1CC(C)(C)OC2
CCN1CCN(c2cccc3[nH]c(C(=O)N4CCSCC4)cc23)CC1
O=C(C1CC1)N1N=C(Nc2ccccc2F)CC1c1ccc(Br)cc1
O=C(O)NCCCNC(=O)CCc1ccccc1
Cn1ccc(-c2cn(-c3ccc(O)c(Cl)c3)nn2)n1
CSc1nnc2cc(-c3ccccc3)c3ccccc3n12
CCONc1ccc(S(=O)(=O)Nc2cccc(C)c2C)cc1[N+](=O)[O-]
CCCCn1c(=NC(=O)OCC(=O)N2CCN(CCCc3ccccc3)CC2)[nH]c2cc(S(N)(=O)=O)ccc21
CC(C)(CC(O)(C(=O)Nc1cccc(Cl)c1)C(F)(F)F)c1cc2cc(Cl)ncc2[nH]1
Cc1cn2nc(-c3cc4c(=O)n5ccccc5nc4n(C4CCCCC4)c3=N)sc2n1
Oc1c2c(nc3c(OCCCN4CCN(c5nc6c(s5)CCCC6)CC4)cccc13)CCC2
COC(=O)c1ccc(C#Cc2cccc(CN3CCOCC3)n2)cc1
COc1ccc(C(=O)NCc2cc(Cl)cc(CN3CCN(C)CC3)c2O)cc1-c1c(CN)oc2c(C(OC)c3ccccc3)cc(F)cc2c1=O
CNc1nc2c(=O)n(C)c(=S)n(-c3ccccc3)c2[nH]1
CN(COC(=O)c1cc(N2CCCC2)ccc1S(=O)(=O)N1CCCC1)C(=O)C1CCS(=O)(=O)C1
N=C(N)c1ccc(CNC(=O)C2CCCN2C(=O)C(CC2CCCCC2)NCC(N)Cc2ccccc2)cc1
C#CCN(CC1C2CCC(C)C2CC(O)C1OC1C(N)CC(N)C(OC2OC(CN)C(O)C(O)C2N)C1O)S(=O)(=O)c1ccc(F)cc1
COC1c2c(nc3ccccc3c2C)NC(C)(OC(C)=O)C1C
CCc1ccc(-n2ccc3ncc(Cl)cc32)cc1
O=C(Cl)Nc1nc2ccc(C(F)(F)F)cc2cc1-c1ccccc1
Cc1cc(N2CCN(Cc3ccc(C#N)cc3)CC2)nc(N)n1
CCCCN(C)CC(=O)Nc1c(C)n(C)n(-c2ccccc2)c1=O
CC(C)c1ccc(C(=O)NCn2cc(-c3cccs3)c(-c3ccccc3)n2)cc1
Fc1ccc(Oc2ccc3c(NCc4cccc(Cl)c4)noc3n2)cc1
COc1c(F)cccc1-c1nccc2cc(S(=O)(=O)Nc3ncns3)ccc12
Fc1ccc(C(c2[nH]cnc2Cl)N2CCN(c3cc4c(cc3Cl)C(=S)N(c3ccc(F)cc3)C4=S)CC2)cc1
CC(C)(C)OCC1CC(C(=O)NNC(=O)c2ccccc2Br)=NO1
O=C(c1cc[nH]n1)N1CCCC1
N#Cc1ccn(-c2cccc(C(=O)Nc3ccc(S(=O)(=O)NCc4cc(Cl)ccc4N4CCOCC4)cc3)c2)c1
CCCn1c(SCC(=O)Nc2ccc(Cl)cc2)nnc1-c1cnccn1
CNC(=O)C1C2CCC1Cc1cc(S(=O)(=O)Nc3ccc(Cl)cc3)ccc1C2
CN(C)c1ccc(C=CC(=O)O)cc1
OCC1(CCc2ccccc2)CC2OCCN2C1
CC(=O)N1CCN(C(=O)C(Cc2ccccc2)NS(=O)(=O)c2ccc3ccccc3c2)CC1
Cc1ccc(C(=O)c2cc3ccccc3o2)cc1
O=C1NC(=O)C(=Cc2cc(OCC3CCCC3)ccc2Cl)S1
CCC1(Cl)CC2CN(C(=O)c3cc(OC)c(OC)c(OC)c3)C(Cc3c1[nH]c1ccccc31)C2(C)C
O=C1CCC(=O)c2cc(CNC34CC5CC(CC(C5)C3)C4)ccc21
Cc1cc(F)ccc1NC(=O)CN1CC(=O)Nc2ccccc21
CC1(C)CC(O)=C(C2=NS(=O)(=O)N(CCc3ccccc3)C2=O)C(=O)N1
CCCN1C(=O)c2ccccc2C12CCN(CCc1c[nH]c3ccccc13)CC2
Cc1cc(C)cc(NS(=O)(=O)c2ccc(OCC(=O)Nc3ccc4c(c3)OCCO4)cc2)c1
CC(=O)Nc1nn(CCC(=O)NC2CC2)c2nc3cc(C)ccc3cc12
CC(=O)c1cc(C(=O)OCc2ccc(C(=O)O)cc2)c(C)c2cc3ccccc3c(C)c12
CC1(C)Oc2ccc3c(Cl)cc(=O)[nH]c3c2C(O)C1n1ccnc1
CCC(CC)COC(=O)N1CCN(C(=O)C(OCc2ccccc2)c2ccccc2)CC1
O=C(c1cccc(F)c1)N1N=C(c2ccccc2)CC1c1ccccc1
Cc1ccc(Cc2cnc(SC(=O)NC3CCCCC3)nc2)cc1
COc1ccc(C(CCCN2CCC(C(=O)NCC(c3ccccc3)c3ccccc3)CC2)c2ccc(OC)cc2)cc1
CC(C)(C)OC(=O)NC(Cc1ccccc1)C(=O)OCC1OC1(C)C
COc1ccc(C(=O)NC(C(=O)NN)c2ccccc2)cc1OC
CC(C)(C)OC(=O)NC1CCCC1CNC(=O)C1CCCc2c1cnn2-c1ccccc1
CC1=CC2(C)C(CC1O)C(O)CC1C3=CCC(C(C)C=CC(C)C(C)C)C3(C)CCC12
NS(=O)(=O)c1ccc(Br)cc1OCCCC(=O)NC(F)(F)F
COc1ccc(OC(=O)CC(=O)C(C#N)c2csc3ccccc23)cc1
Cc1ccc2oc(=O)c3c(Cl)scc3c2c1
C=C1c2cc3c(cc2CC2C(=O)OCC12)OCO3
CN(C)CCCN(C)C(=O)CCS(=O)(=O)c1cc2c(cc1Cl)NC(=O)CO2
Cc1ncnc2c1OC(C)(N1CCN(CC3CC3)CC1)C2
COc1ccc(OC)c(NC(=O)C2C[S+]([O-])c3c(cc(C)cc3C(C)(C)C)N(OC)C2=O)c1
CCCCCCCC=CCCC(COCCCCCCCCCCCCCCCCCCCCCCO)OC(=O)CCCOC(=O)CCCCC
CC1=NN(Cc2ccc(Cl)cc2)C(=O)C2=C3C1=NC=CN3c1cn(C)nc1CC2
COc1cccc(C=CC(N)=O)c1
CC1(C(O)C(O)C(O)C(O)C(O)CO)N=C2SCCN2S1
CC(Cc1cnc2ncnc(Br)c2n1)c1ccc(OCc2ccccc2)cc1
Cc1cccn2c(=O)c3cc(C(=O)NCc4ccccc4)n(C)c3nc12
COCCC1N(C(=O)NO)C(=O)C1(CCOC)c1ccccc1
CCOC(=O)CCC(NC(=O)c1ccc(F)cc1)C(=O)NC(CC(C)C)C(=O)NC(CC(C)C)C(=O)NC1CCCCC1
Cn1ccnc1-c1cc(NC(=O)c2nnc(NC(=O)c3ccc(Cl)cc3Cl)o2)ccc1F
C=C1C(=O)C23C(O)C1CCC2C12COC3(C)C(O)C1C(C)(OC(C)=O)CCC2C
CC(Cc1ccc2c(c1)OC(Cl)(C(=O)Oc1ccc(Cl)cc1)O2)NCC(O)c1cc(CO)ccc1O
COc1ccc(Nc2nc(SCc3ncccc3C#N)nc3c2ncn3Cc2ccccc2)cc1
CC(=O)OC1CCC2(C)C(CCC3(C)C2C(=O)C=C2C4C(C)C(C)CCC4(C(=O)NCC(C)(C)CN)CCC23C)C1(C)C
CCc1oc2ccccc2c1C(=O)Nc1cc(OC)ccc1F
Cn1nc2c(cc1=O)CCC1=C2N=c2sc(=Cc3ccco3)c(=O)n2C1c1ccc(F)cc1
CN1C(=O)N(c2ccc(S(N)(=O)=O)cc2)C(=O)C1(C)c1ccc(OCC(=O)Nc2ccc(F)cc2F)cc1
COC1CCN(NC(C)=O)CC1C(=O)Nc1ccc2cc(NS(=O)(=O)c3cccc4ccccc34)sc2c1
CC1Cc2c(CS)cc(=O)oc2C(C)(C)N1
COc1cc(OC)c(-c2nc(Nc3cccc(C(F)(F)F)c3)nc3ccsc23)c(OC)c1
N#Cc1ccc(Cl)cc1NC(=O)CSc1nncn1Cc1ccc(Cl)cc1
Cc1ccc(-c2cccc3c(C4=CCN(CC(=O)NN)CC4)c[nH]c23)cc1
COc1ccc(-c2cc(-c3ccsc3)no2)cc1
Cc1ccccc1NC(=O)NCC1C(c2ccco2)C1(Cl)Cl
COc1cccc(CC2CCC(Cc3cnc4[nH]cc(O)c4c3)CC2C(=O)Nc2ccccn2)c1OC
Cc1ccc(-c2nc(C)c(CNCCN3CCN(C)CC3)o2)cc1
CN1C(=O)C(=Cc2ccccc2)SC1=S
Cc1ccc(Nc2ncnc3cnc(N(C)C4CCCC4)nc23)cc1C(=O)Nc1ccc(C(C)(C)C)cc1
O=C1CC=Cc2ccccc2C(=O)OCCCCC(=O)OCc2cccc(c2)CO1
Cc1cc(NS(=O)(=O)c2ccc(NC(=S)NC(=O)c3ccccc3)cc2)no1
Cc1nnc(C2CN3CCC2CC3)s1
O=C(O)CCCCC(=O)N1CCN(c2ccc(CNCc3ccc4c(c3)OCO4)cc2)CC1
COc1cc2c(cc1OCCCCn1nnnc1Sc1ccc(C#N)cc1OC)N=CC1CCCN1C2=O
Cc1cc(C(C)(C)C)ccc1NCc1nnc(-c2cccs2)o1
CC(c1ccncc1)c1ccc2nccc(NC(=O)Nc3ccccc3F)c2c1
NS(=O)(=O)c1ccccc1-c1cc(NC(=O)c2ccc3ccccc3c2C(=O)O)cs1
Cc1ccc(-c2cn3c4c(c(C)c(C)cc4c2=O)OCC3Nc2ccccc2)cc1C
Cc1ccc(Cl)c(C(=O)NCn2nc3c(=O)n(C)cc(-c4ccccc4)c3c2C)c1
Cc1ccc2cc3n(c2n1)CCCNC3=O
Nc1ccccc1C(=O)C=Cc1nn(-c2ccccc2F)cc1-c1ccccc1
CC(=O)OC1(C)CCC(C)C2C(C)CC3C(C)OC21C(C(=O)OC=CC=Cc1cc(Cl)ccc1Cl)C3(C)O
CC(C)(O)Cc1c(Oc2ccc(F)cc2)nc2ccc(F)cn12
CC(=O)Nc1ccc(OC(=O)c2ccco2)cc1
CC(=O)Nc1ccc(C(=O)NCc2ccc(-c3cnc(OCl)c(N4CCCN(C)CC4)c3)cc2)cc1
Cc1nc(C2CCCN(C(=O)NC3CCCCC3)C2)sc1C
Cc1ncnc(C#Cc2ccc(Oc3ncccc3Cl)nc2)c1C
Cn1nccc1-c1cnc(C2CN3CCC2CC3)cn1
CC(NC(=O)C(=O)Nc1ccccc1C(N)=O)C(=O)NC(Cc1ccccc1)C(O)C(NC(=O)N1Cc2ccccc2CC1C(=O)NC1c2ccccc2CC1O)C(C)C
CC1=NN(c2nc(N)nc(-c3csc(N4CCOCC4)n3)n2)C(C)(C)C1
COc1ccc(OCC(=O)NCCc2ccc(F)cc2)cc1
O=C1c2c(c3c4ccc(Br)cc4n(C4OC(CO)C(O)C(O)C4O)c3c3[nH]c4cc(Br)ccc4c23)C(=O)N1N1CCN(c2ccc(Cl)cc2)CC1
O=C(c1ncccn1)N1CCOC(c2ccsc2)C1
COc1ccc(CC(=O)NC(CC(C)C)NC(=O)N(CC(C)C)CC(C)C)cc1
CC(=O)Oc1ccc2cc(C(=O)N3CCN(c4ccc(F)cc4)CC3)c(=O)oc2c1
COc1ccccc1NC(=O)NCCSc1ccccc1
CC(C)c1ccc(NC(=O)Cn2c(SC(C(=O)NC3CCCC3)c3ccc(Cl)cc3)nc3ccccc32)cc1
O=C1c2ccccc2C(=O)c2c1c1cc(Br)ccc1n2CCCn1cc[n+](Cc2ccc(Cl)c(Cl)c2)c1
COc1cc2c(c(-c3ccccc3)c1)C(OC1CC3OC(C)(OC)OC3C3C=CCOC13)=CC(C)(c1cc(=O)c1=O)O2
CCOc1ccc(CC(CC(=O)NO)NC(=O)C2(NC(=O)c3ccc4ccccc4n3)CCCC2)cc1
COc1cc(=O)c2cc3c(cc2o1)CCCC3
COc1ccc(S(=O)(=O)N(Cc2ccccc2)C2c3cc(C(=O)O)ccc3C(=O)C2O)cc1
Cc1ccc2c(c1)C(=O)N(COCCO)Cc1c(-c3cn(C)cn3)ncn1-2
CC(N)(COP(=O)(O)O)C(=O)Nc1ccc(CCC(N)C(=O)O)cc1
COc1ccccc1-n1nnnc1NC(=O)CCCCOc1cc(C)ccc1C
CCCCCCCCCCCCCCCCCON=CC(=O)C(F)(F)C(F)F
COc1ccc(C(=O)N2CCC3(CC2)C(O)C(O)C(=O)N3Cc2cccc(Br)c2)cc1
CC1CC(=O)OC2(CC(=O)N(C)c3ccc(S(=O)(=O)N4CCOCC4)cc32)C1
CCN1CCN(CC(=O)N2c3ccccc3NC(=O)c3cccnc32)CC1
COC1COCCC1NN1C(=O)OC2CC(CC3CC3)CC21
CC1(C)CN(c2ccc(C(C)(C)NC(=O)Nc3ccc(F)cc3F)cc2)CCO1
COC1CCN(c2c(F)cc3c(=O)c(C(=O)O)cn(C4CC4)c3c2F)C1
COc1c(C(=O)O)c2ccccc2n(C)c1=O
COc1ccccc1S(=O)(=O)Nc1cc(C(=O)N2CCOCC2)ccc1C
COc1cc(NC(=O)Cc2nnc(Sc3ccc(F)cc3)n2N)cc(OC)c1
CCNC(=O)C(Cc1ccccc1)C(=O)NCNC(C)=O
CCOC(=O)CN1C(=O)CCC(NC(=O)c2ccc(C(C)(C)C)cc2)C1=O
COc1ccccc1NC(=O)C1CSC2(C)CCC(=O)N12
O=C(NCn1ncc2c(=O)n(Cc3ccccc3)cnc21)c1ccccc1
COc1ccc(N2C(=O)C(CNC(=O)Cc3cccs3)SC2c2cc3ccccc3[nH]c2=O)cc1
CC=C(C)Cc1c(OC)c(OC)c2c(=O)oc3cc(C(=O)O)c(O)cc3c2c1OCc1ccccc1
Cc1ccc2c(c1)C(=O)N(CN(C)CC1CC1)CC(NC(=O)CCCCn1ccnc1)C(C(C)CO)O2
COc1ncc(Oc2cc(F)c(-n3ccnc3C3CN(S(C)(=O)=O)C3)cc2Nc2nnc(C)nc2N)cc1F
O=C(NC(=S)N1CCC(c2ccccn2)CC1)c1ccccc1Cl
CCOc1ccc(-c2onc(C)c2S(=O)(=O)NC(=O)Nc2ccccc2C(F)(F)F)cc1
ON1CC2c3cc(OCCCN4CCN(Cc5ccccc5)CC4)ccc3CC1c1ccccc12
CC(=O)c1cccc(NC(=O)NCc2ccccc2)c1
Nc1nc(Nc2ccc(C(=O)c3cc(F)ccc3F)nc2)nc(C2(CN3CCCC3=O)CC2)n1
CSc1nncn1CC(O)n1cc(-c2ccc(C#N)cc2)nn1
COc1cc(CC=NNC(=O)c2ccccc2)ccc1O
O=C(O)CCC(=O)OC12CC3CC(C1)CC([N+](=O)[O-])(C3)C2
CCCCCCCC=CC(=O)CCCCCCC(=O)O
CC1CCCC(C)N1CC(=O)Nc1cccc([N+](=O)[O-])c1
O=C(CCC(=O)NC1CCCCC1)Nc1ccccc1F
Cn1ncc(C(=O)NCCCn2c(-c3ccsc3)cc(-c3ccc(Cl)cc3)c(C#N)c2=O)c1Cl
O=C1CC2Cc3nc4c5c(nc(sc3N2c2ccc(F)cc21)-c1cc(CN2CCOCC2)c(O)cc1N4)CCCC5
Cc1nc2cnc(OCC3CCCO3)nc2n(-c2ccccc2)c1=O
CNC1COC2(CCN(C(=O)CCOc3ccccc3)CC2)C1
CCOC(=O)CC(CC(=O)c1ccc(O)cc1)c1ccc(Cl)cc1
Cn1c(Nc2c(Cl)ccc(CNC(=O)C(C)(C)C)c2Cl)nc2cc(C(=O)NC3CCC(C(F)(F)F)CC3)c(N3CC4CCC3CO4)cc21
COc1ccc(CCN2CCN(C(=O)CCc3ccccc3)CC2)cc1OC
CC(=O)N1CCN(CNC(=O)C(C)C(=O)NC(C(=O)C2CC2)C(C)C)CC1
COc1ccc(-n2c(-c3cc(OC)ccc3O)n[nH]c2=S)cc1
CC(NC(CCSCc1ccccc1)C(=O)O)C(=O)N1CC(Sc2ccccc2)CC1C(=O)O
Cc1cc(C(C)(C)C)nc(-n2nc(C)cc2C)n1
COc1ccc(OC)c(-c2nc(-c3ccccc3)[nH]c2-c2ccncc2)c1
CCn1cc(-c2cn(-c3ccccc3)nc2-c2nc3c(Br)cc(C)cc3[nH]2)cn1
CN(C)CC(O)c1cc(O)c(C(N)=O)cc1O
Cc1ccc2ncc3nc(N4CCN(Cc5cccc(F)c5Cl)CC4)n(C#CCC(=O)Nc4cccn(C)c4=O)c3c2c1
COc1cc2c(cc1C)C1(C)CCC3(OC)C(=O)CCC3C1CC2
CCOc1cc(OCC)c(OCC)cc1NC(=O)CCNS(=O)(=O)c1cccs1
Fc1ccc(-n2nnc(Cc3ccc(Cl)cc3)n2)cc1
Cc1nn(C(F)(F)F)cc1CC1CN(CCO)CCN1C
CCCCc1c(C#N)c2n(c1C(=O)N(CC)Cc1ccc(Br)cc1)CCCC2
CC(=O)C(=NNc1cccc(C(=O)O)c1)n1ccccc1=O
COC(=O)C(Cc1ccc(O)cc1)NC(=O)C1(NC(=O)C(S)Cc2ccccc2)CCCC1
CC1=CC(=O)CC(C)(Nc2ccc(-c3ccccc3)cc2)C1
O=C(CSc1ncccc1C(=O)O)NCCc1ccccc1
O=C(NCC(c1ccccc1)N1CCOCC1)c1ccc(-c2cccc(Cl)c2)o1
Cc1cc(O)cc(C)c1CC(O)NC(C)C(=O)NC(CC(C)C)C(=O)NCC(=O)NC(C)C(=O)NC(Cc1ccccc1)C(=O)NC(CCCCN)C(=O)NCCNC(=N)N
CSc1ccccc1NC(=O)c1cc(-c2ccc(OCCOc3ccc(Cl)cc3)cc2)on1
Nc1ccc(-c2ccc3sc(O)nc3c2)cc1
O=C(O)c1[nH]c2ccc(Cl)cc2c1CCC1CCC1
CC(C)(C)c1ccc(Cc2ncc(CCC(=O)NC(CCCCN)C(=O)O)s2)cc1
CC(=O)OC1CC2OC1C=C2OC(C)(C)C
Cn1cc(-c2n[nH]c3cc(NC(=O)NC(C#N)c4cccc(NC5CC5)n4)ncc23)cn1
Cc1cc(C)cc(-c2cc(NC(=NC(=S)Nc3ccccc3)Nc3cccc(OCCN4CCOCC4)c3)nn2C)c1
COc1ccc(C(=CC2=Nc3ccccc3S(=O)(=O)N2)c2cccc(OC)c2)cc1
CCC1CN(CC(O)C(NC)C(C)C)C(=O)OC1(C)CNCc1c(C)nn(C)c1N
N#[N+][N-]c1ccc2c(c1)OCC2
OC(CN1CCN(Cc2ccccc2)CC1)c1ccc(Br)cc1
CNc1nc(NC(CO)c2ccccc2)c2nc(CN(C)C)n(C)c2n1
O=C(Nc1ccc2[nH]cc([N+](=O)[O-])c(=O)c2c1)c1ccc2c(c1)OCO2
COC(=O)c1cc(Cc2cn(C=O)c3ccccc23)c[nH]1
O=C(Cc1ccc(Cl)cc1)NCSc1nc2ccccc2n1Cc1ccccc1
COc1ccc(C(=O)OCC(C)C(=O)Nc2ccccc2)cc1
Cn1c(SCc2c(F)cccc2Cl)nnc1C12CC3CC(CC(C3)C1)C2
Cc1ccc(N2C(=O)c3c(c(C)nn3-c3ccc(F)cc3)C2c2ccc3c(c2)OCO3)cc1
CN1C(=O)C(C)(C#Cc2ccc(Cl)cc2)c2cc(C3(C(=O)N(C)C4CCCC4)C(=O)NC(=O)NC3=O)ccc21
O=C(NO)C(C(F)(F)F)(C(F)(F)C(F)F)C(F)(F)C(F)(F)C(F)(CF)OF
O=C(CC1CC(C(=O)c2ccc(F)cc2)C2(CC3CCC2N3Cc2cccnc2)O1)NCC1CC1
CC1CC(C)CN(S(=O)(=O)c2ccc(C(=O)NCc3cccnc3)o2)C1
COc1cc(C=C2SC(=Nc3cccnc3)N(C(C)C(=O)NC3CCCCCC3)C2=O)ccc1O
CCCCCCCCCC(O)c1ccc(COC(=O)c2ccccc2)o1
CC(=CCc1[nH]c(Br)c(Br)c1Br)c1ccc2[nH]cc(Br)c2c1
Nc1nc(SCCCCCCCO)nc2c1ncn2Cc1ccccc1
COC(=O)c1ccc(OC)c(NC(=O)NC2CC(C)(C)Oc3nc(C(F)(F)F)ccc32)c1
Cc1c(-c2ccccc2O)nc2cc(F)ccc2c1N1CC(C)OC(C)C1
Cc1cc(N2C(=O)C(=CCCN(C)C)SC2=Nc2nccs2)c(-c2ccccc2)n1-c1ccccc1
COc1ccc(-c2cnn(-c3ccc(C)cc3)c(=O)c2)cc1
CC(C)CN(CC(O)C1CN(S(=O)(=O)N(C)CO)CC1F)S(=O)(=O)c1ccc(F)c(F)c1
C=C1CCC(OC)c2cc(CCCC)ccc21
Cc1cc(CC(CC(=O)O)NC(=O)C(Cc2cccc3ccccc23)NC(=O)N2CCOCC2c2ccccc2)c2ccccc2n1
COc1cc(C2c3cc4c(cc3C(NCN3CCCC3)C3COC(=O)C23)OCO4)cc(OC)c1OC
CCN(C(=O)c1cc(C)on1)c1ccc(C)c(S(=O)(=O)N(C)C)c1
COc1ccc(C2(O)C(=O)N(c3ccc(Br)cc3)N=C2c2ccc(OC)c(OC)c2)cc1
CCOC(=O)Cn1ccc2cc(-c3nc4sc(C(=O)c5ccc(-n6ccnc6)cc5)nn4c3C(C)=O)ccc21
C=C(C)C(=O)OCC1C=C2CC3C(=C)C(=O)OC3C(C)(C)C2CC1OC(=O)C(Cl)(Cl)Cl
O=C(O)CSc1nc2cc3c(cc2c(=O)n1CC(=O)Nc1ccccc1F)OCO3
CSc1ccccc1P(=O)(Oc1ccccc1C)OC(OC(=O)NCc1ccccc1)C(C)C
Cc1cccc(S(=O)(=O)Nc2cc3c4c(cccc4c2)C(=O)N(CCN2CCOCC2)C3=O)c1
COc1ccc(NS(=O)(=O)c2cn(CCC3=CCCCC3)c(=O)c3ccccc23)cc1
CN(C)c1cccc(N2CC(O)C(Oc3ccc(C(F)(F)F)cc3)C2)n1
CC(=O)N1CCN(C(=O)CC(c2cccs2)N2Cc3ccccc3C2=O)CC1
COc1ccc2c(c1)C(=O)N(CC1(C#Cc3ccc(-c4nnc(C)o4)nc3)NC(=O)NC1=O)C2
CS(=O)(=O)Nc1ccc(-c2cn3cccnc3n2)cc1
NC(=O)c1c(NC(=O)CCC(=O)O)sc2c1CCC2
COC(=O)c1ccc(-c2ccnc(N3CCCC3)n2)cc1
Fc1ccc(Nc2ncnc3sccc23)c(Cl)c1
Cc1nn(C)c(Cc2ccccc2)c1CNCC(O)c1ccc(N)cc1
CC1=C(C(=O)OC(C)C)C(c2ccccc2O)c2c(ccn(C)c2=O)N1
CCc1ccc(C(=O)CCC(=O)Nc2cccc(C)c2C)cc1
O=C(Nc1ccccc1Cl)n1cc(Cc2ccc(F)cc2F)c2ncccc21
O=C(CCl)Nc1ccc(S(=O)(=O)N(Cc2ccccc2)Cc2ccccc2)cc1
C=CCCCOC(=O)C(=C)COCc1coc(-c2ccccc2)n1
CC(C)C(=O)C(=O)NCc1ccccc1
CCOC(=O)c1c(C)[nH]c(C)c1S(=O)(=O)Nc1cccc(S(=O)(=O)N(C)c2ccccc2OC)c1
COc1ccc(C(=Nc2cccnc2Oc2ccc(Cl)cc2)NO)cn1
Cc1ccc(NC(=O)CN(c2ccc3c(c2)CCC(=O)N3)S(=O)(=O)CC(C)C)c(C)c1
CCN(CC)c1ccc2c(c1Cl)CCC(n1cc(CN3C(=N)NC(C)(C)CC3C)nn1)C2
CC(NC(=O)C(C#N)=Cc1cc(F)c(O)c(C(=O)O)c1)C(=O)O
Cc1cccc(C(=O)NC(C)N2CCN(Cc3ccccc3)CC2)c1
CNC(=O)CN1CC(c2ccc(-c3nnnn3C)cc2)OC1=O
Cc1cccc2sc(NC(=O)c3ccsc3CN(C(=O)NCCCN(C)C)C(C)(C)C=Cc3ccco3)nc12
Cc1cc(C(=O)Nc2ccc(-c3ccccc3)cc2)c[nH]1
CCOc1ccc(NC(=O)NC(C)c2cccc3ncccc23)cc1
COc1cc2nc(OC3CCCC3C#N)nc(N)c2cc1OC
CC(C(=O)N1CCCC1)N1CCc2c(sc3c2CC(C)(C)CC3=O)C1=O
CCCC(C(=O)NC1SCCN1C(=O)NC(=O)OCC(C(N)=O)C(C)Cc1ccccc1)c1cccc(O)c1
COc1cccc2c1ccc1nc3cccc(C(=O)NCCC[N+](C)(C)CCCN4C(=O)c5ccccc5C4=O)c3nc12
CCN(CC(C)C)C(=O)c1ccc2oc(=O)c(C3C(CO)OC(O)C(O)C3O)c(-c3ccc(C)cc3)c2c1
Cc1cc(Nc2ncc(Cl)c(NC3CC(CNC(=O)C4CCN(S(C)(=O)=O)CC4)C3)n2)cc2cn[nH]c12
O=C(O)N1N(c2cccc(CCCc3onc(-c4ccc(Cl)cc4)c3-c3ccccc3F)c2)c2ccccc2S1(=O)=O
CC1CCCCC1NCC(O)COc1cc(N(C)CCOS(=O)(=O)C(C)C)c2ccccc2n1
C#Cc1cccc(C)c1Nc1nc(NC)nc(Oc2ncc(C)cc2Cl)n1
CCCCCCCCCS(=O)(=O)CCCCCCCCC
CC(C)NN=C(c1nonc1N)c1nonc1N
CCCCCC(=O)NC1CCN(Cc2ccccc2)C1
CCSC(=O)CCCCCNC(=O)NC12CC3CC(CC(C3)C1)C2
CCCCc1nc2ccccc2n1Cc1ccc(CCC(=O)O)cc1
CCCOc1ccc(NC(=O)CNC)c(S(=O)(=O)N2CCOCC2)c1
COc1cc(O)c(OC)c(-c2ccc(C(CO)NC3c4cc5c(cc4CC4C(=O)OCC43)OCO5)cc2)c1
CCNc1nc(NCC)nc(Oc2ccccc2)n1
COc1ccc(OCCCC(=O)OCCCN(C)CCc2[nH]cnc2C)cc1
CC(=O)Oc1ccc2c(c1)OC(C1CCN(C)CC1)CC2=O
COCCN(C)c1nc2ccccc2c(-c2ccc(Cl)cc2)c1CN
O=C(Nc1nc(-c2ccc(Cl)c(O)c2)ns1)c1ccccc1
N#CCC(=O)NC(C(=O)NCc1ccc(S(=O)(=O)Nc2ccccc2)cc1)c1cccnc1
Clc1ccc2nc(NN=Cc3ccccc3)[nH]c2c1
CCn1cnc2c(NCc3ccc(NS(C)(=O)=O)cc3)nc(C)nc21
NC(=O)CC(=O)Oc1ccccc1C(=O)NC1CCN(c2ncnc3c2nc2n3CCCCC2)CC1
CCOC(=O)C(=O)Nc1nc2ccccc2[nH]1
CC(CC(=O)Nc1cccnc1Cl)=NNC(=O)c1ccc(Cl)cc1
O=C(Cc1ccccc1)Nc1cccc(NS(=O)(=O)CC2CCCO2)c1
Clc1cccc(-c2cc3cccc(N4CCC(n5cnc6ccccc65)CC4)n3n2)c1
Cc1sc2[nH]c(=O)c(CNC3CCCCC3)cc2c1C(=O)N1CCN(c2ccccc2F)CC1
CCOC(=O)c1ccc(C(=O)NC2CC2)c(C)c1
CN(C)C(=O)N1CCC2(Cc3cc4c(cc3Br)OCO4)C(N(C)C=O)C(O)C(O)CC12
O=C(O)C(O)C(O)(Cc1ccc(OCCCc2ccccc2)c(I)c1)C(=O)O
O=P(O)(O)C(F)(F)c1cccc(-c2ccccc2Cl)c1
Cc1ccccc1NS(=O)(=O)c1cccc(NC(=O)CN(C)CC#N)c1
COc1ccc(-c2ccnc3cc4c(=O)cc(N5CCOCC5)oc4cc23)cc1Cl
COc1cccc(NC(=S)N2CCOCC2)c1
COc1ccc(-c2[nH]cnc(=O)c2-c2cc3c(cc2OC)OCO3)cc1
Cn1cccc1CN1CCN(CC(=O)Nc2sc3c(c2C#N)CCCCC3)CC1
Cn1oc(=O)[nH]c1=O
Nc1nc(=O)cc(Nc2cccc(N3CCOCC3)c2)[nH]1
Cc1cc(S(=O)(=O)N2CCN(C)CC2)nc2sn(C)c(=O)c12
Oc1ccc(NN=Cc2ccc(O)cc2Cl)cc1
CC1=CC(=O)CC(C)(C(C)C)C1
CCCCNCCCNCCCCCCNCCCCNCCC
S=C=Nc1ccc(Oc2ccc3ccccc3c2)nn1
Cc1cc(C)n2nc(C(O)(C(F)(F)F)C(F)(F)F)cc2n1
CCC(CC)C1(O)C=C(C(=O)c2ccccc2)C(=O)C(=CNCC2(NC(=O)CCC3CCCCC3)CCCC2)C1
C=C1C(=O)OC2C1CCC(C)=CCCC1(C)OC21
CCCN(CCC)C1CC(C)C(=O)c2cc(-c3ccccc3)c3c(c2C1O)C(=O)C(NC(C)=O)=C(C)C3=O
O=C1CCc2c(nc(-c3ccccc3)c3ccccc23)N1
COc1cc(Cc2c3c(cc4c2-c2cc(OC)c(OC)cc2COC4OC)OCO3)ccc1O
CC1=CC2SC(c3ccc(O)cc3)SC2S1
CC(=O)OC12COC1CC(O)C1(C)C(=O)C(O)C3=C(C)C(OC(=O)C(O)C(NC(=O)OC(C)(C)C)C(C)(C)C)CC(O)(C(OC(=O)c4ccccc4)C21)C3(C)C
Cc1cccc(C)c1Cc1ccc2nc(-c3ccc(OC(F)(F)F)cc3)nc(NBr)c2n1
CN(C)c1ccccc1C(=O)N1CCN(C(=O)C(Cc2ccc(Cl)cn2)NCC2CCC(=O)N2)CC1
CCCc1ccc(C[n+]2ccncc2)cn1
O=C(Nc1ccccc1)c1ccc(CN2CCCCC2)c(NC(=O)c2cccs2)c1
CCN1CCCC(CNC(=O)C2=Nc3cc(-c4ccc(Cl)cc4)ccc3Sc3ccccc32)C1
COC(=O)Nc1cccc2c1C1CCCN1C2=O
O=C(NCc1ccccn1)c1cccc(S(=O)(=O)N2CCc3ccccc3C2)c1
CC(=O)N(CNC(=O)c1ccccc1)c1c(C)[nH]c2ccc(C)cc12
CC1CN=C(N(C(=O)COc2ccc(Cl)cc2)c2cccc(Cl)c2)S1
CCS(=O)(=O)c1nc(NC(C)C)c2c(n1)C1C(C2)C1(C)C
Cc1ccc(CNC(=O)C(C)c2ccc(S(=O)(=O)N3CCOCC3)cc2)cc1
COc1cc(OC)c(OC)c(-c2ccc3c(c2)C(Cl)=NCc2nnc(-c4ccccc4F)n2-3)c1
CC(=O)NC(Cc1cnc[nH]1)C(=O)NCC(=O)NC(CC(C)C)C(=O)NC(CC(=O)O)C(=O)NC(Cc1ccccc1)C(=O)NC(CN)Cc1c[nH]c2ccccc12
CCCCn1c(COc2ccc(Cl)cc2)nnc1SC
COc1ccc(N2CCOCC2)cc1CNCc1csc(Nc2cccc(F)c2)n1
COc1ccc(-c2nn(C(=O)C3CCCC3)c3c2C(C)Sc2cc(C)ccc2-3)cc1OC
CC(C)c1c(C(=O)OCCCCC(C)(C)C)c(N)nc2nc(CN3CCCCC3)n(-c3ccccc3)c12
Cc1ccccc1NC(=O)Cc1cc(-c2ccccc2)n(C)c1-c1ccc(S(N)(=O)=O)cc1
NOC1CCC(c2ncc(-c3cnc4[nH]ccc4n3)c(NC3CCOC3)n2)CC1
CCOC(=O)Cn1c(-c2cnn(C)c2)cn2nc(Oc3ccc(Cl)c(Cl)c3)cc2c1=O
O=C(c1cn2cc(-c3ccccc3)ccc2n1)N1CCOCC1
Nc1c(C(=O)N(c2ccccc2)C2CCCCC2)sc2nc(CCc3ccccc3)nn12
COc1ccnc(C[S+]([O-])c2nnc(C(C)(C)C)n2C)c1
O=C(NCSc1n[nH]c(-c2ccc3ncccc3c2)n1)C1CCCC1
Oc1ccc2ccccc2c1CNCC1CCN(CC2CCc3ccccc3C2)CC1
C(=Nc1ccc(C2=NNC(=Nc3ccccc3)SC2)cc1)c1cccs1
CCOC(=O)CCCc1c2c(nc3ccccc13)C(=O)c1ccccc1C2=O
CC1CCCc2oc3cc(OC(=O)c4ccccn4)c(CN(C)C)c(Br)c3c21
CN(c1ccc(NC(=O)C2CC2)cc1)S(C)(=O)=O
CCC1OC(=O)C(C)C(OC2CC(C)(OC)C(O)C(C)O2)C(C)C(OC2OC(C)CC(N(C)C)C2O)C(C)(O)CC(C)C(=NOCC=Cc2cncnc2)C(C)C(O)C1(C)O
CNCC(Nc1cccc(-c2cnc(-c3cccc(Cl)c3)[nH]2)c1)c1ccccc1
CCOc1cc(CNCCCNC(C)=O)cc(Br)c1OCC(N)=O
COc1ccc(-c2cc(C(=O)Nc3nnc(-c4cc(OC)c(OC)c(OC)c4)o3)c3ccccc3n2)cc1
CCN1CCN(c2cc3c(OC)ccnc3cc2C)CC1
CC(C)C(O)c1ccc(F)c(CNCC2(C(=O)N3CCN(c4ccccc4)CC3)CCCC2)c1
CCOc1ccccc1CC1=C(c2ccccc2OC)C(=O)NC1=O
CC1(C(=O)O)CCC(NC=O)C(O)O1
Cc1cc(NC(=O)N2CCN(c3nc(C4CC4)nc4cc(C)sc34)CC2)n(-c2ccccc2Cl)n1
COc1cccc2c1C(=O)c1c(O)c3c(c(O)c1C2=O)CC(O)(C(=O)CO)CC3OC1CC(N)C(O)C(C)O1
Cn1c(NC(Cc2ccccc2)C(=O)Nc2ccco2)c(-c2ccccc2)c(=O)n1C
CC1CC(C)CN(C(=O)Oc2ncnc3sccc23)C1
COc1ccccc1CNc1cc(N(C)Cc2ccc(C)o2)ncn1
Clc1ccc(Oc2nc(-c3cccnc3)ccc2CN2CC3CC2CN3)cc1Cl
CS(=O)(=O)N1CCCC(CSc2nsnc2C2=CCCNC2)C1
CN(C)c1ccccc1-c1nc(N(C)c2ccccc2)c2ccccc2n1
CN(CCn1cccn1)Cc1cc(=O)oc2ccc3ccccc3c12
COc1ccccc1-c1cnn(S(=O)(=O)c2ccccc2)c1
CCOc1ccc(CN(C)C(=O)COC(=O)C=Cc2cccnc2)cc1
CCCCCCCC(=O)OC1CCC(=O)OC1
COc1nc(OC)c2c(n1)C(=O)c1ccccc1C2
O=C(O)c1cnc2ccc(-c3ccc(CNC4CCOC4)cc3)cc2c1Oc1ccnc2cc(Cl)ccc12
O=C(NCc1ccco1)c1ccc2c(c1)N(CC(=O)N1CCCc3ccccc31)C(=O)CS2
COc1ccc(-c2nnc(Nc3ccc(-c4cccc(F)c4)cc3)c3ccccc23)cc1S(=O)(=O)N1CCCCC1
Cn1cc(C2=C(c3ccc4oc(O)cc4c3)C(=O)NC2=O)c2ccccc21
CCCOc1nc(N)nc(OCc2cccc(C(=O)NCc3ccc4c(c3)OCO4)c2)c1Cl
Fc1ccc(Nc2nc(NCC(F)(F)F)nc(OC3CCOCC3)n2)cc1Cl
CN1CCCC1CCc1ccc2[nH]c(C(=O)NC3CN(C(=O)CBr)c4cc(O)c5cc(C6=CC6)ccc5c43)c(C#N)c2c1
CC(N)NC(=O)C(C(N)=O)C1CCC(C(=O)O)CC1
CC(O)C(N)C(=O)NS(=O)(=O)NCCc1ccc(Cl)cc1
CC1=CCC2(C(=O)NCc3ccccc3)CCC3(C)C(=CCC4C5(C)Cc6n[nH]c(C)c6C(C)(C)C5CCC43C)C2C1CCc1ccccn1
CC(C)CN(Cc1cc(Cl)c2ccccc2n1)C(=O)C1CCC(=O)N1Cc1ccccc1Cl
C=CCNc1cc(Cl)c(S(=O)(=O)N2CCOCC2)cc1C
CC(C)CCCNC(=S)NN=C(c1nccnc1C(=O)O)c1c[nH]c2ncccc12
Cc1occc1C(=O)NCc1cnn(C)c1
CC(C)c1ccnn1CC(O)CNC(C)c1nc2ccccc2c(=O)n1C1CCCCC1
CC1COCCN1C(=O)c1cc(C2CC(S(=O)(=O)c3cc(Cl)c(Cl)cc3Cl)CN2C(=O)C2CC2)on1
Cc1ccc(-c2nc3n(c(=O)c2C#Cc2ccccc2)CCS3)cc1
c1ccc(COc2ccc(-c3nc(-c4ccccn4)no3)cc2)cc1
COc1ccc(N2CC#Cc3cc(C)nc(Nc4ccc(N5CCN(C)CC5)cc4)c3S2(=O)=O)cc1
O=C(CCC1CCCCC1)c1ccc(I)cc1
CCCc1csc(NC(=O)C2CCCCC2)n1
O=C(NS(=O)(=O)C=Cc1ccc(Cl)cc1)c1ccc(Br)s1
CN1CCc2c(sc3ncn(N4CCOCC4)c(=O)c23)C1
Cc1ccc(-c2cc(N3CCC(C(N)=O)CC3)n3c(n2)nc2c(C)c(C)ccc23)cc1
O=C1CC(c2ccc(NS(=O)(=O)C3CC3)cc2)C(=O)N1
Cn1ccnc1CCN1CCc2cc(Cl)c(O)cc2C12C(=O)Nc1ccccc1C2=O
CSc1cccc(C(=O)NCCSC2=NC(c3ccco3)C(c3ccco3)=N2)c1
O=C(O)Cn1c(-c2ccc3nsnc3c2)cc2ccccc21
COc1ccc(Cc2cn(-c3ccc(C(=O)NCC[N-][N+]#N)cc3)c3ccccc23)cc1OC
N#CC(C(=O)COCc1ccccc1)=C1NCCN1Cc1ccc(C#N)cc1
CN1CCN(C2=CC(=O)c3c(ccc4ccccc34)C2=O)CC1
Oc1ccc2cc[nH]c2c1
CCCS(=O)(=O)Nc1ncnc2c1cnn2C1OC(CO)C(O)C1O
COc1ccc(CC(=O)NCCCc2nn(C)c(=O)c3cc4sccc4n23)cc1
CC=C(C)c1c(C)c(C(=O)OC)c2c(c1O)OC1(C(C)(C)O)C(CCC3C(C)C31)C2
O=S(=O)(Nc1ccccc1O)c1ccc(Cl)cc1
O=C(C=Cc1ccccc1Br)N1CCN(CCO)CC1
CCOC(=O)C12CCC=C(C)C1CCC1(C)C2CC=C2C3C(C)C(O)CCC3(C(C)C)CCC21C
CCCCCNC(=O)NC(=O)CCC1CCCC1
COc1ccc(Sc2c(O)[nH]c(-c3ccc(F)cc3)nc2=O)c(OC)c1
CC1(C)Oc2ccc(NC(=O)c3ccc(C(=O)O)cc3)cc2C(O)C1O
O=C(C=Cc1ccccc1)Nc1ccccc1-c1nc2ccccc2s1
C=CCN1C(=O)N(Cc2ccccc2Cl)C(=O)C1c1ccc(OC(C)=O)cc1
CCCOC(=O)C(Cc1ccccc1)CN(O)C(=O)CCC(=O)OC1(C)C(=O)c2c(O)cc(O)cc2C(c2ccc(OC)cc2)C1OC(=O)CCC
COc1ccc(S(=O)(=O)Nc2cccc(C=C3SC(C)=C(c4cccs4)C3=O)c2)cc1
COc1cc2c(o1)c(C(=O)NCN(C)C)cc1cc3ccccc3nc12
CN(C)C(=O)c1ccc(F)c2[nH]c(Nc3nc(C(=O)N4CCc5ccccc5C4)cs3)nc12
CC(C)n1nc(C#Cc2ccccc2)c(=O)c(C#N)c1N
CCC(C(=O)Nc1ccc2cn[nH]c2c1)N1C(=O)CCC1=O
CNC(=O)c1cccc(C(=O)NCc2nnc(Sc3ccc(Cl)cc3)o2)c1
Cc1n[nH]c(SCC(=O)Nc2ccc3c(c2)OCCO3)n1
C#CCN1OCC2c3c4c(nc(-c5ccccc5)c3CCC4)SC21
CCC1(O)C=CN(C)C=C1CC#CCCCOCCCCCN1CCCCC1
O=S(=O)(Cc1ccccc1)N(c1ccccc1)C1CCN(Cc2ccccc2)CC1
C=C1C(=O)OC2C=C(O)C3(C)C(=O)C(C)C(OC(C)=O)C3C(O)C12
Cc1cc(C#N)cc(C)c1Oc1ccnc(C2CCOCC2)c1
COc1ccc(OC)c(Sc2nnc(O)[nH]c2=O)c1
O=C(O)C1CCCCC1C(=O)NCCc1ccccc1
CC#CC1(O)CCC2C3CCC4=CC(=O)CCC4=C3C(c3ccc([N+](=O)[O-])cc3)CC21C
COC(=O)C1OC(OC)C(N)C(OC)C1CO
CC1=CC=C(C)Nc2cc(C(C)C)c(O)cc2C(=O)OC(C)C(C)(C)C1
Clc1ccccc1-c1ccn(-c2ccccn2)n1
O=CNCCc1ccc(S(=O)(=O)NC2CCCC2)cc1
Cn1cc(S(=O)(=O)N2CCC(C(=O)Nc3nccs3)CC2)cn1
CC(=O)N(C)c1ccc(NC(=S)N2CCN(C=O)CC2)cc1
O=C(CCc1ccc(S(=O)(=O)N2CCOCC2)cc1)NCOC(=O)c1ccccc1SCc1ccccc1Cl
CCC(c1ccc(Cl)cc1)C1C2CCC1CN(C(=O)c1ccc3c(NC(=O)Br)n[nH]c3c1)C2
COc1ccc(C=CC(=O)C(O)=CC=Cc2ccc(OC)c(OC)c2)c(OC)c1
CCCC(=O)Nc1ccc(C(=O)Nc2nccn2CC)o1
CCOC1=NNC(NC(=O)c2cnn(-c3ccccc3)c2C2CCOC2)=CC1
CC(C(=O)O)c1cccc(Cl)c1
CON1C2CCC1Cc1c(c3ccc(Cc4ccc(F)cc4)cc3n1C)C2
O=c1cc(N2CCCCC2)oc2ccccc12
O=C(O)c1[nH]c2ccccc2c(=O)c1O
O=C1c2ccc([N+](=O)[O-])cc2C(=O)N1n1c(C=Cc2cccc(Br)c2)nc2ccccc2c1=O
NC(=O)c1ccccc1OCC(=O)ON=C(N)c1ccncc1
C=CCN(CCC)Cc1ccc(-c2ccc(C(F)(F)F)cc2)cc1
CC12CCC3C(C(C(=O)CSc4nnnn4-c4ccc(Cl)cc4)C4=NC(=O)C=CC43C)C1CCC(=O)N2
O=C(Nc1sc2c(c1C(=O)N1CCOCC1)CCCC2)c1ccc(Cl)c(S(=O)(=O)N2CCOCC2)c1
COc1ccc(NS(=O)(=O)C2CCN(c3ccc(C(C)C)cc3)C2)cc1
O=C(NCCS(=O)(=O)C1CCOC1)c1csc(Cc2ccc(F)cc2)n1
Cc1nn(C)c2c(-c3ccc(Cl)cc3)nn(C(=O)Nc3cccnc3)c12
COc1ccc(Cl)cc1NC(=O)c1ccc(C)cc1C(=O)Nc1cc(Cl)cc(Cl)c1
COc1ccc(NC=C2C(=O)NC(=S)NC2=O)cc1
COc1cc(=O)c2c(-c3ccc(O)cc3)cc(O)cc2o1
O=CNc1cc(Cl)cc(Cl)c1
COc1ccc(-c2c(C#N)c(SCCNC(=O)c3ccc(Cl)cc3)nc3c2CCCC3C)cc1
CCCCn1nc(C(=O)N2CCN(c3ccccc3)CC2)c2ccccc2c1=O
CN(C)CCCCNC(=O)c1ccc(-c2ccc(-c3ccc(CCN(C)CCCCN(C)Cc4ccccc4)cc3)cc2)cc1
COCCn1c(=O)c2c(nc(C)n2C)n(C=Cc2ccc(C#N)cc2)c1=O
COCCCn1sc2ccccc2c1=O
COc1ccc(-c2cnccn2)cc1Cc1cnc(N)nc1N
Fc1cccc(F)c1COc1cn2c(n1)-c1cc(-c3cnc(N4CCNCC4)nc3)ccc1OCC2
CN(C)CCc1ccc2ncc3c(c2c1)n(OC(F)(F)F)c(=O)n3C
O=C(Nc1ccccc1N1CCCC1)c1cc2cc(Br)ccc2o1
CNC(C)C(=O)N1CC2C(C)C2C1CC(=O)C(N)=O
CC(=O)C(=NNc1ccc(NC(=O)C(C)(C)C)cc1)N(C)c1ccccc1
NC(CS)Cc1cccc(O)c1
N=C(N)NC(=O)c1ccc(Cl)cc1Cl
O=C1Nc2ccccc2C1=NN=C1SCC(=O)N1c1ccccc1
Cn1cc(NC(=O)Cc2ccco2)c(=O)c2cc(N3CCN(Cc4ccccc4)CC3)ccc21
O=C(CC1CCCO1)Nc1ccc2nc(SCC(=O)c3ccc(Br)cc3)sc2c1
CC(C)CC1CCC(CN2CCN(c3ccc(NC(=O)c4ccc(C(F)(F)F)cc4)cc3)CC2)CC1
CCCC(=O)NN=C(C)c1cc2c(cc1C)OCO2
CS(=O)(=O)c1ccc(-n2nc(NCc3cc(-c4cccs4)on3)c3ccccc32)cc1
Cc1cc(S(=O)(=O)n2ccc(C(F)(F)F)n2)ccc1S(=O)(=O)N1CCOCC1
CCCCCCCCOc1ccc2c(Nc3ccc(NC(=O)CC[n+]4ccccc4)cc3)ccnc2c1
Cc1nc(-c2ccccc2C2C(=O)C(=O)N(C(=O)C(C)C)C2c2ccc(-c3ccsc3)cc2)no1
COc1ncc(-c2ccnc(Nc3ccc(C)nc3)n2)cc1C(=O)N1CC(C)(C)C1
CC(=Cc1ccccc1)C(=O)Nc1ccc(Oc2ccnc3[nH]c(=O)[nH]c23)c(C)c1
Cc1ccc(NC(=O)C2CC(=O)N(c3ccc(F)cc3)C2)c([N+](=O)[O-])c1
COC(=O)c1sccc1NC(=O)NCc1cccs1
Cc1cc2cc(C(O)(c3c[nH]c4ccccc34)c3c[nH]c4ccc(OC(C)C)cc34)ccc2[nH]c1=O
O=C(NCCNC(=O)c1cncs1)c1cscn1
COc1ccc(-c2csc(NN=C3CCc4c(F)cccc43)n2)cc1
O=C(Nc1ccc2nc(C(=O)Nc3nccs3)c(O)c(=O)n2c1)c1ccc(Cl)cc1
O=C(c1ccc(Cl)cc1Cl)N1CCc2c(ncnc2OC2CN(c3ccc4ccccc4n3)C2)C1
CCCCCCC(O)CCCCCCCC(O)COCC(O)CCCC(O)CCCCCCCCCC(O)C(C)C(=O)NC(C)C(O)C(O)CC(=O)O
N=C(N)Nc1ccc(OCCNC2CCN(c3ncnc4ccccc34)CC2)c2ccsc12
CC(C)CCc1nnc(NC(=S)NCC2CC2)s1
CC(=O)NCCS(=O)(=O)N(C)C(C)c1ccc2ccccc2c1
CCOc1ccc(CCNC(=O)CN2C(=O)NC(CC(C)C)C2=O)cc1OCC
CCCCOCCOCC(O)C(NC(=O)C(=O)NCC[SH]=C(N)N)C(C)C
Cc1ccc(NC(=O)c2ccc(Br)o2)c(C(=O)Oc2ccco2)c1
O=C(COc1ccccc1)NCCCN1CCOCC1
[truncated: 561,921 more chars]
