# Supplementary material for: t-SMILES: a fragment-based molecular representation framework for de novo ligand design
Source: Nat Commun. 2024 Jun 11;15:4993. doi: 10.1038/s41467-024-49388-6 (PMC11167009; doi:10.1038/s41467-024-49388-6)
Supplement: Supplementary file 4 — Source Data [file 41467_2024_49388_MOESM4_ESM.zip › Soure data/Source data and code for all other graphs/Metrics/Models/Chembl/ChEMBL_TSDY_HMV[MPL][rnd10][bs128]/gen.smi.re_smils[1].smi.rnd10000.csv]

Nc1cnc(-c2ccc(-c3ccccc3-c3nnn[nH]3)cc2F)cn1
C=CCON=Cc1cccc2nc3ccccc3c(N(C)C)c12
CN(C)CCC(=O)N1CCC2(CC1)CN(S(C)(=O)=O)c1ccccc12
CN1CCN(c2cc3c(cc2F)c(=O)c(C(=O)O)cn3C(C)(C)C)CC1
CS(=O)(=O)N(Cc1cc([N+](=O)[O-])ccc1Cl)C(Cc1ccccc1)C(=O)NO
N#CCCN(C(=O)Cc1ccccc1F)c1ccc(Oc2cccnc2)cc1
NCCN1C(=O)c2cccc3c2c(cc2occc23)C1=O
COc1ccc(-n2c(C)nnc2SCc2nc(=O)c3ccccc3[nH]2)cc1
Nc1c(C(=O)c2ccccc2Cl)cnn1Cc1ccccc1F
CCCCCN(C)c1c(C)nc(CCCc2c(C)c(=O)[nH]c(=O)n2C)nc1OCC
COC(=O)c1c(SCc2ccccc2)sc2ccc(N(C)C)cc12
CC(=O)NCc1ccc(NC(=O)Cc2cc(C(C)=NNC(N)=O)cs2)cc1
Nc1nc2ccccn2c1C(=O)c1c[nH]c2ccccc12
Cc1cccc(C2C(=O)Nc3ccc([N+](=O)[O-])cc32)c1
CCOc1cc(C=NNC(N)=S)cc(OCC(=O)Nc2ccc(F)cc2)c1Br
Cc1cc(=O)n(C)c2c1c(C1COc3ccccc3O1)nn2-c1ccccc1
Cc1cc(OCc2ccccc2N2CCNCC2)ccc1Cl
CC(C(=O)Nc1cccs1)C(=O)Nc1nnc(Sc2cc(F)ccc2F)s1
C=C(C)C1C(=O)c2c3c(cc4c5c(n1c24)C1(C)C(CCC2C(C)(C=CC=C(C)C(=O)N(C)C)C(O)CCC21C)C5)C1=CC(C)(C)OC(C)C1C3O
Cc1cc(N2CCSCC2)nc(C)n1
CC(C)N(C(C)C)C1(C#N)OCc2cc(Cl)c(Cl)c(C(F)(F)F)c21
COc1ccc(COC(=O)c2cn(CO)nn2)c(NNC(=O)C(=O)c2ccc(OC(C)C)cc2)c1
O=C(C=Cc1ccccc1)Nc1ccccc1C(F)(F)F
CC1(C)c2c(ccc3occ(-c4c5ccccc5nc5c4[nH]c4ccccc45)c23)OC2c3nc4ccccc4cc3CCC21
COc1cc(OCNC(=O)C(CC(=O)O)c2ccc(C)cc2)cc(C(C)=O)c1OC
COc1ccc2c(c1)c(=O)c1c(NCCN3CCCC3)ccc3nnn2c31
CC1=C2N(c3ccncc3)C3CCCC23C(=O)C(=C(Sc2ccc([N+](=O)[O-])cc2)C2CCCCC2)C1=O
Cc1cccc(C)c1Cc1ccc2nc(-c3ccc(OC(F)(F)F)cc3)nc(NBr)c2n1
COC(=O)c1cnn2c(-c3ccc(OC)cc3)cc(-c3ccccc3)nc12
N#CSCCCCCCCCCN1CCC(CF)CC1
CS(=O)(=O)N1CCn2c(nnc2-c2ccccn2)C1
CC1=CSC(C(=O)Nc2ccccc2)(c2cccc(F)c2)c2noc(=O)n21
CCN1CCN(c2nc(NN3CCC(Cc4ccc5ccccc5c4)CC3)nc(N(CC)CC)n2)CC1
COc1cc(OC)c(NC(=O)c2ccccc2)cc1NC(=O)CSCc1cc(=O)n2nc(C3CC3)sc2n1
CC(C)c1ccc(C(=O)NCn2cc(-c3cccs3)c(-c3ccccc3)n2)cc1
O=C(Cc1nc(Cl)cc2c(=O)c3ccccc3[nH]c12)NCCO
CC1(C)C=C(c2cccc([N+](=O)[O-])c2)C2=C(O1)C(=O)C(c1ccc3c(c1)OCO3)=C(N)C2=O
OOc1ccc(Cl)cn1
CN(CNC(=O)c1cc(Cl)ccc1Cl)C(=O)C1CC(=O)N(c2cc(F)ccc2Cl)C1
O=C(Cn1ccc(=O)n(CC=C(Cl)Cl)c1=O)NCc1cccnc1
CCOc1ccc(N2C(=O)C3(SCC(=O)N3c3ccc(OC)cc3)c3ccccc32)cc1
O=[N+]([O-])c1cc(-c2ccccc2)[n+]([O-])o1
COC1=Cc2cc3c4c(cc5ccc2o5)C(CC3N(C)C1=O)CN4C
COc1cc(C2CC(=O)c3c(C#N)cn(-c4cc(Cl)ccc4C)c3C2)cc(OC)c1OC
N=C(NO)N(COCc1ccc(COc2ccc(F)cc2)cc1)C1CCCCC1
Cc1cc(C2OC(Sc3nc4ccccc4[nH]3)C(O)C2O)oc(=O)c1
CCc1cccc2c(N(CC)CC)cc3[nH]c(=O)[nH]c3c12
O=C(C=CC=Cc1ccccc1)OC1C(O)CC(O)C1O
Cc1ccc(C)c(S(=O)(=O)N(C(=O)CSc2nc3cc(C)ccc3s2)n2cnnn2)c1
NCCCC(NC(=O)C(Cc1ccccc1)NC(=O)C(Cc1c[nH]c2ccccc12)NC(=O)C1CCCN1C(=O)CN)C(=O)NC(Cc1ccccc1)C(N)=O
NCC1CN(CO)C(n2cc(F)c(=O)c3cc(C(=O)O)c(F)c(C4CC4)c32)CO1
Cc1cc2ccc(-c3nc(C4CCC4)n4ncnc(N)c34)cc2[nH]1
O=C(Nc1cc(F)ccc1N1CCOCC1)c1ccc([N+](=O)[O-])o1
O=C(NCC1CC1)N1CC2(CCN(Cc3cc4cccnc4[nH]3)CC2)C1
Clc1ccc(C(c2ccc(Cl)cc2)N2CCN(CCN3CCOCC3)CC2)cc1
CC(C)CC(N=c1c2ccc(O)cc2[nH]c(=O)c2cc(CCNc3ccnc4cc(Cl)ccc34)ccc12)C(=O)O
Cc1ccc(Nc2nc(=O)c3ccccc3[nH]2)c(C)c1
CCNc1cc(C(=O)N2CCC(CNS(C)(=O)=O)CC2)ccc1CCC(C)C
CCCCc1cc2[nH]c(=O)c(O)nc2c(C)c1C
CCCc1nc(NCc2csc(-c3cccc(Cl)c3)n2)c2cnn(C)c2n1
COc1cc(N2CCC(Oc3cccc(C(=O)N4CCCC4)c3)CC2)ncn1
Cc1ccc(S(=O)(=O)N2CCN(Cc3ccco3)CC2)cc1
CCCCCC(C)NC(=O)c1cc2c(=O)n3cccc(C)c3nc2s1
CCCCCCCCCCCCC(=O)NCCCN(C(=O)c1ccc(Cl)cc1)C1CCC2(c3cccc(C)c3)CC2C1
Cc1nc(-c2cccc(O)c2)cn1-c1cccc(F)c1
Nc1ccc(-c2nnn(-c3ccc(=O)[nH]n3)c2-c2ccc(F)cc2)cc1
CN1CCN(c2nc3c(=O)n(C)c(=O)n(C)c3[nH]2)CC1
COc1cccc(CCNC(=O)C2CCC(CNS(=O)(=O)c3ccc4[nH]c(=O)ccc4c3)CC2)c1
O=C1c2c(Cl)c(Cl)c(Cl)c(Cl)c2C(=O)N1CN1CCN(c2ccccc2)CC1
CCCCCOc1cc2c(cc1CCCC)CCC1C2CCC2(C)C(C3=CC(O)OC3=O)CCC12
CNCc1oc(-c2cccs2)nc1C(=O)N1CCN(c2cccnn2)CC1
COc1ccc(CCN(C)Cc2sccc2C)cc1OC
COc1ccc(-c2ccco2)cc1CN(C)CC(=O)c1ccc([N+](=O)[O-])cc1
CCN1CCN(c2ccc(Nc3ncc4c5ccncc5n(C5CCCC5)c4n3)nn2)CC1
CN1CC2C3CCC(C3)C2C1
O=c1oc2ccccc2n1Cc1ccc(Br)cc1
CC(=O)SCC(=O)c1ccc(Cl)c(N2C(=O)CCC2=O)c1
CCC(CC)C(=O)OC(CO)CN(C)S(=O)(=O)c1ccc(OC)cc1
CC(C)Oc1nc(Nc2cccc(C(F)(F)F)c2)c2ncn(C(C)C)c2n1
CC(C)Cc1cc(=O)oc2c1ccc1onc(-c3ccccc3O)c12
O=C(CCC=C1SC(=O)N(c2ccc(F)cc2)C1=O)NC1CCN(Cc2ccccc2)CC1
CC1(C)CCC2(OC(=O)CCO)CCC3(C)C(=CCC4C5(C)CCC(O)C(C)(C)C5CCC43C)C2C1
COc1ccc(CCC(=O)NCS(=O)(=O)N(C)c2cc(C)ccc2C)cc1
COC(=O)C(CCSC)NC(=O)C(C)CC(=O)C=Cc1ccc(OC)cc1
CCN(CC)CCNC(=O)c1ccc2c(=O)c3sc4ccccc4c3n(C)c2c1
CCOC(=O)C1=CN(c2ccc(OC)cc2)C=C(C(=O)OCC)C1C(C(=O)OCC)c1ccccc1
CC(C)c1cccc(N2CCN(CCCCCn3c(O)nc4ccsc4c3=O)CC2)c1
O=[N+]([O-])c1cn2c(n1)OCC(Oc1ccc(-c3ccc(OC(F)(F)F)cc3)cn1)C2
Cc1noc(C2CCCN2C(=O)CCS(=O)(=O)c2ccccc2)n1
CC(=O)Nc1ccccc1NC(=O)c1cccc2c1OCCO2
Brc1ccc(-c2nc3cc4nc5ccccc5n(C5CCCCC5)c4cc3n2)cc1
CN(C)c1ncnc2c1ncn2C1OC(CO)C(CO)C1F
Cn1cnc2c(NCc3ccc(Cl)c(C(=O)Nc4ccc(CNS(C)(=O)=O)cc4)c3)ncnc21
COc1ccc(-c2nc(=O)c3c(N)nn(-c4cccc(F)c4)c3[nH]2)cc1
NCCCCCCC(=O)N1CCCC(C(=O)NC(Cc2ccccc2)C(=O)O)C1
CC(C)NCC(O)COc1ccc2[nH]c(O)cc(=O)c2c1
COc1ccc(C2CC(c3ccco3)=NCCO2)cc1OC
Cc1cnn(CNCC2(Cc3ccccc3)CCCN2)c1
OC1CCCN(c2nc3ccccc3n2Cc2cccc(Cl)c2)C1
CSCCCNC(=O)Cc1ccc(C)n(OCC(=O)NCCc2ccccc2)c1=O
Cc1ccc(CC2CN(CCCO)CCN2CC(=O)O)c(F)c1
N#CC(=Cc1ccc(-c2ccc(Cl)cc2Cl)o1)c1nc2ccccc2[nH]1
Cc1nc2cc(N)ccc2c(=O)n1Cc1ccc(C(=O)NC(c2ccccc2)c2ccccc2)cc1
CCC(C)c1ccccc1NC(=O)NC1CN2CCC1CC2
Cc1ccc(CC(=O)Nc2cc(C)c(C)n2-c2cccs2)cc1
COCc1ccc(CCNC(=O)C2CCC(=O)N(C3CCCCC3)C2)o1
c1ccc(CC2CCN(c3ccc4nc(NOc5ccc6nc[nH]c6c5)oc4c3)CC2)cc1
COc1ccc(C2CC3CSC(N)=NC3(c3ccc(F)cc3F)C(=O)N2)cc1OC1CCCC1
CC(C)NC(=O)OC(C)C1N(C(=O)O)CSC1(C)CC(Cc1ccccc1)C(=O)NCc1c[nH]c2ccccc12
c1ccc(OCCCN2CCCC(CNc3cc(NCCCN4CCCC4)n4nc(-c5ccco5)nc4n3)C2)cc1
CCCCOc1ccc(C(=O)NN2CC(=O)N(c3ccccc3)CC2=O)cc1
CCOP(=O)(OCC)C(NC(=O)c1ccccc1)(NC1CCCN1C(=O)C(C)(C)C)C(F)(F)F
Cc1ccccc1CN1C2=NCC1COC2
Cc1cc(C(=O)O)sc1C(=O)NCC(C)N1CCC(CCN2C3CCC2CC(n2c(C)nc4ccccc42)C3)(c2cccc(F)c2)CC1
CC1CCCN1CCc1cc(Cn2ccccc2=O)ccc1-c1ccc(NC(=O)NCS(=O)(=O)NC(=O)O)cc1
CC(C)S(=O)(=O)NC(=O)NC1CCCCCCCCCCCC1=O
CNC(=O)Cc1[nH]c(SCc2cccc(Cl)c2F)nc(=O)c1C(=O)Nc1ccc(OC)cc1OC
O=C(O)c1ccccc1NC1CCC(OCc2c(F)cccc2F)CC1
O=C(Nc1nc2ccccc2s1)c1ccccc1NS(=O)(=O)c1ccccc1
COc1cc(NCc2cnc3[nH]nc(N)c3c2)cc(OC)c1
c1ccc(SCn2nnc3c(NC4CCCCC4)ncnc32)cc1
COc1cc(OC)cc(N2C(=O)C(=Cc3cc([N+](=O)[O-])ccc3OC)SC2=NC(=O)c2cc([N+](=O)[O-])ccc2C)c1
CC(C)C(NS(=O)(=O)c1cccc2nonc12)C(=O)N1CCCC1C(=O)NC(Cc1ccccc1)C(O)CNCCc1ccccc1
COc1cc2nc(N3CCN(C(=O)Nc4c(C)cccc4C)CC3)nc(N)c2cc1OC
CCCCOCCc1cc(NC)ccc1NCC
Cc1ccc(NC(=O)N2CCCC3(CCN(c4ncccn4)C3)C2)nc1
Cc1cnc2cccc(NCCCNc3ccnc4cc(Cl)ccc34)c2c1
O=C1CC(C2SC(NC3OC(CO)C(O)C(O)C3O)C(O)C2O)Oc2cc(O)ccc21
CCC(=C(c1ccccc1)c1ccc(C=CC(=O)O)cc1)c1ccc2[nH]nnc2c1
CC(C)c1nc(CN2CCCN(Cc3nc(-c4ccccc4)no3)CC2)cs1
CCCCCCCCCCCCCCCC(=O)NC(CCCCN)C(=O)NC(CO)C(=O)NC(Cc1ccccc1)C(=O)O
COc1ccc2c3c(cccc3c1=O)C(Br)CO2
c1ccc(CC2NCCc3c2[nH]c2ccccc32)cc1
COCc1ccccc1C(=O)N1CCN(c2nc3ccc(C(F)(F)F)cc3s2)CC1
COCc1cc(NC(=O)CCC#N)nc2sc(C)c(N)c12
CC1C2C(CC=C3CC(C(=O)CO)CCC32C(C)C)C2CCC(C)C2(O)C1O
COc1ccc(OCCSc2ccc(-c3oc4cc(CC(=O)O)ccc4c3CCN(C)C)cc2)cc1
COc1ccc(NC(=O)C2CCCN(S(=O)(=O)c3ccc(Cl)cc3)C2)cc1
O=C(CSC(=S)Nc1nc2ccccc2s1)N1CCCCC1
C#CCN1C(=O)C2C(c3ccc(C)cc3)NC3(CCCCCC3)N2C1=S
CC(C)(C)C=[N+]([O-])c1nnc(N)n1O
O=S(=O)(CCCCC1(O)CCN(c2ccc(Cl)cc2)CC1)Nc1ccc(Cl)c(Cl)c1
Clc1ccc(C#CCN2CCOCC2)cc1
C=CCC(=O)Nc1ccc(OC(=O)C(C(=O)NCC2CCCO2)c2ccc(Cl)cc2)cc1
COC(=O)CC(CCC(=O)c1ccc(OC)c(OC)c1)N1CCC2(CC1)CNC(=O)O2
COc1cc(CCN2CCN(c3ccc(F)cc3)CC2)c(OC)c(OC)c1
CCC(=O)c1ccccc1OCCCCCN1CC(C)OC(C)C1
O=C(Nc1nc[nH]c2c3ccccc3nc1-2)c1ccc(Cl)c(Cl)c1
COC1CC(=O)OC(O)C1CC(=O)Oc1cccc([N+](=O)[O-])c1
O=C(O)CC(=O)N1N=C(c2ccc(Br)cc2)OC1c1ccc(-c2ccccc2)cc1
CCSC(=O)N(CC)C1OC2C(Oc3nc(=N)ccn32)C1CO
NC(=O)c1ccccc1C(=O)O
CC(=O)NC(=O)N1CSC(C)(C(O)NC(=O)C(C(C)Cc2ccccc2)C(C)C(=O)Nc2ccccc2)C1C
Cc1ccccc1C(C#N)NN(C)C
COc1ccc(CN(CCN(C)c2ccc(OC)cc2)C(=O)C(C)(C)c2ccccc2C)cc1
O=c1[nH]c2cccc(OCC(O)CN3CCC(CC4CC5CC4c4cccc(=O)n45)CC3)c2[nH]1
O=C(Cc1nnc(NC(=O)c2ccccc2)o1)Oc1ccc(Br)cc1
COC1=CCCc2cccc(c2)C(C)NCC(C)CC(=O)Nc2cccc(c2)C(N)C(=O)NCC(C)C(=O)O1
C=C(C)CNC(=O)COC(=O)c1nc2ccccc2s1
COc1ncc(-c2cc3c(-c4ccc(CNC(C)C)cc4)nc(N)nc3n(C(C)C)c2=O)cn1
CC1CC2CCC(C1c1ccc(F)cc1)N2OC(=O)CC1CC2CCC1N2C
COc1ccc(-c2cnc(SN(C)C(=O)CCOc3ccc(Cl)cc3)nc2N)cc1O
O=c1nc(-c2cccnc2)[nH]c2c1CSC(c1ccccc1)(c1cnccn1)N2
COc1cc(OC)cc(OC)c1
N#Cc1nnsc1N1CCN(C(C(=O)NCc2ccccn2)c2ccc(F)cc2F)CC1
CCC#CCOc1cccc(CC)c1-c1ccc(CC(C(=O)O)N2C(=O)CNCC2c2ccccc2)cc1
Cc1cn(N(C2CC(C3CCCCN3)c3ccc(C#N)cc3O2)S(=O)(=O)Cc2ccc(C#N)cc2)cn1
Cn1nc2c(cc1=O)CCC1=C2N=c2sc(=Cc3ccco3)c(=O)n2C1c1ccc(F)cc1
Clc1cc(Cl)cc(-c2cn3ccc(NCn4cc(CCCN5CCCCC5)nn4)cc3n2)c1
Cc1noc(-c2cc3cc(Cl)ccc3[nH]2)n1
CCc1ccc(NNc2cc(N)nc(Sc3nnnn3C3CCCC3)n2)cc1
CCCC(c1cccc(Cl)c1)c1ccc2c(NC)nc(CC)nc2c1
c1csc(CCNc2cc(-c3ccc4ccccc4c3)ncn2)c1
Cc1c2c(nc3cc(Cl)c(C#N)c(N)c13)C(Cl)CCC2
O=C(NC1CCCC1)c1ccc(S(=O)(=O)Nc2nc3ccccc3nc2Nc2ccc(Cl)cc2)cc1
Cc1ccc(CNCC2C(=O)N(Cc3ccco3)C(=S)N2Cc2ccco2)cc1
COc1cccc(C(O)c2nc(-c3c(C)cccc3C)no2)c1
CCCN1CCCC(CNS(=O)(=O)c2ccc3c(c2)CCN(C(=O)c2cc(CC)on2)C3)C1
CCCCCCCCCCn1cnc2cnc(N)nc21
C=C1C(=O)OC2CC3(C)C4CCC5(C)C(=O)CCNC5C4=CC(=O)C3(C)C12
CN(C(=O)c1cccc(CN2C(=O)C(=O)c3cc([N+](=O)[O-])cc([N+](=O)[O-])c32)c1)c1ccccc1
CNC1=NC2C(Oc3ccc(NC(=O)c4cccc(C(F)(F)F)c4)cc3)C(CO)C2C(=O)O1
CC(C)Oc1ccc(C(=O)Nc2cccc(S(=O)(=O)N3CCCCC3)c2)cc1
CCC(C)C1NCC1C(=O)NC(CC(C)C)NC(=O)C=Cc1ccc(F)cc1
CN(C)C(=O)Cc1c(C(=O)O)sc2[nH]cnc(=O)c12
CCOC(=O)N1CCC(n2nc(C(N)=O)c3c2-c2ccccc2S(=O)(=O)C3)CC1
COc1cccc(Cn2cnc3c(N)nc(N)nc32)c1
CC(C)N(CCC1(Cc2ccccc2)C(=O)NC(=S)NC1=O)C(C)C
CCc1cc(=O)[nH]c2cc3c(cc12)S(=O)(=O)NC(C)N3
O=C(CSc1csnn1)c1ccccc1
O=c1[nH]c(=O)n(I)cc1C1CC(CO)OC1O
CC(C)CN1C(=O)C(Cc2ccccc2)NC1=S
N#Cc1cccc(N2C(=O)C(=Cc3cccc(Oc4ccc([N+](=O)[O-])cc4)c3)SC2=S)c1
CCCC(CCC)C(=O)Nc1ccc(OCC(=O)N2CCCC2)cc1
COCC1CCCN1C(=O)c1csc(-c2cccnc2)n1
CCCCCCn1c(CC)nc2c1c(=O)[nH]c(=O)n2-c1ccc(OC)cc1
O=C(c1csnn1)N1CC2(C1)CN(C(=O)c1ccco1)C2
COc1ccccc1NC(=O)Oc1ccccc1
COc1cc(NS(=O)(=O)Cc2ccco2)ccc1C(=O)c1ccco1
Nc1cc(SCCOc2ccc(Cl)cc2)nc(N)n1
CC(C)NC(=NC#N)NN=Cc1ccc(Cl)cc1
O=C(CN1CCN(CCO)CC1)Nc1ccc(F)c(C(F)(F)F)c1
Cc1cccc(Cc2cnc(Nc3n[nH]c4cc(C#N)ccc34)s2)c1
Cc1cccc(C)c1NC(=O)CN(Cc1ccccc1)S(C)(=O)=O
CCOc1ccc(CN(C)C(=O)COC(=O)C=Cc2cccnc2)cc1
O=C(O)CCCCCOc1cc(Cc2cc(Oc3ccccc3)ccc2Cl)ccc1C1CCCCC1
CC(C)(C)CNC(=O)c1ccccc1Cc1ccc2ccccc2n1
CC(CC(=O)O)C(=O)NC1=C2C(C)CCCC2C2CCC3(C)C(CCC3(O)C#N)C2C1
CN=c1[nH]ncn1-c1ccccc1C(F)(F)F
CCCCN(CC)CCCNc1nc(Nc2ccc(Cl)cc2)nc2ccccc12
CCC(C)(Cc1c[nH]cn1)NCc1cnc(-c2ccc(C)cc2)s1
CCCNc1nc(N)c(-c2nc3ccc(Br)cc3s2)c(CCC)n1
CSc1nc2cc(OCC(=O)Nc3ccc(C)c(Cl)c3)ccc2s1
CN(C)CC(CCN1C(=O)c2ccccc2C1=O)c1ccccc1I
COc1cc(-c2cccc(C)c2)c2cc(N3CCN(C)CC3)ccc2n1
CCCNc1ncnc2c1c(-c1cccc(O)c1)cn2CCOC(=O)NC(C)(C)C
Cn1cc(SCC(=O)Nc2ccc(C(F)(F)F)cc2)c2ccccc21
Nc1ccccc1NCc1ccc(-c2cccnc2N2C(=O)c3ccccc3C2=O)cc1
O=C(O)C=Cc1ccc(NC(=O)C2(NC(=O)c3ccc4c(C5CCCC5)c(-c5cscn5)n(-c5cccnc5)c4n3)CCCC2)cc1
CC1CC2=C(CCCC2=O)NC2=C1C(=O)CC(C)(c1ccc3c(c1)OCO3)C2
Cc1sc2[nH]c(=O)c(CNC3CCCCC3)cc2c1C(=O)N1CCN(c2ccccc2F)CC1
CC(=O)Oc1cn2c(n1)c(=O)[nH]c1c2c(=O)[nH]c(=O)n1CCCl
Cc1ccc(CC(CNC(=O)N2CCOCC2)N(C)C(=O)c2ccc(C3CCCCC3)cc2)cc1
COc1cc(OC)c(C(=O)c2c(C)cc(O)cc2-c2ccc(OCCF)cc2)c(OC)c1
O=C(Nc1ccc(F)cc1F)c1ccc(S(=O)(=O)N2CCCC2)cc1
Cc1cnc(CC(=O)Nc2cc(-c3ccco3)cc(-c3ccco3)n2)cn1
O=C(c1c(F)cccc1F)N(Cc1cc2ccccc2s1)c1ccc(N2CCNCC2)cc1
CC(=O)C1C(c2ccccc2O)NC(c2ccccn2)C(C#N)(C#N)C1c1ccco1
COc1cc2c(-c3ccc4nc(N)sc4c3)cn(-c3ccc(C(=O)O)s3)c2cc1F
S=C1NC(c2ccccc2)(c2ccccc2)Cc2ccccc21
O=C1C(=COCCO)Oc2cc(-c3ccc(Cl)cc3)cc(OCCOCOCCO)c21
NC1=NC(Cc2nc(-c3ccc(N4CCN(CC(F)F)CC4)cn3)nc3cc(C(F)(F)F)sc23)CO1
O=C(NCc1cccc(-c2ccc(O)cc2)n1)C(O)C(O)C(=O)N1CCC(c2ccc(Cl)cc2)C1
COc1ccc(S(=O)(=O)N2CCCC2C(=O)NCc2ccccc2)cc1
COc1ccc(-c2cc(C(=O)Nc3ccc(C(=O)N4CCN(C)CC4)cc3)c3cc(OC)c(OC)cc3n2)cc1
CC(C)c1ccc(Cn2cnc3c(N)nc(NC4OC(O)C(O)C4CO)nc32)cc1
Cc1ccc(Cl)cc1-n1cc(C(=O)NC2CCN(C3CCN(C(=O)NC(=O)c4ccc[n+](CCO)c4)CC3)CC2)c2ccccc2c1=O
O=C(Nc1ccc(Cl)nc1)c1cccc(S(=O)(=O)N2CCNCC2)c1
COc1ccc(CC(=O)Nc2ccc(-c3ccc(OC)cc3)s2)cc1
CC1NC2=NC(=N)N=C(N)C21
N#Cc1ccc(C(=O)N2CCN(S(=O)(=O)CSc3ccc(F)cc3)CC2)cc1
CCOCNC(=O)c1ccc(-c2cnc(Nc3nc(Cl)c(C(=O)OCC)s3)s2)cc1
CC(C)CC1NC(=O)OC1Cn1c2ncccc2c2cccc(-c3ccccc3)c21
COc1cccc(C2C(c3ccccc3)=C(C(N)=O)N=c3sc(=Cc4cc(NC(N)=O)ccc4-c4ccccc4)c(=O)n32)c1
N=NN=C1C2=NC(c3ccccc3)C(c3ccccc3)C2C1(CO)c1ccccc1
CC(C)CC(NC(=O)C(C)NC(=O)C(CC(C)C)NC(=O)C(CC(C)C)NC(=O)C(Cc1ccccc1)NC(=O)C(C)N)C(=O)NC(CCCN=C(N)N)C(N)=O
Cc1cc(C)nc(NS(=O)(=O)c2ccc(C(=O)NCOc3ccc(Cl)c(C(=O)c4cc5ccccc5o4)c3)cc2)n1
CC(=CCn1oc(=O)[nH]c1=O)Cc1ccc(Oc2ccccc2)cc1
CC(CS)C(=O)NCC(=O)O
CCN(CC)c1ccc(C=CS(=O)(=O)Nc2ccc3c(c2)NC(=O)CS3)cc1
COc1cc(S(=O)(=O)N2CCC3(CC2)OCCO3)ccc1NC(=O)c1ccco1
Cc1ccc(NC(=O)c2cccc(C(C)(C)C)c2)cc1Nc1ncnc2cnc(N3CCCN(C)CC3)nc12
CCC(=O)NNC(=O)c1ccc(COc2cccc(C)c2)o1
CCOc1cc2c(c(OC)c1OC(=O)CC)C(c1c(OC)cc(OC)cc1OC)C(Br)C(=N)O2
CCNC(=O)c1ccc(-c2ccc(C(=O)COC(=O)C3=NNC(=O)CC3)cc2)cc1
CC1CC(=O)NS(=O)(=O)N1Cc1ccc(CCN2Cc3ccccc3C2)cc1
O=C(NCc1ccc2c(c1)OCO2)C(=Cc1ccco1)NC(=O)c1ccco1
COC(=O)CC(C)Cc1cc2ccc(OC)cc2oc1=O
O=C(CC(=O)Oc1ccc2[nH]c(=O)[nH]c2c1)NCc1ccco1
CCOc1ccc2c(NCCCNc3nc(Nc4ccc(OCC(C)C)cc4)nc(N4CCN(C)CC4)n3)ccnc2c1
CNC(=O)C1CCN(CCN2C(=O)c3cccc4cccc(c34)C2=O)CC1
Cc1sc2[nH]c(COC(=O)C(C)C(=O)Nc3ccc([N+](=O)[O-])o3)nc(=O)c2c1C
C#CCOc1ccc(C2C(C(=O)OC)=C(C)Nc3nc(CC)nn32)cc1
O=S(=O)(O)c1ccc(-n2nnc(-c3ccccn3)n2)cc1
COc1ccccc1N1CCN(C(=O)CCNS(=O)(=O)c2cc(Cl)ccc2Cl)CC1
CCOc1ccc2cc(C(=O)N3CCOc4ccc(CN5CCN(C)CC5)cc4C3)[nH]c2c1
COc1ccc(S(=O)(=O)NCC(C)Nc2ccc3c(Cl)ccnc3c2)cc1
COc1ccc(C(=O)NC(CC(=O)O)c2ccccc2Cl)nc1-c1ccc(C)cc1
Cc1n[nH]c(C)c1CCCCn1c2ccccc2c2ccccc21
C=CCOC(=O)c1[nH]c2c(O)cc3ncn(Cc4ccc(F)cc4)c3c2c1-c1ccccc1
CC(=O)Nc1ccc(NC(=O)CC(=O)Oc2cc(C)c(C)o2)cc1
CC(C)CC(NS(=O)(=O)c1ccc(-c2ccc(CSc3nc4cccnc4[nH]3)cc2)cc1)C(=O)O
COc1ccccc1CCNC(=O)Cn1cc2c(n1)-c1c(C(=O)N3CC(C)OC(C)C3)noc1CC2
CCNc1nc(C(C(C)=O)=C(C)C)cc(-c2ccccc2)n1
CC1CCC(C)C(NC(=O)CN2C(=O)COc3ccc(S(=O)(=O)NC4CCCCC4)cc32)C1
CCOC(=O)CC(C)=CCC(NC(=O)C(Cc1ccccc1)C(N)=O)C(=O)OCC
CCN(CC)CCn1cc(C#CCCC2CCCN2)c2ccccc21
CC(=O)C(=CNCCc1ccc(Cl)cc1)C(=O)Nc1ccccc1
O=C1COC(=O)C1C(S)=Nc1ccccc1Cl
CC(=O)NCC1(c2cccc(NC(=O)c3ncc(C#N)cc3C)c2)CC2CC2C1
CCCCNC(=O)c1n[nH]cc1Oc1ccccc1
COc1ccc(CCN2Cc3cc4cc5c(cc4nc3N(S(=O)(=O)COC(=O)N3CCCC3)C2)OCO5)cc1
CCCc1c(NC(=O)Cc2ccc(Cl)cc2)c(=O)n(O)c2ncccc12
O=c1c2ccc(I)cc2sn1-c1ccccc1O
CC(=O)C=NOCCSCCN1CCCCC1
COc1ccc(-c2ncnc3c2c(N)cn3C(=O)c2ccc3ccccc3c2)c(OC)c1
COCc1cc(NCc2ccc3c(c2)OCO3)n2nc(C)cc2n1
COC(=O)Cn1c(=O)scc(C)c1=O
COC(=O)c1sccc1NC(=O)NCc1cccs1
Cc1cccc(C)c1OCC(=O)OCC(=O)N1CCc2ccccc2C1
Cc1cc(O)cc(C)c1C=CC1C(C)C(CO)=NN1C(=O)c1cccc2cc(O)oc12
CNc1nc(-c2nccs2)c2c(n1)-c1ccc(C(=O)NC3CCOCC3C(=O)NO)cc1OC2
COc1ccc(OC)c(CC(=O)NSc2ncc(C)cc2Br)c1
CCc1ccccc1NC(=O)c1ccc(OC)c(O)c1
C=C(C)c1nnc2sc(-c3ccc(F)cc3)nn12
CC1=Nc2c(ccc3ccccc23)C(c2ccccc2)N1c1ccc(O)cc1
O=C(Cc1ccc2c(c1)OCO2)NCc1ccc(Br)cc1
CON(CC1CCN(Cc2ccccc2)CC1)c1ccc(-c2ccc(Cl)cc2)cc1
C#CCN(C)C1CCN(C(=O)c2cccnc2)C1Cc1ccc(OC)cc1
COc1cccc(NC(=O)C(=O)NN=Cc2ccc(C)o2)c1
Cc1ccc(C(=O)N2CCN(S(=O)(=O)Cn3cnc4ccccc4c3=O)CC2)cc1
CCC(=O)ON1CCN(c2ccccc2)CC(c2ccc([N+](=O)[O-])cn2)C1
OC(CCN1CCN(c2ccc(OC(F)(F)F)cc2)CC1)c1ccccc1
COc1ccc(S(=O)(=O)N2CCN(C(=O)C(C)Oc3ccc4ccccc4c3)CC2)cc1
CC(C)CC(N)C1CCN(C(=O)c2cn(-c3cccnc3)nn2)CC1
CCOC(=O)c1c(-c2ccccc2)c2cc(Cl)ccc2c(=O)n1CC(=O)NCc1cccnc1
O=C(NCCCCCCCn1cc(C(=O)O)c(=O)c2ccccc21)c1cc(=O)c2ccccc2[nH]1
CNC(=O)N(CCCCN)Cc1ccc2c(c1)Cc1cc(Br)ccc1-2
CC1=C(N=COCCN(C)C)C(=O)C(N=Nc2ccccc2)=CC1=O
N#Cc1c(N)ncc(-c2ccnc(Cl)c2)c1-c1ccccn1
CCc1ncnc2c1c(Cl)cc1cc(Nc3ccc(OC)cc3)ccc12
Cc1cnn(C)c1-c1nc(C)c(C)c(ON)n1
CCC(=O)Oc1cc(C(=O)C(C)CCCc2ccccc2)n2ccc(CC)cc12
COc1ccc(-c2nc3cc(N)ccc3s2)cc1-n1c(=O)c2oc3cc(Cl)ccc3c2n(CC(C)C)c1=O
N=C1SC(=CNC(=S)NC2CC3CCC2C3)C(=O)N1c1ncccn1
O=C(NCC1COc2ccccc2O1)c1ccc(Cl)cc1
Cc1c[nH]c2c(N3CC(CC(=O)Nc4ccc(C#N)s4)OC3=O)cccc12
CN1c2ccccc2C(=O)N(CCOCCO)c2ccccc21
O=C(NC(c1ccc(Br)cc1)c1cc(Br)c2cccnc2c1O)C1CC1
CC1=NC(C)c2cc(C)c(C=CC(C)C#Cc3cccc(O)c3)cc21
CC(=O)N1c2ccccc2C(C)CC1(C)c1ccccc1
N#Cc1ccc(N2CC(=O)Nc3cc(C(F)(F)F)ccc3C2=O)cc1
Clc1cc(Cl)cc(-c2nc3ccccc3o2)c1
Cn1c(CN2CCN(C(=S)Nc3ccc4c(c3)OCO4)CC2)nc2ccccc21
O=C(C=Cc1cc([N+](=O)[O-])ccc1S(=O)(=O)N1CCCCC1)N1CCN(Cc2ccco2)CC1
CCC(=O)OC1=C(CN(C)C)NC(=O)NC1c1cccnc1
CCCNC(=O)c1ccc(-c2nnc3c4ccccc4nc(Cc4ccccc4)n23)cc1
ON=C(Cc1ccc(F)cc1)N1CCN(c2ccc(Oc3ccnc4[nH]ccc34)c(Cl)c2)CC1
CCCNCC(O)COc1ccc2c(=O)c(OC)c(-c3ccc(O)cc3)oc2c1
CC(C)c1nc2cc(-n3nc(C(C)(C)C)oc3=O)ccc2n1Cc1cccs1
CCN(CC)CC(O)COc1cc(O)cc2c1C(=O)C(=Cc1ccc(N(CC)CC)cc1)C(C)O2
CN1C(=O)NC2(CCC(CC(=O)Nc3ccccc3Br)CC2)C1=O
CCCCC(CC)CC(=O)Oc1ccccc1
Cc1c(C(=O)N2CCCCCC2)nn(-c2ccncc2)c1-c1ccc(Cl)c(Cl)c1
CC(O)C(NC1=C(I)C(=O)c2ncnn2C1=O)C(=O)O
COS(=O)(=O)N(Cc1ccc(OS(=O)(=O)N2CC(c3ccccc3)Oc3ccccc32)cc1)CC(O)C(=O)NO
CC(O)(CO)C(=O)O
CS(=O)(=O)c1ccc(-n2nc(NCc3cc(-c4cccs4)on3)c3ccccc32)cc1
Cc1ccc(NCCC(=O)Nc2nnn(-c3ncnc4c3cnn4-c3cccc(O)c3)c2C(C)C)cc1
CC(C)n1nc(-c2nc(=O)c3cc(-c4ccc(Cl)cc4F)ccc3[nH]2)c2c(N)ncnc21
COc1ccc(N2C(=O)c3oc4ccccc4c(=O)c3C2c2ccco2)cc1
COc1ccc(-c2ccc(F)c(NC(=O)c3ccc(F)cc3)c2)cc1COc1cncc(C)n1
COc1ccc(NC(=O)Cc2c(C)[nH]c3ccccc3c2=O)cc1
CN1C(N)=NC(N)=NC1(C)c1cc(Cl)cc(Cl)c1
COC(=O)C(C)C1CC=C2C1CCC1C3(OC)C=CC(=O)C(C)(C)C3C(C)C(OC(C)=O)C21c1ccoc1
C=CCC1CNC(C(=O)O)C(c2ccc(Oc3ccc(OCC)cc3)cc2)N1
Oc1cccc(CSc2nc3ccc(Cl)cc3s2)c1
CS(=O)(=O)N1CC1c1cc2ccc(C(=O)NC(N)CCCCN)cc2s1
COc1cc2nc(N3CCN(C(=O)CCN4CCN(C)CC4)CC3)nc(N)c2cc1OC
COc1ccc(CN2CCC(N3CCC(CCC(C)(C)O)(c4csc(N)n4)CC3)C(O)C2)cc1
CCNC(=S)NCc1ccc2c(c1)CCCN2F
CC(=O)OC1Cc2c(O)cc(O)cc2OC1c1ccc(O)c(CO)c1
Fc1ccc(-c2c(-c3ccnc(Nc4ccc(-n5c(N6CCN(CC7COC(F)(F)O7)CC6)nc6ccccc65)cc4)n3)cnn2-c2ccccc2)cc1
Cc1cc(C)c(C=C2C(=O)N3C(CC2C(=O)O)SC(C)(C)CC3C(=O)O)c(C)c1
CC(C)CCS(=O)(=O)OCC(C)C(=O)NC(Cc1ccccc1)NC(=O)OCc1ccccc1
ClC#CCCN=C1NN=C(c2ccccc2)CS1
CCN(Cc1ccccc1F)C(=O)C1CCN(CCC(NC(=O)C2CCCC2)c2ccccc2)CC1
Cc1ccc2cc(CNC(=O)c3ccc(C#N)cc3)c(=O)[nH]c2c1
O=c1[nH]c(=O)n(F)cc1C1OC(CO)C(F)C1O
Cc1c2c(c3c(C)n(C)c(C)c3c1CCNCCc1ccccc1)C(=O)N(C)C2=O
CC(C)S(=O)(=O)Nc1ccc(Cc2c(Cl)nc(SCCC(=O)N3CCN(c4ccc(F)cc4)CC3)n(CCCCN)c2=O)cc1
O=C1NC(=O)c2c1c1c3ccccc3n3c1c1c2c2ccccc2n1CCCC3
CC1CN(S(=O)(=O)c2ccc(Cl)cc2)CC(C)O1
CCCn1c(=O)n(CC)c(=O)c2[nH]c(CCCOc3ccc(NC(=O)N(CCOC)CCOC)cc3)nc21
COC(=O)c1ccccc1NC(=O)COC(=O)Cc1ccsc1
Cc1ccccc1C(=O)N(Cc1ccc(S(C)(=O)=O)cc1)C1CCCCC1
O=C(O)CCCCc1ccc2nc3ccc(-c4cccc(Cl)c4)cc3nc2c1
COc1ccc(-c2cc(-c3cccc([N+](=O)[O-])c3)n(-c3ccc(C(C)C)cc3)n2)cc1
CCC(C)NC(=O)Cn1ncc2c3ccccc3n(Cc3cccc(C)c3)c2c1=O
CNC(=O)c1cc(S(=O)(=O)NCCc2ccc(Cl)cc2Cl)ccc1O
CC(=O)Oc1ccc(-c2c(NCc3cccs3)nc3ccccn23)cc1
Cc1csc(Nc2nc(Cl)nc(NC(C)C3CC3)n2)c1
COc1cccc(CN2CCOCC2CC2(C#N)CCN(C(C)C)CC2)c1
O=c1cc(-c2ccc(O)c(O)c2)oc2c(-c3c(O)cc(O)c(Cc4ccc(O)c(O)c4)c3O)c3cc(O)c(O)cc3c(O)c12
Clc1ccc(CCc2cnc(N3CCCCC3)nc2)cc1
COc1ccc(C(=O)NC(C)N2C(=O)c3ccccc3C2=O)cc1
CC1CC2C=Nc3cc(F)ccc3C(=O)N2C1
CC1=CC(C)=C2C(=O)OC(C)CC3OC3(C)C=CC(=O)C=CC(O)C(O)C(C)CC(C)CC=C12
O=C(CC(=O)N1CCN(c2cc(F)ccc2F)CC1)NOc1ccc(Br)cc1
c1ccc2c(c1)CN(c1ncnc3[nH]cnc13)Cc1ccccc1-2
COc1ccc(-c2cc(OC)c3c(c2)OCC(=CO)C3=O)cc1
C=CC(C)C(NC(=O)O)C(C)C
COCCN(C(=O)CCCN1C(=O)c2ccccc2C1=O)c1c(N)n(CCOC)c(=O)[nH]c1=O
O=C(COc1ccc(C(=O)NCCCN2CCOCC2)cc1)Nc1ccc2c(c1)n1nc(-c3cccnc3)cc1n[n+]2[O-]
COC(=O)c1ccc(C(C)(O)C=CCc2ccc3ccc4cc5ccccc5cc4c3c2)o1
CNC(=O)CN1C(=O)c2cc(C)ccc2OCC2OC(S(=O)(=O)Nc3ccc(C(F)(F)F)cc3)CCC21
N#Cc1c[nH]c(Nc2ccc(O)cc2)n1
COc1ccc(-c2c(C(=O)c3ccccc3)nc3ccc(-c4ccc5[nH]c(Cl)nc5c4)cn23)cc1
CCCCCc1cnc2c(c1C(=O)OCC)c1ccccc1n2Cc1ccccn1
OC(C(Cc1ccc2ccccc2c1)NC(=S)Nc1ccc2ncccc2c1)C(Cc1c[nH]c2ccccc12)NC(=S)N1CCCC1
C=CC(C=C)CCC1C(O)COC(O)C1O
Cc1cccc(-c2cc(C(F)(F)F)n3nc(S(=O)(=O)Cc4ccccc4Cl)nc3n2)c1
O=C(NC1CCCC1)c1ccccc1NC(=O)c1nccnc1Nc1cncnc1
Cc1ccc(S(=O)(=O)N2N=C(c3ccccc3)CC2c2cccs2)cc1
Oc1cccc(C=Nn2c(-c3c[nH]c4ccccc34)n[nH]c2=S)c1
COc1ccc(-c2nn(Cc3ccccc3)cc2C=C2SC(Nc3ccc(C(C)C)cc3)=NC2=O)cc1
Cc1c(C(=O)C2OC2c2ccccc2)oc2c1c(O)c(C=NCCCN(C)C)c(=O)c1c(C)cc(=O)oc12
CCCNCc1cc2c3ccccc3n(Cc3ccccc3)c2c(-c2ccc3c(c2)OCO3)n1
C=C(C)C1CCC2(C(=O)NCC(=O)O)CCC3(C)C(CCC4C5(C)CCC(O)C(C)(C)C5CCC43C)C12
COc1ccc(O)cc1CC(=O)Nc1ccc(-n2cnc3cccnc32)cc1[N+](=O)[O-]
CC1(C)CCc2cc(C(=O)C(C)(C)c3ccccc3)ccc2O1
COC12CC1(C#Cc1ccsc1)c1cc(-c3ccccc3)ccc1NC2=O
CC1CCCCCCCCC(=O)OCCN(C(=O)OC(C)(C)C)C(C)CCCCCCCCC(=O)OCCN(C(=O)OC(C)(C)C)CCCCCCCCCC(=O)OCCN1C(=O)O
CCOC(=O)c1ccc(C(=O)NCS(=O)(=O)c2ccc(Cl)cc2C#N)cc1
CN1c2cccnc2-c2c(c3ccccc3n2C)-c2nc3ccccc3nc21
CN(C)CCCN1C(=O)C2C3CCC(O3)C2C1=O
O=C(CN1C(=O)NC2(CCCCC2)C1=O)Nc1ccc([N+](=O)[O-])cc1
CCOc1cccc(C2CC(c3nn(-c4ccccc4C(C)C)cc3-c3ccccc3)=NO2)c1
CCN(CC)C(C)n1c(CCCCOc2ccccc2)nc2ccccc21
COc1cc([N+](=O)[O-])ccc1NC(=O)COC(=O)CCCNC(=O)c1c(Cl)cccc1Cl
Cc1cccc2cc(C(=O)NNc3cc(Cl)ccc3Cl)c(=O)oc12
Cn1c2ccccc2n2c3cccnc3c(C#N)c12
COc1ccccc1CNc1cc(N(C)Cc2ccc(C)o2)ncn1
COc1cc(C)c(S(=O)(=O)NCc2ccc3c(c2)OCO3)c(C)c1
COc1ccccc1-c1c(C#N)[nH]c2ccc(-c3ccccn3)cc12
COc1ccc(Cn2ccc(=O)n(Cc3ccccc3)c2=O)cc1OC
COCCCOc1ccc(C(=O)N2CCN(CNC(=O)c3ccccc3OC)CC2)cc1
Cc1cc(O)c2oc3c(C(=O)NC(C)CO)cc(C)cc3c(=O)c2c1
COc1ccccc1CCNCCn1c(=O)c2c(nc(Cc3ccccc3)n2C)n(Cc2cccc3ccccc23)c1=O
Cc1cc(-c2ccc(Cl)c(F)c2)n(C)c1C(=O)NN=CCSc1nnc(N)s1
CC(=O)N1CCc2[nH]c3c(-c4ccc(C)cc4)nc(Nc4cc[nH]c(=O)c4)cc3c2C1
CC(C)C(N)C(=O)NC(Cc1ccccc1)S(=O)(=O)N1CCN(c2ccc(Cl)cc2)CC1Cc1ccccc1
CN(C)CCNC(=O)Nn1nc2c(c1CC(=O)Nc1cccc(Cl)c1)CSC2
Cc1noc(Cc2ccc3c(c2)CN(CN2CCCC2)CCO3)c1C
Cc1cccc(C2=CCN(C(C#N)c3cccs3)CC2)c1
CCCCOc1ccc(NC(=O)c2c(-c3ccccc3)noc2C)cc1
Cc1ccc(C)c(-c2cc(N)[nH]n2)c1
O=c1oc2ccccc2c(O)c1C(NCc1ccccc1)c1ccc(O)cc1
Cc1cc(C)c(C)c(NS(=O)(=O)c2ccc(O)cc2[N+](=O)[O-])c1
Cc1ccc(-c2cccc3ccccc23)nc1OC(=NO)N1CCCC1=O
CN(Cc1nccn1C)c1ncnc2ccc(Cl)c(F)c12
CN1CCCC(C(=O)NC(C(=O)NC(Cc2ccccc2)C(O)C(NC(=O)C(Cc2c[nH]cn2)NC(=O)OC(C)(C)C)C(C)(C)C)c2ccccc2)C1
CC1N=C(c2ccccc2)c2cc(CNC(=O)Nc3cccc4ccccc34)ccc2N(Cl)C1=O
O=C(NCCCc1ccccc1)NNC(=O)C1CCCN1C(=O)OCc1ccccc1
CCOC(=O)c1cc(-c2ccc(C3=NNC(=O)CC3)cc2)on1
N#CC(=Cc1cccnc1)c1cccc(C(F)(F)F)c1
COc1ccc(NC(N)=S)cc1
O=C(O)c1ccc(CN2C(=O)SC(=Cc3ccc(OCC4(c5ccccc5)CCC(=O)C(c5ccccc5)N4)cc3)C2=O)cc1
CC(C)C(=O)Nc1ccc([N+](=O)[O-])c(C(=O)Nc2cccs2)c1
CCNC(=O)Oc1ccc2c(c1)OCc1ccccc1C2=O
COc1ccc(C2COC(=O)C2c2cc(OC)c(OC)c(OC)c2)cc1OC
S=c1[nH]nc(-c2cc(-c3ccc(Br)cc3)[nH]n2)n1N=Cc1ccccc1
CC(O)C1=C(C(=O)O)N2C(=O)C(C3CCN(N)C3)C2C1
Cc1ccc(C2=NN(c3ccccc3)C(c3ccc(S(C)(=O)=O)cc3)C2)cc1
COC(=O)C1CCCCN1C(=O)CN(c1ccc(OC)cc1)S(=O)(=O)c1ccccc1
FC(F)(F)c1ccc(CNc2nc3c(Br)c(Br)c(Br)c(Br)c3[nH]2)cc1
CC(=O)c1ccc(OCC(=O)N2CCN(S(=O)(=O)c3cccs3)CC2)cc1
COc1ccc(NC(=O)C2CCCN2S(=O)(=O)c2cccc3nsnc23)cc1
COc1ccc(CSc2nc(=O)cc(Cc3ccccc3)[nH]2)cc1
CN1CCN(CC(O)=C2C(=O)c3ccccc3N2S(=O)(=O)c2ccccc2)CC1
COc1cccc2c1S(=O)(=O)c1cc(Br)ccc1O2
COCCN1c2cccc3cccc(c23)S1(=O)=O
Cc1cc(N)nc(CCc2ccc(NC(=O)c3ccc(-c4ccccc4)cc3)cc2)c1
COc1ccccc1OCC(=O)NNS(=O)(=O)c1ccccc1
Nc1nc(N)c2nc(CNc3ccc(NC(=O)C(CCC(=O)O)C(=O)O)cc3)[nH]c2n1
CCOc1ccc(-c2cc(C(=O)NCCCN3CCN(c4ccccc4OC)CC3)no2)cc1
CC(=O)c1ccc(NC(=O)NC2CCCCC2)cc1
CCC(=O)Oc1ccc(-c2nnc(SCC(=O)Nc3cc(OC)ccc3OC)o2)cc1
CCCN1C(=O)c2ccccc2C(C(=O)N(Cc2cccs2)C2CCS(=O)(=O)C2)C1c1ccc(OC)c(OC)c1
Cc1ccc(S(=O)(=O)NCC2CCC(CNS(=O)(=O)Cc3ccccc3)CC2)cc1
CC(C)CC(NC(=O)CC#N)c1ccc(-c2ccccc2-c2ccccc2)cc1
CC(C)(C)C(=O)NC1=NC(=O)C(=C2C(=O)N(Nc3ccccc3)c3ccc(C#N)cc32)S1
CC(CC(=O)Nc1cc(C(F)(F)F)cc(C(F)(F)F)c1)NC(=O)c1cccc(CN2CCOCC2)n1
O=C(CC1CCCO1)NC1Cc2c(sc3ccccc23)CN1
CC(=O)NCc1c(C)sc2ccccc12
Cc1ccccc1-c1nnc(CN2C(=O)COc3ccc(S(=O)(=O)NC4CCCC4)cc32)o1
CCOc1ccccc1NC(=S)NNC(=O)c1ccc(C)nc1
Cc1nc[nH]c1CN1CC2CCC1CN(Cc1ncco1)C2
CN1CCC(c2ccc(N3CC(Cn4ccnn4)OC3=O)cc2)C1
CSCCC(C(=O)NC(CC(C)C)C(=O)NC(Cc1ccccc1)C(N)=O)N(C)C(=O)C(CC(=O)O)NC(=O)C(Cc1ccccc1)NC(C)=O
COC(=O)C1=C(C)NC2=C(C(=O)CCC2)C1c1cccc(Cl)c1Cl
NC(=O)C(=O)N1CCCC(c2ccc(-c3cc(C(=O)Nc4ccc(C(F)(F)F)c(Cl)c4)no3)cc2)C1
O=C1C2=Cc3ccccc3OC2Oc2ccccc21
CCCCC1Cc2c([nH]c3ccccc23)C(c2cc(F)ccc2F)N1
CCCCCCCCCC(=O)NC(Cc1ccccc1)C(=O)OC(CCCCCC)CCCc1cccnc1
CC(=NNc1ncccn1)c1cc(C)cc(C)c1C
COc1cccc(CC2CCC(Cc3cnc4[nH]cc(O)c4c3)CC2C(=O)Nc2ccccn2)c1OC
Cc1cccc(-c2nc3cc([N+](=O)[O-])ccc3nc2-c2ccccc2)c1
Cc1ccc2nc(NC(=O)OOc3ccccc3)[nH]c2c1
Cc1nc(CC(C(=O)NCc2cc(C(F)(F)F)cc(C(F)(F)F)c2)C(=O)NC2CCCC2)cs1
Cc1ccc2c(c1)[nH]c(=O)n2NC(=O)Nc1cccc2cccnc12
COc1ccc(CCn2c(O)c[nH]c2=S)cc1OC
CC1(C)C(C(=O)c2cn(Cc3cn(Cc4ccc(Cl)cc4)nn3)c3ccccc23)C1(C)C
CCOC(=O)C1=C(C)NC(=O)NC1c1cn(-c2ccccc2)nc1-c1ccc(C)cc1
c1ccc(-c2ccc3cc(C4=NCCN4)ccc3n2)cc1
COC(=O)C(N)CCCC(=O)O
CCC(C)c1nnc(SCC#N)n1N
CCN(CC(C)C)C(=O)c1ccc2oc(=O)c(C3C(CO)OC(O)C(O)C3O)c(-c3ccc(C)cc3)c2c1
Cc1ccccc1NC(=S)N(CCCN1CCOCC1)Cc1cccs1
NS(=O)(=O)c1ccc(NS(=O)(=O)c2ccc(Cl)s2)cc1
Cc1cn(C2CC(O)C(CO)S2)c(=O)[nH]c1=O
CC(=NNC(=S)NC(C)C)c1ccccn1
CCCOc1nc(N)nc(OCc2cccc(C(=O)NCc3ccc4c(c3)OCO4)c2)c1Cl
CCCCCC=CCC=CCC=CCC=CCCCNC(=O)CCO
ClC(Cl)Oc1cccc(C(Oc2cccc3ccccc23)c2ccccc2)c1
Cc1ccc2c(COC(=O)C3CC(=O)N(Cc4ccccc4)C3)cnc(N)c2c1
Clc1ccc(-c2nn(Cc3ccccc3)c3c2cnc2ccccc23)cc1
O=C(O)c1cc2c(Nc3ccc(F)c(F)c3)c(F)cnc2n1C1CCCC1
C1=CC2C(CCCCCc3c4c(nc5ccccc35)CCCC4)=NC(c3ccccc3)C2C1
C=C1CCC2C(C)(CCC(=O)NCCc3cn(CC)nn3)C(O)CCC2(C)C1CC=C1C(=O)OCC1OC(=O)CCCC
Clc1ccc(-c2csc(CNn3cnnc3)n2)cc1
CC(C)(C)OC(=O)Nc1ccc(CNC(=O)c2cc[nH]c(=O)c2CNCCc2ccc(Nc3ccnc4cc(Cl)ccc34)cc2)cc1
COC(=O)C1CC2(C)CN(Cc3ccc(Br)cc3)CCC2(C)C2CCc3c(n(C)c4ccccc34)C12
CC(=O)N1CC(C)CC(COC(=O)CCN(C2CCCCC2)S(=O)(=O)c2ccc(C)cc2)C1
O=C(CSc1ccccc1C(=O)NCN1CCCC1)Nc1ccc(Br)cc1
CC(C)COc1ccc(C(=O)Nc2cccc(F)c2)cc1
CC1CN(C(C)CO)S(=O)(=O)c2ccc(Br)cc2OC1CN(C)C(=O)C1CCCC1
COc1cc(C2c3cc4c(cc3C(N3CCN(c5ccc(F)cc5)CC3)C3COC(=O)C23)OCO4)cc(OC)c1OC
O=C(Nc1ccc(F)cc1)Nc1ccc(NC(=O)c2cccnc2)cc1
Cn1c(=O)c2nc(Cc3ccc(Cl)c(Cl)c3)[nH]c2n(C)c1=O
O=c1ccc2cnc(Nc3ccc4nc[nH]c4c3)cc2n1C1CCOCC1
CSc1nnc(NC(=O)C2=NN(c3ccc(Cl)cc3Cl)C(=O)CC2)s1
O=C(O)CC(C(=O)NCc1ccccc1)N1CCC(=C2c3ccc(Cl)cc3CCc3cccnc32)CC1
CNS(=O)(=O)c1ccc(-c2cccn3nc(Nc4ccc5ncsc5c4)nc23)cc1
O=C(CSc1nnnn1-c1cccc(F)c1)Nc1ccc(Cl)c(F)c1
CC(=O)Nc1nc(NCCc2ccccc2)sc1-c1ccc(S(=O)(=O)c2ccccc2)cc1
OC1C(Cc2ccccc2)OC(n2cnc(-c3cccc(C(F)(F)F)c3)c2)C1O
O=C(Cc1ccc(Cl)cc1)NCCCn1ncc2c(=O)n(-c3ccccc3)cnc21
O=C(Oc1ccc(=O)[nH]n1)C(Cn1ccnc1)c1ccccc1
O=S(=O)(Nc1ncn[nH]1)c1ccc2[nH]c(-c3ccc(-c4cc(Cl)cc(Cl)c4)cc3OCC3CCOCN3)nc2c1
O=C(Nc1ccccc1C(=O)NC1CCCC1)c1ccc(Cl)cc1
CN1C(=O)C(Cc2ccc(O)cc2)N(S(=O)(=O)N(C)C)C(=O)C1Cc1ccccc1
Cc1ccc(C(=O)N(C)CCC(=O)Nc2nccs2)c(S(=O)(=O)N2CCOCC2)c1
Cc1ccc(-n2nnnc2SCNC(=O)NC(=O)C2CCCCC2)cc1
CCC(=O)OCc1nc(N(C)Br)ncc1C
CC(=O)N(C)C12CCC(C)CC1C(=O)N(C)C1c3ccccc3Oc3ccccc3CC12
COc1ccc2cc(CN3CCN(C)CC3)c(-c3ccccc3)c(Br)c2c1
O=C(Cc1nnc(Sc2cccs2)n1-c1ccccc1)N1CCOCC1
Cc1ccc(-n2ncc3c(Nc4ccccc4)ncnc32)cc1
COc1ccc(C(=O)NC(CC(C)C)C(=O)NCC(=O)NC(CC(C)C)C(=O)C(N)=O)cc1
Cc1c(N(C)C(=O)CN)c(=O)n(-c2ccccc2)n1C
CC(C)Oc1cccc2c(N=C3SC4CC(C)(C)CN34)nc(N)nc12
C=Cc1c(-c2ccccc2)nn(C)c(=O)c1N
CCCCCCCCCCCCC(=O)N1CCN(C(=O)CCc2ccn3c4ccccc4[n+](C#N)c3c2)CC1
Cc1c(CC(=O)NCCc2ccc(Cl)cc2)c([N+](=O)[O-])nn1Br
CCn1c(NCCc2ccccc2)nc2c1c(=O)[nH]c(=O)n2CCOC
Cc1ccc2c(c1)C1(NC(c3ccccc3)C3C(=NO)CCC(=O)N31)C(=O)N2
CCOc1ccc(C2(O)OC(=O)C(c3ccc4c(c3)OCO4)=C2Cc2ccc(OC)cc2)cc1
CCC1C(=NNC(N)=S)CC(C)(C)CC1c1ccc(Cl)cc1
CCC(CC)c1ccc2nc(Br)n(C(=O)OCN(CC)CC)c2c1
CNC(=O)c1cc(-c2cccc(Nc3ccccc3C(C)=O)c2)on1
Cc1cnccc1Cc1ccc2c(c1)c1cnn(F)c(=O)c1n2C
O=C(Nc1ccc(-c2ccncc2)cc1)Nc1cccc2c1C(=O)c1c(NC(=O)Nc3ccc(N4CCCCC4)cc3)cccc1C2=O
CNC(=O)c1nc2nc(CC(=O)NCc3ccoc3)cc(C)n2n1
COc1ccc(S(=O)(=O)N(C)CC2CN(C(C)=O)CC(C)O2)c(C)c1
CC1c2cc(NC(=O)N=S(N)(=O)C(C)(C)C)ccc2OC(C)(O)C1C(=S)N=Nc1cccc(Br)c1
CCC(C)C=CC=CC(O)C1OC1C
Cc1ccc(CCNCc2ccnc(N3CCCC3=O)c2)cc1
O=C(Cn1ncc2c3ccccc3n(Cc3ccc(F)c(F)c3)c2c1=O)NCc1ccc(F)cc1
CSc1ccccc1NC(=O)c1cc2oc3ccccc3c2s1
COC(=O)c1cc(Cc2cn(C=O)c3ccccc23)c[nH]1
COC(=O)C1c2oc(C)cc(=O)c2C(=O)CC1Cc1n[nH]c(=S)s1
O=C(Oc1ccc([N+](=O)[O-])cc1)N1CCOC(c2cccc(F)c2)C1
CN1CCN(c2ccc(N3CC(CN=C(N)N)OC3=O)cc2F)CC1
CCOC(=O)c1c(C(=O)NCC(=O)OCOC(=O)COc2ccccc2C)sc2c1CCCC2
O=C(CCCCCC(=O)Nc1ccccc1C(=O)Nc1ccccc1C(=O)OCc1ccccc1)Nc1ccccc1
Cc1c(NS(=O)(=O)c2cccc(C(=O)NCC(C)(C)C)c2)c(=O)n(-c2ccccc2)n1C
CCCCCN1C(=O)C(c2ccccc2)NC1=S
Cc1c(CCO)c2ccccc2n1Cc1ccc2ccccc2c1
COc1cncc(-c2ccnc(N3CCC(Oc4ccc(S(C)(=O)=O)cc4)C3)c2)c1
O=C(CSc1sc2c(c1C(=O)N1CCN(c3ccccc3)CC1)CCCC2)N1CCOCC1
O=C1NC(=O)C(N=Cc2ccccc2)(c2cccc(OCc3ccc(F)cc3)c2)C(=O)N1
CCC(CO)NC(=O)c1cccc(NC(=O)c2ccc(S(=O)(=O)N3CCCC3)cc2)c1
COc1ccc(CN(C)C(=O)CCS(=O)(=O)c2cccs2)cc1OC
Cn1nnnc1SCC(=O)Nc1cccc([N+](=O)[O-])c1
CC(C)C(NC(=O)OCC1c2ccccc2CCN1C(=O)c1ccccc1)C(=O)C(F)(F)F
COC(=O)c1ccsc1S(=O)(=O)CC(O)COc1ccccc1OC
N#CC(N)N=CCCC[n+]1ccccc1
Cc1ccc(-c2cc(C3=NNC4(CCc5cc(C)c(C)cc54)C3=O)n[nH]2)cc1
COc1ccc(NN)c(-n2c(C)ccc2-c2cc(Cl)ccc2O)c1
O=C(NN1C(=O)CSC1c1ccccc1)c1ccccc1
Cn1c(C=Cc2ccccn2)nc2ccccc21
CCCCCCCCCCCC[n+]1ccc(N)cc1
CN(C)CCCNc1nc(NCc2ccc(Cl)c(Cl)c2)nc2ccc(Cc3ccc(F)cc3)cc12
CNC(=O)c1nc(Sc2c(C(=O)O)sc3c2CCCC3)ncc1Cl
Cc1ccc(S(=O)(=O)N2CCN(C(=O)COC(=O)Cc3ccccc3F)CC2)cc1
CN(C)c1ccc(CN2C(=O)CC(C(=O)NCC3CCCO3)SC2=NCc2cccnc2)cc1
CNc1ncnc2c1cnn2-c1ccc(C)c(Cl)c1
Nc1c(C(=O)NCCCN2CCN(c3ccccc3)CC2)sc2nc3oc4ccccc4c3cc12
CNc1nc(C)c(-c2cnc(NCc3ccccc3)nc2C(F)(F)F)s1
NC(=O)c1ccc(O)c(C2CC3CCC2N3)c1
N#Cc1cc(S(=O)(=O)Nc2nccs2)ccc1Oc1ccc(Cl)cc1-c1cn[nH]c1
COc1ccc(C(=O)CC2CCCN3CCCCC23)cc1OC
CCN(CC)C(=O)C1C2=C(CN(Cc3cccc(F)c3)CC2=O)Oc2ccc(F)cc21
CS(=O)(=O)N1CCC2(CCOC2)C(c2ccc3[nH]cc(Cl)c3c2)C1
CCCCCn1c(=O)c2ccccc2n(CCCNC(=O)CCCC(=O)NNc2ccccc2)c1=O
Cc1cc(C=C2SC(=Nc3ccccc3)NC2=O)c(C)n1-c1ccccc1
O=S(=O)(O)CCCCCCCNc1c2c(nc3ccccc13)CCCC2
COc1ccc(C=Cc2c(OC)cc(OC)c3cccnc23)cc1
O=C(COc1ccc([N+](=O)[O-])cc1)N1CCN(CCN2C(=O)c3ccccc3C2=O)CC1
Nc1ncnc2c1N=C(c1cccc(NC(=O)C3CC3)c1)c1ccccc1N2
N#Cc1cc(S(=O)(=O)Nc2ncns2)ccc1Oc1ccc(F)cc1-c1ccccc1
Fc1cccc(CNCc2cccn2-c2nnc(N3CCC(c4c[nH]c(-c5ccccc5)n4)CC3)s2)c1
Cc1c2ccccc2cn1CCCN1CCN(c2cccc(Cl)c2Cl)CC1
COc1ccc(C2C(N3CCN(C(=O)c4ccc(Cl)cc4)CC3)c3ccccc3C(=O)N2C)cc1
O=C(O)Cn1cc(C(=O)O)cc(-c2ccc(-c3cccc(CO)c3)cc2)c1=O
CC(=O)OC(C1=[SH]c2ccccc2C(=O)N1c1ccccc1Cl)c1ccccc1
N#Cc1ccc(-c2ccc(C(=O)COC(=O)CCCNC(=O)c3cccnc3)cc2)cc1F
O=C1NCC2C(O)C(O)C(O)CN12
CN(C)CCOc1cccc2[nH]c3c(-c4ccccc4)ncnc3c12
COc1ccc(C(=O)NC(=S)NCCc2ccc(O)cc2)cc1
CCOC(=O)c1c(C)[nH]c(C)c1S(=O)(=O)Nc1cccc(S(=O)(=O)N(C)c2ccccc2OC)c1
CC(C)(C)N(NC(=O)c1ccc(Cl)cc1Cl)C(=O)c1cc(C(F)(F)F)cc(C(F)(F)F)c1
O=C1Nc2cc(CCCO)ccc2C1=NNS(=O)(=O)O
COc1ccc(S(=O)(=O)N(CCCC2CCCN(S(=O)(=O)C(=O)NO)C2)C2CCCCC2)cc1
CC(=O)c1cccc(C(=O)Nc2ccc3nc4ccc(C)cn4c3c2)c1
O=C(N[SH](=O)=O)c1ccc2[nH]ccc2c1
O=C(O)c1cc(Cl)cc(Cl)c1-c1ccc2c(c1)-c1cc(Br)ccc1C2N1CCN2CCC1CC2
Fc1ccc(-c2ccnc(Cl)c2)cc1
CC(=O)N1CCN(C(=O)C=Cc2cn(-c3ccccc3)nc2-c2ccccc2)CC1
Nc1ccc2ccc(CN3CCCCC3)c(O)c2n1
Cc1cc(C)cc(NS(=O)(=O)c2ccc(OCC(=O)Nc3ccc4c(c3)OCCO4)cc2)c1
N#Cc1ccc(Oc2cccc(C(F)(F)F)c2)c(NS(=O)(=O)c2ccc(Cl)cn2)c1
CC(=O)Nc1nccc(CC2CCN(C(=O)Nc3cccs3)CC2)n1
CCCCN(CC)CCCOc1ccc2c(Oc3nc(Oc4ccc(C(=O)CCC)cc4)c(CC=C(C)C)c(OC)c3CC=C(C)C)ccnc2c1
CC(C)Cn1ccnc1-c1nc2c(s1)CCNCC2
O=C(CCSCCCC(=O)OCCN1CCOCC1)Nc1ccccc1
C=CCSc1nnc(-c2ccco2)n1CC(=O)c1ccccc1
CC1CCC(C(C)C)C(OCC(=O)NC2CCN(Cc3ccccc3)C2)C1
CCC1CCN(Oc2ccc3c(-c4ccc(C(F)(F)CC5CCCc6c5ccc(OC)c6OC)cc4)cc(=O)oc3c2)CC1
COC(=O)C1C(COC(C)=O)OC(C(=O)OC)C(OC)(c2cccc(SC=Cc3ccco3)c2)C1C(=O)OC
Cn1c2c(c3ccc(N4CCOCC4)cc3c1=O)C(=O)c1ccccc1-2
COC(=O)C(Cc1ccccc1)NC(=O)CNC(=O)c1ccc(C(C)C)cc1
Cc1cc(C)n(C2CN(CCc3c[nH]c4ccc(Cl)cc34)C2)n1
CCOc1ccc(OCC)c(NC(=O)CCC2CCCC2)c1
CC(COc1cc(Cl)ccc1OC(C)CO)NC(=O)Nc1cccc(C(F)(F)F)c1
COCc1ccc(NC(=O)N2CCC(c3n[nH]c(C)c3-c3cccc(OC)c3)CC2)cc1
Cc1ccc(=O)n(-c2ccc(F)cc2)n1
O=C(O)c1cc2ccc1OCCCCCOc1ccc(cc1)Cc1ccc(c(C(=O)O)c1)OCCCCCOc1ccc(cc1C(=O)O)C2
CC(=O)OC12CCC3C(C=CC4=C(c5ccccc5)N5C(=O)CCC435)C1CCC2C
O=C(NC(c1ccsc1)N(C(=O)c1ccc(-c2ccccn2)cc1)c1ccco1)C1CCCC1
CCOC(=O)C1CCCCN1C(=O)c1ccc2c(c1)NC(=O)CS2
CC=C(C)CCC(C)=CCC(=O)C(=CO)c1ccc(OC)cc1OC
Oc1ccc(F)cc1CNCC1(c2ccc(Cl)cc2)CC1c1ccccc1F
COc1cc([N+](=O)[O-])c(S(=O)(=O)N(C)C)cc1S(N)(=O)=O
CC[N+]1(CC(O)=C(C(=O)[O-])c2ccccc2)CCN(Cc2cccc(Oc3ccccc3)c2)CC1
N=C(N)NCCCC(NC(=O)C(CCC(=O)O)NC(=O)C(CCC(=O)O)NC(=O)Cc1c[nH]c2ccccc12)C(=O)NC(Cc1ccccc1)C(N)=O
CN(CCCCS(=O)(=O)NC(N)=Nc1ccc(Br)cc1)c1ccc(O)cc1
COc1cc2c(cc1-c1cccs1)C(OC)N(C(=O)COc1ccc(C(C)(C)C)cc1)CC2
C=CS(N)(=O)=O
CN1CCC(O)(c2ccc(Cl)cc2)C(C(=O)c2ccc(Cl)cc2)C1
O=C(NC1CCC1)c1nn(Br)cc1-c1cc(F)ccn1
Cc1cc(Sc2nnnn2CC(=O)NC2CC2)cs1
O=c1ccc(NS(=O)(=O)c2ccc3oc4ccc(OC(F)(F)F)cc4c3c2)c[nH]1
COc1ccc(OC)c(Sc2nnc(CC(=O)Nc3ccc(OC)c(OC)c3)o2)c1
Cc1ccc(C=Cc2c(C)cc(C)cc2N2CCN(C(=O)c3ccccc3F)CC2)cc1
Cc1ccc(CNc2nnnn2-c2ccc(Cl)cc2)cc1
COc1ccc2[nH]c3c(c2c1)CCOC3(O)c1ccc(Br)cc1
CC(=NNC(=S)N(Cc1ccccc1O)Cc1ccccc1OCc1ccccc1)c1ccc(Cl)cc1
Cc1ccc(CC(C)N)cc1
CC1CC(=O)NC2CCc3ccccc3N(Cc3ccc(cc3)-c3ccccc3C(=O)NCCCC(=O)OCCN1)C2=O
O=C(CCCCCCC(=O)Nc1ncnc2[nH]cnc12)NO
COc1cccc(NC(=O)CN(C)C(=O)c2ccc(CSc3nncn3C)o2)c1
Cc1ccc(C)c(NC(=O)Nc2ccc3c(c2)nc(C)n3C)c1Cl
COc1ccc(OC)c(NS(=O)(=O)CCCN2CCOCC2)c1
CC1CCCC(C)N1CC(=O)Nc1cccc([N+](=O)[O-])c1
COC1Oc2ccc(C(=O)O)cc2C(c2ccc3c(c2)OCO3)=C1c1ccc2c(c1)OCO2
N=C(N)NCCCC(NC(=O)C(CCCCN)NC(=O)CNC(=O)C(Cc1ccccc1)NC(=O)Cc1ccccc1)C(N)=O
CC1C(c2cccs2)=Nc2ccccc2N1C=O
CC1(C)CC(c2nnc(CC(=O)O)n2-c2ccc(Oc3ccc(Cl)c(Cl)c3)cc2)C1
COc1cc(OCc2cn(C3c4cc5c(cc4C(c4cc(OC)c(O)c(OC)c4)C4C(=O)OCC43)OCO5)nn2)ccc1C=O
N=C(N)c1cccc(CC(NS(=O)(=O)Nc2ccc(CNC(=O)c3ccc(F)cc3)nc2)C(=O)N2CCCCCC2)c1
CCOP(=O)(CC)OCOC(COC1C=C(n2cc(-c3ccccc3)c(N)nc2=O)C(C)O1)c1ccc([N+](=O)[O-])cc1
NC(=O)NC1CCN(c2cc(N3CCC4(CC3)OCc3ccccc34)nc(N)n2)CC1
c1ccc(Nc2ccnc(NCC3CCCN3)c2)nc1
CCOC(=O)Oc1ccsc1C(C)c1nc2ccccc2o1
CCCCC1CN(c2ccccc2)C(=O)C1Nc1ccccc1
COc1ccc(Nc2c(C(=O)N3CCOCC3)c(=O)n(C)c3ccccc23)cc1Cl
O=c1c2ccccc2nc(Cn2c(=O)c(Cl)cc3cc(-n4cnnn4)ccc32)n1-c1ccccc1
O=C(O)N1N(c2cccc(CCCc3onc(-c4ccc(Cl)cc4)c3-c3ccccc3F)c2)c2ccccc2S1(=O)=O
CN(COc1ccc(C(=O)CCn2c(-c3ccco3)nc3ccccc32)cc1)C(=O)C1CC1
CCOC(=O)C1C[S+]([O-])CCN1
CC(Cc1ccccc1)NCCCCCCCNCCCNCC1CC1c1ccccc1
CN(C)Cc1ccn(-c2ccnc(N)n2)c1
CCCCCCCOP(=O)(OCCCCCC)C(Nc1ccon1)c1ccccc1OC
CCC(=O)OCn1c(-c2ccc(Cl)s2)n[nH]c1=O
O=S(=O)(NC1CCCCC1)c1ccc(N2CCCC2)cc1
O=C(Nc1cc(Sc2ncccn2)ccn1)c1ccc(Cl)cc1
O=C(Nc1cccc(Sc2cccnc2)c1)c1ccc2cc[nH]c2c1
Cc1ccncc1NCC(=O)NC(C)c1ccc(Cl)cc1
COc1cc2oc3c(=O)c(OC)c(C(=O)OC4C=CCCC4)oc3c2cc1OC
CN(C)CCCn1c(=O)c2ccc3cc(N4CCCC4)nc(=O)c-3c3c4ccc(O)c(CN5CCCC5)c4n(c1=O)c23
O=C(CCl)Nc1ccc(S(=O)(=O)N(Cc2ccccc2)Cc2ccccc2)cc1
C=CCOCCSCC#N
CC(C)c1ccc(Nc2nnc(-c3ccccc3O)o2)cc1
CC(C)N(C)S(=O)(=O)c1ccc(C=NN(C)S(=O)(=O)c2cc(Cl)ccc2Cl)cc1
OCC1OC(n2cnc3c2ncn2ncnc32)C(O)C1O
CC(C)(C)Nc1c(O)c(=O)c1=NCc1cc(Br)ccc1O
O=C(CCc1ccc([N+](=O)[O-])cc1)Nc1c(O)[nH]cnc1=O
O=C1C=C(Nc2ccccc2)C(=O)c2ccccc21
CCCCNC(=O)CN(C)S(=O)(=O)c1ccccc1[N+](=O)[O-]
Cc1nc(C)c(CC(=O)Nc2nnc(CCCCc3ccc(NC(=O)Cc4ccc(N(C)C)nc4)nn3)s2)c(=O)[nH]1
CC(=O)NC(c1ccc(OC2CCCC2)cc1)C(Cl)Cl
CN(C)CCCN1CCC(c2ccc(-c3cccs3)s2)C1
CC(C)(C)NC(=O)NC(C(=O)N1CC2C(C1C(=O)NC(CC1CC1)C(=O)C(N)=O)C2(C)C)C(C)(C)C
CNc1nc(C)c(-c2nc3cc(-n4ncc(NCc5cccnc5)cc4=O)ccc3o2)s1
Cc1cc(C)c(S(=O)(=O)N2CCN(C(=O)c3coc4ccccc34)CC2)c(C)c1
CCOC(=O)C1=C(CCC(=O)OCCN(C)CC)NC(=O)N(C(=O)Nc2ccc(C(F)(F)F)cc2)C1
CNC(=O)COC1C(=O)N2C(C(=O)O)=C(COC(=O)N3CCN(C(=O)OC(C)(C)C)CC3)CSC12
COc1ccc(C(=O)N2CCN(Cn3c(=O)oc4ccccc43)CC2)cc1
O=C1N=C(N2CCCC2)SC1=Cc1cccn1-c1ccc(Br)cc1
COc1ccc(NC(=O)Nc2ccnn2C2CCOCC2)cc1-c1cc(C)ccn1
C=C1CCC2C(C)(C)CCCC2(C)C1CCCC(C)CCCCO
COc1ccc(C(=O)Nc2ccc(C)c(C)c2)cc1ON1CCC(C2CCCN2C)CC1
CCCCN(C(=O)NCCCN1CCN(CC(O)c2ccccc2)CC1)c1ccc(F)c(Cl)c1
c1ccc(CN2CCSC2)cc1
COC(=O)C1OC(c2cc(=O)c3c(C)c(C)c(COC(C)=O)c(O)c3o2)C(OC(C)=O)C1OC(C)=O
CC(C)c1ccc(N(C(=O)c2snc(C(N)=O)c2N)C(C(=O)NC2CCCC2)c2ccc(O)cc2)cc1
CC(=O)Nc1cccc(N2CCC(NC(=O)c3ccc(-c4ccccc4)cc3)CC2)c1
CCCOc1ncc(Cl)cc1C(=O)N(CCC)CC(=O)NCc1ccccn1
CC(=O)N1CCN(Cc2ccc(S(=O)(=O)N3CCC(C(=O)N4CCN(c5ccc(F)cc5)CC4)CC3)cc2)CC1
NC(Cc1cc(O)cc(I)c1I)C(=O)O
CCN(CC)CCN1C(=O)C(=O)N(Cc2ccc([N+](=O)[O-])cc2)C1=O
N=C(N)Nc1ccc(OC(=O)c2ccc(N=C(N)N[N+](=O)[O-])cc2)cc1
CNC(=O)c1ccc(NS(=O)(=O)c2c[nH]c3ccc(OC)cc3c2=O)cc1
COc1ccc(OC)c(-c2nc3cc4ccccc4cc3o2)c1
CN(C)c1ccc(-c2cc3c(cc2O)C(=O)c2c(O)cccc2C3=O)cc1
O=C(Cc1cccc(-c2cc(=O)c3cc(F)ccc3o2)c1)NCCOCCNc1ccccc1
CCOc1ccccc1CNCCCCNCCCNCCCCNCc1cc(OC)ccc1OCC
CNc1cccc2c1CCN(c1cc(C)nc3cc(C)c(C)cc13)C2=O
O=C(C(=O)N1CCC(CCS)CC1)N1CCCC1
CC1N=C(C(=O)NCC(=O)NNC(=O)CCCc2c[nH]c3ccccc23)c2ccccc2N(c2ccccc2)C1=O
COC(=O)CC(C)NC(=O)CCc1ccccc1
COc1cccc(C(=O)ON=C2c3ccc(OC)cc3CCC2CN2CCOCC2)c1
NC(=O)C1CCCN(Cc2ccc(F)cc2)C1
Cc1nc(NC=CC(=O)N2CCCCC2C)no1
CCN(CC)S(=O)(=O)c1ccc(F)c(NC(=O)c2ccc(Br)o2)c1
O=C(c1ccc(O)cc1)c1cc(Cl)ccc1O
O=C(NCCCC1CCN(Oc2ccc(-c3nc(CCc4ccccc4)no3)cc2)CC1)C1CC1
CC(=O)Nc1ccc(Cl)c(Nc2ccnc3cc(-c4cnn(C)c4)ccc23)c1
Cc1nc(-c2ccc(F)cc2)oc1CSCC(=O)NCCc1ccc2c(c1)OCO2
CC(C)N1CCC(CN(C)Cc2cnc(-c3ccccc3)s2)C1
N#Cc1c(SC(F)(F)F)cc(OC(=O)CC(=O)N2CCOCC2)nc1-c1cccc(F)c1
COc1ccc(OC)c(CC(=O)OCC(=O)n2c(Cc3ccccc3)cc(C)c2C)c1
CCN(CC)c1nc(N(C)Cc2ccc(-c3ccccc3-c3nn[nH]n3)cc2)c2nc(C)n(C)c2n1
CCOc1cc(CNc2cccc(Br)c2)cc(Cl)c1OCC(=O)O
Cn1cc(C2=C(c3nc(C(=O)O)cs3)C(=O)N(c3ccncc3)C2=O)c2ccccc21
CC1CN(c2cnnn2-c2cccc(-c3ccc(F)cc3)n2)CC(C)N1
NC1=NC(c2ccc(NC(=O)c3ccc(Br)cn3)c(F)c2)(C(F)(F)F)COC1
CC1CCCN1N1CC(C(Cc2ccc(O)cc2)CN2C(=O)C(=O)NCC2C2CCCCCC2)N(CCC2CCCCC2)C(=O)C1=O
CC(C)(C)OC(=O)NCCCCCNC(=O)n1cc(Br)c2sc(C(=O)NC3C(=O)N4C(C(=O)O)=C(CSC(=S)N5CCN(COC(=O)C(C)(C)C)CC5)CSC34)nc2c1=O
COc1ccc(OCC(N)=O)c(-c2ccc(C=C3SC(=O)NC3=O)o2)c1
COC(=O)c1ccc(-c2csc(NS(=O)(=O)Nc3ccc(C(C)=O)cc3)n2)o1
CCC(C)C(=O)N1CCC1(C)NC(=O)c1ccc2c(c1)OCO2
CCCCNc1nc(NC2CCCCC2)nc(SC)n1
COc1ccc(CC(=O)NCC(c2ccc(OC)cc2)N(C)C)cc1
CSc1ccc(S(=O)(=O)N(C)CC2Oc3ccc(NS(=O)(=O)c4ccc(F)cc4)cc3C(=O)N(C(C)CO)CC2C)cc1
O=C(Nc1cccc(-c2cn3cccnc3n2)c1)c1ccccc1
O=C(C(=O)N1CCN(c2ccc(Oc3ccc(F)cc3[N+](=O)[O-])cc2)CC1)c1c[nH]c2ccccc12
CC1CCCC(NC(=O)CN2C(=O)C3CCCC(C)N3C2=O)C1C
Cc1ccc(CC2(C)NC(=O)N(CC(=O)Nc3ccc(C(C)C)cc3)C2=O)cc1
C=CCN(Cc1ccc2[nH]c(N)nc(=O)c2c1)c1ccc(C(=O)NC(CCC(=O)O)C(=O)O)cc1
O=S(=O)(NCc1ccccc1)c1ccc2oc(C3CCNCC3)cc2c1
COc1ccccc1C(=O)Nc1nc(Cc2cccc(F)c2)cs1
CN(C(=O)Cc1ccc(Cl)cc1Cl)C1CCN(C(=O)N2CCCC2)CC1
O=C1OCC2=Nc3sc(-c4nn(Cc5ccc(O)cc5)c5nccn45)cc3C(c3cc(Cl)c(O)cc3O)C12
Cc1cc(NC(=O)c2ccc(S(=O)(=O)N3CCCC3)cc2)ccc1S(=O)(=O)N1CCOCC1
c1cnc(NCC2COC(CCc3noc4ccccc34)CO2)nc1
Fc1ccc(C2=Nn3c(nnc3-c3cccnc3)SC2)cc1
Cc1ccccc1C(=O)Oc1ccc(Oc2ccccc2)cc1
O=[N+]([O-])C1OC(C(F)(F)F)Cc2cc(CON3CCN(CCCc4cc(N5CCNCC5)ccc4F)CC3)ccc21
O=C(O)c1c(O)c(O)nc2c(-c3cc(O)c(O)c(O)c3)c(O)ccc12
CCCCCN(CC)CCCCCOCC1CSC(c2ccccc2OC)N1
O=S(=O)(c1ccccc1)C1(c2cccnc2)CC1
Cc1ccc(O)c2c1OC(O)(C(C=CC(=O)O)C(C)C)C2
CCCCCCCCCCCC(=O)OCC1OC(n2cc(C)c(=O)[nH]c2=O)CC1O
COc1cccc(-c2cc(C(=O)O)c3ccccc3n2)c1
CC(C(N)=O)C(=O)NC1NC(=O)C2CCCN2C(=O)C(CC(=O)O)CCCCNC(=O)CC(CC(=O)O)NC(=O)C(N)NC1=O
COc1ccc2c(c1)CCN(CCS(=O)(=O)N1CCc3cc(S(=O)(=O)c4cccc5ccccc45)ccc31)C2
Cc1ccc(-c2nnc3sc(CCC(=O)Nc4nc5ccccc5s4)nn23)c(Cl)c1
O=[N+]([O-])c1ccc(CS(=O)(=O)Cc2noc(-c3cc(C(F)(F)F)cc(C(F)(F)F)c3)n2)cc1
O=C(Nc1c(F)cccc1F)c1cc2sccc2n1-c1ccccc1
Oc1ccc2c(c1)CC=C1c3[nH]c4ccc(F)cc4c3CCC12
NCCCCC(C(=O)Nc1ccc2nc[nH]c2c1)C(=O)N1CCC=C(C(F)(F)F)C1
COCC1CCCN1S(=O)(=O)c1csc(C(N)=O)c1
Cc1cc(C)nc(CCNC(=O)C(=O)NC(c2ccccc2)c2ccccc2)n1
Nc1ccc(C(=O)NN=Cc2ccccc2O)c(Cl)c1
CC1=CC(=O)CC(C)(N2CCc3ccccc32)C1
C=CC(C)(C)C1C=C(c2cccc(C(F)(F)F)c2)ON1C(C)(C)C
COc1cc(OC)c(C(=O)C=Cc2ccc(-n3ccnc3)cc2)cc1OC
CC(=O)N1c2ccc(S(=O)(=O)N3CCN(C(=O)c4ccco4)CC3)cc2CC1C
Fc1ccc(Sc2cnc(Cl)c(Cl)c2)cc1
CC(=O)OCCC(=O)c1ccc2c(c1)[n+]([O-])c(-c1cccc(Cl)c1)c(N)[n+]2[O-]
Fc1ccc2c(c1)cc(-c1ccco1)n2CCCN1CCC(Cc2ccccc2)CC1
CC(NC(=O)c1sc2c(c1S(C)(=O)=O)CSc1ccccc1-2)C(=O)Nc1ccccc1
COc1cc2c(cc1OC)CC(C(=O)NC1CCCc3c1ccc(C)c3C)C2
COc1cccc(CN2CC(C(=O)NCCSc3ccc(F)cc3)CCC2=O)c1
CCCCN1CCC2c3cccc(NCC)c3CCC21
CC(=O)Nc1ccc[n+](CC(=O)c2ccc(Br)cc2)c1
CC(=O)OC1C(C)c2cc(O)ccc2OC1(C)N
CC(C)Oc1ccc(-c2ccc(CN3CC(COC(=O)c4ccc(O)cc4)OC3=O)cc2)cc1
Cc1c(S(=O)(=O)Nc2ccccc2)nc2nc3ccccc3n2c1C(C)C
O=C1NN(c2ccccc2)C(=O)C1=Cc1ccc(-c2ccc(OCc3ccccc3)cc2)o1
COc1cc(N2CC3C(CCN3Cc3ccccn3)O2)ccc1-n1cnc(C)c1
CC(C)OCCCc1ncn2c1CN(NC(=O)c1ccc3ccccc3c1)CC2
CC1(C)C2CCC1(C)C(OC(=O)C=Cc1ccc(N(CCCl)CCCl)cc1)C2
COc1ccc(-c2cc(C(O)c3ccc(Cl)cc3)nc3cncn23)cc1
COC(=O)CCSC1CC(OC(=O)Cc2ccc(N(C)C)cc2)C(=O)C1SC(=O)Cc1ccccc1
CSC(=O)c1ccc(-c2cc(Oc3ccncc3)ccc2C#N)c2c1C(=O)C(F)C2
COCC(=C(c1ccccc1)c1c[nH]c2cc(Br)ccc12)c1ccc(F)cc1
CCc1ccc(Oc2ncccc2C(=Nc2ccccc2OC(F)F)NO)cc1
OCC(O)C(Cl)C(Cl)C(Cl)=C(Cl)C12CC3CC(CC(C3)C1)C2
Cc1cnc(CNc2ncncc2-c2ccsc2)c(C)c1
Cc1cc(C)c(S(=O)(=O)N2CCCC(C(=O)N3CCC4(CC3)OCCO4)C2)c(C)c1
Cn1c(SCc2ccc(Br)o2)nnc1-c1ccc(Cl)cc1
CC(C)=CCCN1CCC(CNC(=O)Cc2ccncc2)CC1
O=C1CS(=O)(=O)c2ccccc2N1
CC(=O)c1ccc(N(Cc2c(F)cccc2Cl)S(=O)(=O)c2ccc(C(=O)O)nc2)cc1
CCCOC(=O)C(Cc1ccc2ccccc2c1)NC(=O)C1CCCN1C(=O)C(N)CCCNC(=N)N
O=C(CCCn1nc(-c2ccccc2)c(-c2ccncc2)c1-c1ccc(Cl)cc1)N1CCOCC1
CNc1nc(=O)c2c(F)cc(F)cc2[nH]1
O=C1CSC(Nc2ccccc2F)=N1
COc1ccccc1OCCOc1cccc2cccnc12
CN(C)C(=O)C1c2ccccc2Oc2ccc(F)cc21
COC(=O)Nc1ccc2c(c1)[nH]c1cnc3ccccc3c12
Cc1ccc2nnc(SCC(=O)NC3CC3)n2c1
CCC(=O)N1CC(C)CC(CC(=O)OCN2C(=O)NC3(CCCC3)C2=O)C1
O=S(=O)(NC(=Nc1cnccn1)Nc1ccc(Cl)cc1)c1ccccc1
CC(C)N(C)C
O=C(CC1CONC1=O)Nc1ccccc1
CC(C)(C)c1ccc(-c2cnc(N3CCN(C(=O)c4noc(CCCc5nc6ccccc6[nH]5)n4)CC3)nc2)cc1
CC(C)CC1c2c(ncn2CC2CC2)CCN1S(=O)(=O)c1ccc(Cl)cc1
COc1cccc(CNC(=O)CC(NC(=O)OC(C)(C)C)C(=O)NC(C=O)CC(C)C)c1OC
COc1ccccc1NC(=O)N1CCC(C(=O)c2ccc(Cl)cc2)CC1
Oc1ccccc1CC1CN(Cn2cccn2)C2CCOC12
COc1cc(Br)c2oc(C(O)N3CC(c4ccc(C=CC(=O)NO)cc4)OC3=O)cc2c1
Cc1ccc(NS(=O)(=O)c2ccc(C(=O)N3CCCC(C)C3)cc2)cc1C
N#Cc1ccc(C(=O)NC2CN3CCC2CC3)c(Cl)c1
CCC(N(C)C)C(C)(C)NC(=S)NNc1ccccc1O
COc1cc(OCc2c[nH]nc2-c2ccncc2)ccn1
C=C1CSC(c2cccnc2)N1C(=O)OCC
CC(C)OC(=O)OCC1OC(n2cnc3cc(Cl)c(Cl)nc32)C(OC(=O)C(C)C)C1OC(=O)C(C)NC(=O)C(NC(=O)OC(C)(C)C)C(C)C
NC1=NC2(CO1)c1cc(-c3cccnc3F)ccc1Oc1ncc(C(F)(F)F)cc12
Cc1ccc(N(CC(=O)NC(C)(C)C)C(=O)CCC(=O)Nc2nccs2)cc1
CC(OC(N)=O)C(=O)NC(C)C(C)C
O=C(CCCN1C(=O)c2ccccc2C1=O)N1CCC(Cc2ccccc2)CC1
CCc1cc(C)n2nc(C)c(Cc3ccc(Cl)c(C=CCCCC(=O)O)c3)c2n1
CC(C)CC(=O)OCC(=O)N1c2ccccc2NC(=O)C1(C)C
Nc1nc2[nH]cc(Cl)nc-2c(=O)n1
CCN1CCN(c2cc3c(OC)ccnc3cc2C)CC1
COc1ccc(NC(=O)c2sccc2Nc2cccc(Cl)c2)cc1S(=O)(=O)N(C)C
FC1(F)CCN(Cc2ccoc2)CC12CCN(Cc1nccs1)C2
CCC(=O)N(CC)c1cc(F)ccc1C(=O)N1CCN(c2cc(Cl)ccc2C(=O)Nc2ccc(Cl)cn2)CC1
O=C(Oc1ccccc1)C1OC2C(C(=O)OC2(C(=O)Oc2ccccc2)c2ccccc2)C1C(=O)Oc1ccccc1
CCCc1cc(=O)nc(SCc2cccc(Br)c2F)[nH]1
N#CC1(CCCCC23CCCN2CCC3)CCN(c2ccccn2)CC1
COc1cccc(C2CC(=O)Nc3ccccc3N2C(SC)C(=O)N2CCC(C)CC2)c1
CCOc1nc2c(cc1F)c(=O)c(NC(=O)C(C)C)cn2C1CN(C)CCN1Cc1cc2cc(C)sc2[nH]1
CCN(CC)CCCn1c(Cn2nnc(-c3ccc(Cl)cc3)n2)nc2ccccc21
CCC(C)C1N(S(=O)(=O)c2ccncc2)Cc2c[nH]nc2-c2cncn21
Cc1ccccc1C(CC(N)=O)C(=O)Nc1ccccc1
COc1cc2c(cc1OC)CN(CCNC(=O)c1cccc(NC(=O)c3cccc(C#N)c3)c1)CC2
Cc1c[nH]c2ccc3c(c12)-c1ccc(=O)[nH]c1CC3CCCCCCCCCCCCCCOc1cccc2c1-c1[nH]nc(N)c1-2
Clc1cc2[nH]nc(-c3ccnc(N4CCCCC4)n3)c2cc1Cl
COCC(COC)C(=O)Nc1nc2cc(F)ccc2n2nnnc12
CC1C(=O)C2CCC3OCC3(O)C2CC2(C)CC(OC(=O)C(=O)O)C(O)=C1C2(C)OC(=O)OCO
CNc1cncc(-c2n[nH]c(NC(C)c3cccc(OC(F)F)c3)n2)n1
CCCc1c(COc2ccc(CCC3(NC(=O)C(=O)Nc4ccc(C(=O)O)cc4)CCN(c4ccccc4C(=O)O)CC3)cc2)ccc(C(C)=O)c1O
O=c1c2sc(-c3ccc(Cl)cc3)cc2nc2c([N+](=O)[O-])cccn12
Cn1cnc(S(=O)(=O)N(CC(=O)O)Cc2ccccc2)c1
Clc1ccc(-c2c(Cc3ccccc3)c(-c3nnc(-c4cccnc4)o3)nn2-c2sccc2Cl)cc1
CCCCN(CCCC)CC(O)COc1c(Br)cc(-c2cc3ccc(OC)c(Br)c3oc2=O)cc1Br
Cc1ccc(-c2cc(N3CCC(C(N)=O)CC3)n3c(n2)nc2c(C)c(C)ccc23)cc1
c1ccc2c(CCCNc3nccs3)ccnc2c1
Cc1c(COc2ccc(F)cc2)oc(=O)c(CCC(=O)O)c1C
CCN=C1N(CC)CC2C(O)C(CO)N12
Cc1cc2nc(-c3ccccc3)oc(=O)n2n1
OCCC#CC1(O)CCCCC1
CCCCC(NC(=O)C(NCC(C)c1ccc2c(c1)[nH]c1[nH]c3ccccc3c(=O)c12)C(C)C)C(=O)O
CC(C)N1CC=C(c2ccc3[nH]nc(-c4n[nH]c5nc(C(F)(F)F)ccc45)c3c2)CC1
O=C(NCCNCc1cccc(Cl)c1)c1ccccc1C(F)(F)F
O=C(CN(c1ccc(Cl)cc1)S(=O)(=O)c1ccccc1)N1CCN(c2ccc(Cl)cc2)CC1
CNc1nccc2nc(-c3cccs3)cn12
N#Cc1cccc(Nc2nc(Nc3ccc([SH](=O)=O)cc3)c3nccn3n2)c1
Cc1cc(C)c2ccn(C(=O)Nc3ccc(CCN4CCN(c5cccc(C)c5C)CC4)cc3)c2c1
O=C(CSc1ccccc1)N(Cc1nc(=O)c2ccccc2[nH]1)C1CC1
C=C1C(=O)OC(CCCCCCCC)C1OCC1CCCCC1
CCCOCc1ccc[n+](Cn2c3c(c4cc(OC)c(O)cc4c2=O)C(=O)c2cc4c(cc2-3)OCO4)c1
Cc1ccc(C(=O)NN=Cc2cccc(N3CCN(S(=O)(=O)c4ccc(C(C)(C)C)cc4)CC3)c2)cc1
C#CCCCCCCCCNC(=O)C1CC(O)CN1C(=O)OC(C)(C)C
Nc1ccccc1C(=O)C=Cc1nn(-c2ccccc2F)cc1-c1ccccc1
Cc1nc(-c2cccc(Cl)c2)c(CC(=O)O)c(-c2ccccc2)c1CCOc1ccc(-n2cccn2)cc1
COc1ccc(-c2cc(C(N)=O)c3ncnc(Nc4cccc(OCCN5CCOCC5)c4)c3c2)cc1OC
O=C(CCCCn1ccc2c(Cl)cccc21)NO
CN1CCN(c2nc3c(C4CCOCC4)cc(-c4ccc(C5CCN(C(=O)c6ccncc6)CC5)cc4)nc3[nH]2)CC1
COc1ccc2cc(CCNC(=O)c3cncs3)ccc2c1
COc1ccc(C(=O)NC2(C(=O)NC(Cc3c[nH]c4ccccc34)C(=O)O)CCCC2)cc1
Fc1cccnc1N1CCc2cncnc2C1
CC(=NN=c1[nH]c2c(cc1C#N)CCCC2)c1ccncc1
O=C(O)c1[nH]c2ccc(Cl)cc2c1CCC1CCC1
COC(=N)C1(C)CCC2C3CCC4=CC(=O)CCC4(C)C3C(C(=O)Oc3ccccc3)=CC21
CCOCC1CCN(C(=O)c2n[nH]c3c2CCCc2cc(OC)ccc2-3)CC1
CCOC(=O)c1ccc2oc(-c3cccc(NC(=O)Cn4cnnn4)c3)nc2c1
Cc1ccc(Cl)c(N(CCc2ccncc2)C(=O)CC(=O)NCCc2ccco2)c1
CC(=NNC(=O)c1cccc(-c2csc(C)n2)c1)c1ccc2c(c1)OCCO2
CCNC(=O)Cc1ccc(S(=O)(=O)c2ccc(OC)cc2)cc1
CN(C)CC(=O)NC1CCc2ccc(OCCCCCOc3ccccc3)cc2C1Cc1ccc(Cl)cc1
CCC(=O)OC1=C(CCCN2CCCN(C)CC2)C(c2cccc(C(F)(F)F)c2)NC(=O)N1
CCc1nnc(SCc2cnc(NC(C)=O)s2)n1-c1cccs1
CCOCC=CC(=O)c1ccc2c(=O)c(OC)c(-c3ccc(OC)cc3)oc2c1
Cc1nc2ccccc2c(=O)n1NC(=O)CCC(=O)Nc1ccc([N+](=O)[O-])cc1
COc1ccc(S(=O)(=O)N(CC(=O)NC2CCCCC2)c2ccc(C)c(C)c2)cc1OC
CC(=O)OCC(=O)OC(C)OP(=O)(NCC1C(O)OC(n2ccc(N)nc2=O)C1(C)O)Oc1ccccc1
Cc1ccc(-c2cc(=O)n(CC(=O)Nc3ccc(CN(C)S(C)(=O)=O)cc3)c(O)n2)cc1
N=C(N)Nc1ccc(S(=O)(=O)Nc2nccs2)cc1
Cc1cccc(C(=O)Nc2ccc(NCCCN3CCOCC3)c([N+](=O)[O-])c2)c1
CNC(=O)C(C)N1CCN(c2ccc(F)cc2)CC1
Nc1ccccc1NC(=O)c1ccc2[nH]cnc2c1
CNC(=O)C1CN(Cc2noc(C3CC3)n2)CC12CCOC2
O=C(O)CCCCCCNS(=O)(=O)c1cc(Br)ccc1Cl
O=C(C1COCCN1C(=O)C1CCCC1)N1CC(S(=O)(=O)c2ccc3ccccc3c2)C1
CC(CCN(C)C)c1ccc(CC(=O)Nc2c(-c3ccc(N(C)C)cc3)n[nH]c2-c2ccc(O)cc2)cc1
CCc1cccc(N(CC(=O)NC2CCCCC2)C(=S)Nc2cccc(Cl)c2)c1
Fc1ccc(Cc2c[nH]c(Sc3ccccn3)n2)cc1
Cc1ccccc1C(CC(=O)O)NC(=O)c1ccc2c(Cc3nc4cc(C(=N)N)ccc4[nH]3)coc2c1
Cc1cc(=O)oc2cc(NC(=O)c3cccc(C(F)(F)F)c3)ccc12
Cn1cnc(CNc2nc(Oc3cnc(-c4cccc5[nH]ccc45)nc3)ns2)c1
CCc1cc(C(C)C)n(N(C)C(=O)CC(C)(C)NC)n1
CCC(C(=O)N1CCC(C)CC1)N1C(=O)C=CC1c1cccc([N+](=O)[O-])c1
Cc1ccccc1NC(=O)c1oc2ncn(C)c(=O)c2c1CN(Cc1ccco1)C(=O)C(C)C
CN1CCN(c2ncc3c(=O)nccc-3[nH]2)CC1
NCCC(C(=O)O)c1ccc(Br)cc1
CCOC(=O)c1ccc(N2CCN(S(=O)(=O)c3cccc4cccnc34)CC2)cc1
CCCCCCCCCCCCC[N+](C)(CC)COP(=O)([O-])CCCCCC
CCOc1cccc2nc(C=Cc3ccc(Cl)cc3)cc(O)c12
COc1cc(NS(C)(=O)=O)ccc1Nc1c2ccccc2nc2cc(N)ccc12
Cc1cccc(N2CCN(C(=O)c3ccccc3O)CC2C)c1
COc1cccc(OC)c1C(=O)NC1COc2ccccc2C1
C=CC1C(C)CC2C3CCC4C(CCC5(C)CCCC45)C3CCC2C1(C)C(=O)OC
CN(Cc1ccccc1)C(=O)CCc1c(F)cccc1Cl
Cc1c(C)n(Cc2ccc(C(=O)N3CCCCC3C)cc2OC(C)C)c2ccc(C(=O)NC(C)c3cccc(C(C)C)c3)cc12
COc1ccc(C=C(C#N)CCC(=O)Nc2ccc(S(=O)(=O)N3CCOCC3)cc2F)cc1
COC(=O)N(C)c1ccc(C=C2C(=O)N(c3ccccc3)N=C2c2ccccc2)c(OC)c1
C[N+]12CCC3(CC1)C(C2)C3(C#N)CO
Cc1sc2nc(NC(=O)C3CCCCC3)cc(C)c2c1N1CCCCC1
Cc1cc(C(C)(C)C)nc(-n2nc(C)cc2C)n1
CC(C)CC(=O)NC1CCc2c(sc(-c3ccco3)c2C#N)C1
CC1(C(=O)N2CCC(CCO)CC2)CCN1C(=O)c1cccc(-c2ccc(C(F)(F)F)cc2)c1
Cn1cncc1CC(=O)NCN1CCC(CCOc2ccc(Cl)cc2Cl)CC1
CCN(CC)S(=O)(=O)c1ccc(OCC(=O)N2CCCCC2)c2c1sc1ccccc12
CN1CCCC(OCCN2CCOCC2)C12CCN(c1cnc3ccccc3n1)CC2
CS(=O)(=O)Nc1cccc(-c2cncc(OCC(N)Cc3ccccc3)c2)c1
COc1cccc2c(Nc3ccc(NS(C)(=O)=O)cc3)c3ccccc3nc12
C=CCSC1=NC(=Cc2cc(OC)c(OC)c(OC)c2)C(=O)S1
CC(=O)NC(CSCc1ccc(Cl)cc1)C(=O)NC1C(=O)N2C(C(=O)[O-])=C(CSc3cnns3)CSC12
CN(CCNc1ccccc1)CCN1C(=O)c2ccc([N+](=O)[O-])cc2C1=O
CCN(CC)c1ccc2c(c1)OC(=N)C(C#N)C2c1ccc(OC)c(OC)c1
COc1ccc(C2C(C(=O)c3ccco3)=C(O)C(=O)N2c2nccs2)cc1
COc1ccc(N=Nc2ccc(S(=O)(=O)Nc3ccc(F)cc3)cc2F)cc1
O=S(=O)(Nc1ccc(-n2cnnn2)nn1)c1ccccc1
O=C1C2C(CC3COCCN13)OCC(=S)N2Cc1cccc(O)c1
Cc1ccccc1Oc1ncccc1C(=NCC1CC1)NOC(C)(C)C
CCCC(NC(=O)CCCc1ccccc1)c1nc2ccccc2n1CCc1ccccc1
CSc1ccc(OCC(O)Cn2ccnc2)cc1
COc1ccccc1NC(=O)CCCCn1c(S)nc2cc3c(cc2c1=O)OCO3
CC1(CC(=O)c2ccc(Cl)cc2)C(=O)NN=C1c1cccc(F)c1
COC(C)C(C)O
Fc1ccc(-c2nnc3c4c(C(F)(F)F)cccc4ncn23)cc1
COc1ccc(-c2ccc3snc(NS(=O)(=O)C4CCCC4)c3c2)cc1
Cn1cc(-c2n[nH]c3cc(NC(=O)NC(C#N)c4cccc(NC5CC5)n4)ncc23)cn1
c1ccc(-c2cc(-c3ccccn3)cnc2-n2cncn2)cc1
NNC(=O)C(NCc1ccc(O)cc1)C(O)C(O)C(O)C(=O)NNC(=O)c1ccccc1Br
O=C(O)c1cccc(C2COC3(CCCC3)OO2)c1
COc1ccc(P(=O)(Nc2ccccc2)Nc2cccc(Cl)c2C)cc1
Cc1cccc(NC(=O)Cn2cc(-c3ccccc3)c(N)nc2=O)n1
Oc1ccc(CCCNCc2ccccc2F)cc1
CC(C)(O)C1CCN(CCN2C(=O)c3cccc4cccc(c34)C2=O)CC1
Clc1ccc(COc2cc(-c3nc4ccccc4[nH]3)ccc2Br)cc1
COCC(C)NC(=O)C(Nc1ccccc1C(C)C)C(O)C(=O)NO
CCCCn1c(=O)c(C(=O)C(C)C)c(O)c2nccnc21
CC(=O)Oc1cc(C)c(OCC(O)CNc2nc(C)cc(C)n2)c(C)c1
Cc1cc(C)n(CC(=O)Nc2ccc(S(=O)(=O)N3CCCCCC3)cc2)n1
O=C1OC2(CCC(O)CC2)CN1c1ccc(N2CCCCC2)nn1
CCOC=C1Oc2cc(-c3ccc(C(C)(C)C)cc3)ccc2C1=O
CC(O)C1C(=O)NC(=O)N1C(=O)CSc1ccccc1F
O=c1c2ccc(O)cc2oc2cc(-c3cncnc3)ccc12
CC(=O)Nc1ccc(NC2(Cc3ccccc3)CCN(N3CCCCC3=O)CC2)cc1
COC(=O)CNC(=O)C1(c2ccc(OC)cc2)CC1CN1CCCC1
CCN1CCN(c2cccc3[nH]c(C(=O)N4CCSCC4)cc23)CC1
CCOC(=O)c1ccc(OCCN2CCN(C)CC2)cc1
O=C(O)Cc1cc(Nc2nc(-c3cccc(OC(F)(F)F)c3)cs2)cc(C(F)(F)F)c1
COc1ccc(C(=O)NCC(=O)OCSCC(=O)N(CCC(C)C)c2ccccc2)cc1
C#CC(O)C=C1COCc2sc(C(=O)Oc3ccc(OC)cc3)cc21
Cn1c(=O)c2nc(CC3=NS(=O)(=O)c4ccccc4N3)[nH]c2n(C)c1=O
CC[P+](CC)(CC)C(c1ccccc1)c1c[nH]c2ccccc12
NC(Cc1cc(F)cc(F)c1)C(=O)N1CCCN1C(=O)Cc1c[nH]c2ccc(F)cc12
C[S+]([O-])c1ccc(-c2nc(=O)c3cnn(CC4CC4)c3[nH]2)cc1
CC(Cc1ccccc1)NC(=O)CC1C(=O)NCCN1CC(C(C)C)N(Cc1cccc2ccccc12)C(=O)CCC(=O)O
CC(=O)N1c2ccc(S(=O)(=O)N3CCCCC3)cc2CC1C1CC1
NC(=O)c1nc(N)n(-c2c(Cl)c(Cl)c(C#CCO)c(Cl)c2Cl)n1
O=C(O)c1c(-c2ccc[nH]2)[nH]c2ccc(Br)cc2c1=O
Cc1ccc(CC(=O)NCCN2C(=O)NC(C)(C)C2=O)cc1
COc1ccc(CNC(=O)Cn2c(=O)n(Cc3ccccc3)c3ccccc32)cc1
CN(C)CCC(O)c1ccccc1
CC(=C(F)n1ccnc1)c1cccc(C(N)NC(=O)Cc2ccccc2)c1
CN(c1ccccc1)c1ncnc(-c2ccc3c(c2)OCO3)c1C#Cc1ccccc1
CCN(Cc1ccc(OC)cc1SC)C(=O)N(c1ccccc1)c1cc(C)ncn1
CCOCCCNC(=S)NNC(=O)C1COc2ccccc2O1
CCCC(=O)NCN1CCC(c2ccnc3ccccc23)CC1
CSc1ccc(-c2cn3nc(N4CCC(C)CC4)ccc3n2)cc1
CCOc1ccc2ccccc2c1OCCCCN1CCN(c2ccc(C)c(Cl)c2)CC1
Cc1cc(=O)oc2cc(OCC(=O)Nc3cc(-c4ccccc4)[nH]n3)ccc12
COC(=O)N1CCCN(C(=O)N(Cc2cccc(Cl)c2)N2CCC2)CC1
COC(=O)C1=CN(OC(C)=O)C=C(c2ccc(OC)cc2)C1c1ccc2c(c1)OCO2
C#CC(F)(F)CCCC(O)C(F)(F)C(F)C(N)C(=O)O
COc1ccccc1C(CNC(=O)c1ccc(C)cc1)c1ccc(C(C)(C)C)cc1
O=C(O)c1ccc2c(c1)c(=O)c(-[n+]1cccc(O)c1)cn2-c1ccccc1
COc1ccc(CCNC(=O)Cc2cn3ccsc3n2)cc1
CCOC(=O)c1c2c(c(CC)c3ncccc13)C(=O)N(OC)C2
COc1ccc(CCNC(=O)CN2CCN(S(=O)(=O)c3cc(C)ccc3C)CC2)cc1
O=C(NCc1ccc(-c2csnn2)cc1)c1cccs1
O=C(O)c1c(Cl)c(Cl)c(Cl)c(C#Cc2ccccc2)c1Cl
O=C1CC(c2ccccc2)Oc2c1ccc1ccccc21
COn1cccc(CC(=O)c2ccccc2)c1=O
CCOc1ccc(Nc2nnc(SCC(=O)N3CCOCC3)s2)cc1
COC(=O)c1c(NC(=O)Cn2nc(Cl)c(Cl)cc2=O)sc(C)c1C
Cc1ccc(OCc2nnc(Sc3n[nH]c(=O)n3C)o2)cc1
NC(=O)CCCCCCNC(=O)NC12CC3CC(CC(C3)C1)C2
COc1ccc(-c2cnn(S(=O)(=O)c3cccs3)c2)cc1OC
COC(=O)C=C(CSCc1ccccc1)NC(=O)Nc1ccc(OC)cc1
Cc1nc(N)sc1C(=O)NNC(=O)c1ccccc1Cl
COc1c(F)cccc1-c1nccc2cc(S(=O)(=O)Nc3ncns3)ccc12
CC(C)(C)C(=O)OC(C(=O)Nc1ccc2c(=O)n3nc(N)nc(N)c3cc2c1)c1ccccc1
CC(=O)N1CCC(C(=O)N2CCN(Cc3ccccc3F)CC2)CC1
Nc1nc(=O)c2nnn(CCSCCOP(=O)(O)O)c2[nH]1
CCP(=O)(OCCNCCCCNCCc1ccc(N)cc1)SCc1ccc(F)cc1
Cc1ccccc1[N+](=O)[O-]
N#Cc1ccc(-c2ccc3c(c2)sc2nc(NC4CCN(Cc5ccccc5)CC4)cn23)cc1
CC(=O)NC(Cc1ccc(CP(=O)(O)O)cc1)C(=O)NC(CS(=O)(=O)Nc1ccc(Oc2ccccc2)cc1)C(=O)NC(C)c1ccccc1
O=S(=O)(Nc1cc(-c2nnn(-c3ccccc3)n2)ccc1Cl)c1ccccc1
CCOCCn1nc2ccc(S(=O)(=O)N3CCCCC3)cc2c1OCC
O=C(c1ccc(Cl)cc1)n1cccc(-c2cccc(C(F)F)c2)c1=O
O=C(CSc1nnc(-c2cccs2)n1CC1CCCO1)Nc1ccccc1Cl
Clc1ccc(C2CNC(c3ccccc3)(c3ccccc3)CO2)cc1
O=C(C=Cc1cccc2[nH]c(=O)c(=O)n(Cc3cccc(Cl)c3)c12)NO
CC(C)(Cc1ccc(Cl)s1)C1C(CO)OC(n2cnc3c(NO)ncnc32)C1O
COC(=O)c1ccccc1S(=O)(=O)N1CCN(C(=O)c2ccc(C)cc2)CC1
Cc1ccc(C(=O)OCC(=O)OCc2cc(=O)n3c(n2)sc2ccccc23)o1
O=C1Nc2cc(Cl)sc2S(=O)(=O)N1
CCNC(=O)c1ccc(NC(=O)CSc2nnc(-c3cnccn3)n2CC=Cc2ccc(C)cc2)cc1
COC(=O)C(CC(OC(C)=O)OC(=O)NCc1ccccc1)C(C)C
CC(C)(C)OC(=O)NC1CC(F)CCC(N)C(O)CC(CN)OC1OC(C)(C)C
CCC(CO)NCc1ccc(-c2cccs2)nc1
CCc1nc(-n2ccnc2)nc(NC)c1CN
COc1ccc(-c2noc(-c3ccc(-c4nnn[nH]4)cc3)n2)cc1OC
Cc1nc2ncc(CN(C3CCC(F)(F)C3)S(=O)(=O)c3ccc(F)c(C#N)c3)cc2n1C(C)C
Cc1ccc(-c2cccc(C(F)(F)C(=O)Nc3cccc(N(C)C)c3)c2)cc1NC(=O)n1cnc2ccccc2c1=O
CC1CN(CC(=O)Nc2cc(Cl)ccc2Cl)CCN1C(=O)c1cc(F)ccc1-n1nnc2ccccc21
CN(C)C(=S)SC(C(=O)N1CCCCC1)c1cccc([N+](=O)[O-])c1
CC(=O)N1CCC2(NC(=O)c3cccc([N+](=O)[O-])c3)CC1C2
CC(=O)Nc1ccc(NC(=O)CSc2nnc(NC(=O)Cc3cccs3)s2)cc1
COc1ccc(Cc2sc(=O)n(C)c2NC(=O)Cc2ccc(F)cc2)c(OC)c1
O=C(c1ccccc1)C1CCN(CCn2ccc3sccc3c2=O)CC1
CNC(=O)C(C#N)=Cc1ccc(N(C)C)cc1
CC1(c2cn(C3CC(CO)OC3[N-][N+]#N)c(=O)[nH]c2=O)C(O)OC(O)C1Cc1cccc2c1OP(=O)(OBr)OC2
CC(C)n1nc(Nc2ncc(Br)cn2)c2cc(Nc3ccccc3)cnc21
CC(=O)NC1C(O)CC(Oc2ccc3c(OCc4ccccc4)c(C(=O)O)c(=O)oc3c2)(C(=O)O)OC1C(O)C(O)CO
C=C(C)C12CCC(C)C1C1CCC3C4(C(=O)OCCCCCC(=O)O)CCC(=O)C(C)(C)C4CCC3(C)C1(C)CC2
CCC1CN(CC(O)C(NC)C(C)C)C(=O)OC1(C)CNCc1c(C)nn(C)c1N
COC(=O)CSc1nc(-c2ccc([N+](=O)[O-])cc2)cc(-c2cccc3ccccc23)n1
CSc1nncn1NS(=O)(=O)c1ccccc1
Cc1cccc(N2CCN(CCn3nnc(C(=O)NCCc4ccccn4)c3N)CC2)c1C
COC(=O)C(Cc1ccc(OCCCNc2nc3ccc(Cl)cc3s2)cc1)NC(=O)c1cc2cc(Cl)ccc2[nH]1
CC(=O)OC(Cc1ccccc1)C(=O)NCCCN(C)CC1CC1c1ccccc1
C#CCOc1ccc(CCNC(=S)Nc2ccc(C)nc2)cc1OC
N#CC1CCCN1C(=O)CNCc1ccccc1Cl
COc1ccc(OC)c(C2(CO)CCCN(C(=O)Cc3ccc(C)o3)C2)c1
COCCOCCOCCOCCOCCOCCOCCOCCOCCOCCOCCOCCOCCOCCOCCOCCOC(=O)C(C)c1ccc(CC(C)C)cc1
NC(=O)n1cc(NC(=O)N2C(C(=O)NCc3cccc(C(=O)O)c3F)CC3CC32)c2ccccc21
O=C1c2ccccc2C(=O)N1CCOC(=S)N(C(=O)c1cccc([N+](=O)[O-])c1)c1ccc(Cl)cc1
COc1cccc(C=CC(=O)c2ccc(OC)c(N)c2)c1
Fc1ccccc1ON=C1CCCc2ccsc21
C=C(c1ccc2nc(NC(=O)OC(=O)C(=NCCOC#N)C(=N)N3CCCN(c4nc5c(s4)CCCC5)C3)sc2c1)c1c[nH]c2ccccc12
N=C1OC(c2nc3ccccc3[nH]2)CC(=O)C1c1nc2ccccc2s1
Cc1ccccc1-c1nc2n(n1)CCC2
O=C1NCCC1C(=O)Nc1cc2c([N+](=O)[O-])cccc2[nH]1
COc1ccc(NC(=O)C(CCSC)OC(C)=O)c(-c2ccccc2)c1OC
O=C1C2=CCCC3C4CCC(=O)c5cc6ccccc6c(c54)OC23C(=O)c2ccccc21
Cn1ccc(-c2cn(-c3ccc(O)c(Cl)c3)nn2)n1
O=c1[nH]c(=O)n(C2OC(O)CC2CO)cc1C=CBr
CCOC(=O)C=CC(=O)OC
COC(=O)c1ccccc1C(=O)NCCCCCCOC(=O)C(C)(C)C
CC(C)Oc1ccccc1N1CCN(CCC#N)CC1
O=C(CCN1C(=O)COc2ccc(S(=O)(=O)N3CCOCC3)cc21)N1CCOCC1
Cc1ccc2cccc(OC(=O)Oc3ccc(Cl)cc3)c2n1
Cc1cc(Cl)ccc1C1Cn2ccnc2C2(CCN(C(=O)c3cscn3)CC2)C1
CC(=O)N(Cc1cc(=O)n2ccsc2n1)Cc1cccs1
C=C(Br)Cn1c(Br)nc2c1c(=O)n(C)c(=O)n2C
O=C(NCc1ccccc1)c1cc2ccccc2o1
CNC1(CO)CC2(CCCCNC(=O)N3c4ccccc4Sc4ccccc43)CCC1(c1c3c(nc4ccccc14)CCCC3=O)C2
CC1Oc2cc(Br)ccc2S(=O)(=O)N(C(C)CO)CC1CS(=O)(=O)N(C)c1cccs1
COc1ccc(N(c2cc(Nc3ccc(C)c(C)c3)c([N+](=O)[O-])cc2C(N)=O)S(C)(=O)=O)cc1
O=C(O)c1cc(C(=O)Nc2cc(Cl)ccc2Cl)on1
N#Cc1ccc(C(=O)c2cnc3cccnn23)cc1
COc1ccnc(Nc2cc3[nH]c(=O)c(OC)c(C)c3cc2C)c1
CCOCCCNC(=O)Cn1ccc2ccc(F)cc21
COc1ccc(N2C(=O)c3c(c(-c4ccccc4)nn3-c3ccccc3F)C2CCCN(C)C)cc1
O=C(CN1C(=O)C(=O)c2ccccc21)Nc1ccc(S(=O)(=O)N2CCCC2)cc1
O=C(O)c1ccc(NS(=O)(=O)c2cc(C(=O)Nc3nc4ccc(Cl)cc4s3)ccc2Cl)cc1
CNc1nc(C(=O)c2ccccc2)cs1
CN1C(=S)C2OC(c3ccc(-c4ccccc4)cc3)OCC2OC1c1ccccc1
CC(C)Cc1ccc(C(C)C)cc1OS(=O)(=O)C(F)(F)F
COc1ccc2nc(Nc3ccc4ccccc4c3)c(C3C4=C(CC(C)(C)CC4=O)OC(=N)C3C#N)cc2c1
CCS(=O)(=O)Nc1cccc(-c2cc(-c3ccc(Cl)cc3)nc(N)n2)c1
CC
CC(C)C(=O)N(Cc1cccc(C(F)(F)F)c1)S(=O)(=O)N1CCCC(c2cc3ccccc3o2)C1
CC1CCN(Cc2cc3ccccc3n2C(=O)c2ccc(-c3ccc(-c4ccc(Br)cc4)[nH]3)cc2)CC1
Cn1cc2c3c(cccc31)C(=O)NC2
O=C(NN1CC=C(c2ccccc2Cl)CC1)c1ccc2[nH]c(-c3ccncc3)nc2c1
COc1ccc(CN2CCN(C(=O)C3CCCN(c4nnnn4-c4ccccc4OC)C3)CC2)cc1OC
O=C(Nc1ccc(=O)oc1)c1ccc2c(c1)OCO2
CC1C2C(CC3C4CCC5CCCCC5(C)C4C(=O)CC32C)OC12CCCCO2
COc1cc(O)c(C(C)=O)c(OC)c1CC=C(C)CO
Cc1nc[nH]c1-c1ccc2ccccc2c1
CCCCCCCCCCCCn1nc(C(=O)c2c(C(C)C)cccc2C(C)C)nc1NC(C)=O
C=CCn1c(=O)n(Cc2nc3ccccc3[nH]2)c(=O)c2c(C)c(CCCC)sc21
O=c1ccc(S(=O)(=O)c2ccc(F)cc2)n[nH]1
O=C(COc1ccccc1)NC(Cc1ccc(N(C(=O)C(=O)O)c2ccccc2C(=O)O)cc1)C(=O)O
CCCCCCCCCCCCCn1cc2cc(C3CCC(CO)O3)oc2nc1=O
CCCN1CCN(C(=O)c2ccc3c(c2)C(c2ccc(Oc4ccccc4)cc2)N3)CC1
CCN1C(=O)C(=O)N(c2ccc(COc3cc(F)c(F)c(Br)c3)nc2)C1=O
COC(=O)C(=O)C(Nc1ncc(C(F)(F)F)cc1Cl)C(=O)c1ccccc1
CC(=O)NCCc1ccc2c3c([nH]c2c1)C1(C)C(CC(O)C(=O)N(C)C)CC(C)C(=O)N1CC3
O=C(Cn1ncc2c1-c1cccn1C2=O)Nc1ccccc1Cl
CCOc1ccc(CNC(C)Cc2ccc(OC)c(OC)c2OC)cc1
COc1ccc(-c2nnc3c4cnn(CSc5ccc(Br)cc5)c4ncn23)cc1
COc1ccccc1CNC(=O)C1CCCN(S(=O)(=O)c2ccc3c(c2)CCC(=O)N3)C1
COc1cc(OC)c(Nc2nc3ccccc3nc2NS(=O)(=O)c2ccc(C)c(Cl)c2)cc1Cl
Cc1cc(C)n2c(NC(=O)c3ccccc3)c(-c3ccccc3)nc2c1
CC(O)(c1ccccc1)C1CC2CCC(C1)N2OC(=O)c1ccccc1C(=O)Nc1ccc(F)cc1
CCSC1NC(=O)C(C)NC(=O)C(N)CSSCC(C)NC(=O)CNC(=O)CNC(=O)C(C)NC(=O)CNC(=O)C(CO)NC1=O
Cc1nn(C)c(C)c1NC(=O)Nc1ccc2snnc2c1
Cn1c(NC(=O)COc2ccccc2)nc2cc(OCCN3CCCCC3)ccc21
CSc1nnc(Cc2ccncc2)n1CNC(=O)C(C)c1ccco1
CCn1c(CC(=O)N2c3ccccc3Sc3ccccc32)nnc1Sc1ccncc1
CCOc1ccc(N2CCN(C(=O)C(=O)c3cc(OC)c(OC)c(OC)c3)CC2)cc1
Cc1ccc(C(NC(=O)CC2NCCNC2=O)C(C)C)cc1
OC1(c2ccccc2)CCN(CCn2c(SCc3cn(Cc4ccc(Cl)cc4Cl)nn3)nc3ccccc32)CC1
S=c1c2cnn(Cc3ccccc3)c2ncn1C12CC3CC(CC(C3)C1)C2
Cc1ccc2c(c1)CCC1C2CCC2(c3cccs3)c3nn(S(=O)(=O)O)cc3CC12
COc1ccc(-n2c(CCNC(=O)C(C)C)nc3cc(Cl)c(Cl)cc3c2=O)cc1
COc1ccc2c(c1)C(c1ccccc1)=NNC(c1ccccc1Cl)=N2
Cn1nnc(NC(=O)c2cc(Br)ccc2NC(=O)c2ccco2)n1
CC1(Br)NNC(=O)C1OC(Nc1ccc(C#N)cc1)(C(F)(F)F)C(F)(F)F
COc1cc(C2(O)C3C=CC(C3)C2C)sn1
CCOc1ccccc1NC(=O)CCn1c(=O)c2cccn2c2ccccc21
CS(=O)(=O)N(c1ccc(C(=O)N2CCCCC2)cc1)C(F)(F)F
Nc1nc(-c2ccc3c(c2)CCC3)c[nH]1
c1ccc2oc(COCC34CCCN(CC3)C4)nc2c1
CC(N)C(=O)NC1CSCCN(CC(=O)O)C1=O
Cc1c2c(cc3ccc(=O)oc13)C1=C3C(C)C4C(=O)CC(O)C4C(C)C(O2)C3OC1
CCOc1ccc(-c2nc(CNc3ccc(OC)cc3)no2)cc1
O=C(O)c1ccc(-c2ccc(Cc3ccc(-c4ccc(CSC(=S)N5CCOCC5)c(C(=O)O)c4)cc3)c(C(=O)O)c2)cc1
O=C(Nc1ccc(O)cc1)c1ccc(N2C=CS(=O)(=O)c3cccnc32)cc1
C=C(C)C1CCC2(C(=O)NCc3ccc(F)cc3)CCC3(C)C(CCC4C5(C)CCC(O)C(C)(C)C5CCC43C)C12
C=C1C(=O)OC2CC3(Cc4cc(OC(C)=O)ccc4C(=O)OC)C(C)C3CC12
COc1nc2c(=O)[nH]c(O)nc2n1C1OC(CO)C(O)C1(C)F
O=C1NCc2c(cc3[nH]c(=O)oc3c2-c2cccc(Cl)c2)N1Cc1ccccn1
O=C1OC2(CCCCC2)CC(ON2CCCCC2)=C1c1ccc(Cl)cc1
COC(=O)C1C(c2ccc(F)cc2)C2=C(CC1(OC(C)=O)C(=O)OC)C(=O)c1ccccc1C2=O
O=C(c1ccccc1Cl)N1CCN(c2nc3c(c(=O)[nH]c(=O)n3Cc3ccccc3)n2CCN2CCOCC2)CC1
COc1ccc(C(=O)NCC2CN(c3ccc(-c4nc(C5CC5)no4)cc3)C(=O)O2)cc1
CCC(=O)Oc1sc(-c2ccccc2)c2nc(NS(C)(=O)=O)sc12
COc1cccc(-c2ncn3c2NCC3)c1
COC(=O)C(Oc1cccc2c1CC(C)(C)C2=O)c1ccc(F)cc1
Cc1ccc(C(=O)Oc2ccc([N+](=O)[O-])cc2)cc1S(=O)(=O)Nc1ccc(F)cc1
CCOC(=O)C(NC(=O)C(=O)Nc1c(C)cc(C)cc1C)C1OC1C(=O)OCC
COc1ccc(-c2nc3ccc(Cl)cc3c(=O)n2O)cc1
O=C(CCc1cccnc1)N1CCC2(CC1)CN(c1ccccc1)C2
Cc1nc2ccccc2n1C1CC2CCC(C1)N2CCCC1(c2cccc(C(N)=O)c2)CCN(C(=O)N2CCC(c3cccc(Cl)c3Cl)CC2)CC1
COc1ccc(C(c2cccnc2)c2cc(OC)c3occc3c2)cc1OC
O=C(O)CCCC=CCC1C(NS(=O)(=O)c2ccc(-c3ccccc3)cc2)CCC1S(=O)(=O)CC(=O)O
CC(C)S(=O)(=O)NCN1C(=O)c2ccccc2Sc2ccc(CNC(=O)Cc3ccco3)cc21
COCCC(=O)Nc1ccc2c(c1)nc(N)n2CCCC(C)C
CC(C)CCN(Cc1ccco1)C(=O)CCC(=O)N1CCc2ccccc2C1
COc1ccc2cc3cc(C(=O)Nc4ccc(-c5ccccc5C(=O)NC5CC6CCCN6C5)cc4)oc3nc2c1
C#CC(CN1CCN(c2ccccc2C(=O)c2ccccc2)CC1)N1CCOCC1
O=C(C=Cc1nccs1)c1ccc(Cl)cc1
c1ccc2c(c1)Cn1nnnc1N2c1ccncc1
COc1ccc(Sc2cnc3[nH]cc(-c4ccccc4)c3c2)cc1
CCCn1c(=O)c2nc(-c3ccnn3C)[nH]c2n(CCC)c1=O
CC(CCCCOc1cc(O)c2c(c1)C(=O)c1ccccc1C2=O)C(=O)O
Cc1cccc(C(=O)Oc2ccccc2C(=O)NN=Cc2c(Cl)noc2C)c1C
COc1ccc2nc(N3C(=O)c4[nH]c5ccc(Cl)cc5c4CC3c3ccc(C)cc3)sc2c1
O=C(Cc1ccccc1)Oc1c(-c2ccc(N=C=S)cc2)ccc2ccccc12
CCCCC(NC(=O)C(CC(C)C)C(=O)NC(CCC(N)=O)C(=O)NC(C)NC)C(N)=O
NC(CSC(c1ccccc1)(c1ccccc1)c1ccccc1)C(=O)O
CS(=O)(=O)c1ccc(-c2cc(Cl)nc(NC(=O)c3cccs3)n2)cc1
COc1cc(CCN2CCC(=C3c4ccc(Cl)cc4CCc4cccnc43)CC2)ccc1O
CC(=NOOc1nc(CC2(F)CC(C)CC(F)C2)cnc1N)C(=O)Nc1csc(N)n1
CC(C)CN(CC(O)C(Cc1ccccc1)NC(=O)OCCNC(=O)OCc1ccccc1)S(=O)(=O)c1ccc2ncsc2c1
CN(C)CCn1c(=O)n(C)c(=O)c2c3cn[nH]c3c(-c3cccc(F)c3)cc21
CCC(C)C(NC(C)=O)C(=O)NC=CC(Cc1ccccc1)NC(=O)C(N)Cc1ccccc1
O=S(=O)(Nc1nc(Nc2ccc(OC(F)(F)F)cc2)ncc1C1CCc2ccccc21)c1ccccc1
Fc1ccc(C=NNC(=S)Nc2ccccc2C(F)(F)F)c(F)c1
O=C(Nc1ccc(NS(=O)(=O)c2ccccc2F)cc1)C(O)C(O)C(=O)N1CCCC1c1ccccc1F
CCCNC(=O)C(C)NC(=O)Cc1cccc(OC)c1
N=C(N)NCCCCNCC1OC(n2cnc3c(N)ncnc32)C(O)C1O
CCOC(=O)COc1cc(O)n(-c2ccccc2)c(=O)n1
CC1CCC2C(C)C3(CC(=O)C4C5(C)CCC(O)C(C)(C)C5CCC43C)OC2(C)C1
CCCCCc1c(Cl)n(CCc2ccccc2)c2ccc(CC(C(=O)O)C(=O)O)cc12
O=C1c2ccccc2C(Sc2nc3ccccc3s2)c2cccc(N3CCOCC3)c21
COC1=CC=C2CC3N(C)CCC4(Cc5nc6ccccc6cc5CC34CCC1=O)C2=O
Oc1ccc(C=NNc2cccc(Cl)c2)cc1O
CC1(C)CCc2c(sc3nnn(-c4ccc(F)cc4)c(=O)c23)CO1
CCCCCCCCCCCCC(=O)N(CC=Cc1ccccc1)C(CCC(=O)O)C(=O)NC(CCCN=C(N)N)C(=O)NCCCNC(=N)N
COc1ccccc1CN1CNC(=O)C1c1ccc(O)cc1
CN(C)CCCC(=O)Nc1ccc(-c2nc(-c3cccs3)cn2C(F)(F)F)cc1
CCC(=O)Oc1nc2ccc(S(=O)(=O)N3CCN(c4ccccc4F)CC3)cc2cc1OCCC(N)C(N)=O
CC(C)c1nc(CNC2CCN(c3cccc(Cl)c3Cl)CC2)ns1
CNC(=NC#N)NCc1ccc(-c2ccc(C)n2C)cc1
CC(C)CCNC(=O)C1C(O)C(O)OC1n1cnc2c(N)ncnc21
O=C(Nc1ccc(F)c(Cl)c1)N1CC2CCC(C1)N2Br
CC(=O)c1ccc(NC(=O)NC2(C)CCOC(C)(C)C2)cc1
CCCn1c(=O)c2nc(-c3ccc(OCC(=O)Nc4ccc(C(N)=O)cc4)cc3)[nH]c2n(CCC)c1=O
COc1ccc(Cn2c(=O)c(CCc3ccccc3)nc3cnc(C#N)nc32)cc1
Nc1ncnc2c1ncn2C1CC(CO)OC1O
CCNC(=O)OCCCCc1cnc(NC(=O)Oc2nsnc2OCC)s1
C#CCn1c(SCC(=O)c2ccc(Br)cc2)nnc1-c1ccc2c(c1)OCCO2
O=C(O)CCc1c(C(=O)Nc2ccc3c(c2)OCCO3)ncc2c1cc(O)c(=O)n2Cc1ccccc1
CCCc1ccc2nc(Cl)n(C3CCN(CCc4ccccc4)C3)c2c1
Nn1c(SCC(=O)Nc2cccc(F)c2)nnc1-c1ccc(S(=O)(=O)NCc2ccco2)cc1
CC(C)CN(NCc1ccc(F)cc1)c1nc(C#N)ncc1C#CCCCO
CC(=O)NC(C)c1ccc(OC2CCN(c3cc(N4CC(C)CN(CCOC(C)(C)C)C4)ncn3)C2)cc1
CC(C)C(NC(=O)C(C=CS(=O)(=O)c1ccccc1)CCc1ccccc1)C(=O)Nc1cccc2ccccc12
CN1CCCN(S(=O)(=O)N2CC3CC(C2)c2cccc(=O)n2C3)CC1
CC(=O)Nc1ccc2c(c1)C(Cc1nc(C)c(C)nc1C)CCC2
N=C(N)NCCCCC(=O)c1nccs1
Cn1ncnc1SCC(=O)Nc1nc(-c2ccc(Cl)cc2)cs1
CCCOC(=O)c1cn(CC(N)=O)c2c(F)cccc2c1=O
CCCCCCCCCCCCCCCC(C)C(=O)NCc1ccccc1OC
CCc1ccc(NC(=S)N2CCN(C)CC2)cc1
Cc1nn2c(=O)cc(COC(=O)CNC(=O)c3c(C)cccc3C)nc2s1
C=CCN(CC=C)C(=O)c1cc2n(n1)C(C(F)(F)F)CC(Cc1ccc(OC)cc1)N2
CC(NC(=O)C(CCCCN)[N-][N+]#N)c1ccccc1
CCOC(=O)C(=O)C(C#N)=C(Nc1ccccc1F)C(F)(F)F
CC1c2ccccc2C(=O)N1NCc1ccc(Cl)cc1
Cn1c(=CC(=O)c2ccc(Cl)cc2)sc(=Cc2ccncc2)c1=O
COc1ccc(-c2csc(NC(=O)CSc3nnc(=O)[nH]c3O)n2)cc1
COc1ccc(C(NC(=O)c2ccc(C)cc2)n2c(=O)c(-c3ccc(Cl)cc3)cc3ccccc32)cc1
Cc1ccc(NC(=O)CC(=O)Nc2sc(N3CCOCC3)nc2C(N)=O)cc1
Cc1ccc(C2Cc3cccnc3N(S(=O)(=O)C(=O)O)c3ccccc32)cc1
COc1cccc(C(=O)Nc2ccc(OCNC(=O)c3ccccc3F)cc2)c1
CC1(C)C(O)CCC2(C)C1CCC1(C)C3CCC4(O)CC3(CCC12)CC4(C)C
CCCOc1ccc(NC(=O)N2CCc3c(sc(C#N)c3Cc3cccc(Cl)c3)C2)cc1
COc1ccc(-c2cnc3onc(C)c3c2)c(OC)c1
O=C(NCC(c1ccccc1)N1CCOCC1)c1ccc(-c2cccc(Cl)c2)o1
Cc1c(Cc2ccc(Cl)cc2)[nH]c(SCc2ccc(-c3ccccc3)cc2)nc1=O
CN=C(SCc1ccccc1OC)c1ccccc1N(C)C(=O)N(C)C
COc1ccc(CC(=O)NCC(=O)OCOc2ccccc2)cc1OC
O=C(Nc1nn[nH]n1)c1nn2c(C3CCCN3)cc(Cl)cc2c1C(F)(F)F
COc1cccc2c1C(=O)c1c(O)c3c(c(O)c1C2=O)C=CC(C)(O)C3OC
CCOc1ccccc1C(=O)N(C)C1CCN(C(C)=O)CC1
COc1ccc(OC)c(CCNCc2coc(-c3ccc(Cl)cc3)n2)c1
COc1ccc(S(=O)(=O)NCc2ccccc2)cc1
COc1ccc(CNC(=O)C(=O)NCC2OCCCN2S(=O)(=O)c2ccc(NC(C)=O)cc2)cc1OC
O=c1nc(-c2ccccc2)cc2[nH]cncc1-2
CC(=O)ONC(=S)NC(=O)c1ccccc1[N+](=O)[O-]
CCCC(NC1=C(C(N)=O)SCC1)C1c2ccccc2CCN1C(=O)C(=O)NCC(C)C
CCCCC1(CCCC)NC(=O)C(Cl)C1=O
COC1OC2COCCC2(C)O1
Clc1ccc2ncccc2c1
O=C(NCCNc1cc2c3c([nH]c2cn1)-c1ccccc1-3)Nc1ccc(N2CCCCC2=O)cc1
CCN(CC)C(=O)C1CCC2C3CCC4N(CO)C(=O)C(=O)C4(C)C3CCC12C
CCCCCCCCCCCCCOCC(O)Cc1ncnc2c3cc(C)ccc3c(=O)n(C)c12
O=C(Cc1ccco1)NCSC(=S)Nc1ccc(CCc2c[nH]cn2)cc1
CCc1nnc(NC(=O)CC(=O)N2CCc3cc(OC)c(OCC(F)(F)F)cc3C2)s1
CCCCCC=Cc1cccc(O)c1-c1cc(Br)ccc1OC
CC(NC(=O)C1CCCN1C(=O)OC(C)(C)C)C(O)c1ccc2ccccc2c1
O=C(Nc1ccc(Cl)cc1)c1cc(-c2ccc(F)cc2)nc2ccccc12
O=C(CN1CCN(C(=S)Sc2ccccc2)CC1)c1ccc(Cl)cc1
CC(C)=CCCC(C)=CCOC(=O)C=C1CN(Cc2ccccc2)C(=O)C2C(=O)NOC(CC=C(C)C(=O)O)(OC(C(=O)NO)N2C(=O)Nc2ccccc2)C1=O
C=CCOc1cccc2[nH]cc(C(=O)c3cccs3)c12
CC(=O)N1CCN(CN2CCCCC2Cc2ccc3c(c2)OCCO3)CC1
CC(Nc1c(-c2ccncc2)c(-c2ccc(F)cc2)nc2ncnn12)C(F)(F)F
Nc1nccc(-c2ccc3nccnc3c2)n1
COc1cc(=O)oc2cc(O)c3c(c12)OC(C)(c1ccc2c(c1)OCO2)C=C3C
COc1ccccc1OCCCN1CC=C(c2ccc3c(c2)OCO3)CC1
CC1=CCc2c(C)c(O)cc(C)c2C1
CS(=O)(=O)c1cccc(-c2cc(N3CCN(C(=O)OC(c4ccc(F)cc4)c4ccc(F)cc4)CC3)nc(N3CCCC3)n2)c1
O=C1NCCc2c(O)cc(Br)cc21
Cn1nnc2sc3c(c2c1=O)CC(c1ccc2c(c1)OCO2)S3
CCN(C(=O)CC(=O)Nc1ccc(Cl)c(OC)c1)c1ccc2c(c1)S(=O)(=O)N=C1CCCCCN12
CC(C)(C)OCCn1cnn(CC(O)CN2CCN(c3ccc(F)cc3)CC2)c1=O
CCN(CC)CCCn1nc(C(=O)Nc2ccc3c(c2)OCCO3)c2c1-c1ccccc1S(=O)(=O)C2
N#CNC(=Nc1cccc2c1=CC=C=2)Nc1ccc2ccccc2c1
COOc1cc(-c2ccc(C(C)=O)cc2)nc(Nc2cnc(C)cn2)n1
O=C(O)c1c(OS(=O)(=O)c2ccc(N3C(=O)c4ccccc4C3=O)cc2)ncc2ccccc12
CC(=O)NC(Cc1c[nH]c2ccccc12)C(=O)NC1CC2CCCCC2N1C(=O)C(CCC(O)F)CC1CCCCC1
COc1cc(C(OC(C)=O)c2ccc3oc(Cl)cc(=O)c3c2)c2ccccc2c1C
O=C(c1cc(F)cc2c1OCO2)N1CCCC(c2ncccn2)C1
COc1c(F)cccc1C(CC(=O)O)C(=O)NCCCCNC(=O)c1cnc2ccccc2c1
COc1ccc(-c2oc3c(OC)c(OC)cc(O)c3c(=O)c2OC)cc1
CN(C)c1ncnc(C(F)(F)F)c1C=NNC(=S)Nc1cccnc1
CC(c1ccncc1)c1ccc2nccc(NC(=O)Nc3ccccc3F)c2c1
O=C(NCCN1CCC(Cc2ccccc2)CC1)c1cccc(Cl)c1
O=C(COc1ccccc1C(F)(F)F)Nc1ccc(S(=O)(=O)N2CCN(C3CCCCC3)CC2)cc1
CN=C(Nc1ccccc1)SCCCCc1ccc2c(c1)c1ccccc1n2C(F)(F)F
CCC(CC)Cc1ccc2c(c1)N(C)c1ccccc1C1N=CC(C)C21
COc1nc2cc(-c3c[nH]c4ncc(NS(=O)(=O)C5CCC(OC(C)C)CC5)cc34)ccc2s1
Cc1[nH]c(C=c2[nH]c(=O)c(=CNc3nccs3)[nH]c2=O)c(C)c1C(=O)NCCN1CC(C)CC(C)C1
C=CCNC(=S)Nc1ccccc1C(C)=O
COc1cc(OC)c(OC)cc1CN1CCN(CCC(=O)c2ccc(O)c3c2OCC(=O)N3)CC1
COc1ccc(-c2nc(-c3ccc(-c4ccccc4)cc3)c(-c3noc4ccccc34)[nH]2)c(C)c1OC
Cc1cc(NC(=O)c2cccc(I)c2)c(C)c(S(N)(=O)=O)c1
CCC(=O)c1ccc(OCN(CN2CCCC2Cn2cncn2)C(C)=O)cc1
Cc1nc(-c2c(F)cc(CO)cc2F)ncc1C(=O)N1CCN(CCO)c2ccccc21
CC(O)CN=C(N)Nc1nc(-c2cccc3ccccc23)cs1
CN1C(=O)C(=Cc2ccccc2)SC1=S
CN1CCN(c2ccc([N+](=O)[O-])c(C(=O)Nc3ccc(Cl)c(C(=O)Nc4ccc(F)cc4)c3)c2)CC1
COc1cccc(OCc2c(Br)nc3ccc(-c4ccsc4)cn23)c1
CCCCn1c(COc2ccc(Cl)cc2)nnc1SC
CCC(C)c1c(O)nc2ccc3c(ccn3C)c2c1C(=O)NCc1cccc(NS(C)(=O)=O)c1
COCCC(=O)Oc1ccc2c(c1)c(=O)c(Cc1ccc(F)cc1)cn2S(=O)(=O)N1CCCCC1
Cc1cc(Cc2nnc(COc3ccccc3F)o2)n(C)n1
CC1CCCc2oc3cc(OC(=O)c4ccccn4)c(CN(C)C)c(Br)c3c21
O=C1C(=Cc2cccc([N+](=O)[O-])c2)c2ccccc2N1C1OC(CO)C(O)C1O
CN(C)c1ccc(C=C(C#N)C(=O)Nc2nc(-c3ccccc3)cs2)cc1
Cc1ccc(NC(=O)CCN2CCN(CCN3CCN(Cc4ccc([N+](=O)[O-])cc4)CC3)CC2)cc1
COCCCCCCCCCCCC12CCC(O1)C(CCCCC(=O)N1CCC(O)CC1)O2
O=C(NCCc1ccc2c(c1)OCO2)C(=O)c1cccc2c(F)c[nH]c12
COc1cc(OC)c(-n2cnc3cc(-c4ccc5onc(C)c5c4)sc3c2=O)c(OC)c1
COc1cc2[nH]c3cc(CN(C)Cc4cc(C)ccc4O)ccc3c(=O)c2cc1OC
OC(CNCc1cccnc1)c1ccc(-c2ccccc2)cc1
Cc1cccc(C(=O)NCCS(=O)(=O)c2ccc(Br)cc2)c1
Cc1cc(Br)cc(C)c1NC(=O)c1ccc(CN2CCCC2)cc1
COCCOc1cc2c(c3ccc(C(=O)C(N)=O)cc13)C(n1cncc1C)CN2C(=O)C(C)C
COc1cccc(C(=O)NNC(=O)c2cnn(-c3ccccc3)c2)c1
CN(Cc1nc(Cc2ccccc2)no1)C1CCCCN1
Cn1cc(-n2cnc(CO)c2-c2ccc(OCc3cc(F)cc(F)c3)cc2)c2c(F)cccc21
O=C1CCC(c2ccc(F)cc2)CN1C(=O)NCCCC1CCCCC1
COc1ccc2cc(CCNCC(O)c3cccnc3)ccc2c1
CCN(CC)C(C)CN(n1cnc(CN(C)C(C)=O)c1)S(=O)(=O)Cc1ccc2c(c1)OCO2
CC1OC(n2cnc3c(=O)nc[nH]c32)C(COCc2ccccc2Br)C1(O)O
Cc1ccc(NS(=O)(=O)c2cccc(-n3cc(C)c(CN4CCCCCC4)n3)c2)cc1C
CCOc1ccc(N(C(=O)Cn2nnc3ccccc32)C(C(=O)NC2CCCC2)c2cccs2)cc1
Cc1noc(C)c1C(=O)OCC(=O)N1CCCC1
Cc1ccc2c(c1)cc(-c1ccccc1C)n1nc(NCCN3CCOCC3)nc21
CSc1cc(C)nc(SC)c1C#N
CCOc1ccccc1CNC(=O)COc1cc(=O)n2c(n1)sc1cc(C)ccc12
Cc1ccnc(C)c1CNC1CCCC(Cc2ccc(-n3ccnc3)nc2)C1O
CC(C)CCC(=O)NC=C(C(=O)Nc1ccccc1)c1ccncc1
O=C(CC=NNC(=O)COc1ccccc1)NN=Cc1ccccc1
CCC(=O)Oc1ccccc1N1CCN(CCCc2cn(-c3ccc4c(Cl)ccnc4c3)nn2)CC1
CC(C)c1ccc(-c2nn(-c3ccccc3)c(=N)n2N=Cc2cc(-c3cccs3)ccc2-c2cccs2)cc1
CN(C)CCc1cn2c(nc3ccccc32)c2c1CCCC2
CNc1nc(NC(CO)c2ccccc2)c2nc(CN(C)C)n(C)c2n1
COc1ccc(-c2ccnc3c(C#N)c(-c4cccc(O)c4)nn23)cc1
Cc1ccc(Cn2c(I)nc3c2c(=O)n(C)c(=O)n3C)cc1
Cc1ccc(-n2c(=O)c3c(SCC(=O)Nc4ccc(F)cc4)nc(C)nc3n(C)c2=O)cc1
Cc1ccc(C(=Cc2ccc(Br)cc2)C(=O)N2CCCC2)cc1
O=C1c2[nH]nc(-c3cc(O)ccc3O)c2C(=O)N1NC(=S)N1CCOCC1
COc1ccc(SCc2nc3ccccc3[nH]2)cc1Br
Cc1ccc(Cn2c(CCCc3ccccc3)nc3c2c(=O)[nH]c(=O)n3-c2ccccc2)cc1
O=c1c2ncn(-c3ccc(Cl)cc3)c2nc2sc(CO)nn12
CCN(CC)C(=O)c1ccc(NC(=O)Nc2cc(OC)c(OC)cc2C(=O)Nc2cccc[n+]2[O-])cc1
O=Cc1cc(-c2ccc(F)c(Br)c2)cs1
Nc1ncnc2c1C(Cl)c1cc(-c3ccc(Cl)cc3)c(Cc3ccccn3)cc1N2c1ccc(Cc2ccccn2)cc1
CC(C)C(=O)NC(=S)Nc1cccc(Cl)c1Cl
CCc1ccccc1Nc1nc(OC2CCC(N)CC2)c2ncn(C3C(CO)OC(O)C3O)c2n1
N#Cc1cccc(NC(=O)c2cc(C#N)cc(C(F)(F)F)c2)c1
C=CCn1c(=O)n(Cc2ccc(Cl)c(Cl)c2)c(=O)c2cn3nc(-c4ccc(C(C)(C)O)cc4)cc3nc21
CC(=NNC(=O)COc1ccc(C)cc1)c1cccc(C(=O)O)c1
CC1CCCN(C(=O)NC(=O)C2CCN(C(=O)CCCc3csc(N=C(N)N)n3)CC2)C1
Cc1ccc(NCc2ccc(OCC(=O)NCc3ccc(C(=O)O)cc3)cc2)cc1
CCCCNCCc1ccc(OC)c(OC)c1
CCC(=O)NCCCNS(=O)(=O)C12CC3CC(CC(C3)C1)C2
CCc1nnc(C(=O)NN=C2C(=O)Nc3ccc(O)cc32)o1
Cc1ccc(NC(=O)CCC(=O)N2CCC3(CC2)NCCc2[nH]cnc23)c(C)c1
CCOc1ccc2c(C)cc(OCCOc3nc4ccc(-c5ccccc5)cc4s3)nc2n1
CCCCCCCCCCC(=O)Oc1ccccc1
O=C(CCCCCCc1ccc2c(n1)NCCC2)NO
CN(C)CCCCCN(C)CCCCC(=O)Nc1ccc2c(c1)C(=O)c1cc(NC(=O)CCCN(C)C)ccc1-2
O=C1OC2=C(O)C=CC2=C1Cl
COC(=O)OC12CCC3C(=O)OC(C)CC3(c3ccccc3F)C1C(=O)C(C(=O)OC)CC2C
CS(=O)(=O)Nc1ccnc(-c2ccc(N3CCCCS3(=O)=O)cc2)n1
CC1=C(NC(=O)C2CC2)CCc2c1ncn2C
CC(=O)Nc1nc2cc(C3=CC(C)CC(OCCCO)O3)ccc2s1
COc1ccccc1CNC(=O)Cn1nc(CC(=O)NCc2ccc(F)cc2)c2ccccc2c1=O
CS(=O)(=O)N1CCCN(C(=O)CCNS(=O)(=O)c2ccc(Cl)cc2)CC1
Nc1nc(-c2cccnc2)nc2c1nnn2Cc1ccccc1Cl
Oc1ccc(Nc2ncnc3sc4c(c23)CNCCC4)cc1
CC(CO)Sn1cnc2c(Cc3ccccc3)nc(NC(=O)OCCCCl)nc21
CSCCC(NC(=O)C(Cc1ccccc1)NC(=O)CNC(=O)CNC(=O)C(N)Cc1ccc(O)cc1)C(=O)NC(CCCCN)C(=O)NC(Cc1ccccc1)C(N)=O
COc1ccccc1N(CC(=O)NCc1ccccc1Cl)S(=O)(=O)c1ccccc1
O=C(CC(C(=O)O)C(C(=O)O)c1ccccc1)NN=C(c1ccccc1)c1ccccc1F
CC(=O)N1CCC(ONC(=O)c2cccc(C(Cc3ccc(C(O)c4ccccc4)cc3)C(=O)O)c2Cl)CC1
O=C(Nc1ccc(C(F)(F)F)cc1)c1ccc(Oc2cc(-c3nc4cc(C(F)(F)F)ccc4[nH]3)ccn2)cc1
COc1ccccc1C1(c2ccccc2)CC(=O)C(CCCN2CCN(C(c3ccccc3)c3ccccc3)CC2)C(=O)O1
COc1ccc(CN2CCCC2COc2ccc(-n3cnnn3)cc2)c(OC)c1
C=C1C(=O)C2CC(C1C)C1(C)C3CCC(=O)C21CC3C(=C)C
CCCCc1c(C)[nH]c2cc(-n3cncc3Cc3ccc(F)cc3)c(F)cc2c1=O
COC(=O)c1ccccc1C=CC1CC(c2ccccn2)=NN1c1ccccc1
N=C(N)c1cccc(Cc2ccc(C(=O)N3CCN(C(=O)C4CNCCC4c4ccc(Cl)cc4)CC3)cc2)c1
O=C1Nc2ccccc2C(Cc2ccccc2)=NC1c1ccccc1
CC1CC2CC(C)(CSCC(=O)O)CC2(O)C2C=CC3=CC(=O)CCC3C12
O=c1nc[nH]c2c(-c3ccco3)n[nH]c12
CCC1(CC)C(=O)N(C(=O)Nc2cccc(O)c2)C1Oc1ccc(C(=O)N2CCN(C)CC2)cc1
CCc1ccc(NS(=O)(=O)Cc2sccc2C)cc1
CCC(C)C1NC(=O)C2(C)CCCCN2C1=O
CC1(C)Cc2ccccc2-c2nc3ccccc3n21
CNC(=S)Nc1cccc2ccncc12
CCOC(=O)Cc1nc2c(N)nc3ccccc3c2n1CCC1(CNC(C)=O)CCCCC1
O=C(NCCCCCCCCSSCCCCCCNC(=O)NCCCCCCCCCCCCCNC(=O)Nc1ccccc1)NCCCCCCCNC(=O)Nc1ccccc1
CCCc1cn(C(=O)Nc2ccc(-c3nc4cnccc4o3)c(Cl)c2)c2ncccc2c1=O
CCCCCCCCCC=CCOC(=O)c1cccc(O)c1
CCC(=O)Oc1ccccc1-c1cc[n+]([O-])cc1
CN(C)c1ccc(-c2cc(-c3cccs3)c3ccccc3n2)cc1
CC=C(C)COc1cc(C=CC(=O)NO)ccc1OC
O=C(CSc1nncs1)Nc1nc2ccccc2s1
O=C(C=Cc1ccc(O)cc1Cl)c1ccc(Br)cc1
CCc1nc(C)n2c1NC(=O)C2=O
Cc1csc(-c2ccc(OCCCCC(=O)O)c3nc(C)ccc23)n1
Cc1ccc(Nc2nc(N)c(C(=O)C=Cc3ccccc3)s2)cc1C
CC1OC(C)(c2ccc(Cl)cc2)Cc2c1c(C1c3ccccc3-c3ccccc31)nn(C(=O)c1ccsc1)c2=O
O=C(Cc1ccccc1Br)NCCI(=O)=O
O=C(O)CCCc1ccc2c3c(n(NCc4ccco4)c(=O)c2c1)-c1ccccc1C3=O
COc1ccc(C=CC(=O)Nc2ccc(NC(=O)c3ccccc3)cc2C(=O)c2ccccc2)cc1
C=CCC(C)(C)C(=O)OCC1C(C2=CC(NC=O)C3C(=O)c4ccccc4S(=O)(=O)C3O2)OC(OC(C)=O)C1OC=O
Cc1sc(NCC2CCC(NC(=O)c3cc(COc4ccccc4C(F)(F)F)[nH]n3)CC2)nc1-c1ccccc1
CCn1ccnc1CN1CCC2(CCN(c3cnc4ccccc4n3)CC2)C1
CCC(C)C(NC(=O)C(Cc1ccccc1)CN(O)C=O)C(=O)NC(CCC(=O)NC(C(=O)NC(CC(=O)O)c1nc(C)cs1)C(C)C)CC(=O)NC(CC(C)C)C(=O)O
COc1ccc(-c2[nH]c(NCCl)nc2-c2ccccc2)cc1-c1cccc(C(N)=O)c1F
COC1=C(CCCCCCCCCF)C(=O)C(OC)=C(OC)C1=O
Oc1cc(CCNCc2ccco2)c(F)cc1C(c1ccc(C(F)(F)F)cc1)c1cc(F)ccc1C(F)(F)F
CC(C)CNc1nc(-c2ccc3c(c2)C2(CCCCC2)C(=O)N3)ccc1C(N)=O
CCCCCC(O)CCCCCCCCCCC(=O)OCC1OC(n2cnc3c(N)ncnc32)C(O)C1O
COc1c(CC(C)C)c(=O)n(Cc2cccc(Cl)c2)c2cccc(C(=O)O)c12
Cc1ccc(Cn2c(=O)c3ccccc3n(CN(Cc3cccc(C)c3)C(=O)Cc3cccs3)c2=O)cc1
CCOc1ccc(CC(CC(=O)NO)NC(=O)C2(NC(=O)c3ccc4ccccc4n3)CCCC2)cc1
CCOc1ccc2cc(C(=O)O)c(=O)oc2c1OCC
O=C1c2cc(Br)sc2CCC1Cl
CCc1ccc2c(=O)n(N3CCN(C(=O)c4cc(Cl)ccc4Cl)CC3)c(S)nc2c1
CCn1c(SCC(=O)N2CCCCC2)nc2c(sc3ccccc32)c1=O
Cn1nc(CNC(=O)c2ccc(Cl)cc2)c2ccccc2c1=O
Nc1ccc(C2C(N3CCCCC3)=Nc3ccccc3N2S(=O)(=O)c2ccc(Cl)cc2)cc1
CCc1c(O)cc(Cc2c(O)cc(O)cc2F)oc1=O
OC(CNCCc1ccc(Oc2ccc(Cl)cc2)cc1)c1cccnc1
CC(=O)Nc1ccc(S(=O)(=O)N(C)Cc2noc(-c3ccc(C)cc3)n2)cc1
COc1cc2c(cc1OC)C(C(=O)Nc1cccc3c(=O)cc(C)[nH]c13)C(c1ccc(F)cc1)C2
O=C(Nc1cccc(O)c1O)c1ccccc1
COc1ccc(-c2cc(N)n3ncnc3c2)cc1
O=C(OCc1ccccc1)N1CCC(CCN2CCC(Oc3ccc(Cl)c(Cl)c3)CC2)CC1
CC(C)=CCCC=C(C)CCC(C)=CCCC(C)=CCCc1ccc(Br)c(O)c1
CC=C1C(=O)Nc2ccc(-c3ccc4cc(F)n(O)c4c3)cc21
CC1=C(C(=O)OCCNC(=O)CC(C)C)C(c2ccc(-c3ccc(F)cc3)cc2)C(C(=O)OC(C)C)=C(C)N1
COc1ccc(-c2nc3c4c(ncn3n2)C(=O)c2ccccc2C4=O)cc1
CCCN1C(=O)c2ccccc2[S+]([O-])c2ccc(C(=O)NCCCn3ccnc3)cc21
CS(=O)(=O)N(Cc1ccccc1)c1ccccc1NC(=O)c1ccc(-c2nc3ccccc3[nH]2)cc1Cl
Cc1ccccc1OC(C)C(=O)N1CCN(S(=O)(=O)c2ccc(C(C)C)cc2)CC1
CCC(=O)OC1SC(c2cccc(OC)c2)NC1c1ccco1
Cc1ccc(-c2oc3ccc(-n4cc(-c5ccc(CN6CCCC6)cc5)cn4)cc3c2C)cc1
O=C(NC1CCN(Cc2ccccc2)CC1)c1cc2c(s1)CN(C1CCSCC1)S2(=O)=O
O=C1CC2(C(=O)N1)C(=O)N(Cc1ccc(F)cc1)C(=O)C2c1nc2cc(F)ccc2[nH]1
CCOC(=O)C1CN(Cc2cc(-n3cncn3)ccc2Cl)C1
Cc1cccc(N(CCc2ccccc2)C(=O)NC2CCCCC2)c1
O=C(NCCN1CCCCC1=O)c1cccc(Nc2nc3ccccc3n2Cc2ccc(F)cc2)c1
CC(C)(C)C(=O)Nc1nc2cccc(-c3ccc(CNCCCN4CCOCC4)cc3)c2[nH]1
O=C(Nc1cccc2cccnc12)c1ccccc1F
COc1ccc(-c2ccn3c(NC(C)C)c(C(C)(C)C)nc3c2)cc1
CC(C)C(O)(c1ccc(Cl)cc1)c1nc(-c2ccncc2)c[nH]1
COC12CCC(O)C(C)(O)C1CC(C)C1=c3cc(O)c(C)cc3=C3OC(=O)C2=C31
O=[N+]([O-])c1ccccc1-c1csc(NN=Cc2cccnc2-c2ccccc2[N+](=O)[O-])n1
CC(C)(C)OC(=O)n1oc(-c2ccc(C(=O)O)c(O)c2)cc1=O
CCCCC=CCC=CCCCCCCCCC(=O)Oc1cc(C)c(O)c2c1C(=O)C=CC2=O
NC(CS)Cc1cccc(O)c1
Clc1ccc(C2CCN(c3n[nH]cc3-c3cccnc3)CC2)nc1
Cc1cc(C)cc(OCC(=O)NCc2ccc(F)cc2)c1
O=c1c2cc(-c3ccccn3)sc2ncn1-c1ccccc1
CC(C)CC1NC(=O)C(Cc2c[nH]c3ccccc23)NC(=O)C(C(C)C)N(C)C(=O)C(C)NC(=O)C2CCCN2C1=O
Cc1ccccc1-c1nc(C(O)c2ccc(C(F)(F)F)cc2)c[nH]1
CC1CCC2CC(=O)C(=CNCCN3C(C)CCCC3C)C3CCC23C1
CCCCCC(O)C=CC1C(CCC(=O)O)CCC2CCC3(CC21)OCCO3
NC(=O)c1cccc(C=NNc2cnc3ccccc3n2)c1
CCCc1ccc(S(=O)(=O)NC2CCC3(O)C4Cc5ccc(O)c6c5C3(CCN4CC3CC3)C2O6)cc1
COc1ccc(Br)c(S(=O)(=O)Nc2cc(Cl)c(OC)cc2C)c1
OC1CC2Cc3c(-c4ccc5c(c4)OCO5)cccc3N2C(O)C1C1CCC1
CC(C)C(=O)NN=C(Cc1cc(Br)c(O)c(Br)c1)c1c(N)n(C)n(-c2ccccc2)c1=O
Cc1cc(C)c(-c2ccnc(Nc3cnn(C)c3)n2)c(C)c1
COc1ccc(-c2nnc(Nc3cccc(C)n3)c3ccccc23)cc1
CC(C)CC1COCCS(=O)(=O)N1CC1CCS(=O)(=O)C1
O=C1CCCCN1CCC1CC(c2ccccc2)=NO1
CC(CNC(=O)c1ccc(N)cc1)CN1CCC2(CC1)OCCO2
OC1c2nn(Cc3ccc(Cl)cc3)c3ccccc2-c2cccc(c2-3)N1c1ccccc1
CC(=NNC(O)=CC(=O)N1CCN(c2ccccc2)CC1)c1ccccc1
COc1ccc(C2CC(=O)N(C(=O)NCc3ccco3)C2)c(OC)c1
COc1ccccc1NC(=O)c1cccc(-c2n[nH]c(=O)c3ccccc23)c1
CC(=O)Nc1ccc(C(=O)NN2C(=O)CSC2c2ccc(Cl)cc2)cc1
Cc1ccc2c(c1)C(=NNc1ccc(S(N)(=O)=O)cc1)C1=NCCN1C2=O
CCc1c(NS(=O)(=O)c2ccc([N+](=O)[O-])cc2)ncnc1Oc1csc(N)n1
O=C(c1ccc(C(F)(F)F)cc1)N(C1CC1)C1CCNC1
CCn1cc(C(=O)Nc2ccc(Br)cc2)c(=O)c2cc(C)c(N3CCCC3)nc21
O=C(CCC(=O)Nc1ccn(-c2ccc(F)cc2)n1)Nc1ccc2ncccc2c1
COc1cccc2cc(Cc3ccc(N(C)C)cc3)c(=O)ccc12
CSCCC(NC(=O)C(CC(C)C)NC(=O)c1ccncc1)C(=O)NC(Cc1ccccc1)C(O)C(O)CSC
COc1ccc(C2C(C(=O)Nc3cccnc3)=C(C)Nc3nc(SCc4ccc(F)cc4)nn32)cc1
Cn1cc(S(=O)(=O)N2CCC(C(=O)Nc3nccs3)CC2)cn1
COC(=O)C1=CC(=O)N2CCc3c([nH]c4ccc(Br)cc34)C2(C)C1
COc1nc(N)nc2c1ncn2C1OC(COP(=O)(NC(C)C(=O)OCc2ccccc2)NC(C(=O)OCc2ccccc2)C(C)C)C2OC21
COc1ccc2c(OCCS(C)(=O)=O)c(C(=O)NS(C)(=O)=O)c(=O)oc2c1
COC(=O)C12CCC(C)(C)CC1C1=CCC3C4(C)C=C(O)C(=O)C(C)(C)C4CCC3(C)C1(C)CC2
CCOc1ccc(C(=O)NCS(=O)(=O)Cc2nnn(-c3ccc(C)cc3)n2)cc1OCC
CC(=O)CCN1CCC2(c3ccccc3)c3cc(O)ccc3CC1C2C
COc1ccccc1C1c2c(nn(-c3cccc(Cl)c3)c2N)OC(=N)C1C#N
O=C(NCCN1CCOCC1)c1cc([N+](=O)[O-])ccc1N1CCCCC1
O=C(NCC1CCC(CN2CCC3(CCc4ccccc43)CC2)CC1)Nc1cc(C(F)(F)F)ccc1C(F)(F)F
COc1cccc(N2CCN(C(=O)CNC34CC5CC(CC(C5)C3)C4)CC2)c1
Cc1ccccc1NC(=O)Cc1ccc2c(c1)NC(=O)C(C(C)(C)C)O2
CCCn1cc(Nc2cccc(OCc3ccccc3)c2)cc(C#N)c1=O
CCc1ccc(CN(C2CCCC2)C2Cc3cc(C#N)ccc3N(Cc3cncn3C)C2)cn1
Nc1nc(N)c2c(S(=O)(=O)NCc3ccccc3)cccc2n1
CCN(CC)Cc1cc2c(cc1N1C(=O)NCC1c1ccccc1)OCC(=O)N2F
COC1=CC(OC)=C2OOC(=O)C(c3ccccc3Br)=C2C=C1
O=C1NC(=O)C2(Cc3ccc(C(=O)NCn4c5ccccc5c5cnn(CCCN6CCOCC6)c(=O)c54)cc3C2)N1
CC(=O)N(CCl)COc1c(O)cc(O)c2c1c(=O)oc1cc(O)ccc12
COc1ccccc1-c1csc(Nc2cc(C(=O)O)ccc2Cl)n1
Oc1ccc(OCCCN(CCCOc2c(Cl)ccc3c2CC(O)CC3)C2CCCCC2)cc1
O=C1C(NS(=O)(=O)c2ccccc2)=C(N2CCCCC2)C(=O)c2ccccc21
C=CC12CCC3(C)CCC(C)C3C1CCC1C3(C=O)CCC(C(=O)OCCC(C)(C)C)C(C)(C)C3CCC12C
O=C(Nc1ccc(OC(F)(F)F)cc1)NC1C2CC3CC(C2)CC1C3
COc1ccc(OC)c(C=CN(CNC(=O)c2ccccc2OC)C(C)=O)c1
COC(=O)c1onc(-c2ccccc2)c1-c1ccccc1
COc1ccc(-c2c3c(nn2-c2ccccc2OC)C(=O)N(c2ccc(C)cc2)C3C(N)=O)cc1
COc1ccccc1C(OC(=O)c1cccs1)C(=O)NC1CCCCCC1
CCCCN(CC)S(=O)(=O)c1ccc(C(=O)N2CCN(c3ccc(F)cc3)CC2)cc1
COC(=O)C1CCC(NC(=O)C23CC4CC(CC(C4)C2)C3)C(O)C1
O=C(NCc1ccccc1)c1cc(-c2ccc[nH]2)on1
C=CCc1cc(OC)c(C(=O)C=Cc2cc(C=CC(=O)N3COc4ccc(C=CC(=O)c5cc(C)c(OC)c(CC=C)c5)cc4C3)c(OC)c(CC=C)c2)c(OC)c1
Cc1ccc(N2CC3CN(C(=O)Oc4ncccc4C)CC3C2)nn1
O=c1nc[nH]c2c1ncn2COCCCO
Cc1ccc(S(=O)(=O)Nc2ccccc2)cc1NC(C)C(=O)Nc1ccc2c(c1)OCCO2
CCCCOc1ccc(NC(=O)c2ccc(C(=O)NCCCc3ccccc3)cc2)cc1
CC=C(C(=O)O)n1cc(-c2ccccc2)c(CN(C)C(=O)NC2CCS(=O)(=O)C2)n1
CC(=O)NC(CCO)Cc1ccccc1
O=CC(CC(=O)CCc1ccccc1)NC(=O)CCOCCCOCCCO
FC(F)(F)c1ccccc1CN(Cc1cnc[nH]1)c1ccc(Cl)cc1Cl
COc1cc(OC)c(C(=O)Nc2ccc(C(F)(F)F)cc2-c2nc3ccc([N+](=O)[O-])cc3n2Cc2ccc(C(=O)O)cc2)cc1Cl
COc1ccc(N2CC(C)CN(C(=O)CCc3nnc(Cc4cc(C)ncn4)o3)CC2=O)cc1
Cc1ccc(Cl)cc1N1CCN(Cc2ccc([N+](=O)[O-])o2)CC1
Cc1cc2ccccc2n1C(=O)c1ccc(OCC(=O)N2CCCCC2)cc1
CCN(CC)c1cc2[nH]c(=O)n(NC(=S)NC(=O)c3cc(Cl)ccc3Cl)c(=O)c2cc1Cl
COc1ccc(C2(O)C(=O)N(c3ccc(Br)cc3)N=C2c2ccc(OC)c(OC)c2)cc1
CN(C)Cc1ccc2nc3ccc(O)cc4c-3c2c1CC(O)C4
COc1ccccc1CNC(=O)c1cn(-c2ccccc2O)nc1-c1cccs1
CC(=NOCc1ccccc1)c1ccc(Br)cc1
CC(=O)OCC12C(OC(C)=O)CC3C(C)(C)C(OC(C)=O)CC(O)C3(C)C1CC(OC(C)=O)C1(C)OC12
O=C(Nc1ccccc1)ON=C(C1CC1)C1CC1
CC1CCC2C(CCC3(C)C(C)CCC23)C1(C)O
COc1cccc(-c2ccc3c(c2)C(C2CCCN(C(=O)N(C)C)C2)C(OCc2cc(OC)ccc2OC)C3)c1
N#CN=C1SC2CS(=O)(=O)CC2N1c1ccccc1
CC1C(=CC(=O)Nc2cc(Cl)ccc2Cl)C(=O)NC(=S)N1c1ccc(F)cc1
O=S(=O)(O)c1ccc(C2(c3ccccc3)CNC(c3ccccc3)=N2)c2ccccc12
CCOc1ccc(CCNC(=O)CC2(c3ccccc3)CC(c3ccccc3)=NO2)cc1OCC
COc1ccc2c3c1-c1cc4c(cc1CC3N(NC(=O)CC(F)(F)F)CC2)OCO4
O=C(c1ccc2c(c1)S(=O)(=O)N=C2NCc1ccc2c(c1)OCO2)N1CCCC1
CCc1oc(-c2ccc(Cl)cc2)nc1-c1ccc(O)cc1
CC(C)Oc1cc(NC(=O)C(=O)O)ccc1S(=O)(=O)N1CCCC1
CC(C)NC(=O)c1ccc(N2CCN(CC(O)(Cn3cncn3)c3ccc(F)cc3F)CC2)c([N+](=O)[O-])c1
CCCN(CC(=O)Nc1ccc(OC)cc1)C(=O)c1ccc2cc3n(c2c1)CCCNC3=O
COc1ccc(CNc2cc3c(cc2OC)C2CCC4(OC)C(C)CCC4C2CC3)cc1
COc1cccc(CN(CCCN(C)C)c2nc3c(c(=O)n(C)c(=O)n3C)n2C)c1OC
CC(C)Cn1nc(-c2ccc(OCCCCN3CCOCC3)cc2)c2ccccc2c1=O
CCCCCCCCCCC#CCCCCCCCC(=O)O
Cc1ccc(-c2cc(-c3csc(C(=O)N4CCOCC4)n3)cnc2N)c(F)n1
CCC(C)C(NC(=O)C(Cc1ccc(NC(=N)N)cc1)NC(=O)OC(C)(C)C)C(=O)OC
O=C(CSc1cn(C2CC2)c2ccccc12)Nc1ccc(N2CCOCC2)c(F)c1
O=c1c2c(-c3ccc(Cl)cc3)n(-c3ccccc3)nc2n(CC2COc3ccccc3O2)c(=O)n1-c1ccc(Cl)cc1
Cc1cc2nc(-c3ccccc3)oc2c2ccccc12
O=C(O)N1CCCC(c2cnc(OC3CCc4cc(-c5cccnc5)ccc4O3)s2)C1
CCCCNc1c(F)cc2c(=O)c(C(=O)O)cn(C3CC3)c2c1F
COC1=CC(=O)C(=C(c2ccccc2)c2ccccc2)C(=O)C1(C)C
Cc1cc2[nH]c3ccc(-c4cccc(CC5(C(=O)O)CCCN(c6ccc7c(c6)OCO7)C5)c4)cc3c(=O)c2s1
O=C1CCc2cc(NS(=O)(=O)c3cccc(Cl)c3)ccc2N1
CC(C)(C)C(=O)NC(=Nc1ccc(Cl)cc1)Nc1ccc(Cl)cn1
NC(CSC(c1ccccc1)(c1ccccc1)c1ccccc1)C(=O)O
Cc1ccccc1Cn1cc(CNCCCN2CCN(C)CC2)c2ccccc21
CC(=O)c1cccc(C2(C)C3CN(CCC(=O)C4CC4)C(Cc4ccccc4)C32)c1
O=C(O)c1cc(-c2cccs2)n(-c2ccc(Br)c(Cl)c2)n1
CCCCc1nc2ccc(-c3cccc(OC)c3)cc2n1[N+](=O)[O-]
O=C(CCc1nc(=O)c2ccccc2[nH]1)OCC(=O)C1CC1
COc1ccccc1C=C1NC(=S)NC1=O
CCC(C(=O)Nc1cc(OC)c(C(C)=O)cc1OC)c1ccccc1
COc1ccccc1C(=O)N1CCN(C2CN(S(=O)(=O)c3ccc(C)cc3)c3ccccc3O2)CC1
COc1ccc2[nH]c3c(c(=O)c2c1)-c1ccc(C)cc1C3=O
COc1cccc(Nc2nccn(Cc3ccc(-n4cncn4)cc3)c2=O)c1
Cc1ccc(C(=O)Nc2ccccn2)cc1C(=O)Nc1cccnc1
CC(C)CC(NCC(c1cccc(F)c1)N(C)C)OC(N)=O
CNC(=O)Cc1ccccc1NC(=O)NCC(O)c1ccc(Cl)c(Cl)c1
O=C(NN=Cc1ccc(Br)cc1)c1cccc([N+](=O)[O-])c1
CC1OS(=O)(=O)CC1c1ccccc1Br
Cc1c(S(=O)(=O)N2CCN(c3ccc(C(=O)NCCc4ccccn4)cc3)CC2)ccc2[nH]c(=O)oc12
COCCN(C(=O)CCl)C(=C(C)C)c1ccccc1OCc1ccc(Cl)cc1
Cc1[nH]cc(-c2ccccc2)c1C(=O)O
O=C(NCc1nnc(Cc2cccc(OC(F)(F)F)c2)o1)c1cncc(Cl)c1
Cc1ccc(C(CC(=O)O)NC(=O)CCCNc2ncc(C)c(NCc3ccccn3)n2)cc1
OCC1OC(n2cnc3cnc(Cl)nc32)C(O)C1O
O=C(CC1CCCCC1)Nc1ccsc1C(=O)O
CN(Cc1ccco1)C(=O)C(Cc1c[nH]c2ccccc12)C1CN(C(=O)Nc2cccc(F)c2)CCO1
O=C(NCCCNC(=O)c1cccc(S(=O)(=O)N2CCC(C(=O)O)CC2)c1)c1cccc(C(F)(F)F)c1
CCC(CCCC(=O)NC(=O)NC(CC)C(=O)NCC(N)Cc1ccccc1)CC(=O)O
CC(=O)Oc1c(CCNC(=O)c2sccc2C)c(C)nc(C)c1C(C)C
CN(C)CCCN(C)C(=O)CCS(=O)(=O)c1cc2c(cc1Cl)NC(=O)CO2
O=c1ccc(S(=O)(=O)C=Cc2ccc(Cl)cc2)n[nH]1
Fc1ccc(Nc2nc(Cl)cc(Cl)n2)cc1
C=CCn1c(CC(=O)c2ccc3c(c2)OCCO3)nnc1Sc1ccco1
NC(=O)c1ccc(Br)c(C=CC(=O)c2ccccc2)c1
CC(C)=CCOc1ccc(C(=O)C=Cc2ccc(Cl)cc2)cc1
Cc1[nH]c(-c2ccccc2)c2c1c(=O)n(-c1ccncc1)c1ccccc21
Cc1c(-c2cccc(Br)c2)nn(C(=O)NN2C(=O)C(=Cc3cccc([N+](=O)[O-])c3)SC2=S)c1C
C[n+]1c(C=Cc2ccc(N(CCCl)CCCl)cc2)sc2ccccc21
CCN(CC)C(=O)c1cc(OCc2ncccc2C(F)(F)F)c(Cl)cc1N1CCCCC1
Cc1cc2ccc(C=NN3CCCC3)cc2nc1Cl
Cc1cc(N2CCCC2)cn2c(-c3cccc(-n4ccnc4)c3)cnc12
COc1ccc(NC(=O)CSc2ncccn2)cc1Cl
CC(CNC(=O)c1cccc(Oc2ccc(F)cc2)c1)n1cccn1
CNC(=O)c1ccc(C(=O)NCOC(=O)c2cc(-c3ccco3)c3ccccc3n2)cc1
COc1cc(-n2cncn2)ccc1Cc1cn(-c2cc(F)ccc2-c2nn(C)cc2-c2ccncc2)cn1
COc1cccc(F)c1NC(=O)C1CCN(S(=O)(=O)c2cccs2)CC1
CCCC(C)CC1(C)CC(C)(C)N=C(N)C1C#N
Cc1ccc(C2CC(c3ccccc3Cl)=NN2C2=NC(=O)CS2)cc1
CC1(C)CC2C=CC(O)=C3C(O1)C2CC1C(C)(C)CCCC12OC32
Clc1cc2c(cc1Cl)C1COc3ccc4c(oc5ccccc54)c3C1O2
Cc1ccc(CCNC(=O)c2cnc3snc(C)c3c2)cc1
CN(C)C(=O)c1nccnc1NCCc1ccsc1
CCOC(=O)c1ccccc1NC(=O)Nc1ccccc1F
COc1ccc(Cc2cc(N3CCN(C)CC3)nc(-c3ccccc3)n2)cc1
O=C(O)CCC(CC(=O)NC1CCCCC1)C(=O)O
O=C(O)c1cccc(Cn2c(C3CCNCC3)nc3ccc(F)cc32)c1
CCC1CCN(C(=O)ON(C(=O)NCC2COc3ccccc3O2)c2ncc(C(C)(C)C)s2)CC1
CCCc1cc2c(c3c1ccn3F)C(C)(C)CCC2(C)c1ccc(C(=O)O)cc1
CCC(C)C(NC(=O)C1(CC)CCCC1)C(=O)Nc1ccc(C#N)cc1
Cc1cn(C2OC(COP(=O)(O)OP(=O)(O)OP(=O)(O)OP(=O)(O)OP(=O)(O)OP(=O)(O)OP(=O)(O)O)CC2[N-][N+]#N)c(=O)[nH]c1=O
O=C(CCN1CCCC1)NC1C(=O)N2c3[nH]c4c(C5CC5)cccc4c3CC2C2Cc3c([nH]c4ccccc34)C(=O)N12
CNC(=O)CN1CC(c2ccc(-c3nnnn3C)cc2)OC1=O
CN(C)C(=O)N1CCC2(Cc3cc4c(cc3Br)OCO4)C(N(C)C=O)C(O)C(O)CC12
CCN(CC)S(=O)(=O)c1ccc2oc3ccc4c(c3c(=O)c2c1)C=CC(C)(C)O4
Cc1nc2cc3nc4ccccc4nc3cc2[nH]1
Cc1ccc2nc3c(ccn3CC(N)=O)cc2c1
COc1ccc(-c2[nH]c3cc4c(cc3c2CN(C)Cc2ccc(S(C)(=O)=O)cc2)OCO4)cc1OC
N#Cc1cccnc1-n1cccc1CNCCCNc1ncccn1
CCCCC1(Cc2ccc(C(=O)Oc3ccc(C(=N)N)cc3)cc2)OC(=O)NC1=O
CCCC(=O)Nc1ccc(C(=O)Nc2nccn2CC)o1
CC(C)=CCOc1c(C(C)CC(C)=CC(=O)O)c2ccc(C)cc2oc1=O
CCCCOC(=O)NS(=O)(=O)c1sc(CC(C)C)cc1-c1ccc(CN(C)C)s1
Nc1n[nH]cc1C(=O)N1CCOC(c2ccccc2)C1
CC(=O)c1ccccc1Oc1ccc2nncn2n1
O=C(O)c1nc2cc(-c3ccc(-c4ccccc4-c4cnn(CN5CCCCC5)c4)cc3)ccc2n1C1CCCCC1
CC(=O)Nc1nnc(CN(NC(=O)C(C)NC(=O)OCc2ccc(OC(=O)N=C(N)N)cc2)c2ccccc2)s1
CS(=O)(=O)c1ccccc1-c1ccc(CC(NC(=O)C2(O)CC2)C(=O)N2CCSC2)cc1
Cc1ccc(C2ON=C(c3ccc(F)cc3)N2c2ccccc2OC(F)(F)F)cc1
Cc1cc(Nc2nnc(-c3ccc(N4CC(Cn5ccnn5)OC4=O)cc3F)c3ccccc23)n[nH]1
Cc1cc(OCc2cc(C(=O)N(Cc3cccs3)C3CCCC3)no2)cc(C)c1Cl
CCC(=O)Oc1ccc2oc(SCC(=O)N3CCCC3)c(C)c2c1
CCc1cc(Oc2ccc(CN(O)C(N)=O)cc2Cl)c(C)c(-c2cccc(C)c2)c1
CCc1c(C)nc2ccnn2c1N1CCN(C(=O)COc2cccc(Cl)c2)CC1
N#Cc1ccc2[nH]c(-c3ccc(C=CCN4CCOCC4)cc3)nc2c1
CCCN(CCCCNC(=O)c1ccc2ccccc2n1)C12CC3CC(CC(C3)C1)C2
COc1ccc(-c2nc3cc(Cl)ccc3n2Cc2nc(-c3ccccc3)oc2C)cc1
CC(=O)OCOC(=O)C1C2C=CC(C2)C1C(=O)O
COc1cc2c(cc1NCc1ccc(F)cc1)nc(C)n2-c1ccnc(Nc2cccc(S(C)(=O)=O)c2)n1
CCCc1cc2oc(=O)cc(CCC)c2c(=O)o1
Nc1c(-c2ccc(CCNC(=O)C(=O)c3ccc(Cl)cc3)cc2)csc1C(=O)O
O=c1nc[nH]c2c1ncn2C1CC(CO)C(O)C1O
CN1CCN(C(=O)c2ccc(NS(C)(=O)=O)cc2)CC1
CC(=O)OCC1OC(OC2=CC3=CCC4C(CCC5(C)C(CC=C(C)C(=O)OC6OC(CO)C(OC(C)=O)C(OC(C)=O)C6O)C(OC(C)=O)CC45O)C3(C)CC2)C(OC(C)=O)C(O)C1O
CCOC(O)c1cccc(NC(=O)CC#N)c1
CC(=O)NCC12CCC(CN1C(=O)C(NC(=O)c1ccccc1)c1ccc(Cl)cc1)C2
CCNc1nc2cc(Br)c(Br)cc2n1Cc1ccc(C)cc1
Cc1cc(C)cc(C(=O)NCOC(=O)c2c(C(=O)Nc3ccc(C)o3)sc3c2CCC(C)C3)c1
CCOC(=O)C1=C(C)Nc2nnnn2C1c1ccco1
O=C(O)c1nn(Cc2cccc(Cl)c2)c(=O)c2cc(I)ccc12
CCCC(=O)NCc1ccc(Oc2ccc(Cl)cc2)cc1
Cc1ccc(CCC(=O)Nc2cc(C)n(CCC(C)C)c2-c2ccc(F)cc2)cc1
C#CCn1c(=O)c2cc(Br)cc3cc4ccnc(c1=O)c4c(C(=O)N(CC)CC)c32
CCC(C)(C)CC(C)(C)Oc1ccc(-c2cc(OCC(C)C(=O)O)ccc2C)cc1OC
O=C(c1ccon1)N1CCC(O)C1COc1cccnc1
CCC(=O)Nc1nnc(Cn2c(SCCCOC)nc3cc4c(cc3c2=O)OCO4)s1
Nc1nnc(Sc2ccc(Cl)cc2)s1
NC(COCc1ccccc1)C(OCc1ccccc1)c1ccccc1
N#Cc1cc([N+](=O)[O-])c(Oc2ccnc(-c3n[nH]c4cc(Br)ccc34)c2)cc1F
CCN1CC2CC=C(c3ccccc3)C2C1
Cc1cn(C2CC([N-][N+]#N)C(COP(=O)(O)OC(C)SC(=O)C(C)C)O2)c(=O)[nH]c1=O
COCC(=O)N1CCCCC1c1cncnc1
COc1ccccc1NC(=O)C(C)C(=O)N(N=Cc1ccccc1OCC(C)C)c1ccco1
CN(C1CCCC2=CC(=O)CCC21)S(=O)(=O)c1ccc(C=C(CCF)OS(C)(=O)=O)cc1
CC(C)(C)Oc1ccc(-c2cccnc2N2CCN(c3ccc(C(F)(F)F)cc3)CC2)cc1NS(=O)(=O)C(C)(C)C
CC(=O)Nc1ccc(OC(=O)c2ccco2)cc1
CSCCC(NC(=O)N1CCOCC1)C(=O)N1CCCC1C(=O)NCc1nc2ccccc2[nH]1
O=C(NC(Cc1ccccc1)c1nc(CC(=O)N2CCOCC2)cs1)C1Cc2ccccc2CN1
COc1cc2nncc3c(=O)c(=Cc4cccnc4Cl)c(=O)[nH]c3c2cc1=O
O=C(NCC1CCCO1)c1ccc2c(c1)[nH]c(=O)c1nnc(-c3ccc(Cl)cc3)n12
COc1ccc(C)c(CC(=O)Nn2nnc3cc(Cc4cccc(F)c4)c4ccccc4c32)c1
CCCCCCCCCCC(=O)N(Cc1ccccc1C)C(CC)C(=O)N(CC(N)=O)Cc1ccc(OCC(=O)O)cc1
COc1ccc(C(O)c2ccc(C(=O)c3cc(N)c(-c4ccc(Cl)cc4)s3)cc2)cc1
CCn1c2ccccc2c2c(C(=O)NCCN3CCN(c4ccccc4OCC(C)C)CC3)nn(-c3ccc(Cl)cc3)c(=O)c21
CCOc1ccc2nc(NC(C)=O)nc(N)c2c1
CCCCCCCCNc1ccc(N=Nc2ccc(N(C)C)cc2)cc1
COc1ccc(CC2CCN(NC(=O)C3COc4cc(-c5cccc(C(F)(F)F)c5)ccc4O3)CC2)c(C)c1
CCN(COc1cc(=O)oc2ccccc12)C(=O)CC(F)(F)F
CC(C)(C)N=C(NC#N)NCCCC(NS(=O)(=O)c1ccc2ccccc2c1)C(=O)NO
CCCCc1ccc(-c2nnn(CC(CC)(CCc3ccc(CC)c(O)c3)C(=O)OC)n2)cc1
Cc1nn(Cc2ccccc2-n2nccn2)c(C)c1CC(=O)NCc1ccc(Cl)cc1Cl
COc1ccnc(C[S+]([O-])c2nnc(C(C)(C)C)n2C)c1
COc1cc(CNC(=O)CC(c2ccc(N(C)C)cc2)N2CCc3ccccc32)c(OC)cc1C
CCOC(=O)c1c(NC(=O)COC(=O)c2nc3ncccn3n2)sc(C)c1C
CCCCC(c1c(Br)cc(C)c(C)c1O)N1CC(=C(Br)I)CC1=O
O=C(Nc1ccccc1)N1CCN2CCC(O)C2(CO)C1
C=CCN(Cc1ccccc1)S(=O)(=O)c1ccc(C(=O)NCCOC)cc1
Cn1cc(C(=O)NCc2ccc(Cl)cc2)c(=O)c2ccc(S(=O)(=O)N3CCC4(CC3)OCCO4)cc21
CC(=O)Oc1cccc(N(C)c2nn3cnnc3c3ccccc23)c1
O=C1C(=Cc2cccc([N+](=O)[O-])c2)C2CCCN1C2
COc1cccc(C(=O)C2CC3CCCN3c3ccccc32)c1
COC1C(N(C)CCCl)CC2C3CCC4=CC(=O)C=CC4(C)C3C(O)CC21C
CCCC1Oc2cc3c(cc2OC1c1ccc(OC)cc1)OCO3
CN(C)Cc1ccc2c(c1)c1c3c(c4c(c1n2C)Cc1cc2c(cc1-4)OCO2)C(=O)NC3
CC(C)(C)OC(=O)Nc1ccc(Oc2ncnc3c2cnn3-c2ccc(Cl)c(Cl)c2)cc1
C=CCn1c2ccccc2n2c(=O)sc(-c3ncccn3)c12
CN(C)C1CCC(c2ccc(NC(=O)c3ccc(-c4cccnc4)cc3)cc2)C1
CC1(c2nccn2Cc2ccc(F)cc2)CC(c2ccc(OC(F)(F)F)cc2)=NO1
COc1cccc(CNc2ccc(S(=O)(=O)Nc3ncccn3)cc2)n1
COc1ccc(N2CCN(Cc3ccc(N(C)C)cc3)CC2)cc1NC(=O)c1ccc2[nH]cnc2c1
Cc1ccccc1NCCCNC(=O)CCc1ccc(-c2nc3nc(N)nc(-c4ccc(O)cc4)c3nc2N)cc1
Fc1ccc(NC(=S)Nc2cccc3ccccc23)cc1F
c1ccc(Cn2cncn2)cc1
COc1ccc(CNS(=O)(=O)CCCNC(=O)c2ccccc2)cc1
O=S(=O)(N=c1[nH]ccs1)c1ccc(Br)cc1
CCOC(=O)OC(C)OC(=O)CC1C(=O)N(c2ccc(C)cc2)N=C1C
CC1=CCC2C(C)(C)CCCC2(C)C1CC1(c2cc(O)cc(O)c2)C=Cc2cc(CC(=O)O)cc(O)c2O1
CCC1(OC)CC(OC)c2c(C)cc(C)cc2O1
Cc1coc(CC(=O)N2CCC3C2CCN3Cc2ccsc2)n1
O=c1c2oc3ccc4c(c3c2nc2n1CCC2)CCC4
Cc1ccc2nc(SCC(=O)c3cccc([N+](=O)[O-])c3)[nH]c2c1
O=C(CSc1nnc(Nc2ccccc2)s1)Nc1ccccc1C(=O)OCc1ccccc1
O=C1C(Cc2ccccc2F)Sc2ccccc2N1C1CCN(CCc2ccccc2)CC1
Cc1cc(C(=O)Oc2cccc(-c3ccccc3)c2)oc(=O)c1
CC(C)c1nnc(NC=O)s1
CCC=CCC=CC#CNC(=O)c1ccc(OC(C)=O)cc1
CC1(CNC(=O)c2cc(C(F)(F)F)ccc2Cl)CCN(C(=O)OC(C)(C)C)CC1
CCCCC1OC(O)C(O)C(O)C1CO
CCCCCCCCCCn1c(=O)c(C2=NS(=O)(=O)c3cc(NS(=O)(=O)c4cccc(C)c4)ccc3N2)c(O)c2cccnc21
COc1ccc(NC(=O)c2cc(-c3ccccc3)nn2-c2ccccc2)cc1OC
c1ccc(CSc2ncc3ccccc3n2)nc1
CC(OCNNCCCCc1ccc(-c2ccc(OCCN3CCCCC3)cc2)cc1)=C(C)c1ccccc1
Cc1ccc(OCc2ccc(F)cc2)c(OC[n+]2cccc(C(C)C(O)c3cc(C)ccc3C)c2)c1
CC(C)c1ccccc1N1C(=O)CN(Cc2ccc(F)cc2F)C(=O)C1c1ccc(OCCN(C)C)cc1
CC(NC1COP(=O)(c2ccccc2)OC1)c1ccccc1
CNC(NC(=O)C(N(C(C)=O)C(C=C(C)C(=O)N(C)C)C(C)C)C(C)(C)C)C1CCCCC1
Clc1ccccc1Cn1cc(COc2ccc(Br)cc2)nn1
CC1C(=O)N(Cc2ccc(Cl)c(Cl)c2)N=CN1C(=O)OCc1ccccc1
CCOc1ccc(S(=O)(=O)NC(=O)C2(C)CCN2CC(C)(C)c2ccccc2)cc1
COc1ccc(NC(=O)CSc2nnc(NC(=O)c3ccc(F)cc3)s2)cc1OC
CCC(=O)Oc1scc(NC(=O)Cc2ccco2)c1-c1ccc(OC)c(OC)c1
CCCCC(=O)Oc1c(-c2ccccc2Cl)n(S(=O)(=O)Cl)c2cc(-c3ccccn3)ccc12
CC(NC(=O)N1CC(=O)Nc2ccccc21)C(=O)NC(C(=O)NC(Cc1ccccc1)C(O)CC(=O)NC(C(=O)NCc1ccccc1N)C1Cc2ccccc2CN1)C(C)C
O=C(OC(Cn1ccnc1)c1ccc(F)cc1)c1cccc(Cl)c1
N#CC(=CC(=O)CNC(N)=S)c1ccc(OCC(=O)O)cc1
Cc1cccc(C)c1OCc1nnc2n1CCN(C(=O)c1nccs1)C2
O=c1[nH]c2c(F)ccc(F)c2n2ncnc12
COc1cc2ccc(-c3ccccc3)c(OC)c2cc1CNCc1ccccc1
O=C(NN1CCC(c2ccccc2)CC1)N1CCC(Cc2cccc(F)c2)CC1
CC(C)C(OC(=O)c1cccs1)C(=O)Nc1ccc(S(=O)(=O)N2CCOCC2)cc1
O=C(c1ccc2c(c1)OCCO2)N1CCC2(CC1)CCN(c1cccs1)CC2
Cc1c(C)c2cc(C(=O)Nc3cc(F)ccc3F)c3c(c2oc1=O)CCC(C)(C)O3
CCCCCCCCC=CC=CC=CC(=O)OCC(CO)OCC
COc1cc2c(c3c1nc1scc(N(C)C)n13)C([N+](=O)[O-])CC2
O=C(O)c1ccccc1N1C(=O)C(=Cc2ccc(Br)cc2)SC1=S
CCCc1cnc(SC2C(O)OC(CO)C(O)C2O)n1C(=O)O
CCn1c(=CC=C2N=C(C)C=C(C)N2C)sc(=Cc2ccco2)c1=O
CCC(=O)N(CC)CCc1c(C)c(=O)ccn1O
CC(C)(O)CNC(=O)CCC(F)(F)C(F)(F)C(F)(F)C(F)(F)C(F)(F)F
CC(C)c1cccc(NS(=O)(=O)c2ccc(Cn3nnc4cc(NS(=O)(=O)Cc5ccccc5)ccc43)cc2)c1
CN1CCN(c2ccc(C(=O)C=Cc3cc(O)cc(O)c3)cc2Cl)CC1
O=C(NCCCN1CCN(c2ccc(F)cc2)CC1)c1ccc(Br)o1
COc1ccc(OC)c(-c2cc(=O)c3cc(C)c(C)cc3o2)c1F
Cc1ccnc(S(=O)(=O)Nc2ccc(CCN3CCOCC3)cc2)c1
CCC1(c2ccc3nc(NCl)sc3c2)CCN(c2nc3ccccc3nc2-c2ccccc2)CC1
Oc1ccc2nccc(N3CCNCC3)c2c1
CC1CCCC(NC(=O)COC(=O)C=Cc2cccc([N+](=O)[O-])c2)C1C
O=C(O)CC1(c2ccc(OCN3C(=O)c4ccc(Br)cc4C3=O)cc2)CCCC1
O=c1[nH]c2ccccc2c2c1c1ccccc1n2Cc1ccccc1
CN1CCC2(CCC3C4CCc5cc(C=CC6(O)CCCCC6)ccc5C4CCC32O)C1=O
Cc1cc(-c2n[nH]c3cc(NC(=O)NC4CCCC4c4ccccc4)ncc23)cc(C)n1
O=C(NCCN1C(=O)c2ccccc2C1=O)C1CCCCC1
CC1=CCC2(C)C(C(C)CCCC(C)C)CCC2C1CCCCC(=O)O
COc1ccccc1C=CCc1ccc2c(c1)C=CS(=O)(=O)O2
CCOC(=O)c1[nH]ccc1C(=O)Nc1ccccc1C
C=CCc1ccc2c(ccc(=O)n2C(=O)NN=CCNC(=O)CCCC(=O)O)c1
O=C(O)c1cnc2c(Cl)cccc2c1Cl
CCNC(=S)NN=CC(CC)CC
CC(C)c1cc(O)c(O)c2c1C(=O)c1ccccc1C2=O
COc1ccc(OCC(=O)NCCc2ccc(F)cc2)cc1
Cc1cc(=O)n(-c2nccnc2C2CN(c3ccc4ccccc4n3)C2)cn1
CCC1CCOC(OC2CC(C(=O)O)=CC(O)C2O)C1
COC(=O)C1=C(CN(C(C)=O)c2ccc(OC)cc2)NC(=O)NC1c1ccccc1
CC=CCC=CCC=CCCCCCCCCCC(=O)OC1C(O)C(CO)OC(OC2OC(CO)C(O)C(O)C2O)C1O
CN1CCC(N2CCC3CN(c4ccccc4F)CC32)C1
CCCOP(=O)(Sc1ccc(OC)c([N+](=O)[O-])c1)c1ccccc1
COc1ccc(C(=O)N2CCC(OC)C(CC(=O)c3nccs3)C2)cc1
CCCCCCCNc1nc(C)c(C)c(N(CC)c2ccc(OC)cc2)n1
N=C(Cc1ccccc1)NC(=O)C1CNC(C(=O)N2CCOCC2)C1
CCC(C)C(NC(=O)C(C)N)C(=O)NC(C)P(=O)(O)c1cccnc1
O=C(c1ccccc1)N1CCN(c2cc3c(cc2[N+](=O)[O-])OCO3)CC1
CCSC=C1SC(=O)N(C(CC(C)C)C(=O)O)C1=O
Cc1cccc(-n2cc(C(F)(F)F)cc2-c2ccc(=O)n(C3CCN(C)CC3)n2)c1
CONC(=O)c1ccc(COc2ccc3oc(=O)ccc3c2)o1
CC(=O)Nc1ncc(Cc2ccccc2)nc1NCC(C)(C)N
NC1CCCN(c2nccnc2CNCc2nc3cc(F)ccc3[nH]2)C1
CCOC(=O)c1cc(C(=O)NCN2C(=O)C3CCCC(Cc4ccccc42)N3CC(C)C)ccc1Cl
Cc1nn(N)c2ncnc(-c3ccc(S(N)(=O)=O)cc3)c12
CCCC(O)(Cc1cn(CCc2ccc(F)c(F)c2)nn1)C(F)(F)F
CCC(=NNC(=O)c1ccc([N+](=O)[O-])cc1[N+](=O)[O-])c1cccc([N+](=O)[O-])c1
COc1ccc(N2C(=O)C(=CCC(=O)Nc3cccc4ccccc34)SC2=S)c(OC)c1
Cc1cc2c(=O)oc3ccc(C(=O)N4CCN(Cc5ccccc5)CC4)cc3c2s1
O=C(NCC#Cc1ccc2ncn(C3CC(O)C(CO)O3)c(=O)c2c1)c1cccn(Cc2ccncc2)c1=O
C=Cc1ccccc1C(=O)Nc1ccc2oc(-c3cc(OC)c(OC)c(OC)c3)nc2c1
CC(=O)NC(C)(Cc1ccccc1)C(=O)O
Cn1cc(C2=C(c3ccc4oc(O)cc4c3)C(=O)NC2=O)c2ccccc21
CC(C)c1nnc(CN2CCOCC2)n1C1CCN(Cc2ccc(F)cc2)CC1
S=C(Nc1cccc2ccccc12)N1CCN(c2ccccc2)CC1
O=C1CCS(=O)(=O)N1c1ccc(Br)cc1
CCC(Cc1ccc(-c2ccccc2)cc1)CC(NC=O)C(CCCCN)C(=O)NC(=O)NC
CCCC(=O)NC(CS(=O)(=O)Cc1ccccc1)C(=O)O
Cc1cc(S(=O)(=O)N2CCN(C)CC2)nc2sn(C)c(=O)c12
CSc1nnc2c(Cc3cc(C)ccc3C)c(CC(=O)Nc3cc(C)on3)n(C)c2n1
COc1ccc2c(Cc3cnc4ncccc4c3)nn3c(-c4cccc(Cl)c4Cl)nnc3c2c1
COc1ccc(OC)c(-c2ccc3cc(C4=NCCN4)ccc3c2)c1
COc1ccc(C(=O)Nc2ccc(-c3nnc(-c4ccco4)o3)cc2)cc1OC
CC(CO)COc1cc(C(C)(C)NC(=O)Nc2ccc(C(N)=O)cc2)[nH]n1
CCC(CC)C(=O)NC(CC(=O)O)C(=O)O
O=C(COc1ccc(-c2nc3c4ccccc4[nH]c(=NNC(=S)NCOCc4ccc(Br)cc4)n3n2)cc1)N1CCCC1
COC1=CC(=O)C(C(CC(C)C)c2cccc3ccccc23)=C(OC)C1=O
N#Cc1cccc(Nc2nc(NC3CCNC3)c3nc(-c4ccc(C(O)C(F)(F)F)cc4)ccc3n2)c1
COc1ccccc1CN1CCN(C2CCC(OC(=O)NC(c3ccccc3)c3ccccc3Cl)CC2)CC1
O=C(c1c(F)cccc1F)N1CCn2c(nnc2-c2cc[nH]n2)C1
COc1ccc(CNc2nc(N(CCO)CCO)c3sc(-c4ccc(F)c(Cl)c4)cc3n2)cc1OC
CCC(=O)Nc1cc(Sc2ncnc3sc4c(c23)CCCC4)c(OC)cc1OC
CCOCCn1c(SCC(=O)Nc2cccc(Br)c2)nc2ccccc2c1=O
O=C(CC1CC1)Nc1ccn2c(S(=O)(=O)NC3CCN(CC(F)(F)F)C3=O)c3ccccc3c2c1
Cc1cccc(C)c1NS(=O)(=O)c1ccc(C(=O)NN=Cc2ccc(Cl)cc2)cc1
COc1cc(N2CCN(CC(C)Oc3ccc4c(=O)c5ccccc5oc4c3)CC2)ccc1O
CNc1cc(C2OC(C(=O)O)=CC(O)C2CO)[nH]n1
COc1ccc(C2c3ccoc3C(=O)c3c2oc(C)c(-c2ccccc2)c3=O)cc1
CCC(NC(=O)C1(NC(=O)OCC(C)C)CCCCC1)C(=O)C(=O)NCCc1ccccc1
Cc1ccc(S(=O)(=O)Nc2ccccc2C(=O)OCC(=O)Nc2nc(C)c(Br)s2)cc1C
CC(C)C(Sc1nc2ccccc2o1)c1nc2ccccc2n1Cc1ccc(Cl)c(Cl)c1
O=C(CNC(=O)c1cccc(S(=O)(=O)N2CCOCC2)c1)Oc1cccc(NC(=O)c2cccs2)c1
CNC(=O)c1cc2c(cc1C)c(-c1ccccc1)c(-c1ccc(F)cc1)n2C
CS(=O)(=O)c1ncccc1CNc1cc2[nH]ccc2c(F)c1F
COc1ccc(NC(=O)N2CCCC(NCC(O)c3cc(C(F)(F)F)cc(C(F)(F)F)c3)C2)cc1C
Cc1ccc2c(c1)COc1ccccc1C(=O)NCCNC(=O)COc1ccccc1OCC(=O)NCCN(c1ccccc1)C(=O)c1ccccc1OC2
Cc1nc(C(=O)N2CCCC3(CCc4ccccc4O3)C2)cs1
COc1cnc(N2CCC(Nc3ccc(C#N)cn3)C2)nc1
CN(C)c1ccc(NCCN)c2c1C(=O)c1ccccc1C2=O
CCN(CC)CCCC(C)Nc1nc(C)c(O)c(C)c1C#N
CN1CCN(C(=O)c2ccc(Nc3nccc(-c4cccnc4)n3)cc2)CC1
Cc1ccc(S(=O)(=O)Cc2ccc(C(=O)NCC3CCCO3)o2)cc1
CC12C(=O)C=C(O)C(C(=O)NC(=O)C3CCCC3)C1CC1Cc3cc4c(=O)[nH]oc4cc3C(=O)C1=C2N1CCNCC1
O=C(Nc1ccc(C(F)(F)F)cc1)N1c2ccccc2CCc2cc(CCN3CCCCC3)ccc21
O=C(NC1Cc2ccccc2C1)Oc1ccc(Cl)cc1
Cc1cc(C)c(Cl)c(Oc2ccc(C(=O)Nc3nc(N)c(C#N)cc3N)nc2)c1
COc1ccc2c(c1)OC(C(C)C(=O)N1CCCC1C(N)=O)CC2=O
O=C(Cn1c(=O)oc2ccc(-c3ccccc3)cc21)Nc1ccc(OC(F)(F)F)cc1
Cc1ccccc1CCc1ccc2c(c1)c(=O)n(Cl)n2NC(=O)c1cccs1
C=C(C=CC1=C(C(C)C)CCCC1(C)C)c1ccccc1
CC(C)CC(Nc1cccnc1)c1c(N)c(I)c(I)c(I)c1I
COc1ccc(S(=O)(=O)CC(=O)N2CCSC2c2ccco2)c(OC)c1
CCCn1c(-c2ccnc(N)n2)nc2ccccc21
CC(C)CC1C(=O)NC(C(=O)CCS(C)(=O)=O)Cc2c[nH]c1c2
COc1ccc(NC(=O)NC(C(=O)NC2CCC(C)CC2)C(C)C)cc1Cl
CN1C(=O)C2CSC3(C(=O)N(Cc4cccc(Br)c4)c4cc(Cl)ccc43)N2C1=O
CC(C)CC(NC(=O)OCc1ccccc1)C(=O)NC(C=CS(=O)(=O)Nc1ccccc1)CCC(=O)NCCN1CCOCC1
CC(C)C1CCN(C(=O)C(=O)N2CCCC(c3ccccn3)C2)CC1
Cc1ccc(C)n1-c1ccc2[nH]nc(Br)c2c1
Nc1[nH]c(=O)nc2nc[nH]c12
S=C(NCCN1CCCC1)Nc1ccc2ccccc2c1
CNc1cc(N2CCOCC2)nc(N)n1
CCN1CCCC1CNC(=O)c1cccc(C(=O)Nc2cc(-c3ccccc3)sc2C(N)=O)n1
CC1CN(C(=O)NCc2ccccc2)c2nc(CN(C)C)cn2C1
Clc1ccc(N2CCN(c3ncc(CN4CCOCC4)s3)CC2)cc1Cl
CCCCCCCCCCCON(C)CCCCNCc1ccccc1
Fc1cccc(Cl)c1CCn1ccnc1
Cc1cccc(Nc2cc(C(=O)c3ccncc3)ccn2)n1
CN(C)C(=O)c1ccc(-c2ccc3c4c(c(=O)[nH]c3c2)CCCN4)s1
C=CCC(=O)NN1CC(c2ccccc2F)CC1=O
CCN1CC(c2ccccc2)CC1C(C)C
O=C(O)CCC1CCC2C(COC(=O)Nc3cc(Cl)cc(Cl)c3)OC(=O)N12
NCC(=O)NC(Cc1ccccc1)C(=O)NC(CSCc1ccccc1)C(=O)Nc1ccc(Cl)cc1
CCCc1cc(-c2ccnc(NC(F)(F)F)n2)cc2nc(N3CCCC(C(C)C)C3)oc12
CCCN(CCC)CCCOc1ccc2c(c1)C(=NNC(N)=S)C(=O)N2C
O=c1nc(N2CCC(I)CC2)sc2c(Cl)cc(Cl)cc12
Cc1ccc2nc(NC(=O)c3ccc(C)c(F)c3)sc2c1
Cc1ccc(C=CC(O)=CC(=O)C=Cc2cc(C=CC(=O)c3ccc(C)s3)c(O)c(C(C)(C)C)c2)s1
CC1CC(C)CN(C(=O)c2nc(N3CCN(C(=O)Nc4ccc(F)cc4)CC3)nn3cccc23)C1
COc1ccc(-c2cc3nc(-c4ccncc4)ccn3n2)cc1OC
COC(=O)N(CC1=NCCN1)Cc1ccc(F)cc1
CC(C)CNc1nc(Cl)c(C(=O)O)c(Nc2ncc(C(C)O)s2)n1
COc1ccccc1CC(=O)N1CCC2(CCCNC2)C1
CCOC(=O)c1c[nH]cc(-c2ccc(Br)cc2)c1=O
CC(=O)Nc1c(C(C)(C)Cc2ccccc2C(=O)Nc2ccc3cc4n(c3c2)CCCNC4=O)cnn1-c1ccccc1F
N#CN1CN(c2ccc(Cl)cc2)C(=O)C1Cc1ccccc1
Cc1ccc(OCC(=O)NC2CCN(CC(C)C)C2)c(-c2nc3ccccc3s2)c1
CC(C)(C)NC(=O)C(c1ccncc1)N(C(=O)c1csnn1)c1ccc(Cl)cc1Cl
Cc1onc(C(C)(C)C)c1N(CC(C)(C)C)CC(C)(C)C
NC(=O)c1nc2cc(COc3ccc(F)cc3)ccc2[nH]1
O=C(O)Cc1ccc(S(=O)(=O)NCCN2CCN(c3ccccc3F)CC2)s1
CCCCC(CN(O)C=O)C(=O)C(NC(=O)c1cnccn1)C(C)C
CCC(CO)Nc1nc[nH]c2c3ccccc3nc1-2
N#Cc1cccc(CN=C(SC2CCCCC2)c2ccco2)c1
CC1CCCN(c2cc(CC(=O)Nc3ccc(Cl)c(Cl)c3)nc(NN3CCCCC3)n2)C1
CC1=C(CCc2ccc(C(O)c3ccc(Cl)cc3)cc2)C(=O)OS1(=O)=O
COC(=O)C(Cn1ccnc1)c1ccc2ccccc2c1
OC1CCN(CCC(c2cc3ccccc3[nH]2)c2c(-c3ccccc3Cl)[nH]c3ccccc23)CC1
COc1ccc2c(c1)C(=O)N(CC1(C#Cc3ccc(C(=N)N)cc3)NC(=O)NC1=O)C2
COC(=O)c1ccc(CNC(=O)c2c(N(C)S(=O)(=O)c3ccc(Cl)cc3)c(C)nn2C)cc1
CCN(C(=O)COC(=O)C=Cc1ccco1)c1cccc(C)c1
Cc1nc(NC2Cc3ccccc3C2)nc(-c2ccc(C(=O)NC3CCCNC3)cc2)c1Cl
O=C(Nc1ccc(F)c(C(=O)O)c1)c1cc2cc(Oc3cccc(F)c3)ccc2o1
O=C(CS(=O)(=O)N1CCN(c2ccc3c(c2)OCCO3)CC1)Nc1nc2ccccc2s1
CCN(CC)c1ccc(C(=O)C2=C(O)C(=O)N(Cc3ccco3)C2c2ccco2)cc1
CNC(=O)c1cccc(-c2cnn3c(C(N)=O)ccnc23)c1
O=C(CCN=c1c2ccccc2nc2n1CCCCCC2)NCCCN1CCOCC1
COc1ccc2c3c4c(c5c(ccn5C)c3n(C)c2c1)C(=O)NC4
CCOc1ccccc1NC(=O)Cn1c(=O)c2ccc(CC)cc2n(C2CCCCC2)c1=O
CCCCCCCOc1cc(OC)cc(OC)c1C(=O)C=Cc1ccc2c(c1)OCO2
COc1ccc(OC)c(NC(=O)C(CC(C)C)Nc2cc(C(=O)NC(C)C)nc3c2cnn3-c2ccc(C)cc2)c1
CCCCOc1ccc2c(=O)c(-c3ccccc3)c(C)oc2c1
C=Cc1ccc(=O)n(NC(=O)C23CC4CC(CC(C4)C2)C3)c1
CN(C)CCCCOc1ccc2c(c1)C1(C)CCN(C)C1C2
Cc1ccc(-n2cc(C)c(NS(=O)(=O)Br)n2)cc1O
COc1cc(C(=O)NCCc2nn(-c3ccccc3)c(=O)c3ccccc23)cc(OC)c1OC
Nc1nc(N)c(-c2ccc([N+](=O)[O-])o2)c(-c2ccc([N+](=O)[O-])s2)n1
CCC(=O)OC1(CC2CC2)CCN(Cc2nc(C)c(C)o2)CC1
Cc1ccc2c(c1)C1COC(=O)CC1(O)C2=O
COC(=O)CC1Oc2ccccc2NC1=O
CN=C(NC)c1ccc(N=C(NC)c2ccccc2)cc1
COC(=O)C1CC(C)(C)CC2=C1NC(=S)NC2c1ccc(OC)cc1
N=C(N)NCCCC1NC(=O)CC(=O)NCCCCC(Cc2ccccc2)NC(=O)C(C(=O)O)NC1=O
CC1CCN(S(=O)(=O)c2ccc3[nH]cc(C(=O)N(CC(N)=O)Cc4ccc(Cl)cc4)c(=O)c3c2)CC1
CCCNC(=O)C(C)Oc1cc(C)ccc1C
CN(C)S(=O)(=O)c1ccc(C(=O)OCC(=O)NC2CC2)cc1[N+](=O)[O-]
O=C(CSc1nc2ccsc2c(=O)n1Cc1ccc2c(c1)OCO2)Nc1ccc(F)cc1
Cn1nc(-c2ccccc2)c2cc3c(cc21)OCO3
CC(C(=O)Nc1sccc1C#N)n1ccnc1
CCc1ccc(C(=O)NS(=O)(=O)c2ccc3c(c2)OCCO3)cc1
CN(C)CCc1cc(-c2ccc(Cl)cc2)nc(N)n1
CC(C)(C)C1CC(Cl)Nc2cc(C(F)(F)F)cc(Cl)c21
OCN1CC2(O)C(O)CC(O)C3(N(O)Cc4ccccc4)C1C1C(Cc4ccccc4)C2C12COC23
CC(=O)OC(C=C(C)CCC=C(C)C)CC1(C)CCC(=O)O1
Cc1ccc2[nH]c(CCc3ccc(OCCC(C)(C)C(=O)O)cc3)c(CCc3ccccc3)c2c1
O=C(CN1CCN(Cc2ccccc2)CC1)Nc1ccc(Br)cc1
Oc1cncc(-c2nnc3n2N=C(c2ccc(Cl)cc2)C(c2cc(F)cc(Br)c2)S3)c1
Cc1c(SCc2ccccc2)ssc1=[N+](C)[O-]
Cc1ccc(C)c(NC(=O)CN2C(=O)c3cccc4cccc(c34)C2=O)c1C
Cc1cc2c(=O)c(N3CCN(C)CC3)cn(F)c2cc1S(=O)(=O)c1ccccc1
COc1ccc(CCC(=O)Nc2cc(C)c3ccccc3n2)cc1
CC(C)c1oc(-c2ccc(C(F)(F)F)cc2)nc1CC(CC(=O)O)C(=O)Nc1ccccc1
COc1ccccc1N(C)S(=O)(=O)c1nc(C)c(C)nc1OC
COc1cc(C=NNC(=O)c2ccccc2C)cc(O)c1Br
COc1ccc(Cn2cnc3c(NC4C(O)OC(O)C4CO)nc(N)nc32)cc1
CCCCCCCCCCCCCCC(SCC)C(CC(=O)O)NC(=O)C(CC(=O)O)NC(=O)C(CCCN)NC(=O)C(Cc1ccc(O)cc1)NC(=O)C(N)CCC(=O)O
CC(=O)N(N=Nc1ccc(S(=O)(=O)n2c(=O)c(-c3ccc(Cl)cc3)[n+]([O-])c3ccc(Cl)cc32)cc1)c1cccc([N+](=O)[O-])c1
COc1ccc(Cn2ccc3cc(C=C(NC(=O)CC(C)(C)C)C(=O)NO)ccc32)cc1
CCN(CC)C(=O)C(Cc1ccccc1)NC(=O)CC(=O)Nc1cccc(C)c1
CCc1nccn1CN1CCC(N(C)Cc2ncsc2C)C1
O=C(Nc1ccccn1)c1nccc2ccccc12
CCC(=O)Oc1c(C)c(C)c(C2CCCN(S(=O)(=O)NC(=O)c3ccc(F)cc3)C2)n1C
Cn1cc(-c2ccnc3c(-c4ccc(N5CCOCC5)cc4)c(-c4cccc(NC(=O)CN5CCC(O)CC5)c4)nn23)cn1
CNC(=O)OCCc1c[nH]c2ccccc12
Cc1cc(=O)oc2cc(OCc3cccc(Cl)c3)ccc12
CCOC(=O)N(Cc1nnc(N)s1)C1CCCCC1
CC(Cc1ccccc1)n1cccc(O)c1=S
O=C1NC(Cc2ccccc2)C(=O)NC1=C1C(=O)Nc2ccccc21
CNc1nc2cc(-c3ccc(F)cc3)ccc2nc1-c1cc(C)nc(C)c1
CCN(CC)CCc1ccc2c3c(cccc13)C(=O)N2
CCCCc1ccc(C(O)c2nc(-c3ccccc3)c[nH]2)cc1
Cc1ccc2nc(Nc3ccc(=O)n(-c4ccccc4Cl)n3)sc2c1
Cc1ccccc1C1CC(=O)N2CN(C#N)CSC2=C1c1ccccc1
CCN(c1ccccc1)S(=O)(=O)c1cc(C)c(C)s1
c1ccc(-c2cc(C3CCCNC3)nc3nc(-c4nccn4-c4ccccc4)nn23)cc1
CCCCCCCCCn1c(O)nc2cc(C(=O)NCCN(CC)CC)ccc2c1=O
CC(NC(=O)C(CCCCN)NC(=O)C(CS)NC(=O)C(N)Cc1c[nH]cn1)C(=O)O
CCCNC(=O)c1cc(C(=O)NC2CC2)ccc1Nc1ccccc1C
CCC(=O)N(CC)C(=O)c1[nH]cnc1C(=O)N1CCN(c2ccccc2)CC1
O=c1c2ccccc2cc2n1CCCc1cc3c(cc1-2)OCO3
COc1cccc(COc2cccc(C3(c4cncnc4)COCC(N)=N3)c2)c1
Oc1ccc(C2=NNCc3n[nH]c(=S)n32)cc1
Cc1nnc2n1N=C(Nc1ccccc1)C(c1ccccc1)S2
CCCCCN(C(=O)CC)C(C)c1ccc(OC23CCC4C(C)CCC5C(C)C(C)OC(O2)C45OO3)cc1
O=C1c2ccccc2C(=O)N1CCCCc1cn(Cc2ccc(C(F)(F)F)cc2)nn1
CCOC(=O)c1ccc(NC(=O)c2ccccc2-c2ccccc2)cc1
CCN1CCN(S(=O)(=O)c2ccc(Oc3nccnc3-c3cccc(NC(=O)Nc4cccc(F)c4)c3)cc2)CC1
CONC(=O)NC(C)CN(c1ccc(CC(O)Cc2ccccc2)cc1)S(=O)(=O)C(C)c1ccccc1
CCCS1=NC(=O)C2(CC(C)(C)Oc3ccc(-c4cc(-c5nc(C)no5)no4)cc32)N1
COC1OC(C)CC1N(Cc1cccc2ccccc12)C(=O)CCCCC(=O)NO
COc1ccccc1OCCNC(=O)c1ccc(N2CCCC2=O)cc1
CON1CC(C(C)(C)C)Oc2cc(Cc3c[nH]c4ccccc34)ccc21
COc1cc2c(OC)ncc(OC)c2cc1CNCc1ccc(F)cc1
COc1cc(S(=O)(=O)N(Cc2ccccc2)C2CCCC2)ccc1-n1cnnn1
C=C(C)C=CC1C(C)=CCC2(O)C3CC(CC=C(CC)CCC)C(C)(CC(C)C)C3CCC12O
COc1cc2c(c(-c3ccccc3)c1)C(OC1CC3OC(C)(OC)OC3C3C=CCOC13)=CC(C)(c1cc(=O)c1=O)O2
[truncated: 8,000 more rows]
