# Supplementary material for: t-SMILES: a fragment-based molecular representation framework for de novo ligand design
Source: Nat Commun. 2024 Jun 11;15:4993. doi: 10.1038/s41467-024-49388-6 (PMC11167009; doi:10.1038/s41467-024-49388-6)
Supplement: Supplementary file 4 — Source Data [file 41467_2024_49388_MOESM4_ESM.zip › Soure data/Source data and code for all other graphs/Metrics/Models/Chembl/ChEMBL_TSDY_HSV[MPL][rnd10][bs128]/gen.smi]

*CN&*C1=C(*)C=C(C2CC(=O)N(C3=CC=C4C=C(*)C=CC4=C3)N2)C(*)=C1&*F&&*F&*F&&
*OC(C)=O&*C1=CCC2C(*)(*)CCC(SC3=CC=CC=C3)C2(*)C1CCC1=COC=C1&*C(=O)O&&*C&*C&&
*C&*C1=CC2=C(C(*)=C1*)C1=C(C=C3OCOC3=C1*)C(*)C(*)C(*)C2&*O&&*O&*C&*O&*C&*O&&
*CC=C&*C1CN(C(=O)CN2CCN(*)CCC2=O)CCN1C(=O)C1=CC=CC=C1&*CC&&&
COC1=CC=C2[NH]C(C3=CC=C(S(=O)(=O)N4CCCCCC4)C=C3)=NC2=C1&&&
*O&*N=C(CSC1=CC=NC=C1)C1=CC=CC=C1*&*Cl&&&
CSC1=CC(C2=NC(CC(=O)NC3CCCC(C)C3C)=CS2)=CC=N1&&&
COC1CCC(OC2CC(OC)C(OC3C=CC(O)C(C)O3)C(CO)O2)OC1C&&&
*C&*C1=CC=C(C2(*)OOC(C3=CC=CC=C3)OO2)C=C1&*C&&&
*C(=O)CC&*C1=CC=C(C(=O)N2CCC3(CC2)C(=O)N(*)CN3C2=CC=CC=C2)C=C1&*OC&&&
CC1=NN(CC(=O)NC2=C(C#N)C=CS2)C(C)=C1[N+](=O)[O-]&&&
CC1=CC=C(C(=O)C2=CSC(NC3=CC(C)=CC=C3C)=N2)C=C1&&&
*C1=CC=C(C2=CC(=O)C3=CC=C(OCCN4CCOCC4)C=C3O2)C=C1&*Br&&&
COC1=CC=C(C2CC(NN)CNC2=O)C(OC)=C1&&&
O=C(NC1=CC=C(OC2=CC=CC(S(=O)(=O)NC3=NCCN3)=C2)C=C1)C1=CC=CC=C1&&&
*OC&*C1=CC=C(C(=O)C2=CC=C(OCCCCN3CCCCC3)C=C2)C=C1*&*OC&&&
CC1=CC=NC(NC2=NCC(=O)N2CCO)=C1&&&
*CCN&*C1=CC=CC(C(=O)NC(CCC2CCCCC2)C(=O)NC(*)CC2CCCCC2)=C1&*C(N)=O&&&
CC(=O)NC1=CC(N(C)CC2=CC=NO2)=CC(C(=O)NC(CC2=CC(F)=CC(F)=C2)C(O)CC(CC2=CC=CC=C2)C(=O)NC2=CC=CC(C(=O)O)=C2)=C1&&&
*CC&*C1=CC=C(CC2=CN=C(NC(=O)C(*)SC3=NC4=CC5=C(C=C4C(=O)N3C3=CC(*)=CC=C3*)OCO5)S2)C=C1&*OC&&*C&*C&&
*OC&*C1=CC=C2BrC=C(C(=O)C3=CC(*)=C(*)C(*)=C3)C2=C1&*O&&*OC&*OC&&
*C#N&*C1=CC=C2SC3=CC=CC=C3NC2=C1&&&
CC1=CC=C(CCC(=O)OCC2=CC(=O)N3C(C)=CSC3=N2)C=C1&&&
CCCCCC1=CC=C2C(=C1)CCC2NCC&&&
*NS(=O)(=O)CCC&*C1=NC(C2=CC=CC3=C2[NH]C(*)=C3)=CS1&*C&&&
CCCOP(=O)(OCCC)C(CC(C)C)NC1=NC(=O)C2=C([NH]1)N(C)N=C2&&&
*C&*C(=NOC(*)C1=CC=C(*)C=C1)C1=CC=NC(OC2CCOCC2)=C1&*C&&*C(F)(F)F&&
*OC&*C1=CC=CC(C(=O)NC(*)C2(C3=CC=CC=C3)CCC(=O)NC2=O)=C1&*C&&&
*C#N&*C1=CC(*)=CC(C(=O)N2CC3CCC2CN(CC2=COC=C2)C3)=C1&*F&&&
COC1=CC2=C(C=C1OC)C(CC(=O)NC1=CC=C(C)C=C1)CC(=O)N2&&&
CC1=CC=C2C(CN3CCCCC3)=C3CSCCN3C2=C1&&&
*C&*C1=C(*)N(C2=CC=CC(C(=O)N3CCCC(*)C3)=C2)C(*)=N1&*CO&&*C&*N&&
*NCC=C&*C1=CC=C(C(=O)NC2=CC=CC=C2*)C=C1&*Cl&&&
CCOC1=CC=C(C2CC(=O)C3=C(C2)N(C2=NC(C4=CC=C(C)C=C4)=CS2)N=C3C(F)(F)F)C=C1OCC&&&
*C1=CC=C(CN2C(=O)C3=CC(*)=C(*)C=C3SC3=CC=C(C(=O)NCC4=CC=NC=C4)C=C32)C=C1&*Cl&&*Cl&*Cl&&
S=C(C1=CC=CC=C1)N1CCN(C(=S)C2=CC=CC=C2)CC1&&&
CC1=CC=C(C)C2=C1CCC(N(C)C)C2&&&
*OC&*C1=CC=CC(C2CN(CCCC3=CC=CC=C3)CCO2)=C1*&*OC&&&
*N&*C1=NC=NC2=C1N=CN2C1OC(*)C(*)C1*&*CO&&*O&*O&&
*CCCCCCCC&*C1=CC=C(C=CC(*)(CCC2OCCC(*)C2*)CC2OCC(CC3OC3*)C(*)C2*)C=C1&*O&&*C&*C(C)O&*O&*O&*O&&
CCOC(=O)C1=C(C)C2=C(NC(=S)NC(C)C3=CC=CC=C3)C=CC=C2S1&&&
ON=CC1CCCN1CC1=CC2=CC=CC=C2O1&&&
*C&*C1CCN(C2=NC=CC=N2)CC1C1=NC=CN=C1OC1CCN(C(=O)CC2=CC=CC=C2)CC1&&&
CC1CN(C=O)C2=CC=C3C(=O)C(C(F)(F)F)=C(N4CCCC4)OC3=C2C1(C)C&&&
COC(=O)C(C)OC1=CC=C2C(=C1)CC1C2CCC2(C)C1CCC2(O)CC(=O)C1=CC=CS1&&&
*OCC&*N=C1N(*)CCCN1CC1=CC=C2OCCOC2=C1&*C&&&
*O&*N1C(=NCC2=CC=CC=C2)SC2=CC=CC=C2C1=NC1CCCCC1&&&
*N(C)C&*C1=CC=C(C2CCCN(CCCCN3C(=O)CCC4=CC=CC=C43)C2)C=C1&&&
CCN1C(=O)N(CC(=O)NC(C)CC)C(C)C(=O)N(CC)C1=O&&&
CCCN1N=CC(C=CC(=O)C=CC2=CC=CC=C2)=C1C&&&
CC1=CSC2=NC(C(=O)NN3CCCCC3)=C(C3=CC=CC=C3Cl)C(C3=CC=CC=C3Cl)N12&&&
*C1=CC(N2C3=C(C(=O)[NH]C2=O)C(*)(C#CC2CC2)C(=O)N3)=CC=C1&*Br&&*O&&
O=C(C1CN2CCC1CC2)N(CCC1=CSC=C1)C1=CC=CC=C1&&&
*CC&*C1=CC=C(C(*)(*)C2=CC(*)=C(*)C(*)=C2)C=C1*&*CC&&*CC&*O&*OC&*CC&*OCCO&&
CCC1(OC(=O)C(O)C(CCCCN)NC(=O)OCC2=CC=CC=C2)C(=O)OCC2=C1C=C1C3=NC4=CC=CC=C4C=C3CN1C2=O&&&
*C(=O)NC&*C1=CC(CNC2=C3N=CN(C4C(*)C(*)C5(*)CC45)C3=NC(*)=N2)=CC=C1&*I&&*C#CC(O)CO&*O&*O&&
*C&*C1=CC(CC2C3=CC(*)=C(*)C=C3CCN2*)=CC=C1&*O&&*O&*O&&
*C&*C1=C(*)C(=O)N(C2=NC3=CC=CC=C3[NH]2)[NH]1&*O&&&
*OC(C)C&*C1=CC=CC=C1CN1C(=O)CCC12CCN(C1=NC=NC3=C1C=C[NH]3)CC2&&&
*NC(CC)CC&*C1=C2C=CC=CC2=NC2=C(*)C=C(C(=O)C3=CC=CC=C3)C=C12&*C(=O)O&&&
CC1=CC2=C3C(=C1)C1=NC(=CC4=C(OCOC5=CC=CC=C5)C=CC2=C41)C(=O)N3CCCN(C)C&&&
*OCC&*C1=CC=C(CN2C(=O)C(NC(=O)NC3=CC=CC=C3)CN(C3=CC=CC=C3)C3=CC=CC=C32)C=C1&&&
CN1N=NC=C1C1=NC2=C(CCOC3=CC(C#N)=CC=C32)S1&&&
CN(C)CCC(C)(C)CC1=CN=C2CCCN12&&&
CN(CCC1=CC=CC=C1)C(=O)CN1CCCCCC1CN1C=NC=N1&&&
CC1(C)OC(C=CC2=CC=CN=C2)=CC1=O&&&
CCOC1=CC2=C(C=C1OC)C(C1=CC=CC=C1Cl)NC(=S)N2&&&
*CC&*C1=CC=CC=C1NC(=O)C1=CC=CC2=C1N(*)C(=O)C2&*OC&&&
CCCCNC(=O)C(C)C1=C(C2=CC3=CC(Cl)=CC(Cl)=C3N=C2C(=O)O)N(C2=CC=CC=C2Cl)N=C1C&&&
COC1=CC=C(C2C3C=CCC(Cl)C3C(=O)N2CC2=CC=CC=C2)C=C1&&&
*C&*C1=CC=C(C=NN=C2NC3=C(C(=O)[NH]C(=O)N3*)N2*)C=C1&*C&&*C&&
*OC(=O)C(C)NC&*C1=C2OCCCCC2=C(*)C2=C1OC(=O)C=C2&*OC&&&
*OC&*C1=CC=C(N2N=NN=C2SCC(=O)NC2CCCC2)C=C1&&&
CC1=C2C(=O)C(C)(OC(=O)C3=CC=C(N(C)C)C=C3)CC2CCC1=O&&&
NC1=NC=NC2=C1N=CN2C1OC(C(N)C=CCCC2=CC=CC=C2)C(O)C1O&&&
COC1=CC=C(C(=O)NC(=S)NC2=CC=CC(C3=CC(NC(=O)C4=CC=CC(C(F)(F)F)=C4)=CC(C(F)(F)F)=C3)=C2)C=C1&&&
*CC&*C1=CC=C2CN(*)CCC34C=CC(*)C(CC31)C42&*O&&*C&&
COC1=CC=C(CN2CCN(C3=CC=C(N4CC(CNC(C)=O)OC4=O)C=C3F)CC2)C=C1F&&&
*CCCC&*C1=C(*)C(*)=C2SC(C3=CC=CC=C3)=CC2=N1&*CC(=O)O&&*N&&
O=C(NCC1CC1)C1=CC=C(N2C=CC(=O)N(CC3=CC=C([N+](=O)[O-])C=C3)C2=O)C=C1&&&
*COCC(O)CN(CC)CC&*C1=CC2=CC=C(OCCCCCCN(*)CC3=CC=CC=C3*)C=C2C=C1&*C&&*OC&&
*C&*N1CCN(CCCN(C2=CC=CC=C2)C2=CC=CC=C2)CC1&&&
O=[N+]([O-])C1=CC(NC2=C3CCCC3=NC3=NC=NN23)=CC=C1Br&&&
O=C1[NH]C(=O)N(C2OC(COP(=O)(O)OP(=O)(O)S)C(O)C2O)C=C1CCCSC=C1CCC1&&&
*C&*C1=C(CCOC(=O)C2=CN=CC=N2)SC=[N+]1C1CCCCC1&&&
C=C1CCCC(C)C2CCCC(CNC3=CC(C)CC(C)(OC)CC4=O)C12&&&
*C(C)(C)C&*C1=CC=C(CC(C(=O)NC2=CC=C(*)C=C2)N(CC2=CC=C(*)C=C2)C(=O)C2=C[NH]C=N2)C=C1&*O&&*O&&
O=C(NC1=CC(Br)=CC2=CC=CN=C12)C1=CC=CC=C1Cl&&&
*C&*C1=CC=C(C(=O)CN2N=C(C3=CC=CC=C3*)OC2=O)C=C1*&*OCCCC(=O)O&&*C&&
C=CC(C)=CCCC(C)=CCCC(C)=CCC1=C(C)N=C(N)S1&&&
COC1=CC2=C(C=C1OC)C1=NN=C(C3=CC=CC=C3)N1N(C(C)=O)C2&&&
*F&*C1=CC=CC(C2=NC=C3C=C(C4=CC=CC=C4)C(C4=CC=C(CN5CCC(C6=NC(C7=CC=CC(*)=C7)=N[NH]6)CC5)C=C4)=NC3=N2)=C1&*F&&&
*C(C)=O&*C1=CC=C(N(*)C(=O)C2=CC=C(N3N=C(C4=CC=CC=C4)C=C3N3C=CC=C3)C=C2)C=C1&*F&&&
CC1=CN=C(N)C(C2=NC3=CC=CC=C3O2)=C1&&&
CC(=O)SCC(=O)C1=CC(C2=CN3C=C(C)N=C3C=C2)=C(C)S1&&&
CC1=NN=C2CN=C(C3=CC=CC=C3Cl)C3=C(SC(C#CC4=CC=C(C#N)C=C4)=C3)N12&&&
*OC&*C1=CC2=C(C=C1*)C(=CC(=O)C1=CC=CN=C1)C(=O)N2&*OC&&&
CC1=CC=C(S(=O)(=O)NC(=O)C2=CC=CN2C)C=C1&&&
COC(=O)C1=CC=C(C2NC(=O)C3=CC=CC=C3N2)C=C1&&&
CCC1=NC2=C(C)C=C(C3=NN=C(SCC4=CC=CC=N4)O3)C=C2N=C1CC&&&
O=C(NCC1=CC=CC(Br)=C1)C(=O)NCCO&&&
*C&*C1CC2CCC3C(CCC4(*)C(*)CCC34)C2(*)CC1N1CCCC1&*O&&*O&*O&&
*C1=CC=C(CN2C(COC3=CC=CC=C3)=NC3=C(C2=O)N2CCCCC2=C3*)C=C1&*F&&*Cl&&
CC1=C(NCCCNC2=CC=NC3=CC(Cl)=CC=C23)C(=O)C2=CC=CC=C2C1=O&&&
CC1=CC=C(*)C(S(=O)(=O)NC2CC(=O)N(C3=CC=CC=C3)C2)=C1&*C&&&
*OC&*N=C(C1=CC=C(*)C=C1)C1=CC(*)=CC(*)=C1&*OC&&*O&*SC&&
CC(C)CC(NC(=O)C1=CC=CS1)C(=O)NC1CCCCC1&&&
*C(=O)OC&*C1=CC=C(*)C=C1&*C&&&
*C&*C1=CC=C(S(=O)(=O)C2=C3N=C(NC4=CC(*)=CC(*)=C4)C4=C(C=CS4)N3N=N2)C=C1&*C&&*C(C)C&&
*OC&*C1=CC=C2C(=C1)C(=O)OC2NC1=CC=C(*)C(*)=C1&*C&&*OC&&
CCN1CCN(C2=CC=C(NC(=O)C3=C(C(=O)OC)ON=C3CCC3=CC=CC(Cl)=C3)C=C2)CC1&&&
COCC(=O)NC1CCCCCCCCCC2=CC(CCC(C)C)=NN2C1=O&&&
*C(=O)COC(=O)CCC&*C1CC2(*)C(CCC2(*)*)C2CCC3=CC(=O)C=CC3(*)C12&*O&&*C&*O&*C&&
*C&*C1=CCC23CCC(*)(CC2C1=O)C3*&*C(C)(C)O&&*C=CC(C)C(=O)NC(CCC(=O)O)C(=O)O&&
COC1=CC=C(CNC(=O)C(C)C2=CC=C(C(C)(C)C)C=C2)C=C1&&&
O=C(CCCCCCCCCC1=CC=CC=C1)C1=NOC(COC(=O)N2CCNCC2)=N1&&&
CN1CCC(NC(=O)C2=CC=CC=C2C2=CC=C(C=CC3=CN=CC=C3C(=O)N3CCOCC3)C=C2)CC1&&&
*C&*C1=CC=C(NC2=C3C(*)=C(C(=O)NC4=CC=C(*)C=C4)SC3=NC=N2)C=C1&*F&&*OC(F)(F)F&&
CC(=O)OC1=CC=CC=C1C1=CC=CC=C1&&&
*OC&*C1=CC=C(NS(=O)(=O)C2=CC(NC(=O)CN3CCN(CC=CC4=CC=CC=C4)CC3)=CC=C2N2CCCC2)C=C1&&&
*CC&*C1=CC=C(C2=NC3=CC=CC=C3N2C2C3=C(OC(*)(*)C2*)C2=CC=CC=C2C(=O)C3=O)C=C1&*Cl&&*O&*O&&
*OC&*C1=CC=C(C=C2SC(=O)NC2=O)C=C1*&*OC(C)C(=O)O&&&
COC1=CC=CC(CNCC2=CC(Br)=CC=C2O)=C1&&&
CC(C1=NC2=CC=CC=C2S1)N(C(=O)CC1=CC=C(C(F)(F)F)C=C1)C1CCS(=O)(=O)C1&&&
*C&*C(=CC(*)C(*)C(=O)C(*)(*)C(=O)C(*)C(CC1CCNC1=O)C(*)C1OC(N2C=CC(=O)[NH]C2=O)CC1*)CN1C=C(*)N=N1&*O&&*C&*O&*C&*C&*C&*C&*C(C)
*C(F)(F)F&*C1=CC(*)=C(OCCOC2=CC=C(N3C(=S)NC(=NCCC4=CC=CC=C4)C3CC3=CC=CC=C3)C=C2)C(*)=C1&*Cl&&*Cl&&
CC(C)OC1=CC=C(C(=O)NN=CC2=C(C3=CC=CC=C3)[NH]C3=CC=CC=C23)C=C1[N+](=O)[O-]&&&
CC1=CC=C(C(=O)C2=CCCN(CC3=CC=CC=C3C3=CC=CC=C3)C2)C=C1&&&
*C1=CC=CC=C1C(=O)C=CC1=CC=C2C=CC=CC2=C1&*O&&&
*CC&*C1=CC=C(NC(=O)CN(*)C(=O)C2=NN(*)C(=O)C3=CC=CC=C23)C=C1C&*NC(C)=O&&*C&&
*C=C&*C1=CC=C2C(OC3CC(C(=O)NC4(*)CC4*)N(C(=O)C(*)NC(=O)OC4CCCC4)C3)=CC(C3=CC=CC=C3)=NC2=C1&*C(C)(C)C&&*OC&*C(=O)C(NC(=O)O
*CN&*C1CC(C(CNC(=O)CC2=CC=CC=C2)OC2OC(*)C(*)C2*)OC1N1C=CC(=O)[NH]C1=O&*O&&*O&*O&&
*OC&*C1=CC(CN2C=CC(=N)C=C2)=CC=C1OCCCN1C=NC2=C(N=CN2C2OCC(*)C2*)C1=O&*O&&*OC&&
*N&*C1=NC2=CC=CC=C2S1&&&
CC1(C)OC2CC3C4CCC5=CC(=O)C=CC5(C)C4(F)C(O)CC3(C)C2(C(=O)CO)O1&&&
*C&*C1=CC=CC=C1N1N=C(C(=O)N2CCN(C(=O)C3CC3)CC2)C(*)=CC1=O&*Cl&&&
CC(C)(C)C1=CSC(N2CCN(CCCCN3C(=O)CCC3=O)CC2)=N1&&&
CCOC1=CC=CC=C1NC(=O)CN1C=C(CC)N=C1C&&&
CCC1=NC(COC2=NN(C)C(C3=CC=C(F)C=C3)=N2)=CS1&&&
*OC&*C1=CC=CC(*)=C1&*N(CC(=O)O)S(C)(=O)=O&&&
O=C(O)CCCCCCC1C(=O)CC(SC(F)(F)F)C1O&&&
*C1=C(C(=O)NC(*)CC2=CC=C(NC(=O)C3=C(*)C=CC=C3*)C=C2)C(*)=CC=C1&*F&&*Cl&*C(=O)O&*Cl&*Cl&&
CC1=CC=C(C(=O)C(C2=NC=CS2)N2CCOCC2)S1&&&
O=C(O)CCNCCCN1CCC2C3=CC=CC4=C3C(=C[NH]4)CC21&&&
*C&*C1=C(C(=O)NCC2=CC=CC=C2)N(*)N=C1&*S(=O)(=O)N(C)C&&&
*C&*C1=CC=C(CC(*)C(=O)NC2C(SCC3=CC=C(*)C=C3)OC(*)C(*)C2*)C=C1&*N&&*O&*O&*O&*C(=O)O&&
CCSC1=CC2=C(C(=O)C3=CC=CC=C3C2=O)C2=NON=C12&&&
C1=CC=C(OC2=NC=CC=C2C2=NC(C3=CC=NC=C3)=NO2)C=C1&&&
*C(=O)NC(C)(C)C&*C1=CC=C(N2CC(*)(CCCC3=CC=CC=C3)N(CC(*)C(CC3=CC=CC=C3)NC(=O)OC3CCC(*)C3)C2=O)C=C1&*CC(N)=O&&*O&*CC(C)(C)C
CC(C)N1C=C(C(=O)C2=CN=CC(NC(=O)C3=CC=C(N4C=CC=CC4=O)C=C3)=C2)C2=CN=CN=C21&&&
CNC(=O)C1=CN2C(C(C)=O)=CN=C(NC3CCOCC3)C2=C1&&&
NC1=NC(C2=CC(NC(=O)C3=NC=CS3)=CC(C(F)(F)F)=C2)=C[NH]1&&&
O=C(OC1=CC=CC2=CC=CN=C12)C1=CC=CC=C1[N+](=O)[O-]&&&
CC(C)NC1CS(=O)(=O)CC(CC2=CC=CC(C(=N)N)=C2)C1O&&&
*C&*C1=CC=C2C(=C1)C1=NN(*)C(=O)N=C1N2*&*CCC(=O)O&&*F&&
*NC(C)=O&*C1=NN(C2=CC=CC=N2)C(C2=CC=CC=C2)=C1&&&
*SCCCCCCCCCCCC(=O)O&*C1=CC=C(C=NNC2=NN=NS2)C=C1&&&
CC1=C(C(=O)NNC(=O)C2=CN(C)C3=CC=C(Cl)C=C23)C(C2=CC=CC=C2)=NO1&&&
COC(=O)NC(CC1=CC(F)=CC(F)=C1)C(O)CNC1(C2=NC=CC(C(C)(C)C)=N2)CCCN(C(=O)C(C)C)CC1&&&
*C&*C1=CC=CC=C1C1=CN(*)C(C(=O)NCC2CCN(*)CC2)=C1&*F&&*C(=O)OC(C)(C)C&&
COC1=CC=C(C(C(=O)NN=C2CCCCCCC2)C2=C(C)[NH]N(C3=CC=CC=C3)C2=O)C=C1&&&
C=C1C(OC(C)=O)CC2(O)COC(C3=CC=C(OC)C=C3)C1C2(C)C(OC(C)=O)C(=O)OCC&&&
COC1=CC=CC=C1NC(=O)NC1=CC=CC=C1N1CCCCC1&&&
*C&*C1=CC=C(SC2CC(=O)N(C3=CC=CC(*)=C3)C2=O)C=C1&*[N+](=O)[O-]&&&
*NC(C)=O&*C1=C(C(=O)NC2CCN(CC(=O)NC3=NC(*)=CS3)CC2)C(*)=CC=C1&*F&&*F&&
*CC(=O)OC&*C1=CC=C(C2=NN(*)C(=O)C(SC34CC5CC(CC(C5)C3)C4)=C2)C=C1&*C&&&
*C(CC1=CC(C=CC2=CC=NC=C2)=CC=C1C1=CC=CC=C1)NC(=O)C1CCCO1&*C(=O)O&&&
CC1=CC(OC2=CC=C(CNC(=O)COCl)C=C2)=CC(N2CCC(N)CC2)=N1&&&
*C(=O)OCCOCC&*C1=CC=C(C2C3=CC=CN=C3N=C3CC(*)(*)CC(=O)C32)C=C1&*C&&*C&&
NC1COC2=CC=CC=C2OC1C1=CC=C(C(F)(F)F)C=C1&&&
CC1(C)OC2C(COC(=O)NCC3=CC=C(F)C=C3)OC(S(=O)(=O)C3=CC=CC(OC(F)(F)F)=C3)C2O1&&&
O=C1C2=CC=CC=C2C(=O)N1CCCN1CCN(C2=CC=C(Cl)C=C2)CC1&&&
CCC1=NN=C2C=CC(SCC(=O)NCC3=CC=CO3)=NN12&&&
O=C(C=CC1=CC(F)=CC(F)=C1)NCCN1C=CN=C1&&&
CC(OC(=O)CCNC(=O)NC1=CC=C(Cl)C=C1)C(=O)C1=CC=C(Cl)C=C1&&&
CCOC(=O)C1=CC=C(NC2=CN=C3C=CC=CC3=N2)C=C1&&&
*C&*C1=C(C(=O)NCCCN(*)CCCNC(=O)C2=CN(*)C3=CC=C(*)C=C23)C2C(*)C(=O)N12&*C&&*C&*C&*C(=N)N&&
*C&*C1=C(N(C2=CC=CC(C(=O)NCC(C3=CC=CC=C3)C3=CC=CC=C3)=C2)S(=O)(=O)C2=CC=CC=C2)C(=O)N(C2=CC=CC=C2)N1*&*C&&&
COC1=CC=C(CC2NCCC3=CC(I)=C(O)C=C32)C=C1&&&
COC1=CC=CC2=C1OC(CN1CCN(C3=CC=CC4=C3OCO4)CC1)CO2&&&
*COC&*C1=C(*)C=C(N2CC(*)OC2=O)C(*)=C1&*OC&&*F&*F&&
*NS(=O)(=O)CC&*C1=NC2=C(CCCC3=CC=C(S(=O)(=O)NC(CCC(=O)N4CCNCC4)C(=O)N4CCC(*)CC4)C=C32)S1&*C&&&
*N&*C1=NC(SC2=NC=NC3=C2N=C[NH]3)=N[NH]1&&&
*[N+](=O)[O-]&*C1=CN(*)C(C2=CC=CS2)=N1&*O&&&
CC1=NOC(C2=CC=C(F)C=C2)=C1NC(=O)NC1=CC=CC2=C1CCC(=O)N2&&&
*N&*C1=NC(=CC2=CC=C(*)C=C2)C(=O)N1&*O&&&
COCCCNC(=O)CSC1=NC(C2=CC=CC=C2NC(=O)CCC(=O)NC2=CC=C3OCOC3=C2)=CS1&&&
*CCC&*C1=CC=C2C(=O)C(*)=C(*)OC2=C1&*OCCCON=C(N)N&&*Cl&&
CCC1OC(=O)C(C)C(OC2CC(C)(OC)C(O)C(C)O2)C(C)C(OC2OC(C)CC(N(C)C)C2O)C(C)(O)CC(C)CN(CCCNC(=O)C2=CC=C3CCOC3=C2)C(C)C(O)C1(C)O
O=C(O)CCC1=C(N2C=CN=C2)OC(C2=CC=C(Cl)C=C2Cl)=N1&&&
CC(=O)OC1CCC2(C)C(CCC3(C)C2CCC2C4C(C)CCC4(C(=O)NCCCN)CCC23C)C1(C)C&&&
CCN1C2=CC=CC=C2C(=O)C2=CC=C3OC=NC3=C21&&&
*Cl&*C1=CC(C23COC(=N2)C2=C(C=C(*)N=C2*)OC3)=CC=C1&*Cl&&*Cl&&
*NC(C)=O&*C1=CC=CC=C1C1=NC2=C(C(=O)NCC3=CC=CC=C3)C=NN2C(*)=C1&*F&&&
CS(=O)(=O)OCCCNCCC(=O)C1=CC=CC=C1&&&
*C&*C1=NC(*)=NC(NC23CC4CC(CC(C4)C2)C3)=N1&*NCC#N&&&
*C1=CC=C(C(=O)OC2C3=CC(*)=C(*)C=C3OCC(*)C2*)C=C1&*O&&*Cl&*Cl&*Cl&*O&&
*C&*C1=CC(C2=CC=C(C3=NOC(C4=CC=CS4)=N3)C(*)=C2)=CC=C1&*C#N&&&
*N&*C1=CC=C(C2=CN=C3C=C(C4=NC(*)=NC=N4)C=CN23)C=C1&*CO&&&
*OC&*C1=CC=C(C2=C(*)SC(NC(=O)NC3=CC=C(*)N=C3)=N2)C=C1&*[N+](=O)[O-]&&*C&&
*[N-][N+]#N&*C1=CC=C(CC2=CC(*)=C(C3OC(*)C(*)C(*)C3*)C3=C2C(=S)[NH]C=N3)C=C1&*I&&*F&*O&*O&*O&&
*C(=O)N(CC)CC&*C1=CC=C(NC2=CC=CC=C2*)C=C1*&*OC&&*[N+](=O)[O-]&&
NC1=CC=C(S(=O)(=O)N2CCN(C(=O)C3=CC=C(S(=O)(=O)NC4=CC=CC=C4)C=C3)CC2)C=C1&&&
CCCCC1=NN2C(=O)C=C(CN3CCCC4=CC=CC=C43)N=C2S1&&&
CCCCCCCCCCCCCCC1(C(N)=O)CCC(=O)O1&&&
*OC&*C1=CC=CC=C1C(=O)NC1=NN=C(CC2=NN=C(SCC(=O)NN=CC3=CC=CC=C3*)N2*)S1&*C&&*Cl&&
*N(C)C&*C1=CC=C2SC3=CC=CC=C3N(CCCN3CCC(*)CC3)C2=C1&*Cl&&&
CCC1=CC=C(C2=CC=C(C(O)(C3=CC=C(C#N)C=C3)C3=CC=CN=C3)C=C2)C=C1&&&
*C&*C1=NOC(*)=C1C(=O)N1CCC2(CC1)CCN(C(=O)C(*)(*)C1=CSC=C1)CC2&*C&&*C&*CCCOC(F)(F)F&&
*OC&*C1=CC=C(N=C2NN=C(C3=CC=C(*)C(*)=C3)CS2)C=C1*&*O&&*F&*OC&&
*C(=O)NCCCC&*C1OC2OC(*)(*)OC2C1*&*C&&*C&*O&&
*C&*N=C(C(=O)NC1C(=O)N2C(*)=C(C[N+]3=CC=NC4=C3SC=C4)CSC12)C1=CSC(*)=N1&*C(=O)[O-]&&*N&&
*NC&*C1=CC2=C(CC(*)CC2)N=C1SCC1CC1&*C#N&&&
*CC&*C1=CC=CC=C1NC(=O)NC1=CC2=CC=CC=C2C=C1*&*OC&&&
CC1C2CC(=O)C3C4CCC(O)C4(C)CC(O)C3C2(C)CCC1(O)CCC1=CC=CC=C1&&&
CCC(C)C(NC(=O)CC1=CC=CC=C1Cl)C(=O)O&&&
COC1=CC=C2C(=O)C(C)(C)C(O)(C#CC3=CC=C([N+](=O)[O-])C=C3)C(=O)C2=C1&&&
*C&*C1=C(*)C=C2C(=C1)CCC1C2CCC2(*)C(*)C(*)CC12&*O&&*O&*CC(C)O(=O)C=C(C)C&*O&&
*OCC&*C1=CC(*)=C2C(=O)C(OC3OC(*)C(*)C(*)C3*)=C(C3=CC=C(*)C(*)=C3)OC2=C1&*O&&*CO&*O&*O&*F&*F&*O&&
CCS(=O)(=O)C1=CC(=CC2=CC=C(Br)C=C2)C(=O)S1&&&
C=C(C#N)C(=O)C1=CC=CC=C1C(C)(C)C&&&
*C1=CC=C(*)C(N2N=C(C3=CC=C(OC4=CC=CC=C4)C=C3)CC2C2=CC=CC=C2)=C1*&*Cl&&*Cl&*Br&&
CCOCC1CCN(CC2=CC=CN=C2)C2=CC=CC=C2O1&&&
*O&*C1=CC=C(CCNCC(*)COC2=CC=C(C3=NC(C4=CC=CC=C4)=C[NH]3)C=C2)C=C1*&*O&&*O&&
C1=CC=C2C(=C1)CN(CCCCCCN1C3=CC=CC=C3C3=CC=CC=C31)CC2&&&
CCN(CC)C(CNC(=O)C1CCN(S(=O)(=O)N(C)C)CC1)C1=CC=CO1&&&
NC1=CC(CSC2=NC(C3=CC=CC(C(F)(F)F)=C3)=CS2)=CC=N1&&&
O=C(NO)C1=CC=C(C2=CC=C3C(=C2)N=NN3CC2=CC=CC(F)=C2)C=C1&&&
CCC1=NNC(NC(=O)C2=CC=CC=C2F)(C(F)(F)F)C(=O)N1CC1=CC=C(C(C)(C)C)C=C1&&&
CC1=CC=CC(OC2=CC=C(CN(C)C3=CC=C(S(=O)(=O)NC4=NC=CS4)C=C3)C=C2)=C1&&&
*C1=CC=C(CC2=NC=C3C(=C2)N(C(=O)CN2CC(*)NCC2CN2CCCC2=O)CC3(*)C2=CC=C(*)C=C2)C=C1&*Cl&&*O&*F&*F&&
*C(=O)OCC&*C12C(=O)C=CC1C1(*)CC=CC2CC1=NCCSCC(=O)N1CCNCC1&*C&&&
O=C(NC1=CC=C2OCCOC2=C1)C1=C(C2=CC=CC=C2)N=C(C2=CC=CC=C2)O1&&&
COC1=CC=C(C(C)=O)C=C1COC(=O)CCC1=NC(=O)C2=CC=CC=C2[NH]1&&&
*SCCCC&*C1=NC(=O)N(C2OC(*)(*)C(*)C2*)C=C1&*CO&&*NC&*F&*O&&
*C&*C1=CC2=C(C(=O)NC3=CC=CC=C3*)C=NN2C=C1&*Br&&&
*C(=O)OCC&*C1=CC=C(N2CCN(C(=O)C3CCN(S(=O)(=O)C4=C(*)[NH]C(*)=C4*)CC3)CC2)C=C1&*C&&*C&*C&&
CCC(C)C(N)C(=O)N1CCNC(=O)C1&&&
*C&*C1=CC=C2[NH]C(=O)C(*)=CC2=C1&*C&&&
*C(F)(F)F&*C1=CC=C(C2=NC=CN=C2C2CN(C3=CC=C4C=CC=CC4=N3)C2)C=C1&&&
O=C(O)CN1C(=O)C(=CC2=CC=CS2)SC1=S&&&
N#[N+][N-]C1=CC=C(C(O)C2=CC=CS2)C=C1&&&
CC1=C(C(=O)NC2=CC=NC=C2)C(C2=CC=CC=C2)C2=C(CC(C)(C)CC2=O)N1&&&
CC1=CC(N2CCSC2)=NC2=CC=C(NC(=O)COC3=CC=C(Cl)C=C3)C=C12&&&
N#CC1=C2CCCCC2=C(N2CCOCC2)N=C1SCC(=O)NC1=CC=CC=C1&&&
*CCCCCC&*C1=CC=C(NC2=NC(C3=C[NH]C4=NC=CC=C34)=CS2)C=C1&&&
CN(NC1=NCCCN1)C1=NCCCCN1&&&
*C1=CC=C(N2CCN(C(=O)C3=NOC4=C3CCCC4)CC2)C(*)=C1&*Cl&&*[N+](=O)[O-]&&
*N&*C1=CC=CC(NC(=O)NC2=CC(C(=O)NC3COC3)=CC=C2C2=CC=CC=C2)=C1&&&
CC(C)C(CO)NCC1=NN=C2CCCCCN21&&&
*C&*C1=NC2=C(O1)C(*)=CC(C(=O)N1CCOCC1)=C2&*[N+](=O)[O-]&&&
*F&*C1=CC=C(C2=NC(C3=CC=C(*)C(*)=C3)=NO2)C=C1&*Cl&&*Cl&&
CSC1=NN2CC(CNCC3=NC(C4=CC=CC=C4)=NO3)CNC2=C1&&&
*C&*C1=NC(CC2=NC(C3=CC=CC=C3)=C(C(=O)NCCC3=CC=CC=C3)N2*)=CS1&*N&&&
*C=O&*C1=CC=C(C=NC2=CC=C(*)C=C2NC(=O)C2=CC=CS2)C=C1&*O&&&
*C&*C1=CC=C(C(*)C2=NC(C3=CC=C(*)C=C3)=CN2CCC2=CC=CC=C2)C=C1&*O&&*O&&
O=C(CCSC1=CC=C(Cl)C=C1)NC1=CC=C(OCC(F)(F)F)C=C1&&&
*OC&*C1=C(C(=O)C2=CC=C(*)C=C2)C(C2=CC=C(*)C(*)=C2)N(CC2=CC=CO2)C1=O&*C&&*O&*OC&&
COC1=CC=C(NC2=C(C3=CC=C(F)C=C3)N=C3N=CC=CN23)C=C1OC&&&
O=C(O)C1=CC(C(F)(F)F)=CC(C(F)(F)F)=C1&&&
*N(C)N&*C1=CC=C2[NH]C=C(CCCN3CCN(C4=CC=C(*)N=N4)CC3)C2=C1&*Cl&&&
CNC(=O)C(NC(=O)C(CCCC1=NC=C(C2=CSC=C2)S1)CC(=O)NO)C(C)(C)C&&&
CCN1CCN(C(CNC(=O)CN2C=NC3=C(NC4=CC=C(F)C=C4)N=C(Cl)N=C32)C2=CC=CC=C2)CC1&&&
NC1=NC=NC2=C1N=CN2CCCC1=CC=CC2=CC=CC=C12&&&
CCCCCCCCCCCCCCCCCCOC=C(CNCC(O)CO)CO&&&
CCOC1=CC=CC=C1S(=O)(=O)N1CCCC1C(=O)NC1(C#N)CCSCC1&&&
*C1=CC=C(C(=O)C2=CC=C(ON=C3CCCCC3)C=C2)C=C1&*CO&&&
FC(F)(F)C1=CC=CC(OC(C2=CC=CC=C2)C2CNCCO2)=C1&&&
N#CC1=CC=C(COC2=CC=CC=C2C=C2C(=O)NC(=S)NC2=O)C=C1&&&
CC1=CC(C)=C(NC2=NC=CC(NC3=CC=C(OC4=CC=C(F)C=N4)C=C3)=N2)C(C)=C1&&&
*C(=N)N&*C1=CC=CC(CC(NS(=O)(=O)C2=CC=C3C=CC=CC3=C2)C(=O)N2CCC3=CC=CC=C3C2)=C1&&&
*C1=C(OC2=CC=C3C=CC=CC3=C2)C(=O)N(*)C(=O)[NH]1&*Cl&&*O&&
*C1=CC=C(NC2=NC(=O)C3=CC=C4C=CC=CC4=C3[NH]2)C=C1&*Cl&&&
O=C(NCC1=CC=CC=C1F)CCNS(=O)(=O)C1=CC=CC2=NON=C12&&&
*C&*C1=CN(C2=CC=CC=C2)C(=O)[NH]1&&&
CCOC(=O)CCC1=NC2=CC(NCC3=CC=CC=C3C(=O)O)=CC=C2N1C&&&
CCOC(=O)C1=CN=C(NCC2=CC(C)=C(Cl)C=C2C)N2N=C(C3=CC=CO3)N=C12&&&
*NC(=S)NC(N)=O&*C1=CC=C(CC2CCCCC2)C=C1&&&
CN1N=C(C2=CC=CN=C2)C=C1C(=O)N1CCOC(C(=O)NCC2=CC=C(F)C=C2)C1&&&
CCOC(=O)CCCON=C(CN1C=CN=C1)C1=CC(Br)=CC=C1O&&&
*OC&*C1=CC=CC(C2=C(C3=CC=CC(C4=CC=CC=C4)=C3)C(=O)C3=CC=CC=C3O2)=C1&&&
COC1=CC2=C(OC(=O)C(C(C)=O)=C2)C(OC)=C1&&&
*C&*C1=CC=C(C2C3=C(OC(=N)C2*)C(=O)C2=CC=CC=C2C3=O)C=C1&*C&&&
*NC(C)=O&*C1CN(*)CC(*)C1*&*N(C)C&&*O&*O&&
*CC&*C1=CC(C2=NCCN2*)=CC=C1OCCCSC1=NC2=CC=CC(*)=C2N1*&*F&&*CC(=O)O&*C&&
CCOC(=O)C1(C2=CC=CC=C2)NC(C2=NC=CS2)C2C(=O)N(C3=CC=CC=C3)C(=O)C21&&&
CCC(CC)C(=O)C1=C[NH]C(=O)C(C2=NS(=O)(=O)C3=CC=CC=C3N2)=C1O&&&
COC1=CC(C(=O)NC2=CC=CC(C3=NN4C=CN=C4C(NCC4=CC=NC=C4)=C3)=C2)=CC(OC)=C1OC&&&
*C(=O)NC(C)CC&*C1=CC=C(S(=O)(=O)N2CCOCC2)C=C1N1CCCCC1&&&
*C&*C1=CCCC2(*)OC2C2OC(=O)C(*)=C2CC1&*OC(=O)C(=O)C(C)C&&*C&&
*OC&*C1=CC2=NC=NC(N3CCCC(C(=O)NCC4=CC=C5OCOC5=C4)C3)=C2C=C1*&*OC&&&
*CC(=O)OCC&*C1CC2=CC=CC=C2CN1*&*C(=O)OCC&&&
*C&*N1C(NC2=CC=CC=C2)=CC(=O)N(*)C1=O&*C&&&
COC1=NC=CC(C2C(S(=O)(=O)C3=CC=C(Cl)C=C3)=C(O)C(=O)N2CCCO)=C1OC&&&
*C&*C1=CC=C2C=CC=C(OC(*)C(=O)NC3=CC=C(S(=O)(=O)NC4=NC=CS4)C=C3)C2=N1&*C(C)C&&&
*OC&*C1=CC=C2C(=C1)OC(=N)C(*)C2C1=CC=CC(NC(=O)CN2CCOCC2)=C1&*C#N&&&
*C&*C1=C(C2=CC=C(*)C=C2)S(=O)(=O)N=C1N1CCC(C(=O)NNC(=O)C2=CC=CC=C2)CC1&*Cl&&&
O=C(C[N+]1=CC=C(C=NO)C=C1)NC1=CC=C(Br)C=C1&&&
*C&*C1=CC=CC=C1C1=NC(C(=O)NC(*)C2=CC=CC=C2*)=CC=C1*&*CC(=O)O&&*Cl&*Cl&&
NC(=O)C1=CC=C(C2OC(CO)C(O)C2O)C=C1&&&
NC(=O)C1=CC=[N+](CC2=CC=CC=C2)C=C1&&&
*NCCCN(CC)CCO&*C1=CC(C2=CC=CN=C2*)=NC2=CC(C3=CC=CO3)=NN12&*C(F)(F)F&&&
CSCC(=O)N(C)CC(O)C1=C[NH]C2=CC=CC(OCC3=CC=CC=C3)=C12&&&
*OC&*C1=CC=C(COC(=O)NC2=CC=CC(*)=C2)C=C1&*NS(C)(=O)=O&&&
NC1=NON=C1C1=NC2=CC=CC=C2N1CC1=CC=CC=C1&&&
*C&*C1=CC=C(NC(=O)NC2=CC=C(OC3=C4C=C(*)C(*)=CC4=NC=C3*)C=C2)C=C1*&*F&&*F&*F&*C(F)(F)F&&
COC1=CC=CC(NC2(C#N)CCN(CC3=C4C=CC=CN4C(=O)C(OC)=C3)CC2)=C1&&&
O=C1NC(=O)C(CC2=CC=CC=C2)S1&&&
*N&*C1=CC=C(N2N=C3C=CC=CC3=C2*)C=C1&*N&&&
*C(=O)NC&*C1=CC=C(C2C(*)C(C3=CC=C(*)C(*)=C3)C2*)C=C1*&*O&&*OC&*O&*O&*O&&
*C(C)(N)C(=O)O&*C1=CC=C2OCC(*)CC2=C1&*C(=O)O&&&
*C&*N(CC1=CN=C[NH]1)C(=O)CN1C(=O)C(=CC2=CN(*)C3=CC=CC=C23)C2=CC=CC=C21&*C&&&
*CC(OC(C)=O)C(=O)O&*C1=CC=C(OC(C2=CC=CC=C2)C2=CC=C(*)C=C2)C=C1&*C(=O)O&&&
OCC1=CC=CC(C2=NC=CN=C2OC2CN(C3=CC=C4C=CC=CC4=N3)C2)=C1&&&
COC1=CC=C2OC3C4=C(CCN3C(=O)C2=C1)C1=CC(Cl)=CC=C1[NH]4&&&
CCOC1=CC=C(C2C3=C(OC4=CC=CC=C4C3=O)C(=O)N2CCCN2CCOCC2)C=C1OCC&&&
CCOC(=O)C(C#N)C1=NC2=CC=CC=C2N1C&&&
CC(=O)CC(C1=CC=CC=C1)C1=CC=C(C)N(O)C1=O&&&
N#CC1=CC=CC(CN2CCC(OC3=CC=C(C(=O)NC4=CC=CC=C4F)C=C3)CC2)=C1&&&
*C(C)OC&*C1=CC=CC(C2=CC=C(OCC3=CC=CC=C3)C=C2)=C1&&&
C=C(C1=CC=C(F)C=C1)C1COOC1&&&
COC1=CC=C(C2=CC(=S)SS2)C=C1&&&
NS(=O)(=O)C1=NN=C(NS(=O)(=O)C2=CC=C([N+](=O)[O-])C=C2)S1&&&
CCCCCCCCCCC(=O)NC(C(=O)NC(CC1=CC=C(O)C=C1)C(=O)NC(C)C(=O)NC(CCCCN)C(N)=O)C(C)O&&&
*C&*C1=C(*)C(CCCC2=CC=CC=C2)N(*)C1=O&*Cl&&*O&&
CCN1C(=CC=CC2=[N+](CC)C3=CC=C4C(=O)N(CC)C(=O)C5=C4C3=C3C5=CC=CC3=[N+]2CC)C(CC)(CC)C2=CC=C(Cl)C=C21&&&
*OC&*C1=CC=C(C=C(*)N2C(=O)OC(C3=CC=CC=C3)C2C2=CC=C(*)C=C2)C=C1&*C(C)C&&*OC&&
CC1=CC=CC(N2CCN(C(=O)C3=CC=C(CN4C(=O)C(=O)C5=CC=CC=C54)O3)CC2)=C1C&&&
O=C1C2=CC(O)=CC3=C2C(=C[NH]3)C(=O)N1CCC1CCCCC1&&&
*C(=O)OC&*C1=CC=C(C=C2SC(=NC3=CSC4=CC=CC=C34)N(C3CCCCC3)C2=O)C=C1&&&
*C&*C1=CC=C(NC2=NC3=CC=CC=C3C=C2C2=NC3=CC=CC=C3N2CC(=O)NC2CCCCC2)C=C1&&&
*NC(=O)OC&*C1=CC=C(C#CC2=CC=C(NCC3=CC=C(*)C=C3)N=C2)C=C1&*Cl&&&
*NC(=N)N&*C1=CC=C(C(=O)C2=CC=C(*)C=C2*)C(*)=C1&*F&&*Cl&*NC(=O)CC(=O)O&&
CCC1=NN(CC(=O)N2CCN(CC3=CC=CC=C3)CC2)C(=O)C2=CC3=C(C=CS3)N12&&&
*C&*C1(*)CC(=O)C2=C(C1)[NH]C(C1=CC=C(C(=O)NC3CCCC3)C=C1)=NC2=O&*C&&&
CC(=O)OC(C)(C)C1CCC2(C)CCC3(C)C(=CC(=O)C4C5(C)C=C(C(=O)O)C(=O)C(C)(C)C5CCC43C)C2C1C&&&
O=C(NCC1=CC=C(OC(F)(F)F)C=C1)C1CCC(=O)N(C2CCCC2)C1&&&
COC1=CC=CC=C1C1=CC=C2N=C(N)N(C3=CC=CC(C(=O)O)=C3)C2=C1&&&
*C(C)=O&*C1=CC=C(OCC(=O)NC(=S)NC2=CC=C(*)C(*)=C2)C=C1&*OC(F)F&&*C&&
CN1N=CC(NC(=O)C2=C(N)SC(C3=C(F)C=CC=C3F)=N2)=C1N1CCC(N)CC(F)(F)C1&&&
*C(F)(F)F&*C1=CC(C2OC(C3=CC=CN=C3)N3CCCCC23)=CC(*)=C1&*C(F)(F)F&&&
FC1=CC=C(C2=CC(C3=CC=CC=C3)=NC3=NOC(C4=CC=CC=C4)=C23)C=C1&&&
O=C(O)C1CCCCN1C(CC1=CC=CC=C1)C(=O)NC1=CC=C(F)C=C1&&&
CCCCOC1=CC=C(C#CC2=CC=C(S(=O)(=O)NC(C)(C)C(=O)NO)C=C2)C=C1&&&
COC1=CC=CC=C1OCCC(=O)OCC(=O)NC1=CC=C(OCBr)C=C1&&&
CCOC(=O)C(=CNC1=CC=NC2=CC(Cl)=CC=C12)C(=O)OCC&&&
O=C1CCCCCCCCCN1CC(O)(CN1C=NC=N1)C1=CC=C(F)C=C1F&&&
*OC&*C(C(=O)NC1=CC(*)=CC=C1*)=C(*)C1=NC2=CC=CC=C2[NH]C1=O&*C&&*Cl&*O&&
COC(=O)NC(C(=O)N1CCCC1C1=NC2=CC(C#CC3=CN=C(C4CCCN4C(=O)C(NC(=O)OC)C4=CC=CC=C4)S3)=CC=C2[NH]1)C1=CC=CC=C1&&&
*OC&*C(C=CC1=CC=C(*)C(*)=C1)=C(*)C(=O)C=CC1=CC=C(*)C=C1&*O&&*O&*OC&*O&&
CCC(N)C(=O)NC(C(=O)N1CCCC1C(=O)NC1CCCC2=CC=C(C=C2)OCCCC(=O)NC(CC2=C[NH]C3=CC=CC=C23)CNC1=O)C(C)(C)C&&&
*CCCC&*C1=C(*)C=C2C(=C1)C(C1=CC=CS1)NC(*)(*)CS2(=O)=O&*CC&&*CNCC(C)(C)C&*OC&&
CC1=CC=C(C(CCN2CCC(C3=CC=C(Cl)C=C3)CC2)CN(C)C(=O)C2=CC=CC=C2)C=C1&&&
CC(C)(CO)OC(=O)C1CC=C2C3=CC=CC4=C3C(=C[NH]4)CC21C&&&
*C&*C1=NC(*)=C(C2CCCN2CC(=O)NC2=CC=CC(S(=O)(=O)NC3=NCCCCC3)=C2)[NH]1&*N&&&
C=C1C(=O)OC2CC(C)=CCCC=C(C)CC=C12&&&
*C&*C1=CC=C(C2=C(CC3=C(*)C=CC4=CC=CC=C34)C(=O)C3=CC=CC=C3O2)C=C1&*O&&&
*C(=O)OC&*C1=CC=C2C3=C1[NH]N=C3C1=CC=CC=C1S2(=O)=O&&&
*OC&*C1=CC=C(C=NNC(=O)C2=CC=C(CN3C4=C(C(=O)CCC4)C(C4=CC=C(*)C=C4)C4=C3CC(*)(*)CC4=O)C=C2)C=C1&*C&&*C&*Cl&&
COC1=CC=C(NC(=O)C2=CC(=O)C3=CC(OC)=C(OC)C=C3O2)C=C1&&&
O=C(NCCC1=C[NH]C2=CC=CC=C12)NC1CSCCCSCC(C(=O)O)NC1=O&&&
*C(C)C(=O)O&*N(CC1=CC=CC=C1)C12CC3CC(CC(C3)C1)C2&&&
*C1=CC=C(CN2C(C3CC(=O)N(C4=CC=C(*)C=C4)C3)=NC3=CC=CC=C32)C=C1&*Br&&*Cl&&
*C&*C1=C(*)C(=O)C2=CC=CC=C2C1=O&*NCCCN(CCO)CCO&&&
CCSC(=S)SCC(=O)NC1=CC(F)=C(N2CCN(C)CC2)C(F)=C1&&&
*C&*C1=CC=C(C2=CC=C(*)C(C(=O)NCC3=CC=CN=C3)=N2)C(*)=C1&*C(F)(F)F&&*O&&
*[N+](=O)[O-]&*C1=CC2=NC=NC(NCCC3=CC=CC=C3)=C2C=C1*&*Cl&&&
CN(C)CCCN(C)CCCOC1=C2OCOC2=CC2=C1OC(C)(C)C=C2&&&
*N&*C1=CC=C(CN2C=NC3=C2N=CN=C3*)C=C1&*N&&&
*OC&*C1=CC(C2=NCC3=CC=CC=C3N3N=NC=C23)=CC(*)=C1*&*OC&&*OC&&
*CSCCCC&*C1=CC(CN2CCC(C3=CC=CC=N3)CC2)=NO1&&&
*C(=O)OC&*C1=CC2=NCC3(CC3)C3=C2C(=C1)C1=CC(*)=C(*)C=C1C1C(*)COC31&*O&&*O&*O&&
CCCCNC(=O)C(C)=CC1=CC=C(OCC(=O)N2CCCC2)C=C1&&&
*CCC(C)=CCSCC(NC(=O)C(CC(C)C)NC(=O)OC(C)(C)C)C(=O)NC(CC(C)C)C(N)=O&*C1=CC=CS1&&&
*C&*C1=CC=C(N2CCN(C(*)C(=O)NC3=CC(*)=CC=C3*)CC2)C=C1&*O&&*[N+](=O)[O-]&*Cl&&
CCCCC(NC(=O)C(CCCNC(=N)N)NC(=O)C(N)CC1=C[NH]C2=CC=CC=C12)C(=O)NCCCCC(=O)NC(CO)CC1=CC=C(O)C=C1&&&
CCCOC1=CC=CC=C(C2=NN=C(SCCN3CC4CC(C3)C3=CC=CC(=O)N3C4)N2C)C=C1&&&
*C1=CC=CC=C1C(=O)NC1=CC=CC=C1N1CCCCC1&*Cl&&&
*C&*C1=CC=C(NC2=C3C=NN(CC(*)C4=CC=CC=C4)C3=NC(*)=N2)C=C1&*F&&*N&&
*OC&*C1=CC=C(C2=N[NH]C(=O)C=C2)C=C1&&&
COC(=O)C1=CC=CC(C(O)=C2SCCCS2)=C1&&&
CCC1(CC)CC2(C)CC(C)(O1)C1C(=O)OC(C3=COC=C3)C12&&&
*C&*C1=CC=CC=C1C(=O)N(CC1=CC(=O)[NH]C2=C(*)C(*)=NN12)C1CC1&*F&&*C&&
CC(SC(=O)NCC1CCCCC1)C(=O)N(C)C1=CC=C(Cl)C=C1&&&
CN(C1=CC=CC=C1)S(=O)(=O)C1=CC=C(N2CCNC(=O)C2)C([N+](=O)[O-])=C1&&&
CN1C2=CC=C(N=C3C=CC=CC3=O)C=C2C2=CC=NC(C3=CC=CS3)=C21&&&
O=C(C1CCCN(CC2=CC=CC(F)=C2)C1)N1CCCC1&&&
CC1=CC=C(CC2=CC=C(N)C=C2)C(N=C2N(C)C3=CC=CC=C3N2C)=C1&&&
*C(=O)NCC&*C1CC2=CC=CC=C2CN1C(=O)CCCC(*)NC(=O)C1=CC=CC2=CC=CC=C12&*C(N)=O&&&
COCCCNC(=O)C1CCCN(C(=O)C2=CC=C(OC)C=C2C)C1&&&
*C&*C1=C2[NH]C3=C(SC(C(=O)NCCC4=CC=CC=N4)=C3)C(=O)N2N=C1&&&
*C&*C1=CC(NC(=O)C(COCC2=CC=CC=C2)NC(=O)C2=CC(C3=CC=CC=C3)=CS2)=CC=C1OCC1=C(*)OC(C2=CC=CC=C2)=N1&*C&&&
O=C(COC(=O)C1=CC=C(OCCC2=CC=CC=C2)C=C1)NCC1=CC=C(Cl)C=C1Cl&&&
CCN1CC2(COC)COC(C(=O)OC)C(NC(=O)C3=CC=CC=C3Cl)C2C1=O&&&
*C&*C1=CC=C(C=NNC(=O)C2=CC(C3=CC=CS3)=NC3=CC=CC=C23)C=C1&&&
*CCC&*C1=CC=C(*)C(N(*)CC2=NN=C(*)N2*)=C1&*C&&*Br&*OC&*C&&
*C&*C1=NC(*)=NC(NCCC2=CC=CC=N2)=N1&*N(CCC#N)CCN(C)C&&&
CC1=CC(C2CCCN(CC3=C(C)N=C[NH]3)C2)=N[NH]1&&&
*OC(C)=O&*C1=CC=CC=C1NC(=O)COC(=O)CC1=C[NH]C2=CC=CC=C12&&&
CCCNC1=NC(N(C)CC2=CC=CC=C2)=C2N=C(N(C)C(C)=O)N=C(N(CC)CC(C)(C)C)C2=N1&&&
*OC&*C1=CC=C2OC(C(=O)C3=CC=C(NC(=O)CN4C=NC5=C4N(CC4=CC=C5OCOC5=C4)C(=O)C4=CC=CC=C4*)C=C3)=NC2=C1&*C&&&
*OC&*C1=CC=CC=C1*&*NC(=S)NCC(=O)O&&&
CN1N=CC2=C1C1=CC=C(Cl)C=C1OC2NC(=O)COC1=CC=CC=C1F&&&
*C&*C1=CC(*)=CC(C2=C(NC3=CC=C4C(*)=N[NH]C4=C3)N3C=CN=CC3=N2)=C1&*F&&*C&&
CCOC1=CC=C(NC(=O)CN2C=NC3=C(C(S(=O)(=O)N4CCN(C5=CC=CC=C5)CC4)=C(C)S3)C2=O)C=C1&&&
CCC(=O)NC1=CC=C2C(C3=NC=CC4=C3[NH]C3=CC=CC=C34)=N[NH]C2=C1&&&
CC(=O)NC(C)C1=CC=C(OC2CCN(C3=NC=NC(N4CCCNCC4)=C3F)C2)C=C1&&&
*C&*C1=CC=C2C(=C1)CC1C(*)C2(*)CCN1CCC1=C[NH]C2=CC=C(*)C=C12&*O&&*F&*C&&
*C(=O)NCCOC&*C1=CC=CC(C2=NOC(C3CCCN3*)=N2)=C1&*C&&&
*CC(C)C(=O)NC(C)(C)C&*C1=C[NH]C2=CC=CC=C12&&&
CC1=CC=C(NC2=NC3=CC(OC(=O)N(C)C)=CC=C3N3N=NN=C23)C(C(Cl)(Cl)Cl)=C1&&&
*OC&*C1=CC(*)C2(C=C1)OC1=C(C(=O)OC(*)=C1)C2C1=CC=CC(*)=C1&*OC&&*C&*OC&&
*OC(=O)CCCCCCCCCCC&*C1=CC=C(CCC(=O)OCC2OC(OC3C(*)C=C4OC(*)CC(=O)C43)C(*)C(*)C2*)C=C1*&*O&&*O&*O&*O&*O&*O&&
CCOC(=O)C=CC(CC1CCNC1=O)NC(=O)C(NC(=O)C(CCC(=O)O)NC(=O)OC(C)(C)C)C(C)C&&&
*C&*C1=CC=C(C2=NN(C(=S)NC3=CC=CC=C3*)CC2)C=C1&*[N+](=O)[O-]&&&
*CC&*C1=CC=CC=C1OCC(=O)NC1=C(*)C2=C(CCCCC2)S1&*C(=O)OC&&&
*C(=O)OC&*C1=CC=C2NC(=O)C3(*)N(CC4CCCCC4)CC(*)(C2=C1)C31C(=O)NC2=CC=CC=C21&*Cl&&*C&&
*C(=O)NC(C)C(=O)NC(CCC(N)=O)C(=O)NC(C(=O)N(CCCC)CC(=O)N(C)C(CC(C)C)C(=O)NC(C(N)=O)C(C)C)C(C)C&*C1CCCN1&&&
*N&*N=C1N=C[NH]C2=C1N=C[NH]2&&&
CC1=CC=C(O)C(NC(=O)CN2C=NC3=C(C(S(=O)(=O)N4CCN(C5=CC=CC=C5)CC4)=C(C)S3)C2=O)=C1&&&
*C&*N1CCC(OC(=O)C2=CC=CN=C2)CC1&&&
CC1C(=O)C(C)(C)C2CC(=O)C(C)(C)C2C1C1=CC(=O)OC1O&&&
*F&*C1=CC=CC=C1C1CN2CCC(CC2)C12CCN(CC1=NC=CS1)CC2&&&
*NS(C)(=O)=O&*C1=CC=C(C(=O)NC2CC2C2=CC=CC=C2)C=C1&&&
COC1=CC=C(C2(O)C3=CC=CC=C3S(=O)(=O)N2CC2=CC=C(Cl)C(Cl)=C2)C=C1&&&
COC1C(=O)N2C1SC(C)(C)C2C(=O)OCC(=O)NC1=NC=CC=N1&&&
*C&*C1CC(*)(C2=CC=CC=C2)OC(*)(*)C1&*O&&*C&*C&&
COC1=CC=C(C2CCC(C(=O)NC3=CC(C)=CC(C)=C3)N2C(=O)CN)C=C1&&&
*CCC&*C1=CC=C2CC3N(CC4CC4)CCC45C2=C1OC4C1(*)CCC35CC1*&*O&&*O&&
CC1=CC(NC(=S)NC2=C(C)N(C)N(C3=CC=CC=C3)C2=O)=CC=C1Br&&&
O=C(NC1=CC=C(Cl)C(Cl)=C1)C1=CN=CC([N+](=O)[O-])=C1&&&
O=C(O)CCNC1=NCCN1OCC1=CC=C(C(F)(F)F)C=C1&&&
COC1=CC(N)=C(Cl)C=C1C(=O)NC1CCCN2CCCC12&&&
CC(CC1=CC=CC=C1)=NNC(=O)C1=C(C2=CC=CS2)C2=CC(S(C)(=O)=O)=CC=C2[NH]1&&&
*C(=O)NC(CC)C(N)=O&*C(NC(=O)C(CC1=CC=CC=C1)NC(=O)C1=CC=C(C2=CC=CC=C2)C=C1)C(=O)NC(*)CC1=CC=CC=C1&*CC(C)C&&&
*C&*C1=CN(CC2=CN(*)C(=O)C(NC(=O)NC3=C(*)N(*)N(C4=CC=CC=C4)C3=O)=C2)C(=O)C=C1&*C&&*C&*Cl&&
*C&*C1=CC(*)=C(N2C=CC(CN3CCC4=CC=C(C(=O)N5CCN(*)CC5)C=C4C3)=CC2=O)C(*)=C1&*C&&*C&*C&&
*C&*C1=NOC(*)=C1COC1=CC=CC=C1C(=O)NC1CCCC1&*C&&&
*C&*C1=CC=CC(N2N=CC3=C2CC(*)(*)CC3NC(=O)CN2C=CC=N2)=C1&*C&&*C&&
COC1=CC(OC)=C(C2C(=O)NC3=C2C(=O)N(C2=CC=CC([N+](=O)[O-])=C2)C3)C(OC)=C1&&&
*C1=CC=C2OCC(C3=NC(=O)C4=C([NH]3)N(C3CCOCC3)N=C4)CC2=C1&*F&&&
*CC(O)COCC&*C1=CC=C(CN2CCC3(CC2)CCN(*)C3=O)C=C1&*OC&&&
CC1=C(Br)N2C=C(C3=CC=CC=C3)N=C2S1&&&
*S(N)(=O)=O&*C1=CC(*)=CC(NC(=O)CN2C(=O)NC(CC3=CC=CC=C3)C(=O)NC2=O)=C1&*[N+](=O)[O-]&&&
CCCCCCN1C(=O)C2=CC=CC=C2C1=O&&&
CSC1=CC=C2N=C3C=CC(C(=O)NCCCNC(=O)C4=CC=CC=C4SC4=CC(C)=C(OCC5=CC=CC=C5)C(C)=C4)=CN3CC2=C1&&&
*OC(C)C&*C1=CC=C(C2OC3=C(C=CC=C3*)C(=O)C2*)C=C1&*C(N)=O&&*CN(C)C&&
CCCCN(CCCC)CC(O)C1=CC(C2=CC=CC(Cl)=C2)=NC2=CC=C(Cl)C=C12&&&
COC1=CC=CC=C1C1C2=C(CC(C)(C)CC2=O)OC2=C1C(=O)OC1=CC(O)=C(C)C=C21&&&
O=C(NC1CCC2CN(CC3CCOCC3)CC21)C1=CC2=CC=CC=C2S1&&&
*C&*C1=CC=C2NC(=O)C(=CC3=CC=CC=C3OCC(=O)NC4=CC=CC5=CC=CC=C45)CC3=CC2=C1&&&
*N(CCC)C(C)=O&*C1=CC(*)=C(OC(=O)C(=O)OC2=CC=C3C=CC=CC3=C2)C(*)=C1&*C&&*C&&
CC1=CC(C)=C(NC(=O)N2CCC3(CCN(C(=O)C4=C(N(C)C)C=NN4C)CC3)C2)C(C)=C1&&&
O=C(NC1CCN(C(=O)CC2=CC=CC=C2)CC1)C1=CC=CN=C1NC1=CC=CC=C1&&&
CN1CCCC1CCNC1=CC=CC=C1S(=O)(=O)NCCC1=CC=CC=C1&&&
*O&*C1=CC=C(C(OCCN2CCN(CCCC3=CC=CC=C3)CC2)C2=CC=C(*)C=C2)C=C1&*F&&&
NC(=O)CC(NC(=O)CCC(=O)O)C1=CC=CC(NCC2=CC=CC=C2C2=CC=CC=C2)=C1&&&
CC1=NOC(CCCCCCOC2=C(Br)C=C(C3=NCCO3)C=C2Br)=C1&&&
NC(=O)CSC(CCCC(N)=O)SCC(CO)OC(=O)NCCCC(N)C(=O)O&&&
CN1C(CSC2=N[NH]C(=O)N2C2=CC=CC=C2)=NC2=CC=CC=C21&&&
CN(C)C(=O)C1=CC=C(C2CC3N(CC4=CC=CC=C4)C(=O)CCC34CCCCC(=O)C4)C=C2)C=C1&&&
CCC(C)NC(=O)NC1=CC=C2N=CN(CC3=NC(C)=C(C)O3)C2=C1&&&
*C&*C1=CC=C2OCC(=O)N(CC(=O)NCC3=CC=CC=C3)C2=C1&&&
*C&*C1=CC=C(C2=C(*)C(*)=C3C(=C2*)[NH]C2=CC=CC=C23)C=C1&*C&&*OCCO&*O&&
CCC(C)OC1=CC=C(Cl)C=C1C(=O)NC1C2CC3CC1CC(O)(C3)C2&&&
*C&*C1=CC=C(C2CC2C2=CC=C(*)C=C2)C=C1&*C(N)=O&&&
*CC(NC(=O)C(CC(C)C)NC(=O)C(N)CO)C(=O)NC(CC(C)C)C(N)=O&*C1=CC=CC=C1&&&
CN1C(SCC(=O)NC2CC2)=NC(C2=CC=CC=C2)=C(C#N)C1=O&&&
*SCC=C&*C1=NN=C(C2=CN(C3=NC=CC=C3*)C3=C(C=C(*)C=C3*)C2=O)O1&*Cl&&*C&*C&&
CN1C(=O)C(N(O)C(=O)NC(=O)C2=CC=CC=C2)NC(=O)C1(C)C&&&
CC(C)C(NC(=O)OCC1=CC=CC=C1)C(=O)NC(C=O)CC1=CC=CC=C1&&&
*C&*C1=CC=C(C2=NC(CS(=O)(=O)CC(=O)NCCC3=CC=CC=C3)=C(*)O2)C=C1&*C&&&
*OC&*C1=CC=C(NC(=O)CN2C(=O)OC3=CC(S(=O)(=O)N4CCN(C5=CC=CC=C5*)CC4)=CC=C32)C=C1*&*C&&*C&&
*C(O)CC&*C(CC1CCCCC1)NC(=O)C(*)N1CCCC1=O&*CCCCCC(C)C&&&
C=CCOC1=CC=C2OC3=CC=C(C4=CC=C(C(C)=O)C=C4)C=C3OCCCCCOC2=C1&&&
*C&*C1CCCN1CCOC1=CC=C(C2=CC=NN2*)C=C1&*C(=O)CCC(=O)O&&&
CNC(=O)C1=CC=CC=C1NC1=NC(NC2=CC=CC=C2)=C2C=CC=CC2=N1&&&
O=C(NN=CC1=C[NH]C2=CC=CC=C12)C(F)(F)F&&&
*CCCCCCCCCCCCCCC&*C1CC(=O)NC(*)C(*)CC(=O)C(*)C(=O)O1&*O&&*O&*CC(C)C&&
CCN(CC)CCNC(=O)C1=CC(S(=O)(=O)N2CCOCC2)=CC=C1Cl&&&
CC(C)=CC1=CC(C)(C)NC2=CC=C3C4=CC=CC=C4OC(C4=CC=C(C(C)(C)C)C=C4)C3=C12&&&
CC1=CC=C(OCCSC2=NN=CC3=C(C)C=C(C)N=C23)C=C1&&&
OC1=CC=C(C2=C(C3=CC=C(Cl)C=C3)C3OC2C(C2=CC=C(Cl)C=C2)O3)C=C1&&&
N#CC1=CC(S(=O)(=O)NC2=NC=NS2)=CC=C1OC1=CC=C(N2C=CN=C2)C=C1&&&
CC1=C(C2=NN=C(SCC(=O)NC3=CC=C(N(C)C)C=C3)N2C2=CC=C(C)C3=CC=CC=C23)C=CO1&&&
COC1=CC2=C(C=C1C(OC)C1CCCCC1)OC(=O)C=C2C&&&
O=S(=O)(NC1=CC=C2OCCOC2=C1)C1=CC(F)=CC=C1F&&&
*C(=O)NS(C)(=O)=O&*C1=CC=C(C(*)(C2=CC=CC=C2)C2=CC=CC=C2*)C=C1&*O&&*S(=O)(=O)C(F)(F)C(F)(F)F&&
COC(=O)CSC1=C(O)N(C)C(=O)N(C)C1=O&&&
CCOC(=O)C1(CC2=CC=CC(F)=C2)CCN(C2CC3=CC=CC=C3C2)C(=O)C1&&&
O=C(O)CCC(=O)C1=CC=C(C2=CC=C3C(=O)CCCC3=C2)C=C1&&&
CN1C(CC2=NC(=O)C=C(N3CCOCC3)[NH]2)=NC2=CC=CC=C21&&&
CCOC(=O)C1=CCN(S(=O)(=O)C2=CC=CC=C2)C1C1=CC=CC(NC(C)=O)=C1&&&
COC1=CC(NC2=NN=C(C3=CC=C(N4CCOCC4)C([N+](=O)[O-])=C3)C3=CC=CC=C23)=CC(OC)=C1OC&&&
COC1=CC=C2C=C(C)C3=NN=C(SCCN4CCCCCC4)N3C2=C1&&&
CC1CC2C3CC=C4CC(O)CCC4(C)C3(F)C(O)CC2(C)C1C(N)=O&&&
C1=CC=C(CSC2=NN=C(C3=CC=NC=C3)C3=CC=CC=C23)C=C1&&&
CC(=O)C(CCCOC1OC(CO)C(O)C(O)C1O)CCC1=CC=CC=C1&&&
*C=C=CC&*C1=CC(*)=C2C(=C1)OC(*)(*)C1CCC(*)C12&*O&&*C&*C&*C&&
CC(C)CCNC(=O)C1=CC=C(N(CC2=CC=CC=C2)S(=O)(=O)C2=CC=C(OCC(C)C)C=C2)C=C1&&&
*OC&*C1=CC=C(*)C(S(=O)(=O)NC(*)CC2=C[NH]C3=CC=CC=C23)=C1&*C&&*C(N)=O&&
*CCCC&*C1=NN2C(=O)C(*)=C(*)[NH]C2=N1&*C(F)(F)F&&*Cl&&
*C1=CC=CC=C1C1=CC=CC=C1CNC1CCCC1NC(=O)C1=CC=CC=C1&*F&&&
*OC&*C1=CC=C(C=CC2=NC3=C(C(=O)N(*)C(=O)N3*)N2*)C=C1&*C&&*C&*C&&
CC1=CC=C(S(=O)(=O)NC2=CC=CC=C2C(=O)N2CCOCC2)C=C1[N+](=O)[O-]&&&
CC(C)(C)C1=CC=C(OCC(O)COC2=CC=C(F)C=C2)C=C1&&&
*CC(=O)OC&*C1=C2C(=O)C3=C4C(=CC=C3*)C=CC(=O)C4=C(*)C2=CC(=O)[NH]1&*O&&*O&&
*C&*C1=CC=C(OC2=NC(CSC3=NN=C(C4=CC=CC=C4)N3*)=CC(*)=C2)C=C1&*F&&*N&&
*CCC&*C1COC(*)C12CCOC2&*N(C)C&&&
*C&*C1=C(CCN(*)CCCCCCCNCCCC2=C(CCN(*)CCCCCNC(=O)C3=CC=CC4=CC5=C(C=C34)C(=O)N3CCCCC3C=N5)C3=CC=CC=C3[NH]2)C2=CC=C(N3*)C=C2[NH]1&
*OC(C)C&*C1=CC=C(C(*)(C2=CC=CC=C2)C2=CC=CN=C2*)C=C1&*O&&*CC(=O)O&&
*C(=O)OCC&*C1=NOC(*)=C1NC(=O)NC1=CC=C2OC(CN(*)S(=O)(=O)C3=CC=CC=C3)C(*)CN(*)C(=O)CC2=C1&*C&&*C(C)CO&*C&*C&&
CC(C)CN1C=NC(C2=CC=CC=C2)=C1CN&&&
N#CC1=CC=C2[NH]C(C3=CC=C(C4=CC=C(CN5CCN(C6=CC=C(F)C=C6)CC5)C=C4)C=C3)=NC2=C1&&&
*NN=C(C#N)C(N)=O&*C1=CC=CC(*)=C1&*[N+](=O)[O-]&&&
*OCCCCCCCCCCCCCCCCC&*C1=CC(OCCCOP(*)(=O)OC2=C(*)C=CC=C2*)=CC=C1&*OC&&*C(C)C&*C(C)CC&&
*OC&*C1=CC=C(CN2CCCC(NC3=CC=CC4=CN=CC=C34)C2)C=C1*&*F&&&
*SCCC&*C1=NC(*)=C2N=C(*)N(C3OC(*)C(*)C3*)C2=N1&*N&&*CO&*O&*F&*O&&
*C&*C1=CC=C(N2N=NN=C2OCC(=O)N(C2CCCCC2)C2CCCC2)C=C1*&*C&&&
*NC(=O)CC&*C1=CC=C(C2=NC=CN2C2=CC(*)=C(*)S2)C(*)=C1&*OC&&*OC&*C(=O)OC&&
CC1=NN(C(=O)C2=CC=C3C=CC=CC3=C2)C(=O)C1=NNC1=CC=C(F)C=C1Cl&&&
*C&*C1=CC=NC(*)=C1C(=O)N1CC2CC(NC3=CC=C(C4=CC=CC=C4)C=N3)C1C2&*C&&&
COC1=CC=CC(NC(=O)CN(C)C(=O)C2=CC=C(OC3=CC=CC=C3)C=C2)=C1&&&
*C&*C1=CC=C2OC(*)CC(=O)C2=C1&*Cl&&&
*C1=C(*)C=C(C2COC(C3=C(*)C=CC=C3*)=N2)C(*)=C1&*F&&*F&*F&*F&*F&&
*C1=CC=C(CC(=O)N2CCC2(CC2=CC=CC=C2)C(=O)NC(*)CC2CCCCC2)C(*)=C1&*Cl&&*Cl&*CS&&
N#CC1(C(=O)NC2=CC=CC(OC3=CN=CC(C4=CC=C5OCOC5=C4)=N3)=C2)CC1&&&
*C(=O)O&*C1CSC2=C(C3CC3)C(CC3=CC=CC4=CC=CC=C34)=C(CCN3CCOCC3)N21&&&
*C(=O)OC&*C1=CC=C(C2=CC=C3C(=O)C(*)=CN(C4CC4)C3=C2)C(*)=C1&*C&&*NS(=O)(=O)C(F)(F)F&&
O=C(C=C(O)C1=NN=C(NC2=CC=CC=C2Cl)S1)C1=CC([N+](=O)[O-])=CC([N+](=O)[O-])=C1&&&
*C&*C1SC2=CC=CC=C2C2=CC=CC=C2N2C=CC=C12&&&
CCN(CC)CCNC(=O)C1=CC(NC(=O)C2=CC(NC(=O)CN(CC)CC)=CN2C)=CN1C&&&
*C&*C1=CC=C(S(=O)(=O)N2CCCCC2*)C=C1&*F&&&
*SC&*C1=CC=C(C2C3=C([NH]N=C3C3=CC=CC=C3*)OC(=N)C2*)C=C1&*F&&*C#N&&
CC(C)C1=C(COC2=CC=C(CC(=O)O)C=C2)C(CO)=CC(=O)O1&&&
O=C(O)CC1=C(C2=CC=CC=C2)N=C(N2C(=O)CSC2C2=C(Cl)C=CC=C2Cl)S1&&&
CC1=NN=C(SC2=CC=CC=N2)N=C1NC1=CC=C(Cl)C(Cl)=C1&&&
CCOC(=O)C1=C(OC(=O)C(C)Cl)N(C2=CC=CC=C2)N=C1&&&
CC1=C(N2C(=O)C(=CC3=CN(C4=CC=CC=C4)N=C3C3=CC=CC=C3)SC2=S)C(=O)N(C2=CC=CC=C2)N1C&&&
COC1=CC(C=CC(=O)C2=CC=C(NC(=O)NC3=CC=C(Cl)C=C3)C=C2)=CC=C1O&&&
COCCNC(=O)C1=NOC(C2=CC(C(C)C)=C(O)C=C2O)=C1NC(=O)C1COC2=CC=CC=C2O1&&&
CN1CCC23C4=C5C=CC(O)=C4OC2C2=C(CC3(N)C1C5)C1=CC=CC=C1[NH]2&&&
*C(CC)C(N)=O&*C1=C(*)N(*)C2=CC=C(C(=O)NC3=CC=NC=N3)C=C12&*CN&&*C&&
*NC(=O)C(NC(=O)OC)C(C)(C)C&*C1=CC=C(C2=CSN=N2)C=C1&&&
*C&*C1=CC=C(C(=O)NC(CC2=CC=CC=C2)C(*)CN(*)C(=O)C2=CC(*)=CC=C2)C=C1&*O&&*O&*S(C)(=O)=O&&
*OC&*C1=CC=C(S(=O)(=O)C2=CC=CC=C2)C(*)=C1&*OC&&&
*C#N&*C1=C(*)C2=CC=C(CN3CCOCC3)N=C2S1&*N&&&
*C&*C1=CC=C(*)C(S(=O)(=O)N2CCCC2(*)C(=O)NC2C3CC4CC2CC(*)(C4)C3)=C1&*C&&*CO&*O&&
CC1=CC=C(S(=O)(=O)N2CCN(C(=O)C(=O)N3CCCCCC3)CC2)C=C1&&&
*C(=O)CCN(CC)CC&*C1=CC=C(CNS(=O)(=O)C2=CC=C3C(=C2)CCN3*)C=C1&*F&&&
*C(C)C&*C1=CC=C(C(=O)CCCN2CCC3(CC2)C(*)C(*)CC3*)C=C1&*C#CCO&&*O&*O&&
COC1=CC=C(COC2=CC=C3OC(N)=NC(=O)C3=C2)C=C1&&&
CCOC(=O)N1CCC(N2C(=O)N(CC3=CC=C(F)C(Cl)=C3)C3=CC=C(C4=CN=CC=N4)C=C32)CC1&&&
*C&*C1=CC=CC=C1NC(=O)C1=CC=C(*)C(NC2=NC=NC3=CN=C(N4CCCC4)N=C23)=C1&*C(F)(F)F&&&
CN(CC1=CC=CC(C(=O)NC2=CC=CC(Cl)=C2)=C1)C1=NC=NC2=C1N=CN2C1OC(CO)C(O)C1O&&&
CC(C)(C)NC(=O)NC(=O)COC(=O)C1=CC=CC2=CC=CC=C12&&&
*C(=O)OC(C)(C)C&*C1=CC=C(C(=O)NC2=CC=C3OCCOC3=C2)C=C1&&&
*NC(=O)CCCCCCC(=O)CCCCCCCCCCCCC&*C1=CC(*)=C(*)C(*)=C1&*N&&*O&*N=C(N)N&&
CC1=CC2=C(OC(C)C2)C(C#N)=C1C(=O)OC1=CC=C2C=CC=CC2=C1&&&
*CCC&*C1=NN(*)C2=C1[NH]C(CC1=CC=C(C3=CC=CC=C3C3=NOC(=O)[NH]3)C=C1)=NC2=O&*CC&&&
*[N+](=O)[O-]&*C1=CC=CC(CSC2=NC3=C(*)C(*)=C(*)C(*)=C3N2C2OC(*)C(*)C2*)=C1&*Cl&&*Cl&*Cl&*[N+](=O)[O-]&*O&*O&*O&&
CCN(C1=CC=C(C(=O)NC2=CC=C(S(=O)(=O)NC3=NC=CS3)C=C2)C=C1)S(C)(=O)=O&&&
CC1=CC=C(C)C(C2=C3N=CC(C(N)=O)=C(NC4=CN=CC=C4OC(C)C)N3N=C2C)=C1&&&
*CCS(C)(=O)=O&*C1CCC(*)CC1&*C(=O)C=C(O)C(=O)O&&&
NS(=O)(=O)N(C1=CC=CC=C1F)C1=CC=CC=C1F&&&
CCC1=CC=C(CC(=O)NC2=CC=C(OCC(=O)NO)C=C2)C=C1&&&
CC1=NC2=CC=C(C3(C)OC(=O)C(C4=CC=CC=C4)=C3CC3=CC=CC=C3)C=C2S1&&&
CN1CCC2=C(C1)SC1=C2C(=O)N(C2=CC=CC=C2Cl)C(SCC(=O)NN=CC2=CC=CC=C2)=N1&&&
*C&*C1=CC=C(SC2=C(*)C=NN(CC3=CC=CC4=CC=CN=C34)C2=O)C=C1&*[N+](=O)[O-]&&&
*C&*N(CC(CCN1CCC(N2C(=O)N(CC3CCCO3)CC2C2=CC=CC=C2)CC1)C1=CC=CC=C1)S(=O)(=O)C1=CC=CC=C1&&&
*OC&*C1=CC=C(C2=NN=C(SCC#CCOC3=CC=CC=C3*)O2)C=C1&*C&&&
NC1=CC=CC(CC2=CC=CC=C2)=C1&&&
COC1=CC=C(S(=O)(=O)N(CC2CCOCC2)CC(F)(F)F)C=C1&&&
*C=C&*C1=CC(=O)C2(*)CC(*)C3OC3C2C1=O&*C&&*C&&
COC1COCCC1#CC1=CC(C(=O)NCC2CCCO2)=NO1&&&
CN(NC(=O)COC(=O)C1=CC=C(S(=O)(=O)N2CCCCCC2)C=C1)C(=O)C1=CC=CC=C1&&&
CC1=C2OC(C(=O)N3CCCC3C3=NN=C(C)O3)=C(NC(=O)C3=CC=CC=N3)C2=CC=C1&&&
*CC&*C1=CC=C(N2N=C(*)C3=C2OC(=O)C=C3*)C=C1&*C&&*C(=O)NC&&
*CN&*C1=CC=C(C2CC3C(CN2S(=O)(=O)C2=CC=C4N=CSC4=C2)C(=O)CC(*)N3C(=O)C2CCCC2)C=C1&*C(F)(F)F&&&
OC(CNCCN1CCN(C2=CC=CC=C2)CC1)C1=CSC2=CC=CC=C12&&&
CC(C)CCN1C(CN2C(=O)SC3=CC=CC=C32)=NN=C1SCC(=O)C1=CC=CC(C(F)(F)F)=C1&&&
COC1=CC=C2C(=C1)C(=O)C1=C2N(CCCN2CCOCC2)C(=O)C2=CC(OC)=C(OC)C=C12&&&
*C1=CC=CC=C1C(=O)N1CCC(CN2CCOCC2)CC1&*Cl&&&
CC(=O)C1=C(C)[NH]C(C(=O)NC2=CC=C(C3=NN=C(NC4=CC=C(Cl)C(Cl)=C4)O3)C=C2)=C1C&&&
CC1=NC2=CC=C([N+](=O)[O-])C=C2C(=O)N1C1=CC=CC(C#CC2=CC=CC=C2)=C1&&&
C1=CC=C(C2=C(C3=CC=C[NH]3)N3C=CC=NC3=N2)C=C1&&&
*C&*C1=CC=C(S(=O)(=O)NC2=CC=C(C(=O)NCC(*)C3=CC=CC=C3)C=C2)C=C1&*N(C)C&&&
*C1=CC=CC=C1C1=NOC(C2=CSC3=NC=NC(NCCCN4CCOCC4)=C23)=C1&*Cl&&&
*C&*C1CC2C(*)(*)C(OC(=O)CC3=CC=C(N(CC4=CC=CC=C4)CC4=CC=CC=C4)C=C3)CCC2(*)C2=CC(OC(=O)CC3=CC=CC=C3)C3(*)C(=C2OC13*)C(*)(*)
CC(NC(=O)OCC1=CC=CC([N+](=O)[O-])=C1)C(=O)OCC1=CC=CC=C1&&&
O=C(NN1C(=O)CSC1=O)C1=CC(C2=CC=CC=C2)=NC2=CC=CC=C12&&&
O=C(NC1=CC=CC=C1Cl)NC1C(Cl)C(=O)C2OC2C1O&&&
COC(=O)C=CC1=CCC(NC(=O)CN2CCC(CC3=CC=CC=C3)CC2)CC1&&&
COC1=CC=C2C=C(C3=CN(C)OC3=O)C=CC2=C1&&&
O=C(NC1CCC2=C(C1)C1=C(F)C=CC=C1N2CCO)C1=CC=CC=C1&&&
O=C1NC2=CC(Cl)=C(Cl)C=C2C1=NNC1=NC2=CC=CC=C2N=C1NC1=CC=C(C(=O)O)C=C1&&&
O=C(CSC1=NC2=CC=CC=C2S1)C1=CC=C(Cl)C=C1&&&
C=CCC1=C2C(C(=O)C(=O)N1CCOC(=O)C(C)(C)C)=C1C=CC=CC1=NC2O&&&
C=C(C)CN1C=C(C=NN(C(=O)C2=CC=CC=C2)C2=CC=C(OC)C(OC)=C2)C2=CC=CC=C21&&&
CSC1=NC(NC2=CC=CC([N+](=O)[O-])=C2)=NC2=CC3=C(C=C12)OCO3&&&
CSC1=NC2=CC=CC=C2C2=NN=C(SCC(=O)NN=CC3=CC=CC=C3Cl)N12&&&
O=C1CC(C2=CC=CC=C2F)CC2=C1C(C1=CC=CC=C1F)N1N=CN=C1N2&&&
CC1=C(N2C(=O)C3ON(C)C(C4=CC=C([N+](=O)[O-])C=C4)C3C2=O)C(=O)N(C2=CC=CC=C2)N1C&&&
CC(=O)N1CCCN2N=C(CNC3=NC=NC4=CC=C(C(F)(F)F)C=C34)C=C2C1&&&
O=C(NC1=CC=C2N=C(NC(=O)C3C4CCC(CC4)C3C(=O)O)SC2=C1)NC1=CC=CC(Cl)=C1&&&
COC1=CC(CNCC2=CC=CN=C2)=CC(Cl)=C1OCCOC1=CC=C([N+](=O)[O-])C=C1&&&
*N&*C1=CN=C(C2=CC=C(C3CCC3)C(OCC(*)CNC3=CC=NC=N3)=C2*)C=N1&*Cl&&*F&&
*N&*C1=NC=C(C2=CC=CC=C2)N=C1C(=O)C1=CC=CC=C1&&&
CC12C=CC(C)(O1)C(C=NOCCN1CCOCC1)C2&&&
CCCCCCCCCCCCCCCC(=O)NC1=CC=C(C2=C(N)N=CN=C2C2=CC=CC(OC)=C2OC)C=C1&&&
*NC(C)C&*C1=C(*)C(*)=C2C(=C1)CCC(*)C1=C2C(*)=C2OCOC2=C1*&*O&&*O&*O&*NC(C)C&*O&&
*CCCN(C=O)CC&*C1=CC=C2OC3=CC=CC=C3C(*)C2=C1&*O&&&
CC1=C(C2=CC=CC=N2)N=C2CCCCC2=C1N1CC(C)(C)N=C1C&&&
NC(=O)N1N=C(C2=CC=CC(Br)=C2)CC1C1=C(O)C=CC2=CC=CC=C12&&&
*C&*C1=CC=C2N=C(N(CC3=CC=CN=C3)C(=O)C3=CSN=N3)SC2=C1&&&
CCOC(=O)C1=C2C(=O)C3=C(OC)C=C(C4=CC=C5OCOC5=C4)C=C3C(=O)C2=C(O)[NH]1&&&
*C&*C1CC2OC(=O)C3(*)OC23C(*)C2C(*)C(*)(*)CC(*)C2(*)C(*)C1*&*O&&*O&*C&*O&*C&*O&*O&*O&*O&&
*OC&*C1=CC=C(C2=NC3=NC=NN3C(C3=CC=CC=C3*)C2)C=C1&*Br&&&
N#[N+][N-]C1CC(N2C=CC(=O)[NH]C2=O)OC1C=CCCCCCCCCCCCC=C(Cl)Br&&&
*C&*C1=CC=C(OC(*)C(=O)NCC2=CC=NC=C2)C=C1&*F&&&
OCCOCCN1CCN(CCOC=C2C3=CC=CC=C3CCC3=CC=CC=C23)CC1&&&
CC(C)C(O)CN1C2CCC1CC(OC(=O)CC1=CC=C(NC(=O)NC3=CC=NC=C3)C=C1)C2&&&
*CC&*C1=C2C(=CC=C1)N(*)C1=NCCNC(=O)C12*&*CC&&*Cl&&
CC12CCCC(C)(O1)C(O)C2O&&&
*NC(=O)CC&*C1=CC2=C(*)C=C(*)N=C2C=C1&*C&&*Cl&&
CS(=O)(=O)NC1=CC=C(C2=CC(C3=NC4=CC=CC=C4[NH]3)=N[NH]2)C=C1&&&
*NC(=O)OC(C)(C)C&*C1CCCN(CC2=CC=CC(OC(=O)N3CCCCC3)=C2)C1&&&
CC(=O)OC12COC1CC(OC(C)=O)C(C)(O)C2CCC1(C)C2=COC=C2CCC2(C)C(C#N)CCC12&&&
*CN(C)C(=O)C(F)(F)F&*C1=NC2=C(C=CS2)[NH]1&&&
*C(C)(C)C&*C1=CC=C(*)C=C1&*S(=O)(=O)CC(N)=O&&&
*C&*C(=NOC(=O)C1=CC=C(*)C=C1)C1=CC=C(*)C=C1&*C&&*N&&
*OC&*C1=CC=C(C(=O)NN=CC2=C(*)[NH]C=NC2=O)C=C1&*O&&&
*N&*C1=NC(=O)C2=C([NH]1)N(CCCCCP(=O)(NC(CC1=CC=CC=C1)C(=O)OCC1=CC=CC=C1)OC1=CN=CN=C1)C=N2&&&
CC(NS(C)(=O)=O)C1=CC=C(OC2CCN(C3=CC=NC(N4CCCCC4)=C3F)C2)C=C1&&&
O=C(C1=CN(C2=CC=C(Cl)C=C2)N=C1)N1CCS(=O)(=O)CC1&&&
*C&*C1=CSC(NN=C2CCCC3=CC=CC=C3C2)=N1&&&
*OC(C)=O&*C1CCC2(*)C3CCC4(*)C(C(*)CC(*)C4(*)*)C34OC4C(*)C2(OC2OC(*)C(*)C(*)C2*)C1=C&*C&&*C&*OC(C)=O&*C&*C&*C&*C&*OC(C)=O&
*C&*C1=CC=C(C=NN2C(*)NC3=CC=C(*)C=C3S2(=O)=O)C=C1&*C&&*Cl&&
N=C(N)NC1=CC=C2[NH]C(C3=CC=C(NCC4=CC=C(C(=N)N)C=C4)C=C3)=NC2=C1&&&
*C=C=C&*C1=CC=C(C(=O)CC2(*)C(=O)N(*)C(=O)N(*)C2=O)C=C1&*O&&*C&*C&&
CCN1CCC(C(=O)N2CCC(=C3C4=CC=C(Cl)C=C4CCN4C=CC=C34)CC2)CC1&&&
*C(=O)OCC&*C1=CC=C(CN2C(=O)C3=CC=C(C(=O)NC4=NC=C(*)C=C4*)C=C3C2=O)C=C1&*Cl&&*OC&&
CC(C)C(NC(=O)C(C)NC(=O)C1=CC=CC=C1I)C(=O)NC(C(=O)NC(C(=O)NC(CC(=O)O)C(=O)N(C)C(C(=O)O)C(C)C)C(C)O)C(C)O&&&
COC1=CC=C(C23CC2CN(S(=O)(=O)NCC2=CC=CC=C2)C3)C=C1OC&&&
COC1=NC=NC2=C1C=C(CC1=CC=CC=C1)C(=O)N2C&&&
O=C(NC1=CC(S(=O)(=O)N2CCCCC2)=CC=C1Cl)C1=CC=C(S(=O)(=O)N2CCCCC2)C=C1&&&
O=C1C=C(C2CCCCC2)[NH][NH]1&&&
*C&*N=C1NC2=C(SC(*)=C2)S(=O)(=O)N1&*Cl&&&
C[N+]1=CC=CC=C1NC(=O)C=CC1=CC=C(Cl)C(Cl)=C1&&&
COC1=CC=C(CCOC2=CC=C3N=C(N)N(CC4CCCO4)C3=C2)C=C1&&&
O=C(O)CCNC(=O)C1=CC=CC(Cl)=C1&&&
CC1=CC=CC=C1CNC(=O)CCC(=O)C1=CC=CS1&&&
CC(=O)NC1=CC=C(NC(=O)CCC2=CC=C(S(=O)(=O)NC3=CC=CC(C)=C3)C=C2)C=C1&&&
COC1=CC=C(CNC(=O)C(=O)NCC(C2=CC=C(F)C=C2)S(=O)(=O)C2=CC=C(F)C=C2)C=C1&&&
*SCC(=O)C(F)(F)F&*C1=CC(*)=C(*)C(*)=C1&*Cl&&*Cl&*Cl&&
O=C(O)C1=CC=CC(NC(=O)NS(=O)(=O)C2=CC=C(Cl)C=C2)=C1&&&
COC1=CC=C(CN2C=C(C(=O)O)C(=O)C3=CC=CC=C32)C=C1CN&&&
*C&*C1=CC=C(C(=O)NC2=CC=C(*)C(NC3=NC=NC4=CN=C(N5CCC(*)(*)C5)N=C34)=C2)C=C1*&*C&&*N(C)CCN(C)C&*C(C)(C)C&*S(C)(=O)=O&&
*OC&*C1=CC=C2C(=C1)C(*)C(=O)N2*&*O&&*CC(O)CNC(C)(C)C&&
O=C(O)C1=CC=C2CC3C(CC2=C1)CC1=CC=CC=C13&&&
*OC&*C1=CC=C(CNC(=O)C2(*)CC3=C(C4=CC=CC(*)=C4*)C=CN=C3O2)C=C1&*C(C)C&&*F&*C&&
*CN(CCCl)CCCl&*C1=C2N=CN(C3OC(*)C(*)C3*)C2=NC=N1&*N&&*O&*O&&
CC1=NOC(C)=C1S(=O)(=O)NC(=O)NC1=CC=C(Cl)C=C1Cl&&&
CCOC1=CC=C(OCC)C(N(CC(=O)NC2=CC=CC(C(N)=O)=C2)S(C)(=O)=O)=C1&&&
COC1=CC(NC2=C(C#N)C=NC3=CC=CC=C23)=C(C(N)=O)C=C1OC&&&
*C(=O)CC(C)C&*C1=CC=C(N2CCN(CCCNC(=O)CN3N=CC4=C([NH]C5=CC=CC=C54)C3=O)CC2)C=C1&&&
*C&*C1=CC=C(C2=N[NH]C(=O)O2)C=C1&&&
CC1CCN(C2=NC=C(C(=O)NCC3=CC=CO3)C(C3=CC=CC=C3Br)=N2)CC1&&&
*OC&*C1=CC=C(CNC(=O)N2CCCC(CC3=N[NH]C(=O)C4=CC=CC=C34)C2)C=C1&&&
CCOC(=O)CC1=C(C2=CC=CC=C2Br)N=C2C(OC)=CC=CN12&&&
*C(C(=O)NC1CCCCC1)=C1C(=C)C(*)NC1=O&*O&&*O&&
*C(NC(=O)NCC)C(=O)NC&*C1=CC=C(OC2=CC(*)=CC=C2)C=C1&*Cl&&&
*CO&*C1OC(N2C=NC3=C(NCC4=CC=CC=C4)N=CN=C32)C(*)C1*&*O&&*O&&
CCC(CC)C(=O)NC1=CC(C)=C(C(=O)OC)S1&&&
*N=NN(C)C&*C1=CC=C(CNC(=S)NN=C2CCCC3=CC=CC=C23)C=C1&&&
O=C(NC(=S)NC1=CC=CC=C1Br)C1=CC=C([N+](=O)[O-])C=C1&&&
*[O-]&*[N+]1=C2C(=CC3=CC=CC=C3C2=[N+](*)*)[NH]C2=C1C1=C(CCCC1)S2&*[O-]&&*[O-]&&
*C&*C1=CC=C(C=C2CC(*)(COC(=O)CCC3=CC=CC=C3)OC2=O)C=C1&*CO&&&
*C&*C1=CC=C(CC(*)C(=O)NCCNC(=O)C(*)CC2=CC=C(*)C=C2)C=C1&*N&&*O&*N&&
*C&*C1=CC=C(*)C(CN2C(*)=NC3=CC=C(C4=NN=C(NCC5=CC=CC=C5)O4)C=C32)=C1&*Cl&&*Cl&&
CC(C)CN1C(=O)OC2=CC=C(C3=CC=CC(F)=C3)C=C21&&&
*C&*C1=C(*)C(*)=C(NC2=CC=CC=C2*)S1&*C&&*C(=O)O&*O&&
*C(=O)NC&*C1=CC=C(OC2(*)CC(NC(=O)C3=CC=C4OC(*)(*)C=CC4=C3)C2)C=C1&*F&&*C&*C&&
*CCCCC(=O)NO&*C1=CC=C2CC3C4C(*)CCCC4(CCN3CC3CC3)C2=C1&*O&&&
CC(C)CC(NC(=O)C1=CC=C(N(C)CC2=CN=CC=N2)C=C1C1=CC=CC=C1)C(N)=O&&&
COC(=O)CCSC1OC(COC2OC(CO)C(OC3OC(CO)C(O)C(O)C3O)C(O)C2O)C(O)C(O)C1O&&&
O=C(CNC(=O)C1=CC=CC(F)=C1)NC1CCSC2=CC=CC=C21&&&
*C(=O)OC&*C1C=CC(*)C(*)C1&*O&&*O&&
*C&*C1=CC(C(=O)NC2N=C(C3=CC=CC=C3)C3=CC=CC=C3N(*)C2=O)=CC=C1&*C(F)(F)F&&&
O=C(NC1=CC(Cl)=CC=C1N1CCCCC1)C1CC1&&&
*O&*C12CC3CC(C1)CC(N1N=CN=N1)(C3)C2&&&
*C&*C1=CC=CC(NC(=O)CCC(=O)OCC2=CC=CC=C2)=C1*&*C&&&
CC1(C)C=CC2=C(C=CC3=C2OC(=O)C=C3CN2CCOCC2)O1&&&
CC1=CC=C(C2=NOC(C)=C2C(=O)N2CCCC2)C=C1&&&
*CC&*C1=NN=C(NC(=O)CC2=CC=CC=C2*)S1&*N&&&
NC1=NC=CC2=C1C(C1=CC=C(N3CCCC3)C=C1)=CO2&&&
C=CCOC1=CC=C(C(=O)NCC2=NC3=CC=CC=C3[NH]2)C=C1&&&
*OCC&*C1=CC(N2CCOCC2)=C(*)C=C1NC(=O)COC(=O)CCC(=O)NC1=CC=CC(*)=C1*&*OCC&&*OCC&*[N+](=O)[O-]&&
O=C(NC1CCCCCC1)C1=CC(S(=O)(=O)N2CCOCC2)=CC=C1F&&&
O=S(=O)(NCCCCC1=CC=CC=C1)C1=CC=CC2=CC=CN=C12&&&
*C&*C1=CC=C(C2=NC3=CC=CC=C3C3=C2CN2C3=CC3=C(*)C=CC=C3C2*)C=C1&*C&&*Br&&
COC1=CC=C(C2=C(OC)C(=O)C3=CC=CC=C3O2)C=C1&&&
*O&*C(CNCCNCC(*)COC1=CC=CC=C1)COC1=CC=CC=C1&*O&&&
*OCC&*C1=CC=C(CCN2C(*)=NN=C2CC(*)C(=O)NCC2=CC(*)=C(*)C(*)=C2)C=C1*&*N&&*CC&*OCC&*OC&*OC&*OC&&
*C(=O)NCCN(C)C&*C1=CC=C2C(=C1)C(=O)C1=CC=C(C3=CC=CC=C3)C=C1S2(=O)=O&&&
C1=CC=C2N=CN=C(N3CCNCC3)C2=C1&&&
CCOC(=O)C1CCN(C(=O)C2=CC3=CC=CC=C3C(=O)N2CCC2=CC=C(C)C=C2)CC1&&&
*CNC(=O)C(C)C&*C1=CC=C(*)C(*)=C1&*F&&*F&&
*C&*C1=C(*)OC2=C1C(=O)CC(*)(*)C2&*C&&*C&*C(=O)O&&
CS(=O)(=O)N1C2=CC(C#N)=C([N+](=O)[O-])C=C2C2=C1SC1=CC(C#N)=CC=C21&&&
*OC&*C1=CC=C(CNC2=CC(C(CC3=CC=CC=C3)NCC3=CC=CC=C3)=NC3=CC=NN23)C(*)=C1&*OC&&&
*C(=O)O&*C1=CC=C(C2=C(CCCC3=CC=CC(*)=C3)C3=CC(*)=CC=C3N2C2=CC=CC(*)=C2)C=C1&*Cl&&*O&*O&&
*C1=CC=C(C(=O)N2C3=CC=CC=C3SC3=CC=CC=C32)C=C1&*Br&&&
CN(C)CCOC1=CC=C(NC(=O)NC2=CC=CC(C3=C(C4=CC(Cl)=CC(O)=C4)N=CO3)=C2)C=C1&&&
*C&*C1=CC=C(S(=O)(=O)NC2=C3C=CC=CC3=[N+](*)C(*)=C2)C=C1&*O&&*[O-]&&
NC(CC1=C(F)C(F)=CC(F)=C1F)C(O)C1OC(N2C=CC(=O)[NH]C2=O)C(O)C1O&&&
*CN(C)C&*C1=CC=C(C(=O)NN=CC2=CC=C(*)C(*)=C2)C=C1&*[N+](=O)[O-]&&*[N+](=O)[O-]&&
*CC(C)(C)CNC(=O)CCCCCCCCCC&*C1=CN=C(*)N1CC1=CC=CC=C1&*[N+](=O)[O-]&&&
COC1=CC=C(C2C3=C(O)[NH]C(=S)N=C3NC3=C2C(=O)CCC3)C=C1&&&
CC1=CC=C(C(C)(CCOP(=O)([O-])OC2=CC=CC=C2)CN2C=NC=N2)C(F)=C1&&&
*C&*C1=CC=C(CN2N=CC3=C2N=C(SCC(=O)NC2CC2)N(C2=CC=CC=C2)C3=O)C=C1&&&
CC(=O)C1=C(C)[NH]C(C(=O)OCC(=O)NC2=CC(Cl)=CC=C2O)=C1C&&&
COC1=CC=C(CCC2=CC=C3C=CC=CC3=C2)C=C1OC&&&
ClC1=CC=C(NC2=NC(N3CCOCC3)=NC(N3CCOCC3)=N2)C=C1Cl&&&
*Cl&*C1=CC2=C(C=C1*)[NH]C(C1CC1)=N2&*Cl&&&
CCCCC1=CC(=O)C2=C(C=C(C(F)(F)F)O2)C(=O)O1&&&
*C1=CC=C(C2=NN=C(NC(=O)CC3=CC=C4OCOC4=C3)S2)C=C1&*Br&&&
*C(C)=O&*N1CCC2=CC3=C(C=C2C1C1=CC=C2OCCOC2=C1)OCCO3&&&
*C(C)=O&*C1=CC=C(C(=O)NC(*)CC2=CC=C(OCCCCC3CCN(C4=CC=NC=C4)CC3)C=C2)C=C1&*C(=O)NCCP(=O)(O)O&&&
CN1CC=CC(C(=O)NC2=CC3=CC(C#N)=C(C4CCC4)N3C=N2)C1&&&
CN(C(=O)CN1C(=O)NC2(CCOC3=CC=CC=C32)C1=O)C1=CC=CC=C1F&&&
O=C1C2=CC=CC=C2C2=NN=CC=C12&&&
*OC&*C1=CC=C(SCCNC(=O)C2=CN(*)C3=CC=C(S(=O)(=O)N4CCCCCC4)C=C3C2=O)C=C1&*C&&&
*S(=O)(=O)NCCCOCC&*C1=CC=C(CNC(=O)C2CCN(S(=O)(=O)C3=CC=C4C(=C3)CC(*)N4*)CC2)C=C1&*C&&*C(C)=O&&
*CC&*C1=CC=C2OC(*)CN(CC3=NN=C(SCC(=O)NC4=NC=CS4)N3*)CC2=C1&*C&&*C&&
*OC&*C1=CC=C(C2COC(C3=C(*)C=C4C(=C3)OCCN4*)=N2)C=C1&*C(F)(F)F&&*C(C)=O&&
*C(=O)NC&*C1=CC=C(N2CC(*)OC3=CC=CC=C3S2(=O)=O)C=C1*&*F&&*Cl&&
*C(C)C&*C1=NOC(C2=CN=CC(C3CCCN(*)C3)=N2)=N1&*C(C)C&&&
*C(=O)OCC&*C1=CC=C(C2CC3CCC(C2*)N3*)C=C1&*Cl&&*C&&
COC(=O)CCC(C(=O)OC)N1CCCC1&&&
*C(=O)NCCC&*C1=CC=C(*)C(NC(=O)C2=CC=CO2)=C1&*OCC(O)CNC(C)C&&&
*OC&*C1=CC=CC=C1C(=O)NC1=CC=CC=C1C(=O)NC1=CC=C(N2CCCCC2)C=C1&&&
O=C(NCCN1CCCC1)C(C1=CC=CC=C1)N1CCN(C2CCCCC2)CC1&&&
CCC1=CC=C(S(=O)(=O)N2C3=CC=CC=C3C3=CC(CC4=CC=C5C=CC=CC5=C4)=CC=C32)C=C1&&&
*OC&*C1=CC2=C(OC3=CC=CC(*)=C3C2=O)C(*)=C1&*O&&*O&&
COC1=CC=C(N2C(SC(C)C(=O)NC3=CC=C4OCCOC4=C3)=NC3=C(SCC3)C2=O)C=C1&&&
N#[N+][N-]CC1CC=CCC(C2=CC=C(Cl)C=C2)NC(=O)C2CCCN2C(=O)C(CC2=C[NH]C3=CC=CC=C23)NC(=O)CC(C2=CC=CC(Cl)=C2)NC1=O&&&
*NC(C)=O&*C1=CC=CC(C(=O)NC2=NN=C(C3=CC=CO3)S2)=C1&&&
*C(=O)CC&*C1=CC=C(CC(=O)NC2=C(C(=O)NCC3=CC=CC=C3)C3=C(CN(*)CC3)S2)C=C1&*C(F)(F)F&&&
*NC(=O)OC(C)(C)C&*C1=CC=C(C2=CC(=O)C3=CC(*)=CC=C3O2)C=C1&*O&&&
*C(C)C&*N(CC1=CC=CC=C1)C(=O)C(CC1=CC=CC=C1)NC(=O)NC(CC1=CC=CC=C1)C(=O)NC(*)(*)CN1CCCC1&*C&&*C(N)=O&&
O=C(NC1=CC=CC(NC2=CC=CC3=C2C(=O)CCC3)=C1)C1=CC=CC(C(F)(F)F)=C1&&&
O=C(OCC1=CC=C(F)C(C2=CC=C(CN3CCNCC3)C=C2)=C1)C1=CC=C2C=C(C(F)(F)P(=O)(O)OCC(O)COC(=O)C3=CC=C4C=CC=CC4=C3)C=CC2=N1&&&
*COC&*C1=CC=C(S(=O)(=O)N2CC(C(=O)OCC(=O)NC3CCC4=CC=CC=C43)CC(*)C2)C=C1&*C&&&
*CCNC(=O)CC&*C1=CC=C(*)C(*)=C1&*O&&*Cl&&
CC(NC(C)(C)C)C(OC(=O)C1=CC=CC=C1C(F)(F)F)C1=CC=CC([N+](=O)[O-])=C1&&&
O=C(NC1=NC=CC=C1O)C1=CC=CC=C1F&&&
*OC(C)=O&*C1=CC2=C3C(=C1*)C1=CC(*)=C(*)C=C1CC3NCC2&*OC(C)=O&&*OC(C)=O&*C&&
CC1=CC=C(NC(=S)N2CCC(NC(=O)C3CCCCC3)CC2)C(C)=C1&&&
*C(=O)O&*C1=CC=C(C2=C(C3=CC=C(*)C=C3)N=C(C3=CC=CC=C3)S2)C=C1&*F&&&
*OCCCCCCCCCC&*C1OC(OC2C(*)OC(OC3C(*)C(*)OC(OC4CCC5(*)C(CCC6(*)C5C(=O)C=C5C6C(*)CC(*)C56*)C4)C3*)C(*)C2*)C(*)C(*)C1*&*C&&*
*OC&*C1=CC(C=CCCCCCCCCCC2=CC=C(*)C(*)=C2)=CC=C1&*O&&*OC&&
*OC&*C1=CC2=C3C4=CC5=C(C=C4CN(*)C3=CC3=C2C(=C1*)C(*)O3)OCO5&*OC&&*C(C)O&*C(C)C&&
CC(C)(C)OC(=O)N1CCC(CNC2=C3C=CC=CC3=NC(=S)[NH]2)CC1&&&
*CC=C&*C1=CC=C(OCCSC2=NC(*)=CC(*)=N2)C=C1&*F&&*N&&
*N1C2=CC=CC=C2C2=C1C1=CC=CC=C1C(=O)N2CCCN1CCOCC1&*CCCN=C=S&&&
N=C(N)NCCNCC1=CC2=CC=C(CCl)N=C2C=C1I&&&
*CC&*C1=C(*)SC(CCCC(=O)C(*)NC(=O)OCC2=CC=CC=C2)=N1&*COP(=O)(O)O&&*COC&&
*C&*C1=CC=C(NC(=O)C(*)OC2=CC=C(C3=NOC(C4=CC=CS4)=N3)C=C2)C(*)=C1&*F&&*F&&
*CC&*C1=CC=CC(*)=C1N1N=NN=C1C(C1=CC2=CC=C(C3=CC=CC=C3)C=C2N2N=NN=C12)N1N=C(C2=CC3=CC=CC=C3OC2=O)CCC1=O&*CC&&&
CNCC(=O)N1C2=CC=C(OC(F)(F)F)C=C2C(=O)N2CCC3=C([NH]C4=CC=CC=C34)C21&&&
CSC1=CC=C(Br)C=C1C(C)NC(=O)C1=CC=CC(N2C=NN=N2)=C1&&&
CCCN(NC(=O)C1CC(OCC2=CC=CC=C2)CN1C(=O)C(NC(=O)C(NC(=O)CC(C)(C)O)C1CCCCC1)C(C)(C)C)C(=O)C(=O)C1=CC=C2OCOC2=C1&&&
*C&*C1=NC(=O)C2=CC(CN(*)C3=CC=C(*)C(*)=C3)=CC=C2[NH]1&*SCC(=O)O&&*C(=O)O&*C(O)C(=O)O&&
CC1=NC(C2=CC=C(N3CCN(S(=O)(=O)C4=CC=CC5=CC=CC=C45)CC3)C=C2)=C(C2=CC=CC=N2)S1&&&
*C&*C1=CC(*)=C(S(=O)(=O)N2CCCOC2CNC(=O)C(=O)NCC2=CC=CC=N2)C(*)=C1&*C&&*C&&
*NC(=O)C(C)CC&*C1=NC(*)=C(C2=CC=C(*)C(*)=C2)S1&*C&&*C(C)C&*Cl&&
*C&*C1=CC(CN2CCC(NC(=O)CN3CCN(*)CC3)CC2)=NO1&*C&&&
*C(=O)OCC&*C1=CC(*)=C(NC2=NC(*)=C(*)S2)C(*)=C1&*Cl&&*Cl&*C&*N&&
*C&*C1=CC=C(CN2C(C3CCCN(C4=CC=NC=N4)C3)=NC3=CC(*)=C(*)C=C32)C=C1&*Cl&&*Cl&&
CSC1=CC=CC(NC(=O)NC2=CC(NC3=CC=CC=C3)=CC=C2C2=CC=CC=C2)=C1&&&
O=C1C2=CC=C(O)C=C2C(=O)C(CNC2=CC=CC=C2C(=O)O)=C1O&&&
NC(=O)CCC(NC(=O)NC1=CC=C(NC(=O)NC2=CC=C3C(=CC4=CC=C[NH]4)C(=O)NC3=C2)C=C1)C(=O)O&&&
*CC=C&*N1C(=O)C(C(=O)NN=CC2=CC=CS2)=C(O)C2=CC=CC=C21&&&
*C&*C1=CC=C(NC(=S)NNC(=O)C2=CC3=CC=CC=C3OC2=O)C=C1&&&
CC1=C(C(=O)O)C2=C(CCC2)O1&&&
*C&*C1=CC=C(NC(=O)C2=NOC(C3=CC=C4OCOC4=C3)=C2)C=C1NC1=NC(C2=CC=CN=C2)=C[NH]1&&&
CCOC1=CC=C(C(=O)NC2=NC3=C(C(=O)C4=CC=CC=C43)C3=NON=C23)C=C1&&&
*OC&*C1=NC2=C(CSC3=CC(*)=C(*)C=C32)S1&*C(N)=O&&*F&&
*OC&*C1=CC(C=NNC(=O)C2=CC(*)=C(NS(=O)(=O)C3=CC=CC=C3)C=C2*)=CC=C1&*[N+](=O)[O-]&&*O&&
*CCC&*C1=CC=C(C2=C3OC(CN(*)CC4=CN(*)N=C4)CC3=CC=C2)C=C1&*OC&&*S(C)(=O)=O&&
*NC&*C1=CC2=C(C=C1NC1=NC=CC(C3=CC=CC=C3)=N1)[NH]N=C2*&*C(F)(F)F&&&
CN(C)C1=CC=C(S(=O)(=O)C2=C(N)N=C(NC3=CC=CC=C3Cl)N=C2NCC2=CC=CN=C2)C=C1&&&
CC1=CC=C(NC2=NC(=O)CS2)C=C1&&&
*C(=O)O&*C1=CC=CC=C1C(=O)C1=C(*)C2=CC=C(C(=O)C3=C(*)N(CC4=CC=CC=C4)N=C3C3=CC=CC=C3*)C=C2OC1=O&*O&&*O&*O&&
COC1CN(C2=NC=C(F)C(N3CCC(C(C)(C)O)CC3)=N2)CC1O&&&
CC(C)CN(C(=O)C1CCC2C3CC=C4C(=O)C(O)=CC4(C)C3CCC12C)C1=CC=CC=N1&&&
CCCCCCCCCCC(NC(=O)C(O)C(C)(C)C)C(O)C(O)C(CO)NC(=O)C1OC(O)C(O)C(O)C1O&&&
COC1=C(OC)C(OC)=CC(C=CC(=O)C=C(O)C=CC2=CC(OC)=C(OC)C(OC)=C2)=C1&&&
*C&*C=C(C1=CC(*)=C(*)C(*)=C1)C1=CC(*)=C2OC(=O)C=C(*)C2=C1*&*C&&*C&*O&*O&*C&*C&&
*C&*C1=CC=C(N2C(*)=CC(COC3=CC=CC=C3)=[N+]2*)C=C1&*C&&*C&&
*C&*C1=CC=C(OP(=O)(OCC2C=CC(N3C=C(*)C(=O)[NH]C3=O)O2)OCC2OC(N3C=C(*)C(=O)[NH]C3=O)CC2*)C(*)=C1&*C&&*[N-][N+]#N&*F&*N&&
*OC&*C1=CC2=C(C=C1*)C(CN(CCN1C=CN=C1)S(=O)(=O)C1=C[NH]C=N1)=CC(=O)O2&*OC&&&
COC1=CC=C(C2CC(C3=CC=CO3)=NN2C(=O)C2=CC=CO2)C(OC)=C1&&&
O=NN(O)C1=NO[N+]([O-])=C1C1=CC=CC=C1&&&
*OC&*C1=CC=C(N2C(=O)NC3=CC=C(*)C=C3C2(*)*)C=C1&*C&&*O&*O&&
*C=O&*C1=CC=C(C2=CC=C(OC3OC(*)C(*)C(*)C3*)C(*)=C2)C=C1*&*Br&&*O&*O&*O&*O&*C(=O)O&&
*C&*C1=CC=CC(C2=N[NH]C(=S)N2*)=C1&*C(C)C&&&
*C&*C1=CC(C2=NC(N3CCOCC3*)=NC3=C2CN(C2=CC(*)=NC=C2*)C3)=C(*)C(N2N=CC=N2)=C1&*C&&*F&*F&*F&&
CC1=CC=CC(CN2CCN(CC3=CC=CC(N4C=CC=N4)=C3Cl)C(CCO)C2)=C1&&&
CCOC(OCC)C(C)N(O)C=O&&&
*C(=O)NC(C=CC(=O)OCC)CCC(N)=O&*C1=CC=C(*)C(OC2CC2)=C1&*OC(C)C&&&
*S(=O)(=O)CC&*C1=CC=C2C(=C1)SC1=C2N(*)C(=O)C2=CC=CC=C12&*CC(=O)O&&&
*OCCC(C)(C)O&*C1=CC=C(COCCCN2C=CC3=CC(*)=CC=C32)C=C1&*O)C(F)(F)F&&&
CCOCCCNC(=O)NC1=CC(=O)C(OC)=C(SCC)[NH]1&&&
COC(=O)CN1C([N+](=O)[O-])=NC2=C(C)C=CC=C21&&&
CC1=NOC(C)=C1C(=O)NC1=CC(Cl)=CC=C1O&&&
O=C1OC(C2=CC=C(F)C=C2)=NC12CCCCC2&&&
COC1=CC=CC2=C1OC(=NC1=CC=C(N=C3C=CN(CCCCC(=O)NO)C=C3)C=C1)C(C#N)C2C1=CC=CC=C1F&&&
*C&*C1=CN2C(=S)C3=C(N=C2C=C1)N(CC1=CC=CC=C1)C(=N)C(C(=O)NCC1=CC=CO1)=C3&&&
*NC(C)=O&*C1=CC=C(C=CC2=C(*)C(*)=NC(*)=C2C(=O)C=CC2=CC=C3OCOC3=C2)C=C1&*F&&*O&*C&&
COC1=CC(NS(C)(=O)=O)=CC=C1C1=CC2=NC=NC(NC3=CC=C(OCC(O)CN(C)C)C(Cl)=C3)=C2S1&&&
*C(C)=O&*C1=CC=C(CC2CCCN(*)C2)C(*)=C1&*Cl&&*Cl&&
COC(=O)C(CCN1C(=O)C2=C(C=CC3=C2C(=O)C2=C(C)C(CC(C)(C)C)=CC(O)=C2C3=O)C1=O)(C(C(C)=O)C(C)=O)C(C)C&&&
COCCCNC(=O)CN1C=C([N+](=O)[O-])C=N1&&&
CC1=C(C2=C(CCO)C=CC3=C2OCO3)SC=N1&&&
COC1=CC=C(N(C)C(=O)NC2=NC(C)=C(C)S2)N=C1&&&
*CCCC&*C1=C(*)C2=NC3=CC=CC=C3N2C2=CC=CC=C12&*C(=O)NN&&&
CC1=CC(C2=CC3=C(C(C4=CC=CC=C4)=CN3C)C(N)=N2)=CC=C1N1CCCC1&&&
O=C(O)C1CCCN(C2=CC(C(F)(F)F)=CC=N2)C1&&&
COC(=O)C1=CC(NC2=NC=NC3=CC(OC)=C(OC)C=C23)=CC=C1OC&&&
CCCC1(CCC)C(=O)NC2=CC=C(OC(=O)NC3=CC=CC(OC(F)(F)F)=C3)C=C21&&&
*C(C)C&*C1=NC2=C([NH]1)C1=C(*)N=CN=C1N(*)C2=O&*C(N)=O&&*O&&
*OC&*C1=CC=C(N2CCN(CC(*)COC3=CC=C(C=C4SC(=O)NC4=O)C=C3*)CC2)C=C1&*O&&*C(C)C&&
*OC&*C1=CC=C2CC3C4CC(*)C(=O)CC4(CCN3CC3CCC3)C2=C1&*O&&&
CC(C)CC(NC(=O)C1=CC=C(NC2=NN=C(C3=CC=C(N4CCCCC4)C=C3)C3=CC=CC=C23)C=C1)C(=O)O&&&
*C&*C1=CC=C(OCCN(*)CCCN2C(=O)OC3=CC=C(*)C=C32)C=C1&*C&&*C&&
CC(C)N1C(=O)N(C)C(C2=CC=CC(O)=C2)C2=C1CC(C)(C)CC2=O&&&
C1=CC=C(OC2CCN(C3=NC4=C(CCCC4CCC4=CC=C5C(=C4)C=NC4=CC=CC=C45)S3)CC2)C=C1&&&
*C=CC(O)CCCCCC&*C1=CC=C(C(*)OCC2(*)CC(*)C(*)C(O2)C(*)CCC(=O)NCC(*)CC2=CC=CC=C2)C=C1*&*CC&&*O&*O&*O&*O&*O&*O&&
*OC&*C1=CC=C2C3=NC=CC4=C3C(=C[NH]4)CC2=C1&&&
*C(=O)C(CCCC)CN(O)C=O&*C1=CC=C(N2CCN(*)CC2)C=C1C1=NC=CC=N1&*F&&&
*OC&*C1=CC=C(*)C(C2=C3C=C(*)C(*)=CC3=NC=C2)=C1&*OC&&*OC&*OC&&
CC1=NC(CN2CCCC2)=CC(N2CCN(C3=CC=CC=N3)CC2)=C1C&&&
*C&*C1=CC=C(COC2=CC=C(*)C=C2C2=NNC(=S)O2)C=C1&*Br&&&
CCOC1=CC=C(CC2=NCCN2)C=C1F&&&
*C(=O)OC&*C1=CC=CC(NC(=O)C(=CC2=CC=CS2)NC(=O)C2=CC(*)=C(*)C(*)=C2)=C1&*OC&&*OC&*OC&&
O=C(NC1CCCC1)C1CCN(S(=O)(=O)C2=CC=C3C(=C2)CC(C(=O)NC2CCCCCC2)N3C(=O)C2CCC2)CC1&&&
CCC(C(=O)NC1=CC=C(S(N)(=O)=O)C=C1)C1=CC=CC=C1C&&&
*CCN(C)C&*C(*)(C(=O)C1=CC=CC=C1)C1=CC=CC=C1&*C#N&&&
*CCCCCC&*C1=CC=CC(NC(=O)C(*)(*)NC(=O)C2=CC=C(*)C(C(=O)NC3=CC=CC=C3C3=CC=CC=C3)=C2)=C1&*C&&*C&*C(C)C&&
*C(=O)O&*C1CC2(*)C(CCC3(*)C(C(=O)C=CC4CC4)CCC32)C2=C1C1=CC=CC=C1C(=O)C2=O&*O&&*CCO&&
*OC&*C1=CC=C(CSC2=NC(=O)C=C(*)N2C2=CC=C(*)C=C2)C=C1&*O&&*C(C)C&&
C=C(Cl)CN1C2=CC=CC=C2C2=NN=C(SCCN3CCC(CC4=CC=CC=C4)CC3)N=C21&&&
COC1=CC=C(NC2=NN(C3SC(CO)C(O)C3O)C(=S)S2)C=C1&&&
CCCCCCCCCCCCCCCCOC(=O)COC1OC2COC(C3=CC=CC=C3)OC2CC1OC(=O)C=CC1=CC=C(OC(=O)C(CCCCCCCCCCC)OC(=O)C(CCCCCCCCC)(NC(=O)OC(C)(C)
*OC&*C1NC(=O)C2=CC=CC=C2N2C1=NC1=CC=CC=C1C2=O&&&
*C&*C1=CC2=C(*)[NH]C(=O)C(*)=C2C(*)=C1*&*C(C)C&&*O&*Cl&*Cl&&
O=C(NCC(C1=CC=C2OCOC2=C1)N1CCC2=CC=CC=C2C1)C1=CC=CC(C(F)(F)F)=C1&&&
*C&*C1=CC=C(C2=CC=C(S(=O)(=O)N3CCN(*)CC3)C=N2)C=C1&*C&&&
*CCC=C&*C1=CC=C(CC2=NC3=C([NH]2)N(CC2=CC=CC=C2*)C(=O)N(*)C3=O)C=C1&*Br&&*N&&
ClC1=NC(C2CCCN2C2=NC3=CC=CC=C3S2)=NC2=CC=CC=C12&&&
COC1=CC=C(N2CCN(C(=O)CCC3=C(C)C4=CC5=C(C=C4N=C3C)CCCC5)CC2)C=C1&&&
*CCCN(C)C&*C1=C(*)C=C(*)C(*)=C1&*O&&*CN&*O&&
*OC&*C1=CC=C(OCCCC(=O)N(*)C2CCS(=O)(=O)C2)C=C1&*CCC(C)C&&&
NS(=O)(=O)C1=CC=C(S(=O)(=O)N2CCOCC2)C=C1&&&
NC(CC1=CC=C(OCC(=O)O)C(Br)=C1)C(=O)C1=NC2=CC=CC=C2S1&&&
CN1N=C(C2=CC=CC(NC(=O)N3CCC4=CC=CC=C4C3)=C2)C=C1NC(=O)NC1=CC=C(N2CCOCC2)C=C1&&&
O=C(CC(=O)NC1=CC=C(F)C=C1F)C1=CC=C(O)C=C1O&&&
O=C(C1=CC=C(OCC2=CC=CC=C2)C=C1)C1=C(C2=CC=C(F)C=C2)SC(N2C=CC=C2)=N1&&&
O=C(CSC1=C(Cl)N=NS1)NC1=CC=C2[NH]C(=O)[NH]C2=C1&&&
*OC&*C1=CC=CC(C(C2=CC=C(*)C(*)=C2)C2=CC=C3C(=C2)CCCC3*)=C1&*O&&*CCC(=O)O&*C&&
*C(=O)OC&*C1=C(*)C(C2=C(*)OC(*)=C2)C(*)C(=N)O1&*C&&*C(=O)OC&*C&*C(C)C&&
CC1=CC=C(N2N=NC(C(=O)NCC(C3=CC=C4OCOC4=C3)N3CCCC3)=N2)C=C1C&&&
O=C(NC1=CC(S(=O)(=O)N2CCOCC2)=CC=C1C(=O)NCC1=CC=CO1)C1=CC=CO1&&&
*COC(=O)CN(C)C&*C1CCN(CC2=CC=CC=C2)CC1&&&
COC1=CC=C(C2=NN(S(=O)(=O)C3=CC=C(Cl)C(C)=C3)C(C3=CC=CC=C3OC)C2)C=C1OC&&&
*OC&*C1=CC=C2[NH]C(=O)N(CCN3CCN(C4=CC=CC=C4*)CC3)C2=C1&*F&&&
*CC&*C1=CC=CC=C1NCC(*)NC(=O)C1NC2CCC1C2&*Cl&&&
*C&*C1=CC=C(*)C=C1&*NC(C)C(=O)O&&&
NC1=C(SCC(=O)O)C=NN1C1=CC=CC=C1&&&
*C(=O)NO&*C1=CC=C(C2=NN(CC3=CC=CC=C3)N=N2)C=C1&&&
*C(=O)C(C)NC(C)=O&*N1CCCC1C(=O)N1CCCC1C(=O)N1CCCC1C(=O)N1CC2=CC=CC=C2CC1C(=O)NC(CC1=CC=CC=C1)C(=O)N1CCCC1C(=O)N1CCCC1C(=O
*C=C(C#N)C(=O)NCCOC&*C1=C[NH]C2=CC=CC=C12&&&
O=C1NCC2(CCCC3=CC=CC=C32)N1C1=CC=CC=C1Cl&&&
*C&*N1N=NN=C1CCCCCCCC1=CC=CC=C1&&&
COC1=CC=CC(CN2C(C3=CC=C(OCC(=O)O)C=C3)=NC3=CC(C)=CC=C32)=C1&&&
*C1=CC=C2C(=C1)S(=O)(=O)NC1=CC=CN=C1N2C1=CC=C(C(=O)NCCC2=CC=CC=C2)C=C1&*Cl&&&
CCOC1=CC=C(CC(=O)NC2=CC=C(N3CCC(CN4CCN(C)CC4)CC3)C(C(F)(F)F)=C2)C=C1&&&
CC1=CC=C(C(=O)C(C)NCC(O)C2=CC=CC=C2)C=C1&&&
*C(=O)NCCCOC&*C1=NC=C(C#CC2=CC(NC(=O)C3CC3)=CC=C2*)C=N1&*NCCOC&&&
CCCCCCCCCCCCCCCC1=C(O)C(=O)C2=CC=CC=C2C1=O&&&
*CC&*C1=CC=C2N=C(N(*)C(=O)C3=CC=C(S(=O)(=O)NCC4=CC=CO4)C=C3)SC2=C1&*[N+](=O)[O-]&&&
*OC&*C1=CC=C(C(=O)NC(CC(=O)NC2CCCCC2)C2=CC=C3OCOC3=C2)C=C1*&*OC&&&
CC(C)(C)N1C=CC2=C=C(C(=O)NCCC3=CCCCC3)C=C2C1=O&&&
*C&*C1=CC=C(CN2C(NC3CCN(*)CC3)=C3[NH]C(C4CCC4)=NC3=NC2=O)C=C1&*CS(C)(=O)=O&&&
*C&*C1=CC=C(OCCSC2=NC3=C(C(=O)[NH]C(=O)N3*)N2*)C=C1&*Cl&&*C&&
CS(=O)(=O)N1CCCC(C(=O)N2CCCN(CC3=CC=CC=C3F)CC2)C1&&&
CCSC1=CC(NC(C)=O)=C(OC)C=C1OCC&&&
CC(NC(=O)N(C1=CC=CC=C1)C1=CC=CC=C1)C(=O)NN1CCOCC1&&&
*C(=O)O&*C1=CC=C(NC=CC(=O)C2=CC=CC(*)=C2)C=C1&*Br&&&
*N=NN(C)CCCCC&*N1CCCCCC1&&&
*C&*C1=C(*)C=C2C(=C1)[N+](*)=C1C=CC=CC1=[N+]2*&*C&&*[O-]&*Cl&&
CCCCCCCCCC(=O)C1=CC=C(OCCCN2CCN(C3=NC=C(CCCCCCC)C=N3)CC2)C=C1&&&
*C1=CC=C(CC(=O)OCC(=O)NCCC2=CCCCC2)C=C1&*Cl&&&
*C&*C1=NC(C2=C(*)C=CC=C2*)=CC(C2CCCNC2)=N1&*C(N)=O&&*F&&
NC(=O)C1=CC=CC(O)=C1C(=O)NC1=CC=C(Cl)C=C1C(=O)NC1=CN=C(NC2=CC=C(N3CCN(CC4=CC=CC=C4)CC3)C=C2)S1&&&
*N1C(=O)NC2=CC=CC=C2C1=O&*O&&&
*OC&*C1=CC=CC(N2C(=O)[NH]C3=CN=C(NC4=CC=NC=C4)N=C32)=C1&&&
*C(=O)COCC&*C1=CCC(C2=CC=CC=C2*)N(S(=O)(=O)C2=CC=C(*)C=C2)C1C1=CC=CC(*)=C1&*C&&*C&*C&&
*C&*C1=CC(C2=CC=NC(N3N=CC(C(=O)NCCCN4CCCC4=O)=C3*)=N2)=C(*)S1&*C&&*C&&
*C&*C1=CC=CC(C2=NOC(CSC3=NN=CN3*)=N2)=C1&*C&&&
*C&*C1=CC=C(CC(=O)NC2=NC(C3=CC=C(*)C=C3)=CS2)C=C1&*[N+](=O)[O-]&&&
COC(=O)C1=C(C2=CC=C(OC)C=C2)C(=O)C(C)(C)C1&&&
*OC&*C1=C(*)C=C(C(=O)NC2CCCC3=CC=CC=C32)C(*)=C1&*N&&*Cl&&
COC1=CC=C2C(=O)C=C(C3=CC=CC=C3)OC2=C1O&&&
*OC&*C1=CC=C(C2=CC=CC=C2C2CNCCO2)C=C1&&&
CN1C(=O)C(C2CCC2)N=C(C2=CC=CC=C2)C2=CC=CN=C21&&&
*N&*C1=CC=C(CSC2=NC(*)=CC(NC3=NC(*)=NC(*)=N3)=N2)C=C1&*N&&*Cl&*Cl&&
CCCCCCCOC(=O)C(C)NP(=O)(OCC1OC(N2C=CC(N)=NC2=O)C(C)(O)C1O)OC1OC(C)C(N)CC1O&&&
CCC1=NN=C2CN=C(C3=CC=CC=C3Cl)C3=C(SC(C4=CC=CC=C4)=N3)N21&&&
CC1CC(C)(C)NC(=S)N1CCC(=O)C1=CC=C(Br)C=C1&&&
*C=CC(=O)O&*C1=CC=C(*)C(*)=C1&*O&&*O&&
*C&*C1=CC=C(CC2=C(*)C=CC=C2C(=O)NC2=CC=C(CC3=CC=C(*)C(*)=C3)C=C2)C=C1&*OCC(=O)O&&*Cl&*C(=O)O&&
*OC&*C1=CC=C(C2=CC(*)=C3C=C(CN4SC5=CC=C(*)C=C5C4=O)C=CC3=N2)C=C1&*F&&*C&&
CCCCCN1C(C(CC2=CC=CC=C2)NC(=O)C=CC2=CC=CO2)=NC2=CC=CC=C21&&&
*C&*C1=CC=CC(CN2CCC(N3CCOCC3)CC2)=C1*&*C&&&
*NC(=O)CC(C)(C)C&*C1=C[NH]C(C(=O)NC2=CC=CC(C3=NC4=NC=CC=C4O3)=C2)=C1&&&
CC1=CC(NC(=S)N2CCCC(C(=O)C3=CC=C(F)C=C3)C2)=CC=C1N1CCOCC1&&&
C=C(CCC=C(C)CO)C1CCC2(C)C1CCC1C3(C)CCC(O)C(C)(C)C3CC(O)C12C&&&
*N&*C1=CC(C2=CSC(*)=N2)=C(*)S1&*N&&*Br&&
*C1=CC=C(NC(=O)C2=CC=C(S(=O)(=O)NCC3COC4=CC=CC=C4O3)C=C2)C=C1&*F&&&
O=C(C1=CC=C2C=CC=CC2=C1)N(O)CC1=CC=CC=C1&&&
*C(O)P(=O)(OCC)OCC&*C1=CC=CC=C1&&&
*C(=O)NCC&*C1C(=O)C2=C(CCCC2)N(*)C1=O&*CCCOC(C)=O&&&
*C&*C1=C(C(=O)NCC2CCCO2)C(=O)N(C2=CC=CC=C2)[NH]1&&&
CCOC1=CC=C(NC(=O)CN2C(=O)N(CCCCC(=O)NCC3CCCO3)C(=O)C3=CC=CC=C32)C=C1&&&
*OC&*C1=CC=CC=C1C(=O)NCC=CC1=CN=C(NC(=O)C2=CC=C(CNC(=O)OC3=CC=CN=C3)C=C2)S1&&&
C=C1C(=O)OC2CC1CCC(C)(OC(C)=O)C1C(OC(C)=O)CC3(C)OC3C1C2OC(=O)C1=CC(OC)=C(OC)C(OC)=C1&&&
CC1=NN(C(C)(C)C)C(C2=CN=C(NC(=O)CC3=CC(Cl)=CC(Cl)=C3)S2)=C1&&&
*C1=CC=C(N2C=C(C3=CC=CC=C3)C(C3=NN=N[NH]3)=N2)C=C1&*F&&&
CC1=CN(CC2CN(C3=CC=C(N4CCCOCC4)C(F)=C3)C(=O)O2)N=N1&&&
COC1=CC=C2C(=C1OC)C1CN(C)CCC1N2C(=O)CCC1=CC=CC=C1&&&
*NC(C)=O&*C1=CC=CC(C2=CC=NC(NC3=CC=C(N4CCNCC4)C=C3)=N2)=C1&&&
CC1(C)OC(=S)C2=C(C1=O)C(C1=CC=C([N+](=O)[O-])C=C1)=C1C(=C2C2=CC=CC=C2)OC2=CC=CC=C2C1C1=CC=C(F)C=C1&&&
*C1=CC=C(N2C=NC(OC3=CC=C4C=CC(=O)OC4=C3)=C2)C=C1*&*Cl&&*Cl&&
*NC(=S)NC(=O)CCC&*C1=CC=C(*)C(*)=C1&*[N+](=O)[O-]&&*C&&
COC1=CC=C(NS(=O)(=O)C2=CC(Cl)=CC=C2Br)C=C1N1CCN(C)CC1&&&
*C&*C1CCCC(*)N1C(=O)CSC1=NN=C(CN2C=NC3=CC=CC=C32)N1*&*C&&*C&&
C1=CC=C(CC2=CN=CC(CNC3CC4CCC3C4)=C2)N=C1&&&
CC1=CC=NC(NC(=O)C2=CC=CC(NC(=O)C3=CC=CC(N4C(=O)CCC4=O)=C3)=C2)=C1&&&
CCCCNC(=O)N1CC=C(C2=CC=CC=C2)CC1&&&
*C(=O)NCCCN(CC)CC&*P(*)(=C(*)S(=O)(=O)C1=CC=CC=C1)N1CCOCC1&*O&&*O&&
*C&*C1=CC=C(N(CC2CCC(*)CC2)C2CCN(C(*)CCNC(=O)C3=C(*)C=NC=C3*)CC2)C=C1*&*C(=O)O&&*O&*Cl&*Cl&*Br&&
CC(=O)C1=NN(C2=CC=CC=C2)N=C1C1=NC2=CC=CC=C2N=C1CNC(C)=O&&&
CC(=O)C1=C(C)[NH]C(Cl)=C1C(=O)COC(=O)C1=CC=CC(NC(=O)C2CCCO2)=C1&&&
*SC&*C1=NC=NC2=C1OC1=CC=CC=C12&&&
COC(=O)C1(C)C(C2=CC=CC=N2)C1([O-])C#N&&&
C=C(C)C1CC=C(COC(C)C)CC1&&&
COC1=CC=C2C(=C1)N=C1COCC(CNC(=O)C3CC3)N12&&&
CCOC(=O)C1=C2N=C(C)C=C(NC3=CC=C(OC)C=C3)N2N=C1&&&
COC1=CC=CC=C1CNC(=O)CCC1=NN=C(CCC2=CC=CC=C2)O1&&&
*C1=CC=C(C(=O)C=CC2=CC3=C(C=CC4=CC=CC=C43)OC2=O)C=C1&*F&&&
CC1=CC(C)=C(CC2=C(C3=CC=C(F)C=C3)N=C3C=CC(Cl)=CN23)C(C)=C1&&&
*C&*C1=CC=C(C(*)CNC(*)NC(=O)C2=CC=CO2)C=C1&*O&&*C(C)(C)C&&
O=C1C(=CC2=CC=C(Cl)C=C2)SC2=NC(C3=CC=C(Cl)C=C3)=NN12&&&
N#CC1=CC=C2C(C3CCCC3)=C(C3=CC=C(N)C=C3)N(CC3=CC=CC(CO)=C3)C2=C1&&&
*OC&*C1=CC=C(*)C(C(=O)COC(=O)C2=CC=C(S(=O)(=O)N3CCOCC3)C=C2)=C1&*Br&&&
*C1=CC=C(OCC(=O)N2CCN(C3=CC=CC=N3)CC2)C=C1*&*Cl&&*[N+](=O)[O-]&&
O=C(C=CC1=CC=C(CN2CCC(C3=CC=C(F)C=C3)CC2)C(O)=C1)C=CC1=CC=C(F)C=C1&&&
COC(=O)C1OC1C#CC1=CC=CC(C2=CC=CC=C2)=N1&&&
*C(CCC(C)C)C(C)C&*C1=CC(NC(=O)NC(=O)C2=C(*)C=CC=C2*)=CC=C1&*F&&*Cl&&
*S(=O)(=O)CC(=O)NC&*C1=CC=CC=C1C1=NN(CC(=O)NC2CCCC2)C(=O)CN1&&&
O=C(NC1=CC=CC=C1)NC1=CC=C2C(=C1)C=NN2CCCN1CCC(C2=CN=C3C=CC(F)=CC3=N2)CC1&&&
CCC(C)C(NC(=O)C(C)NC(=O)C1CCCN1C(=O)C(CC1=CC=C(O)C=C1)NC(=O)C(CC1=CC=CC=C1)NC(=O)C(CC1=CC=CC=C1)NC(=O)CNC(=O)C(N)CC(N)=O)
*C&*C1=CC=C(N2N=C(*)C3=C2N=C(*)SC3=N)C=C1&*C&&*C&&
*CC&*C1=CC=C(C(*)(CN2C=NC=N2)C(*)N2CCN3N=C(*)N=C3C2)C(*)=C1&*O&&*F&*F&*F&&
O=C(NCC1=CC=CC=C1I)C(=O)C1=C[NH]C2=CC=C(C(=O)C3=CC=CC=C3)C=C12&&&
*OC&*C1=CC=C2[NH]C(C(=O)C3=CC=C(*)C(*)=C3)=CC2=C1&*OC&&*O&&
NS(=O)(=O)C1=CC=C(NC(=O)NC(=O)CNS(=O)(=O)C2=CC=C(Cl)C=C2)C=C1&&&
*C=CC(=O)OC&*C1=CC=CC(N(CC(=O)NC2CCCC2)C(=O)C2=CSN=N2)=C1&&&
*C(=O)CC&*C1=CN=C(N2CCN(*)CC2)N=C1C1=CC=CN=C1&*NCCCCOC&&&
*C(=O)N(C)C&*C1=CC=C(C2=CC=C(CCN3CCC45OCCC2C4C(*)C3C5*)C=C1&*C(C)(C)C&&*O&&
COC1=CC=C(C2=NN(C3=CC=C([N+](=O)[O-])C=C3)C=C2C=NNC(=O)C2=CC=C([N+](=O)[O-])C=C2)C=C1&&&
*C&*C1=CC=C2C(N(CC(*)C3=CC=C(CN(*)CC4=CC=CN=C4*)C=C3)S(=O)(=O)C3=CC=CC=C3)=CC(=O)OC2=C1&*C&&*O&*C(F)(F)F&&
O=C(NCC1=CC=CC=C1CN1C(=O)C(=O)C2=CC=CC=C21)C1=CC=CC=C1&&&
*C(=CC(=O)OCC)C(N)=O&*N1C=C(C2=CC=CC=C2)N=N1&&&
CCCCCCN1C=C(C(C2=C[NH]C3=CC=CC=C23)C2=C[NH]C3=CC=CC=C23)C2=CC=CC=C21&&&
*CC&*C1=CC=CC=C1C(=O)NC1=NC(C2=CC=CC=C2)=C(*)S1&*C&&&
CC1=CC=C(C(=O)NCC2CCCO2)C=C1NC1=NC=NC2=CN=C(N3CCC(F)CC3)N=C12&&&
*OCC(C)C&*C1=CC=C(C2=CC=C3C(=C2)C(*)(*)CCC3(*)*)C=N1&*C&&*C&*C&*C(=O)O&&
*OC&*C1=CC=C(CC(*)C(=O)N2CCCC2C(=O)NCCCC2=CC=CC=C2*)C=C1&*NC(C)=O&&*C(=O)O&&
CN(C)C1=CC=C(CNC2=NC=NC3=C2N=CN3C2OC(CO)C(O)C2O)C=C1&&&
*C1=CC=C(S(=O)(=O)NC2=NC=NS2)C=C1&*O&&&
*CC(C)C&*C1=NC2=C(C(=O)C3=CC=CC=C3O2)C(=O)N1*&*S&&&
O=C1NC2=CC=CC=C2NC2(NS(=O)(=O)C3=CC=CC=C3)CCOCC12&&&
O=C(O)C1CCCN(CCCCOC2=CC=C(C(=O)C3CCCCC3)C=C2)C1&&&
CC1=CC(OCC2=NN=C(N)S2)=NC(C(C)(C)C)=N1&&&
CCOC(=O)C1=C(N)C(C#N)=C(SC(C)C(=O)NCC2=CC=C3OCOC3=C2)S1&&&
COC1=CC=C(C2C(OC(C)=O)C(=O)N2C2=CC(OC)=C3OCOC3=C2)C=C1&&&
*OCC&*C1=CC=C(C2CC(=O)N(C3=CC=CC=C3OCCOC3=CC=CC=C3*)C2)C=C1*&*OC&&*OC&&
*C&*C1=CC(CN2CCC(N3N=C(*)C(=O)[NH]C3=O)CC2)=CC=C1&*O&&&
CC1=CC=C(C(=O)OC(C)C(=O)NC2=CC=C3OCCOC3=C2)C=C1S(=O)(=O)N1CCOCC1&&&
CC1=CC=C(C(=O)NC(CC(=O)O)C2=CC=CC=C2Cl)C(C2=CC=CC(Cl)=C2)=N1&&&
COC1=NC=C(C2=CC=C3C(=C2)N(C(C)=O)CC(C(C)=O)N3C2=CSC=C2)C=N1&&&
*N(C)C&*C1=CC=C2C(=O)N(*)C(=O)C3=C2C1=CC=C3&*O&&&
CC(C)(C)OC(=O)N1CNCC1C(=O)N1CCC1C#N&&&
COC1=CC=CC=C1OC1=CC=CC=C1NC(=O)OC1=CC=CC=C1&&&
*OC&*C1=CC=CC=C1C1=CC(C2=C(*)C=CC=C2*)=CN=C1*&*OC&&*OC&*NC(C)=O&&
CS(=O)(=O)C1=CC=C(C2=[N+]([O-])C3=CC=C(N)C=C3C(NCCC3=CC=CC=C3)=C2Cl)C=C1&&&
*CCC&*C1=NC=C(*)C(NC2CC3CCC2N3C(=O)C2=CC=C(C3=NC=N[NH]3)C=C2)=N1&*Cl&&&
*C(=O)OC&*C1CCC2=C(C1)N=C(SCC(=O)NCC1=CC=CC=C1)N2*&*C&&&
COC1=CC=C(CC2NC(=O)C=CCC(CC3=CC=CC=C3)OC(=O)C3CCCN3C(=O)C(CO)OC(=O)CCNC2=O)C=C1Cl&&&
*C&*C1CC2C(C(*)CC3(*)C2CC(*)C3(*)*)C2CCC3=CC(=O)C=CC3(*)C12*&*C(=O)O&&*C&*O&*O&*C&*O&*C(=O)CO&&
COC(=O)C1=CNC(C)=C(C(=O)OC)C1C1=C(OC)C(OC)=C(O)C2=C1C(=O)OC2=O&&&
CC1(C)CC2=C(CO1)SC(N1C=NC3=CC=CC=C3C1=O)=N2&&&
*C(=O)NCCCCCCCCC(=O)O&*C1=CC=C(C2=CC=CC(*)=C2)C=C1&*OC(F)(F)F&&&
*C&*C1=CC=C2C=CC=C(S(=O)(=O)N3CCN(*)CC3)C2=N1&*C(=O)CCC(=O)O&&&
O=C(NC1CCCCC1)C(=O)C1=C[NH]C2=CC=CC=C12&&&
*C&*C1=CC=C(C(=O)NC(*)CC2=CSC(*)=N2)C=C1&*C&&*C(=O)O&&
*C(C)CCC=CC&*C1CCC2(*)C(=CC(*)C3C2CCC2(*)C(*)CCC32)C1&*OC(C)=O&&*C&*O&*OC(C)=O&&
CC1=CC=C(N2C=C(CNC(=O)C(C)(O)C3=CC=C(F)C(F)=C3)N=N2)C=C1&&&
COC1=CC=C(CCN(C)CCOC2=CC=C(NC(=O)C3=CC=CC4=C3[NH]C3=CC=CC=C3C4=O)C=C2)C=C1OC&&&
N#CC1(C(=O)NC2=CC=CC=C2Br)CCC2=CC=CC=C21&&&
*C&*C1=CC=C(C(=O)NCC2(C3=CC=CO3)CCCC2)C=C1S(=O)(=O)NC1CCCCCC1&&&
*C#N&*C1=CC2=CC3=CC=CC=C3C=C2N2N=NN=C12&&&
*NCC(C)CC&*C1=CC=C2[NH]C(*)=NC(=O)C2=C1&*C&&&
CN1CCCC1CCOC1=CN=CC(C2=CC=C3SC(NCCC#N)=NC3=C2)=C1&&&
*NC(=O)C(CC(C)C)NC(=O)C(CCCNC(=N)N)NC(=O)C(C)N&*C1=CC=CC=C1*&*C(=O)NC(CCCNC(=N)N)C(=O)NC(CC(C)C)C(N)=O&&&
CC1=CSC2=NC=C(C(=O)NC3=CC=C(S(=O)(=O)N4CCCCC4)C=C3)C(=O)N12&&&
*C(C)=O&*C1=C(*)N(*)C2=CC=C(OCC3=CC=CC=C3)C=C12&*C(C)=O&&*O&&
CC1=CN(C2COC(COP(=O)(NC(C)C(=O)OCC(C)(C)C)OC3=CC=CC=C3)O2)C(=O)[NH]C1=O&&&
*OC&*C1=CC=C(NC(=O)CSC2=NC(=O)C3=C(CCC3)[NH]2)C=C1&&&
*C(=O)OC&*C1=CC=C(N2C(=N)C(*)C3(C(=O)N(CC4=CC=CC=N4)C4=CC=CC=C43)C(*)C2=N)C=C1&*C(C)(C)C&&*C#N&&
*CC&*C1=CC=C(C2=NN(*)C(C(=O)NC3=CC=C(*)C=C3*)=C2)C=C1&*OC&&*OC&*OC&&
*CCCC&*C1=CC=C(C2CC(C3=CC=CC=C3)=NN2*)O1&*OC&&&
*OC&*C1=CC=C(NC(=O)C2CC(C=CCC3=CC=NC=C3)=NO2)C=C1&&&
CS(=O)(=O)C1=CC=C(CC2=NC3=C(N)N=C(N)N=C3N=C2C2=CC=CS2)C=C1&&&
COC(=O)CCC(=O)N1CCC2=C([NH]C3=CC=CC=C23)C1C1=CC=C(C)O1&&&
O=[N+]([O-])C1=CC=C(C2=NSC(NCC3=CC=CO3)=N2)C=C1&&&
C=CCN1C(SCC(=O)N2CCN(C(=O)C3=CC=CO3)CC2)=NN=C1C1=CC=NC=C1&&&
CCOC(=O)CC1=CC(C2=CC=CC=C2)=NN1C(C)C1=CC=CC=C1&&&
*C(=N)N&*C1=CC=C(CC(NS(=O)(=O)C2=CC=C3C=CC=CC3=C2)C(=O)N2CCCCC2)C=C1&&&
*CC(CC)CCCCC&*C1=CC=CC=C1C1=CC=C(C2=CC=CC=C2)N1*&*C(=O)O&&&
*OC&*C1=CC=C(N2C=C(CN3C=C(C(=O)NC4=CC=C(C5=CSC6=CC=CC=C56)C=C4)N=N3)N=N2)C=C1&&&
O=C(O)CCCCCSC1=NC=C(C2=CC=CC=C2)N1C1=CC=CC=C1&&&
CC(C)(C)C1=CC=C(S(=O)(=O)NC2=NC3=CC=CC=C3C3=C2C(C2=CC=CC=C2)=CS3)C=C1&&&
*CC&*C1(*)OC2=CC=CC(OCCCN3CCCCC3)=C2C(NC(=O)C2=CC=CC=C2)C1=O&*C&&&
*C&*C1=CC=C(CN2N=CC3=C2CC(*)(*)C3NC(=O)C(=O)C2=C[NH]C3=CC=CC=C23)C=C1&*C&&*C&&
CC1=CC(O)=C2C(=C1)OC1=C(NCCCCCNC3=CC=NC4=C3C(C3=CC=C(Cl)C=C3)=NO4)C(Cl)=CC(O)=C1C2C1=CC=C(Cl)C=C1&&&
NC1=NON=C1C1=NC2=CC=CC=C2[NH]1&&&
CCOC1=CC=CC=C1C1=NN=C(NC(=O)C2=CC=C(Cl)C=C2)S1&&&
*C&*C1=CC=C(C2=C(*)C=C(*)C=C2C=CC2=CC=C3C(=C2)N(*)CC(*)C(=O)N3*)C=C1&*C(C)C&&*C#N&*C(C)C&*F&*OC(F)(F)F&&
O=C(CC1=CC=CC=C1)NCCSC1=NC2=CC=CC=C2[NH]1&&&
*NC(=O)NC&*C1=CC=C2SC(*)=NC2=C1&*Cl&&&
*C&*C(CCC1=CC=CC=C1)NC(=O)CN1C=CC=C(NC(=O)C2=CC=CC=C2NC(=O)C2=CC=CC3=CC=CC=C23)C1=O&&&
*CC(=O)OC&*C1=CC(S(=O)(=O)NC2=CC(*)=CC=C2*)=CC=C1&*Cl&&*Cl&&
*SCCCCCC&*C1=C(N2CCCCCC2)N=C(N2CCCCC2)[NH]C1=O&&&
COC1=CC=CC=C1C1=NC2=CC=CC=C2S1&&&
*C(=O)O&*C1=CC(C=CC(=O)C2=CC=CS2)=CC=C1OC(=O)C1=CC=C(*)C=C1&*Cl&&&
CCCCCC1=CN(C2(C#N)CCCC2)N=N1&&&
CC(C)CC(NC(=O)C(N)CO)C(=O)NC(C)(CC1=C[NH]C2=CC=CC=C12)C(=O)NC(CC1=C[NH]C2=CC=CC=C12)C(N)=O&&&
*C(=O)NC&*C1=CC=C(C#CC2=NC(*)=C3N=CN(C4C(*)C(*)C5(*)CC45)C3=N2)C=C1&*CO&&*Cl&*O&*O&&
*CCCC&*C1=C(*)C2=C([NH]C(CN3CCN(C4=NC=CC=C4*)CC3)=NC2=O)S1&*N&&*C&&
*CCCCC&*C1=CC=C2[NH]C=C(*)C2=C1&*C(=O)O&&&
*S(=O)(=O)N(CC)CC&*C1=CC=C2[NH]C(*)=CC2=C1&*C&&&
*OC&*C1=CC=CC(CN2C(=O)C3=CC=CC=C3S(=O)CC3=CC=C(C(=O)NCC4CCCO4)C=C32)=C1&&&
CSC1=NC=C(C(=O)NC(=S)NNC2=CC=C(Cl)C=C2Cl)C(C)=N1&&&
CCOCC(=O)NC(C1=CC=NC=C1)C1=C(O)C(OC)=C(OC)C2=C1CCCCC2&&&
*C&*C1=CC=CC(NN=C(C(=O)NC2=CC=CC=C2*)C2=CC=CC=C2*)=C1&*C&&*C&&
CC1=C(C2=NC=CN=C2C2CN(C(=O)C3=NC4=C(C)C=CC=C4[NH]3)C2)[NH]C=N1&&&
O=C(NCC1CCCN2C1=CC1=CC=CC=C12)C1=CC=CC=C1Cl&&&
*C(=O)C=C(O)C(=O)O&*C1=CC=CC=C1*&*C(=O)O&&&
*OC&*C(=NN1CCC(C2=CC(*)=CC=C2)CC1)C1=CC=CC=N1&*C&&&
*OC(F)(F)F&*C1=CC(C2=CC(NCC3=CC=CC=C3)=NC=N2)=CC(*)=C1*&*OC(F)(F)F&&*OC(F)(F)F&&
N#CC1C(=N)OC2=C(C(=O)CCC2)C1C1=CC=C(Cl)C=C1F&&&
*C(C)C&*C1NC(=O)C(CCC2=CC=CC=C2)NC1=O&&&
*C(=O)OC&*C1=C(C2=CC=C(*)C=C2*)CC2CCC1N2C(=O)N1CCC(*)CC1&*F&&*F&*CS(C)(=O)=O&&
CN(C)N1CCN(C2=CC=C3[NH]N=CC3=C2)CC1&&&
*C&*C1=CC=CC(NC2=C(*)C=NC3=CC(C4=CC=C(CN5CCOCC5)C=C4)=CC=C23)=C1&*C(N)=O&&&
*OC&*C1=CC=C(*)C(NC(=O)CCC2=CSC(*)=N2)=C1&*Cl&&*C&&
CC1(C)OC2C(COC3=CC=C(CO)C=C3)OC(N3C=NC4=C(N)N=CN=C43)C2O1&&&
O=C(NC(CCCN1CCC(O)(C2=CC=C(OC(F)(F)F)C=C2)CC1)C1=CC=C(Cl)C(Cl)=C1)C1CCCCC1&&&
*C(=O)OC&*C1=CC=C(OC(*)CCCN2CCC(C(*)(C3=CC=CC=C3)C3=CC=CC=C3)CC2)C=C1&*O&&*C&&
*CCC&*C1CN(C(=O)C2=CC=CC=C2)CC1C1=NN=NN1CC1=CC=CC=C1&&&
CN(C)CC(=O)N1CCC2=CC(Cl)=C(O)C=C2C1C1=CC=CC(C=CC(=O)N2CCC3=CC=CC=C32)=C1&&&
COC1=CC=C(C2=NN3C(=NN=C3C3=CC=CC=C3F)SC2)C=C1&&&
CCN(CC)C(=O)C1=CC=NC(SC)=C1&&&
*C(=O)NCCCC(=O)OC&*C1=CC(*)=C2C=C3C(=O)N(CCN(*)CCCNC(=O)C4=CC(*)=C5C=CC=CC5=C4)N=NC3=CC2=N1&*C&&*C&*C&&
*CC=C&*C1=CC=CC(C2=CC(C(=O)NCCOC3=CC=CC=C3*)=NO2)=C1&*C&&&
*SC&*C1=NC2=CC=CC=C2N2C(*)=NN=C12&*C&&&
COC1=CC=C(C2=NC(C)=C([N+](=O)[O-])N2C)C=C1&&&
CC(C)CCN(CC(O)CN(CC1CCCCC1)NC(=O)CNC(=O)CNC(=O)C1=CC=CC2=CC=CC=C12)C(C)C&&&
CC1=NN(C2=NC(C)=CN3C(C4=CN(C)N=C4)=CN=C23)C=C1&&&
CN(C)CCN1CCN(C2=CN=C3C4=CC=CC=C4S(=O)(=O)C3=C2)CC1&&&
CC(C)CN(CC1=CC=C(F)C=C1)CC(O)COC1=CC=C(OCC(=O)O)C=C1&&&
*CC&*C1=CC=C2C3=C(CCCC3)C(*)(*)OC2=C1&*O&&*CCC(=O)O&&
CC(=O)OC1=CC=CC=C1CNC1=CC=C2N=CN=C(NC3=CC(C(=O)NOCC4=CC=CC=C4)=CC=C3Cl)C2=C1&&&
*C&*C1=CC(*)=C(OCCOC2=CC=C(CC(*)(CN3C=NC=N3)C3=NSC(*)=C3CN3C=NC=N3)C=C2)C(*)=C1&*Cl&&*Cl&*Cl&*C(=O)O&&
*C(C)C&*C1=CC=C2N=C(NC(=O)C3=CC=CC(C4=CC=NC=C4)=C3)SC2=C1&&&
CC(C)CC(N)C(=O)NC1CCCN2C(=O)COC(C3=CC=CC=C3)C12&&&
*NC&*C1=CC=C(C=CC2=NC3=CC=CC=C3C(*)=N2)C=C1&*OCCOC&&&
*C&*C1=CC=C(C2=NC(CCOC3=CC(*)=C(C4=CC=CS4)C=C3*)=NO2)C=C1&*OC(C)C&&*S(C)(=O)=O&&
*CNC&*C(=CC1=CC=C(N2CCOCC2)O1)C1=NN2C(*)=CC(*)=NC2=N1&*C&&*C&&
CC1C(=O)CC(COC(=O)C2OC23C(=O)CC2C4CC=C5CC(O)CCC5(C)C4C(O)CC23C)C1C(=O)O&&&
*C&*C1=CC=C(N2C3=CC(=NC4CCN(CCOC5OC(*)C(*)C(*)C5OC5OC(*)C(*)C(*)C5*)CC4)OOC3(*)CC2*)C=C1&*C&&*O&*O&*O&*C&*CO&*O&*O&*O&&
*CC(C)(C)C&*C1=NN=C2C=CC(N3CCCC3)=NN12&&&
COC1=C2C=COC2=C(OC)C2=C1C=CC(=O)O2&&&
*C(=O)NC(C(=O)NC(CCSC)C(N)=O)C(C)C&*C1=CC=C(CC(*)C(=O)NC(CC2=CC=CC=C2)C(*)CC(*)CC2=CC=CC=C2)C=C1&*O&&*N&*O&&
*C#N&*C1=CC=CC=C1OCCN1CC2=CC=CC=C2C1&&&
CCCC1=NC(Cl)=C(C(N)=O)N1C&&&
COC1=CC=CC=C1N1CCN(CCCCN2C(S)=NC3=C(SCC3)C2=O)CC1&&&
*OC&*C1=CC=C(S(=O)(=O)N2C(*)=C(OC3=C(*)C=CC=C3*)C3=CC=NC=C32)C(*)=C1&*C&&*C&*C(C)=O&*OC&&
*CCC&*C1=CN(C2CC3CN(C(=O)C4=CC=CC5=C4OCO5)CC3O2)N=N1&&&
*CNC(=O)NN&*C1=CC=CC(*)=C1&*F&&&
O=C(O)CN1C(=O)C2=CC=C(Br)C=C2NC1C1=CC=C(Cl)C=C1&&&
CCOC1=CC(OCC)=CC=C1CNCCCSC1=NC2=CC=CC=C2N1CC&&&
*CCS(=O)(=O)N(CC)CC&*C(C1=CC=CC=C1)C1=NC2=CC=CC=C2N1*&*CCC(=O)O&&&
COC1=CC=C(S(=O)(=O)N2CCCC3=CC=C(NC(=O)C4=CC(F)=CC(F)=C4)C=C32)C=C1&&&
*S(N)(=O)=O&*C1=CC=C(CNC=C2C(=O)NC3=CC=C(*)C=C23)C=C1&*Cl&&&
CCCCN(CCCC)C1=NC(C)=NC2=C(C3=C(C)C=C(OCC)C=C3C)N=C(C)N=C12&&&
*N(CCC)CCC&*C1=CC=C2C=C3C=C(C(=O)N4CCNC(*)C4)OC3=NC2=C1&*OCC&&&
*C&*C1=CC=CC=C1N1CCN(C2=NC=NC3=C2N=C2CCCCN23)CC1&&&
CC(N)C(=O)NC(C(=O)NO)C(C1CCCCC1)C1CCCCCC1&&&
CC1=CC=C(C2=NOC(CN(C3=CC=CC=C3)C(C)C)=N2)C=C1&&&
*C&*C1CC2C3CCC4=CC(=O)CCC4(*)C3(*)C(*)CC2(*)C1(*)OC(=O)NC1=CC=CC=C1&*Cl&&*C&*C&*O&*C&&
*C&*C1=CC=C(N(CCN(*)CC2=CC=CC=C2)C(=O)NC2=CC=CC=C2*)C=C1&*CCC#N&&*S(C)(=O)=O&&
*C&*C1=CC=C(C=CC(=O)NC2=CC(*)=CC=C2*)C=C1&*O&&*O&&
O=C1C(=O)N(CC2=CC=C(C3=NOC=C3)C=C2)C2=CC=C(F)C=C12&&&
CCC1CN2CCN(C3=NC=CC=N3)CC2CC1C1=CC=NC2=CC=C(F)C=C12&&&
COC1=CC=CC=C1CNC(=O)C1=CN2C(=O)C3=CC=CC=C3N=C2C=C1&&&
O=C(O)C1=CC=CC(C2=CC=C3C(=O)C=C(N4CCOCC4)OC3=C2)=C1&&&
COC1=CC=C2C(=C1)OCCC2C1=CC=C(Cl)C(Cl)=C1&&&
*C(=N)NC(C)CO&*C1=CC=C(NCC2=CC=C(C3=CC=CC(*)=C3)O2)C=C1&*C(=N)NC(C)C&&&
ClC1=CC=C(C2=CC=C(N=C3NCCN3)C=C2)C=C1&&&
CCN(CC)CCNC(=O)C1=C(C)N(C)C(=O)NC1C1=CC=C(OC)C=C1&&&
*CC&*C1=CC(*)=CC(C(=O)NCC(=O)NC2CN(C3CCC(*)(*)CC3)C2)=C1&*C(F)(F)F&&*Cl&*Cl&&
COCC1CCCCN1C(=O)C1=CC=CC2=C1C1=CC=CC=C1C2O&&&
O=C(CCSC1=CC=CC=C1)N1CCN(CC2=CC=CC=C2)CC1&&&
*C&*C1=C(NC(=O)CN2CCN(C3=CC=CC=C3)CC2)C(=O)N(C2=CC=CC=C2)N1*&*C&&&
COC1=CC2=NC=NC(OC3=CC=C4C(=C3)N(S(=O)(=O)C3CCC3)C(C)(C)C(=O)N4C)=C2C=C1OC&&&
*C1=CC=C(NC(=O)C2=CC=CN=C2)C(*)=C1&*C(=O)O&&*I&&
*C1=CC=C2C(=C1)C(=O)N(*)C2C1=CC=CC=C1&*[N+](=O)[O-]&&*CCO&&
*OCC&*C1=CC=C(S(=O)(=O)N2CCC(C(=O)NC3=CC=CC(C4=NC5=NC=CC=C5O4)=C3)CC2)C=C1&&&
*C&*C1=C(C(=O)NC2=NC3=CC(C(=O)C4=CC=CC=C4)=CC=C3N2*)OC(C2=CC=CC=C2)=N1&*C&&&
COC1=CC=C(OC2=NC=C3N=C(NC4=CC=C(O)C=C4)N(CCCN4CCN(C5=CC=CC=C5)CC4)C3=N2)C=C1&&&
CSC1=NC=NC2=C1N=CN2CC(=O)OCCS&&&
*C&*C1=NN2C(*)=C(*)[NH]C2=C1C1CC(=O)N(C2=CC=C(N(*)CC3CC3)C=C2)C1=O&*C&&*C&*Br&&
COC1=CC(C2OC(C3=CC=C4OCOC4=C3)=NN2C)=CC(OC)=C1OC&&&
*C&*C1=CC=C(C(=O)N2CCCC3=NC(C4=CC=CC5=C4C(*)=N[NH]5)=NC(C4=CC=CC=C4*)=C32)C=C1OC1CCCC1&*N&&*Cl&&
COC1=CC=CC(C2CCCCC2)=C1OC1=NN2C(C3=CN=CC=N3)=CN=C2C=C1&&&
*OC&*C1=CC=CC(N2C(=O)CC(N3CCN(C(=O)C4=CC=CO4)C(*)C3)C2=O)=C1&*C&&&
*C1=CC=C2C(N3CCCN(C(=O)C4=CC5=CC(NC6=NCCC6)=CC=C5[NH]4)CC3)=CC=NC2=C1&*Cl&&&
*OC&*C1=CC=CC(N2C(=O)C(*)=C(C3=CC=C(C4=CC=CO4)C=C3)C2C2=CC=CC(*)=C2)=C1&*F&&*OC&&
CC1C(C2=CC=CO2)OC2OC(CO)(CO)C=C(Br)C21CO&&&
CC1=CC=C(CNC(=O)C2=CC=C(S(=O)(=O)N3CCN(C(=O)C4CC4)CC3)C=C2)C=C1&&&
NS(=O)(=O)C1=CC=C(CNC(=S)NC2=CC=C(S(N)(=O)=O)C=C2)C=C1&&&
CCCCC1=NN(C2=CC=C(C)C=C2[N+](=O)[O-])C(NC(=O)C2=CC=C(OC)C=C2)=C1&&&
CCCCCCCCCCC(C)=NNC(=N)NOC(=O)CCC&&&
*OC(C)(C)C(=O)O&*C1=CC=C(C2=CC(*)=CC(C3=CC=CC=C3)=C2)C=C1&*F&&&
COC1=CC2=C(C(=O)CO2)C2=C1C1=CC=CC=C1[NH]2&&&
*C(C)=O&*C1=CC=C2C(=C1)C(=O)C(=O)N2*&*Cl&&&
*C&*C1=CC=CC=C1NC(=O)C1=CC=C2N=CC=CC2=C1&&&
CCOC1=CC2=NC=C(C#N)C(NC3=CC=C4[NH]C(C)=NC4=C3)=C2C=C1OCC&&&
CC1=NC2=NC(NC(C)C)=NN2C(NC2CC3=CC=C(C4=CC=CC=C4S(N)(=O)=O)C=C3C2)=C1&&&
O=C(C1=CC=C([N+](=O)[O-])O1)N1CCN(C2=CC=C([N+](=O)[O-])C=C2)CC1&&&
CCCCNC1=NC=NC2=C(C3=CC=C(OC)N=C3)C(C)=NN12&&&
*NC(=O)CC(C)O&*C1CC1&&&
*CCCOC&*C1=C(*)C2=C3C(=NCCC3=C(*)C3=CC=CC=C23)C(*)=C1&*[N+](=O)[O-]&&*C(=O)OC&*O&&
*C1=CC=C(OC2=CC=C(S(=O)(=O)NC3=NC=CS3)C=C2*)C(C2CC2)=C1&*Cl&&*Cl&&
COC1=CC=C(C(=O)OC2=CC=CC=C2COC(=O)C2=CC=CC=C2)C=C1OC&&&
COC1=CC=C2[NH]C=C(C(O)CNC(=O)NC3=CC=CC(C(F)(F)F)=C3)C2=C1&&&
CC1=CC=C(NC2=NC=C(OC(=O)C3CCCCC3)N=C2NS(=O)(=O)C2=C(F)C=C(F)C=C2C)C=C1C&&&
*CC(C)C&*C1=CC=C(C2=CC=C(CCNCC(*)C3=CC=C(*)C4=C3C=CC(=O)[NH]4)C=C2)C=C1*&*O&&*O&*C(=O)O&&
*N&*C1=CC=C2C(=C1)CC1C3=CC=CC=C3CC21&&&
*C&*C1=NOC(NS(=O)(=O)C2=CN=CC=C2NC(*)CC2=CC=CC=C2)=C1*&*C(=O)OC(C)C&&*C&&
O=C(NCC(NS(=O)(=O)C1=CC=CC=C1)C(=O)O)C(=O)O&&&
*COCCC(C)C&*C1=CC=C(C(=O)C2=COC3=C(C=C(*)C(*)=C3)C2=O)C=C1&*Cl&&*O&&
*C&*C1=CC=C(OC2CCN(C(=O)C3=C(*)C=NN3*)CC2)C=C1&*CCO&&*C(=O)O&&
COC1=CC=C2[NH]C(SCCC3=CC=CC=N3)=NC2=C1&&&
CCC(C(=O)OCC1=C(C)OC(=O)O1)C1=CC=CC=C1&&&
*OCC&*C1=CC=C(S(=O)(=O)N(*)CC(=O)NC2CCCCCC2)C=C1*&*C&&*[N+](=O)[O-]&&
*C&*C1=NN(C2=CC=C(*)C(*)=C2)C(=O)C1=CC1=CC=C(*)C(*)=C1&*Cl&&*N(CCC#N)CCC#N&*C&*[N+](=O)[O-]&&
*C1CC(=CC=C2CCCC3(*)C2CCC3C(*)CCCC2=CCN(*)C2=O)C(=C)C(*)C1&*O&&*C&*CC#CCN(O)C(C)=O&*O&*C&&
O=C1CCC(N2C(=O)C3C4CCC(O4)C3C2=O)C(=O)N1&&&
*OC&*C1=CC=C(C2=CC(C3=CC4=CC(*)=CC=C4N3*)=NC(N=NNC3=CC=C(*)C(*)=C3)=N2)C=C1&*OC(F)(F)F&&*Br&*C&*O&&
COC1=CC=C(C2=NNC(=O)C2C)C(OC)=C1&&&
*C&*C1=NN(CC(=O)NN=CC2=CSC=C2)C(*)=C1&*C&&&
COC(=O)C1=C(CC2OC(CCCCC32)C(=O)OC)C2=C(C=C(Cl)C3=C2C=CO3)O1&&&
O=C1C=C(N2CCOCC2)OC2=C1C=CC1=CC=CC=C12&&&
CC1=CC(C)=NC(N=C(NCC(=O)O)NC2=CC=CC=C2)=N1&&&
CCOC(=O)C1=NOC(C2=CC=C(N(C)C)C=C2)=C1&&&
COC1=CC2=C(C=C1OC)C1=C(O2)C(C2=CC=C(F)C=C2)=NO1&&&
*C&*C1=NC2=C(CCN(C(=O)C3=CC=CO3)C2)C(N2CCC(*)CC2)=N1&*N&&&
*C(O)CN(CC)CCCCCCC&*C1=CC=CC2=CC3=C(C=C12)C(*)=CC(=O)[NH]3&*C&&&
*OC&*C1=CC=C(S(=O)(=O)N2CC(N3N=NC4=CN=CC=C43)CC2*)C=C1&*C(=O)NO&&&
CC1=NC(C2=CN3N=C(NC(=O)C4CC4)C=C3N=C2)=CC=C1NCN(C)C&&&
CN(C(=O)C1=CN=C(OC2=CC=CC(NC(=O)NC3=CC=C(C(F)(F)F)C=C3)=C2)S1)C1=CC=CC=C1&&&
COC1=CC=C(NC(=O)N2CCC3=CC(S(=O)(=O)NC4=CC=C(CCCC5CCCC5)C=C4F)=CC=C32)C=C1&&&
CC1=CC=C(C2=NOC(C(=O)NC3=NC=CS3)=C2)C(C)=C1&&&
CC1CCN(C(=O)COC2=CC=C3[NH]CC(=O)C3=C2)CC1&&&
*OC&*C1=CC=CC=C1C=NN1C=NN=C1*&*N&&&
C=CC1CC1(NC(=O)C1CC2CN1C(=O)C(C(C)C)NC(=O)OCCC=CC1=CC=CC3=C1CN(C3)C(=O)O2)C(=O)NS(=O)(=O)C1CC1&&&
CCCN(CCC)CC(O)C1=CC=C(Cl)C2=C1[NH]C1=C(C(=O)NCCO)C=CC=C1C2=O&&&
CCCCC(=O)NCCC1=C(C)[NH]C2=CC=C(OC)C=C12&&&
CC(=O)NC1=CC=C(NC(=O)CN2C(=O)N(C3=CC(F)=CC(F)=C3)C(=O)C3=C2SC(C(=O)NC2CCCC2)=C3C)C=C1&&&
*C(O)C(C)O&*C1CC(*)C2C(O1)C(*)C1(*)C3CCC4C(*)(*)C(OC5CN(C6CCOC6)CCO5)CCC45CC35CCC21*&*C&&*O&*C&*C&*C&*C&&
*C(C)=O&*C1=CN=C2C(=C1)CCC1=CC(*)=CC(*)=C1C2C1CCN(*)CC1&*N&&*Cl&*Cl&&
CC1=C(SC2=CC=CC(F)=C2)C2=C([NH]C(N)=NC2=O)[NH]1&&&
CCCC1=C(OC)C=CC2=C1OC(=O)C(C(=O)NCC1=CC=CN=C1)=C2&&&
*C1=C(NC2=CC=CC=C2CSC2=CC=CC=C2)C2=CC=NC=C2C(=O)[NH]1&*O&&&
*C&*C1=CC=C(S(=O)(=O)N(CC(=O)NCC2=CC=CN=C2)C2=CC=C(*)C=C2*)C=C1&*F&&*C&&
*C&*C1=CC=C(N2CC3(CCN(C(=O)C4=CC=C(C#CC5CC5)C(*)=C4)CC3)C2)N=C1&*C(=O)N(C)C&&&
O=C(CC1=CC=C(C2=CC=CC=C2)C=C1)NC1=CC=CC=C1Cl&&&
*OC&*C1=CC=C2OC(NC3=CC=CC=C3)=C(*)C(=O)C2=C1&*O&&&
*C(=O)CC(N)C(=O)O&*N1CC=CC1&&&
O=S(=O)(NC1=NC=NS1)C1=CC=C(NC(=S)NC2=CC=CC=C2)C=C1&&&
CC1=C2C(=C(C)C(=O)C3=CC=CC=C3O2)C2(C)C1CCC2(O)C(=O)O&&&
CC1=CC(C)=NC(NC2=NC=CC(C3=CN(C)C=N3)=N2)=C1&&&
O=C(NCC=CCN1CCN(C2=CC=CC(C(F)(F)F)=C2Cl)CC1)C(C1=CC=C(F)C=C1)C1=CC=C(F)C=C1&&&
*OC&*C1=CC(C=NN=C2[NH]C=C(*)S2)=CC(*)=C1*&*C&&*OC&*O&&
COC1=CC(C2C(C(=O)C3=CC=C4C=CC=CC4=C3)=C(O)C(=O)N2CC2=CC=CO2)=CC(OC)=C1O&&&
*C&*C1=CC(NC2=NC(OCC3CCOCC3)=NC=C2C2=NC(*)=NC(*)=N2)=CC=C1&*N&&*Cl&&
CC1=CC=CC(N2C(C3=CC=C(NC(=O)C4=CC=CC(Cl)=C4)C=C3)=N[NH]C2=S)=C1&&&
*OC&*C1=CC=C2OC(=O)C(C(=O)N3CCN(C4=CC(=O)N(C5=CC=CC=C5)[NH]4)CC3)=CC2=C1&&&
*COC(=O)CC(C)CC(C)=C=C&*C1=C(*)C(*)=CC(C2C3=CC4=C(C=C3CC3COC(=O)C23)OCO4)=C1&*OC&&*OC&&
CC(C)C1=C(O)C(=O)C2=C(C(=O)C(C3=CC=CC=C3)=CO2)C1=O&&&
COC1=CC=C(N2N=C(CC3=NN=N[NH]3)C3=C(C(=O)NCC4=CC=CC=C4)C=C(C)N=C32)C=C1&&&
*C(=O)N(C)CC&*C1=CN(C(*)C(=O)N2CCN(C3=CC=CC=N3)CC2)C(=O)C2=CC=CC=C12&*CCCNC&&&
CC[N+]1=CC=CC(C2=CC=CC=C2)=C1&&&
*OC&*C1=CC=C(NC(=O)N2C(*)=C(CC(=O)N3CCCC3CCC3=CC=CC4=CC=CC=C34)C3=CC(*)=CC=C32)C(*)=C1&*C&&*Cl&*Cl&&
CC1CN(C(C)CO)C(=O)CC2=CC(NS(=O)(=O)C3=CC=C(Cl)C=C3)=CC=C2OC1CN(C)C(=O)NC1=CC=CC2=CC=CC=C12&&&
*OC&*C1=CC(C2=CSC3=C2C2=NC(*)=C(C4=CC=CC=C4)C(=O)N2C=N3)=CC=C1&*NC(=O)CC(=O)O&&&
CC(C)CN(CC(O)C(CC1=CC=C(OCOCN2C=CC=N2)C=C1)NC(=O)OC1COC2OCCC12)S(=O)(=O)C1=CC=C(N)C=C1&&&
CC1=CC=C(CN2CCC=C(C(=O)NCC3=CC=C4OCOC4=C3)C2)C=C1&&&
*C&*C1=CC=C(N2C(SCC(=O)NC3=NC(*)=CS3)=NC3=NC(=O)[NH]C(*)=C3C2=O)C=C1&*Cl&&*N&&
O=C(O)C(=CC1=CC=C([N+](=O)[O-])C(C(=O)OCC2=CC=C([N+](=O)[O-])C=C2)=C1)C1=CC=CC=C1&&&
*C(=O)COC&*C1=CC(C2=N[NH]C=C2C(=O)N2CCC(*)(C3CCN(*)CC3)CC2)=CC=N1&*C(N)=O&&*C(C)C&&
*OC&*C1=CC=CC(C(NC2=CC=CC=C2)P(=O)(CC2=CC=CC=C2)OC2=CC=CC=C2)=C1&&&
*C&*C1=CC=C2C(=O)N(CCN3CC=C(C4=CC=C(*)C(*)=C4)CC3)C(*)=NC2=C1&*Cl&&*C&*C&&
CC12C=CC(=O)C=C1CCC1C2CCC2(C)C(N3C=NC4=CC=C(Cl)C=C43)=CCC12&&&
*CCC&*C1=CC(*)=C(*)C(*)=C1&*C&&*OCCCCCCN(C)C&*C(C)=O&&
*C&*C1C2=CC=CC=C2C(=O)N1CCC1=CCCCC1&&&
CC(=O)NC(CC1=CC=C(O)C=C1)C(=O)NC(CC(C)C)C(=O)NCCCNCCN&&&
*S(=O)(=O)N(C)C&*C1=CC=C(C=NC(=O)C2=CC=CC=N2)C=C1&&&
CC1=CC=CC2=C1[NH]C(CC1=CC=C(OCC3=CC=CC=N3)C=C1)=C(CC(=O)O)C2=O&&&
COC1=CC=C(OC)C(N=NC2=C(C3=CC=CC=C3)[NH]N(C)C2=O)=C1&&&
CCOC(=O)C1=C(NC2=CC=C(OC)C=C2)C2=CC=C(F)C=C2[NH]C1=O&&&
*C(N)=O&*C1=CC=C(NC(=O)N=C2C(*)CCCN2CC2=CC=CC=C2*)C=C1&*F&&*Cl&&
CC1=CC=C(CS(=O)(=O)NC(C)CC2=C[NH]C3=CC=CC=C23)C=C1&&&
*CN&*C1=CC=C(NC2=C3C=C(*)C=CC3=NC3=CC(*)=CC=C23)C(*)=C1&*CO&&*Br&*Br&&
O=C(CCN1C=CC=N1)NC1=CC=C(Br)C=C1&&&
*C=NNC(N)=S&*C1=CC2=C(O1)C1=CC=CC=C1OC2&&&
*OC&*C1=CC=C2C(=C1)CCC1C2CCC2(*)C(=O)CCC12&*C&&&
*OC&*C1=CC=C(CC2C3=CC(*)=C(*)C=C3CCN2CC(*)COC2=CC=CC=C2)C=C1&*O&&*O&*OC&&
COC1=CC=C(NC(=O)CCCN2C3=CC=CC=C3C(=O)C3=CC=CC=C32)C=C1&&&
NC1=CC=C(NS(=O)(=O)C2=CC=C(NC(=O)C3=CC=CC=C3F)C=C2)C=C1&&&
CC(=O)NC(C)C1=CC=C(OC2CCN(C3=CC=CN=N3)C2)C=C1&&&
CC(C)C1=NC=C2CN(C(=O)CC3=CC=CN=C3)CCC2=N1&&&
C=C(C)C1CCC2(CO)CCC3(C)C(CCC4C5(C)CCC(OC(=O)CCCC(=O)O)C(C)(C)C5CCC43C)C12&&&
*N&*C1=C(C(=O)NC2=CC=CC(C3=CC=CN=C3)=C2)C=NN1C1=CC=C2ON=C(*)C2=C1&*C(N)=O&&&
*CC(O)CCCCCCCCC&*C1=CN=CC(C2=CC=C(C(=O)NS(=O)(=O)C3=CC=CN=C3)C=C2)=C1&&&
CCOC(=O)C1=CNC=C(C(=O)OCC2=CC=CC=C2)C1C1=CC=C(F)C(F)=C1&&&
CC1OC(=O)C1NC(=O)N1CCC(NC2=CC=C(F)C=C2)CC1&&&
*OC&*C1=CC=C(C=CC2=NC=C(C3=CC=C(*)C=C3)O2)C=C1&*C(=O)O&&&
*OC&*C1=CC=C(C2SCC(=O)N2C2=CC=C(*)C=C2*)C(*)=C1&*Cl&&*Cl&*O&&
CC1=CC=C(S(=O)(=O)N2C=C(C3=CC(C(=O)O)=CC=C3Cl)C=N2)C=C1C&&&
CC1=CC=C(NC(=O)C2C(C3=CC=CC=C3)C(C)=NN2C2=CC=CC=C2)C(C)=C1&&&
C=C1C(=O)OC2C1CCC(C)C1C=CC(=O)C12&&&
O=C(NC1=CC=C(C(=O)C(F)(F)F)C=C1)NC1=CC=CC=C1&&&
CN(C)C1=CC=C(C=CC2=CC(F)=CC=C2F)C=C1&&&
*O&*C1=CC=C(C(*)(CN2C=NC=N2)C(*)(CN2C=NC=N2)C2=CC=C(*)C=C2*)C(*)=C1&*Cl&&*F&*O&*F&*F&&
*C&*C1=NC(C2CC3=C(CN2*)[NH]C2=CC=CC=C32)=C[NH]1&*C(=O)OC(C)(C)C&&&
*CCCC&*[N+]1=CC=C(NC2=CC=C(NC(=O)C3=CC=C(NC4=CC=[N+](*)C5=CC=CC=C45)C=C3)C=C2)C=C1&*CCCC&&&
CC(=O)C1CCC2C3CC=C4CC(O)CCC4(C)C3CCC12C&&&
CCN(CC)CCN(CC)C1=CC(C2=CC=CC=C2)=NC2=CC=C(C3=CC=C(F)C=C3)C=C12&&&
CCN1C(Br)=C(C(=O)NC(C)C)C2=CC=CC=C2S1(=O)=O&&&
*C#N&*C1=CC=C(C2=CC=CC=C2C(=O)NC2=CC=C(N3CC(*)C3)C=C2*)C=C1&*O&&*CC(=O)O&&
*OC&*C1=CC=C(C(=O)NC2=CC(OC3=C4C=C(*)C(OCCN5CCCC5)=CC4=NC=C3)=CC=C2)C=C1&*C&&&
O=C(CCCCCC1CCSS1)NC1=CC=CC=N1&&&
NC1=NC=CC(C2=CC=C(N3CCN(CC4=CC=CC=N4)CC3)N=C2)=N1&&&
CSCCC(NC(=O)C(CC1=C[NH]C2=CC=CC=C12)NC(=O)C(N)CC1=C[NH]C2=CC=CC=C12)C(=O)NC(CSCC1=CC=CC=N1)C(=O)NC(CC(C)C)C(N)=O&&&
CN(C)CCC(CS(=O)(=O)NCC1=CC=CC=C1Cl)N(C)C(=O)CC1CCCCC1&&&
CC(C)=CNC(=O)C1=CC2=C(N=C3C=CC=CN3C2=O)N(CCCN2CCOCC2)C1=NC(=O)C1=CC=CC=C1&&&
CC(C)(C)OC(=O)NC(CC1=C[NH]C2=CC=CC=C12)C(=O)NC(CCCCNC(=O)C=CC=CC1=CC=CC=C1Cl)C(=O)OC1=CC=C(Br)C=C1&&&
CCOC(=O)CN1N=NC(C2=NN(C3=CC=CC=C3)C(C3=CC=C(Cl)C=C3)C2C)=N1&&&
CCN(CC1=CC=C(F)C=C1)C1=CC=C2N=C(N)N=C(N)C2=C1&&&
*OC&*C1=CC=C(C23CC4CC(CC(C4)C2)C3)C=C1OC1CCCOC1&&&
*C&*C1=CC=C(OC(*)(C2=CC=CC=C2)C2CCN(CCCC(*)(CC3=CC=CC=C3)C(=O)NCCC(=O)NC3=CC=C(*)C=C3*)CC2)C=C1&*O&&*F&*C#N&*Cl&&
CC(C)CC(NC(=O)C(CC(=O)O)NC(=O)C(CCCN=C(N)N)NC(=O)OCC1=CC=CC=C1)C(=O)CBr&&&
*OC&*C1=CC(*)=CC(CC2=C(*)N=C(OC3=CC=CC(*)=C3)C(*)=C2)=C1&*C&&*Cl&*C#N&*Cl&&
*OC&*C1=CC(*)=CC(C2=C(C3=CC(*)=CC(*)=C3)C=C(*)C(=O)[NH]2)=C1&*C&&*C&*C&*O&&
*CC&*C1=CC(NC(=O)CCCOC2=CC=CC=C2)=NO1&&&
CCOC(=O)C1=C(N2C=C(C3=CC=C(F)C=C3)N=N2)C2=C(C)C(C)=C(C)N=C2S1&&&
*OC&*C1=CC=C(NC2=NN(C3OC(*)C(*)C3*)C=C2*)C=C1&*COC(C)=O&&*OC(C)=O&*OC(C)=O&*C&&
*NC(C)=O&*C1=CC(OCCN2CCC(NCC(*)COC3=CC=CC=C3*)CC2)=CC=C1&*O&&*Cl&&
FC(F)(F)C1=CC=CC=C1C1=NCCN1&&&
*C&*C1=CC(*)=CC(CC(=O)N2CCC2(*)C(=O)NCC2=CC=NC=C2)=C1&*C&&*C(F)(F)F&&
CC1C(=O)NCC1C(O)C1=CC=C(C2=CC=CC=C2Cl)C=C1&&&
*C1=CC=CC=C1N1CCN(C(CNC(=O)CNS(=O)(=O)C2=CC=C3C=CC=CC3=C2)C2=CC=CO2)CC1&*F&&&
*C&*N1C(=O)C2=C(N=C(OCCC3=CN(CC4=CC=CC=C4)N=N3)N2*)N(*)C1=O&*CCCO&&*C&&
N#CC1=CC(S(=O)(=O)NC2=CC=C(F)C=N2)=CC=C1OC1=CC=CC(SC(F)(F)F)=C1&&&
N#CC1=CC=C(C2=CC=C(CSC3=NC=CN3C3=CC=C(OC4=CC=CC=C4)C=C3)C=C2)N=C1&&&
CCOC(=O)NCC(=O)N1CCC(C2=CC=CC(NC3=NN4C=C(C(=O)N(C)C)C=C(C(F)(F)F)C4=N3)=C2)CC1&&&
COC1=CC=C(S(=O)(=O)C2(C(=O)NO)CCN(C3=CC=CC(C(F)(F)F)=C3)CC2)C=C1&&&
*OCOC(=O)OC(C)C&*C1=CC=CC=C1CN1CCC(*)(CCOC2=CC=CC3=CC=C(*)N=C23)CC1&*C&&*OCC(=O)O&&
*OC&*C1=CC=C(C2=C(CN3C=CN=C3*)C=N[NH]2)C=C1*&*C&&*OC&&
*C1=CC=C(OC(=O)C2=CC=CC=C2*)C(*)=C1&*F&&*Cl&*O&&
*C&*C1=CC=C(C(*)C2=NC3=C(C=C2*)CCC3)C=C1&*C(F)(F)F&&*O&&
*OC&*C1=NC2(N=C1*)C1=CC(*)=CC=C1CC21CCC(*)CC1&*C#N&&*N&*OCC(F)F&&
*C1=CC=CC=C1N1CCN(CCCC(=O)NC23CC4CC(CC(C4)C2)C3)CC1&*Cl&&&
*C(C)C&*N1CC(C(=O)NC(CC2=CC=CC=C2)CC(*)C(CC2=CC=CC=C2)NC(=O)C(*)N2CCNC2=O)OC1=O&*O&&*C(C)C&&
*C&*C1=CC=C(N2CCC(*)C2)C(C(=O)NC2=CC=C(C=CC3=CC=C(NC(=O)C4CCCN4CC4=CC=C(*)C=C4)C=C3)C=C2)=C1&*Cl&&*[N+](=O)[O-]&&
*OC&*C1=CC=C(CNC(=O)CN(*)S(=O)(=O)C2=CC=CC3=NSN=C23)C=C1&*C&&&
CC1CCCN(S(=O)(=O)C2=CC=C(NC(=O)C3=CC=CC#N)C=C2)C1&&&
CC1CCN(CCCNC2=NC3=CC=C([N+](=O)[O-])C=C3C3=C2C2=CC=CC=C2[NH]3)CC1&&&
*C(C)C(=O)NC(CCCCC)C(=O)O&*C1=CC=C2SC(=O)C3=CC=CC=C3C2=C1&&&
*CN&*C1=CC=C(C2=CC=C(*)C(C34CC5CC(CC(C5)C3)C4)=C2)C=C1&*F&&&
*C&*C1=CN(*)C(=O)[NH]C1=O&*COCCOC(=O)C(N)CCSCC(=O)NO&&&
*OC&*C1=CC=CC=C1NC(=S)NC1=CC=C(C(=O)NCC(C2=CC=CC=C2)N2CCN(C3=CC=CC=C3)CC2)C=C1&&&
ClC1=CC=C(C(OCCC2CCN(CC3=CC=C(Br)C=C3)CC2)C2=CC=C(Cl)C=C2)C=C1&&&
*CCOC&*C1=CC=CC=C1N(*)C(=O)C1=CC2=C(S1)C1=CC=CC=C1N(*)C2=O&*C&&*C&&
*OC&*C1=CC=C(C2=CC(C3=CC=CC=C3)=C(C3=CC=CC=C3)N2C=C2SC(=NC3=NC=CC=C3*)N(C3=CC=CC(*)=C3)C2=O)C=C1&*F&&*C(=O)O&&
*C&*C1=CC=C(NC(=O)CSC2=NC(=O)C=C(*)N2*)C(*)=C1&*S(N)(=O)=O&&*C&*O&&
CC(SC1=NC2=CC=CC=C2O1)C(=O)NC1=CC=C(N2CCOCC2)C=C1&&&
CCCOC1=CC=C(S(=O)(=O)NC2=NC(=O)C3=CC=CC=C3[NH]2)C=C1CCC&&&
O=C1NC2(CCC(NC3CCC(O)CC3)CC2)CC2=NC3=CC=CC=C3C=C12&&&
*C=C&*C1=CC=C2C=C(*)C(C3CC(C4=CC=CC=C4*)=NN3*)=NC2=C1&*CC&&*O&*O&&
CC1=CC=C(OCC(=O)NC2=CC=C(C3=NC4=CC=CC=C4O3)C=C2)C=C1&&&
*C&*C1=CC=C(S(=O)(=O)N(*)CC(=O)NCC(C2=CC=CO2)N2CCCCC2)C=C1&*C&&&
CC1=C(C2=NN(CN3CCOCC3)C(=S)O2)N=NN1C1=CC=CC=C1&&&
*OC&*C1=C(*)N(*)C(*)=CC1=O&*O&&*C&*C&&
O=C(NN=CC1=CC(Br)=CC=C1O)C1=CC(=O)[NH]C2=CC=CC=C12&&&
*C(=O)OC&*C1=C(*)C(*)=C2C(*)=C(*)[NH]C2=C1&*C&&*C&*CCC(C)C&*C&&
*OC&*C1=CC=CC=C1C(=O)NC1=CC=C(C(=O)N2CCCC2)C=C1&&&
*OC(C)=O&*C1C2=C3C(=CC4=C2N(C2CC2)C2=CC=CC=C2N4C2CC4C5(CCN6CC7CC6(*)CCC7CC(*)(*)C5CC4(*)C2C5*)C1*&*OC(C)=O&&*C&*C&*C&*C&*
*C&*C1=CC=C(C(*)C(=O)NC2=CC=CC=C2N2CCCCC2)C=C1&*Cl&&&
CNCC1=CC=CN=C1&&&
C=C1C(C)=C(C#N)C(=O)N1C1=CC=C(C)C=C1&&&
O=C(NCC1(C2=CC=CC=C2)CCC1)C1=CC=C(C(F)(F)F)[NH]C1=O&&&
O=C(CN1CCN(C2=NC=CC=N2)CC1)NC1=CC=CC=C1&&&
*C(C)=O&*C1=C(*)C(*)=C(*)[NH]1&*C(C)=NNC(N)=S&&*C&*C&&
N=C(N)C1=NN(C2OC(CO)C(O)C2O)C=N1&&&
NCCCCCCOC1=CC=C(CC(N)C(O)C=CCCCC(=O)O)C=C1&&&
*CC(=O)N(CCC)CCC&*C1=C(*)C(*)=CC(CN(*)N=NC2=CC=CC=C2)=C1&*OC&&*OC&*OC&&
*C&*C1=CC=CN=C1OC1=CC=C(NC2=C3C(*)=C(*)N(C(*)C4CC4)C3=NC=N2)C=C1*&*F&&*N(C)C&*C(N)=O&*C&&
*OCCN(C)CCNC&*N=C(C1=CC=CC=C1)C1=CC=CC=C1&&&
CCOC1=CC=CC(C=NNC2=N[NH]C(CC)=N2)=C1O&&&
CC1=C(N=NC2=CC=CC=C2N)C(=O)N(C2=CC=CC=C2)[NH]1&&&
CS(=O)(=O)OC1=CC=C(N(CC2=CN=C3N=C(N)N=C(N)C3=N2)C2=CC=CC(Cl)=C2)C=C1&&&
N#CC1=CN(C2CCC(O)CC2)C2=NC(N)=C(F)C=C12&&&
C=CC1CC1(NC(=O)C1CC2(CN1C(=O)C(NC(=O)C(NC(=O)C1CCCN1CC)C1CCCCC1)C(C)(C)C)C(C)(C)C21CCC1)C(=O)NS(=O)(=O)N1CCCC1&&&
*C(=O)O&*C1=C(C2=CC=CC=C2)NC(=O)NC1C1=CC=C(*)C=C1&*Br&&&
CCCCCCCCCCCC(=O)OCC(OC(=O)C1=CC=C(OC)C(OC)=C1)C(O)C=CC1=CC=C2OC(C)(C)C(O)CC2=C1&&&
*C(O)CNS(=O)(=O)NCCCC&*C1=CC=C(*)C(*)=C1&*OC&&*OC&&
CN(C)CCC1=CC=C(Cl)C=C1&&&
COC1=CC=C(C2=NN(C3=C(Cl)C=C(C(F)(F)F)C=C3Cl)C(=NC3=CC=CC(F)=C3)S2)C=C1&&&
CCC[N+]1=CC=C(CCCCCBr)C=C1&&&
*C1=CC=C2N=C(NC(=O)NC3=C(*)C=CC=C3*)SC2=C1&*F&&*F&*[N+](=O)[O-]&&
O=C1C2=C(O)C=CC=C2C(=O)N1CCNCCNCCNS(=O)(=O)C1=CC=CC=C1O&&&
COC1=CC(CO)=C2C(=O)C3=C(C(=O)C2=C1OC)C(O)=C(CC(C)OC(C)=O)C(O)=C3&&&
*C1=C2C3=CC=CC=C3CN2C2=CC=CC=C12&*C[N+](=O)[O-]&&&
COC1=CC=CC=C1S(=O)(=O)NC(C)C1=NC2=CC=CC=C2N1CCOC1=CC=C(Cl)C=C1&&&
*OC(=O)O&*C1=CC=C2C(=C1)C(=O)C(*)=C(*)N2CC1=C(*)C=CC=C1*&*C(C(=O)O)C(=O)O&&*F&*F&*Cl&&
CCOC(=O)C1CCN(C(=O)C2=CC=C(NC3=NC(C4=CC=CS4)=CS3)C=C2)CC1&&&
*C&*C1CC(*)CN(C2=C3N=CN(C4OC(COS(=O)(=O)NC(=O)C5=CC=CN=C5)C(*)C4*)C3=NC=N2)C1&*C&&*O&*O&&
CN(C)S(=O)(=O)C1CCN(CC2=CC3=NON=C3C=C2)CC1&&&
O=C(C=CNC1=CC=C(F)C=C1F)C1=CC=C2OCCOC2=C1&&&
*CC&*C1=CN=C(N2C(=O)C=C(*)C3=C2N(*)N=C3*)N=C1C1=CC=CC=C1&*NC(C)=O&&*C&*OC&&
*OC&*C1=CC=C(C=C2CC(*)CC(=CC3=CC=C(*)C=C3)C2=O)C=C1&*C(=O)O&&*OC&&
*NC=C(C(=O)OC)C(=O)OC&*C1=CC=C(*)C=C1&*C&&&
CCN1N=C(CNC(=O)C2=CC(C3CC3)=NN2C2=CC=CC(C)=C2C)C=CC1=O&&&
CC(C)OC1=CC=C2OCC(=O)N(CC(=O)NCCCN3CCCC3=O)C2=C1&&&
*C&*C1=CC=C(CNC(=O)CN(*)C(=O)CCN2N=C(*)C3=CC=CC=C32)C=C1&*C&&*F&&
*CC=C&*C1=NN=C(NC(=O)CSC2=NN=C(C3=CC=CC=C3)N2*)S1&*CC&&&
*OC&*C1=CC=C(NC(=O)CN2C(=O)C3CCCN3C3=CC=C(*)C=C32)C=C1&*C(=O)O&&&
*OC(C)=O&*C1OC2C(OC3=NC(=N)C=CN32)C(*)C1*&*OC(C)=O&&*COC(C)=O&&
CCCCCCCCC1=CC=CC(C2=CC=CC(C(=O)O)=C2)=C1C(=O)O&&&
*C(C)(O)CCCC(C)(C)O&*C1CCC2(*)CCC(*)CC2(COC2OC(*)C(OC3OC(*)C(*)C(*)C3*)C(*)C2*)C1&*O&&*C&*O&*C&*O&*O&*O&*O&*O&&
FC1=CC=C(CCN2CCN(CCOC3=CC=CC=C3)CC2)C=C1&&&
*OC&*C1=CN(C2CC(*)C(COP3(=O)OCC4=CC(*)=C(*)C(*)=C4O3)O2)C(=O)[NH]C1=O&*[N-][N+]#N&&*Br&*Br&*OC(C)=O&&
COC1=CC=C(C2=CSC(NC(=O)CN3C(=O)SC4=CC(S(=O)(=O)N5CCCC5)=CC=C43)=N2)C=C1&&&
*C&*C1=NC=C(C(=O)N2CCCC(*)C2)C(*)=N1&*Cl&&*C&&
*C&*C1=CC=C(C(=O)NCC2(N3CCN(*)CC3)CCCCC2)C(*)=C1&*F&&*F&&
CC1=CC=C(C(=O)N(CCC(=O)N2CCCCC2)C2=CC=C(C)C(C)=C2)C=C1&&&
COC1=CC=C(C=NNC(=O)C2=CC=C(CN3C=C(Br)C=N3)C=C2)C(OC)=C1&&&
N#CC1=CC=CC(C#CC2=CC=CC(OC(=O)C3=CC=CC=C3)=C2)=C1&&&
*OC&*C1=CC2=C(C=C1*)CN(CC1=CC=C(C3=CC=CC=C3)C=C1)CC2&*OC&&&
*CC(NC(=O)C(N)CCCCN)C(=O)O&*C1=C[NH]C2=CC=CC=C12&&&
*OC&*C1=CC=C(CCN2CCCC2C2=CC(C(=O)NCC3=CC=CC=C3)=NO2)C=C1&&&
ClC1=CC=C(CN2C=CC3=NC(C4=CC=CC5=CC(Cl)=CC=C45)=NC3=C2)C=C1&&&
*OC&*C1=CC(*)CC(*)OC(=O)C(*)NC(=O)C(CC2=CC(*)=CC(*)=C2)NC(=O)C1&*C&&*C&*OC&*OC&*C&&
*C&*C1=C(CNCCC2=CC=CC=N2)C(=O)C2=CC=CC=C2[NH]1&&&
*C&*C1=CC=C(OCCCCN2CC(*)OC(*)C2)C(C2SC(*)C(=O)N2*)=C1&*C&&*C&*Cl&*C&&
O=C(NCC1=CC=CC=C1)C1CCCN(C2=NN=C(N3C=CC=C3)S2)C1&&&
COC1=CC2=C(C=C1Cl)SC1=NC(C)=CC=C1NC(=O)C2&&&
CC1=CSC(CN2CCC(C3=N[NH]C(C4=CC=C(Cl)C=C4)=N3)CC2)=N1&&&
O=C1CS(=O)(=O)CS1&&&
*C(=O)OCC=CC&*C1=CC=C2C(=C1)C1=C(CCCC1)N2*&*CC(O)C(F)(F)F&&&
*C(C)C&*C1=NN=C2CCC3=CC=CC=C3N21&&&
CC1=CC=C(CN2CCCC2=O)C=C1&&&
*OCC&*C1=CC=C(S(=O)(=O)N2CCCCC2)C=C1NC(=O)CN1C(=O)NC(*)(C2=CC=CS2)C1=O&*C&&&
*C&*C1=CC=C(C=NN=C2C3=CC=CC=C3C3=CC=CC=C23)C=C1&&&
*C1=CC=C(C(=O)N2C3=CC=CC=C3SC3=CC=CC=C32)C=C1&*Cl&&&
*C(C)C&*C1=NC2=CC=C(NC(=O)C(*)C3=NC4=CC=CC=C4N3*)C(*)=C2N=C1*&*C&&*C&*C&*C&&
CC(C)NC1=NC=NC2=CC=C(C3=CC=CC(C(C)(C)O)=C3)C=C12&&&
OC(CN1CCC(CC2=CC=CC=C2)CC1)C1=CC=CC=C1&&&
*C&*C(CC1=CC=CC=C1)NC(C1=CC=CC=C1)C1=NC(C2=CC=CC=C2)C(=O)N1*&*C&&&
CCOC(=O)C1=C(C)N(C(=O)C2=CC=C(Cl)C=C2)NC(=O)C1=NNC(N)=O&&&
*C1=CC(NC(=O)C2=CC(=O)C3=CC(C4=CC=CC=C4)=CC=C3O2)=CC=C1&*Br&&&
*NC(=S)NC(C)=O&*C1=CC=C(*)C(*)=C1&*OCC(=O)NCCN(C(C)C)C(C)C&&*OCC(=O)NC(C)(C)C&&
*S(=O)(=O)NCCO&*C1=CC=C(OCC2=CC=CC=C2*)C=C1&*Cl&&&
CC1=CC(C)=C2C(=O)C=C(C3=CC(F)=C(O)C(F)=C3)OC2=C1&&&
*CCCCCCCC&*C1=CC(C2=CN(*)C=[N+]2C2=CC=C(*)C=C2)=CC=C1&*C(=O)O&&*S(N)(=O)=O&&
*CS(=O)(=O)NCCS(=O)(C)C&*C1=CC=C(C(=O)N2CCCC(*)C2)O1&*CO&&&
CS(=O)(=O)C1=CC=C(C2=CC=CC(NC(=S)NC(=O)C3=CC=C(Br)O3)=C2)C=C1&&&
*C&*C(=CC(=O)C=CC1=CC=C(*)O1)NNC(=O)C1=CC=NC=C1&*O&&&
O=C(O)C1=CN(C2CC2)C2=CC(N3CCN(CN4C(=O)C(C5=CC=CC=C5)=C(C5=CC=CC=C5)OC5=CC=C(S(=O)(=O)NC6=NC=CC=N6)C=C54)CC3)=C(F)C=C2C1=O
*C(C)=O&*C1=CC=CC(C2=NC(*)=C(C3CCN(*)CC3)[NH]2)=C1&*C(C)C&&*C(=O)N(C)C&&
CCC(C)N1C(C2=NON=C2N)=NC2=C(C)N=C(C3=CC(NS(C)(=O)=O)=CC=C3F)C=C21&&&
*C1=CC=C(NC(=O)NC2=CC=C3N=C(N4CCOCC4)SC3=C2)C=C1*&*Cl&&*Cl&&
CC1=CC(NC2CCNCC2)=C(C2=CC=CC=C2S(=O)(=O)NCCCCC2=CC=CC=C2)C(=O)N1C&&&
*C(C)(C)C&*C1=CC(NC2C3=CC=CC=C3CC2OC2=CC=C(C3=CN(*)N=N3)C=C2*)=NO1&*N&&*Cl&&
*OC&*C1=CC=C(OCC(=O)NC2=CC=C3N=C(N4CCCCC4)SC3=C2)C=C1*&*C&&&
*SC&*C1=CC=C(*)C(N2CCC3=NC(C4=C(*)C(*)=CC=C4)=NC(*)=C3C2)=C1&*C&&*NS(=O)(=O)C(F)(F)F&*C&*C&&
*C&*C1=CC=CC=C1NC(=O)CN1C(=O)NC2(CCCCC2)C1=O&&&
O=C(CN1N=C2C(C(F)(F)F)=CC=CN2C1=O)NC1CCS(=O)(=O)C1&&&
CC1(C(=O)NS(=O)(=O)C2=CC=C(F)C=C2F)CCN1C(=O)CCCCC(=O)C1=CC=CC=C1&&&
*CNC(=O)CCC&*C1=CC=C(C2=CC=C(*)C=C2)C=C1&*OCC(O)CNC(C)C&&&
*N&*C1=NC=CN2C(C3=CC=NC(NC4CCCCCC4)=N3)=C(C3=CC=C(C4(*)CCC4)C=C3)N=C12&*F&&&
*OC&*C1=CC=C(C2=CC(=O)C3=CC=C(*)C=C3O2)C(*)=C1&*O&&*OC&&
N#CC1C(=N)N(CC2=CC=C(Cl)C=C2)S(=O)(=O)C2=CC=CC=C2N1C(=O)C1=CC=C(S(=O)(=O)N2CCCCC2)C=C1&&&
*C1=CC=C(CC(*)NC(=O)C2(*)CCCCC2)C=C1&*O&&*CO&*C=CC=CCO&&
*OC&*C1=CN=C(C2=CC=NC(NC3=CC=C(N4CCOCC4)C=C3)=N2)C=N1&&&
*OC&*C1=CC=C(S(=O)(=O)CC(=O)NC2=CC=CC=C2*)C=C1&*C(=O)O&&&
*C&*C(NP(=O)(OCC1OC(N2C=CC(=O)[NH]C2=O)C(*)(*)C1*)OC1=CC=CC2=CC=CC=C12)C(=O)OCC1=CC=CC=C1&*C&&*O&*F&&
CC(C)C1=CC=CC=C1SC1C(=O)CC(C2=C(C3=CC=CN=C3)[NH]C3=CC=CC=C23)CC1=O&&&
*C&*N1C(=O)C23SSC2(COC1(*)*)C(=O)C1=C3N2C3=CC=CC=C3C3=C2C(=C[NH]3)C2(CO3)C1=O&*O&&*C&&
*N&*C1=CC=C(C2=CC=CC(C3=CC=C(*)C=C3)=C2)C=C1&*C(=O)O&&&
*OC&*C1=CC=C(C(=O)N(*)NC(=O)NC2=CC=CC=C2)C=C1&*C(C)(C)C&&&
O=C(O)C1=CC(C2=CC=CC=C2C2=CC=CC=C2C2CC(C(=O)N3CCCC3)N(C(=O)CC3CC3)C2)=C2C=CC=CC2=C1&&&
*C(=O)NC&*C(CC1=CC=CC=C1)NCC1=CC=C(OC(=O)NC2=CC=CC=C2)C=C1&&&
CN1CCCN(C2=CC=C(NC3=NC=C4C5=CC=NC=C5N(C5CCCC5)C4=N3)N=N2)CC1&&&
*C&*C1=CN(C2CC(*)C(*)O2)C(=O)N=C1*&*[N-][N+]#N&&*O&*CO&&
*OC&*C1=CC=C(OCC(=O)SSC(=O)C2=CC(*)=CC(*)=C2)C=C1&*C&&*C&&
CC1=NC2=CN=CC=C2N1C1=CC=C(C2=NN=C(N)O2)C=C1&&&
N#CCC1=CC=C(OCCCC=NNC(=O)C2=CC=C(Cl)C=C2Cl)C=C1&&&
*NC(C)=O&*C1=CC=C(NC(=O)C2=C(NCC3=CC(*)=CC=C3)SC(*)=N2)C=C1&*CCC(=O)O&&*Cl&&
*OCC(=O)OCC&*C1=NC(C2=CC=C(S(=O)(=O)N3CCC(*)CC3)C=C2)=NO1&*C(N)=O&&&
CC1(C)CC(=O)C2=CC=C(OCCCCCCN3C(=O)C4=CC=CC=C4C3=O)C=C2O1&&&
COCC(C)OC1=CC=CC2=C1OC(C1=CC=C(OCCCC3=CC=C(C)[NH]3)C=C1)=C2&&&
*C1=CC=C(C2=NCCN2)C=C1&*Cl&&&
*C&*N(C1=CC=CC=C1)C1=NC=C(C(=O)C2=CC=CS2)S1&&&
CN1CCOC(C(=O)NCC2(C3=CC=CC=C3C#N)CCCC2)C1&&&
*OC&*C1=CC=C(C(*)NC(=O)NC2(*)CCS(=O)(=O)C2)C=C1&*C&&*C&&
*C1C(C(=O)NC2=CC=CC=C2)CC2CC(CC=CC3=CC=NC=C3)C(=O)N21&*O&&&
*OC&*C1=CC=C(NC(=O)NC2=CC(C3=CC=C(C(=O)N4CC(COC5=CC=CC=C5*)C4)C=C3)=NC3=CC=CC=C23)C=C1&*C&&&
CCOC(=O)CNC(=O)CN(C1=CC=C(OC)C=C1)S(=O)(=O)C1=CC=C(Cl)C=C1&&&
CCNC(=S)NC1=CC=C(S(C)(=O)=O)C=C1&&&
CC1=CC(CN2CCCC2)=CC=C1C(C)C(=O)NC1=CC(C(F)(F)F)=CC=C1OCC1=CC=C2C=CC=CC2=N1&&&
*SC&*C(=CC(=O)C1=C(*)[NH]N(C2=NC(C3=CC=C(*)C=C3)=CS2)C1=O)C(=O)NC1=NC2=CC=C(*)C=C2S1&*C&&*F&*O&&
COC1=CC=CC(CN2CCN(C(=O)C3=C(C)ON=C3)C3CS(=O)(=O)CC32)=C1&&&
O=C(NN=CC1=CC=C2OCOC2=C1)NC12CC3CC(CC(C3)C1)C2&&&
*CC(NC(=O)C(NCCOCC)C(C)C)C(=O)NC(CCCC[N+](C)(C)C)C(N)=O&*C1=CC=CC=C1&&&
NC1=NC=NC2=C1N=CN2C1OC(CNC(=O)CC2=CC=C(O)C(C(F)(F)F)=C2)C(O)C1O&&&
COC1=CC=C(NCCCNC2=NC(=O)C=C(C3=CC=CC=C3)[NH]2)C=C1&&&
*CSCC&*C1=C2C(=CC=C1)CCC1C2C(*)CC2(*)C(*)CCC12&*O&&*O&*O&&
CC1=C(C)C2C(CCC2(C)O)C(C)(O)C1=O&&&
CCOC(=O)CCCCCOC1=CC=CC(CN(C(=O)C2=CC=C(C3=CC=CC(Cl)=C3)C=C2)C(C)=O)=C1&&&
*C(=O)NC&*C1=CC2=C(N=C(C3=CC=C(N4CCOCC4)C=C3)[NH]2)C(*)=N1&*C&&&
C=C1CN(S(=O)(=O)C2=CC=C(Br)C=C2)CC1CC(=O)O&&&
*OC&*C1=CC=C(C2(C3=CC=C(*)C(*)=C3)CCCC2)C=C1*&*OCCCCN(C(C)=O)C(C)(C)C&&*OCCCC(=O)O&*OC&&
CC1=CC=C(C=NNC(=O)CN2CC(=O)NC3=CC=CC=C32)C=C1&&&
*CC&*C1=CC=C(S(=O)(=O)NC(*)C(=O)OCC(=O)N(*)CC2=CC=C3OCOC3=C2)C=C1&*C&&*C&&
*C(=O)N(CCCCO)C(C)C&*C1=CC(*)=C2C=CC=CC2=C1*&*C(=O)NN&&*O&&
CC[N+]1=CC=CC(NC(=O)C2=CC=C(NC(=O)C3=CC=C(NC(=O)C4=CC=C(C(=O)NC5=CC=C[N+](CC)=C5)C=C4)C=C3)C=C2)=C1&&&
CC1(C)CCCC2(C)C3CC(C4=CCOC4O)OC3CC3C(=CCC(O)C32)C1&&&
*OC&*C1=CC=C2N=C3SC(C(=O)C4=CC=C(*)C(*)=C4*)=C(*)N3C(=O)C2=C1&*Cl&&*Cl&*O&*OC&&
CCOC(=O)C1=C(N)C2=CC(Cl)=CC=C2O1&&&
*C&*C1=CC=C(C(=O)CSC2=NC(=O)C(*)=C(CC3=C(*)C=CC=C3*)[NH]2)C=C1&*Cl&&*Cl&*C&&
*NCCOC&*C1=CC(C2=CC=C(*)C(*)=C2)=NC2=C1N=NN2CC1CCCO1&*C&&*Br&&
CCC(C)(C)C(=O)C(=O)N1CCCCC1C(=O)OCC(F)(F)C(F)F&&&
*C&*C1=CCC2C(C1)C1=C(*)C=C(*)C=C1OC2(*)*&*O&&*C&*C&*C=CC(C)(C)O&&
*C&*C1=CC(*)=CC(C=CC2=C(S(=O)(=O)N3CCC(C(=O)N4CCN(C5=CC=CC=C5*)CC4)CC3)C(*)=NO2)=C1&*C&&*Cl&*C&&
O=C(C1=CN=CC=C1C(F)(F)F)N1CC2=C(C3=NC(C4CC4)=N[NH]3)N=CN2C2=CC(Cl)=CC=C21&&&
*CC(NC(=O)C(CC(C)C)NC(=O)C(N)CC(C)C)C(=O)NC(C=O)CCCN=C(N)N&*C1CCCCC1&&&
*C1=CC=C(N2CCN(CCCCNC(=O)C3=CC=CC=C3NCC3=CC=C(*)C=C3*)CC2)C=C1&*[N+](=O)[O-]&&*[N+](=O)[O-]&*Br&&
CC1=CC=C(C2=C(C)C(CN)=C3CC4=CC(F)=C(C)C=C4C3=[N+]2[O-])C=C1&&&
CN1C(CCC(O)CC(O)CC(=O)O)=C(COC2=CC=C(F)C=C2F)C2=CC(F)=CC=C21&&&
*C&*C1=CC=C(*)C(NC(=S)NC2=CC=C(N3CCN(C4=CC=CC(*)=C4)CC3)C(*)=C2)=C1&*F&&*F&*C(=O)O&&
*N&*C1=CC=C(C(=O)NC2=CC=C3C(*)=CC(=O)OC3=C2)C=C1&*Cl&&&
*C(=O)O&*C1=C(N2CCC(*)CC2)C=C2C(=C1)C(=O)C(*)=CN2*&*CCF&&*C(CF)CCF&*F&&
*CC&*C1=CC(=O)C2=C(C=C(*)C(*)=C2*)O1&*C&&*O&*CC=C(C)C&&
COC1=CC=CC=C1CNC(=O)CC(C(=O)NC1=CC=C2OCCOC2=C1)C1=CC=CC=C1&&&
CC(=O)NC1=C(C)N=C(C2=CC=CC=C2)N=C1C&&&
CC1=CC=C2C(=C1)OC(=N)C(C(=O)NC1CCCCC1)=C2C1=CC=C(C2=CC=CC=C2)C=C1&&&
CCN1CNC2=CC(C(=O)OCCN3CCOCC3)=CC=C2S1(=O)=O&&&
COC1=CC=C(C2C(=CC(C)C)N=C3OC(CO)CC(=O)C32C(C)C)C=N1&&&
*C&*C1=NC(C2=CC=C(NC3=CC(*)=NC(C(*)C4=CC=CC=C4)=N3)C=C2)=NO1&*C(=O)O&&*O&&
*C(=O)C(C)C&*C1=C(N2CCNC(C=CC3=CC=CC=C3)=N2)OC(C2=CC=CC=C2)=C1*&*C#N&&&
CC(C)NC(=S)N1CCN2C=C(C3=C(C(=O)NCC(=O)OC(C)(C)C)SC=C3)C=CC2C1&&&
*CC(N)=O&*C1=CC=CC=C1COC1=CC=CC=C1C(=O)NC1=CC=CC=C1*&*Cl&&&
CC1=C(C(O)C2=C(C)C3=CC=CC=C3O2)OC2=C(Cl)C=CC=C2C1=O&&&
*C&*C1=CC(C2=CC=C3C(=C2)C(*)C(*)N3CC2=CC(*)=CC=C2*)=CC=C1&*C&&*Cl&*CC(C)(C)O&*OC(F)(F)F&&
*C(C)C&*C1=CC=CC=C1N(*)C(=O)CN1C(=O)OC2=CC(S(=O)(=O)N3CCC4=CC=CC=C4C3)=CC=C21&*Cl&&&
*C1=CC=C(N2C(=C)C3=CC=CC=C3C2=O)C=C1&*OC&&&
*CC&*C(=NC(=O)C1(*)OC1*)NCC1=CC=C(*)C=C1&*Cl&&*N&*C&&
*C&*C1=C2C=CC=CC2=NC2=C1C(*)=C(C(=O)NC1=CC=CC=C1)S2&*N&&&
*N&*C1=NC2(CO1)C1=CC(OCCC3=CC=C4C=CC=CC4=C3)=CC=C1OC1=C(*)C=C(C3=CC=CC=C3)C=C12&*F&&&
*OC&*C(=NNC(=O)C1=CC=CC=C1OC1=CC=CC=C1)C1=CC(*)=C(*)C(*)=C1&*C&&*O&*OC&&
CC(C)C1=CC(NC(=O)C2=CC=CC3=C2OC(C)C(=O)N3OC(=O)C2=CC=CC([N+](=O)[O-])=C2)=CC(C(C)C)=C1O&&&
*OC&*C1=CC(CN2CCOCC2)=CC2=C1C1=C(CNC1=O)C(=O)[NH]2&&&
*C(=O)OCC&*C1=C(NC(=O)C2=CC=C3C=CC=CC3=C2)SC2=C1CCN(*)C2&*CC&&&
*OC&*C1=CC=C(CC2=C3C=C(*)C(*)=CC3=NC=C2C(=O)C2=CC=CC=C2)C=C1*&*O&&*O&*O&&
O=C1[NH]C2=CC=CC=C2N1COCC1=CC=CC=N1&&&
O=C1C=C2C(=NC3=CC=CC=C3N2CC2=CC=CC(F)=C2)C=C1NC1=CC=C(Cl)C=C1&&&
CC1=NC2=CC(N3CCN(CCC4=C(C)N(C)C(=O)C5=CC=CC=C45)CC3)=CC=C2O1&&&
*C1=CC=C(C=C2C(=O)NC3=CC=CC=C23)C=C1*&*Cl&&*Cl&&
*C&*C1=CC(NC(=O)CC2=NN=C3N(*)C(=O)C4=CC=CC=C4N23)=CC=C1&*Cl&&&
*C(=O)NO&*C(CCOCC1=CC=CC2=CN=CC=C12)CC1=CC=CC(C2=CC=CC=C2)=C1&&&
*C&*N=C1SC=C(C(=O)C2=CC=C(*)C=C2)N1*&*C&&*CCC(C)C&&
*OC&*C1=CC=C(C2COC3=C(C=C(*)C(*)=C3)C2)C=C1*&*OC&&*C&*O&&
O=C(O)CCN1C(=O)C(=CC2=CC=C(OCC3=CC=C(Cl)C=C3)C=C2)SC1=S&&&
O=S(=O)(C1=CC=C2OCCOC2=C1)N1CCOCC1&&&
O=C(CC12CC3CC(CC(C3)C1)C2)NCC1=CC=CN=C1&&&
COC1=CC=CC(C(=O)C2CCN(C3=NC4=CC=CC=C4C(=O)N3C)CC2)=C1&&&
*NC(=O)CCCCCCCC(=O)NO&*C1=CC=C(*)C(NC(=O)NC2=CC=C(*)C=C2)=C1&*Cl&&*Cl&&
CC(C)(CNC1=NC=CC(N2C(=O)OCC2C(C)(C)C)=N1)C(O)(CN1C=NC=N1)C1=CC=C(F)C=C1F&&&
O=C(O)C1=C(S(=O)(=O)N2CCCCC2)C=CS1&&&
*C&*C1=CC=C(*)C(NC(=O)CN2CCC(CC3=CC=CC=C3)CC2)=C1&*C&&&
COC1=CC=C(S(=O)(=O)N2CCOCC2)C=C1NC(=O)COC(=O)C1CC1[N+](=O)[O-]&&&
*NC(=O)C(=C)Br&*C1=CC(NC2=C3C=C(*)C(*)=CC3=NC=N2)=CC=C1&*Br&&*OCCCN(C)C&&
*C(N)=O&*C1=CC=C2C(=O)C(*)=C[NH]C2=C1&*Cl&&&
*C&*C(NC(=O)C(*)C(*)C1=CC=CC=C1)C(=O)NC(C(=O)NC1=NC2=CC=CC=C2[NH]1)C(*)C1CCCCC1&*CC(=O)O&&*C(C)C&*O&&
*CSC&*C1OC(OC(*)C2OC(OCCC3=CC=CC=C3)C(*)C(*)C2*)C(*)C(*)C1*&*CO&&*O&*O&*O&*O&*O&*O&&
CCN(CC)C1CCN(C2C3=CC=C(Cl)C=C3CCC3=CC=CN=C32)CC1&&&
*N&*C1=CC=C(C=CC2=CC=C(*)C=C2)C=C1&*C=NO&&&
O=C(C=CC1=COC2=CC=CC(O)=C2C1=O)C=CC1=CC=C(O)C=C1&&&
*C&*C1=NN(C2=CC=C(NC(=O)C3=CC=NN3C3CCCCC3)C=C2)C=C1&&&
CCNC(=O)NC1=NC2=CC(OC3=CN=CC(C4=CC(C(=O)NCC)=CC=C4C)=C3)=CC(C3=CC(C)=NO3)=C2[NH]1&&&
*C&*C(CC1=CC=CC=C1)=NNC(=O)C(=O)NCC(*)CN1CCOCC1&*C&&&
O=C(CC1C2=CC=CC=C2N=C(N2CCN(C3=CC=CC=C3)CC2)N1C1=CC=CC=C1)NC1CCCCC1O&&&
CC(=O)OC1CCC2(C)C(CCC3(C)C2CCC2C4C(C(C)=O)CCC4(C)CCC23C)C1(C)CO&&&
COC1=CC=C(CNC(=O)CCN2C(=O)C3=CC=CN3C3=CC=CN=C32)C=C1&&&
*N&*C1=CC=C(C2=CC=C(S(=O)(=O)NC3=CC=C(N4C=NC(*)=C4)C=C3)C=C2)C=C1&*Br&&&
*C1=CC=C2C(=C1)C(=O)C(=O)N2CC1=CC=CC=C1*&*Cl&&*S(=O)(=O)C(F)F&&
CN1C(C2=CC=CS2)=C(C=C2SC(=S)NC2=O)C2=CC(Cl)=CC=C21&&&
*C&*C1=CC=C(NC(=O)C2=CC=C(CN(*)CC3OC4=NC=CC=C4C(=O)N(*)CC3*)C=C2)C=C1&*C(C)CO&&*NS(C)(=O)=O&*C&&
BrC1=C(C2=CC=CC=C2)CSC1&&&
*S(=O)(=O)N(CC)CC&*N1CCCC(C2=NC=NC=C2S(=O)(=O)N2CCCC2)C1&&&
*C&*C1=CC(N2CCCN(C(=O)CCN3C=CC=N3)CC2)=CC=C1&&&
CCN1C2=CC=CC=C2C2=CC(C=NNC(=N)N)=CC=C21&&&
*O&*C(C1=CC=CC=C1)(C1=CC=CC=C1)C1=CC=CC=C1&&&
CNC(=O)C(CCCNC(=N)N)NC(=O)C1CSCN1C(=O)C(CC1CCCCC1)NC(C)=O&&&
*C&*C1=NN=C2C(=C1NCC1=CC=CC=C1*)N(CC(=O)NCC1=CC=CC=C1*)C(=O)N2*&*C&&*C&*C&&
*CC(C)C&*C1=CC=CC=C1C=NNC(=O)CN1N=C(C2=CC=CC=C2)C2=C(C(*)=NO2)C1=O&*C(C)C&&&
CC(C)CNC1C(O)=CC(NC2=CC=C(O)C(NS(C)(=O)=O)=C2)C2(CO)C(O)=C3C(=O)C4=C(O)C=CC=C4C(C)(O)C3CC12&&&
CC(=O)N1CCN(C2=CC(C(=O)O)=NC=N2)CC1&&&
*C&*C1=NN(*)C2=NN=C(*)C(*)=C12&*C&&*C&*N&&
C=C(C(=O)C(OC(=O)CN(C)C1=CC=CC=C1)C(C)C1C(OC(=O)CN(C)C)CC2(C)C3CCC4C(C)C(=O)C=CC45CC35CCC12C)C(C)COC(C)=O&&&
ClC1=CC=C(C2=C(C3=CC=CC=C3)N3CCSC3=N2)C=C1&&&
O=CN1CCC(C(=O)C2=CC=C(OC3=CC=CC=C3)C=C2)CC1&&&
CCN1CCN(C(=O)COC2=CC(=O)N(CC)C3=CC=CC=C23)CC1&&&
*C1=CC=C(C2=CC=CC(C(*)C3CCC(NCC4=CC=C(C5=CC=CC=C5OCC5=CC=CN=C5)C=C4)CO3)=C2)C=C1&*O&&*Cl&&
*N(CCC)CCC&*C1=CC(*)=C(N2CC(*)CC2=O)C(*)=C1&*C&&*C&*C&&
*C&*C1=CC=C(OC2=CC=C(NC(=O)C3=C(*)C4=C(N=CN(CC5=CC=CC(*)=C5)C4=O)S3)C=C2)C=C1&*F&&*Br&&
*CC(N)C(=O)NC(C(=O)NC(CCC(=O)O)C(=O)O)C(C)C&*C1=CC=C(C2=CC=CC=C2)C=C1&&&
*OC&*C1=CC=CC=C1C1CC(C2=CC=CC=C2)=NN1*&*CNC(C)=O&&&
O=C(CCC1CCN(CC2=CC=C(Cl)C(C(F)(F)F)=C2)CC1)NC1=CN=C(C2=CC=C(S(=O)(=O)CCO)C=C2)C=N1&&&
CC(NC1=CC=CC=C1)C(=O)C(C)(C)C1=NC2=CC=CC=C2S1&&&
C=CCOC1OC(CO)C(O)C(O)C1O&&&
*C&*C1=NC(CN2CCNCC2)=NC(NCC#CC2=CC=CC=C2)=N1&&&
*C&*C1=NN(C2=CC=CC=C2)C(*)=C1C1=CC=C(C(=O)N2CCC(*)CC2)C=C1*&*CC(=O)O&&*F&*Cl&&
CCOC(=O)N1CCCC(=O)N1CCCC1(C(=O)OCC)CCCCC1&&&
O=C(O)CC1=CC=C(NC2=NC=NN3C=CC(C4=CC=CC=C4OCC4=CC=CC(F)=C4)=C23)C=C1&&&
CCCC1(O)CC2C3CC(F)C(O)C3CC2C1&&&
CC(=CC1=CC=CC=C1)C1=CC=C2C(=C1)C(SCC1=CC=C(Cl)C=C1)C(O)C(O)C2(C)C&&&
*CNC(=O)C(C)N(CC)CC#N&*C1=CC=CO1&&&
CC1CCCC(C)N1C(=O)CN1CCCC(NC(=O)C2=CC=C3C=CC=CC3=C2)C1=O&&&
COC1=CC=C(C2CC(N3CCN(CCCN4CCN(C5=CC=CC=C5)CC4)CC3)C3=CC=C(OC)C=C32)C=C1&&&
CCOC(=O)C1=C(CC)N(C2=CC=CC(Cl)=C2)C(C)=C(C(=O)NC(C)C)C1C1=CSC2=CC=CC=C12&&&
*C=C&*C1NC(=O)OC2CN(CCC3=CC=CC=C3)C(=O)C21&&&
CN(CC1=CC=C(C2=CC=CC=C2)C=C1)S(=O)(=O)C1=CC=C(C(=O)NC2=CC=CC(CN)=C2)C=C1&&&
*C(=C)C(=O)OCCCC&*C1=CCCC2(*)OC2C(*)C2=C(*)C=C3OC(*)(*)C(OC(=O)C4=CC=C(*)C=C4)C(*)C3=C2C1C1=CC(=O)C(*)=CC1=O&*O&&*C&*C&*O
*C(C)C&*C1=CSC(C2=CC=C(C3CCC(=O)NC3)C=C2)=N1&&&
*CC#C&*C1=CC=C(S(=O)(=O)N(*)CC(=O)N2CCC(*)CC2)C=C1&*NC(C)=O&&*C(=O)O&&
COC1=NC=CC2=C1C(=O)N(COCCO)C2=O&&&
COC(=O)C1=CC=CC=C1NC(=O)CN1C(C)=CSC1=O&&&
*CC(OCC)C(=O)O&*C1=CC(COC2=C(*)C=C(*)C=C2CNC2=CC(*)=CC=N2)=CC=C1&*Cl&&*Cl&*C&&
COCCN1C(=O)C(CSC2=NC=CC=N2)=CC2=CN=CN=C21&&&
*O&*C1=CC=C(N2CCC3=NC=NC(C4=CC=CC(C5=CC=C6N=CC=CC6=C5)=C4)=C3CC2)N=C1&&&
*CNC(=O)C(C)C&*C1=CC=C(N2CCCCC2)C(*)=C1&*[N+](=O)[O-]&&&
*OC&*C1=CC(*)=C2C(=O)C(*)=C(C3=CC=C(*)C(*)=C3)OC2=C1&*O&&*O&*O&*O&&
COC1=CC=C2C(=C1)C(=O)C(C1=CC=CC=C1)=[N+]2[O-]&&&
*OC&*C1=CC(*)=C(C(=O)C=CC2=CC=C(OC(=O)CCC(=O)NC3=CC=CC=C3*)C(*)=C2)C(*)=C1&*O&&*OC&*OC&*N&&
*CC&*C1=CC=CC(*)=C1NC(=S)N=C(NCCCN1CCN(C(=O)C2=CC=CC=C2)CC1)C1=CC=CC=C1&*CC&&&
*CCCC(=O)NC(C)C(=O)OCC&*C1=C(C(=O)C2=CC=C3C(=C2)C(*)(*)CCC3(*)*)C(=O)N(*)C1=O&*C&&*C&*C&*C&*C&&
*NC(=O)CCl&*C1=CC2=C3C(=C1)C(*)=CC(=O)N3CCC2&*C(=O)O&&&
*C&*C1=CC=C(OCC(=O)OCC(=O)NC2=CC=CN=C2*)C(*)=C1&*F&&*Cl&&
CC(=O)NS(=O)(=O)C1=CC=C(NC(=O)COC2=CC=C(Cl)C=C2)C=C1&&&
*C(=O)O&*C1=CC=C(C2=CC=C3C(*)=CC=CC3=C2)C(*)=C1&*F&&*Br&&
CC(=O)NC1=CC=NC2=C1N=CN2C1OC(CS(C)(=O)=O)C(O)C1O&&&
*C&*C1=CC=CC=C1CC(=O)NC1CCC(NC(=O)C2=CN=CC=N2)CC1&&&
*C&*C1=CC=C(SC2=CC=CC=C2NC(=O)NC(=O)C2=C(*)C=CC=C2*)C=C1&*F&&*F&&
*SC&*C1=NC=C(C2=CC=C(N3N=C4C(=O)N(*)N=CC4=C3*)C=C2)C=N1&*C(C)C&&*C&&
*C(C)=O&*C1=CC=C(NC(=O)CC2=CSC(C(*)C3=NC4=CC=CC=C4N3*)=N2)C=C1&*C#N&&*C#N&&
CCCN1C(=O)C2=C(C3=CC=C(OC)C=C31)N(C)C(=O)C(C(=O)NCC1=CC=CS1)=C2&&&
*[N+](=O)[O-]&*C1=CC=C(OC2=CC=CC(C=NNC3=NCCCS3)=C2)C=C1&&&
*NS(C)(=O)=O&*C1=NC=C(CC2=CC=CC=C2*)C(*)=N1&*F&&*N&&
*N(CC)CC&*C1=CC=C2N=C(NC(=O)CSC3=NC(=O)C4=CC=CC=C4[NH]3)SC2=C1&&&
CC1=NC(N2CCN(C(=O)CN(C)C)CC2)=C2SC=CC2=N1&&&
COC(=O)C1=CC=C(COC2=CC(O)=C3C(=O)C=C(C4=CC=CC=C4)OC3=C2)C=C1&&&
COC1=CC=CC=C1C1=CN2C(C3=CC=CC=C3C)=C(C3=CC=C(C4(N)CCC4)C=C3)N=C2C=C1&&&
CCCOC1=CC=C(C2=CC=C(C=NNC(=O)CCCSC3=NN=CN3N)O2)C=C1&&&
CCN(CC)CC(=O)N1C2=CC=CC=C2C2=NN=C(SCCN(CC)CC)N=C21&&&
*Cl&*C1=CC=C(N=NC2=CC=CN=C2)C=C1&&&
*C&*C1=CC=C(C2=CSC(NC3=NN=C(CC4=CC5=C(C=C4*)OCO5)S3)=N2)C=C1&*C(C)(C)C&&&
COC1=CC=CC(C2=CN(C3=CC=CC4=C3C3=CC=CC=C3C4(O)C(F)(F)F)N=N2)=C1&&&
C=CCCNC(=O)C(CC(C)C)NC(=O)C(CCCN=C(N)N)NC(=O)C(CC1=CC=CC=C1)N=C(N=C(N)N)NC&&&
CC1=CC(C)=NC(N2CCCC(C(=O)C3=CC=C(Cl)C=C3)C2)=N1&&&
*C&*C1=CC=CC=C1CNC(=O)C(=O)NC(*)C(=O)N(*)CC1=CC=CC=C1&*F&&*C(C)C&&
O=C(CCC1=CC=CO1)N(O)CCCP(=O)(O)O&&&
*N(C)C&*C1=CC=CC(C2=CC=CC(C3(CN4CCC(N5C(=O)[NH]C6=CC=CC=C65)CC4)CCCCC3)=C2)=C1&&&
O=C(CCCCCCC(=O)NN=C1CCCCC1)NN=C1CCCCC1&&&
*CC&*C1=CC=C(CNC(=O)NC2CCN(C(C3=CC=CC=C3)C3=CC=C(*)C=C3)CC2)C=C1&*OC&&&
CC1=CC=C(C(=O)OC2=CC=CC=C2)C(OC(=O)C(C)(C)C)=C1&&&
CCCCCC1=CC=C(OC2=CC=C(OC(C)C3=NNC(=O)C3)C(Cl)=C2)C=C1&&&
N#CC1=CC=NC(NC2=CC(NC3CCCNC3)=NC(N3CCC(N)C3)=N2)=C1&&&
CC1=CN2C3=C(C(=O)C4=CC=CN=C4C3=O)C(C(=O)NC3=CC=C(C)C(Cl)=C3)=C2C=C1&&&
CN(CCC1=CC=C(NS(C)(=O)=O)C=C1)CCC1=CC=CC2=C1C=C[NH]2&&&
CC(C)CC1NC(=O)C2CCCN2C(=O)C(CC(=O)O)NC(=O)C(NC(=O)CNC(=O)C(NC(=O)C(N)CS)C(C)C)CSCC(C(N)=O)NC1=O&&&
*CC&*C1=CC=C(NC(=O)NC2CC3CCCC(C2)N3*)C=C1&*C(C)=O&&&
*C(=O)OC&*C1=CC(NC2=NC=NC=C2C2=CC=CC=C2)=CC=C1OCC1=CC=CC=C1&&&
*CC&*C1=CC(*)C(*)OC(=O)CC(*)C(*)C(OC2OC(*)CC(*)C2*)C(CCOC2=CC=C3C=CC(*)=CC3=C2)CC(*)C(=O)C=C1&*O&&*C&*OC&*C&*C&*N(C)C&*O&
O=C1C(N2C=NN=C2)=CC(C2=CC=CC=C2)=NN1CCO&&&
CCOC(=O)N=C1C=C(N=NC2=C(C)[NH][NH]C2=O)C=N[NH]1&&&
*OC(C)C&*C1=CC=C(C2CCN(C(=O)C3CCC(=O)N(C4CCC4)C3)CC2)C=C1&&&
*OC&*C1=CC=C(C(=O)C=CC2=COC=C2)C(*)=C1&*OC&&&
*C(=O)OC(C)(C)C&*C1=CC=C(C(=O)NC2=C(C3=CC=CO3)OC3=CC=CC=C3C2=O)C=C1&&&
C=C1C(=O)C23C=C(C(=O)OC)C4C(C)(C)CCCC4(C)C2CCC1C3&&&
*C&*C1=CC=C(C2=NC3=NN(CC(=O)NCC4=CC=C(*)O4)C=C3C(*)=C2)C=C1&*C&&*OC(F)(F)F&&
CC1=CC=C(CCNC(=O)C(=O)NCC2CCCN2S(=O)(=O)C2=CC=CS2)C=C1&&&
*N&*C1=NC(C2=CC(NC(=O)C3=CC=C(*)C=C3*)=CC=C2)CO1&*Br&&*F&&
CCCCCCCCCCCCCCCCCCNC(=N)NCCCC(N)C(=O)NCCCCCCCCCCCCCCCNCCC(N)=NCCCCNC(=N)N&&&
COC1=CC=C(CNC(=O)CN2C(=O)CSC3=CC=C(S(=O)(=O)N4CCOCC4)C=C32)C=C1&&&
CC1=CC=CC(Cl)=C1NC1=NC2=C(S(=O)(=O)C3=CC=CC=C3)N=NN2C2=C1SC=C2&&&
CCN1C=C2CC3C(CC(C(=O)OCOC(=O)C(C)(C)C)CN3C)C3=C2C1=CC=C3&&&
*C&*C1=CC(C(=O)NCC2CCCO2)=C2C(=C1)N(*)C(=O)N2*&*C&&*C&&
*C&*C1=CC(COC(=O)C2=C3C(*)=NC=CN3C(C3CC(*)(*)C3)=N2)=CC=C1&*O&&*Cl&*N&&
*C1=CC=C(C2=C3N=CC(C(=O)NCCCN4CCN(C5=CC=CC(*)=C5*)CC4)=C(*)N3N=C2)C=C1&*F&&*F&*F&*C(F)(F)F&&
O=C(NC1=CC=C(F)C=C1F)C(=O)C1=C(O)[NH]C(=O)N=C1O&&&
CCCCC1=C(OC(C)=O)C2=CC(C)=CC=C2[NH]C1=O&&&
CCCOC1=CC=C(C(=O)OC2C3CCN(CC3)C2CC2=CC=CN=C2)C=C1&&&
*C1=CC=C(S(=O)(=O)NCC2=NC(C3=CC=CC=C3)=NC3=C2SC=C3)C=C1&*Cl&&&
CC1=CC=CC=C1C1=CC=C(CNC2CCC3=NC=NN3C2)O1&&&
*OC&*C1=CC=C(*)C(C2=NC(N3CCOCC3)=C3N=C[NH]C3=N2)=C1&*OC&&&
*NC&*C1=CC=C2C(=C1)C(*)CC2(*)*&*C&&*C&*C&&
CCC(C)C(NC(=O)C(NC(=O)C(CCCCN)NC(=O)C(CC1=CC=CC=C1)NC(=O)C(N)CCCN=C(N)N)C(C)O)C(=O)C(N)=O&&&
*CF&*C1=CC(*)=C(OCC2CCN2)C(*)=C1&*Cl&&*Cl&&
*OCCOCCNC(C)=O&*C1=CC=CC=C1*&*Cl&&&
C=C(C)CN1C(SCC(C)(C)C)=NC2=C(SCC2)C1=O&&&
CCCCCOC(=O)OCC1OC(N2C=C(C)C(=O)[NH]C2=O)CC1[N-][N+]#N&&&
*C1=C(*)C2=C(NC=NC2=O)C(NC2=CC=CC=C2C(=O)NC2=CC=CC=C2)=C1&*Cl&&*Cl&&
*OC(C)=O&*C1=CC(*)=C2C(=O)C(C3=CC=C(*)C(*)=C3)=COC2=C1&*CC=C(C)CCC=C(C)C&&*OC(C)=O&*OC(C)=O&&
CCOC(=O)C1=C2N=C(N3CCOCC3)C3=C(C=CS3)N2N=N1&&&
CCOC(=O)C1=C(C)N=C2C(=C1N)C=NN2C1OC(COS(=O)(=O)NC(=O)C(CCCNC(=N)N)NC(C)=O)C(O)C1O&&&
*OC&*C1=CC=C(N2CCN(CCCNC(=S)N3CCN(C4=CC=CC=N4)CC3)CC2)C=C1&&&
*C&*C1=CC=C(C2C(C(=O)C3=CC=CC=C3)=C(OC3OC(*)C(*)C(*)C3*)C(=O)N2*)C=C1&*O&&*O&*CO&*O&*O&&
CN(CCC1=CC=C(Cl)C(Cl)=C1)C(=O)C1=NOC(CC2=CC=C(OCCC3=CC=CC=C3)C=C2)=C1&&&
*Cl&*C1=CC=C(CN2C3=C(CC4(C5=CC=CS5)CN(CCCCCC5=CC=CC=C5)CN4C3)C3=CC=CC=C32)C=C1&&&
*C&*C1=CC(*)=C(NC(=O)C2=C(S(=O)(=O)NC3=C(*)C(*)=NO3)C=CS2)C(*)=C1*&*C&&*CCC(C)C&*Cl&*C&*Cl&&
*C&*C(=CCCC1=COC=C1)CCC=C(*)CC1=CC(*)=C(*)C(*)=C1&*F&&*C(C)=O&*O&*C&&
O=C(CSC1=CC=CC=C1)NN=CC1=CC=CS1&&&
*C&*C1=CC=C(NC(=O)C2CCCCN2S(=O)(=O)C2=CC=C(*)C=C2)C=C1&*F&&&
CC(=O)N1CCC2=C(C1)SC(NS(=O)(=O)C1=CC=CC=C1OC(F)(F)F)=C2CC1=C[NH]C2=CC=CC=C12&&&
*CN&*C1(C2=CC=CC3=CC=CC=C23)CCC(=O)CC1&&&
CC(C1=CC=C(C2=CN(CC3=CC=CC=C3)N=C2)C=C1)C(N)C(=O)N1CCC(F)C1&&&
CC(=O)NC(C)C1=CC=C(OC2CCN(C3=CC=NC(N4CCCC4)=N3)C2)C=C1&&&
*C&*C1=CC=C(NS(=O)(=O)C2=CC=C(*)C=C2)C=C1&*C(=O)OCC(C)(C)C&&&
*C(=O)NCC&*C1=CC=CC2=C1N=C(C1=CSC=C1)[NH]2&&&
*OC&*C1=CC=CC=C1C1=CC(C2=C(*)C(*)=C(N3CCOCC3)S2)=NC(N2CCOCC2)=N1&*C#N&&*C&&
*C(C)=O&*N1OC(C2=CC=CC=C2)=CC1=O&&&
CC1CC(CC(=O)NC2=NC=CS2)C2=CC(F)=CC=C2N1C(=O)C1=CC=CC(F)=C1&&&
*C(=O)NOC&*C1=C(*)C(C2=CC=C(*)C(*)=C2)C2=C(CC(C3=CC=CS3)CC2=O)N1&*C&&*[N+](=O)[O-]&*OC&&
CCOC(=O)C(O)(C1=CC=C(Cl)C=C1)C1=CC=C(Cl)C=C1&&&
CCOC1(C2=NN(C)C=C2)CCCCCCC1&&&
O=C1C2=CC=CC=C2S(=O)(=O)[N+]2=CN=CC=C12&&&
COC1=CC=C(NC2=NC=C(C(=O)NC3CC3)C(NCCCN(C)C)=N2)C(OC)=C1&&&
COCCNC(=O)C1=CC(=O)C2=CC=C(OC)C=C2O1&&&
*C&*C1=CC=C(CC(*)COC2=CC=C(C=C3C(=O)NC(=S)N3*)C=C2)C=C1&*N&&*C(=O)O&&
CCOC(=O)C1=CN2CS(=O)CC2C(C#N)C11C(=O)NC2=CC(C#N)=CC=C21&&&
CN=C(C1=CC=CC=C1)C1=C(O)[NH]C(=O)N(C)C1=O&&&
COCCOC1=CC2=C(C(O)=C1C1=CC(C)=C(OC)C(C)=C1)C(=O)C(O)C(C)(C)O2&&&
*C(=O)OCC&*C1=CC=C(C2=CCN(C(=O)CCCCCC(=O)N3CCN(C4=CC(*)=C5C=CC=CC5=N4)CC3)CC2)C=C1&*C(=O)OCC&&&
CCN1C(=O)CC(N2CCN(C3=CC=C4CCCCC4=C3)CC2)C1=O&&&
O=C(O)C(CC1=CC=C(O)C(Cl)=C1)C1=CC=C(O)C(O)=C1&&&
O=C(NC1=CC=CC=C1N1CCN(C(=O)C(Cl)Cl)CC1)C(Cl)(Cl)Cl&&&
*C&*C1=CC(NC(=O)C2=CC=CC(*)=C2*)=CC=C1C(=O)N1CCCC2=CC=C(C(=O)N3CCN(*)CC3)C=C21&*Cl&&*Cl&*C(=O)O&&
CC1=CC=CC(C2=NN(C(=O)C3CC4C=CC3C4)CC2)=C1&&&
O=C(O)CCC1=NC2=C(CSC3=CC=CC=C32)S1&&&
*CC&*C1CCC2C(CCCC3(*)C(*)CC(*)C23)C1&*C(=O)O&&*C(=O)O&*C&&
*OC&*C1=CC=C(C2=NCC3=CC(*)=CC=C3N3C=CC=C23)C=C1&*Cl&&&
*C&*C1=CC=C(OCC2=NN=C(SCC(=O)N2CCN2CCCCC2)O2)C=C1&&&
*C&*C1=CC=C2C(=O)C(CNC(=O)C3=CN(*)N=N3)=C(*)N(C3=CC=CC=C3)C2=C1&*C&&*F&&
*N&*C1=CC=C2N=C(NC(=O)C3=CC=CC(CCN4CCC5=C(C=CS5)C4)=C3)SC2=C1&&&
*C&*C1=CC=C2C(=C1)C(=O)OC1=C(CCC(=O)NC3=C(CC4=CC=CC=C4)C(*)=NN3C3=CC=CC=C3)C(*)=CC=C12&*C(=O)O&&*Cl&&
*C&*C1=CC=C(OC2=CC=C(NC(=O)C3=CC4=CC=CC=C4OC3=O)C=C2)C=C1&&&
*C(=O)O&*C1CC(C2=CC=CC=C2)C(C2=CC=C(CN3CCC(C4=N[NH]C(C5=CC=CC=C5)=N4)CC3)C=C2)N1&&&
*N&*C1=CN=C(C2=CC=C(C3=CC=CC=C3SC3=NC=CN3C3=CC(*)=NC=N3)C=C2*)C=N1&*F&&*F&&
O=S(=O)(NCCC1=C[NH]C=N1)C1=CC=C(F)C=C1&&&
CC1CN(CC2=C(C(=O)O)N3C(=O)C(NC(=O)C(=NOCC(=O)O)C4=CSC(N)=N4)C3SC2)CC(C)N1&&&
CC1=CC2=C(C(=O)C3=CC=CC=C3C2=O)C(O)=C1CN(C(=O)C1=NN(C)C=C1)C1CCCCC1&&&
*C&*C1=CC=C(CN2C3=CC=CC=C3C(=O)C3=CC(C(=O)NC(*)C4=CC=CC=C4)=CC=C32)C=C1&*Cl&&&
COC1=CC=C(C2=C(C3=C(O)C(=O)C=C(C(=O)C4=CC=C(Br)C=C4)C3=O)C3=CC(OC)=C(OC)C=C3[NH]2)C=C1&&&
*NC(C)=O&*C1=CC=C2OP(*)(=S)CCCCOC(C2=C1)C1=CC=CC(*)=C1*&*O&&*Cl&*Cl&&
*CC&*C(=NNC1=NN=C(*)C2=CC=CC=C12)C1=CC=CC=C1&*C&&&
COC1=CC(C=O)=CC(C2=NOC3=C2C(=O)[NH]C(S)=N3)=C1O&&&
CC(C)C1=CC=C(N2CC(C(=O)NC3=CC=C(S(=O)(=O)N4CCCC4)C=C3)CC2=O)C=C1&&&
*C(=O)OC&*C1=CC=C2C(=C1)CCC1CC(=O)CCC12*&*C#N&&&
*C1=CC=C(NC(=O)C2C3=CC=CC=C3C(=O)N(C3CCCC3)C2C2=CC=C3OCOC3=C2)C=C1&*Cl&&&
O=C(NC(=S)N1CCN(C2=CC=C(Cl)C=C2)CC1)C1=CC=CC(F)=C1&&&
C1=CC=C(C2=NN=C3SC(C4=CC=CS4)=NN23)C=C1&&&
CC(C)CC(NC(=O)N1CCCCCC1)C(=O)NC(CC1=CC=C(OCC2=CC=CC=C2)C=C1)C(N)=O&&&
CC(C)CC(=O)C1=C(N)C2=C(C(F)(F)F)C=CC=C2[NH]1&&&
*C&*C1=CC=CC=C1N1CCN(C(=O)C2=CC=C(N3N=CC4=CC=CC=C4C3=O)C=C2)CC1&&&
*C1=CC=CC=C1C(=O)NC1=CC(OC2=C3C=CC=CC3=NC3=CC=CC=C23)=CC=C1NC(=O)C1CCCCC1&*F&&&
*OC&*C1=CC=C(C2=NN(CC3=CC=CC=C3)C=C2C2=NOC(C3=C(*)C(*)=C(*)C(*)=C3*)=N2)C=C1&*C&&*C&*OC&*OC&*OC&&
C=C1C=CC(O)C2C1CCCC2C(C)CC(O)C(C)C(=O)CCC(C)(O)C1=CC(Cl)=CC=C1C(=O)O&&&
*CC=C(C)C&*C1=CC=C2C(=O)C3=CC4=C(C=C3OC2=C1*)OC(*)C4&*O&&*O&&
O=C(C=CC1=CC=CC=C1CSC1=NC=CC=N1)C=CC1=CC=CC(Cl)=C1Cl&&&
O=C1C2=CC=C(NC3=NCCN3)C=C2N=C2C3=CC=CC=C3CN21&&&
*NC(=O)C(=O)OCC&*C(CCC1=CC=CC=C1)NC(=O)C(*)NC(=O)C(*)NC(=O)C(*)CC1=CC=C(OCC2=CC=CC=C2)C=C1&*CCC(=O)O&&*C&*C(N)=O&&
*C&*C1=CC=C(NC(=S)NCCCN2C=CN=C2)C(*)=C1&*Br&&&
*C&*C1=CC=C(C2CC(=O)NC3=C2C(*)=NN3*)C(*)=C1&*CCC(=O)O&&*F&*F&&
*C(=O)OCC&*C1=CC=C(S(=O)(=O)C2NC(C(=O)N3CCCC3*)CC2*)C=C1&*O&&*Cl&&
C=C1CC2CCC=C(C(=O)OC)C2C2(C)C1C(O)CC1C(C)(C)OC3(O)C(OC(C)=O)C(OC(C)=O)C(C)CC12C3&&&
CC1=CC=C(NC2=CC(C(=O)OC(C)C)=NC3=CC(O)=CC=C23)C(C)=C1&&&
CC(=O)N1C2=CC=CC=C2N(C)C(=O)C1(C)C&&&
CC1=C2C(C)=NC=CN2C(C2=CC=C(C3=CC=CC(CO)=C3)C=C2)=N1&&&
*N(C)C&*C1=CC=CC2=C(S(=O)(=O)N(*)CCCCCCN3CC(*)C(*)C(*)C3*)C=CC=C12&*O&&*O&*O&*O&*CO&&
*C&*C1=CC=C(OCC2=CC=CC=C2)C(OCCCN2C=CC(=O)N(*)C2=O)=C1&*Cl&&&
*C&*C1=CC=C(C2=NC3=C(C(=O)CCC3)N2C2=CC=C(*)C=C2)C=C1&*C&&&
*C&*C1=CC=C(N(C(=O)NC2=CC=CC=C2C(=O)N2CCOCC2)C=C2SC(=S)NC2=O)C=C1&&&
CCC1(O)C(=O)OCC2=C1C=C1C3=NC4=CC=C(O)C(O)=C4C=C3CN1C2=O&&&
*C(O)CN(CCCC)S(=O)(=O)CCCC&*C1=CC=C(C2=CC=CC=C2*)C=C1&*C&&&
COC1=CC=C(C2=CN3N=CC=C3N=C2NC2=CC=CC=C2F)C(OC)=C1&&&
*C&*C1=NN(C2=CC=CC=C2)C2=C1C=C(C1=NN=C(CC3=CC=CC=C3)O1)S2&&&
CC(C)(C)C1=CC(C=Cl)=C2OC(=O)C=C(C3=CC=CC=C3)C2=C1&&&
*C(C)(C)O&*C1=CC=C2OC(*)(*)C(*)C(N3CCOCC3=O)C2=C1&*C&&*C&*O&&
*C&*C1(*)C(*)(*)C1CC2(*)*&*C&&*O&*C&*C&*F&&
*C(=N)N&*C1=CC=C(CNC(=O)C2CCCN2C(=O)C(*)CC2CCCCC2)C=C1&*NCCC(N)=O&&&
*C&*C(=NC1=CC=C(*)C=C1)C1=CC=C(*)C=C1&*Cl&&*NO&&
COC1=CC(N)=C(Cl)C=C1C(=O)OCCN1CCC(CC2=CC=CC=C2)CC1&&&
CC(C)C(=O)C(C)(C)C1=CC(C(C)(C)C2=CC(C(C)(C)C3=CC=CC=C3)=C(O)C(C(C)(C)C3=CC(C(C)(C)C)=C(O)C(C(C)(C)C)=C3)=C2)=C(O)C=C1O&&&
O=C(NC(CC1=CC=CC=C1)C(O)C(=O)NC1=CC=CC(CC2=CC=CC=C2)=C1)OCC1=CC=CC=C1&&&
CC1=CC=C(C2=CC(C3=CC4=C(C=CC5=CC=CC=C54)OC3=O)=CC(C(F)(F)F)=C2O)C=C1&&&
*OC&*C1=CC(*)=C2C(=C1)OC(*)C2C1=C(*)C(*)=C(OC2OC(*)C(*)C(*)C2*)C(*)=C1&*O&&*C&*O&*O&*CO&*OC&*O&*O&*C&&
CC1=CC=C(C(=O)OC2=CC=C3C(=O)C(OC(=O)C4=CC=C(Br)C=C4)=COC3=C2)C=C1&&&
COC1=CC(C=CC(=O)CCC2=CC=C(O)C=C2)=CC=C1O&&&
*OC&*C1=CC=CC=C1CNC(=O)CN1C(=O)C2(SCC(=O)N2C2=CC=CC=C2)C2=CC=CC=C21&&&
*OCC&*C1=CC=C(NC(=O)CCCN2C(=O)C3=CC=CC=C3N(CC(=O)NCC3CCCO3)C2=O)C=C1&&&
*C(C)=O&*C1=CC(CNC(=O)C2CCCN(C3=CC=NC4=C(*)C=CC=C34)C2)=CC=C1&*C(F)(F)F&&&
COC1=C(Br)C(Br)=C(C(=O)C=CC2=CC(OC)=C(OC)C(OC)=C2)C(Br)=C1O&&&
COC1=CC=CC(C(=O)N(C)C2CCCN(CCCC(C)C)C2)=C1C&&&
*C1=CC(NC(=O)C2=NOC(C3=CC=C(*)C(*)=C3)=C2)=CC=C1&*S(=O)(=O)N(CCO)CCO&&*O&*Br&&
CN(C)CCCCC(=O)NC(=CC1=CC=CC=C1)C(=O)NC(CC1=CC=CC=C1)C(=O)N(C)C(CCCN=C(N)N)C(=O)OCC1=CC=CC=C1&&&
O=C(CCC(=O)N1CC2=CC=CC=C2C(OCC2=CC=C(CO)C=C2)C1)NC1CCCCC1&&&
*C(C)C&*C1=CC=C(N=NC2=C3CC(*)CCC3=C(*)C(*)=C2*)C=C1&*O&&*C=CCO&*O&*C(C)C&&
CCC1(O)CC(=O)OCC2=C1C=C1C3=NC4=CC=CC=C4C=C3CN1C2=O&&&
CC1=CC=CC(N2C=C(C(=O)C(=O)NCC3=CC=CO3)N=N2)=C1&&&
CC1=CC=CC(C(C#N)=CC(=O)OCC(=O)NCCNC(=O)COC(=O)C2=CC=CC=C2)=C1&&&
COC1=CC=C(C2=NC=CN=C2OC2CCC(NC3=CC=CC=N3)CC2)C=C1OC&&&
*N(C)C&*C1=CC=CC(C(=O)NN=CC2=CC=C(*)C(*)=C2)=C1&*O&&*O&&
CC(C)CC(N)C1=CC=C2N=CC=NC2=C1&&&
OCCOC1CN(CC2=C[NH]C3=CC=CC=C23)CCC1N1CCN(CC2=CC=CC=C2)CC1&&&
*SC&*C1=CC=CC2=C1C(C(=O)C1=CC=C(CN3C=CN=C3)C=C1)=CN2*&*C(N)=O&&&
*C&*N(CC1=CC=CC=C1)C(=O)C(*)(CC1=C[NH]C2=CC=CC=C12)NC(=O)C1=CN=C2C=CC=CC2=C1&*CCO&&&
*C&*C1=CC=C(C2=CC3=C(N=C(*)S3)N=C2C2=CC=CC=C2)C=C1&*CN&&&
COC1=CC=C(N2CCN(CCNC(=O)C3CCN(S(=O)(=O)C4=CC=CS4)CC3)CC2)C=C1&&&
CC1=CC=C(OC2=NC3=CC=C(Cl)C=C3C=C2CC(=O)O)C=C1&&&
*OC&*C1=CC=CC=C1N1CCN(C(=S)C2=CN=CC=N2)CC1&&&
CCOC1=NC(N)=C2N=CN(C3CC4CC3CC4=O)C2=N1&&&
CN(C)CCNCC(O)COC1=CC=C2C3=CC=CC4=C3C(=C[NH]4)C2=C1&&&
*OC&*C1=CC=C(C2=NN3CCN(CC4=CC(*)=CC=C4*)C(=O)C3=C2)C=C1&*F&&*C#N&&
*C(=C)C&*C1=CCCC2=C1C(*)C(*)CC2&*C&&*C&&
COC1=CC=CC(OC)=C1OCC1=NN=C(SCC(=O)NCC2=CC=CO2)N1C&&&
*C1=CC(CC2CCCCC2=O)=CC=C1&*C(=O)O&&&
*NC(=O)NC(C)C&*C1=C2[NH]C3=C(CN(*)CC3(*)*)C2=CC=C1&*O&&*C&*C&&
*CC&*C1=CC=C(NC(=O)CSC2=N[NH]C(=O)N2*)C=C1&*N&&&
CCN1C(CN2CCOCC2)=NN=C1SCC(=O)NC(=O)C1=CC=C(C)C=C1&&&
*C#CCN(C)CC&*C1=CC=C2NC(=S)C3(*)C(C4=CC=CC=C4*)NC4=CC=CC=C4C3C2=C1&*O&&*Cl&&
*C(C)C&*C1=CC=C(C(=O)NC2=CC=C(S(=O)(=O)N3CC(*)CC(*)(*)C3)C=C2)O1&*C&&*C&*C&&
CC(F)OC1=CC=C(C(C)NCC2=CC=CO2)C=C1OC1CCCC1&&&
*C(=O)OC(C)(C)C&*C1=C(C(=O)NC2=CC=CC=C2)[NH]C(=O)C(*)=C1C1CCCN1*&*C=CC#N&&*CCl&&
CCOC1=CC=CC=C1N1CCN(CCCCNC(=O)C2=C(C)C3=C(N=CC=C3OCC)S2)CC1&&&
*C(C)C(=O)O&*C1=CC=C(OC2=CC=C(*)C=C2CC2SC(=O)N(*)C2=O)C=C1&*Cl&&*OCC(F)(F)F&&
*C(=O)OCC&*C1C(C2=CN(*)C3=CC=CC=C23)OC(=O)C1*&*C(=O)OCC&&*C(=O)OC&&
COC1=CC=C(C2=CSC3=NC=NC(N4CCN(C5=CC=CC=C5)CC4)=C23)C=C1&&&
CC1=CC(N2CCC(N3CCCC3)CC2)=C2C=C1C(=O)C1=CC(Cl)=CC=C1O2&&&
O=S(=O)(NCC(C1=CC=CC=C1)N1CCCC1)C1=CC=C2C=CC=CC2=C1&&&
CC(C1=CC=C(N(CCCC2=CC=CC=C2)CC2=CC=CO2)C=C1)C1=CC=CN=C1&&&
N#CC1=CC(S(=O)(=O)NC2=NC=NS2)=CC(F)=C1OC1=CC=C(Cl)C=C1C1=CC=NN=C1&&&
*C&*C1=C(CCOC2=CC=C3C(=C2)CCC3*)N=C(C2=CC=CC=C2)O1&*CC(=O)O&&&
*C(C)=O&*C1=CC=C(OC2(*)CCN(CC3=CC=CC(OC4=CC=CC=C4)=C3)C2)C=C1&*F&&&
*S(=O)(=O)N(C)C&*C1=CC=CC(NC(=O)C2=CC=CC=C2*)=C1&*F&&&
*C&*C(C1=CC=CC=C1)C1=NN(C2=CC=CC=C2)C(C2=CC=C3OCCC3=C2)=N1&&&
CC1=CC=CC(NS(=O)(=O)C2=CC=C3[NH]C=C(C(=O)NC(C)C)C(=O)C3=C2)=C1&&&
*C&*C1=CC=CC=C1CN1N=NN=C1C(*)C(=O)C(*)C(*)OC1=CC=CC2=C1C=C[NH]2&*CC(C)C&&*N&*C(F)(F)F&&
CCN(CC)C(=O)C1=C(C)N(C2=NC(C)=CC(Cl)=N2)N=C1&&&
C1=CC=C2CC(CCCN3CCN(CCC4=C[NH]C5=CC=CC=C45)CC3)CC2=C1&&&
CC1=CC=C(NC(=O)CC2C(=O)OC(C)(C)CN2C(C)C)C=C1S(=O)(=O)N(C)C&&&
*C&*C(OC(=O)COC1=CC=C(SC2=CC=CC=C2)C=C1)C(=O)NCC1COC2=CC=CC=C2O1&&&
COC1=CC(OC)=CC(C2N(C3=CC=CC(NS(=O)(=O)C4=CC=C(F)C=C4)=C3)C(=O)C2(F)F)=C1&&&
*C(=O)OC&*C1=CC=CC=C1OCC(=O)NC1=NON=C1*&*N(C)C&&&
*C1=CC=C(OC2=CC=C(NC(=O)C3CCOCC3)C=C2*)C=C1&*Cl&&*[N+](=O)[O-]&&
*OC&*C1=CC=C(C#CC2=CC(*)=C(*)C(*)=C2)C=C1*&*OC&&*OC&*O&*OC&&
CC(=NNC(=O)CC1=CC=C(F)C=C1)C1=CC=CC=C1NC(C)=O&&&
*OC&*C1=CC=C(N2C(=O)C3=NN(C4=CC(*)=CC=C4*)C(*)=C3C2C2=CC=C(*)C=C2*)C=C1&*N(C)C&&*C&*C&*Cl&*OC&&
O=C(CC1=CC=CC2=CC=CC=C12)NC1=CC=NC=C1&&&
CC1(CNC(=O)C2CCCCC2)COC(C)(C)OC1&&&
*C&*C1=CC=C(C(CC(=O)NC(*)C2=CC=C3OCCOC3=C2)CC2=CC=CC=C2)C=C1&*CC(=O)O&&&
CS(=O)(=O)NC1=CC=CC=C1N1CCN(CCCCCCCN2C=NC3=CC=CC=C3C2=O)CC1&&&
O=C1C(NCCNCC2=CC=CC(C3=CC=CC=C3F)=C2)=C(NCCNC2=NC=CC=N2)C1=O&&&
CC1(C(=O)N2CCN(S(=O)(=O)C3=CC=C(Br)S3)CC2)CCCN(C(=O)C2=C(F)C=CC=C2F)C1&&&
*OC&*C1=CC=CC(C2=CC(C(=O)NN3CCOCC3)=C3C=CC=CC3=N2)=C1&&&
*C1=C2C(=O)C3=CC=CC=C3C3=C2C(=NO3)C(N2CCN(CC3=CC=C4OCOC4=C3)CC2)=C1&*OCC(Cl)(Cl)Cl&&&
CC(O)C1=CN(C2=CC=C(NC3=NC=C4N=C(C5=CC=CC=C5)C(=O)N(C5CCCC5)C4=N3)C=C2)C=N1&&&
NC1=CN=C(C2=CC=C(C3=CC=CC=C3SC3=NC=NC(N4CCS(=O)(=O)CC4)=C3)C=C2F)C=N1&&&
O=C(CCN1C(=O)C2CC=CCC2C1=O)NC(CC1=CC=CC=C1)C(O)C(=O)N1CSC(C2=CC=CC=C2)C1C(=O)NC1CCCC1&&&
*C(C)C&*C1=CC2=C(C=C1*)C1(*)CCCC(*)(*)C1CC2&*O&&*C&*C&*C&&
CN(C)C(=O)OC1=CC=C(CC2=NOC(NC(=O)NC3=CC=C(O)C=C3)=N2)C=C1&&&
*C&*C1=CC=C(NS(=O)(=O)C2=CC3=C(C=C2N2CCCC2)NC(=O)CS3)C=C1*&*C&&&
COC1=CC=CC(CNC(=O)CC(C)(C)C2=NC(CC3=CC=CC=C3)=C(C(=O)CSC(C)=O)S2)=C1&&&
*C&*C1=CC=C(C2=NN(*)C3=NC(=O)N(*)C(=O)C3=N2)C=C1&*O&&*Br&&
*SC&*C1=CC=C(C2=C(NC3CCCC3)N3C=CC=CC3=N2)C=C1&&&
CC1=NC=CC(C2=CC=C(C(=O)NC3=CC=CN=C3)C(Cl)=C2)=C1C#CC1=CC=C(N)N=C1&&&
COC1=CC=C2[NH]C(C3=CC=C(NC(=O)COC4=CC=CC=C4OC)C=C3)=NC2=C1&&&
CC(C)CNC1=C(C#N)N=C(C2=CC=C3OCOC3=C2)O1&&&
CCN1C(SCC(=O)NCC2CCCO2)=NN=C1C1=CC=CN=C1&&&
*C(=O)O&*C1=CC(*)=C2C=C3C=CC=CC3=CC2=N1&*C(=O)O&&&
O=C(C(F)(F)F)N(CC1=CSC=C1)CC1=CC=CC=C1Cl&&&
COC1=CC=CC(NC(=N)C2=C[NH]C3=CC=CC=C23)=C1&&&
CN(C)CCNC1=CC=C(NC2=CC=C3C=CC=CC3=N2)N=N1&&&
O=C(NC1CCC2=CN(CC3=CC=C(Cl)C=C3)C3=C2C1=CC=C3)C1CCCCC1&&&
*CC=C(C)CCC(=O)C(C)(C)O&*C1=C(*)C(*)=C2C(=O)C(*)(*)CC34OC3C(COC4*)C2=C1&*C&&*O&*O&*C&*O&&
*C1=C(*)C=C(C2C3=CC=C(*)C=C3OC(=N)C2*)C(*)=C1&*O&&*Br&*O&*Br&*[N+](=O)[O-]&&
*C&*C1=CC=C(OCCN(*)C2=CC=CC=C2C(=O)C2=CC=CC(*)=C2)C=C1&*C(C)(C)C&&*C(=O)O&&
*NC(=O)CCCCCCCS=CCCCCCC&*C1=CC=CC=C1&&&
*CC&*C1=CC=C(OC2C(=O)N(*)CC2(*)*)C=C1&*C&&*C&*C(=O)NCC(C)(C)C&&
COC1=CC2=C(C=C1OC)N(C1=NC(C)=C(CCNC(=O)C(Cl)Cl)S1)C=N2&&&
CCCCNC1=CC=CC=C1C(=O)OCCCCOC(=O)C(C)(C)C1=CC(=O)C2=C(O)C=CC(O)=C2C1=O&&&
*N&*C1=NC(NC2CCCCC2)=NC2=N[NH]C(*)=C12&*[N+](=O)[O-]&&&
CCCC(NC(=O)C1CC2CCN1C(=O)C(CC(C)C)NC(=O)CCCCCCCC(=O)NC(CC1=CC=CC=C1)C(=O)NC(CC(N)=O)C(=O)N1CCCC1C(=O)NC(CC1=CC=CC=C1)C(=O
CCOC(=O)CCC(=O)N1N=C(C)C(NC(=O)C2=CC=CO2)=C1C&&&
*OC&*C1=CC=C2C(=C1)[NH]C(=O)C1=C2C2=CN=CC=C2N1*&*C&&&
CC1=NC2=CC=CC=C2C1(C)N=NC1=CC=C(C#N)C=C1&&&
*CCC=CCCC(=O)O&*C(C=CC1CCC(=O)N1)CCC1=CC=CC=C1&&&
*C&*C1=CC=C(C2=NC(*)=C(C3=CSC=C3)O2)C=C1&*C#N&&&
*NC(C)=O&*C1=CC=C(CC2NC(=O)C(CC3=CC=C(*)C=C3)NC(=O)C(*)OCC(*)CNC2=O)C=C1&*O&&*O&*C(C)C&&
*C(F)(F)F&*C1=C(*)C=C(C2CNCCO2)C(*)=C1&*Cl&&*Cl&&
*C&*C1=CC=CC=C1NC(=O)CCCCC(*)NC(=O)C1=CC=CC=C1C(=O)NC1=CC=CC=C1*&*C&&*S(N)(=O)=O&&
CC1=CN2C(=O)C(S(=O)(=O)N3CCN(C(=O)C4=CC=CO4)CC3)=C(C)N=C2S1&&&
CC(C)(NC(=O)C1CCCCC1C#N)C1=NC(C(F)(F)F)=C[NH]1&&&
*C1=C(C=C2C(=O)NC3=CC=C(NC(=O)C4=CC=CC=C4)C=C23)[NH]C(C2=CC=CC=C2)=N1&*C(=O)O&&&
O=C1[NH]C2=CC([N+](=O)[O-])=C(N3C=CN=C3)C=C2O1&&&
*C(=O)NC&*C=C1C(=O)NC2=CC(NC(=O)NC3=C(*)C=CC=C3*)=CC=C12&*C&&*F&&
CC1=CC=C(C(=O)NC2CC2)C=C1C1=CC=C2C(=C1)NC(=O)C2(C)C&&&
*C(O)C=C(C)CCC=C(C)C&*C1=CC=CC(*)=C1&*CO&&&
COC1=CC=C2C(=C1)C1=C(OC(C)=O)C(=O)C3=CC=CC=C3C1=C2OC&&&
*C(=O)OCC&*C1=C(*)N(CC(=O)N2CCC(*)CC2)C(NCC2=CC=CC=C2)=NC1C1=CC=CC=C1*&*C&&*C&*C&&
CC1=CC=C(S(=O)(=O)C2=CC=CC(O)=C2)C=C1&&&
CCNCCCCCCNCCCCCNCCCCCCNCCCCCNCC1=CC=CC=C1&&&
*COC(CC)CC&*C1=C(*)C=C2CC(*)N(*)CC2=N1&*CCO&&*OC&*C&&
CN1CC=CCOC2=CC(=CC=C2)C2=NC(=NC=C2)NC2=CC(=CC=C2)C1&&&
*CC&*C1=CC2=C(C=C1*)C(*)N(*)CC2&*OC&&*CC(=O)OC&*C&&
*OC&*C1=CC=C(CNC2=CC=C3N=C(*)C(=O)[NH]C3=C2)C=C1&*C&&&
CS(=O)(=O)NC1=CC=CC(C2=CN=C3[NH]N=C(C4=CC=CC=C4)C3=C2)=C1&&&
*SCC(=O)NCCN(CC)CC&*C1=CC(N2C(*)=NN=C2C(*)C2=CC=NC3=CC=CC=C23)=CC=C1&*C&&*F&&
*OC&*C1=CC=CC(C(=O)NCC2=NN=C(SCC(=O)NC3CCN(*)CC3)N2*)=C1&*C&&*C&&
CC(C)(C)NC(=O)C(C1=CC=C(Cl)C=C1)N(CC1=CC=CS1)C(=O)CN1N=NC2=CC=CC=C21&&&
*CCCCC&*C1=CC=C(NC(=O)CN(*)CC2=CC(*)=NO2)C=C1&*C(F)(F)F&&*C&&
*CC&*N(C(=O)COC1=CC=C2C(=O)C=C(C3=CC=CC=C3)OC2=C1)C1=CC=CC=C1&&&
*OCCCCCCCCCCCCCCCC&*C1=CC=C(OC(=O)C2=CC=CC(*)=C2*)C(*)=C1&*O&&*O&*O&&
COC1=CC=C(OC)C(C(CC(=O)N2CCCC2)C2=CC=C(Cl)C=C2)=C1&&&
CN1C=C(C2=CC=CC=C2C2=CC=CC=N2)C2=C(N)N=CN=C21&&&
CC1=CC=C(NC(=O)COC2=CC=C(C(=O)NC3=CC=C(O)C(Cl)=C3)C3=CC=CC=C23)C(CCBr)=C1&&&
*OC&*C1=CC=C(C2C3=C(C=C(*)C(*)=C3)CCN2*)C=C1*&*OC&&*OC&*C&*OC&&
NC(CC(=O)N1CCSC1)(C1=CC=CC(C(F)(F)F)=C1)C1=CC=CC(C(F)(F)F)=C1&&&
*C&*C1=CC=C(CN2CC(C(=O)NC3=CC=C4C(=C3)N=CN4*)CC2=O)C=C1&*F&&&
COC1=CC=C2C=C3C4=CC5=C(C=C4CC[N+]3=CC2=C1NCCCN)OCO5&&&
O=C1CC2=CC=C(OCCCN3CCC(C4=NOC5=CC(F)=CC=C45)CC3)C=C2N1&&&
*SC&*C1=CC=C(OC2=NC(*)=CC=C2*)C=C1&*C&&*C(=NO)N(C)CCN(C)C&&
*C#N&*C1=CC=C(NC(=O)COC(=O)C2CC3=CC=CC=C3CN2S(=O)(=O)C2=CC=C(*)C=C2)C=C1&*Br&&&
O=C(NC(CO)C1=CC=CC=C1)C1=C(Cl)C=NC=C1Cl&&&
CCN(CC)C(=O)N1CCCN2N=NC(COC3=CC=CC=C3C(F)(F)F)=C2C1&&&
*OC&*C1=CC=C(C2=CN3C=C(*)C=CC3=N2)C=C1&*N&&&
*C(=O)OC(C)(C)C&*C1=CC=C(CNC(=O)C2SC3=NC(*)=NC(NC4CCCCC4)=C3C2*)C=C1&*Cl&&*O&&
CC1=CC=C(S(=O)(=O)N2CCC3=CC(NC(=O)C4=CC=CC(NC(=O)C5=CC=CC=C5Cl)=C4)=CC=C32)C=C1&&&
CSCCC(NC(=O)C(NC(=O)C(CCS)NC(=O)CN1C(C2=CC=C(Cl)C=C2)=NC=C(NC(=O)CN2CCN(CCO)CC2)C1=O)C(C)C)C(N)=O&&&
*OC&*C1=CC(NN=CC2=CC=C(*)C(*)=C2*)=CC(*)=C1*&*[N+](=O)[O-]&&*OC&*OC&*OC&*O&&
CCCN(C)C1CCC2=C(C1)C1=C(O)C=CC(Cl)=C1C(=O)O2&&&
*N&*C1=CC(NC(=O)NC2=CC=C(C3=CC=CC4=C3CNC4=O)C(*)=C2)=NC=N1&*F&&&
CS(=O)(=O)NC(=O)C1=CC=CC(NC(=O)C2=CC3=C(C=CS3)N2CC2=CC=CC=C2)=C1&&&
*C(=O)OCC&*C1=CC=C(CC(=O)OC2CC3=CC4=C(C=C3C(C3=CC(*)=C(*)C(*)=C3)C2*)OCO4)C=C1&*OC&&*O&*OC&*CC&&
CCOC(=O)C1=NC2=CC(C(F)(F)F)=CC=C2N=C1NCC1=CC=CC(C(F)(F)F)=C1&&&
CCCCCN(CCCCC)C(C)=NC(N)=NC(N)=NC(=O)C1=C(Cl)C(Cl)=C(Cl)C(Cl)=C1C&&&
*C(C)CC&*C(CC1=CC=CC=C1)NC(=O)C1=CC=C(CNC(=O)C2CCCN2*)C=C1&*C(=O)NC(CCSC)C(=O)NC(CCCCN)C(O)CC(=O)NC(C(=O)NC(C(=O)NC)C(C)C
CC(C)CCN1C(=O)CC2(CCN(CCCCC(=O)C3=CC=C(F)C=C3)CC2)C1=O&&&
O=C(CSC1=NC(C2=CC=C(Cl)C=C2)=NO1)NCC1=CC=CO1&&&
NC(=O)CN1CCC(NC(C2=CC=C(Cl)C=C2)C2=CC=CN=C2)CC1&&&
CC1=NC2=CC=NC=C2N1C1CC2CCC(C1)N2CCC(CC1=CC=C(F)C=C1)C1=CC=CC(F)=C1&&&
N#CC1=CC=CC=C1C1=CC=C2C=C(NC(=O)CC3CCN(C4CCCC4)CC3)N=CC2=C1&&&
CCC(C1=NC2=CC=CC=C2N1C)N1CCN(CC)CC1&&&
COC1=CC(OC)=C(C2=C(C3=CC=CC=C3)C=C(C3=CC=C(N(C)C)C=C3)N2C)C(OC)=C1&&&
*C#N&*C1=CC=C(CN2CCC(*)(CN3CCCC3=O)C2)C=C1*&*O&&*Cl&&
CC1=CC(C2=CC=CC(C(=O)O)=C2)=NN1C1=CC=CC(C(=O)O)=C1&&&
*C#N&*C1=CC(C=CC2=CN=CC(CN3CCNCC3)=C2)=CC=C1C1=CC=CC=C1&&&
C=CCC1=C(OC(C)=O)C=C(OC(C)=O)C(CC=C)=C1OC(C)=O&&&
CON=C(C(=O)NC1C(=O)N2C(C(=O)O)=C(C=C3CCN(C)C3=O)CSC12)C1=CSC(N)=N1&&&
*N&*C1=NC=CN2C(C3CCCC3)=NC(C3=CC=C4C=CC(C5=CC=CC=C5)=NC4=C3)=C12&&&
O=C(NCC1=CC=C(F)C=C1)C1=CC=CC=C1NC(=O)C1=CC=CO1&&&
O=C(CC1CC2=CC(F)=CC=C2N1S(=O)(=O)C1=CC=C(Cl)C=C1)NC(CC1=CC=CC=C1)C(O)CC(CC1=CC=CC=C1)C(=O)NC1CC(=O)OC1O&&&
N#CC1=C(N2CCN(C3=CC=NC4=CC(Cl)=CC=C34)CC2)N=CN=C1OC1CCNCC1&&&
*C(=O)NC&*C1=NC2=CC(C3=CC=C(C4(*)CCC4)C=C3)=NN2C(N2CCC(N3C(=O)[NH]C4=NC=CC=C43)CC2)=C1&*C(F)(F)F&&&
*C(=O)NCCC&*C1=CC(*)=CC(NC(=O)C2=NOC(*)=C2)=C1&*C&&*C&&
O=C(C1=CC(F)=CC(Cl)=C1)N1CCN2C(=O)C3=CC=CC=C3C12C1=CC=CC(Cl)=C1&&&
N#CCOC(=O)C1=CC=C(NC(=O)CSC2=CC(C3=CC=C(O)C=C3)=NC(C3=CC=C(F)C=C3)=N2)C=C1&&&
*OC&*C1=CC=C2N=C(NC(=O)C(*)OC(=O)C(*)NC(=O)C3=CC=CC=C3)SC2=C1&*C&&*C&&
CN1C(=O)C([N+](=O)[O-])=C(OC2=CC=CC(C=CC(=O)NO)=C2)C2=CC=CC=C21&&&
*N(C)C&*C1=CC=C(C2=CN=C3[NH]C=C(C4=CC=CC=C4*)C3=N2)C=C1&*F&&&
COC1=CC=C(C2=NC3=CC=C(OCC4=CC=CC=C4)C=C3C(=O)N2CC(=O)NCC2=CC=CS2)C=C1&&&
CN(C)CC1=CC=C(NC(=O)NC2=CC(Cl)=CC(Cl)=C2Cl)C=C1&&&
CCOC1=CC=CC=C1OCCCC(=O)N(C)CC=C(C)C&&&
*OCCCCCCC&*C1=CC=C(C(=O)N2CCN(C(=O)C3=CC=C(*)C=C3)CC2)C=C1&*Cl&&&
*CC=C&*C1=CC=C(OC2(C3=CC=C(*)C=C3*)CN(*)C(=O)NC2)C(*)=C1&*F&&*F&*OC(F)(F)F&*Br&&
C#CC1=CC=C2C(=C1)N=C(NC1=CC(Cl)=CC(Cl)=C1)C1=NC=NN12&&&
*C(C)C(=O)O&*N1SC(=O)[NH]C1=O&&&
*C(N)=O&*C1=CC=C(C2=CN3C(C4=CC=CC=C4)=CN=C3C(*)=C2)C=C1&*N&&&
CCN(C(=O)COC(=O)C(CC(=O)NC1=CC=CC=C1)NC(=O)C1=CC=CC=C1)C1CCS(=O)(=O)C1&&&
COCCOC(=O)C1=CC=CC(NC(=O)C2=CC=CC=C2OCCOC2=CC=C(C(C)(C)C)C=C2)=C1&&&
CCCC1=CC(C2=CC=C(CC(=O)O)C=C2)=NC2=CC=CC=C12&&&
O=C(NC1CC2CCCC(C1)N2CC1=CC=CC2=CC=CC=C12)C1=CC=C2[NH]N=CC2=C1&&&
CC(C#N)(NC(=O)C1=CC=CC(Cl)=C1C(F)(F)F)C1=CC=C(Cl)C=C1&&&
*OC&*C1=CC2=C3C(=C1)C1=C(C=CC4=C1C(=O)C(*)=C4*)CC3C(*)(*)OC2&*OC&&*C&*C&*O&&
*C=[N+]([O-])C=NCCSC(C)=O&*C1=CC=CC(OCC2=CC=CC=C2)=C1&&&
CCOC1=CC=C(C2NC(C3=CC=C(OC)C=C3)=NN3OC(=O)C(C(=N)SC)=C32)C=C1&&&
*S(=O)(=O)N(C)C&*C1=CC=CC(NC(=O)CCS(=O)(=O)C2=CC=CC3=NSN=C23)=C1&&&
*C&*C1=C(C2=CC=CC(NS(=O)(=O)C3=CC=C(C(CN(*)CC4=CC=CC=C4)CC4=CC=CC=C4)C=C3)=C2)CC2C(*)C(=O)N12&*O&&*C(=O)O&&
*C&*C1=CC=C(C2=NN3C(*)=C(CCC(=O)N4CCCC4*)C(*)=NC3=C2)C=C1&*C&&*Cl&*C&&
CC1C(=O)NC2=CC=C(F)C=C2C1=NNC(=S)NC1=CC=CC=C1&&&
O=C1C=C(C2=CC=CC=C2F)C2=CC=C(O)C(CC3=C(C4=CC=CC(O)=C4)OC4=CC(O)=CC(O)=C4C3=O)=C2O1&&&
C[N+]1(C)C2CCC1CC(OC(=O)N(CC1=CC=C(COC3=CC(Cl)=CC=C3C3=N[NH]N=N3)C=C1)C1=CC=C([N+](=O)[O-])C=C1)C2&&&
CCC1=NC2=C(C(=O)N3CCCC(C)C3)C=NN2C(C)=C1&&&
*OC&*C1=CC=C2C(NN=C3NCCN3)=CC(*)=NC2=C1&*C&&&
*C1=CC=C(C(=O)ON=C2CCCCCCC2)C=C1&*Cl&&&
CC1CCC2(OC1)OC1CC3C4CC=C5CC(OC6OC(C)C(O)C(O)C6OC6OC(C)C(O)C(OC3C)C6OC6OC(C)C(O)C(O)C6O)C(O)CC5(C)C4CCC3(C)C1C2C&&&
O=[N+]([O-])C1=CC=C(N2CCN(C3=CC(O)=C4C=CC=NC4=C3O)CC2)C=C1&&&
CC1=C(OC2=C(O)C=CC=C2Cl)C(=O)C=CN1C&&&
*C(C)C&*C1(*)CC12CN(CC1CC1)C2&*CN&&&
COC1=CC=C(NC(=O)CS(=O)C(C)C(=O)NC2=CC=C3OCOC3=C2)C=C1&&&
COCCCNC1=NN2C(C(C)(C)C)=NN=C2C2=CC=CC=C12&&&
CCC1(CC)OC2CC3C4CCC5=CC(=O)CCC5=C4C(=O)CC3(C)C2(O)O1&&&
*NC(C)=O&*C1=CC=C(N(C(=O)CN2N=C(*)C3=CC=CC=C3C2=O)C(C(=O)NC2CCCC2)C2=CC=C(*)C=C2)C=C1&*C&&*C&&
C#CCN1C(C(=O)C2=CC=CC=C2)=C(OC(=O)C=CC2=CC=CC=C2)C2=CC=CC=C2S1(=O)=O&&&
CC(C)(C)OC(=O)C(NC(=O)C1CCC2CN(C(=O)CCC3=CC=CC=C3)CC(=O)N21)C(C)(C)C&&&
N#CC1=CC=CC(S(=O)(=O)N2CCN(CCC3=CC=C(OC4=CC=CC=C4)C=C3)CC2)=C1&&&
O=[N+]([O-])C1=CC2=CC(O)=CC(O)=C2C1=NN=C1SC(CN2CCCCC2)C(O)C(O)C1O&&&
CS(=O)(=O)NC1=CC=CC=C1OCCN1C=NC(C2=CC=C(C(=O)O)C=C2)=C1&&&
CN(C=O)CC(=O)NC1C(O)C(O)C(O)C(CO)OC1N1C=C(C#CCCC2C(O)CC(O)C2CC=CCCC(=O)O)N=N1&&&
CC(=O)NCCCC(C)C(=O)NC(CC(=O)C1=CC=CC(C(=O)NC(CO)C(=O)O)=C1)C(=O)O&&&
CSC1=CC=C(CNCC2=COC(C3=CC=CC=C3OC(C)C)=N2)C=C1&&&
*C1(C(=O)N2CC(C3=CC=CC=N3)=NC3=CC=CC=C3C2=O)CCCCC1&*F&&&
CC(=O)NC1=CSC2=C1C(=O)C1=CC=CC=C1C2=O&&&
*C&*C1=NC2=NC(SCC(=O)NC(*)C3=CC=CC=C3)=NN2C(*)=C1&*C&&*C&&
CCN1C2=CC=CC=C2C2=CC(NC(=O)C(C)=CC3=COC4=CC(OC)=CC(OC)=C4C3=O)=CC=C21&&&
CCOC(=O)C(NC(=O)C(SC1=CC=C(OC)C=C1)C1=CC=C(OC)C=C1)C(C)C&&&
CC1=CC(O)=C(NC(=O)NC2=CC=C(OC3=CC=NC(C4=CC(C(=O)NCC(O)C5=CC=CC(C(F)(F)F)=C5)=C[NH]4)=C3)C=C2)C=C1F&&&
O=C1N(CC2=CC=CC=C2Cl)C2=C(C(=O)N1CC1=CC=CC=C1)N(CC(CCO)CCO)N=C2&&&
*CCCN(CC)CC&*C1=CC=C(C2C(*)C(=N)OC3=CC=C4C=CC=CC4=C32)C(*)=C1&*Cl&&*Cl&&
*C&*C1=CC=C(N2C=C(*)C(=O)C3=CC(*)=C(N4CCN(CC5=C(*)C=CC=C5*)C(*)C4)C(*)=C32)C=C1&*F&&*F&*C(=O)O&*C&*F&*C&&
*CC&*N=C1C(=O)N(*)C2=CC=C(*)C=C12&*NC(N)=S&&*OC&&
*C1=CC=C(CC(*)NC(=O)CN2C=NC3=C(C(C4=CC=C(*)C=C4)=CS3)C2=O)C=C1&*F&&*O&*C(=O)O&&
*OCCCCCCCC&*C1=CC=C(C2=C(*)C(=O)C3=C(*)C(*)=C(*)C=C3O2)C=C1*&*OC&&*O&*O&*OC&*OC&&
*C(=O)OC&*C1=CC=CC(C2=CC=C3C(*)=C4C=CC=CC4=NC3=C2)=C1&*Cl&&&
*NS(C)(=O)=O&*C1=CC=C(S(=O)(=O)NC2=CC(*)=CC=C2OC2=CN=C(*)C(C3=CC=NC(*)=C3)=C2)C=C1&*F&&*F&*F&&
CC1=CC=C(NC(=O)C2=CC=C(N(C)S(C)(=O)=O)C=C2)N=C1&&&
CN1CCC=C2C(CC#N)C(=O)N2CC1&&&
COC1=CC(C=CC(=O)C2=C(C)[NH]C(C)=C2C(=O)OCCN2C(=O)C3=CC=CC([N+](=O)[O-])=C3C2=O)=CC(OC)=C1OC&&&
CCCC1=C(CC2=CC=C(C3=CC=CC=C3C3=NOC(=O)[NH]3)C=C2)C(=O)N(C2CCC(CC)CC2)C2=NC=NN12&&&
*NC(=O)C(C)(C)C&*C1=CC=C(NC(=O)C(CC2=CC=CC=N2)NCC2=CC=CC=N2)C=C1&&&
*C&*C1=CC=C(NC(=O)C(=O)NC2CCN(C3=CC=CC(C4=C(*)SC(*)=C4)=C3)C2=O)C(*)=C1&*Br&&*C&*F&&
*CC&*C1=CC=C(S(=O)(=O)N2CCN(C(=O)CN(*)C3=CC=C(*)C(*)=C3)CC2)C=C1&*C(F)(F)F&&*OC&*OC&&
*[N+](=O)[O-]&*C1=CC=C(C2=NC(=S)C3=C(*)C=CC=C3[NH]2)C=C1&*O&&&
COC(=O)C1=C(CNC(=O)C2=CC=C(S(=O)(=O)N3CCCCCC3)C=C2)C(=O)C2=CC=C(Cl)C=C2N1C1=CC=CC=C1&&&
*C&*C1=C(C(=O)NCC2=CC=C3N=CC=CC3=C2)C=CO1&&&
CCCCP1(=S)C2=C([NH]C(CN3C=NC4=CC=CC=C43)=NC2=O)C(C)CN1&&&
*Cl&*C1=CC=C(OCCCN2C=CN=C2)C=C1&&&
CN1CN(C2=CC=CC(C=CC3=CC=CC(C=CC4=CC=C(N5C(C=CC6=CC=CC(F)=C6)=NC6=CC=CC=C6C5=O)C=C4)=N3)=C2)CC(C)(C)C1&&&
C=CCNC1=NC(C2=CC=CC=C2)=CC(C(F)(F)F)=N1&&&
CCCC1=CC(C2=CC=CC=C2)=CC=C1C=O&&&
NC1=NC=CC=C1O&&&
CN1C(=O)CS(=O)C2=CC=C(C(=O)NCCC3=CC=CC=C3)C=C21&&&
*NC(C)C&*C1=NC2=CC=CC=C2C(*)=C1*&*C#N&&*S(C)(=O)=O&&
CC1=CC=C2C(CCCCN3CCCCC3)=CC(=O)OC2=C1&&&
*C&*C1=CC=C(S(=O)(=O)N(*)CCC(=O)NCCC2CCCCC2)C=C1&*Br&&&
*C&*C1=CC=C(N2C(*)=CC(C(=O)CN3C(=O)NC(CC4=CC=CC=C4)C3=O)=C2*)C=C1&*C&&*C&&
*OC&*C1=CC=C(OC2=CC=C(C=NNC(=O)CC3=CC=C(*)C(*)=C3)C=C2*)C(*)=C1&*Cl&&*Cl&*O&*OC&&
*O&*C1CCCOC(CN2CCN(C3=NC=CC=N3)CC2)C1&&&
*OC&*C1=CC=CC=C1C(=O)N1CC2CN(C(=O)C3=CC=CC=C3)CC2C1&&&
*C(=C)C&*C1CCC2(C(OC(=O)C3=CC=CO3)C(*)C3(*)CCC(*)C(*)(*)C3CCC2*)O1&*O&&*C&*C&*O&*C&*CO&&
N#CC1=C(N)C2=CC3=C(C=C2OC1=O)C(=O)C1=CC=CC=C1N3CCF&&&
*C&*C1=CC=C(C2=C(*)C=C(*)C(C(=O)NC3=CC=C(*)N=C3)=N2)C=C1&*Cl&&*C&*C&&
CC1=CC=C(S(=O)(=O)N2CC3=CN=NN3C3=CC=CC=C3C2CO)C=C1&&&
CCN1C=CN=C1CN(C)C1CCN(CC2=NC=CS2)C1&&&
*C&*C1=CC(OC(*)C2=CC=CC(C(=O)N3CCC(N4C(=O)OCC5=CC=CC=C54)CC3)=C2)=CC=C1&*C#N&&&
*OC&*C1=CC2=C(C(=O)NC3=C(*)C=CC=C3*)C=NC(C3=CC=C(NC(=O)NC4=CC=CN=C4)C=C3*)=C2C=C1*&*Cl&&*Cl&*C(=O)NCCN(C)C&*OC&&
CCN(C(=O)CN1C(=O)NC(C)(C2=CC=CC=C2)C1=O)C1=CC=C(C)C=C1&&&
CCC1=C(C2=CN(C)N=C2)C=CN2C(=O)C(O)=C(C(=O)NCC3=CC=CC=C3)N=C12&&&
*C(=O)OC&*C1=CC=C(C(=O)NC2(*)CC3=C(O2)C(*)=CC=C3*)C(*)=C1&*ONC(C)C&&*OC&*OC&*C&&
COC1=CC(C2=C(C3=CC(OC)=C4OCOC4=C3)OC=N2)=CC(OC)=C1OC&&&
O=C1NC(=O)C2(S1)N(C(=O)C1=CC=CC=C1)C2C1=CC=C(O)C(O)=C1&&&
O=C(O)COC1=CC(OCC2=CC=CC=C2)=CC(NC(=O)C2=CC=C(C(=O)O)C(C3=CC=CC(OC(F)(F)F)=C3)=C2)=C1&&&
*C(C)(C)O&*C1=CC=C2C(=C(NC3=CC=CC=C3*)C3=CC=CC=C3*)C(=O)NC2=C1&*Cl&&*C(C)(C)C&&
*NC(C)(C)C&*C(=NC1=CC=CN=C1)C1=CC=CN=C1OC1=CC=CC=C1*&*NO&&&
OC1=CC=C(C(NC2=CC(Cl)=CC=C2O)C(F)(F)F)C=C1Cl&&&
CC(=C1C(=O)C2=CC=CC=C2OC1=O)N(C)C&&&
COC1=CC=C(C(C)NC(=O)CNC(=O)C2CC(=O)N(CC3=CC=CC=C3)C2)C=C1&&&
CCN(C(=O)COC(=O)C1=CC=C2C(=O)N(CC3CCCO3)C(=O)C2=C1)C1=CC=CC(C)=C1&&&
CCCCNC(=O)C1=CC=C(N2CCC(C3=CC=CC=C3Cl)=N2)N=C1&&&
CN1C(N)=C(C(=O)COC(=O)C2=CC(=O)[NH]C3=CC=CC=C23)C(=O)N(C)C1=O&&&
*C&*C1(*)CC2=C(CO1)SC1=C2C(=N)N2C(=N1)SC1=CC=CC=C12&*C&&&
O=C(O)C1=CC=C2C=C(C3(O)CCCCC3)C=CC2=C1&&&
CC(=O)OC12C=C(C)CC(O)C1C(C)(O)C(OC(C)=O)CC2OC(C)=O&&&
*OC&*C1=CC=C(SC(*)C2=NC(=O)C3=C([NH]2)N(C2=CC=CC=C2)N=C3)C=C1&*C(=O)NO&&&
*C&*C1=CC(C2=CC=C3C(=O)C(*)(*)NC(=O)C3=C2)=CC=C1&*C&&*C(=O)O&&
*C=CC(=O)NCCNCC&*C1=CC=C(*)C(*)=C1&*F&&*F&&
*OC&*C1=CC=C(C2=NN(CC(=O)NCC3=CC=C4OCOC4=C3)N=N2)C=C1*&*OC&&&
O=C1CCCCC1=C(C1=CC=C(O)C(O)=C1)C1=CC=CC(O)=C1O&&&
*C&*C1=CC=C(C2=NC(C3=CC=C(CCN4CCCC4*)C=C3)=NS2)C=C1*&*C&&*O&&
C1=CN=CC(C2=CN=C(CN3CCCOC(CN4C=CC=N4)C3)O2)=C1&&&
CC1=CC=C(C2=NC(NC3CCN(C4=NC=CC=N4)CC3)=C3C=CC=CC3=N2)O1&&&
*C&*C1=CC=C(OCC(=O)NC2=CC=C(C3=NC4=CC=CC=C4S3)C=C2)C=C1&&&
CC(C)CC(O)CC(O)C(CC1=CC=CC=C1)NC(=O)C1CCC(=O)N1CC1=CC=CC=C1&&&
O=C(CCN1CCCN(C(=O)CC2=CC=CC(F)=C2)CC1)NCC(C1=CC=CN=C1)C1=CC=CC=C1&&&
N#CC(=CCC12OCC3(COP(=O)(O)OP(=O)(O)OCC4OC(N5C=NC6=C(OCC7=CC=CC=C7)C=CC=C65)C(O)C4O3)C1CCCC2OC(=O)C=CC1=CC=CC=C1&&&
*C&*C1=CC=C2C(NCCCCCCCNC3=CC(=O)OC4=CC(*)=CC=C34)=C3CCCCC3=NC2=C1&*Cl&&&
COC(=O)C1=CC2=C([NH]C3=CC=CC=C32)C(C2=CC=CC=C2C)=N1&&&
CC1=CC=CC2=C1[NH]C(C1=CC=C(C3=N[NH]C(=O)C=C3)C=C1)=N2&&&
*C(=O)NC(C)(C)C&*C1=CC=C(*)C(C2CCCN2C2=NN3C=C(*)N=C3S2)=C1&*F&&*C(F)(F)F&&
C=CC12COC(=O)C=C1CCC1C(C)(C)C(OC(C)=O)CC(O)C12&&&
COC1=CC=C(C2CCC(NCC(=O)NC3=CC(Cl)=CC=C3OC)CC2)C(OC)=C1OC&&&
CC(C)CC(O)(C(=O)OC1=CC([N+](=O)[O-])=CC=C1C(N)=O)C(F)(F)F&&&
*OC&*C1=CC=CC(=O)C(C2=CC(*)=CC(*)=C2*)=C1&*C&&*OC&*C&&
*C&*C1=CC=C(N2CCCN3C2=NN=C(*)C3=O)C=C1&*NC(=O)CN(C)C&&&
*CCN(C)C&*C1=CC=C(N2CCC3(CC2)CC(OC2=CC=C(*)C(*)=C2)C3)N=C1&*OC(F)(F)F&&*NS(C)(=O)=O&&
CC1=NOC(C2=C(C)C3OC4=C(C=CC(O)=C4O)C3CC2=O)=C1&&&
*C(C)=O&*C(C=CC1=C(*)CCCC1(*)*)=CC=CC1=CC=C2C=CC=C(*)C2=N1&*C&&*C&*C&*[N+](=O)[O-]&&
*O&*C1=CC(*)=CC(C2=N[NH]C(C(*)CC3=C[NH]C4=CC=CC=C34)=C2)=C1&*Cl&&*Cl&&
*OC&*C1=CC=CC(C(=O)C2=CN(C3=CC=CC=C3*)C(=O)C=C2)=C1&*C&&&
C=CC1CC1(NC(=O)C1C2(CN1C(=O)C(NC(=O)C(NC(=O)C1=CN(C)C=N1)C1CCCCC1)C(C)(C)C)C(C)(C)C21CCC1)C(=O)NS(=O)(=O)N1CCCC1&&&
COCCCCCCCCCOC1=C(C)C(=O)C2=CC=CC(OC)=C2C1=O&&&
COC1=CC=CC=C1NC(=O)C1CC(=O)N(C2=CC=CC=C2OC)C1&&&
*COC&*C1=CC=C(OC2=CC=C(C(=O)N3CCC(N(*)CCCC4=CC=CN=C4)CC3)C=C2)C=C1&*Cl&&&
*Cl&*C1=CC=C(N=C2SSN=C2*)C=C1&*Cl&&&
CC1=CC(C)=C2C(=O)CC(=NNC3=CC=CC=C3)C(=O)C2=C1&&&
*OC&*C1=CC=CC=C1C1=CC=C(*)C(NC(=O)C2=CC=C(CN3CCCCC3)C=C2)=C1&*NS(C)(=O)=O&&&
COC1=CC2=C(C=C1OC)CN(C1CCCCC1NC(=O)C1=CC=C(C3=CC=CS3)C=C1)CC2&&&
CC1=NC2=CC([N+](=O)[O-])=CC=C2N2N=CC=C12&&&
O=C1CCC(=O)N1CC(=O)N1N=C(C2=CC=C3OCCOC3=C2)CC1C1=CC=C(Cl)C=C1&&&
*C&*C1=CC=C(C(=O)NC2=CC(*)=NO2)C=N1&*C(F)(F)F&&&
CC1=CC=CC(C2=CC(CC(=O)N3CCOCC3)=CC=C2C2=CC=CC(N3CCOCC3)=C2)=C1&&&
*C1=CC=C(C2=CC=C(C3=NC(C4=CC=CC=C4)=NO3)C=C2)C=C1&*Br&&&
COC1=CC=C(C2=CSC(NC(=O)CSC3=NN=C(N)S3)=N2)C=C1&&&
*OC&*C1=CC=C(S(=O)(=O)N2CCN(CC(=O)NCC3=CC=CC=C3)CC2)C=C1*&*OC&&&
*C(=O)N(CCCCC)C(C(=O)O)C(C)C&*C1=CC=C(*)C=C1&*C#N&&&
COC1=CC=C(C(=O)NCC2CN(C3=CC=C(N4CCOCC4)C=C3)C(=O)O2)C(OC)=C1&&&
C1=CC=C(CCC2=NC(C3=CC=CC=C3F)=NO2)C=C1&&&
C1=CC2=NC3=C(OC=C3)N2C=C1&&&
COC1=CC=C2C(=C1)C=C1CC(N(C)C)C(=O)N3CCC4=CC(Cl)=C(OC)C=C4C3C21&&&
*C&*C1=CC=C(NC2=NC(NC3=C(*)C=C[NH]3)=CC(N3CCN(*)CC3)=N2)C=C1&*C&&*C&&
C=CC1=CC=CC(NC2=NC=NC3=CC=C(NC(=O)C4=CC=C(Cl)C(Cl)=C4)C=C23)=C1&&&
*C=CC=C(SC)SC&*C1=CC(*)(*)NC2=CC=C3C4=CC=CC=C4OC3=C12&*C&&*C&&
*C&*C1=CC(N(*)C(=O)C2=C(*)C3=CC=C(*)C=C3O2)=C(*)O1&*C&&*C&*C&*C&&
C=C1CC2C3CC=C4CC(O)CCC4(C)C3CCC2(C)C1C(C(C)=O)=C(C)C&&&
CC(C)OC1=NCN(C2=CC=C(F)C=C2)C(N)=C1C=O&&&
*C#N&*C1=CC=C(CSC2=NN=C(C3=CC=C4OCOC4=C3)N2C2=CC=C(*)C=C2*)C=C1&*F&&*Cl&&
*C&*C(CC1=CC=C(C2=CC=CC=C2)S1)C(=O)N1CCCCC1CN1CCCC1&&&
*NC(CC(C)C)C(=O)OC&*C1=NC(C2=CC=CC=C2)CO1&&&
*C#N&*C1=CC=C2CCN(CCC3CCC(NC(=O)C=CC4=CC=CN=C4)CC3)CCC2=C1&&&
O=C(NC1=CC=CC(CNC2=NC=NC3=C(C(=O)O)C=CC=C23)=C1)C1=CC=CS1&&&
*C1=CC=C(CN2C(=O)C3=CC(*)=CC=C3C3(CC(=O)NC3=O)C2=O)C=C1&*Br&&*Cl&&
COC1=CC=C(C2=[N+]([O-])C3=CC(F)=CC=C3C2=O)C=C1&&&
*C&*C1=CC=C2C(=C1)CC1=CC=CC=C1CN(*)S2(=O)=O&*Cl&&&
O=C(NC1=CC=CC(C(F)(F)F)=C1)C1=CC(S(=O)(=O)NCC2CCCO2)=CC=C1Cl&&&
COC1=CC=C(C(C(=O)COC(=O)C2=CC=C(Br)C=C2)N2CCC3(CCCCC3)CC2)C=C1&&&
*OC&*C1=CC(*)=CC(C2=C(C3=CC=CS3)C3=C(N2*)N(*)C(=O)N(*)C3=O)=C1&*OC&&*C&*C&*C&&
CCNC(=O)C1=CC(OC2=CC=CC(COC3=CC=C4C(O)=C([N+](=O)[O-])C(=O)OC4=C3)=C2)=CC=N1&&&
*OC&*C1=CC=C(C2=NN3C(=NN=C3C3=CC3=C(*)C=CC=C3*)SC2)C=C1&*OC&&*OC&&
*C&*C1=CC(*)=NC(NC2=CC=C(NC(=O)CN(*)CC3=CC=CC=C3)C=C2)=N1&*N&&*N&&
*OC&*C1=CC=C(C2CCN(*)CC2C(=O)NCC2=CC=C(C3=NN=N[NH]3)C=C2*)C=C1*&*CC(=O)N(C)C&&*Cl&*OC&&
*OC&*C1=CC=C(C2CC(C3=CC=C(*)C=C3)=NN2C2=CC=C3C(=C2)C2CC3C2)C=C1&*Cl&&&
CC(C)C1CCC2(CO)CCC3(C)C(CCC4C5(C)CCC(O)C(C)(C)C5CCC43C)C12&&&
NC1=NC(=O)C2=CC(CN(CC3=CC=CC=C3Cl)C3=CC=C(C(=O)NCCS(=O)(=O)O)C(F)=C3)=CC=C2[NH]1&&&
*C&*C1=CN(CC(=O)N2CCCC(C3=CC=C4SC=CC4=C3)C2)N=C1&&&
COC1=CC=C(C=CC(=O)NC2=NC(C3=CC=CC=C3)=C(C3=CC=CC=C3)S2)C=C1&&&
*CCC&*C1=CC=C(C2=CC=C(C=C3SC(=S)N(*)C3=O)O2)C=C1&*Cl&&&
O=[N+]([O-])C1=CC=C(S(=O)(=O)CC2=CN3C=CC=CC3=N2)C=C1&&&
*OCCN(C)C&*C1=CC=CC=C1COC(=O)C(*)C1=CC=CC=C1&*CO&&&
CCOC1=CC=CC=C1C1=CC=C(C(=O)NS(=O)(=O)C2=CC=CC=C2C)C(Cl)=C1&&&
*C&*C1=CC(NC(=O)C2=CC(N3C=C(C4=CC=CC=C4*)N=N3)=CC=C2*)=CC=C1&*S(N)(=O)=O&&*C&&
CN1C=C(NC2=NC=C(C(C)(N)C3=NC(C4=CC=C(C(N)=O)C=C4)=CO3)C=C2C2=NC(C)(C)CO2)C=N1&&&
O=C(NC1=NCCS1)C1=CC2=C(CCCC2)S1&&&
CCCCC1=NC(SC)=C(C(=O)O)N1CC1=CC=C(C2=CC=CC=C2C2=N[NH]N=N2)C=C1&&&
NC(=O)C1CCCN1C(=O)C1CCCN1C(=O)C1(C2=CC=C(Cl)C=C2)CC1&&&
COC1=CC=CC=C1CNC1=NC=NC2=C1N=CN2CC1CCCCC1&&&
*CNCCCN&*C1=C2C=CC=CC2=CC2=CC=CC=C12&&&
O=C(CN1C(=O)NC2(CCCCCC2)C1=O)NC1=CC2=CC=CC=C2C=C1O&&&
CC1=CC(=O)OC2=CC(OCC3=CC=CC=C3)=CC=C12&&&
CCOC1=CC=CC=C1OCCCNCC1=COC(C2=CC=CC=C2C)=N1&&&
*C(N)=O&*C1=CC=CC2=C1C(=O)C1=C2[NH]N=C1C1=CC=CC(NC(=O)NC2=CC=C(N3CCNCC3)C=C2)=C1&&&
*C=C&*C1CCC(*)C2(*)CCC(*)(*)CC12&*C&&*O&*C&*O&&
*C&*C1=CC=C(C2=NC(=O)C(CC3=CC=CC4=CC=CC=C34)S2)C=C1&&&
O=C(NCC1=CC=C(Cl)C(Cl)=C1)C1=CC=C2C(=O)N(CC3=CC=CN=C3)C(O)=NC2=C1&&&
*C&*C1=CC=C(NC(=O)CSC2=NC(=O)C(C3=CC=CC=C3)=C(*)[NH]2)C=C1&*S(N)(=O)=O&&&
*CCCC(C)C&*C1=CC(C2(*)CCN(*)CC2*)=CC=C1&*C&&*O&*C&&
COC1=CC=C2C(=C1)OCCCC2NC(=O)C1=CC=C(F)C(Cl)=C1&&&
*C1=CC=CC=C1COC1=C(*)C(=O)N(C2=CC=C(*)C=C2)N=C1&*Cl&&*Cl&*Cl&&
COC1=CC(COC2=CC=C(CCC(=O)O)C=C2)=CC=C1OCCNCC1=CC=CC(C(F)(F)F)=C1&&&
*S(=O)(=O)N(C)CCOC&*C1=CC=CC(C(=O)NNC(=O)C2=CC=C(*)C(*)=C2)=C1&*OC&&*OC&&
*C&*C1=CC=C2C(=NNC(=O)C3=CC=C(N4CCC5=CC=CC=C54)C(*)=C3)CC(*)(*)OC2=C1&*C&&*Cl&*C#N&&
*CN&*C1=C(*)C=C(*)C(*)=C1&*Br&&*O&*Br&&
O=C(NC1=CC=C(C2=CC=CC=C2)C=C1)C1CCCO1&&&
*C&*C1=CC(OC(*)C(=O)NN=C2CCCC3=CC=CC=C23)=C(*)C(*)=C1*&*C&&*Cl&*C&*Cl&&
*OC&*C1=CC=CC=C1C(=O)NN=CC1=C[NH]C2=CC=CC=C12&&&
*C&*C1=CC=C(C2=CC3=C(S2)C(=O)N=C(*)[NH]3)C=C1&*C(=O)NCCN(C)CCS(C)(=O)=O&&&
COC1=CC=C(C(=O)C(=O)N(C)O)C(C)=C1&&&
COC1=CC(C=NNC(=O)C2=CC=C(NC(C)=O)C=C2)=CC(Br)=C1O&&&
*OC&*C1=CC=C(C2=CC=C(OCC(*)CN(CC3=CC=CC=C3)C3=CC=CC=C3)C=C2)C=C1&*O&&&
*C1=CC=CC=C1CNC(=O)C1=CC(C2CC2)=NC2=C1C=NN2C1=CC=C(C(=O)N2CCC(N3CCCC3)CC2)C=C1&*Cl&&&
CC1=CC(=O)N(N=CC2=CC=C(OCC3=CC=CC=C3)C(Cl)=C2)C1=O&&&
*C&*C1=NC=C(C=C2CNCS2(=O)=O)C(*)=C1C(=O)C=CC1=CC=CC=C1&*O&&&
*CC&*C1=NN=C(NC(=O)C2=CC=C(*)C(S(=O)(=O)N3CCN(C4=CC=CC=C4)CC3)=C2)S1&*C&&&
CCOC(=O)C1=C(C)[NH]C(C(=O)OC(C)C(=O)NC2=C(C#N)C3=C(CCCC3)S2)=C1C&&&
*C&*C1=CC=C(C(*)N2N=C(*)C=C2*)C=C1&*OC(C)C&&*C&*[N+](=O)[O-]&&
*OC&*C1=CC(*)=C2C(=O)C(*)=C(C3=CC=C(*)C(*)=C3)OC2=C1&*O&&*O&*O&*OC&&
ClC1=CC=C(NC2=NN=C3[NH]C4=CC=CC=C4C3=N2)C=C1&&&
*CC&*C1=NN(CC2CCCN2CC2=C(*)N(*)N=C2*)C(*)=N1&*C&&*C&*C&*C&&
O=C1CC(C2=CC=C(CCO)C=C2)C2CCCCC12C(=O)NC1=CC=C(Cl)C=C1&&&
*C&*C1=CC=CC(CN2CC(*)OC(*)C2)=C1&*C&&*CN(C)C&&
*C(=S)SC(C)(C)C&*C1=CC=C(C2=NC3=CC=CC4=C3N2CCN(*)C4)C=C1&*Cl&&&
*OC&*C1=CC=C(*)C(NC(=O)CSC2=NC(=O)C=C(C3=CC=CC=C3)[NH]2)=C1&*OC&&&
*C&*C1=CC=C(*)C(C(=O)COC(=O)C2=CN3C=CC=CC3=N2)=C1&*Cl&&&
O=C1C(C2=CC=CC(Cl)=C2)=COC2=CC(OCC3=CC=CC=C3)=CC(O)=C12&&&
O=C1CN2CC3=CC(OCCCCN4CCN(C5=CC6=C(C=C5F)C(=O)C(C(=O)O)=CN6C5CC5)CC4)=CC=C3N=C2N1&&&
*C(=O)OC&*C1=CC=C(C2=CC=C(C=NNC(=O)C3=CC=NC=C3)O2)C=C1&&&
CC(C)(C)CNC(=O)C(CC(O)(C(=O)NC1=CC=CC([N+](=O)[O-])=C1)C(F)(F)F)NC(=O)OCC1=CC=CC=C1&&&
COC1=CC2=C(C=C3C=C(OC)C(OC)=C(O)C3=C2)C2=C1C(C(C)(C)O)OC2&&&
CCCCCCC(O)C(CC1=CC=CC=C1)NC(=O)C(CCC(N)=O)NC(=O)C(CC1=CC=CC=C1)NC(=O)OCC1=CC=CC=C1&&&
*C(=O)NC&*C1=CC=C(C(CC2=CC=C(OCCNCC3=CC=CC=C3)C=C2)C(=O)N(*)C2=CC=C(*)C(*)=C2)C=C1&*C&&*Cl&*S(C)(=O)=O&&
*OC&*C1=CC=CC=C1C1=NC(C2=CC=C(*)C(S(=O)(=O)NC3=CC=CC=N3)=C2)=CS1&*C&&&
*C&*C1=CC=C(C2=CSC=C2*)C=C1*&*C=CC(=O)O&&*O&&
COC1=CC=CC(C=C2SC(=S)NC2=O)=C1O&&&
C1=CC=C(C2CCN(CCCOC3=CC=C(CC4CC4)C=C3)CC2)C=C1&&&
*OC&*C1=CC=C(C2=CC=C(C(=O)NC3=CC=CC(*)=C3*)O2)C(*)=C1&*Cl&&*C(=O)O&*OC&&
*C(C)C&*C1=CC(C2=C(C3=CC4=CC=CC=C4[NH]3)C(*)=NN2C2=CC=CC=C2)=CC=C1&*N&&&
*C(=O)COCC=C&*C1=CC(C(=O)N2CC(*)N(*)CC2*)=CC=C1&*CC&&*C&*C&&
CC(C)CN(NC(=O)C1=CC=CC=C1)C1=CC=C([N+](=O)[O-])C=C1&&&
*C&*C1=CC=CC=C1NC1=NC(*)=C(C(=O)C2=CC=CC=C2*)S1&*N&&*C&&
*OCC&*C1=CC=C(NS(=O)(=O)C2=CC=C(*)C(C(=O)NCCCN3CCNC(=O)C3)=C2)C=C1&*C&&&
*OC&*C1=CC=C(S(=O)(=O)NC2=CC=C3OC(CN(*)S(=O)(=O)C4=CC=CC=C4*)C(*)CN(*)C(=O)C3=C2)C=C1&*C(C)CO&&*C&*C&*F&&
COC1=CC=CC=C1OCCC(=O)NC1=NC(C2=CC=C(S(N)(=O)=O)C=C2)=CS1&&&
*OC&*C1=CC=C(C2CC(=O)C3=C(*)C=C(*)C(*)=C3O2)C=C1*&*O&&*O&*O&*OC&&
CC1=C2CCC3=CC=CC=C3N2CCC1=O&&&
*OCCCC&*C1=CC=C(C(=O)NC2=CC=C(N3C=CC4=C3N=CN=C4*)C=C2)C=C1&*[N+](=O)[O-]&&&
*C1=CC=C(C2=C(C3=CC=C(OCCN4CCCC4)C=C3)C3=CC=C(*)C=C3SCC2)C=C1&*F&&*O&&
C=CCCCCN1CCN(S(=O)(=O)C2=CC=CC3=CC=CN=C23)CC1&&&
*C1=CC=C(C=C2C(=O)NC3=NC=CC=C23)C=C1&*C(=O)O&&&
*C1=CC=C(C(=O)NN2C(=O)C(=CC3=CC=C(*)C=C3)S(=O)(=O)C2C2=CC=C(*)C=C2)C=C1&*F&&*Cl&*[N+](=O)[O-]&&
*OC&*C1=CC=C(S(=O)(=O)N(CC(=O)NC2=CC(*)=CC=C2*)CC2=CC=CC=C2)C=C1&*C&&*N&&
CN(C)C(=O)C1=CC=C2CC(CN3CCCCC3)C(=O)NC2=C1&&&
CC1=CC=C2C(C3=CC=NC4=C(C5=CC=CC6=C5C=C[NH]6)C(Cl)=CC=C36)=C[NH]C2=C1&&&
CC(=O)C1=CC(C=O)=C(O)C=C1OC1OC(CO)C(O)C(O)C1O&&&
COC(=O)C(N)CC1=CC=CC=C1&&&
CN(C)C(=S)NCC1=CC2=CC=CC=C2C2=C1COC2&&&
*C=O&*C1=CCCCC1S(=O)(=O)CC1=CC=C(*)C=C1*&*F&&*Cl&&
CCC(NC(=O)C1CC2(CC2)CN1C(=O)C(NC(=O)C(NC(=O)C1CCCCC1)C(C)C)C(C)(C)C)C(=O)C(=O)NC1=NN=CS1&&&
*C&*C1=C(N2CC(*)OC(C3=CC=CC=C3)C2)N(*)C2=C1N(*)C(=O)N(*)C2=O&*N&&*C&*C&*C&&
C=CCOC(=O)C1=CC=C(OC)C(=O)[NH]1&&&
*C(C)=O&*C1=CC=C(OC2=CC=CC=C2N(*)CC2CCC3=C(*)C=CC=C3C2)C=C1&*C#N&&*F&&
CCC(C)NC(=O)C1=NN(CC2=CC=CC=C2)C(=O)C2=CC=CC=C12&&&
N#CN1C2=CC=CC=C2C2=C1C1=CC=CC=C1N2CC1=CC=C(Cl)C=C1&&&
*C&*C1=CC(*)=C(*)C(=O)O1&*C&&*OCCCC#N&&
*C(C)(O)CF&*C1=CN=C2C(=C1)S(=O)(=O)CC1=CC=CC=C12&&&
*C&*C1=CC=CC(*)=C1NC(=O)C(*)NC(=O)C1=COC=C1&*C&&*C(C)C&&
*C(C)C&*C1=CC=CC=C1NC(=S)N1CCN(S(=O)(=O)C2=CC=CC=C2)CC1&&&
COC1=C(O)C=C2N=C3[NH]N=C(C)C3=C(CN3CCC(N(C)C)CC3)C2=C1Cl&&&
CCOC(=O)C1=CC=C(C)C=C1NC(=O)C1=NN2C(C)=CC(C)=NC2=N1&&&
O=[N+]([O-])C1=CC=C(COC2=CC=C(Cl)C=C2C=NNC(=S)NC2=CC=C(F)C=C2)C=C1&&&
COC1=CC=C(Br)C=C1S(=O)(=O)N1C=CC=C1C(=O)NC1=NC=CS1&&&
*C&*C1=CC=CC2=NC(CNC3=CC=CC=C3)=CC(=O)N12&&&
*OC&*C1=CC=C(CC2CCC(*)CC2)C=C1&*N&&&
CC(=O)NC(CC1=C[NH]C2=CC=CC=C12)C(=O)OCC=C1C2=CC=CC=C2C2=CC=CC=C12&&&
COCC1=CC=C(CN2CCN(CC3OCCC4=C3OC=C4)CC2CCO)O1&&&
COC1=CC=C(C=C2OC3=C(C=CC(O)=C3OC3OC(COC)C(O)C(O)C3O)C2=O)C(O)=C1&&&
*C1=CC=C(S(=O)(=O)NC(=O)OC2=CC(*)=C(*)C(*)=C2)C=C1&*Cl&&*Cl&*Cl&*F&&
*C&*C1=CC=C(C2=NOC(C3=NN(*)C=C3)=N2)C=C1&*Cl&&&
COC(=O)C(CC1=CC=CC=C1)NC(=O)C1=CC(C2=CC3=CC=CC=C3[NH]2)=CC=C1C1=CC=CC=C1C&&&
*C&*C1=CC=C(C(=O)C2=CC(*)=C(*)C(*)=C2)C=C1N(*)CCN(*)CCNC1=CC(NC2=CC(=O)C3=CC=CC=C3C2=O)=CC=C1*&*Cl&&*Cl&*C&*Cl&*O&*Cl&&
CC1=CC=C2C(=C1)C(O)=C(C(=O)NC1=CC=C(OCC3=CC=CC=C3)C=C1)C(=O)N2C&&&
CC(C)(C)OC(=O)N1CCC(C2=CC=C(C#N)C=C2F)CC1&&&
CN1C(NC(=O)C2=CC=CO2)=NC2=CC=C(C3=CC=C(OCCN4CCCCC4)C=C3)C=C21&&&
O=C1CCC(=O)N1CCC1=CSC(C2=CC=C(Cl)C=C2)=N1&&&
N#CC1=C(N)[N+]([O-])=C2C=C(Cl)C(Cl)=CC2=[N+]1[O-]&&&
O=C(O)C1=CC=CC=C1NC1=NC=C2C(=N1)C1=C(C3=CC=C(Cl)C=C3Cl)N(C3CCCC3)N=C1CC2C1=CC=CC=C1&&&
NC1=CC=C(OC2=C(Cl)C=C(N3CCNCC3)C=C2Cl)C=C1&&&
*C&*C1=CC=C(S(=O)(=O)N(*)CC2OCCCCCC(*)OC3=CC=C(NC(=O)NC4=CC=C(*)C=C4)C=C3C(=O)N(*)CC2*)C=C1&*C&&*Cl&*C&*C(C)CO&*C&&
NCCCCC(NC(=O)C1=CC=CC(C2=CC(Cl)=CC(Cl)=C2)=C1)C(=O)N1CCN(C2(CNC(=O)CC3=CC=CC=C3)CCCCC2)CC1&&&
*C1=CC=C2NC(=O)C(=NC3CCCCC3*)C2=C1&*Cl&&*O&&
*CCOC&*C1=CC=C(C2=NC3=CC(*)=CC=C3C(C(*)NC3=CC=CC(*)=C3*)=N2)C=C1&*OC(F)(F)F&&*CCC(=O)N(C)C&*C#N&*OC(F)(F)F&&
*CCC(C)C&*C1=CC=C(N2C(=O)CC(NC(CCC3=CC=CC=C3)C(=O)C3=CC=C(*)C=C3*)C2=O)C=C1&*F&&*F&&
CC1=CC=C(C(O)C(CC2=CC=CC=C2)NC(=O)C2=CC=C(C(=N)N)C=C2F)C=C1&&&
*C1=C(C2=C(NC3=CN=C4C=CC=CC4=C3)C(=O)NC2=O)C(*)=CC=C1&*Cl&&*Cl&&
CCOC1=CC=CC=C1OC1=NC(Cl)=NC2=CC=CC=C12&&&
*C(=O)O&*C1=CC=C(C=NNC(=O)C2=CC=NC=C2)C=C1&&&
*CCC&*C(NC(=O)C1C2C(CN1C(=O)C(*)NC(=O)NC1(CS(=O)(=O)N3CCCC3)CCCCC1)C2(*)*)C(=O)C(=O)NC1CC1&*C(C)(C)C&&*C&*C&&
*CCC&*C1=CC=C2C(*)=C(*)C(=O)OC2=C1*&*OC(C)C(=O)OCC&&*C&*C&&
CC(C)=CCCC(C)=CCCC(C)=CCCC=C(C)COC1=CC=C(C=O)C=C1OCC=C(C)CCC=C(C)C&&&
CC1=C(C(=O)N2CCCC(C3=CC=CC=C3)C2)OC2=CC=CC=C12&&&
COC(=O)NC1=CC=C(CN2CCC3=C(C2)SC(NC(=O)C2=CC(C(F)(F)F)=CC(C(F)(F)F)=C2)=C3C(N)=O)C=C1&&&
*C&*C1=CC=C2CN3C(=CC=C(*)C3=O)C2=C1&*Br&&&
CC1=CC(C)=NC(N2C(=O)CSC2C2=C(F)C=CC=C2Cl)=N1&&&
COC1=CC=CC=C1NCC1=C(O)C=CC2=CC=CC=C12&&&
*OC&*C1=CC=C(N=C2SC(=CC3=CC=C(N4CCCC4)C=C3)C(=O)N2*)C=C1&*C&&&
*OC&*C1=CC=C(OC2=CC=C(NCCCOC3=CC=C(C4=NC5=C([NH]4)C(=O)N(*)C(=O)N5*)C=C3)C=C2)C=C1&*C(C)C&&*C&&
*C&*C1=NC(*)=C(S(=O)(=O)C2=CC=CC=C2)N=C1*&*C&&*Cl&&
*C1=CC=C(CNC(=O)C2CCCCN2C(=O)C2CCCN2S(=O)(=O)C2=CC=CC3=NSN=C23)C=C1&*F&&&
NC(=O)CCC(N)C(=O)NC1=CC=C2[NH]C(C(=O)O)=CC2=C1&&&
*OC&*C1=CC=C(C2=NN3C(*)=C(*)N=NC3=C2)C(*)=C1&*C&&*OC&*OC&&
ClC1=CC=CC=C1C1=NC(CN2CCN(CC3=CC=CC=C3)CC2)=CO1&&&
O=C(C1=CC=CN1CC1=CC=C(Cl)C=C1)N1CCN(C2=CC=C(C(=O)C(O)(C(F)(F)F)C(F)(F)F)C=C2)CC1&&&
*C(C)C&*C1=CC=C(*)C(N2CCN(C(=O)C3CCC(=O)N(C4CCCCC4)C3)CC2)=C1&*C(C)C&&&
CC1=CC=C(NCC2=NC=CN2CC(C)(C)O)C=C1C&&&
CN1CCN(C2=CC=CC=C2SC2=CC=C(F)C=C2)CC1&&&
*C&*C1=CC=C(*)C(*)=C1&*OCC(O)CNCCC(C)C&&*Cl&&
*C(=O)OC&*C1=CC=CC(NC(=O)C2=CC=C(NC3=NC=CC(C4=C(C5=CC=C5)N=CN4C4=CC=CC(*)=C4)=N3)C=C2)=C1&*OC&&&
OCC1OC(N2C=NC3=CC=CN=C32)C(O)C1O&&&
*CCCC&*C1=CC=C(C2=NOC(CN3CCCC3)=N2)C=C1&&&
CNC(=O)CN1C=C(S(=O)(=O)C2=CC=C(Cl)C=C2)C(=O)C2=CC(F)=C(N3CCC(C(F)(F)F)CC3)C=C21&&&
*C&*C1=C2[NH]C(C(=O)NCC3(*)CCCCC3)=CC2=CC(NC2=NC=NN3C=C(C4=CC=CC=C4*)C(*)=C23)=C1&*F&&*C&*CCN(C)C&&
CC1CN(C(C)CO)C(=O)CC2=CC(NS(=O)(=O)C3=CN(C)C=N3)=CC=C2OC1CN(C)CC1=CC=C(OC2=CC=CC=C2)C=C1&&&
CC1(C)C2=C(Cl)C(OC3=CC=C(Cl)C=C3)=C(Cl)C(Cl)=C2C2=C(C1=O)C(C(=O)O)=C(O)C(Cl)=N2&&&
*C#N&*C1=CC=C(C2=CC=C(CN3C=CN=C3)C=N2)C=C1&&&
*N&*C(CCNC1=NC=CC(C2=CC=C3[NH]N=CC3=C2)=N1)C1=CC=CC=C1&&&
*C(=O)OC&*C1=NN(C2=CC=CC=C2)C(C(=O)NC2CCCCC2)=C1&&&
O=C(OCCCl)C1=CN=C2C=CC=CC2=C1O&&&
*C(=O)NC(C)(C)C&*C1=CC=C(C2=CC3(CCN(C(=O)C4CCC4)CC3)OC2C2=CC=CC=C2*)C=C1&*Cl&&&
*S(C)(=O)=O&*C1=CC=C(C2=NN=C(NC(=O)C=CC3=CC=C(*)C(*)=C3)O2)C=C1&*Cl&&*Cl&&
CNC(=O)COC(C1=CC=C(Cl)C(Cl)=C1)C1CCCCN1&&&
CN(C)C(=O)C(=O)C1=CN=C2C=CC(C3=CC(Cl)=C(O)C(Cl)=C3)=CC2=C1NC1=CC=C(N2CCC(CNCCC(=O)O)C2)C=C1&&&
*C1=CC=C(N2C(CN3CCCCC3)=N[NH]C2=S)C=C1&*F&&&
COC(=O)C1CCN(CC(=O)NC2=CC(Cl)=CC=C2F)CC1&&&
*OC&*C1=CC2=CC=CC=C2C=C1C(=O)NC1=CC=CN=C1&&&
CC(C(=O)N(C)CCCC1=CC=CC=C1)C1CCC(CC(C)N2C=C(C#CC3=CC=CC(C#N)=C3)N=N2)O1&&&
CN1N=NN=C1SCC(=O)C1=CC=CC=C1&&&
O=C(C1=CC=CS1)C1=CC=CC=C1Br&&&
*CC=C(C)CCC=C(C)C&*C1=CC2=C(CC(*)(*)O2)C(*)=C1*&*C&&*O&*O&*CC=C(C)C&&
*OC&*C1=CC=C(C2=NN=C(CSC3=NC=CN3*)O2)C=C1&*C(C)C&&&
*C=O&*C1=CC=C(C2=C(CC3=CC=CN=C3)C(=O)OC3=CC=CC=C23)C=C1&&&
*OC&*C1=CC=C(CCCN2CCC(C3=CC(CC4=CC=CC=C4)=NN3CC3=CC=C(*)C=C3)CC2)C=C1&*F&&&
COC1=CC=C(O)C2=NC(NCCCN3CCOCC3)=CC=C12&&&
CC(=O)C1=CC=C(OCCCN2CCCC2)C=C1&&&
COC1=CC=C(C)C=C1NC(=O)COC(=O)CNC(=O)C1=CC=CS1&&&
FC1=CC=CC=C1C1=NN=C2SC(C3=CC=NC=C3)=NN21&&&
*C&*C1=CC2=C(N=C1*)C1=CC=CC=C1CC2&*C&&&
C#CCNC(=O)OC1C2CC3CC(C2)CC1C3&&&
*OC&*C1=CC=C(NC(=O)N2CCC(NC(=O)C=CC3=CC=CC=C3)CC2)C=C1&&&
NC1=CC=C(C2=CC=NC3=C2C=C(C2=CC=C(CNN=CC4=CC=C(Cl)C(Cl)=C4)C=C2)[NH]3)C=C1&&&
*C&*C1=CC=C(C2=CC=C(C3C(*)N4CCCN(C(=O)C5=CC=CC6=C5[NH]C5=CC=CC=C56)CC34)C=C2)C=C1&*CO&&&
COC1=CC=C2C(=C1)C(CC(=O)C1=CC=C(C)S1)=C(C)N2C&&&
*NCC=C&*C1=CC=C(C2=NN=C(SCC(=O)NC3=C(*)C(*)=C(*)S3)N2*)C=C1&*C&&*C&*C&*C&&
*N&*N=C(C(=O)NC1C(=O)N2C(*)=C(C[N+]3=CC=CC4=C3SN=C4)CSC12)C1=CSC(*)=N1&*OC(CCNC(=O)OC(C)(C)C)C(=O)O&&*N&&
*CC&*C1=CC=C2C(NC3=CC=C(S(=O)(=O)NCCNC(=O)N4CCN(*)CC4)C=C3)=CC=NC2=C1&*Cl&&&
CCC1=NN=C2CN(C(=O)C3CCC(N4C=NC=N4)CC3)CCN12&&&
CCCCCCCCCCCCC(O)C1CCC(C2CCC(C(O)CCCC(C)CCCC)O2)O1&&&
CN(C)CCCN1C(=O)COC2=CC=C(C3=CC(=O)C4=C(C=C(O)C=C4CNCCO)O3)C=C21&&&
CC(=O)NC1=C(C(=O)NN)N=CS1&&&
*C&*C1=C(NC(=O)CSC2=NN=C(C3=CC(*)=CC=C3)N2C2=CC=CC=C2)C(=O)N(C2=CC=CC=C2)N1*&*O&&*C&&
CC1CN(C(=S)SCCCCCCCCCF)CC(C)O1&&&
CC1=CC=C(CNC(=O)C2=CC=C(C3=CC=CC(C4=NC5=CC=CC(C)=C5N4CC4=CC=C(F)C=C4)=C3)C=C2)C=C1&&&
*CC=C&*C1=CC(*)=C(*)C(C2=CC=CC=C2)=N1&*SCC(=O)C(C#N)=C(C)N&&*C#N&&
*[N+](=O)[O-]&*C1=CC=CC(CSC2=C3N=CN(C4=CC=CC=C4)C3=NC(*)=N2)=C1&*Cl&&&
*C(C)C&*C1NC(=O)C2CCCN2C(=O)C(*)OC(=O)C(*)NC(=O)C(CC2=C[NH]C3=CC=CC=C23)NC(=O)C2CCCCN2C(=O)C1=O&*C(C)C&&*CCCCN&&
CCCCCCCCC1=NC2=C(N)N=CN=C2N1C1OC(CO)C(O)C1O&&&
*CC&*C1=CC=CC=C1NC(=O)CCSC1=NC2=CC=CC=C2N1*&*C(C)C&&&
*C(C)(O)C(C)C&*C1CCCN1*&*C#N&&&
CC(C)(C)CC1=NN=C(NC(=O)C(C2=CC=C3OCOC3=C2)C2=CC=C(F)C=C2)S1&&&
*C&*C1=C(CN2C(*)=CC3=C(NC(*)C4=CC=CC=C4)N=CN=C32)C(*)=CC=C1&*C&&*F&*F&&
COC1=CC=C(C2=C(N3CCOCC3)C(=O)N(C3=CC(Cl)=CC=C3C)C2=O)C(OC)=C1&&&
CC1=CC(=O)OC2=CC(OCCCN3CCN(C4=CC=CC(Cl)=C4)CC3)=CC=C12&&&
*OC&*C1=CC=C(*)C(C2=NC(C3=CC=C4C=CC=CC4=C3)=C(*)[NH]2)=C1&*Cl&&*CC(=O)O&&
*CN(C)C&*C1=NOC(CCN2CC(C(=O)N3CCCC3)CCC2=O)=N1&&&
CC1=NC2=NC(C(=O)NS(=O)(=O)C3=CC=C(C)C=C3)=CN2C(C2=CC=C(Cl)C=C2)=C1CN&&&
*C#N&*C1=CC=C(NC2=NC(N3CCCC3)=NC3=C2S(=O)(=O)CCC3)C=C1&&&
COC1=CC=CC(C=CC2=CC(OC)=C3C=CC=C(Br)C3=N2)=C1&&&
CCN1C2=NC=C(COC3=CC(C)=NN3C)C=C2C(=O)N(C)C2=CC=C(Cl)N=C21&&&
*CC&*C1=CC=CC=C1C(*)NC1=NS(=O)(=O)N(*)C2=NC=C(C3=CN=CN3*)C=C12&*C&&*F&*C&&
COCCOCC(OC1=CC=C(C(N)=O)N=C1)C1=CC=CC(F)=C1&&&
*CCC=C(C)C&*C1C2=C(OC3(*)OC23*)C(*)(*)C2CCC3(*)C(=O)CCC3C12&*O&&*C&*C&*OC(=O)C=C(C)C(C)C&*C&&
CC1CN(C(C)CO)C(=O)C2=CC=CC(NS(=O)(=O)C3=CC=C(Cl)C=C3)=C2OC1CN(C)CC1=CC=C(OC2=CC=CC=C2)C=C1&&&
*NC(=O)CCN(C)C&*C1CC(*)C(*)C(OC2C(*)C(OC3CC(*)(*)C(*)C(*)O3)C(*)C(=O)OC(*)C(*)(*)C(*)C(*)C(=O)C(*)CC2(*)*)O1&*C&&*CCO&*C&
*CC(=O)O&*C1=CC=C(C2=CC(*)=C3C(=NN(*)C3=O)[NH]2)C=C1&*Br&&*F&&
*C&*C1=CC=CC2=C1OP(=O)(OCC1OC(N3C=C(*)C(=O)[NH]C3=O)CC1*)OC2&*C=CBr&&*[N-][N+]#N&&
*COC&*C1=CC=CC(C2OC3=NC(*)=NN3C3=CC=CC=C3C2*)=C1&*N&&*C&&
*C&*C1=CC=C(N2C=C(C=C3C(=O)NC(=O)NC3=O)C3=CC=C(*)C=C32)C=C1&*[N+](=O)[O-]&&&
CCOC(=O)C1=CC=C(C2=NC(C3=CC=C(F)C=C3)=C(C3=CC=NC(NC(C)=O)=C3)N2C)O1&&&
CCCCC(O)C=CC1C(O)CC(=O)C1CC=CCCCC(=O)OC&&&
CN1C=CN=C1CN1CCN(C(=O)C2=CC=CC(CN3CCCCC3)=C2)CC1&&&
CCOC(=O)C1=C(C)N=C(NC(=O)C2=CC(S(=O)(=O)N3CCCCCC3)=CC=C2Cl)S1&&&
*NC(=O)CCCCCCC&*C1=CC=CC(C2=CC(C(=O)NC3=CC=NC=C3)=CC=C2*)=C1&*C(=O)OC&&&
O=C(O)COC1=CC=C(NC(=O)C2=NN(C3=CC=C(Cl)C=C3Cl)C(C3=CC(Cl)=CC(Cl)=C3)=C2C(=O)O)C(Cl)=C1&&&
*C&*C1=CC=CC(NC(=O)C2=CC=CC3=C2C(=O)C2=C(C4=CC=C(*)C(*)=C4)[NH]N=C32)=C1&*C&&*C&&
N=CCC1=C(SC2=C(Cl)C=C(Cl)C=C2Cl)[NH]C2=CC=C(Br)C=C12&&&
*C=CC(=O)OC&*C1=CC(*)=CC(NC(=O)C2=CC=C(OC3CCN(*)CC3)C=C2)=C1&*C(=N)N&&*C(N)=O&&
CCCCC=CC=CCC=CCC1=CC=CN=C1&&&
*CC(OCC)C(=O)O&*C1=CC=C2OCOC2=C1&&&
*OC&*C1=CC2=C(C=C1*)[NH]C(=O)N=C2CC1=CC=CC=C1&*N&&&
*C1=CC(C2=CC=C(*)C=C2)=C(*)C(=C)C1=O&*C&&*Cl&*O&&
*C&*C(OC1=CC=CC=C1)C(=O)NC1(*)C(=O)N2CCCCC21&*C#N&&&
CC1=C(CNC2=CC=NC(N)=N2)SC2=CC=CC=C12&&&
*C#N&*C1=CC=C(S(=O)(=O)NCC2=CC=CC=C2)C=C1C(=O)NCCC(=O)NN=CC1=CC(*)=CC=C1*&*O&&*O&&
O=C1C2=CC=CC=C2CC2C3=C4C(=CC=C3CCN12)OC1=CC=CC=C14&&&
COC1=CC=CC(C(=O)C2=CC=C3C=CC=CC3=N2)=C1&&&
COP(=O)(OC)C(O)C1COC(C2=CC=CC=C2)=N1&&&
*C(=O)OC&*C1=CC=C(C2=C(C(=O)C3=CC(*)=C(*)C(*)=C3)C3=CC=CC=C3O2)C=C1*&*OC&&*OC&*OC&*OC&&
*OC&*C1=CC=CC(C2=CC(C(=O)NC3CCCCC3)=C3C=CC=CC3=N2)=C1&&&
*C1=CC(C2=NN=C3SC(C4=CC=C(OC5=CC=CC=C5)C=C4)=NN23)=CC=C1&*Cl&&&
*OC&*C1=CC(CCC2=CC=C(OC3OC(*)C(*)C(*)C3*)C3=C2C(*)=CC(=O)O3)=CC=C1&*OC&&*O&*O&*CO&*O&&
NC1=CC=CC=C1S(=O)(=O)N1CCN(C2=CC=C(C(=O)C3=CC=C(O)C=C3)C=C2)CC1&&&
*SCC(=O)NC(=O)NCC&*C1=C(*)C(*)=CC=C1&*C&&*C&&
*SCC&*C1=CC=C(C2=NC(SCC(=O)NCC3=CC=CO3)=C(C3=CC=C(*)C=C3)[NH]2)C=C1&*OC&&&
O=C(O)C1=CC2=C(S1)C1=CC=CC=C1OC2C1=CC=C(O)C=C1&&&
COC1=CC=CC=C1C1=CC(C(=O)NC2=CC3=CC=CC=C3OC2=O)=N[NH]1&&&
O=C(NC1=CC=CC(S(=O)(=O)N2CCCCC2)=C1)C1=CC=CC=C1OCCO&&&
O=S(=O)(NC1=CC=C(CO)C2=CC=CC=C12)C1=CC=C(F)C=C1F&&&
*C(=O)NO&*C1CC(N2CC(=O)N3CCCC3C2=O)CN1S(=O)(=O)C1=CC=C(OC2=CC=CC=C2)C=C1&&&
*C&*C1=CC=CN=C1*&*SSCCC(N)C(=O)O&&&
CC(C)CC(O)C(O)C(CC1CCCCC1)NC(=O)C(NC(=O)C(CO)NC(=O)C(NC(=O)C(CC1=CC=CC=C1)NC(=O)CNC(=O)NC(C)(C)C)C(C)C)C(C)C&&&
*C&*N1CC(C(=O)C2=CC=CC=C2)C2(CCC3(CCCCC3)CC2)C1&&&
NOC(=O)C1CCCN1C(=O)CCCC(=O)O&&&
CN(C)CCN1C(=O)C2=C3C(=C4C(=NN(C)C4=CC3=CC=C2)C1=O)C1=CC=CC=C1N4C&&&
N=C(N)NC1=CC=C2[NH]C(C(=O)N3CCC4=CC=C(CO)C=C4C3)=CC2=C1&&&
*OC&*C1=CC=CC=C1NS(=O)(=O)C1=CC(C(=O)NCC(C2=CC=CO2)N2CCCC2)=CC=C1*&*C&&&
CC(NC(=O)C1CCCN(S(=O)(=O)C2=CC=CC(Cl)=C2)C1)C(O)C1=CC=CC=C1&&&
*CNC(C)=O&*C1=CC(N2CC(*)OC2=O)=CC=C1N1CCN(*)CC1&*CO&&*F&&
CCCCC1=CC=CC(C2=NC(S(=O)(=O)C3=CC=CC(C)=C3)=C(N3CCN(C)CC3)O2)=C1&&&
*C&*C1=C(*)C2=C(OCC2)C(*)=C1&*C(=O)C=C(O)C(=O)O&&*O&&
*C&*C1=CC(*)=NC(SCC2=CC(=O)C3=CC=CC(*)=C3[NH]2)=N1&*C(N)=O&&*C&&
CC(C)(O)C#CC1=CC=CC2=C1OC(CN1C=CN=N1)C2&&&
CC1=CC=NC(C(=O)NNC(=S)NC(=O)C2=CC=CC(Br)=C2)=C1&&&
CCCCCCCCNCCCCCCCCCCC&&&
*C&*C1=CC=CC=C1CN1C=C(S(=O)(=O)CC(=O)NCC2=CC=CC=N2)C2=CC=CC=C21&&&
O=C(O)CC(N)CC(NS(=O)(=O)C1=CC=CC(OCCC2=CC=C3CCCNC3=N2)=C1)C(=O)O&&&
*N(C)C&*C1=CC=C(*)C(C2CCCN2C2=CC(=O)N=C[NH]2)=C1&*F&&&
CC(=O)NC1=CC=C(S(=O)(=O)NC2CC2)C=C1&&&
*C(=O)C(N)CCSC&*C1CCCN1*&*C[N-][N+]#N&&&
CC1=CC=CC=C1C1=NC(CN2CCC(C3=NC=CO3)CC2)=C(C)O1&&&
*OC&*C1=NN(C2=CC=CC=C2)C(NC(=O)CSC2=NN=C(C3=CC=CC(*)=C3)O2)=C1&*C&&&
CC(C)(CS(=O)(=O)C1=CC=C(OCC2=CC=CC(Cl)=C2)N=C1)N1CCOCC1&&&
*OC&*C1=CC=C2C(=O)C3C4=CC=CC=C4OCC3OC2=C1&&&
COC1=CC=C(SC2=CC=C(C(CC(=O)O)C(=O)O)C=C2)C=C1&&&
CCC(=C1SC(=O)NC1=O)C=C1SCCN1C&&&
CC(C)(C)C(=O)C1OC1C1=CC=CC=C1O&&&
*CN&*C1=CC=C(C2=CC3=CC=CC=C3O2)C(*)=C1&*[N+](=O)[O-]&&&
NS(=O)(=O)C1=CC=C(NC(=O)C(=O)NCC2=CC=C3OCOC3=C2)C=C1&&&
*C1=C(CN2CCN(CC=CC3=CC=CC=C3)CC2)C=CC=C1CN1CCCCC1&*O&&&
CC#CC1=CC=C2NC(C3=CC=C(OC)C=C3)C3CCCOC3C2=C1&&&
*C(=O)NCC&*C1=C2N=C(C3=CC=CC=C3)C=C(*)N2N=C1C1=CC=CC=C1&*C&&&
C=C(CC)C(=O)C1=CC=C(OCC2=NC(C3=CC=C(F)C(F)=C3)=CS2)C(C)=C1C&&&
COC1=CC=C(C=NNC(=S)NC2=CC=CC(Br)=C2)C2=CC=CC=C12&&&
*OCC&*C1=CC=C(*)C(C=NC2=CC=C(NC(=O)C3=CC=CC=C3)C(*)=C2)=C1&*C&&*O&&
*CC(O)CCC(O)C(C)CCCC&*C(CCC1CC(*)C(*)(*)O1)C1CCC(*)(*)O1&*O&&*C&*C&*C&*CC(=O)O&&
O=C1COCCN1C1=CC=C2C(=C1)CCCN2C1=NC=NC(NC2CCCCCC2)=C1Cl&&&
COC1=CC(C(=O)C2=CC=C3OC(C(=O)O)C4=C3C2=CC=C4)=CC=C1O&&&
*N&*N=C1C=CC(=C(C2=CC=CC=C2)C2=CC=C(*)C=C2)C=C1&*N&&&
*NC(C)=O&*C1=CC(OC2CC(C(=O)NC3=CC=C4[NH]C(C(=O)N5CC(*)C5)=CC4=C3)N(C(=O)C3=COC4=CC=CC=C34)C2)=CC=C1&*Cl&&&
*C&*C1=CC=C(CC(=O)N2CC(*)OC(*)C2)C=C1*&*C&&*Cl&*Cl&&
O=[N+]([O-])C1=CC2=C(NC3CCCCC3)N=CN=C2C=C1OCCCCN1CCOCC1&&&
*C&*C1=NC(*)=C2C=C(N3C=CN=C3)C(=O)N(C3CCCC3)C2=N1&*N&&&
*C(C)=O&*C1=CC=C(OCCCC(=O)NC2=CC=C(N3CCCCC3)C=C2)C=C1&&&
*OC&*C1=CC=CC(CN2CCC(N3CCC4=CC=CC=C4C3)CC2)=C1*&*OC&&&
COC(=O)C1=CC(C)=CC(C(=O)NCC(=O)N2CCCC2C#N)=C1&&&
O=C(O)CSC1=NC=CC=C1C(=O)O&&&
*C(=O)CCC(=O)O&*C1=CC=CC=C1C(=O)NN=CC1C(=O)N(*)C2=CC=CC=C21&*O&&&
NC1=NC(NCC2=CC=CC=C2)=NC(N2C=NC3=CC=CC=C32)=N1&&&
CC(C)CN(C(CO)CCCCNC(=O)C1=CC=CC(CCCOC2=CC=CN=C2)=C1)S(=O)(=O)C1=CC=C(N)C=C1&&&
*NO&*C(=NCCCOC1=CC(C2=CC=CN=C2)=CC(C2=CC=NC=C2)=C1)C1=CC=CC=N1&&&
CCOC1=CC=C(OCC)C(NC(=O)CSC2=NC(=O)C3=C(O)C(C(C)C)=CC(O)=C3[NH]2)=C1&&&
CCCNC(=O)C1(C)CCCN(CC2=CC=CC=C2OC(F)F)C1&&&
CCCCNC1=NC(NCC2=CC=C(F)C=C2F)=C2C=NN(CC(C)O)C2=N1&&&
*C(=O)NC&*C1=CN(C2=CC=C(C3=CN(*)OC3=O)C=C2)C2=CC=CC=C12&*C&&&
CCN1C(=O)C2=CC=CC3=C(S(=O)(=O)NCCCN4CCCC4)C=CC1=C23&&&
*C&*C(=NC1=CC=CC(*)=C1)NC(=N)NC1=NC=C(*)C=C1*&*Cl&&*C(Cl)(Cl)Cl&*Cl&&
O=C1N=C(NN=CC2=CC=CS2)[NH]C2=C1N=C[NH]2&&&
CCCCCCCCCCCS(=O)(=O)NCC1=CC=CC=C1&&&
*C&*C1=CC=CC=C1C1=N[NH]C(C(=O)NC(*)C2=NC=CS2)=C1&*F&&&
COC1=CC=C(CN2N=CC3=C2C(N)=NC(N)=N3)C=C1Cl&&&
CC1=CC=CC=C1S(=O)(=O)N1CCN(CC2=CN(C3=CC=C(C(F)(F)F)C=C3)N=N2)CC1&&&
*OC&*C1=CC=C(NC2=CN=CC=N2)C2=C1C(=O)C1=CC=CC=C1C2=O&&&
O=C1C2=C(C(C3=CC=CC(Br)=C3)=CS2)N2C(S)=NN=C2N1CCC1=CC=CC(Cl)=C1&&&
C1=CC=C(CN2CCC(NC3=CC=C(C4=CC=CC5=NC=CN=C45)C=C3)CC2)N=C1&&&
*OC&*C1=CC=CC=C1CN1CCC(N2CCC(*)CC2)CC1&*C(=O)N(C)C&&&
NC1=CC=CN=C1NC1CCCCC1&&&
CCC(C)C(N)C(=O)NC(C(=O)NC(C)C(=O)O)C(C)C&&&
*S(=O)(=O)CCCC&*C1=CC=C(CC2=CN=CC(C3OC(*)C(*)C(*)C3*)=C2)C=C1&*CO&&*O&*O&*Cl&&
*O&*C1=CC(NC2=CC=CC=C2)=C2C(=C1)C=CC1=C2C=CO1&&&
C1=CC=C(N=NC2=CC=C(CCNCCCN=CC3=CC=C(C4=CC=C5C=CC=CC5=C4)C=C3)C=C2)C=C1&&&
*OCCCCC&*C1=CC=CC(C(=O)NC2=CC=C(N3C=NN=N3)C(*)=C2)=C1&*[N+](=O)[O-]&&&
CCOC(=O)C1=C(C)NC(=O)NC1C1=CC=C(C2=CC=C(Br)C(C)=C2)O1&&&
CC(C)CC(NC(=O)C(NC(=O)COC1=CC=CC=C1)C(C)C)C(=O)NC(CC1CCCCC1)C(O)C(O)CC(C)C&&&
*C&*C1=CC=CC(C(=O)NC2=NC3=CC=CN=C3N2*)=C1&*C&&&
O=C(CN1C(C2=CC=CC=C2)=NC2=CC=CN=C21)N1CCC(C(=O)O)CC1&&&
CC1=CC(=O)N=C(NC2=CC=C3N=C(N4CCC(N5CCCCC5)CC4)C=CC3=C2)[NH]1&&&
CCCCN(CCCC)CCN1C(=O)C(O)(C2=CC(C)=C(OC)C(C)=C2)C2=CC=CC=C21&&&
*C&*C1=CC=C2N=C(NC(=O)C3CCCN(S(=O)(=O)C4=CC=C5C(=C4)CCCN5*)C3)SC2=C1&*C&&&
C1=CC2=CC=C3C=CC=CC3=C2C=C1OCCCN1C=NC(C2=CC=CC=C2)=C1&&&
CCC1=NC2=NC=NN2C(N2CCSCC2)=C1CC1=CC=CC=C1Cl&&&
CC(C)CCN1C(=O)C(C2=NC3=CC(O)=CC=C3[NH]2)=C(O)C2=CC=CN=C21&&&
O=C(NC1CCN2C(=O)N(C3CC3C3=CC=CC=C3)C(=O)C12)C1=CC=C2C=CC=CC2=N1&&&
COCCOC1=CC(F)=C(C2=NC(C(=O)NC3=CN=CC=C3C3CC(C)C(OC(C)C4=CC=CC=C4F)C(N)C3)=CC=C2F)C(F)=C1&&&
CC1=CC=CC=C1CNC(=O)C1=CC=C(N2C=NC3=CC(I)=CC=C32)S1&&&
CCCN1C(SCC(=O)NC2=C(C(N)=O)C3=C(CC(CC)CC3)S2)=NC2=CC=C(C)C=C21&&&
*C&*C1CCN(C2=NC(=O)C(=CC3=CC=C4OCOC4=C3)S2)CC1&&&
*C&*C1=CC=CC(OCC(*)(*)COC2=CC=C(*)C(*)=C2)=C1&*C&&*O&*[N+](=O)[O-]&*[N+](=O)[O-]&&
*C&*C1=NOC(*)=C1C1=CC=C2N=CN=C(NCC3=CC=CC=N3)C2=C1&*C&&&
COC(=O)C(CCC1=CC(F)=CC(F)=C1)(C1=CC=C(OCCN2CCCC2)C=C1)C1=CC=CC=C1&&&
*C&*C1=C(CC2=CC=CC3=CC=CC=C23)[NH]C(SCCN2C=CN=C2)=NC1=O&&&
CN1CCCC1=NC1=CC=C(C(N)=O)C(N)=C1&&&
*OC&*C1=CC=CC=C1NS(=O)(=O)C1=CC=C(C(=O)NNC(=O)CC(*)C2=CC=CC=C2)C=C1&*C&&&
*CC(C)F&*C1=CC=CC=C1N1C(*)=NN=C1SCC(=O)NC1=NC(C2=CC=CC=C2)=CS1&*F&&&
CCCCCOC(=O)N1CCN(C(=O)C(CCC(=O)O)NC(=O)C2=CC(N3CCCCC3)=CC(C3=CC=CC=C3)=N2)CC1&&&
CS(=O)(=O)CC1=CC=C(CC2=CC(C3OCC(O)C(O)C3O)=CS2)C=C1&&&
O=C(C1=COC2=CC=CC=C2C1=O)C1=CC([N+](=O)[O-])=CC([N+](=O)[O-])=C1&&&
*C&*C1(COC2=CC=CC=C2)C(=O)NC(=O)NC1=O&&&
C=C1CC(CO)(COC2=CC=C(CC)C=C2)NC1=O&&&
*C(=O)OC&*C1=CC=C(*)C(C(=O)NN=CC2=C(*)C=NN2C2=CC=CC=C2)=C1&*Cl&&*O&&
*CC(NC(=O)C(NC(=O)OC(C)(C)C)C(C)C)C(=O)NCC#N&*C1=CC=C(*)C(*)=C1&*Cl&&*Cl&&
*CCF&*C1=CC=CC(CNC2=NC3=CN=CC=C3N2CC2=CC=CC=C2*)=C1&*F&&&
CCOC(=O)CC1C2=CC(OC)=CC=C2C2=CC=C3C=CC=CC3=C21&&&
*C(C)C&*N1C=C(C(=O)C2=CN=CC(NC(=O)C3=CC4=C(C=CO4)N3*)=C2)C2=CN=CN=C21&*C&&&
CCC1=NC=NC(C2=CC=C(C(=O)N3CCC(CO)CC3)C(OC)=C2)=C1C#CC1=CC=C(N)N=C1&&&
O=C(COC1=CC=CC2=C1CCN(C(=O)C1=CC=CC(C(F)(F)F)=C1)C2)NS(=O)(=O)C1=CC=C(Cl)C(C(F)(F)F)=C1&&&
CCCC(NC(=O)C1CC2(CN1*)SCCS2)C(=O)C(=O)NC1=CC=C2[NH]C=CC2=C1&*C(=O)C(NC(=O)C(CCCN=C(N)N)NC(=O)C(CC(C)C)NC(C)=O)C(C)(C)C&&&
CN(C)C1=CC=CC2=C(S(=O)(=O)NCC3=CN(CC(=O)NC4=CC=C5OCOC5=C4)N=N3)C=CC=C12&&&
CC1=CC=C(CN2CCCC3(CCN(C(=O)C4CC4)C3)C2)S1&&&
CN(C)C1=NC(C2=CC=C(F)C=C2)=CS1&&&
CN1C(=O)C(C2=C(O)C=CC=C2F)=CC2=CN=C(NC3=CC=C(N4CCNCC4)C=N3)N=C21&&&
CC1=CC(NC2=CC=CC=C2NC(=S)N2CCOCC2)=C2C=CC=CC2=N1&&&
N#CC1=C(N)N=C(SCC2=CC=CN=C2)C(C#N)=C1C1=CC=CS1&&&
CN(CC1=CC=CC=C1)CC1CN(C2=CC=C(N3CCCCC3=O)C=C2)C(=O)O1&&&
*NC(=O)N(CC)CC&*C1=CC=CC(C2=CC(*)=C(*)S2)=C1&*C(N)=O&&*CC(=O)O&&
*COC(=O)NC&*C(SCCCC1=CC=CC=C1)C(*)C1=NC2=CC=CC=C2[NH]1&*O&&&
COC1=CC(OC)=C2C(=O)CC(C3=CC(OC)=C(OC)C(OC)=C3)OC2=C1&&&
CC1=C[NH]C(C2CC3(N4CCCCC4)CC(C4=CC=CC=C4)C2C(C2=CC=CC=C2)C3)=N1&&&
*SC&*C1=CC=C2C=CC=CC2=C1C1(*)CCN(CCCOC2=CC=C(CC3=CC=CC=C3)C=C2)CC1&*Cl&&&
OCC1OC(N2C=C(F)C3=C(C4=CC=CS4)N=CN=C32)C(O)C1O&&&
CC1=CC=C(NC2=NN(C(=O)CSC3=NN(C4=CC=CC=C4)C4=CC(F)=CC=C34)C(C3=CC=C(F)C=C3)S2)C=C1&&&
O=C(NN=CC1=CC=C(O)C=C1O)C1=CC=C2OCOC2=C1&&&
CN(C)CCN1C(=O)C(=O)C2=CC=C(OCC(=O)C(F)(F)F)C=C21&&&
*C&*C1=CC=C(C(=O)NC2=CC=C3C(=O)C4=CC=C(N5CCN(*)CC5)C=C4C(=O)C3=C2)C=C1*&*O&&*[N+](=O)[O-]&&
*C(F)(F)F&*C1=CC=C(OC2=NC3=CC=C(*)C=C3C=C2C2=NCCN2)C=C1&*Cl&&&
CC1C(CC(=O)O)OC2=CC3=C(C=C21)C(=O)C1=CC=CC=C1C3=O&&&
O=C(CC1=CC=CC=C1)NC1=C(Cl)N=C2C(Cl)=C(F)C=C(N3CCNC3=S)C2=C1OC1=C(F)C(F)=C(F)C(F)=C1F&&&
CC1CN(C(=O)C2=CC=CC=C2)CC2(COC(N)=N2)C1&&&
*CCC&*N1C=C2C(=O)CC(C3=CC=CC=C3)CC2=N1&&&
*OC&*C1=CC=C(C2=C(C3=CC=C(*)C=C3)C(=O)OC2OC2=CC2=C(C3=CC=C(*)C=C3)OC3=CC(*)=CC(=C3)C2=O)C=C1&*O&&*O&*O&&
CC1=NC=C2CCCCC2=C1S(=O)(=O)N(CC(=O)N1CCN(C2=CC=CC(C)=C2)CC1)C1=CC=CC(Cl)=C1Cl&&&
CCOP(=O)(OCC)C1=CSC(NC2=CC=C(OC3=CC=CC(Cl)=C3)C(Cl)=C2)=N1&&&
CC(NC(=O)C1=CC(=O)C=C[NH]1)C1=CC=C(OC2CCN(C3=CC=NC(OCC(F)F)=C3)C2)C=C1&&&
COC(=O)C1=CC=CC(NC(=O)C2=CC=CC(OCCCN3CCOCC3)=C2)=C1&&&
*C1=CC=C(*)C(C(=O)NC2CCCCCCC2)=C1&*Cl&&*O&&
*C=C&*C1=CC=C(S(=O)(=O)OC2CC(*)C3(*)CCC4C(=CCC5C6(*)CCC(*)C(*)(*)C6CCC45*)C23)C(*)=C1&*C&&*O&*C&*O&*C&*CO&*C&*C&&
*C&*C1=CC=C(COCCN(*)CC2=CC=C(*)C=C2)C=C1&*C&&*F&&
CC1=CN(C2OC(COC(=O)C=CC3=CC=CC=C3)C(O)C2O)C(=O)[NH]C1=O&&&
*C&*C1=NC2=C(N3CCN(C4=NC=CC(C5=NN=C6C7=CC=CC=C7N(*)C(=O)N56)=N4)CC3)C=CC=C2S1&*C&&&
COC1=CC=C(N=C2SC(=CC3=CC=CC=C3)C(=O)N2C)C=C1&&&
CCC(C)C(NC(=O)C1CC2=CC(=CC=C2)OCCCCCCCCCC(=O)NC(C2CCCCC2)C(=O)N1)C(=O)C(=O)NCC(=O)NC(C(=O)O)C(C)C&&&
O=C1C=C(C2=CC=C(Cl)C=C2)[NH]C2=CC(Br)=CC=C12&&&
CC(=O)OCC1CCCN1C(=O)NC1=CC=C2C(=C1)C(=O)C1=CC(NC(=O)CN3CCN(C(C)=O)CC3)=CC=C12&&&
CC1=CC=C(C(=O)NCCS(=O)(=O)NCCC2=CC=C(Cl)C=C2)S1&&&
COC1=CC=C(C2CC(O)CCC2OC(=O)C=CC2=CC=C(OC)C(OC)=C2)C=C1&&&
CC(C)(CNC(=O)C1=NOC(CN2CCC(C3=NC(C4=CC=C5C=CC=CC5=N4)=NO3)CC2)=C1)CN1CCOCC1&&&
COC1=CC=C(CC(=O)NCCN(CCNC(=O)C2=CC(OC)=C3C=CC=C(OC)C3=N2)CC2=CC=C(OC)C=C2OC)C=C1&&&
*OC&*C1=NC=C(*)C(NCC2(*)CCN(C(=O)C3=CC=CC(*)=C3C3=NC=CS3)CC2)=N1&*C&&*F&*F&&
CCOC(=O)C(=CC1=CC=C(C(=O)OCC2=CC=C(F)C=C2)O1)C(C)=O&&&
COC1=CC=C2C(=O)C(C3=CC=CC(C(=N)N)=C3)=C(C3=CC=C(OC4=CC=CC=C4)C=C3)OC2=C1&&&
N#CC(=NNC1=CC=CC=C1C(F)(F)F)C1=CC=CC=C1&&&
*OC&*C1=CC=C(CNC(=O)C2=C(NCC=CC3=CC=CC=C3)C3=C4C(=C2)CCN4C(=O)CC3)C=C1&&&
*C1=CC=C(NC(=O)NC2=CC=C(C(=O)NCCN3CCCCC3)C=C2)C=C1&*Cl&&&
*C1=CC=C(C2=CC=CC(C(=O)NC3=CC=C(N4CCOCC4)C=C3)=N2)C=C1&*Cl&&&
CC(=O)C1=C(O)C=C2OCC3=C(O)C(=O)C(=CC(C(C)=O)=C3)C2(C)C1=O&&&
NC1=CC(C2=CC=C(C(F)(F)F)C=C2)=NC2=CC=CC=C12&&&
CC(C)(C)C1=CC=C(NC(=O)NC2=CC=C(C3=CC=CC4=C3CNC4=O)C=C2)C=C1&&&
O=C(O)CSC1=NN=C(CC2=CC=CC3=CC=CC=C23)N1C1=CC2=CC=CC=C2C=C1F&&&
*C&*C1=CC=C(NC2=NC(C3=CC=CC=C3*)=CS2)C(*)=C1&*O&&*C&&
*C=NO&*C1=CC=C(N2C=CN=C2)C=C1&&&
C=CCC1=CC(Br)=C(O)C(CC=C)=C1OC(C1=CC=C(Br)C=C1)C(O)C(=O)OC1=CC=C(Br)C=C1&&&
*OC&*C1=CC=C2C(=C1)C(*)=CN2CCCCCN1C(*)=C2C3=CC=CC=C3C(*)(*)C2=CC1=O&*C&&*C&*O&*O&&
*C&*C1=NC(CN2CCC3(CCCN(C(=O)C4=CN=CC=N4)C3)C2)=NC=C1&&&
CCNCCNC=C1C(=O)OC2=CC=CC=C2C1=O&&&
*CCCCCCCCCCC(=O)C(=O)O&*C1=CC=C(*)C=C1&*Cl&&&
CC1=C(C(=O)N2CCC(NC3=CC=C(C(=O)N(C)C)C=N3)CC2)SC2=CC=CC=C12&&&
O=S(=O)(C1=CC=C2[NH]C(C(F)(F)F)=NC2=C1)N1CCN2C=NC=C2C1&&&
*C&*N1C(=O)OC2=CC(S(=O)(=O)N3CCC(C(=O)NCCCN4CCN(C5=CC=CC=C5)CC4)CC3)=CC=C21&&&
*CC&*C1=CC=C(C2=CCN(C3CC4=CC=C(*)C=C4C3)CC2*)C=C1&*F&&*C(=O)O&&
NCC1=CC=CC2=C1C(=O)C1=CC=CC=C1C2=O&&&
*OC&*C1=C[NH]C(=O)C(C2=NC(C(*)C(=O)NCC3CCN(CC4=CC=CC=C4)CC3)=NO2)=C1&*F&&&
*CC&*C1=C(C(=O)N2CCCC(*)C2)C(=O)N(*)C2=CC=CC=C12&*O&&*CCOC&&
CC(C)C(NS(=O)C1=CC=CC2=CC=CC=C12)C(=O)NCC1CCCO1&&&
*OCC&*C1=CC=C(CNN2C(CC3=CC(*)=C(*)C(*)=C3)=NN(CN3CCNCC3)C2=S)C=C1&*OC&&*OC&*OC&&
*C&*C1=CC=C(N2C(SCC(=O)N3CCC4(CC3)OCCO4)=NC3=CC=CC=C3C2=O)C=C1&&&
COC(=O)C1=COC(OC2OC(COC3CCC4(C)C(=CCC5C4CCC4(F)C5CC(OC(=O)C=C(C)C(C)C)C4CC(O)C(O)C(C)C43)C(O)C(O)C2O)C1&&&
*C&*C1=CC=C(C2=NN(*)C=C2C=CC2=CC=CC=C2)C=C1&*C(F)(F)F&&&
CCON=C(CN(C)C(=O)C1=CC(Cl)=CC(Cl)=C1)C(CCN1CCC(N2CC[N+]([O-])([O-])CC2)CC1)C1=CC=C(Cl)C(Cl)=C1&&&
*OCCCCCN(C(C)C)C(C)C&*C1=CC=C(C2=CC=CS2)C=C1&&&
*N&*C1=CC2=C(CCCC2C2=CC=CC=C2)S1&&&
NC(=O)C1=CC=C(NC(=O)C2CC(C3=CC=CC=C3O)=NO2)C=C1&&&
CC1=CC=CC=C1C(=O)N1CCN(S(=O)(=O)C2=C(C)C=C(C)C=C2C)CC1&&&
COC1=CC(O)=CC(C(=O)NC(C)(C)C2=CC=C([N+](=O)[O-])C=C2)=C1&&&
*C&*C1=CC=C(*)C(OCC2CN(CC3=C[NH]C4=CC=CC=C34)CCO2)=C1&*C&&&
CN1CCN(CC2=CC=CC(C3=CN=NN3C3=CC=C(F)C=C3)=C2)CC1&&&
*OC&*C1=CC=C(S(=O)(=O)N(CC(=O)N2CCCC2)C2=CC=C(*)C=C2)C=C1&*C&&&
CC1=CSC(NC(=O)CSC2=NN=C(C(F)(F)F)N2C2=CC=C(C)C=C2)=N1&&&
*C1=CC2=C(C(=O)NC3=C(*)C=NC=C3*)C=NN2C=C1&*Cl&&*Cl&*F&&
COCCCNC(=O)C1=NN(C)C(C2=CC=C(OC)C=C2)=C1&&&
CCN(CC)CCCCOC1=CC=C(C2=C(C3=CC=CC=C3)C3=C([NH]C=NC3=O)[NH]2)C=C1&&&
*C(C)O&*C1NC(=O)C(CC2=CC=CC=C2)NC(=O)C2CCCN2C(=O)C(CC2=CC=CC=C2)NC(=O)C2CCCN2C(=O)C(*)NC(=O)C(CC2=CC=CC=C2)NC1=O&*C(C)C&&
*CCC&*C1=CC=C(C(=O)C2=CN(*)C(=O)C(CC3=CC=CC=C3)=C2)C=C1&*OC&&&
CC1=CC=C(NC(=O)C2=CC=CC=C2SSC2=CC=CC=C2C(=O)NC2=CC=C(C)C(C)=C2)C(C(=O)O)=C1&&&
*OC&*C1=CC=C(C2=CC(OCCCCN3CCN(*)CC3)=C3C=CC=CC3=N2)C=C1&*C&&&
CCN(CC)CCCN(C)C1=NC(C2=CC=CC=C2)=C2C=C(Cl)C=CC2=N1&&&
CC=C(C)C(=O)OC1C=C(C)C=CC(=O)C(C)=CC2C(CC(O)(C(C)C(OC(C)=O)C1)C2(C)CO)OC(=O)C(C)=CC(C)=CC(OC(C)=O)C(C)C=C(C)C1O&&&
O=C(CCSC1=NN=C(C2=CC=C(Cl)C=C2)O1)NN=CC1=CC=C([N+](=O)[O-])O1&&&
*OC&*C1=CC=C(CCNC(=O)C2=CC=C3C(=C2)N(CC2=CC=CC(C(=O)NC4=CC=CC=C4NC(=N)NCC4=CC=CC=C4)=C2)C(=O)C3(*)*)C=C1*&*C&&*C&*OC&&
*N&*C1=CC=C(OC2=CN=C(*)C=N2)C=C1&*Cl&&&
*C&*C1=CC=CC=C1C(=O)NNC(=O)C1=CC=CC=C1&&&
CCOC1=CC=C(C2CC(N3C=C(COC(=O)CC4=CC=CC=C4)N=N3)C(O)CN2C(=O)C2CCCCC2)C=C1&&&
*NCCCCC&*C1=CC=C(S(=O)(=O)NC2=CC=CC=C2C(=O)C=CC2=CC=CC(*)=C2)C=C1&*Br&&&
O=C(C1=CC=C(NCCCCN=C=S)C=C1)C1=CC=C(NCCN=C=S)C=C1&&&
COC1=CC=C2N=CC=C(C(O)CN3CCC(NCC4=CC5=CC=CC=C5S4)CC3)C2=C1&&&
CCOC(=O)C12CC3=CC=CC=C3C1N(CC1=CC=CC=C1)C(=O)C1=CC=CC=C12&&&
*CC&*C1=CC=C(CNC(=O)C2=C(*)N(CC3=CC=CC=C3)C3=CC(C4=NC(*)CN4)=CC=C23)C=C1*&*F&&*F&*C(C)(C)C&&
CCCC1=C(OCCCOC2=CC=C3C(=C2)CCC3CC(=O)O)C=CC2=C1ON=C2C1=CC=CC=C1&&&
CCCCCCCCOC1=CC=C(NN=C(C)C2=CC=C(O)C=C2O)C=C1&&&
CC1=CC=C(N2CCN(C(=O)C(CC3=CC=C(Cl)C=C3)N3CCN(CC4=CC=C(OCCC5=CC=CC=C5)C=C4)CC3)C(C(=O)NC(CC3=CC=CC=C3)C(N)=O)C2)C=C1&&&
*OC&*C1=CC=C(*)C(C(=O)NC2=CC=C(N3CCN(C4=CC=CC=N4)CC3)C(*)=C2)=C1&*Cl&&*OC&&
*C(=O)N(C(C)C)C(C)C&*C1=CC(CC(=O)NC2=CC=C(CCCCC3=NN=C(NC(=O)CC4=C[NH]C5=CC=CC=C45)S3)N=N2)=CC(*)=C1&*C(=O)NCCC(=O)O&&&
CN(C)CCC1(C(=O)NC2=CC=C(Br)C(F)=C2)CCCCC1&&&
O=C(NC(CC1=CC=CC=C1)C(O)CN1CC2CCCCC2CC1C(=O)NC(C1=CC=CC=C1)C1=CC=CC=C1)OCC1=CC=CC=C1&&&
*C(C)OC&*C1C=CCC(NC(=O)C(*)CC2=CC=CC=C2)C(=O)NCCC(=O)NC(CC2=CC=CC=C2)C(=O)N1&*CO&&&
*OCCCC(=O)OC&*C1OC(*)C(*)C(*)C1*&*CO&&*O&*O&*O&&
O=C(COCC1=CC=CC=C1)N1CCN(C2=NN3N=NN=C3C=C2)CC1&&&
*C&*N1C=C(C(=O)OCC2=CC=CC=C2)C(=O)C2=C1SC1=C2CCCC1&&&
CN(C1=CC=C(C(=O)C2=CC=CS2)C=C1Cl)S(=O)(=O)C1=CC=CS1&&&
*OC&*C1=CC2=C(C=C1*)C1=NN=NN1C(N1CCC(C(=O)NC3=CC=CC=C3*)CC1)=C2&*OC&&*OC&&
*OC&*C1=CC=C2C(*)=CC(C3=CC=CC=N3)=C(*)C2=N1&*OC&&*C&&
*OC&*C1=CC=CC(C2=CN=C(C3=CC=CC=C3*)S2)=C1&*O&&&
*OC&*C1=CC=CC=C1C(*)(C1=CC=CC=C1)C1=CC=CC=C1&*CCN&&&
CC1(COC2=CC(NC(=O)C3=CC=C(C#N)C=C3)=CC=C2C(F)(F)F)COCC(N(CC2CCOCC2)C2CC2)C1&&&
CCN1C=CC(=O)C2=C(C)N(CCC3=CC=C(OCCN(C)C)C=C3)N=C21&&&
CC(=O)OC1=CC2=C3C4=CC(=O)C(=O)C5=C4C(CC5)(C4=CC=C(OC(C)=O)C=C4)C3=C(C=C2C(C)=N1)C(=O)C4=CC=C(C(C)(C)C)C=C4&&&
*OC&*C1=CC=C(C(=O)COCC(=O)NC2=CC(*)=CC=C2)C=C1&*C(C)(C)C&&&
OC1(C2=CC=C(Cl)C=C2)CCN(C2=NC=NC3=C2C(C2=CC=C(Cl)C=C2)=CS3)CC1&&&
*C1=CC=C2C(=O)OC(*)CC2=C1&*O&&*O&&
CC(C)(C)OC(=O)N1CCC(OC2=CC=C(NC(=O)N(CCC(C3=CC=CC=C3)C3=CC=CC=C3)CCN3CCCC3)C=C2)CC1&&&
*CC&*C1=NC(*)=C2C(*)=C(SC3=C(*)C(*)=CC=C3)C=CC2=N1&*Cl&&*Cl&*N&*N&&
CC1CN(C(C)CO)C(=O)C2=CC(NC(=O)C3=CC=NC=C3)=CC=C2OC1CN(C)CC1=CC=C(C(=O)NC2=CC=CC=C2N)C=C1&&&
CSC1=CC=CC=C1OP(=O)(O)CC(CC1=CC=CC=C1)C(=O)NCCCN1CCOCC1&&&
*CC&*C1=CC=C2N=CC=C(NN=CC3=CC=CN4N=C(*)C=C34)C2=C1&*OC&&&
*CCCC(=O)O&*C1=CC=C(C2=CC=C(COC3=CC=CC=C3C(=O)C3=CC=CC(*)=C3)C=C2)C=C1&*OC(F)(F)F&&&
CSC1=NN(CC(=O)NC(C)C2=CC=C(F)C=C2)C=N1&&&
*CC&*C1=CC=C(C2=CC(C3=NC4=C([NH]3)N(*)C(=O)N(*)C4=O)=NN2C2=CC=C(*)C=C2*)C=C1&*C&&*OC&*C&*OC&&
*N&*C1=C(*)C(=O)C2=C(CCC3=CC=CC=C32)[NH]1&*Cl&&&
CC(C)CC(=O)OCC1(CO)CC(=CCCCCC2=CC=CC=C2)C(=O)O1&&&
CC1=CC=C(C(=O)NN=CC2=C(O)C=CC3=CC=CC=C23)C=C1&&&
C#CCOCCOCCOCCNC1=NC(N2CCCC(N3C=NC(C(=O)N(CC#C)C4CCCC4)=C3)C2)=NC(N2CCN(C(=O)C(CCCCN)N3C=C(F)C(=O)[NH]C3=O)CC2)=N1&&&
COC(=O)C(NC1=CC=CC(Cl)=C1)C1=CC=CC=C1&&&
*OC&*C1=CC=C2C=C3C4=CC5=C(C=C4CC[N+]3=CC2=C1OCC1=CC=CC=C1)OCO5&&&
O=C(NCCCNC1=CC=NC2=CC(Cl)=CC=C12)C(=O)NC1=C(Cl)C=CC=C1Cl&&&
CC1=CC(C)=C(F)C(NC(=O)C2=CC=C(C3=CC=C(C(=O)NC4=CN(C)C(C(=O)NC5=CN(C)C(C(=O)NCCC(=N)N)=C5)=C4)C=C3)C=C2)=C1&&&
*OC&*C1=CC=C(C2=CSC3=NC=NC(*)=C23)C=C1&*N&&&
COC1=CC(SC2=C(C3=CC(OC)=C(OC)C(OC)=C3)SC3=CC=CC=C23)=CC=C1N&&&
CCOCCN1C2=C(C(=O)C3=CC=CC=C32)C2=CC=CC=C2C1=O&&&
*C&*C1=CC=C(C(*)(CN2C=NC=N2)C(*)NC(=O)C2=CN=CC(C3=CC=CC=C3)=C2)C(*)=C1&*O&&*F&*F&&
CC(C)OC1=CC(C(F)(F)F)=C2C(=O)CC(C3=CC=C(O)C(O)=C3)OC2=C1&&&
CC1=NN(C2CN(CCC3=CC=CS3)C2)C(C)=N1&&&
*OC&*C1=CC=C(*)C(NC2=CC(*)=C(*)C3=C2C=C(*)O3)=C1&*OC&&*C&*O&*O&&
NC1=NC(=O)N(C2OC(COC3OC(CO)C(O)C(O)C3NC(=O)NCCO)CC2O)C=C1&&&
CN(C1=CC=CC=C1NC1=CC=CC=C1)S(C)(=O)=O&&&
*O&*C1=CC=C(CSC2=NC3=CC=NC=C3N2CC2=CC=C(*)C(*)=C2)C=C1&*O&&*F&&
*C&*C1=CN(C2=CSC(NC3=CC=CC=C3)=N2)C(*)=C1&*CCC(=O)NO&&&
CC1(C)C2CCC1(CS(=O)(=O)N1CCC3(CCC4=CC=CC=C43)CC1)C(=O)C2&&&
*C&*C1CN(CC(=O)NC2=CC=C3OCC(*)N(C(=O)C4=CC(C5=CC=CC=C5)=CC=C4N4N=CC=N4)CC3=C2)C1&*C(C)C&&&
NC1(C(=O)NC(CC2=CC=CC=C2)C(=O)NC(CC2CCCCC2)C(=O)O)CCC2=CC=CC=C21&&&
O=C(NCC1=NC2=CC=CN=C2C(=O)N1C1=CC=C(Cl)C=C1)C1=CC=CO1&&&
*CC&*[N+]1=CC=CC(NC2=CC=C(NC(=O)CC3=CC=C(NC(=O)C4=CC=C(C(=O)NC5=CC=C[N+](*)=C5)C(C(=O)NC5=CC=C(NC6=CC=C(NC7=CC=[N+](*)C=C7)C=C6)C=
*C&*C1=CC(C2=NC3=CC=CC=C3C(=O)O2)=CC(*)=C1C=CC1=CC=C(C2=CC(*)=CC(*)=C2)C=C1*&*C&&*C&*C&*O&&
*C&*C1=CC=C(NC(=O)CN(*)C(=O)C2=CC=C(C(=O)C3=CC=CC=C3)C=C2)C=C1&*C(C)C&&&
CCS(=O)(=O)C1=CC=C(C(=O)N=C2C=C(C(F)(F)F)C(N)=NN2CN2CCNCC2)C=C1&&&
CN(C)CCCC1=CC=CC(C2=CSC(N=C(N)N)=N2)=C1&&&
CC(=O)NC1=C(N2C=CC=C2)C=C(C2=CC=CC=C2)[NH]C1=O&&&
CC1=CC(NC(=O)CSC2=NC(C)=C(CC(=O)NC3=CC=C(Br)C=C3)C(C)=N2)=NO1&&&
COC1=CC=C(OCC2=CC=C([N+](=O)[O-])C=C2)C=C1C=C(NC(=O)C1=CC=CC=C1)C(=O)NCCCN1CCOCC1&&&
*C&*C1=C(C(=O)NC2=CC=CC=N2)C=CC=C1C1=CN2C(CN3CCN4CCCC4C3)=CSC2=N1&&&
O=C1N=C(NC2CC(CO)C(O)C2O)C(=O)[NH]C2=CC=CC=C12&&&
COC1=CC=CC(C2=NCC(=O)N3CCC4=C(C=CC=C4OC4CCCC4)C3=C2)=C1&&&
*C&*C1=CC=C(NP(*)(=O)C2=NN=C(N3CCN(C(=O)C(*)NC(=O)CC4=CC=C(C5=CC=CC=C5)C=C4)CC3)S2)C=C1&*O&&*O&&
*CC(=O)NCCOC&*C1=CC=C(C2=NC3=CC(*)=CC=C3C(OC(*)C3CNC(=O)C3)=C2)C=C1&*Cl&&*Cl&&
*C1=C2C3=C(CNC(*)(*)C3)SC2=C(C2=CC=CC=C2)C(=O)S1&*Cl&&*O&*CCSC(=S)NO&&
NC(CCC(=O)NC(CC1=CC=C(O)C=C1)C(=O)O)C(=O)O&&&
CC(C)CC(=O)OC1C(O)CC(C2=CC=CC=C2)OC1CC(=O)OCCCCC1=CC=CC=C1&&&
CCC1=CC=CC=C1NC(=O)CN1C(=O)CSC2=CC=C(S(=O)(=O)N3CCCC3)C=C21&&&
CC1=NC2=NC(CNC(=O)NC3=CC=C(OC(F)(F)F)C=C3)=NN2C(C2CC2)=C1&&&
*OC&*C1=CC=C(*)C(NC(=O)C2=CC=CO2)=C1&*C(C)(C)C&&&
*CCOC&*C1=CC=C(CN2CCCC(N(*)CCC(C3=CC=CC=C3)C3=CC=CC=C3)C2)C=C1&*C(N)=O&&&
C=C1CCC(=O)C1(CC=C(C)C)CC(=O)OC&&&
*CCO&*N1C=C(CN2CCOC3CN(CC4CCOCC4)CCC32)C=N1&&&
CC(NS(=O)(=O)C(F)(F)F)C1=CC=C(S(=O)(=O)C2=CC=C(Cl)C=C2S(=O)(=O)C2=CC=CC=C2Cl)C=C1&&&
C#CCN(CC1=CC=C2[NH]C(C)=NC(=O)C2=C1)C1=CC=C(C(=O)NC(CCCC(=O)O)C(=O)O)C(C)=C1&&&
*CCS(=O)(=O)O&*C1=CC=C(C(=O)NC2=NC(C3=CC=CN=C3)=CS2)C=C1&&&
*OC&*C1=CC=C2OC3=C(C2=C1)C(C(=O)NC1=CC=CC=C1)N(C(=O)C1=CC=CO1)C3&&&
CN(C)CC#CC1=CC=C(C(=C(C2=CC=C(F)C=C2)C2=CC=C(O)C=C2)C2=CC=C(O)C=C2)C=C1&&&
*C&*C1=CC=C(S(=O)(=O)C2=C(*)N(*)N=C2*)C=C1&*C&&*CCC#N&*F&&
CC1=CC=CC=C1NC(=O)C1=CC=C(C)C(NC2=NC=NC3=CN=C(N4CCCOCC4)N=C23)=C1&&&
CC(=O)OC1=CC=CC2=C1C(=O)C1=C(O)C3=C(CC(O)(C(C)=O)CC3OC3CC(N)CC(C)O3)C(O)=C1C2=O&&&
CN1C(CC2=CN(CC3=CC=CC=C3)C3=CC=CC=C23)=NC2=CC=CC=C2C1=O&&&
*C(=O)NCCCCC&*C1=CC=C2C(=C1)CCN2C1=NC(NC2=CC(*)=C(*)C(*)=C2)=CC=N1&*O&&*C(F)(F)F&*OC&&
C=CCSC1=NC(CC(=O)NC2=CC=C(OC)C=C2)=CS1&&&
*C#N&*C1=CC=C(NC2=NC(NC3CCC3)=NC3=CC=C(*)N=C23)C=C1&*O&&&
*OC&*C1=CC=C2CC3NCCC45C2=C1OC4C(*)CCC35*&*O&&*OC&&
CN(C)C1=CC=C(C=C2SC(=O)NC2=O)C=C1&&&
CCCCN1C(N)=C(N(CCOC)C(=O)C2=CC=C(C(=O)C3=CC=CC=C3)C=C2)C(=O)[NH]C1=O&&&
*C(C)C&*N1CCC(NC(=O)NC2=CC=CC=C2)CC1&&&
COC1=CC(COC(C)=O)=CC(OC)=C1OC&&&
*OCCC&*C1=CC=C(CCNC(=O)N(*)C2=CC=CC=C2)C=C1&*S(C)(=O)=O&&&
*CC&*C1=CC=C(C(=C2C3C=CC(C2)C3)C2=CC=C(*)C=C2)C=C1&*N&&&
OC1=CC=C(CN(CC2=CC=C(O)C=C2)CC2=CC=C3C=CC=CC3=C2O)C=C1&&&
CC1=CC=C(C(=O)NC2=CC=C(F)C=C2)C=C1NC1=NC=NN2C=C(C(=O)C3=CC=CC=C3)C(C)=C12&&&
*OC&*C1=CC=C(CCN2C(=O)C(C3=CC=CC(*)=C3)=NC23CCC(C2=CC=CC=N2)CC3)C=C1&*F&&&
*OC(C)=O&*C1=CCC2C(C1)C1=C(*)C=C(*)C=C1OC2(*)*&*O&&*C&*C&*C&&
*NC&*C1=C2CCC3=CC=CC=C3C2=NC2=CC=CC=C12&&&
*C&*C1=C2C=CC(=C1)CC(NC(=O)OCC1=CC=CC=C1)C1=CC3=C(C(*)=C1OCC(=O)NCCNC(=O)CNC(=O)CNCC1=CC=CC=C1)C(*)C(CCC(=O)NCC(=O)NCC(=O
*C(C)(C)N&*C1=C2C=CC=CC2=CC(C2=CSC(C3=CC=CC(*)=C3)=N2)=C1&*C(F)(F)F&&&
CCCCCC1=NC2=NC=NN2C2=CC3=C(C=C12)OCCO3&&&
*[N+](=O)[O-]&*C1=CC=CC=C1CSC1=NN=C(C2=CC=CO2)O1&&&
*O&*C1=CC=CC=C1OCCCNCC1=CC=CC=C1&&&
*NC(C)=O&*C1=CC=C(S(=O)(=O)NC(=O)C(*)CC2CCCCC2)C=C1&*CC(C)C&&&
CCC(=O)C1=CC=C(OCC(=O)N2CCOCC2)C=C1&&&
COC1=CC=CC=C1N1C(C)=NC2=CC=C(NC(=O)C3=CC=CS3)C=C2C1=O&&&
CN(C1=CC=CC(NC(=O)C2=CC=C(C#N)C=C2)=C1)C1=CC=NC(NC2=CC=C(C3CCNCC3)N=N2)=C1&&&
*C&*C1=NC(NC2=CC=CC=C2*)=NC(C(=O)N(*)CC2=CC=CC=C2)=N1&*N&&*Cl&&
C=CCN(C(=O)C1=CC2=CC=CC=C2O1)C1=CC=CC=C1C(=O)OC&&&
O=C(NC(=CC1=CC=CC=C1)C(=O)N1CCCCC1)C1=CC=C(Br)O1&&&
CC1=CC(CNC2=CC=C(C(=O)O)C(O)=C2)=C2C=CC=CC2=N1&&&
CC(C)CNC(=O)C1=CC=CC=C1OCCOCC(F)(F)F&&&
*C1=CC=C(C(=O)NC2=CC=C(S(=O)(=O)N3CCOCC3)C=C2)C2=NC=CC=C12&*Cl&&&
*CC(C)C&*C1=CC=C(CNC(=O)C(*)C2=CC=C(*)C(*)=C2)C(N2CCC(*)CC2)=N1&*C(F)(F)F&&*NS(C)(=O)=O&*F&*F&&
CNCCC1=C[NH]C2=CC=C(C)C=C12&&&
O=C1C2=CC(F)=CC(F)=C2N=NN1CCCCCCCCCCCNC1=C2C=CC=CC2=NC2=CC=CC=C12&&&
*OC&*C1=CC=C(OC2=C(*)C=NN(C3=CC=CC=C3)C2=O)C=C1&*Cl&&&
*S(=O)(=O)CCC&*C1=CC=C(OC2CCN(*)C2)C=C1&*Cl&&&
CCOC1=CC(CNCCCN(CC2=CC=C(Br)C=C2)C(C)C)=CC=C1O&&&
CCCCCCC1=C(CC2=CC=CC(CCC(=O)OC)=C2)C=C(C(=O)O)O1&&&
*C(N)=O&*C1=CC=CC(C(=O)NC2=CC=C(C3=CN=CO3)C(*)=C2)=C1&*C(F)(F)F&&&
COC1=CC=C(C2=C(C#CC3=CSC=C3)C3=CC(C4=CC=C(OC)C=C4)=CC=C3OC2)C=C1&&&
*CC&*C1=NC(C2CCCCN2C(=O)CCC2=NN=C(*)O2)=NO1&*C(C)(C)C&&&
COC(=O)CC1=CC=CC(OC2=CC=C(Cl)C=C2Cl)=C1&&&
*C1=CC=C(CNC(=O)C2CCC(=O)N(CCC3=CC=CC(*)=C3)C2)C=C1&*F&&*Cl&&
O=C(NCC1=CN(C2=CC3=NC(=O)N(CCCO)C(O)=C3C=C2)N=N1)NC1=CC=CC(C(F)(F)F)=C1&&&
*OC&*C1=CC=C(C2=NOC(C3=CC(*)=C(*)C(*)=C3)=N2)C=C1&*OC&&*OC&*OC&&
CCCOC1=CC=CC=C1C1NC(C2=CC=CC=C2)=NN1C(=O)CC&&&
COC1=CC(N)=C(Br)C=C1C(=O)NCCN1CCOCC1&&&
*CC&*C1=CC=C(NC(=O)C2=CC=C3N=C(CCC4=CC=CC=C4)OC3=C2)C(*)=C1&*C&&&
*N(C)CCC&*C1=N[NH]C(*)=NC1=O&*SCC&&&
O=C1C2=CC=CC=C2N=C(C2=CC=C(F)C=C2)N1CCCCN1CCN(C2=CC=CC(Cl)=C2)CC1&&&
*C(C)CCC(O)C(=C)C&*C1CCC2(*)C3=C(CCC2C1(*)*)C1(*)CCC(*)C1(*)CC3&*C&&*C(=O)CC&*C&*C&*O&*C&&
CN(C)C1CCCN(C2=CC=C(NC(=O)C3=CC=C(Br)C=C3Cl)C=N2)C1&&&
*C&*C1=CC=C(N2N=NC(CC3=NC4=CC=CC=C4S3)=C2*)C=C1&*O&&&
*CCNC(C)=O&*C(NS(=O)(=O)C1=CC=CC=C1)C(=O)OCCCC1=CC=CC=C1&&&
*C&*C1=CC=C(C2=CC(OCC3=CC=NC=C3*)=CN=C2)C=C1&*C(F)(F)F&&&
COCCOC1=CC(C)=C(C2=CSC(NC(=O)NC3CCCC3)=N2)C(C)=C1&&&
C#CC(OC(=O)CC)C1=NC2=CC=CC=C2N1C&&&
CC1=CC=C(NC(=O)NC2=C(Cl)C=CC=C2Cl)C=C1C1=CC=C(C2C=CN=C2)N=C1&&&
*COCC=C&*C1=CC=C(C2=C(*)C(*)=NC(C3=CC=CC=C3)=C2)C=C1&*C(O)(C(F)(F)F)C(F)(F)F&&*C&&
*C&*C1=CC(CSC2=NC3=CC=CC=C3C3=NC(*)C(=O)N23)=C(*)O1&*C&&*C&&
CC(CC(=O)NC1=C(C)C=CC=C1C)=NNC(=O)CC1=C(Cl)[NH]C(=O)N=C1C&&&
CCC(C)C(NC(=O)C(NC(=O)OC(C)(C)C)C(C1=CC=CC=C1)C1=CC=CC=C1)C(=O)NC(C)C1=CC=C(SC2=CC3=CC=CC=C3C=C2NC(C)=O)C([N+](=O)[O-])=C1&&&
O=C(O)C1=CC=C(C(=O)CC2=CC=CC=C2)C=C1OCC(=O)NC1=CC=CC=C1&&&
*C1=NC(C(=O)NC2CCN(CC3=CC=C(OC4CCCC4)C=C3)C2)=CS1&*C(F)(F)F&&&
CC1=CC(F)=CC=C1OCC(=O)OC1=CC=C2N=C3CCCCCN3C(=O)C2=C1&&&
*C1C(CCC2CC=CC(=O)O2)OC(OC(C(=O)OCC2CCCCC2)C2CCCCC2)C(OC2OC(*)C(*)C(*)C2OC(=O)C=CC2=CC=CC=C2)C1*&*O&&*O&*O&*O&*O&&
*SCC(=O)NCCCCC&*C1=NC2=CC=CC=C2C(=O)N1C1CCCCC1&&&
CC1=CC(C)=C2C=CC(=O)OC2=C1&&&
*C&*C1=CC=NC(N2CCC3CN(C(=O)C4=CSC=C4)CC32)=N1&&&
*C&*C1=CC(C2=CC=C(CN3C(*)=NC4=C(*)C=C(OCC5=CC=CC=C5)C=C43)C=C2*)=CC=C1&*Cl&&*C(C)C(=O)O&*Cl&&
CCOC(=O)C(C)=CC1=CC=CC2=C1OC(C)(C)C2&&&
NC1=NCC(CCO)(C2=CC=CC(C(F)(F)F)=C2)C(N)=N1&&&
*C(C)(C)O&*C1=CC=C(C2=CC=C(CC(*)NC(=O)C3(S(=O)(=O)C4=CC=CC=C4*)CCOCC3)C=C2)C=C1&*Cl&&*Cl&&
*COC&*C1=CC2=C(C(*)=CN(CC(=O)NC3=CC=CC(*)=C3*)C2=O)S1&*C&&*C&*C(=O)OC&&
*CNC(=O)C(O)CS&*C1OC(COP(*)(=O)OP(*)(=O)OCC2OC(N3C=CC(=O)[NH]C3=O)C(*)C2*)C(*)C1*&*O&&*O&*O&*O&*O&*O&&
CC1CC(=O)N(CC(=O)NC2=NN=C(CCCCC3=NN=C(NC(=O)CC4=CC=C(Cl)C=C4)S3)S2)C1=O&&&
*CC&*C1=CC=C(C(C2=CC=C(*)C=C2)N2CCN(*)CC2)C=C1&*F&&*O&&
CC1=CC(C=C2SC(=S)N(CCC(=O)NC3=NC=CS3)C2=O)=C(C)N1C1CC1&&&
*C1=CC(C(C2=CC=CC(*)=C2)N2CC3CCCN3CC2=O)=CC=C1&*F&&*Cl&&
*N(CC(C)C)C(=O)C(F)(F)F&*C1=CC=C(S(=O)(=O)C2=CC=C(*)C=C2)C=C1&*S(C)(=O)=O&&&
*OCC(=O)O&*C1=CC=CC2=C1C(=O)C1=CC=CC=C1N2CC1=CC=C(OCC2=CC=CC=C2)C=C1&&&
*OC&*C1=CC2=CC=CC=C2C=C1C(=O)NC1=NOC(C2=CC=CC=C2)=C1&&&
*C(=O)OC&*C1=CC2=C(OCC3=CC=CC=C3*)C(*)=C(*)C(*)=C2N=C1C1=CC=CC=C1*&*C&&*O&*C(=O)OC&*C&*C&&
COC1=CC(F)=CC=C1C1=CC=CC(C2=CC(=O)CC(C)(C)C2)=C1&&&
*OC(C)=O&*C1CC(*)C23OC(CCC2(*)C1*)C(*)(*)O3&*C&&*C&*C&*C=CC=C(C)C(=O)O&*C&&
*C&*C1=NC2=C(C3=CC=CC=C3)C(*)=NN2C(*)=N1&*C&&*C&&
CC1(C)CNC(=O)C2=C1C=CN2CC1=CC=CC=C1&&&
*C&*C1=CC(C(=O)NC(=S)NC2=C(*)C=C(*)C(*)=N2)=NO1&*C&&*N(CCCl)CCCl&*C&&
CC(C)NC1=NC(NCC2=CC=CC=C2)=C2N=CN(C3OC(CO)C(O)C3O)C2=N1&&&
O=C1C(=CC2=CC=CC(Br)=C2)COC2=C1C=C(Br)C(O)=C2OCC1=CC=CC=C1F&&&
*C&*N(CCC1=N[NH]C(=S)[NH]1)CC1=CC=CC=N1&&&
*OCC(=O)NC(C)C(O)(CF)CF&*C1=CC=C(*)C(*)=C1&*Cl&&*Cl&&
*CCN(C)C&*C1=CC=C2N=C(C(=O)C3=C[NH]C4=CC=C(*)C=C34)[NH]C2=C1&*C(F)(F)F&&&
O=C(NCCNC1=CC=C(C(F)(F)F)N=C1)C(CC1=CC=CC=C1)NS(=O)(=O)C1=CC=C2C=CC=CC2=C1&&&
*C&*C1=CCCN1CC1=NC2=CC=C(*)C=C2N1*&*CO&&*S(C)(=O)=O&&
*C(=O)OCCC&*C1=CC=C(C2C(*)C(=O)CC(*)(*)C2*)C=C1&*C&&*C&*C&*Br&&
*C(=O)O&*C1=CC=CC(*)=C1&*NC(=O)CSC(CC(=O)O)C(=O)O&&&
*C&*C1=CN(C2CC(*)C(*)O2)C(=O)N(*)C1=O&*C=NO&&*O&*CO&&
CCOC(=O)C1=C(NC(=O)C(C2=CC=CC=C2)C2=CC=CC=C2)SC2=C1CCN(C(C)=O)C2&&&
CCC1=CC=CC=C1S(=O)(=O)NC(C)C(=O)N1CCN(C2=CC=CC(OC)=C2)CC1&&&
*C1=CC(CC2COC(*)C2C2=CC(*)=C3OCC(=O)NC3=C2)=CC=C1&*O&&*Cl&*Cl&&
*OC&*C1=C(*)C(=O)C2=C(C1=O)C(*)C1(*)C3NC3CN21&*COC(N)=O&&*COC(N)=O&*N&&
CN(C)C1=NC=C2N=CC(=O)N(CCC3CCCCO3)C2=N1&&&
CC(=O)OC1=CC=C(C(=O)C2=CC=C(NC(C)=O)C=C2)C=C1&&&
CC1OC(=O)C2CC3CCCCC3C(C=CC3=CC=C(C4=CC=CC=C4)C=N3)C12&&&
CC1=CC2=C(C=C1C)[NH]C(C1CC(=O)N(C3=CC=C4OCCOC4=C3)C1)=N2&&&
CC1=CC(=O)OC2=CC(OCC(=O)NC3=CC=CC=C3C(=O)NC3=CC=C(F)C=C3)=CC=C12&&&
O=C(NC1=CC=C([N+](=O)[O-])C=C1)C12CC3CC(C1)CC(C1=CC=CC=C1)(C3)C2&&&
*NC(=O)C(NC(C)=O)C(C)O&*C(CC1=CC=CC=C1)C(*)CC(CC1=CC=CC=C1)C(=O)NC1C(*)CC2=CC=CC=C21&*O&&*O&&
*F&*C1=CC=C(C(OCCN2CCCCCC2)C2=CC=C(*)C=C2)C=C1&*F&&&
CC1(C2=CN(C(C3=CC=CC=C3)C3=CC=CC=C3)C(=O)C=C2)CC1&&&
*C(=O)NC(C(=O)O)C(C)OP(=O)(O)O&*C(NC(=O)COC1=CC=CC2=CC=CC=C12)C(=O)N1CCCC1*&*COP(=O)(O)O&&&
*NC(C)=O&*C1=CC=CC(C2=CC(*)=CC3=NC(C4=C(*)C=CC=C4*)=CN23)=C1&*F&&*F&*C(=O)N(C)C&&
*C1=C(*)C(*)=CC=C1&*S(=O)(=O)NCCOC(=O)C(N)CO&&*Cl&*Cl&&
CC1=CC(Cl)=C(OCC2=CC=CC=C2F)C(C2(C3=CC=CC=C3)CC(=O)NC2=O)=C1&&&
CCOC(=O)CC(NNC(C)=O)=NNC(=O)COC1=CC=C(C)C=C1&&&
*C(=O)NC(C(=O)NC(CC(C)C)C(O)CC(=O)NC(CCC(N)=O)C(=O)NC(CC(C)C)C(N)=O)C(C)CC&*C(NC(=O)C(NCC(=O)OCC1=CC=CC=C1)C(*)C1=CC=CC=C
CN(CC1=CC=CC=C1)C(=O)COC(=O)C1=C(C(F)(F)F)N(C2=CC=CC=C2)N=C1&&&
CC(C)N1C(=O)N(CC2=CC=CC=C2)C2=CC=C(C(=O)C3=CC=CN3C)C=C21&&&
CCCCCCCCC1=CC=CC(C23CCC(N(CCCCN4CC(C)NCC4C)C(=O)NC)(CC2)CC3)=C1&&&
*SC&*C1=CC=CC=C1NC(=O)CSC1=NN=C2C=CC(C3=CC=C(N4CCOCC4)C=C3)=NN12&&&
O=C(NCC1=CC=CS1)C1=C(NCC2=CC=CC=C2)C2=CC=CN=C2O1&&&
CC1=NC=CC=C1CN1CCC(CC2=NC(C3=CC=C4C=CC=CC4=C3)=NO2)CC1&&&
*CCCC&*C1=NN=C(NC(=O)CSC2=NN=C(C3=CC=CC=C3*)N2CC2=CC=CO2)S1&*Br&&&
*C&*C1=CC=CC(*)=C1C(=O)N1CC2CN(CCC(C3=CC=CC=C3)C3CCN(C4=CC=CC=C4)CC3)CC2C1&*C&&&
*CC&*C1=NOC(CNC(*)C(C2=CC=CO2)N2CCOCC2)=N1&*C&&&
CN1C(=O)C2=C(N=C3N(CC4CCCO4)CCCN32)N(C)C1=O&&&
*OC&*C1=CC=C(CCC(=O)C2=CN(CC(=O)NNCCC3=CC=C(*)C(*)=C3)C3=CC=CC=C23)C=C1&*F&&*OC&&
*OC&*C1=C(*)C(*)=C(*)C(*)=C1*&*C&&*C&*CC=C(C)C(=O)O&*O&*C=O&&
CCN1CC2=CC(CNC(=O)OC(C)(C)C)=CC=C2N(C2=CC=CC=C2)S1(=O)=O&&&
*C1C(=C)C2CCC1CC2&*CN&&&
O=C(CCC1=NN=C(C2=CC=CS2)O1)N1CC=C(C2=CC=CC=C2)CC1&&&
O=C(NC1=CC=C(CN2C=CC3=CC=C(F)C=C32)C=C1)C1=CC=CC=C1C(F)(F)F&&&
CC1=CC=C(C2=NC3=CC=CC=C3C(=O)O2)C=C1&&&
O=C(NCC1=CC=C(C2=CC=CO2)C=C1)C1CCCN1C(=O)CC1CC2=CC=CC=C2C1&&&
*C#N&*C1=CC=CC(C2=NC(C(=O)NC3=CC=C(OC4=CC=NC5=C4CCC5)C(*)=C3)=CC=C2)=C1&*F&&&
*OCC&*C1=CC=C(N2CC(*)CN3C2=CC2=C3C(=O)CC(*)(*)C2)C=C1*&*C&&*C&*C&*OC&&
CCOC(=O)CC1=CSC(NC(=O)CNS(=O)(=O)C2=CC=C3C=CC(OCC)=CC3=C2)=N1&&&
CC(C)=CCCC(C)=CC(CC1=NC(C(=O)O)=CO1)OCC1=CC=C(CO)C=C1&&&
*N&*C1=CC=CC(OC2COC3=C(*)N=CC=C3C2)=C1&*C(F)(F)F&&&
CC1=CN=C(CN2CC3=C([NH]N=C3NS(=O)(=O)C3CC3)C2(C)C2=CC=C(F)C=C2)S1&&&
CCCCC(=O)NC1N=C(C2=CC=CC=C2)C2=CC=CC=C2N(CC(=O)NC(C)CCCC)C1=O&&&
CN1CCCCCC1C1=NN=C(CCCCCCCC2=NN=C(C(C3=CC=CC=C3)C3=CC=CC=C3)O2)O1&&&
CC1=NC2=CC=NN2C(N2CCN(C(=O)C3=CC=CS3)CC2)=C1&&&
CCOCCCNC1=NN=C(C2=CC=CC=C2)C=C1C1=CC=CC=C1&&&
*N(C)C&*C1=CC=C(C2=CC=C(NC(=O)NC3=CC=C(*)C(C4=C[NH]N=C4)=C3)C=C2)C=C1&*Cl&&&
*CC(=O)NC(C)C(=O)O&*C1=CC=C(OP2(=O)OCC3=CC=CC(*)=C3O2)C=C1&*O&&&
CCN1CCC(C(=O)OCC2=CC=CC([N+](=O)[O-])=C2)CC1&&&
O=C(COC1=CC=CC=C1Cl)NC1=CC=C(N2CCOCC2)C=C1N1CCOCC1&&&
*OC&*C1=CC=CC2=C1N=NC1=C(*)N=CN12&*C&&&
ClC1=CC=CC(CN2C=C(CN3CCN(C4=CC=CC=C4)CC3)N=N2)=C1&&&
COCCNC(=O)C1=CC=C(C(=O)NC2=CC=CC=C2C(=O)NC2=CC=C(Cl)C=C2)C(N2C=CC=C2C)=C1&&&
CCN(C(=O)OCC1=CC=NC=C1)C1CCN(CCC(C2=CC=C(Cl)C=C2)C2=CC=C(Cl)C=C2)CC1&&&
CC1=CC(OC2CN(C(=O)C3=NN(C)C=C3)C2)=CC=C1OCCN1C([N+](=O)[O-])=CN=C1C&&&
*C&*C1CC(*)N(CCCCCCC[N+](*)(*)CC2OC(N3C=NC4=C(NC5CCCC5)N=CN=C43)C(*)C2*)C1&*C&&*N&*N&*O&*O&&
CC(=O)OC1CC(OC(C)=O)C2(C)C(C)CC(OC(=O)C(C)C(O)C3=CC=CC(O)=C3)C3(CO3)C2C1C&&&
*C1=C(C(=O)C2=CC=CC3=CC=CC=C23)C(C2=CC=CO2)N(*)C1=O&*O&&*CCCCCCO&&
O=C(O)C(O)=CC(=O)C1=CC=C(CC2=CC=CC(Cl)=C2)O1&&&
*C&*N(C(=O)CC1=CC=C(NS(=O)(=O)C2=CC=CC=C2)C=C1)C1CCCCC1&&&
*C1=CC=C(S(=O)(=O)NCC2=NN=C(SCC(=O)N3CCC4=CC=CC=C4C3)O2)C=C1*&*Cl&&*Cl&&
*C&*C1=CC=C(C2=NN(C3=CC=CC=C3)C=C2C2C3CSCN3C3(C(=O)N(*)C4=CC=CC=C43)C2C2=CC=CC=C2)C=C1&*C&&&
*C(=O)OC&*C1=CC=C(N(*)C(=O)CNC(=O)C2=CC=C(NC(=O)C3=CC=CO3)C=C2)C=C1&*C&&&
*OC&*C1=CC=C(S(=O)(=O)OC2=CC=C(C=C3SC(=S)N(C(*)CC4=CC=CC=C4)C3=O)C=C2)C=C1&*C(=O)O&&&
CC1=CC(=O)OC2=CC(OCC(=O)OC(C)C(=O)NC3=CC=C(C#N)C=C3)=CC=C12&&&
COC1=CC(C(=O)NC2CCN(C)CC2F)=C(F)C=C1NC1=NN2C(C3=CC=CC4=C3C=N[NH]4)=CC=C2C=N1&&&
*C1=CC=C(CNC(=O)C2=CC3=CC=CC=C3S2)C=C1&*Cl&&&
*C1=CC=C(CCNC(=O)C2CCN(C(=O)NCC3=CC=CC=C3)CC2)C=C1&*Cl&&&
*C(=O)OC&*C1=CC=C(C2=CC=C(S(=O)(=O)NC(*)CC3=CC=CC=C3)C=C2)C=C1&*O&&&
*OC&*C1C=C2C3CCC4C(*)(*)CCCC4(*)C3CC(OC3OCC(*)C(*)C3*)C2(*)CC1&*C&&*C&*C(C)O&*OC(C)=O&*O&*C&*O&&
CCC1=CC=C(CC2=CC=C(CC(NC(=O)CC3=CC=C4C=CC=CC4=C3)C(=O)NC3=NC=CC=N3)C=C2)C=C1&&&
*CCC&*C1=NC=CC=C1C(=O)N1CCN(S(=O)(=O)C2=C[NH]C(=O)C=C2)CC1&&&
*C&*C1=CC=C2OCCC(NCC(*)CN(*)C(=O)CCCC3CC3)C2=C1&*O&&*C(C)C&&
*C1=CC=C(CC(=O)NC2=CC=C(CCCCC3=NN=C(NC(=O)C(=CC4=CC=C(*)C(*)=C4)C4=CC=C(*)C(*)=C4)S3)N=N2)C=C1*&*O&&*O&*O&*O&*O&*O&&
*C(C)C&*C1=CC=C(NC(=O)N(*)C(*)C2=CC=CN=C2)C=C1&*NC(=O)CC(C)(C)C&&*Cl&&
*C(=O)NC&*C1=CN(*)N=C1*&*CC(C)O&&*NC(=O)OC&&
*C&*C1CN(C(C2CC2)N2CCC2)C(=O)C2=CC(NC(=O)NC3CCCCC3)=CC=C2OC1CN(*)CC1=CC=CO1&*C(C)CO&&&
*C(C)CCCC(C)C&*C1CCC2(*)C(CCC3C2CCC2(*)C(*)CCC32)C1&*N&&*C&*C&&
*OC&*C1=NC=CC2=C1N(C1=C[NH]N=C1)C1=NC=CC=C21&&&
CC(=O)NC(=CC1=CC=C([N+](=O)[O-])C=C1)C(=O)OCC1=CC(=O)N2N=C(C3CCCCC3)SC2=N1&&&
*C&*C1=NC(*)=C(CNC2CCC(*)CC2)S1&*C&&*OC(C)C&&
COC1=CC(C=CC(=O)O)=CC=C1OCCOCCOC1=CC=C(CN(C)C)C=C1&&&
*C(=O)O&*C1=CC=CC=C1OCCCCN1CCN(C(=O)C2=CC=CC=C2C(=O)C2=CC=CC=C2)CC1&&&
*C&*C1=NC2=C(*)C(*)=NN2C(NCCC2=CC=NC=C2)=C1&*C&&*CCl&&
*C&*C1=CC=C(C(=O)NC2=CC=C(S(=O)(=O)NCCC3=CC=CC=C3)C=C2)O1&&&
NC(=O)C1=CC=C(C2=CC=C(C3=CC=C(OC4=CC=CC(C5=CC=CC=C5)=C4)C=C3)N=C2)C=C1&&&
CCNC(=S)C1(C2=CC=C(Cl)C=C2)CCCCC1CC(=O)CC&&&
*CSCCC&*C1=CC(*)(*)NC2=CC=C3C4=CC(*)=CC=C4OC(C4=CC=C(*)C=C4)C3=C12&*O&&*C&*C&*C&&
CCC1=C(SC2=CC=CC=C2)N(CCCC2=NC3=CC=CC=C3O2)C(=O)[NH]C1=O&&&
O=C(NC1=CC=C(Cl)C(C2=NC3=NC=CC=C3O2)=C1)NC1=CC(C(F)(F)F)=CC=C1Cl&&&
N#CC1=CC(C#N)=CC=C1C1=CN(C2CCN(C(=O)N3N=C(C4=CC=NC=C4)C4=CC=CC=C43)CC2)N=N1&&&
O=C(NS(=O)(=O)C1=CC=C(N2CCC(C3=CC=CC=C3)CC2)C=C1)C1=CC=C(F)C=C1&&&
*OCC&*C1=C2C(*)C(=O)C3(*)CC(OC(=O)C=CC4=CC=C(C5=CC=CC=C5)C=C4)C4OC1C(*)C43C(*)C2*&*OC(C)=O&&*OC(C)=O&*OC(C)=O&*OC(C)=O&*C
CC(C)(N)CC(=O)NC1CCCCCC=CC2CC2(C(=O)NS(=O)(=O)C2CC2)NC(=O)C2CC(OC(=O)N3CC4=CC=CC=C4C3)CN2C1=O&&&
O=C(NC1=NC(C2=CC=CC=C2)=C(C2=CC=CC=C2)S1)C1=CC=C(N2CCOCC2)C=C1&&&
CN(C)C1=CC=CC=C1C(=O)NC1=CC=CN=C1Cl&&&
*C&*C1=CC=C(COC2=CC=C(S(=O)(=O)C3(*)CCN(*)CC3)C=C2)C=C1&*C(=O)NO&&*[N+](=O)[O-]&&
*C&*C1=CC=C(CN2C(*)=CC3=C(*)C(C4=NC(*)=NC=C4)=CN=C32)C(*)=C1&*[N+](=O)[O-]&&*Cl&*NC(=O)NCCC(C)C&*O&&
NC1=C2CCCCC2=NC2=C1C(C1=CC=C(CN3N=C(C4=CC=CC=C4)N=N3)C=C1)=NN2C1C(=O)NC2=CC=CC=C21&&&
*C(=O)O&*C1=CC(*)=C2OCCC3=C2C1=CC(*)=C3&*O&&*Cl&&
CCC(C)=CC=CC(C)C1CCC2C3C(O)CC4CC(NCC)CCC4(C)C3CCC12C&&&
CCCCCCCCC(=O)OC(C1=CN=C(OC)N=C1)C(CO)NC(=O)C1=CC=CC=C1Cl&&&
CC1=CC=C(C2=CC=C(CN3C(CO)=NC4=CC(OCC5=CC=C6C=CC=CC6=N5)=CC=C43)C=C2)C=C1&&&
CC1=CC2=CC=CC=C2N1C1=NC(N2CCOCC2)=NC(N2CCOCC2)=N1&&&
*OC(C)=O&*C1=CC=C(N2C=NN=N2)C=C1*&*OC(C)=O&&&
O=C1NCCC2=C1C1=C(N2)C2=CC(Br)=CC=C2CCC1&&&
CN1C=CC=C1C=CC(=O)C1=C(O)C=CC2=C1OC(=O)C=C2C1=CC=CC=C1&&&
COC1=CC=C(C(=O)N2CCC(C3=NC(C4=CC=CC=C4)=NO3)CC2)C=C1&&&
CC(=NN=C1[NH]C2=CC=CC=C2O1)C1=CC=CC=N1&&&
*OC&*C1=CC(C2=NOC(C3=CC=CC=C3)=N2)=CC(*)=C1*&*OC&&*OC&&
O=C(CCCNC(=O)C1CCC2(CC1)OOC1(O2)C2CC3CC(C2)CC1C3)NCC1=CC=CC=C1&&&
COC(=O)C1=CC=C(NC(=O)C2=CC3=CC(N=NC5=CC=C(C(=O)OC)C=C5)=CC=C4N=C3S2)C=C1&&&
CCN1C=NN=C1CN(CC(=O)NC1CCCCC1)C1=CC=C2OCCOC2=C1&&&
*C(=O)OCC&*C1=CCCN(CCCOC2=CC=CC=C2*)C1&*F&&&
CC1(C)OC2=C(O)C=C(OCCC3=CC=CC=C3)C=C2C(C2=CC=CC=C2)C1=O&&&
COC1=CC=CC=C1C=CC(=O)C1=CC=CC=C1Cl&&&
COC1=CC=C(C(=O)NN=C2N=C(C)C=N[NH]2)C=C1&&&
FC1=CC=C(C2CC(C3=CC=CO3)=NN2C(=S)NC2=CC=CC=C2)C=C1&&&
CS(=O)(=O)C1=CC=C(C(=O)N2C=NC(S(=O)(=O)C3=CC(F)=CC=C3F)=N2)C=C1&&&
*N&*C1=CC(*)=CC(SC2=C(*)C(=O)[NH]C(*)=N2)=C1&*Cl&&*Cl&*Cl&&
*C(=O)OCC&*C1=CC=C(CC(=O)NC2=C3C(=NC(*)=C2)C2=CC=CC=C2N3*)C=C1&*Cl&&*C=O&&
*OC&*C1=CC=C(C2=C(C=CC3=CC=CC=C3)C3=CC=C(*)C=C3S2)C=C1&*C(=O)N(C)C&&&
*C1=CC=C(OC2=COC(C=CC3=CC=C(*)C(*)=C3)=CC2=O)C=C1&*O&&*O&*O&&
*C1=CC=CC=C1CNC(=O)C1=CC(C2=CC=CO2)=NC2=CC=CC=C12&*F&&&
*C&*C1=CC=C(CN2C(*)=NC3=C2C(=O)N(*)C2=NC4CCCC4N23)C=C1&*Cl&&*C&&
*OC&*C1=CC=C(C2=CSC(N3C(=O)NC4C5CCC(C5)C4C3=O)=N2)C=C1&&&
NC1=CC=C2N=[N+]([O-])C3=CC=C(F)C=C3C2=C1&&&
*C&*C1=CC=C(NC2=NC=CC=C2OC2=CC(C(*)CNC(=O)C3=CN(*)N=C3*)=CC=C2)C=C1&*O&&*C&*N&&
COC1=CC=C(N2CCN(CC3=CC=C(C(=O)N(CCC#N)C4=CC=CC=C4)O3)CC2)C=C1&&&
*CCC(=O)NO&*C1=CC(*)=C2SC3=C(OC4=CC5=CC=CC=C5C=C4C3=O)C2=C1&*O&&&
O=C1NC2=C(C=CC=C2NC2=NCCN2)C1=CC1=CN(C2CC(O)C(CO)O2)C(C2=CC=CC=C2)=N1&&&
COC1=CC=C(C2=CC=CC(OC)=C2)C=C1&&&
CC(C)CN(NC(=O)C1=C(N)C2=CC=CC=C2S1)C1=NC(C#N)=NC=C1Br&&&
*C&*C1=NC(C2CCN(*)CC2)=CN1C1=CC=C2C=CC=CC2=C1&*N&&&
CC1=C(O)C(=O)C=CN1CCCCCCCCCCCCN(C)O&&&
*C(=O)NC(CCSC)C(=O)O&*C(NC(=O)C1=CC=CC=C1)C(=O)NN(*)C(=O)CCC1=CC=CC=C1&*C&&&
CCC(CO)NC1=NC=NC2=C1N=CN2C1OC(C(=O)NCC(O)CN2CCN(C3=CC=CC=N3)CC2)C(O)C1O&&&
C#CC1=NC2=C3C(=CC=CC3=N1)C(OCC1CC1)C(=O)N2&&&
*C1=CC=C(C2=C(CN3C=NC=N3)C(C(=O)NN3CCN(C4=CC=C(*)C=C4)CC3)=NN2C2=CC=C(*)C=C2*)C=C1&*F&&*Cl&*Cl&*Cl&&
C(=CC1=CC=CC(C2=NN=CO2)=C1)C1=CC=C2CCOC2=C1&&&
*OC&*C1=CC=C2C(=C1)[NH]C1=C(*)N=C(*)C(*)=C12&*[N+](=O)[O-]&&*NCCCO&*C&&
CCOC(=O)C1=CC(S(=O)(=O)N2C=NC3=CC=CC=C32)=CN1C&&&
NC(=NC1=CC=C(CC2=CC=C(NC(=O)C3CCCCC3NC(=O)CCCCCNC(=O)C3CCC3)C=C2)C=C1)C1=CC=CC=C1&&&
CCCCC1=NC2=CC(F)=CC=C2N1CC1=CC=C(NS(C)(=O)=O)C=C1&&&
*C&*C1CCN(S(=O)(=O)CCNC(=O)C2(*)CCN2C(=O)CC2=CC=CC=C2)CC1&*C&&&
*C(C)C&*C1=CSC(C=CC2=CN=C3N=C(N4CCCCC4*)SC3=C2)=N1&*C(=O)O&&&
O=S(=O)(NC1=CC=C(C2=NN3C=NN=C3C=C2)C=C1)C1=CC=C(Cl)C=C1&&&
*C(=O)N(CC)CC&*C1=CC=C2C(=C1)N=C(SCC(=O)N(*)C1=CC=CC=C1)N2*&*C&&*SCC(=O)NCCCOC&&
*C1=CC=C(NN=C2C(=O)NC3=CC=C(*)C=C23)C=C1&*S(=O)(=O)N(CCO)CCO&&*S(=O)(=O)O&&
COC1=C(NC2CCCC2)C(NS(=O)(=O)C2=CC=CS2)=C(F)C2=CC=CC=C12&&&
CN1C(C2=CC=CC=C2)=C(C2C3=C(CC4C(=O)N(C5=CC=CC=C5)C(=O)N42)C2=CC(Cl)=CC=C2[NH]3)C2=CC=C(Cl)C=C21&&&
CC(SC1=NN=C(C2=CC=CO2)S1)C(=O)O&&&
OC1=CC=C(CCNC(=S)NC2=CC=CC(O)=C2)C=C1&&&
*CC&*C1=CC=C(NC(=O)C2=CC=CC=C2NC(=O)CCN2CCN(*)CC2)C=C1&*C&&&
CC(C)CNCC1=CC=NC(C2=CC=CN=C2NC2=CC=C(Cl)C=C2)=C1&&&
N#CC1=CC2=C(CCNC2)N=C1C1=CC=CC=C1F&&&
*C(=O)NC(CC(C)C)C(=O)NC(CC(C)C)C(=O)NC(C=O)CCC&*C1=CC=C[NH]1&&&
*C(C)(C)C&*C1=NN=C(C2=CN(C3CCC(*)CC3)C3=C(*)C=C(*)C=C23)O1&*N&&*F&*Cl&&
CCOC(=O)CN1C(=O)OC2=CC(S(=O)(=O)NC3=CC=CC=C3)=CC=C21&&&
O=C1C(C=NC(=S)NC2=CC=C(F)C=C2F)=CN=C2SCCN12&&&
CCCC1(C(=O)NC(CC2=CC=C(OCCN(C)C)C=C2)C(=O)NC(CC2=CC=CC=C2)C(O)C(=O)N2CSC(C)(C)C2C(=O)NC2CCCCC2)CCCC21&&&
CCOC1=CC2=NC=NC(NC3=CC=CC=C3SC3=CC=CC=C3)=C2C=C1OCC&&&
*OCCCCCCCCCCCCCC&*C1=C(*)C(=O)C2=C(C1=O)C(*)C1(*)C3C(CN21)N3*&*COC(N)=O&&*C&*OC&*C&&
*C&*C1=CC(CNC(=O)C2=CC=C(CCC(=O)NC3=CC=C(*)C=C3)C=C2)=CC=C1&*Cl&&&
*OC&*C1=CC=C(C2=NCC(=O)N3CCC4=C(C=C(*)C(*)=C4)C3=C2)C(*)=C1&*OC&&*F&*Cl&&
*OC&*C1=CC=C(C2=C(NC(=O)C3COC4=CC=CC=C4O3)OC3=CC=CC=C3C2=O)C=C1*&*OC&&&
*CCCCC&*N1C2=CC=CC=C2C2=CC(C(=O)NC3CC3)=C3N=CC=CC3=C21&&&
*S(C)(=O)=O&*C1=CC(C2CCN(CC3=C(*)SC(CC4=CC(*)=CC(*)=C4)=C3)CC2)=CC=C1&*F&&*F&*F&&
*C1=CC=C(CN2C(=O)[NH]C(*)=NC2=O)C=C1&*O&&*Cl&&
COC1=CC2=C(C=C1OC)SC(C(=O)C1C3CC4CC1CC(CC1=CC=C(C(C)OC)C=C13)(C4)C3=CC=C(SC)C=C3)C2&&&
*C&*C1=CC=CC=C1C1=NC(CNC2CCN(*)CC2)=CO1&*C&&&
O=C1CN(C(=O)CSC2=NN3C(C4=CC=CC=C4O)=NN=C3C=C2)C2=CC=C(Cl)C=C2N1&&&
*OC&*C1=CC(*)=C(OC(=O)CNC(=O)C2=CC=C(*)C(*)=C2*)C(*)=C1&*CC(=O)O&&*OC&*OC&*C&*OC&&
CC(C)(CO)N1C=C(C(=O)C2=CN=CC(NC(=O)CC3=CC=C(CCOC4=CC=CC=C4)C=C3)=C2)C2=CN=CN=C21&&&
C1=CC=C2SCCC2=C1&&&
*C1=CC=C(C2C(=O)N(*)C3=C(*)C=CC(*)=C32)C=C1&*F&&*F&*O&*Cl&&
CC(C)C1=NC2=C(C3=C1C(=O)CC(C)(C)C3)C1=NN=C(NCC3=CC=CO3)N=C1CO2&&&
CCC1=CC=C2C(=C)C=C(C(=O)C(=O)N(C)COC(=O)OC(C)(C)C)OC2=C1&&&
CN(C)C(=O)CN1C=NC2=C1C(=O)N(CC1=CC=C(Cl)C=C1)C(=O)N2C(C)(C)C&&&
*CC&*C1=CC(C2=NC(CN3CCOC(CN4C=NC=N4)C3)=C(*)O2)=CC(*)=C1*&*OC&&*OC&*Cl&&
*C&*C1=CC(NC(=O)NC2=CC=C(C3=NC(N4CC5CCC(C4)O5)=NC(N4CC5CCC(C4)O5)=N3)C=C2)=CC=C1CNC(=O)N1CCCC1*&*C(F)(F)F&&&
CC1=NC2=NC(C(F)(F)F)=CN2C(N)=C1CC1=CC=CC=C1&&&
COC1=CC=C2C(=C1)CCCC21CCN(C)C(=O)C1&&&
*OC&*C1=CC=C(C2=CC=C(CCNCC(*)C3=CC=CC=C3)C=C2)C=C1*&*O&&*C(N)=O&&
N#CC1=CC(F)=CC(C(=O)N2CCC3=CC=CC=C32)=C1&&&
*C&*C12CCC(=O)N1C1CC3=CC=CC=C3C1(C1=CC=CC=C1)C2&&&
CC1=CC=CC=C1C1=NOC(CCC(=O)N2CCCCC2)=N1&&&
*C(=O)NC(C)C(N)=O&*C1=CC=C(CP(*)(=O)C(*)CC2=CC=CC=C2)C=C1&*O&&*O&&
CC12CCC(=NO)CC1CCC1C2CCC2(C)C(C(=O)CN3CCOC(C)(C)C3)CCC12&&&
CSCC(COC1=CC=CC2=CC=CN=C12)NC(=O)C(CC(F)(F)F)NC(=O)N1CC(OCC2CC2)C1C(=O)O&&&
*S(=O)(=O)N(CC)CC&*C1=CC(NC2=CC=CC(*)=N2)=CC=C1&*C&&&
O=C(NCCNC1=NC=CC=N1)C1=CC=CC=C1F&&&
CC(=O)N1CCN(C(=O)C2=CN(C)C3=CC=CC=C3C2=O)CC1&&&
CCCC1=CC=CC=C1OC1=CC(NC2=CC=C(C#N)C=C2)=NC=N1&&&
O=C(O)C(=CC1=CC=C(Br)C=C1)C(F)(F)F&&&
COCC1=CC=CC=C1NC(=O)CN1CCN(C2=NN3C(C)=NN=C3C=C2)CC1&&&
CCOC1=CC(F)=C(NC2=NC=NC3=CC(OCOC)=C(OCOC)C=C23)C(OCC)=C1&&&
*C&*C1=CC=CC(NC(=O)CN2C=NC3=C(OC4=CC=CC=C43)C2=O)=C1*&*C&&&
*C&*C(NC1=NC(N(*)CC2=CC=CC=C2)=C2N=CN(*)C2=N1)C(*)C1=CC=CC=C1&*C&&*O&*O&&
CCC(C)NC(=O)C1CCCN(S(=O)(=O)C2=C[NH]C=N2)C1&&&
C=CCNC(=S)N1N=C(C2=CC=CC=C2)CC1N1CCN(C)CC1&&&
*CCC(C)=CCSC(C)=O&*C1=C(C(*)C2CCC(*)C(*)C2)C(=O)C2=CC=CC=C2C1=O&*C&&*C&*NC(=O)OC(C)(C)C&&
COCCF&&&
*OC&*C1=CC=CC=C1NC1=NC2=CC3=CC=CC=C3C=C2C(C2=CC=CC=C2)=N1&&&
CCOC1=CC(C=C2SC(=S)N(CC3=CC=C(C(=O)O)C=C3)C2=O)=CC=C1O&&&
O=C(NC1=NC=C(CC2=CC=CC=C2)S1)C(CCO)N1CCN(CC2=CC=C3OCOC3=C2)CC1=O&&&
COC1=CC=C(C)C=C1NC1=NC=C(C(=O)C2=CC(OC)=C(OC)C(OC)=C2)S1&&&
*OC&*C1=CC=C(CNC(=O)CC2=CSC=C2)C=C1&&&
*SCCN(CC)CC&*C1=NC2=C(C3=C(COCC3)S2)C(=O)N1N=CC1=CC=CO1&&&
CCOC(=O)CN1C(=O)N(CCCC2=CC=C(C)C=C2)C(C)C1(C)C&&&
*C(=O)OC&*C1CC23CCC4(*)C5(*)CC6=C(N(*)N=C6C(*)C14*)C2C(=O)CC(*)(*)C3C5&*O&&*C&*C&*C&*O&*O&*C&&
*OC&*C1=CC=C(C2=C(NC3=CC=CC=C3)N3C=CC=CC3=N2)C=C1&&&
CS(=O)(=O)N1CCC2(CC1)CCN(CC1CC1)CC2&&&
*OCC&*C1=CC=C(S(=O)(=O)N2CCC(C(=O)NCCC3=CC=C(*)C(*)=C3)CC2)C=C1&*OC&&*OCC&&
*SCC&*C1=NC2=C(C(=O)N1*)C(*)(*)CC1=CC=CC=C12&*C&&*C&*C&&
*OC&*C1=CC=CC=C1C1=NC(NCC2=CC=CN=C2)=C2C=CC=CC2=N1&&&
*C(=C)C&*C1=CCC(*)CC1&*OC(=O)C(C)C(O)C(C)(C)O&&&
*OC&*C1=CC=C2C3=NNC(C4=CC=C(*)C(C5=CC=CC=C5)=C4)C3CC2=C1&*O&&&
COC1=CC(C2=CC=CC3=CC=CC=C23)=C(C2=CC(OC)=C(OC)C(OC)=C2)C(=O)O1&&&
COC1=CC=C(C2=C(N)N(N=CC3=CC=CS3)C(=O)[NH]2)C=C1&&&
O=C(C1=CC=CS1)N1CCOCC(OC2=CC=CN=N2)C1&&&
*N&*C1=CC=C(*)C(C2=NC3=CC=CC=C3S2)=C1&*O&&&
CCCCCCCCNC(=O)C1=CN(C2CC(N3C=C(C)C(=O)[NH]C3=O)OC2CO)N=N1&&&
*C&*C1=CC=C(NC(=O)CN2C=C3CCCCC3=N2)C(*)=C1&*S(=O)(=O)N(C)C&&&
COC1=CC=C(NC(=O)C2=CC=CC(N3N=NC4=CC=CN=C43)=C2)C=C1&&&
*S(C)(=O)=O&*N(CC(=O)NC1=CC(S(=O)(=O)NC2=CC=CC=C2)=CC=C1OC1=CC=CC=C1)CC1=CC=CC=C1&&&
*C&*C1=CC=C2CC3CC(*)(C2=C1)CN3C(=O)C1=CC=C(C#CC2=CC=CC=C2)C=C1&*N&&&
*C(O)CN(CCCC)CCCCC&*C1=CC=C(C2=NC3=C(*)C=C(*)C=C3C(*)=C2)C(*)=C1&*Cl&&*Cl&*Cl&*Cl&&
COC1=CC=C(OCC2=CC=CC=C2C=CC(=O)C2=C(O)C(C)=C(OC)C(OC)=C2OC)C=C1&&&
*CC(=O)NCCC&*C1=CC=C(S(=O)(=O)NC2=CC(OC3=C4C(=NC=N3)C=CN4*)=CC=C2*)C(*)=C1&*F&&*F&*Cl&&
*C1=CC=C(C(=O)OC2=COC(CSC3=NC=CC(NC4=CC=CC=C4*)=N3)=CC2=O)C=C1&*F&&*F&&
*OC&*C1=CC=C(*)C2=C(*)C=CC(*)=C12&*Br&&*NC(C)=O&*OC&&
*C&*C1=NN2C3=C(C=NC2=C1*)CCCC3&*C(=O)O&&&
*OC&*C1=CC=C(C2=CN=C3C=C(*)C(*)=CC3=C2)C(*)=C1&*C#N&&*C&*OC&&
*OC&*C1=CC=C2[NH]C3=C(CCN4C(=O)C(CC(=O)NCC5=CC=C(*)O5)CC(C(=O)N5CCOCC5)C34CCC3CCCCC3)C2=C1&*C&&&
CCCC(=O)N1CCC(NS(=O)(=O)C2=CC=C(Cl)C=C2)CC1&&&
*C&*C1=C(*)C2=C(OC(*)(SCC3=CC=C(C4=CC=CC=C4)C=C3)C2=O)C(*)=C1*&*C&&*O&*C(C)C&*O&&
*CCSC&*C1=CC=C(CNC(=O)C(*)NC(=O)C(*)NS(=O)(=O)CC2=CC=CC=C2)C=C1&*CS&&*C&&
COC(=O)C(CC1=CN(C(C)C2=CC=CC=C2)C2=CC=CC=C12)NC(=O)C(CCCCN)NC(=O)C(N)CCCN=C(N)N&&&
O=C(O)C1=CC=C(C#CC[N+]2=CC=CC=C2C=NO)C=C1&&&
*NC(C)C&*C1=CC=C(C(*)C2=NN=C3C(*)=CC(C4=CC=CC=C4*)=CN23)C=C1&*C#N&&*F&*F&&
*CCCC&*C1=CC=C(C2=NC(CN3C=CC4=C(C=CS4)C3=O)=C(*)O2)C=C1&*Cl&&&
*C&*C1=CC=C(NC(=O)C2=CC=C(OCC(=O)N3CCCC3)C=C2)C=C1*&*Cl&&&
*OC&*C1=CC=CC(C2=CN=C(CN3CCC(*)(*)C(CC4=CC=CC=C4)C3)O2)=C1&*F&&*F&&
NC(C(=O)N1CCSC1)C(C1=CC=CC=C1)C1=CC=CC=C1&&&
*OC&*C1=CC(C=C2CCCN(C(=O)C3=CC=C(*)C(OCC4CN5C(=O)CCC5O4)=C3)C2)=CC=C1&*Br&&&
*C1=CC=CC=C1N1CCN(C(=O)CCCNS(=O)(=O)C2=CC=CN=C2)CC1&*F&&&
CC1=CC2=C(C=C1C(=O)OCC(=O)NC1=CC=C3OCCOC3=C1)OCO2&&&
CC1=CC(=O)OC2=CC(OCC(=O)NC3CCC4(O)C5CC6=CC=C(O)C7=C6C4(CCN5CC4CC4)C3O7)=CC=C12&&&
*OCCNS(C)(=O)=O&*C1=CC=C(*)C(C2=CC=CC(C3=CC4=CC(*)=CC=C4[NH]3)=C2*)=C1&*O&&*C(=O)O&*O&&
CCCCCCCCNC1=NC(C2=CC=C(C)C=C2)=NC2=CC=CC=C12&&&
*C&*C1=CC=C(S(=O)(=O)OCCN(*)CC2=CC=CC=C2)C=C1&*S(N)(=O)=O&&&
*CCCC=C&*C1COC(*)(*)CO1&*C&&*C=CC(OC)C(C)C=CCC(C)=CC(=O)CC(C)C(O)C(C)C(OC)C(C)C=C(C)C&&
C=CCN1C(SCC(=O)NCC2=CC=C3OCOC3=C2)=NN=C1C1=CC=NC=C1&&&
CC1=CC=CC2=C1OC1=CC=CC(OC3=CC=C(C(N)=O)C=C3)=C1S2&&&
*NCCC&*C1=CC(=O)N(*)C(SCC(=O)NC2=CC=C(*)C(*)=C2*)=N1&*N&&*N&*Cl&*Cl&&
CCC(N)C12CC3C(C)(C1)CC(Cl)C(Cl)C31C=CC(C)=CC1=NC12&&&
COC1=CC=C2SC3=CC=CC=C3C(=O)C2=C1&&&
O=C(O)C1=CC=C(S(=O)(=O)NC2=CC=CC=C2C(=O)NC2CCCCCC2)C=C1&&&
CC1=NN(C)C(C)=C1NS(=O)(=O)C1=CC(Cl)=CC2=C1N(C)C(CN1CCC(N(C)C)CC1)=C2&&&
*C&*C1=CC=CC(*)=C1NS(=O)(=O)C1=CC=C(C(=O)NC2=CC=C3OCCOC3=C2)C=C1&*C&&&
*C&*C1=C(C(=O)N2CCOCC2)C(C2=CC=C(*)C=C2)N2N=C(SCC3=CC=CC=C3)N=C2N1&*F&&&
CC1=CC=C(OCC2=CC=CC=C2C2=NN(CC(=O)NC3=CC(C)=CC=C3C)N=N2)C(C)=C1&&&
COC1=CC=C2C=CC=CC2=C1CN1C=NC2=C(C3=CC=CO3)N=CN=C21&&&
O=C1CC(NC(=O)C2CCCCC2)C(=O)N1&&&
CC1=C(Br)C(C(=O)NCC2CCCO2)=NN1C&&&
*C#N&*C(=CC1=CC=C(*)C=C1*)C1=NC2=CC=CC=C2[NH]1&*Cl&&*C(=O)NCCO&&
*OC&*C1=CC=C(C2=C(*)C=NN(CC3=CC=CC4=CC=CC=C34)C2=O)C=C1*&*OC&&*F&&
*CC(=O)OCC&*C1=CC=C2OC(=O)C(*)=CC2=C1&*C#N&&&
CCC1=CC=CC=C1NC=CC(=O)C1=CC=C(OC)C=C1&&&
CS(=O)(=O)N1CCC2=CC(Cl)=C(S(=O)(=O)NC(CC3=CC=CC=C3)C(=O)NCC3=CC=CC=C3Cl)C=C2C1&&&
COC(=O)C1=CC=C(C2=CC=CC3=C(NC(C)=O)C=CC=C23)C2=C1[NH]C1=CC=C(OC)C=C12&&&
CCCCCCC1CC(=O)NC(=O)C1&&&
*C&*C1=CC=C(NC2=NC3=CC=CC=C3N=C2S(=O)(=O)C2=CC=CC=C2)C(*)=C1&*OCC(=O)O&&&
CN1C2OC(NC3=NC=C(C(=O)C4=CC=CO4)S3)C(O)C(O)C2OC1(C)O&&&
CC1=C(C(=O)NC2=CC=C(C3=CC=CC=C3)C=C2)SCN1C(=O)NC1=CC(Cl)=CC=C1Cl&&&
*C&*C1=NC(C(=O)N2CCOCC2)=C(CSC2=CC=C(*)C(*)=C2)S1&*C(C)(C)C&&*Cl&&
OC(C1=CC=C(OCC2=CC=CC=C2)C(OCC2=CC=CC=C2)=C1)C(CN1CCOCC1)C1=CC=C(OCC2=CC=CC=C2)C=C1&&&
O=C(NC1=CC=C2[NH]C(=O)[NH]C2=C1)C1=CC(Cl)=C(Cl)[NH]1&&&
*OC&*C1=CC=CC(C2=NC(NC3=CC=C4N=C(*)C=CC4=C3)=C3C=CC=CC3=N2)=C1&*S(N)(=O)=O&&&
*C&*C(*)(COC1=NOC2=CC=CC=C12)CN1CCOCC1&*C&&&
COC1=CC=C(NC2=NN=C(C3=CC=C(C)C=C3)C3=CC=CC=C23)C=C1&&&
CC1=NN(C2=CC=CC(C(=O)O)=C2)C(=O)C1N=NN1CCCC(C)C1&&&
*O&*C1=CC=C(C2=CSC(NC3=CC=C(*)C=C3*)=N2)C(*)=C1&*F&&*F&*F&&
CN(C)C=NC1=C(NC2=CC=CC=C2)C(=O)C2=CC=CC=C2C1=O&&&
COC(=O)C1=CC(C2=CC=CC=C2)=C(N2CCN(C(=O)C3=CC=CO3)CC2)N=N1&&&
*OC&*C1=CC=C(C2=NC(CSC3=N[NH]C(=O)N3C3=CC=CC(*)=C3)=C(*)O2)C=C1&*C&&*C&&
*CC&*C1=CC=C(C2=CN3N=C(N4CCCC(C(=O)NCC5=NOC6=CC=CC=C56)C4)SC3=N2)C=C1&&&
CC(=NNC1=NCCCCN1)C1=CC=C2OCCOC2=C1&&&
*C&*C1=CC=C(CN(CC(=O)NC2=CC=CN=C2)S(=O)(=O)C2=CC=CC=C2*)O1&*Cl&&&
*C1=C(SC2=NC3=CC=CC=C3S2)N=C(C=CC2=CC=CC=C2)OC1=O&*O&&&
CC1=CC(C)=C(OCCCCCC(=O)NO)C(C)=C1&&&
CCN(CC)C(=O)C1(C2=CC=CC=C2)CC1CN&&&
O=C1CC(C2=CC=C(F)C=C2)C2=C(N1)N(C1=CC=CC=C1)N=C2C1=CC=CC=C1&&&
CC1=CC=CC=C1C1=CC=C(C2=CC=CS2)C2=NC(N)=NC(N)=C12&&&
*C&*C1=CC=C(N2C(=O)C(=O)C(*)C2C2=CC=CC=C2C2=CC=CC=C2)C=C1&*Cl&&&
*C&*C(=NNC(=O)C1=CC=CC(S(=O)(=O)N2CCC3=CC=CC=C32)=C1)C1=CC=C2OCOC2=C1&&&
*C&*C1=NC(N2CCCC2C(=O)NC2=CN(*)C(C(=O)NC3=CN(*)C(C(=O)NC4=CN(*)C(C(=O)NC5=CN(*)C(C(=O)NC6=CN(*)C(*)=C6)=C5)=C4)=C3)=C2)=C
*C&*C1=CC=C(C(*)OC(=O)NC2=CC=CN=C2C2=CC=CC=C2)C=C1&*OC(F)(F)F&&&
CN1CCN(C2=CC=C(NC3=CC(C4=CC=CC=C4Cl)=NC=C3C(N)=O)C=C2)CC1&&&
*C&*C(=NC1=NC(NC2=CC=CC=C2)=C2C(=N1)N(C1CC1)C(=O)N2*)C1=CC=C(*)C=C1&*N&&*C&&
*NCCCC&*C1=C(*)N2C(=O)C(NC(=O)C(*)C3=CC=CC=C3)C2SC1&*C(=O)O&&*Cl&&
*C(N)=O&*C1=CC=C(S(=O)(=O)N2CCCCC2)C=C1&&&
*Cl&*C1=NC(C2CC3(CCNC3)CN2CC2=CC=C3OCCCOC3=C2)=CS1&&&
*CC&*C1=CC=C(CS(=O)(=O)CC2=CC=C(C(=O)NCC3=CC=CN=C3)O2)C=C1&&&
CN1C(C2CCCCC2)=C(C2CCCC2)C2=CC=C(C(=O)NC3(C(=O)NC4=CC=C(C=CC(=O)O)C=C4)CCCC3)C=C21&&&
*C&*C1=CC=C(NS(=O)(=O)C=CC2=CC=C(*)C(*)=C2)C(*)=C1&*[N+](=O)[O-]&&*F&*F&&
CC(C)C(NC1=NC=CC(N2C(=O)OCC2C(C)C)=N1)C1=CC=C(CN2CCC(F)(F)C2)C=C1&&&
COC1=CC=C(OC2=C(Cl)C=NN(CC3=CC=CC4=CC=CC=C34)C2=O)C(Cl)=C1&&&
CC1CCC2C(C)C(OCC3=CC(C(C)(C)C)=CC(C(C)(C)C)=C3)OC3OC4(C)CCC1C32OO4&&&
*CC(N)=O&*C1=CC=C(C(*)(*)CCN(CC2=CC=CC(*)=C2)C(=O)NC2=CC(*)=CC=C2)C=C1&*C(F)(F)F&&*NS(C)(=O)=O&*Cl&*OC(F)(F)F&&
*OCC&*C1=CC=C(CCNC(=O)CSC2=NN=C(NC(=O)C3=CC(*)=C(*)C(*)=C3)S2)C=C1*&*OC&&*OCC&*S(N)(=O)=O&*OCC&&
COC1=CC=C(C(=O)N(C(=O)C2=CC(F)=CC(F)=C2)C(C)=O)C=C1&&&
COCCOC1=CC2=NC=CC(OC3=CC=C(NC(=O)NC4CCCCC4)C=C3)=C2C=C1OCCOC&&&
*C&*C1=CC=C(CC2(*)OC(=O)NC2=O)C=C1&*N&&&
CC1(C)CC2=C(CO1)SC1=C2C(=NOCC(=O)NC2=CC=C(F)C=C2)CCC1&&&
O=C(C1=CC=C(OCCN2CCCCC2)C=C1)C1=C(C2=CC=CC=C2)C2=CC=CC=C2S1&&&
O=C(NCC1=CC=C2OCOC2=C1)C1CCCN(C2=NN=C(N3C=CC=C3)S2)C1&&&
*OC&*C1=C(*)C(*)=CC(C(C2=CC(*)=C(*)C(*)=C2)C2=C(*)C(*)=C3OC(=O)C(*)=CC3=C2)=C1&*OC&&*OC&*OC&*OC&*OC&*OC&*OC&*C&&
*C&*C1=CC=C(C2=NN3C(=O)N(CC(=O)NC4=CC=CC5=CC=CC=C45)C4=CC=CC=C4C3=C2)C=C1&&&
CC1=CC=CC(CNC2=CN=CC(C3=CC=C(C#N)C=C3)=N2)=C1&&&
COC1=CC=CC=C1C1=NN2C(NC3CCCCC3)=CC(C(F)(F)F)=NC2=C1&&&
CN1CCN(C(=O)C2=CC=C(C3=CC=CC(C4=NN(C)C=C4)=C3)C=C2)CC1&&&
CC(C)C(NC(=O)OCC1=CC=CC=C1)C(=O)NC(CC1=CC=CC=C1)C(O)CNC(CC1=CC=CC=C1)C(N)=O&&&
NC(=O)C1=CN(CC2=C(F)C=CC=C2F)C2=NC(C3=CC=C(NC(=O)C4=CC=C(Cl)C=C4)C=C3)=CC=C2C1=O&&&
COC1=CC=C(C=NNC(=O)C2=NC=NC=C2OC[N+]2=CC=CC=C2)C=C1&&&
*C&*C1CCCCC12NC(=O)N(CC(=O)NC1=CC=C(OC3=CC=CC=C3)C=C1)C2=O&&&
*[N+](=O)[O-]&*C1=CC(C2=C(*)C=CS2)=CC(*)=C1&*O&&*O&&
CC(C)(OC(=O)C1CCCCC1)C(=O)NC1=CC=C(C=NO)C=C1&&&
CCOC1=CC=C(NC(=O)CC2C(=O)N(CC3=CC=CC=C3)C(=O)N2CCC2=C[NH]C3=CC=CC=C23)C=C1&&&
O=C1N=C(CC2=CC=CC(Cl)=C2)[NH]C2=C1C=NN2CC1=CC=CC=C1&&&
CC1=NC(N2CCN(C(=O)C(O)(CC3=CC=C(F)C=C3)C3=CC=C(F)C(F)=C3)C(C)C2)=CN=C1&&&
COC1=CC(CN2C(=O)OC3=CC=C(Cl)C=C32)=CC(OC)=C1OC&&&
*C(=O)OCC&*C1=CC=C(NC(=O)CCCN2C=CC=C2)C=C1&&&
*C1=CC(N2CCN(C(=O)CCCCN3C(=O)C4=CC=CC=C4C3=O)CC2)=CC=C1&*F&&&
*OC&*C1=CC=CC=C1CN1C=CC(=O)C2=CC=CC=C21&&&
CC(=O)NC1=CC=C(N2C=C(C(=O)O)C(=O)C3=CC(F)=C(N4CC4)C=C32)C(F)=C1&&&
O=C(O)C(NC1=CC=C(C2=CC=CC=C2)C=C1)C1=CC=CC=N1&&&
CCC1=CC=C(NC(=O)COC(=O)C(CC2=C[NH]C3=CC=CC=C23)NC(=O)C2=CC=C(C)C=C2)C=C1&&&
[O-][N+]1=CC=C(CSC2=NN=C(C3=CC=NC=C3)N2C2=CC=CC=C2)C=C1&&&
CC(=O)OC1CC2C(C(O)CC3(C)C2CCC3(O)C(=O)COC2=NO[N+]([O-])=C2S(=O)(=O)C2=CC=CC=C2)C2(C)CCC(O)C(C)(C)C12&&&
*OC&*C1=CC=C2[NH]C3=C(NCC2=C1)C(*)=NC(SCC(=O)NC12CC5CC(CC(C5)C1)C2)=N3&*N&&&
COC1=CC=C(C2NCCC3=C2C=C(OC)C(OC)=C3OC)C=C1&&&
*CC(=O)OC&*C1=C(*)SC(C(=O)CCC(=O)OCC(=O)C2=C(*)C(*)=C(*)[NH]2)=C1&*C&&*C(=O)OC&*C&*C&&
*C(N)=O&*C1=CC=C(C2=CC=C(C=C3NC(=S)NC3=O)O2)C=C1&&&
*C(=O)OCC&*C1CCCCN1C(=O)COC(=O)C1=CC(S(=O)(=O)N2CCOCC2)=CC=C1N1CCCC1&&&
CCN1C=C(C2=NC(C3=CC=CC=C3)=CS2)N=N1&&&
COCCN1CCC(OC2=CC(C3=CN(C)C4=NC=NC(N)=C34)=CC=C2OC)CC1&&&
CN1CCC2=C(C1)SC1=C2C(=O)N(N=CC=CC2=CC=CC(Cl)=C2)C(=S)N1CC(=O)C1=CC=CC=C1&&&
*C&*C1=CC=C(*)C(N2CCN(CCCCNC(=O)C3=CC(S(=O)(=O)N4CCOCC4)=C(*)C=C3*)CC2)=C1&*Cl&&*Cl&*C(C)C&&
O=C(NCC1CCCO1)C1=CC=C(N2CCCC(CS(=O)(=O)C3=CC=C(Cl)C=C3)C2)N=N1&&&
*C&*C1=CC=C(NC(=O)C2=CC=C(S(=O)(=O)NCC3CCC(*)CC3)C=C2)C(*)=C1&*Cl&&*Cl&&
OCC1C(O)C(O)C(O)CN1CC1=CC=C(C2=CC=CC=C2F)S1&&&
*OC&*C1=CC=C(NC(=O)CN(*)C2=CC=CC3=CC=CC=C23)C=C1*&*S(C)(=O)=O&&*OC&&
*C&*C1=CC=NC(SCC2=C(*)C3=CC4=C(C=C3OC2=O)CCC4)=N1&*C(=O)O&&&
CC1=COC2=CC3=C(C=C12)C1=C(CCCC1)C(=O)O3&&&
O=C(C1=CN=C2C=CC(C3=CC(Cl)=C(O)C(Cl)=C3)=CC2=C1NC1=CC=C(NC(=O)N2CCCC2)C=C1)C1CCC1&&&
O=C(O)C1=CC=CC(C2=CC=C3C(=C2)OC2=CC=C(NC(=O)C4=CC=CC=C4)C=C2C3C2CCCCC2)=C1&&&
*C(=O)O&*C1=CC=C2C(=C1)C(*)=C(*)N2CC1=CC=C(C2=CC=CC=C2COC2=CC=CC=C2)C=C1&*O&&*CCl&&
*N&*C(=NCCC1=C[NH]C2=CC=CC=C12)NC1=CC=C(*)C=C1&*C(F)(F)F&&&
*C&*C1=C2C(=C3OC(*)(*)C=CC3=C1*)OC1=C(*)C(*)=C(*)C=C12&*C&&*O&*C&*O&*O&*O&&
*C=CC(C)C&*C1=CC=CC=C1C(NS(=O)(=O)C1=CC=CC=C1)C1=CC=CC=N1&&&
*C(C)O&*C1NC(=O)CCC2=CC=CC=C2COC2=CC=C(C=C2)CC(C(*)CNCC2CCC2)NC1=O&*O&&&
CC(=O)OC1CC(C)(O)C2CCC3(C)C(=CCC4C5C6OC6(C)CCC5(C)CCC43C)C2C1C&&&
COC(=O)C1=C(C2=CC=CC=C2)C2(OC)OC3=C(O)C(OC)=CC(O)=C3C=C2C1=O&&&
*CN&*C1=CC=C(C2=C(*)N(*)C3=CC=CC(*)=C23)C=C1&*C(F)(F)F&&*CC(F)(F)F&*N&&
CC1CN(C(=O)C2=CC=C(Cl)N=C2)CCN1C1=CC=C(C(O)(C(F)(F)F)C(F)(F)F)C=N1&&&
*C1=CC=C(C(=O)NC2COC3=CC=CC=C3C2)C=C1*&*F&&*F&&
*CCCC&*C1=CC=C(C=C2CN(*)CC(=CC3=CC=C(*)C=C3)C2=O)C=C1&*N(C)C&&*N(C)C&&
*C&*N1CCN(C2=CC(N3C=CN=C3)=NC(NC(=O)C3=CC=CO3)=N2)CC1&&&
CCOC(=O)C12CCCC=C1N(CCC1=CCCCC1)C(=O)C(CC(=O)NCC13CC4CC(CC(C4)C1)C3)C2&&&
C#CC(=O)NCC1=CC=C(Cl)C(Cl)=C1&&&
*CCC(=O)OCC&*C1=CC=C(C(*)(*)C2=CC=C(*)C(*)=C2)C=C1*&*CC&&*C&*O&*N=C=S&*O&&
*N&*C1=CC(C(=O)OCC(=O)NC23CC4CC(CC(C4)C2)C3)=CC=N1&&&
*CC&*C1=CC=CC(*)=C1NS(=O)(=O)C1=CC=C(C2=CN3C(=N2)SC2=CC=CC=C23)C=C1&*CC&&&
CC(=O)NC1=CC=C2OC(CCN3CCC(CC4=CC=CC=C4)CC3)=CC2=C1&&&
*C&*C1=C2C(=O)C3=CN=CC=C3C2=N[NH]1&&&
*CCCC&*C1=CC=C2NC(=O)C(*)OC(*)(*)C2=C1&*C&&*C(C)=O&*F&&
*C(=O)O&*C1=NN2C(=O)C=C(C3=CC=CC=C3)[NH]C2=C1&&&
*OCOC(=O)C(CC)CC(C)C&*C1=CC=C(*)C=C1&*S(=O)(=O)N(CC)CC&&&
O=C(NC1=CC=CN=C1)C1=CC=CC(C(=O)NC2=CC=CN=C2)=N1&&&
*CCCC&*C1=NOC(C2=CC=C(*)C(S(=O)(=O)N(*)C3=C(*)N(*)N=C3*)=C2)=C1&*C&&*C&*C&*C&*C&&
*CCC(CO)OC(C)=O&*N1C=NC2=C(C1=O)C1=NCCC=C1S2&&&
*CC(=O)OC&*C1=CC2=C(OC(=O)C(*)=C2*)C(*)=C1*&*OC&&*CC=C(C)C&*OC&*OC&&
CC1=N[NH]C2=NC=C(NC(=O)NC3=CC=C(OCCOCC4=CC=CC=C4)C=C3)C=C12&&&
*C&*C1=CC(*)=C2NCCCC2=C1&*C(N)=O&&&
*CC(C)C&*N1N=C2N=NN(CC3=CC=CC4=CC=CC=C34)C2=C1C1CCNCC1&&&
ONC(=NC1CCCC1)C1=CC=CN=C1OC1=CC=CC=C1Cl&&&
*CC&*C1=CC=C(C2=C3C(=O)C4=C(NC(=O)NNC5=CC=CC=C5)C=CC=C4C3=N[NH]2)C=C1&&&
*N(C)C&*C1=CC=CC(C2CCCN2C(=O)C2=CC3=CC(*)=CC=C3[NH]2)=C1&*F&&&
CN1C(=O)C2=NN(C3=CC=CC=C3)C(N)=C2N(C)C1=O&&&
*CCC(=O)N(CC)CC&*C1=CC=C(C2=C3N=C(*)C(*)=C(*)N3N=C2)C=C1&*OC(F)(F)F&&*C&*C&&
*C&*C1=CC=C(*)C(OCC(=O)NC2=CC=CC=C2*)=C1&*C(C)C&&*Br&&
CC(C)(O)C#CC1=CC=C2OC(C3CCCCN3C(=O)C3CC3)=NC2=C1&&&
CCN(CC)CCCN1C(=N)C(C(=O)NCC2=CC=C(C)C=C2)=CC2=C1N=C1C=CC=CN1C2=O&&&
*CCOC&*C1=CC=C(SC2=C3C(=NC=N2)C(*)=CN3*)C=C1&*NC(C)=O&&*C(C)C&&
*CC(=O)O&*C1=CC=C(CN(CC2=CC=CC(C3=CC=NC=C3)=C2)C(=O)C=CC2=CC=CC=C2*)C=C1&*Cl&&&
O=C1CN=C(C2=CC=CC=C2)C2=CC(Br)=CC=C2N1&&&
*C&*C1=CC=C(C(=O)NCC(=O)OCC(=O)N2CCC(*)CC2)C=C1*&*Cl&&*[N+](=O)[O-]&&
*OC&*C1=CC=C(C2=NN(CC3=CC=CC=C3)C=C2CN2CCN(C3=CC=C(*)C=C3*)CC2)C=C1&*F&&*F&&
*CC=C&*C1=CC(CC2=NC3=C(*)N=C(*)N=C3N2*)=CC=C1&*N&&*I&*N&&
O=C(OC1=CC=CC=C1)N1N=C(C2=CC=C(O)C=C2)C(C2=CC=C(O)C=C2)=N1&&&
*C(C)=O&*C1=CC=C(NC(=O)C2CCN(C(=O)C3CCN(S(=O)(=O)C4=CC=C5C(=C4)OC(*)(*)CN5*)CC3)CC2)C=C1&*C&&*C&*C&&
*OC&*C1=CC=C(C2=NOC(C3=CC=C(OCC4CCCCC4)C(*)=C3)=N2)C=C1&*C(=O)O&&&
*NC(=O)CC(C)(C)C&*C1=NN=C(SCC2=CC(=O)N3C=CC=C(*)C3=N2)S1&*Cl&&&
*C1=CC=C(C(=O)NCC(=O)NC2=NC=CS2)O1&*Br&&&
*C1=CC=C(NC2=NC=CC=C2C2SCC(=O)N2CCC2CCCO2)C(*)=C1&*Cl&&*Cl&&
CCC1=CC=C(N2CCN(CCC(=O)NC3C4=C(C)C(C)=CC(O)=C4CC3(C)C)CC2)C=C1&&&
COC1=CC=C(C2=CN=C3C(N)=C(C(N)=O)OC3=C2)C=C1&&&
*C(=O)CCC(=O)OC&*C1CC2(*)C(CCC3(*)C2CC=C2C4CC(*)(*)CCC4(*)CCC23*)C(*)(*)C1OC1OC(*)C(*)C(*)C1*&*C&&*C&*C&*C&*C&*OC(=O)CC(=
CN=C1SC2=CC=CC=C2C(=O)N1CC(=O)NC1=NC(C)=CS1&&&
*OCC&*C1=C2CCCCC2=C(*)C2=CC=CC=C12&*C=NNC(=N)N&&&
O=C(CCN1CCOCC1)NC1=CC=C(F)C=C1&&&
O=C(NC1=CC=C(Cl)C=C1)NC1=CC=C(N2CCC3(CCCCC3)CC2)N=C1&&&
*OC(C)=O&*C1=CC=C(N=NC2=C(*)[NH]N(C3=CC=CC=C3)C2=O)C=C1&*C&&&
CC1=C2C=CC(Br)=CC2=NC2=C1C=C(C)O2&&&
*C1=CC=C(*)C(C2OC(=O)NC2=O)=C1&*Cl&&*O&&
CCON=C(C(=O)NC1CN2CC(S(C)(=O)=O)=C(C(=O)O)N2C1=O)C1=CSC(N)=N1&&&
CC1=CC2=C(C=C1C)N(C(=O)NC1=CC=CN=C1)CC2&&&
C=CCC(C1=CC=CC=C1)N(CC(=O)N(CC)CCC)C(=O)C1=C(C)ON=C1C1=CC2=CC=CC=C2O1&&&
*N(C)C&*C1=C2C=CC=CC2=[N+](*)C2=C1[NH]C1=CC=CC=C12&*C&&&
CCOC(=O)C1=C(C2=CC=CC=C2)N=C(N)N(O)C1=O&&&
CC1=NN=C2CCCC3(CC(=O)NC3=O)N12&&&
*O&*C1=C(OCC2=CC=CC=C2)C=C(CCN2CCCCC2)C2=C1C=CO2&&&
CC(OC(=O)NCC1=CC=C([N+](=O)[O-])C=C1)C1=NC=C(C(F)(F)F)C=C1Cl&&&
C=C(CCC(C)C1CC(O)C23OC(C)(CCC12C)C(OC(=O)C=CC(=O)O)C3OC(=O)C=C(CO)C(=O)O)C(C)C&&&
CNC(=O)C(=NOC)C1=CC=CC=C1COC1=CC=C(C)C=C1&&&
N#CC1=CC=C2N=C(NC(=O)CC3=CC(Br)=C(O)C(Br)=C3)SC2=C1&&&
O=C(NN=CC1=C(O)C=CC2=CC=CC=C12)C1=CC=C(C2=CC=C(C(=O)NN=CC3=C(O)C=CC4=CC=CC=C34)C=C2)C=C1&&&
O=C1N=C(NCCNC2=CC=NC([N+](=O)[O-])=N2)[NH]C2=C1C1=C(CCCC1)S2&&&
C=CCC(NCC1=NC(Cl)=C2N=CN(C3OC(CO)C(O)C3O)C2=N1)C(=O)OC&&&
CC1=NC(CCC(=O)N2CCCC(N3C=NC=N3)C2)=CS1&&&
*C(C)C&*C1=CC=C(COC2=CC=C3C=C(C(=O)N4CCOC(*)C4)C=CC3=C2)C=C1&*C#N&&&
*OCCC&*C1=CC=CC(C2=NN=C(SCC(=O)NN=CC3=CC=C(*)C(*)=C3)N2*)=C1&*OC&&*O&*N&&
*N&*C1=CC=C(OC2=CC=C3C(*)=N[NH]C3=C2)C=C1*&*Cl&&*C(F)(F)F&&
COC1=CC=C(CC(=O)NC2CCS(=O)(=O)C2)C=C1S(=O)(=O)N1CCOCC1&&&
*C&*C1=NN2C(*)=C(C(=O)NC3=CC=C(C4=CC=C(*)C(*)=C4)C=C3)[NH]C2=N1&*C(F)(F)F&&*[N+](=O)[O-]&*[N+](=O)[O-]&&
*C&*C1=CC=C(N2C(SCC(=O)NC3=CC=CC=C3*)=NC3=C([NH]C4=CC=CC=C43)C2=O)C=C1&*C&&&
NC(=O)C(NC1=CC=CC=C1)C1=CC=CC=C1&&&
*C&*C1=CC=C(CN2C(NC3CCC3)=NC3=C2C(=O)N(*)C2=NC(CCC4=CC=CC=C4)CN23)C=C1&*Cl&&&
COC1=CC(O)=C2C(=O)C(OC3OC(CO)C(O)C(O)C3O)=C(C3=CC=C(O)C(O)=C3)OC2=C1&&&
CCCC1=C(C)N=C2C(=C1OC)C(=O)N(C)C(=O)N2CCCN1CCN(C2=CC=C(Cl)C=C2)CC1&&&
*C1=CC=C(C2=CC=C(C(=O)NC3=CC=CC=C3N3CCN(CC4=CC=CC=C4)CC3)O2)C=C1&*[N+](=O)[O-]&&&
COC1=CC=C(NC(=O)C2C3=CC=CC=C3OC3=CC=CC=C32)C=C1&&&
C#CCOC1=CC=C(CCNC(=O)C(OC)C2=CC=C(Cl)C(Cl)=C2)C=C1OC&&&
*C(=O)OC&*C1=CC=C(C2=CC=C(S(=O)(=O)NC3=NC=C(*)C(*)=C3)C=C2)C=C1&*F&&*O&&
*OCC(O)CNC(C)C&*C1=CC=C(NC(=O)C2=CC(=O)C3=CC=CC=C3O2)C=C1&&&
C#CCN1C(=CC2=CC=C(C3=CC=C(C(=C)C)C(C)=C3)O2)C2=CC=CC=C2S1(=O)=O&&&
*C&*C1=C2C=CC=CC2=NC(=O)N1CC(=O)C1=CC=CN=C1&&&
CC(C)N1CCC2=C(C1)SC(NC(=O)CC1=CC=C(Cl)C=C1)=C2C(N)=O&&&
*C&*C1=CC=C(C2=C3C(=CC=C2OCC2COC(*)(*)O2)C(*)=C(*)N3CC2CC2)C=C1&*Cl&&*C&*C&*C&&
*C#N&*C1=CC=C(NS(=O)(=O)C(C2=CC=C(*)C=C2)C2CCOCC2)C=C1&*F&&&
*CC(=O)NCC(=O)OC&*C1=CC=C(C2=NC(*)=C(C3=CC=CC=C3)O2)C(*)=C1&*Cl&&*Cl&&
COC1=CC2=NC=NC(N3CCN(S(=O)(=O)C4=CN(C)C=N4)CC3)=C2C=C1OCCCCN1CCCCC1&&&
*C&*C1=CC=CC=C1SC1=CC=C(NC2=CC=C(CC(=O)NN3CCCC3)C=C2)N=N1&&&
*Br&*C1=CC=C2C=NC(C3=CC=CC=C3)=NC2=C1&&&
*OC(C)=O&*C1=CC(=O)OC(*)=C1&*C(N)=O&&&
*C&*C1=CC=C(N(CC(=O)NC(*)CC=CC2=CC=CC=C2)C(=O)C2=CSN=N2)C=C1&*F&&&
*NCCCNC&*C1=NC(C2(*)CCC3C(*)COC3C2)=CS1&*C&&*C&&
*C(=O)NC&*C1=CC=C(CC2=CN=C3C(*)=C(C(=O)NC(*)(*)C4=CSC=C4)C(=O)N(*)C3=C2)C=C1&*C&&*F&*O&*C&&
N#CC1=CC=CC=C1C=C(N)C1=NC2=CC=CC=C2[NH]1&&&
CS(=O)(=O)N1CCC(NCC2=CC=C(C3=CC=C(Cl)C=C3)S2)CC1&&&
*C&*C1=CC2=C3C(=C1)C1=CC=CC=C1C(=O)N3C1=CC=CC=C1C2&&&
O=C(C1=CC=CC=C1)C(NS(=O)(=O)C1=CC=CC=C1F)C1=CC=CC=C1&&&
CC1=CN(C2CCCCCC2)C(=O)N(CC(=O)N2C(C)=C(CC3=CC=CC(F)=C3F)C(=O)N(CC3=C(F)C=CC=C3F)C2C)C1=O&&&
*C&*C1=NC2=C(C=C3CCCCC3=N2)N1CC1CCCN1C1=NC2=CC=CC=C2S1&&&
*N&*C1=CC=C2N=C(C3=CC=CN=C3)N(C3=CC=CC=C3)C2=C1&&&
ClC1=CC=CC=C1CC1=NOC(CN2CCN(CC3CCCO3)CC2)=N1&&&
C(=CC1=CC=CC=C1OCCCCN1CCN(C2=CC=CC=C2)CC1)C1=CC=CC=C1&&&
COC1=CC2=NN=CC(C3=CN=C(NC(C)C)C(F)=C3)=C2C=C1OC&&&
CCC(=O)NC1=NN2C=NN=C2C=C1&&&
CC(C)(Cl)C1=CC=C2C(=C1)CCC1C2CCC2(C)C(CO)C(C=NNC(=N)N)CCC12&&&
*Cl&*C1=CC=C(CN2CCOCC2)C=C1OCCC1=CC=CC=C1&&&
COC1=CN(C2=CC=C(C(F)(F)F)C=C2)C2=CC(C3=CC=NC(Cl)=C3)=CC=C2C1=O&&&
*CC&*C1=CC=CC=C1CN1C=C(*)C2=CC=CC(*)=C21&*C#N&&*OC&&
*[N+](=O)[O-]&*C1=CC=C(C2=CC=C(COC3COC4=NC(*)=CN4C3)C=C2)C=N1&*OC(F)(F)F&&&
COC1=CC=C2[NH]C(=O)C(CCNC(=S)NCC3=CC=C(C(C)(C)C)C=C3)=CC2=C1&&&
C=CCN1C(COC2=CC=C(I)C=C2)=NN=C1SCC(N)=O&&&
C=C(C)C1CCC2(C(=O)O)CCC3(C)C(CCC4C5(C)CC6=C[NH]N=C6C(C)(C)C5CCC43C)C12&&&
COC1=CC=C(C23CCCC(C2)N(C)C3C(O)C2=CC=C(Cl)C(Cl)=C2)C=C1&&&
*OC&*C1=CC=C(CNC2CCCCC2NCC2=CC=CC(*)=C2)C=C1&*C(F)(F)F&&&
*N(CCOC)C(=O)CNC(C)=O&*C1=CC2=C(CCCCCC2)N=C1N1CCC(*)CC1&*C#N&&&
*C&*C1=CC=C(C2CC3CCCC(*)(CN3CC3=CC=CC(*)=C3)C(=O)O2)C=C1&*C&&*S(N)(=O)=O&&
CC1=C(CC(=O)NC(C)C2=CC=C(F)C=C2)N(C2=CC=C(F)C=C2)N=C1C1=CC=C(Cl)C=C1&&&
*OC&*C1=CC(NC2C3=CC4=C(C=C3C(CCN3CCCC3)C3C(=O)OCC23)OCO4)=C2N=C(*)C=CC2=C1&*N=C=S&&&
O=C1C=C(COC2=CC=C(Cl)C=C2)C2=CC=C(O)C=C2O1&&&
CC1=CC=C(CSC2=NN=C(C3=CC=CO3)N2N)C=C4C=CC=CC4=NC4=CC=CC=C34&&&
*CCC&*C1=CC=C(C2=CC=C(C3=NC4=C([NH]3)N(*)C(=O)N(*)C4=O)C=C2)C=C1&*CCC&&*CCC&&
CCCCN(C(=O)COC1=CC=CC=C1)C1=CC=CC(C)=C1&&&
CC1=CC=C2C(C)=C(C(=O)NC3=CC=C4OCCOC4=C3)OC2=C1C&&&
O=C(C1=CC=C(C2=CC=CC=C2)C=C1)N1CC2CN(C3=CN=CC=N3)CC2C1&&&
*C1=CC=C(C2=CCC3=C2SC(=O)[NH]3)C=C1&*Br&&&
*C1=CC=C(C=CC(=O)NNC(=O)C2=CC=C3C=CC=CC3=C2)C=C1&*O&&&
CC(C)(C)C1=CC(CNCCCSC2=NC=C[NH]2)=CC(C(C)(C)C)=C1O&&&
CN1C(=O)C2=CC=CN=C2N(C)C2=NC(C3=CC=CC=C3Cl)=CC=C21&&&
CC1=CC=CC(NC(=O)NC2=CC=C(C3=CC=C(CN4CCCC4)C=C3)C=C2)=C1C&&&
*OC&*C1=CC=C(*)C(C=C2SC(=S)N(C3=NC=C(*)S3)C2=O)=C1&*O&&*C(C)C&&
*C&*C1=CC=C(C2=NCCN2)C=C1*&*C&&&
CCCC(=O)N1CCN(S(=O)(=O)C2=CC=CC3=NSN=C23)CC1&&&
COC1=CC=C(CCNC2=CC=CC=C2N2CCN(C)CC2)C=C1Cl&&&
COC1=CC=CC2=C1C(=O)OC1(OC(C3=CC=CC=C3)=NC3=CC=CC=C31)C2=O&&&
O=C(NC1=C(C(=O)O)C2=C(CCCC2)S1)C1=CC=CC(F)=C1&&&
O=C(O)CN1C(=O)C(C2=NS(=O)(=O)C3=CC=CC=C3N2)=C(O)C2=CC=CC=C21&&&
*C1=CC=C(C2=COC3=CC(OCC4=CC=CC=C4)=CC(*)=C3C2=O)C=C1&*O&&*O&&
CC1=NC(N)=CC=C1CNC(=O)CN1C(C)=NC2=CC=C(NC(=O)CC3=CC=C(F)C=C3)C=C2C1=O&&&
*N&*C1=CC=C(NS(=O)(=O)NC(=O)C2C=CC(N3C=CC(*)=NC3=O)C2)C=C1&*OC(F)(F)F&&&
*C&*N1CCN(C2=NC3=NON=C3N=C2N2CCCCC2)CC1&&&
*N&*C1=CC=C(CC(*)CC(=O)N2CC(*)CC2C(=O)NCC2=CC=CC(*)=C2*)C=C1&*O&&*Cl&*Cl&*C(=O)O&&
NN1C(COC2=CC=C3CC4C(CCCN4CC4=CC=C(F)C=C4)C3=C2)=N[NH]C1=S&&&
*C1=CC=C(CN2C(=O)C(=CC3=CC=C(N4C=NC=N4)C=C3)C3=CC=CC=C32)C=C1&*Cl&&&
*N&*C1=NC2=CC=C(C(=O)C3=CC=CC=C3)C=C2C2=NC(C3=CC=CO3)=NN12&&&
*OC&*C1=CC=C(S(=O)(=O)C2=CC=C(*)C=C2)C=C1&*C(=N)N&&&
*N(C(=O)CCCCC)S(C)(=O)=O&*C1=CC=CC=C1&&&
*NCCCN(C)C&*C1=NC=C2C(=N1)C1=C(NC3=CC=C(*)C(*)=C3)[NH]N=C1C1=C2C=CS1&*Cl&&*Cl&&
COC1=CC=NC(CS(=O)C2=NC3=CSC=C3[NH]2)=C1&&&
*OC&*C1=CC=C(S(=O)(=O)N2CCCC2C(=O)NC(*)CC2=CC=C(*)C(*)=C2)C=C1&*C(=O)NC(C=O)CCCN=C(N)N&&*OC&*OC&&
COC(=O)C1=CC=C(CNC(=O)C2=C(C)ON=C2C)C(OC)=C1&&&
*C&*C1=CC(C(*)NC(=O)C2=C(C3=CSC=N3)N(C3=CC=CC=C3)N=C2)=CC=N1&*CCC(=O)O&&&
CC1=C(C2=CSC(NC(=N)N)=N2)C(C(=O)O)=C(CN)S1&&&
CCC(=O)N1CCCC2=CC(S(=O)(=O)NCCN3CCCC3)=CC=C21&&&
COC1=CC=C(N2N=NN=C2C(C#N)=NNC2=NC(=O)NC3=CC=C(C)C=C23)C=C1&&&
CC1=CSC(C2=C(C3=CC=C(C)S3)[NH]C(C3CCC(N)CC3)=N2)=N1&&&
*OC&*C1=CC=C(NC(=O)N2CCN(CC3=CC=C4OCOC4=C3)CC2)C=C1&&&
CN1CC2CC(OC(=O)C(O)C(NC(=O)OCC3=CC=CC=C3)C3=CC=CC=C3)CC1C2&&&
*CC(=O)O&*N1C(=O)[NH]C2=CC=CC=C21&&&
COC1(CC2=CC=CC=C2)COC2(CCNC2)C1&&&
CCC=CC(O)C(O)C=CC1C(OC(C)=O)CC(=O)C1CC=CCCCC(=O)NC1CCCCCCCC1&&&
CCOC1=CC=C(OC2=CC=C(C(=NO)N3CCCCC3)C=N2)C=C1&&&
CC1=C(C)OC(CNC(=O)C2=CC=C(C3=NN(C)C=C3)C=C2)=C1&&&
*C1=CC=C(S(=O)(=O)N2CCCN(S(=O)(=O)C3=CC=C4[NH]C(=O)C=CC4=C3)CC2)C=C1&*F&&&
CCN(CC)C(=O)CSC1=NN=C(C2=CC=CC=C2OC)N1N&&&
*OCC(N)=O&*C1=C(*)C(C2=CC=CO2)=NC2=CC=CC=C12&*Cl&&&
*C(=O)NCCCOCC&*C1=C(*)C=C2C(=O)N(*)C3=C(C(=O)NC4CCC(=O)NC4=O)C=C(*)C=C3C2=C1&*OC&&*OC&*OC&&
*C(=O)N(C)C(C)(C)C&*N1CC2(CCN(C3CCC(NC4=NC=C5C=CC=CC5=N4)CC3)CC2)C2=CC=CC=C21&&&
*C&*C(CC1CC23CCC4C(*)(*)CCCC4(*)C2C(*)C(OC(=O)C2=CC=C[NH]2)C1C3)=NOC(=O)C1=CC=C(*)C=C1&*C&&*C&*C&*C&*O&&
*C#N&*C1=CC=C(N2CCN(CC3=CC4=NON=C4C=C3)CC2)C(*)=C1&*F&&&
*OC&*C1=CC=C(SC2=CC=C(*)C3=NON=C23)C=C1&*[N+](=O)[O-]&&&
*C&*C1CCN(S(=O)(=O)N(*)CC(=O)NC2=CC=CC=C2C(=O)NC2CC2)CC1&*C&&&
CC1=CC=C(N2C(=N)C(C#N)C(C3=CC=C(OC(=O)C4=CC=NC=C4)C=C3)C3=C(O)C4=CC=CC=C4N=C32)C=C1&&&
FC1=CC=C2C(=C1)C(C1=CC=NC3=C1C=C(CC1=CC=CC=C1)[NH]3)=C(C1=CC=C(NCCOCCN3CCCCC3)C=C1)N2C1=CC=NC=C1&&&
*C1=CC=C(C(=O)C=CC2=CC=CC(*)=C2)C=C1&*CO&&*O&&
*C(=O)O&*C1=CC=C(CCC2=CC=CC=C2C2=NC(C3=CC=CC=C3*)=C(C3=CC=CC=C3)O2)C=C1&*F&&&
C=CCC1=C(OC2=CC=CC=C2)C2=C(OC)C=CC=C2N2C(C(C)C)=NN=C12&&&
*CC(N)=O&*C1=CC=C(CC(=O)NC(*)C(=O)NC(CC2CCCCC2)C(=O)NC(*)C(=O)C2(*)CO2)C=C1&*F&&*CO&*Cl&&
*OC(=O)CC&*C1=CC=CC(*)=C1&*NC(=O)C(NCCN(C)C)C(C)C&&&
CCCC1=NN=C(NC(=O)C2CCCN(C3=NC(C)=CC(C)=N3)C2)S1&&&
COC1=CC=C(S(=O)(=O)N2CCCCC2)C=C1NC(=O)C1=CC=CC=C1Cl&&&
CC1=C(CC2=CC=CC=C2)C(=O)C=CN1C&&&
*C#N&*C1=CC=CC2=C1C(=O)N(CC2=CC1=CC=CC2=C1OCO2)N=N2&&&
*OC&*C1=C=C(C(*)C2CN(C3=CC=C(N4CCNCC4)C=C3)CCO2)C=C1*&*O&&*OC&&
CCN(CC)CC1=CC=C2[NH]C(C3=CC=CC=C3NC(=S)NC(=O)C3=CC=CC(F)=C3)=NC2=C1&&&
CC1=CC=C(N(C)C(=O)CN2C(=O)N(C3CC3)C(=O)C3=C2C2=CC=CC=C2S3)C=C1&&&
CC(C)CCNC(=O)C1(C)CCCN(C(=O)C2=C(N)C=NN2C)C1&&&
O=C(NC1=CC=C2OCOC2=C1)NC1=CC=C2OCOC2=C1&&&
CCCN1C=NC(C2=C(F)C=C(C3=CC=C4C(=C3)C(C)=CN4CC3=CC=C(OC)C=C3)C=C2F)=N1&&&
*C&*C1=CC=C(C2=CC(CN3C=CN=C3CN(*)CC3=CC=CC(COC4=CC=CC=C4)=C3)=NO2)C=C1&*F&&&
*C1=CC(C(=O)NN=CC2=CC3=CC(*)=CC=C3[NH]C2=O)=CC=C1&*[N+](=O)[O-]&&*C(F)(F)F&&
N#CCC1=CC=CC(C2=CC=C(C3=CC=C(C4=NC5=CC=CC=C5[NH]4)C=C3)C=C2)=C1&&&
*C(C)=O&*C1=C[NH]C2=NC=NC(N3CCC4(CC3)OCC(*)O4)=C12&*Cl&&&
CCC1=CC=C(S(=O)(=O)N2CCCC2C2=CC(C#N)=CC(C(=O)NC3=CC=CN=C3)=C2)C=C1&&&
COC1=CC=C2C3=C([NH]C2=C1)C(CO)N(CC1=CC=CC=C1)C(=O)C31CC(=O)N(CC2=CC=CC(C#N)=C2)C1=O&&&
COC(=O)C1=CC=CC(C2=NOC3=C(F)C4=C(C=C23)CC2(C(=O)NC(=O)NC2=O)C2C(C)OC(C)CN42)=C1&&&
CC1C(O)C(CO)OC1N1C=NC2=C(N)N=CN=C21&&&
CC1(N)C(O)C(CO)OC1CC1CCCCC1&&&
*C&*C(CC(OC(=O)C1=CSC2=C1CCCC2)C(=O)C1=CC=CS1)C1=CC=CC=C1&&&
*N(C)C&*C1=CC=CC(C(=O)C=CC2=CC=C(*)C(*)=C2)=C1&*O&&*O&&
FC(F)(F)OC1=CC=C(C2CCN(C3=NC=NC4=C3N=C[NH]4)CC2)C(F)=C1&&&
*SC&*N=C(C1=CC=C(*)N=C1OC1=CC=CC(*)=C1)N1CCC(*)CC1&*O&&*F&*C(C)C&&
O=C(NCCN1CCOCC1)C1=NSN=C1C1=CCCN(C(=O)NCC2=CC=CC=C2)C1&&&
NC(=S)N1N=C(C2=CC=CC=C2)CC1C1=CC=CN=C1&&&
*C&*C1=CC(*)=C2NC(=O)C3(C2=C1)N1CSCC1C(COC1=CC=CC=C1)C3(*)*&*C&&*C&*F&&
*C(C)(C)C(N)=O&*C1=C2C3=CC(C#CC4=CC=CC=C4)=CC=C3CC2(*)CCC1=O&*C&&&
NC1=CC=C(CC2=C(Cl)C=CC=C2Cl)C=C1&&&
NC(=O)C1=CC=[N+](CCCCCCCCCC[N+]2=CC=C(C=NO)C=C2)C=C1&&&
O=C(NC1=CC=C(Cl)C=C1)C1=C(Cl)C2=CC=CC=C2S1&&&
*CC=C&*C1=CC=C(N(*)C2=CC=C(*)C(*)=C2)N=N1&*O&&*O&*Cl&&
CCN(C)C(=O)OC1=C(CC2=CN=CS2)C=C(CC2=C(Cl)C=C([N+](=O)[O-])C=C2Cl)C(OC)=C1Cl&&&
COCCN1C=C(C2=NC(=O)[NH]C(C3=CC=CS3)=C2)C=N1&&&
CC1=CC=CC(C2=CC(C3=CC=C4OCOC4=C3)=CN=C2NN=CC2=CC=CC=N2)=C1&&&
COC1=CC=NC(N2CCC3=NC=NC(OC4CCN(C(=O)C5=CC=CC=C5F)C4)=C3C2)=C1&&&
*NCCCCC&*C1=CC=CC=C1C(=O)OCC(=O)NC(=O)NCCC1=CC=CC=C1&&&
COC1=CC=C(N(CC2=CC=CC=C2)C(=O)C2=C(C)SN=N2)C=C1OCCN1CCOCC1&&&
COC1=CC=C(C=NN=C2[NH]N=CS2)C(OC)=C1&&&
*C&*C1=CC=C2NC(=C3C(=O)C4CCC(*)CC4N(*)C3=O)NS(=O)(=O)C2=C1&*C(=N)N&&*NS(C)(=O)=O&&
*C(=O)OC&*C1=CC(OCC2=C(C3=CC=CC=C3)OC3=NC(*)=CC=C23)=CC=C1&*NS(C)(=O)=O&&&
*C&*C1=C(C(=O)NC2CCC(*)CC2)SC2=NC(C3=CC=CO3)=CN12&*CNC(N)=O&&&
CC1=CC=C(C(=O)CC=NC2=CC=CC=C2[N+](=O)[O-])C=C1&&&
*SC&*C1=CC=C(CNC(=O)C(C2=CC=CN=C2)N(*)CC2=CC=CC=C2)C=C1&*C&&&
*OC&*C1=C(C(=O)NC2=CC(*)=CC=C2*)C(C2=CC=C(*)C(*)=C2)C(C(=O)NC2=CC=CC=C2*)=C(*)N1&*OC&&*OC&*O&*F&*C&*C&&
CN(CC1=CC=C(OC(F)(F)F)C=C1)C(=O)CC1=C(C2=CC=C(F)C=C2)N=C2C3=CC=CC=C3N=CN12&&&
O=C1C2CCCN2C(=O)N1CCCCN1C=C(CSC2=CC=C(NC(=O)C3=CC=CN=C3)C=C2)N=N1&&&
*C&*C1=CC=C(C2=C(*)C(C3=CC=C(*)C=C3)=NC(N3CCN(*)CC3)=C2C2=CC=NC=C2)C=C1&*F&&*F&*O&&
*C&*C1=CC=C(C2=NC(CS(=O)(=O)CC(=O)NCCCN3CCCCCC3)=C(*)O2)C=C1*&*C&&*C&&
*SC&*C1=CC(*)=C(OCC(=O)NC2=NN=C(C3OCCO3)S2)C=C1*&*Cl&&*Cl&&
O=C(NCC1CCCN(C(=O)C2=CC=CS2)C1)C1CCCCC1&&&
*C(=O)OC(C)C&*C1=C(*)C(C2=CC=CC=C2*)C(*)=C(*)N1&*C&&*C&*C(=O)OC(C)C&*Cl&&
CN(C)C1=CC=C(N2C(SCC(=O)NC3=CC=C(O)C=C3)=NC3=C(SCC3)C2=O)C=C1&&&
*N(C)C&*C1=CC=C(C=CC(=O)C2=CC=C3OC(*)(*)C=CC3=C2OCC2CCCC2)C=C1&*C&&*C&&
O=S(=O)(CC1=CC=CC=C1F)NCC1=CC=C(C2=CC=CC(CN3CCOCC3)=C2)C=C1&&&
*C&*C1=NN(*)C2=C1NC(=O)C(CC(=O)NCCC1=CC=CC=N1)C2&*C&&&
C=C(C)C1CCC2(CO)CCC3(C)C(CCC4C5(C)CC6=NC7=CC=CC=C7N=C6C(C)(C)C5CCC43C)C12&&&
CC1(C(=O)O)CCCC2(C)C1CCC1(C)C3=C(CCC12)C1(C)CCC(=O)C(C)(C)C1CC3&&&
*CCC&*C1=CC(C2OC(CC3=CC=CC=C3)CC3=C2C(=O)[NH]N3*)=CC=C1&*[N+](=O)[O-]&&&
CC(C)(C)C(=O)NCC1CCNCC1&&&
*C1=CC=CC=C1S(=O)(=O)N1CCN(C(=O)C2=CC=CC=C2N2CCOCC2)CC1&*Br&&&
COC1=CC=C(C=CC(=O)C2=CC=CC=C2N)C=C1&&&
*C=CC(=O)O&*C1=CC=CC(S(=O)(=O)N2CCC3=CC=CC=C3C2)=C1&&&
CC(NC1=CC=CC2=C1OCCC2)C(O)CN1CC2CCCCC2CC1C(=O)NC(C)(C)C1=CC=CC=C1&&&
CCCCN(CC)C1=NC(C)=NC2=C1N=NN2C1=C(C)C=C(C)C=C1C&&&
*C&*C1=CC=C(NC(=O)CSC2=NC3=CC=C(N4CCOCC4)N=C3S2)C=C1&&&
O=C1NC2=CC=CC3=CC=C(C=C23)C(O)C1O&&&
CC1=C2CC2C2(C)CCCC(C)(C)C2C1O&&&
*CCCC&*N1C(=O)NC(=O)C(CC2=CC=C(OCC3=CC=CC=C3)C=C2)C1=O&&&
*C(=O)NCC(=O)OCC&*C1=CC=C2C(=C1)C1=C(CCCC1)N2C(=O)C1=CC=C(*)C(*)=C1&*F&&*Br&&
COCCOC1=CC=C(NC(=O)C2=CC=C(NS(C)(=O)=O)C=C2)C2=C1OC1=CC(C(=O)OC)=CC=C12&&&
CCC1=NC=C(CC)N=C1N1C=C(C)C=N1&&&
CCOC1=CC(C=NNC(=O)C2=CC=NC=C2)=CC=C1O&&&
FC1=CC=C2C3=CN=CC=C3N(CCN3CCCC3)C2=C1&&&
CC1=CC=C(N2CC(C(=O)NC3=CC=C(S(=O)(=O)N4CCCC4)C=C3)CC2=O)C=C1&&&
CC12CCC3C4=CC=C(O)C=C4CCC3C1CCC2N&&&
*C1=C(*)C(C(=O)NC2=CC=CC=C2)=CC=C1&*Br&&*O&&
CCN(CC)CC#CC1=CC=C(C(NC2=CC=C(CC(C)(C)C)C=C2)C2=C[NH]C3=CC=C(Br)C=C23)C=C1&&&
CCC1=NC=NC(N2CCN(C3=CC(Cl)=CC(Cl)=C3)CC2)=C1C#CC1=CC=C(NC(C)=O)C=C1&&&
*C(=O)OCC&*C1=CC=C2C=C(*)C(*)=NC2=C1&*C(=O)OC&&*[N+](=O)[O-]&&
O=C(O)C1=CC(Cl)=CC=C1C1CCCCC1&&&
*C1=C(C2=CC=CC=C2)C=CC=C1CNC(=O)CN1C(=O)CS(=O)(=O)C2=CC=CC=C21&*O&&&
COC1=CC(CC2CN=C(N)N=C2N)=CC2=C1OCO2&&&
*C1=CC=C(C2=CC(=O)C3=CC(OCC4=CC=C(OC5OC(COC6OCC(*)(*)C6OCC6=CC=CC=C6)C(C5=C)OC5OC(*)C(*)C(*)C5*)C=C4)=CC=C3O2)C=C1&*O&&*O
*C1=CC=C(NC(=O)C2CCCC2)C(*)=C1&*Cl&&*C(=O)C(F)(F)F&&
CC1CCCCOC(CN(C)CC2=CC=C(F)C=C2)C(C)CN(C(C)CO)C(=O)C2=CC(NC(=O)CCC(F)(F)F)=CC=C2O1&&&
COC1=CC=CC=C1NC(=O)COC1=CC=C(NC(=O)CSC2=NN=C(C3=CC=CO3)N2CC2=CC=CO2)C=C1&&&
O=C(NC1=CC(Br)=C(O)C(Br)=C1)C1=NOC(C2CCCCN2C(=O)CC2=CC=CC=C2)=C1&&&
*OC&*C1=CC=C(CN2CCNC(=O)C2CC(=O)NCC2=CC=CS2)C(*)=C1&*OC&&&
OC1=C(Br)C=C(Br)C(C2=NN=C3SCC(C4=CC(O)=CC(Br)=C4O)=NN32)=C1Br&&&
*[N+](=O)[O-]&*C1=C2N(CC3CC3)CCN2C2=NC=NC(N3CCN(C4=CC=CC=C4)CC3)=C12&&&
ClC1=CC=C2C(NCC3=CC=C(CNC4=CC=C(CN5CCCCC5)C=N4)C=C3)=CC=NC2=C1&&&
O=C1[NH]C(=O)N(C[O-])C=C1C=CC1=CC=CC=C1&&&
*C(C)=NCC&*C1=CC=C(C2=NN3C(=O)C=C(N4CCN(C5=CC=CC=C5)CC4)N=C3S2)C=C1&&&
CC(SC1=NN=C(C2=CC=CS2)N1CC1=CC=CC=C1)C(=O)NC1=CC=C2OCCOC2=C1&&&
COC1=CC=CC(CNC2=CC=C(CC3=NN=C(SCC(=O)NC4=CC=CC(C(C)=O)=C4)O3)C=C2)=C1&&&
*CC&*C1=CC=C2OC(=O)C(S(=O)(=O)NC3=CC=CC(*)=C3*)=CC2=C1&*Br&&*C&&
*CC&*N1C(CNN2C=NN=C2)=NN=C1SCC(=O)NC1=CC=C2OCOC2=C1&&&
FC1=CC=CC(CN2C(C3CCCN3C3=NC=NC4=C3N=C[NH]4)=NC3=CC=CC=C32)=C1&&&
CC1=NC(CCC(=O)N2CCCC(N3CCN(C4=CC=C(F)C=C4)CC3)C2)=C(C)[NH]1&&&
*CC&*C1=NC2=C(N=CN2CC2=CC=CC=C2)C(*)=N1&*C&&&
*C&*C1=CC=C(N2CCC3=C(C2)OC(*)C(=O)N3C2=CC=CC=C2*)N=N1&*C&&*Cl&&
CSC1=CC=CC(NC(=S)NCCN2CCCC2)=C1&&&
*NCCC&*C1=CC(C2=CC=C3C(=C2)CC2CCC(C3CCC3=CC=C(*)C(*)=C3)N2)=NC=N1&*F&&*C&&
*OC&*C1=CC=CC=C1NC1=NN2C(=O)C3=CC=C(C(=O)NCCCN4CCCCC4)C=C3N=C2S1&&&
CC(NC(=O)C(=O)NC1=NOC(C2=CC=CC=C2)=C1)C1=CC=CC=C1&&&
CCN1N=CC=C1C(C)NC(=O)C1CCN(CC2=CC=C(OC)C=C2)CC1&&&
*OCC&*C1=CC=C(CN(C(=O)C2=CC=CS2)C2CCS(=O)(=O)C2)C=C1*&*OC&&&
*C(=O)OC&*C1=CC(*)=C2C(*)=C(C(=O)NC(*)C3=CC=CC=C3*)SC2=N1&*C&&*C&*N&*Cl&&
*OC&*C1=CC=C(CC(=O)N2C(*)CCCC2C2=CC=C(NC(=O)NC3=CC=CC=C3*)C=C2)C=C1&*C&&*Cl&&
CC1=CC=C2C(N)=C(C(=O)NC3=CC=CC(C4=CC=NC=C4)=C3)OC2=C1&&&
CCOC(=O)C1CCCN(C2=NC(C3=CC=C(CCC(N)=O)C=C3)=CS2)C1&&&
*C&*N1CC(CN2CCOCC2)CC2C3=CC=CC4=C3C(=C[NH]4)CC21&&&
CC(C)CN(CC1=CC=CC=C1)CC1=NC(C2=CC=CS2)=NO1&&&
COC1=CC=C(C(C)NCC2=CC=NC=C2)C=C1OC1CCCC1&&&
CCCC(=O)N1CCC2=C([NH]C3=CC=CC=C23)C1C1=CC=CC(O)=C1&&&
CC1=CC=C(NC(C)C(=O)NC(=S)NC2=CC=C(S(N)(=O)=O)C=C2)C=C1&&&
O=C(CN1C(C2=CC=CS2)=NC2=CC=CC=C21)NN=CC1=CC=C(C(F)(F)F)C=C1&&&
O=C(CCN1CCN(CC2=CC=C(Cl)C=C2)CC1)NC(C1=CC=CC=C1)C1=CC=CC=C1&&&
CC1(C)OC(=O)C(=CC2=CC=CC=C2)C(=O)O1&&&
*SCCC&*C1=NC(C2=C(*)C=CS2)=N[NH]1&*C&&&
CCC1OC(=O)C(C)C(OC2CC(C)(OC)C(O)(CSC)C(C)O2)C(C)C(OC2OC(C)CC(N(C)CC)C2O)C(C)(O)CC(C)CNC2C(C)C(O)CC(C(N)=O)C1(C)O&&&
COC1=CC=C(C2(C#N)CCC(O)CC2)C=C1&&&
O=C(NCC1=CC=CO1)C(OC(=O)CN1CCN(C2=CC=CC=N2)CC1)C1=CC=CC=C1&&&
*OC&*C1=CC=C(*)C(NC(=O)NC2=CC=C(OC3=CC=NC(C4=CC(C(=O)NCCCN5CCOCC5)=C[NH]4)=C3)C=C2)=C1&*C&&&
*CC&*C1=C(C(=O)C2=CC=CC=C2)C(C2=CC=C(*)C=C2)N(C2=CC=CC=C2*)C1=O&*O&&*C&&
*OC&*C1=CC=C(CSC2=NN=C(CSC3=NC(*)=CC(*)=N3)N2*)C=C1&*C&&*N&*C&&
C=CC(O)CCCCC(C)CCCC(C)(C)O&&&
CCOC(=O)C1=C(NC2=C(C)C=C(C)C=C2C)SCC1=O&&&
CC(=CC(=O)O)C(C)=CC1=CC(C(=O)C2=CC=CC=C2Cl)=CN(CC2=CC=C(Cl)C(Cl)=C2)C1=O&&&
*OC&*C1=CC=C(C(=O)OC2CC3(*)CC(*)C2(*)C(*)C3*)C=C1*&*O&&*C&*COC(C)=O&*C&*C&*Cl&&
*C&*C1=CC=C(NC(=O)C2(*)CC3=C(C4=CC=CC(*)=C4)C=CN=C3O2)C=C1&*C(N)=O&&*C(C)(C)C&&
*CC(=O)OC&*C1=C(*)C(C2=CC=C(*)C(*)=C2)C(*)=C(*)N1&*C&&*C&*C(=O)OC&*Cl&*Cl&&
CC(C)OC1=CC=C(S(=O)(=O)N2CCN(C3=CC=CC=N3)CC2)C=C1NC(=O)CN1C2=CC=CC=C2C2=C(C3=CC=CC=C3OC2=O)C1=O&&&
*OC&*C1=CC2=C(C(=O)CC(*)(C3=CC(*)=C(*)C(*)=C3)O2)C(*)=C1&*O&&*O&*O&*C&*OCCO&&
*C&*C1=CC=C2C(=C1)C=CN2S(=O)(=O)C1=CC=C(*)C(*)=C1&*N&&*Br&&
*C&*C1=CC=C(CN(*)C(=O)CNC(=O)C(*)CC2=CC=CC=C2)C=C1&*C&&*N&&
OCC1OC(N2C=NC3=C(NC4CCOCC4)N=CN=C32)C(O)C1O&&&
*C&*C1=NN(C2=CC=C(S(=O)(=O)N3CCC(*)(*)CC3)C=C2)C(*)=C1&*O&&*C&*C&&
*OC&*C1=C(*)C2=CC=CC=C2C(=O)C1=O&*OC&&&
*C(C)C&*C1=CC=C(CSC2=CC=C3N=C4CCCCC4=C(*)C3=C2)C=C1&*C#N&&&
*OCCOCC&*C1=CC(C2=CC(*)=C(*)C(*)=C2)=CN=C1&*F&&*F&*N&&
OC1=CC=C(C2=CC(C3=CC=C(O)C=C3)=C3COC4=CC=C(O)C=C4C3=N2)C=C1&&&
*C&*C1=NN(C(=O)C2=CC=CC(S(=O)(=O)N3CCCCCC3)=C2)C(*)=C1&*C&&&
CC1=C(C2=CC=C(Cl)C=C2)N(C2=CC=C(Cl)C(Cl)=C2)N=C1C(=O)NN1CCCCC1&&&
CC1=CC(C)=C(C(=O)NC2=CC=C(Cl)C=C2Cl)C=C1[N+](=O)[O-]&&&
*CCCC&*N=C1C(*)CC(*)(*)C(OC2OC(*)CC(*)C2*)C(*)C(=O)C(*)C(=O)OC(*)C(*)(*)C(*)C1*&*C&&*C&*CCSC&*C&*C&*N(C)C&*O&*C&*O&*C&*C&
*CCCC&*C1=CC=C(*)C(C2C3=C(N=C4COC(=O)C42)[NH]N=C3*)=C1&*OC&&*OC&&
*C&*C1=CC=C(NC(=O)C2=CC[N+](*)(*)CC2)C=C1&*C&&*CC(=O)C(=O)O&&
*C(CC)CC&*C1=CC=C(C2=C(COC3=CC=C(*)C=C3*)C(*)=NO2)C(*)=C1&*C(C)(C)C&&*O&*Cl&*Cl&&
CC1=CC=C(C2=NN(C)C3=C2S(=O)(=O)N=C2SC=CN23)C=C1&&&
CCOC(=O)C1=CC(F)=C(C2=CC=CC=C2OC)C=C1OC(=O)C1CC1&&&
*OC&*C1=CSC(C2=CC(C(=O)NC3=CC4=C(CCN(*)C4)S3)=CC=C2*)=N1&*Cl&&*C&&
*OC&*C1=CC=CC(NC(=O)C2CCCN(S(=O)(=O)C3=CC=CC4=CC=CN=C34)C2)=C1&&&
CCC(=O)N1CCC2(COCC3=CN=CN32)C1&&&
O=C1C=C(C2=CC=C(OCC(O)CN3CCCC3)C=C2)OC2=C(C(F)(F)F)C=CC=C12&&&
CN1C(C(=O)NCC2=CC=CC=C2)=NN=C1SCN1N=NC2=CC=CC=C2C1=O&&&
*N&*C1=CC=CC2=C1C=C(C1=CC=CC=C1)O2&&&
O=C(NCN1N=C(C2=CC=C([N+](=O)[O-])C=C2)OC1=S)C(=O)NC1=CC=C(Cl)C=C1&&&
N=C(N)NC(=O)C1=NC(C2CC2)=C(NC2=CC=C(C3=CC=CC=C3S(N)(=O)=O)C=C2)S1&&&
*C&*N1CCC(OC2=CC=C(C(=O)NC3CC3)C=C2)CC1&&&
CCOC(=O)N1CCC2=C(CC1)SC(C1=CC=CC=C1)=N2&&&
CC1CNC(C2=CC=CC(C(C)NC3=CC=C(Cl)C=N3)=C2)=N1&&&
CCN1C(=CC2=CC=CO2)SC(=CC2=CC=C(OC)C=C2)C1=O&&&
CC(C)CC(O)C(OC(=O)NC(C(=O)C1=CC=CC=C1)C(C)C)C(C)C&&&
*C&*C1=CC=C(C2=C(*)C(OC3OC(*)C(*)C(*)C3*)=NN2C2=CC=C(*)C=C2*)C=C1&*C&&*Cl&*Cl&*C(=O)NCCS(C)(=O)=O&*F&*F&*C&&
NS(=O)(=O)C1=CC=C(C(=O)NNC(=O)C(=O)NCC(=O)O)C=C1&&&
O=C(NC(CC1=CC=CC(OCC2=CC=CC=C2)=C1)C(=O)O)C(=O)C1=C[NH]C2=CC=C(F)C=C12&&&
C1=CC(CN2CC3CCC2CC3)=CC(N2C3CCC2CN(C2CCC2)C3)=N1&&&
*OC&*C1=CC=C(C(*)C2=CC=CC3=C2C=NN3C2=CC=CC=C2*)C=C1&*O&&*C&&
CC(=O)NCC1CN(C2=CC=C3CN(CC4=NC5=CC(C)=CC=C5[NH]4)CCC3=C2)C(=O)O1&&&
COC1=CC=C(S(=O)(=O)N2CCN(C(=O)NC3=CC=CC=C3)CC2C(=O)O)C=C1&&&
*SC&*C1=CC=CC=C1NC(=O)C1=C(*)C(*)=CC(*)=C1*&*F&&*Cl&*C#N&*O&&
*C&*C1(*)C2=C(SCCC2)C2=C1N1N=NC=C1C=C2&*O&&&
COC(=O)C1=COC(OC2OC(CO)C(O)C(O)C2O)C2C1CC1C2CC(O)C2(O)C(=O)CCC12&&&
O=C(O)C(O)=CC1=CC=C([N+](=O)[O-])C=C1&&&
*C&*C1=CC=C(N2CCN(S(=O)(=O)C3=CC=CS3)CC2)C(*)=C1&*C&&&
NNC(=O)C1C(C2=CC=C3OCOC3=C2)C2=CC3=C(C=C2C(C2=CC(O)=C(O)C([N+](=O)[O-])=C2)=N1)OCO3&&&
*C(=O)OC(C)(C)C&*N1C(=O)C2(*)CC3(*)C(CCC4C(*)(*)CCCC43*)(C1=O)C2&*C&&*C&*C&*F&*O&&
CC1=CC=CC(C)=C1N1C(N)=C(C#N)C(=O)N(CC(=O)C2=CC=CC=C2)C1=O&&&
*CCC(=O)OCC&*C1=CC=C2C(=C1)N=C(*)N2C1=CC=CC=C1&*NC(=O)C(=O)OCC&&&
*CCNC(=O)C(CC(=O)NO)CC(C)C&*C1=CC=CC=C1&&&
*CC&*C(=CC(=O)C=CC1=CC(*)=CC=C1*)C1=CC=CC=C1&*O&&*C&&
*C1=CC=C(NC(=O)C2=CC=CC(CN3CCC4=CC=CC=C4C3)=C2)C=C1C1=NC2=CC=CC=C2[NH]1&*O&&&
O=C(OC1=CC=C([N+](=O)[O-])C=C1)C1=COC(C2=CC=C(Br)C=C2)=N1&&&
*C&*C1C2CC3=CC=C(C(=O)NCCC4=CC=CC=C4)C=C3C1(*)CCN2CC1CC1&*C&&&
*C(=O)NC&*C1=CC(CC(*)NC(=O)C2=CC(*)=CC(OCCN3C(*)=CN=C3*)=C2)=CC=C1&*Cl&&*C&*Cl&*C(=O)O&&
CCOC(=O)CCNC(=O)C(C#N)=CC=CC1=CC=C2OCOC2=C1&&&
OC1=CC=C(C2=CC(NC3=CC=CC=C3)=NC(NN=CC3=CC=CC=C3)=N2)C=C1&&&
COC1=CC=C(N2C(SCC(=O)NC3=NC=CC=N3)=NC3=C(C4=C(CCCC4)S3)C2=O)C=C1&&&
COC1=CC(C2(CC3=NOC(CO)=N3)CCOC2)=NN1C1=CC=CC(C#N)=C1&&&
CCC1=CC(Cl)=CC(=O)N1CC1=CC=C(C2=CC=CC=C2C2=N[NH]N=N2)C=C1&&&
CSC1=CC=CC=C1NC(=O)CC1=CC=C(C2=NC3=C([NH]2)N(C)C(=O)N(C)C3=O)C=C1&&&
*OC&*C1=CC=C2N=C(NC(=O)C3=CSC(CC4=C(*)C5=CC=C(*)C=C5[NH]C4=O)=N3)SC2=C1&*C&&*C&&
*C&*C1=CC=CC(CSC2=NN=C(*)N3C2=CC2=C3C=CO2)=C1&*CCC(=O)O&&&
CC(C)OC1=CC(Br)=C(C=CC2=CC=C3C=CC=CC3=N2)C=C1OC1CCCC1&&&
*OC&*C1=CC=C(C2=CN=C(*)S2)C(*)=C1&*C&&*F&&
*NC(=O)CCC&*C1=CC(C2=NC(CCOC3=CC=C4C(*)=C(*)C(=O)OC4=C3)=C(*)O2)=CC=C1&*C&&*C&*OC&&
*C&*C1=CC=C(CC(=O)NC2=C(C3=NC(C(=O)N4CCCCC4)=C(*)O3)N(CC3=CC=CC=C3)N=C2)C=C1&*Cl&&&
C#CCOCOC(CF)CCCCC&&&
CC1=CC=CC(NC(=O)C2CCCN(S(=O)(=O)C3=CC=C4C(=C3)OC(=O)N4C)C2)=C1&&&
O=C1C=C(C2=CC=CC=C2)OC2=CC=C3OCC(C(CC(=O)NC4=CC=CC=C4)OC(=O)C4=CC=CC=C4)CC3=C12&&&
C=C1CCC2CC3(C)CCC2(C3)C(CN(C)C2=O)C1&&&
*S(N)(=O)=O&*C1=CC=C(*)C=C1&*NNC(=S)NO&&&
CC(C=CC1=C(C)CCCC1(C)C)=CC=CC(C)=CC(=O)O&&&
*C1=CC=C2OC(=O)C(C(C3=CC=C4OCOC4=C3)C3=C(*)[NH]C(=O)S3)=C(*)C2=C1&*Br&&*O&*O&&
CC1(C(=O)NC2=CC=CC(F)=C2)CC2=C(C3=CC=CN=C3)C=CN=C2O1&&&
CCCCCN1C=NC2=CC(NC(=O)CCO)=CC=C21&&&
N#CC1=C(SCC(N)=O)N(C2=CC=CC=C2)C2=C(N3CCOCC3)N=CN=C12&&&
*C(C)C&*C1=CC(NC(=O)N(*)CC2CC(C3=CC=CC(*)=C3)=NO2)=CC=C1&*CCC#N&&*O&&
*C&*C1=NC=CN1CCC1OCCC2=C(C#CC3=CC=CN=C3)C=CC=C21&&&
*OC&*N=C(COCC1=CC(*)=CC(*)=C1)C(CCN1CCC(*)(C2=CC=CC=C2)CC1)C1=CC=C(*)C(*)=C1&*C(F)(F)F&&*C(F)(F)F&*O&*Cl&*Cl&&
CC1=CC=CC=C1NC1=N[NH]C(SCC(=O)NC2CCCC3=CC=CC=C32)=N1&&&
*C1=CC=C(N2CCN(CCCC(=O)NC3C4=CC=CC=C4SCC4CCCCC43)CC2)C=C1&*F&&&
ON=CC1=CC=C[N+](CC=CC#CC[N+]2=CC=CC(C=NO)=C2)=C1&&&
CN1CC2(C)CCCN3C4=CC(O)=CC=C4C4=C3C2C3(CCCCCC41)C(=O)NC3=O&&&
C=CCN1C(=C2C(=O)NC3=CC=C(Br)C=C23)OC2=CC=C(Br)C=C2C1=O&&&
*OC&*C1=C(*)C(=O)C2=C(C1=O)C(*)C1(*)C3NC3CN21&*C&&*COC(N)=O&*OC&&
*OC&*C1=CC2=C(C=C1*)CN(C(=O)C1=COC3=CC=CC(*)=C3C1=O)CC2&*OC&&*C&&
*NC(C)=O&*C1=CC=C2N=C(N(*)C(=O)C3=CC=C(C4=CC=CC=C4)C=C3)SC2=C1&*CCCN=C(N)N&&&
CC1=CC(C(=O)NC2=NC(C3=CC=CC(NS(C)(=O)=O)=C3)=CS2)=CC=C1C1=CC=C(C(=N)N)C=C1F&&&
CC(C)NC(=O)C1=NN2C(C(F)(F)F)=CC(C3=CC=CC=C3)=NC2=C1Cl&&&
*OC&*C1=CC=CC=C1CC1=C(*)SC(SCC(=O)NC2=NOC(*)=C2)=N1&*C&&*C&&
CC1=C(Cl)C=CC=C1S(=O)(=O)N1CCN(C2=NC(C3=CC=CO3)=NC3=CC=CC=C23)CC1&&&
*C(=O)OC&*C1=CC=C(*)C(OCC(=O)NN=CC2=C[NH]C3=CC=CC=C23)=C1&*C&&&
O=C(CSC1=NN=CS1)N1CCOCC1&&&
CCCCOC1=CC(OC)=CC=C1C=CC=O&&&
CC1=CC(N2C=NN=C2)=CC2=C1N=C(C1=N[NH]C(=O)[NH]1)[NH]2&&&
NC(=O)NS(=O)(=O)C1=CC=C(NC(=O)COC2=CC=C(Cl)C=C2Cl)C=C1&&&
*N(C)C&*C1=CC=C(C=CC2=NC3=CC=CC=C3S2)C=C1&&&
COC1=CC=C(C(=O)NC2CCN(C(=O)C3=CC=NC=C3)CC2)C=C1&&&
COC1=CC=C(N(CC(=O)NCCC2=CCCCC2)C(=O)CCC(=O)NC2=CC=CC=N2)C=C1&&&
OCC1(CC2=CC=CC=C2F)CCN(CC2=CC=CC=C2)CC1&&&
*CC&*C1=CC=CC(C(=O)N2CCC3C2CCC(=O)N3*)=C1&*C&&&
CC(C)(C)OC(=O)N1CCN(C2=NC=NC3=C2C=NN3CC2=CC=C(Cl)C=C2)CC1&&&
CC(=O)OC1=CC=C(C2CC(=O)NC2SCC2=CC=CC=C2)C=C1&&&
FC(F)(F)OC1=CC=C(C2=NOC(C3CN(C4=CC=CC=C4)CCO3)=N2)C=C1&&&
*N&*C1=CC=CC2=C1[NH]C(C1=CC=CC=C1)=N2&&&
*C(=O)N(C(C)CC)C(C)C&*C1=CC=C(OC2=CC=C3C=CN(*)C3=C2)C=C1&*C=CC(=O)NO&&&
O=C(C1=CN=CC2=NN=C(C3=CC=C(OC(F)(F)F)C=C3)N12)N1CCCCCC1&&&
*C(C)=O&*C1=CC=CC(*)=C1&*N=CN(C)C&&&
*C1=C2C=CC=CC2=N2[NH]C(NC(=O)C3=CC=CC=C3)=NC(=O)C2=C1&*NCCO&&&
CC1=CC2=C3C(=C1)C(=O)C(C(=O)NC1=CC=CC=N1)=CN3CC2&&&
CCC(=O)N1CCC2=CC=C(CNS(=O)(=O)C3=CC=CN=C3)C=C21&&&
*OC&*C1=CC=C(NC2=CC=CC=C2*)C=C1*&*C(=O)NO&&*OC&&
CSC1=CC=C(C2NC(=O)N=C(C)N2)C=C1&&&
*OC&*C1=CC=C(OC2OC(COCC3=CC=[N+](*)C=C3)C(*)C(*)C2*)C=C1&*CC(C)O&&*O&*O&*O&&
COC1=CC=C(C2CC(=O)N(C3=CC=C4C=CC=CC4=C3)C2=O)C=C1OC1CCCC1&&&
O=[N+]([O-])C1=CC=CC=C1N1CC=C(C2=CC=CN=C2)CC1&&&
*OC&*C1=CC=CC(C2=NC(NC3=CC(N4CCOCC4)=CC=C3*)=C3C=C(OCCN4CCN(*)CC4)C=CC3=N2)=C1&*C&&*Cl&&
*CC(=O)O&*N(CC1=CC=C(C2=CC=CC=C2)C=C1)C(=O)CCCC1CCCC1&&&
COCCN1C(S(=O)(=O)C2=CC=C(C)C=C2)=NC2=CC=CC=C21&&&
CC(C=NNC1=NC2=CC=CC=C2N=C1C1=CC=C(Cl)C=C1)=CC1=CC=CO1&&&
*C&*C1=CC=CC=C1C1=CC2=C(O1)C1(CCN(CCCC3=CC=CC=C3)CC1)NC(=O)NC2&&&
CC1CN2CCCCC2CN1C(=O)N1CC2=C([NH]N=C2NC(=O)C2=CC=C3OCCC3=C2)C1(C)C&&&
O=C1N=C(CCCCN2CCN(CCCCCN3CCN(C4=CC=CC5=CC=CN=C45)CC3)CC2)[NH]C2=CC=CC=C12&&&
CC1=CC=C(N2C(=O)C3C(C2=O)C2C=CC3C23CC3)C(C)=C1&&&
*OCCOCCN(C)C&*C1=CC=C(CC2=CC=CC=C2)C=C1*&*Cl&&&
CC1=CC=C(CNC2=NC(C(F)(F)F)=NC3=C2CCN(C(=O)N(C)C)C3)O1&&&
COC1=CC=CC(CNC2=CC(C3=CC=C4OCOC4=C3)=NC(C3=CC=C(C)C=C3)=N2)=C1&&&
*OC&*C1=CC=CC(NC(=O)C2=CN=C3SC(N4CCOCC4)=NN3C2=O)=C1&&&
COC1=CC=C(N2N=C(C3=CC=CC=C3)C=C2C2=CC=CC=C2)C=C1&&&
*OC&*C1=CC=C(C2C(*)C(=O)N2NC(=O)C(*)N2N=NC3=CC=CC=C3C2=O)C=C1&*[N+](=O)[O-]&&*C&&
*CCCC&*C1=CC=CC(C2=CC(NC(=O)C3CNC(=O)C3)=NN2C2=CC=CC=C2*)=C1&*CC&&&
*NC(C)=O&*C1=CC=C2C(*)=CN(*)C2=C1&*CC(=O)O&&*C&&
*C&*C1=CC(C(=O)NC(=S)NC2=CC(*)=CC=C2*)=CC=C1N1CCC2=CC=CC=C21&*O&&*N(CCO)CCO&&
CN1C=C(C=C2C(=O)NC3=C(CSCC3)C2=O)C2=CC=CC=C21&&&
CC(=NNC(=O)C1CC1C1=CC=CC=C1)C1=CC=CC(NC(=O)C2=CC=C(C)C=C2)=C1&&&
COC1=CC=CC(CNS(=O)(=O)C2=CC=C(N)N=C2)=C1&&&
*C&*C1=CC=CC=C1NCC(=O)NNC(=S)NC1=CC=CC=C1&&&
*P(=O)(OCC)OCC&*C1=CC(*)=C(*)C(*)=C1&*OC&&*OC&*NC(=O)C(C)(O)C(F)(F)F&&
CN1N=C(C2=NC=CS2)C(C2=CC=CC=C2)=C1S(C)(=O)=O&&&
*C&*C1=CC(OC(*)C(=O)NNC(=O)C2=C(*)C(*)=CC(*)=C2)=CC=C1&*C&&*[N+](=O)[O-]&*Cl&*Cl&&
*SC&*C1=CC=C(OC2=CC=C(NC(=O)C3=CC(*)=CC=C3)C=C2)C=C1&*F&&&
C#CCN1C(=O)C2=CC=CC=C2C2=CC(C(=O)NCCCCC)=CC=C21&&&
C#CCN(CC1=CC=C2[NH]C(C)=NC(=O)C2=C1)C1=CC=C(C(=O)NC(CCC(=O)O)C(=O)O)C=C1&&&
*CCCCCC&*C1=NC2=CC=C(C(=O)C3=C(*)N(*)C(=O)[NH]C3=O)C=C2[NH]1&*O&&*N&&
O=C(O)C1=CN(C2=CC=C([N+](=O)[O-])C=C2)C2=NC(N3CCC4(CC3)OCCO4)=C(F)C=C2C1=O&&&
CC1=CC=C(S(=O)(=O)NC2=NC(=O)C=C(CSSC3=NN=NN3C3=CC=C(C)C=C3)[NH]2)C=C1&&&
*C&*N(C1=CC=CC=C1)S(=O)(=O)C1=CC=C(C(=O)NC2=CC(C3=CC=CS3)=NN2C2=CC=CC=C2)C=C1&&&
*C&*C1=CC(OCC2=CC=CC(OC3=CC=CC=C3)=C2)=C2C(=C1)CCC1C2CCC2(*)C(*)CCC12&*O&&*C&&
*C&*C1=CC=C(C2=NC3=CC=C(NC(=O)C4CCCO4)C=C3S2)C=C1&&&
*C1=CC=C(*)C(C2=CC=C(C(=O)N3CC4=CC=CC=C4CC3CN3CCOCC3)C=C2)=C1&*F&&*F&&
O=C(CN1CCCCC1)NC1=CC=C(NC(=O)CN(CC(=O)O)CC(=O)O)C2=CC3=CC=CC=C3C=C12&&&
CCOC1=CC=C(CNC(=O)CSC2=NC3=CC=CC=C3C(=O)N2CC2=CC=CO2)C=C1&&&
*C&*C1=NC2=C(C(=O)N1CC1=CC=CS1)C1=NC3=CC=CC=C3C=C1N2CC1=CC=CC=C1&&&
*SCC&*C1=CC=C(C=NNC2=NC(*)=NC3=CC=CC=C23)C=C1&*C&&&
O=C(NC1=CC=C(C2=CC=NC3=C2CC(C2=CC=C(C(F)(F)F)C=C2)O3)C=C1)C1=NC=CN=C1OC1=CC=CC(F)=C1&&&
O=C(NC1=CC=CC=C1OCCO)C1=C(NC2=CC=CC=C2OC(F)(F)F)SC(C2=CC=CC=C2)=N1&&&
CC1(C2CC2)NC(=O)N(CC(=O)NC2=CC=C3OCCOC3=C2)C1=O&&&
*C(=O)OC(C)(C)C&*C1NC(=O)N(*)C1*&*CCCCCCF&&*CC(=O)O&&
O=C(NC1=C(C2CC2)N(C2=CC=CC=C2)N=C1)C1CC(=O)N(CC2CCCO2)C1&&&
CCN1CCN(CC2=CC=C(C3=NN=C4C5=CC=CC=C5N(C)C4=N3)C=C2)CC1&&&
*C(=O)OCC&*C1=CC=C(COC(=O)C2=CC=C(N3C(=O)CC(*)N3C2=O)C=C1&*OCC&&&
COCCCCCC=CCCCCCCCOC(=O)C1=CC=CC=[N+]1[O-]&&&
*CC(=O)OC&*C1=CC=C(CN2C(=O)N(CC3=CC=C(*)C=C3)N(*)C(=O)C3=CC=CC=C32)C=C1&*C&&*C(C)CC&&
COC(=O)NC(C(=O)N1CCCC1C(=O)NCCCCCC1=CC=C2N=C(NC(=O)C(NC(=O)OC)C(C)C)SC2=N1)C(C)C&&&
*[N+](=O)[O-]&*C1=CC=C(C(*)N2C=CC3=NC=CC=C32)C(*)=C1&*Cl&&*Cl&&
O=C(NN=CC1=CC=C2C=CC=CC2=N1)C1=CC=CC=C1&&&
COC(=O)C1=CC=C(NS(=O)(=O)NC(=O)C2=CC=C(Cl)C=C2)C=C1&&&
*C&*C(SC1=NN=C2CCCN21)C(=O)N(*)C1=CC=C(*)C(*)=C1&*C&&*Cl&*Cl&&
CC1=CC2=C(C=C1C)[NH]C(C1=C(C)ON=C1C)=N2&&&
COC1=CC=CC(C=NNC(=O)C2=CC=C(C)C(S(=O)(=O)N3CCOCC3)=C2)=C1O&&&
*CCNC(=O)CCCCCCCCCCCCCC&*C1=CC=C(*)C=C1&*O&&&
*CC&*C1=CC=C2C(N3CCN(*)CC3)=NSC2=C1&*F&&&
*OC&*C1=CC=C(C2=CC=C(C=C3SC(=NC4=CC=CC=C4)N(C4=CC=CC=C4)C3=O)O2)C=C1&&&
*Cl&*C1=CC=C(C2CCNCC2C(C2=CC=CC=C2)C2=CC=CC=C2)C=C1&&&
*C&*C1=CC=C(C2(C3=CC=C(*)O3)C3=CC(*)=CC=C3S(=O)(=O)CC2*)C=C1&*C&&*C(N)=O&*F&&
COC1=CC=CC(C(=O)N2CCCC3(CC(C(=O)NCC4CC4)=NO3)C2)=C1&&&
*OCCC&*C1=CC2=C(C=C1N1CC(*)NC(*)C1)N(C1CC1)C=C(*)C2=O&*C(=O)O&&*F&*C(C)(C)C&&
*OC(C)C(=O)OC&*C1=CC=C(CC(NC(=O)C2CCC3CN(S(=O)(=O)CC4=CC=CC=C4)CC(=O)N32)C(=O)NCCC2=CC=CC=C2)C=C1&&&
O=C(O)C=CC1=CC=C(CCC2=CC=C3CCCNC3=N2)C=C1&&&
*OC&*C1=CC=C(C(*)C2=NC(C3=CC=CC4=CC=CC=C34)=C[NH]2)C=C1*&*O&&*OC&&
CCC(C)C1(C)OC2=CC=C(OCCCC(=O)O)C=C2C(N2C=CC=NC2=O)C1O&&&
CC(OC(=O)C1=CC=C(NC(=O)C2=CC=CC=C2)C=C1)C(=O)NC1=CC=C(F)C=C1Cl&&&
CC(C)OC1=CC=C(CNC(=O)C(CC2=CC=CC=C2)NS(=O)(=O)C2=CC=C3C(=C2)CCN3C(=O)C2CCC2)C=C1&&&
*C(=O)O&*C1=CC=C(C#CC2=CC=C(C=C3SC(=S)N(C4=CC=CC=C4)C3=O)S2)C=C1&&&
CCN(CC)C(=O)COC(=O)C1=CC=C(C2=CC=CC(Cl)=C2)O1&&&
O=C1C2=C(C(C3=CC=CC=C3)=NN1CCOC1=CC=C(Br)C=C1)C1=CC=CC=C1[NH]2&&&
CC1=CC=CC(Cl)=C1NC(=O)CSC1=NC(=O)C=C(O)[NH]1&&&
CCC1=NN(CC(=O)NCC2=CC=C(OC3CCCCC3)C=C2)C(=O)C2=CC3=C(C=CO3)N12&&&
*C&*C1=NC(=O)C2=CC(CN(*)C3=CC=C(*)C(*)=C3)=CC=C2[NH]1&*C(=O)NC(CCC(=O)O)C(=O)O&&*C&*N&&
CCCSC1=NN2C(O)=C(CC3=CC=C(OC)C=C3)C(=O)N=C2S1&&&
CN1CCN(C(C2=CC=CC([N+](=O)[O-])=C2)C2=NN=NN2CC2=CC=CO2)CC1&&&
O=C1CC(SC2=CC=CC(F)=C2)N1C(=O)NCCC1=CC=CC=C1&&&
*C&*N1CC2CC1CN2C1=CC=NC2=CC3=C(C=C12)OCCO3&&&
O=C(NCCC(=O)N1CCN(C2=CC=CC=C2)CC1)C1CCN(C(=O)C2=CC=C(F)C=C2)CC1&&&
CCN1C=C(C(=O)O)C(=O)C2=CC(F)=C(N3CCN(CN=C(N)N)C3=O)N=C21&&&
O=C(CC1=CC=C(NC(=O)C2CCN(C(=O)C3CC3)CC2)C=C1)NC1CCCC2=CC=CC=C21&&&
COC1C2=CC=CC=C2C2(CCN(CCC(CS(=O)(=O)NC(C)(C)C)C3=CC=C(Cl)C(Cl)=C3)CC2)C1O&&&
CC1CCCC2=NC3=CC=CC=C3C(=O)N21&&&
CCN1C=C(C(=O)OC2=C(F)C(F)=CC(F)=C2F)C(=O)C2=CC=CC(F)=C21&&&
*OC&*C1=NN2C(=N)C(=CC3=CC=C(OCC(=O)N4CC(C5=CC=CC=C5)OC4=O)C(*)=C3)C(=O)N=C2S1&*C&&&
*SC&*C1=NC(*)=C2N=CN3N=C(C4=CC=CO4)N=C3C2=N1&*N&&&
*C(=C)C(=O)O&*C1CC(*)C2(*)CCC3C(=C)C(=O)OC3C2C1=O&*C&&*C(=O)OC&&
*C(Cl)(Cl)Cl&*C1=CC=C2C(=C1)CN1CN2CC2=CC(*)=C(*)C=C21&*Cl&&*Cl&&
CCC1=CC=CC=C1S(=O)(=O)C1=CN(C)C2=CC(N3CCNCC3)=C(F)C=C2C1=O&&&
CCCCCCOCON=C1C(=O)N(CC2=NC3=CC=CC=C3N2CCC(=O)O)C2=CC=C(F)C=C12&&&
*CC&*C1=C(N(*)C(=O)CCC(=O)NC2=CC=CC=C2*)C(=O)[NH]C(=O)N1CC1=CC=CC=C1&*N&&*C&&
*C&*C1=CN2C=C(C3=NN4C(=N3)NC(=O)CC4*)N=C2C=C1&*Br&&&
*OC&*C1=CC(NS(=O)(=O)C2=CC=C(N=NN(*)C3=CC(*)=C(*)C(*)=C3)C=C2)=NO1&*C(C)(C)C&&*C&*OC&*OC&&
COC1=CC=C2C=C(S(=O)(=O)NC(C(=O)N3CCCC3)C(C)C)C=CC2=C1&&&
*CC(=O)OCC&*C1=CC=C(C2=NN(*)C3=CC=CC=C23)C=C1&*Cl&&&
*C&*C1=CC=CC(N2C=C(C(=O)NC3CC3)N=C2C2=CC=CC=C2)=C1&&&
CCOC1=CC=C(OC2=CC(C)=NC(SC)=N2)C=C1&&&
CC1=NN(C2=CC=CC=C2)C2=C1C(C1=CC=C(Cl)C=C1)C(C#N)C(=N)O2&&&
*COC(C)=O&*C1=CC=C(NC(=O)CSC2=C(C3=CC=C(*)C=C3)N=NS2)C=C1&*Cl&&&
CC(C)C(NC(=O)C1=CC=C(C2=CC=C(CN3CCN(C(=O)C(=O)C4=CC=CC=C4F)CC3)C=C2)C=C1)C(=O)C1=NC2=CC=CC=C2O1&&&
CCCC(C)N1CCC(NC(C2=CC=C(Cl)C=C2)C2=CC=C(Cl)C=C2)CC1&&&
*C&*C1CCC2C(*)C(OCCCOC3=CC=CC=C3)OC3OC4(*)CCC1C32OO4&*C&&*C&&
CC(C)(O)C1=CC=C(CCN2CCN(C3=C(F)C=C4C(=O)C(C(=O)O)=CN(C5=CC=C(F)C=C5)C4=C3F)CC2)C=C1&&&
*OC&*C1=CC=CC=C1C1=C2C(N3CCC4=C(C=CC(C5=NN=CO5)=C4*)C3)=NC=NN2C(*)=N1&*C&&*F&&
CON=C(CNC(=O)C1=C(Cl)C=NC(Cl)=C1Cl)C(C)CN1CCC(CC2=CC=CC=C2)CC1&&&
*N(C)C&*C1=CC=C(NC2=C3C=C(*)C(*)=CC3=NC=N2)C=C1*&*Br&&*Br&*OCCCCN&&
C=CC1CC1(NC(=O)C1CC2(CN1C(=O)C(NC(=O)C(NC(=O)C1CCCCN1C(=O)C(NC(C)=O)C1CCCCC1)C(C)(C)C)C(C)(C)C)C(C)(C)C21CCC1)C(=O)NS(=O)
N#CC1=CC2=CC=C(S(=O)(=O)N3CCN(C4=CC=C([N+](=O)[O-])C=C4)CC3)C=C2C=C1C1=CC=NC(N2CCCC2)=C1&&&
COC1=CC=CC=C1C=C1CNCC2=C1NC1=CC=CC=C21&&&
CCOC1=CC(NS(=O)(=O)C2=CC=C(C3=CC=CC(C#N)=C3)C(OC)=C2)=NC=N1&&&
*C&*C1=CC=NC2=C(C3=CC=C(OCCN(*)CC4=CC=CC=C4)C=C3)C=C3CCN(*)CC3=C12&*N&&*C&&
CC=C(C)C(=O)OC1CC(COC(=O)CCCC(=O)O)=CCC2(C)C1C(=O)CC1(C)C2CC(OC(C)=O)C2(C)C(C(C)CCC(=O)NCC)CCC12&&&
CCCCC(CC)C(=O)NC1=CC=C(N2CCCCC2)C=C1&&&
O=C(NC1=CC=CC=C1)C1=CC=CC=C1OCC1CCCCN1CCCCC1&&&
CCOC(=O)CC1=CC(=O)N(N=C2[NH]C(=S)[NH]C(C)=C2)C1=O&&&
*C&*C1CC2=CC=CC=C2C2(OCCCC2*)O1&*C(=O)NCCCOCCN&&&
COC1=C2C3=C(C=CC2=C(OC)C(O)=C1OC)CC1CC3C2(OC)OCC3C1OOC32C&&&
CN1N=C(C2=CC=CC(Cl)=C2)SC1=NC1CCCCC1&&&
O=C(O)C1=CC=C(C2=NC(C(=O)C3=CC=CC=C3O)=C(O)S2)C=C1&&&
*CC=C(C)C&*C1OC(COC2OC(*)C(*)C(*)C2*)C(*)C(*)C1*&*CO&&*O&*O&*O&*O&*O&*O&&
*S(=O)(=O)N(CC=C)CC=C&*C1=NN=C(NC(=O)C2=CC=C(OCC3=CC=CC=N3)C=C2)S1&&&
*C&*C1=CC(OC2=NC=CC3=C2C(*)=C(*)[NH]3)=C(*)C(*)=C1&*C&&*C(=N)N&*F&*F&&
*C(O)CCCCCC&*C1=CC=C(OC2OC(*)C(*)C(*)C2*)C=C1*&*COC(C)=O&&*OC(C)=O&*O&*OC(C)=O&*OC(C)=O&&
C=CCN1C(=O)N(C2=CC=C(N)C=C2)C(=O)C2=CC=C(Cl)C=C21&&&
*N(C)C&*C1=CC2=C(C=C1C(=O)N1CCNCC1)N=C(C1=CN=CN=C1)[NH]2&&&
O=C(NC1CCCC1)OC1=CC2=CC=CC=C2C=C1I&&&
CCC(C)CN1CC(C)C(C(=O)O)C(N)C1&&&
*C&*C1=CC=CC(*)=C1OCC1CCCN1*&*C&&*C(=O)CN(C)C&&
COC1=CC=C(C2=NN(C3=CC=CC=C3)C=C2C=C2SC(=NC3=CC=CC=C3)N(C3=CC=CC=C3)C2=O)C=C1&&&
CN(C(=O)C1C2CCC(C2)C1NCCC1=C[NH]C2=CC=CC=C12)C1CC1&&&
*N&*C1=CC(NCC2=CC=CC=C2)=NC(*)=N1&*N&&&
*C&*N1C(=O)C(NC(=O)NC2=CC=CC=C2)N=C(C2=CC=CC=C2)C2=CC=CC=C21&&&
*C(C)(C)C&*C1=CC=C(CN(CCOC2=CC=C(*)C=C2)C2=CC=NC=C2C(=O)NCCCN2C=CN=C2)C=C1&*Cl&&&
COC1=CC=CC(C2=C(C3=NC(NCCN(C)C)=CC(N4CCOCC4)=N3)SC=C2)=C1&&&
CC#CC#CC(CO)OC&&&
*C#N&*C1=NN(*)C=C1C1=CC2=C(C3=C1C=N[NH]3)C1CCC(C2)O1&*N&&&
*OC&*C1=CC=C(S(=O)(=O)N(*)CC(*)C(CC2=CC=CC=C2)NC(=O)OC2COC3OCCC23)C=C1&*CCSC&&*O&&
CC1=CC=C(NC(=O)C2=C(NC(=O)CCN3CCOCC3)C3=CC=CC=C3O2)C=C1&&&
CC1=CC=C(NC(=O)CC(C2=CC=CC=C2)C2=CC=C(NC3CC4CCC3C4)C=C2)C=C1&&&
CCCCC1=CC(=O)OC2=CC(OCC(=O)NCC3=CC=CN=C3)=CC=C12&&&
*NC(=O)OCC&*C1=CC2=CC=CC=C2C(=O)S1&&&
*NC(C)=O&*C1OC(OP(*)(=O)OP(*)(=O)OP(*)(=O)OCC2OC(N3C=CC(=O)[NH]C3=O)C(*)C2*)C(*)C(*)C1*&*O&&*O&*O&*O&*O&*C&*O&*O&&
CCC1=NC=NC(C2=CC(F)=C(C(=O)N3CCN(CC4=CC=CC=C4)CC3C)C(F)=C2)=C1C#CC1=CC=C(N)N=C1&&&
CN(C)CCCN1CCC(NCCN(CCCNC(=O)C2=CC=CC3=C2OCC3)CCCNC(=O)C2=CC=CC3=C2[NH]C2=CC=CC=C2C3=O)CC1&&&
CC(NC1=CC(F)=CC(F)=C1)C1=CC(Cl)=CC2=C1OC(N1CCOCC1)=CC2=O&&&
*CP(=O)(OCC)OCC&*N1C=CC2=NC=NC(NCC3=CC4=C(C=C3)OCO4)=C21&&&
COC1=CC=C(Cl)C=C1NC(=O)ON=C(C(F)(F)F)C(F)(F)F&&&
CC1=NN=C2CN=C(C3=CC=C(Cl)C=C3)C3=C(SC(C#CCN4C([N+](=O)[O-])=NC5=CC=CC=C54)=C3)N12&&&
*C&*C1=CC(NC(=O)CC2=CC=C(NC(=O)NC3=CC(C4=CC=CC=C4)=NC4=CC=CC=C34)C=C2)=CC=C1CN1CCN(*)CC1&*C(F)(F)F&&&
O=C(CNS(=O)(=O)C1=CC=CC=C1Br)NNC(=O)C1=CC=C(Br)C=C1&&&
CC1=CC(C)=CC(CC(=O)N(C)CC(C2=CC=C(F)C=C2)N2CCC(N(C)C)C2)=C1&&&
O=C(NC1=NC2=CC=CC=C2S1)C1=CC=NC=C1&&&
CC1(C)CSC(C2=CC(C#N)=CC3=C2OC(C2=CC=C(S(N)(=O)=O)C=C2)=C3)=N1&&&
*CC=C&*C1=C2OC3C(*)C(=O)CC4(*)C5CC(=C2C34CCN5*)C=C1&*O&&*O&*O&&
CCCCN1C(=O)N=C2C(=CC3=CC(F)=CC=C3N2CC2=CC=CC(F)=C2)C1=O&&&
*C#N&*C1=CC=C(CNC(=O)C2=CC3=C(N=C(N4CCCC4)S3)S2)C=C1&&&
*C(C)=O&*C1=CC=C(NC2=CC=C3C(=O)N(C4CCOCC4)CC3=N2)C=C1&&&
*C&*C1=CC=C2C(=C1)C1=C(C(=O)N(C3=CC=CC=C3)C(=O)N1CC1CCCO1)N2*&*CCC(=O)NC(C)C&&&
*OC&*C1=CC(C(=O)NC2CCCC2)=C(*)C(*)=C1*&*Cl&&*Cl&*OC&&
CC1=CC(NC(=O)CSC2=NC=CN2C2=CC=CC=C2)=NO1&&&
O=C1C=C(O)[NH]C2=CC=C(OCC3=CC=CC(COC4=CC=CC=C4)=C3)C=C12&&&
CC(C)C=CC=CC(=O)NC1=CC2=CC=C(OC3OC(C)(C)C(OCC=CCl)CC3OC3OC(C)(C)C(O)C(O)C3O)C(C)=C2OC1=O&&&
*CC&*C1=CC=C(OC2CC(N3CC(N4CCN(*)CC4)C3)C1)C(*)C(=O)N(*)C1(*)C(=O)NC(=O)NC1=O&*C&&*C&*C(F)(F)F&*F&&
*OC&*C1=C(*)C2=C(C=C1)C1CCC3(*)C(*)CCC3C1CC2&*C&&*O&*O&&
*C1=CC=CC=C1C1CC(C2=CC=CN=C2)=NN1C(=O)C1=CC=NC=C1&*O&&&
*CCCCCCCCCC&*C1=CC=C(S(=O)(=O)N2N=NC(C3=CC=CC=C3)=N2)C=C1&&&
COC1=CC=C(CN(CC2=CC=CO2)CC2=NC(=O)C3=CC=CC=C3[NH]2)C=C1&&&
CCN1C=C(CCC(=O)NCC2=CC=C3OCOC3=C2)C2=CC=CC=C21&&&
*C1=CC=CC=C1N1C(=O)C2CCCCN2C(=O)C1CCC(=O)NC1=CC=CC=C1&*F&&&
*C&*C1=C(*)C(N2CCC(NC3=NC4=CC=CC=C4O3)C2)=CC=C1&*Cl&&&
*CC&*C1=CC=C(N2C=CC(*)=N2)C(C(=O)N2CCC3=C(C2)[NH]C2=CC=CC=C32)=C1&*OC&&&
*CC&*C1=CC(C(=O)NC(*)C2=NC=C(*)S2)=CC=C1&*NC(C)C&&*[N+](=O)[O-]&&
*C(=O)OC&*C1=CC(C2CC(=O)NC3=C2C(=O)CC(*)(C2=CC=CC=C2)C3)=CC=C1&*OC&&&
*OC&*C1=C(*)C2=C(C(=O)OC2)C(*)=C1&*O&&*C(=O)CC(C)(C)O&&
COC1=CC=C(NC(=O)C2=CC=C(NC(C)=O)C=C2)C=C1OCCN1CCCC1&&&
O=C(NCC1=CN=C(OC2=CC=C3OC(C4=CC=CC=C4)CCC3=C2)S1)C1=CN=CC=N1&&&
*NC(=O)CCC&*C1=CC=C2N=C(*)N=C(*)C2=C1&*Cl&&*N&&
*SC&*C1=CC=C(CNC(=S)NCCC2=C[NH]C3=CC=C(*)C=C23)C=C1&*NS(C)(=O)=O&&&
*CC&*C1=CC=C2NC3=C(*)C=CC=C3C(=O)N(CCN(*)CC3CCCCC3)C2=C1&*OC&&*N(C)S(C)(=O)=O&&
*NC(C)=O&*C1(*)CCN(CC(=O)NC2=CC=CC=C2)CC1&*C#N&&&
COC(=O)CN(C)C1=NC=C(C(=O)C2=CC=CC=C2F)C(N)=N1&&&
*C&*C(COC1=CC=C2C=CC=CC2=C1)=NOC(=O)C1=CC=C(*)C=C1&*Cl&&&
*C1=NC=C(C2CCCN2C(=O)C2=NC3=CC=CC=C3[NH]2)C=N1&*Cl&&&
O=C(C1=CC=CC=C1)N1CCN(C(=O)C2=CC=CS2)CC1&&&
N#CCCN(CCC#N)C1=NC2=CC=CC=C2S(=O)(=O)N1&&&
CC1CC(N)CN(C2=CC=NC3=C(C(=O)O)C=NN23)C1&&&
*C1=CC=CC=C1C(=O)C1CCCN(CC2=CC=C3OCOC3=C2)C1&*Cl&&&
CC1=CC=C(NC(=O)C2=CC=C(N3N=C(C(F)(F)F)C=C3C)C=C2)C=C1&&&
*CC=CCCCC(=O)OC&*C1=CC(C2=CC=C(CCC(=O)NC(CC3=CC=CC=C3)C(=O)CN3CCC(C4=CC=CC=N4)CC3)C=C2)=NO1&&&
CSCCC1OC(C2=CC=C(Cl)C=C2)=NN1C(=O)C1=CC=C(Br)C=C1&&&
*OCCC&*C1=CC=CC=C1C1=CC=C(S(=O)(=O)NCC2(*)CCNCC2)S1&*CC(=O)O&&&
N#CC1=CC=C(C2=CSC(NC(=N)NCCCNC3=CC=NC4=CC(Cl)=CC=C34)=N2)C=C1&&&
COC1=CC=C(C2=NC=CN2C(C)C(=O)NC2=CC=C(C)C=C2)C=C1&&&
CCC1=C(C2=CC=CC=C2)N(C2=CC=C(S(C)(=O)=O)C=C2Cl)N=C1C(=O)NN1CCCCC1=O&&&
*NCC(O)CCCCCC&*C1=CC=C(C2CCCCC2)C(*)=C1&*C(=O)O&&&
*C(=N)N&*C1=CC=C(C(C2=CC=CC(*)=C2)C2=CN(CC3=CC=CC=C3)C(C3=CC=CC(*)=C3)=C2)C=C1&*CC(=O)O&&*O&&
CCC1=CC=C(NC(=O)NC2=CC=CC(OC)=C2)C=C1&&&
CN(C(=O)C1=CC=CC=C1)C1=NN=C(C2=CC=C(Cl)O2)S1&&&
O=C(COC(=O)C1CC(=O)N(CC2=CC=CC=C2)C1)NC1CC1&&&
*OC&*C1=CC=CC=C1SC1C(=O)CC(C2CCCCC2)(C2CCCCC2)OC1=O&&&
*C&*C1=CC2=CC=CC=C2C=C1N1CCN(C(C2=CC=CC=C2)C2=NN=NN2C2=C(*)C=CC=C2*)CC1&*C&&*O&&
*N(C(C)=O)C(C)=O&*C1=CC=CC(C2=CC=C(NC3=CC(*)=CC=C3*)N=C2)=C1&*F&&*N(CCO)C(C)=O&&
*OCC&*C1=CC=C(C=NN=C2[NH]N=C(CC3=CC=CC=C3)O2)C=C1*&*O&&&
*C(C(=O)NCCS(N)(=O)=O)S(C)(=O)=O&*C1=CC=C(C2=CC=C3N=C(*)SC3=C2)C=C1&*Cl&&&
*C1=CC=CC=C1CNC(=O)CCCN1C(=O)C(=CC2=CC=CO2)SC1=S&*Cl&&&
*OC(C)=O&*C1=CC=C(NC(=S)N2CCCCC2)C=C1&&&
*OC&*C1=CC=C(*)C(NC2=NN3C(=O)C4=CC=C(C(=O)NC5CC6CCC5C6)C=C4N=C3S2)=C1&*Cl&&&
*OC&*C1=CC=C(COC2=CC=C(C=NNC(=O)C3=CC=CN=C3)C=C2)C=C1&&&
CCOC(=O)CSC1=NC2=C([NH]C3=CC=CC=C32)C(=O)N1C1=CC=CC=C1&&&
CN1C=C(C2=C(C3=CN(CCCCC(=O)NO)C4=CC=CC=C34)C(=O)NC2=O)C2=CC=CC=C21&&&
*CCCCC&*C1=CC=CC=C1C1=C(*)C=CC=C1*&*C(=O)O&&*Cl&&
*CC=C&*C1=CC=C(S(=O)(=O)NC2=CC=C3OC(CN(*)S(=O)(=O)C4=CC=C(*)C=C4)C(*)CN(*)C(=O)CC3=C2)C=C1&*C(C)CO&&*C&*OC&*C&&
CC1(C2=CC=CC=C2)CC(C2=CC=CC=C2)=NC2=CC=CC=C2S1(=O)=O&&&
*Br&*C1=CC=CC=C1C1=NC2=C([NH]1)N1C=CC=CC1=NC2=NOCC1=CC=CC=C1&&&
COC1=CC=CC=C1NC(=O)N1CCC2=C1C1=CC(C)=CC=C1[NH]C2=O&&&
*C&*C1=CC(NC2=NC(*)=CC(OC3=C(*)C=C(*)C=C3*)=C2)=CC=C1&*C&&*C(C)C&*Br&*C(=O)O&&
*C(=O)NC&*C1=CC=CC=C1NC1=C(*)C=NC2=CC=C(N3CCC(*)C3)C=C12&*C#N&&*Br&&
*N&*C1=NC(=O)C2=C([NH]1)N(CCCC1=CC=CC=C1)C=N2&&&
*OCC&*C1=NC(C2=CC(*)=C(*)C(*)=C2)=C(C(=O)C2=CC(*)=C(*)C(*)=C2)S1&*C&&*OC&*OC&*OC&*OC&*OC&&
*OC&*C1=NN=C(C2=CC=C(*)C(*)=C2*)S1&*C&&*OC(C)C&*OC&&
*CCCCC&*C1=C2CN3C(=CC4=C(COC(=O)C4(*)*)C3=O)C2=NC2=CC=CC=C12&*O&&*N&&
O=C(CCCC1CCCCN1)NCCC1=CC=C(Cl)C=C1&&&
CC1=CSC(N2CCCC(CNC(=O)C3=CC=CO3)C2)=N1&&&
*C&*C1=C(C(=O)C2=C(*)OC3=C2C(=O)CC(*)(*)C3)C(C2=CC=CC=C2*)N(*)C1=O&*O&&*C&*C&*C&*O&&
*O&*C1=CC=CC(CC2=C[NH]C=N2)=C1&&&
*S(C)(=O)=O&*C1=CC=C(C2=NN(CC(*)CN3CCC(*)CC3)C3=C2CN(*)CC3)C=C1*&*F&&*Cl&*S(C)(=O)=O&*C&&
*C1=CC=C(CCN2CNC(=N[N+](=O)[O-])NC2)C=C1*&*O&&*O&&
*OC&*C1=CC=C(NC2=NC3=C(S2)C(=O)CC(*)(*)C3)C=C1&*C&&*C&&
*S(N)(=O)=O&*C1=NC=CN2C(C3OC(*)C(*)C3*)=N[NH]C1=2&*CO&&*O&*O&&
*C(C)C&*C1=CC(C2=CC=CC=C2*)=CN=C1&*N&&&
CCCCCCCCCCC1OC1COCC(=O)O&&&
O=C(COC(=O)C=CC1=CC=CC=C1[N+](=O)[O-])NC1=CC=C(Cl)C=N1&&&
O=C(CN1CCN(C2=CC=CC(Cl)=C2)CC1)NC1=CC=C(OC(F)(F)F)C=C1&&&
CC1(C2=NN=C(C3CC3)N2CCCC2=CC=CC=C2)CC(C2=CC=C(NC(=O)C3CC3)C=C2)=NO1&&&
*C#N&*C1=CC=C(NC2=NC(*)=C(*)C(N3CCCC3)=N2)C=C1&*N&&*[N+](=O)[O-]&&
N=C(NO)C1=CC=CC(C(N)P(=O)(O)O)=C1&&&
NC1=CC=CC(OC2=CC=CC3=C2C=C(C2=NC=N[NH]2)[NH]3)=C1&&&
CC1=CC(N2C=NN=N2)=CC=C1OCCC(=O)NC1=CC=C(C#N)C=C1&&&
COC1=CC=CC=C1S(=O)(=O)N(CC(=O)NC1=CC=C(C)C(Cl)=C1)C1CCCCC1&&&
*C&*C1=CC=C(CSC2=NC(=O)C(*)=C[NH]2)C(*)=C1&*F&&*Cl&&
CC1CN(C(=NO)C2=CC=C(OC3=CC(Cl)=CC(Cl)=C3)N=C2OC2=CC=CC3=C2CCC3)CC(C)N1&&&
O=C(NC1=CC=C(NC2=CC=CC=C2)C=C1)NC1=CC=C(Cl)C=C1&&&
*CC(N)=O&*C1=CC=C(C2=CSC(NC(=O)C3=C4C=CC=CC4=NC(CN4CCCC4)=C3)=N2)C=C1&&&
*NC(=O)CN(C)C(=O)CI&*C1=NN(*)C=N1&*C(C)(C)C&&&
*C(C)=O&*C(*)=C1C(=O)C2(*)C(*)CC3(*)C(=C(*)CCC3C3COC(=O)C3)C2C1=O&*O&&*O&*C&*O&*O&&
CC1=NC=CC=C1C(=O)OCC(=O)NC1=CC=C(C(C)C)C=C1&&&
OCC1OC(N2N=NC3=CC=C(Cl)N=C32)C(O)C1O&&&
CC1=CC(=O)OC2=C(CN3CCCC3CO)C(O)=CC=C12&&&
CC(C)(C)OC(=O)NC1CN(C2=CC=C(N3C=CC=N3)C=C2)C1&&&
O=C1C(CCC(O)C2=CC=C(F)C=C2Cl)=C(C2=CC=C(Cl)C=C2Cl)OC2=C(C=CC3=C2C=C[NH]3)1(O)C(F)(F)F&&&
O=C(NC1CN2CCC1CC2)C1=CC(C2=CC=CC=C2F)=CC=C1C1=CC=C(Cl)C=C1Cl&&&
CC1=CSC2=NC=NC(NC3=CC=CC(C(=O)NCC4CCCO4)=C3)=C12&&&
*CC&*C1=CC=C2C(=C1)CC(=O)N2CCN1CCN(C2=C(*)C=C3C(=O)C(*)=CN(*)C3=C2*)CC1=O&*F&&*C(=O)O&*F&*Cl&&
*OCC&*C1=CC=C(C=CCC(*)CC(*)CCC2=CC=C(*)C(*)=C2)C=C1*&*O&&*OCCCOC(C)=O&*O&*OC&*O&&
CNCCCCOC1=CC=C2C(=C1)C(=O)C1=CC=CC=C1N2CC1=CC=CC=C1&&&
CN1C=C(C2=CC=CC3=C2CCN(S(=O)(=O)N=C2[NH]N=C(C(F)F)S2)C3)C=N1&&&
*NC(=O)NCC&*C1=CC=CC(C2=CC=NC3=C2C=C(C2CNC(*)C2)[NH]3)=C1&*C(=O)O&&&
*C1=CC=C(NC(=O)CSC2=NC(=O)C=C(C3=CC=C(*)C=C3)[NH]2)C=C1&*[N+](=O)[O-]&&*C(F)(F)F&&
*C&*C1=CC=CC(C2=CCCN(*)C2)=C1&*C(=O)CO&&&
CC1=CC2=C(C=CC3=NC(C)=C(C(=O)NC4CCN(CC5=CC=CC=C5)CC4)O3)C=CC=C2N1C&&&
CN1CCC=C(C2=NC(NCC3=CC=CC=N3)=CC3=CC=CC=C23)C1&&&
CC1=CC=CC(C(=O)NN=C2C(=O)NC3=CC=C([N+](=O)[O-])C=C23)=C1&&&
*SC&*C1=CC=CC=C1CN(CC1=C[NH]C=N1)CC1=CC=CC=C1&&&
*Cl&*C1=CC=C([N+]2=NC(C3=CC=CC=C3)=NN2C2=CC=C(*)C(*)=C2)C=C1&*Cl&&*Cl&&
*C&*C1=NC(C2CC2)=NC(N2CCN(S(=O)(=O)C3=C(*)C=CS3)CC2)=C1&*C(F)(F)F&&&
CCCCCC(O)C=CC1C(O)CC(=O)C1CC=CCCCC(=O)OC&&&
*CCC(=O)O&*C1CNCCN(C(=O)C2=CC=C(OC3CCN(C4=CC=NC=N4)CC3)C=C2)C1&&&
CC1=CC=C2C(=O)N(CCC[N+](C)(CCC[N+](C)(C)CCNC(=O)C3=CC=CC4=CC=CC=C34)CCCN(C)CCCN3CCC4=CC=CC=C4C3)C(=O)C2=C1&&&
*C(=O)OCCC&*C1=CC=C(*)C=C1&*NC(=O)NCC(=O)NC(C)C(C)C&&&
*S(=O)(=O)O&*C1=CC=C(NC(=S)NC2=CC=CC=C2*)C=C1&*NO&&&
CCC1=NN=C(NC(=O)CN2C=CN=C2C)S1&&&
O=S(=O)(NCCC1CCC(NC(=O)C2=CC=CC(Cl)=C2)C(CO)O1)C1=CC=C(F)C=C1&&&
C=C(C)C1CCC2(C(O)C#CP(=O)(O)O)CCC3(C)C(CCC4C5(C)CCC(O)C(C)(C)C5CCC43C)C12&&&
CN(C)C(=O)C1CCN(CC2=CC=C(OC3=CC=C(Cl)C=C3)C=C2)CC1&&&
CC1=CC=C([N+](=O)[O-])C(C(=O)NC2CCCCCC2)=C1&&&
*C&*C1=CC=C2OC(C(=O)NC3=CC=C(OCCN4CCOCC4)C=C3)=C(*)C2=C1&*Cl&&&
O=C(NCC1CCCO1)C1=CC=C2SC(C3=CC=NC=C3)C(=O)NC2=C1&&&
*NC(C)=O&*C1=CC=CC(N2C(*)=C(C(=O)NC3=CC=CN=C3)SC2=S)=C1&*C&&&
CCOC(=O)C1CCN(C(=O)CN2C(=O)OC3=CC=C(C)C=C32)CC1&&&
CC(=O)OC1CN(C(C)(C)C)CC1OC(C)=O&&&
CC1(C)CC(NC(=O)NC23CC4CC(CC(C4)C2)C3)C2=NC=C(OCCN3CCOCC3)C=C2O1&&&
CCC(C)C(NP(=O)(O)NC1(C(=O)O)CC1)C(=O)O&&&
CC(C)(C)NC1=C(C(=O)NCC2CCN(CC3=CC=CC=C3Cl)CC2)C=NC2=NC=CC=C12&&&
COC1=CC=C(C2=CSC(NC(=O)C3=CC(C4=CC=CC(OC)=C4)=NC4=CC=CC=C34)=N2)C=C1&&&
*C&*C1=CC=C(S(=O)(=O)N2C(=O)CSC2C2=CC=C(OCC3=CC=C4C=CC=CC4=N3)C=C2)C=C1&&&
*C1C2=CC3=C(C=C2C(=O)N1CC1CCCO1)OCO3&*CCO&&&
*C&*C1=CC=C2C(=C1)N=C(*)N2CC(=O)CSC1=NN=CS1&*C(C)(C)C&&&
*NC(=O)CCCCCCCC&*C1CCN(CC2=CC=CC=C2)CC1&&&
*C&*C1=C(CCC(=O)C=CC2=CC=CC=C2)C2=CC(*)=CC=C2C1=CC1=CC=C(*)C=C1&*O&&*O&&
*C(=O)NO&*C1=CN=C(NCC2CCC(CNS(=O)(=O)C3=CC=CC4=CC=CC=C34)CC2)N=C1&&&
*OC&*C1=CC(CC(NC(=O)C2=CC(*)=CC(*)=C2)C(*)CSC2=CC=C(*)C=C2)=CC=C1&*OC&&*O&*NC(C)=O&*C(F)(F)F&&
*OC&*C1=CC=CC(C2NC(=O)NC(*)(*)C2(*)*)=C1&*C&&*C&*O&*C(F)(F)F&&
CCOC(=O)C1CCCN(C(=O)CC2=CSC=C2)C1&&&
O=C1C=C(C2=CC(C3=CC=C(Cl)C=C3)=C3C=CC(=O)C=C3[NH]2)[NH]N1C1=CC=C(Cl)C=C1&&&
NC(=O)NN1CCC(CC2=CC=C(OCCCCCCOC3=CC=C(N)C=C3)C=C2)OC1=O&&&
CCC(C)C1=CC(C(=O)C2=C(O)C(CC=C(C)C)=C3OC=CC3=C2O)=C(O)C=C1O&&&
*C&*C1=CC=C(NC(=O)C2=C(*)C=C(*)N=C2OC2=CC=C(*)C(*)=C2)C=C1&*C&&*Cl&*S(N)(=O)=O&*F&&
CCCN1C(SCC2=CC(=O)N3C=C(C)C=CC3=N2)=NN=C1C1=CC=NC=C1&&&
C#CC[N+](C)(C)CCNC(=O)C=CC1=CC=C(O)C(O)=C1&&&
CC(C)(C)OC(=O)NCC1C=CC(NC(=S)NC2=CC=C([N+](=O)[O-])C=C2)C(OC(=O)C2=CC=C(F)C=C2)C1&&&
NCC1=NN=C(SCC2=CC=C(C(C(=O)O)N3C=CN=C3)C=C2)O1&&&
*NC(=O)C(CCCNC(=N)N)NC&*C1=CC=C(S(=O)(=O)NC2=CC=C(*)C=C2*)C=C1&*S(N)(=O)=O&&*Cl&&
CC1=CC=C(C)C(S(=O)(=O)NC2=CC3=C(C=C2N2CCOCC2)N(C)C(=O)N3C)=C1&&&
CC1=NC=CN1CCCCNC1=CC=CC=C1C&&&
*CC&*C1=CC=C(OC2=CC=C(C(=O)NC3CC(*)(*)NC(*)(*)C3)C=C2*)C=C1&*C&&*F&*F&*C&*C&&
*C1=CC=C(C2CC(C3=CC=CC=C3)=NN2C(=O)CN2C(=O)NC3(CCCC3)C2=O)C=C1&*O&&&
*OCCOC&*C1=CC2=C(C=C1C1=CN=CO1)C(=O)C(=CC1=C(*)N=C[NH]1)N2&*C&&&
*OS(C)(=O)=O&*C1=CC=C(C2=CN=CC(C3=CC=CC=C3)=N2)C=C1&&&
CCOC1=CC=C(NC(=O)CN(C)C(=O)C2=CC=C(C(=O)O)C=C2)C=C1OCC&&&
*C&*C1=C(CN(CC2=CC=CC=C2)CC2=CC=CC=C2)C=NN1*&*C&&&
*OC&*C1=CC=C2C(=C1)C1=C(C(*)=C3C=CN=C(OCC4=CC=C(*)C(*)=C4)C3=C1)N2*&*OC&&*OC&*OC&*C&&
*C&*C1=CC=C(OCC2=CC=CC=C2)C(CN2CCN(CCN3C(*)=NC4=CC5=C(C=C4C3=O)OCO5)CC2)=C1&*Cl&&&
C1=CC=C(CNC2CCN(CCC3=CC=CC=C3)CC2)N=C1&&&
CC(=O)NC1=CC=C(OC2=CC=C(N3C(=O)C(=O)C(C(=O)CC(C)C)C3C3=CC=CN=C3C(=O)NC3CCCC3)C=C2)C=C1&&&
CC(C)C(=O)NC1=CC=C(C(=O)C#CC2=CC=CC=C2Cl)C=C1&&&
COC1=CC(C(C)=O)=CC(C)=C1OCCSC1=NN=NN1C&&&
CCC1=CC=C2C(=C1)OC(=N)C(C#N)C2C1=CC=C(C(C)C)C=C1&&&
*C(O)C(C)(C)CO&*C1CCC2C(*)CCCC2C1&*C(C)C&&&
*NC(=O)C(C)CCCCCCC=C&*C1=CC=C(OP(*)(=O)OCC2OC(*)(*)C(*)C(*)C2*)C=C1&*O&&*Cl&*Cl&*C&*C&*CF&&
*C&*C1CCC2C(*)C(CCN3CCN(CC4=CC=CC=C4)CC3)OC3OC4(*)CCC1C32OO4&*C&&*C&&
CN1CCN(C2=CC=C(NC(=O)C3=[N+]([O-])ON=C3C3=CC=CC=C3)C=C2)CC1&&&
*C&*C1CN(*)C(=O)C2=CC(NS(=O)(=O)C3=CC=CC=C3)=CC=C2OC1CN(*)C(=O)NC1CCCCCC1&*C(C)CO&&*C&&
*C&*C1=CC(*)=C(CC(*)C(=O)N2CCC3=CC=CC=C3C2)C(*)=C1&*O&&*C&*N&&
CS(=O)(=O)C1=CC=C(C2=CC=CC=C2C2=CC=CC=C2)C=C1&&&
CN1C=C(C2=CC=CC=C2)C=C(NC(=O)NC2=CC=C3C=CC=CC3=C2)C1=O&&&
*C&*C1=CC(C2=CC=CC=C2)=CC(C2=CC=CC=C2*)=C1&*CN&&&
CC1=CC=C2C(=C1)OCCC1=C2SC(C(=O)N(C2CC2)C2CC2)=C1&&&
O=C(CN1CC2CCCC(C1=O)N2C(=O)C1=CC=CC=C1)C1=CC=CC=C1C1=CC=CS1&&&
O=C(CCCCCCC1=CC=CC=C1)C1=NC=CO1&&&
S=C1[NH]C2=CC=C3[NH]C=CC3=C2C2=CC(OC3=CC=CC=C3)=CC=C12&&&
CONC(=O)CCCCCCOC1=C(OC)C=C(CC2NC(=O)C(C(C)(C)C)CSSCC(C(N)=O)NC(=O)C(CO)NC(=O)CNC(=O)C(CCC(N)=O)NC(=O)CNC2=O)C=C1OC&&&
COC1=CC=C(N2C(C)=NN=C2SCC(=O)NC2=CC=CC=C2O)C(OC)=C1&&&
*OC&*C1=CC=C(C2=CSC(NC(=O)C3=CC(*)=CC=C3N3C(=O)CCC3=O)=N2)C=C1&*[N+](=O)[O-]&&&
O=C(NNC1=CC=CC=C1)C1=CC=CO1&&&
*C(=O)OC&*C1=CC(C2=CC=CC=C2)=C(C2=CC=C(NC(=O)NC3=CC=CC=C3)C(*)=C2)C2=CC=C(*)C=C12&*F&&*F&&
*C(CCC)C(=O)O&*C1=CC=C(C(*)(C2=CC=CC=C2)C2=CC=CC=C2)C=C1&*O&&&
*C&*C1=CC=C(C2=C(C3=CC=CC=C3)C(=O)N(C(*)C3=CC=CC=C3)C2C2=CC=C3OCOC3=C2)C=C1&*S(C)(=O)=O&&&
*C&*C1=CC=C(CNC(=O)C2CCCN(C3=NN=C(N4C=CC=C4*)S3)C2)O1&*C&&&
*C&*C1=CC=C2NC(=O)C(=CC3=CN=C(*)N3*)C2=C1&*Cl&&*C&&
*OC&*C1=CC=C2C(=C1)CC1C3=C(C=C(*)C(*)=C32)CCN1CC1CC1&*OC&&*C&&
*OCC&*C1=C2C(=CC=C1)C(C1=CC=CC=C1)OC1OCC3(*)C(*)CCC213&*O&&*O&&
*[N+](=O)[O-]&*C1=CC=C(OCCSC2=NC3=CC=CC=C3S2)C=C1&&&
CC(=O)NC1=CC=CC(C2CCN(C(=O)C3=CC=C4[NH]N=NC4=C3)CC2)=C1&&&
*C(=O)O&*C1=CC2=C(C=C1*)[NH]C(CCCC1=CC=C3OCOC3=C1)=N2&*Cl&&&
*CCCC(=O)O&*C1=CC=CC=C1NC1=NC2=CC=CC=C2N1*&*Cl&&&
*C&*C1=CC=C(*)C(NC(=O)CN2C(=O)C(*)OC3=CC=C(S(=O)(=O)N4CCCCCC4)C=C32)=C1&*C&&*C&&
*N&*C(C1=CC=CC=C1)(C1=CC=CC=C1)C1=CC=CC=C1&&&
CCN1CCCC1CNC(=O)C1=CC2=C(CCCCCC2)[NH]C1=O&&&
CC(C)CCOC(=O)CC1=C(C2=CC=CC=C2)C(C2=CC=CC=C2)=NN(C(=O)NCC2=CC=C(Cl)C=C2)C1=O&&&
*C1=CC=C(C2=NN=C(C3=CC=C4OCCN(CC5=C(*)C=CC=C5*)CC4=C3)O2)C=C1&*F&&*F&*F&&
*C1=CC=C(C2(CCN3C4CCC3CC(NC(=O)N3C5=CC=CC=C5C5=CC=CC=C53)C4)CCN(C(=O)CC3=CC=CC=C3)CC2)C=C1*&*Cl&&*Cl&&
COC1=CC=C(CCNC(=O)C(C2=CC=CC=C2)N2C(=O)C3=CC=CC=C3C2=O)C=C1OC&&&
NS(=O)(=O)C1=CC=C(S(=O)(=O)C2=CC=C(Cl)C=C2)S1&&&
*C&*C1=CC=C2C(=O)N(CC3=CC=CC=C3)C(SCC(=O)NC3=NOC(*)=C3)=NC2=C1&*Cl&&&
COC1=CC(NC(=S)NN=CC2=CC=C(O)C(CN3CCCC3)=C2)=CC(OC)=C1&&&
*C&*C1CCN(C(=O)C2=CC=C(COC3=CC=CC=C3)O2)CC1&&&
*CCCC&*C1=NN(C(=O)C2COC3=CC=CC=C3O2)C(*)=C1&*SC(C)C&&&
O=[N+]([O-])C1=CC=C(Cl)C(C=NNC(=S)NCC2=CC=CO2)=C1&&&
*NCCC(=O)NCCCC&*C1=CC=C(*)C(*)=C1&*Cl&&*OCC(=O)C(C)(C)C&&
COC(=O)C1=CC=C(C2=CC=C(F)C(F)=C2)C(S(=O)(=O)NC2=CC=CC=C2CO)=C1&&&
CCC1=CC=CC=C1NC(=O)COC(=O)CCC(=O)C1=CC=CS1&&&
CCCC(C1=NN=NN1CCC(=O)NC1CCCC1)N(CCC)CC1=CC=C(F)C=C1&&&
*C&*N1CCN(C2=CC=C(NC3=NC=C4C5=CC=NC=C5N(C5CCCC5)C4=N3)N=N2)CC1&&&
COC1=CC=C(Cl)C=C1S(=O)(=O)NCC(=O)N(CC(=O)NCCSC)CC1=CC=CS1&&&
*NC(=N)N&*C1=CC=C(C2=CC=C(C3=CC=NC=C3)C=C2)C=C1&&&
CCOC(=O)C1=C(C)C2=C(OCCNCC3=CC=CS3)C=CC=C2O1&&&
CC1=CC(Cl)=CC=C1NC1=NC2=CC=CC=C2N2C=NN=C12&&&
*C&*C1CCC2C3CCC4CC5=C(C=NN5*)CC4(*)C3CCC12*&*C&&*CCI&*C&&
*OC&*C1=CC=C(N2CCN(C(=O)CCC3=C(*)OC(C4=CC(*)=CC=C4*)=N3)CC2)N=C1&*OC&&*F&*C&&
*Cl&*C1=CC=CC=C1C=C1NC(=S)NC1=O&&&
CN(C)CCN1C=CC2=C1[NH]C1=CC=CC=C1C2=O&&&
CCC(C)C(NC(=O)C(CC(C)C)NC(=O)CCCC1=CC=CC=C1)C(=O)N1CCCCC1C(=O)NC(C=O)CCCN=C(N)N&&&
CC1=CC=C(S(=O)(=O)N(C(=O)N2CCOCC2)C2=CC=C3OCOC3=C2)C=C1&&&
*COC&*C1NC(=O)C2=CSC(=N2)C2=CSC(=N2)C2=CSC(=N2)CNC(=O)C2=CSC(=N2)C2=COC1=N2&&&
*C=CC(=O)O&*C1=CC=C(N2C=C(*)C(CC3=CC=CC=C3)=NC2=O)C=C1&*F&&&
*NC(C)=O&*C1=CC=C(C2=NOC(C3=CC=C4OCCOC4=C3)=N2)C=C1*&*C&&&
CC1=CC(NC(=O)OCC(Cl)(Cl)Cl)=C([N+](=O)[O-])C=C1S(C)(=O)=O&&&
CCCN(CCC)C1=C(C)N=C(Cl)C(CN)=C1OC(C)C&&&
O=C(NCC(NC1=CC=NC=N1)C1=CC=CC=N1)C1=CC=C(N2CCC(NS(=O)(=O)C3=CC=C(Cl)S3)CC2)C=C1&&&
COC1=CC=C(C2=C(O)C(=O)C3=C(O)C(OC)=CC(OC)=C3O2)C=C1OC&&&
CC1=CC=C2C(=C1)NC(C)(C)CC2NC(=O)NC1=CC=C(OC(F)(F)F)C=C1&&&
*OC(=O)C(C)(C)C&*C1CCC(=O)C2C1CCC2(*)*&*C&&*C&&
O=C1C=CC2=C(C=CC3=CC=CC=C23)O1&&&
*NC(=O)C(CC)CC&*C1=CC=C(C(=O)NS(=O)(=O)C2=CC=C(*)C=C2)C=C1&*C&&&
*C(=O)OCC&*C1=CC=C(N2N=C(C3=CC=C(NC(=O)C4=CC(*)=NN4C4=NC=CC=C4*)C=C3)C=C2*)C=C1&*Cl&&*C&*[N+](=O)[O-]&&
CS(=O)(=O)C1=CC=NC(C2=CC3=CC=CC=C3C3=C2C2=CC=C(O)C=C2O3)=C1&&&
CC1COCCN1C1=NC(N2CCOCC2C)=C2N=C(C3=CC=C(NC(=O)NC4CCOC4)C=C3)C(=O)N(C)C2=N1&&&
*C&*C(=NN1C(*)=NN=C1*)C1=C(*)OC2=NC(*)=NN=C12&*C&&*C&*N(C)C&*C&&
CSC(=S)OC1=CC=C2C(=C1)C1(C)CCN(C)OC2(C)C1(O)C1=CC=C(Cl)C=C1&&&
*OC&*C1=CC=C(*)C(C(=O)C2=CC=CC=C2*)=C1&*Br&&*N&&
COC1=CC=C(S(=O)(=O)NC(=O)NCCCNCC2=C(C)N=C(S(N)(=O)=O)S2)C=C1&&&
CC(=O)NC1=CC=C(NS(=O)(=O)C2=CC=CC(C(=O)NNC(=O)C3=CC=C(CN(C)C)O3)=C2)C=C1&&&
*N(C)C&*C1=CC=C(N2N=NC(C(=O)NC3=C(*)C=C(*)C=C3*)=C2*)C=C1&*F&&*F&*F&*C(F)(F)F&&
O=C(NC1=CC=C(F)C=C1Cl)N1CCCCN2N=C(C3=CC=CN=C3)C=C12&&&
FC1=CC=C(C2NCC3=CC=CC=C3C3=NCCCN32)C=C1&&&
COC1=CC=C(C2=NCCN3C2=C2C=CC(OCC(=O)NCCC4=CC=CC(Cl)=C4)=CC2=NC3=O)C=C1&&&
*C&*C1=CC=C(C2NC(C(=O)NC3=CC=C(C4=CC=CC=C4*)C=C3*)CSC2(*)*)C=C1&*S(N)(=O)=O&&*S(N)(=O)=O&*N&*F&&
CC(C)CN1CCCC1C1=NOC(CN2CCCC2=O)C1&&&
CN(C)CCNC(=O)C1=CC=CC2=C1N=C(C(F)(F)F)[NH]2&&&
O=C(NCC1=CC=C(Cl)C=C1)C1=C(S(=O)(=O)N2CCCC2)C2=CC(Br)=CC=C2[NH]1&&&
*C=C(C(=O)OCC)C(=O)OCC&*C1=CC=C(N(*)CC2=CN=C3N=C(*)N=C(*)C3=N2)C=C1&*N&&*N&*C(=O)NC(CCC(=O)O)C(=O)OCC&&
*C(C)C&*C1=CC(NC(=O)C2=CC=C(*)C(NC3=NC=NC4=CC=C(N5CCOCC5)N=C34)=C2)=CC(CN2CCN(*)CC2)=C1&*C(F)(F)F&&*Cl&&
COC1=CC=C(C2CC(=O)N(C3=CC=CC(S(N)(=O)=O)=C3)C2)C=C1OC&&&
*C1=CC=CC=C1C=NNC(=O)C(=O)NC1=CC=CC2=CC=CC=C12&*[N+](=O)[O-]&&&
CCOC1=CC=CC=C1N1C(=O)C2=C(C(C3=CC=CC=C3)=N[NH]2)C1C1=CC=CC=C1&&&
NC1=NC(NCC2=CC=CC=C2)=CC(N2C=NC=N2)=N1&&&
*C(C)=O&*C1=CC=CC(NC(=S)N2CCC(C(*)(C3=CC=CC=C3)C3=CC=CC=C3)CC2)=C1&*O&&&
*OC&*C1=CC=C(C(=O)NC2CCC(*)CC2)C=C1S(=O)(=O)N1CCCCC1&*C&&&
CCN(CC)CCNC(=O)CC1=CC=CC(C2=CC(C3=CC=CC=C3)=NN2C2=CC=CC=C2Cl)=C1&&&
CCCC1=NN=C(NC(=O)C(=O)C2=CN(CCOC)C3=CC=CC=C23)S1&&&
COC1=CC=C(CCN2CCC(=O)NC2=S)C=C1OC&&&
CN1CCCN(CC2=CC=CC(C3=CC=C(C4=NC5=CC(F)=CC=C5[NH]4)C=C3)=C2)CC1&&&
*C&*C1CCCC(*)N1C(=O)CCNC(=O)C1CCCCC1&*C&&&
CSC1=NC2=C(C(=O)N1CC1=CC=C(Cl)C=C1)C1=C(CC3CCC1N3)S2&&&
COC1=CC=CC=C1C(=O)C1CCCN(C(=O)C2=CC=CC=C2F)C1&&&
O=C(C1=CC=C(Cl)C(S(=O)(=O)N2CCCCC2)=C1)N1CCCC1&&&
COC1=CC=CC=C1OCC1=CC=C2C=CC=CC2=N1&&&
CC(=O)NC1=CC=C(COC2=CC(O)=C3C(=O)C(O)=C(C4=CC=C(O)C(O)=C4)OC3=C2)C=C1&&&
CCN(C(=O)COCC(=O)NC1=CC(Cl)=CC=C1OCC(=O)N1CCOCC1)C1=CC=CC=C1&&&
CC(=O)C1=CC=C(S(=O)(=O)N2CCN(CC3=CC=CC=C3)CC2)C=C1&&&
COC1=CC=C2OC3C4=C(CCN3CC2=C1)C1=CC(Br)=CC=C1[NH]4&&&
C1=CC=C(CCN2CCN(CCC3=CC=CC=C3)CC2)C=C1&&&
COC1=CC=C2C=CC(=O)OC2=C1C(=O)CC1C=CCC1&&&
*N(C)C&*C1=CC=C(C(=O)NC(*)C2=CC=CC=C2*)C=C1&*CC(=O)O&&*Cl&&
CC(=O)NC1=CC=C(C2C3=CC(O)=C(O)C=C3CCN2C)C=C1&&&
COC1=CC=C2C=C3C=C(C(=O)NN=CC4=CC=CC=C4C(F)(F)F)OC3=NC2=C1&&&
CCC(=O)NC1=CC=C2N=C(SCC(=O)NC(=O)NC)N(CC)C(=O)C2=C1&&&
*NC&*C1=CC(C(=O)NC2=NC(C3=CC=CN=C3)=CS2)=CC=N1&&&
*C(=O)NCC(Cl)C(O)C(O)C=CCCCCCCCCCCC&*C1OC(OC2C(*)OCC(OC3CC(*)(*)C(*)C(*)O3)C2*)C(*)C(*)C1*&*O&&*O&*CO&*O&*O&*O&*O&*C&*O&&
CCOC(=O)CN1C=NC2=C(N=NN2C(C)=O)C1=O&&&
CCOC(=O)C1=NN(C2=CC=CC=C2)C=C1NC(=O)C1=CC=C(C)C=C1&&&
*C(=O)NCC&*C1=CC=C(C2=CC=CN3N=C(NC4=CC=C5CCN(*)CCC5=C4)N=C23)C=C1&*OC&&&
*OCC&*C1=CC=C(NC(=O)NC2=CC=C(S(=O)(=O)N3CCCC3)C=C2)C=C1&&&
FC(F)(F)C1=CC=CC(CNC2=NC(NCCC3=CC=CC=N3)=C3C=CC=CC3=N2)=C1&&&
*OC&*C1=CC=C(CN(CCCCC2=C[NH]C3=CC=CC=C23)C2=CC(*)=CC(*)=C2)C=C1&*NS(C)(=O)=O&&*OC&&
*NCC&*C1=CC=C2C(=C1)N=CN2C1=NC(*)=NC=C1&*OCC&&&
*C&*C1=NC(*)=C(CNC(=O)C2CN(C3=NC=CC=N3)C(=O)N2*)S1&*C&&*C&&
*C#N&*C1=CC=C(C2=C(*)C(*)=NC3=C2CCC2=CC=CC=C23)C=C1&*F&&*SCC(=O)O&&
*C(=C)C&*C(CC1=CC=CC=C1)NC(=O)C(*)NC(=O)C(*)NC(=O)C(*)NC(=O)C(*)C1C2=CC=CC=C2CCC2=CC=CC=C21&*CC(=O)O&&*CC(C)C&*NC(=O)OC(C
COC1=CC=C2C(=O)N=C(C3=CC=CC=C3OCC(=O)NC3=CC(OC)=CC=C3OC)[NH]C2=C1&&&
*S(=O)(=O)NC(=O)NC&*C1=CC(C2=CN=CC(OCC3CCCC3)=C2)=C(*)S1&*C(N)=O&&&
*N&*C1=CC=C(CC(*)C(=O)NC2=CC=CC3=CC=CC=C23)C=C1&*O&&&
*C1=CC=C(CC(=O)NC2=CC=C3OCOC3=C2)C=C1&*Cl&&&
*Cl&*C1=CC=C(N2C=C(CN3CCN4CCCC4C3)C(C3=CC=CC=C3*)=N2)C=C1&*Br&&&
O=C(CCC1=CN(CC2=CC=C(F)C=C2)C2=CC=CC=C12)NCC1=CC=C(F)C=C1&&&
CC(C)CC(CO)NC(=O)C1=CC=CC(C(=O)C2=CC=CC=C2)=N1&&&
*C1=CC=C(C=CC(=O)NNC(=O)C2=CC=CC=C2*)C=C1*&*O&&*O&*O&&
COC1=CC2=C(C=C1F)[NH]C(=O)C(C(C1=NN=NN1C(C)(C)C)N1CCC(C)CC1)=C2&&&
*C&*C1=C1CCN(*)CC1=CC=CC2=CC=CC=C12&*C(C)C&&&
CCC(=O)NC1CCC(NC2=NC=CC(N3C=CC4=C(N)C=CC=C43)=N2)CC1&&&
*C(=O)O&*C1=CC=C2C(=C1)N=C(NC1=CC=CC=C1)C1=CC=NC=C12&&&
*C&*C1=NC(CN2CCCCC2)CO1&&&
*OC(C)(C)C(=O)O&*C1=CC=C(N2N=C(C(=O)NOCC3=CC=CC=C3)C(C(=O)NC3=CC=C(*)C=C3*)=C2C2=CC=CC=C2*)C=C1&*F&&*Cl&*F&&
CCCNC(=O)NC1=NC2=CC=C(CCC3=CC=CC=C3)N=C2N1C(C)C&&&
CCC1=CC=CC=C1S(=O)(=O)NCCCN(C1=CC(Cl)=CC=C1C)S(C)(=O)=O&&&
CC#CC1CN(S(=O)(=O)C2=CC=C(Cl)C=C2)CCO1&&&
*C&*C1=CC=CC=C1C(=O)N1CCNCC1C1=C(*)N(*)N=N1&*C#N&&*C&&
CCCN1CCN(C2=NC3=CC=C(Cl)C=C3S2)CC1&&&
*C(=O)OCC&*C1=CC=C2[NH]C(C(=O)N(*)CCN3CCN(C4=NSC5=CC=CC=C45)CC3*)=CC2=C1&*CC&&*CC&&
CC(=O)CN1C(=O)C=C(OCC(=O)N2CCCC2)C2=CC=CC=C21&&&
*O&*C1=CC(CNC2=CC=C(C3=CC=C(*)C(*)=C3)C=C2)=CC=C1&*O&&*F&&
*C(=O)OC&*C1=CC=C(C2=NC3=C4C=CC=CC4=NC3=C(*)[NH]2)C=C1&*F&&&
*OC&*C1=CC=C(C2=CC=C(N3C(=O)C=CC4=CN=C5C=C(N6CCN(*)CC6)C=CC5=C43)C=C2)C=C1*&*C(C)(C)C#N&&*OC&&
CN1N=CC2=C1N(CC(=O)C1=CC=C3OCOC3=C1)C(CN1CCC(N3CCCCC3)CC1)=NC2=O&&&
*C&*C1=CC=C(C(C2=CC=C(OCCN3CCCCC3)C=C2)C2=CC=CS2)C=C1&&&
*CC&*C1=CC=C(C#CC2=C(C3=CC(*)=C(C(=O)NC4=CC=C(CN5CCN(*)CC5)C(*)=C4)C(*)=C3)N=CN=C2*)C=N1&*F&&*Cl&*C&*F&*N&&
*C(=O)NC&*C1=C(CCC(=O)N2CCCCCC2)C2=CC=CC=C2S1&&&
CCOC1=CC(C=NC2=C(C#N)C3=C(CCC4=CC=CC=C43)S2)=CC=C1OCC(C)=O&&&
CC(=O)NC1=CC=CC(OCC(O)CNC(C)(C)C)=C1C#N&&&
*C1=CC=C(OC2=CC=C(*)C=C2C=C2SC(=O)NC2=O)C(*)=C1&*Cl&&*C(F)(F)F&*O&&
CCCC1=NOC(C)=C1C(=O)NNC(=O)CCC(=O)C1=CC=C(C)C=C1&&&
*NCC&*C1=CC=C(N2N=CC3=C2C=C2CCC(*)C(CNCC4=CC=CC=C4)C2C3)C=C1&*C&&&
*C&*C1=CC=CC=C1CCN1C2=NC=CC=[N+]2CC1(*)C1=CC=C(OC2=CC=CC=C2)C=C1&*O&&&
*C(=O)OC&*C1=CC=C(OC2OC(*)C(*)C(*)C2*)C=C1&*C&&*O&*O&*O&&
CC1(C)CN(C(=O)C2=CC=C(Cl)C=C2)CCN1CCCC1=CC=C(Br)S1&&&
*C(C)(C)C&*C1=NC=C(C2=CC=C(S(=O)(=O)NC3=CN=CC=C3C(=O)C3=CC=CN=C3)C=C2)C=N1&&&
CC1=C(C)C2=C(SCC(=O)NCC3=CC=C(Cl)C=C3)N=CN=C2S1&&&
O=C(NCC1=NN=C(SCC(=O)N(CC2=CC=CC=C2)CC2=CC=CO2)O1)C1=CC=CC=C1Cl&&&
N=C(N)C1=CC=C(NC(=O)N2CC(NC(=O)CNC(=O)CNS(=O)(=O)CC3=CC=CC=C3)CC2C(=O)O)C=C1&&&
*C&*C1=CC=CC=C1OCC(=O)NN=CC1=C(*)[NH]N(C2=CC=CC=C2)C1=O&*C&&&
O=C(CCN1C(=O)C2=CC=CC=C2C1=O)NCC1CCCO1&&&
COC1=CC=C(NC(=O)NC2=CC=C(NC(=O)C3=CC=CC=C3)C=C2)C=C1Cl&&&
*C&*C1=CC=C(C2C=C3C(=NC(=S)[NH]C3=O)N2C2=CC=CC=C2*)C=C1&*O&&&
*N1C(=O)C2CCCC2C1=O&*O&&&
*OCC=C&*C1=CC(*)=CC(NC(=O)C2=CC=C(*)C(NC3=NC=NN4C=C(*)C(*)=C34)=C2)=C1&*C&&*C#N&*F&*C&&
*C&*C1CCN(S(=O)(=O)N(*)C2=CC=CC=C2)CC1&*C(=O)NO&&&
N=C(N)C1=CC=C(CN2CCC(NS(=O)(=O)C3=CC=CC(C(=N)N)=C3)C2=O)C=C1&&&
*OC&*C1=CC=CC=C1N1N=NN=C1SCC(=O)C1=C(*)N(CC2=CC=CC=C2)C(*)=C1&*C&&*C&&
*C(=O)NS(C)(=O)=O&*C1=CC(*)=C(OCCCC2CC2)C=C1*&*Cl&&*O&&
C=C1CCCC2NC(=O)C(CC3=CC=CC(C4CC44)=C3)N=C12&&&
*P(=O)(O)O&*C1=NC(=O)N(C2OC(*)C(*)C2*)C=C1&*F&&*O&*O&&
CCCCCC(O)C1=CC(=O)C2=C(C)C=C(OC(C)=O)C(OC(C)=O)=C2C1=O&&&
*C&*C1=NN(*)C2=NC=C(C3=CN=CC(S(=O)(=O)NCC4=CC=CC=C4*)=C3)N=C12&*C&&*F&&
NC1=CC(Cl)=NC(SCCN2CCCC2)=N1&&&
CC1=CSC2=C1C(=O)N1N=C(SCC3=CC=C(Cl)C=C3)N=C1N2C1=CC=CC=C1&&&
NC1=NC(N)=NC(=O)C1=NNC1=CC=CS1&&&
CC1=NN=C(SCC2=C(C)N(C)N(C3=CC=CC=C3)C2=O)S1&&&
O=C(NC1=CC(C(F)(F)F)=CC(C(F)(F)F)=C1)N1C2=C(CN(C3CC3)C2)C2=CC(NS(=O)(=O)C3=CC=CC=C3)=CC=C21&&&
CC(O)CNC1=NC(C2=CC=CC=N2)=CS1&&&
CCN(CC)CCNC(=N)CN1CCN(C2=CC=CC=N2)CC1&&&
*C&*C1=CC=C(N=NC(*)NC2=CC=CC3=CC=CC=C23)C=C1&*Cl&&&
*C(=O)C(N)CSC(C)C&*C1CCCN1*&*Br&&&
*C&*C1=CC=C(CN2CCN(*)C3CS(=O)(=O)CC32)C=C1&*Cl&&&
*C&*C1=CC=C(S(=O)(=O)N(*)C2=CC=CC3=C2CC(N(*)C(=O)C2=CC=CC=C2)CC3)C=C1&*C&&*F&&
NC(=O)C1=CC=CC(C2=NN=C(SCC3=CC=CC=C3)N2CC2CCCO2)=C1&&&
CC#CC#CCOC1=NC=C(N2CCCC(O)C2)N=C1C1=NC=CC=N1&&&
CC1=CC(C(=O)OC2CN3CCC2CC3)=C(C)O1&&&
CC1=CC(C2=N[NH]C3=NC=NC(N4CCC(S(N)(=O)=O)CC4)=C23)=CC=N1&&&
CCOC(=O)C(C(=O)OCC)N1C=NC2=CC=CC=C21&&&
*C&*C1=CC=C(NC(=O)NC(=O)CN2C(*)=CN=C2*)C=C1&*[N+](=O)[O-]&&*C&&
CCCC(=O)OC1C(C)(C)CCC2C(C)=CC(O)CC21OC&&&
*C&*N1N=CC2=C1CCC1=C2SC(OC(*)(*)C(=O)NC2=NC=CS2)=N1&*C&&*CC#N&&
*C(CC1=CC=C(C2=CC=CC=C2)C=C1)NC(=O)C1CCCC1OS(=O)(=O)C1=CC=CC=C1&*C(=O)O&&&
*OCC(=O)OCC&*N1C(C2=CC=CC=C2)=NC2=CC=CC=C2C1=O&&&
N#CC1=C(NCCC2=C[NH]C3=CC=CC=C23)OC(C=CC2=CC=CC=C2)=N1&&&
*OC&*C1=CC=C(C(CNC(=O)CC2=CC(*)=C(*)C=C2*)N2CCCCC2)C=C1&*Br&&*N(C)CCCN(C)C&*F&&
*C&*C1=CC(*)=CC(NC(=O)C2=CC=C3C(C4CCCCC4)=C(N4CCOCC4*)OC3=C2)=C1&*C&&*C(F)(F)F&&
CC(=O)C1=CC=CC(NC(=O)CC2=CSC=C2)=C1&&&
*N&*C1=CC=C(*)C=C1&*C(=O)O&&&
*CCN(C)C&*C1=CC=C(CN2CCC(COC(=O)C3=CC=C(*)C(*)=C3)C2)C=C1&*[N+](=O)[O-]&&*O&&
CC(=CN1C=CC(C(F)(F)F)=CC1=O)C1=CC=CC=C1&&&
*CS(=O)(=O)CC(=O)N(CC)C(C)C&*C1=CC=C(*)C=C1&*OC&&&
*C&*N(CCCOC1=CC=C(C2=CN(*)N=C2)C=C1)CCC1=CC=CC=C1&*C&&&
CC(C)CCN(C(=O)C1=CN=CS1)C1=C(N)N(CC2=CC=CC=C2)C(=O)[NH]C1=O&&&
O=C1C(C2=CC=C(O)C=C2)=C(C2=CC=CC=C2)COC1C1=CC=C(O)C=C1&&&
*C(=O)NC(C(=O)O)C(C)CC&*C1=C(*)C=C2C(=C1)C=C(*)N2CC1=CC=CC=C1&*OC&&*OC&&
*C&*C1=CC(NC(=O)CCCCC(=O)NOC2=CC=C(*)C(*)=C2)=CC=C1&*C&&*C&&
O=C(O)CCC1=CC(CCCCCON=C(C2=CC=CC(Cl)=C2)C2=CC=CC(Cl)=C2)=CC(Cl)=C1O&&&
CCN1C(SCC(=O)N2CCCCC2)=NN=C1C1=C(C)OC=C1&&&
*N(C)C(=S)SC&*C1=CC=C(C(=O)C2=C(*)C(*)=C(*)C(*)=C2*)C=C1&*F&&*F&*F&*F&*F&&
COC1=CC=C2OC(C(=O)NC3=CC=C(Cl)C=C3F)=C(C)C2=C1&&&
*C(=O)N(CC)CC&*C1=CC=C(C(=C2CC3CCC(C2)N3CC2=C[NH]C=N2)C2=CC=CC=C2)C=C1&&&
O=C(NCCCCN1CCN(C2=CC=CC=C2)CC1)C1=CC=C([N+](=O)[O-])O1&&&
*C(C)=O&*C=C(CC1=CC=C(*)C=C1)C1=CC(*)=CC=C1&*O&&*O&&
O=C(C1=CC=CC=C1)C1=CN(C(=O)C2=CC=CC=C2I)CC(CC2=CC=CC=C2)C1=O&&&
CC1(C)C(CC(CCCC2=CC=CC=C2)C(=O)O)C1(C)C&&&
CCC1C(=O)SC(C)(CC2=CC=C(CC3=CC=CC=C3)C=C2)C1=O&&&
*C(=O)NCCN(C)C&*C1=C(NC(=O)NC2=CSC(C(=O)NC3CC3)=C2)SC2=C1CCCCC2&&&
O=C1N(C2=CC=C(O)C=C2)C(=O)C2=C(O)C(O)=C(O)C=C12&&&
COC1=CC=C2C(=C1)[NH]C1=C3CC(C)(C)OCC3=C(OC)C=C12&&&
O=C(O)CCCC=CCC1C2CCC(C2)C1NS(=O)(=O)C1=CC=C2CCCC2=C1&&&
*OC&*C1=CC=C(N(C(=O)C2=C(*)C3=C(S2)C2=CC=CC=C2CC3)C2C=CS(=O)(=O)C2)C=C1&*C&&&
CCN(CC1=C(C(C)(C)C)N=C2N(C3=C(C)C=C(C)C=C3C)C3=CC=CC=C3N12)C1CCNC1&&&
*OCC&*C1=CC=C(OCC(=O)NC2=CC=CC3=CC=CC=C23)C=C1*&*C(N)=O&&&
*C&*C1=CC=C(SCC2=CC(*)=CC(*)=C2*)C=C1&*C&&*N&*N&&
CCOC(=O)N1CCN(C2=C(NC(C)COC3=CC=CC4=CC=CC=C34)C(=O)C2=O)CC1&&&
*C&*C1=CSC2=NC=C(S(=O)C3=CC=CC=C3)C(=O)N12&&&
O=C(C1=CC=CC=C1NC1=NC2=CC=CC=C2C2=NC(C3CC3)=NN12)N1CCC2=CC=CC=C21&&&
CC1=CC=CC=C1C(=O)N1CCCC(C2=NC(C3=CC=C(OC(F)F)C=C3)=C[NH]2)C1&&&
CCCCCCSCC(NC(=O)OC(C)(C)C)C(=O)NC(C)C(=O)NC(C(=O)NC(CC1=CC=CC=C1)C(O)CC(=O)C(=O)NCCN1C(=O)C2=CC=CC=C2C1=O)C(C)(C)C&&&
*OC&*C1=CC=C(NC(=O)CSC2=NC=NC3=C2C(*)=C(*)S3)C=C1*&*C&&*C&*OC&&
CC1=CC=C2C=C(C3=N[NH]C4=NC=NC(N)=C34)[NH]C2=C1&&&
*C&*C1=CC(*)=C(NC(=O)C2=CC=CN(CC3=CC=CC=C3*)C2=O)C(*)=C1&*C&&*F&*F&&
OC1=CN=CC(C2=CSC(NC3=CC(N4CCNCC4)=CC=N3)=N2)=C1&&&
COCCCN1N=C(C)C=C(CC(=O)NCC2=CC=C(F)C=C2Cl)C1=O&&&
CCCC1=C(C2=CC=C(Cl)C=C2C(=O)O)N=C(N2CCC(OC(C)=O)CC2)S1&&&
CC(=O)NC(C)C1=CC=C(OC2CCN(C3=NC=NC(N4CC(F)(F)C4)=C3F)C2)C=C1&&&
O=C1CCC2=C(CC3=CC=C(F)C=C3)C=C(C(F)(F)F)C=C2N1&&&
*NC(=O)C=C&*C1=CC=C(NC2=NC=C3N=C(C4=CC=CC=C4)C(=O)N(CC4=CC=CC=C4*)C3=N2)C=C1&*OC&&&
*C&*C1=CC=C(C=NNC2=NC(N3CCCCC3)=NC(N3N=C(*)C=C3*)=N2)C=C1&*C&&*C&&
*CC=C&*C1=CC=CC=C1NC(=O)CC1=CC=C(OC(=O)N2C3=CC=CC=C3SC3=CC=CC=C32)C=C1&&&
*C&*C1=CC=CC(NC(=O)C[N+]23CC=C(C4=C(*)C=CC=C4*)C2=NC2=CC=CC=C23)=C1&*C&&*C&&
CC(C)N1CC2C3=CC=CC=C3CCC2C1&&&
*CSC(=O)NC(=O)C=C&*C1=CC=C(CN2C=C(*)C3=CC=CC=C32)C(*)=C1&*C&&*Cl&&
*OCC&*N1N=NN=C1C1=CC=C2C(=C1)C(C1=CC=CC=C1)=NCC(=O)N2*&*C&&&
*C&*N1NC(CCNC(=O)C2=CC=CO2)=NC2=CC=CC=C21&&&
*S(N)(=O)=O&*C1=CC=C(CCNC2=NC(*)=NC(*)=C2)C=C1&*N&&*F&&
*C1=CC=C(C=NNC(=O)CC2=CC=CC=C2OCC2=CC=CC(*)=C2)C=C1&*F&&*Br&&
*C(F)(F)F&*C1=CC=CC(C2=C(C3=NC=NC4=C3N=C[NH]4)[NH]C(C3=C(*)C=CC=C3*)=N2)=C1&*Cl&&*Cl&&
CC1=CC2=C(N=C3CCN(C(=O)C4=CC=CC(C#N)=C4)CCN3C2=O)S1&&&
*C&*C1CN(C2=CC(C(=O)N(*)CC3=CC=CC=C3)=C3C=CC=CC3=N2)CC(*)O1&*C&&*C&&
CC1=CC(C(F)(F)F)=CC=C1C1=CC(C(C)(O)C2=NC=C(F)C=C2C(F)(F)F)=CC=C1OCC(C)(C)C(=O)O&&&
*C1=C(*)C=C2C(=C1)CCN(*)C2CC1=CC=CC=C1&*O&&*O&*O&&
*OC&*C1=CC=C(N2CCC3=C2N2C(=NC4=CC=CC=C34)C(=CC3=CC=C(*)C=C3*)C2=O)C=C1&*[N+](=O)[O-]&&*C&&
CC1=CC=C(SCC2=NC3=C(N)N=CN=C3N2C)C=C1&&&
CC(C)C1=C(CC2=CC=CC3=CC=CC=C23)N2C=CC=C(OCCC3=CN(CC(=O)O)C=N3)C2=C1C(=O)C(N)=O&&&
O=C(COC1=CC=C(Cl)N=C1[N+](=O)[O-])NCCC1=CC=C(Cl)C=C1&&&
CC1=CC=CC(=O)O1&&&
*C&*C1=CC=C(SC2=NN=C(*)C(*)=C2C(C2=CC=CC=C2*)C(*)C(=O)NC2=NC=C(*)S2)C=C1&*N&&*Cl&*Cl&*O&*Cl&&
*C#CCCCC&*C1=CC=C(S(=O)(=O)NC2=CC=C3CC(*)NCC3=C2)C=C1&*F&&&
CN1N=CC(NC2=NC=C(CN3CCCCC3CN3C=NC=N3)C=C2F)=C1C1=CC=CN=C1&&&
NS(=O)(=O)OC1=CC=C(Cl)C=C1&&&
*C&*C1=CC=C2OC(*)CCCCCOC(CN(*)S(=O)(=O)C3=CC=CS3)C(*)CN(*)C(=O)C2=C1&*C&&*C#CCC(C)O&*C&*C(C)CO&&
*NC(C)=O&*C1=CC=C(N2CC(CN3CCN(C4=CC=CC=N4)CC3)OC2=O)C=C1&&&
O=C(NC1=CC(Cl)=CC=C1C(=O)O)C1=CC=CC2=CC(O)=CC=C12&&&
*C&*C1=CC=C2[NH]C=C(CCNC(=O)NC3=CC=C(*)C(*)=C3)C2=C1&*C&&*F&&
*C(C)=O&*C(=CN1CCCC1)C(=O)C1=CC=CC=C1*&*Cl&&&
*C1=CC=CC=C1C=CC(=O)OCC(=O)C1=CC=CC=C1&*[N+](=O)[O-]&&&
*CC&*C1=CC=CC=C1SC1=C(*)C(*)=NC(*)=C1*&*C&&*C(C)C&*C&*C#N&&
COC1=CC=CC(CNC2=NC=NC3=C2N=NN3C)=C1&&&
N=C(N)NCCCC(NC(=O)C(CC1=CC=CC=C1)NC(=O)C(N)CC1=C[NH]C=N1)C(=O)NC(CC1=CC=CC=C1)C(=O)NC(CC1=CC=CC=C1)C(=O)NC(C(N)=O)C1=CC=CC=C
N#CC1=CC=C(CN2C=NC=C2CNC2CCN(C3=CC=CC=C3)C2=O)C=C1&&&
CCC(C)C(NC(=O)OCC1=CC=CC=C1)C(=O)NC(CC1=CC=CC=C1)C(=O)C(F)(F)C(=O)NC(C)C(=O)NC(CC1=C[NH]C2=CC=CC=C12)C(=O)NC(C(N)=O)C(C)C&&&
*OC&*C1=CC=C(C(=O)NCC2=NOC(C3=CC=CC(*)=C3)=N2)C=C1&*C&&&
CCC(C)C1NC(=O)C2=CC([N+](=O)[O-])=CC(=C2)NC(=O)CNC(=O)C2CCCN2C(=O)C(CO)NC(=O)CNC1=O&&&
*C(=O)NC&*C1=CC=C(C2=CC=C(N3C(=O)N(CC4=CC=C(*)C(*)=C4)C4=CC=CC(*)=C43)C=C2*)C=C1&*C(=O)NC(C)C&&*C&*OC&*C&&
CCCCNC1=CC=C(C2=NN=C(C3=CC=C(F)C=C3)O2)C=C1[N+](=O)[O-]&&&
*C(C)CC&*C1=C(*)C(C(=O)NCCC2=CC=CC=C2)=NO1&*[N+](=O)[O-]&&&
O=C(C1=CN=C2C=CC=CC2=N1)OC1C(OC(=O)C2=CC=CC=C2)CC2OC1(O)C(OC(=O)C1=CC=CC=C1)C2OC(=O)C1=CC=CC=C1&&&
*C&*C1=CC=C(C(=O)C2=C(*)C3=C(*)C(*)=CC(*)=C3O2)C=C1&*O&&*C&*C(C)(C)C&*O&&
CC1=CC2=C(C=C1C)N=C(C1CCCCC1NS(=O)(=O)C1=CC=C(C3CCNCC3)C=C1)[NH]2&&&
*C&*C1=CC=C(C2=CC3=C(S2)C(=O)N(C2=CC=C4CCN(*)CCC4=C2)C=N3)C=C1&*Cl&&&
CCCC1CCC[N+]2=C1N(C)CC2&&&
CCOC(=O)C(O)=CC(=O)C1=CN=C(C2=CC=C(Cl)C(Cl)=C2)S1&&&
COC1=CC=C(C2=CC=C3NC(=S)OC(C)(C)C3=C2)C=C1&&&
COC1=CC=CC(COC2=CC=C(C3=C(CC4=CC=CC=C4)ON=C3C)C=C2)=C1&&&
*OC&*C1=CC=CC2=NC=C(CCC34CCC(NCC5=CC=C6OCC(=O)NC6=N5)(CC3)CO4)C=C12&&&
COC1=CC=C(C2=NOC=C2CNCCC2=CC=C(C)C(S(=O)(=O)N3CCN(C4CCCC4)CC3)=C2)C=C1&&&
S=C1NC2CN(CC3CCCCC3)CCN2S1(=O)=O&&&
*CC&*C1=CC=CC2=C1[NH]C=C2CC(=O)C1=CN(*)C2=NC=CC=C12&*C&&&
CC1=CC(C2=NC(=O)C(CC3=CC=CC(N)=C3)S2)=CC=C1OCCCCCCC(=O)O&&&
CC1=CC2=C(C=C1C)SC(N(CC1CCCO1)C(=O)CCCN1C(=O)CCC1=O)=N2&&&
*N&*C1=CC=C(C2=CC(=O)C3=C(*)C=CC=C3O2)C=C1&*N&&&
O=C(O)C1=CC=CN=C1SCC1=CC=CC(C(F)(F)F)=C1&&&
OCCCC1=CC(Br)=C(O)C(Br)=C1&&&
CN1C(=O)C2=C(N=CN2CC(=O)OCC(=O)NCCC2=CC=C(F)C=C2)N(C)C1=O&&&
*C&*C1=CC=C(CCC(=O)NC2=CC=C3C(=O)NC(=O)C(=O)C3=C2)C=C1&&&
*OC&*C1=CC=C2C(=C1)CCC1C2CCC2(*)C(*)CCC12&*C&&*O&&
*C&*C1=CC=C2CC3N(CC4CC4)CCC45C2=C1OC4C(=O)C(*)CC35*&*O&&*O&&
CCN(CC)CCC(C1=CC=C(Cl)C(Cl)=C1)N1C=CN=C1&&&
*C&*C1=CC(NN=CC2=CC=CC=C2*)=C2C=CC=C(*)C2=N1&*Cl&&*O&&
*CC&*N1N=CN=C1SCC(=O)NCC1=CC=CC=C1&&&
*C&*C1=CC=C(C(=O)N(C(=S)OCC2=CC=CC=C2)C(=O)C2=CC=CC=C2)C(*)=C1&*C&&&
*S(=O)(=O)NC&*C1C2=CC=CC=C2OC2=CC=CC=C21&&&
*OC&*C1=CC=C(OC2=CC=C(C3=NOC(C4=CC=C5[NH]C=CC5=C4)=N3)C=C2*)C=C1&*C&&&
*N&*C1=CC(=O)N=C(*)[NH]1&*N&&&
CC1=C(C)N(CC2=C(F)C=CC=C2F)C2=CC=C(C(=O)NC(C)C3=CC=CC(NS(C)(=O)=O)=C3)C=C12&&&
O=C(O)C#CCC(C1CCCC1)N1CC2=C(C(COC3=CC=C(Cl)C=C3)=C(C3=CC=CC=C3)S2)S1(=O)=O&&&
*C&*C1=CC=C2N=CN(S(=O)(=O)C3=CC=C4C(=C3)OCC(=O)N4*)C2=C1&*Cl&&&
*OC&*C1=CC(*)=CC(C2OC(CC(=O)NC3=CC=CC(*)=N3)CCC2*)=C1&*OC&&*C&*C&&
*C&*C1=C2C(*)=C(*)N(C3OC(*)CC3*)C2=NC=N1&*N&&*CO&*N&*C(N)=O&&
O=C1C=C(C2=CC=CC=C2)C2=CC=C(OCCCN3CCCCC3)C=C2O1&&&
*C&*C1=C2OCCCC(*)C2=C2C(=C1)N=C(*)N2CC1CCOC1&*F&&*C(=O)O&&
C1=CN=CC(C2=NC(CN3CCCC(C4CCCC4)C3)=CO2)=C1&&&
CN(C)CCC1=CC(OC2=CC=C(NC(=O)C3=CC=C(F)C=C3C3=CC=C(F)C=C3)C=C2)=CC=N1&&&
CCC(=O)NC1=CC=CC(NC(=O)C2=CC=CC(OC(F)(F)F)=C2)=C1&&&
*C(=O)NC(CC(C)C)C(=O)OCCCCC&*C1=CC(*)=CC(C2=CN3C=C(*)C=CC3=N2)=C1&*C&&*C&&
*C&*N1CCN(CCNC(=O)NC2=CC=CC3=C2OC3)CC1&&&
*OC&*C1=CC=C2N=CC=C(NN=CC=CC3=CC=CC=C3*)C2=C1&*F&&&
*OC&*C1=CC=C(NC2=NC(C3=CC=CC=N3)=NC3=CC=CC=C23)C=C1&&&
*OC&*C1=CC=CC=C1NC1=NN2C(=O)C3=CC=C(C(=O)NC4=CC=CC=C4*)C=C3N=C2S1&*C&&&
*[N+](=O)[O-]&*C1=CC=C(C=NN2CCN(C3=CC=CC=N3)CC2)O1&&&
*C#CCOCCOC&*C1=CC(S(=O)C2(*)CCCN(C(=O)NC3=CC=CC=C3)C2)=CC=C1&*F&&&
*C1=C(*)C(*)=C2C(*)=C(C(=O)N3CCCCC3)OC2=C1&*Br&&*O&*O&*Br&&
CCC(COC)SC1=CC(C(F)(F)F)=C2C(=O)N(CCCN(C)C)S(=O)(=O)C2=C1&&&
*C&*C1=CC=C(NC(=O)CCN2C(=O)C3=CC=CN=C3OC3=CC=CC=C32)C(*)=C1&*C&&&
*CC(NC(=O)OC(C)(C)C)C(=O)NCC#N&*C1=CC=C(C2=CC=CC=C2)C=C1&&&
CC(C)N1CC2(CCN(C(=O)C3=CC=CC=N3)CC2)C1&&&
O=C(C1=C(O)CCNC1=O)C1=CC=C(F)C=C1F&&&
*C(N)=O&*C1=CC=CC=C1C1=CC=C(CN2C(*)=C(*)C3=CC=C(NC(=O)CC4CC4)C=C32)C=N1&*CC(=O)O&&*C(=O)O&&
*C&*C1=CC=C(N2CCN(*)C2=O)C(*)=C1&*F&&*C&&
CC1CCN(C2=CC3=C(C=C2F)C(=O)C(C(=O)O)=CN3CC2CC2)C1&&&
CCC(C)OC1=CC=CC(CC2=C(C)N(CCCOC3=CC=CC=C3)C3=CC=C(Cl)C=C23)=C1&&&
*C&*N1CCCC1CCNC(=O)C1=CC=C2C(=C1)C(=O)C(=O)N2CCC1=CC=CC=C1&&&
*C&*C1=CC=C(NN2C(SC3=NC(*)=CC=C3)=NC(*)=C2*)C(*)=C1&*C&&*Br&*[N+](=O)[O-]&*[N+](=O)[O-]&&
*OC&*C1=CC=C(N2C(=S)OC3=CC=CC=C3C2=S)C=C1&&&
*OC&*C1=NC2=NC=C(C3=CN(CCN4CCC5=C(C=C(*)C(*)=C5)C4)N=C3)C=C2C(*)=N1&*N&&*N&*C&&
CC1=C(C2=CC=C(Cl)C=C2)C([N+](=O)[O-])=C(C2=CC=C(Cl)C=C2)N1CCCO&&&
*C1=CC=C(N2C=C(C(=O)NCC3=CC=CO3)N=N2)C=C1&*Cl&&&
CCSC1=NN=C2SC3=CC=CC=C3N12&&&
*C&*C1=CC=C(OC(*)(*)C(=O)NC2=C(C3=CC=CC=C3)[NH]N=C2*)C=C1&*C&&*CCC(N)=O&*S(C)(=O)=O&&
COC1=CC=C(S(=O)(=O)N2C(C(=O)NCC3=CC=C(CNC(=N)N)C=C3)CC3=CC=CC=C32)C=C1Cl&&&
*C1=CC=CC=C1OCC(=O)N1CCCC2=CC=CC=C21&*F&&&
CCC1=NC=C(C(=O)N2CCCC(N3C=NC=N3)C2)C=N1&&&
CC(CC1=CC=C2OC(C3=CC=C(N)C=C3)C(C3=CC=C(O)C=C3)OC2=C1)NCC(O)C1=CC=CC(CO)=C1&&&
CN(C)C1CCN(CC2=CC=C(NC(=O)NC3=CC=C(C4=NC(N5CC6CCC5CO6)=C5N=C[NH]C5=N4)C=C3)C=C2)CC1&&&
*C&*C1CCCCC1(*)NC(=O)CN1C(=O)C(*)(*)OC2=CC=C(C(=O)NC3CCCC3)C=C21&*C&&*C&*C&&
*C&*C1=CN(CCC(=O)OC2(*)CCC3C4CCC5=CC(=O)C=CC5(*)C4C(*)CC32*)C=N1&*O&&*C&*F&*C(F)(F)F&&
CCC1=NC(N)=NC(N)=C1C1=CC=C(Cl)C(N=NN(CCOC(=O)C2=CC(N=NN(C)C)=C(N)C([N+](=O)[O-])=C2)CC2=CC=CC=C2)=C1&&&
CC(C)(O)C1=CC=C(NC2=NC=C(F)C(NC3=CC=C(OCC4=CC=CC=C4)C=C3)=N2)C=C1&&&
CCNC(=O)CN1C=C(C(=O)C2CCN(CC3=CC=CC=C3)CC2)C2=CC=CC=C21&&&
*OC&*C1=CC=C(N=NC2=C[NH]C3=CC=C(*)C=C23)C=C1&*OCC(N)=O&&&
*OC&*C1=CC=C(*)C(C=NNC2=CC=CC=C2)=C1&*Cl&&&
N#CC1=NC(N2CCN(C3=CC=C(CC4SC(=O)NC4=O)C=C3)CC2)=NC=C1Br&&&
*CCC(C)=O&*C1=CC=C2OC(*)C(*)C2=C1&*C&&*O&&
*OC&*C1=CC=C(C2=NN(C3=CC=CC=C3*)C=C2C(=O)NC2CCC(*)CC2)C(*)=C1&*F&&*Cl&*O&&
*CC&*C1=CC=CC(NC(=O)NCCN2CCOCC2)=C1&&&
OC1=CC=C(C2=CN=C(C3=CSC=C3)O2)C=C1&&&
*OC&*C1=CC=C(C(=O)C2=C3C=CC=CC3=NC(C3=CC=C(*)C(*)=C3)=C2)C=C1&*N(CCCN(C)C)CCCN(C)C&&*OC&&
*CC&*C1=CC=C2CC3C4C(*)CC(=O)CC4(CCN3*)C2=C1&*C&&*O&&
CNC1CCN(CC2=CC(O)=C(O)C(O)=C2)C(=O)C1&&&
*C1=CC(C2=CC=C(C=C3SC(=O)NC3=O)O2)=CC=C1&*Br&&&
CN1C=CN=C1CCCNC(=O)C1=CC2=CC(Cl)=CC=C2[NH]1&&&
CC(=NN=C1N=C(N)[NH]C2=C1C=NN2C1=CC=CC=C1)C1=CC=NC=C1&&&
CC(=O)C12OC1C=CC1(C)CCCC(O)=C1C(=O)C2C&&&
*C&*C1=CC(C(=O)NCC2=CC=CC(C3=CC=C4N=C(C5=CN(*)N=C5)N(CC5CCC(*)CC5)C4=C3)=C2)=CC=C1&*N&&*CC#N&&
COC1=CC=C(OC)C(N(CCC(=O)C2=CC=C(OC)C(OC)=C2)S(=O)(=O)C2=CC=CC=C2[N+](=O)[O-])=C1&&&
COC1=CC=CC=C1NCC1CCCC2=NC(N)=NC(N)=C21&&&
*NC(C)C(=O)OCC&*C1=NC2=C(N=CN2C2CC(*)C(*)O2)C(*)=N1&*NC(C)C(=O)OC&&*O&*CO&&
CCOC(=O)C1=CC=CC=C1NC1=CC(N)=NC(N)=N1&&&
*OC&*C1=CC=C(NC(=O)C=CC2=CC=C(*)C(*)=C2)C=C1&*N&&*O&&
*C&*C1=CCCC2(*)C1CCC2(*)*&*C&&*C(C)C(=O)O&*C&&
CC(C)C1=CC=CC(C(C)C)=C1N1C(O)=C(C=NCC2=CC=CO2)C2=NC3=CC=CC=C3N=C21&&&
*CCC&*C(CN(*)C(*)C(=O)NC(*)C(=O)NC(*)C(=O)N(*)C(*)C(=O)N(*)C(*)C(=O)N(*)C(*)CC1=CC=CC=C1)C(*)CC1=CC=CC=C1&*C&&*C&*C&*CCSC
COC1=CC=C(C(=O)N2CCC3(CC2)CN(C2=CC=C(C4=CC=NN4C)N=C2)C(=O)O3)C=C1Cl&&&
*CC&*C(C(=O)OCC1=CC=CC=C1)C1CC(*)C(*)C(*)C2CC(OC(=O)C=CC3=CC=C(C4=CC=CC=C4)C=C3)CC21&*OCOC&&*C&*O&&
CC(C)(C)C1=CSC(NC2=NC(CC(=O)O)=CS2)=N1&&&
O=C(C=CC1=CC=CC(F)=C1)NC1=NC(C2=CC3=CC=CC=C3OC2=O)=CS1&&&
*CCOC&*C1=CC=C(*)C(NC(=O)CN(*)C(=O)C2=CC=C3C(*)=C4CCCCC4=NC3=C2)=C1&*C&&*C&*C&&
CN(C)CCC(CSC1=CC=C(C2(O)NS(=O)(=O)C3=CC=CC=C32)C=C1)C1=CC=CC=C1&&&
NC1=CC=C(N2N=CC(C(=O)NCCN3CCCCC3)=C2C2CCN(C(=O)OCC3=CC=CC=C3)C2)C=C1&&&
CC1=CC2=NC(CCC3=NN(C)C(=O)C=C3)=NN2C(C)=C1&&&
*C(C)(C)C&*C1=NC=C(*)C(S(=O)(=O)C2=CC=CC=C2)=N1&*N&&&
O=C1N=CN(CC2=CC=CC=C2)N=C1C=CC1=CC=C(Br)S1&&&
CCCN1C(C2=CC=C(OC)C=C2)=N[NH]C1=S&&&
CN1C(C2=CC=CC=C2)=C(CC2=CC=CC=C2)C2=CC(O)=CC=C21&&&
*OC&*C1=CC=C(NC(=O)C2=CC=CC=C2NC(=O)C2CCOCC2)C=C1&&&
*C&*C1=CC(C2=C(*)C(*)=NC3=C2CCCCC3)=CC=C1&*N&&*F&&
O=C(CNC1=CC=C([N+](=O)[O-])C=C1Cl)NN=CC1=C(O)C=CC2=CC=CC=C12&&&
COC1=CC=C(C2=C3C(=CC(C4=NOC(=O)[NH]4)=N2)N=C(C(C)(C)C)N3CC2CCC(C3=CC=CC=N3)CC2)C=C1OC&&&
CCOC1=CC=CC=C1N(C)C(=O)NC1=NC2=C(C)C=CC=C2S1&&&
CCN1C=C(C(=O)NC2CCCCC2)C(=O)C2=CC(S(=O)(=O)N3CCCC3)=CC=C21&&&
CSCCC(NC(=O)C(NC(=O)C(CCSC)NC(=O)C1CCCCN1C(=O)C(N)CC1=CC=C(O)C=C1)C(C)C)C(=O)O&&&
CC(C)OC1=CC=C(C=CC2=CN=C3C=CC=CC3=[N+]2C)C=C1&&&
*OC&*C1=CC=CC(S(=O)(=O)N2CCN(C3=C(*)C4=C(C5CC5)N=C(C5=CC=NC(N6CCOCC6)=C5)N4C=C3)CC2)=C1&*C&&&
COC1=CC2=C(C=C1OC)C(=O)N(CC1=CC=CC=C1OC(C)(C)C)C(SCC1CCCN(C)C1)=N2&&&
*SC&*C1=NC(=CC2=C(*)N(C3=CC=CC=C3)C(*)=C2)C=C1*&*C&&*C&*C(=O)OCC(=O)O&&
*C&*C1=CC=C(N2N=CC3=C2CCCC3NC(=O)CN2CCOCC2)C(*)=C1&*C&&&
*C&*C1=CC=C(C=CC2=CC=C(NC(=O)C(*)C3=CC=CC=C3)C=C2)O1&*C&&&
*C&*C1=CC=C(C2C3=C(CCCC3=O)NC3=C2C(=O)CC(*)(*)C3)C=C1&*C&&*S(N)(=O)=O&&
*C&*C1=CC(*)(*)N(*)C2=CC=C3C4=C(OCC3=C12)C1=CC=CC=C1C(=O)C4=O&*C&&*C&*C&&
*C&*C1=CC=CC=C1N1C(*)=C(*)C(CNC2CCCCCC2)=C1*&*C(C)O&&*C&*C&&
O=S(=O)(C1=CC=CC=C1F)N1CCCC1C1=NC(C2=CC=CO2)=NO1&&&
*SCC(=O)OCC&*C(CC1=CC=CC=C1)(C(=O)OCCN1CCCCC1)C1=CC=CC=C1&&&
*OC&*C1=CC=C(N2CCN(CC(=O)NC3C4=C(*)C(*)=CC(*)=C4CC3(*)*)CC2)C=C1&*O&&*OC&*O&*C&*C&&
*OC&*C1=CC=CC=C1N1CCN(CCC2CCCC3=C2C=C(*)C(*)=C3)CC1&*OC&&*C&&
*C(=O)N(C)C&*C12CCC3C(CCC4CC5(CCC43*)OC(=O)C3=C6CC(OCC(=O)N7CCN(*)CC7)CC6(*)CCC54*)C1COC2&*C&&*C&*C&*C&&
*C&*N(C(=O)C(CC1=CC=CC=C1)N1CCCCC1)C(CC1=CC=CC=C1)CC(*)CN1CCCC1&*O&&&
CC(=O)NC1C(O)CC(OC2C(OC(=O)CC(C)C)OC(OC3CC(C)(O)CC4OC(CCC5=CC=C(O)C=C5)OCC34)C(O)C2O)(C(=O)O)OC1C(O)C(O)CO&&&
COC1=CC=C(C2=NOC(CNC(=O)C3=NN(C4=CC=C(Cl)C=C4)C=C3C)=C2)C=C1OC&&&
CCC(=O)C1=CC(Cl)=C(OCCCN2CCCC2)C=C1OC&&&
O=C(NC1=CC=CC(C2SCC(=O)N2C2CCCCC2)=C1)C1=CC=CC=C1&&&
COC(=O)C1=CC(C(C)(C)C)=C2OCCC(=O)C2=C1&&&
CN1C(CC(=O)NC2=CC=C(N3CCOCC3)C=C2)=CSC1=O&&&
COC1=CC=C(C2=CC=C(CN3C=C4C=CC(C(=N)N)=CC4=N3)C=C2)C=C1&&&
*C(=O)NC(C)C&*C1=CC=C(C2=NOC(C3CCC3)=N2)C=C1&&&
CC(C)CCNN1N=NN=C1C(C1=CC=CC=C1Cl)N1CCN(C2=CC=CC=C2)CC1&&&
CC(=O)NCCS(=O)(=O)N1CCC2=CC=CC=C2C1&&&
*C&*C1=CC(*)=C2OC(C(=O)OCC(=O)N(*)C3CCS(=O)(=O)C3)=C(*)C2=C1&*C&&*Cl&*Cl&&
*OC&*N=C(NC(=O)C1=CC(*)=CC(*)=C1)N1CC(*)C=N1&*C&&*OC&*N(CCC#N)CCN(C)C&&
*OC&*C1=CC=C(*)C(S(=O)(=O)NC2=CC(N3C=NN=N3)=CC=C2N2CCCC2)=C1&*OC&&&
CCCC1=CC=CC=C1OCCOCCOCCN1C=CN=C1&&&
COC1=CC=C(C2=CC=CC([N+](=O)[O-])=C2)C=C1OC&&&
CC1=C2C(N(CC(=O)O)C3=CC=CC=C3)=CC=CC2=CC=C1C1=CC=C(F)C=C1&&&
*CC(=O)OCC&*C1=CC=C2C(=C1)C=C(*)C1=NN=C(SCC(=O)NNC(=O)C3=CC=CC=C3*)N12&*C&&*[N+](=O)[O-]&&
O=C1C2=C(NC3=CC=C(F)C(Cl)=C3)C3=C(N=CN(CC4=CC=CC=C4)C3=O)OC2=NC2=C1C=CS2&&&
*C&*C1(*)CC23CCC4C(*)(*)CCCC4(*)C2CCC1(*)C3&*C&&*C&*C&*C=O&*O&&
CCN(C(=O)CN1C(=O)NC(C)(C2=CC=CC(F)=C2)C1=O)C1=C(N)N(CC2=CC=CC=C2)C(=O)[NH]C1=O&&&
CC(=O)NC1=CC=C2CCN(C(=O)C3=CC(CC(C)(C)O)=NN3C)CC2=C1&&&
*CCC&*C1=CC=C(C(=O)CSC2=NN=C(*)N2*)C=C1&*N&&*Cl&&
*OC&*C1=CC2=C(C=C1*)C1=C(CN3C4=CC=CC=C4C45CCC=CC4C3CC3=C(C5)C3=O)C(*)=NN1C2=O&*OC&&*C&&
*NCCC&*C1=CC=C(C2=C(*)N3C=C(*)C(*)=CC3=N2)C=C1&*OC&&*C#N&*C&&
*C(=O)OCC&*C1CCN(C(=O)C2=CC=CC=C2N2C(CN3C(=O)C4CCCCC4C3=O)=NC3=CC=CC=C3C2=O)CC1&&&
CC1=NC(N2CCC(C)CC2)=C2[NH]C(C3=CC=CC=C3)=CC2=N1&&&
CCCCCCCCCCCCCCNS(=O)(=O)OCC&&&
*OS(C)(=O)=O&*C1=CC=C(C(=O)C2CCN(C(=O)C3=CC=CN=C3)CC2)C=C1&&&
*NC(=O)CC#N&*C1=CC(C2=NN=C3C4=CC=CC=C4NC4=NC=CC=C4N23)=CC=C1N1CCCCC1&&&
CCN(CC)C(=O)OCC1=C(C2=CC=CC=C2Cl)N=C2C=CC=CN12&&&
CCCC(O)CC(CCC)C(O)C1=CC=CC(OCC2=CC=C3C=CC(C)=CC3=N2)=C1&&&
*C&*C1=CC=CC(N(CC(=O)N2CCOCC2)S(=O)(=O)C2=C(*)[NH]N=C2*)=C1&*C&&*C&&
O=C1NC2NCC(O)C2CN1CCO&&&
CCN(CC)C(=O)C1=CSC(CC2=CC=CC=C2)=N1&&&
C=CCC1CCCN1C(=O)C(O)C(N)CC(C)C&&&
CCNC(C)CN1CCCN(C2=CC=C(N3N=C(C(=O)NC4C5=CC=CC=C5CC4O)C4=CC=CC=C4C3=O)C=C2)CC1&&&
CCCCCCCCCCCCC1=NC2=C(C3=CC=CC=C3S2)N1CC1=CC=CC=C1&&&
O=C1C(C2CCCCC2)=CC=CN1CCCCN1CCN(C2=CC=C(CC3=CC=CC=C3)C=C2)CC1&&&
O=C(NC1=CN=CS1)C1=CN(C2=CC=CC=C2Cl)C2=NC(C3=CC=CC=C3)=C(CCN3CCCC3)N2C1=O&&&
CCCNC(=O)C1CCN(C(=O)C2=CSC(C3=CC=NC=C3)=N2)CC1&&&
*C1=CC=C(C(=O)COC2=CC=C(*)C=C2C=CC(=O)C2=CC=CC=C2*)C(*)=C1&*Cl&&*Cl&*Cl&*Cl&&
*C(=O)NCCC(N)C(=O)O&*C(CC1=CC=CC=C1)NC(=O)C1=CC=C2C(=C1)C=CN2CC1=CC=CC=C1&&&
O=C1C(=CC2=CC=CC=C2)CCC2=CC(OCC3=CC=CC=C3)=CC=C12&&&
*C1=CC=C(N2CCCCC2)C(C(=O)NCC2=CC=CN=C2)=C1&*[N+](=O)[O-]&&&
*C(C)(C)C&*C1=NOC(CN2CCC(CC3=CN(*)C=N3)CC2)=N1&*C(C)(C)C&&&
O=C(NC1=CC=CN=C1Cl)C1=CC2=CC=CC=C2[NH]1&&&
*CCC&*C1OC(COCC2=CC=CC=C2)C(OCC2=CC=CC=C2)C(OCC2=CC=CC=C2)C1*&*O&&&
O=C(CCC1=CC=CC=C1)NC(=S)NC1=CC=C2OCCOC2=C1&&&
*C&*C1=CC=C(C2=CC(C3(C4=C(C5=CC=CC=C5)N=C5C=CC=CC5=C4*)CCC3)=CC=C2*)C=C1&*COCC(=O)O&&*F&&
CC1=C(N(C(=O)C2=CC=CC=C2)C2=CC=CC=C2)N(C)S(=O)(=O)C2=C1N(C)C(C)=C2C(=O)N1CCCCC1&&&
CCN1C2=CC3=C(C=C2S(=O)(=O)C2=CC=CC=C21)OC1=CC=CC=C13&&&
*OCC&*C1=CC=C(C(=O)NNC(=O)C2=CC=C(*)C=C2)C=C1&*S(N)(=O)=O&&&
*N&*C1=CC=C(OC2=CC=CC=C2*)C=C1&*O&&&
*CCN(CC)CC&*C1=CC=C(C(*)(*)C2=CC(*)=CC=C2)C=C1&*CC&&*O&*O&&
COC1=CC=C(C(=O)NN(CCO)CC2=CC=C(OC)C(OC)=C2)C=C1&&&
*C&*C1=CC=C(C=CC(=O)NC2=CC=CC=C2N2CCN(*)CC2)C=C1&*S(C)(=O)=O&&&
C1=CC=C2C3=C(CCCN3)[NH]C2=C1&&&
CC(NC(=O)C(C)NC(=O)NC(=O)C1CCCCC1)C(=O)NC(CC(=O)O)C(=O)COC1=CC(C2=CC=CC=C2)=NN1C1=CC=CC=C1&&&
CC1=CC(Cl)=CC=C1NC(=O)NC1=CC=CC(Cl)=C1C&&&
COC(=O)C(CO)NC(=O)C(C)(C)CCCOC1=C(C)C=C(C)C2=CC(C)=NN12&&&
NC1=C(F)C=C(C(=O)NCCN2CCOCC2)C=C1F&&&
CC(C)C1=CC=C(C(CNC(=O)C2=C(Cl)C=NN2C)C2=CC=C(F)C=C2)C=C1&&&
*C&*C1=CC=C(C(*)NC(=O)C2CC(*)CN2C(=O)NC2=CN(*)C3=CC=CC=C23)C=C1&*F&&*C(N)=O&*C&&
CCOC1=CC=CC=C1N1CCN(CC(=O)NC2=NN=C(C(C)C)S2)CC1&&&
CCCN(CCC)C(=O)CN1C(=O)NC(C)(C2=CC=C(OC)C=C2)C1=O&&&
CC(=O)NCCNC1=NC2=C(CC(C)(C)CC2)C(N2C3CCC2CC3)=N1&&&
COC1=CC=CC(C(=O)NC2=NOC(C3=CC=C(Cl)C=C3)=C2)=C1&&&
*CCCC&*C1=CC=C(N2C(=O)C3=C(SC4=C3CCC4)N(*)C2=O)C=C1&*C(=O)NC(C)(C)C&&&
*OC&*C1=CC(*)=C(CC(=O)NC2=CC(C3=NC4=CC=CC=C4S3)=CC=N2)C(*)=C1&*OC&&*OC&&
C[N+]1=CC=CC(C2=CC=CC=C2)=C1&&&
*C(=O)CCl&*N1N=C(C2=CC=CO2)CC1C1=CC=CS1&&&
COC1CN(CC2=COC=C2)CCC1NC1=NC2=C(C(=O)N(C)C(=O)N2C)N1CCC(C)C&&&
COC1=CC=C(C(=O)NC2=CC(C3=CC=CC(OC)=C3)=NN2C2=CC=CC=C2)C=C1&&&
*N(C)C&*C1=CC=C(C(=O)NCCCNC2=NC3=CC=CC=C3C(*)=N2)C=C1&*C(=O)O&&&
*C1=CC=C(S(=O)(=O)N2CCCC(C(=O)NC3CCCC3)C2)C=C1*&*F&&*F&&
CN1C2=C(C3=CC=CN=C3C1(O)C1=CC=C(Cl)C=C1)C1=C([NH]2)C2CCC(CCO)CC2CC1&&&
CC1=NC=CN1C1=CC=C2C(=C1)OC(C)CN2C(=O)NC1=CC=CC=C1&&&
O=P(O)(O)C(=NC1=CC=CC=C1)F&&&
COC1=CC=C(N=CC2=C[NH]N=C2C2=CC=C(OC)C(OCC3=CC=CC=C3)=C2O)C=C1&&&
*C&*C1=CC=C(NC2=NC(N3CCOCC3)=NC(NC3=CC=C(*)C=C3)=N2)C=C1&*C&&&
*OC&*C1=CC=C(*)C(CNC(=O)CCCN2C(*)=C3C=C(*)C(*)=CC3=NC2=O)=C1&*OC&&*O&*OC&*C&&
COCCCNCCN1C(C2=CC=CC=C2)=C(C)C2=CC(Br)=CC=C21&&&
*OC&*C1=CC=C=C(*)C(N=NN(*)C(=O)NC2=CC=CC=C2)=C1&*Cl&&*C&&
CC1(C)CC2=C(CO1)SC1=C2C(=N)N2N=NC=C2[NH]1&&&
COC1=CC=CC(NC(=O)CSC2=NC(C3=CC=C(Cl)C=C3)=CC(C(F)(F)F)=N2)=C1&&&
*NS(C)(=O)=O&*C1=CC=CC(C2=CC(*)=CC(NC(=O)N(*)C3CCN(*)CC3)=C2)=C1&*Cl&&*Cl&*C(N)=O&&
COC1=CC=C(N2CCN(C3=NC4=NC5=CC=CC=C5N(C)C4=N3)CC2)C=C1&&&
CC(C)(C)C1=CC=C(CNC(=O)C2=CC=C3OCCOC3=C2)C=C1&&&
CC(=O)N1CCN(CCC(=O)C2=CC=C(Cl)C(Cl)=C2)CC1&&&
COC1=CC=C(C2=CC3=NN=C(SCC4=CC=CC([N+](=O)[O-])=C4)N=C3C(C(C)C)=C2)C=C1&&&
CC1=CC2=C(C=C1Cl)NC(C)(C)C(=NN1C=C(C)N=C1C1=CC=C(F)C=C1)C2=O&&&
*CC&*C1(C2=CC=CC(OCCCOC3=CC=CC=C3)=C2)CCC(=O)NC1=O&&&
CN1C(C(=O)NC2=NC3=CC(F)=C(F)C=C3S2)=CC2=C1N=C1C=CC=CN1C2=O&&&
CN(C(=O)CCNC(=O)CN1C=CC2=CC=CC=C2C1=O)C1=CC=C(Cl)C=C1&&&
*C&*C1=NC(C2=CC=C3C=CC=CC3=C2)=NC=C1C(=O)C1=C(*)N(C2CNC2)N=C1&*N&&&
O=C(NCC1=CC=CC(C(F)(F)F)=C1)C1=CC=C(CC2=CC=C(OCCN3CCCC3)C=C2)C=C1&&&
O=C1OC2(CSC3=NC(N4CCN(C5=CN=CC=N5)CC4)=C4CCCCC4=C3O2)C2=CC=CC=C12&&&
COC1=CC=C(C)C2=C1N=C(N(CCCN1C=CN=C1)C(=O)C1=CC=C(S(=O)(=O)N3CCCC3)C=C1)S2&&&
*C(CC)C(=O)N(C)C(=O)OC(C)(C)C&*C1=CC=C(CN2CCC(N3C(=O)N(*)C4=CC=CC=C43)CC2)C=C1&*C&&&
*C(=O)OCC&*N1C=C(C2CCN(C(=O)C3=CC=CC=C3)C2)C2=CC=CC=C21&&&
*OC&*C1=CC(*)=CC(C2=C(*)N(CC3=CC=CC=C3)C=N2)=C1&*OC&&*C#N&&
CCOC1=NC2=CC(C)=CC=C2C=C1CN(CC1=CC=CN=C1)C(C)C&&&
FC1=CC=C(C(OCCN2CCCC(NC3=CC=C(Cl)C=C3)C2)C2=CC=C(F)C=C2)C=C1&&&
O=C1C(=CC2=CC=CC=C2)OC2=CC=C(OCC3=CC=C(F)C=C3)C=C12&&&
*C&*C1=CC=C(NC2CCCN(C(=O)CCC3=C[NH]C4=CC=CC=C34)C2)C=C1*&*C&&&
CC1=CN(C2=CC=C(C3CN(C(=O)NC4=CC=CC(C5=NOC(C)=N5)=C4)C3)C=C2)C(=O)C=C1&&&
CC1=CC2=NC(N3CCOCC3)=CC(=O)N2C=C1&&&
CC1=CC(C2=CC=CC=C2)=NC(S(=O)CC2=NN=C(C3=CC=CC=C3)N2C2=CC=CC=C2C)=N1&&&
CC(C)=CCC1=CC2=C(C=C1O)OC(=O)C(CC1=CC=C(O)C=C1)=C2&&&
*C(C)(C)C&*C1=CC=C(C2=CC=C(*)C(*)=C2)C=C1*&*C(=O)O&&*O&*C(=O)O&&
*C&*C1=CC=C(C2(*)CCCCC2)C=C1*&*N&&*N&&
CC(=O)OC1CC(O)C2(C)COC(C)=C2C2OC(=O)C(=C(C)C)C12&&&
OCC1OC(C2=NC(C3=CC=CC=C3)=C(C3=CC=NC=C3)O2)C(O)C(O)C1O&&&
O=C(NC1=CC=CC(S(=O)(=O)N2CCCCCC2)=C1)C1=CC=C(CN2CCCCCC2)C=C1&&&
NCONCCOCCOCCOCCN=C(N)C1=CC=CC=C1O&&&
*OC&*C1=CC=C(*)C(NC(=O)N2CCC3=NC(C4=CC=CC(*)=C4*)=NC(C4=CC=CC(*)=C4*)=C3C2)=C1&*C&&*C&*OC&*OC&*C&&
O=C(CN1C(C2=NON=C2NC2=CC=CC=C2)=NC2=CC=CC=C21)NC1=CC=C2CC3(CC2=C1)NC(C1=NC=CC=N1)=NC3=O&&&
CC1=CC=CC(CSC2=C(C#N)C(C3=CC=CN=C3)C3=C(CCCC3=O)N2)=C1&&&
*C&*C1=CC=C(C=CC(=O)NCC2=CC=C(*)C(*)=C2)C=C1*&*O&&*O&*O&&
*C&*C1=CC=C(CN(*)C2CCCN(C3=CC=CN=N3)C2)S1&*C(=O)OC(C)C&&&
*N(C)C&*C(=NS(=O)(=O)C1=CC=CC(*)=C1)N1CC(C2=CC=CC=C2)C(C2=CC=C(*)C=C2)=N1&*Cl&&*Cl&&
*COC&*C1(*)CCCCCCCC=CCC1&*OC&&&
*C&*N(CC(=O)NC1=CC(S(=O)(=O)N2CCOCC2)=CC=C1N1CCCC1)CC1=CC=CC=C1&&&
*C&*C1=NC(NCCCCCCCNC(=O)C2=CC=C3OCOC3=C2)=NC2=CC=CC=C12&&&
CC1=CC=CC(CN2C=CN=C2SCC(=O)NC2=CC=C(N3CCCCC3)C=C2)=C1&&&
CCCC(=O)NC1CCC(CCN2CCOC(C3=CC=C(Cl)C(C)=C3)C2)CC1&&&
CN1C(=O)C2=C(N=C(C3CCCC3)[NH]2)N(C)C1=O&&&
*C(N)=O&*C1=CC=C(CN2CCOC3=CC=C(C4=CC(*)=CN=C4)C=C3C2)C=C1&*C(N)=O&&&
*Cl&*C1=CC=CC=C1OC1=CC=C(CNCC2=CC=CS2)C=C1&&&
*C&*C1=CC=C(NC(=O)NC2CC3(OC(*)CC(*)(*)C3*)OC2*)C=C1&*C&&*O&*Cl&*C&*CO&&
*NO&*C(=NC1CCCCC1)C1=CC=CN=C1OCC1=CC=CC=N1&&&
*F&*C1=CC=CC=C1C1=CC(C2=NC=C(*)C3=CC(C4=CC5=CC=C(C6=NC7=CC=CC=C7[NH]6)C=C5[NH]4)=CC=C23)=CC=C1&*C(F)(F)F&&&
*C(=O)NC(C)(C)CC&*C1=CC=CC=C1NS(=O)(=O)C1=CC=C2OCC(=O)NC2=C1&&&
CNC1=CC=CC=C1OC1=CC=C(C(=O)C2=NC3=CC=CC=C3[NH]2)C=C1OC&&&
O=C(C[N+]1=CC=CC(C2=CC=CC=C2)=C1)C1=CC=CC=C1&&&
*OC&*C1=CC=C(C(=O)OC2C3C=COC(O4COC(*)C4*)C3C3(*)OCC24C(CC(=O)C2=CC=CC=C2)C3(*)C(*)CC43*)C=C1&*O&&*O&*O&*C&*OC&*C&&
*O&*C1=CC=CC(C2=C(C3=CC=C(N4CCNCC4)C=C3)C3=CC=C(*)C=C3S2)=C1&*O&&&
CC1CCC2(OC1)OC1CC3C4CC=C5CC(OC6OC(C)C(OC7OCC(O)C(O)C7OC7OC(C)C(O)C(O)C7O)C(O)C5(C)C4CCC3(C)C1C2C&&&
COC1=CC=C(NC(=O)C2CC3=C(C4=CC=CC=C4O3)N2CCC2=CC=C(OC)C=C2)C=C1&&&
CC1=C(N=C2C=CC(=C(C)C3=CC=CC=C3)C=C2)C(=O)N(O)C(=S)N1C&&&
*OC&*C1=CC(C2=CC(=O)C3=CC(*)=CC(*)=C3O2)=CC=C1&*O&&*OC&&
*OC&*C1=CC=CC(CN2CCCC2CNC(=O)C(*)C2=CC=C(*)C(*)=C2)=C1&*C&&*OC&*OC&&
CC(C)CC(C=O)NC(=O)CC1=CC=C(OS(=O)(=O)C2=CC=C(N3C=CC=C3)C=C2)C=C1&&&
*C1=CC=C(CCNC2C3CC4CC(C3)CC2C4)S1&*Br&&&
CC1=CC=CN=C1NC(=O)CSC1=NS(=O)(=O)C2=CC(C(C)O)=CC=C2N1&&&
*OC&*C1=CC=C(C(=O)N2CCC(N3CC(C4=CC=C(*)C(OC5CCCC5)=C4)CC3=O)CC2)C=C1&*C(F)(F)F&&&
CC(=O)C1=CC=C(NC(=O)C2=CC=C(C3C4=C(CC(C(=O)O)N3C)C3=CC=CC=C3[NH]4)C=C2)C=C1&&&
O=C(C=CC1=CC=C(C=C2CC3=CC=CC=C3CC3=NC=CC=C23)C=C1)NO&&&
CC1=CC=C(C)C(S(=O)(=O)N(C(=O)OC2=C(C)C=CC(C)=C2C)C2=CC=CC=C2)=C1&&&
CC1=CC(=NN=C2NC3=CC=CC=C3C(C3=CC=C(F)C=C3)N2)[NH]C=C1Br&&&
COC1=CC2=C(C=C1NC(=O)C=CC1=CC=CC=C1)OC1=CC=CC=C12&&&
*C&*C1=CC=C(NC(=O)C2=CC(*)=NN2C2=NC=CC=C2*)C=C1&*Cl&&*C#N&&
CCCCN(C)CC(=O)NC1=CC=C2C(=C1)C(=O)C1=CC=CC=C12&&&
NS(=O)(=O)C1=CC=CC(CCNC2=NC=NC3=C2N=C[NH]3)=C1&&&
CCOC(=O)CCN(C(=O)C1=C(C)C2=C(CCC(C)(C)C2)O1)C1=CC=CC=N1&&&
COC1=CC=CC(CNC2=CC=C(S(N)(=O)=O)C=C2)=C1OC&&&
*Cl&*C1=CC=CC(*)=C1CNC1=NC(NCC2=CC=CS2)=C2C=CC=C(*)C2=N1&*Cl&&*Cl&&
*C(=O)OC&*C1=CC2(*)C3CN(*)C1CC3(*)C1=CC(*)=C(*)C=C12&*C&&*OC&*OC&*C&*C&&
COC1=CC=C(CNC2=CC(F)=CC=C2F)C=C1OC&&&
CCN(CC)CC1=CN=C2CCN(C(=O)C3=C(F)C=CC=C3C(F)(F)F)CCN12&&&
CN(C(=O)C1=CN=CS1)C1=CC=C(OC2=NN3C=C(NC(=O)C4CC4)N=C3C=C2)C=C1&&&
*C1=CC=C(C=C2CCN(S(=O)(=O)C3=CC=CC=C3*)CC2)C=C1&*[N+](=O)[O-]&&*OC(F)(F)F&&
*C&*C1=C(C(=O)OCCN2C(=O)C3=CC=CC=C3S2(=O)=O)C(C2=CC=CC(*)=C2)C(C(=O)OCC2=CC=CC=C2)=C(*)N1&*Cl&&*C&&
O=C(CCN1C=C(N2CCCCC2)N=N1)N1CCN(C2=CC=C(F)C=C2)CC1&&&
*C&*C1=CC=C(CNCC(*)CON=CC2=CC(*)=CC=C2*)C=C1&*[N+](=O)[O-]&&*N&*OC(F)(F)F&&
*OC&*C1=CC=CC=C1C1NC(=O)NC(*)(*)C1*&*C&&*C(F)(F)F&*C#N&&
*OC&*C1=CC=CC(OCC(*)CNCCNC(=O)NC2=CC=CC=C2*)=C1&*O&&*CO&&
*C(C)C&*C1=CC=C(NC2=NC(C3N(*)C4CCC3CC4)=CS2)C=N1&*C&&&
*C1=C(*)C2=C(C(=O)C3=CC=CC=C3C2=O)C(OCC2CCCCC2)=C1&*O&&*O&&
CC1=CN(C2CC([N-][N+]#N)C(C3=CC=C(CNC(=S)NCC(=O)O)C=C3)O2)C(=O)[NH]C1=O&&&
C1=NN(C2=CC=C(NCCNC3=NC4=CC=CC=C4S3)C=C2)C=N1&&&
CC1(C(=O)O)CCC(C(C)(C)NC(=O)C2=C(N)C(Cl)=CC([N+](=O)[O-])=C2C2=NC3=CC=CC=C3S2)CC1&&&
*C1=CC(*)=CC(NC2=NC(=O)CC(C3=CC=CO3)S2)=C1&*[N+](=O)[O-]&&*[N+](=O)[O-]&&
*CC&*C1=CC=C(NC(=O)CN(*)C(=O)C2=CC=C3N=C(*)C(*)=NC3=C2)C=C1&*C&&*C&*C(=O)NCCC(=O)OC&&
CC1=C(C(=O)CN2C(=O)OC3=CC=C(C4=CC=C(CC(C)(C)O)N=C4)C=C32)C2=CC=CC=C2[NH]1&&&
CN1CCN(C2=C(C#N)C(=O)N(C3=CC=CC([N+](=O)[O-])=C3)C(C3=CC=C(F)C=C3)=C2)CC1&&&
*C&*C1=CC=CC(NC(=O)CSC2=NN=C(C3=CC=NC=C3)N2CC2=CC=CC=C2)=C1&&&
*O&*C1=CC=C(N2C3=C(C(=S)C4=CC=CC=C4C3)C3=CC=CC=C32)C=C1&&&
*C&*N(CC1=CC=CC=C1)C(=O)N(*)CC1=CC=CC=C1&*C&&&
NCCCCC(NC(=O)COCC1=CC=CC=C1)C(=O)NC(CC1=C[NH]C2=CC=CC=C12)C(=O)NC(CCC(=O)OCC1=CC=CC=C1)C(N)=O&&&
CCCNC(=O)C1CCN(S(=O)(=O)C2=CC=C3C(=C2)CCN3C(C)=O)CC1&&&
CCC(=O)N1CCC1CN1C=CC2=CC=C(NC(=O)C3=CC=C4C=C5C(=O)NCC(C)(C)CN5C4=N3)C=C21&&&
C=C1C=CC(=O)C2(C)OC(C)(C)CC=C12&&&
*OC&*C1=CC=C(S2=NC=CC=C2C(=O)NC2=CC=CC(*)=C2)C=C1&*Cl&&&
C=C(C)CNC1CCC2=CC=C(O)C=C2C1&&&
CC1=C(C2=CC=CC=C2)C(=O)N(C2=CC=CC=C2)N1CC(O)CN(CCC1=CC=CC=C1)C(=O)C1=CC=C(F)C=C1&&&
COC1=CC=CC=C1C=CC1=CC(O)=C(OC)C(OC2OC(COC3OC(C)C(O)C(O)C3O)C(O)C(O)C2O)=C1&&&
*OC&*C1=CC=C(NC2=NC(*)=NC(OC3CCNC3)=N2)C=C1&*NCCN&&&
CC1=CC=C(C(N)=S)C=C1NC1=NC=NC2=CN=C(N3CCC(CO)C3)N=C12&&&
*C&*C(=CC1=CC=C(*)C=C1)NC(=O)CCC1CCCCC1&*[N+](=O)[O-]&&&
COC1=CC=CC=C1N1N=C(C(=O)NC2=NOC(C)=C2)C2=CC=CC=C2C1=O&&&
CC1=CC=CC=C1OC(C(=O)NC1=NC=CS1)C1=CC=CC=C1&&&
CCCCCCCCCCCCCC(=O)N(O)CCCC1=NC2=CC(Cl)=CC=C2[NH]1&&&
#C1=CC=C(C2=CN=C(NC3=CC=C4N=CN(C5=CC=C(C#CC6(O)CCC6)C=C5)C4=C3)O2)C=N1&&&
*C&*C1=CC=C2[NH]C(C(=O)NC3CC4=CC=CC=C4N(C3)S(=O)(=O)C3=CC=CC=C3)=CC2=C1&&&
COC1=CC=C(NC(=O)C2=CC=C(C3=CC=CC(OC)=C3)C=C2)C=C1&&&
*OC&*C1=NC(*)=NC(OC2=NN(CC3=CC=CC=C3*)C(=O)C=C2)=N1&*N&&*N&&
O=C(C1=CC(O)=C(O)C(O)=C1)N1CCC(CC2=CC=CC=C2)CC1&&&
*CC=C&*C1=CC=C(NC2=CC=C3C(=O)N(*)C(=O)C4=C3C2=CC=C4)C=C1&*OCC&&&
CC1=NN(C2=NC=C(C(F)(F)F)C=C2Cl)C(=O)C1=CC1=CC=C([N+](=O)[O-])O1&&&
*C&*C1=C(*)C(NC(=S)N2CCCC(*)C2)=CC=C1&*Cl&&*F&&
CS(=O)(=O)C1(C2=CC=CC(C3=CC=CN=C3)=C2)C2CN(C(=O)C3=CC=C(Cl)C=C3)CC21&&&
*COCC&*C1=C(*)C=C2C(=C1)N=C(C1=C(*)C=CC=C1*)N2*&*Cl&&*Cl&*Cl&*OC&&
CC1(O)CC(C(=O)NCC2=CC=CC=C2)N(C(=O)C2=CC=C(C(=O)NC3=CC=CC=C3N)C=C2)C1&&&
*C1=CC=C(C2=NC3=C(O2)C(=S)C2=CC=CC=C2C3=O)C=C1&*Cl&&&
*C#N&*C1=CC=C(C2=CC=C(COC(=O)NC3=CC(*)=CC(*)=N3)O2)C=C1&*N&&*C(F)(F)F&&
CCOC(=O)C1C(OC(=O)C2=CC=C(C(=O)OC)C=C2)CC2CCC1N2C&&&
*C1OC(N2C=NC3=C(NCC(CCN4CCCC4)CC3CC3=CC=CC=C3)C2=O)C(*)C1*&*CO&&*O&*O&&
CC1=C(C2=CC=C(OCC3=CC=CC=C3)C=C2)N=C2C=CC(Cl)=CC2=C1C(=O)O&&&
COC1=CC=NC(C2CCCN2C(=O)C2=CN=CS2)=C1&&&
*O&*C1=CC=C2CC(CCC3=CC=CC=C3)COC2=C1&&&
*O&*C1=CC=C(C2=CN=C(NC3=CC(N4CCCNCC4)=CC=N3)S2)C=C1&&&
COCC1=NN2C(=N)C(=CC3=CC=C(OC)C=C3)C(=O)N=C2S1&&&
CCN1C(SCC(=O)N2CCN(C3=CC=CC=C3)CC2)=NC2=C(SC3=CC=CC=C32)C1=O&&&
O=P(O)(O)C(C1=CC=CC=C1[N+](=O)[O-])P(=O)(O)O&&&
NC(=O)C1=C(NC(=O)NC2=CC=CC=C2OC2=CC=CC=C2)SC2=C1CCCC2&&&
*OC&*C1=CC=C(C2=CC=C3N=CN=C(NCC4=CC=C(*)C(*)=C4)C3=C2)O1&*[N+](=O)[O-]&&*OC&&
NC1=NC=NC2=C1N=CN2C1CCN(C(=O)CC(CC(=O)O)C2=CC=CC=C2)C1&&&
CC(=O)NC1=CC=C2C(=C1)N=C(CC1=CC=C(F)C=C1)N2C1CCCCC1&&&
*C(C)(C)C&*C1=CC=C(NC(=O)CCC(=O)NN=CC2=CC=C(*)C=C2*)C=C1&*O&&*Cl&&
CC(C)CC(NC(=O)CC(O)C(CC(C)C)NC(=O)C(CC1=CC=CC=C1)NC(=O)C(O)C1=CC=CC=C1)C(=O)NCC1=CC=CC=C1&&&
CCC(CC)NC(=O)CN1C(=O)N(CCCC(=O)NCCC2=CC=CC=C2)C(=O)C2=CC=CC=C21&&&
COC1=CC=C(CN2C(=O)C3=CC=CC=C3C2C(=O)NC2=CC(C)=CC=C2C)C=C1&&&
*OC&*C1=CC(C=CC(=O)OC2=CC=C(COC3OCC(*)C(*)C3*)C=C2*)=CC(*)=C1&*O&&*O&*O&*OC&*OC&&
CC1COC2(O)C(O)CC3(C)C(=O)C(OC(C)C)(C1C)C1CCC(C)CC13OC2O&&&
CC1=C(C(=O)OCC2CCCO2)C(C2=CC([N+](=O)[O-])=CC=C2O)C(C(=O)OCN2C(=O)C3=CC=CC=C3S2(=O)=O)=C(C)N1&&&
*C&*C1=CC(=O)OC2=CC(OCC(=O)NC3CCN(CC4=CC=CC=C4)CC3)=CC=C12&&&
CC1=CC=CC=C1NC1=NC(C2=CC=CC=C2)=CS1&&&
*OC&*C1=CC=C(N2N=CC3=C2C2(CCN(C(=O)C4=CN(*)C(=O)C=C4)CC2)CC3)C=C1&*C&&&
*C1=CC=C(CN2C=C(C=NN3C(*)=NN=C3C3=CC=CO3)C3=CC=CC=C32)C=C1&*Cl&&*Cl&&
*C&*C1=CC=C(C2NNC(=S)N2C2=CC=CC=C2)C=C1&&&
COC1=N[N+]([O-])=CC=C1C=C(O)C(=O)O&&&
CC1=CC(S(=O)(=O)N2CCOCC2)=CC=C1NN=C1C=C[NH]C2=CC(Cl)=CC=C12&&&
*CC(=O)OC&*C1=CC=C(NC2=NC(*)=C3N=CN(*)C3=N2)C=C1&*C&&*Br&&
COC1=CC=CC=C1C=C1CC2=CC=CC3=C2C1(CC#N)CCC3&&&
CC(C)(C)C1=CC=C(C2CC(C3=CC=CC=C3)C3=C(O2)C2=CC=CC=C2C2=NC4=NC5=CC=CC=C5N4N=C32)C=C1&&&
*C1=CC=C(N2N=NC3=CC=CC=C3C2=O)C=C1&*Cl&&&
*C&*C1=CC(CCC2=CC=CC=C2)=C(*)C(*)=C1*&*O&&*C&*OCCCNC(Cl)(Cl)Cl&&
COC1=CC=CC(C(=O)CN2C=NC([N+](=O)[O-])=C2)=C1&&&
O=C1C=C(C2=CC=CC=C2C(F)(F)F)OC2=C(O)C=CC(O)=C12&&&
O=C(NC1(C2=CC=CC=C2)CCCC1)C1=C(C(=O)N2CCCCCC2)N=C[NH]1&&&
CCOC1=CC=C(C(C(=O)NCCC2=CC=C(OC)C(OC)=C2)N(CCC2=C[NH]C3=CC=CC=C23)C(=O)C2=CC=CO2)C=C1&&&
FC(F)(F)C1=CC=C(COC2=CC=C3N=C(N4CCCC(N5CCCCC5)C4)[NH]C3=C2)C=C1&&&
CC1=CC=C(N(CCC(=O)NC2=CC=C3OCCOC3=C2)S(=O)(=O)C2=CC=C(C)C=C2)C=C1&&&
CC(=N)N1CCC(CC(NC(=O)C(CSC2=CC(Cl)=CC(Cl)=C2)NS(=O)(=O)C2=CC=CC3=C2OCCO3)C(=O)O)CC1&&&
*NC(C)=O&*C1=CC=C(*)C(NC2=NC=C(*)C(NCC3=NC(*)=CS3)=N2)=C1&*C&&*Cl&*Cl&&
CC1=CC=C(C(=O)N2CCC(C(=O)NC3=C(C(N)=O)C=CS3)CC2)C=C1&&&
*OC&*C1=CC=C(C(*)C2=NC(C3=CC=C(*)C4=NC=CC=C34)=CS2)C=C1&*O&&*C&&
*CC&*C1=NC(*)(*)C(*)(N2CCCCC2)O1&*C#N&&*C(F)F&*C&&
*N&*C1=CC=C(C2=CC=CN=C2)C=C1NC1=NC=NC2=CN=C(N3CCC(*)CC3)N=C12&*O&&&
COC1=CC=C(C2=NOC(C3CCCN3C(=O)CCOC3=CC=CC=C3)=N2)C=C1&&&
*OCC&*C1=CC(C2C3=C(C(=O)N2CC2=CC=CC=C2*)N(CC2=CC=CC=C2*)C(N2CCN4C(*)=NN=C4C2)=N3)=CC=C1&*Cl&&*F&*C&&
COCC1=CC=CC(C2=CC=C3NC(=O)OC(C)(C)C3=N2)=C1&&&
*C&*C1=CC(C2C=CC(OC(=O)C3=CC=CC=C3)C(*)O2)OC(=O)C1=O&*CO&&&
*N(NCCO)C(N)=O&*C1=CC=C(*)N=C1&*Br&&&
N#CC1=CC(S(=O)(=O)NC2=CC=C(F)C=N2)=CC=C1OC1=CC=CC(C(F)(F)F)=C1&&&
*CC&*C1=CC=C2C(N3CCCC3)=NCCC2=C1&&&
*C&*C1=CC=C(COC2=CC=C3C(=C2)C2(*)CCN(CCC4=CC=CC=C4)C2N3*)C=C1&*C&&*C#N&&
CC1(C2CCCCC2)NC(=O)N(CC(=O)NC2CCCCCC2)C1=O&&&
CCOC1=CC=C(C2=CC=C(S(=O)(=O)NC(C(=O)NO)C3CCCCC3)C=C2)C=C1&&&
*OC&*C1=CC=C(CN(C(=O)C2=CC=CN=C2)C2=CC=CC(S(=O)(=O)N3CCC4=CC=CC=C4C3)=C2)C=C1*&*OC&&&
*C&*C1=CC=CC(NC2=NOC3=CC=CC=C23)=N1&&&
CSC1=CC=C(Cl)C(C(=O)NC2=C(Cl)C=NC=C2Cl)=C1&&&
*OC&*C1=CC=C(C2=CC=C(OCC(*)CN3CC(*)CC(*)C3)C=C2)C=C1&*C&&*N(C)C&*C&&
*C&*N1CCN(C2=CC=CC(C3=CC(=O)C=C(N4CCOCC4)S3)=C2)CC1&&&
CCCCCCC1=CC2=CC(=O)C(C)(OC(=O)CCP(=O)(O)O)C(=O)C2=CN1C&&&
O=C1NC(=O)C(=CC2=CC=C(Br)C3=CC=CC=C23)N1&&&
O=C1C2=CC=CC=C2N=C(C2=CC=C([N+](=O)[O-])C=C2)N1C1=CC=CC=N1&&&
*C1=CN=CC=C1C1=CC=C(C(=O)NC2=CC=CC=C2OC2=CC=CC=C2)C(*)=C1&*C(F)(F)F&&*F&&
CCOC1=CC=CC=C1NC(=O)C(=O)NC(=O)NC1CCCCCCC1&&&
CC(O)CNC1CCC(NC2=NC(NCC3=CC=C(F)C=C3)=C3C=CC=CC3=N2)CC1&&&
CS(=O)(=O)N1CCN(CC2=CC=C(OCC3=CC=CC4=CC=CC=C34)C=C2)CC1&&&
COC1=CC=CC(C(=O)ON=C(N)C2=CC=C(O)C=C2)=C1&&&
CC1=CC=C(NCCC2CC3=CC=C4C=CC=CC4=C3O2)C=C1&&&
*C(=O)NCCC(=O)NC&*C(CC1=CC=CC=C1)CC(*)CN1CC(*)CC1*&*O&&*NC(=O)CCC(=O)O&*C(=O)NC&&
O=C(O)CN1C(=O)C2C3C=CC(C3)C2C1=O&&&
*C&*C1=CC=C(S(=O)(=O)NN=C2NN=C(C3=CC=C(*)O3)CS2)C=C1&*C&&&
CC1CC(=O)NN=C1C1=CC=CC=C1&&&
*C&*C1=CC=C(C2=CN(C3CC(C4=CC=CC=C4)CC(C4=CC=CC=C4)N3*)N=N2)C=C1&*C=CC(=O)NO&&&
*C1=CC=C2C(=C1)[NH]C1=C(NCC(*)C3=CC=C(*)S3)N=CN=C12&*O&&*F&*C(N)=O&&
CN(C)C(=S)NC(=O)CCCC1=C[NH]C2=CC=CC=C12&&&
CCCCCC=CCC=CCC=CCC=CCC(=O)OC1=CC(O)=C2C(=O)C3C4=C(C=C(O)C=C3O)OC2=C14&&&
*NCCCCC&*C1=CC=C2C(*)=CC=CC2=C1&*C(=O)O&&&
*C&*C1=CC(CNC2=NC(*)=NC3=C2N=CN3C2C(*)C(*)C3(*)CC23)=CC=C1&*N(C)C&&*Cl&*O&*O&&
CC1=C(Cl)C(Cl)=CC(=O)N1CC1=CC=CC(C2=CC=CC=C2)=C1&&&
*C#N&*C1(N2CCN(CC3=CC=C(CN4C=CN=C4)C=C3)CC2)CCCCC1&&&
*OC&*C1=CC=C(C2=CC3=NC=CC=C3C(OCCCN3CCC(C(=O)C4=NC=CN4*)CC3)=N2)C(*)=C1&*S(C)(=O)=O&&*F&&
*NC(C)=O&*C1=CC=C(NC(=O)C2=CC=C(C3=NC4=CC=CC=C4S3)C=C2)C=C1&&&
COC1=CC=C(C2=NC(C(F)(F)F)=NC(N)=N2)C=C1OCC1=CC=CC=C1&&&
CCOC1=CC=C(CC(CC)NC(=S)NCC2=CC=C(S(N)(=O)=O)C=C2)C=C1&&&
CN(C(=O)OC1=CC=C(C2=CC=CC(NC(=O)C3=N[NH]C(C4=CC=C(C#N)C=C4)=C3)=C2)C=C1)C1CCC1&&&
CC1CC(C2=NC3=CC=CC=C3[NH]2)OC2=C(F)C=CC=C21&&&
*C(C)C&*N1CC2=CC=CC=C2C12CCN(C(=O)C1=CC=C(CN3CCCC3)C=C1)CC2&&&
*OC&*C1=CC=C(NC2=NC(*)=CC(NCC3=CC=CC=C3*)=N2)C=C1&*N&&*OC&&
N#CC(=CC1=C[NH]C2=CC=CC=C12)C1=CC=CC(O)=C1&&&
*N(C)C&*C1=CC=C(NS(=O)(=O)C2=CC=CC(C(=O)NCC3=CC=CO3)=C2)C=C1&&&
C=CCN1C(=O)SC(=CCBr)C1=O&&&
*C(=O)SC&*C1=CC=C(C(=O)C=CC2=CC(*)=C(*)C=C2OC2OC(*)C(*)C(*)C2*)C=C1*&*O&&*O&*O&*O&*O&*O&*O&&
*CC(=O)OC&*C1=CC=C(C=C2SC(=O)N(CC(=O)NCC3=CC=CC=N3)C2=O)C=C1&&&
*SCCN(C)C&*C1=CC=C(*)C(C(=O)C2=CC(*)=CC=C2*)=C1&*C(F)(F)F&&*Cl&*O&&
CCOC(=O)C1=C(NC2=CC=C(NC(C)=O)C=C2)C2=CC=CC=C2N(OCC)C1=O&&&
*C(C)NC(C)=O&*C1=CC=C(OC2CCN(C3=NC(N4CCOCC4*)=NC=C3*)C2)C=C1&*C(C)C&&*F&&
*C(C)(C)C&*C1=NSC(N2CCC(C3=N[NH]C(=O)[NH]3)C2)=N1&&&
*C(=C)CCCCCCCCCCCCCCCCC&*C1=CC(*)=C2OC3=C(CC(*)(*)CC3)C(=O)C2=C1&*O&&*C&*C&&
*C&*C1=CC=C2N=C(*)C3=C(SC(C(=O)NC4=NOC(*)=C4)=C3)C2=C1&*OC(F)(F)F&&*C&&
CCOC1=CC=C(NCC2=CC=C(OC)C=C2)N=N1&&&
CC(=O)C=C(O)C(=O)NCCCN1CCN(C2=CC=CC(Cl)=C2)CC1&&&
*C(C)(C)C&*C1=CC(*)=CC(CNC(=S)NCC=CC2=CC=CC=C2)=C1&*C(C)(C)C&&&
CC(=O)C1=CC=CC=C1OCC1=NN=C(SCC(=O)NC(C)(C)C)N1C(C)C&&&
CN1C(=O)N(C2OC(CO)C(O)C2O)C2=NC(N)=NC=C21&&&
*OCC&*C1=CC=CC(*)=C1&*C=NOC&&&
CCOC(=O)C(CC1=CC=C(OCC2=CC=CC(C(=N)N)=C2)C=C1)C(=O)O&&&
*N&*C1=CC(=O)N(C2OC(*)(*)C(*)C2*)C=C1&*CO&&*F&*F&*F&&
*C(C)C&*N(C1=CC2=C(C=C1NC1=NC(C3=CC=CC=C3)=CS1)[NH]C(=O)C=N2)C1CCCCC1C1=CC=CC=C1&&&
*C&*N1CCC(C2=NC=CN=C2OC2COC(=O)N(C3=CC=C4C=CC=CC4=C3)C2)CC1&&&
COC1=CC=CC(N2C(=O)N(C3CC3)C3CS(=O)(=O)CC32)=C1&&&
COC1=CC2=C(C=C1OC)CC(=O)N(CCCN(C)CCC1=CC=C(NO)C=C1)CC2&&&
CC1=COC2=CC=C(Cl)C=C2C1=O&&&
CCCC1=CC2=C(OC(C3=CC=C(C(=O)NCCOC)C=C3)=CC2=O)C(CCC)=C1O&&&
*C&*C1=C(S(=O)(=O)NC2=CC=C3OC4(CCN(C5CCCCC5)CC4)OC3=C2)C(=O)N(*)C(=O)N1*&*C&&*C&&
O=C(CCN1C(=O)C2=CC=CC=C2C1=O)NCC1=CC=CC=C1Cl&&&
*OC&*C1=CC=C(N2CCN(C(=O)CNC(=O)C3=CC=CO3)CC2)C=C1&&&
*C1=CC(C=CC(=O)SSC(C(=O)NC2=CC=CC=C2)C2=CC=CC=N2)=CC=C1&*O&&&
*C&*C1=CC(*)=C2N=C(*)N(C3CCN(C(=O)C(*)N4C=C(C5=CC=CC=C5*)N=N4)CC3)C2=C1&*C&&*C(F)(F)F&*S(C)(=O)=O&*C#N&&
O=C(O)C1=CC=C(NCC2=CC=CC=C2)C=C1O&&&
*C&*C1=CC=CC=C1C1CN(C2=CC=C(S(=O)(=O)NCC(=O)N3CCOCC3)C=N2)C(=O)N1&&&
*N&*C1=NC(=O)N(C2OC(COC(=O)C3=CC=CC=C3)C(*)C2(*)*)C=C1&*F&&*F&*O&&
CCCCCOC(=O)N1CC(=CC2=CC=CC=C2Cl)C(=O)C(=CC(C)(C)CC)C1C1=CC=CC=C1OC&&&
*C(=O)O&*C1=CC=CC(OC2OC(*)C(*)C(*)C2*)=C1&*CO&&*O&*O&*O&&
COC(=O)C1=C(SC2=CC(C)=CC(C)=C2)C(CCC(=O)NC(C)C(=O)OC)C2(O)C(C(=O)OC)=C(C=C3CCCN3C23C(=O)OC)C1C1=CC=C(C)C=C1&&&
FC1=CC=C(C#CC2=CC=C3N=C[NH]C3=C2)C=C1&&&
CCN(CC)CCN1C(=O)C(O)=C(C(=O)C2=CC=C(S(=O)(=O)NC3=CC=CC=N3)C=C2)C1C1=CC=CN=C1&&&
CCCCCOC(=O)N1CCN(C(=O)C(CCC(=O)O)NC(=O)C2=CC(OCCCOC)=CC(C3=CC=CC=C3)=N2)CC1&&&
COC1=C(Cl)C(O)=C(CC2=C(O)C(Br)=C(O)C(Br)=C2CC=C(C)C)C(O)=C1CC=C(C)CCC=C(C)CCC=C(C)C&&&
COC(=O)C1=C(C2=CC=C(Br)C=C2)CC2CCC1N(C(=O)NC1CCCC1)C2&&&
CCC1=NC2=CC(N)=CC=C2N1CCOC1=CC=C(C=C2SC(=S)N(C(CC3=CC=CC=C3)C(=O)O)C2=O)C=C1&&&
C=CCN1N=C(C2=CC=NC=C2)C2=CC=CC=C2C1=O&&&
CCC(C)(C)NC(=O)COC(=O)C1CC12CCC2&&&
*C&*C1=C2C=C(C(=O)NC3CN4CCC3CC4)SC2=CC=C1&&&
CC1=CC=C(C2=NN=C(C3=CN=CC(Br)=C3)O2)C=C1&&&
*OC&*C1=CC=C(C=CC(=O)NCC2CN(C3=CC=C(N4CCS(=O)(=O)CC4)C(*)=C3)C(=O)O2)C=C1&*[N+](=O)[O-]&&&
*C&*C1=CC=C(S(=O)(=O)OC(*)CC2=C[NH]C3=CC=CC=C23)C=C1&*F&&&
*C(=O)OCC&*C1=NN(C2=NN=C(C3=CC=CC=C3)C(C3=CC=CC=C3)=N2)C(*)=C1&*C&&&
*OC&*C1=CC=C(N2CC(C(=O)NC3=CC=CC(C4=CC=CC(C5=NC6=CC=CC(*)=C6O5)=C4)=C3)CC2=O)C=C1&*OC&&&
COC1=CC=C(C2=NC3=CC=CC=C3N2C(C)C2CCCC2)C=C1&&&
*OC&*C1=CC=C(N(*)C(=O)CC2=CC=CC(*)=C2)C=C1&*N&&*C&&
*NC(=O)C=C&*C1=CC=C(NC2=C3C=C(*)C(*)=CC3=NC=N2)C(*)=C1&*Br&&*F&*OCCNC(=O)C=CC&&
*CC(C)C&*C1=CC(N2CCN(CC3=CC=CC=C3*)CC2*)=CC=C1&*F&&*CCO&&
CC1(C)OC2C(COCC3=CC=CC=C3)OC(N3C=C(F)C(=O)[NH]C3=O)C2O1&&&
*C&*C1=CC(NC2=NN3C(=O)C4=CC=C(C(=O)NC5=CC=CC(*)=C5*)C=C4N=C3S2)=CC=C1&*C&&*C&&
CN(C)CCCN=C1C2=CC=CC=C2C=CC2=CC=CC=C12&&&
*SC&*C1=NC(=O)C2=C([NH]1)N(*)N=C2&*C&&&
*C&*C1=CC(CSCC(=O)N(*)CC(=O)NC2=CC=CC=C2*)=CC=C1&*C(F)(F)F&&*F&&
*OC&*C1=CC(*)=C(C=CC(=O)C2=CC=CC=C2*)C(*)=C1&*Cl&&*Cl&*OC&&
CN1N=C(C(=O)NC2=CC=C(F)C=C2)C=CC1=O&&&
*OC&*C1=C(*)C(=O)OC1(*)CC1C=CC=CCC2=CC=CC3=C2CNC1(*)O3&*C&&*C&*C&&
CC1=CC(CSC2=C(C)N=C(C3=CC=C(C(N)=O)C=C3)S2)=C2C=CC=CC2=N1&&&
O=[N+]([O-])N=C1N(CCCCOC2=CC=C(N(CC3=CC=CC=C3)CC3=CC=CC=C3)C=C2)CCN1CC1=CC=CC=C1&&&
*CO&*C1OCC(N2C=NC3=C(NCC4CCCOC4)N=CN=C32)O1&&&
C1=CC2=C(C=C1)C1=CC=CC=C1C1=C2N=C(C2=CC=C(OCCN3CCCC3)C=C2)[NH]1&&&
COC1=CC=C(C2=NN(C3=CC=CC=C3)C=C2C=C(C(=O)C2=CC=C(Cl)C=C2)C2=NC3=CC=CC=C3[NH]2)C=C1&&&
O=C(CN1C(=O)N(CC2=CC=CC=C2F)C(=O)C2=C1C1=CC=CC=C1O2)NCCN1C(=O)SC(=CC2=CC=CC=C2F)C1=O&&&
*C(=O)OC(C)(C)C&*C1=CC=C(N2CCC(N3CCC(C(=O)NC4CC4)CC3)CC2)C(*)=C1&*[N+](=O)[O-]&&&
CCC1=C(C)N=C(C)N=C1N1CCN(CC(=O)NCC2=CC=C(F)C=C2)CC1&&&
FC(F)(F)C1=NC2=C(N3CCNCC3)N=C(N3C=CN=C3)N=C2[NH]1&&&
*C&*C1=CC=C2SC3=C(C4=C(C(=O)NC4=O)C(C4=CC=CC=C4*)=C3)C2=C1&*O&&&
CN1C2=CC=C(N)C=C2S(=O)(=O)C2=CC=C(NCC3CCCO3)C=C21&&&
*C&*C1=CC(NC(C2=CC=C(*)C(*)=C2)C2=CC=C3C=CC=NC3=C2*)=CC=C1&*C(N)=O&&*NS(C)(=O)=O&*O&&
COC1=CC(C2=N[NH]C(C(=O)NC3=CC(Cl)=CC=C3N3CCCC3)=C2)=CC(OC)=C1OC&&&
*C(=S)NC&*C1=CC=C(C2=C(CC3=CC=CC(C4=CC=CC=C4)=C3*)OC(=S)[NH]2)C(*)=C1&*O&&*O&&
O=C(CCN1C(=O)C2=CC=CC=C2S1(=O)=O)NC1=CC=C2OCCOC2=C1&&&
O=C(CCS(=O)(=O)C1CCCCC1)NCC1=CC=CC=N1&&&
CC1=NC2=C(C3=CC=C(O)C=C3)C(C)=NN2C(C2=CC=CC=C2)C1&&&
O=C(O)CC(O)C1=CC=C(Cl)C=C1Cl&&&
CC(C)CC1=CN2CCN(C3CN4CCC3CC4)C(=O)C2=C1&&&
*C&*C1=CC=C(CN2CCN(C(=O)CNC(=O)C3=CC=C(C4=CC=CC=C4)C=C3)CC3=C(*)C(*)=CC=C32)C=C1&*F&&*F&&
*CCC&*C1=NC(N2C(*)=CC=C2*)=NO1&*C&&*C&&
O=C(CN(CC1=CC=C(Cl)C=C1Cl)C(=O)CCS(=O)(=O)C1=CC=C(Cl)C=C1)NC1CCCC2=CC=CC=C21&&&
CCS(=O)(=O)C1=CC=C2OC(C(=O)NC3=NC=C(C)S3)COC2=C1&&&
CN(C)C(C1=CC=C(F)C=C1)C1=NN=NN1C1=CC=C2OCCOC2=C1&&&
*CC(=O)O&*C1=CC(C2CCCN(CCCC3=CC=CC=C3)C2)=CC=N1&&&
COC1=CC(C=C(NC(=O)C2=CC=C(Cl)C=C2)C(=O)NC2=CC=CC=C2Cl)=CC=C1O&&&
*C&*C1=CC=C(S(=O)(=O)N(*)C(*)CCN2CCCCC2)C=C1&*CO&&*CO&&
COC1=CC=C(C2CC(=O)NC2C2=CC=C(OCCCN3CCOCC3)C=C2)C=C1&&&
CSC1=CC=CC=C1C(=O)C1=CN=C(NC2CCN(S(=O)(=O)C3=CC=C(C)C=C3)CC2)N=C1N&&&
4CN1C(=O)C2=CC=CC=C2C2=CC=CC=C21&&&
*C&*C1=C(N2CCOCC2)C(=O)C(*)=C(N2CC2)C1=O&*C&&&
*OC(=O)C(C)=CC&*C1C(*)C(*)(*)C23CC(CC(OC(=O)C4=CC=CC=C4)C2(*)C1*)C(*)(*)O3&*OC(C)=O&&*C&*OC(C)=O&*C&*OC(C)=O&*OC(C)=O&*C&
COC1=CC=CC(C(=O)C2=NC(NC(C)=O)=NC3=C2N=CN3C2CCCC2)=N1&&&
O=C(NC1CCCC1)C1=CC=C(S(=O)(=O)N(CC2CCCO2)C2CCCCC2)C=C1&&&
*C(=O)NOCCOC&*C1=CC=C(NC2=NC=NC3=C(*)C=CC=C23)C=C1&*S(C)(=O)=O&&&
*C#N&*C1=CC=C2C=C(C3=C[NH]C4=C3C(*)=C(*)C=C4)C=CC2=C1&*F&&*O&&
*P(=O)(F)OCC&*C(=C(C1=CC=C(*)C=C1)C1=CC=C(*)C=C1)C1=CC=C(*)C=C1&*F&&*S(C)(=O)=O&*O&&
O=C(O)C1=CC=CC(OCC2=CC=CC(C3=CC=CC(Cl)=C3)=C2)=C1C(=O)O&&&
OCC1CC(N2C=NC3=C(NC4CCCC4)N=C(C4=CC=CC=C4)N=C32)C(O)C1O&&&
*OC&*C1=CC=C(CSC2=NC(=O)C(CC3=CN(CC4=CC=CC=C4*)C(=O)N=C3)=CN2CC(=O)N(*)CC2=CC=CC=C2*)C(*)=C1&*F&&*F&*C&*C&&
*C(=O)OC&*C1=CC=C(NC(=O)N2CCCC(C3=NC(C4=CC(*)=CC=C4)=NO3)C2)C=C1&*C(C)=O&&&
*OC&*C1=CC=C(C2=CC(C(=O)NC3=CC=C(S(=O)(=O)NC4=NC=CC(*)=N4)C=C3)=C3C=NC=CC3=N2)C=C1&*Cl&&&
*C&*C1=C(SCC(=O)NC2=CC=CC=C2)N=CC2=C1N=C(*)N2*&*C&&*CC=CC(=O)NO&&
*OCC(=O)OCC&*C1=CC=C2C(=C1)C1=C(SC(*)=N1)N2*&*NC(=O)CC&&*C(=O)OCC&&
*OC&*C1=CC=C(C2CC(N3C=C(C4=CC=CC=C4)N=N3)C(*)CN2C(=O)C2=CC=CC=C2*)C=C1&*C&&*OC&&
COC1=CC=C2N=C3CC(C)(C)CC(=O)C3=C(C)C2=C1&&&
CC(=O)C1=CC=C(OCCCC2=C(C)[NH]N=C2C)C=C1&&&
O=C(NC1(C2=CC=CO2)CCCCC1)C1=CC=C(CN(CC2=CC=CC=C2)C(=O)C2=CC=NC=C2)C=C1&&&
*N&*C1=NC=CC(C=CC2=CC(*)=C(*)C(*)=C2)=N1&*O&&*O&*[N+](=O)[O-]&&
*OCC&*C1=CC=C(C2C(*)C(=O)N2C2=CC=C(*)C=C2)C=C1&*Br&&*OC&&
*C1=CC=C(C2=C(*)C3=CC(*)=C(*)C=C3C(=O)O2)C=C1*&*Cl&&*C=NNC(N)=S&*Cl&*O&*Cl&&
O=C1C2=CC=CC=C2CC2=CC=CC=C2N1NC(=O)C1=CC(Br)=CC=C1[N+](=O)[O-]&&&
C=CC1(C)CC(=O)C2(O)C(C)(O1)C(O)C(OC(=O)NCCC1=CC=C([N+](=O)[O-])C=C1)C1C(C)(C)CCC(O)C12C&&&
CC1(O)CCCN(CC2=CC=C(OCC3=CC=CC=C3F)C=C2)C1&&&
COC1=CC=C(C2=NOC3=C2C(=O)N(C2=CC=C(C)C=C2)C=N3)C=C1&&&
*OC&*C1=CC=CC(C2=NN=C3SC(CC4=CC(=O)[NH]C5=CC=CC=C45)=NN23)=C1&&&
*NC(C)CCCN(CC)CC&*C1=CC=C(NC2=C3C=CC=CC3=NC3=CC=CC=C23)C=C1&&&
CC(C)(C)C1=CC=C(C(=O)NNC(=S)NC(=O)C2=CC=CN=C2)C=C1&&&
O=C(NN=CC1=CC=C(OC2OC(CO)C(O)C(O)C2O)C=C1O)[NH]C1=CC=C(F)C=C1F&&&
O=C1N=C(C2=CC=CN=C2)N(C2CCN(CC3=CC=C4OCOC4=C3)CC2)C2=CC=CC=C12&&&
*SCC(=O)NN&*C1=NC(*)=C2C3=C(CCCCC3)SC2=N1&*N&&&
*CC&*C1=C(CN2CCC3(CC2)CC(C2=NC(*)=NO2)CO3)SC=N1&*C&&&
*OCC&*C1=NN(*)C(C(=O)C2=CC=C(OC3=CN=CC(C#CC4(*)CCOCC4)=C3)C=C2)=C1&*O&&*C(C)(C)C&&
C=C(CCC=C(C)C)C1CCC2(C(=NOC)C1)OOC1(CCCCCC1)OO2&&&
NC1=NC(C2=CC=CO2)=C(CC2=CC=C3OCOC3=C2)S1&&&
*S(=O)(=O)NN&*C1=CC=C(CCN2C(=O)CCC2=O)C=C1&&&
*CCCCCC&*N1CCCC2(CC(=O)N(C3=CC=CC4=CC=CC=C34)C2)C1&&&
*OC&*C1=CC=C(CC2COC(=O)C2CC2=CC=C(*)C(*)=C2)C(*)=C1&*O&&*OC&*O&&
CC1COC2=CC3=C(C=C2N1)C1(C(=O)NC(=O)NC1=O)C(C)C3&&&
COC1=CC=CC(C2=NN(C(=O)CNC3=CC=C(F)C=C3)CC2)=C1&&&
*OC&*C1=CC=C(NCC2=CC3=C(C=C2*)COCC3)C=C1*&*O&&*C#N&&
CCNC(=O)NC1=CC(C2CCCN2CC2=CC=CC=C2OC)=C[NH]C1=O&&&
CC1=CC=CC=C1C(=O)NNC(=O)C1=CC(Br)=C(Br)O1&&&
*CC&*N1C(N2CC3CCCC2CN3)=NC2=C1C(=O)[NH]C(=O)N2*&*CCOC&&&
*C(=O)OCC&*C1=C2C(C(C3=CC=CC=C3)C3=CC=CC=C3)=NN(*)C2=NC(C2=CC=CC=C2)=C1&*N&&&
*OC&*C1=CC=C(NC2=NC=NN3C=C(*)C=C23)C(*)=C1&*C(=O)O&&*OC&&
*C&*C1=NC(NC(=O)C2=C(*)N=CS2)=CC(*)=N1&*C&&*N&&
OC1=CC=CC(C2=NC3=CC(C4=C[NH]N=C4)=CC=C3[NH]2)=C1&&&
CC1=C(C(=O)NC2=CC=CN=C2)C(C(=O)NC2=CC(C(F)(F)F)=CC(C(F)(F)F)=C2)=C(N=NC2=CC=C(Cl)C=C2)S1&&&
*CNS(=O)(=O)CCCCCCCCCCCCCCCC&*C1=CC=CN=C1&&&
NC1=NC(C2=CC=CS2)=C2N=CN(CC3=CC=CC=C3F)C2=N1&&&
CCCS(=O)(=O)NCC1=C2CN(CC(C)C)C(=O)C3=C2C(=CC=C3)C2=CC=CC=C12&&&
CC(C)NC(=O)N1CCOC(C)(C2=CC=CC=C2)C1&&&
CC1=CC=C(NC(=O)C2=CC3=C(C=C(Cl)S3)N2C)C(C)=C1&&&
*CCCCCC&*C1=CC=C(S(=O)(=O)NC2=CC=CC3=C2OCCO3)C=C1&&&
*C&*C1=CN2C=CC(C(=O)N3CCN(*)C(CC4=CC=CC=C4)C3)=C2N=C1&*Cl&&&
O=C(NCC1CCCO1)C1=CN(C2=CC=CC=C2F)C(=O)C2=CC(F)=C(F)C=C12&&&
*C(C)=O&*C1=CC=C(C2=CC=C3OC=C(C4CCN(*)CC4)C3=C2)N=C1&*C(=O)O&&&
*OC&*C1=CC=C(N2N=CC3=C2CCCC3NC(=O)C2=CC=CC=N2)C=C1&&&
O=C(NCCN1CCCC1)C(=O)NCC(C1=CC=CS1)S(=O)(=O)C1=CC=CS1&&&
*C1=CC=CC=C1SCCNC(=O)CCC1=NC(=O)C2=CC=CC=C2[NH]1&*Cl&&&
CC1=CC=CC(C2=NC3=C(N4CC(C)N=C4N(C)C3=O)N2CC2=CC=NC(N)=C2)=N1&&&
CCCC(NC(=O)C1CC(S(=O)(=O)C2=CC=CC=C2C(F)(F)F)CN1C(=O)C(NC(=O)C1=CN(C)C=N1)C(C)(C)C)C(=O)C(=O)NC1CC1&&&
*C&*N1C=C(NC2=NC=C3SC(C4=CC=CC(NC(=O)C5=CC=CC=C5)=C4)=NC3=N2)C=N1&&&
CCOC(=O)CCCC(=O)N1CCC(CC2=CC=CC=C2)(C(=O)OCC)CC1&&&
*NC(=O)NCCC(C)(C)C&*C1CCN(CC2=NC=CN2*)C1&*CCO&&&
*CCN(C)C&*C1=CC(C2=NOC(C3=CC4=C(C=C3*)[NH]C(=O)C3=CC=CC=C34)=N2)=CC=C1&*O&&&
COC1=CC=C(C(C)=O)C=C1CSC1=NN=C(C2=CC=NC=C2)O1&&&
*C&*C1=CC=C(NC(=O)C(C2CC2)N2C(=O)C(C3=CC=CC=C3)=NC3=CC=CC=C32)C=C1&&&
O=C(NCCN1CCOCC1)C1=CC=CS1&&&
*CCCC&*C1=CC=C(CS(=O)(=O)C2=NN=C(*)N2*)C=C1&*C&&*OC&&
*C(=O)CN&*C1=CC=C(CNC2=NC(C3=CC=CC=N3)=NC(NCC3CCN(*)CC3)=N2)C=C1&*Cl&&&
*C&*C1=CC=C(S(=O)(=O)N2CCN(*)CC2)C=C1C(=O)NC1CCS(=O)(=O)C1&*Cl&&&
*SC(=S)OCC&*C1=NC=NC2=C1C=NN2C1OC(*)C(*)C1*&*COC(C)=O&&*OC(C)=O&*OC(C)=O&&
*OC(=O)CCCCF&*C1=C(*)C(*)=C2C(=O)N(C3=CC=CC=C3)SC2=C1*&*F&&*F&*Br&&
COCC(=O)N1CCN(C(=O)NCC2=CC=CC=C2Cl)CC1&&&
C=C(CCC12OC(C(=O)O)C(O)(C(=O)O)C(C(=O)O)(O1)C(OC(C)=O)C2O)C(OC(C)=O)C(C)CC1=CC=CC=C1&&&
*C&*C1=CC=C(N2CCN(CCNC(=O)C3=C(*)ON=C3)CC2)C(*)=C1&*F&&*F&&
*C[N+](C)(C)C&*C1=CC=C(*)C(*)=C1&*Cl&&*Cl&&
*C(O)CCCCCCCCCCCCCC&*C(CCCCCC(*)C1CCC(C2CCC(*)O2)O1)CC1=CC(*)OC1=O&*O&&*O&*C&&
NCCCCC(NC(=O)NC(CC1=CC=C(F)C=C1)C(=O)NO)C(=O)N1CCN(S(=O)(=O)C2=CC=CC=C2)CC1&&&
COC1=CC2=C(C=C1OC)CN(C(=O)C=CC1=CC=C(Cl)C=C1)CC2&&&
*C&*C1=CC=C(S(=O)(=O)NC2=CC(C3=CC=NC(NCCN4CCOCC4)=C3)=CC=C2*)C=C1&*Cl&&&
*OC&*C1=CC=CC(C=C2C(=O)N(*)C(=O)N(*)C2=O)=C1*&*C&&*C&*OS(C)(=O)=O&&
CC(C)=CCCC(C)CCOC(=O)C=CC1=CC=C(Cl)C=C1&&&
O=C1C(O)=C(CC2=CC=CC(OCC3=CC=CC=C3F)=C2)C(=O)C2=CC=CC=C12&&&
CC1=CC=C(NC2=NC(C(CCC3=CC=CC=C3)C(=O)NC3(C#N)CCCC3)=CS2)C=C1&&&
*C1=CC=C(C(=O)NC2=NC3=CC=CC=C3S2)C=C1&*[N+](=O)[O-]&&&
*C&*C1=CCC2C(C1)C1=C(*)C=C(C(*)(*)C3=CN=CS3)C=C1OC2(*)*&*O&&*C&*C&*C&*C&&
*NC(=O)CCCCCCCCCCCCCCC&*C1=CC=C(C(=O)CC2=CC(*)=C(*)C(*)=C2)C=C1*&*N&&*OC&*OC&*NC(=O)CCCCCCCCCCCCCCCCCCC&&
*CC(OC)C(C)C=C(C)C=CCC(C)C(OC(N)=O)C(C)C=CC=C&*C1CC(=O)OC(*)CC=CC=CC(=O)OC(*)C(*)C1&*C&&*O&*O&&
*OC&*C1=CC=C(NC2=NC3=CC(C4=CC=CC=C4)=NN3C(NCC(=O)NC3=CC=CC=C3*)=C2)C=C1&*C&&&
CC(C)(C)OC(=O)NC(CC1=C[NH]C2=CC=CC=C12)C(=O)NC(CC1=CC=CC=C1)C(N)=O&&&
*C&*C1=CC=C(*)C(OCC(=O)NN=CC2=CC=CC3=CC=CN=C23)=C1&*C&&&
*C(=O)CCC&*C1=CC=CC=C1C1CC(=O)N(C2=CC=CC=C2*)C1=O&*OC&&&
COC1=CC(C(=O)OC(C)(C)C)=C(OC)C=C1CC1=CN=C(NC(=O)CC2CC2)S1&&&
*C(=O)CC&*C(=CC1=CC=CC=C1)NC(=O)C1=CC=CO1&&&
CCC1OC(=O)C(C)C(OC2CC(C)(OC)C(O)C(C)O2)C(C)C(OC2OC(C)CC(N(C)C)C2O)C(C)(O)CC(C)N(C)CC1(C)C&&&
*C1=CC(C2CCC(NC(=O)N3CCCC3)C3=NC(*)=C(C(=O)N4CCCC4)N32)=CC=C1&*C(F)(F)F&&*C(F)(F)F&&
CC1(C)OC2OC3C(OC(=O)C(N)=O)COC(C)(C2OC(=O)C2=CC=CC=C2)C3O1&&&
*OC&*C1=CC=C2N=C(*)C3=NN=C(C4=CC=C(C5=CC=CC=C5)C=C4)N3C2=N1&*C&&&
CN(C)CC1CCCN1C1=NN2C(C3=CC=CC=C3)=C(C3=CC=C(C4(N)CCC4)C=C3)N=C2S1&&&
CC(N)C(=O)NCCNC(=O)C1C2=CC=CC=C2CN1C(=O)OCC1=CC=CC=C1&&&
CN1CCN(C2=NC(=O)C=C(CCC3=CC=CC=C3)[NH]2)CC1&&&
CC(C1=CC=C(O)C=C1N1CCN(C2=CC=C(N3CCOCC3)N=N2)CC1)N(C)C(=O)CCCCC1CCCCC1&&&
*C1=CC=C(CCC(=O)NC2=CC=C3C(=O)N(CC4=CC=CS4)C(=O)C3=C2)C=C1&*Br&&&
*C&*C1=C(C2=CC=CC=C2)C(=O)C(=O)C2=CC=CC=C12&&&
CCOC(=O)C1=C(S(=O)(=O)N2CCC(C)CC2)C=CS1&&&
CC(C)C1=C(C(=O)NC2=C(C(N)=O)C3=C(CCCC3)S2)C2=CC=CC=C2N1C(C)C&&&
*CN&*C1=CC(N2CC3=C(C2)N(CC2CC2)N=C3)=NC2=NC(C3=CC=CO3)=NN12&&&
CCC1=C(N2CCCC(C)C2)N(CC2=CC=C(Cl)C=C2Cl)C(=O)[NH]C1=O&&&
*C&*C1=NN(C2=CC=CC=C2)C(*)=C1C1=CC=CC=C1&*C(=O)O&&&
*OC&*C1=C(*)C=C(C(=O)C2CN(CCN3C=NC=N3)CCC2C2=CC=C(*)C(*)=C2)C(*)=C1&*N&&*Cl&*OC&*OC&&
CC1CCN(C(=O)CN2N=NC(C3=CC=C(C(C)(C)C)C=C3)=N2)CC1&&&
CN1C=C(C=CC2=CC=C(F)C=C2)C2=C(N)N=CN=C21&&&
CC1=C(C(=O)O)N2C(=O)C(NC(=O)C(NC(=O)COC3=CC=CC=C3)C3=CSC(N)=N3)C2SC1&&&
CN1C(=O)C2=CC=CC=C2N2C(CCC(=O)NC3=CC=C(F)C=C3)=NN=C12&&&
*C&*C1=NC(CCC2=CC=C3CCN(*)CC3=C2)C(*)=C1&*C(=O)O&&*C(=N)N&&
CN1C=C(CN2CCOC(C3=CC=CC=C3)C2)C(C2=CC=CC(OCC3=CC=CC=C3)=C2)=N1&&&
*C1=CC=C(N2C=C3[NH]C(=O)N4N=C(C5=CC=CC=C5)N=C34)N=C2)C=C1&*Cl&&&
*C(C)C&*C1=CC=C(C2C3=C(CC(*)(*)CC3=O)NC3=C2C(=O)CC(*)(*)C3)C=C1&*C&&*C&*C&*S(N)(=O)=O&&
COC1=C(S(C)(=O)=O)C=C(NS(=O)(=O)C2=CC=CC(Cl)=C2)S1&&&
CCC1=CN=C(C2CCCN2C(=O)COCC2=NON=C2C)N=C1&&&
*[N+](=O)[O-]&*C1=CC(C2=CN3C=CN=C3C=C2)=CC=C1OCC1=CC=C(*)C(*)=C1&*Cl&&*Cl&&
*C(=O)N(C)O&*C1=CC2=CC=C3OC(=O)C(*)C3=C2C=C1&*O&&&
*C(O)CC(=O)OCC&*C1=CC=C(C2=NC(C3=CC=C(*)C=C3)=NO2)C=C1&*Cl&&&
CC(C)C(NC(=O)C1=CC=CC=C1N)C(=O)N1CCC(O)CC1&&&
CCN(CC)S(=O)(=O)C1=CC(N=NC2=C(O)C=C(S(=O)(=O)O)C3=CC=CC=C23)=CC=C1O&&&
*C(=O)OC&*C1=C2C(=CC=C1)C1=C(C3=CC=CC=C3[NH]C1=O)N2*&*SC&&&
*OC&*C1=CC=C(CC(=O)NC2=CC=C(NC(=O)C3=CC=C(*)C=C3)C(*)=C2)C=C1&*OC&&*[N+](=O)[O-]&&
COC1=C(CC=C(C)CCC=C(C)C)[NH]C(=O)C(CCC2=CC=C(C)C=C2)=C1OC&&&
CCOC(=O)OC1=CC=C(CC(CC)C(=O)NC(CC(C)C)C(=O)NC(CC2=CC=CC=C2)SC2=CC=C(OC(C)=O)C([N+](=O)[O-])=C2)C=C1&&&
*OC&*C1=CC=C(C2=NN3C(C4=CC=C(*)C=C4)=C(*)SC3=N2)C=C1&*Cl&&*Br&&
O=C1N=C(C2CCCN2C2CC3=CC(C4=CC=CC=C4)=CC=C3C2)[NH]C2=CC(Cl)=CC=C12&&&
*C1=C2OC=CC2=CC(C(=O)NC2CCN(CC3=CC=C4C=CC=CC4=C3)CC2)=C1&*O&&&
O=C(NCCC1=CC=C(Cl)C=C1)C(=O)C1=C[NH]C2=CC=C([N+](=O)[O-])C=C12&&&
*C&*C(CN1C(=O)CCC1=O)CN1CCCC(*)(*)C1&*O&&*CS&&
CC1=CC=C(C(=O)NC2=CC=C(S(=O)(=O)NC3=CC=C(F)C=C3)C=C2)C=C1&&&
ClC1=CC=CC=C1C1=NOC(C2=CC=C3C=COC3=C2)=N1&&&
CC1CCCC2(CC(=O)OC2C2=CC=C(NC(=O)CN3CCOCC3)C=C2)C1&&&
*F&*C1=CC=C(CN2C=CC(C3=CC=C4N=C(C5=CC=CC=C5)C(C5=CC=CC=C5)=NC4=C3)=N2)C=C1&&&
COCCOC1=CC(C2=CC=CC=C2)=CC(S(=O)(=O)NC2=CC=C(F)C=N2)=C1F&&&
*C1=CC=C(S(=O)(=O)NC2=CC=C3[NH]C4=C(CCCC4)C3=C2)C=C1&*F&&&
CC1=CC2=C(N=CN(CC(=O)NN=CC3=CC(C(N)=O)=CC=C3O)C2=O)S1&&&
*C&*C1=CC=C2[NH]C(C3=CC=C(NC(=O)C4=C(NC5=CC=C(CN6CCC(*)C6)N=C5)SC5=C4CCCC5)C=C3)=NC2=C1&*C(=O)NC(C)C&&&
CC1=NOC(C)=C1S(=O)(=O)N(C)CC(=O)NC1=CC=C(NC(C)C)C=C1&&&
*C1=CC=C2C(C(=O)C(=O)NC3=C(*)C=NC=C3*)=C[NH]C2=C1&*Cl&&*Cl&*Cl&&
*C(C)C&*C1=CC(CN(*)C(=O)C2CN(*)C(=O)N2*)=CC=C1&*I&&*C&*C(F)(F)F&&
*C(C)C&*C1=NC2=C(CCNC2)C(NCC2=CC=C3OCOC3=C2)=N1&&&
CCOC1=NC=CC=C1C(=O)OCC1=CC(=O)N2N=C(C(F)(F)F)SC2=N1&&&
*C&*C1=CC=C(C(*)C2=NC(C3=CC=C(C4=CC=CC=C4)C=C3)=CN2CCN2CCOCC2)C=C1&*O&&&
CC1=CC=C2CCN(C(=O)C3=CC=CC=C3)CC2=C1Br&&&
*OC&*C1=CC=C(C2C3=C(N=CN2C2=NC(*)=C4C=CC=CC4=N2)[NH]N=C3*)C=C1&*N&&*CC(C)C&&
*C(OCC)C(C)(O)COC&*C1=CC=CC(*)=C1&*O&&&
*C&*C(CNCCC1=CC=CC=C1)COC1=C2C=CC=CC2=CC2=CC=CC=C12&&&
CC1=CC(C(=O)CSC2=NN=C(C3=CC=CC=C3Cl)O2)=C(C)N1CC1=CC=CO1&&&
CC1=CC(NC(=O)NC2=NC3=CC=CC=C3S2)=C2C=CC=CC2=N1&&&
*CC&*C1=CC=C(CN(*)C2CCCCC2)C=C1&*Br&&&
O=C(CSC1=NC(C2=CC=CS2)=CC(C(F)(F)F)=N1)NC1=CC=C(Cl)C=C1C(=O)O&&&
CC1(C)CCC(C)(C)C2=CC(C(=O)NCC(=O)O)=CC=C21&&&
CC(CO)(CO)N1CCN(C(=O)C2=CC=C(C3=CN=C4C5=CC=CC=C5N(C)C4=C3)S2)CC1&&&
COC1=CC(CC(C)N)=CC2=C1OC(N1CCOCC1)=CC2=O&&&
*C&*C1=CC=C(CNC(=O)C2=C(*)C(=O)[NH]C(C(((=O)NC3CCN(CC4CCCCCC4)CC3)C(*)C(=O)NC(*)C3=CC=C(*)C=C3)=N2)C=C1&*C(C)(C)C&&*C(F)(F)F
CC1=CC=C(CN(C(=O)C2=CC=CC=C2)C2CCS(=O)(=O)C2)C=C1&&&
*CN&*C1=CC=C2N=C(*)N(CC3=CC=CC=C3)C(=O)C2=C1&*[N+](=O)[O-]&&&
CC1=CC=C(C2C3=C(CCN2C(=O)CSC2=CC=CC=C2O)C2=CC=CC=C2[NH]3)C=C1&&&
*C(=O)OC&*C1=CC=C(*)C=C1&*NC=CC(=O)O&&&
*OCC&*C1=CC=CC=C1NC(=O)C1=NOC(C2=CC=CN=C2*)=C1&*OC&&&
CC1CN(CC(=O)N2CCC(C3=CC=CC(Cl)=C3)CC2)CC(C)(C)O1&&&
*C(N)=O&*C1=C(C(=O)NC2CCC(*)CC2)SC2=C1C(C1=CC=CC=C1)=CS2&*N&&&
*C(=O)CC&*C1=CC=C(CN(*)C2=CC=C(OCC3=C(*)ON=C3*)C=C2)C=C1&*C(=O)O&&*C&*C(=O)O&&
CN1C=NN=C1SCC(=O)NNC(=O)C1=CC=CS1&&&
*C(C)=O&*C1=C(*)C=C2C(=C1)CCC1C2CCC2(*)C(OC3=C(*)C=C4C(*)=C5C(=C(C6=C(*)C=CC=C6*)CC(*)C5=CC4=C3*)CCC12&*O&&*O&*O&*O&*O&*O
COC(=O)C1=C(C)C2=C(SCCN3CCOCC3)N=C(C)N=C2S1&&&
CCCC(=O)N1CCC(C(=O)N2CCC(C3=CC=C(OC)C=C3)CC2)CC1&&&
*C(C)C&*C1=CC=C(CCC(=O)NCCSC(*)C(=O)NC(*)CC2=CC=CC=C2)C=C1&*C&&*C(=O)O&&
*C&*C1=CC(*)=CC(NC(=O)N2CCCCC2CCC(=O)NCC2=CC=C3OCOC3=C2)=C1&*C&&&
*C(=O)C(N)CC&*C1CC2CCCCC2N1*&*C(O)CCO&&&
O=C(NC1=CC=C(C2CCNCC2)C=C1)C1=CC=C(C2=CN=C(NCC3CCOCC3)C=C2C2=NC3=CC=CC=C3S2)C=C1&&&
*CCCC&*C1=CC=C(N2C(=O)C3=CC=CC=C3N(*)C2=O)C=C1&*N&&&
*C&*C1=CC=C(OC(=O)C2=CC=C(*)O2)C(*)=N1&*Br&&*Br&&
COC1=CC=C(C2=COC3=C(C(=O)NCC4=CC=CC=C4C4=CC=CC=C4)C=CC=C23)C(C)=C1&&&
O=C(NC1=CC=C(C2=NC3=CC=CC=C3O2)C=C1)C1CCCO1&&&
COC1=CC(C(=O)OCCCN2CCN(C&&&
*CCC#N&*C1=CC=C(N2CCN(C(=O)C3=CC=C(*)C(*)=C3)CC2)C=C1&*[N+](=O)[O-]&&*NC(=O)CN&&
*C1=CC=C2C(=C3CCN(C(=O)NCCN4CCOCC4)CC3)C3=NC=CC=C3CCC2=C1&*Cl&&&
O=C(NCC(=O)N(CC1CCCO1)C1CCCCC1)C1=CC=C(Cl)C=C1&&&
*C1=CC(C2(*)CCN(C(=O)C3=NN(CC4=CC=CC=N4)C=C3)CC2)=CC=C1&*F&&*O&&
*NC(=O)NCC&*C1=NC=C2C=C(C3=C(*)C=CC=C3*)C(*)=NC2=N1&*Cl&&*C&*NC(C)=O&&
*OC&*C1=CC=CC=C1C(=O)NC1N=C(C2=CC=CC=C2)C2=CC=CC=C2NC1=O&&&
*C&*C1=CC=C(N2C=CC=N2)C(C(=O)N=C2SC(*)=NN2CCC2CCCO2)=C1&*C(C)(C)C&&&
O=C(O)C1=C(C2=CC=C(C3=CC=CC=C3O)C=C2)[NH]C(=O)[NH]1&&&
*C&*C1=CC=C(N2N=C3CS(=O)(=O)CC3=C2NC(=O)C2=C(*)SC(*)=C2)C=C1&*F&&*C&&
*OC&*C1=CC=C(CC2NC(=O)C(*)NC(=O)CCCC(C(*)C3OC3C3=CC=CC=C3)OC(=O)C(*)OC(=O)C(*)CNC2=O)C=C1*&*C&&*C&*C&*C&*Cl&&
*CC(=O)O&*C1=CC=C(COC2=CC=C(C=NNC3=N[NH]C=NC4=C3C=NN4*)C=C2)C=C1&*Cl&&&
*C&*C1=CC=C2[NH]C(*)=C(C=C3OC(=O)C4=C3CCCC4)C2=C1&*C#N&&&
*C1=CC=C(S(=O)(=O)NC2=CC=C(NS(=O)(=O)C3=CC=C(*)C=C3)C3=CC=CC=C23)C=C1&*Cl&&*Cl&&
COC1=CC=C(C)C=C1NC(=O)CC1=NC2=CC=CC=C2[NH]C1=O&&&
*C&*C1=CC(NC2=C3C=CC=C(*)C3=NC=C2)=CC=C1&*Cl&&&
*OC&*C1=CC=C(*)C(C#CC2=CSC(*)=N2)=C1&*O&&*NC(=O)NCCCl&&
NS(=O)(=O)NCC1=NOC2=CC=CC=C12&&&
*C(C)NC(C)=O&*C1=CC=C(OC2CCN(C3=NC(N4CCCC4)=NC=C3*)C2)C=C1&*Cl&&&
COC1=CC=C(NC2=C(Cl)C(=O)C3=CC=CC(Cl)=C3C2=O)C(Cl)=C1&&&
*OC&*C1=CC=C2C(=C1)N=C(C1=CC=C(*)C(*)=C1)C1=CC3=C(C=C1N2*)OCO3&*N&&*S(C)(=O)=O&*C&&
O=C(O)CCNC(=O)C1=C(C(=O)NC2=CC=CC=C2)[NH]C=N1&&&
*C=CC(C)=CC=CC(C)=CC(=O)O&*C1=C(*)C=C(*)C(*)=C1&*O&&*C&*O&&
*OC&*C1=CC=C(CC2C3=C(*)C(*)=CC(*)=C3CCN2*)C=C1&*OC&&*OC&*C&*C(C)C(C)C&&
CC(O)(CNC1=CC=C(C2=NC7=CC=CC=C3S2)C=C1)C1=CC=CC=C1&&&
*CC=C&*C1=CC=C(C2=NC3=C(*)C=NN3C(N(*)C3=CC=CC(*)=C3)=C2)C=C1&*Cl&&*C(=O)NCC&*OC&&
CCC(C)OC1=C(COC(C)=O)C(=O)OC12CCOC(C)(O)C2&&&
C=C1CN=C2N1C1=CC=CC=C1OC2(C)C&&&
O=C(C[N+]1=CC=CC=C1)NCCNC1=CC=C(N2CCCCC2)N=N1&&&
CC(C)N1C=NC2=C(OC3=CC=CC=C32)C1=O&&&
C=C1C(=CC=C2CCCC3(C)C2CCC3(C)O)CC(O)CC1O&&&
*OC&*C1=CC=C(NS(=O)(=O)C2=CC=C(*)C=C2)C=C1&*C(C)C(=O)O&&&
*C&*C1=CC=C(CCNC(*)C2=CC=C(*)C=C2)C=C1&*C&&*S(N)(=O)=O&&
CCCN(CCC)CCC1=CC=C2OC(=O)C(C(=O)NCC3=CC=C(C)C=C3)=C(C)C2=C1&&&
CC(C)=CCN1CCN(C2=CC=C(C(C)NC3=NC=NC4=C(C(N)=O)C=CC=C34)C=C2)CC1&&&
*C=C&*C1=C2C=[N+](*)CCC34CC5=C(CC3*)C(=C1)[NH]C1=CC=CC(=C14)OC(*)=C5C2&*C&&*C&*C&&
CC(C)C1=CC=CC=C1NC(=O)CN1CCN(C(=O)C2=CC=CS2)CC1&&&
*C(C)=O&*C1=CC=C2C(=C1)CCC1C(*)(*)CCCC21*&*C&&*C&*C&&
*CC&*C1=NC2=CC=CC=C2N=C1C1=NC2=C([NH]1)N(*)C(=O)N(*)C2=O&*O&&*CC&&
*C(C)C&*C1=CC=C2C=C(C3=CC=CC=C3)C=C(*)C2=C1&*S(=O)(=O)O&&&
COC1=CC(C=CC(=O)ONC(=N)C2=CC=CC=C2OC(F)F)=CC=C1O&&&
*C&*C12CCC3C4CCC(=O)C=C4CCC3C1CC1OC12*&*C&&&
*OCCCCCCCCC&*C1=C(*)C(=NCC2=CC=CC=C2)OC2=CC=CC=C12&*O&&&
CCN1N=C(CC2=CC=CC=C2Cl)C=C1C1CCN(CC2CN(C(C(=O)O)C(C)C)CC2C2=CC=CC(F)=C2)CC1&&&
*OCC&*C1=CC=CC(C2=CC=CC(*)=C2)=C1&*C(N)=O&&&
O=C(CCC1CCCC1)NC1=N[NH]C2=CC=C(N3CCOCC3)C=C12&&&
*OCCCC(=O)NC(C)C(=O)OC(C)(C)C&*C1=CC=C(NC(=O)NC2CCCCC2)C=C1&&&
COC1=CC=C(C2=C(SC(CN3C=CN=C3)C3=CC=CC=C3)C=C(C3=CC=C(C(F)(F)F)C=C3)N2C)C=C1&&&
COC1=CC=C2C(OC3=CC=C(NC(=O)NC(=O)C=CC4=CC=CC=C4)C=C3F)=C(C3=CC=CC=C3)OC2=C1&&&
NC(=O)C(C1=CC=CC=C1)(C1=CC=CC=C1)C1=CC=CC=C1&&&
*OC&*C1=CC=C(N2CCN(C(=O)C3=CC=CC(*)=C3*)CC2)C(*)=C1&*Cl&&*Cl&*[N+](=O)[O-]&&
CC1C2=C(CC3C(=O)NC(C)C(=O)N31)C1=CC=CC=C1[NH]2&&&
CCCCN(CC(=O)NC1=CC=C(NC(C)=O)C=C1)CC(=O)N(C)C&&&
*CC&*C1=CC=C2C(*)=CC(=O)OC2=C1&*OC&&&
COC1=CC=C(C2=NC(CNC(=O)CCCCC(=O)O)=C(C3=CC=C(OC)C=C3)O2)C=C1&&&
CCN1CCOC2=CC=C(CNC(=S)NC3=CC=C(OC)C=C3)C=C21&&&
O=C1C2=CC=CC=C2N=C(C2=CC=CN=C2)N1C1=CC=CC=C1&&&
*CC&*C1=CC=C(C(*)(*)C2=CC=C(*)N2*)C(*)=C1&*C&&*C=CC(=O)O&*C&*OC(F)(F)F&*OC(C)C(=O)O&&
CC1=CC=C(C2(CCN3CC(N4C(=O)[NH]C5=CC=CC=C54)C3)CCN(C(=O)C3=CC=CC=C3)CC2)C=C1&&&
*C&*C1=CC=CC(CNC2=CC(C3=CC=NC=C3)=NC(N3C=NC4=CC=CC=C43)=N2)=C1&&&
COC1=CC=C(N2C=NC([N+](=O)[O-])=C2)C=C1&&&
CC(C)(C)NC(=O)C1=CC=CC=C1NC(=O)C1=CC2=CC=CC=C2O1&&&
CN1CCN(S(=O)(=O)C2=CC=C(NC(=S)NC(=O)C3=CC=C(F)C=C3)C=C2)CC1&&&
*OC&*C1=CC=CC=C1NC(=O)C1=CN=C(NC(=O)C2CCCCC2)S1&&&
*C&*C1=CC=C(*)C2=C1C(=O)C(CC1=CC=CC=C1)=C(*)[NH]2&*CO&&*O&&
*OC&*C1=CC=C(*)C(NC(=O)COC(=O)C2=CC=CC=C2*)=C1&*C(C)=O&&*O&&
CC1=CC=C(C2=NN(C3=CC=CC=C3)C=C2C=CC(=O)C2=CC=C(F)C(F)=C2)C=C1&&&
CCCC1=NC(CN2CCN(C(=O)CCC3=CC=CC=C3)CC2)=C[NH]1&&&
CC1=CC=C(C)C(NC(=O)CN(C)C(=O)CN2C(=O)COC3=CC=CC=C32)=C1&&&
CN(C)C(=O)C1=CC(C2=CN=CN=C2)=CC2=C1OC(N1CCOC3=CC=C(C(=O)NC4=NC5=C(CC(F)(F)S5)S4)C=C31)=CC2=O&&&
*CC=C&*C1=CC=C(CC(=O)NC2=CC=C(*)C=C2C(=O)C2=CC=CC=C2)C=C1&*C(=O)O&&&
*C(C)C&*C1=CC(S(=O)(=O)NC(*)C(=O)N2CCCCCC2)=CC=C1&*F&&&
*CC&*C1=CC=C(C2=CSC3=C2C(N2CCN(*)CC2)=NC=N3)C=C1&*C&&&
*C&*C1=NN(*)C(*)=C1CNC(=O)C1CCCCN1C(=O)C1=CC=CC=C1&*C&&*C(F)(F)F&&
*C(=O)NC(CCCN=C(N)N)C(=O)NC(C(N)=O)C(C)C&*C1=CC=C(CC(*)C(=O)NC(*)CC2=CC=CC=C2)C=C1&*O&&*NC(=O)C(C)N&&
*C&*C1=CC=C(OCC2=CC=C(*)N2C2=CC=CC(*)=C2)C=C1&*C(O)(C(F)(F)F)C(F)(F)F&&*Cl&&
COC1=CC=C(C2CC(=O)C3=C(C2)[NH]C(C)=C3C(=O)OC(C)C)C=C1&&&
COC(=O)C1=C(C2=CC=C3OCOC3=C2)NC(=S)NC1C1=CC=C(OC)C(OC)=C1&&&
*C&*C1=NN(C2=NC3=NC(CCC(=O)NC4=CC=CC=N4)=NN3C(*)=C2)C(*)=C1&*C&&*C&&
COC(=O)C1=C(C(=O)OC)C2=C(S1)C(C1=CC=CS1)CC(=O)N2&&&
CCON=C(N)C1=CC=C(C2=CC=C(C3=CC=C(C(N)=NOCC)C=C3)O2)C=C1&&&
*C(=O)NC(CCSC)C(=O)O&*C1C2C(=O)N(CC3=CC=CC=C3)C(CC3=CC=CC=C3)C2C2(*)CCCCC2N1*&*C(=O)OC&&*C&&
CC(C)CC(=O)N1CCC2(CCN(C(=O)N3CCCC3)CC2)C1&&&
CCOC(=O)C1=NC(C2=CC=CC=C2)=C(C(=O)C=CC2=CC=C(Cl)C=C2Cl)N1C&&&
O=C(C1=CC=C(C2=CC=C(C3=CC=CC=C3)C=C2)S1)N1CCC(O)CC1&&&
COC1=CC=C2C(=O)NC(C3CC3)=C(CCNC(=O)CCNC(=O)C3=CC=CC=C3)C2=C1&&&
*CC(=O)OC&*C1=CC(*)=C(N2CC3CC2CN3)N=N1&*C&&&
*C&*C1=CC=C(C2SCC(=O)N2S(=O)(=O)C2=CC=C(C3=CC=CC(*)=C3)C=C2)C=C1&*C&&&
CCOC(=O)C1=C(C2=CC=CC=C2)[NH]C2=CC=C(Cl)C=C2C1=O&&&
CN1C(N)=C(C(=O)COC(=O)CC2=CSC=C2)C(=O)N(C)C1=O&&&
O=C(C1=CC=C(C2=CC=CC=C2)C=C1)N1C=C[N+](C(C2=CC=CC=C2)C2=CC=C3OC3=C2)=C1&&&
*C(=O)NC(C)(C)CC&*C1=CC=C(C2=CC=C(CC(*)NC(=O)C3NCC4CCC(*)CC43)C=C2)C=C1&*OC&&*NC(=O)CCC(=O)O&&
*Cl&*C1=CC=C(C2=CN3C=CN=C3C(NCCC3=CC=CC=C3)=N2)C=C1&&&
CN(C)C1CCN(C2=C3N=CC(C(=O)NCC(=O)O)=CN3C=N2)CC1&&&
*OC&*C(=CC1=CC(*)=CC(*)=C1)C1=CC(*)=C(*)C(*)=C1&*OC&&*C&*OC&*OC&*OC&&
CC1=CC(=O)N2N=C(CC3=CC=CC=C3F)C=C2[NH]1&&&
COC1=CC=CC(C2=CC(C(=O)NC3=CC4=CC(OC5CCC(CCCN6CCCCC6)CC5)=CC=C4O3)=CC=C2OC)=C1&&&
COC1=CC=C(NC(=O)CN(C)C(=O)CN2CCSC3=CC=CC=C32)C=C1&&&
CN(C)C(=O)C1=CC=C(NC2=CC=C(NC3=CC=NC4=CC(Cl)=CC=C34)C=C2)C=C1&&&
CC(C)(C)CC(=O)NCC1(N(CC2=CC=CC=C2)CC2=CC=CC=C2)CCS(=O)(=O)CC1&&&
CCCCOCC1=CC=CC(C2=CC(C(=O)NC3=CC=NC=C3)=CC3=CC=CN=C23)=C1&&&
CCN1CCN(C2=CC=C(CNC(=O)CC3=CC=CC=C3F)C=N2)CC1&&&
COC1=CC=C(NC(=O)C2CC(=O)N(C3=CC=C(C)C=C3C)C2C2=CC=C(Cl)C=C2)C=C1Cl&&&
O=C1C2=C(C(=O)N1CC1=CC=C(Cl)C=C1)C(C1=CC=CC([N+](=O)[O-])=C1)C1C(=O)COC1=N2&&&
COCCOC1=CC=C(C2=N[NH]C(C(=O)NN=CC3=CC=C(Cl)C=C3)=C2)C=C1&&&
CCCCN1C(C)=C(C(C)=CC2=COC3=CC(OC)=C(OC)C(OC)=C3C2=O)C2=CC=CC=C21&&&
CCOC(=O)CNC(=O)CC1=CN2C=C(NC(=O)C3=CC=C(F)C=C3)N=C2C=C1&&&
*C&*C1=CC=C(NC(=O)C2CCCN(S(=O)(=O)C3=CC=C(*)C=C3)C2)C=C1&*S(N)(=O)=O&&&
*C&*C1=C2SC(*)(*)COC2=C2CC(*)C(*)(*)OC2=C1&*O&&*C&*C&*C&*CCC=CCCCC(=O)O&&
O=C1NC2=C3C(=CC=C(Cl)C3=CC=C2)N(O)C1=O&&&
CCOC(=O)C1=C(C2=CC=CC=C2)OC(=N)C(C#N)C1C1=CC=C(Cl)C=C1&&&
CC(=O)N1N=C(C2=CC=C(O)C=C2)CC1C1=CC=C(OCCN2C=CN=C2)C=C1&&&
*C1=CC=C(C=CC(=O)C2=CC=CC=C2OCC(*)CN2CCC(*)(C3=CC=CC=C3)CC2)C=C1&*CO&&*O&*Cl&&
O=C(NC1=CC=C(F)C=C1)C1=NN(CC2=CC=CC=C2Cl)C2=C1CCCCC2&&&
CCCCCCOC(=O)C(C)NP(=O)(OCC1OC(N2C=NC3=C(N)N=CN=C32)C(C)(O)C1O)OC1=CC=CC=C1&&&
*C&*C1=CC=CC2=NC(C=CC(=O)C3=CC=NC=C3)=CN12&&&
COC1=CC(OC)=CC(C(=O)NNC(=O)CN2C(=O)NC3(CCCC3)C2=O)=C1&&&
O=[N+]([O-])C(=CC1=CC=C([N+](=O)[O-])O1)C1=NCCN1CC1=CC=C(Cl)N=C1&&&
*C&*C1=CC=C(C2=CC3=C(N=CN=C3NC3=CC=C(*)C(*)=C3)S2)C=C1*&*Cl&&*[N+](=O)[O-]&*C&&
*SC&*C1=CC=C(C2=CC3=NC(*)=NN3C(*)=N2)C=C1&*Cl&&*C&&
*C=CC(=O)NC(COC(C)(C)C)C(=O)NC&*C1=CC=C(NC=C2C(=O)NC3=CC=C(*)C=C23)C(*)=C1&*OC&&*OC&&
*C&*C1=C(OCC2=NC(C3=CC=CC=C3)=C(C(=O)NC(*)C3=CC=CC=N3)O2)C(*)=CC=C1&*F&&*Cl&&
*C(=O)O&*C(CC1=CC=CC=C1)C1=CC(C2=CC=CC=C2)=NS1&&&
*C1=CC=C(CC(=O)NC2=NN=C3CCCCCN32)C=C1&*Cl&&&
O=C(C1=CC=C(C2=CC=CC(O)=C2)C=C1)C1=CC2=CC(O)=CC=C2O1&&&
*OCOC&*C1=NC2=C(C(=O)[NH]N2*)C(C2=C(*)C(*)=CC3=CC=CC=C23)S1&*N&&*C&*C&&
*C(C)=O&*C1=C(*)C(*)=CC(C2C3=CC4=C(C=C3C(OC3OC(*)C(*)C(*)C3*)C3COC(=O)C23)OCO4)=C1&*O&&*O&*O&*O&*O&*O&&
C=C(C(=O)OCC1=CC=C(C(F)(F)F)C=C1)C(O)C1=CC=C(O)C=N1&&&
*C(=O)O&*C1CCN(C(=O)C2=CC=C(OCC3CCN(C4=CC=NC=C4)CC3)C=C2)CC1&&&
CC1(C)CC(N(CCCC2=CC=CC=C2)CC(F)(F)F)CC(C)(C)N1O&&&
*CC&*C1=CC=C(NC(=O)CN2C(=O)C3CCCCC3C2=O)C=C1*&*S(=O)(=O)N(CC)CC&&&
CCN1C(=O)C2=C(N=C(N3CCCC(N)C3)N2CC2=CC=CC(Cl)=C2)N(C)C1=O&&&
*CC&*C1=C(*)C(C(=O)NC2CCN(*)CC2*)=CC=C1&*OC&&*N&*Cl&&
*COP(=O)(O)C(=C)C&*C1=CC=CC=C1&&&
*CC(C)(C)CO&*C1=CC=C(OC2=CC=C(C3=C(*)C(=O)N(C4=CC=CC=C4*)C=C3)C=C2)C=C1&*Cl&&*OC(F)(F)F&&
*OC&*C1=CC=C(CN2CCN(C3=CC=C(C=NNC4=NC(=O)CS4)C(*)=C3)CC2)C=C1&*OC&&&
C1=CC=C(CSC2=NC=NC3=CC=CC=C23)C=C1&&&
CC1=CC(OCC2=NC(C3=CC=C(F)C=C3)=C(C3=CC=C(F)C=C3)[NH]2)=CC=C1OCC(=O)O&&&
*OC&*C1=NC2(C(=O)N1*)C1=CC(*)=CC=C1CC21CC(*)C(*)C(*)C1*&*F&&*N&*CC(C)(C)C&*O&*O&*C&&
O=C(NCCCNC1=CC=CC=C1)C1=NC2=CC=CC=C2C(=O)N1C1=CC=CC=C1&&&
*C&*C1=CC2=C(C=CC=C2*)N1CC1=CC=CC=C1&*C(=O)NCC(=O)O&&&
*CCCC(=O)O&*C1=CC=C(CN2CCC(N(C(=O)NC3=CC(*)=CC=C3)C3=CC=CC=C3C(=O)NC3=CC=CC=C3)CC2)C=C1&*C(F)(F)F&&&
*OCC&*C1=CC2=C(C=C1*)C1=C(C(=O)[NH][NH]1)C(C1=CC=CC=C1*)O2&*OC&&*C(F)(F)F&&
COC1=CC=C(C(=O)NNC(=O)C2CC(=O)N(C)C23CCCCC3)C=C1&&&
*C(=O)OC&*C1=C(*)C(*)=CC(OCCCNC(=O)N2CCN(*)CC2)=C1&*OC&&*OC&*OC&&
*C#N&*C1=CC(C(=O)NC2=NC=C(*)[NH]2)=CC=C1&*F&&&
*OC&*C1=CC=C(S(=O)(=O)N2CCC(*)(C(=O)NS(=O)(=O)C3CC3)CC2)C=C1&*F&&&
NC1=NC=C([N+](=O)[O-])C(C(Br)Br)=N1&&&
CC1=NN(C)C=C1C(=O)CN1C=C(SCCOC2=CC=CC=C2)C2=CC=CC=C21&&&
*CC&*C1=CC=C(C2=NC3=CC(*)=CC=C3C(NC3=CC=CC=N3)=N2)C=C1&*OC&&&
CCOC(=O)C1CC2=CC(S(=O)(=O)NC3CCCCCC3)=CC=C2N1C(=O)C1=CC=CC=C1&&&
*O&*C(CN1CCN(CC2=CC=CC(C3=CC=CN=C3)=C2)CC1)C1CC1&&&
*C&*C1=CC(*)=NC(OC(*)C(*)(C2=CC=CC=C2)C2=CC=CC=C2)=N1&*C#N&&*C(=O)O&*O&&
*C&*C1=CN(C2CC(SC3=C(*)C(=O)OC4=CC(*)=CC=C34)C(*)O2)C(=O)[NH]C1=O&*C&&*C&*Cl&&
CC1CCN(C2=CC=C(NC(=O)C(CC3=CC=CC=C3)NC(=O)C3CC(CC(C)(C)C)CN3C(=O)CNC(=O)COC3=CC=CC=C3)C=C2)CC1&&&
*CNC(C)=S&*C1=CC=C2C(=C1)N=C(CCC1=CC=CC=C1)N2*&*CC(=O)O&&&
O=C1C2=CC=CC=C2OCN1CCN1CCN(C2=CC=CC=C2)CC1&&&
CC(=O)N1C2=CC=CC=C2OC2=CC=CC=C21&&&
*OCC&*C1=CC=C(S(=O)(=O)N2CCCOC2CNC(=O)C(=O)NCC2=CC=CC=C2*)C=C1&*C&&&
CCN1C(=O)C2=CC=CN=C2N(CC(=O)NC2=CC=C(OC)C=C2)C2=CC=CC=C2S1(=O)=O&&&
CC1=CC=C2C(=C1)C=CN2CCCCCCCCCCCCCO&&&
O=C(O)CCC1=CC=CC=C1OCC1=NC(C2=CC=CC=C2)=NO1&&&
NS(=O)(=O)C1=CC(S(=O)(=O)C2=CC(Cl)=C(O)C(Cl)=C2)=CN=C1Cl&&&
*C1=CC2=C(C=C1C(=O)NC1CCN(CC3=CC=C4OCOC4=C3)CC1)CCN(C(=O)C1CC1)C2&*Cl&&&
CN1C=NC(C2=CC=C3C(C(=O)C4=CC5=CC=CC(S(C)(=O)=O)=C5[NH]4)=C[NH]C3=C2)=C1C(N)=O&&&
COC1=CC=C(C=CC(=O)OCC(=O)C2=CC=C[NH]2)C=C1&&&
NCCCN1CCN(C2=NC(C3=CC=CC(C=CC(=O)NO)=C3)=CC3=C2C(=O)N()C=N3)CC1&&&
CC1=CC=CC(NC(=O)CN2C=CN=C2C2=CC=CC=C2OCC(N)=O)=C1&&&
COC1=CC(CN2CCNC(=O)C2CC(=O)NCC2CCCCC2)=CC(OC)=C1OC&&&
COC1=CC=C(C(CC2=CC=CC=C2)NCC(O)C2=CC=C(O)C3=C2OCC3)C=C1OCC(=O)O&&&
O=C(C=C(O)C1=CC=C(Cl)C=C1)C1=CC2=C(C=CC3=CC=CC=C32)OC1=O&&&
CC1=CC=CC(C2=CC=CN=C2OC2=CC=C(NC3=NC4=CC=CC=C4S3)C=C2)=C1&&&
*C(C)C&*C1CN(CC2=COC=C2)CC1C(=O)N1CCCCO1&&&
*C&*C1=CC=C(OC2=CC=C(N3CC(*)NC(*)C3)C=N2)C(*)=C1&*OCC(F)(F)F&&*C&*C&&
*OC&*C1=CC=C(S(=O)(=O)N2CCOCC2)C=C1NC(=O)CCCOC1=CC=CC=C1&&&
CC(C)C1=NC(CN(C)C2=NC=NC3=CC=CC=C23)=CO1&&&
*C&*C1=CC=C(C(=O)NC2=CC=CC(*)=C2*)C=C1OC1CCN(*)CC1&*Cl&&*N&*C(=O)CO&&
CCC1=NC(CN2CCCC(C(=O)NCC3=CC=C(F)C=C3)C2)=CS1&&&
*C&*C1=C(NC(=O)C2=CC=C(C3=NC4=CC(N5CCC(*)C5)=NC=C4[NH]3)C=C2)SC2=C1CCN(*)C2&*Cl&&*C(N)=O&&
CC1=CC=C(CN2C=CC(NC(=O)NC3=CC=CC(F)=C3)=N2)C=C1&&&
*C&*C1=CC=C(NCCNC(=O)C2=CC=CC(*)=C2*)N=C1&*C&&*[N+](=O)[O-]&&
COC1=CC=C(NC(C)=O)C=C1COC1=CC(NC2=CC=C3N=C[NH]C3=C2)=NC=C1Cl&&&
*C&*C1=C(CN2C(*)=C(CC3=NS(=O)(=O)C4=CC=CC=C4N3)C3=C2C=CC(C(=O)N(*)CCC2=CC=CC=C2)=C3)C(*)=CC=C1&*F&&*Cl&*C(C)C&&
*C&*C1=CC=CC2=C1OCC(C(=O)OCC(=O)N1CCC3=CC=CC=C3C1)*)C2&*C&&&
COCCN1C(=O)C2=CC=CC(C3=CC=C(Cl)C(Cl)=C3)=C2C1=O&&&
C1=CC=C(C2=NN(CC3=CC=CC=C3)C(C3=CC=CC=C3)C2)C=C1&&&
CCOC1=CC=CC=C1N1CCN(CCCCNC(=O)C2=CC3=CC=CC=C3O2)CC1&&&
N#CCCN(CCC#N)C(=N)C1=CC=C2C=CC=CC2=C1&&&
CC1=CC=C(C)C(OCC(=O)NC2=CC=NC=C2)=C1&&&
C1=CC=C(C(=NNC2=CC=CC=C2)C2=CC=CC=C2)C=C1&&&
*C&*C1=NN(C2=CC(NC(=S)NC(=O)C=CC3=CC=CO3)=C(*)C(*)=C2)C=C1&*C(F)(F)F&&*O&&
*C&*C1=CC=CC=C1CN1C(CCNC(=O)C2CCC2)=NC2=CC=CC=C21&&&
CCOC(=O)C(CC1=CC=CC=C1)NS(=O)(=O)C1=CC(CC)=CC=C1OC1=CC=CC=C1&&&
*OC&*C1=CC=C(C(=O)OC2(*)C3=CC4=C(C=C3C(C3=CC(*)=C(*)C(*)=C3)C3C(=O)OCC32)OCO4)C=C1&*O&&*C&*Cl&*OC&&
CC1=CC=CC(COC2=CC=C(C3=CC=CN4N=C(NC5=CC=NC=C5)N=C34)C=C2)=C1&&&
CC1=C(C(=O)O)C=C(C2=CC=C(S(C)(=O)=O)C=C2)C(C(=O)N2CCCC2)=C1C(=O)O&&&
CC(NC(=O)C(N)CC1=CC=C(O)C=C1)C(=O)NC(CC1=CC=CC=C1)C(=O)NC(CCCNC(=N)N)C(=O)NC(CO)C(=O)NC(CC1=CC=CC=C1)C(N)=O&&&
COC1=CC=CC=C1CC(=O)NC1=CC=C(N2N=C(C(F)F)C=C2C2=CC=C(OCC3=CC=CC=C3)C=C2)C=C1&&&
*C[N+](=O)[O-]&*C1=NC(CC2=CC=CC=C2)=NO1&&&
CSC1=C(S(C)=O)N=C(C2=CC=C(Cl)C=C2Cl)N1C1=CC=C(F)C=C1&&&
C=CCN1C(C2=CC=CC=C2Cl)=NC2=C(SC=C2)C1=O&&&
*S(=O)(=O)CC&*N1CCC2C1CCN2CC1=CC=CN1*&*C&&&
COC1=C(C)C(=O)C2=C(O)C=C(OC3OC(COC(C)=O)C(O)C(O)C3O)C=C2C1=O&&&
CN1C(=O)[NH]C(=O)C2=NC(CCCNC3=NC(C4=CSC=C4)=CS3)=CN=C21&&&
*C&*C1=CC=CC(CNC2=NC(C3=CC=C(S(=O)(=O)N4CCC(*)CC4)C=C3)=NN2*)=C1&*CC(=O)O&&*C(=O)O&&
CC1=CC(OCCCN2C3=CC=CC=C3SC3=CC=CC=C32)=CC=C1C(=O)O&&&
CC1=NC=NC(C)=C1C(=O)N1CC2CN(CCC3(C4=CC=CC(F)=C4)CN(C(=O)C4CCCC4)C3)CC2C1&&&
O=C(NCC1=CC=C(C(F)(F)F)C=C1)C1=CC=C(S(=O)(=O)NC2=C(C3=CC=CS3)C(CO)=C(C(=O)C3=CC=CC=C3)S2)C=C1&&&
N=C(N)C1=CC=C(C(=O)NCCC2=CN=C[NH]2)C=C1&&&
COC1=CC=C(C2=CC=CC(F)=C2C)C=C1C1=CC=C(C(=O)NC(C)C2=CC=C(C(=O)NCC(C)(C)C)C=C2)C=C1&&&
*C(O)CC(COC(=O)CCCCCC)OC(=O)CCCCCCC&*C(CCCCCCCCOC1OC(*)C(*)C(*)C1*)CNC(=O)C1=CC=CC=C1&*CO&&*O&*O&*O&&
*OC&*C1=CC=C(C2=C(C3=CC=C(*)C=C3)C3C4=C(CC(C(*)N3C2=O)N4C2CCCCC2)N(*)C(=O)N(*)C3=O)C=C1&*Cl&&*C&*C&*C&&
CCN(C(=O)C1=CC(S(=O)(=O)N2CCCC3=CC=CC=C32)=CC=C1Cl)C1=CC=CC=C1&&&
*C&*C1=CC=C2C(NCCNCCCNCCCCNCCCCCCNC3=CC=C4C(=C3)N3C5=CC=CC=C5C(=O)N(*)C3=N4)=CC=NC2=C1&*Cl&&&
NCC(=O)NC1=NC(C2=CC=CC=C2)=CS1&&&
O=C(NC(=CC1=CC=CC=C1Cl)C(=O)N1CCOCC1)C1=C(F)C=CC=C1F&&&
CN(C(=O)C=CC1=CC=C([N+](=O)[O-])C=C1)C(CC1=CC=C(OCCC2=CC=CC=C2)C(OCC2=CC=CC=C2)=C1)C(=O)O&&&
CCCCCCCCCN1C=C(CNC(=O)C2CCCCC2C(=O)O)N=N1&&&
*C&*C1=CC=CC(NC2=NC=C(C(=O)NCC3=CC=CC=C3*)C(*)=C2)=C1&*F&&*O&&
CNC(C)C(=O)NC(C(=O)N1CCCC1C1=NC(C2=CC3=CC=CC=C3S2)=CS1)C(C)(C)C&&&
NC1=CC(C2=NN(CC3CN(C4=NC=C(C5=CC=C(Cl)C=C5)S4)CCO3)N=N2)=CC=N1&&&
O=C(NC1=CC=CC(C2=N[NH]N=N2)=C1)C1=CC=CC2=CC=CC=C12&&&
*OC&*C1=CC2=C(C=C1*)C(C(=O)NCC1=CC=CC=C1)=C(*)O2&*N&&*OC&&
FC(F)(F)C1(C2=CC3=CC=CC=C3S2)CCN(CC2CCCCCC2)CC1&&&
*C(=O)OCC&*C1=C(N2CC2)C(=O)C(*)=C(N2CC2*)C1=O&*Cl&&*Cl&&
*OC&*C1=CC=C(*)C=C1&*C(O)CNC(=O)C(C)C&&&
C1=CSC(CNC2=NC=CC(NC3=N[NH]C(C4CC4)=C3)=N2)=C1&&&
*OC&*C1=CC=C(C2=CC=C(OC3OC(COC5OC(*)C(*)C(*)C5*)C(*)C(*)C3*)C=C2)C=C1&*OC&&*O&*O&*O&*O&*O&*O&&
*C(=O)CCC(C)(C)O&*C1=CC(CNC2CS(=O)(=O)CC(CC3=CC(*)=C(*)C(*)=C3)C2*)=CC=C1&*Cl&&*N&*O&*O&&
*C&*C1=CC=C(S(=O)(=O)NC2=CC=C3CC(N4CCC4)C(=O)NC3=C2)C=C1&&&
CC1(C)CC(NC(=O)C(=O)NC2=CC=CC=C2C#N)CC(C)(C)N1&&&
*C(=O)NCCCN(C)C&*C1=CC(C2=NC(NC3=CC=C(C(=O)NC4=CC=C(N5CCN(*)CC5)C=C4)C=C3)=NC=C2)=CC=C1&*Cl&&&
FC1=CC=C(CN2C(CNN3C=NN=C3)=NC3=CC=CC=C32)C=C1&&&
*C&*C1=C(C(=O)N2CCN(S(=O)(=O)C3=CC=CC=C3)CC2)SC=C1&&&
CCNC1=NC(N2CCN(C)CC2)=NC2=C1N=C[NH]2&&&
*C&*C1=CC=CC=C1CNC(=O)C1=CC=C(*)C(NC2=NC=NC3=CN=C(NCC4CCCN4*)N=C23)=C1&*C(C)(C)C&&*C&&
CCSC1=CC=CC=C1NC(=O)CCNC(=O)COC1=CC=C(Br)C=C1F&&&
*C1=CC=CC=C1C(=O)NCC1(C2=CC=CC=C2)CCC(=O)[NH]C1&*F&&&
C=C(C)C(CCC(C)(O)C1CCC2C3CC=C4CC(O)CCC4(C)C3CCC21C)OC(=O)C(C)C(O)CCC(=O)O&&&
CCCCCCCCC1=CC=C(C=C(C)C(=O)OC(C)C)O1&&&
ClC1=CC=CC=C1C1=C(C2=CSC=C2)N2C=CP(Cl)=CC2=N1&&&
*C&*C1=CC=C(C2=CSC3=C2OC(N2CCOCC2)=CC3=NOCC(=O)NC(*)CC2=C[NH]C3=CC=CC=C23)C=C1&*C&&&
*OC&*C1=CC=C(C2=CC=C(CCN(CC3=CC=CC=C3)CC3=CC=C(*)C(*)=C3)C=C2)C=C1&*C(=O)O&&*O&&
COC1=C(Br)C=CC(OC)=C1C(=O)NCC1CCN(CC2=NC=C(C)O2)CC1&&&
O=C1[NH]C(O)=NN=C1N1CCCCC1&&&
*C=CC=O&*C1=CC2=C(C=C(*)S2)S1&*Cl&&&
CC(C)(C)OC(=O)N1C(=O)CN(C2=CC=C(Cl)C=C2)C1=O&&&
*C&*C1=C(C2=CC=CC=C2)C2=C([NH]C(=O)N2*)C(C(*)(*)C2=CC=CC=C2)=C1&*C&&*C&*C&&
*C(=O)O&*C1=C2CC3C(CC(C(=O)N4CCC(N5CCCCC5)CC4)CN3CC3=CC=CC=C3*)C3=CC=CC(=C34)N2CC1&*Br&&&
C=C(C)C1CCC2(C)CCC3(C)C(CCC4C5(C)CC6=C([NH]C7=CC=CC=C67)C(C)(CO)C5CCC43C)C12&&&
*CC&*C1=CC=C(C2=NN(*)C(C3=CC=C(OC4=CC(*)=CC(*)=C4)C=C3)C2)C=C1&*OC(C)(C)C(=O)O&&*C&*F&&
*C#N&*C1=NC(*)=C2N=CN(CC3CCC(*)O3)C2=N1&*N&&*CO&&
*C(=N)NC&*C1=CC=C(C2=CC=CC(C3=CN=CC(*)=C3)=C2)C=C1&*C(=N)N&&&
*C&*C1=CC=C(*)C(*)=C1&*CNC(CN)CCCCN&&*N&&
*C&*C1=CC2=CC(C3=CC=CC=C3)=CC=C2N=C1*&*C(=O)O&&&
COP(=O)(OC)C(O)C=CC1=CC=CC=C1SC&&&
*CC&*C1=CC=C(C2C(*)C(=N)C(*)(*)C(*)(*)C3(*)C(=O)OC(C4=CC=CC=C4)C23)C=C1&*O&&*C#N&*N&*O&*C#N&*C#N&&
CCC(C)N1N=C2COC3=CC=C(N4CCCC4CO)C=C3N2C1=O&&&
CC1(C)OC2=CC=C(C#N)C=C2C(N2CCCC(N)C2)C1O&&&
*C&*C1=CC=CC(C(CC(=O)NC2=CC=CC=C2*)N2CC3=CC=CC=C3C2=O)=C1&*F&&&
CN1CCN(CC2=CC=C(F)C=C2)CC12CC(=O)N(C1CCOCC1)C2&&&
*CC&*C1=CC(*)=CC(CC2=C(*)N=C(*)N=C2*)=C1&*Cl&&*N&*N&*N&&
CN1CCN(CC2=NC3=CN=CN=C3N2CCC2=CC=CC=C2)CC1&&&
OCC(CO)NC1=C(Cl)C=NC=C1Cl&&&
CSC1=C(S(C)=O)OC(C2=CC=CS2)=C1C1=CC=CS1&&&
*C&*C1=CC(NC(=O)C2CCN(S(=O)(=O)C3=C(C=CC4=CC=CN=C4)ON=C3*)CC2)=NO1&*C&&&
*C(C)(C)C&*C1=CC=C(OC2=CC=CC=C2N2CCN(CC(*)COC3=CC=CC=C3C=CC3=CC=CC=C3)CC2)C=C1&*O&&&
COC(=O)C(CC1=CC=CC=C1)NC(=O)C(CC1=CC=CC=C1)CN1CCOCC1&&&
*NC(C)C&*C1=CC=C(C2=CN=CC(NC3=CC=C4C(=NOCC(=O)N(*)CC5=CC=CC=C5)CC5=CC=CC=C5C4=C3)=N2)C=C1*&*C&&*Cl&&
CC1OC(OC2C(CO)OC(OC3C(CO)OC(OC4CCC5(C)C(=CCC6C5CCC5(C)C(C7=CC(=O)OC7)CCC65O)C4)C(O)C3O)C(O)C2O)C(O)C(O)C1O&&&
N#CC1=CC=C(C2=CC=CC(C(=O)NCC3=CC=CO3)=C2)C=C1OC1=CC=C(N2CCNCC2)C=C1&&&
*C1=CC(C2=NN=C(SCC(=O)NCC3=CC=CC=C3)N2C2=CC=CC=C2)=CC=C1&*Cl&&&
CCC(=C(C1=CC=C(OCC(=O)O)C=C1)C1=CC=C(OCC(=O)O)C=C1)C1=CC=CC=C1&&&
NC(=O)C1=NC2=CC(NC(=O)NC3=CC=C(Cl)C=C3Cl)=CC=C2[NH]1&&&
C#CCNC1=C(S(=O)(=O)C2=CC=C(C)C=C2)N=C(C2=CC=CS2)O1&&&
CC(C)C(N)C(=O)N1CC2=CC=CC=C2C1C(=O)NCCO&&&
*C&*[N+]1=CC=C(C2=CC=CC(C3=CC=CC4=C3C3=CC(C5=CC=CC=C5)=CC=C3[NH]4)=C2)C=C1&&&
*N(C)C&*C1=CC=C(N(C(=O)C2=C(*)C(*)=NS2)C(C(=O)NCC2CCCO2)C2=C[NH]C3=CC=CC=C23)C=C1&*C(N)=O&&*N&&
CC1=CC=CC=C1CC1=NC2=CC=C(OC(C)(C)C(=O)O)C=C2O1&&&
*Cl&*C1=CN=CC(NC2CCC(CNC3=NC(NC4=CC=CC(*)=C4)=NC=C3)CC2)=C1&*Cl&&&
*OC&*C1=CC(C=CC(=O)OCC(=O)N2C3=CC=CC=C3NC(=O)C2(*)*)=CC(*)=C1*&*C#N&&*C&*OC&*OC&&
O=C(O)C(CC1=CSC2=NC3=CC=CC=C3N12)N1C=NC=N1&&&
O=C(NC1=CC=C(OC2=CC=C(NC(=S)NC(=O)C3=CC=CS3)C=C2)C=C1)C1=CC=CC(Br)=C1&&&
COC1=CC=C(C(=O)NC2=CC=C(C3=CC=C(N4C=CN=C4)N=N3)C=C2)C=C1S(=O)(=O)N1CCCC1&&&
*C&*C1=CC=C(*)C(S(=O)(=O)NC2=CC=C3[NH]C4=C(CCCC4)C3=C2)=C1&*Cl&&&
COC1=CC=C(C2=NN(C3=CC=C(C)C=C3)C=C2C(=O)NN=CC2=CC=CC=C2OC)C=C1&&&
*C1=CC=C2N=C(NCC3CCCO3)C(C3C4=C(CC(C5=CC=CC=C5)CC4=O)NC4=C3C(=O)CCC4)=CC2=C1&*Cl&&&
*C&*C1=CC=C(C2=NN(CC(=O)N3CCN(C4=CC=C(*)C=C4)CC3)N=N2)C=C1&*F&&&
N=C(N)NC1=CC=CC(OS(N)(=O)=O)=C1&&&
CC1=CC=C(NC(=O)C2CCN(C3=NN=C(C)C(C)=C3C#N)CC2)C=C1&&&
CC1=CC=C2[NH]C(=O)C(CN(CC3=NN=NN3CC3=CC=CO3)C(=O)C3COC4=CC=CC=C4O3)=CC2=C1&&&
CCCN1CCN(CCN2N=C3C(=O)C4=CC=CC=C4C(=O)C3=C(O)C2=O)CC1&&&
*C&*C1=CC(C(=O)NCCC2=C[NH]C3=C(*)C=CC=C23)=CC2=NC(C3=C(*)C=CC=C3*)=CN=C12&*Cl&&*C&*C&&
COCCOC1=CC=C(NC(=O)CN2C(=O)N=C(C3=CC=CS3)C3=CC(C)=CC=C32)C=C1&&&
*OC&*C1=CC=C(S(=O)(=O)NC(*)C(=O)N2CCN(C3=CC=C(*)C=C3)CC2)C=C1&*CCSC&&*Cl&&
*OCC&*C1=CC=C(C(*)(*)C(=O)C2=CC=C(*)C(*)=C2)C=C1&*C&&*C&*C&*O&&
CCCN(C1=CC=C(CCCC(=O)O)C=C1)C1=NC(C2=CC=C(OC3=CC=CC=C3)C=C2)=CS1&&&
*OCC#C&*C1CCN(C2=NC(C3=CC=C(NC(=O)NC4=CC=CC=C4)C=C3)=C3C=CC=CC3=N2)CC1&&&
*OC&*C1=CC(C(=O)NC2=CC=C(CC(*)NC(=O)C3(*)CCCCC3)C=C2)=CC=C1OCCCC1=CC=CC=C1&*C(=O)O&&*C&&
*C&*C(OC1=CC=CC=C1)C(=O)N(*)CC1=CC=CC=C1&*C&&&
*C(=O)NCC(C)(C)CC&*C1=CC=C(C(*)N(CC2=CC=CS2)C(=O)CCC(=O)NC2=CC=CC=N2)C=C1&*C&&&
CN1CCN(C2=NC3=C(C4=CC=C(O)C=C4)C4=CC=CC=C4N(C)C3=N2)CC1&&&
*CCCCCCC&*C1=CC=C2C(=C1)C(*)=C(*)N2*&*CO&&*C&*C&&
CC1=CC=C(NC(=O)C2=CC=CC(N3C(=O)CCC3=O)=C2)C=C1C&&&
O=C(NCC1=CC=CC=C1CN(C(=O)C1=CC=C(F)C=C1)C1CC1)C1=CC=C2C=CC=CC2=N1&&&
*C&*C1=CC=C(C(=O)NC2CC2)CCN1C1=NN2C(*)=C(*)C(*)=NC2=C1&*Cl&&*C&*C&&
*CC&*C1=CC=C(N2CCN(C3=CC=C(NC(=O)COC4=CC=C(*)C=C4)C=C3)CC2)C=C1&*Cl&&&
O=C(NC1CCCCCCCCCC1)C1=CC=CC=C1Cl&&&
N=C(N)NC1=CC=C(CC(=O)NC(CC2=CC=CC=C2)C(=O)N(CCO)CC2=CC=C3C=CC=CC3=C2)C=C1&&&
*OC&*C1=CC=C2CC3C4CC(*)C(*)C5OC1=C2C45CCN3*&*C&&*OC&*C&&
CC1=C(CN)SC=C1&&&
CCCCCCCCNC(=S)NC1=CC=C2C(=C1)C(=O)N(C)N2C&&&
CCOC(=O)COC1=CC=CC=C1N1CCN(CCC(=O)C2=CC=CC=C2)CC1&&&
*OC&*C1=CC=CC2=C1CC1=CC=CC=C1C3=NCCN32&&&
ClC1=CC=C(COC2=CC=C3C(=C2)CCC2=NN=CN32)C(Cl)=C1&&&
FC1=CC=CC=C1C=NN(C1=CC=CC=C1)C1=NC=NN2C=C(C(F)(F)F)C(C3=CC=CC=C3F)=C12&&&
*C1=CC=C2OC3=C(C=C(*)C(*)=C3)C(=O)C2=C1&*Cl&&*O&*O&&
*C(=O)NCC#N&*C1=CC=C2C(=C1)N=CN2C1CCCCC1*&*Cl&&&
CC1=CC=C(C2=C3N=CC=C(C(O)C4=CC=C(F)C=C4)N3N=C2)C=C1&&&
COCCCN1C2=C3C=CC(OC)=CC3=CC=C2OC2=CC=CC=C21&&&
CC1=NC2=C(CCCC2=NNC(=O)C2=CC=CS2)C(C2=CC=CC=C2Cl)=N1&&&
*NC(C)=O&*C1=CC=CC(NC(=O)C2=CC=CC=N2)=C1&&&
*C(=O)CCCC(=O)OC&*C1=CC=C(CN2C(CC3(*)CCCC3)=NC3=CC=CN=C32)C(*)=C1&*F&&*Cl&&
COC(=O)C1=CC=CC(NC(=O)CCSC2=CC=C(C)C=C2)=C1&&&
O=C(C1=CC([N+](=O)[O-])=CC=C1F)N1CCC(N2CCCCC2)CC1&&&
COC1=NC=CC=C1NC1=CN(C2CCN(C(=O)OC(C)(C)C)C2)N=C1&&&
*NC(C)=O&*C1=CC2=C(C=C1*)C1=CC=CC=C1C2=O&*S(N)(=O)=O&&&
CCCC(NC(=O)C1CCC(=O)N1)C(=O)NC(CC1=CC=C(C(=N)N)C=C1)C(=O)NC(C(N)=O)C(C)(C)C&&&
CC1=NC(N2C=C(C3=CC=CC=C3)N=C2C2=CC=CC=C2)=NC(N2CCOCC2)=C1[N+](=O)[O-]&&&
CCC1=NN(CCO)C(CC)=C1OC1=CC=CC(F)=C1&&&
*C(C)C&*N1C=NC2=CC(C3=CC=C(N4CCOCC4)C=C3)=NC(NCC3=CC=CC(C4=CC=CC=C4)=C3)=C2C1=O&&&
*OC&*C1=CC=C(C2=C(C3=CC=C(*)C=C3)N(*)C(C(=O)NCCCN3CCN(CC4=CC=CC=C4)CC3)=C2)C=C1&*O&&*C&&
*CCCCCCCCC(=O)NC&*C1=CC=C2C(C3=C(*)C=C(*)C(*)=C3)=C3C=CC(=O)C=C3OC2=C1&*OC&&*OC&*O&&
C=C1C=CC2C(CCC(O)C2(C)O)C(C)(CCC=C(C)CO)C1CC(=O)C1=COC=C1&&&
CC1=CC(=O)N(N=C2N=CN(CC3=CC=C(C(C)(C)C)C=C3)C3=CC=CC=C23)C1=O&&&
*C&*C1=NC2=C(O1)C(*)=CC1=CC=CC=C12&*C(N)=O&&&
*OC&*C1=CC=C(S(=O)(=O)N2C=CC3=C(*)N=CC=C32)C=C1&*Cl&&&
*CC&*C1=CC(COC2=CC=C(C3=C(*)C(=O)N(C4=CC=CC=C4*)N=C3*)C=C2)=CC=C1&*O&&*CC&*OC&&
*Cl&*C1=CC(*)=CC(SC2=CC=C(NCC3=CN=C4N=C(*)N=C(*)C4=N3)C=C2)=C1&*Cl&&*Cl&*N&&
CC1=CC(C(=O)NC2=CC=C(S(=O)(=O)N(C)C)C=C2)=NN1C1=CC=CC(Cl)=C1&&&
*C&*C1=C(C2=CC=C(C3=CC=CS3)C=C2)C2=C(C(=O)CCC2)N1*&*CCO&&&
CC1=CC=C(C)C(NC(=O)CSC2=NC(C3=CC=CS3)=CN2C)=C1&&&
*C&*C1=CC=CC(CC2=CC(C3OC(*)C(*)C(*)C3*)=C3CCCOC3=C2*)=C1&*CO&&*O&*O&*O&*Cl&&
CCCN1C(=O)CC(C(=O)NC2=CC(OC)=CC(OC)=C2)C1C1=CC=C(OC)C=C1&&&
CC1=CC(C)(C)NC2=CC=C3C4=CC(F)=CC=C4OC(C4=CC=C(C(F)(F)F)C=C4)C3=C12&&&
*NC(=O)NC&*C1=CC=C(*)C(*)=C1&*C(O)CNC(C)(C)C&&*Cl&&
*C&*C1=CC=CC=C1N1CCN(*)CC1&*CN&&&
CCCCC1(C2=CC=CC(O)=C2)NC(=O)N(CC2=N[NH]C(=S)N2C2CCCCC2)C1=O&&&
*C1=C2C(=O)C3=CC=CC=C3C(=O)C2=C2CC(*)OC2=C1&*O&&*O&&
C#CCN(CC1=CC=CO1)C(=O)C1=CC=C(N(C)C)C=C1&&&
COC1=CC=C(C2=C(C3=CC=CC=C3)[NH]C(SC(C)(C)C)=N2)C=C1&&&
COC1=CC2=C(OC3=CC=C(NC(=O)C4=CC(C5=CC=C(C(F)(F)F)C=C5Cl)=CC=N4)C=C3F)C=CN=C2C=C1OCCCN(C)C&&&
CCCCCCCC(=O)NCC1=CC=NC=C1&&&
O=C(NCC1=CC=CC=C1)C(C(=O)O)C1=CC=C(CN2CCCC2)O1&&&
CCC1=CC2=C(O)C(C(=O)C3=CC=CC(O)=C3)=CC=C2OC1=O&&&
*OCCC&*C1=CC=C(C(C2=C(*)C(=O)N=C(*)[NH]2)C2=C(*)C3=CC=CC=C3N(*)C2=O)C=C1&*C&&*O&*N&*OC&&
CSC1=CC=C(CN2CCC34C=CCCC3C(C=CC3=CC=C(F)C=C3)C4C2)C=C1&&&
*C1=C(*)C(C(=O)NC2CN(C(=O)CCOCC3=CC=CC=C3)CC2OC(=O)C2=CC3=CC=CC=C3C=N2)=CC=C1&*O&&*O&&
CS(=O)(=O)C1=CN=C2C=CC(C3=CC(Cl)=C(O)C(Cl)=C3)=CC2=C1NC1CCC(CN2CCCC(N)C2)CC1&&&
*OC&*C1=CC(C(=O)OCC2=CC=C(CN3C=CC(=O)C(*)=C3)C=C2)=CC=C1&*Cl&&&
*CC(C)C&*C1=CC=C(CC(=O)NC(*)C(=O)NCCCCCCCCCCCCCCCCCSSC2=CC=CN2*)C=C1&*CC(=O)NC(CCC(=O)O)C(=O)O&&*CC(=O)O&&
CC1=CC=C(C2=NC(CSC3=NC(=O)C4=CC=CC=C4[NH]3)=C(C)O2)C=C1&&&
CC1=CC2=C(C=C1C)C(NC1=CC=CN=C1)=CC(=O)O2&&&
N#CC1=C(NC(=O)CSC2=NC3=CC=CC=C3C(=O)N2CCC2=CC=C(F)C=C2)SC2=C1CCCC2&&&
*CC(=O)O&*C1=CC(C2=NC(C=C3C(=O)N(*)C4=CC=CC=C34)=C(*)O2)=CC=C1&*Br&&*C(=O)O&&
CN(CC1=CN(CC(O)(F)F)N2C=C(C3=CC=CC(OC4=CC=CC=C4)=C3)N=C12)C(=O)COC1=CC=CC=C1&&&
*C(C)NS(=O)(=O)CCC&*C1=NC(C2=CC=CN=C2N2CCC(*)CC2)=NO1&*C&&&
CCN(CC)CCNC(=O)C1=CC=C(C2=CC=C(OC)C(OC)=C2)C2=C1OC1=CC=CC=C1C2=O&&&
*C&*C1=CC(C(*)CNC(*)CC2=CC=C3OC(*)(C(=O)OCC4CCCC4)OC3=C2)=CC=C1&*C(=O)OC(C)(C)C&&*O&*Cl&&
CC1=CC=C(NC(=O)C2=CC=C(OCC(=O)NC3CC(=O)OC3O)C=C2)C(Br)=C1&&&
*NC(=O)OC&*C1=CC=C(OP(*)(=O)COCCN2C=NC(*)=N2)C=C1&*N&&*N&&
NC1(N)C2=CC=CC=C2C2=CC=C(C3=CC=CC(C4=CC=C(Cl)N=C4)=C3)C=C21&&&
COC(=O)C1=NOC(CCCOC2=C(C)C=C(C3=CC=CC=C3)C=C2C)=C1&&&
CC(C)C1=CC=C2C(CCCC(=O)N3CCOCC3)=CC(C(C)C)=NC2=C1&&&
*C(N)=O&*C1=CC=C2C(=C1)CCS2(=O)=O&&&
*OC&*C1=CC(C2C3=CC4=C(C=C3C(OC(=O)C3=CC=CC=C3)C3COC(=O)C23)OCO4)=CC(*)=C1*&*OC&&*O&&
COC1=CC=CC(C(C)=NNC(C)=CC(=O)NC2=CC=C(Cl)C(Cl)=C2)=C1&&&
COC1=CC2=C3C(=C1OC)C1=C(C=C(OC)C(OC)=C1OC)CC3N(C)CC2&&&
CC(C)NC(=O)NC1=CC=CC(CN2C(=O)C(NC(=O)NC3=CC=CC(Cl)=C3)CCC3=CC=CC=C32)=C1&&&
*OC&*C1=CC=C(C2=CC=C(C=NNC(=O)CN3C4=CC=CC=C4C4=C3C(=O)N3CCSC3=N4)O2)C=C1&&&
*C&*C1=CC(*)=[N+](CC(=O)NC2=CC=CC=C2*)C(*)=C1&*C&&*C&*C&&
CC1=CC=C(C)C2=C1N=C(N(CC1=CC=NC=C1)C(=O)CCl)S2&&&
*C(=O)OC&*C1=C(NC(=O)CC2=CC(*)=CC=C2)C(=O)OC1&*Cl&&&
CC(=O)OC1CCC2(C)C3=C(CCC2C1(C)C)C1(C)CCC(OC2OCC(O)C(O)C2O)C(C)(C)C1CC3&&&
CN(C1=NCCN1)C1=NC(NC2=CC=CC=C2Cl)=C2C=CC(Cl)=CC2=N1&&&
*C1=CC(C(=O)NC2CCN(CC3=CC=CC=C3)CC2)=C(*)C(OCC2=C(*)C=CC=C2*)=C1&*F&&*F&*F&*F&&
CC(NC(=O)NC1=CC=C(Cl)C=C1)C(=O)N1CCN(C2=CC=CC=N2)CC1&&&
*C&*C1=CC=C(COC2=C(*)C(=O)N(C3=C(*)C=C(*)C=C3*)N=C2)C(*)=C1&*[N+](=O)[O-]&&*F&*Cl&*F&*F&&
O=C(C=C1NCC(=O)NC1=O)C(O)=CC1=CC=C(C2=CC=CC(Cl)=C2)O1&&&
*C1=CC=C(NC(=O)C(=O)C(C(=O)C2=CC=C(*)C=C2)C2OC(=O)C3=CC=CC=C32)C=C1&*F&&*Br&&
*C1=CC=C(S(=O)(=O)N(C2CC2)C2=CC=CC=C2C(=O)NN=CC2=CC=C(*)C(*)=C2)C=C1&*F&&*F&*O&&
CCOC1=CC=C(CC2=C(C)C3=CC=CC=C3OC2=S)C=C1&&&
*OC&*C1=CC=C(CC2C(=O)OCC2CC2=CC=C(*)C(*)=C2)C=C1*&*Br&&*OC&*OC&&
*OC&*C1=CC=CC=C1NC(=O)C(=O)C1=CC=CN1CC1=CC=CC=C1&&&
CN1CCN(C(=O)CCCC2=CC=C(C3=CC=CC=C3)C=C2)CC1&&&
*CCCCC&*N1C=C(C(=O)NCC2CCCO2)C(=O)C=C1C1=CC=CC=C1&&&
*C&*C1=CC=C(CSC2=NN=C3C=CC(N4CCCC4)=NN23)C=C1&&&
*C(=O)CCC(C)C&*C1=COC(C2CCCCC2)=C1&&&
*OC&*C1=CC=C(OCC(=O)NC2=CC(OC3=CC=C4C=CC(*)=CC4=C3)=CC=C2)C(*)=C1&*C(F)(F)P(=O)(O)O&&*Cl&&
*C1=CC=C(CNC(=O)CN2C(=O)CC(C3=CC=CO3)=NC3=CC=CC=C32)C=C1&*Cl&&&
CN1CC(=O)N(C)C(=O)C12CCN(CC1=CC=CO1)CC2&&&
*C1=C(*)C(*)=CC(C=NNC(=O)C2=CC(C3=CC=C(*)C(*)=C3)=N[NH]2)=C1&*O&&*Br&*O&*Br&*O&&
O=C(COC1=CC=C(C=C2SC(=S)NC2=O)C=C1)NC1=CC=C(F)C=C1&&&
CCN1C(C=CC(=O)C2=CC=CO2)=NC2=CC(NC(=O)C3=CC=CS3)=CC=C21&&&
*C1=CC(NNC2=CC=NC3=CC(*)=CC=C23)=CC=C1&*Cl&&*Br&&
*C&*C1=CC2=C(C=C1*)C(*)=C(*)[NH]2&*C&&*C&*C&&
C=C(C)C(OC(C)=O)C(OC(C)=O)C(C)(O)C1=C2C(OC(C)=O)C(OC(=O)C(C)CC)C3(OC(C)=O)OCC2(C(OC(C)=O)C1OC(C)=O)C3O&&&
*OC&*C1=CC=C(C2=CSC3=NC4=C(C(=O)N(*)C(=O)N4*)N23)C=C1&*C&&*C&&
*OC&*C1=C(*)C=C2C(=C1)N=C(*)N2C1CCN(CCN2C(=O)C3=CC=C(*)N3CC2(*)*)CC1&*C(C)(C)C&&*Cl&*Cl&*Cl&*C&&
CC1=CC=C(N2N=C(C(C)(C)C)C=C2NC(=O)NC2=CC=CC3=CC=CN=C23)C(C)=C1&&&
*CC&*C1=NN(C2=CC=CC=C2)C2=C1C=C(CNCC1=CC=CS1)S2&&&
CN1C(C2=CC=CC=C2)=NN=C1C(C1=CC=CS1)N1CCN(CC=CC2=CC=CC=C2)CC1&&&
CN1CCN(CC(=O)CC(=O)NC2=CC3=C4C(=C2)C(C)(C)C(=O)N4CCC3)CC1&&&
*C1=CC=C(CC2CN(C(=O)C(*)CC3=CC=CC=C3)C(CC3=CC=CC=C3)CN2C(=O)OCC2=CC=CC=C2)C=C1&*CO&&*O&&
CNC1=CC=CC=C1C1=NN2CCN(CC3=CC=CC=N3)CC2=C1&&&
CC1CN(C(=O)C2=CC=CC(S(=O)(=O)N(C)C3=CC=C(Cl)C=C3)=C2)CC(C)N1&&&
O=C1CC(C2=CC=C(NC(=O)C3=CC=C(C4=CC=NC=C4)C=N3)C=C2)=NC2=CC=CC=C12&&&
CCCC1=C(O)[NH]C2=CC(OC)=C(NCC3=CC=CC=N3)C(C)=C2C1=O&&&
COC(=O)C1=C(CSC)C2=CC=C(OC)C=C2N1CC(=O)NCCOC&&&
CC1=CC=C(CNCC2=CC=C(NS(C)(=O)=O)C=C2)O1&&&
CC1=CC=CC(C2=CN(C3CCN(CC4=CC=C(Cl)C=C4)CC3)N=N2)=C1&&&
CN1CCN(C2=NC=NC3=CC4=C(C=C23)SC(N)=N4)CC1&&&
*C1=CC(*)=CC(N2CCN(C(=O)C3=CC4=CC(*)=CC=C4[NH]3)CC2*)=C1&*O&&*C(F)(F)F&*[N+](=O)[O-]&*Cl&&
N=C(N)N1CCN(C2=CC=C(C(=O)N3CCN(C(=O)COC4=CC=CC=C4)CC3)C=C2)CC1&&&
CCOC(=O)C(C#N)=CC1=CC2=[N+]([O-])ON=C2C=C1&&&
CN1C2=CC=C(Cl)C=C2C2=NN=C(SCC(=O)NC3=CC=CC=C3Cl)N=C21&&&
O=C1N=C2C=CC(F)=CC2=C(O)[NH]1&&&
*OCCN(C)C&*C1=CC=C(CNC(=O)C2CC(=O)N(C3=CC=C(*)C=C3)C2)C=C1&*F&&&
CC(C)(C)C(=O)OC(C)(C)C(O)C1CCC(CCCC2CC(CCC(=O)NCCC(=O)O)C(=O)O2)O1&&&
COC1=CC=CC(CNC(=O)C(OC(C)=O)C(OC(C)=O)C2=CC=CC=C2)=C1&&&
*C&*C1=C(NC(=O)CC2=CC=CC=C2)SC2=C1CC(*)(*)OC2(*)*&*O&&*C&*C&*C&&
*N&*C1=NS(=O)(=O)NC2=NO[NH]C12&&&
CC(=O)C1=CC=CC(NC(=O)C2=C(C)C3=C4C(=O)CC(C)(C)OC4=CC=C3O2)=C1&&&
CC1=CC=CC(Cl)=C1C(=O)N1CCC(C)(N2CC3=CC=CN=C3C2=O)CC1&&&
*OC&*C1=CC=C(COC2=C(*)C=C(CNC3=CC=C4[NH]N=CC4=C3)C=C2*)C=C1&*F&&*Cl&&
*Cl&*C1=CC=C(C2=CC(C3=NC=CS3)=NC(C3=CC=CC(*)=C3)=C2)C=C1&*Br&&&
*[N+](=O)[O-]&*C1=CC=CC=C1C1=C(C2=CC=CC=C2)N=C2C=CC=CN12&&&
*C&*C1=CC(CNC(=O)C(*)N2N=C(C3=CC=CC=C3)C3=C(C2=O)C2=CC=CC=C2S3)=CC=C1&*Cl&&&
COC(=O)CSC1=NN=C(NC(=O)CSC2=NC=CN2C)S1&&&
CNC(=O)C1=CN2C(C3=CC=C(Cl)C=C3Cl)=C(CN)N=C2C=C1&&&
CS(=O)(=O)C1=CC=C(C2=C(C3=CC=CC=C3)SC(N)=C2C(=O)C2=CC=C(Cl)C=C2)C=C1&&&
N#CC1=C2C=CC=CC2=C(NCCN)C2=NC=CC=C12&&&
CCCN1C(=O)C2=C(C=NN2CC(=O)NCC2=CC=C(F)C=C2)N(CC2=CC=CC=C2Cl)C1=O&&&
*OCCN(CC)CC&*C1=CC=C(N2C=NN=N2)C=C1&&&
*C(=O)NC&*C1=CC=C(N2CCN(CC3=CC=CC=C3C(=O)OCCCOC(=O)CCCCCC3SCC4NC(=O)NC43)CC2)C=C1&&&
CC12C=C(C3=C(COC3=O)CC(CC(C)(C)C3(O)C(=O)C(C)(NC(=O)C(C)(C)C)CC3=O)CC1O2)C(O)O&&&
COC(=O)[N+]1=C(C2=CC=C(Cl)C=C2)C=CC2=C(CC3=CC=C(Cl)C=C3)C=CC=C21&&&
CCC1=CC2=C(C(F)(F)F)C=C(C(F)(F)F)N=C2C=C1OC1=CC=C(Br)C=C1C(=O)NC1=CC=C(Cl)C=C1&&&
O=C1[NH]C2=CC3=CC(Cl)=C([N+](=O)[O-])C=C3OC3=CC=CC1=C23&&&
*C1=CC=C(*)C(C(=O)C=CC2=CC=CN=C2)=C1&*Cl&&*Cl&&
N#CC1=CC=CC=C1N=CNC1CC(=O)N(C2=CC=CC=C2)C1&&&
*C&*C1=CC=C(NC(=O)C2=CCC(N3C=NC(*)=C3)C(*)O2)C=C1&*OC(F)F&&*CO&&
CC(C)S(=O)(=O)OCOC(=O)CC1=CC=CC=C1&&&
CC1(C)CCC2=C(O1)C(CC1=CC=CC=C1)=C(CO)C(C)(C)O2&&&
*SCC&*C1=CC(CN2CCNC(=O)C2CC(=O)NC2CCCC3=CC=CC=C32)=CC=N1&&&
CC1=CC=C(OCC(O)CN2N=C(C(F)(F)F)C=C2C(=O)NCCN2CCCCC2)C=C1&&&
*C1=C(C2=CC=C3C=CC=CC3=C2)C=CC=C1C(=O)C1=CN=C2C=CC=CC2=C1&*Cl&&&
CC(=O)C1=CC=C(OCCNC2=CC(Cl)=CC=N2)C=C1&&&
*OCCOCC&*C1=CC=C(C2=CC=C(C(*)CNC3CCN(*)CC3)C=C2)C=C1&*O&&*SC&&
CCCC1=NOC(CN2CCOCC2)=N1&&&
COC1=CC=C(C=NNC(=O)C(=O)NC2CCCCC2)C=C1Br&&&
COC1=CC=CC2=C1OC(=N)C(C(=O)NCCC1=CC=C(OC)C(OC)=C1)=C2&&&
*N&*C1=CC=NC(*)=C1NC(=O)C1=CC=C(NC2=NC(C3=CN(C4CCOCC4)N=C3)=CC=N2)C=C1&*Cl&&&
O=C1C=C(O)N(C2CC2)C(=O)N1C1CC1&&&
*SC&*C1=CC(C2C3=CN=C(*)N=C3OC3=NC4=C(C=C32)CCCC4)=CC=C1&*F&&&
COC1=CC2=C(C=C1OC)C1=C(OC)C=CC3=C(C4=CC=CO4)C=CC(=C13)CC2&&&
CC(C)CCNC(=O)C(CC1CCCCC1)N1CCNC(=O)CC1&&&
*C1=CC(N2C=CC=C(C(=O)NC3=CC=CC(*)=C3*)C2=O)=CC=C1&*Cl&&*Cl&*Cl&&
CN1C(NCC2=CC(Br)=CC=C2F)=NC2=CN=C(NC3=CC=CC(Br)=C3)N=C21&&&
OC1(C(F)(F)F)C2=CC=CC=C2C2=C(C3=CC=CC=C3)C(C3=CC=CC=C3)=C(NC3CC3)N21&&&
*CC&*C1=CC(*)=C(C=CC2=C(S(=O)(=O)N3CCC(*)CC3)C(*)=NO2)C(*)=C1&*C&&*C&*C&*OC&&
*C(C)C&*C1=CC=C(C(C(=O)OC2CC3CCC(C2)N3*)C2=CC=C(*)C=C2)C=C1&*Cl&&*Cl&&
*OCC(=O)NC&*C1=CC=C2C(=C1)C1CCCN(CC3CCCCCC3)C21&&&
*C(C)C&*C(CN1CCN(CCCC2CCCCC2)CC1CC1=CC=CC=C1)NC(=O)OCC1=CN=CS1&&&
CCC=CCC1CC(=O)C(=C(O)C=CC2=CC=CS2)C(=O)O1&&&
CC(C)C(O)CC(=O)C(F)(F)C(F)(F)C(F)(F)C(F)(F)C(F)(F)C(F)(F)C(=O)NC1CCN(C2=NC=CC=N2)CC1&&&
*C(=O)OCC&*C1=CC(NC2=C3C(=NN2*)CCC2=CN=C(NC4=CN(*)N=C4*)N=C23)=CC=C1&*C&&*C#N&*C&&
N=C(N)NN=CC1=CC=C([N+](=O)[O-])O1&&&
*C1=CC=C(OC2=CC(S(=O)(=O)N3CCCC3)=C(*)C=C2N2CCOCC2)C=C1&*F&&*Cl&&
*CC=C&*N1C=C[N+](CCOC2=CC=C3C(=O)C4=CC=CC=C4C(=O)C3=C2)=C1&&&
*C&*C1=C(C(=O)NC2=NN=CS2)C=C(C2=CC=CC=C2)O1&&&
*CCCC&*C1=C(C(=O)C2=CC=C(*)C=C2)C(=O)CCC1&*ON=C(C)C(=O)O&&&
CN(C)C=NC(=O)C1=CC=C(NC(=O)C2=CC(NC(=O)C3=CC=CS3)=CN2C)C=C1&&&
C=CC1(C)CCC2(C)C(CCC3C2CC(=O)C2(C)C3CC(OC(C)=O)C2(O)C(=O)O)C1&&&
C=C(CC)C(=O)C1=C(C)C2=CC(C)=CC=C2O1&&&
*CC(OCC)C(=O)O&*C1=CC=C(CN(C2=CC=C(*)C(*)=C2)C2=CC3=CC=CC=C3C=N2)C=C1&*OC(F)(F)F&&*OC&&
CC1=C(C(=O)NC2=CC=CC=N2)C(C2=CC=C(OC3=NC4=CC=CC(C)=C4S3)C=C2)C(C(=O)NC2=CC=CC=C2)=C(C)N1&&&
CCCCCCCCCCNC(=O)CN1CN(C2=CC=CC=C2)C2(CCN(C(=O)CCCCCN3CCOCC3)CC2)C1=O&&&
OC1=CC=C(C2=CC=C(N3CCCCC3)C=C2)C=C1CC1=C(C2=CC=C(O)C(O)=C2)SC2=CC(O)=CC=C12&&&
*CCCOC&*C1=CC=C2C(=C1)CCC1C2C2=C(C=CC=C2*)CCN1*&*C&&*Cl&&
*OC&*C1=CC=C2C=CC3=NC(*)=C(CN4CCC(*)CC4)C(*)=C3C2=C1&*O&&*C&*C&&
CC1=CC=C(C2OCC(CS)N2C(=O)C2=CC=C(C(=N)N)C=C2)C=C1&&&
NCCN1CC2CC1CCN2C(=O)C1=CC(Cl)=CC2=C1N=C[NH]2&&&
FC1=CC=C(C2=C(C3CCN(C4=CC=C(CC5=CC=C(N6C=CN=C6)N=N5)C=C4)CC3)OC=N2)C=C1&&&
*OC&*C1=CC=C(OCC(*)CN2C(=N)N(*)C3=CC=CC=C32)C(*)=C1&*O&&*C&*OC&&
O=C(NCC1=CC=CO1)C1=CC=C2OCCOC2=C1&&&
*C&*C1=C(C2=CC=CC=C2)NC(=O)N(*)C1C1=CC=CC=C1*&*[N+](=O)[O-]&&*C(N)=O&&
*F&*C1=CC=C(CNC2=CC=CC3=C2OC2CCNCC2C3)C=C1&&&
COC1=CC=C2C(=O)C(C=CC(=O)NO)=COC2=C1OC&&&
*OC&*C1=CC=C(C2CC(*)N3N=C(*)N=C3O2)C=C1&*C(C)(C)C&&*N&&
CCCCCCCCCCCCCCCCCCC1=CC=CC=C1C=O&&&
COC1=CC(Cl)=C(Cl)C=C1CNC(=O)C1=CC(Br)=CC=C1OCC(C)C&&&
*OC&*C1=CC=C(CNC(=O)C(*)C2=CC=C(*)C(*)=C2)C=C1&*C(F)(F)F&&*NS(C)(=O)=O&*F&&
*C&*C1=CC=C(C2=NC3=CC=CC=C3N2C(*)C(=O)NCCCN2CCCCC2)C=C1&*C&&&
*O&*C1=C(*)C=C(CCCCCCCCC2=CC=C(OCC3=CC=CC=C3)C=C2)C(*)=C1&*O&&*O&&
CC1=C(CCNC(=O)C2=CC=CO2)SC=N1&&&
CCOC(=O)NC1=CC=C2C(=C1)CCC2NC(=O)CC&&&
*NC(=O)CC=C&*C(=NNC(=O)C1=CC(*)=CC=C1)C1=CC=NC=C1&*OCC&&&
O=C(NC1=CC=C(Br)C(C(F)(F)F)=C1)C1CCN(C(=O)NC2=CC=CC=C2F)CC1&&&
*OC&*C1=CC(*)=C(NC2=NN(C(=O)C3=CC4=CC(*)=CC=C4N3*)C(*)(*)S2)C(*)=C1&*C&&*Br&*CCC#N&*F&*C&*C&&
COC(=O)C1CC2OC23CC(C(C)(C)C)C13CCC1=CC=CC=C1&&&
COC1=CC=CC=C1N1CCN(C2CCCCC2N(C)C(=O)NC2=CC=CC=C2)CC1&&&
*OC&*C1=CC=CC=C1CNS(=O)(=O)C1=CC=C(S(=O)(=O)NC2=CC=C(N3C=CC=C3)C=C2)C=C1&&&
*C&*C1=CC=C(C(=O)NC2CCCCCC2)C=C1S(=O)(=O)N1CCOCC1&&&
*CO&*C1=CC=C(C2=CN(C(C3=CC=CC=C3)C3=CC=CC=C3)N=N2)C=C1&&&
COC1=CC(C(=O)C2=C(C3=CC=CC=C3OC)[NH]C3=CC=CC=C23)=CC(OC)=C1OC&&&
CC1=CN(C2CN(CC(F)F)C2)N=C1&&&
*OC&*C1=CC=C(C2=NOC(C(=O)N3CCCC(*)(C(=O)NC4=CC=CC(*)=C4)C3)C2)C=C1&*C&&*C(F)(F)F&&
*C(=O)OCC&*C1=CC2=[N+](*)C(*)=C(*)[N+](*)=C2C=C1&*C(C)=O&&*C&*[O-]&*[O-]&&
CCOC(=O)C1=CN=C2C(Cl)=CC(Cl)=CC2=C1NCC1=CC=CN=C1&&&
*CC&*C1=C(*)[NH]C(=O)C(NCC2=CC3=C(C=C2)OCO3)=C1&*C&&&
*C=NNC(=O)C(=O)NCC=C(C)CCC=C(C)C&*C1=CC=CN=C1&&&
CCC(CC)COC(=O)C1=CC=C(N)C(NC(=O)C(CC(C)C)NC(=O)OCC2=CC=CC=C2)=C1&&&
*OC&*C1=CC=C(C(=O)N2CCCC2C2=C(C3=CC=C(*)C(*)=C3)[NH]N=C2)C=C1&*Cl&&*OC(C)C&&
BrC1=CC(Br)=CC=C1C1=NC(C2=CC=NC=C2)=NO1&&&
*C&*C1=CC=CC=C1C(=O)C1=CC=C(OCCCC2=C[NH]C=N2)C=C1&&&
*C&*C1=CC=C(C2(CN3C=CN=C3*)OCC(CSC3=NC(*)=N[NH]3)O2)C(*)=C1&*C(F)(F)F&&*Cl&*Cl&&
*NC(=O)CC&*N=C1N=C(C2=CC=CC=C2)OC2=C1C=C(*)C(*)=C2&*C&&*C&&
CC1=CC=C(C2=NN(C(=O)C3=CC=CC4=CC=CC=C34)C(C3=CC=C([N+](=O)[O-])C=C3)C2)C=C1&&&
CC1=CC(NS(=O)(=O)C2=CC=C(N3C(CC#N)=NC4=CC=CC=C4C3=O)C=C2)=NC(C)=N1&&&
*C&*C1=C(C2=NC(NCC3=CC=CC=C3)=C3C=CC=CC3=N2)C(=O)[NH]C(C2=CC=CC=C2)=C1&&&
CCNC(=O)N1C2=CC=CC=C2OC2=CC=C3C=CC=CC3=C21&&&
O=C(NN=CC1=CC=C(N2CCOCC2)C=C1)C1=CC=CC=C1O&&&
CC1=NC2=NC(C(=O)NC3=CC=CC=C3Br)=NN2C(C)=C1&&&
*OC&*C1=CC=C(C2=CC=C(*)C(S(=O)(=O)NC3=CC=C4OC(*)(*)CCC4=C3)=C2)C=C1&*C(=O)NC(C)(C)C&&*C&*C&&
*OC&*C1=CC=C2C(=O)NCC3(C2=C1)C1C(=O)NC(=O)C1C=CC3C1=CC=CC=C1*&*O&&&
*C&*C1=CN=CC=C1OCCN1CCN(C(*)C2=NC=NN2*)CC1&*[N+](=O)[O-]&&*C&&
*OCC&*C1=CC=C(OCC2=CN(C3C(=O)N4C(C(=O)OCC5=CC=CC=C5)=C(CSC6=NN=NN6*)CSC4(*)C3=O)N=N2)C=C1&*C&&*C&&
*CCCCC&*C1=CC=C(*)C=C1&*CNC(=S)NC(=O)C(C)(C)C&&&
COC(=O)C1=C(CSC2=NN=CC=C2C2=CC=CC=C2)NC(C)=C(C#N)C1C1=CC=CC(OC)=C1OC&&&
*C&*C1=CC=C(C2=N[NH]C3=C2C(C2CCCN(S(=O)(=O)C4=CC=CC(*)=C4)C2)=NN3*)C=C1&*C&&*C&&
*C1=CC=C(C=NNC(=O)C2=CC=C(OCC3=CC=C(*)C=C3*)C=C2)C(*)=C1&*O&&*O&*O&*O&&
*C&*C(=NNC1=CC=C(*)C=C1)C1C(=O)NC2=CC=C(*)C=C2S1(=O)=O&*[N+](=O)[O-]&&*O&&
O=C1C2C(C(=O)N1N=CC1=CC=CC=C1O)C1C=CC2CC1&&&
CC(=O)NC1=CC=CC2=C1C=C1C3=CC=CC=C3CCN1C2=O&&&
CCN1C=CN=C1C(=O)NC1=NC=CC=C1N1C(C)=NC2=CC=CC=C2C1=O&&&
*OC&*C1=CC=C(C(=O)NC2=CC=C(CN3CCN(C4=CC=C(*)C=C4)CC3)C=C2)C=C1&*F&&&
*OC&*C1=CC=C(CN(*)C(=O)COC(=O)C2=CN=CC=N2)C=C1*&*C&&*OC&&
CC1=CC=C(C2=NN=C(C3=CC(C4=CN(C5CCC(CN6CCCCC6)CC5)N=N4)=C4C=CC=CC4=N3)O2)C=C1&&&
CC(C)CN(C(CO)CCCCNC(=O)C(NC(=O)CC(O)C(CC1=CC=CC=C1)NC(=O)C(CC(N)=O)NC(=O)OCC1=CC=CC=C1)C(C)C)S(=O)(=O)C1=CC=CC=C1&&&
COC1C=COC2(C)OC3=C(C)C(O)=C4C(O)=C(NC(=O)C(C)=CC=CC(C)C(O)C(C)C(O)C(C)C(O)C(C)C(OC(C)=O)C1C)C(CNCC1=CN=CS1)=C(O)C4=C3C2=O
CCOC(=O)CSC1=NC2=C(CCCC2)[NH]1&&&
CC1=CC=C(C(=O)NC2CCN(CC(=O)NC3=C(C)C=CC=C3C)CC2)C=N1&&&
*C1=CC=C(NC(=O)CSCC(=O)OCC(=O)NC2CCS(=O)(=O)C2)C=C1&*C(F)(F)F&&&
*C1C2C(*)CCN2C(=O)N1CC1=CC=CC=C1&*O&&*COP(=O)(O)OP(=O)(O)O&&
COC1=CC(C=CC(=O)NC2=CC=CC([N+](=O)[O-])=C2)=CC=C1O&&&
*OCC&*C1=NN=C(*)C(*)=C1*&*C&&*C(=O)NO&*C(=O)NCC(C)C&&
*OC&*C1=CC=C(N2C(=S)NC3=CC=CC=C3C2C2=CC(*)=CC=C2*)C=C1&*Cl&&*S(N)(=O)=O&&
*C1=CC=CC=C1C1=NN=C(SCC(=O)N2CCC(C3CCCCC3)CC2)O1&*Cl&&&
*C&*C1=CC(CC2=CC=CC=C2)=NN1CC(=O)N(*)CCC1=CC=CC=C1&*C(=O)O&&&
*C(C)=O&*C1=CC=CC=C1N(*)N=CC1=CC2=C(CCCC2)S1&*C(C(N)=O)C(C)C&&&
*C&*C1=CC=C(C(=O)CC2(*)C(=O)NC3=C2C=CC(*)=C3*)S1&*O&&*O&*Br&&
CC1=CC(C(=O)N2CCN(C3=CC=CC(C)=N3)CC2)=C(C)[NH]1&&&
CC1CCN(S(=O)(=O)C2=CC=C3OC(CC4=CC=CC=C4)C(=O)N(CC(=O)N4CCCCC4)C3=C2)CC1&&&
CC1=CC=C(C)C(S(=O)(=O)C2=C(C(=O)NCC3CCOCC3)[NH]C3=CC=C(Cl)C=C23)=C1&&&
*CC(NC(=O)C(C)NC(=O)C(CC(C)C)NC(C)=O)C(=O)NC(CCCN=C(N)N)C(N)=O&*C1=C[NH]C2=CC=CC=C12&&&
*C&*C1=CC2=C(C=CS2)N1CC(=O)NC(*)C(*)(*)C1CC1&*C#N&&*O&*C(C)(C)C&&
COC1=CC(O)=C2C(=O)OC(C)CCCC(=O)NCCCC(O)CC=CC2=C1&&&
CC1=NN(C)C(=O)CCCNC(=O)C(C)N=C1CC1=CC=C(C(F)(F)F)C=C1&&&
CC(NC(=O)C(N)CC1=CC(F)=CC=C1F)C(=O)N1CCCC1C(=O)NC(CC1=C(F)C=C(O)C=C1F)C(=O)O&&&
*C&*C1=C(*)C2=C(NCC(*)NC(=O)CNS(=O)(=O)C3=CC=CC=C3)N=CN=C2S1&*C(N)=O&&*C(=O)O&&
CC1CNC(=O)C2=C1C1=CC(C(=O)NC3=NC=CS3)=CC=C1[NH]2&&&
*C&*C1=CC=CC=C1NC(=O)CN1C(=O)CSC2=CC=C(S(=O)(=O)N3CCCC3)C=C21&&&
CC(C)OC(=O)C(C)NP(=O)(OCC1OC(N2C=C(C=CI)C(=O)[NH]C2=O)CC1O)OC1=CC=CC=C1&&&
O=C(COC1=CC=C2C(=C1)C1(CCNCC1)CN2C1=CC=C(Cl)C(Cl)=C1)NCCN1CCCC1&&&
*O&*C1=CC=C2C3=C(C4=CC=CC=C4C3)N(CCCNCCCCCCCNCCCCCCCCNCC3=CC=C4C=CC=CC4=C3*)C2=C1&*O&&&
*C1=CC=C(S(=O)(=O)NNC(=O)C(*)CC2=CC=CC=C2)C=C1&*Cl&&*NCP(=O)(O)O&&
COC1=CC=C(N2N=NN=C2SC2=CC=CC=C2)C=C1&&&
*C(=S)NC&*C1=CC=C(N2N=C(*)C(*)=C2*)C=C1&*C&&*C&*C&&
*C(=O)OCC&*C1=CCCC(*)(CCCCCC2(CC3=CC=CC=C3)CCCCC2)N1*&*C(=O)OCC&&*C&&
CC1=NN(C)C(C)(C)C1N1CCC(C2=NC=CN2C)CC1&&&
*S(C)(=O)=O&*C1=CC=C(*)C(NC(=O)C2=CC=C(N3C(=O)CCC3=O)C=C2)=C1&*Cl&&&
CC(C)(O)CN1CCNCC12CCN(C1=CC=NC3=C1C=C[NH]3)CC2&&&
*C&*C1=CC=C(C2=CN=NN2C2=CC=C(*)C=C2)C=C1&*S(N)(=O)=O&&&
CSC1=CC=C(NC(=O)CCN2CCC(C(O)(C3=CC=CC=C3)C3=CC=CC=C3)CC2)C=C1&&&
CN1CCC2=CC(OCC(=O)N3CCC(N4CCCCC4)CC3)=CC=C2C1=O&&&
O=C(OCC1=CC=CC=C1)C1C(C2=CC=CC=C2O)CC(=O)N1CC1=CC=CC=C1&&&
*C&*C1=CC=C(C(=O)NCC2=CC=CS2)C=C1*&*Cl&&&
CCCNC(=O)CN1C(=O)CSC2=CC=C(S(=O)(=O)N3CCCC3)C=C21&&&
*C(=O)O&*C1=CC=C(CN2C(=O)SC(=CC3=CC=C(OCCC4=C(*)OC(C5=CC=CC=C5)=N4)C=C3)C2=O)C=C1&*C(=O)O&&&
*OC&*C1=CC=CC(C=CC(=O)NC2C(*)(*)OC(*)C2(*)*)=C1*&*C&&*C&*C&*C&*C&*OC&&
COC=C(C(=O)OC)C1=CC=CC=C1COC1=CC(C2=CC=CC=C2)=NN1C1=NC2=CC=CC=C2S1&&&
*C1=CC=C2OCC(C3=CC(=O)C4=C(*)C=CC(*)=C4O3)OC2=C1&*O&&*O&*O&&
*C&*C1=CC=C(C2=NC(=O)C(=CC3=CC4=CC=CC=C4OC3=O)S2)C=C1&&&
CC1=CC(=O)OC2=CC(OCC(O)CNC3CCN(CC(=O)NC4=CC=CC=C4)CC3)=CC=C12&&&
NC1=C(C(=O)O)SC=C1&&&
*C&*C1=CC=CC=C1C=NN1C(CSC2=NC(*)=CC(*)=N2)=N[NH]C1=S&*C&&*C&&
*C1OC(C2=NC(=O)C3=C([NH]2)N(C2OC(*)C(*)C(*)C2*)C=N3)C(*)C1OC1OC(*)C(*)C(*)C1*&*CO&&*C(=O)O&*O&*O&*O&*CO&*O&*O&*O&*O&&
*SC&*C1=C(*)C(=O)SC(*)=N1&*C&&*O&&
CCCC1=CC=CC(C2CC(=O)NCC3=NOC(C4=CC(Cl)=CC(Cl)=C4)=C32)=C1&&&
CC(C)C(NC(=O)C1CCCN1C(=O)C(CC1=CC=CC=C1)NC(=O)OC(C)(C)C)C(=O)C(=O)NC(C)C(=O)NCCCN1C=CN=C1&&&
CSC1=NN=C(C2=CC=C(NC(C)=O)C=C2)N1N=CC1=CC=C(O)C=C1&&&
CCCCCCCCSC1=NC(C=CC(=O)OC(C)C)=CC(C=CC(N)=S)=N1&&&
*C&*C1=CC(NC(=O)C2CCC2)=C2C=C(NC(=O)NC3=CC=C4N=CC=CC4=C3)C=CC2=N1&&&
CCOC1=CC=C2N=C(SC(C(N)=O)C3=CC=CC=C3)SC2=C1&&&
CCCCCCCCCCCCOC1=CC=C(CN(C(C)=O)C2=CC=CC(C[N+]34CCN(CC3)CC4)=C2)C=C1&&&
*OC&*C1=CC=C(C2=C(*)C(=S)N(*)C(C3=CC=CC=N3)=C2)C=C1&*C#N&&*C&&
O=C(CSC1=NC2=CC=CC=C2C(=O)N1C1CCCCCC1)NCC1=CC=C(Cl)C=C1&&&
*C=C(C#N)C(=O)OCC&*C1=NC2=CC=CC=C2C(=O)N1C1=CC=CC=C1*&*OC&&&
*OC&*C1=CC=CC(OCCNCC(*)COC2=CC=CC=C2*)=C1&*O&&*OC&&
*C(=O)NC&*C1=CC=C(NC(=O)C2=CC(N3C=CN=C3*)=CC(C3=CN=CN=C3)=C2)C=C1&*N&&&
*CN(CC)CCOC&*C1=CC(*)=C(NC2=C(*)C(*)=CC3=CC=CN=C23)C(*)=C1&*Br&&*F&*F&*F&&
*NC(CO)C(C)C&*C1=CN=C(C2=CC=C3C(=C2)OCC2CCCCN32)C=N1&&&
*S(=O)(=O)N(C)C&*C1=CC=C(C2=C(SC3CCOCC3)C3=CC=CC=C3[NH]2)C=C1&&&
NC1=CC=C(C2=CC=CC=C2)C=C1NC(=O)C1=CC2=CC=CC=C2OC1=O&&&
*OCCCCCCCCCCCCCC&*C1=CC=C(C2=C(*)[NH]C(*)=NC2=O)C=C1&*N&&*N=C=S&&
*C&*C1=CC=C(N2[NH]C(*)=C(C=NC3=CC=CC(*)=C3*)C2=O)C=C1&*O&&*C&*S(=O)(=O)O&&
*C&*C1=CC=CC=C1C1=CN(C2COCC(*)C2)C(=O)C(NC2=CC=C(C(=O)N3CCN(*)CC3)C=C2*)=N1&*Cl&&*Cl&*O&&
O=C1C2=CC=CC=C2OC2C3=CC=CC=C3CCN12&&&
*C(=O)OCC&*C1=CC=C(NCC2=CC(=O)C3=CC=C(*)C=C3O2)C=C1&*C(SC)C(=O)OCC&&&
O=C(NC1=CC2=N[NH]C=C2C=C1)C1=C2N=CC=C(C3=CC=CC=C3)N2N=C1&&&
COC(=O)C1=CC=CC(NC(=O)C2=CN=C(SCC(=O)C3=CC=C(C)C=C3)N=C2N)=C1&&&
CC1=NC2=NC(SCC3=NN=C(SCC4=CC=CC([N+](=O)[O-])=C4F)N3C3=CC=C(F)C=C3)=NN2C(C)=C1&&&
O=C(COC(=O)C1CCCO1)NC1=CC=C(Br)C=C1F&&&
CC1(C)N=C(C2=CC=CC=C2)C2=CC(C=NNC(=O)C3=CC=C(Cl)C=C3)=CC=C2O1&&&
*OC&*C1=CC=C(C2OOC(C3=CC=C(*)C=C3)OO2)C=C1&*C(=O)O&&&
CC1=CC=C(S(=O)(=O)NCCCNC2=NC(NCC3=CC=CO3)=NC3=C2SC=C3)C=C1&&&
*C&*C1(*)CCC2CCC(=O)N(CC(C3=CC=CC=C3)C3=CC=CC=C3)C2C1&*C&&&
CC1=C(NN=CC2=CC=C(O)C=C2[N+](=O)[O-])C(=O)N(C2=CCCC2)N1C&&&
*C&*C1=C2C(*)=C3C=CC=CC3=[N+](*)C2=CC2=CC=CC=C12&*[N+](=O)[O-]&&*[O-]&&
C=CCNC(=O)CN(CC1=CC=CC=C1Cl)S(=O)(=O)C1=CC=C(Br)S1&&&
*C&*C1=CC=NC(NC(=S)N(CCC2=C(*)[NH]C3=CC=CC=C23)CC2=CC=CO2)=C1&*C&&&
CC(=O)OCC1=C(C(=O)O)N2C(=O)C(NC(=O)CC3=CC=CS3)C2CC1&&&
COC1=CC=CC=C1N1CN(C2=CC=C(F)C=C2)C2(C(=O)OC3=CC=CC=C32)C2C(=O)N(C3=CC=CC=C3)C(=O)C12&&&
*C(=O)C(NC(=O)C(CCCCN)NC(C)=O)C(C)C&*C1CC2=CC=CC=C2CN1*&*C(=O)O&&&
CN1C(=O)C(=CC2=CC=C(OC(=O)C3=CC=CO3)C(F)=C2)C(=O)N(C)C1=O&&&
*C(=O)OC&*C1=CC=C(C(=O)NC2=NC(C3=CC=CC=N3)=CC(*)=N2)C=C1&*Cl&&&
*CC&*C1=CC=C2C(=C1)N(C(=O)C1=CC3=CC(NC4=NC=CC(C5=CC=CC=N5)=N4)=CC=C3[NH]1)CC2*&*C&&&
*OCCC&*C1=CC=C2C(=C1)C(*)=C(*)N2CC1=CC=C(C2=CC=CC=C2C2=N[NH]N=N2)C=C1&*CC(C)(C)C(=O)O&&*CC&&
*C1=CC(*)=C(N2C=CC=C2)C=C1C(=O)N1CCC2(CCCN2)CC1&*F&&*F&&
C#CC1(O)CCC2C3CCC4=CC(=NNC(N)=O)CCC4C3CCC21C&&&
CC1=NOC(NS(=O)(=O)C2=CC=C(N=NC3=C(C4=CC=CC=C4)[NH]C4=CC=CC=C34)C=C2)=C1C&&&
COC1=CC(C(C2=CC3=C(C=C2O)OCO3)C2=C(O)C3=C(C=C2)OCO3)=CC(OC)=C1OC&&&
*C1=CC=CC=C1NC(=O)N1CCN(CC2=CC3=CC=CC=C3O2)CC1&*[N+](=O)[O-]&&&
*CCC&*C1=NC2=C(C3=CC=C(*)C(*)=C3)C(*)=NN2C(*)=C1&*C&&*C&*C&*C&&
COC1=CC=CC=C1CSC1=NC2=CC=CC=C2O1&&&
CCOC(=O)C(O)=CC(=O)C=CC1=CC=C(OCC2=CC=CC=C2)C(OC)=C1&&&
CC1(C(=O)N2CCOC3=CC=C(C4=CC=C(C#N)C=C4)C=C32)CCN1&&&
O=C(CCC1=CC=CC=C1)C1=C(C2=CC=CC=C2)SC=N1&&&
CC1=CC=CC(C)=C1N(CC(=O)NC1=CC=CC=C1C(=O)N1CCOCC1)S(C)(=O)=O&&&
CC1=NN(C2=CC=NC(NC3=CC=C(N4CCC(N)C4)C=C3)=N2)C(C)=C1&&&
*C&*C1=CC=C2N=C(C3=CC=C(*)C(*)=C3)N(CCCN3CCN(*)CC3)C(=O)C2=C1&*F&&*N&*Cl&&
CC(C)C1=CC=C(S(=O)(=O)N(CC2=CC=C(F)C(F)=C2)C(CC2=CC=CO2)C(=O)NO)C=C1&&&
*OC(C)=O&*C1=CC(*)=CC(CC(*)C(*)CN(CC2=CC=C(C3=CC=CC(*)=C3)C=C2)C(=O)NC2=CC=C(*)C(*)=C2)=C1&*C(F)(F)F&&*O&*F&*O&*Cl&*C(F)(F
O=C1C(C2=CC=C(O)C=C2)=C(C2=CC=C(O)C(O)=C2)C2=CC(O)=C(O)C=C12&&&
COCCN1CCC2=C(N=C[NH]2)C12CCN(C1=CC=CC=N1)C2&&&
*OC&*C1=CC=C(OC2=CC=CC=C2*)C(S(=O)(=O)NC2=CC=C(OC3=CC=CC=C3*)C=C2)=C1&*F&&*Cl&&
*C1=CC=C(C(=O)N2CCCC2C2=NN=C3CCCCCN32)O1&*Br&&&
*C&*C1=NC2=C(N=CN2C2OC(*)C(*)C2(*)*)C(*)=N1&*Cl&&*NO&*O&*C(=O)NC(C(=O)NC(C)C)C(C)C&*O&&
CC(NC(=S)NC1=CC=CC=N1)C(C1=CC=CC=C1)C1=CC=CC=C1&&&
*C&*C1CCC2C(*)C(*)OC3OC4(*)CCC1C32OO4&*C&&*O&*O&&
*CC=C&*C1=C(NN=CC2=CN(CC3=CC=CC=C3)N=C2C2=CC=C3OCOC3=C2)C(=O)C2=CC=CC=C2C1=O&&&
*C&*C1=CC=C(C2NCCC(*)(*)C3=CC=C(*)C=C32)C(*)=C1&*Cl&&*Cl&*C&*O&&
*C(O)CCC&*C1=CC=C(C2C(*)N3CCCCN(C(=O)C4CCCCC4)CC23)C=C1&*CO&&&
COC1=CC=C(N=CC2=C(O)C=CC3=CC=CC=C23)C=C1&&&
*Cl&*C1=CC(CN2CCCCC2)=C2N=C(C3=CC=CC(COC4=CC=CC=C4*)=C3)[NH]C2=C1&*I&&&
CCCCNC(=O)CSC1=NC2=CC(N3N=C(C)C=C3C)=C(Cl)C=C2S1&&&
*C&*C1=CC=C2C(=C1)C(*)=C(CC1(*)CCC(=O)NC1=O)N2*&*C&&*C(=O)N(CCC(=O)O)CC(=O)O&*C(F)(F)F&&
COC1=CC(OCC2=CC=C3C=CC=CC3=C2)=CC(C=(CCC(=O)O)C2=CC=C(C(=O)O)C=C2)=C1&&&
CC1=CC(C(=O)NCCC(=O)N2C(C)CCCC2C)=C2C=CC=CC2=N1&&&
*SC&*C1=CC=C(C2=CN=C(*)N=C2C2=CC=C(*)C=C2*)C=C1&*O&&*O&*C(=O)O&&
*C&*C1=CC=CC=C1CNC(=O)CCCNC(=O)C1=CC=CC=C1*&*F&&&
*OC(C)C&*C1=CC=C(*)C(C2=CC=C(C(=O)NC3=C(*)C=NC=C3*)S2)=C1&*Cl&&*Cl&*C(C)C&&
*C(=O)OC&*C1=CC=C2C(*)=C(*)N(C3=CC=CC=C3*)C2=C1&*C(=O)C(C)C&&*Cl&*CC#N&&
*C1=C(*)C(C(=O)N2CCOCC2)=C(*)C(C=CC(=O)NC2=CC=CC=C2C(=O)N2CCCCCC2)=C1&*Cl&&*O&*O&&
*C[N+](C)(CCCCCCCCCC)CCCCCCCCCC&*C1=CC=CC(*)=C1*&*OC&&*OC&&
*OC&*C1=CC=C(C=CC(=O)C2=CC(*)=C(*)C=C2*)C(*)=C1&*OC&&*OC&*OC&*OC&&
*C1=CC=C(C(=O)NC2=CC=CC(CNC3=NC=NC4=C3C=NN4C3=CC=CC(*)=C3)=C2)C=C1&*F&&*C(F)(F)F&&
COC1=CC(C2C3=C(CC4C(=O)NC(=O)N42)C2=CC(Cl)=CC=C2[NH]3)=CC(OC)=C1O&&&
OC(C1=CC=CC=C1)(C1=CC=CC=C1)C1=NC(C2=CC=CC=C2)=C(C2=CC=CC=C2)O1&&&
O=C(NC1=CC=C(Cl)C=C1)C(=O)C1=C[NH]C2=CC=CC=C12&&&
COC1=CC2=C(C3=CC=C(SC)C(=O)C=C3C(NC(=O)CCCCCC(=O)NC3=CC=C4C(=C3)SC(=O)N4C)CC2)C(OC)=C1OC&&&
O=C(NCCC1CCCN1S(=O)(=O)C1=CC=CC=C1F)C1=CC=CN=C1&&&
*C&*C1=CC=C(N2C(*)=CN(CC3=CC=CC=C3)C2=O)C=C1*&*O&&*F&&
*CC&*C1=CC(*)=C(OC2=CC(*)=C(*)C(*)=C2)C(*)=C1&*C&&*I&*CC(NCC(=O)O)C(N)=O&*O&*I&&
CCOC(=O)C1=C(N2CCOCC2)C(C2=CC=CC=C2)=C[NH]1&&&
*CC&*C1=NN(CC2=CC=C(NC(=O)C3=CC=CC=C3*)C=C2)C(*)=C1&*C&&*C&&
O=C(NC1=CC=C(Br)C=N1)C1=CC2=NON=C2C=C1&&&
*CC&*C1=C(N2CCN(S(=O)(=O)CC3=CC=CC=C3)CC2)C=NN(*)C1=O&*C(N)=O&&&
CN1CCN(C2CN(CC3=CC=C(N)C=C3)S(=O)(=O)C2)CC1&&&
*C1=CC=C(C(=O)NC2=CC=C(C3=NC=N[NH]3)C=C2C(=O)NC2=CC=C(C3=CC=CC=C3S(N)(=O)=O)C=C2*)C=N1&*Cl&&*Cl&&
CC1=CC=CC=C1CN1C=C(C(=O)N2CCCC2)C(=O)C2=CC(F)=C(OCC3=CC=CC=C3)C=C21&&&
*C&*C1=CC=CC(C2=NC(CNC3CCN(*)CC3)=CO2)=C1&*S(C)(=O)=O&&&
CCOC(=O)C(=CNC1=CC=CC=C1)C(=O)OCC&&&
*OC&*C1=C(C(=O)NC2=CC=CC=C2*)C(C2=CC=CC=C2*)N2N=CC=C2N1&*C&&*C&&
*C&*C1=CC=C(CC(=O)NN=CC2=CC(*)=CC=C2*)C=C1&*Br&&*O&&
*Br&*C1=CC=CC=C1C1NC2=CC=CC=C2C2=NC3=CC=CC=C3N21&&&
*C&*C1=CC=C2C(=C1)C(=NNC(=O)C1=CC3=C(C=CC4=CC=CC=C43)OC1=N*)C(=O)N2*&*C&&*Cl&&
*C&*C1=CC=C(C2=CSC(NC(=O)C(*)NS(=O)(=O)C3=CC=CS3)=N2)C=C1&*N&&&
*CC=C&*N1C(=O)C23C4=CC=CC=C4NC4(COC5=CC=CC=C5C4=O)C2C(C2=CC=CC=C2)N(C(=O)C2=CC=CC=C2)C3(*)C1=O&*C&&&
*C(=O)O&*C(C1=CC=C(C2CN3CCSC3=N2)C=C1)N1CCCCC1=O&&&
*C(=O)OCC&*C(*)=C1SCC(*)N1C(=O)C1=CC=CC=C1&*C#N&&*C&&
*C&*C1=CC=C(C2CNC(=O)C2)C=C1*&*C&&&
COC1=CC=C(C=NNC(=O)C2=CC=CC3=CC=CC=C23)C=C1OC&&&
CCOC(=O)C1=C(C)N(CC2=CC=CC=C2)C(N=O)=C(C(=O)OCC)C1C1=CC=CC=C1[N+](=O)[O-]&&&
CC1=CC=CC(N2CCN(C(=O)CCNS(=O)(=O)C3=CC=C4SC(C)C(=O)NC4=C3)CC2)=C1C&&&
*C1=CC=C(N2C(=O)C3=C(SC4=C3CCCC4)N(CC(=O)NCCC3=CCCCC3)C2=O)C=C1*&*F&&*Cl&&
COC(=O)C1(CC2=CC=CC(OC)=C2)C2C(=O)N(C4=CC=CC=C4)C(=O)C3CC2CN1C(=O)C1=CC=CC=C1&&&
CC1=CC=C2C(=O)C(=CC3=CC=C(Cl)C(SCC(=O)C4=CC=CC=C4)=C3)NC2=C1&&&
COC1=CC=CC=C1C=C1NC(=S)N(CC2=CC=C(F)C=C2)C1=O&&&
CC1=CC=C(C2=CC(C3=CC=C(C(F)(F)F)C=C3)=NC(SCC(=O)NC3=CC=C4OCOC4=C3)=N2)C=C1&&&
CN(C)C1=CC=C(OCC2=CC=CC=C2C2=NN=C(C3=CC=C(Cl)C=C3)O2)C=C1&&&
CC(C)C1=CC=C(C2=CC=CC(CN(CC3=CC=C(N)C=C3)C(CCCCC(=O)O)C(=O)O)=C2)C=C1&&&
O=C(C1=CN=CC=N1)C1=CC=C2C=CC=CC2=N1&&&
*C&*N(CC1CC(C2=CC=CC=C2)=NO1)CC1=NC2=CC(C(=O)C3=CC=CC=C3)=CC=C2N1*&*CCO&&&
CC(=O)NC1=CC(N2CCC(O)C2)=NC(N2CCOCC2)=C1C#N&&&
COC1=CC=C(C2=NC=CC(C3=C(Cl)C=NC(N4CCC(C)(O)CC4)=C3Cl)=N2)C(OC)=C1&&&
*C1=CC=C(C(=O)CC2CCCN2CC2=CN(CC3=CSC=C3)N=N2)C=C1&*F&&&
CCCCN1CCCC1C1=CC2=C(C=C1OC)[NH]C(N)=NC2=O&&&
*C&*C1=CC=C(C(=O)OC2=CC=C3C(=C2)C(*)=C(*)N3*)C=C1&*Br&&*C(F)(F)F&*C(C)(C)C&&
CC=CC=CC(=O)NC(CCCCN(O)C=O)C(=O)NC(C(=O)NC)C(C)CC&&&
*C(=O)NC(CC(C)C)C(=O)NC(CCCNC(=N)N)C(=O)NC(C(=O)NC(CCCNC(=N)N)C(=O)NC(CCCC[N+](*)(C)C)C(N)=O)C(C)CC&*C1=CC=C(C(=O)NC(*)CC2=C
*N&*C1=CC(*)=C(OCC(=O)NC(CC2=CC=CC=C2)C(*)CC(CC2=CC=CC=C2)C(=O)NC2C3=CC=CC=C3CC2*)C(*)=C1&*O&&*O&*Br&*Br&&
*OC&*C1=CC=C(*)C(NC(=O)CSC2=NC3=CC(*)=C(*)C=C3[NH]2)=C1&*S(N)(=O)=O&&*Cl&*Cl&&
*C&*C1=CC=C(N2N=CC3=C2CCC2=C3N=C(NC3=C(*)C=CC=C3*)S2)C=C1&*C&&*C&&
*C(OC)C(=O)NC&*C(=NOCC1=CC=CC=C1*)C1=CC=CC=C1*&*C&&*C&&
O=C(CCC1=C(O)[NH]C(=S)N=C1)NC1=CC=C(Br)C=C1&&&
CNC(=O)C(CC1=CC=C(O)C=C1)NC(=O)C(N)CCC#N&&&
*C1=CC(C(=O)OCC2=CC3=CC(*)=C(*)C=C3C=C2)=CN=C1&*O&&*Cl&*O&&
*C(=O)O&*C1=CC=C(C2=CCC(*)NC2)C=C1&*Cl&&&
CCCCCC(=O)NC12CCC(=O)C3OC4=C5C(=CC=C4OC)CC1N(CC1CC1)CCC532&&&
*CC&*C1=CC=C(C(=O)C2=C(C3C(C4=CC=C(*)C=C4)C3(*)*)OC3=CC=C(*)C=C23)C=C1&*F&&*C&*C&*F&&
COC1=CC(CCC2=NC3=C(Cl)C=CC=C3C(=O)O2)=CC=C1O&&&
COC(=O)C1(C)CCCC2(C)C1CCC13C=C(C(C)C)C(C(C)C)C(O)C1CC23&&&
*C1=CC=C(NC(=O)C2=C(NC(=O)C3=CC=C(C(=N)N4CCCCC4)C=C3)C3=CC=CC=C3O2)C=C1&*F&&&
CC1CC(C2=CC=C3NC(=O)CC3=C2)=NN1CCO&&&
*NC(C)=O&*C1=CC=C(NC2=NC(C3=CC=C4CCCCC4=C3)=CS2)C=C1&&&
CCCC1=NC(C2=CC=C(O)C=C2)=C(C(=O)OC2=CC=CC3=C2OC(C)(C)C3)N1CC1=CC=C(C2=CC=CC=C2C2=N[NH]N=N2)C=C1&&&
*C12CC3CC(C1)CC(*)(C3)C2&*O&&*O&&
*C&*C1=NN(CCC=C2C(*)CCC3(*)C(*)CCC23)C(*)=C1&*C&&*C&*C(=O)O&*NS(C)(=O)=O&&
*C&*C1=NN(*)C2=C1CCC1=CN=C(NC3=CC=CC=C3)N=C12&*C(N)=O&&&
CSC1=NC2=CC=C(NC(=O)C3=CC=C4OCOC4=C3)C=C2S1&&&
COC1=CC(NC(=O)CS(=O)(=O)C2=C[NH]C3=CC=C(Br)C=C23)=CC(OC)=C1OC&&&
CC1(O)C(Br)CCC2(C)C1CCC1(C)C2CC=C2C3C(C)(C)C(O)CCC3(C)CCC21C&&&
NC1=NC(CC2=CC=CC=C2OC2=CC=CC(Cl)=C2)CO1&&&
*O&*C1=CC=C(N=NC2=CC=C(*)C(*)=C2)C=C1*&*O&&*O&*O&&
*CN(CCCCC)CCCCCC&*C1=CC2=C(O1)C1=CC=CC=C1N(*)C2=O&*C&&&
OC1=CC2=C(C=C1O)CCN=C2&&&
*C(=O)O&*N=C1C=C(C#CC2=CC=CC=C2)[NH]C2=CC(*)=CC=C12&*O&&&
*C1=CC=C(OCC(=O)NC2=CC=C3N=C(N4CCC(*)CC4)C=C(*)C3=C2)C=C1&*I&&*C(F)(F)F&*Cl&&
*COCC(=O)OC(C)(C)C&*C1=CC=C(NCC2=CC(*)=C3OCN(CC4=CC=CC(*)=C4)CC3=C2)C=C1&*OC(F)(F)F&&*F&&
*CCC&*N1N=C(C(=O)NCC2=CC=CC=C2)C2=CC=CC=C2C1=O&&&
CC(O)(C1=CC=C(Cl)C=C1)C(NC1(C2=CC=CC=C2)CCCC1)C1=CC=CC=C1&&&
COC(=O)CCN(C)C1=CC=C(S(=O)(=O)NC2=NC(CC(C)C)=NC(OCCC3=CC=CC=C3)=C2OC)C=C1&&&
*CC(O)CC&*N1CCN(C(=O)NCC2=CN(*)N=C2)CC1&*C&&&
COC1=CC=CC(C2=CC(C(=O)NC3=CC=C(CN4CCN(C)CC4)C=C3)=C3C=CC=CC3=N2)=C1&&&
*OCCCCCCCCCCCCCCCC&*C1=CC=C(*)C=C1&*C(=O)C(F)(F)F&&&
CC1=C(C(=O)NCC2CCCO2)SC2=NC=NC(NC3=CC=C(F)C=C3OC(C)CN3CCOCC3)=C12&&&
*C&*C1=CC=C(N2C(N3CCC(C(=O)NCCC4=C[NH]C5=CC=CC=C45)CC3)=NC3=CC=CC=C3C2=O)C=C1&&&
*C=CC(O)CC&*C1CC2C(*)COC(C1)N2*&*CC(=O)O&&*CC(C)(C)C&&
*NC(C)=O&*C1=CC=C2N=C(C3=CC=C(*)C(*)=C3)SC2=C1&*O&&*O&&
CCOC(=O)C1=C2C=CC(Br)=CN2C2=C1C(=O)C1=CC=CC=C1C2=O&&&
*C&*C1CCN(CC2=CC=C(C3=CC=C(C4=NN(*)C5=NC(N6CC(N7CC(*)OC(*)C7)C6)=CN=C45)C=C3)C=C2)C(*)C1&*F&&*C&*C&*C&&
*CC(C)C&*C1=CC=C(C(*)N2C(=O)C(C3CC4=CC=CC=C4C3)NC(=O)C2*)C=N1&*F&&*C(=O)N(C)C&&
*CC&*C1=CC2=C(C=C1*)N1N=NN=C1C(CN(CCCN1C=CC=N1)C(=O)C1CCCCC1)=C2&*C&&&
*OCC&*C1=CC=C(C2C3=C(CCC(*)C3=O)NC3=C2C(=O)CC(*)C3)C=C1*&*OC&&*C&*OCC&&
CC(C)(C)C1=CC=C2C(=C1)C(=O)C1=CC=CC=C1C(=O)N2CCCCN1CCCC1&&&
*C(=O)OC&*C1=CC=C(C2=C(CCC(*)CC(*)C3=CC=CC=C3)C(=O)C3=C(*)C=C(*)C=C3O2)C=C1&*O&&*OC&*Cl&*O&&
*C1=CC=C(C=C2OC3=CC=CC=C3C2=O)C=C1&*F&&&
COCC(COC1=CC=C(OC2=CC=CC=C2)C=C1)OC&&&
*CC&*C1=CC=C(C(=O)OC2=COC(CSC3=NC(*)=CC(*)=N3)=CC2=O)C=C1&*C&&*C(C)(C)C&&
CC1=CC=CC2=NC(CS(=O)(=O)CC3=N[NH]C(=S)N3C)=CN12&&&
O=C(O)C1=C(N2CCC(CN3CCCCC3)CC2)C2=C3C(=C1)C(=O)C(C(=O)O)=CN3C(C(=O)O)CO2&&&
*NC(N)=O&*C1=CC=C(CN2C(CC(*)C(CC3=CC=CC=C3)NC(=O)COC3=CC=CC=C3)=NC(*)=C(*)C2=O)C=C1&*O&&*C(=O)O&*F&&
*C&*C1=CC=C(COC(=O)C2=CC(=O)[NH]C3=CC=C(S(=O)(=O)N4CCCC4)C=C23)C=C1&&&
NC1=CC2=C(C(=O)[NH]1)N(CC1=CC=CC=C1)C1=CC=CC=C21&&&
COC(=O)C1=CC2=CC(C=O)=C(OC)C=C2[NH]1&&&
*NCCNCC&*C1=NC2=C(NC3CCCCC3)N=C(*)N=C2C=C1&*C#N&&&
*C1=CC=C(OCCN2C=CC(=O)C(OCC3=CC=CC=C3*)=C2)C=C1&*Cl&&*Cl&&
*C&*C1=C2C(=O)C3=C(*)C=CC(*)=C3C(=O)C2=CC=C1&*Cl&&*O&&
*OCC&*C1=CC=C(C2=CC=C(C3=CC=CC=C3*)N2CC(=O)NC(=N)NCC2CCCO2)C=C1&*C&&&
*OC&*C1=CC=C(NC(=O)N2CCN(C34CC(=O)C5=CC=CC=C5C3=NO4)CC2)C=C1&&&
*C1=CC=C(N2CCN(C(=O)CN3CCCCC3)CC2)C=C1&*F&&&
CCOC(=O)CN1C(=O)SC(=CC2=CC=C(C3=CC=C(Cl)C=C3)O2)C1=O&&&
*CC&*C1=CC=C(C(=O)N2C3=CC=CC=C3NC(=O)C2*)C=C1&*N&&&
CC1=CC=C(C)C(OCC2=CC(C(=O)NN=CC3=C(Br)C(C(=O)O)=CC(C(=O)O)=C3O)=CN2C)=C1&&&
C#CCN1CCC23C4=C5C=CC(O)=C4OC2C(O)C=CC3C1C5&&&
CN(C)CCCC1=CCCC2C1CCC2(C)O&&&
*C&*C1=NC(N2CCC(N3CCOCC3)CC2)=NC(NC2CC(C3=CC=CC=C3)CC(C3=CC=CC=C3)C2)=C1*&*[N+](=O)[O-]&&&
CNC(=O)C1OC(N2C=NC3=C(NCC4=CC=CC=C4*)N=CN=C32)C(O)C1O&&*O&&
COC(=O)CN(C)C1=CC(OCC2=CC=CC=C2)=CC=C1C(=O)O&&&
N#CC1=CC=C(NC2=CC(Cl)=NC(N)=N2)C=C1&&&
CC(C)(C)OC(=O)N1CCC2OCCOC2C1&&&
CC1=C(N=CC2=CC=CN=C2)C(=O)N(C2=CC=CC=C2)N1C&&&
O=C(O)C1=CC=C(S(=O)(=O)N2CCCC2C(=O)O)C=C1&&&
*N(C)C(=N)N&*C1=CC=C(CC2=CC=C(*)C=C2)C=C1&*N=NN(C)C&&&
*C(C)C&*C1=CC=C(N=CC2=CC=C(OC(=O)C3=CC=CS3)C=C2)C=C1&&&
*C1=CC=C(N2C(SCCN3CCCC3)=NC3=C(C=N[NH]3)C2=O)C=C1&*F&&&
O=C(CS)NC1=CC=C(Br)C=C1&&&
*[N+]#N&*N=C(NCCC(=O)NC1=CC=CC=C1)NC1=CC2=C(N=C(C3=CC=CC=C3)N2CC2=CC=CC=C2)C(*)=N1&*N&&&
COC1=CC=C(C(=O)NC2=NC3=CC=CC=C3[NH]2)C=C1OC&&&
CC1=C(Br)C=CC(S(=O)(=O)NC2=NN(C)C3=NC(=O)[NH]C(=O)C3=N2)=C1Br&&&
CC(=O)NC1C(N)CC(C(=O)O)=C(N)C1N1N=NC(C)=C1C&&&
CCN(CC)C(=O)C1CCCN(C(=O)C2=CN(CC)N=C2)C1&&&
COC1=CC=C2C(=C1)C1=C(C=C(C3=CC=CO3)OC1=O)N2CCCN1C=CN=C1&&&
*OC&*C1=CC=C(C2=CN=C(*)C(C(=O)N3CCOCC3)=N2)C=C1&*C(F)(F)F&&&
N#CC1=CC2=C(N=C[NH]2)C(C#N)=C1NC1=CC=C(F)C=C1F&&&
*C&*C1=CC=C(C2=C(*)C(*)=NC3=NC(CCC4=CC=CC=C4)=CC(*)=C23)C(*)=C1&*C&&*F&*O&*CN&&
CC1=CC=CC=C1OCCNC(=O)CC(C(=O)NCC(=O)NC(C)(C)C)C1=CC=CC=C1&&&
*N(C)C&*C1=NC=NC2=C1N=CN2*&*C(C)(C)C&&&
*C1=CC=C2N=C(NC(=O)C3=CC=CO3)SC2=C1&*Br&&&
CN1CCC2=CC(NC(=N)C3=CC=CN=C3C#N)=CC=C2C1=O&&&
O=C(O)CCNC(=O)C1=CC=C(C=CC2=CC=C3C=CC=CC3=C2)C=C1&&&
*C1=CC=C(CNC(=O)NC2=CC=C(C3=CC=NC4=C3C(*)=N[NH]4)C=C2)C=C1&*Cl&&*S&&
*C(C)CCC=C(C)C&*C1=CC(*)=C2C(=O)CC3C(*)C(*)OC3C=CC=CC(=O)CC2=C1&*C&&*O&*O&&
NS(=O)(=O)C1=CC=C(N2N=C3C(=O)C4=CC=CC=C4C3=N2)C=C1&&&
*OC&*C1=CC=C(N2CCN(CCCCN3N=C(C4=CC=C(*)C=C4)CCC3=O)CC2)C=C1&*OCC(N)=O&&&
*CC(C)C&*C(NC(=O)COC1=CC=CC=C1)C(=O)C1=NC=CS1&&&
CC(C)(C)C1=NN(C2=CC=CC(Cl)=C2)C(NC(=O)NC2=CC=C(OC3=CC=NC4=CC(OCCCN5CCOCC5)=CN=C34)C=C2)=C1&&&
CSC1=NC(C)=CC(NC2=CC=C(Br)C=C2Cl)=N1&&&
*OC&*C1=CC=C(S(=O)(=O)N2CCC(C(=O)NCCCN3CCOCC3)CC2)C=C1&&&
*C(C)(C)C&*C1=CC=C(C2=CC=C(*)C=C2)C=C1&*N&&&
N#CCC(=O)OC1=CC=CC(OC(=O)C2=CC=C(C=NO)O2)=C1&&&
CC(=O)NC1=CC=C(C=CC2=C(C)[NH]C(=NNC(=O)N=C3[NH]C4=CC(C)=CC=C4S3)S2)C=C1&&&
*C1=CC=C(NC2=NC3=CC(C(=O)NCCN4CCCC4)=CC=C3C3=C2C=CO3)C=C1&*C(F)(F)F&&&
C#CCN(CC1=CC=C2[NH]C(C)=NC(=O)C2=C1)C1=CC=C(C(=O)NC(CC(=O)O)C2=CC=CC=C2)C(F)=C1&&&
*C&*C1=C(C(=O)C2=CC=CC=C2*)C(C2=CC=C(*)C=C2)N(C2=NC(C3=CC=C(*)C=C3)=CS2)C1=O&*O&&*C&*[N+](=O)[O-]&&
*OC&*C1=CC=CC=C1CCNC(=O)COC(=O)C1CCN(S(=O)(=O)C2=C[NH]C=N2)CC1&&&
CC(C(=O)N1CCCCC2=CC=CC=C21)C1CCC(CC(C)N2C=C(C#CCC3CCCC3)N=N2)O1&&&
COC1=CC=CC(C=C2OC3=CC(OC)=C(OC)C=C3C2=O)=C1&&&
*CC&*C1=CC=C(C(=O)N2C(=S)N=C(C3=CC=CC=C3*)C2(*)*)C=C1&*[N+](=O)[O-]&&*O&*C&&
COC1=C(NC2=CC=C(F)C=C2F)C(=O)C2=C(C1=O)N1CC3NC3C1(OC(=O)NCCC(=O)O)C2OC(C)=O&&&
CC1=CC=CC=C1C1=NC(CN2CCN(C3=CC=C(F)C=C3)CC2)=CO1&&&
CC1=CC=C(S(=O)(=O)N2CCSCCSCCSCCSCC2)C=C1&&&
CC1=CC(=O)OC2=C(C)C(OC(C)C(=O)NC3CCN(S(=O)(=O)C4=CC=C(F)C=C4)CC3)=CC=C12&&&
COC1=CC=C2[NH]C(C(=O)NCCCCCCCCN=CC3=C(OC)C=C(C)C4=CC=CC=C34)=C(C(C)C)C2=C1&&&
*C&*C1=CC(C(=O)NC2CCC2(*)C2=CC=CS2)=C(*)O1&*CN&&*C&&
*OC&*C1=CC=C(C2=NN(C3=CC=CC=C3)C=C2CC(=O)NC2=CC=CC=C2)C=C1&&&
CC(C)C1(C(=O)N2CCN(C(=O)C(=O)NC3=CC=CC=C3)CC2)CCC(=O)C1&&&
*C&*C1=NC(N2CCN(C(=O)C3CCCN3C4=NC=CC(C5=CC=CO5)=C4C(=O)N3CC4=CC=CC=C4CC3)CC2)=NC2=C1C(=O)N(*)C(=O)N2*&*C(F)(F)F&&*C&&
*CCN(C)C&*C1=CC(C(*)C2=CC=CC=C2)=CC=C1&*Cl&&&
*C&*C1=NC=CC=C1NC1CCN(C2=CC=NC=N2)CC1&&&
O=C(NC1=CC=CC=C1C(=O)N1CCN(CC2=CC=CC=C2)CC1)C1=CC=CC=C1F&&&
*OC&*C1=NC(C(=O)OCC(=O)NN=CC2=CC=CO2)=CS1&&&
*C&*C1=CC=C(*)C(N2CCN(CCC3=CC=CC=C3NC(=O)C3=CC=CC=C3N3C=CC=C3)CC2)=C1&*C&&&
*C(=O)N(C)C&*N1CCOC2(COCCN(C(=O)C3=CSN=N3)C2)C1&&&
CC1(C)CC(C)(Cl)C2=CC3=C(C=C21)N=C(O)C(=O)[NH]3&&&
*COC&*C1=C(*)C2=C(N=C(S(=O)(=O)C3=CN(*)C4=CC=CC=C34)S2)C(*)=N1&*C&&*C&*C&&
CC1=N[NH]C(C)=C1S(=O)(=O)N1CCC2=CC(C(=O)NC3=NC=CS3)=CC=C21&&&
*OC&*C1=CN=C2C(*)=C(C(=O)NC3=CC=C(*)C(*)=C3)SC2=C1&*Cl&&*NCCCN(C)C&*Cl&&
*C&*C(=NNC(=O)C(=O)NC1=CC=CC=C1*)C1=CC=CC=C1*&*C&&*O&&
CCCCCCCCCCCCCCCC(=O)NC(CCOC1OC(=O)C2=COCC21)C(=O)O&&&
*OC&*C1=CC=C(NC(=O)NC(CC(=O)C2=CC=C(*)C=C2)C2=CC=C(*)C=C2)C=C1&*F&&*C&&
*C(=O)NC&*C1=NN(C2=CC=C(NC(=S)NC3=CC=CC4=C3C=C[NH]4)C=C2)C(*)=C1&*C&&&
*OC&*C1=CC2=C(OC(*)=C2)C(*)=C1*&*CC(C)(O)C(=O)O&&*CC=C(C)Cl&*OC&&
CN(CC1=CC=CC=C1)CC1=NC(C2=CC=CC=C2Br)=NO1&&&
*CCC&*C1=CC(*)=CC(C=C2SC(=O)NC2=O)=C1&*Cl&&&
*C&*C1=CC=C(OCC(=O)NC2=C(*)C=CS2)C=C1&*CC(C)C&&&
*CC&*C1=NOC(C(*)N2CCN(CC3=CC=CC=C3)CC2)=N1&*C&&&
*C&*C1=CC=C(SC2=C(*)N(*)C3=CC=CC(*)=C23)C=C1&*Cl&&*C(=O)O&*Cl&&
*CCOC&*C1=CC=C(CNC(=O)C2=CC(C3=NN(*)C(N4CCCCC4)=C3)=C(*)C=C2*)C=C1&*F&&*O&*C&&
*OC&*C1=CC=C(CN2C=C(C(=O)C3=CC(*)=CC=C3*)C=C(*)C2=O)C=C1&*OC&&*F&*C#N&&
CC(=O)C1(C)CCCC2(C)C3CC(O)C(=C(C)C)C(=O)C3CCC12&&&
*C&*C1=CC(C(*)NCC2CCS(=O)(=O)CC2)=CC=C1&*OC(F)(F)F&&&
O=C1CCCC2=C3C(=C4CNCC(=O)N1C4=C2)C1=CC(O)=CC=C1N3CC1=CC=CC=C1&&&
COC(=O)C12C(=O)OCC1C1C(=O)C3=C(CCC12C)C1CC3C1(C)C&&&
O=C1C=CC2(C3=CC=CC=C3)OCCC(C3=CC=C(O)C=C3)OC2O1&&&
*C(=O)NCCCCCCCN=C(N)N&*C1=CC=C(C2=CC=C(CN3CCCCC3)C=C2)C=C1&&&
CC1CN(C(=O)C(N)CC2=CC=C(Cl)C=C2)C1=O&&&
*OC(C)=O&*C1CCC2C3CC(*)C4=CC(=O)CCC4(*)C3CCC12*&*C&&*C&*C(=O)CO&&
CC1=CC=CC2=C1[NH]C(C1=CC=CC(NC(=S)NC(=O)C3=CC=CO3)=C1)=N2&&&
COC1=CC=C(CN2CCC3=C([NH]C4=CC=CC=C34)C2CC2=CC=CC=C2)C=C1&&&
CC1OC(N2C=NC3=C2N=CN(CC(=O)C2=CC=C(Cl)C=C2)C3=N)C(O)C1O&&&
*C&*C1=CC=C(CNC(=O)CC(NNS(=O)(=O)C2=CC=CC=C2*)C2=CC=CC=C2*)C(*)=C1&*F&&*Cl&*N&&
*[N+](=O)[O-]&*C1=CC=CC=C1S(=O)(=O)NCC(C1=CC=CO1)N1CCN(C2=CC=CC=C2)CC1&&&
*OC&*N=C(NC1=CC=C2CCCOC2=C1)NC1CCN(C2=CC(*)=NC=N2)CC1&*C#N&&&
*C1=CC=C(S(=O)(=O)NC2=CC=C(C3=CC=NC(NCC4=CC=CC(*)=C4)=N3)C=C2)S1&*F&&*[N+](=O)[O-]&&
CC(C)(C)OCC1=C(C(=O)O)N2C(=O)C(NC(=O)CC3=CC=C4C=CC=CC4=C3)C2SS1&&&
*OCC&*C1=CC=C(C2=NN=C(N3CCC(*)CC3)S2)C=C1&*[N+](=O)[O-]&&&
CCCCOC1=CC2=C3C(=C1)CCN(CCC1=CC=C(OC)C(OC)=C1)C3CC1=CC=C(OC)C(OC)=C12&&&
*CC(C)C&*N1CCN(CC2=CC=CC=C2NC(=O)C2=CC=CC3=C2C=N[NH]3)CC1&&&
*CNC(=O)NCCCl&*C1=CN(C2CC(*)C(*)O2)C(=O)[NH]C1=O&*O&&*CO&&
N=C1C2=CC=CC=C2C(=O)N1CCCCCCOC1=CC=C(C=NNC(=N)N)C=C1&&&
CC(C)CC(C(=O)NC1C2CC3CC(C2)CC1C3)N1CCCCC1&&&
CCC1OCC(=O)C1NC(=O)C(CC1(C)CCCC1)C1NC(C(=O)NC(C)(C)C)CS1&&&
*C&*C1=CC=C(C2=NC(*)=CC(*)=C2CNC(=O)C(=O)NCC2=CC=C(*)C(*)=C2)C=C1&*C(F)(F)F&&*F&*CNS(C)(=O)=O&*F&&
*C(=O)O&*C1=CC=CC=C1C1=CC=CC=C1C(=O)NC1=CC=C(SC2=CC=[N+](CC3=CC=CC=C3)C=C2)C=C1&&&
*C1=CC=C(C=C2SC(=NC3=CC=CC=C3*)N(C3=CC=C(*)C=C3)C2=O)C=C1&*[N+](=O)[O-]&&*Cl&*[N+](=O)[O-]&&
CN(C)CCNC(=O)C1=CC=C(OC2=CC=CC(C3=CN=C4C=CC(NC5CCC(N)CC5)=NN34)=C2)C=C1&&&
*CNC(=O)CC(C)=O&*C1=CC=CC2=C1[NH]C=C2&&&
CC1=CC=C(N2C(=O)C(Cl)(C(Br)Br)C2C2=CC=CC([N+](=O)[O-])=C2)C=C1&&&
NC(CC(=O)N1CCCC1C(=O)NC(CC1=CC=CC=C1)C(=O)O)CC1=CC(F)=CC=C1F&&&
CCCCCN(C(=O)CNC(=O)NC1=CC=C(C)C=C1)C(C)CC&&&
*OC(C)=O&*C1=C2C(OC(=O)C3=CC=CC=C3)C3C4(*)OCC3(OC4*)C2(*)C2C(OC(=O)C3=CC=CC=C3)C1=O&*C&&*C&*OC(C)=O&&
*CC&*C1=C(*)C=C(C#CC2=C(N3CCCN(*)CC3)N=CN=C2*)C(*)=C1&*C(N)=O&&*C&*F&*N&&
CC(=NO)C1=CC=C(C2=NOC(CNC(=O)C3=CC(C)=CC(Cl)=C3)=N2)C=C1&&&
*C(=O)C[N+](C)(C)C&*C1=CC=C2C(=C1)C1=C(C(=O)C3=CC=CC=C3*)C3=CC=CC=C3N=C1N2*&*O&&*Cl&&
*SC&*C1=NC(SCC(=O)N(*)C2CCCCC2)=C(*)C(C2=CC=CC=C2)=C1*&*C#N&&*N&*C#N&&
CCN1C(=O)C(CC2=CC=C(OC)C=C2)=NC2=CN=C(OC3=CC=CC(Cl)=C3)N=C21&&&
CC1=CC=CC(=O)N1CCNC(=O)C1CC2C(CN1)C2(Cl)Cl&&&
OCCN(CCO)C1=CC(NC2=CC=C(Cl)C=C2)=NC2=NN(CC3=CC=CC=C3)C=C12&&&
*CC&*C1=NN(*)C(*)=C1CN(*)CC(=O)NC1=CC=CC=C1N1CCOCC1&*C&&*C&*N&&
CNCCNC1=NC(NC)=NC(NC2=CC=CC(NC3=CC=NC4=CC(Cl)=CC=C34)=C2)=N1&&&
CCOC(=O)C1CCN(C(=O)COC(=O)COC2=CC=C(Cl)C=C2)CC1&&&
*NC(C)=O&*C1=CC=C(C2(*)CC(*)(*)CC2=O)C=C1&*C&&*C&*C&&
*C(O)P(=O)(O)O&*C1=CC=CC(NC2=CC=CC=C2)=C1&&&
*CC&*C1=CC2=C(C(=O)C3(*)C4=CC=CC=C4C4=CC=CC=C4C3C2)C(*)=C1*&*O&&*O&*O&&
*F&*C1=CC=C(C2(C3=CC=C(*)C=C3)C2C2=CC=C(*)C=C2)C=C1&*F&&*F&&
*NC(C)=O&*C1=CN(*)CN(*)C1&*C&&*C&&
*C=CC(=O)OCCSCCC(N)=O&*C1=CC=C(C2=CC3=CC(*)=C(*)C=C3O2)C=C1&*O&&*O&&
*C&*C1=CC=C(C2=CC=C(CN3C(*)C(=O)N(CC4=CN(CC5CCCCO5)N=N4)CCS3(=O)=O)C=C2)C=N1&*Cl&&&
CC1=CC=C(OCC2=CC=CC=C2C#N)C(NC2=CC(NC3CCCCC3N)=CC(N3CCNCC3)=C2)=C1&&&
CN(C)CCNC(=O)CN1C(C2=CC=CC=C2Cl)=CC2=C1C=CS2&&&
*OC&*C1=CC=C(CN2N=C(C(=O)NC3=CC=CC=C3)C=C2C2CCN(C(=O)NCC3=CC=C(*)C=C3)CC2)C=C1&*Cl&&&
CC(C)N(C)S(=O)(=O)C1=CC=CC(C(=O)NC2=NC=C(CC3=CC=CC=C3)S2)=C1&&&
COC1=CC=C2C(=C1)C(C1=C(C)[NH]C(=O)N=C1N)=C(C)N2CCCN&&&
CCN(CC)C(=O)CSC1=NN=C(C2=CC=CO2)N1N&&&
*OC&*C1=CC=C2CC3N(CC4CC4)CCC45C2=C1OC4C1(*)CCC35CC1*&*C(C)=O&&*OC(C)C&&
*C1=CC=C2N=C(C3=C(*)C=CC4=CC=CC=C34)C=C(NCC3=CC=C(NCC4=NCCN4)C=C3)C2=C1&*O&&*O&&
CCC(C)C1NCC2CCCN2C(=O)C(CC(C)C)OC(=O)CCNC(=O)C(CC2=CC=CC=C2)NC(=O)C(CC2=C[NH]C=N2)N(C)C1=O&&&
*CC(N)C(=O)O&*CP(=O)(OC1=CC=CC=C1)OC1OC(*)C(*)CC1*&*C(=O)O&&*O&*O&&
*C&*C1=CC=C(C=NNC(=O)C(*)N2N=NC3=CC=CC=C32)C=C1&*Br&&&
CC1=CC2=CC(CNC3=NC=CC(N4CCCC(C(N)=O)C4)=N3)=CC=C2[NH]1&&&
CON=CC1=CC=C(C#CC2=CC=C(C)C=C2)C=C1&&&
CCC1=C(C)[NH]C(=O)C(NC(=O)C2=CC=CS2)=C1&&&
CC(CC1=CC=CC=C1)(C(=O)N1CCC(O)(CCCC2=CC=CC=C2)CC1)C1=CC=CC=C1&&&
NC(=O)C1=C(N)C=CC(CC2=CC=C(Cl)C=C2)=C1N&&&
CCC(C)C(NC(=O)C1CCCN1C(C)=O)C(=O)NC(C=O)CC1=CC=CC=C1&&&
CN1C(=O)C=C(OCC[N+](C)(C)C)C2=CC(C3=CC=CC(Cl)=C3)=CC=C21&&&
CC1=CC=C(C(=O)C2=C(O)C(=O)N(CCCN3C=CN=C3)C2C2=CC=C(C)C=C2)C=C1&&&
*CC(=O)NC(C)CCC&*C1=CC=C(C(=O)C2=C(*)OC3=CC=C(*)C=C23)C=C1&*C&&*Cl&&
*OC&*C1=CC=CC=C1C1=C(*)C(*)=NC(SCC(=O)N(*)C2=CC=CC=C2)=C1*&*C#N&&*N&*C#N&*C#N&&
*C(C)=C(Br)CCC=C(C)C&*C1=CC=C(*)C=C1&*F&&&
*C(=O)OCC&*C1=CC=C(OC2CN(*)CC2(*)*)C=C1&*O&&*C&*C&&
CC1=CC=C(C2=CSC3=NCCCN23)C=C1&&&
CCCN1C(=O)C2=C(C=C(C3=CC=C(OCC(=O)NC4=CC=C(Cl)C=C4)C=C3)[NH]2)N(CCC)C1=O&&&
*C&*C1=CN=C(CN2CCN(C(=O)C3=NOC4=C3CCCC4)CC2)C=N1&&&
O=C(O)C1=CC=C(C2=CSC(N=CC3=C(F)C4=CC=CC=C4OC3=O)=N2)C=C1&&&
CCN1N=C(C)C=C1SC1=C([N+](=O)[O-])ON=C1C&&&
CC(C)N1C(=O)N(C)C2=CN=CC=C21&&&
CC(C)(C)C1=CC=C(OC2=CC=C(CN(CC(=O)O)C3=CC=CC(C#N)=C3)C=C2)C=C1&&&
CCON=C(C=CC1=CC=C(O)C=C1)C1=CSC=C1&&&
*C&*C(CC1=CC=CC=C1)NC(=O)NC1=N[NH]C2=CC=C(C3=CN(*)N=C3)C=C12&*C&&&
*CC(=O)OCC&*C1=NN=C2C(*)CCCN21&*N&&&
CC1(C2=CC=CC=C2)C(=O)CC2=CC=CC=C2CN1CCCC#N&&&
C=CC(C)(CCC=C(C)C)OC1=CC=C(CCC(=O)OC)C=C1&&&
CCCC(=O)N(C1=NC(C)=C(C(=O)OCC)S1)C1CCC2=CC=CC=C2C1&&&
*OC(C)C&*C1=CC=C2CC3C(=O)C4(CC3C=C21)CC1=CC2=CC=CC=C2C=C14&&&
*OC&*C1=CC(NCC(*)CON=C(C2=CC=CC=C2)C2=CC=CC=C2OCCN2CCOCC2)=C2N=CC=CC2=C1&*O&&&
CC1=CC=C2C(C)=C(C(=O)NCC3=CC=CO3)OC2=C1C&&&
NC1=CC(C2=CC=C(Cl)C=C2)=NN1CC1=CC(Cl)=CC=C1OCC1=CC=C(Br)C=C1F&&&
*C(C)C&*C1=CC=C(C(=O)C(*)C2=CSC3=NC(C4=CC=C(*)C=C4)=CN23)C=C1&*C&&*Cl&&
O=C1C2=CC3=CC(O)=CC=C3N2CCC1CC1=CC=CC=C1&&&
*N(C)C(C)=O&*C1=CC=C(S(=O)(=O)NC2=CC=C(*)C=C2*)C=C1&*C(O)(C(F)(F)F)C(F)(F)F&&*[N+](=O)[O-]&&
COC1=CC=C(S(=O)(=O)N2CC3=CC(C(=O)NCC4=CC=C(C)C=C4)=NC(C)=C3C2CC(=O)O)C=C1&&&
CCCCC(NC(CC1=CC=CC=C1)C(=O)N1CCC(OCOC)CC1)C(=O)NC(CC1CCCCC1)C(O)CC(C(=O)NCCN(CC1=CC=CC=C1)C(C)C)C(C)C&&&
*Cl&*C1=CC=C2N=C(C3=CC=CC(OC4=CC=CC=C4)=C3)N(CCC3CCCNC3)C2=C1&&&
*C&*C1=CC=C2C(=C1)C(=O)C1=C(CC(C3=CC=CC=C3)CC1=O)N2*&*F&&&
CC1=C2CCCC3=C(C2=N[NH]3)C2=CC=CC=C2[NH]1&&&
*OC(=O)CCCCC&*C1=CC=C(CC2NC(=O)C(*)NC(=O)C(*)CCCCNC(=O)CC(*)C(=O)NC(*)C(=O)NCCSSCC(C(NC(=O)C3=CC=CC=C3*)C(=O)NC3=CC=CC=C3
CCC(C)C(NC(=O)C1=CC=C2N=C(CCC3=CC=CC=C3)OC2=C1)C(=O)N1CCCCCC1&&&
CC(C)(C)OC(=O)N1C(=O)C2C(C1=O)C(C1=CC=CC=C1)C1=CC=C3C=CC=CC3=C12&&&
*C(C)O&*C1C=CC=C1C(=O)N1CC2CC(NCC3=NC(C4=CC=C5OCCOC5=C4)=NO3)CC2C1&&&
FC1=CC=CC=C1C1=CC(C2=CC=NC=C2)=NC(SC2=NN=C(C3=CC=NC=C3)O2)=N1&&&
*C&*C1=CC=C(S(=O)(=O)NC2=CC=C3C(=C2)C2=C(CC4CCC2N4)N3*)C=C1&*[N+](=O)[O-]&&&
CCCCCCCCCCCCC(O)C1CCC(C2CCC(C(O)CCCCCCCCCCCC3=CC(C)OC3=O)O2)O1&&&
*CCCCCCCCCC&*C1=CC=C(N(*)C2=CC=C(*)C=C2)C=C1&*CC(C)(N)C(=O)O&&*C(O)(C(F)(F)F)C(F)(F)F&&
CCC1=C(OC(C)=O)C(CC)=C(OC(C)=O)C2=C1C(=O)C=C(C1=CC=CC=C1)O2&&&
*C&*C(CN1CCCCC1)C1=C2CN3C(=CC4=C(COC(=O)C4(*)*)C3=O)C2=NC2=C1[NH]C1=CC=CC=C12&*O&&*N&&
*C1=CC=CC=C1NC(=O)NC1=CC=C(C(=O)N2CCCC2)C=C1&*Cl&&&
*CCC(C)(C(=O)NO)S(C)(=O)=O&*C1=CC=C(OCC2=CC=C(C3=CC=CC=C3)C=C2)C=C1&&&
*CCC&*C1=CC=C(COC2=CC=C(*)C=C2OCCN2C=NC3=C2C(=O)N(*)C(=O)N3*)C=C1&*C(C)(C)C&&*C&*CCC&&
*C&*C1=CC(*)=CC(C2=C(CCNCCCCC3=CC=CC=N3)C3=CC=CC=C3[NH]2)=C1&*C&&&
CC1=CC(C)=CC(OC2=CC=CC(CN3CCN(C(=O)OC(C)(C)C)CC3)=C2)=C1&&&
*OC&*C1=CC=C(C(=O)CN2C(C3=CC=CC=C3)=NC3=CC=CC=C32)C=C1&&&
*C&*C1=C(*)C(CNC(=O)CSC2=NC3=C(SC=C3)N2CC2=CC=CN=C2)=CC=C1&*F&&&
COC(=O)C1=CC=CC=C1N1CCN(C2=CC=C(C(C(=O)NCC3CCCOC3)N3CCOCC3)C=N2)CC1&&&
*C#N&*C1(N=CC2=C3[NH]C=CC3=CC=C2)CCCCC1&&&
*C&*C(OCCCCCN1CCCCC1)C1=CC=CC=C1&&&
*OC(=O)CCC(C)(O)CC(=O)O&*C1CCC2(*)C(CCC3(*)C2C(=O)C=C2C4CC(*)(*)CC(*)C4(*)CCC23*)C1(*)*&*C&&*C&*C&*C&*C&*C&*C&*C&*C&&
*O&*C1=CC=C(C(=NC2=CC=CC=C2)C2=CC=CC=C2)C=C1&&&
COC(=O)C1CC2=CC=C(O)C=C2CN1C(=O)CP(=O)(O)O&&&
*CC=C&*C1=CC=C(NC2=NC(*)=NC(*)=N2)C=C1&*SC(=S)N(C)C&&*C&&
NC1=NC=NC2=C1N=C1C3=CC=CC=C3C=CN12&&&
CC1=CC=C(N2CCC3(CCC(C(N)=O)O3)CC2)N=N1&&&
*Cl&*C1=CC=C(C2=CC=C(NC3=CN=C4C=CC=CC4=N3)C=C2)C=C1&&&
CCN(CC)C(=O)CSC1=NN=C(CNC(=O)C2=CC=CC=C2Cl)N1C1CC1&&&
*C&*C1=CC=C(C(=O)CSC2=NC(*)=CC(*)=N2)C=C1&*C&&*F&&
O=C(NC1=C(C(F)(F)F)C=CC2=CC=CC=C12)N1C2CCC1CC(O)(C1=CC=CC=C1F)C2&&&
*C(=O)N(CC)CC&*C1=CC=C(C2=CC3=CC=CC=C3[NH]C2=O)C=C1&&&
*OC&*C1=CC=CC=C1C1=CC(C(=O)N2CCOCC2)=NO1&&&
CCOC(=O)C1=CC=CC(NC(=O)C2C3CCC(O3)C2*)=C1&*C(=O)O&&&
CCN1C=C(C(=O)N2CCCC(N3C=NC=N3)C2)C(=O)C2=CC(F)=CC=C21&&&
NC1=CC=C(C(=O)NC2=N[NH]N=N2)C=C1&&&
*C1=CC=C(C2(OC(=O)C(CCC3=CC=NC=C3)CC(*)C(*)CN3CCC4=CC=C(C5=CC=C(*)N=C5)C=C4C3)CC2)C=C1&*F&&*O&*Br&*C(F)(F)F&&
NCCOC1=CC(F)=CC=C1NS(=O)(=O)C1=CC=C(CCC(N)=S)C=C1&&&
CC1=CC=C(N(C(=O)C2=C(C)N=NS2)C(C(=O)NC2CCCCC2)C2=CC=CC([N+](=O)[O-])=C2)C=C1&&&
CC(C)CC(NC(=O)OCC1=CC=CC=C1)C(=O)NC(CC(C)C)C(=O)C(=O)O&&&
*C&*C1=CN2C(C3=C[NH]N=C3)=CN=C2C(NC2=CC(CCN3CCC(COC4=CC=CC=C4*)CC3)=NS2)=N1&*C(N)=O&&&
*C&*C1=C(*)C(C(*)C2=C(*)C(=O)N=C(N3CCN(*)CC3)[NH]2)=CC=C1&*N&&*Cl&*Cl&*F&&
*CCCNC(=N)N&*C(NC(=O)C1=CC=C(OCCC2=CC=CC=C2)C=C1)C(=O)N1CCCC1*&*C(=O)NC(CCCCN)C(=O)NC(C=O)CCCNC(=N)N&&&
CC(C)C(NC(=O)C1=CC=CC(C(F)(F)F)=C1)C(=O)OCC1=CC=C2OCOC2=C1&&&
*OCCCC&*C1=CC=C2N=C(*)N(*)C2=C1&*S(=O)(=O)C(C)C&&*CC(=O)O&&
*N1C(=O)CC2=CC=CC=C21&*O&&&
CC1=CC=C(COC2=CC=C(C3=CC(CO)=NO3)C=C2)C=C1&&&
*C(=O)OC&*C1=CC=CC(C2=CC=CC(C(=O)NC3CCCCC3)=C2)=C1&&&
*CCC&*C1=NC2=CC(C(=O)NCCCCN3CCN(C4=CC=CC(*)=C4*)CC3)=CC=C2O1&*CCC&&*OC&&
*NC(=O)CCCCCCC=CCC=CCCCCC&*C1=CC=C(*)C(*)=C1&*O&&*O&&
*C&*C1=CC=C(CC2(*)CC(*)CN(C(C3=CC=C(*)C=C3)C3=CC=C(*)C=C3)C2=O)C=C1&*C&&*OC(C)(C)C(=O)O&*O&*F&&
FC(F)(F)C1=CC=C(CN2C=C(CCCC3=CC4=CC5=C(C=C4O3)OCO5)N=N2)C=C1&&&
*CCCCCCCCCCCCCCCC&*C1=CN(*)N=C1*&*COCC(=O)O&&*C(=O)OC&&
*C&*C1OC(OC2C(OC3=CC=C4C=CC=CC4=C3C3=C(C(=O)C4=CC=CC=C4)OC4=CC=CC=C34)OC(*)C(*)C2*)C(*)C(*)C1*&*CO&&*C&*O&*O&*O&*O&&
*C&*N1CCN(C2=CC=CC=N2)C(=O)C12CCN(C(=O)C1=CC=NC=C1)CC2&&&
COCCOCCCNC(=O)CN1C(=O)N(C2CCN(C)CC2)C2=CC=CC=C21&&&
O=C(C1=CC=CC(F)=C1F)N1CCC2=C(C=CS2)C1CN1CCCC1&&&
CC1=CC=C(CNC2=CC=C(S(=O)(=O)NC3=C(C)C(C)=NO3)C=C2[N+](=O)[O-])C=C1&&&
*C&*C1=CC=C(C2(C(=O)NC(*)C3=CC=CC=C3*)CCN(*)CC2)C=C1*&*F&&*C(F)(F)F&*F&*OC(C)(C)C&&
*OC&*C1=CC=C2OC(=CC(=O)C3=CC=CC=C3OC(=O)C=CC3=CC=C(*)C(*)=C3)C(=O)C2=C1&*OC&&*O&&
CC1=CC=C(CNC(=O)C2=CC(NC3CCCCC3)=CC=C2NC2=CC(NCCC3=CC=C(N)C=C3)=NC=N2)C=C1&&&
CCOC(=O)N1CCC(NC(=O)C2=C3C(=O)N(C4CCCCC4)CC3=CC=C2)CC1&&&
*OC(=O)NCC(=O)OCC&*C1=CC=C2OCCC(*)C2=C1&*C(C)C&&&
*C1=CC(S(=O)(=O)N2CCCCC2)=CC=C1OCC(=O)NCC1=CC=NC=C1&*[N+](=O)[O-]&&&
CC(NC(=O)C(CC1=CC=CC=C1)NS(=O)(=O)O)C(=O)NC(CC1=CC=C(O)C=C1)C(=O)CC1(CC(=O)O)CC(=O)CC(CCC2=CC=CC=C2)=N1&&&
*CCCCCCCC&*C1=C(*)OC(=O)C1=O&*O&&&
*C&*C1=C(N=CC2=CC=CC=C2)N=C(C2CC2)N=C1N1CCCC1&&&
*C(=O)CCOC&*C1=CC=C(C(C2=CC=CC=C2)C2CN(*)CCO2)C=C1&*OC&&&
CC1=CC=CC(C(=O)NC2=NC3=CC(N(CCCO)CC4=CC=CC=C4)=CC=C3N2C)=C1&&&
CC1=CC=C(N2N=CC(C(=O)NCCOC3=CC=CC=C3)=C2C2CCN(C(=O)OC(C)(C)C)CC2)C=C1C&&&
*C&*C1=CC=CC=C1C1=NOC2=C1CN(*)CC2C1=CC=CC=C1&*Cl&&&
COC(=O)CN1C=NN=C1SCC1=CC=C(C2=CC=CC=C2)C=C1&&&
CC1(C)OC2=C(C(=O)C(=O)C3=CC=CC=C23)C1OC(=O)C=CC1=CC=CO1&&&
*OC&*C1=CC=C(CNC2=CC(NCC3=CC=C(*)C(*)=C3)=NC(*)=N2)C=C1*&*OC&&*OC&*SC&*SC&&
CC1=N[NH]C(SCCC[N+](C)(C)C)=NC1=O&&&
CC1CN(C(C)CO)C(=O)C2=CC=CC(NS(=O)(=O)C3=CN(C)C=N3)=C2OC1CN(C)CC1=CC=C(OC2=CC=CC=C2)C=C1&&&
COC1=CC=CC=C1N1CCN(CCCNC(=O)C2=C(C)N(C3=CC=CC=C3)N=C2)CC1&&&
*OC&*C1=CC=CC(C2=C[NH]C3=C2N=C(*)N=C3*)=C1&*C(F)(F)F&&*N&&
COC(=O)NC1=NC2=C(OC3=CC(C4=CC=C(F)C=C4)=CC=C32)S1&&&
*OC&*C1=CC2=NC=NC(NCC3=COC=C3)=C2C=C1*&*OC&&&
*C&*C1=CC(*)=CC(C(=O)NC(*)C(=O)NC2=CC=C(S(=O)(=O)NC3=CC=C(*)C(*)=C3)C=C2)=C1&*C&&*Cl&*[N+](=O)[O-]&*Cl&&
O=C(NO)C1=CC=C(I)C=C1&&&
*OC&*C1=CC(*)(*)NC2=CC=C3C4=CC(*)=CC=C4OC(=CC4=CC5=C(C=C4*)OCO5)C3=C12&*C&&*C&*C&*C&&
CC1=CN(C2CC([N-][N+]#N)C(COP(=O)(O)OP(=O)(O)O)O2)C(=O)[NH]C1=O&&&
*C(=O)OC&*C1=CC=CC=C1C(=O)N(*)CCCNC(=O)C(*)N1C(=O)C2=CC=CC=C2C1=O&*C(=O)O&&*[N+](=O)[O-]&&
*CC&*C1=CC=CC=C1C(=O)N1CCC(N2CCC(N3C(=O)CC4=CC=CC=C43)CC2)CC1&&&
*C1=CC=C2CCN(C(=O)C3=CC4=CC(C5=CC=C(N6CCN(CC7COC(=O)C7)CC6)C=C5)=CC=C4[NH]3)CC2=C1&*O&&&
*C&*C1=C(C2=NN=C(*)N2N=CC2=CC=CC(*)=C2)C(*)(*)CCC1&*S(C)(=O)=O&&*C&*C&*C&&
*C#N&*C1=CC=C(NC2=NC=C(C#CC3=CC=CC=C3)O2)C=C1&&&
CN1C=C[N+](C)=C1C1=CC=CC=C1&&&
NS(=O)(=O)C1=CC=C(NC2=CC=NC=C2*)C=C1&*S(N)(=O)=O&&&
C1=CC=C(C2OCCCO2)C=C1&&&
*OC&*C1=CC=C(CCNC(=O)C2=C(*)C(*)=N[NH]2)C=C1&*C&&*CC(C)(C)C&&
*C1=CC=CC=C1NC1=NC=C(C(=O)C2=CC=CS2)S1&*Cl&&&
CCCCNC(=O)C(=CC1=CC=CN=C1)C1=CC=CC=C1&&&
*OC&*C1=CC=CC2=CC(N3CCC(N4CCC4)CC3)=CN=C12&&&
*OC&*C1=CC=CC=C1N1CCN(CC2=CSC(C3=NC4=CC=CC=C4C(=O)N3C3=CC=CC=C3)=C2)CC1&&&
*Cl&*C1=CC=CC(N2CCN(CC3=CC=CN=C3)CC2)=C1&&&
*C(=O)OCC&*C1=CC=C(C=CC(=O)N(*)C2=C(*)C(C3=CC=CC=C3)=C(*)S2)C=C1&*[N+](=O)[O-]&&*CC&*C(=O)OCC&&
CCOC(=O)C1=CC=CC(OCC2=CC(C(=O)N3CCCCCC3)=NO2)=C1&&&
O=[N+]([O-])C1=CC=C(CSC2=CC=CC=N2)C=C1&&&
C1=CC=C(CCCNCCCCCCCCC[N+]2=CC=CC=C2)C=C1&&&
COC1=CC=CC(OC)=C1C1=CC=NC2=C1C=C(C1CNCCC1O)[NH]2&&&
*OC&*C1=CC=C(*)C(NC(=O)CSC2=NC(C3=CC=CC=C3)=N[NH]2)=C1&*Cl&&&
CC(C)CC(C=O)NC(=O)C1CCCN1C(=O)C(=O)CCC(=O)O&&&
O=C1[NH]C2=CC=CC=C2C(=O)N1C1=CC(O)=C2OC(C3=CC=CC(O)=C3)=CC(=O)C2=C1&&&
*C&*C1=CC=C(NC(=O)CSC2=NN=C(C(*)NC(=O)C3=CC=CO3)N2*)C=C1&*C&&*C&&
O=C(NC1CC2CCC1C2)C1=C[NH]C2=CC=CC(OC3=CC=CC=C3)=C2C1=O&&&
CC1=C(C(=O)NCC2=CC=NC(N3CCOCC3)=N2)SN=N1&&&
CCCCC1CN(C(C)CO)C(=O)C2=CC(NC(=O)NC3=CC=C(F)C=C3)=CC=C2OC1CN(C)CC1=CC=CC=C1&&&
O=C(SCCCP(=O)(O)O)C(CC1CCNC1)C1=NN=N[NH]1&&&
*C&*C1=CC=CC(NC(=O)CN2C=NC3=C(C(S(=O)(=O)N4CCCC(*)C4)=C(*)S3)C2=O)=C1&*C&&*C&&
*C(=O)OC&*C1=C(*)C(C2=CC=C(*)N2NC2=CC=CC=C2)C(*)=C(*)N1&*C&&*C&*C(=O)OC(C)(C)C&*SC&&
CCCCNC(=O)CCC(=O)NN=C1[NH]C2=CC=CC=C2O1&&&
*N(C)C&*C1=CC=CC(C2=CC=NC(NC3=CC=CC(C4CCN(*)CC4)=C3)=N2)=C1&*C&&&
COC(=O)C1=CC=C(C2=CC=C(CC3=CC=C4C(=C3)C(Cl)=CN4C)C=C2)C=C1&&&
CC(C)(C(=O)NC1=CC=C(S(N)(=O)=O)C=C1F)C(F)(F)F&&&
CC1=CC(C2=C(Cl)C=CC=C2Cl)=CC2=C1NC(=O)C2(O)CC(C)(C)C&&&
*COC(=O)C(C)(C)CCCCCCCCCCCC&*C1=CC=C(CC2=C(*)C(*)=C3OC(*)(*)CCC3=C2*)C=C1*&*O&&*O&*C&*O&*C&*C&&
O=C(NCC1=CC=C(F)C(Br)=C1)C1=CN=C(OC2=CC=C3OC(C4=CC=CC=C4)CCC3=C2)S1&&&
CCN1CCN(C2=CC=C(S(=O)(=O)N3CCCC3)C=C2N)CC1&&&
CC1=NC=CN1CCC(OC(=O)NC(CC1=CC=C(OC(=O)N2CCCC2)C=C1)C(=O)O)C1=CC=CC=C1&&&
CC(NC1=C(C(N)=O)C=NN1C1=CC=CC=C1)C1=CC=C(C(=O)NC2CC2)C=C1&&&
*C(C)=O&*C1=CC(CCN(*)CC2=CC=C(SC3=CC=C(*)C=C3)O2)=CC=C1&*Cl&&*F&&
CC(=O)N(CC1=CN=C(C2=CC=C3C=CC=CC3=C2)S1)C(C)C1=CC=CC=C1F&&&
C=CCC1=CC=CC(C=CC(=O)C2=CC=CC=C2)=C1O&&&
O=C(NC1=NCCS1)C1=CC=C(Cl)C(S(=O)(=O)NC2=CC=C(Cl)C=C2)=C1&&&
*C&*N(CC(=O)NC1=CC=C2CC3=C(C2=C1)C(=O)C1=CC=CC=C1[NH]3)CC(=O)NC1=CC=C2OCCOC2=C1&&&
*C&*C1=CC=C(NC(=O)CSC2=NC(=O)C=C(*)[NH]2)C=C1&*N&&&
CC(=O)C1=CC=C(NC(=O)NC2=CC=C3C(OCCOC4CCN(C(C)=O)CC4)=CC=CC3=C2)C=C1&&&
COC1=CC=CC=C1NS(=O)(=O)C1=CC=C2[NH]C(=O)C=C(C(=O)NCCC3=CC=C(F)C=C3)C2=C1&&&
CC1=C(C(=O)N2CCCCC2)CC(CC(=O)NC2CCCC2)C(=O)N1CC1=CC=C(C(C)C)C=C1&&&
CN(C)CCCNCC(O)C(CC1=CC=CC=C1)NC(=O)C1=CC2=CC=CC=C2C=C1O&&&
*C&*C1=CC=C(NC(=O)NC2CC(*)(*)OC3=CC=CC=C32)C=C1&*C&&*C&&
*C(=O)OCC&*C1=CC=C(NC2=CC=CC=C2*)C=C1&*F&&&
CCC1=NN(C2=NC=C(C3=CC=CC=C3)C(C3=CC=CC=C3)=N2)C(CC)=C1&&&
CC(C)CC(NC(=O)C(CC1=CC=C(N(C)C)C=C1)NC(=O)C(N)CC(C)C)C(O)CC(=O)NC(CC1=CC=C(N(C)C)C=C1)C(N)=O&&&
CCOC(=O)C1=C(C)N=C2SCC(NC(=O)C(NC(=O)C(CCCCBr)NC(=O)C3=CC=C(N(C)C4=NCC(O)CN4)C=C3)C3=CC=C(F)C=C3)C(=O)N2C1C1=CC=CC=C1&&&
CSC1=NC(C2=CC=C(F)C=C2)=C(C(=O)NCC2=CC=CC=C2)N=C1N&&&
CC(C)(C)C1=C(C(=O)C=CC2=CC=CO2)C2=CC=CC=C2[NH]1&&&
*C&*C1=CC2=C(C=C1*)N(*)C1=NC=NC(*)=C21&*C(=O)NCC(F)(F)F&&*C&*C&&
O=C(O)CC(NC(=O)C1=CC=C(N2CC3=CC=CC=C3NC2=O)C=C1)C(=O)O&&&
*C&*C1=CC=C(C(*)(CN2C=CN=C2)C(*)N2CCN(C(=O)C3=CC4=CC=CC=C4[NH]3)CC2)C(*)=C1&*C&&*O&*F&&
CN1C(=O)C2(CCNCC2)C2=CC(Br)=CC=C21&&&
*C&*C1=CC=C(S(=O)(=O)N2CCOC2CNC(=O)C(=O)NCCCN2CCOCC2)C=C1&&&
*C&*C(OC1=CC=CC=C1C(=O)NC1CC1)C1=CC=CC2=CC=CC=C12&&&
*OC&*C1=CC(OC2=CC=CC3=C2CCN(C2=NC(N4CCC(N5C=C(*)N=C5*)CC4)=NC=C2)C3=O)=CC=C1&*C&&*Cl&&
O=C(NC1=CC=C(Cl)C=C1)NC1=CC=C(C2=CN3C=CC=NC3=N2)C=C1&&&
*C(=O)OC&*C1=CC=C(*)C(NC(=O)C2C3C(=CC(*)=CC3*)C3(*)CCC(*)C23*)=C1&*OC&&*O&*C&*C&*O&*C&&
*O&*C1=CC=CC(*)=C1CN1CCN(C2CCC(*)(C3=CC=CC=C3)CC2)CC1&*Cl&&*Cl&&
CC(C)OC1=CC(NC2=NN=C(C3=CC=CC(NC(=O)C4=CC=CN=C4)=C3)O2)=C(Cl)C=C1Cl&&&
*C1CN(C(=O)C2=CN3C=NN=C3C=C2)C(*)C(*)C1*&*O&&*O&*CO&*CO&&
*CNC(C)COC&*C1=CC=C(NC2=NC=C(*)C(OC3=CC=C(*)C=C3*)=N2)C=C1&*S(N)(=O)=O&&*C#N&*Cl&&
*OCCCNC(C)(C)C&*C1=CC(OC2=CC=CC=C2)=CC2=C1C1=CC=CC=C1C2=O&&&
*C&*C1=CC=CC(*)=C1N1C(*)=C=CC1=O&*C&&*O&&
C1=CC=C(N2CC[N+](CCC3=CC=CC4=C3OCC3=CC=CC=C34)(CCCCCCCCCN3CC[N+](CCC)(CCCC4=CC=CC=C4)CC3)CC2)C=C1&&&
*CC(C)N(CC)CC&*C1=CC=CC=C1SC1=CC=CC=C1*&*F&&&
CCCCN(C)C(=O)CN1C(SCC(=O)N2CCCC3=CC=CC=C32)=NC2=CC=CC=C21&&&
CCN1CC(C(=O)NC2=CC=C3C=N[NH]C3=C2)CC1=O&&&
*C&*C1=CC=C(S(=O)(=O)N2C(C3=CC=CC(*)=C3)=C(*)C3=CC=CC=C32)C=C1&*Cl&&*NC(=O)C(C)(C)N&&
*OC&*C1=CC=C(C(=O)C2=C[NH]C(C3=CC(*)=CC=C3*)=N2)C=C1&*OC&&*O&&
*OC&*C1=CC=C(CN2C(=O)CSC2=NC2=CC(*)=C(*)C(*)=C2)C=C1&*O&&*OC&*OC&&
CN1CCN(C2CCCN(C(=O)CCCOC3=CC=C(F)C=C3)C2)CC1&&&
3=CCN(C(=O)C(CCC(=O)O)NC(=O)NC12CC3CC(CC(C3)C1)C2)C(CO)C(=O)O&&&
*C1CC2N3CC4=CCOC5CC6OC7C(OC8CCC(CC(=O)CC9C(CC(O2)C1O)CC(*)C9=C)OC7C5O4)C7O5&*C&&*OC&&
O=C(O)C1=C[NH]C(=O)C=C1&&&
CS(=O)(=O)N1CCCN(C(=O)CC2=CC=CS2)CC1&&&
COC1=CC=C2OC(C(=O)NCC(=O)N(C)CC3=CC=CC(Cl)=C3Cl)=C(C)C2=C1&&&
CC1=CC(C#N)=CC=C1C1=CC=CC(COC2COC3=NC([N+](=O)[O-])=CN3C2)=C1&&&
CC1CCC(NC(=O)C2=CC=CC(NC(=O)CC3=CC=CC=C3)=C2)CC1&&&
CSC1=CC=C(C2CC(=O)OC3=C2C(=O)C(=O)C2=CC=CC=C32)C=C1&&&
CCOC(=O)C1=C(C)N(CC(=O)NC2=CC=CN=C2)C(C)=C1&&&
CC1=CC=C(N(CCC(=O)N2CCN(C3=CC=CC=C3F)CC2)S(=O)(=O)C2=C(C)N(C)N=C2C)C=C1&&&
COC1=CC=CC=C1C1=CN(CC2=CC=CC(C)=N2)N=N1&&&
*OCC&*C1=CC=CC=C1C(=O)NN=CC1=CC=CN1*&*C&&&
*CC&*C1C2C3CC4C5(*)CCC(*)C5CC(C3(*)CC25C(=O)C6=CC=CC=C6)C1(*)C52CC2C(=O)C4=O&*C&&*OC(C)=O&*OC(C)=O&*O&&
O=[N+]([O-])C1=CC2=C(C=C1C=CC=NN=NC1=CC=CC=C1Cl)OCO2&&&
CCC(=O)OC1=C(C2=CC=C3OCOC3=C2)OC2=CC=CC=C2C1=O&&&
*C1=CC=C(NC2=C(C3OC(=O)C4=CC=CC=C43)ON=C2C2=CC=C(*)C=C2)C=C1&*O&&*O&&
*CC&*C1=CC=CC=C1NC(=O)C(=O)C(C(=O)C1=CC=CC=C1)C1OC(=O)C2=CC=CC=C21&&&
*C&*C1=CC=C2CC3C(CCCN3CC3=C(*)N(*)N=C3*)C2=C1&*C&&*C&*F&&
CN1CCN(C2=NC3=CC(N)=CC=C3C(NCCCN(C)C)=N2)CC1&&&
CCC1=C(C=C2SC(=O)NC2=O)C=C(C(C)C)C(OCC2=CC=CC(C(=O)O)=N2)=C1C1=CC=CC=C1&&&
COC1=CC=C(CCNC(=O)CN(CC2=CC=C(OC)C=C2)C(=O)C=CC(=O)NC2=CC=C(Cl)C=C2)C=C1&&&
CC(C)(C)C1=CC(NC(=O)C2CCCN2CC(=O)NC2=CC(Cl)=CC(Cl)=C2)=NO1&&&
CC(NC1=NC=CC(N2C(=O)OCC2C(C)C)=N1)C1=CC=C(C(=O)O)C=C1&&&
CC1=CC=C(NN=CC2=CC=NC(C)=C2)C=C1&&&
*C&*C1=CC(C2=CC=CS2)=NN1*&*C&&&
CN(C1=CC=CC=C1)S(=O)(=O)C1=CC=C(C(=O)NCCOC2=CC=CC=C2Cl)C=C1&&&
COC(=O)CC1C2=CC(OC)=C(OC)C=C2CCN1C(=O)CCC(=O)NC1=CC=CC(C(C)=O)=C1&&&
*C&*C1=CC=C(N2C(CN3CCCN(C4=CC=CC(*)=C4)CC3)=NC3=CC=CC=C3C2=O)C=C1&*F&&&
*CC&*C1=CC=C(CC2=NC3=C([NH]2)C(=O)N(*)C2=NC4CCCC4N23)C(*)=C1&*Cl&&*Cl&&
*CC&*C1=CSC(C2=NC3=CC=CC=C3N2*)=C1&*NC(CO)CC&&&
CC(=O)NC1=C(C2=CC=C(O)C(F)=C2)C2=CC=C(OCC(F)(F)F)C=C2OC1=O&&&
*C&*C1=CC=C(C(*)NCCC2=CC=C(C(=O)N(*)CC3=CC=CC=C3)C=C2)C=C1&*C&&*C#N&&
O=C1[NH]C(O)=NC(=O)N1CCCCCN1C=CC=N1&&&
*CC(C)C&*C1=CC=C2C(=C1)CCC1C(*)(*)CCCC21*&*C&&*C&*O&&
*C&*C1=CC2=C3C(=C1)C1=CC=CC=C1C(=O)N3CCN2*&*C&&&
*OC&*C1=CC=C(C2=NN(C(=O)C=CC3=CC=C(*)C(*)=C3)C(C3=CC=CC=C3*)C2)C=C1&*Cl&&*Cl&*OC&&
CN1CC2=CC=CC=C2CC1CN1CCN(C(=O)C2=CC=CC=C2)CC1&&&
CSCCC(NC(=O)CCC1=CC=C(NC(=O)C2=CC=C(C3=CC=CC=C3)C=C2)C=C1C1=CC=CC=C1Cl)C(=O)O&&&
*C1=CC=C(*)C(NC(=O)CSC2=NN=C(C3CCCCC3)N2C2CC2)=C1&*Cl&&*Cl&&
COC1=CC=C(C2=NOC(CN3N=C(C)C=C3C(=O)OCC(=O)C3=CC=CC=C3)C2)C=C1&&&
O=C1C2=CC=CC=C2C2=NN=C(C3=CC=C(F)C=C3Cl)C=C12&&&
*Cl&*C1=CC(C2=NC(C3CCN(CC4=CC=CC=C4)CC3)=NO2)=CC(*)=C1*&*Cl&&*Cl&&
CC1=CC(OCC(=O)N2CCC(C3=NC4=CC=CC=C4S3)CC2)=CC=C1Cl&&&
CCC1=NN(CC(=O)NCCC(=O)O)C(CC)=C1Br&&&
CN(C(=O)C(N)CC1=CC=C(O)C=C1)C1CCS(=O)(=O)C1&&&
*OC&*C1=CC=CC(CC2=CC3=C(O2)C(*)=CC=C3)=C1&*N(C)C(=O)NC(C)(C)C&&&
CC(C)(C)NC(=O)C1=CC=CC(CN2C(=O)C(NC(=O)NC3=CC=C4[NH]C=CC4=C3)CCCN2C(=O)NC2=CC=C(F)C=C2)=C1&&&
CCOC1=CC=C(C(CNC(=O)C2=C(C)C3=C(N=C4CCCCN4C3=O)S2)N2CCCC2)C=C1&&&
*C(=O)NC&*C1=CN=C(*)N=C1*&*C&&*CCO&&
CCC1=CC=C(C2CC(=O)OC3=C4C=CC(C)(C)OC4=C4C=CC(C)(C)OC4=C32)C=C1&&&
*CC&*[N+]1=CC=C2C(=C1)[NH]C1=CC=CC=C12&&&
*C&*C1=CC=C2N=C(N3CCC(C(=O)NC4CCCC4)CC3)SC2=C1&&&
*C(C)CC&*C(NC(=O)C(CCCCNC(=O)OCCN1CCN(*)CC1)NC(=O)N1CCOCC1)C(=O)N1CCCC1*&*C&&*C(=O)NC(CO)C(=O)NC(CCCNC(=N)N)C(N)=O&&
OCCN1CCNC(C2=N[NH]C3=CC=CC=C23)C1&&&
CCCNC(=O)NC1=CC=C(C2=CC=C(C3=NC(C(C)(N)CC4=CC=CC=C4)=NO3)S2)C=C1&&&
CN1C=NC(C2=CC=CC(F)=C2)=C1&&&
*OC&*C1=CC=C(C2=CC3=C(*)N(C4=CC=CC=C4)N=C3C(*)=N2)C=C1&*O&&*N=CNO&&
O=[N+]([O-])C1=CC=C(C=NN2C(C3=CC=CC=C3)=N[NH]C2=S)C=C1&&&
O=C(O)C1(O)CC(C2=CC=C(C3=CN=CN=N3)C=C2)C(O)C(O)C1&&&
CN1C2=CC=CC=C2C(C2=CC=CC=C2)=[N+]1CCCCN1CCSCC1&&&
C[N+]1=CC=CC(C=CC2=CC(C(=O)O)=CC(C(=O)O)=C2)=C1&&&
*C(=O)OC(C)(C)C&*C1=CC=C(OP(*)(=O)OCC2C=CC(N3C=C(*)C(=O)[NH]C3=O)O2)C=C1&*O&&*C#N&&
COC1=CC=C2N=C(NC(=O)C3=CC=CS3)SC2=C1&&&
*CC(C)C&*C(NC(=O)OCC1=CC=CC=C1)C(=O)NC(CC1=CC=CC=C1)C(=O)NC(CC1=CC=CC=C1)C(=O)C(*)(*)C(*)COC(=O)NCC1=CC=CC=C1&*F&&*F&*NC(
*OC&*C1=CC=C(C2=[N+](*)C3=CC=CC=C3C3=C2N=CN3*)C=C1&*[O-]&&*C&&
*C1=C(C(=O)NC2CCC(C(=O)N3CCN4C(=NN=C4C4=CC=CS4)C3)CC2)C(*)=CC=C1&*C(F)(F)F&&*Cl&&
CSCCC(NC(=O)C1=CC=C(CCCC2CCNCC2)C=C1C1=CC=CC=C1C)C(=O)O&&&
*OC&*C1=CC(C(=O)C2=C(NC3=CC=CC=C3)[NH][NH]C2=O)=CC(*)=C1*&*OC&&*OC&&
NC1=CC=NC(NCCCN2C=NC3=C2NC=NCC3O)=C1&&&
O=C(NC1=CC=C(NC(=S)NC(=O)C2=CC=C([N+](=O)[O-])C=C2)C=C1)C1=CC=CC=C1&&&
*CC&*C1=CC=C(CC2=C(*)N(C(=O)C3=CC=CC=C3*)C3=CC=C(*)C=C23)C=C1&*F&&*OC&*Br&&
*C(=O)OC&*C1=CC=C(C2=C(*)C3=CC5=C(C=C3O2)OCO5)C=C1&*NC(=O)CCN(C)C&&&
CCCN1N=C(NS(=O)(=O)C2=CC=C(C)S2)C2=CC3=CC=CC=C3N=C21&&&
COC1=CC2=C(C=C1OC)C(C(=O)NC1=CC=CC=C1)C(C1=CC=C(Cl)C([N+](=O)[O-])=C1)=NN2C&&&
O=C(CN(CC1=CC=CC=C1)C(=O)CNS(=O)(=O)C1=CC=CC=C1)NCC1=CC=C2OCOC2=C1&&&
*C&*C1=CC(N2CCC(N3CCN(*)C3=O)CC2)=CC=N1&*C(=O)NC(C)(C)C&&&
CCN1CCC2#CC(Br)=CC=C2C1=S&&&
CC1=CC=CC2=C1[NH]C(C1=CC=CC(C3=CC=CC(NC(=O)C4=CC=NC=C4)=C3)=C1)=N2&&&
COC1=CC=C(C(=O)NCCCN2CCCC2=O)C=C1Br&&&
*CC(C)C&*C1=C2CN(*)CCC2=C(*)C=C1&*CF&&*O&&
CC1=CC=C2OC(C3=CC=CC(NC(=O)CN4CCN(C)C(=O)C4)=C3)=NC2=C1&&&
*C&*C1CC2=C(C3=CC=CC=C3)[NH]C3=C2C(=CC=C3)C1=NNC(=S)NC1=CC=CC=N1&&&
CCN(CC)C(=O)N1C2=CC=CC=C2C(C)(C)C2=CC=CC=C21&&&
COC1=CC=C(CCN2CCC(OC3=NC(C)=CC=C3C(N)=O)CC2)C=C1&&&
COC1=CC2=C(C=C1OC)CN(CCC1=CC=C(NC(=O)C3=CC=C(NC(=O)C4=CC=NC=C4)C=C3)C=C1)CC2&&&
*C1=CC(NC(=O)C2=CC=C(CN3CCC4=CC=CC=C4C3)C=C2)=CC=C1&*OCCCCCC(=O)O&&&
*CN(C)C&*C(=NC1=CC=C(C2=C3C(=NN2*)CCC2=CN=C(NC4=NN(*)C=C4)N=C23)C=C1)NC1CCCC1&*C&&*C&&
*C&*C1=CC=C(*)C(NC(=O)CNC(=O)C2=NN(*)C(=O)C3=CC=CC=C23)=C1&*Cl&&*C&&
O=C(NNC(=O)C1=CC(C2=CC=CO2)=NC2=CC=CC=C12)C1=CC=C(Br)C=C1&&&
CC=C(C)C(=O)OC1C(C=C(C)C)=CC2(C)C(OC(C)=O)CC(C)(O)C(C(O)C(C)C)C2C(OC(C)=O)C1OC(C)=O&&&
CC(=O)C1=C(C)N(C2=C(Cl)C=C(Cl)C=C2C(F)(F)F)C(C)=C(C(=O)O)C1C1=CC=C([N+](=O)[O-])C=C1&&&
*C(C)=O&*C1=CC=C(C(=O)N2CCN(S(=O)(=O)C3=CC=C4C(=C3)CCN4*)CC2)S1&*Cl&&&
*CC&*C1=CC=C(NC(=O)CSC2=NC3=CC=CC=C3N=C(C3=CC=CN=C3)N2*)C=C1&*N&&&
*C(C)=O&*C(C1=CC=C(C2=NC=CO2)C=C1)C1=CC=C(OC2OC(*)C(*)C(*)C2*)C=C1&*O&&*O&*O&*O&&
*C&*C1=CC=C(C2=NN(C3=NC(*)=CS3)C(C3=CC=CC=C3)C2)C=C1&*F&&&
*OC&*C1=CC=C(C2=CC(C(=O)NC(=S)NC3=CC=CC4=CC=CC=C34)=C3C=CC=CC3=N2)C=C1&&&
CN1C=C(C(=O)N2CCCC(N3C=CN=C3)C2)C=N1&&&
COCCN1C(SCC(=O)NC2=NOC(C)=C2)=NC2=C(SC(C)C2)C1=O&&&
O=C(CN1C=C(S(=O)(=O)CC2=CC=CC=C2Cl)C2=CC=CC=C21)N1CCC2(CCOCC2)C1&&&
CCCCCCC1=CN(C2=CC=C3N=C(N)N(C4=CC=C(OCCCCCC)C=C4)C3=C2)N=N1&&&
*OC&*C1=CC=C(C(=O)NCC2=CC=CN=C2)C(*)=C1&*OC&&&
*C1=CC=C(NC(=O)NC2=CC=C3OCC(=O)NC3=N2)C(*)=C1&*Br&&*F&&
*C(OC)C(=O)NC&*C(=NOCC1=CC=CC=C1*)C1=CC=CC(*)=C1&*C&&*Cl&&
*OC&*C1=CC=C(C2C(*)C3=CC=CC=C3C(=O)N2*)C=C1&*C(=O)O&&*C&&
COC1=CC=CC=C1NC(=O)NC1CCN(CC(=O)NC2=CC=C3OCCOC3=C2)CC1&&&
CC1=CC2=C(S1)C1=C(O)C=CC=C1C(N1CCNCC1)=N2&&&
*C&*C1=CC=CC(NC(=O)C2=CC3=C(S2)C2=CC=CC=C2OC3)=C1*&*C&&&
*CCC(C)C&*C1=C2C3=CC=C4[NH]N=CC4=C3CC2(*)CCC1=O&*C(C)(C)C&&&
*NC(C)=O&*C1=CC=C(C2=CN=C3CCCCCC3=C2)C=C1&&&
COC1=CC=C(C(=O)OCCC(C)CCC=C(C)CCC=C(C)C)C=C1&&&
CC(C)(C)OCOC1=CC=C(CC(CNC(=O)C(N)CC2=CC=CC=C2)C(=O)NCC(=O)NC2=CC=CC=C2C(=O)NC(CC2=CC=CC=C2)C(=O)O)C=C1&&&
CC(C)C(NS(=O)(=O)C1=CC=C(C2=CC=C3C=CC=CC3=C2)C=C1)C(=O)O&&&
CC(C)CNCC1=CC(Br)=C(O)C(Br)=C1&&&
*OC&*C1=CC=CC=C1C1CC(=O)OC2=CC(*)=CC=C21&*C&&&
NS(=O)(=O)C1=CC(Cl)=C(OC2=CC(O)=C(C(=O)C=CC3=CC=CC=C3)C=C2O)C=C1Cl&&&
*C&*C1=CC=C(C=NNC(=O)C2=C(*)OC(*)=C2)C=C1&*C&&*C(C)(C)C&&
CC1=CC(C(=O)NCCN2CCCCC2)=N[NH]1&&&
*C1=CC=CC=C1COC1=CC=C(C=C2SC(=O)NC2=O)C=C1&*Cl&&&
COC1=CC=C(NC2=CC=CC=N2)C=C1C1=CC=C(C(=O)NCC2CC2)C=C1&&&
*C&*C1CN(C(=O)C=CC2=CC=C3OCOC3=C2)CCN1C1CCCCCC1&&&
*C&*C1=CC=CC=C1OC1=CC=CC=C1CN1CC(*)CC1*&*C(=O)O&&*Cl&&
O=C(C=CC1=CC=C(F)C(F)=C1)NN=CC1=CC=C2OC(=O)OC2=C1&&&
*NC(=O)OC&*C1C2=CC=CC=C2C2=CC=CC=C2N(*)C1*&*C(C)=O&&*C(=O)OC&&
*C(C)=O&*C1=CC=C(C2=CC=C(CC(*)NC(=O)C3NC4CCC3C4)C=C2)C=C1&*C#N&&&
CCC1(O)C(=O)OCC2=C1C=C1C3=NC4=CC=C(OCCCN5CCN(CC)CC5)C=C4C=C3CN1C2=O&&&
*CC(C)C&*C1=CC=C(N(*)CC2=CC=CC=C2*)C=C1&*O&&*O&&
O=C(O)CSC(CN1C(=O)C2=CC=CC=C2C1=O)C1=CC=CC=C1&&&
CCC1=CC(=O)OC2=CC(C)=CC(OCC(=O)NCCCN3CCN(CCCNC(=O)C4=CC(OC)=C(OC)C(OC)=C4)CC3)=C12&&&
COC1OC(COC(=O)CC2OC(C)C(OC3OC(COC(C)=O)C(OC(C)=O)C(OC(C)=O)C3OC(C)=O)C(OS(=O)(=O)O)C2OC(C)=O)C(OC(=O)CC(O)C(C)C)C(OC(C)=O
CC1CN(CCCCOC2=CC=C(NC3=NCCN3)C=C2)CC(C)O1&&&
CN(C)CCCC1=C(C2=CC=CC=C2)N=C2C=CC(Cl)=CN12&&&
*CO&*C(CC1=C[NH]C=N1)NCC1=CC=C(C2=CC=CC=C2)C=C1&&&
O=C(O)C1=CC=CC(N(CC(=O)NC2CCCCC2)CC2=CC=C(OC3CCCCC3)C=C2)=C1&&&
C=C1C=C(O)C(SCCN2CCOCC2)=C(C)C1C1=CC=CC=C1&&&
CC(C)(C)C1=CC=C(N2N=NN=C2NC(=O)C2=CC=CC=C2)C=C1&&&
COC1=CC=CC(NC(=S)N2CCC3=C([NH]C4=CC=CC=C34)C2C2=CC=CC(O)=C2)=C1&&&
*C(=NO)N(CCOC)C(C)C&*C1=CC=C(*)C(OC2=CC=CC3=CN=CC=C23)=N1&*C&&&
*OC&*C1=CC=CC=C1NC(=S)N1CCC(NC(=O)C2=CC=CC=C2*)CC1&*Br&&&
*C&*C1=CC=C(COC2=CC(=O)N(CC(=O)C3=CC=C(CN4CCC(*)C4)C=C3*)N=C2)N=C1&*F&&*Cl&&
*C&*C1=CC=C(*)C(NC(=O)C2CCN(C(=O)NC3=CC=CC=C3)CC2)=C1&*C&&&
*OCC(O)CNCCNC(=O)CCC(=O)OC&*C1=CC=C(*)C(*)=C1&*C&&*C&&
CC1=CC(OC2=CC=C(C)C=C2)=CC(C2=CC=C(OCCC(C)(C)NC(=O)C(C)(C)N)N=C2)=C1&&&
COC1=CC=CC=C1NC(=O)COC1=CC=C(S(=O)(=O)NC2=CC=CC=C2OC)C=C1&&&
COC1=CC=CC2=C1OC(C(=O)O)CC2=O&&&
*SC&*C1=CC(NC(=O)C2=CC(*)=C(NC3=CC=CC=C3)C=C2*)=CC=C1&*Cl&&*C&&
*C1=CC=C(N2CC=CC2=O)C=C1&*Br&&&
*C&*C1=CC=C(CN2C=C(C=C3N=C(C4=CC=CC=C4)OC3=O)N=N2)C=C1&&&
O=C(O)C(CC1=CC=CC=C1)NCCP(=O)(O)O&&&
CCC1=NN(C(C)(C)C(=O)NCC2=CC=C(OCCOC3=CC=CC=C3Cl)C=C2)C(=O)C2=CC(F)=CC=C12&&&
NC(=O)C1=CC(C2=CC=CC=C2)=CC2=CN=C(NCCN3CCOCC3)N=C12&&&
*NC=O&*C1OC(N2C=NC3=C2N=CN=C3NC2CN(C(=O)OCC3=CC=CC=C3)CC(*)O2)C(*)C1*&*CO&&*CO&*O&&
CN1C2=C(C(=O)N(C)C1=O)C1OC3(C)C(CCCC(C)(C)O)OC1C1OC123&&&
*OC(C)=O&*C1=CC=C2NC(=O)C(=CC3=CC=C(C4=CC=CC=C4*)O3)C2=C1&*C(=O)O&&&
O=C(NC1=CC=CC=C1Cl)C1C2=CC=CC=C2C(=O)N1CCN1CCOCC1&&&
*C(=O)NO&*C1C2=CC=CC=C2C2=CC=CC=C21&&&
CC1=CC=CC(C2=C[NH]C3=NC=C(C4=CC=NC=C4)N=C23)=C1&&&
*OC&*C1=CC=C(NC(=O)C[N+]2=CC=CC(C(=O)NC3=CC=CC=C3)=C2)C=C1&&&
*C&*C1=CC=C(CN2C=C(C=NNC(=O)C3=CN(*)C4=NC(*)=CC=C4C3=O)C(*)=N2)C=C1&*F&&*C&*C&&
CC1=CC=C(C2=C(C)C3=C(O2)C2=C(C=C3C=O)OC(C)(C)C=C2)C=C1&&&
*C(=O)OC&*C1=C(*)N(CC2=CC=CC=C2*)C(NCC2=CC=CC=C2*)=NC1C1=CC=C(*)C(*)=C1&*C&&*C&*C(F)(F)F&*OC&*OC&&
*C1=CC=C(C(=O)NC2CN(C3CCC(C(=O)C4=CC=CN=C4)CC3)C2)C(*)=C1&*Cl&&*Cl&&
O=C1C2=NC=C3C(=C2CCN1O)C(CO)=CN3C1=CC=C(Cl)C=C1&&&
O=C(NCC1=CC(F)=CC(F)=C1)C1=CC=CC=C1NC1=CC=CC=C1&&&
CCC(C)(C)NC1=C(O)C(=O)C1=NCCSC1=NC2=CC(Br)=CC=C2N1C(C)C&&&
*N(C)C&*C1=CC=C(C2=N[NH]C(C(=O)N3CCCC3C3=CC=CC=C3)=C2)C=N1&&&
CCOC(=O)CCC1=CC=C(O)C(OCC)=C1&&&
*OC&*C1=CC=C(C2=NC3=CN=C(*)N=C3N(C3=CC=C(*)C=C3)C2=O)C=C1&*Cl&&*F&&
*C&*N1CCC(C2=CC=C(C3=CC=CC(S(=O)(=O)NC4=CC=NC=N4)=C3)C=C2)CC1&&&
COC1=CC=C(C2=NN=C(SCC(=O)NC3CC3)O2)C=C1&&&
C1=CC=C2C(=C1)CCN2CC1=C[NH]C=N1&&&
COC1=CC(C2=CC=C3NC(=S)OC(C)(C)C3=C2)=CC(OC)=C1OC&&&
*C1=CC=C(CS(=O)(=O)NC2=CC=CC=C2*)C=C1&*[N+](=O)[O-]&&*F&&
O=S(=O)(NC1=NC=CS1)C1=CC=C(OC2=CC=CC=C2C2=CC=CC=C2)C=C1&&&
O=C(O)C1=CC=C(C2=CC=C(NC3=CC(=O)C4=CC=CC=C4C3=O)C=C2)C=C1&&&
CCC12CN3CCN(CC(C3)C1O)C2C1=CC=C(O)C=C1Cl&&&
NC1=CC=C(CNC(=O)C2C3CCC(O3)C2C(=O)NCCCC2=CC=CC=C2)C=C1&&&
*CCC=C(C)C&*C(=C1C(=O)C(*)(*)C(=O)C(*)(*)C1=O)C1=CC=C(*)C(*)=C1&*O&&*O&*CC=C(C)C&*CC=C(C)C&*O&*CC=C(C)C&&
CN(C)CC(=O)NC1=CC=C(C2=CN3C=C(C(=O)C4=CC=C(C(C)(C)C)C=C4)C=CC3=N2)C=C1&&&
*Cl&*C1=CC=C(C2=C(C3=NC(CCN4CCNCC4)=CS3)C3=C(CCNC3)[NH]2)C=C1&&&
CC1=CC(C)=CC(C2=C(OCCC3CCC(C(=O)NO)CC3)C3=CC(Cl)=C(Cl)C=C3[NH]C2=O)=C1&&&
*C1=CC=CC=C1CSC1=NN=CN1NC(=O)C1=CC=C2OCOC2=C1&*Cl&&&
*C&*C1=CC(N2CCCCC2)=NC(N2N=C(*)C=C2*)=N1&*C&&*C&&
O=C1C2=C(C=CC(O)=C2O)OC2=C(C(=O)O)C(O)=C(CCC(=O)O)C=C12&&&
*C(C)=O&*C1=CC=C(S(=O)(=O)C2=CC=C3C(=C2)N(*)C(=O)N3*)C=C1&*C&&*C&&
COC1=CC=CC(CNC2=NC=NC3=CC(OCCCN4CCOCC4)=C(OC)C=C23)=C1&&&
*C1=CC=C(CNN2C=NN=C2)C=C1&*O&&&
*C&*C1=CC(*)=CC(CN(*)C(=O)C2=CC=C(NC(=O)C3=C(*)C4=CC=CC=C4O3)C=C2)=C1&*C&&*Cl&*Cl&&
CC(C=CC=C(C)C=CC=C(C)C=CC1(C)C(C)CC(O)C2OC21)=CC=CC=C(C)C=O&&&
*CCCC&*C1=CC=C2C(=O)C3=C(C(=O)C2=C1)C(=O)N=C3*&*OC&&&
*NC&*C1=CC=C(C2=NC(C(=O)NCC(*)CN3C=CN=C3)=C[NH]2)C=C1&*C(=O)O&&&
CCCOC1=CC=CC(C2=C(OCCC3CCCCC3)C(=O)C3=CC=C(OCCC)C=C3O2)=C1&&&
*C1=CC=C(NC(=O)N2CCNCC2COC2=CC=CN=C2)C=C1&*C(F)(F)F&&&
O=C1CN2CC3=CC=CC=C3N=C2S1&&&
O=C(NC1=CC=CC=C1)C1=CC2=C(CCCC2)S1&&&
*OC&*C1=CC=CC2=C(NC3=CC=CC(C4=NC5=CC=CC=C5S4)=C3)N=CN=C12&&&
COC(=O)C1=CC=CC=C1C(=O)OC1=CC=CC=C1OC&&&
COC1=CC2=C(C=C1OC)SC(C(=O)CC(O)C(=O)O)=[N+]2C&&&
*CC(N)C(=O)O&*C1=CN(C2CC(*)C(*)S2)C(=O)[NH]C1=O&*F&&*O&&
*C1=C(*)C=C2C(=C1)CCN(C(=O)NCC1=CC=C(C3=C[NH]N=C3)N=C1)C2CC(=O)NCC1=CC=CC=C1&*F&&*F&&
O=C(NC1=NC(C2=CC=NC=C2)=CS1)C1=CC(I)=C(Cl)C=C1O&&&
*C&*C1=CC=CC=C1C1=NN(CC(=O)N(*)CC(=O)NC2=CC=C(N3CCOCC3)C=C2)N=N1&*Cl&&&
CN1C=C(C(NC(=O)C2=CC=CC=C2Cl)C(Cl)(Cl)Cl)C=N1&&&
CCN(CC)C(=O)CC1=CC=C(OC2OC(C)C(OC)C(O)C2O)C=C1&&&
CN1CCN(CCCOC2=C(Br)C=C(NC3=NC=C4C=CN(C5CCCC5)C4=N3)C=C2Br)CC1&&&
*C(=O)O&*C1=CN(CC2=CC=C(C3=CC=CC=C3)C=C2)C2=CC=CC=C2C1=O&&&
*C#N&*C1=CC=C(NC2=NC=NC(N3CCC(*)CC3)=N2)C=C1&*Cl&&&
*CC&*C1CC(*)C(*)C(OC2C(*)C(=O)C(*)C(=O)OC(*)C(*)(*)C(*)C(*)C(*)CC(*)(*)C(OCC(=O)NCCN3C=CC(=O)[NH]C3=O)C(*)CC2(*)*)O1&*C&&*C&
CC1=C(C)C2=C(N=C(SCC3=C(C)C4=CC=CC=C4CCC3)N(N)C2=O)S1&&&
*CCC&*C1=CN2C(=O)C3=C(N=C2C=C1)SC(C(=O)N(*)CC1CCCO1)=C3&*C(F)(F)F&&&
CN1C(C2=NC3=CC=CC=C3N2C(=O)CC2=CC=CC3=CC=CC=C23)=NC2=CC=CC=C21&&&
*C(=O)C(C)CSC&*C1CCCN1*&*C(=O)O&&&
*C&*C1=C(C(=O)N2N=C(C3=CC=CC=C3)N=C2*)C(C2=CC=CC=C2)N2N=C(SCC3=CC=CC=C3*)N=C2N1&*Cl&&*Cl&&
*C(O)P(=O)(O)O&*C(CCC1=CC=C(C2=CC=CC=C2)C=C1)C(=O)N1CCCCC1&&&
*N(C)C(=O)OC(C)(C)C&*C(CC1=CC=CC=C1)C(=O)NCCCN1C=NC2=CC=CN=C21&&&
COC1=CC2=CC(C#CC3=CC=C(OC(C)C)C=C3)=C3N=CC=CC3=C2C=C1OC&&&
*NC(C)C(=O)OCC(CSC(C)=O)OC(C)=O&*C1=NC=CC(C2=CC=C3N=C(C4=CC=CN=C4)OC3=C2)=N1&&&
CC1=NN=C(NC(=O)CCCC(=O)NC2=CC=C(Cl)C=C2)S1&&&
N#CC1=CC=C(N2CCN(S(=O)(=O)C3=CC=CS3)CC2)C=C1&&&
O=C1OCC(=NNC(=O)C2=CC=C([N+](=O)[O-])C=C2)C1C1=CC=CC=C1OCC1=CC=CC=C1&&&
CC(=O)NC1=CC=CC2=C(C(=O)O)C=CC=C12&&&
CC(C)(C)C1NC(=O)C2CC(O)CN2C(=O)CNC(=O)C(N)CSSCC(C(=O)O)NC(=O)CNC1=O&&&
COC1=CC=C(Br)C=C1C=CC(=O)OC1=CC=C(Br)C=C1C=NN(CC1=CC=CC=C1)C(=O)C1=CC=NC=C1&&&
*C=CC=CC(=O)C=C(O)C(=O)OC&*C1=CC=C(NCC2=CC=CC=C2*)C=C1&*C&&&
*C&*C1=CC(C2=CC=C(C(=O)NCCCCN3CCC(C4=C(*)C5=C(C=C4)CCCC5)CC3)C=C2)=CC=C1&*C#N&&&
CC(C)(CC(=O)N1CCN(C2=CC=CC(Cl)=N2)CC1)CC1=NS(=O)(=O)C2CN(CC3=CC=C(F)C=C3)CC2N1&&&
CCN1CCN(C2=CC=C(C(=O)NC3CCCCC3)C=C2NC(=O)C2=CC=CC=C2OC)CC1&&&
CCNC1=NC2=C(CC3=CC(O)=CC=C32)S1&&&
*C(C)(C)C&*N(CC1CCCCC1)C(=O)NCCC1=CC=CC=C1&&&
*CC&*C1=C(*)C(*)(*)C(=O)N1&*C(C)=O&&*C(C#N)=CN(C)C&*C&&
COC1=CC=C(CN2CCCN(C(=O)CCC3=CC=NC=C3)CC2)C=C1&&&
CN1C(N(CC2=CC=CN=C2)C(=O)C2=C(Cl)C3=CC=CC(F)=C3S2)=NC2=CC=CC=C21&&&
O=C(NCCNC1=NC=CC(C2=C(C3=CC=C(F)C=C3)N=C(C3=CC=CC=C3)[NH]2)=N1)NC1=CC=CC(F)=C1&&&
NS(=O)(=O)C1=C[NH]C2=CC=C(C(=O)NCC3=CC=C(Cl)C=C3)C=C12&&&
*CC(O)CC(C)C&*C1=CC(C(=O)N2CCCC(*)C2)=NO1&*OC(C)C(C)C&&&
N=C(N)NC1=NC2=CC=C(C(=O)C3=CC=CC=C3)C=C2[NH]1&&&
O=C(CC1=CC=CC=C1)NC(CC1=CC=C(OCCC2=CC=CC=C2)C=C1)C(=O)O&&&
O=C(CC1=CC=CC=C1)NC1=NN=C(C2=CC=CO2)O1&&&
CCOC1=NC=CC=C1C(=O)OCOC(=O)C(C)(C)OC1=CC=CC=C1&&&
N=C(N)NCCC1CCCCC1C1=NC(C2=CC=CC(C3=CC=CC=C3)=C2)=C[NH]1&&&
CC1=CC(F)=CC(C2=CC(Cl)=CC=C2OC2=CC(S(=O)(=O)NC3=NC=NS3)=CC=C2C#N)=C1&&&
COC1=CC=C2[NH]C=C(C(CC(=O)CC(C)(C)C)C3=C(O)C(=O)C=C(N(C)C)C3=O)C2=C1&&&
C1=CC=C(C2=CC3=C(NCCC4=CC=CC=C4)N=NC=C3O2)C=C1&&&
O=C(NC1=CC=CC=C1)ON=CC1=CC=C([N+](=O)[O-])C=C1&&&
*CC=CC&*C1=CC(CC2=CN=C(NC(=O)C3=C(*)C(*)=NN3*)S2)=CC=C1&*CNC(=O)OC(C)(C)C&&*Cl&*OC&&
*C&*C1=C(C(=O)N(*)C2=CC=CC=C2)C(C2=CC=C(*)C=C2)N2N=C(COC3=CC=CC=C3)N=C2N1&*C&&*Cl&&
CC1=NC(COC2=CC=CC=C2)=C([N+](=O)[O-])N1C&&&
O=C(O)C1=CC=C(N2C(=O)C3C4CCC(C4)C3C2=O)C=C1&&&
*OC&*C1=CC=C(NC2CC(*)N(C(=O)C3=CC=CC=C3N3N=C(*)C=C3*)C3=CC=CC=C32)C=C1*&*C&&*C&*C&*OC&&
CN(C)C(=O)C1=CC=CC(NC(=O)C2=CC=CC(C#N)=C2)=C1&&&
O=C(NC1=CC=CC=C1F)C1=CN=C(N2CCCCC2)C2=CC=CC=C12&&&
*C1=CC=CC=C1NC(=O)C1=CC=C2C(=C1)CCN2S(=O)(=O)C1=CC=CC=C1&*F&&&
C1=CC=C2C(CN3CCNCCN(CC4=CC=CC=C4)CCNCCCNCC3)=C[NH]C2=C1&&&
*OC&*C1=CC=C(CC(=O)N2CCC(C3=NC4=CC(*)=CC=C4O3)CC2)C=C1&*S(C)(=O)=O&&&
*C&*C1=CC=C(C2=NOC(C3=CC=C4C(=O)OCC4=C3)=C2)C=C1&&&
CC(C)C1=CC=C(N2CCN(C(=O)COC(=O)C3=CN=CC=N3)CC2)C=C1&&&
CCOC1=CC=CC=C1N1CCN(CC2=CC(=O)OC3=CC=C(C)C=C23)CC1&&&
COC1=CC=CC(C2=NC(S(=O)(=O)C3=CC=CC=C3)=C(N3CCCC3)O2)=C1&&&
*CC(=C)C&*C1=CC=C(OC2=C(C=NOC3CCCCC3)C(*)=NN2C2=CC=CC=C2*)C(*)=C1&*C&&*F&*Cl&&
CC1=NC2=C(C3=CC(C)=CC=C3C2(C)C)C(=O)N1N&&&
*CCC&*C1=NC(C2CCCN(*)C2)=NO1&*S(C)(=O)=O&&&
O=C(CCN1CCN(C2=CC=C(F)C=C2)CC1)NC1=CC=CC=C1C(=O)N1CCCCC1&&&
*C&*C1=CC=C(NC(=O)NC2CCC(OC3=C4CCCCC4=CC(=O)[NH]3)CC2)C=C1&&&
*C&*C1=CC=C(N2C(*)=CC3=CC=CC=C32)C(*)=C1&*C(=O)NCCCCCCCN&&*Cl&&
*OC&*C1=CC=CC(C2=CN(C3=CC=C(*)N=C3)C(*)=N2)=C1&*NS(C)(=O)=O&&*C&&
*C&*C1=CC(C(=O)NC2=CC=CC(*)=C2)=C2C=C(*)C=CC2=N1&*F&&*O&&
CN(CC(=O)NC1=CC=CC=C1Cl)C(=O)C1=CC=CC(S(=O)(=O)N2CCCC2)=C1&&&
*C&*C1=CN(C2CC(N3C=C(CC4=CC=CC=C4)N=N3)C(*)O2)C(=O)[NH]C1=O&*CO&&&
*C1=CC=C2C(N3CCN(CCCCOC4=CC(N5CCN(C(=O)C6CCC6)CC5)=CC=C4*)CC3)=CC=NC2=C1&*Cl&&*Cl&&
O=C1C(CN2CCCC2)CCCCN1CC1=CC=CN=C1&&&
CON=C(C)C1CN2CCC1C2&&&
CC1=CC=C(C2=NCC(=O)NN=C2C2=CC=C(C)C=C2)C=C1&&&
*NCC&*C1=C(*)C(*)=CC(C2=CC3=C(NC4=CC=C(CN5CCCC5)C=C4)C(C(=O)C4CC4)=CN=C3C=C2)=C1&*Cl&&*O&&
CCCCCCCCC1=CC2=CC(=O)C(C)(OC(=O)C(C)C)C(=O)C2=CN1CC1=CC=CC=C1&&&
CCCC1=CC(C2=CC=C(C(C)(C)C)C=C2)=CC(CCC)=[N+]1C1=NC(=O)[NH][NH]1&&&
*C&*C1=CC2=C(C=C1*)N(C(=O)NC1=CC=NN1*)CC2&*CCC(C)C&&*F&&
COC1=CC=C(C(CNC(=O)C2=CC(OC)=C(OC)C(OC)=C2)N2CCCCC2)C=C1&&&
*C(=O)OC&*C=C1CN(CC2=CC=CC=C2)S(=O)(=O)C2=CC=CC=C12&&&
*S(=O)(=O)N(CC)CC&*C1=CC=C(NC(=O)C=CC2=CC=CO2)C=C1&&&
*C&*C1=C(SC2=C(*)C=C(*)C(*)=C2)C(=O)CC(CCC2=CC(*)=CC(*)=C2)(C2=CC=C(*)C=C2)O1&*O&&*O&*C(C)(C)C&*C(C)(C)C&*O&*F&&
*C(C)(C)C&*C1=CC=C(NC(=NC2CCCCC2)NC(=O)C(C2=CC=CC=C2)C2=CC=CC=C2)C=C1&&&
O=C(OC1CN2CCC1CC2)C(O)(C1=CC=CC=C1)C1=CC=CC=C1&&&
CC(C)(C)OC(=O)NC(CO)CC1=CC=C2C=CC=CC2=C1&&&
COC1=CC=CC=C1C(=O)NC1=CC=CC=C1C1=NN=C(SCCC2=CC=C(C)C=C2)N1C&&&
O=C(NCC1=CC=CC=C1Cl)C1CCN(C2=NN=C(N3C(C4=CC=CC=C4)=CC=C3C3=CC=CC=C3)S2)CC1&&&
COC1=CC=C(C2=CSC(C(O)C3=CC=C(F)C(F)=C3)=N2)C=C1&&&
CC1CC(C2=CC=C(N)C=C2)C2=CC=CC=C2N1&&&
*Cl&*C1=CC=CC=C1C(C1=CC=CC=C1*)(C1=CC=CC(COC2=CC=CC=C2)=C1)N1CCN(CC2=CC=CC=C2)CC1&*Cl&&&
*C1=CC=C(C=CC(=O)NC2=CC=C3N=C(N4CCCC4C4=NC5=CN=CC=C5O4)SC3=C2)C=C1&*C(F)(F)F&&&
*OC&*C1=CC=CC(NC2=NC=CC(C3=CC=NC=C3)=N2)=C1&&&
*CNCCCCCCCO&*C1=CC=C(C2=CC(C3=CC=CC=C3)=NO2)C=C1&&&
C=CCOC(=O)N=C1SSC2=C1C=NN2C(=O)NC1=CC=C(Cl)C=C1&&&
*C1=CC=C(S(=O)(=O)N(CC2=CC=C(C3=CC=CS3)C=C2)CC2=CC=CC=C2)C=C1&*F&&&
CCOC(=O)N1CCN(C(=NO)C2=CC=C(OC3=CC(Cl)=CC=C3Cl)N=C2)CC1&&&
*CC(=O)O&*C1=CC=C(CN2N=C(C(=O)NC3CCCC3)C3=CC=CC=C32)C=C1*&*Cl&&&
COC1=CC=C(C(=O)N(CC2=CC3=CC(Cl)=CC=C3[NH]C2=O)C2CCCCC2)C=C1&&&
*C&*C1=CC(*)=NC(NC(=S)N2CCN(CC3=CC4=CC=CC=C4O3)CC2)=C1&*C&&&
*C&*C1=CC=C(C2=CC=NC(NCC3=CC=C(C4=CC=CC=C4*)C=C3)=N2)C=C1&*F&&&
*OC&*C1=CC2=C(C=C1*)CN(C1=CC=C(NC(=O)C3=CC=CC(NC4=CC=NC5=CC=CC=C45)=C3*)C=N1)CC2&*OC&&*OC&&
*C&*C1=CC=C(NC2=CC=NC(SC3=C(*)N=C(NC4=CC=CC=C4)S3)=N2)C=C1&*C&&&
O=C(O)C1=CC=CC(NC2=NC=C([N+](=O)[O-])C(NC3=CC=CC=C3)=N2)=C1&&&
*OC&*C1=CC=C(*)C(C2=NC3=CC=C(*)C=C3S2)=C1&*Cl&&*S(N)(=O)=O&&
*OC&*C1=CC=C(S(=O)(=O)N2CCCCC2)C=C1NC(=O)C1CSC2=CC=CC=C2O1&&&
*C(=O)OC&*C1=CC(CN2C(*)=C(C3=CC(*)=CC(*)=C3)C3=CC=C(*)C=C32)=CC=C1&*OC(F)(F)F&&*C(F)(F)F&*F&*F&&
*CC&*C1=CC=C2C3=C(CCCC3)N(*)C2=C1&*C(=O)O&&&
*OC&*C1=CC=C(S(=O)(=O)NC2=CC=CC=C2*)C=C1NC(=O)CSC1=NN=C(C2=CC=NC=C2)N1*&*Cl&&*C&&
CC1=NN=C(SCC(=O)NC2=C(C(N)=O)OC3=CC=CC=C23)N1C1=CC=CC=C1&&&
*OCC(C)C&*C1=CC=C2C(=C1)CCC1=CC=CN=C1C2N1CCN(C(=O)CC2=CC=[N+](*)C=C2)CC1&*[O-]&&&
*CC&*C1=CC=C(N2C(SCC(=O)NC3=CC(*)=CC=C3*)=NC(=O)C(*)=C2*)C=C1&*F&&*F&*O&*C&&
*OC&*C1=CC=C2C(=C1)C(=O)C1=NC3=CC=CC=C3C(=O)N21&&&
*C&*C1=CC=CC(N2CCN(C(=O)C3=CC=C(N4CC5=C(*)C=CC=C5C4)C(*)=C3)CC2)=C1*&*F&&*F&*F&&
*C(=C)C&*C1=CC(C=CC(=O)OC2CCC3(*)C(CCC4(*)C3CCC3(*)C(C6=CC(=O)OC6)CCC34*)C2(*)*)=CC=C1&*CO&&*C&*O&*C&*C&*C&&
*C&*C1=NC2=CC=C3C=CC=CC3=C2N=C1*&*N&&&
CN(C)C1=CC=C(C=CC2=NC3=CC(Cl)=CC=C3O2)C=C1&&&
O=C1C2=C(N=CN1C1=CC=CC(Cl)=C1)C(SC1=NC=N[NH]1)=CS2&&&
*C&*C1=CC=C(C(=O)N(*)C2CCN(C(=O)C3=NC4=C(CN(*)CC4)S3)C2)C(*)=C1&*C(F)(F)F&&*F&*F&&
CCSC1=NC=CC(CN2CCCN(CCS(C)(=O)=O)CC2)=N1&&&
COC(=O)C(CC(C)C)NC(=O)N1CCS(=O)(=O)CC1&&&
*C&*C1=CC(NC(=O)C2CC3=CC=CC=C3N2C(=O)CC2=CC=C(NC(=O)NC3=CC=CC=C3*)C=C2)=NO1&*F&&&
*CC&*C1=CC=C(N(*)C(=O)CC2=C(*)C=CC=C2*)C=C1&*F&&*Cl&*OC(F)(F)C(F)F&&
)C1=CC=C(C2=CC=C(C(N)=O)C(NC3=CC=C(S(N)(=O)=O)C=C3)=N2)C=C1&&&
*C&*C1=CC=C(C(=O)NC2=CC=C(*)C(C3=CC=CC=C3)=C2)C=C1&*C(=O)O&&&
*C&*C1=CC=CC(NC(=O)C2=NOCC2)=C1&&&
*CN(C)C&*C1=CC=C(NC2=NC=CC(C3=C(C4=CC=CC(*)=C4)[NH]C4=CC=CC=C34)=N2)C=C1&*N(C)C&&&
NC(CSC1=CC=CC=C1)CC1=CC=C(O)C=C1&&&
*C&*C1=CC=C(S(=O)(=O)N2CCC3=CC(CNC(=O)NC4=CC=C(*)C=C4)=CC=C32)C=C1&*F&&&
*C&*C1=C(CN2CCCC(C(=O)NCC3CCCO3)C2)N=C(C2=CC=CC=C2)O1&&&
*C&*C1=CC=C(C2=C(*)SC(NC(=O)C3CC3)=N2)C=C1&*C(=O)O&&&
*C(C)=O&*C1=C(*)C(*)=C(NC(=O)CN(*)C(=O)C2=NN(C3=CC=CC=C3)C(=O)C3=CC=CC=C23)S1&*C&&*C&*C&&
*C(=O)NCCN(CC)CC&*C1=CC=C(C(C2=CC=C(*)C=C2)N2CCN(CC3=CC=CC=C3)CC2)C=C1&*F&&&
*NC(=O)CCCCCCC(=O)OCCCCN(C)C&*C1=CC=C(C2=CC=C(*)C(*)=C2)C=C1&*NC(=O)CCCCCN(O)C(=O)CCCCCC(=O)OCCCCC(=O)OCCCCCO&&*N&&
O=C(COC1=CC=CC2=NC=CC=C12)N1C2=C(C(=O)C3=CC=CC=C32)C2=CC=CC=C21&&&
CC1=CC=C(N2CCC(NC(=O)NC3=N[NH]C=N3)CC2)N=N1&&&
*SC&*C1=CC2=C(C=N[NH]2)C=C1N1CCCN(CC2=NC=CS2)CC1&&&
*F&*C1=CC=C(NC2=NC(C3=C(*)C=CC=C3*)=CS2)C=C1&*F&&*Cl&&
CC1=CC2=CC=C(NC(=O)OC(C)(C)C)C=C2OC1=O&&&
*C&*C1=CC=C(S(=O)(=O)CC2=CC(*)=NO2)C=C1&*CCC(=O)O&&&
*C(=N)N&*C1=CC=C2C=C(*)C(C(=O)NC3=CC=C4C(=C3)C=CN4*)=CC2=C1&*C(=N)N&&*NCC(N)=O&&
COC1=CC=C(C(=NO)C2=CC=C(F)C3=CC=CC=C23)C=C1&&&
*C&*C1=C(*)C(CCNS(=O)(=O)C2=C(*)[NH]C(*)=C2C(=O)N2CCCCC2)=CC=C1&*C&&*Cl&*Br&&
*CC(O)CN&*C1=C[NH]C=NC1=O&&&
COC(=O)C1=CC=C(C2=CC=CC(CN(C(=O)C3=CC=CC(Cl)=C3)C3=CC(F)=CC(C(=O)O)=C3)=C2)C=C1&&&
*C#N&*C(=NNC1=CC(*)=CC=C1*)C1=NCCN1CC1=CC=C(*)N=C1&*Cl&&*[N+](=O)[O-]&*Cl&&
*CC(C)NC&*C1=CC=C(OC2=CC=C(*)C=C2)C=C1&*OC&&&
*CCC&*C1=CC=C(COC2=CC=C3C(*)=C(*)C(=O)OC3=C2)C=C1&*O&&*C(=O)C=C(O)C(=O)OCC&&
*CC(=O)NO&*C1OCC(CCC2=CC=CC=C2)C(OCC2=CC=CC=C2)C1*&*O&&&
COC1=CC2=C(C=C1OC)CN(C1=NC=CC3=C1C=C(C1=CC=CC=C1)S3)CC2&&&
CC1=NN2C(=N1)C(NC1=CC(C3CC3)=NO1)CCC2C&&&
COC1=CC=CC(CNC(=O)NC2=NC=CS2)=C1&&&
*OC&*C1=CC2=NC3=CC=C(*)C=C3C(NCCCNC(=O)C3=N[NH]C(C4=CC=CC=C4*)=C3)=C2C=C1&*Cl&&*C(F)(F)F&&
O=C(O)C1=CC=CC=C1NCC1=CC=C(C2CCNCC2)C=C1&&&
COC1=CC=C(C(=O)NC2=CC(C3=CC=C(Cl)C=C3)=NN2C2=CC=CC=C2)C=C1&&&
CN(C)CCCN(C(=O)C1=CC=C2OCCOC2=C1)C1=NC2=CC3=C(C=C2S1)OCCO3&&&
COC1=CC=C2C(=C1)C(NCCN(C)C)CC(=O)N2CC(=O)NCCC1=CC=C(Cl)C=C1Cl&&&
O=C(NC1=CC=CC(F)=C1)C1=N[NH]C=C1&&&
*Cl&*C1=CC=C(C(CN2N=NC(C3=CC=C(*)C=C3)=N2)=NNC2=NC(C3=CC=C(*)C=C3)=CS2)C=C1&*Cl&&*Cl&&
*C&*C1=NC=CC=C1C(*)N1CCC2(CCCO2)CC1&*C#N&&&
CN(C)CCCCNC1=NC2=C(C(N)=O)C=CC=C2N1CC1=CC=C(F)C=C1&&&
*C&*C1=CC=C(OCC2=CC=CC=C2*)C(CN2N=NC3=C(*)C=CC=C32)=C1&*C&&*C&&
*CNC(C)CCC&*C1=CN=C(N2CCC3(CC2)CC(*)CO3)N=C1&*C&&&
O=S(=O)(C1=CC=CC=C1)C1=CC=CC2=C1S(=O)(=O)CC2&&&
CC1=CC=C(C2=CC=CC=C2C(=O)N2CC(C3=CC=C(NCC(=O)NC4CCCCC4)C=C3)CC2C2=CC=C(Cl)C=C2)C=C1&&&
COC1=CC=C(C2=CC=C(S(=O)(=O)CC3(C)CCCN(C(=O)C4=CC=CC=C4CC4=CC=CC=C4)C3)C=C2)C=C1&&&
*C&*C(CCC1=CC=CC=C1)OC1=CC(OC2=CC=C(S(=O)(=O)C3(*)CCOCC3)C=C2)=CC=C1NS(=O)(=O)C1=CC=CC=C1&*C(=O)O&&&
*C(=O)NCCCOCC&*C1=CC2=C3C(=C1)CC1(*)C(*)CCC4(*)C5CC6=C([NH]C7=CC=C(*)C=C67)C5=CCC4(*)C3CC3OC32C1&*O&&*C(C)=O&*C(=O)OC&*C&*C&
CN1C(=O)C2=C(N=C3N(CCC4=CC=CC=C4)C(O)=C(C(=O)NC4CC4)N=CN23)N(C)C1=O&&&
*NCCN(CC)CC&*C1=CC=C(C2=NC3=CC=CC=C3C(*)=N2)C=C1&*OC&&&
*C(=O)OCC&*C1=CC(C(=O)NCC2CCCO2)=C(*)N=C1*&*C&&*N&&
*C&*C1=CC=C(C2=CN3C(=N2)SC2=CC(C(=O)NC4CCCCC4)=CC=C23)C=C1&&&
*OC&*C1=CC=C(N2N=C(*)C=C2C2=CC3=CC(*)=CC=C3C3=C2C=CC=C3*)C=C1&*S(N)(=O)=O&&*OC&*C(=O)NCCN(C)C&&
*NC(=O)OC(C)(C)C&*C(CC1=C[NH]C2=CC=CC=C12)C(=O)NC(CC1=C[NH]C(C2CCCCC2)=N1)C(=O)CSC1=NC2=CC=CC=C2O1&&&
S=C(NCCCN1CCCCC1)NC1=CC=CC2=CC=CC=C12&&&
*C(=O)CCSCC&*C1=CC=C(C2=CC=C(C3CN(*)CC3C(=O)N3CCN(*)CC3)C=C2)C=C1&*C&&*Cl&&
*S(=O)(=O)NC(CCCNC(=N)N)C(=O)NCC(=O)NC(CCCCNC(=N)N)C(=O)NC(CCCNC(=N)N)C(N)=O&*C1=CC=CC2=C(*)C=CC=C12&*N(C)C&&&
CC1=C(C2=CC=CC=C2C2=CC=C(S(N)(=O)=O)C=C2)C(=O)OC2=CC(O)=CC=C12&&&
*OC&*C1=CC=C(C(=O)N2CCC(N3C(=O)CCC4=CC=CC=C43)CC2)C=C1*&*C&&&
CNN=C1C2=CC(O)=CC=C2C2=C3C1=NC=CC3=CC=N2&&&
COC1=CC2=C(C=C1OC)CN(CCCOC1=CC=CC=C1C(C)(C)C)C(=O)C2&&&
*CCC&*C1CCC2=CC=C(C=CC(=O)C3=CC=CC=C3)N=C2N1*&*C&&&
COCCOC1=C2CCC3=C(C2=C(C2=C1C(CO)C(=O)C(SC)=C(C)C2=O)C(OC)=C3C(C)OCCOCCOC)C(COC)(COC(C)=O)O1&&&
*OC&*C1=CC=C(S(=O)(=O)C(CNS(=O)(=O)C2=CC=C(*)C=C2)C=CC2=CC=CC=C2*)C=C1&*F&&*F&&
CC(C)(C)NC1=NC2=NON=C2N=C1N(CC1=CC=CO1)CC1CCCO1&&&
COC1=CC=C2C(=C1)SC1=C(NC(=O)CC3=CC=CC=C3)N=CN=C12&&&
CC1=CC=CN2C(=O)C3=C(N=C12)N(CC(=O)NC1CCCC1)C(=N)C(C(=O)NCC1CCCO1)=C3&&&
CC(C)N(C(=O)C(C1=CC=CC=C1)C1=CC=CC=C1)C(C)C&&&
*C1=C(C(=O)OCC(=O)N2CCC(*)CC2)C(*)=CC=C1&*Cl&&*Cl&*CO&&
COC1=CC(OC)=C(CNC2=CC=C(N3CCN(N)CC3)C=C2)C(OC)=C1&&&
*CCCC&*N1C(NC(=O)C2CN(*)CC2C2=CC=C(C3=CC=CC=C3)C=C2)=NC2=CC=CC=C21&*C(=O)COC&&&
CC(C)CC(NC(=O)C(NC(=O)C(N)CNC(=O)C1CCCN1C(=O)C=CC1=CC=C(O)C=C1)C(C)C)C(=O)NC(CO)C(=O)N1CCCC1C(=O)N1CCCC1C(=O)O&&&
COC1=CC=C(S(=O)(=O)N2CCCC2C(=O)NC(CCCN=C(N)N)C(=O)C2=NC=CS2)C=C1&&&
*OCCSC&*C1=CC=C(C=CC(=O)C2=CC(*)=C(*)C=C2*)C=C1*&*OCCSC&&*OCCSC&*OCCSC&*OCCSC&&
*NC(=O)CO&*C1CCN(C2=CC=NC(NC3=CC=C4C=C[NH]C4=C3)=N2)C1&&&
*OC&*C1=CC=C(C=C(SC2=CC=CC=C2)C(=O)C2=CC=C(*)C=C2)C=C1&*Br&&&
COC1=CC=C2C(C=CC(=O)C3=CC=C(Cl)C=C3)=CC=CC2=C1&&&
O=C(CC1=CC=CC=C1)NC1=CC=C(CCCCC2=NN=C(NC(=O)CC3=CC=CC=C3)S2)N=N1&&&
CCOC(=O)C1CC12CC1=CC=C(OCCC3=NN=N[NH]3)C=C1C2&&&
CC(=O)OC1=CC=CC(C(=O)NC2=CC=C(N3CCCCC3)C=C2)=C1&&&
*C(=O)OC&*C1=CC=CC(N=C2SC(=CC3=CC(C4=C(C5=CC=CC=C5)N(C5=CC=CC=C5)N=C4)=CC=C3*)C(=O)N2C2=CC=CC=C2)=C1&*F&&&
*C#N&*C1=CC=C(C2=C(*)C(NC3=CC=CC=C3)=NC(S(=O)(=O)C3=CC=CC=C3)=C2*)C=C1&*Cl&&*Cl&&
CC(O)(CS(=O)(=O)C1=CC=C(C2=CSC(C3=CC=C(CCC(=O)O)C=C3)=N2)C=C1)C(=O)NO&&&
COC(=O)C1=CC=CC(OC2=CC=CC=C2COC2=CC=CC3=C2C=CC(=O)[NH]3)=C1C&&&
CCN(CC)C1=CC=C2C=C(NC(=O)C3=CC=CC=C3OC)N=CC2=C1&&&
*C&*C1=CC=C(S(=O)(=O)NC2=CC=CC(CN3C=CN=C3)=C2)C=C1&&&
CCC1=CC=CC=C1CN1C(C(N)=O)=C(NC(=O)C2=C3N=CC=CN3N=C2)C=C([N+](=O)[O-])C1=O&&&
*[N+](=O)[O-]&*C1=CC=C(*)C(N=NC2=CC=C(*)C=C2*)=C1&*Cl&&*[N+](=O)[O-]&*O&&
COC1=CC=C2C(=O)C(C3=CC(OC)=C(O)C(OC)=C3)=COC2=C1&&&
CC1(C)CCCC2(C)C1CCC1(C)C2CC(O)C2(C)C3C(O)C=C4C(=C(O)C(=O)C5=C4C(=C(O)C(O)=C5CC(C(C)(C)C)C5CCCCC5)CC32)OC41&&&
CCSC1=NC(=O)C(C2=CC=CC=C2)=C(C#N)[NH]1&&&
CCCCC(NC(=O)OC(C(C)C)C(C)C)C(=O)C(=O)NC(C)C1=CC=CC=C1&&&
O=C(C1=CC=CC=N1)N1CCCC(C2=NC(C3=CC=CC=C3)=NO2)C1&&&
*N&*C1=CC(*)=CC(CNC2=NC(NCCN3CCOCC3)=NC(*)=N2)=C1&*F&&*F&&
COC1=CC=CC=C1C1=CN2N=CC(CNCCC3=CC=CN=C3)=C2C=C1&&&
BrC1=CC2=C(C=C1NC1=NC=NC3=CC=C(Br)C=C13)OCCO2&&&
CC1=CN(C2CC([N-][N+]#N)C(CNC(=O)NCCCOC(=O)NCC[N+](C)(C)C)O2)C(=O)[NH]C1=O&&&
O=C(NCCOC1CCCCC1)C1=CC=C(C2=NOC(C(F)(F)F)=N2)C=C1&&&
*N&*C1=NC2=C(N=CN2C=C2CC2(*)*)C(*)=N1&*Cl&&*CO&*F&&
CC1(C)C=C2C(=O)C=C(C3=CC=CC=C3)OC2=CC1&&&
O=C(NC(=O)C1=CC=CC=C1Cl)NC1CCC2=CC=CC=C2C1&&&
*C(=O)O&*C1=CC=C(OC2=CC=C(C3=CC=CC=C3)C=C2NS(=O)(=O)C2=CC=C(*)C=C2*)C=C1&*[N+](=O)[O-]&&*[N+](=O)[O-]&&
*C&*C1=CC=C(C2=NN(CCCCOC3=CC=CC4=CC=CN=C34)C(=S)[NH]2)C=C1&&&
O=C(NN=CC1=CC=CC([N+](=O)[O-])=C1)C1=CC=C(Cl)C=C1&&&
C=CCN1C(SCC(=O)OC)=NN=C1C1=CC=CC=C1OCC(=O)NC1=CC=CC(C)=C1&&&
*C(=O)OCC&*C1C2CN=C(SCC3=CC=C(C4=CC=CC=C4)C=C3)N1C(=O)C(=O)N2*&*C&&&
O=C(NC1=CC=C(C2=NC3=NC=CC=C3O2)C=C1)N(C1=CC(C(F)(F)F)=CC=C1Cl)C1=CC(C(F)(F)F)=CC=C1Cl&&&
C=CC1(C)CC(OC(=O)CN2CCN(C3=CC=CC(C(F)(F)F)=C3)CC2)C2(C)C(C)CCC3(CCC(=O)C32)C(C)C1O&&&
*OC&*C1=CC=C(C2=CC(C3=CC=C(*)C=C3)=NC(SCC3=NC(=O)C4=C([NH]3)N(C3=CC=CC=C3)N=C4)=N2)C=C1&*OC&&&
NC1=CC=CC=C1NC(=O)C(C1=CC=C(Cl)C=C1)N1CC2=CC=CC=C2C1=O&&&
CC(O)C(CC1=CC=CC=C1)NC(=O)CC1=CC=CC=C1&&&
*C1=CC=CC=C1C(=O)C=CC1=CC=CC=C1*&*Br&&*[N+](=O)[O-]&&
*C&*C1=CC=C(OC=C2C(=O)OC(*)(C(C3=CC=CC=C3)C3=CC=CC=C3)OC2=O)C=C1&*Cl&&&
*C(=O)OCC&*C1=CC=C(C=NNC(=O)CN2N=NC3=CC=CC=C3C2=O)C=C1&&&
CCC1CCC2=CC(CN3CCCCC3)=CC=C2N1C(=O)C1=CC=C(Cl)C=C1&&&
*C(=O)O&*C1=CC=C(NC2=CC=CC=C2*)C(*)=C1&*[N+](=O)[O-]&&*O&&
CC(C)OC1=CC=CC(C(=O)COC(=O)C2=CC(C#N)=C(C3=CC=CS3)N2C)=C1&&&
*S(=O)(=O)CCC&*C1=CC=C2CC(C3=CC=CS3)OC2=C1&&&
*CN&*C1CC(*)(C2=CC=CC=C2)C(*)C(C2=CC=CC=C2)C1&*O&&*O&&
*C&*C1=CC(*)=C(C2=CC=C(*)C(C3=CC(C(=O)NC4CCC(*)CC4)=CC=C3*)=C2)C(*)=C1&*C&&*OCC(=O)O&*N&*O&*O&&
*C&*C1=CC=CC(C2=NOC(C3=CC=C4OCC(=O)NC4=C3)=N2)=C1&&&
COC1=CC=C2OCC(CCN3CCN(C4=CC=CC=C4C(N)=O)CC3)C3=C(C2=C1)N(C)C(Br)=N3&&&
ClC1=CC=CN=C1C1CC2CCC(C1)NN2&&&
*CC&*C1=CC=C(OC(=O)C2=CN(*)C3=CC(N4CCCCC4)=C(*)C=C3C2=O)C=C1&*Cl&&*F&&
NC(=NCCC(N)=O)C1=CC=C(Cl)C=C1&&&
CN1CCN(C2=NC(C3=CC4=CC=CC=C4O3)=CS2)CC1&&&
*C&*C1=CC=C(S(=O)(=O)N2C=CNC(=O)C2CC(=O)NC2CCN(CC3=CC=C(*)C=C3)C2*)C=C1&*Cl&&*F&&
*OCCOC&*C1=CC=C(C2=C(OC3OC(*)C(*)C(*)C3*)C(=O)C3=C(*)C=C(OC4OC(*)C(*)C(*)C4*)C=C3O2)C=C1*&*O&&*CO&*O&*O&*O&*C&*O&*O&*O&*O
CCSC1=CC=C(C(=O)N2CCC3(CC2)C2=CC=CC=C2C(N)C3O)C(C)=C1&&&
*C&*C1=CC(C2=N[NH]C3=CC(NC(=O)NC(*)C4=CN=CC=N4)=NC=C23)=CC=N1&*C&&&
COC1=CC=C(C(=O)CSC2=NN=C(C3CC3)N2C)C=C1[N+](=O)[O-]&&&
*CCCCCCCCCCCCCCC&*C1=CC=C(*)C(=O)C1=O&*O&&&
O=C1C2=CC=CN2CC2C3=C(CCN12)C1=CC=C(O)C2=C1N3CCC2&&&
*C1=CC=C(C(=O)NC2=CC=C(OCCCN3CCN(CC4=CC=CC=C4)C3=O)C=C2)C=C1&*C(F)(F)F&&&
CC1=CC(C)=C(S(=O)(=O)NC2=CC(C3=C(C4=CC=NC=C4)SC(NC4=CC=C(F)C=C4)=N3)=C(O)C3=CC=CC=C23)C(C)=C1&&&
CC1=CC=CC(C(=O)NC2=NC(C3=CC=NC=C3)=CS2)=C1&&&
CC(C)CC1=CC(C2=CC=C(S(C)(=O)=O)C=C2)=NC(N)=N1&&&
FC1=CC(C2=CC=NC(N3CCC(N4CCCC4)CC3)=N2)=CC=C1Cl&&&
*S(C)(=O)=O&*C1=CC=C(C2=CN=C3C=CC=NN23)C=C1&&&
NC1=NC=CC=C1C(=O)NC1=CC=CC(C2=CC=C(C3=CN=C(C(F)(F)F)[NH]3)C(C3=CC=CC(C(F)(F)F)=C3)=C2)=C1&&&
COC1=CC=C(C(=O)NC2CCC3=C(C=CC=C3OCC(F)(F)F)C2)C=C1C1=CC=C(C(F)(F)F)N=N1&&&
*C&*C1=C(C(=O)CC2=CC=NC=C2)C2=CC=CC=C2[NH]1&&&
O=C(NC1=CC=[N+](CC2=CC=C(Cl)C=C2)C=C1Cl)C(C1=CC=CC=C1)C1=CC=CC=C1&&&
*C(=O)NCC=C&*C1(*)CCN1C(=O)CC1=CC=CC2=CC=CC=C12&*C&&&
*C(=C)C&*C1CC2(*)C3=C(CCC21*)C1(*)CCC(*)C(*)(*)C1CC3=O&*C&&*C&*C&*CCC(=O)O&*C&*CCC(=O)O&&
*C&*C1=CC2=C(C(*)=C1*)C(*)NCC2&*I&&*O&*C&&
CCOC1=CC=CC(C2=CN3N=C(C4=CC=CN=C4)N=C3C(N)=N2)=C1&&&
O=C(O)C1=CC=C(N2CCOCC2)C([N+](=O)[O-])=C1&&&
CC(=O)CCC(C)=CCCC(C)=CCCC(C)=CCSCC(NC(=O)NC1=CC=CC=C1C)C(=O)O&&&
CCC(C)C1=CC=C(NC(=O)CN2C=NC=N2)C=C1&&&
C1=CC2=C(C3=C1CCC(C1=CC=C4OCCOC4=C1)S3)C1=CC3=C(C=C1O2)CCC3&&&
COC1=CC=C2C(=C1OC)C1(O)CC3CC(C1)CC2(C)C1=CC=C(OC)C=C13&&&
*C(=O)OCC&*C1=CC(*)=CC(C2C(*)C(=O)C(=O)N2C2=CC(*)=CC=C2*)=C1&*C(=O)CC&&*OC&*OC&*OC&&
CC(C)(CN)CC1=C(I)C(I)=C(I)C(N)=C1I&&&
*S(=O)(=O)NC(=O)CNC&*C1=CN=C(*)C(*)=C1&*Br&&*Cl&&
*OC&*C1=CC=C(CC(=O)OCC(=O)C2=CC=C[NH]2)C=C1*&*OC&&&
*N&*C1CCC(C2=C[NH]C3=CC=CC=C23)C1&&&
*O&*C1=CC=C(NC2=C3C=CC(*)=CC3=NC3=CC=CC=C23)C=C1&*Cl&&&
O=C(O)C=CC1=CC=C(C(=CCCCCCCC2=CC=C(I)C=C2)C2=CC=CN=C2)C=C1&&&
*C1=CC(C(=O)OCC(=O)C2=CC=C(*)S2)=CC=C1&*Cl&&*[N+](=O)[O-]&&
CN1C=CC(NC(=O)C2=CC=C(CN3C(=O)C4=CC=CC=C4C3=O)C=C2)=N1&&&
*C1=CC(*)=C2C(=O)C(CN3C=C(*)N=N3)=COC2=C1&*C(F)(F)F&&*OC(F)(F)F&*O&&
*C&*C1=CC(NC(=O)C2=CC=CC(N3C(=O)CC(SC4=NC=CS4)C3=O)=C2)=NO1&&&
CN(C)S(=O)(=O)C1=CC=CC(C(=O)OCN2N=NC3=CC=CC=C3C2=O)=C1&&&
C#CCC=C(C)C(=O)CC1(C)C(C)=CCCC1(C)CCC(C)=CCO&&&
ClC1=CC=C2ON=C(C3CCN(CC4=CC=CC=C4Cl)CC3)C2=C1&&&
CN(C)C1=NC(C2=CC=C(Br)C=C2)=C(C#N)C(=O)N1C&&&
*CC&*C1=CC=C(*)C(C2=NN=C3C(*)=NC4=C(*)C=C(C5=CN(*)N=C5)C=C4N23)=C1&*F&&*C&*C&*Cl&&
*OC(C)=O&*C1=C(*)C(*)=C2C(=C1)C(*)CC1C(*)(*)CCCC21*&*C&&*C&*OC(C)=O&*C(C)O&*C&*C&&
*C=CC(=O)C(=O)NCC=C&*C1=CC=C(*)C=C1&*Cl&&&
O=C(O)C(SC1=NCCS1)C1=CC=CC=C1&&&
*OC&*C1=CC(C(=O)NN=C2C(=O)NC3=C(*)C=C(*)C=C23)=CC(*)=C1*&*Br&&*C&*OC&*OC&&
COC1=CC(N2CCN(C)CC2)=CC=C1NC1=NC=C2CCC3=NN(C)C(C4=CC=CC=C4Cl)=C3C2=N1&&&
CCN(CC)C(=O)C1=C(N2CCCN(C)CC2)C2=CC=CN=C2N2C=CN=C12&&&
*OC&*C1=CC=C2C(=C1)OC(=N)C(*)C2C1=CC=C2OCOC2=C1&*C#N&&&
[truncated: 847,792 more chars]
