# Supplementary material for: t-SMILES: a fragment-based molecular representation framework for de novo ligand design
Source: Nat Commun. 2024 Jun 11;15:4993. doi: 10.1038/s41467-024-49388-6 (PMC11167009; doi:10.1038/s41467-024-49388-6)
Supplement: Supplementary file 4 — Source Data [file 41467_2024_49388_MOESM4_ESM.zip › Soure data/Source data and code for all other graphs/Metrics/Models/Chembl/ChEMBL_TSDY_HSV[MPL][rnd10][bs128]/gen.smi.re_smils[1].smi]

NCc1cc(F)c(C2CC(=O)N(c3ccc4cc(F)ccc4c3)N2)cc1F
CC(=O)OC1(C)CCC(Sc2ccccc2)C2(C)C(CCc3ccoc3)C(C(=O)O)=CCC12
Cc1c(O)cc2c(c1O)-c1c(cc3c(c1C)OCO3)C(O)C(O)C(C)C2
C=CCC1CN(C(=O)CN2CCN(CC)CCC2=O)CCN1C(=O)c1ccccc1
COc1ccc2[nH]c(-c3ccc(S(=O)(=O)N4CCCCCC4)cc3)nc2c1
Oc1ccccc1C(CSc1ccncc1)=NCl
CSc1cc(-c2nc(CC(=O)NC3CCCC(C)C3C)cs2)ccn1
COC1CCC(OC2CC(OC)C(OC3C=CC(O)C(C)O3)C(CO)O2)OC1C
Cc1ccc(C2(C)OOC(c3ccccc3)OO2)cc1
CCC(=O)N1CN(c2ccccc2)C2(CCN(C(=O)c3ccc(OC)cc3)CC2)C1=O
Cc1nn(CC(=O)Nc2sccc2C#N)c(C)c1[N+](=O)[O-]
Cc1ccc(C(=O)c2csc(Nc3cc(C)ccc3C)n2)cc1
O=c1cc(-c2ccc(Br)cc2)oc2cc(OCCN3CCOCC3)ccc12
COc1ccc(C2CC(NN)CNC2=O)c(OC)c1
O=C(Nc1ccc(Oc2cccc(S(=O)(=O)NC3=NCCN3)c2)cc1)c1ccccc1
COc1ccc(C(=O)c2ccc(OCCCCN3CCCCC3)cc2)cc1OC
Cc1ccnc(NC2=NCC(=O)N2CCO)c1
NCCc1cccc(C(=O)NC(CCC2CCCCC2)C(=O)NC(CC2CCCCC2)C(N)=O)c1
CC(=O)Nc1cc(C(=O)NC(Cc2cc(F)cc(F)c2)C(O)CC(Cc2ccccc2)C(=O)Nc2cccc(C(=O)O)c2)cc(N(C)Cc2ccno2)c1
CCC(Sc1nc2cc3c(cc2c(=O)n1-c1cc(C)ccc1OC)OCO3)C(=O)Nc1ncc(Cc2ccc(C)cc2)s1
COc1ccc2cc(C(=O)c3cc(O)c(OC)c(OC)c3)oc2c1
N#Cc1ccc2c(c1)Nc1ccccc1S2
Cc1ccc(CCC(=O)OCc2cc(=O)n3c(C)csc3n2)cc1
CCCCCc1ccc2c(c1)CCC2NCC
CCCS(=O)(=O)Nc1nc(-c2cccc3cc(C)[nH]c23)cs1
CCCOP(=O)(OCCC)C(CC(C)C)Nc1nc(=O)c2cnn(C)c2[nH]1
Cc1ccc(C(C)ON=C(c2ccnc(OC3CCOCC3)c2)C(F)(F)F)cc1
COC(NC(=O)c1cccc(C)c1)C1(c2ccccc2)CCC(=O)NC1=O
N#Cc1cc(F)cc(C(=O)N2CC3CCC2CN(Cc2ccoc2)C3)c1
COc1cc2c(cc1OC)C(CC(=O)Nc1ccc(C)cc1)CC(=O)N2
Cc1ccc2c(CN3CCCCC3)c3n(c2c1)CCSC3
Cc1c(N)nc(CO)n1-c1cccc(C(=O)N2CCCC(C)C2)c1
C=CCNc1ccc(C(=O)Nc2ccccc2Cl)cc1
CCOc1ccc(C2CC(=O)c3c(C(F)(F)F)nn(-c4nc(-c5ccc(C)cc5)cs4)c3C2)cc1OCC
O=C(NCc1ccncc1)c1ccc2c(c1)N(Cc1ccc(Cl)cc1)C(=O)c1cc(Cl)c(Cl)cc1S2
S=C(c1ccccc1)N1CCN(C(=S)c2ccccc2)CC1
Cc1ccc(C)c2c1CCC(N(C)C)C2
COc1cccc(C2CN(CCCc3ccccc3)CCO2)c1OC
NC1OC(n2cnc3c(O)ncnc32)C(CO)C1O
CCCCCCCCC1C(CC(O)(C=Cc2ccc(O)cc2)CCC2OCCC(O)C2O)OCC(CC2OC2C(C)O)C1C
CCOC(=O)c1sc2cccc(NC(=S)NC(C)c3ccccc3)c2c1C
ON=CC1CCCN1Cc1cc2ccccc2o1
CC1CCN(c2ncccn2)CC1c1nccnc1OC1CCN(C(=O)Cc2ccccc2)CC1
CC1CN(C=O)c2ccc3c(=O)c(C(F)(F)F)c(N4CCCC4)oc3c2C1(C)C
COC(=O)C(C)Oc1ccc2c(c1)CC1C2CCC2(C)C1CCC2(O)CC(=O)c1cccs1
CCON1CCCN(Cc2ccc3c(c2)OCCO3)C1=NC
On1c(=NCc2ccccc2)sc2ccccc2c1=NC1CCCCC1
CN(C)c1ccc(C2CCCN(CCCCN3C(=O)CCc4ccccc43)C2)cc1
CCC(C)NC(=O)CN1C(=O)N(CC)C(=O)N(CC)C(=O)C1C
CCCn1ncc(C=CC(=O)C=Cc2ccccc2)c1C
CC1=CSC2=NC(C(=O)NN3CCCCC3)=C(c3ccccc3Cl)C(c3ccccc3Cl)N12
O=C1Nc2c(c(=O)[nH]c(=O)n2-c2cccc(Br)c2)C1(O)C#CC1CC1
O=C(C1CN2CCC1CC2)N(CCc1ccsc1)c1ccccc1
CCc1ccc(C(O)(OC)c2cc(CC)c(OCCO)c(CC)c2)cc1CC
CCC1(OC(=O)C(O)C(CCCCN)NC(=O)OCc2ccccc2)C(=O)OCc2c1cc1n(c2=O)Cc2cc3ccccc3nc2-1
CNC(=O)c1nc(NCc2cccc(C#CC(O)CO)c2)c2ncn(C3C(O)C(I)C4(O)CC34)c2n1
Cc1cc2c(cc1O)CCN(O)C2Cc1cccc(O)c1
Cc1c(O)[nH]n(-c2nc3ccccc3[nH]2)c1=O
CC(C)Oc1ccccc1CN1C(=O)CCC12CCN(c1ncnc3[nH]ccc13)CC2
CCC(CC)Nc1cc(C(=O)c2ccccc2)cc2c(C(=O)O)c3ccccc3nc12
Cc1cc2c3c(c1)c1nc(cc4c(OCOc5ccccc5)ccc2c41)C(=O)N3CCCN(C)C
CCOc1ccc(CN2C(=O)C(NC(=O)Nc3ccccc3)CN(c3ccccc3)c3ccccc32)cc1
Cn1nncc1-c1nc2c(s1)CCOc1cc(C#N)ccc1-2
CN(C)CCC(C)(C)Cc1cnc2n1CCC2
CN(CCc1ccccc1)C(=O)CN1CCCCCC1Cn1cncn1
CC1(C)OC(C=Cc2cccnc2)=CC1=O
CCOc1cc2c(cc1OC)C(c1ccccc1Cl)NC(=S)N2
CCc1ccccc1NC(=O)c1cccc2c1N(OC)C(=O)C2
CCCCNC(=O)C(C)c1c(C)nn(-c2ccccc2Cl)c1-c1cc2cc(Cl)cc(Cl)c2nc1C(=O)O
COc1ccc(C2C3C=CCC(Cl)C3C(=O)N2Cc2ccccc2)cc1
Cc1ccc(C=NN=c2[nH]c3c(c(=O)[nH]c(=O)n3C)n2C)cc1
CNC(C)C(=O)Oc1c2c(c(OC)c3oc(=O)ccc13)OCCCC2
COc1ccc(-n2nnnc2SCC(=O)NC2CCCC2)cc1
CC1=C2C(=O)C(C)(OC(=O)c3ccc(N(C)C)cc3)CC2CCC1=O
Nc1ncnc2c1ncn2C1OC(C(N)C=CCCc2ccccc2)C(O)C1O
COc1ccc(C(=O)NC(=S)Nc2cccc(-c3cc(NC(=O)c4cccc(C(F)(F)F)c4)cc(C(F)(F)F)c3)c2)cc1
CCN1CCC23C=CC(C)C4CC2C(O)=CC=C(C1)C43
COc1ccc(CN2CCN(c3ccc(N4CC(CNC(C)=O)OC4=O)cc3F)CC2)cc1F
CCCCc1nc2cc(-c3ccccc3)sc2c(CC(=O)O)c1N
O=C(NCC1CC1)c1ccc(-n2ccc(=O)n(Cc3ccc([N+](=O)[O-])cc3)c2=O)cc1
CCN(CC)CC(O)COCc1ccccc1CN(C)CCCCCCOc1ccc2cc(OC)ccc2c1
CN1CCN(CCCN(c2ccccc2)c2ccccc2)CC1
O=[N+]([O-])c1cc(Nc2c3c(nc4ncnn24)CCC3)ccc1Br
O=c1[nH]c(=O)n(C2OC(COP(=O)(O)OP(=O)(O)S)C(O)C2O)cc1CCCSC=C1CCC1
Cc1c(CCOC(=O)c2cnccn2)sc[n+]1C1CCCCC1
CCCCCCCCCCCCCCCCC(C)(O)CC(C)(O)CC(=O)OC
CC(C)(C)c1ccc(NC(=O)C(Cc2ccc(O)cc2)N(Cc2ccc(O)cc2)C(=O)c2c[nH]cn2)cc1
O=C(Nc1cc(Br)cc2cccnc12)c1ccccc1Cl
Cc1ccc(C(=O)Cn2nc(-c3ccccc3OCCCC(=O)O)oc2=O)cc1C
C=CC(C)=CCCC(C)=CCCC(C)=CCc1sc(N)nc1C
COc1cc2c(cc1OC)-c1nnc(-c3ccccc3)n1N(C(C)=O)C2
Fc1cccc(-c2n[nH]c(C3CCN(Cc4ccc(-c5nc6nc(-c7cccc(F)c7)ncc6cc5-c5ccccc5)cc4)CC3)n2)c1
CC(=O)N(C(=O)c1ccc(-n2nc(-c3ccccc3)cc2-n2cccc2)cc1)c1ccc(F)cc1
Cc1cnc(N)c(-c2nc3ccccc3o2)c1
CC(=O)SCC(=O)c1cc(-c2ccc3nc(C)cn3c2)c(C)s1
Cc1nnc2n1-c1sc(C#Cc3ccc(C#N)cc3)cc1C(c1ccccc1Cl)=NC2
COc1cc2c(cc1OC)C(=CC(=O)c1cccnc1)C(=O)N2
Cc1ccc(S(=O)(=O)NC(=O)c2cccn2C)cc1
COC(=O)c1ccc(C2NC(=O)c3ccccc3N2)cc1
CCc1nc2cc(-c3nnc(SCc4ccccn4)o3)cc(C)c2nc1CC
O=C(NCCO)C(=O)NCc1cccc(Br)c1
CC1CCC2C3CCC4CC(O)C(N5CCCC5)CC4(O)C3CCC12O
O=c1c2c(nc(COc3ccccc3)n1Cc1ccc(Cl)cc1)c(F)c1n2CCCC1
CC1=C(NCCCNc2ccnc3cc(Cl)ccc23)C(=O)c2ccccc2C1=O
Cc1ccc(C)c(S(=O)(=O)NC2CC(=O)N(c3ccccc3)C2)c1
CON=C(c1ccc(O)cc1)c1cc(OC)cc(SC)c1
CC(C)CC(NC(=O)c1cccs1)C(=O)NC1CCCCC1
COC(=O)c1ccc(C)cc1
Cc1cc(C)cc(Nc2nc3c(S(=O)(=O)c4ccc(C(C)C)cc4)nnn3c3ccsc23)c1
COc1ccc2c(c1)C(=O)OC2Nc1ccc(OC)c(C)c1
CCN1CCN(c2ccc(NC(=O)c3c(CCc4cccc(Cl)c4)noc3C(=O)OC)cc2)CC1
COCC(=O)NC1CCCCCCCCCc2cc(CCC(C)C)nn2C1=O
CCCC(=O)OCC(=O)C12CC(C)C3C(CCC4=CC(=O)C=CC43C)C1CCC2(O)O
CC(C=CC12CCC3(CC=C(C(C)(C)O)C(=O)C3C1)C2C)C(=O)NC(CCC(=O)O)C(=O)O
COc1ccc(CNC(=O)C(C)c2ccc(C(C)(C)C)cc2)cc1
O=C(CCCCCCCCCc1ccccc1)c1noc(COC(=O)N2CCNCC2)n1
CN1CCC(NC(=O)c2ccccc2-c2ccc(C=Cc3cnccc3C(=O)N3CCOCC3)cc2)CC1
Cc1c(C(=O)Nc2ccc(OC(F)(F)F)cc2)sc2ncnc(Nc3ccc(F)cc3)c12
CC(=O)Oc1ccccc1-c1ccccc1
COc1ccc(NS(=O)(=O)c2cc(NC(=O)CN3CCN(CC=Cc4ccccc4)CC3)ccc2N2CCCC2)cc1
CCC1(O)OC2=C(C(=O)C(=O)c3ccccc32)C(n2c(-c3ccc(O)cc3)nc3ccccc32)C1Cl
COc1ccc(C=C2SC(=O)NC2=O)cc1OC(C)C(=O)O
COc1cccc(CNCc2cc(Br)ccc2O)c1
CC(c1nc2ccccc2s1)N(C(=O)Cc1ccc(C(F)(F)F)cc1)C1CCS(=O)(=O)C1
CCC(C(CC1CCNC1=O)C(O)C(=O)C(C)(O)C(=O)C(C)C(C)C=C(C)Cn1cc(C)nn1)C1OC(n2ccc(=O)[nH]c2=O)CC1C
FC(F)(F)c1cc(Cl)c(OCCOc2ccc(N3C(=S)NC(=NCCc4ccccc4)C3Cc3ccccc3)cc2)c(Cl)c1
CC(C)Oc1ccc(C(=O)NN=Cc2c(-c3ccccc3)[nH]c3ccccc23)cc1[N+](=O)[O-]
Cc1ccc(C(=O)C2=CCCN(Cc3ccccc3-c3ccccc3)C2)cc1
O=C(C=Cc1ccc2ccccc2c1)c1ccccc1O
CCn1nc(C(=O)N(C)CC(=O)Nc2ccc(NC(C)=O)c(C)c2)c2ccccc2c1=O
C=CC(NC(=O)OC1CCCC1)C(=O)N1CC(Oc2cc(-c3ccccc3)nc3cc(C(C)(C)C)ccc23)CC1C(=O)NC1(C(=O)C(N)C(=O)NO)CC1OC
NCC1C(OC(CNC(=O)Cc2ccccc2)C2CC(O)C(n3ccc(=O)[nH]c3=O)O2)OC(O)C1O
COC1COC(n2cnc3c(=O)n(CCCOc4ccc(Cn5ccc(=N)cc5)cc4O)cnc32)C1OC
Nc1nc2ccccc2s1
CC1(C)OC2CC3C4CCC5=CC(=O)C=CC5(C)C4(F)C(O)CC3(C)C2(C(=O)CO)O1
Cc1cc(=O)n(-c2ccccc2Cl)nc1C(=O)N1CCN(C(=O)C2CC2)CC1
CC(C)(C)c1csc(N2CCN(CCCCN3C(=O)CCC3=O)CC2)n1
CCOc1ccccc1NC(=O)Cn1cc(CC)nc1C
CCc1nc(COc2nc(-c3ccc(F)cc3)n(C)n2)cs1
COc1cccc(N(CC(=O)O)S(C)(=O)=O)c1
O=C(O)CCCCCCC1C(=O)CC(SC(F)(F)F)C1O
O=C(O)c1cccc(Cl)c1C(=O)NC(Cl)Cc1ccc(NC(=O)c2c(F)cccc2Cl)cc1
Cc1ccc(C(=O)C(c2nccs2)N2CCOCC2)s1
O=C(O)CCNCCCN1CCC2c3cccc4[nH]cc(c34)CC21
CN(C)S(=O)(=O)c1cnn(C)c1C(=O)NCc1ccccc1
CC(Cc1ccc(O)cc1)C(=O)NC1C(SCc2ccc(O)cc2)OC(C(=O)O)C(N)C1O
CCSc1cc2c(c3nonc13)C(=O)c1ccccc1C2=O
c1ccc(Oc2ncccc2-c2nc(-c3ccncc3)no2)cc1
CC(C)(C)Cc1ccc(N2CC(CCCc3ccccc3)(CC(N)=O)N(CC(C(=O)NC(C)(C)C)C(Cc3ccccc3)NC(=O)OC3CCC(O)C3)C2=O)cc1
CC(C)n1cc(C(=O)c2cncc(NC(=O)c3ccc(-n4ccccc4=O)cc3)c2)c2cncnc21
CNC(=O)c1cc2c(NC3CCOCC3)ncc(C(C)=O)n2c1
Nc1nc(-c2cc(NC(=O)c3nccs3)cc(C(F)(F)F)c2)c[nH]1
O=C(Oc1cccc2cccnc12)c1ccccc1[N+](=O)[O-]
CC(C)NC1CS(=O)(=O)CC(Cc2cccc(C(=N)N)c2)C1O
Cc1ccc2c(c1)c1nn(F)c(=O)nc1n2CCC(=O)O
CC(=O)Nc1cc(-c2ccccc2)n(-c2ccccn2)n1
O=C(O)CCCCCCCCCCCSc1ccc(C=NNc2nnns2)cc1
Cc1onc(-c2ccccc2)c1C(=O)NNC(=O)c1cn(C)c2ccc(Cl)cc12
COC(=O)NC(Cc1cc(F)cc(F)c1)C(O)CNC1(c2nccc(C(C)(C)C)n2)CCCN(C(=O)C(C)C)CC1
CN1CCC(CNC(=O)c2cc(-c3ccccc3C(=O)OC(C)(C)C)cn2F)CC1
COc1ccc(C(C(=O)NN=C2CCCCCCC2)c2c(C)[nH]n(-c3ccccc3)c2=O)cc1
C=C1C(OC(C)=O)CC2(O)COC(c3ccc(OC)cc3)C1C2(C)C(OC(C)=O)C(=O)OCC
COc1ccccc1NC(=O)Nc1ccccc1N1CCCCC1
Cc1cccc(N2C(=O)CC(Sc3ccc([N+](=O)[O-])cc3)C2=O)c1
CC(=O)Nc1csc(NC(=O)CN2CCC(NC(=O)c3c(F)cccc3F)CC2)n1
COC(=O)Cn1nc(-c2ccc(C)cc2)cc(SC23CC4CC(CC(C4)C2)C3)c1=O
O=C(O)C(Cc1cc(C=Cc2ccncc2)ccc1-c1ccccc1)NC(=O)C1CCCO1
Cc1cc(Oc2ccc(CNC(=O)COCl)cc2)cc(N2CCC(N)CC2)n1
CCOCCOC(=O)c1ccc(C2c3cccnc3N=C3CC(C)(C)CC(=O)C32)cc1
NC1COc2ccccc2OC1c1ccc(C(F)(F)F)cc1
CC1(C)OC2C(COC(=O)NCc3ccc(F)cc3)OC(S(=O)(=O)c3cccc(OC(F)(F)F)c3)C2O1
O=C1c2ccccc2C(=O)N1CCCN1CCN(c2ccc(Cl)cc2)CC1
CCc1nnc2ccc(SCC(=O)NCc3ccco3)nn12
O=C(C=Cc1cc(F)cc(F)c1)NCCn1ccnc1
CC(OC(=O)CCNC(=O)Nc1ccc(Cl)cc1)C(=O)c1ccc(Cl)cc1
CCOC(=O)c1ccc(Nc2cnc3ccccc3n2)cc1
CC1=C(C(=O)NCCCN(C)CCCNC(=O)c2cn(C)c3ccc(C(=N)N)cc23)C2C(C)C(=O)N12
Cc1c(N(c2cccc(C(=O)NCC(c3ccccc3)c3ccccc3)c2)S(=O)(=O)c2ccccc2)c(=O)n(-c2ccccc2)n1C
COc1ccc(CC2NCCc3cc(I)c(O)cc32)cc1
COc1cccc2c1OC(CN1CCN(c3cccc4c3OCO4)CC1)CO2
COCC1CN(c2cc(F)c(OC)cc2F)C(=O)O1
CCS(=O)(=O)Nc1nc2c(s1)CCCc1ccc(S(=O)(=O)NC(CCC(=O)N3CCNCC3)C(=O)N3CCC(C)CC3)cc1-2
Nc1nc(Sc2ncnc3[nH]cnc23)n[nH]1
O=[N+]([O-])n1cc(O)nc1-c1cccs1
Cc1noc(-c2ccc(F)cc2)c1NC(=O)Nc1cccc2c1CCC(=O)N2
Nc1ccc(C=C2N=C(O)NC2=O)cc1
COCCCNC(=O)CSc1nc(-c2ccccc2NC(=O)CCC(=O)Nc2ccc3c(c2)OCO3)cs1
CCCc1c(OCCCON=C(N)N)oc2cc(Cl)ccc2c1=O
CCC1OC(=O)C(C)C(OC2CC(C)(OC)C(O)C(C)O2)C(C)C(OC2OC(C)CC(N(C)C)C2O)C(C)(O)CC(C)CN(CCCNC(=O)c2ccc3c(c2)OCC3)C(C)C(O)C1(C)O
O=C(O)CCc1nc(-c2ccc(Cl)cc2Cl)oc1-n1ccnc1
CC(=O)OC1CCC2(C)C(CCC3(C)C2CCC2C4C(C)CCC4(C(=O)NCCCN)CCC23C)C1(C)C
CCn1c2ccccc2c(=O)c2ccc3ocnc3c21
Clc1cccc(C23COC(=N2)c2c(cc(Cl)nc2Cl)OC3)c1
CC(=O)Nc1cc(-c2ccccc2F)nc2c(C(=O)NCc3ccccc3)cnn12
CS(=O)(=O)OCCCNCCC(=O)c1ccccc1
Cc1nc(NCC#N)nc(NC23CC4CC(CC(C4)C2)C3)n1
O=C(OC1c2cc(Cl)c(Cl)cc2OCC(O)C1Cl)c1ccc(O)cc1
Cc1cccc(-c2ccc(-c3noc(-c4cccs4)n3)c(C#N)c2)c1
Nc1ncnc(-c2ccn3c(-c4ccc(CO)cc4)cnc3c2)n1
COc1ccc(NC(=O)Nc2nc(-c3ccc(C)cc3)c([N+](=O)[O-])s2)cn1
N#[N+][N-]c1ccc(Cc2cc(O)c(C3OC(F)C(I)C(O)C3O)c3nc[nH]c(=S)c23)cc1
CCN(CC)C(=O)c1ccc(Nc2ccccc2OC)cc1[N+](=O)[O-]
Nc1ccc(S(=O)(=O)N2CCN(C(=O)c3ccc(S(=O)(=O)Nc4ccccc4)cc3)CC2)cc1
CCCCc1nn2c(=O)cc(CN3CCCc4ccccc43)nc2s1
CCCCCCCCCCCCCCC1(C(N)=O)CCC(=O)O1
COc1ccccc1C=NNC(=O)CSc1nnc(Cc2nnc(NC(=O)c3ccccc3C)s2)n1Cl
CN(C)C1CCN(CCCN2c3ccccc3Sc3ccc(Cl)cc32)CC1
CCc1ccc(-c2ccc(C(O)(c3ccc(C#N)cc3)c3cccnc3)cc2)cc1
Cc1noc(CCCOC(F)(F)F)c1C(=O)N1CCC2(CC1)CCN(C(=O)C(C)(C)c1ccsc1)CC2
COc1ccc(N=C2NN=C(c3ccc(O)c(F)c3)CS2)cc1OC
CCCCNC(=O)C1(C)OC2OC(O)C(C)C2O1
CN=C(C(=O)NC1C(=O)N2C(C(=O)[O-])=C(C[n+]3ccnc4ccsc43)CSC12)c1csc(N)n1
CNc1cc2c(nc1SCC1CC1)CC(C#N)CC2
CCc1cc2ccccc2cc1NC(=O)Nc1ccccc1OC
CC1C2CC(=O)C3C4CCC(O)C4(C)CC(O)C3C2(C)CCC1(O)CCc1ccccc1
CCC(C)C(NC(=O)Cc1ccccc1Cl)C(=O)O
COc1ccc2c(c1)C(=O)C(O)(C#Cc1ccc([N+](=O)[O-])cc1)C(C)(C)C2=O
CC(C)=CC(=O)NC(C)CC1C(C)CC2C3CCc4cc(O)c(O)cc4C3CCC12O
CCOC1C(O)OC(Oc2c(-c3ccc(CO)c(F)c3)oc3cc(O)cc(O)c3c2=O)C(O)C1F
CCS(=O)(=O)C1=CC(=Cc2ccc(Br)cc2)C(=O)S1
C=C(C#N)C(=O)c1ccccc1C(C)(C)C
Clc1ccc(Br)c(Cl)c1N1N=C(c2ccc(Oc3ccccc3)cc2)CC1c1ccccc1
CCOCC1CCN(Cc2cccnc2)c2ccccc2O1
Oc1ccc(CCNCC(O)COc2ccc(-c3nc(-c4ccccc4)c[nH]3)cc2)cc1O
c1ccc2c(c1)CCN(CCCCCCn1c3ccccc3c3ccccc31)C2
CCN(CC)C(CNC(=O)C1CCN(S(=O)(=O)N(C)C)CC1)c1ccco1
Nc1cc(CSc2nc(-c3cccc(C(F)(F)F)c3)cs2)ccn1
O=C(NO)c1ccc(-c2ccc3c(c2)nnn3Cc2cccc(F)c2)cc1
CCC1=NNC(NC(=O)c2ccccc2F)(C(F)(F)F)C(=O)N1Cc1ccc(C(C)(C)C)cc1
Cc1cccc(Oc2ccc(CN(C)c3ccc(S(=O)(=O)Nc4nccs4)cc3)cc2)c1
O=C1CCCN1CC1CNC(F)CN1CC(=O)N1CC(Cl)(c2ccc(O)cc2)c2cnc(Cc3ccc(F)cc3)cc21
CCOC(=O)C12CC=CC(CC1=NCCSCC(=O)N1CCNCC1)C1(C)C(=O)C=CC21
O=C(Nc1ccc2c(c1)OCCO2)c1oc(-c2ccccc2)nc1-c1ccccc1
COc1ccc(C(C)=O)cc1COC(=O)CCc1nc(=O)c2ccccc2[nH]1
CCCCSC1(O)OC(n2ccc(CO)nc2=O)C(NC)C1F
Cc1ccn2ncc(C(=O)Nc3ccccc3Br)c2c1
CCOC(=O)c1[nH]c(C)c(C)c1S(=O)(=O)N1CCC(C(=O)N2CCN(c3ccc(C)cc3)CC2)CC1
CCC(C)C(N)C(=O)N1CCNC(=O)C1
Cc1ccc2[nH]c(=O)c(C)cc2c1
FC(F)(F)c1ccc(-c2nccnc2C2CN(c3ccc4ccccc4n3)C2)cc1
O=C(O)CN1C(=O)C(=Cc2cccs2)SC1=S
N#[N+][N-]c1ccc(C(O)c2cccs2)cc1
CC1=C(C(=O)Nc2ccncc2)C(c2ccccc2)C2=C(CC(C)(C)CC2=O)N1
Cc1cc(N2CCSC2)nc2ccc(NC(=O)COc3ccc(Cl)cc3)cc12
N#Cc1c(SCC(=O)Nc2ccccc2)nc(N2CCOCC2)c2c1CCCC2
CCCCCCc1ccc(Nc2nc(-c3c[nH]c4ncccc34)cs2)cc1
CN(NC1=NCCCN1)C1=NCCCCN1
O=C(c1noc2c1CCCC2)N1CCN(c2ccc([N+](=O)[O-])cc2Cl)CC1
Nc1cccc(NC(=O)Nc2cc(C(=O)NC3COC3)ccc2-c2ccccc2)c1
CC(C)C(CO)NCc1nnc2n1CCCCC2
Cc1cc(C(=O)N2CCOCC2)cc2nc([N+](=O)[O-])oc12
Fc1ccc(-c2noc(-c3ccc(Cl)cc3)n2)cc1Cl
CSc1cc2n(n1)CC(CNCc1nc(-c3ccccc3)no1)CN2
Cn1c(Cc2csc(N)n2)nc(-c2ccccc2)c1C(=O)NCCc1ccccc1
O=Cc1ccc(C=Nc2ccc(O)cc2NC(=O)c2cccs2)cc1
CC(c1ccc(O)cc1)c1nc(-c2ccc(O)cc2)cn1CCc1ccccc1
O=C(CCSc1ccc(Cl)cc1)Nc1ccc(OCC(F)(F)F)cc1
COC1=C(C(=O)c2ccc(O)cc2)C(c2ccc(OC)c(C)c2)N(Cc2ccco2)C1=O
COc1ccc(Nc2c(-c3ccc(F)cc3)nc3ncccn23)cc1OC
O=C(O)c1cc(C(F)(F)F)cc(C(F)(F)F)c1
CN(N)c1ccc(N2CCN(CCCc3c[nH]c4ccc(Cl)cc34)CC2)nn1
CNC(=O)C(NC(=O)C(CCCc1ncc(-c2ccsc2)s1)CC(=O)NO)C(C)(C)C
CCN1CCN(C(CNC(=O)Cn2cnc3c(Nc4ccc(F)cc4)nc(Cl)nc32)c2ccccc2)CC1
Nc1ncnc2c1ncn2CCCc1cccc2ccccc12
CCCCCCCCCCCCCCCCCCOC=C(CO)CNCC(O)CO
CCOc1ccccc1S(=O)(=O)N1CCCC1C(=O)NC1(C#N)CCSCC1
O=C(c1ccc(CO)cc1)c1ccc(ON=C2CCCCC2)cc1
FC(F)(F)c1cccc(OC(c2ccccc2)C2CNCCO2)c1
N#Cc1ccc(COc2ccccc2C=C2C(=O)NC(=S)NC2=O)cc1
Cc1cc(C)c(Nc2nccc(Nc3ccc(Oc4ccc(F)cn4)cc3)n2)c(C)c1
N=C(N)c1cccc(CC(NS(=O)(=O)c2ccc3ccccc3c2)C(=O)N2CCc3ccccc3C2)c1
O=c1[nH]c(Cl)c(Oc2ccc3ccccc3c2)c(=O)n1O
O=c1nc(Nc2ccc(Cl)cc2)[nH]c2c1ccc1ccccc12
O=C(CCNS(=O)(=O)c1cccc2nonc12)NCc1ccccc1F
Cc1cn(-c2ccccc2)c(=O)[nH]1
CCOC(=O)CCc1nc2cc(NCc3ccccc3C(=O)O)ccc2n1C
CCOC(=O)c1cnc(NCc2cc(C)c(Cl)cc2C)n2nc(-c3ccco3)nc12
NC(=O)NC(=S)Nc1ccc(CC2CCCCC2)cc1
Cn1nc(-c2cccnc2)cc1C(=O)N1CCOC(C(=O)NCc2ccc(F)cc2)C1
CCOC(=O)CCCON=C(Cn1ccnc1)c1cc(Br)ccc1O
COc1cccc(-c2oc3ccccc3c(=O)c2-c2cccc(-c3ccccc3)c2)c1
COc1cc(OC)c2oc(=O)c(C(C)=O)cc2c1
Cc1ccc(C2C3=C(OC(=N)C2C)C(=O)c2ccccc2C3=O)cc1
CC(=O)NC1CN(O)CC(N(C)C)C1O
CCc1cc(C2=NCCN2F)ccc1OCCCSc1nc2cccc(C)c2n1CC(=O)O
CCOC(=O)C1(c2ccccc2)NC(c2nccs2)C2C(=O)N(c3ccccc3)C(=O)C21
CCC(CC)C(=O)c1c[nH]c(=O)c(C2=NS(=O)(=O)c3ccccc3N2)c1O
COc1cc(C(=O)Nc2cccc(-c3cc(NCc4ccncc4)c4nccn4n3)c2)cc(OC)c1OC
CCC(C)NC(=O)c1ccc(S(=O)(=O)N2CCOCC2)cc1N1CCCCC1
CC1=C2CCC(OC(=O)C(=O)C(C)C)=CCCC3(C)OC3C2OC1=O
COc1cc2ncnc(N3CCCC(C(=O)NCc4ccc5c(c4)OCO5)C3)c2cc1OC
CCOC(=O)CN1Cc2ccccc2CC1C(=O)OCC
Cn1c(Nc2ccccc2)cc(=O)n(C)c1=O
COc1nccc(C2C(S(=O)(=O)c3ccc(Cl)cc3)=C(O)C(=O)N2CCCO)c1OC
Cc1ccc2cccc(OC(C(=O)Nc3ccc(S(=O)(=O)Nc4nccs4)cc3)C(C)C)c2n1
COc1ccc2c(c1)OC(=N)C(C#N)C2c1cccc(NC(=O)CN2CCOCC2)c1
CC1=C(c2ccc(Cl)cc2)S(=O)(=O)N=C1N1CCC(C(=O)NNC(=O)c2ccccc2)CC1
O=C(C[n+]1ccc(C=NO)cc1)Nc1ccc(Br)cc1
Cc1ccccc1-c1nc(C(=O)NC(Cl)c2ccccc2Cl)ccc1CC(=O)O
NC(=O)c1ccc(C2OC(CO)C(O)C2O)cc1
NC(=O)c1cc[n+](Cc2ccccc2)cc1
CCN(CCO)CCCNc1ncccc1-c1cc(C(F)(F)F)n2nc(-c3ccco3)cc2n1
CSCC(=O)N(C)CC(O)c1c[nH]c2cccc(OCc3ccccc3)c12
COc1cccc(NC(=O)OCc2ccc(NS(C)(=O)=O)cc2)c1
Nc1nonc1-c1nc2ccccc2n1Cc1ccccc1
Cc1cc2c(Oc3ccc(NC(=O)Nc4ccc(F)c(F)c4)cc3)c(C(F)(F)F)cnc2cc1F
COc1cccc(NC2(C#N)CCN(Cc3cc(OC)c(=O)n4ccccc34)CC2)c1
O=C1NC(=O)C(Cc2ccccc2)S1
Nc1ccc(-n2nc3ccccc3c2N)cc1
CNC(=O)C1C(c2ccc(O)c(O)c2)C(O)C1c1ccc(O)c(OC)c1
CC(N)(C(=O)O)C1COc2ccc(C(=O)O)cc2C1
CN(Cc1cnc[nH]1)C(=O)CN1C(=O)C(=Cc2cn(C)c3ccccc23)c2ccccc21
CC(=O)OC(Cc1ccc(OC(c2ccccc2)c2ccc(C(=O)O)cc2)cc1)C(=O)O
OCc1cccc(-c2nccnc2OC2CN(c3ccc4ccccc4n3)C2)c1
COc1ccc2c(c1)C(=O)N1CCc3c([nH]c4ccc(Cl)cc34)C1O2
CCOc1ccc(C2c3c(oc4ccccc4c3=O)C(=O)N2CCCN2CCOCC2)cc1OCC
CCOC(=O)C(C#N)c1nc2ccccc2n1C
CC(=O)CC(c1ccccc1)c1ccc(C)n(O)c1=O
N#Cc1cccc(CN2CCC(Oc3ccc(C(=O)Nc4ccccc4F)cc3)CC2)c1
COC(C)c1cccc(-c2ccc(OCc3ccccc3)cc2)c1
C=C(c1ccc(F)cc1)C1COOC1
COc1ccc(-c2cc(=S)ss2)cc1
NS(=O)(=O)c1nnc(NS(=O)(=O)c2ccc([N+](=O)[O-])cc2)s1
CCCCCCCCCCC(=O)NC(C(=O)NC(Cc1ccc(O)cc1)C(=O)NC(C)C(=O)NC(CCCCN)C(N)=O)C(C)O
CC1=C(O)C(=O)N(Cl)C1CCCc1ccccc1
CCN1C(=CC=Cc2[n+](CC)c3cccc4c5c(=O)n(CC)c(=O)c6ccc(c(c65)c43)[n+]2CC)C(CC)(CC)c2ccc(Cl)cc21
COC(=Cc1ccc(OC)cc1)N1C(=O)OC(c2ccccc2)C1c1ccc(C(C)C)cc1
Cc1cccc(N2CCN(C(=O)c3ccc(CN4C(=O)C(=O)c5ccccc54)o3)CC2)c1C
O=C1c2c[nH]c3cc(O)cc(c23)C(=O)N1CCC1CCCCC1
COC(=O)c1ccc(C=C2SC(=Nc3csc4ccccc34)N(C3CCCCC3)C2=O)cc1
Cc1ccc(Nc2nc3ccccc3cc2-c2nc3ccccc3n2CC(=O)NC2CCCCC2)cc1
COC(=O)Nc1ccc(CNc2ccc(C#Cc3ccc(Cl)cc3)cn2)cc1
N=C(N)Nc1ccc(C(=O)c2ccc(F)cc2Cl)c(NC(=O)CC(=O)O)c1
CCc1nn(CC(=O)N2CCN(Cc3ccccc3)CC2)c(=O)c2cc3sccc3n12
CC1(C)CC(=O)c2c([nH]c(-c3ccc(C(=O)NC4CCCC4)cc3)nc2=O)C1
CC(=O)OC(C)(C)C1CCC2(C)CCC3(C)C(=CC(=O)C4C5(C)C=C(C(=O)O)C(=O)C(C)(C)C5CCC43C)C2C1C
O=C(NCc1ccc(OC(F)(F)F)cc1)C1CCC(=O)N(C2CCCC2)C1
COc1ccccc1-c1ccc2nc(N)n(-c3cccc(C(=O)O)c3)c2c1
CC(=O)c1ccc(OCC(=O)NC(=S)Nc2ccc(OC(F)F)c(C)c2)cc1
Cn1ncc(NC(=O)c2nc(-c3c(F)cccc3F)sc2N)c1N1CCC(N)CC(F)(F)C1
FC(F)(F)c1cc(C2OC(c3cccnc3)N3CCCCC23)cc(C(F)(F)F)c1
Fc1ccc(-c2cc(-c3ccccc3)nc3noc(-c4ccccc4)c23)cc1
O=C(O)C1CCCCN1C(Cc1ccccc1)C(=O)Nc1ccc(F)cc1
CCCCOc1ccc(C#Cc2ccc(S(=O)(=O)NC(C)(C)C(=O)NO)cc2)cc1
COc1ccccc1OCCC(=O)OCC(=O)Nc1ccc(OCBr)cc1
CCOC(=O)C(=CNc1ccnc2cc(Cl)ccc12)C(=O)OCC
O=C1CCCCCCCCCN1CC(O)(Cn1cncn1)c1ccc(F)cc1F
COc1ccc(O)c(NC(=O)C(C)=C(Cl)c2nc3ccccc3[nH]c2=O)c1
COC(=O)NC(C(=O)N1CCCC1c1nc2cc(C#Cc3cnc(C4CCCN4C(=O)C(NC(=O)OC)c4ccccc4)s3)ccc2[nH]1)c1ccccc1
COC(C=Cc1ccc(O)c(O)c1)=C(OC)C(=O)C=Cc1ccc(O)cc1
CCC(N)C(=O)NC(C(=O)N1CCCC1C(=O)NC1CCCc2ccc(cc2)OCCCC(=O)NC(Cc2c[nH]c3ccccc23)CNC1=O)C(C)(C)C
CCCCC1(CC)CS(=O)(=O)c2cc(CNCC(C)(C)C)c(OC)cc2C(c2cccs2)N1
Cc1ccc(C(CCN2CCC(c3ccc(Cl)cc3)CC2)CN(C)C(=O)c2ccccc2)cc1
CC(C)(CO)OC(=O)C1CC=C2c3cccc4[nH]cc(c34)CC21C
Cc1nc(N)c(C2CCCN2CC(=O)Nc2cccc(S(=O)(=O)NC3=NCCCCC3)c2)[nH]1
C=C1C(=O)OC2CC(C)=CCCC=C(C)CC=C12
Cc1ccc2ccccc2c1Cc1c(-c2ccc(O)cc2)oc2ccccc2c1=O
COC(=O)c1ccc2c3c(n[nH]c13)-c1ccccc1S2(=O)=O
COc1ccc(C2C3=C(CCCC3=O)N(Cc3ccc(C(=O)NN=Cc4ccc(C)cc4)cc3)C3=C2C(=O)CC(C)(Cl)C3)cc1
COc1ccc(NC(=O)c2cc(=O)c3cc(OC)c(OC)cc3o2)cc1
O=C(NCCc1c[nH]c2ccccc12)NC1CSCCCSCC(C(=O)O)NC1=O
CC(C(=O)O)N(Cc1ccccc1)C12CC3CC(CC(C3)C1)C2
O=C1CC(c2nc3ccccc3n2Cc2ccc(Cl)cc2)CN1c1ccc(Br)cc1
CC1=C(NCCCN(CCO)CCO)C(=O)c2ccccc2C1=O
CCSC(=S)SCC(=O)Nc1cc(F)c(N2CCN(C)CC2)c(F)c1
Cc1cc(C(F)(F)F)ccc1-c1ccc(O)c(C(=O)NCc2cccnc2)n1
O=[N+]([O-])c1cc2c(NCCc3ccccc3)ncnc2cc1Cl
CN(C)CCCN(C)CCCOc1c2c(cc3c1OCO3)C=CC(C)(C)O2
Nc1ccc(Cn2cnc3c(N)ncnc32)cc1
COc1cc(C2=NCc3ccccc3-n3nncc32)cc(OC)c1OC
CCCCSCc1cc(CN2CCC(c3ccccn3)CC2)no1
COC(=O)c1cc2c(cc1O)-c1cc(O)cc3c1=C(C1OCC(O)C21)C1(CC1)CN=3
CCCCNC(=O)C(C)=Cc1ccc(OCC(=O)N2CCCC2)cc1
CC(=CCSCC(NC(=O)C(CC(C)C)NC(=O)OC(C)(C)C)C(=O)NC(CC(C)C)C(N)=O)CCc1cccs1
Cc1ccc(N2CCN(C(Cl)C(=O)Nc3cc(O)ccc3[N+](=O)[O-])CC2)cc1
CCCCC(NC(=O)C(CCCNC(=N)N)NC(=O)C(N)Cc1c[nH]c2ccccc12)C(=O)NCCCCC(=O)NC(CO)Cc1ccc(O)cc1
CCCOC1=CC=CC=C(c2nnc(SCCN3CC4CC(C3)c3cccc(=O)n3C4)n2C)C=C1
O=C(Nc1ccccc1N1CCCCC1)c1ccccc1Cl
CC(Cn1ncc2c(Nc3ccc(F)cc3)nc(N)nc21)c1ccccc1
COc1ccc(-c2ccc(=O)[nH]n2)cc1
COC(=O)c1cccc(C(O)=C2SCCCS2)c1
CCC1(CC)CC2(C)CC(C)(O1)C1C(=O)OC(c3ccoc3)C12
Cc1ccccc1C(=O)N(Cc1cc(=O)[nH]c2c(F)c(C)nn12)C1CC1
CC(SC(=O)NCC1CCCCC1)C(=O)N(C)c1ccc(Cl)cc1
CN(c1ccccc1)S(=O)(=O)c1ccc(N2CCNC(=O)C2)c([N+](=O)[O-])c1
Cn1c2ccc(N=C3C=CC=CC3=O)cc2c2ccnc(-c3cccs3)c21
O=C(C1CCCN(Cc2cccc(F)c2)C1)N1CCCC1
Cc1ccc(Cc2ccc(N)cc2)c(N=c2n(C)c3ccccc3n2C)c1
CCNC(=O)C1Cc2ccccc2CN1C(=O)CCCC(NC(=O)c1cccc2ccccc12)C(N)=O
COCCCNC(=O)C1CCCN(C(=O)c2ccc(OC)cc2C)C1
Cc1cnn2c(=O)c3sc(C(=O)NCCc4ccccn4)cc3[nH]c12
Cc1cc(NC(=O)C(COCc2ccccc2)NC(=O)c2cc(-c3ccccc3)cs2)ccc1OCc1nc(-c2ccccc2)oc1C
O=C(COC(=O)c1ccc(OCCc2ccccc2)cc1)NCc1ccc(Cl)cc1Cl
CCN1CC2(COC)COC(C(=O)OC)C(NC(=O)c3ccccc3Cl)C2C1=O
Cc1ccc(C=NNC(=O)c2cc(-c3cccs3)nc3ccccc23)cc1
CCCc1ccc(Br)cc1N(C)Cc1nnc(OC)n1C
Cc1nc(NCCc2ccccn2)nc(N(CCC#N)CCN(C)C)n1
Cc1cc(C2CCCN(Cc3[nH]cnc3C)C2)n[nH]1
CC(=O)Oc1ccccc1NC(=O)COC(=O)Cc1c[nH]c2ccccc12
CCCNc1nc(N(C)Cc2ccccc2)c2nc(N(C)C(C)=O)nc(N(CC)CC(C)(C)C)c2n1
COCc1ccc2c(C(=O)c3ccc(OCCN4CCCCC4)cc3)c(-c3ccc(-c4ccccc4)cc3)sc2c1
COc1ccccc1NC(=S)NCC(=O)O
Cn1ncc2c1-c1ccc(Cl)cc1OC2NC(=O)COc1ccccc1F
Cc1cc(F)cc(-c2nc3cnccn3c2Nc2ccc3c(C)n[nH]c3c2)c1
CCOc1ccc(NC(=O)Cn2cnc3sc(C)c(S(=O)(=O)N4CCN(c5ccccc5)CC4)c3c2=O)cc1
CCC(=O)Nc1ccc2c(-c3nccc4c3[nH]c3ccccc34)n[nH]c2c1
CC(=O)NC(C)c1ccc(OC2CCN(c3ncnc(N4CCCNCC4)c3F)C2)cc1
Cc1ccc2c(c1)CC1C(C)C2(F)CCN1CCc1c[nH]c2ccc(O)cc12
COCCNC(=O)N1CCCC1c1nc(-c2cccc(C)c2)no1
CC(Cc1c[nH]c2ccccc12)C(=O)NC(C)(C)C
Cc1ccc(Nc2nc3cc(OC(=O)N(C)C)ccc3n3nnnc23)c(C(Cl)(Cl)Cl)c1
COC1=CC(C)C2(C=C1)Oc1cc(OC)oc(=O)c1C2c1cccc(OC)c1
CCCCCCCCCCCC(=O)OC1C=C2OC(O)CC(=O)C2C1OC1OC(COC(=O)CCc2ccc(O)c(O)c2)C(O)C(O)C1O
CCOC(=O)C=CC(CC1CCNC1=O)NC(=O)C(NC(=O)C(CCC(=O)O)NC(=O)OC(C)(C)C)C(C)C
Cc1ccc(C2=NN(C(=S)Nc3ccccc3[N+](=O)[O-])CC2)cc1
CCc1ccccc1OCC(=O)Nc1sc2c(c1C(=O)OC)CCCCC2
COC(=O)C12CN(CC3CCCCC3)C(Cl)(C(=O)Nc3ccc(C)cc31)C21C(=O)Nc2ccccc21
CCCCN(CC(=O)N(C)C(CC(C)C)C(=O)NC(C(N)=O)C(C)C)C(=O)C(NC(=O)C(CCC(N)=O)NC(=O)C(C)NC(=O)C1CCCN1)C(C)C
NN=c1nc[nH]c2[nH]cnc12
Cc1ccc(O)c(NC(=O)Cn2cnc3sc(C)c(S(=O)(=O)N4CCN(c5ccccc5)CC4)c3c2=O)c1
CN1CCC(OC(=O)c2cccnc2)CC1
CC1C(=O)C(C)(C)C2CC(=O)C(C)(C)C2C1C1=CC(=O)OC1O
Fc1ccccc1C1CN2CCC(CC2)C12CCN(Cc1nccs1)CC2
CS(=O)(=O)Nc1ccc(C(=O)NC2CC2c2ccccc2)cc1
COc1ccc(C2(O)c3ccccc3S(=O)(=O)N2Cc2ccc(Cl)c(Cl)c2)cc1
COC1C(=O)N2C1SC(C)(C)C2C(=O)OCC(=O)Nc1ncccn1
CC1(C)CC(O)CC(C)(c2ccccc2)O1
COc1ccc(C2CCC(C(=O)Nc3cc(C)cc(C)c3)N2C(=O)CN)cc1
CCCc1ccc2c3c1OC1C4(O)CCC5(CC4O)C(C2)N(CC2CC2)CCC315
Cc1cc(NC(=S)Nc2c(C)n(C)n(-c3ccccc3)c2=O)ccc1Br
O=C(Nc1ccc(Cl)c(Cl)c1)c1cncc([N+](=O)[O-])c1
O=C(O)CCNC1=NCCN1OCc1ccc(C(F)(F)F)cc1
COc1cc(N)c(Cl)cc1C(=O)NC1CCCN2CCCC12
CC(Cc1ccccc1)=NNC(=O)c1[nH]c2ccc(S(C)(=O)=O)cc2c1-c1cccs1
CCC(NC(=O)C(NC(=O)C(Cc1ccccc1)NC(=O)c1ccc(-c2ccccc2)cc1)C(=O)NC(Cc1ccccc1)CC(C)C)C(N)=O
Cc1ccc(=O)n(Cc2cc(NC(=O)Nc3c(C)n(C)n(-c4ccccc4)c3=O)c(=O)n(Cl)c2)c1
Cc1cc(C)c(-n2ccc(CN3CCc4ccc(C(=O)N5CCN(C)CC5)cc4C3)cc2=O)c(C)c1
Cc1noc(C)c1COc1ccccc1C(=O)NC1CCCC1
Cc1cccc(-n2ncc3c2CC(C)(C)CC3NC(=O)Cn2cccn2)c1
COc1cc(OC)c(C2C(=O)NC3=C2C(=O)N(c2cccc([N+](=O)[O-])c2)C3)c(OC)c1
O=c1nc(C2COc3ccc(F)cc3C2)[nH]c2c1cnn2C1CCOCC1
CCOCC(O)CN1CCC2(CCN(Cc3ccc(OC)cc3)CC2)C1=O
Cc1sc2nc(-c3ccccc3)cn2c1Br
NS(=O)(=O)c1cc(NC(=O)CN2C(=O)NC(=O)C(Cc3ccccc3)NC2=O)cc([N+](=O)[O-])c1
CCCCCCN1C(=O)c2ccccc2C1=O
CSc1ccc2c(c1)CN1C=C(C(=O)NCCCNC(=O)c3ccccc3Sc3cc(C)c(OCc4ccccc4)c(C)c3)C=CC1=N2
CC(C)OC1C(=O)c2cccc(CN(C)C)c2OC1c1ccc(C(N)=O)cc1
CCCCN(CCCC)CC(O)c1cc(-c2cccc(Cl)c2)nc2ccc(Cl)cc12
COc1ccccc1C1C2=C(CC(C)(C)CC2=O)Oc2c1c(=O)oc1cc(O)c(C)cc21
O=C(NC1CCC2CN(CC3CCOCC3)CC21)c1cc2ccccc2s1
Cc1ccc2c(=O)c(-c3ccc(NC(=O)COc4cccc5ccccc45)cc3)coc2c1
CCCN(C(C)=O)c1cc(C)cc(C)c1OC(=O)C(=O)Oc1ccc2ccccc2c1
Cc1cc(C)c(NC(=O)N2CCC3(CCN(C(=O)c4c(N(C)C)cnn4C)CC3)C2)c(C)c1
O=C(NC1CCN(C(=O)Cc2ccccc2)CC1)c1cccnc1Nc1ccccc1
CN1CCCC1CCNc1ccccc1S(=O)(=O)NCCc1ccccc1
Oc1ccc(C(OCCN2CCN(CCCc3ccccc3)CC2)c2ccc(F)cc2)cc1
NC(=O)CC(NC(=O)CCC(=O)O)c1cccc(NCc2ccccc2-c2ccccc2)c1
Cc1cc(CCCCCCOc2c(Br)cc(C3=NCCO3)cc2Br)on1
NC(=O)CCCC(SCC(N)=O)SCC(CO)OC(=O)NCCCC(N)C(=O)O
Cn1c(CSc2n[nH]c(=O)n2-c2ccccc2)nc2ccccc21
O=C(C=Cc1ccccc1)N(Cc1ccc(-c2ccccc2)cc1)Cc1cccnc1
CCC(C)NC(=O)Nc1ccc2ncn(Cc3nc(C)c(C)o3)c2c1
Cc1ccc2c(c1)N(CC(=O)NCc1ccccc1)C(=O)CO2
Cc1ccc(-c2c(O)c(OCCO)c3c([nH]c4ccccc43)c2C)cc1
CCC(C)Oc1ccc(Cl)cc1C(=O)NC1C2CC3CC1CC(O)(C3)C2
Cc1ccc(C2CC2c2ccc(C(N)=O)cc2)cc1
CC(C)CC(NC(=O)C(Cc1ccccc1)NC(=O)C(CC(C)C)NC(=O)C(N)CO)C(N)=O
Cn1c(SCC(=O)NC2CC2)nc(-c2ccccc2)c(C#N)c1=O
C=CCSc1cc(C)c2c(c1)c(=O)c(-c1nnc(Cl)o1)cn2-c1ncccc1C
CN1C(=O)C(N(O)C(=O)NC(=O)c2ccccc2)NC(=O)C1(C)C
CC(C)C(NC(=O)OCc1ccccc1)C(=O)NC(C=O)Cc1ccccc1
Cc1ccc(-c2nc(CS(=O)(=O)CC(=O)NCCc3ccccc3)c(C)o2)cc1
COc1ccccc1N1CCN(S(=O)(=O)c2ccc3c(c2)oc(=O)n3CC(=O)Nc2ccc(C)c(C)c2)CC1
CCC(O)C(CC1CCCCC1)NC(=O)C(CCCCCC(C)C)N1CCCC1=O
C=CCOc1ccc2c(c1)OCCCCCOc1cc(-c3ccc(C(C)=O)cc3)ccc1O2
CC1CCCN1CCOc1ccc(-c2ccnn2C(=O)CCC(=O)O)cc1
CNC(=O)c1ccccc1Nc1nc(Nc2ccccc2)c2ccccc2n1
O=C(NN=Cc1c[nH]c2ccccc12)C(F)(F)F
CCCCCCCCCCCCCCCC1NC(=O)CC(O)OC(=O)C(CC(C)C)C(=O)CC1O
CCN(CC)CCNC(=O)c1cc(S(=O)(=O)N2CCOCC2)ccc1Cl
CC(C)=CC1=CC(C)(C)Nc2ccc3c(c21)C(c1ccc(C(C)(C)C)cc1)Oc1ccccc1-3
Cc1ccc(OCCSc2nncc3c(C)cc(C)nc23)cc1
Oc1ccc(C2=C(c3ccc(Cl)cc3)C3OC2C(c2ccc(Cl)cc2)O3)cc1
N#Cc1cc(S(=O)(=O)Nc2ncns2)ccc1Oc1ccc(-n2ccnc2)cc1
Cc1occc1-c1nnc(SCC(=O)Nc2ccc(N(C)C)cc2)n1-c1ccc(C)c2ccccc12
COc1cc2c(C)cc(=O)oc2cc1C(OC)C1CCCCC1
O=S(=O)(Nc1ccc2c(c1)OCCO2)c1cc(F)ccc1F
CS(=O)(=O)NC(=O)c1ccccc1C(O)(c1ccccc1)c1ccc(S(=O)(=O)C(F)(F)C(F)(F)F)cc1
COC(=O)CSc1c(O)n(C)c(=O)n(C)c1=O
CCOC(=O)C1(Cc2cccc(F)c2)CCN(C2Cc3ccccc3C2)C(=O)C1
O=C(O)CCC(=O)c1ccc(-c2ccc3c(c2)CCCC3=O)cc1
Cn1c(Cc2nc(=O)cc(N3CCOCC3)[nH]2)nc2ccccc21
CCOC(=O)C1=CCN(S(=O)(=O)c2ccccc2)C1c1cccc(NC(C)=O)c1
COc1cc(Nc2nnc(-c3ccc(N4CCOCC4)c([N+](=O)[O-])c3)c3ccccc23)cc(OC)c1OC
COc1ccc2cc(C)c3nnc(SCCN4CCCCCC4)n3c2c1
CC1CC2C3CC=C4CC(O)CCC4(C)C3(F)C(O)CC2(C)C1C(N)=O
c1ccc(CSc2nnc(-c3ccncc3)c3ccccc23)cc1
CC(=O)C(CCCOC1OC(CO)C(O)C(O)C1O)CCc1ccccc1
CC=C=Cc1cc(O)c2c(c1)OC(C)(C)C1CCC(C)C21
CC(C)CCNC(=O)c1ccc(N(Cc2ccccc2)S(=O)(=O)c2ccc(OCC(C)C)cc2)cc1
COc1ccc(C(N)=O)cc1S(=O)(=O)NC(C)Cc1c[nH]c2ccccc12
CCCCc1c(C(F)(F)F)[nH]c2nc(Cl)nn2c1=O
O=C(NC1CCCC1NCc1ccccc1-c1ccccc1F)c1ccccc1
COn1c(=O)c2c(nc(C=Cc3ccc(C)cc3)n2C)n(C)c1=O
Cc1ccc(S(=O)(=O)Nc2ccccc2C(=O)N2CCOCC2)cc1[N+](=O)[O-]
CC(C)(C)c1ccc(OCC(O)COc2ccc(F)cc2)cc1
COC(=O)Cc1ccc2c3c(c(O)c4cc(=O)[nH]c(O)c4c(=O)c13)C(=O)C=C2
Cc1ccc(Oc2cc(F)cc(CSc3nnc(-c4ccccc4)n3N)n2)cc1
CCCC1OCC(N(C)C)C12CCOC2
CC1CC(Cc2ccccc2)N(CCCCCNC(=O)c2ccccc2)C(=O)N(CCCCCNC(=O)c2ccccc2)C1Cc1ccccc1
CC(C)Oc1ccc(C(CC(=O)O)(c2ccccc2)c2cccnc2O)cc1
CCOC(=O)N1CC(C)C(CN(C)S(=O)(=O)c2ccccc2)Oc2ccc(NC(=O)Nc3c(C(C)CO)noc3C)cc2CC1=O
CC(C)Cn1cnc(-c2ccccc2)c1CN
N#Cc1ccc2[nH]c(-c3ccc(-c4ccc(CN5CCN(c6ccc(F)cc6)CC5)cc4)cc3)nc2c1
N#CC(=NNc1cccc([N+](=O)[O-])c1)C(N)=O
CCCCCCCCCCCCCCCCCOP(=O)(OCCCOc1cccc(C(C)C)c1)Oc1c(OC)cccc1C(C)CC
COc1cc(CN2CCCC(Nc3cccc4cnccc34)C2)ccc1F
CCCSC1C(O)C(O)OC1n1c(F)nc2c(N)nc(CO)nc21
Cc1ccc(-n2nnnc2OCC(=O)N(C2CCCCC2)C2CCCC2)cc1C
CCC(=O)Nc1cc(OC)ccc1-c1nccn1-c1cc(C(=O)OC)c(OC)s1
CC1=NN(C(=O)c2ccc3ccccc3c2)C(=O)C1=NNc1ccc(F)cc1Cl
Cc1ccnc(C)c1C(=O)N1CC2CC(Nc3ccc(-c4ccccc4)cn3)C1C2
COc1cccc(NC(=O)CN(C)C(=O)c2ccc(Oc3ccccc3)cc2)c1
CC1CC(=O)c2cc(Cl)ccc2O1
Fc1cc(F)c(C2COC(c3c(F)cccc3F)=N2)cc1F
O=C(Cc1ccc(CS)cc1Cl)N1CCC1(Cc1ccccc1)C(=O)NC(Cl)CC1CCCCC1
N#CC1(C(=O)Nc2cccc(Oc3cncc(-c4ccc5c(c4)OCO5)n3)c2)CC1
O=C(O)C1CSc2c(C3CC3)c(Cc3cccc4ccccc34)c(CCN3CCOCC3)n21
COC(=O)c1ccc(-c2ccc3c(=O)c(NS(=O)(=O)C(F)(F)F)cn(C4CC4)c3c2)c(C)c1
O=C(C=C(O)c1nnc(Nc2ccccc2Cl)s1)c1cc([N+](=O)[O-])cc([N+](=O)[O-])c1
CC1Sc2ccccc2-c2ccccc2-n2cccc21
CCN(CC)CCNC(=O)c1cc(NC(=O)c2cc(NC(=O)CN(CC)CC)cn2C)cn1C
CC1CCCCN1S(=O)(=O)c1ccc(F)cc1
CSC1C(=N)Oc2[nH]nc(-c3ccccc3C#N)c2C1c1ccc(F)cc1
CC(C)c1oc(=O)cc(CO)c1COc1ccc(CC(=O)O)cc1
O=C(O)Cc1sc(N2C(=O)CSC2c2c(Cl)cccc2Cl)nc1-c1ccccc1
Cc1nnc(Sc2ccccn2)nc1Nc1ccc(Cl)c(Cl)c1
CCOC(=O)c1cnn(-c2ccccc2)c1OC(=O)C(C)Cl
Cc1c(N2C(=O)C(=Cc3cn(-c4ccccc4)nc3-c3ccccc3)SC2=S)c(=O)n(-c2ccccc2)n1C
COc1cc(C=CC(=O)c2ccc(NC(=O)Nc3ccc(Cl)cc3)cc2)ccc1O
COCCNC(=O)c1noc(-c2cc(C(C)C)c(O)cc2O)c1NC(=O)C1COc2ccccc2O1
CN1CCC23c4c5ccc(O)c4OC2c2[nH]c4ccccc4c2CC3(N)C1C5
CCC(C(N)=O)n1c(C)c(CN)c2cc(C(=O)Nc3ccncn3)ccc21
COC(=O)NC(C(=O)Nc1ccc(-c2csnn2)cc1)C(C)(C)C
CC(CN(O)C(=O)c1cccc(O)c1)C(Cc1ccccc1)NC(=O)c1ccc(S(C)(=O)=O)cc1
COc1ccc(S(=O)(=O)c2ccccc2)c(OC)c1
N#Cc1c(N)sc2nc(CN3CCOCC3)ccc12
Cc1ccc(O)cc1S(=O)(=O)N1CCCC1(CO)C(=O)NC1C2CC3CC1CC(C)(C3)C2
Cc1ccc(S(=O)(=O)N2CCN(C(=O)C(=O)N3CCCCCC3)CC2)cc1
CCN(CC)CCC(=O)N1CCc2cc(S(=O)(=O)NCc3ccc(F)cc3)ccc21
CC(C)C1CC(C#CCO)C(O)C12CCN(CCCC(=O)c1ccc(O)cc1)CC2
COc1ccc(COc2ccc3oc(N)nc(=O)c3c2)cc1
CCOC(=O)N1CCC(n2c(=O)n(Cc3ccc(F)c(Cl)c3)c3ccc(-c4cnccn4)cc32)CC1
Cc1ccccc1NC(=O)c1ccc(C(F)(F)F)c(Nc2ncnc3cnc(N4CCCC4)nc23)c1
CN(Cc1cccc(C(=O)Nc2cccc(Cl)c2)c1)c1ncnc2c1ncn2C1OC(CO)C(O)C1O
CC(C)(C)NC(=O)NC(=O)COC(=O)c1cccc2ccccc12
CC(C)(C)OC(=O)c1ccc(C(=O)Nc2ccc3c(c2)OCCO3)cc1
CCCCCCCCCCCCCC(=O)CCCCCCC(=O)Nc1cc(N)cc(N=C(N)N)c1O
Cc1cc2c(c(C#N)c1C(=O)Oc1ccc3ccccc3c1)OC(C)C2
CCCc1nn(CC)c2c(=O)nc(Cc3ccc(-c4ccccc4-c4noc(=O)[nH]4)cc3)[nH]c12
O=[N+]([O-])C1C(O)OC(n2c(SCc3cccc(Cl)c3)nc3c(Cl)c(O)c(O)c(Cl)c32)C1[N+](=O)[O-]
CCN(c1ccc(C(=O)Nc2ccc(S(=O)(=O)Nc3nccs3)cc2)cc1)S(C)(=O)=O
Cc1ccc(C)c(-c2c(C)nn3c(Nc4cnccc4OC(C)C)c(C(N)=O)cnc23)c1
CS(=O)(=O)CCC1CCC(C(=O)C=C(O)C(=O)O)CC1
NS(=O)(=O)N(c1ccccc1F)c1ccccc1F
CCc1ccc(CC(=O)Nc2ccc(OCC(=O)NO)cc2)cc1
Cc1nc2ccc(C3(C)OC(=O)C(c4ccccc4)=C3Cc3ccccc3)cc2s1
CN1CCc2c(sc3nc(SCC(=O)NN=Cc4ccccc4)n(-c4ccccc4Cl)c(=O)c23)C1
Cc1ccc(Sc2c([N+](=O)[O-])cnn(Cc3cccc4cccnc34)c2=O)cc1
CN(CC(CCN1CCC(N2C(=O)N(CC3CCCO3)CC2c2ccccc2)CC1)c1ccccc1)S(=O)(=O)c1ccccc1
COc1ccc(-c2nnc(SCC#CCOc3ccccc3C)o2)cc1
Nc1cccc(Cc2ccccc2)c1
COc1ccc(S(=O)(=O)N(CC2CCOCC2)CC(F)(F)F)cc1
C=CC12CC(C)C3OC3C1C(=O)C(C)=CC2=O
O=C(NCCC1CCCCO1)c1cc(COc2ccccc2)on1
CN(NC(=O)COC(=O)c1ccc(S(=O)(=O)N2CCCCCC2)cc1)C(=O)c1ccccc1
Cc1nnc(C2CCCN2C(=O)c2oc3c(C)cccc3c2NC(=O)c2ccccn2)o1
CCc1ccc(-n2nc(C)c3c(C(=O)NC)cc(=O)oc32)cc1
NCc1ccc(C2CC3C(CN2S(=O)(=O)c2ccc4ncsc4c2)C(=O)CC(C(F)(F)F)N3C(=O)C2CCCC2)cc1
OC(CNCCN1CCN(c2ccccc2)CC1)c1csc2ccccc12
CC(C)CCn1c(Cn2c(=O)sc3ccccc32)nnc1SCC(=O)c1cccc(C(F)(F)F)c1
COc1ccc2c(c1)C(=O)c1c-2n(CCCN2CCOCC2)c(=O)c2cc(OC)c(OC)cc12
O=C(c1ccccc1Cl)N1CCC(CN2CCOCC2)CC1
CC(=O)c1c(C)[nH]c(C(=O)Nc2ccc(-c3nnc(Nc4ccc(Cl)c(Cl)c4)o3)cc2)c1C
Cc1nc2ccc([N+](=O)[O-])cc2c(=O)n1-c1cccc(C#Cc2ccccc2)c1
c1ccc(-c2nc3ncccn3c2-c2ccc[nH]2)cc1
Cc1ccc(S(=O)(=O)Nc2ccc(C(=O)NCC(c3ccccc3)N(C)C)cc2)cc1
Clc1ccccc1-c1cc(-c2csc3ncnc(NCCCN4CCOCC4)c23)on1
CC
CC(NC(=O)OCc1cccc([N+](=O)[O-])c1)C(=O)OCc1ccccc1
O=C(NN1C(=O)CSC1=O)c1cc(-c2ccccc2)nc2ccccc12
O=C(Nc1ccccc1Cl)NC1C(Cl)C(=O)C2OC2C1O
COC(=O)C=CC1=CCC(NC(=O)CN2CCC(Cc3ccccc3)CC2)CC1
COc1ccc2cc(-c3cn(C)oc3=O)ccc2c1
O=C(NC1CCc2c(c3c(F)cccc3n2CCO)C1)c1ccccc1
O=C1Nc2cc(Cl)c(Cl)cc2C1=NNc1nc2ccccc2nc1Nc1ccc(C(=O)O)cc1
O=C(CSc1nc2ccccc2s1)c1ccc(Cl)cc1
C=CCC1=C2C(=c3ccccc3=NC2O)C(=O)C(=O)N1CCOC(=O)C(C)(C)C
C=C(C)Cn1cc(C=NN(C(=O)c2ccccc2)c2ccc(OC)c(OC)c2)c2ccccc21
CSc1nc(Nc2cccc([N+](=O)[O-])c2)nc2cc3c(cc12)OCO3
CSc1nc2ccccc2c2nnc(SCC(=O)NN=Cc3ccccc3Cl)n12
O=C1CC(c2ccccc2F)CC2=C1C(c1ccccc1F)n1ncnc1N2
Cc1c(N2C(=O)C3ON(C)C(c4ccc([N+](=O)[O-])cc4)C3C2=O)c(=O)n(-c2ccccc2)n1C
CC(=O)N1CCCn2nc(CNc3ncnc4ccc(C(F)(F)F)cc34)cc2C1
O=C(Nc1cccc(Cl)c1)Nc1ccc2nc(NC(=O)C3C4CCC(CC4)C3C(=O)O)sc2c1
COc1cc(CNCc2cccnc2)cc(Cl)c1OCCOc1ccc([N+](=O)[O-])cc1
Nc1cnc(-c2ccc(C3CCC3)c(OCC(Cl)CNc3ccncn3)c2F)cn1
Nc1ncc(-c2ccccc2)nc1C(=O)c1ccccc1
CC12C=CC(C)(O1)C(C=NOCCN1CCOCC1)C2
CCCCCCCCCCCCCCCC(=O)Nc1ccc(-c2c(N)ncnc2-c2cccc(OC)c2OC)cc1
CC(C)Nc1c(O)c(O)cc2c1-c1c(NC(C)C)c3c(c(O)c1C(O)CC2)OCO3
CCN(C=O)CCCC1c2ccccc2Oc2ccc(O)cc21
CC1=NC(C)(C)CN1c1c(C)c(-c2ccccn2)nc2c1CCCC2
NC(=O)N1N=C(c2cccc(Br)c2)CC1c1c(O)ccc2ccccc12
Cc1ccc2nc(N(Cc3cccnc3)C(=O)c3csnn3)sc2c1
CCOC(=O)c1[nH]c(O)c2c1C(=O)c1c(OC)cc(-c3ccc4c(c3)OCO4)cc1C2=O
CC1CC2OC(=O)C3(O)OC23C(O)C2C(O)C(C)(O)CC(O)C2(O)C(C)C1O
COc1ccc(C2=Nc3ncnn3C(c3ccccc3Br)C2)cc1
N#[N+][N-]C1CC(n2ccc(=O)[nH]c2=O)OC1C=CCCCCCCCCCCCC=C(Cl)Br
CC(Oc1ccc(F)cc1)C(=O)NCc1ccncc1
OCCOCCN1CCN(CCOC=C2c3ccccc3CCc3ccccc32)CC1
CC(C)C(O)CN1C2CCC1CC(OC(=O)Cc1ccc(NC(=O)Nc3ccncc3)cc1)C2
CCc1cccc2c1C1(CC)C(=O)NCCN=C1N2Cl
CC12CCCC(C)(O1)C(O)C2O
CCC(=O)Nc1cc(Cl)c2cc(C)ccc2n1
CS(=O)(=O)Nc1ccc(-c2cc(-c3nc4ccccc4[nH]3)n[nH]2)cc1
CC(C)(C)OC(=O)NC1CCCN(Cc2cccc(OC(=O)N3CCCCC3)c2)C1
CC(=O)OC1CC2OCC2(OC(C)=O)C(CCC2(C)c3cocc3CCC3(C)C(C#N)CCC23)C1(C)O
CN(Cc1nc2sccc2[nH]1)C(=O)C(F)(F)F
CC(C)(C)c1ccc(S(=O)(=O)CC(N)=O)cc1
CC(=NOC(=O)c1ccc(C)cc1)c1ccc(N)cc1
COc1ccc(C(=O)NN=Cc2c(O)[nH]cnc2=O)cc1
Nc1nc(=O)c2ncn(CCCCCP(=O)(NC(Cc3ccccc3)C(=O)OCc3ccccc3)Oc3cncnc3)c2[nH]1
CC(NS(C)(=O)=O)c1ccc(OC2CCN(c3ccnc(N4CCCCC4)c3F)C2)cc1
O=C(c1cnn(-c2ccc(Cl)cc2)c1)N1CCS(=O)(=O)CC1
Cc1csc(NN=C2CCCc3ccccc3C2)n1
C=C1C(OC(C)=O)CCC2(OC(C)=O)C3CCC4(C)C(CCC(C)C4(C)C)C34OC4C(OC(C)=O)C12OC1CC(C)C(C)CO1
Cc1ccc2c(c1)S(=O)(=O)N(N=Cc1ccc(Cl)cc1)C(C)N2
N=C(N)Nc1ccc2[nH]c(-c3ccc(NCc4ccc(C(=N)N)cc4)cc3)nc2c1
C=C=CN1C(=O)N(C)C(=O)C(C)(CC(=O)c2ccc(O)cc2)C1=O
CCN1CCC(C(=O)N2CCC(=C3c4ccc(Cl)cc4CCn4cccc43)CC2)CC1
CCOC(=O)c1cnc(NC(=O)c2ccc3c(c2)C(=O)N(Cc2ccc(OC)cc2)C3=O)c(Cl)c1
CC(NC(=O)c1ccccc1I)C(=O)NC(C(=O)NC(C(=O)NC(C(=O)NC(CC(=O)O)C(=O)N(C)C(C(=O)O)C(C)C)C(C)O)C(C)O)C(C)C
COc1ccc(C23CC2CN(S(=O)(=O)NCc2ccccc2)C3)cc1OC
COc1ncnc2c1cc(Cc1ccccc1)c(=O)n2C
O=C(Nc1cc(S(=O)(=O)N2CCCCC2)ccc1Cl)c1ccc(S(=O)(=O)N2CCCCC2)cc1
O=c1cc(C2CCCCC2)[nH][nH]1
CN=C1Nc2cc(Cl)sc2S(=O)(=O)N1
C[n+]1ccccc1NC(=O)C=Cc1ccc(Cl)c(Cl)c1
COc1ccc(CCOc2ccc3nc(N)n(CC4CCCO4)c3c2)cc1
O=C(O)CCNC(=O)c1cccc(Cl)c1
Cc1ccccc1CNC(=O)CCC(=O)c1cccs1
CC(=O)Nc1ccc(NC(=O)CCc2ccc(S(=O)(=O)Nc3cccc(C)c3)cc2)cc1
COc1ccc(CNC(=O)C(=O)NCC(c2ccc(F)cc2)S(=O)(=O)c2ccc(F)cc2)cc1
O=C(CSc1c(Cl)cc(Cl)cc1Cl)C(F)(F)F
O=C(Nc1cccc(C(=O)O)c1)NS(=O)(=O)c1ccc(Cl)cc1
COc1ccc(Cn2cc(C(=O)O)c(=O)c3ccccc32)cc1CN
CN(C)CCN(C)c1ccc(NC(=O)c2ccc(C(C)(C)C)c(S(C)(=O)=O)c2)cc1Nc1ncnc2cnc(N3CCC(C)(C)C3)nc12
CON1C(=O)C(O)c2cc(CC(O)CNC(C)(C)C)ccc21
O=C(O)c1ccc2c(c1)CC1Cc3ccccc3C1C2
COc1c(C)cccc1-c1ccnc2c1CC(C(=O)NCc1ccc(F)cc1)(C(C)C)O2
Nc1ncnc2c1ncn2C1OC(O)C(CN(CCCl)CCCl)C1O
Cc1noc(C)c1S(=O)(=O)NC(=O)Nc1ccc(Cl)cc1Cl
CCOc1ccc(OCC)c(N(CC(=O)Nc2cccc(C(N)=O)c2)S(C)(=O)=O)c1
COc1cc(Nc2c(C#N)cnc3ccccc23)c(C(N)=O)cc1OC
CC(C)CC(=O)c1ccc(N2CCN(CCCNC(=O)Cn3ncc4c([nH]c5ccccc54)c3=O)CC2)cc1
Cc1ccc(-c2n[nH]c(=O)o2)cc1
CC1CCN(c2ncc(C(=O)NCc3ccco3)c(-c3ccccc3Br)n2)CC1
COc1ccc(CNC(=O)N2CCCC(Cc3n[nH]c(=O)c4ccccc34)C2)cc1
CCOC(=O)Cc1c(-c2ccccc2Br)nc2c(OC)cccn12
C=C1C(=C(O)C(=O)NC2CCCCC2)C(=O)NC1O
CCNC(=O)NC(C(=O)NC)c1cccc(Oc2ccc(Cl)cc2)c1
OCC1OC(n2cnc3c(NCc4ccccc4)ncnc32)C(O)C1O
CCC(CC)C(=O)Nc1cc(C)c(C(=O)OC)s1
CN(C)N=Nc1ccc(CNC(=S)NN=C2CCCc3ccccc32)cc1
O=C(NC(=S)Nc1ccccc1Br)c1ccc([N+](=O)[O-])cc1
[O-][N+]([O-])=c1c2[n+]([O-])c3c4c(sc3[nH]c-2cc2ccccc12)CCCC4
Cc1ccc(C=C2CC(CO)(COC(=O)CCc3ccccc3)OC2=O)cc1
CC(Cc1ccc(O)cc1)C(=O)NCCNC(=O)C(N)Cc1ccc(N)cc1
Cc1ccc(Cl)c(Cn2c(Cl)nc3ccc(-c4nnc(NCc5ccccc5)o4)cc32)c1
CC(C)Cn1c(=O)oc2ccc(-c3cccc(F)c3)cc21
Cc1c(Nc2ccccc2O)sc(C(=O)O)c1C
CNC(=O)C1(Oc2ccc(C)cc2)CC(NC(=O)c2ccc3c(c2)C=CC(C)(F)O3)C1
O=C(CCCCc1ccc2c(c1)C13CCCC(O)C1C(C2)N(CC1CC1)CC3)NO
CC(C)CC(NC(=O)c1ccc(N(C)Cc2cnccn2)cc1-c1ccccc1)C(N)=O
COC(=O)CCSC1OC(COC2OC(CO)C(OC3OC(CO)C(O)C(O)C3O)C(O)C2O)C(O)C(O)C1O
O=C(CNC(=O)c1cccc(F)c1)NC1CCSc2ccccc21
COC(=O)C1C=CC(O)C(O)C1
Cc1cccc(C(=O)NC2N=C(c3ccccc3)c3ccccc3N(C(F)(F)F)C2=O)c1
O=C(Nc1cc(Cl)ccc1N1CCCCC1)C1CC1
OC12CC3CC(C1)CC(n1ncnn1)(C3)C2
Cc1cccc(NC(=O)CCC(=O)OCc2ccccc2)c1C
CC1(C)C=Cc2c(ccc3c(CN4CCOCC4)cc(=O)oc23)O1
Cc1ccc(-c2noc(C)c2C(=O)N2CCCC2)cc1
CCc1nnc(NC(=O)Cc2ccccc2N)s1
Nc1nccc2occ(-c3ccc(N4CCCC4)cc3)c12
C=CCOc1ccc(C(=O)NCc2nc3ccccc3[nH]2)cc1
CCOc1cc(N2CCOCC2)c(OCC)cc1NC(=O)COC(=O)CCC(=O)Nc1cccc([N+](=O)[O-])c1OCC
O=C(NC1CCCCCC1)c1cc(S(=O)(=O)N2CCOCC2)ccc1F
O=S(=O)(NCCCCc1ccccc1)c1cccc2cccnc12
Cc1cccc2c1C=C1c3c(c(-c4ccc(Br)cc4)nc4ccccc34)CN1C2C
COc1ccc(-c2oc3ccccc3c(=O)c2OC)cc1
OC(CNCCNCC(O)COc1ccccc1)COc1ccccc1
CCOc1cc(CCn2c(CC(OCC)C(=O)NCc3cc(CC)c(OC)c(OC)c3)nnc2OC)ccc1N
CN(C)CCNC(=O)c1ccc2c(c1)C(=O)c1ccc(-c3ccccc3)cc1S2(=O)=O
c1ccc2c(N3CCNCC3)ncnc2c1
CCOC(=O)C1CCN(C(=O)c2cc3ccccc3c(=O)n2CCc2ccc(C)cc2)CC1
CC(C)C(=O)NCc1ccc(F)c(F)c1
Cc1oc2c(c1C)C(=O)CC(C)(C(=O)O)C2
CS(=O)(=O)n1c2cc(C#N)c([N+](=O)[O-])cc2c2c3ccc(C#N)cc3sc21
COc1ccc(CNc2cc(C(Cc3ccccc3)NCc3ccccc3)nc3ccnn23)c(OC)c1
O=C(O)c1cccc(CCCc2c(-c3ccc(Cl)cc3)n(-c3cccc(O)c3)c3ccc(O)cc23)c1
O=C(c1ccc(Br)cc1)N1c2ccccc2Sc2ccccc21
CN(C)CCOc1ccc(NC(=O)Nc2cccc(-c3ocnc3-c3cc(O)cc(Cl)c3)c2)cc1
Cc1cc(NS(=O)(=O)c2ccc([O-])cc2)c2ccccc2[n+]1O
NC(Cc1c(F)c(F)cc(F)c1F)C(O)C1OC(n2ccc(=O)[nH]c2=O)C(O)C1O
CN(C)Cc1ccc(C=NNC(=O)c2ccc([N+](=O)[O-])cc2)cc1[N+](=O)[O-]
CCCCCCCCCCC(=O)NCC(C)(C)Cc1cnc([N+](=O)[O-])n1Cc1ccccc1
COc1ccc(C2C3=C(CCCC3=O)Nc3nc(=S)[nH]c(O)c32)cc1
Cc1ccc(C(C)(CCOP(=O)([O-])Oc2ccccc2)Cn2cncn2)c(F)c1
Cc1ccc(Cn2ncc3c(=O)n(-c4ccccc4)c(SCC(=O)NC4CC4)nc32)cc1
CC(=O)c1c(C)[nH]c(C(=O)OCC(=O)Nc2cc(Cl)ccc2O)c1C
COc1ccc(CCc2ccc3ccccc3c2)cc1OC
Clc1ccc(Nc2nc(N3CCOCC3)nc(N3CCOCC3)n2)cc1Cl
Clc1cc2nc(C3CC3)[nH]c2cc1Cl
CCCCc1cc(=O)c2oc(C(F)(F)F)cc2c(=O)o1
O=C(Cc1ccc2c(c1)OCO2)Nc1nnc(-c2ccc(Br)cc2)s1
CC(=O)N1CCc2cc3c(cc2C1c1ccc2c(c1)OCCO2)OCCO3
CC(=O)C(Cc1ccc(OCCCCC2CCN(c3ccncc3)CC2)cc1)NC(=O)c1ccc(C(=O)NCCP(=O)(O)O)cc1
CN1CC=CC(C(=O)Nc2cc3cc(C#N)c(C4CCC4)n3cn2)C1
CN(C(=O)CN1C(=O)NC2(CCOc3ccccc32)C1=O)c1ccccc1F
O=C1c2ccccc2-c2nnccc21
COc1ccc(SCCNC(=O)c2cn(C)c3ccc(S(=O)(=O)N4CCCCCC4)cc3c2=O)cc1
CCOCCCNS(=O)(=O)N1c2ccc(S(=O)(=O)N3CCC(C(=O)NCc4ccc(C)cc4)CC3)cc2CC1C(C)=O
CCC1CN(Cc2nnc(SCC(=O)Nc3nccs3)n2C)Cc2cc(C)ccc2O1
COc1ccc(C2COC(c3cc4c(cc3C(C)=O)N(C(F)(F)F)CCO4)=N2)cc1
CNC(=O)C1CN(c2ccc(Cl)c(F)c2)S(=O)(=O)c2ccccc2O1
CC(C)c1noc(-c2cncc(C3CCCN(C(C)C)C3)n2)n1
CCOC(=O)C1C(c2ccc(C)cc2)CC2CCC1N2Cl
COC(=O)CCC(C(=O)OC)N1CCCC1
CCCNC(=O)c1ccc(OCC(O)CNC(C)C)c(NC(=O)c2ccco2)c1
COc1ccccc1C(=O)Nc1ccccc1C(=O)Nc1ccc(N2CCCCC2)cc1
O=C(NCCN1CCCC1)C(c1ccccc1)N1CCN(C2CCCCC2)CC1
CCc1ccc(S(=O)(=O)n2c3ccccc3c3cc(Cc4ccc5ccccc5c4)ccc32)cc1
COc1cc(O)c2oc3cccc(O)c3c(=O)c2c1
COc1ccc(-n2c(SC(C)C(=O)Nc3ccc4c(c3)OCCO4)nc3c(c2=O)SCC3)cc1
N#[N+][N-]CC1CC=CCC(c2ccc(Cl)cc2)NC(=O)C2CCCN2C(=O)C(Cc2c[nH]c3ccccc23)NC(=O)CC(c2cccc(Cl)c2)NC1=O
CC(=O)Nc1cccc(C(=O)Nc2nnc(-c3ccco3)s2)c1
CCC(=O)c1ccc(CC(=O)Nc2sc3c(c2C(=O)NCc2ccccc2)CCN(C(F)(F)F)C3)cc1
CC(C)(C)OC(=O)Nc1ccc2oc(-c3ccc(O)cc3)cc(=O)c2c1
CC(C)C(C)(CN1CCCC1)NC(=O)C(Cc1ccccc1)NC(=O)NC(Cc1ccccc1)C(=O)N(Cc1ccccc1)C(N)=O
O=C(Nc1cccc(Nc2cccc3c2C(=O)CCC3)c1)c1cccc(C(F)(F)F)c1
O=C(OCC(O)COP(=O)(O)C(F)(F)c1ccc2nc(C(=O)OCc3ccc(F)c(-c4ccc(CN5CCNCC5)cc4)c3)ccc2c1)c1ccc2ccccc2c1
COCC1CC(C(=O)OCC(=O)NC2CCc3ccccc32)CN(S(=O)(=O)c2ccc(C)cc2)C1
CCC(=O)NCCc1ccc(O)cc1Cl
CC(NC(C)(C)C)C(OC(=O)c1ccccc1C(F)(F)F)c1cccc([N+](=O)[O-])c1
O=C(Nc1ncccc1O)c1ccccc1F
CC(=O)Oc1cc2c(cc1C)-c1c(OC(C)=O)c(OC(C)=O)cc3c1C(C2)NCC3
Cc1ccc(NC(=S)N2CCC(NC(=O)C3CCCCC3)CC2)c(C)c1
O=C(O)c1ccc(-c2sc(-c3ccccc3)nc2-c2ccc(F)cc2)cc1
CCCCCCCCCCOC1COC(OC2CCC3C(CCC4C5CCC6CCC(C)CC6=C5C=CC34)C2)CC1OC1CCC(OC2CCCCO2)CO1
COc1cccc(C=CCCCCCCCCCc2ccc(O)c(OC)c2)c1
COc1c(C(C)C)cc2c3c(cc4c2c1C(C(C)O)O4)N(OC)Cc1cc2c(cc1-3)OCO2
CC(C)(C)OC(=O)N1CCC(CNc2[nH]c(=S)nc3ccccc23)CC1
C=CCc1cc(F)nc(SCCOc2ccc(N)cc2)n1
O=c1c2ccccc2c2c(c3ccccc3n2CCCN=C=S)n1CCCN1CCOCC1
N=C(N)NCCNCc1cc2ccc(CCl)nc2cc1I
CCC(NC(=O)OCc1ccccc1)C(=O)CCCc1nc(COC)c(COP(=O)(O)O)s1
Cc1cc(F)ccc1NC(=O)C(F)Oc1ccc(-c2noc(-c3cccs3)n2)cc1
CCc1cccc(CC)c1-n1nnnc1C(c1cc2ccc(-c3ccccc3)cc2n2nnnc12)N1N=C(c2cc3ccccc3oc2=O)CCC1=O
CNCC(=O)N1c2ccc(OC(F)(F)F)cc2C(=O)N2CCc3c([nH]c4ccccc34)C21
CSc1ccc(Br)cc1C(C)NC(=O)c1cccc(-n2cnnn2)c1
CCCN(NC(=O)C1CC(OCc2ccccc2)CN1C(=O)C(NC(=O)C(NC(=O)CC(C)(C)O)C1CCCCC1)C(C)(C)C)C(=O)C(=O)c1ccc2c(c1)OCO2
Cc1ccc(N(Cc2ccc3[nH]c(SCC(=O)O)nc(=O)c3c2)C(=O)O)cc1C(O)C(=O)O
Cc1nc(-c2ccc(N3CCN(S(=O)(=O)c4cccc5ccccc45)CC3)cc2)c(-c2ccccn2)s1
Cc1cc(C)c(S(=O)(=O)N2CCCOC2CNC(=O)C(=O)NCc2ccccn2)c(C)c1
CCC(C)C(=O)Nc1nc(C)c(-c2ccc(C(C)C)c(Cl)c2)s1
Cc1cc(CN2CCC(NC(=O)CN3CCN(C)CC3)CC2)no1
CCOC(=O)c1cc(N)cc(C)c1Nc1nc(Cl)c(Cl)s1
Cc1ccc(Cn2c(C3CCCN(c4ccncn4)C3)nc3cc(Cl)c(Cl)cc32)cc1
CSc1cccc(NC(=O)Nc2cc(Nc3ccccc3)ccc2-c2ccccc2)c1
O=C(O)c1ccccc1NCC1=C(O)C(=O)c2ccc(O)cc2C1=O
NC(=O)CCC(NC(=O)Nc1ccc(NC(=O)Nc2ccc3c(c2)NC(=O)C3=Cc2ccc[nH]2)cc1)C(=O)O
C=CCn1c(=O)c(C(=O)NN=Cc2cccs2)c(O)c2ccccc21
Cc1ccc(NC(=S)NNC(=O)c2cc3ccccc3oc2=O)cc1
Cc1oc2c(c1C(=O)O)CCC2
Cc1ccc(NC(=O)c2cc(-c3ccc4c(c3)OCO4)on2)cc1Nc1nc(-c2cccnc2)c[nH]1
CCOc1ccc(C(=O)Nc2nc3c(c4nonc24)C(=O)c2ccccc2-3)cc1
COc1cc2c(cc1C(N)=O)SCc1sc(F)nc1-2
COc1cc(NS(=O)(=O)c2ccccc2)c([N+](=O)[O-])cc1C(=O)NN=Cc1cccc(O)c1
CCCn1cc(CN(CC2Cc3cccc(-c4ccc(OC)cc4)c3O2)S(C)(=O)=O)cn1
CNc1cc2c(C(F)(F)F)n[nH]c2cc1Nc1nccc(-c2ccccc2)n1
CN(C)c1ccc(S(=O)(=O)c2c(N)nc(Nc3ccccc3Cl)nc2NCc2cccnc2)cc1
Cc1ccc(NC2=NC(=O)CS2)cc1
O=C(O)c1ccccc1-c1nn(Cc2ccccc2)c(O)c1C(=O)c1ccc2c(O)c(C(=O)c3ccccc3O)c(=O)oc2c1
COC1CN(c2ncc(F)c(N3CCC(C(C)(C)O)CC3)n2)CC1O
CC(C)CN(C(=O)C1CCC2C3CC=C4C(=O)C(O)=CC4(C)C3CCC12C)c1ccccn1
CCCCCCCCCCC(NC(=O)C(O)C(C)(C)C)C(O)C(O)C(CO)NC(=O)C1OC(O)C(O)C(O)C1O
COc1cc(C=CC(=O)C=C(O)C=Cc2cc(OC)c(OC)c(OC)c2)cc(OC)c1OC
CC=C(c1cc(O)c(C)c(O)c1)c1cc(C)c2oc(=O)cc(C)c2c1C
Cc1ccc(-n2c(C)cc(COc3ccccc3)[n+]2C)cc1
Cc1cn(C2C=CC(COP(=O)(OCC3OC(n4cc(C)c(=O)[nH]c4=O)CC3[N-][N+]#N)Oc3ccc(N)cc3F)O2)c(=O)[nH]c1=O
COc1cc2oc(=O)cc(CN(CCn3ccnc3)S(=O)(=O)c3c[nH]cn3)c2cc1OC
COc1ccc(C2CC(c3ccco3)=NN2C(=O)c2ccco2)c(OC)c1
O=NN(O)c1no[n+]([O-])c1-c1ccccc1
COC1(O)c2cc(C)ccc2NC(=O)N1c1ccc(O)cc1
O=CC1C(Oc2ccc(-c3ccc(C(=O)O)c(Br)c3)cc2O)OC(O)C(O)C1O
CC(C)c1cccc(-c2n[nH]c(=S)n2C)c1
Cc1cc(-c2nc(N3CCOCC3F)nc3c2CN(c2cc(F)ncc2C)C3)c(F)c(-n2nccn2)c1
Cc1cccc(CN2CCN(Cc3cccc(-n4cccn4)c3Cl)C(CCO)C2)c1
CCOC(OCC)C(C)N(O)C=O
CCOC(=O)C=CC(CCC(N)=O)NC(=O)c1ccc(OC(C)C)cc1OC1CC1
CCS(=O)(=O)c1ccc2c(c1)sc1c3ccccc3c(=O)n(CC(=O)O)c21
CC(C)(O)CCOc1ccc(COCCCn2ccc3cc(OC(F)(F)F)ccc32)cc1
CCOCCCNC(=O)Nc1cc(=O)c(OC)c(SCC)[nH]1
COC(=O)Cn1c([N+](=O)[O-])nc2c(C)cccc21
Cc1noc(C)c1C(=O)Nc1cc(Cl)ccc1O
O=C1OC(c2ccc(F)cc2)=NC12CCCCC2
COc1cccc2c1OC(=Nc1ccc(N=c3ccn(CCCCC(=O)NO)cc3)cc1)C(C#N)C2c1ccccc1F
Cc1ccc2nc3c(cc(C(=O)NCc4ccco4)c(=N)n3Cc3ccccc3)c(=S)n2c1
CC(=O)Nc1c(O)nc(F)c(C(=O)C=Cc2ccc3c(c2)OCO3)c1C=Cc1ccc(C)cc1
COc1cc(NS(C)(=O)=O)ccc1-c1cc2ncnc(Nc3ccc(OCC(O)CN(C)C)c(Cl)c3)c2s1
CC(=O)c1cc(Cl)ccc1CC1CCCN(Cl)C1
COC(=O)C(CCn1c(=O)c2ccc3c(=O)c4c(O)cc(CC(C)(C)C)c(C)c4c(=O)c3c2c1=O)(C(C)C)C(C(C)=O)C(C)=O
COCCCNC(=O)Cn1cc([N+](=O)[O-])cn1
Cc1ncsc1-c1c(CCO)ccc2c1OCO2
COc1ccc(N(C)C(=O)Nc2nc(C)c(C)s2)nc1
CCCCc1c(C(=O)NN)c2ccccc2n2c1nc1ccccc12
Cc1cc(-c2cc3c(c(-c4ccccc4)cn3C)c(N)n2)ccc1N1CCCC1
O=C(O)C1CCCN(c2cc(C(F)(F)F)ccn2)C1
COC(=O)c1cc(Nc2ncnc3cc(OC)c(OC)cc23)ccc1OC
CCCC1(CCC)C(=O)Nc2ccc(OC(=O)Nc3cccc(OC(F)(F)F)c3)cc21
CC(C)c1ncnc2c1c1[nH]c(O)nc1c(=O)n2C(N)=O
COC(COc1ccc(C=C2SC(=O)NC2=O)cc1C(C)C)CN1CCN(c2ccc(O)cc2)CC1
COC1CC2C3Cc4ccc(O)cc4C2(CCN3CC2CCC2)CC1=O
CC(C)CC(NC(=O)c1ccc(Nc2nnc(-c3ccc(N4CCCCC4)cc3)c3ccccc23)cc1)C(=O)O
Cc1ccc(OCCN(C)CCCn2c(=O)oc3ccc(C)cc32)cc1
CC(C)N1C(=O)N(C)C(c2cccc(O)c2)C2=C1CC(C)(C)CC2=O
c1ccc(OC2CCN(c3nc4c(s3)CCCC4CCc3ccc4c(cnc5ccccc54)c3)CC2)cc1
CCCCCCC(O)C=CC(OCC1(O)CC(O)C(O)C(C(O)CCC(=O)NCC(CC)Cc2ccccc2)O1)c1ccc(O)c(O)c1
COc1ccc2c(c1)Cc1c[nH]c3ccnc-2c13
CCCCC(CN(O)C=O)C(=O)c1ccc(N2CCN(F)CC2)cc1-c1ncccn1
COc1ccc(OC)c(-c2ccnc3cc(OC)c(OC)cc23)c1
Cc1nc(CN2CCCC2)cc(N2CCN(c3ccccn3)CC2)c1C
Cc1ccc(OCc2ccc(Br)cc2)c(-c2n[nH]c(=S)o2)c1
CCOc1ccc(CC2=NCCN2)cc1F
COC(=O)c1cc(C(=O)NC(=Cc2cccs2)C(=O)Nc2cccc(OC)c2)cc(OC)c1OC
O=C(NC1CCCC1)C1CCN(S(=O)(=O)c2ccc3c(c2)CC(C(=O)NC2CCCCCC2)N3C(=O)C2CCC2)CC1
CCC(C(=O)Nc1ccc(S(N)(=O)=O)cc1)c1ccccc1C
CN(C)CCC(C#N)(C(=O)c1ccccc1)c1ccccc1
CCCCCCC(C)(NC(=O)c1ccc(C(C)C)c(C(=O)Nc2ccccc2-c2ccccc2)c1)C(=O)Nc1cccc(C)c1
O=C1C(=O)c2ccccc2C2=C1C1CCC3(O)C(C(=O)C=CC4CC4)CCC3C1(C(=O)O)CC2CCO
COc1cc(=O)nc(SCc2ccc(C(C)C)cc2)n1-c1ccc(O)cc1
C=C(Cl)Cn1c2ccccc2c2nnc(SCCN3CCC(Cc4ccccc4)CC3)nc21
COc1ccc(Nc2nn(C3SC(CO)C(O)C3O)c(=S)s2)cc1
CCCCCCCCCCCCCCCCCCCCCC(=O)OCC(COC(=O)CCCCCCCCCCCCCCCCCCCCC)OC(=O)CCCCCCCCCCCCCCCCCCCCC
COC1NC(=O)c2ccccc2-n2c1nc1ccccc1c2=O
Cc1cc2c(O)[nH]c(=O)c(Cl)c2c(C(C)C)c1Cl
O=C(NCC(c1ccc2c(c1)OCO2)N1CCc2ccccc2C1)c1cccc(C(F)(F)F)c1
Cc1ccc(-c2ccc(S(=O)(=O)N3CCN(C)CC3)cn2)cc1
C=CCCc1ccc(Cc2nc3c(=O)n(N)c(=O)n(Cc4ccccc4Br)c3[nH]2)cc1
Clc1nc(C2CCCN2c2nc3ccccc3s2)nc2ccccc12
COc1ccc(N2CCN(C(=O)CCc3c(C)nc4cc5c(cc4c3C)CCCC5)CC2)cc1
CN(C)CCCc1cc(O)c(O)cc1CN
CON(C(=O)CCCOc1ccc(CCC(C)C)cc1)C1CCS(=O)(=O)C1
NS(=O)(=O)c1ccc(S(=O)(=O)N2CCOCC2)cc1
NC(Cc1ccc(OCC(=O)O)c(Br)c1)C(=O)c1nc2ccccc2s1
Cn1nc(-c2cccc(NC(=O)N3CCc4ccccc4C3)c2)cc1NC(=O)Nc1ccc(N2CCOCC2)cc1
O=C(CC(=O)c1ccc(O)cc1O)Nc1ccc(F)cc1F
O=C(c1ccc(OCc2ccccc2)cc1)c1nc(-n2cccc2)sc1-c1ccc(F)cc1
O=C(CSc1snnc1Cl)Nc1ccc2[nH]c(=O)[nH]c2c1
COc1cc(C(c2cccc(O)c2)c2ccc3c(c2)CCCC3C)ccc1CCC(=O)O
COC(=O)C1=C(C)C(c2cc(C(=O)OC)oc2C)C(C(C)C)C(=N)O1
Cc1ccc(-n2nnc(C(=O)NCC(c3ccc4c(c3)OCO4)N3CCCC3)n2)cc1C
O=C(Nc1cc(S(=O)(=O)N2CCOCC2)ccc1C(=O)NCc1ccco1)c1ccco1
CN(C)CC(=O)OCC1CCN(Cc2ccccc2)CC1
COc1ccc(C2=NN(S(=O)(=O)c3ccc(Cl)c(C)c3)C(c3ccccc3OC)C2)cc1OC
COc1ccccc1N1CCN(CCn2c(=O)[nH]c3ccc(F)cc32)CC1
CCC(CNc1ccccc1Cl)NC(=O)C1NC2CCC1C2
Cc1ccc(NC(C)C(=O)O)cc1
Nc1c(SCC(=O)O)cnn1-c1ccccc1
O=C(NO)c1ccc(-c2nnn(Cc3ccccc3)n2)cc1
CC(=O)NC(C)C=O
COCCNC(=O)C(C#N)=Cc1c[nH]c2ccccc12
O=C1NCC2(CCCc3ccccc32)N1c1ccccc1Cl
Cn1nnnc1CCCCCCCc1ccccc1
COc1cccc(Cn2c(-c3ccc(OCC(=O)O)cc3)nc3cc(C)ccc32)c1
O=C(NCCc1ccccc1)c1ccc(N2c3ccc(Cl)cc3S(=O)(=O)Nc3cccnc32)cc1
CCOc1ccc(CC(=O)Nc2ccc(N3CCC(CN4CCN(C)CC4)CC3)c(C(F)(F)F)c2)cc1
Cc1ccc(C(=O)C(C)NCC(O)c2ccccc2)cc1
COCCCNC(=O)c1ccc(NC(=O)C2CC2)cc1C#Cc1cnc(NCCOC)nc1
CCCCCCCCCCCCCCCC1=C(O)C(=O)c2ccccc2C1=O
CCc1ccc2nc(N(C(=O)c3ccc(S(=O)(=O)NCc4ccco4)cc3)[N+](=O)[O-])sc2c1
COc1ccc(C(=O)NC(CC(=O)NC2CCCCC2)c2ccc3c(c2)OCO3)cc1OC
CC(C)(C)n1ccc2c(c1=O)=CC(C(=O)NCCC1=CCCCC1)=C=2
Cc1ccc(Cn2c(NC3CCN(CS(C)(=O)=O)CC3)c3[nH]c(C4CCC4)nc3nc2=O)cc1
Cc1ccc(OCCSc2nc3c(c(=O)[nH]c(=O)n3Cl)n2C)cc1
CS(=O)(=O)N1CCCC(C(=O)N2CCCN(Cc3ccccc3F)CC2)C1
CCOc1cc(OC)c(NC(C)=O)cc1SCC
CC(NC(=O)N(c1ccccc1)c1ccccc1)C(=O)NN1CCOCC1
O=C(O)c1cccc(C(=O)C=CNc2ccc(Br)cc2)c1
CCCCCN(C)N=NN1CCCCCC1
Cn1c2cc(=O)c(Cl)cc-2[n+](C)c2ccccc21
CCCCCCCCCC(=O)c1ccc(OCCCN2CCN(c3ncc(CCCCCCC)cn3)CC2)cc1
O=C(COC(=O)Cc1ccc(Cl)cc1)NCCC1=CCCCC1
Cc1nc(-c2c(F)cccc2C(N)=O)cc(C2CCCNC2)n1
NC(=O)c1cccc(O)c1C(=O)Nc1ccc(Cl)cc1C(=O)Nc1cnc(Nc2ccc(N3CCN(Cc4ccccc4)CC3)cc2)s1
O=c1[nH]c2ccccc2c(=O)n1O
COc1cccc(-n2c(=O)[nH]c3cnc(Nc4ccncc4)nc32)c1
CCOCC(=O)c1ccc(S(=O)(=O)N2C(c3ccccc3C)CC=C(C)C2c2cccc(C)c2)cc1
Cc1cc(-c2ccnc(-n3ncc(C(=O)NCCCN4CCCC4=O)c3C)n2)c(C)s1
Cc1cccc(-c2noc(CSc3nncn3C)n2)c1
Cc1ccc(-c2csc(NC(=O)Cc3ccc([N+](=O)[O-])cc3)n2)cc1
COC(=O)C1=C(c2ccc(OC)cc2)C(=O)C(C)(C)C1
COc1cc(N)c(C(=O)NC2CCCc3ccccc32)cc1Cl
COc1ccc2c(=O)cc(-c3ccccc3)oc2c1O
COc1ccc(-c2ccccc2C2CNCCO2)cc1
CN1C(=O)C(C2CCC2)N=C(c2ccccc2)c2cccnc21
Nc1ccc(CSc2nc(N)cc(Nc3nc(Cl)nc(Cl)n3)n2)cc1
CCCCCCCOC(=O)C(C)NP(=O)(OCC1OC(n2ccc(N)nc2=O)C(C)(O)C1O)OC1OC(C)C(N)CC1O
CCc1nnc2n1-c1sc(-c3ccccc3)nc1C(c1ccccc1Cl)=NC2
CC1CC(C)(C)NC(=S)N1CCC(=O)c1ccc(Br)cc1
O=C(O)C=Cc1cc(O)ccc1O
Cc1ccc(Cc2c(OCC(=O)O)cccc2C(=O)Nc2ccc(Cc3ccc(C(=O)O)c(Cl)c3)cc2)cc1
COc1ccc2sn(Cc3ccc4nc(-c5ccc(F)cc5)cc(C)c4c3)c(=O)c2c1
CCCCCn1c(C(Cc2ccccc2)NC(=O)C=Cc2ccco2)nc2ccccc21
Cc1cccc(CN2CCC(N3CCOCC3)CC2)c1C
CC(C)(C)CC(=O)Nc1c[nH]c(C(=O)Nc2cccc(-c3nc4ncccc4o3)c2)c1
Cc1cc(NC(=S)N2CCCC(C(=O)c3ccc(F)cc3)C2)ccc1N1CCOCC1
C=C(CCC=C(C)CO)C1CCC2(C)C1CCC1C3(C)CCC(O)C(C)(C)C3CC(O)C12C
Nc1cc(-c2csc(N)n2)c(Br)s1
O=C(Nc1ccc(F)cc1)c1ccc(S(=O)(=O)NCC2COc3ccccc3O2)cc1
O=C(c1ccc2ccccc2c1)N(O)Cc1ccccc1
CCOP(=O)(OCC)C(O)c1ccccc1
CCNC(=O)N1C(=O)C(CCCOC(C)=O)C(=O)C2=C1CCCC2
Cc1[nH]n(-c2ccccc2)c(=O)c1C(=O)NCC1CCCO1
CCOc1ccc(NC(=O)Cn2c(=O)n(CCCCC(=O)NCC3CCCO3)c(=O)c3ccccc32)cc1
COc1ccccc1C(=O)NCC=Cc1cnc(NC(=O)c2ccc(CNC(=O)Oc3cccnc3)cc2)s1
C=C1C(=O)OC2CC1CCC(C)(OC(C)=O)C1C(OC(C)=O)CC3(C)OC3C1C2OC(=O)c1cc(OC)c(OC)c(OC)c1
Cc1cc(-c2cnc(NC(=O)Cc3cc(Cl)cc(Cl)c3)s2)n(C(C)(C)C)n1
Fc1ccc(-n2cc(-c3ccccc3)c(-c3nnn[nH]3)n2)cc1
Cc1cn(CC2CN(c3ccc(N4CCCOCC4)c(F)c3)C(=O)O2)nn1
COc1ccc2c(c1OC)C1CN(C)CCC1N2C(=O)CCc1ccccc1
CC(=O)Nc1cccc(-c2ccnc(Nc3ccc(N4CCNCC4)cc3)n2)c1
CC1(C)OC(=S)c2c(c(-c3ccc([N+](=O)[O-])cc3)c3c(c2-c2ccccc2)Oc2ccccc2C3c2ccc(F)cc2)C1=O
O=c1ccc2ccc(Oc3cn(-c4ccc(Cl)c(Cl)c4)cn3)cc2o1
CCCC(=O)NC(=S)Nc1ccc(C)cc1[N+](=O)[O-]
COc1ccc(NS(=O)(=O)c2cc(Cl)ccc2Br)cc1N1CCN(C)CC1
CC1CCCC(C)N1C(=O)CSc1nnc(Cn2cnc3ccccc32)n1C
c1ccc(Cc2cncc(CNC3CC4CCC3C4)c2)nc1
Cc1ccnc(NC(=O)c2cccc(NC(=O)c3cccc(N4C(=O)CCC4=O)c3)c2)c1
CCCCNC(=O)N1CC=C(c2ccccc2)CC1
CCN(CC)CCCNC(=O)P(O)(=C(O)S(=O)(=O)c1ccccc1)N1CCOCC1
Cc1cncc(Cl)c1C(=O)NCCC(C(=O)O)N1CCC(N(CC2CCC(Br)CC2)c2ccc(Cl)c(O)c2)CC1
CC(=O)NCc1nc2ccccc2nc1-c1nn(-c2ccccc2)nc1C(C)=O
CC(=O)c1c(C)[nH]c(Cl)c1C(=O)COC(=O)c1cccc(NC(=O)C2CCCO2)c1
CSc1ncnc2c1oc1ccccc12
COC(=O)C1(C)C(c2ccccn2)C1([O-])C#N
C=C(C)C1CC=C(COC(C)C)CC1
COc1ccc2c(c1)nc1n2C(CNC(=O)C2CC2)COC1
CCOC(=O)c1cnn2c(Nc3ccc(OC)cc3)cc(C)nc12
COc1ccccc1CNC(=O)CCc1nnc(CCc2ccccc2)o1
O=C(C=Cc1cc2c(ccc3ccccc32)oc1=O)c1ccc(F)cc1
Cc1cc(C)c(Cc2c(-c3ccc(F)cc3)nc3ccc(Cl)cn23)c(C)c1
Cc1ccc(C(CNC(O)NC(=O)c2ccco2)C(C)(C)C)cc1
O=c1c(=Cc2ccc(Cl)cc2)sc2nc(-c3ccc(Cl)cc3)nn12
N#Cc1ccc2c(C3CCCC3)c(-c3ccc(N)cc3)n(Cc3cccc(CO)c3)c2c1
COc1ccc(Br)cc1C(=O)COC(=O)c1ccc(S(=O)(=O)N2CCOCC2)cc1
O=C(COc1ccc(Cl)c([N+](=O)[O-])c1)N1CCN(c2ccccn2)CC1
O=C(C=Cc1ccc(F)cc1)C=Cc1ccc(CN2CCC(c3ccc(F)cc3)CC2)c(O)c1
COC(=O)C1OC1C#Cc1cccc(-c2ccccc2)n1
CC(C)CCC(c1cccc(Cl)c1C(=O)NC(=O)Nc1cccc(F)c1)C(C)C
CNC(=O)CS(=O)(=O)c1ccccc1C1=NN(CC(=O)NC2CCCC2)C(=O)CN1
O=C(Nc1ccccc1)Nc1ccc2c(cnn2CCCN2CCC(c3cnc4ccc(F)cc4n3)CC2)c1
CCC(C)CNC(=O)C(C)NC(=O)C1CCCN1C(=O)C(Cc1ccc(O)cc1)NC(=O)C(Cc1ccccc1)NC(=O)C(Cc1ccccc1)NC(=O)CNC(=O)C(N)CC(N)=O
Cc1ccc(-n2nc(C)c3c(=N)sc(C)nc32)cc1
CCc1ccc(C(F)(Cn2cncn2)C(O)N2CCn3nc(F)nc3C2)c(F)c1
O=C(NCc1ccccc1I)C(=O)c1c[nH]c2ccc(C(=O)c3ccccc3)cc12
COc1ccc2[nH]c(C(=O)c3ccc(O)c(OC)c3)cc2c1
NS(=O)(=O)c1ccc(NC(=O)NC(=O)CNS(=O)(=O)c2ccc(Cl)cc2)cc1
COC(=O)C=Cc1cccc(N(CC(=O)NC2CCCC2)C(=O)c2csnn2)c1
CCC(=O)c1cnc(N2CCN(NCCCCOC)CC2)nc1-c1cccnc1
CN(C)C(=O)CC(C)(C)C1C2CC3CCC1N3CC2=Cc1ccc(-c2ccc(O)cc2)s1
COc1ccc(-c2nn(-c3ccc([N+](=O)[O-])cc3)cc2C=NNC(=O)c2ccc([N+](=O)[O-])cc2)cc1
Cc1ncccc1CN(Cc1ccc(C(C)CN(c2cc(=O)oc3cc(O)ccc23)S(=O)(=O)c2ccccc2)cc1)C(F)(F)F
O=C(NCc1ccccc1CN1C(=O)C(=O)c2ccccc21)c1ccccc1
CCOC(=O)C=C(C(N)=O)n1cc(-c2ccccc2)nn1
CCCCCCn1cc(C(c2c[nH]c3ccccc23)c2c[nH]c3ccccc23)c2ccccc21
CCc1sc(NC(=O)c2ccccc2C)nc1-c1ccccc1
Cc1ccc(C(=O)NCC2CCCO2)cc1Nc1ncnc2cnc(N3CCC(F)CC3)nc12
Cc1ccc(-c2ccc3c(c2)C(C)(C)CCC3(OCC(C)C)C(=O)O)cn1
COc1ccc(CC(NC(C)=O)C(=O)N2CCCC2C(=O)NCCCc2ccccc2C(=O)O)cc1
CN(C)c1ccc(CNc2ncnc3c2ncn3C2OC(CO)C(O)C2O)cc1
O=S(=O)(Nc1ncns1)c1ccc(O)cc1
CC(C)Cc1nc2oc3ccccc3c(=O)c2c(=O)n1S
O=C1Nc2ccccc2NC2(NS(=O)(=O)c3ccccc3)CCOCC12
O=C(O)C1CCCN(CCCCOc2ccc(C(=O)C3CCCCC3)cc2)C1
Cc1cc(OCc2nnc(N)s2)nc(C(C)(C)C)n1
CCOC(=O)c1sc(SC(C)C(=O)NCc2ccc3c(c2)OCO3)c(C#N)c1N
COc1ccc(C2C(OC(C)=O)C(=O)N2c2cc(OC)c3c(c2)OCO3)cc1
CCOc1ccc(C2CC(=O)N(c3ccccc3OCCOc3ccccc3OC)C2)cc1OC
Cc1cccc(CN2CCC(n3nc(O)c(=O)[nH]c3=O)CC2)c1
Cc1ccc(C(=O)OC(C)C(=O)Nc2ccc3c(c2)OCCO3)cc1S(=O)(=O)N1CCOCC1
Cc1ccc(C(=O)NC(CC(=O)O)c2ccccc2Cl)c(-c2cccc(Cl)c2)n1
COc1ncc(-c2ccc3c(c2)N(C(C)=O)CC(C(C)=O)N3c2ccsc2)cn1
CN(C)c1ccc2c3c(cccc13)C(=O)N(O)C2=O
CC(C)(C)OC(=O)N1CNCC1C(=O)N1CCC1C#N
COc1ccccc1Oc1ccccc1NC(=O)Oc1ccccc1
COc1cccc(OC)c1-c1cnc(OC)c(-c2ccccc2NC(C)=O)c1
CS(=O)(=O)c1ccc(-c2c(Cl)c(NCCc3ccccc3)c3cc(N)ccc3[n+]2[O-])cc1
CCCc1ncc(Cl)c(NC2CC3CCC2N3C(=O)c2ccc(-c3ncn[nH]3)cc2)n1
COC(=O)C1CCc2c(nc(SCC(=O)NCc3ccccc3)n2C)C1
COc1ccc(CC2NC(=O)C=CCC(Cc3ccccc3)OC(=O)C3CCCN3C(=O)C(CO)OC(=O)CCNC2=O)cc1Cl
CC1(O)C(O)CC2C3CC(O)C4(C)C(CCC5=CC(=O)C=CC54C(=O)CO)C3C(C(=O)O)CC21C
COC(=O)C1=CNC(C)=C(C(=O)OC)C1c1c(OC)c(OC)c(O)c2c1C(=O)OC2=O
CC1(C)Cc2nc(-n3cnc4ccccc4c3=O)sc2CO1
O=C(O)CCCCCCCCNC(=O)c1ccc(-c2cccc(OC(F)(F)F)c2)cc1
Cc1ccc2cccc(S(=O)(=O)N3CCN(C(=O)CCC(=O)O)CC3)c2n1
O=C(NC1CCCCC1)C(=O)c1c[nH]c2ccccc12
Cc1ccc(C(=O)NC(Cc2csc(C)n2)C(=O)O)cc1
CC=CCCC(C)C1CCC2(OC(C)=O)C(=CC(C)C3C2CCC2(O)C(OC(C)=O)CCC32)C1
Cc1ccc(-n2cc(CNC(=O)C(C)(O)c3ccc(F)c(F)c3)nn2)cc1
COc1ccc(CCN(C)CCOc2ccc(NC(=O)c3cccc4c(=O)c5ccccc5[nH]c34)cc2)cc1OC
N#CC1(C(=O)Nc2ccccc2Br)CCc2ccccc21
Cc1ccc(C(=O)NCC2(c3ccco3)CCCC2)cc1S(=O)(=O)NC1CCCCCC1
N#Cc1cc2cc3ccccc3cc2n2nnnc12
CCC(C)CNc1ccc2[nH]c(C)nc(=O)c2c1
CN1CCCC1CCOc1cncc(-c2ccc3sc(NCCC#N)nc3c2)c1
CC(C)CC(NC(=O)C(CCCNC(=N)N)NC(=O)c1ccccc1NC(=O)C(CC(C)C)NC(=O)C(CCCNC(=N)N)NC(=O)C(C)N)C(N)=O
Cc1csc2ncc(C(=O)Nc3ccc(S(=O)(=O)N4CCCCC4)cc3)c(=O)n12
CC(=O)c1c(O)c2cc(OCc3ccccc3)ccc2n1C(C)=O
Cc1cn(C2COC(COP(=O)(NC(C)C(=O)OCC(C)(C)C)Oc3ccccc3)O2)c(=O)[nH]c1=O
COc1ccc(NC(=O)CSc2nc(=O)c3c([nH]2)CCC3)cc1
COC(=O)C1C(=N)N(c2ccc(C#N)cc2)C(=N)C(C(C)(C)C)C12C(=O)N(Cc1ccccn1)c1ccccc12
CCc1cc(OC)ccc1NC(=O)c1cc(-c2ccc(OC)cc2)nn1OC
CCCCc1ccc(C2CC(c3ccccc3)=NN2OC)o1
COc1ccc(NC(=O)C2CC(C=CCc3ccncc3)=NO2)cc1
CS(=O)(=O)c1ccc(Cc2nc3c(N)nc(N)nc3nc2-c2cccs2)cc1
COC(=O)CCC(=O)N1CCc2c([nH]c3ccccc23)C1c1ccc(C)o1
O=[N+]([O-])c1ccc(-c2nsc(NCc3ccco3)n2)cc1
C=CCn1c(SCC(=O)N2CCN(C(=O)c3ccco3)CC2)nnc1-c1ccncc1
CCOC(=O)Cc1cc(-c2ccccc2)nn1C(C)c1ccccc1
N=C(N)c1ccc(CC(NS(=O)(=O)c2ccc3ccccc3c2)C(=O)N2CCCCC2)cc1
CCCCCC(CC)Cn1c(-c2ccccc2)ccc1-c1ccccc1C(=O)O
COc1ccc(-n2cc(Cn3cc(C(=O)Nc4ccc(-c5csc6ccccc56)cc4)nn3)nn2)cc1
O=C(O)CCCCCSc1ncc(-c2ccccc2)n1-c1ccccc1
CC(C)(C)c1ccc(S(=O)(=O)Nc2nc3ccccc3c3scc(-c4ccccc4)c23)cc1
CCC1(C)Oc2cccc(OCCCN3CCCCC3)c2C(NC(=O)c2ccccc2)C1=O
Cc1ccc(Cn2ncc3c2CC(C)(C)C3NC(=O)C(=O)c2c[nH]c3ccccc23)cc1
Cc1cc(O)c2c(c1)Oc1c(NCCCCCNc3ccnc4onc(-c5ccc(Cl)cc5)c34)c(Cl)cc(O)c1C2c1ccc(Cl)cc1
Nc1nonc1-c1nc2ccccc2[nH]1
CCOc1ccccc1-c1nnc(NC(=O)c2ccc(Cl)cc2)s1
Cc1cc(OC(F)(F)F)cc(C=Cc2ccc3c(c2)N(C(C)C)CC(F)C(=O)N3C#N)c1-c1ccc(C(C)C)cc1
O=C(Cc1ccccc1)NCCSc1nc2ccccc2[nH]1
CNC(=O)Nc1nc2cc(Cl)ccc2s1
CC(CCc1ccccc1)NC(=O)Cn1cccc(NC(=O)c2ccccc2NC(=O)c2cccc3ccccc23)c1=O
COC(=O)Cc1ccc(Cl)cc1NS(=O)(=O)c1cccc(Cl)c1
CCCCCCSc1c(N2CCCCCC2)nc(N2CCCCC2)[nH]c1=O
COc1ccccc1-c1nc2ccccc2s1
O=C(O)c1ccc(C(=O)Oc2ccc(C=CC(=O)c3cccs3)cc2Cl)cc1
CCCCCc1cn(C2(C#N)CCCC2)nn1
CC(C)CC(NC(=O)C(N)CO)C(=O)NC(C)(Cc1c[nH]c2ccccc12)C(=O)NC(Cc1c[nH]c2ccccc12)C(N)=O
CNC(=O)c1ccc(C#Cc2nc(O)c3ncn(C4C(O)C(Cl)C5(CO)CC45)c3n2)cc1
CCCCc1c(N)sc2[nH]c(CN3CCN(c4ncccc4C)CC3)nc(=O)c12
CCCCCc1c[nH]c2ccc(C(=O)O)cc12
CCN(CC)S(=O)(=O)c1cc2cc(C)ccc2[nH]1
COc1cccc(CN2C(=O)c3ccccc3[S+]([O-])Cc3ccc(C(=O)NCC4CCCO4)cc32)c1
CSc1ncc(C(=O)NC(=S)NNc2ccc(Cl)cc2Cl)c(C)n1
CCOCC(=O)NC(c1ccncc1)c1c(O)c(OC)c(OC)c2c1CCCCC2
Cc1cccc(NN=C(C(=O)Nc2ccccc2C)c2ccccc2C)c1
Cc1nc[nH]c1-c1nccnc1C1CN(C(=O)c2nc3c(C)cccc3[nH]2)C1
O=C(NCC1CCCn2c1cc1ccccc12)c1ccccc1Cl
O=C(O)C(O)=CC(=O)c1ccccc1C(=O)O
COc1cccc(C2CCN(N=C(C)c3ccccn3)CC2)c1
FC(F)(F)Oc1cc(-c2cc(NCc3ccccc3)ncn2)cc(OC(F)(F)F)c1OC(F)(F)F
N#CC1C(=N)OC2=C(C(=O)CCC2)C1c1ccc(Cl)cc1F
CC(C)C1NC(=O)C(CCc2ccccc2)NC1=O
COC(=O)C1=C(c2ccc(F)cc2CS(C)(=O)=O)CC2CCC1N2C(=O)N1CCC(F)CC1
CN(C)N1CCN(c2ccc3[nH]ncc3c2)CC1
Cc1cnc2cc(-c3ccc(CN4CCOCC4)cc3)ccc2c1Nc1cccc(C(N)=O)c1
COc1nc(CCC(=O)Nc2cc(Cl)ccc2C)cs1
CC1(C)OC2C(COc3ccc(CO)cc3)OC(n3cnc4c(N)ncnc43)C2O1
O=C(NC(CCCN1CCC(O)(c2ccc(OC(F)(F)F)cc2)CC1)c1ccc(Cl)c(Cl)c1)C1CCCCC1
COC(=O)c1ccc(OC(C)CCCN2CCC(C(O)(c3ccccc3)c3ccccc3)CC2)cc1
CCCC1CN(C(=O)c2ccccc2)CC1c1nnnn1Cc1ccccc1
CN(C)CC(=O)N1CCc2cc(Cl)c(O)cc2C1c1cccc(C=CC(=O)N2CCc3ccccc32)c1
COc1ccc(C2=Nn3c(nnc3-c3ccccc3F)SC2)cc1
CCN(CC)C(=O)c1ccnc(SC)c1
COC(=O)CCCNC(=O)c1cc(C)nc2cc3nnn(CCN(C)CCCNC(=O)c4cc(C)c5ccccc5c4)c(=O)c3cc12
C=CCc1ccccc1OCCNC(=O)c1cc(-c2cccc(C)c2)on1
CSc1nc2ccccc2n2c(C)nnc12
COc1ccc(-c2nc(C)c([N+](=O)[O-])n2C)cc1
CC(C)CCN(CC(O)CN(CC1CCCCC1)NC(=O)CNC(=O)CNC(=O)c1cccc2ccccc12)C(C)C
Cc1cn2c(-c3cnn(C)c3)cnc2c(-n2ccc(C)n2)n1
CN(C)CCN1CCN(c2cnc3c(c2)S(=O)(=O)c2ccccc2-3)CC1
CC(C)CN(Cc1ccc(F)cc1)CC(O)COc1ccc(OCC(=O)O)cc1
CCC1(O)Oc2cc(CCC(=O)O)ccc2C2=C1CCCC2
CC(=O)Oc1ccccc1CNc1ccc2ncnc(Nc3cc(C(=O)NOCc4ccccc4)ccc3Cl)c2c1
Cc1snc(C(Cl)(Cc2ccc(OCCOc3c(Cl)cc(Cl)cc3C(=O)O)cc2)Cn2cncn2)c1Cn1cncn1
CC(C)c1ccc2nc(NC(=O)c3cccc(-c4ccncc4)c3)sc2c1
CC(C)CC(N)C(=O)NC1CCCN2C(=O)COC(c3ccccc3)C12
CNc1ccc(C=Cc2nc(OCCOC)c3ccccc3n2)cc1
Cc1cc(OCCc2noc(-c3ccc(S(C)(=O)=O)cc3)n2)c(OC(C)C)cc1-c1cccs1
CNCC(=Cc1ccc(N2CCOCC2)o1)c1nc2nc(C)cc(C)n2n1
CC1C(=O)CC(COC(=O)C2OC23C(=O)CC2C4CC=C5CC(O)CCC5(C)C4C(O)CC23C)C1C(=O)O
CC1OC(OC2C(OCCN3CCC(N=C4C=C5N(c6ccc(CO)cc6)C(O)CC5(O)OO4)CC3)OC(C)C(O)C2O)C(C)C(O)C1O
CC(C)(C)Cc1nnc2ccc(N3CCCC3)nn12
COc1c2ccoc2c(OC)c2oc(=O)ccc12
CSCCC(NC(=O)C(NC(=O)C(CC(O)Cc1ccccc1)C(Cc1ccccc1)NC(=O)C(O)Cc1ccc(N)cc1)C(C)C)C(N)=O
N#Cc1ccccc1OCCN1Cc2ccccc2C1
CCCc1nc(Cl)c(C(N)=O)n1C
COc1ccccc1N1CCN(CCCCn2c(S)nc3c(c2=O)SCC3)CC1
COc1ccc(S(=O)(=O)n2c(C)c(Oc3c(C)cccc3C(C)=O)c3ccncc32)c(OC)c1
CCCc1cn(C2CC3CN(C(=O)c4cccc5c4OCO5)CC3O2)nn1
NNC(=O)NCc1cccc(F)c1
O=C(O)CN1C(=O)c2ccc(Br)cc2NC1c1ccc(Cl)cc1
CCOc1ccc(CNCCCSc2nc3ccccc3n2CC)c(OCC)c1
CCN(CC)S(=O)(=O)CCC(c1ccccc1)c1nc2ccccc2n1CCC(=O)O
COc1ccc(S(=O)(=O)N2CCCc3ccc(NC(=O)c4cc(F)cc(F)c4)cc32)cc1
NS(=O)(=O)c1ccc2c(c1)C(=CNCc1ccc(Cl)cc1)C(=O)N2
CCCCN(CCCC)c1nc(C)nc2c(-c3c(C)cc(OCC)cc3C)nc(C)nc12
CCCN(CCC)c1ccc2cc3cc(C(=O)N4CCNC(OCC)C4)oc3nc2c1
Cc1ccccc1N1CCN(c2ncnc3c2nc2n3CCCC2)CC1
CC(N)C(=O)NC(C(=O)NO)C(C1CCCCCC1)C1CCCCC1
Cc1ccc(-c2noc(CN(c3ccccc3)C(C)C)n2)cc1
CC1CC2C3CCC4=CC(=O)CCC4(C)C3(C)C(C)CC2(Cl)C1(O)OC(=O)Nc1ccccc1
CN(CCN(C(=O)Nc1ccccc1S(C)(=O)=O)c1ccc(CCC#N)cc1)Cc1ccccc1
Cc1ccc(O)c(NC(=O)C=Cc2ccc(O)cc2)c1
O=C1C(=O)N(Cc2ccc(-c3ccon3)cc2)c2ccc(F)cc21
CCC1CN2CCN(c3ncccn3)CC2CC1c1ccnc2ccc(F)cc12
COc1ccccc1CNC(=O)c1ccc2nc3ccccc3c(=O)n2c1
O=C(O)c1cccc(-c2ccc3c(=O)cc(N4CCOCC4)oc3c2)c1
COc1ccc2c(c1)OCCC2c1ccc(Cl)c(Cl)c1
CC(C)NC(=N)c1cccc(-c2ccc(CNc3ccc(C(=N)NC(C)CO)cc3)o2)c1
Clc1ccc(-c2ccc(N=C3NCCN3)cc2)cc1
CCN(CC)CCNC(=O)C1=C(C)N(C)C(=O)NC1c1ccc(OC)cc1
CCC1(C(F)(F)F)CCC(N2CC(NC(=O)CNC(=O)c3cc(Cl)cc(Cl)c3)C2)CC1
COCC1CCCCN1C(=O)c1cccc2c1-c1ccccc1C2O
O=C(CCSc1ccccc1)N1CCN(Cc2ccccc2)CC1
Cc1c(NC(=O)CN2CCN(c3ccccc3)CC2)c(=O)n(-c2ccccc2)n1C
COc1cc2ncnc(Oc3ccc4c(c3)N(S(=O)(=O)C3CCC3)C(C)(C)C(=O)N4C)c2cc1OC
O=C(O)c1ccc(NC(=O)c2cccnc2)c(I)c1
O=C1c2cc(CCO)ccc2C(c2ccccc2)N1[N+](=O)[O-]
CCOc1ccc(S(=O)(=O)N2CCC(C(=O)Nc3cccc(-c4nc5ncccc5o4)c3)CC2)cc1
Cc1nc(-c2ccccc2)oc1C(=O)Nc1nc2cc(C(=O)c3ccccc3)ccc2n1C
COc1ccc(Oc2ncc3nc(Nc4ccc(O)cc4)n(CCCN4CCN(c5ccccc5)CC4)c3n2)cc1
CSc1ncnc2c1ncn2CC(=O)OCCS
Cc1nn2c(Br)c(C)[nH]c2c1C1CC(=O)N(c2ccc(N(C)CC3CC3)cc2)C1=O
COc1cc(C2OC(c3ccc4c(c3)OCO4)=NN2C)cc(OC)c1OC
Cc1ccc(C(=O)N2CCCc3nc(-c4cccc5[nH]nc(N)c45)nc(-c4ccccc4Cl)c32)cc1OC1CCCC1
COc1cccc(C2CCCCC2)c1Oc1ccc2ncc(-c3cnccn3)n2n1
COC1CN(C2CC(=O)N(c3cccc(C)c3)C2=O)CCN1C(=O)c1ccco1
O=C(c1cc2cc(NC3=NCCC3)ccc2[nH]1)N1CCCN(c2ccnc3cc(Cl)ccc23)CC1
COc1cccc(C2C(c3ccc(-c4ccco4)cc3)=C(F)C(=O)N2c2cccc(OC)c2)c1
CC1C(c2ccco2)OC2OC(CO)(CO)C=C(Br)C21CO
Cc1ccc(CNC(=O)c2ccc(S(=O)(=O)N3CCN(C(=O)C4CC4)CC3)cc2)cc1
NS(=O)(=O)c1ccc(CNC(=S)Nc2ccc(S(N)(=O)=O)cc2)cc1
CCCCc1cc(NC(=O)c2ccc(OC)cc2)n(-c2ccc(C)cc2[N+](=O)[O-])n1
CCCCCCCCCCC(C)=NNC(=N)NOC(=O)CCC
CC(C)(Oc1cc(-c2ccccc2)cc(-c2ccc(F)cc2)c1)C(=O)O
COc1cc2c(c3[nH]c4ccccc4c13)C(=O)CO2
CC(=O)c1ccc2c(c1)C(=O)C(=O)N2Cl
Cc1ccccc1NC(=O)c1ccc2ncccc2c1
CCOc1cc2ncc(C#N)c(Nc3ccc4[nH]c(C)nc4c3)c2cc1OCC
Cc1cc(NC2Cc3ccc(-c4ccccc4S(N)(=O)=O)cc3C2)n2nc(NC(C)C)nc2n1
O=C(c1ccc([N+](=O)[O-])o1)N1CCN(c2ccc([N+](=O)[O-])cc2)CC1
CCCCNc1ncnc2c(-c3ccc(OC)nc3)c(C)nn12
CC(O)CC(=O)NC1CC1
COCCCC1=C(O)c2c3c(c([N+](=O)[O-])c4ccccc24)CCN=C3C(C(=O)OC)=C1
O=S(=O)(Nc1nccs1)c1ccc(Oc2ccc(Cl)cc2C2CC2)c(Cl)c1
COc1ccc(C(=O)Oc2ccccc2COC(=O)c2ccccc2)cc1OC
COc1ccc2[nH]cc(C(O)CNC(=O)Nc3cccc(C(F)(F)F)c3)c2c1
Cc1ccc(Nc2ncc(OC(=O)C3CCCCC3)nc2NS(=O)(=O)c2c(C)cc(F)cc2F)cc1C
CC(C)Cc1cc(-c2ccc(CCNCC(O)c3ccc(O)c4[nH]c(=O)ccc34)cc2)ccc1C(=O)O
Nc1ccc2c(c1)CC1c3ccccc3CC21
Cc1c(C(=O)OC(C)C)noc1NS(=O)(=O)c1cnccc1NC(C)Cc1ccccc1
O=C(O)C(=O)NCC(NS(=O)(=O)c1ccccc1)C(=O)O
CC(C)CCOCc1cc2c(=O)c(C(=O)c3ccc(O)cc3)coc2cc1Cl
Cc1ccc(OC2CCN(C(=O)c3c(C(=O)O)cnn3CCO)CC2)cc1
COc1ccc2[nH]c(SCCc3ccccn3)nc2c1
CCC(C(=O)OCc1oc(=O)oc1C)c1ccccc1
CCON(CC(=O)NC1CCCCCC1)S(=O)(=O)c1ccc([N+](=O)[O-])c(C)c1
CC1=NN(c2ccc([N+](=O)[O-])c(N(CCC#N)CCC#N)c2)C(=O)C1=Cc1ccc(C)c(Cl)c1
C=C1C(=CC=C2CCCC3(O)C2CCC3C(C)CCCC2=CCN(O)C2=O)CC(C)CC1CC#CCN(O)C(C)=O
O=C1CCC(N2C(=O)C3C4CCC(O4)C3C2=O)C(=O)N1
COc1ccc(NN=Nc2nc(-c3ccc(OC(F)(F)F)cc3)cc(-c3cc4cc(Br)ccc4n3O)n2)cc1C
COc1ccc(C2=NNC(=O)C2C)c(OC)c1
Cc1cc(C)n(CC(=O)NN=Cc2ccsc2)n1
O=C1C(NC2CCCCC2)=CCN1c1cccc2ccccc12
O=c1cc(N2CCOCC2)oc2c1ccc1ccccc12
Cc1cc(C)nc(N=C(NCC(=O)O)Nc2ccccc2)n1
CCOC(=O)c1cc(-c2ccc(N(C)C)cc2)on1
COc1cc2oc3c(-c4ccc(F)cc4)noc3c2cc1OC
Cc1nc2c(c(N3CCC(N)CC3)n1)CCN(C(=O)c1ccco1)C2
CCCCCCCN(CC)CC(O)c1cc(=O)[nH]c2cc3cccc(C)c3cc12
COc1ccc(S(=O)(=O)N2CC(n3nnc4cnccc43)CC2C(=O)NO)cc1
Cc1nc(-c2cnc3cc(NC(=O)C4CC4)nn3c2)ccc1NCN(C)C
CN(C(=O)c1cnc(Oc2cccc(NC(=O)Nc3ccc(C(F)(F)F)cc3)c2)s1)c1ccccc1
COc1ccc(NC(=O)N2CCc3cc(S(=O)(=O)Nc4ccc(CCCC5CCCC5)cc4F)ccc32)cc1
Cc1ccc(-c2cc(C(=O)Nc3nccs3)on2)c(C)c1
CC1CCN(C(=O)COc2ccc3c(c2)C(=O)CN3)CC1
COc1ccccc1C=Nn1cnnc1N
C=CC1CC1(NC(=O)C1CC2CN1C(=O)C(C(C)C)NC(=O)OCCC=Cc1cccc3c1CN(C3)C(=O)O2)C(=O)NS(=O)(=O)C1CC1
CCCN(CCC)CC(O)c1ccc(Cl)c2c(=O)c3cccc(C(=O)NCCO)c3[nH]c12
CCCCC(=O)NCCc1c(C)[nH]c2ccc(OC)cc12
CC(=O)Nc1ccc(NC(=O)Cn2c(=O)n(-c3cc(F)cc(F)c3)c(=O)c3c(C)c(C(=O)NC4CCCC4)sc32)cc1
CC(O)C(O)C12CCC34CC35CCC(OC3CN(C6CCOC6)CCO3)C(C)(C)C5CCC4C1(C)C(C)C1OC(O)CC(C)C12
CC(=O)c1cc(Cl)cc2c1C(C1CCN(Cl)CC1)c1ncc(N)cc1CC2
Cc1[nH]c2[nH]c(N)nc(=O)c2c1Sc1cccc(F)c1
CCCc1c(OC)ccc2cc(C(=O)NCc3cccnc3)c(=O)oc12
O=c1[nH]c(O)c(Nc2ccccc2CSc2ccccc2)c2ccncc12
Cc1ccc(S(=O)(=O)N(CC(=O)NCc2cccnc2)c2ccc(F)cc2C)cc1
Cc1cc(C(=O)N2CCC3(CC2)CN(c2ccc(C(=O)N(C)C)cn2)C3)ccc1C#CC1CC1
O=C(Cc1ccc(-c2ccccc2)cc1)Nc1ccccc1Cl
COc1c(Nc2ccccc2)oc2ccc(O)cc2c1=O
NC(CC(=O)N1CC=CC1)C(=O)O
O=S(=O)(Nc1ncns1)c1ccc(NC(=S)Nc2ccccc2)cc1
CC1=C2C(=C(C)C3CCC(O)(C(=O)O)C23C)Oc2ccccc2C1=O
Cc1cc(C)nc(Nc2nccc(-c3cn(C)cn3)n2)c1
O=C(NCC=CCN1CCN(c2cccc(C(F)(F)F)c2Cl)CC1)C(c1ccc(F)cc1)c1ccc(F)cc1
COc1cc(C=NN=c2[nH]cc(O)s2)cc(C)c1OC
COc1cc(C2C(C(=O)c3ccc4ccccc4c3)=C(O)C(=O)N2Cc2ccco2)cc(OC)c1O
Cc1nc(Cl)nc(-c2cnc(OCC3CCOCC3)nc2Nc2cccc(N)c2)n1
Cc1cccc(-n2c(-c3ccc(NC(=O)c4cccc(Cl)c4)cc3)n[nH]c2=S)c1
COc1ccc2oc(=O)c(C(=O)N3CCN(c4cc(=O)n(-c5ccccc5)[nH]4)CC3)cc2c1
C=C=C(C)CC(C)CC(=O)OCc1c(OC)cc(C2c3cc4c(cc3CC3COC(=O)C32)OCO4)cc1OC
CC(C)C1=C(O)C(=O)c2occ(-c3ccccc3)c(=O)c2C1=O
COc1ccc(-n2nc(Cc3nnn[nH]3)c3c(C(=O)NCc4ccccc4)cc(C)nc32)cc1
CCN(C)C(=O)c1cn(C(CCCNC)C(=O)N2CCN(c3ccccn3)CC2)c(=O)c2ccccc12
CC[n+]1cccc(-c2ccccc2)c1
COc1ccc2c(c1)c(CC(=O)N1CCCC1CCc1cccc3ccccc13)c(Cl)n2C(=O)Nc1ccc(Cl)cc1C
CC1CN(C(C)CO)C(=O)Cc2cc(NS(=O)(=O)c3ccc(Cl)cc3)ccc2OC1CN(C)C(=O)Nc1cccc2ccccc12
COc1cccc(-c2csc3ncn4c(=O)c(-c5ccccc5)c(NC(=O)CC(=O)O)nc4c23)c1
CC(C)CN(CC(O)C(Cc1ccc(OCOCn2cccn2)cc1)NC(=O)OC1COC2OCCC12)S(=O)(=O)c1ccc(N)cc1
Cc1ccc(CN2CCC=C(C(=O)NCc3ccc4c(c3)OCO4)C2)cc1
Cc1csc(NC(=O)CSc2nc3nc(=O)[nH]c(N)c3c(=O)n2-c2ccc(Cl)cc2)n1
O=C(O)C(=Cc1ccc([N+](=O)[O-])c(C(=O)OCc2ccc([N+](=O)[O-])cc2)c1)c1ccccc1
COCC(=O)C1(C2CCN(C(N)=O)CC2)CCN(C(=O)c2c[nH]nc2-c2ccnc(C(C)C)c2)CC1
COc1cccc(C(Nc2ccccc2)P(=O)(Cc2ccccc2)Oc2ccccc2)c1
Cc1ccc2c(=O)n(CCN3CC=C(c4ccc(C)c(C)c4)CC3)c(Cl)nc2c1
CC12C=CC(=O)C=C1CCC1C2CCC2(C)C(n3cnc4ccc(Cl)cc43)=CCC12
CCCc1cc(C(C)=O)cc(OCCCCCCN(C)C)c1C
CC1c2ccccc2C(=O)N1CCC1=CCCCC1
CC(=O)NC(Cc1ccc(O)cc1)C(=O)NC(CC(C)C)C(=O)NCCCNCCN
CN(C)S(=O)(=O)c1ccc(C=NC(=O)c2ccccn2)cc1
Cc1cccc2c(=O)c(CC(=O)O)c(Cc3ccc(OCc4ccccn4)cc3)[nH]c12
COc1ccc(OC)c(N=Nc2c(-c3ccccc3)[nH]n(C)c2=O)c1
CCOC(=O)c1c(Nc2ccc(OC)cc2)c2ccc(F)cc2[nH]c1=O
NC(=O)c1ccccc1CN1CCCC(Cl)C1=NC(=O)Nc1ccc(F)cc1
Cc1ccc(CS(=O)(=O)NC(C)Cc2c[nH]c3ccccc23)cc1
NCc1ccc2c(Nc3ccc(CO)cc3Br)c3cc(Br)ccc3nc2c1
O=C(CCn1cccn1)Nc1ccc(Br)cc1
NC(=S)NN=Cc1cc2c(o1)-c1ccccc1OC2
COc1ccc2c(c1)CCC1C2CCC2(C)C(=O)CCC12
COc1ccc(CC2c3cc(O)c(OC)cc3CCN2CC(O)COc2ccccc2)cc1
COc1ccc(NC(=O)CCCn2c3ccccc3c(=O)c3ccccc32)cc1
Nc1ccc(NS(=O)(=O)c2ccc(NC(=O)c3ccccc3F)cc2)cc1
CC(=O)NC(C)c1ccc(OC2CCN(c3cccnn3)C2)cc1
CC(C)c1ncc2c(n1)CCN(C(=O)Cc1cccnc1)C2
C=C(C)C1CCC2(CO)CCC3(C)C(CCC4C5(C)CCC(OC(=O)CCCC(=O)O)C(C)(C)C5CCC43C)C12
NC(=O)c1c(C(=O)Nc2cccc(-c3cccnc3)c2)cnn1-c1ccc2onc(N)c2c1
CCCCCCCCCC(O)Cc1cncc(-c2ccc(C(=O)NS(=O)(=O)c3cccnc3)cc2)c1
CCOC(=O)C1=CNC=C(C(=O)OCc2ccccc2)C1c1ccc(F)c(F)c1
CC1OC(=O)C1NC(=O)N1CCC(Nc2ccc(F)cc2)CC1
COc1ccc(C=Cc2ncc(-c3ccc(C(=O)O)cc3)o2)cc1
COc1ccc(N2C(=O)CSC2c2ccc(O)cc2Cl)c(Cl)c1
Cc1ccc(S(=O)(=O)n2cc(-c3cc(C(=O)O)ccc3Cl)cn2)cc1C
CC1=NN(c2ccccc2)C(C(=O)Nc2ccc(C)cc2C)C1c1ccccc1
C=C1C(=O)OC2C1CCC(C)C1C=CC(=O)C12
O=C(Nc1ccccc1)Nc1ccc(C(=O)C(F)(F)F)cc1
CN(C)c1ccc(C=Cc2cc(F)ccc2F)cc1
Oc1cc(F)ccc1C(F)(Cn1cncn1)C(O)(Cn1cncn1)c1ccc(F)cc1Cl
CN1Cc2[nH]c3ccccc3c2CC1c1c[nH]c(C(=O)OC(C)(C)C)n1
CCCC[n+]1ccc(Nc2ccc(NC(=O)c3ccc(Nc4cc[n+](CCCC)c5ccccc45)cc3)cc2)cc1
CC(=O)C1CCC2C3CC=C4CC(O)CCC4(C)C3CCC12C
CCN(CC)CCN(CC)c1cc(-c2ccccc2)nc2ccc(-c3ccc(F)cc3)cc12
CCN1C(Br)=C(C(=O)NC(C)C)c2ccccc2S1(=O)=O
N#CC1CN(c2ccc(NC(=O)c3ccccc3-c3ccc(CC(=O)O)cc3)c(O)c2)C1
COc1ccc(C(=O)Nc2cccc(Oc3ccnc4cc(OCCN5CCCC5)c(C)cc34)c2)cc1
O=C(CCCCCC1CCSS1)Nc1ccccn1
Nc1nccc(-c2ccc(N3CCN(Cc4ccccn4)CC3)nc2)n1
CSCCC(NC(=O)C(Cc1c[nH]c2ccccc12)NC(=O)C(N)Cc1c[nH]c2ccccc12)C(=O)NC(CSCc1ccccn1)C(=O)NC(CC(C)C)C(N)=O
CN(C)CCC(CS(=O)(=O)NCc1ccccc1Cl)N(C)C(=O)CC1CCCCC1
CC(C)=CNC(=O)c1cc2c(=O)n3ccccc3nc2n(CCCN2CCOCC2)c1=NC(=O)c1ccccc1
CC(C)(C)OC(=O)NC(Cc1c[nH]c2ccccc12)C(=O)NC(CCCCNC(=O)C=CC=Cc1ccccc1Cl)C(=O)Oc1ccc(Br)cc1
CCOC(=O)Cn1nnc(C2=NN(c3ccccc3)C(c3ccc(Cl)cc3)C2C)n1
CCN(Cc1ccc(F)cc1)c1ccc2nc(N)nc(N)c2c1
COc1ccc(C23CC4CC(CC(C4)C2)C3)cc1OC1CCCOC1
CC(Oc1ccc(C#N)cc1)(c1ccccc1)C1CCN(CCCC(Cl)(Cc2ccccc2)C(=O)NCCC(=O)Nc2ccc(O)cc2F)CC1
CC(C)CC(NC(=O)C(CC(=O)O)NC(=O)C(CCCN=C(N)N)NC(=O)OCc1ccccc1)C(=O)CBr
COc1cccc(Oc2nc(Cl)c(Cc3cc(Cl)cc(C#N)c3)cc2C)c1
COc1cc(-c2cc(C)cc(O)c2)c(-c2cc(C)cc(C)c2)[nH]c1=O
CCc1cc(NC(=O)CCCOc2ccccc2)no1
CCOC(=O)c1sc2nc(C)c(C)c(C)c2c1-n1cc(-c2ccc(F)cc2)nn1
COC1OC(n2cc(OC(C)=O)c(Nc3ccc(COC(C)=O)cc3)n2)C(C)C1OC(C)=O
CC(=O)NC(CNC1CCN(CCOc2cccc(O)c2)CC1)COc1ccccc1Cl
FC(F)(F)c1ccccc1C1=NCCN1
Cc1cc(CC(=O)N2CCC2(C)C(=O)NCc2ccncc2)cc(C(F)(F)F)c1
CC1C(=O)NCC1C(O)c1ccc(-c2ccccc2Cl)cc1
O=C(CNS(=O)(=O)c1ccc2ccccc2c1)NCC(c1ccco1)N1CCN(c2ccccc2F)CC1
Cn1c(=O)c2c(nc(OCCc3cn(Cc4ccccc4)nn3)n2C)n(CCCO)c1=O
N#Cc1cc(S(=O)(=O)Nc2ccc(F)cn2)ccc1Oc1cccc(SC(F)(F)F)c1
N#Cc1ccc(-c2ccc(CSc3nccn3-c3ccc(Oc4ccccc4)cc3)cc2)nc1
CCOC(=O)NCC(=O)N1CCC(c2cccc(Nc3nc4c(C(F)(F)F)cc(C(=O)N(C)C)cn4n3)c2)CC1
COc1ccc(S(=O)(=O)C2(C(=O)NO)CCN(c3cccc(C(F)(F)F)c3)CC2)cc1
Cc1ccc2cccc(OCCC3(OCOC(=O)OC(C)C)CCN(Cc4ccccc4OCC(=O)O)CC3)c2n1
COc1cc(-c2[nH]ncc2Cn2ccnc2OC)ccc1C
O=C(Oc1ccc(Cl)cc1F)c1ccccc1O
Cc1ccc(C(c2nc3c(cc2O)CCC3)C(F)(F)F)cc1
COC1CCC2(CC1)Cc1ccc(N)cc1C21N=C(C#N)C(OCC(F)F)=N1
O=C(CCCN1CCN(c2ccccc2Cl)CC1)NC12CC3CC(CC(C3)C1)C2
CC(C)C(C(=O)NC(Cc1ccccc1)C(O)CC(Cc1ccccc1)NC(=O)C1CN(C(C)C)C(=O)O1)N1CCNC1=O
Cc1ccc(CN2CCCC2C(=O)Nc2ccc(C=Cc3ccc(NC(=O)c4cc([N+](=O)[O-])ccc4N4CCC(Cl)C4)cc3)cc2)cc1
COc1ccc(CNC(=O)CN(C)S(=O)(=O)c2cccc3nsnc23)cc1
O=C(Nc1ccc(S(=O)(=O)N2CCCCC2)cc1)c1ccccn1
CC1CCN(CCCNc2nc3ccc([N+](=O)[O-])cc3c3[nH]c4ccccc4c23)CC1
CCCCCC(NC(=O)C(C)c1ccc2sc(=O)c3ccccc3c2c1)C(=O)O
NCc1ccc(-c2ccc(F)cc2)cc1C12CC3CC(CC(C3)C1)C2
Cc1cn(COCCOC(=O)C(N)CCSCC(=O)NO)c(=O)[nH]c1=O
COc1ccccc1NC(=S)Nc1ccc(C(=O)NCC(c2ccccc2)N2CCN(c3ccccc3)CC2)cc1
Clc1ccc(C(OCCC2CCN(Cc3ccc(Br)cc3)CC2)c2ccc(Cl)cc2)cc1
COCCc1ccccc1N(C)C(=O)c1cc2c(=O)n(C)c3ccccc3c2s1
COc1cccnc1N=C1SC(=Cn2c(-c3ccc(C(=O)O)cc3)cc(-c3ccccc3)c2-c2ccccc2)C(=O)N1c1cccc(F)c1
Cc1cc(S(N)(=O)=O)ccc1NC(=O)CSc1nc(=O)cc(O)n1C
CC(Sc1nc2ccccc2o1)C(=O)Nc1ccc(N2CCOCC2)cc1
CCCOc1ccc(S(=O)(=O)Nc2nc(=O)c3ccccc3[nH]2)cc1CCC
O=C1NC2(CCC(NC3CCC(O)CC3)CC2)Cc2nc3ccccc3cc21
C=Cc1ccc2cc(O)c(C3CC(c4ccccc4CC)=NN3O)nc2c1
Cc1ccc(OCC(=O)Nc2ccc(-c3nc4ccccc4o3)cc2)cc1
Cc1ccc(S(=O)(=O)N(C)CC(=O)NCC(c2ccco2)N2CCCCC2)cc1
Cc1c(-c2nn(CN3CCOCC3)c(=S)o2)nnn1-c1ccccc1
COc1cc(=O)c(C)c(C)n1O
O=C(NN=Cc1cc(Br)ccc1O)c1cc(=O)[nH]c2ccccc12
COC(=O)c1c(C)cc2[nH]c(CCC(C)C)c(C)c2c1C
COc1ccccc1C(=O)Nc1ccc(C(=O)N2CCCC2)cc1
CC(=O)OC1C(OC(=O)Cc2ccccc2)CC2C(C)(CCC3C4(C)CCCC(C)C4CCC23OC(C)=O)C1C
Cc1ccc(C(Cl)C(=O)Nc2ccccc2N2CCCCC2)cc1
CNCc1cccnc1
C=C1C(C)=C(C#N)C(=O)N1c1ccc(C)cc1
O=C(NCC1(c2ccccc2)CCC1)c1ccc(C(F)(F)F)[nH]c1=O
O=C(CN1CCN(c2ncccn2)CC1)Nc1ccccc1
CC(=O)c1c(C)[nH]c(C(C)=NNC(N)=S)c1C
N=C(N)c1ncn(C2OC(CO)C(O)C2O)n1
NCCCCCCOc1ccc(CC(N)C(O)C=CCCCC(=O)O)cc1
CCCN(CCC)C(=O)Cc1cc(CN(N=Nc2ccccc2)OC)cc(OC)c1OC
Cc1cc(Nc2ncnc3c2c(N(C)C)c(C)n3C(C(N)=O)C2CC2)ccc1Oc1ncccc1F
CNCCN(C)CCON=C(c1ccccc1)c1ccccc1
CCOc1cccc(C=NNc2n[nH]c(CC)n2)c1O
Cc1[nH]n(-c2ccccc2)c(=O)c1N=Nc1ccccc1N
CS(=O)(=O)Oc1ccc(N(Cc2cnc3nc(N)nc(N)c3n2)c2cccc(Cl)c2)cc1
N#Cc1cn(C2CCC(O)CC2)c2nc(N)c(F)cc12
C=CC1CC1(NC(=O)C1CC2(CN1C(=O)C(NC(=O)C(NC(=O)C1CCCN1CC)C1CCCCC1)C(C)(C)C)C(C)(C)C21CCC1)C(=O)NS(=O)(=O)N1CCCC1
O=C1NC(c2ccccc2)=C(Br)C(c2ccc(C(=O)O)cc2)N1
CCCCCCCCCCCC(=O)OCC(OC(=O)c1ccc(OC)c(OC)c1)C(O)C=Cc1ccc2c(c1)CC(O)C(C)(C)O2
CCCCNS(=O)(=O)NCC(O)c1ccc(OC)cc1OC
CN(C)CCc1ccc(Cl)cc1
COc1ccc(-c2nn(-c3c(Cl)cc(C(F)(F)F)cc3Cl)c(=Nc3cccc(F)c3)s2)cc1
CCC[n+]1ccc(CCCCCBr)cc1
O=C(Nc1nc2ccc(F)cc2s1)Nc1c(F)cccc1[N+](=O)[O-]
O=C1c2cccc(O)c2C(=O)N1CCNCCNCCNS(=O)(=O)c1ccccc1O
COc1cc(CO)c2c(c1OC)C(=O)c1c(cc(O)c(CC(C)OC(C)=O)c1O)C2=O
O=[N+]([O-])Cc1c2n(c3ccccc13)Cc1ccccc1-2
COc1ccccc1S(=O)(=O)NC(C)c1nc2ccccc2n1CCOc1ccc(Cl)cc1
O=C(O)Oc1c(Cl)c(=O)c2cc(F)ccc2n1Cc1c(F)cccc1C(C(=O)O)C(=O)O
CCOC(=O)C1CCN(C(=O)c2ccc(Nc3nc(-c4cccs4)cs3)cc2)CC1
CC1CC(O)CN(c2ncnc3c2ncn3C2OC(COS(=O)(=O)NC(=O)c3cccnc3)C(C)C2O)C1
CN(C)S(=O)(=O)C1CCN(Cc2ccc3nonc3c2)CC1
O=C(C=CNc1ccc(F)cc1F)c1ccc2c(c1)OCCO2
CCn1nc(OC)c2c(NC(C)=O)cc(=O)n(-c3ncc(C)c(-c4ccccc4)n3)c21
COc1ccc(C=C2CC(C(=O)O)CC(=Cc3ccc(OC)cc3)C2=O)cc1
COC(=O)C(=CNc1ccc(C)cc1)C(=O)OC
CCn1nc(CNC(=O)c2cc(C3CC3)nn2-c2cccc(C)c2C)ccc1=O
CC(C)Oc1ccc2c(c1)N(CC(=O)NCCCN1CCCC1=O)C(=O)CO2
Cc1ccc(CNC(=O)CN(C)C(=O)CCn2nc(F)c3ccccc32)cc1
C=CCn1c(SCC(=O)Nc2nnc(CC)s2)nnc1-c1ccccc1
COc1ccc(NC(=O)CN2C(=O)C3CCCN3c3ccc(C(=O)O)cc32)cc1
CC(=O)OCC1C(OC(C)=O)OC2C(Oc3nc(=N)ccn32)C1OC(C)=O
CCCCCCCCc1cccc(-c2cccc(C(=O)O)c2)c1C(=O)O
CC1CCC2(O)CCC(O)CC2(COC2OC(O)C(OC3OC(O)C(C(C)(O)CCCC(C)(C)O)C(C)C3O)C(O)C2O)C1
Fc1ccc(CCN2CCN(CCOc3ccccc3)CC2)cc1
COC1CC(n2cc(Br)c(=O)[nH]c2=O)OC1COP1(=O)OCc2cc([N-][N+]#N)c(Br)c(OC(C)=O)c2O1
COc1ccc(-c2csc(NC(=O)Cn3c(=O)sc4cc(S(=O)(=O)N5CCCC5)ccc43)n2)cc1
Cc1ncc(C(=O)N2CCCC(C)C2)c(Cl)n1
CN1CCN(C2(CNC(=O)c3ccc(F)cc3F)CCCCC2)CC1
Cc1ccc(C(=O)N(CCC(=O)N2CCCCC2)c2ccc(C)c(C)c2)cc1
COc1ccc(C=NNC(=O)c2ccc(Cn3cc(Br)cn3)cc2)c(OC)c1
N#Cc1cccc(C#Cc2cccc(OC(=O)c3ccccc3)c2)c1
COc1cc2c(cc1OC)CN(Cc1ccc(-c3ccccc3)cc1)CC2
NCCCCC(N)C(=O)NC(Cc1c[nH]c2ccccc12)C(=O)O
COc1ccc(CCN2CCCC2c2cc(C(=O)NCc3ccccc3)no2)cc1
Clc1ccc(Cn2ccc3nc(-c4cccc5cc(Cl)ccc45)nc-3c2)cc1
COc1cc(CC2NC(=O)CC(C)=CC(OC)CC(C)OC(=O)C(C)NC2=O)cc(OC)c1
Cc1[nH]c2ccccc2c(=O)c1CNCCc1ccccn1
Cc1ccc(OCCCCN2CC(C)OC(C)C2)c(C2SC(Cl)C(=O)N2C)c1
O=C(NCc1ccccc1)C1CCCN(c2nnc(-n3cccc3)s2)C1
COc1cc2c(cc1Cl)Sc1nc(C)ccc1NC(=O)C2
Cc1csc(CN2CCC(c3n[nH]c(-c4ccc(Cl)cc4)n3)CC2)n1
O=C1CS(=O)(=O)CS1
CC=CCOC(=O)n1c2c(c3cc(CC(O)C(F)(F)F)ccc31)CCCC2
CC(C)c1nnc2n1-c1ccccc1CC2
Cc1ccc(CN2CCCC2=O)cc1
CCOC1(c2cccs2)NC(=O)N(CC(=O)Nc2cc(S(=O)(=O)N3CCCCC3)ccc2C)C1=O
Cc1ccc(C=NN=C2c3ccccc3-c3ccccc32)cc1
O=C(c1ccc(Cl)cc1)N1c2ccccc2Sc2ccccc21
Cc1nc2ccc(NC(=O)C(C)c3nc4ccccc4n3C(C)C)c(C)c2nc1C
CC(C)Nc1ncnc2ccc(-c3cccc(C(C)(C)O)c3)cc12
OC(CN1CCC(Cc2ccccc2)CC1)c1ccccc1
CC(Cc1ccccc1)NC(C1=NC(c2ccccc2)C(=O)N1C)c1ccccc1
CCOC(=O)c1c(C)n(C(=O)c2ccc(Cl)cc2)[nH]c(=O)c1=NNC(N)=O
O=C(Nc1cccc(Br)c1)c1cc(=O)c2cc(-c3ccccc3)ccc2o1
CC(=O)NC(=S)Nc1cc(OCC(=O)NCCN(C(C)C)C(C)C)ccc1OCC(=O)NC(C)(C)C
O=S(=O)(NCCO)c1ccc(OCc2ccccc2Cl)cc1
Cc1cc(C)c2c(=O)cc(-c3cc(F)c(O)c(F)c3)oc2c1
CCCCCCCCc1ccc(-[n+]2cn(C(=O)O)cc2-c2cccc(S(N)(=O)=O)c2)cc1
C[SH](C)(=O)CCNS(=O)(=O)CC1CCCN(C(=O)c2ccc(CO)o2)C1
CS(=O)(=O)c1ccc(-c2cccc(NC(=S)NC(=O)c3ccc(Br)o3)c2)cc1
Cc1ccc(C=CC(=O)C=C(O)NNC(=O)c2ccncc2)o1
O=C(O)c1cn(C2CC2)c2cc(N3CCN(CN4C(=O)C(c5ccccc5)=C(c5ccccc5)Oc5ccc(S(=O)(=O)Nc6ncccn6)cc54)CC3)c(F)cc2c1=O
CC(=O)c1cccc(-c2nc(C(C)C)c(C3CCN(C(=O)N(C)C)CC3)[nH]2)c1
CCC(C)n1c(-c2nonc2N)nc2c(C)nc(-c3cc(NS(C)(=O)=O)ccc3F)cc21
O=C(Nc1ccc(Cl)c(Cl)c1)Nc1ccc2nc(N3CCOCC3)sc2c1
Cc1cc(NC2CCNCC2)c(-c2ccccc2S(=O)(=O)NCCCCc2ccccc2)c(=O)n1C
CC(C)(C)c1cc(NC2c3ccccc3CC2Oc2ccc(-c3cn(Cl)nn3)cc2N)no1
COc1cc(OCC(=O)Nc2ccc3nc(N4CCCCC4)sc3c2)ccc1C
CSc1c(C)cccc1-c1nc(C)c2c(n1)CCN(c1cc(C)ccc1NS(=O)(=O)C(F)(F)F)C2
Cc1ccccc1NC(=O)CN1C(=O)NC2(CCCCC2)C1=O
O=C(Cn1nc2c(C(F)(F)F)cccn2c1=O)NC1CCS(=O)(=O)C1
CC1(C(=O)NS(=O)(=O)c2ccc(F)cc2F)CCN1C(=O)CCCCC(=O)c1ccccc1
CCCC(=O)NCc1ccc(-c2ccc(OCC(O)CNC(C)C)cc2)cc1
Nc1nccn2c(-c3ccnc(NC4CCCCCC4)n3)c(-c3ccc(C4(F)CCC4)cc3)nc12
COc1ccc2c(=O)cc(-c3ccc(O)cc3OC)oc2c1
N#CC1C(=N)N(Cc2ccc(Cl)cc2)S(=O)(=O)c2ccccc2N1C(=O)c1ccc(S(=O)(=O)N2CCCCC2)cc1
O=C(NC(O)Cc1ccc(CO)cc1)C1(C=CC=CCO)CCCCC1
COc1cnc(-c2ccnc(Nc3ccc(N4CCOCC4)cc3)n2)cn1
COc1ccc(S(=O)(=O)CC(=O)Nc2ccccc2C(=O)O)cc1
CC(NP(=O)(OCC1OC(n2ccc(=O)[nH]c2=O)C(C)(F)C1O)Oc1cccc2ccccc12)C(=O)OCc1ccccc1
CC(C)c1ccccc1SC1C(=O)CC(c2c(-c3cccnc3)[nH]c3ccccc23)CC1=O
CCC(C(=O)OCCN1CCC2(CC1)CC(=O)N(O)C2=O)(c1ccccc1)c1ccccc1
Nc1ccc(-c2cccc(-c3ccc(C(=O)O)cc3)c2)cc1
COc1ccc(C(=O)N(NC(=O)Nc2ccccc2)C(C)(C)C)cc1
O=C(O)c1cc(-c2ccccc2-c2ccccc2C2CC(C(=O)N3CCCC3)N(C(=O)CC3CC3)C2)c2ccccc2c1
CNC(=O)C(Cc1ccccc1)NCc1ccc(OC(=O)Nc2ccccc2)cc1
CN1CCCN(c2ccc(Nc3ncc4c5ccncc5n(C5CCCC5)c4n3)nn2)CC1
CC1CC(n2cc(O)c(CO)nc2=O)OC1[N-][N+]#N
COc1ccc(OCC(=O)SSC(=O)c2cc(C)cc(C)c2)cc1
Cc1nc2cnccc2n1-c1ccc(-c2nnc(N)o2)cc1
N#CCc1ccc(OCCCC=NNC(=O)c2ccc(Cl)cc2Cl)cc1
CC(=O)Nc1nc(C(=O)Nc2ccc(CCC(=O)O)cc2)c(NCc2cccc(Cl)c2)s1
CCOC(=O)COC1CCN(S(=O)(=O)c2ccc(-c3noc(C(N)=O)n3)cc2)CC1
CC1(C)CC(=O)c2ccc(OCCCCCCN3C(=O)c4ccccc4C3=O)cc2O1
COCC(C)Oc1cccc2cc(-c3ccc(OCCCc4ccc(C)[nH]4)cc3)oc12
Clc1ccc(C2=NCCN2)cc1
CN(c1ccccc1)c1ncc(C(=O)c2cccs2)s1
CN1CCOC(C(=O)NCC2(c3ccccc3C#N)CCCC2)C1
COC1(NC(=O)NC(C)c2ccc(C)cc2)CCS(=O)(=O)C1
O=C(Nc1ccccc1)C1CC2CC(CC=Cc3ccncc3)C(=O)N2C1O
COc1ccccc1OCC1CN(C(=O)c2ccc(-c3cc(NC(=O)Nc4ccc(C)cc4)c4ccccc4n3)cc2)C1
CCOC(=O)CNC(=O)CN(c1ccc(OC)cc1)S(=O)(=O)c1ccc(Cl)cc1
CCNC(=S)Nc1ccc(S(C)(=O)=O)cc1
Cc1cc(CN2CCCC2)ccc1C(C)C(=O)Nc1cc(C(F)(F)F)ccc1OCc1ccc2ccccc2n1
CSc1[nH]n(-c2nc(-c3ccc(F)cc3)cs2)c(=O)c1C(=O)C=C(O)C(=O)Nc1nc2ccc(C)cc2s1
COc1cccc(CN2CCN(C(=O)c3cnoc3C)C3CS(=O)(=O)CC32)c1
O=C(NN=Cc1ccc2c(c1)OCO2)NC12CC3CC(CC(C3)C1)C2
CCOCCNC(C(=O)NC(Cc1ccccc1)C(=O)NC(CCCC[N+](C)(C)C)C(N)=O)C(C)C
Nc1ncnc2c1ncn2C1OC(CNC(=O)Cc2ccc(O)c(C(F)(F)F)c2)C(O)C1O
COc1ccc(NCCCNc2nc(=O)cc(-c3ccccc3)[nH]2)cc1
CCSCC12CC(O)C3c4c(O)cccc4CCC3C1CCC2O
CC1=C(C)C2C(CCC2(C)O)C(C)(O)C1=O
CCOC(=O)CCCCCOc1cccc(CN(C(C)=O)C(=O)c2ccc(-c3cccc(Cl)c3)cc2)c1
CNC(=O)c1nc(C)cc2[nH]c(-c3ccc(N4CCOCC4)cc3)nc12
C=C1CN(S(=O)(=O)c2ccc(Br)cc2)CC1CC(=O)O
COc1cc(C2(c3ccc(OCCCC(=O)O)c(OC)c3)CCCC2)ccc1OCCCCN(C(C)=O)C(C)(C)C
Cc1ccc(C=NNC(=O)CN2CC(=O)Nc3ccccc32)cc1
CCN(Cc1ccc2c(c1)OCO2)C(=O)COC(=O)C(C)NS(=O)(=O)c1ccc(C)cc1
CC(C)N(CCCCO)C(=O)c1cc(O)c(C(=O)NN)c2ccccc12
CC[n+]1cccc(NC(=O)c2ccc(NC(=O)c3ccc(NC(=O)c4ccc(C(=O)Nc5ccc[n+](CC)c5)cc4)cc3)cc2)c1
CC1(C)CCCC2(C)C3CC(C4=CCOC4O)OC3CC3C(=CCC(O)C32)C1
COc1c(O)ccc(C(=O)c2sc3nc4ccc(Cl)cc4c(=O)n3c2OC)c1Cl
CCOC(=O)c1oc2ccc(Cl)cc2c1N
Cc1cccc(Cl)c1Cc1[nH]c(SCC(=O)c2ccc(Cl)cc2)nc(=O)c1C
COCCNc1ccc(-c2cc(C)c3nnn(CC4CCCO4)c3n2)cc1Br
CCC(C)(C)C(=O)C(=O)N1CCCCC1C(=O)OCC(F)(F)C(F)F
CC1=CCC2C(C1)c1c(O)cc(C=CC(C)(C)O)cc1OC2(C)C
Cc1cc(C)cc(C=Cc2onc(Cl)c2S(=O)(=O)N2CCC(C(=O)N3CCN(c4ccccc4C)CC3)CC2)c1
O=C(c1cnccc1C(F)(F)F)N1Cc2c(-c3nc(C4CC4)n[nH]3)ncn2-c2cc(Cl)ccc21
CC(C)CC(N)C(=O)NC(CC(C)C)C(=O)NC(CC1CCCCC1)C(=O)NC(C=O)CCCN=C(N)N
O=C(NCCCCN1CCN(c2ccc([N+](=O)[O-])cc2)CC1)c1ccccc1NCc1ccc(Br)cc1[N+](=O)[O-]
Cc1ccc(-c2c(C)c(CN)c3c([n+]2[O-])-c2cc(C)c(F)cc2C3)cc1
Cn1c(CCC(O)CC(O)CC(=O)O)c(COc2ccc(F)cc2F)c2cc(F)ccc21
Cc1ccc(C(=O)O)c(NC(=S)Nc2ccc(N3CCN(c4cccc(F)c4)CC3)c(F)c2)c1
Nc1ccc(C(=O)Nc2ccc3c(Cl)cc(=O)oc3c2)cc1
O=C(O)C1CCN(c2cc3c(cc2CCF)c(=O)c(C(CF)CCF)cn3F)CC1
CCc1cc(=O)c2c(CC=C(C)C)c(O)c(C)cc2o1
COc1ccccc1CNC(=O)CC(C(=O)Nc1ccc2c(c1)OCCO2)c1ccccc1
CC(=O)Nc1c(C)nc(-c2ccccc2)nc1C
Cc1ccc2c(-c3ccc(-c4ccccc4)cc3)c(C(=O)NC3CCCCC3)c(=N)oc2c1
CCN1CNc2cc(C(=O)OCCN3CCOCC3)ccc2S1(=O)=O
COc1ccc(C2C(=CC(C)C)N=C3OC(CO)CC(=O)C32C(C)C)cn1
Cc1nc(-c2ccc(Nc3cc(C(=O)O)nc(C(O)c4ccccc4)n3)cc2)no1
CC(C)C(=O)c1c(N2CCNC(C=Cc3ccccc3)=N2)oc(-c2ccccc2)c1C#N
CC(C)NC(=S)N1CCN2C=C(c3ccsc3C(=O)NCC(=O)OC(C)(C)C)C=CC2C1
NC(=O)Cc1ccccc1COc1ccccc1C(=O)Nc1ccccc1Cl
Cc1c(C(O)c2oc3ccccc3c2C)oc2c(Cl)cccc2c1=O
Cc1cccc(-c2ccc3c(c2)C(CC(C)(C)O)C(OC(F)(F)F)N3Cc2cc(Cl)ccc2C)c1
CC(C)c1ccccc1N(Cl)C(=O)Cn1c(=O)oc2cc(S(=O)(=O)N3CCc4ccccc4C3)ccc21
C=C1c2ccccc2C(=O)N1c1ccc(OC)cc1
CCc1ccc(CNC(N)=NC(=O)C2(C)OC2Cl)cc1
Cc1c(C(=O)Nc2ccccc2)sc2nc3ccccc3c(N)c12
Nc1cc(-c2ccccc2)cc2c1Oc1ccc(OCCc3ccc4ccccc4c3)cc1C21COC(F)=N1
COc1cc(C(C)=NNC(=O)c2ccccc2Oc2ccccc2)cc(O)c1OC
CC1Oc2c(C(=O)Nc3cc(C(C)C)c(O)c(C(C)C)c3)cccc2N(OC(=O)c2cccc([N+](=O)[O-])c2)C1=O
COc1cc(CN2CCOCC2)cc2[nH]c(=O)c3c(c12)C(=O)NC3
CCOC(=O)c1c(NC(=O)c2ccc3ccccc3c2)sc2c1CCN(CC)C2
COc1cc2ncc(C(=O)c3ccccc3)c(Cc3ccc(O)c(O)c3)c2cc1O
O=c1[nH]c2ccccc2n1COCc1ccccn1
O=c1cc2n(Cc3cccc(F)c3)c3ccccc3nc-2cc1Nc1ccc(Cl)cc1
Cc1nc2cc(N3CCN(CCc4c(C)n(C)c(=O)c5ccccc45)CC3)ccc2o1
O=C1Nc2ccccc2C1=Cc1ccc(Cl)c(Cl)c1
Cc1cccc(NC(=O)Cc2nnc3n(Cl)c(=O)c4ccccc4n23)c1
O=C(NO)C(CCOCc1cccc2cnccc12)Cc1cccc(-c2ccccc2)c1
Cc1ccc(C(=O)c2csc(=NCCC(C)C)n2C)cc1
COc1cc2c(cc1C)OCC(c1ccc(O)c(OC)c1)C2
O=C(O)CCN1C(=O)C(=Cc2ccc(OCc3ccc(Cl)cc3)cc2)SC1=S
O=S(=O)(c1ccc2c(c1)OCCO2)N1CCOCC1
O=C(CC12CC3CC(CC(C3)C1)C2)NCc1cccnc1
COc1cccc(C(=O)C2CCN(c3nc4ccccc4c(=O)n3C)CC2)c1
O=C(CCCCCCCC(=O)Nc1ccc(Cl)c(NC(=O)Nc2ccc(Cl)cc2)c1)NO
CC(C)(C)C1COC(=O)N1c1ccnc(NCC(C)(C)C(O)(Cn2cncn2)c2ccc(F)cc2F)n1
O=C(O)c1sccc1S(=O)(=O)N1CCCCC1
Cc1ccc(C)c(NC(=O)CN2CCC(Cc3ccccc3)CC2)c1
COc1ccc(S(=O)(=O)N2CCOCC2)cc1NC(=O)COC(=O)C1CC1[N+](=O)[O-]
C=C(Br)C(=O)Nc1cccc(Nc2ncnc3cc(OCCCN(C)C)c(Br)cc23)c1
NC(=O)c1c[nH]c2cc(Cl)ccc2c1=O
CC(C)C(NC(=O)C(O)C(C)c1ccccc1)C(=O)NC(C(=O)Nc1nc2ccccc2[nH]1)C(CC(=O)O)C1CCCCC1
CSCC(OC1OC(O)C(O)C(CO)C1O)C1OC(OCCc2ccccc2)C(O)C(O)C1O
CCN(CC)C1CCN(C2c3ccc(Cl)cc3CCc3cccnc32)CC1
Nc1ccc(C=Cc2ccc(C=NO)cc2)cc1
O=C(C=Cc1ccc(O)cc1)C=Cc1coc2cccc(O)c2c1=O
Cc1ccn(-c2ccc(NC(=O)c3ccnn3C3CCCCC3)cc2)n1
CCNC(=O)Nc1nc2cc(Oc3cncc(-c4cc(C(=O)NCC)ccc4C)c3)cc(-c3cc(C)no3)c2[nH]1
CC(Cc1ccccc1)=NNC(=O)C(=O)NCC(C)CN1CCOCC1
O=C(CC1c2ccccc2N=C(N2CCN(c3ccccc3)CC2)N1c1ccccc1)NC1CCCCC1O
CC(=O)OC1CCC2(C)C(CCC3(C)C2CCC2C4C(C(C)=O)CCC4(C)CCC23C)C1(C)CO
COc1ccc(CNC(=O)CCn2c(=O)c3cccn3c3cccnc32)cc1
Nc1ccc(-c2ccc(S(=O)(=O)Nc3ccc(-n4cnc(Br)c4)cc3)cc2)cc1
O=C1C(=O)N(Cc2ccccc2Cl)c2ccc(S(=O)(=O)C(F)F)cc21
Cn1c(-c2cccs2)c(C=C2SC(=S)NC2=O)c2cc(Cl)ccc21
CC(CO)C1CN(C)C(=O)c2cccnc2OC1CN(C)Cc1ccc(C(=O)Nc2ccc(NS(C)(=O)=O)cc2)cc1
BrC1=C(c2ccccc2)CSC1
CCN(CC)S(=O)(=O)N1CCCC(c2ncncc2S(=O)(=O)N2CCCC2)C1
Cc1cccc(N2CCCN(C(=O)CCn3cccn3)CC2)c1
CCn1c2ccccc2c2cc(C=NNC(=N)N)ccc21
OC(c1ccccc1)(c1ccccc1)c1ccccc1
CNC(=O)C(CCCNC(=N)N)NC(=O)C1CSCN1C(=O)C(CC1CCCCC1)NC(C)=O
Cc1ccccc1CNC(=O)Cn1c(=O)n(C)c2nnc(C)c(NCc3ccccc3C)c21
CC(C)Cc1noc2c(-c3ccccc3)nn(CC(=O)NN=Cc3ccccc3C(C)C)c(=O)c12
CC(C)CNC1C(O)=CC(Nc2ccc(O)c(NS(C)(=O)=O)c2)C2(CO)C(O)=C3C(=O)c4c(O)cccc4C(C)(O)C3CC12
CC(=O)N1CCN(c2cc(C(=O)O)ncn2)CC1
Cc1nnc2c(c(N)nn2C)c1C
C=C(C(=O)C(OC(=O)CN(C)c1ccccc1)C(C)C1C(OC(=O)CN(C)C)CC2(C)C3CCC4C(C)C(=O)C=CC45CC35CCC12C)C(C)COC(C)=O
Clc1ccc(-c2nc3n(c2-c2ccccc2)CCS3)cc1
O=CN1CCC(C(=O)c2ccc(Oc3ccccc3)cc2)CC1
CCN1CCN(C(=O)COc2cc(=O)n(CC)c3ccccc23)CC1
OC(c1cccc(-c2ccc(Cl)cc2)c1)C1CCC(NCc2ccc(-c3ccccc3OCc3cccnc3)cc2)CO1
CCCN(CCC)c1cc(C)cc(C)c1N1CC(C)CC1=O
Cc1c(C(=O)Nc2ccc(Oc3ccc(F)cc3)cc2)sc2ncn(Cc3cccc(Br)c3)c(=O)c12
CC(C)C(NC(=O)C(N)Cc1ccc(-c2ccccc2)cc1)C(=O)NC(CCC(=O)O)C(=O)O
COc1ccccc1C1CC(c2ccccc2)=NN1CNC(C)=O
O=C(CCC1CCN(Cc2ccc(Cl)c(C(F)(F)F)c2)CC1)Nc1cnc(-c2ccc(S(=O)(=O)CCO)cc2)cn1
CC(Nc1ccccc1)C(=O)C(C)(C)c1nc2ccccc2s1
C=CCOC1OC(CO)C(O)C(O)C1O
Cc1nc(CN2CCNCC2)nc(NCC#Cc2ccccc2)n1
Cc1nn(-c2ccccc2)c(Cl)c1-c1ccc(C(=O)N2CCC(F)CC2)cc1CC(=O)O
CCOC(=O)N1CCCC(=O)N1CCCC1(C(=O)OCC)CCCCC1
O=C(O)Cc1ccc(Nc2ncnn3ccc(-c4ccccc4OCc4cccc(F)c4)c23)cc1
CCCC1(O)CC2CC3C(O)C(F)CC3C2C1
CC(=Cc1ccccc1)c1ccc2c(c1)C(SCc1ccc(Cl)cc1)C(O)C(O)C2(C)C
CCN(CC#N)C(C)C(=O)NCc1ccco1
CC1CCCC(C)N1C(=O)CN1CCCC(NC(=O)c2ccc3ccccc3c2)C1=O
COc1ccc(C2CC(N3CCN(CCCN4CCN(c5ccccc5)CC4)CC3)c3ccc(OC)cc32)cc1
CCOC(=O)C1=C(CC)N(c2cccc(Cl)c2)C(C)=C(C(=O)NC(C)C)C1c1csc2ccccc12
C=CC1NC(=O)OC2CN(CCc3ccccc3)C(=O)C12
CN(Cc1ccc(-c2ccccc2)cc1)S(=O)(=O)c1ccc(C(=O)Nc2cccc(CN)c2)cc1
C=C(C(=O)OCCCC)c1ccc(C(=O)OC2COc3cc(O)c4c(c3C2O)C(C2=CC(=O)C=CC2=O)C(C)=CCCC2OC2C4C)cc1
CC(C)c1csc(-c2ccc(C3CCC(=O)NC3)cc2)n1
C#CCc1ccc(S(=O)(=O)N(CC(=O)N2CCC(C(=O)O)CC2)NC(C)=O)cc1
COc1nccc2c1C(=O)N(COCCO)C2=O
COC(=O)c1ccccc1NC(=O)Cn1c(C)csc1=O
CCOC(Cc1ccnc(NCc2cc(C)cc(Cl)c2OCc2cccc(Cl)c2)c1)C(=O)O
COCCn1c(=O)c(CSc2ncccn2)cc2cncnc21
Oc1ccc(N2CCc3ncnc(-c4cccc(-c5ccc6ncccc6c5)c4)c3CC2)nc1
CC(C)C(=O)NCc1ccc(N2CCCCC2)c([N+](=O)[O-])c1
COc1ccc(-c2oc3cc(O)cc(O)c3c(=O)c2O)cc1O
COc1ccc2c(c1)C(=O)C(c1ccccc1)=[N+]2[O-]
COc1cc(C=CC(=O)c2c(OC)cc(O)cc2OC)ccc1OC(=O)CCC(=O)Nc1ccccc1N
CCc1cccc(CC)c1NC(=S)N=C(NCCCN1CCN(C(=O)c2ccccc2)CC1)c1ccccc1
CCOC(=O)C(C)NC(=O)CCCC1(C)CCC(C)(C)c2cc(C(=O)C3=C(C)C(=O)N(C)C3=O)ccc21
O=C(CCl)Nc1cc2c3c(c1)c(C(=O)O)cc(=O)n3CCC2
Cc1ccc(OCC(=O)OCC(=O)Nc2cccnc2F)c(Cl)c1
CC(=O)NS(=O)(=O)c1ccc(NC(=O)COc2ccc(Cl)cc2)cc1
O=C(O)c1cccc2cc(-c3ccc(F)cc3Br)ccc12
CC(=O)Nc1ccnc2c1ncn2C1OC(CS(C)(=O)=O)C(O)C1O
Cc1ccccc1CC(=O)NC1CCC(NC(=O)c2cnccn2)CC1
Cc1cccc(F)c1C(=O)NC(=O)Nc1ccccc1Sc1ccc(F)cc1
CSc1ncc(-c2ccc(-n3nc4c(=O)n(C)ncc4c3C(C)C)cc2)cn1
CC(=O)n1c(C(C#N)c2nc(CC(=O)Nc3ccc(C#N)cc3)cs2)nc2ccccc21
CCCn1c(=O)c2cc(C(=O)NCc3cccs3)c(=O)n(C)c2c2ccc(OC)cc21
O=[N+]([O-])c1ccc(Oc2cccc(C=NNC3=NCCCS3)c2)cc1
CS(=O)(=O)Nc1ncc(Cc2ccccc2N)c(F)n1
CCN(CC)c1ccc2nc(NC(=O)CSc3nc(=O)c4ccccc4[nH]3)sc2c1
Cc1nc(N2CCN(C(=O)CN(C)C)CC2)c2sccc2n1
COC(=O)c1ccc(COc2cc(O)c3c(=O)cc(-c4ccccc4)oc3c2)cc1
COc1ccccc1-c1ccc2nc(-c3ccc(C4(N)CCC4)cc3)c(-c3ccccc3C)n2c1
CCCOc1ccc(-c2ccc(C=NNC(=O)CCCSc3nncn3N)o2)cc1
CCN(CC)CCSc1nnc2c3ccccc3n(C(=O)CN(CC)CC)c2n1
Clc1ccc(N=Nc2cccnc2)cc1
Cc1cc2c(cc1Cc1nnc(Nc3nc(-c4ccc(C(C)(C)C)cc4)cs3)s1)OCO2
COc1cccc(-c2cn(-c3cccc4c3-c3ccccc3C4(O)C(F)(F)F)nn2)c1
C=CCCNC(=O)C(CC(C)C)NC(=O)C(CCCN=C(N)N)NC(=O)C(Cc1ccccc1)N=C(N=C(N)N)NC
Cc1cc(C)nc(N2CCCC(C(=O)c3ccc(Cl)cc3)C2)n1
CC(NC(=O)C(=O)NCc1ccccc1C(C)C)C(=O)N(F)Cc1ccccc1
O=C(CCc1ccco1)N(O)CCCP(=O)(O)O
CN(C)c1cccc(-c2cccc(C3(CN4CCC(n5c(=O)[nH]c6ccccc65)CC4)CCCCC3)c2)c1
O=C(CCCCCCC(=O)NN=C1CCCCC1)NN=C1CCCCC1
CCc1ccc(CNC(=O)NC2CCN(C(c3ccccc3)c3ccc(OC)cc3)CC2)cc1
Cc1ccc(C(=O)Oc2ccccc2)c(OC(=O)C(C)(C)C)c1
CCCCCc1ccc(Oc2ccc(OC(C)C3=NNC(=O)C3)c(Cl)c2)cc1
N#Cc1ccnc(Nc2cc(NC3CCCNC3)nc(N3CCC(N)C3)n2)c1
Cc1ccc2c(C(=O)Nc3ccc(C)c(Cl)c3)c3c(n2c1)C(=O)c1ncccc1C3=O
CN(CCc1ccc(NS(C)(=O)=O)cc1)CCc1cccc2[nH]ccc12
CC(C)CC1NC(=O)C2CCCN2C(=O)C(CC(=O)O)NC(=O)C(NC(=O)CNC(=O)C(NC(=O)C(N)CS)C(C)C)CSCC(C(N)=O)NC1=O
CCc1ccc(NC(=O)NC2CC3CCCC(C2)N3C(C)=O)cc1
COC(=O)c1cc(Nc2ncncc2-c2ccccc2)ccc1OCc1ccccc1
CCC1CC(CCOc2ccc3ccc(OC)cc3c2)C(OC2OC(O)CC(N(C)C)C2C)C(C)CCC(=O)OC(O)C(C)C=CC=CC1=O
O=c1c(-n2cnnc2)cc(-c2ccccc2)nn1CCO
CCOC(=O)N=c1cc(N=Nc2c(C)[nH][nH]c2=O)cn[nH]1
CC(C)Oc1ccc(C2CCN(C(=O)C3CCC(=O)N(C4CCC4)C3)CC2)cc1
COc1ccc(C(=O)C=Cc2ccoc2)c(OC)c1
CC(C)(C)OC(=O)c1ccc(C(=O)Nc2c(-c3ccco3)oc3ccccc3c2=O)cc1
C=C1C(=O)C23C=C(C(=O)OC)C4C(C)(C)CCCC4(C)C2CCC1C3
Cc1ccc(-c2cc(C)c3cn(CC(=O)NCc4ccc(OC(F)(F)F)o4)nc3n2)cc1
Cc1ccc(CCNC(=O)C(=O)NCC2CCCN2S(=O)(=O)c2cccs2)cc1
Nc1ccc(C(=O)Nc2cccc(C3COC(F)=N3)c2)c(Br)c1
CCCCCCCCCCCCCCCCCCNC(=N)NCCCC(N)C(=O)NCCCCCCCCCCCCCCCNCCC(N)=NCCCCNC(=N)N
COc1ccc(CNC(=O)CN2C(=O)CSc3ccc(S(=O)(=O)N4CCOCC4)cc32)cc1
Cc1cccc(Cl)c1Nc1nc2c(S(=O)(=O)c3ccccc3)nnn2c2ccsc12
CCn1cc2c3c(cccc31)C1CC(C(=O)OCOC(=O)C(C)(C)C)CN(C)C1C2
Cc1cc(C(=O)NCC2CCCO2)c2c(c1)n(C)c(=O)n2C
CC1(N)CC(c2nc(C(=O)OCc3cccc(Cl)c3)c3c(O)nccn23)C1
O=C(NCCCN1CCN(c2cccc(C(F)(F)F)c2F)CC1)c1cnc2c(-c3ccc(F)cc3)cnn2c1F
O=C(Nc1ccc(F)cc1F)C(=O)c1c(O)nc(=O)[nH]c1O
CCCCc1c(OC(C)=O)c2cc(C)ccc2[nH]c1=O
CCCOc1ccc(C(=O)OC2C3CCN(CC3)C2Cc2cccnc2)cc1
O=S(=O)(NCc1nc(-c2ccccc2)nc2ccsc12)c1ccc(Cl)cc1
Cc1ccccc1-c1ccc(CNC2CCc3ncnn3C2)o1
COc1ccc(OC)c(-c2nc(N3CCOCC3)c3nc[nH]c3n2)c1
CNC1(C)CC(C)c2cc(C)ccc21
CCC(C)C(NC(=O)C(NC(=O)C(CCCCN)NC(=O)C(Cc1ccccc1)NC(=O)C(N)CCCN=C(N)N)C(C)O)C(=O)C(N)=O
FCc1cc(Cl)cc(Cl)c1OCC1CCN1
CC(=O)NCCOCCOc1ccccc1Cl
C=C(C)Cn1c(SCC(C)(C)C)nc2c(c1=O)SCC2
CCCCCOC(=O)OCC1OC(n2cc(C)c(=O)[nH]c2=O)CC1[N-][N+]#N
O=C(Nc1ccccc1)c1ccccc1Nc1cc(Cl)c(Cl)c2c(=O)nc[nH]c12
CC(=O)Oc1cc(OC(C)=O)c2c(=O)c(-c3ccc(OC(C)=O)c(CC=C(C)CCC=C(C)C)c3)coc2c1
CCOC(=O)c1nnn2c1nc(N1CCOCC1)c1sccc12
CCOC(=O)c1c(C)nc2c(cnn2C2OC(COS(=O)(=O)NC(=O)C(CCCNC(=N)N)NC(C)=O)C(O)C2O)c1N
COc1ccc(N2CCN(CCCNC(=S)N3CCN(c4ccccn4)CC3)CC2)cc1
CC1C(O)OC(OC2=C(C(=O)c3ccccc3)C(c3ccc(O)cc3)N(O)C2=O)C(O)C1CO
CN(CCc1ccc(Cl)c(Cl)c1)C(=O)c1cc(Cc2ccc(OCCc3ccccc3)cc2)on1
Clc1ccc(Cn2c3c(c4ccccc42)CC2(c4cccs4)CN(CCCCCc4ccccc4)CN2C3)cc1
Cc1cc(CCC(C)C)c(NC(=O)c2sccc2S(=O)(=O)Nc2onc(Cl)c2Cl)c(C)c1C
CC(=O)c1c(C)cc(CC(C)=CCCC(F)=CCCc2ccoc2)cc1O
O=C(CSc1ccccc1)NN=Cc1cccs1
Cc1ccc(S(=O)(=O)N2CCCCC2C(=O)Nc2ccc(F)cc2)cc1
CC(=O)N1CCc2c(sc(NS(=O)(=O)c3ccccc3OC(F)(F)F)c2Cc2c[nH]c3ccccc23)C1
NCC1(c2cccc3ccccc23)CCC(=O)CC1
CC(c1ccc(-c2cnn(Cc3ccccc3)c2)cc1)C(N)C(=O)N1CCC(F)C1
CC(=O)NC(C)c1ccc(OC2CCN(c3ccnc(N4CCCC4)n3)C2)cc1
Cc1ccc(S(=O)(=O)Nc2ccc(C(=O)OCC(C)(C)C)cc2)cc1
CCNC(=O)c1cccc2[nH]c(-c3ccsc3)nc12
COc1c(N2CCOCC2)sc(-c2cc(-c3ccccc3C)nc(N3CCOCC3)n2)c1C#N
CC(=O)n1oc(-c2ccccc2)cc1=O
CC1CC(CC(=O)Nc2nccs2)c2cc(F)ccc2N1C(=O)c1cccc(F)c1
CONC(=O)c1cc(C2C3=C(CC(c4cccs4)CC3=O)NC(OC)=C2[N+](=O)[O-])ccc1C
CCOC(=O)C(O)(c1ccc(Cl)cc1)c1ccc(Cl)cc1
CCOC1(c2ccn(C)n2)CCCCCCC1
O=C1c2ccccc2S(=O)(=O)[n+]2cnccc21
COc1ccc(Nc2ncc(C(=O)NC3CC3)c(NCCCN(C)C)n2)c(OC)c1
COCCNC(=O)c1cc(=O)c2ccc(OC)cc2o1
Cc1ccc(CC(COc2ccc(C=C3C(=O)NC(=S)N3N)cc2)C(=O)O)cc1
CCOC(=O)C1=CN2C[S+]([O-])CC2C(C#N)C12C(=O)Nc1cc(C#N)ccc12
CN=C(c1ccccc1)c1c(O)[nH]c(=O)n(C)c1=O
COCCOc1cc2c(c(O)c1-c1cc(C)c(OC)c(C)c1)C(=O)C(O)C(C)(C)O2
CCOC(=O)c1ccc(C2=CCN(C(=O)CCCCCC(=O)N3CCN(c4cc(C(=O)OCC)c5ccccc5n4)CC3)CC2)cc1
CCN1C(=O)CC(N2CCN(c3ccc4c(c3)CCCC4)CC2)C1=O
O=C(O)C(Cc1ccc(O)c(Cl)c1)c1ccc(O)c(O)c1
O=C(C(Cl)Cl)N1CCN(c2ccccc2NC(=O)C(Cl)(Cl)Cl)CC1
Cc1c(C(=O)O)cccc1C(=O)Nc1ccc(C(=O)N2CCCc3ccc(C(=O)N4CCN(Cl)CC4)cc32)c(Cl)c1
Cc1cccc(C2=NN(C(=O)C3CC4C=CC3C4)CC2)c1
O=C(O)CCc1nc2c(s1)CSc1ccccc1-2
CCC1CCC2C(CCCC3(C(=O)O)C(C(=O)O)CC(C)C23)C1
COc1ccc(C2=NCc3cc(Cl)ccc3-n3cccc32)cc1
Cc1ccc(OCc2nnc(SCC(=O)NC3CCCCC3)o2)cc1
Cc1ccc2c(=O)c(CNC(=O)c3cn(C)nn3)c(F)n(-c3ccccc3)c2c1
Nc1ccc2nc(NC(=O)c3cccc(CCN4CCc5sccc5C4)c3)sc2c1
Cc1nn(-c2ccccc2)c(NC(=O)CCc2c(C(=O)O)ccc3c2oc(=O)c2cc(Cl)ccc23)c1Cc1ccccc1
Cc1ccc(Oc2ccc(NC(=O)c3cc4ccccc4oc3=O)cc2)cc1
O=C(O)C1CC(c2ccccc2)C(c2ccc(CN3CCC(c4n[nH]c(-c5ccccc5)n4)CC3)cc2)N1
Nc1cc(-c2ccccc2Sc2nccn2-c2cc(F)ncn2)ccc1-c1cnc(F)cn1
O=S(=O)(NCCc1c[nH]cn1)c1ccc(F)cc1
CC1CN(CC2=C(C(=O)O)N3C(=O)C(NC(=O)C(=NOCC(=O)O)c4csc(N)n4)C3SC2)CC(C)N1
Cc1cc2c(c(O)c1CN(C(=O)c1ccn(C)n1)C1CCCCC1)C(=O)c1ccccc1C2=O
Cc1ccc(Cn2c3ccccc3c(=O)c3cc(C(=O)NC(Cl)c4ccccc4)ccc32)cc1
COc1ccc(-c2[nH]c3cc(OC)c(OC)cc3c2C2=C(O)C(=O)C=C(C(=O)c3ccc(Br)cc3)C2=O)cc1
CC(=O)Nc1c(Cl)cccc1C1OCCCCP(O)(=S)Oc2ccc(Cl)cc21
CCc1nnc(NN=C(C)c2ccccc2)c2ccccc12
COc1cc(C=O)cc(-c2noc3nc(S)[nH]c(=O)c23)c1O
CC(C)c1ccc(N2CC(C(=O)Nc3ccc(S(=O)(=O)N4CCCC4)cc3)CC2=O)cc1
COC(=O)C12CCC(=O)CC1CCc1cc(C#N)ccc12
O=C(Nc1ccc(Cl)cc1)C1c2ccccc2C(=O)N(C2CCCC2)C1c1ccc2c(c1)OCO2
O=C(NC(=S)N1CCN(c2ccc(Cl)cc2)CC1)c1cccc(F)c1
c1ccc(-c2nnc3sc(-c4cccs4)nn23)cc1
CC(C)CC(NC(=O)N1CCCCCC1)C(=O)NC(Cc1ccc(OCc2ccccc2)cc1)C(N)=O
CC(C)CC(=O)c1[nH]c2cccc(C(F)(F)F)c2c1N
Cc1ccccc1N1CCN(C(=O)c2ccc(-n3ncc4ccccc4c3=O)cc2)CC1
O=C(Nc1cc(Oc2c3ccccc3nc3ccccc23)ccc1NC(=O)C1CCCCC1)c1ccccc1F
COc1c(C)c(-c2nc(-c3cn(Cc4ccccc4)nc3-c3ccc(C)cc3)no2)c(OC)c(OC)c1OC
C=C1C=CC(O)C2C1CCCC2C(C)CC(O)C(C)C(=O)CCC(C)(O)c1cc(Cl)ccc1C(=O)O
CC(C)=CCc1c(O)ccc2c(=O)c3cc4c(cc3oc12)OC(O)C4
O=C(C=Cc1ccccc1CSc1ncccn1)C=Cc1cccc(Cl)c1Cl
O=c1c2ccc(NC3=NCCN3)cc2nc2n1Cc1ccccc1-2
CCOC(=O)C(=O)NC(Cc1ccc(OCc2ccccc2)cc1)C(=O)NC(C(N)=O)C(=O)NC(C)C(=O)NC(CCC(=O)O)CCc1ccccc1
Cc1ccc(NC(=S)NCCCn2ccnc2)c(Br)c1
Cc1nn(F)c2c1C(c1ccc(F)cc1CCC(=O)O)CC(=O)N2
CCOC(=O)C1CCCN1C(=O)C1CC(O)C(S(=O)(=O)c2ccc(Cl)cc2)N1
C=C1CC2CCC=C(C(=O)OC)C2C2(C)C1C(O)CC1C(C)(C)OC3(O)CC12CC(C)C(OC(C)=O)C3OC(C)=O
Cc1ccc(Nc2cc(C(=O)OC(C)C)nc3cc(O)ccc23)c(C)c1
CC(=O)N1c2ccccc2N(C)C(=O)C1(C)C
Cc1nccn2c(-c3ccc(-c4cccc(CO)c4)cc3)nc(C)c12
CN(C)N(CCCCCCN1CC(O)C(CO)C(O)C1O)S(=O)(=O)c1cccc2c(O)cccc12
Cc1ccc(OCc2ccccc2)c(OCCCn2ccc(=O)n(Cl)c2=O)c1
Cc1ccc(-c2nc3c(n2-c2ccc(C)cc2)C(=O)CCC3)cc1
Cc1ccc(N(C=C2SC(=S)NC2=O)C(=O)Nc2ccccc2C(=O)N2CCOCC2)cc1
CCC1(O)C(=O)OCc2c1cc1n(c2=O)Cc2cc3c(O)c(O)ccc3nc2-1
CCCCN(CC(O)c1ccc(-c2ccccc2C)cc1)S(=O)(=O)CCCC
COc1ccc(-c2cn3nccc3nc2Nc2ccccc2F)c(OC)c1
Cc1nn(-c2ccccc2)c2sc(-c3nnc(Cc4ccccc4)o3)cc12
O=c1cc(-c2ccccc2)c2cccc(CN3CCOCC3)c2o1
Cc1ccc2c(c1)C(N1CCOCC1=O)C(C(C)(C)O)C(C)(O)O2
CC1(C)C(C)(C)C1(O)F
N=C(N)c1ccc(CNC(=O)C2CCCN2C(=O)C(CC2CCCCC2)NCCC(N)=O)cc1
CC(=Nc1ccc(NO)cc1)c1ccc(Cl)cc1
COc1cc(N)c(Cl)cc1C(=O)OCCN1CCC(Cc2ccccc2)CC1
CC(C)C(=O)C(C)(C)c1cc(C(C)(C)c2cc(C(C)(C)c3ccccc3)c(O)c(C(C)(C)c3cc(C(C)(C)C)c(O)c(C(C)(C)C)c3)c2)c(O)cc1O
O=C(NC(Cc1ccccc1)C(O)C(=O)Nc1cccc(Cc2ccccc2)c1)OCc1ccccc1
Cc1ccc(-c2cc(-c3cc4c(ccc5ccccc54)oc3=O)cc(C(F)(F)F)c2O)cc1
COc1c(C2c3c(C)cc(O)cc3OC2O)cc(CO)c(OC2OC(O)C(C)C(O)C2OC)c1O
Cc1ccc(C(=O)Oc2ccc3c(=O)c(OC(=O)c4ccc(Br)cc4)coc3c2)cc1
COc1cc(C=CC(=O)CCc2ccc(O)cc2)ccc1O
COc1ccccc1CNC(=O)CN1C(=O)C2(SCC(=O)N2c2ccccc2)c2ccccc21
CCOc1ccc(NC(=O)CCCn2c(=O)c3ccccc3n(CC(=O)NCC3CCCO3)c2=O)cc1
CC(=O)c1cccc2c(N3CCCC(C(=O)NCc4cccc(C(F)(F)F)c4)C3)ccnc12
COc1cc(C=CC(=O)c2c(Br)c(O)c(OC)c(Br)c2Br)cc(OC)c1OC
COc1cccc(C(=O)N(C)C2CCCN(CCCC(C)C)C2)c1C
O=C(Nc1cccc(O)c1)c1cc(-c2ccc(S(=O)(=O)N(CCO)CCO)c(Br)c2)on1
CN(C)CCCCC(=O)NC(=Cc1ccccc1)C(=O)NC(Cc1ccccc1)C(=O)N(C)C(CCCN=C(N)N)C(=O)OCc1ccccc1
O=C(CCC(=O)N1Cc2ccccc2C(OCc2ccc(CO)cc2)C1)NC1CCCCC1
CC(C)c1ccc(N=Nc2c(O)c(O)c(C=CCO)c3c2CC(C(C)C)CC3)cc1
CCC1(O)CC(=O)OCc2c1cc1n(c2=O)Cc2cc3ccccc3nc2-1
Cc1cccc(-n2cc(C(=O)C(=O)NCc3ccco3)nn2)c1
Cc1cccc(C(C#N)=CC(=O)OCC(=O)NCCNC(=O)COC(=O)c2ccccc2)c1
COc1ccc(-c2nccnc2OC2CCC(Nc3ccccn3)CC2)cc1OC
CN(C)c1cc(C=NNC(=O)c2cccc(O)c2)ccc1O
CC(C)CC(N)c1ccc2nccnc2c1
OCCOC1CN(Cc2c[nH]c3ccccc23)CCC1N1CCN(Cc2ccccc2)CC1
CSc1cccc2c1c(C(=O)c1ccc(Cn3ccnc3)cc1)cn2C(N)=O
CN(Cc1ccccc1)C(=O)C(CCO)(Cc1c[nH]c2ccccc12)NC(=O)c1cnc2ccccc2c1
Cc1nc2nc(-c3ccccc3)c(-c3ccc(CN)cc3)cc2s1
COc1ccc(N2CCN(CCNC(=O)C3CCN(S(=O)(=O)c4cccs4)CC3)CC2)cc1
Cc1ccc(Oc2nc3ccc(Cl)cc3cc2CC(=O)O)cc1
COc1ccccc1N1CCN(C(=S)c2cnccn2)CC1
CCOc1nc(N)c2ncn(C3CC4CC3CC4=O)c2n1
CN(C)CCNCC(O)COc1ccc2c(c1)-c1c[nH]c3cccc-2c13
COc1ccc(C#N)c(CN2CCn3nc(-c4ccc(F)cc4)cc3C2=O)c1
C=C(C)C1C2=C(CCC=C2C)CCC1C
COc1cccc(OC)c1OCc1nnc(SCC(=O)NCc2ccco2)n1C
O=C(O)c1cccc(CC2CCCCC2=O)c1
Cc1cccc2c3c([nH]c12)C(C)(NC(=O)NC(C)C)CN(O)C3
CCn1c(SCC(=O)Nc2ccc(N)cc2)n[nH]c1=O
CCn1c(CN2CCOCC2)nnc1SCC(=O)NC(=O)c1ccc(C)cc1
CCN(C)CC#CC12C(=S)Nc3ccc(Cl)cc3C1c1ccccc1NC2c1ccccc1O
Cc1ccc(C(=O)Nc2ccc(S(=O)(=O)N3CC(C)CC(C)(C(C)C)C3)cc2)o1
CC(F)Oc1ccc(C(C)NCc2ccco2)cc1OC1CCCC1
CC(C)(C)OC(=O)c1c(C(=O)Nc2ccccc2)[nH]c(=O)c(CCl)c1C1CCCN1C=CC#N
CCOc1ccccc1N1CCN(CCCCNC(=O)c2sc3nccc(OCC)c3c2C)CC1
CC(C(=O)O)N1C(=O)SC(Cc2cc(Cl)ccc2Oc2ccc(OCC(F)(F)F)cc2)C1=O
CCOC(=O)C1C(=O)OC(c2cn(C(=O)OCC)c3ccccc23)C1C(=O)OC
COc1ccc(-c2csc3ncnc(N4CCN(c5ccccc5)CC4)c23)cc1
Cc1cc(N2CCC(N3CCCC3)CC2)c2cc1C(=O)c1cc(Cl)ccc1O2
O=S(=O)(NCC(c1ccccc1)N1CCCC1)c1ccc2ccccc2c1
CC(c1ccc(N(CCCc2ccccc2)Cc2ccco2)cc1)c1cccnc1
N#Cc1cc(S(=O)(=O)Nc2ncns2)cc(F)c1Oc1ccc(Cl)cc1-c1ccnnc1
CC1CCc2cc(OCCc3nc(-c4ccccc4)oc3CC(=O)O)ccc21
CC(=O)C1(Oc2ccc(F)cc2)CCN(Cc2cccc(Oc3ccccc3)c2)C1
CN(C)S(=O)(=O)c1cccc(NC(=O)c2ccccc2F)c1
CC(c1ccccc1)c1nc(-c2ccc3c(c2)CCO3)n(-c2ccccc2)n1
Cc1cccc(NS(=O)(=O)c2ccc3[nH]cc(C(=O)NC(C)C)c(=O)c3c2)c1
Cc1ccccc1Cn1nnnc1C(CC(C)C)C(=O)C(C(N)Oc1cccc2[nH]ccc12)C(F)(F)F
CCN(CC)C(=O)c1cnn(-c2nc(C)cc(Cl)n2)c1C
c1ccc2c(c1)CC(CCCN1CCN(CCc3c[nH]c4ccccc34)CC1)C2
Cc1ccc(NC(=O)CC2C(=O)OC(C)(C)CN2C(C)C)cc1S(=O)(=O)N(C)C
CC(OC(=O)COc1ccc(Sc2ccccc2)cc1)C(=O)NCC1COc2ccccc2O1
COc1cc(OC)cc(C2N(c3cccc(NS(=O)(=O)c4ccc(F)cc4)c3)C(=O)C2(F)F)c1
COC(=O)c1nonc1NC(=O)COc1ccccc1N(C)C
O=C(Nc1ccc(Oc2ccc(Cl)cc2)c([N+](=O)[O-])c1)C1CCOCC1
COc1ccc(C#Cc2cc(OC)c(O)c(OC)c2)cc1OC
CC(=O)Nc1ccccc1C(C)=NNC(=O)Cc1ccc(F)cc1
COc1cc(N(C)C)ccc1C1c2c(nn(-c3cc(C)ccc3C)c2OC)C(=O)N1c1ccc(Cl)cc1
O=C(Cc1cccc2ccccc12)Nc1ccncc1
CC1(CNC(=O)C2CCCCC2)COC(C)(C)OC1
Cc1ccc(C(CC(=O)NC(CC(=O)O)c2ccc3c(c2)OCCO3)Cc2ccccc2)cc1
CS(=O)(=O)Nc1ccccc1N1CCN(CCCCCCCn2cnc3ccccc3c2=O)CC1
O=c1c(NCCNCc2cccc(-c3ccccc3F)c2)c(NCCNc2ncccn2)c1=O
CC1(C(=O)N2CCN(S(=O)(=O)c3ccc(Br)s3)CC2)CCCN(C(=O)c2c(F)cccc2F)C1
COc1cccc(-c2cc(C(=O)NN3CCOCC3)c3ccccc3n2)c1
O=C1c2ccccc2-c2onc3c(N4CCN(Cc5ccc6c(c5)OCO6)CC4)cc(OCC(Cl)(Cl)Cl)c1c23
CC(O)c1cn(-c2ccc(Nc3ncc4nc(-c5ccccc5)c(=O)n(C5CCCC5)c4n3)cc2)cn1
Nc1cnc(-c2ccc(-c3ccccc3Sc3cc(N4CCS(=O)(=O)CC4)ncn3)cc2F)cn1
O=C(CCN1C(=O)C2CC=CCC2C1=O)NC(Cc1ccccc1)C(O)C(=O)N1CSC(c2ccccc2)C1C(=O)NC1CCCC1
Cc1cc2c(cc1C)C1(C)CCCC(O)(C(C)C)C1CC2
CN(C)C(=O)Oc1ccc(Cc2noc(NC(=O)Nc3ccc(O)cc3)n2)cc1
Cc1ccc(NS(=O)(=O)c2cc3c(cc2N2CCCC2)NC(=O)CS3)cc1C
COc1cccc(CNC(=O)CC(C)(C)c2nc(Cc3ccccc3)c(C(=O)CSC(C)=O)s2)c1
Cc1ccc(-c2nc3c(=O)n(O)c(=O)nc-3n(Br)n2)cc1
CSc1ccc(-c2nc3ccccn3c2NC2CCCC2)cc1
Cc1nccc(-c2ccc(C(=O)Nc3cccnc3)c(Cl)c2)c1C#Cc1ccc(N)nc1
COc1ccc2[nH]c(-c3ccc(NC(=O)COc4ccccc4OC)cc3)nc2c1
CC(C)CNc1oc(-c2ccc3c(c2)OCO3)nc1C#N
CCn1c(SCC(=O)NCC2CCCO2)nnc1-c1cccnc1
O=C(O)c1cc(C(=O)O)c2cc3ccccc3cc2n1
O=C(N(Cc1ccsc1)Cc1ccccc1Cl)C(F)(F)F
COc1cccc(NC(=N)c2c[nH]c3ccccc23)c1
CN(C)CCNc1ccc(Nc2ccc3ccccc3n2)nn1
O=C(NC1CCc2cn(Cc3ccc(Cl)cc3)c3cccc1c23)C1CCCCC1
CC(=CCC1(O)CC23OC2C(COC3C)c2cc(C)c(O)c(O)c2C1=O)CCC(=O)C(C)(C)O
N=C1Oc2cc(O)ccc2C(c2cc(Br)c(Br)cc2O)C1[N+](=O)[O-]
Cc1ccc(OCCN(c2ccccc2C(=O)c2cccc(C(=O)O)c2)C(C)(C)C)cc1
CCCCCCC=[SH]CCCCCCCC(=O)Nc1ccccc1
CCN1CC(C)(C(=O)NCC(C)(C)C)C(Oc2ccc(C)cc2)C1=O
COc1cc2ncn(-c3nc(C)c(CCNC(=O)C(Cl)Cl)s3)c2cc1OC
CCCCNc1ccccc1C(=O)OCCCCOC(=O)C(C)(C)C1=CC(=O)c2c(O)ccc(O)c2C1=O
Nc1nc(NC2CCCCC2)nc2n[nH]c([N+](=O)[O-])c12
O=C1CNC(=O)C(Cc2ccccc2)NC(=O)C2CCCN2C(=O)C(Cc2ccccc2)NC(=O)C2CCCN2C(=O)C2CCCN2C(=O)C(Cc2ccccc2)N1
CCOC(=O)CCC(=O)n1nc(C)c(NC(=O)c2ccco2)c1C
COc1ccc2c(c1)[nH]c(=O)c1c2c2cnccc2n1C
CC1=Nc2ccccc2C1(C)N=Nc1ccc(C#N)cc1
O=C(O)CCC=CCCC(C=CC1CCC(=O)N1)CCc1ccccc1
Cc1ccc(-c2nc(C#N)c(-c3ccsc3)o2)cc1
CC(=O)NC1CNC(=O)C(Cc2ccc(O)cc2)NC(=O)C(Cc2ccc(C(C)C)cc2)NC(=O)C(O)OC1
FC(F)(F)c1cc(Cl)c(Cl)cc1C1CNCCO1
Cc1ccccc1NC(=O)c1ccccc1C(=O)NC(C)CCCCC(=O)Nc1ccccc1S(N)(=O)=O
Cc1cn2c(=O)c(S(=O)(=O)N3CCN(C(=O)c4ccco4)CC3)c(C)nc2s1
CC(C)(NC(=O)C1CCCCC1C#N)c1nc(C(F)(F)F)c[nH]1
O=C1Nc2ccc(NC(=O)c3ccccc3)cc2C1=Cc1[nH]c(-c2ccccc2)nc1C(=O)O
O=c1[nH]c2cc([N+](=O)[O-])c(-n3ccnc3)cc2o1
CNC(=O)c1cccc(C)c1NC(=O)Nc1ccc2c(c1)NC(=O)C2=CF
Cc1ccc(C(=O)NC2CC2)cc1-c1ccc2c(c1)NC(=O)C2(C)C
CC(C)=CCCC(C)=CC(O)c1cccc(CO)c1
COC1=C2C(=C(OC(C)=O)C(=O)c3ccccc32)c2cc(OC)ccc21
CCOC(=O)C1=C(C)N(CC(=O)N2CCC(C)CC2)C(NCc2ccccc2)=NC1c1ccccc1C
Cc1ccc(S(=O)(=O)c2cccc(O)c2)cc1
CCNCCCCCCNCCCCCNCCCCCCNCCCCCNCc1ccccc1
CCC(CC)OCc1cc2c(nc1CCO)CN(C)C(OC)C2
CN1CC=CCOc2cccc(c2)-c2ccnc(n2)Nc2cccc(c2)C1
CCC1c2cc(OC)c(C)cc2CCN1CC(=O)OC
COc1ccc(CNc2ccc3nc(C)c(=O)[nH]c3c2)cc1
CS(=O)(=O)Nc1cccc(-c2cnc3[nH]nc(-c4ccccc4)c3c2)c1
CCN(CC)CCNC(=O)CSC(c1ccnc2ccccc12)c1nnc(C)n1-c1cccc(F)c1
COn1c(CNC(=O)c2cccc(C)c2)nnc1SCC(=O)NC1CCN(C)CC1
CC(C)(C)NC(=O)C(c1ccc(Cl)cc1)N(Cc1cccs1)C(=O)Cn1nnc2ccccc21
CCCCCc1cc(CN(CC(=O)Nc2ccc(C)cc2)C(F)(F)F)on1
CCN(C(=O)COc1ccc2c(=O)cc(-c3ccccc3)oc2c1)c1ccccc1
CCCCCCCCCCCCCCCCOc1ccc(OC(=O)c2cccc(O)c2O)c(O)c1
COc1ccc(OC)c(C(CC(=O)N2CCCC2)c2ccc(Cl)cc2)c1
Cn1cc(-c2ccccc2-c2ccccn2)c2c(N)ncnc21
Cc1ccc(NC(=O)COc2ccc(C(=O)Nc3ccc(O)c(Cl)c3)c3ccccc23)c(CCBr)c1
COc1ccc(C2c3cc(OC)c(OC)cc3CCN2OC)cc1C
NC(CC(=O)N1CCSC1)(c1cccc(C(F)(F)F)c1)c1cccc(C(F)(F)F)c1
Cn1cnc2cc(NC(=O)C3CC(=O)N(Cc4ccc(F)cc4)C3)ccc21
COc1ccc2cc3[n+](cc2c1NCCCN)CCc1cc2c(cc1-3)OCO2
O=C1Cc2ccc(OCCCN3CCC(c4noc5cc(F)ccc45)CC3)cc2N1
CSc1ccc(C)c(Oc2ccc(C(=NO)N(C)CCN(C)C)cc2)n1
N#Cc1ccc(NC(=O)COC(=O)C2Cc3ccccc3CN2S(=O)(=O)c2ccc(Br)cc2)cc1
O=C(NC(CO)c1ccccc1)c1c(Cl)cncc1Cl
CCN(CC)C(=O)N1CCCn2nnc(COc3ccccc3C(F)(F)F)c2C1
COc1ccc(-c2cn3cc(N)ccc3n2)cc1
CC(C)(C)OC(=O)C1c2c(NC3CCCCC3)nc(O)nc2SC1C(=O)NCc1ccc(Cl)cc1
Cc1ccc(S(=O)(=O)N2CCc3cc(NC(=O)c4cccc(NC(=O)c5ccccc5Cl)c4)ccc32)cc1
CSCCC(NC(=O)C(NC(=O)C(CCS)NC(=O)Cn1c(-c2ccc(Cl)cc2)ncc(NC(=O)CN2CCN(CCO)CC2)c1=O)C(C)C)C(N)=O
COc1cc(NN=Cc2ccc([N+](=O)[O-])c(OC)c2OC)cc(O)c1OC
CCCN(C)C1CCc2oc(=O)c3c(Cl)ccc(O)c3c2C1
Nc1cc(NC(=O)Nc2cc(F)ncn2)ccc1-c1cccc2c1CNC2=O
CS(=O)(=O)NC(=O)c1cccc(NC(=O)c2cc3sccc3n2Cc2ccccc2)c1
CCOC(=O)c1cc(C2c3cc4c(cc3CC(OC(=O)Cc3ccc(OC)cc3)C2O)OCO4)cc(CC)c1OC
CCOC(=O)c1nc2cc(C(F)(F)F)ccc2nc1NCc1cccc(C(F)(F)F)c1
CCCCCN(CCCCC)C(C)=NC(N)=NC(N)=NC(=O)c1c(C)c(Cl)c(Cl)c(Cl)c1Cl
CCC(C)N1CCCC1C(=O)NCc1ccc(C(=O)NCCc2ccccc2)cc1
CC(C)CCN1C(=O)CC2(CCN(CCCCC(=O)c3ccc(F)cc3)CC2)C1=O
O=C(CSc1nc(-c2ccc(Cl)cc2)no1)NCc1ccco1
NC(=O)CN1CCC(NC(c2ccc(Cl)cc2)c2cccnc2)CC1
Cc1nc2ccncc2n1C1CC2CCC(C1)N2CCC(Cc1ccc(F)cc1)c1cccc(F)c1
N#Cc1ccccc1-c1ccc2cc(NC(=O)CC3CCN(C4CCCC4)CC3)ncc2c1
CCC(c1nc2ccccc2n1C)N1CCN(CC)CC1
COc1cc(OC)c(-c2c(-c3ccccc3)cc(-c3ccc(N(C)C)cc3)n2C)c(OC)c1
N#Cc1cc(CN2CCC(O)(CN3CCCC3=O)C2)ccc1Cl
Cc1cc(-c2cccc(C(=O)O)c2)nn1-c1cccc(C(=O)O)c1
N#Cc1cc(C=Cc2cncc(CN3CCNCC3)c2)ccc1-c1ccccc1
C=CCc1c(OC(C)=O)cc(OC(C)=O)c(CC=C)c1OC(C)=O
CON=C(C(=O)NC1C(=O)N2C(C(=O)O)=C(C=C3CCN(C)C3=O)CSC12)c1csc(N)n1
Nc1nccn2c(C3CCCC3)nc(-c3ccc4ccc(-c5ccccc5)nc4c3)c12
O=C(Nc1ccccc1C(=O)NCc1ccc(F)cc1)c1ccco1
O=C(CC1Cc2cc(F)ccc2N1S(=O)(=O)c1ccc(Cl)cc1)NC(Cc1ccccc1)C(O)CC(Cc1ccccc1)C(=O)NC1CC(=O)OC1O
N#Cc1c(OC2CCNCC2)ncnc1N1CCN(c2ccnc3cc(Cl)ccc23)CC1
CNC(=O)c1cc(N2CCC(n3c(=O)[nH]c4ncccc43)CC2)n2nc(-c3ccc(C4(C(F)(F)F)CCC4)cc3)cc2n1
CCCNC(=O)c1cc(C(=O)Nc2cc(C)cc(C)c2)no1
O=C(c1cc(F)cc(Cl)c1)N1CCN2C(=O)c3ccccc3C12c1cccc(Cl)c1
N#CCOC(=O)c1ccc(NC(=O)CSc2cc(-c3ccc(O)cc3)nc(-c3ccc(F)cc3)n2)cc1
COC(NC(=O)c1ccccc1)C(=O)OC(C)C(=O)Nc1nc2ccc(C)cc2s1
Cn1c(=O)c([N+](=O)[O-])c(Oc2cccc(C=CC(=O)NO)c2)c2ccccc21
CN(C)c1ccc(-c2cnc3[nH]cc(-c4ccccc4F)c3n2)cc1
COc1ccc(-c2nc3ccc(OCc4ccccc4)cc3c(=O)n2CC(=O)NCc2cccs2)cc1
CN(C)Cc1ccc(NC(=O)Nc2cc(Cl)cc(Cl)c2Cl)cc1
CCOc1ccccc1OCCCC(=O)N(C)CC=C(C)C
CCCCCCCOc1ccc(C(=O)N2CCN(C(=O)c3ccc(Cl)cc3)CC2)cc1
C=CCN1CC(Oc2ccc(F)cc2Br)(c2ccc(OC(F)(F)F)cc2F)CNC1=O
C#Cc1ccc2c(c1)nc(Nc1cc(Cl)cc(Cl)c1)c1ncnn12
CC(C(=O)O)n1sc(=O)[nH]c1=O
NC(=O)c1ccc(-c2cc(N)c3ncc(-c4ccccc4)n3c2)cc1
CCN(C(=O)COC(=O)C(CC(=O)Nc1ccccc1)NC(=O)c1ccccc1)C1CCS(=O)(=O)C1
COCCOC(=O)c1cccc(NC(=O)c2ccccc2OCCOc2ccc(C(C)(C)C)cc2)c1
CCCc1cc(-c2ccc(CC(=O)O)cc2)nc2ccccc12
O=C(NC1CC2CCCC(C1)N2Cc1cccc2ccccc12)c1ccc2[nH]ncc2c1
CC(C#N)(NC(=O)c1cccc(Cl)c1C(F)(F)F)c1ccc(Cl)cc1
COC1(OC)OCc2cc(C)cc3c2C1Cc1ccc2c(c1-3)C(=O)C(O)=C2C
CC(=O)SCCN=C[N+]([O-])=Cc1cccc(OCc2ccccc2)c1
CCOc1ccc(C2NC(c3ccc(OC)cc3)=Nn3oc(=O)c(C(=N)SC)c32)cc1
CN(C)S(=O)(=O)c1cccc(NC(=O)CCS(=O)(=O)c2cccc3nsnc23)c1
CC1=C(c2cccc(NS(=O)(=O)c3ccc(C(Cc4ccccc4)CN(Cc4ccccc4)C(=O)O)cc3)c2)CC2C(O)C(=O)N12
Cc1nc2cc(-c3ccc(Cl)cc3)nn2c(C)c1CCC(=O)N1CCCC1C
CC1C(=O)Nc2ccc(F)cc2C1=NNC(=S)Nc1ccccc1
O=c1cc(-c2ccccc2F)c2ccc(O)c(Cc3c(-c4cccc(O)c4)oc4cc(O)cc(O)c4c3=O)c2o1
C[N+]1(C)C2CCC1CC(OC(=O)N(Cc1ccc(COc3cc(Cl)ccc3-c3nn[nH]n3)cc1)c1ccc([N+](=O)[O-])cc1)C2
CCc1cc(C)n2ncc(C(=O)N3CCCC(C)C3)c2n1
COc1cc(NN=C2NCCN2)c2ccc(C)cc2n1
O=C(ON=C1CCCCCCC1)c1ccc(Cl)cc1
C1CCC(OC2CCOC(OC3CCC4C(CCC5C4CCC4C6CC7(CCCCO7)OC6CC45)C3)C2OC2CCCCO2)OC1
O=[N+]([O-])c1ccc(N2CCN(c3cc(O)c4cccnc4c3O)CC2)cc1
Cc1c(Oc2c(O)cccc2Cl)c(=O)ccn1C
CC(C)C1(CN)CC12CN(CC1CC1)C2
COc1ccc(NC(=O)C[S+]([O-])C(C)C(=O)Nc2ccc3c(c2)OCO3)cc1
COCCCNc1nn2c(C(C)(C)C)nnc2c2ccccc12
CCC1(CC)OC2CC3C4CCC5=CC(=O)CCC5=C4C(=O)CC3(C)C2(O)O1
CC(=O)Nc1nn(CC(=O)N(c2ccc(C)cc2)C(C(=O)NC2CCCC2)c2ccc(C)cc2)c(=O)c2ccccc12
C#CCN1C(C(=O)c2ccccc2)=C(OC(=O)C=Cc2ccccc2)c2ccccc2S1(=O)=O
CC(C)(C)OC(=O)C(NC(=O)C1CCC2CN(C(=O)CCc3ccccc3)CC(=O)N21)C(C)(C)C
N#Cc1cccc(S(=O)(=O)N2CCN(CCc3ccc(Oc4ccccc4)cc3)CC2)c1
O=[N+]([O-])C1=Cc2cc(O)cc(O)c2C1=NN=C1SC(CN2CCCCC2)C(O)C(O)C1O
CS(=O)(=O)Nc1ccccc1OCCn1cnc(-c2ccc(C(=O)O)cc2)c1
CN(C=O)CC(=O)NC1C(O)C(O)C(O)C(CO)OC1n1cc(C#CCCC2C(O)CC(O)C2CC=CCCC(=O)O)nn1
CC(=O)NCCCC(C)C(=O)NC(CC(=O)c1cccc(C(=O)NC(CO)C(=O)O)c1)C(=O)O
CSc1ccc(CNCc2coc(-c3ccccc3OC(C)C)n2)cc1
O=C1c2ccccc2N=C(c2ccccn2)CN1C(=O)C1(F)CCCCC1
CC(=O)Nc1csc2c1C(=O)c1ccccc1C2=O
Cc1cc(C)n2nc(SCC(=O)NC(C)c3ccccc3)nc2n1
CCn1c2ccccc2c2cc(NC(=O)C(C)=Cc3coc4cc(OC)cc(OC)c4c3=O)ccc21
CCOC(=O)C(NC(=O)C(Sc1ccc(OC)cc1)c1ccc(OC)cc1)C(C)C
Cc1cc(O)c(NC(=O)Nc2ccc(Oc3ccnc(-c4cc(C(=O)NCC(O)c5cccc(C(F)(F)F)c5)c[nH]4)c3)cc2)cc1F
O=c1c2c(cnn2CC(CCO)CCO)n(Cc2ccccc2Cl)c(=O)n1Cc1ccccc1
CCN(CC)CCCC1C(=N)Oc2ccc3ccccc3c2C1c1ccc(Cl)cc1Cl
Cc1ccc(-n2cc(F)c(=O)c3cc(C(=O)O)c(N4CCN(Cc5c(F)cccc5F)C(C)C4)c(C)c32)cc1
CCN1C(=O)C(=NOC)c2cc(NC(N)=S)ccc21
O=C(Cn1cnc2scc(-c3ccc(C(=O)O)cc3)c2c1=O)NC(F)Cc1ccc(O)cc1
CCCCCCCCOc1cc2oc(-c3ccc(OC)c(OC)c3)c(O)c(=O)c2c(O)c1OC
COC(=O)c1c2ccccc2nc2cc(-c3cccc(Cl)c3)ccc12
CS(=O)(=O)Nc1ccc(Oc2cnc(F)c(-c3ccnc(F)c3)c2)c(NS(=O)(=O)c2ccc(F)cc2)c1
Cc1ccc(NC(=O)c2ccc(N(C)S(C)(=O)=O)cc2)nc1
CN1CCC=C2C(CC#N)C(=O)N2CC1
COc1cc(C=CC(=O)c2c(C)[nH]c(C)c2C(=O)OCCN2C(=O)c3cccc([N+](=O)[O-])c3C2=O)cc(OC)c1OC
CCCc1c(Cc2ccc(-c3ccccc3-c3noc(=O)[nH]3)cc2)c(=O)n(C2CCC(CC)CC2)c2ncnn12
CC(C)(C)C(=O)Nc1ccc(NC(=O)C(Cc2ccccn2)NCc2ccccn2)cc1
Cc1ccc(NC(=O)C(=O)NC2CCN(c3cccc(-c4cc(Br)sc4F)c3)C2=O)c(C)c1
CCc1cc(N(CC(=O)N2CCN(S(=O)(=O)c3ccc(C(F)(F)F)cc3)CC2)OC)ccc1OC
O=[N+]([O-])c1ccc(-c2nc(=S)c3c(O)cccc3[nH]2)cc1
COC(=O)c1c(CNC(=O)c2ccc(S(=O)(=O)N3CCCCCC3)cc2)c(=O)c2ccc(Cl)cc2n1-c1ccccc1
Cc1occc1C(=O)NCc1ccc2ncccc2c1
CCCCP1(=S)NCC(C)c2[nH]c(Cn3cnc4ccccc43)nc(=O)c21
Clc1ccc(OCCCn2ccnc2)cc1
CN1CN(c2cccc(C=Cc3cccc(C=Cc4ccc(-n5c(C=Cc6cccc(F)c6)nc6ccccc6c5=O)cc4)n3)c2)CC(C)(C)C1
C=CCNc1nc(-c2ccccc2)cc(C(F)(F)F)n1
CCCc1cc(-c2ccccc2)ccc1C=O
Nc1ncccc1O
CN1C(=O)C[S+]([O-])c2ccc(C(=O)NCCc3ccccc3)cc21
CC(C)Nc1c(S(C)(=O)=O)nc2ccccc2c1C#N
Cc1ccc2c(CCCCN3CCCCC3)cc(=O)oc2c1
Cc1ccc(S(=O)(=O)N(Br)CCC(=O)NCCC2CCCCC2)cc1
Cc1ccc(-n2c(C)cc(C(=O)CN3C(=O)NC(Cc4ccccc4)C3=O)c2C)cc1
COc1cc(CC(=O)NN=Cc2ccc(Oc3ccc(O)cc3Cl)c(OC)c2)ccc1Cl
OC1CCCOC(CN2CCN(c3ncccn3)CC2)C1
COc1ccccc1C(=O)N1CC2CN(C(=O)c3ccccc3)CC2C1
C=C(C)C1CCC2(O)C(C)C(OC(=O)c3ccco3)C3(CCC(C)O3)C(O)CCC2C1(C)CO
N#Cc1c(N)c2cc3c(cc2oc1=O)c(=O)c1ccccc1n3CCF
Cc1ccc(NC(=O)c2nc(-c3ccc(Cl)cc3)c(C)cc2C)cn1
Cc1ccc(S(=O)(=O)N2Cc3cnnn3-c3ccccc3C2CO)cc1
CCn1ccnc1CN(C)C1CCN(Cc2nccs2)C1
Cc1cccc(OC(C#N)c2cccc(C(=O)N3CCC(N4C(=O)OCc5ccccc54)CC3)c2)c1
COc1cc2c(C(=O)Nc3c(Cl)cccc3OC)cnc(-c3ccc(NC(=O)Nc4cccnc4)cc3C(=O)NCCN(C)C)c2cc1Cl
CCN(C(=O)CN1C(=O)NC(C)(c2ccccc2)C1=O)c1ccc(C)cc1
CCc1c(-c2cnn(C)c2)ccn2c(=O)c(O)c(C(=O)NCc3ccccc3)nc12
COC(=O)C1(NC(=O)c2ccc(OC)cc2OC)Cc2c(C)ccc(ONC(C)C)c2O1
COc1cc(-c2ncoc2-c2cc(OC)c3c(c2)OCO3)cc(OC)c1OC
O=C1NC(=O)C2(S1)C(c1ccc(O)c(O)c1)N2C(=O)c1ccccc1
O=C(O)COc1cc(NC(=O)c2ccc(C(=O)O)c(-c3cccc(OC(F)(F)F)c3)c2)cc(OCc2ccccc2)c1
CC(C)(C)c1ccccc1C(Nc1ccccc1Cl)=C1C(=O)Nc2cc(C(C)(C)O)ccc21
CC(C)(C)NC(=Nc1cccnc1)c1cccnc1Oc1ccccc1NO
Oc1ccc(C(Nc2cc(Cl)ccc2O)C(F)(F)F)cc1Cl
CC(=C1C(=O)Oc2ccccc2C1=O)N(C)C
COc1ccc(C(C)NC(=O)CNC(=O)C2CC(=O)N(Cc3ccccc3)C2)cc1
CCN(C(=O)COC(=O)c1ccc2c(c1)C(=O)N(CC1CCCO1)C2=O)c1cccc(C)c1
CCCCNC(=O)c1ccc(N2CCC(c3ccccc3Cl)=N2)nc1
Cn1c(N)c(C(=O)COC(=O)c2cc(=O)[nH]c3ccccc23)c(=O)n(C)c1=O
CC1(C)Cc2c(sc3nc4sc5ccccc5n4c(=N)c23)CO1
O=C(O)c1ccc2cc(C3(O)CCCCC3)ccc2c1
CC(=O)OC1CC(OC(C)=O)C2(OC(C)=O)C=C(C)CC(O)C2C1(C)O
COc1ccc(SC(C(=O)NO)c2nc(=O)c3cnn(-c4ccccc4)c3[nH]2)cc1
CC1(C)NC(=O)c2cc(-c3cccc(C(=O)O)c3)ccc2C1=O
CCNCCNC(=O)C=Cc1ccc(F)c(F)c1
COc1ccc(-c2nnn(CC(=O)NCc3ccc4c(c3)OCO4)n2)cc1OC
O=C1CCCCC1=C(c1ccc(O)c(O)c1)c1cccc(O)c1O
Cc1ccc(-c2nc(-c3ccc(CCN4CCCC4O)cc3)ns2)cc1C
c1cncc(-c2cnc(CN3CCCOC(Cn4cccn4)C3)o2)c1
Cc1ccc(-c2nc(NC3CCN(c4ncccn4)CC3)c3ccccc3n2)o1
Cc1ccc(OCC(=O)Nc2ccc(-c3nc4ccccc4s3)cc2)cc1
CC(C)CC(O)CC(O)C(Cc1ccccc1)NC(=O)C1CCC(=O)N1Cc1ccccc1
O=C(CCN1CCCN(C(=O)Cc2cccc(F)c2)CC1)NCC(c1ccccc1)c1cccnc1
O=C(c1ccncc1)C1C=CN(C2CCC(CO[PH](=O)O[PH](=O)OCC3CCC(n4cnc5cncnc54)O3)O2)C=C1
Cc1ccc2c(NCCCCCCCNc3cc(=O)oc4cc(Cl)ccc34)c3c(nc2c1)CCCC3
COC(=O)c1cc2c([nH]c3ccccc32)c(-c2ccccc2C)n1
Cc1cccc2nc(-c3ccc(-c4ccc(=O)[nH]n4)cc3)[nH]c12
CC(C)(C)NC(=O)c1ccc(F)cc1C1CCCN1c1nn2cc(C(F)(F)F)nc2s1
C=CC12COC(=O)C=C1CCC1C2C(O)CC(OC(C)=O)C1(C)C
COc1ccc(Cl)cc1NC(=O)CNC1CCC(c2ccc(OC)c(OC)c2OC)CC1
CC(C)CC(O)(C(=O)Oc1cc([N+](=O)[O-])ccc1C(N)=O)C(F)(F)F
COc1cc(OC)c(C)c(-c2cc(C)cccc2=O)c1
Cc1ccc(N2CCCn3c2nnc(NC(=O)CN(C)C)c3=O)cc1
CN(C)CCc1ccc(OC2CC3(CCN(c4ccc(OC(F)(F)F)cn4)CC3)C2)cc1NS(C)(=O)=O
CC1=C(c2cc(C)no2)C(=O)CC2c3ccc(O)c(O)c3OC12
CC(=O)C(C=CC1=C([N+](=O)[O-])CCCC1(C)C)=CC=Cc1ccc2cccc(C)c2n1
OC(Cc1c[nH]c2ccccc12)c1cc(-c2cc(Cl)cc(Cl)c2)n[nH]1
COc1cccc(C(=O)c2ccc(=O)n(-c3ccccc3C)c2)c1
C=CC1CC1(NC(=O)C1N(C(=O)C(NC(=O)C(NC(=O)c2cn(C)cn2)C2CCCCC2)C(C)(C)C)CC12C(C)(C)C21CCC1)C(=O)NS(=O)(=O)N1CCCC1
COCCCCCCCCCOC1=C(C)C(=O)c2cccc(OC)c2C1=O
COc1ccccc1NC(=O)C1CC(=O)N(c2ccccc2OC)C1
COCN(CCCc1cccnc1)C1CCN(C(=O)c2ccc(Oc3ccc(Cl)cc3)cc2)CC1
Clc1ccc(N=c2ssnc2Cl)cc1
Cc1cc(C)c2c(c1)C(=O)C(=NNc1ccccc1)CC2=O
COc1ccccc1-c1ccc(NS(C)(=O)=O)c(NC(=O)c2ccc(CN3CCCCC3)cc2)c1
COc1cc2c(cc1OC)CN(C1CCCCC1NC(=O)c1ccc(-c3cccs3)cc1)CC2
Cc1nc2cc([N+](=O)[O-])ccc2n2nccc12
O=C1CCC(=O)N1CC(=O)N1N=C(c2ccc3c(c2)OCCO3)CC1c1ccc(Cl)cc1
Cc1ccc(C(=O)Nc2cc(C(F)(F)F)no2)cn1
Cc1cccc(-c2cc(CC(=O)N3CCOCC3)ccc2-c2cccc(N3CCOCC3)c2)c1
Brc1ccc(-c2ccc(-c3nc(-c4ccccc4)no3)cc2)cc1
COc1ccc(-c2csc(NC(=O)CSc3nnc(N)s3)n2)cc1
COc1ccc(S(=O)(=O)N2CCN(CC(=O)NCc3ccccc3)CC2)cc1OC
CCCCCN(C(=O)c1ccc(C#N)cc1)C(C(=O)O)C(C)C
COc1ccc(C(=O)NCC2CN(c3ccc(N4CCOCC4)cc3)C(=O)O2)c(OC)c1
Fc1ccccc1-c1noc(CCc2ccccc2)n1
c1ccn2c(c1)nc1ccoc12
COc1ccc2c(c1)C=C1CC(N(C)C)C(=O)N3CCc4cc(Cl)c(OC)cc4C3C12
Cc1ccc(Nc2nc(Nc3[nH]ccc3C)cc(N3CCN(C)CC3)n2)cc1
C=Cc1cccc(Nc2ncnc3ccc(NC(=O)c4ccc(Cl)c(Cl)c4)cc23)c1
CSC(=CC=CC1(C)C=C(C)c2c(ccc3c2oc2ccccc23)N1)SC
Cc1ccc2c(C)c(C(=O)N(C)c3cc(C)oc3C)oc2c1
C=C1CC2C3CC=C4CC(O)CCC4(C)C3CCC2(C)C1C(C(C)=O)=C(C)C
CC(C)OC1=NCN(c2ccc(F)cc2)C(N)=C1C=O
N#Cc1ccc(-n2c(SCc3ccc(F)cc3)nnc2-c2ccc3c(c2)OCO3)c(Cl)c1
CC(Cc1ccc(-c2ccccc2)s1)C(=O)N1CCCCC1CN1CCCC1
COC(=O)C(CC(C)C)NC1=NC(c2ccccc2)CO1
N#Cc1ccc2c(c1)CCN(CCC1CCC(NC(=O)C=Cc3cccnc3)CC1)CC2
O=C(Nc1cccc(CNc2ncnc3c(C(=O)O)cccc23)c1)c1cccs1
O=C1CC2(C(=O)N1)C(=O)N(Cc1ccc(Br)cc1)C(=O)c1cc(Cl)ccc12
COc1ccc(C2=[N+]([O-])c3cc(F)ccc3C2=O)cc1
CN1Cc2ccccc2Cc2cc(Cl)ccc2S1(=O)=O
O=C(Nc1cccc(C(F)(F)F)c1)c1cc(S(=O)(=O)NCC2CCCO2)ccc1Cl
COc1ccc(C(C(=O)COC(=O)c2ccc(Br)cc2)N2CCC3(CCCCC3)CC2)cc1
COc1cc(OC)cc(-c2c(-c3cccs3)c3c(=O)n(C)c(=O)n(C)c3n2C)c1
CCNC(=O)c1cc(Oc2cccc(COc3ccc4c(O)c([N+](=O)[O-])c(=O)oc4c3)c2)ccn1
COc1ccc(C2=Nn3c(nnc3-c3cc(OC)ccc3OC)SC2)cc1
CN(CC(=O)Nc1ccc(Nc2nc(N)cc(N)n2)cc1)Cc1ccccc1
COc1ccc(C2CCN(OC)CC2C(=O)NCc2ccc(-c3nnn[nH]3)cc2CC(=O)N(C)C)cc1Cl
COc1ccc(C2=NN(c3ccc4c(c3)C3CC4C3)C(c3ccc(Cl)cc3)C2)cc1
CC(C)C1CCC2(CO)CCC3(C)C(CCC4C5(C)CCC(O)C(C)(C)C5CCC43C)C12
Nc1nc(=O)c2cc(CN(Cc3ccccc3Cl)c3ccc(C(=O)NCCS(=O)(=O)O)c(F)c3)ccc2[nH]1
Cc1cnn(CC(=O)N2CCCC(c3ccc4sccc4c3)C2)c1
COc1ccc(C=CC(=O)Nc2nc(-c3ccccc3)c(-c3ccccc3)s2)cc1
CCCc1ccc(-c2ccc(C=C3SC(=S)N(Cl)C3=O)o2)cc1
O=[N+]([O-])c1ccc(S(=O)(=O)Cc2cn3ccccc3n2)cc1
CN(C)CCOc1ccccc1COC(=O)C(CO)c1ccccc1
CCOc1ccccc1-c1ccc(C(=O)NS(=O)(=O)c2ccccc2C)c(Cl)c1
Cc1ccc(-n2cc(-c3ccccc3C)nn2)cc1C(=O)Nc1cccc(S(N)(=O)=O)c1
Cn1cc(Nc2ncc(C(C)(N)c3nc(-c4ccc(C(N)=O)cc4)co3)cc2C2=NC(C)(C)CO2)cn1
O=C(NC1=NCCS1)c1cc2c(s1)CCCC2
CCCCc1nc(SC)c(C(=O)O)n1Cc1ccc(-c2ccccc2-c2nn[nH]n2)cc1
NC(=O)C1CCCN1C(=O)C1CCCN1C(=O)C1(c2ccc(Cl)cc2)CC1
COc1ccccc1CNc1ncnc2c1ncn2CC1CCCCC1
NCCCNCc1c2ccccc2cc2ccccc12
O=C(CN1C(=O)NC2(CCCCCC2)C1=O)Nc1cc2ccccc2cc1O
Cc1cc(=O)oc2cc(OCc3ccccc3)ccc12
CCOc1ccccc1OCCCNCc1coc(-c2ccccc2C)n1
NC(=O)c1cccc2c1C(=O)c1c(-c3cccc(NC(=O)Nc4ccc(N5CCNCC5)cc4)c3)n[nH]c1-2
C=CC1(C)CCC2(C)C(O)CCC(O)C2C1
Cc1ccc(C2=NC(=O)C(Cc3cccc4ccccc34)S2)cc1
O=C(NCc1ccc(Cl)c(Cl)c1)c1ccc2c(=O)n(Cc3cccnc3)c(O)nc2c1
Cc1ccc(NC(=O)CSc2nc(=O)c(-c3ccccc3)c(S(N)(=O)=O)[nH]2)cc1
Cc1cccc(C2(CCCC(C)C)CCN(C)CC2O)c1
COc1ccc2c(c1)OCCCC2NC(=O)c1ccc(F)c(Cl)c1
O=c1c(Cl)c(OCc2ccccc2Cl)cnn1-c1ccc(Cl)cc1
COc1cc(COc2ccc(CCC(=O)O)cc2)ccc1OCCNCc1cccc(C(F)(F)F)c1
COCCN(C)S(=O)(=O)c1cccc(C(=O)NNC(=O)c2ccc(OC)c(OC)c2)c1
Cc1ccc2c(c1)OC(Cl)(C#N)CC2=NNC(=O)c1ccc(N2CCc3ccccc32)c(C)c1
NCc1cc(O)c(Br)cc1Br
O=C(Nc1ccc(-c2ccccc2)cc1)C1CCCO1
Cc1cc(OC(C)C(=O)NN=C2CCCc3ccccc32)c(Cl)c(Cl)c1C
COc1ccccc1C(=O)NN=Cc1c[nH]c2ccccc12
Cc1ccc(-c2cc3[nH]c(C(=O)NCCN(C)CCS(C)(=O)=O)nc(=O)c3s2)cc1
COc1ccc(C(=O)C(=O)N(C)O)c(C)c1
COc1cc(C=NNC(=O)c2ccc(NC(C)=O)cc2)cc(Br)c1O
COC(COc1ccc(-c2ccc(O)cc2)cc1)CN(Cc1ccccc1)c1ccccc1
O=C(NCc1ccccc1Cl)c1cc(C2CC2)nc2c1cnn2-c1ccc(C(=O)N2CCC(N3CCCC3)CC2)cc1
CC1=CC(=O)N(N=Cc2ccc(OCc3ccccc3)c(Cl)c2)C1=O
Cc1ncc(C=C2CNCS2(=O)=O)c(O)c1C(=O)C=Cc1ccccc1
CCc1ccc(C(=O)Nc2nnc(C)s2)cc1S(=O)(=O)N1CCN(c2ccccc2)CC1
CCOC(=O)c1c(C)[nH]c(C(=O)OC(C)C(=O)Nc2sc3c(c2C#N)CCCC3)c1C
Cc1cc(C)n(C(c2ccc(OC(C)C)cc2)[N+](=O)[O-])n1
COc1cc(OC)c2c(=O)c(O)c(-c3ccc(O)c(O)c3)oc2c1
Clc1ccc(Nc2nnc3[nH]c4ccccc4c3n2)cc1
CCn1nc(C)c(CN2CCCC2Cn2nc(C)nc2C)c1C
O=C1CC(c2ccc(CCO)cc2)C2CCCCC12C(=O)Nc1ccc(Cl)cc1
Cc1cccc(CN2CC(C)OC(CN(C)C)C2)c1
CC(C)(C)SC(=S)N1CCn2c(-c3ccc(Cl)cc3)nc3cccc(c32)C1
COc1ccc(OC)c(NC(=O)CSc2nc(=O)cc(-c3ccccc3)[nH]2)c1
Cc1ccc(Cl)cc1C(=O)COC(=O)c1cn2ccccc2n1
O=c1c(-c2cccc(Cl)c2)coc2cc(OCc3ccccc3)cc(O)c12
O=C1CN2Cc3cc(OCCCCN4CCN(c5cc6c(cc5F)c(=O)c(C(=O)O)cn6C5CC5)CC4)ccc3N=C2N1
COC(=O)c1ccc(-c2ccc(C=NNC(=O)c3ccncc3)o2)cc1
CC(C)(C)CNC(=O)C(CC(O)(C(=O)Nc1cccc([N+](=O)[O-])c1)C(F)(F)F)NC(=O)OCc1ccccc1
COc1cc2cc3c4c(c(OC)cc3cc2c(O)c1OC)C(C(C)(C)O)OC4
CCCCCCC(O)C(Cc1ccccc1)NC(=O)C(CCC(N)=O)NC(=O)C(Cc1ccccc1)NC(=O)OCc1ccccc1
CNC(=O)c1cc(N(C(=O)C(Cc2ccc(OCCNCc3ccccc3)cc2)c2ccc(C)cc2)S(C)(=O)=O)ccc1Cl
COc1ccc(-c2csc(-c3ccccc3C)n2)cc1S(=O)(=O)Nc1ccccn1
Cc1cscc1-c1ccc(O)c(C=CC(=O)O)c1
COc1cccc(C=C2SC(=S)NC2=O)c1O
c1ccc(C2CCN(CCCOc3ccc(CC4CC4)cc3)CC2)cc1
COc1cc(Cl)ccc1-c1ccc(C(=O)Nc2cccc(C(=O)O)c2OC)o1
CC(C)c1nn(-c2ccccc2)c(-c2cccc(N)c2)c1-c1cc2ccccc2[nH]1
C=CCOCC(=O)C1CN(C)C(C)CN1C(=O)c1cccc(CC)c1
CC(C)CN(NC(=O)c1ccccc1)c1ccc([N+](=O)[O-])cc1
Cc1ccccc1Nc1nc(C)c(C(=O)c2ccccc2N)s1
CCOc1ccc(NS(=O)(=O)c2ccc(C)c(C(=O)NCCCN3CCNC(=O)C3)c2)cc1
COc1ccc(S(=O)(=O)Nc2ccc3c(c2)C(=O)N(C)CC(F)C(CN(C(C)CO)S(=O)(=O)c2ccccc2C)O3)cc1
COc1ccccc1OCCC(=O)Nc1nc(-c2ccc(S(N)(=O)=O)cc2)cs1
COc1cc(O)c2c(c1OC)OC(c1ccc(O)c(O)c1)CC2=O
CC1=C2CCc3ccccc3N2CCC1=O
CCCCOc1ccc(C(=O)Nc2ccc(-n3ccc4c([N+](=O)[O-])ncnc43)cc2)cc1
Oc1ccc(C2=C(c3ccc(OCCN4CCCC4)cc3)c3ccc(F)cc3SCC2)cc1
C=CCCCCN1CCN(S(=O)(=O)c2cccc3cccnc23)CC1
O=C1Nc2ncccc2C1=Cc1ccc(C(=O)O)cc1
O=C(NN1C(=O)C(=Cc2ccc(F)cc2)S(=O)(=O)C1c1ccc(Cl)cc1)c1ccc([N+](=O)[O-])cc1
COc1ccc(C)cc1NC(=O)CN(Cc1ccccc1)S(=O)(=O)c1ccc(N)cc1
CN(C)C(=O)c1ccc2c(c1)NC(=O)C(CN1CCCCC1)C2
c1ccc2c(C3CCC(N4CCN(c5cccc6[nH]ccc56)CC4)CC3)c[nH]c2c1
CC(=O)c1cc(C=O)c(O)cc1OC1OC(CO)C(O)C(O)C1O
COC(=O)C(N)Cc1ccccc1
CN(C)C(=S)NCc1cc2ccccc2c2c1COC2
O=Cc1cc(Cl)ccc1CS(=O)(=O)C1CCCC=C1F
CCC(NC(=O)C1CC2(CC2)CN1C(=O)C(NC(=O)C(NC(=O)C1CCCCC1)C(C)C)C(C)(C)C)C(=O)C(=O)Nc1nncs1
CC1CN(c2c(N)c3c(c(=O)n(C)c(=O)n3C)n2C)CC(c2ccccc2)O1
C=CCOC(=O)c1ccc(OC)c(=O)[nH]1
CC(=O)c1ccc(Oc2ccccc2N(C#N)CC2CCc3c(F)cccc3C2)cc1
CCC(C)NC(=O)c1nn(Cc2ccccc2)c(=O)c2ccccc12
N#Cn1c2ccccc2c2c1c1ccccc1n2Cc1ccc(Cl)cc1
Cc1cc(OCCCC#N)oc(=O)c1C
CC(O)(CF)c1cnc2c(c1)S(=O)(=O)Cc1ccccc1-2
Cc1cccc(C)c1NC(=O)C(NC(=O)c1ccoc1)C(C)C
CC(C)c1ccccc1NC(=S)N1CCN(S(=O)(=O)c2ccccc2)CC1
COc1c(O)cc2nc3[nH]nc(C)c3c(CN3CCC(N(C)C)CC3)c2c1Cl
CCOC(=O)c1ccc(C)cc1NC(=O)c1nc2nc(C)cc(C)n2n1
O=[N+]([O-])c1ccc(COc2ccc(Cl)cc2C=NNC(=S)Nc2ccc(F)cc2)cc1
COc1ccc(Br)cc1S(=O)(=O)n1cccc1C(=O)Nc1nccs1
Cc1cccc2nc(CNc3ccccc3)cc(=O)n12
COc1ccc(CC2CCC(N)CC2)cc1
CC(=O)NC(Cc1c[nH]c2ccccc12)C(=O)OCC=C1c2ccccc2-c2ccccc21
COCc1ccc(CN2CCN(CC3OCCc4ccoc43)CC2CCO)o1
COCC1OC(Oc2c(O)ccc3c2OC(=Cc2ccc(OC)cc2O)C3=O)C(O)C(O)C1O
O=C(NS(=O)(=O)c1ccc(Cl)cc1)Oc1cc(F)c(Cl)c(Cl)c1
Cc1ccc(-c2noc(-c3ccn(Cl)n3)n2)cc1
COC(=O)C(Cc1ccccc1)NC(=O)c1cc(-c2cc3ccccc3[nH]2)ccc1-c1ccccc1C
Cc1cc(C(=O)c2ccc(Cl)c(N(Cl)CCN(C)CCNc3cc(NC4=CC(=O)c5ccccc5C4=O)ccc3Cl)c2)cc(Cl)c1O
Cc1ccc2c(c1)c(O)c(C(=O)Nc1ccc(OCc3ccccc3)cc1)c(=O)n2C
CC(C)(C)OC(=O)N1CCC(c2ccc(C#N)cc2F)CC1
Cn1c(NC(=O)c2ccco2)nc2ccc(-c3ccc(OCCN4CCCCC4)cc3)cc21
O=C1CCC(=O)N1CCc1csc(-c2ccc(Cl)cc2)n1
N#Cc1c(N)[n+]([O-])c2cc(Cl)c(Cl)cc2[n+]1[O-]
O=C(O)c1ccccc1Nc1ncc2c(n1)-c1c(nn(C3CCCC3)c1-c1ccc(Cl)cc1Cl)CC2c1ccccc1
Nc1ccc(Oc2c(Cl)cc(N3CCNCC3)cc2Cl)cc1
Cc1ccc(S(=O)(=O)N(C)CC2OCCCCCC(C)Oc3ccc(NC(=O)Nc4ccc(C(C)CO)cc4)cc3C(=O)N(Cl)CC2C)cc1
NCCCCC(NC(=O)c1cccc(-c2cc(Cl)cc(Cl)c2)c1)C(=O)N1CCN(C2(CNC(=O)Cc3ccccc3)CCCCC2)CC1
O=C1Nc2ccc(Cl)cc2C1=NC1CCCCC1O
COCCc1ccc2c(C(Nc3cccc(OC(F)(F)F)c3C#N)OC(F)(F)F)nc(-c3ccc(CCC(=O)N(C)C)cc3)nc2c1
CC(C)CCc1ccc(C(=O)C(CCc2ccccc2)NC2CC(=O)N(c3ccc(F)cc3)C2=O)c(F)c1
Cc1ccc(C(O)C(Cc2ccccc2)NC(=O)c2ccc(C(=N)N)cc2F)cc1
O=C1NC(=O)C(c2c(Cl)cccc2Cl)=C1Nc1cnc2ccccc2c1
CCOc1ccccc1Oc1nc(Cl)nc2ccccc12
O=C(O)c1ccc(C=NNC(=O)c2ccncc2)cc1
CCCC1(C(C)(C)C)C2CN(C(=O)C(C)NC(=O)NC3(CS(=O)(=O)N4CCCC4)CCCCC3)C(C(=O)NC(C)C(=O)C(=O)NC3CC3)C21
CCCc1c(OC(C)C(=O)OCC)c(=O)oc2c(C)c(C)ccc12
CC(C)=CCCC(C)=CCCC(C)=CCCC=C(C)COc1ccc(C=O)cc1OCC=C(C)CCC=C(C)C
Cc1c(C(=O)N2CCCC(c3ccccc3)C2)oc2ccccc12
COC(=O)Nc1ccc(CN2CCc3c(sc(NC(=O)c4cc(C(F)(F)F)cc(C(F)(F)F)c4)c3C(N)=O)C2)cc1
Cc1ccc2n(c1=O)Cc1ccc(Br)cc1-2
Cc1cc(C)nc(N2C(=O)CSC2c2c(F)cccc2Cl)n1
COc1ccccc1NCc1c(O)ccc2ccccc12
CON1C(=O)C(=Cc2ccc(N3CCCC3)cc2)SC1=Nc1ccc(C)cc1
COn1c(=O)c2[nH]c(-c3ccc(OCCCNc4ccc(Oc5ccc(C(C)C)cc5)cc4)cc3)nc2n(C)c1=O
Cc1nc(C)c(S(=O)(=O)c2ccccc2)nc1Cl
O=C(NCc1ccc(F)cc1)C1CCCCN1C(=O)C1CCCN1S(=O)(=O)c1cccc2nsnc12
NC(=O)CCC(N)C(=O)Nc1ccc2[nH]c(C(=O)O)cc2c1
COc1ccc(-c2cc3nnc(OC)c(C)n3n2)c(OC)c1
Clc1ccccc1-c1nc(CN2CCN(Cc3ccccc3)CC2)co1
O=C(c1cccn1Cc1ccc(Cl)cc1)N1CCN(c2ccc(C(=O)C(O)(C(F)(F)F)C(F)(F)F)cc2)CC1
CC(C)c1ccc(C(C)C)c(N2CCN(C(=O)C3CCC(=O)N(C4CCCCC4)C3)CC2)c1
Cc1ccc(NCc2nccn2CC(C)(C)O)cc1C
CN1CCN(c2ccccc2Sc2ccc(F)cc2)CC1
Cc1ccc(OCC(O)CNCCC(C)C)cc1Cl
COC(=O)c1cccc(-n2cnc(C3=CC=C3)c2-c2ccnc(Nc3ccc(C(=O)Nc4cccc(OC)c4)cc3)n2)c1
OCC1OC(n2cnc3cccnc32)C(O)C1O
CCCCc1ccc(-c2noc(CN3CCCC3)n2)cc1
CNC(=O)Cn1cc(S(=O)(=O)c2ccc(Cl)cc2)c(=O)c2cc(F)c(N3CCC(C(F)(F)F)CC3)cc21
Cc1ccccc1-c1cn2ncnc(Nc3cc(F)c4[nH]c(C(=O)NCC5(C)CCCCC5)cc4c3)c2c1CCN(C)C
CC1CN(C(C)CO)C(=O)Cc2cc(NS(=O)(=O)c3cn(C)cn3)ccc2OC1CN(C)Cc1ccc(Oc2ccccc2)cc1
CC1(C)C(=O)c2c(nc(Cl)c(O)c2C(=O)O)-c2c(Cl)c(Cl)c(Oc3ccc(Cl)cc3)c(Cl)c21
N#Cc1ccc(-c2ccc(Cn3ccnc3)cn2)cc1
NC(CCNc1nccc(-c2ccc3[nH]ncc3c2)n1)c1ccccc1
COC(=O)c1cc(C(=O)NC2CCCCC2)n(-c2ccccc2)n1
O=C(OCCCl)c1cnc2ccccc2c1O
CC(C)(C)NC(=O)c1ccc(C2=CC3(CCN(C(=O)C4CCC4)CC3)OC2c2ccccc2Cl)cc1
CS(=O)(=O)c1ccc(C=CC(=O)Nc2nnc(-c3ccc(Cl)cc3)o2)cc1Cl
CNC(=O)COC(c1ccc(Cl)c(Cl)c1)C1CCCCN1
CN(C)C(=O)C(=O)c1cnc2ccc(-c3cc(Cl)c(O)c(Cl)c3)cc2c1Nc1ccc(N2CCC(CNCCC(=O)O)C2)cc1
Fc1ccc(-n2c(CN3CCCCC3)n[nH]c2=S)cc1
COC(=O)C1CCN(CC(=O)Nc2cc(Cl)ccc2F)CC1
COc1cc2ccccc2cc1C(=O)Nc1cccnc1
CC(C(=O)N(C)CCCc1ccccc1)C1CCC(CC(C)n2cc(C#Cc3cccc(C#N)c3)nn2)O1
Cn1nnnc1SCC(=O)c1ccccc1
O=C(c1cccs1)c1ccccc1Br
CC(C)=CCCC(C)=CCc1c(O)cc2c(c1O)CC(C)(CC=C(C)C)O2
COn1ccnc1SCc1nnc(-c2ccc(C(C)C)cc2)o1
O=Cc1ccc(-c2c(Cc3cccnc3)c(=O)oc3ccccc23)cc1
COc1ccc(CCCN2CCC(c3cc(Cc4ccccc4)nn3Cc3ccc(F)cc3)CC2)cc1
COc1ccc(O)c2nc(NCCCN3CCOCC3)ccc12
CC(=O)c1ccc(OCCCN2CCCC2)cc1
COc1ccc(C)cc1NC(=O)COC(=O)CNC(=O)c1cccs1
Fc1ccccc1-c1nnc2sc(-c3ccncc3)nn12
Cc1cc2c(nc1C)-c1ccccc1CC2
C#CCNC(=O)OC1C2CC3CC(C2)CC1C3
COc1ccc(NC(=O)N2CCC(NC(=O)C=Cc3ccccc3)CC2)cc1
Nc1ccc(-c2ccnc3[nH]c(-c4ccc(CNN=Cc5ccc(Cl)c(Cl)c5)cc4)cc23)cc1
CC1C(c2ccc(-c3ccc(CO)cc3)cc2)C2CN(C(=O)c3cccc4c3[nH]c3ccccc34)CCCN12
COc1ccc2c(c1)c(CC(=O)c1ccc(C)s1)c(C)n2C
C=CCNc1c(NC(=O)CSc2nnc(-c3ccc(C)cc3)n2C)sc(C)c1C
CC(C)(C)OC(=O)NCCC(OC1=C(C[n+]2cccc3cnsc32)CSC2C(NC(=O)C(=NN)c3csc(N)n3)C(=O)N12)C(=O)O
CCN1CCN(C(=O)NCCNS(=O)(=O)c2ccc(Nc3ccnc4cc(Cl)ccc34)cc2)CC1
CCc1nnc2n1CCN(C(=O)C1CCC(n3cncn3)CC1)C2
CCCCCCCCCCCCC(O)C1CCC(C2CCC(C(O)CCCC(C)CCCC)O2)O1
CN(C)CCCN1C(=O)COc2ccc(-c3cc(=O)c4c(CNCCO)cc(O)cc4o3)cc21
CC(=O)Nc1scnc1C(=O)NN
Cc1cccc(-c2nnc(SCC(=O)Nc3c(C)n(O)n(-c4ccccc4)c3=O)n2-c2ccccc2)c1
CC1CN(C(=S)SCCCCCCCCCF)CC(C)O1
Cc1ccc(CNC(=O)c2ccc(-c3cccc(-c4nc5cccc(C)c5n4Cc4ccc(F)cc4)c3)cc2)cc1
C=CCc1cc(SCC(=O)C(C#N)=C(C)N)c(C#N)c(-c2ccccc2)n1
O=[N+]([O-])c1nc(SCc2cccc(Cl)c2)c2ncn(-c3ccccc3)c2n1
CC(C)C1NC(=O)C2CCCN2C(=O)C(C(C)C)OC(=O)C(CCCCN)NC(=O)C(Cc2c[nH]c3ccccc23)NC(=O)C2CCCCN2C(=O)C1=O
CCCCCCCCc1nc2c(N)ncnc2n1C1OC(CO)C(O)C1O
CCn1c(SCCC(=O)Nc2ccccc2C(C)C)nc2ccccc21
CC(C)C(C)(O)C1CCCN1C#N
CC(C)(C)Cc1nnc(NC(=O)C(c2ccc(F)cc2)c2ccc3c(c2)OCO3)s1
Cc1cccc(C)c1Cn1c(F)cc2c(NC(F)c3ccccc3)ncnc21
COc1ccc(C2=C(N3CCOCC3)C(=O)N(c3cc(Cl)ccc3C)C2=O)c(OC)c1
Cc1cc(=O)oc2cc(OCCCN3CCN(c4cccc(Cl)c4)CC3)ccc12
COc1ccc(Cl)cc1-c1nc(-c2ccc3ccccc3c2)c(CC(=O)O)[nH]1
CN(C)Cc1noc(CCN2CC(C(=O)N3CCCC3)CCC2=O)n1
Cc1ccc(S(=O)(=O)NC(=O)c2cn3c(-c4ccc(Cl)cc4)c(CN)c(C)nc3n2)cc1
N#Cc1ccc(Nc2nc(N3CCCC3)nc3c2S(=O)(=O)CCC3)cc1
COc1cccc(C=Cc2cc(OC)c3cccc(Br)c3n2)c1
CCN1c2ncc(COc3cc(C)nn3C)cc2C(=O)N(C)c2ccc(Cl)nc21
CCC(NC1=NS(=O)(=O)N(F)c2ncc(-c3cncn3C)cc21)c1ccccc1C
COCCOCC(Oc1ccc(C(N)=O)nc1)c1cccc(F)c1
CC(C)=CCCC12OC3=C(C(C)C4C5CCC(=O)C5(C)CCC4C3(C)OC(=O)C=C(C)C(C)C)C1(O)O2
CC1CN(C(C)CO)C(=O)c2cccc(NS(=O)(=O)c3ccc(Cl)cc3)c2OC1CN(C)Cc1ccc(Oc2ccccc2)cc1
CC1CCOC(OC2CC(OC3OCCC(NC(=O)CCN(C)C)C3C)CCCC(=O)CCCCOC(=O)C2CCO)C1
O=C(O)Cc1cc(-c2ccc(F)cc2)[nH]c2nn(Br)c(=O)c1-2
Cc1cccc2c1OP(=O)(OCC1OC(n3cc([N-][N+]#N)c(=O)[nH]c3=O)CC1C=CBr)OC2
COCc1nc2n(n1)-c1ccccc1C(C)C(c1cccc(N)c1)O2
Cc1ccc(-n2cc(C=C3C(=O)NC(=O)NC3=O)c3ccc([N+](=O)[O-])cc32)cc1
CCOC(=O)c1ccc(-c2nc(-c3ccc(F)cc3)c(-c3ccnc(NC(C)=O)c3)n2C)o1
CCCCC(O)C=CC1C(O)CC(=O)C1CC=CCCCC(=O)OC
Cn1ccnc1CN1CCN(C(=O)c2cccc(CN3CCCCC3)c2)CC1
CCOC(=O)c1sc(NC(=O)c2cc(S(=O)(=O)N3CCCCCC3)ccc2Cl)nc1C
CCCCCCCC(=O)Nc1ccc(C(=O)Nc2ccncc2)cc1-c1cccc(C(=O)OC)c1
O=C(O)COc1ccc(NC(=O)c2nn(-c3ccc(Cl)cc3Cl)c(-c3cc(Cl)cc(Cl)c3)c2C(=O)O)c(Cl)c1
Cc1cccc(NC(=O)c2cccc3c2C(=O)c2c-3n[nH]c2-c2ccc(C)c(C)c2)c1
N=CCc1c(Sc2c(Cl)cc(Cl)cc2Cl)[nH]c2ccc(Br)cc12
COC(=O)C=Cc1cc(NC(=O)c2ccc(OC3CCN(C(N)=O)CC3)cc2)cc(C(=N)N)c1
CCCCC=CC=CCC=CCc1cccnc1
CCOC(Cc1ccc2c(c1)OCO2)C(=O)O
COc1cc2c(Cc3ccccc3)nc(=O)[nH]c2cc1N
C=C1C(=O)C(Cl)=CC(c2ccc(O)cc2)=C1C
CC1(NC(=O)C(C#N)Oc2ccccc2)C(=O)N2CCCCC21
Cc1c(CNc2ccnc(N)n2)sc2ccccc12
N#Cc1ccc(S(=O)(=O)NCc2ccccc2)cc1C(=O)NCCC(=O)NN=Cc1cc(O)ccc1O
O=C1c2ccccc2CC2c3c(ccc4oc5ccccc5c34)CCN12
COc1cccc(C(=O)c2ccc3ccccc3n2)c1
COP(=O)(OC)C(O)C1COC(c2ccccc2)=N1
COC(=O)c1cc(-c2oc3ccccc3c2C(=O)c2cc(OC)c(OC)c(OC)c2)ccc1OC
COc1cccc(-c2cc(C(=O)NC3CCCCC3)c3ccccc3n2)c1
Clc1cccc(-c2nnc3sc(-c4ccc(Oc5ccccc5)cc4)nn23)c1
COc1cc(=O)oc2c(OC3OC(O)C(O)C(OC)C3O)ccc(CCc3cccc(CO)c3)c12
Nc1ccccc1S(=O)(=O)N1CCN(c2ccc(C(=O)c3ccc(O)cc3)cc2)CC1
CCNC(=O)NC(=O)CSc1cccc(C)c1C
CCSc1ccc(-c2[nH]c(-c3ccc(OC)cc3)nc2SCC(=O)NCc2ccco2)cc1
O=C(O)c1cc2c(s1)-c1ccccc1OC2c1ccc(O)cc1
COc1ccccc1-c1cc(C(=O)Nc2cc3ccccc3oc2=O)n[nH]1
O=C(Nc1cccc(S(=O)(=O)N2CCCCC2)c1)c1ccccc1OCCO
O=S(=O)(Nc1ccc(CO)c2ccccc12)c1ccc(F)cc1F
O=C(NO)C1CC(N2CC(=O)N3CCCC3C2=O)CN1S(=O)(=O)c1ccc(Oc2ccccc2)cc1
Cc1ncccc1SSCCC(N)C(=O)O
CC(C)CC(O)C(O)C(CC1CCCCC1)NC(=O)C(NC(=O)C(CO)NC(=O)C(NC(=O)C(Cc1ccccc1)NC(=O)CNC(=O)NC(C)(C)C)C(C)C)C(C)C
CN1CC(C(=O)c2ccccc2)C2(CCC3(CCCCC3)CC2)C1
NOC(=O)C1CCCN1C(=O)CCCC(=O)O
O=C1NC(=O)c2c1c1cc3ccccc3cc1c1[nH]c3ccccc3c21
N=C(N)Nc1ccc2[nH]c(C(=O)N3CCc4ccc(CO)cc4C3)cc2c1
COc1ccc(C(=O)NCC(c2ccco2)N2CCCC2)cc1S(=O)(=O)Nc1ccccc1C
CC(NC(=O)C1CCCN(S(=O)(=O)c2cccc(Cl)c2)C1)C(O)c1ccccc1
CC(=O)NCC1CN(c2ccc(N3CCN(CO)CC3)c(F)c2)C(=O)O1
CCCCc1cccc(-c2nc(S(=O)(=O)c3cccc(C)c3)c(N3CCN(C)CC3)o2)c1
Cc1cc(O)c(C(=O)C=C(O)C(=O)O)c2c1OCC2
Cc1cc(C(N)=O)nc(SCc2cc(=O)c3cccc(C)c3[nH]2)n1
CC(C)(O)C#Cc1cccc2c1OC(Cn1ccnn1)C2
Cc1ccnc(C(=O)NNC(=S)NC(=O)c2cccc(Br)c2)c1
CCCCCCCCCCCNCCCCCCCC
Cc1ccccc1Cn1cc(S(=O)(=O)CC(=O)NCc2ccccn2)c2ccccc21
NC(CC(=O)O)CC(NS(=O)(=O)c1cccc(OCCc2ccc3c(n2)NCCC3)c1)C(=O)O
CN(C)c1ccc(F)cc1C1CCCN1c1cc(=O)nc[nH]1
CC(=O)Nc1ccc(S(=O)(=O)NC2CC2)cc1
CSCCC(N)C(=O)C1CCCN1C[N-][N+]#N
Cc1ccccc1-c1nc(CN2CCC(c3ncco3)CC2)c(C)o1
COc1cccc(-c2nnc(SCC(=O)Nc3cc(C)nn3-c3ccccc3)o2)c1
CC(C)(CS(=O)(=O)c1ccc(OCc2cccc(Cl)c2)nc1)N1CCOCC1
COc1ccc2c(c1)OC1COc3ccccc3C1C2=O
COc1ccc(Sc2ccc(C(CC(=O)O)C(=O)O)cc2)cc1
CCC(C=C1SCCN1C)=C1SC(=O)NC1=O
CC(C)(C)C(=O)C1OC1c1ccccc1O
NCc1ccc(-c2cc3ccccc3o2)c([N+](=O)[O-])c1
NS(=O)(=O)c1ccc(NC(=O)C(=O)NCc2ccc3c(c2)OCO3)cc1
Oc1c(CN2CCCCC2)cccc1CN1CCN(CC=Cc2ccccc2)CC1
CC#Cc1ccc2c(c1)C1OCCCC1C(c1ccc(OC)cc1)N2
CCNC(=O)c1c(-c2ccccc2)nn2c(C)cc(-c3ccccc3)nc12
C=C(CC)C(=O)c1ccc(OCc2nc(-c3ccc(F)c(F)c3)cs2)c(C)c1C
COc1ccc(C=NNC(=S)Nc2cccc(Br)c2)c2ccccc12
CCOc1ccc(C)c(C=Nc2ccc(NC(=O)c3ccccc3)c(O)c2)c1
CCCCC(C)C(O)CCC(O)CC1(CC(=O)O)CCC(C(C)CCC2CC(C)C(C)(O)O2)O1
O=C1COCCN1c1ccc2c(c1)CCCN2c1ncnc(NC2CCCCCC2)c1Cl
COc1cc(C(=O)c2ccc3c4c(cccc24)C(C(=O)O)O3)ccc1O
NN=C1C=CC(=C(c2ccccc2)c2ccc(N)cc2)C=C1
CC(=O)Nc1cccc(OC2CC(C(=O)Nc3ccc4[nH]c(C(=O)N5CC(Cl)C5)cc4c3)N(C(=O)c3coc4ccccc34)C2)c1
CC1CN(C(=O)Cc2ccc(Cl)c(Cl)c2)CC(C)O1
O=[N+]([O-])c1cc2c(NC3CCCCC3)ncnc2cc1OCCCCN1CCOCC1
Cc1nc(N)nc2c1cc(-n1ccnc1)c(=O)n2C1CCCC1
CC(=O)c1ccc(OCCCC(=O)Nc2ccc(N3CCCCC3)cc2)cc1
COc1cccc(CN2CCC(N3CCc4ccccc4C3)CC2)c1OC
COC(=O)c1cc(C)cc(C(=O)NCC(=O)N2CCCC2C#N)c1
O=C(O)CSc1ncccc1C(=O)O
O=C(O)CCC(=O)c1ccccc1C(=O)NN=CC1C(=O)N(O)c2ccccc21
Nc1nc(NCc2ccccc2)nc(-n2cnc3ccccc32)n1
CC(C)CN(C(CO)CCCCNC(=O)c1cccc(CCCOc2cccnc2)c1)S(=O)(=O)c1ccc(N)cc1
ONC(=NCCCOc1cc(-c2ccncc2)cc(-c2cccnc2)c1)c1ccccn1
CCOc1ccc(OCC)c(NC(=O)CSc2nc(=O)c3c(O)c(C(C)C)cc(O)c3[nH]2)c1
CCCNC(=O)C1(C)CCCN(Cc2ccccc2OC(F)F)C1
CCCCNc1nc(NCc2ccc(F)cc2F)c2cnn(CC(C)O)c2n1
CNC(=O)c1cn(-c2ccc(-c3cn(C)oc3=O)cc2)c2ccccc12
CCN1C(=O)c2cccc3c(S(=O)(=O)NCCCN4CCCC4)ccc1c23
Cc1cnc(NC(=N)NC(=Nc2cccc(Cl)c2)C(Cl)(Cl)Cl)c(Cl)c1
O=c1nc(NN=Cc2cccs2)[nH]c2[nH]cnc12
CCCCCCCCCCCS(=O)(=O)NCc1ccccc1
CC(NC(=O)c1cc(-c2ccccc2F)n[nH]1)c1nccs1
COc1ccc(Cn2ncc3nc(N)nc(N)c32)cc1Cl
Cc1ccccc1S(=O)(=O)N1CCN(Cc2cn(-c3ccc(C(F)(F)F)cc3)nn2)CC1
COc1ccc(Nc2cnccn2)c2c1C(=O)c1ccccc1C2=O
O=c1c2scc(-c3cccc(Br)c3)c2n2c(S)nnc2n1CCc1cccc(Cl)c1
c1ccc(CN2CCC(Nc3ccc(-c4cccc5nccnc45)cc3)CC2)nc1
COc1ccccc1CN1CCC(N2CCC(C(=O)N(C)C)CC2)CC1
Nc1cccnc1NC1CCCCC1
CCC(C)C(N)C(=O)NC(C(=O)NC(C)C(=O)O)C(C)C
CCCCS(=O)(=O)C1C(c2cncc(Cc3ccc(O)cc3)c2)OC(O)C(Cl)C1CO
Oc1cc(Nc2ccccc2)c2c(ccc3occc32)c1
C(=NCCCNCCc1ccc(N=Nc2ccccc2)cc1)c1ccc(-c2ccc3ccccc3c2)cc1
CCCCCOc1cccc(C(=O)Nc2ccc(-n3cnnn3)c([N+](=O)[O-])c2)c1
CCOC(=O)C1=C(C)NC(=O)NC1c1ccc(-c2ccc(Br)c(C)c2)o1
CC(C)CC(NC(=O)C(NC(=O)COc1ccccc1)C(C)C)C(=O)NC(CC1CCCCC1)C(O)C(O)CC(C)C
Cc1cccc(C(=O)Nc2nc3cccnc3n2C)c1
O=C(O)C1CCN(C(=O)Cn2c(-c3ccccc3)nc3cccnc32)CC1
Cc1cc(=O)nc(Nc2ccc3nc(N4CCC(N5CCCCC5)CC4)ccc3c2)[nH]1
CCCCN(CCCC)CCN1C(=O)C(O)(c2cc(C)c(OC)c(C)c2)c2ccccc21
Cc1ccc2nc(NC(=O)C3CCCN(S(=O)(=O)c4ccc5c(c4)CCCN5C)C3)sc2c1
c1ccc(-c2cn(CCCOc3ccc4ccc5ccccc5c4c3)cn2)cc1
CCc1nc2ncnn2c(N2CCSCC2)c1Cc1ccccc1Cl
CC(C)CCn1c(=O)c(-c2nc3cc(O)ccc3[nH]2)c(O)c2cccnc21
O=C(NC1CCN2C(=O)N(C3CC3c3ccccc3)C(=O)C12)c1ccc2ccccc2n1
COCCOc1cc(F)c(-c2nc(C(=O)Nc3cnccc3C3CC(C)C(OC(C)c4ccccc4F)C(N)C3)ccc2F)c(F)c1
Cc1ccccc1CNC(=O)c1ccc(-n2cnc3cc(I)ccc32)s1
CCCn1c(SCC(=O)Nc2sc3c(c2C(N)=O)CCC(CC)C3)nc2ccc(C)cc21
CC1CCN(C2=NC(=O)C(=Cc3ccc4c(c3)OCO4)S2)CC1
Cc1ccc(OCC(O)(COc2cccc([N+](=O)[O-])c2)[N+](=O)[O-])cc1C
Cc1noc(C)c1-c1ccc2ncnc(NCc3ccccn3)c2c1
COC(=O)C(CCc1cc(F)cc(F)c1)(c1ccccc1)c1ccc(OCCN2CCCC2)cc1
Cc1c(Cc2cccc3ccccc23)[nH]c(SCCn2ccnc2)nc1=O
CN1CCCC1=Nc1ccc(C(N)=O)c(N)c1
COc1ccccc1NS(=O)(=O)c1ccc(C(=O)NNC(=O)CC(C)c2ccccc2)cc1
CC(F)Cc1nnc(SCC(=O)Nc2nc(-c3ccccc3)cs2)n1-c1ccccc1F
CCCCCOC(=O)N1CCN(C(=O)C(CCC(=O)O)NC(=O)c2cc(N3CCCCC3)cc(-c3ccccc3)n2)CC1
CS(=O)(=O)Cc1ccc(Cc2cc(C3OCC(O)C(O)C3O)cs2)cc1
O=C(c1cc([N+](=O)[O-])cc([N+](=O)[O-])c1)c1coc2ccccc2c1=O
CC1(COc2ccccc2)C(=O)NC(=O)NC1=O
C=C1CC(CO)(COc2ccc(CC)cc2)NC1=O
COC(=O)c1ccc(O)c(C(=O)NN=Cc2c(Cl)cnn2-c2ccccc2)c1
CC(C)C(NC(=O)OC(C)(C)C)C(=O)NC(Cc1ccc(Cl)c(Cl)c1)C(=O)NCC#N
FCCc1cccc(CNc2nc3cnccc3n2Cc2ccccc2F)c1
CCOC(=O)CC1c2cc(OC)ccc2-c2ccc3ccccc3c21
CC(C)n1cc(C(=O)c2cncc(NC(=O)c3cc4occc4n3C)c2)c2cncnc21
CCc1ncnc(-c2ccc(C(=O)N3CCC(CO)CC3)c(OC)c2)c1C#Cc1ccc(N)nc1
O=C(COc1cccc2c1CCN(C(=O)c1cccc(C(F)(F)F)c1)C2)NS(=O)(=O)c1ccc(Cl)c(C(F)(F)F)c1
CCCC(NC(=O)C1CC2(CN1C(=O)C(NC(=O)C(CCCN=C(N)N)NC(=O)C(CC(C)C)NC(C)=O)C(C)(C)C)SCCS2)C(=O)C(=O)Nc1ccc2[nH]ccc2c1
CN(C)c1cccc2c(S(=O)(=O)NCc3cn(CC(=O)Nc4ccc5c(c4)OCO5)nn3)cccc12
Cc1ccc(CN2CCCC3(CCN(C(=O)C4CC4)C3)C2)s1
CN(C)c1nc(-c2ccc(F)cc2)cs1
Cn1c(=O)c(-c2c(O)cccc2F)cc2cnc(Nc3ccc(N4CCNCC4)cn3)nc21
Cc1cc(Nc2ccccc2NC(=S)N2CCOCC2)c2ccccc2n1
N#Cc1c(N)nc(SCc2cccnc2)c(C#N)c1-c1cccs1
CN(Cc1ccccc1)CC1CN(c2ccc(N3CCCCC3=O)cc2)C(=O)O1
CCN(CC)C(=O)Nc1cccc(-c2cc(CC(=O)O)c(C(N)=O)s2)c1
CNC(=O)OCC(c1nc2ccccc2[nH]1)C(O)SCCCc1ccccc1
COc1cc(OC)c2c(c1)OC(c1cc(OC)c(OC)c(OC)c1)CC2=O
Cc1c[nH]c(C2CC3(N4CCCCC4)CC(c4ccccc4)C2C(c2ccccc2)C3)n1
CSC1(c2c(Cl)ccc3ccccc23)CCN(CCCOc2ccc(Cc3ccccc3)cc2)CC1
OCC1OC(n2cc(F)c3c(-c4cccs4)ncnc32)C(O)C1O
Cc1ccc(NC2=NN(C(=O)CSc3nn(-c4ccccc4)c4cc(F)ccc34)C(c3ccc(F)cc3)S2)cc1
O=C(NN=Cc1ccc(O)cc1O)c1ccc2c(c1)OCO2
CN(C)CCN1C(=O)C(=O)c2ccc(OCC(=O)C(F)(F)F)cc21
Cc1cc(C(=O)Nc2ccc3c(c2)C(=O)c2cc(N4CCN(O)CC4)ccc2C3=O)ccc1[N+](=O)[O-]
FC(F)(F)c1ccc2nc(Oc3ccc(Cl)cc3)c(C3=NCCN3)cc2c1
CC1c2cc3c(cc2OC1CC(=O)O)C(=O)c1ccccc1C3=O
O=C(Cc1ccccc1)Nc1c(Cl)nc2c(Cl)c(F)cc(N3CCNC3=S)c2c1Oc1c(F)c(F)c(F)c(F)c1F
CC1CN(C(=O)c2ccccc2)CC2(COC(N)=N2)C1
CCCn1cc2c(n1)CC(c1ccccc1)CC2=O
COc1ccc(SC2=C(Sc3ccc(O)cc3)C(=O)C(Sc3ccc(O)cc3)=C(Sc3ccc(O)cc3)C2=O)cc1
Cc1cccc(N2CCN(C(=O)CN(c3cccc(Cl)c3Cl)S(=O)(=O)c3c(C)ncc4c3CCCC4)CC2)c1
CCOP(=O)(OCC)c1csc(Nc2ccc(Oc3cccc(Cl)c3)c(Cl)c2)n1
CC(NC(=O)c1cc(=O)cc[nH]1)c1ccc(OC2CCN(c3ccnc(OCC(F)F)c3)C2)cc1
COC(=O)c1cccc(NC(=O)c2cccc(OCCCN3CCOCC3)c2)c1
O=C(NC1CCCCCCC1)c1cc(Cl)ccc1O
C=CC1CCC2(C)C3CC=C4C(CCC5(C)C(O)CC(OS(=O)(=O)c6ccc(C)cc6C)C45)C3(C)CCC2C1(O)CO
Cc1ccc(COCCN(F)Cc2ccc(C)cc2)cc1
Cc1cn(C2OC(COC(=O)C=Cc3ccccc3)C(O)C2O)c(=O)[nH]c1=O
Cc1nc2c(N3CCN(c4nccc(-c5nnc6c7ccccc7n(C)c(=O)n56)n4)CC3)cccc2s1
COc1ccc(N=C2SC(=Cc3ccccc3)C(=O)N2C)cc1
CCC(C)C(NC(=O)C1Cc2cccc(c2)OCCCCCCCCCC(=O)NC(C2CCCCC2)C(=O)N1)C(=O)C(=O)NCC(=O)NC(C(=O)O)C(C)C
O=c1cc(-c2ccc(Cl)cc2)[nH]c2cc(Br)ccc12
CC(=O)OCC1CCCN1C(=O)Nc1ccc2c(c1)C(=O)c1cc(NC(=O)CN3CCN(C(C)=O)CC3)ccc1-2
Cc1ccc(C(=O)NCCS(=O)(=O)NCCc2ccc(Cl)cc2)s1
COc1ccc(C2CC(O)CCC2OC(=O)C=Cc2ccc(OC)c(OC)c2)cc1
CC(C)(CNC(=O)c1cc(CN2CCC(c3nc(-c4ccc5ccccc5n4)no3)CC2)on1)CN1CCOCC1
COc1ccc(CC(=O)NCCN(CCNC(=O)c2cc(OC)c3cccc(OC)c3n2)Cc2ccc(OC)cc2OC)cc1
COC1(CNc2nc(C)ncc2F)CCN(C(=O)c2cccc(F)c2-c2nccs2)CC1
CCOC(=O)C(=Cc1ccc(C(=O)OCc2ccc(F)cc2)o1)C(C)=O
COc1ccc2c(=O)c(-c3cccc(C(=N)N)c3)c(-c3ccc(Oc4ccccc4)cc3)oc2c1
N#CC(=NNc1ccccc1C(F)(F)F)c1ccccc1
COc1ccc(CNC(=O)c2cc3c4c(c2NCC=Cc2ccccc2)CCC(=O)N4CC3)cc1
O=C(Nc1ccc(Cl)cc1)Nc1ccc(C(=O)NCCN2CCCCC2)cc1
O=C(Nc1ccc(N2CCOCC2)cc1)c1cccc(-c2ccc(Cl)cc2)n1
CC(=O)C1=C(O)C=C2OCc3cc(C(C)=O)cc(c(=O)c3O)C2(C)C1=O
Nc1cc(-c2ccc(C(F)(F)F)cc2)nc2ccccc12
CC(C)(C)c1ccc(NC(=O)Nc2ccc(-c3cccc4c3CNC4=O)cc2)cc1
O=C(O)CSc1nnc(Cc2cccc3ccccc23)n1-c1cc2ccccc2cc1F
Cc1cc(O)ccc1Nc1nc(-c2ccccc2C)cs1
ON=Cc1ccc(-n2ccnc2)cc1
C=CCc1cc(Br)c(O)c(CC=C)c1OC(c1ccc(Br)cc1)C(O)C(=O)Oc1ccc(Br)cc1
COc1cn(CCCCCn2c(C)c3c(cc2=O)C(C)(O)c2ccccc2-3)c2ccc(O)cc12
Cc1ccnc(CN2CCC3(CCCN(C(=O)c4cnccn4)C3)C2)n1
CCNCCNC=C1C(=O)Oc2ccccc2C1=O
O=C(O)C(=O)CCCCCCCCCCc1ccc(Cl)cc1
Cc1c(C(=O)N2CCC(Nc3ccc(C(=O)N(C)C)cn3)CC2)sc2ccccc12
O=S(=O)(c1ccc2[nH]c(C(F)(F)F)nc2c1)N1CCn2cncc2C1
Cn1c(=O)oc2cc(S(=O)(=O)N3CCC(C(=O)NCCCN4CCN(c5ccccc5)CC4)CC3)ccc21
CCc1ccc(C2=CCN(C3Cc4ccc(C(=O)O)cc4C3)CC2F)cc1
NCc1cccc2c1C(=O)c1ccccc1C2=O
COC(C(=O)NCC1CCN(Cc2ccccc2)CC1)c1noc(-c2cc(F)c[nH]c2=O)n1
CCc1c(C(=O)N2CCCC(CCOC)C2)c(=O)n(O)c2ccccc12
CC(C)C(N[S+]([O-])c1cccc2ccccc12)C(=O)NCC1CCCO1
CCOc1c(OC)cc(Cc2nn(CN3CCNCC3)c(=S)n2NCc2ccc(OC)cc2)cc1OC
Cc1ccc(-n2c(SCC(=O)N3CCC4(CC3)OCCO4)nc3ccccc3c2=O)cc1
C1=C2CC(OC3OCCCC3OC3CCCCO3)CCC2C2CCC3C4CCOC4CC3C2C1
Cn1cc(C=Cc2ccccc2)c(-c2ccc(C(F)(F)F)cc2)n1
CCON=C(CN(C)C(=O)c1cc(Cl)cc(Cl)c1)C(CCN1CCC(N2CC[N+]([O-])([O-])CC2)CC1)c1ccc(Cl)c(Cl)c1
CC(C)N(CCCCCOc1ccc(-c2cccs2)cc1)C(C)C
Nc1cc2c(s1)CCCC2c1ccccc1
NC(=O)c1ccc(NC(=O)C2CC(c3ccccc3O)=NO2)cc1
Cc1cc(C)c(S(=O)(=O)N2CCN(C(=O)c3ccccc3C)CC2)c(C)c1
COc1cc(O)cc(C(=O)NC(C)(C)c2ccc([N+](=O)[O-])cc2)c1
Cc1ccc(C)c(OCC2CN(Cc3c[nH]c4ccccc34)CCO2)c1
CN1CCN(Cc2cccc(-c3cnnn3-c3ccc(F)cc3)c2)CC1
COc1ccc(S(=O)(=O)N(CC(=O)N2CCCC2)c2ccc(C)cc2)cc1
Cc1ccc(-n2c(SCC(=O)Nc3nc(C)cs3)nnc2C(F)(F)F)cc1
O=C(Nc1c(F)cncc1Cl)c1cnn2ccc(Cl)cc12
COCCCNC(=O)c1cc(-c2ccc(OC)cc2)n(C)n1
CCN(CC)CCCCOc1ccc(-c2[nH]c3[nH]cnc(=O)c3c2-c2ccccc2)cc1
CC(C)C1NC(=O)C(Cc2ccccc2)NC(=O)C2CCCN2C(=O)C(Cc2ccccc2)NC(=O)C2CCCN2C(=O)C(C(C)O)NC(=O)C(Cc2ccccc2)NC1=O
CCCn1cc(C(=O)c2ccc(OC)cc2)cc(Cc2ccccc2)c1=O
Cc1ccc(NC(=O)c2ccccc2SSc2ccccc2C(=O)Nc2ccc(C)c(C)c2)c(C(=O)O)c1
CON1CCN(CCCCOc2cc(-c3ccc(C)cc3)nc3ccccc23)CC1
CCN(CC)CCCN(C)c1nc(-c2ccccc2)c2cc(Cl)ccc2n1
CC(=O)NC(CCCNC(=N)N)C(=O)NC(CCC(N)=O)C(=O)NC(CC(C)C)C(=O)NC(C(=O)NC(CC(C)C)C(=O)NC(C)C(=O)O)C(C)C
O=C(CCSc1nnc(-c2ccc(Cl)cc2)o1)NN=Cc1ccc([N+](=O)[O-])o1
COc1ccc(CCNC(=O)c2ccc3c(c2)N(Cc2cccc(C(=O)Nc4ccccc4NC(=N)NCc4ccccc4)c2)C(=O)C3(C)C)cc1OC
Nc1ccc(Oc2cnc(Cl)cn2)cc1
Cc1ccccc1C(=O)NNC(=O)c1ccccc1
CCOc1ccc(C2CC(n3cc(COC(=O)Cc4ccccc4)nn3)C(O)CN2C(=O)C2CCCCC2)cc1
CCCCCNc1ccc(S(=O)(=O)Nc2ccccc2C(=O)C=Cc2cccc(Br)c2)cc1
O=C(c1ccc(NCCCCN=C=S)cc1)c1ccc(NCCN=C=S)cc1
COc1ccc2nccc(C(O)CN3CCC(NCc4cc5ccccc5s4)CC3)c2c1
CCOC(=O)C12Cc3ccccc3C1N(Cc1ccccc1)C(=O)c1ccccc12
CCc1c(C(=O)NCc2ccc(C(C)(C)C)c(F)c2)c2ccc(C3=NC(F)CN3)cc2n1Cc1ccccc1
CCCc1c(OCCCOc2ccc3c(c2)CCC3CC(=O)O)ccc2c(-c3ccccc3)noc12
CCCCCCCCOc1ccc(NN=C(C)c2ccc(O)cc2O)cc1
Cc1ccc(N2CCN(C(=O)C(Cc3ccc(Cl)cc3)N3CCN(Cc4ccc(OCCc5ccccc5)cc4)CC3)C(C(=O)NC(Cc3ccccc3)C(N)=O)C2)cc1
COc1ccc(Cl)cc1C(=O)Nc1ccc(N2CCN(c3ccccn3)CC2)c(OC)c1
CC(C)N(C(=O)c1cc(CC(=O)Nc2ccc(CCCCc3nnc(NC(=O)Cc4c[nH]c5ccccc45)s3)nn2)cc(C(=O)NCCC(=O)O)c1)C(C)C
CN(C)CCC1(C(=O)Nc2ccc(Br)c(F)c2)CCCCC1
O=C(NC(Cc1ccccc1)C(O)CN1CC2CCCCC2CC1C(=O)NC(c1ccccc1)c1ccccc1)OCc1ccccc1
COC(C)C(Cc1ccccc1)C(=O)NC1CC=CC(CO)NC(=O)C(Cc2ccccc2)NC(=O)CCNC1=O
COC(=O)CCCOC1C(O)C(O)OC(CO)C1O
O=C(COCc1ccccc1)N1CCN(c2ccc3nnnn3n2)CC1
Cn1cc(C(=O)OCc2ccccc2)c(=O)c2c3c(sc21)CCCC3
CN(c1ccc(C(=O)c2cccs2)cc1Cl)S(=O)(=O)c1cccs1
COc1ccccc1NC(=O)C1CCN(c2cc3cc(OC)c(OC)cc3c3nnnn23)CC1
COc1ccc2c(C)cc(-c3ccccn3)c(OC)c2n1
COc1cccc(-c2cnc(-c3ccccc3O)s2)c1
COC(c1ccccc1)(c1ccccc1)c1ccccc1CCN
CC1(COc2cc(NC(=O)c3ccc(C#N)cc3)ccc2C(F)(F)F)COCC(N(CC2CCOCC2)C2CC2)C1
CCn1ccc(=O)c2c(C)n(CCc3ccc(OCCN(C)C)cc3)nc21
CC(=O)Oc1ccc(C23CCC4=C2C(=CC(=O)C4=O)c2c3c(C(=O)c3ccc(C(C)(C)C)cc3)cc3c(C)nc(OC(C)=O)cc23)cc1
COc1cccc(NC(=O)COCC(=O)c2ccc(C(C)(C)C)cc2)c1
OC1(c2ccc(Cl)cc2)CCN(c2ncnc3scc(-c4ccc(Cl)cc4)c23)CC1
O=C1OC(O)Cc2cc(O)ccc21
CC(C)(C)OC(=O)N1CCC(Oc2ccc(NC(=O)N(CCC(c3ccccc3)c3ccccc3)CCN3CCCC3)cc2)CC1
CCc1c(Cl)cccc1Sc1ccc2nc(N)nc(N)c2c1Cl
CC1CN(C(C)CO)C(=O)c2cc(NC(=O)c3ccncc3)ccc2OC1CN(C)Cc1ccc(C(=O)Nc2ccccc2N)cc1
CSc1ccccc1OP(=O)(O)CC(Cc1ccccc1)C(=O)NCCCN1CCOCC1
CCc1cc2c(C=NNc3ccnc4ccc(OC)cc34)cccn2n1
O=C(O)CCCc1cccc(C(=O)c2ccccc2OCc2ccc(-c3ccc(OC(F)(F)F)cc3)cc2)c1
CSc1ncn(CC(=O)NC(C)c2ccc(F)cc2)n1
CCn1c(=O)c2nc(-c3cc(-c4ccc(OC)cc4)n(-c4ccc(C)cc4C)n3)[nH]c2n(OC)c1=O
Nc1c(Cl)[nH]c2c(c1=O)-c1ccccc1CC2
CC(C)CC(=O)OCC1(CO)CC(=CCCCCc2ccccc2)C(=O)O1
Cc1ccc(C(=O)NN=Cc2c(O)ccc3ccccc23)cc1
C#CCOCCOCCOCCNc1nc(N2CCN(C(=O)C(CCCCN)n3cc(F)c(=O)[nH]c3=O)CC2)nc(N2CCCC(n3cnc(C(=O)N(CC#C)C4CCCC4)c3)C2)n1
COC(=O)C(Nc1cccc(Cl)c1)c1ccccc1
COc1ccc2cc3[n+](cc2c1OCc1ccccc1)CCc1cc2c(cc1-3)OCO2
O=C(NCCCNc1ccnc2cc(Cl)ccc12)C(=O)Nc1c(Cl)cccc1Cl
Cc1cc(C)c(F)c(NC(=O)c2ccc(-c3ccc(C(=O)Nc4cc(C(=O)Nc5cc(C(=O)NCCC(=N)N)n(C)c5)n(C)c4)cc3)cc2)c1
COc1ncnc2scc(-c3ccc(N)cc3)c12
COc1cc(Sc2c(-c3cc(OC)c(OC)c(OC)c3)sc3ccccc23)ccc1N
CCOCCn1c2c(c3ccccc3c1=O)C(=O)c1ccccc1-2
CC(Cn1cncn1)(c1ccc(O)cc1F)C(F)NC(=O)c1cncc(-c2ccccc2)c1
CC(C)Oc1cc2c(c(C(F)(F)F)c1)C(=O)CC(c1ccc(O)c(O)c1)O2
Cc1nc(C)n(C2CN(CCc3cccs3)C2)n1
COc1cc(Nc2cc(O)ccc2O)c2cc(C)oc2c1OC
Nc1ccn(C2OC(COC3OC(CO)C(O)C(O)C3NC(=O)NCCO)CC2O)c(=O)n1
CN(c1ccccc1Nc1ccccc1)S(C)(=O)=O
Oc1ccc(Cn2c(SCc3ccc(F)cc3)nc3ccncc32)cc1O
Cc1cc(CCC(=O)NO)n(-c2csc(Nc3ccccc3)n2)c1
CC1(C)C2CCC1(CS(=O)(=O)N1CCC3(CCc4ccccc43)CC1)C(=O)C2
CC(C)C1CN(CC(=O)Nc2ccc3c(c2)CN(C(=O)c2cc(-c4ccccc4)ccc2-n2nccn2)C(C)CO3)C1
NC1(C(=O)NC(Cc2ccccc2)C(=O)NC(CC2CCCCC2)C(=O)O)CCc2ccccc21
O=C(NCc1nc2cccnc2c(=O)n1-c1ccc(Cl)cc1)c1ccco1
CC
Cc1cc(O)cc(-c2ccc(C=Cc3c(C)cc(-c4nc5ccccc5c(=O)o4)cc3C)c(C)c2)c1
CC(C)c1ccc(NC(=O)CN(C)C(=O)c2ccc(C(=O)c3ccccc3)cc2)cc1
CCS(=O)(=O)c1ccc(C(=O)N=c2cc(C(F)(F)F)c(N)nn2CN2CCNCC2)cc1
CN(C)CCCc1cccc(-c2csc(N=C(N)N)n2)c1
CC(=O)Nc1c(-n2cccc2)cc(-c2ccccc2)[nH]c1=O
Cc1cc(NC(=O)CSc2nc(C)c(CC(=O)Nc3ccc(Br)cc3)c(C)n2)no1
COc1ccc(OCc2ccc([N+](=O)[O-])cc2)cc1C=C(NC(=O)c1ccccc1)C(=O)NCCCN1CCOCC1
Cc1c(C(=O)Nc2ccccn2)cccc1-c1cn2c(CN3CCN4CCCC4C3)csc2n1
O=c1[nH]c2ccccc2c(=O)nc1NC1CC(CO)C(O)C1O
COc1cccc(C2=NCC(=O)N3CCc4c(OC5CCCC5)cccc4C3=C2)c1
Cc1ccc(NP(=O)(O)c2nnc(N3CCN(C(=O)C(O)NC(=O)Cc4ccc(-c5ccccc5)cc4)CC3)s2)cc1
COCCNC(=O)Cc1ccc2c(OC(Cl)C3CNC(=O)C3)cc(-c3ccc(Cl)cc3)nc2c1
O=c1sc(O)c2c3c(sc2c1-c1ccccc1)CNC(Cl)(CCSC(=S)NO)C3
NC(CCC(=O)NC(Cc1ccc(O)cc1)C(=O)O)C(=O)O
CC(C)CC(=O)OC1C(O)CC(c2ccccc2)OC1CC(=O)OCCCCc1ccccc1
CCc1ccccc1NC(=O)CN1C(=O)CSc2ccc(S(=O)(=O)N3CCCC3)cc21
Cc1cc(C2CC2)n2nc(CNC(=O)Nc3ccc(OC(F)(F)F)cc3)nc2n1
COc1ccc(C(C)(C)C)c(NC(=O)c2ccco2)c1
COCCc1ccc(CN2CCCC(N(CCC(c3ccccc3)c3ccccc3)C(N)=O)C2)cc1
C=C1CCC(=O)C1(CC=C(C)C)CC(=O)OC
OCCn1cc(CN2CCOC3CN(CC4CCOCC4)CCC32)cn1
CC(NS(=O)(=O)C(F)(F)F)c1ccc(S(=O)(=O)c2ccc(Cl)cc2S(=O)(=O)c2ccccc2Cl)cc1
C#CCN(Cc1ccc2[nH]c(C)nc(=O)c2c1)c1ccc(C(=O)NC(CCCC(=O)O)C(=O)O)c(C)c1
O=C(Nc1nc(-c2cccnc2)cs1)c1ccc(CCS(=O)(=O)O)cc1
COc1ccc2oc3c(c2c1)C(C(=O)Nc1ccccc1)N(C(=O)c1ccco1)C3
CN(C)CC#Cc1ccc(C(=C(c2ccc(O)cc2)c2ccc(F)cc2)c2ccc(O)cc2)cc1
Cc1ccc(S(=O)(=O)c2c(CCC#N)nn(C)c2F)cc1
Cc1ccccc1NC(=O)c1ccc(C)c(Nc2ncnc3cnc(N4CCCOCC4)nc23)c1
CC(=O)Oc1cccc2c1C(=O)c1c(O)c3c(c(O)c1C2=O)CC(O)(C(C)=O)CC3OC1CC(N)CC(C)O1
Cn1c(Cc2cn(Cc3ccccc3)c3ccccc23)nc2ccccc2c1=O
CCCCCNC(=O)c1cc(Nc2ccnc(N3CCc4cc(OC)ccc43)n2)cc(O)c1C(F)(F)F
C=CCSc1nc(CC(=O)Nc2ccc(OC)cc2)cs1
N#Cc1ccc(Nc2nc(NC3CCC3)nc3ccc(O)nc23)cc1
COc1ccc2c3c1OC1C(O)CCC4(OC)C(C2)NCCC314
CN(C)c1ccc(C=C2SC(=O)NC2=O)cc1
CCCCn1c(N)c(N(CCOC)C(=O)c2ccc(C(=O)c3ccccc3)cc2)c(=O)[nH]c1=O
CC(C)N1CCC(NC(=O)Nc2ccccc2)CC1
COc1cc(COC(C)=O)cc(OC)c1OC
CCCON(C(=O)NCCc1ccc(S(C)(=O)=O)cc1)c1ccccc1
CCc1ccc(C(=C2CC3C=CC2C3)c2ccc(N)cc2)cc1
Oc1ccc(CN(Cc2ccc(O)cc2)Cc2ccc3ccccc3c2O)cc1
Cc1ccc(C(=O)Nc2ccc(F)cc2)cc1Nc1ncnn2cc(C(=O)c3ccccc3)c(C)c12
COc1ccc(CCN2C(=O)C(c3cccc(F)c3)=NC23CCC(c2ccccn2)CC3)cc1
CC(=O)Oc1cc(C)cc2c1C1CC(C)=CCC1C(C)(O)O2
CNc1c2c(nc3ccccc13)-c1ccccc1CC2
CC
CC(C)(N)c1cccc(-c2nc(-c3cc(C(F)(F)F)c4ccccc4c3)cs2)c1
CCCCCc1nc2ncnn2c2cc3c(cc12)OCCO3
O=[N+]([O-])c1ccccc1CSc1nnc(-c2ccco2)o1
Oc1ccccc1OCCCNCc1ccccc1
CC(=O)NC(CC1CCCCC1)C(=O)NS(=O)(=O)c1ccc(CC(C)C)cc1
CCC(=O)c1ccc(OCC(=O)N2CCOCC2)cc1
COc1ccccc1-n1c(C)nc2ccc(NC(=O)c3cccs3)cc2c1=O
CN(c1cccc(NC(=O)c2ccc(C#N)cc2)c1)c1ccnc(Nc2ccc(C3CCNCC3)nn2)c1
CN(Cc1ccccc1)C(=O)c1nc(Cl)nc(Nc2ccccc2N)n1
C=CCN(C(=O)c1cc2ccccc2o1)c1ccccc1C(=O)OC
O=C(NC(=Cc1ccccc1)C(=O)N1CCCCC1)c1ccc(Br)o1
Cc1cc(CNc2ccc(C(=O)O)c(O)c2)c2ccccc2n1
CC(C)CNC(=O)c1ccccc1OCCOCC(F)(F)F
O=C(Nc1ccc(S(=O)(=O)N2CCOCC2)cc1)c1ccc(Cl)c2cccnc12
CC(C)CC1CCN(c2nc(NS(C)(=O)=O)ccc2CNC(=O)C(c2ccc(F)c(F)c2)C(F)(F)F)CC1
CNCCc1c[nH]c2ccc(C)cc12
O=c1c2cc(F)cc(F)c2nnn1CCCCCCCCCCCNc1c2ccccc2nc2ccccc12
COc1ccc(Oc2c(Cl)cnn(-c3ccccc3)c2=O)cc1
CCCS(=O)(=O)c1ccc(OC2CCN(Cl)C2)cc1
CCOc1cc(CNCCCN(Cc2ccc(Br)cc2)C(C)C)ccc1O
CCCCCCc1oc(C(=O)O)cc1Cc1cccc(CCC(=O)OC)c1
NC(=O)c1cccc(C(=O)Nc2ccc(-c3cnco3)c(C(F)(F)F)c2)c1
COc1ccc(C2=C(C#Cc3ccsc3)c3cc(-c4ccc(OC)cc4)ccc3OC2)cc1
CCc1nnc(CCC(=O)N2CCCCC2c2noc(C(C)(C)C)n2)o1
COC(=O)Cc1cccc(Oc2ccc(Cl)cc2Cl)c1
O=C(NCc1ccc(Cl)cc1)C1CCC(=O)N(CCc2cccc(F)c2)C1
O=C(NCc1cn(-c2ccc3c(O)n(CCCO)c(=O)nc3c2)nn1)Nc1cccc(C(F)(F)F)c1
COc1ccc(-c2noc(-c3cc(OC)c(OC)c(OC)c3)n2)cc1
CCCOc1ccccc1C1NC(c2ccccc2)=NN1C(=O)CC
COc1cc(N)c(Br)cc1C(=O)NCCN1CCOCC1
CCc1cc(C)ccc1NC(=O)c1ccc2nc(CCc3ccccc3)oc2c1
CCCN(C)c1n[nH]c(SCC)nc1=O
O=c1c2ccccc2nc(-c2ccc(F)cc2)n1CCCCN1CCN(c2cccc(Cl)c2)CC1
C=C(C)C(O)CCC(C)C12CCC(C)C(C)(C)C1CCC1=C2CCC2(C(=O)CC)C(O)CCC12C
CN(C)C1CCCN(c2ccc(NC(=O)c3ccc(Br)cc3Cl)cn2)C1
Cc1ccc(-n2nnc(Cc3nc4ccccc4s3)c2O)cc1
CC(=O)NCCC(NS(=O)(=O)c1ccccc1)C(=O)OCCCc1ccccc1
Cc1ccc(-c2cncc(OCc3ccncc3C(F)(F)F)c2)cc1
COCCOc1cc(C)c(-c2csc(NC(=O)NC3CCCC3)n2)c(C)c1
C#CC(OC(=O)CC)c1nc2ccccc2n1C
Cc1ccc(NC(=O)Nc2c(Cl)cccc2Cl)cc1-c1ccc(C2C=CN=C2)nc1
C=CCOCc1nc(-c2ccccc2)cc(-c2ccc(C(O)(C(F)(F)F)C(F)(F)F)cc2)c1C
Cc1cc(CSC2=Nc3ccccc3C3=NC(C)C(=O)N23)c(C)o1
CC(CC(=O)Nc1c(C)cccc1C)=NNC(=O)Cc1c(C)nc(=O)[nH]c1Cl
CCC(C)C(NC(=O)C(NC(=O)OC(C)(C)C)C(c1ccccc1)c1ccccc1)C(=O)NC(C)c1ccc(Sc2cc3ccccc3cc2NC(C)=O)c([N+](=O)[O-])c1
O=C(COc1cc(C(=O)Cc2ccccc2)ccc1C(=O)O)Nc1ccccc1
O=C(NC1CCN(Cc2ccc(OC3CCCC3)cc2)C1)c1csc(C(F)(F)F)n1
Cc1cc(F)ccc1OCC(=O)Oc1ccc2nc3n(c(=O)c2c1)CCCCC3
O=C1C=CCC(CCC2OC(OC(C(=O)OCC3CCCCC3)C3CCCCC3)C(OC3OC(O)C(O)C(O)C3OC(=O)C=Cc3ccccc3)C(O)C2O)O1
CCCCCNC(=O)CSc1nc2ccccc2c(=O)n1C1CCCCC1
Cc1cc(C)c2ccc(=O)oc2c1
Cc1ccnc(N2CCC3CN(C(=O)c4ccsc4)CC32)n1
Cc1cc(OCc2ccccc2)cc2c1nc(Cl)n2Cc1ccc(-c2cccc(Cl)c2)c(C(C)C(=O)O)c1
CCOC(=O)C(C)=Cc1cccc2c1OC(C)(C)C2
NC1=NCC(CCO)(c2cccc(C(F)(F)F)c2)C(N)=N1
CC(C)(O)c1ccc(-c2ccc(CC(Cl)NC(=O)C3(S(=O)(=O)c4ccccc4Cl)CCOCC3)cc2)cc1
COCc1cn(CC(=O)Nc2cccc(C(=O)OC)c2C)c(=O)c2cc(C)sc12
O=C(NCC1C(COP(=O)(O)OP(=O)(O)OCC2OC(O)C(O)C2O)OC(n2ccc(=O)[nH]c2=O)C1O)C(O)CS
CC1CC(=O)N(CC(=O)Nc2nnc(CCCCc3nnc(NC(=O)Cc4ccc(Cl)cc4)s3)s2)C1=O
CCN1CCN(C(c2ccc(O)cc2)c2ccc(F)cc2)CC1
Cc1cc(C=C2SC(=S)N(CCC(=O)Nc3nccs3)C2=O)c(C)n1C1CC1
O=C1CN2CCCC2CN1C(c1cccc(F)c1)c1cccc(Cl)c1
CC(C)CN(C(=O)C(F)(F)F)c1ccc(S(=O)(=O)c2ccc(S(C)(=O)=O)cc2)cc1
O=C(O)COc1cccc2c1c(=O)c1ccccc1n2Cc1ccc(OCc2ccccc2)cc1
COc1cc2ccccc2cc1C(=O)Nc1cc(-c2ccccc2)on1
COC(=O)c1ccccc1COc1c(C(=O)OC)c(C)c(O)c2nc(-c3ccccc3C)c(C)cc12
COc1cc(F)ccc1-c1cccc(C2=CC(=O)CC(C)(C)C2)c1
CC(=O)OC1(C)OC23OC1CCC2(C)C(C)C(C)CC3C=CC=C(C)C(=O)O
Cc1nc(C)n2nc(C)c(-c3ccccc3)c2n1
CC1(C)CNC(=O)c2c1ccn2Cc1ccccc1
Cc1cc(C)c(NC(=S)NC(=O)c2cc(N(CCCl)CCCl)on2)nc1C
CC(C)Nc1nc(NCc2ccccc2)c2ncn(C3OC(CO)C(O)C3O)c2n1
O=C1C(=Cc2cccc(Br)c2)COc2c1cc(Br)c(O)c2OCc1ccccc1F
CN(CCc1n[nH]c(=S)[nH]1)Cc1ccccn1
CC(NC(=O)COc1ccc(Cl)cc1Cl)C(O)(CF)CF
CN(C)CCc1ccc2nc(C(=O)c3c[nH]c4ccc(C(F)(F)F)cc34)[nH]c2c1
O=C(NCCNc1ccc(C(F)(F)F)nc1)C(Cc1ccccc1)NS(=O)(=O)c1ccc2ccccc2c1
CC1=CCCN1Cc1nc2ccc(S(C)(=O)=O)cc2n1CO
CCCOC(=O)C1(Br)CC(=O)C(C)C(c2ccc(C)cc2)C1C
O=C(O)CC(SCC(=O)Nc1cccc(C(=O)O)c1)C(=O)O
CC1OC(n2cc(C=NO)c(=O)n(O)c2=O)CC1CO
CCOC(=O)c1c(NC(=O)C(c2ccccc2)c2ccccc2)sc2c1CCN(C(C)=O)C2
CCc1ccccc1S(=O)(=O)NC(C)C(=O)N1CCN(c2cccc(OC)c2)CC1
O=C1COc2c(Cl)cc(C3C(Cc4cccc(Cl)c4)COC3O)cc2N1
COC1=C(N)C(=O)C2=C(C1=O)N1CC3NC3C1(COC(N)=O)C2COC(N)=O
CN(C)c1ncc2ncc(=O)n(CCC3CCCCO3)c2n1
CC(=O)Nc1ccc(C(=O)c2ccc(OC(C)=O)cc2)cc1
CC1OC(=O)C2CC3CCCCC3C(C=Cc3ccc(-c4ccccc4)cn3)C12
Cc1cc2nc(C3CC(=O)N(c4ccc5c(c4)OCCO5)C3)[nH]c2cc1C
Cc1cc(=O)oc2cc(OCC(=O)Nc3ccccc3C(=O)Nc3ccc(F)cc3)ccc12
O=C(Nc1ccc([N+](=O)[O-])cc1)C12CC3CC(C1)CC(c1ccccc1)(C3)C2
CC(=O)NC(C(=O)NC1Cc2ccccc2C1NC(=O)C(Cc1ccccc1)CC(O)C(O)Cc1ccccc1)C(C)O
Fc1ccc(C(OCCN2CCCCCC2)c2ccc(F)cc2)cc1
CC1(c2ccc(=O)n(C(c3ccccc3)c3ccccc3)c2)CC1
CC(OP(=O)(O)O)C(NC(=O)C(NC(=O)COc1cccc2ccccc12)C(=O)N1CCCC1COP(=O)(O)O)C(=O)O
CC(=O)Nc1cc(-c2cccc(F)c2)n2cc(-c3c(F)cccc3C(=O)N(C)C)nc2c1
NC(CO)C(=O)OCCNS(=O)(=O)c1c(Cl)cccc1Cl
Cc1cc(Cl)c(OCc2ccccc2F)c(C2(c3ccccc3)CC(=O)NC2=O)c1
CCOC(=O)CC(=NNC(=O)COc1ccc(C)cc1)NNC(C)=O
CCC(C)C(NC=O)C(=O)NC(CC(C)C)C(O)CC(=O)NC(CCC(N)=O)C(=O)NC(CC(C)C)C(N)=O
CN(Cc1ccccc1)C(=O)COC(=O)c1cnn(-c2ccccc2)c1C(F)(F)F
CC(C)n1c(=O)n(Cc2ccccc2)c2ccc(C(=O)c3cccn3C)cc21
CCCCCCCCc1cccc(C23CCC(N(CCCCN4CC(C)NCC4C)C(=O)NC)(CC2)CC3)c1
CSc1ccccc1NC(=O)CSc1nnc2ccc(-c3ccc(N4CCOCC4)cc3)nn12
O=C(NCc1cccs1)c1oc2ncccc2c1NCc1ccccc1
Cc1ncccc1CN1CCC(Cc2nc(-c3ccc4ccccc4c3)no2)CC1
CCCCc1nnc(NC(=O)CSc2nnc(-c3ccccc3Br)n2Cc2ccco2)s1
Cc1cccc(C)c1C(=O)N1CC2CN(CCC(c3ccccc3)C3CCN(c4ccccc4)CC3)CC2C1
CCc1noc(CNC(C)C(c2ccco2)N2CCOCC2)n1
Cn1c(=O)c2c(nc3n2CCCN3CC2CCCO2)n(C)c1=O
COc1ccc(CCC(=O)c2cn(CC(=O)NNCCc3ccc(OC)c(F)c3)c3ccccc23)cc1
COc1c(C=O)c(C)c(O)c(C)c1CC=C(C)C(=O)O
CCN1Cc2cc(CNC(=O)OC(C)(C)C)ccc2N(c2ccccc2)S1(=O)=O
C=C1C2CCC(CC2)C1CN
O=C(CCc1nnc(-c2cccs2)o1)N1CC=C(c2ccccc2)CC1
O=C(Nc1ccc(Cn2ccc3ccc(F)cc32)cc1)c1ccccc1C(F)(F)F
Cc1ccc(-c2nc3ccccc3c(=O)o2)cc1
O=C(NCc1ccc(-c2ccco2)cc1)C1CCCN1C(=O)CC1Cc2ccccc2C1
N#Cc1cc(NC(=O)c2cccc(-c3cccc(F)c3)n2)ccc1Oc1ccnc2c1CCC2
CCOC1(C)CC(=O)c2c(cc3n2CC(OC)CN3c2ccc(C)c(C)c2)C1
CCOC(=O)Cc1csc(NC(=O)CNS(=O)(=O)c2ccc3ccc(OCC)cc3c2)n1
CC(C)=CCCC(C)=CC(Cc1nc(C(=O)O)co1)OCc1ccc(CO)cc1
Nc1nccc2c1OCC(Oc1cccc(C(F)(F)F)c1)C2
Cc1cnc(CN2Cc3c(NS(=O)(=O)C4CC4)n[nH]c3C2(C)c2ccc(F)cc2)s1
CCCCC(=O)NC1N=C(c2ccccc2)c2ccccc2N(CC(=O)NC(C)CCCC)C1=O
CN1CCCCCC1c1nnc(CCCCCCCc2nnc(C(c3ccccc3)c3ccccc3)o2)o1
Cc1cc(N2CCN(C(=O)c3cccs3)CC2)n2nccc2n1
CCOCCCNc1nnc(-c2ccccc2)cc1-c1ccccc1
CN(C)c1ccc(NC(=O)Nc2ccc(-c3ccc(Cl)cc3)cc2)cc1-c1cn[nH]c1
CC(NC(=O)Cc1cccc2c1OP(=O)(Oc1ccc(O)cc1)OC2)C(=O)O
CCN1CCC(C(=O)OCc2cccc([N+](=O)[O-])c2)CC1
O=C(COc1ccccc1Cl)Nc1ccc(N2CCOCC2)cc1N1CCOCC1
COc1ncn2c1nnc1c(C)cccc12
Clc1cccc(Cn2cc(CN3CCN(c4ccccc4)CC3)nn2)c1
COCCNC(=O)c1ccc(C(=O)Nc2ccccc2C(=O)Nc2ccc(Cl)cc2)c(-n2cccc2C)c1
CCN(C(=O)OCc1ccncc1)C1CCN(CCC(c2ccc(Cl)cc2)c2ccc(Cl)cc2)CC1
Cc1cc(OC2CN(C(=O)c3ccn(C)n3)C2)ccc1OCCn1c([N+](=O)[O-])cnc1C
CC1CC(N)N(CCCCCCC[N+](N)(O)CC2OC(n3cnc4c(NC5CCCC5)ncnc43)C(O)C2C)C1
CC(=O)OC1CC(OC(C)=O)C2(C)C(C)CC(OC(=O)C(C)C(O)c3cccc(O)c3)C3(CO3)C2C1C
O=C(C1=C(O)C(=O)N(CCCCCCO)C1c1ccco1)c1cccc2ccccc12
O=C(O)C(O)=CC(=O)c1ccc(Cc2cccc(Cl)c2)o1
CN(C(=O)Cc1ccc(NS(=O)(=O)c2ccccc2)cc1)C1CCCCC1
O=C(CSc1nnc(CNS(=O)(=O)c2ccc(Cl)c(Cl)c2)o1)N1CCc2ccccc2C1
Cc1ccc(-c2nn(-c3ccccc3)cc2C2C3CSCN3C3(C(=O)N(C)c4ccccc43)C2c2ccccc2)cc1
COC(=O)c1ccc(N(C)C(=O)CNC(=O)c2ccc(NC(=O)c3ccco3)cc2)cc1
COc1ccc(S(=O)(=O)Oc2ccc(C=C3SC(=S)N(C(Cc4ccccc4)C(=O)O)C3=O)cc2)cc1
Cc1cc(=O)oc2cc(OCC(=O)OC(C)C(=O)Nc3ccc(C#N)cc3)ccc12
COc1cc(C(=O)NC2CCN(C)CC2F)c(F)cc1Nc1ncc2ccc(-c3cccc4[nH]ncc34)n2n1
O=C(NCc1ccc(Cl)cc1)c1cc2ccccc2s1
O=C(NCCc1ccc(Cl)cc1)C1CCN(C(=O)NCc2ccccc2)CC1
COC(=O)c1ccc(-c2ccc(S(=O)(=O)NC(O)Cc3ccccc3)cc2)cc1
COC1C(OC2CC3C(CCC4C(C)(O)CCCC34C)C3=CC(O)CCC32OC(C)=O)OCC(C)C1C(C)O
CCc1ccc(Cc2ccc(CC(NC(=O)Cc3ccc4ccccc4c3)C(=O)Nc3ncccn3)cc2)cc1
CCCc1ncccc1C(=O)N1CCN(S(=O)(=O)c2ccc(=O)[nH]c2)CC1
CC(C)c1ccc2c(c1)C(NCC(O)CN(C)C(=O)CCCC1CC1)CCO2
O=C(Cc1ccc(O)c(O)c1)Nc1ccc(CCCCc2nnc(NC(=O)C(=Cc3ccc(O)c(O)c3)c3ccc(O)c(O)c3)s2)nn1
CC(C)N(C(=O)Nc1ccc(NC(=O)CC(C)(C)C)cc1)C(Cl)c1cccnc1
CNC(=O)n1cc(CC(C)O)c(NC(=O)OC)n1
CC(CO)C1CN(C(C2CC2)N2CCC2)C(=O)c2cc(NC(=O)NC3CCCCC3)ccc2OC1CN(C)Cc1ccco1
CC(C)CCCC(C)C12CCC(C)CC1CCC1C3CCC(C)C3(N)CCC12
COc1nccc2c3cccnc3n(-c3cn[nH]c3)c12
CC(=O)NC(=Cc1ccc([N+](=O)[O-])cc1)C(=O)OCc1cc(=O)n2nc(C3CCCCC3)sc2n1
Cc1nc(OC(C)C)c(CNC2CCC(C)CC2)s1
COc1cc(C=CC(=O)O)ccc1OCCOCCOc1ccc(CN(C)C)cc1
O=C(O)c1ccccc1OCCCCN1CCN(C(=O)c2ccccc2C(=O)c2ccccc2)CC1
Cc1nn2c(NCCc3ccncc3)cc(CCl)nc2c1C
Cc1ccc(C(=O)Nc2ccc(S(=O)(=O)NCCc3ccccc3)cc2)o1
NC(=O)c1ccc(-c2ccc(-c3ccc(Oc4cccc(-c5ccccc5)c4)cc3)nc2)cc1
CCNC(=S)C1(c2ccc(Cl)cc2)CCCCC1CC(=O)CC
CCCSCC1=CC(C)(C)Nc2ccc3c(c21)C(c1ccc(O)cc1)Oc1ccc(C)cc1-3
CCc1c(Sc2ccccc2)n(CCCc2nc3ccccc3o2)c(=O)[nH]c1=O
O=C(Nc1ccc(Cl)c(-c2nc3ncccc3o2)c1)Nc1cc(C(F)(F)F)ccc1Cl
N#Cc1ccc(-c2cn(C3CCN(C(=O)n4nc(-c5ccncc5)c5ccccc54)CC3)nn2)c(C#N)c1
O=C(NS(=O)(=O)c1ccc(N2CCC(c3ccccc3)CC2)cc1)c1ccc(F)cc1
CCOC1C2=C(C)C3OC4C(OC(=O)C=Cc5ccc(-c6ccccc6)cc5)CC(OC(C)=O)(C(=O)C2OC(C)=O)C4(C3OC(C)=O)C1OC(C)=O
CC(C)(N)CC(=O)NC1CCCCCC=CC2CC2(C(=O)NS(=O)(=O)C2CC2)NC(=O)C2CC(OC(=O)N3Cc4ccccc4C3)CN2C1=O
O=C(Nc1nc(-c2ccccc2)c(-c2ccccc2)s1)c1ccc(N2CCOCC2)cc1
CN(C)c1ccccc1C(=O)Nc1cccnc1Cl
CC1(S(=O)(=O)c2ccc(OCc3ccc(C(=O)NO)cc3)cc2)CCN([N+](=O)[O-])CC1
Cc1cc2c(NC(=O)NCCC(C)C)c(-c3ccnc([N+](=O)[O-])n3)cnc2n1Cc1ccc(Cl)cc1O
Nc1c2c(nc3c1c(-c1ccc(Cn4nnc(-c5ccccc5)n4)cc1)nn3C1C(=O)Nc3ccccc31)CCCC2
O=C(O)c1cc(O)c2c3c(cc(Cl)cc13)CCO2
CCNC1CCC2(C)C(C1)CC(O)C1C2CCC2(C)C(C(C)C=CC=C(C)CC)CCC12
CCCCCCCCC(=O)OC(c1cnc(OC)nc1)C(CO)NC(=O)c1ccccc1Cl
Cc1ccc(-c2ccc(Cn3c(CO)nc4cc(OCc5ccc6ccccc6n5)ccc43)cc2)cc1
Cc1cc2ccccc2n1-c1nc(N2CCOCC2)nc(N2CCOCC2)n1
CC(=O)Oc1ccc(-n2cnnn2)cc1OC(C)=O
O=C1NCCc2[nH]c3c(c21)CCCc1ccc(Br)cc1-3
Cn1cccc1C=CC(=O)c1c(O)ccc2c(-c3ccccc3)cc(=O)oc12
COc1ccc(C(=O)N2CCC(c3nc(-c4ccccc4)no3)CC2)cc1
CC(=NN=c1[nH]c2ccccc2o1)c1ccccn1
COc1cc(-c2noc(-c3ccccc3)n2)cc(OC)c1OC
O=C(CCCNC(=O)C1CCC2(CC1)OOC1(O2)C2CC3CC(C2)CC1C3)NCc1ccccc1
O=C(Nc1ccccc1)c1cccc(CSc2cnc(NC(=O)c3ccccc3)s2)c1
CCn1cnnc1CN(CC(=O)NC1CCCCC1)c1ccc2c(c1)OCCO2
CCOC(=O)C1=CCCN(CCCOc2ccccc2F)C1
CC1(C)Oc2c(O)cc(OCCc3ccccc3)cc2C(c2ccccc2)C1=O
COc1ccccc1C=CC(=O)c1ccccc1Cl
COc1ccc(C(=O)NN=c2nc(C)cn[nH]2)cc1
Fc1ccc(C2CC(c3ccco3)=NN2C(=S)Nc2ccccc2)cc1
CS(=O)(=O)c1ccc(C(=O)n2cnc(S(=O)(=O)c3cc(F)ccc3F)n2)cc1
Nc1nc(Sc2cc(Cl)cc(Cl)c2)c(Cl)c(=O)[nH]1
CCOC(=O)c1ccc(CC(=O)Nc2cc(Cl)nc3c4ccccc4n(C=O)c23)cc1
COc1ccc2c(C=Cc3ccccc3)c(-c3ccc(C(=O)N(C)C)cc3)sc2c1
O=c1cc(C=Cc2ccc(O)c(O)c2)occ1Oc1ccc(O)cc1
O=C(NCc1ccccc1F)c1cc(-c2ccco2)nc2ccccc12
Cc1nc2c(n1Cc1ccc(Cl)cc1)C(=O)N(C)C1=NC3CCCC3N12
COc1ccc(-c2csc(N3C(=O)NC4C5CCC(C5)C4C3=O)n2)cc1
Nc1ccc2n[n+]([O-])c3ccc(F)cc3c2c1
CC(CNC(=O)c1cn(C)nc1O)c1cccc(Oc2cccnc2Nc2ccc(N)cc2)c1
COc1ccc(N2CCN(Cc3ccc(C(=O)N(CCC#N)c4ccccc4)o3)CC2)cc1
O=C(CCc1cc(O)c2sc3c(=O)c4cc5ccccc5cc4oc3c2c1)NO
O=C1Nc2c(NC3=NCCN3)cccc2C1=Cc1cn(C2CC(O)C(CO)O2)c(-c2ccccc2)n1
COc1ccc(-c2cccc(OC)c2)cc1
CC(C)CN(NC(=O)c1sc2ccccc2c1N)c1nc(C#N)ncc1Br
CN1CCC(c2cn(-c3ccc4ccccc4c3)c(N)n2)CC1
Cc1c(O)c(=O)ccn1CCCCCCCCCCCCN(C)O
CSCCC(NC(=O)C(NC(=O)c1ccccc1)C(=O)NN(C)C(=O)CCc1ccccc1)C(=O)O
CCC(CO)Nc1ncnc2c1ncn2C1OC(C(=O)NCC(O)CN2CCN(c3ccccn3)CC2)C(O)C1O
C#Cc1nc2c3c(cccc3n1)C(OCC1CC1)C(=O)N2
O=C(NN1CCN(c2ccc(Cl)cc2)CC1)c1nn(-c2ccc(Cl)cc2F)c(-c2ccc(Cl)cc2)c1Cn1cncn1
C(=Cc1ccc2c(c1)OCC2)c1cccc(-c2nnco2)c1
COc1nc(NCCCO)c(C)c2c1[nH]c1cc([N+](=O)[O-])ccc12
CCOC(=O)c1cc(S(=O)(=O)n2cnc3ccccc32)cn1C
NC(=Nc1ccc(Cc2ccc(NC(=O)C3CCCCC3NC(=O)CCCCCNC(=O)C3CCC3)cc2)cc1)c1ccccc1
CCCCc1nc2cc(F)ccc2n1Cc1ccc(NS(C)(=O)=O)cc1
CC1CCN(S(=O)(=O)CCNC(=O)C2(C)CCN2C(=O)Cc2ccccc2)CC1
CC(C)c1csc(C=Cc2cnc3nc(N4CCCCC4C(=O)O)sc3c2)n1
O=S(=O)(Nc1ccc(-c2ccc3nncn3n2)cc1)c1ccc(Cl)cc1
CCN(CC)C(=O)c1ccc2c(c1)nc(SCC(=O)N(SCC(=O)NCCCOC)c1ccccc1)n2C
O=C1Nc2ccc(S(=O)(=O)O)cc2C1=NNc1ccc(S(=O)(=O)N(CCO)CCO)cc1
COc1c(NC2CCCC2)c(NS(=O)(=O)c2cccs2)c(F)c2ccccc12
Cn1c(-c2ccccc2)c(C2c3[nH]c4ccc(Cl)cc4c3CC3C(=O)N(c4ccccc4)C(=O)N32)c2ccc(Cl)cc21
CC(Sc1nnc(-c2ccco2)s1)C(=O)O
Oc1ccc(CCNC(=S)Nc2cccc(O)c2)cc1
CCc1ccc(NC(=O)c2ccccc2NC(=O)CCN2CCN(C)CC2)cc1
CC(C)CNCc1ccnc(-c2cccnc2Nc2ccc(Cl)cc2)c1
N#Cc1cc2c(nc1-c1ccccc1F)CCNC2
CCCC(C=O)NC(=O)C(CC(C)C)NC(=O)C(CC(C)C)NC(=O)c1ccc[nH]1
CC(C)(C)C1CCC(n2cc(-c3nnc(Cl)o3)c3cc(N)cc(F)c32)CC1
CCOC(=O)Cn1c(=O)oc2cc(S(=O)(=O)Nc3ccccc3)ccc21
O=c1c(C=NC(=S)Nc2ccc(F)cc2F)cnc2n1CCS2
O=C(NC(CC(=O)N1CSCC1C(=O)NCc1ccccc1)Cc1ccccc1)C(CSc1ccc2ccccc2c1)Nc1ccccc1
CCOc1cc2ncnc(Nc3ccccc3Sc3ccccc3)c2cc1OCC
CCCCCCCCCCCCCCOC1C2=C(C(=O)C(COC(N)=O)=C(C)C2=O)N2CC3C(N3C)C12OC
Cc1cccc(CNC(=O)c2ccc(CCC(=O)Nc3ccc(Cl)cc3)cc2)c1
COc1cc2c(cc1OC)C1=CC(c3ccc(F)cc3Cl)=NCC(=O)N1CC2
COc1ccc(-c2c(NC(=O)C3COc4ccccc4O3)oc3ccccc3c2=O)cc1OC
CCCCCn1c2ccccc2c2cc(C(=O)NC3CC3)c3ncccc3c21
CS(=O)(=O)c1cc(F)cc(Cc2cc(CN3CCC(c4cccc(F)c4)CC3)c(F)s2)c1
O=c1nc(O)[nH]c(=O)n1Cc1ccc(Cl)cc1
COc1cc2c(cc1OC)SC(C(=O)C1C3CC4CC1c1cc(C(C)OC)ccc1CC(c1ccc(SC)cc1)(C4)C3)C2
Cc1ccccc1-c1nc(CNC2CCN(C)CC2)co1
O=C1CN(C(=O)CSc2ccc3nnc(-c4ccccc4O)n3n2)c2ccc(Cl)cc2N1
COc1cc(C)c(OC(=O)CNC(=O)c2ccc(OC)c(CC(=O)O)c2OC)c(OC)c1
CC(C)(CO)n1cc(C(=O)c2cncc(NC(=O)Cc3ccc(CCOc4ccccc4)cc3)c2)c2cncnc21
c1ccc2c(c1)CCS2
O=C1C(c2ccc(F)cc2)c2c(F)ccc(Cl)c2N1O
CC(C)c1nc2c(c3c1C(=O)CC(C)(C)C3)-c1nnc(NCc3ccco3)nc1CO2
C=C1C=C(C(=O)C(=O)N(C)COC(=O)OC(C)(C)C)Oc2cc(CC)ccc21
CN(C)C(=O)Cn1cnc2c1c(=O)n(Cc1ccc(Cl)cc1)c(=O)n2C(C)(C)C
CCc1cc(-c2nc(CN3CCOC(Cn4cncn4)C3)c(OC)o2)cc(Cl)c1OC
CC1CCCN1C(=O)NCc1ccc(NC(=O)Nc2ccc(-c3nc(N4CC5CCC(C4)O5)nc(N4CC5CCC(C4)O5)n3)cc2)cc1C(F)(F)F
Cc1nc2nc(C(F)(F)F)cn2c(N)c1Cc1ccccc1
COc1ccc2c(c1)CCCC21CCN(C)C(=O)C1
COC(CNCCc1ccc(-c2ccc(C(N)=O)c(O)c2)cc1)c1ccccc1
N#Cc1cc(F)cc(C(=O)N2CCc3ccccc32)c1
CC12CCC(=O)N1C1Cc3ccccc3C1(c1ccccc1)C2
Cc1ccccc1-c1noc(CCC(=O)N2CCCCC2)n1
CC(NC(=O)P(=O)(Cc1ccc(O)cc1)C(O)Cc1ccccc1)C(N)=O
CC1(C)CN(CC(=O)C2CCC3C4CCC5CC(=NO)CCC5(C)C4CCC23C)CCO1
CSCC(COc1cccc2cccnc12)NC(=O)C(CC(F)(F)F)NC(=O)N1CC(OCC2CC2)C1C(=O)O
CCN(CC)S(=O)(=O)c1cccc(Nc2cccc(C)n2)c1
O=C(NCCNc1ncccn1)c1ccccc1F
CC(=O)N1CCN(C(=O)c2cn(C)c3ccccc3c2=O)CC1
CCCc1ccccc1Oc1cc(Nc2ccc(C#N)cc2)ncn1
O=C(O)C(=Cc1ccc(Br)cc1)C(F)(F)F
COCc1ccccc1NC(=O)CN1CCN(c2ccc3nnc(C)n3n2)CC1
CCOc1cc(F)c(Nc2ncnc3cc(OCOC)c(OCOC)cc23)c(OCC)c1
Cc1cccc(NC(=O)Cn2cnc3c(oc4ccccc43)c2=O)c1C
CN(Cc1ccccc1)c1nc(NC(O)C(O)c2ccccc2)nc2c1ncn2C
CCC(C)NC(=O)C1CCCN(S(=O)(=O)c2c[nH]cn2)C1
C=CCNC(=S)N1N=C(c2ccccc2)CC1N1CCN(C)CC1
CC(=O)SCC=C(C)CCC1CC(C(NC(=O)OC(C)(C)C)C2=C(C)C(=O)c3ccccc3C2=O)CCC1C
COCCF
COc1ccccc1Nc1nc(-c2ccccc2)c2cc3ccccc3cc2n1
CCOc1cc(C=C2SC(=S)N(Cc3ccc(C(=O)O)cc3)C2=O)ccc1O
O=C(Nc1ncc(Cc2ccccc2)s1)C(CCO)N1CCN(Cc2ccc3c(c2)OCO3)CC1=O
COc1ccc(C)cc1Nc1ncc(C(=O)c2cc(OC)c(OC)c(OC)c2)s1
COc1ccc(CNC(=O)Cc2ccsc2)cc1
CCN(CC)CCSc1nc2sc3c(c2c(=O)n1N=Cc1ccco1)CCOC3
CCOC(=O)CN1C(=O)N(CCCc2ccc(C)cc2)C(C)C1(C)C
COC(=O)C12C(C)CC34CCC1(C)C1(C)Cc5c(nn(O)c5C3C(=O)CC(O)(O)C4C1)C2C
COc1ccc(-c2nc3ccccn3c2Nc2ccccc2)cc1
CS(=O)(=O)N1CCC2(CCN(CC3CC3)CC2)CC1
CCOc1ccc(S(=O)(=O)N2CCC(C(=O)NCCc3ccc(OC)c(OCC)c3)CC2)cc1
CCSn1c(C)nc2c(c1=O)C(C)(C)Cc1ccccc1-2
COc1ccccc1-c1nc(NCc2cccnc2)c2ccccc2n1
C=C(C)C1=CCC(OC(=O)C(C)C(O)C(C)(C)O)CC1
COc1ccc2c(c1)CC1C2=NNC1c1ccc(O)c(-c2ccccc2)c1
COc1cc(-c2cccc3ccccc23)c(-c2cc(OC)c(OC)c(OC)c2)c(=O)o1
COc1ccc(-c2[nH]c(=O)n(N=Cc3cccs3)c2N)cc1
O=C(c1cccs1)N1CCOCC(Oc2cccnn2)C1
Nc1ccc(O)c(-c2nc3ccccc3s2)c1
CCCCCCCCNC(=O)c1cn(C2CC(n3cc(C)c(=O)[nH]c3=O)OC2CO)nn1
Cc1ccc(NC(=O)Cn2cc3c(n2)CCCC3)c(S(=O)(=O)N(C)C)c1
COc1ccc(NC(=O)c2cccc(-n3nnc4cccnc43)c2)cc1
CS(=O)(=O)N(CC(=O)Nc1cc(S(=O)(=O)Nc2ccccc2)ccc1Oc1ccccc1)Cc1ccccc1
CC12CC(Cc3ccc(N)cc31)N(C(=O)c1ccc(C#Cc3ccccc3)cc1)C2
CCCCCN(CCCC)CC(O)c1cc(-c2ccc(Cl)cc2Cl)nc2c(Cl)cc(Cl)cc12
COc1ccc(OCc2ccccc2C=CC(=O)c2c(O)c(C)c(OC)c(OC)c2OC)cc1
CCCNC(=O)Cc1ccc(S(=O)(=O)Nc2cc(Oc3ncnc4ccn(Cl)c34)ccc2F)c(F)c1
O=C(Oc1coc(CSc2nccc(Nc3ccccc3F)n2)cc1=O)c1ccc(F)cc1
COc1ccc(Br)c2c(NC(C)=O)ccc(OC)c12
Cc1c(C(=O)O)nn2c3c(cnc12)CCCC3
COc1ccc(-c2cnc3cc(OC)c(C#N)cc3c2)c(C)c1
COc1ccc2[nH]c3c(c2c1)CCN1C(=O)C(CC(=O)NCc2ccc(C)o2)CC(C(=O)N2CCOCC2)C31CCC1CCCCC1
CCCC(=O)N1CCC(NS(=O)(=O)c2ccc(Cl)cc2)CC1
Cc1c(O)c2c(c(C(C)C)c1O)C(=O)C(C)(SCc1ccc(-c3ccccc3)cc1)O2
CSCCC(NS(=O)(=O)Cc1ccccc1)C(=O)NC(C)C(=O)NCc1ccc(CS)cc1
COC(=O)C(Cc1cn(C(C)c2ccccc2)c2ccccc12)NC(=O)C(CCCCN)NC(=O)C(N)CCCN=C(N)N
O=C(O)c1ccc(C#CC[n+]2ccccc2C=NO)cc1
CC(C)Nc1ccc(C(C#N)c2nnc3c(F)cc(-c4ccccc4F)cn23)cc1
CCCCc1ccc(-c2nc(Cn3ccc4sccc4c3=O)c(Cl)o2)cc1
Cc1cc(NC(=O)c2ccc(OCC(=O)N3CCCC3)cc2)ccc1Cl
COc1cccc(-c2cnc(CN3CCC(F)(F)C(Cc4ccccc4)C3)o2)c1
NC(C(=O)N1CCSC1)C(c1ccccc1)c1ccccc1
COc1ccc(C(=O)N2CCCC(=Cc3cccc(Br)c3)C2)cc1OCC1CN2C(=O)CCC2O1
O=C(CCCNS(=O)(=O)c1cccnc1)N1CCN(c2ccccc2F)CC1
Cc1cc2c(cc1C(=O)OCC(=O)Nc1ccc3c(c1)OCCO3)OCO2
Cc1cc(=O)oc2cc(OCC(=O)NC3CCC4(O)C5Cc6ccc(O)c7c6C4(CCN5CC4CC4)C3O7)ccc12
CS(=O)(=O)NCCOc1ccc(O)c(-c2cccc(-c3cc4cc(C(=O)O)ccc4[nH]3)c2O)c1
CCCCCCCCNc1nc(-c2ccc(C)cc2)nc2ccccc12
CN(CCOS(=O)(=O)c1ccc(S(N)(=O)=O)cc1)Cc1ccccc1
C=CCCCC1COC(C)(C=CC(OC)C(C)C=CCC(C)=CC(=O)CC(C)C(O)C(C)C(OC)C(C)C=C(C)C)CO1
C=CCn1c(SCC(=O)NCc2ccc3c(c2)OCO3)nnc1-c1ccncc1
Cc1cccc2c1Oc1cccc(Oc3ccc(C(N)=O)cc3)c1S2
CCCNc1cc(=O)n(N)c(SCC(=O)Nc2ccc(N)c(Cl)c2Cl)n1
O=C(CCc1ccccc1)C12CC3CC(CC(C3)C1)C2
COc1ccc2sc3ccccc3c(=O)c2c1
O=C(O)c1ccc(S(=O)(=O)Nc2ccccc2C(=O)NC2CCCCCC2)cc1
Cc1nn(C)c(C)c1NS(=O)(=O)c1cc(Cl)cc2cc(CN3CCC(N(C)C)CC3)n(C)c12
Cc1cccc(C)c1NS(=O)(=O)c1ccc(C(=O)Nc2ccc3c(c2)OCCO3)cc1
CC1=C(C(=O)N2CCOCC2)C(c2ccc(F)cc2)n2nc(SCc3ccccc3)nc2N1
Cc1ccc(OCc2ccccc2-c2nnn(CC(=O)Nc3cc(C)ccc3C)n2)c(C)c1
COc1ccc2ccccc2c1Cn1cnc2c(-c3ccco3)ncnc21
O=C1CC(NC(=O)C2CCCCC2)C(=O)N1
Cc1c(Br)c(C(=O)NCC2CCCO2)nn1C
N#CC(=Cc1ccc(C(=O)NCCO)cc1Cl)c1nc2ccccc2[nH]1
COc1cc(-c2c(OC)cnn(Cc3cccc4ccccc34)c2=O)ccc1F
CCOC(=O)Cc1ccc2oc(=O)c(C#N)cc2c1
CCc1ccccc1NC=CC(=O)c1ccc(OC)cc1
CS(=O)(=O)N1CCc2cc(Cl)c(S(=O)(=O)NC(Cc3ccccc3)C(=O)NCc3ccccc3Cl)cc2C1
COC(=O)c1ccc(-c2cccc3c(NC(C)=O)cccc23)c2c1[nH]c1ccc(OC)cc12
CCCCCCC1CC(=O)NC(=O)C1
Cc1cc(OCC(=O)O)ccc1Nc1nc2ccccc2nc1S(=O)(=O)c1ccccc1
CN1C2OC(Nc3ncc(C(=O)c4ccco4)s3)C(O)C(O)C2OC1(C)O
CC1=C(C(=O)Nc2ccc(-c3ccccc3)cc2)SCN1C(=O)Nc1cc(Cl)ccc1Cl
Cc1ccc(SCc2sc(Cl)nc2C(=O)N2CCOCC2)cc1C(C)(C)C
OC(c1ccc(OCc2ccccc2)c(OCc2ccccc2)c1)C(CN1CCOCC1)c1ccc(OCc2ccccc2)cc1
O=C(Nc1ccc2[nH]c(=O)[nH]c2c1)c1cc(Cl)c(Cl)[nH]1
COc1cccc(-c2nc(Nc3ccc4nc(S(N)(=O)=O)ccc4c3)c3ccccc3n2)c1
CC(C)(COc1noc2ccccc12)CN1CCOCC1
COc1ccc(Nc2nnc(-c3ccc(C)cc3)c3ccccc23)cc1
CC1=NN(c2cccc(C(=O)O)c2)C(=O)C1N=NN1CCCC(C)C1
Oc1cc(F)ccc1Nc1nc(-c2ccc(F)cc2F)cs1
CN(C)C=NC1=C(Nc2ccccc2)C(=O)c2ccccc2C1=O
COC(=O)c1cc(-c2ccccc2)c(N2CCN(C(=O)c3ccco3)CC2)nn1
COc1oc(-c2ccc(C)cc2)nc1CSc1n[nH]c(=O)n1-c1cccc(C)c1
CCc1ccc(-c2cn3nc(N4CCCC(C(=O)NCc5noc6ccccc56)C4)sc3n2)cc1
CC(=NNC1=NCCCCN1)c1ccc2c(c1)OCCO2
Cc1ccc(CN(CC(=O)Nc2cccnc2)S(=O)(=O)c2ccccc2Cl)o1
O=c1oc(C=Cc2ccccc2)nc(Sc2nc3ccccc3s2)c1O
Cc1cc(C)c(OCCCCCC(=O)NO)c(C)c1
CCN(CC)C(=O)C1(c2ccccc2)CC1CN
O=C1CC(c2ccc(F)cc2)c2c(-c3ccccc3)nn(-c3ccccc3)c2N1
Cc1ccccc1-c1ccc(-c2cccs2)c2nc(N)nc(N)c12
Cc1ccc(N2C(=O)C(=O)C(Cl)C2c2ccccc2-c2ccccc2)cc1
CC(=NNC(=O)c1cccc(S(=O)(=O)N2CCc3ccccc32)c1)c1ccc2c(c1)OCO2
CC
CC(OC(=O)Nc1cccnc1-c1ccccc1)c1ccc(OC(F)(F)F)cc1
CN1CCN(c2ccc(Nc3cc(-c4ccccc4Cl)ncc3C(N)=O)cc2)CC1
CC(=Nc1nc(Nc2ccccc2)c2c(n1)n(C1CC1)c(=O)n2N)c1ccc(C)cc1
CCCCNC(C(=O)NC1C(=O)N2C(Cl)=C(C(=O)O)CSC12)c1ccccc1
NC(=O)c1ccc(S(=O)(=O)N2CCCCC2)cc1
Clc1nc(C2CC3(CCNC3)CN2Cc2ccc3c(c2)OCCCO3)cs1
CCc1ccc(CS(=O)(=O)Cc2ccc(C(=O)NCc3cccnc3)o2)cc1
Cn1c(C2CCCCC2)c(C2CCCC2)c2ccc(C(=O)NC3(C(=O)Nc4ccc(C=CC(=O)O)cc4)CCCC3)cc21
Cc1ccc(C=CS(=O)(=O)Nc2ccc(F)cc2F)cc1[N+](=O)[O-]
CC(C)C(Nc1nccc(N2C(=O)OCC2C(C)C)n1)c1ccc(CN2CCC(F)(F)C2)cc1
COc1ccc(Oc2c(Cl)cnn(Cc3cccc4ccccc34)c2=O)c(Cl)c1
CC1CCC2C(C)C(OCc3cc(C(C)(C)C)cc(C(C)(C)C)c3)OC3OC4(C)CCC1C32OO4
CS(=O)(=O)NC(CCN(Cc1cccc(Cl)c1)C(=O)Nc1cccc(CC(N)=O)c1)(OC(F)(F)F)c1ccc(C(F)(F)F)cc1
CCOc1cc(CCNC(=O)CSc2nnc(NC(=O)c3cc(OC)c(OCC)c(OCC)c3)s2)ccc1S(N)(=O)=O
COc1ccc(C(=O)N(C(C)=O)C(=O)c2cc(F)cc(F)c2)cc1
COCCOc1cc2nccc(Oc3ccc(NC(=O)NC4CCCCC4)cc3)c2cc1OCCOC
Cc1ccc(CC2(N)OC(=O)NC2=O)cc1
CC1(C)Cc2c(sc3c2C(=NOCC(=O)Nc2ccc(F)cc2)CCC3)CO1
O=C(c1ccc(OCCN2CCCCC2)cc1)c1sc2ccccc2c1-c1ccccc1
O=C(NCc1ccc2c(c1)OCO2)C1CCCN(c2nnc(-n3cccc3)s2)C1
COc1cc(C(c2cc(OC)c(OC)c(OC)c2)c2cc3cc(OC)c(=O)oc3c(OC)c2OC)cc(C)c1OC
Cc1ccc(-c2cc3c4ccccc4n(CC(=O)Nc4cccc5ccccc45)c(=O)n3n2)cc1
Cc1cccc(CNc2cncc(-c3ccc(C#N)cc3)n2)c1
COc1ccccc1-c1cc2nc(C(F)(F)F)cc(NC3CCCCC3)n2n1
CN1CCN(C(=O)c2ccc(-c3cccc(-c4ccn(C)n4)c3)cc2)CC1
CC(C)C(NC(=O)OCc1ccccc1)C(=O)NC(Cc1ccccc1)C(O)CNC(Cc1ccccc1)C(N)=O
NC(=O)c1cn(Cc2c(F)cccc2F)c2nc(-c3ccc(NC(=O)c4ccc(Cl)cc4)cc3)ccc2c1=O
COc1ccc(C=NNC(=O)c2ncncc2OC[n+]2ccccc2)cc1
CC1CCCCC12NC(=O)N(CC(=O)Nc1ccc(Oc3ccccc3)cc1)C2=O
O=[N+]([O-])c1cc(O)cc(-c2sccc2O)c1
CC(C)(OC(=O)C1CCCCC1)C(=O)Nc1ccc(C=NO)cc1
CCOc1ccc(NC(=O)CC2C(=O)N(Cc3ccccc3)C(=O)N2CCc2c[nH]c3ccccc23)cc1
O=c1nc(Cc2cccc(Cl)c2)[nH]c2c1cnn2Cc1ccccc1
Cc1cncc(N2CCN(C(=O)C(O)(Cc3ccc(F)cc3)c3ccc(F)c(F)c3)C(C)C2)n1
COc1cc(Cn2c(=O)oc3ccc(Cl)cc32)cc(OC)c1OC
CCOC(=O)c1ccc(NC(=O)CCCn2cccc2)cc1
O=C(CCCCN1C(=O)c2ccccc2C1=O)N1CCN(c2cccc(F)c2)CC1
COc1ccccc1Cn1ccc(=O)c2ccccc21
CC(=O)Nc1ccc(-n2cc(C(=O)O)c(=O)c3cc(F)c(N4CC4)cc32)c(F)c1
O=C(O)C(Nc1ccc(-c2ccccc2)cc1)c1ccccn1
CCc1ccc(NC(=O)COC(=O)C(Cc2c[nH]c3ccccc23)NC(=O)c2ccc(C)cc2)cc1
[O-][n+]1ccc(CSc2nnc(-c3ccncc3)n2-c2ccccc2)cc1
CC(=O)OC1CC2C(C(O)CC3(C)C2CCC3(O)C(=O)COc2no[n+]([O-])c2S(=O)(=O)c2ccccc2)C2(C)CCC(O)C(C)(C)C12
COc1nc(SCC(=O)NC23CC4CC(CC(C4)C2)C3)nc2c1NCc1cc(N)ccc1N2
COc1ccc(C2NCCc3c2cc(OC)c(OC)c3OC)cc1
COC(=O)Cc1sc(C(=O)CCC(=O)OCC(=O)c2[nH]c(C)c(C(=O)OC)c2C)cc1C
NC(=O)c1ccc(-c2ccc(C=C3NC(=S)NC3=O)o2)cc1
CCOC(=O)C1CCCCN1C(=O)COC(=O)c1cc(S(=O)(=O)N2CCOCC2)ccc1N1CCCC1
CCn1cc(-c2nc(-c3ccccc3)cs2)nn1
COCCN1CCC(Oc2cc(-c3cn(C)c4ncnc(N)c34)ccc2OC)CC1
CN1CCc2c(sc3c2c(=O)n(N=CC=Cc2cccc(Cl)c2)c(=S)n3CC(=O)c2ccccc2)C1
Cc1cc(Cl)c(S(=O)(=O)N2CCOCC2)cc1C(=O)NCCCCN1CCN(c2cc(Cl)ccc2C(C)C)CC1
O=C(NCC1CCCO1)c1ccc(N2CCCC(CS(=O)(=O)c3ccc(Cl)cc3)C2)nn1
Cc1cc(Cl)ccc1NC(=O)c1ccc(S(=O)(=O)NCC2CCC(Cl)CC2)cc1
OCC1C(O)C(O)C(O)CN1Cc1ccc(-c2ccccc2F)s1
COc1ccc(NC(=O)CN(OC)c2cccc3ccccc23)cc1S(C)(=O)=O
Cc1c(CSc2nccc(C(=O)O)n2)c(=O)oc2cc3c(cc12)CCC3
Cc1coc2cc3oc(=O)c4c(c3cc12)CCCC4
O=C(c1cnc2ccc(-c3cc(Cl)c(O)c(Cl)c3)cc2c1Nc1ccc(NC(=O)N2CCCC2)cc1)C1CCC1
O=C(O)c1cccc(-c2ccc3c(c2)Oc2ccc(NC(=O)c4ccccc4)cc2C3C2CCCCC2)c1
O=C(O)c1c(CCl)n(Cc2ccc(-c3ccccc3COc3ccccc3)cc2)c2ccc(O)cc12
Nc1ccc(NC(=NCCc2c[nH]c3ccccc23)C(F)(F)F)cc1
Cc1cc2c(oc3c4c(c(O)c(C)c32)C=CC(O)(O)O4)c(O)c1C
CC(C)C=Cc1ccccc1C(NS(=O)(=O)c1ccccc1)c1ccccn1
CC(O)C(CNCC1CCC1)C1Cc2ccc(cc2)OCc2ccccc2CCC(=O)NC(O)C(=O)N1
CC(=O)OC1CC(C)(O)C2CCC3(C)C(=CCC4C5C6OC6(C)CCC5(C)CCC43C)C2C1C
COC(=O)C1=C(c2ccccc2)C2(OC)Oc3c(O)c(OC)cc(O)c3C=C2C1=O
NCn1c(CC(F)(F)F)c(-c2ccc(C(F)(F)F)cc2)c2c(N)cccc21
CC1CN(C(=O)c2ccc(Cl)nc2)CCN1c1ccc(C(O)(C(F)(F)F)C(F)(F)F)cn1
O=C(NC1COc2ccccc2C1)c1ccc(F)c(F)c1
CCCCN1CC(=Cc2ccc(N(C)C)cc2)C(=O)C(=Cc2ccc(N(C)C)cc2)C1
CN1CCN(c2cc(-n3ccnc3)nc(NC(=O)c3ccco3)n2)CC1
CCOC(=O)C12CCCC=C1N(CCC1=CCCCC1)C(=O)C(CC(=O)NCC13CC4CC(CC(C4)C1)C3)C2
C#CC(=O)NCc1ccc(Cl)c(Cl)c1
CCOC(=O)CCC(O)(c1ccc(O)c(CC)c1)c1ccc(C)c(N=C=S)c1
Nc1cc(C(=O)OCC(=O)NC23CC4CC(CC(C4)C2)C3)ccn1
CCc1cccc(CC)c1NS(=O)(=O)c1ccc(-c2cn3c(n2)sc2ccccc23)cc1
CC(=O)Nc1ccc2oc(CCN3CCC(Cc4ccccc4)CC3)cc2c1
Cc1[nH]nc2c1C(=O)c1cnccc1-2
CCCCC1(F)OC(C)C(=O)Nc2ccc(C(C)=O)cc21
O=C(O)c1cc2[nH]c(-c3ccccc3)cc(=O)n2n1
CCC(CC(C)C)C(=O)OCOc1ccc(S(=O)(=O)N(CC)CC)cc1
O=C(Nc1cccnc1)c1cccc(C(=O)Nc2cccnc2)n1
CCCCc1c(N(C)S(=O)(=O)c2cc(-c3cc(C)no3)ccc2C)c(C)nn1C
CC(=O)OC(CO)CCn1cnc2sc3c(c2c1=O)=NCCC=3
COC(=O)Cc1c(CC=C(C)C)c2cc(OC)c(OC)c(OC)c2oc1=O
Cc1n[nH]c2ncc(NC(=O)Nc3ccc(OCCOCc4ccccc4)cc3)cc12
Cc1cc(C(N)=O)cc2c1NCCC2
CC(C)Cn1nc2nnn(Cc3cccc4ccccc34)c2c1C1CCNCC1
ONC(=NC1CCCC1)c1cccnc1Oc1ccccc1Cl
CCc1ccc(-c2[nH]nc3c2C(=O)c2c(NC(=O)NNc4ccccc4)cccc2-3)cc1
CN(C)c1ccc2[nH]c(C(=O)N3CCCC3c3cccc(F)c3)cc2c1
Cn1c(=O)c2nn(-c3ccccc3)c(N)c2n(C)c1=O
CCN(CC)C(=O)CCc1nc2c(-c3ccc(OC(F)(F)F)cc3)cnn2c(C)c1C
Cc1ccc(Br)cc1OCC(=O)Nc1ccccc1C(C)C
CC(C)(O)C#Cc1ccc2oc(C3CCCCN3C(=O)C3CC3)nc2c1
CCN(CC)CCCn1c(=N)c(C(=O)NCc2ccc(C)cc2)cc2c(=O)n3ccccc3nc21
COCCc1cn(C(C)C)c2c(Sc3ccc(NC(C)=O)cc3)ncnc12
O=C(O)Cc1ccc(CN(Cc2cccc(-c3ccncc3)c2)C(=O)C=Cc2ccccc2Cl)cc1
O=C1CN=C(c2ccccc2)c2cc(Br)ccc2N1
Cc1cc(C(=O)NCC(=O)OCC(=O)N2CCC([N+](=O)[O-])CC2)ccc1Cl
COc1ccc(-c2nn(Cc3ccccc3)cc2CN2CCN(c3ccc(F)cc3F)CC2)cc1
C=CCc1nc(I)c2nc(Cc3cccc(N)c3)n(N)c2n1
O=C(Oc1ccccc1)n1nc(-c2ccc(O)cc2)c(-c2ccc(O)cc2)n1
CC(=O)C1(C)CN(C)c2ccc(S(=O)(=O)N3CCC(C(=O)N4CCC(C(=O)Nc5ccc(C)cc5)CC4)CC3)cc2O1
COc1ccc(-c2noc(-c3ccc(OCC4CCCCC4)c(C(=O)O)c3)n2)cc1
CC(C)(C)CC(=O)Nc1nnc(SCc2cc(=O)n3cccc(Cl)c3n2)s1
O=C(CNC(=O)c1ccc(Br)o1)Nc1nccs1
O=C1CSC(c2cccnc2Nc2ccc(Cl)cc2Cl)N1CCC1CCCO1
CCc1ccc(N2CCN(CCC(=O)NC3c4c(C)c(C)cc(O)c4CC3(C)C)CC2)cc1
COc1ccc(-c2cnc3c(N)c(C(N)=O)oc3c2)cc1
CCC(=O)OC12CCC(C)(C(=O)CCC(=O)OC)CC1C1=CCC3C4(C)CCC(OC5OCCCC5C)CC4CCC3(C)C1(C)CC2
CN=c1sc2ccccc2c(=O)n1CC(=O)Nc1nc(C)cs1
CCOc1c2c(c(C=NNC(=N)N)c3ccccc13)CCCC2
O=C(CCN1CCOCC1)Nc1ccc(F)cc1
O=C(Nc1ccc(Cl)cc1)Nc1ccc(N2CCC3(CCCCC3)CC2)nc1
CC(=O)Oc1ccc(N=Nc2c(C)[nH]n(-c3ccccc3)c2=O)cc1
Cc1cc2c(C)c3ccc(Br)cc3nc2o1
O=C1NC(=O)C(c2cc(O)ccc2Cl)O1
CCON=C(C(=O)NC1CN2CC(S(C)(=O)=O)=C(C(=O)O)N2C1=O)c1csc(N)n1
Cc1cc2c(cc1C)N(C(=O)Nc1cccnc1)CC2
C=CCC(c1ccccc1)N(CC(=O)N(CC)CCC)C(=O)c1c(-c2cc3ccccc3o2)noc1C
Cc1c2ccccc2[n+](N(C)C)c2c1[nH]c1ccccc12
CCOC(=O)c1c(-c2ccccc2)nc(N)n(O)c1=O
Cc1nnc2n1C1(CCC2)CC(=O)NC1=O
Oc1c(OCc2ccccc2)cc(CCN2CCCCC2)c2occc12
CC(OC(=O)NCc1ccc([N+](=O)[O-])cc1)c1ncc(C(F)(F)F)cc1Cl
C=C(CCC(C)C1CC(O)C23OC(C)(CCC12C)C(OC(=O)C=CC(=O)O)C3OC(=O)C=C(CO)C(=O)O)C(C)C
CNC(=O)C(=NOC)c1ccccc1COc1ccc(C)cc1
N#Cc1ccc2nc(NC(=O)Cc3cc(Br)c(O)c(Br)c3)sc2c1
O=C(NN=Cc1c(O)ccc2ccccc12)c1ccc(-c2ccc(C(=O)NN=Cc3c(O)ccc4ccccc34)cc2)cc1
O=c1nc(NCCNc2ccnc([N+](=O)[O-])n2)[nH]c2sc3c(c12)CCCC3
C=CCC(NCc1nc(Cl)c2ncn(C3OC(CO)C(O)C3O)c2n1)C(=O)OC
Cc1nc(CCC(=O)N2CCCC(n3cncn3)C2)cs1
CC(C)C1CN(C(=O)c2ccc3cc(OCc4ccc(C#N)cc4)ccc3c2)CCO1
CCCOn1c(SCC(=O)NN=Cc2ccc(OC)c(O)c2)nnc1-c1cccc(N)c1
Nc1cc(Oc2ccc3c(C(F)(F)F)n[nH]c3c2)ccc1Cl
COc1ccc(CC(=O)NC2CCS(=O)(=O)C2)cc1S(=O)(=O)N1CCOCC1
Cc1nc2[nH]c(C(=O)Nc3ccc(-c4ccc([N+](=O)[O-])c(C(F)(F)F)c4)cc3)c([N+](=O)[O-])n2n1
Cc1ccc(-n2c(SCC(=O)Nc3ccccc3C)nc3c([nH]c4ccccc43)c2=O)cc1
NC(=O)C(Nc1ccccc1)c1ccccc1
CN1C(=O)c2c(nc(NC3CCC3)n2Cc2ccc(Cl)cc2)N2CC(CCc3ccccc3)N=C12
COc1cc(O)c2c(=O)c(OC3OC(CO)C(O)C(O)C3O)c(-c3ccc(O)c(O)c3)oc2c1
CCCc1c(C)nc2c(c1OC)c(=O)n(C)c(=O)n2CCCN1CCN(c2ccc(Cl)cc2)CC1
O=C(Nc1ccccc1N1CCN(Cc2ccccc2)CC1)c1ccc(-c2ccc([N+](=O)[O-])cc2)o1
COc1ccc(NC(=O)C2c3ccccc3Oc3ccccc32)cc1
C#CCOc1ccc(CCNC(=O)C(OC)c2ccc(Cl)c(Cl)c2)cc1OC
COC(=O)c1cc(NS(=O)(=O)c2ccc(-c3ccc(F)cc3)cc2)ncc1O
CC(C)NCC(O)COc1ccc(NC(=O)c2cc(=O)c3ccccc3o2)cc1
C#CCN1C(=Cc2ccc(-c3ccc(C(=C)C)c(C)c3)o2)c2ccccc2S1(=O)=O
Cc1c2ccccc2nc(=O)n1CC(=O)c1cccnc1
CC(C)N1CCc2c(sc(NC(=O)Cc3ccc(Cl)cc3)c2C(N)=O)C1
Cc1c(C)n(CC2CC2)c2c(-c3ccc(Cl)cc3)c(OCC3COC(C)(C)O3)ccc12
N#Cc1ccc(NS(=O)(=O)C(c2ccc(F)cc2)C2CCOCC2)cc1
COC(=O)CNC(=O)Cc1ccc(-c2nc(Cl)c(-c3ccccc3)o2)c(Cl)c1
COc1cc2ncnc(N3CCN(S(=O)(=O)c4cn(C)cn4)CC3)c2cc1OCCCCN1CCCCC1
Cc1ccccc1Sc1ccc(Nc2ccc(CC(=O)NN3CCCC3)cc2)nn1
Brc1ccc2cnc(-c3ccccc3)nc2c1
CC(=O)Oc1cc(C(N)=O)oc(=O)c1
CC(CC=Cc1ccccc1)NC(=O)CN(C(=O)c1csnn1)c1ccc(F)cc1
CNCCCNC1(c2csc(C)n2)CCC2C(C)COC2C1
CNC(=O)c1c(C(=O)NC(C)(O)c2ccsc2)c(=O)n(C)c2cc(Cc3ccc(F)cc3)cnc12
N#Cc1ccccc1C=C(N)c1nc2ccccc2[nH]1
CS(=O)(=O)N1CCC(NCc2ccc(-c3ccc(Cl)cc3)s2)CC1
Cc1cc2c3c(c1)c1ccccc1c(=O)n3-c1ccccc1C2
O=C(c1ccccc1)C(NS(=O)(=O)c1ccccc1F)c1ccccc1
CC1=C(Cc2cccc(F)c2F)C(=O)N(Cc2c(F)cccc2F)C(C)N1C(=O)Cn1c(=O)c(C)cn(C2CCCCCC2)c1=O
Cc1nc2nc3c(cc2n1CC1CCCN1c1nc2ccccc2s1)CCCC3
Nc1ccc2nc(-c3cccnc3)n(-c3ccccc3)c2c1
Clc1ccccc1Cc1noc(CN2CCN(CC3CCCO3)CC2)n1
C(=Cc1ccccc1OCCCCN1CCN(c2ccccc2)CC1)c1ccccc1
COc1cc2nncc(-c3cnc(NC(C)C)c(F)c3)c2cc1OC
CCC(=O)Nc1ccc2nncn2n1
CC(C)(Cl)c1ccc2c(c1)CCC1C2CCC2(C)C(CO)C(C=NNC(=N)N)CCC12
Clc1ccc(CN2CCOCC2)cc1OCCc1ccccc1
COc1cn(-c2ccc(C(F)(F)F)cc2)c2cc(-c3ccnc(Cl)c3)ccc2c1=O
CCc1cn(Cc2ccccc2OC)c2c(C#N)cccc12
O=[N+]([O-])c1ccc(-c2ccc(COC3COc4nc(OC(F)(F)F)cn4C3)cc2)cn1
COc1ccc2[nH]c(=O)c(CCNC(=S)NCc3ccc(C(C)(C)C)cc3)cc2c1
C=CCn1c(COc2ccc(I)cc2)nnc1SCC(N)=O
C=C(C)C1CCC2(C(=O)O)CCC3(C)C(CCC4C5(C)Cc6c[nH]nc6C(C)(C)C5CCC43C)C12
COc1ccc(C23CCCC(C2)N(C)C3C(O)c2ccc(Cl)c(Cl)c2)cc1
COc1cccc(CNC2CCCCC2NCc2ccc(C(F)(F)F)cc2)c1
COCCN(C(=O)CNC(C)=O)C1CCN(c2nc3c(cc2C#N)CCCCCC3)CC1
Cc1cccc(CN2CC3(C)CCCC2CC(c2ccc(S(N)(=O)=O)cc2)OC3=O)c1
Cc1c(-c2ccc(Cl)cc2)nn(-c2ccc(F)cc2)c1CC(=O)NC(C)c1ccc(F)cc1
COc1cc(NC2c3cc4c(cc3C(CCN3CCCC3)C3C(=O)OCC23)OCO4)c2nc(N=C=S)ccc2c1
O=c1cc(COc2ccc(Cl)cc2)c2ccc(O)cc2o1
c1ccc(CSc2nnc(-c3ccco3)n2Cc2ccccc2)cc1
CCCc1ccc(-c2ccc(-c3nc4c(=O)n(CCC)c(=O)n(CCC)c4[nH]3)cc2)cc1
CCCCN(C(=O)COc1ccccc1)c1cccc(C)c1
Cc1ccc2c(C)c(C(=O)Nc3ccc4c(c3)OCCO4)oc2c1C
O=C(c1ccc(-c2ccccc2)cc1)N1CC2CN(c3cnccn3)CC2C1
O=c1[nH]c2c(s1)C(c1ccc(Br)cc1)=CC2
O=C(C=Cc1ccc(O)cc1)NNC(=O)c1ccc2ccccc2c1
CC(C)(C)c1cc(CNCCCSc2ncc[nH]2)cc(C(C)(C)C)c1O
CN1C(=O)c2cccnc2N(C)c2nc(-c3ccccc3Cl)ccc21
Cc1cccc(NC(=O)Nc2ccc(-c3ccc(CN4CCCC4)cc3)cc2)c1C
COc1ccc(O)cc1C=C1SC(=S)N(c2ncc(C(C)C)s2)C1=O
Cc1ccc(C2=NCCN2)cc1C
CCCC(=O)N1CCN(S(=O)(=O)c2cccc3nsnc23)CC1
COc1ccc(CCNc2ccccc2N2CCN(C)CC2)cc1Cl
COc1cccc2c1C(=O)OC1(OC(c3ccccc3)=Nc3ccccc31)C2=O
O=C(Nc1sc2c(c1C(=O)O)CCCC2)c1cccc(F)c1
O=C(O)Cn1c(=O)c(C2=NS(=O)(=O)c3ccccc3N2)c(O)c2ccccc21
O=c1c(-c2ccc(O)cc2)coc2cc(OCc3ccccc3)cc(O)c12
Cc1nc(N)ccc1CNC(=O)Cn1c(C)nc2ccc(NC(=O)Cc3ccc(F)cc3)cc2c1=O
Nc1ccc(NS(=O)(=O)NC(=O)C2C=CC(n3ccc(OC(F)(F)F)nc3=O)C2)cc1
CN1CCN(c2nc3nonc3nc2N2CCCCC2)CC1
Nc1ccc(CC(Cl)CC(=O)N2CC(C(=O)O)CC2C(=O)NCc2cccc(Cl)c2O)cc1
Nn1c(COc2ccc3c(c2)C2CCCN(Cc4ccc(F)cc4)C2C3)n[nH]c1=S
O=C1C(=Cc2ccc(-n3cncn3)cc2)c2ccccc2N1Cc1ccc(Cl)cc1
Nc1nc2ccc(C(=O)c3ccccc3)cc2c2nc(-c3ccco3)nn12
COc1ccc(S(=O)(=O)c2ccc(C(=N)N)cc2)cc1
CCCCCC(=O)N(c1ccccc1)S(C)(=O)=O
CN(C)CCCNc1ncc2c3ccsc3c3n[nH]c(Nc4ccc(Cl)c(Cl)c4)c3c2n1
COc1ccnc(C[S+]([O-])c2nc3cscc3[nH]2)c1
COc1ccc(S(=O)(=O)N2CCCC2C(=O)NC(Cc2ccc(OC)c(C(=O)NC(C=O)CCCN=C(N)N)c2)OC)cc1
COC(=O)c1ccc(CNC(=O)c2c(C)noc2C)c(OC)c1
CC(NC(=O)c1cnn(-c2ccccc2)c1-c1cscn1)c1ccnc(CCC(=O)O)c1
Cc1sc(CN)c(C(=O)O)c1-c1csc(NC(=N)N)n1
CCC(=O)N1CCCc2cc(S(=O)(=O)NCCN3CCCC3)ccc21
COc1ccc(-n2nnnc2C(C#N)=NNc2nc(=O)[nH]c3ccc(C)cc23)cc1
Cc1csc(-c2nc(C3CCC(N)CC3)[nH]c2-c2ccc(C)s2)n1
COc1ccc(NC(=O)N2CCN(Cc3ccc4c(c3)OCO4)CC2)cc1
CN1CC2CC(OC(=O)C(O)C(NC(=O)OCc3ccccc3)c3ccccc3)CC1C2
O=C(O)Cn1c(=O)[nH]c2ccccc21
COC1(Cc2ccccc2)COC2(CCNC2)C1
CCC=CC(O)C(O)C=CC1C(OC(C)=O)CC(=O)C1CC=CCCCC(=O)NC1CCCCCCCC1
CCOc1ccc(Oc2ccc(C(=NO)N3CCCCC3)cn2)cc1
Cc1cc(CNC(=O)c2ccc(-c3ccn(C)n3)cc2)oc1C
O=c1ccc2cc(S(=O)(=O)N3CCCN(S(=O)(=O)c4ccc(F)cc4)CC3)ccc2[nH]1
CCN(CC)C(=O)CSc1nnc(-c2ccccc2OC)n1N
NC(=O)COc1c(-c2ccco2)nc2ccccc2c1Cl
CCOCCCNC(=O)n1c(=O)c2cc(OC)c(OC)cc2c2cc(OC)cc(C(=O)NC3CCC(=O)NC3=O)c21
CN(C(=O)N1CC2(CCN(C3CCC(Nc4ncc5ccccc5n4)CC3)CC2)c2ccccc21)C(C)(C)C
CC(CC1CC23CCC4C(C)(C)CCCC4(C)C2C(C)C(OC(=O)c2ccc[nH]2)C1C3)=NOC(=O)c1ccc(O)cc1
N#Cc1cc(F)ccc1N1CCN(Cc2ccc3nonc3c2)CC1
COc1ccc(Sc2ccc([N+](=O)[O-])cc2)c2nonc12
CC1CCN(S(=O)(=O)N(C)CC(=O)Nc2ccccc2C(=O)NC2CC2)CC1
Cc1ccc(N2C(=N)C(C#N)C(c3ccc(OC(=O)c4ccncc4)cc3)c3c2nc2ccccc2c3O)cc1
Fc1ccc2c(c1)c(-c1ccnc3[nH]c(Cc4ccccc4)cc13)c(-c1ccc(NCCOCCN3CCCCC3)cc1)n2-c1ccncc1
O=C(C=Cc1cccc(O)c1)c1ccc(CO)cc1
O=C(O)c1ccccc1-c1nc(-c2ccccc2CCc2ccc(F)cc2)oc1-c1ccccc1
C=CCc1c(Oc2ccccc2)c2c(OC)cccc2n2c(C(C)C)nnc12
NC(=O)CC1(C(=O)C(Cl)NC(=O)C(CC2CCCCC2)NC(=O)C(F)NC(=O)Cc2ccc(CO)cc2)CO1
CCC(=O)Oc1cccc(NC(=O)C(NCCN(C)C)C(C)C)c1
CCCc1nnc(NC(=O)C2CCCN(c3nc(C)cc(C)n3)C2)s1
COc1ccc(S(=O)(=O)N2CCCCC2)cc1NC(=O)c1ccccc1Cl
Cc1c(Cc2ccccc2)c(=O)ccn1C
N#Cc1cccc2c1C(=O)N(CCCc1ccccc1)C2
COC1=CC(C(OC)C2CN(c3ccc(N4CCNCC4)cc3)CCO2)=C=C1O
CCN(CC)Cc1ccc2[nH]c(-c3ccccc3NC(=S)NC(=O)c3cccc(F)c3)nc2c1
Cc1ccc(N(C)C(=O)Cn2c(=O)n(C3CC3)c(=O)c3sc4ccccc4c32)cc1
CC(C)CCNC(=O)C1(C)CCCN(C(=O)c2c(N)cnn2C)C1
O=C(Nc1ccc2c(c1)OCO2)Nc1ccc2c(c1)OCO2
CCCn1cnc(-c2c(F)cc(-c3ccc4c(c3)c(C)cn4Cc3ccc(OC)cc3)cc2F)n1
CN(Cc1cccc(COc2ccccc2)c1)Cc1nccn1Cc1cc(-c2ccc(F)cc2)on1
O=C(NN=Cc1cc2cc([N+](=O)[O-])ccc2[nH]c1=O)c1cccc(C(F)(F)F)c1
N#CCc1cccc(-c2ccc(-c3ccc(-c4nc5ccccc5[nH]4)cc3)cc2)c1
CC(=O)c1c[nH]c2ncnc(N3CCC4(CC3)OCC(Cl)O4)c12
CCc1ccc(S(=O)(=O)N2CCCC2c2cc(C#N)cc(C(=O)Nc3cccnc3)c2)cc1
COc1ccc2c3c([nH]c2c1)C(CO)N(Cc1ccccc1)C(=O)C31CC(=O)N(Cc2cccc(C#N)c2)C1=O
COC(=O)c1cccc(-c2noc3c(F)c4c(cc23)CC2(C(=O)NC(=O)NC2=O)C2C(C)OC(C)CN42)c1
CC1C(O)C(CO)OC1n1cnc2c(N)ncnc21
CC1(N)C(CC2CCCCC2)OC(CO)C1O
CC(CC(OC(=O)c1csc2c1CCCC2)C(=O)c1cccs1)c1ccccc1
CN(C)c1cccc(C(=O)C=Cc2ccc(O)c(O)c2)c1
Fc1cc(OC(F)(F)F)ccc1C1CCN(c2ncnc3[nH]cnc23)CC1
CSc1cccc(Oc2nc(F)ccc2C(=NC(C)C)N2CCC(O)CC2)c1
O=C(NCCN1CCOCC1)c1nsnc1C1=CCCN(C(=O)NCc2ccccc2)C1
NC(=S)N1N=C(c2ccccc2)CC1c1cccnc1
Cc1cc(F)c2c(c1)C1(C(=O)N2)N2CSCC2C(COc2ccccc2)C1(C)C
CC1=C2c3cc(C#Cc4ccccc4)ccc3CC2(C(C)(C)C(N)=O)CCC1=O
Nc1ccc(Cc2c(Cl)cccc2Cl)cc1
NC(=O)c1cc[n+](CCCCCCCCCC[n+]2ccc(C=NO)cc2)cc1
O=C(Nc1ccc(Cl)cc1)c1sc2ccccc2c1Cl
C=CCc1ccc(N(O)c2ccc(O)c(Cl)c2)nn1
CCN(C)C(=O)Oc1c(Cc2cncs2)cc(Cc2c(Cl)cc([N+](=O)[O-])cc2Cl)c(OC)c1Cl
COCCn1cc(-c2cc(-c3cccs3)[nH]c(=O)n2)cn1
Cc1cccc(-c2cc(-c3ccc4c(c3)OCO4)cnc2NN=Cc2ccccn2)c1
COc1ccnc(N2CCc3ncnc(OC4CCN(C(=O)c5ccccc5F)C4)c3C2)c1
CCCCCNc1ccccc1C(=O)OCC(=O)NC(=O)NCCc1ccccc1
COc1ccc(N(Cc2ccccc2)C(=O)c2nnsc2C)cc1OCCN1CCOCC1
COc1ccc(C=NN=c2[nH]ncs2)c(OC)c1
CN1C(=O)C(=C2Nc3ccc(C(=N)N)cc3S(=O)(=O)N2)C(=O)C2CCC(NS(C)(=O)=O)CC21
COC(=O)c1ccc2c(COc3cccc(NS(C)(=O)=O)c3)c(-c3ccccc3)oc2n1
Cc1c(C(=O)NC2CCC(CNC(N)=O)CC2)sc2nc(-c3ccco3)cn12
Cc1ccc(C(=O)CC=Nc2ccccc2[N+](=O)[O-])cc1
CSc1ccc(CNC(=O)C(c2cccnc2)N(C)Cc2ccccc2)cc1
COc1cc(C2C(C(=O)Nc3ccccc3OC)=C(C)NC(O)=C2C(=O)Nc2cc(C)ccc2OC)ccc1F
CN(Cc1ccc(OC(F)(F)F)cc1)C(=O)Cc1c(-c2ccc(F)cc2)nc2c3ccccc3ncn12
O=C(Nc1ccc(SCc2cn(CCCCN3C(=O)C4CCCN4C3=O)nn2)cc1)c1cccnc1
CN1CCN(c2nc(-c3ccc(F)cc3)c(F)c(-c3ccc(O)cc3)c2-c2ccncc2)CC1
Cc1ccc(-c2nc(CS(=O)(=O)CC(=O)NCCCN3CCCCCC3)c(C)o2)cc1C
CSc1cc(Cl)c(Cl)cc1OCC(=O)Nc1nnc(C2OCCO2)s1
O=C(NCC1CCCN(C(=O)c2cccs2)C1)C1CCCCC1
CC1=C(Cl)C(c2ccccc2C)C(C(=O)OC(C)C)=C(C(=O)OC(C)C)N1
CN(C)c1ccc(-n2c(SCC(=O)Nc3ccc(O)cc3)nc3c(c2=O)SCC3)cc1
Cc1ccc(C=CC(=O)c2ccc3c(c2OCC2CCCC2)C=CC(C)(N(C)C)O3)cc1
O=S(=O)(Cc1ccccc1F)NCc1ccc(-c2cccc(CN3CCOCC3)c2)cc1
Cc1nn(C)c2c1NC(=O)C(CC(=O)NCCc1ccccn1)C2
C=C(C)C1CCC2(CO)CCC3(C)C(CCC4C5(C)Cc6nc7ccccc7nc6C(C)(C)C5CCC43C)C12
CC1(C)C(=O)CCC2(C)C3=C(CCC12)C1(C)CCC2C(C)(C(=O)O)CCCC2(C)C1CC3
CCCn1[nH]c(=O)c2c1CC(Cc1ccccc1)OC2c1cccc([N+](=O)[O-])c1
CC(C)(C)C(=O)NCC1CCNCC1
O=C(c1ccccc1N1CCOCC1)N1CCN(S(=O)(=O)c2ccccc2Br)CC1
COc1ccc(C=CC(=O)c2ccccc2N)cc1
O=C(O)C=Cc1cccc(S(=O)(=O)N2CCc3ccccc3C2)c1
CC(Nc1cccc2c1OCCC2)C(O)CN1CC2CCCCC2CC1C(=O)NC(C)(C)c1ccccc1
CCCCN(CC)c1nc(C)nc2c1nnn2-c1c(C)cc(C)cc1C
Cc1ccc(NC(=O)CSc2nc3ccc(N4CCOCC4)nc3s2)cc1
O=C1Nc2cccc3ccc(cc23)C(O)C1O
CC1=C2CC2C2(C)CCCC(C)(C)C2C1O
CCCCN1C(=O)NC(=O)C(Cc2ccc(OCc3ccccc3)cc2)C1=O
CCOC(=O)CNC(=O)c1ccc2c(c1)c1c(n2C(=O)c2ccc(F)c(Br)c2)CCCC1
COCCOc1ccc(NC(=O)c2ccc(NS(C)(=O)=O)cc2)c2c1oc1cc(C(=O)OC)ccc12
CCc1cnc(CC)c(-n2cc(C)cn2)n1
CCOc1cc(C=NNC(=O)c2ccncc2)ccc1O
Fc1ccc2c3cnccc3n(CCN3CCCC3)c2c1
Cc1ccc(N2CC(C(=O)Nc3ccc(S(=O)(=O)N4CCCC4)cc3)CC2=O)cc1
CC12CCC3c4ccc(O)cc4CCC3C1CCC2N
O=C(Nc1ccccc1)c1cccc(O)c1Br
CCN(CC)CC#Cc1ccc(C(Nc2ccc(CC(C)(C)C)cc2)c2c[nH]c3ccc(Br)cc23)cc1
CCc1ncnc(N2CCN(c3cc(Cl)cc(Cl)c3)CC2)c1C#Cc1ccc(NC(C)=O)cc1
CCOC(=O)c1ccc2cc([N+](=O)[O-])c(C(=O)OC)nc2c1
O=C(O)c1cc(Cl)ccc1C1CCCCC1
O=C(CN1C(=O)CS(=O)(=O)c2ccccc21)NCc1cccc(-c2ccccc2)c1O
COc1cc(CC2CN=C(N)N=C2N)cc2c1OCO2
C=C1C(Oc2ccc(COc3ccc4oc(-c5ccccc5)cc(=O)c4c3)cc2)OC(COC2OCCC2OCc2ccccc2)C1OC1CC(O)CC(O)O1
O=C(Nc1ccc(C(=O)C(F)(F)F)cc1Cl)C1CCCC1
CC1CCCCOC(CN(C)Cc2ccc(F)cc2)C(C)CN(C(C)CO)C(=O)c2cc(NC(=O)CCC(F)(F)F)ccc2O1
COc1ccccc1NC(=O)COc1ccc(NC(=O)CSc2nnc(-c3ccco3)n2Cc2ccco2)cc1
O=C(Nc1cc(Br)c(O)c(Br)c1)c1cc(C2CCCCN2C(=O)Cc2ccccc2)on1
COc1ccc(CN2CCNC(=O)C2CC(=O)NCc2cccs2)c(OC)c1
Oc1cc(Br)c(O)c(C2=Nn3c(nnc3-c3c(Br)cc(Br)c(O)c3Br)SC2)c1
O=[N+]([O-])c1c2n(c3ncnc(N4CCN(c5ccccc5)CC4)c13)CCN2CC1CC1
Clc1ccc2c(NCc3ccc(CNc4ccc(CN5CCCCC5)cn4)cc3)ccnc2c1
O=c1[nH]c(=O)n(C[O-])cc1C=Cc1ccccc1
CCN=C(C)c1ccc(-c2nn3c(=O)cc(N4CCN(c5ccccc5)CC4)nc3s2)cc1
CC(Sc1nnc(-c2cccs2)n1Cc1ccccc1)C(=O)Nc1ccc2c(c1)OCCO2
COc1cccc(CNc2ccc(Cc3nnc(SCC(=O)Nc4cccc(C(C)=O)c4)o3)cc2)c1
CCc1cccc(NS(=O)(=O)c2cc3cc(C)ccc3oc2=O)c1Br
CCn1c(CNn2cnnc2)nnc1SCC(=O)Nc1ccc2c(c1)OCO2
Fc1cccc(Cn2c(C3CCCN3c3ncnc4[nH]cnc34)nc3ccccc32)c1
Cc1nc(CCC(=O)N2CCCC(N3CCN(c4ccc(F)cc4)CC3)C2)c(C)[nH]1
CCc1nc(C)nc2c1ncn2Cc1ccccc1
Cc1ccccc1N1C(=O)C(C)OC2=C1CCN(c1ccc(Cl)nn1)C2
CSc1cccc(NC(=S)NCCN2CCCC2)c1
CCCNc1cc(CCC2c3ccc(-c4cc(C)ncn4)cc3CC3CCC2N3)ccc1F
COc1ccccc1Nc1nn2c(=O)c3ccc(C(=O)NCCCN4CCCCC4)cc3nc2s1
CC(NC(=O)C(=O)Nc1cc(-c2ccccc2)on1)c1ccccc1
CCn1nccc1C(C)NC(=O)C1CCN(Cc2ccc(OC)cc2)CC1
CCOc1ccc(CN(C(=O)c2cccs2)C2CCS(=O)(=O)C2)cc1OC
COC(=O)c1ccccc1C(C)NC(=O)c1sc2nc(Cl)cc(N)c2c1C
COC1CCCC(c2ccc(NC(=O)Nc3ccccc3C)cc2)N1C(=O)Cc1ccc(Cl)cc1
Cc1ccc2c(N)c(C(=O)Nc3cccc(-c4ccncc4)c3)oc2c1
CCOC(=O)C1CCCN(c2nc(-c3ccc(CCC(N)=O)cc3)cs2)C1
CN1CC(CN2CCOCC2)CC2c3cccc4[nH]cc(c34)CC21
CC(C)CN(Cc1ccccc1)Cc1nc(-c2cccs2)no1
COc1ccc(C(C)NCc2ccncc2)cc1OC1CCCC1
CCCC(=O)N1CCc2c([nH]c3ccccc23)C1c1cccc(O)c1
Cc1ccc(NC(C)C(=O)NC(=S)Nc2ccc(S(N)(=O)=O)cc2)cc1
O=C(Cn1c(-c2cccs2)nc2ccccc21)NN=Cc1ccc(C(F)(F)F)cc1
O=C(CCN1CCN(Cc2ccc(Cl)cc2)CC1)NC(c1ccccc1)c1ccccc1
CC1(C)OC(=O)C(=Cc2ccccc2)C(=O)O1
CCCSc1nc(-c2sccc2C)n[nH]1
CC(N)C(=O)NC(C)C(=O)NC(C)C(=O)NCC(=O)NC(C)C(=O)NC(C)C(=O)NC(C)C(=O)NC(C)C(=O)NCC(=O)NC(C)C(=O)NC(C(N)=O)C(C)C
COc1ccc(C2(C#N)CCC(O)CC2)cc1
O=C(CN1CCN(c2ccccn2)CC1)OC(C(=O)NCc1ccco1)c1ccccc1
COc1ccc(C)cc1NC(=O)Nc1ccc(Oc2ccnc(-c3cc(C(=O)NCCCN4CCOCC4)c[nH]3)c2)cc1
CCC1=C(C(=O)c2ccccc2)C(c2ccc(O)cc2)N(c2ccccc2C)C1=O
COn1c(CSc2nc(C)cc(N)n2)nnc1SCc1ccc(C)cc1
C=CC(O)CCCCC(C)CCCC(C)(C)O
CCOC(=O)C1=C(Nc2c(C)cc(C)cc2C)SCC1=O
CC(=CC(=O)O)C(C)=Cc1cc(C(=O)c2ccccc2Cl)cn(Cc2ccc(Cl)c(Cl)c2)c1=O
COc1ccc(C(=O)OC2CC3(Cl)CC(COC(C)=O)C2(O)C(C)C3C)cc1C
Cc1ccc(NC(=O)C2(C(C)(C)C)Cc3c(-c4cccc(C(N)=O)c4)ccnc3O2)cc1
COC(=O)CC1=C(C)C(c2ccc(C(=O)OC)c(Cl)c2)C(C)=C(Cl)N1
CC(C)Oc1ccc(S(=O)(=O)N2CCN(c3ccccn3)CC2)cc1NC(=O)Cn1c(=O)c2c3ccccc3oc(=O)c2c2ccccc21
COc1c(O)cc(C2(C)CC(=O)c3c(O)cc(O)cc3O2)cc1OCCO
Cc1cc(S(=O)(=O)n2ccc3cc(Br)ccc32)ccc1N
Cc1ccc(CN(C)C(=O)CNC(=O)C(N)Cc2ccccc2)cc1
OCC1OC(n2cnc3c(NC4CCOCC4)ncnc32)C(O)C1O
Cc1cc(O)nn1-c1ccc(S(=O)(=O)N2CCC(C)(C)CC2)cc1
COC1=C(OC)c2ccccc2C(=O)C1=O
CC(C)c1ccc(CSc2ccc3nc4c(c(C#N)c3c2)CCCC4)cc1
CCOCCOc1cncc(-c2cc(F)c(N)c(F)c2)c1
Oc1ccc(-c2cc(-c3ccc(O)cc3)c3c(n2)-c2cc(O)ccc2OC3)cc1
Cc1cc(C)n(C(=O)c2cccc(S(=O)(=O)N3CCCCCC3)c2)n1
Cc1c(C(=O)NN2CCCCC2)nn(-c2ccc(Cl)c(Cl)c2)c1-c1ccc(Cl)cc1
Cc1cc(C)c([N+](=O)[O-])cc1C(=O)Nc1ccc(Cl)cc1Cl
CCCCN=C1C(C)CC(C)(N(C)C)C(OC2OCCCC2CCSC)C(C)C(=O)C(C)C(=O)OC(O)C(C)(O)C(C)C1C
CCCCc1ccc(OC)c(C2c3c(OC)n[nH]c3N=C3COC(=O)C32)c1
Cc1ccc(NC(=O)C2=CC[N+](C)(CC(=O)C(=O)O)CC2)cc1
CCC(CC)c1ccc(OCc2c(Cl)noc2-c2ccc(O)cc2C(C)(C)C)c(Cl)c1
Cc1ccc(-c2nn(C)c3c2S(=O)(=O)N=C2SC=CN23)cc1
CCOC(=O)c1cc(F)c(-c2ccccc2OC)cc1OC(=O)C1CC1
CON1CCc2sc(NC(=O)c3ccc(C)c(-c4nc(Cl)cs4)c3)cc2C1
COc1cccc(NC(=O)C2CCCN(S(=O)(=O)c3cccc4cccnc34)C2)c1
CCC(=O)N1CCC2(COCc3cncn32)C1
O=c1cc(-c2ccc(OCC(O)CN3CCCC3)cc2)oc2c(C(F)(F)F)cccc12
Cn1c(SCn2nnc3ccccc3c2=O)nnc1C(=O)NCc1ccccc1
Nc1cccc2oc(-c3ccccc3)cc12
O=C(NCn1nc(-c2ccc([N+](=O)[O-])cc2)oc1=S)C(=O)Nc1ccc(Cl)cc1
N=C(N)NC(=O)c1nc(C2CC2)c(Nc2ccc(-c3ccccc3S(N)(=O)=O)cc2)s1
CN1CCC(Oc2ccc(C(=O)NC3CC3)cc2)CC1
CCOC(=O)N1CCc2nc(-c3ccccc3)sc2CC1
CC1CNC(c2cccc(C(C)Nc3ccc(Cl)cn3)c2)=N1
CCn1c(=Cc2ccco2)sc(=Cc2ccc(OC)cc2)c1=O
CC(C)CC(O)C(OC(=O)NC(C(=O)c1ccccc1)C(C)C)C(C)C
Cc1cc(Cl)ccc1-n1nc(OC2OC(F)C(C)C(C(=O)NCCS(C)(=O)=O)C2F)c(C)c1-c1ccc(Cl)cc1
NS(=O)(=O)c1ccc(C(=O)NNC(=O)C(=O)NCC(=O)O)cc1
O=C(NC(Cc1cccc(OCc2ccccc2)c1)C(=O)O)C(=O)c1c[nH]c2ccc(F)cc12
c1cc(CN2CC3CCC2CC3)cc(N2C3CCC2CN(C2CCC2)C3)n1
COc1ccccc1-n1ncc2c(C(O)c3ccc(C)cc3)cccc21
CC(=O)NCC1CN(c2ccc3c(c2)CCN(Cc2nc4cc(C)ccc4[nH]2)C3)C(=O)O1
COc1ccc(S(=O)(=O)N2CCN(C(=O)Nc3ccccc3)CC2C(=O)O)cc1
CSc1cc(F)c(C#N)c(C(=O)Nc2ccccc2O)c1Cl
CC1(O)C2=C(SCCC2)c2ccc3cnnn3c21
COC(=O)C1=COC(OC2OC(CO)C(O)C(O)C2O)C2C1CC1C2CC(O)C2(O)C(=O)CCC12
O=C(O)C(O)=Cc1ccc([N+](=O)[O-])cc1
Cc1ccc(N2CCN(S(=O)(=O)c3cccs3)CC2)c(C)c1
NNC(=O)C1N=C(c2cc(O)c(O)c([N+](=O)[O-])c2)c2cc3c(cc2C1c1ccc2c(c1)OCO2)OCO3
CN1C(=O)C2(F)CC3(CCC4C(O)(C(=O)OC(C)(C)C)CCCC4(C)C3(C)C2)C1=O
Cc1cccc(C)c1-n1c(N)c(C#N)c(=O)n(CC(=O)c2ccccc2)c1=O
CCOC(=O)CCc1ccc2c(c1)nc(NC(=O)C(=O)OCC)n2-c1ccccc1
CC(C)CC(CC(=O)NO)C(=O)NCCc1ccccc1
CCc1ccc(C)c(C=CC(=O)C=C(O)c2ccccc2)c1
O=C(Nc1ccc(O)c(-c2nc3ccccc3[nH]2)c1)c1cccc(CN2CCc3ccccc3C2)c1
O=C(Oc1ccc([N+](=O)[O-])cc1)c1coc(-c2ccc(Br)cc2)n1
CC1C2Cc3ccc(C(=O)NCCc4ccccc4)cc3C1(C)CCN2CC1CC1
CNC(=O)C(Cc1cccc(Cl)c1)NC(=O)c1cc(OCCn2c(C)cnc2Cl)cc(C(=O)O)c1
CCOC(=O)CCNC(=O)C(C#N)=CC=Cc1ccc2c(c1)OCO2
Oc1ccc(-c2cc(Nc3ccccc3)nc(NN=Cc3ccccc3)n2)cc1
COc1ccc(-n2c(SCC(=O)Nc3ncccn3)nc3sc4c(c3c2=O)CCCC4)cc1
COc1cc(C2(Cc3noc(CO)n3)CCOC2)nn1-c1cccc(C#N)c1
CCc1cc(Cl)cc(=O)n1Cc1ccc(-c2ccccc2-c2nn[nH]n2)cc1
CSc1ccccc1NC(=O)Cc1ccc(-c2nc3c(=O)n(C)c(=O)n(C)c3[nH]2)cc1
COc1ccc2c(C)c(Cc3nc(C(=O)Nc4nc5ccc(C)cc5s4)cs3)c(=O)[nH]c2c1
Cc1nnc(SCc2cccc(CCC(=O)O)c2)c2cc3occc3n12
CC(C)Oc1cc(Br)c(C=Cc2ccc3ccccc3n2)cc1OC1CCCC1
COc1ncc(-c2ccc(C)cc2F)s1
CCCC(=O)Nc1c(OC)c(=O)oc2cc(OCCc3nc(-c4cccc(C)c4)oc3C)ccc12
Cc1oc(-c2c(NC(=O)Cc3ccc(Cl)cc3)cnn2Cc2ccccc2)nc1C(=O)N1CCCCC1
C#CCOCOC(CF)CCCCC
Cc1cccc(NC(=O)C2CCCN(S(=O)(=O)c3ccc4c(c3)oc(=O)n4C)C2)c1
O=C(CC(OC(=O)c1ccccc1)C1COc2ccc3oc(-c4ccccc4)cc(=O)c3c2C1)Nc1ccccc1
CC(C)CCCC(C)CCCC(C)CCCC(C)C(=O)O
NS(=O)(=O)c1ccc(NNC(=S)NO)cc1
CC(C=CC1=C(C)CCCC1(C)C)=CC=CC(C)=CC(=O)O
O=c1[nH]c(Br)c(C(c2ccc3c(c2)OCO3)c2c(O)c3cc(O)ccc3oc2=O)s1
CC1(C(=O)Nc2cccc(F)c2)Cc2c(-c3cccnc3)ccnc2O1
CCCCCn1cnc2cc(NC(=O)CCO)ccc21
N#Cc1c(SCC(N)=O)n(-c2ccccc2)c2c(N3CCOCC3)ncnc12
CC(C)c1cccc(C2=NOC(CN(O)C(=O)Nc3cccc(CCC#N)c3)C2)c1
Cc1nccn1CCC1OCCc2c(C#Cc3cccnc3)cccc21
COc1cc(COCC(=NC(F)(F)F)C(CCN2CCC(O)(c3ccccc3)CC2)c2ccc(Cl)c(Cl)c2)cc(C(F)(F)F)c1
Cc1ccccc1Nc1n[nH]c(SCC(=O)NC2CCCc3ccccc32)n1
O=C(CCCN1CCN(c2ccc(F)cc2)CC1)NC1c2ccccc2SCC2CCCCC21
ON=Cc1ccc[n+](CC#CC=CC[n+]2cccc(C=NO)c2)c1
CN1CC2(C)CCCn3c4c(c5ccc(O)cc53)C1CCCCCC1(C(=O)NC1=O)C42
C=CCN1C(=O)c2cc(Br)ccc2OC1=C1C(=O)Nc2ccc(Br)cc21
COC1=C(C)C(=O)C2=C(C1=O)C(OC)C1(COC(N)=O)C3NC3CN21
COc1cc2c(cc1C)CCN(C(=O)c1coc3cccc(OC)c3c1=O)C2
CC(=O)NN(C(=O)c1ccc(-c2ccccc2)cc1)c1nc2ccc(CCCN=C(N)N)cc2s1
Cc1cc(C(=O)Nc2nc(-c3cccc(NS(C)(=O)=O)c3)cs2)ccc1-c1ccc(C(=N)N)cc1F
CC(C)NC(=O)c1nn2c(C(F)(F)F)cc(-c3ccccc3)nc2c1Cl
COc1sc(SCC(=O)Nc2cc(C)on2)nc1Cc1ccccc1C
Cc1c(Cl)cccc1S(=O)(=O)N1CCN(c2nc(-c3ccco3)nc3ccccc23)CC1
COC(=O)c1ccc(C)c(OCC(=O)NN=Cc2c[nH]c3ccccc23)c1
O=C(CSc1nncs1)N1CCOCC1
CCCCOc1cc(OC)ccc1C=CC=O
Cc1cc(-n2cnnc2)cc2[nH]c(-c3n[nH]c(=O)[nH]3)nc12
NC(=O)NS(=O)(=O)c1ccc(NC(=O)COc2ccc(Cl)cc2Cl)cc1
CN(C)c1ccc(C=Cc2nc3ccccc3s2)cc1
COc1ccc(C(=O)NC2CCN(C(=O)c3ccncc3)CC2)cc1
COc1ccc(N(CC(=O)NCCC2=CCCCC2)C(=O)CCC(=O)Nc2ccccn2)cc1
OCC1(Cc2ccccc2F)CCN(Cc2ccccc2)CC1
CCc1cccc(C(=O)N2CCC3C2CCC(=O)N3C)c1
CC(C)(C)OC(=O)N1CCN(c2ncnc3c2cnn3Cc2ccc(Cl)cc2)CC1
CC(=O)Oc1ccc(C2CC(=O)NC2SCc2ccccc2)cc1
FC(F)(F)Oc1ccc(-c2noc(C3CN(c4ccccc4)CCO3)n2)cc1
Nc1cccc2nc(-c3ccccc3)[nH]c12
CCC(C)N(C(=O)c1ccc(Oc2ccc3ccn(C=CC(=O)NO)c3c2)cc1)C(C)C
O=C(c1cncc2nnc(-c3ccc(OC(F)(F)F)cc3)n12)N1CCCCCC1
CC(=O)c1cccc(N=CN(C)C)c1
O=C(Nc1nc(=O)c2cc(NCCO)ccc2[nH]1)c1ccccc1
Cc1cc2c3c(c1)c(=O)c(C(=O)Nc1ccccn1)cn3CC2
CCC(=O)N1CCc2ccc(CNS(=O)(=O)c3cccnc3)cc21
COc1ccc(Nc2ccccc2C(=O)NO)cc1OC
CSc1ccc(C2NC(=O)N=C(C)N2)cc1
COC1C(COCc2cc[n+](O)cc2)OC(Oc2ccc(O)cc2)C(O)C1CC(C)O
COc1ccc(C2CC(=O)N(c3ccc4ccccc4c3)C2=O)cc1OC1CCCC1
O=[N+]([O-])c1ccccc1N1CC=C(c2cccnc2)CC1
COc1cccc(-c2nc(Nc3cc(N4CCOCC4)ccc3C)c3cc(OCCN4CCN(Cl)CC4)ccc3n2)c1
O=C(O)CN(Cc1ccc(-c2ccccc2)cc1)C(=O)CCCC1CCCC1
COCCn1c(S(=O)(=O)c2ccc(C)cc2)nc2ccccc21
CC(C=NNc1nc2ccccc2nc1-c1ccc(Cl)cc1)=Cc1ccco1
Cc1ccccc1-c1cc2c(o1)C1(CCN(CCCc3ccccc3)CC1)NC(=O)NC2
CC1CN2CCCCC2CN1C(=O)N1Cc2c(NC(=O)c3ccc4c(c3)CCO4)n[nH]c2C1(C)C
O=c1nc(CCCCN2CCN(CCCCCN3CCN(c4cccc5cccnc45)CC3)CC2)[nH]c2ccccc12
Cc1ccc(N2C(=O)C3C(C2=O)C2C=CC3C23CC3)c(C)c1
CN(C)CCOCCOc1ccc(Cc2ccccc2)cc1Cl
Cc1ccc(CNc2nc(C(F)(F)F)nc3c2CCN(C(=O)N(C)C)C3)o1
COc1cccc(CNc2cc(-c3ccc4c(c3)OCO4)nc(-c3ccc(C)cc3)n2)c1
COc1cccc(NC(=O)c2cnc3sc(N4CCOCC4)nn3c2=O)c1
COc1ccc(-n2nc(-c3ccccc3)cc2-c2ccccc2)cc1
COC(C(=O)NN1C(=O)C(C)C1c1ccc([N+](=O)[O-])cc1)n1nnc2ccccc2c1=O
CCCCc1ccccc1-n1nc(NC(=O)C2CNC(=O)C2)cc1-c1cccc(CC)c1
CC(=O)Nn1cc(CC(=O)O)c2ccc(C)cc21
Cc1ccc(O)cc1NC(=S)NC(=O)c1ccc(N2CCc3ccccc32)c(N(CCO)CCO)c1
Cn1cc(C=C2C(=O)NC3=C(CSCC3)C2=O)c2ccccc21
CC(=NNC(=O)C1CC1c1ccccc1)c1cccc(NC(=O)c2ccc(C)cc2)c1
COc1cccc(CNS(=O)(=O)c2ccc(N)nc2)c1
Cc1ccccc1NCC(=O)NNC(=S)Nc1ccccc1
CCOP(=O)(OCC)c1cc(OC)cc(NC(=O)C(C)(O)C(F)(F)F)c1OC
Cn1nc(-c2nccs2)c(-c2ccccc2)c1S(C)(=O)=O
Cc1cc(C(=O)NNC(=O)C(Cl)Oc2cccc(Cl)c2)c(C)c([N+](=O)[O-])c1
CSc1ccc(Oc2ccc(NC(=O)c3cccc(F)c3)cc2)cc1
C#CCn1c(=O)c2ccccc2c2cc(C(=O)NCCCCC)ccc21
C#CCN(Cc1ccc2[nH]c(C)nc(=O)c2c1)c1ccc(C(=O)NC(CCC(=O)O)C(=O)O)cc1
CCCCCCc1nc2ccc(C(=O)c3c(O)n(N)c(=O)[nH]c3=O)cc2[nH]1
O=C(O)c1cn(-c2ccc([N+](=O)[O-])cc2)c2nc(N3CCC4(CC3)OCCO4)c(F)cc2c1=O
Cc1ccc(-n2nnnc2SSCc2cc(=O)nc(NS(=O)(=O)c3ccc(C)cc3)[nH]2)cc1
CN(c1ccccc1)S(=O)(=O)c1ccc(C(=O)Nc2cc(-c3cccs3)nn2-c2ccccc2)cc1
Cc1cc2c(c(OCc3cccc(Oc4ccccc4)c3)c1)C1CCC3(O)C(C)CCC3C1CC2
Cc1ccc(-c2nc3ccc(NC(=O)C4CCCO4)cc3s2)cc1
O=C(c1ccc(-c2cc(F)ccc2F)cc1)N1Cc2ccccc2CC1CN1CCOCC1
O=C(O)CN(CC(=O)O)CC(=O)Nc1ccc(NC(=O)CN2CCCCC2)c2cc3ccccc3cc12
CCOc1ccc(CNC(=O)CSc2nc3ccccc3c(=O)n2Cc2ccco2)cc1
Cc1nc2c(c(=O)n1Cc1cccs1)c1nc3ccccc3cc1n2Cc1ccccc1
CCSc1nc(NN=Cc2ccc(C)cc2)c2ccccc2n1
O=C(Nc1ccc(-c2ccnc3c2CC(c2ccc(C(F)(F)F)cc2)O3)cc1)c1nccnc1Oc1cccc(F)c1
O=C(Nc1ccccc1OCCO)c1nc(-c2ccccc2)sc1Nc1ccccc1OC(F)(F)F
CC1(C2CC2)NC(=O)N(CC(=O)Nc2ccc3c(c2)OCCO3)C1=O
CC(C)(C)OC(=O)C1NC(=O)N(CC(=O)O)C1CCCCCCF
O=C(Nc1cnn(-c2ccccc2)c1C1CC1)C1CC(=O)N(CC2CCCO2)C1
CCN1CCN(Cc2ccc(-c3nnc4c5ccccc5n(C)c4n3)cc2)CC1
CCOC(=O)c1ccc(CNC(=O)c2ccc3c(c2)C(OCC)CC(=O)N3)cc1
COCCCCCC=CCCCCCCCOC(=O)c1cccc[n+]1[O-]
CCC(C)c1ccc(CN2C(=O)N(Cc3ccc(CC(=O)OC)cc3)N(C)C(=O)c3ccccc32)cc1
COC(=O)NC(C(=O)Nc1nc2ccc(CCCCCNC(=O)C3CCCN3C(=O)C(NC(=O)OC)C(C)C)nc2s1)C(C)C
O=[N+]([O-])c1cc(Cl)ccc1C(Cl)n1ccc2ncccc21
O=C(NN=Cc1ccc2ccccc2n1)c1ccccc1
COC(=O)c1ccc(NS(=O)(=O)NC(=O)c2ccc(Cl)cc2)cc1
CC(Sc1nnc2n1CCC2)C(=O)N(C)c1ccc(Cl)c(Cl)c1
Cc1cc2nc(-c3c(C)noc3C)[nH]c2cc1C
COc1cccc(C=NNC(=O)c2ccc(C)c(S(=O)(=O)N3CCOCC3)c2)c1O
CCCCCCCCCCCCCCC(=O)NCCc1ccc(O)cc1
CCc1ccc2c(N3CCN(F)CC3)nsc2c1
COc1ccc(-c2ccc(C=C3SC(=Nc4ccccc4)N(c4ccccc4)C3=O)o2)cc1
Clc1ccc(C2CCNCC2C(c2ccccc2)c2ccccc2)cc1
Cc1ccc(C2(c3ccc(F)cc3)c3cc(C(N)=O)ccc3S(=O)(=O)CC2C)o1
COc1cccc(C(=O)N2CCCC3(CC(C(=O)NCC4CC4)=NO3)C2)c1
CCCOC1CN(c2cc3c(cc2C(=O)O)c(=O)c(F)cn3C2CC2)CC(C(C)(C)C)N1
COC(=O)C(C)Oc1ccc(CC(NC(=O)C2CCC3CN(S(=O)(=O)Cc4ccccc4)CC(=O)N32)C(=O)NCCc2ccccc2)cc1
O=C(O)C=Cc1ccc(CCc2ccc3c(n2)NCCC3)cc1
COc1ccc(C(O)c2nc(-c3cccc4ccccc34)c[nH]2)cc1OC
CCC(C)C1(C)Oc2ccc(OCCCC(=O)O)cc2C(n2cccnc2=O)C1O
CC(OC(=O)c1ccc(NC(=O)c2ccccc2)cc1)C(=O)Nc1ccc(F)cc1Cl
CC(C)Oc1ccc(CNC(=O)C(Cc2ccccc2)NS(=O)(=O)c2ccc3c(c2)CCN3C(=O)C2CCC2)cc1
O=C(O)c1ccc(C#Cc2ccc(C=C3SC(=S)N(c4ccccc4)C3=O)s2)cc1
CCN(CC)C(=O)COC(=O)c1ccc(-c2cccc(Cl)c2)o1
O=c1c2[nH]c3ccccc3c2c(-c2ccccc2)nn1CCOc1ccc(Br)cc1
Cc1cccc(Cl)c1NC(=O)CSc1nc(=O)cc(O)[nH]1
CCc1nn(CC(=O)NCc2ccc(OC3CCCCC3)cc2)c(=O)c2cc3occc3n12
Cc1nc(=O)c2cc(CN(C(=O)NC(CCC(=O)O)C(=O)O)c3ccc(C)c(N)c3)ccc2[nH]1
CCCSc1nn2c(O)c(Cc3ccc(OC)cc3)c(=O)nc2s1
CN1CCN(C(c2cccc([N+](=O)[O-])c2)c2nnnn2Cc2ccco2)CC1
O=C1CC(Sc2cccc(F)c2)N1C(=O)NCCc1ccccc1
CN1CC2CC1CN2c1ccnc2cc3c(cc12)OCCO3
O=C(NCCC(=O)N1CCN(c2ccccc2)CC1)C1CCN(C(=O)c2ccc(F)cc2)CC1
CCn1cc(C(=O)O)c(=O)c2cc(F)c(N3CCN(CN=C(N)N)C3=O)nc21
O=C(Cc1ccc(NC(=O)C2CCN(C(=O)C3CC3)CC2)cc1)NC1CCCc2ccccc21
COC1c2ccccc2C2(CCN(CCC(CS(=O)(=O)NC(C)(C)C)c3ccc(Cl)c(Cl)c3)CC2)C1O
CC1CCCc2nc3ccccc3c(=O)n21
CCn1cc(C(=O)Oc2c(F)c(F)cc(F)c2F)c(=O)c2cccc(F)c21
COc1cc(C=C2C(=N)N3N=C(C)SC3=NC2=O)ccc1OCC(=O)N1CC(c2ccccc2)OC1=O
CSc1nc(N)nc2c1ncn1nc(-c3ccco3)nc21
C=C1C(=O)OC2C1CCC1(C(=C)C(=O)O)C(C)CC(C(=O)OC)C(=O)C21
Clc1cc2c(cc1Cl)N1Cc3cc(C(Cl)(Cl)Cl)ccc3N(C2)C1
CCc1ccccc1S(=O)(=O)c1cn(C)c2cc(N3CCNCC3)c(F)cc2c1=O
CCCCCCOCON=C1C(=O)N(Cc2nc3ccccc3n2CCC(=O)O)c2ccc(F)cc21
CCc1c(N(C)C(=O)CCC(=O)Nc2ccccc2N)c(=O)[nH]c(=O)n1Cc1ccccc1
CC1CC(=O)Nc2nc(-c3cn4cc(Br)ccc4n3)nn21
COc1cc(NS(=O)(=O)c2ccc(N=NN(C)c3cc(OC)c(OC)c(C(C)(C)C)c3)cc2)no1
COc1ccc2cc(S(=O)(=O)NC(C(=O)N3CCCC3)C(C)C)ccc2c1
CCOC(=O)Cn1nc(-c2ccc(Cl)cc2)c2ccccc21
Cc1cccc(-n2cc(C(=O)NC3CC3)nc2-c2ccccc2)c1
CCOc1ccc(Oc2cc(C)nc(SC)n2)cc1
Cc1nn(-c2ccccc2)c2c1C(c1ccc(Cl)cc1)C(C#N)C(=N)O2
CC(=O)OCc1ccc(NC(=O)CSc2snnc2-c2ccc(Cl)cc2)cc1
CC(C)C(NC(=O)c1ccc(-c2ccc(CN3CCN(C(=O)C(=O)c4ccccc4F)CC3)cc2)cc1)C(=O)c1nc2ccccc2o1
CCCC(C)N1CCC(NC(c2ccc(Cl)cc2)c2ccc(Cl)cc2)CC1
CC1CCC2C(C)C(OCCCOc3ccccc3)OC3OC4(C)CCC1C32OO4
CC(C)(O)c1ccc(CCN2CCN(c3c(F)cc4c(=O)c(C(=O)O)cn(-c5ccc(F)cc5)c4c3F)CC2)cc1
COc1c(-c2nnco2)ccc2c1CCN(c1ncnn3c(F)nc(-c4ccccc4C)c13)C2
CON=C(CNC(=O)c1c(Cl)cnc(Cl)c1Cl)C(C)CN1CCC(Cc2ccccc2)CC1
CN(C)c1ccc(Nc2ncnc3cc(OCCCCN)c(Br)cc23)cc1Br
C=CC1CC1(NC(=O)C1CC2(CN1C(=O)C(NC(=O)C(NC(=O)C1CCCCN1C(=O)C(NC(C)=O)C1CCCCC1)C(C)(C)C)C(C)(C)C)C(C)(C)C21CCC1)C(=O)N[SH]=O
N#Cc1cc2ccc(S(=O)(=O)N3CCN(c4ccc([N+](=O)[O-])cc4)CC3)cc2cc1-c1ccnc(N2CCCC2)c1
COc1ccccc1C=C1CNCc2c1[nH]c1ccccc21
CCOc1cc(NS(=O)(=O)c2ccc(-c3cccc(C#N)c3)c(OC)c2)ncn1
Cc1ccnc2c(-c3ccc(OCCN(C)Cc4ccccc4)cc3)cc3c(c12)CN(N)CC3
CC=C(C)C(=O)OC1CC(COC(=O)CCCC(=O)O)=CCC2(C)C1C(=O)CC1(C)C2CC(OC(C)=O)C2(C)C(C(C)CCC(=O)NCC)CCC12
CCCCC(CC)C(=O)Nc1ccc(N2CCCCC2)cc1
O=C(CCc1ccccc1)c1ccccc1OCCCCCCCN1CCCCC1
CCOC(=O)CC1=CC(=O)N(N=c2cc(C)[nH]c(=S)[nH]2)C1=O
CC1CCCOC12OC(C(=O)NCCCOCCN)Cc1ccccc12
COc1c(O)c(OC)c2ccc3c(c2c1OC)C1CC(C3)C2OOC3(C)C2COC13OC
Cn1nc(-c2cccc(Cl)c2)sc1=NC1CCCCC1
O=C(O)c1ccc(-c2nc(C(=O)c3ccccc3O)c(O)s2)cc1
CC(C)=CCC1C(O)C(O)OC(COC2OC(O)C(O)C(CO)C2O)C1O
C=CCN(CC=C)S(=O)(=O)c1nnc(NC(=O)c2ccc(OCc3ccccn3)cc2)s1
Cc1cc(F)cc(Oc2nccc3[nH]c(F)c(C)c23)c1C(=N)N
CCCCCCC(O)C1C(O)C(Oc2ccc(COC(C)=O)c(OC(C)=O)c2)OC(OC(C)=O)C1OC(C)=O
C=CCn1c(=O)n(-c2ccc(N)cc2)c(=O)c2ccc(Cl)cc21
CN(C)c1cc2[nH]c(-c3cncnc3)nc2cc1C(=O)N1CCNCC1
O=C(NC1CCCC1)Oc1cc2ccccc2cc1I
CCC(C)CN1CC(C)C(C(=O)O)C(N)C1
Cc1cccc(C)c1OCC1CCCN1C(=O)CN(C)C
COc1ccc(-c2nn(-c3ccccc3)cc2C=C2SC(=Nc3ccccc3)N(c3ccccc3)C2=O)cc1
CN(C(=O)C1C2CCC(C2)C1NCCc1c[nH]c2ccccc12)C1CC1
Nc1cc(NCc2ccccc2)nc(N)n1
CN1C(=O)C(NC(=O)Nc2ccccc2)N=C(c2ccccc2)c2ccccc21
CC(C)(C)c1ccc(OCCN(Cc2ccc(Cl)cc2)c2ccncc2C(=O)NCCCn2ccnc2)cc1
COc1cccc(-c2ccsc2-c2nc(NCCN(C)C)cc(N3CCOCC3)n2)c1
CC#CC#CC(CO)OC
N#Cn1cc(-c2cc3c(c4[nH]ncc24)C2CCC(C3)O2)c(N)n1
COC(CN(O)S(=O)(=O)c1ccc(CCSC)cc1)C(Cc1ccccc1)NC(=O)OC1COC2OCCC12
Cc1ccc(NC(=O)c2oc3ccccc3c2NC(=O)CCN2CCOCC2)cc1
Cc1ccc(NC(=O)CC(c2ccccc2)c2ccc(NC3CC4CCC3C4)cc2)cc1
CCCCc1cc(=O)oc2cc(OCC(=O)NCc3cccnc3)ccc12
CCOC(=O)Nc1cc2ccccc2c(=O)s1
CC(=O)NP(=O)(OCC1OC(n2ccc(=O)[nH]c2=O)C(C)C1O)OP(=O)(O)OP(=O)(O)OC1OC(O)C(O)C(O)C1O
CCc1ncnc(-c2cc(F)c(C(=O)N3CCN(Cc4ccccc4)CC3C)c(F)c2)c1C#Cc1ccc(N)nc1
CN(C)CCCN1CCC(NCCN(CCCNC(=O)c2cccc3c2OCC3)CCCNC(=O)c2cccc3c(=O)c4ccccc4[nH]c23)CC1
CC(Nc1cc(F)cc(F)c1)c1cc(Cl)cc2c(=O)cc(N3CCOCC3)oc12
CCOP(=O)(Cn1ccc2ncnc(NCc3ccc4c(c3)OCO4)c21)OCC
COc1ccc(Cl)cc1NC(=O)ON=C(C(F)(F)F)C(F)(F)F
Cc1nnc2n1-c1sc(C#CCn3c([N+](=O)[O-])nc4ccccc43)cc1C(c1ccc(Cl)cc1)=NC2
CN1CCN(Cc2ccc(NC(=O)Cc3ccc(NC(=O)Nc4cc(-c5ccccc5)nc5ccccc45)cc3)cc2C(F)(F)F)CC1
O=C(CNS(=O)(=O)c1ccccc1Br)NNC(=O)c1ccc(Br)cc1
Cc1cc(C)cc(CC(=O)N(C)CC(c2ccc(F)cc2)N2CCC(N(C)C)C2)c1
O=C(Nc1nc2ccccc2s1)c1ccncc1
CC1(C)CSC(c2cc(C#N)cc3cc(-c4ccc(S(N)(=O)=O)cc4)oc23)=N1
C=CCC12CC(=O)C(O)C3Oc4c(O)ccc5c4C31CCN(O)C2C5
CCCCn1c(=O)nc2n(Cc3cccc(F)c3)c3ccc(F)cc3cc-2c1=O
N#Cc1ccc(CNC(=O)c2cc3sc(N4CCCC4)nc3s2)cc1
CC(=O)c1ccc(Nc2ccc3c(n2)CN(C2CCOCC2)C3=O)cc1
CC(C)NC(=O)CCc1ccc2c(c1)c1c(c(=O)n(-c3ccccc3)c(=O)n1CC1CCCO1)n2C
COc1c(Cl)cc(C(=O)NC2CCCC2)c(OC)c1Cl
Cc1cc(NC(=O)CSc2nccn2-c2ccccc2)no1
O=c1cc(O)[nH]c2ccc(OCc3cccc(COc4ccccc4)c3)cc12
Cc1c(OC2OC(C)(C)C(OCC=CCl)CC2OC2OC(C)(C)C(O)C(O)C2O)ccc2cc(NC(=O)C=CC=CC(C)C)c(=O)oc12
CCCN1CCN(C2(c3ccc(Oc4ccc(C(F)(F)F)cc4)cc3)C(=O)N(C)C(=O)N(F)C2=O)CC1
COc1ccc2c(c1O)CCC1C2CCC2(O)C(C)CCC12
O=C(c1ccncc1)N1N=C(c2cccnc2)CC1c1ccccc1O
CCCCCCCCCCc1ccc(S(=O)(=O)n2nnc(-c3ccccc3)n2)cc1
COc1ccc(CN(Cc2nc(=O)c3ccccc3[nH]2)Cc2ccco2)cc1
CCn1cc(CCC(=O)NCc2ccc3c(c2)OCO3)c2ccccc21
O=C(CCC1C(=O)N2CCCCC2C(=O)N1c1ccccc1F)Nc1ccccc1
Cc1cccc(N2CCC(Nc3nc4ccccc4o3)C2)c1Cl
CCc1ccn(-c2ccc(OC)cc2C(=O)N2CCc3c([nH]c4ccccc34)C2)n1
CCc1cccc(C(=O)NC(NC(C)C)c2ncc([N+](=O)[O-])s2)c1
COC(=O)c1cccc(C2CC(=O)NC3=C2C(=O)CC(OC)(c2ccccc2)C3)c1
COc1c(C(=O)CC(C)(C)O)cc(O)c2c1COC2=O
COc1ccc(NC(=O)c2ccc(NC(C)=O)cc2)cc1OCCN1CCCC1
O=C(NCc1cnc(Oc2ccc3c(c2)CCC(c2ccccc2)O3)s1)c1cnccn1
CCCC(=O)Nc1ccc2nc(N)nc(Cl)c2c1
CSc1ccc2[nH]cc(CCNC(=S)NCc3ccc(NS(C)(=O)=O)cc3)c2c1
CCN(CCN1C(=O)c2cccc(N(C)S(C)(=O)=O)c2Nc2ccc(OC)cc21)CC1CCCCC1
CC(=O)NC1(C#N)CCN(CC(=O)Nc2ccccc2)CC1
COC(=O)CN(C)c1ncc(C(=O)c2ccccc2F)c(N)n1
CC(COc1ccc2ccccc2c1)=NOC(=O)c1ccc(Cl)cc1
O=C(c1nc2ccccc2[nH]1)N1CCCC1c1cnc(Cl)nc1
O=C(c1ccccc1)N1CCN(C(=O)c2cccs2)CC1
N#CCCN(CCC#N)C1=Nc2ccccc2S(=O)(=O)N1
CC1CC(N)CN(c2ccnc3c(C(=O)O)cnn23)C1
O=C(c1ccccc1Cl)C1CCCN(Cc2ccc3c(c2)OCO3)C1
Cc1ccc(NC(=O)c2ccc(-n3nc(C(F)(F)F)cc3C)cc2)cc1
COC(=O)CCCC=CCc1cc(-c2ccc(CCC(=O)NC(Cc3ccccc3)C(=O)CN3CCC(c4ccccn4)CC3)cc2)no1
CSCCC1OC(c2ccc(Cl)cc2)=NN1C(=O)c1ccc(Br)cc1
CCCOC1(CNS(=O)(=O)c2ccc(-c3ccccc3CC(=O)O)s2)CCNCC1
N#Cc1ccc(-c2csc(NC(=N)NCCCNc3ccnc4cc(Cl)ccc34)n2)cc1
COc1ccc(-c2nccn2C(C)C(=O)Nc2ccc(C)cc2)cc1
CCc1c(C(=O)NN2CCCCC2=O)nn(-c2ccc(S(C)(=O)=O)cc2Cl)c1-c1ccccc1
CCCCCCC(O)CNc1ccc(C2CCCCC2)c(C(=O)O)c1
N=C(N)c1ccc(C(c2cccc(CC(=O)O)c2)c2cc(-c3cccc(O)c3)n(Cc3ccccc3)c2)cc1
CCc1ccc(NC(=O)Nc2cccc(OC)c2)cc1
CN(C(=O)c1ccccc1)c1nnc(-c2ccc(Cl)o2)s1
O=C(COC(=O)C1CC(=O)N(Cc2ccccc2)C1)NC1CC1
COc1ccccc1SC1C(=O)CC(C2CCCCC2)(C2CCCCC2)OC1=O
Cc1cc2ccccc2cc1N1CCN(C(c2ccccc2)c2nnnn2-c2c(C)cccc2O)CC1
CC(=O)N(CCO)c1cccc(-c2ccc(Nc3cc(N(C(C)=O)C(C)=O)ccc3F)nc2)c1
CCOc1ccc(C=NN=c2[nH]nc(Cc3ccccc3)o2)cc1O
CS(=O)(=O)C(C(=O)NCCS(N)(=O)=O)c1nc2ccc(-c3ccc(Cl)cc3)cc2s1
O=C(CCCN1C(=O)C(=Cc2ccco2)SC1=S)NCc1ccccc1Cl
CC(=O)Oc1ccc(NC(=S)N2CCCCC2)cc1
COc1ccc(Cl)c(Nc2nn3c(=O)c4ccc(C(=O)NC5CC6CCC5C6)cc4nc3s2)c1
COc1ccc(COc2ccc(C=NNC(=O)c3cccnc3)cc2)cc1
CCOC(=O)CSc1nc2c([nH]c3ccccc32)c(=O)n1-c1ccccc1
Cn1cc(C2=C(c3cn(CCCCC(=O)NO)c4ccccc34)C(=O)NC2=O)c2ccccc21
CCCCCc1cccc(C(=O)O)c1-c1ccccc1Cl
C=CCN(CC1Oc2ccc(NS(=O)(=O)c3ccc(C(C)CO)cc3)cc2CC(=O)N(OC)CC1C)S(=O)(=O)c1ccc(C)cc1
CC1(c2ccccc2)CC(c2ccccc2)=Nc2ccccc2S1(=O)=O
Brc1ccccc1-c1nc2c(=NOCc3ccccc3)nc3ccccn3c2[nH]1
COc1ccccc1NC(=O)N1CCc2c1c1cc(C)ccc1[nH]c2=O
Cc1cc(Br)c(Oc2cc(C)nc(Nc3cccc(C(=O)O)c3)c2)c(C(C)C)c1
CNC(=O)c1ccccc1Nc1c(C#N)cnc2ccc(N3CCC(Br)C3)cc12
Nc1nc(=O)c2ncn(CCCc3ccccc3)c2[nH]1
CCOc1cc(C(=O)c2sc(OC)nc2-c2cc(OC)c(OC)c(OC)c2)cc(OC)c1C
COc1ccc(-c2nnc(OC(C)C)s2)c(OC)c1C
CCCCCC1(N)C(=O)OCc2c1cc1n(c2=O)Cc2c-1nc1ccccc1c2O
O=C(CCCC1CCCCN1)NCCc1ccc(Cl)cc1
Cc1csc(N2CCCC(CNC(=O)c3ccco3)C2)n1
CC1=C(C(=O)c2c(C)oc3c2C(=O)CC(O)(O)C3)C(c2ccccc2C)N(C)C1=O
Oc1cccc(Cc2c[nH]cn2)c1
Cc1cc(-c2nn(CC(CN3CCC(Cl)CC3)S(C)(=O)=O)c3c2CN(S(C)(=O)=O)CC3)ccc1F
O=[N+]([O-])N=C1NCN(CCc2ccc(O)c(O)c2)CN1
COC1(C)CC(=O)c2sc(Nc3ccc(C)cc3)nc2C1
NS(=O)(=O)C1C(c2nnc3c(O)nccn23)OC(CO)C1O
CC(C)c1cncc(-c2ccccc2N)c1
CCCCCCCCCCC1OC1COCC(=O)O
O=C(COC(=O)C=Cc1ccccc1[N+](=O)[O-])Nc1ccc(Cl)cn1
O=C(CN1CCN(c2cccc(Cl)c2)CC1)Nc1ccc(OC(F)(F)F)cc1
CC1(c2nnc(C3CC3)n2CCCc2ccccc2)CC(c2ccc(NC(=O)C3CC3)cc2)=NO1
N#Cc1c(N)nc(Nc2ccc([N+](=O)[O-])cc2)nc1N1CCCC1
N=C(NO)c1cccc(C(N)P(=O)(O)O)c1
Nc1cccc(Oc2cccc3[nH]c(-c4ncn[nH]4)cc23)c1
Cc1cc(-n2cnnn2)ccc1OCCC(=O)Nc1ccc(C#N)cc1
COc1ccccc1S(=O)(=O)N(CC(=O)Nc1ccc(C)c(Cl)c1)C1CCCCC1
Cc1c[nH]c(SCc2ccc(Cl)cc2F)nc1=O
CC1CN(C(=NO)c2ccc(Oc3cc(Cl)cc(Cl)c3)nc2Oc2cccc3c2CCC3)CC(C)N1
O=C(Nc1ccc(Cl)cc1)Nc1ccc(Nc2ccccc2)cc1
NC(=O)Cc1ccc(-c2csc(NC(=O)c3cc(CN4CCCC4)nc4ccccc34)n2)cc1
CN(CC(=O)Nn1cnc(C(C)(C)C)n1)C(=O)CI
CC(=O)C(O)=C1C(=O)C2C3=C(O)CCC(C4COC(=O)C4)C3(C)CC(O)C2(O)C1=O
Cc1ncccc1C(=O)OCC(=O)Nc1ccc(C(C)C)cc1
OCC1OC(n2nnc3ccc(Cl)nc32)C(O)C1O
Cc1cc(=O)oc2c(CN3CCCC3CO)c(O)ccc12
CC(C)(C)OC(=O)NC1CN(c2ccc(-n3cccn3)cc2)C1
O=C(C1=CC(=O)N(CCCc2c[nH]cn2)C1c1ccccc1)c1ccccc1
O=C(NC1CN2CCC1CC2)c1cc(-c2ccccc2F)ccc1-c1ccc(Cl)cc1Cl
Cc1csc2ncnc(Nc3cccc(C(=O)NCC4CCCO4)c3)c12
CCc1c(N2CCN(CCN3C(=O)Cc4cc(F)ccc43)C(=O)C2)c(F)cc2c(=O)c(Cl)cn(C(=O)O)c12
CCOc1cc(C=CCC(O)CC(O)CCc2ccc(OC)c(OCCCOC(C)=O)c2)ccc1O
CNCCCCOc1ccc2c(c1)c(=O)c1ccccc1n2Cc1ccccc1
Cn1cc(-c2cccc3c2CCN(S(=O)(=O)N=c2[nH]nc(C(F)F)s2)C3)cn1
CCNC(=O)Nc1cccc(-c2ccnc3[nH]c(C4CNC(C(=O)O)C4)cc23)c1
O=C(CSc1nc(=O)cc(-c2ccc(C(F)(F)F)cc2)[nH]1)Nc1ccc([N+](=O)[O-])cc1
Cc1cccc(C2=CCCN(C(=O)CO)C2)c1
Cc1nc(C=Cc2cccc3c2cc(C)n3C)oc1C(=O)NC1CCN(Cc2ccccc2)CC1
CN1CCC=C(c2nc(NCc3ccccn3)cc3ccccc23)C1
Cc1cccc(C(=O)NN=C2C(=O)Nc3ccc([N+](=O)[O-])cc32)c1
CSc1ccccc1CN(Cc1ccccc1)Cc1c[nH]cn1
Clc1ccc(-[n+]2nc(-c3ccccc3)nn2-c2ccc(Cl)c(Cl)c2)cc1
Cc1ccsc1S(=O)(=O)N1CCN(c2cc(C(F)(F)F)nc(C3CC3)n2)CC1
CCCCCC(O)C=CC1C(O)CC(=O)C1CC=CCCCC(=O)OC
O=C(O)CCC1CNCCN(C(=O)c2ccc(OC3CCN(c4ccncn4)CC3)cc2)C1
Cc1ccc2c(c1)C(=O)N(CCC[N+](C)(CCCN(C)CCCN1CCc3ccccc3C1)CCC[N+](C)(C)CCNC(=O)c1cccc3ccccc13)C2=O
CCCOC(=O)c1ccc(NC(=O)NCC(=O)NC(C)C(C)C)cc1
O=S(=O)(O)c1ccc(NC(=S)Nc2ccccc2NO)cc1
CCc1nnc(NC(=O)Cn2ccnc2C)s1
O=C(NC1CCC(CCNS(=O)(=O)c2ccc(F)cc2)OC1CO)c1cccc(Cl)c1
C=C(C)C1CCC2(C(O)C#CP(=O)(O)O)CCC3(C)C(CCC4C5(C)CCC(O)C(C)(C)C5CCC43C)C12
CN(C)C(=O)C1CCN(Cc2ccc(Oc3ccc(Cl)cc3)cc2)CC1
Cc1ccc([N+](=O)[O-])c(C(=O)NC2CCCCCC2)c1
Cc1c(C(=O)Nc2ccc(OCCN3CCOCC3)cc2)oc2ccc(Cl)cc12
O=C(NCC1CCCO1)c1ccc2c(c1)NC(=O)C(c1ccncc1)S2
CC(=O)Nc1c(C(=O)Nc2cccnc2)sc(=S)n1-c1cccc(C)c1
CCOC(=O)C1CCN(C(=O)Cn2c(=O)oc3ccc(C)cc32)CC1
CC(=O)OC1CN(C(C)(C)C)CC1OC(C)=O
CC1(C)CC(NC(=O)NC23CC4CC(CC(C4)C2)C3)c2ncc(OCCN3CCOCC3)cc2O1
CCC(C)C(NP(=O)(O)NC1(C(=O)O)CC1)C(=O)O
CC(C)(C)Nc1c(C(=O)NCC2CCN(Cc3ccccc3Cl)CC2)cnc2ncccc12
COc1ccc(-c2csc(NC(=O)c3cc(-c4cccc(OC)c4)nc4ccccc34)n2)cc1
Cc1ccc(S(=O)(=O)N2C(=O)CSC2c2ccc(OCc3ccc4ccccc4n3)cc2)cc1
O=C1c2cc3c(cc2C(CCO)N1CC1CCCO1)OCO3
Cc1nc2cc(C(C)(C)C)ccc2n1CC(=O)CSc1nncs1
CCCCCCCCC(=O)NC1CCN(Cc2ccccc2)CC1
Cc1ccc(C=C2C(O)=C(CCC(=O)C=Cc3ccccc3)c3cc(O)ccc32)cc1
O=C(NO)c1cnc(NCC2CCC(CNS(=O)(=O)c3cccc4ccccc34)CC2)nc1
COc1cc(O)cc(C(=O)NC(Cc2cccc(NC(C)=O)c2)C(CSc2ccc(C(F)(F)F)cc2)OC)c1
COC1(C)NC(=O)NC(c2cccc(O)c2)C1(C)C(F)(F)F
CCOC(=O)C1CCCN(C(=O)Cc2ccsc2)C1
O=c1ccc2c(-c3ccc(Cl)cc3)cc(-c3cc(=O)n(-c4ccc(Cl)cc4)[nH]3)[nH]c-2c1
NC(=O)NN1CCC(Cc2ccc(OCCCCCCOc3ccc(N)cc3)cc2)OC1=O
CCC(C)c1cc(C(=O)c2c(O)c(CC=C(C)C)c3occc3c2O)c(O)cc1O
Cc1ccc(Oc2nc(F)cc(C)c2C(=O)Nc2ccc(S(N)(=O)=O)cc2)cc1Cl
CCCn1c(SCc2cc(=O)n3cc(C)ccc3n2)nnc1-c1ccncc1
C#CC[N+](C)(C)CCNC(=O)C=Cc1ccc(O)c(O)c1
CC(C)(C)OC(=O)NCC1C=CC(NC(=S)Nc2ccc([N+](=O)[O-])cc2)C(OC(=O)c2ccc(F)cc2)C1
NCc1nnc(SCc2ccc(C(C(=O)O)n3ccnc3)cc2)o1
CNC(CCCNC(=N)N)C(=O)Nc1cc(S(N)(=O)=O)ccc1NS(=O)(=O)c1ccc(Cl)cc1
Cc1ccc(C)c(S(=O)(=O)Nc2cc3c(cc2N2CCOCC2)n(C)c(=O)n3C)c1
Cc1ccccc1NCCCCn1ccnc1C
CCc1ccc(Oc2ccc(C(=O)NC3CC(C)(C)NC(F)(F)C3)cc2C)cc1
O=C1NC2(CCCC2)C(=O)N1CC(=O)N1N=C(c2ccccc2)CC1c1ccc(O)cc1
COCCOc1cc2c(cc1-c1cnco1)C(=O)C(=Cc1[nH]cnc1C)N2
CS(=O)(=O)Oc1ccc(-c2cncc(-c3ccccc3)n2)cc1
CCOc1ccc(NC(=O)CN(C)C(=O)c2ccc(C(=O)O)cc2)cc1OCC
Cc1c(CN(Cc2ccccc2)Cc2ccccc2)cnn1C
COc1ccc2c(c1)c1cc3c(OCc4ccc(OC)c(OC)c4)nccc3c(OC)c1n2C
Cc1nc2cc3c(cc2c(=O)n1CCN1CCN(Cc2cc(Cl)ccc2OCc2ccccc2)CC1)OCO3
c1ccc(CCN2CCC(NCc3ccccn3)CC2)cc1
CC(=O)Nc1ccc(Oc2ccc(N3C(=O)C(=O)C(C(=O)CC(C)C)C3c3cccnc3C(=O)NC3CCCC3)cc2)cc1
CC(C)C(=O)Nc1ccc(C(=O)C#Cc2ccccc2Cl)cc1
COc1cc(C(C)=O)cc(C)c1OCCSc1nnnn1C
CCc1ccc2c(c1)OC(=N)C(C#N)C2c1ccc(C(C)C)cc1
CC(C)C1CCCC2CC(C(O)C(C)(C)CO)CCC21
C=CCCCCCCC(C)C(=O)NP(=O)(OCC1OC(Cl)(CF)C(Cl)C(C)C1C)Oc1ccc(O)cc1
CC1CCC2C(C)C(CCN3CCN(Cc4ccccc4)CC3)OC3OC4(C)CCC1C32OO4
CN1CCN(c2ccc(NC(=O)c3c(-c4ccccc4)no[n+]3[O-])cc2)CC1
CC(CO)C1CN(C)C(=O)c2cc(NS(=O)(=O)c3ccccc3)ccc2OC1CN(C)C(=O)NC1CCCCCC1
Cc1cc(C)c(CC(O)C(=O)N2CCc3ccccc3C2)c(N)c1
CS(=O)(=O)c1ccc(-c2ccccc2-c2ccccc2)cc1
Cn1cc(-c2ccccc2)cc(NC(=O)Nc2ccc3ccccc3c2)c1=O
Cc1ccccc1-c1cc(CN)cc(-c2ccccc2)c1
Cc1ccc2c(c1)OCCc1cc(C(=O)N(C3CC3)C3CC3)sc1-2
O=C(CN1CC2CCCC(C1=O)N2C(=O)c1ccccc1)c1ccccc1-c1cccs1
O=C(CCCCCCc1ccccc1)c1ncco1
S=c1[nH]c2ccc3[nH]ccc3c2c2cc(Oc3ccccc3)ccc12
CONC(=O)CCCCCCOc1c(OC)cc(CC2NC(=O)C(C(C)(C)C)CSSCC(C(N)=O)NC(=O)C(CO)NC(=O)CNC(=O)C(CCC(N)=O)NC(=O)CNC2=O)cc1OC
COc1ccc(-n2c(C)nnc2SCC(=O)Nc2ccccc2O)c(OC)c1
COc1ccc(N2C(=O)CCC2=O)c(C(=O)Nc2nc(-c3ccc([N+](=O)[O-])cc3)cs2)c1
O=C(NNc1ccccc1)c1ccco1
COC(=O)c1ccc2c(-c3ccc(NC(=O)Nc4ccccc4)c(F)c3)c(-c3ccccc3)cc(F)c2c1
CCCC(C(=O)O)C(c1ccccc1)(c1ccccc1)c1ccc(O)cc1
CC(c1ccccc1)N1C(=O)C(c2ccccc2)=C(c2ccc(S(C)(=O)=O)cc2)C1c1ccc2c(c1)OCO2
Cc1ccc(CNC(=O)C2CCCN(c3nnc(-n4cccc4C)s3)C2)o1
Cc1ccc2c(c1)C(=Cc1cnc(Cl)n1C)C(=O)N2
COc1ccc2c(c1)CC1c3c(cc(OC)c(C)c3-2)CCN1CC1CC1
CCOC12COC3OC(c4ccccc4)c4cccc(O)c4C31CCC2O
O=[N+]([O-])c1ccc(OCCSc2nc3ccccc3s2)cc1
CC(=O)Nc1cccc(C2CCN(C(=O)c3ccc4[nH]nnc4c3)CC2)c1
O=C(O)c1cc2nc(CCCc3ccc4c(c3)OCO4)[nH]c2cc1Cl
O=C(O)CCCn1c(Nc2ccccc2Cl)nc2ccccc21
Cc1ccc(C)c(NC(=O)CN2C(=O)C(C)Oc3ccc(S(=O)(=O)N4CCCCCC4)cc32)c1
NC(c1ccccc1)(c1ccccc1)c1ccccc1
CCN1CCCC1CNC(=O)c1cc2c([nH]c1=O)CCCCCC2
CC(C)CCOC(=O)Cc1c(-c2ccccc2)c(-c2ccccc2)nn(C(=O)NCc2ccc(Cl)cc2)c1=O
Fc1ccc(-c2nnc(-c3ccc4c(c3)CN(Cc3c(F)cccc3F)CCO4)o2)cc1
O=C(Cc1ccccc1)N1CCC(CCN2C3CCC2CC(NC(=O)n2c4ccccc4c4ccccc42)C3)(c2ccc(Cl)c(Cl)c2)CC1
COc1ccc(CCNC(=O)C(c2ccccc2)N2C(=O)c3ccccc3C2=O)cc1OC
NS(=O)(=O)c1ccc(S(=O)(=O)c2ccc(Cl)cc2)s1
Cc1cc(NC(=O)CSc2nc3cc(Cl)ccc3c(=O)n2Cc2ccccc2)no1
COc1cc(NC(=S)NN=Cc2ccc(O)c(CN3CCCC3)c2)cc(OC)c1
CC1CCN(C(=O)c2ccc(COc3ccccc3)o2)CC1
CCCCc1cc(SC(C)C)nn1C(=O)C1COc2ccccc2O1
O=[N+]([O-])c1ccc(Cl)c(C=NNC(=S)NCc2ccco2)c1
CCCCNC(=O)CCNc1cc(OCC(=O)C(C)(C)C)ccc1Cl
COC(=O)c1ccc(-c2ccc(F)c(F)c2)c(S(=O)(=O)Nc2ccccc2CO)c1
CCc1ccccc1NC(=O)COC(=O)CCC(=O)c1cccs1
CCCC(c1nnnn1CCC(=O)NC1CCCC1)N(CCC)Cc1ccc(F)cc1
CN1CCN(c2ccc(Nc3ncc4c5ccncc5n(C5CCCC5)c4n3)nn2)CC1
COc1ccc(Cl)cc1S(=O)(=O)NCC(=O)N(CC(=O)NCCSC)Cc1cccs1
N=C(N)Nc1ccc(-c2ccc(-c3ccncc3)cc2)cc1
CCOC(=O)c1oc2cccc(OCCNCc3cccs3)c2c1C
Cc1cc(Cl)ccc1Nc1nc2ccccc2n2cnnc12
CC1CCC2C3CCC4Cc5c(cnn5C)CC4(CCI)C3CCC12C
COc1ccc(C)cc1-c1nc(CCC(=O)N2CCN(c3ccc(F)cn3)CC2)c(OC)o1
O=C1NC(=S)NC1=Cc1ccccc1Cl
CN(C)CCn1ccc2c(=O)c3ccccc3[nH]c21
CCC(C)C(NC(=O)C(CC(C)C)NC(=O)CCCc1ccccc1)C(=O)N1CCCCC1C(=O)NC(C=O)CCCN=C(N)N
Cc1ccc(S(=O)(=O)N(C(=O)N2CCOCC2)c2ccc3c(c2)OCO3)cc1
COCC1NC(=O)c2csc(n2)-c2csc(n2)-c2csc(n2)CNC(=O)c2csc(n2)-c2coc1n2
O=C(O)C=Cc1cn(-c2ccc(F)cc2)c(=O)nc1Cc1ccccc1
CC(=O)Nc1ccc(-c2noc(-c3ccc4c(c3)OCCO4)n2)cc1C
Cc1cc(NC(=O)OCC(Cl)(Cl)Cl)c([N+](=O)[O-])cc1S(C)(=O)=O
CCCN(CCC)c1c(C)nc(Cl)c(CN)c1OC(C)C
O=C(NCC(Nc1ccncn1)c1ccccn1)c1ccc(N2CCC(NS(=O)(=O)c3ccc(Cl)s3)CC2)cc1
COc1ccc(-c2oc3c(OC)cc(OC)c(O)c3c(=O)c2O)cc1OC
Cc1ccc2c(c1)NC(C)(C)CC2NC(=O)Nc1ccc(OC(F)(F)F)cc1
CC1CCC(=O)C2C1CCC2(C)OC(=O)C(C)(C)C
O=c1ccc2c(ccc3ccccc32)o1
CCC(CC)C(=O)Nc1ccc(C(=O)NS(=O)(=O)c2ccc(C)cc2)cc1
CCOC(=O)c1ccc(-n2nc(-c3ccc(NC(=O)c4cc([N+](=O)[O-])nn4-c4ncccc4C)cc3)cc2Cl)cc1
CS(=O)(=O)c1ccnc(-c2cc3ccccc3c3oc4cc(O)ccc4c23)c1
CC1COCCN1c1nc(N2CCOCC2C)c2nc(-c3ccc(NC(=O)NC4CCOC4)cc3)c(=O)n(C)c2n1
CC(=Nn1c(C)nnc1C)c1c(C)oc2nc(N(C)C)nnc12
CSC(=S)Oc1ccc2c(c1)C1(C)CCN(C)OC2(C)C1(O)c1ccc(Cl)cc1
COc1ccc(N)cc1C(=O)c1ccccc1Br
COc1ccc(S(=O)(=O)NC(=O)NCCCNCc2sc(S(N)(=O)=O)nc2C)cc1
CC(=O)Nc1ccc(NS(=O)(=O)c2cccc(C(=O)NNC(=O)c3ccc(CN(C)C)o3)c2)cc1
CN(C)c1cc(F)cc(C(F)(F)F)c1NC(=O)c1nnn(-c2ccc(F)cc2)c1F
O=C(Nc1ccc(F)cc1Cl)N1CCCCn2nc(-c3cccnc3)cc21
Fc1ccc(C2NCc3ccccc3C3=NCCCN32)cc1
COc1ccc(C2=NCCn3c2c2ccc(OCC(=O)NCCc4cccc(Cl)c4)cc2nc3=O)cc1
Cc1ccccc1-c1ccc(NC(=O)C2CSC(S(N)(=O)=O)(S(N)(=O)=O)C(c3ccc(N)cc3)N2)c(F)c1
CC(C)CN1CCCC1C1=NOC(CN2CCCC2=O)C1
CN(C)CCNC(=O)c1cccc2[nH]c(C(F)(F)F)nc12
O=C(NCc1ccc(Cl)cc1)c1[nH]c2ccc(Br)cc2c1S(=O)(=O)N1CCCC1
CCOC(=O)C(=CN(Cc1cnc2nc(N)nc(N)c2n1)c1ccc(C(=O)NC(CCC(=O)O)C(=O)OCC)cc1)C(=O)OCC
CC(C)c1cc(CN2CCN(Cl)CC2)cc(NC(=O)c2ccc(C(F)(F)F)c(Nc3ncnc4ccc(N5CCOCC5)nc34)c2)c1
COc1ccc(C2CC(=O)N(c3cccc(S(N)(=O)=O)c3)C2)cc1OC
O=C(NN=Cc1ccccc1[N+](=O)[O-])C(=O)Nc1cccc2ccccc12
CCOc1ccccc1N1C(=O)c2[nH]nc(-c3ccccc3)c2C1c1ccccc1
Nc1nc(NCc2ccccc2)cc(-n2cncn2)n1
CC(=O)c1cccc(NC(=S)N2CCC(C(O)(c3ccccc3)c3ccccc3)CC2)c1
COc1ccc(C(=O)NC2CCC(C)CC2)cc1S(=O)(=O)N1CCCCC1
CCN(CC)CCNC(=O)Cc1cccc(-c2cc(-c3ccccc3)nn2-c2ccccc2Cl)c1
CCCc1nnc(NC(=O)C(=O)c2cn(CCOC)c3ccccc23)s1
COc1ccc(CCN2CCC(=O)NC2=S)cc1OC
CN1CCCN(Cc2cccc(-c3ccc(-c4nc5cc(F)ccc5[nH]4)cc3)c2)CC1
CC1CCCC(C)N1C(=O)CCNC(=O)C1CCCCC1
CSc1nc2sc3c(c2c(=O)n1Cc1ccc(Cl)cc1)C1CCC(C3)N1
COc1ccccc1C(=O)C1CCCN(C(=O)c2ccccc2F)C1
O=C(c1ccc(Cl)c(S(=O)(=O)N2CCCCC2)c1)N1CCCC1
COc1ccccc1OCc1ccc2ccccc2n1
CC(=O)Nc1ccc(COc2cc(O)c3c(=O)c(O)c(-c4ccc(O)c(O)c4)oc3c2)cc1
CCN(C(=O)COCC(=O)Nc1cc(Cl)ccc1OCC(=O)N1CCOCC1)c1ccccc1
CC(=O)c1ccc(S(=O)(=O)N2CCN(Cc3ccccc3)CC2)cc1
COc1ccc2c(c1)CN1CCc3c([nH]c4ccc(Br)cc34)C1O2
c1ccc(CCN2CCN(CCc3ccccc3)CC2)cc1
COc1ccc2ccc(=O)oc2c1C(=O)CC1C=CCC1
CN(C)c1ccccc1C(Cl)NC(=O)c1ccc(CC(=O)O)cc1
CC(=O)Nc1ccc(C2c3cc(O)c(O)cc3CCN2C)cc1
COc1ccc2cc3cc(C(=O)NN=Cc4ccccc4C(F)(F)F)oc3nc2c1
CCC(=O)Nc1ccc2nc(SCC(=O)NC(=O)NC)n(CC)c(=O)c2c1
CNc1cc(C(=O)Nc2nc(-c3cccnc3)cs2)ccn1
CCCCCCCCCCCC=CC(O)C(O)C(Cl)CNC(=O)C1C(OC2C(C)OCC(OC3CC(O)(CO)C(O)C(O)O3)C2O)OC(O)C(O)C1O
CCOC(=O)Cn1cnc2c(nnn2C(C)=O)c1=O
CCOC(=O)c1nn(-c2ccccc2)cc1NC(=O)c1ccc(C)cc1
CCNC(=O)c1ccc(-c2cccn3nc(Nc4ccc5c(c4)CCN(OC)CC5)nc23)cc1
CCOc1ccc(NC(=O)Nc2ccc(S(=O)(=O)N3CCCC3)cc2)cc1
FC(F)(F)c1cccc(CNc2nc(NCCc3ccccn3)c3ccccc3n2)c1
COc1ccc(CN(CCCCc2c[nH]c3ccccc23)c2cc(NS(C)(=O)=O)cc(OC)c2)cc1
CCNc1nccc(-n2cnc3cc(OCC)ccc32)n1
Cc1nc(C)c(CNC(=O)C2CN(c3ncccn3)C(=O)N2C)s1
N#Cc1c(F)nc2c(c1-c1ccc(SCC(=O)O)cc1)CCc1ccccc1-2
C=COC(=O)NC(NC(=O)C(CC(C)C)NC(=O)C(CC(=O)O)C1c2ccccc2CCc2ccccc21)C(=O)NC(C(=C)C)C(=O)NCCc1ccccc1
COc1ccc(OC)c(NC(=O)COc2ccccc2-c2nc(=O)c3ccc(OC)cc3[nH]2)c1
CNC(=O)NS(=O)(=O)c1sc(C(N)=O)cc1-c1cncc(OCC2CCCC2)c1
Nc1ccc(CC(O)C(=O)Nc2cccc3ccccc23)cc1
O=C(Cc1ccc(Cl)cc1)Nc1ccc2c(c1)OCO2
Clc1ccccc1-c1nn(-c2ccc(Br)cc2)cc1CN1CCN2CCCC2C1
O=C(CCc1cn(Cc2ccc(F)cc2)c2ccccc12)NCc1ccc(F)cc1
CC(C)CC(CO)NC(=O)c1cccc(C(=O)c2ccccc2)n1
O=C(C=Cc1ccc(O)c(O)c1)NNC(=O)c1ccccc1O
COc1cc2cc(C(c3nnnn3C(C)(C)C)N3CCC(C)CC3)c(=O)[nH]c2cc1F
CC1=CNC=C(C(C)C)C1c1cccc2ccccc12
CCC(=O)NC1CCC(Nc2nccc(-n3ccc4c(N)cccc43)n2)CC1
O=C(O)c1ccc2c(c1)nc(Nc1ccccc1)c1ccncc12
CC1=NC(CN2CCCCC2)CO1
CC(C)(Oc1cc(F)ccc1NC(=O)c1c(C(=O)NOCc2ccccc2)nn(-c2ccc(F)cc2)c1-c1ccccc1Cl)C(=O)O
CCCNC(=O)Nc1nc2ccc(CCc3ccccc3)nc2n1C(C)C
CCc1ccccc1S(=O)(=O)NCCCN(c1cc(Cl)ccc1C)S(C)(=O)=O
CC#CC1CN(S(=O)(=O)c2ccc(Cl)cc2)CCO1
Cc1ccccc1C(=O)N1CCNCC1c1nnn(C#N)c1C
CCCN1CCN(c2nc3ccc(Cl)cc3s2)CC1
CCOC(=O)c1ccc2[nH]c(C(=O)N(CC)CCN3CCN(c4nsc5ccccc45)CC3CC)cc2c1
CC(=O)Cn1c(=O)cc(OCC(=O)N2CCCC2)c2ccccc21
Oc1cccc(CNc2ccc(-c3ccc(F)c(O)c3)cc2)c1
COC(=O)c1[nH]c(-c2ccc(F)cc2)nc2c3ccccc3nc1-2
COc1ccc(-c2ccc(-n3c(=O)ccc4cnc5cc(N6CCN(OC)CC6)ccc5c43)cc2)cc1C(C)(C)C#N
Cn1ncc2c(=O)nc(CN3CCC(N4CCCCC4)CC3)n(CC(=O)c3ccc4c(c3)OCO4)c21
Cc1ccc(C(c2ccc(OCCN3CCCCC3)cc2)c2cccs2)cc1
CCc1ccc(C#Cc2c(N)ncnc2-c2cc(C)c(C(=O)Nc3ccc(CN4CCN(Cl)CC4)c(F)c3)c(F)c2)cn1
CNC(=O)c1sc2ccccc2c1CCC(=O)N1CCCCCC1
CCOc1cc(C=Nc2sc3c(c2C#N)-c2ccccc2CC3)ccc1OCC(C)=O
CC(=O)Nc1cccc(OCC(O)CNC(C)(C)C)c1C#N
O=C1NC(=O)C(=Cc2cc(O)ccc2Oc2ccc(Cl)cc2C(F)(F)F)S1
CCCc1noc(C)c1C(=O)NNC(=O)CCC(=O)c1ccc(C)cc1
CCNC1CCC2=Cc3c(cnn3-c3ccc(C)cc3)CC2C1CNCc1ccccc1
Cc1ccccc1CCN1c2nccc[n+]2CC1(O)c1ccc(Oc2ccccc2)cc1
COC(=O)C1C(O)C(C)OC(Oc2ccc(O)cc2)C1O
CC1(C)CN(C(=O)c2ccc(Cl)cc2)CCN1CCCc1ccc(Br)s1
CC(C)(C)c1ncc(-c2ccc(S(=O)(=O)Nc3cnccc3C(=O)c3cccnc3)cc2)cn1
Cc1sc2ncnc(SCC(=O)NCc3ccc(Cl)cc3)c2c1C
O=C(NCc1nnc(SCC(=O)N(Cc2ccccc2)Cc2ccco2)o1)c1ccccc1Cl
N=C(N)c1ccc(NC(=O)N2CC(NC(=O)CNC(=O)CNS(=O)(=O)Cc3ccccc3)CC2C(=O)O)cc1
Cc1ccccc1OCC(=O)NN=Cc1c(C)[nH]n(-c2ccccc2)c1=O
O=C(CCN1C(=O)c2ccccc2C1=O)NCC1CCCO1
COc1ccc(NC(=O)Nc2ccc(NC(=O)c3ccccc3)cc2)cc1Cl
Cc1ccccc1N1C2=NC(=S)NC(=O)C2=CC1c1ccc(O)cc1
O=C1C2CCCC2C(=O)N1O
C=CCOc1cc(F)cc(NC(=O)c2ccc(C)c(Nc3ncnn4cc(C#N)c(C)c34)c2)c1
CN(c1ccccc1)S(=O)(=O)N1CCC(C(=O)NO)CC1
N=C(N)c1ccc(CN2CCC(NS(=O)(=O)c3cccc(C(=N)N)c3)C2=O)cc1
COc1c(C(=O)CSc2nnnn2-c2ccccc2C)cc(C)n1Cc1ccccc1
CS(=O)(=O)NC(=O)c1cc(OCCCC2CC2)c(Cl)cc1O
O=C1Nc2ccccc2C1Cc1ccccc1
O=c1nc(O)ccn1C1OC(O)C(F)C1P(=O)(O)O
CCCCCC(O)C1=CC(=O)c2c(C)cc(OC(C)=O)c(OC(C)=O)c2C1=O
Cc1nn(C)c2ncc(-c3cncc(S(=O)(=O)NCc4ccccc4F)c3)nc12
Nc1cc(Cl)nc(SCCN2CCCC2)n1
Cc1csc2c1c(=O)n1nc(SCc3ccc(Cl)cc3)nc1n2-c1ccccc1
NC1=NC(=O)C(=NNc2cccs2)C(N)=N1
Cc1nnc(SCc2c(C)n(C)n(-c3ccccc3)c2=O)s1
O=C(Nc1cc(C(F)(F)F)cc(C(F)(F)F)c1)n1c2c(c3cc(NS(=O)(=O)c4ccccc4)ccc31)CN(C1CC1)C2
CC(O)CNc1nc(-c2ccccn2)cs1
CCN(CC)CCNC(=N)CN1CCN(c2ccccn2)CC1
CC(N=Nc1ccc(Cl)cc1)Nc1cccc2ccccc12
CC(C)SCC(N)C(=O)N1CCCC1Br
Cc1ccc(CN2CCN(Cl)C3CS(=O)(=O)CC32)cc1
Cc1ccc(S(=O)(=O)N(C)c2cccc3c2CC(N(F)C(=O)c2ccccc2)CC3)cc1
NC(=O)c1cccc(-c2nnc(SCc3ccccc3)n2CC2CCCO2)c1
CC#CC#CCOc1ncc(N2CCCC(O)C2)nc1-c1ncccn1
Cc1cc(C(=O)OC2CN3CCC2CC3)c(C)o1
Cc1cc(-c2n[nH]c3ncnc(N4CCC(S(N)(=O)=O)CC4)c23)ccn1
CCOC(=O)C(C(=O)OCC)n1cnc2ccccc21
Cc1cnc(C)n1CC(=O)NC(=O)Nc1ccc([N+](=O)[O-])cc1
CCCC(=O)OC1C(C)(C)CCC2C(C)=CC(O)CC21OC
CC(C)(Oc1nc2c(s1)-c1cnn(CC#N)c1CC2)C(=O)Nc1nccs1
O=C(O)C(Cc1ccc(-c2ccccc2)cc1)NC(=O)C1CCCC1OS(=O)(=O)c1ccccc1
CCOC(=O)COn1c(-c2ccccc2)nc2ccccc2c1=O
N#Cc1nc(C=Cc2ccccc2)oc1NCCc1c[nH]c2ccccc12
COc1cc(CC(=O)NCC(c2ccc(Br)cc2)N2CCCCC2)c(F)cc1N(C)CCCN(C)C
Cc1cc(NC(=O)c2ccc3c(C4CCCCC4)c(N4CCOCC4C)oc3c2)cc(C(F)(F)F)c1
CC(=O)c1cccc(NC(=O)Cc2ccsc2)c1
Nc1ccc(C(=O)O)cc1
CN(C)CCc1ccc(C(=O)OCC2CCN(Cc3ccc([N+](=O)[O-])cc3)C2)cc1O
CC(=Cn1ccc(C(F)(F)F)cc1=O)c1ccccc1
CCN(C(=O)CS(=O)(=O)Cc1ccc(OC)cc1)C(C)C
CN(CCCOc1ccc(-c2cnn(C)c2)cc1)CCc1ccccc1
CC(C)CCN(C(=O)c1cncs1)c1c(N)n(Cc2ccccc2)c(=O)[nH]c1=O
O=C1C(c2ccc(O)cc2)=C(c2ccccc2)COC1c1ccc(O)cc1
CCC(C)C(NC(=O)c1cc2cc(OC)c(OC)cc2n1Cc1ccccc1)C(=O)O
Cc1cccc(NC(=O)CCCCC(=O)NOc2ccc(C)c(C)c2)c1
O=C(O)CCc1cc(CCCCCON=C(c2cccc(Cl)c2)c2cccc(Cl)c2)cc(Cl)c1O
CCn1c(SCC(=O)N2CCCCC2)nnc1-c1ccoc1C
CSC(=S)N(C)c1c(F)c(F)c(F)c(C(=O)c2ccc(F)cc2)c1F
COc1ccc2oc(C(=O)Nc3ccc(Cl)cc3F)c(C)c2c1
CCN(CC)C(=O)c1ccc(C(=C2CC3CCC(C2)N3Cc2c[nH]cn2)c2ccccc2)cc1
O=C(NCCCCN1CCN(c2ccccc2)CC1)c1ccc([N+](=O)[O-])o1
CC(=O)C=C(Cc1ccc(O)cc1)c1cccc(O)c1
O=C(C1=CN(C(=O)c2ccccc2I)CC(Cc2ccccc2)C1=O)c1ccccc1
CC1(C)C(CC(CCCc2ccccc2)C(=O)O)C1(C)C
CCC1C(=O)SC(C)(Cc2ccc(Cc3ccccc3)cc2)C1=O
CN(C)CCNC(=O)c1c(NC(=O)Nc2csc(C(=O)NC3CC3)c2)sc2c1CCCCC2
O=C1c2cc(O)c(O)c(O)c2C(=O)N1c1ccc(O)cc1
COc1ccc2c(c1)[nH]c1c3c(c(OC)cc12)COC(C)(C)C3
O=C(O)CCCC=CCC1C2CCC(C2)C1NS(=O)(=O)c1ccc2c(c1)CCC2
COc1c(C(=O)N(c2ccc(C)cc2)C2C=CS(=O)(=O)C2)sc2c1CCc1ccccc1-2
CCN(Cc1c(C(C)(C)C)nc2n(-c3c(C)cc(C)cc3C)c3ccccc3n12)C1CCNC1
CCOc1ccc(OCC(=O)Nc2cccc3ccccc23)cc1C(N)=O
Cc1cc(N)cc(CSc2ccc(N)cc2)c1C
CCOC(=O)N1CCN(c2c(NC(C)COc3cccc4ccccc34)c(=O)c2=O)CC1
Cc1csc2ncc([S+]([O-])c3ccccc3)c(=O)n12
O=C(c1ccccc1Nc1nc2ccccc2c2nc(C3CC3)nn12)N1CCc2ccccc21
Cc1ccccc1C(=O)N1CCCC(c2nc(-c3ccc(OC(F)F)cc3)c[nH]2)C1
CCCCCCSCC(NC(=O)OC(C)(C)C)C(=O)NC(C)C(=O)NC(C(=O)NC(Cc1ccccc1)C(O)CC(=O)C(=O)NCCN1C(=O)c2ccccc2C1=O)C(C)(C)C
COc1sc2ncnc(SCC(=O)Nc3ccc(C)c(C)c3)c2c1OC
Cc1ccc2cc(-c3n[nH]c4ncnc(N)c34)[nH]c2c1
Cc1cc(F)cc(C)c1NC(=O)c1cccn(Cc2ccccc2F)c1=O
Oc1cncc(-c2csc(Nc3cc(N4CCNCC4)ccn3)n2)c1
COCCCn1nc(C)cc(CC(=O)NCc2ccc(F)cc2Cl)c1=O
CCCc1sc(N2CCC(OC(C)=O)CC2)nc1-c1ccc(Cl)cc1C(=O)O
CC(=O)NC(C)c1ccc(OC2CCN(c3ncnc(N4CC(F)(F)C4)c3F)C2)cc1
O=C1CCc2c(Cc3ccc(F)cc3)cc(C(F)(F)F)cc2N1
C=CC(=O)Nc1ccccc1Cn1c(=O)c(-c2ccccc2)nc2cnc(Nc3ccc(OC)cc3)nc21
Cc1ccc(C=NNc2nc(N3CCCCC3)nc(-n3nc(C)cc3C)n2)cc1
C=CCc1ccccc1NC(=O)Cc1ccc(OC(=O)N2c3ccccc3Sc3ccccc32)cc1
Cc1cccc(NC(=O)C[N+]23CC=C(c4c(C)cccc4C)C2=Nc2ccccc23)c1
CC(C)N1CC2CCc3ccccc3C2C1
C=CC(=O)NC(=O)SCc1cc(Cl)ccc1Cn1cc(C)c2ccccc21
CCOn1nnnc1-c1ccc2c(c1)C(c1ccccc1)=NCC(=O)N2C
CN1NC(CCNC(=O)c2ccco2)=Nc2ccccc21
Nc1cc(NCCc2ccc(F)cc2)nc(S(N)(=O)=O)n1
O=C(Cc1ccccc1OCc1cccc(Br)c1)NN=Cc1ccc(F)cc1
FC(F)(F)c1cccc(-c2nc(-c3c(Cl)cccc3Cl)[nH]c2-c2ncnc3[nH]cnc23)c1
Cc1cc2c(=O)n3c(nc2s1)CCN(C(=O)c1cccc(C#N)c1)CC3
CC1CN(c2cc(C(=O)N(C)Cc3ccccc3)c3ccccc3n2)CC(C)O1
Cc1cc(C(F)(F)F)ccc1-c1cc(C(C)(O)c2ncc(F)cc2C(F)(F)F)ccc1OCC(C)(C)C(=O)O
Oc1cc2c(cc1O)C(Cc1ccccc1)N(O)CC2
COc1cc([N+](=O)[O-])ccc1C=C1C(=O)N2C1=Nc1ccccc1C1=C2N(c2ccc(C)cc2)CC1
Cc1ccc(SCc2nc3c(N)ncnc3n2C)cc1
CC(C)c1c(C(=O)C(N)=O)c2c(OCCc3cn(CC(=O)O)cn3)cccn2c1Cc1cccc2ccccc12
O=C(COc1ccc(Cl)nc1[N+](=O)[O-])NCCc1ccc(Cl)cc1
Cc1cccc(=O)o1
CC(C(=O)Nc1ncc(Cl)s1)C(c1ccccc1N)c1c(Sc2ccc(O)cc2)nnc(Cl)c1Cl
CCCCC#CC1Cc2ccc(NS(=O)(=O)c3ccc(F)cc3)cc2CN1
Cn1ncc(Nc2ncc(CN3CCCCC3Cn3cncn3)cc2F)c1-c1cccnc1
NS(=O)(=O)Oc1ccc(Cl)cc1
Cc1ccc2c(c1)C(=O)N(C(C)CO)CC(C)C(CN(C)S(=O)(=O)c1cccs1)OCCCCCC(C#CCC(C)O)O2
CC(=O)Nc1ccc(N2CC(CN3CCN(c4ccccn4)CC3)OC2=O)cc1
O=C(O)c1ccc(Cl)cc1NC(=O)c1cccc2cc(O)ccc12
Cc1ccc(NC(=O)NCCc2c[nH]c3ccc(F)cc23)cc1C
CC(=O)c1ccccc1C(=O)C(Cl)=CN1CCCC1
O=C(C=Cc1ccccc1[N+](=O)[O-])OCC(=O)c1ccccc1
CCc1nc(C)c(C(C)C)c(Sc2ccccc2C)c1C#N
COc1cccc(CNc2ncnc3c2nnn3C)c1
O=C(NC(Cc1ccccc1)C(=O)NC(Cc1ccccc1)C(=O)NC(Cc1ccccc1)C(=O)NC(Cc1ccccc1)C(=O)NCCc1ccccc1)C1CCCN1
N#Cc1ccc(Cn2cncc2CNC2CCN(c3ccccc3)C2=O)cc1
CCC(C)C(NC(=O)OCc1ccccc1)C(=O)NC(Cc1ccccc1)C(=O)C(F)(F)C(=O)NC(C)C(=O)NC(Cc1c[nH]c2ccccc12)C(=O)NC(C(N)=O)C(C)C
COc1ccc(C(=O)NCc2noc(-c3cccc(C)c3)n2)cc1
CCC(C)C1NC(=O)c2cc(cc([N+](=O)[O-])c2)NC(=O)CNC(=O)C2CCCN2C(=O)C(CO)NC(=O)CNC1=O
CNC(=O)c1cc(-n2c(=O)n(Cc3ccc(C(=O)NC(C)C)c(C)c3)c3cccc(C)c32)ccc1-c1ccc(OC)cc1
CCCCNc1ccc(-c2nnc(-c3ccc(F)cc3)o2)cc1[N+](=O)[O-]
CCC(C)c1onc(C(=O)NCCc2ccccc2)c1[N+](=O)[O-]
O=C(OC1CC2OC(O)(C1OC(=O)c1cnc3ccccc3n1)C(OC(=O)c1ccccc1)C2OC(=O)c1ccccc1)c1ccccc1
Cc1cc(C(C)(C)C)c2oc(C(=O)c3ccc(O)cc3)c(O)c2c1C
Cc1cc2nc(C3CCCCC3NS(=O)(=O)c3ccc(C4CCNCC4)cc3)[nH]c2cc1C
CN1CCc2ccc(-n3cnc4cc(-c5ccc(Cl)cc5)sc4c3=O)cc2CC1
CCCC1CCC[N+]2=C1N(C)CC2
CCOC(=O)C(O)=CC(=O)c1cnc(-c2ccc(Cl)c(Cl)c2)s1
COc1ccc(-c2ccc3c(c2)C(C)(C)OC(=S)N3)cc1
COc1cccc(COc2ccc(-c3c(C)noc3Cc3ccccc3)cc2)c1
COc1cccc2ncc(CCC34CCC(NCc5ccc6c(n5)NC(=O)CO6)(CC3)CO4)cc12
COc1ccc(-c2nocc2CNCCc2ccc(C)c(S(=O)(=O)N3CCN(C4CCCC4)CC3)c2)cc1
O=S1(=O)C(=S)NC2CN(CC3CCCCC3)CCN21
CCn1cc(C(=O)Cc2c[nH]c3c(C)cccc23)c2cccnc21
Cc1cc(C2=NC(=O)C(Cc3cccc(N)c3)S2)ccc1OCCCCCCC(=O)O
Cc1cc2nc(N(CC3CCCO3)C(=O)CCCN3C(=O)CCC3=O)sc2cc1C
Nc1ccc(-c2cc(=O)c3c(N)cccc3o2)cc1
O=C(O)c1cccnc1SCc1cccc(C(F)(F)F)c1
OCCCc1cc(Br)c(O)c(Br)c1
Cn1c(=O)c2c(ncn2CC(=O)OCC(=O)NCCc2ccc(F)cc2)n(C)c1=O
Cc1ccc(CCC(=O)Nc2ccc3c(c2)C(=O)C(=O)NC3=O)cc1
COC12CCC3c4ccc(O)cc4CCC3C1CCC2C
Cc1ccc2c3c1OC1C(=O)C(O)CC4(O)C(C2)N(CC2CC2)CCC314
CCN(CC)CCC(c1ccc(Cl)c(Cl)c1)n1ccnc1
Cc1ccccc1C=NNc1cc(Cl)nc2c(O)cccc12
CCn1ncnc1SCC(=O)NCc1ccccc1
Cc1ccc(C(=O)N(C(=O)c2ccccc2)C(=S)OCc2ccccc2)c(C)c1
CNS(=O)(=O)C1c2ccccc2Oc2ccccc21
COc1ccc(Oc2ccc(-c3noc(-c4ccc5[nH]ccc5c4)n3)cc2C)cc1
Nc1cc(=O)nc(N)[nH]1
Cc1c(C)n(Cc2c(F)cccc2F)c2ccc(C(=O)NC(C)c3cccc(NS(C)(=O)=O)c3)cc12
O=C(O)C#CCC(C1CCCC1)N1Cc2sc(-c3ccccc3)c(COc3ccc(Cl)cc3)c2S1(=O)=O
Cc1ccc2ncn(S(=O)(=O)c3ccc4c(c3)OCC(=O)N4Cl)c2c1
COc1cccc(NC(=O)CC2CCC(OC)C(c3cc(C)cc(C)c3)O2)n1
Cc1c(N)n(C2OC(C(N)=O)CC2CO)c2ncnc(N)c12
O=c1cc(-c2ccccc2)c2ccc(OCCCN3CCCCC3)cc2o1
CC1CCCOc2c(C(=O)O)cc3nc(F)n(CC4CCOC4)c3c21
c1cncc(-c2nc(CN3CCCC(C4CCCC4)C3)co2)c1
CN(C)CCc1cc(Oc2ccc(NC(=O)c3ccc(F)cc3-c3ccc(F)cc3)cc2)ccn1
CCC(=O)Nc1cccc(NC(=O)c2cccc(OC(F)(F)F)c2)c1
CCCCCOC(=O)C(CC(C)C)NC(=O)c1cc(C)cc(-c2cn3cc(C)ccc3n2)c1
CN1CCN(CCNC(=O)Nc2cccc3c2OC3)CC1
COc1ccccc1C=CC=NNc1ccnc2ccc(F)cc12
COc1ccc(Nc2nc(-c3ccccn3)nc3ccccc23)cc1
COc1ccccc1NC(=O)c1ccc2c(=O)n3nc(Nc4ccccc4C)sc3nc2c1
O=[N+]([O-])c1ccc(C=NN2CCN(c3ccccn3)CC2)o1
COCCOCC#CC1([S+]([O-])c2cccc(F)c2)CCCN(C(=O)Nc2ccccc2)C1
O=C(c1oc2cc(Br)c(O)c(O)c2c1Br)N1CCCCC1
CCC(COC)Sc1cc(C(F)(F)F)c2c(c1)S(=O)(=O)N(CCCN(C)C)C2=O
Cc1ccc(NC(=O)CCN2C(=O)c3cccnc3Oc3ccccc32)c(C)c1
CC(C)(C)OC(=O)NC(Cc1ccc(-c2ccccc2)cc1)C(=O)NCC#N
CC(C)N1CC2(CCN(C(=O)c3ccccn3)CC2)C1
O=C1NCCC(O)=C1C(=O)c1ccc(F)cc1F
NC(=O)c1c(C(=O)O)n(Cc2ccc(-c3ccccc3CC(=O)O)nc2)c2cc(NC(=O)CC3CC3)ccc12
Cc1cc(F)ccc1N1CCN(C)C1=O
CC1CCN(c2cc3c(cc2F)c(=O)c(C(=O)O)cn3CC2CC2)C1
CCC(C)Oc1cccc(Cc2c(C)n(CCCOc3ccccc3)c3ccc(Cl)cc23)c1
CN1CCCC1CCNC(=O)c1ccc2c(c1)C(=O)C(=O)N2CCc1ccccc1
Cc1ccc(Nn2c(Sc3cccc(Br)n3)nc([N+](=O)[O-])c2C)c([N+](=O)[O-])c1
COc1ccc(-n2c(=S)oc3ccccc3c2=S)cc1
COc1nc(C)nc2ncc(-c3cnn(CCN4CCc5cc(N)c(N)cc5C4)c3)cc12
Cc1c(-c2ccc(Cl)cc2)c([N+](=O)[O-])c(-c2ccc(Cl)cc2)n1CCCO
O=C(NCc1ccco1)c1cn(-c2ccc(Cl)cc2)nn1
CCSc1nnc2sc3ccccc3n12
Cc1ccc(OC(CCC(N)=O)(C(=O)Nc2c(C)n[nH]c2-c2ccccc2)S(C)(=O)=O)cc1
COc1ccc(S(=O)(=O)N2c3ccccc3CC2C(=O)NCc2ccc(CNC(=N)N)cc2)cc1Cl
O=C(COc1ccccc1F)N1CCCc2ccccc21
CCc1ncc(C(=O)N2CCCC(n3cncn3)C2)cn1
CC(Cc1ccc2c(c1)OC(c1ccc(O)cc1)C(c1ccc(N)cc1)O2)NCC(O)c1cccc(CO)c1
CN(C)C1CCN(Cc2ccc(NC(=O)Nc3ccc(-c4nc(N5CC6CCC5CO6)c5nc[nH]c5n4)cc3)cc2)CC1
CC1CCCCC1(C)NC(=O)CN1C(=O)C(C)(C)Oc2ccc(C(=O)NC3CCCC3)cc21
CC1CC2(F)C(CCC2(OC(=O)CCn2cnc(O)c2)C(F)(F)F)C2CCC3=CC(=O)C=CC3(C)C12
CCc1nc(N)nc(N)c1-c1ccc(Cl)c(N=NN(CCOC(=O)c2cc(N=NN(C)C)c(N)c([N+](=O)[O-])c2)Cc2ccccc2)c1
CC(C)(O)c1ccc(Nc2ncc(F)c(Nc3ccc(OCc4ccccc4)cc3)n2)cc1
CCNC(=O)Cn1cc(C(=O)C2CCN(Cc3ccccc3)CC2)c2ccccc21
COc1ccc(N=Nc2c[nH]c3ccc(OCC(N)=O)cc23)cc1
COc1ccc(Cl)c(C=NNc2ccccc2)c1
N#Cc1nc(N2CCN(c3ccc(CC4SC(=O)NC4=O)cc3)CC2)ncc1Br
CC(=O)CCC1c2cc(O)ccc2OC1C
COC1CCC(NC(=O)c2cn(-c3ccccc3O)nc2-c2ccc(F)cc2Cl)CC1
CCc1cccc(NC(=O)NCCN2CCOCC2)c1
Oc1ccc(-c2cnc(-c3ccsc3)o2)cc1
COc1ccc(-c2cc(C(=O)c3ccc(N(CCCN(C)C)CCCN(C)C)cc3)c3ccccc3n2)cc1OC
CCc1ccc2c(c1)C13CCN(O)C(C2)C1C(C)CC(=O)C3
CNC1CCN(Cc2cc(O)c(O)c(O)c2)C(=O)C1
O=C1NC(=O)C(=Cc2ccc(-c3cccc(Br)c3)o2)S1
Cn1ccnc1CCCNC(=O)c1cc2cc(Cl)ccc2[nH]1
CC(=NN=c1nc(N)[nH]c2c1cnn2-c1ccccc1)c1ccncc1
CC(=O)C12OC1C=CC1(C)CCCC(O)=C1C(=O)C2C
CC1CCC(Cn2c(-c3cnn(N)c3)nc3ccc(-c4cccc(CNC(=O)c5cccc(CC#N)c5)c4)cc32)CC1
COc1ccc(OC)c(N(CCC(=O)c2ccc(OC)c(OC)c2)S(=O)(=O)c2ccccc2[N+](=O)[O-])c1
COc1ccccc1NCC1CCCc2nc(N)nc(N)c21
CCOC(=O)C(C)NC1CC(n2cnc3c(NC(C)C(=O)OC)nc(O)nc32)OC1CO
CCOC(=O)c1ccccc1Nc1cc(N)nc(N)n1
COc1ccc(NC(=O)C=Cc2ccc(N)c(O)c2)cc1
CC(C(=O)O)C1=CCCC2(C)C1CCC2(C)C
CC(C)c1cccc(C(C)C)c1-n1c(O)c(C=NCc2ccco2)c2nc3ccccc3nc21
CCCN(CCCCc1ccccc1)CC(=O)NCC(=O)NCC(=O)N(CCSC)CC(=O)N(C)C(C)C(=O)N(C)CCc1ccccc1
COc1ccc(C(=O)N2CCC3(CC2)CN(c2ccc(-c4ccnn4C)nc2)C(=O)O3)cc1Cl
CCC1C(O)CC(C(C)C(=O)OCc2ccccc2)C2CC(OC(=O)C=Cc3ccc(-c4ccccc4)cc3)CC2C1OCOC
CC(C)(C)c1csc(Nc2nc(CC(=O)O)cs2)n1
O=C(C=Cc1cccc(F)c1)Nc1nc(-c2cc3ccccc3oc2=O)cs1
COCCc1ccc(C)c(NC(=O)CN(C)C(=O)c2ccc3c(C)c4c(nc3c2)CCCC4)c1
CN(C)CCC(CSc1ccc(C2(O)NS(=O)(=O)c3ccccc32)cc1)c1ccccc1
Nc1ccc(-n2ncc(C(=O)NCCN3CCCCC3)c2C2CCN(C(=O)OCc3ccccc3)C2)cc1
Cc1cc(C)n2nc(CCc3ccc(=O)n(C)n3)nc2c1
CC(C)(C)c1cnc(N)nc1S(=O)(=O)c1ccccc1
O=c1ncn(Cc2ccccc2)nc1C=Cc1ccc(Br)s1
CCCn1c(-c2ccc(OC)cc2)n[nH]c1=S
Cn1c(-c2ccccc2)c(Cc2ccccc2)c2cc(O)ccc21
COc1ccc(NC(=O)c2ccccc2NC(=O)C2CCOCC2)cc1
Cc1nc2c(c(-c3cccc(N)c3)c1F)CCCCC2
O=C(CNc1ccc([N+](=O)[O-])cc1Cl)NN=Cc1c(O)ccc2ccccc12
COc1ccc(-c2nc(-c3noc(=O)[nH]3)cc3nc(C(C)(C)C)n(CC4CCC(c5ccccn5)CC4)c23)cc1OC
CCOc1ccccc1N(C)C(=O)Nc1nc2c(C)cccc2s1
CCn1cc(C(=O)NC2CCCCC2)c(=O)c2cc(S(=O)(=O)N3CCCC3)ccc21
CSCCC(NC(=O)C(NC(=O)C(CCSC)NC(=O)C1CCCCN1C(=O)C(N)Cc1ccc(O)cc1)C(C)C)C(=O)O
CC(C)Oc1ccc(C=Cc2cnc3ccccc3[n+]2C)cc1
COc1cccc(S(=O)(=O)N2CCN(c3ccn4c(-c5ccnc(N6CCOCC6)c5)nc(C5CC5)c4c3C)CC2)c1
COc1cc2nc(SCC3CCCN(C)C3)n(Cc3ccccc3OC(C)(C)C)c(=O)c2cc1OC
CSc1cc(C=C2C=C(C)C(C(=O)OCC(=O)O)=N2)c(C)n1-c1ccccc1
Cc1ccc(-n2ncc3c2CCCC3NC(=O)CN2CCOCC2)c(C)c1
Cc1ccc(C=Cc2ccc(NC(=O)C(C)c3ccccc3)cc2)o1
CC1(C)CC(=O)C2=C(C1)NC1=C(C(=O)CCC1)C2c1ccc(S(N)(=O)=O)cc1
CC1=CC(C)(C)N(C)c2ccc3c(c21)COC1=C3C(=O)C(=O)c2ccccc21
Cc1ccccc1-n1c(C)c(C)c(CNC2CCCCCC2)c1C(C)O
O=S(=O)(c1ccccc1F)N1CCCC1c1nc(-c2ccco2)no1
CCOC(=O)CSC(Cc1ccccc1)(C(=O)OCCN1CCCCC1)c1ccccc1
COc1c(O)cc(O)c2c1C(NC(=O)CN1CCN(c3ccc(C)cc3)CC1)C(C)(OC)C2
COc1cc2c(cc1C)CCCC2CCN1CCN(c2ccccc2OC)CC1
CN(C)C(=O)CCC12CCC3C(CCC4CC5(CCC43C)CN(Cc3ccc(OCc4ccccc4)cc3)CC(=O)O5)C1CCC2=O
CN(C(=O)C(Cc1ccccc1)N1CCCCC1)C(Cc1ccccc1)CC(O)CN1CCCC1
CC(=O)NC1C(O)CC(OC2C(OC(=O)CC(C)C)OC(OC3CC(C)(O)CC4OC(CCc5ccc(O)cc5)OCC43)C(O)C2O)(C(=O)O)OC1C(O)C(O)CO
COc1ccc(-c2cc(CNC(=O)c3nn(-c4ccc(Cl)cc4)cc3C)on2)cc1OC
CCC(=O)c1cc(Cl)c(OCCCN2CCCC2)cc1OC
O=C(Nc1cccc(C2SCC(=O)N2C2CCCCC2)c1)c1ccccc1
COC(=O)c1cc2c(c(C(C)(C)C)c1)OCCC2=O
Cn1c(CC(=O)Nc2ccc(N3CCOCC3)cc2)csc1=O
COc1ccc(-c2ccc(Cn3cc4ccc(C(=N)N)cc4n3)cc2)cc1
CC(C)NC(=O)c1ccc(-c2noc(C3CCC3)n2)cc1
CC(C)CCNn1nnnc1C(c1ccccc1Cl)N1CCN(c2ccccc2)CC1
CC(=O)NCCS(=O)(=O)N1CCc2ccccc2C1
Cc1cc(Cl)c2oc(C(=O)OCC(=O)N(C)C3CCS(=O)(=O)C3)c(Cl)c2c1
COc1cc(OC)cc(C(=O)NC(=NN(CCC#N)CCN(C)C)N2CC(C)C=N2)c1
COc1ccc(OC)c(S(=O)(=O)Nc2cc(-n3cnnn3)ccc2N2CCCC2)c1
CCCc1ccccc1OCCOCCOCCn1ccnc1
COc1ccc(-c2cccc([N+](=O)[O-])c2)cc1OC
Cc1c(-c2ccc(F)cc2)ccc2cccc(N(CC(=O)O)c3ccccc3)c12
CCOC(=O)Cc1ccccc1C(=O)NNC(=O)CSc1nnc2c([N+](=O)[O-])cc3cc(C)ccc3n12
O=c1c2c(Nc3ccc(F)c(Cl)c3)c3c(=O)n(Cc4ccccc4)cnc3oc-2nc2sccc12
CC1(C)CCCC2(C=O)C1CCC13CC(C)(O)C(C)(CCC12)C3
CCN(C(=O)CN1C(=O)NC(C)(c2cccc(F)c2)C1=O)c1c(N)n(Cc2ccccc2)c(=O)[nH]c1=O
CC(=O)Nc1ccc2c(c1)CN(C(=O)c1cc(CC(C)(C)O)nn1C)CC2
CCCc1nnc(SCC(=O)c2ccc(N)cc2)n1Cl
COc1cc2c(cc1C)-c1c(CN3c4ccccc4C45CCC=CC4C3Cc3c(c3=O)C5)c(OC)nn1C2=O
CCCNc1cn2c(C#N)c(-c3ccc(OC)cc3)nc2cc1C
CCOC(=O)C1CCN(C(=O)c2ccccc2-n2c(CN3C(=O)C4CCCCC4C3=O)nc3ccccc3c2=O)CC1
Cc1nc(N2CCC(C)CC2)c2[nH]c(-c3ccccc3)cc2n1
CCCCCCCCCCCCCCNS(=O)(=O)OCC
CS(=O)(=O)Oc1ccc(C(=O)C2CCN(C(=O)c3cccnc3)CC2)cc1
N#CCC(=O)Nc1cc(-c2nnc3n2-c2cccnc2Nc2ccccc2-3)ccc1N1CCCCC1
CCN(CC)C(=O)OCc1c(-c2ccccc2Cl)nc2ccccn12
CCCC(O)CC(CCC)C(O)c1cccc(OCc2ccc3ccc(C)cc3n2)c1
Cc1cccc(N(CC(=O)N2CCOCC2)S(=O)(=O)c2c(C)n[nH]c2C)c1
O=C1NC2NCC(O)C2CN1CCO
CCN(CC)C(=O)c1csc(Cc2ccccc2)n1
C=CCC1CCCN1C(=O)C(O)C(N)CC(C)C
CCNC(C)CN1CCCN(c2ccc(-n3nc(C(=O)NC4c5ccccc5CC4O)c4ccccc4c3=O)cc2)CC1
CCCCCCCCCCCCc1nc2sc3ccccc3c2n1Cc1ccccc1
O=c1c(C2CCCCC2)cccn1CCCCN1CCN(c2ccc(Cc3ccccc3)cc2)CC1
O=C(Nc1cncs1)c1cn(-c2ccccc2Cl)c2nc(-c3ccccc3)c(CCN3CCCC3)n2c1=O
CCCNC(=O)C1CCN(C(=O)c2csc(-c3ccncc3)n2)CC1
O=C(C=Cc1cc(Cl)ccc1OCC(=O)c1ccc(Cl)cc1Cl)c1ccccc1Cl
NC(CCNC(=O)C(Cc1ccccc1)NC(=O)c1ccc2c(ccn2Cc2ccccc2)c1)C(=O)O
O=C1C(=Cc2ccccc2)CCc2cc(OCc3ccccc3)ccc21
O=C(NCc1cccnc1)c1cc([N+](=O)[O-])ccc1N1CCCCC1
CC(C)(C)c1noc(CN2CCC(Cc3cn(C(C)(C)C)cn3)CC2)n1
O=C(Nc1cccnc1Cl)c1cc2ccccc2[nH]1
CCCC1C(O)OC(COCc2ccccc2)C(OCc2ccccc2)C1OCc1ccccc1
O=C(CCc1ccccc1)NC(=S)Nc1ccc2c(c1)OCCO2
Cc1ccc(-c2cc(C3(c4c(-c5ccccc5)nc5ccccc5c4F)CCC3)ccc2COCC(=O)O)cc1
CC1=C(N(C(=O)c2ccccc2)c2ccccc2)N(C)S(=O)(=O)c2c(C(=O)N3CCCCC3)c(C)n(C)c21
CCN1c2ccccc2S(=O)(=O)c2cc3oc4ccccc4c3cc21
CCOc1ccc(C(=O)NNC(=O)c2ccc(S(N)(=O)=O)cc2)cc1
Nc1ccccc1Oc1ccc(O)cc1
CCc1cccc(C(O)(CCN(CC)CC)c2ccc(O)cc2)c1
COc1ccc(C(=O)NN(CCO)Cc2ccc(OC)c(OC)c2)cc1
Cc1ccc(C=CC(=O)Nc2ccccc2N2CCN(S(C)(=O)=O)CC2)cc1
c1ccc2c3c([nH]c2c1)CCCN3
CC(NC(=O)NC(=O)C1CCCCC1)C(=O)NC(C)C(=O)NC(CC(=O)O)C(=O)COc1cc(-c2ccccc2)nn1-c1ccccc1
Cc1cc(Cl)ccc1NC(=O)Nc1cccc(Cl)c1C
COC(=O)C(CO)NC(=O)C(C)(C)CCCOc1c(C)cc(C)c2cc(C)nn12
Nc1c(F)cc(C(=O)NCCN2CCOCC2)cc1F
CC(C)c1ccc(C(CNC(=O)c2c(Cl)cnn2C)c2ccc(F)cc2)cc1
Cc1ccc(C(NC(=O)C2CC(F)CN2C(=O)Nc2cn(C)c3ccccc23)C(N)=O)cc1
CCOc1ccccc1N1CCN(CC(=O)Nc2nnc(C(C)C)s2)CC1
CCCN(CCC)C(=O)CN1C(=O)NC(C)(c2ccc(OC)cc2)C1=O
CC(=O)NCCNc1nc2c(c(N3C4CCC3CC4)n1)CC(C)(C)CC2
COc1cccc(C(=O)Nc2cc(-c3ccc(Cl)cc3)on2)c1
CCCCn1c(=O)n(-c2ccc(C(=O)NC(C)(C)C)cc2)c(=O)c2c3c(sc21)CCC3
COc1cc(OC)c(CC(=O)Nc2cc(-c3nc4ccccc4s3)ccn2)c(OC)c1
C[n+]1cccc(-c2ccccc2)c1
O=C(CCl)N1N=C(c2ccco2)CC1c1cccs1
COC1CN(Cc2ccoc2)CCC1Nc1nc2c(c(=O)n(C)c(=O)n2C)n1CCC(C)C
COc1ccc(C(=O)Nc2cc(-c3cccc(OC)c3)nn2-c2ccccc2)cc1
CN(C)c1nc(NCCCNC(=O)c2ccc(C(=O)O)cc2)nc2ccccc12
O=C(NC1CCCC1)C1CCCN(S(=O)(=O)c2ccc(F)c(F)c2)C1
CN1c2[nH]c3c(c2-c2cccnc2C1(O)c1ccc(Cl)cc1)CCC1CC(CCO)CCC31
Cc1nccn1-c1ccc2c(c1)OC(C)CN2C(=O)Nc1ccccc1
O=P(O)(O)C(F)=Nc1ccccc1
COc1ccc(N=Cc2c[nH]nc2-c2ccc(OC)c(OCc3ccccc3)c2O)cc1
Cc1ccc(Nc2nc(Nc3ccc(C)cc3)nc(N3CCOCC3)n2)cc1
COc1cc2nc(=O)n(CCCC(=O)NCc3cc(O)ccc3OC)c(OC)c2cc1C
COCCCNCCn1c(-c2ccccc2)c(C)c2cc(Br)ccc21
COC1=C=CC=C(C)C=C1N=NN(Cl)C(=O)Nc1ccccc1
CC1(C)Cc2c(sc3[nH]c4cnnn4c(=N)c23)CO1
COc1cccc(NC(=O)CSc2nc(-c3ccc(Cl)cc3)cc(C(F)(F)F)n2)c1
CS(=O)(=O)Nc1cccc(-c2cc(Cl)cc(NC(=O)N(Cl)C3CCN(C(N)=O)CC3)c2)c1
COc1ccc(N2CCN(c3nc4nc5ccccc5n(C)c-4n3)CC2)cc1
CC(C)(C)c1ccc(CNC(=O)c2ccc3c(c2)OCCO3)cc1
CC(=O)N1CCN(CCC(=O)c2ccc(Cl)c(Cl)c2)CC1
COc1ccc(-c2cc(C(C)C)c3nc(SCc4cccc([N+](=O)[O-])c4)nnc3c2)cc1
Cc1cn(N=C2C(=O)c3cc(C)c(Cl)cc3NC2(C)C)c(-c2ccc(F)cc2)n1
CCC1(c2cccc(OCCCOc3ccccc3)c2)CCC(=O)NC1=O
Cn1c(C(=O)Nc2nc3cc(F)c(F)cc3s2)cc2c(=O)n3ccccc3nc21
CN(C(=O)CCNC(=O)Cn1ccc2ccccc2c1=O)c1ccc(Cl)cc1
Cc1c(C(=O)c2cnc(-c3ccc4ccccc4c3)nc2N)cnn1C1CNC1
O=C(NCc1cccc(C(F)(F)F)c1)c1ccc(Cc2ccc(OCCN3CCCC3)cc2)cc1
O=C1OC2(CSc3nc(N4CCN(c5cnccn5)CC4)c4c(c3O2)CCCC4)c2ccccc21
COc1ccc(C)c2sc(N(CCCn3ccnc3)C(=O)c3ccc(S(=O)(=O)N4CCCC4)cc3)nc12
CCC(C(=O)N(C)C(=O)OC(C)(C)C)n1c(=O)n(C2CCN(Cc3ccc(C)cc3)CC2)c2ccccc21
CCOC(=O)n1cc(C2CCN(C(=O)c3ccccc3)C2)c2ccccc21
COc1cc(C#N)cc(-c2ncn(Cc3ccccc3)c2OC)c1
CCOc1nc2cc(C)ccc2cc1CN(Cc1cccnc1)C(C)C
Fc1ccc(C(OCCN2CCCC(Nc3ccc(Cl)cc3)C2)c2ccc(F)cc2)cc1
O=C1C(=Cc2ccccc2)Oc2ccc(OCc3ccc(F)cc3)cc21
Cc1ccc(NC2CCCN(C(=O)CCc3c[nH]c4ccccc34)C2)cc1C
Cc1ccc(=O)n(-c2ccc(C3CN(C(=O)Nc4cccc(-c5noc(C)n5)c4)C3)cc2)c1
Cc1ccn2c(=O)cc(N3CCOCC3)nc2c1
Cc1cc(-c2ccccc2)nc([S+]([O-])Cc2nnc(-c3ccccc3)n2-c2ccccc2C)n1
CC(C)=CCc1cc2cc(Cc3ccc(O)cc3)c(=O)oc2cc1O
CC(C)(C)c1ccc(-c2ccc(C(=O)O)c(C(=O)O)c2)cc1O
CC1(c2ccc(N)c(N)c2)CCCCC1
CC(=O)OC1CC(O)C2(C)COC(C)=C2C2OC(=O)C(=C(C)C)C12
OCC1OC(c2nc(-c3ccccc3)c(-c3ccncc3)o2)C(O)C(O)C1O
O=C(Nc1cccc(S(=O)(=O)N2CCCCCC2)c1)c1ccc(CN2CCCCCC2)cc1
NCONCCOCCOCCOCCN=C(N)c1ccccc1O
COc1ccc(OC)c(NC(=O)N2CCc3nc(-c4cccc(C)c4C)nc(-c4cccc(OC)c4C)c3C2)c1
O=C(Cn1c(-c2nonc2Nc2ccccc2)nc2ccccc21)Nc1ccc2c(c1)CC1(C2)NC(c2ncccn2)=NC1=O
Cc1cccc(CSC2=C(C#N)C(c3cccnc3)C3=C(CCCC3=O)N2)c1
Cc1ccc(C=CC(=O)NCc2ccc(O)c(O)c2)cc1O
Cc1ccc(CN(C(=O)OC(C)C)C2CCCN(c3cccnn3)C2)s1
CN(C)c1ccc(C2=NN(C(Cl)=NS(=O)(=O)c3cccc(Cl)c3)CC2c2ccccc2)cc1
COCC1(OC)CCC=CCCCCCCC1
CN(CC(=O)Nc1cc(S(=O)(=O)N2CCOCC2)ccc1N1CCCC1)Cc1ccccc1
Cc1nc(NCCCCCCCNC(=O)c2ccc3c(c2)OCO3)nc2ccccc12
Cc1cccc(Cn2ccnc2SCC(=O)Nc2ccc(N3CCCCC3)cc2)c1
CCCC(=O)NC1CCC(CCN2CCOC(c3ccc(Cl)c(C)c3)C2)CC1
Cn1c(=O)c2[nH]c(C3CCCC3)nc2n(C)c1=O
NC(=O)c1ccc(CN2CCOc3ccc(-c4cncc(C(N)=O)c4)cc3C2)cc1
Clc1ccccc1Oc1ccc(CNCc2cccs2)cc1
Cc1ccc(NC(=O)NC2CC3(OC(Cl)CC(C)(C)C3O)OC2CO)cc1
ONC(=NC1CCCCC1)c1cccnc1OCc1ccccn1
Fc1ccccc1-c1cccc(-c2ncc(C(F)(F)F)c3cc(-c4cc5ccc(-c6nc7ccccc7[nH]6)cc5[nH]4)ccc23)c1
CCC(C)(C)NC(=O)c1ccccc1NS(=O)(=O)c1ccc2c(c1)NC(=O)CO2
CNc1ccccc1Oc1ccc(C(=O)c2nc3ccccc3[nH]2)cc1OC
O=C(C[n+]1cccc(-c2ccccc2)c1)c1ccccc1
COCOC12CC(=O)C3CC1(OC1OC(COC(=O)c4ccc(O)cc4)C(C)C(O)C1O)C3(COC(=O)c1ccccc1)C(C)O2
Oc1cccc(-c2sc3cc(O)ccc3c2-c2ccc(N3CCNCC3)cc2)c1
C1=C2CC(OC3CCC(OC4OCCCC4OC4CCCCO4)CO3)CCC2C2CCC3C4CC5(CCCCO5)OC4CC3C2C1
COc1ccc(CCN2c3c(oc4ccccc34)CC2C(=O)Nc2ccc(OC)cc2)cc1
CC(=C1C=CC(=Nc2c(C)n(C)c(=S)n(O)c2=O)C=C1)c1ccccc1
COc1cc(OC)c2oc(-c3cccc(O)c3)cc(=O)c2c1
COc1cccc(CN2CCCC2CNC(=O)C(OC)c2ccc(OC)c(C)c2)c1
CC(C)CC(C=O)NC(=O)Cc1ccc(OS(=O)(=O)c2ccc(-n3cccc3)cc2)cc1
Brc1ccc(CCNC2C3CC4CC(C3)CC2C4)s1
Cc1cccnc1NC(=O)CSC1=NS(=O)(=O)c2cc(C(C)O)ccc2N1
COc1ccc(C(=O)N2CCC(N3CC(c4ccc(C(F)(F)F)c(OC5CCCC5)c4)CC3=O)CC2)cc1
CC(=O)c1ccc(NC(=O)c2ccc(C3c4[nH]c5ccccc5c4CC(C(=O)O)N3C)cc2)cc1
O=C(C=Cc1ccc(C=C2Cc3ccccc3Cc3ncccc32)cc1)NO
Cc1ccc(C)c(S(=O)(=O)N(C(=O)Oc2c(C)ccc(C)c2C)c2ccccc2)c1
Cc1cc(=NN=C2Nc3ccccc3C(c3ccc(F)cc3)N2)[nH]cc1Br
COc1cc2c(cc1NC(=O)C=Cc1ccccc1)oc1ccccc12
Cc1cccnc1-n1nc(Cl)cc1C(=O)Nc1ccc(C#N)cc1
CCCCN(C)CC(=O)Nc1ccc2c(c1)C(=O)c1ccccc1-2
NS(=O)(=O)c1cccc(CCNc2ncnc3[nH]cnc23)c1
CCOC(=O)CCN(C(=O)c1oc2c(c1C)CC(C)(C)CC2)c1ccccn1
COc1cccc(CNc2ccc(S(N)(=O)=O)cc2)c1OC
Clc1cccc(Cl)c1CNc1nc(NCc2cccs2)c2cccc(Cl)c2n1
COC(=O)c1cc2c(cc1OC)C1(C)CC3C(C)=CC2(C)C1CN3OC
COc1ccc(CNc2cc(F)ccc2F)cc1OC
CCN(CC)Cc1cnc2n1CCN(C(=O)c1c(F)cccc1C(F)(F)F)CC2
CN(C(=O)c1cncs1)c1ccc(Oc2ccc3nc(NC(=O)C4CC4)cn3n2)cc1
O=[N+]([O-])c1ccc(C=C2CCN(S(=O)(=O)c3ccccc3OC(F)(F)F)CC2)cc1
CC1=C(C(=O)OCCN2C(=O)c3ccccc3S2(=O)=O)C(c2cccc(C)c2)C(C(=O)OCc2ccccc2)=C(Cl)N1
O=C(CCn1cc(N2CCCCC2)nn1)N1CCN(c2ccc(F)cc2)CC1
CC(CNCc1ccc(OC(F)(F)F)cc1)CON=Cc1cc(N)ccc1[N+](=O)[O-]
COC1(C)NC(=O)NC(c2ccccc2C(F)(F)F)C1C#N
COC(CNCCNC(=O)Nc1ccccc1CO)COc1cccc(O)c1
CC(C)c1ccc(Nc2nc(C3C4CCC(CC4)N3C)cs2)cn1
O=C1c2ccccc2C(=O)c2c(O)c(O)cc(OCC3CCCCC3)c21
Cc1cn(C2CC([N-][N+]#N)C(c3ccc(CNC(=S)NCC(=O)O)cc3)O2)c(=O)[nH]c1=O
c1ccc2sc(NCCNc3ccc(-n4cncn4)cc3)nc2c1
CC1(C(=O)O)CCC(C(C)(C)NC(=O)c2c(N)c(Cl)cc([N+](=O)[O-])c2-c2nc3ccccc3s2)CC1
O=C1CC(c2ccco2)SC(Nc2cc([N+](=O)[O-])cc([N+](=O)[O-])c2)=N1
CCc1ccc(NC(=O)CN(C)C(=O)c2ccc3nc(C(=O)NCCC(=O)OC)c(C)nc3c2)cc1
Cc1[nH]c2ccccc2c1C(=O)Cn1c(=O)oc2ccc(-c3ccc(CC(C)(C)O)nc3)cc21
CN1CCN(c2cc(-c3ccc(F)cc3)n(-c3cccc([N+](=O)[O-])c3)c(=O)c2C#N)CC1
Cc1cccc(NC(=O)CSc2nnc(-c3ccncc3)n2Cc2ccccc2)c1
Oc1ccc(-n2c3c(c4ccccc42)C(=S)c2ccccc2C3)cc1
CN(Cc1ccccc1)C(=O)N(C)Cc1ccccc1
NCCCCC(NC(=O)COCc1ccccc1)C(=O)NC(Cc1c[nH]c2ccccc12)C(=O)NC(CCC(=O)OCc1ccccc1)C(N)=O
CCCNC(=O)C1CCN(S(=O)(=O)c2ccc3c(c2)CCN3C(C)=O)CC1
CCC(=O)N1CCC1Cn1ccc2ccc(NC(=O)c3ccc4cc5n(c4n3)CC(C)(C)CNC5=O)cc21
C=C1C=CC(=O)C2(C)OC(C)(C)CC=C12
COc1cccc(NC(=O)C2=CC=CN=S2c2ccc(Cl)cc2)c1
C=C(C)CNC1CCc2ccc(O)cc2C1
Cc1c(-c2ccccc2)c(=O)n(-c2ccccc2)n1CC(O)CN(CCc1ccccc1)C(=O)c1ccc(F)cc1
COc1ccccc1C=Cc1cc(O)c(OC)c(OC2OC(COC3OC(C)C(O)C(O)C3O)C(O)C(O)C2O)c1
COc1ccc(Nc2nc(NCCN)nc(OC3CCNC3)n2)cc1
Cc1ccc(C(N)=S)cc1Nc1ncnc2cnc(N3CCC(CO)C3)nc12
CC(=Cc1ccc([N+](=O)[O-])cc1)NC(=O)CCC1CCCCC1
COc1ccccc1-n1nc(C(=O)Nc2cc(C)on2)c2ccccc2c1=O
Cc1ccccc1OC(C(=O)Nc1nccs1)c1ccccc1
CCCCCCCCCCCCCC(=O)N(O)CCCc1nc2cc(Cl)ccc2[nH]1
c1ccc(-c2cncc3nc4ccc(-c5ccc(N6CCNCC6)cc5)cc4n23)cc1
Cc1ccc2[nH]c(C(=O)NC3Cc4ccccc4N(S(=O)(=O)c4ccccc4)C3)cc2c1
COc1ccc(NC(=O)c2ccc(-c3cccc(OC)c3)cc2)cc1
COc1nc(N)nc(Oc2ccc(=O)n(Cc3ccccc3N)n2)n1
O=C(c1cc(O)c(O)c(O)c1)N1CCC(Cc2ccccc2)CC1
C=CCc1ccc(Nc2ccc3c4c(cccc24)C(=O)N(OCC)C3=O)cc1
CC1=NN(c2ncc(C(F)(F)F)cc2Cl)C(=O)C1=Cc1ccc([N+](=O)[O-])o1
Cc1cccc(NC(=S)N2CCCC(Cl)C2)c1F
CS(=O)(=O)C1(c2cccc(-c3cccnc3)c2)C2CN(C(=O)c3ccc(Cl)cc3)CC21
CCOCc1cc2nc(-c3c(Cl)cccc3OC)n(Cl)c2cc1Cl
CC1(O)CC(C(=O)NCc2ccccc2)N(C(=O)c2ccc(C(=O)Nc3ccccc3N)cc2)C1
O=C1c2ccccc2C(=S)c2oc(-c3ccc(Cl)cc3)nc21
N#Cc1cc(N)nc(NC(=O)OCc2ccc(-c3ccc(C(F)(F)F)cc3)o2)c1
CCOC(=O)C1C(OC(=O)c2ccc(C(=O)OC)cc2)CC2CCC1N2C
O=c1c2c(ncn1C1OC(O)C(CO)C1O)C(Cc1ccccc1)CC(CCN1CCCC1)CN2
Cc1c(-c2ccc(OCc3ccccc3)cc2)nc2ccc(Cl)cc2c1C(=O)O
COc1ccnc(C2CCCN2C(=O)c2cncs2)c1
Oc1ccc2c(c1)OCC(CCc1ccccc1)C2
Oc1ccc(-c2cnc(Nc3cc(N4CCCNCC4)ccn3)s2)cc1
COCC1=NN2C(=N)C(=Cc3ccc(OC)cc3)C(=O)N=C2S1
CCn1c(SCC(=O)N2CCN(c3ccccc3)CC2)nc2c(sc3ccccc32)c1=O
O=[N+]([O-])c1ccccc1C(P(=O)(O)O)P(=O)(O)O
NC(=O)c1c(NC(=O)Nc2ccccc2Oc2ccccc2)sc2c1CCCC2
COc1ccc(-c2ccc3ncnc(NCc4ccc([N+](=O)[O-])c(OC)c4)c3c2)o1
Nc1ncnc2c1ncn2C1CCN(C(=O)CC(CC(=O)O)c2ccccc2)C1
CC(=O)Nc1ccc2c(c1)nc(Cc1ccc(F)cc1)n2C1CCCCC1
CC(C)(C)c1ccc(NC(=O)CCC(=O)NN=Cc2ccc(Cl)cc2O)cc1
CC(C)CC(NC(=O)CC(O)C(CC(C)C)NC(=O)C(Cc1ccccc1)NC(=O)C(O)c1ccccc1)C(=O)NCc1ccccc1
CCC(CC)NC(=O)Cn1c(=O)n(CCCC(=O)NCCc2ccccc2)c(=O)c2ccccc21
COc1ccc(CN2C(=O)c3ccccc3C2C(=O)Nc2cc(C)ccc2C)cc1
COc1cc(O)cc(C=CC(=O)Oc2ccc(COC3OCC(OC)C(O)C3OC)cc2O)c1
CC1CCC2C3(OC(C)C)C(=O)C4(C)CC(O)C(O)(OCC(C)C3C)C(O)OC24C1
CC1=C(C(=O)OCC2CCCO2)C(c2cc([N+](=O)[O-])ccc2O)C(C(=O)OCN2C(=O)c3ccccc3S2(=O)=O)=C(C)N1
Cc1cc(=O)oc2cc(OCC(=O)NC3CCN(Cc4ccccc4)CC3)ccc12
Cc1ccccc1Nc1nc(-c2ccccc2)cs1
COc1ccc(-n2ncc3c2C2(CC3)CCN(C(=O)c3ccc(=O)n(C)c3)CC2)cc1
Clc1ccc(Cn2cc(C=Nn3c(Cl)nnc3-c3ccco3)c3ccccc32)cc1
Cc1ccc(C2NNC(=S)N2c2ccccc2)cc1
COc1n[n+]([O-])ccc1C=C(O)C(=O)O
Cc1cc(S(=O)(=O)N2CCOCC2)ccc1NN=c1cc[nH]c2cc(Cl)ccc12
COC(=O)Cc1nc(Nc2ccc(C)cc2)nc2c1ncn2Br
COc1ccccc1C=C1Cc2cccc3c2C1(CC#N)CCC3
CC(C)(C)c1ccc(C2CC(c3ccccc3)c3c(c4ccccc4c4nc5nc6ccccc6n5nc34)O2)cc1
O=c1c2ccccc2nnn1-c1ccc(Cl)cc1
Cc1cc(CCc2ccccc2)c(O)c(OCCCNC(Cl)(Cl)Cl)c1C
COc1cccc(C(=O)Cn2cnc([N+](=O)[O-])c2)c1
O=c1cc(-c2ccccc2C(F)(F)F)oc2c(O)ccc(O)c12
O=C(NC1(c2ccccc2)CCCC1)c1[nH]cnc1C(=O)N1CCCCCC1
CCOc1ccc(C(C(=O)NCCc2ccc(OC)c(OC)c2)N(CCc2c[nH]c3ccccc23)C(=O)c2ccco2)cc1
FC(F)(F)c1ccc(COc2ccc3nc(N4CCCC(N5CCCCC5)C4)[nH]c3c2)cc1
Cc1ccc(N(CCC(=O)Nc2ccc3c(c2)OCCO3)S(=O)(=O)c2ccc(C)cc2)cc1
CC(=N)N1CCC(CC(NC(=O)C(CSc2cc(Cl)cc(Cl)c2)NS(=O)(=O)c2cccc3c2OCCO3)C(=O)O)CC1
CC(=O)Nc1ccc(Cl)c(Nc2ncc(Cl)c(NCc3nc(C)cs3)n2)c1
Cc1ccc(C(=O)N2CCC(C(=O)Nc3sccc3C(N)=O)CC2)cc1
COC(c1ccc(C)cc1)c1nc(-c2ccc(O)c3ncccc23)cs1
CCC1(C(F)F)N=C(C)OC1(C#N)N1CCCCC1
Nc1ccc(-c2cccnc2)cc1Nc1ncnc2cnc(N3CCC(O)CC3)nc12
COc1ccc(-c2noc(C3CCCN3C(=O)CCOc3ccccc3)n2)cc1
CCOc1ccccc1CN1C(=O)c2c(nc(N3CCn4c(F)nnc4C3)n2Cc2ccccc2C)C1c1cccc(Cl)c1
COCc1cccc(-c2ccc3c(n2)C(C)(C)OC(=O)N3)c1
CC1OC(C2C=C(CO)C(=O)C(=O)O2)C=CC1OC(=O)c1ccccc1
NC(=O)N(NCCO)c1ccc(Br)cn1
N#Cc1cc(S(=O)(=O)Nc2ccc(F)cn2)ccc1Oc1cccc(C(F)(F)F)c1
CCc1ccc2c(c1)CCN=C2N1CCCC1
CN1c2ccc(OCc3ccc(C#N)cc3)cc2C2(C)CCN(CCc3ccccc3)C12
CC1(C2CCCCC2)NC(=O)N(CC(=O)NC2CCCCCC2)C1=O
CCOc1ccc(-c2ccc(S(=O)(=O)NC(C(=O)NO)C3CCCCC3)cc2)cc1
COc1ccc(CN(C(=O)c2cccnc2)c2cccc(S(=O)(=O)N3CCc4ccccc4C3)c2)cc1OC
Cc1cccc(Nc2noc3ccccc23)n1
CSc1ccc(Cl)c(C(=O)Nc2c(Cl)cncc2Cl)c1
COC(COc1ccc(-c2ccc(C)cc2)cc1)CN1CC(C)CC(N(C)C)C1
CN1CCN(c2cccc(-c3cc(=O)cc(N4CCOCC4)s3)c2)CC1
CCCCCCC1=CC2=CC(=O)C(C)(OC(=O)CCP(=O)(O)O)C(=O)C2=CN1C
O=C1NC(=O)C(=Cc2ccc(Br)c3ccccc23)N1
O=c1c2ccccc2nc(-c2ccc([N+](=O)[O-])cc2)n1-c1ccccn1
O=C(Nc1ccccc1Oc1ccccc1)c1ccc(-c2ccncc2F)cc1C(F)(F)F
CCOc1ccccc1NC(=O)C(=O)NC(=O)NC1CCCCCCC1
CC(O)CNC1CCC(Nc2nc(NCc3ccc(F)cc3)c3ccccc3n2)CC1
CS(=O)(=O)N1CCN(Cc2ccc(OCc3cccc4ccccc34)cc2)CC1
COc1cccc(C(=O)ON=C(N)c2ccc(O)cc2)c1
Cc1ccc(NCCC2Cc3ccc4ccccc4c3O2)cc1
CNC(=O)CCNC(=O)C1CC(C(=O)NC)CN1CC(O)CC(Cc1ccccc1)NC(=O)CCC(=O)O
O=C(O)CN1C(=O)C2C3C=CC(C3)C2C1=O
Cc1ccc(S(=O)(=O)NN=C2NN=C(c3ccc(C)o3)CS2)cc1
CC1CC(=O)NN=C1c1ccccc1
CN1C(c2ccccc2)CC(c2ccccc2)CC1n1cc(-c2ccc(C=CC(=O)NO)cc2)nn1
NC(=O)c1ccc(C(F)CNc2ncnc3c2[nH]c2cc(O)ccc23)s1
CN(C)C(=S)NC(=O)CCCc1c[nH]c2ccccc12
CCCCCC=CCC=CCC=CCC=CCC(=O)Oc1cc(O)c2c3oc4c(c13)C(C2=O)C(O)=CC(O)=C4
CCCCCNc1cccc2cc(C(=O)O)ccc12
CC1C(O)C(n2cnc3c(NCc4cccc(O)c4)nc(N(C)C)nc32)C2CC12Cl
Cc1c(Cl)c(Cl)cc(=O)n1Cc1cccc(-c2ccccc2)c1
N#CC1(N2CCN(Cc3ccc(Cn4ccnc4)cc3)CC2)CCCCC1
COn1ccnc1C(=O)C1CCN(CCCOc2nc(-c3ccc(S(C)(=O)=O)cc3F)cc3ncccc23)CC1
CC(=O)Nc1ccc(NC(=O)c2ccc(-c3nc4ccccc4s3)cc2)cc1
COc1ccc(-c2nc(N)nc(C(F)(F)F)n2)cc1OCc1ccccc1
CCOc1ccc(CC(CC)NC(=S)NCc2ccc(S(N)(=O)=O)cc2)cc1
CN(C(=O)Oc1ccc(-c2cccc(NC(=O)c3cc(-c4ccc(C#N)cc4)[nH]n3)c2)cc1)C1CCC1
CC1CC(c2nc3ccccc3[nH]2)Oc2c(F)cccc21
CC(C)N1Cc2ccccc2C12CCN(C(=O)c1ccc(CN3CCCC3)cc1)CC2
COc1ccc(Nc2nc(NCc3ccccc3N)cc(OC)n2)cc1
N#CC(=Cc1c[nH]c2ccccc12)c1cccc(O)c1
CN(C)c1ccc(NS(=O)(=O)c2cccc(C(=O)NCc3ccco3)c2)cc1
C=CCN1C(=O)SC(=CCBr)C1=O
CSC(=O)c1cc(C=CC(=O)c2ccc(O)c(O)c2)c(OC2OC(O)C(O)C(O)C2O)cc1O
COC(=O)Cc1ccc(C=C2SC(=O)N(CC(=O)NCc3ccccn3)C2=O)cc1
CN(C)CCSc1ccc(O)c(C(=O)c2cc(Cl)ccc2C(F)(F)F)c1
CCOC(=O)c1c(Nc2ccc(NC(C)=O)cc2)c2ccccc2n(OCC)c1=O
CC(=O)NC(C)C1COCCN1c1ncc(C(C)C)c(N2CCC(Oc3ccc(F)cc3)C2)n1
CC(C)(C)c1nsc(N2CCC(c3n[nH]c(=O)[nH]3)C2)n1
C=C(CCCCCCCCCCCCCCCCC)C1(C)CCc2oc3c(C)cc(O)cc3c(=O)c2C1
Cc1cc(NC(=O)c2cc3c(C)nc4ccc(OC(F)(F)F)cc4c3s2)no1
CCOc1ccc(NCc2ccc(OC)cc2)nn1
CC(=O)C=C(O)C(=O)NCCCN1CCN(c2cccc(Cl)c2)CC1
CC(C)(C)c1cc(CNC(=S)NCC=Cc2ccccc2)cc(C(C)(C)C)c1
CC(=O)c1ccccc1OCc1nnc(SCC(=O)NC(C)(C)C)n1C(C)C
Cn1c(=O)n(C2OC(CO)C(O)C2O)c2nc(N)ncc21
CCOc1cccc(C=NOC)c1
CCOC(=O)C(Cc1ccc(OCc2cccc(C(=N)N)c2)cc1)C(=O)O
Nc1ccn(C2OC(F)(CO)C(F)C2F)c(=O)c1
CC(C)N(c1cc2ncc(=O)[nH]c2cc1Nc1nc(-c2ccccc2)cs1)C1CCCCC1c1ccccc1
CN1CCC(c2nccnc2OC2COC(=O)N(c3ccc4ccccc4c3)C2)CC1
COc1cccc(N2C(=O)N(C3CC3)C3CS(=O)(=O)CC32)c1
COc1cc2c(cc1OC)CC(=O)N(CCCN(C)CCc1ccc(NO)cc1)CC2
Cc1coc2ccc(Cl)cc2c1=O
CCCc1cc2c(=O)cc(-c3ccc(C(=O)NCCOC)cc3)oc2c(CCC)c1O
Cc1c(S(=O)(=O)Nc2ccc3c(c2)OC2(CCN(C4CCCCC4)CC2)O3)c(=O)n(C)c(=O)n1C
O=C(CCN1C(=O)c2ccccc2C1=O)NCc1ccccc1Cl
COc1ccc(N2CCN(C(=O)CNC(=O)c3ccco3)CC2)cc1
O=C(C=Cc1cccc(O)c1)SSC(C(=O)Nc1ccccc1)c1ccccn1
Cc1ccccc1-c1cn(C(C(=O)N2CCC(n3c(C#N)nc4c(C)cc(C(F)(F)F)cc43)CC2)S(C)(=O)=O)nn1
O=C(O)c1ccc(NCc2ccccc2)cc1O
Cc1ccccc1C1CN(c2ccc(S(=O)(=O)NCC(=O)N3CCOCC3)cn2)C(=O)N1
NC1(O)C(F)C(COC(=O)c2ccccc2)OC1n1ccc(F)nc1=O
CCCCCOC(=O)N1CC(=Cc2ccccc2Cl)C(=O)C(=CC(C)(C)CC)C1c1ccccc1OC
O=C(O)C1C(O)C(O)OC(Oc2cccc(CO)c2)C1O
O=C(CNC(=O)Cc1ccc(-c2ccccc2)cc1)NCC(=O)NC(Cc1ccc2ccccc2c1)C(=O)NCCc1ccccc1
Fc1ccc(C#Cc2ccc3nc[nH]c3c2)cc1
CCN(CC)CCN1C(=O)C(O)=C(C(=O)c2ccc(S(=O)(=O)Nc3ccccn3)cc2)C1c1cccnc1
CCCCCOC(=O)N1CCN(C(=O)C(CCC(=O)O)NC(=O)c2cc(OCCCOC)cc(-c3ccccc3)n2)CC1
COc1c(Cl)c(O)c(Cc2c(O)c(Br)c(O)c(Br)c2CC=C(C)C)c(O)c1CC=C(C)CCC=C(C)CCC=C(C)C
COC(=O)C1=C(c2ccc(Br)cc2)CC2CCC1N(C(=O)NC1CCCC1)C2
CCc1nc2cc(N)ccc2n1CCOc1ccc(C=C2SC(=S)N(C(Cc3ccccc3)C(=O)O)C2=O)cc1
C=CCn1nc(-c2ccncc2)c2ccccc2c1=O
CCC(C)(C)NC(=O)COC(=O)C1CC12CCC2
Cc1cccc2sc(C(=O)NC3CN4CCC3CC4)cc12
Cc1ccc(-c2nnc(-c3cncc(Br)c3)o2)cc1
COc1cc(N2CC(CNC(=O)C=Cc3ccc([N+](=O)[O-])cc3)OC2=O)ccc1N1CCS(=O)(=O)CC1
CC(Cc1c[nH]c2ccccc12)OS(=O)(=O)c1ccc(F)cc1
CCOC(=O)c1cc(C)nn1-c1nnc(-c2ccccc2)c(-c2ccccc2)n1
COc1ccc(N2CC(C(=O)Nc3cccc(-c4cccc(-c5nc6cccc(OC)c6o5)c4)c3)CC2=O)cc1
COc1ccc(-c2nc3ccccc3n2C(C)C2CCCC2)cc1
COc1ccc(N(N)C(=O)Cc2cccc(C)c2)cc1
C=CC(=O)Nc1cc(Br)ccc1Nc1ncnc2cc(OCCNC(=O)C=CC)c(F)cc12
CC(C)CC1CN(Cc2ccccc2F)CCN1c1cccc(CCO)c1
CC1(C)OC2C(COCc3ccccc3)OC(n3cc(F)c(=O)[nH]c3=O)C2O1
Cc1cccc(Nc2nn3c(=O)c4ccc(C(=O)Nc5cccc(C)c5C)cc4nc3s2)c1
CN(C)CCCN=c1c2ccccc2ccc2ccccc12
CSc1nc(=O)c2cnn(C)c2[nH]1
Cc1cccc(CSCC(=O)N(F)CC(=O)Nc2ccccc2C(F)(F)F)c1
COc1cc(Cl)c(C=CC(=O)c2ccccc2OC)c(Cl)c1
Cn1nc(C(=O)Nc2ccc(F)cc2)ccc1=O
COC1(CC2C=CC=CCc3cccc4c3CNC2(C)O4)OC(=O)C(C)=C1C
Cc1cc(CSc2sc(-c3ccc(C(N)=O)cc3)nc2C)c2ccccc2n1
O=[N+]([O-])N=C1N(CCCCOc2ccc(N(Cc3ccccc3)Cc3ccccc3)cc2)CCN1Cc1ccccc1
OCC1OCC(n2cnc3c(NCC4CCCOC4)ncnc32)O1
c1ccc2c(c1)c1ccccc1c1[nH]c(-c3ccc(OCCN4CCCC4)cc3)nc21
COc1ccc(-c2nn(-c3ccccc3)cc2C=C(C(=O)c2ccc(Cl)cc2)c2nc3ccccc3[nH]2)cc1
O=C(Cn1c(=O)n(Cc2ccccc2F)c(=O)c2oc3ccccc3c21)NCCN1C(=O)SC(=Cc2ccccc2F)C1=O
CC(C)(C)OC(=O)c1cc([N+](=O)[O-])ccc1N1CCC(N2CCC(C(=O)NC3CC3)CC2)CC1
CCc1c(C)nc(C)nc1N1CCN(CC(=O)NCc2ccc(F)cc2)CC1
FC(F)(F)c1nc2c(N3CCNCC3)nc(-n3ccnc3)nc2[nH]1
Cc1ccccc1-c1cc2sc3ccc(O)cc3c2c2c1C(=O)NC2=O
CN1c2cc(NCC3CCCO3)ccc2S(=O)(=O)c2cc(N)ccc21
Cc1c(C(Nc2cccc(C(N)=O)c2)c2ccc(NS(C)(=O)=O)c(O)c2)ccc2cccnc12
COc1cc(-c2cc(C(=O)Nc3cc(Cl)ccc3N3CCCC3)[nH]n2)cc(OC)c1OC
CNC(=S)c1cc(O)ccc1-c1[nH]c(=S)oc1Cc1cccc(-c2ccccc2)c1O
O=C(CCN1C(=O)c2ccccc2S1(=O)=O)Nc1ccc2c(c1)OCCO2
O=C(CCS(=O)(=O)C1CCCCC1)NCc1ccccn1
CC1=Nc2c(-c3ccc(O)cc3)c(C)nn2C(c2ccccc2)C1
O=C(O)CC(O)c1ccc(Cl)cc1Cl
CC(C)Cc1cc2n(c1)CCN(C1CN3CCC1CC3)C2=O
Cc1c(F)ccc2c1CN(C(=O)CNC(=O)c1ccc(-c3ccccc3)cc1)CCN2Cc1ccc(F)cc1
CCCc1ccc(C)n1-c1noc(C)n1
O=C(CN(Cc1ccc(Cl)cc1Cl)C(=O)CCS(=O)(=O)c1ccc(Cl)cc1)NC1CCCc2ccccc21
CCS(=O)(=O)c1ccc2c(c1)OCC(C(=O)Nc1ncc(C)s1)O2
CN(C)C(c1ccc(F)cc1)c1nnnn1-c1ccc2c(c1)OCCO2
O=C(O)Cc1cc(C2CCCN(CCCc3ccccc3)C2)ccn1
COc1cc(C=C(NC(=O)c2ccc(Cl)cc2)C(=O)Nc2ccccc2Cl)ccc1O
CN(C(CO)CCN1CCCCC1)S(=O)(=O)c1ccc(CO)cc1
COc1ccc(C2CC(=O)NC2c2ccc(OCCCN3CCOCC3)cc2)cc1
CSc1ccccc1C(=O)c1cnc(NC2CCN(S(=O)(=O)c3ccc(C)cc3)CC2)nc1N
O=c1[nH]c2ccccc2c2ccccc12
CC1=C(N2CCOCC2)C(=O)C(C)=C(N2CC2)C1=O
CC=C(C)C(=O)OC12C(OC(=O)c3ccccc3)CC3CC1(OC3(OC(C)=O)OC(C)=O)C(OC(C)=O)(OC(C)=O)C(C)C(C)C2C
COc1cccc(C(=O)c2nc(NC(C)=O)nc3c2ncn3C2CCCC2)n1
O=C(NC1CCCC1)c1ccc(S(=O)(=O)N(CC2CCCO2)C2CCCCC2)cc1
COCCONC(=O)c1cccc2c(Nc3ccc(S(C)(=O)=O)cc3)ncnc12
N#Cc1c(F)ccc2[nH]cc(-c3ccc4cc(O)ccc4c3)c12
CCOP(=O)(F)C(=C(c1ccc(O)cc1)c1ccc(S(C)(=O)=O)cc1)c1ccc(F)cc1
O=C(O)c1cccc(OCc2cccc(-c3cccc(Cl)c3)c2)c1C(=O)O
OCC1CC(n2cnc3c(NC4CCCC4)nc(-c4ccccc4)nc32)C(O)C1O
CON(Cc1ccccc1C)C(=O)Cn1cc(Cc2cnc(=O)n(Cc3ccccc3F)c2)c(=O)nc1SCc1ccc(F)cc1C
COC(=O)c1ccc(NC(=O)N2CCCC(c3nc(-c4cccc(C(C)=O)c4)no3)C2)cc1
COc1ccnc(NS(=O)(=O)c2ccc(NC(=O)c3cc(-c4ccc(Cl)cc4)nc4ccncc34)cc2)n1
Cc1nc2c(CC=CC(=O)NO)c(SCC(=O)Nc3ccccc3)ncc2n1C
CCOC(=O)COc1nc2c3cc(NC(=O)CC)ccc3n(C(=O)OCC)c2s1
COc1ccccc1C(=O)N1CC(OC)C(n2cc(-c3ccccc3)nn2)CC1c1ccc(C)cc1
COc1ccc2nc3c(c(C)c2c1)C(=O)CC(C)(C)C3
CC(=O)c1ccc(OCCCc2c(C)n[nH]c2C)cc1
O=C(NC1(c2ccco2)CCCCC1)c1ccc(CN(Cc2ccccc2)C(=O)c2ccncc2)cc1
Nc1cc(C=Cc2ccnc([N+](=O)[O-])n2)cc(O)c1O
CCOc1ccc(C2C(Br)C(=O)N2c2ccc(OC)cc2)cc1
NC(=S)NN=Cc1cc(-c2oc(=O)c3cc(O)c(Cl)cc3c2Cl)ccc1Cl
O=C(NN1C(=O)c2ccccc2Cc2ccccc21)c1cc(Br)ccc1[N+](=O)[O-]
C=CC1(C)CC(=O)C2(O)C(C)(O1)C(O)C(OC(=O)NCCc1ccc([N+](=O)[O-])cc1)C1C(C)(C)CCC(O)C12C
CC1(O)CCCN(Cc2ccc(OCc3ccccc3F)cc2)C1
COc1ccc(-c2noc3ncn(-c4ccc(C)cc4)c(=O)c23)cc1
COc1cccc(-c2nnc3sc(Cc4cc(=O)[nH]c5ccccc45)nn23)c1
CCN(CC)CCCC(C)Nc1ccc(Nc2c3ccccc3nc3ccccc23)cc1
CC(C)(C)c1ccc(C(=O)NNC(=S)NC(=O)c2cccnc2)cc1
O=C(NN=Cc1ccc(OC2OC(CO)C(O)C(O)C2O)cc1O)Nc1ccc(F)cc1F
O=c1nc(-c2cccnc2)n(C2CCN(Cc3ccc4c(c3)OCO4)CC2)c2ccccc12
NNC(=O)CSc1nc(N)c2c3c(sc2n1)CCCCC3
CCc1noc(C2COC3(CCN(Cc4scnc4C)CC3)C2)n1
CCOc1cc(C(=O)c2ccc(Oc3cncc(C#CC4(C(C)(C)C)CCOCC4)c3)cc2)n(O)n1
C=C(CCC=C(C)C)C1CCC2(OOC3(CCCCCC3)OO2)C(=NOC)C1
Nc1nc(-c2ccco2)c(Cc2ccc3c(c2)OCO3)s1
NNS(=O)(=O)c1ccc(CCN2C(=O)CCC2=O)cc1
CCCCCCN1CCCC2(CC(=O)N(c3cccc4ccccc34)C2)C1
COc1ccc(CC2COC(=O)C2Cc2ccc(O)c(OC)c2)c(O)c1
CC1COc2cc3c(cc2N1)C1(C(=O)NC(=O)NC1=O)C(C)C3
COc1cccc(C2=NN(C(=O)CNc3ccc(F)cc3)CC2)c1
COc1ccc(NCc2cc3c(cc2O)COCC3)cc1C#N
CCNC(=O)Nc1cc(C2CCCN2Cc2ccccc2OC)c[nH]c1=O
Cc1ccccc1C(=O)NNC(=O)c1cc(Br)c(Br)o1
CCn1c(N2CC3CCCC2CN3)nc2c1c(=O)[nH]c(=O)n2CCOC
CCOC(=O)c1cc(-c2ccccc2)nc2c1c(C(c1ccccc1)c1ccccc1)nn2N
COc1cc2c(Nc3ccc(C(=O)O)cc3OC)ncnn2c1
Cc1cc(NC(=O)c2scnc2C)nc(N)n1
Oc1cccc(-c2nc3cc(-c4cn[nH]c4)ccc3[nH]2)c1
Cc1sc(N=Nc2ccc(Cl)cc2)c(C(=O)Nc2cc(C(F)(F)F)cc(C(F)(F)F)c2)c1C(=O)Nc1cccnc1
CCCCCCCCCCCCCCCCS(=O)(=O)NCc1cccnc1
Nc1nc(-c2cccs2)c2ncn(Cc3ccccc3F)c2n1
CCCS(=O)(=O)NCc1c2c3c(cccc3c3ccccc13)C(=O)N(CC(C)C)C2
CC(C)NC(=O)N1CCOC(C)(c2ccccc2)C1
Cc1ccc(NC(=O)c2cc3sc(Cl)cc3n2C)c(C)c1
CCCCCCc1ccc(S(=O)(=O)Nc2cccc3c2OCCO3)cc1
CN1CCN(C(=O)c2ccn3cc(Cl)cnc23)CC1Cc1ccccc1
O=C(NCC1CCCO1)c1cn(-c2ccccc2F)c(=O)c2cc(F)c(F)cc12
CC(=O)c1ccc(-c2ccc3occ(C4CCN(C(=O)O)CC4)c3c2)nc1
COc1ccc(-n2ncc3c2CCCC3NC(=O)c2ccccn2)cc1
O=C(NCCN1CCCC1)C(=O)NCC(c1cccs1)S(=O)(=O)c1cccs1
O=C(CCc1nc(=O)c2ccccc2[nH]1)NCCSc1ccccc1Cl
Cc1cccc(-c2nc3c(n2Cc2ccnc(N)c2)N2CC(C)N=C2N(C)C3=O)n1
CCCC(NC(=O)C1CC(S(=O)(=O)c2ccccc2C(F)(F)F)CN1C(=O)C(NC(=O)c1cn(C)cn1)C(C)(C)C)C(=O)C(=O)NC1CC1
Cn1cc(Nc2ncc3sc(-c4cccc(NC(=O)c5ccccc5)c4)nc3n2)cn1
CCOC(=O)CCCC(=O)N1CCC(Cc2ccccc2)(C(=O)OCC)CC1
CC(C)(C)CCNC(=O)NC1CCN(Cc2nccn2CCO)C1
CN(C)CCc1cccc(-c2noc(-c3cc4c(cc3O)[nH]c(=O)c3ccccc34)n2)c1
COc1ccc(C(C)=O)cc1CSc1nnc(-c2ccncc2)o1
Cc1ccc(NC(=O)C(C2CC2)n2c(=O)c(-c3ccccc3)nc3ccccc32)cc1
O=C(NCCN1CCOCC1)c1cccs1
CCCCc1nnc(S(=O)(=O)Cc2ccc(OC)cc2)n1C
NCC(=O)N1CCC(CNc2nc(NCc3ccc(Cl)cc3)nc(-c3ccccn3)n2)CC1
CN1CCN(S(=O)(=O)c2ccc(Cl)c(C(=O)NC3CCS(=O)(=O)C3)c2)CC1
CCOC(=S)Sc1ncnc2c1cnn2C1OC(COC(C)=O)C(OC(C)=O)C1OC(C)=O
O=C(CCCCF)Oc1c(F)c(Br)c2c(=O)n(-c3ccccc3)sc2c1F
COCC(=O)N1CCN(C(=O)NCc2ccccc2Cl)CC1
C=C(CCC12OC(C(=O)O)C(O)(C(=O)O)C(C(=O)O)(O1)C(OC(C)=O)C2O)C(OC(C)=O)C(C)Cc1ccccc1
Cc1ccc(N2CCN(CCNC(=O)c3cnoc3F)CC2)c(F)c1
C[N+](C)(C)Cc1ccc(Cl)cc1Cl
CCCCCCCCCCCCCCC(O)C(CCCCCC(C)CC1=CC(O)OC1=O)C1CCC(C2CCC(O)O2)O1
NCCCCC(NC(=O)NC(Cc1ccc(F)cc1)C(=O)NO)C(=O)N1CCN(S(=O)(=O)c2ccccc2)CC1
COc1cc2c(cc1OC)CN(C(=O)C=Cc1ccc(Cl)cc1)CC2
Cc1ccc(S(=O)(=O)Nc2cc(-c3ccnc(NCCN4CCOCC4)c3)ccc2Cl)cc1
CON1C(=O)C(=Cc2cccc(C)c2C)C(=O)N(OS(C)(=O)=O)C1=O
CC(C)=CCCC(C)CCOC(=O)C=Cc1ccc(Cl)cc1
O=C1C(O)=C(Cc2cccc(OCc3ccccc3F)c2)C(=O)c2ccccc21
Cc1ccc(Nc2nc(C(CCc3ccccc3)C(=O)NC3(C#N)CCCC3)cs2)cc1
O=C(Nc1nc2ccccc2s1)c1ccc([N+](=O)[O-])cc1
Cc1cc(C(C)(C)c2cncs2)cc2c1C1CC(O)=CCC1C(C)(C)O2
CCCCCCCCCCCCCCCCCCCC(=O)Nc1ccc(C(=O)Cc2cc(OC)c(NC(=O)CCCCCCCCCCCCCCC)c(OC)c2)cc1N
C=CC=CC(C)C(OC(N)=O)C(C)CC=CC(C)=CC(C)C(CC1CC(=O)OC(O)CC=CC=CC(=O)OC(O)C(C)C1)OC
COc1ccccc1NC(=O)CNc1cc(Nc2ccc(C)cc2)nc2cc(-c3ccccc3)nn12
CC(C)(C)OC(=O)NC(Cc1c[nH]c2ccccc12)C(=O)NC(Cc1ccccc1)C(N)=O
Cc1ccc(C)c(OCC(=O)NN=Cc2cccc3cccnc23)c1
CCCC(=O)c1ccccc1C1CC(=O)N(c2ccccc2OC)C1=O
COc1cc(C(=O)OC(C)(C)C)c(OC)cc1Cc1cnc(NC(=O)CC2CC2)s1
CCC(=O)C(=Cc1ccccc1)NC(=O)c1ccco1
CCC1OC(=O)C(C)C(OC2CC(C)(OC)C(O)C(C)O2)C(C)C(OC2OC(C)CC(N(C)C)C2O)C(C)(O)CC(C)N(C)CC1(C)C
O=C(NC1CCC(c2cccc(C(F)(F)F)c2)n2c1nc(C(F)(F)F)c2C(=O)N1CCCC1)N1CCCC1
CC1(C)OC2OC3C(OC(=O)C(N)=O)COC(C)(C2OC(=O)c2ccccc2)C3O1
COc1ccc2nc(C)c3nnc(-c4ccc(-c5ccccc5)cc4)n3c2n1
CN(C)CC1CCCN1c1nn2c(-c3ccccc3)c(-c3ccc(C4(N)CCC4)cc3)nc2s1
CC(N)C(=O)NCCNC(=O)C1c2ccccc2CN1C(=O)OCc1ccccc1
CN1CCN(c2nc(=O)cc(CCc3ccccc3)[nH]2)CC1
CC(c1ccc(O)cc1N1CCN(c2ccc(N3CCOCC3)nn2)CC1)N(C)C(=O)CCCCC1CCCCC1
O=C(CCc1ccc(Br)cc1)Nc1ccc2c(c1)C(=O)N(Cc1cccs1)C2=O
CC1=C(c2ccccc2)C(=O)C(=O)c2ccccc21
CCOC(=O)c1sccc1S(=O)(=O)N1CCC(C)CC1
CC(C)c1c(C(=O)Nc2sc3c(c2C(N)=O)CCCC3)c2ccccc2n1C(C)C
NCc1cc(N2Cc3cnn(CC4CC4)c3C2)nc2nc(-c3ccco3)nn12
CCc1c(N2CCCC(C)C2)n(Cc2ccc(Cl)cc2Cl)c(=O)[nH]c1=O
Cc1c(-c2ccccc2)c(C(=O)O)nn1-c1ccccc1
COc1ccc(C2CCN(CCn3cncn3)CC2C(=O)c2cc(OC)c(Cl)cc2OC)cc1N
CC1CCN(C(=O)Cn2nnc(-c3ccc(C(C)(C)C)cc3)n2)CC1
Cn1cc(C=Cc2ccc(F)cc2)c2c(N)ncnc21
CC1=C(C(=O)O)N2C(=O)C(NC(=O)C(NC(=O)COc3ccccc3)c3csc(N)n3)C2SC1
Cn1c(=O)c2ccccc2n2c(CCC(=O)Nc3ccc(F)cc3)nnc12
CN1CCc2ccc(CCC3N=C(C(=O)O)C=C3C(=N)N)cc2C1
Cn1cc(CN2CCOC(c3ccccc3)C2)c(-c2cccc(OCc3ccccc3)c2)n1
O=c1[nH]c2cn(-c3ccccc3)c(=O)n2n1Cc1cccc(Cl)c1
Cc1ccc(C2C3=C(CC(C)(C(C)C)CC3=O)NC3=C2C(=O)CC(C)(S(N)(=O)=O)C3)cc1
COc1sc(NS(=O)(=O)c2cccc(Cl)c2)cc1S(C)(=O)=O
CCc1cnc(C2CCCN2C(=O)COCc2nonc2C)nc1
O=[N+]([O-])c1cc(COc2ccc(-c3ccc4nccn4c3)cc2Cl)ccc1Cl
CN(O)C(=O)C1C(=O)Oc2ccc3cc(O)ccc3c21
CCOC(=O)CC(O)c1ccc(-c2nc(-c3ccc(Cl)cc3)no2)cc1
CC(C)C(NC(=O)c1ccccc1N)C(=O)N1CCC(O)CC1
CCN(CC)S(=O)(=O)c1cc(N=Nc2c(O)cc(S(=O)(=O)O)c3ccccc23)ccc1O
COC(=O)n1c2c(SC)cccc2c2c(=O)[nH]c3ccccc3c21
COc1ccc(C(=O)Nc2ccc(NC(=O)Cc3ccc([N+](=O)[O-])cc3)cc2OC)cc1
COc1c(CC=C(C)CCC=C(C)C)[nH]c(=O)c(CCc2ccc(C)cc2)c1OC
CCOC(=O)Oc1ccc(CC(CC)C(=O)NC(CC(C)C)C(=O)NC(Cc2ccccc2)Sc2ccc(OC(C)=O)c([N+](=O)[O-])c2)cc1
COc1ccc(-c2c(Br)sc3nc(-c4ccc(Cl)cc4)nn23)cc1
O=c1nc(C2CCCN2C2Cc3ccc(-c4ccccc4)cc3C2)[nH]c2cc(Cl)ccc12
O=C(NC1CCN(Cc2ccc3ccccc3c2)CC1)c1cc(O)c2occc2c1
O=C(NCCc1ccc(Cl)cc1)C(=O)c1c[nH]c2ccc([N+](=O)[O-])cc12
CC1(CS)CCCN(CC(O)CN2C(=O)CCC2=O)C1
Cc1ccc(C(=O)Nc2ccc(S(=O)(=O)Nc3ccc(F)cc3)cc2)cc1
Clc1ccccc1-c1noc(-c2ccc3ccoc3c2)n1
CC1CCCC2(CC(=O)OC2c2ccc(NC(=O)CN3CCOCC3)cc2)C1
Fc1ccc(Cn2ccc(-c3ccc4nc(-c5ccccc5)c(-c5ccccc5)nc4c3)n2)cc1
COCCOc1cc(-c2ccccc2)cc(S(=O)(=O)Nc2ccc(F)cn2)c1F
O=S(=O)(Nc1ccc2[nH]c3c(c2c1)CCCC3)c1ccc(F)cc1
Cc1cc2c(=O)n(CC(=O)NN=Cc3cc(C(N)=O)ccc3O)cnc2s1
Cc1ccc2[nH]c(-c3ccc(NC(=O)c4c(Nc5ccc(CN6CCC(C(=O)NC(C)C)C6)nc5)sc5c4CCCC5)cc3)nc2c1
Cc1noc(C)c1S(=O)(=O)N(C)CC(=O)Nc1ccc(NC(C)C)cc1
O=C(Nc1c(Cl)cncc1Cl)C(=O)c1c[nH]c2cc(Cl)ccc12
Cc1cccc(CN(I)C(=O)C2CN(C(F)(F)F)C(=O)N2C(C)C)c1
CC(C)c1nc2c(c(NCc3ccc4c(c3)OCO4)n1)CCNC2
CCOc1ncccc1C(=O)OCc1cc(=O)n2nc(C(F)(F)F)sc2n1
CC(c1ccc(O)cc1)c1nc(-c2ccc(-c3ccccc3)cc2)cn1CCN1CCOCC1
Cc1ccc2c(c1Br)CN(C(=O)c1ccccc1)CC2
COc1nc(N2C=Nc3[nH]nc(N)c3C2c2ccc(CC(C)C)cc2)nc2ccccc12
CCOC(c1cccc(O)c1)C(C)(O)COC
CC(CNCCc1ccccc1)COc1c2ccccc2cc2ccccc12
Cc1cc(C(=O)CSc2nnc(-c3ccccc3Cl)o2)c(C)n1Cc1ccco1
Cc1cc(NC(=O)Nc2nc3ccccc3s2)c2ccccc2n1
CCc1ccc(CN(Br)C2CCCCC2)cc1
O=C(CSc1nc(-c2cccs2)cc(C(F)(F)F)n1)Nc1ccc(Cl)cc1C(=O)O
CC1(C)CCC(C)(C)c2cc(C(=O)NCC(=O)O)ccc21
Cn1c2ccccc2c2ncc(-c3ccc(C(=O)N4CCN(C(C)(CO)CO)CC4)s3)cc21
COc1cc(CC(C)N)cc2c(=O)cc(N3CCOCC3)oc12
CC(Cc1ccccc1)NC(=O)C(NC(=O)C(CC1CCCCC1)NC(=O)c1nc(NC(=O)C=Cc2ccc(C(C)(C)C)cc2)n[nH]1)C(F)(F)F
Cc1ccc(CN(C(=O)c2ccccc2)C2CCS(=O)(=O)C2)cc1
NCc1ccc2nc([N+](=O)[O-])n(Cc3ccccc3)c(=O)c2c1
Cc1ccc(C2c3[nH]c4ccccc4c3CCN2C(=O)CSc2ccccc2O)cc1
COC(=O)c1ccc(NC=CC(=O)O)cc1
CCOc1ccccc1NC(=O)c1cc(-c2cccnc2OC)on1
CC1CN(CC(=O)N2CCC(c3cccc(Cl)c3)CC2)CC(C)(C)O1
NC(=O)c1c(C(=O)NC2CCC(N)CC2)sc2scc(-c3ccccc3)c12
CCC(=O)N(Cc1ccc(C)cc1)c1ccc(OCc2c(C(=O)O)noc2C(=O)O)cc1
Cn1cnnc1SCC(=O)NNC(=O)c1cccs1
CC(=O)Oc1ccc2c(c1)CCC1C2CCC2(O)C(OC3=CC4=CCC5C(CCC6(O)C5CCC6(O)O)C4CC3)CCC12
COC(=O)c1sc2nc(C)nc(SCCN3CCOCC3)c2c1C
CCCC(=O)N1CCC(C(=O)N2CCC(c3ccc(OC)cc3)CC2)CC1
CC(SCCNC(=O)CCc1ccc(C(C)C)cc1)C(=O)NC(Cc1ccccc1)C(=O)O
Cc1cc(C)cc(NC(=O)N2CCCCC2CCC(=O)NCc2ccc3c(c2)OCO3)c1
CCC(N)C(=O)N1C(C(O)CCO)CC2CCCCC21
O=C(Nc1ccc(C2CCNCC2)cc1)c1ccc(-c2cnc(NCC3CCOCC3)cc2-c2nc3ccccc3s2)cc1
CCCCn1c(=O)n(-c2ccc(N)cc2)c(=O)c2ccccc21
Cc1nc(Br)ccc1OC(=O)c1ccc(Br)o1
COc1ccc(-c2coc3c(C(=O)NCc4ccccc4-c4ccccc4)cccc23)c(C)c1
O=C(Nc1ccc(-c2nc3ccccc3o2)cc1)C1CCCO1
C=C(C(=O)OCC)N(CC)CC
N#CCCc1ccc(N2CCN(C(=O)c3ccc(NC(=O)CN)c([N+](=O)[O-])c3)CC2)cc1
O=C(NCCN1CCOCC1)N1CCC(=C2c3ccc(Cl)cc3CCc3cccnc32)CC1
O=C(NCC(=O)N(CC1CCCO1)C1CCCCC1)c1ccc(Cl)cc1
O=C(c1ccn(Cc2ccccn2)n1)N1CCC(F)(c2cccc(O)c2)CC1
CCNC(=O)Nc1nc2nc(NC(C)=O)ncc2cc1-c1c(C)cccc1Cl
COc1ccccc1C(=O)NC1N=C(c2ccccc2)c2ccccc2NC1=O
Cc1ccc(-n2cccn2)c(C(=O)N=c2sc(C(C)(C)C)nn2CCC2CCCO2)c1
O=C(O)c1[nH]c(=O)[nH]c1-c1ccc(-c2ccccc2O)cc1
Cc1cc(C(=O)Nc2c3c(nn2-c2ccc(F)cc2)CS(=O)(=O)C3)c(C)s1
COC1OC(=O)C(C)CNC(=O)C(Cc2ccc(Cl)c(C)c2)NC(=O)C(C)NC(=O)CCCC(C(C)C2OC2c2ccccc2)OC1=O
O=C(O)Cn1ncc2c1N=CNN=C2NN=Cc1ccc(OCc2ccc(Cl)cc2)cc1
Cc1[nH]c2ccc(C#N)cc2c1C=C1OC(=O)C2=C1CCCC2
O=S(=O)(Nc1ccc(NS(=O)(=O)c2ccc(Cl)cc2)c2ccccc12)c1ccc(Cl)cc1
COc1ccc(C)cc1NC(=O)Cc1nc2ccccc2[nH]c1=O
Cc1cccc(Nc2ccnc3c(Cl)cccc23)c1
COc1nc(C#Cc2cc(O)ccc2NC(=O)NCCCl)cs1
NS(=O)(=O)NCc1noc2ccccc12
CC(=O)NC(C)c1cnc(N2CCCC2)nc1N1CCC(Oc2ccc(Cl)cc2)C1
COc1ccc(NC2=C(Cl)C(=O)c3cccc(Cl)c3C2=O)c(Cl)c1
COc1ccc(C2=Nc3cc(N)ccc3N(S(C)(=O)=O)c3cc4c(cc32)OCO4)cc1C
O=C(O)CCNC(=O)c1nc[nH]c1C(=O)Nc1ccccc1
CC(C=Cc1cc(O)c(O)cc1C)=CC=CC(C)=CC(=O)O
COc1ccc(CC2c3c(c(C)cc(OC)c3OC)CCN2C(C)C(C)C)cc1
O=[PH](Cc1ccc(-c2nc3ccccc3s2)cc1)NCc1ccccc1
C=CCc1cnn2c(N(C(=O)NCC)c3cccc(OC)c3)cc(-c3ccc(Cl)cc3)nc12
CCC(C)OC1=C(COC(C)=O)C(=O)OC12CCOC(C)(O)C2
C=C1CN=C2N1c1ccccc1OC2(C)C
O=C(C[n+]1ccccc1)NCCNc1ccc(N2CCCCC2)nn1
CC(C)n1cnc2c(oc3ccccc32)c1=O
C=C1C(=CC=C2CCCC3(C)C2CCC3(C)O)CC(O)CC1O
COc1ccc(NS(=O)(=O)c2ccc(C(C)C(=O)O)cc2)cc1
Cc1ccc(CCNC(c2ccc(C)cc2)S(N)(=O)=O)cc1
CCCN(CCC)CCc1ccc2oc(=O)c(C(=O)NCc3ccc(C)cc3)c(C)c2c1
CC(C)=CCN1CCN(c2ccc(C(C)Nc3ncnc4c(C(N)=O)cccc34)cc2)CC1
C=CC1=C2C=[N+](C)CCC34CC5=C(CC3C)C(=C1)Nc1cccc(c14)OC(C)=C5C2
CC(C)c1ccccc1NC(=O)CN1CCN(C(=O)c2cccs2)CC1
CC(=O)c1ccc2c(c1)CCC1C(C)(C)CCCC21C
CCc1nc2ccccc2nc1-c1nc2c(=O)n(CC)c(=O)n(O)c2[nH]1
CC(C)c1cc(-c2ccccc2)cc2ccc(S(=O)(=O)O)cc12
COc1cc(C=CC(=O)ONC(=N)c2ccccc2OC(F)F)ccc1O
CC12CCC3C4CCC(=O)C=C4CCC3C1CC1OC12C
CCCCCCCCCOc1c(O)c2ccccc2oc1=NCc1ccccc1
CCn1nc(Cc2ccccc2Cl)cc1C1CCN(CC2CN(C(C(=O)O)C(C)C)CC2c2cccc(F)c2)CC1
CCOc1cccc(-c2cccc(C(N)=O)c2)c1
O=C(CCC1CCCC1)Nc1n[nH]c2ccc(N3CCOCC3)cc12
CC(NC(=O)CCCOc1ccc(NC(=O)NC2CCCCC2)cc1)C(=O)OC(C)(C)C
COc1ccc(-c2c(SC(Cn3ccnc3)c3ccccc3)cc(-c3ccc(C(F)(F)F)cc3)n2C)cc1
COc1ccc2c(Oc3ccc(NC(=O)NC(=O)C=Cc4ccccc4)cc3F)c(-c3ccccc3)oc2c1
NC(=O)C(c1ccccc1)(c1ccccc1)c1ccccc1
COc1c(Cl)cccc1C(=O)N1CCN(c2ccc([N+](=O)[O-])cc2Cl)CC1
CC1NC(=O)C2Cc3c([nH]c4ccccc34)C(C)N2C1=O
CCCCN(CC(=O)Nc1ccc(NC(C)=O)cc1)CC(=O)N(C)C
CCc1ccc2c(OC)cc(=O)oc2c1
COc1ccc(-c2nc(CNC(=O)CCCCC(=O)O)c(-c3ccc(OC)cc3)o2)cc1
CCN1CCOc2ccc(CNC(=S)Nc3ccc(OC)cc3)cc21
O=c1c2ccccc2nc(-c2cccnc2)n1-c1ccccc1
CCc1ccc(C(C)(OC(F)(F)F)c2ccc(C=CC(=O)O)cc2OC(C)C(=O)O)n1C
Cc1ccc(C2(CCN3CC(n4c(=O)[nH]c5ccccc54)C3)CCN(C(=O)c3ccccc3)CC2)cc1
Cc1cccc(CNc2cc(-c3ccncc3)nc(-n3cnc4ccccc43)n2)c1
COc1ccc(-n2cnc([N+](=O)[O-])c2)cc1
CC(C)(C)NC(=O)c1ccccc1NC(=O)c1cc2ccccc2o1
CN1CCN(S(=O)(=O)c2ccc(NC(=S)NC(=O)c3ccc(F)cc3)cc2)CC1
COc1ccccc1NC(=O)c1cnc(NC(=O)C2CCCCC2)s1
Cc1ccc(CO)c2[nH]c(O)c(Cc3ccccc3)c(=O)c12
COc1ccccc1C(=O)OCC(=O)Nc1cc(C(C)=O)ccc1O
Cc1ccc(-c2nn(-c3ccccc3)cc2C=CC(=O)c2ccc(F)c(F)c2)cc1
CCCc1nc(CN2CCN(C(=O)CCc3ccccc3)CC2)c[nH]1
Cc1ccc(C)c(NC(=O)CN(C)C(=O)CN2C(=O)COc3ccccc32)c1
CN(C)C(=O)c1cc(-c2cncnc2)cc2c(=O)cc(N3CCOc4ccc(C(=O)Nc5nc6c(s5)CC(F)(F)S6)cc43)oc12
C=CCc1ccc(CC(=O)Nc2ccc(C(=O)O)cc2C(=O)c2ccccc2)cc1
CC(C)c1cccc(S(=O)(=O)NC(F)C(=O)N2CCCCCC2)c1
CCN1CCN(c2ncnc3scc(-c4ccc(C)cc4)c23)CC1
Cc1c(CNC(=O)C2CCCCN2C(=O)c2ccccc2)c(C(F)(F)F)nn1C
CC(N)C(=O)Nc1ccc(CC(O)C(=O)NC(Cc2ccccc2)C(=O)NC(CCCN=C(N)N)C(=O)NC(C(N)=O)C(C)C)cc1
Cc1ccc(OCc2ccc(C(O)(C(F)(F)F)C(F)(F)F)n2-c2cccc(Cl)c2)cc1
COc1ccc(C2CC(=O)c3c([nH]c(C)c3C(=O)OC(C)C)C2)cc1
COC(=O)C1=C(c2ccc3c(c2)OCO3)NC(=S)NC1c1ccc(OC)c(OC)c1
Cc1cc(C)n(-c2cc(C)n3nc(CCC(=O)Nc4ccccn4)nc3n2)n1
COC(=O)c1sc2c(c1C(=O)OC)NC(=O)CC2c1cccs1
CCON=C(N)c1ccc(-c2ccc(-c3ccc(C(N)=NOCC)cc3)o2)cc1
COC(=O)C1C2C(=O)N(Cc3ccccc3)C(Cc3ccccc3)C2C2(C(=O)NC(CCSC)C(=O)O)CCCCC2N1C
CC(C)CC(=O)N1CCC2(CCN(C(=O)N3CCCC3)CC2)C1
CCOC(=O)c1nc(-c2ccccc2)c(C(=O)C=Cc2ccc(Cl)cc2Cl)n1C
O=C(c1ccc(-c2ccc(-c3ccccc3)cc2)s1)N1CCC(O)CC1
COc1ccc2c(=O)[nH]c(C3CC3)c(CCNC(=O)CCNC(=O)c3ccccc3)c2c1
COC(=O)Cc1cc(C)c(N2CC3CC2CN3)nn1
Cc1ccc(C2SCC(=O)N2S(=O)(=O)c2ccc(-c3cccc(C)c3)cc2)cc1
CCOC(=O)c1c(-c2ccccc2)[nH]c2ccc(Cl)cc2c1=O
Cn1c(N)c(C(=O)COC(=O)Cc2ccsc2)c(=O)n(C)c1=O
O=C(c1ccc(-c2ccccc2)cc1)n1cc[n+](C(c2ccccc2)c2ccc3c(c2)O3)c1
CCC(C)(C)NC(=O)C1CCC2CNC(C(=O)NC(Cc3ccc(-c4ccc(OC)cc4)cc3)NC(=O)CCC(=O)O)C2C1
Clc1ccc(-c2cn3ccnc3c(NCCc3ccccc3)n2)cc1
CN(C)C1CCN(c2ncn3cc(C(=O)NCC(=O)O)cnc23)CC1
COC(=Cc1cc(OC)cc(OC)c1)c1cc(C)c(OC)c(OC)c1
Cc1cc(=O)n2nc(Cc3ccccc3F)cc2[nH]1
COc1cccc(-c2cc(C(=O)Nc3cc4cc(OC5CCC(CCCN6CCCCC6)CC5)ccc4o3)ccc2OC)c1
COc1ccc(NC(=O)CN(C)C(=O)CN2CCSc3ccccc32)cc1
CN(C)C(=O)c1ccc(Nc2ccc(Nc3ccnc4cc(Cl)ccc34)cc2)cc1
CC(C)(C)CC(=O)NCC1(N(Cc2ccccc2)Cc2ccccc2)CCS(=O)(=O)CC1
CCCCOCc1cccc(-c2cc(C(=O)Nc3ccncc3)cc3cccnc23)c1
CCN1CCN(c2ccc(CNC(=O)Cc3ccccc3F)cn2)CC1
COc1ccc(NC(=O)C2CC(=O)N(c3ccc(C)cc3C)C2c2ccc(Cl)cc2)cc1Cl
O=C1COC2=NC3=C(C(=O)N(Cc4ccc(Cl)cc4)C3=O)C(c3cccc([N+](=O)[O-])c3)C12
COCCOc1ccc(-c2cc(C(=O)NN=Cc3ccc(Cl)cc3)[nH]n2)cc1
CCCCn1c(C)c(C(C)=Cc2coc3cc(OC)c(OC)c(OC)c3c2=O)c2ccccc21
CCOC(=O)CNC(=O)Cc1ccc2nc(NC(=O)c3ccc(F)cc3)cn2c1
Cc1ccc(S(=O)(=O)N2CCCC(C(=O)Nc3ccc(S(N)(=O)=O)cc3)C2)cc1
Cc1cc2c(c3c1SC(C)(CCC=CCCCC(=O)O)CO3)CC(O)C(C)(C)O2
O=C1Nc2cccc3c(Cl)ccc(c23)N(O)C1=O
CCOC(=O)C1=C(c2ccccc2)OC(=N)C(C#N)C1c1ccc(Cl)cc1
CC(=O)N1N=C(c2ccc(O)cc2)CC1c1ccc(OCCn2ccnc2)cc1
O=C(C=Cc1ccc(Cl)cc1)c1ccccc1OCC(O)CN1CCC(CO)(c2ccccc2)CC1
O=C(Nc1ccc(F)cc1)c1nn(Cc2ccccc2Cl)c2c1CCCCC2
CCCCCCOC(=O)C(C)NP(=O)(OCC1OC(n2cnc3c(N)ncnc32)C(C)(O)C1O)Oc1ccccc1
Cc1cccc2nc(C=CC(=O)c3ccncc3)cn12
COc1cc(OC)cc(C(=O)NNC(=O)CN2C(=O)NC3(CCCC3)C2=O)c1
O=[N+]([O-])C(=Cc1ccc([N+](=O)[O-])o1)C1=NCCN1Cc1ccc(Cl)nc1
Cc1ccc(Nc2ncnc3sc(-c4ccc(C)c([N+](=O)[O-])c4)cc23)cc1Cl
CSc1nc2cc(-c3ccc(Cl)cc3)nc(C)n2n1
CNC(=O)C(COC(C)(C)C)NC(=O)C=Cc1ccc(NC=C2C(=O)Nc3ccc(OC)cc32)c(OC)c1
Cc1cccc(F)c1OCc1nc(-c2ccccc2)c(C(=O)NC(Cl)c2ccccn2)o1
O=C(O)C(Cc1ccccc1)c1cc(-c2ccccc2)ns1
O=C(Cc1ccc(Cl)cc1)Nc1nnc2n1CCCCC2
O=C(c1ccc(-c2cccc(O)c2)cc1)c1cc2cc(O)ccc2o1
COCOc1c(C)cc2ccccc2c1C1SC(N)=Nc2c1c(=O)[nH]n2C
CC(=O)C1C(O)C(O)OC(OC2c3cc4c(cc3C(c3cc(O)c(O)c(O)c3)C3C(=O)OCC23)OCO4)C1O
C=C(C(=O)OCc1ccc(C(F)(F)F)cc1)C(O)c1ccc(O)cn1
O=C(O)C1CCN(C(=O)c2ccc(OCC3CCN(c4ccncc4)CC3)cc2)CC1
CC1(C)CC(N(CCCc2ccccc2)CC(F)(F)F)CC(C)(C)N1O
CCc1cc(NC(=O)CN2C(=O)C3CCCCC3C2=O)ccc1S(=O)(=O)N(CC)CC
CCn1c(=O)c2c(nc(N3CCCC(N)C3)n2Cc2cccc(Cl)c2)n(C)c1=O
CCC1CN(Cl)CCC1NC(=O)c1cccc(N)c1OC
C=C(C)P(=O)(O)OCc1ccccc1
CC(C)(CO)Cc1ccc(Oc2ccc(-c3ccn(-c4ccccc4Cl)c(=O)c3OC(F)(F)F)cc2)cc1
COc1ccc(CN2CCN(c3ccc(C=NNC4=NC(=O)CS4)c(OC)c3)CC2)cc1
c1ccc(CSc2ncnc3ccccc23)cc1
Cc1cc(OCc2nc(-c3ccc(F)cc3)c(-c3ccc(F)cc3)[nH]2)ccc1OCC(=O)O
COC1C(CC(C)(C)C)C(O)C(F)CC12Cc1ccc(N)cc1C21N=C(O)N(C)C1=O
O=C(NCCCNc1ccccc1)c1nc2ccccc2c(=O)n1-c1ccccc1
Cc1cc2c(C(=O)NCC(=O)O)cccc2n1Cc1ccccc1
O=C(O)CCCc1cccc(NC(=O)N(c2ccccc2C(=O)Nc2ccccc2)C2CCN(Cc3ccc(C(F)(F)F)cc3)CC2)c1
CCOc1cc2c(cc1C(F)(F)F)-c1[nH][nH]c(=O)c1C(c1ccccc1OC)O2
COc1ccc(C(=O)NNC(=O)C2CC(=O)N(C)C23CCCCC3)cc1
COC(=O)c1c(OC)cc(OCCCNC(=O)N2CCN(OC)CC2)cc1OC
N#Cc1cccc(C(=O)Nc2ncc(F)[nH]2)c1
COC1(C(=O)NS(=O)(=O)C2CC2)CCN(S(=O)(=O)c2ccc(F)cc2)CC1
Nc1ncc([N+](=O)[O-])c(C(Br)Br)n1
Cc1nn(C)cc1C(=O)Cn1cc(SCCOc2ccccc2)c2ccccc21
CCc1ccc2c(Nc3ccccn3)nc(-c3ccc(OC)cc3)nc2c1
CCOC(=O)C1Cc2cc(S(=O)(=O)NC3CCCCCC3)ccc2N1C(=O)c1ccccc1
OC(CN1CCN(Cc2cccc(-c3cccnc3)c2)CC1)C1CC1
CC(Oc1nc(O)cc(C#N)n1)C(C(=O)O)(c1ccccc1)c1ccccc1
Cc1ccc2c(SC3CC(n4cc(Cl)c(=O)[nH]c4=O)OC3C)c(C)c(=O)oc2c1
CC1CCN(c2ccc(NC(=O)C(Cc3ccccc3)NC(=O)C3CC(CC(C)(C)C)CN3C(=O)CNC(=O)COc3ccccc3)cc2)CC1
CC(=S)NCc1ccc2c(c1)nc(CCc1ccccc1)n2CC(=O)O
O=C1c2ccccc2OCN1CCN1CCN(c2ccccc2)CC1
CC(=O)N1c2ccccc2Oc2ccccc21
CCOc1ccccc1CNC(=O)C(=O)NCC1OCCCN1S(=O)(=O)c1ccc(C)cc1
CCN1C(=O)c2cccnc2N(CC(=O)Nc2ccc(OC)cc2)c2ccccc2S1(=O)=O
Cc1ccc2c(ccn2CCCCCCCCCCCCCO)c1
O=C(O)CCc1ccccc1OCc1nc(-c2ccccc2)no1
NS(=O)(=O)c1cc(S(=O)(=O)c2cc(Cl)c(O)c(Cl)c2)cnc1Cl
O=C(NC1CCN(Cc2ccc3c(c2)OCO3)CC1)c1cc2c(cc1Cl)CN(C(=O)C1CC1)CC2
Cn1cnc(-c2ccc3c(C(=O)c4cc5cccc(S(C)(=O)=O)c5[nH]4)c[nH]c3c2)c1C(N)=O
COc1ccc(C=CC(=O)OCC(=O)c2ccc[nH]2)cc1
O=c1[nH]cnc2cc(-c3ccc(C4CCNCC4)cc3)nc(N3CCCC3)c12
Cc1cccc(NC(=O)Cn2ccnc2-c2ccccc2OCC(N)=O)c1
COc1cc(CN2CCNC(=O)C2CC(=O)NCC2CCCCC2)cc(OC)c1OC
COc1ccc(C(Cc2ccccc2)NCC(O)c2ccc(O)c3c2OCC3)cc1OCC(=O)O
O=C(C=C(O)c1ccc(Cl)cc1)c1cc2c(ccc3ccccc32)oc1=O
Cc1cccc(-c2cccnc2Oc2ccc(Nc3nc4ccccc4s3)cc2)c1
CC(C)C1CN(Cc2ccoc2)CC1C(=O)N1CCCCO1
Cc1cc(OCC(F)(F)F)ccc1Oc1ccc(N2CC(C)NC(C)C2)cn1
COc1ccc(S(=O)(=O)N2CCOCC2)cc1NC(=O)CCCOc1ccccc1
CC(C)c1nc(CN(C)c2ncnc3ccccc23)co1
CN1CCC(Oc2cc(C(=O)Nc3cccc(Cl)c3C(=O)CO)ccc2N)CC1
CCc1nc(CN2CCCC(C(=O)NCc3ccc(F)cc3)C2)cs1
CN1CCc2c(sc(NC(=O)c3ccc(-c4nc5cc(N6CCC(C(N)=O)C6)ncc5[nH]4)cc3)c2Cl)C1
Cc1ccc(Cn2ccc(NC(=O)Nc3cccc(F)c3)n2)cc1
Cc1ccc(NCCNC(=O)c2cccc([N+](=O)[O-])c2C)nc1
COc1ccc(NC(C)=O)cc1COc1cc(Nc2ccc3nc[nH]c3c2)ncc1Cl
Cc1c(CC2=NS(=O)(=O)c3ccccc3N2)c2cc(C(=O)N(F)CCc3ccccc3)ccc2n1Cc1c(Cl)cccc1C(C)C
CCc1cccc2cc(C(=O)N3CCc4ccccc4C3)c(=O)oc12
COCCN1C(=O)c2cccc(-c3ccc(Cl)c(Cl)c3)c2C1=O
c1ccc(CN2N=C(c3ccccc3)CC2c2ccccc2)cc1
CCOc1ccccc1N1CCN(CCCCNC(=O)c2cc3ccccc3o2)CC1
N#CCCN(CCC#N)C(=N)c1ccc2ccccc2c1
Cc1ccc(C)c(OCC(=O)Nc2ccncc2)c1
c1ccc(NN=C(c2ccccc2)c2ccccc2)cc1
Cc1cc(-n2ccc(O)n2)cc(NC(=S)NC(=O)C=Cc2ccco2)c1C(F)(F)F
Cc1ccccc1Cn1c(CCNC(=O)C2CCC2)nc2ccccc21
CCOC(=O)C(Cc1ccccc1)NS(=O)(=O)c1cc(CC)ccc1Oc1ccccc1
COc1cc(C2c3cc4c(cc3C(O)(OC(=O)c3ccc(C)cc3)C3COC(=O)C23)OCO4)cc(OC)c1Cl
Cc1cccc(COc2ccc(-c3cccn4nc(Nc5ccncc5)nc34)cc2)c1
Cc1c(C(=O)O)cc(-c2ccc(S(C)(=O)=O)cc2)c(C(=O)N2CCCC2)c1C(=O)O
CC(NC(=O)C(N)Cc1ccc(O)cc1)C(=O)NC(Cc1ccccc1)C(=O)NC(CCCNC(=N)N)C(=O)NC(CO)C(=O)NC(Cc1ccccc1)C(N)=O
COc1ccccc1CC(=O)Nc1ccc(-n2nc(C(F)F)cc2-c2ccc(OCc3ccccc3)cc2)cc1
O=[N+]([O-])Cc1nc(Cc2ccccc2)no1
CSc1c([S+](C)[O-])nc(-c2ccc(Cl)cc2Cl)n1-c1ccc(F)cc1
C=CCn1c(-c2ccccc2Cl)nc2ccsc2c1=O
CCS(=O)(=O)n1cccc1CN1CCC2C1CCN2C
COC1=C(C)C(=O)c2c(O)cc(OC3OC(COC(C)=O)C(O)C(O)C3O)cc2C1=O
Cn1c(=O)[nH]c(=O)c2nc(CCCNc3nc(-c4ccsc4)cs3)cnc21
Cn1nc(-c2ccc(S(=O)(=O)N3CCC(CC(=O)O)CC3)cc2)nc1NCc1cccc(C(=O)O)c1
Cc1cc(OCCCN2c3ccccc3Sc3ccccc32)ccc1C(=O)O
Cc1ncnc(C)c1C(=O)N1CC2CN(CCC3(c4cccc(F)c4)CN(C(=O)C4CCCC4)C3)CC2C1
O=C(NCc1ccc(C(F)(F)F)cc1)c1ccc(S(=O)(=O)Nc2sc(C(=O)c3ccccc3)c(CO)c2-c2cccs2)cc1
N=C(N)c1ccc(C(=O)NCCc2cnc[nH]2)cc1
COc1ccc(-c2cccc(F)c2C)cc1-c1ccc(C(=O)NC(C)c2ccc(C(=O)NCC(C)(C)C)cc2)cc1
CCCCCCCC(=O)OC(COC(=O)CCCCCC)CC(O)C1C(O)C(O)OC(OCCCCCCCCC(O)CNC(=O)c2ccccc2)C1CO
COCc1ccc(C2C(c3ccccc3)=NN(c3cccc(Cl)c3)C23C(=O)N(C)C(=O)N(C)C3=O)cc1
CCN(C(=O)c1cc(S(=O)(=O)N2CCCc3ccccc32)ccc1Cl)c1ccccc1
Cc1ccc2c(NCCNCCCNCCCCNCCCCCCNc3ccc4nc5n(Cl)c(=O)c6ccccc6n5c4c3)ccnc2c1
NCC(=O)Nc1nc(-c2ccccc2)cs1
O=C(NC(=Cc1ccccc1Cl)C(=O)N1CCOCC1)c1c(F)cccc1F
CN(C(=O)C=Cc1ccc([N+](=O)[O-])cc1)C(Cc1ccc(OCCc2ccccc2)c(OCc2ccccc2)c1)C(=O)O
CCCCCCCCCn1cc(CNC(=O)C2CCCCC2C(=O)O)nn1
Cc1cc(Nc2cccc(F)c2)ncc1C(=O)NCc1ccccc1O
CNC(C)C(=O)NC(C(=O)N1CCCC1c1nc(-c2cc3ccccc3s2)cs1)C(C)(C)C
Nc1cc(-c2nnn(CC3CN(c4ncc(-c5ccc(Cl)cc5)s4)CCO3)n2)ccn1
O=C(Nc1cccc(-c2nn[nH]n2)c1)c1cccc2ccccc12
COc1cc2c(C(=O)NCc3ccccc3)c(OC)oc2cc1N
FC(F)(F)C1(c2cc3ccccc3s2)CCN(CC2CCCCCC2)CC1
CCOC(=O)C1=C(N2CC2Cl)C(=O)C(Cl)=C(N2CC2)C1=O
COc1ccc(C(O)CNC(=O)C(C)C)cc1
c1csc(CNc2nccc(Nc3cc(C4CC4)[nH]n3)n2)c1
COC1OC(OCC2OC(Oc3ccc(-c4ccc(O)cc4)cc3)C(O)C(O)C2OC)C(O)C(O)C1O
CC(C)(O)CCC(=O)c1cc(CC2CS(=O)(=O)CC(NCc3cccc(O)c3)C2O)cc(N)c1Cl
Cc1ccc(S(=O)(=O)Nc2ccc3c(c2)NC(=O)C(N2CCC2)C3)cc1
CC1(C)CC(NC(=O)C(=O)Nc2ccccc2C#N)CC(C)(C)N1
CN(C)CCCNC(=O)c1cccc(-c2ccnc(Nc3ccc(C(=O)Nc4ccc(N5CCN(Cl)CC5)cc4)cc3)n2)c1
Fc1ccc(Cn2c(CNn3cnnc3)nc3ccccc32)cc1
Cc1ccsc1C(=O)N1CCN(S(=O)(=O)c2ccccc2)CC1
CCNc1nc(N2CCN(C)CC2)nc2[nH]cnc12
Cc1ccc(C(=O)NCc2ccccc2C(C)(C)C)cc1Nc1ncnc2cnc(NCC3CCCN3C)nc12
CCSc1ccccc1NC(=O)CCNC(=O)COc1ccc(Br)cc1F
O=C1CCC(CNC(=O)c2ccccc2F)(c2ccccc2)CN1
C=C(C)C(CCC(C)(O)C1CCC2C3CC=C4CC(O)CCC4(C)C3CCC21C)OC(=O)C(C)C(O)CCC(=O)O
CCCCCCCCc1ccc(C=C(C)C(=O)OC(C)C)o1
Clc1ccccc1-c1nc2n(c1-c1ccsc1)C=C[PH](Cl)=C2
Cc1ccc(-c2csc3c(=NOCC(=O)NC(C)Cc4c[nH]c5ccccc45)cc(N4CCOCC4)oc23)cc1
COc1ccc(-c2ccc(CCN(Cc3ccccc3)Cc3ccc(C(=O)O)c(O)c3)cc2)cc1
COc1ccc(Br)c(OC)c1C(=O)NCC1CCN(Cc2ncc(C)o2)CC1
O=c1[nH]c(O)nnc1N1CCCCC1
O=CC=Cc1cc2sc(Cl)cc2s1
CC(C)(C)OC(=O)N1C(=O)CN(c2ccc(Cl)cc2)C1=O
Cc1cc(C(C)(C)c2ccccc2)c2[nH]c(=O)n(C)c2c1-c1ccccc1
O=C(C1CC2c3cccc4[nH]c(Br)c(c34)CC2N(C(=O)O)C1)N1CCN(c2ccccn2)CC1
C=C(C)C1CCC2(C)CCC3(C)C(CCC4C5(C)Cc6c([nH]c7ccccc67)C(C)(CO)C5CCC43C)C12
CCc1cc(Oc2ccc(C3CC(c4ccc(F)cc4)=NN3C)cc2)cc(OC(C)(C)C(=O)O)c1
N#Cc1nc(N)nc2c1ncn2CC1CCC(CO)O1
CNC(=N)c1ccc(-c2cccc(-c3cncc(C(=N)N)c3)c2)cc1
Cc1ccc(N)cc1CNC(CN)CCCCN
Cc1cc2cc(-c3ccccc3)ccc2nc1C(=O)O
COP(=O)(OC)C(O)C=Cc1ccccc1SC
CCC1(C#N)C(=N)C(C#N)C(c2ccc(O)cc2)C2C(c3ccccc3)OC(=O)C2(O)C1(N)C#N
CCC(C)n1nc2n(c1=O)-c1cc(N3CCCC3CO)ccc1OC2
CC1(C)Oc2ccc(C#N)cc2C(N2CCCC(N)C2)C1O
Cc1ccccc1NC(=O)CC(c1cccc(F)c1)N1Cc2ccccc2C1=O
CN1CCN(Cc2ccc(F)cc2)CC12CC(=O)N(C1CCOCC1)C2
CCc1cc(Cl)cc(Cc2c(N)nc(N)nc2N)c1
CN1CCN(Cc2nc3cncnc3n2CCc2ccccc2)CC1
OCC(CO)Nc1c(Cl)cncc1Cl
CSc1c([S+](C)[O-])oc(-c2cccs2)c1-c1cccs1
Cc1cc(NC(=O)C2CCN(S(=O)(=O)c3c(C)noc3C=Cc3cccnc3)CC2)no1
CC(C)(C)C(COc1ccccc1C=Cc1ccccc1)CN1CCN(c2ccccc2Oc2ccc(O)cc2)CC1
COC(=O)C(Cc1ccccc1)NC(=O)C(Cc1ccccc1)CN1CCOCC1
Cc1cc(-c2cncc(Nc3ccc4c(c3)-c3ccccc3CC4=NOCC(=O)N(Cc3ccccc3)NC(C)C)n2)ccc1Cl
CC1OC(OC2C(CO)OC(OC3C(CO)OC(OC4CCC5(C)C(=CCC6C5CCC5(C)C(C7=CC(=O)OC7)CCC65O)C4)C(O)C3O)C(O)C2O)C(O)C(O)C1O
N#Cc1ccc(-c2cccc(C(=O)NCc3ccco3)c2)cc1Oc1ccc(N2CCNCC2)cc1
O=C(CSc1nnc(-c2cccc(Cl)c2)n1-c1ccccc1)NCc1ccccc1
CCC(=C(c1ccc(OCC(=O)O)cc1)c1ccc(OCC(=O)O)cc1)c1ccccc1
NC(=O)c1nc2cc(NC(=O)Nc3ccc(Cl)cc3Cl)ccc2[nH]1
C#CCNc1oc(-c2cccs2)nc1S(=O)(=O)c1ccc(C)cc1
CC(C)C(N)C(=O)N1Cc2ccccc2C1C(=O)NCCO
C[n+]1ccc(-c2cccc(-c3cccc4[nH]c5ccc(-c6ccccc6)cc5c34)c2)cc1
CN(C)c1c(C(N)=O)nsc1C(=O)N(c1ccc(N)cc1)C(C(=O)NCC1CCCO1)c1c[nH]c2ccccc12
Cc1ccccc1Cc1nc2ccc(OC(C)(C)C(=O)O)cc2o1
Clc1cccc(Nc2nccc(NCC3CCC(Nc4cncc(Cl)c4)CC3)n2)c1
COc1cc(C=CC(=O)OCC(=O)N2c3ccccc3NC(=O)C2(OC)OC)cc(C)c1C#N
O=C(O)C(Cc1csc2nc3ccccc3n12)n1cncn1
O=C(Nc1ccc(Oc2ccc(NC(=S)NC(=O)c3cccs3)cc2)cc1)c1cccc(Br)c1
COc1ccc(C(=O)Nc2ccc(-c3ccc(-n4ccnc4)nn3)cc2)cc1S(=O)(=O)N1CCCC1
Cc1ccc(Cl)c(S(=O)(=O)Nc2ccc3[nH]c4c(c3c2)CCCC4)c1
COc1ccc(-c2nn(-c3ccc(C)cc3)cc2C(=O)NN=Cc2ccccc2OC)cc1
O=C1CCCC2=C1C(c1cc3cc(Cl)ccc3nc1NCC1CCCO1)C1=C(CC(c3ccccc3)CC1=O)N2
Cc1ccc(N2CCN(C(=O)Cn3nnc(-c4ccc(F)cc4)n3)CC2)cc1
N=C(N)Nc1cccc(OS(N)(=O)=O)c1
Cc1ccc(NC(=O)C2CCN(c3nnc(C)c(C)c3C#N)CC2)cc1
Cc1ccc2[nH]c(=O)c(CN(Cc3nnnn3Cc3ccco3)C(=O)C3COc4ccccc4O3)cc2c1
CCCN1CCN(CCn2nc3c(c(O)c2=O)C(=O)c2ccccc2C3=O)CC1
Cc1cccc(C)c1-c1cnc2c(C)cc(C(=O)NCCc3c[nH]c4c(Cl)cccc34)cc2n1
COCCOc1ccc(NC(=O)Cn2c(=O)nc(-c3cccs3)c3cc(C)ccc32)cc1
COc1ccc(S(=O)(=O)NC(Cl)C(=O)N2CCN(c3ccc(CCSC)cc3)CC2)cc1
CCOC(C)(C(=O)c1ccc(C)c(C)c1)c1ccc(O)cc1
CCCN(c1ccc(CCCC(=O)O)cc1)c1nc(-c2ccc(Oc3ccccc3)cc2)cs1
C#CCOC1CCN(c2nc(-c3ccc(NC(=O)Nc4ccccc4)cc3)c3ccccc3n2)CC1
COC(Cc1ccc(NC(=O)c2ccc(OCCCc3ccccc3)c(C)c2)cc1)NC(=O)C1(C(=O)O)CCCCC1
CC(Oc1ccccc1)C(=O)N(C)Cc1ccccc1
CCC(C)(C)CNC(=O)C(c1ccc(C)cc1)N(Cc1cccs1)C(=O)CCC(=O)Nc1ccccn1
CN1CCN(c2nc3c(-c4ccc(O)cc4)c4ccccc4n(C)c-3n2)CC1
CCCCCCCn1c(CO)c(C)c2cc(C)ccc21
Cc1ccc(NC(=O)c2cccc(N3C(=O)CCC3=O)c2)cc1C
O=C(NCc1ccccc1CN(C(=O)c1ccc(F)cc1)C1CC1)c1ccc2ccccc2n1
CC1=CC=C(C(=O)NC2CC2)CCN1c1cc2nc(C)c(C)c(Cl)n2n1
CCc1ccc(N2CCN(c3ccc(NC(=O)COc4ccc(Cl)cc4)cc3)CC2)cc1
O=C(NC1CCCCCCCCCC1)c1ccccc1Cl
N=C(N)Nc1ccc(CC(=O)NC(Cc2ccccc2)C(=O)N(CCO)Cc2ccc3ccccc3c2)cc1
COC1CC2C3Cc4ccc(C)c5c4C2(CCN3C)C(O5)C1OC
Cc1ccsc1CN
CCCCCCCCNC(=S)Nc1ccc2c(c1)c(=O)n(C)n2C
CCOC(=O)COc1ccccc1N1CCN(CCC(=O)c2ccccc2)CC1
COc1cccc2c1Cc1ccccc1C1=NCCN12
Clc1ccc(COc2ccc3c(c2)CCc2nncn2-3)c(Cl)c1
Fc1ccccc1C=NN(c1ccccc1)c1ncnn2cc(C(F)(F)F)c(-c3ccccc3F)c12
O=c1c2cc(O)ccc2oc2cc(O)c(Cl)cc12
N#CCNC(=O)C1CCCCC1n1cnc2cc(Cl)ccc21
Cc1ccc(-c2cnn3c(C(O)c4ccc(F)cc4)ccnc23)cc1
COCCCN1c2ccccc2Oc2ccc3cc(OC)ccc3c21
Cc1nc2c(c(-c3ccccc3Cl)n1)CCCC2=NNC(=O)c1cccs1
CC(=O)Nc1cccc(NC(=O)c2ccccn2)c1
COC(=O)CCCC(=O)c1cc(Cl)ccc1Cn1c(CC2(F)CCCC2)nc2cccnc21
COC(=O)c1cccc(NC(=O)CCSc2ccc(C)cc2)c1
O=C(c1cc([N+](=O)[O-])ccc1F)N1CCC(N2CCCCC2)CC1
COc1ncccc1Nc1cnn(C2CCN(C(=O)OC(C)(C)C)C2)c1
CC(=O)Nc1cc2c(cc1S(N)(=O)=O)C(=O)c1ccccc1-2
CCCC(NC(=O)C1CCC(=O)N1)C(=O)NC(Cc1ccc(C(=N)N)cc1)C(=O)NC(C(N)=O)C(C)(C)C
Cc1nc(-n2cc(-c3ccccc3)nc2-c2ccccc2)nc(N2CCOCC2)c1[N+](=O)[O-]
CCc1nn(CCO)c(CC)c1Oc1cccc(F)c1
CC(C)n1cnc2cc(-c3ccc(N4CCOCC4)cc3)nc(NCc3cccc(-c4ccccc4)c3)c2c1=O
COc1ccc(-c2c(-c3ccc(C)cc3)cc(C(=O)NCCCN3CCN(Cc4ccccc4)CC3)n2O)cc1
CNC(=O)CCCCCCCCc1cc(-c2c3ccc(=O)cc-3oc3cc(OC)ccc23)c(OC)cc1O
C=C1C=CC2C(CCC(O)C2(C)O)C(C)(CCC=C(C)CO)C1CC(=O)c1ccoc1
CC1=CC(=O)N(N=c2ncn(Cc3ccc(C(C)(C)C)cc3)c3ccccc23)C1=O
Cc1nc2c(o1)c(C(N)=O)cc1ccccc12
COc1nccc2c1ccn2S(=O)(=O)c1ccc(Cl)cc1
CCc1nn(-c2ccccc2O)c(=O)c(CC)c1-c1ccc(OCc2cccc(OC)c2)cc1
Nc1nc(Cl)nc2ncc(CNc3ccc(Sc4cc(Cl)cc(Cl)c4)cc3)nc12
Cc1cc(C(=O)Nc2ccc(S(=O)(=O)N(C)C)cc2)nn1-c1cccc(Cl)c1
Cc1c(-c2ccc(-c3cccs3)cc2)c2c(n1CCO)C(=O)CCC2
Cc1ccc(C)c(NC(=O)CSc2nc(-c3cccs3)cn2C)c1
CC1C(O)C(c2cc(Cc3cccc(O)c3)c(O)c3c2CCCO3)OC(Cl)C1CO
CCCN1C(=O)CC(C(=O)Nc2cc(OC)cc(OC)c2)C1c1ccc(OC)cc1
CC1=CC(C)(C)Nc2ccc3c(c21)C(c1ccc(C(F)(F)F)cc1)Oc1ccc(F)cc1-3
CNC(=O)Nc1cc(C(O)CNC(C)(C)C)ccc1Cl
CN1CCN(c2ccccc2CN)CC1
CCCCC1(c2cccc(O)c2)NC(=O)N(Cc2n[nH]c(=S)n2C2CCCCC2)C1=O
O=C1c2ccccc2C(=O)c2c3c(cc(O)c21)OC(O)C3
C#CCN(Cc1ccco1)C(=O)c1ccc(N(C)C)cc1
COc1ccc(-c2nc(SC(C)(C)C)[nH]c2-c2ccccc2)cc1
COc1cc2c(Oc3ccc(NC(=O)c4cc(-c5ccc(C(F)(F)F)cc5Cl)ccn4)cc3F)ccnc2cc1OCCCN(C)C
CCCCCCCC(=O)NCc1ccncc1
O=C(O)C(C(=O)NCc1ccccc1)c1ccc(CN2CCCC2)o1
CCc1cc2c(O)c(C(=O)c3cccc(O)c3)ccc2oc1=O
CCCOc1nc(=O)c(OC)c(C(c2ccc(O)cc2)c2c(C)c3ccccc3n(N)c2=O)[nH]1
CSc1ccc(CN2CCC34C=CCCC3C(C=Cc3ccc(F)cc3)C4C2)cc1
O=C(OC1CN(C(=O)CCOCc2ccccc2)CC1NC(=O)c1cccc(O)c1O)c1cc2ccccc2cn1
CS(=O)(=O)c1cnc2ccc(-c3cc(Cl)c(O)c(Cl)c3)cc2c1NC1CCC(CN2CCCC(N)C2)CC1
COc1cn(Cc2ccc(COC(=O)c3cccc(Cl)c3)cc2)ccc1=O
CC(C)CC(NC(=O)Cc1ccc(CC(=O)O)cc1)C(=O)NCCCCCCCCCCCCCCCCCSSc1cccn1CC(=O)NC(CCC(=O)O)C(=O)O
Cc1ccc(-c2nc(CSc3nc(=O)c4ccccc4[nH]3)c(C)o2)cc1
Cc1cc2oc(=O)cc(Nc3cccnc3)c2cc1C
N#Cc1c(NC(=O)CSc2nc3ccccc3c(=O)n2CCc2ccc(F)cc2)sc2c1CCCC2
O=C(O)Cc1oc(-c2cccc(Br)c2)nc1C=C1C(=O)N(C(=O)O)c2ccccc21
CN(Cc1cn(CC(O)(F)F)n2cc(-c3cccc(Oc4ccccc4)c3)nc12)C(=O)COc1ccccc1
CCCS(=O)(=O)NC(C)c1nc(-c2cccnc2N2CCC(C)CC2)no1
CCN(CC)CCNC(=O)c1ccc(-c2ccc(OC)c(OC)c2)c2c(=O)c3ccccc3oc12
CC(CNC(Cc1ccc2c(c1)OC(Cl)(C(=O)OCC1CCCC1)O2)C(=O)OC(C)(C)C)c1cccc(O)c1
Cc1ccc(NC(=O)c2ccc(OCC(=O)NC3CC(=O)OC3O)cc2)c(Br)c1
COC(=O)Nc1ncn(CCOCP(N)(=O)Oc2ccc(N)cc2)n1
NC1(N)c2ccccc2-c2ccc(-c3cccc(-c4ccc(Cl)nc4)c3)cc21
COC(=O)c1cc(CCCOc2c(C)cc(-c3ccccc3)cc2C)on1
CC(C)c1ccc2c(CCCC(=O)N3CCOCC3)cc(C(C)C)nc2c1
NC(=O)c1ccc2c(c1)CCS2(=O)=O
COc1cc(C2c3cc4c(cc3C(OC(=O)c3ccccc3)C3COC(=O)C23)OCO4)cc(O)c1OC
COc1cccc(C(C)=NNC(C)=CC(=O)Nc2ccc(Cl)c(Cl)c2)c1
COc1cc2c(c(OC)c1OC)-c1c(OC)c(OC)cc3c1C(C2)N(C)CC3
CC(C)NC(=O)Nc1cccc(CN2C(=O)C(NC(=O)Nc3cccc(Cl)c3)CCc3ccccc32)c1
COc1ccc(-c2ccc(C=NNC(=O)Cn3c4ccccc4c4nc5n(c(=O)c43)CCS5)o2)cc1
Cc1cc(C)[n+](CC(=O)Nc2ccccc2C)c(C)c1
Cc1ccc(C)c2sc(N(Cc3ccncc3)C(=O)CCl)nc12
COC(=O)c1cccc(CC(=O)NC2=C(Cl)COC2=O)c1
CC(=O)OC1CCC2(C)C3=C(CCC2C1(C)C)C1(C)CCC(OC2OCC(O)C(O)C2O)C(C)(C)C1CC3
CN(C1=NCCN1)c1nc(Nc2ccccc2Cl)c2ccc(Cl)cc2n1
O=C(NC1CCN(Cc2ccccc2)CC1)c1cc(F)cc(OCc2c(F)cccc2F)c1F
CC(NC(=O)Nc1ccc(Cl)cc1)C(=O)N1CCN(c2ccccn2)CC1
Cc1ccc(COc2cnn(-c3c(F)cc(F)cc3Cl)c(=O)c2F)c([N+](=O)[O-])c1
O=C1CNC(=CC(=O)C(O)=Cc2ccc(-c3cccc(Cl)c3)o2)C(=O)N1
O=C(Nc1ccc(Br)cc1)C(=O)C(C(=O)c1ccc(F)cc1)C1OC(=O)c2ccccc21
O=C(NN=Cc1ccc(O)c(F)c1)c1ccccc1N(C1CC1)S(=O)(=O)c1ccc(F)cc1
CCOc1ccc(Cc2c(C)c3ccccc3oc2=S)cc1
COc1ccc(CC2COC(=O)C2Cc2ccc(OC)c(OC)c2)cc1Br
COc1ccccc1NC(=O)C(=O)c1cccn1Cc1ccccc1
CN1CCN(C(=O)CCCc2ccc(-c3ccccc3)cc2)CC1
CCCCCn1cc(C(=O)NCC2CCCO2)c(=O)cc1-c1ccccc1
Cc1ccc(CSc2nnc3ccc(N4CCCC4)nn23)cc1
CC(C)CCC(=O)c1coc(C2CCCCC2)c1
COc1ccc2ccc(Oc3cccc(NC(=O)COc4ccc(Cl)cc4C(F)(F)P(=O)(O)O)c3)cc2c1
O=C(CN1C(=O)CC(c2ccco2)=Nc2ccccc21)NCc1ccc(Cl)cc1
CN1C(=O)CN(C)C2(CCN(Cc3ccco3)CC2)C1=O
O=C(NN=Cc1cc(O)c(O)c(Br)c1)c1cc(-c2ccc(Br)c(O)c2)n[nH]1
O=C(COc1ccc(C=C2SC(=S)NC2=O)cc1)Nc1ccc(F)cc1
CCn1c(C=CC(=O)c2ccco2)nc2cc(NC(=O)c3cccs3)ccc21
Clc1ccc2c(NNc3cccc(Br)c3)ccnc2c1
Cc1cc2[nH]c(C)c(C)c2cc1C
C=C(C)C(OC(C)=O)C(OC(C)=O)C(C)(O)C1=C2C(OC(C)=O)C(OC(=O)C(C)CC)C3(OC(C)=O)OCC2(C(OC(C)=O)C1OC(C)=O)C3O
COn1c(=O)c2c(nc3scc(-c4ccc(C)cc4)n32)n(C)c1=O
COC1(Cl)Cn2c(ccc2C(C)(C)C)C(=O)N1CCN1CCC(n2c(Cl)nc3cc(Cl)c(C)cc32)CC1
Cc1ccc(-n2nc(C(C)(C)C)cc2NC(=O)Nc2cccc3cccnc23)c(C)c1
CCc1nn(-c2ccccc2)c2sc(CNCc3cccs3)cc12
Cn1c(-c2ccccc2)nnc1C(c1cccs1)N1CCN(CC=Cc2ccccc2)CC1
CN1CCN(CC(=O)CC(=O)Nc2cc3c4c(c2)C(C)(C)C(=O)N4CCC3)CC1
O=C(OCc1ccccc1)N1CC(Cc2ccccc2)N(C(=O)C(CO)Cc2ccccc2)CC1Cc1ccc(O)cc1
CNc1ccccc1-c1cc2n(n1)CCN(Cc1ccccn1)C2
CC1CN(C(=O)c2cccc(S(=O)(=O)N(C)c3ccc(Cl)cc3)c2)CC(C)N1
O=C(Nc1ccc(C2=Nc3ccccc3C(=O)C2)cc1)c1ccc(-c2ccncc2)cn1
CCCc1c(O)[nH]c2cc(OC)c(NCc3ccccn3)c(C)c2c1=O
COCCNC(=O)Cn1c(C(=O)OC)c(CSC)c2ccc(OC)cc21
Cc1ccc(CNCc2ccc(NS(C)(=O)=O)cc2)o1
Cc1cccc(-c2cn(C3CCN(Cc4ccc(Cl)cc4)CC3)nn2)c1
CN1CCN(c2ncnc3cc4nc(N)sc4cc23)CC1
O=C(c1cc2cc(C(F)(F)F)ccc2[nH]1)N1CCN(c2cc(O)cc([N+](=O)[O-])c2)C(Cl)C1
N=C(N)N1CCN(c2ccc(C(=O)N3CCN(C(=O)COc4ccccc4)CC3)cc2)CC1
CCOC(=O)C(C#N)=Cc1ccc2no[n+]([O-])c2c1
Cn1c2ccc(Cl)cc2c2nnc(SCC(=O)Nc3ccccc3Cl)nc21
O=c1nc2ccc(F)cc2c(O)[nH]1
CN(C)CCOc1ccc(CNC(=O)C2CC(=O)N(c3ccc(F)cc3)C2)cc1
CC(C)(C)C(=O)OC(C)(C)C(O)C1CCC(CCCC2CC(CCC(=O)NCCC(=O)O)C(=O)O2)O1
COc1cccc(CNC(=O)C(OC(C)=O)C(OC(C)=O)c2ccccc2)c1
Cc1c(NC(=O)Cc2ccccc2)sc2c1CC(C)(O)OC2(C)C
NC1=NS(=O)(=O)NC2=NONC12
CC(=O)c1cccc(NC(=O)c2oc3ccc4c(c3c2C)C(=O)CC(C)(C)O4)c1
Cc1cccc(Cl)c1C(=O)N1CCC(C)(N2Cc3cccnc3C2=O)CC1
COc1cc(CNc2ccc3[nH]ncc3c2)cc(F)c1OCc1ccc(Cl)cc1
Clc1ccc(-c2cc(-c3cccc(Br)c3)nc(-c3nccs3)c2)cc1
O=[N+]([O-])c1ccccc1-c1c(-c2ccccc2)nc2ccccn12
Cc1cccc(CNC(=O)C(Cl)n2nc(-c3ccccc3)c3sc4ccccc4c3c2=O)c1
COC(=O)CSc1nnc(NC(=O)CSc2nccn2C)s1
CNC(=O)c1ccc2nc(CN)c(-c3ccc(Cl)cc3Cl)n2c1
CS(=O)(=O)c1ccc(-c2c(-c3ccccc3)sc(N)c2C(=O)c2ccc(Cl)cc2)cc1
N#Cc1c2ccccc2c(NCCN)c2ncccc12
CCCn1c(=O)c2c(cnn2CC(=O)NCc2ccc(F)cc2)n(Cc2ccccc2Cl)c1=O
CCN(CC)CCOc1ccc(-n2cnnn2)cc1
CNC(=O)c1ccc(N2CCN(Cc3ccccc3C(=O)OCCCOC(=O)CCCCCC3SCC4NC(=O)NC43)CC2)cc1
CC(C)(C)C(=O)NC1(C)CC(=O)C(O)(C(C)(C)CC2CC3=C(C(=O)OC3)C(C(O)O)=CC3(C)OC3C2)C1=O
COC(=O)[n+]1c(-c2ccc(Cl)cc2)ccc2c(Cc3ccc(Cl)cc3)cccc21
CCc1cc2c(C(F)(F)F)cc(C(F)(F)F)nc2cc1Oc1ccc(Br)cc1C(=O)Nc1ccc(Cl)cc1
O=C1NC2=Cc3cc(Cl)c([N+](=O)[O-])cc3Oc3cccc1c32
O=C(C=Cc1cccnc1)c1cc(Cl)ccc1Cl
N#Cc1ccccc1N=CNC1CC(=O)N(c2ccccc2)C1
Cc1cn(C2CC=C(C(=O)Nc3ccc(OC(F)F)cc3)OC2CO)cn1
CC(C)S(=O)(=O)OCOC(=O)Cc1ccccc1
CC1(C)CCC2=C(O1)C(Cc1ccccc1)=C(CO)C(C)(C)O2
CCSc1cc(CN2CCNC(=O)C2CC(=O)NC2CCCc3ccccc32)ccn1
Cc1ccc(OCC(O)Cn2nc(C(F)(F)F)cc2C(=O)NCCN2CCCCC2)cc1
O=C(c1cnc2ccccc2c1)c1cccc(-c2ccc3ccccc3c2)c1Cl
CC(=O)c1ccc(OCCNc2cc(Cl)ccn2)cc1
CCOCCOC(CNC1CCN(O)CC1)c1ccc(-c2ccc(SC)cc2)cc1
CCCc1noc(CN2CCOCC2)n1
COc1ccc(C=NNC(=O)C(=O)NC2CCCCC2)cc1Br
COc1ccc(CCNC(=O)c2cc3cccc(OC)c3oc2=N)cc1OC
Nc1nccc(Cl)c1NC(=O)c1ccc(Nc2nccc(-c3cnn(C4CCOCC4)c3)n2)cc1
O=c1cc(O)n(C2CC2)c(=O)n1C1CC1
CSc1ncc2c(n1)Oc1nc3c(cc1C2c1cccc(F)c1)CCCC3
COc1cc2c(cc1OC)-c1c(OC)ccc3c(-c4ccco4)ccc(c13)CC2
CC(C)CCNC(=O)C(CC1CCCCC1)N1CCNC(=O)CC1
O=C(Nc1cccc(Cl)c1Cl)c1cccn(-c2cccc(Cl)c2)c1=O
Cn1c(NCc2cc(Br)ccc2F)nc2cnc(Nc3cccc(Br)c3)nc21
OC1(C(F)(F)F)c2ccccc2-c2c(-c3ccccc3)c(-c3ccccc3)c(NC3CC3)n21
CCc1cc(C)c(C=Cc2onc(C)c2S(=O)(=O)N2CCC(C)CC2)c(OC)c1
CC(C)N1C2CCC1CC(OC(=O)C(c1ccc(Cl)cc1)c1ccc(Cl)cc1)C2
CNC(=O)COc1ccc2c(c1)C1CCCN(CC3CCCCCC3)C21
CC(C)C(CN1CCN(CCCC2CCCCC2)CC1Cc1ccccc1)NC(=O)OCc1cncs1
CCC=CCC1CC(=O)C(=C(O)C=Cc2cccs2)C(=O)O1
CC(C)C(O)CC(=O)C(F)(F)C(F)(F)C(F)(F)C(F)(F)C(F)(F)C(F)(F)C(=O)NC1CCN(c2ncccn2)CC1
CCOC(=O)c1cccc(Nc2c3c(nn2C)CCc2cnc(Nc4cn(C)nc4C#N)nc2-3)c1
N=C(N)NN=Cc1ccc([N+](=O)[O-])o1
O=S(=O)(c1cc(Oc2ccc(Cl)cc2)c(N2CCOCC2)cc1F)N1CCCC1
C=CCn1cc[n+](CCOc2ccc3c(c2)C(=O)c2ccccc2C3=O)c1
Cc1oc(-c2ccccc2)cc1C(=O)Nc1nncs1
CCCCC1=C(C(=O)c2ccc(ON=C(C)C(=O)O)cc2)C(=O)CCC1
CN(C)C=NC(=O)c1ccc(NC(=O)c2cc(NC(=O)c3cccs3)cn2C)cc1
C=CC1(C)CCC2(C)C(CCC3C2CC(=O)C2(C)C3CC(OC(C)=O)C2(O)C(=O)O)C1
C=C(CC)C(=O)c1oc2ccc(C)cc2c1C
CCOC(Cc1ccc(N(Cc2ccc(OC(F)(F)F)cc2)c2cc3ccccc3cn2)cc1OC)C(=O)O
CC1=C(C(=O)Nc2ccccc2)C(c2ccc(Oc3nc4cccc(C)c4s3)cc2)C(C(=O)Nc2ccccn2)=C(C)N1
CCCCCCCCCCNC(=O)CN1CN(c2ccccc2)C2(CCN(C(=O)CCCCCN3CCOCC3)CC2)C1=O
Oc1ccc2c(Cc3cc(-c4ccc(N5CCCCC5)cc4)ccc3O)c(-c3ccc(O)c(O)c3)sc2c1
COCCCN1CCc2cccc(Cl)c2C2c3ccc(C)cc3CCC21
COc1nc2ccc3ccc(O)cc3c2c(C)c1CN1CCC(C)CC1
Cc1ccc(C2OCC(CS)N2C(=O)c2ccc(C(=N)N)cc2)cc1
NCCN1CC2CC1CCN2C(=O)c1cc(Cl)cc2[nH]cnc12
Fc1ccc(-c2ncoc2C2CCN(c3ccc(Cc4ccc(-n5ccnc5)nn4)cc3)CC2)cc1
COc1ccc(OCC(C)Cn2c(=N)n(OC)c3ccccc32)c(O)c1
O=C(NCc1ccco1)c1ccc2c(c1)OCCO2
CN1C(=O)NC(c2ccccc2)=C(C(N)=O)C1c1ccccc1[N+](=O)[O-]
Fc1ccc(CNc2cccc3c2OC2CCNCC2C3)cc1
COc1ccc2c(=O)c(C=CC(=O)NO)coc2c1OC
COc1ccc(C2CC(N)n3nc(C(C)(C)C)nc3O2)cc1
CCCCCCCCCCCCCCCCCCc1ccccc1C=O
COc1cc(Cl)c(Cl)cc1CNC(=O)c1cc(Br)ccc1OCC(C)C
COc1cc(C(F)C(=O)NCc2ccc(NS(C)(=O)=O)cc2)ccc1C(F)(F)F
Cc1ccc(-c2nc3ccccc3n2C(C)C(=O)NCCCN2CCCCC2)cc1
Oc1cc(O)c(CCCCCCCCc2ccc(OCc3ccccc3)cc2)cc1O
Cc1ncsc1CCNC(=O)c1ccco1
CCOC(=O)Nc1ccc2c(c1)CCC2NC(=O)CC
C=CCC(=O)Nc1cccc(C(=O)NN=C(OCC)c2ccncc2)c1
O=C(Nc1ccc(Br)c(C(F)(F)F)c1)C1CCN(C(=O)Nc2ccccc2F)CC1
COn1c(C(=O)N2N=C(Nc3c(Br)cc(F)cc3CCC#N)SC2(C)C)cc2cc(C)ccc21
COC(=O)C1CC2OC23CC(C(C)(C)C)C13CCc1ccccc1
COc1ccccc1N1CCN(C2CCCCC2N(C)C(=O)Nc2ccccc2)CC1
COc1ccccc1CNS(=O)(=O)c1ccc(S(=O)(=O)Nc2ccc(-n3cccc3)cc2)cc1
Cc1ccc(C(=O)NC2CCCCCC2)cc1S(=O)(=O)N1CCOCC1
OCc1ccc(-c2cn(C(c3ccccc3)c3ccccc3)nn2)cc1
COc1ccccc1-c1[nH]c2ccccc2c1C(=O)c1cc(OC)c(OC)c(OC)c1
Cc1cnn(C2CN(CC(F)F)C2)c1
COc1ccc(C2=NOC(C(=O)N3CCCC(C(=O)Nc4cccc(C)c4)(C(F)(F)F)C3)C2)cc1
CCOC(=O)c1ccc2c(c1)n([O-])c(=O)c(C(C)=O)[n+]2C
CCOC(=O)c1cnc2c(Cl)cc(Cl)cc2c1NCc1cccnc1
CCc1cc(NCc2ccc3c(c2)OCO3)c(=O)[nH]c1C
CC(C)=CCCC(C)=CCNC(=O)C(=O)NN=Cc1cccnc1
CCC(CC)COC(=O)c1ccc(N)c(NC(=O)C(CC(C)C)NC(=O)OCc2ccccc2)c1
COc1ccc(-c2[nH]ncc2C2CCCN2C(=O)c2ccc(Cl)cc2)cc1OC(C)C
Brc1ccc(-c2nc(-c3ccncc3)no2)c(Br)c1
Cc1ccccc1C(=O)c1ccc(OCCCc2c[nH]cn2)cc1
Cc1nccn1CC1(c2ccc(C(F)(F)F)cc2Cl)OCC(CSc2nc(Cl)n[nH]2)O1
CCC(=O)NN=c1nc(-c2ccccc2)oc2cc(C)c(C)cc12
Cc1ccc(C2=NN(C(=O)c3cccc4ccccc34)C(c3ccc([N+](=O)[O-])cc3)C2)cc1
Cc1cc(NS(=O)(=O)c2ccc(-n3c(CC#N)nc4ccccc4c3=O)cc2)nc(C)n1
Cc1cc(-c2ccccc2)[nH]c(=O)c1-c1nc(NCc2ccccc2)c2ccccc2n1
CCNC(=O)N1c2ccccc2Oc2ccc3ccccc3c21
O=C(NN=Cc1ccc(N2CCOCC2)cc1)c1ccccc1O
Cc1cc(C)n2nc(C(=O)Nc3ccccc3Br)nc2n1
COC1(C)CCc2cc(NS(=O)(=O)c3cc(-c4ccc(C(=O)NC(C)(C)C)cc4)ccc3C)ccc2O1
COc1ccc2c(c1)C1(CNC2=O)C(c2ccccc2O)C=CC2C(=O)NC(=O)C21
CC(c1ncnn1C)N1CCN(CCOc2ccncc2[N+](=O)[O-])CC1
CCOC12SCC(CSc3nnnn3C)=C(C(=O)OCc3ccccc3)N1C(=O)C(n1cc(COc3ccc(C)cc3)nn1)C2=O
CCCCCc1ccc(CNC(=S)NC(=O)C(C)(C)C)cc1
COC(=O)C1=C(CSc2nnccc2-c2ccccc2)NC(C)=C(C#N)C1c1cccc(OC)c1OC
Cc1ccc(-c2n[nH]c3c2c(C2CCCN(S(=O)(=O)c4cccc(C)c4)C2)nn3C)cc1
O=C(NN=Cc1ccc(O)cc1O)c1ccc(OCc2ccc(O)cc2O)cc1
Cc1ccc2c(c1)S(=O)(=O)C(C(=NNc1ccc(O)cc1)[N+](=O)[O-])C(=O)N2
O=C1C2C3C=CC(CC3)C2C(=O)N1N=Cc1ccccc1O
CC(=O)Nc1cccc2c(=O)n3c(cc12)-c1ccccc1CC3
CCn1ccnc1C(=O)Nc1ncccc1-n1c(C)nc2ccccc2c1=O
COc1ccc(C(=O)Nc2ccc(CN3CCN(c4ccc(F)cc4)CC3)cc2)cc1
COc1ccc(CN(OC)C(=O)COC(=O)c2cnccn2)cc1C
Cc1ccc(-c2nnc(-c3cc(-c4cn(C5CCC(CN6CCCCC6)CC5)nn4)c4ccccc4n3)o2)cc1
CC(C)CN(C(CO)CCCCNC(=O)C(NC(=O)CC(O)C(Cc1ccccc1)NC(=O)C(CC(N)=O)NC(=O)OCc1ccccc1)C(C)C)S(=O)(=O)c1ccccc1
COC1C=COC2(C)Oc3c(C)c(O)c4c(O)c(c(CNCc5cncs5)c(O)c4c3C2=O)NC(=O)C(C)=CC=CC(C)C(O)C(C)C(O)C(C)C(O)C(C)C(OC(C)=O)C1C
CCOC(=O)CSc1nc2c([nH]1)CCCC2
Cc1ccc(C(=O)NC2CCN(CC(=O)Nc3c(C)cccc3C)CC2)cn1
O=C(CSCC(=O)OCC(=O)NC1CCS(=O)(=O)C1)Nc1ccc(C(F)(F)F)cc1
O=C1N(Cc2ccccc2)C(O)C2C(COP(=O)(O)OP(=O)(O)O)CCN12
COc1cc(C=CC(=O)Nc2cccc([N+](=O)[O-])c2)ccc1O
CCOc1nnc(C(=O)NCC(C)C)c(C(=O)NO)c1C
COc1ccc(S(N)(=O)=O)cc1C1c2ccccc2NC(=S)N1c1ccc(Cl)cc1
O=C(CSc1nnc(-c2ccccc2Cl)o1)N1CCC(C2CCCCC2)CC1
CN(CCc1ccccc1)C(=O)Cn1nc(Cc2ccccc2)cc1C(=O)O
CC(=O)c1ccccc1N(N=Cc1cc2c(s1)CCCC2)C(C(N)=O)C(C)C
CC1(CC(=O)c2ccc(Br)s2)C(=O)Nc2c1ccc(O)c2O
Cc1cccc(N2CCN(C(=O)c3cc(C)[nH]c3C)CC2)n1
CC1CCN(S(=O)(=O)c2ccc3c(c2)N(CC(=O)N2CCCCC2)C(=O)C(Cc2ccccc2)O3)CC1
Cc1ccc(C)c(S(=O)(=O)c2c(C(=O)NCC3CCOCC3)[nH]c3ccc(Cl)cc23)c1
CC(=O)NC(CC(C)C)C(=O)NC(C)C(=O)NC(Cc1c[nH]c2ccccc12)C(=O)NC(CCCN=C(N)N)C(N)=O
CC(C)(C)C(NC(=O)Cn1c(C#N)cc2sccc21)C(C)(O)C1CC1
COc1cc(O)c2c(c1)C=CCC(O)CCCNC(=O)CCCC(C)OC2=O
CC1=NN(C)C(=O)CCCNC(=O)C(C)N=C1Cc1ccc(C(F)(F)F)cc1
CC(NC(=O)C(N)Cc1cc(F)ccc1F)C(=O)N1CCCC1C(=O)NC(Cc1c(F)cc(O)cc1F)C(=O)O
CC(CNc1ncnc2sc(C(N)=O)c(C(=O)O)c12)NC(=O)CNS(=O)(=O)c1ccccc1
CC1CNC(=O)c2[nH]c3ccc(C(=O)Nc4nccs4)cc3c21
Cc1ccccc1NC(=O)CN1C(=O)CSc2ccc(S(=O)(=O)N3CCCC3)cc21
CC(C)OC(=O)C(C)NP(=O)(OCC1OC(n2cc(C=CI)c(=O)[nH]c2=O)CC1O)Oc1ccccc1
O=C(COc1ccc2c(c1)C1(CCNCC1)CN2c1ccc(Cl)c(Cl)c1)NCCN1CCCC1
Oc1ccc2c3c(n(CCCNCCCCCCCNCCCCCCCCNCc4ccc5ccccc5c4O)c2c1)-c1ccccc1C3
O=C(NNS(=O)(=O)c1ccc(Cl)cc1)C(Cc1ccccc1)NCP(=O)(O)O
COc1ccc(-n2nnnc2Sc2ccccc2)cc1
CNC(=S)c1nn(-c2ccc(C)cc2)c(C)c1C
CCOC(=O)C1=CCCC(CCCCCC2(Cc3ccccc3)CCCCC2)(C(=O)OCC)N1C
CC1=NN(C)C(C)(C)C1N1CCC(c2nccn2C)CC1
CS(=O)(=O)c1ccc(Cl)c(NC(=O)c2ccc(N3C(=O)CCC3=O)cc2)c1
CC(C)(O)CN1CCNCC12CCN(c1ccnc3[nH]ccc13)CC2
Cc1ccc(-c2cnnn2-c2ccc(S(N)(=O)=O)cc2)cc1
CSc1ccc(NC(=O)CCN2CCC(C(O)(c3ccccc3)c3ccccc3)CC2)cc1
CN1CCc2cc(OCC(=O)N3CCC(N4CCCCC4)CC3)ccc2C1=O
O=C(OCc1ccccc1)C1C(c2ccccc2O)CC(=O)N1Cc1ccccc1
Cc1cc(C(=O)NCc2cccs2)ccc1Cl
CCCNC(=O)CN1C(=O)CSc2ccc(S(=O)(=O)N3CCCC3)cc21
O=C(O)c1ccc(CN2C(=O)SC(=Cc3ccc(OCCc4nc(-c5ccccc5)oc4C(=O)O)cc3)C2=O)cc1
COC1(C)OC(C)C(C)(OC)C1NC(=O)C=Cc1cccc(C)c1C
COC=C(C(=O)OC)c1ccccc1COc1cc(-c2ccccc2)nn1-c1nc2ccccc2s1
O=c1cc(C2COc3ccc(O)cc3O2)oc2c(O)ccc(O)c12
Cc1ccc(C2=NC(=O)C(=Cc3cc4ccccc4oc3=O)S2)cc1
Cc1cc(=O)oc2cc(OCC(O)CNC3CCN(CC(=O)Nc4ccccc4)CC3)ccc12
Nc1ccsc1C(=O)O
Cc1cc(C)nc(SCc2n[nH]c(=S)n2N=Cc2ccccc2C)n1
O=C(O)C1OC(c2nc(=O)c3ncn(C4OC(CO)C(O)C(O)C4CO)c3[nH]2)C(O)C1OC1OC(O)C(O)C(O)C1O
CSc1nc(C)sc(=O)c1O
CCCc1cccc(C2CC(=O)NCc3noc(-c4cc(Cl)cc(Cl)c4)c32)c1
CC(NC(=O)C(=O)C(NC(=O)C1CCCN1C(=O)C(Cc1ccccc1)NC(=O)OC(C)(C)C)C(C)C)C(=O)NCCCn1ccnc1
CSc1nnc(-c2ccc(NC(C)=O)cc2)n1N=Cc1ccc(O)cc1
CCCCCCCCSc1nc(C=CC(=O)OC(C)C)cc(C=CC(N)=S)n1
Cc1cc(NC(=O)C2CCC2)c2cc(NC(=O)Nc3ccc4ncccc4c3)ccc2n1
CCOc1ccc2nc(SC(C(N)=O)c3ccccc3)sc2c1
CCCCCCCCCCCCOc1ccc(CN(C(C)=O)c2cccc(C[N+]34CCN(CC3)CC4)c2)cc1
COc1c(-c2ccc(C#N)cc2)cc(-c2ccccn2)n(C)c1=S
O=C(CSc1nc2ccccc2c(=O)n1C1CCCCCC1)NCc1ccc(Cl)cc1
CCOC(=O)C(C#N)=Cc1nc2ccccc2c(=O)n1-c1ccccc1OC
COc1ccccc1OCC(CNCCOc1cccc(O)c1)OC
CNC(=O)c1nccn1-c1cc(C(=O)Nc2ccc(N)cc2)cc(-c2cncnc2)c1
CCN(CCOC)Cc1cc2cccnc2c(Nc2c(F)cc(F)cc2F)c1Br
CC(C)C(CO)Nc1cnc(-c2ccc3c(c2)OCC2CCCCN32)cn1
CN(C)S(=O)(=O)c1ccc(-c2[nH]c3ccccc3c2SC2CCOCC2)cc1
Nc1ccc(-c2ccccc2)cc1NC(=O)c1cc2ccccc2oc1=O
CCCCCCCCCCCCCCOc1ccc(-c2c(N)[nH]c(N=C=S)nc2=O)cc1
Cc1ccc(-n2[nH]c(S(=O)(=O)O)c(C=Nc3cccc(C)c3O)c2=O)cc1
Cc1ccccc1-c1cn(C2COCC(Cl)C2)c(=O)c(Nc2ccc(C(=O)N3CCN(Cl)CC3)cc2O)n1
O=C1c2ccccc2OC2c3ccccc3CCN12
CCOC(=O)c1ccc2c(=O)cc(CNc3ccc(C(SC)C(=O)OCC)cc3)oc2c1
O=C(Nc1ccc2c[nH]nc2c1)c1cnn2c(-c3ccccc3)ccnc12
COC(=O)c1cccc(NC(=O)c2cnc(SCC(=O)c3ccc(C)cc3)nc2N)c1
Cc1cc(C)n2nc(SCc3nnc(SCc4cccc([N+](=O)[O-])c4F)n3-c3ccc(F)cc3)nc2n1
O=C(COC(=O)C1CCCO1)Nc1ccc(Br)cc1F
CC1(C)N=C(c2ccccc2)c2cc(C=NNC(=O)c3ccc(Cl)cc3)ccc2O1
COc1ccc(C2OOC(c3ccc(C(=O)O)cc3)OO2)cc1
Cc1ccc(S(=O)(=O)NCCCNc2nc(NCc3ccco3)nc3ccsc23)cc1
CC1(C)CCC2CCC(=O)N(CC(c3ccccc3)c3ccccc3)C2C1
Cc1c(NN=Cc2ccc(O)cc2[N+](=O)[O-])c(=O)n(C2=CCCC2)n1C
Cc1c2c(=O)c3ccccc3cc-2n([N+](=O)[O-])c2ccccc12
C=CCNC(=O)CN(Cc1ccccc1Cl)S(=O)(=O)c1ccc(Br)s1
Cc1ccnc(NC(=S)N(CCc2c(C)[nH]c3ccccc23)Cc2ccco2)c1
CC(=O)OCC1=C(C(=O)O)N2C(=O)C(NC(=O)Cc3cccs3)C2CC1
COc1ccccc1N1CN(c2ccc(F)cc2)C2(C(=O)Oc3ccccc32)C2C(=O)N(c3ccccc3)C(=O)C21
CC(=O)NC(CCCCN)C(=O)NC(C(=O)N1Cc2ccccc2CC1C(=O)O)C(C)C
CN1C(=O)C(=Cc2ccc(OC(=O)c3ccco3)c(F)c2)C(=O)N(C)C1=O
COC(=O)c1cc(-c2ccccn2)nc(NC(=O)c2ccc(Cl)cc2)n1
CCc1ccc2c(c1)N(C(=O)c1cc3cc(Nc4nccc(-c5ccccn5)n4)ccc3[nH]1)CC2C
CCCOc1ccc2c(c1)c(CC(C)(C)C(=O)O)c(CC)n2Cc1ccc(-c2ccccc2-c2nn[nH]n2)cc1
O=C(c1cc(-n2cccc2)c(F)cc1F)N1CCC2(CCCN2)CC1
C#CC1(O)CCC2C3CCC4=CC(=NNC(N)=O)CCC4C3CCC21C
Cc1noc(NS(=O)(=O)c2ccc(N=Nc3c(-c4ccccc4)[nH]c4ccccc34)cc2)c1C
COc1cc(C(c2cc3c(cc2O)OCO3)c2ccc3c(c2O)OCO3)cc(OC)c1OC
O=C(Nc1ccccc1[N+](=O)[O-])N1CCN(Cc2cc3ccccc3o2)CC1
CCCc1cc(C)n2nc(C)c(-c3ccc(C)c(C)c3)c2n1
COc1ccccc1CSc1nc2ccccc2o1
CCOC(=O)C(O)=CC(=O)C=Cc1ccc(OCc2ccccc2)c(OC)c1
CC1(C(=O)N2CCOc3ccc(-c4ccc(C#N)cc4)cc32)CCN1
O=C(CCc1ccccc1)c1ncsc1-c1ccccc1
Cc1cccc(C)c1N(CC(=O)Nc1ccccc1C(=O)N1CCOCC1)S(C)(=O)=O
Cc1cc(C)n(-c2ccnc(Nc3ccc(N4CCC(N)C4)cc3)n2)n1
CN1CCN(CCCn2c(-c3ccc(N)c(F)c3)nc3ccc(Cl)cc3c2=O)CC1
CC(C)c1ccc(S(=O)(=O)N(Cc2ccc(F)c(F)c2)C(Cc2ccco2)C(=O)NO)cc1
CC(=O)Oc1ccc(NC(=O)N(Cc2ccc(-c3cccc(O)c3)cc2)CC(C(F)Cc2cc(O)cc(C(F)CF)c2)C(F)(F)F)cc1Cl
O=C1C(c2ccc(O)cc2)=C(c2ccc(O)c(O)c2)c2cc(O)c(O)cc21
COCCN1CCc2[nH]cnc2C12CCN(c1ccccn1)C2
COc1ccccc1Oc1ccc(F)cc1S(=O)(=O)Nc1ccc(Oc2ccccc2Cl)cc1
O=C(c1ccc(Br)o1)N1CCCC1c1nnc2n1CCCCC2
CC(C)NC(=O)C(NC(=O)c1nc(O)nc2c1ncn2C1OC(NO)C(C)C1(O)Cl)C(C)C
CC(NC(=S)Nc1ccccn1)C(c1ccccc1)c1ccccc1
CC1CCC2C(O)C(O)OC3OC4(C)CCC1C32OO4
C=CCC1=C(NN=Cc2cn(Cc3ccccc3)nc2-c2ccc3c(c2)OCO3)C(=O)c2ccccc2C1=O
Cc1ccc2c(c1)C(c1ccc(Cl)cc1O)NCCC2(C)Cl
CCCC(O)c1ccc(C2C(CO)N3CCCCN(C(=O)C4CCCCC4)CC23)cc1
COc1ccc(N=Cc2c(O)ccc3ccccc23)cc1
Clc1ccccc1OCc1cccc(-c2nc3c(CN4CCCCC4)cc(I)cc3[nH]2)c1
CCCCNC(=O)CSc1nc2cc(-n3nc(C)cc3C)c(Cl)cc2s1
Cc1ccc2c(c1)c(C(F)(F)F)c(CC1(C(=O)N(CCC(=O)O)CC(=O)O)CCC(=O)NC1=O)n2C
O=C(CSc1nccc(Oc2ccc3ccccc3c2)n1)c1ccccc1
Cc1cc(C(=O)NCCC(=O)N2C(C)CCCC2C)c2ccccc2n1
CSc1ncc(-c2ccc(O)cc2)c(-c2ccc(O)cc2C(=O)O)n1
Cc1ccccc1CNC(=O)CCCNC(=O)c1ccccc1F
CC(C)Oc1cncc(Cl)c1NC(=O)c1ccc(-c2cc(Cl)ccc2C(C)C)s1
COC(=O)c1c(CC#N)n(-c2ccccc2C(=O)C(C)C)c2cc(Cl)ccc12
O=C(C=Cc1cc(Cl)c(O)c(C(=O)N2CCOCC2)c1O)Nc1ccccc1C(=O)N1CCCCCC1
CCCCCCCCCC[N+](C)(CCCCCCCCCC)Cc1cccc(OC)c1OC
COc1ccc(C=CC(=O)c2cc(OC)c(OC)cc2OC)c(OC)c1
O=C(Nc1cccc(CNc2ncnc3c2cnn3-c2cccc(F)c2)c1)c1ccc(C(F)(F)F)cc1
COc1cc(C2c3[nH]c4ccc(Cl)cc4c3CC3C(=O)NC(=O)N32)cc(OC)c1O
OC(c1ccccc1)(c1ccccc1)c1nc(-c2ccccc2)c(-c2ccccc2)o1
O=C(Nc1ccc(Cl)cc1)C(=O)c1c[nH]c2ccccc12
COc1cc2c(c(OC)c1OC)-c1ccc(SC)c(=O)cc1C(NC(=O)CCCCCC(=O)Nc1ccc3c(c1)sc(=O)n3C)CC2
O=C(NCCC1CCCN1S(=O)(=O)c1ccccc1F)c1cccnc1
Cc1cc(-n2c(F)cn(Cc3ccccc3)c2=O)ccc1O
CCc1c(C)cc(Oc2c(O)cc(I)cc2I)cc1CC(NCC(=O)O)C(N)=O
CCOC(=O)c1[nH]cc(-c2ccccc2)c1N1CCOCC1
CCc1cc(C)n(Cc2ccc(NC(=O)c3ccccc3C)cc2)n1
O=C(Nc1ccc(Br)cn1)c1ccc2nonc2c1
CCc1c(N2CCN(S(=O)(=O)Cc3ccccc3)CC2)cnn(C(N)=O)c1=O
CN1CCN(C2CN(Cc3ccc(N)cc3)S(=O)(=O)C2)CC1
NS(=O)(=O)c1ccccc1-c1ccc(NC(=O)c2cc(-c3ncn[nH]3)ccc2NC(=O)c2ccc(Cl)nc2)c(Cl)c1
Cc1ccccc1Cn1cc(C(=O)N2CCCC2)c(=O)c2cc(F)c(OCc3ccccc3)cc21
CN1CCC(NCc2coc(-c3cccc(S(C)(=O)=O)c3)n2)CC1
CCOC(=O)C(=CNc1ccccc1)C(=O)OCC
COC1=C(C(=O)Nc2ccccc2C)C(c2ccccc2C)n2nccc2N1
Cc1ccc(CC(=O)NN=Cc2cc(Br)ccc2O)cc1
Brc1ccccc1C1Nc2ccccc2-c2nc3ccccc3n21
CN=c1oc2ccc3ccccc3c2cc1C(=O)NN=C1C(=O)N(C)c2ccc(Cl)cc21
CC(NS(=O)(=O)c1cccs1)C(=O)Nc1nc(-c2ccc(N)cc2)cs1
C=CCN1C(=O)C23c4ccccc4NC4(COc5ccccc5C4=O)C2C(c2ccccc2)N(C(=O)c2ccccc2)C3(C)C1=O
O=C(O)C(c1ccc(C2CN3CCSC3=N2)cc1)N1CCCCC1=O
CCOC(=O)C(C#N)=C1SCC(C)N1C(=O)c1ccccc1
Cc1ccc(C2CNC(=O)C2)cc1C
COc1ccc(C=NNC(=O)c2cccc3ccccc23)cc1OC
CCOC(=O)C1=C(C)N(Cc2ccccc2)C(N=O)=C(C(=O)OCC)C1c1ccccc1[N+](=O)[O-]
Cc1cccc(N2CCN(C(=O)CCNS(=O)(=O)c3ccc4c(c3)NC(=O)C(C)S4)CC2)c1C
O=C(Cn1c(=O)n(-c2ccc(F)c(Cl)c2)c(=O)c2c3c(sc21)CCCC3)NCCC1=CCCCC1
O=C(CNC(=O)C(Cc1ccccc1)NC(=O)OCc1ccccc1)COC(=O)c1ccccc1
Cc1ccc2c(c1)NC(=Cc1ccc(Cl)c(SCC(=O)c3ccccc3)c1)C2=O
COc1ccccc1C=C1NC(=S)N(Cc2ccc(F)cc2)C1=O
Cc1ccc(-c2cc(-c3ccc(C(F)(F)F)cc3)nc(SCC(=O)Nc3ccc4c(c3)OCO4)n2)cc1
CN(C)c1ccc(OCc2ccccc2-c2nnc(-c3ccc(Cl)cc3)o2)cc1
CC(C)c1ccc(-c2cccc(CN(Cc3ccc(N)cc3)C(CCCCC(=O)O)C(=O)O)c2)cc1
O=C(c1cnccn1)c1ccc2ccccc2n1
CN(Cc1nc2cc(C(=O)c3ccccc3)ccc2n1CCO)CC1CC(c2ccccc2)=NO1
CC(=O)Nc1cc(N2CCC(O)C2)nc(N2CCOCC2)c1C#N
COc1ccc(-c2nccc(-c3c(Cl)cnc(N4CCC(C)(O)CC4)c3Cl)n2)c(OC)c1
O=C(CC1CCCN1Cc1cn(Cc2ccsc2)nn1)c1ccc(F)cc1
CCCCN1CCCC1c1cc2c(=O)nc(N)[nH]c2cc1OC
Cc1c(C(C)(C)C)n(C(F)(F)F)c2ccc(OC(=O)c3ccc(Br)cc3)cc12
CC=CC=CC(=O)NC(CCCCN(O)C=O)C(=O)NC(C(=O)NC)C(C)CC
CCC(C)C(NC(=O)C(CCCNC(=N)N)NC(=O)C(CC(C)C)NC=O)C(=O)NC(CCCNC(=N)N)C(=O)NC(CCCC[NH+](C)C)C(N)=O
Nc1cc(O)c(OCC(=O)NC(Cc2ccccc2)C(O)CC(Cc2ccccc2)C(=O)NC2c3ccccc3CC2Br)c(Br)c1
COc1cc2nc(SCC(=O)Nc3cc(Cl)ccc3Cl)[nH]c2cc1S(N)(=O)=O
Cc1ccc(-n2ncc3c2CCc2sc(Nc4c(C)cccc4C)nc2-3)cc1
CNC(=O)C(OC)c1ccccc1CON=C(C)c1ccccc1C
O=C(CCc1cnc(=S)[nH]c1O)Nc1ccc(Br)cc1
CNC(=O)C(Cc1ccc(O)cc1)NC(=O)C(N)CCC#N
O=C(OCc1ccc2cc(O)c(O)cc2c1)c1cncc(Cl)c1
O=C(O)C1CC=C(c2ccc(Cl)cc2)CN1
CCCCCC(=O)NC12CCC(=O)C3Oc4c(OC)ccc5c4C31CCN(CC1CC1)C2C5
CCC1(C)C(c2ccc(F)cc2)C1c1oc2ccc(F)cc2c1C(=O)c1ccc(C)cc1
COc1cc(CCc2nc3c(Cl)cccc3c(=O)o2)ccc1O
COC(=O)C1(C)CCCC2(C)C1CCC13C=C(C(C)C)C(C(C)C)C(O)C1CC23
N=C(c1ccc(C(=O)Nc2c(C(=O)Nc3ccc(F)cc3)oc3ccccc23)cc1)N1CCCCC1
CC1CC(c2ccc3c(c2)CC(=O)N3)=NN1CCO
CC(=O)Nc1ccc(Nc2nc(-c3ccc4c(c3)CCCC4)cs2)cc1
CCCc1nc(-c2ccc(O)cc2)c(C(=O)Oc2cccc3c2OC(C)(C)C3)n1Cc1ccc(-c2ccccc2-c2nn[nH]n2)cc1
OC12CC3CC(C1)CC(O)(C3)C2
Cc1cc(NS(C)(=O)=O)nn1CCC=C1C(C)CCC2(C)C(C(=O)O)CCC12
Cc1nn(C(N)=O)c2c1CCc1cnc(Nc3ccccc3)nc1-2
CSc1nc2ccc(NC(=O)c3ccc4c(c3)OCO4)cc2s1
COc1cc(NC(=O)CS(=O)(=O)c2c[nH]c3ccc(Br)cc23)cc(OC)c1OC
CC12CCC(O)C(C)(C)C1C1=CCC3C4(C)CCC(Br)C(C)(O)C4CCC3(C)C1(C)CC2
NC1=NC(Cc2ccccc2Oc2cccc(Cl)c2)CO1
Oc1ccc(N=Nc2ccc(O)c(O)c2)cc1O
CCCCCCN(CCCCC)Cn1c(=O)c2cc(C)oc2c2ccccc21
Oc1cc2c(cc1O)CCN=C2
O=C(O)N=c1cc(C#Cc2ccccc2)[nH]c2cc(O)ccc12
O=C(COc1ccc(I)cc1)Nc1ccc2nc(N3CCC(Cl)CC3)cc(C(F)(F)F)c2c1
CC(C)(C)OC(=O)COCc1ccc(NCc2cc3c(c(OC(F)(F)F)c2)OCN(Cc2cccc(F)c2)C3)cc1
CCCn1nc(C(=O)NCc2ccccc2)c2ccccc2c1=O
CC(O)(c1ccc(Cl)cc1)C(NC1(c2ccccc2)CCCC1)c1ccccc1
COC(=O)CCN(C)c1ccc(S(=O)(=O)Nc2nc(CC(C)C)nc(OCCc3ccccc3)c2OC)cc1
CCC(O)CN1CCN(C(=O)NCc2cnn(C)c2)CC1
COc1cccc(-c2cc(C(=O)Nc3ccc(CN4CCN(C)CC4)cc3)c3ccccc3n2)c1
CCCCCCCCCCCCCCCCOc1ccc(C(=O)C(F)(F)F)cc1
Cc1c(C(=O)NCC2CCCO2)sc2ncnc(Nc3ccc(F)cc3OC(C)CN3CCOCC3)c12
Cc1ccc(-n2c(N3CCC(C(=O)NCCc4c[nH]c5ccccc45)CC3)nc3ccccc3c2=O)cc1
CCC(O)C=CC1CC2OCC(CC(C)(C)C)C(C1)N2CC(=O)O
CC(=O)Nc1ccc(-c2nc3ccc(O)cc3s2)cc1O
CCOC(=O)c1c2c(n3cc(Br)ccc13)C(=O)c1ccccc1C2=O
CC1CCN(Cc2ccc(-c3ccc(-c4nn(C)c5nc(N6CC(N7CC(C)OC(C)C7)C6)cnc45)cc3)cc2)C(F)C1
CC(C)CC(c1ccc(C(=O)N(C)C)nc1)N1C(=O)C(C2Cc3ccccc3C2)NC(=O)C1F
CCc1cc2c(cc1C)cc(CN(CCCn1cccn1)C(=O)C1CCCCC1)c1nnnn12
CCOC1CC(=O)C2=C(C1)NC1=C(C(=O)C(OCC)CC1)C2c1ccc(OC)c(C)c1
CC(C)(C)c1ccc2c(c1)c(=O)c1ccccc1c(=O)n2CCCCN1CCCC1
COC(=O)C(CCc1c(-c2ccc(Cl)cc2)oc2cc(OC)cc(O)c2c1=O)CC(O)c1ccccc1
O=C1C(=Cc2ccc(F)cc2)Oc2ccccc21
COCC(COc1ccc(Oc2ccccc2)cc1)OC
CCc1cc(C)nc(SCc2cc(=O)c(OC(=O)c3ccc(C(C)(C)C)cc3)co2)n1
Cc1cccc2nc(CS(=O)(=O)Cc3n[nH]c(=S)n3C)cn12
O=C(O)c1cc2c(=O)c(C(=O)O)cn3c2c(c1N1CCC(CN2CCCCC2)CC1)OCC3C(=O)O
NC(=O)Nc1c(F)nc(CC(O)C(Cc2ccccc2)NC(=O)COc2ccccc2)n(Cc2ccc(C(=O)O)cc2)c1=O
Cc1ccc(COC(=O)c2cc(=O)[nH]c3ccc(S(=O)(=O)N4CCCC4)cc23)cc1
Nc1cc2c3ccccc3n(Cc3ccccc3)c2c(=O)[nH]1
COC(=O)c1cc2cc(C=O)c(OC)cc2[nH]1
CCNCCNc1ccc2nc(C#N)nc(NC3CCCCC3)c2n1
O=c1ccn(CCOc2ccc(Cl)cc2)cc1OCc1ccccc1Cl
Cc1cccc2c1C(=O)c1c(O)ccc(Cl)c1C2=O
CCOc1ccccc1-c1ccc(-c2ccc(C)cc2)n1CC(=O)NC(=N)NCC1CCCO1
COc1ccc(NC(=O)N2CCN(C34CC(=O)c5ccccc5C3=NO4)CC2)cc1
O=C(CN1CCCCC1)N1CCN(c2ccc(F)cc2)CC1
CCOC(=O)CN1C(=O)SC(=Cc2ccc(-c3ccc(Cl)cc3)o2)C1=O
CCC1C(=O)Nc2ccccc2N1C(=O)c1ccc(N)cc1
Cc1ccc(C)c(OCc2cc(C(=O)NN=Cc3c(O)c(C(=O)O)cc(C(=O)O)c3Br)cn2C)c1
C#CCN1CCC23c4c5ccc(O)c4OC2C(O)C=CC3C1C5
CN(C)CCCC1=CCCC2C1CCC2(C)O
Cc1nc(N2CCC(N3CCOCC3)CC2)nc(NC2CC(c3ccccc3)CC(c3ccccc3)C2)c1[N+](=O)[O-]
CNC(=O)C1OC(n2cnc3c(NCc4ccccc4O)ncnc32)C(O)C1O
COC(=O)CN(C)c1cc(OCc2ccccc2)ccc1C(=O)O
N#Cc1ccc(Nc2cc(Cl)nc(N)n2)cc1
CC(C)(C)OC(=O)N1CCC2OCCOC2C1
Cc1c(N=Cc2cccnc2)c(=O)n(-c2ccccc2)n1C
O=C(O)c1ccc(S(=O)(=O)N2CCCC2C(=O)O)cc1
CN(C)N=Nc1ccc(Cc2ccc(N(C)C(=N)N)cc2)cc1
CC(C)c1ccc(N=Cc2ccc(OC(=O)c3cccs3)cc2)cc1
O=c1c2cn[nH]c2nc(SCCN2CCCC2)n1-c1ccc(F)cc1
O=C(CS)Nc1ccc(Br)cc1
N#[N+]N=C(NCCC(=O)Nc1ccccc1)Nc1cc2c(nc(-c3ccccc3)n2Cc2ccccc2)c(N)n1
COc1ccc(C(=O)Nc2nc3ccccc3[nH]2)cc1OC
Cc1c(Br)ccc(S(=O)(=O)Nc2nc3c(=O)[nH]c(=O)nc-3n(C)n2)c1Br
CC(=O)NC1C(N)CC(C(=O)O)=C(N)C1n1nnc(C)c1C
CCN(CC)C(=O)C1CCCN(C(=O)c2cnn(CC)c2)C1
COc1ccc2c(c1)c1c(=O)oc(-c3ccco3)cc1n2CCCn1ccnc1
COc1ncc(-c2ccc(C(F)(F)F)cc2)nc1C(=O)N1CCOCC1
N#Cc1cc2[nH]cnc2c(C#N)c1Nc1ccc(F)cc1F
Cc1cc(CN)ccc1-c1c(F)c(O)nc2nc(CCc3ccccc3)cc(C)c12
Cc1ccccc1OCCNC(=O)CC(C(=O)NCC(=O)NC(C)(C)C)c1ccccc1
CN(C)n1cnc2c(C(C)(C)C)ncnc21
O=C(Nc1nc2ccc(Br)cc2s1)c1ccco1
CN1CCc2cc(NC(=N)c3cccnc3C#N)ccc2C1=O
O=C(O)CCNC(=O)c1ccc(C=Cc2ccc3ccccc3c2)cc1
O=C(NCc1ccc(Cl)cc1)Nc1ccc(-c2ccnc3[nH]nc(S)c23)cc1
CC(C)=CCCC(C)C1OC2C=CC=CC(=O)Cc3cc(O)cc(C)c3C(=O)CC2C1O
NS(=O)(=O)c1ccc(-n2nc3c(n2)-c2ccccc2C3=O)cc1
COc1ccc(C2=NN(CCCCN3CCN(c4ccc(OCC(N)=O)cc4)CC3)C(=O)CC2)cc1
CC(C)CC(NC(=O)COc1ccccc1)C(=O)c1nccs1
CC(C)(C)c1cc(NC(=O)Nc2ccc(Oc3ccnc4cc(OCCCN5CCOCC5)cnc34)cc2)n(-c2cccc(Cl)c2)n1
CSc1nc(C)cc(Nc2ccc(Br)cc2Cl)n1
COc1ccc(S(=O)(=O)N2CCC(C(=O)NCCCN3CCOCC3)CC2)cc1
CC(C)(C)c1ccc(-c2ccc(N)cc2)cc1
N#CCC(=O)Oc1cccc(OC(=O)c2ccc(C=NO)o2)c1
CC(=O)Nc1ccc(C=Cc2sc(=NNC(=O)N=c3[nH]c4cc(C)ccc4s3)[nH]c2C)cc1
O=C(NCCN1CCCC1)c1ccc2c(c1)nc(Nc1ccc(C(F)(F)F)cc1)c1ccoc12
C#CCN(Cc1ccc2[nH]c(C)nc(=O)c2c1)c1ccc(C(=O)NC(CC(=O)O)c2ccccc2)c(F)c1
Cc1ccc(-c2csc(N3C(=O)C([N+](=O)[O-])=C(C(=O)c4ccccc4O)C3c3ccc(C)cc3)n2)cc1
COc1ccccc1CCNC(=O)COC(=O)C1CCN(S(=O)(=O)c2c[nH]cn2)CC1
CC(C(=O)N1CCCCc2ccccc21)C1CCC(CC(C)n2cc(C#CCC3CCCC3)nn2)O1
COc1cccc(C=C2Oc3cc(OC)c(OC)cc3C2=O)c1
CCc1ccc(C(=O)N2C(=S)N=C(c3ccccc3C)C2(O)[N+](=O)[O-])cc1
COC1=C(Nc2ccc(F)cc2F)C(=O)C2=C(C1=O)N1CC3NC3C1(OC(=O)NCCC(=O)O)C2OC(C)=O
Cc1ccccc1-c1nc(CN2CCN(c3ccc(F)cc3)CC2)co1
Cc1ccc(S(=O)(=O)N2CCSCCSCCSCCSCC2)cc1
Cc1cc(=O)oc2c(C)c(OC(C)C(=O)NC3CCN(S(=O)(=O)c4ccc(F)cc4)CC3)ccc12
COc1ccc2[nH]c(C(=O)NCCCCCCCCN=Cc3c(OC)cc(C)c4ccccc34)c(C(C)C)c2c1
Cc1cc(C(=O)NC2CCC2(C)c2cccs2)c(CN)o1
COc1ccc(-c2nn(-c3ccccc3)cc2CC(=O)Nc2ccccc2)cc1
CC(C)C1(C(=O)N2CCN(C(=O)C(=O)Nc3ccccc3)CC2)CCC(=O)C1
Cc1nc(N2CCN(C(=O)C3CCCN3c3nccc(-c4ccco4)c3C(=O)N3CCc4ccccc4C3)CC2)nc2c1c(=O)n(C(F)(F)F)c(=O)n2C
CN(C)CCC(c1ccccc1)c1cccc(Cl)c1
Cc1ncccc1NC1CCN(c2ccncn2)CC1
O=C(Nc1ccccc1C(=O)N1CCN(Cc2ccccc2)CC1)c1ccccc1F
COc1nc(C(=O)OCC(=O)NN=Cc2ccco2)cs1
Cc1ccc(C)c(N2CCN(CCc3ccccc3NC(=O)c3ccccc3-n3cccc3)CC2)c1
CN(C)C(=O)N1CCOC2(COCCN(C(=O)c3csnn3)C2)C1
CC1(C)CC(C)(Cl)c2cc3[nH]c(=O)c(O)nc3cc21
COCc1nc(C)c(C)c2sc(S(=O)(=O)c3cn(C)c4ccccc34)nc12
Cc1n[nH]c(C)c1S(=O)(=O)N1CCc2cc(C(=O)Nc3nccs3)ccc21
COc1cc(NC(=O)c2sc3cc(NCCCN(C)C)cnc3c2Cl)ccc1Cl
CC(=NNC(=O)C(=O)Nc1ccccc1O)c1ccccc1C
CCCCCCCCCCCCCCCC(=O)NC(CCOC1OC(=O)C2=COCC21)C(=O)O
COc1ccc(C(CC(=O)c2ccc(F)cc2)NC(=O)Nc2ccc(C)cc2)cc1
CNC(=O)c1cc(C)nn1-c1ccc(NC(=S)Nc2cccc3[nH]ccc23)cc1
COc1cc2cc(CC=C(C)Cl)c(OC)c(CC(C)(O)C(=O)O)c2o1
CN(Cc1ccccc1)Cc1nc(-c2ccccc2Br)no1
CCCc1cc(Cl)cc(C=C2SC(=O)NC2=O)c1
Cc1ccc(OCC(=O)Nc2sccc2CC(C)C)cc1
CCC(c1nc(C)no1)N1CCN(Cc2ccccc2)CC1
Cn1c(Cl)c(Sc2ccc(Cl)cc2)c2c(C(=O)O)cccc21
COCCn1nc(-c2cc(C(=O)NCc3ccc(O)cc3)c(F)cc2C)cc1N1CCCCC1
COc1ccc(F)cc1C(=O)c1cc(OC)c(=O)n(Cc2ccc(C#N)cc2)c1
CC(=O)C1(C)CCCC2(C)C3CC(O)C(=C(C)C)C(=O)C3CCC12
Cc1cccc(C(NCC2CCS(=O)(=O)CC2)OC(F)(F)F)c1
O=C1CCCc2cc3c(c4c5cc(O)ccc5n(Cc5ccccc5)c24)CNCC(=O)N13
COC(=O)C12C(=O)OCC1C1C(=O)C3=C(CCC12C)C1CC3C1(C)C
O=C1C=CC2(c3ccccc3)OCCC(c3ccc(O)cc3)OC2O1
NC(N)=NCCCCCCCNC(=O)c1ccc(-c2ccc(CN3CCCCC3)cc2)cc1
CC1CN(C(=O)C(N)Cc2ccc(Cl)cc2)C1=O
CC(=O)OC1CCC2C3CC(C)C4=CC(=O)CCC4(C)C3CCC12C(=O)CO
Cc1cccc2nc(-c3cccc(NC(=S)NC(=O)c4ccco4)c3)[nH]c12
COc1ccc(CN2CCc3c([nH]c4ccccc34)C2Cc2ccccc2)cc1
CC1OC(n2cnc3c(=N)n(CC(=O)c4ccc(Cl)cc4)cnc32)C(O)C1O
Cc1ccc(CNC(=O)CC(NNS(=O)(=O)c2ccccc2Cl)c2ccccc2F)c(N)c1
O=[N+]([O-])c1ccccc1S(=O)(=O)NCC(c1ccco1)N1CCN(c2ccccc2)CC1
CON=C(Nc1ccc2c(c1)OCCC2)NC1CCN(c2cc(C#N)ncn2)CC1
O=[N+]([O-])c1cccc(CNc2nccc(-c3ccc(NS(=O)(=O)c4ccc(F)s4)cc3)n2)c1
CC(C)(C)OCC1=C(C(=O)O)N2C(=O)C(NC(=O)Cc3ccc4ccccc4c3)C2SS1
CCOc1ccc(-c2nnc(N3CCC([N+](=O)[O-])CC3)s2)cc1
CCCCOc1cc2c3c(c1)-c1c(ccc(OC)c1OC)CC3N(CCc1ccc(OC)c(OC)c1)CC2
CC(C)CN1CCN(Cc2ccccc2NC(=O)c2cccc3[nH]ncc23)CC1
O=C(NCCCl)NCC1CC(n2cc(O)c(=O)[nH]c2=O)OC1CO
N=C(N)NN=Cc1ccc(OCCCCCCN2C(=N)c3ccccc3C2=O)cc1
CC(C)CC(C(=O)NC1C2CC3CC(C2)CC1C3)N1CCCCC1
CCC1OCC(=O)C1NC(=O)C(CC1(C)CCCC1)C1NC(C(=O)NC(C)(C)C)CS1
Cc1cc(CNC(=O)C(=O)NCc2c(F)cc(CNS(C)(=O)=O)nc2-c2ccc(F)cc2)ccc1C(F)(F)F
O=C(O)c1ccccc1-c1ccccc1C(=O)Nc1ccc(Sc2cc[n+](Cc3ccccc3)cc2)cc1
O=C1C(=Cc2ccc([N+](=O)[O-])cc2)SC(=Nc2ccccc2[N+](=O)[O-])N1c1ccc(Cl)cc1
CN(C)CCNC(=O)c1ccc(Oc2cccc(-c3cnc4ccc(NC5CCC(N)CC5)nn34)c2)cc1
CC(=O)CC(=O)NCc1cccc2cc[nH]c12
Cc1ccc(N2C(=O)C(Cl)(C(Br)Br)C2c2cccc([N+](=O)[O-])c2)cc1
NC(CC(=O)N1CCCC1C(=O)NC(Cc1ccccc1)C(=O)O)Cc1cc(F)ccc1F
CCCCCN(C(=O)CNC(=O)Nc1ccc(C)cc1)C(C)CC
CC(=O)OC1CC2C(C)OC3(C(OC(C)=O)CCC(OC(=O)c4ccccc4)C13C)C2OC(=O)c1ccccc1
CCc1cc(N)c(F)cc1C#Cc1c(C(N)=O)ncnc1N1CCCN(C)CC1
CC(=NO)c1ccc(-c2noc(CNC(=O)c3cc(C)cc(Cl)c3)n2)cc1
C[N+](C)(C)CC(=O)c1ccccc1C(=O)c1c2ccccc2nc2c1c1cc(O)ccc1n2Cl
CSc1c(SCC(=O)N(C#N)C2CCCCC2)nc(N)c(C#N)c1-c1ccccc1
CCn1c(=O)c(Cc2ccc(OC)cc2)nc2cnc(Oc3cccc(Cl)c3)nc21
Cc1cccc(=O)n1CCNC(=O)C1CC2C(CN1)C2(Cl)Cl
OCCN(CCO)c1cc(Nc2ccc(Cl)cc2)nc2nn(Cc3ccccc3)cc12
CCc1c(CN(C)CC(=O)Nc2ccccc2N2CCOCC2)c(N)nn1C
CNCCNc1nc(NC)nc(Nc2cccc(Nc3ccnc4cc(Cl)ccc34)c2)n1
CCOC(=O)C1CCN(C(=O)COC(=O)COc2ccc(Cl)cc2)CC1
CC(=O)Nc1ccc(C2(C)CC(C)(C)CC2=O)cc1
O=P(O)(O)C(O)c1cccc(Nc2ccccc2)c1
CCc1cc2c(c(O)c1O)C(=O)C1(O)c3ccccc3-c3ccccc3C1C2
Fc1ccc(C2=Cc3ccc(F)cc3OC2c2ccc(F)cc2)cc1
CC(=O)NN1CC(C)=CN(C)C1
NC(=O)CCSCCOC(=O)C=Cc1cc2cc(-c3ccc(O)cc3)oc2cc1O
Cc1ccc(-c2ccc(CN3C(Cl)C(=O)N(Cc4cn(CC5CCCCO5)nn4)CCS3(=O)=O)cc2)cn1
Cc1ccc(OCc2ccccc2C#N)c(Nc2cc(NC3CCCCC3N)cc(N3CCNCC3)c2)c1
CN(C)CCNC(=O)Cn1c(-c2ccccc2Cl)cc2sccc21
COc1ccc(Cn2nc(C(=O)Nc3ccccc3)cc2C2CCN(C(=O)NCc3ccc(Cl)cc3)CC2)cc1
CC(C)N(C)S(=O)(=O)c1cccc(C(=O)Nc2ncc(Cc3ccccc3)s2)c1
COc1ccc2c(c1)c(-c1c(N)nc(=O)[nH]c1C)c(C)n2CCCN
CCN(CC)C(=O)CSc1nnc(-c2ccco2)n1N
COC1CC23CCC1(C(C)=O)C1Oc4c(OC(C)C)ccc5c4C12CCN(CC1CC1)C3C5
Oc1ccc2nc(-c3c(O)ccc4ccccc34)cc(NCc3ccc(NCC4=NCCN4)cc3)c2c1
CCC(C)C1NCC2CCCN2C(=O)C(CC(C)C)OC(=O)CCNC(=O)C(Cc2ccccc2)NC(=O)C(Cc2c[nH]cn2)N(C)C1=O
NC(CC1OC(OP(=O)(CO)Oc2ccccc2)C(O)CC1C(=O)O)C(=O)O
CC(C(=O)NN=Cc1ccc(Br)cc1)n1nnc2ccccc21
Cc1cc2cc(CNc3nccc(N4CCCC(C(N)=O)C4)n3)ccc2[nH]1
CON=Cc1ccc(C#Cc2ccc(C)cc2)cc1
CCc1cc(NC(=O)c2cccs2)c(=O)[nH]c1C
CC(Cc1ccccc1)(C(=O)N1CCC(O)(CCCc2ccccc2)CC1)c1ccccc1
NC(=O)c1c(N)ccc(Cc2ccc(Cl)cc2)c1N
CCC(C)C(NC(=O)C1CCCN1C(C)=O)C(=O)NC(C=O)Cc1ccccc1
Cn1c(=O)cc(OCC[N+](C)(C)C)c2cc(-c3cccc(Cl)c3)ccc21
Cc1ccc(C(=O)C2=C(O)C(=O)N(CCCn3ccnc3)C2c2ccc(C)cc2)cc1
CCCC(C)NC(=O)Cc1oc2ccc(Cl)cc2c1C(=O)c1ccc(C)cc1
COc1c(SCC(=O)N(C#N)c2ccccc2)nc(C#N)c(N)c1-c1ccccc1C#N
CC(C)=CCCC(Br)=C(C)c1ccc(F)cc1
CCOC(=O)N1CC(Oc2ccc(C)cc2)C(C)(O)C1
Cc1ccc(C2=CSC3=NCCCN23)cc1
CCCn1c(=O)c2[nH]c(-c3ccc(OCC(=O)Nc4ccc(Cl)cc4)cc3)cc2n(CCC)c1=O
Cc1cnc(CN2CCN(C(=O)c3noc4c3CCCC4)CC2)cn1
O=C(O)c1ccc(-c2csc(N=Cc3c(F)c4ccccc4oc3=O)n2)cc1
CCn1nc(C)cc1Sc1c(C)noc1[N+](=O)[O-]
CC(C)n1c(=O)n(C)c2cnccc21
CC(C)(C)c1ccc(Oc2ccc(CN(CC(=O)O)c3cccc(C#N)c3)cc2)cc1
CCON=C(C=Cc1ccc(O)cc1)c1ccsc1
CC(Cc1ccccc1)NC(=O)Nc1n[nH]c2ccc(-c3cnn(C)c3)cc12
CCOC(=O)CC1CCCn2c(N)nnc21
CC1(c2ccccc2)C(=O)Cc2ccccc2CN1CCCC#N
C=CC(C)(CCC=C(C)C)Oc1ccc(CCC(=O)OC)cc1
CCCC(=O)N(c1nc(C)c(C(=O)OCC)s1)C1CCc2ccccc2C1
CC(C)OC1=CC=C2CC3C(=O)C4(Cc5cc6ccccc6cc54)CC3C=C21
COc1cc(NCC(O)CON=C(c2ccccc2)c2ccccc2OCCN2CCOCC2)c2ncccc2c1
Cc1ccc2c(C)c(C(=O)NCc3ccco3)oc2c1C
Nc1cc(-c2ccc(Cl)cc2)nn1Cc1cc(Cl)ccc1OCc1ccc(Br)cc1F
Cc1ccc(-c2cn3c(C(C(=O)c4ccc(Cl)cc4)C(C)C)csc3n2)cc1
O=C1c2cc3cc(O)ccc3n2CCC1Cc1ccccc1
CC(=O)N(C)c1ccc(S(=O)(=O)Nc2ccc([N+](=O)[O-])cc2C(O)(C(F)(F)F)C(F)(F)F)cc1
COc1ccc(S(=O)(=O)N2Cc3cc(C(=O)NCc4ccc(C)cc4)nc(C)c3C2CC(=O)O)cc1
CCCCC(NC(Cc1ccccc1)C(=O)N1CCC(OCOC)CC1)C(=O)NC(CC1CCCCC1)C(O)CC(C(=O)NCCN(Cc1ccccc1)C(C)C)C(C)C
Clc1ccc2nc(-c3cccc(Oc4ccccc4)c3)n(CCC3CCCNC3)c2c1
Cn1c2c(c(=O)c3cc(F)ccc31)C(=O)CC(c1ccccc1)C2
CC1=C2CCCc3[nH]nc2c3-c2ccccc2N1
CCCCCC(=O)O
CCC(C)C(NC(=O)c1ccc2nc(CCc3ccccc3)oc2c1)C(=O)N1CCCCCC1
CC(C)(C)OC(=O)N1C(=O)C2c3c(ccc4ccccc34)C(c3ccccc3)C2C1=O
CC(O)C1C=CC=C1C(=O)N1CC2CC(NCc3nc(-c4ccc5c(c4)OCCO5)no3)CC2C1
Fc1ccccc1-c1cc(-c2ccncc2)nc(Sc2nnc(-c3ccncc3)o2)n1
Cc1ccc(S(=O)(=O)Nc2ccc3c(c2)c2c(n3[N+](=O)[O-])CC3CCC2N3)cc1
CCCCCCCCCCCCC(O)C1CCC(C2CCC(C(O)CCCCCCCCCCCC3=CC(C)OC3=O)O2)O1
CCCCCCCCCCc1ccc(N(CC(C)(N)C(=O)O)c2ccc(C(O)(C(F)(F)F)C(F)(F)F)cc2)cc1
CCc1c(OC(C)=O)c(CC)c2c(=O)cc(-c3ccccc3)oc2c1OC(C)=O
CC1(O)C(=O)OCc2c1cc1n(c2=O)Cc2c-1nc1c([nH]c3ccccc31)c2C(N)CN1CCCCC1
O=C(Nc1ccc(C(=O)N2CCCC2)cc1)Nc1ccccc1Cl
CC(CCc1ccc(OCc2ccc(-c3ccccc3)cc2)cc1)(C(=O)NO)S(C)(=O)=O
CCCc1ccc(OCc2ccc(C)cc2)c(OCCn2cnc3c2c(=O)n(C(C)(C)C)c(=O)n3CCC)c1
Cc1cc(C)cc(-c2[nH]c3ccccc3c2CCNCCCCc2ccccn2)c1
Cc1cc(C)cc(Oc2cccc(CN3CCN(C(=O)OC(C)(C)C)CC3)c2)c1
COc1ccc(C(=O)Cn2c(-c3ccccc3)nc3ccccc32)cc1
Cc1cccc(CNC(=O)CSc2nc3ccsc3n2Cc2cccnc2)c1F
COC(=O)c1ccccc1N1CCN(c2ccc(C(C(=O)NCC3CCCOC3)N3CCOCC3)cn2)CC1
N#CC1(N=Cc2cccc3cc[nH]c23)CCCCC1
CC(OCCCCCN1CCCCC1)c1ccccc1
CC1CCC2(C)C(CCC3(C)C2C(=O)C=C2C4CC(C)(C)CC(C)C4(C)CCC23OC(=O)CCC(C)(O)CC(=O)O)C1(C)C
Oc1ccc(C(=Nc2ccccc2)c2ccccc2)cc1
COC(=O)C1Cc2ccc(O)cc2CN1C(=O)CP(=O)(O)O
C=CCc1ccc(Nc2nc(C)nc(SC(=S)N(C)C)n2)cc1
Nc1ncnc2c1nc1c3ccccc3ccn21
Cc1ccc(N2CCC3(CCC(C(N)=O)O3)CC2)nn1
Clc1ccc(-c2ccc(Nc3cnc4ccccc4n3)cc2)cc1
CCN(CC)C(=O)CSc1nnc(CNC(=O)c2ccccc2Cl)n1C1CC1
Cc1cc(C)nc(SCC(=O)c2ccc(F)cc2)n1
O=C(Nc1c(C(F)(F)F)ccc2ccccc12)N1C2CCC1CC(O)(c1ccccc1F)C2
CCN(CC)C(=O)c1ccc(-c2cc3ccccc3[nH]c2=O)cc1
COc1ccccc1-c1cc(C(=O)N2CCOCC2)no1
CCOC(=O)c1cccc(NC(=O)C2C3CCC(O3)C2C(=O)O)c1
CCn1cc(C(=O)N2CCCC(n3cncn3)C2)c(=O)c2cc(F)ccc21
Nc1ccc(C(=O)Nc2nn[nH]n2)cc1
O=C(OC1(c2ccc(Br)cc2)CC1)C(CCc1ccncc1)CC(C(O)CN1CCc2ccc(-c3ccc(F)nc3)cc2C1)C(F)(F)F
NCCOc1cc(F)ccc1NS(=O)(=O)c1ccc(CCC(N)=S)cc1
Cc1ccc(N(C(=O)c2snnc2C)C(C(=O)NC2CCCCC2)c2cccc([N+](=O)[O-])c2)cc1
CC(C)CC(NC(=O)OCc1ccccc1)C(=O)NC(CC(C)C)C(=O)C(=O)O
Cc1cn2c(-c3cn[nH]c3)cnc2c(Nc2cc(CCN3CCC(COc4ccccc4C(N)=O)CC3)ns2)n1
Cc1c(C(Cl)c2cccc(Cl)c2N)[nH]c(N2CCN(F)CC2)nc1=O
N=C(N)NCCCC(C=O)NC(=O)C(CCCCN)NC(=O)C(NC(=O)c1ccc(OCCc2ccccc2)cc1)C(=O)N1CCCC1CCCNC(=N)N
CC(C)C(NC(=O)c1cccc(C(F)(F)F)c1)C(=O)OCc1ccc2c(c1)OCO2
CCCCOn1c(CC(=O)O)nc2ccc(S(=O)(=O)C(C)C)cc21
O=C1Cc2ccccc2N1O
Cc1ccc(COc2ccc(-c3cc(CO)no3)cc2)cc1
COC(=O)c1cccc(-c2cccc(C(=O)NC3CCCCC3)c2)c1
CCCc1nc2cc(C(=O)NCCCCN3CCN(c4cccc(OC)c4CCC)CC3)ccc2o1
CCCCCC=CCC=CCCCCCCC(=O)Nc1cc(O)ccc1O
Cc1ccc(C(c2ccc(OC(C)(C)C(=O)O)cc2)N2CC(F)CC(C)(Cc3ccc(O)cc3)C2=O)cc1
FC(F)(F)c1ccc(Cn2cc(CCCc3cc4cc5c(cc4o3)OCO5)nn2)cc1
CCCCCCCCCCCCCCCCc1cn(C(=O)OC)nc1COCC(=O)O
CC1C(O)OC(OC2C(Oc3ccc4ccccc4c3-c3c(C(=O)c4ccccc4)oc4ccccc34)OC(CO)C(O)C2O)C(C)C1O
CN1CCN(c2ccccn2)C(=O)C12CCN(C(=O)c1ccncc1)CC2
COCCOCCCNC(=O)Cn1c(=O)n(C2CCN(C)CC2)c2ccccc21
O=C(c1cccc(F)c1F)N1CCc2sccc2C1CN1CCCC1
Cc1ccc(CNc2ccc(S(=O)(=O)Nc3onc(C)c3C)cc2[N+](=O)[O-])cc1
Cc1cc(C2(C(=O)NC(F)c3ccccc3C(F)(F)F)CCN(OC(C)(C)C)CC2)ccc1F
COc1ccc2c(c1)C(=O)C(=CC(=O)c1ccccc1OC(=O)C=Cc1ccc(O)c(OC)c1)O2
Cc1ccc(CNC(=O)c2cc(NC3CCCCC3)ccc2Nc2cc(NCCc3ccc(N)cc3)ncn2)cc1
CCOC(=O)N1CCC(NC(=O)c2cccc3c2C(=O)N(C2CCCCC2)C3)CC1
CCOC(=O)CNC(=O)OC1CCOc2ccc(C(C)C)cc21
O=C(COc1ccc(S(=O)(=O)N2CCCCC2)cc1[N+](=O)[O-])NCc1ccncc1
CC(NC(=O)C(Cc1ccccc1)NS(=O)(=O)O)C(=O)NC(Cc1ccc(O)cc1)C(=O)CC1(CC(=O)O)CC(=O)CC(CCc2ccccc2)=N1
CCCCCCCCC1=C(O)OC(=O)C1=O
Cc1c(N=Cc2ccccc2)nc(C2CC2)nc1N1CCCC1
COCCC(=O)c1ccc(C(c2ccccc2)C2CN(OC)CCO2)cc1
Cc1cccc(C(=O)Nc2nc3cc(N(CCCO)Cc4ccccc4)ccc3n2C)c1
Cc1ccc(-n2ncc(C(=O)NCCOc3ccccc3)c2C2CCN(C(=O)OC(C)(C)C)CC2)cc1C
Cc1ccccc1-c1noc2c1CN(Cl)CC2c1ccccc1
COC(=O)Cn1cnnc1SCc1ccc(-c2ccccc2)cc1
CC1(C)OC2=C(C(=O)C(=O)c3ccccc32)C1OC(=O)C=Cc1ccco1
COc1nc(NCc2ccc(SC)c(OC)c2)cc(NCc2ccc(OC)c(SC)c2)n1
Cc1n[nH]c(SCCC[N+](C)(C)C)nc1=O
CC1CN(C(C)CO)C(=O)c2cccc(NS(=O)(=O)c3cn(C)cn3)c2OC1CN(C)Cc1ccc(Oc2ccccc2)cc1
COc1ccccc1N1CCN(CCCNC(=O)c2cnn(-c3ccccc3)c2C)CC1
COc1cccc(-c2c[nH]c3c(N)nc(C(F)(F)F)nc23)c1
COC(=O)Nc1nc2c(oc3cc(-c4ccc(F)cc4)ccc32)s1
COc1cc2ncnc(NCc3ccoc3)c2cc1OC
Cc1cc(Cl)cc(C(=O)NC(Cl)C(=O)Nc2ccc(S(=O)(=O)Nc3ccc(C)c([N+](=O)[O-])c3)cc2)c1
O=C(NO)c1ccc(I)cc1
COc1cc2c(cc1C=C1Oc3ccc(C)cc3-c3ccc4c(c31)C(C)=CC(C)(C)N4)OCO2
Cc1cn(C2CC([N-][N+]#N)C(COP(=O)(O)OP(=O)(O)O)O2)c(=O)[nH]c1=O
COC(=O)C(C(=O)NCCCN(C(=O)c1ccccc1C(=O)O)[N+](=O)[O-])N1C(=O)c2ccccc2C1=O
CCc1ccccc1C(=O)N1CCC(N2CCC(N3C(=O)Cc4ccccc43)CC2)CC1
O=C1CC(CN2CCN(c3ccc(-c4ccc5[nH]c(C(=O)N6CCc7ccc(O)cc7C6)cc5c4)cc3)CC2)CO1
CC1=C(c2nnc(S(C)(=O)=O)n2N=Cc2cccc(C)c2)C(C)(C)CCC1
N#Cc1ccc(Nc2ncc(C#Cc3ccccc3)o2)cc1
Cn1cc[n+](C)c1-c1ccccc1
NS(=O)(=O)c1ccc(Nc2ccncc2S(N)(=O)=O)cc1
c1ccc(C2OCCCO2)cc1
COc1n[nH]c(C(=O)NCCc2ccc(C)cc2)c1CC(C)(C)C
O=C(c1cccs1)c1cnc(Nc2ccccc2Cl)s1
CCCCNC(=O)C(=Cc1cccnc1)c1ccccc1
COc1cccc2cc(N3CCC(N4CCC4)CC3)cnc12
COc1ccccc1N1CCN(Cc2csc(-c3nc4ccccc4c(=O)n3-c3ccccc3)c2)CC1
Clc1cccc(N2CCN(Cc3cccnc3)CC2)c1
CCOC(=O)c1sc(N(C(=O)C=Cc2ccc([N+](=O)[O-])cc2)C(=O)OCC)c(CC)c1-c1ccccc1
CCOC(=O)c1cccc(OCc2cc(C(=O)N3CCCCCC3)no2)c1
O=[N+]([O-])c1ccc(CSc2ccccn2)cc1
c1ccc(CCCNCCCCCCCCC[n+]2ccccc2)cc1
COc1cccc(OC)c1-c1ccnc2[nH]c(C3CNCCC3O)cc12
COc1ccc(Cl)c(NC(=O)CSc2nc(-c3ccccc3)n[nH]2)c1
CC(C)CC(C=O)NC(=O)C1CCCN1C(=O)C(=O)CCC(=O)O
O=c1cc(-c2cccc(O)c2)oc2c(O)cc(-n3c(=O)[nH]c4ccccc4c3=O)cc12
Cc1ccc(NC(=O)CSc2nnc(C(C)NC(=O)c3ccco3)n2C)cc1
O=C(NC1CC2CCC1C2)c1c[nH]c2cccc(Oc3ccccc3)c2c1=O
Cc1nnsc1C(=O)NCc1ccnc(N2CCOCC2)n1
CCCCC1CN(C(C)CO)C(=O)c2cc(NC(=O)Nc3ccc(F)cc3)ccc2OC1CN(C)Cc1ccccc1
O=C(SCCCP(=O)(O)O)C(CC1CCNC1)c1nnn[nH]1
Cc1cccc(NC(=O)Cn2cnc3sc(C)c(S(=O)(=O)N4CCCC(C)C4)c3c2=O)c1
COC(=O)C1=C(C(=O)OC(C)(C)C)NC(C)=C(C)C1c1ccc(SC)n1Nc1ccccc1
CCCCNC(=O)CCC(=O)NN=c1[nH]c2ccccc2o1
Cc1cccc(-c2ccnc(Nc3cccc(C4CCN(N(C)C)CC4)c3)n2)c1
COC(=O)c1ccc(-c2ccc(Cc3ccc4c(c3)c(Cl)cn4C)cc2)cc1
CC(C)(C(=O)Nc1ccc(S(N)(=O)=O)cc1F)C(F)(F)F
Cc1cc(-c2c(Cl)cccc2Cl)cc2c1NC(=O)C2(O)CC(C)(C)C
CCCCCCCCCCCCC(C)(C)C(=O)OCc1c(Cc2ccc(C)c(O)c2)c(O)c(O)c2c1CCC(C)(C)O2
O=C(NCc1ccc(F)c(Br)c1)c1cnc(Oc2ccc3c(c2)CCC(c2ccccc2)O3)s1
CCN1CCN(c2ccc(S(=O)(=O)N3CCCC3)cc2N)CC1
Cc1nccn1CCC(OC(=O)NC(Cc1ccc(OC(=O)N2CCCC2)cc1)C(=O)O)c1ccccc1
CC(Nc1c(C(N)=O)cnn1-c1ccccc1)c1ccc(C(=O)NC2CC2)cc1
CC(=O)N(CCc1cccc(Cl)c1)Cc1ccc(Sc2ccc(F)cc2)o1
CC(=O)N(Cc1cnc(-c2ccc3ccccc3c2)s1)C(C)c1ccccc1F
C=CCc1cccc(C=CC(=O)c2ccccc2)c1O
O=C(NC1=NCCS1)c1ccc(Cl)c(S(=O)(=O)Nc2ccc(Cl)cc2)c1
CN(CC(=O)Nc1ccc2c(c1)OCCO2)CC(=O)Nc1ccc2c(c1)-c1c([nH]c3ccccc3c1=O)C2
Cc1cc(=O)nc(SCC(=O)Nc2ccc(N)cc2)[nH]1
CC(=O)c1ccc(NC(=O)Nc2ccc3c(OCCOC4CCN(C(C)=O)CC4)cccc3c2)cc1
COc1ccccc1NS(=O)(=O)c1ccc2[nH]c(=O)cc(C(=O)NCCc3ccc(F)cc3)c2c1
CC1=C(C(=O)N2CCCCC2)CC(CC(=O)NC2CCCC2)C(=O)N1Cc1ccc(C(C)C)cc1
CN(C)CCCNCC(O)C(Cc1ccccc1)NC(=O)c1cc2ccccc2cc1O
Cc1ccc(NC(=O)NC2CC(C)(C)Oc3ccccc32)cc1
CCOC(=O)c1ccc(Nc2ccccc2F)cc1
CCc1cc(CC)n(-c2ncc(-c3ccccc3)c(-c3ccccc3)n2)n1
CC(C)CC(N)C(=O)NC(Cc1ccc(N(C)C)cc1)C(=O)NC(CC(C)C)C(O)CC(=O)NC(Cc1ccc(N(C)C)cc1)C(N)=O
CCOC(=O)C1=C(C)N=C2SCC(NC(=O)C(NC(=O)C(CCCCBr)NC(=O)c3ccc(N(C)C4=NCC(O)CN4)cc3)c3ccc(F)cc3)C(=O)N2C1c1ccccc1
CSc1nc(-c2ccc(F)cc2)c(C(=O)NCc2ccccc2)nc1N
CC(C)(C)c1[nH]c2ccccc2c1C(=O)C=Cc1ccco1
Cc1cc2c3c(C)ncnc3n(C(=O)NCC(F)(F)F)c2cc1C
O=C(O)CC(NC(=O)c1ccc(N2Cc3ccccc3NC2=O)cc1)C(=O)O
Cc1ccc(C(F)(Cn2ccnc2)C(O)N2CCN(C(=O)c3cc4ccccc4[nH]3)CC2)c(C)c1
CN1C(=O)C2(CCNCC2)c2cc(Br)ccc21
Cc1ccc(S(=O)(=O)N2CCOC2CNC(=O)C(=O)NCCCN2CCOCC2)cc1
CC(Oc1ccccc1C(=O)NC1CC1)c1cccc2ccccc12
COc1cn(C2CCN(c3nccc(N4CCc5c(Oc6cccc(C)c6)cccc5C4=O)n3)CC2)c(Cl)n1
O=C(Nc1ccc(Cl)cc1)Nc1ccc(-c2cn3cccnc3n2)cc1
COC(=O)C1CCC2(C)C3=CC(OC)=CC(C)C3C(C(=O)Nc3cc(O)ccc3C)C12O
Oc1cccc(Cl)c1CN1CCN(C2CCC(Cl)(c3ccccc3)CC2)CC1
CC(C)Oc1cc(Nc2nnc(-c3cccc(NC(=O)c4cccnc4)c3)o2)c(Cl)cc1Cl
O=C(c1ccc2nncn2c1)N1CC(O)C(CO)C(CO)C1O
COCC(C)NCc1ccc(Oc2nc(Nc3ccc(C#N)cc3)ncc2S(N)(=O)=O)c(Cl)c1
CC(C)(C)NCCCOc1cc(Oc2ccccc2)cc2c1-c1ccccc1C2=O
CC1=C=CC(=O)N1c1c(C)cccc1O
CCC[N+]1(CCCc2ccccc2)CCN(CCCCCCCCC[N+]2(CCc3cccc4c3OCc3ccccc3-4)CCN(c3ccccc3)CC2)CC1
CCN(CC)C(C)Cc1ccccc1Sc1ccccc1F
CCCCN(C)C(=O)Cn1c(SCC(=O)N2CCCc3ccccc32)nc2ccccc21
CCN1CC(C(=O)Nc2ccc3cn[nH]c3c2)CC1=O
Cc1cccc(-c2c(NC(=O)C(C)(C)N)c3ccccc3n2S(=O)(=O)c2ccc(Cl)cc2)c1
COc1ccc(C(=O)c2c[nH]c(-c3cc(O)ccc3OC)n2)cc1
COc1ccc(CN2C(=O)CSC2=Nc2cc(OC)c(O)c(OC)c2)cc1
CN1CCN(C2CCCN(C(=O)CCCOc3ccc(F)cc3)C2)CC1
O=C(COC(=O)CNC(=O)C12CC3CC(CC(C3)C1)C2)Nc1ccccc1
C=C1CC2CCC34CC5OC6C(OC7CCC(CC(=O)CC8C(OC)COC8CC8OC(CCC1O2)CC(C)C8=C)OC7C6O3)C5O4
O=C(O)c1ccc(=O)[nH]c1
CS(=O)(=O)N1CCCN(C(=O)Cc2cccs2)CC1
COc1ccc2oc(C(=O)NCC(=O)N(C)Cc3cccc(Cl)c3Cl)c(C)c2c1
Cc1cc(C#N)ccc1-c1cccc(COC2COc3nc([N+](=O)[O-])cn3C2)c1
CC1CCC(NC(=O)c2cccc(NC(=O)Cc3ccccc3)c2)CC1
CSc1ccc(C2CC(=O)OC3=C2C(=O)C(=O)c2ccccc23)cc1
CCOC(=O)c1cc(C)n(CC(=O)Nc2cccnc2)c1C
Cc1ccc(N(CCC(=O)N2CCN(c3ccccc3F)CC2)S(=O)(=O)c2c(C)nn(C)c2C)cc1
COc1ccccc1-c1cn(Cc2cccc(C)n2)nn1
CCOn1cccc1C=NNC(=O)c1ccccc1C
CCC1C2C3CC4C(=O)C(=O)C5CC56C2(C(=O)c2ccccc2)CC3(OC(C)=O)C(CC2C(O)CCC42OC(C)=O)C16C
O=[N+]([O-])c1cc2c(cc1C=CC=NN=Nc1ccccc1Cl)OCO2
CCC(=O)Oc1c(-c2ccc3c(c2)OCO3)oc2ccccc2c1=O
O=C1OC(c2onc(-c3ccc(O)cc3)c2Nc2ccc(O)cc2)c2ccccc21
CCc1ccccc1NC(=O)C(=O)C(C(=O)c1ccccc1)C1OC(=O)c2ccccc21
Cc1nn(C)c(C)c1CN1CCCC2c3cc(F)ccc3CC21
CN(C)CCCNc1nc(N2CCN(C)CC2)nc2cc(N)ccc12
CCc1c(C=C2SC(=O)NC2=O)cc(C(C)C)c(OCc2cccc(C(=O)O)n2)c1-c1ccccc1
COc1ccc(CCNC(=O)CN(Cc2ccc(OC)cc2)C(=O)C=CC(=O)Nc2ccc(Cl)cc2)cc1
CC(C)(C)c1cc(NC(=O)C2CCCN2CC(=O)Nc2cc(Cl)cc(Cl)c2)no1
CC(Nc1nccc(N2C(=O)OCC2C(C)C)n1)c1ccc(C(=O)O)cc1
Cc1ccc(NN=Cc2ccnc(C)c2)cc1
Cc1cc(-c2cccs2)nn1C
CN(c1ccccc1)S(=O)(=O)c1ccc(C(=O)NCCOc2ccccc2Cl)cc1
COC(=O)CC1c2cc(OC)c(OC)cc2CCN1C(=O)CCC(=O)Nc1cccc(C(C)=O)c1
Cc1ccc(-n2c(CN3CCCN(c4cccc(F)c4)CC3)nc3ccccc3c2=O)cc1
CCN1C(=O)c2[nH]c(Cc3ccc(Cl)cc3Cl)nc2N2C1=NC1CCCC12
CCC(CO)Nc1csc(-c2nc3ccccc3n2CC)c1
CC(=O)Nc1c(-c2ccc(O)c(F)c2)c2ccc(OCC(F)(F)F)cc2oc1=O
Cc1ccc(C(C)NCCc2ccc(C(=O)N(C#N)Cc3ccccc3)cc2)cc1
O=c1nc(O)[nH]c(=O)n1CCCCCn1cccn1
Cc1ccc2c(c1)CCC1C(C)(O)CCCC21CC(C)C
Cc1cc2c3c(c1)c1ccccc1c(=O)n3CCN2C
COc1cc(C=CC(=O)N2N=C(c3ccc(Cl)cc3)CC2c2ccccc2OC)ccc1Cl
CN1Cc2ccccc2CC1CN1CCN(C(=O)c2ccccc2)CC1
CSCCC(NC(=O)CCc1ccc(NC(=O)c2ccc(-c3ccccc3)cc2)cc1-c1ccccc1Cl)C(=O)O
O=C(CSc1nnc(C2CCCCC2)n1C1CC1)Nc1cc(Cl)ccc1Cl
COc1ccc(C2=NOC(Cn3nc(C)cc3C(=O)OCC(=O)c3ccccc3)C2)cc1
O=C1c2ccccc2-c2nnc(-c3ccc(F)cc3Cl)cc21
Clc1cc(-c2nc(C3CCN(Cc4ccccc4)CC3)no2)cc(Cl)c1Cl
Cc1cc(OCC(=O)N2CCC(c3nc4ccccc4s3)CC2)ccc1Cl
CCc1nn(CC(=O)NCCC(=O)O)c(CC)c1Br
CN(C(=O)C(N)Cc1ccc(O)cc1)C1CCS(=O)(=O)C1
COc1cccc(Cc2cc3cccc(N(C)C(=O)NC(C)(C)C)c3o2)c1
CC(C)(C)NC(=O)c1cccc(CN2C(=O)C(NC(=O)Nc3ccc4[nH]ccc4c3)CCCN2C(=O)Nc2ccc(F)cc2)c1
CCOc1ccc(C(CNC(=O)c2sc3nc4n(c(=O)c3c2C)CCCC4)N2CCCC2)cc1
CNC(=O)c1cnc(CCO)nc1C
CCc1ccc(C2CC(=O)Oc3c4c(c5c(c32)OC(C)(C)C=C5)OC(C)(C)C=C4)cc1
CC[n+]1ccc2c(c1)[nH]c1ccccc12
Cc1ccc2nc(N3CCC(C(=O)NC4CCCC4)CC3)sc2c1
CCC(C)C1CCCN1C(=O)C(C)NC(=O)C(CCCCNC(=O)OCCN1CCN(C(=O)NC(CO)C(=O)NC(CCCNC(=N)N)C(N)=O)CC1)NC(=O)N1CCOCC1
OCCN1CCNC(c2n[nH]c3ccccc23)C1
CCCNC(=O)Nc1ccc(-c2ccc(-c3nc(C(C)(N)Cc4ccccc4)no3)s2)cc1
Cn1cnc(-c2cccc(F)c2)c1
COc1c2cc(-c3ccc(N=CNO)cc3)nc(O)c2nn1-c1ccccc1
O=[N+]([O-])c1ccc(C=Nn2c(-c3ccccc3)n[nH]c2=S)cc1
O=C(O)C1(O)CC(O)C(O)C(c2ccc(-c3cncnn3)cc2)C1
Cn1c2ccccc2c(-c2ccccc2)[n+]1CCCCN1CCSCC1
C[n+]1cccc(C=Cc2cc(C(=O)O)cc(C(=O)O)c2)c1
CC(C)(C)OC(=O)c1ccc(OP(=O)(C#N)OCC2C=CC(n3cc(O)c(=O)[nH]c3=O)O2)cc1
COc1ccc2nc(NC(=O)c3cccs3)sc2c1
CNC(CC(C)C)(C(=O)C(Cc1ccccc1)NC(=O)C(Cc1ccccc1)NC(=O)C(F)NC(=O)OCc1ccccc1)C(F)COC(=O)NCc1ccccc1
COc1ccc(-c2c3ncn(C)c3c3ccccc3[n+]2[O-])cc1
O=C(NC1CCC(C(=O)N2CCn3c(nnc3-c3cccs3)C2)CC1)c1c(Cl)cccc1C(F)(F)F
CSCCC(NC(=O)c1ccc(CCCC2CCNCC2)cc1-c1ccccc1C)C(=O)O
COc1cc(C(=O)c2c(Nc3ccccc3)[nH][nH]c2=O)cc(OC)c1OC
Nc1ccnc(NCCCn2cnc3c2NC=NCC3O)c1
O=C(NC(=S)Nc1ccc(NC(=O)c2ccccc2)cc1)c1ccc([N+](=O)[O-])cc1
CCc1c(Cc2ccc(F)cc2)c2cc(OC)ccc2n1C(=O)c1ccccc1Br
COC(=O)c1ccc(-c2oc3cc4c(cc3c2NC(=O)CCN(C)C)OCO4)cc1
CCCn1nc(NS(=O)(=O)c2ccc(C)s2)c2cc3ccccc3nc21
COc1cc2c(cc1OC)N(C)N=C(c1ccc(Cl)c([N+](=O)[O-])c1)C2C(=O)Nc1ccccc1
O=C(CN(Cc1ccccc1)C(=O)CNS(=O)(=O)c1ccccc1)NCc1ccc2c(c1)OCO2
Cc1cc(N2CCC(N3CCN(C(=O)NC(C)(C)C)C3=O)CC2)ccn1
O=C1CCCc2ccccc21
Cc1cccc2nc(-c3cccc(-c4cccc(NC(=O)c5ccncc5)c4)c3)[nH]c12
COc1ccc(C(=O)NCCCN2CCCC2=O)cc1Br
CC(C)CN1CCc2c(O)ccc(CF)c2C1
Cc1ccc2oc(-c3cccc(NC(=O)CN4CCN(C)C(=O)C4)c3)nc2c1
CC1Cc2c(-c3ccccc3)[nH]c3cccc(c23)C1=NNC(=S)Nc1ccccn1
CCN(CC)C(=O)N1c2ccccc2C(C)(C)c2ccccc21
COc1ccc(CCN2CCC(Oc3nc(C)ccc3C(N)=O)CC2)cc1
COc1cc2c(cc1OC)CN(CCc1ccc(NC(=O)c3ccc(NC(=O)c4ccncc4)cc3)cc1)CC2
O=C(O)CCCCCOc1cccc(NC(=O)c2ccc(CN3CCc4ccccc4C3)cc2)c1
CC(=Nc1ccc(-c2c3c(nn2C)CCc2cnc(Nc4ccn(CN(C)C)n4)nc2-3)cc1)NC1CCCC1
Cc1ccc(Cl)cc1NC(=O)CNC(=O)c1nn(C)c(=O)c2ccccc12
O=C(NNC(=O)c1cc(-c2ccco2)nc2ccccc12)c1ccc(Br)cc1
CC=C(C)C(=O)OC1C(C=C(C)C)=CC2(C)C(OC(C)=O)CC(C)(O)C(C(O)C(C)C)C2C(OC(C)=O)C1OC(C)=O
CC(=O)C1=C(C)N(c2c(Cl)cc(Cl)cc2C(F)(F)F)C(C)=C(C(=O)O)C1c1ccc([N+](=O)[O-])cc1
CC(=O)c1ccc(C(=O)N2CCN(S(=O)(=O)c3ccc4c(c3)CCN4Cl)CC2)s1
CCN1C(SCC(=O)Nc2ccc(N)cc2)=Nc2ccccc2N=C1c1cccnc1
CC(=O)C1C(O)OC(Oc2ccc(C(O)c3ccc(-c4ncco4)cc3)cc2)C(O)C1O
Cc1csc(N2N=C(c3ccc(F)cc3)CC2c2ccccc2)n1
COc1ccc(-c2cc(C(=O)NC(=S)Nc3cccc4ccccc34)c3ccccc3n2)cc1
Cn1cc(C(=O)N2CCCC(n3ccnc3)C2)cn1
COCCn1c(SCC(=O)Nc2cc(C)on2)nc2c(c1=O)SC(C)C2
O=C(Cn1cc(S(=O)(=O)Cc2ccccc2Cl)c2ccccc21)N1CCC2(CCOCC2)C1
CCCCCCOc1ccc(-n2c(N)nc3ccc(-n4cc(CCCCCC)nn4)cc32)cc1
COc1ccc(C(=O)NCc2cccnc2)c(OC)c1
O=C1COc2ccc(NC(=O)Nc3ccc(F)cc3Br)nc2N1
CNC(=O)C(OC)c1ccccc1CON=C(Cl)c1cccc(C)c1
COC1c2ccccc2C(=O)N(C)C1c1ccc(C(=O)O)cc1
COc1ccccc1NC(=O)NC1CCN(CC(=O)Nc2ccc3c(c2)OCCO3)CC1
Cc1cc2nc(N3CCNCC3)c3cccc(O)c3c2s1
Cc1cccc(NC(=O)c2cc3c(s2)-c2ccccc2OC3)c1C
CC(C)CCC12CCC(=O)C(C(C)(C)C)=C1c1ccc3[nH]ncc3c1C2
CC(=O)Nc1ccc(-c2cnc3c(c2)CCCCC3)cc1
COc1ccc(C(=O)OCCC(C)CCC=C(C)CCC=C(C)C)cc1
CC(C)(C)OCOc1ccc(CC(CNC(=O)C(N)Cc2ccccc2)C(=O)NCC(=O)Nc2ccccc2C(=O)NC(Cc2ccccc2)C(=O)O)cc1
CC(C)C(NS(=O)(=O)c1ccc(-c2ccc3ccccc3c2)cc1)C(=O)O
CC(C)CNCc1cc(Br)c(O)c(Br)c1
COc1ccc2c(c1)OC(=O)CC2c1ccccc1C
NS(=O)(=O)c1cc(Cl)c(Oc2cc(O)c(C(=O)C=Cc3ccccc3)cc2O)cc1Cl
Cc1cc(C(=O)NN=Cc2ccc(C(C)(C)C)cc2)c(C)o1
Cc1cc(C(=O)NCCN2CCCCC2)n[nH]1
O=C1NC(=O)C(=Cc2ccc(OCc3ccccc3Cl)cc2)S1
COc1ccc(Nc2ccccn2)cc1-c1ccc(C(=O)NCC2CC2)cc1
CC1CN(C(=O)C=Cc2ccc3c(c2)OCO3)CCN1C1CCCCCC1
CC1CC(Cl)CN1Cc1ccccc1Oc1ccccc1C(=O)O
O=C(C=Cc1ccc(F)c(F)c1)NN=Cc1ccc2oc(=O)oc2c1
COC(=O)NN1c2ccccc2-c2ccccc2C(C(=O)OC)C1C(C)=O
CC(=O)c1ccc(-c2ccc(CC(C#N)NC(=O)C3NC4CCC3C4)cc2)cc1
CCN1CCN(CCCOc2ccc3nc4c(cc3c2)Cn2c-4cc3c(c2=O)COC(=O)C3(O)CC)CC1
CC(C)Cc1ccccc1CN(O)c1ccc(O)cc1
O=C(O)CSC(CN1C(=O)c2ccccc2C1=O)c1ccccc1
CCc1cc(=O)oc2cc(C)cc(OCC(=O)NCCCN3CCN(CCCNC(=O)c4cc(OC)c(OC)c(OC)c4)CC3)c12
CCCCCCCCCCCCCCCCCCC(OC(C)=O)C(OC(C)=O)C(COC(C)=O)NC(=O)C(OC(C)=O)C(CCCCCCCCCCCCCCCCC)OC(C)=O
CC1CN(CCCCOc2ccc(NC3=NCCN3)cc2)CC(C)O1
CN(C)CCCc1c(-c2ccccc2)nc2ccc(Cl)cn12
OCC(Cc1c[nH]cn1)NCc1ccc(-c2ccccc2)cc1
O=C(CN(Cc1ccc(OC2CCCCC2)cc1)c1cccc(C(=O)O)c1)NC1CCCCC1
C=C1C=C(O)C(SCCN2CCOCC2)=C(C)C1c1ccccc1
CC(C)(C)c1ccc(-n2nnnc2NC(=O)c2ccccc2)cc1
COc1cccc(NC(=S)N2CCc3c([nH]c4ccccc34)C2c2cccc(O)c2)c1
COCCN(C(=NO)c1ccc(C)nc1Oc1cccc2cnccc12)C(C)C
COc1ccccc1NC(=S)N1CCC(NC(=O)c2ccccc2Br)CC1
Cc1cc(CN2CCC(F)C2)ccc1C(=O)Cn1ncc(OCc2ccc(Cl)cn2)cc1=O
Cc1ccc(C)c(NC(=O)C2CCN(C(=O)Nc3ccccc3)CC2)c1
COC(=O)CCC(=O)NCCNCC(O)COc1ccc(C)cc1C
Cc1ccc(Oc2cc(C)cc(-c3ccc(OCCC(C)(C)NC(=O)C(C)(C)N)nc3)c2)cc1
COc1ccccc1NC(=O)COc1ccc(S(=O)(=O)Nc2ccccc2OC)cc1
COc1cccc2c1OC(C(=O)O)CC2=O
CSc1cc(Nc2ccccc2)c(Cl)cc1C(=O)Nc1cccc(C)c1
O=C1C=CCN1c1ccc(Br)cc1
Cc1ccc(Cn2cc(C=C3N=C(c4ccccc4)OC3=O)nn2)cc1
O=C(O)C(Cc1ccccc1)NCCP(=O)(O)O
CCc1nn(C(C)(C)C(=O)NCc2ccc(OCCOc3ccccc3Cl)cc2)c(=O)c2cc(F)ccc12
NC(=O)c1cc(-c2ccccc2)cc2cnc(NCCN3CCOCC3)nc12
O=CNC1OC(n2cnc3c(NC4CN(C(=O)OCc5ccccc5)CC(O)O4)ncnc32)C(CO)C1CO
Cn1c2c(c(=O)n(C)c1=O)C1OC3(C)C(CCCC(C)(C)O)OC1C1OC213
CC(=O)Oc1ccc2c(c1)C(=Cc1ccc(-c3ccccc3C(=O)O)o1)C(=O)N2
O=C(Nc1ccccc1Cl)C1c2ccccc2C(=O)N1CCN1CCOCC1
O=C(NO)C1c2ccccc2-c2ccccc21
Cc1cccc(-c2c[nH]c3ncc(-c4ccncc4)nc23)c1
COc1ccc(NC(=O)C[n+]2cccc(C(=O)Nc3ccccc3)c2)cc1
Cc1ccc(Cn2cc(C=NNC(=O)c3cn(F)c4nc(C)ccc4c3=O)c(C)n2)cc1
Cc1ccc(-c2oc3c4c(cc(C=O)c3c2C)OC(C)(C)C=C4)cc1
COC(=O)c1cc(C2N=C(NCc3ccccc3C)N(Cc3ccccc3OC)C(C(F)(F)F)=C2C)ccc1OC
O=C(NC1CN(C2CCC(C(=O)c3cccnc3)CC2)C1)c1ccc(Cl)cc1Cl
O=C1c2ncc3c(c(CO)cn3-c3ccc(Cl)cc3)c2CCN1O
O=C(NCc1cc(F)cc(F)c1)c1ccccc1Nc1ccccc1
CCC(C)(C)Nc1c(O)c(=O)c1=NCCSc1nc2cc(Br)ccc2n1C(C)C
CN(C)c1ccc(-c2cc(C(=O)N3CCCC3c3ccccc3)[nH]n2)cn1
CCOC(=O)CCc1ccc(O)c(OCC)c1
COc1ccc(-n2c(=O)c(-c3ccc(F)cc3)nc3cnc(Cl)nc32)cc1
CN1CCC(c2ccc(-c3cccc(S(=O)(=O)Nc4ccncn4)c3)cc2)CC1
COc1ccc(-c2nnc(SCC(=O)NC3CC3)o2)cc1
c1ccc2c(c1)CCN2Cc1c[nH]cn1
COc1cc(-c2ccc3c(c2)C(C)(C)OC(=S)N3)cc(OC)c1OC
O=[N+]([O-])c1ccccc1NS(=O)(=O)Cc1ccc(F)cc1
O=S(=O)(Nc1nccs1)c1ccc(Oc2ccccc2-c2ccccc2)cc1
O=C(O)c1ccc(-c2ccc(NC3=CC(=O)c4ccccc4C3=O)cc2)cc1
CCC12CN3CCN(CC(C3)C1O)C2c1ccc(O)cc1Cl
Nc1ccc(CNC(=O)C2C3CCC(O3)C2C(=O)NCCCc2ccccc2)cc1
CC(C)=CCCc1ccc(C(CC=C(C)C)=C2C(=O)C(O)(O)C(=O)C(O)(CC=C(C)C)C2=O)cc1CC=C(C)C
CN(C)CC(=O)Nc1ccc(-c2cn3cc(C(=O)c4ccc(C(C)(C)C)cc4)ccc3n2)cc1
Clc1ccc(-c2[nH]c3c(c2-c2nc(CCN4CCNCC4)cs2)CNCC3)cc1
Cc1cc(C)cc(-c2c(OCCC3CCC(C(=O)NO)CC3)c3cc(Cl)c(Cl)cc3[nH]c2=O)c1
O=C(Nn1cnnc1SCc1ccccc1Cl)c1ccc2c(c1)OCO2
Cc1cc(N2CCCCC2)nc(-n2nc(C)cc2C)n1
O=C(O)CCc1cc2c(=O)c3c(O)c(O)ccc3oc2c(C(=O)O)c1O
CC(=O)n1c(=O)n(C)c2cc(S(=O)(=O)c3ccc(C)cc3)ccc21
COc1cccc(CNc2ncnc3cc(OCCCN4CCOCC4)c(OC)cc23)c1
Oc1ccc(CNn2cnnc2)cc1
Cc1cc(Cl)cc(CN(C)C(=O)c2ccc(NC(=O)c3oc4ccccc4c3Cl)cc2)c1
CC(C=O)=CC=CC=C(C)C=CC=C(C)C=CC=C(C)C=CC1(C)C(C)CC(O)C2OC21
CCCCc1ccc2c(=O)c3c(OC)nc(=O)c=3c(=O)c2c1
CNC(CNC(=O)c1c[nH]c(-c2ccc(C(=O)O)cc2)n1)Cn1ccnc1
CCCOc1cccc(-c2oc3cc(OCCC)ccc3c(=O)c2OCCC2CCCCC2)c1
O=C(Nc1ccc(C(F)(F)F)cc1)N1CCNCC1COc1cccnc1
O=C1CN2Cc3ccccc3N=C2S1
O=C(Nc1ccccc1)c1cc2c(s1)CCCC2
COc1cccc2c(Nc3cccc(-c4nc5ccccc5s4)c3)ncnc12
COC(=O)c1ccccc1C(=O)Oc1ccccc1OC
COc1cc2sc(C(=O)CC(O)C(=O)O)[n+](C)c2cc1OC
NC(Cc1cn(C2CC(O)C(F)S2)c(=O)[nH]c1=O)C(=O)O
O=C(CC1c2cc(F)c(F)cc2CCN1C(=O)NCc1ccc(-c2cn[nH]c2)nc1)NCc1ccccc1
O=C(Nc1nc(-c2ccncc2)cs1)c1cc(I)c(Cl)cc1O
CN(CC(=O)Nc1ccc(N2CCOCC2)cc1)C(=O)Cn1nnc(-c2ccccc2Cl)n1
Cn1cc(C(NC(=O)c2ccccc2Cl)C(Cl)(Cl)Cl)cn1
CCN(CC)C(=O)Cc1ccc(OC2OC(C)C(OC)C(O)C2O)cc1
CN1CCN(CCCOc2c(Br)cc(Nc3ncc4ccn(C5CCCC5)c4n3)cc2Br)CC1
O=C(O)c1cn(Cc2ccc(-c3ccccc3)cc2)c2ccccc2c1=O
N#Cc1ccc(Nc2ncnc(N3CCC(Cl)CC3)n2)cc1
CCC1C(=O)CC(OC2CC(C)CCO2)CCCC(OCC(=O)NCCn2ccc(=O)[nH]c2=O)CCCCCC(C)COC1=O
CC1=C(CSc2nc3sc(C)c(C)c3c(=O)n2N)CCCc2ccccc21
CCCN(CC1CCCO1)C(=O)c1cc2c(=O)n3cc(C(F)(F)F)ccc3nc2s1
Cn1c(-c2nc3ccccc3n2C(=O)Cc2cccc3ccccc23)nc2ccccc21
CSCC(C)C(=O)C1CCCN1C(=O)O
Cc1ccccc1CSc1nc2n(n1)C(c1ccccc1)C(C(=O)n1nc(-c3ccccc3)nc1Cl)=C(Cl)N2
O=C(C(CCc1ccc(-c2ccccc2)cc1)C(O)P(=O)(O)O)N1CCCCC1
CN(C(=O)OC(C)(C)C)C(Cc1ccccc1)C(=O)NCCCn1cnc2cccnc21
COc1cc2cc(C#Cc3ccc(OC(C)C)cc3)c3ncccc3c2cc1OC
CC(=O)OC(COC(=O)C(C)Nc1nccc(-c2ccc3nc(-c4cccnc4)oc3c2)n1)CSC(C)=O
Cc1nnc(NC(=O)CCCC(=O)Nc2ccc(Cl)cc2)s1
N#Cc1ccc(N2CCN(S(=O)(=O)c3cccs3)CC2)cc1
O=C(NN=C1COC(=O)C1c1ccccc1OCc1ccccc1)c1ccc([N+](=O)[O-])cc1
CC(=O)Nc1cccc2c(C(=O)O)cccc12
CC(C)(C)C1NC(=O)C2CC(O)CN2C(=O)CNC(=O)C(N)CSSCC(C(=O)O)NC(=O)CNC1=O
COc1ccc(Br)cc1C=CC(=O)Oc1ccc(Br)cc1C=NN(Cc1ccccc1)C(=O)c1ccncc1
COC(=O)C(O)=CC(=O)C=CC=Cc1ccccc1CNc1ccc(C)cc1
Cc1cccc(-c2ccc(C(=O)NCCCCN3CCC(c4ccc5c(c4C#N)CCCC5)CC3)cc2)c1
CC(C)(CC(=O)N1CCN(c2cccc(Cl)n2)CC1)CC1=NS(=O)(=O)C2CN(Cc3ccc(F)cc3)CC2N1
CCN1CCN(c2ccc(C(=O)NC3CCCCC3)cc2NC(=O)c2ccccc2OC)CC1
CCNc1nc2c(s1)Cc1cc(O)ccc1-2
CC(C)(C)N(CC1CCCCC1)C(=O)NCCc1ccccc1
CCC1=C(C)NC(=O)C1(C(C)=O)C(C#N)=CN(C)C
COc1ccc(CN2CCCN(C(=O)CCc3ccncc3)CC2)cc1
Cn1c(N(Cc2cccnc2)C(=O)c2sc3c(F)cccc3c2Cl)nc2ccccc21
O=C(NCCNc1nccc(-c2[nH]c(-c3ccccc3)nc2-c2ccc(F)cc2)n1)Nc1cccc(F)c1
NS(=O)(=O)c1c[nH]c2ccc(C(=O)NCc3ccc(Cl)cc3)cc12
CC(C)CC(O)Cc1cc(C(=O)N2CCCC(OC(C)C(C)C)C2)no1
N=C(N)Nc1nc2ccc(C(=O)c3ccccc3)cc2[nH]1
O=C(Cc1ccccc1)NC(Cc1ccc(OCCc2ccccc2)cc1)C(=O)O
O=C(Cc1ccccc1)Nc1nnc(-c2ccco2)o1
CCOc1ncccc1C(=O)OCOC(=O)C(C)(C)Oc1ccccc1
N=C(N)NCCC1CCCCC1c1nc(-c2cccc(-c3ccccc3)c2)c[nH]1
Cc1cc(F)cc(-c2cc(Cl)ccc2Oc2cc(S(=O)(=O)Nc3ncns3)ccc2C#N)c1
COc1ccc2[nH]cc(C(CC(=O)CC(C)(C)C)C3=C(O)C(=O)C=C(N(C)C)C3=O)c2c1
c1ccc(CCNc2nncc3oc(-c4ccccc4)cc23)cc1
O=C(Nc1ccccc1)ON=Cc1ccc([N+](=O)[O-])cc1
CC=CCc1nn(OC)c(C(=O)Nc2ncc(Cc3cccc(CNC(=O)OC(C)(C)C)c3)s2)c1Cl
Cc1ccc(C2C(C(=O)N(C)c3ccccc3)=C(Cl)Nc3nc(COc4ccccc4)nn32)cc1
Cc1nc(COc2ccccc2)c([N+](=O)[O-])n1C
O=C(O)c1ccc(N2C(=O)C3C4CCC(C4)C3C2=O)cc1
COc1cc(C)n(-c2ccccc2C(=O)N2c3ccccc3C(Nc3ccc(C)c(C)c3)CC2OC)n1
CN(C)C(=O)c1cccc(NC(=O)c2cccc(C#N)c2)c1
O=C(Nc1ccccc1F)c1cnc(N2CCCCC2)c2ccccc12
O=C(Nc1ccccc1F)c1ccc2c(c1)CCN2S(=O)(=O)c1ccccc1
c1ccc(CN2CCNCCCNCCN(Cc3c[nH]c4ccccc34)CCNCC2)cc1
COc1ccc(CC(=O)N2CCC(c3nc4cc(S(C)(=O)=O)ccc4o3)CC2)cc1
Cc1ccc(-c2cc(-c3ccc4c(c3)COC4=O)on2)cc1
CC(C)c1ccc(N2CCN(C(=O)COC(=O)c3cnccn3)CC2)cc1
CCOc1ccccc1N1CCN(Cc2cc(=O)oc3ccc(C)cc23)CC1
COc1cccc(-c2nc(S(=O)(=O)c3ccccc3)c(N3CCCC3)o2)c1
C=C(C)Cc1ccccc1-n1nc(C)c(C=NOC2CCCCC2)c1Oc1ccc(F)cc1Cl
Cc1ccc2c(c1)-c1c(nc(C)n(N)c1=O)C2(C)C
CCCc1nc(C2CCCN(S(C)(=O)=O)C2)no1
O=C(CCN1CCN(c2ccc(F)cc2)CC1)Nc1ccccc1C(=O)N1CCCCC1
Cc1ccc(NC(=O)NC2CCC(Oc3[nH]c(=O)cc4c3CCCC4)CC2)cc1
Cc1ccc(-n2c(Cl)cc3ccccc32)c(C(=O)NCCCCCCCN)c1
COc1ccc(-n2cc(-c3cccc(NS(C)(=O)=O)c3)nc2C)cn1
Cc1cc(C(=O)Nc2cccc(O)c2)c2cc(F)ccc2n1
CN(CC(=O)Nc1ccccc1Cl)C(=O)c1cccc(S(=O)(=O)N2CCCC2)c1
CC1OC(n2cc(CO)c(=O)[nH]c2=O)CC1n1cc(Cc2ccccc2)nn1
O=C(C1CCC1)N1CCN(c2ccc(Cl)c(OCCCCN3CCN(c4ccnc5cc(Cl)ccc45)CC3)c2)CC1
O=C1C(CN2CCCC2)CCCCN1Cc1cccnc1
CON=C(C)C1CN2CCC1C2
Cc1ccc(C2=NCC(=O)NN=C2c2ccc(C)cc2)cc1
CCNc1cc(-c2ccc3ncc(C(=O)C4CC4)c(Nc4ccc(CN5CCCC5)cc4)c3c2)cc(Cl)c1O
CCCCCCCCC1=CC2=CC(=O)C(C)(OC(=O)C(C)C)C(=O)C2=CN1Cc1ccccc1
CCCc1cc(-c2ccc(C(C)(C)C)cc2)cc(CCC)[n+]1-c1nc(=O)[nH][nH]1
Cc1cc2c(cc1F)N(C(=O)Nc1ccnn1CCC(C)C)CC2
COc1ccc(C(CNC(=O)c2cc(OC)c(OC)c(OC)c2)N2CCCCC2)cc1
COC(=O)C=C1CN(Cc2ccccc2)S(=O)(=O)c2ccccc21
CCN(CC)S(=O)(=O)c1ccc(NC(=O)C=Cc2ccco2)cc1
Cc1cc(O)c(F)cc1SC1=C(O)OC(CCc2cc(C(C)(C)C)cc(C(C)(C)C)c2)(c2ccc(O)cc2)CC1=O
CC(C)(C)c1ccc(NC(=NC2CCCCC2)NC(=O)C(c2ccccc2)c2ccccc2)cc1
O=C(OC1CN2CCC1CC2)C(O)(c1ccccc1)c1ccccc1
CC(C)(C)OC(=O)NC(CO)Cc1ccc2ccccc2c1
COc1ccccc1C(=O)Nc1ccccc1-c1nnc(SCCc2ccc(C)cc2)n1C
O=C(NCc1ccccc1Cl)C1CCN(c2nnc(-n3c(-c4ccccc4)ccc3-c3ccccc3)s2)CC1
COc1ccc(-c2csc(C(O)c3ccc(F)c(F)c3)n2)cc1
CC1CC(c2ccc(N)cc2)c2ccccc2N1
Clc1ccccc1C(c1cccc(COc2ccccc2)c1)(c1ccccc1Cl)N1CCN(Cc2ccccc2)CC1
O=C(C=Cc1ccc(C(F)(F)F)cc1)Nc1ccc2nc(N3CCCC3c3nc4cnccc4o3)sc2c1
COc1cccc(Nc2nccc(-c3ccncc3)n2)c1
OCCCCCCCNCc1ccc(-c2cc(-c3ccccc3)no2)cc1
C=CCOC(=O)N=c1ssc2c1cnn2C(=O)Nc1ccc(Cl)cc1
O=S(=O)(c1ccc(F)cc1)N(Cc1ccccc1)Cc1ccc(-c2cccs2)cc1
CCOC(=O)N1CCN(C(=NO)c2ccc(Oc3cc(Cl)ccc3Cl)nc2)CC1
O=C(O)Cc1ccc(Cn2nc(C(=O)NC3CCCC3)c3ccccc32)cc1Cl
COc1ccc(C(=O)N(Cc2cc3cc(Cl)ccc3[nH]c2=O)C2CCCCC2)cc1
Cc1cc(C)nc(NC(=S)N2CCN(Cc3cc4ccccc4o3)CC2)c1
Cc1ccc(-c2ccnc(NCc3ccc(-c4ccccc4F)cc3)n2)cc1
COc1cc2c(cc1OC)CN(c1ccc(NC(=O)c3cccc(Nc4ccnc5ccccc45)c3OC)cn1)CC2
Cc1ccc(Nc2ccnc(Sc3sc(Nc4ccccc4)nc3C)n2)cc1
O=C(O)c1cccc(Nc2ncc([N+](=O)[O-])c(Nc3ccccc3)n2)c1
COc1ccc2nc(-c3cc(Cl)ccc3S(N)(=O)=O)sc2c1
COc1ccc(S(=O)(=O)N2CCCCC2)cc1NC(=O)C1CSc2ccccc2O1
COC(=O)c1ccc2c(-c3cc(F)cc(OC(F)(F)F)c3)c(C(F)(F)F)n(Cc3cccc(F)c3)c2c1
CCn1c2c(c3ccc(C(=O)O)cc31)CCCC2
COc1ccc(S(=O)(=O)Nc2ccccc2C)cc1NC(=O)CSc1nnc(-c2ccncc2)n1Cl
Cc1nnc(SCC(=O)Nc2c(C(N)=O)oc3ccccc23)n1-c1ccccc1
CC(C)CO[n+]1ccc(CC(=O)N2CCN(C3c4ccc([O-])cc4CCc4cccnc43)CC2)cc1
CCc1ccc(O)c(NC(=O)CSc2nc(=O)c(C)c(F)n2-c2ccc(F)cc2)c1
COc1ccc2c(c1)C(=O)c1nc3ccccc3c(=O)n1-2
Cc1cccc2c1CN(c1ccc(C(=O)N3CCN(c4cccc(F)c4F)CC3)cc1F)C2
C=C(C)C12CCC3C(C)(O)C(OC(=O)C=Cc4cccc(C)c4)CCC3(CO)C1CCC1(C)C(C3=CC(=O)OC3)CCC12C
Cc1nc2c(ccc3ccccc32)nc1N
CN(C)c1ccc(C=Cc2nc3cc(Cl)ccc3o2)cc1
O=c1c2scc(Sc3ncn[nH]3)c2ncn1-c1cccc(Cl)c1
CN(C(=O)c1ccc(C(F)(F)F)cc1F)C1CCN(C(=O)c2nc3c(s2)CN(F)CC3)C1
CCSc1nccc(CN2CCCN(CCS(C)(=O)=O)CC2)n1
COC(=O)C(CC(C)C)NC(=O)N1CCS(=O)(=O)CC1
Cc1cc(NC(=O)C2Cc3ccccc3N2C(=O)Cc2ccc(NC(=O)Nc3ccccc3F)cc2)no1
CCc1cccc(F)c1CC(=O)N(OC(F)(F)C(F)F)c1ccc(Cl)cc1
O=C(Nc1ccc(CN2CCOCC2)cc1)c1ccc(-c2ccccc2)o1
Cc1ccc(C(=O)Nc2ccc(C(=O)O)c(-c3ccccc3)c2)cc1
Cc1cccc(NC(=O)C2=NOCC2)c1
CN(C)Cc1cccc(-c2[nH]c3ccccc3c2-c2ccnc(Nc3ccc(N(C)C)cc3)n2)c1
NC(CSc1ccccc1)Cc1ccc(O)cc1
Cc1ccc(S(=O)(=O)N2CCc3cc(CNC(=O)Nc4ccc(F)cc4)ccc32)cc1
Cc1oc(-c2ccccc2)nc1CN1CCCC(C(=O)NCC2CCCO2)C1
Cc1ccc(-c2nc(NC(=O)C3CC3)sc2C(=O)O)cc1
CC(=O)c1c(C)sc(NC(=O)CN(C)C(=O)c2nn(-c3ccccc3)c(=O)c3ccccc23)c1C
CCN(CC)CCNC(=O)c1ccc(C(c2ccc(F)cc2)N2CCN(Cc3ccccc3)CC2)cc1
CN(C)CCCCOC(=O)CCCCCCC(=O)Nc1ccc(-c2ccc(NC(=O)CCCCCN(O)C(=O)CCCCCC(=O)OCCCCC(=O)OCCCCCO)c(N)c2)cc1
O=C1c2ccccc2-c2c1c1ccccc1n2C(=O)COc1cccc2ncccc12
Cc1ccc(N2CCC(NC(=O)Nc3nc[nH]n3)CC2)nn1
CSc1cc2[nH]ncc2cc1N1CCCN(Cc2nccs2)CC1
Fc1ccc(Nc2nc(-c3c(F)cccc3Cl)cs2)cc1
Cc1cc2ccc(NC(=O)OC(C)(C)C)cc2oc1=O
Cc1ccc(S(=O)(=O)Cc2cc(CCC(=O)O)no2)cc1
N=C(N)c1ccc2cc(NCC(N)=O)c(C(=O)Nc3ccc4c(ccn4C(=N)N)c3)cc2c1
COc1ccc(C(=NO)c2ccc(F)c3ccccc23)cc1
Cc1[nH]c(Cl)c(C(=O)N2CCCCC2)c1S(=O)(=O)NCCc1cccc(Br)c1C
NCC(O)Cc1c[nH]cnc1=O
COC(=O)c1ccc(-c2cccc(CN(C(=O)c3cccc(Cl)c3)c3cc(F)cc(C(=O)O)c3)c2)cc1
N#Cc1ccc([N+](=O)[O-])c(NN=C(Cl)C2=NCCN2Cc2ccc(Cl)nc2)c1
CNC(C)Cc1ccc(Oc2ccc(OC)cc2)cc1
CCCc1c(O)c(=O)oc2cc(OCc3ccc(C(=O)C=C(O)C(=O)OCC)cc3)ccc12
O=C(CC1OCC(CCc2ccccc2)C(OCc2ccccc2)C1O)NO
COc1cc2c(cc1OC)CN(c1nccc3sc(-c4ccccc4)cc13)CC2
Cc1nc2n(n1)C(C)CCC2Nc1cc(C2CC2)no1
COc1cccc(CNC(=O)Nc2nccs2)c1
COc1ccccc1-c1cc(C(=O)NCCCNc2c3ccc(C(F)(F)F)cc3nc3ccc(Cl)cc23)n[nH]1
O=C(O)c1ccccc1NCc1ccc(C2CCNCC2)cc1
COc1ccc(C(=O)Nc2cc(-c3ccc(Cl)cc3)nn2-c2ccccc2)cc1
CN(C)CCCN(C(=O)c1ccc2c(c1)OCCO2)c1nc2cc3c(cc2s1)OCCO3
COc1ccc2c(c1)C(NCCN(C)C)CC(=O)N2CC(=O)NCCc1ccc(Cl)cc1Cl
O=C(Nc1cccc(F)c1)c1cc[nH]n1
Clc1ccc(C(Cn2nnc(-c3ccc(Cl)cc3)n2)=NNc2nc(-c3ccc(Cl)cc3)cs2)cc1
CC(c1cccnc1C#N)N1CCC2(CCCO2)CC1
CN(C)CCCCNc1nc2c(C(N)=O)cccc2n1Cc1ccc(F)cc1
Cc1ccc(OCc2ccccc2C)c(Cn2nnc3c(C)cccc32)c1
CCCC(C)NCC1COC2(CCN(c3ncc(C)cn3)CC2)C1
O=S1(=O)CCc2cccc(S(=O)(=O)c3ccccc3)c21
Cc1ccc(-c2ccccc2C(=O)N2CC(c3ccc(NCC(=O)NC4CCCCC4)cc3)CC2c2ccc(Cl)cc2)cc1
COc1ccc(-c2ccc(S(=O)(=O)CC3(C)CCCN(C(=O)c4ccccc4Cc4ccccc4)C3)cc2)cc1
CC1(S(=O)(=O)c2ccc(Oc3ccc(NS(=O)(=O)c4ccccc4)c(OC(CCc4ccccc4)C(=O)O)c3)cc2)CCOCC1
CCOCCCNC(=O)C12CC=C3c4[nH]c5ccc(C)cc5c4CC3C1(C(=O)OC)CCC(C)C1(O)Cc3cc(C(C)=O)cc4c3C2CC2OC42C1
Cn1c(=O)c2c(nc3n2C=NC(C(=O)NC2CC2)=C(O)N3CCc2ccccc2)n(C)c1=O
CCN(CC)CCNc1ccc(-c2nc(OC)c3ccccc3n2)cc1
CCOC(=O)c1nc(N)c(C(=O)NCC2CCCO2)cc1C
Cc1ccc(-c2cn3c(n2)sc2cc(C(=O)NC4CCCCC4)ccc23)cc1
COc1ccc(-n2nc(C(=O)NCCN(C)C)cc2-c2cc3cc(S(N)(=O)=O)ccc3c3c(OC)cccc23)cc1
CC(C)(C)OC(=O)NC(Cc1c[nH]c2ccccc12)C(=O)NC(Cc1c[nH]c(C2CCCCC2)n1)C(=O)CSc1nc2ccccc2o1
S=C(NCCCN1CCCCC1)Nc1cccc2ccccc12
CCSCCC(=O)N1CCN(C(=O)C2CN(C)CC2c2ccc(-c3ccc(Cl)cc3)cc2)CC1
CN(C)c1cccc2c(S(=O)(=O)NC(CCCNC(=N)N)C(=O)NCC(=O)NC(CCCCNC(=N)N)C(=O)NC(CCCNC(=N)N)C(N)=O)cccc12
Cc1c(-c2ccccc2-c2ccc(S(N)(=O)=O)cc2)c(=O)oc2cc(O)ccc12
COc1cc(C(=O)N2CCC(N3C(=O)CCc4ccccc43)CC2)ccc1C
CNN=C1c2cc(O)ccc2-c2nccc3ccnc1c23
COc1cc2c(cc1OC)CN(CCCOc1ccccc1C(C)(C)C)C(=O)C2
CCCN1c2nc(C=CC(=O)c3ccccc3)ccc2CCC1C
C=CC=CC(C)C(OC(N)=O)C(C)C(O)C(C)CC(C)=CC(C)C(O)C(C)C=CC(O)CC(O)C(C)C(O)C(C)C(=O)OC
COc1ccc(S(=O)(=O)NCC(C=Cc2ccccc2F)S(=O)(=O)c2ccc(F)cc2)cc1
CC(C)(C)Nc1nc2nonc2nc1N(Cc1ccco1)CC1CCCO1
COc1ccc2c(c1)sc1c(NC(=O)Cc3ccccc3)ncnc12
Cc1cccn2c(=O)c3cc(C(=O)NCC4CCCO4)c(=N)n(CC(=O)NC4CCCC4)c3nc12
CC(C)N(C(=O)C(c1ccccc1)c1ccccc1)C(C)C
O=C(OCC(=O)N1CCC(Cl)CC1)c1c(Cl)cccc1CO
COc1cc(OC)c(CNc2ccc(N3CCN(N)CC3)cc2)c(OC)c1
CCCCN1CC(C(=O)Nc2nc3ccccc3n2C(=O)COC)C(c2ccc(-c3ccccc3)cc2)C1
CC(C)CC(NC(=O)C(NC(=O)C(N)CNC(=O)C1CCCN1C(=O)C=Cc1ccc(O)cc1)C(C)C)C(=O)NC(CO)C(=O)N1CCCC1C(=O)N1CCCC1C(=O)O
COc1ccc(S(=O)(=O)N2CCCC2C(=O)NC(CCCN=C(N)N)C(=O)c2nccs2)cc1
CSCCOc1ccc(C=CC(=O)c2cc(OCCSC)c(OCCSC)cc2OCCSC)cc1OCCSC
O=C(CO)NC1CCN(c2ccnc(Nc3ccc4cc[nH]c4c3)n2)C1
COc1ccc(C(=O)C(=Cc2ccc(Br)cc2)Sc2ccccc2)cc1
COc1ccc2c(C=CC(=O)c3ccc(Cl)cc3)cccc2c1
O=C(Cc1ccccc1)Nc1ccc(CCCCc2nnc(NC(=O)Cc3ccccc3)s2)nn1
CCOC(=O)C1CC12Cc1ccc(OCCc3nnn[nH]3)cc1C2
CC(=O)Oc1cccc(C(=O)Nc2ccc(N3CCCCC3)cc2)c1
COC(=O)c1ccc(-c2cnn(-c3ccccc3)c2-c2ccccc2)cc1C=C1SC(=Nc2cccc(F)c2)N(c2ccccc2)C1=O
N#Cc1ccc(-c2c(Cl)c(Nc3ccccc3)nc(S(=O)(=O)c3ccccc3)c2Cl)cc1
CC(O)(CS(=O)(=O)c1ccc(-c2csc(-c3ccc(CCC(=O)O)cc3)n2)cc1)C(=O)NO
COC(=O)c1cccc(Oc2ccccc2COc2cccc3[nH]c(=O)ccc23)c1C
CCN(CC)c1ccc2cc(NC(=O)c3ccccc3OC)ncc2c1
Cc1ccc(S(=O)(=O)Nc2cccc(Cn3ccnc3)c2)cc1
CCc1ccccc1Cn1c(C(N)=O)c(NC(=O)c2cnn3cccnc23)cc([N+](=O)[O-])c1=O
O=[N+]([O-])c1ccc(O)cc1N=Nc1ccc(Cl)cc1[N+](=O)[O-]
COc1ccc2c(=O)c(-c3cc(OC)c(O)c(OC)c3)coc2c1
CCC(C)CC(C)CC(C)C(O)C(C)C=C(C)C(O)C(C)C=C(C)C(O)C(C)C=C(C)C(O)C(C)C(=O)OCC(O)C(O)C(O)C(C)CO
CCSc1nc(=O)c(-c2ccccc2)c(C#N)[nH]1
CCCCC(NC(=O)OC(C(C)C)C(C)C)C(=O)C(=O)NC(C)c1ccccc1
O=C(c1ccccn1)N1CCCC(c2nc(-c3ccccc3)no2)C1
Nc1nc(NCCN2CCOCC2)nc(NCc2cc(F)cc(F)c2)n1
COc1ccccc1-c1ccc2c(CNCCc3cccnc3)cnn2c1
Brc1ccc2ncnc(Nc3cc4c(cc3Br)OCCO4)c2c1
Cc1cn(C2CC([N-][N+]#N)C(CNC(=O)NCCCOC(=O)NCC[N+](C)(C)C)O2)c(=O)[nH]c1=O
O=C(NCCOC1CCCCC1)c1ccc(-c2noc(C(F)(F)F)n2)cc1
Nc1nc(Cl)c2ncn(C=C3CC3(F)CO)c2n1
CC1(C)C=c2c(=O)cc(-c3ccccc3)oc2=CC1
O=C(NC(=O)c1ccccc1Cl)NC1CCc2ccccc2C1
O=C(O)c1cc([N+](=O)[O-])ccc1S(=O)(=O)Nc1cc(-c2ccccc2)ccc1Oc1ccc([N+](=O)[O-])cc1
Cc1ccc(-c2nn(CCCCOc3cccc4cccnc34)c(=S)[nH]2)cc1
O=C(NN=Cc1cccc([N+](=O)[O-])c1)c1ccc(Cl)cc1
C=CCn1c(SCC(=O)OC)nnc1-c1ccccc1OCC(=O)Nc1cccc(C)c1
CCOC(=O)C1C2CN=C(SCc3ccc(-c4ccccc4)cc3)N1C(=O)C(=O)N2C
O=C(Nc1ccc(-c2nc3ncccc3o2)cc1)N(c1cc(C(F)(F)F)ccc1Cl)c1cc(C(F)(F)F)ccc1Cl
C=CC1(C)CC(OC(=O)CN2CCN(c3cccc(C(F)(F)F)c3)CC2)C2(C)C(C)CCC3(CCC(=O)C32)C(C)C1O
COc1ccc(-c2cc(-c3ccc(OC)cc3)nc(SCc3nc(=O)c4cnn(-c5ccccc5)c4[nH]3)n2)cc1
Nc1ccccc1NC(=O)C(c1ccc(Cl)cc1)N1Cc2ccccc2C1=O
CC(O)C(Cc1ccccc1)NC(=O)Cc1ccccc1
O=C(C=Cc1ccccc1[N+](=O)[O-])c1ccccc1Br
Cc1ccc(OC=C2C(=O)OC(Cl)(C(c3ccccc3)c3ccccc3)OC2=O)cc1
CCOC(=O)c1ccc(C=NNC(=O)Cn2nnc3ccccc3c2=O)cc1
CCC1CCc2cc(CN3CCCCC3)ccc2N1C(=O)c1ccc(Cl)cc1
O=C(O)c1cc(O)ccc1Nc1ccccc1[N+](=O)[O-]
CC(C)Oc1cccc(C(=O)COC(=O)c2cc(C#N)c(-c3cccs3)n2C)c1
CCCS(=O)(=O)c1ccc2c(c1)OC(c1cccs1)C2
NCC1CC(c2ccccc2)C(O)C(O)(c2ccccc2)C1
Cc1cc(N)cc(OCC(=O)O)c1-c1ccc(O)c(-c2cc(C(=O)NC3CCC(C)CC3)ccc2O)c1
Cc1cccc(-c2noc(-c3ccc4c(c3)NC(=O)CO4)n2)c1
COc1ccc2c(c1)-c1c(nc(Br)n1C)C(CCN1CCN(c3ccccc3C(N)=O)CC1)CO2
Clc1cccnc1C1CC2CCC(C1)NN2
CCn1cc(C(=O)Oc2ccc(F)cc2)c(=O)c2cc(Cl)c(N3CCCCC3)cc21
NC(=O)CCN=C(N)c1ccc(Cl)cc1
CN1CCN(c2nc(-c3cc4ccccc4o3)cs2)CC1
CC1C(NC(=O)CC2C(=O)NC=CN2S(=O)(=O)c2ccc(Cl)cc2)CCN1Cc1ccc(F)cc1
COCCOC1C(O)C(Oc2cc(O)c3c(=O)c(OC4OC(C)C(O)C(O)C4O)c(-c4ccc(O)c(O)c4)oc3c2)OC(O)C1CO
CCSc1ccc(C(=O)N2CCC3(CC2)c2ccccc2C(N)C3O)c(C)c1
Cc1cc(-c2n[nH]c3cc(NC(=O)NC(C)c4cnccn4)ncc23)ccn1
COc1ccc(C(=O)CSc2nnc(C3CC3)n2C)cc1[N+](=O)[O-]
CCCCCCCCCCCCCCCC1=CC=C(O)C(=O)C1=O
O=C1c2cccn2CC2c3c(c4ccc(O)c5c4n3CCC5)CCN12
O=C(Nc1ccc(OCCCN2CCN(Cc3ccccc3)C2=O)cc1)c1ccc(C(F)(F)F)cc1
Cc1cc(C)c(S(=O)(=O)Nc2cc(-c3nc(Nc4ccc(F)cc4)sc3-c3ccncc3)c(O)c3ccccc23)c(C)c1
Cc1cccc(C(=O)Nc2nc(-c3ccncc3)cs2)c1
CC(C)Cc1cc(-c2ccc(S(C)(=O)=O)cc2)nc(N)n1
Fc1cc(-c2ccnc(N3CCC(N4CCCC4)CC3)n2)ccc1Cl
CS(=O)(=O)c1ccc(-c2cnc3cccnn23)cc1
Nc1ncccc1C(=O)Nc1cccc(-c2ccc(-c3cnc(C(F)(F)F)[nH]3)c(-c3cccc(C(F)(F)F)c3)c2)c1
COc1ccc(C(=O)NC2CCc3c(cccc3OCC(F)(F)F)C2)cc1-c1ccc(C(F)(F)F)nn1
Cc1[nH]c2ccccc2c1C(=O)Cc1ccncc1
O=C(Nc1cc[n+](Cc2ccc(Cl)cc2)cc1Cl)C(c1ccccc1)c1ccccc1
C=CCNC(=O)C1(C)CCN1C(=O)Cc1cccc2ccccc12
C=C(C)C12CCC3=C(C(=O)CC4C3(C)CCC(C)C4(C)C)C1(CCC(=O)O)CC2CCC(=O)O
Cc1cc2c(c(O)c1C)C(I)NCC2
CCOc1cccc(-c2cn3nc(-c4cccnc4)nc3c(N)n2)c1
O=C(O)c1ccc(N2CCOCC2)c([N+](=O)[O-])c1
CC(=O)CCC(C)=CCCC(C)=CCCC(C)=CCSCC(NC(=O)Nc1ccccc1C)C(=O)O
CCC(C)c1ccc(NC(=O)Cn2cncn2)cc1
c1cc2c(cc1C1CCc3ccc4oc5cc6c(cc5c4c3S1)CCC6)OCCO2
COc1ccc2c(c1)C1CC3CC(O)(C1)c1c(ccc(OC)c1OC)C2(C)C3
CCOC(=O)C1C(=O)C(=O)N(c2cc(OC)ccc2OC)C1c1cc(OC)cc(C(=O)CC)c1
CC(C)(CN)Cc1c(I)c(N)c(I)c(I)c1I
CNCC(=O)NS(=O)(=O)c1cc(Cl)cnc1Br
COc1ccc(CC(=O)OCC(=O)c2ccc[nH]2)cc1OC
NC1CCC(c2c[nH]c3ccccc23)C1
Oc1ccc(Nc2c3ccccc3nc3cc(Cl)ccc23)cc1
O=C(O)C=Cc1ccc(C(=CCCCCCCc2ccc(I)cc2)c2cccnc2)cc1
O=C(OCC(=O)c1ccc(Cl)s1)c1cccc([N+](=O)[O-])c1
Cn1ccc(NC(=O)c2ccc(CN3C(=O)c4ccccc4C3=O)cc2)n1
O=c1c(Cn2cc(O)nn2)coc2cc(OC(F)(F)F)cc(C(F)(F)F)c12
Cc1cc(NC(=O)c2cccc(N3C(=O)CC(Sc4nccs4)C3=O)c2)no1
CN(C)S(=O)(=O)c1cccc(C(=O)OCn2nnc3ccccc3c2=O)c1
C#CCC=C(C)C(=O)CC1(C)C(C)=CCCC1(C)CCC(C)=CCO
Clc1ccc2onc(C3CCN(Cc4ccccc4Cl)CC3)c2c1
CN(C)c1nc(-c2ccc(Br)cc2)c(C#N)c(=O)n1C
CCc1cc(-c2cnn(F)c2)cc2c1nc(Cl)c1nnc(-c3cc(C)ccc3C)n12
CC(=O)Oc1c(C)c(C)cc2c1C1(C(C)O)CCCC(C)(OC(C)=O)C1CC2C
C=CCNC(=O)C(=O)C=Cc1ccc(Cl)cc1
O=C(O)C(SC1=NCCS1)c1ccccc1
COc1cc(C)c2c(c1)C(=NNC(=O)c1cc(Br)c(OC)c(OC)c1)C(=O)N2
COc1cc(N2CCN(C)CC2)ccc1Nc1ncc2c(n1)-c1c(nn(C)c1-c1ccccc1Cl)CC2
CCN(CC)C(=O)c1c(N2CCCN(C)CC2)c2cccnc2n2ccnc12
COc1ccc2c(c1)OC(=N)C(C#N)C2c1ccc2c(c1)OCO2
NC(=O)c1cnc(Nc2cccc(-c3cscn3)c2)nc1NC1CCCCCC1
O=c1ccc2cc(OCCCCCN3CCCC(O)CC3)ccc2[nH]1
CCCCCCCCCCCCS(=O)(=O)Nc1ccc(Nc2c3ccc([N+](=O)[O-])cc3nc3cc([N+](=O)[O-])ccc23)cc1
CCSc1ncc(C(=O)NCCCN2CCOCC2)c(=O)n1-c1ccccc1
CCN(CC)CCn1nc2c3c(c(NC(=O)CN(CC)CCO)ccc31)C(=O)c1ccncc1-2
COc1cc(O)c2c(=O)c(OC)c(-c3ccc(O)c(O)c3)oc2c1
COCCc1ccc(-c2ncnc3c2CCN(c2cnc4ccccc4c2)C3)cc1
CCCCCCCCCCC(=O)OCc1cn(C2CC(O)C(CO)O2)c(=O)[nH]c1=O
CCOC(=O)C1(O)CC(=O)C2=C(C1)NC(c1ccc([N+](=O)[O-])cc1)=C(C)C2c1cc2ccc(C)cc2c(=O)n1-c1cccc(C)c1
CC(O)CNC(=O)c1ccccc1NS(=O)(=O)c1ccc(C(C)C)cc1
CCCc1c(OCCCCOc2ccc(N3C(=O)CNCC3C(=O)O)cc2)ccc(C(C)=O)c1O
CCCCN1C(=O)SC(=O)C12C(c1ccc(OC)cc1)=C1c3ccc(C(=O)O)cc3CCC1C1CCCC12
CCc1nn(C)c2c1C(c1ccccc1)=NCC(=O)N2
CN(C)CCC=C1c2ccccc2C=Cc2ccccc21
O=C1NS(=O)(=O)Nc2c1sc1c2CCCC1
N#Cc1c([N+](=O)[O-])n(S(=O)(=O)c2ccc(C(=O)O)cc2)[nH]c1=O
COc1ccc(-c2ccc(SCC(O)COc3ccc(C(=O)O)cc3)nn2)cc1
Cc1c(Cc2ccc(C(=O)NCCC(=O)O)cc2)c2c(n1Cc1ccc(Cl)cc1Cl)CCN(C(C)C)C2=O
C=C(c1cccnc1)C(F)C1OC(c2ccc(O)cc2)OC1c1ccc(C)cc1
CCCCC(NC)C(=O)NC(C(=O)NC(C)C(=O)NC(CC(C)C)C(=O)N1CC(O)CC1C(=O)NC(Cc1ccc(OP(=O)(O)O)cc1)C(=O)NC(Cc1cnc[nH]1)C(N)=O)C(C)C
CCCC(=O)C1=C2C=Cc3cc(OCc4ccccc4)ccc3N2CCC1=O
CCCCCCCCCCCCCCCCCOc1cccc2oc(C(=O)OCc3ccc(C(F)(F)F)cc3)cc12
O=C(COc1ccc(C(=O)O)cc1)Nc1cccc(S(=O)(=O)N2CCCCCC2)c1
Cc1ccc(F)c(NC(=O)Nc2ccc(-c3cccc4c3CNC4=O)c(C)c2)c1
COc1ccnc2c(C)cc(NCCCO)cc12
CC1(C)CC(NC(=O)Nc2ccc(-c3cccs3)cc2)c2ccccc2O1
O=C(c1cccc(Cl)c1)N(CCO)c1nnc(C2CCCCC2)s1
CC(C)(C)n1c(-c2ccc(S(C)(=O)=O)cc2)n[nH]c1=S
NC1(c2ccc(F)cc2)Cc2ccccc2-c2nc(Cl)cn21
C#CCC(C)(C)NCc1cc(Sc2ccc(O)c(NC(C)=O)c2)ccc1O
CC(C)c1cc2c(=O)cc(-c3ccc(O)c(O)c3)oc2cc1CO
O=P(O)(O)Oc1ccc2cc(Br)ccc2c1
O=C1NC(=O)C(=Cc2ccc(-c3c(Cl)cccc3C(F)(F)F)o2)S1
Cc1ccc(OCC(=O)NCCCN=Cc2c(C)cc(C)oc2=O)c(C)c1
CCOC(=O)C1=C(CS(=O)(=O)c2ccc(N)cc2)NC(=O)NC1c1ccc(OC)cc1
COc1cc2cc([S+]([O-])c3ccc(C(=O)NC4CCN(Cc5ccccc5)CC4)cc3)[nH]c2cc1OC
COC=CC(=O)C1CCC2C3CC=C4CC(O)CCC4(C)C3CCC12C
CN(C)CCNC(=O)c1ccc2[nH]c(-c3cccc4c3C(=O)c3ccccc3C4=O)nc2c1
CN1CCC(C(=O)NC(CC(=O)NCc2ccc(F)cn2)C(=O)NC(CCC(Cc2ccccc2)NC(=O)OCc2cncs2)Cc2c[nH]cn2)CC1
FC(F)(F)c1c(-c2cccc(-c3nccs3)c2)sc2ccccc12
CCC(CC)Nc1ccc(C#Cc2c(C)ncnc2N2CCSCC2)c(F)c1
Cc1ccc(NC(=O)CSc2nc3c([nH]c4ccccc43)c(=O)n2C)cc1
Cc1cccc(Nc2ncc3c4ccccc4n4cnc(-c5ccccc5F)c4c3n2)n1
O=C(NC1COc2nc([N+](=O)[O-])cn2C1)C1=NOC2(CCCC2)C1
CCC(C)C(NC(=O)c1ccccc1)C1NC(=O)c2csc(n2)-c2csc(n2)CNC(=O)C2N=C1OC2C
CCCCCc1ccc(Oc2ccc(C=C3SC(=S)N(C(Cc4ccccc4)C(=O)O)C3=O)cc2)cc1
Cc1cc(C)c(-c2noc(-c3ccccc3Cl)n2)cc1OCCCCCC#N
Cn1cc(Br)c(C(=O)Nc2nc3ccccc3[nH]2)n1
O=c1[nH]c(=O)n(C2CC(CO)C(C=CBr)O2)cc1O
CSC(=NC(=O)c1ccccc1)Nc1c(C)c(-c2ccccc2)nn1-c1ccccc1
Cc1nn(-c2ccccc2)c2sc(C(=O)NC3CCN(C(=O)Nc4ccncc4)CC3)cc12
CNC(=O)c1cnc(-c2ccnc(OC3CCC3)c2)nc1NCC1CC1
N#Cc1cccc(C=NNC(=O)C(=O)Nc2cccc(C(F)(F)F)c2)c1
O=c1cc(-c2ccc(O)cc2)oc2cc(O)ccc12
Cc1ccc(S(=O)(=O)Nc2nnc(COc3cccc4ccccc34)s2)cc1C
Cc1cc(C(=O)NCC(C)C)cc(C(C)OCC2(c3ccccc3)CC(C)C(=O)N2)c1
COc1nc2cc(C(=O)NCc3cccc(O)c3)ccc2c(=O)n1-c1ccccc1
O=c1ccn(C2OC(O)C(CO)C2NS(=O)(=O)CCCCl)c(=O)[nH]1
COc1cc(CCc2ccc(O)cc2)ccc1O
COC(=O)c1ccc(NC(=O)N2CCN(c3cccc(Cl)c3)CC2)cc1
COCCCSc1nc2c(C)nsc2n1Cc1ccc(-c2ccccc2-c2nnn[nH]2)cc1
CCCc1nc2nc(-c3ccc(OC)cc3)[nH]c2c2nc(-c3ccco3)nn12
Cc1nc(-c2cnc(N)nc2N)sc1-c1ccsc1
Nc1ccccc1C(F)(F)F
CCc1ccc(N(C(=O)c2snc(C(N)=O)c2N)C(C(=O)NCC2CCCO2)c2ccccc2F)cc1
COc1ccc(-c2cnoc2-c2ccc(OC)cc2)cc1
CC#COc1nc(N)nc(OCCOC)n1
N=C(N)NN=Cc1cc(-n2nc3c(ccc4ccccc43)c2Cl)ccc1-c1ccc(Cl)s1
COC12CCC3c4ccc(C(=O)NC(C)(C)CO)cc4CCC3C1C=CC2O
Cc1ccc(CNC(=O)C(c2ccc(F)c(NS(C)(=O)=O)c2)C(F)(F)F)nc1
COc1ccccc1CNC(=O)c1ccc(Sc2ccncc2S(N)(=O)=O)c([N+](=O)[O-])c1
O=S(=O)(c1ccc(Oc2ccccc2)nc1)N1CCCC1
O=c1c2cccnc2c2ccc(Cl)cc2n1CCOCCO
CCCCc1nc(Cl)c(CC(=O)OC)n1Cc1ccc(NC(=O)c2ccccc2C(=O)OC)cc1
Cc1ccc(-n2cnc3ncnc(-c4ccccc4)c32)cc1
Cc1oc(-c2ccc(F)cc2)nc1CCOc1ccc(C=C2SC(=O)NC2=O)c(Cl)c1
CC(C)CC#N
N=C(N)C1C(=O)C(=O)N(c2cccc(N)c2)C1c1ccccn1
COc1ccc(C2Cc3nc(N)nc(N)c3C(c3ccc(CC(C)c4cccc5ccccc45)cc3)N2)cc1
Cc1cc[n+]([O-])cc1-c1cccc(C(=O)N2CCCCC2)c1O
Cc1cccc(C2NC3CCCCC3(C)C2Cl)c1
CS(=O)(=O)c1ccc(-c2cc3c(cc2C2CCCCC2)OCO3)nc1
Cc1ccccc1C(=O)Nc1cnc2ccc(Br)cc2c1
Cc1cnn(CC2CN(CCc3ccccc3)CCO2)c1
CN1CC(C2OCCc3c2cc(OCc2ccccc2)c(O)c3O)N(c2ccccc2F)CC1=O
CC(C)c1c(C(=O)Nc2nn[nH]n2)oc2cccc(OC3CCCCC3)c12
COC(=O)N1CCOCC1CNCc1ccccc1
CCOc1ccccc1S(=O)(=O)NC1CCCN(C)C1
CC(=O)SC(C)Cn1c(C)nnc1Sc1ccncc1
COc1ccc(F)c(NC(=O)c2cnc3sc(N4CCCC4)nn3c2=O)c1
Brc1cccc(Nc2nc3cc(-c4nnn[nH]4)ccc3c3sccc23)c1
C=CCN(CC=C)S(=O)(=O)N1CCN(C2(CNC(=O)c3ccc(C)cc3)CCCCC2)CC1
O=C(CCCN1C(=O)C(Cc2n[nH]c3ccccc23)C(=O)N(c2ccccc2)c2ccccc21)Nc1ccccc1F
CCCS(=O)(=O)Nc1ccc2[nH]c(-c3ccc(-c4cc(OC)ccc4C(=O)O)cn3)nc2c1
Cc1ccccc1NC(=O)CCN1C(=O)C2C3C=CC(C4CC34)C2C1=O
OCCCCCC(O)c1ccc(Oc2ccc(C(F)(F)F)cc2Cl)c(Cl)c1
NNC(=O)c1ccc(-n2cccc2)cc1
Cc1ccc2cc(C(=O)OC3CC(Cl)CCC3O)[nH]c2c1
CN1CCN(c2ncc3[nH]c(=O)n(-c4cc5cn[nH]c5cn4)c3n2)CC1
O=C(NNC(=S)NCc1ccccc1Cl)c1cncc([N+](=O)[O-])c1
C=c1[nH]c(=Cc2ccc(OC)cc2OC)c(=O)n1-c1ccc(C)cc1Cl
OCN(Cc1cncc(-c2csc(-c3ccc(Oc4cccc(F)c4)cc3)n2)c1)c1cccc(O)c1
COc1ccc(C(=O)C(CC(=O)c2cccc(Cl)c2)c2ccc(NC(C)=O)cc2)cc1
COc1ccc(-c2ccc(-c3noc(-c4ccc(OCC#N)o4)n3)c(N)n2)cc1
COc1ccccc1Nc1cc(-c2ccc(C(F)(F)C(F)C(F)(F)F)cc2)nc2ccnn12
COc1nc2c(s1)C(NC(C)=O)Cc1ccccc1-2
Cc1cc(N2CCC3(CCN(Cc4cnn(C(C)(C)C)c4)C3)C2)nc(C)n1
Cc1cccc(C(=O)CN2C(=O)CN(OC(F)F)S2(=O)=O)c1
COc1cc(O)cc(NC(C)=O)c1C(OC)OC
Cc1ccc2oc(=O)c(-c3nc(-c4ccc(Br)cc4)cs3)cc2c1
FC(F)(F)c1ccc(-c2cc(-c3cccc(Cl)c3)nc3ncnn23)cc1
CCOc1ccc(CC(Br)NCC(O)c2ccc(OC)c(O)c2)cc1
O=C1C(=O)N(c2ccc(Cl)c(C(F)(F)F)c2)C(=O)C1c1ccc(-c2ccccc2)cc1
COc1ccccc1C=CS(=O)(=O)Cc1cccc([N+](=O)[O-])c1
Cc1cc(NC(CC(C)C)C(=O)Nc2cccc(Cl)c2)nc(NCc2ccccc2)n1
Nc1nc(SCC(=O)Nc2cccc3ccccc23)n[nH]1
O=C(CSc1nnnn1C1CCCC1)N1CCc2ccccc2C1
O=C(c1ccoc1)N1CC2COCC2(CNCc2ccc(Oc3ccccn3)nc2)C1
CC(NC(=O)c1cccs1)C(=O)NCc1ccc(Cl)cc1
COc1ccc(S(=O)(=O)NCCCN2c3ccccc3CCc3ccc(N)cc32)cc1
Cc1ccccc1OC(C)C(=O)N(Cc1ccco1)CC1CCCO1
CC(C)CC(NC(=O)C(CC(C)C)NC(=O)C(F)(CCCN1CCN(C(=O)c2ccccc2)CC1)C(=O)C(F)Cc1ccccc1)C(N)=O
NC(=O)Cc1ccc(-c2ccc([N+](=O)[O-])cc2)cc1
CN(C)CCN1C(=O)NC2(CCN(C(=O)c3c(F)cccc3Cl)CC2)C1=O
O=C(O)c1csc(C(=O)c2ccccc2)n1
Nc1ccc(NS(=O)(=O)c2ccc(CNC(=O)c3ccc4nc5ccccc5c(Nc5ccc(Nc6ccccc6)cc5)c4c3)cc2)cc1
Cc1nc2ncccc2n1CC1CCN(C(=O)CN2CN(Cc3ccccc3)C3(CCN(C4CCCCC4)CC3)C2=O)CC1
COc1ccc(Br)c(S(=O)(=O)N2CCN(C(=O)CNC(=O)c3ccco3)CC2)c1
COC(=O)C1(C)CC(C)C(C)(O)C1
O=C(O)CCC1CCN(CCCNc2ncc(C(=O)NC3(c4ccccc4)CCCC3)c(N3CCCC3)n2)CC1
CC(NC(=O)C(Cc1ccccc1)NC(=O)C=CC(N)Cc1c[nH]c2ccccc12)C(=O)NC(CCC(=O)O)C(=O)NC(C(N)=O)C(C)C
CCOP(=O)([O-])CCN1C=[N+](O)C(C)(O)C1
CCC1(O)C(=O)OCc2c1cc1n(c2=O)Cc2cc3c(OCCCN4OCCC4=O)cccc3nc2-1
O=C1C=C(C2=C(c3cc(Br)cc(Br)c3)C(=O)N(O)C2=O)c2ccccc21
CC(=O)c1cccc(C2CC(N)=Nc3c(Cl)c(Cl)nn32)c1C
O=C(NCCN1CCCC1)c1ccc(Br)cc1
CC
COc1cccc(O)c1O
O=Cc1cc2c(=O)n(CC(=O)N3CCCCC3)cnc2cc1O
CCCn1c(=O)c2nc(C(C)CC)[nH]c2n(CCC)c1=O
COc1cc(CC2NC(=O)C3CCCN3C2=O)ccc1OCC(=O)c1ccc(OC)c(OC)c1OC
CCN1C(=O)C(=Cc2ccccc2)SC1c1ccc(OC)cc1
COc1ccc(S(=O)(=O)N(Cc2c[nH]cn2)CC2CCCO2)cc1
CC=Cc1cc(C(=O)O)cc(C=Cc2ccc3c(c2)OCO3)c1OCCN
O=CC(COc1ccccc1O)CN(c1ccccn1)c1ccccn1
CCCCc1c(C(=O)c2ccc(C)c3ccccc23)c2ccccc2n1C
COCC(C)Oc1ccc(Nc2nc(-c3cc4c(s3)CCCC4)cs2)cc1
CCOC(=O)c1c(-c2ccc(-c3c[nH]c4c3CCN(C)C4=O)cc2)ccc2ccccc12
O=C1C2C3CCC(O3)C2C(=O)N1c1ccccc1
O=C(CCc1ccccc1)NCC(=O)NC(Cc1ccccc1)C(=O)NCC(=O)NC(Cc1ccccc1)C(=O)N(Cc1ccccc1)Cc1ccccc1
CCOC(=O)c1ccc(Nc2nc(C(C)CC)n(C3OC(O)C(S(N)(=O)=O)C3O)n2)cc1
O=[N+]([O-])c1cccc(CCNS(=O)(=O)c2cccc(-c3cccnc3)c2)c1
NC(=O)Nc1ccccc1C(N)=O
COc1ccc2[nH]c(C(=O)c3ccc(-c4ccccc4)cc3)c(C)c2c1
CC(=CC(=O)O)C(=O)OC1C(C(C)CCCCC(C)C)CC2CC1C2(C)C
CCC(=O)Nc1ccc(C(N)=O)cc1Nc1cc(N(C)C)nc2ccccc12
CCCCOC1OC(C=Cc2ccccc2)OCC1Oc1ccccc1
O=Cc1cc(O)c(O)c(-c2nc(-c3cccc(O)c3)n[nH]2)c1
CC(C)c1cc(=O)n(C)c2ccc(O)cc12
CCCNc1ncc2c(n1)NCC1(CCN(C(=O)Nc3ccccc3)CC1)C2
O=C(c1ccc(Cl)cc1)N(Cc1ccc(C(F)(F)F)cc1)c1c(N2CCNCC2)c(=O)c1=O
COc1c(C)ccc2cc(CN(C(=O)c3ccco3)C3N=C4CCCCC4=C3c3ccccc3)c(=O)[nH]c12
Cc1cnc(Nc2ccc(C(=O)N3CCN([N+](=O)[O-])CC3)cc2)nc1Nc1c(C)cccc1C
O=C(Nc1cccc(Br)c1C(=O)O)c1ccc(NC(=O)c2ccccc2Oc2cccc(Cl)c2)cc1
O=C(Nc1ccccc1N1CCOCC1)c1ccc2c(c1)OCCO2
N=C(NC(=O)c1cccc(C(=N)N)c1)Oc1ccc2oc(-c3cccc(Cl)c3)cc2c1
COc1ccc(-n2c(SCC(=O)Nc3ccc4c(c3)OCCO4)nc3c(c2=O)SCC3)c(OC)c1
CCC(=O)OC1C(COC(N)=O)OC(n2cc(C)c(=O)[nH]c2=O)C1OC(=O)CC
COc1ccc(C=CC(=O)c2ccc(NS(C)(=O)=O)cc2)cc1
O=C(O)c1ccc(-n2c3c(cc(Cl)c2=O)C(=O)c2ccccc2C3=O)cc1
O=S(=O)(NCCCCN1CCN(c2ccccn2)CC1)c1cccc2ccccc12
COC1CCn2c(C(=O)c3ccc(CN(C)C(C)=O)cc3)ccc21
Cc1cc(Nc2ncc(C)c(Nc3cn(C)nc3Cl)n2)c(OC2CC2)cc1C1CCN(C2CN(C(=O)OCO)C2)CC1
Nc1cc2c(=O)c(F)cn(C3CC3)c2c(C(=O)O)c1N1CCC2(CCNCC2)C1
CCOC(=O)c1cnc(SCC(=O)Nc2ccc(S(=O)(=O)N(C)C)cc2)nc1OC
O=C(Nc1cc(C(=O)N2CCN(C(c3ccccc3)c3ccccc3)CC2)n[nH]1)c1ccccc1-c1ccccc1
CNC(=O)C(Cc1ccc(OC)cc1)NC(=O)C(CC(C)C)C(CSC)NC(=O)C(Cc1ccc(OC)cc1)NC(=O)n1c(C)cc2ccccc21
N=c1oc2ccccc2cc1C(=O)Nc1ccccc1
COC(NC(=O)Nc1ccc2c(c1)S(=O)(=O)N=C2c1ccccc1F)(C(=O)Nc1ccccc1C)c1ccccc1
O=S(=O)(Nc1ccccn1)c1ccc(Oc2ccccc2C2CC3(CCN2)OCCO3)cc1
CONC(=O)CCN(CC(=O)O)C(=O)c1ccc(N2C(=O)c3ccccc3C2=O)cc1
O=C(NCCc1ccc(Cl)cc1Cl)c1cn(-c2ccccc2)nc1-c1ccccc1
CCOP(=O)(OCC)c1cccc(C)c1NC(C)=O
O=C1OC2(CCC(C(=O)N3CCN(C(=O)C4(c5ccc(F)cc5)CC4)CC3)CC2)c2cccnc21
CCOc1n[nH]c(C(=O)N(CC(=O)Nc2ccccc2C)NC(C)=O)c1C(C)=O
COc1ccc(NC(=S)NC(C)Cc2c[nH]c3ccccc23)c(OC)c1
CCCc1nc(-c2ccccc2)nc2c1cnn2CNS(=O)(=O)c1cccnc1
Cc1cc(C)n(Cc2ccc(C(=O)N3CCOCC3)cc2)c(=O)c1
Cc1cc(C#Cc2cccc(C)n2)cc(C(=O)N(C)CCCCCC(=O)NO)c1
COC1(c2cccc(O)c2)CCC(=O)CC1
COc1ccc(Oc2c(NS(N)(=O)=O)cc(C)c3cccnc23)cc1OC
NC(=O)N1CCCC1c1cccc(F)n1
O=C(NCCc1cccc2ccccc12)C1CCN(CS(=O)(=O)c2ccc(Br)cc2)CC1
COC(=O)C=Cc1cc(OC)ccc1OC
O=C(NCc1ccc(-c2cccc(OC3CCNC3)c2)cc1)Nc1ccc(C(F)(F)F)c(F)c1
Cn1cc(CNC(=O)c2cc3ccccc3o2)c(=O)c2ccc(C(F)(F)F)nc21
O=C(NCC1CCCCN1Cc1ccccc1F)c1c[nH]c2c(C(F)(F)F)cccc2c1=O
Cn1cc(NC(=O)c2cnc3ncc(-c4ccc(F)cc4)cc3c2N)cn1
CNN(C(=O)C(NC(=O)C(CC(=O)O)Cc1ccc(-n2ccnc2Cc2ccccc2)cc1)C(=O)O)C(CO)Cc1ccccc1
CCOc1ccc(NC(=O)CSc2cn(CC(=O)N3CCCCCC3)c3ccccc23)cc1
CCC1OC(=O)C(C)C(=O)C(C)C(OC2OC(C)CC(N(C)C)C2O)C(C)(OC)CC(C)C(=NOCc2cccc(Cl)c2)C(C)C2OC(=O)NC12C
CC1Oc2cc(-c3ccc4c(c3)CCN4)cc(O)c2O1
CC(=O)CC(NC(=O)C=Cc1ccc(Cl)cc1Cl)c1ccccc1
NC(CCSCc1ccccc1)C(=O)O
Cc1onc(-c2ccc(Cl)cc2)c1COc1ccc(C(=O)NC(C)c2ccccc2)cn1
CCN(CC)CCCCCCCCOc1ccnc2ccccc12
CN1CCC(Oc2cccnc2)(c2ncccc2C(=O)Nc2cccc(-c3ccccc3)c2)CC1
c1ccc(-c2coc(-c3ccc4c(c3)OCO4)n2)cc1
COc1ccc(C=CC(=O)NCc2ccc(OC)c(OC)c2)cc1NC(=O)CN(C)C
Cc1cccc(Oc2cccc(C(=NO)N3CCCCC3)c2)c1
CCCC(=O)Nc1cc2n(c1)CC(O)Cn1cnc(C(=O)OC)c1-2
Cc1ccccc1C1OCCCN1[N+](=O)[O-]
O=c1[nH]c2c(Cl)ccc(CCNCCCS(=O)(=O)CCc3cccc(OCc4ccccc4)c3)c2s1
Cc1ccc(NC(=O)Nc2ccc3c(c2)ncn3C)cc1
C[N+](C)(C)C1CC2(c3cccc(C(=O)O)c3)CCC1O2
O=C1C(=Cc2ccc(O)cc2)N=C2SCCCN12
Cc1cccc(Nc2cc(NC3CCCCC3N)ccn2)n1
COc1c(O)cc(C(=O)OC2Cc3c(O)c(O)c(C)c(C)c3C(=O)C3(O)C(O)CCC4OCC4(Cl)C23)cc1O
COC(=O)c1cc2c([nH]1)C(=O)c1ccccc1C2=O
CC1CC2C(C)(O)C(C)CCC2(C)C(O)C1=C1CCCNC1=O
Cc1nn(C)nc1NC(=O)c1ccc([N+](=O)[O-])c(Cl)c1
O=C(O)CCCNC(=O)C(CC(Cc1ccccc1)C(=O)NC(O)CC1CCCCC1)C(CSC1CCCCC1)CP(=O)(O)C(Cc1ccccc1)NC(=O)OCc1ccccc1
Cc1cc2[nH]c(Cl)nc2cc1Cl
CC(Cc1ccccc1)C(=O)Nc1ccc2c(c1)CC(=O)N(C)CC(C(C)CO)C(CN(C)S(=O)(=O)c1cn(N)cn1)O2
O=S(=O)(Nc1nccs1)c1ccc(Oc2ccc(C(F)(F)F)cc2-c2ccnn2C2CNC2)c(Cl)c1
COC(=O)c1ccc(C(=O)NC(Cl)CSc2ccc(Cl)cc2)cc1S(N)(=O)=O
Oc1ccc(C=NCCN=Cc2cc(Br)ccc2O)c(O)c1
Cc1sc2ncn(CC(=O)Nc3ccccc3)c(=O)c2c1-c1ccc2c(c1)OCCO2
Cc1ccc(Nc2ncnc3scc(-c4ccccc4)c23)cc1
Nc1cc(-c2cccnc2S(=O)(=O)C2CCC2)ccc1-c1cnc(F)nc1
CC(=O)N1N=C2CCCCCC2C1c1ccccc1
Nc1nc(Nc2ccc(C(=O)NCC(=O)O)cc2)ncc1Br
Cc1nc2ccc(S(=O)(=O)N3CCc4ccccc43)cc2s1
CCOc1cc(C=C(OC)C(=O)NCc2cccnc2)ccc1C#N
Cc1cc(NC(=O)Cc2ccc(Cl)cc2)n[nH]1
Cc1cc(SCc2cccc(Cl)c2)nc(=O)[nH]1
CCc1ccc(C=C(NC(=O)C(C)(C)C)C(=O)NCCCN2CCOCC2)o1
O=C1CCCC(CCC=CCCCC=CCCCCCOC(=O)NCCCNC(=O)c2ccc(C3N=N3)cc2)O1
COC(=O)c1cc(COC(=O)c2cccc(C)c2)c(OC)cc1Cl
COC1C(OC2C=Cc3cc(C=CS(=O)(=O)Cc4ccc(OC(C)=O)cc4)c(OC(C)=O)cc3O2)OC(OC(C)=O)C(COC(C)=O)C1COC(C)=O
O=S(=O)(c1ccc(Cl)cc1)N1CCOc2ccc(CNc3ccncc3)cc21
CCn1c2ccccc2c2cc(C3CCCCC3)ccc21
CNc1nc(N2CCC(C)(NC)CC2)c2cc(-c3cn[nH]c3)[nH]c2n1
CCNC(=O)c1cccc(-c2cnc3cc(-c4nc(N)cc(N5CCOCC5)n4)ccn23)c1
Cn1oc2c(c1=O)C(=O)c1ccccc1C2=O
Cc1cc(=O)c(C(=O)O)cn1-c1ccc(Br)cc1
O=C(C(=Cc1ccc(-c2ccc(Br)cc2)o1)SCc1ccc(F)cc1)c1ccc(Br)cc1
CSc1nc(-c2ccc(SC(C)C)cc2)c(-c2ccccc2)[nH]1
CSSCCCCCOc1ccc2c(ccn2CCCc2ccc(O)cc2)c1
COC(=O)C(CCSC)NC(=O)Cc1ccc(C=C2SC(=S)N(Cl)C2=O)cc1
COc1cccc(CNC(=O)c2cccc(S(=O)(=O)N3CCC4(CC3)OCCO4)c2)c1
CC1CC(C=C(O)C2OC(NC=O)=CC(O)C2C)CCC1C(C)C(=O)C=CC(C)(C)O
CCN(CC)Cc1cc2ccccc2c(-c2ccccc2)n1
N=C(N)c1cccc(Cn2c(C(=O)O)c(-c3ccc[nH]c3=O)c3cc(I)ccc32)c1
CC1CN(C(C)CO)C(=O)c2c(c3ccccc3n2C)-c2ccccc2COC1CN(C)S(=O)(=O)c1ccccc1
Cn1c(=O)c(C(=O)Nc2ccc(F)cc2F)c(O)c2ccccc21
C=CC(=O)Nc1cccc(C(=O)C=Cc2ccc(C=C)cc2)c1
O=C(NCC(c1ccco1)N1CCCCC1)c1ccc2snnc2c1
Cc1c(C)c(C)c(C(=O)O)c(O)c1C
COC1=CC=C(C(C)=O)CC2COC(C)C2CC1OC(C)=O
CS(=O)(=O)c1ccc(OCCCN2CCC(n3c(=O)[nH]c4ccccc43)CC2)cc1
CN1CCCC1CCOC(=O)c1cccnc1
O=C(NC1CC(CCN2CCC(c3coc4cc(F)ccc34)CC2)C1)c1ccccc1F
Cn1cc(C2=C(c3nn(C)c4ncccc34)C(=O)N(c3ccccc3)C2=O)c2ccccc21
COc1cc2c(cc1O)CC1NC2Cc2cc(OC)c(OC)cc21
O=C(Oc1ccc(Br)cc1C(=O)Nc1ccccc1Cl)c1ccco1
Clc1ccc(-n2ncc3c(Nc4ccccc4)nc(-c4ccco4)nc32)cc1
COc1ccc(CCN=C(NO)c2cccnc2Oc2ccc(C)cc2)cc1OC
CCN(CC)CCCNc1nc2c(C(=N)NO)cccc2[nH]1
Cc1nc(C(C)C)ccc1C(=O)N(C)NC(=O)N(C)c1ccccc1
COc1ccc(-c2noc(CCC(=O)NCc3cccs3)n2)cc1
CCOCCCNC(=S)Nc1cc2c(Nc3ccc(F)c(Cl)c3)ncnc2cn1
O=C(Oc1ccccc1)c1ccc(NS(=O)(=O)c2ccc(-c3ccc(S(=O)(=O)Nc4ccc(C(=O)Oc5ccccc5)cc4)cc3)cc2)cc1
O=c1c2cc(OC3OC(CO)C(O)C(O)C3O)ccc2nc2n1CCc1ccccc1-2
COc1cc(NC(=O)c2cc3ccccc3cc2OCCCl)cc(OC)c1OC
COc1ccc(C=Cc2cccc(-n3nc(C(=O)N4CCOCC4)c4c3-c3ccccc3S(=O)(=O)C4)c2)cc1OC
COc1ccc(Cn2cnc3[nH]c(N)nc(=O)c32)cc1OC
CC1Cn2c(nnc2-c2cccc(F)c2)CN1Cc1nccs1
COc1ccc(C2C(C)(C)C(c3ccc(OC)cc3)C2(NC(=O)c2ccccc2)c2ccccc2)cc1
COc1ccc(-n2cc(C(=O)O)c(=O)c3c(=O)n(O)c(Nc4c(C)cccc4C)nc32)cc1
CCCc1nc(-c2ccccc2)cn2c(Cc3cccnc3)cnc12
COC(=O)c1cc(O)c2c(c1)OC1C(C)=CC(O)C(C)C21O
O=c1[nH]c2c(F)cc(F)cc2nc1O
CNCC(=O)Nc1ccc2nc(-c3ccccc3)c(-c3ccccc3)c(NC(=O)CNC)c2c1
Cc1ccc(C)c(N2CCN(c3ccc(-c4nc5ccccc5[nH]4)cc3[N+](=O)[O-])CC2)c1
COc1c(NC(=O)c2cccc(NS(=O)(=O)C(F)(F)F)c2)cccc1C(F)(F)F
CCCc1ccc(NC(=O)Nc2ccnn2C2CCN(C(=O)C3CC3)CC2)cc1
CCS(=O)(=O)c1ccccc1NC(=O)c1ccc2c3c(cccc13)C(=O)N(CCCn1ccnc1)C2=O
C=C(c1ccccc1)C1COC2(OO1)C1CC3CC(C1)CC2C3
CCCCCCCCCCON(CCN(SCC)C(=O)c1ccc(C)cc1)C1C(C)CCCC1C
Cc1ccc(CNC(=O)Cc2cc(C(=O)OCc3ccccc3)cc(NS(=O)(=O)c3ccc(O)cc3)c2F)cc1
O=C(NCc1ccccc1)C1CCCN1C(=O)NC1CCCCC1
CC(C(=O)NCc1ccccc1F)n1cnc2ccccc2c1=O
CC1C(O)C(COP(C)(=O)OCC(O)(O)C(=O)NCc2cccc[n+]2[O-])OC1n1ccc(=O)[nH]c1=O
CC1CCC2C(C=C3CC(COC4OC(C)C(O)C(O)C4C)NC(=O)c4ccc(cc4)-c4c3[nH]c3ccccc3c4=O)C(=O)OC3OC4(C)CCC1C32OO4
Cc1ccc(CN(C)C(=O)Cn2cc(-c3ccccc3)c(-c3nc(F)c(C)s3)n2)cc1
CC(C)C12CCC3(O)C(CCC3C(O)C(O)CCO)C1=CC(=O)C2
O=C(NC1CCN(Cc2cccc3c2OCC3)CC1)c1ccc(Cl)c(S(=O)(=O)N2CCOCC2)c1
CCC1C(=NOCC#Cc2cn(-c3ccccc3)cn2)CCCC(OC2CC(C)CCO2)CC(=O)CC(=O)OC(C)C2OC(=O)N(C)C12
COC(=O)c1ccc(C=c2sc3n(c2=O)C(c2ccc(OC)o2)C(C)=C(C)N=3)cc1
CS(=O)(=O)c1cc(C#N)ccc1OCC(O)CNC(CO)C(O)C(CO)NC(=O)C(N)CCCN=C(N)N
CCC(=C(c1ccc(O)cc1)c1ccc(OCCN(C)C(=O)c2ccc(O)cc2)cc1)c1ccccc1
Cc1c(CCCCCCN)oc2ccccc2c1=O
O=C(CN1CCOCC1)Nc1cccc(Cl)c1Cl
O=C(O)c1cccc2c(C3CC4CCC3C4)cccc12
COc1cc(OC)c(-c2ccccc2)c(O)c1C=CC(=O)c1c(C)cc(O)cc1C(C)=NO
CCOC(=O)C=Cc1ccc(-c2sc3c(c2CN2CCN(c4ccc(C(=O)O)cc4)CC2)c(=O)n(-c2ccccc2)c(=O)n3Cc2c(F)cccc2Cl)cc1
CN(C)CC1=C(Nc2ccc(Cl)c(Cl)c2)CCC1=O
CCc1ccc(C#Cc2c(N)ncnc2Nc2ccc(C(=O)NC3CC3)c(F)c2)cn1
Cn1c(=O)c(C(=O)Nc2cccc(F)c2)c(O)c2cc(Cl)ccc21
O=C(NC(=O)c1c(Cl)cccc1[N+](=O)[O-])Nc1ccc(Oc2ccc(F)cn2)cc1
COc1cc(OCC(O)OC)ccc1Nc1ncnc2cc(OCc3ccc(F)cc3)c(OC)cc12
COc1cc(C)ccc1NC(=O)C1CCCC1
CC1=CCC(OP2(=S)NCCCO2)CC(C)(C)C=CC(C)CC(C)=CCC1
Nc1nc(COCc2ccccc2)cc(NCc2ccccc2F)n1
Cc1ccc(OCC(Cc2c[nH]c3ccccc23)NC(=O)OC(C)(C)C)cc1
COc1cc2nncc(-c3cnc(N4CCC(S(=O)(=O)Cc5ccccc5)CC4)c(Cl)c3)c2cc1OC
Nc1ncnn2c(C3C=CC(CO)O3)cc(-c3ccc(NC(=O)NCc4ccccc4)cc3)c12
Nc1nc(N)c2c(OCc3ccccc3N)cccc2n1
CC(=O)c1ccccc1N(N=Nc1ccc([N+](=O)[O-])cc1C)[N+](=O)[O-]
COc1ncc(-c2cnc3nc(N)nc(C)c3n2)cc1NS(=O)(=O)c1ccc(Cl)cc1
CCCCNC(=O)CN(Cc1ccc(OCc2ccccc2)cc1)S(C)(=O)=O
O=[N+]([O-])c1ccc(-c2nc(-c3ccc(F)cc3)[nH]c2-c2ccc(C=Cc3ccccc3)cc2)cc1
CC1(C)C(=O)CCC23CC24CCC2(C)C(C)(CC(N(CC(=O)O)S(C)(=O)=O)C2(O)C(N)=O)C4CCC13
O=C(CSc1nnc(CNc2ccccc2F)o1)Nc1ccc(-c2ccccc2)cc1
COc1ccccc1N(C)CCN(C)C(=O)c1nc2ccccn2c1C(F)(F)F
C=C(C)C1Cc2c(cc3oc4c(O)ccc5c(=O)oc2c3c45)O1
CSCCC(NC(=O)c1ccc(COc2ccc(Cl)cc2)cc1-c1cccc(COc2ccccc2)c1)C(=O)O
CN(C)CCNC(=O)c1ccc(-c2ccc(NC(=O)c3cccc(Cl)c3)cc2)c2c(=O)c3cc(O)ccc3oc12
O=C(NS(=O)(=O)N1CCC1)c1cc(C2CC2)c(OCC23CC4CC(CC(C4)C2)C3)cc1F
CC1CC(=O)OC(C)CCC=CCCC(C)C(=O)C(O)CC(C)C(OC2OCC(OC3CC(O)CCO3)CC2OC(C)CCO)C1
O=C1OC(=Cc2ccccc2F)C=C1c1ccc([N+](=O)[O-])cc1
O=c1[nH]c2ccc([N+](=O)[O-])cc2c2c1cnn2-c1cccc(Cl)c1
CN(Cc1nc(-c2ccccc2Br)no1)C(=O)c1cc([N+](=O)[O-])c(O)cc1O
CNC(=O)C1CCS(=O)(=O)N1Cc1ccccc1
CC1CCCCC1NC(=O)CN1N=C(c2c(Cl)cccc2Cl)CCC1=O
CN(CC1CCOC1)S(=O)(=O)Nc1cc(-n2cccn2)ccc1OCc1cscn1
O=C(NS(=O)(=O)c1ccc(F)cc1F)c1ccc2ccccc2c1
Cc1cc(NC(=O)c2ccc(C=CC(=O)Nc3ccccc3)cc2)ccc1N
O=C(NCc1ccc(-c2ccc(-c3nc4ccc(F)cc4[nH]3)cc2)cc1)Nc1ccc(Cl)c(C(F)(F)F)c1
O=C(CCCN1CCC(n2nnc3ccccc32)CC1)c1ccc(F)cc1
Cc1ccccc1OCc1cc(=O)n2c(-c3ccccc3)csc2n1
FC(F)(F)c1cc(-c2ccccc2)nc2ncnn12
CCC(c1nc2cc3c(cc2[nH]1)OCO3)c1c(O)n(CC(C)C)nnc1=O
COc1cccc(N(CNC(=O)c2ccccc2)C(C)=O)c1
Cc1ccc2c(c1)nc(=O)n1cc(Cl)ccc21
COC(=O)c1ccc(OC2OC(COC(=O)C=Cc3ccc(OC)c(O)c3)C(O)C(O)C2O)cc1
CS(=O)(=O)NCCNc1cccc2ccccc12
Cc1nn(C(C)(C)C(=O)NC2CCCCCC2)c(=O)c2cccn12
COc1ccc(N=C(c2ccccc2)c2ccccc2)cc1
COc1cc2c(cc1F)C(c1cc(OC)c(OC)c(OC)c1)CNCC2
COc1ccc(-c2[nH]c3ccc(Cl)cc3c2Sc2ccccc2)cc1
CCc1cc(COc2ccc3c(c2)N(CC(=O)NCC2CC2)C(=O)c2ccccc2S3(=O)=O)ccc1NC(CSc1ccccc1)[N+](=O)[O-]
N#Cc1c(Cl)cc(-c2c[nH]c(=O)c(-c3ccc(C(F)(F)F)nc3)c2)cc1C(F)(F)F
C=CCn1c(-c2cccnc2)nc2cc(Cl)ccc21
COC(=O)C1=C(c2ccccc2)CC2C(C(C)O)C(=O)N12
CCc1onc(C)c1CSc1ccc(C(=O)c2ccccc2)cc1
CCC=CCC12CCN(C)C1NC(=O)c1[nH]c3ccccc3c12
N#CN(CC(=O)Nc1ccc(NC(=O)CNC(=O)OCC(Cl)(Cl)Cl)cc1)C(=O)c1cc2ccccc2cn1
COC(=O)c1ccccc1C1=NNC(=NS(=O)(=O)c2ccccc2)SC1
O=C(NNC(=O)c1cccc(F)c1)c1cccnc1
Fc1ccc2[nH]c(-c3ccc(NCCC4CCNCC4)cc3)nc2c1
CCCOCC(=O)CCC(=O)O
Cc1ccccc1NC(=O)c1cnc2cc(-c3ccc(F)cc3)nn2c1NCC1CCC(F)CC1
COC(=Nc1nc(C)cc(N)n1)Nc1ccc2c(c1)CCCC2
O=C(O)Cc1ccccc1-c1nc(COc2ccccc2F)cs1
CN(C)C(Cn1cc(COCc2nn[nH]c2-c2ccc(F)cc2)nn1)c1ccco1
CCC(CO)NC(=O)Nc1ccc(-n2ccnc(C)c2=O)cc1OCc1ccccc1
O=c1cc(-c2ccc(Cl)cc2)ccn1C1CC2CCC(C1)N2
CN(c1ccc(C(O)(C(F)(F)F)C(F)(F)F)cc1)S(=O)(=O)c1cccc(Cl)c1
Cc1ccccc1NC(=O)CSc1nnc(-c2ccco2)o1
CC(C)Nc1ccccc1C(=O)OCC(=O)N1CCN(c2ccccc2)CC1
CC(C)(C)CCOC(=O)CCN1C(=O)c2ccccc2C1=O
O=Cc1ccc(C(=CC(=O)O)C(=O)O)cc1
CC(C)(N)C(=O)NC(Cc1ccccc1)NC(=O)C(C=O)Cc1ccccc1
COC1=C(C(=O)c2ccccc2)C(c2ccc(O)cc2)N(c2noc3c2CSc2ccccc2-3)C1=O
COc1ccccc1NC(=O)CN1C(=O)C(=O)c2cc(NC(C)=O)ccc21
CC1(C)Cc2ccccc2C(=NNC(N)=S)N1
O=c1[nH]c2cc(Cl)c(Cl)c(Cl)c2nc1O
O=C(NC1CCN(C2CCCCCC2)CC1)c1cc(-c2ccncc2)nc2ccc(Cl)cc12
COc1ccc(C(O)CNC(=O)SCc2cccc(C)c2)cc1
CCN(CC)CCN(C)c1ccnc2cc(Cl)ccc12
CC(=O)CC(COC1N=C(c2ccccc2)c2ccccc2N(C(C)C)C1=O)NC(=O)C1OC(C)C(O)C(O)C1O
CC(=O)c1ncc(-c2cc(NC(COC(C)(C)C)C(=O)N(C)C)c3ccc(N)cc3c2)cn1
COc1ccc(C=Cc2cc(=O)c3ccccc3o2)cc1
Cc1ccc2nc(COc3cc(Cl)c4c(=O)cc(-c5ccccc5)oc4c3)oc2c1
COC(=O)C1(OC)C(OC(C)=O)CC2C(c3cc(Br)c(Br)c(OC)c3)C3(c4ccc(C)cc4)CCC21C3
COc1ccc(NC(=S)Nc2cccc3nsnc23)cc1
CCCC(=O)Nc1ccc(S(=O)(=O)Nc2c(C)n(C)n(-c3ccccc3)c2=O)cc1
N#Cc1ccccc1C1C(S(N)(=O)=O)=C(C(F)(F)F)Oc2ccn(Cc3ccccc3F)c(=O)c21
CCc1nsc(N2CCC(C3CC3)C2)n1
COc1ccc(Oc2ccc(CCCCOC(=O)NC(C)C)cc2)cc1
N#CC(Cc1ccc(C2CC(=O)NS2(=O)=O)cc1)C(=O)Nc1cccc(Cl)c1
O=C(CC1(O)C(=O)Nc2ccccc21)Nc1cccc(Oc2ccccc2)c1
CC(C)c1c(C#N)nc(N2CCCC2)nc1-c1ccccc1
CC(C)CC(=O)OCOC(=O)OCC1OC(OC(=O)C(c2ccccc2)c2ccccc2)C(OC(=O)C(C)(C)C)C(OC(=O)C(C)(C)C)C1OC(=O)CC(C)(C)C
CNC(=O)CC(NC(=O)CC1CC(c2ccc(Cl)cc2)=NO1)c1cccc2ccccc12
COc1cc2c(cc1OC)C(c1ccc(OCCN3CCCCC3)cc1)=NN(C)C(=O)C2
CCN1CCc2c([nH]c(N)nc2=O)C1
CC1(COS(=O)(=O)O)CC(C=O)=CO1
Cc1ccc(C(=NNC(=O)c2cc(-c3ccccc3)[nH]n2)C(C)(C)C)cc1
CCCCCC1C=C(C(=O)O)C(c2ccccc2)O1
Cc1cc([N+](=O)[O-])ccc1OCc1cc(=O)[nH]c2c([N+](=O)[O-])cccc12
CC(C)(C)OC(=O)N=C(c1ccccc1)C(c1ccccc1)N1CCCC1
COc1cccc(CSc2nc(C)cc(Nc3ccc(C)cc3)n2)c1
COc1ccc(C(C)C)c(-c2csc(N(OC)C(=O)CCc3ccccc3)n2)c1
O=C1CC(c2ccccc2[N+](=O)[O-])C2=C(CCCC2=O)N1
Clc1ccc(Nc2ncnc3sc4c(c23)CCC4)cc1
CN(C)C(Nc1nccc(-c2nc3sccn3c2-c2ccc(F)cc2)n1)C(N)=O
COc1cc(C(=O)NN=c2nc[nH]c3c2cnn3-c2ccc(F)cc2)cc(OC)c1OC
COc1ccc2c(c1)CCC1C2CCC2(C)C1CCC21CCc2oncc2C1
CCc1coc2c1C(=O)C(=O)c1c-2cc2c(c1Cl)CCCC2
O=C(O)Cc1cc2c3ccccc3nc-2c(-c2ccc(O)cc2)n1C(F)(F)F
CC1CCCC(C)N1CCCNc1ncnc2c(N)nc(N(Cc3ccccc3)Cc3ccccc3)nc12
O=C(OCCN1CCN(c2ccc(O)cc2)CC1)c1c(-c2ccccc2)[nH]c2ccc(Cl)cc12
CCCCCc1cc(OCCCS(=O)(=O)c2ccc(-c3ccccc3)cc2)c2ccccc2n1
NCCNC(=O)c1cccc(F)c1C(=O)C=Cc1ccc(Cl)cc1F
CC(CCc1ccccc1)NC(=O)c1csc(COc2ccccc2)n1
CN(C)c1ccccc1-c1nc(Cl)c2c(n1)CN(C(=O)Cc1cccnc1)CC2
CCC(C)NC(=O)C(=CNc1ccc(F)cc1)Nc1ccc2c(c1)OCO2
COc1nn(C)c2c1C(c1ncccc1Cl)=NCCN2C
CN1C(=N)NC(c2cccc(Cl)c2)(c2cc(-c3cccnc3F)ccc2F)C1=O
Oc1ccc(C2=NCC(N3Cc4ccccc4C3)CN2)cc1
CC1(CO)C(=O)CCC2(C)C3CC4CC3(C=C4CO)CCC12
Cc1nnc(NC(=O)c2cccc(NC(=O)c3ccccc3Cl)c2)o1
COc1ccccc1CNC(=O)CCC(=O)N1CCC(Oc2cccnc2)CC1
COc1cc(F)ccc1N1CCN(C2CCN(Cc3nc4cc(F)c(F)cc4c(=O)n3-c3ccccc3)CC2)CC1
C=C1CCCC2C1(C)CCC(C)C2(C)CC=C1C(=O)OCC1OC(C)=O
O=C(O)c1cc(O)cc2oc3ccc(O)cc3c(=O)c12
CN(Cc1c[nH]c2nc(N)nc(N)c12)c1ccc(C(=O)NC(CCC(=O)O)C(=O)O)cc1
O=C(c1cccc(OC(F)(F)F)c1)N1CCC2C(CCC(=O)N2Cc2ccccn2)C1
COc1ccc(-n2nc(CSc3nnc(-c4ccccc4)s3)cc2-c2cc(OC)c(N)c(OC)c2)cc1
CCOC(=O)c1c(C)[nH]c(C(=O)NC2CCN(CCOc3ccccc3)CC2)c1C
Cc1ccccc1C1C(=O)N(C2CCCCCC2)CC(=O)N1Cc1ccccc1
Cc1ccc(C(=O)N2CC3CCC2CN(Cc2ccccc2)C3)c(C)c1
CC(=O)OCC12C(=O)OCC13C(OC(C)=O)CC(C)C2CCC1C3CC(OC(C)=O)C2(C)C(C(C)=O)CCC12O
CCCCc1ccc(N2C(=O)C(C)C2c2cccc(S)c2)cc1
O=C1C2CCCN2C(=O)N1CCCCOc1ccc2c(c1)CN1CCc3c([nH]c4ccccc34)C1C2
O=C(O)Cn1cc(C=C2SC(=S)NC2=O)c2ccccc21
CCn1cc(C(=O)N2CCc3ccccc3C2)c(=O)c2ccc(C)nc21
O=C1Nc2ccc(F)cc2CN1Cc1ccc(N2CCNCC2)cc1
O=C(NC1CCN(C2CCCCCCC(C(=O)NCc3ccccc3)NC(=O)C3CCCN3C2=O)C1=O)c1ccc2ccccc2c1
COc1ccc(Cl)c(C(N)=S)c1Cl
CCCNC(=O)c1ccc(C(O)c2cccc(Cl)c2Cl)cc1
Cc1cccnc1NC(=O)CNc1ccc(C=NNC(=N)N)cc1
Cc1nc(N2CC3CC(C(=O)Nc4ccc(OC5CCCC5)cc4)C(C2)O3)nc(N2CCOCC2C)c1C
CC(=O)N1CCc2c(sc(NC(=O)c3cc(S(=O)(=O)N4CC(C)OC(C)C4)ccc3Cl)c2-c2nc3ccccc3s2)C1
Cn1cc[n+](Cc2ccccc2)c1C=NO
Cc1ccc2c(c1)ncn2-c1ccc2nc(-c3snnc3N)oc2c1
CCSC1CN(c2ccc(F)cc2)C(=O)O1
Nc1ncc2cc(Cc3ccccc3Cl)[nH]c2n1
O=C(Nc1cc(Cl)ccc1C(=O)O)c1ccc(Cl)c(S(=O)(=O)N2CCCCC2)c1
COC(=O)CSc1nnc(-c2ccc3ncccc3c2)n1-c1cccc(OC)c1
CCC(C)C(NC(=O)OCc1ccccc1)C(=O)NC(Cc1ccccc1)C(OC(=O)N1CCCC1)C(=O)N(C)CC(NC(=O)OCc1ccccc1)C(C)C
O=C1NC(=O)C(Cc2cccc3ccccc23)S1
CCOc1ccccc1C(=O)NC1CCN(C(c2ccc(OC)cc2)c2cccnc2)CC1
O=C(O)C1C2CCCC1C(c1ccccc1Cl)NC2
NC(CC(Cc1cc2c(cc1O)NC(=O)CC2)C(=O)O)C(=O)O
COc1ccccc1CN1CCC2(CCC(=O)N(C(C(N)=O)c3ccccc3)C2=O)CC1
COc1cc(OC)cc(C(=O)N2CCC(Nc3ccc(F)c(Cl)c3)CC2)c1
O=C(Cn1cnc2c3cccnc3n(Cc3ccccc3)c(=O)c21)N1CCC(O)(c2ccccc2)C1
COc1cccc(OC)c1OCCCC(=O)Nc1cccc(S(=O)(=O)N2CCCCC2)c1
O=P(O)(O)C(O)(CCNCc1ccccc1)P(=O)(O)O
COc1cccc(CNS(=O)(=O)c2ccc(-n3cnnn3)c([N+](=O)[O-])c2)c1
COC(=O)C12CN(C)C(=O)C(CC(=O)NCc3cccs3)(C1)C(C=Cc1ccccc1)=N2
Cc1cc(C(=O)Nc2ccc(OCc3ccccn3)nc2)ccn1
COc1cc(NS(C)(=O)=O)c(F)cc1Nc1c2ccccc2nc2c(OCCCNC(C)C)cccc12
Cc1ccc(C(=O)NC(CC(=O)O)c2ccccc2Cl)c(-c2ccccc2)n1
CC(C)(CC#N)NCC(O)c1ccc(C(O)c2ccccc2C(O)(C(F)(F)F)C(F)(F)F)cc1
Cc1nc2cc(N)cnc2[nH]c1=O
O=C(NNC(=O)c1ccc([N+](=O)[O-])cc1)C1=NN(c2ccccc2)C(=O)CC1
CC(C)(C)c1ccc(-n2c([N+](=O)[O-])noc2=O)cc1
CC(=O)c1cccc(NC(=O)C2CCCN(S(=O)(=O)c3c(C)noc3C=Cc3cccs3)C2)c1
CN1CCN(c2ccc(NS(=O)(=O)c3ccc(C(=O)Nc4ccc(S(C)(=O)=O)cc4)cc3)cc2)CC1
COc1cc2ncnc(-c3ccc(F)cc3)c2cc1OCCCCCCCN1CCC(C(=O)C=C(O)C(=O)O)CC1
CCc1nc(C)nc2c1c(C)c(CN(C)c1cccc(NCCN(C)C)c1C)c(=O)n2C
CC(=O)C1(Cc2cccc(Cl)c2)CCCN(C(=O)c2ccc(O)s2)C1
COc1cc2c(cc1OC)C(CSc1ccccc1)=NCC2
CC(C)(C)c1cc(-c2cncc(Nc3ccc(O)cc3)n2)ccc1O
NC1CCCN(c2nc(C(=O)NCc3ccccc3F)c(Cl)c(=O)n2Cc2ccccc2O)C1
CCOc1ccccc1N1CCN(CCCNC(=O)c2cc3c(=O)[nH]c4ccccc4c3s2)CC1
CCCCCCc1cnc2ccc(F)cc2c1CCN1CCN(c2ccccc2O)CC1
CC(=NOCC(=O)O)c1ccc(Cl)cc1
C=C1C(=O)OC2C1CCC(=C)C1CC(=O)C(=C)C12
O=C(Nc1nc2ccccc2s1)C(=O)Nc1cc(Cl)ccc1O
O=C(c1nccc2cc(F)ccc12)C1CCN(CCN2C(=O)C3CC4C=CC(C4)C3C2=O)CC1
N#Cc1c(-c2ccccc2)cc(-c2ccc(Cl)cc2)nc1NO
Cc1cc2nc(C3CCCCC3)[nH]c2cc1NC(=O)C(C)(C)Oc1ccccc1[N+](=O)[O-]
FC(F)(F)Oc1cccc(-n2cc(-c3ccccc3)nn2)c1
COCC(=O)c1ccc(C=CC(=O)C2CCC3C4CC=C5CC(C)CCC5(C)C4CCC23O)cc1
CCc1ccc(Cc2cn(C3OC(CO)C(O)C(O)C3O)c3cccc(C(F)(F)F)c23)cc1
O=C(Nc1nnc(SCc2ccccc2)s1)C(c1ccccc1)c1ccccc1
CCS(=O)(=O)c1ccc2oc(C3CCN(c4ccc(N5CCCC5=O)cc4)CC3)nc2c1
COc1cccc(OC)c1C(=O)C=Cc1ccco1
COc1cc(C2c3cc4c(cc3C(NC(=O)c3nc(OC)c(Cl)nc3OC)C3COC(=O)C23)OCO4)cc(C)c1OC
COc1nc(NCc2ccc(S(=O)(=O)N3CCSCC3)cc2)nc(OC)n1
C=C1CC(O)CC2CC3(CC(CCC4C(C)(C)CCCC4(C)C)OO3)OC12
COc1ccccc1N1CCN(C(=O)C(C)N2C(=O)NC(C)(c3ccc4c(c3)OCCO4)C2=O)CC1
CS(=O)(=O)c1cc(Cl)ccc1S(=O)(=O)Nc1cccc(-c2ccc(N3CCCC3CO)nn2)c1
CC(C)CC(NC(=O)OCc1ccccc1)C(=O)NCC#N
COc1ccc2c(c1)c(CCOP(=O)(O)O)c(CC(C)C)n2S(=O)(=O)c1ccc(C#N)cc1
CCCCCCCCOc1ccc(N)cc1
Cc1ccc(NC(=O)Nc2cccc(F)c2)cc1C(=O)NC(CC(=O)O)c1ccccc1Cl
NC(CN1CCC(NC(=O)c2ccccc2)CC1)C(=O)N1CCc2ccccc2C1
CC(C)C1CN(c2ccc(F)cc2NC(=O)c2csc3c2CCCC3)CCO1
CC1(C)CC(NC(=O)Nc2cccc(C#N)c2)c2ccc(-c3ccc(F)cc3F)cc2O1
CCCc1c(C)nn(-c2ccc(C(=O)O)cc2)c1C
COc1cc(OC)c(NC(=O)CN(Cc2ccccc2)OC)cc1C
CC(=O)Nc1ccc(OCC(O)CN2CCN(CC(O)c3ccc(Cl)c(Cl)c3)CC2)cc1
C=CCCC1OC(=O)C2=C(C)C(C)(C=C)CC=C21
CC(=O)N1c2ccccc2Sc2ccc(Cl)cc21
CC(=O)Nc1ccc(C=CC(=O)c2ccc3c(c2)OC(C)(C)O3)cc1
CC1C2=C(CC3C(=O)N(c4cccc(Cl)c4)C(=O)C3C2c2ccccc2Cl)OC1(C)C
CC(C)CC(NC(=O)CNC(N)=O)C(=O)NC(CC(C)C)C(=O)NC(CCCC[N+](C)(C)C)C(=O)NC(Cc1ccccc1)C(=O)O
CCCn1c(=O)c2nc[nH]c2n(C)c1=O
CCCC[N+](CCCC)(CCCC)Cc1ccc(Cl)cc1
Cc1cnc(-c2ccc(Oc3ccc(S(=O)(=O)Nc4nccs4)cc3C#N)c(C#N)c2)c(C)c1
CCOc1ccc(C(=O)Nn2c(C)nc3sc(C)c(C)c3c2=O)cc1
Cc1cc(C(=O)O)c2nc(C)c(C)c(C3C=C(C(C)N)C4C(C)(C)CCCC34O)c2c1
COc1cc2c(cc1OC)C(CCNCC(O)COc1cccc(C#N)c1)NCC2
COc1ccc2c(ccc3cc(C)cc(OC)c32)c1
Oc1ccc(C(c2ccc(F)cc2)c2cccnc2)cc1
CCCCNC(=O)CSc1ncnc2c1CC(c1ccccc1)S2
CCS(=O)(=O)Nc1ccc(-c2cc3c(Nc4ccc(Br)nc4)c(Br)cnc3cn2)cc1
Cc1cc(Cl)cc2cc(Cc3ccc(-c4ccc(OC5OC(C)(C)C(O)C(O)C5O)cc4)[nH]3)ccc12
CCNC(=O)NCc1c(C)noc1-c1ccc(C)cc1
CCc1ccc(N2C(=O)C3C(C(=O)N4CCC(OC)CC4)CC2(Oc2ccc(F)cc2)CN3C(=O)c2ccccc2)cc1
O=C(Nc1ccc(C(F)(F)F)cc1)c1cc(F)ccc1N1CCC2(CCCC2)CC1
N=c1n(Br)c2ccccc2n1CC(=O)c1ccc(CCCO)cc1
CS(=O)(=O)N(CC(=O)N1CCOCC1)c1ccc(Cl)cc1
COC(=O)c1cn2c(NCCCOC(C)C)nc(NCc3oc(=O)ccc3C(=O)OC)nc2n1
Cc1cc(C)c(C=CC2CC(O)CC(=O)O2)c(C)c1
COc1ccc(C(=O)OCC(=O)NC2CC2)cc1OC
CCC(CNC(=O)C1CCNCC1)NC(=O)c1ccc2c(c1)c(C)c(C(=O)O)n2Cc1ccc2c(c1)OCO2
CNC(=O)c1nc2ccc(Sc3ccccc3C)cc2cc1O
O=[N+]([O-])Cc1ncc(CN2CCN=C2Cl)s1
NC(=O)c1nn(-c2cccc(C(F)(F)F)c2)c2ncccc12
O=c1[nH]c(NCc2ccco2)nn1Cc1ccccc1Cl
COc1ccc(CN2CCCC(Nc3ccc4[nH]ncc4c3)C2)cc1
CCOC(=O)CCNc1sc(C)c(C)c1C(=O)OCC
COc1ccc(N2CCN(C(C)=O)CC2)cc1NS(=O)(=O)c1ccc(-c2ccc(C)cc2)cc1
Cc1ccc(NC(=O)CN(C)C(=O)Cn2cnc3sc(C)c(S(=O)(=O)N4CCC(C)CC4)c3c2=O)cc1
CCn1cnnc1SCc1nnc(SCc2ccccc2Cl)n1N
O=C(Nc1ccc(C(F)(F)F)cc1)Nc1cccc2c1OC(CN(CCO)CC1OCCC1OC(=O)Nc1ccccc1N1CCOCC1)C(CCO)CN(C(F)(F)F)C2=O
CC1CS(=O)(=O)c2ccccc2O1
CC(C)(N)C(=O)NC(COC(=O)NCc1ccccc1)c1ccccc1
C=CCNC(=S)NN=C1c2ccccc2-c2ccccc21
Cc1ccc2cc(C)c(C(=O)N3CC(C)CC(Cl)C3)nc2n1
CCC1CCCN1CC(Cc1ccccc1)N1CCN(Cc2ccc(Cl)cc2)CC1C(CCSC)NC(=O)C(C)S
CCOC1OC(C(=O)O)=CC(C2SCC(=O)N2c2ccccc2)C1CCCO
N=C(Nc1ccc(Cl)c(Cl)c1)c1ccncc1
CON=C(COCc1cc(C(F)(F)F)cc(C(F)(F)F)c1)C(CCN1CCC(O)(c2ccccc2)CC1)c1ccc(Cl)c(Cl)c1
CC1CC2CC(C)C(C=O)(C(C)C)C3CCC4(C)C(CCC4(C)C=CC(=O)OCC23)C1
Cc1ccc(NC(=O)CSc2cn(CC(=O)N3CCOCC3)c3ccccc23)c(Cl)c1
COC1=CC=C(c2ccccc2)CC1c1cc2cc(C)ccc2nc1C
O=C(Cc1cccc(F)c1)Nc1c(C(=O)N2CCN(c3ccccn3)CC2)oc2ccccc12
O=C1c2nc(-c3ccccc3)n(Cc3ccccc3)c(=O)c2C(=O)N1Cc1ccccc1
O=C(OC1(C2COCCN2)CCCCC1)c1ccccc1
CCN(CC)CCc1ccc(-c2csc(N(C)C(=O)c3ccc(S(=O)(=O)N(Cc4ccccc4)C(C)c4ccccc4)cc3)n2)cc1
C=C(C)COC(=O)n1cc(CCN(C)C)c2ccccc21
CCN(CC)CN1C(=O)NC2(CSc3ncccc32)C1=O
COc1ccc(-c2cn3nc(N4CCCC(C(=O)N5CCN(Cc6ccccc6)CC5)C4)sc3n2)cc1
CC(=O)Oc1cc2ccccc2cc1-c1ccccc1
CC(=O)Nc1ccccc1C(=O)NNC(=O)COc1ccc(Cl)cc1Cl
COc1ccc(CN(c2ncc(Br)cn2)C2CC(C)N(C(=O)Nc3ccccc3)c3ccc(C(F)(F)F)nc32)cc1
CN1C(=O)N(CC(N)=O)C(=O)C2(Cc3ccccc3C2)C1=O
CCN(CC)C(C)CN(C(=O)c1ccccc1F)c1ccccc1
CN1C2CCC1C1(Cc3ccccc3C1)C2
COC1(C(=O)OC(C)(C)C)NC(c2ccc(C)cc2)C2C(=O)N(c3ccc(Cl)cc3)C(=O)C21
Cc1ccc(C)c(N2CCN(C(=O)Cn3nnc(-c4cccc([N+](=O)[O-])c4)n3)CC2)c1
CCN(CCNCC(O)C(Cc1ccccc1)NC(=O)OCCS(C)(=O)=O)C(=O)c1cc(CC#N)on1
CCBr
COc1cc2nc(=O)n(CCCCCC(=O)Nc3cccc(C)c3)c(O)c2cc1OC
CNC(C)C(=O)NC(C(=O)NCCCCCOc1nc(-c2ccccc2)c(-c2ccccc2)o1)c1ccccc1
CC1(NC(=O)Cc2csc3nc(-c4ccccc4)cn23)CCS(=O)(=O)C1
CCC1CC(N(Cc2cc(C(F)(F)F)cc(C(F)(F)F)c2)c2ncc(C)c(NC(CC(C)C)C(=O)NC)n2)c2cc(C)ccc2N1CC1CC1
COc1ccc(Nc2c3cc(NS(C)(=O)=O)ccc3nc3occc23)cc1
CC(C)(C)c1nc(C(=O)Nc2ccc3oc(C4CC4)nc3c2)c(Cl)s1
Brc1ccc(COc2ccc(Br)cc2Br)cc1
Cc1ccccc1C(=O)N1CC(n2cc(-c3cccc(Cl)c3)cn2)C1
O=C(NCc1ccco1)c1ccc2c(c1)N(Cc1ccccc1F)C(=O)c1ccccc1S2(=O)=O
CCc1cc(C(=O)c2cccc(Cl)c2)n2c(Cl)c(C(=O)NCCc3cccc(C)c3)cc(C)c12
CC=C1C(C)OC(C2=CC(=O)OC2)OC2C(C)C(=O)OC(C)C(C)(OC)C(OC)C(C)C(=O)C(C)CC(C)(OC)C(OC(=O)NCCOC)C2C1C
CC(C)CN(C(CO)CCCCNC(=O)N(c1ccccc1)c1ccccc1)S(=O)(=O)c1ccccc1
Fc1ccc(C2SCCCN2C(=S)Nc2ccccc2F)cc1
Cc1nc(C)nc(NC2C3C=CC(C3)C2Cl)n1
CCc1ccc(C=Nn2c(O)nc3ccccc3c2=O)cc1O
CCOC(=O)c1cc(OC)ccc1OCc1coc(-c2ccc(Br)cc2)n1
Cc1ccc(CN(C(=O)c2ccco2)C(C(=O)NC(C)(C)C)c2cccnc2)o1
Nc1nc(N)c2cc(Cc3ccccc3)[nH]c2n1
Cc1ccc(S(=O)(=O)N2CCCC2C(=O)NC(Cc2ccccc2)C(=O)C(=O)NCc2ccco2)cc1
CS(=O)(=O)c1ccc(-c2ccc3ncnc(Nc4ccc(Cl)cc4)c3c2)cc1
CSC1=NCC(N2Cc3ccccc3C2=O)C(=O)N1
CN(C)c1ccc2c(-c3nc(C(=O)NCc4ccc(OC(F)(F)C(F)F)nc4)c(C(F)(F)F)[nH]3)cc(-c3ccccc3)cc2c1
COc1cc(C2CC2)ccc1F
COc1cc2c(cc1OC)C(CCCc1ccccc1)N(C)CC2
C=C(c1ccc(OC)cc1)C1OOC2CCCCC2C1OC
S=C(Nc1cnc2ccccc2n1)N1CCN(c2ccccc2)CC1
N#Cc1ccccc1Cn1c(=O)cnc2c(F)nn(-c3ccc(N)cc3)c21
CCC(C)C(NC(C)=O)C(=O)CC(=O)O
COC1=C2C(=CCS1)COC21Oc2c(O)cc(C=O)cc2C1=O
O=P(O)(O)C(NCc1nnn[nH]1)c1cnccn1
COc1cccc(C2CC(c3ccc(C)cc3)=Nc3ncnn32)c1OC
CC(C)N(CCN(C)c1ccc2c(Nc3ccc(Nc4ccccc4)cn3)ccnc2c1)C(C)C
O=C(Nc1ccccc1)c1cn(-c2ccc(F)cc2)nc1-c1ccco1
COc1ccc(C2=C(c3cn(Cc4ccccc4)c4ccccc34)C(=O)NC2=O)cc1
O=[N+]([O-])c1cc(C2N3CC(F)C4ON2CC4(N2CCOCC2)C3)ccc1O
CCC1=Nc2c(Nc3ccc(CSc4ccccc4)cc3)nc(N3CCC(N)CC3)nc21
CCCCCN=c1ccn(C)cc1C=C(C#N)C#N
CC1CN(C)C(=O)C2C=CCn3c2c(c(=O)n(C)c3=O)-c2cc(NC(=O)N3CCc4ccccc43)ccc2OC1CN(C)C(=O)Nc1ccccc1
Cc1c(N2C(=O)c3ccccc3C2=O)csc1C(=O)Nc1cccc(OCc2cccc(Cl)c2)c1
CC1CC(C)CN(c2ccc3c(c2)OC(C)(C)CN3C(=O)Cc2ccc(F)cc2F)C1
Fc1cccc(-c2ccc3ncnc(NCc4cccc5c4OCO5)c3c2)c1
O=C(Cc1ccc(-c2ccccc2)cc1)NC(Cc1ccccc1)C(=O)NCCCN1CCN(c2ccccc2F)CC1
N=C(NOC(=O)C=Cc1ccccc1)c1ccccn1
NC(=O)C12CCCC3CC(CCC31)C2
Oc1ccc2ccccc2c1C=NNC(=S)N1CCCCC1
N=C(N)c1ccc2c(C(=O)Nc3ccc(S(N)(=O)=O)cc3)cc(C(=N)N)cc2c1
CCCCC(=O)Nc1cccc(OC)c1CC=C(C)CCC=C(C)C
CCC(CCC(C)C1CCC2C3=C(CCC2C1(C)C)C1(C)CCC(C)C1(O)CC3=O)C(C)C
NC(=NCC1CCCO1)c1cccnc1Oc1ccc(-n2cncn2)cc1
Cc1c(Br)c(=O)oc2c(C)c(OCc3cccc(C(=O)N(C)Cc4ccccc4)c3)ccc12
Cc1cccc2c1OCC([N+](=O)[O-])C1CC(OCC3=CCNCC3)CC21
Cc1cccc2c(=O)c3c(oc12)C(=O)N(Br)C3c1ccc(N(C)C)cc1
CCC1(C)CCC(C)(C)c2cc(C)c(OCCCCCn3c(-c4ccc(C(=O)O)cc4)nc4ccccc43)cc21
C=CCc1ccccc1C#Cc1ccc(CC)cc1
Cc1ccc(CCN(O)CC(C)COc2ccc(S(=O)(=O)c3c(C)n(C)c4ccccc34)cc2)cc1
CC(=O)NC1C(CO)C(F)OC1n1ccc(O)nc1=O
COc1ccc(C=Cc2cc(C)nc(C)c2)cc1OC
CCCCCCCCC1CC2CC(=O)CCC2(C)C2CCC3(C)C(=CCC3C3CCC(C)(O)C(=O)C3)C12
CN1CC(CNS(=O)(=O)c2cn(C)cn2)CC2c3cccc4[nH]cc(c34)CC21
CN1CCN(c2ccc(-c3ccc4[nH]nc(CCC#N)c4c3)nn2)CC1
O=C(Nc1ncc(Cl)s1)c1cc(-c2ccc(Cl)cc2)cn1-c1ccc(Cl)cc1
CCSc1nc(SCC(=O)Nc2ccccc2C(=O)O)nc(-c2ccccc2)c1C#N
CCOC(=O)CCC(NC(=O)Cn1c(C(OC)N(NC(C)=O)C(=O)Cc2ccc(OC)c(NC(C)=O)c2)nc2ccc(C(C)C)cc21)C(=O)OCC
CC(C)(C)c1ccc(C(Cl)NC(=O)CNC(=O)c2ccc(CC(=O)O)cc2)cc1Cl
CC(C)C1C(=O)N(C(C)C)C(=O)NC1c1ncc(-c2ccccc2)o1
C=CCN1CCCC23c4c5ccc(O)c4OC2C(O)C=CC3(O)C1C5
O=C1C=CC2(O)C3(CSC4CCCCC42C(=O)C3)O1
CCC(CC)NC(=O)C1CC2CCCCC2CN1CC(O)C(Cc1ccccc1)NC(=O)C(CC(N)=O)c1cccc2ccccc12
Cc1ccc(CC(=O)N2CCc3ccccc32)cc1
Cc1ccc(-c2c(CC(=O)O)sc(C(=O)c3ccc(F)cc3)c2N)cc1
CSc1nc(C)c2c(=NN3C(=O)c4ccccc4C3=O)[nH]c3ccccc3n12
COC(=O)CCc1ccc2[nH]c3c(c2c1)CCN1C(=O)C(CC(=O)NCCN2CCOCC2)CC(C(=O)N2CCOCC2)C31C
Cc1ccc(-c2nc(COc3cccc(CS(C)(=O)=O)c3-c3ccno3)co2)cc1
Cc1cccc(C)c1NC(=O)CN1C(=O)COc2ccc(S(=O)(=O)N3CCC(C)CC3)cc21
CN(C)CCN1Cc2cccc3[nH]c(=O)n(c23)CC1CCCN
CC(=O)N1CCN(CC(C)CN2CCCC2=N)CC1
CC1(C2(O)C(=O)c3ccccc3C2=S)C(=O)Nc2cccc(OCCc3ccccc3)c21
O=C(O)CCCc1cccc2c(CCN3CCC(N4C(=O)N(c5cccc(C(F)(F)F)c5)CC4c4ccccc4)CC3)noc12
CC=Cc1c(C)c(C(=O)OC)c(Cl)c(Cl)c1Cl
CN1C(=O)CCC1C(=O)NCCCCc1ccccc1Cl
CCn1cc(Cl)c2cc(C(=O)NCCO)c(NCCNS(C)(=O)=O)cc2c1=O
O=C(C=Cc1ccc(Cl)cc1Cl)Nc1ccc2[nH]c(=O)cc(C(F)(F)F)c2c1
CC(C)(C)c1ccc(C(N)=O)cc1
NC(CC(=O)O)C(=O)NC(Cn1cccc1C(=O)O)C(=O)O
CC(=N)Nc1ccc(-c2cc(C(C)(C)C)nn2-c2ccc(S(C)(=O)=O)cc2)cc1
CCCCCC1c2cc(O)c(Br)cc2OC(c2ccc(O)cc2)C1C(=O)OC
Cc1cn(C2CC([N-][N+]#N)C(CCP(=O)(O)OP(=O)(O)OP(=O)(O)NP(=O)(O)O)O2)c(=O)[nH]c1=O
CN(C(=O)OCc1ccc(S(N)(=O)=O)cc1)C1CCN(CCC(c2ccc(Cl)cc2)c2ccc(Cl)cc2)CC1
COc1ccc(CC(=O)NNC(=S)Nc2ccccc2)cc1
CCCc1c(OCCCCCCCn2ccc(=O)[nH]c2=O)ccc(C(C)=O)c1O
CC(=O)Oc1cc(Br)c([N+](=O)[O-])c(CNc2cccc(O)c2)c1
COc1ccc(NS(=O)(=O)c2ccc(C(=O)Nc3n[nH]c(=Nc4ccccc4)s3)cc2)cc1
COc1cc(F)ccc1NC(=O)c1cccc(Br)c1F
O=C1OCCc2c(OC(=O)c3cc4cc(Br)ccc4oc3=O)cccc21
CC(C)CC(=O)OCC1(O)OC(C)C2(C)C3CC(c4ccoc4)OC(=O)C3CCC12
Cc1ccc(-c2nn[nH]n2)cc1C(=O)c1cc2nc(C3CCCCC3)n(C)c2cc1C
O=C(Nc1ccc2c(c1)CCC2)C1C2C=CC3(CN(Cc4ccc(F)cc4)C(=O)C13)O2
O=C(O)c1cccc(N=Cc2c(-c3ccccn3)[nH][nH]c2=O)c1
Cc1ccc(C(OCc2ccc(Cl)cc2Cl)C(c2cccc(C#N)c2Cl)c2cncn2C)c(C)c1
Cc1cc(C(=O)Oc2ccc(OC(=O)c3ccccc3)cc2)cc(O)c1C
CCC1CC(C)OC(OC2CCC(C)C(=O)CC3C(COC(=O)CC(=O)C2)OC(=O)N3CNCc2ccc(-c3cccnc3)cc2)C1
CCCCNC(=O)C(C)CC(O)C(N)CC(Cc1ccccc1)C(C)C
O=C(O)c1c(Cl)oc2cc(OCCc3ccc(O)cc3)ccc2c1=O
Cc1cccn1-c1c(-c2nc3c(F)cccc3[nH]2)cnn1-c1ccccc1
Cn1cc(C2C(=O)N(c3ccccc3)C(=O)N2Cc2ccccc2)c2ccccc21
O=C(Nc1ccc(O)cc1)c1ccc(Nc2ccc(C(=O)c3ccc(O)cc3)cc2)cc1
Cc1ccc(NC(=O)c2ccc(Cl)c(S(=O)(=O)NCCO)c2)c(Br)c1
O=C(Nc1ccccc1Cl)c1cc2c(=O)n(Cc3ccccc3)ccc2nc1Cl
CCCCCCCCCCc1ccc(C(=O)N2CCNCC2)cc1
COc1ccc(C(=O)Nc2ccccc2N2CCN(C)CC2)cc1OC1CCCC1
CC(C)=CCCC1OC(C)(C)CC(OC2CCC3(C)C2(C)CC2C4C(CC(O)C23C)OC2CC(C)CCC2(O)C4C)C1OC1OC(C)C(O)C(O)C1O
O=C(C1CCN(c2ncccn2)CC1)N1CCC(S(=O)(=O)c2ccccc2Cl)CC1
CC(C)=CC=CC(C)=CC1Cc2c(cc(O)c(CC=C(C)C)c2O)CO1
CC(=CCON)C1CCC2(C)C(C1)CC(O)C1C3CCC(=O)C3(C)CCC12
CN1CCCC(c2nc3cc(S(C)(=O)=O)ccc3[nH]2)C1
CN(C)c1ccc(-c2nc3cc(F)c(Cl)cc3n2C2CCCCC2)c(F)c1
COC(=O)c1ccc(N2CCN(S(=O)(=O)c3ccc4c(c3)OCCO4)CC2)cc1
O=C(Nc1ccc2c(c1)C(C1CCNCC1)c1ccccc1CO2)c1ccccc1-c1ccccc1
CCCCCCCCCCCc1ccc2c(c1)c(C(=O)O)cn2CC(=O)COc1ccc(S(=O)(=O)O)cc1
CC(C)=CC=CC=C(C)C=CC=C(C)C=CC1C(C)=CC(=O)CC1(C)C
CC(Cn1cccn1)NCc1cc2n(n1)CCNCC2
CN(C(=O)c1ccncc1)C1CCCN(C(=O)CNC2=NCCCN2)C1
CCCc1ccc(C=Nc2sc3c(c2C(=O)Nc2ccc(S(=O)(=O)Nc4cc(C)on4)cc2)CCC(Cl)C3)cc1
Cc1cc(C)c(Nc2cccn3c(Nc4ccc(Cl)cc4C)c(Cl)nc23)c(C)c1
CCN1CC=C(c2c[nH]c3ccccc23)CC1
O=C(O)OC1CCN(Cc2ccccc2)CC1
Cc1cc(C)c(Oc2nc3ccccc3nc2N2CCC(CO)CC2)c(Cl)c1
CCOC(=O)c1ccc(NC(=O)c2ccc(OC)c(OC)c2)c(NC(=O)c2ccccc2)c1
CCCCOc1ccc2cc(C(C)=NO)c(OCC(O)CC(O)CC(=O)O)cc2c1
NS(=O)(=O)c1ncccc1C(=O)NCc1ccc(Cl)cc1
NS(=O)(=O)Oc1ccc2cc(C(=O)NCCCCCCNS(=O)(=O)c3ccc(Oc4ccc(Cl)cc4)cc3)ccc2c1
Fc1cc(F)c2nc(N3CCN(c4ccccc4)CC3)sc2c1
Cc1cc2c(cc1COC(=O)Nc1scnc1C(=O)O)C1(C#N)CCCC(C)(C)C1CC2
CN1CC(=O)N=C1NC(=O)NCCc1c[nH]c2ccccc12
COC(=O)c1ccc(N2CCN(CC(=O)NN=Cc3ccc(O)c(OC)c3O)CC2)c(OC)c1
COc1ccc(CNC(=O)c2ccc(C(C)N3CCCCC3)cc2)cc1C
CCOC(=O)C1=NNC2C(=O)N(c3cccc(C)n3)C(=O)C12
Cc1sc(Cl)cc1S(=O)(=O)NNC(=O)c1cc2ccccc2o1
CC1CCCN1S(=O)(=O)c1ccc2c(c1)C(=O)C1=NCC(C)(C)CN12
CN(C)c1ccc(Cc2nn(Cc3ccc(Cl)c(Cl)c3)c(=O)c3ccccc23)cc1
CC(NS(=O)(=O)c1ccc2c(c1)CCC(=O)N2)C(=O)Nc1ccc(C(C)C)cc1
CC(C)c1c(C(=O)c2ccccc2N)c(=O)n(N)c(=O)n1Cl
Cc1cccc(NS(=O)(=O)c2ccc(Oc3ncnc4sc(F)c(C)c34)cc2)c1
CC(=O)OCC(C)(O)C(O)CCC(C)=CCCC(C)=CCCC=C(C)CCC=C(C)CCC(O)C(C)(C)O
COC(C(=O)Cc1ccc(OC2CC(O)CC(O)O2)cc1)c1ccc(OC2OC(O)C(OC3CC(C)(O)CO3)C(CO)C2O)cc1O
Cc1cccc(NC2=NCC(=O)N2C2CCCCC2)c1
CCOC(=O)Cc1cc(Cl)c(OC)c2c1ccc1cc(-c3ccc(OC(F)(F)F)cc3)c(=O)oc12
O=CNc1nc(OC2OC(COO)C(O)C(O)C2O)nc(=O)[nH]1
Clc1ccc(CNc2ccc(CN3CCNCC3)cc2)c(Cl)c1
CC(C)Nc1cc(-c2cc3cc[nH]c(=O)c3c(Nc3ccc(N4CCC(O)C4)cc3)n2)ccn1
Cc1nn(C)cc1S(=O)(=O)N1CCN(Cc2ccccc2)CC1
O=C1NCc2c1c1c3ccccc3n3c1c1c2c2ccccc2n1CC=CC3
NP(=O)(OCC1OC(n2ccc(O)nc2=O)C(F)C1O)Oc1cccc2ccccc12
COC(=O)C(=O)Nc1ccc(Cl)cc1C
COc1cc(OC)nc(N(C)C(=O)c2cc(-c3ccc(C)cc3C)c[nH]2)n1
COc1ccc2c(c1)CN(CCC(C#N)c1ccc(NC(C)=O)cc1)c1cc3c(cc1-2)C(C)(C)CCC3(C)C
Cc1ccc(C)c(OCc2nn3c(=O)cc(C)nc3s2)c1
COC(=O)c1c(Cl)cccc1-c1cc(C)c2c(c1)N(c1ccc(Br)c(Cl)c1)C(=O)C2=NOCCN1CCOCC1
CC(=O)N1CCC2(CC1)Oc1ccc(F)cc1C21CNC(=O)C1
CCN(CC)CCCNC(=O)c1cc(-c2ccc(Cl)cc2)n(-c2ccc(C(=O)NS(=O)(=O)c3ccc4ccccc4c3)cc2C(=O)N2CCc3cc(OC)c(OC)cc3C2)n1
O=C(C=Cc1ccccc1)Nc1ccc2c(c1)n(Cc1ccccc1)c(=O)n2Cc1ccccc1
CC(C)CNC(=O)C(=O)NCCn1c(=O)c(=O)n(Cc2cccc(F)c2)c2ccccc21
C=CC1(C)CC2C(C)C3(COC(=O)c4ccccc4)COC(=O)CCC3(C(O)C1C)C2OC(C)=O
CC(=O)Nc1ccc(-c2nc3ccc(Nc4nc(N5CCOCC5)nc(N5CCOCC5)n4)cc3o2)cc1
OC(CNCC1COc2ccccc2O1)COc1ccccc1
CC(C)CN1CCN(C(c2ccc(F)cc2)c2ccc(F)cc2)CC1
Cn1nccc1-c1ccc(Oc2ccc(S(C)(=O)=O)cc2N)nc1
CC1=NNC(C)(C(=O)N(Cc2ccc(F)c(Cl)c2)C(C)c2ccco2)C1
O=C(O)c1cccc(C2CCCc3ccccc3N2Cc2ccccc2)c1
CC(C)CNC(=O)N(CCCCC(C)C(=O)O)Cc1ccc(OCc2ccc3ccccc3n2)cc1
Cc1c(-c2ccccc2)[nH]c(N)nc1=O
CCCc1ccc(CN2CCCOC(CN(C)C(=O)c3ccnn3C)C2)cc1
CN(c1nc(Nc2ccc(-c3ccccc3)cc2)c2ncn(C)c2n1)C1CC1
COc1ccccc1C1C(Cl)C(=O)N1Nc1ccccn1
Cc1ccc2nc(-c3cc(-c4cccc(F)c4)ccc3O)sc2c1
CCCC(=O)OCC(=CC(=O)O)C(=O)O
Cc1cc(C2(O)CCOCC2)ccc1CCN1CCN(c2ccccn2)CC1
O=C(Nc1cccc(C(F)(F)F)c1)c1cnn2cccnc12
COc1ccc(Cc2ccc3ccccc3c2OC)cc1
Cc1ccc(C(=O)C2CCCN(Cc3nc(-c4ccccc4)oc3C)C2)cc1
CC(=O)CC(C)(C)OC(=O)c1ccc(-c2ccc(-c3cn(C(=O)N4CCCCC4c4ccccc4)nn3)cc2)cc1
NS(=O)(=O)N=C1NC(c2ccccc2)CN1CCO
CCN(C)C(=O)Oc1c(Cl)cc(C(O)(C(F)(F)F)C(F)(F)F)cc1OC
COc1cc(Nc2ncc(-c3ccccc3)s2)ccc1N1CCCC1=O
COc1ccc(NC(=O)NN2C(=O)C=CC2=O)cc1
O=C1c2cccnc2C(=O)N1c1cccc(Br)c1
NC(=O)Cc1cccc2c(=O)c3cccc(Br)c3oc12
COc1ccc(OC)c(Nc2nc3ccccc3nc2NS(=O)(=O)c2cn[nH]c2)c1
CC(NC(=O)c1cc(-c2ccc(Oc3ccc(Cl)cc3)cc2)no1)C(N)=O
C#CCSc1nc(=O)c(NC(=O)c2ccccc2F)c(N2CCCC2)[nH]1
CCC(C)(C)Nc1c(O)n(C)c(=O)n(Cc2ccccc2)c1=O
O=C(O)C1Cc2[nH]cnc2C(COc2ccccc2)N1
CC(C)CC1NC(=O)C(CC(=O)O)NC(=O)C(CO)CNC(=O)C(CC(=O)O)NC(=O)CNC(=O)C(C(C)O)NC(=O)C(O)NC1=O
CON=C1C(=C2C(=O)Nc3c(OC)cccc32)Nc2ccccc21
CC(=O)N(C1CCN(C)CC1)C(F)c1nc2ccccc2c(=O)n1-c1ccc(C)cc1
COc1c(O)ccc(Oc2ccc(-c3cc(=O)cc(N4CCOCC4)o3)cc2)c1C(=O)C=Cc1ccc(F)cc1
CC1C2=NC=C(C(=O)O)C(COCc3ccccc3)N2CSC1(C)C
Oc1c(Cl)c(Cl)c(Cl)c(C(=NCl)c2ccc(Cl)cc2)c1Cl
Brc1ccc(Nc2ncnc3ncn(C4CCN(Cc5ccccc5)CC4)c23)c(Br)c1
Nc1c(C(=O)O)ccc(-c2ccc(COCC(Cl)Cc3c[nH]c4ccccc34)nc2)c1C(=O)Nc1ccc(C(=O)O)nc1
CCN(C)CC1CC2c3cccc4c3c(cn4CC)CC2N(C)C1
N#Cc1nc(-c2ccc(O)cc2)oc1N
COc1ccc(C(=O)C(=O)N2N=C(c3cccc(OC)c3)CC2c2ccc(OC)cc2)cc1
CCc1nc(Cl)c(C(=O)N(C)C)nc1CN1CCC2(CC1)CN(c1cccc(C)c1)C2
CC(=O)c1cc(S(=O)(=O)N2CCOCC2)ccc1Oc1ccccc1
Cc1ccc(N2CCN(C(=S)SC3CCS(=O)(=O)C3)CC2)cc1
CCCNC(=O)C1(C)CCCN(C(=O)COc2ccccc2OC)C1
Cc1ccc2c(c1)OC(COc1ccc(CN3CCC(c4ccccc4)CC3)cc1)CC2=O
CN(C)c1ccc2c(-c3[nH]c(-c4cc(S(C)(=O)=O)ccc4F)c4c3CCCC4)c3ccccc3[o+]c2c1
CCCc1cnc(N)c(C(=O)NC)c1
O=C(CSc1nc(-c2cccs2)cc(C(F)(F)F)n1)NCCc1ccccc1
CC(=O)N(Cc1cc(F)cc(F)c1F)c1ccc(C=C2SC(=O)NC2=O)c(F)c1
Cc1ccc([N+](=O)[O-])c(Nc2nc(-c3ccco3)nc(N3CCCC3)n2)c1
CCOC(=O)C1(CCc2ccccc2)CCCN(Cc2ccccc2)C1
Nc1ncnc2c1ncn2COCCOC(=O)NCCNc1ccnc2cc(C(=O)Nc3ccccc3)ccc12
COc1ccc2cccc(CCNC(=O)C(F)F)c2c1
CCCN(CCC)CC1=C2C(O)=Nc3cc(O)ccc3N=C2N=C(SC)N1N=Cc1ccccc1
Cc1onc(-c2c(Cl)cccc2Cl)c1C(=O)NNC(=S)Nc1cc(Cl)ccc1Cl
O=C(NCCc1c[nH]c2ccccc12)c1cccc(S(=O)(=O)Nc2ccccc2)c1
COc1ccc(NCc2nc(=O)c3ncn(S(=O)(=O)c4ccc(F)cc4)c3[nH]2)cc1
CCn1c(=O)[nH]c(=O)c2c1nc(CCN1CCN(C)CC1)n2CCc1ccccc1
COc1cccc2ncnc(Nc3ccc(C(F)(F)F)cc3)c12
COc1ccccc1CNC(=O)COC(=O)CCCc1c[nH]c2ccccc12
CCOP(=O)(OCC)c1cc2cc(Cl)ccc2n1S(=O)(=O)c1ccc(C)cc1
Clc1ccc2c(c1)C(c1ccccc1Cl)=NNC(c1ccccc1)=N2
CCCCC(=O)Nc1nnc(S(=O)(=O)N2CCc3ccccc3C2)s1
CC1CN(C(=O)C2COc3ccccc3C2)CCN1c1ccc(C#N)cc1
CCc1nn(C(C)C(=O)N2CCN(c3ccccc3)CC2)c(=O)c2ccccc12
Cc1cccc(NC(=O)Nc2nc3ccccc3n2CCN2CCCC2)c1
O=C(NCC1CCCCC1)C(=O)c1c[nH]c2ccc([N+](=O)[O-])cc12
CCCN1CCC2(CC1)CC(CC)(c1ccccc1)OC2=O
CC(C)=CC(=O)C=C1NC(C)=C(c2ccccc2Cl)C1=O
CC(C(=O)O)N1C(=O)C2C3CC(C(F)(F)F)(C(=O)O3)C2C1=O
COC(=O)c1c(C(=O)O)ccc2oc(C)c(S(=O)(=O)Nc3ccccc3C)c12
O=C(CCc1cn(Cc2ccccc2)c2ccccc12)NCc1cccs1
Nc1ccnc(-c2ccc(N3CCC(F)(F)C3)cc2)c1
CC(=O)NC1C(=O)C=C(C(=O)O)CC1C(C)C
O=C(O)c1cccc(N=Nc2c3ccccc3c(Cl)c3ccccc23)c1O
C=C1CCC2C(C)(CCC(O)C(O)C2(C)CO)C1CC=C1C(=O)OCC1OC(C)=O
CCCNC(=O)C1CCCOC(=O)NCCCCC(C(=O)NO)NC(=O)C1CC=O
CCCC(=O)OC12CC(C)C3(C=C(C=O)C(=O)C(C)C13)C2
Cc1ccc(NC(=O)CC2C(=O)Nc3ccccc3S2(=O)=O)cc1S(=O)(=O)N1CCOCC1
CC(=O)Nc1nc2c(s1)CC(NC(=O)c1cc3ccccc3s1)CC2
Cc1cc(F)ccc1C(=O)Nc1c(Cl)cncc1Cl
CSc1nc(-c2ccccc2)c(-c2ccccc2)o1
O=C(Cc1ccc(N2CCOCC2)cc1)N1CCN(S(=O)(=O)c2ccc(F)c(Cl)c2)CC1
CN1CCC23c4c5ccc(O)c4OC2C2(O)CCC3(C(CC(=O)O)C1C5)C21CO1
CC(C)(C)c1cccc(N2CCC(NC(=O)Nc3ncccc3F)CC2)n1
Cc1ccccc1Cn1c(=O)[nH]c2cnc(Nc3ccc(N4CCN(Cl)CC4)cc3)nc21
CCOC(=O)c1ccc(NC(=O)c2cccc3c2C(=O)N(C2CCCCC2)C3)cc1
CC1(C)C2CCC1(CS(=O)(=O)N1CCC3(C=Cc4ccccc43)CC1)C(CNS(C)(=O)=O)C2
COc1ccc(C=CC(=O)c2c(OC)ccc(C(=O)C=Cc3ccc(OC)c(OC(F)(F)F)c3)c2OCCN2CCOCC2)cc1OC
COc1cnc(NC(=O)Nc2ccc(C3CNCCO3)cc2C(F)(F)F)cn1
NC(=O)C1CCC(NS(=O)(=O)c2ccc3c(c2)CCc2c(C(F)(F)F)nn(-c4ccc(S(N)(=O)=O)cc4)c2-3)CC1
CCOc1ccc(NC(=O)c2cc3ccoc3c(Br)c2O)c(OCC)c1
CS(=O)(=O)CC1OCCc2cn(Cc3ccc(-c4ccccc4)cc3)nc21
COc1ccc2c(NCCCCCCCNc3nc(=O)c4ccccc4[nH]3)c3ccccc3nc2c1
CC(C)OCCCNC(=O)c1ccc2c(c1)nc(NCCc1ccccc1)n2C
CC1CC(n2cnc3c(NC(O)Cc4ccncc4)ncnc32)OC1n1cc(-c2ccncn2)nn1
O=C(COc1ccc2c(c1)OCCO2)Nc1cccc(-c2nc3ccccc3o2)c1
Cc1cccc(-c2nc(CSCC(=O)NC3CCCCC3C)c(C)o2)c1
CC(C)c1cc(C(=O)Nc2c(Cl)cc(Cl)cc2Cl)cc(C(C)C)c1O
CCCCCCCCCCNC(=O)n1ccnc1
CC(=O)NC1C(N)C=C(C(=O)O)OC1C(OC(C)C)C1OC(n2ccc(=O)[nH]c2=O)C(O)C1O
O=C(C=Cc1ccc2c(c1)OCO2)c1cc(N2CCNCC2)ccc1Cl
COc1ccc2nc3cc(Cl)cc(Cl)c3c(NCCCN)c2c1
Nc1nnnnc1C(=O)NCCOCc1ccccc1
CC(C(=O)O)c1ccc2c(c1)CC1(CC2)Cc2ccc(C(F)(F)F)cc2C1
O=C(c1ccccc1)c1c(-c2ccc3ccccc3c2)c2ccccc2oc1=O
Nc1nc(C(=O)c2ccccc2)cc(-c2ccccc2)n1
Nc1cc([N+](=O)[O-])c([N+](=O)[O-])cc1Br
COC(=O)CC1OC(c2cccc(C(F)(F)F)c2)C(c2ccc(Cl)cc2)OC1CO
O=C(O)C1CCCN(CCNOCc2ccccc2)C1
COc1ccc(Cn2cnc3c(cnn3C)c2=O)cc1OC
CC(C)(C)c1ccc(COc2ccc(C(CCNC(=O)c3ccc(Br)cc3)Cc3ccccc3)cc2)cc1
CCCCOC(=O)CN1C(=O)C(=Cc2ccc(OCc3ccc(C(=O)O)cc3)cc2)SC1=S
CC(=O)Nc1cc(N2CCOCC2)cc2cccnc12
Cc1nn(C(C)C(=O)O)c(=O)n1N=Cc1coc2ccccc2c1=O
CC(O)C1CC(Oc2ccc(C=CC(=O)OC3OC(O)CCC3C#N)cc2)OC(COC(=O)C=Cc2ccccc2)C1C(=O)O
Cn1c(C=NN2CCCCC2)cc(Br)c1Cl
CCOC(=O)N(c1ccccc1)C1CC(=O)N(CCCNc2ccc(C)cc2)C1=O
Cn1c(C=C2C(=O)Nc3ccc(I)cc32)ccc1CCc1ccccc1
COc1nc(SCCc2ccc(SC)cc2)n[nH]1
Oc1ccc(-c2cnc3c(O)cccc3c2)cc1OCCCCC#Cc1ccc2ccccc2c1
Cc1ccc(C=CC(=O)N(Cc2ccccc2)Cc2cc(C=Cc3ccc(O)cc3)cc(CN(O)Cc3ccccc3)c2)cc1
CCCCN(C1=CC(=O)c2c(cnn2C)C1=O)c1ccccc1Cl
Cc1ccc(-c2nc(F)c(C(=O)NCc3cccs3)s2)cc1
Cc1nc(NCCOC(=O)c2ccccc2)c2c(C#N)c(-c3ccc(F)cc3)oc2n1
c1ccc(COCC2OCCC(OCc3ccccc3)C2OCc2ccccc2)cc1
Cc1ccc(S(=O)(=O)Cc2ccc(C(=O)NC3CCC(C)CC3)o2)cc1
CCCC(=O)c1cc(C2=NN(OC)C(c3cccc4ccccc34)O2)ccc1OC
CCCS(=O)(=O)OC1C(C)C(S(=O)(=O)C2CC3CC(O)C(O)C(O)C3(O)C2)OC(O)C1O
Cc1ccc2c(c1)CCNCCc1cc(Cl)ccc1O2
COC(=O)c1ccc(CNc2nc(-n3cnc4cc(OC)ccc43)c(C)n(CC(=O)Nc3c(C)cc(C)cc3C)c2=O)cc1
CC1=Cc2cc(S(=O)(=O)O)ccc2OC1C(=O)N(C)CC1CCCCC1
NC1C(O)C(n2nnc(CO)c3ncnc2-3)OC1(O)CO
O=C(Nc1ccccn1)c1c(O)c2ccccc2[nH]c1=O
O=C(O)CNC(=O)c1ccccc1-c1ccccc1
CC1=C(C(=O)OC(C)C)C(c2csc(-c3ccc(Cl)cc3)n2)C(C(=O)OC(C)C)=C(C)N1
Cc1ccc(C(=O)Nc2cccc(CN3CCCC3)c2)c2c1CC(C)(C)OC2
CC12CCC(CC1O)C2(C)CCC(=O)O
CNC(=O)c1oc2ccc(-c3ccc(C(F)(F)F)cc3)cc2c1C(N)=S
CSc1ccccc1-c1cc(-c2cccs2)c(C(=O)c2ccccc2)[nH]1
CCOC(=O)c1c(C(C)C)n2c(nc1=Nc1cc(C)sc1O)-c1ccccc1C2=O
Cc1cccc(C(=O)NC2CCC(N3CCN(c4ccccn4)CC3)CC2)n1
CNC(=O)NC1CCN(c2cc3c(cc2C(=O)O)c(=O)c(F)cn3C2CC2)C1
O=C(NC1CCC(C(O)c2cc(C(F)(F)F)cc(C(F)(F)F)c2)CC1)c1cc(C(F)(F)F)cc2c1[nH]c1cnccc12
COc1ccc2c(c1)N(C(=O)CSc1nnc(-c3ccc(C)cc3)n1-c1cccc(C)c1)c1ccccc1S2
Cc1ccc(Nc2nccc(-c3ccco3)n2)cc1-c1ccc(CNC2CCCN(C)C2)[nH]1
O=C(CNC(=O)c1cnccn1)Nc1ccc(C(=O)O)cc1O
Cn1c(=O)[nH]c2ccc(C3=NNC(=O)C3CCOc3ccccc3)cc21
O=C(CSc1nc2ccccc2c(=O)n1Cc1ccccc1)N1CCc2ccccc2C1
Cc1cc(C)c(CNC2CCCN(c3cccc(-n4ccnc4)n3)C2)c(C)c1
CC(C)c1ccc(C2CN3CCC2CC3)cc1Sc1ccc(NS(C)(=O)=O)cc1
CS(=O)(=O)c1ccc(-c2cc3cc(-c4cn(C5CCNCC5)c5ncnc(N)c45)ccc3o2)cc1
CCc1ccc(C2NC(c3ccccc3)=NC3=C2C(=O)CC(C)(NS(=O)(=O)CC)C3)cc1
O=C(NC1CCc2cc(CN3CCCCC3)ccc21)c1ccc2[nH]cnc2c1
CC(C)(C)N1CCN(c2ccc3ncc(C(=O)Nc4cccc(I)c4)cc3n2)CC1
COC(=O)c1sc(NC(=O)c2ccco2)nc1C
Nc1[nH]c(NCc2ccccc2)nc(=O)c1-c1ccccc1
CC(C)(C)OC(=O)N1CCC(c2cncc(-n3ncnc3-c3ccccc3)n2)CC1
C#Cc1cn(-c2ccc(C(=O)O)cc2)c2c(O)ccc(F)c12
CC(C)Cc1cc(N2CCN(Cl)CC2)nc2ccc(NC(=O)C=Cc3ccc(Cl)cc3)cc12
Cc1nn(Cc2ccccc2)c2c1C1=C(C(=O)NC1=O)C2c1ccccc1
CCOCc1nn(C)c2c(SCCc3ccc4c(c3)OCO4)nc(CC)nc12
CCOc1ccc(S(=O)(=O)N2C(c3ccc(Cl)cc3)CC=C(C(=O)O)C2c2cccc([N+](=O)[O-])c2)cc1
CCCCN(C(=O)C1CCCC1)c1c(N)n(CCC)c(=O)[nH]c1=O
CSCCC(N)C(=O)C1CCCN1C#N
Cc1noc(C(N)=O)c1COc1ccc(C(=O)N2CCC(C)CC2)cc1
Cc1cccc(C=C2C=Cc3ccccc32)c1
O=C(c1ccccc1)c1c(OCCCN2CCCCC2)cc(Cl)cc1OCCCN1CCOCC1
COC(=O)COC(CCC(=O)OCc1cn(CC(=O)c2ccc(C)cc2)nn1)C1CCC2C3CCC4CC(C)CCC4(C)C3CC(C)C12C
C=CCc1ccc(OCc2ccc(CO)nc2)c(OC)c1
COC(=O)C1=C(C)NC(=O)NC1c1ccc([N+](=O)[O-])cc1
Cn1cnc(CN2CCCN(C(=O)c3ccccc3-n3nccn3)CC2)c1
Cc1cc(OC(F)(F)F)cc(C(=O)N2CCC(NC(=O)c3ccccc3C)CC2)c1
Cc1ccc(-c2ccc(CN(C)c3ccc(C(=O)O)c(O)c3)cc2)c(C)c1
CC(=O)OC1C(OC(=O)c2ccccc2)C(O)C23C(C)CC(C)C1(CO)C21CCC2(OC(C)=O)CCC(C)C(C)(OC(C)=O)C1CCC23
CC(C)CC(NC(=O)CNC(=O)C(CCC(=O)O)NC(=O)C(CC(=O)O)NC(=O)C(CC(N)=O)NC(=O)C(N)CO)C(=O)NC(CCC(=O)O)C(=O)NC(CO)C(=O)O
CSCC(N)C(=O)NC(C#N)Cc1cc(O)ccc1O
CC(=O)Nc1ccc(-c2nn3cc(C)ccc3c2-c2ccccc2)cc1
CC1CC(Oc2ccccc2)C2CC(O)C3(CO)C(=O)C(O)=CC=C3C2C1O
CC(C)(CS(=O)(=O)O)NCCC(=O)c1cccs1
CC(=O)N1CCN(C2(c3ccc(O)cc3)C(=O)Nc3ccccc32)CC1
Cc1ccc2c3c(nc(Cl)nc3c1=O)N(C)C1CCCC1N2N
CN(C)c1cccc(C(=O)Nc2cccc3c2C(=O)c2ccccc2-3)c1
COC(=O)CCCCC(=O)Nc1ccc(Nc2nc(C)cc(Cl)n2)cc1
CCCCNC(=O)C1(C)CCCN(C(=O)c2cc(C(F)(F)F)ccc2Cl)C1
CC1(N=C2CCC3c4ccc(NC(=O)C5CCCN5C(=O)Cc5ccccc5)cc4CC2C3(C)C)CCN(N)C1
Cc1ccc(S(=O)(=O)N2CC(C)(Cl)c3ccc(C(=O)Nc4ccncc4)cc32)cc1
Cc1cc2c(cc1C(=O)C=Cc1c[nH]c3ccccc13)C(C)(C)CCC2(C)C
COc1ccc(-c2ccc(C(=O)N(C)C3CCN(C(=O)N4CCC(NCCCc5ccccc5)C4)C3)s2)cc1
CCOC(=O)N1CCN(CC(=O)NCCc2csc(-c3ccc(C)cc3)n2)CC1
CCC(Nc1c(Nc2cccc(C(=O)N(C)C)c2O)c(=O)c1=O)c1ccccc1
CCCCCCCCOC(=O)C(Cc1ccccc1)NC(=O)C(Cc1c[nH]c2ccccc12)NC(=O)C(CC(=O)O)NC(=O)OCc1ccccc1
COc1ccccc1C(=O)Nc1cnccc1N1CC(O)C(O)C(O)C1
COc1c(F)c(OC)c2c(c1F)-c1ccc(OC)c(=O)cc1C(NC(=O)c1ccc(C)cc1O)CC2
Cc1nc2cc(C=CC(=O)NO)ccn2c1-c1ccc(=O)n(Cc2ccccc2)c1
CCN(CC)CCNc1ccc2nc(NC(=O)c3cccnc3)sc2c1
O=C(NCCc1ccccc1)C(=O)c1c[nH]c2ccccc12
Cc1n(C)cc[n+]1CC1CC(C)CC(C)O1
O=C(NCCN1CCOCC1)c1ccc(CN(CC2CCCO2)S(=O)(=O)c2ccc(F)cc2)cc1
O=C(Nc1ccc(C(F)(F)F)cc1)NC1CC(=O)N(c2ccc(Cl)nc2)C1
Cc1ccccc1S(=O)(=O)N1CCC(C)CC1
CC(C)c1cc(CNC(=O)c2nc(C3COCCN3F)[nH]c(=O)c2O)ccc1F
CC(=O)OCC1CC(C)C2OC3C=C(O)CCC3(C)C1(OC(C)=O)C21CO1
Cc1cccc2c(=O)c3cc4occc4c(O)c3[nH]c12
COC(=O)c1oc2c(c1C)CCC(CNC(C)=O)C2
CCCCCC=Cc1cccc2oc3c(O)cccc3c(=O)c12
CC1CCN(C(=O)CSc2nc(O)cc(=O)n2-c2ccc(C(C)C)cc2)CC1
CC(N)C(=O)NC1CCc2[nH]c3ccc(-c4ccc5[nH]ncc5c4)cc3c2C1
CNC(=O)c1cc(-c2ccccc2)nc2c(OCc3cccc(-c4ccccc4)c3)cccc12
COC1Cc2ccccc2CN1S(=O)(=O)c1ccc(OCCOc2c(C)cccc2C(=O)O)cc1
COc1cc(CNC(=O)NCCN2CCC(C)CC2)cc(OC)c1OC
COCC1(O)CCN(Cc2ccsc2)CC12CCN(C(=O)c1ccccc1F)C2
N#Cc1c(N)nc(-c2ccccc2Cl)c(C(=O)c2c(Cl)cccc2Cl)c1Cl
COc1ccc(-c2nsc(OC3CCCCC3O)n2)cc1
CC(C)=CCc1cccc(C(=O)c2c(CCC(=O)c3ccc(O)c(O)c3)cc(O)c3c2oc2c(O)c(O)c(CC=C(C)C)cc23)c1
Cc1nc(C)c(S(=O)(=O)N2CCN(c3ccccc3F)CC2)s1
O=C(COc1ccc(Cl)cc1F)NCCc1ccc(OCCF)c(F)c1
Fc1ccccc1-c1nc2c(ccc3ccccc32)[nH]1
Cc1ccc2c(C(=O)c3ccc(OCCN4CCCCC4)cc3)c(-c3ccc(O)cc3O)sc2c1
CC(C)(C)c1ccc(-c2nc3ccccc3c(=O)n2-c2ccc(Nc3ccc(-c4ccsc4)ccc4nc5ccnc(c35)NC=C4)cc2)cc1
O=[N+]([O-])c1cc(Cc2n[nH]c(=S)n2N=Cc2cc(O)ccc2O)ccc1Cl
CCCC(=O)Nc1cccc(-c2nc(NCc3ccccc3)cc(N3CCOCC3)n2)c1
CC(c1cccs1)n1nncc1-c1nnn[nH]1
O=C(O)c1ccc2c(c1)c1cc([N+](=O)[O-])ccc1n2CCCOc1cccc(Cl)c1
COc1cc(O)c(C=CC(=O)c2ccc(OC)c(OC)c2)c(O)c1
COc1ccc(-c2cc(OC)c(CC(=O)O)c(OC)c2)cc1N(C(=O)C=Cc1ccco1)c1ccccc1C
O=C(NCCCN1CCc2cc(Cl)c(O)cc2C1)Nc1cccc2[nH]ncc12
COc1oc2ccccc2c1CCN1CCN(c2ccnc3cc(C)ccc23)CC1
CS(=O)(=O)N1CCN(C2=NC(=O)C(Cc3ccc(F)cc3)S2)CC1
COc1ccc2nc(N(C(=O)CNC(=O)c3cccs3)C3CCCCC3)sc2c1
COc1ccc(-c2[nH]nc3c2CCC3)cc1F
O=C(NC1C2CC3CC(C2)CC1C3)c1cccc(N2CCN(Cc3ccccc3)CC2)n1
Cc1ccc(-c2cc(=O)c3ccc4c(c3o2)C(O)C(O)C(C)(C)O4)cc1C
CNC(=O)c1ccccc1CC(NC(=O)C1CCCN1C(=O)C(O)NC(=O)C1CCCN1C(C)C)C(=O)C(CC(=O)O)NC(=O)C(CC(=O)O)NC(=O)C(N)CCCCN
Cc1nc(C#Cc2ccc(N3CCOCC3)nc2)cs1
FC(F)(F)CON=CNc1cnc2cc[nH]c2c1
CC(C)=CCc1c(O)cc2c(c1O)C(O)C1(C)COC(=O)c3c(O)cc(O)c(c31)O2
C#CCN(Cc1ccc2nc(N)n(C)c(=O)c2c1)c1ccc(C=CC(=O)NO)cc1
Cc1ccc2[nH]c(C(=O)Nc3ccc(S(=O)(=O)N4CCCCC4)cc3)cc2c1
COc1ccc(OCC(=O)N(C)CC(=O)NC(C)C)c(F)c1
CCOc1ccc2nnc(-c3ccccc3)n2n1
COc1ccc2c(c1)C(=O)N(CC1(C#Cc3ccc4nccc(OC)c4c3)NC(=O)NC1=O)C2
CCN(CC)Cc1ccccc1S(=O)(=O)Cc1ccc(C(=O)Nc2nc(C)c(C(=O)NO)s2)o1
Cc1cccc(N(CC(=O)NC2CCCC2)C(=O)CCC(=O)Nc2cc(C)on2)c1
CCOc1ccc(NC(=O)CSC(=S)N2CCC(N3C(=O)CCC3=O)CC2)cc1
COc1ccc(-c2coc3cc(OCC(=O)NC4CCCC4)ccc3c2=O)cc1
ON=C1C(c2ccc(O)c(O)c2)=Nc2ccc(O)cc21
COc1ccc(-n2nnnc2SCC(=O)N2CCN(c3ccccc3)CC2)c(OC)c1
O=C(c1cc(Br)c(Br)[nH]1)N1CCCCCC1
COc1ccc(CNC(=O)CCS(=O)(=O)c2cc3cc(OC)c(OC)cc3o2)cc1
Cc1cc(N2CCOCC2)nc2cccnc12
CCN(CC)C(=O)Cn1cnc2scc(-c3ccc(Cl)cc3)c2c1=O
CN(C)C1(CNC(=O)C2CCC2)CCSC1
CC(=O)C1CC2(C(=O)C3C(C)C=CC3(O)NCc3ccccc3)CC(=O)C3(CCC4CC(C)CCC4(O)C3C1C)C1OC1C2=O
COc1ccc(-n2ccc(C(=O)C(=O)Nc3nccs3)c2)cc1
CCc1c(Sc2ccc(OC)cc2)n(COCc2ccccc2)c(=O)[nH]c1=O
CCOC(=O)c1ccccc1NC(=O)Cc1nc(COC(=O)CCc2c[nH]c(=S)[nH]2)cs1
Cc1ccc(S(=O)(=O)NCCC(=O)Nc2cccc(S(=O)(=O)Nc3ccccc3F)c2)cc1
C=CCN(N=Cc1cnn2ccc(C)nc12)S(=O)(=O)c1cc([N+](=O)[O-])ccc1C
CCCn1c(SC(=N)NCC)nc(-c2ccc(Cl)cc2Cl)c1-c1ccc(Cl)cc1Cl
CCCCCCCCCOC(Cc1ccc(OC)c(C(=O)NO)c1)NC(=O)C(Cc1c[nH]cn1)NC(=O)CCc1ccccc1
Cc1cccc(Cl)c1-c1csc(N2CCN(C(=O)C3CCN(Cl)CC3)CC2)n1
Cc1ccccc1C(Sc1ccccc1)c1ccccc1OCC(O)CNC(C)C
COc1ccc(Nc2ncnc3ccc(-c4cccc(NC(=O)CO)c4)cc23)cc1OC
Cc1c(OCCN2CCCC2)ccc2c(-c3ccccc3)cc(=O)oc12
Cc1ccc(-c2ncc(CN3CCCC3c3nc(C)no3)s2)cc1
CC1CC2CN(S(=O)(=O)c3ccc4[nH]c5c(c4c3)CCCC5)CC2N1
Cc1nc2c(c3scc(-c4ccccc4)c13)CNCC2
COc1cc(C=C2N=c3sc(=Cc4c[nH]c5ccccc45)c(=O)n3C2=O)cc(OC)c1O
CCSc1ncccc1C(=O)Nc1ccccc1N1CCCC1
CN1CCN(C(=O)c2ccc(-c3cnc4c(Nc5cc(Cl)ccc5N5CCOCC5)nccn34)cc2)CC1
CNCCNc1nc(Nc2ccc(OC)cc2)nn2c(C)cc(-c3ccccc3N)c12
CCN(CC)S(=O)(=O)c1ccc(C(=NO)C(C#N)c2ccc(C)cc2)cc1
O=C(NCCc1ccccc1)C(Cc1ccccc1)NC(=O)C1CCCCC2(P(=O)(O)O)CCCC(c3ccccc3)C2CCC1(O)O
CCNC(=S)c1c(O)c2cccc3c2n(c1=O)CCN(C)C3
CN(c1ccc(-c2ccnc(C(F)(F)F)n2)c(Cl)c1)C(CO)CC(=O)O
C=CC(=O)Nc1cccc(CNc2nc(Nc3ccc(N4CCN(C)CC4)cc3OC)ncc2C(F)(F)F)c1
O=C(Nc1ccc(Nc2cncnc2)cc1)Nc1cc(Cl)cc(Cl)c1
CC(C)n1cc(CN2CCC(C(=O)c3ccc(OCC(N)=O)cc3)CC2)cn1
Cc1cc(Nc2ncccn2)c2oc(-c3cn(C)nc3C3=CCN(C)CC3)cc2c1
Nc1cc(C2(Cn3cccn3)OCC(COc3ccc(Nc4ncnc5c4ncn5C4CCCCC4)cc3)O2)ccc1OC1CCCC1
Cc1ccc(Nc2nccc(Oc3c(C)cc(O)cc3[N+](=O)[O-])n2)cc1
COc1cccc(-c2cc3ncccc3c(Oc3ccc(CNC(=O)c4cccc(C)c4OC)cc3)n2)c1
CC(C)=CC1CC(O)C(c2ccccc2)N1C(=O)N(C)C
COc1ccc(Sc2nc(C)cc(C(F)(F)F)n2)cc1
CN(C(=O)c1ccc(NC(=O)Cc2cccc(NC(=O)C3CCN(C(=O)CCCC4CCNCC4)CC3)c2)cc1)C1CCC1
CCc1ccc(C(C)C(C)Cc2cc(O)c(C=CC(=O)O)cc2OC)o1
N#Cc1cc(C2(CCN3C4CCC3CC(n3c(Cl)nc5ccccc53)C4)CCN(C(=O)c3ccccc3)CC2)ccc1Cl
Cc1nc(-c2ccc(S(N)(=O)=O)cc2)c(CN2CCc3ccccc3C2)o1
COc1cc2c(N3CCN(C(=S)NCc4ccccc4)CC3)ncnc2cc1OCCCN1CCOCC1
O=C(O)c1cc2cc(c1)C(=O)N(c1ccc(Cn3c([N+](=O)[O-])nc4cc(C(F)(F)F)ccc43)cc1)C(=O)N2
CC=CC=CC(=O)NNC(=O)c1ccccc1
CCc1ccc(C2N=C3SC(C(=O)Nc4cc(C)c(OC)c(OC)c4)=C(C)N3C2=O)o1
O=c1nc(NCc2c(Cl)c(Cl)c(Cl)c(Cl)c2-c2ncco2)cc[nH]1
S=C(Nc1ccc(Br)cc1)Nc1ccc(-c2nc3ccccc3[nH]2)cc1
S=C1c2cc(-c3ccccc3)nn2C2c3c(cnn3-c3ccccc3)CCN12
CCC(C)CC1=C(S(C)(=O)=O)C(c2ccccc2C(=O)O)N=C(NCC2CC2)N1Cc1ccccc1
O=C(Nc1ccccc1Cl)N(Cc1cccc(Cl)c1)c1ccccn1
CNC(=O)c1ccc(S(=O)(=O)Nc2ccc(-c3ccc4nc(C(F)(F)F)[nH]c4c3)cc2)cc1
O=C(c1ccc(-c2nc(C3CCN(S(=O)(=O)c4ccccc4)CC3)no2)cc1)N1CCCC1
O=C(N=C1C=CC(=O)c2ccccc21)Nc1cccc(-c2ccccn2)c1
Cn1ccc2cc(S(=O)(=O)N3CCOCC3)ccc2c1=O
N#Cc1oc(-c2ccccc2N)nc1Cl
O=C(Cc1ccc(-c2ccccc2)cc1)NN=Cc1cccc(C(=O)O)c1O
COc1ccc(CC(=O)NN=Cc2c(O)[nH]c(=O)[nH]c2=O)cc1
CCCC(NC(=O)C1CC2CN1C(=O)C(C1CCCCC1)NC(=O)OCCCCCO2)C(=O)C(=O)NCC(=O)NCC(=O)NC(C(N)=O)c1ccccc1
CCCOc1ccc(C2NC(=O)NC(C)=C2C(=O)c2cc3cccc(O)c3o2)cc1
COC1C(O)C(O)OC(Oc2cc(O)c(CO)c(CCc3ccc(O)cc3)c2)C1O
CCNC(=S)NC1CCc2c1ccc(OC)c2O
COc1cc2c(cc3c4c(cc5c(c42)OCO5)C(=O)N3C)c(OC)c1OC
CNn1c(C)c2ccccc2nc1=O
CC1CN(C(=O)c2ccc(C(=O)NC3CCN(C(=O)c4ccccc4)CC3)cc2)CC(C)O1
COc1cccc2c1ncc1sc(NC(=O)c3ccccc3Cl)nc12
COc1c(C)c(C)nc2ccccc12
COC(=O)c1cc(-c2cc(C3CC(=O)c4c([nH]c(C(=O)OC)c4-c4c[nH]c5ccccc45)C3)cc(C(OC)OC)c2O)cc(OC)c1O
COC(=O)c1c(C(=O)OC)c2ccc(OCCc3ccccc3)cc2oc1=O
COc1cccc(CNc2ncncc2-c2cccc(C(=O)NCc3cccc(C(F)(F)F)c3)c2)c1
O=C(NNC(=O)c1ccc(Cn2ccnc2)cc1)c1ccncc1
Nn1c(SCC(=O)c2ccccc2)nc2cc(Cl)ccc2c1=O
CCN(CC)c1ccc(NC(=S)OC2OC(CO)C(O)C(O)C2O)cc1
O=C(C1CCC1)N1CC2CN(c3ncccn3)CCOC2C1
Cc1cccc(NC(=O)Cn2c(=O)n(Cc3ccccc3)c(=O)c3ccc(C(=O)NCC4CCCO4)cc32)c1C
Cc1ccc(NC(=O)Nc2c(C)n(F)n(-c3ccccc3)c2=O)cc1
Cc1ccc(NC(=O)C(C)N2c3ccccc3N=NN2CCOc2ccc(C)cc2)cc1
O=P(O)(O)C(O)(CCCCCCc1ccccc1)P(=O)(O)O
COC(=O)c1ccc2c(=O)n3c(nc2c1)CCCCC3
CCSCC(C(=O)Nc1nc2ccc(OC)cc2s1)N1CCCCCC1
Cc1ccc2cccc(OCCCCN3CCN(CCc4ccccc4)CC3)c2n1
Nc1nc2c(c3c1ncn3Cc1ccc(Cl)cc1)CCCC2
COc1cc(C2c3cc4c(cc3C(OC3OC(COC5OC(CO)C(O)C(O)C5O)C(O)C(O)C3O)C3COC(=O)C23)OCO4)cc(C)c1O
CC#CC1(CO)C=C(Br)C(=O)C(OC)=C1
CCCc1cc(Nc2ccc(NC(=O)c3ccc(OC(F)F)cc3)cc2)nc(Oc2cccc(O)c2)n1
Cc1c(Cc2c(F)cccc2Cl)[nH]c(SC(C)C(=O)Nc2c(F)cccc2Br)nc1=O
Nc1cc(-c2cccc(Cl)c2)cc2c1Oc1ccc(-c3ccnn3-c3cccc(F)c3)cc1C21COC(F)=N1
CCCCC#CCCC(O)CCCCC1CC(=O)NC(=O)C1
CC(=O)Nc1cc(O)c2c(=O)c(Oc3ccc4c(c3)C(O)C(O)C(C)(C)C4)c(-c3ccc(OC4OCC(O)C(O)C4O)c(OC4OC(CO)C(O)C(O)C4O)c3)oc2c1
Cc1ccccc1C(=O)Nc1nnc(-c2ccc(Br)cc2)s1
CC(NC(=O)C[PH](=O)O)C(=O)NCC(=O)O
COc1cc(-c2nn(-c3ccccc3)cc2C=CC(=O)c2ccc(Cl)cc2)cc(OC)c1OC
CN1C2=NCCC(=O)N2CC1Cc1ccccc1Cc1cccc2ccccc12
COc1ccc(CCNC(=O)CN2C(=O)COc3ccc(S(=O)(=O)N4CCCCCC4)cc32)cc1OC
Cc1cc(C)n2nc(CCNC(=O)C3CCCCC3)nc2n1
Fc1ccc(Cn2ccc(C(F)(F)F)n2)cc1Oc1ccccc1
CC(=O)Oc1ccc(OC2OCC3OC(C)(C)OC3C2OC(=O)c2ccc(OC(C)=O)cc2)cc1
N#Cc1ccc(C(=O)CCc2coc3cc(Cl)ccc3c2=O)cc1
CCc1cccc(Nc2nc3ccccc3nc2NS(=O)(=O)c2cccc(C(C)C)c2)c1
CCc1ccc(S(=O)(=O)NC(c2ccccc2)C(O)CNC(O)(C(F)(F)F)C(F)(F)F)cc1
COc1ccc(Cn2c(C(=O)OC(C)C(=O)c3ccccc3)cc3cc(Cl)c(OC)cc32)cc1
COC(=O)c1ccc(=O)n(C(C)(C)C)c1
Nc1nc(NCc2ccc(Cl)cc2)nc2c1ncn2C1OC(COP(=O)(O)OP(=O)(O)O)C(O)C1O
CCc1ccc(OCC(=O)Nc2ccc(S(=O)(=O)Nc3ccncn3)cc2)cc1
CNC(C)c1ccc2cc(-c3ccnc(NC(C)C(C)O)c3)ccc2n1
CC(=Cc1cncc(Sc2ccc(NS(=O)(=O)c3cc(C)ccc3C)cc2Cl)c1)C(=O)O
COc1ccc(-c2cn3ccccc3n2)cc1OC
CC(=O)c1ccc[n+](CCCCc2cccc3ccccc23)c1
Cc1ccc(OCCCCCCOc2ccc(-c3c(C)n(C)c(=O)n(C)c3=O)cc2)cc1
Cc1ccccc1-c1nnc(C)n1CC(=O)Nc1ccc(COC(C)C)cc1
CN(C)C(=O)Oc1ccc2ccccc2c1
COC(=O)C(C)Nc1ccc(OP(C)(=O)OCC2C=CC(n3cc(C)c(=O)[nH]c3=O)O2)cc1
Cc1ccc(NC(=O)Nc2ccc(C(=O)OCCCN3CCN(c4ccncc4)CC3)cc2)cc1
COc1ccc(C=CC(=CC(=O)C=Cc2ccc(O)c(O)c2)OC(F)(F)F)cc1OC
CCCCCCCSc1nc(=O)c(F)c(Cc2c(F)cccc2CC)[nH]1
CCC(C)C(N)C(=O)N1CCCC1c1nc(C)c(-c2ccccc2)[nH]1
CCN(CC)CCCCCCCCCCCCN(Cc1ccc(CN(CC)CC)cc1)C(=O)c1cccc2cc3cccc(C)c3nc12
O=C(C(Cc1ccc(OS(=O)(=O)c2cccc3cnccc23)cc1)NS(=O)(=O)c1cccc2cnccc12)N1CCN(Cc2ccccc2)CC1
O=C(Nc1cccc(Cl)c1)c1ccccc1S
COc1ccc(-c2cn(CC(=O)Nc3cccc(Br)c3)nn2)cc1OC
N=C(NC(=O)c1ccc2c(c1)CCC2)N1CCCCC1
O=C(c1cccc(Cl)c1Cl)N1CCC2(CCCN(S(=O)(=O)c3ccccc3C(F)(F)F)C2)CC1
O=C1CCC2C1CCC1C2CC2C3C(=O)CCC1C23
Cc1nnc(NC(=O)C2CCCCC2)s1
O=C(c1cccc(F)c1)c1ccc2[nH]c(C(=O)Cc3ccc4ccccc4c3)cc2c1
Cc1n[nH]c2ncc(C(=O)N3CCCC(n4cccn4)C3)cc12
CC(=O)NCCNC(=O)c1ccc(-c2cc(-c3ccc4ccccc4c3)on2)cc1
O=C(O)c1ccccc1-c1ccccc1
COc1ccc(C2=C(NC(=O)c3oc(C)cc3C)C(=O)c3ccccc3C2=O)cc1
NC(=O)c1nonc1-n1nnc(N)c1NC(=O)c1ccccc1
CCSCCCNC(=O)c1c(OC(=O)c2ccccc2)c2ccccc2oc1=O
CCCC=CC1=C(C(C)C)C2(C(=O)OC)CCC(C2)O1
CC(C)CCCN1C(=O)C(=C2NS(=O)(=O)c3c(NCCN(C)C)cccc32)C(=O)C1CC(C)C
COc1ccc(-c2ccc(CC(CNC(=O)OC(C)(C)C)C(=O)O)cc2)cc1
C[S+]([O-])c1cccc(F)c1Cc1nc2ccc(C(=O)Nc3ccccc3)cc2o1
O=C(NCCO)c1cc2c3c(c1)=NCN(Cc1ccc(F)c(F)c1)C=3N(C(F)(F)F)C2=O
COc1ccc(CNC(=O)CCn2ccc3cc(S(=O)(=O)N4CCCCC4)ccc32)cc1
CC(C)(C)c1ccc(OC(=O)c2ccc3[nH]c4c(c3c2)CCNC4Cc2ccccc2)cc1
CC1=CC(C(NC(CC(=O)NC2CCN(C(=O)Cc3cccnc3)CC2)CC2CCCCC2)C(F)(F)F)CC(C(F)(F)F)=C1
Cc1ccc2c(c1)OCC(c1ccc(S(C)(=O)=O)cc1)=C2OC(F)(F)C(F)F
NC(=O)C(Cc1ccccc1)NC(=O)C(Cc1c[nH]c2ccccc12)NC(=O)C(Cc1cnc[nH]1)NC(=O)CCc1cccs1
COc1cc2nc(COc3ccccc3)nc(N3CCCC4(CC3)OC(=O)NC4=O)c2cc1OC
O=C(O)c1ccc(N2C(=O)N(CCc3ccccc3)c3ccccc3S2(=O)=O)cc1
Cn1c(C(=O)N2CCC3(CC2)CCN(c2ncccn2)CC3)cc2cc(Cl)ccc21
COc1cccc2c(=O)c(CCNC(=O)Cc3ccccc3F)c(C)[nH]c12
CCS(=O)(=O)c1ccc2[nH]c(=O)c(CN(C)Cc3ccccc3)cc2c1
Cc1ccc2c(c1)N(C(C)C(=O)N1CCCCC1)c1ccccc1S2
CNn1nncc1CCF
CSC1(CO)C(O)C(COP(=O)(O)OP(=O)(O)OP(=O)(O)OP(=O)(O)OCC2OC(n3ccc(=O)[nH]c3=O)C(O)C2O)OC1n1cc(C)c(=O)[nH]c1=O
Cc1nc(NCCN)c2nc(-c3ccccc3)c(-c3ccccc3)cc2n1
Cc1ccc(NC(=O)CN2C(=O)SC(=Cc3ccc(OS(=O)(=O)c4ccccc4)cc3)C2=O)cc1
O=C(CN=c1ccccn1Cc1ccccc1)Nc1ccc2c(c1)OCCO2
CN(C)CCCNc1nc(N)nc(-c2cn(C)nc2-c2cccc(Br)c2)n1
NN=CNCc1ccccc1Br
CC(C)N1CC2CC1CN2C(=O)c1nc2ccccn2c1C(=O)N1CCC1
CCCCCCCCNC(=O)N1CC(NC(=O)COC)C(n2cc(-c3ccc(OC)cc3)nn2)C1
NC(=O)c1nc(Nc2ccccc2)sc1NC(=O)Cc1ccccn1
Cc1ccc(C=Cc2cc(NC3CCC(N)CC3)ncn2)s1
O=C(CC1c2ccccc2Oc2ccccc21)NCCN1C(=O)SC(=Cc2ccc(S(=O)(=O)N3CCOCC3)o2)C1=O
CC(C)(Oc1ncc(C(=NC(=O)[O-])C(=O)NC2C(=O)N3C(N)=C(C[n+]4cccc5c(N)csc54)CSC23)s1)C(=O)O
COc1cccc(NC(=O)c2cc(NC(=O)c3cccc([N+](=O)[O-])c3)ccc2N2CCOCC2)c1
CCOC(=O)CN1C(=N)NC(=C(C(N)=O)C(C)C)C1=O
CCNC(=O)c1ccc(OCC)c(Nc2nc(N3CCC(C)CC3)c3ncn(C4CCN(C)CC4)c3n2)c1
CNC(=O)c1ccc(Nc2cnc(N)cc2-c2nc(C)nc(C)n2)cc1
[O-][n+]1c2ccccc2c(F)c2[nH]c3ccccc3c21
c1ccc(C2CN3CCCCC3CO2)cc1
CCNC(=O)Nc1nc2c(s1)CCc1ccccc1-2
CCCON1CCC2(CCCC2)C(C(=O)N2CCN(c3cccc(CSC)c3)CC2)C1
O=C(CCS(=O)(=O)c1ccc(Cl)cc1)Nc1ccccc1Cl
CCC12Cc3cnn(-c4ccc(F)cc4)c3C=C1CCN(S(=O)(=O)c1ccc(Cl)c(NC(C)=O)c1)C2
CNC(=O)N1CCC2(CC1)CCN(c1ccccn1)CC2
C1=C(c2ccccc2)CCN(CCc2ccc(OCc3ccccc3)cc2)C1
CC1(Cc2ccccc2)CC(c2ccc3ccccc3c2)=NN1c1ccc(Cl)cc1
CC(=O)N1CC2C3CCC(O3)C2C1C(=O)CN(C)Cc1ccc(OC(F)(F)F)cc1
O=c1c2cc(Cl)ccc2oc2c(S(=O)(=O)c3cc(F)cc(Cl)c3)cc(Br)cc12
O=C(C=Cc1cccc(Br)c1)NCc1ccncc1
O=C(Nc1ccc(Oc2ccccc2)cc1)c1cc2nc(-c3ccco3)cc(C(F)(F)F)n2n1
Nc1cc2ccccc2c(=S)n1-c1nc2ccc(F)cc2s1
Cc1noc(C)c1S(=O)(=O)N1CCCC1CNC(=O)C(=O)NCc1ccc(F)cc1
O=c1c2cc(NCc3ccc(OCCCCOc4ccccc4)cc3O)ccc2oc2cccc(O)c12
CCN1CCN(CCNC=C2C(=O)c3cc(C)ccc3N(Br)C2=O)CC1
COC(=O)C1(c2cccc3ccccc23)C(=O)N1C(C)c1ccccc1
O=c1nc(SCc2ccc(Cl)cc2)[nH]c2c1CCCC2
N#Cc1ccc(-c2ccc(O)o2)cc1C#N
CC(C)S(=O)(=O)NC1CCCOc2cc(C(=O)NC3CCCC3)ccc21
COc1ccc(-c2ccc(-c3nc(C(=O)NC(C)c4ccccc4)ccc3F)c(F)c2)cc1
CCN(CC)CCCNC(=O)c1ccc(-c2nn3c(C)cc(C)nc3c2-c2ccccc2)cc1
Fc1ccccc1C1CCN(C2CCOCC2)CC1
Oc1ccc(Nc2nnc(COc3ccc(C(F)(F)F)cc3)o2)cc1
CC(C)(C)OC(=O)NC1CCCC(C)(C(=O)N2CCC(c3ccc(C(C)(C)N)cc3)CC2)C1C=Cc1ccc(C(F)(F)F)cc1
COc1ccc(C=NN(C)C)cc1SSc1c(C=NNC(=O)c2ccc(S(=O)(=O)C(F)(F)F)cc2)cc(C=NNC(=O)c2ccc(S(=O)(=O)O)cc2)cc1O[SH](=O)=O
Cc1ccc(S(=O)(=O)Nc2ccc(-c3nc(N)c(=O)n4ccnc(N)c34)cc2)cc1
Cc1ccc(C(=O)Nc2cccnc2)cc1Nc1ncnn2cc(C(C)(C)O)c(C)c12
COc1cc(OC)c2nc(-c3ccc(C(=O)NCC4CCCN4Cc4ccccc4)cc3)sc2c1
CCOC(=O)c1cc(-c2ccc(O)cc2)nc2ccc(OCCc3ccccc3)cc12
COc1ccc(N=c2sc(=NCCCCCNc3nc(N4CCOCC4)nc4cc(OC)c(OC)cc34)c3ccccc3n2-c2ccccc2)cc1
Cc1ccc(C)c(S(=O)(=O)NN=Cc2c[nH]c3ccccc23)c1
COCc1nnc(NC(=O)CSc2nnc(Cc3cccc(OC)c3)o2)s1
CCOC(=O)N1CCN(C(=O)c2ccc(S(=O)(=O)NCC3CCCO3)cc2)CC1
Nc1ccc2nc3c(=O)cccc-3[nH]c2c1
COc1ccccc1C(=O)NNC(=O)COc1ccccc1-c1ccccc1
COc1cccc(CSc2nc(=O)c(C)c(Cc3c(F)cccc3Cl)[nH]2)c1
CC(=O)NC(Cc1ccccc1)C(=O)NC1C(=O)N(CCCCC(C)C)c2ccccc2C(=O)NC(C)C(=O)NC(Cc2ccccc2)C(=O)N2CCCC2C(=O)N1C
Cc1ccc(NC(=O)CSc2nc3cccnc3n2Cc2cccs2)c(C)c1
CCOc1ccccc1NC(=O)c1c(C)noc1-c1ccc(C)cc1
COc1cc2ncnc(-c3cnc4ccc(-c5ccc(F)c(Cl)c5)cn34)c2cc1OC
Cc1cn(-c2cc(F)cc(F)c2)c2cc(N3CCN(C)CC3)c(C(=O)O)cc2c1=O
COc1ccc(CCN(C2CCCCC2)S(=O)(=O)c2ccccc2)cc1
CCOC(=O)c1ccc(C=C2SC(=S)N(C(Cc3ccccc3)OC)C2=O)cc1
N#CC(=Cc1cccc(O)c1)C=C1SC(=O)NC1=O
Cc1nn(C)cc1CN1CCCN(c2ccc(C(C)C)nc2)CC1
CCCN(C)Cc1cc(-c2ccc3c(-c4ccc(O)c(O)c4)c(O)ccc3c2)ccc1OC
COc1cc2c(cc1OC)C1CCC3(C)C(=O)CCC3C1CC2
CCN(CC)Cc1c(C)[nH]c(=S)c(C#N)c1-c1ccccc1
Cc1ccccc1Sc1ncccc1OCC(=O)O
Cc1cccc2c1OP(=O)(OCC1C=CC(n3cc(Cl)c(=O)[nH]c3=O)O1)OC2
COC(=O)CN(C(=O)NCc1ccccc1)C1CCN(S(=O)(=O)c2ccc(F)cc2F)CC1
Cc1nnc(NC(=O)CSc2nnc(C)n2-n2c(C)ccc2C(C)C)s1
CCOC(=O)N1CCc2cc(S(=O)(=O)n3cc(C4CCN(Cc5ccccc5)C4)c4ccccc43)ccc21
C=C(c1ccc(Oc2ccc(Cl)cc2)cc1)C1COC2(CCCCC2)OO1
CCc1nn(CC(=O)NCc2cccnc2)c(=O)c2cc3sccc3n12
CC(=O)c1nc(Cn2c(=O)n(CCCCN(C)CCO)c3ccccc32)no1
CC1(C)CCc2c(sc(NC(=O)CCN3CCCC3)c2C(N)=O)C1
CCOC(=O)C=CC1(C)C2CN(C(=O)C(=Cc3ccccc3)c3ccccc3)C(C(=O)Nc3cccc(C)c3)C21
COc1ccc(C)c2sc(-n3cc(C)cn3)nc12
Cc1ccc(S(=O)(=O)N2CCOCC2)cc1C(=O)OCC(=O)c1ccccc1
CNC(=O)c1cnc(N2CCCCC2c2noc(C)n2)nc1
FC(F)(F)c1ccccc1-c1nc(N2CCOCC2)c2ncccc2n1
COc1cc(C2CC(=O)c3c(OC)cc(OCc4ccccc4)c(OC)c3O2)ccc1O
NC(=O)C1CCCN1C(=O)C(Cc1ccc2ccccc2c1)NC(=O)CCNC(=O)c1cc(F)ccc1Cl
O=C(CN(Cc1ccccc1)S(=O)(=O)c1ccc2[nH]c(=O)[nH]c2c1)N1CCCCC1
Cc1cc(=O)oc2cc(OC(C)C(=O)NCCCN3CCCC3=O)ccc12
COc1ccc2nc(-c3ccc4oc(=O)ccc4c3)oc2c1
CC(=NNC(N)=S)C(=NNc1ccc([N+](=O)[O-])cc1[N+](=O)[O-])N(Cc1ccccc1)Cc1ccccc1
Nc1ccc(O)cc1-c1nccc(NCC2CCOC2)n1
Cc1ccc2[nH]c(=O)c(CNC3CCCC(O)C3)cc2c1
O=C(O)c1ccc(CCCCN2C(=O)NC3(CCCCCCC3)C2=O)cc1
CN(C)CCCNC(c1ccccn1)c1cccc(-c2ccccn2)n1
O=C(CCOc1ccc(CC2SC(=O)NC2=O)cc1)NCCc1ccccn1
Cc1ccc(NC(=O)CN2CCN(F)CC2)cc1
CC(C)CC(NC(=O)Cc1ccccc1)C(=O)NC(CCCNC(=N)N)C(N)=O
Cc1noc2c1c(=O)[nH]c1ncc(Cc3cc(=O)nc[nH]3)cc12
CC1=C(C(=O)O)N2C(=O)C(NC(=O)Cc3cccs3)C2SC1
CCCCc1nc2cc(C(=O)OCC)ccc2n1Cc1ccc(-c2ccccc2-c2nn[nH]n2)cc1
CC
COc1cc2c(cc1OC)Oc1nc(-c3cccc(C)c3)cc(NCCCN3CCN(OC)CC3)c1C2
O=C(O)C=C1NCCCS1
C=CCSc1ccc(N2C(=O)CC(c3ccco3)SC2=NN=Cc2ccc3c(c2)OCO3)cc1
CCCCNC(=O)c1c(CSc2ccc(C(=O)NCC)cn2)noc1C
NS(=O)(=O)C(Cc1ccc(-c2ccc(C(=O)O)cc2)cc1F)NC(=O)C1NC2CCC1C2
Nc1c(C(=O)c2cccc([N+](=O)[O-])c2)sc2c(=O)oc(-c3cccc(Br)c3)cc12
CC(C)C(Nc1ncnc2c(C(N)=O)cccc12)c1ccc(Cl)cc1Cl
CCc1c(C(=O)c2ccc[nH]2)cn2ncnc(Nc3cccc(Cl)c3F)c12
O=C(Cc1cc(Br)c(O)c(Br)c1)Nc1cc(F)c(N2CC(CO)CC(NC(=O)c3cc(I)c(O)c(I)c3)C2)c(F)c1
Cc1[nH]c2ccc3ccsc3c2c(=O)c1[N+](=O)[O-]
Oc1cccc(-c2nc(N3CCC(N4CCOCC4)CC3)c3ccccc3n2)c1
O=C(NCc1ccc(OC(F)F)cc1)C1CCN(S(=O)(=O)c2ccccc2F)CC1
COc1ccc(C(=O)c2ccccc2C)cc1
CCc1cc2c(c(NC(N)=S)c1)C(=N[N+](=O)[O-])C(=O)N2
CNC(=O)OCc1cccc(N2CCCN(c3nc(N)c4ncn(C5OC(COS(C)(=O)=O)C(OC)C5[N-][N+]#N)c4n3)CC2)c1
CC(Nc1ccc2c(c1)oc1ccccc12)c1ccccc1
Oc1ccc(C2OCC[n+]3cccnc32)cc1O
C=C(C)NCc1ccc2c(c1)C(=O)C(c1ccc(F)cc1)O2
CCOc1ccc(-n2ccnc2SCC(=O)Nc2ccc(C)cc2)cc1
CCOC(=O)c1ccc2c(C3CCCCC3)c(-c3ccoc3)n(CC(=O)N3CCC(N4CCCC(N(C)C)C4)CC3)c2c1
COc1ccc(C(=O)N(OC)c2cc(Cl)ccc2C)cc1
CCN(CC)C(=O)C(=O)c1c(-c2ccccc2)[nH]c2ccccc12
O=C1C(C2=NS(=O)(=O)c3ccccc3N2)C(c2ccccc2O)N1c1ccccc1
CC(C)CN(CC(C)C)C(=O)c1cnc(Oc2ccc3c(c2)CCC(c2ccccc2)O3)s1
CC(C)(C)OC(=O)NC(C(=O)N1CCCCCC1)C(C)(O)C(=O)NO
Cn1ccc2ncc3c(c21)C1CCC3C1
Cc1ccc(-c2ncn(Cc3cccc(-c4ccccc4)c3)c2CCC(=O)O)cc1
CSc1cc(O)cc2oc(-c3ccc(C)c(O)c3)c(OCC(=O)Nc3c(O)cc(O)cc3O)c(=O)c12
O=C(Cn1cc([N+](=O)[O-])ccc1=O)NC1CCCCCC1
O=S(=O)(Nc1cccc(-c2cccc(-n3ccc4c(NC(=S)Nc5ccccc5)nccc43)c2)c1)c1ccccc1
CNC(CC(C)C)C(=O)N1CCCC1c1ncc(-c2ccc(-c3ccc(-c4cnc(C5CCCN5C(=O)C(NC(=O)OC)C(O)Cc5ccccc5)[nH]4)cc3)cc2)[nH]1
O=C(NO)c1ccc(C=CCNC2(c3ccccc3)c3ccccc3-c3ccccc32)cc1
CC1=CCCN(S(=O)(=O)c2ccc(C)cc2)C1
CC1c2cc(C(=O)O)ccc2C(=O)C1O
CCOC(=O)c1ccc(N2C(=O)C3(CCN(CO)CC3)N(CCCn3ccnc3)C2=S)cc1
CCN1CCc2c([nH]c3ccccc23)C1c1ccc(CCO)cc1
NC(=O)c1nc(Cl)c(Cl)nc1N
CSC(=NC(=O)c1c(F)cccc1F)N1CCCC1
Cc1ccc(NC(=O)CCC(=O)NNC(=O)CCC(=O)NC(C)(C)C)cc1
COc1ccc(CCNC(=O)CCC(=O)c2cccs2)cc1
COc1ccccc1NC(=O)c1cc(-c2cccs2)nc2ccccc12
CN1Cc2ccccc2C(CN(Cc2ccccc2)Cc2ccccc2)C1
CCOC(=O)c1oc2ccccc2c1-c1ccccc1Cl
CC1Cc2ccccc2N1S(=O)(=O)c1cccc(C(=O)NCC2CCCN2)c1
CCCNCC(O)C(Cc1ccccc1)NC(=O)c1cc(-c2ccc(C)cc2)cc(N(C)C(=O)c2cc(C(F)(F)F)cc(C(F)(F)F)c2)c1
CCCN(CCCc1cccc2ccccc12)CCc1c[nH]c2ccccc12
COC(=O)c1cccc(C2(F)CCN(CCCNC(=O)N3C(=O)NC(F)=C(O)C3c3ccc(-c4ccc(F)cc4)c(C)c3)CC2)c1
CCOC(=O)c1c(N)n(-c2ccccc2)c2nc3ccccc3nc12
CC1(CCO)CCC2(C)C(CCC3C4CCC(=O)C4(C(=O)O)CCC32)C1
COC(=O)c1nnn(Cc2ccc(OC)cc2)c1C(=O)OC
COc1ccc(CNC(=O)CCn2ccc(O)nc2=O)cc1
CS(=O)(=O)N1CCN(C(=O)c2ccccc2C=C2C(=O)Nc3ccccc32)C(C(=O)Nc2ccc(C(=O)O)c(C(=O)O)c2)C1
Cc1cccc(OC2CCN(C(=O)C(C)n3cncn3)CC2)c1
Cc1ccc(C2SSc3ccccc3N=C3c4ccccc4C(=O)C32)cc1
Oc1ccc2ccccc2c1C(c1ccc(Cl)cc1)c1c(-c2ccc(Cl)cc2)c(-c2ccc(Cl)cc2)n[nH]c1=S
COc1cccc(S(=O)(=O)n2ccc(-c3ccc(C)cc3)c2)c1
c1ccc(-c2nnc3sc(COc4cccc5cccnc45)nn23)cc1
COc1ccc(-c2ccc(-c3ccccc3OC)n2C=O)cc1
CCCc1c(OCCCON=C(N)N)ccc(C(C)=O)c1O
Cc1ccc(Nc2cc(=O)[nH]c(O)n2)cc1
Cc1cc(O)c(C2=NN(c3ccccc3)C(c3ccccc3C)C2)c(=O)o1
O=C(NCC(c1ccc(Cl)cc1)N1CCCCCC1)Nc1cccc(Cl)c1
Clc1cc(Cl)cc(NC2=NCCCCC2)c1
COc1ccc2ccccc2c1S(=O)(=O)N1CCN(c2ccccc2C(F)(F)F)CC1
CC(C)c1nc2ccccc2c(=O)o1
C=CC(=O)c1cc2c(c(O)c1C)C(c1ccccc1)N(O)CC2
COC(=O)Cc1nc(C)c(SCC(=O)NC(C)(C)C)c(C)n1
Cc1nnsc1C(=O)NCc1ccc(N2CCC(N3CCN(C)CC3)CC2)c(C(F)(F)F)c1
COc1cc(-c2ccc(-c3cnc(N)[nH]3)cc2)ccn1
COc1ccc(CC(=O)NCC(c2ccc3c(c2)OCO3)N2CCN(c3cccc(C)c3)CC2)cc1
OCC1C(Sc2n[nH]c(=S)n2-c2cccc3ccccc23)OC(O)C1O
C#CCn1c(=O)c(C(=O)Nc2cccc(NS(=O)(=O)c3ccc(C)cc3)c2)c(O)c2ccccc21
Cn1c(=O)n(Cc2ccccc2)c(=O)c2[nH]c(-c3ccccc3)nc21
CC1C2C(O)=C3C=CCC=C3C(C)(C)C2CCC1(O)O
O=c1nnc(-c2ccnc(N3CCCC3)c2)nn1CCOc1ccccc1
Cc1cccc(C)c1N1CCN(C(=O)COc2ccccc2)CC1
COc1cccc2[nH]c(-c3ccc4c(c3)OCCO4)cc(=O)c12
Cc1cn(CC(=O)NC2CCCN(C)C2)c2ccccc12
Cc1[nH]c(=O)nc(C(F)(F)F)c1C(=O)N1CCC(O)C1
Cc1sc(N=Cc2ccco2)nc1-c1ccccc1
O=C1C=C(O)C(=O)c2ccccc21
COC(=O)c1c(C)nc2sc3c(c2c1-c1cccc(C)c1)CCNC3
Cc1c(NC(=O)c2ccc(C(C)C)cc2)cccc1OCCN1CCCCC1
CCC(C)NC(=N)c1ccc2oc(Cc3ccc4c(ccn4Cc4ccccc4)c3)cc2c1
CCOP(=O)(OCC)C1C(=N)OC2=C(C(=O)CC(C)(C)C2)C1c1c(C)nn(-c2ccccc2)c1N1CCOCC1
O=C(Nc1cc([N+](=O)[O-])ccc1C(F)(F)F)c1ccc(N2CCc3ccccc3C2)nc1
O=C(O)CCNS(=O)(=O)c1ccc(-c2ccc3c(c2)OCO3)cc1
CCC(C)c1oc2cc3oc(=O)cc(C(=O)Nc4cc(=O)nc(SC)[nH]4)c3cc2c1OC(=O)C1CCCCC1
COc1sc(NC(=O)c2scc(CN(C)C)c2Cl)c(C(=O)Nc2ccc(C)cn2)c1OC
Cc1cc(OCC#CC[N+]2(C)CCOCC2)no1
CC(=O)c1c(NC(=O)Cc2c(C)cccc2C)sc2c1CCN(C(C)=O)C2
COc1cccc(C=NNC(=O)C(=O)N2CCCCCC2)c1
Cc1ccc(CNC(=O)CNC(=O)c2cccc(Cl)c2Cl)cc1
O=C(NCc1ccccc1)ON=Cc1ccccc1
O=C(N1CCN(c2ccccc2F)CC1)N1CCN(S(=O)(=O)c2ccc(F)cc2)CC1
CC(C)Cc1sc(C2OC(CO)C(O)C(O)C2O)cc1Cc1ccc2c(N)nc(N)nc2c1
Cc1ccc(CN2c3ccccc3Sc3ccc(OCC(=O)NO)cc32)cc1
COc1csc2c1nc(NS(=O)(=O)c1ccccc1)c1nn(C)cc12
CCCCCCN(CCCCCC)C(=O)Nc1cc2ccccc2oc1=O
OC1(c2nccs2)CCCCC1
Cc1[nH]cnc1C(NC(=O)c1ccco1)c1ccccc1
Cc1c(C)n(C)c(=O)n(C)c1=O
Cc1nnc([N+](=O)[O-])n1CCCn1ccnc1
Cc1nc(=O)c2[nH]cc(CCN3CCCCC3)c2[nH]1
CCn1ccnc1SCCNC(=O)CNC(=O)c1cccc(C)c1
O=C(NN=C1CC(c2ccccc2)NC(c2ccccc2)C1)c1ccccc1
O=C(NCc1ccncc1)c1ccc(N2CC(COc3c(Cl)cc(F)cc3Cl)OC2=O)nn1
Cc1ccc(C(=O)NCCS(=O)(=O)N2CCC(C(N)=O)CC2)cc1
S=C(NNCc1cn(-c2ccc(Cl)cc2Cl)nn1)Nc1ccc(Cl)cc1Cl
CC(=O)Nc1cc(C)n2nc(SCc3ccc(C)cc3)nc2n1
O=C(O)Cc1cc(CCNC(=O)c2[nH]c(-c3ccccc3)nc2CC2CCCC2)ccc1F
CC.CCc1ccc(-c2nsc(SCC(=O)N(CC)c3cn(N)c(=O)[nH]c3=O)n2)cc1
CCc1ccc(S(=O)(=O)N2CCN(Cl)CC2)cc1
COc1ccc(-c2cccc(CN(CC(=O)N(C)C)C(=O)C(C)OC)c2)cc1
COc1ccc(NC(=O)C2CCN(Cc3cccc(Oc4ccccc4)c3)CC2)cc1
Fc1cccc2c1C(=CC1CCCC1)c1ncncc1S2
O=c1c2cccc(O)c2nc(NCc2ccccc2)n1C12CC3CC(CC(C3)C1)C2
Cc1cc(OCc2cccc(C(=O)Nc3nc4ccc([N+](=O)[O-])cc4s3)c2)ccc1CCCl
CCc1cccc(C)c1C1SCC(=O)N1Cc1ccccc1C
CC(=O)c1c(-c2ccc(Cl)cc2)[nH]c(C(=O)CC2CCCC2)c1C
COc1ccc(-n2c(COc3ccccc3)nnc2SCc2c[nH]c3ccc(Br)cc23)cc1
Cc1cccc(Nc2cccc(-c3nccn3-c3cccc(CN4CCN(C)CC4)c3)c2)n1
Cc1cc(C=Cc2cc(OCCCCCS(=O)(=O)c3c(-c4ccc[nH]4)oc4ccc(C(C)(C)C)cc34)cc(C(C)(C)C)c2)cc(O)c1O
CCc1ccc(-n2c(=O)c3oc4ccccc4c3n(CC(=O)Nc3ccccc3Cl)c2=O)cc1
CCOc1ccc(-n2nc3c4ccccc4n(Cc4ccccc4F)cc-3c2=O)cc1
CC(C)n1cc(S(=O)(=O)CC(=O)Nc2ccc(N(C)C)cc2)c2ccccc21
CN1CC2c3c1[nH]c(=O)n3CC2COc1c(Cl)cccc1Cl
CC(OC(=O)c1ccc[nH]1)C(=O)NC(Cc1ccccc1)c1ccc(Cl)cc1
C=CCc1ccc(OCC(O)CN(Cc2ccccc2)C(C)c2ccccc2)cc1
Cc1c(C2CC2)c(-c2ccccc2)nn1CC(=O)OCC(=O)N1CCN(C(=O)c2ccco2)CC1
Nc1nonc1C(=O)NCCN1CCOCC1
N#Cc1ccc(C(=O)C(F)(F)F)cc1
COc1ccc(-c2cn(Cc3ccc(F)cc3)nn2)cc1
CCOC1=NN2C(=N)C(=Cc3c(-c4cccc(Cl)c4)n[nH]c3C)C(=O)N=C2S1
Cc1cccc(C(=O)NCCc2csc(-c3ccc(Cl)cc3)n2)c1
O=C1CSC2=NN=C(SCc3ccccc3Cl)C(c3ccc(Cl)cc3)N12
CN(C)c1ccc(C=C2N=C(c3ccccc3)NC2=O)cc1
COC(=O)Oc1ccc(C=CC(=O)NCC(=O)OCc2cc(S(=O)(=O)OCc3ccccc3)c(OC)cc2OC)cc1C
COc1ccccc1CNC(=O)Cc1cccc2ccccc12
CC(=O)NC1C(O)CC(n2cc(C(O)CCC=N)c(=O)[nH]c2=O)OC1C(O)C(O)CO
CN(C)CCNC(=O)c1cc(Cc2n[nH]c(=O)c3c2NCCC3)ccc1Oc1ccccc1
CC1(C)Cc2ccccc2C(=Nc2ccccc2)N1
COCCOc1cc(CN2CCCC(Nc3ccc4[nH]ncc4c3)C2)ccc1OC
C=CC1CC=C(C)CC1
CCN(CCOC)C(=O)c1nn(-c2ccc(Cl)cc2)c2c1CCN(c1ccc(-c3ccccc3OC)cc1)C2=O
CC(C)c1ccc(-c2nc3ccccc3c(=O)n2-c2ccc(Cl)cc2)cc1
O=C(O)C1CCCCC12CSC(N1CCC3(CCCc4ccccc43)C1)=N2
O=C1C=C2C=C(C3CC3)N(c3ccccc3)C=C2C(=O)C1
CCOC(=O)c1cc2cc3c(=O)cc(-c4ccc(N(CC)CC)cc4)oc3c(C(F)(F)F)c2oc1=O
CC(CN1CCN(c2ccccc2O)CC1)Cn1nc(Nc2cc(C3CC3)[nH]n2)n2cc(-c3ccccc3)nc12
Cc1nn(-c2ccccc2)c(-n2ccnc2)c1-c1cn(CCC(F)(F)F)c2cc(S(N)(=O)=O)ccc12
O=C(Cc1ccccc1)NN=Cc1ccc(OC(=O)c2cc([N+](=O)[O-])cc([N+](=O)[O-])c2)cc1
CCN(CC)C(=S)CNC(=O)C1CSCN1C(=O)c1cc2ccccc2oc1=O
CC(C)CC(NC(=O)C1(c2ccccc2)CCC1)C(=O)NC(CCC(=O)O)C(=O)N1CCC(O)C1
O=C(NCc1ccccc1)c1ccc(Oc2ccccc2)cc1
COc1nccc2oc(-c3ccc(C)cc3)cc(=O)c12
CC1CCC2(C)CCC3(C)C(=CCC4C5(C)CCC(O)C(C)(C)C5CCC43C)C2C1C
Cc1nc(SCC(O)=CS(=O)(=O)c2ccccc2)n(Cc2ccccc2)c1C
CN=c1scc(C(=O)OC)n1N=Cc1ccc[nH]1
CCC(C)Sc1nc(Nc2ccccc2)nc(OC)n1
Cc1cc(F)c(C(=O)N2CCCC3(CC(F)=NO3)C2)cc1C
COc1cc2c(cc1OC)C(=O)C(=Cc1c(Cl)cccc1Cl)O2
CN(C)C=CC(=O)c1ccc(OCCCCN2CCSCC2)cc1
CC(=O)c1cccc(NC(=O)C(Sc2nnc(C(C)C)n2-c2ccccc2)c2ccccc2)c1
CC(=O)Nc1ccc(-c2nc(=O)n3cccc(Cl)c3n2)cc1
CCCc1c(Cc2ccc(-c3ccccc3-c3nn[nH]n3)cc2)c(=O)n(C2CCCCC2)c2ncnn12
C=C(C)CNc1nc(=O)c2c(CCCC)nn(-c3ccccc3Br)c2[nH]1
NC(=O)CC(NC(=O)C(Cc1ccc(F)c2c1OCCC2)NC(=O)C(N)CCCN=C(N)N)C(=O)NCCCC1CCCCC1
CCCCCc1cnc(C)nc1NS(=O)(=O)c1ccc(OCC(=O)O)c(C)c1
C=CCc1ccsc1C=Nn1c(O)c(C(c2ccccc2)c2ccccc2)sc1=S
O=C1NCc2cccc(c2)Oc2ccc(cc2)Cc2ccc(cc2)COc2cccc1c2
COc1ccc(-c2csc(NN=Cc3cc4ccccc4cn3)n2)c(OC)c1
Cc1cnn(C2CCCN(C(=O)c3cc(C)n[nH]3)C2)c1
CC1=C(C(=O)OCc2ccccc2)C(c2cccc([N+](=O)[O-])c2)NC(=O)N1C
CC1(C)CCCC2(C1)CC(C)(Cc1cn(Cc3ccccc3Cl)nn1)OO2
CCOP(=O)(Cc1cc(-c2csc(Nc3ccc(Br)cc3)n2)c(C)o1)OCC
NCc1cccc(N2CC=C(n3ccc4c(Nc5ccc(C(F)(F)F)cc5F)ncnc43)CC2)c1
N=C(NCCCCC1NC(=O)C(CC(=O)O)NC(=O)C2CCCN2C(=O)C(CCC(=O)O)NC(=O)C(Cc2c[nH]c3ccccc23)NC1=O)NCC(=O)O
OC(CCCN1CCN(c2cccc(Cl)c2)CC1)c1ccccc1
c1ccc(C2(C3CCCC3)CCC3(CCCC3)C2)cc1
COc1oc2ccc3ccccc3c2c1C(=O)Nc1ccccc1C
CCCCNC(=O)c1cc(C2CC2C(=O)NCCCC)ccc1-c1ccc(CC(=O)O)cc1
C=CCCC(=O)CCCCC(O)CCCCCC(O)CCCC(O)CC(O)CCCCC(O)CCCCC
O=C(Nc1ccccc1C(=O)O)c1cccc(N2CCCCC2)c1
CC(C(N)=O)n1c(C(=O)NCc2ccccc2)cc2ccccc21
Cc1onc(-c2ccc(Cl)cc2F)c1C(=O)N=c1sc(Cc2ccc(F)cc2)cn1C
Cc1ccc2c(c1)[nH]c1c(CC(=O)Nc3cc(C)on3)c(C)nn12
OC(Cc1ccc(-c2ccccc2)cc1)Cc1ccc(-c2ccc(N3CCOCC3)cc2)cc1
CC(C)NC(=O)N(C)c1ncc(Cl)c(Cl)n1
Cc1ccc(Cn2c3ccc(NC(=O)C4CCCCC4)cc3c(=O)n2C)cc1
O=C(Nc1ccc(Cl)cc1)Nc1cccc(N(CCCl)CCCl)c1
COc1ccc(S(=O)(=O)N2CCSCC2)cc1NC(=O)c1ccco1
CON(CCCCCCCCCN(C)Cc1ccc(C)cc1)c1nc(C)cc(C)n1
Fc1ccc(C(OCCN2CC3CC(C2)N3CCCc2c[nH]c3ccccc23)c2ccc(F)cc2)cc1
COC1(CC(C)C2CCC=CC(O)C(N(C)C)C=CC=CC(OC(=O)NC(C)C)CN3CCCCC3C(=O)O2)CC(O)C(C)C(C)O1
Fc1ccc(N2CCN(CCCc3nc(-c4ccc(F)cc4C(F)(F)F)no3)CC2)cc1
COc1ccc2c(c1)c(C(=O)SCCO)c(CC(=O)O)n2C(C)(C)C
CCCN(Cc1coc(-c2cccc(OC)c2)n1)C(c1ccc(C)cc1)c1ccc(OCc2ccccc2)cc1
CN=c1cc(COC(C)=O)occ1-c1ccccc1F
Cc1csc2c(NCCCCCNC(=O)c3ccc(-c4nc5ccccc5o4)cc3)ncnc12
COc1ccc(S(=O)(=O)Nc2ccc(C(=O)NCCN3CCOCC3)cc2)cc1
COc1ccc(C(=O)N2CCN(c3cc(OC)c(C(F)(F)F)c(OC)c3)CC2)c(OC)c1
COC(=O)c1cc(OC)cc(C(F)(F)F)c1-c1nc(OC)c(NCCC2C=CCN2)o1
O=C(O)c1ccc(NC(=O)C2(c3cccs3)CCCC2)cc1
O=c1c(-c2ccc(Cl)cc2)nc2c(Nc3ccccc3)nccc2n1-c1c(Cl)cccc1Cl
CN1C(=O)C(C)(C)c2cc3cc(Br)ccc3nc21
CCn1c(C)nc(-c2ccc(CO)cc2)c1-c1nc2cc(C(=O)N(c3ccccc3)c3ccccc3C)ccc2[nH]1
CC1CNC(c2ccccn2)=N1
Cc1nonc1C(=O)Nc1cccnc1
CC1CCN(C(=O)c2cc3[nH]c(=O)[nH]c3cc2C(C)C)CC1
NC1=NC(C2CC(O)C(CO)C2)CO1
COC(=O)C(O)=CC(=O)C=Cc1ccc(OCc2ccccc2F)cc1
Cc1cccc(C(C)N)c1-n1c(CC2CC2)nc2ccc(F)c(CN(CC3CC3)c3ccc(C(=O)NCc4ccccc4)cc3)c2c1=O
Cc1ccc(CCN2C(=O)CSCC2(Cl)C(=O)NC2CCCCC2)cc1
Cc1ccc(Cc2nc3cc([N+](=O)[O-])ccc3n2Cc2ccc(F)cc2)n1C
O=S1(=O)CCC(CCN2CCN(c3cccc(Cl)c3)CC2)C1
CC=CC(=O)Nc1c(F)cccc1Cc1cnc(F)nc1F
NC(=O)c1cccc2c(NCc3ccc(Br)cc3)ncnc12
CC(C)(C)C(=O)N1CCN(C2CCc3ccccc32)CC1
CCC(=O)Nc1cc(C)n(-c2ccccc2)n1
Cc1ccc2nc(Cl)cc(C(=O)N3CCN(C(=O)C=Cc4ccccc4)CC3)c2c1
CCCc1ccc(OCC(=O)NCCCCN2CCN(c3cccc(Cl)c3Cl)CC2)c(Cl)c1
CC(C)(CNC(=O)c1ccc(NC(=O)Cc2cccc(OC(F)(F)F)c2)cc1)c1ccccc1
N#CC1C(=N)N(N=O)C(c2cccs2)C(C#N)(C#N)C1c1ccco1
Cc1ccccc1S(=O)(=O)NCCCN1CCCC1
CCOC(=O)c1ccc(NC(=S)N2CCN(SCC)CC2)cc1
CC1=CC=C(c2nc(=O)c3ccccc3[nH]2)CC1
O=C(C=CC(=O)N1CC(=Cc2ccccc2)C(=O)C(=Cc2ccccc2)C1)Nc1ccccc1
c1ccc(-c2ccc(OCCCN3CCCCC3)cc2)cc1
CC(C)c1ccccc1C(=O)N(F)C(C)C(=O)Nc1cccnc1
Cc1cnc(C(=O)O)cc1NC1CN2CCC1CC2
Cc1cc2ccccc2c(=O)n1CC(=O)NCCC1=CCCCC1
COC(=O)C(C)Sc1cc(Cl)cc(Cl)c1
O=C(O)CCCCOC1OC(COC2OC(CO)C(O)C(O)C2O)C(O)C(O)C1O
COc1ccc(C(=O)Nc2cc(-c3cn4cccc(C)c4n3)ccc2C)cc1Cl
CCOc1ccc(C2=NNC(=O)C2=NNc2ccccc2)c(OCC)c1
Cc1ccc(O)c(N2CCN(C(=O)c3oc4cc(C)c(C)cc4c3Cl)CC2)c1
C=CC(=CC(C)CC=CC(C)=CC(C)C(=O)C(C)C(O)C(C)CC(C)=CC(=O)O)CC
CCCOC1COCCC1N(C=O)C(=O)c1ccc2ccccc2c1
COc1cc(O)c(C(C)=O)cc1OC
C=C(C)C1CCC2(C(=O)NCCC(=O)OCC)CCC3(C)C(CCC4C5(C)CCC(OC(C)=O)C(C)(C)C5CCC43C)C12
CCCNC=O
CCc1nc2ccc(C(=O)NCCCN3CCCCCC3)cn2c1N(CC)CC1CC1
OCC1OC1c1ccccc1
O=S(=O)(c1cccnc1Cl)c1csc(Cl)c1O
O=S(=O)(Nc1ccc(F)c(Cl)c1)c1ccc(-c2nnc(-c3ccco3)o2)cc1
COc1ccc(Cl)cc1C(=O)NNC(=O)c1cccs1
CC(=O)NC(C)Cc1ccc(C#Cc2ccc(CC(C)NC(C)=O)cc2)cc1
CCN(CC)C(=O)c1ccc(NC(=O)CCc2csc(C)n2)cc1
Nc1ncnc2c1ncn2C1C=CC(COP(=O)(NC(CCC(=O)O)C(=O)Oc2ccccc2)Oc2ccccc2)O1
COc1ccc(-c2nc(C(=O)O)c(CNCc3cccc(C)c3)o2)cc1
CC(C(=O)NC1OC2OC3(C)CCC4C(O)CCC(C1C)C24OO3)c1ccncc1
O=c1cc(-c2ccc(N(CCBr)CCBr)cc2)oc2c(O)ccc(O)c12
CC(C)c1ccc(C(c2ccccn2)N2CCN(Cc3ccc4c(c3)OCO4)CC2)cc1
Cc1ccc(C)c(NC(=O)C(C)S)c1
CC(=O)n1c(-c2ccco2)nn(Cn2cncn2)c1=S
Cc1cccc(C(=O)Nc2c(Cl)cccc2S(N)(=O)=O)c1
O=C(Nc1ccc2oc(=O)ccc2c1)c1cc([N+](=O)[O-])ccc1Cl
CC12CCC3C(CCC4C(C)(C)c5cc6c(cc5CCC34C)OCO6)C1CCC2=O
O=C(Nc1ccccc1Cl)C1CC(=O)N(c2ccccc2C(F)(F)F)C1=O
CCC(C)c1c2c(c(OC)c3[nH]cc(OC)c13)C(=O)c1ccccc1C2=O
CC12CCC3c4ccc(O)cc4CCC3C1Cc1cc(O)ccc12
COc1c(O)cc(C=O)cc1C(=O)c1ccccc1O
Cc1cc(C(=O)O)n2ncc(C(=O)OCC(=O)NCc3ccccc3Cl)c2n1
COc1cccc(C(=O)N(Cc2cccc(C)c2)C2CCS(=O)(=O)C2)c1
CC(C(=O)NC1CCN(CCN=C(N)N[N+](=O)[O-])C1=O)c1ccc(Br)cc1
CC(C)C(=O)c1ccc2c(c1)[nH]c(=O)n2C1CCNCC1
N#CC(C(=O)NCc1ccccc1)=c1sc(=Cc2ccccc2)c(=O)n1-c1ccccc1
O=CC(CC(=O)O)NC(=O)c1ccc2c(c1)OCCO2
NS(=O)(=O)c1cccc(CNC(=O)C2=CCCCC2)c1
Cc1cccc2c(O)c(C3=NCCN3)ccc12
Cc1c(C=NNC(=O)c2ccncc2)c2ccccc2n1Cc1ccccc1
Cc1cc(C(=O)N2CCCC(c3ccc4c(c3)OCO4)=N2)on1
COc1ccn2ncc(C=NNS(=O)(=O)c3ccc(C(C)C)cc3)c2c1
COc1ccc(NC(=S)NNC(=O)c2ccco2)cc1
CN(C)C=NC1OCC(Cc2ccc(F)cc2)C1O
FC(F)(F)c1ccccc1-c1nnc2c(Cl)c(C(F)(F)F)cc(N3CCOCC3)n12
CCc1cc(CNC(=O)C2CCC(=O)N(CC3CCCCC3)C2)c2ccccc2n1
CC12CCC(=O)C=C1CCC1C2CCC2(C)C(C(=O)Nc3ccc(F)cc3)CCC12
C=CC(=O)NC1CC(C(=O)Nc2nc3ccc(Sc4nnc5ccc(-c6ccc(OC)cc6)cn45)cc3s2)N(Cc2ccc(F)c(OC)c2)C1
N=C1C2C(=Cc3ccc(Cl)cc3)CCCC2N1c1ccc([N+](=O)[O-])cc1
CSCc1ncnc2c1nc(CCCc1ccc(Br)cc1)n2Cc1ccccc1
O=C(O)C1Cc2c(-c3ccccc3)nc3c(c2CO1)CN(C(=O)C1CC1)CC3
CCCCCCCCCC(=O)Nc1ccc(C(=O)NN=C(C)c2ccc(C)cc2)cc1
O=C(Nc1ccc(S(=O)(=O)N2CCCC2)cc1)c1ccccc1Cl
Cc1nc(CNC(=O)C2CN(Cc3ccccc3C)CC3(CC(C)CO3)C2)no1
COc1c(O)cc(CC=C(C)C)cc1OC(C)=O
Cc1ccc(C(=O)Nc2ccc(C(F)(F)F)c(Nc3ncnc4cnc(N5CCCN(C6CCOCC6)CC5)nc34)c2)cc1
O=[N+]([O-])c1ccc(O)c(C(=NNc2ccc([N+](=O)[O-])cc2[N+](=O)[O-])c2ccc(C(F)(F)F)cc2)c1
Cc1ccc(CNC(=O)CCNS(=O)(=O)c2ccc(Cl)c(C)c2)cc1
COC(=O)c1ccc(-c2nc3cc(C)ccc3s2)cc1
CCCc1cccc2c(C3Oc4c(I)cc(I)cc4C3Br)c[nH]c12
COc1cc(Cc2c(C)c(=O)[nH]c(=O)n2C)cc(OC)c1
COC1CC23C(O)c4c(cc(-c5cc6cc(O)ccc6o5)oc4=O)C2(CCN3CO)CC1OC1OC(O)C(O)C(O)C1C
COCC(=O)N1CCOCC2(C1)C(=O)Nc1ccccc12
CN1C(=O)NC(=O)C1=Cc1ccc(Cl)cc1Cl
COc1cc(C=CC=C2SC(=S)NC2=O)cc(OC)c1O
O=C(Nc1ccc(NC(=O)c2ccccc2NC(=O)c2ccccc2Cl)c(F)c1)c1ccco1
CCc1cccc(NC(=S)N2CCN(c3ccccn3)CC2)c1
CC(=O)OCC1OC(n2cc(C3CCc4ccccc43)nn2)C(OC(C)=O)C(OC(C)=O)C1OC(C)=O
Cc1cccc2c1C1CCCCN1C2=O
CCCCC(NC(=O)OC(CN(C)C)C(c1ccccc1)c1ccccc1)C(=O)c1ccccc1
COc1ccccc1-c1nc(Nc2ccc(N3CCOCC3)c(OC)c2)ncc1Cl
COc1ccc(CCNC(=O)CN2C(=O)NC3(CCOc4ccccc43)C2=O)cc1OC
N#Cc1cc(S(=O)(=O)N2CCCN(CC3CC3)CC2)ccc1Oc1cnccn1
O=C(c1cnccn1)N1CCCC2(CCCN(c3nccs3)C2)C1
O=C(c1cc(O)c(O)c(O)c1)c1coc2cc(OCC(=O)N3CCCC3)ccc12
COc1ccccc1C(=O)Nc1nccs1
CCc1ccc(-c2nc(CN3CCOC(COc4ccccc4)C3)co2)cc1
COC1C(=O)C=CC(O)=C2CC3OC3(C)C2C2OC(=O)C(CN3CCN(C)CC3)C12
CCCc1c(N(N)C(=O)CSCC(=O)Nc2cccc(C)c2)c(=O)[nH]c(=O)n1Cc1ccccc1
CCCCCCCCCCCCCCCCCC#CCCCC=CCC(=O)N1CC23C=CC(O2)C(C)C3(O)C(=O)OC12C(=O)N(C)c1ccccc12
CCCC=C1C2Cc3ccccc3C1(NCC)CCN2CC
CCC(C)C1NC(=O)C(CCCNC(=N)N)NC(=O)C(N)NC(=O)C(CO)CSSCC(C(=O)NC(C(=O)NC(CCN)C(=O)c2nn[nH]n2)C(C)O)NC1=O
CCCNC(=O)CCCn1cnc2sc3c(c2c1=O)CCCC3
CCCCCCN(C(=O)c1ccc2ccccc2n1)c1ccc2ncn(Cc3ccc(-c4ccccc4-c4nnnn4C)cc3)c(=O)c2c1
Cn1cc2c(nc(NC(=O)CN3C(=O)c4ccccc4C3=O)n3nc(-c4ccco4)nc23)n1
O=C1C(=C2C=CC=CN2)C2(CCN(c3cc(C(F)(F)F)ccc3Cl)CC2)C(=O)N1c1ccccc1
COc1ccc2c(c1)OC(=Cc1ccc(OCCCN3CCCC3)cc1)C2=O
C=Cc1ccc(CCCCCCCCCC(=O)c2ccc(O)cc2)cc1
COc1ccc(C(=O)NC2CCCc3ccccc32)cc1[N+](=O)[O-]
CC(C)c1ccccc1C(C(=O)NCc1cc(C(F)(F)F)cc(C(F)(F)F)c1)N(C)C(=O)CNc1ccc(C(F)(F)F)cc1
COc1ccc(-c2ccc(N)cc2)cc1
CCCc1ccc(CNCCc2sc(-c3ccc(OC(F)(F)F)cc3Cl)nc2C)cc1
Cc1nc(NCC2CCCO2)c2nc(-c3ccccc3)cc-2[nH]1
CC(C)CC1(CC(=O)O)OCCc2c1[nH]c1cc(C#N)ccc21
CC(C)c1ccc(N(C)CCOc2ccc(S(=O)(=O)C3(C(=O)NO)CCOCC3)cc2)cc1
COCCNC(=O)C1CC(Cl)N(S(=O)(=O)c2cccc(C)c2)C1
COCCN(C)c1cc(=O)oc2ccccc12
O=C(NC1CCCCC1)C1CCN(c2ncnc3c2nnn3-c2ccc(F)cc2)CC1
Cc1ccc(O)c(-c2ncc(O)c(NCc3ccccc3Cl)n2)c1
COc1cc(C(=O)NCC(=O)OCCN2C(=O)c3ccccc3C2=O)cc(OC)c1OC
CCOc1ccc(NC(=O)C2=C(C)Nc3nc(CC)nn3C2c2ccc(C)cc2)cc1
CSc1nc(NC2CCCCCC2)c2ncn(C3OC(CO)C(O)C3O)c2n1
Clc1cnc(N2CCOCC2)nc1Nc1ccc2[nH]nnc2c1
COc1ccc(Cl)cc1CC(=O)N1CCN(c2ccccn2)CC1
N#Cc1cccc(-c2ccc(C3C(CO)N4C(=O)CN(C(=O)c5cc6ccccc6o5)CC34)cc2)c1
CC1=CC(=O)C(O)=C(C)C1=O
O=C(Nc1ccc(OC(F)(F)F)cc1)c1cc(-c2ccc(F)cc2Cl)on1
O=C(O)COc1cccc(Br)c1C(=O)C=Cc1ccc(Br)cc1
COc1ccc(C=NNc2ncnc3sc(C)cc23)cc1
Cc1cc(CC(=O)O)cc2ccn(C)c(=O)c12
N#Cc1cccc(COc2nc(N)cnc2Cl)c1
N=C(N)NCCCC1NC(=O)N(C2CCN(CCC(=O)O)CC2)C1=O
Cc1ccc(C(=NNC(=O)CCN2CCCCC2)[N+](=O)[O-])cc1C
CCOP(O)(=S)C1C(=N)Oc2ccc(-c3ccc(N4CCCCC4)cc3)cc2C1c1ccccc1
CC(N)Cc1cccc(-c2nc(Br)n[nH]2)c1
O=C1C2C3CCC(C3)C2C(=O)N1CCCCN1CCN(c2cccc(Cl)c2)CC1
Oc1ccc(C(c2ccccc2)c2ccccc2)c(OCCCNCC(Cl)c2ccc(OC(F)(F)F)cc2)c1
COc1ccc(CN2CCN(c3ccc(-c4ccc5c(c4)sn5-c4cc(Cl)cc(Cl)c4)cn3)CC2)c(OC)c1
CCCCCCCCCCCCCn1ccc(=NCCCCCCC)cc1
Oc1ccc2c(O)c(-c3ccsc3)ccc2c1
NC(=O)c1nc(C(=O)NCCCCCCCNC(=O)OCc2ccccc2)cn1CC(=O)O
COc1cc(OC)cc(-c2nc(CNS(=O)(=O)C(F)(F)F)cs2)c1
Cc1c(C(=O)NCc2ccc(S(N)(=O)=O)cc2)oc2ccc(S(=O)(=O)N3CCOCC3)cc12
O=C(c1ccc(Cl)cc1)N1CCC2(CC1)CCN(C1CCCOC1)CC2
O=C(NCc1ccccc1)c1cc(-c2cccc(CNCCC3=CCCCC3)c2)cs1
COc1cc(NCCCn2ccnc2)nc(SCc2ccc(C)cc2)n1
CNC(=O)C(C)Cc1ccc(OC)c(OCC=C(C)C)c1
COc1cc(C(=O)Nc2cc(C)c(=O)n(C)c2)n(C)n1
COC(C(=O)NN=C(C#N)c1ccc(NC(=O)c2ccc(O)cc2)cc1)C(F)(c1ccccc1)c1ccccc1
Cc1ccc(C=C2CNc3ccccc32)cc1
COc1ccc(S(=O)(=O)Nc2cccc3cccnc23)cc1OC
COc1ccc(-c2ccc3ncnc(NCc4cccs4)c3c2)cc1
COc1ccc(C(=O)NCC(NC(=O)c2ccc(C(F)(F)F)c(OC)c2)C(=O)O)o1
CN(C)CCCSSc1cc(Br)ccc1CS(=O)(=O)C(F)(F)F
C=CCn1c(O)nc2c(ncn2Cc2ccc(OCC)cc2)c1=O
CC(C)(C)CNc1cc(C(F)(F)F)ccc1CNc1nnnn1-c1ccc(C(C)(C)C)cc1
Cc1ccc(-c2c(C#N)c(=O)n(C3OC(CO)C(O)C(O)C3O)c(=S)n2-c2ccccc2)cc1
Cc1ccc2nc(-c3ccccc3)c(CC3CCC(C(=O)NC4CCCCC4)CC3)n2c1
CCc1nc(Nc2cccc(O)c2)sc1-c1ccc(OC)c(OC)c1
CC1CCN(c2nc3ccc(C(=O)Nc4cccc(CO)c4)cc3s2)C1
O=C(NCC1CCCO1)c1c(Cl)[nH]oc1=O
COc1ccccc1-c1cc(NCCc2c[nH]cn2)ncn1
COc1c(C)c(C)c2c(c1C)C1(C)CCC3(O)C4CC(C)(C)CCC4(C)CCC3(O)C1=CC2=O
Cc1cc(F)ccc1OCc1cc(C(=O)N2CCC3(CC2)OCCO3)no1
Cc1ccc(-n2c(SC(F)(F)F)nc(Cl)c2Sc2ccc(CC(=O)O)cc2)cc1
CCCC(=O)NC12OC(OC1C)N1CCCC(COc3ccccc3-c3ccccc32)C1
COc1cc(C2c3cc4c(cc3C(OC)C3COC(=O)C23)OCO4)cc(OC)c1OC
CCCCCC(c1cccnc1)N1CCC(NC2CCC(c3ccccc3)CC2)CC1
O=C(Nc1ccc(F)cc1)c1cc([N+](=O)[O-])ccc1N1CCCCC1
CCCn1c(=O)n(C)c(=O)c2nc(C(=O)OCC)cnc21
COC(=O)c1nnn(Cc2nnc(SCc3ccc(C)cc3)n2Cc2ccccc2)c1F
CC(=O)C(Cc1ccccc1)N(C)CCCCCCN(CCCCCCO)CCCCCCOc1ccccc1
Cc1c2c(cc[n+]1Cc1ccc(C(F)(F)F)cc1)c1ccc(OC(C)C)cc1n2Cc1ccccc1
COc1ccc(C(=O)Nc2ncnc3sc(C(C)(C)C)cc23)cc1
Cc1cccc(C(=O)N2COC(CCN3CCC(C(N)=O)(c4ccccc4)CC3)(c3ccc(Cl)c(Cl)c3)C2)c1
Cc1cc(O)ccc1-n1cnc(C(=O)NCC=Cc2cccnc2)c1
COc1ccc(Cc2nc3ccccc3s2)cc1
O=C(Nc1ccc(F)cc1)N1CCCC1c1ccncc1
O=C(C=Cc1ccc(Sc2ccc(C(F)(F)F)cc2[N+](=O)[O-])c([N+](=O)[O-])c1)NO
CC(=O)N1CCc2sc(NC(=O)c3ccc(-n4cccc4)cc3)c(C(=O)c3ccccc3)c2CC1
CC(=O)NC(C#N)(NC(=O)C(CCCN=C(N)N)Cc1ccccc1)NC(=O)C(CC(=O)O)NC(=O)C(C)Cc1ccccc1
CCCCCOC(=O)N1CCN(C(=O)C(CCC(=O)O)NC(=O)c2cc(N3CCC(OC)CC3)cc(-c3ccccc3)n2)CC1
Cc1cc(C)cc(N(CC(=O)N2CCC2)C(=O)CCC(=O)Nc2ccccn2)c1
CCCC(CCC)=NNC(=O)CNC(=O)c1ccc(Br)o1
CC(=O)C12CCC3(C)CCC(C)(C)CC3C1=CCC1C3(Cl)CC(SCCN(CCO)CCO)C(=O)C(C)(C)C3CCC12Cl
COc1cccc(C)c1OCCNCc1c(C)nn(OC)c1C
CCCC1(C)Oc2c3c(c4c(C)cc(=O)oc4c2C1=O)OC(C)(C)C=C3
N#Cc1ccccc1-c1ccn2ncc(C(=O)N3CC=C(c4ccccc4)CC3)c2n1
CCN1C(=O)C2C(c3ccc(OC)cc3)NC3(CCCCC3=O)C2C1=O
Cc1ncc([N+](=O)[O-])n1C1OC(COC(=O)C=Cc2ccc(C(F)(F)F)cc2)C(OC(=O)C=Cc2ccc(C(F)(F)F)cc2)C1OC(=O)C=Cc1ccc(C(F)(F)F)cc1
CCNC(=S)SC(Cc1cccnc1)C(=O)NC
COC(=O)c1cc(Cl)ccc1C(=O)N1CCC2(CC1)CCN(c1ccncc1)CC2
CCOC(=O)C1=C(C)N=c2sc(=Cc3ccc4c(c3)OCO4)c(=O)n2C1c1ccccc1C(F)(F)F
COC(=O)c1cc2c(s1)c(=O)n(C)c1cc(F)ccc21
O=C(NCc1ccncc1)C1CC2COCC2N(Cc2c[nH]cn2)C1
CC(C)c1cc(-c2cnn(C)c2)c2c(c1)C(O)(CC(=O)O)c1ccccc1-2
COc1cccc2c1CCC1CCN(C(=O)C=Cc3ccc([N+](=O)[O-])o3)C21
O=C(Nc1ccc(-c2nc3ccccc3n2-c2ccccc2)cc1)c1ccccc1F
CCc1ccc2c(c1)CN(O)C(c1ccsc1)C2
CCOC(=O)C1OC2c3cc(Cl)ccc3-c3ccc(Cl)cc3OCC12
COC(=O)C1C(=O)N(c2ccccc2)C1SC(=Nc1ccccc1)SCc1ccccc1
O=C1CN(c2ccc(N3CCC(Cc4c(C(F)(F)F)[nH]c5cc(Cl)ccc5c4=O)CC3)cc2)C1=O
O=C(NCc1ccc(Br)s1)C(=O)c1c[nH]c2ccccc12
O=C(Cc1cccc(NC(=O)C2CCN(C(=O)Nc3cccc(F)c3)CC2)c1)Nc1cccc(C(=O)Nc2cccc(F)c2)c1
O=C(C=Cc1ccc(Cl)cc1Cl)c1ccc(Cl)c(O)c1C(F)(F)F
Cc1cc(=O)oc2cc(OCCN3CCN(Cc4ccccc4)CC3)ccc12
O=C1C=CC2(Cl)C(O)CCCC2(Cc2ccccn2)N1
CCC=CCC=CCC=CCC=CCC=CCCCC(=O)OC1OC(=O)C=C1CCCCCCCC(C)CCC1=CC(O)OC1=O
c1cncc(-c2ccc3c(c2)C2CNCC3C2)c1
CC(Cc1ccccc1)NC(=O)C(Cc1ccc(S(N)(=O)=O)cc1)NC(=O)NCc1ccccc1
COc1ccc(-c2ncc3cccc(NC(=O)C4CC4)c3n2)cc1
Cc1ccc2oc(Cc3ccccc3Nc3c(NCCCO)c(=O)c3=O)cc2c1C
CC(C)(C)c1ccc(S(=O)(=O)N2CCN(CC(=O)NN=Cc3ccccc3)CC2)cc1
CCNC(=O)c1coc(N2CCOCC2)n1
CC(=O)N1CCCC12CCN(C(=O)c1ccccc1F)CC2
CC(=O)n1c(SCC(=O)Nc2nc(-c3ccccc3)c(C)s2)nc2ccccc2c1=O
CSCCC(NC(=O)c1ccc(C=C2SC(=O)N(Cc3ccccc3F)C2=O)cc1)C(=O)O
COc1[nH]c2cc(Cl)ccc2c1-c1cc(NCc2ccccc2)c(C(F)(F)F)cn1
C=C1C(=O)C=C(OC)C12OC2C
Cc1ccc(NC(=O)CN(C)c2ccccc2)cc1Nc1nccc(-c2cccnc2)n1
Cc1ccc(Cn2cc(C(=O)NCc3ccccc3)c3nc(C)ccc32)cc1
CC(CCc1ccccc1)NC(=O)c1cccnc1Oc1cc(F)c(C(=O)c2cn(C)c3ccccc23)c(Cl)c1
CC1=C(OCC(C)Cn2cc(-c3ccccc3)c3ccccc32)C(O)SC1=O
Cc1cc(C)cc(NC(=O)CC(=O)c2ccccc2)c1
O=C1c2ccccc2S(=O)(=O)c2cc(F)ccc21
c1ccc(Nc2nc(-c3ccccc3)c(-c3ccccc3)s2)cc1
CC(=O)c1c(O)c(O)cc2ccc3nccn3c12
CC1=CC2=NCC(C(N)=O)N2c2ccccc21
O=C(O)c1cccc(-n2c(=O)cnc3cnc(Nc4ccccc4)nc32)c1
CC(=Cc1cccn1-c1ccc(CC(=O)O)cc1)C(=O)C=C(O)C(=O)O
N=C(N)NN=Cc1cccc([N+](=O)[O-])c1
COc1cc(C2c3cc4c(cc3C(NCCCOC(C)=O)C3COC(=O)C23)OCO4)cc(OC)c1O
CC1=C(Cc2cccc(C)c2)C(c2ccccc2O)NC(=O)N1
CC(=O)c1ccc(NC(=S)Nc2cc(-c3nc4ccc(Oc5ccccc5)cc4c(=O)n3Cc3ccccc3)ccc2Cl)cc1
Nc1ncnc2c1ncn2C1OC(COS(=O)(=O)NC(=O)c2ccccc2O)C(O)C1O
O=C(C=Cc1ccc(C(F)(F)F)c(Cl)c1)NCCCCCN1CCC(NC(=O)c2c(Cl)cccc2Cl)C1
CC(C)CN(CC(O)C(Cc1ccccc1)NC(=O)OC1COC2OCCC12)S(=O)(=O)c1ccc2nc(N(C)C)sc2c1
Cc1cc(C)c2c(c1)C(=O)N(C1CCC(=O)NC1=O)S2(=O)=O
COc1ccccc1C1C(C(=O)O)C(=O)C(=O)N1c1ccc(-c2ccsc2)cc1
COc1ccc(-c2nc(CCC(=O)c3ccc4c(c3)CCO4)c(C)o2)cc1
Cn1c(=O)c(C(N)=O)c(O)c2cc(C(F)(F)F)ccc21
CCOC(=O)C1=C(C)NC(c2ccccc2)=C(C(=O)OCC)C1c1cccc(OCC(=O)NN)c1
O=C(NN=Cc1ccc(Br)cc1)c1ccccc1CN1CCOCC1
CS(=O)(=O)N1CCN(C(=O)Nc2cccnn2)CC1
CN1CCN(c2cc3[nH]c(=O)c(=O)[nH]c3cc2[N+](=O)[O-])CC1
CCCCN1CC=C(c2ccccc2)C(C(=O)OCC)C1
CC(=O)Nn1cc(C(=O)Nc2ccc(C(C)C)cc2)c2ccccc21
CC(C)=CCc1c2n(c3ccccc3c1=O)C(C)C(C(=O)C1(C)CCCC1)=N2
CN(C)C(=O)N=C1NC2(CCCCO2)Cc2sccc21
O=C1c2cccc3cccc(c23)C(=O)N1CCC(CO)n1cnc(-c2cccnc2)cc1=O
O=C1c2ccccc2C(CC(O)CN2CCC(Cc3ccccc3)CC2)c2ccccc21
Cc1ccc([N+](=O)[O-])cc1-c1nnc2sc(C3CCCCC3)nn12
CC(=O)N1CCOC2(CCN(C(=O)C(C)(C)C)CC2)C1
CC12CCC3C(CCC4CC(O)CCC43C)C1CCC2N
CS(=O)(=O)N1CCCC(C(=O)Nc2ccc3ccccc3c2)C1
CS(=O)(=O)N(CCc1ccccc1)CC(O)CN1CCC(c2cc(-c3ccc(F)cc3)cs2)CC1
Oc1ccc(-c2cn3c(n2)sc2cc(-c4ccco4)cnc23)cc1
Cc1cccc(N2CCN(C(=O)C3(C)CCC(NC4c5ccccc5CC5CCCC54)C3)CC2)c1C(N)=O
COc1cc(C2c3cc4c(cc3C(Nc3ccc(NCCCN5CCN(c6ccccc6)CC5)cc3)C3COC(=O)C23)OCO4)cc(OC)c1O
CCc1ccc(C2=NN(C(=O)c3cc(O)cc(O)c3)C(c3ccccc3)C2)cc1
NCCOc1cncc(-c2cc3c(-c4ccncc4)n[nH]c3cc2Cl)c1
c1cnc(N2CCN(Cc3nc4cccnc4n3C3CCOCC3)CC2)nc1
CC(=O)N1CCN(C(=O)C2Cc3cc(S(=O)(=O)N4CCCCCC4)ccc3N2C)CC1
CC(=O)c1cccc(NC(=S)N2CCc3cc(C)c(Br)c(Br)c32)c1
COc1cccc(-c2noc(C3CCN(C(=O)NCc4cccnc4)CC3)n2)c1
COc1ccc(C(=O)COC(=O)CCc2nc(=O)c3ccccc3[nH]2)cc1
Cc1nc2c(NC(=O)c3ccc(N4CCC(F)CC4)nc3)cccc2c2ncnc(N3CCC(O)CC3)c12
CN1C(=O)CN=C(c2ccccc2Cl)c2ccccc21
O=C(c1ccc(F)cc1)c1ccccc1NC(Cc1ccc2c(c1)OCO2)C(=O)O
C#CCCCC1OC2OC3(C)CCC4C(C)CCC(C1C)C24OO3
CNC(=O)C1Cc2ccccc2CN1S(=O)(=O)c1ccc2c(c1)NC(=O)C(C)S2
Cc1ccc2c(c1)OC(C)(F)C=C2N(CC1CCN(C)CC1)C(=O)c1sc2ccccc2c1C(F)(F)F
O=C1CCC2(CCCCC2)c2cnn(-c3cccc(Cl)c3)c21
CCc1ccccc1-c1nccc2cc(S(=O)(=O)Nc3nccs3)ccc12
C=CC(C)=CCOc1ccc(-c2nc(-c3ccc(NC(C)=O)cc3)c(-c3ccc(NC(C)=O)cc3)[nH]2)cc1
Cc1cc(O)c(C(c2ccccc2C)N2CCCC(N3CCCCC3=O)C2)c(=O)o1
Cc1ccc(-c2cc(-c3cccc([N+](=O)[O-])c3)nc(Nc3ccc(O)cc3)n2)cc1
Fc1ccc(C(CNCCCCCCCCCN(CC(F)(F)F)C2CCCCC2)c2ccc(C(F)(F)F)cc2)cc1
Cc1ccc2c(c1)CCC2NC(=O)Nc1cc2c(c3[nH]c4ccccc4c13)NC(=O)C2(C)C
CC1CCC2(C)C(CCC3C2CCC2(C)C(=C(O)O)CCC32C)C1=Cc1cnoc1-c1cccnc1
CC(C)NC(=O)CCN1CCc2cc(S(=O)(=O)N(C)C)ccc21
CN1CCC(Oc2cc3nc(-c4cccc(C(F)(F)F)c4)cc(OCCN4CCCC4)c3c(=O)o2)CC1
CC(C)C(N)C(=O)Nc1ccc(CC(O)C(=O)NCC2OC(n3ccc(=O)[nH]c3=O)C(O)C2O)cc1
Cn1cc2c(nc(NC(=O)c3ccccc3)n3nc(-c4ccco4)nc23)n1
CC(=O)Nc1ccc(C(=O)Nc2ccc(C(C)=O)cc2)c2ccccc12
CSC(=NCc1ccncc1)c1c(O)n(-c2ccccc2)c(=O)[nH]c1=O
CC(C(=O)N1CCN(c2ccccc2)CC1)N(C)CCOc1ccccc1
CC(C)N1CCc2c(n(C)c3ccc(OCc4ccccc4)cc23)CC1
CC1CCC2(C)C(O)CCC2C1(C)CCC1=CC(=O)OC1
O=C(Nc1ccc(NC(=O)C2CCCCC2)cc1)c1sc2c(Cl)cccc2c1Cl
CN(C)CCCN(C(=O)Nc1cccc(-n2cccn2)c1)c1nc2cc3c(cc2s1)OCO3
Cc1ccccc1C(=O)OC1CCN(CCCOc2ccc(-c3nnc4n3-c3cccnc3Nc3ccccc3-4)cc2)CC1
CC(=O)NC(=Cc1ccccc1)C(=O)N(C)c1ccccc1
COc1ccccc1C1C2=C(CC(C)(C)CC2=O)N(N(C)C)C(=N)C1C#N
Cc1ccccc1
COc1cc2c(cc1OC)-c1c(OC)c(O)cc3c4cc5c(cc4nc-3c1N1CCN(C)CC1C2)OCO5
CCOC(=O)c1cccc(N2CCC(NC(=O)c3ccc(NS(C)(=O)=O)cc3)CC2)c1
CC(=O)Nc1nc2c(c(-c3ccncc3)c1CN)CCN(C(=O)c1ccc(Cl)c(Cl)c1)C2
Cc1cc([N+](=O)[O-])ccc1N=NC(=O)NCc1ccccc1Cl
Cc1cc2c(cc1C)N(N)C1=C(C(=O)CC(C)C1)C2c1ccc(O)cc1
O=C(NC(=Cc1ccc([N+](=O)[O-])cc1)C(=O)N1CCOCC1)c1ccccc1
C=CC1=CC(=O)c2c(c(COC(N)=O)c3n2CC2CC32)C1=O
CCCn1c(N)nc2ccc(-c3ccccc3)nc21
COc1ccc(-c2cc(=O)oc3c(CN4CCN(Cc5ccc(Cl)cc5)CC4)c(O)ccc23)cc1F
COc1cc2c(cc1OC)C1CC(c3ccc(C(N)=O)cc3)=NCC(=O)N1CC2
Cc1cc(C)c(C(C)(C)CC(O)(O)CN2CCOCC2)c(C)c1
N=C(N)NS(=O)(=O)c1cccc(Cl)c1Cl
COc1ccc(C(=O)N(c2ccc(OC3=CC=Nc4cc(OC)coc3c3c(c4)OCCO3)cc2)C2CCN(C(C)=O)CC2)cc1
CCc1cccnc1C(=O)N1CCc2nc(N(C)C)ncc2C1
COC1=C(c2ccc(C)cc2)S(=O)(=O)N(C(C)=O)C1=O
CCOc1ccc2cccc(CC(NC(=O)c3cc4ccccc4[nH]3)C(=O)NC(Cc3ccccc3)C(=O)C(=O)O)c2c1
O=C(c1cc2cc(O)ccc2[nH]1)N1CCOCC1
CCN1CCCN(c2ccc(Nc3ncc4c5ccncc5n(C5CCCC5)c4n3)nn2)CC1
O=C(CN1C(=O)NC2(CCCC2)C1=O)NN=Cc1cc([N+](=O)[O-])ccc1O
Cc1ccccc1NC(=O)COc1ccc(N(C)S(=O)(=O)c2ccc(F)cc2)cc1
Nc1cccnc1N1CCN(CC2Cn3c(=O)n(-c4ccccc4)c(=O)n3C2)CC1
CN1C2CCC1CC(O)(c1ccc(-c3ccncc3)cc1)C2
CCC1CCC2C3CCC4CC(N(C)C(=O)C=Cc5ccccc5)CCC4(O)C3CCC12C
CCCCc1cc(C(=O)O)c(S(=O)(=O)N2CCN(CCCC)CC2)cc1-c1nc(=O)c2c([nH]1)c(C)nn2C
NN=C(C=Cc1ccccc1)c1ccc(-c2ccc(Cl)cc2)cc1
CCCCC(O)C=CC1C(O)CC(=O)C1CC=CCCCC(=O)O
O=C(NC1CCCC1)c1cccc(O)c1Cl
Cc1cc(C(=O)N2CC(C(=O)N3CC(O)(F)C(F)(F)C3)C(c3ccc(F)cc3F)C2)[nH]n1
CCc1ncnc(-c2ccc(C(=O)N3CCC(C)(O)CC3)c(C)c2)c1C#Cc1ccc(N)nc1
CSc1ccc(-n2cnnc2SCC(=O)c2ccc(C)cc2)cc1
CNC(=O)c1cccc(C(=O)N2CC(OC)C3OCCCC32)n1
COc1ccc(C=C2C(=O)Nc3ccc(C)cc32)cc1
CCOC(=O)CCCNC(=O)NC(N)=S
Oc1ccc(-c2nc(-c3cccc(O)c3)[nH]c2-c2ccncc2)cc1
Cc1cc(C)n(-c2cnc(Cl)c(N3CCC(NC(=O)c4ccccc4C)C3=O)c2)n1
Cc1nn(C)c(C)c1C1CCCN1Cc1nc2cc(C(F)(F)F)ccc2n1C
O=S(=O)(c1ccccc1)c1cc(Cl)c2oc3c(c2c1)CCCC3
O=C(OCc1cc(=O)n2nc(C3CC3)sc2n1)c1cccc(NC(=O)c2ccco2)c1
CCOC(=O)c1nccn1C1CCCN(Cc2cc(Cl)ccc2F)C1
[truncated: 578,140 more chars]
