# Supplementary material for: t-SMILES: a fragment-based molecular representation framework for de novo ligand design
Source: Nat Commun. 2024 Jun 11;15:4993. doi: 10.1038/s41467-024-49388-6 (PMC11167009; doi:10.1038/s41467-024-49388-6)
Supplement: Supplementary file 4 — Source Data [file 41467_2024_49388_MOESM4_ESM.zip › Soure data/Source data and code for all other graphs/Metrics/Models/Chembl/ChEMBL_TSDY_HSV[MPL][rnd10][bs128]/gen.smi.re_smils[1].smi.rnd10000.csv]

C=C1C(=O)C23C=C(C(=O)OC)C4C(C)(C)CCCC4(C)C2CCC1C3
CC(=O)c1c(O)c2cc(OCc3ccccc3)ccc2n1C(C)=O
CCc1nn(CC(=O)Nc2ccc(C)cc2)c(=O)c2cc3ccccc3n12
COCC12CCN(c3ncc(F)cn3)CC1Oc1ccc(NC(=O)OC(C)C)cc12
Cc1ccccc1-c1nc(C(=O)NC(Cl)c2ccccc2Cl)ccc1CC(=O)O
Cc1ccc(-n2cc(CNC(=O)C(C)(O)c3ccc(F)c(F)c3)nn2)cc1
COc1ccc(C#N)c(CN2CCn3nc(-c4ccc(F)cc4)cc3C2=O)c1
C=C1C(=C(O)C(=O)NC2CCCCC2)C(=O)NC1O
COC(=O)CCN(C)c1ccc(S(=O)(=O)Nc2nc(CC(C)C)nc(OCCc3ccccc3)c2OC)cc1
O=c1c2c([nH]c3ccccc13)C(c1ccc3c(c1)OCCO3)N(C1CCN(Cc3ccccc3)CC1O)C2
O=C1c2c(cc(-c3ccc(-c4ccccc4)cc3)nc2NCCO)CCN1C1CCCCC1
CCC(C)C1(C)Oc2ccc(OCCCC(=O)O)cc2C(n2cccnc2=O)C1O
O=C(Cn1cnc2c(oc3ccccc32)c1=O)NC1CCCCC1
CC1(C)CSC(c2cc(C#N)cc3cc(-c4ccc(S(N)(=O)=O)cc4)oc23)=N1
Cc1ccc2c(c1)N(C(C)C(=O)N1CCCCC1)c1ccccc1S2
Cc1cc(-c2cc3c([nH]2)CCNC3=O)on1
CC(C=CC=CC(=O)O)=CCC12OC(C)(C)C3CC(C=C4C(=O)c5c(O)cccc5OC431)C2=O
COc1ccc(C(=O)C(OC)C(O)C(C)C)c2c1OC(C)C2
COc1cc(C(=O)OCCN2CCN(c3ccccn3)CC2)c(Cl)cc1N
Cc1cccc(C(=O)NC2CCC(N3CCN(c4ccccn4)CC3)CC2)n1
COc1ccccc1CNC(=O)CNC(=O)c1ccc([N+](=O)[O-])s1
CCCCS(=O)(=O)C1C(c2cncc(Cc3ccc(O)cc3)c2)OC(O)C(Cl)C1CO
CN(C)CCN1Cc2cccc3[nH]c(=O)n(c23)CC1CCCN
CN(Cc1ccccc1)C(=O)COC(=O)c1cnn(-c2ccccc2)c1C(F)(F)F
Cc1cc(Cl)cc(Cl)c1OCC1SC=CN1S(=O)(=O)c1ccc(C=NC(CCSC(=N)N)C(=O)O)cc1
CNc1ccc(C=Cc2nc(OCCOC)c3ccccc3n2)cc1
Cc1ccc(C(CNC(=O)c2ccc(Cl)c(Cl)c2)C(=NNc2nc(=O)cc(C)[nH]2)N(C)C)cc1
CCOC(=O)c1scc2sc(N(CCN3CCOCC3)C(=O)C3CCCC3)nc12
Cc1cc(C2=NC(=O)C(Cc3cccc(N)c3)S2)ccc1OCCCCCCC(=O)O
O=[N+]([O-])c1ccc(S(=O)(=O)N2CCN(Cc3ccccc3F)CC2)cc1
O=C1C(NC2CCCCC2)=CCN1c1cccc2ccccc12
CCCCCCCCCCCCCSC1=C(Cc2ccccc2)C(=O)C=C(O)C1=O
CC(=O)OC1(C)OC23OC1CCC2(C)C(C)C(C)CC3C=CC=C(C)C(=O)O
CC(=NOC(=O)c1ccc(C)cc1)c1ccc(N)cc1
CC(C)C(N)C(=O)Nc1ccc(CC(O)C(=O)NCC2OC(n3ccc(=O)[nH]c3=O)C(O)C2O)cc1
CCCCN(C(=O)COc1ccccc1)c1cccc(C)c1
Cn1c(SCCOc2ccccc2)nnc1-c1ccccc1
CCOP(=O)(F)C(=C(c1ccc(O)cc1)c1ccc(S(C)(=O)=O)cc1)c1ccc(F)cc1
Cc1cc(CNC(=O)c2ccc(-c3ccn(C)n3)cc2)oc1C
S=C1SC(=Cc2ccc(Br)cc2)C2CSCCN12
CCNC(C)CN1CCCN(c2ccc(-n3nc(C(=O)NC4c5ccccc5CC4O)c4ccccc4c3=O)cc2)CC1
CCCCN(CC(=O)N(C)C(CC(C)C)C(=O)NC(C(N)=O)C(C)C)C(=O)C(NC(=O)C(CCC(N)=O)NC(=O)C(C)NC(=O)C1CCCN1)C(C)C
Cc1cc2sc(=Nc3ccc4c(ccn4CC(=O)O)c3)n(C)c2cc1C
c1ccc(-c2cnn3cccnc23)cc1
COc1ccc(-c2cc(C(=O)NCCCN3CCCC3=O)c3ccccc3n2)cc1OC
COc1ccc(C(=O)c2nccc3cc(OC)c(C)c(OC)c23)cc1
Cn1cncc1-c1cc2c(c3c1ccn3C)C1CCC2O1
O=C(Nc1cc(Cl)ccc1OC(F)F)C1COc2ccccc2O1
Cc1ccc(-c2nc(CN(Cc3ccc(S(C)(=O)=O)cc3)c3ccccc3)co2)cc1
COc1ccc(C=CC(=O)c2c(OC)cc(O)cc2OC)cc1Nc1ncc(C)c(OC)n1
COc1cc(CNC(=O)OC(C)(C)C)cc(OC)c1OC
COc1cccc(-c2nc(S(=O)(=O)c3ccccc3)c(N3CCCC3)o2)c1
Clc1cccc2[nH]c(-c3ccccc3NCc3ccncc3)nc12
CCCC(=O)Nc1c(OC)c(=O)oc2cc(OCCc3nc(-c4cccc(C)c4)oc3C)ccc12
Cc1ccccc1-c1nnc(-c2csc(N=C(N)N)n2)o1
Cc1c(C(=O)NN2CCCCC2)nn(-c2ccc(Cl)c(Cl)c2)c1-c1ccc(Cl)cc1
Cc1cc(-c2ccc(F)cc2)c(CNc2ccc(C(C)C)cc2)c(=O)[nH]1
COC(=O)c1c(C(Cl)(Cl)Cl)nc2c(OCc3ccccc3)cccn2c1=O
CN1CCN(C(=O)c2ccn3cc(Cl)cnc23)CC1Cc1ccccc1
COc1cccc(CN2CCN(C(=O)c3cnoc3C)C3CS(=O)(=O)CC32)c1
Nc1nccn2c(C3CCC3)nc(-c3ccc(Oc4ccccc4F)cc3)c12
O=C(O)c1ccc(C=NNC(=O)c2ccncc2)cc1
COc1ccc(NC(=O)Nc2ccc(-c3nc(N4CCOCC4)nc(N4CCOCC4C)n3)cc2)cc1
CC(C)Oc1ccccc1CN1C(=O)CCC12CCN(c1ncnc3[nH]ccc13)CC2
CCOC(=O)C1=C(c2ccc(C)cc2)NC(=O)NC1c1ccc(F)cc1
Cc1ccnc(N2CC3CN(C(=O)c4cccn4-c4cccc(F)c4F)CC3C2)c1
Cc1ccc(CN2CCCC(COc3ccccc3Cl)C2)cc1
CSc1ccc(-c2nc3ccccn3c2NC2CCCC2)cc1
CCCC(=O)N1CCC(C(=O)N2CCC(c3ccc(OC)cc3)CC2)CC1
CC(O)CNc1nc(-c2ccccn2)cs1
CSC1(c2ccccc2)C=C2CCC3C4CC(O)C(=O)C4(C)CCC3C2(C)CC1
CC(=O)N1CCCN(C(=O)c2ccc3cc4n(c3n2)CCCNC4=O)CC1
O=[N+]([O-])c1ccc(-c2nnc(SCc3ccccc3Cl)o2)cc1
CCc1n(Cc2ccccc2Cl)cc[n+]1CC(O)COc1ccccc1
O=C(O)c1ccc2c(c1O)C(=O)c1c(ccc(O)c1O)C2
CC1=C=CC(=O)N1c1c(C)cccc1O
O=C1CC(c2ccccc2)Nc2cc(Br)c(Cl)cc21
Cc1ccc(NC(=O)CN2C(=O)CSc3ccc(S(=O)(=O)N(C)c4ccccc4)cc32)cc1
O=C(CN(Cc1ccccc1)Cc1ccccc1Cl)NCCSc1ccccn1
Nc1nc(F)c2ncn(C3OC(COP(=O)(O)OP(=O)(O)OCC4OC(n5cnc6c(=O)nc(N)[nH]c6c5=O)C(O)C4O)C(O)C3O)c2n1
O=C(Nc1ccc(I)cc1)c1cc(Br)ccc1F
CNc1sc(-c2ccccc2Br)nc1-c1ccccc1Br
CCOC(=O)C12Cc3ccccc3C1N(Cc1ccccc1)C(=O)c1ccccc12
O=C(O)COc1ccccc1Cn1nnc2c(cnn2-c2ccc(F)cc2)c1=O
CC(C)OCCCNC(=O)c1ccc2c(c1)nc(NCCc1ccccc1)n2C
CNCC(=O)N1c2ccc(OC(F)(F)F)cc2C(=O)N2CCc3c([nH]c4ccccc34)C21
CCc1cc(OC)ccc1NC(=O)c1cc(-c2ccc(OC)cc2)nn1OC
CN1CCN(c2cc(-c3ccc(F)cc3)n(-c3cccc([N+](=O)[O-])c3)c(=O)c2C#N)CC1
CC(=O)NP(=O)(OCC1OC(n2ccc(=O)[nH]c2=O)C(C)C1O)OP(=O)(O)OP(=O)(O)OC1OC(O)C(O)C(O)C1O
CCC(C(=O)OCCN1CCC2(CC1)CC(=O)N(O)C2=O)(c1ccccc1)c1ccccc1
COCCOc1cc2c(c(O)c1-c1cc(C)c(OC)c(C)c1)C(=O)C(O)C(C)(C)O2
CSc1cccc(NC(=O)N2CCC(NC(=O)c3cccc(N)c3)CC2)c1
CCN(CC)C(=O)Cn1cnc2scc(-c3ccc(Cl)cc3)c2c1=O
Cc1ccc(NS(=O)(=O)c2cc3c(cc2N2CCCC2)NC(=O)CS3)cc1C
COc1ccccc1Oc1ccccc1NC(=O)Oc1ccccc1
Cc1ccc2nc(CC(C)C)c3cc(NC(=O)c4ccco4)c(=O)oc3c2c1
COc1ccc(S(N)(=O)=O)cc1C1c2ccccc2NC(=S)N1c1ccc(Cl)cc1
Cc1ccccc1NC(=O)c1cnc2cc(-c3ccc(F)cc3)nn2c1NCC1CCC(F)CC1
C1CCC2=C(CC1)C(CN1CCCCC1)CC2
Cc1cc(NC(=O)C2Cc3ccccc3N2C(=O)Cc2ccc(NC(=O)Nc3ccccc3F)cc2)no1
Cc1oc(=O)cc([N+](=O)[O-])c1C(=O)Nc1ccc(NO)cc1
Cc1ccc(C(=O)Cn2nc(-c3ccccc3OCCCC(=O)O)oc2=O)cc1C
CCOC(=O)CN1C(=O)C2(c3ccsc3CC)CC3C4(COC)CC1C(C(=O)N(C)C24)C3(O)C(C)=O
Cc1ccc(Nc2nccc(-c3ccco3)n2)cc1-c1ccc(CNC2CCCN(C)C2)[nH]1
CC(C)(C)c1cc(NC(=O)C2CCCN2CC(=O)Nc2cc(Cl)cc(Cl)c2)no1
Nc1nc(=O)n(C2CC(=O)C(CO)O2)cc1Br
COC(=O)c1cc2cc(Cl)cc(OCc3ccccn3)c2oc1=O
Cc1ccc(C2=NC(=O)C(=Cc3cc4ccccc4oc3=O)S2)cc1
CC(C)n1cc(C(=O)c2cncc(NC(=O)c3cc4occc4n3C)c2)c2cncnc21
CN(CCNCCCCN)c1ccc(S(=O)(=O)c2cccc(N)c2)c(N)c1
O=c1[nH]c(=O)n(C2OC(CSc3cnc4ccccc4n3)C(F)C2O)cc1F
Cn1cc(C(NC(=O)c2ccccc2Cl)C(Cl)(Cl)Cl)cn1
CCCOc1cccc(-c2oc3cc(OCCC)ccc3c(=O)c2OCCC2CCCCC2)c1
COc1cc(NS(C)(=O)=O)ccc1CN1CCCC2(CCN(CCC(N)=O)CC2)C1
CC(C)CN(Cc1ccccc1)CC1CC(c2ccccc2)=NO1
CC(C)(C)CC(=O)NC1CCc2ccc(OCCNS(=O)(=O)c3cn(CC4CC4)c4ccccc34)cc2C1Cc1ccccc1
CN(C)c1ccc(C=NNC(=O)c2ccc(-c3ccccc3)cc2)cc1
O=C(Nc1ccc(S(=O)(=O)N2CCCCC2)cc1)c1ccccn1
c1ccc2nc(NCc3nnc4n3CCCCC4)ccc2c1
CC(C)c1c(C(=O)c2ccccc2N)c(=O)n(N)c(=O)n1Cl
CCNc1cc(C(=O)NC(C)C(O)(Cn2cncn2)c2ccc(F)cc2F)cc(-n2cccn2)c1
CC1CCC(Cn2c(-c3cnn(N)c3)nc3ccc(-c4cccc(CNC(=O)c5cccc(CC#N)c5)c4)cc32)CC1
CC(CN(C)C)Nc1ccc(Nc2c3ccccc3nc3ccccc23)cc1
COc1cc2c(cc1OC)Oc1nc(-c3cccc(C)c3)cc(NCCCN3CCN(OC)CC3)c1C2
CC(C)(N)C(=O)NC(COC(=O)NCc1ccccc1)c1ccccc1
CC(=O)N1CCCC1C(=O)NC1CCC2(O)C(CCC3C4CCC(C)C4(C)CCC32)C1
COC(=O)C1=C(c2ccc(OC)cc2)C(=O)C(C)(C)C1
CCC1OC(=O)C(C)C(OC2CC(C)(OC)C(O)C(C)O2)C(C)C(OC2OC(C)CC(N(C)C)C2O)C(C)(OC)CC(C)C(=O)C(C)C(O)C1(C)O
Cc1ccc(CN(C(=O)Nc2ccc(C)c(Cl)c2)C2CC(=O)NC2=O)o1
CC(C)c1c(C(=O)Nc2nn[nH]n2)oc2cccc(OC3CCCCC3)c12
O=P(O)(O)C(NCc1nnn[nH]1)c1cnccn1
CCCCCCCCCCCCC(C)(C)C(=O)OCc1c(Cc2ccc(C)c(O)c2)c(O)c(O)c2c1CCC(C)(C)O2
CC(=O)c1cccc(S(=O)(=O)Nc2c(C)cc(NN=Cc3ccco3)cc2C)c1
CS(=O)(=O)Nc1nc2c(CNc3ccc([N+](=O)[O-])cc3)cc(C(F)(F)F)cc2o1
O=C1C=C(C2=C(c3cc(Br)cc(Br)c3)C(=O)N(O)C2=O)c2ccccc21
CCN1CCN(C(c2ccc(O)cc2)c2ccc(F)cc2)CC1
Oc1cccc(-c2nc(-c3cccnc3)no2)c1
Cc1c(-c2ccc(F)cc2)ccc2cccc(N(CC(=O)O)c3ccccc3)c12
O=C(O)CCCCCCCNC(=O)c1ccccc1SSc1ccccc1C(=O)NCCCCCC(=O)NO
COc1ccccc1-c1nc2ccccc2s1
OCc1ccc(-c2cc(C(F)(F)F)cc(C(F)(F)F)c2)cc1
COC(=O)N1c2ccccc2C(C)=C2N(c3ccccc3)CC3(C)c4ccccc4NC(=O)C213
C[S+]([O-])c1cccc(F)c1Cc1nc2ccc(C(=O)Nc3ccccc3)cc2o1
Oc1ccc(C2=Cc3cc(O)c(O)cc3C3=NCCN23)cc1
CCCN(CC(=O)NC1CCCC1)C(=O)c1ccc(S(=O)(=O)N(CC)CC)cc1
Cc1ccc(C2CC(=O)C=C(c3cc(OCCCCOc4cccc(O)c4O)ccc3O)C2)cc1O
COc1ccccc1OCC(=O)c1ccc(Cl)cc1
CC(Sc1nnc(-c2ccco2)s1)C(=O)O
Cc1nc(C#Cc2ccc3nccnc3c2)cs1
O=C(c1oc2cc(Br)c(O)c(O)c2c1Br)N1CCCCC1
ON=Cc1ccc[n+](CC#CC=CC[n+]2cccc(C=NO)c2)c1
C=C(CCCC(C)C)C1=CCC(C(=O)O)CC1
Cc1ncnc2c1c(N)c(N)n2Cc1cccc(NC(=O)c2ccc(C(=O)C(=O)N3CCCC3)cc2)c1
COCCc1noc(CCC2CCCC(CC(=O)N3CCN(C)CC3)O2)n1
CC(C)c1ccc(N2CCN(C(=O)COC(=O)c3cnccn3)CC2)cc1
O=C(O)Cc1ccc(NC(=O)CCN2C(=O)C3CCCCN3C2=O)cc1
CCOC(=O)C1CCN(C(=O)c2ccccc2-n2c(CN3C(=O)C4CCCCC4C3=O)nc3ccccc3c2=O)CC1
Cc1cc(Cl)ccc1Nc1nc2ccccc2n2cnnc12
OC(c1ccc(Cl)cc1)C(CN1CCCC1)c1ccccc1
O=C(c1cc2cc(O)ccc2[nH]1)N1CCOCC1
CC(C)N1Cc2cc(C(=O)c3ccc(C(=O)N4CCN(C)CC4)cc3)ccc2CC1C(=O)N1CCC1
O=C(NCc1cccnc1)C1c2ccccc2C(=O)N1CCc1ccc(OC(F)(F)F)cc1
CC(CC1CC23CCC4C(C)(C)CCCC4(C)C2C(C)C(OC(=O)c2ccc[nH]2)C1C3)=NOC(=O)c1ccc(O)cc1
CC1C2COC(C2O)C2(C)CC(CC3(C)CCC(O)C1(O)O3)OC(=O)C2O
Cc1nc(-c2ccccc2)oc1CCC(=O)N1CCCC1C(=O)N1CCC(CC2CCNCC2)C1
Nc1cccc(C(=O)OCCNc2ncccn2)c1
CC(C)(C)c1cnc(C(C)(C)c2ccc(Cc3cc(NS(=O)(=O)Cc4ccccc4)ccc3N)cc2)o1
CNC(=O)C(COC(C)(C)C)NC(=O)C=Cc1ccc(NC=C2C(=O)Nc3ccc(OC)cc32)c(OC)c1
FC(F)(F)Oc1ccccc1-c1nc(-c2ccccc2Cl)cs1
CN1CC2c3c1[nH]c(=O)n3CC2COc1c(Cl)cccc1Cl
CCOC(=O)C1=C(c2ccccc2)NC(=S)NC1c1ccccc1
CCCCC(C)C(O)CCC(O)CC1(CC(=O)O)CCC(C(C)CCC2CC(C)C(C)(O)O2)O1
CC(C)CCC(c1cccc(Cl)c1C(=O)NC(=O)Nc1cccc(F)c1)C(C)C
NC(=O)c1cnc(N2CCN(c3ccc(C(=O)NC4CC4)cn3)CC2)nc1-c1cnn2ccc(C3CC3)cc12
CCN(CC)C(=O)c1ccc2ccc(=O)oc2c1
CC(C(=O)O)c1ccc2c(c1)CC1(CC2)Cc2ccc(C(F)(F)F)cc2C1
CCOc1n[nH]c(C(=O)N(CC(=O)Nc2ccccc2C)NC(C)=O)c1C(C)=O
O=C1N(Cc2ccccc2)C(O)C2C(COP(=O)(O)OP(=O)(O)O)CCN12
O=C1CCC[N+]1=CCC(O)c1ccc(Cl)cc1
Cc1ccc(-c2nn(C)c3c2S(=O)(=O)N=C2SC=CN23)cc1
CCOC(=O)c1cc(-c2ccccc2)nc2c1c(C(c1ccccc1)c1ccccc1)nn2N
CCCCCCCC=CCCC(O)C(CC1CCCCC1)NC(=O)C(Cc1c[nH]cn1)NC(=O)CCCCCc1ccccc1
Cc1cccc(NC(=O)c2cc3c(s2)-c2ccccc2OC3)c1C
Cc1ccc(NC(=O)C(=O)NC2CCN(c3cccc(-c4cc(Br)sc4F)c3)C2=O)c(C)c1
Cc1ccc(CN2CCC3(CC2)OC(=O)N(Cc2cccc(OCc4ccccn4)c2)C3F)cc1F
OCc1ccc(C2OCC(CSc3cccc(C(F)(F)F)c3)O2)cc1
CC1CC(c2cccnc2)=NN1S(=O)(=O)c1ccc(Cl)cc1
CC(=O)c1ccc(NC(=O)c2ccc(C3c4[nH]c5ccccc5c4CC(C(=O)O)N3C)cc2)cc1
OC(Cc1c[nH]c2ccccc12)c1cc(-c2cc(Cl)cc(Cl)c2)n[nH]1
CN(C)c1ccc2cc([N+](=O)[O-])c(=O)c3ccccc3c2c1
COc1ccc2nc(C)cc(-n3nc(C)n(Cc4cccnc4)c3=O)c2c1
COCCCNCc1ccc(-c2nc(F)co2)cc1
O=S(=O)(c1ccc(F)c(F)c1)N1CCC(Oc2cccc(-c3ccno3)c2)CC1
CCc1nnc2c(CCCN)nc3cccnc3n12
CCCN(CCC)CC1=C2C(O)=Nc3cc(O)ccc3N=C2N=C(SC)N1N=Cc1ccccc1
CCOP(=O)(CCc1cn(C(=O)O)c2ccccc12)OCC
Nc1ccc(Cn2cc(Sc3ccc(F)cc3)c(=O)c3cc(F)c(N4CCNCC4)cc32)cc1
Cc1cccc(C2=NN(c3nc(-c4ccccc4)cs3)C(=O)CC2)c1
CC(=O)Nc1ccc(NC(=O)COC(=O)CNC(=O)c2ccco2)cc1
Cc1cnc(C(=O)OCc2ccccc2[N+](=O)[O-])cn1
CCc1ccccc1Cn1c(C(N)=O)c(NC(=O)c2cnn3cccnc23)cc([N+](=O)[O-])c1=O
CC(C)=CCc1ccc2c(c1)c1c3n2CCN(N(C)C)C3CCC1
COC(=O)c1cc(C)cc(C(=O)NCC(=O)N2CCCC2C#N)c1
CCCc1[nH]c(-c2ccc(OCCCOc3c(CC(=O)O)cccc3OC)cc2)nc1OC
COCCOc1ccccc1N1CCN(Cc2c[nH]nc2-c2ccc(Oc3ccccc3)cc2)CC1
CCc1ccc(C2NC(c3ccccc3)=NC3=C2C(=O)CC(C)(NS(=O)(=O)CC)C3)cc1
O=C(c1ccc(OCc2ccccc2)cc1)c1nc(-n2cccc2)sc1-c1ccc(F)cc1
O=C(Cc1ccc([N+](=O)[O-])cc1)OCC(=O)c1ccc[nH]1
Cc1cc2ccccc2n1-c1nc(N2CCOCC2)nc(N2CCOCC2)n1
CC1OC(OC2C(O)OC(O)C(O)C2C(=O)O)C(O)C(OC2OC(C=O)C(OCC(O)Cc3ccc(N)cc3)C(O)C2O)C1C
CSc1ccc(C(=O)C(=Cc2ccc(C)cc2)c2ccc(C)cc2)cc1
COc1ccc(CN2C(=O)Cn3c(-c4cc(C5CC5)ccc4C)nnc3C2CC(=O)Nc2cccc(F)c2)cc1
CC1=Cc2cc(S(=O)(=O)O)ccc2OC1C(=O)N(C)CC1CCCCC1
Cc1c([N+](=O)[O-])c2cc(Cl)ccc2n1CC(=O)N1CCOCC1
COC(=O)C1OC1C#Cc1cccc(-c2ccccc2)n1
c1ccc(-c2nc3ncccn3c2-c2ccc[nH]2)cc1
O=C(O)CCNC(=O)c1cccc(Cl)c1
Cc1oc2c(OCCCCCN3CCCC3)cc3c(c2c1C)CCC(C)(C)O3
CC(C)C(=O)Nc1ccccc1N1CCN(CCCCNC(=O)c2ccc3ccccc3c2)CC1
COc1nc(CN2C(=O)c3ccccc3C2=O)nc(Nc2ccc3oc(SC)nc3c2)n1
O=C(C=Cc1ccc2c(c1)OCO2)c1ccc(C=C2C=Cc3ncccc32)cc1O
CCN(CC)c1ccc(NC(=S)OC2OC(CO)C(O)C(O)C2O)cc1
CCc1c(C)[nH]c(=O)c(N(C)C)c1C(=O)c1ccc(Cl)cc1Cl
CC(C)(C)OC(=O)N1CCN(c2ccccc2NC(=O)c2ccc(F)cc2F)CC1
O=[N+]([O-])c1ccccc1N1CC=C(c2cccnc2)CC1
CCNC(=O)NC(=O)CSc1cccc(C)c1C
CC1CN(C)C(=O)C2C=CCn3c2c(c(=O)n(C)c3=O)-c2cc(NC(=O)N3CCc4ccccc43)ccc2OC1CN(C)C(=O)Nc1ccccc1
COC(=O)NC(CSc1nn(CC(=O)N2CCCC2)c2ccccc2c1=NOCc1c(Cl)cccc1Cl)C(=O)OC
Cc1ccccc1-c1ccccc1CNCCNCc1cc(-c2ccccc2)c(-c2ccccc2)[nH]1
COc1cc2ncnc(-c3ccnc(N4CCOCC4)n3)c2cc1OC
COCCN1CCC(c2cc(=O)n(C)c(Nc3cccc(F)c3)n2)CC1
O=C(O)C(=Cc1ccc(Br)cc1)C(F)(F)F
COc1cc2c(=O)n(CCCn3ccnc3)c3c4cc5c(cc4ncc3c2cc1OC)OCO5
COc1ccc(-c2noc(CCC(=O)NCc3cccs3)n2)cc1
COc1cc(C(O)c2nc(-c3ccc([N+](=O)[O-])cc3)cs2)cc(Cl)c1O
COc1cc(C(=O)NC2CCN(C)CC2F)c(F)cc1Nc1ncc2ccc(-c3cccc4[nH]ncc34)n2n1
COc1ccc2c3c1OC1C(O)CCC4(OC)C(C2)NCCC314
O=C(O)c1cccc(Cl)c1Cc1nc2c(Cl)cccc2s1
CC(NC(=O)OCc1ccccc1)C(=O)OC(C)(C)C
COC(=O)C=C1C=Cc2cccc(C(F)(F)F)c2O1
Cc1ccc(N(CC(=O)NC2CCCC2)C(=O)CCC(=O)Nc2ccccn2)cc1
Cc1ccc(S(=O)(=O)NC(=N)NCc2cccc3ccccc23)cc1
CCc1cccc(CC)c1-c1cc(OC)c2c(n1)CCCC2N(CC)Cc1ccccc1C#N
CC(C)C(NC(=O)OCc1ccccc1)C(=O)NC(Cc1ccccc1)C(O)CNC(Cc1ccccc1)C(N)=O
COc1cccc(C(=O)Nc2cc(-c3ccc(Cl)cc3)on2)c1
CCCCc1[nH]c2ccccc2c1C(=O)c1cccc2ccccc12
O=C1c2ccc(Cl)cc2C(=O)N1CCCCCNO
CCCCc1noc(CN2CCN(Cc3nc4ccccc4[nH]3)CC2)n1
CC[n+]1cccc(-c2ccccc2)c1
O=C(NC(CC1CCCCC1)NC(=O)c1cncs1)c1cnccn1
Cc1ccc(-n2nc(C)c3c(=N)sc(C)nc32)cc1
CCCOCc1ccc(C(=O)NCc2cccc(F)c2)cc1Nc1ncnc2cnc(N3CCN(C)CC3)nc12
O=C(NC1CC2CCC1C2)c1c[nH]c2cccc(Oc3ccccc3)c2c1=O
CCCCN(CC(=O)Nc1ccc(NC(C)=O)cc1)CC(=O)N(C)C
COc1ccc2nc3c(c(C)c2c1)C(=O)CC(C)(C)C3
CC(C)(C)c1ccc(CNC(=S)NCCCCCCCCCCCC(=O)Nc2ccc3c(c2)C(=O)N(c2ccccc2)C3=O)cc1
Cc1cc(C)[n+](CC(=O)Nc2ccccc2C)c(C)c1
O=C(Nc1ccccc1)C(CCN1CCC(n2c(=O)[nH]c3ccccc32)CC1)c1ccc(Cl)c(Cl)c1
Cc1ccc2nc(SCCN3CCC(N4CCCC4=O)CC3)nc(=O)n2c1
CC(=O)NC(CC1CCCCC1)C(=O)NS(=O)(=O)c1ccc(CC(C)C)cc1
CNC(C)c1ccccc1
C=C1C(=O)OC2C=C(COC(C)=O)CC=C(C)C(O)C(O)C12
CCOC(=O)c1c(OC)n([N+](=O)[O-])c2ncnc(NCc3cccc(C)c3)c12
CCCCCCCCCCCCS(=O)(=O)Nc1ccc(Nc2c3ccc([N+](=O)[O-])cc3nc3cc([N+](=O)[O-])ccc23)cc1
N#Cc1cnc(-c2ccccc2CS(=O)(=O)N2CCCOC2c2ccccc2)nc1
OC(CN1CCC(Cc2ccccc2)CC1)c1ccc2ccccc2c1
O=S(=O)(Nc1ccc(CO)c2ccccc12)c1ccc(F)cc1F
O=C(Nc1ccccc1F)C1CCN(C(=O)Nc2ccc(C(F)(F)F)cc2)CC1
CCc1cc2c(cc1O)OCC(N)C2N
Cn1cc(-c2ccccc2)[n+](C)c1
CS(=O)(=O)N1CCC(NCc2ccc(-c3ccc(Cl)cc3)s2)CC1
COC(=O)c1ccccc1CCCn1ccnc1C(=O)NC(=N)N
COc1ccc(-c2oc(C)c(C#CCCO)c2C#CCCCO)cc1
CC1(CSc2ccccc2)NC(=O)N(c2ccccc2)C1=O
NCc1ccc(C=Cc2nnc(NC(=O)C=Cc3ccc(N)c(F)c3)s2)cc1
CCCc1sc(N2CCC(OC(C)=O)CC2)nc1-c1ccc(Cl)cc1C(=O)O
COc1cc(COc2ccc(CCC(=O)O)cc2)ccc1OCCNCc1cccc(C(F)(F)F)c1
Cn1c(=O)oc2cc(S(=O)(=O)Nc3ccccc3)c3ncccc3c21
CC(=O)c1c(C)[nH]c(C(=O)OCC(=O)N2CCN(C)CC2)c1C
CCc1ccc(Oc2ccc(-c3cc(C(=O)OC)[nH]c3C)cn2)cc1
COc1ccccc1C(=O)Nc1ccc2cc[n+](Cc3ccccc3C[n+]3ccccc3C)cc2n1
COc1ccc(C(=O)NC2CCc3c(cccc3OCC(F)(F)F)C2)cc1-c1ccc(C(F)(F)F)nn1
Fc1cccc(Cl)c1-c1cc(C2=NCCN2)ncn1
FC(F)(F)Oc1cc(-c2cc(NCc3ccccc3)ncn2)cc(OC(F)(F)F)c1OC(F)(F)F
Cc1ccnc(CN2CCC3(CCCN(C(=O)c4cnccn4)C3)C2)n1
CC(NC(=O)C(Cc1ccccc1)NC(=O)OC(C)(C)C)C(=O)O
Cn1cnnc1SCC(=O)Nc1nnc(CN2CCCC(N)C2)s1
Cc1ccc(-c2cnnn2-c2ccc(S(N)(=O)=O)cc2)cc1
Cc1cc(=O)oc2cc(OCC(=O)OC(C)C(=O)Nc3ccc(C#N)cc3)ccc12
Brc1cc2ccccc2cc1-c1nc2sc3c(c2[nH]1)CCCC3
CCN(CC)C(=O)CSc1nnc(-c2ccccc2OC)n1N
O=C(NC1CC1)c1ccc2nc(-c3cc(-c4ccc(C(F)(F)F)cc4)on3)[nH]c2c1
ON=C(c1ccc(Oc2cccc3c2CCCC3)nc1)N1CCN(c2ccccc2O)CC1
CCCCC1(C)Oc2ccccc2C(=O)C1=O
O=C(CSc1ccc(Nc2nc(NC3CC3)c3ncn(C4CC(O)C(CO)O4)c3n2)cc1)c1ccc(Cl)cc1
COc1cc(NS(=O)(=O)c2ccc(N=NN(C)c3cc(OC)c(OC)c(C(C)(C)C)c3)cc2)no1
CCCCc1ccc(OC)c(-c2nc3c(n2-c2ccc(C(=O)O)c(OC)c2)CCN(C(=O)C2CCC2)CC3)c1
CC=C(c1cc(O)c(C)c(O)c1)c1cc(C)c2oc(=O)cc(C)c2c1C
COCCn1c(SCC(=O)Nc2cccc(C(F)(F)F)c2)nnc1-c1cnccn1
Cc1ccccc1NC(=O)CCN1C(=O)C2C3C=CC(C4CC34)C2C1=O
CCCc1cncc(-c2nn(C(C)C)c3nnc(C)cc23)c1
COn1c(C(=O)Nc2ccc(F)cc2)c(-c2cc3cc4ccccc4cc3[nH]2)c2ccccc2c1=O
CC(C)(O)C#Cc1cccc2c1OC(Cn1ccnn1)C2
COc1cccc(OC)c1CC(=O)N(C)C1CCCCC1
COCCOc1cc(CN2CCCC(Nc3ccc4[nH]ncc4c3)C2)ccc1OC
CCCSCc1ccc(O)c(CNCCCCCCNCc2ccc(O)c(OC)c2)c1
CCOC(=O)C1=C(C)NC(=O)N(C(=O)OCCCN2CCC(OC(F)(F)F)(c3ccccc3)CC2)C1c1ccc(F)cc1
COc1cc(C2CC(CC=C(C)C)(OC)N(O)c3cc(CC=C(C)C)c(Br)cc32)cc(OC)c1CCC=C(C)C
COc1ccc(-c2cc(=O)c3c(O)c(OCCN4CCCCC4)c(OCCN4CCCCC4)cc3o2)cc1OC
COc1ccc(NC(=O)Nc2c(-c3ccc(C)cc3)[nH]c3ccc(C)cc3c2=O)cc1
CCCCC1CN(C(C)CO)C(=O)c2cc(NC(=O)Nc3ccc(F)cc3)ccc2OC1CN(C)Cc1ccccc1
CC1CC(C=C(O)C2OC(NC=O)=CC(O)C2C)CCC1C(C)C(=O)C=CC(C)(C)O
CC12C(=O)Nc3ccc(F)cc3C(=O)N1C1c3ccccc3OCC1C2C1C=CCCC1
CC1(O)CC(=O)C2=C(C1)N=C(SCc1cccc(F)c1)C(C#N)C2c1ccc(OC(F)F)cc1
COc1ccc2nccc(C(O)CN3CCC(NCc4cc5ccccc5s4)CC3)c2c1
O=C(Cc1ccccc1Cl)NN=C1C(=O)Nc2ccccc21
Cc1ccccc1C(=O)Nc1cnc2ccc(Br)cc2c1
COc1cccc2c(-c3nc(-c4ccc(F)cc4)no3)cn(C3CCN(C(C)=O)CC3)c12
Cc1ccc(CCNC(c2ccc(C)cc2)S(N)(=O)=O)cc1
CCOC(=O)c1c(C(=O)OCC)c(C)n(Cc2ccc(SC)cc2)c1C
COc1ccc(C(C(=O)NN=C2CCCCCCC2)c2c(C)[nH]n(-c3ccccc3)c2=O)cc1
C=CCn1cc[n+](CCOc2ccc3c(c2)C(=O)c2ccccc2C3=O)c1
Cc1cccc(NCCC2(c3ccccc3)CCOC(C)(F)C2)c1
COc1ccc2nc(N(C(=O)CNC(=O)c3cccs3)C3CCCCC3)sc2c1
COc1cc2ncnc(-c3cnc4ccc(-c5ccc(F)c(Cl)c5)cn34)c2cc1OC
Oc1ccc2ccccc2c1C(c1ccc(Cl)cc1)c1c(-c2ccc(Cl)cc2)c(-c2ccc(Cl)cc2)n[nH]c1=S
O=C(c1ccc(NCCCCN=C=S)cc1)c1ccc(NCCN=C=S)cc1
Cc1ccc(-c2cc(C(=O)O)ccc2COCc2ccccc2-c2ccc(C#N)cc2-c2cc(-c3ccc(Cl)cc3)c3cccc(C)c3c2)cc1
COc1ccc(C(=O)Nc2ncnc3sc(C(C)(C)C)cc23)cc1
COc1nccc2oc(-c3ccc(C)cc3)cc(=O)c12
CCN1c2ncc(COc3cc(C)nn3C)cc2C(=O)N(C)c2ccc(Cl)nc21
CC(C)CC(=O)c1nc(Nc2cccc(C(=O)NCCN(C)C)n2)sc1NC(=O)c1nc(C2CC2)ncc1Nc1cncnc1
COCCc1ccc(C)c(NC(=O)CN(C)C(=O)c2ccc3c(C)c4c(nc3c2)CCCC4)c1
CCCc1ccc(-c2csc(O)c2C(=O)CSc2nc3ccccc3c(=O)n2Cc2ccccc2)cc1
O=C(O)CC(NC(=O)c1ccc(-c2ccccc2)cc1)c1ccccc1
CC(NC(=O)OC(C)(C)C)C(=O)NC(Cc1ccc(Cl)cc1Cl)C(=O)C(F)(F)C(=O)Nc1n[nH]c(=S)s1
CCOC(=O)C(=CNc1ccccc1)C(=O)OCC
COc1ccc(C=Cc2nc3ccccc3[nH]2)cc1
CC(C)(C)c1c(CN2CCCCC2)cc2cc(NC(=O)c3ccc(-c4ccc(C(F)(F)F)cc4)cc3)ccn12
CCCC(=O)c1cnn(-c2ccc(NC(=O)c3cn(CC(=O)N4CCN(C)CC4)c4ccc(C)cc34)cc2)c1C
CSc1ncnc2c1ncn2CC(=O)OCCS
COc1ccc(Cl)cc1NC(=O)N1CCC(n2ncc3c(N)ncnc32)CC1
CC1=CC=C(c2ccc3c(c2)OCO3)CC1
Cc1csc(NN=C2CCCc3ccccc3C2)n1
Cc1c2cccc-2[nH]c(=O)n1C1CCN(Cc2ccn(-c3ccc(Cl)cc3)c2)CC1
CCc1c(C(=O)NN2CCCCC2=O)nn(-c2ccc(S(C)(=O)=O)cc2Cl)c1-c1ccccc1
CS(=O)(=O)N(CC(=O)Nc1cc(S(=O)(=O)Nc2ccccc2)ccc1Oc1ccccc1)Cc1ccccc1
CON1CCN(CCCCOc2cc(-c3ccc(C)cc3)nc3ccccc23)CC1
CN(CC(=O)NC(=O)OC(C)(C)C)C(=O)COc1c(CC(C)(C)C)n(Cc2ccccc2)c2ccc(C(=O)O)cc12
CCC(NCc1ccsc1)C(O)c1ccccc1
COc1cc(N)ccc1C(=O)c1c(OC)sc2c1CCC2
O=C(NCc1ccc(O)cc1)c1cc(=O)c2c(O)cc(F)cc2o1
CC1(Cc2ccccc2)CC(c2ccc3ccccc3c2)=NN1c1ccc(Cl)cc1
CCOC(=O)C=CC=Cc1cccc2nc(NC3CCCC3)oc12
FC(F)(F)c1cccc(Oc2nc3ccccc3nc2-c2ccccc2)c1
CCCc1ccc2c(c1)C(=NNC(=S)Nc1ccc(Cl)cc1)C(=O)N2C
CCCCCOC(=O)N1CC(=Cc2ccccc2Cl)C(=O)C(=CC(C)(C)CC)C1c1ccccc1OC
c1ccc(C[n+]2cccc3ccccc32)cc1
CCOC(=O)c1ccc(OCC(=O)NCCOCCOCCOCCNc2nc(C)c(C(F)(F)F)c(-c3ccccc3)n2)cc1
CCC1OC2(C(=O)Nc3ccccc32)N(c2nc3c(Cl)cccc3s2)C1=O
CCN(CC)c1ccc2nc(NC(=O)CSc3nc(=O)c4ccccc4[nH]3)sc2c1
CC(=O)NC(C#N)(NC(=O)C(CCCN=C(N)N)Cc1ccccc1)NC(=O)C(CC(=O)O)NC(=O)C(C)Cc1ccccc1
COc1cc2ccccc2cc1C(=O)Nc1cc(-c2ccccc2)on1
CCOC(=O)CCC(C)C1CCC2C3C(O)CC4CC(NC(C)=O)CCC4(C)C3CC(O)C12C
N#Cc1ccc(CC(NC(=O)c2cc(C#N)ccc2Cl)C(=O)O)cc1
O=C(O)C1C(O)C(O)OC(Oc2cccc(CO)c2)C1O
N#Cc1ccccc1OCCN1Cc2ccccc2C1
O=S1(=O)CC=Cc2cc(NC(=S)Nc3cccnc3)ccc21
Cc1ccc(C(=O)Nc2ccc3c(N)n(-c4ccc(C)cc4)nc3c2)cc1
CCOC(=O)N1CCN(CC(=O)NCCc2csc(-c3ccc(C)cc3)n2)CC1
O=C(Cc1ccc(Cl)cc1)Nc1ccc2c(c1)OCO2
COc1cc(Br)ccc1OCCSc1nnc(-c2ccc(S(=O)(=O)N3CC(C)CC(C)C3)cc2)o1
CC(C)(CC(=O)N1CCC(O)(c2ccc(Cl)cc2)CC1)Cc1ncco1
Cc1ccc2ccccc2c1C=NN1C(=O)C(C)SC1=Nc1ccccc1O
CC
CCCCCCCCCCCCCCNC(=O)C1(c2ccccc2)CC1
COc1cccc2c1C(=O)c1c-2n[nH]c1-c1ccccc1N
Cn1cc(NC(=O)c2cc(NC(=O)c3cc(NC(=O)c4cc(NC(=O)c5ccc(Cl)cn5)cn4C)cn3C)cn2C)cc1C(=O)NCCN1CCOCC1
CN1CCCC1=Nc1ccc(C(N)=O)c(N)c1
Cn1ccnc1-c1nnc(SCCN2CCOCC2)n1C
CC(=NNC(=O)c1cccc(S(=O)(=O)N2CCc3ccccc32)c1)c1ccc2c(c1)OCO2
CN(C)Cc1ccc(C=NNC(=O)c2ccc([N+](=O)[O-])cc2)cc1[N+](=O)[O-]
CCOC(=O)c1cnc(SCC(=O)Nc2ccc(S(=O)(=O)N(C)C)cc2)nc1OC
COc1ccc(C(=O)Nc2ccccc2-c2nc3ccccc3[nH]2)cc1OC
Cc1ccc(C(=O)Nc2ccc(N(C)C)cc2)cc1S(=O)(=O)Nc1ccccc1
COc1ccc(CNc2cc(C(Cc3ccccc3)NCc3ccccc3)nc3ccnn23)c(OC)c1
CC(=O)c1ccc(OCC(=O)Nc2ccc(Cl)cc2CN2CCN(Cl)CC2)c(Cl)c1
O=C(C=Cc1ccc(Cl)s1)OC1CC2CCC(C1)N2Cc1ccccc1
Cc1ccc(C2=NN(CCC(=O)N(Cc3ccccn3)C(N)=O)C(=O)CC2)cc1
COC1=CC(C)C(O)C(CCOC(N)=O)CC(C)CC2=C(N3CCCN(CC[NH+]4CCCC4)CC3)C(=O)C=C(NC(=O)C=CC=CC(C)C1OC)C2=O
O=S(=O)(Nc1sccc1-c1nc2ccccc2o1)c1ccc(F)cc1
c1ccc2c(c1)CCN2Cc1nc(CNCc2ccc3c(c2)OCO3)c[nH]1
CC1=CCCC2C1(C)CCC(C)C2(C)CC1=CC(=O)C(SCC(=O)O)=CC1=O
Cc1c(C(=O)OC(C)C)noc1NS(=O)(=O)c1cnccc1NC(C)Cc1ccccc1
Cc1cc(F)ccc1NC(=O)c1ccccc1SCCN1CCOCC1
CC1CCCC(C)N1C(=O)CSc1nc2ccccc2c(=O)n1-c1ccc(F)cc1
COC1CCN(S(=O)(=O)c2ccc(OC(F)(F)F)cc2)CC1
O=C(NN=c1[nH]ncs1)c1cc2c(ccc3ccccc32)oc1=O
O=C(O)c1ccc(CN2C(=O)SC(=Cc3ccc(OCCc4nc(-c5ccccc5)oc4C(=O)O)cc3)C2=O)cc1
Cc1ccc(C(=O)NC2CCN(CC(=O)Nc3c(C)cccc3C)CC2)cn1
Cn1c(=O)c2cc(S(=O)(=O)NCC3CCC(C(=O)NCC4CCCO4)CC3)ccc2n(C)c1=O
Cc1cc(C=NO)cnc1O
Clc1ccc(Nc2nc(NCCNc3ccnc4cc(Cl)ccc34)nc(-c3c(Cl)cccc3Cl)n2)cc1
Cc1ccc(NC(=O)Nc2c(C)n(F)n(-c3ccccc3)c2=O)cc1
O=c1nc[nH]c2c1sc1ncccc12
COc1ccc2nc3ccccc3c(NCCCCCCCCn3ccc4ccccc43)c2c1
CS(=O)(=O)c1ccc(-c2c(Cl)c(C(F)(F)F)nn2Cc2ccc(C(=O)N3CCN(S(C)(=O)=O)CC3)o2)cc1
O=C(Oc1coc(CSc2nccc(Nc3ccccc3F)n2)cc1=O)c1ccc(F)cc1
Cc1ccc(C2=NN(C(=S)Nc3ccccc3[N+](=O)[O-])CC2)cc1
Cc1ccc(NC(=O)CC2CCN(C(=O)NCc3cc(C)cc(F)c3)CC2)cc1
Cc1cc(Cl)cc(C(=O)NC(Cl)C(=O)Nc2ccc(S(=O)(=O)Nc3ccc(C)c([N+](=O)[O-])c3)cc2)c1
COC(=O)Oc1ccc(C=CC(=O)NCC(=O)OCc2cc(S(=O)(=O)OCc3ccccc3)c(OC)cc2OC)cc1C
CCCCCCCCCCCCC(O)C1CCC(C2CCC(C(O)CCCC(C)CCCC)O2)O1
OCc1ccc2c(c1)C1C(O)c3cc(Cl)ccc3N1CCC2
O=C(c1cccnc1Oc1ccccc1F)N1CCCCC1
Cc1ccc(NC(=O)Nc2cn(-c3cc(C(=O)c4ncc(N)cn4)ccc3C)c([N+](=O)[O-])n2)cn1
O=C(O)C1CSc2nc3c(cc2N1)CSN3
N#Cc1cc2[nH]nc(-c3ccc(Cl)cc3)c2cc1C#N
CCCc1nc2ccc(NC(=O)Nc3cccc(OC)c3)cc2c(=O)n1Cc1ccc(-c2ccccc2-c2nn[nH]n2)cc1
CC1(C)OCC(Br)CO1
CON=C(C)c1ccc2nnc(Cc3c(F)cc4ncccc4c3F)n2n1
Cc1cccc(C(=O)Nc2ccc3c(c2)OCCO3)c1
O=C1CC(CCc2ccccc2)(C2CCCCC2)OC(O)=C1Sc1ccc2ccccc2n1
CCc1ccccc1NC(=O)CSc1c(C)cc2n1C(=O)C(=O)N(OC)C2=O
NC1CCCN(c2nc(C(=O)NCc3ccccc3F)c(Cl)c(=O)n2Cc2ccccc2O)C1
COc1nn(C2CCCC2)c2c1C(c1cnc(NC(C)=O)n1C)C(C(=O)O)=C(C)N2
CC(C)(C)OC(=O)c1ccc(OP(=O)(C#N)OCC2C=CC(n3cc(O)c(=O)[nH]c3=O)O2)cc1
CCOC(=O)C1CCCN(C(=O)CC2CC(C)(Cl)C(=O)N(Cc3cccc(C)c3)C2=O)C1
Oc1ccc2c(O)c(-c3ccsc3)ccc2c1
O=C(NC1(c2ccco2)CCCCC1)c1ccc(CN(Cc2ccccc2)C(=O)c2ccncc2)cc1
Cc1ccc(S(=O)(=O)n2cc(-c3cc(C(=O)O)ccc3Cl)cn2)cc1C
Cc1ccc(NC(=O)C(=O)NCCc2sc(-c3ccc(S(N)(=O)=O)cc3)nc2C)cc1C#N
CN(CCCOc1ccc(-c2cnn(C)c2)cc1)CCc1ccccc1
Cc1cn2c(=O)[nH]cnc2nc1=O
O=C(NC(Cc1ccccc1)C(O)C(=O)Nc1cccc(Cc2ccccc2)c1)OCc1ccccc1
COc1ccc(CNC(=O)CCS(=O)(=O)c2cc3cc(OC)c(OC)cc3o2)cc1
O=C(NO)Nc1ccccc1
Oc1ccc(C(Nc2cc(Cl)ccc2O)C(F)(F)F)cc1Cl
O=S1(=O)N=C(Nc2cccc(Cl)c2)Nc2ccc(Cl)cc21
Cc1ccc(C(=O)CCC(=O)NC(C)c2ccccc2)cc1
Cc1ccc2c(c1)nc(=O)n1cc(Cl)ccc21
COc1ccc(C(=O)Nc2ccc(NC(=O)Cc3ccc([N+](=O)[O-])cc3)cc2OC)cc1
NS(=O)(=O)c1ccc(-n2cc(C(=O)NCc3cccnc3)nn2)cc1
CC(O)C(N)c1cn(C(CCc2ccccc2)C(=O)N(C)CC2CC2)nn1
CNC(=O)c1ccccc1Nc1c(C#N)cnc2ccc(N3CCC(Br)C3)cc12
O=C(NCCCc1nnn[nH]1)c1cncc(-c2ccncc2)c1
CN1CCc2cc(NC(=N)c3cccnc3C#N)ccc2C1=O
Cn1c(NCc2cc(Br)ccc2F)nc2cnc(Nc3cccc(Br)c3)nc21
CCCCC(OC(=O)COc1ccc2c(C)c(C(=O)Nc3ccc(F)cc3)oc2c1)C(=O)O
COc1ccc(CCNc2ccccc2N2CCN(C)CC2)cc1Cl
CCc1onc(C)c1C(=O)NCc1ccc(N2CCOCC2)nc1
COc1ccc(C(=O)Nc2nnc(SCC(=O)Nc3ncc(N)cc3C)s2)cc1
Cc1cn(-c2cc(F)cc(F)c2)c2cc(N3CCN(C)CC3)c(C(=O)O)cc2c1=O
CN(C)CCc1ccc(C2CC(=O)Nc3cc4c(cc32)OCO4)cc1
CC1(C)CCC2(C(=O)O)CCC3(C)C(=CCC4C5(C)CCC(OC6OC(CO)C(O)C(O)C6O)C(C)(C)C5CCC43C)C2C1
CN1C(c2ccccc2)CC(c2ccccc2)CC1n1cc(-c2ccc(C=CC(=O)NO)cc2)nn1
NC1OC(n2cnc3c(O)ncnc32)C(CO)C1O
CC(C)CN1CCN(Cc2ccccc2NC(=O)c2cccc3[nH]ncc23)CC1
COc1cc2ccccc2cc1C(=O)Nc1cccnc1
COc1ccc(-c2ccc(CCN(Cc3ccccc3)Cc3ccc(C(=O)O)c(O)c3)cc2)cc1
CNC(=O)COc1ccc2c(c1)C1CCCN(CC3CCCCCC3)C21
N=C(N)c1ccc(Oc2ccc(NC(=O)c3ccc(C(=N)N)cc3I)cc2)cc1
CC(NP(=O)(OCC1OC(n2ccc(=O)[nH]c2=O)C(C)(F)C1O)Oc1cccc2ccccc12)C(=O)OCc1ccccc1
COC(CN(O)S(=O)(=O)c1ccc(CCSC)cc1)C(Cc1ccccc1)NC(=O)OC1COC2OCCC12
CCOC(=O)c1cc(CN2CCN(N)CC2)c2ccccc2n1
CN(C(=O)C=Cc1ccc2ccccc2n1)c1ccccc1
CC(O)C(O)C12CCC34CC35CCC(OC3CN(C6CCOC6)CCO3)C(C)(C)C5CCC4C1(C)C(C)C1OC(O)CC(C)C12
N=C(N)NCCCCc1ccc(CC2NC(=O)C(CO)NC(=O)C(CO)NC(=O)C3CCCN3C(=O)CNC(=O)C(CO)NC(=O)C(O)NC2=O)cc1
Cc1cc(C(=O)N2CCOCC2)cc2nc([N+](=O)[O-])oc12
COc1ccc(CC(=O)NN=C(NN)c2cccc(C)c2)cc1OC
N=C(NO)NN=Cc1cccc(Cl)c1
Cc1ccc(NC(=O)OCCN2CCN(Cc3ccccc3)CCC2=O)cc1
Cc1ccc(Cn2c3ccc(NC(=O)C4CCCCC4)cc3c(=O)n2C)cc1
Cc1cccc(NC(=O)Cn2ccnc2-c2ccccc2OCC(N)=O)c1
N#Cc1ccc(F)c(S(=O)(=O)N2CCOCC2)c1
O=[N+]([O-])c1ccc(S(=O)(=O)Nc2ccc(Br)cc2C(F)(F)F)cc1
O=C1c2ccccc2-c2c1c1ccccc1c(=O)n2C(=O)Nc1cccnc1
COc1ccc(-c2coc3c(C(=O)NCc4ccccc4-c4ccccc4)cccc23)c(C)c1
Cc1ccc(C(=O)OCCOCCOCCOCCN2C(O)=NCC2c2ccccc2)cc1
CC1CCCc2[nH]c(C(=O)NCCCN(C)C)cc21
CN1CCN(N=C(Cc2ccccc2)C(=O)O)CC1
Clc1ccccc1C1CCC2CCCCN21
O=C1C=CCC(CCC2OC(OC(C(=O)OCC3CCCCC3)C3CCCCC3)C(OC3OC(O)C(O)C(O)C3OC(=O)C=Cc3ccccc3)C(O)C2O)O1
COC(=O)NC(C(=O)NC(C)C(=O)N1CCCC1C(=O)NC(Cc1ccccc1)C(=O)C(F)(F)CNC(=O)C(Cc1ccccc1)NC(=O)C1CCCCN1Cc1ccncc1)C(C)C
COC(=O)C1=CNC(C)=C(C(=O)OC)C1c1c(OC)c(OC)c(O)c2c1C(=O)OC2=O
O=C(O)Cc1cc2c3ccccc3nc-2c(-c2ccc(O)cc2)n1C(F)(F)F
CC1CN(C(C)CO)C(=O)c2cc(NC(=O)c3ccncc3)ccc2OC1CN(C)Cc1ccc(C(=O)Nc2ccccc2N)cc1
C1=C(c2ccccc2)CCN(CCc2ccc(OCc3ccccc3)cc2)C1
COc1ccc(CSc2nc(=O)n3cccc(N(Cc4ccc(OC)cc4)C(C)=O)c3n2)cc1
CC(C)CC(NC(=O)C1CCCN1C(=O)C(CCCNC(N)=N[N+](=O)[O-])NC(=O)CCCCCCN)C(=O)O
O=C(Cn1cc(-c2ccc(C(F)(F)F)cc2)nn1)c1ccccc1
COC1=CC2=NC(=S)N2c2ccccc21
O=C(CN1CCN(c2cccc(Cl)c2)CC1)Nc1ccc(OC(F)(F)F)cc1
CCc1ccc(Cc2c(C(C)(C)C)[nH][nH]c2=O)cc1
CNC(=O)CC(NC(=O)CC1CC(c2ccc(Cl)cc2)=NO1)c1cccc2ccccc12
Cc1cc(=O)oc2cc(OCC(=O)NC3CCN(Cc4ccccc4)CC3)ccc12
Nc1cc(NC(=O)C(c2nc(C3CCN(C(=O)OCc4ccccc4)CC3)cs2)S(=O)(=O)c2ccccc2)ncn1
Cc1cc(=O)nc(N(C)c2ccc(OC3CCCC3)c(C)c2)[nH]1
CC1CCC2(OC1)OC1CC3C4C=CC5=CC(=O)C=CC5(C)C4C(O)CC3(C)C1C2C
CCc1nc2ccccc2nc1-c1nc2c(=O)n(CC)c(=O)n(O)c2[nH]1
Cc1ccc(SCc2nc3c(N)ncnc3n2C)cc1
CC(C)CCc1ccc(C(=O)C(CCc2ccccc2)NC2CC(=O)N(c3ccc(F)cc3)C2=O)c(F)c1
CC(=O)c1ccccc1-c1cncnc1OC1CN(C(=O)c2nc3ccccc3[nH]2)C1
Cc1nnc(C2CCCN2C(=O)c2oc3c(C)cccc3c2NC(=O)c2ccccn2)o1
O=C(O)CCCc1cccc2c(CCN3CCC(N4C(=O)N(c5cccc(C(F)(F)F)c5)CC4c4ccccc4)CC3)noc12
COc1cccc(N2CCCn3c(CNC(=O)Cc4ccc5ccccc5c4)nnc3C2)c1
COC(=O)CSc1nnc(NC(=O)CSc2nccn2C)s1
Cc1ccccc1-c1nn(CC(=O)N2CCOCC2)c2c1cnc1ccc(-n3cccc3)cc12
COc1ccc(C(C)NC(=O)CNC(=O)C2CC(=O)N(Cc3ccccc3)C2)cc1
CCCc1noc(C)c1C(=O)NNC(=O)CCC(=O)c1ccc(C)cc1
COc1cccc(CCNS(=O)(=O)c2ccc3c(c2)CCN3C(C)=O)c1
COc1ccccc1N1CCN(CCCN2C(=O)SC3(CCCC3)C2=O)CC1
COc1c2c(cc3c(-c4ccc5c(c4)OCO5)cc(=O)oc13)OCO2
N#CC(C=Nc1ccc(Br)cc1)=C(C#N)C(=O)OCCO
COc1ccc(N2CCN(C(CNC(=O)C(=O)Nc3ccc(F)cc3)c3cccnc3)CC2)cc1
COc1ccc(C2Oc3cc(OC)ccc3C=C2C(=O)c2cc(OC)c(OC)c(OC)c2)cc1
CSCCC(NC(=O)C(Cc1ccc2ccccc2c1)NC(=O)OC(C)(C)C)C(N)=O
CCOc1ccc(N2C(=O)CC(SCc3cccc(OC)c3)C2=O)cc1
Cc1ccc(-c2noc(C)c2C(=O)N2CCCC2)cc1
O=C(SCCCP(=O)(O)O)C(CC1CCNC1)c1nnn[nH]1
Cc1ccc(CN2CCOC3(CCCN(C(=O)c4nn(C)c(C)c4C)C3)C2)s1
CC(C)c1ccc(NC(=O)CSc2nnc(CNC(=O)c3ccco3)n2F)cc1
CON(Cc1ccccc1)C(=O)N1CCCC1C(=O)Nc1cccc(C)c1
CN(C)CCC(CSc1ccc(C2(O)NS(=O)(=O)c3ccccc32)cc1)c1ccccc1
COc1c(C)cnc(C[S+]([O-])c2nnc(-c3ccc4c(ccn4C)c3)n2C(C)CO)c1C
COC(=O)C(Cc1cn(C=O)c2ccccc12)NC(=O)c1ccc(Cl)cc1
COCCOc1cc(-c2ccccc2)cc(S(=O)(=O)Nc2ccc(F)cn2)c1F
CCCCn1c(N)c(N(CCN(C)C)C(=O)c2ccc(S(=O)(=O)n3cccc3)cc2)c(=O)[nH]c1=O
O=C1CCC(=O)N1CCc1csc(-c2ccc(Cl)cc2)n1
COC(=O)c1c(NCCO)oc2c1-c1ccccc1CC2
CSc1cc(Nc2ccccc2N)nc(SCC(=O)Nc2nnc(-c3ccccc3)s2)n1
CCOC(=O)c1ccccc1NC(=O)CN1CCC(c2nnc(-c3ccccc3OC)o2)CC1
CNC(=N)c1ccc(-c2cccc(-c3cncc(C(=N)N)c3)c2)cc1
Cc1ccc(S(=O)(=O)NCCC(=O)N2CCCCCCC2)cc1
CN(C)c1ccc(C=CC(=O)Nc2cc3c(cc2Br)CCCN3Cc2ccc([N+](=O)[O-])c(Br)c2)o1
Cc1cc(F)cc(-c2cc(Cl)ccc2Oc2cc(S(=O)(=O)Nc3ncns3)ccc2C#N)c1
N#Cc1cccc2c3c([nH]c12)C(C=O)(N=N)CCC3
CCCCCc1ccc(Oc2ccc(OC(C)C3=NNC(=O)C3)c(Cl)c2)cc1
C=CCSc1nc2sc3c(c2c(=O)n1Cc1ccccc1)CCCC3
COc1cccc(N(CC(=O)O)S(C)(=O)=O)c1
CCN(CC)CCNC(=O)c1ccc(C(c2ccc(F)cc2)N2CCN(Cc3ccccc3)CC2)cc1
Cc1ccccc1Cc1cc(C(=O)NC(C)c2ccc(C)c(NS(C)(=O)=O)c2)cc(C(=O)NC(C)(C)c2ccccc2)c1
COc1ccc(C(=O)NCC(c2ccco2)S(=O)(=O)c2ccc(OC)cc2)cc1
CSc1nc2ccc(NC(=O)C(C)N3CCOCC3)cc2s1
O=C(O)c1ccc(NC(=O)c2cc(C(=O)O)ccc2OCCc2ccc(S(=O)(=O)NC(CO)C(=O)O)cc2)cc1
CC(Cl)(Cl)n1cnc2c(Br)ncnc21
COc1cccc(C=CC(=O)c2ccc(OCC=C(C)CCC=C(C)C)cc2O)c1
COc1cccc(CCC2CC(=O)C(C=Cc3cccc(C)c3)=C2O)c1
CC(C)c1ccccc1-n1c(Cl)nc2sc3c(c2c1=O)CCCC3
Cc1ccc2c(c1)c1c(n2CC(C)CN2CCN([N+](=O)[O-])CC2)CN(SC(C)C)CC1
Nc1ncccc1C(=O)N1CCCC1CNc1cccc2ccccc12
N#CC(=Cc1ccc(C(=O)NCCO)cc1Cl)c1nc2ccccc2[nH]1
CCCCCC(NC(=O)C(C)c1ccc2sc(=O)c3ccccc3c2c1)C(=O)O
CCCCCc1ccc(CNC(=S)NC(=O)C(C)(C)C)cc1
CC(C)c1ccc2c(c1)c1c(n2CCCNCc2ccc(F)c(F)c2)CCCCC1
Nc1ccc(-c2noc(-c3ccc(Br)cc3)n2)cc1
O=C(CCc1ccco1)N(O)CCCP(=O)(O)O
O=C(Nc1ccc(Br)cc1)C(=O)C(C(=O)c1ccc(F)cc1)C1OC(=O)c2ccccc21
COc1sc([N+](=O)[O-])cc1S(=O)(=O)c1cccc(-c2ccc(C(=O)NO)cc2)c1
COc1ccc(C2CCC(C(=O)Nc3cc(C)cc(C)c3)N2C(=O)CN)cc1
COC(=Cc1ccc(C#N)c(OCCCCOc2ccc(C#N)cc2)c1)C(=O)N1CCCc2ccccc21
CCOC(=O)Cc1ccc(NC(=O)COc2ccc(Br)cc2)cc1
COC1C(F)CN(C(=O)CN2CC(F)C(O)(c3ccc(C#N)cc3)C2)C1c1ccc(Cl)cc1
CC1CCCCC1NC(=O)c1ccc2nc(CCc3ccccc3)oc2c1
Cc1cccc(CCNC(=O)c2cc3c(s2)-c2ccccc2OC3)c1
CC1=NN2C(c3ccc(OC(F)F)c(C)c3)C(C)=C(OC(F)F)C(Cl)=NC2(Cl)C=C1
CN1CC(CN2CCOCC2)CC2c3cccc4[nH]cc(c34)CC21
O=C(c1ccc(Br)o1)N1CCCC1c1nnc2n1CCCCC2
CC(C)C(CCc1cccc(-c2ncccn2)c1)NC(=O)C1CNC1
CC(C)N(CCOc1ccccc1)C(=O)Nc1cccc2ccccc12
O=C(O)CCn1cc(CCCc2cnnn2C2CCCCC2)nn1
CC(CCC(=O)N1CCCn2cc(C(F)(F)F)nc2C1)c1cncnc1
Cc1ccc(C)n1Nc1nc2ccc(Cl)cc2s1
COCCCNC(=O)C(C)NC(=O)c1ccccc1-c1ccccc1CNC(=O)C(C)C(Cl)CSSC(O)C(CC(C)C)NC(=O)C(Cl)Cc1ccccc1O
O=C(COCc1cc(-c2ccco2)on1)N1CCOCC1
CNc1c2c(nc3ccccc13)-c1ccccc1CC2
CNCCN(C)CCON=C(c1ccccc1)c1ccccc1
CC1(C)N(c2ccc(-c3ccccc3CN3CCOCC3)cc2)C(=O)c2nc(-c3ccc(S(=O)(=O)n4cnc5ccccc54)cc3)cn21
O=C(O)CCCNC(=O)C(CC(Cc1ccccc1)C(=O)NC(O)CC1CCCCC1)C(CSC1CCCCC1)CP(=O)(O)C(Cc1ccccc1)NC(=O)OCc1ccccc1
CC(Oc1cc(-c2cnc(N)cn2)cn2cc(NC3CCCCC3)nc12)C1CNC(=O)C1
COc1ccc(NC(=O)C2CCN(Cc3cccc(Oc4ccccc4)c3)CC2)cc1
c1ccc(Cc2nnc(SCCN3CCCCC3)s2)cc1
C=C1CCC2(C=C1OC(=O)C=Cc1ccc(C(=O)C(CC(C)C)NC(=O)C(C)N)c(O)c1)CC(Cc1ccc(F)c([N+](=O)[O-])c1)(OC)CN2F
CC(=NNC(=O)c1ccc(COc2ccc(Br)cc2)o1)c1cc2ccccc2oc1=O
O=c1c2c(cnn2CC(CCO)CCO)n(Cc2ccccc2Cl)c(=O)n1Cc1ccccc1
O=C(O)c1ccc2c(c1)nc(NCc1cccc(C(F)(F)F)c1)c1nccn12
Cc1ccc(C#N)cc1Nc1nc(N2CCN(Cl)CC2)nn2cccc12
CC(=O)c1nc(N)c2nc[nH]c2n1
CC1=NC(N(C)C)=NC(C)(N(C)C)N1c1ccccc1N
CCCCCCCOc1ccc(C(=O)N2CCN(C(=O)c3ccc(Cl)cc3)CC2)cc1
CCN1CCN(C(=O)Cn2nnc3c(N(CC)CC)ncnc32)CC1
CC(NC(=O)c1nc(N2CCCC(Oc3ccc(C(F)(F)F)cc3)C2)ccc1Cl)c1cccc2[nH]c(=O)c(O)nc12
Nc1nccc2occ(-c3ccc(N4CCCC4)cc3)c12
Cc1cc(C(=O)CN2C(=O)NC3(CCc4ccccc43)C2=O)c(C)n1-c1ccccc1
CC1(C)OC(=S)c2c(c(-c3ccc([N+](=O)[O-])cc3)c3c(c2-c2ccccc2)Oc2ccccc2C3c2ccc(F)cc2)C1=O
CN=C1Nc2cc(Cl)sc2S(=O)(=O)N1
Cc1cc2c(c(OCc3cccc(Oc4ccccc4)c3)c1)C1CCC3(O)C(C)CCC3C1CC2
O=C(CNS(=O)(=O)c1ccccc1Br)NNC(=O)c1ccc(Br)cc1
NCCCNc1nc(-c2ccc(N)cc2)nn1C(=O)c1ccccc1
Cc1cc2cc(OCC(=O)NC(=O)NC(Cl)(C(F)(Cl)Cl)C(Cl)(Cl)Cl)ccc2oc1=O
CC1Cc2c(OCc3ccc(-c4ccccc4F)cn3)ccc3c2c(c(CC(C)(C)C(=O)O)n3Cc2ccc(Cl)cn2)S1
CC(=O)NCCNC(=O)c1ccc(-c2cc(-c3ccc4ccccc4c3)on2)cc1
CCCCCCCCCCCC(=O)c1cnc(-c2ccc(Cn3c(C)nc(C)c3CO)cc2)n1C
CCOC(=O)CC1CC2c3cc(NC(=O)NCCC(=O)O)ccc3OC2C(CO)O1
COc1ccc(C(=O)C=Cc2ccc(-c3cccc(OC)c3C)o2)c(OC)c1
C#Cc1cn(-c2ccc(C(=O)O)cc2)c2c(O)ccc(F)c12
CSc1ccc(Oc2nc(-c3ccc(Cl)cc3)nc(C)c2CSC(=S)N2CCc3ccccc32)cc1
Cc1cccc(C2=NCCN2)c1
N#CCCCOc1ccc(S(N)(=O)=O)cc1
Cc1cc(C)n(-c2nc(NC3CCCCC3)nc(N3CCCCC3)n2)n1
Cc1ccc(C(=O)C(C)NCC(O)c2ccccc2)cc1
O=C(O)c1ccc(S(=O)(=O)N2CCOCC2)cc1N1CCCCC1
O=C(NN=Cc1ccc(O)cc1O)c1ccc2c(c1)OCO2
COc1cccc(CNC(=O)C(OC(C)=O)C(OC(C)=O)c2ccccc2)c1
COC(=O)NC(Cc1cc(F)cc(F)c1)C(O)CNC1(c2nccc(C(C)(C)C)n2)CCCN(C(=O)C(C)C)CC1
COc1ncnc2c1cc(Cc1ccccc1)c(=O)n2C
COc1ccc(CCNC(=O)c2cc(-c3ccc(OC)c(OC)c3)[nH]n2)cc1
O=C(CCC(=O)c1ccccc1)NCc1ccccc1
CC(=O)Nc1c(C(=O)Nc2cccnc2)sc(=S)n1-c1cccc(C)c1
O=C1NCCC(O)=C1C(=O)c1ccc(F)cc1F
COc1ccc(Cc2n[nH]c(=O)c3c2OC(C)(C)CC3)cc1OC
CN(C)CC(O)COc1ccc(C2=CN3c4ccc(F)c(N5CCOCC5)c4OCC3C2)cc1
CC(=O)NC(CCCCN)C(=O)NC(C(=O)N1Cc2ccccc2CC1C(=O)O)C(C)C
CC1C(c2ccc(-c3ccc(CO)cc3)cc2)C2CN(C(=O)c3cccc4c3[nH]c3ccccc34)CCCN12
COC1C(=O)NC(=O)C1Cc1ccccc1
CCc1cc2c(C(F)(F)F)cc(C(F)(F)F)nc2cc1Oc1ccc(Br)cc1C(=O)Nc1ccc(Cl)cc1
Nc1ccccc1OCCCSc1nc(=O)cc(-c2ccccc2)[nH]1
Cc1ccc(S(=O)(=O)N(Cc2ccc3c(c2)OCO3)C(CCCNC(=O)OC(C)(C)C)C(=O)NO)cc1
Nc1nc(Cl)c(C(=O)NCc2ccc(C(=O)Nc3ccc(Br)cc3)cc2)nc1Cl
O=C1C(=Cc2ccc(-c3ccccc3F)cc2)Oc2cc(O)ccc21
COc1ccccc1C=Nn1c(NN=C2CCCc3ccccc32)nncc1=O
Cc1cc(CC(=O)O)cc2ccn(C)c(=O)c12
NC(=O)Cc1ccccc1COc1ccccc1C(=O)Nc1ccccc1Cl
Cc1c(CC(=O)N(CCCN(C)CCCN(C)C)C(C)C)cc(C(=O)C=Cc2ccc(O)cc2)c(C(=O)O)c1[N-][N+]#N
COc1ccc(-n2c(O)nc3cc(C(=O)NCCN4CCOCC4)ccc3c2=O)c(OC)c1
CCOC(=O)c1[nH]c(-c2ccc(C=O)cc2)nc1Cl
O=C(NC1CCN(S(=O)(=O)c2ccc(F)cc2)CC1)c1cc2ccccc2o1
COc1cc2c(cc1OC)C(=O)C(CCCN(C)C)C2
COc1ccccc1C=Cc1cc(O)c(OC)c(OC2OC(COC3OC(C)C(O)C(O)C3O)C(O)C(O)C2O)c1
O=C(CN1C(=O)NC2(CCCCCC2)C1=O)Nc1cc2ccccc2cc1O
Nc1c(F)ncn1C1OC(F)C(O)C1CO
CNC(=O)c1cccc(CNC(=O)c2ccn(F)n2)c1
Cc1ccccc1C(=O)NNC(=O)c1ccccc1
O=C(O)Cn1c(=O)c(=O)[nH]c2cc([N+](=O)[O-])c(-n3ccc(CNC(=S)NCc4ccccc4)c3)cc21
COc1ccc(C=CC(=CC(=O)C=Cc2ccc(O)c(O)c2)OC(F)(F)F)cc1OC
COCCN1C(=O)C(C)(C)Oc2cc(CCC(=O)NC(C)c3ccc4c(c3)OCO4)ccc21
CC(C)(C)C(NC(=O)Nc1ccc2c(cnn2CC(=O)Nc2ccccc2)c1)C(=O)NCc1ccc(C(=O)O)cc1
CCC(C)C(N)C(=O)NC(C(=O)NC(C)C(=O)O)C(C)C
CC(C)OCCCNC(=O)c1cccc(NC(=O)c2ccc3oc(=O)c(C(C)(C)C)cc3c2)c1
Cc1ccc(C)c(-c2c(C)nn3c(Nc4cnccc4OC(C)C)c(C(N)=O)cnc23)c1
O=c1c2c(ncn1C1OC(O)C(CO)C1O)C(Cc1ccccc1)CC(CCN1CCCC1)CN2
CC1=C(Cl)C(c2ccccn2)C(C)=C(C(=O)OC(C)C)N1
CC(CNC1CCCC1)COc1ccccc1C(O)Cc1ccccc1
O=C(NCC1CCCO1)c1c(Cl)[nH]oc1=O
Cc1ccc(C2OCC(CS)N2C(=O)c2ccc(C(=N)N)cc2)cc1
O=[N+]([O-])c1cc(Cl)ccc1C(Cl)n1ccc2ncccc21
Cn1nc(NC(=O)C2CCN(Cc3ccc(OCc4ccccc4)cc3)CC2)cc1-c1ccccc1
O=C(Nc1nc(-c2ccncc2)cs1)c1cc(I)c(Cl)cc1O
Cc1cc2oc(=O)cc(C)c2cc1S(=O)(=O)N1CC2(C)CC1CC(C)(C)C2
CONC(=O)c1cc(C2C3=C(CC(c4cccs4)CC3=O)NC(OC)=C2[N+](=O)[O-])ccc1C
CCC(C)(C)CNC(=O)C(c1ccc(C)cc1)N(Cc1cccs1)C(=O)CCC(=O)Nc1ccccn1
Cc1nc(CCC(=O)N2CCCC(n3cncn3)C2)cs1
Cc1ccccc1NCn1nc(-c2cccc3ccccc23)oc1=S
O=C1C=C2C3=C(C=CC3=C1O)CCN2Cc1ccccc1
Cc1ccc(S(=O)(=O)N(Cc2nnc(Cc3cc(F)ccc3Br)o2)C(Cc2ccco2)C(=O)NO)cc1
CCCc1c(OCCCON=C(N)N)ccc(C(C)=O)c1O
COC(=O)c1ccc(CCCC2CCCN2OC)cc1
COc1nc2cc(C(=O)NCc3cccc(O)c3)ccc2c(=O)n1-c1ccccc1
O=C(c1ccc(C(=O)N2CCN(c3ccccc3F)CC2)cc1)N1CCN(c2ccccn2)CC1
C=C1C(=O)C23C(OC(C)=O)CC4C(C)(C)CCCC4(C)C2CC(O)C1C3OC(C)=O
Cc1ccccc1NC(=O)CCC(=O)NN=Cc1cccc(N(C)C)c1
CC(=O)Nc1ccc2c(=O)c(C(F)F)c(C)[nH]c2c1
NCCCCC(Cc1ccccc1)NC(=O)C(NC(=O)C(Cc1ccc(CO)cc1)NC(=O)C(NC(=O)Cc1c[nH]c2ccccc12)C(=O)O)C(N)=O
Cc1cccc(S(=O)(=O)NCCOCCN2CCN(c3ccccc3Cl)CC2)c1
CCSc1ccc(C(=O)N2CCC3(CC2)c2ccccc2C(N)C3O)c(C)c1
CC1(C(=O)NS(=O)(=O)c2ccc(Cl)cc2)CCN1C(=O)Cc1cccc2ccccc12
COc1ccc(-c2noc(-c3ccc(OCC4CCCCC4)c(C(=O)O)c3)n2)cc1
CCN=C1CC(Cl)N(S(=O)(=O)c2ccc(OCCOC)cc2)c2ccc(OC)cc21
NC(=O)c1cccc(NC(=O)Cn2nnc(C(=O)NC3CCCC3)c2N)c1
CC(=O)NCCNc1cc(N2CCCC2Cc2ccccn2)ncn1
Cc1cc(-c2n[nH]c3cc(NC(=O)NC(C)c4ccccc4)ncc23)ccn1
COc1ccc(C(=O)NCCN2CCOCC2)cc1S(=O)(=O)N1CCOCC1
CCc1sc(NC(=O)CN2CCN(S(=O)(=O)c3ccc(-c4ccccc4)cc3)CC2)c(C(=O)N(C)C)c1C
CCCc1nc(-c2ccc(C)cc2)sc1CCNS(=O)(=O)c1ccc(OC)cc1
COC1(NC(=O)NC(C)c2ccc(C)cc2)CCS(=O)(=O)C1
Cc1cc(C)cc(NC(=O)CN(C)C(=O)CNC(=O)c2ccc(Oc3ccccc3)cc2)c1
CC1=C2C3OC(=O)C4(Cc5c(cc(-c6ccccc6)oc5=O)O4)C3CCC2(C)C=C(O)C1=O
Cc1nn(C)c2nc(-c3ccccc3)c(-c3ccccc3)cc12
O=C(Nc1cccc(NC(=O)C2CCCCC2)c1)c1ccco1
O=C(NCCCc1ccccc1)C1COc2ccccc2O1
Cc1cc(CN2CCc3c([nH]c4ccccc34)C2c2ccccc2)no1
CN(C)CCCNCC(O)C(Cc1ccccc1)NC(=O)c1cc2ccccc2cc1O
O=c1nc(Cc2cccc(Cl)c2)[nH]c2c1cnn2Cc1ccccc1
COc1ccc(C)c2sc(-n3cc(C)cn3)nc12
CN1c2ccc(OCc3ccc(C#N)cc3)cc2C2(C)CCN(CCc3ccccc3)C12
CCCCCCCCCCCCCCCC[N+](C)(C)Cc1ccc(Nc2c3ccccc3nc3ccccc23)cc1
COc1ccc(NC(=O)CSc2nnc(-c3cc(O)ccc3C(C)=O)o2)cc1
Cc1ccc(CN(C)Cc2cn(Cc3cccc(C(=O)c4ccccc4)c3)nn2)cc1
Cc1ccc(C(=O)Nc2ccccn2)cc1S(=O)(=O)N1CCCC1
CCc1cc(C(=O)COc2cc(=O)n(OC)c3ccccc23)ccc1OC
N#Cc1cc(F)cc(Oc2ccc(S(=O)(=O)Nc3nccs3)cc2C#N)c1
COc1ccc(CNc2ncnc3ccc(-c4ccc(C)cc4)cc23)o1
CC(NC(=O)c1cc(-c2ccccc2)nc2ccccc12)C1CCCCC1
COc1ccc(S(=O)(=O)N(C)CCCc2ccc(O)c(N)c2)cc1OC
CCC(C)Oc1ccc(N2CCCCC2)c(NC(=O)c2ccc(F)c(F)c2)c1
CC1CC(O)CC2(C)C3OC4(CC(C(=O)O)CCC4C12)C(O)CC(=O)C3C
CC(C)NC(=O)CCN1CCc2cc(S(=O)(=O)N(C)C)ccc21
COC(=O)C=Cc1cc(OC)ccc1OC
Cc1ccc(CN(C(=O)c2ccccc2)C2CCS(=O)(=O)C2)cc1
O=c1cc(-c2ccc(N(CCBr)CCBr)cc2)oc2c(O)ccc(O)c12
Cc1c(OC(C)(C)C)ccc2c(-c3ccccc3)c(C(=O)O)cnc12
Cc1ccc(-c2ccc(Cn3c(CO)nc4cc(OCc5ccc6ccccc6n5)ccc43)cc2)cc1
N#Cc1cccc(-c2ccc(-c3ccc4c(c3)C(N)=NC4)cc2F)c1
Clc1nnc(-c2cccnc2)n1-c1ccccc1
Cc1ccccc1
Cc1cc2ccc(NC(=O)OC(C)(C)C)cc2oc1=O
COc1cccc(-c2csc(N=C(N)NC3CCCCC3)n2)c1
CC(=O)Nc1csc2c1C(=O)c1ccccc1C2=O
CCCSc1[nH]c(=O)ncc1O
O=[N+]([O-])c1ccc(NN=C2CCc3ccccc3C2)cc1
O=C(NCCC1=CCCCC1)C(=O)c1c[nH]c2ccc(F)cc12
CC1CCCc2nc3ccccc3c(=O)n21
O=C(O)c1ccc(-c2ccc(S(=O)(=O)NC(Cc3c[nH]c4ccccc34)C(=O)NO)cc2)cc1
CC(C)c1ccc2oc(-c3ccc(C(=O)NCCN4CCCCC4)cc3)nc2c1
CN(Cc1ccccc1)Cc1ccc2ccc3ncc(-c4cnn(C)c4)cc3c(=O)c2c1
CN(C)CCc1cc2c(cc1O)CCCC2O
CCCCn1c(=O)c(Nc2cc(OC)c(OC)cc2CC)nc2cc(N(Cl)Cc3ccncc3)ccc21
N#CCc1ccc(Cl)c2cccnc12
COn1c(Nc2ccccc2)nc2cnc(Nc3cccc(C(C)C)c3)nc21
COc1c(SCC(=O)N(C#N)c2ccccc2)nc(C#N)c(N)c1-c1ccccc1C#N
CC(C)(N=C1Nc2cc(Cl)c(S(N)(=O)=O)cc2S(=O)(=O)N1)c1ccccc1
COc1ccc(C=CC(=O)c2c(OC)ccc(C(=O)C=Cc3ccc(OC)c(OC(F)(F)F)c3)c2OCCN2CCOCC2)cc1OC
O=[N+]([O-])c1ccc(-c2nc(=S)c3ccccc3[nH]2)cc1
O=[N+]([O-])c1cccc(OCCCc2c[nH]cn2)c1
CC(C)(N)C(=O)NC1CCC2(CCN(C(=O)c3ccccc3)CC2)c2ccccc21
C=C=C(C)CC(C)CC(=O)OCc1c(OC)cc(C2c3cc4c(cc3CC3COC(=O)C32)OCO4)cc1OC
CCN(C(=O)c1cc(S(=O)(=O)N2CCCc3ccccc32)ccc1Cl)c1ccccc1
Brc1ccc2ccccc2c1
COc1cccc(F)c1CNC1CCC(Nc2ccc(C(=O)NCCN3CCCC3)cn2)CC1
Cn1c(=O)n(Cc2ccccc2)c(=O)c2[nH]c(-c3ccccc3)nc21
O=C(Nc1cccc(F)c1)c1cc[nH]n1
Cc1ccc(C(=O)Oc2ccccc2)c(OC(=O)C(C)(C)C)c1
Cc1sc(N=Nc2ccc(Cl)cc2)c(C(=O)Nc2cc(C(F)(F)F)cc(C(F)(F)F)c2)c1C(=O)Nc1cccnc1
COc1ccccc1COCCCOc1ncnc2c1N(C=O)CC2
O=C(O)C1=C(C2=CCNCC2)c2ccccc2C1=O
Cc1cc(=O)oc(C)c1C(=O)NC(Cc1cccc(OCc2ccccc2)c1)C(=O)O
COc1cccc(-c2ocnc2C(=O)NCc2cc(OC)on2)c1
O=C1C(=NNc2ccc(Cl)cc2)Oc2cc(O)ccc21
CCOC(=O)c1ccc(NC(=S)N(CCCN2CCN(C)CC2)Cc2ccccc2)cc1
COCOC1CC(Cc2ccccc2)(C(=O)O)CC2c3cccc(O)c3C(=O)CC12
CCOC(=O)CC1c2ccccc2NC(=O)c2ccccc21
CC(=O)c1ccc(N2CCN(C(=O)c3ccc4c(c3)OCO4)CC2)c(F)c1
COc1ccc(-c2ccc(C=NNC(=O)Cn3c4ccccc4c4nc5n(c(=O)c43)CCS5)o2)cc1
N#Cc1c(SCC(=O)Nc2ccccc2)nc(N2CCOCC2)c2c1CCCC2
Cc1cc(O)c(C2=NN(c3ccccc3)C(c3ccccc3C)C2)c(=O)o1
COC(=O)c1cc(Nc2ccc(OC)cc2)sc1N
O=C(NCCN1CCCC1)c1ccc(Br)cc1
COC(=O)c1c(S(=O)(=O)Nc2ccc(Cl)cc2)sc2cc(OC)ccc12
Cn1cc2c(nc(NC(=O)CN3C(=O)c4ccccc4C3=O)n3nc(-c4ccco4)nc23)n1
COc1cc(NC(=O)CN(Cc2ccccc2)S(=O)(=O)c2ccc(C)cc2)ccc1Oc1ccnc(-c2nccs2)c1
Cc1ccc2c(c1)C1(CCO2)NC(=O)NC1=O
COCCc1c(O)ccc2c1oc(=O)c1ccccc12
CCC(C)C(NC(=O)C(CC1CCCCC1)NC(=O)c1ccc(C=C2SC(=S)N(C(Cc3ccccc3)C(=O)O)C2=O)cc1)C(=O)NC(CCCNC(=N)N)C(=O)O
Cn1cnc2c1C(=O)C=C(NC1CCCCC1)C2=O
O=S(=O)(Nc1ccc(N2CCOCC2)cc1N1CCOCC1)c1cc(F)cc(F)c1
NC(CC(=O)Nc1cc(NC(=O)c2cccc3cc(C(=O)O)ccc23)ccc1[N+](=O)[O-])C(=O)O
N#CSC(=NCc1ccco1)SC1CCOc2ccccc21
CCn1ccnc1CN(C)C1CCN(Cc2nccs2)C1
Cn1nc(-c2ccc(Cl)cc2)c(COc2ccc(C3c4cc(Cl)ccc4CCC4C(=O)OC(CO)C43)cc2)c1-c1ccccc1
COc1c(C(=O)NCCc2ccc(F)cc2)ccc2oc(=O)c(C(=O)Nc3ccccc3)c(O)c12
CCc1ccc(C(=O)N2CCCC2COc2cccnc2)c(=O)[nH]1
O=C1CCC2C1CCC1C2CC2C3C(=O)CCC1C23
O=C(NCCN1CCOCC1)c1cn(-c2cccc(Cl)c2)c2nccc(-c3ccc(F)cc3)c2c1=O
COc1ccc(OCC2Oc3cccnc3NC2=O)cc1
CCCOc1ccnc(-c2cn(-c3ccc(OCc4ccccc4)cc3)nn2)c1O
CS(=O)(=O)c1cc(NC(=O)C(O)=Cc2ccc(Br)c(O)c2)c(F)cc1Cl
N=c1c2cnn(-c3ccccc3)c2ncn1Cc1cccs1
CCCc1nc(Nc2ccc(C)cc2)c2cnn(Cl)c2n1
CC(CO)C1CN(C)C(=O)c2cccnc2OC1CN(C)Cc1ccc(C(=O)Nc2ccc(NS(C)(=O)=O)cc2)cc1
Cc1nc2cc(C)c(C(F)(F)F)cc2[nH]1
O=C(CCl)c1cc(C(F)(F)F)cc(C(F)(F)F)c1
CN1CCCCCC1c1nnc(CCCCCCCc2nnc(C(c3ccccc3)c3ccccc3)o2)o1
COc1ccc(-n2nc(C(=O)NCC(=O)N3CCC(C(=O)O)CC3)c3ccccc3c2=O)cc1
CCNC(=S)NC1CCc2c1ccc(OC)c2O
Cc1ccc(C(=O)Nc2ccc(S(=O)(=O)Nc3ccc(F)cc3)cc2)cc1
CCc1nc2n(n1)CC(NCc1cnc(-c3ccsc3)nc1)CC2
CCCCCCCCC=CCCCCCCCC(=O)Oc1ccc(NC(=O)C(NC(=O)c2cccc(OC3OCCC(C)C3OC)c2)c2ccccc2)cc1OC
COC(=O)c1c(C)nc2sc3c(c2c1-c1cccc(C)c1)CCNC3
Cc1ccc(S(=O)(=O)Cc2cc(CCC(=O)O)no2)cc1
CNC(=O)Nc1nc2cc(Cl)ccc2s1
CS(=O)(=O)Nc1cccc(-c2cnc3[nH]nc(-c4ccccc4)c3c2)c1
COCc1nnc(NC(=O)CSc2nnc(Cc3cccc(OC)c3)o2)s1
CC(=O)c1ccc(-c2cc(C(=O)N3CCN(C)CC3)c3ccccc3n2)cc1
CC(=O)NCc1ccc(SC2CC(=O)N(c3ccc(S(N)(=O)=O)cc3)C2=O)cc1
Cc1ccc2c(c1)-c1cc(CC(=O)O)ccc1C2N1CCN(Cl)C(Cl)C1
CCN(CC1CCCN(C2CCc3c(cnc4ccccc34)C2)C1)C(=O)Cc1ccccn1
O=C(CCN1CCN(Cc2ccc(Cl)cc2)CC1)NC(c1ccccc1)c1ccccc1
COc1nc(-c2ccc(C)cc2)sc1CNCCN1CCOCC1
O=CC(CC(=O)O)NC(=O)c1ccc2c(c1)OCCO2
CSc1nc(C)cc(C(=O)c2ccc(N)cc2)n1
COc1ccccc1C=CC(=O)c1ccccc1Cl
O=C(C=Cc1cccc(Cl)c1)OCc1cccc(=O)[nH]1
O=C(c1cccc(Cl)c1Cl)N1CCC2(CCCN(S(=O)(=O)c3ccccc3C(F)(F)F)C2)CC1
NC1=NC(c2ccc(C(F)(F)F)cc2)(c2cccc(C(F)(F)F)c2)C2=NCCCC(F)(F)C12
C=CCN(Cc1ccccc1)c1cc(-c2ccc(C)o2)nc(Nc2ccc(C)cc2)n1
N#Cc1nc2ccccn2c1N
O=C(O)c1ccc(-n2nc(-c3ccccc3)c3c2-c2ccc(OC(F)(F)F)cc2CC3)cc1
Cc1oc(-c2ccccc2)nc1CCOc1ccc(Cc2noc3ncc(C(=O)O)cc23)cc1
Cc1ccc(C=NNc2nc(N)nc(C)c2N)o1
CCCCCCCCCCNC(=O)CN1CN(c2ccccc2)C2(CCN(C(=O)CCCCCN3CCOCC3)CC2)C1=O
COc1ccc(N2CCN(C(=O)CN3N=C(c4ccc(Cl)cc4)CCC3=O)CC2)cc1
CN(C)CCNC(=O)c1ccc2c(c1)C(=O)c1ccc(-c3ccccc3)cc1S2(=O)=O
CCc1nsc(N2CCC(C3CC3)C2)n1
CCOC(=O)C1OC2c3cc(Cl)ccc3-c3ccc(Cl)cc3OCC12
Nc1ncnc2c1ncn2C1OC(CNC(=O)Cc2ccc(O)c(C(F)(F)F)c2)C(O)C1O
CNC(=S)c1cc2c([nH]c3ccccc32)c(N)n1
Fc1ccc(CNc2cc3c(cn2)[nH]c2ccccc23)cc1
Cc1c(C(=O)NC2CCCCC2)oc2ccc(S(=O)(=O)Nc3ccccc3)cc12
CCN1CCN(c2ccc3ncc4ccc(C#CCNC(=O)c5cncn(Cc6ccc(F)c(F)c6)c5=O)cc4c3c2)CC1
N#Cc1cc(-c2nn(C3CCCCCC3)c3sc(C(=O)Nc4cccc(F)c4)cc23)ccc1O
Oc1cc(O)c(CCCCCCCCc2ccc(OCc3ccccc3)cc2)cc1O
COC(=O)CC1OC(c2cccc(C(F)(F)F)c2)C(c2ccc(Cl)cc2)OC1CO
CCC(=O)N1CCc2cc(Br)c(OCCC(=O)NC(C)(C)C)cc2C1
CN(c1cccc(NC(=O)c2ccc(C#N)cc2)c1)c1ccnc(Nc2ccc(C3CCNCC3)nn2)c1
Cc1sc2ncnc(NCCCN(C)C)c2c1C
C#CCOC1CCN(c2nc(-c3ccc(NC(=O)Nc4ccccc4)cc3)c3ccccc3n2)CC1
CCCCCC(C)NCc1cc(Cl)cc2c1OCC(c1ccc(Cl)c(Cl)c1)C2
Cc1ccc(OCc2ccccc2C#N)c(Nc2cc(NC3CCCCC3N)cc(N3CCNCC3)c2)c1
Cc1cc(Cl)c(OCc2ccccc2F)c(C2(c3ccccc3)CC(=O)NC2=O)c1
CCCCCCCCC=CC(=O)C1C(=O)C=C(C(C)C)CC1c1ccccc1
CC1(c2ccccc2)OOC(c2ccc(C(=O)O)cc2)OO1
O=C(CSc1nnc2ccccn12)Nc1cccnc1
N=C(NN=Cc1cc(O)ccc1O)Nc1ccccc1
CCc1cc(Oc2ccc(-c3[nH]c(N)nc(=O)c3C#N)cc2)ccc1OC
N#Cc1cc(-n2cc(-c3ccccc3)c3c(=O)nc[nH]c32)ccc1Oc1ccccc1
CCOC(=O)c1c(Nc2ccc(OC)cc2)c2ccc(F)cc2[nH]c1=O
Cc1c(N2C(=O)C(=Cc3cn(-c4ccccc4)nc3-c3ccccc3)SC2=S)c(=O)n(-c2ccccc2)n1C
O=C(O)c1ccc(N2C(=O)N(CCc3ccccc3)c3ccccc3S2(=O)=O)cc1
CCOC(=O)CCNC(=O)C(C#N)=CC=Cc1ccc2c(c1)OCO2
O=C(OCCCl)c1cnc2ccccc2c1O
CC(=O)Nc1ccc(NC(=O)c2ccc(-c3nc4ccccc4s3)cc2)cc1
CC(C)CC(=O)N1CCN(C(=O)COc2ccc(Cl)cc2)CC1
Cc1nn(-c2cnc(N3CCOCC3C)nc2)c(C(F)(F)F)c1Cl
CCn1c(NCC(=O)n2[nH]c(=O)n(-c3ccc(OC)cc3)c2=O)nc2ccccc21
COC(=O)c1nnn(Cc2nnc(SCc3ccc(C)cc3)n2Cc2ccccc2)c1F
NS(=O)(=O)Nc1ccc(C(=O)c2ccc(-n3cccn3)nc2)cc1
COC1(C)Oc2c(C)cccc2CC1C
Cc1nc(N2CC3CCN(Cc4ccccn4)CC32)no1
COc1cc(NC(C)CCCN)c2ncccc2c1
Cc1ccc(C2=NN(C(=O)c3cccc4ccccc34)C(c3ccc([N+](=O)[O-])cc3)C2)cc1
CCCCC1=C(C(=O)c2ccc(ON=C(C)C(=O)O)cc2)C(=O)CCC1
CS(=O)(=O)c1nnc(CSc2ncc(C(F)(F)F)cc2Cl)o1
COc1ccc(CCNC(=O)CCCS(=O)(=O)c2c[nH]c3ccccc23)cc1OC
N#CC(=Cc1ccc(-c2cccc(O)c2)o1)C(=O)O
CC(C)(CS(=O)(=O)O)NCCC(=O)c1cccs1
COc1nnc(-c2ccc(NC(C)C(=O)c3ccc(C)cc3)cc2)s1
CC(=O)Nc1ncc(-c2cccc(NC(=O)c3ccccc3N)c2)s1
CC1=NNC(C)(C(=O)N(Cc2ccc(F)c(Cl)c2)C(C)c2ccco2)C1
COC(=O)C(C)Oc1ccc(CC(NC(=O)C2CCC3CN(S(=O)(=O)Cc4ccccc4)CC(=O)N32)C(=O)NCCc2ccccc2)cc1
O=[N+]([O-])c1cnc(Sc2nnc(-c3cccnc3)n2-c2ccccc2C(F)(F)F)s1
COc1cc(OC)c2c(=O)cc(-c3ccccc3)oc2c1
Clc1nnc(-c2ccc(Oc3ccccc3)cc2)s1
CCOc1cc(C2C(CO)C(Cc3ccccc3)N2S(=O)(=O)c2ccc(C)cc2)ccc1O
COC(CN1C(=O)CN(Cc2c(F)cccc2C(F)(F)F)C1=O)C(F)(F)F
Cc1c(C)n(Cc2ccc(C(=O)NCC3CCOCC3)cc2)c2ccc(C(=O)Nc3ccccc3N3CCCCC3)cc12
Cc1ccc(NC(=O)c2sccc2S(=O)(=O)Nc2onc(Cl)c2C)c(F)c1
CCCCCCCCCCCCOc1ccc(OC(=C(C)CCC2OC(=O)C=C2COc2ccc(O)cc2)c2ccccc2)cc1
CCS(=O)(=O)c1ccc(S(=O)(=O)c2ccc3[nH]cc(CC4CCCN4C)c3n2)cc1
Cc1nn(C)c2c(=O)n(C(C)C)c3ccccc3c12
CCOC(=O)c1cccc(NC(=O)CC2C(=O)N(c3ccccc3OC)C(=O)N2CCc2ccccc2)c1
CN(C)CCc1cc(-c2ccc3ncc(Cl)c(Nc4ccc(C(=O)O)c(F)c4)c3c2)cc(C(F)(F)F)c1Cl
CCCc1cc2c3c(c1)-c1ccccc1CC3N(C)CC2
CC(=NNC(=O)c1cccc(NC(=O)c2ccco2)c1)c1cc2ccccc2o1
CC(CO)(CO)CCc1ccc(C(=O)C=Cc2ccccc2CC(=O)O)cc1
Cc1cnccc1CN(Cc1cn(CC(F)F)nc1CCO)NC(=O)CC(C)C
Cc1c(OC(C)C)n(Cc2ccc(CC(=O)O)cc2)c2ccc(Cl)cc12
Cc1cc(=O)oc2c3c(cc(O)c12)OC(C)(C)CC3
COc1ccc(C2c3cc(OC)c(OC)cc3CCN2OC)cc1C
CC(C)c1ccccc1NC(=O)CN1CCN(C(=O)c2cccs2)CC1
Fc1ccc(-n2cc(-c3ccccc3)c(-c3nnn[nH]3)n2)cc1
O=C(Nc1ccccc1OC(F)(F)F)C1CCCN(C(=O)c2ccccc2Br)C1
COc1ccc(-c2csc(N3CCN(C(=O)c4cc(F)on4)CC3)n2)cc1
O=C(NC1CC1)c1cc(C(CNCCc2ccccc2Cl)c2ccccc2)ccc1O
Cc1cccc(NS(=O)(=O)c2cc(C(=O)N3CCCCCC3)ccc2N2CCCC2)c1C
O=c1c(-c2nnco2)c(O)[nH]c2cc(Br)ccc12
COc1cc(C2c3cc4c(cc3C(NC(=O)c3nc(OC)c(Cl)nc3OC)C3COC(=O)C23)OCO4)cc(C)c1OC
Cc1ccc(NC(=S)N(CCCN2CCN(C)CC2)Cc2cccs2)cc1F
CCN(c1ccc(C(=O)Nc2ccc(S(=O)(=O)Nc3nccs3)cc2)cc1)S(C)(=O)=O
COc1cn(C2CC2)c2cc(N3CC(=NOCc4ccc(CN)cc4)C(C(=O)O)C3)c(F)cc2c1=O
CCOC(=O)C1=C(C)N(c2ccc(OC)cc2)C(=O)NC1c1cccc(F)c1
O=C(CN1CCOCC1)N1CCN(Cc2nc3ccccc3[nH]2)CC1
CCCC(=O)N1CCN(CCCCOc2ccc(-c3ccc(OC)cc3)cc2C(=O)NCC)CC1
COc1ccc(C=CC(=O)c2ccc(O)cc2NC(C)=O)cc1
CC(=O)c1cc(Cl)ccc1CC1CCCN(Cl)C1
COC1COC(=O)C(C)C(OC(=O)Cc2ccccc2)C=CC=CC(C)C1OC1OC(C)CC(N(C)C)C1O
CCOC(=O)Cn1nc(-c2ccc(Cl)cc2)c2ccccc21
CCC(CC)NC(=O)Cn1c(=O)n(CCCC(=O)NCCc2ccccc2)c(=O)c2ccccc21
CCCCC(NC(Cc1ccccc1)C(=O)N1CCC(OCOC)CC1)C(=O)NC(CC1CCCCC1)C(O)CC(C(=O)NCCN(Cc1ccccc1)C(C)C)C(C)C
CS(=O)(=O)Nc1ccccc1CC1C2CCC(CC2)C1S(N)(=O)=O
FC12C3C4CC5C6C4C1C6C(C53)N2Cc1ccc(Br)cc1
CCC(=O)c1ccc(OCC(=O)N2CCOCC2)cc1
C=CCOc1ccc(C=NNC(=O)c2nnn(-c3nonc3N)c2CN2CCC(C)CC2)cc1
O=C(CN1CC2CCCC(C1=O)N2C(=O)c1ccccc1)c1ccccc1-c1cccs1
CN(C)CCCNC(=O)c1nc(N2CCN(C)CC2)nc2c1CCCC2
COc1ccc(C2CC(c3ccc(O)cc3)n3nc(N)nc3N2)cc1
FC(F)(F)Oc1ccc(Nc2nncc3ccccc23)cc1
O=C(CCC1CCCC1)Nc1n[nH]c2ccc(N3CCOCC3)cc12
O=[N+]([O-])c1ccc(-c2cnnn2-c2nc(-c3ccccc3)n[nH]2)cc1
O=[N+]([O-])c1ccccc1S(=O)(=O)NCC(c1ccco1)N1CCN(c2ccccc2)CC1
COc1ccccc1C(=O)Nc1ccc(C(=O)N2CCCC2)cc1
Cc1c(C)n(C)c(=O)n(C)c1=O
O=C(NCCCC1CCc2cc(Cl)ccc21)C1CCCN(C(=O)c2ccccc2Br)C1
CC(=O)NC(CNC1CCN(CCOc2cccc(O)c2)CC1)COc1ccccc1Cl
Cc1ccc2c3c1OC1C(=O)C(O)CC4(O)C(C2)N(CC2CC2)CCC314
CC(=O)Nc1cccc(C2CCN(C(=O)c3cc(C(=O)NC(C)c4ccccc4)ccc3C)C2)c1
CC(C)C(C)NS(=O)(=O)N1CCCN(CC2CC2)CC1
COC(=Cc1ccc(OC)cc1)c1ccc(C=O)c(OC)c1
CNC(=S)Nc1ccc(OCCNS(=O)(=O)c2ccccc2)c2ccccc12
CC(C)COc1cccc(-n2cccc2C(=O)NCc2c[nH]c3ccccc23)c1
COC(=O)c1cccc(NC(=O)CCSc2ccc(C)cc2)c1
COC(=O)N1N=C(c2ccc([N+](=O)[O-])cc2)OC1c1cccc(F)c1
CSc1ccc(C2CC(=O)OC3=C2C(=O)C(=O)c2ccccc23)cc1
Cc1ccc(S(=O)(=O)N=C(c2ccccc2)N2CCOCC2)cc1
CCC(C)C1CN(Cc2ccc3c(c2)OCO3)CCN1CC(NC(=O)C1NC2CCC1C2)C(=O)NC(CCSC)C(=O)O
CCOC(=O)C1(c2ccccc2)NC(c2nccs2)C2C(=O)N(c3ccccc3)C(=O)C21
COc1cc(-n2nc(Cl)c3c(C4=CCCN(C)C4)coc32)ccc1C(F)(F)F
O=[N+]([O-])c1ccc(Cl)c(C=NNC(=S)NCc2ccco2)c1
CCCc1ccc(C(=O)n2c3ccc(F)cc3c3cc(Cl)ccc32)o1
O=C(O)c1ccc(CN2CCC(n3nccc3NC(=O)C3CCOC3)CC2)cc1
COc1ccc(CN2CCCC(Nc3ccc4[nH]ncc4c3)C2)cc1
Cc1cc(C)c(C)c(OCC(=O)C2CCCN2C(=O)CCC(=O)NC2CCCC2)c1C
CC(=O)Nc1cc(N2CCC(O)C2)nc(N2CCOCC2)c1C#N
COc1ccccc1C1c2cc3c(cc2N=C2COC(=O)C21)OCO3
OCC1(O)COC(c2ccc(F)c(Cc3ccc(-c4ccncc4)cc3)c2)OC1
CCCP(=O)(CC(CCCc1ccc2c(c1)CCCC2)C(=O)NO)OCC
CON1C(=O)C(O)c2cc(CC(O)CNC(C)(C)C)ccc21
Nc1c(Nc2ccnc(NCCC3CCN(c4ccncc4)CC3)n2)cc(-c2ccccc2-c2ccccc2)[nH]c1=O
CCOC(=O)C1(Cc2cccc(F)c2)CCN(C2Cc3ccccc3C2)C(=O)C1
CCOC(=O)c1cc2cc(S(=O)(=O)N3CCN(c4ccc(C)cc4)CC3)cc(C)c2nc1C
N#Cc1ccc(N2CCN(S(=O)(=O)c3cccs3)CC2)cc1
Cc1ccc(OCc2c[nH]c(C=CC(=O)NO)c2)cc1
COc1ccc2c(c1)C(=O)OC2Nc1ccc(OC)c(C)c1
CC#Cc1ccc(C2OC(CC)Cc3cc(C)oc(=O)c32)cc1
COC(=O)C1(NC(=O)c2ccc(OC)cc2OC)Cc2c(C)ccc(ONC(C)C)c2O1
COc1ccc(Cn2cc(C=CC(=O)C=Cc3ccccc3)nn2)cc1OC
CCN(CC)c1ncc(F)cn1
O=C(O)c1c2cc(NS(=O)(=O)C(F)(F)F)ccc2c(CC2CCCCC2)c2c1[nH]c1ccccc12
COc1ccc(NC(=O)c2cc3c(s2)-c2ccccc2OC3)c(OC)c1
O=C(C(=O)N1CCCCC1)c1cc(Cl)cc2c(Br)c(Cl)c(=O)oc12
CNc1cccc(CNC(=O)C2(C(F)(F)F)Cc3c(-c4ccc(C)cc4)ccnc3O2)c1
COc1ccc(NNC(=O)NC(=O)Nc2ccc(C(C)(C)C(C)=O)cc2)cc1
CSc1nc(C)nc2n[nH]c(N)c12
CCOC(=O)c1cc(S(=O)(=O)n2cnc3ccccc32)cn1C
CC(C)Cc1cnn(Cl)c1C(=O)N1CCNC(=O)C1
Cc1ccc(N2CCN(c3ccc(Cn4c(Cl)nc5cnccc54)cc3)CC2)nc1
O=CC1CC2(C(=O)O)OC(=O)CC2C2C(CO)CC3CC(O)(O)C(O)C(CO)C3(O)C12
CCc1cnn2c(CCc3ccccc3)c(C(=O)Nc3ccc(NC(=O)NCCOC)cc3)cnc12
CC(Cn1cccn1)NCc1cc2n(n1)CCNCC2
CC1(C)C(C(=O)c2cn(CCC3CCCCC3)c3cc(Cl)ccc23)C1(C)C
CCSc1nnc2sc3ccccc3n12
NCc1ccc(-c2cc3ccccc3o2)c([N+](=O)[O-])c1
Cc1nc(-c2ccc(N(C)CCN(C)C)cc2)cc2ncn(C)c(=O)c12
COc1ccc(C(=O)Nc2sc3c(c2C(N)=O)CCN(C(=O)Nc2ccc(C#N)cc2)C3)cc1
CC1(C)CCC2=C(C1)N=c1sc(=Cc3ccccc3C(=O)O)c(=O)n1C2c1ccccc1C(F)(F)F
Cc1ccc(S(N)(=O)=O)cc1-n1c(C)cc(C(=O)CN2C(=O)C(=O)N(C3CCCC3)C2=S)c1C
CCn1cc(CCC(=O)NCc2ccc3c(c2)OCO3)c2ccccc21
Cc1cc(-c2ccccc2)nc([S+]([O-])Cc2nnc(-c3ccccc3)n2-c2ccccc2C)n1
O=CC(COc1ccccc1O)CN(c1ccccn1)c1ccccn1
CC(C)Cn1cnc2c1C(=NNS(=O)(=O)c1ccccc1)C(=O)NC2=O
COc1ccc(S(=O)(=O)Nc2ccccc2C)cc1NC(=O)CSc1nnc(-c2ccncc2)n1Cl
CCC1CCC2C(CCCC3(C(=O)O)C(C(=O)O)CC(C)C23)C1
Cc1nn(C(C)(C)C)cc1C(=O)Nc1cc(Cl)ccc1N1CCC(C(N)=O)C1
O=C(NC1CCN(C(=O)c2ccccc2)CC1)c1cn(-c2ccncc2)nc1-c1ccc(Cl)cc1Cl
CCCc1cccc(C2CC(=O)NCc3noc(-c4cc(Cl)cc(Cl)c4)c32)c1
COc1cc2c3c(c1)C(CCO)N1CCCCCCC4=C1C2N(Cc1ccccc1)CCC1(Cc2ccccc2NC41)C3Cc1ccccc1
COc1ccc(C=Cc2cc(OC)c(OC)c(OC)c2)cc1
Cc1cnn(CC2CCCN2C(=O)c2nnsc2-n2cccc2)c1
O=C(O)Cc1oc(-c2cccc(Br)c2)nc1C=C1C(=O)N(C(=O)O)c2ccccc21
CC(C)(C)OC(=O)C1=C(c2ccc(Cl)cc2)NC(=S)NC1c1cn(S(=O)(=O)c2ccc(F)cc2)c2ccccc12
COc1cc(O)c2c(=O)cc(-c3ccc(O)c(O)c3)oc2c1-c1cccc2[nH]ccc12
CC(=O)Nc1ccccc1CCNCC(O)c1ccc(O)c(C(N)=O)c1
CC1CCC2C3(C)CCCC(C)(C)C3CCC12C=O
COc1cc(C=CC(=O)c2ccc(NC(=O)Nc3ccc(Cl)cc3)cc2)ccc1O
[O-][n+]1c2ccccc2c(F)c2[nH]c3ccccc3c21
Cc1nn(C)c(N(C)C)c1CNCC1Cc2ccncc2C1
Cc1ccc(-c2cnc(N(C)C3CCCCC3)o2)cc1
Cc1ncsc1-c1nc(Nc2ccc(C3CNCCO3)cc2)ncc1C1CC1
Fc1ccc(C2=Cc3ccc(F)cc3OC2c2ccc(F)cc2)cc1
CCCCNC(=O)C1(Cc2nc(-c3ccc(OC)cc3)no2)CCN(Cc2ccc(-c3ccccc3)cc2)CC1
CC(C)N(C)S(=S)C1CCCN(C)C1
CCS(=O)(=O)Nc1ccc(-c2cc3c(Nc4ccc(Br)nc4)c(Br)cnc3cn2)cc1
N#Cc1c([N+](=O)[O-])n(S(=O)(=O)c2ccc(C(=O)O)cc2)[nH]c1=O
Cc1cc2c(s1)-c1nnc(SCC(=O)NCc3ccccc3)n1C(C)(C)C2
CCc1ccccc1NC(=O)c1sccc1S(=O)(=O)Nc1onc(C)c1C
CCC(C)N1CCCC1C(=O)NCc1ccc(C(=O)NCCc2ccccc2)cc1
CCCC(Cc1ccccc1)C(=O)NC(NC(=O)C(N)CCCN=C(N)N)C(=O)NCC(O)Cc1ccc(NC(=O)C(N)CCCN=C(N)N)cc1
Cn1nccc1NC(=O)CSc1ccc(Cl)cc1Cl
C=CC1CN2CCC1CC2C(O)c1cc(-c2ccc(OC)cc2)nc2cc(Cl)ccc12
O=C(O)CCCC=CCC1C(C(=O)O)C(C(=O)NCc2ccccc2)C1C(=O)Nc1ccccc1
COc1cc(OC)cc(-c2nc(CNS(=O)(=O)C(F)(F)F)cs2)c1
NP(=O)(CCCc1ccc(-c2ccccc2)[nH]1)C(O)c1ccccc1
Cc1cc(C)cc(-c2c(OCCC3CCCCN3)c3cc([N+](=O)[O-])c(Cl)cc3[nH]c2=O)c1
Cc1cccc(=O)o1
CC1CCC(n2c3cnccc3c3cnc(Nc4ccc(N5CCN(C)CC5)nn4)nc32)CC1
Cc1ccc(OCCCCN2CCCC2)cc1
COCCOC(=O)c1sc(NC(=O)Nc2cccc(OCCN3CCN(C)CC3)c2)nc1C
CCn1c(C)c(-c2ccc(OC)cc2)[nH]c1=S
O=C(c1ccc(OCCN2CCCCC2)cc1)c1sc2ccccc2c1-c1ccccc1
Nc1ccc(-c2nn3c(=O)cc(CN4CCN(C(=O)c5ccccc5)CC4)nc3s2)c(F)c1
CCCn1nc(NS(=O)(=O)c2ccc(C)s2)c2cc3ccccc3nc21
CC(C)C(=O)Oc1ccccc1N1CCN(CCCCCSc2nc3ccccc3s2)CC1
CCc1cccc(CC)c1NC(=S)N=C(NCCCN1CCN(C(=O)c2ccccc2)CC1)c1ccccc1
O=C(O)c1ccc(N=Cc2ccc([N+](=O)[O-])o2)cc1
Cc1ccccc1-c1nc(CN2CCN(c3ccc(F)cc3)CC2)co1
Clc1ccccc1-c1nc2cccnc2n1C1CCCC1
O=C(Nc1ccc(Cl)cc1)c1cc([N+](=O)[O-])c(-c2cccc(-c3nnn[nH]3)c2)[nH]1
COc1nnc(COc2ccc(-c3cc4ccccc4[nH]3)cc2)o1
Fc1ccc(Sc2cc(Oc3ccc(C(F)(F)F)cc3)nc(NCc3ccc4c(c3)OCO4)n2)cc1
NC(CO)C(=O)OCCNS(=O)(=O)c1c(Cl)cccc1Cl
C=C(C)c1cnn(C2OCCN(C(=O)CS(=O)(=O)CC)c3cc(C)ccc32)c1
Cc1cc(C#Cc2cccc(C)n2)cc(C(=O)N(C)CCCCCC(=O)NO)c1
Cc1cc(C)c(NC(=O)N2CCC3(CCN(C(=O)c4c(N(C)C)cnn4C)CC3)C2)c(C)c1
CCCC(=O)Nc1nc2ccccc2n1CCCN1CCOCC1
C=C(C)C1CCC2(C)CCC3(C)C(CCC4C5(C)Cc6c([nH]c7ccccc67)C(C)(CO)C5CCC43C)C12
COc1cc(OCCN2CCCCC2)c(Cl)cc1NC(=O)Nc1cnc(C#N)cn1
O=C(O)C=Cc1ccc(NC(=O)c2ccc(-c3ccc([N+](=O)[O-])cc3)o2)cc1
CCOC(=O)Cc1ccc2oc(=O)c(C#N)cc2c1
CCOC(=O)c1c(C=NNC(=S)Nc2sc(O)cc2O)cccc1C(C)=O
Cc1ccc(C2CN(c3ccc4nncn4n3)CC2C(=O)O)o1
Cc1ccc(OCC(O)COc2ccc(C=C3SC(=O)NC3=O)cc2)cc1
CCCCC1OC2(CCC1C)CC1CC(CC=C(C)C(OC3CC(OC)C(OC)C(C)O3)C(C)C=CC=C3COC4C(O)C(C)=CC(C(=O)O1)C34O)O2
COc1ccccc1CNc1ncnc2c1ncn2CC1CCCCC1
Cc1ccc2[nH]c(=O)c(CN(CCN(C)C)C(=O)c3ccc(OCCc4ccccc4)cc3)cc2c1
CCOC(=O)c1ccc(NC(=S)N2CCN(SCC)CC2)cc1
CC(SC(=O)NCC1CCCCC1)C(=O)N(C)c1ccc(Cl)cc1
Nc1ccc2n[n+]([O-])c3ccc(F)cc3c2c1
O=C(O)c1ccccc1N1C(=O)CSC1=S
CC(C)c1ccc(Nc2nnc(-c3cccnc3CCc3ccncc3)o2)cc1
CCOC(=O)NC(=NNC(=O)c1cnn(-c2ccc(C)cc2)c1N)c1ccccn1
O=C(Nc1ccc(Cl)c(Cl)c1)c1ccc(C(F)(F)F)cc1C(=O)Nc1ccc(N2CCC(N3CCCCC3)CC2)cc1
COc1nc2cc(CNC3CC=C(C(=O)NCCN)CC3N)ccc2[nH]1
CC(C)C(=O)Nc1ccc(C(=O)C#Cc2ccccc2Cl)cc1
CC(C)(C)c1ccc(NC(=O)Nc2ccc(-c3cccc4c3CNC4=O)cc2)cc1
CON=C(Cc1ccccc1)C(=O)NC(C)c1nc2c(s1)CCCC2
CCCn1c(=O)n(CCCOc2cccc(C)c2)c(=O)c2c3c(sc21)CCCCC3
Cc1ccc(C(=O)CCCN2c3ccccc3-c3ccccc3S2(=O)=O)cc1
CC(C)(C)SC(=S)N1CCn2c(-c3ccc(Cl)cc3)nc3cccc(c32)C1
CCCCc1ncc(C=C(NC(=O)c2ccccc2)C(=O)O)n1Cc1ccc(NC(=O)OC(C)(C)C)cc1
COc1cc(Cl)ccc1CCNC(=O)CC(NC(=O)c1ccccc1C)C(=O)NC(C)c1ccccc1
CC1(Cc2cccc(C(F)(F)F)c2)OOC2(CCCCC2)OO1
CCN(CC)CCOc1ccc(Nc2c3ccccc3nc3ccccc23)cc1
Nc1ccc(S(=O)(=O)Nc2nc3cc4c(cc3s2)OCCO4)cc1
COc1cccc(NC(=N)c2c[nH]c3ccccc23)c1
CN(CC(C)(Cl)C(CCN1CCC(C)(c2ccc(Cl)cc2)CC1)c1ccc(O)c(Cl)c1)S(=O)(=O)c1ccc(O)cc1
O=S(=O)(Nc1ccc(-c2cn3c(n2)SCC3)cc1)c1ccccc1C(F)(F)F
Cc1nc(COc2ccccc2)c([N+](=O)[O-])n1C
Cc1ccc(Cn2ccnc2SCC(=O)Nc2ccccc2Cl)o1
CNCCS(=O)(=O)c1nnc(-c2ccc(C)c(C)c2)o1
COc1ccc2c(C(=O)c3cc(OC)c(OC)c(OC)c3)c(OC)c(OC)nc2c1
CC(C)CC(=O)OCC1(O)OC(C)C2(C)C3CC(c4ccoc4)OC(=O)C3CCC12
CCN(CCCNn1c(Br)nc2cc(O)c(C=O)cc21)C1CCCCC1
O=C(NCCc1ccccc1)c1ccc(N2c3ccc(Cl)cc3S(=O)(=O)Nc3cccnc32)cc1
COc1c(C(=O)N2CCN(C)CC2)oc2ccc(C(=O)CCC(=O)O)cc12
O=C(C[n+]1ccccc1)NCCNc1ccc(N2CCCCC2)nn1
O=C(CNC(=O)Cc1ccc(-c2ccccc2)cc1)NCC(=O)NC(Cc1ccc2ccccc2c1)C(=O)NCCc1ccccc1
COc1ccc(NS(=O)(=O)c2ccc3oc(=O)[nH]c3c2)cc1
CCCCCCCCCCCCCCCCCC(=O)OC1([N-][N+]#N)C(C(C)=O)=C(O)C(=O)C1OC
CCOC(=O)C(C#N)=Cc1ccc(C2CC(c3cccc(OC)c3)=NN2OC)cc1[N+](=O)[O-]
O=C(c1cnccn1)c1ccc2ccccc2n1
COc1ccc(CC2NC(=O)C=CCC(Cc3ccccc3)OC(=O)C3CCCN3C(=O)C(CO)OC(=O)CCNC2=O)cc1Cl
CC(=O)N1CC2C3CCC(O3)C2C1C(=O)CN(C)Cc1ccc(OC(F)(F)F)cc1
O=C(NC(Cc1ccc(Cl)cc1)C(=O)N1Cc2ccccc2CC1C(=O)O)C1Sc2ccccc2C1=O
COc1ccc(C2=Nc3ncnn3C(c3ccccc3Br)C2)cc1
CCCCCn1c(C(Cc2ccccc2)NC(=O)C=Cc2ccco2)nc2ccccc21
CC(=Cc1ccc([N+](=O)[O-])cc1)NC(=O)CCC1CCCCC1
O=C(c1cc([N+](=O)[O-])cc([N+](=O)[O-])c1)c1coc2ccccc2c1=O
CCN(CC)C(=O)c1ccc(-c2nnn(CC#N)n2)cc1
N=C(N)NS(=O)(=O)c1cccc(Cl)c1Cl
CCCCCCCCCCCCCCOc1cccc(C(S)C(=O)O)c1
NS(=O)(=O)c1cnc2ccc(O)cc2c1
CCOC(=O)C1C(OC(=O)c2ccc(C(=O)OC)cc2)CC2CCC1N2C
COC1(C)CN(C)C(=O)C2=Cc3cc(C)ccc3-c3c(C4CCCCC4)c4ccc1cc4n3C2
Cc1ccc(S(=O)(=O)N2C(=O)CSC2c2ccc(OCc3ccc4ccccc4n3)cc2)cc1
COc1cc(C2CC(O)OC(=O)c3c(O)cc(O)cc3CC(OC(=O)C=Cc3ccc(C)c(O)c3)C=CC(=O)O2)ccc1O
CC(C)(C)OC(=O)NC1CCCN(Cc2cccc(OC(=O)N3CCCCC3)c2)C1
CCn1c(C)c(-c2cc3c4c[nH]c(=O)c(OCC(=O)O)c4n(C)c3cc2C)c2ccccc21
CCNc1nccc(-n2cnc3cc(OCC)ccc32)n1
COc1cc(C)nc(Oc2c(C(=O)N3CCCN(c4ccc(N)cc4)CC3)c3ccncc3n2C)n1
CC(C)CC(NC(=O)CNC(=O)C(CO)NC(=O)C(C)NC(=O)C(N)CCCN=C(N)N)C(=O)NC(Cc1ccc(O)c(O)c1)C(=O)NC(C(N)=O)C(C)C
CC(=O)N1CCc2cc(C(=O)CC(c3ccccc3)c3nccs3)ccc21
CC(C)CN1CCCC1C1=NOC(CN2CCCC2=O)C1
CCc1ccc2c(N3CCN(F)CC3)nsc2c1
CC(=O)Nc1ccc(NC(=O)Cn2c(=O)n(-c3cc(F)cc(F)c3)c(=O)c3c(C)c(C(=O)NC4CCCC4)sc32)cc1
Cc1ccc(C(=O)N(CCC(=O)N2CCCCC2)c2ccc(C)c(C)c2)cc1
O=C(C=Cc1ccccc1)C=C1N=C(c2ccccc2)N(CCc2ccc(OC3CC(O)C3)c(OCCN3CCCC3)c2)C1=O
CC1CC(CCN2CCCCC2)OC2=C1C(=O)c1ccncc1C2=O
CCC(C)(C)NC(=O)C(c1ccc(N2CCCCC2)cc1)N(C)C(=O)c1csnn1
Cc1ccc(Cl)c(Cn2c(Cl)nc3ccc(-c4nnc(NCc5ccccc5)o4)cc32)c1
COC(=O)c1ccc(CC(C)C(=O)NCC(=O)OCc2ccc(OC)cc2)cc1
CC(C)=CC=CC(C)=CC1Cc2c(cc(O)c(CC=C(C)C)c2O)CO1
CC(C)CC(O)Cc1cc(C(=O)N2CCCC(OC(C)C(C)C)C2)no1
CC(C)CN1CCc2c(O)ccc(CF)c2C1
O=C(c1cccs1)c1ccccc1Br
CCOC(=O)C1=C(C)NC(c2ccccc2)=C(C(=O)OCC)C1c1cccc(OCC(=O)NN)c1
COc1ccc(-c2nc3ccc(OCc4ccccc4)cc3c(=O)n2CC(=O)NCc2cccs2)cc1
CNC(=O)OCCc1ccc2[nH]c3c(c2c1)CCN1C(=O)C(CC(=O)NCCc2ccccc2OC)CC(C(=O)N2CCCCCC2)C31C
C=CCN1CCCN(c2ccc(C(=O)Nc3cccc(-c4nc5ccccc5o4)c3)cc2)CC1
O=C(O)c1cccc(CC2CCCCC2=O)c1
CCOc1ccc(N2CC(Oc3cc(C#Cc4cccc(OC)c4)ccc3S(C)(=O)=O)C2)cc1
CN(C)C=NC(=O)c1ccc(NC(=O)c2cc(NC(=O)c3cccs3)cn2C)cc1
Cc1cc(NS(=O)(=O)c2ccc(NC(=O)c3ccc(-c4nc5ccccc5s4)cc3)cc2)no1
Cc1nc2n(n1)C(C)CCC2Nc1cc(C2CC2)no1
CS(=O)(=O)c1ccc(-c2nc(N3CCOCC3)c3ncn(CCCN4CCN(Br)CC4)c3n2)cc1
CCC(=O)c1cnc(N2CCN(NCCCCOC)CC2)nc1-c1cccnc1
Cc1ccc(C=NNC(=O)c2sc(-c3ccccc3)nc2C)cc1
COc1ccc(-c2c(-c3ccccc3)ncc3cc(C)ccc23)cc1
CC(O)C1C=CC=C1C(=O)N1CC2CC(NCc3nc(-c4ccc5c(c4)OCCO5)no3)CC2C1
O=C1CC(=NNC(=O)C(=O)NN=Cc2ccc(-c3ccccc3)cc2)C2c3ccccc3OC2(C(=O)O)C1
Cc1cc(NC(=O)COC(=O)c2ccccc2F)[nH]n1
COc1ccc(-c2ccccc2C(=O)OCC2CC3CCC2C3)cc1
Cc1cc2cccc(C(=O)O)c2o1
CC#CCOc1ccc(S(=O)(=O)NC(Cc2ccc(-c3ccccc3C)cc2)C(=O)O)cc1
CCN(Cc1c(C(C)(C)C)nc2n(-c3c(C)cc(C)cc3C)c3ccccc3n12)C1CCNC1
CCCc1cc(=O)oc2c3c(c4ccc(=O)oc4c12)OCC(C(=O)N1CCN(Cc2ccc(F)cc2)CC1)=C3
CCOc1cc2c(cc1C(F)(F)F)-c1[nH][nH]c(=O)c1C(c1ccccc1OC)O2
COc1ccc(C2CC(=O)N(c3cccc(S(N)(=O)=O)c3)C2)cc1OC
COc1ccc(C2NC(CF)(C(=O)O)C3C(=O)N(C)C(=O)C23)cc1
CN1CCCC2(CCN(C(=O)c3cc(C4CC4)on3)C2)C1
COC(=O)c1cc(-c2ccccn2)nc(NC(=O)c2ccc(Cl)cc2)n1
CCCCC(NC(=O)OCC1(COc2ccc(-c3nc4ccccc4s3)cc2)CCC1)C(=O)C(=O)NC(C)c1ccccc1
Cc1ccccc1CNC(=O)c1cccc2c1C(=Cc1ccc(-c3ccc(F)cc3C)cc1)C(=O)N2
Cc1cc2c(C(=O)COC(=O)c3[nH]nc4ccccc34)c(O)c(C(C)C)cc2cc1[N+](=O)[O-]
CS(=O)(=O)NC(=O)c1cccc(C(Cl)CCN2CCC(n3c(=O)n(Cc4ccc(-c5ccccc5)cc4)c4ccccc43)CC2)c1
Cc1cccc(OCCCC(=O)NCCCN2CCCC2=O)c1
Cc1cc(C)c(N=c2scc(CC(=O)Nc3ccc(S(=O)(=O)Nc4nc(C)cc(C)n4)cc3)n2N)c(C)c1
COC(=O)C1=C(c2ccc3c(c2)OCO3)NC(=S)NC1c1ccc(OC)c(OC)c1
O=C1CN(C(=O)CSc2ccc3nnc(-c4ccccc4O)n3n2)c2ccc(Cl)cc2N1
C=C(C#N)C(=O)c1ccccc1C(C)(C)C
CCc1ccc(NC(=O)Nc2cccc(OC)c2)cc1
O=C(NC1CCN(Cc2ccc(OC3CCCC3)cc2)C1)c1csc(C(F)(F)F)n1
Cc1ccc2c(C(C)C)c(C(C)C)c(OCC(=O)N3CCCC3)c(C(C)C)c2c1
O=C1CN(C(=O)c2cc(=O)c3cc([N+](=O)[O-])ccc3o2)c2ccccc2N1
Cc1cc2c(cc1O)CCN(O)C2Cc1cccc(O)c1
Cc1cc2nc3ccc(NC(=O)C4CCCCN4)cc3cc2o1
O=C1C(=Cc2cccnc2)c2cc(O)ccc2N1Cc1ccccc1
C=CC1(C)CC(=O)C2(O)C(C)(O1)C(O)C(OC(=O)NCCc1ccc([N+](=O)[O-])cc1)C1C(C)(C)CCC(O)C12C
CN(CCN1CCCCC1)c1cccc(C#N)c1
Clc1ccccc1-c1nc2n(c1-c1ccsc1)C=C[PH](Cl)=C2
N=C(Nc1ccc(CN2C(=O)CCC2=O)cc1)N1CCC2(CC1)CC(=O)c1cc(F)ccc1O2
CC(=O)N(C1CCN(C)CC1)C(F)c1nc2ccccc2c(=O)n1-c1ccc(C)cc1
Cc1[nH]n(-c2ccccc2)c(=O)c1C1=Nc2ccccc2N=C(c2ccccc2)C1
O=C(Nc1ccc(N2CCN(Cc3ccccc3)CC2)nc1)C1CC(=O)N(C2CCCCC2)C1
COc1ncc(-c2ccc3c(c2)N(C(C)=O)CC(C(C)=O)N3c2ccsc2)cn1
O=c1[nH][nH]c(F)c1C(c1ccc(O)cc1)c1c([N+](=O)[O-])[nH][nH]c1=S
CC(C)(C)n1[nH]c(=O)n(CCCN2CCN(Cc3ccccc3)CC2)c1=O
COc1cc2nc(=O)n(CCCC(=O)NCc3cc(O)ccc3OC)c(OC)c2cc1C
COCc1cc(Oc2cnn(Cc3ccc(F)c(F)c3)c(=O)c2C(=N)OC)ccc1OC
Cc1c(-c2nnc(C3CCNCC3)o2)nn(-c2ccc(Cl)cc2Cl)c1-c1ccc(Br)cc1
CS(=O)(=O)c1ccc(C(=N)NN=Cc2ccc(-c3ccc(N)cc3)o2)cc1
Cc1c(C(=O)NCc2ccc(S(N)(=O)=O)cc2)oc2ccc(S(=O)(=O)N3CCOCC3)cc12
COc1ccc2c(c1)C(=Nc1ccc(OC)c(S(=O)(=O)Nc3ccccc3N)c1)c1c(O)ccc3ccnc-2c13
CC1(C)N=C(N)N=C(N)N1OCCCCCc1ccccc1
COc1ccc(-c2cc3c(OC)cc(O)cc3oc2=O)cc1
O=C1C(=Cc2cccc(Br)c2)COc2c1cc(Br)c(O)c2OCc1ccccc1F
CN1CCc2cc(O)c(Br)cc2C1CC(=O)c1cccs1
Brc1ccccc1-c1nc2c(=NOCc3ccccc3)nc3ccccn3c2[nH]1
O=c1cc(-c2ccc(NC(=S)NC3CCCCC3)cc2)oc2c(O)c(O)ccc12
CCONC(=O)c1ccc(Nc2ncnn3cc(C)c(C)c23)cc1OCC
CCOc1ccc(C(=O)c2cc(OCC)cc(OCC)c2-c2ccccc2)cc1
ON=Cc1ccc(-n2ccnc2)cc1
CCCCCCOc1ccc2nc(N)oc2c1
CC(=O)NCC(c1ccco1)N(C(=O)C1=NN(c2cccc(C)c2)C(=O)CC1)c1ccc(C)c(C)c1
Cc1c(Cl)cccc1OC(C)(C)C(=O)NC1C2CC3CC1CC(C(=O)OC(C)(C)C)(C3)C2
O=C1Nc2cc(Cl)c(Cl)cc2C1=NNc1nc2ccccc2nc1Nc1ccc(C(=O)O)cc1
COc1ccc(-c2coc3cc(OC4OC(C)C(O)C(OC)C4OC4OC(O)C(O)C(O)C4CO)c(O)cc3c2=O)cc1
COc1ccc(N2CC(NC(=O)Cn3cc(Cc4ccccc4)c4ccccc43)CC2=O)cc1
CCCc1ccc2c3c1OC1C4(O)CCC5(CC4O)C(C2)N(CC2CC2)CCC315
NC(=O)c1c(F)cc2cc(O)ccc2c1C1C(F)=C(Cl)C(=O)N1Cc1cccnc1
CCC(C)NC(=O)CN1C(=O)N(CC)C(=O)N(CC)C(=O)C1C
CC(C)Nc1ccc(C(C#N)c2nnc3c(F)cc(-c4ccccc4F)cn23)cc1
O=C(COc1ccccc1)ONC(=O)c1ccccc1Cl
CC(C)(C)C1(CN2CCOCC2)CCN(c2cnn(O)c(=O)c2)C1
NS(=O)(=O)C1C(c2nnc3c(O)nccn23)OC(CO)C1O
COc1ccccc1NC(=O)C(=Cc1ccc(Cl)cc1)NC(=O)c1ccccc1
CC(C)c1ccc2c(C(=O)Nc3ccccc3N3CCNCC3)c(F)oc2c1
CCCNc1cc(CCC2c3ccc(-c4cc(C)ncn4)cc3CC3CCC2N3)ccc1F
Cn1c2c(c(=O)n(C)c1=O)C1OC3(C)C(CCCC(C)(C)O)OC1C1OC213
CC1(C)C=CC2C3CC(N=O)C4CC(O)CCC4(O)C3CCC21C
COCc1cc(C2CCCN2Cc2ccc(C)cc2)on1
Cc1c(N=Cc2ccccc2)nc(C2CC2)nc1N1CCCC1
CCOC(=O)c1cc(S(=O)(=O)N2CCN([N+](=O)[O-])CC2)ccc1[N+](=O)[O-]
Cc1ccc[n+](CCCC2CCCCC2)c1
COCC(=O)N1CCN2C(=O)N(Cc3ccc(F)c(F)c3)CC2C1CO
Cc1nc2c(c(NCc3ccco3)n1)CCNC2
O=C(NNC(=O)c1cc(Cl)ccc1OCc1ccccc1)c1cccc(F)c1
Cc1cc2[nH]c(Cl)nc2cc1Cl
Cn1cc(-c2cccc(C(N)=O)c2)c(-c2ccc(F)cc2F)n1
O=C(NCc1ccccc1Cl)c1cccc(N2C(=O)C3C4C=CC(C4)C3C2=O)c1
CCN(CC)C(=O)c1csc(Cc2ccccc2)n1
CNC(=O)c1ccc(C#Cc2nc(O)c3ncn(C4C(O)C(Cl)C5(CO)CC45)c3n2)cc1
CC(C)CC(CC(=O)NO)C(=O)NCCc1ccccc1
COc1ccccc1CNC(=O)C(C)N(c1ccc(F)cc1)S(C)(=O)=O
CCOc1ccc(OCCCn2c(=S)[nH]c3ccccc32)cc1
COc1cc(C(c2cc(OC)c(OC)c(OC)c2)c2cc3cc(OC)c(=O)oc3c(OC)c2OC)cc(C)c1OC
Cc1cccc(Cl)c1NC(=O)CSc1nc(=O)cc(O)[nH]1
CCN(CC)C(=O)C1(C(C)(C)C)C=CC(C)=CC1
O=C(CCNS(=O)(=O)c1ccc(F)cc1)NCCC1=CCCCC1
O=C(Cn1c(-c2cccs2)nc2ccccc21)NN=Cc1ccc(C(F)(F)F)cc1
CSC1C(=N)Oc2[nH]nc(-c3ccccc3C#N)c2C1c1ccc(F)cc1
CC(C)NC(=O)c1ccc(COC(=O)CCN2C(=O)c3ccccc3C2=O)cc1
Cn1c2ccc(Cl)cc2c2nnc(SCC(=O)Nc3ccccc3Cl)nc21
COc1ccc(S(=O)(=O)n2c(C)c(Oc3c(C)cccc3C(C)=O)c3ccncc32)c(OC)c1
CCOc1ccc(C(CNc2ncnc3c(O)cc(C)cc23)C(N)=O)cc1
COc1ccc(C2CC(=O)Nc3c2cc(OC)c2ccccc32)cc1
COc1ccccc1CN1CCC(N2CCC(C(=O)N(C)C)CC2)CC1
CCOC(=O)c1nc2ccccc2c(-c2ccc(Cl)cc2)c1Cl
CNC1CCN(Cc2cc(O)c(O)c(O)c2)C(=O)C1
O=C1C(Cl)=C(c2ccc(Cl)cc2)C(=O)c2ccccc21
C=C(C)COc1ccc(CCC(O)CNC(C)C)cc1
CC(C)CC(CNC(=O)C(N)Cc1ccc(OP(=O)(O)O)cc1)NC(=O)C(N)Cc1ccc(O)cc1
COc1cccc(C2CCCCC2)c1Oc1ccc2ncc(-c3cnccn3)n2n1
Cc1c(O)ccc2c1NC(=O)c1c(ccc(O)c1O)C2
Cc1ccc(S(=O)(=O)n2ccc3cc(C(=O)NC4CCN(Cc5ccccc5)CC4)ccc32)cc1
CCCCCCCCCCCC(=O)OC12CCC3(C)CCCCC3C1=CC(=O)C1C3CCC(OC(=O)CCN(C)C(=O)OCc4ccccc4)C(C)C3CCC12
COc1ccccc1C=CC(=O)OCC(=O)N1CCc2ccccc21
Brc1cncc(N2CCC(NCCc3ccncc3)CC2)c1
Cc1ccc(CNC(=O)CN(C)C(=O)CCn2nc(F)c3ccccc32)cc1
CCc1ccccc1NC(=O)C(=O)C(C(=O)c1ccccc1)C1OC(=O)c2ccccc21
COCCCSc1nc2c(C)nsc2n1Cc1ccc(-c2ccccc2-c2nnn[nH]2)cc1
Cc1ccc(-n2ncc3c(=O)n(NCc4ccc(OC(F)(F)F)cc4)c(Cl)nc32)cc1
O=c1sc(NC2CCSCC2)nc2ccccc12
CN(C)C(=O)N1CCOC2(COCCN(C(=O)c3csnn3)C2)C1
Cc1cccc(C)c1NC(=O)NN=Cc1ccc2cccc([N+](=O)[O-])c2n1
COc1ccccc1N1CCN(CCn2c(CC(C)C)nc3c(oc4ccccc43)c2=O)CC1
O=C1C2C3C=CC(CC3)C2C(=O)N1N=Cc1ccccc1O
CCOC(=O)C1CCCN(c2nc(-c3ccc(CCC(N)=O)cc3)cs2)C1
COC(=CC(=O)c1cc(OC)cc(OC)c1)C(=O)Nc1ccc(O)cc1
CC(c1ncco1)N(CC1CCCC1)C(=O)c1ccco1
CCNC1CN(C(=O)C(Cc2ccccc2)Nc2cc(SCCC(=O)O)nc(OCCC(=O)O)n2)S(=O)(=O)C1
CCCN1CCCC(c2nc(-c3ccc(C(=O)OC)cc3)no2)C1
CCc1ccc(-c2ccc(C(O)(c3ccc(C#N)cc3)c3cccnc3)cc2)cc1
Nc1n[nH]c2nc(NCCc3ccc(Cl)c(Cl)c3)ccc12
CCCc1ccc(Cl)cc1CNC1CCCNC1c1cccc(C(F)(F)F)c1Cl
COc1ccccc1NC(=O)Nc1ccccc1N1CCCCC1
CN(C(=O)Oc1ccc(-c2cccc(NC(=O)c3cc(-c4ccc(C#N)cc4)[nH]n3)c2)cc1)C1CCC1
CCCCCCCCOC(=O)C(CCCNC(=N)N)NC(=O)NC(Cc1c[nH]c2ccccc12)C(=O)N1CCC2(CCc3ccccc32)CC1
COc1ccccc1N1CCN(S(=O)(=O)c2ccc3c(c2)oc(=O)n3CC(=O)Nc2ccc(C)c(C)c2)CC1
COC(CNCCc1ccc(-c2ccc(C(N)=O)c(O)c2)cc1)c1ccccc1
CC(C)(C)c1nc2[nH]c(-c3ccccc3)nc2cc1Cl
CC(C)(C)CC(=O)NCC1(N(Cc2ccccc2)Cc2ccccc2)CCS(=O)(=O)CC1
O=C(Nc1cc(Cl)ccc1N1CCCCC1)C1CC1
COc1ccccc1C(=O)Nc1ccc(NC(=O)c2cccs2)c(Cl)c1
Cc1ccc(S[SH](c2ccc(C)cc2)[n+]2ccc(Cn3cc(C(C)C)c(=O)[nH]c3=O)cc2)cc1
CC1=CC(=O)C(O)=C(C)C1=O
CC(=O)NC1OC(COCC23CC4CC(CC(C4)C2)C3)C(O)C(O)C1O
CCN(CC)Cc1ccc2[nH]c(-c3ccccc3NC(=S)NC(=O)c3cccc(F)c3)nc2c1
O=C(NNS(=O)(=O)c1cccc(Br)c1)Nc1cccc(-c2ccccc2)c1
Cc1cc(C)n(S(=O)(=O)c2ccc3ccccc3c2)n1
Cn1c(=O)oc2ccc(F)cc2c1=O
NC(=O)C1CCCN1C(=O)c1nc2ccccc2n1Cc1ccccc1Cl
COC1(NS(=O)(=O)c2ccc(O)cc2)CCN(c2ccc(Cl)cn2)C1
COC(=O)N1CCc2ccc(Nc3ncc(-c4ccc(OC(F)(F)F)cc4)o3)cc2CC1
Cn1cc(CCNCc2ccc(-c3ccc(-c4nc5ccccc5[nH]4)cc3)cc2)cn1
c1cc2cc(c1)CCc1ccnc(c1)-c1ccccc1CCc1cccc(c1)Cc1cccc(c1)CC2
O=C(NCCO)c1cc(Cl)ccc1C1CCN(Cc2cccc(OCCCN3CCCCC3)c2)CC1
CN(C)c1ccc(-c2cnc3[nH]cc(-c4ccccc4F)c3n2)cc1
OC(c1ccc(Br)cc1)C1CCNCC1
Cc1ccc(CNCC2c3cnnn3CC(Cc3ccccc3)C2OCc2ccccc2)o1
CC(=O)NC(C)c1cncc(C=CC2CCN(Cc3ccc(C)s3)CC2)c1
Cc1cc(Cl)ccc1NC(=O)CN(C)C(=O)CSc1nc2ccccc2s1
Clc1cccc(N2CCN(Cc3cccnc3)CC2)c1
CC1(C(=O)NCc2ccccn2)CCC(=O)N1Cc1ccc(F)c(C(F)(F)F)c1
Cc1ccc(C(C)ON=C(c2ccnc(OC3CCOCC3)c2)C(F)(F)F)cc1
CCC(=O)Nc1cc(OC)ccc1-c1nccn1-c1cc(C(=O)OC)c(OC)s1
Cc1cc2c(=O)n3c(nc2s1)CCN(C(=O)c1cccc(C#N)c1)CC3
CCOC(=O)C1=C(C)N=C2SCC(NC(=O)C(NC(=O)C(CCCCBr)NC(=O)c3ccc(N(C)C4=NCC(O)CN4)cc3)c3ccc(F)cc3)C(=O)N2C1c1ccccc1
Cc1ccc(C2=NCCN2)cc1C
Cc1cc2ncc(C(=O)N3CCN(c4ncccn4)CC3)cn2n1
O=C(NCCC(=O)N1CCN(c2ccccc2)CC1)C1CCN(C(=O)c2ccc(F)cc2)CC1
C=CCOC(=O)CCCCCCCC#Cc1cc(=O)c(OC)co1
CC1CN(C(=NO)c2cccnc2Oc2cccc(F)c2)CCN1S(=O)(=O)c1ccccc1F
CC(=O)c1cccc(Cn2c(COS(=O)(=O)N(C)C)ccc2C2CCN(Cl)CC2)c1
Clc1ccc(-c2cc(-c3ccsc3)no2)cc1
COC1=C(N)C(=O)C2=C(C1=O)N1CC3NC3C1(COC(N)=O)C2COC(N)=O
CC(C)NC(NC(=N)N)C(O)c1ccccc1
CN1CC2C=C(c3ccc(Cl)cc3Cl)CC(C2)C1=O
CC12CCC3c4ccc(O)cc4CCC3C1Cc1cc(O)ccc12
CN1Cc2ccccc2CC1CN1CCN(C(=O)c2ccccc2)CC1
CNC(=O)Cn1cc(S(=O)(=O)c2ccc(Cl)cc2)c(=O)c2cc(F)c(N3CCC(C(F)(F)F)CC3)cc21
Cc1ccc2cccc(OC(C(=O)Nc3ccc(S(=O)(=O)Nc4nccs4)cc3)C(C)C)c2n1
CN(Cc1cccnc1)CC1(O)CCN(Cc2cc(C3CCCCC3)no2)CC1
CS(=O)(=O)Nc1cc(CCN(Cc2ccccc2)CC(Cl)COc2ccc(Cl)cc2)ccc1O
OCc1cccc(-c2nccnc2OC2CN(c3ccc4ccccc4n3)C2)c1
O=c1c(-c2ccc(Cl)cc2)nc2c(Nc3ccccc3)nccc2n1-c1c(Cl)cccc1Cl
CC(C)(O)CCCC(C)(O)C1CCC2C3CC=C4CC(O)CCC4(C)C3CCC21C
O=C(O)CC1=CC(=Cc2ccc(Cl)cc2)c2ccc(F)cc21
Cc1[nH]n(C(C)C)c(=O)c1C(=O)c1ccc(Br)cc1
COc1cccc(C2CC(=O)CC(C=Cc3ccc([N+](=O)[O-])c(OC)c3)C2)c1
COc1[nH]c2cc(Cl)ccc2c1-c1cc(NCc2ccccc2)c(C(F)(F)F)cn1
Cc1cc(F)c(OCC(=O)Nc2ccc(-c3ccccc3C)c(N3CC(F)NC(F)C3)c2)c(C(C)C)c1
CC1=CCCC2(C)CCC2CCC(C)C=CC(=O)C(O)C(O)CC1
CNS(=O)(=O)c1sc2c(c(NCCN3CCOCC3)nn2Cc2ccccc2)c1-c1ccccc1
O=C(c1ncc(-c2ccc(Cl)c(Cl)c2)o1)N1CC2CN(c3ncccn3)CC2C1
COc1ccc2c(c1)CCCC21CCN(C)C(=O)C1
Cc1nn(CC(=O)Nc2ccc(C(C)C)cc2)c(=O)c2c(C)noc12
CC(C)=CCCC(C)=CCCC(C)=CCCC=C(C)CCCC(C)=CCCC(C)=CCCNc1ccccc1
COc1ccc(S(=O)(=O)c2ccccc2)cc1-c1cc(C(=O)Nc2cc(OC)c(OC)c(OC)c2)n(C)n1
COc1ccccc1C1CC(c2ccccc2)=NN1CNC(C)=O
O=C(Nc1nncs1)NC1(c2ccccc2)CCCCC1
COc1ccc(C(O)c2nc(-c3ccccc3)c[nH]2)cc1OC
Cc1oc(-c2ccc(F)c(Cl)c2)nc1CN(C)C(C)C(=O)NCc1nc2ccccc2[nH]1
CC(C)=CCc1cccc(C(=O)c2c(CCC(=O)c3ccc(O)c(O)c3)cc(O)c3c2oc2c(O)c(O)c(CC=C(C)C)cc23)c1
Cc1nc(N2CCN(C(=O)CN(C)C)CC2)c2sccc2n1
COc1ccc(-c2csc(-c3ccccc3C)n2)cc1S(=O)(=O)Nc1ccccn1
CCc1c(S(=O)(=O)N(C)CCCN(C)C)n(C)c2cc(C(=O)NCCCNC(=O)C3CCN(C)CC3)c(CCOC)cc12
CCCCC(CC)C1=C(O)C(=O)c2ccccc2C1=O
CN1c2cc(NCC3CCCO3)ccc2S(=O)(=O)c2cc(N)ccc21
Cc1ccccc1-n1c(-c2cc3cc(O)ccc3nc2C)n[nH]c1=S
CCCCCCCCCOc1ccc(NC(=O)c2c(-c3c(F)cccc3Cl)noc2C)c(F)c1
N#CC(Cc1ccccc1)NC(=O)C1CCN(C(=O)Nc2ccccc2)CC1
CCCC1CCCc2c1sc1[nH]c3ccccc3c(=N)c21
NC(=S)NCC1CN(c2nnnn2C(C2CCC2)C2CC2)C1
COc1ccccc1Oc1c(NS(=O)(=O)c2ccc(C(C)C)cc2)nc(N)nc1OCC#CCOc1no[n+]([O-])c1S(=O)(=O)c1ccccc1
CCCN(Cc1cccnc1)c1cc(-c2ccc(NC(=O)NCC)cc2)nc(-c2ncc(C)s2)n1
c1ccc2c(N3CCNCC3)ncnc2c1
CC(C)C(NC(=O)c1ccccc1N)C(=O)N1CCC(O)CC1
Cc1ccc(-c2ncc(CN3CCCC3c3nc(C)no3)s2)cc1
CC(C)(O)CCC(=O)c1cc(CC2CS(=O)(=O)CC(NCc3cccc(O)c3)C2O)cc(N)c1Cl
CCC1C2C3CC4C(=O)C(=O)C5CC56C2(C(=O)c2ccccc2)CC3(OC(C)=O)C(CC2C(O)CCC42OC(C)=O)C16C
CCCc1nc(=O)c2c(-c3ccc(OCC)cc3)cc(=O)oc2[nH]1
CC(C)C1=c2cc(C3CCC(NCC(O)C4CCC(c5cc(=O)c6ccccc6o5)O4)CC3)c(C(C)C)cc2=C1
CC(=O)NCC(=O)NCC(=O)Nc1cc(C(=O)CCl)ccc1Cl
O=S1(=O)N=C(NCCN2CCN(c3nccc4ccccc34)CC2)c2ccccc21
COc1cccc(-c2noc(C3CCN(C(=O)NCc4cccnc4)CC3)n2)c1
N=C(N)SCc1ccc(S(=O)(=O)c2cccc(S(N)(=O)=O)c2)c([N+](=O)[O-])c1
CC(c1ccccc1)N1C(=O)C(c2ccccc2)=C(c2ccc(S(C)(=O)=O)cc2)C1c1ccc2c(c1)OCO2
NCCCCC(NC(=O)C(N)CO)C(=O)NC(CCCCN)C(=O)NC(Cc1ccccc1)NC(=O)C(Cc1ccccc1)NC(=O)c1ccccc1
CN1CCN(c2cc(Cl)c3cc(NC(=O)C4CN=CN4C)ccc3n2)CC1
CN(C)c1cccc(C(=O)C=Cc2ccc(O)c(O)c2)c1
CCCCCCCCCCCCCCCC1NC(=O)CC(O)OC(=O)C(CC(C)C)C(=O)CC1O
O=C(NCc1cccc(S(=O)(=O)N2CCCC2)c1)c1cc2ccccc2o1
CCC1(C)C=CC2=C(O1)C(=O)c1cc(O)ccc1C2=O
CC(C)N1C(C(=O)Nc2cccc3ccccc23)=C(O)c2ccccc2S1(=O)=O
CCC(CC)Nn1c(C)nc(=O)c(C)c1C
CCOC(=O)n1c(C)c(CC)c(C)c1C(=O)OCC(=O)Nc1sc(C)c(C)c1C(=O)N1CCOCC1
Cc1ccc(C=NNC(=O)CCN2C(=O)c3ccccc3C2=O)s1
COc1cccc2c1OC(C(=O)O)CC2=O
Cc1cccc(S(=O)(=O)NN=Cc2ccc(O)c(Br)c2O)c1
CCOC(=O)c1nc(C(O)C2OC(S(N)(=O)=O)C(O)C(O)C2O)c[nH]1
COc1ccccc1C(=O)Nc1cc(Cl)ccc1N1CCN(C(=O)c2ccccc2F)CC1
O=C(O)CCC(NC(=O)CCc1ccccc1)C(=O)O
C=CC(=O)NCCn1c(C)ccc1-c1ccccc1
Cc1ccc(-c2nc(Cn3nc(C)c(C(N)=O)c3CC(=O)O)co2)cc1
O=c1cc(-c2ccc(O)cc2)oc2cc(O)ccc12
CSCC(C)(C)NC(=O)C(Cc1cc(F)cc(C(F)(F)F)c1)NC(=O)c1cc(Br)ccc1C#N
COc1cc(N2CCN(C)CC2)ccc1Nc1ncc2c(n1)-c1c(nn(C)c1-c1ccccc1Cl)CC2
Cc1ccc(C(=O)OCC(=O)N2c3ccccc3Sc3ccccc32)cc1C
CC(C)CN(C)S(=O)(=O)c1ccc(NS(=O)(=O)c2cccs2)cc1
N#Cc1c(F)nc2c(c1-c1ccc(SCC(=O)O)cc1)CCc1ccccc1-2
CC12C(=O)N(c3cccc(Cl)c3)C(=O)N1C1c3cc(NC(=O)C4CCCN4)ccc3OCC1C2c1ccc(-c2ccccc2)cn1
N=C(N)c1cccc(Cn2c(C(=O)O)c(-c3ccc[nH]c3=O)c3cc(I)ccc32)c1
Cc1c(C#N)ccc2c(C(=O)O)c(C(C)C)oc12
COc1ccc(N=C2SC(=Cc3ccccc3)C(=O)N2C)cc1
CC(C)=CC(=O)NC(C)CC1C(C)CC2C3CCc4cc(O)c(O)cc4C3CCC12O
COc1ccc(OC)c(C2CC(c3cccc(N(C)C)c3)Nc3nnnn32)c1
CC1(C)C2CCC3(CN(Cc4cccc(F)c4)CC3C2)C(=O)CCS1(=O)=O
COc1ccc(-n2c(C)nnc2SCC(=O)Nc2ccccc2O)c(OC)c1
CS(=O)(=O)C(=C1C=C2OCCn3cc(C(=O)N4CCN(Cl)CC4)nc3C2=N1)c1cc2c(cc1CC(=O)O)OCO2
CCCCn1c[n+](CCCCCCCCCCC[n+]2cn(CCCC)c3ccccc32)c2ccccc21
COC(=O)C1=C(c2ccc(Br)cc2)CC2CCC1N(C(=O)NC1CCCC1)C2
CNCCCN1c2ccccc2Oc2ccccc21
NCC(=O)NC(Cc1ccccc1)C(=O)N1CCCC1C(=O)NC(Cc1ccccc1)C(=O)NC(CCCN=C(N)N)C(=O)NC(Cc1c[nH]c2ccccc12)C(N)=O
CC(=O)Nc1ccc(C23CCN(CC2)Cc2cc(OCCCCCCO[N+](=O)[O-])ccc23)cc1
CN(C)c1cnc2ncc(Nc3ccc(Br)cc3)nc2c1
CCCCN(CCCC)CCN1C(=O)C(O)(c2cc(C)c(OC)c(C)c2)c2ccccc21
O=c1cc2n(Cc3cccc(F)c3)c3ccccc3nc-2cc1Nc1ccc(Cl)cc1
O=C(NCCC1CCCN1S(=O)(=O)c1ccccc1F)c1cccnc1
OC(CNCCNCC(O)COc1ccccc1)COc1ccccc1
COc1cccnc1C(=O)N1CCC(Oc2cccc3c2CCN(C(=O)OC(C)(C)C)C3)CC1
c1ccc(-c2noc(CCCCN3CCNCC3)n2)cc1
NC(=O)c1ccc(S(=O)(=O)N2CCCCC2)cc1
COc1ccc(-n2ncc3c(NCCCn4ccnc4C)ncnc32)cc1
CC(C)C(NC(=O)OCc1ccccc1)C(=O)NC(Cc1ccccc1)CC(O)(Cc1ccccc1)C(=O)NC1c2ccccc2CC1O
CCCNC(=O)C1(N(CCC)C(=O)c2csnn2)CCCCC1
COc1ccc(Nc2nc(-c3cccc4c3CCN(Cc3cccs3)C4)cs2)cc1
COc1ccc(Br)cc1C(=O)COC(=O)c1ccc(S(=O)(=O)N2CCOCC2)cc1
CN1C(=O)N(C)c2ccc(C(F)(F)F)cc2N(c2cccnc2)C1=O
CCNC(=O)C(NC(=O)C(Cc1c[nH]c2ccccc12)NC(=O)C(CC(=O)O)NC(=O)c1ccco1)C(=O)NC(CCCNC(=N)N)C(=O)N1CCCC1CC(C)C
CC(C)CC(=O)c1ccc(N2CCN(CCCNC(=O)Cn3ncc4c([nH]c5ccccc54)c3=O)CC2)cc1
CCc1cn(C)c2c(CN3CC4N(C(=O)CN(C)N4C(=O)NCc4ccccc4)C(Cc4ccc(O)cc4)C3=O)cccc12
CCCCc1nc2cc(-c3ccccc3)sc2c(CC(=O)O)c1N
O=C1c2cc(CCN3CCOCC3)ccc2-c2c1cnc1cc(NCCN3CCOCC3)ccc21
CC(C)N1Cc2ccccc2C12CCN(C(=O)c1ccc(CN3CCCC3)cc1)CC2
O=C(COc1ccccc1C(=O)Nc1ccc(C(=O)NN=CC2CC2)cc1)NN=Cc1ccc([N+](=O)[O-])cc1
O=c1c2c(nc3n2CC(O)CN3c2ccc(F)cc2)n(Cc2ccccc2)c(=O)n1CCN1CCOCC1
COC(=O)CN(C)c1cc(OCc2ccccc2)ccc1C(=O)O
Cn1c(=O)c2c(ncn2CC(=O)OCC(=O)NCCc2ccc(F)cc2)n(C)c1=O
FC1c2ccccc2-c2cc3ccc[nH]c-3c21
CNC(=O)c1cc(Cl)ccc1N1CCCC(c2nccn2C)C1
Nc1nccn2c(-c3ccnc(NC4CCCCCC4)n3)c(-c3ccc(C4(F)CCC4)cc3)nc12
COC1=CC=C(c2ccccc2)CC1c1cc2cc(C)ccc2nc1C
O=C(c1cnc(Cl)cc1Cl)N1CCC2(CC1)COc1ccc(Br)cc12
CCOC(=O)c1cc(N)cc(C)c1Nc1nc(Cl)c(Cl)s1
CCCN(CCC)c1ccc(C=Cc2ccnc3ccccc23)cn1
CN(CC(CCN1CCC(N2C(=O)N(CC3CCCO3)CC2c2ccccc2)CC1)c1ccccc1)S(=O)(=O)c1ccccc1
CC1CCCN1Cc1coc(-c2cccc3ccccc23)n1
COc1ccc(N2CCN(C(=O)c3cc([N+](=O)[O-])ccc3N3CCCC3)CC2)cc1
O=C(c1cnn(-c2ccc(Cl)cc2)c1)N1CCS(=O)(=O)CC1
Cc1cc(C)cc(NC(=S)NCCc2cc(=O)n(C)c(C)n2)c1
COc1cc2sc(C(=O)CC(O)C(=O)O)[n+](C)c2cc1OC
O=S(=O)(Nc1noc2ccccc12)c1cc(Cl)cc(Cl)c1
CN1C2OC(Nc3ncc(C(=O)c4ccco4)s3)C(O)C(O)C2OC1(C)O
N#CN1CCN(c2cccc(Nc3ncc4sc(-c5ccc6ccccc6c5)cc4n3)c2)CC1
O=C(NCc1ccccc1)NC(=O)C1Cc2ccccc2CN1C(=O)c1cc(C(F)(F)F)cc(C(F)(F)F)c1
COc1cccc(-n2nc(-c3cccnc3F)c(C(=O)NN)c2Cl)c1
N#CCCCCN1C(=O)C(CC(=O)O)SC1=Nc1cccc2ccccc12
CC(C)=CCc1cc(C2CC(=O)c3ccc(O)cc3O2)cc(C=O)c1O
CC12CCC3c4ccc(-c5ncc(C#N)[nH]5)cc4CCC3C1CCC2O
Cc1ccc(Cn2c(NC3CCN(CS(C)(=O)=O)CC3)c3[nH]c(C4CCC4)nc3nc2=O)cc1
O=c1[nH]c(Br)c(C(c2ccc3c(c2)OCO3)c2c(O)c3cc(O)ccc3oc2=O)s1
O=S(=O)(NCCc1ccccc1)c1ccc(-n2cnnn2)cc1
CC(=O)c1ccc(NC(=O)Nc2ccc3c(OCCOC4CCN(C(C)=O)CC4)cccc3c2)cc1
COc1ccc(Cn2cc(C(=O)C(=O)Nc3ccncc3)c3ccccc32)c(OC)c1
Cc1ccc2c(c1)CC1C(C)C2(F)CCN1CCc1c[nH]c2ccc(O)cc12
CN1CCN(c2cccc3[nH]cnc23)CC1
COc1cc2c(cc1OC)N(C)N=C(c1ccc(Cl)c([N+](=O)[O-])c1)C2C(=O)Nc1ccccc1
COc1cc(N(CCOCC2(c3ccc(Cl)cc3)CC(O)C(=O)O2)S(=O)(=O)c2ccc(-c3ccc(C(C)C)cc3)cc2)ccc1Cl
CCN1CCCc2nc(-c3ccc(F)cc3F)n(-c3ccc(C)cc3F)c21
COC1C(OC(=O)c2ccccc2)CC(C(C)O)OC1C(OC(=O)c1ccccc1)C(CCc1ccccc1)NC(=O)OC1COC2OCCC12
CC(OC(=O)CNC(=O)Cc1ccccc1)C(=O)NC1CCCC1
COc1ccc(-c2nn(-c3ccccc3)cc2C=C2SC(=Nc3ccccc3)N(c3ccccc3)C2=O)cc1
CCc1c(OC(C)=O)c(CC)c2c(=O)cc(-c3ccccc3)oc2c1OC(C)=O
CCCC(O)CC(CCC)C(O)c1cccc(OCc2ccc3ccc(C)cc3n2)c1
CC1OC(CC(=O)Nc2ccc(Cl)cc2)CC2Oc3ccc(NC(=O)Nc4ccccc4)cc3C(=O)C12
COc1ccc(C(=O)NC2CCCC2)cc1S(=O)(=O)N1CCN(c2ccc(F)cc2)CC1
COc1ccccc1C(=O)C1CCCN(C(=O)c2ccccc2F)C1
CCCNC(=O)C1(C)CCCN(C(=O)COc2ccccc2OC)C1
CC(C)c1ccccc1SC1C(=O)CC(c2c(-c3cccnc3)[nH]c3ccccc23)CC1=O
Cc1nc(N2CCCCC2)c2cnn(C)c2n1
COc1cc2ncc3c(c(-c4ccc(C)cc4)nn3C#N)c2cc1OCc1ccccn1
O=C(Nc1cccc(Cl)c1)Nc1cc2ccccc2cc1C(=O)NCc1ccco1
Cc1ccc(Nc2ncnc3scc(-c4ccccc4)c23)cc1
O=C1C2C=CC3(CC4CCC13C4)O2
O=S(=O)(c1ccccc1)C1(c2ccc(OCc3ccccc3)cc2)CCCCC1
COc1ccc(CCNC(=O)CN(CC(=O)NCCSC2CCCCC2)c2ccc(C)cc2)cc1
CCCCCCCCCCCCCCCC[n+]1ccc(-c2ccncc2)cc1
Cc1cnc(O)c(C(=O)NCC23CC4CC(CC(C4)C2)C3)c1
Cc1ccc2cc(C)c(C(=O)N3CC(C)CC(Cl)C3)nc2n1
COC(=O)c1sc2c(c1C(=O)OC)NC(=O)CC2c1cccs1
CCc1c(Cl)cccc1Sc1ccc2nc(N)nc(N)c2c1Cl
COc1ccc(C=CC(=O)c2cc(F)ccc2F)cc1OC=O
COc1cc(C=Cc2ccc(N)cc2)ccc1O
O=C1CC(N2CCN(Cc3ccc(F)cc3)CC2)C(=O)N1O
CC(C)CC1NC(=O)C(Cc2c[nH]c3ccccc23)NC(=O)C2CCCN2C(=O)C(CC(C)C)NC(=O)C2CCCCN2C1=O
Cc1ncccc1NC1CCN(c2ccncn2)CC1
Cc1cc2c(=O)c(C(=O)O)cn(C3CC3)c2cc1-n1ccnc1[N+](=O)[O-]
CCCCOc1ccc(C(=O)Nc2ccc(-n3ccc4c([N+](=O)[O-])ncnc43)cc2)cc1
CCOC(=O)c1cnc2c(C)cccc2c1Nc1ccc(OC)cc1C
C=CC1(C)CCC2(C)C(CCC3C4(C)CC(O)C(OC5OC(COC(=O)c6c(O)cc(O)cc6O)C(O)C(O)C5O)C(C)(C)C4CCC32C)C1
CCCCCCCCCCCCCCCCOc1ccc(COCCOP(=O)(O)OCC[N+](C)(C)C)cc1
COc1cc(S(=O)(=O)NCC(=O)OCC(=O)N2CCCC2)ccc1C
O=C(Nc1ccc(C(F)(F)F)cc1)NC1CC(=O)N(c2ccc(Cl)nc2)C1
COc1ccccc1CNC(=O)Cc1cccc2ccccc12
Fc1ccc(-c2cc(-c3ccccc3)nc3noc(-c4ccccc4)c23)cc1
CC(C)c1ccccc1OCCNS(=O)(=O)c1cccc2nsnc12
Cc1c(C(=O)N(C)CC(=O)NC(C)(C)C)c2ccccc2c(=O)n1-c1ccccc1O
CCN1CCCC(CNC(=O)Cc2c(C)c(NS(=O)(=O)c3ccc(Br)cc3)cc(C(C)(C)C)c2-c2ccccc2)C1
COC(=O)c1cc2c(s1)c(=O)n(C)c1cc(F)ccc21
CC(=O)Nc1nnc(SCc2nnc(SCc3ccccc3C(C)=O)n2Cl)s1
Cc1cc(=O)n2nc(Cc3ccccc3F)cc2[nH]1
O=C1OC2(CSc3nc(N4CCN(c5cnccn5)CC4)c4c(c3O2)CCCC4)c2ccccc21
Cc1cc(C)n(CCC#N)n1
O=S(=O)(Nc1ccc(S(=O)(=O)C2(c3ccc(Cl)cn3)CCOCC2)cc1)c1cccs1
COc1c(Cl)cnc(OC(C(=O)O)C2(n3cc(C)cn3)NC(=O)N(Cc3ccccc3F)C2=O)c1Cl
CCOc1cc(CCNC(=O)CSc2nnc(NC(=O)c3cc(OC)c(OCC)c(OCC)c3)s2)ccc1S(N)(=O)=O
COc1cccc(-c2ccc(-c3cc(NC(C)=O)ccc3C)n2C)c1
O=C(NC(=S)Nc1ccc(S(=O)(=O)N2CCCCC2)cc1)c1ccc2c(c1)OCO2
C=CCNC(=O)CN(Cc1ccccc1Cl)S(=O)(=O)c1ccc(Br)s1
OCCOc1nc(NC2CCCCC2)c2ncn(C3CCCC3)c2n1
O=C(NCCc1ccc(Cl)cc1)C(c1ccccc1)c1ccccc1
CCCCCc1cc(N2CCN(C)CC2)c2ccccc2n1
Cc1ccc(NC2CCN(C(=O)CCc3nc4ccccc4n3C)CC2)nn1
N#CC(=Cc1ccc(Cl)c(Cl)c1)C=C1SC(=S)N(c2ccc(Cl)cc2)C1=O
CC(OP(=O)(O)O)C(NC(=O)C(NC(=O)COc1cccc2ccccc12)C(=O)N1CCCC1COP(=O)(O)O)C(=O)O
Nc1cc(N)nc(Nc2cccc(OCC(N)c3ccccc3)c2)n1
Cc1nc(COc2ccc(OC3CCN(C4CCC4)CC3)cc2)cs1
CCC(C(=O)N(C)C(=O)OC(C)(C)C)n1c(=O)n(C2CCN(Cc3ccc(C)cc3)CC2)c2ccccc21
CC(Sc1ccc2ccccc2n1)c1ccc(N(CC(=O)O)c2ccccc2)cc1
CC(C)(C)N1C(Cl)=C(C(=O)c2cccs2)C(c2ccc(O)cc2)C1c1ccccc1
Cc1cc(O)c(C(=O)C=C(O)C(=O)O)c2c1OCC2
O=C(NC1(C(=O)NC(Cc2ccccc2)C(=O)NCCCN2CCOCC2)CCCCC1)c1cc2ccccc2s1
CC=Cc1cccc(O)c1
CCCCCCC1OC(=O)c2ccccc21
Cc1c(C(=O)N2CCCC(c3ccccc3)C2)oc2ccccc12
CN1CCN(Cc2nc3cncnc3n2CCc2ccccc2)CC1
CC(=O)OC(CN1CCN(CC(C)=Cc2ccccc2)CC1)CN1CCCC1C
CCc1nn(-c2ccc(S(=O)(=O)N3CCOCC3)cc2)c(C(F)(F)F)c1C
CON(C(=O)CCCOc1ccc(CCC(C)C)cc1)C1CCS(=O)(=O)C1
COc1c(C)c(C)c2c(c1C)C1(C)CCC3(O)C4CC(C)(C)CCC4(C)CCC3(O)C1=CC2=O
CC(=C1C(=O)Oc2ccccc2C1=O)N(C)C
CN(C)S(=O)(=O)NCCN1CCN(c2ccc(-c3cccc(N4CCOCC4)n3)nn2)CC1
COc1cc(C2c3cc4c(cc3C(O)(OC(=O)c3ccc(C)cc3)C3COC(=O)C23)OCO4)cc(OC)c1Cl
COc1ccc2c(Nc3ccc(NC(C)=O)cc3NS(C)(=O)=O)c3ccccc3nc2c1
CC(C)c1ccccc1NC(=O)Cc1ccc(NC(=O)N2CCCCCC2)cc1
C=C(CCCCC)C(O)C(=O)C=Cc1ccccc1
CCc1ccccc1NC(=O)CSc1nnc2ccc(C(F)(F)F)cn12
FCC12C3C4C5C3C1C5C42
CCCCCNC(=O)C=CC=CCC=CCC=CCCCC(=O)O
CCCCNC(=O)Oc1cccc(CN(C)CCCCCCOc2ccc3c(=O)cc(-c4ccccc4)oc3c2)c1
c1ccc(C2OCCCO2)cc1
CCc1ccc(N2C(=O)C3C(C(=O)N4CCC(OC)CC4)CC2(Oc2ccc(F)cc2)CN3C(=O)c2ccccc2)cc1
CC(=O)Nc1c(-n2cccc2)cc(-c2ccccc2)[nH]c1=O
CCCCCn1c(=O)n(C)c(=O)c2cc3c(C)nn(CCC)c3cc21
CC(O)(CCC(=O)Nc1ccc(-n2nc(C(F)(F)F)cc2C(F)(F)F)c(Cl)c1)C(F)(F)F
COc1ccc(-n2cnc([N+](=O)[O-])c2)cc1
O=C(COc1ccccc1)N1CCN(C(=O)CN2CCCCC2)CC1
COc1ccccc1-c1cc(NCCc2c[nH]cn2)ncn1
CC1C(c2ccc(F)cc2)=NN=C2SC(S(N)(=O)=O)=NN21
CCc1ccc(-n2nc(Cl)c(Oc3ccc(C(F)(F)F)cc3)c2C)nc1
CCCCCCCCCCCCCCCCCCCCCCC(=O)C(C)C(=O)O
COc1cccc(NC2(C#N)CCN(Cc3cc(OC)c(=O)n4ccccc34)CC2)c1
COc1ccc(C)cc1NC(=O)CCNC(=O)C1=NN(c2ccccc2)C(=O)CC1
CCCCCCC=[SH]CCCCCCCC(=O)Nc1ccccc1
COc1ccc2sc(C)c(-c3cc(OC)c(OC)c(OC)c3)c2c1
Cc1cc2ccccc2c(=O)n1CC(=O)NCCC1=CCCCC1
CC1CCN(S(=O)(=O)CCNC(=O)C2(C)CCN2C(=O)Cc2ccccc2)CC1
COc1ccc2c(Oc3ccc(NC(=O)NC(=O)C=Cc4ccccc4)cc3F)c(-c3ccccc3)oc2c1
Oc1ccc(CCNC2=NCCCO2)cc1
CCC(C)c1cc(C)ccc1SCCC(=O)N(NC(=O)OC(C)(C)C)C(CN1CCC(C)C1)c1ccccc1
Cc1c(C(=O)c2ccc(CC(F)(F)F)cc2)oc2cc(O)cc(O)c12
NC(=O)c1ccccc1CN1CCCC(Cl)C1=NC(=O)Nc1ccc(F)cc1
CC12CCCC(C)(O1)C(O)C2O
O=C(Nc1cccc(C(F)(F)F)c1)c1cnn2cccnc12
CC(=NNC(=S)Nc1ccc(C2=NNC(=O)C2(C)C)cc1)c1cccc(F)c1
Cc1nn(CC(=O)c2ccsc2)c(C)c1[N+](=O)[O-]
Cc1ccc2ccccc2c1Cc1c(-c2ccc(O)cc2)oc2ccccc2c1=O
Cc1ccccc1Cn1nnnc1C(CC(C)C)C(=O)C(C(N)Oc1cccc2[nH]ccc12)C(F)(F)F
O=C(Nc1ccncc1)C1CCN(C(=O)Cn2cnc3ccccc3c2=O)CC1
Cc1ccccc1-c1ccc(CC(NC(=O)C2(S(=O)(=O)c3ccc(Cl)cc3Cl)CCCCC2)C(=O)O)cc1
COCCNC(=O)NC1CCCCCCC=C(C(=O)O)CC(C(=O)O)NC(=O)C2CC(O)CN2C(=O)C(c2ccccc2)OC(=O)C2CCCCN2C1=O
CC(NC(=O)c1ccc(NC(=O)C(NC(=O)c2cc(CN3CCOCC3)on2)C(C)C)cc1)c1ccccc1
CC(=O)N1CCc2cc3c(cc2C1c1ccc2c(c1)OCCO2)OCCO3
C=C1C(C)=C(C#N)C(=O)N1c1ccc(C)cc1
Cc1occc1-c1nnc(SCC(=O)Nc2ccc(N(C)C)cc2)n1-c1ccc(C)c2ccccc12
Cc1c(C)c(C)c(C(=O)O)c(O)c1C
COc1ccc2c(c1)c(-c1cc(C)ccc1Br)nc(=O)n2F
Cc1ccc(S(N)(=O)=O)c(NC(=O)c2ccccc2-c2nc(C)ns2)c1
Cc1cc(CN2CCC(NC(=O)CN3CCN(C)CC3)CC2)no1
CCC(N=Cc1c(O)ccc2ccccc12)=C(C#N)C(N)=O
Cc1cccc(Nc2nc(-c3cccnc3)nc3ccccc23)c1
C=CC(=O)Nc1cccc(CNc2nc(Nc3ccc(N4CCN(C)CC4)cc3OC)ncc2C(F)(F)F)c1
Cc1cc(NC(=O)c2cc3c(C)nc4ccc(OC(F)(F)F)cc4c3s2)no1
C=CCCCCCCCCCCCCC(=O)OC[n+]1cccc(-c2ccc3c(c2)C(=O)c2ccccc2-3)c1
Cc1ccc(-c2ccc(Cc3ccc4c(c3)C=CC(C)(CCC(=O)O)O4)cc2)cc1
CCN(CC)c1ccc(C=NNC(=O)c2ccc(-c3nc4ccccc4s3)c(OC)c2)cc1
Cc1ccc(C)c(NC(=O)C2CCN(C(=O)Nc3ccccc3)CC2)c1
O=C(c1cc(Cl)cc(CNc2ccc(Cl)cc2)c1)N1CCCCC1
CCOC(=O)c1ccc(C=NN=C(C)CSc2nnnn2C)cc1
CC1(C)C(=O)N(c2ccccc2)C(=S)N1Cc1c(F)cccc1Cl
COc1ccc(OCCOC(=O)c2cc3occc3n2Cc2cccc(C)c2)cc1
CCOc1ccc(NC(=O)C(c2ccc(C(N)C(C)C)cc2)N(C(=O)c2snc(C(N)=O)c2N(C)C)C2CCCC2)cc1
COc1ccc(OC)c(C(CC(=O)N2CCCC2)c2ccc(Cl)cc2)c1
CC(=O)Cc1c(C)sc2nc(C)n(-c3ccc(Br)cc3)c(=O)c12
Cc1nc(-c2ccc(S(C)(=O)=O)cc2)sc1-c1ccc(-n2nnc(C(N)=O)c2C)cc1
CNc1nc(Nc2ccc(C(=O)NC3C4CC5CC(C4)CC3C5)cc2OC(=O)O)ncc1I
NC(=O)C1Cc2c([nH]c3ccccc23)CN1
O=c1nc(N2CCCCC2)[nH]c2nc[nH]c12
O=C(NCCN1CCOCC1)c1cccs1
CCc1nc(NCc2ccc(CN)s2)c2sccc2n1
CCOC(=O)c1cnc2c(cnn2C)c1NCCN1CCCCC1
CNC(=O)C(C)Sc1cc2oc(=O)cc(C)c2c2ccccc12
CCCCCCC1(c2ccccc2)CC(=O)C(C(=O)OCc2ccc(C(=N)N)cc2)=C(N)O1
Cc1cc(C=C2C(=O)N=C3NC=C(I)N3C2=O)ccc1OCc1ccccc1
CCOc1ccc(CNC(=O)NC2CC2)cc1
COc1ccc(C2C(OC(C)=O)C(=O)N2c2cc(OC)c3c(c2)OCO3)cc1
NC1CCN(CCN2C(=O)c3ccccc3Sc3ccc(-c4ccc(Br)cc4)cc32)CC1
Nc1cc(-c2ccccc2)nc2c1nnn2C1OC(CO)C(O)C1O
Cc1ccccc1NC(=O)c1ccc(C)c(Nc2ncnc3cnc(N4CCCOCC4)nc23)c1
COc1ccc(-n2nnnc2SCC(=O)NC2CCCC2)cc1
Oc1ccc2c(c1)CC(NCCCCCCOC(C1CCCCC1)C1CCCCC1)c1nccc(NCc3ccc(-c4cccs4)cc3)c1-2
CCn1c2c(c3ccc(C(=O)O)cc31)CCCC2
N#Cc1cccc(C#N)c1NC(=O)CSc1nc(=O)cc(C2CC2)[nH]1
O=C(O)CCC(=O)Nc1ccc(F)c([N+](=O)[O-])c1
COc1ccccc1CNC(=O)C1COc2c(cccc2OC)C1
Cc1onc(-c2ccc(Cl)cc2)c1C
FC(F)(F)c1ccccc1-c1nnc2c(Cl)c(C(F)(F)F)cc(N3CCOCC3)n12
Clc1ccc(COc2ccc3c(c2)CCc2nncn2-3)c(Cl)c1
O=c1nc(NCCCNc2ccnc3cc(Cl)ccc23)cc[nH]1
COc1cccc(CNS(=O)(=O)c2ccc(N)nc2)c1
N#Cc1cc[n+](Cc2ccc(C=NO)cc2)cc1
CC(C)CC(CO)Nc1nc(N)c2cnn(CCc3cccc(C(F)(F)F)c3)c2n1
CCCN(C(=O)c1nn(CC)c(=O)c2ccccc12)C1CCS(=O)(=O)C1
Cn1c(=O)n(CCO)c2cc(N3CCCC3)c(NC(=O)Nc3ccc(N)cc3)cc21
CC1C(=O)CC(COC(=O)C2OC23C(=O)CC2C4CC=C5CC(O)CCC5(C)C4C(O)CC23C)C1C(=O)O
N#Cc1ccccc1OCC(=O)c1cn(Cc2ccccc2)c2ccccc12
Cc1cc(NC(=O)c2cccc3ccccc23)ccc1NC(=O)c1ccco1
CCOC(Cc1ccc2c(c1)OCO2)C(=O)O
COc1ccc2c(c1)C1(C(=O)N2)N2CSCC2C(c2ccccc2)C12CCCCC2=O
CCC(Sc1nc(C)c2c(C)c(C)sc2n1)C(=O)Nc1ccc(OC)c(OC)c1
Cc1c(Cl)c(Cl)cc(=O)n1Cc1cccc(-c2ccccc2)c1
COc1ccc(Cl)cc1C(=O)N1CCCC(c2ncc[nH]2)C1
CN(C)c1ccc(OCc2ccccc2-c2nnc(-c3ccc(Cl)cc3)o2)cc1
CCCCCCCCCCCCCc1coc(C2COC(c3ccc(O)cc3)O2)c1
CC(C)C(=O)c1ccc(C2SCC(=O)N2F)cc1
N#[N+][N-]C1CC(n2c(O)c(F)c(=O)[nH]c2=O)OC1CO
Cn1cccc1C=CC(=O)c1c(O)ccc2c(-c3ccccc3)cc(=O)oc12
Cc1ccc(Cc2nc3cc([N+](=O)[O-])ccc3n2Cc2ccc(F)cc2)n1C
Nc1nc(CO)c2ncn(C3CCCC3I)c2n1
COc1cccc2[nH]c(-c3ccc4c(c3)OCCO4)cc(=O)c12
COc1ccc(CNC(C(=O)NC(C(=O)NCc2nc(C)cnc2-c2ccc(OC)cc2)C(C)C)c2ccccc2)cc1
NCCCCC(NC(=O)Cc1ccc(O)cc1)C(=O)N1CCCC1C(=O)NC(Cc1ccc(O)cc1)C(N)=O
Cn1cccc1C(=O)N1CCN(c2ccc(C(=O)NCc3ccccc3)nn2)CC1
COc1cc(CCNC(=O)c2cccc3c(OC4CCN(OC)CC4)cccc23)ccc1C
COc1cc2nc(-c3ccc4c(c3)OCO4)cc(Oc3ccc(CC(=O)Nc4ccc(CCC(=O)NC(OC)c5ccccc5)cc4)cc3)c2cc1C(C)=O
ON=CC1CCCN1Cc1cc2ccccc2o1
COn1cc(C(=O)N2CCC(C(=O)c3ccc(C)cc3)CC2)c(=O)c2cc(S(=O)(=O)N3CCCC3)ccc21
CCCCN1C(=O)C(=C(C#N)C#N)c2cc(OC)ccc21
CCCCCC(C)N=C1Nc2cc(F)ccc2S(=O)(=O)N1
CCCc1ccccc1Oc1cc(Nc2ccc(C#N)cc2)ncn1
COc1ccc(Cl)cc1CC(=O)N1CCN(c2ccccn2)CC1
Cc1cc(NS(=O)(=O)c2ccc([O-])cc2)c2ccccc2[n+]1O
Cc1ccc(NC(=O)c2nc(-c3ccc(Cl)cc3)c(C)cc2C)cn1
CCOC(=O)c1sc2ccc(NC(=O)CCc3ccc(OC)cc3)cc2c1NC(=O)Nc1ccc(Cl)cc1
Nc1ncnc2c1c1c(n2CCCc2ccccc2)CCCC1
Cc1ccc(S(=O)(=O)Nc2nc(C(=O)c3ccccc3)cs2)cc1
CCCCCCCCCCCCCCCCCC(=O)OCC(C(=O)ON1C(=O)CC2(CCN(C(C)=O)CC2)C1=O)C(C)CC
Cc1cccc2c1C(=O)c1c(O)ccc(Cl)c1C2=O
COc1ccc2c(OC3CC4C(=O)NC5(C(=O)NS(=O)(=O)C6CC6)CC5C=CCCCCCCN(C)C(=O)C4C3)cc(-c3nc(C(C)C)cs3)nc2c1C
Cc1ccc(-c2cn(CCCC(=O)O)nn2)cc1
CC(C)(O)c1ccc(-c2ccc3nc(N)nc(N)c3n2)cc1
Cc1cc(C#N)cc2nc(-c3ccc(C(=O)NCc4cccnc4)nc3)oc12
CSC(=N)NOP(=O)(O)Oc1ccc(Cl)cc1
COCc1nc2nc(C)cc(C)n2n1
COc1cc2c(C)cc(=O)oc2cc1C(OC)C1CCCCC1
O=C(O)CCc1ccccc1-c1c(-c2ccc(Cl)cc2)noc1Cl
CC(C(=O)O)c1ccc(NC(=O)CSc2ccccc2Cl)cc1
N#CC1Cc2cc3c(cc2-c2sccc21)OCCO3
CCC(=O)NCCc1ccc(O)cc1Cl
O=C1Nc2ncccc2C1=Cc1ccc(C(=O)O)cc1
Cc1cnc(N2CCC3(CCN(C(=O)c4cc(F)no4)C3)C2)nc1
CCCN(Cc1ccc2c(c1)OCCCO2)C(=O)Nc1ccc(OCC)c(OC)c1
CCN1CCN(Cc2ccc(-c3nnc4c5ccccc5n(C)c4n3)cc2)CC1
COc1nc2nc(N3CCCC3)nc(C)c2s1
CSc1cc(Nc2ccccc2)c(Cl)cc1C(=O)Nc1cccc(C)c1
Clc1ccc(Nc2nnc3[nH]c4ccccc4c3n2)cc1
Cc1nc2cc(N3CCN(CCc4c(C)n(C)c(=O)c5ccccc45)CC3)ccc2o1
O=C(NCCNc1ncccn1)c1ccccc1F
Cc1cc(C(=O)Oc2ccc(OC(=O)c3ccccc3)cc2)cc(O)c1C
O=C(Nc1cccnc1Cl)C1CC=CC2CCN(Cc3ccc(Cl)c(Cl)c3)C(=O)C21
COn1c(=O)oc2cc(S(=O)(=O)NC(CCSC)C(=O)NCc3ccccc3C(C)C)ccc21
Cc1cc(F)cc(Oc2nccc3[nH]c(F)c(C)c23)c1C(=N)N
Cc1noc(C)c1CSc1nnc(-c2ccccc2)o1
COn1c(C(=O)N2N=C(Nc3c(Br)cc(F)cc3CCC#N)SC2(C)C)cc2cc(C)ccc21
Cc1ccsc1CN(C)Cc1ccccc1Cl
O=[N+]([O-])Cc1c2n(c3ccccc13)Cc1ccccc1-2
COC(=O)c1ccc(N2CCN(C3CC3)CC2)cc1
CCCCOc1cccc(-c2nc(NC3CCN(Cc4ccccc4)CC3)c3ccccc3n2)c1
CCN(CC)CN1C(=O)NC2(CSc3ncccc32)C1=O
CCCS(=O)(=O)NC(=O)c1cc(N(Cl)C(=O)c2ccc(OC)c(C)c2)ccc1OC1CCN(C2CCC2)CC1
CC1CCC2C3CCC4Cc5c(cnn5C)CC4(CCI)C3CCC12C
CC1(C)C(O)CCC2(C)C1CCC1(C)C2CCC23OC2C(NC(=O)C=S)CCC13C
CCCCCCCCCCCC(O)C1CCCC(CCCCCCC(C)OC2COC(OC3CCC4(C)C(CCC5(C)C6CCC7CCC(C)C7C6CCC45)C3)O2)O1
CCCN(CCC)CCn1c(=O)c2c3n(nc2n(CCN(CCC)CCC)c1=O)-c1cc2c(cc1CN3CC1CC1)SCO2
COc1cccc(CN(c2cc(C)cc(C)c2)C2CCNC2)c1
COc1ccc(-c2cc3nc(C)c(CCC(=O)NCc4ccc(OC)cc4OC)c(C)n3n2)cc1
COC12CCC3c4ccc(C(=O)NC(C)(C)CO)cc4CCC3C1C=CC2O
N=C(NCCCCC1NC(=O)C(CC(=O)O)NC(=O)C2CCCN2C(=O)C(CCC(=O)O)NC(=O)C(Cc2c[nH]c3ccccc23)NC1=O)NCC(=O)O
O=C(Nc1cc(Oc2c3ccccc3nc3ccccc23)ccc1NC(=O)C1CCCCC1)c1ccccc1F
COc1ccc(CCN2C(=O)C(c3cccc(F)c3)=NC23CCC(c2ccccn2)CC3)cc1
COc1ccc(C(=O)OC(CNC(=O)c2ccccc2)OC)c(C)c1
Cc1cc(CN2CCC3(COCCN(Cc4cn(C)nc4C)C3=O)C2)no1
Cc1ccc(NC(=O)c2cc(S(=O)(=O)Nc3ccccc3Cl)ccc2F)cc1Cl
Cc1ccc(C2SCC(=O)N2S(=O)(=O)c2ccc(-c3cccc(C)c3)cc2)cc1
CC(C)(C)c1ccc(SCC(O)C(=O)O)cc1
O=c1cc(-c2ccc(OCC(O)CN3CCCC3)cc2)oc2c(C(F)(F)F)cccc12
CC(=O)c1ccc(S(=O)(=O)N2CCN(Cc3ccccc3)CC2)cc1
CC(=O)Nc1cccc(OC2CC(C(=O)Nc3ccc4[nH]c(C(=O)N5CC(Cl)C5)cc4c3)N(C(=O)c3coc4ccccc34)C2)c1
CC(C)=CCCC(C)=CCOc1ccc(O)cc1
CCSCCCNC(=O)c1c(OC(=O)c2ccccc2)c2ccccc2oc1=O
N#Cc1ccc(-c2c(-c3ccc(Cl)cc3)oc3cc([N+](=O)[O-])ccc3c2=O)cc1
CCC1=C(C(=O)c2ccccc2)C(c2ccc(O)cc2)N(c2ccccc2C)C1=O
COc1ccc(NCc2cccs2)cc1
CN(C)CCCN1CCC(NCCN(CCCNC(=O)c2cccc3c2OCC3)CCCNC(=O)c2cccc3c(=O)c4ccccc4[nH]c23)CC1
CC1CN(C(=O)C(N)Cc2ccc(Cl)cc2)C1=O
Cc1ccc(C(c2ccc(CSc3nc(=O)c4c(n3Cc3ccc(-c5ccccc5-c5nn[nH]n5)cc3)CCN4)cc2)C(C)C)c(O)c1
Cc1nc(Cl)n(-c2ccc(Cl)cc2CN(C)C)c1[N+](=O)[O-]
Cc1ccc(S(=O)(=O)N(O)CC(C)(C)C(O)NC(=O)N2CC(C(=O)NO)CC2C)cc1
N#Cc1ccc(CN2CCC3(CCc4ccccc4C3)CC2)cc1
Nc1ccc(CN2CCCCC2)c(C(=O)C2CCCN(Cc3cccc(C(F)(F)F)c3)C2)c1
CC(OC(=O)COc1ccc(Sc2ccccc2)cc1)C(=O)NCC1COc2ccccc2O1
COc1ccc(NC(=O)C2c3ccccc3Oc3ccccc32)cc1
O=[N+]([O-])c1ccc2c(c1)c1ccccc1n2CC(CNC1COc2cccc(O)c2O1)[N+](=O)[O-]
CNc1nc2cc(Cl)ccc2c(=O)n1Cc1ccccc1
CC(C)(C)c1ccc(-n2c([N+](=O)[O-])noc2=O)cc1
N=C(N)c1ccc(-c2ccc(-c3ccc(C(=N)N)cc3O)o2)c(O)c1
CC(C)(N)C(=O)NC1Cc2ccccc2C1(O)NC(=O)C(Cc1ccccc1)CC(O)C(O)COCc1ccccc1
Nc1ccc(Cl)cc1COc1ccc(Cl)c(OCc2ccc(Cl)cc2)c1
O=C(O)CSc1nc(=O)nc(SCc2ccccc2Cl)[nH]1
O=C(Nc1cc(=O)c2ccccc2n1Cc1ccccc1)c1cccc(F)c1
CCc1c(OCCCCn2cc(C)cn2)ccc2c(C(=O)O)cc(=O)oc12
O=c1ccn(C2OC(COP(=O)(O)OP(=O)(O)OP(=O)(O)O)C(O)C2O)c(=O)[nH]1
COC1CCCC(OC2CC(O)C(COCc3ccc4c(c3)OCO4)OC2Oc2c(-c3ccc(O)c(O)c3)oc3ccccc3c2=O)O1
CCCCCCOc1ccc(-n2c(N)nc3ccc(-n4cc(CCCCCC)nn4)cc32)cc1
CC(C)(O)COc1ccc(-c2ccn(-c3ccc4[nH]c5c(c4c3)Cc3ccc(C(=O)O)cc3C5)c(=O)n2)cc1
N#Cc1cc(CCN)cc(Oc2ccc(S(=O)(=O)Nc3ccc(Cl)nn3)cc2Cl)c1
CCCC1(CCO)CCCN(C(=O)C2CC2)C1
COc1ccccc1NC(=O)NN=C(C)c1ccc(-c2ccc3ccccc3c2)cc1
COc1ccc(CCc2ncc(C(=O)O)c(O)c2O)cc1
CSc1nc(SC)nc(-c2ccc(C(F)(F)F)cc2)n1
O=C(CCN(Cc1cccs1)C(=O)C1=COCCO1)NCc1ccccc1Cl
COC1CCC2(OC(C)=O)C(C)=CCC2C1(C)Cc1cc(C)cc(C)c1
COc1ccc(NC(=S)NNC(=O)c2ccco2)cc1
O=C(CCCN1CCN(c2ccccc2)CC1)c1ccc(C(F)(F)F)cc1
Oc1cccc(O)c1C(c1cccc(F)c1)c1c[nH]cn1
O=C(C=Cc1ccc(CN(Cc2ccccc2)Cc2ccccc2)cc1)C=Cc1ccc(-c2ccc(C=CC(=O)C=Cc3ccc(C(=O)C=Cc4ccccc4)cc3)cc2)cc1
O=C1c2cnc(N3CCC(N4CCOCC4)CC3)cc2-c2n[nH]c(-c3cccc(F)c3)c21
CC(=O)c1c(C)[nH]c(C(=O)Nc2ccc(-c3nnc(Nc4ccc(Cl)c(Cl)c4)o3)cc2)c1C
CN1Cc2ccccc2C(CN(Cc2ccccc2)Cc2ccccc2)C1
COC(=O)Cc1ccc2c3c(c(O)c4cc(=O)[nH]c(O)c4c(=O)c13)C(=O)C=C2
COc1cc2c(cc1O)CCCNC2Cc1ccc(OC)c(OC)c1
Cc1cc(N2CC(C(=O)OC(C)C)CC2=O)c2oc(C)cc(=O)c2c1
CCNC(=S)Nc1ccc(S(C)(=O)=O)cc1
O=C(Nc1ccc([N+](=O)[O-])cc1)C12CC3CC(C1)CC(c1ccccc1)(C3)C2
CC(=O)c1ccc(OCC(=O)Nc2sc3c(c2-c2nc4ccccc4s2)CCCC3)cc1
CN1C(=O)Oc2ccccc2C1C(=O)Nc1cccc(C(F)(F)F)c1
N=C(N)c1cc(C=CC(=O)O)c2oc(-c3ccc(NC(=O)C=CC=Cc4ccccc4Cl)cc3)cc(=O)c2c1
COc1ccc(S(=O)(=O)N2CCCCC2)cc1NC(=O)C1CSc2ccccc2O1
CC.O=C(NCc1ccccc1)C(Br)n1c(-c2ccc(-c3ccccc3)cc2)nc(-c2ccccc2)c1-c1ccccc1
Cc1cc(Nc2ncc(C(C)NC(=O)c3cccc(F)c3OC(F)F)cc2F)ccn1
COC(=O)C1=C(c2ccc(Cl)cc2)CC2CCC1N2C(=O)NC1CC1
Cc1cc(C)nc(NC(=S)NC(=O)C=Cc2cccs2)c1
CNC1CCN(c2ccc(N3CCC(Oc4ccc(C(=O)N5CCC(N6CCCCC6)CC5)cc4)CC3)nn2)CC1
Cc1cc(S(=O)(=O)N2CCOCC2)ccc1NN=c1cc[nH]c2cc(Cl)ccc12
C=C1CN2CCC34c5ccccc5-n5c3c(ccc5=O)C1CC24
N#Cc1ccc(OCC(=O)OCC(=O)NC2CCCCC2)cc1
Nc1ccc(F)cc1
C=CCc1ccc(OCc2ccc(CO)nc2)c(OC)c1
CC(C)NCCCn1c(-c2ccc(Cl)cc2)nc2c(N)ncnc21
CCCCCCCCOc1ccc(N)cc1
COc1ccc(C2(c3cccc(Cl)c3)NC(=N)N(Cc3ccco3)C2=O)cc1
CCCCN1C(=O)C(=O)c2cc(S(=O)(=O)N3CCCC3COC)ccc21
Cc1ccc(NC(=O)CSCC(=O)Nc2cc(S(=O)(=O)N3CCCCC3)ccc2C)cc1
CC(=O)OC1CCC2(C)C(CCC3(C)C2C(=O)C=C2C4CC(C)(C(=O)OCCN(C)Cc5ccccc5)CCC4(C)CCC23C)C1(C)C
Cc1cc(OC(F)(F)F)cc(C=Cc2ccc3c(c2)N(C(C)C)CC(F)C(=O)N3C#N)c1-c1ccc(C(C)C)cc1
COc1ccc(NC(=S)NC(C)Cc2c[nH]c3ccccc23)c(OC)c1
O=C(COC(=O)C1CC(=O)N(Cc2ccccc2)C1)NCC1CCCO1
COC(=O)C(CO)NC(=O)C(C)(C)CCCOc1c(C)cc(C)c2cc(C)nn12
CCCCCCCCCn1cc(CNC(=O)C2CCCCC2C(=O)O)nn1
CCOc1ccccc1NC(=O)CSc1ccc(C(=O)NC(C)c2ccccc2)cn1
Cc1cc(N2CCN(Cl)CC2)nc(Nc2ccc(C#N)c(N(C)C)c2)n1
CN(C)CC1CCCN1c1nn2c(-c3ccccc3)c(-c3ccc(C4(N)CCC4)cc3)nc2s1
CCc1nnc2n1-c1sc(-c3ccccc3)nc1C(c1ccccc1Cl)=NC2
O=C(NCC1CCN(C(=O)c2cccc(OC(F)(F)F)c2)C1)c1cncc(Br)c1
CCS(=O)(=O)n1cccc1CN1CCC2C1CCN2C
O=C(O)CCC1CNCCN(C(=O)c2ccc(OC3CCN(c4ccncn4)CC3)cc2)C1
O=C(Nc1cccc(Cl)c1Cl)c1cccn(-c2cccc(Cl)c2)c1=O
O=C(NCC(O)CO)c1cccnc1Oc1ccc(Nc2ccccn2)cc1
CCC(C=C1SCCN1C)=C1SC(=O)NC1=O
O=c1nc(CCCCN2CCN(CCCCCN3CCN(c4cccc5cccnc45)CC3)CC2)[nH]c2ccccc12
O=C(NCC(=O)N1CCC(C(=O)Nc2ccc(Cl)cc2)CC1)c1ccc(F)cc1
COc1cc(C(=O)n2cc(CCc3ccc(CC(=O)O)c(Cl)c3)c3cc(F)ccc32)cc(OC)c1OC
O=C(Nc1nc2ccc(F)cc2s1)C1=COCCO1
N#Cc1c(OC2CCNCC2)ncnc1N1CCN(c2ccnc3cc(Cl)ccc23)CC1
CCCCCCCCCCCCCCCOCC(COCCCCCCCCCCCCCCC)OC(COCCCC)CC1(OC(C)=O)C=C(C)c2c(ccc3c2C(C)Oc2ccc(O)cc2-3)N1
O=c1c2cnccc2n(C2CC2)c(=O)n1Cc1ccc(O)cc1
Cc1nn(-c2ccc(Cl)cc2)c2c1C(c1ccc(Cl)cc1)C1C(=O)OCC1=N2
CC12CCC3c4ccc(O)cc4CCC3C1CCC2=O
CCCc1nc2cccc(C(=O)OC)c2n1Cc1ccc(-c2ccccc2-c2nnn[nH]2)cc1
Cc1ccc(-c2ccccc2S(=O)(=O)N(CC(N)C(=O)O)c2ccc(CC(=O)O)cc2)cc1
O=C(c1cccc(O)c1O)c1c[nH]c2cc(O)ccc12
CCC(C)NC(=O)COC(=O)c1ccc(F)cc1SC
Cc1c(C(=CN(C)C)c2ccc(O)cc2)[nH]c2ccc(F)cc12
Cc1ccc(-c2nc3ccccc3s2)c(NC(=O)c2cc3ccccc3o2)c1
O=S(=O)(c1ccccc1)N1CCC2(CCCN(c3nncs3)C2)C1
COCCN1CCN(S(=O)(=O)c2ccc(N)nc2)CC1
Cc1cc2[n+](C)c(c1C)C=NN2
CCc1ccc(OP(=O)(NCc2ccccc2)OC2C(n3cc(C)c(=O)[nH]c3=O)OC(C)(C)OC23CCO3)cc1
Cc1csc(-c2nc(C3CCC(N)CC3)[nH]c2-c2ccc(C)s2)n1
Cc1cc(NC(=O)CCc2nnc3ccc(N4CCN(Cc5ccc6c(c5)OCO6)CC4)nn23)no1
NN(C(=O)COC(=O)C=Cc1c[nH]c2ccccc12)c1ccccc1
CC1=NN(c2cccc(C(=O)O)c2)C(=O)C1N=NN1CCCC(C)C1
O=C(NN=Cc1cccc([N+](=O)[O-])c1)c1ccc(Cl)cc1
COc1cc(-c2ncoc2-c2cc(OC)c3c(c2)OCO3)cc(OC)c1OC
O=C(Nc1cccc(Br)c1)N1CCN(c2nc(-c3ccncc3)ns2)CC1
COc1c(CC=C(C)CCC=C(C)C)[nH]c(=O)c(CCc2ccc(C)cc2)c1OC
CC(=O)Oc1ccc(C=Cc2ccccc2)cc1OC(C)=O
O=C(NCC(=O)N1CCN(C(c2ccccc2)c2ccc(Cl)cc2)CC1)c1cc(Cl)cc(Cl)c1
COc1ccc(-c2n[nH]c3c(NCC4CCN(Cc5ccccc5)CC4)ncnc23)cc1
Cc1cc(C)cc(-c2c(OCCC3CCCCN3)c3cc(C(=O)N4C5CCC4CC5)c(Cl)cc3[nH]c2=O)c1
CCOC(=O)c1nnn2c1nc(N1CCOCC1)c1sccc12
COc1ccc2[nH]c(C(=O)Nc3ccc(CN4CCCC4)cc3)cc2c1
COc1ccccc1NC(=S)OCCN1C(=O)c2ccccc2C1=O
COc1ccc2c(c1)CN(CCC(C#N)c1ccc(NC(C)=O)cc1)c1cc3c(cc1-2)C(C)(C)CCC3(C)C
COc1cccc(NC(=O)Nc2n[nH]c(NC(=O)COc3ccccc3)n2)c1
Cc1nc(NCC#N)nc(NC23CC4CC(CC(C4)C2)C3)n1
Cn1nnnc1SCC1=C(O)N2C(=O)C(NC(=O)C(=NN)c3csc(C(=O)O)n3)C2OC1
OC(c1ccccc1)(c1ccccc1)c1ccccc1
CCn1cc(C(=O)O)c(=O)c2cc(F)c(N3CCN(c4nc5c(C)cccc5s4)CC3)nc21
Clc1ccc(-c2nnc(CN3CC4CCC3C4)o2)cc1
CSc1nnc(NC(=O)Cc2ccc(S(N)(=O)=O)cc2)s1
Cc1ccc2c(c1)c1c(=O)n3ccc(Oc4ccccc4)cc3nc1n2CCN1CCCC1
O=C(NCc1cccc(-c2cccc(CN3CCNCC3)c2)c1)c1ccc2cc[nH]c2c1
COC(=O)C=Cc1cc(NC(=O)c2ccc(OC3CCN(C(N)=O)CC3)cc2)cc(C(=N)N)c1
Cc1ccc(C2=NN=C3SC(=NN=C4NC(=O)CS4)N(c4ccccc4)C(=O)C32)cc1
Cc1cc(=O)n(-c2ccccc2Cl)nc1C(=O)N1CCN(C(=O)C2CC2)CC1
CCC(=O)Nc1ccc(N2CCN(S(=O)(=O)c3ccc(Cl)cc3)CC2)cc1
COc1cc2c(ccc3c2cc(C)c2c3ccn2C)cc1OCC(C)(C)OC
O=C(C1CC1)N1CCC(c2nc3cccnc3s2)C1
CCCCCc1cnc(C)nc1NS(=O)(=O)c1ccc(OCC(=O)O)c(C)c1
CC(Oc1nc(O)cc(C#N)n1)C(C(=O)O)(c1ccccc1)c1ccccc1
N#Cc1ccc(Cn2cncc2CNC2CCN(c3ccccc3)C2=O)cc1
Nc1c2c(-c3cccnc3)cccc2nn1-c1cccc(Cl)c1
Cn1c(=O)c2nc[nH]c2n(C)c1=O
CC(CN)C(=O)NC1(C)CCC2(C)CCC3(C)C(=CCC4C5(C)C(=O)C(O)=C6C(C)C(C)CCC6(C)C5CCC43O)C2C1
CC1(C)C(C)(C)C1(O)F
Cc1ccc(-c2nc3ccccc3n2C)cc1
COc1cccc(-c2cccc(NS(C)(=O)=O)c2)c1
Cc1ccc(C(=O)N2CCN(CCOC(=O)C3CCN(C(=O)c4ccc(Cl)cc4)CC3)CC2)cc1
Nc1ccc(S(=O)(=O)N2CCN(C(=O)c3ccc(S(=O)(=O)Nc4ccccc4)cc3)CC2)cc1
C=CCN(C)C(=O)c1cc(OC)ccc1OCC(=O)N1CCSc2ccccc21
O=C(O)c1ccc2c(c1)CC1Cc3ccccc3C1C2
CC(=O)OC1CCC2(C)C(CCC3(C)C2CCC2C4C(C)CCC4(C(=O)NCCCN)CCC23C)C1(C)C
CCCN1c2c(O)cc(Cl)cc2-c2cc(=O)[nH]cc2S1(=O)=O
O=C(NCc1ccc(-c2ccc(-c3nc4ccc(F)cc4[nH]3)cc2)cc1)Nc1ccc(Cl)c(C(F)(F)F)c1
Cc1ccc(CO)c2[nH]c(O)c(Cc3ccccc3)c(=O)c12
COc1ccc(CNc2cc(F)ccc2F)cc1OC
Cn1c(-c2ccc(Cl)cc2)csc1=Nc1cccc(C(=O)O)c1
Cc1ccc(-c2cc(-c3cccc([N+](=O)[O-])c3)nc(Nc3ccc(O)cc3)n2)cc1
Cc1cn2c(-c3cn[nH]c3)cnc2c(Nc2cc(CCN3CCC(COc4ccccc4C(N)=O)CC3)ns2)n1
COc1cc(C=C2C(=N)N3N=C(CC(=O)N4CCN(C(=O)c5ccco5)CC4)SC3=NC2=O)c(C)n1-c1ccc(C)cc1
CCOC(=O)NCC(=O)N1CCC(c2cccc(Nc3nc4c(C(F)(F)F)cc(C(=O)N(C)C)cn4n3)c2)CC1
O=C1NC(=O)C(=Cc2ccc(N3CCOCC3)cc2)C(=O)N1
CS(=O)(=O)OCNC(=O)c1cccc(C(=O)c2ccccn2)c1
CSCCC(NC(=O)C(Cn1nnnc1-c1ccccc1)[N-][N+]#N)C(=O)O
CCc1cc(C)ccc1NC(=O)CSc1ccc(-c2ccc(C)cc2)nn1
COc1cccc(C2=NCCO2)c1
CCNC(=O)Nc1cccn(Cc2ccc(F)cc2)c1=O
CCOc1ccccc1NC(=O)Cn1cc(CC)nc1C
C=CC1(C)CC2C(C)C3(COC(=O)c4ccccc4)COC(=O)CCC3(C(O)C1C)C2OC(C)=O
O=C(NS(=O)(=O)c1ccc(N2CCC(c3ccccc3)CC2)cc1)c1ccc(F)cc1
O=C(C1CCC1)N1CCN(c2ccc(Cl)c(OCCCCN3CCN(c4ccnc5cc(Cl)ccc45)CC3)c2)CC1
COc1ccc(C(=O)N(NC(=O)Nc2ccccc2)C(C)(C)C)cc1
Nn1c(SCC(=O)c2ccccc2)nc2cc(Cl)ccc2c1=O
COc1ccc2c(=O)c(C(=O)NC3CC4(CCCCC4)NC4(CCCCC4)C3)cn(Cc3ccc(C(F)(F)F)cc3)c2c1
CN1CCC(n2nc3ccc(NCc4cc5ccccc5o4)cc3c2-c2ccccc2)CC1
Cc1onc(-c2ccccc2)c1-c1nnnn1CCN1CCN(c2ccccc2F)CC1
Cc1ccc(CN2CCC(N3CCC(C(=O)NCc4cc(Cl)n(C)c4C)CC3)CC2)s1
CCn1c(COc2ccc(CCO[N+](=O)[O-])cc2)nc2ccccc21
O=C(Nc1ccc(F)cc1)Nc1nnc(N2CCCCC2)s1
COc1ccc(S(=O)(=O)N2Cc3cc(C(=O)NCc4ccc(C)cc4)nc(C)c3C2CC(=O)O)cc1
CC(C)(C)CCn1c(=O)c(N2CCC3(CC2)OCCO3)nc2ncc(-c3cnc4ccccc4c3)cc21
COCC(=O)NC1CCCCCCCCCc2cc(CCC(C)C)nn2C1=O
Cc1cc2ncc(C(F)(F)F)c(CNC(C)(C)c3cnn(C)n3)n2n1
COc1cncc(-c2ccc3c(-c4ccc(N5CC(CNC(=O)c6ccccc6)OC5=O)cc4OC)c4ccccc4[o+]c3c2)c1
O=C(Nc1ccc(Cl)cc1)C1Cc2ccccc2CN1C(=O)c1ccccc1
COc1ncnc2c1nnn2C1OC(CO)C(O)C1(C)O
O=[N+]([O-])c1ccc(C2CC(c3ccc(-c4ccsc4)cc3)=NN2)o1
COc1cc2cc3c4c(c(OC)cc3cc2c(O)c1OC)C(C(C)(C)O)OC4
CSCCN(C)Cc1coc(-c2ccccc2C)n1
CCOc1ccccc1N1CCN(CCCCNC(=O)c2cccc3occc23)CC1
COc1c(O)c(OC)c2ccc3c(c2c1OC)C1CC(C3)C2OOC3(C)C2COC13OC
CCCCN(CC(O)c1ccc(-c2ccccc2C)cc1)S(=O)(=O)CCCC
CC(C)CC1(CC(=O)O)OCCc2c1[nH]c1cc(C#N)ccc21
O=C(Nc1cccc(CNC(=O)C23CC4CC(CC(C4)C2)C3)c1)c1ccoc1
Cc1nc(-c2ccc(N3CCN(S(=O)(=O)c4cccc5ccccc45)CC3)cc2)c(-c2ccccn2)s1
Cc1onc2ccccc12
Cc1c(N2CCC(N)CC2)c(F)cn2c(=O)c(C(=O)O)cc(CC3CCCCC3)c12
N#[N+][N-]c1ccccc1NN=C1CCCCCCC1=N
COC(=O)c1oc2c(c1C)CCC(CNC(C)=O)C2
CSc1ccc(Cn2c(C)nc3cc(NC(=O)c4cccc(Oc5ccccc5)c4)ccc32)cc1
CC(C=NNc1nc2ccccc2nc1-c1ccc(Cl)cc1)=Cc1ccco1
O=[N+]([O-])C(=Cc1ccc([N+](=O)[O-])o1)C1=NCCN1Cc1ccc(Cl)nc1
O=C(Nc1ccc(F)cc1)c1ccc(S(=O)(=O)NCC2COc3ccccc3O2)cc1
CCCN1CN(c2ccccc2)C2(CCN(CCc3ccccc3)CC2)C1=O
Cc1cc(CN2C3CCC2CC(NC(=O)c2ccc(C(C)C)c(O)c2)C3)cc(Br)c1Br
O=C(COC(=O)c1ccc(OCCc2ccccc2)cc1)NCc1ccc(Cl)cc1Cl
Fc1ccc2c(c1)nc(CCCOC1CCCC1)n2Cc1ccccc1
Nc1cnc2ccc(-c3cc(CO)c(Cl)c(C(F)(F)F)c3)cc2c1Nc1ccc(Cl)cc1
Cc1oc(-c2ccc(F)cc2)nc1CCOc1ccc(C=C2SC(=O)NC2=O)c(Cl)c1
CC(=O)OC1CCC2(C)C(CC(OC(=O)c3cccnc3)C3(C)OC4=C(C(=O)CC(C)(C)C4)C(O)CC23)C1(C)C
COc1ccc(C2CC(O)CCC2OC(=O)C=Cc2ccc(OC)c(OC)c2)cc1
COc1ccccc1C(=O)NN=C(C)CC(=O)O
COc1cccc(N2CC2C(=O)N2CCC(Cc3ccccc3)CC2)c1
CCOC(=O)c1c(C(C)C)n2c(nc1=Nc1cc(C)sc1O)-c1ccccc1C2=O
COn1c(C)c(C(c2ccc(C)cc2)c2c(C=O)c(O)c(O)[nH]c2=O)c(=O)n1-c1ccccc1
O=c1c2ccccc2c(Cc2ccccc2Cl)nn1Cc1nc2ccccc2s1
COc1ccccc1NC(=O)COC(=O)CCC(=O)c1cccs1
CSc1ccc(C2NC(=O)N=C(C)N2)cc1
Fc1cc(-c2nccn2Cc2ncc[nH]2)ccc1Oc1ccc2ccccc2c1
CC(C)NC(=O)c1cnc2c(cnn2C2CCCC2)c1NCc1cccc(C(F)(F)F)c1F
CCc1ccccc1NC(=O)COC(=O)CCC(=O)c1cccs1
COc1cc2c(cc1C=C1Oc3ccc(C)cc3-c3ccc4c(c31)C(C)=CC(C)(C)N4)OCO2
CCCCCCCCn1cc(CNN2C(=O)C(=Cc3ccco3)N=C2c2ccc(Cl)cc2)nn1
Cc1cc2c3c(C)ncnc3n(C(=O)NCC(F)(F)F)c2cc1C
CCNCCNC(=O)C=Cc1ccc(F)c(F)c1
Nc1c(C(=O)NCc2ccccc2)sc2ccccc12
Cc1ccc(C=C2c3cccc(Cl)c3C(=O)c3cccc(Cl)c32)cc1
CC1NC(n2nc(C(=O)Nc3ccc(F)cc3)c3ccccc3c2=O)=NO1
Cc1c(O)nn(-c2ccc(C(=O)Nc3ccc(Cl)cc3)cc2)c1C
CCOC(=O)C1=C(c2ccc(F)cc2)N(C2OC(CO)C(O)C(O)C2O)c2[nH]c(N)nc(=O)c2C1c1ccccc1
CCCCCC1(N)C(=O)OCc2c1cc1n(c2=O)Cc2c-1nc1ccccc1c2O
CCOC(=O)N(Cc1ccccc1)c1ccc(C(=O)OCC(=O)Nc2sc3c(c2C)CCN(C)C3)cc1
CCCc1cc(=O)nc(-n2nc(C)cc2NC(=O)c2cc(C)ccc2OC)[nH]1
CC(C)C(NC(=O)OCc1ccccc1)C(=O)NC1CC(=O)OC1O
COc1ccc(-c2ccc3ncnc(NCc4ccc([N+](=O)[O-])c(OC)c4)c3c2)o1
COc1ccc(C(=O)Nc2ccc(-c3ccc(-n4ccnc4)nn3)cc2)cc1S(=O)(=O)N1CCCC1
CC1Cn2c(nnc2-c2cccc(F)c2)CN1Cc1nccs1
CCC1(c2cccc(OCCCOc3ccccc3)c2)CCC(=O)NC1=O
O=C(NCCNCC(O)COc1ccccc1)C1Cc2ccccc2CN1
Cc1ccccc1NC(=O)CCSC1=Nc2ccccc2C2=NC(CC(=O)NCc3ccco3)C(=O)N12
Cc1cc2c(=O)c3cc(C(=O)O)ccc3n(N(C)S(C)(=O)=O)c2s1
CC(C)NC1=NC2=NC(C)(C)NN2C(NC(=O)Cc2ccccc2)=N1
Cc1cc2c(cc1C(=O)C=Cc1c[nH]c3ccccc13)C(C)(C)CCC2(C)C
CC1COC2C(CCC(=O)N3CCN(CCN4CCOCC4)CC3)OC(CC(=O)NCc3ccccc3)CC12
Nc1nc(N=C=S)nc(S(N)(=O)=O)c1C#Cc1ccccc1
O=C1c2ccccc2CC2c3c(ccc4oc5ccccc5c34)CCN12
COC(=O)CCCC(=O)c1cc(Cl)ccc1Cn1c(CC2(F)CCCC2)nc2cccnc21
O=C(O)CCc1cc(-c2cc(O)cc(=O)[nH]2)cc(Cl)c1-c1ccc(OCc2ccc(-c3ccccc3)cc2)cc1
COc1ccc2c(C=CC(=O)c3ccc(Cl)cc3)cccc2c1
CN1CCc2nc(OCc3ccccc3C#N)ccc2C1=O
CCOC(=O)COc1cccn2c(SCC(N)=O)c(C)nc12
COc1ccc2c(c1)CN1CCc3c([nH]c4ccc(Br)cc34)C1O2
CCc1nc2ccc(C(=O)NCCCN3CCCCCC3)cn2c1N(CC)CC1CC1
COc1ccc(-c2cccnc2-c2cc(OC)c(OC)c(OC)c2)cc1
Cn1nc(CN(CC(=O)Nc2ccccc2)Cc2ccccc2F)c2ccccc2c1=O
Cc1cc2c(cc1N1CCC(C)CC1)N(F)CC1CC3(CC(C)N21)C(=O)N(C(=O)O)CN3c1ccccc1
COCCN1CCC(Oc2cc(-c3cn(C)c4ncnc(N)c34)ccc2OC)CC1
COC(=O)CC1CC(OC)C(=O)N2CCc3c([nH]c4cc(C)ccc34)C12C(=O)OC
CCCCCC=CCC=CCCCCCCC(=O)Nc1cc(O)ccc1O
COc1ccc(Cl)c(NC(=O)CCOc2ccc(Cl)c(Cl)c2)c1
O=C(NN=Cc1cc(O)c(O)c(Br)c1)c1cc(-c2ccc(Br)c(O)c2)n[nH]1
CC(C)CC(CNC(=O)COc1ccccc1)N1CC(=O)Nc2ccccc2C1=O
Cn1nc(-c2ccc(S(=O)(=O)N3CCC(CC(=O)O)CC3)cc2)nc1NCc1cccc(C(=O)O)c1
CCOc1cccc(-c2cn3nc(-c4cccnc4)nc3c(N)n2)c1
COc1ccc(CNC(=O)C(=O)NCC(c2ccc(F)cc2)S(=O)(=O)c2ccc(F)cc2)cc1
Cc1nn(C(C)(C)C(=O)NC2CCCCCC2)c(=O)c2cccn12
CCCNC(=O)C(c1ccc(C(F)(F)F)cc1)n1c(=O)c2c(n(Cc3c(F)cccc3F)c1=O)CN(Cc1cccc(-c3cccc(CC)c3)c1)CC2
CCCCCCC(=O)OC1CC2C(C)(C)C(=O)CCC2(C)C2CCC3(C)C(=CCC3c3ccc(=O)oc3)C12C
N#CCCc1ccc(N2CCN(C(=O)c3ccc(NC(=O)CN)c([N+](=O)[O-])c3)CC2)cc1
CC1CN(C(C)CO)C(=O)c2cc(NC(=O)CCCN(C)C)ccc2OC1CN(C)Cc1ccc(Oc2ccccc2-c2ccccc2)cc1
Oc1c(-c2ccccc2)ncc2ccccc12
CCOC(=O)C(=O)c1ccc(C2=NN(C)C(c3ccccc3F)O2)cc1F
Cc1cc(C(=O)O)nc(OC(C)C(C)(c2ccccc2)c2ccccc2)n1
Cc1cccc(CN2CCCN3C(=O)OC(C)(C)C3C2)c1
CCOc1ccc(NC(=O)CCN2C(=O)NC3(CCCCC3)C2=O)cc1
CCc1ccccc1S(=O)(=O)NCCCN(c1cc(Cl)ccc1C)S(C)(=O)=O
OCC1OC(Oc2cccc3oc(-c4cccc(F)c4)cc23)C(O)C(O)C1O
CC(=O)c1c(NC(=O)Cc2c(C)cccc2C)sc2c1CCN(C(C)=O)C2
CN1CN(c2cccc(C=Cc3cccc(C=Cc4ccc(-n5c(C=Cc6cccc(F)c6)nc6ccccc6c5=O)cc4)n3)c2)CC(C)(C)C1
O=C(O)Cc1cc(-c2ccc(F)cc2)[nH]c2nn(Br)c(=O)c1-2
O=C(O)Oc1c(Cl)c(=O)c2cc(F)ccc2n1Cc1c(F)cccc1C(C(=O)O)C(=O)O
Cc1nc2ncccc2n1CC1CCN(C(=O)CN2CN(Cc3ccccc3)C3(CCN(C4CCCCC4)CC3)C2=O)CC1
COc1ccc(NC(=O)Nc2cc(C(=O)c3cn(C(C)C)c4nc(N)ncc34)cnc2N)cc1
CC1(C(=O)Nc2ccc(C=NNC(=O)c3ccncc3)cc2)CCC2CCC3(C)C(=CC(=O)C4C5(C)CCC(=O)C(C)(C)C5CCC43C)C2C1
NS(=O)(=O)c1ccc(NC(=O)C=Cc2ccc(F)cc2)cc1
CC(C)c1c(OCc2ncc(C#N)cn2)cnn1-c1ccc(I)cc1
O=C(c1noc2c1CCCC2)N1CCN(c2ccc([N+](=O)[O-])cc2Cl)CC1
COc1cccc(-c2cc(C(=O)Nc3cc4cc(OC5CCC(CCCN6CCCCC6)CC5)ccc4o3)ccc2OC)c1
CC(C)Cn1c2ccccc2c2cnn(CC(=O)NC3CCCC3)c(=O)c21
CCC(C)Oc1cccc(Cc2c(C)n(CCCOc3ccccc3)c3ccc(Cl)cc23)c1
CCn1cc(CN2CCC3(CCCN(c4cccnc4)C3)CC2)cn1
COc1c(C(=O)N(c2ccc(C)cc2)C2C=CS(=O)(=O)C2)sc2c1CCc1ccccc1-2
CNC(C)c1ccc2cc(-c3ccnc(NC(C)C(C)O)c3)ccc2n1
Cc1cccc(NS(=O)(=O)c2ccc3c(c2)N(CCOC(C)C)CCO3)c1
CC(=O)OCc1cc2c(cc1OC(C)=O)oc(=O)c1ccccc12
CCN1C(=O)Nc2ccccc2C(c2ccccc2CC(=O)O)C1C(=O)OC
Oc1cc(Nc2ccccc2)c2c(ccc3occc32)c1
CCON(Cc1cccnc1)Cn1c2c(c3ccccc31)CCCC2=NC
NC(=O)c1cc(-c2ccc(C#Cc3cnc(N)nc3)cc2)ccc1OC(F)F
COCCN(CCOC)CCc1cc(S(=O)(=O)NC(=O)c2ccc(-c3ccc(CCN4CCCCC4)cc3)cc2[N+](=O)[O-])ccc1NCC1CCOCC1
C=CCNc1c[nH]c2ccccc12
COc1ccc(C(=O)Nc2ncc(CN3CCOCC3)s2)cc1-c1cnc2[nH]ccc2c1
CCCCN(C)C(=O)C12C(C)C3C4C(CCC(OC)C(=O)N3OC(C)=O)C(C)(CCC41)C2OC
CCN(CC)Cc1cnc2n1CCN(C(=O)c1c(F)cccc1C(F)(F)F)CC2
CSc1nc(-c2cccnc2)nc2c1CCC2
COc1ccc(-n2nc(Cc3nnn[nH]3)c3c(C(=O)NCc4ccccc4)cc(C)nc32)cc1
CC(C)(N)C(=O)NC(Cc1ccccc1)NC(=O)C(C=O)Cc1ccccc1
O=C(Nc1ccccc1Oc1ccccc1)c1ccc(-c2ccncc2F)cc1C(F)(F)F
Cc1[nH]c2c(F)cccc2c1CCC(=O)N1CCC2(C)CCCC1C2
CC(=NNC(=O)c1ccc(Cl)o1)c1ccc(NS(=O)(=O)c2ccc(C)cc2)cc1
CCCCCN(C)N=NN1CCCCCC1
CC(=O)Nc1nn(CC(=O)N(c2ccc(C)cc2)C(C(=O)NC2CCCC2)c2ccc(C)cc2)c(=O)c2ccccc12
CC(C)N(C(=O)C(c1ccccc1)c1ccccc1)C(C)C
Cc1ccccc1NCCCCn1ccnc1C
O=C(COc1ccc2c(c1)OCCO2)Nc1cccc(-c2nc3ccccc3o2)c1
Cc1c(C)c(C)c2c(c1C)CC(=O)OC2CN1CCN(c2ccccn2)CC1
O=C(O)CCNC(=S)S
CCC(C)C(=O)Cc1cnc(N)c2c1CCN(Cc1ccc(C(=O)N(CCOCCF)CCOCCOCCOCCOC)o1)CC2
Cc1ccccc1Nc1n[nH]c(SCC(=O)NC2CCCc3ccccc32)n1
CCCNC(=O)C1CCN(S(=O)(=O)c2ccc3c(c2)CCN3C(C)=O)CC1
CCCc1nc2sc(-c3ccc(F)cc3)nn2c1-c1ccc(S(=O)(=O)N2CCOCC2)cc1
CC(C)Oc1cc(CNCCN2CCN(c3ccccc3OC(C)C)CC2)cc(OC(=O)Nc2ccccc2-c2ccccc2)c1
CCc1nc2cc(N)ccc2n1CCOc1ccc(C=C2SC(=S)N(C(Cc3ccccc3)C(=O)O)C2=O)cc1
O=C(C=Cc1ccc(Cl)cc1Cl)Nc1ccc2[nH]c(=O)cc(C(F)(F)F)c2c1
COC(=O)c1cc(OC)c(-c2ccccc(-c3ccccc3)c2=O)c(OC)c1
O=C(O)c1cc2ccccc2cc1C=Nc1scc(O)c1O
Nc1cc(-c2cccnc2S(=O)(=O)C2CCC2)ccc1-c1cnc(F)nc1
CCCCCCCCCC(O)CCC(O)C1C=C(CCCCCCCCCC(C)C2CCC(C3CCC(O)O3)O2)C(=O)O1
O=C1NC(=O)C(c2c(Cl)cccc2Cl)=C1Nc1cnc2ccccc2c1
CC(C(=O)O)c1ccc2c(c1)C(O)(C(F)(F)F)c1ccc(Cl)cc1-2
[truncated: 8,000 more rows]
