# Supplementary material for: t-SMILES: a fragment-based molecular representation framework for de novo ligand design
Source: Nat Commun. 2024 Jun 11;15:4993. doi: 10.1038/s41467-024-49388-6 (PMC11167009; doi:10.1038/s41467-024-49388-6)
Supplement: Supplementary file 4 — Source Data [file 41467_2024_49388_MOESM4_ESM.zip › Soure data/Source data and code for all other graphs/Metrics/Models/Chembl/ChEMBL_TSDY_MMPA[MPL][rnd15][bs128]/AE/gen.smi.new_vocs[1].smi.aes_3.csv]

*C(:C:C):C:C	874
*C(=O)N(C)C	420
*C(:C):C(*):C:C	399
*C(:C:C):N:C	242
*N(CC)CC	213
*C(:C:C):C(:C)C	163
*C(CC)CC	161
*NC(N)=O	159
*NC(:N):N	157
*NC(:C):N	154
*S(=O)(=O)N(C)C	134
*C(NC)C(N)=O	130
*C(=O)NC	129
*NC(C)=O	123
*SC(:N):N	119
*C(:C:C):C(:C):C	107
*C(CC)C(*)(C)C	102
*C(:C):C(*):N:C	99
*OC(N)=O	97
*C(C)C(*)CC	88
*C=C(C)C	87
*C(:N:C):N:C	86
*OC(:C):N	82
*C(CC)N(C)C	78
*C(:C:C):C:N	71
*C(CC)CN	68
*C=NN	68
*C(:C):C(*):C(*):C	67
*C(=O)NN	67
*C(CC)(C(C)C)C(C)C	63
*N(CC)C(C)=O	62
*C(:N:C):C(:C):C	58
*C(C)C(*)C(*)C	58
*C(*)(CC)CC	58
*C(:C:C):C(:C):N	57
*OC(C)=O	53
*C(:C:C):C(:C)O	53
*N(*)CC	53
*C(C)(C)C(*)(CC)C(C)C	52
*C(CC)OC	51
*C(CC)C(C)C	51
*C(:C:N):N:C	49
*NC(N)=S	47
*C(:C:C):O:C	47
*C(C)C(*)(*)CC	46
*SC(:C):N	44
*N(C(C)=O)C(:C):C	44
*ON=C	44
*C(:C):C(*):C(:C):C	44
*C(C)C(*)OC	43
*C(*)=NN	42
*C(C)(CC)CC	42
*C(CC)C(:C):C	42
*S(=O)(=O)NC	42
*C(C)C(*)C(C)C	41
*C(:C:S):N:C	41
*C(:N:C):C(:C):N	41
*OC(:N):N	39
*NC(=N)N	39
*C(:C:C):[NH]:C	38
*N(C(C)=O)C(C)=O	37
*N(*)C(:N):N	37
*C(*)=C(C)C	36
*C(=O)N(*)C	36
*C(C)C(*)C(*)(C)C	35
*C(C)N(*)C(C)=O	34
*C(:N:C):C(:C)C	34
*C(C)C(*)(CC)C(C)C	33
*NN=C	33
*C(C)C(*)(C)C(C)C	33
*C(:C:N):C(:C):C	32
*N(C(C)=O)C(N)=O	32
*C(=CC)CC	32
*N(CC)C(C)C	31
*C(:N):C(*):N:C	31
*C(CC)C(C)=O	30
*CCC	30
*C(:N:C):N:N	30
*C(*)C(:C):C	30
*C(C)=C(*)C(C)=O	30
*C(:C:C):C(:N)N	29
*C(:C):N(*):N:C	29
*C(:C):C(*):C(:C)C	29
*C(:C:C):C(:C)N	28
*C(CC)C(N)=O	28
*C=C(C)S	28
*C(:C:C):N:N	28
*N(:C(:C)=O):C(:N)=O	27
*C(:N:C):N(*):C	26
*C(CC)(CC)C(C)C	26
*C(:C):C(*):[NH]:C	26
*C(=CC)C(C)=O	26
*C(*)(CC)C(C)C	26
*C(*)(CC)OC	25
*C(C)C(*)C(:C):C	25
*C(CN)N(C)C	25
*N(:C:N):C(:C):N	25
*C(:C:N):C:N	25
*N(*)C(:C):N	25
*N(*)C(N)=O	24
*N(:N:C):C(:C)=O	24
*NC(:N):S	23
*C(C)(C)C(*)(CC)C(=C)C	23
*N(:N:C):C(:C):N	23
*OP(=O)(O)O	23
*C(:N):C(*):C:C	22
*C(:N:C):[NH]:C	22
*C(:C):C(*):C(:C):N	22
*C(=O)N(:C):C	22
*SC(:N):S	21
*C(:S):C(*):N:C	21
*C(C)C(*)CN	21
*C(:C:C):S:C	21
*C(C)C(*)C(C)O	21
*C(:C):C(*):S:C	21
*C(C)=C(*)NC	21
*C(CC)N(C)S	21
*N(:C:C):N:C	21
*C(:C(:C)C):C(:C):C	21
*C(CC)(C(=C)C)C(C)C	21
*C(C)N(*)CC	21
*SC(:N):[NH]	20
*C(:N:N):C(:C):C	20
*C(CC)C(=C)C	20
*C(C)=C(*)CC	20
*C(=CC)C(*)C	20
*N(:C(:N)N):C(:C):C	20
*C(C(:C):C)N(C)C	20
*C(CC)=NN	20
*C(C)C(*)C(=C)C	19
*S(=O)(=O)N(:C):C	19
*N(:N:C):C(:C)C	19
*C(:C):C(*):C:N	19
*C(C)C(*)(CC)C(*)(C)C	19
*N(:N:C):C(:C):C	19
*C(CC)C(*)(*)C	18
*C(CC)NC	18
*N(:C:C):C(:C):N	18
*N(C)S(*)(=O)=O	18
*C(:C:N):S:C	18
*C(N)=C(*)C(*)C	18
*C(:C:C):C(:C):[NH]	18
*C=C(C)N	18
*C(:C:C):C(C):N	18
*C(C)C(*)C(*)O	18
*C(CN)OC	18
*C(C)(CC)C(C)C	18
*N(:C(:N)S):C(:C)=O	18
*NC(:N):[NH]	17
*C(CN)N(*)C	17
*C(:C(C):N):C(:C):C	17
*N(:C(:C)=O):C(:C):C	17
*C(=O)N(C)N	17
*N(CC)C(:C):C	17
*C(C)C(*)C(*)(*)C	17
*N(:C(:N)=O):C(:C):C	17
*C(:N:N):O:C	16
*C(:N):C(*):C:N	16
*C(C)C(*)(*)C(*)O	16
*C(:C):C(*):C(:C)O	16
*C(:C):C(*):C(*):N	16
*N(:C(:C)=O):C(:C):N	16
*C(:N:N):S:C	16
*N(:C:C):C(:C):C	16
*C(:C:N):C(:C)=O	16
*N(C)C(:N):N	16
*C(C)(CC)OC	16
*OP(*)(=O)O	15
*N(:C(:C):C):C(:C):C	15
*C(:C(:C):C):C(:C):C	15
*C(:N):C(*):C(*):N	15
*C(*)=C(*)C	15
*C(C)C(*)C(C)=O	15
*C(C)(OC)OC	15
*C(C)C(*)C=C	15
*C1:C:C:C(C):C:C:1*	15
*C(:C:C):C(:N)=O	14
*C(C)C(*)C(*)(C)O	14
*C(*)CC	14
*C(:C):C(*):O:C	14
*C(:N:N):N(:C)N	14
*C(:N):C(*):C(:N)N	14
*C(C(:C):C)C(C)C	14
*C(:C:N):C(:N)N	14
*C(*)(CC)C(:C):C	14
*C(C)(C)C(*)(*)CC	14
*C=C(C)O	13
*C(CC)=NC	13
*C(=O)C(N)=O	13
*C(:N):C(*):S:C	13
*C(=C)C(*)C(=C)C	13
*C(C(N)=O)N(*)C	13
*NC(:N):O	13
*C(:N:C):C(:N)N	13
*C(C)=C(*)C(:C):C	13
*C(:C:C):N(*):C	13
*C(C)C(*)N(*)C	13
*C(N)=C(*)C(*)N	13
*C=C(*)C	13
*NS(N)(=O)=O	12
*C(=O)ON	12
*C(CC)N(*)C	12
*C(:N:C):O:C	12
*C(CC)C(C)N	12
*C(SC)C(N)=O	12
*C(:N:N):C(:C)C	12
*C(:N):C(*):C(C):N	12
*C(:C:C):O:N	12
*C(C)C(*)(*)C(C)C	12
*N(C)C(N)=O	12
*C(*)(*)C(:C):C	12
*C(*)(CC)CN	12
*C(C(:C):C)N(*)C	12
*SC(=N)N	12
*N(*)C(=N)N	12
*N(*)C(C)=O	12
*OP(*)(=O)OC	11
*C(C)(OC)C(C)C	11
*C(:C:C):C(:N)O	11
*N(:C(:N)N):C(:C)=O	11
*C(C)C(*)C(=O)O	11
*N=C(N)N	11
*C(:N):C(*):C(:C):C	11
*C(:C):C(*):N(*):C	11
*C(:C:C):[NH]:N	11
*C(C)N(*)C(N)=O	11
*C(CC)C(C)O	11
*NC(C)=N	11
*NC(=N)S	11
*C(=NC)C(:C):C	11
*C(=C)C(*)C(*)C	11
*N(:C(:N)=O):C(:C):N	11
*C(:C:N):N(*):C	11
*C(C)C(*)(C)OC	11
*C(CN)C(:C):C	11
*C(:C:N):C(C):N	11
*C(:N:N):N(:C)C	11
*C(CC)N(C)N	11
*C(OC)C(C)C	10
*N(*)S(N)(=O)=O	10
*C(:N:C):S:C	10
*C(=O)N=C	10
*C(:[NH]:C):C(:C)C	10
*C(C)C(*)NC	10
*C(=C)C(*)CC	10
*C(:C(:C):C):N(*):C	10
*C(:C:N):C(:N)=O	10
*C(=NC)N(*)C	10
*C(C(C)=O)C(C)C	10
*C(C(C)C)C(*)(C)C	10
*C(CN)NC	10
*N(CC)C(N)=O	10
*SC(N)=S	10
*SSC	9
*C(C(C)=O)C(=O)O	9
*C(C)C(*)C(=N)O	9
*C(C=C)=CC	9
*C(C)=C(*)N=C	9
*C(OC)C(*)(*)C	9
*C(:C:C):C(:N)S	9
*N(CC)C(C)(C)C	9
*C(N)C(*)CC	9
*N(C)C(=O)C(:C):C	9
*C(OC)C(*)(C)C	9
*OP(N)(=O)O	9
*C(C)(C(C)=O)C(C)C	9
*C(NC)C(C)C	9
*C(=CC)C(:C):C	9
*C(:C):C(*):N(*):N	9
*C(:C):C(*):C(:C):[NH]	9
*N(*)C(:N):S	9
*C(CO)N(C)C	9
*N(C)S(N)(=O)=O	9
*C(:C:C):C(:C):S	9
*C(=O)N(*)C(:N):S	9
*C(:C):C(*):C(:N)=O	9
*C(:N:O):C(:C):C	9
*C(OC)C(C)O	9
*C(:N):N(*):C(:C):C	8
*C(C)C(*)(*)C(*)(C)C	8
*NN(C)C	8
*N(N=C)C(C)=O	8
*C(CC)C(C)(C)O	8
*S(=O)(=O)C(:C):N	8
*C(C)N(*)C(C)C	8
*N(:N:N):C(:C):N	8
*N(C(:C):C)C(C)C	8
*C1CN(C)C1*	8
*C(C=C)C(C)C	8
*C(CC)=C(C)C	8
*C(C)(CC)C(:C):C	8
*C(=C(C)C)C(*)C	8
*C(:C):C(*):N(:C):C	8
*C(=CC)C(*)(C)C	8
*N(:C:C):C(:N)=O	8
*N=C(C)N	8
*C(C)C(*)N(C)C	8
*N(C)C(:C):N	8
*S(=O)(=O)C(:N):N	8
*C(:N:C):N:S	8
*C(CN)N(C)S	8
*C(:C:C):C(:N):N	8
*N(:C:N):C(:C)=O	8
*C(:N):C(*):C(:N)=O	8
*C(*)(CC)C(N)=O	8
*C(=O)C(:C):N	8
*C(CN)CN	8
*C=C(:C):S	8
*N(C(C)C)C(C)C	8
*C(*)C(C)C	8
*C(=O)NS	8
*N(*)C(N)=S	8
*C(:C):N(*):C(:N)=O	8
*C(:N:C):C(:C):[NH]	8
*NS(C)(=O)=O	8
*C(CC)(CC)CC	8
*C(:C):C(*):C(:C):O	8
*C(CS)NC	8
*C(C)(CC)NC	8
*C(*)CO	8
*C(:C:C):N(*):N	8
*C1:C:C:C(:C):C:C:1*	8
*N(:C:C):C(:C)=O	8
*C(=CC)OC	8
*C1:C:C:C:C(:C):C:1	8
*N(CC)C(:C):N	8
*C(=CC)C(C)C	7
*C(:N:C):N:[NH]	7
*C(NC)C(:C):C	7
*C(C)N(*)C(=N)N	7
*C(C(C)=O)=C(C)C	7
*C(C(C)C)C(C)C	7
N:C1:C:C:C:C:C:1	7
*C(:C:C):C(:C):O	7
*C(:S):C(*):C(:C):C	7
*N(:C:N):C(:C):C	7
*C(C(N)=O)N(C)C	7
*C(:C):N(*):C(:C):C	7
*C(C=C)CC	7
*C1:C:C(C):N:[NH]:1	7
*N=C(C)C	7
*C(CC)C(:C):N	7
*C(C)C(*)C(=N)N	7
*C(=O)N(*)CC	7
*C(:C):N(*):C(:C):N	7
*C(OC)C(*)(C)O	7
C:C1:C:C:C:C:C:1	7
*C(=S)N(C)C	7
*C1CNC1	7
*S(=O)(=O)N(C)N	7
*N1CCN(C)CC1	7
*C1:C:C:C(:N):C:C:1*	7
*C(CC)CO	7
*C(:N:C):N:O	7
*N(CC)S(N)(=O)=O	7
*N=C(*)N	7
*N(C(N)=O)C(:C):C	7
*C(:C:C):N(:C):N	7
*C(CC)SC	7
*C(OC)C(=C)C	7
*C(=C)C(*)N(C)C	7
*C(C(C)C)N(C)C	7
*N(:C(:N)N):C(:C):N	7
C:C(:C)C(=O)C(:C):C	7
*C(=N)N(*)*	7
*C(:C):C(*):N:N	7
*C(=C)C(*)=CC	7
*C(:C(:C)C):N(*):N	7
*C(C)C(*)(C(C)=O)C(C)C	7
*C(C(:C):C)C(:C):C	7
*C(CS)N(C)C	7
*C(:C:C):N(:C)C	7
*S(=O)(=O)NN	7
*C(N=C)C(N)=O	7
*C(=CC)C(N)=O	6
*C(C(C)C)C(C)(C)O	6
*C(*)(CC)C(C)(C)O	6
*C(=NN)C(*)C	6
*C(:C:N):C(:N):N	6
*N(:C(:C):C):C(:C):N	6
*C(:C):N(*):C(:C)C	6
*C(C)C(*)(C)CC	6
*C(C(C)=O)C(*)(C)C	6
*C(N)=C(*)C(C)N	6
*C(:N:C):C(:C):S	6
*C(CC)C(C)(C)N	6
*C(C)=C(*)N(*)C	6
*C(:C):C(=O):C(:C):C	6
*C(:C:N):N(:C):C	6
*N(:C(:[NH])=O):C(:C):N	6
*N(CC)C(=O)O	6
*C(CS)C(N)=O	6
*C(:C):C(*):C(=O):O	6
*C(=N)N(*)C(C)=O	6
*C(*)=NO	6
*NP(=O)(O)O	6
*C(=NN)SC	6
*CCO	6
*OC(:N):S	6
*C(:C:[NH]):N:C	6
*C(:C(:C)C):C(:C)O	6
*N(C(=O)O)C(C)C	6
*C(C)(C=C)NC	6
*C(:C:N):O:C	6
*N(C(C)=O)C(C)(C)C	6
*OP(O)(O)=S	6
*N(C(=N)N)C(C)=O	6
*ON(:C):C	6
*C(:C(:C):C):N(*):N	6
*C(:N:N):N(:C):C	6
*C1:C:C:C:C:N:1	6
*C(:C:C):N(:C):C	6
*C(*)(OC)OC	6
*C(:N:C):C(C):N	6
*C(:C):C(*):N(C):N	6
*C1:N:C(N):S:C:1*	6
*N(:C:C):C:C	6
*C(C)C(*)CO	6
*C(C(:C):N)N(C)C	6
*N(*)S(C)(=O)=O	6
*C(C)C(*)(C(C)C)C(C)C	6
*N(C(C)=O)C(C)C	6
*C(*)C(=O)O	6
C:C(:C)C(=O)CC	6
*C(:C:C):C(:[NH])=O	6
*C(:C:N):C(:N)O	6
*C(:C:O):C(:C)=O	6
*C(:C:N):N(:C):N	6
*N(CC)S(*)(=O)=O	6
*C(C)(C=C)OC	6
*C(*)(C(:C):C)C(:C):C	6
*N(C(:C):C)S(C)(=O)=O	6
*N=C(N)S	6
*N(:C:N):C(:C):[NH]	6
*C(C)C(*)(C(C)C)C(*)(C)C	6
*C1(C)C(C)C1C	6
*C(C)C(*)(*)OC	6
*C(*)(CN)OC	6
*N(C)C(*)(*)C(:C):C	6
*N(C(C)=O)C(N)=S	6
*C(C)=C(*)C(*)(C)C	6
*C(*)=C(C)S	6
*NN(:C):C	6
*C(:C:S):C(:C):C	6
*CC(:C):C	6
*C(C)C(*)C(*)S	6
*S(=O)(=O)N=C	6
*C(*)(*)CN	6
*C(CC)(OC)C(C)C	5
*C(*)(CC)C(=C)C	5
*C(C)C(*)(C(*)C)C(C)(C)O	5
*C(O)C(*)C=C	5
*N(CC)S(C)(=O)=O	5
*NNC	5
*N(CC)C(=N)N	5
*N=NN	5
*C(OC)C(N)=O	5
*N(:C(:N)S):C(:C):C	5
*C(C)C(*)(C(*)C)C(*)(C)C	5
*C(:C:N):C(:C):N	5
*C(CN)C(C)(C)C	5
*C(CN)C(N)=O	5
*C(C)C(*)C(*)N	5
*C1:C:C(C):N:O:1	5
*C(:N:C):N(:C)C	5
CC1:C:C:C:C:C:1	5
*C(C(=C)C)C(*)(C)C	5
*C(C(=O)O)C(C)C	5
*C(CN)C(*)(*)C	5
*N(:C):C(=O):C(:C):C	5
*C(O)C(*)(OC)C(C)N	5
*C(C(C)=O)C(C)N	5
*CCN	5
*C1:C:C:C(:C):C(*):C:1*	5
*C1:C:C:C(:N):C:C:1	5
*C(C)(C)C(*)(C)C(C)C	5
*N(CC)C(C)=N	5
*C(:C):C(*):N(:C)N	5
*C(:N:C):C(:C)N	5
*C(CC)N(:C):N	5
*C(CC)(C(:C):C)C(C)C	5
*C(N)C(*)C(C)O	5
*C(C(=C)C)C(:C):C	5
*C(*)(CC)N=C	5
*C(C(C)=O)C(C)=O	5
*C(:C):N(*):C(:N)S	5
*C(C=C)=C(C)C	5
*SC(:N):O	5
*C(:C):C(*):C(C):N	5
*OC(N)=S	5
*C(:C:C):C(:C)=O	5
*N(C(:C):C)C(:C):N	5
*C(:C):C(*):C(:N)N	5
*C1(C(C)C)COC1C	5
*C(:N:C):C(:N)=O	5
*C1:C:C:C(CC):C(C):C:1	5
*C(C)(CC)CN	5
*C(CC)C(*)(C)O	5
*C(:C:O):C(:C):C	5
*C(:C:C):C(:C)S	5
*C(OC)OC	5
*C(SC)N(C)C	5
*C(:C:[NH]):C(:C):C	5
*C(C)=C(*)C(*)C	5
*N(:N:N):C(:N)N	5
*C(:[NH]):C(*):N:C	5
*C1(CC)OC1C	5
*C(CC)(C(C)=O)C(C)C	5
*N(:N:C):C(:C):[NH]	5
C:N:C(N):N:C	5
*C(:N:C):O:N	5
*C(:C):[N+]([O-]):C(:C):C	5
*C(O)C(*)OC	5
*C(F)(CC)CC	5
*C(C)(C(:C):C)C(:C):C	5
*C(:C:N):C(:C)C	4
*C(:N:C):C(:N)O	4
*C(C)(C)C(*)(CC)C(C)=O	4
*N(C(=C)C)C(C)=O	4
*C1CCCN1C	4
*C(:C):C1:C:C:C:C:C:1:C	4
*C(C)C(=O)C(:C):C	4
*C(CC)C(C)=N	4
*C1(C)C(C)CC1C	4
*N=C(:C):C	4
*S(=O)(=O)N(:C):N	4
*N(:C):N(*):C(:C)=O	4
*C(CC)(CC)C(=C)C	4
*C(:C(:C):O):C(:C):O	4
*C(=O)N(:C):N	4
*C(:S:C):C(:C)C	4
*N(*)C(:N):O	4
*C1:C:C:C(C):C(*):C:1*	4
*C(=NN)C(:C):C	4
*C(CN)SC	4
*C(C)C(*)CS	4
*NC(=N)O	4
*C(NC)C(=O)O	4
*C(OC)C(=O)O	4
*C(=O)OC	4
*C(C(:C):N)N(*)C	4
*C(SC)C(:C):C	4
*N(:N:C):C(:C)N	4
*C(*)=C(*)C(:C):C	4
*N(:C(:C)=O):C(:N):N	4
*C1:N:N:C(:C:C):N:1:N	4
*N(C)C(=O)C(:C):N	4
*C(OC)C(:C):C	4
*C1:C:C(N):N:[NH]:1	4
*C1CCC(C)C1(*)CC	4
*C(=C)C(*)OC	4
*N1CCN(C(:N):N)CC1	4
*C(:N:C):N(:C)S	4
*C(*)P(=O)(O)O	4
*N(:C(C):N):C(:C):C	4
*C1CCN(C(:C):N)CC1	4
*C(:C:C):C(=O):O	4
*C(C)C(*)(C(*)C)C(C)C	4
*C(=C)C(*)C(*)(C)C	4
*C(O)C(*)CC	4
*C(C(C)=O)C(N)=O	4
*N(:C):C1:C:C:C:C:C:1:C	4
*C1:C:C(N):N:C:N:1	4
*N(:C):C(=O):N(*):C	4
*C(:C:C):N(:C)N	4
*C(C(C)C)N(*)C	4
*C1:C:C(C):C(CC):C:C:1*	4
*N(C(=C)C)C(:C):C	4
*C(:C:N):C(:C):S	4
*ONC	4
*C(C(:C):C)N(C)S	4
*C(=C)C(*)(CC)C(C)C	4
*C(CC)CS	4
*C(:C:C):N(C):N	4
*N(C(C)=O)C(:C):N	4
*C1C(C)C1C	4
*C(C)=C(*)OC	4
*C(C(C)C)N(C)N	4
*C(C(:C):C)C(C)N	4
*C(*)=C(C)O	4
*C(:C):C(=O):[NH]:C	4
*C(=CC)C(=O)O	4
*C1:C:C:C:C(:C):C:1*	4
*C=C(*)C(:C):C	4
*N(:N:C):C(:N)=O	4
*C(N)C(*)(C)SC	4
*C1:C:N:C:C:N:1	4
*C(=CC)C(*)N	4
*C(:N:N):C(:N)=O	4
*C=C(N)S	4
*C(CN)N=C	4
*C(:C):C(*):N(:C)C	4
*C(CS)=NN	4
*C(C)C(*)(*)C(=C)C	4
*N(C(C)=O)S(C)(=O)=O	4
*C(=NC)OC	4
*C1(*)CCN1C	4
*C(CC)C(C)(C)C	4
*ON(C)C	4
*C(:N):C(*):C(:N)O	4
*C(:N:N):C(:N):N	4
*C(*)=CC	4
*C(N(C)C)C(*)(C)S	4
*SCC	4
*N(:C:N):N:C	4
*C(:N):C(*):[NH]:C	4
*C(*)(C)C(*)(CC)C(C)C	4
*C(C)(C)C(*)(CC)CC	4
*C(=C)C(*)N(:C):N	4
*C(C(=C)C)C(C)C	4
*N(*)P(O)(O)=S	4
*C(*)(C(N)=O)C(:C):C	4
*NC(*)=O	4
*C(C)(CN)C(:C):C	4
*OP(=O)([O-])O	4
*C(*)OC	4
*N(*)NC	4
*C(=NO)N(C)C	4
*C(=N)N(C)C	4
*CSC	4
*C(C)=C(*)C(=C)C	4
*C(C(N)=O)C(N)=O	4
*OP(N)(O)=S	4
*C(:C:C):C(:N)Cl	4
*C(:C):C(*):[NH]:N	4
*C=C(*)C(=O)O	4
C:C(:C)C(=O)NC	4
*C(:C):C1:C(:C)C(=O)NC1=O	4
*C(*)(C=C)CC	4
*N(:C(:C)C):C(:C):C	4
*C(:N:C):N(:C)N	4
*C(:N):C(*):N:N	4
*C(C)C(*)SC	4
*C(N)C(*)(*)CC	4
*C(*)=C(*)*	4
*C(*)(CC)NC	4
*N(*)C(=N)S	4
*C(*)(CC)N(C)N	4
*C(:N):N(*):C(:C):N	4
*C(C(*)(*)C)C(*)(C)C	4
*C(*)(C(C)=O)C(=O)O	4
*C(:N):C(*):N(:C):C	4
*N(*)C(C)C	4
*C(NC)NC	4
*N(*)C(:N):[NH]	4
*C(*)(CC)N(C)C	4
*C(CN)CO	3
*C(*)(*)C(F)(F)F	3
*C1(CC)CC1C	3
*C1OC(:C):CC(=O)C1*	3
*C1CC(:C):C(:C:C)OC1*	3
*C(:C:C):N(:C)S	3
*N(C)C(*)(C)N=C	3
*C(:N):C(*):C(:C)C	3
*N(CC)C(N)=S	3
*C(C)N(*)C(N)=S	3
*C(C)N(*)OC	3
*C(C(C)C)N(C)S	3
*C(:O):C(*):N:C	3
C:C(:C):C1:C:C:C:C:C:1:N	3
*C1NC(C)C1*	3
*C1:N:C:N:C2:S:C(C):C(CC):C:1:2	3
*C(:C):C(*):S:N	3
*C(:C):C(=O):N(*):C	3
*C1:C:C:C(C):C(C(C)=O):C:1*	3
*C(N(*)C)C(C)(C)C	3
*C(:C:S):N(:C):C	3
*C(=CC)NC	3
*C(=NN)OC	3
*C(OC)C(C)=N	3
*N(:[NH]:C):C(:C)=O	3
*N1CCC:C(:C)C1	3
*C1CCC(C)C1(*)C	3
*C(C)(C)C(*)(CC)C(*)(C)C	3
*N(:C(:N)S):C(:C):N	3
*C(=NN)C(=O)O	3
*C(:N):C1:C(:C):N:C(*):N:1*	3
*C1:N:C:C:C2:N:C(*):N(*):C:1:2	3
*C1C(C)C1(*)C	3
*NC(*)=N	3
*C(:N:[NH]):N(:C)N	3
*S(=O)C(:N):N	3
*C(CC)(C(C)=N)C(C)C	3
*C(C(=O)O)N(*)C	3
*N1:C(=O):C:C(:S):N(*):C:1=O	3
*N(:C:C):C(:N)S	3
*C(=C)C(*)C(:C):C	3
*C(*)(*)P(=O)(O)O	3
*C(C)C(*)N=C	3
*C(OC)(OC)C(:C):C	3
*N(C(C)=O)S(N)(=O)=O	3
*C(=NC)NC	3
*N(:S:C):C(:N)=O	3
*C1NC(=O)C1*	3
*ON(*)C	3
*N=C(:C):N	3
*C(C)=C(*)C(C)N	3
*C(=CC)C(*)O	3
*C(=O)C(:N):O	3
*C1:C:C(*):C:C(C):C:1	3
*N(C)C(N)=NC	3
*C(=C)N(*)C(N)=S	3
*C(:N:C):C(:N)S	3
*C(C(=O)O)=C(C)C	3
*C(C)C(*)(CC)C(=C)C	3
*C(=O)N(*)N	3
*C(CN)C(C)C	3
*C(=NO)C(N)=O	3
*C(C(C)C)N(N)S	3
*N1:N:C:C:C:C:1=O	3
*C(C)=C(*)C(C)(C)C	3
*C1:C:C(:C):C:C(*):C:1*	3
*C(C)C(*)(C(=C)C)C(C)C	3
*C(:N:C):C(:N):N	3
*C(:C:S):C(:C):N	3
*N(C(N)=O)C(C)(C)C	3
*C(OC)C(C)N	3
*N(:C(:N)O):C(:C)=O	3
*C(OC)C(C)=O	3
*C(C#N)=C(C)C	3
*C(C)C(*)(C)C(:C):C	3
*C(O)C(*)C(C)O	3
*C(=O)N(*)C(C)C	3
*C(C)=C(*)C(=O)O	3
*C(=O)N(*)C(:C):N	3
[NH]:C1:C:C:C:C:C:1	3
*C(C)C(*)(CC)CC	3
*C(CO)C(C)C	3
*N=C(:N):S	3
*N(:C(:C)=O):C(=C):S	3
*C(:C:N):C(:[NH])=O	3
*C(:C):C(*):N(:C):N	3
*C(:N):C(*):C(:C)=O	3
*C(C)(OC)C(:C):C	3
C:C:C1:C(:C)OCO1	3
*N1:C:C:C(N):N:1	3
*C(:C:C):[N+](*):C	3
*C1NC(*)C1*	3
*C(:C:[NH]):C(:C)C	3
*C1CCN1C	3
*N(C(=C)C)C(C)=N	3
*C1:C:C:C:C(C):C:1CC	3
*N(*)S(*)(=O)=O	3
*C(N)C(*)C(C)(C)C	3
*C1:C:C:C2:C(:C:1):C(=O):C(:C):C:N:2*	3
*C(CC)(C(C)C)N(C)C	3
*C1:N:C:C:C2:N:C(N):N(*):C:1:2	3
*S(=O)(=O)ON	3
*C1:N:N(*):C(C):C:1C	3
*N(:N:N):C(:C):C	3
*N(:C):C(=O):N:C	3
*C(=O)N(*)O	3
*OP(=O)(O)S	3
*C(C)=C(*)C(*)N	3
*C(C)(C)C(*)(C)C(=C)C	3
*CN(C)C	3
*C(=CC)C(=C)C	3
*C1:C:C(*):C(CC):C(O):C:1	3
*C(C)=C(*)N(C)C	3
*C(CC)=NO	3
*C(SC)N(C)N	3
*C(=O)C(=N)N	3
*C1CC(*)N(:N):CN1	3
*C1CCN(:N):C(:C:C)N1	3
*C1:C:C:C:C(C):C:1	3
*C(:C):C(*):C(:C)N	3
*N(C(N)=S)C(*)(C)C	3
*N(C)C(C)=O	3
*C(O)C(*)C(=C)C	3
*N(:C:N):C(:N)=O	3
*C(C=C)N(C)C	3
C:C(:C)C(=O)OC	3
*C(NC)C(C)=O	3
*C(CS)OC	3
*C(:[N+]):C(*):[N+](:C)[O-]	3
*C(*)(*)CC	3
C:C:C1:C(:C)C:C(:C)CC1	3
*C(:C):C(*):C(:N)S	3
*C=C(*)*	3
*N(C)C(:N):[NH]	3
*C(C)C1(*)OC1C	3
*C(C)C(*)C(C)(C)O	3
*C1:C:C:C:C2:S:C(N):N:C:1:2	3
*C(:[NH]):C(*):C(:N)=O	3
*C(C(C)O)C(*)(C)C	3
*C(:C(:C):C):C(:C):N	3
*C1:C:C:N:C:N:1	3
*C(:N:N):C(C):N	3
*C(C(N)=O)C(:C):C	3
C:N:C(=O):[NH]:C	3
*C1:C:C:C(N):C:C:1*	3
*C1(CN)CC1C	3
*C(CS)N(*)C	3
*C(C)C(*)(OC)C(*)(C)C	3
*C(C)C(*)(OC)OC	3
*C(:C):C(*):C(:N)O	3
*OC(:N):O	3
*N(:N:C):N:C	3
NC1:C:C:C:C:C:1	3
N:C(:N)N1CCOCC1	3
*C(N(*)C)C(*)(*)C	3
*N(:N:N):C(C):N	3
*C(=C)C(*)(C)CC	3
*C(CN)C(:C):N	3
*C(NC)C(*)(*)C	3
*C(O)C(*)C(*)(*)C	3
*N(:C(:N)N):C(:N)=O	3
*C(N(C)C)C(*)(C)C	3
*N=C(*)*	3
*C(=NN)C(C)C	3
C:N:C1:C:C:C:C:C:1:C	3
*C(C)C(*)(OC)C(C)C	3
*C(CO)OC	3
*NCC	3
*C(CN)C(C)=O	3
*C(CC)ON	3
*N(CC)C(*)(C)C	3
*C1C(*)C1(*)C	3
*C(:C(:C)C):C(:C)C	3
*S(=O)(=O)NS	3
*C(:N:N):[NH]:C	3
*C(:C:C):C(=N):N	3
*C(:C(:C)O):C(:C):[NH]	3
C1COCCN1	3
*C(:C:N):[NH]:C	3
*C(:C(:C):C):C(:C):O	3
*C(O)C(*)C(C)C	3
*C1:C:C:C(OC):C(C):C:1	3
*C(CC)N(:C):C	3
C:C(:N)C(N)=O	3
*N1:C:N:C(C):N:1	3
*C1:C:C:C:C(C):C:1*	3
*CC(N)=O	3
*C(:C(:C)C):N(*):C	3
*C1(*)OC1(*)C	3
*C(*)=C(*)Cl	3
*C(=NN)C(N)=O	3
*C(C)=C(*)CN	3
*C1C(=O)NC1S	3
*C(:C):C(*):C(:[NH])=O	3
*C(C)=C(*)C(C)O	3
*C1C(*)C1(*)F	3
*N(C(=N)S)C(C)=O	3
*S(=O)C(:C):N	3
*C(=C)C(*)N(C)S	3
*C(:N:C):N(*):N	3
*C(:N):N(*):N:C	3
*C(CC)(C(:C):C)N(C)C	3
*C(:C):C1:C(:C)CCC(*)(C)O1	3
*C(=O)N(*)*	3
CCC(=O)NC	3
*C(C=C)OC	3
*C(*)(*)CO	3
*C1(*)CC1(*)Cl	3
C:C1:C(:C)OCO1	3
*C(N)=C(*)NC	3
*C(=NN)C(:C):N	3
*C(*)=C(*)I	3
*C(*)(*)C(=O)O	3
*C1NC:C(:C)N(*)C1=O	2
*C1NC(:N:C):C(:C)NC1=O	2
*C(=O)N(C)O	2
*C(CO)N(C)S	2
*C(OC)N(C)S	2
*C(:N:C):[NH]:N	2
*C(:C(:C):C):C(:C):[NH]	2
C:[NH]:C1:C:C:C:C:C:1:C	2
*N1:N:N:C(:C):C:1:N:C	2
*C1:C:C:C(:N):C(:C(:C):N):C:1	2
*OP(*)(O)=S	2
*C1:C:C:C:C:C:1:C	2
*N(C(N)=O)S(*)(=O)=O	2
*OP(*)(C)=O	2
*N(*)N=C	2
*C1CCN(C(:N):N)CC1	2
*C(:C:[NH]):C(C):N	2
*C(:C):C(*):N:[NH]	2
*C1:C:C:C:C2:C:1C(=O)C:C(:C)C2=O	2
*N(C(C)=O)C(=O)O	2
*C(=NO)C(C)C	2
*C(:N:N):N(:C):N	2
*N(:C:C):C(=N):S	2
*C(=NN)C(:N):N	2
*N(:C):N(*):C(:C):C	2
*CN*	2
*C1:C:C:C(:N:C):C(:S):C:1	2
*C(N)C(*)C(*)(*)C	2
*C1(*)C(=O)NN1C	2
*C1:C:C:C2:C(:C:1)CCC:C2:C	2
*C(:C):N(*):C(:N)=S	2
*C1(O)C:C(:C)C1(*)OC	2
*C1:C:C(*):C(C(C)=O):C(C):C:1	2
*C(=C)C(*)(*)OS	2
*C(C)(CC)C(C)=O	2
*C1:C:C(:C):C(:C(*):C):O:1	2
*N(CC)C(=C)C	2
*C(C)(C(=C)C)C(C)C	2
*C(C)C(*)C(N)=O	2
*C(=C)N(*)C(=C)C	2
*OP(C)(=O)O	2
C:C(:C)OC	2
*C(C)N(*)N=C	2
*C(=N)C(*)C(*)N	2
*C1:C:N(*):C(:C):C:C:1=O	2
*C(*)=NC	2
*C(C)N(*)C(:C):C	2
*C1(*)CC1=C	2
*C(=C)C(*)(C)C(:C):C	2
*C1:C:C(=O):C2:C:C:C:C(*):C:2:O:1	2
*N(:C:C):C(:C):[NH]	2
*N(C)CC	2
*C(:N):C(*):N(:C)C	2
*C(=C)C(=O)C(C)=O	2
C:C1:CCCCN1	2
*C(C(C)N)N(*)C	2
**C*	2
*N(C(C)=O)C(=S)S	2
*NC(=O)O	2
*C(:S:C):C(:C):C	2
*C(=O)N1CCC(:C):C(:S:C)C1	2
*C(:C(:C)O):C(:C)O	2
*C(C)C(*)(C)CO	2
*C1:C:C:N:C2:C(*):C:C:C:C:1:2	2
*C(C)(OC)C(N)=O	2
*C(C=C)=CN	2
*C1NN(C)C1*	2
*SS*	2
*N(C(:C):C)S(N)(=O)=O	2
*C(C=C)(C(=C)C)C(C)C	2
*N(C#N)NC	2
*C(*)(CC)C(=O)O	2
*C1:C:C:C:C(:N):C:1	2
*C1CCC2C(C)CCCC12*	2
*N(:N:N):C(:N)=O	2
*N(N=C)C(:C):N	2
*C(N)C(*)NC	2
*C(O)C(*)(*)N=C	2
*N(*)CO	2
*N1:C:N:C(:C):C(:C(:N)N):C:1=O	2
*C(=CC)CN	2
*C(:C):C1:C(:C)OC(:C):C(:C:C)O1	2
*C(C)(C)C1(*)CCC(C)CC1C	2
*C1:C:C:C(:C):C(:N:C):C:1	2
*OS(N)(=O)=O	2
*C(=C)C(*)C(C)C	2
CCCCCCC	2
*C(:C:S):[NH]:C	2
*N1:C:C:C(:C):C:C:1=O	2
*C(=O)N(*)NC	2
*C(:N):N(*):C(:C)=O	2
*N(:N:C):N:N	2
*C(C(C)C)C(C)N	2
*C(C)C(*)(*)C(C)=O	2
*N(:C(:N)O):C(:C):C	2
*C(C(:C):C)=C(:C):C	2
*C(CS)N(C)S	2
*NC(=O)S	2
*C(O)C(*)(CC)C(C)(C)O	2
*C(:N:N):C(:C):O	2
C:N:N1:C:C:C:C:C:1:N	2
*C(*)(SC)N(C)N	2
*OC(=O)O	2
*C(OC)(C(:C):C)C(C)O	2
*C(C=C)(CC)C(C)C	2
*C(:C:S):N(*):C	2
*C(:C):N(*):C(*):C	2
*N(:C:C):C(:N)=S	2
*C1NC(=O)C1(*)C	2
*N(:C(=S):S):C(:C):N	2
*C(NC)OC	2
*C1C(C)NC1C	2
*N1C(C)CC1C	2
*C(*)(CC)C(C)=N	2
*C(*)(OC)C(:C):C	2
*N(:C:N):C(C):N	2
*C(CC)N(C)O	2
*N=C(N)O	2
*C(=CC)N(*)C	2
*C(=C)C(*)(*)C(C)=O	2
*N(C)C(*)(*)C[N+]	2
*C(:N):C(*):C(:N)Cl	2
*C(=O)N(C)S	2
*C(C(:C):C)(N(C)C)N(C)C	2
*C1C(*)(C)CC1(C)C	2
*C(:C:O):N:C	2
*C1C=NN1*	2
*C(C=C)C(*)(C)C	2
*SC1:N:C:C:C(*):N:1	2
*C1:O:C(:C):C:C(=O):C:1*	2
*C(:C(:N)N):C(:N):N	2
*C(:C(:C)O):C(:C):C	2
*N(N=C)C(C)=N	2
*C1CSC1*	2
*C(CO)C(*)(*)C	2
*C1OC1(C)C	2
*C(N)N(*)C(C)=O	2
*C(N(*)C)N(C)C	2
*C(:C):[N+](*):C(:C):C	2
*C(=C)C(*)C(C)O	2
*C(:[NH]:N):C(:C)C	2
*N(:C:N):C(:C)C	2
*C1:C:C:C(NC):C(C):C:1	2
*C(*)(C)CF	2
*N(*)SN	2
*CC*	2
*C(*)(CO)OO	2
*N1C(=O)CC1(*)*	2
*N1CC(*)(C)C1(*)*	2
*C(C)(C(N)=O)N(C)C	2
*C1=CC=C1	2
*C(C)C(=O)CC	2
*C(CC)(CC)CO	2
*C1:C:N(*):C(:C:C):C:1:C	2
*C(=CC)C(=C)O	2
*C1OC:C(:C)C(=O)C1*	2
*C(N)=C(*)C(:C):C	2
*C(C)=C(*)N(*)S	2
*C(=C)N(*)S(C)(=O)=O	2
*N1:C:C:C(C):N:1	2
*N1CCC:C(:S)C1	2
*C(:N):C(*):N(*):C	2
*C(C)C(*)(*)NC	2
*C1COC(=O)N1C(:C):N	2
*C(NC)(C(N)=O)C(:C):C	2
*C=C*	2
*N(*)C(O)=S	2
*C(*)(C=C)N=C	2
*C(CN)C(C)=N	2
*C1:C:C(C):C(C(:C):C):C(*):C:1*	2
C:S:C1:C(:C)CCCC1	2
*N(*)N(:C):C	2
*C(C)C1:C:C:C:C:C:1:C	2
*C(:N:[NH]):C(:C):N	2
*N(C)C(*)(*)C(=C)C	2
C:N:C(N):C(:C):N	2
*C=NC	2
*NP(N)(=O)O	2
*C(=C)N(*)C(*)C	2
*C(CC)(CC)C(C)(C)O	2
*N(C)S(*)=O	2
*N=C(:C):O	2
*C(:C:C):C(=N):O	2
*C1CN(*)CC:C1:C	2
*N=C(C)O	2
*C(O)=C(*)C(*)C	2
*C(N)C(*)(*)N=C	2
*C(=N)N(*)C(*)C	2
*COC	2
*[N+](:C(:C):C):C(:C):C	2
*NS(*)(=O)=O	2
*C1:C:C:C(:C):C(:N(*):C):C:1	2
*N(C(:N):S)S(*)(=O)=O	2
*C(:C:N):C(:C)S	2
*C(=CC)N(C)C	2
*C1CC:C(:C)OC1*	2
*C(C(=N)O)C(C)(C)C	2
*C1C(=O)NC1C	2
*N(:N:C):C(:N)=S	2
*C(:C):C(N):N:C	2
*C(*)(CN)C(C)=O	2
*C(SC)N(*)C	2
*C(S)N(*)C(C)=O	2
*C(=N)C(*)CC	2
*N(CC)NC	2
*C1:C:C:C(:C):C:C:1	2
*C(*)(CC)C(:C):[NH]	2
*C1:C:C(C):C(OC):C:C:1*	2
*OO*	2
*N(CC)CN	2
*C1:C:C2:C(*):C:C:N:C:2:[NH]:1	2
*N1CCN1S	2
*C1:C:C:C:C:C:1C	2
*C(:S):C(*):N(:C):C	2
C:C(C):C1:C:C:C:C:C:1:C	2
*C(=NC)C(N)=O	2
*C(:C(:C)C):N(:C):N	2
*C1C(:C):COC(*)(C)C1*	2
*C1CC(:C):C(:C:C)OC1(*)C	2
*C#C*	2
*C(:S:C):C(:C)S	2
C:C(:C)S(=O)(=O)C(:C):C	2
*C(*)(N=C)NC	2
C:C(=O):C1:C:C:C:C:C:1:N	2
C:C:C(=O):O:C	2
*S(=O)N(C)C	2
*N(*)N=O	2
*C1CC1(*)C	2
*C1:C:C:C:C:C:1:S	2
*C(:C):C(*):O:N	2
*SC(=N)S	2
*C(=NO)C(=O)O	2
*C(=NO)C(:C):N	2
*C(NC)C(=C)C	2
*C(*)C(F)(F)F	2
*C1:C:C:C:N(:C):C:1	2
*N(:C(:[NH])=O):C(:C):C	2
*C(OC)N(C)N	2
*N(C(=C)S)C(:C):C	2
*C(C(*)(C)C)C(*)(C)O	2
*C(OC)(OC)OC	2
*C(C)C(*)(OC)C(C)O	2
*C(C)(C)C(*)(OC)C(C)O	2
*OP(*)(=O)[O-]	2
*C1:C:C(N):N:O:1	2
*C(*)(C(=C)C)C(:C):C	2
*C(C)(CC)C(=C)C	2
*C(C(:N):N)N(C)C	2
*C(C=C)(C(C)=O)C(C)C	2
*OS(*)(=O)=O	2
*C(*)(N=C)C(N)=O	2
*[N+](:C:C):C(C):N	2
*C(*)(OC)C(=C)C	2
*C1:C:C:C(:C):C(:C:C):C:1	2
*N(:N:C):C(=N):S	2
*C(C)=NN	2
*C(:C(:C):N):C(:C):O	2
*C(:N:[NH]):O:C	2
*N(NC)C(C)=O	2
*N(CC)OC	2
*C(*)(C(C)=O)C(C)C	2
*C(:C:[NH]):C(:C)=O	2
*C(C)(C(=C)C)C(C)=O	2
*C(:N:N):N(*):C	2
*C(C)(NC)C(N)=O	2
*C1:C:C(:N):C(:C(:N)=O):C:C:1*	2
*N(C(N)=O)C(N)=O	2
*C1(NC)CC1C	2
*C1:C:C(*):C2:C(:C:1):O:C(:C):C:2:C	2
*C1:C:C(:O):C(:C(:C):C):C(*):C:1*	2
*C(C)C(*)C(C)(C)C	2
*N(C(N)=O)C(*)(*)C	2
*C(:C:C):C(:N)F	2
*C1CCN(C)C1	2
*N(:N:C):C(=O):O	2
*C1(*)CCC1C	2
*C=CC	2
*C1:N:C2:N(*):C:N:N:2:C:1*	2
*C1:N:C:C:C2:C:1C(*)N(C)C2	2
*C(=O)C=C	2
*C(=O)N(*)C(:C):C	2
*C(:C:C):C(:N)=S	2
*C=C(:C):[NH]	2
*N(NC)C(:C):N	2
*C(*)(CS)C(C)(C)O	2
*C(*)(CO)N(C)C	2
*C(:N:[NH]):C(:C):C	2
*C(:O:C):C(:C):C	2
*C(:C(:C)N):C(:C):C	2
*C(:C(:C):[NH]):N(*):C	2
*N(*)N=N	2
*C(CN)CS	2
*C1CC1(*)F	2
*C(N)C(*)(*)C=C	2
C:C(:N)CCNCC	2
*P(*)(=O)N(C)C	2
*C(:S):C(*):C(:C):N	2
*C(C=C)C(C)=O	2
*C(*)(C(N)=O)N(C)C	2
*C(CC)(C(C)C)C(C)(C)C	2
*C(*)(C#N)C#N	2
*SS(*)(=O)=O	2
*N(CN)C(C)(C)C	2
*C(*)(CO)CO	2
*C1:C(C):C(C):N:N:1*	2
*N(OC)C(C)C	2
*N1:C(C):C(C):C2:C:C:C:C:C:2:1	2
*N(CN)C(N)=O	2
*C(N)C(*)(*)C(*)N	2
*N(:C(:N)=O):C(:N)=O	2
*C(C(C)C)C(*)(C)O	2
*C(C)C(*)C(C)N	2
*C(C(=C)C)C(=C)C	2
*N(:C:C):C(:N)N	2
*C1:N:C2:N(*):C(*):C:N:2:C:1*	2
*N(C)C(=O)CC	2
*C(C)(C(:C):[NH])N(C)C	2
*C(C)(C)C(*)(*)C(:C):C	2
*C1=C(*)C(C)(C)C1	2
*C(CC)(OC)OO	2
*N(*)C(:C):C	2
*C1:N:C(N):N:C2:C(*):C:C:C:C:1:2	2
*C(C)(N=C)C(N)=O	2
*N(*)C(=S)S	2
*C(*)(CN)C(C)=N	2
*P(*)CC	2
*N1CCC(:N):CC1=O	2
*C(N=C)NC	2
*C1:C:C:C(:N):C(:C(:C):C):C:1	2
*[N+](:C:N):C(:C):C	2
*N(:C:[N+]):C(:C):[NH]	2
*C(*)(C(C)=O)C(N)=O	2
*C1:C:C(C):C(C(*)N):C:C:1*	2
*C(*)(CC)C(C)N	2
*SC(*)=O	2
C:N1:C:C(N):N:C:N:1	2
*C(*)(C=C)OO	2
*C(C)(C)C(*)(OC)C(C)=O	2
*C(C)(O)C(*)(C(C)=O)C(:C):C	2
*C(=CS)N(C)C	2
*C(C(=C)C)N(C)C	2
*C(=NC)C(*)C	2
*N(:C(:N)S):C(:[NH])=O	2
*C1:C:C:C:N:C:1	2
*C1:C:C(*):N:C(:N):N:1	2
*C1:C:C(*):N(:N:C):C(:N):N:1	2
*C1:C:C(*):C(*):C(:C):C:1	2
*NC(*)=[S-]	2
*C1:C:N:C:N:C:1*	2
*C(C(C)=O)(C(C)C)C(C)(C)O	2
*N(*)NS	2
*C1C(=O)NC1(*)*	2
*C1CN(C)C1(*)*	2
NC1:N:C(N):C2:C:C:C:C:C:2:N:1	2
*C(:C:C):C(:C):[N+]	2
*C(:C):C(C(=O)OC(*)C):C(:C)C	2
*N1:C(:C):C(:C):C2:C(C):C:C(:C):C(:[NH]:C):C:2:1	2
*C1:C:C:C:C(:[NH]):C:1	2
C:C:C1:C(:N)CCCC1	2
C=C(C)C(=O)CC	2
*C(CN)(CN)C(C)C	2
*C(=NS)N(C)C	2
*C(:O):C(*):C(:C):C	2
*N(C)C(*)(C)CN	2
*C(C)C(*)(*)CO	2
*C(O)C(*)(*)OC	2
*C(:N):C(*):C(=O):O	2
*C(*)(C(N)=O)N(C)N	2
*C(*)(C(=C)C)C(C)O	2
*C(=N)N(*)C	2
*C(:C):C1:C(=O):N(*):C:N:C:1:N	2
*C(N(C)C)N(C)C	2
CC1:N:O:N:C:1N	2
CC(:N):C(N):N:O	2
*C(C)C(*)(*)C(C)(C)N	2
*C(C)(SC)N(C)N	2
*C(OC)C(*)(C)F	2
*C(C)C(*)(F)C(*)O	2
*C1CN(S)C1*	2
*C1:C:C:C(C(*)C):C(C):C:1	2
*C(CC)(CC)OC	2
*C(=S)NN	2
*C1:C:C:C2:C(:C:1):[NH]:C(:C):C:2:C	2
*C1CCCCN1	2
*S(=O)(=O)N(:C:C):N:C	2
C:N:C(N):N(:C):N	2
*C1C(*)(C)C1(C)C	2
*C1C(:C:C):C(:C)OC(*)(C)C1*	2
*N(:C:C):C(C):N	2
*C1:C:C(O):C(OC):C(*):C:1*	2
*C(:C(:N)=O):C(:C):N	2
*NP(N)(N)=O	2
*N(CC)C(:N):N	2
*N(C)C(=O)NC	2
*C1(C)CCCC(*)(C)C1CC	2
*N(C)N(*)C(C)=O	2
*C=C(*)Cl	2
*C(*)C(C)=O	2
*C1:C:C:C(:[NH]:C):C(:C):C:1	2
*C(*)C(C)(C)C	2
*N(C)C(*)(*)C(*)(C)O	2
*N(N)S(*)(=O)=O	2
*N1CCN(:C(:C)=O):C(:C)C1	2
*C(C)C(*)S(C)(=O)=O	2
*C(=C)C(*)N=C	2
*N(*)C(=[N+])S	2
*OP(N)(N)=O	2
*N1CCC(:C):C(:S:C)C1	2
*C1:N:C(N(*)*):S:C:1*	2
*C(CC)C(=N)N	2
*C1:C:C(:C(:N)N):C(:N):S:1	2
*C(:N):C(*):C(:C):N	2
*C(:N:[NH]):C(:C)C	2
*N(C)C(=O)CN	2
*C1:C:C(C(N)=O):N:O:1	2
*C1:N:C(NC(N)=O):S:C:1*	2
*C(=CC)C(*)(C)N	2
*C(:C):C1:C(:C)CC(C)CC1	2
*C(C)C(*)(*)C(C)(C)O	2
*[N+](*)(C)CC	2
*C1CCN(C)CC1	2
*C(CC)(C(C)C)C(C)N	2
*N1C(=O)CC1C	2
*C1:C:C(C):C(*):C(*):C:1*	2
*C(*)(SC)C(N)=O	2
*C(CC)S(N)(=O)=O	2
*C(=N)NO	2
*C1(*)C(=O)NC1=O	2
*C(*)(C=C)N(C)C	2
*C(=O)N(*)C(C)=O	2
*C(:C):C(=O):N(:C):C	2
*C(=O)C(C)=N	2
*C(NC)C(*)(C)C	2
*C(N)C(*)(*)C(*)(C)C	2
*N=CN	2
*N(C(N)=S)C(C)(C)C	2
*C(CO)C(:C):C	2
*P(*)(=O)C(:C):C	2
*C(:[NH]):C(*):C(:C)C	2
*N(C)C=N	2
*C1:C:C:C(:C):C(:C(*):C):O:1	2
*N(C(N)=O)C(*)(C)C	2
*C(=C)C(*)N(*)C	2
*[P+](*)(C(C)C)C(C)C	2
*C(CS)N(:C):C	2
*C(C)N(*)C(*)C	2
*C(*)(CO)N=C	2
*C(:N):C(*):C(:N):N	2
*C(*)(CN)C(:C):C	2
*C1:C:C(O):C(*):C(*):C:1*	2
*C(CC)(CC)C(C)(C)C	2
*N(:N:N):C(:C):[NH]	2
*N(*)CN	2
*C1:C:C:N:C2:C:1CC(*)(*)O2	2
*C(*)=C(*)S	2
*N(:[NH]:C):C(:C):C	2
*C(C)C(=O)OC	2
*NC1:N:C:C:C(*):N:1	2
*N(C)C(*)(C)CC	2
*OC(:N):[NH]	2
*C(C)C(*)C(C)=N	2
*C1:N:C(C(:C):N):N:[NH]:1	2
*C(C=C)(OC)C(C)C	2
*N(:C(:C)=N):C(:C):N	2
*C(C)(CO)CO	2
*C(O)C(*)(*)C(C)=O	2
*C(C)C(*)(*)N(C)N	2
*C(:C:C):[N+](:C)[O-]	2
*SC(=S)S	2
*C(C=C)(CC)C(C)N	2
*C(:C):C(=O):N(:C):N	2
*C(=O)C(:N):S	2
*N(C)C(=N)N	2
*C(:C(:N)O):C(:C):C	2
*C1:N:C(:C):C(:N):N:1*	2
*N(C(C)=O)N(C)C	2
*C1CC:C(:N)CC1	2
*C(C)(CC)N(C)O	2
*N(C(C)=O)C(C)(C)O	2
*C(C)(C)C(*)(CN)CN	2
*C(:C:N):N(:C)C	2
*C(:C):C1:C:C:C:C:C:1:N	2
*OC(*)=O	2
*OC(=N)N	2
*C=C(:N):S	2
*N(:C(:C)=O):C(:C)=O	2
*C1(C)C=CC:C(:C)O1	2
*N(*)C(=O)O	2
*C1:C:C:C:C:C:1	2
*C=[N+](*)[O-]	2
*C(CC)(C(=C)C)C(C)=O	2
*C(=O)C(:C):C	2
*S(=O)(=O)C(:N):[NH]	2
*C(N)C(*)C(:C):C	2
*OC(C)=N	2
*C(:S:C):C(:C)N	2
*C(=C)C(*)(C(C)=O)C(C)C	2
*C1:C:C(C):C(C(C)=O):C:C:1*	2
*C1:N:C(N):N:C2:C:C:C:C:C:1:2	2
*N(C(:C):C)N(C)C	2
*C(*)CN	2
*[P+](*)(C(:C):C)C(:C):C	2
*C(C(C)C)C(C)O	2
*C(C)C(=O)C(C)C	2
*C(CC)OP	2
*C(*)(CC)N=N	2
*C(:C):C(*):C(:C)=O	2
*C(C(=C)C)C(C)=O	2
*C(*)(NC)C(N)=O	2
*NC(*)=S	2
*N=N*	2
*C1(*)CC1	2
*SC(C)=N	2
*SC(*)=N	2
*C(C)=C(*)SC	2
*C(:C):N(*):C(C):N	2
*C(CN)C(*)(C)C	2
*C(=O)C(:N):N	2
*C(:O:N):C(:C)C	2
*C(CC)(CN)C(:C):C	2
*C(=CC)C(C)O	2
*C(CC)=C(C)O	2
*C1:[NH]:C:N(:N):C(=O):C:1*	2
*C(=NN)C(=C)C	2
*C(=C)C(*)(*)OC	2
*C(*)NC	2
*C(C)C(*)(*)C(*)C	2
*C(=NC)C(=N)N	2
*N(C)C(*)(*)C(N)=O	2
*C(:C(:C)C):C(C):N	2
*C(*)=C(*)CC	2
*C(*)(CC)ON	2
*C(*)(C(C)C)N(C)C	2
*S(=O)(=O)C(:N):S	2
*C=N*	2
*N(CC)N(C)C	2
*C(:C):N(*):C(:C)=O	2
*C(C(=C)C)N(*)C	2
*C(=NC)C(=C)C	2
*C1OC1(*)C	2
*C(C)N(*)C(=O)O	2
*C(CC)(CO)C(C)C	2
*C(C(=N)N)C(C)=O	2
*C[S+](*)C	2
*C(*)(C(:C):C)C(C)C	2
*C1CN(*)C1(*)*	2
*C1:N:C(NC):S:C:1*	2
*C1N(C)CC1(*)C	2
*C(C=C)C(C)O	2
*C(C)(OC)C(=C)C	2
*C(:C):C1:C(:C)CC(*)O1	2
*C(*)(OC)C(C)C	2
*C(*)(C(C)C)C(C)C	2
*C(:N):C1:C(:C):N:C(N(C)C):N:1*	2
*C(:C):C(*):C(:N):N	2
*C(C)C(*)(*)C(C)N	2
*C(:C):C(*):C(:C):S	2
*C(:C):C1:C(:C)OC(*)C(*)C1	2
*N(*)P(C)(=O)O	2
*NN*	2
*C(N(*)C)C(*)(C)C	2
*C(N(*)C)C(C)(C)O	2
*C(C(=C)C)C(=C)O	2
*C(=O)C(*)=O	2
*C(CC)(OC)C(=C)C	2
*C1(*)C(=O)NC(:C):C1:C	2
*C(*)(SC)C(:N):N	2
*C(CC)C(:C):S	2
*NO*	2
*C(C)C(*)(*)C(N)N	2
*C1:C:C:C(:[NH]):C(:C(:C)=O):C:1	2
*C1CC(C)C1*	2
*C1:N:C(S(*)=O):[NH]:C:1*	2
*C(N)C(*)N(C)C	2
*C(NC)C(C)(C)C	2
*C(*)(OC)C(N)=O	2
*C(=CO)C(C)C	2
*CO*	2
*C(*)C#N	2
*C1:C:C:C(:C(*):C):C(:C):N:1	2
*C(=C)C(*)C(=C)O	2
*C1:[NH]:C(=O):N(*):C:1*	2
*C1:C:N:C(:C:C):N:1:N	2
*C1N(*)C1(C)C	2
*C(C)C(*)(*)C(C)O	2
*C1:C:C:C(C):C(OC):C:1	2
*C(*)(CS)N=C	2
*C1C(*)C1C	2
*[S+](*)C(:C):C	2
*C(=CC)C(=N)N	2
*C(*)(N=C)C(C)C	2
*N(*)P(=O)(O)O	2
*C(*)(C)C(*)(*)OC	2
*C(C)C(*)(*)C(*)(*)O	2
*[N+](*)(CC)CC	2
*C1COC:C(:C)C1	2
C:C(:N)C(=O)NC	2
*N(*)[SH]=O	2
*NS(*)=O	2
*C(*)(C(=O)S)N(:C):C	2
*C(N)C(*)(*)C(C)=O	2
*NP(*)(=O)O	1
*NP(*)(=O)O*	1
*OP(*)(N)=O	1
*C(:N:C):[N+](*):S	1
*C(:N):[N+](*):S:C	1
*C1:C:C(*):C(OC):C(C):C:1	1
C:C1:C(:C)OCC1	1
*C(:N:C):C(:C)O	1
*C(:C(:C)C):C(:C):O	1
C:C1:C:C:C(=O):O:C:1	1
*C(:C):C1:O:C(=O):C:C:C:1:C	1
*C1:C(C):C:C:C2:C:C:C(=O):O:C:1:2	1
*C1(*)CC(*)(C)C(*)(C(:C):C)C1	1
*C(*)(C)C1(*)CC(:C(:C):C):C(:[NH])CC1C	1
*C1CCC(C)CC1(*)*	1
*C1CCC(C)C(*)(CC)C1(*)*	1
*C(CC)[N+](*)(C)C	1
*C(C)[N+](*)(C)CC	1
*C(NC)C(:C):N	1
*C(C(=C)C)C(*)(*)C	1
*C(*)(C)C(*)(C)C(C)C	1
*C(CC)(CN)C(C)N	1
*C(=N)C(*)C(N)=O	1
*C1:N:C2:C:N:C(:C):C(:C:C):C:2:N:1*	1
*C(:C):C1:C(:C)NCCC1	1
*OP(*)(=S)O*	1
CCC(C)CN	1
*C(C)(C)C(*)(CC)C(:C):C	1
*C(C)(C)C(*)(C)C(C)N	1
*OP(*)(=O)CO	1
*C(=O)C(:C):[N+]	1
*C1:C:C:C(:[N+](:C)[O-]):C(:[N+]):C:1	1
C:C(C):[N+]([O-]):C(:C):C	1
*N(:N:C):C(:N)S	1
*C1:N:C(N(C(C)=O)C(C)=O):S:C:1*	1
*N1C(*)(C)N=C2C(:C):C(:C)CC21*	1
*N1C(*)(C)N=C(C(:C):C)C1(*)C	1
*C1:C2:C(:N(*):C:1*)C(*)(C)CNC2=O	1
*N1CC(*)(C)C(:N):CC1=O	1
*C(:C):C1:C(:N)CCN(*)C1=O	1
*S(=O)(=O)N(CCC)CC(:N):N	1
*C1C:C(:N)NC(N)=N1	1
*C(=NN)C(:N):[NH]	1
CC1:N:N:N:[NH]:1	1
C:O:C(=O):C(:C):C	1
*C1:N:C:C(:C):C(=O):O:1	1
*C1:N:C(:N):N:C(*):C:1*	1
*C1:N:C:N(:N):C(*):C:1*	1
*C1:N:C(:N):N(:N:C):C(*):C:1*	1
*C(CO)(N=C)C(C)C	1
*N(C(=C)C)C(*)(C)O	1
*N1C(C)=CC(=O)OC1(*)C	1
*C1:C:C:C:C2:C:1:C(*):C:C(:C):C:2:C:C	1
*C1:C:C:C2:N(*):C:C(:C):N:C2:C:1	1
*C(:C:C):C(:C)=N	1
*N1:C:C(:C(:N)Cl):C(:N):N:1	1
*N(NC)C(=O)O	1
*C(C(N)=O)N(*)O	1
*C1C(C)C(C)(C)C(*)N1S	1
*C(N(C)S)C(C)(C)C	1
*N(CCN)C(=O)C(:C):C	1
*C1:N:C:O:C:1*	1
*C1:C:C(*):N(S(*)(=O)=O):N:1	1
*S(=O)(=O)C(:[NH]):N	1
*N(C(C)C)C(C)S	1
*NC1:N:C:C:C(N):N:1	1
*C1CC(:N(*):C):C(:C)CN1*	1
*C1CC(:N):C(:C(:C):C)CN1*	1
*C1:C:C(*):C2:C(:C:1):C(:C:C):C(:C):N:2*	1
*C(CO)NC	1
*C(C(N)=O)N(C)S	1
*N(CC)CC(:C:C):C(:C)O	1
*C(CN(*)CC)OC	1
*N1CC(:C):C(:C:C)C2:C:C:C:C(:C):C:21	1
*C(CC)(OC)C(:C):C	1
C:C1:N(:C(:C):C)CCNC1	1
*C(:S):C(*):C(C):N	1
*C(C)C(*)(CC)OC	1
*N1C(=O)CN1C	1
*C(CF)(OC)OC	1
*C(C)C(*)(C(=C)C)C(C)O	1
*C1:C:C(*):C2:C(:C:1):[NH]:C(:C):C:2:S	1
C:C1:[NH]:C2:C:C:S:C:2:C:1:C	1
*C(CNC(:C):N)N(C)S	1
*C(C)N(CC)S(*)(=O)=O	1
*C(=NC)C(*)N	1
*C(=N)C(*)N(C)C	1
*C1:C:C(:C):C:N(*):C:1=O	1
*C(=CS)C(*)(*)O	1
*C(:C:S):C(:C)N	1
*C(:C(:N)N):C(:[NH]):N	1
*C(=O)C=N	1
*C1:S:C2:C(=O):N(*):N:C:C:2:C:1*	1
*C1:S:C2:C(=O):N:N:C:C:2:C:1*	1
*C(CN)(C(C)=O)C(C)N	1
*C1:C:C:C:C2:C:1:N:C:C(:C):N:2:C:C	1
*C1:O:C2:C(:C:1*)C(=N)NC=N2	1
*C1:C:C:C(*):C(:O):C:1	1
C:C:C(Cl):C(:C)O	1
*C(:C(:N)N):C(:N)S	1
*C1:C(N):N:N2:C:1SCC2=O	1
*N1CNC:C(:S)C1	1
*C(=C(C)N)C(:C):C	1
*[N+](CC)=C(C)N	1
*N(CC)C(C)=[N+]	1
*N(:C(C):[N+]):C(:C):C	1
*C(N)CNC(=O)C(:C):C	1
*C(C)NC(=O)C(:C:C):C(:C)C	1
*N(CC)CO	1
C:N:C1:N:C(N):N:C:C:1:N	1
*C1:C:C(=O):O:C:C:1:C	1
*C(:C):N:C1:C(:C:C):C(:C):C:N:1:C(:C)=O	1
*N(N=N)C(N)=O	1
*N(S)CC	1
*C=C(O)S	1
*C1:C:C(:N):C(:C(:N)N):S:1	1
*C(N)C(*)C(N)=O	1
*C(NC)C(:N):N	1
*C(:C):C1:C(:C)C:C(:C)CC1	1
*C(=NN)P(=O)(O)O	1
*C(C)C(*)N(*)N	1
*C1:C:C(*):C2:C(:C:1*):C(=O):C(*):C:N:2*	1
C:C(:C)C(CC)=NO	1
*N1:N:C:C(C):C:C:1=O	1
*C1:C:C:C:C2:C:1CN(S)CC2	1
*C(:S):C1:C(:C)C=C(OC)C1=O	1
*N(C=N)NC	1
*C(C)CC	1
*C1CCCC(C)C1*	1
*N(CN)C(C)C	1
*C(:N:C):N(:C):C	1
*C(:N:O):C(C):[N+]	1
*C1:C(CC):C(C):[NH]:C(:C)C:1:C(:C)=O	1
*C1:C:C:C2:C(:C:1):N(*):C(:N):N:2:C	1
*C1:N:C(:N):N(:C(:C):C):C(=O):C:1*	1
*C1:N:C(:N):N:C(=O):C:1*	1
*C1:C:N(:C):C(:N(*):C):N:C:1*	1
*C(:C):C:C(*):C(C(:C):C):C(:C)C	1
*C(:C):C(=O):C:C	1
*C(C)CCC(:C:C):C(:C)C	1
CN1CCCC1=N	1
CN=C1CCCN1C	1
*C1:O:C(:C):C(:C:C):C(=O):C:1*	1
*C1:N:C:N:C(N(*)C):N:1	1
*N1CCN(N=C)C2:C(C(:C):S):C:C:C:C:21	1
*C(=NN)C1:C:C(*):S:C:1C(:C):C	1
*C(:[NH]):C(*):C(:N)S	1
*C(C=N)=NO	1
*C1CCC2C(=CC)C(C)CCC12*	1
*C1(C)CC=C2C(C)CCCC2C1(*)CC	1
*C1:C:C(*):C2:C(:C:1):C(*):C(*):N:2*	1
COC1:C:C:C:C:C:1C	1
*OP(*)(=O)C(:C):C	1
*C(C)=C(*)C(N)=O	1
*C(C)C(*)C(=O)S	1
*C1:C:N:N:C2:C:1:N:C:N:2*	1
*N1:C:C(:C):C(:N):N:1	1
*C1C(*)(C)C1(*)C=C	1
*C1C(*)(C)C1(*)C	1
*C1C(*)(C)C1(*)C(=O)O	1
*C1(C(N)O)C(C)(C)C1(C)C	1
*C(CCC)CCC	1
*N(:C(=N):S):C(:C):C	1
*C1C(C)C1(*)CN	1
C:C(:C)C1CCC(C)N1	1
*C1:C:C(:C:C):C(:C):C:C:1O	1
*C1(*)CC(=O)C(:C):CO1	1
*C1(*)CC(=O)C(:C(:C):C):C(:C)O1	1
*C(:C):C(C(=O)CC(*)C):C(:C)C	1
*C(N(C)C)N(C)S	1
C:C(:C)C1(C(:C):C)COC(N)=N1	1
CN=C(N)OC	1
*C(O)C(*)C(=O)O	1
*N(C(:C):N)C(:C):N	1
*C(O)C(*)(C)C(C)O	1
*C1=C(*)C(*)N(:N):CN1	1
*C1=C(*)C(*)N:C(:N)N1	1
*C1=C(*)NC(:N:C):N(:N)C1	1
*C1:C:C:C2:C(:C:1)OC(C)(O)CC2N	1
*N1OC(C)(O)C(O)C1C(:C):C	1
*N1:C:C(:C):C(:S:C):N:C:1=S	1
*N1CCC(:C(:C):C):C(:S)C1	1
C:C:C1:C(=O):C(C(N)=O):C(C):O:C:1:C	1
*N1CCC(C)(C)CC1	1
*C(O)C(*)C(N)=O	1
*C(:C:O):C(:C)=N	1
*C(C)SCC(=O)NC	1
*C1(OC)OC1C(C)=O	1
*C1:C:C(=O):N:C(N(C(C)C)C(C)C):[NH]:1	1
*C1:C:C(C):C(*):C2:C:1OCC(*)(C)C2*	1
*C1C:C(:C)OCC1(*)C	1
*C1OC(:C):C(:C)C1=O	1
*C1:C:C:C2:O:C(N):N:C:2:C:1	1
*C1:C:C(N):N:C2:C(*):C:C:C:C:1:2	1
*C(=CC)C(C)=S	1
*C12OC:C(:C)OC1=CC=CC2=S	1
*C1=CC=C2OC:C(:C)OC2(*)C1=S	1
CCC1:N:C(NC):C(C):C:C:1C	1
*N(C(C)=O)C(O)=S	1
*C1:C:N(*):C:C(:C):C:1=O	1
*C(:C:C):N(:C)O	1
*N1:C(O):N:C(C):C(CC):C:1=O	1
*N(C=C)C(:C):[NH]	1
CC1:C:[NH]:C:N:C:1=O	1
*C1C(O)C1(C)C	1
*C(C(:C):[NH])N(C)N	1
*C(C(:C):C)N(C)N	1
*C1:C:C:C2:N:C:C:C(*):C:2:C:1	1
*C1=NC:C(:C)C(=O)C1	1
*C1:C:C:C(*):C(:S):C:1	1
*C(:C):C1:S:C(NC):N:C:1:C	1
*N(:C(:N)=O):C(:C):O	1
C:N:C(OC(CC)CN):C(:C):C	1
*C1CC(OC)CN1C(C)=O	1
*N1C(=O)C(=C)C2:C:C:C:C:C:21	1
*C(N)C(*)C(=C)N	1
*C1CN(C(:C):N)C(N)=N1	1
*C1CN2C(=N1)N(*)C(=O)C:C2:N	1
*C(S)C(=NN)N(:C):C	1
*C1:N:C:N:C(:C):C:1:S:C	1
*C1(C)OC:C(:C)CO1	1
*N(:C(:N)=O):C(=S):S	1
*N1:N:N:C(S):N:1	1
*C1:N:C(Br):N:C2:C:1:N:C:N:2*	1
C:N:N1:C(:C)CCC1	1
*C1:C:C2:C(C):C:C(:C):C(:[NH]:C):C:2:N:1S(*)(=O)=O	1
*C(:C):N(:C(:C):C)S(*)(=O)=O	1
*NN1C(=O)C(:C):C(:C(:C):C)C1=O	1
*C1CN(N)C1*	1
*C1:C:C:N(:C):C:C:1	1
*C(C)C(*)C(:C):N	1
*C1:C:C:C2:C(:C:1)C(*)CC2*	1
CC1=CCCCC1	1
*C1CC(:C):CC(C)=C1CC	1
*C1CC(:C:C):C(:C)C=C1C	1
*N(:C):C(O):N:C	1
*C(:N:N):N:N	1
C:C:C(CCCC):C(:C)C	1
C:C(:N)N1CCCC1	1
*C(C(C)=O)C(C)(C)C	1
*C1:C:C(N):N:N:C:1C(N)=O	1
*ON(*)C(=O)O	1
*C1:C(NC):C(C):C:[NH]:C:1=O	1
*C1(C)CC(:C):C(:C)N1	1
*C(:C):N(*):C(*):N	1
*C(:N):C(*):C(=N):N	1
CC1=CCCCC1C(C)C	1
*C12CCCC(C)C1CCC(C)C2CC	1
*C1COCCN1C(:N:C):C(:C):C	1
*C1COCCN1C(:C):N	1
*C(C=C)=NC	1
*C(=CC)C(=C)N	1
*N1C(=O)CC(O)N(C(:C):C)C1=O	1
*C1C(=O)N(*)C(=O)NC1O	1
*C(:C):C(:N:N)C1:N:[NH]:C(=S):N:1N	1
CC1:N:[NH]:C(=S):N:1N	1
*C1:S:C2:C:C(O):C:C:C:2:C:1*	1
*C(:[NH]:N):C(:C):C	1
*C1CCC(*)(C)C2CCC3(*)COC(=O)C12C3=O	1
*C1OC(=O)C2(C(*)C)C(=O)C1(*)CCC2C	1
*C1OCC2(C)CCCC1(*)C2=O	1
*C1CC(C)C(*)(CC)C2CCCC(=O)C12C(=O)O	1
*C1CCCC(C)C1(*)*	1
*C1CCC(*)(C)C(CC)C1(*)*	1
*C(=C)C(*)=CN	1
*C(=C)C(*)=C(*)C	1
O=C1:C:[NH]:C2:C:C:C:C:C:2:[NH]:1	1
*C(C)C(*)C(N)O	1
*C1:C:C(*):C2:N:[NH]:C(=O):N:2:C:1	1
*N1:C(=S):N(N):C(:C):C:1:C:C	1
*C1:C:C(:C):C:O:C:1=NN	1
*C1:C:O:C2:C(*):C:C(*):C(*):C:2:C:1	1
*C1COC(:C):C(:C(:C)C)C1	1
*C(OC)C(*)(*)N	1
*C1C(:C):CC(=O)C2:C:C:C:C:C:21	1
*C(C)(C(C)C)C(C)C	1
*C1:N:C:N(:C(:C):C):C:1:C	1
*C(:N):C1:C(=O):N(*):C(:C):C:N:1:C	1
*C(:C(:N)=O):C(:N):N	1
*C1:C:N(:C):C(=O):N(*):C:1=O	1
*C(:C):C1:N(*):C(=O):C(:C):C:N:1:C	1
*N1:C(:C:C):C(:C):C(:C):C:1:N(:C):C	1
C:S:C1:C(:C)CCC1	1
*C(=NC)C1:C:C(*):C:C(*):C:1NC	1
*C1CCCCC1	1
*N(CC)C(=S)C(:C:C):C(:N)O	1
*C(C)CN(*)C(=S)C(:C):C	1
*C(CN(*)C)C(*)OC	1
*N(C(C)=O)N(:C):C	1
*C(CC)(C(=O)O)C(:C):C	1
*C(C)C1C2CCCC(*)(C)C2(*)CCC1(*)C	1
*C1CCC(*)(C)CC1(*)C	1
*C(:C(CC):C(C):N):C(=O):N(:C):N	1
*C1:C:C:C2:C(:C:1)C(=N)N(*)C2*	1
*C(C)N(*)C(C)=N	1
*N(C)C(=N)C(:C):C	1
*C(=C)C(*)NC	1
*N1C(:N):CCCC1(*)C	1
C:C:C(:C(:C)C)S(=O)(=O)NCC	1
C:C(:C)S(=O)(=O)NC	1
*C(C(=C)C)C(C)(C)C	1
*C(CC)(C(C)N)N(C)S	1
*C(C(:C):C)C(:C):O	1
*C1(CN)COC1C	1
*C(:C):C(*):C(:C)F	1
*N1C(=O)C(:C):C(:C(:C)F)C1=O	1
*C1:N:C(:C):C(:C(*):C):O:1	1
*C(:C):C1:N(:C)CC(*)C(=O)N1	1
*C(:C):N1:C(:C)NC(=O)C(*)C1=O	1
*C(C)CC1C(C(C)C)CCC(*)(C)C1CC	1
*C1(C)C(=O)CCC1C(C)C	1
*C(=O)C=P	1
*P(=CC)(C(:C):C)C(:C):C	1
*N1:C:N:C(:C:C):C(:C):C:1	1
*C1:C:C:C2:C(:C:1)OCCC2(C)C	1
*C1:C:C(O):C(C(C)=O):C(*):C:1*	1
C:C:C(OC1C(C)C1(C)C):C(:C)C	1
*C1:C:C(*):C2:C:C:C:C:C:2:C:1	1
*C1:C:C(:N(:C)C):C(:C):O:1	1
*N1CCOC:C1:C	1
*C(:C):N(*):N(*):C	1
*N1CCC(:N):C(:C(:N)N)C1	1
*N(C(:N):S)S(C)(=O)=O	1
*C1:C:C:C(S(C)(=O)=O):C(C(*)NC):C:1	1
C:C(:C)S(=O)(=O)CC	1
*C(C)NC(*)(*)CS(C)(=O)=O	1
*C(*)(CS)NC	1
CCN1:C(C):N:C2:C:C:C:C:C:2:1	1
*C1:N:C(:C):C(:C(*):C):C2:C:1CCCN2	1
*C(C(C)=O)C(*)(*)C	1
*C1:N:N(:C):C:C(=O):N:1*	1
*C1:N:N:C(:C):C(=O):N:1*	1
*N(C(=O)O)S(*)(=O)=O	1
*C(:C):N(*):C(:N)N	1
*C(C)=C1:C:C:C:C:C:1=C(C(:C):C)C(:C):C	1
*C(=C)C1:C(*):[N+]:C:C2:C:1C(:N:C):C(:C)C2=C	1
*C1:C:N:C(C):C:C:1*	1
*SC(N)=O	1
*C([N+](=C)[O-])=[N+](C)[O-]	1
*C(:C):C1:C(*):C(C(C)=O):C(C):C:C:1:C	1
C:C:C1:C(:C)CC(:C):C(:C:C)C1	1
*C(:O):C(*):[NH]:C	1
*C1:[NH]:C(=O):O:C:1*	1
*C1CN(C(C)=O)CCO1	1
*C1:C:C(*):N2:N:C(C):C:C:2:N:1	1
*C(O)C(*)CO	1
C:C(:C):N1:C(:N)CNCC1	1
*C(C)C(*)(C(C)C)C(C)(C)O	1
*C1(C)CC(:C):C(:C(:[NH])=O)C2OC(:C):C(:C)C21CC	1
*C1(C)C(:C):CCC2CCC21	1
*N1CCCC(*)(C)C1CC	1
*C(CC)(C(C)N)C(C)(C)C	1
*C(:C):C1:C(:C)C(C)(C)C(C(:C):C)O1	1
*OC1:N:C(O):N:C(C):C:1CO	1
*C1CCCN:C1:C	1
*C1:C:C:C(:C):C2:C:1C(=O)NC2=O	1
*C(OC)(C(C)C)C(C)C	1
*C(C)C(*)C(C)(C)N	1
*N(CCCC)S(N)(=O)=O	1
*C1(C(:C):C)OC1C	1
*N(:C):C(N):N:C	1
*C1:N:C2:C(:O:1)CN(C)CC2	1
*C1:C:C(*):C(CN):C(C):C:1	1
C:C1:CCCNC1	1
*C(:C):N(*):C(=N):S	1
*C1:C:C(*):C2:C(:C):C:O:C(=O):C:2:C:1	1
*C1:C:C:C:C:C:1:O	1
CNC(=O)NS	1
*S(=O)(=O)N1CCNCC1	1
*C1:C:C(*):N2:N:C(N):C:C:2:N:1	1
*C1N(*)CC1(*)C	1
*C1CC(=O)N1*	1
*C(=NO)C(:N):S	1
*N1CCC(CC)(C(:C):C)C(*)(C)C1	1
CC1(C)CCCC(=O)C1	1
*N(:N):C(=O):C(:C):C	1
*C1:C:C(*):C2:N:C:C(=O):[NH]:C:2:C:1	1
C:C1:C:N:C(O):C(=O):[NH]:1	1
*C(C)C1C(C)CCC2(*)C(*)CCC12	1
*C(C)C1CCC(C)CC1(*)C	1
*C(C)(C)C(CC)C1CC1(*)CC	1
*C1:C:N:C:N(:N):C:1	1
*N(N=C)C(C)C	1
*N1:C(:C:C):C(:C):C:C(:C):C:1:C(:N)=O	1
*C(:C):C1:C(:C)CC2(*)OC2C1	1
*C(C)(O)C(=O)C(:C):C	1
*C1:C:N:C2:C(=O):N:C(=O):N(*):C:2:C:1	1
*N(:C):C(=O):C(:C):N	1
*P(=O)(O)C(C)N	1
*C1:C:C:C2:C(:C:1):C(=O):N(*):C:N:2:C	1
*C1:N:C(*):N(:C):C:1:N	1
*C1:N:C(*):N2:C(:C:C):C(:C):C:N(*):C:1:2	1
*C(=C(C)C)C(*)(*)C	1
*N(CN)C(:C):N	1
*N(C(:[N+]):N)C(*)(*)C	1
*C(:C):C(Cl):N:C	1
*C1:C:C(:C):C(:C(:N)=O):S:1	1
*C1OCCC(C)O1	1
*C1OCC(OC)C(C)O1	1
*C(O)C(*)C(C)=O	1
*N(C)CCC(:C:C):C(:C)C	1
*C(=NO)OC	1
*C(OC)ON	1
*C(:C(:C)C):C(:C)=O	1
*C(:C):C1:C(=O):C(:C(:C)=O)=C(:C):C:1:C	1
*C1CC(*)C1(*)C	1
*N(C(C)=S)S(C)=O	1
*N(:C(C):N):C(:N)N	1
*C(C)=C(*)SS	1
SC1:C:C:C2:C:C:C:C:C:2:N:1	1
*C1:N:C(N(:N:C):C(*):C):S:C:1*	1
*C(=NN)C(*)S	1
*C(=N)C(*)SC	1
*C(NN)C(:C):C	1
*N1:N:C:C(:C):C(:S:C):C:1=O	1
*C1NC(:C):C(:C:C)C(*)C1*	1
*C1NC:C(:C)C(*)C1*	1
*C1C:C(:C)NC(*)C1*	1
*C(=O)C(:C):O	1
*C1:C:C:C:C:C:1N	1
*N1C(=C(C)C)SC(:C:C):C1:C	1
*C1:C:C:C(:C):N:N:1	1
C:C:C1:C(=O):N2:C(:C:C:1:N)C=N2	1
*C(:N:C):N(*):S	1
*C(:N):N(*):S:C	1
*C1:C:C(O):C(*):C2:O:C(=O):C:C:C:1:2	1
*C(:C):C1:C:C:C(=O):O:C:1:C	1
*C1:C:C(*):C2:C(:C:1)C(*)CCC2*	1
*C1C:C(:C)C(*)C(*)C1	1
*C1CCN(:C(:C)C):C1:N	1
*C(CN)C(C)O	1
*C(=O)C(C)=O	1
*C1:C:C(=O):C2:C(:C):C:C:C(*):C:2:O:1	1
*C1:O:C(:C):C(:C(:C):C):C(=O):C:1*	1
*C(=N)C(*)=NN	1
C=NC(C(=N)N)C1:C:C:C:C:C:1	1
C:[NH]:C(=O):S:C	1
*C(:N:C):C(:C):O	1
*N(:C:C):C(=O):O	1
*C1SC(*)C1*	1
*C1:C:C:C2:[NH]:C(*):N:C:2:C:1	1
*C1CC(=O)C(=C)C(C)C1	1
*C1CC(=O)C(=C)CC1(*)C	1
*C(C)(C)C(*)(C(C)=O)C(C)C	1
*C(C)(C)C(*)(C=C)C(C)=O	1
*C(C)=C(*)C(*)O	1
*C1(C(:C):C)CCC(C)CC1C	1
*C1:C:C:C2:C(:C:1)CC(*)(C)CC2	1
*C12CCC(C)C(*)(CC)C1CCC:C2:C	1
*N(C(N)=O)S(C)(=O)=O	1
*C(C)(C)C(=O)NC	1
*C1CCC(CN)N(C)C1	1
*C(C)(C(=C)N)C(:C):C	1
*C(C(=C)C)(C(C)C)C(C)O	1
*C1:C:C(:C):C(:N:C):N(*):C:1	1
*C1:C:C(:C):C(:N(*):C):N:C:1*	1
*C1:C:N:C(N):C2:C(*):C:S:C:1:2	1
*C1:N:C(NC):C(N):S:1	1
*C1C2CSCN2C(C(N)=O)(C(:C):C)C1(C)C	1
C:C(:C)CCN(CC)C(N)=O	1
*C1:C:[NH]:C2:N:N:C:C:C:1:2	1
*N1C2CCC1C(:C(:C):C):C(:N)C2	1
*N(SN)C(=O)O	1
*N=C(*)NO	1
*C(:N:S):C(:N)S	1
*C(C#N)=C(N)S	1
*N(C=C)C(=C)S	1
*NOC	1
*N1CC(C(C)C)C1C	1
*C(CN)N(:C):N	1
*C1:C:C:C:C2:C:1CCC(*)(C)C2CN	1
*C(CC)(CN)C(C)C	1
*C1(*)NC(=O)C1(*)C	1
*C(CC)(NC)C(:C):C	1
*C1:C:C:C2:C(*):C:C:N:C:2:C:1	1
*C(:C:[NH]):[NH]:C	1
*C1N(C)CC1(C)C	1
*C(C)(C=C)CC	1
*C1C(C)NCCC1(*)C(=O)C(:C):C	1
*C1CN(*)CCC1(*)C(C)=O	1
*C1C(C(=O)C(:C):C)N(*)CCC1(*)C	1
*C1:C:C:C2:C(*):C:N(*):C:2:C:1	1
*OP(B)(=O)O	1
*C1:C:C:C(*):C2:C:1CC(*)C2*	1
*N1:C(=O):C:C(:N):N(*):C:1=O	1
*N1:C:C(:N):C(:N:C):N(*):C:1=O	1
*C1:C:N2:C(:C):C(:N):N:C:2:N:1*	1
*C(N)C(*)C(=O)O	1
*C(C(N)=O)(C(C)C)N(C)C	1
C:C1:CCC2CCC1N2	1
*N(:C(:N)N):C(=N):S	1
*N(CC)P(=O)(O)O	1
*C1:C:N(:C):C(:N):N:1	1
*C1:C:C(*):C2:C(=O):C:C(*):O:C:2:C:1	1
*C1:C:C(:O):C(:C(:C)=O):C(*):C:1*	1
*C(N)C(*)C(*)(*)N	1
*C1:C:C(*):C2:N:C:C:C(*):C:2:C:1	1
*C1:C:C(:C):C(:N:C):C(*):C:1*	1
*N1:N:N:C(:C):C:1:N	1
*C(=C)C(*)C(*)=C	1
*C(:C):C(*):C:[NH]	1
C:C(:N):C(N):N:[NH]	1
*C1:C(:C):C:C:1:C	1
*C(:C:*):C:C	1
*C(:C):C:*:C:C:C	1
*C(C=C)C(=C)C	1
*C(CC(*)(C)C)C1C(C)C1(*)C	1
*C(C)(C)C1(*)C(C)C1C	1
*C(C(=N)N)C(N)=O	1
*C(CC)(CC)C(C)=O	1
*C1:N:C(:C):C(:C):[NH]:1	1
*C1:C:C(*):C2:[NH]:C(*):N:C:2:C:1	1
*C1:C:C:C(OC):C(N):C:1	1
*C1:C:C(*):C(C(:C):C):C(CCC):C:1	1
*C(:C:C(:C(:C)C)C(*)C):C(:C)=O	1
*C(CCC(:C):C)C(:C):C	1
*C1:C:C(N):N:C(S(*)(=O)=O):N:1	1
*C1:N:C(S):N:C(N(CC)CC):C:1*	1
*N(:C):C1:N:C(C#N):N:C:C:1:N	1
*C(CC)(C(=O)O)C(C)C	1
*C1:C:C:C:C2:C:1:C(*):C:C(=O):N:2*	1
*N(O)C(C)=O	1
*N1:C:N:C(:C):C:C:1=O	1
*N(C)C(:[NH]):N	1
*C(C)C(*)(C=C)C(=C)O	1
*C(O)C(*)C(*)(C)C	1
*C(=CC)ON	1
*C1:C:C(C):C(C(C)=N):C:C:1*	1
*C1:C:C:N:C(N(*)*):N:1	1
*N(*)C(:N:C):N:C	1
*C(=O)N1CCC(:C):C(:[NH]:N)C1	1
*C1:N:C2:N(*):C(:C):C(:C):N:2:C:1*	1
*C1:N:C2:N(*):C(:C):C(:C:C):N:2:C:1*	1
C:C(:N)C(N)=S	1
*N1:N:C:C(:C):C:C:1=O	1
*N1C(=O)CCN:C1:C	1
*N(C(=C)C)C(*)(*)C	1
*C1:C:C(:O):C(:C(*):N):C:C:1*	1
*C1CC(:C):C(:N:C)CN1	1
*C(=O)N(*)S	1
[truncated: 2,384 more rows]
