# Supplementary material for: t-SMILES: a fragment-based molecular representation framework for de novo ligand design
Source: Nat Commun. 2024 Jun 11;15:4993. doi: 10.1038/s41467-024-49388-6 (PMC11167009; doi:10.1038/s41467-024-49388-6)
Supplement: Supplementary file 4 — Source Data [file 41467_2024_49388_MOESM4_ESM.zip › Soure data/Source data and code for all other graphs/Metrics/Models/Chembl/ChEMBL_TSDY_MMPA[MPL][rnd15][bs128]/gen.smi]

*C&*C*&*C1=C(*)C(*)=C2C(=C1*)C(=O)C(*)=CN2*&*C(=O)O&&*F&*N1CCN(C2=NC=CN2*)CC1^*C^*F&&&*C1CCN(*)C1^*N&&&
*C&*OC(*)=O&*C1CC2(*)CCCCC=C2N(*)C1=O&*C*&*C1=CC=C(*)C(*)=C1^*C*^*Cl&*NC(*)=O&&*Cl^*C*&&&*C*&*C*&*C(*)*&*C&&*C1CCC2(*)C(C1)
*C&*NN=C1C(=O)NC2=C1C=C(*)C=C2*&*Cl&&*C=C(*)*^*C#N&&*C1=CC=C(*)C=C1^*C&&&
*C#N&*C1=CC=C2C(=C1)C(*)=CN2*&*C1CCCCC1&&*C*^*C*&*C*&*C1CCN(*)CC1&*C*&*N1C=CC=N1&&&
*C&*N(*)C&*C*&*N(*)S(*)(=O)=O&*C1CCCCNC1=O&&*C1=CC=C(*)C=C1^*Cl&&&
*C&*C=C1SC2=CC=C(*)C=C2N1*&*C=C*&*C1=CC=[N+](*)C=C1^*C^*C*&&&*C*&*C*&*C*&*C*&*C*&*C*&*C1=C2C=CC=CC2=CC2=CC=CC=C12&&&
*C&*C(*)*&*C*&*C*^*NC(*)=O^*C1=CC=CC=C1&*C*&&&*C1=CC=CC=C1&&&
*C1C(=O)N(*)C1*&*O&&*C1=CC=CC(*)=C1^*O^*C1=CC=C(*)C=C1&&*O&&&
*C&*O*&*C1=CC=C(*)C(*)=C1&*C&&*C(*)=O^*C*&*C(*)*&*NC(*)=O&*C*^*C1=CC(*)=C(*)C(*)=C1^*N1CCCNCC1&*O*&&&*C^*O*&&*C^*O*&&*C&&
*C&*C(*)=NNC(N)=S&*C*&*C*&*C(=O)O&&&
*N&*C1=CC=C(*)C=C1&*C1=C2C(=O)C3=C(O)C=CC=C3C(*)C2=CC=C1&*O&&&
*C&*C(=O)N1CCOC2=CC=C(*)C=C21&*C*&*NC(=O)C1=NN(*)C(=O)C2=CC=CC=C12&*C1=CC=CC=C1&&&
*C=C1OC2=C(C=CC(*)=C2*)C1=O&*C1=CC=C2C=CC=CC2=C1&&*O&*C*^*C*&*C*&*C1CCC[N+](*)(*)C1&*C*&*C1=CC=CC=C1^*C1=CC=CC=N1&&&&
*C&*C*&*C1=C(*)N(*)C(*)=C1&*C&&*C=NNC(*)=O^*C1=CC=CC(*)=C1*^*Br^*[N+](=O)[O-]&&&&*C&&
*NC(*)=O&*C1=CC=C(*)C(*)=C1&*F^*C1=CC=C(*)C(*)=C1&*F^*Cl&&&&*O&&
*N1CCC2(CC1)C(=O)NCN2*&*C1=CC=C(*)C=C1&*F^*C1=CC=CC=C1&&&&
*C&*C*&*OC(*)=O&*C(*)*&*C*&*SC1=NC(*)=CC(*)=N1^*C(*)=O^*C&*C1=CC=C(*)C=C1&&*C(*)(F)F^*Cl&*F&&&&&
*NC(=O)C1=NOC2=C1CNCC2&*C1=CC=C2OCC(=O)NC2=C1&&&
*NC(=S)N*&*C*&*C1=CC=CC=C1^*C1=CC=CC(*)=C1&&*S(=O)(=O)N1CCOCC1&&&
*C1=CC=CO1&*C*&*N1CCNCC1&&&
*NC(*)=O&*C*&*SC1=NN=C(*)O1^*C(*)(F)F^*C*&*F&*C*&&&*C1=C[NH]N=C1&&&
*C&*C1=CC=C(*)C=C1&*C1=NN(*)C2=C1C=NN(*)C2=O&*C(*)(F)F&*F^*C*&&*C1=CC=NC=C1&&&
*C&*C1=NC2=NC(N3CCOCC33)=NC(*)=C2C=C1&*N*&*C(*)*&*C*&*O^*C*&&*C1=CC=CC=C1&&&
*C&*C*&*OC(*)=O&*C1=C(*)C(=O)N(*)C(*)=C1*&*O&&*C*^*C1=CC=C(*)C=C1^*C*^*F&*C^*C(*)*&&&&*C1=CC=CC=N1&&*N1CCCCC1&&
*C&*O*&*C1=CC=C(*)C=C1&*NC(*)=O&*C1=CC=C2C(=C1)CCC1C2CCC2(*)C(*)C(*)CC12&*O&&*O&*C&&
*C=C&*C*&*NC(*)=O&*C*&*C*&*C1=CC=C(*)C=C1&*N1CCCCC1&&&
*C&*C*&*C1CN(*)C(*)C(*)C(*)(*)C(*)OC(=O)C(*)C(*)C(*)C(*)C(*)(*)C1&*C&&*O*^*C1CC(*)(*)C(*)C(*)O1^*C^*C&&*O*&*O*^*C1CC(*)C(
*C(=O)N(*)*&*C1=CSC=C1&&*C1=CC=CC=C1*^*F^*C1CCN2CCC3=C(C=CC=C3*)C2C1&&*Cl&&&
*C&*C1CCCC2=C1CC1C3CCC4=CC(=O)C5CCCC5(*)C4CC35CCC21*&*O&&*C&&
*C(*)=O&*C1=CC=C2C=CC=CC2=C1&&*C1=CC=C(*)C(*)=C1^*O&&*O&&
*C1=CC=C2OC(=O)C(*)=CC2=C1&*C1=NOC(*)=N1&*C1=CC=CC=C1*^*[N+](=O)[O-]^*F&&&&&
*C&*C*&*C1=NC(N(*)*)=NC=C1&*C&&*C1=CC=C(*)C(*)=C1^*N&&*O*^*C1=CC=CC=C1&&&
*C&*C1=NN=C(*)O1&*C*&*C1CC2(CCN(*)CC2)OC2=CC=CC=C21&*NC(*)=O&*C1CC1&&&
*C&*C1=C(*)N(*)C(*)=C1&*C(*)=O&*C*^*C^*SC1=NC2=CC=CC=C2C(=O)N1*&&*C*^*C1CCCCC1&*C*&&&*NC(*)=O&*C(*)(C)C&*C&&&
*C&*C(*)C&*C1=CC=C2C(=C1)OCC(*)C2*&*N*&*C1=CC=CC=C1^*NC(*)=O&&*C1(*)CC1&*C#N&&&
*C&*C1=CN=C(*)N1*&*[N+](=O)[O-]&&*C=C*^*C1=CC=CS1&&&
*C=C&*C1C(*)C23CCC(=O)C2C(*)(C(*)CC3)C(*)CC1(*)*&*C&&*OC(*)=O^*C*^*C^*S*&&*C^*C(=O)N1CCC(*)CC1&&*C^*C*&&*O^*C*&&&*C1=C2N=
*C&*C(*)C&*C*&*C(*)*&*NC(*)=O&*C(*)*^*C(=O)N1CCCC1*^*C*&*C(=O)O&*C1=CC=C(*)C=C1^*C*&&*O&*P(=O)(O)O&&&&&
*C#N&*C=C(*)*&*C1=NC2=CC=CC=C2[NH]1&&*C1=CN(*)N=C1*^*C1=CC=CC(*)=C1&*Cl^*C1=CC=C(*)C=C1&&*Cl&&&
*C&*O*&*C1=CC=C(*)N=C1&*NC1=NC=C(*)C=C1*&*C*&*NC(=O)N*^*C1=CN=C(*)O1^*C1CC1&*C&&&&&
*C&*NC(*)=O&*C(*)*&*C*&*C1=CC=C(*)C=C1^*C(=O)N1CCN(C2=NC3=CC(*)=CC(*)=C3CN2*)CC1^*Cl&*C&&&&*F&*C&&
*C&*NC(=NS(=O)(=O)N1CC(*)(C)OC(C)C1)N1CC(*)C(N)C1&*C&&*C*^*C1=CC=CC=C1&&&
*C&*C1CC2=CC=CC=C2N1&&&
*C&*C*&*C*&*C1=N[NH]C(*)=N1&*C1CN(*)CCO1&*C*&*C1=CC=CC(*)=C1&*C&&&
*C&*C1CCC(*)(*)CC1&*N*&*C*^*C*^*C(*)=O&*NC1=NC=CC=C1*&*C1=CC(*)=CC(*)=C1&*C(*)(F)F&*Cl&*F&&*Cl&&&&
*C1=CC=CC=C1*&*N1CCN(*)CC1&*C*^*N*^*C*&*C1=CN=CC=N1&*O*&&&*C*&*C1=CC=CC=C1&&&
*C&*C*&*OC(*)=O&*C1=C(*)N(*)C(=O)NC1*&*C&&*C*^*C*^*C1=CC=CC=C1*^*C*&*[N+](=O)[O-]&*C(=O)O&&&&&
*C(=O)O&*C1=CC=C(*)C(*)=C1&*N=C(*)*&*C*^*O^*C1=CC=CC=C1^*C1=CC=C(*)C(*)=C1&&&&*O&&*O&&
*C&*C(*)*&*O&&*C*^*NC1=NC=CC(N2C=CN=C2*)=N1&*C1=CC=CC(*)=C1&*NC(=O)NC1=NOC(*)=C1&*C(*)(C)C&*C&&&
*C&*C*&*C1=CC=C(*)C(*)=C1&*C(=O)O&&*O*^*C*&*C#C*&*C*&*N(*)C&*C&&&
*C&*C1COC(*)(C)O1&*C*&*NS(N)(=O)=O&&&
*C&*C*&*C1=C(*)N(*)C(*)=C1&*C&&*C=C1C(=O)NC2=CC=C(*)C=C12^*F^*C&&&&
*S(N)(=O)=O&*C1=CC=C(*)C=C1&*C*&*C*&*C=N*&*C1=CC=C(*)O1&*C*&*N1CCCC1&&&
*C&*C1=CC2=C(C=C1*)C(*)(C)C(*)C(*)C2(*)C&*C1=CC2=CC=CC=C2[NH]1&&*C&*OC(*)=O^*C12CCC(*)(C(=O)O1)C2(*)C^*O^*C&&*C&*C&&&&
*C&*C1=CC=C2C(*)=CC(=O)[NH]C2=C1&*NC(*)=O&*C1=CC=CC(C(=O)N(*)*)=N1&*C&&*C1CCCC1&&
*O&*C*&*C*&*NC1=NC=C(*)C(N*)=N1&*C1=CC=CC(*)=C1&*C1=NN=N[NH]1^*C1=CC=CC=C1*&&*C*&*C*&*O&&&
*C&*NC(*)=O&*C(=O)N1CCC(*)CC1&*C*&*C1=CC(*)=C2[NH]C(=O)C(*)=CC2=C1&*C&&*C&&
*SC1=NC2=C(C3=C(CCCC3)S2)C(=O)N1N&*C(*)*&*C*&*N1C=NC=N1^*C(=O)O&&&&
*C&*O*&*C1=CC=C2C(=C1)C(=O)C(*)=CN2*&*C(=O)N1CCN(*)CC1&*C1=CC=CC=N1^*C*&&*NC(*)=O&*C1=CC=C(*)C=C1&*Cl&&&
*C&*C*&*C*&*C*&*O*&*C1=CC=C(*)C=C1&*C*&*C1C(=N)N(*)CC1=O&*C1=CSC=C1&&&
*C&*C*&*N(*)CC&*C*&*C*&*O*&*C1=CC=CC=C1*&*C=C(*)*&*C#N&&*C(N)=O&&
*C&*C1=CC=C(*)C=C1&*C1=CC=C2C(=C1)N=C(*)N2*&*C&&*NC(*)=O^*C*&*C1CCCN1*&*C&&&
*C&*C(*)C&*C*&*C1NC(=O)C(*)NC(=O)C2CCCCN2C(=O)C(*)NC(=O)C(*)NC1=O&*C(*)C&*C^*C&&&*C*^*C1=C[NH]C2=CC=CC=C12&&&
*C(*)=C&*C&&*OC(*)=O^*C1=CC2OC(=O)C(=C)C2C(*)C2(*)C(=O)C(*)C=CC2C(*)C1&*C&&*O&*OC(*)=O^*C^*C&&&&
*C&*O*&*C1=CC=C(*)C=C1&*C(=O)N1CCN(*)CC1&*C*&*CC(=O)N1CCN(*)CC1&*C1=CC=C(*)C=C1&*F&&&
*N1C(=O)N(*)C2=NC=CC=C21&*C1=CC=NC(N2CCOCC2)=N1&&*C1CC1&&
*C&*C1=CC=CC=C1*&*C(=O)N(*)*&*C*&*C(*)*^*NC1=NC=CC=C1*^*O&*C*&&*C(*)*^*N1C=NC=N1&*C*&&&*C1=CC=CC=C1^*NC(=O)O*&&*C*&*C1=CN
*NS(*)(=O)=O&*C1=CC=C(*)C=C1&*C(*)(F)F^*C1=CC(*)=CC(*)=C1^*F&*NC(*)=O&&&*C1CCC(*)C1^*S(*)(=O)=O^*O&*C1=CC=CC=C1&&&&&
*C&*C*&*C(*)=O&*C*&*C1=CC(*)=C2C(=C1)OC(*)C(*)C2*&*O&&*O&*C1=CC=C(*)C=C1^*O*^*C1=CC(*)=C(*)C(*)=C1^*C&*O&&&&*C(*)=O^*C^*O
*C&*N(*)C&*C1=CC(*)=CC(*)=C1&*NC(=O)C1=NN(*)C=C1&*C*^*C(*)(F)F^*C*&*F&*O&&&&&
*C&*C*&*C*&*C*&*C*&*C*&*C*&*N(*)*&*C*&*C*^*C*^*C1=CC=C(*)C=C1&*C*&*O&*C*&&&*N1C(=O)C2=CC=CC=C2C1=O&&&
*C&*C(*)C&*NC(*)=N&*C1=CC=C(*)C=C1&*NS(*)(=O)=O&*C1=CC=C(*)C=C1&*NS(*)(=O)=O&*C1=CC=CC=N1&&&
*C&*C1C2=C(OC1(*)C)C1=CC=CC3=C1C(=C2)N(*)CC3&*C1=CC=C(*)C=C1&*O^*C&&&&
*F&*C1=CC=C(*)C=C1&*O*&*C*&*C*&*C*&*C*&*N1C=CC=N1&&&
*P(=O)(O)O&*C(*)*&*C*&*C(*)*^*C1=CC=CC=C1^*C*&&&*C1=CC=CC(*)=C1^*S(=O)(=O)O^*C1=CC=CC=C1&&&&&
*C&*O*&*C*&*C*&*OC1=NC=CN=C1*&*C1=CC=C(*)C=C1&*S(*)(=O)=O&*C1=CC=C(*)C=C1&*C*&*N1CCOCC1&&&
*C1=CC2=C(*)N=CN=C2C(Cl)=N1&*N1CCSCC1&&*C1=CC=C(*)C=C1^*O*&*C1=C(*)C=C(*)C(*)=C1&*F&&*F&*Cl&&
*C&*C*&*NC(*)=O&*C1=CC(*)=C(*)S1&*O*&*C^*OC(*)=O&&*C*&*C&&&
*C&*C(*)C&*C1=CC=C2C(*)=CC(*)=[N+](*)C2=C1&*C1=CC=CC=C1&&*C(*)C^*C^*C*&&*C1=CC=C(*)C=C1&*C(*)(F)F&*F&&&
*C&*C1=CC=C(*)C=C1&*C1C(=N)SC(=N)C(C2=CC=C(C)C=C2)C1C#N&&&
*C&*C(*)*&*C1=NC2=C(CCNC2)C(=O)N1*&*C1CC1^*C1=CC=NC=C1&&&&
*C&*C*&*C1=NC2=CC3=C(C=C2NC(*)(CC)C1)OCO3&*C1=CC=CC=C1&&&
*C&*C*&*C*&*C*&*C1CCC2(CCC(*)(*)C(*)O2)OC1*&*OC(*)=O&*C=C*^*C^*C*&&*C*^*OC(*)=O&*C=C(*)*^*C=C*^*C&*C&*C*&&&&*C*^*C(=O)O&*
*C&*O*&*C1=CC=C(*)C(*)=C1&*C=C*&*OC(*)=O^*O*^*C1CC2C=CCCCC(*)OC(=O)CC(*)C(*)C2C1&*C&*C&&&&*O&*O&&
*C&*C1=CN(*)N=C1*&*C&&*NC1=NS(=O)(=O)C2=CC(*)=CC=C12^*C*&*C(*)C&*C&&&
*F&*C(*)(F)F&*C1=CC=C(*)C=C1&*C(*)*&*C1=CN=C(N(*)CCCl)C2=CC=CC=C12&*C*^*C1CCCCN1^*C*&&&*Cl&&&
*C&*O*&*C1=CC=C(*)C(*)=C1&*C(*)=O&*C1CCCN(*)C1^*O*^*C*&*C*&*C1=CC=C2N=C(*)SC2=C1&*C1=CC=NC=C1&*Cl&&&&&
*C&*O*&*C1=CC(*)=C(*)C(*)=C1&*C(=O)N1N=C(*)CC1*&*C1=CC=CO1^*O*&*C1=CC=C(*)C=C1^*C^*O*^*Cl&&&*C&&&&&
*C&*C1=C(*)C2=C(C=C(*)C3=C2OC=C3*)CCC1&*O*&*C*^*Cl^*C*&&*C(*)C^*N1CCN(*)CC1&*C&*C1=CC=CC=C1&&&&&
*C&*C(*)*&*NC1=NC=CC(*)=N1&*C1=C(*)N2CCSC2=N1^*C(*)(F)F^*C1=CC=C(*)C=C1&*F&*F&&&&&
*C&*O*&*C1=CC=C(*)C=C1&*NC(*)=O&*C1=CC=C(*)C(*)=C1&*N1C(=O)C(*)(*)C2=CC=CC=C21&*O^*Cl&*C*&&*C1=CC=C(*)C(*)=C1&*O*&*C^*O*&&
*C&*OC(*)=O&*C1=CC=C(*)C=C1&*C(=O)N(*)*&*C*&*C1=CC2=CC=CC=C2N1*^*C(*)*^*C&*NC(*)=O&&&*C1CCCC1^*C1=CC=CO1&&&&
*C&*O*&*C1=CC=C(*)C=C1&*C=C*&*C1COC(*)C(*)C1&*C(*)*&*O^*C*&*C*^*C=C*&*C*&*C1=CC=C(*)C(*)=C1&*C1OCCCCO1&*O&&&&*O*^*C&&&
*C&*C*&*C*&*NC(=O)N*&*C1=CC=CC(*)=C1&*C1=CC=C(*)C=C1&*NC(*)=O&*C=C*&*C(=O)N1CCCC2=C(*)C=CC(*)=C21&*O*&*C^*O*&&*C&&&
*C&*C1=C(*)N(*)C2=C1C(=O)N(*)CC2(*)C&*C1CCN(*)C1&*C*^*C#N^*C(*)*&&*C^*O&&*C&*C1=CC=C2N=CC=CC2=C1&&&&
*C&*C1=NOC(*)=C1*&*C1=CC=CC=C1&&*C(=O)N1CCN(*)CC1^*C1CC(=O)N(*)C1&*C1=CC=C2OCCOC2=C1&&&
*C&*C1=C(*)[N+](*)=CS1&*C*&*C*^*C*^*O&*C1=CC=C(*)C=C1&&&*C1=CC=C(C[N+]2=CSC(CCO)=C2C)C=C1&&&
*C&*C=NN1C(*)=NN(*)C1=S&*C*&*N1CCN(*)CC1^*C1=CC=C(*)O1^*C&*C1=CC=C(*)C(*)=C1&&&*Cl&&*Cl&&
*C&*C(*)C&*C(=O)N(*)C(C)C&*C*&*SC(=S)N1CCN(*)CC1&*C1=CC=CC=C1&&&
*C&*O*&*C1=CC=CC=C1*&*O*&*C*&*C*&*NC(*)=O&*C1=CC=C(*)C=C1&*N1CCOCC1&&&
*N1C(=O)C2=C(CNCC3=CC=CC=C3N2)C1=O&*C1=CC=CC=C1&&&
*C&*C1OC(*)C(*)(*)C1*&*F&&*O&*C*^*OP1(=O)OCCC(*)O1^*C1=C2N=CN(*)C2=NC=N1^*C1=CC=CC=C1&*N&&&&&
*C&*C1=CCOC(*)C1&*C1=CC(*)=CC(*)=C1&*F&&*C1=CC=C2OC(*)=CC2=C1^*C(=O)N1CCCC2=CC=CC=C21&&&
*C&*C*&*OC(*)=O&*C1=CC=C(*)C(*)=C1&*NC(*)=O&*C1CCNC1^*C1=NC(=O)C2=C([NH]1)C(*)=NN2*&&*C&&*C(*)(F)F^*F&&&
*C&*C(*)(C)C&*C*&*C1=C(*)C(*)=C(*)S1&*C1=C[NH]N=C1*&*C#N^*Br&&&*Br&&
*C&*O*&*C1=CC=C(*)C=C1&*NC(*)=O&*C(*)*&*C*&*C1=C[NH]C2=CC=CC=C12^*NC(*)=O&&*C1=CC=CC=C1*&*Br&&&
*C&*O*&*C1=CC=C(*)C(*)=C1&*N&&*C(=O)O&&
*C&*C1=CN=C(*)C(*)=C1&*C1=CC=C2C(=C1)CCC1=C2N=C(N)S1&&*C&&
*C(=O)O&*C1CCCCC1*&*NC(*)=O&*C1=CC=C(*)C=C1&*NC(*)=O&*C1=CC=CC(*)=C1&*NC(*)=O&*C1=CC=CC(*)=C1&*F&&&
*NC(*)=O&*C*&*S*^*C1=CC=CC(*)=C1^*C*&*[N+](=O)[O-]&*C1=CC=C2OCOC2=C1&&&&&
*C&*C=C(*)C&*C*&*C*&*C(*)(*)*&*C&&*O&*C*^*C*&*C1C(=O)OC(*)C1*&*C&&*C=C*^*C=C(*)*&*C&&*C=C*^*C1=CCOC1=O&&&
*C&*C*&*C*&*C*&*O*&*C1=CC=C(*)C=C1&*C1=CC=C(*)C=C1&*C(*)*&*C&&*C(*)*^*N&&*C(=O)N1C(*)CCC1*^*C#N&&*C*^*C*&*C1=CC=CC=C1&&&
*C&*C(=O)N1C(*)C=CC1(*)C&*NC(*)=O&*C(*)*^*C*^*C*&*C(=O)O&*C1=CC=CC=C1^*NC(*)=O&&&&*C(*)*&*NC(*)=O&*C1=CC=CC=C1^*C(*)C&&*C
*C&*C*&*OC(*)=O&*N1CC2C(=N1)C1(*)CCC3C4(*)CCCC(*)(*)C4CCC23C1&*C&&*C&*C&*C1=CC=C(*)C=C1^*Cl&&&
*C=C&*C*&*NC1=NC(N(*)CC=C)=NC(N(*)*)=N1&*C*&*C1=CC=CC(*)=C1^*C^*O*&&*C*^*C&*C*&&&*O*&*C*&*C&&&
*C&*C*&*C*&*C(*)*&*NC(*)=O&*C(*)*^*NC(=O)C(*)=O^*C*&*C*&*C(*)C^*NC(=O)O*^*C1=C(*)C(*)=CC=C1&*C&*C*&*F&&&*C1=CC=CC=C1&&*F&
*C&*O*&*C1=CC=C2C(=C1)[N+]([O-])=C(C1=NC=C[NH]1)C(N)=[N+]2[O-]&&&
*C&*C1=CN(*)C=N1&*C1=C(*)N2C=CC=C(*)C2=N1&*N*&*C1=CC=CC=C1&&*C1=CC=CC(*)=C1^*F&&&
*C&*C1COC(*)(C)O1&*C*&*O*&*C*&*C*&*C12CCC(CC1=O)C2(*)C&*C&&&
*C&*O*&*C1=CC=CC(*)=C1*&*C(=O)N(*)*&*C^*O*&*C1CCCCC1^*C*&&&*C1=CC=CC=C1&&&
*C&*OC(*)=O&*C=C*&*C1=CC=C(*)C=C1&*NS(*)(=O)=O&*C(*)*&*C*&*C*^*C(=O)O^*C(=O)N(*)*&&&*C*&*C*^*C*^*C*&*C*&*C*&*C*&*C1CCNCC1
*C&*C*&*C(=O)N(*)CC&*C(*)*&*C1=CC=C(*)C=C1&*O*^*C1=CC=C2C=CC=NC2=C1*^*C&*O&&&&&
*C&*C*&*O*&*C1=CC=C(*)C=C1&*C*&*C1=CC(*)=C2C(=C1)N=C(*)N2*&*C*&*C^*NC(*)=O&&*C*^*C^*C*&&&*C1=CC=C2[NH]C=C(*)C2=C1&*O*&*C*&*C
*C&*OC(*)=O&*C1=CC=C(*)C=C1&*C*&*C(*)*&*NC(*)=O&*C*^*NC(*)=O^*N(*)C1=NC=NC2=C1C=C[NH]2&*C(*)*&*C1CC1&*NC(*)=O&&&*C(*)*^*C(*)
*C&*O*&*C1=CC=C(*)C(*)=C1*&*C=NNC(*)=O&*C1=CC=CC(*)=C1*^*O*^*O&*C^*O*&*O&&*C&&&&&
*C&*C*&*C1=NOC(*)=N1&*C1=C(*)C2CCC(C1)O2&*C1=NC(*)=C(*)O1&*C1=CC=C(*)C=C1&*S(*)(=O)=O^*C^*C&&&&&
*F&*C(*)(F)F&*C1=CC=C(*)C=C1&*N1CCCC1&&&
*C&*C1=CC=C(*)C=C1&*NC(=S)NNC(*)=O&*C*&*O*&*C1=CC=CC(*)=C1&*O*&*C(*)(F)F&*F&&&
*C&*C*&*O*&*C1=CC(*)=C(*)C(*)=C1&*C&&*NC1=NC2=C(N=CN2*)C(N*)=N1^*C1CCC(*)C1^*C^*O^*C(*)C&&&&*C&&&
*C(=O)C#N&*C1=CC=CC(*)=C1&*O*&*C*&*C*&*C*&*C*&*C1=CC=CN=C1&&&
*NC(*)=O&*C*&*C1CC1*^*C1=CC=C(*)N=N1^*C1=CC=CC=C1*&*C1CCCCC1&*F&&&&&
*OC(*)=O&*C*&*C*^*C1=CC=C2C(=O)C3=C(C=CC=C3*)C(=O)C2=C1^*O&*N*&&&*C*&*C*&*O&&&
*C&*C1=CC=CC=C1*&*OC(*)=O&*C1=C(*)C(*)=CC=C1&*C&&*C&&
*C&*O*&*C1=CC2=C(C=C1*)C1(NC3=CC=CC=C3C(=O)N1)CC(*)C2&*O&&*F&&
*C1=C(*)C(*)=C2[NH]C(=O)C=CC2=C1&*O&&*O*^*C1OC(*)C(*)C(*)C1*^*O^*C*&&&*O^*O&&&*O&*O&&
*C&*C*&*O*&*C1=CC(*)=C(*)C(*)=C1&*F&&*NC1=NC=C(*)C(N*)=N1^*C1=CC=C(*)C=C1^*F^*C#N^*C&&&&&&
*C&*O*&*C*&*C*&*C*&*C(=O)N(*)*&*C1=CC=C(*)C=C1&*C*^*C(*)*^*NC1=NC(*)=CC(*)=N1&*NC(*)=O&*C(*)(F)F&*C*^*C1=CC=C(*)C=C1^*F^*
*C&*O*&*C1=CC=CC(*)C(*)C(*)C(*)C(*)C(*)C(*)C(*)C=COC2(*)OC3=C(*)C(*)=C4C(*)=C(NC1=O)C(*)=C(*)C4=C3C2=O&*C&&*C&*O&*O&*C1=C
*C&*O*&*C1=CC(=O)C2=C(C1=O)C(*)=C(*)N2*&*C*&*O*^*C^*C(*)C&&*C^*C&&&&&
*C&*C1=C(*)C2=NC=CN=C2[NH]1&*C1=CC=C(*)C=C1&*N*&*C1=CC=C(*)C=C1&*O&&&
*NC(*)=O&*C*&*N1CCOCC1^*C1=CC=C(*)C=C1&&*C*&*SC1=NN2C(*)=NN=C2C=C1&*C1=CC=CC=C1&&&
*C&*C*&*OC(*)=O&*N1CCCC(*)(*)C1&*C&&*C*^*NC(*)=O&*C1=CC=C(*)C=C1&*N1C=CC=N1&&&
*C&*C1=CC=CC(*)=C1*&*N1CCN(*)CC1&*C*^*C^*NC(*)=O&&&*C1=CC=C2CCCC2=C1&&&
*C&*O*&*C1=CC2=CC(*)=C3C=C(*)C(*)=CC3=C2OC1=C&*C*&*N1CCOCC1^*O*&&*C^*O*&&*C&&&
*NC(*)=O&*C*&*NC(=O)NC1=NC(*)=CS1^*C1=CC=CC=C1*^*C1=CC=CC=C1&*F&&&&&
*O&*C1=C(*)SC=C1&*C*&*N*&*C1CCCC(*)C1*&*O*&*C*^*O^*C1=CC=C2C=CC=CC2=C1&&&&&
*C&*C(*)=NNC(N)=O&*C1=CC=CC=C1*&*N*&*C1=CC=C(*)C(*)=C1&*Cl&&*[N+](=O)[O-]&&
*C&*C1=CC(*)=C(*)C(*)=C1&*N&&*C&*NC(*)=O^*C(*)*&*C*&*C1=CN(*)C2=CC=CC=C12^*NC(=O)O*^*C&*C(*)(C)C&&&*C&&&
*C&*C1=C(*)C2=C(N=CN(*)C2=O)S1&*C*&*C*^*C1=NC2=CC=CC=C2S1^*NC(*)=O&&&*C*&*C*&*C(=O)O&&&
*C&*C1=CC(*)=C(*)C(*)=C1&*C&&*C=NNS(*)(=O)=O^*C1=CC=C(*)C=C1^*C^*NC(*)=O&&&*C1=CC=C2C(=C1)C(*)(C)CCC2(*)C&*C&&*C&&
*C#N&*NC1=NC=C(*)C(N*)=N1&*C1=CC=CC(*)=C1&*N1CCOCC1^*C1CCCC1&&&&
*NC(*)=O&*C*&*SC1=NC(=O)N(*)C2=C1CCC2^*C*^*C*&*C1=CC=CC=C1&*C*&&&*N*&*C*&*C1=CC=CN=C1&&&
*C&*C(*)*&*O&&*C(*)*^*NC(*)=O&*C1=CN=C2[NH]C=C(*)C2=N1^*C(=O)N1CCCC1*^*C1=CC=C2OCOC2=C1&*C(N)=O&&&&&
*C&*C1=CC=CC=C1*&*C(=O)N1CCN(C(=O)N2N=NC=C2*)CC1&*C1=CC=CN=C1&&&
*C=NN&*C1=C(*)C(*)=C2C=CC=CC2=N1&*O&&*C1=CC=C(*)C=C1^*[N+](=O)[O-]&&&
*C&*C(*)*&*O&&*C*^*NC1=NC2=C(C3=C(C=C2)C(*)=C(*)[NH]C3=O)N1*&*C1=C(*)C(*)=CC=C1&*Cl^*C&*Cl&*C&&&&
*C&*C(*)C&*C*&*C*&*C(=O)N(*)*&*C&&*C*^*C1=NN(*)N=N1&*C1=CC=C(*)C=C1&*O*&*C*&*C1=CC=CC=C1&&&
*C(N)=O&*C1=CC=C(*)C(*)=C1&*NC1=NC=NC2=CC=C(*)C=C12&*C1=CN=CS1^*Cl&&&&
*C&*NC(*)=O&*C(*)*&*C*&*C(=O)O^*NC(*)=O&&*C(*)*&*C*&*C1=CC=CC=C1^*NC(*)=O&&*C(*)*&*C*&*C1=C[NH]C2=CC=CC=C12^*NC(*)=O&&*C(*)*
*C&*NC(=O)NO*&*C*&*C1=CC=CN=C1&&&
*C&*C1=CC=C(*)C=C1&*C(*)*&*C(=O)O&&*N1C(=O)N(*)C2=CC=CC=C21^*C*&*C1=C(*)C(*)=CC=C1&*Cl&&*Cl&&
*C&*C(*)*&*NC(*)=O&*C1=C(*)N(*)N=N1^*C(*)(*)*^*C1=CC=CC=C1&*O&&*NC(*)=O&*C*^*C1=CC=C(*)C=C1&*N1C=NC=N1^*C1=CC=C(*)C(*)=C1
*O&*N1C2=C(CCCC2)C2=C(CCCCC2)C1(*)*&*C1=CC=CC=C1&&*C*^*C1=CC=C(*)C=C1&*Cl&&&
*C&*C*&*N(*)CC&*C*&*C*&*C1CCCN1*&*C1=CC=C(*)C=C1&*C1=NNC2SC(=O)NC2C1&&&
*C&*O*&*C1=CC=C(*)C=C1&*C(*)=O&*C*&*SC1=NC2=CC=CN=C2O1&&&
*C&*C*&*N(*)CC&*C*&*C(*)*&*O&&*C*^*N1C2=NCCN2C2=CC=CC=C21&&&
*C#N&*C(*)(*)C1=CC=CC=C1&*C*&*N1C=CN=C1^*C1=CC=CC=C1&&&&
*C&*C*&*C1CCC2C3CN=C4CC(=O)C5(*)CC4C3CCC12*&*C&&*O&&
*C&*O*&*C1=CC2=NC=CC(*)=C2C=C1*&*O*&*C1=CC=C(*)C(*)=C1^*O*^*C=NNC(=O)C(=O)N*&*C*&*C1=CC=CC=C1*^*F^*C*&*F&&&*C*&&&*C1CCN(*
*C1=C2C(N)=NC=CN2C(*)=N1&*C1CCC1&&*C1=CC=CC(*)=C1^*O*&*C1=CC=CC=C1&&&
*C&*NC(*)=O&*C1OC(*)C(*)C(*)C1*&*O&&*C*^*O^*O&&&*O&&
*C&*O*&*C1=CC=CC=C1*&*NC(*)=O&*C(*)*&*C1=CC=C(*)C=C1&*F^*C(=O)N(*)*&&*C*&*C(*)C^*C1=C(*)N(*)C(=O)[NH]C1=O^*C&*N&&&&*C*^*C(*)
*C&*C1CC(*)(C)OC2=C1C(=O)C1=CC=CC=C1C2=O&*NC(*)=O&*C1=CC=C(*)C=C1&*C(N)=O&&&
*C&*O*&*C1=CC=C(*)C=C1&*C=C*&*C(*)=O&*C1=CC=C(*)C(*)=C1&*C&&*N&&
*C&*C*&*O*&*C1=CC=C(*)C=C1&*C1=NC2=CC=CC=C2C(=O)N1*&*C*&*C(=O)NC1=NC(*)=CS1&*C1=CC=CC=C1&&&
*C&*O*&*C1=CC=C(*)C(*)=C1&*C1=NN=C(N2CC(*)C2)C2=NN(*)C(*)=C12&*N^*Cl&*C&&&*C&&
*C1=CC(=O)[NH]C(O)=N1&*C*&*C(*)*&*C1=CC=C(*)C=C1&*Br^*C(=O)O&&&&
*C&*O*&*C1=CC=C(*)C=C1&*C(=O)NN=C(*)*&*C&&*C1=CC=C2[NH]C3=C(CCCC3)C2=C1&&
*C&*C*&*C*&*ON=C(*)*&*C1=CC=C(*)C=C1&*Cl^*C1CCN(*)CC1&&*C(=O)N1CCC(*)(*)CC1&*C&&*C1=C(*)C(*)=[N+]([O-])C=C1^*C&&*C&&
*C&*N1CCN(*)CC1&*C*&*C*&*C*&*N1N=C2C3=C(N)N(*)C=NC3=CC(=O)N2C1=O&*C1=CC=C(*)C=C1&*S(=O)(=O)O&&&
*C&*C*&*C*&*C*&*C1=CC=C2C(=C1)CCC1=C2N=C(O)N(*)C1=O&*N&&&
*C&*C1CC2CCC(C1)N2*&*NC(=O)N*&*C1=CC=C2C(=C1)OC1=CC=CC=C1S2=O&&&
*O&*C*&*C1CN(*)C(*)C(*)C1*&*O&&*O&*O&*C*^*C*&*C*&*C*&*C(*)*&*O&&*C*^*O*&*C*&*C1=CC=CC=C1*&*F&&&
*C1=CN(*)C(=O)N1*&*C1=CC=C(*)C=C1&*Cl^*O&&&*C1CCNCC1&&
*C&*C1=CC=CC(*)=C1*&*N1CCN(*)CC1&*C*^*C^*C*&&&*C*&*C*&*N1C(=O)C2=CC=CC3=C4SC=CC4=CC(=C23)C1=O&&&
*C&*C1=CC=C(*)C=C1&*C1=C(*)[NH]C=N1&*C1=CC=CS1&&&
*NC(*)=O&*C*&*C1=CC=CC=C1^*C1=CC=C2OC3C(*)OC(*)CC3C2=C1&&*NS(*)(=O)=O&*C*^*C*^*C1=CC=CC=C1&*O&&&&&
*O&*C*&*C1=[N+]([O-])ON=C1C1=NON=C1N&&&
*C&*C1=NC=CN=C1N(*)*&*C*&*C1=CSC=C1^*C1CC1&&&&
*C&*C1CC(*)C(*)C(*)C1&*C1=CC=NC=C1*&*NC(*)=O^*N^*C1=CC=C(*)C(*)=N1&&*O^*F&&&&*C1=C(*)C(*)=CC=C1^*F&&*F&&
*C&*C*&*C1=C(*)C=C2C(=C1)C(=O)C(*)=CN2*&*C(=O)O&&*F&*C(=O)N1CCN(*)CC1^*C1=CC=CO1&&&
*C&*C1=CC(=O)N2N=C(*)C(*)=C2[NH]1&*C&&*C1=CC=C(*)C=C1^*O*&*C1=CC=C(*)C=C1&*Br&&&
*C&*C1=C2C3=CC=C(*)C=C3CC2(*)CCC1=O&*O&&*Br&&
*C&*C(*)C&*C*&*C1CNC(=S)N1*&*C*&*C1CCCN1*&*C*&*C(*)*&*C*&*C(*)C^*C1CN(*)C(=S)N1*^*C&*C*&&&*C1=CC=C(*)C=C1^*C*^*O&*C1CCCCC
*C(=O)ON=C(*)N&*C1=CC=CC=C1&&*C1=CC=C(*)C(*)=C1^*C1=CC=CC=C1*&*C(*)(F)F^*Cl^*F&&&&&
*C&*C=C1C(=O)CC(*)(C)CC1=O&*N*&*C1=CC=CC=C1*&*O&&&
*C=C&*C*&*NC(*)=O&*C1=CC2=C(C=C1*)C1(*)CCCC(*)(*)C1CC2&*C&&*C&*C(=O)O&*C&&
*C(=O)O&*C*&*C*&*C*&*C=C*&*C*&*C1CC(*)C(*)C1*&*O&&*O&*C=C*^*C(*)*&*O&&*C*^*O*&*C1=CC=CC(*)=C1&*F&&&
*C&*C*&*C*&*S*&*C1=C(*)N(*)C(*)=C1*&*C#N&&*C1=CC=C(*)C=C1^*C(=O)O^*C1=CC=C(*)C=C1&&*S(*)(=O)=O^*C^*C&&&&&
*C1=C2N=C(N3N=C(C4=NC=CC=N4)C=C3*)SC2=CC=C1&*C1=N[NH]N=N1&&*Cl&&
*C(=O)O&*C*&*C(*)*&*C*&*C*^*C1=CC=CO1^*NS(*)(=O)=O&&&*C1=CC=C(*)C=C1&*C(*)(F)F&*F&&&
*C&*O*&*C1=CC=C2SC(*)=C(*)C2=C1&*C(=O)N(*)*&*C^*C&*C1=CC=CC=C1&&&&
*C(=N)N&*C1=CC=C(*)C=C1&*C1=NOC(*)C1&*C*&*NC(*)=O&*C*&*C(*)*&*N&&*C*^*O&&&
*NC(=N)N&*C*&*C1CCC2=CC=CC=C21&&&
*C&*C*&*C1=CC=C2OCC3C(C2=C1)N1C(=O)N(*)C(=O)C1(*)C3*&*Br&&*C&*C&&
*C&*C1C2COC3=CC=CC=C3C2N2C(=O)N(*)C(=O)C12*&*C1=CC=C(*)C=C1&*C(*)(F)F^*C1=CC=C(*)C(*)=C1^*F&*C#N&&&&*C(*)(F)F^*F&&&
*C1CC(=O)C2CCN3C(=O)N(*)C(=O)C1C23&*C*&*C1=CC=CC=C1^*C1=CC=C(*)C=C1&&*C#C*&*C1=CC=CC=C1&&&
*C1=CC=CC=C1&*C1=CC=CC(*)=C1&*C*&*C1=NOC(*)=N1&*C*&*N1CCOCC1&&&
*C&*NN=C(C(*)=O)C(=O)O*&*C1=CC=C(*)C=C1&*C^*C1=CC=CC=C1&&&&
*C&*C*&*C1=CC=C2OC(*)CN(*)CC2=C1&*C*&*C*^*O*^*NC(*)=O&*C&*C1=CC(*)=CC(*)=C1&&&*Br&&*C#N&&
*C&*C(*)C&*C*&*N(*)S(*)(=O)=O&*C*&*C(*)*^*C=C(*)*^*O&*C*&&*C(*)*^*O^*NC(*)=O^*C*&&&*C(*)*&*C1=CC=C(*)C=C1^*NC(=O)O*^*NC(*
*C&*O*&*C1=CC=C(*)C=C1&*C(*)=C(*)*&*Br&&*C=N*^*C1=CC=CC=C1^*C1=CC=C(*)C=C1&&*O&&&
*C&*O*&*C1=CC(*)=C(*)C(*)=C1&*N1C(=O)NC(*)(*)C1=O&*C^*O*&*C(*)(F)F^*C^*O*^*F&&&*C&&&&&
*C(*)=O&*C*&*C1=CC=C(*)C=C1^*C1OC(*)C(*)C(*)C1*^*O&*C*&&&*O*^*O^*C1OC(*)C(*)C(*)C1*&&*O^*C*&&*O^*O^*O&&&&&*O&*O&&
*C&*C*&*N*&*C(*)*&*C&&*C1=CC=C(*)C(*)=C1^*NC(*)=O&*C(*)*^*F^*C*&&&*C1=CC=C(*)C=C1^*C(=O)O^*C1=CC=CC(*)=C1&&&*C(*)(F)F&*F&
*C&*O*&*C1=C(*)C(=O)N2C=CC3=CC=CC=C3C2=N1&*C1=CC=C(*)C=C1&*F&&&
*C&*OC(*)=O&*C*&*C1CCC2C(*)(*)CCCC2(*)C1*&*C&&*C&*C*^*C(*)=O^*C^*C1=CC(*)=C(*)C(*)=C1&&&*O&&*O&*O&&
*C&*C*&*C*&*C*&*C*&*C*&*C*&*C*&*C*&*C*&*C*&*C*&*C*&*C*&*SC(*)=O&*C*&*C(*)*&*O&&*C*^*OP(=O)(O)O*&*C(*)*&*C*&*C*^*C*^*C(=O)
*C&*C(*)C&*C1=CC=C(*)C=C1&*NC(*)=O&*C(*)*&*C*&*C(=O)O^*N1C(=O)C(=O)N(*)C1=O&&*C*&*C1=CC=CC=C1&&&
*C&*OC(*)=O&*C1=CC=CC=C1*&*C(*)*&*C&&*NC(*)=O^*C1CCC(=O)N1*&*C*&*C1=CC=CC=C1&&&
*C1=NOC2C(=O)N(*)C(=O)C12&*C1=CC=CC(*)=C1&*[N+](=O)[O-]^*C1=CC=C2OC3=CC=CC=C3C2=C1&&&&
*C&*C1=CC=C(*)C=C1&*N(*)S(*)(=O)=O&*C*&*C(*)C^*C(*)*^*C&*C*&&&*C*^*C(=O)O^*C*&&&*C*&*NC(=O)N*&*C*&*C1=CC=CC=C1&&&
*C1=CC2=C(*)N=C(N)N=C2[NH]1&*C*&*N*^*C*^*C1=C(*)C=C(*)C(*)=C1&*N(*)*&*Cl&*C*&&*Cl^*C1=CC=CC=C1*^*C1=CC=C(*)C=C1&*Cl^*Br&*C(*)(F)
*C&*C(=O)N1CCN2C(=NC(*)=C2*)C1(*)C&*C1=CC=C(*)C=C1&*Cl^*N*&&*C1=C(*)C(*)=CC=C1^*C1CCN(*)CC1^*Cl&*C*&&*Cl^*C*&&&*C*&*Br&&&
*C&*C1=CC=C(*)C(*)=C1&*NC(*)=O&*C1=CC=C(*)C=C1^*NC(*)=O^*C1(*)CCCC1&*C1=CC=C(*)N=C1&*C*&*N1CCNCC1&*N1CCCC1&&&&&
*C&*O*&*C1=CC2=C(C=C1*)C(=O)N1CCC(*)CC1C=N2&*O*&*C*^*C1=CC=CC=N1^*C*&&&*C*&*C*&*C*&*C*&*C(=O)N1CCN(*)CC1&*C1=CC2=NC3=C(*)
*C&*C*&*C*&*C*&*NC(*)=O&*C(*)*&*C#N&&*C1=NC2=CC=CC=C2N=C1N1CCCCCCC1&&
*C&*C1=C(*)N(*)C(*)=C1&*C=C1SC(=S)N(*)C1=O&*C*^*C^*C1=CC=CS1&&*C1=CC=CC=C1*&&*F&&&
*NC(=N)N&*C*&*C*&*C*&*C(*)*&*NC(*)=O&*C(*)*^*NC(*)=O^*C*&*C(*)*&*C1CCCCC1^*NC(=O)C(*)=O^*C*&&&*C*&*C1=CC=C(*)C(*)=C1^*C(N
*NS(*)(=O)=O&*C1=CN=C(Cl)C(*)=C1&*C1=CC2=C(C=CC3=C2OCCO3)C(*)=C1^*C1=CC=C(*)C=C1^*C(*)(F)F&*C(*)(F)F&*F&*F&&&&&
*C&*C*&*C1=C(*)N(*)C(=O)[NH]C1=O&*S*&*C1=CC(*)=CC(*)=C1^*C*^*C&*C1=CC=CC=C1&&*C&&&&
*C&*C1=CN=CC(*)=C1&*C(=O)N1CCCC1*&*C*&*C1=CN(*)N=N1&*C1=CC=CO1&&&
*C&*OC(*)=O&*C1=CC(*)=CC(*)=C1&*NC(*)=O&*C*^*OC(*)=O^*C12CC3CC(CC(C3)C1)C2&*C&&&&&
*C(=O)NO&*C*&*C*&*C*&*C*&*C*&*C*&*NC(*)=O&*C1=CC2=CC=CC=C2[NH]1&&&
*C&*O*&*C1=CC2=NC3=CC=C(*)C=C3C(*)=C2C=C1&*Cl&&*N*^*C1=CC=C(*)C=C1&*NS(*)(=O)=O&*C(*)*&*C*&*C*^*C(=O)N1CCC(*)CC1^*C*&*C*&*
*C&*C(*)(C)C&*C1=CC=C(*)C=C1&*NC(*)=O&*C1CCC(*)CC1&*C*&*C*&*C1CCN(*)CC1&*C1=COC2=CC=CC=C12&&&
*C&*C1=CC(*)=C2C=CC=CC2=N1&*C=NN*&*C1=CC=CC=C1&&&
*C&*O*&*C1=CC=C(*)C(*)=C1&*Cl&&*N1CCN(*)CC1^*C*&*C*&*C*&*N1C=C2N(*)C3=CC=CC=C3C(=O)N2CC1&*C&&&
*C&*O*&*C1=CC=C(*)C(*)=C1&*C*&*N*^*O^*C1=CC=C(*)C=C1&&&*OC1=NC=C(*)C=C1*&*F&&*F&&
*C&*C*&*C1=CC=C(*)C=C1&*N*&*C*&*N1CCC(*)(*)CC1&*C*&*NC(*)=O^*C1=CC=CC(*)=C1^*C1=CC(*)=CC(*)=C1&*C(*)(F)F&*C&*F&&*C&&&&
*C&*C1=NN(*)C(*)=C1&*C(*)(F)F&*F^*C1=CC=C(*)C(*)=C1&&*C(=O)N1CCC(*)CC1&*N1C(=O)OCC2=CC=CC=C21^*Cl&&&&
*C&*C*&*C(*)*&*C&&*C(*)*^*NC(*)=O&*C*^*NC(*)=O^*C(*)*&*C*&*O&*C&&*C(*)*&&*N&&*C*^*C(*)*&*C*&*C1=CC=CC=C1^*NC(*)=O&&*C(*)*
*C&*C*&*N(*)S(*)(=O)=O&*C1=CC=C(*)C=C1&*F^*C1=CC=CC(*)=C1&&*S(N)(=O)=O&&&
*C&*C=C*&*C1=CC=C(*)N=C1&*C&&&
*C&*C1=CC(=O)N(*)N1*&*C1=CC=CC(*)=C1&*C(=N)N^*C1=CC=CC(*)=C1&&*C=C*&*C(=O)O&&&
*C&*O*&*C1=CC=C2C(*)=C[NH]C2=C1&*NC(*)=O&*C1=CC=CN=C1N1N=C(Cl)C=C1*&*Cl&&&
*C&*NS(*)(=O)=O&*C*&*C*&*C*&*C*&*C*&*NC(*)=O&*C1=CC=C2C(=O)C3=CC=C(N4CCN(C)CC4)C=C3[NH]C2=C1&&&
*C&*C1=CC=CC(*)=C1*&*N(*)S(*)(=O)=O&*C*^*C^*C(=O)N1CCN(*)CC1^*C&&*C1=CC=CC(*)=C1&&&*C(*)(F)F&*F&&&
*C(*)=O&*C*&*OC(*)=O^*C1=CC=C2C=CC=CC2=C1^*C1CCCN1S(*)(=O)=O&&&*C1=CC=C(*)C(*)=C1&*F&&*F&&
*N&*C1=CC=CC=C1*&*C1=CC=C(*)C=C1&*OC(*)=O&*C1=CC=CC=C1*&*OC(*)=O&*C1=CC=CC=C1&&&
*C&*C(*)C&*C(*)*&*NC(*)=O&*C*^*C1=NN=C(*)O1^*N1CCSCC1&*C(*)*&&&*C*&*C1CCCCC1^*NC(=O)O*&&*C*&*C1=CC=CC=C1&&&
*NC(*)=O&*C1=C(*)C2=NSN=C2C=C1&*Cl^*C1=CC=C(*)O1&&*Br&&&
*C1CN2C(=O)CCCC2(*)O1&*C1=CC=CO1&&*C*^*NS(*)(=O)=O&*C1=CC=CC2=CC=CC=C12&&&
*C&*O*&*C1=CC=C(*)C(*)=C1&*C1=NN(*)C(=O)C2=NN(*)C(*)=C12&*C^*O*&*C*^*C&*NC(*)=O^*C&&*C*&&&*C*&*C1=CC=CC=N1&&&
*C&*C(=O)N(*)*&*C*&*C*^*C1CCN(*)CC1^*C*&*C*&*C*&*C1=CC=CC=C1*&*C1=CC=CN=C1&*C(*)(F)F&&&*F&&&
*C&*C*&*C*&*C*&*C*&*C*&*C*&*C*&*C*&*C*&*C*&*C*&*C*&*C*&*C*&*OC(*)=O&*C1CCC(=O)N(*)C1=O&*C*&*NC(*)=O&*C(*)*&*C*&*C*^*OC(*)
*C&*N1CCN(*)CC1&*C*&*C=C*&*C#C*&*C1=CSC(*)=N1&*C(*)(C)C&*C&&&
*C&*C(*)C&*C1=C(*)C=C(*)C(*)=C1&*C1=CC2=C(CCC2)[NH]1&&*O&*O&&
*C=C1[NH]C(=C)N(*)C1=O&*C1=CC=C(*)C=C1&*O*^*C1=CC=C(*)C=C1^*C*&*OC(*)=O&*C1=CC=CC=C1&*C1=CC=CC=C1&&&&&
*C(=O)N1CCC2(CCCN(*)C2)CC1&*C1=CC=CC=C1&&*C*^*C1=CC=CC=C1&&&
*C&*C(*)*&*C*&*C*^*C1CCC2(*)C(C1)CC(*)C1C3CCC(*)C3(*)CCC12^*NC(*)=O&*O&*C(*)*&&*O^*C*&&*C^*C*^*C(=O)O&*C^*C(=O)O&&&&&&&
*NC1=NC=NC2=CC=C(*)C=C12&*C1=CN=CS1&&*C*^*O*&*C1=CC=CC=C1&&&
*C&*O*&*C1=CC=C(*)C=C1&*NC(*)=O&*C*&*N1C(=O)C2=CC=CN=C2N1*&*C*&*C1=CC=CC=C1&&&
*C&*C1=CC=C(*)C(*)=C1&*C1=CC=C(*)C(*)=C1&*C(*)C^*C1=NC2=CN=CC=C2N1*^*C^*Cl^*C&&&&&&&
*[N+](=O)[O-]&*C1=CC=C(*)C=C1&*S*&*C*&*C(*)*&*C1=CC=CO1&&*S(*)(=O)=O^*C1=CC=CS1&&&
*C1C2=C(CC3C(=O)N(*)CC(=O)N31)C1=CC=CC=C1[NH]2&*C1=CC=C(*)C(*)=C1&*Cl^*C*&*Cl^*C*&&&*C*&*C1=CC=C2[NH]C=C(*)C2=C1&*O&&&
*C&*O*&*C1=CC=C(*)C(*)=C1&*C=NNC(*)=O&*C*^*F^*N(*)CC1=CC=CC=C1&&&*C*&*C1=CC=CC=C1&&&
*C&*C1=CC=C(*)C=C1&*NS(*)(=O)=O&*C1=CC=C(*)C=C1&*O*&*C*&*C(=O)N(*)*&*C*&*C(=O)O^*C(*)C&&*C&&&
*C&*C(*)C&*O*&*C1=C(*)C=C(*)C(*)=C1&*NC(=O)N*&*C1=CC=CC=C1^*Cl&&&*O*^*C*&*C*&*C*&*N&&&
*C&*C*&*C(*)(*)CC&*C1=CC=CC(*)=C1&*NC(=O)C(*)=O^*C1=CC=CC=C1^*C1=C[NH]C2=CC=CC=C12&&&&&
*C&*C(*)(*)C&*C1=CC(Cl)=NC(*)=C1&*Cl^*C1=CC=C2C(=C1)OCCN2*&&*C1=CC=C(*)C(*)=C1&*C1=CC=C2C(N)=NC(N)=NC2=C1&&*F&&
*C&*C*&*OC(*)=O&*C1CCCNC1=O&&&
*C&*C*&*C*&*C*&*C1=CC(=O)C2=C(O1)C(*)=C(*)C=C2&*O*&*C*^*C1=CC=CC=C1^*C*&&&*C*&*C&&&
*N&*C1=CN=CC(*)=C1&*C1=NC2=N[NH]C(*)=C2N=C1&*C1=CC=C(*)C=C1&*F&&&
*C(N)=O&*C1=CC=C(*)C=C1&*C(*)=O&*C*&*NC(*)=O&*C*&*C(*)(F)F&*F&&&
*C&*NC(*)=O&*C(*)*&*C*&*C(*)C^*NC(*)=O^*C&*C(*)*&&&*C*&*C(*)C^*NC(*)=O^*C&*C(*)*&&&*C*&*C(N)=O^*NC(*)=O&&*C*&*C*&*C*&*C*&
*C&*O*&*C1=CC=C(*)C=C1&*C*&*NC(*)=O&*C*&*C*&*C(=O)N1CCN(S(*)(=O)=O)CC1&*C1=CC=C(*)C=C1&*C&&&
*C&*C1=NC(*)=C2[NH]C(*)=CC2=N1&*N*&*C*^*C1=CC=CC=N1^*C1=CC=CC=C1&&&&&
*C&*O*&*C1=CC=C(*)C=C1&*C(*)*&*NC(*)=O&*C1CCCC1^*C(=O)N(*)*&&*C*&*C1=CC=CC=C1^*C1=CC=CC=C1&&&&
*Cl&*C1=CC=C(*)C(*)=C1&*C*&*C1CNCCN1*^*Cl^*C*&&&*C12CC3CC(CC(C3)C1)C2&&&
*C&*O*&*C1=CC=C(*)C=C1&*C*&*SC1=NC(=O)C(*)=C(*)[NH]1&*C(*)C&*C^*C(*)*&&*C1=C(*)C(*)=CC=C1&*Cl^*C1=C(*)C(*)=CC=C1&*Cl^*F&&&&*F&
*C&*N1CCC(*)(*)CC1&*O&&*C1=CC2=C(C=C1*)NC(=O)CO2^*Cl&&&
*C&*C1OC(*)C(*)C1*&*C1=CN(*)C(=O)[NH]C1=O&*F^*O&&&*O&&
*C&*C1=NC(*)=C(*)O1&*C1=CC=CC=C1&&*C*^*C*&*O*&*C1=CC=C(*)C=C1&*C*&*C1OC(*)C(*)C(*)C1*&*C*&*O^*O&&&*O&*O&&
*N1C(=O)CSC1=S&*C1=CC=C2OCOC2=C1&&&
*C&*ON=C1CN(*)CC1*&*C1=CC(*)=C2C(=N1)C(*)=CN2*&*C#N^*C*&*C1=CC=C2N=CC=CC2=N1^*N&&*C(*)C&&*C&&&
*C(=O)N1CCN(*)CC1&*C1=CC=C2C(=O)N3C=C(*)OC3=NC2=C1&*Cl^*C1=CC=CC=C1&&&&
*C&*OC(*)=O&*C1=C(*)C2=NCCN2C(*)=C1&*C&&*C&&
*C&*O*&*C1=CC=CC=C1*&*C(=O)NC1=N[NH]C2=CC=C(*)C=C12&*N*&*C1=CC=CC(*)=N1&*C&&&
*C&*C*&*O*&*NC1=NC(=O)[NH]C(*)=C1*&*C*&*C^*C*&&*C1=CC=CN=C1&&&
*C&*C1=C2C3=NC=NC(*)=C3N(*)C2=CC=C1&*O*&*C*^*C*^*C*&*C(*)=O&*C*&*C1=CC=CC=C1&*C*&&&*C1=CC=CC=C1&&&
*C&*C*&*C1=CC=C(*)C(*)=C1&*N*&*NC1=NC(*)=CC=N1^*F^*C1=CC=C(*)C(*)=C1&&&*O*&*C*^*Cl^*C*&&&*N(*)C&*C&&&
*C&*C1=CC=C2C(*)=NN(*)C2=C1&*C*&*C1=CC2=CN(*)N=C2C=C1^*O*^*C#N&*C(*)(F)F&&&*F&&&
*C(=O)N1CCNCC1&*C1=C(C(=O)N2CCCCC2)C2=C(*)SC=C2N(*)C1=O&*O&&*C1CCCCC1&&
*C&*C1=CC2=NC(*)=CC(*)=C2C=C1&*C=NN*&*C1=CC=C2N=CC=C(*)C2=C1^*F^*Cl&&&&&
*C&*C(*)*&*C*&*O^*C*&&*C=C1C(=O)N(*)C2=CC=CC=C12&*C1=C(*)C2=CC=CC=C2S1&*Cl&&&
*C&*C*&*C*&*C*&*C*&*C*&*C*&*N(*)CCCCCCC&*C*&*C*&*C*&*NC(*)=O&*C1=CC2=C(C=C1*)C(*)C(*)C(=N)O2&*O*&*C^*C1=CC=CC=C1&&&*C#N&&
*C&*C1=CSC(NN=C2CCCC2*)=N1&*C1=CC=CC=C1&&&
*C&*C*&*C1=NN=C2C=CC(N3CCN(*)CC3)=NN12&*C*&*C*&*NC(*)=O&*C1=CC=CC=C1&&&
*C(=O)O&*C*&*C*&*C*&*S*&*C1=CC=C2CCCCC2=C1&&&
*C&*S*&*C1=CC=C2[NH]C(*)=CC2=C1&*C(*)=O&*C1=CC=C2[NH]C(*)=C(*)C2=C1&*C1=CC=C(*)C=C1&*F^*Cl&&&&
*C&*C(=O)N1CCC(*)(*)C(*)C1&*C*&*O^*C*&&*C1=CC=C2C=CC=CC2=C1^*C*&&*NC(=O)N*&*C12CC3CC(CC(C3)C1)C2&&&
*C1=NN2CC(=O)N(*)C(=O)C2=C1&*C1=CC=CC(*)=C1&*C(*)(F)F^*C1=CC=CC=C1*^*F&*Cl&&&&&
*N&*C*&*C*&*C*&*C*&*C(*)*&*N&&*NC(*)=O^*C*&*C*&*C*&*C*&*C*&*C*&*C*&*C*&*C1NC(=O)CNC(=O)C(*)NC(=O)C2CCCN2C(=O)C(*)NC1=O&*C
*C&*C*&*C(=NNC(N)=S)C1=NC2=CC=CC=C2N1N&&&
*C&*C(*)C&*C1=NN(*)C2=C1C(*)N(*)C2=O&*C1=CC=NN1*&*C1CC1^*C1=CC=C(*)C=C1&&*Cl^*C1=CN2C(*)=NN=C2C(*)=C1&&*C1CC1&&*C&&
*Br&*C1=CC=C(*)C=C1&*C1=CC2=C(*)N=CN=C2S1&*N1CCN(*)CC1&*C1=CC=CC=C1&&&
*NC(=O)N*&*C*&*C(=O)N1CCC(*)CC1^*C12CC3CC(CC(C3)C1)C2^*C*&&&*C*&*C1=CC=CC=C1&&&
*C&*C1=CC=CC(*)=C1*&*C&&*C1=NN=NN1*^*C(*)*&*C1=CC=C(*)C=C1&*C(*)(C)C^*C1CCN(*)CC1^*C&*N1C(=O)C2=CC=CC=C2C1=O&&&&&
*C#N&*C1=CC=C(*)C=C1&*C(*)=O&*C*&*N1CCN(*)CC1&*C*&*C1=CC=CC=C1*&*F&&&
*C&*C1=CC=C(*)C(*)=C1&*NC(*)=O&*C*^*C^*C*&&&*NS(*)(=O)=O&*C1=CC=C2OCC(=O)NC2=C1&&&
*C&*O*&*C1=CC=C(*)C(*)=C1&*C*&*OC1=NC(*)=CC(*)=C1*^*O^*C1=CC=CC=C1&&&&*C1=CC=C(*)C=C1^*F^*C(*)*&&*C1=CC=C(*)C(*)=C1&*O*^*
*C&*C1=NC=C2CCN(*)CC2=N1&*C*&*C1=CSC=N1&&&
*C&*N1CC2OCCN(*)C2C1&*C1=CC=NC=C1&&&
*C&*OC(*)=O&*C1=CC=C(*)C=C1&*C*&*SC1=NC=NC2=C1N=CN2*&*C1OC(*)C(*)C1*&*C*&*NS(*)(=O)=O^*O^*C1=CC=CC=C1&&*O&&&&
*C&*O*&*C1=CC=C(*)C=C1&*C1CNC2=CC=CC=C2CN1S(*)(=O)=O&*C(=O)N1CCC(*)CC1&*C(*)C&*C&&&
*C&*C1CC2CCC(C1)N2*&*C*&*N*&*C*&*C(=O)N1CC(*)C2=CC=C(*)C=C21&*C#N&&*C(*)(F)F^*F&&&
*C&*C*&*OC(*)=O&*C1=C(*)C(*)=C(*)[NH]1&*C&&*C(*)=O^*C*^*C^*OC(*)=O&&&*C*&*NC(*)=O&*C1=CC=C(*)C=C1&*O*&*C&&&
*NC(=N)N&*C*&*C*&*C*&*C(=O)N1CC2=CC=CC=C2CC1*&*C(=O)N1CCCC1*&*NC(*)=O&*C(*)*&*C*&*C*^*C(=O)O^*C*&&&*C*&*N&&&
*C&*C(=O)N1CCC2(*)C3=CC=CC=C3CC1C2(*)C&*C1CCCN1&&*C&&
*C&*C1=C(*)C(=O)N(*)C(*)=C1&*N(*)C&*C^*C1=CC=CC=N1&&&*C1=CC=C(*)C=C1^*[N+](=O)[O-]&&&
*C&*C1=CC=C(*)C(*)=C1&*NC(=O)C1=NC(S(*)(=O)=O)=NC=C1*&*C&&*Cl&&
*NC(*)=O&*C1=CC=C2OCCOC2=C1&&*C1=CC=CC(*)=C1^*S(=O)(=O)N1CCCCC1&&&
*NS(*)(=O)=O&*C1=CC=CC(*)=C1&*C1=CC=C(*)N=N1^*C1=CC=CC(*)=C1^*N1CCCC1&*Cl&&&&&
*C&*C*&*OC(*)=O&*C*&*C1=N[NH]C(=O)C2=CC=CC=C12&&&
*O&*C1=C(*)C2=NC=CC=C2C(*)=C1&*Cl&&*Cl&&
*C&*C*&*C*&*NS(*)(=O)=O&*C*&*C*&*O*&*C1=CC=C2CCN(*)C(*)C2=C1&*C1(*)CCC1&*C1=CC=C(*)C=C1^*C*^*Cl&*C1=CC=C(*)C=C1&&&*Br&&&
*C&*NC(=O)O*&*C(*)*&*NC(*)=O&*C(*)*^*C(*)(C)C^*C*&*C&*C1=CC=CC=C1^*C*&&&&*C(*)*&*O&&*C(*)*^*C*&*C1=CC=CC=C1^*NC(*)=O&&*C(
*C&*O*&*C1=CC=C(*)C=C1&*OC(*)=O&*C*&*C*&*C*&*C*&*CCCCOC(=O)C1=CC=C(OC)C=C1&&&
*C&*C(*)(C)C&*C1=CN=C(*)S1&*C*&*O*&*C1=CC=C(*)C=C1&*C1=CN2C(*)=CN=C2N=C1&*C(=O)O&&&
*C&*C*&*OC(*)=O&*C1CCCN(*)C1&*C1=NC(*)=C(*)O1&*C1=CC=CC=C1&&*C#N&&
*C(=O)N1CCN(C(*)=O)CC1&*C=C*&*C1=CC=CC=C1^*C1=CC=CN=C1&&&&
*C&*C1=CC=C2C(*)=C(*)C=CC2=N1&*C&&*O*^*C*&*C*&*C1CCN(*)CC1&*C*&*C1=CC=CC(*)=C1&*C1=CC=CC=C1&&&
*C&*OC(*)=O&*C1=CC=C(*)C=C1&*NC(*)=O&*C*&*S*&*C1=CC=C(*)N=N1&*C1=CC=CC=N1&&&
*C&*C1=CC(*)=C(*)C(*)=C1&*C&&*NC(*)=O^*C*^*C^*[N+]1=CC=CC2=CC=CC=C21&&&&&
*C&*C1(C)SCCN1S(*)(=O)=O&*C1=CC=C(*)C=C1&*NC(*)=O&*C*&*C*&*N1C=NC2=CC=CC=C21&&&
*O&*C*&*C1OC(*)C(*)CO1&*C(*)C1=CC=CC=C1&*C1=CC=CC=C1^*C1=CC=CC=C1&&&&
*C&*C*&*C*&*O*&*C1=CC=C(*)C=C1&*C1=NOC(*)=N1&*C(=O)N1CCCCC1*&*C*&*O*&*C1=CC=CC(*)=C1&*C&&&
*C&*C1=CC=C(*)C=C1&*O*&*C*&*C(=O)NC1=NOC(*)=C1&*C&&&
*C(=O)N1CCC2(CC1)OCCO2&*C1CCS(=O)(=O)CC1&&&
*C&*N1CCN(*)CC1&*C*&*C1=C(*)C=C2C(*)=C(*)OC2=C1&*O&&*O*^*C1=CC=CC(*)=C1^*C1=CC=C(*)C=C1^*O&*Cl&&&&&
*C&*OC1=NC=C(*)C=N1&*NS(*)(=O)=O&*C*&*C1=CC=C2CCN(*)C(*)C2=C1&*C1=CC=CC(*)=C1&*Cl^*C*&&*C1=CC=CC=C1&&&
*C&*N(*)C&*C*&*C*&*C*&*NC1=NC(*)=NC2=CC=CC=C12&*C1=CC=CC=C1*&*O&&&
*C&*C*&*S*&*C1CC(=O)CC(C2=CC=CC=C2)C12C(=O)N(*)C(=O)N(C)C2=O&*C1=CC=CC=C1&&&
*C&*C(*)*&*F&&*C1=CC=C2[NH]C=C(*)C2=C1^*C*&*C*&*N*&*C*&*C1=COC(*)=N1&*C1=CC=CC=C1*&*Br&&&
*C&*C1=C(*)C2=C(C(=O)C1=O)N1C=CC3=CC=CC=C3C1=C2*&*NC(*)=O&*C*^*C^*C*&&&*N(*)C&*C&&&
*C&*C(*)C&*OC(=O)N1C(*)=CC2=CC=CC=C21&*C1=CC=C(*)C=C1&*O*&*C1=CC=CC(*)=C1&*C*&*C(=O)O&&&
*C&*C*&*OC(*)=O&*C1=CC=C2[NH]C(*)=CC2=C1&*C1=N[NH]N=N1&&&
*F&*C1=CC=C(*)C=C1&*C1=NN(C(N)=S)C(*)C1&*C1=CC=CO1&&&
*OS(N)(=O)=O&*C1=CC=C2C(=O)C3=CC=CC=C3N(*)C2=C1&*C*&*C1=CC=C(*)C(*)=C1&*F&&*F&&
*C(*)=O&*C=C*&*C1=CC=C2C=CC=CC2=C1^*C1=CC=C(*)C=C1&&*O&&&
*C&*C1=CC=C(*)C=C1&*O*&*C*&*C*&*OC(*)=O&*C*&*C(=O)NNC(*)=O&*C1C(=O)N(*)C1*&*C1=CC=C(*)C=C1&*C^*C1=CC=C(*)C=C1&&*Cl&&&
*C&*NC(=O)C1=NC=C2C=C(*)C=CC2=C1*&*Cl&&*C1=CC=CC(*)=C1*^*Cl&&*C#N&&
*C&*C*&*C*&*NC(*)=O&*C(=O)NC1=NC=C(*)C=C1*&*C#N&&*C1=CC=C(*)O1^*Br&&&
*C&*C1=CC=C(*)C=C1&*ON=C(*)*&*C*&*C(=O)O^*C1CCN(S(*)(=O)=O)CC1&&*C&&&
*C&*O*&*C1=CC=C(*)C=C1&*C1=CN(*)N=N1&*C1=CC(*)(C)OC2=CC=C(*)C=C12&*C&&*C#N&&
*C&*O*&*C1=CC(*)=C(*)C(*)=C1&*C=NNC(*)=O&*C1C(=O)NC2=CC=CC=C21^*O*&&*C^*O&&&&
*C&*C*&*O*&*C*&*C(*)*&*O&&*C*^*C(=O)N1CC2=CC=CC=C2CC1*&*NC(*)=O&*C*&*C1=NC(*)=C(*)[NH]1&*C1=CC(*)=C(*)C(*)=C1&*Cl^*C&*Cl&&&*O*
*C&*C*&*N*&*C=C1C(=O)OC(*)C2(*)C1=C(*)C(=O)C1=C2C(*)CC2(*)C(*)CCC12&*C*&*O^*C&&&*OC(*)=O^*C*^*C^*N*&&*OC(*)=O^*C*&*C^*C^*
*S(N)(=O)=O&*C1=CC=C(*)C=C1&*C*&*N*&*C1=CC=CC=C1*&*C1=CC=CC=C1&&&
*C&*NC1=NC2=C(*)N=CN=C2N1*&*N&&*C1OC(*)C(*)C1*^*C*&*OP(=O)(O)OP(=O)(O)OP(=O)(O)O^*O&&&*F&&
*C&*O*&*C1=CC=CC2=C1C(NS(*)(=O)=O)=NN2*&*C1=CC=C(*)C=C1&*C1=CC=CC=C1^*C*&&*C1=CC=C(*)C=C1&*O*&*C*&*C*&*N1CCCCC1&&&
*NC(*)=O&*C1=CC=C(*)C(*)=C1&*F^*C1CCN(*)CC1&*S(=O)(=O)N1CCOCC1^*C1CCCC1&&&&&
*C&*C(*)*&*O&&*C1=CC=C(*)C=C1^*C(*)*&*C&&*C1C=CC(=O)C1*^*C*&*C=C*&*C(*)*&*O&&*C*^*C=C*&*C*&*C*&*C(=O)O&&&
*C&*C=C(*)*&*C1CC2OC2CCCC(*)C(*)C(*)C(=O)C(*)(C)C(*)CCC(=O)O1&*C^*C1=CSC(*)=N1&*O^*C&&*C&&&*C&*O&&
*C&*C*&*C(*)*&*C&&*C(*)*^*C(*)*&*C(=O)N1CCCC1*^*C(=O)N(*)*^*NC(*)=O^*C(*)*^*C&*C1CCOCC1=O&*C&&*N(*)S(*)(=O)=O&&&*C(=O)NO^
*C&*O*&*C1=CC=C(*)C(*)=C1&*Br&&*C(=O)NC1=NN=C(*)S1^*C(=O)N1CCCC1*&*C1=CC=CC=C1*&*C&&&
*C&*C*&*C1CC(*)(*)C(*)C(*)C(*)C(*)C(=O)OC(*)C(*)(*)C(*)C(*)C1=O&*C&&*O*^*C1CC(*)(*)C(*)C(*)O1^*C^*C&&*O*&*O*^*C1CC(*)C(*)
*C&*OC(*)=O&*C1=CC=C2C(*)=CC3=CC=CC=C3C(=O)C2=C1&*N*&*C*&*C*&*C*&*C*&*NC(=O)O*&*C(*)(C)C&*C&&&
*C&*C1=CC(*)(C)NC2=CC3=C(C=C12)C1=CC(*)=CC=C1C3&*C&&*F&&
*N&*C1=CC=C2C=CN(S(*)(=O)=O)C2=C1&*C1=CC=CC(*)=C1&*F&&&
*C(=O)N1CC2(*)CNCC2C1&*C1CCCCC1&&*C1=NOC(*)=N1^*C1=CC=CC=C1&&&
*C=C&*C1C(*)C23CCC(=O)C2C(*)(C(*)CC3)C(*)CC1(*)*&*C&&*OC(*)=O^*C*^*C^*S*&&*C^*C(=O)N1CCC(*)CC1&&*C^*C*&&*O^*C*&&&*C1=CN(*
*C&*O*&*C1=CC=CC(*)=C1&*C*&*C(=O)N(*)*&*C*&*C*^*C*^*C1=CC=CC=C1&*C1=C[NH]C2=CC=CC=C12&&&&&
*C&*C=C(*)*&*C*&*C1COC(*)C(*)C1*^*C1=CN=C(*)O1^*C*&*C1=CC=C(*)C=C1&*C1OC1*^*O^*C#N&*C(*)*&&*O&&*C&&&&*C(*)*^*C&&*O&&
*C&*C*&*C*&*C1=CC(=O)C2=C(O1)C(*)=C1N=C(C(=O)O)C=C(*)C1=C2&*C(=O)O&&*C(=O)O&&
*C1=CC=CC=N1&*C1=CC=CC=N1&&&
*C&*C*&*C*&*C*&*C*&*C=C*&*C*&*C=C*&*C*&*C*&*C*&*C*&*C*&*C*&*C*&*C(=O)C(=O)N1CCN(*)CC1&*C1=CC=C2OCOC2=C1&&&
*C&*C*&*C*&*O*&*C1=CC=C(*)C2=C1CCCC2&*S(=O)(=O)N1CCCC2=CC=CC=C21&&&
*C&*O*&*C1=CC=C(*)C(*)=C1&*C1=CC(=O)N2C(=N1)SC1=CC=CC=C12&&*O&&
*C&*C1=C(*)C2=C([NH]C=NC2=O)S1&*S*&*C1=CC=CC=C1&&&
*SC1=NC(N)=N[NH]1&*C*&*C*&*O*&*C1=CC=C2CCCC2=C1&&&
*C(*)=C&*C&&*C1CCC2(*)CCC3(*)C(CCC4C5(*)CCC(*)C(*)(C)C5CCC43*)C12^*C1COC(*)(C)O1&*C^*C&&&*C&*OC(*)=O^*C1=CC=C(*)C=C1^*C^*
*C&*O*&*C1=CC=CC=C1*&*C1=NN(*)C(=O)CC1&*C1=CC=CC=C1*&*C(=O)O&&&
*C&*C(*)C&*C*&*C(*)*&*NC(*)=O&*C(*)*^*NC(*)=O^*C*&*C*&*C*^*NC(*)=O^*NC(*)=O&*C(N)=O&*C(*)*&*C(*)*&&&*N&*C*&&*C*^*C1=C[NH]C=N
*C&*C(*)*&*NC(*)=O&*C(*)*^*C(*)=O^*C*&*C*&*C1=CC=CC=C1^*NC(*)=O^*OC(*)=O&&&*C(*)*&*C1=CC=CC=C1&*C*&&&*C1=CC=CC=C1^*NC(=O)
*C&*C*&*C1=C2C3=CC=C4[NH]N=NC4=C3CC2(*)CCC1=O&*C&&&
*C&*C1=CC=C(*)C(*)=C1&*O*&*C*^*C^*C*&&&*NC(*)=O&*C1CCCCC1&&&
*C&*C*&*C(*)*&*C&&*C(*)*^*C(*)*&*C*^*C(=O)N(*)*^*C(=O)N1CCCC1*^*O*^*C&*C(*)*&*C&&*C(*)*^*O*&&&*NC(*)=O&*C^*C(*)C^*C(*)*^*
*NS(*)(=O)=O&*C1=CC=C2CCCC2=C1&&*C1=CC=CS1&&
*C&*O*&*C1=CC=C(*)C(*)=C1&*Cl&&*C*^*C*&*NC(=O)N*&*C*&*C*&*N(*)C&*C&&&
*NC(*)=O&*C*&*OC(=O)C1=NC=C(*)C=C1*^*C1=CC=CC=C1^*Cl&&&&*Cl&&
*C&*C1=CC2=C(N=C1N1CC(*)C(*)C1)N(*)C=C(*)C2=O&*F&&*C(=O)O&*C(*)(C)C^*C^*N&&&&
*O&*C1=CC=C2OC(*)=CC2=C1&*C1=CC=C(*)C=C1&*O*&*C1=CC=C(*)N=C1&*C(*)(F)F&*F&&&
*C&*OC(*)=O&*C*&*C(*)*&*C&&*C*^*C*&*C=C(*)*&*C&&*C*^*C*&*C=C(*)*&*C&&*C*^*C*&*C=C(*)*&*C&&*C*^*C*&*C=C(*)*&*C&&*Br&&
*C&*C*&*N=C1SC(*)C(=O)N1*&*C*&*NC(*)=O^*C1=CC=C(*)C=C1^*C*&*C&*C1=CC=CO1&&&&&
*C&*C(*)*&*O&&*C1CCCC2=CC=C3OCOC3=C21&&
*NC(*)=O&*C*&*S*^*C*^*C1=CC=C(*)N=C1&*C*&*C(=O)O&*C1=CC=CC=C1&&&&&
*C=C&*C*&*N(*)*&*C&&*C*^*C1=CN=C2N=C(N)N=C(N)C2=N1&&&
*C&*C1=CC=C2OC(*)CCCCOC(*)C(*)CN(*)C(=O)C2=C1&*C*&*N(*)*^*C^*C&&*C(*)*&*C*^*C^*NS(*)(=O)=O^*C1=CC=C(*)C(*)=C1&&*C*^*C1=CC
*C&*C(=O)N(*)*&*C(*)=C(*)*&*C1=C(*)C(*)=CC=C1^*C1=CC=C(*)C(*)=C1^*F^*Cl^*F&&*C*&*Cl&*F^*C1CCCNC1&&&&&&&
*C1=CC=CC=C1&*C1=C(*)C2=NC=CC=C2S1&*C1=NCCN1&&&
*C&*S*&*C*&*C1NC(*)(*)C2C(=O)N(*)C(=O)C12&*NC(*)=O&*C*^*C1=CC=C(*)C=C1^*C1=CC=CC=C1&*OS(*)(=O)=O^*C&&*C&&&&&
*C&*C*&*C*&*C*&*O*&*C1=CC=CC(*)=C1&*C1=CN=CC(*)=C1&*O*&*C*&*C(*)*&*N&&*C*^*C(=O)O&&&
*NC(*)=O&*C*&*C*^*C1OC1*^*N1CCN(S(*)(=O)=O)CC1&*C(=O)N1CCCC1&*C1=CC=CC(*)=C1&&&*Cl&&&
*C&*C*&*N(*)CC&*C*&*C(*)*&*C&&*N*^*C1=CC=CC=N1&&&
C1=CC(=O)N=C(NN=C2CCCCC2)[NH]1&&&
*C(=O)NC1=NC=CS1&*C*&*C1=CC=C(*)C=C1&*Cl&&&
*C&*C1=CN2C(=O)C(*)=CC(*)=C2C(*)=C1*&*C1CCN(*)C1&*N(*)C^*F^*C&&*C(=O)O&&&*C1CC1&&
*C&*NC1=NN=C(S*)S1&*C1=CC=C(*)C(*)=C1&*O*&*C^*O*&&*C*&*C*&*O*&*C1=CC=CC(*)=C1&*C(*)(F)F&*F&&&
*C&*NN1C(*)=C(*)[NH]C1=S&*C1=CC=C(*)C=C1&*Cl^*C1=CC=CC=C1*&&*Cl&&&
*C&*N(*)C&*C*&*C1=C[NH]C(*)=N1&*C1=CC=CC=C1&&&
*Br&*C1=CC=C(*)C=C1&*C*&*O*&*C1=CC=C(*)C(*)=C1&*Br&&*C*^*N*&*C*&*C12CC3CC(CC(C3)C1)C2&&&
*C&*O*&*C1=CC=C(*)C(*)=C1&*C1=CN2CCCCC2=N1&&*NS(*)(=O)=O^*C&&&
*N&*C*&*C1=NC(=O)C2=CC=CC=C2[NH]1&&&
*C&*C1=CC(*)=CC(*)=C1&*C&&*S*^*C1=C(*)C(*)=C(*)C(=O)[NH]1&*C*&*S*^*C^*C*&&*I^*C1=CC=CO1&&&&&
*C&*C(=O)N(*)*&*C=C(*)*&*C#N^*C*&*C1=CN(*)N=N1^*C1=CC=CS1&*C*&&&*C*&*NS(*)(=O)=O&*C&&&
*C1=CC=CC2=C1CN(S(*)(=O)=O)CC2&*C1=CC=CC=C1&&*C1=CN=CN=C1&&
*OC(*)=O&*C*&*C*^*C*^*C1=CC=C(*)C=C1&*C(*)=O&*Br&*C1=CC=C(*)S1&&&*[N+](=O)[O-]&&&
*Cl&*C1=CC=C2C(*)=CC=NC2=C1&*N*&*C*&*C*&*C*&*C*&*N*&*C*&*C1=CC=CC=C1&&&
*C&*C1=NC2=CC(*)=C(*)C=C2[NH]1&*C1=N[NH]C2=CC(=O)C=CC2=N1&&*C&&
*C&*C*&*C&&*C(=O)N(*)CCC&*C1=CC(*)=CC(*)=C1&*C*&*N*^*NC(*)=O^*C1=CC=CC(*)=C1&*C1=CC=CC=C1&*NC(*)=O&&&*C*&*C*&*C*&*C*&*C*&
*C&*C(*)C&*C*&*C(*)*&*NC(*)=O&*C=C*^*C(=O)N1CCCC1*^*C1=CC=C(*)C=C1&*NC(*)=O&*OP(=O)(O)O&*C*&&&*C*&*C(N)=O&&&
*C&*S*&*C1=CC=C(*)C=C1&*C(*)(*)*&*O&&*C1=CC=CC=C1&*C1CCN(*)CC1^*C*&*C*&*C*&*NC(=O)N*&*C1=CC=CC=C1&&&
*C&*O*&*C1=CC=C(*)C(*)=C1&*C=C(*)*&*C#N^*O*&*C1=NC2=CC=CC=C2N1*^*C&*C*&&&*C*&*C(N)=O&&&
*C&*C*&*OC(*)=O&*C1=CC=C2OC(*)=CC2=C1&*C1=CC=C(*)C=C1&*O*&*C&&&
*C&*C1=CC=C2OC(*)CCCCOC(*)C(*)CN(*)C(=O)C2=C1&*C*&*N(*)*^*C^*C&&*C(*)*&*C*^*C^*NC(=O)N*^*C1=CC=C(*)C(*)=C1&&*C*^*C*&*Cl&*O
*C&*C*&*N*&*C1=C(*)C(=O)C2=C(N=C3C(*)CCN32)C1=O&*N1CC1&&*OC(*)=O^*C&&&
*C&*O*&*C1=CC=CC=C1*&*C(=O)N1CCN(*)CC1&*C*&*SC1=NC2=CC=CC=C2C(=O)N1*&*C*&*NC(*)=O&*C*&*C*&*C1=CC=C2OCOC2=C1&&&
*C&*C(*)*&*NC(*)=O&*C*^*C1=CC=C2C(=C1)C=CN2*^*C*&*S(*)(=O)=O&*C1=CC=CS1&*C&&&&&
*C&*O*&*C*&*C(*)*&*N*&*C*^*C1=CC=CC=C1^*C(*)*&&&*O&&*C*^*C1=CC=C2N=C(*)C(=O)N(*)C2=C1&*C1=CC=C(*)C=C1&*F^*NC(*)=O&&*C&&&
*C&*C(*)C&*C1=CC=CC=C1*&*NC(*)=O&*C*&*O*&*C1=CC=C(*)C=C1&*C=C1OC2=CC=CC=C2N(*)C1=O&*C&&&
*C&*C1=CC=C(*)C(*)=C1&*C(*)C&*C^*O*&&*C*&*C*&*O*&*C*&*C*&*N*&*C*&*C(*)*&*O&&*C*^*O*&*C1=CC=CC=C1&&&
*C&*C*&*C*&*C*&*C*&*OC(*)=O&*C1OC(*)C(*)C1*&*C*&*O^*C1=C2N=CN(*)C2=NC=N1&&*N^*O&&&&
*NC(=O)N1C=C2CCC3=CC=CC=C3C2=C1*&*C1=CC=C(*)C=C1&*O*^*C*^*C1=CN=CC=N1&*C1=CC=CC=C1&&&&&
*C&*O*&*C1=CC=C(*)C(*)=C1&*C=C*&*C(*)=O^*O^*C1CCC(=O)N1*&&&*C*&*C*&*C1=CCCCC1&&&
*C&*C*&*C*&*N(*)*&*C&&*C*^*C*&*C*&*C1=CC=C2C(=C1)C(=O)N(*)C(=O)N2*&*C*&*NC(*)=O^*Cl^*C1=CC=C(*)C=C1&&&*O&&&
*C&*C1=C2CC(*)(C)NC2=C(*)C(=O)[NH]1&*C&&*C*^*C1=CC=CC=C1*&*Cl&&&
*C(=O)O&*C1=CC(*)=C2C(=O)C=COC2=C1&*O&&&
*C&*C(*)*&*N*&*C*^*C1=CC=CC=C1^*C1=NOC(*)=N1&&&*C*&*C1=CC=CC=C1&&&
*C&*N(*)C&*C*&*C*&*C*&*C1=CC=C2C(=C1)CCCN2*&*NC(=O)N(*)C&*C&&&
*C&*O*&*C1=CC=C(*)C(*)=C1&*C1(*)C2=CC=CC=C2C2=NCCN21&*O^*O*&&*C&&&
*C&*C1=NC(*)=C(*)O1&*C1=CC=CC=C1&&*C*^*C*&*C*&*C1CC(=O)OC(*)C1&*O&&&
*C&*C1=CC=C2N=C(*)N(*)C2=C1&*C(*)*&*O^*NC1=NC=C(*)C=C1*&*C(*)(F)F^*S(*)(=O)=O&*F&*C1=CSC=N1^*Cl&&&&&&
*C&*C1=NC2=C([NH]1)C(*)=CC=C2&*C1=CC=CC(*)=C1&*C1=CC=CC(*)=C1&*NC(*)=O&*C*&*N1CCN(*)CC1&*C&&&
*C&*O*&*C1=CC=C(*)C=C1&*NC(*)=O&*C1=C2N=CC=C(*)N2N=C1&*C1=CN(*)N=C1&*C1CCN(*)CC1&*C&&&
*NC(*)=O&*C*&*SC1=NN=C(*)O1^*C*^*C1=CC=NC=C1&*C1=CC=CO1&&&&&
*C&*C*&*C1=C(*)N(*)C(=O)[NH]C1=O&*N&&*C(=O)N(*)*^*C*&*C(*)C^*NC1=NC=CC=C1*^*C&*C1=CC=CC(*)=C1&&&*F&&&
*C&*C*&*C1=CC=C2OC(*)=CC(=O)C2=C1&*N1CCN(*)CC1&*C*&*C1=CC=CC=C1&&&
*C(N)=O&*C*&*C(*)*&*NC(*)=O&*C(*)*^*C(=O)O^*C*&&&*C1=C[NH]C2=CC=CC=C12^*NC(*)=O&&*C(*)*&*C*&*C1=C[NH]C2=CC=CC=C12^*NC(*)=O&&*C(
*C&*C1=CC=CC(*)=C1&*NC1=NN=C(*)S1&*C*&*C1=CC=CC(*)=C1&*NC(=O)O*&*C(*)(C)C&*C&&&
*C&*C*&*OC(*)=O&*C1=C(*)C2=C(CCCC2)S1&*NC(*)=O&*C*&*S*&*C1=NN(*)C(*)=C1*&*C&&*C*^*C(*)C^*C^*C&&&&&
*C&*OC(*)=O&*C1=CC=C(*)C=C1&*NC1=NC(*)=C(*)S1&*N&&*C(*)=O^*C&&&
*C&*OC(*)=O&*C1=CC(*)=C(*)S1&*C&&*N*^*C1=CN=CC=N1&&&
*C&*C1=CN(*)N=C1&*C1CN(*)C1&*C*&*C*&*O*&*C1=CC=C(*)C=C1&*C#N&&&
*C&*C1=CC=C(*)C=C1&*C1=CC2=CN(*)C(=O)N=C2O1&*C1CC(*)C(*)O1&*O&&*C*^*O&&&
*C&*C*&*OC(*)=O&*C1=CC2=C(*)C(*)=C(*)C(*)=C2[NH]1&*Cl&&*Cl&*O*^*C^*O*&&*C&&&
*C&*O*&*C1=CC=CC(*)=C1&*NS(*)(=O)=O&*C1=CC=C2OCC(=O)NC2=C1&&&
*C&*O*&*C1=CC=C2C=C(*)C=CC2=C1&*C(=O)O&&&
*C&*C1=CC=C(*)C=C1&*C1=NN(*)C2=C1CCN(*)C2=O&*C(*)(F)F&*F^*C1=CC=C(*)C=C1&&*C1(*)CC1&*C*&*N(*)S(*)(=O)=O&*C&&*C&&
*C&*O*&*C(*)OC&*C*&*C1CN(*)CC(*)O1&*C*&*C1=CC=CN=C1^*C1=C2N=CN(*)C2=NC=N1&&*N*&*C(*)C&*C&&&
*N&*C1=CN=C(*)N(*)C1=O&*C1=CC=C(*)C=C1&*F^*C*&&*NC(*)=O&*C(*)*&*C*&*C1=CC=C(*)C=C1^*C(=O)O^*C1CCN1S(*)(=O)=O&&&*N&&&
*C&*C*&*C*&*NC(*)=O&*C(=O)N1CCCC1*&*C(*)*&*C&&*C(*)*^*O&&*C(*)*^*C*&*C(*)C^*NC(*)=O^*C&*C(*)*&&&*C*&*C1=CC=CC=C1^*NC(*)=O
*C&*N1C(=O)NC(*)(*)C1=O&*NS(*)(=O)=O&*C1=CC=C(*)C=C1^*C(*)(F)F^*C(*)(F)F&*F&*F&&&&&
*C&*C*&*OC(*)=O&*C*&*S*&*C1=C(*)C(=O)N(*)N=C1&*C(*)(F)F&*F^*C1=CC=CC=C1&&&&
*C&*O*&*C1=CC=C(*)C(*)=C1&*C1=C2C(*)=C(*)N(*)C2=NC=N1&*C1=CC=CC(*)=C1^*O*^*NC(*)=O^*S*^*C&*C&*C^*N&&&&&&&&
*C&*C1CN(S(*)(=O)=O)C1&*C1CCC(*)(*)CC1&*O&&*C1=CC=C(*)C=C1^*F&&&
*C1=CC=CC=C1&*C1N2CCCN12&&&
*C&*O*&*C1=CC=CC=C1*&*C1=CC=C2[NH]C(*)=NC2=C1&*C=C(*)*&*C#N&&*C1=CC=C(*)C(*)=C1^*F&&*O&&
*C&*C1=CC(*)=C2C(*)=NOC2=N1&*C(*)C&*C^*NC(*)=O&&*C1=CC=CC=C1*&*F&&&
*C(=O)N1CCN(*)CC1&*C1=CC=CO1&&*C1=NC2=CC(*)=NN2C(*)=C1^*C1=CC=CC=C1&&*C1=CC=CC=C1&&
*C&*O*&*C1=C(*)C(*)=C2C(=C1)CCC(*)C1=CC(=O)C(*)=CC=C12&*Br&&*O*^*C^*S*&&*C^*NC(*)=O&&*C&&&
*C(=O)N1CCN(*)CC1&*N1CCCC1(*)*&*C1=CC=CC=C1*^*C*^*Cl^*C*^*C*&&&*C(*)C1=CC=CC=C1&*C*&*C1=CC=CC=C1&*N1CCC2(CCCC2)CC1&&&&&
*C&*C*&*C*&*C*&*C1=NC(*)=C2N=CN(*)C2=N1&*N&&*C1=CC=CC=C1&&
*C=C1SC(=O)NC1=O&*C1=CC=C(*)C=C1&*O*&*C*&*C*&*C1CCCC1*&*C(=O)O&&&
*C(=O)O&*C*&*C1=CC=C2[NH]C3=C(CC4(*)C5CC6=CC=C(*)C7=C7C4(CCN5*)C3O7)C2=C1&*O&&*O&*C*^*C1CC1&&&
*C&*C*&*OC(*)=O&*C(*)*&*C&&*N(*)*^*C&&*C*^*C(*)*&*O&&*C1=CC=CC=C1&&
*C&*C*&*C*&*C*&*C*&*C*&*C(*)CCCCCC&*C*&*C*&*C*&*C(*)*&*O&&*C1CCC(*)O1^*C(*)*&*O&&*C*^*C*&*C*&*C*&*C(*)*&*O&&*C*^*C(*)*&*O
*C&*C1=CC=C(*)C=C1&*NS(*)(=O)=O&*C*&*C1=NC(*)C(=O)N(*)C2=CC=CC=C12&*NC(*)=O&*C*^*C1=CC=CC=C1^*C1=C[NH]C2=CC=CC=C12&&&&&
*C&*C=C(*)C&*C(*)=O&*C=C(*)*&*C&&*C1CC=CC2=CC(=NN=C2)C2=NC(=CS2)C(*)NC(=O)C(*)C1^*C&&*C&&
*C&*O*&*C1=CC=C(*)C(*)=C1&*OC(*)=O&*C*^*[N+](=O)[O-]^*C(=O)N1CCN(*)CC1&&&*C*&*C1=CC=C2OCOC2=C1&&&
*C&*C1=CC=C(*)C(*)=C1&*NC(*)=O&*C*^*S(=O)(=O)N1CCCCC1^*C*&&&*N1C(=O)NC(*)(C)C1=O&*C&&&
*C&*C*&*OC(*)=O&*C*&*N=C1NS(=O)(=O)C2=CC=CC=C2N1*&*C1CCCCC1&&&
*C&*C1=CC=C(*)O1&*C(*)=O&*C*&*C1=NC2=CC=CC=C2[NH]C1=O&&&
*C&*C(*)*&*C*&*O^*C(*)=O&&*C*&*C1CC2=C(C(=O)C(*)(*)C(=O)C2(*)*)C(=O)O1&*C&&*C*^*C(*)=O^*C^*C1=C(*)C(*)=C(*)C(*)=C1*&&*O^*
*C=NNC(*)=O&*C1=CC=C2OCOC2=C1&&*C1=CN=CC=N1&&
*C&*C1=CC2=C(N=C(*)[NH]2)C(*)=C1&*N1C=CN=C1&&*C*^*C1=C(*)C(*)=CC=C1&*F&&*F&&
*C&*O*&*C1=CC=C(*)C(*)=C1&*O*&*C^*NC1=NN=C(*)C2=CC=CC=C12&&*C1=CC=CC(*)=C1&*C#N&&&
*C&*C(*)C&*N=C1CCCCN1*&*C1=CC=C(*)C=C1&*N=N*&*C1=CC=CC=C1&&&
*C&*C1=C(*)N(*)C(*)=C1&*C(*)=O&*C*^*C^*OC(*)=O&&*C1=CC=C(*)C(*)=C1^*C1=C(*)N(*)C(*)=C1&*F&*C&&*C(*)=O&*Cl^*C&&*C&&&&
*C&*C*&*C*&*C*&*C*&*C*&*C*&*C*&*C*&*C*&*C*&*C*&*SC1=NC(*)=C2C=NN(*)C2=N1&*N&&*C*^*C(=O)N(*)C&*C&&&
*C&*C1=CSC(*)=N1&*C*&*NC(=O)C1=NC(=O)C2=C([NH]1)SC=C2*&*C*&*C1=CC=CC=N1&&&
*C(*)=O&*C=C*&*C1=CC=C(*)C=C1^*C1=CC=CC=C1^*O&&&&&
*C=C&*OC(*)=O&*C(*)*&*C&&*N*^*C1=CC=C(*)C=C1&*S(=O)(=O)N1CCOCC1&&&
*C&*C*&*C*&*C*&*OC(*)=O&*C1COC2C(*)COC12&*OC(*)=O&*C(*)*&*NC(*)=O&*C*^*C(*)C^*N&*C&&&&&
*Cl&*C1=CC=C(*)C(*)=C1&*O*&*C*^*Cl^*C*&&&*N1N=CC2=CC=CC=C21&&&
*C(=O)N1CCOCC1&*C1CCN(C(=O)N2CCCSCC2)CC1&&&
*C(=O)O&*C*&*C*&*C(=O)N1N=C(*)CC1*&*C1=C(*)C(*)=CC=C1&*Cl^*C1=CC=C(*)C=C1&*Cl^*O*&&&*C*&*C1=CC=CC=C1&&&
*C&*C*&*C*&*C*&*N1C(=O)C2=NC=NC=C2N1*&*C*&*C1=CC=C(*)C(*)=C1&*Br&&*Cl&&
*S(N)(=O)=O&*C1=CC=C(*)C=C1&*C1=NN(*)C(*)=C1&*C(*)(F)F&*F^*C1=CC=C2C=CC=CC2=N1&&&&
*C&*C1CN(*)CC(C)N1&*C*&*C(*)=O&*C1=CC=CC2=CC=CC=C12&&&
*C&*C1=NOC(*)=C1*&*C1=CC=CC=C1&&*C(=O)NC1=NN=C(*)S1^*C1=CC=CO1&&&
*O&*C1=CC=C(*)C=C1&*C1=CC2=C(*)C(*)=NN2C=C1&*C1=CC=CC=C1&&*C1CCCN(*)C1^*C*&*C1=CC=CC=C1&&&
*C&*O*&*C1=CC=C2C=C(*)C(=O)OC2=C1&*NC(*)=O&*C*&*C1CCC(*)CC1&*NC(*)=O&*C*&*C1=CC=C(*)C=C1&*C(*)(F)F&*F&&&
*C&*C*&*C(*)*&*C*&*C(*)*^*C(=O)O^*C*&&&*C(*)C^*NC(*)=O^*C&*C(*)*&&&*C*&*C1=CC=CC=C1^*NC(*)=O&&*C1CCCCN1&&&
*C&*C*&*OC(*)=O&*C1=C(*)C2=CC=CC=C2S1&*N1N=NN(*)C1=O&*C*&*C&&&
*C(N)=O&*C1=CC=C2CC3=CC=CC(*)=C3C(=O)C2=C1&*N&&&
*C&*C*&*C*&*C*&*C*&*C(*)(*)C&*C&&*C1=CCC2C3CCC4N(*)C(=O)CCC4(*)C3CCC12*^*C&&*C&*C&&
*C&*C1=CC=C(*)O1&*C=C1SC(N2CCCCC2)=NC1=O&&&
*C&*C*&*C(*)*&*NC(*)=O&*C1=CC=CC=C1^*SC1=NC(=O)C(*)=C(*)[NH]1&&*O&&*C*^*C1=CC=CC=C1*&*Cl&&&
*C&*C(*)(C)C&*O*&*C1=CC=CC(*)=C1&*NC(=S)N*&*C*&*C*&*C1=C[NH]C2=CC=CC=C12&&&
*C&*C*&*C*&*C*&*C*&*C*&*C*&*C*&*C*&*C*&*C*&*C*&*C*&*C*&*C*&*C1=C(*)C=C2C(=O)C(*)CC2=C1&*C&&*O&&
*NC(*)=O&*C*&*OC(*)=O^*C1=CC=C(*)C=C1^*C1=COCCO1&*Cl&&&&&
*C1=CC=C2SC3C4=CC=CC=C4SCC3C(=O)C2=C1&*O&&&
*C&*O*&*C1=CC=C(*)C=C1&*NC1=NC(=O)C2=C(N=C(*)[NH]2)[NH]1&*C1=CC=C(*)C=C1&*Br&&&
*C&*C1CC2CCC(C1)N2*&*NC(*)=O&*C1=C2N=C(N3CCC(*)CC3)C=CN2N=C1&*F&&&
*C&*C(*)C&*NC(=O)O*&*C1=CC=C2C3=CC=CC=C3C(*)C2=C1*&*Cl&&*Cl&&
*C&*OC(*)=O&*C=C(*)*&*C#N&&*C1=CC(=O)N2C=CC=C(*)C2=N1^*C1CCN(*)CC1&*C&&&
*C&*C1(*)NC(=O)NC1=O&*C*&*C#C*&*C1=CN=CC(*)=C1&*C#N&&&
*C&*C1=CC=C(*)C(*)=C1&*C(*)*&*C(=O)N1CCCCCC1^*F&*C1C(=O)N(*)C(=O)N(C)C1=O&&*C&&&
*C&*O*&*C1=CC=C(*)C(*)=C1&*C*&*C*^*O*^*C(*)=O&*C&*C=C(*)*&&&*O&&*C(=O)O&&
*C1=CN=C(N)N=C1&*C1=CC=C(*)C(*)=C1&*C1=CC=CC=C1*&*NS(*)(=O)=O^*F^*C1=CC=NC=N1&&&&&
*C#N&*C1=CSC(*)=C1*&*C1=N[NH]C2=CC=CC=C12&&*NC(*)=O^*C*&*C*&*C1=CC=CC=C1&&&
*C&*C1=NN(*)C2=C1CCN1C(*)=NN=C21&*C&&*C&&
*C&*O*&*C1=CN=C2C(=C1)OC(=O)C1=C2C=C(*)C(*)=C1&*O&&*C1=CC=CC=C1&&
*C&*C1=CC=C(*)C(*)=C1&*O*&*C*^*C(*)C^*NC(*)=O&*C&*C1=CC=C(*)C=C1&&&*N1CCOCC1=O&&&
*C&*OC(*)=O&*C*&*C=C*&*C1=CC=CC=C1*&*C1CCN(S(*)(=O)=O)CC1&*O*&*C*&*C1=CC=CC=C1&&&
*NS(*)(=O)=O&*C1=CC=CC(*)=C1&*NC1=NC=NC2=C1C(*)=CS2^*C1=CC=CC=C1^*C1=CC=CC(*)=C1&&&*C(*)(F)F&*F&&&
*C&*C1=CC=CC(*)=C1*&*NC(*)=O&*C*^*C^*SC1=NN=C(*)N1*&&&*C*&*O*^*C1=CC=CC2=CC=CC=C12^*C1=CC=CC=C1&&&&&
*C&*C1CN(*)CC1*&*NC(*)=O&*C1CC1^*C1=CC=C(*)C=C1&&*C=C*&*NC(*)=O&*C1=CC=CC=C1*&*N&&&
*C&*C*&*C*&*OC(=O)N1CCN(*)CC1&*C1=C(*)C(=O)C1=O&*N1CCN(*)CC1&*C1=CC=CC=C1&&&
*C&*C(*)C&*C=C1CCC2C3CCC4CC5=NC6=CC=CC=C6N=C6CC5(*)C4CC3CCC12*&*C&&*C&&
*C&*C(*)C&*C*&*C1=N[NH]C2=NC3=C(CCCC3)C(=O)N12&&&
*C&*C*&*C(*)*&*C&&*NC(=O)N*^*C1=CC=CN=C1N1CCCC1&&&
*C&*O*&*C1OC(*)C(*)C1*&*O&&*N1C=CC(=O)[NH]C1=O&*C(*)*^*O*&*C1=CC(*)C(*)C(*)O1^*C(N)=O^*NC(*)=O&&&*C*^*O^*C1=CC=CC=C1&&*O&&&&
*C&*O*&*C1=CC=C2C=C(*)C=CC2=C1&*C(*)(*)*&*C&&*O&*C=C*^*C1=CC2=C(C=C1*)OCO2&*O&&&
Cl[N+]1=CC=C2CNCCC2=C1&&&
*C&*NC(*)=O&*C1=CC=C(*)C(*)=C1&*NC1=NC=NC2=C1C=CS2&&*O*^*C*&*C*&*C1=CC=CC=C1&&&
*C&*C1CC2OC2CC2C1*&*O*&*C1CCC(*)C(*)C1&*C1=CC=C2CCN(*)C2=C1&*C#N^*NC(*)=O&&*C*&*N&&&
*N&*C1=CN=C(*)C=N1&*C1=CC=C(*)C(*)=C1*&*C1CCC1&&*O*^*C*^*F^*C*&&&*C*&*N&&&
*C#N&*C*&*C*&*C(=O)N(*)*&*C*&*OC(*)=O^*C1=CC=CC=C1^*C1=CC=C(*)C(*)=C1&&&*S(=O)(=O)N1CCOCC1&&*Br&&
*C&*C(*)C&*OC(*)=O&*C*&*C*&*C(=O)N1CCN(*)CC1&*C*&*C*&*C*&*C*&*C1=CC=CC2=CC=CC=C12&&&
*C&*C*&*OC(*)=O&*C1=C(*)NC(*)NC(=O)N1&*C1=CC=C(*)C(*)=C1&*F^*C1=CC=CC=C1&*F&&&&
*NC(*)=O&*C*&*C*^*C1=CC2=CC=CC=C2S1^*C(*)*&&&*N*&*C1=CC=C(*)C=C1^*[N-][N+]#N^*C(*)(F)F&&&*F&&&
*C&*C*&*C*&*C*&*N*&*C1=C(*)N(*)C2=CC=CC=C2C1=O&*NC(*)=O&*C*^*C1=CC=C(*)C=C1^*C1CCCO1&*C&&&&&
*C&*O*&*C1=CC=NC(*)=C1&*N(*)*&*C*&*C*^*C1=CC=CC=N1^*C1CCCCC1*&&&*NC(*)=O&*C(*)*&*C*&*C*^*C1=CC=CC=C1^*C(=O)O&&&&&
*C&*C*&*O*&*C1=CC=CC=C1*&*NC1=NC(*)=C(*)S1&*C1=CC=C2C=CC=CC2=C1&&*C*^*C1=CC=CC=C1&&&
*C1=CC=CN=C1&*C1=NOC(*)=N1&*C1=CC=C(*)N=N1&*N1CCOCC1&&&
*C&*C1=CC2=C(*)C=CC(*)=C2O1&*NC1=NC(N*)=NC(*)=C1&*C^*[N+](=O)[O-]&*C*&&*C1=CC=CS1&&&
*C&*C1CC(C)CN(*)C1&*C*&*C(=O)N1CC2=CC=C(*)C=C2C1&*NS(*)(=O)=O&*C1=CC=C(*)C(*)=C1&*O*&*C(*)(F)F^*F^*F&&&&&
*C&*C*&*C(*)*&*C&&*C(*)*^*O&&*C1=CC=C(*)C=C1^*O*&*C*&*C(*)*&*O&&*C*^*N*&*C*&*C*&*C*&*NC(*)=O&*C*&*C*&*C1SCCCS1&&&
*C&*C*&*N(*)CC&*C*&*C*&*N(*)*&*C*&*C^*C*&&*C1=CSC(*)=N1&*C1=CC=C(*)C=C1&*O*&*C*&*C1=CC=CC=C1&&&
*N&*C(*)*&*C*&*C*^*C(=O)O^*C*&&&*C*&*NC(*)=O&*C*&*I&&&
*C&*C(*)*&*C(*)*&*C(*)=O^*N1CCN(*)CC1^*C1=CC=C(*)C=C1^*C1=CC=CC=C1^*C&*C(*)(F)F&&&&&*F&&&
*C&*C*&*NC(*)=O&*C1NC(*)C(*)C1*&*C1=CC=C(*)C(*)=C1&*F^*C(=O)O&*F&*O&&&&
*S(=O)(=O)N1CCCC2(CCNC2)C1&*C1=CC=CC=C1&&&
*C(=O)O&*C*&*C1=C2C(=CC=C1)C1(CCS2(=O)=O)NC(=O)N(*)C1=O&*Cl&&&
*C&*C*&*C*&*C*&*C*&*C*&*C*&*OC(*)=O&*C1=CC(*)=C2C(=O)C(*)=C(*)OC2=C1*&*C1=CC=C(*)C(*)=C1&*O^*O*&*O^*C^*O*&&&&*C^*O*&&*C&&
*N1CCCC1=O&*C1=CC=C(*)N=N1&*C*&*C*&*C*&*C*&*C1=CC=C2CN(*)CCC2=C1&*O&&&
*NC(=O)C(*)=O&*C1CC1&&*C1=C[NH]C2=CC=CC=C12&&
*C&*O*&*C1=CC=CC(*)=C1&*C1=CN(*)N=N1&*C*&*N(*)*&*C1=CC=C(*)C=C1&*S*^*C1CCCC2=CC=CN=C21^*C&&&&&
*C&*OC(*)=O&*C1=CC2=C(C=C[NH]2)C2=C1[NH]C1=C(C(*)=NN1*)C2=O&*C*&*C*^*C^*N(*)C&&&*C&&&
*C&*C(=O)N(*)*&*C*&*C1=CC=C2OCCCOC2=C1^*C1=CC=C(*)C(*)=C1&&*Cl&&*Cl&&
*C&*C*&*OC(=O)C1=NC(*)=C2C=CC=CC2=N1&*N*&*C1CCCCC1&&&
*C&*C*&*O*&*C1=CC=C(*)C=C1&*NC(*)=O&*C1=C(*)N2N=C(*)C(*)=C2N=C1&*C1=CC=CC=C1&&*C&*C&&
*NC(*)=N&*C*&*C*^*C1CC1^*C*&&&*NC(*)=O&*C(*)*&*C*&*C(=O)O^*NC(*)=O&&*C(*)*&*C*&*C1=CC=CC=C1^*NC(*)=O&&*C(*)*&*C*&*C1=C[NH]C=
*C&*NC(*)=S&*C1=CC=C(*)C=C1&*C1=CN(*)C=C1C(C)=NNC(N)=S&*C&&&
*C1=CC=C2OCC(=O)NC2=N1&*C*&*N*&*C*&*C*&*C1=CC=NC=C1&&&
*C&*O*&*C1=CC(*)=C(*)C(*)=C1&*NS(*)(=O)=O&*C*^*O*^*C*&*C^*O*^*C1=CC=C(*)C=C1&&&*C&*F&&&&&
*C&*C1=CC=CC(*)=C1&*C=C1C=C(*)OC1=O&*C1=CC=CC(*)=C1&*Cl&&&
*C&*C1=CC=CC(*)=C1&*C1CC(=O)N(*)CC2=C1C(=O)C1=CC=CC=C21&*C1=CC=C(*)C=C1&*N&&&
*NC(=S)N1CCCC2=CC=CC=C2C1&*C1=CC=CC=C1&&&
*C&*C1=CC=C(*)C(*)=C1&*C&&*C*^*C1=CC=C2SCCN(*)C2=C1&*NC(*)=O&*C*&*C*&*C(=O)N1CCOCC1&&&
*O&*C1=CC=C(*)C=C1&*C*&*C*&*C*&*C1=CC=CC=C1*&*O&&&
*C&*O*&*C1=CC=C(*)C(*)=C1&*NC(=O)NC1=NC(S*)=N[NH]1&*C*^*O*^*C(=O)N1CCCC1*&*C&*C1=CC=CO1&&&&&
*NC(*)=O&*C*&*C*^*C1=CC=C2C(=O)C3=C(C=CC=C3*)S(=O)(=O)C2=C1^*N1CCOCC1&*F&&&&&
*C&*C(=O)N(*)C1=NC2=CC=C(*)C=C2S1&*C*&*C1=CC=CN=C1^*C1CCN(S(*)(=O)=O)CC1&&*C&&&
*NC(=N)N&*C*&*C*&*C*&*C(*)*&*NC(*)=O&*C*^*C(=O)C1=NC=CS1^*NC(*)=O&&&*C(*)*&*C*&*C(N)=O^*NC(*)=O&&*C(*)*&*C*&*C1=CC=CC=C1^
*C&*O*&*C*&*C*&*C1CCN(*)CC1&*N*&*C1=CC2=NC=NC(*)=C2C=C1*&*NC1=N[NH]C(*)=C1&*C*^*O*^*NC(*)=O&*C&*C1=CC=C(*)C(*)=C1&&&*Cl&&*Cl&&
*C&*NC1=NC(*)=C(*)S1&*C1=CC=CC(*)=C1&*F^*NC(*)=O&&*C1=CC=CC(*)=C1&*C*&*C*&*NC1=NC=NC2=C1C=NN2*&*C(*)C&*C&&&
*[N+](=O)[O-]&*C1=CC=C(*)C=C1&*C1=NC(*)=C(*)[NH]1&*S*&*C*^*C1=CC=C(*)C=C1^*C(*)*&*Cl&*O&&&&*C*^*O&&&
*C&*C1=CC=C(*)C=C1&*C*&*NC(*)=O&*C1=NN(*)C(*)=C1*&*Cl&&*C&*C&&
*C&*NC(*)=O&*C1=CC=C(*)C=C1&*NS(*)(=O)=O&*C*&*OC(*)=O&*C*&*NC(*)=O&*C1=CC=C(*)C=C1&*Br&&&
*C&*C1=C(*)OC=C1&*NC(*)=O&*C1=CC=CC(*)=C1&*S(=O)(=O)N1CCOCC1&&&
*C&*NC1=NN=C2C=C(*)C=C(*)C2=N1&*C1=CC=C(*)C(*)=C1&*NC(*)=O^*C1=CC=C(*)C=C1^*C1CCN(*)CC1^*Cl^*C*&*C(*)(C)C&&&*N1CCCC1&*C&&&
*C&*C*&*C1=CC(*)=C(*)S1&*C(=O)N1N=C(*)SC1(*)C&*C^*C&*C&&&&
*C&*C*&*C*&*C*&*OC(*)=O&*C(*)*&*C&&*NP(=O)(O*)O*^*C*&*C1CC(*)C(*)O1^*C1=CC=CC=C1^*C1=CN(*)C(=O)[NH]C1=O&&&*F^*O&&&&
*C&*C1=CC=CC(*)=C1*&*C&&*C1=C(*)C=C2C(*)=C(*)C(=O)[NH]C2=C1^*O*&*C*^*NC(=O)N1CCN(*)CC1^*C*&*C1=CC=CC=C1^*Cl^*O&&&&&&&
*C&*OC(*)=O&*C*&*C(*)=O&*C1=CC=C(*)C=C1&*O*&*C*&*C1=CN(*)N=N1&*C1=CC=C(*)C(*)=C1&*O*&*C(*)C^*O*^*C&*C&&&&&
*C1=CC=CC=C1&*C*&*C1CCN(*)CC1&*N*&*C1CCCCC1&&&
*C&*C*&*O*&*C1=CC=C(*)C=C1&*C1=CN(*)C=C1*&*C1=CC=C(*)C(*)=C1&*C(=O)O^*C#=C*&*O^*C1=CC=CC(*)=C1&&&*O&&&
*C&*C(*)(C)C&*OC(=O)N1CC2CC(C1)C1=CC(=O)C=CC1=N2&&&
*C1=CC=C2C(=C1)C(=O)C(=O)N2*&*C*&*C1=CC=CC=C1*^*C1CCCN1S(*)(=O)=O^*F&*C*&&&*O*&*C1=CC=CN=C1&&&
*C&*C(*)C&*C1=CC=C(*)C=C1&*O*&*C*&*C(*)*&*C&&*N1CCN(*)CC1^*C*&*C1=C(*)C(*)=CC=C1&*F&&*F&&
*C(=O)NS(=O)(=O)N1CCC1&*C1=C(*)C=C(*)C(*)=C1&*C1CC1&&*O*^*C*^*F^*C1CC2CC2C1&&&&&
*C(=O)O&*C*&*C1=CN(*)N=C1*&*C1=CC=CC=C1&&*C1=CC=C(*)C=C1^*C(*)(F)F&*F&&&
*C&*C1=NC2=C(C(=O)[NH]N2*)C(*)S1&*C1CCCC1&&*C1=CC=CC(*)=C1^*F&&&
*C&*C*&*OC(*)=O&*C*&*C*&*C(*)*&*NC(=O)O*&*C*^*OC(*)=O^*C1=CC=CC=C1&*C1=CC=C(*)C(*)=C1&&&*C=N*&*C1=CC=C(*)C=C1^*O*^*Cl&*C*&
*O&*C1CNC(*)C(*)C1*&*O*&*C*^*O^*C1=CC=C(*)C=C1&&*O^*O*&&&*C*&*C*&*C1=CC=C2C=CC=CC2=C1&&&
*Br&*C1=CC=CC=C1*&*C*&*C*&*C*&*N1CCCC1&&&
*C&*O*&*C1=CC(*)=C(*)C(*)=C1&*C1=C(*)C2=CC=CC=C2S1&*C*^*C=O^*NC(=O)N*&&*O^*C1=CC=C(*)C=C1&&&*Cl&&&
*C&*C(*)C&*C1=CC=C2NC3(CCC4=CC=CC=C4C3)CC2=C1&&&
*O&*C1=CC=CC(*)=C1&*C*&*N(*)*&*C*&*C1=CC=CC=C1^*C*&&*C(*)*&*O&&*C1=CC=C(*)C(*)=C1^*O&&*C*^*N1CCCCC1&&&
*C1=CC2=CC=CC=C2C(=O)[NH]1&*N*&*C1=CC=CC(*)=C1&*C(*)(F)F&*F&&&
*C&*C*&*C*&*C1=CC(*)=C2N=C(*)N(*)C2=N1&*C&&*C&*C*^*C1=CC=C(*)C=C1&*C1=C(*)C2=CC=CC=C2S1&*C(=O)NS(*)(=O)=O&*C1=CC=CC=C1&&&
*NC(*)=O&*C1=CC=C(*)C(*)=C1&*F^*C1=CC=CC=C1&*NC(*)=O&&*C1=CC=CC=C1&&&
*C(=O)O&*C*&*C1=CC=CC=C1*&*O*&*C*&*C1=CC=C2C(=NN3C(*)=CC(*)=C3*)C=C[NH]C2=N1&*C1=N[NH]N=N1&&*C1=CC=CC=C1&*Cl&&
*NC1=NC2=C(O1)C1=C(C=C2)C(=O)C2=CC=CC=C2C1=O&*C*&*C*&*C*&*N1CCOCC1&&&
*F&*C1=CC=C(*)C=C1&*ON1CCC(*)(*)CC1&*F&&*C*^*C1=CC2=NON=C2C=C1&&&
*C&*C*&*C(=O)NC1=NN=C(*)S1&*C1=CC=C(*)C(*)=C1&*S(=O)(=O)N1CCOCC1&&*N1CCCC1&&
*C&*O*&*C1=CC=CC=C1*&*C(=O)N(*)*&*C*&*NC(*)=O^*C(*)*^*C1=CC=CO1&*NC(*)=O&&&*C1CCCC1^*C1=CC=NC=C1&&&&
*C&*C*&*C*&*C*&*C(*)*&*OC(*)=O&*C^*C1CC(*)C2(*)C3=C(CCN2C1=O)C1=CC=CC=C1[NH]3&&*OC(*)=O&*C*^*C^*C&&&&&
*C&*O*&*C1=CC=C(*)C(*)=C1&*C=C1C(=O)NC2=CC=C(*)C=C12&*Br^*O&&&&
*C&*C*&*C*&*C*&*C1CCC(*)CC1&*NC(*)=O&*C(*)*&*C*&*C#N^*OC(*)=O&&*C*&*O*&*C1=CC=CC=C1&&&
*C&*OC(*)=O&*C(=O)N1CCC(*)CC1&*C*&*SC1=N[NH]C(=O)N1*&*C1=CC=CC=C1&&&
*C&*C*&*C(*)*&*C&&*C(*)*^*NC(=O)O*&*C(*)(C)C^*C(=O)N1CCCC(*)C1^*C&*N(*)C1=NC2=CC=CC=C2[NH]1&&&*C*&*C1=CC=CC=C1*&*F&&&
*C&*O*&*C1=CC=C(*)C=C1&*C*&*NS(*)(=O)=O&*C1=CC=C(*)C=C1&*N1C(=O)CCC1=O&&&
*NC(*)=O&*C1=CC=C(*)C(*)=C1&*Br^*C1=CC=CC=C1&*O&&&&
*C&*C*&*C(*)*&*C&&*C(*)*^*NC(*)=O&*C^*NC(*)=O&&*C1OC(*)C(*)C1*&*C1=C2N=CN(*)C2=NC=N1&*N^*O&&&*O&&
*N&*C*&*C*&*C1=CC=C2C(=C1)C(*)=CC1=CC(*)=CC=C12&*Br&&*O&&
*C&*C*&*NC(*)=O&*C=C(*)*&*O*&*C*^*C(*)=O^*OC(*)=O&*C1=CC=CC=C1&*C&&&&&
*C(=O)N1C(*)CC2=CC=CC=C2C1*&*C1=CC=CC=C1&&*C*^*OP(=O)(O)O^*C*&&*N*&*C*&*C=C*&*C1=CC=CC=C1&&&
*[N+](=O)[O-]&*C1=CC=CC2=C1C(=NO)C(=S)C1=CC=CC=C1O2&&&
*NC(=O)N*&*C*&*C*^*C1=CC=C2N=CC(*)=NC2=C1^*N1CCOCC1&*C1=CC=CC=N1&&&&&
*C&*C*&*C*&*C*&*C*&*C*&*C*&*C*&*C*&*C*&*C*&*C*&*C*&*C*&*OP(*)(=O)O*&*C*&*O*^*C*^*C*&*C*&*C*&*C&*C*&&&*C*&*C*&*C(*)*&*NC(=
*C(*)=O&*C1=CN(*)N=C1&*C1=CC=C(*)C(*)=C1^*C1=CC=C2C(*)=C(*)SC2=C1^*F&*C*&&*F^*C(=O)O^*F&&&&&&
*O&*C1=CC=C2CC3N(*)CCC45C2=C1OC4C(*)CCC35*&*O*&*C*^*O^*C1=CC=CC=C1&&*C*&&*C1CC1&&&
*C&*O*&*C1=CC=CC(*)=C1*&*C*&*N1CCN(*)CC1^*O*^*C1=CC=C(*)C=C1&*C&*C(=O)O&&&&&
*C&*O*&*C1=CN=CC(*)=C1&*C1=CC=C(*)C(*)=C1&*C1=CC=C2C(*)=C(*)C(=O)[NH]C2=C1&*O*^*F^*C(*)*^*C#N&&*C&&&&*C*^*O&&&
*C&*C1=CN(*)N=C1&*C1=NC2=C(*)C=CN=C2[NH]1&*C1=CC=C(*)C=C1&*O*&*C*&*C*&*N1CCCC1&&&
*C&*O*&*C1=CC=C(*)C(*)=C1&*Cl&&*C1=CC2=C(OCCN(*)C2)C(*)=C1^*O*&*C^*C*&&*C1=CC=CN=C1&&&
*C&*C(*)(C)C&*NC(=O)O*&*C1CC2C(=O)NC3(*)CC3C=CCCCCC(*)C(=O)N2C1&*C(=O)NS(*)(=O)=O&*C1CC1^*OC(=O)N1CC2=CC=CC=C2C1&&&&
*C&*C(*)*&*C(=O)O&&*C1C(=O)N(*)C2=CC=CC=C21^*C&&&
*C&*C*&*C*&*C*&*C(*)=O&*C1=C(*)C(=O)CC(*)(*)O1&*N*&*C*^*C^*C1=CC=CN=C1&&*O&&&&
*C&*O*&*C1=CC=CC(*)=C1&*C1=CC=CC(*)=C1&*C1=CN(*)C2=NC=NC(*)=C12&*C1=CC=CC(*)=C1&*C*^*N^*O&&&&&
*N1C(=O)N(*)S(=O)(=O)C2=CC=CC=C21&*C*&*C*^*C*^*C*&*C1=CC=C(*)C=C1&*N1C=CN=C1&*Cl&&&&&
*NC(*)=O&*C*&*C*^*C12CC3CC(CC(C3)C1)C2^*N1CCN(*)CC1&&&*C1=CC=C(*)C=C1&*F&&&
*C&*O*&*C1=CC=C(*)C(*)=C1&*N*&*C1CCC(*)CC1^*N1CCCCC1=O^*NC1=NC2=CC=CC=C2N2C=CN=C12&&&&&
*C&*C*&*C*&*C*&*C1=C(*)N(*)C(=O)C(*)C1&*C*&*NC(*)=O^*C(=O)N1CCOCC1^*C*&&*C^*C*&&&*C1=CCCCC1&&&
*C&*O*&*C1=CC=C(*)C=C1&*C(=O)N1N=C(*)CC1*&*C1=CC=CC=C1&&*C1=CC=CC2=CC=CC=C12&&
*C&*C*&*C*&*C*&*C(*)(*)*&*C*&*C*^*C(N)=O^*N1CCOCC1&&*C1=CC=C(*)C=C1&&*Cl&&&
*C&*O*&*C1=CC=C(*)C(*)=C1&*C*&*C1=CN=C(N)N=C1N^*O*&&*C*&*C*&*O*&*C*&*C1=CC=CC=C1&&&
*C&*O*&*C1=CC=C(*)C(*)=C1&*NS(*)(=O)=O&*C1=CC=C(*)C=C1^*C^*NC(*)=O&&&*C*&*C*&*NC(*)=O&*C1CCCCC1&&&
*C&*O*&*C1=CC2=C(C=C1*)N(*)C=C(*)C2=O&*C1=CC=C(*)C=C1&*C(*)(F)F^*C(*)=O^*F&*C^*O&&&&&&
*C&*C*&*C1CCCCN1S(*)(=O)=O&*C1=CC=C(*)C=C1&*OC(*)=O&*C*&*C(=O)N1CCOCC1&&&
*C&*O*&*C1=CC=C2N=C3CCCC(*)C3=C(*)C2=C1&*C&&*C1=CC=CC=C1&&
*C&*NC(=O)N*&*C(*)*&*C*&*C*^*P(=O)(O)O^*C*&&&*C*&*C(*)*&*N&&*C(=O)O&&
*C&*NC1=NC2=CC=CN=C2N2C(*)=NN=C12&*C1=CN(*)N=C1&*C&&&
*C&*NC(=O)C(=O)O*&*C1=CC=C(*)C=C1&*NC(*)=O&*C1=CC=C(*)C(*)=C1&*C&&*NC(*)=O^*C1=CC=C(*)C=C1&*Cl&&&
*C1=CC2C(CC(*)C3(*)C(*)CC(=O)C(=C)C23)C2(*)C(=O)C=CC2(*)C1=O&*C&&*OC(*)=O^*C*^*C^*C(*)*&&*O^*C&&*O&*C*&*C^*C&&&&&
*C&*C1=CC=C2C(=C1)C(*)=CN2*&*C*&*C=C(*)C#N^*C*^*C#N&*C(=O)O&&&&&
*C(=O)N1CCCCCC1&*C*&*C*&*NS(*)(=O)=O&*C1=CC=CC2=NSN=C12&&&
*NS(*)(=O)=O&*C*&*C1=CC=CC=C1^*C1=CC=C(*)C=C1&&*NS(*)(=O)=O&*C*&*C1=CC=CN=C1&&&
*NC(*)=O&*C1=CC=CC=C1&&*C1=C2C=CC=CN2C(*)=N1^*C1=CC=CC=C1&&&
*C&*ON=C(*)*&*C*&*C1=CC=C(*)C=C1^*C1=CC=C(*)C(*)=C1*^*Cl&*Cl&&&&*N*^*C*^*Cl^*C(*)*&&&*O&&*C*^*N*&*C(*)(C)C&*C&&&
*C&*C*&*C*&*C*&*C(=O)N(*)*&*C&&*C(*)*^*C*&*C1CCCCC1^*NC(*)=O&&*C(*)*&*C*&*C(*)C^*NC(*)=O^*C&*C(*)*&&&*C*&*C*^*NC1=NC=C[NH]1^
*NC(=O)C1=N[NH]C(=O)C2=CC=CC=C12&*C1CCCC2=CC=CC=C21&&&
*C(*)=C&*C&&*C1CCC2(*)CCC3(*)C(CCC4C5(*)CCC(*)C(*)(C)C5CCC43*)C12^*C(=O)O&&*C&*C&*OC(*)=O^*C(*)*^*C^*C*&&*C^*C^*N*&&&&*C&
*C(=O)O&*NC1=NC2=CC(*)=CC=C2C2=C1C=CS2&*C1CCCCC1&&&
*C&*C(*)C&*N*&*C1=CC=NC(*)=C1&*C1=CC2=NN(*)C(*)=C2C=C1*&*C1CC1&&*C(N)=O&*N&&
*C&*C(=O)N(C(CCl)=NC1=N[NH]C(=O)C=C1)N1N=C(*)C=C1*&*C&&*C1=CC=C(*)C(*)=C1^*Cl&&*Cl&&
*C&*C1=C(*)C=C2C(=C1)C(=O)C(*)=CN2*&*C(=O)O&&*F&*N1CCN(*)CC1^*C1=CC=CC=N1&&&
*C&*O*&*C1=CC=C(*)C(*)=C1&*NC(*)=O&*C1=CC=C(*)C(*)=C1^*C(*)(F)F^*C&*F&&*C1=C2C(=NN1*)C(=O)N(*)C2*&&*C&&*C(*)(C)C^*C^*C1=C
*N&*C*&*C1=CC=C(*)C(*)=C1&*NC(*)=O&*C(*)*^*O*^*N&*C*&&*C*^*C1=CC=CC=C1&*C1=CC=C(*)C=C1&&&*O*&*C*&*C1=CC=CC=C1&&&
*C1=CC=C2N=C3NC(=O)CN3CC2=C1&*O*&*C*&*C*&*C*&*C(=O)N1CCN(*)CC1&*C1=CC=CC2=C1C1=CC=CC=C1[NH]2&&&
*C1=NC(*)C(=O)NC2=CC=C3C=CC=C1=C23&*C*&*C*^*NC(=S)N*^*C1=CC=CC=C1&*C1CCCCC1&&&&&
*C&*C(*)C&*C1CC2(OC2*)C(=O)O1&*C1=CC=CC=C1&&&
*C&*C*&*NC(*)=O&*C1=C(*)N(*)N=N1&*C1=CC=C(*)C(*)=C1&*C^*N&*C&&&&
*C&*C(*)(C)C&*OC(=O)N1CCCC(*)C1&*C*&*OC(*)=O&*C1=CC=C(*)C(*)=C1&*N1CCOCC1&&*[N+](=O)[O-]&&
*C&*C*&*C(*)*&*C&&*C(*)*^*NC(*)=O&*C(*)*^*OC(*)=O^*N&*C1=CC=CC=C1&&*C*&&*S&&&
*C&*C1=C[NH]C2=C1C1(CCN(*)CC1)NC(=O)N2&*C1=CSC=C1&&&
*C&*NC(*)=O&*C1=C(*)N(*)N=N1&*N&&*C1OC(*)C(*)C1*^*C*&*O^*O&&&*O&&
*C&*OC(*)=O&*C1CC(*)C(*)O1&*C1=CN(*)C(=O)[NH]C1=O&*C^*C&&&&
*C&*C1=CC=C(*)C(*)=C1&*C1SCC(=O)N1*&*C*^*C^*C1=CC=CC(*)=C1&&&*Br&&&
*C&*C1=CC=C(*)C(*)=C1&*O*&*C*^*C^*C*&&&*OC(*)=O&*C*&*NC(*)=O&*C1=CC=C(*)C=C1&*S(N)(=O)=O&&&
*C&*C1=CC=C2CCN(*)CC2=C1&*NC1=NC2=C(*)C=CC=C2C(N*)=N1&*C1=CC=C(*)C=C1&*O^*O*&&*C*&*C*&*C*&*N1CC2=CC=CC=C2C1&&&
*C&*S*&*C1=C(*)SC=N1&*C(=O)N1CCCC1*&*C*&*NS(*)(=O)=O&*C&&&
*C#N&*C(=O)N1CSCC1*&*C(*)*&*N&&*C*^*C1CCCCC1&&&
*C&*C(=O)N1CCN(C2=NC(*)=NS2)CC1&*C*&*S(*)(=O)=O&*C1=CC=C(*)C=C1&*C&&&
*C&*C(*)*&*C*&*O^*C1=CN(*)C=N1&&*C1CCCN(*)C1=O&*NS(*)(=O)=O&*C1=CC=C2C=C(*)C=CC2=C1&*Cl&&&
*C&*O*&*C1=CC=C(*)C(*)=C1&*C1=NOC(*)=N1&*C1=CC=CC=C1*^*O*^*[N+](=O)[O-]&*C1CCCC1&&&&&
*C&*O*&*C1=CC2=NC=CC(*)=C2C=C1*&*O*&*C1=CC=NC(*)=C1^*O*^*NC(*)=O&*C&*C1=CC=NC=C1&&&&&
*C1=CC(=O)N2CCSC2=N1&*C1CCCN(*)C1&*C*&*O*&*C1=CC=CC=C1*&*F&&&
*C&*O*&*C1=CC2=NC=NC(*)=C2C=C1*&*NC(=O)N1CCCN(*)CC1&*C1=CC=C(*)C=C1^*O*^*O*&*C*&*C1=CC=CC=N1&*C*&&&*N1CCCC1&&&
*C&*C*&*C*&*C*&*C*&*C=C*&*C*&*C=C*&*C*&*C*&*C*&*C*&*C*&*C*&*C*&*C(*)*&*O&&*C(*)*^*C&&*N1CCCNCC1&&
*C&*C*&*OC(*)=O&*C*&*SC1=NC2=CC(*)=CC=C2C(=O)N1*&*[N+](=O)[O-]&&*C*^*C1=CC=CC=C1&&&
*C&*SC1=NC(N)=NC2=C1N=CN2*&*C*&*C*&*C*&*C*&*OP(=O)(O)O*&*C*&*C*&*C*&*C(=O)O&&&
*C&*O*&*C1=CC=C(*)C2=CC=CC=C12&*C1=CSC(*)=C1&*NC(*)=O&*C1=C(*)C(*)=C(*)C(*)=C1&*O*&*C^*O*&&*C^*O*&&*C^*O*&&*C&&&
*C#N&*C(=O)N1CCN(C2=NC(*)=CS2)CC1&*C*&*C*&*C*&*O*&*C1=CC=CC=C1&&&
*C&*C1=C(*)N(*)N=C1&*C(=O)NC1=NN=CS1&&*C&&
*C&*O*&*C1=CC=C(*)C(*)=C1&*C(=O)N1CCN(S(*)(=O)=O)CC1&*C1=CC=C(*)C=C1^*O*^*C&*C1CCN(*)CC1&&&*C&&&
*F&*C(*)(F)F&*C1=CC(*)=CC(*)=C1&*C(*)*&*F^*C(*)(F)F&*C*^*F&*C1=C[NH]C2=CC=CC=C12&&&&&
*C&*C1=CC(*)=C(*)C(*)=C1&*C&&*OC1=NC=CC=C1*^*N=C(*)NO^*C^*C*&&&*C1=CC=CO1&&&
*C&*C1=NN(*)C(*)=C1*&*C*&*NC(*)=O^*C^*C*&&*[N+](=O)[O-]^*C1=CC=CC=C1*&&&*Cl&&&
*C&*C*&*OC(*)=O&*C*&*C1C2CC3=CC=CC=C3C(C2)N2C(=O)N(*)C(=O)N12&*C1=CC=C(*)C(*)=C1&*O&&*O*^*C&&&
*NC(=O)NC1=NC(*)=CS1&*C1=CC=CC(*)=C1&*C(*)(F)F^*C1=CN=CC=N1^*F&&&&&
*C&*O*&*C*&*C(*)*&*C&&*C1=C2OCC(*)N(*)C2=CC=C1^*C1=CC=C(*)C=C1&*O*^*O^*C*&&&*OC(*)=O&*C&&&
*C&*C*&*C*&*C*&*C*&*C*&*C*&*C*&*C*&*C*&*C*&*C*&*C*&*C*&*C*&*C*&*C*&*NC(*)=O&*C1(*)CCCCC1&*NC(*)=O&*C*&*C*&*C*&*C*&*N(*)CC
*C&*C1=CC=C(*)C=C1&*NC(=O)C(=O)NNC(*)=O&*C1=CC=CC=C1*&*Br&&&
*C&*C1=NC2=C(*)C(*)=NN2C(*)=C1&*N*&*C1CCN(*)CC1^*C^*C*&&*C1=CC=CC=C1^*C1=CC=C(*)C=C1&&&*Br&&&
*C&*C*&*N(*)*&*C*&*C*^*C*^*NC(*)=O&*C*&*C*&*O*&*C1=CSC(*)=N1&*C&*C1=CC=C2C(=C1)OC1=CC=C(*)C=C12&&&*F&&&
*C&*C*&*O*&*C1=CC(*)=C(*)C(*)=C1&*NC(*)=O&*C1=CC=C(*)C(*)=C1^*C(*)(C)C^*C&*C^*NS(*)(=O)=O&*NC1=NC=NC2=CC=C(*)N=C12&&*C&*C
*C&*C(*)C&*C1=CN(*)C2=NC=NC=C12&*C(*)=O&*C1=CN=CC(*)=C1&*NC(=O)C1=NC=C(*)[NH]1&*C#N&&&
*C&*S(*)(=O)=O&*C1=CC=C(*)C=C1&*C1=CC(*)=C(*)[NH]1&*C#N&&*N1CCCCC1&&
*C&*C(*)=O&*C1=CC=C(*)C=C1&*O*&*C*&*C*&*C(=O)N(*)*&*C&&*C*^*NC(*)=O&*C1=CC=CC=C1*&*Cl&&&
*C&*C(*)*&*O*&*C1CC2OC(*)N(*)C(=O)C2(*)C1^*C1=CC=CC=C1^*C1=CC=CC=C1&&&&*O&*C&&
*C&*C*&*N(*)S(*)(=O)=O&*C1=CC=CC=C1*&*O*^*C^*C1CCC2C(=CCCC2(*)C)C1&&&*C&&&
*C&*NC(=O)NC1=NC2=CC=C(*)C=C2[NH]1&*O*&*C1=CC=C(*)C=C1&*NC(=O)N*&*C1=CC=C(*)C(*)=C1&*C(=O)N(*)C&*C^*O*&&*C&&&
*C&*O*&*C1=CC(*)=C(*)C(*)=C1&*C1C2=CC3=C(C=C2C(*)C2C(=O)OCC12)OCO3&*S*^*O*^*C1=CC=C(*)C=C1&*C^*O*^*F&&&*C&&&&&
*NC(=N)N&*C1=CC=C2C(=C1)CCC2*&*C*&*C*&*C1=CC=C2C=CC=CC2=C1&&&
*N&*C1=CC=CC(*)=C1*&*Br&&*O&&
*C&*C*&*C(*)*&*C&&*C(*)*^*N&&*OC(*)=O^*C&&&
*C&*OC(*)=O&*NC(=O)N1CCC1*&*C1=CC=C(*)C=C1&*O*&*C(*)(F)F&*F&&&
*C&*O*&*C*&*C*&*O*&*N=C(O*)S1CCN(C2=NC=NC3=CC=C(*)C=C23)CC1&*C*&*C1=CC=CC=N1^*C1=CC=CC=C1&&&&
*C&*O*&*C(=O)N1CCN(C2=NC(*)=C3C=C(*)C(*)=CC3=N2)CC1&*C*&*C1=CC=CC=C1*^*N^*Cl&&*O*&&*C&&&
*C&*O*&*C1=CC=C(*)C=C1&*C1=N[NH]C(*)=C1&*NC(*)=O&*C(*)*&*C*&*C1=CC=C(*)C=C1^*NC(*)=O^*C*&*C&*O*&&&*C1=CC=C(*)C=C1&*[N+](=O)[O-]&&&
*C&*C1=CC=C2OC(*)C(*)CN(*)C(=O)C2=C1&*C(*)*&*C^*NC(*)=O&*C*^*C*^*C*^*O&*C*&*N(*)*&&&*C*&*C&*C*&&*C*^*C1CCCCC1&*C1=CC=C(*)
*C&*C1=CC=C(*)O1&*C(*)=O&*C=NNC1=NC(*)=C(*)S1&*C1=CC=CS1&&*C&&
*NC(*)=O&*C*&*C1CCCCC1^*C*&&*C*&*C*&*C*&*C*&*C*&*N*&*C1=C2CCCCC2=NC2=CC=CC=C12&&&
*C1=CC=C2C(=O)C3=CC=CC(*)=C3OC2=C1&*O*&*C*^*F^*C1=CC=CC=C1&&&&&
*C&*O*&*C1=CC=C(*)C(*)=C1&*C1=C(*)C(*)C(C(=O)NC2=CC=C(OC)C=C2)=C(C)N1&*NC(*)=O^*Cl^*C1=CC=C(*)C=C1^*C&&*O*&&&*C&&&
*C&*C*&*OC(*)=O&*C*&*N=C(*)C1=CC=CC=C1&*C1=CC=CC=C1&&&
*C&*C*&*C1CCN(S(*)(=O)=O)CC1&*NC(*)=O&*C1=CC=CC=C1*&*C(*)=O&*C&&&
*C&*C1=CC(=O)C2=C(*)C3=C(C=C2O1)OC=C3*&*C&&*Cl&&
*C&*OC(*)=O&*C(*)*&*C1=CC=CC=C1&&*C(*)*^*C*&*O^*S*&&*C*&*C1=CC=CS1&&&
*C&*C1=CC=C(*)C=C1&*NC(*)=O&*C*&*C(*)C1=CC=CC=C1&*C1=CC=CC=C1&&&
*C&*C*&*O*&*C1=C(*)C=C(*)C(*)=C1&*NC(=S)N*&*C*^*O*^*C&*C*^*NC(*)=O&&*C&*C1=CC=C(*)C=C1&&&*Br&&&
*C&*C(=O)ON=C1C=C(*)C(=O)C(C)=N[NH]1&*C1=CC=C(*)C(*)=C1*&*F&&*F&*F&&
*C&*C(*)C&*C(*)*&*NC(=O)C(=O)N*&*C*^*NC(*)=O^*C1=CC=C(*)C=C1&*C*&*F&*C1=CC=CC=C1&&&&&
*NC(=O)N1CCSCC1&*C1=CC(*)=CC(*)=C1&*C(*)(F)F&*F^*C(*)(F)F&&*F&&&
*C&*C1CCCN1*&*C1=NC2=CC=C3N=CC=CC3=C2O1&&&
*C&*C*&*OC(*)=O&*C(*)=O&*C*&*SC1=NC=CN1*&*C*&*C1CCCO1&&&
*C&*C(*)C&*C1=CC=C(*)C=C1&*S(*)(=O)=O&*C1=CC=C(*)C=C1&*NC(=O)N1CCN(*)CC1&*C1CCCCC1&&&
*C&*O*&*C1=CC(*)=C(*)C(*)=C1&*C(*)=O&*C1=NC(*)=C(*)O1^*O*^*C1=CC=C2C=CC=CC2=C1*&*C^*O*^*O^*N&&*C&&&&&&&
*C#N&*C1=CC(*)=C(*)C(*)=C1&*O*&*C*^*O*^*C1CCNCC1&*C1=CC=C(*)C(*)=C1^*C(N)=O&&*F&&&&*C(*)=O^*C1=CC(*)=C(*)C(*)=C1&*F&&*F&*
*C&*C1=CC=C(*)C(*)=C1&*C&&*N1CCC(*)(*)CC1^*C#N&&*C*^*C*&*C*&*C(=O)NO&&&
*C&*N(*)*&*C*&*C*^*C*^*C*&*C1=CN(*)N=C1&*C1=CC=CC=C1&*C1=CC=C(*)C=C1&&&*F&&&
*C&*C*&*C*&*C1=C(*)N(*)C(*)=C1&*C&&*C(*)=O^*C*^*C^*N1C(=O)N(*)C2=CC=CC=C21&&&*C*&*C1=CC=C(*)C=C1&*F&&&
*C&*C*&*O*&*C1=CC=CC(*)=C1&*C1CCCCN1S(*)(=O)=O&*C*&*NC(=O)C(=O)N*&*C*&*C1=CC=CO1&&&
*NC(N)=S&*C1=CC=CC(*)=C1&*O*&*C*&*C*&*C*&*C1=CC=CC=C1&&&
*C&*C1=CC2=NC3=C(*)C(*)=CC=C3C(*)=C2C=C1&*N&&*N&*NC(*)=O^*C*&*N*&*C1=CC=CC(*)=C1&*NCNN=C1C=C(C)C2=CC=CN21&&&
*C&*C*&*OC(*)=O&*C(=O)N1CCCC(*)C1&*C&&&
*C&*C(*)C&*C*&*C(*)*&*NC(*)=O&*C1=CC=C(*)C(*)=C1^*C(=O)O^*NC(*)=O&&&*C(*)*^*C1=CC=C2OCCC2=C1^*N&&&&*C(*)C^*C&&&
*C(*)=O&*C1=CC=CO1&&*C12C3C4C1C1C2C3C41*^*I&&&
*C&*O*&*C1=CC=C(*)C=C1&*C(=O)N1CC2CN(C3=NC=C(*)C(*)=N3)CC2C1&*C1=CC=CO1&&*C(*)(F)F^*F&&&
*C1=CC=CN=C1&*O*&*C1=CC=C(*)C=C1&*C1=NN=C(*)O1&*C1=CC=CC(*)=C1&*C1=CN=CO1&&&
*C&*N*&*C(*)*&*C*&*C*^*NC(*)=O^*C*&*C(*)C&*NC(=O)O*&*C&*C*&&&*C1=CC=CC=C1&&&
*C&*C*&*C*&*C*&*C*&*C*&*C*&*C*&*C1=CC=C(*)C=C1&*N*&*C*&*C1=NCCN1&&&
*C&*O*&*C1=CC=C2OCC(*)OC2=C1&*C*&*N*&*C1=CC=CC(*)=C1&*F&&&
*C&*C1=CC=C2OC3=C([NH]C(*)=NC3=O)C2=C1&*C1=CC=CC=C1*&*C#N&&&
*C&*C1=CC=C(*)C=C1&*C(=O)NN1C2=CC=C(*)C=C2N=C(N2CCN(*)CC2)C2=CC=CC=C21&*Cl&&*C&&
*O&*C*&*C1OC(*)C(*)C1*&*NC1=NC(*)=C2N=CN(*)C2=N1&*N*^*O^*C*^*C1=CC=CC=C1&*O^*C1=CC=CC2=CC(*)=CC=C12&&&&&*C*&*N1CCOCC1&&&
*C&*C1=CC=CC=C1*&*O*&*C*&*C*&*C*&*NC(*)=O&*C1=CC=CS1&&&
*C&*O*&*C1=CC=C(*)C=C1&*C1=C(*)C(N2CCN(*)CC2)=NC(S(*)(=O)=O)=N1&*N(*)C&*C^*C&&&*C&&
*C&*C*&*OC(*)=O&*C1=CC(=O)C(*)C(*)C1&*N*&*C*^*C^*C1=CC=C(*)C=C1&&&*C&&&
*NC1=NC(=NN)C2=C(CCCC2)[NH]1&*C*&*C1=CC=CC=C1&&&
*C&*C*&*C*&*C*&*N(*)*&*C*&*C*^*C*^*C&*C*&&&*O*&*C1=CC=C(*)C=C1&*N(*)S(*)(=O)=O&*C&&*C*^*C1=CC=CC=C1&&&
*C&*C*&*C(=O)NC1=NN=C(*)S1&*C*&*SC1=NC=NC2=CC=CC=C12&&&
*C&*NC1=NC(*)=C2SC(*)=CC2=N1&*C1=CC=CC(*)=C1&*NC(N)=O^*N(*)*&&*C&&*C1=CC=CC=C1&&
*C&*O*&*C1=CC=C(*)C(*)=C1&*C1CN(*)CC(C)N1&*C^*NS(*)(=O)=O&&*C1=CC=CC(*)=C1&*C1=CC=CC=C1*&*C&&&
*C&*C(*)=O&*C1=CC=C(*)C=C1&*O*&*C*&*C*&*C*&*C1=C2CCN(*)CC2=CN=C1&*C1=CC=C(*)C=C1&*F&&&
*C&*C*&*OC(*)=O&*NC1=NC(*)=C(*)S1&*C1=CC=C(*)C=C1&*Cl^*C&&&&
*C&*C(*)(*)C&*C*&*NC(*)=O^*S(*)(=O)=O^*C*&*C&*C*&&&*C1=CC=C(*)C(*)=C1&*Cl&&*Cl&&
*C&*C(*)C&*C*&*N(*)S(*)(=O)=O&*C*&*C(*)*^*C1=CC=C2OCOC2=C1^*O&&&&*C(*)*^*C*&*C1=CC=C(*)C=C1^*NC(=O)O*^*O*&*C1COC2OCCC12&*
*C&*NC(*)=O&*C1=C2C=CC=C(*)C2=NC2=C(*)C=CC=C12&*N*&*C1=CC=CC=C1*^*C^*NC(*)=O&&&*C*&*C*&*O&&&
*NC(*)=O&*C=C*&*C1=CC=C(*)C(*)=C1^*C1CCC(*)CC1^*Cl&*C*&&*Cl^*C1CCN(*)CC1&&&*C1=C[NH]C2=CC=CC=C12&&&
*C&*C1=CC=CC(*)=C1&*C*&*C*&*NC(*)=O&*C*&*C1=CC2=C(S1)N(*)C(=O)N(*)C2=O&*C1=CC=C(*)C=C1&*Cl^*C*&&*C(*)(C)C&*C&&&
*C&*C*&*C1CCN(S(*)(=O)=O)CC1&*C1=NC=CN1*&*C*&*C1CCC2=CC=CC=C21&&&
*C#N&*C1=C(*)C2=C(CCCC2)S1&*N*&*C*&*C*&*CCCN1C(=O)C2=C(CCCC2)C1=O&&&
*C&*O*&*C1=CC=C(*)C(*)=C1&*NS(*)(=O)=O&*C1=CC=C(*)C(*)=C1^*C(=O)N1C(*)CSC1*^*C(*)(F)F&*NC(*)=O&*F^*F^*C(*)(C)C^*C1=CC=CC=
*C(=O)O&*C1=C[NH]C(*)=C1&*NS(*)(=O)=O&*C1=CC=CC(*)=C1&*C1=CC=C(*)C(*)=C1&*O&&*C1=CC=C(*)C=C1^*F&&&
O=C1[NH]C2=CC=CC=C2C(=O)O1&&&
*C&*S*&*C*&*C*&*C(*)*&*NC(*)=O&*C1=CC=CC2=C1[NH]N=C2^*NC(*)=O&&*C(*)*&*C*&*C(*)C^*NC(*)=O^*C&*C*&&&*C1=CC=C(*)C=C1&*C*&*NC1=
*C&*C*&*C(=O)N(*)CC&*C1=CC=C(*)C=C1&*NS(*)(=O)=O&*C(*)*&*C*&*C1=CC=C(*)C=C1^*C(=O)C(=O)O^*O&&&&&
*C&*NC(*)=O&*C*&*S(*)(=O)=O&*C1=CC=C(*)N=C1&*C1=CC=C2ON=C(*)C2=C1&*C(*)(F)F&*F&&&
*C&*C1=CC=C2[NH]C(*)=C(*)C2=C1&*Br&&*S*^*C1=CC=C(*)C=C1&*Cl&&&
*N1C(=O)C2=CC=CC=C2C1=O&*C*&*C(*)CN1C(=O)C2=CC=CC=C2C1=O&*O&&&
*C1=NC2=C(*)N=C(N)N=C2C=C1&*N&&*C*^*SC(=S)N1CCN(*)CC1&*C1=CC=CC(*)=C1&*Cl&&&
*C&*C*&*C1=NC(N)=NC(*)=C1*&*N&&*C1=CC=C(*)C(*)=C1^*N*&*C*^*[N+](=O)[O-]^*C1=CC=C(*)C(*)=C1&&&*O*&*C1=CC=CC=C1^*S(=O)(=O)F&&&&
*C(=O)N1CCOC2(CNCC(=O)N2*)C1&*C*&*C1=CC=C(*)C=C1^*C1CC1^*Cl&&&&&
*C&*C=C(*)*&*C1=CC=C2C(=O)N(*)C(=O)C2=C1&*NC(*)=O^*C1=CC=CO1^*C1=CC=CC(*)=C1*&&&*C&&*C&&
*C&*C*&*C*&*C*&*C1=C2C(N3CCC4=C(C3)C(*)=NN4*)=NC=NN2C(*)=N1&*C&&*C&*C*^*C1CCCCN1*&*C&&&
*C&*O*&*C*&*C1OC(*)C(*)C1*&*C1=C2N=CN(*)C2=NC=N1&*N^*O&&&*O[N+](=O)[O-]&&
*C&*C*&*O*&*C(*)*&*C*&*C1=CC=C(*)C2=CC=CC=C12^*C(=O)O^*O*&&&*C*&*C*&*N1CCNC1=O&&&
*C&*C*&*C1CCN(*)CC1*&*C1=CC2=CC=CC=C2N1S(*)(=O)=O&*C1=CC=C2C=CC=C(*)C2=C1^*C*^*O*&*O&*C&&&&&
*C&*C1=CC=C(*)C=C1&*C*&*N1SC(=O)N(*)C1=O&*C*&*C*&*C*&*C*&*N1C=CC=N1&&&
*C&*C*&*O*&*C*&*C1=NOC(*)=N1&*C(=O)NC1=NC(*)=C(*)S1&*C&&*C&&
*C&*C(*)(C)C&*C1=NC(*)=C(*)S1&*C1=CC(*)=CC(*)=C1&*O^*C1=CC(*)=C(*)C(*)=C1&*O^*F&&&&*O&*F&&
*Cl&*C1=CC=C(*)C(*)=C1&*Br&&*N*^*C*&*C*&*N1CCN(*)CC1&*C1=CC=CC(*)=C1&*Cl&&&
*C(=O)O&*NC1=NC(*)=C(*)S1&*C1=CC=CC(*)=C1&*C(*)(F)F^*C1=CC=NC=C1^*F&&&&&
*C&*C(*)=O&*C1=C(*)C(*)NC(=O)N1&*C&&*C1=CN(*)N=C1*^*C1=CC=CC=C1&&*C1=CC=C(*)C=C1^*Br&&&
*C&*C1=CC=C(*)O1&*C1=CSC(*)=N1&*C=C(*)*&*C#N&&*C1=CC=C(*)C=C1^*O*&*C*&*NC(*)=O&*C1=CC=CC=C1&&&
*C(=O)O&*C*&*C=C1C(=O)N(*)C2=CC=CC=C12&*C1=CC2=CC=CC=C2S1&&&
*C&*N(*)C&*C1=CC(*)=C(*)C(*)=C1&*NC(=O)O*&*C1=CC(*)=CC(*)=C1^*C(*)C^*C(=O)O&*C^*NC(*)=O&*N(*)C&&*C1=CC=CC=C1*&*C&*C(=N)N&
*C1=CC=CC=C1&*C1=NNC(*)C1&*C1=CSC=C1&&&
*C&*C(*)*&*O&&*C*^*N(*)*&*C&&*C*^*C1=CSC(*)=N1&*C1=CC=CO1&&&
*C&*C*&*C*&*C(*)*&*N*&*C1CCN(*)CC1^*C1=CC=CC=N1^*C*&&&*C1CNC(*)C1&*C(=O)O&&&
*C&*S*&*C*&*C*&*C(*)*&*NC(*)=O&*C(*)*^*NC(*)=O^*N&*C*&&*C*^*C(N)=O&*C1=CC=C(*)C=C1&&&*O&&&
*O&*C(*)*&*C*&*N*^*C*^*C*&*O*&*C*&*C1=CC=CC=C1&*C1=CC=CC(*)=C1&&&*F&&&
*C&*C*&*NC1=NC2=CN=C(O*)N=C2N(*)C1=O&*C1=CC=C(*)C(*)=C1&*O*^*C*^*C^*O*^*C*&&&*C&*N(*)C&&&*C&&&
*C&*C*&*C(*)CC&*C*&*C1CCN(*)CC1&*C*&*C*&*O*&*C1=CC=CC=C1&&&
*C&*SC1=NN2C(*)=CC(*)=NC2=N1&*C&&*C*^*C(=O)N(*)*&*C&&*C1CCS(=O)(=O)C1&&
*C&*C1=CC(*)=NC(N(*)*)=N1&*C&&*C&*C*^*C*&*O*&*C1=CC=CC=C1*&*C(*)C&*C&&&
*C#N&*C1CCCCC1*&*NC1=NN(*)C=C1*&*C(N)=O&&*C1=CC=C(*)N=C1^*NC(*)=O&*C*&*C1CC1*&*N&&&
*C&*O*&*C1=CC=C(*)C(*)=C1&*C*&*C*^*O*^*NC(*)=O&*C&*C1=CC2=C(C=CS2)N1*&&&*C&&&
*C&*O*&*C1=CC=C(*)C(*)=C1&*C1=NN=C(*)O1&*C1=CC=C(*)C(*)=C1^*O*^*O*&*C*&*C^*O*^*C1=CC=C(*)C=C1&&&*C&*F&&&&&
*C&*O*&*C*&*C*&*NC(=O)N*&*C1=CC=C2C(*)=C(*)OC(=O)C2=C1&*Cl&&*O*^*C*&*C*&*Cl&&&
C1=CN=C2C(=C1)SCC1=CC3=CC=CC=C3N=C1N2C1=NC=CC=N1&&&
*C(=O)N1CCN(*)CC1&*C(*)*&*C*^*C1CNC(*)C1^*C1=CC=C(*)C=C1^*NS(=O)(=O)N1CCCC1^*C*&*O&&&*C1=C[NH]C2=CC=CC=C12&&&&&
*C&*O*&*C1=CC=C(*)C=C1&*NC(*)=O&*C1=CC(*)=C(*)C(*)=C1&*C(=O)O&&*O*^*C^*NC(*)=O&&*C1CCCNC1*&*NC(*)=O&*C1=CC=CC(*)=C1&*C&&&
*C&*C*&*OC(=O)C1=NOC(*)(*)C1&*C&&*C1=CC=C(*)C=C1^*O*&*C*&*C1=COC(*)=N1&*C1=CC=C(*)C=C1&*C&&&
*C&*C*&*C*&*NC(*)=O&*C1=CC=CC(*)=C1&*C1=NC2=NC=CC=C2O1&&&
*C&*C*&*C*&*C*&*C*&*C*&*C*&*C*&*C*&*C*&*C*&*C*&*C*&*C*&*C*&*C*&*N*&*C*&*C(*)*&*O&&*C1=CC=C(*)C2=C1[NH]C(=O)S2^*O&&&
*C&*O*&*C1=CC(*)=CC(*)=C1&*O*&*C^*OC1=NC(*)=C(*)C=C1*&&*C1=CC=C(*)C=C1&*C(*)=O^*O*^*C&*C^*O*&&&&*C&&&
*C1=NN(C(N)=S)C(*)C1&*C1=CC=CC=C1&&*C1=CC=C(*)C=C1^*O&&&
*C&*C*&*O*&*C1=CC=C(*)C=C1&*C*&*O*&*C*&*C*&*C*&*C*&*O*&*C1=CC=C(*)C=C1&*F&&&
*C&*O*&*C1=CC=C(*)C=C1&*N1C([N+](=O)[O-])=NC2=CC=CC=C21&&&
*C&*C1=NN(*)C=C1&*C1=CC(*)=C(*)C(*)=C1&*C#N&&*C(*)(F)F^*F^*C1=CC=C(*)C=C1&&*S(*)(=O)=O&*C&&&
*C(*)=O&*C*&*OC(*)=O^*C1=CC=CC=C1^*C1=CC(*)=C(*)S1&&&*C1=CC=CC=C1&&*Br&&
*C&*C1CCC2(*)C(CCC3C2C2(*)CCC(*)C2(*)C(*)CC32)C1&*O&&*O&*O&*C&*C*^*N&&&
*C(=O)N=C1NC(=O)C2=CC=CC=C12&*C1=CC=C(*)C(*)=C1&*Cl&&*Cl&&
*C&*C1=C(*)SC=N1&*SC1=NN=C(*)N1*&*C*&*C1=CC=CN=C1^*C1=CC=CC=C1&&&&
*C&*OC(*)=O&*C*&*C(*)*&*N&&*NC(*)=O^*C(*)*&*C&&*OC(*)=O^*C*&*NC(*)=O&*C*&*NC(*)=O&*C(*)*&*C&&*NC(*)=O^*C*&*C(=O)N1C(*)=C(
*C1=CC=CC=N1&*C*&*C1CCN(*)CC1&*C1CCN(*)CC1&*C*&*C1=NN=NN1*&*C*&*C1=CC=CC=C1&&&
*C&*O*&*C1=CC=CC=C1*&*NC(*)=O&*C*&*SC1=NC=CC=C1*&*OC(*)=O&*C&&&
*C&*C*&*C*&*C*&*C*&*C*&*C*&*C*&*C*&*C*&*C*&*C*&*C*&*C*&*C*&*C*&*O*&*C*&*C(*)*&*N&&*C*^*OP(=O)([O-])O*&*C*&*C*&*[N+](*)(C)C&*C&&
*C&*C(=O)N(*)*&*C*&*O^*C*&&*C(*)*&*C*&*C1=CC=C2CCC3=CC=CC=C3N12^*NC(*)=O&&*C(*)*&*C*&*C1=CC=CC=C1^*NC(=O)O*&&*C*&*C1=CC=C
*C1=C2N=NN(*)C2=NC(N)=N1&*C1=CC=CO1&&*C*^*C1=C(*)C(*)=CC=C1&*Cl&&*Cl&&
*C&*C*&*O*&*C1=CC=C2C(=C1*)C(*)=C(*)N2*&*C=NNC(*)=S&*C1=CC=C(*)C=C1^*O^*F&&*C1=CC=CC=C1&&&*O*^*C&&&
*N1C2=C(CSCC2)C(=O)NC1=O&*C*&*C1=CN(*)N=N1&*C*&*C1=CC=C(*)S1&*C1=CC=C(*)C=C1&*Br&&&
*C&*C*&*C*&*C*&*C*&*C*&*C*&*C*&*C*&*C*&*C*&*C*&*C*&*C*&*C*&*C*&*C*&*C*&*OC(*)=O&*C1=CC=CC2=C1C(=O)OC2&&&
*C&*C1=CC=CC=C1*&*C*&*S*&*C*&*C(=O)NN&&&
*C&*C(*)(C)C&*C1=CC=C(*)C=C1&*C1CN=NN1*&*C1=CC=CC(*)=C1&*[N+](=O)[O-]&&&
*C&*C(*)(C)C&*NC(*)=O&*C*&*C(=O)N(*)*&*C*&*C1=CC=C(*)C=C1^*C1=CC=C(*)C=C1^*F&*F&&&&&
*C&*NC(*)=O&*C1=CC=C2OC(*)(C)C(*)C(*)C2=C1&*N1C=CC2=CC=CC=C21&&*O&*C&&
*C&*C*&*C*&*C(=O)N(*)*&*C1=CC=C(*)C=C1&*O*^*C1=C(*)N(*)C(=O)[NH]C1=O^*C*&*N&*C&&*C*&&*C1=CC=CC=C1&&&
*C&*C(=O)NC1=NC(*)=CS1&*C*&*SC1=NN=C(*)N1*&*C*&*N*^*C^*C1=CC=C(*)C=C1&&&*F&&&
*C&*C*&*C*&*C*&*NC(*)=O&*C*&*C*&*C1=CC=C2C(=C1)SC(=O)N2*&*C(*)(F)F&*F&&&
*C&*C=NO&&&
*C&*O*&*C1=CC(*)=C(*)C(*)=C1&*O*&*C^*C(*)*&&*C*^*O*^*C(=O)N1CCOCC1^*C1=CC=CC=C1^*C&&&&&&&
*C&*O*&*C1=CC=C(*)C(*)=C1&*C=C*&*C(*)=O^*OC(*)=O^*C=C(*)C(=O)OCC(=O)O&*C*&*OC(*)=O&*Cl&*C*&&&*C(*)=O&*C&&&
*C&*O*&*C1=CC=C(*)C=C1&*C(=O)N1CCN(S(*)(=O)=O)CC1&*C*&*SC1=NC(=O)C2=C(*)C=CC=C2[NH]1&*C&&&
*C&*C*&*C(*)=C(*)CC&*C1=CC=CC=C1&&*C1=CC=C(*)C=C1^*O*&*C*&*C*&*C*&*N1C=CN=C1&&&
*C&*OC(*)=O&*C1=C(*)C2=C(CCCC2)S1&*NC(=O)N*&*C1=CC=CC=C1*&*Cl&&&
*C&*O*&*C1=CC=C(*)C(*)=C1&*NC(*)=O&*C1=CC=CC(*)=C1^*C1=CC=C2[NH]C(N)=NC2=C1^*C(*)(F)F&&&*F&&&
*C(=O)C1=NC2=CC=CC=C2S1&*C=C(*)*&*O&&*C(*)=O^*C1=CC=C2OCOC2=C1&&&
*C&*O*&*C1=CC=C(*)C(*)=C1&*NC(*)=O&*N1CCC1(*)*^*O*^*C&*C&&*C*&&*C*&*C1=CC=CC=C1*&*C&&&
*C&*C*&*C*&*C=C(*)*&*C*&*C*^*C(*)*^*C&*NS(*)(=O)=O&&&*C1=CC=C2C(=C1)OC(*)(C)CC2*^*C1=CC=CC(*)=C1^*C&*N=C=S&&*C&&&&
*C&*C1OC2=CC=CC=C2C(=O)C1(*)*&*O&&*C1=CC=C2C=CC=CC2=C1&&
*C&*OC(*)=O&*C(*)*&*SC1=NN=C(*)O1&*C1=CC=NC=C1^*C1=CC=CC=C1&&&&
*C&*C1=CC=C2[NH]C(*)=CC(=O)C2=C1&*C*&*S*&*C1=CC=CC=C1&&&
*C&*OC(*)=O&*C1C2C(*)C3(OC2(*)C)C(*)(*)CCC(*)C3(*)C1*&*C&&*C*^*OC(*)=O^*OC(*)=O^*C1=CC=CC=C1&*C1=CC=CC=C1^*NC(=O)O*&&&&*C
*C&*C1=CSC(N2N=C(*)C=C2*)=N1&*C&&*C(=O)N(*)*^*C&&*C*^*C1=C(*)C(*)=CC=C1&*F&&*Cl&&
*C&*SC1=NN=C(*)N1C1=NC=CC=N1&*C*&*C1=C(*)C(*)=CC=C1&*F&&*Cl&&
*C&*O*&*C*&*C*&*C(=O)N(*)*&*C*&*C1=CC=CO1^*C1CC2C=CC1C2&&&&
*C=C1CSCC(=CC2=CC=C(O)C(Cl)=C2)C1=O&*C1=CC=C(*)C(*)=C1&*O&&*Cl&&
*C&*C*&*C*&*C*&*C*&*C*&*C*&*C*&*O*&*C*&*C*&*C*&*C*&*C*&*C*&*NC(*)=O&*C(*)*&*C*&*C1=CC=C(*)C=C1^*C(*)*^*C1=CC=C(*)C=C1&*O&
*C&*O*&*C1=CC2=C(C=CC(*)(C)O2)C(*)=C1*&*O*&*C^*C(*)=O&&*C=C*^*C^*C1=CC=CC=C1*&&&*Cl&&&
*C&*O*&*C1=CC=C(*)C=C1&*C*&*C1=C(*)C2=CC=CC=C2N(*)C1=O&*C1=NS(=O)(=O)C2=CC(*)=CC=C2N1&*NS(*)(=O)=O^*O^*C&&&&&
*C&*N(*)C&*C*&*C*&*NC(=S)N*&*C1=CC=C(*)N=C1&*Br&&&
*C&*C(=O)N(*)C&*C1=CC(*)=C2[NH]C(*)=CC2=C1&*NC1=NC=CC(*)=N1&*C1=CC=NC(*)=C1^*C*^*O*&*F&*C*&&&*C*&*N1CCOCC1&&&
*C(=O)N1CCN2C(=O)C3=CC=CC=C3C12*&*C*&*C1=CC=C(*)C=C1^*C1=CC=C(*)C=C1^*Cl&*F&&&&&
*C(*)=C&*C*&*O*^*C*^*C1=C(*)C(*)=CC=C1&*O*&*C*&*C1=CC=C(*)C=C1&*C(=O)O^*C*^*C(*)(C)C&&&*C=C(*)C&*C&*C&&&&&
*C&*C(=O)N1CCN(*)CC1&*C1=C(*)C=C2C(=C1)CCN1CC(*)C(*)CC21&*Br&&*O*^*C*^*O^*C1=CC=CC=N1&&&&&
*C(=O)O&*C*&*C1CCN(*)CC1&*C1=CC=CC=C1*&*C1=CC=C(*)C=C1&*F&&&
*C&*OC(*)=O&*C1CCC2(*)C(=CCC3C2CCC2(*)C(*)CCC32)C1&*C&&*C&*C(*)=O^*C&&&
*C&*C*&*OC(*)=O&*C1=CC=C2C=C(*)N(O)C2=C1&*C1=CC=CC=C1&&&
*N1C=NC2=C1N=CN=C2Cl&*C1CSC(*)O1&*C*&*OC(*)=O&*C1=CC=CN=C1&&&
*C&*C(*)C&*C*&*NC(*)=O&*C1=NC(*)C(=O)N(*)C2=CC=CC=C12&*C1=CC=CC=C1&&*C*^*NC(*)=O&*C*&*C1=CC=CC(*)=C1&*C(*)(F)F&*F&&&
*C1=CC=C2C(=NNC(N)=S)C=COC2=C1&*O*&*C(*)F&*F&&&
*C=NNC(=N)N&*C1=CC=C(*)C=C1&*C(*)=O&*C*&*C*&*C*&*NC(*)=O&*C1=CC=C(*)C(*)=C1&*Cl&&*Cl&&
*C&*C*&*O*&*C*&*C1CC2(*)CCCC=C2N(*)C1=O&*NC(*)=O&*C*^*C*^*C*&*C1=CC=C(*)C=C1&*C1=CC=CC=C1*&*C#N&*O*&&&*C&&&
*C&*S(*)(=O)=O&*C1=NC(*)=C(*)O1&*C1=CC=CN=C1&&*S(*)(=O)=O^*C1=CC=C(*)C=C1&*Cl&&&
*C&*C1CCCN1*&*C1CCN(*)C1&*C1=CC=C(*)C(*)=C1&*NC(*)=O&*C1=CC=C(*)C(*)=C1*^*C(*)(F)F^*O*&*F&*C(*)*^*Cl&&*C1=CC=NC=C1&&*Cl&*C1
*NC(*)=O&*C*&*OC(*)=O^*C1=CC=C2OCOC2=C1^*C1=CC=C(*)C=C1&&&*O&&&
*C&*O*&*C1=CC=C(*)C=C1&*C*&*C(=O)N(*)*&*C*&*C1=CC=CS1^*C1=CC=C(*)C=C1&&*C1=NC(N2CCOCC2)=NC(N2CCOCC2)=N1&&&
*C&*C=C(*)C&*C*&*C*&*C(*)*&*C&&*C1=CC(*)=C2CC(*)C(*)OC2=C1^*O&&*O&*C1=CC=C(*)C=C1^*O&&&
*C&*C1=CC=CC=C1*&*C*&*N*&*C1=CC=C(*)C=C1&*S(N)(=O)=O&&&
*C&*O*&*C1=CC2=NC3=NC=NN3C(*)=C2C=C1&*N*&*C1=CC=CC=C1&&&
*C&*O*&*C1=CC=C(*)C=C1&*NS(*)(=O)=O&*C1=CC=C2OC(*)C(*)CN(*)C(=O)CC2=C1&*C(*)*&*C^*C&*C*&*C*^*O&*NC(=O)N(*)*&&&*C&&*C1=CC=
*C&*C*&*OC(=O)N1CCN(*)CC1&*C1=CC=C(*)C(*)=C1&*S(*)(=O)=O&*C1=CC=CC=C1^*C#N&&&&
*C&*SC1=NN=C(*)N1*&*C*&*C1=CC(=O)[NH]C2=CC=CC=C12^*C1=CC=CC=C1*&&*Cl&&&
*C1=CC=C2C(*)=C(*)C(=O)OC2=C1&*O&&*C*^*N1CCSCC1^*Cl&&&&
*C&*O*&*C1=CC=C(*)C=C1&*NC(=O)N1CCC(*)CC1&*N=C(N*)NC#N&*C*&*C1=CC=CO1&&&
*NC(*)=O&*C1=CC=CC(*)=C1&*S(=O)(=O)N1CCOCC1^*C1CC1&&&&
*C&*C*&*C*&*C(*)*&*NC(=O)O*&*C(*)*^*NC(=O)C(*)=O^*C*&*OC1=NN=C(Cl)C=C1*&*C(*)C^*C1=CC=CC=C1*^*C*&*C&*O*&*C*&&&*C&*O*&&&*C&
*C(=O)O&*C=C(*)*&*C*&*C1=CC=C(*)C=C1^*C1=CC=CC=C1^*Br&&&&&
*C&*SC1=NC(*)=C(*)[NH]1&*C1=CC(*)=C2N=CC=CC2=C1&*NS(*)(=O)=O^*C1=CC=NC(*)=C1^*C&*C1=NN(*)C(*)=C1&&&*C(*)(F)F&*F^*C&&&&
*C#N&*C(=O)N1CCCC1*&*C1CC(*)C(=O)N1&*OC(=O)N1CCCC1&&&
*C&*C(=O)N1CC2(*)OC(*)(C)CC(*)C2(*)C1*&*C(=O)N1CCCC1*&*C(=O)O^*C&&&*C1=CC=C(*)C=C1^*C^*C#N&&&*C1=CC=C(*)C=C1^*Cl&&&
*C&*O*&*C1=CC=CC=C1*&*C1=CC=C(*)C=C1&*C*&*C(*)*&*NC(*)=O&*C1CCCN1S(*)(=O)=O^*C(=O)O^*C1=CC(*)=CC(*)=C1&&&*Cl&&*Cl&&
*C&*C(=NN(*)C(N)=O)C1=NN(C(C)=O)C(*)(C)S1&*C&&*C&&
*C&*C(*)C&*O*&*C1CC2(CCC3=CC=CC=C32)NC1=O&&&
*C&*C(*)(C)CF&*NC(*)=O&*C1=CN(*)C2=C1C(N1CCCC1*)=NC=N2&*C1=CC=CC=C1&&*C*^*N1CCOCC1&&&
*C&*C(*)=O&*C1=CC=CC(*)=C1&*NC(*)=O&*C1=CC=C2C(=O)N(*)C(=O)C2=C1&*C*&*C1=CC=CN=C1&&&
*C&*C*&*OC(*)=O&*C1=C(*)C(*)=C(*)[NH]1&*C&&*C&*C1CCCN(S(*)(=O)=O)C1^*NC(*)=O&*C*&*C1=CC=CO1&&&
*C&*O*&*C1=CC=CC(*)=C1*&*NC(=O)N(*)*&*C^*O*&*C*^*C&*C1=NC2=CC=CC=C2N1*&&&*C&&&
*OC(*)=O&*C1=CC=C2C(=C1)CC1C3=C(C=CC=C23)CC2=CC3=C(C=C21)OCO3&&*C1=CC=CC=C1&&
*C&*C1=CC=C(*)C(*)=C1&*C*&*NC1=NC=C(*)S1^*C^*C(*)=O&&&*C1=CC=CC(*)=C1*&*C&&*C&&
*C1=CC(=O)C2=C(C=CC3=CC=CC=C32)O1&*C=C*&*C1=CC=CC=C1&&&
*C&*C(*)*&*NC(*)=O&*C(*)*^*C(=O)O^*C&&&&*C=C(*)*^*C&&*C(*)*^*N&&*C(=O)O&&
*C&*O*&*C1=CC=C(*)C(*)=C1&*NC(*)=O&*C1=CC=CC(*)=C1^*O*^*C1=CN2C=CSC2=N1&*C&&&&&
*O&*C1=CC=C2C(=C1)SC1=CC=CC=C1CN2*&*C*&*C1=CC=CC=C1&&&
*C&*O*&*C1=CC=C(*)C(*)=C1&*S(=O)(=O)N1CCCCC1&&*NC(*)=O^*C*&*C*&*C1=CSC=C1&&&
*C&*C*&*N(*)CC&*C1=CC=C2C(*)=C3C=CC(*)=CC3=[O+]C2=C1&*C1=CC=CC(*)=C1&*NS(*)(=O)=O^*N(*)CC^*C*&*C*&*C1=CC=CC=C1&*C&&&&&
*C(*)=O&*C1=CC=CC2=CC=CC=C12&&*C1(*)CC1^*N1CCN(*)CC1&*C1CC2CCC(C1)N2*&*C*&*C1=C(*)C=C(*)C(*)=C1&*Cl&&*Cl&*Cl&&
*C&*C(*)*&*OC(*)=O&*C1CC(=O)N(*)C1^*NC(*)=O^*C1=CC2=C(C=C1*)OCO2&*C1=CC=C2OCOC2=C1&*[N+](=O)[O-]&&&&&
*C=NNC(*)=O&*C*&*C1=CC=C(*)C=C1^*C1=CN(*)N=C1*^*Cl&*C1=CC=CC=C1&&&&*C1=CC=CO1&&
*C&*C1=C(*)SC=C1&*C=NNC(*)=O&*C1=CC=C(*)C=C1&*N1CCOCC1&&&
*NC(*)=O&*C(*)*&*C*^*C1=CC=C(*)C=C1^*C1=CC=CC=C1^*C(=O)O^*C1=CC=CC=C1*&&&&&*NC(=O)N*&*C*&*C1=CC=CC=C1&&&
*C&*C*&*N(*)*&*C*&*C*^*C1=C(*)C=C2CC(*)CCC2=C1^*C*&*O&*C*&&*Cl^*C*&&&*C*&*C*&*C*&*N(*)*&*C&&*C1=CC=CC=C1&&
*C1=CC=CC=C1&*N(*)C1=CC=CC=C1&*C*&*C*&*C*&*N1CCN(*)CC1&*C1=CC=CC=C1&&&
*C&*O*&*C1=CC=CC(*)=C1&*SC1=NC(*)=C(*)C=C1*&*C#N&&*N&*C1=CC=C(*)C(*)=C1^*F&&*F&&
*C&*O*&*C1=CC=C(*)C=C1&*C=C1SC2=CC=C(*)C=C2NC1=O&*NC(*)=O&*C*&*C*&*N1CCCC1&&&
*C&*C1=CC=C(*)C(*)=C1&*O*&*C*^*O*^*C1=NN=C(*)O1&*C*&*C1=CC=C(*)C=C1&*C(=O)O&*[N+](=O)[O-]&&&&&
*C&*C(*)=O&*C1=CC=C2OC(*)CC2=C1&*C(*)=O&*C&&&
*C&*C1=CC(=O)N(*)C(=O)N1*&*N*&*C*^*C^*C1=CC=CC(*)=C1&&&*F&&&
*C&*C*&*O*&*C1=CC=C2[NH]C=C(*)C2=C1&*C*&*C*&*C*&*C*&*C*&*C*&*C*&*C*&*C*&*[N+](*)(C)C&*C&&&
*C&*O*&*C*&*C*&*NC(*)=O&*C1=CC=C(*)C(*)=C1&*O*&*C1=C2C=CC=CC2=NC2=C1[NH]C1=CC=CC=C12^*O*&&*C&&&
*C&*C*&*OC(=O)N1CCC(*)CC1&*NS(*)(=O)=O&*C1=CC=C(*)C(*)=C1&*O*&*C^*O*&&*C&&&
*C&*O*&*C1=CC=C(*)C(*)=C1&*C*&*C1=NC2=C(*)N=CN(*)C2=N1^*O^*N(*)C&&&*C^*C1=CC=CC=C1&&&&
*C&*O*&*C1=CC(*)=C(*)C(*)=C1&*NC(*)=O&*C1CCC(*)C1*^*O*^*C1=CN=C(*)S1&*C^*O*^*C1=CC=CC=C1^*C&&*C&&&&&&&
*C&*ON=C(*)*&*C*&*C*^*C(*)*^*C1CC(*)(*)C2CCC3C(CC=C4CC(*)CCC43*)C2(*)C1&*C&*O&&*NC(*)=O&*O^*C(*)*&&*O^*C*&&*C^*C1=CC=CC=C
*C&*C*&*C(*)*&*C&&*N1CN(S(*)(=O)=O)C2=NC3=CC=CC=C3N=C21^*C&&&
*C&*C1=CC=C2C(=C1)CC(*)C1C2CCC2(*)C(*)CCC12&*O&&*C&*O&&
*C&*OC(*)=O&*C1=C(*)SC=C1&*NC(*)=O&*C1=CSC(*)=N1&*C1=CC=NC(*)=C1&*C&&&
*C&*O*&*C*&*C1=C(*)C2=NC3=CC=CC=C3N2C(*)=C1&*C&&*C#N&&
C1=CC=C2OCCNCCN(CCN3C=CC4=CC5=C(C=C4C3)OCCCNCCOCC2)C1=O&&&
*C&*O*&*C1=CC=C(*)C(*)=C1&*C&&*N=C(N*)S*^*C(*)(C)C&*C^*C*&&*C1=CC=NC=C1&&&
*C&*C(=O)N1CCN(*)CC1&*C1=CC2=C(CCCC2)C(*)=C1&*S(N)(=O)=O&&&
*N=C1NS(=O)(=O)C2CCCCC2O1&*C*&*C1=CC=CC(*)=C1&*O*&*C1CCCC1&&&
*C&*O*&*C1=CC2=C(OCCN(*)C2)C(*)=C1&*C1=NNC(=O)C1(*)C&*C^*C*&&*C1=CC=CN=C1&&&
*C&*C1=CC=C2OC(*)(C)C(*)C(*)C2=C1&*C#N&&*NC(*)=O^*C1=CC=CC=C1^*O&&&&
*NN=C1C2=CC=CC=C2C2=CC=CC=C12&*C1=CC=CN=C1&&&
*Cl&*C1=CC=CC=C1*&*C*&*C*&*C*&*N1CCN(*)CC1&*C1=CC=C(*)C=C1&*Cl&&&
*C&*O*&*C1=CC=C(*)C(*)=C1&*OC(*)=O&*C1=CC=C(*)C=C1^*NC(N)=S^*N(*)C&&&*C&&&
*C&*C(*)(C)C&*N*&*C*&*C(*)*&*O&&*C*^*O*&*C1=CC=CC=C1&&&
*C&*C*&*C1=CN(*)N=C1*&*C1=NC(N)=NC(N2CC(*)CC(*)C2)=N1&*C^*C&*C&&&&
*C&*O*&*C1=CC=C(*)C(*)=C1&*C(=O)NC1=NC(*)=CS1&*C(=O)N1CCC(*)CC1^*O*^*C&*C&&&&&
*C&*OC(*)=O&*C1=C(*)N2CS(=O)CC2=C1*&*OC(*)=O&*C^*C1=CC=CC(*)=C1&&*Cl&&&
*C&*O*&*C1=CC(*)=C(*)C(*)=C1&*O*&*C^*C=C*&&*NS(*)(=O)=O^*O*^*C(*)*&*C&*C*&&&*O^*C*&&*C*&*C*&*C*&*C*&*C(=O)O&&&
*C&*S*&*C1=CC=C(*)C=C1&*C=C(*)*&*C#N&&*C1=NC2=CC=CC=C2[NH]1&&
*C&*C#C*&*C*&*NC(*)=O&*C*&*C1=CN(*)C(=O)N=C1N&*C1=CC(*)C(*)C1*&*C*&*O^*O&&&*O&&
*C&*C1=C2C(=O)[NH]C3=CC=CC(*)=C3N2C(*)=N1&*C&&*C&&
*N&*NC1=NC(S*)=NC(*)=C1*&*C*&*NC(*)=O^*C1=CC=CC=C1^*C*&&*C1=CC=CC=C1^*C*&&&*C*&*O*&*C(*)C1=CC=CC=C1&*C1=CC=CC=C1&&&
*C&*OC(=O)C1=NC(*)=C(*)N=C1N&*Cl&&*N&&
*C&*C*&*C(*)*&*C*&*O*^*NC(=O)O*^*C1=CC=C(*)C=C1&*C*&*C(=N)NO&*C1=CC=CC=C1&&&&&
*C&*O*&*C1=CC2=C3C(=C1OC)C=CN3CC1(CC1=CC=CC=C1)CN2&&&
*C1=CC(=O)C2=CC=CC=C2[NH]1&*N*&*C*&*C*&*C*&*N*&*C*&*C1=CC=C(*)C=C1&*Br&&&
*C&*C1=NC2=CC=CC=C2N1*&*C1CC2CCC(C1)N2*&*C*&*C*&*C(=O)N1CCC(*)(*)CC1&*C1=CC=CC(*)=C1&*F^*C1CCC2=CC=CC=C21&&&&
*C&*O*&*C1=CC=C(*)C=C1&*SC1=NC(*)=C(*)S1&*S*&*C*^*C1=CC=C(*)C=C1^*C*&*O*&*O&*C&&&&&
*C#C&*C12CC3CC(*)(C1)CC(C)(C3)C2&*OC(*)=O&*C1OC(=O)C(*)C1*&*C&&*OC(*)=O^*C*&*C(*)(C)C&*C&&&
*C&*C(=O)N(*)C&*C*&*N1C(=O)N(CC(=O)N(C)CC(=O)N(C)C)C2=CC=CC=C21&&&
*C&*C*&*OC(=O)C(*)=NNC(*)=O&*C*&*C1=C[NH]C2=CC=CC=C12^*C1=CC=C(*)C(*)=C1&&*O&&*O&&
*C&*C(*)=O&*C1=CC=C(*)C=C1&*C*&*C1CC2CCC(C1)N2*&*NC(*)=O&*C1=CSC=C1&&&
*SC1=NC(*)=C2SC3=NC(=O)C=CN3C2=N1&*C1=CC=CC=C1&&*C*^*C1=CC=CC2=CC=CC=C12&&&
*C&*C*&*C(=NN=C1N(*)CCCCl)C(*)=NC1C1=CC=C(C)C=C1&*C1=CC=C(*)C=C1&*C^*C1=CC=C(*)C=C1&&*C&&&
*C1=CC=C2OCC(=O)NC2=C1&*C(*)=O&*C*&*OC(*)=O&*C1=CC=C(*)C=C1&*S(=O)(=O)N1CCOCC1&&&
*C&*C*&*C(=O)N1CC2=CC=CC=C2C(*)CC12CCN(*)C2&*C&&*C(*)C^*C&&&
*C&*C*&*C(=O)N(*)CC&*C*&*C1=CN=C(*)N1*&*[N+](=O)[O-]&&*C&&
*C(=O)N1CCSCC1&*C*&*C1=CN2C(*)=C(*)N=C2C=C1&*C1=CC=CC(*)=C1&*Cl^*Cl&&&&
*C&*O*&*C1=CC2=C(C=C1*)CN(*)CC2&*O*&*C^*C*&&*C*&*C*&*C1=CC=C(*)C=C1&*NC(*)=O&*C1=CC=C2C=C(*)C(=O)OC2=C1*&*O&&*C&&
*C&*C*&*C(=O)N(*)CC&*C*&*C1=CN(*)C2=CC=CC=C12&*S*&*C*&*C(=O)N1CCC2=CC=CC=C21&&&
*C&*C1=CC2=C(C=C1C)[NH]C=C2&&&
*C&*O*&*C1=CC=C(*)C(*)=C1&*N1C=CN=C1&&*O*^*C*&*C1CC1&&&
*C&*C1=CC(*)=C2C(*)=C(*)C(=O)OC2=C1&*S*&*C*^*O^*C1=CC=CC=C1&&*O&&&&
*NC(*)=O&*C*&*Cl^*C*&&*C*&*N1C(=O)C2=CC=CC=C2S1(=O)=O&&&
*NS(*)(=O)=O&*C1=CC=C2[NH]C=CC2=C1&&*C1=CC=CC2=CC=CC=C12&&
*C&*C1=CC(*)=C2OC3=CC=CC=C3NC(=O)C2=C1&*Cl&&&
*C&*O*&*C1=CC=C(*)C(*)=C1&*C(=O)O&&*N*^*C1=CC=C(*)C=C1&*C(*)(F)F&*F&&&
*C&*O*&*C1=CC=C(*)C(*)=C1&*C&&*C(=O)NC1=NC(*)=CS1^*C1=CC=CC=N1&&&
*C&*O*&*C1=CC=C(*)C=C1&*NS(*)(=O)=O&*C1=CC=CN(*)C1=O&*C*&*C(=O)N1CCCCC1&&&
*C&*C(*)=NNC(=N)N&*C1=C(*)N2CC(*)C(*)C2=C1&*C1=CC=C(*)C(*)=C1&*Cl^*C1=CC=C(*)C(*)=C1&*Cl^*Cl^*C(=O)O&&&*Cl&&&&
*C&*OC(*)=O&*C*&*C1OC(*)C(*)C(*)C1*&*SC1=NC(*)=NC2=CC=CC=C12&*C1=CC=CC=C1^*OC(*)=O&&*C^*OC(*)=O&&*C^*OC(*)=O&&*C&&&
*C&*C*&*C1=CC=C2C3=C([NH]C2=C1)C1(*)C(*)CC(*)C(=O)N1CC3&*C1=CC=CO1&&*C*^*NC(*)=O^*C(=O)N1CCN(C(*)=O)CC1^*C*&*C1=CC=CO1&*C*&&
*C&*O*&*C1=CC=C(*)C=C1&*C1N(*)C(=O)C1(*)C&*C1=CC=CC=C1&&*C&&
*C&*C1=NC2=NC(N)=NC(*)=C2C(*)=C1*&*N&&*C&*C*^*C*&*C1=CC=C2C=CC=CC2=C1&&&
*C&*O*&*C1=CC=CC(*)=C1&*C1=C2C(*)=C[NH]C2=CC=C1&*O*&*C*&*C*&*C*&*N1CCN(*)CC1&*C1=CC=C(*)C=C1&*F&&&
*C1=CC(*)=C2NC(=O)C3(C2=C1)N1CSCC1C(*)C31CC2=C3C=CC=CC3=CC=C2C1=O&*C1=CC=CS1&&*Cl&*Cl&&
*C1=C2N=CN(*)C2=NC(N)=N1&*N1CC=CC1&&*C=C1SC(*)=CC1=O^*C*&*O&&&
*Br&*NC1=NC2=CC(*)=CC=C2O1&*C1CCN(*)C1&*C*&*C*&*C1=CC=CC=C1&&&
*NC(*)=O&*C1CCN(*)CC1&*C*^*C1=CC=C2C=CC=CC2=C1^*C1=CC=CC=C1&&&&&
*C#N&*C1=CC=C(*)C=C1&*C*&*SC1=NC=CC=C1*&*C(=O)O&&&
*S(=O)(=O)N1CCOCC1&*C1=CC=C2OCCOC2=C1&&&
*C&*O*&*C1=CC=C(*)C=C1&*C(*)*&*C1=CC=CC=C1&&*C(*)*^*C&&*N(*)CN^*C*&*C&&&
*C1CC2(CCN(*)C2=O)C2=CC=CC=C21&*O&&*C*^*C1=CC=CC=C1&&&
*C&*C*&*SC1=NN=C(*)N1*&*C*&*C#N^*C&&&&
*C1=C2C(=N[NH]1)C(=O)N(*)C2*&*C1=CC=CC=C1&&*C1=CC=CC(*)=C1^*Cl^*C*&&*C1=CN=CN=C1&&&
*N1C=NC2=C1N=CN=C2N&*C1CCC(*)C(*)C1&*Cl&&*C*^*O&&&
*C&*O*&*C1=CC=C(*)C=C1&*C1=CC(*)=C(*)C(=O)[NH]1&*C1=CC=CO1&&*C#N&&
*C&*C1=CC=CC(*)=C1&*C*&*NS(*)(=O)=O&*C1=CC=C(*)C=C1&*NC(*)=O&*C*&*C*&*C1=CC=CN=C1&&&
*C&*S*&*C1=CC=C(*)C=C1&*C=C1CCCCC(=CC2=CC=C(SSC)C=C2)C1=O&&&
*C&*C*&*C1=CC=C(*)C(*)=C1&*C=NNC(*)=O&*C*^*O^*S*&&&*C1=N[NH]C(*)=C1*&*C&&*C&&
*C&*C1=CC=C(*)C(*)=C1&*NC(*)=O&*C1=CC=CO1^*NC(*)=O&&*C1=CC=CN=C1&&&
*C&*O*&*C1=CC=C(*)C(*)=C1&*C(*)=O&*C^*C*&&*O*&*C1=CC=CC=C1&&&
*C&*C1=NC2=CC=CC=C2C(=O)N1*&*C1=CC=C(*)S1&*C1=CC=NC=C1&&&
*C&*C*&*C1=CC=C(*)C=C1&*C1=NN(*)C(*)=C1&*C1CCCCCC1&&*NC(=O)N*^*C1=CC=C2OCCOC2=C1&&&
*C(=O)O&*C=C(*)*&*O&&*C(*)=O^*C1=CC=C(*)C=C1&*O*&*C*&*C1=CC=CC(*)=C1&*Cl&&&
*C&*O*&*C1=CC2=NC=CC(*)=C2C=C1*&*O*&*C1=CC=CC(*)=C1^*O*^*NC(=O)N*&*C&*C1=CC=C(*)C=C1&&&*F&&&
*C(=O)NO&*C*&*C*&*C*&*C*&*C*&*C*&*C*&*NC(*)=O&*C1=CC=CC=C1&&&
*C&*C*&*C(C#N)=C1C2=CC=CC=C2N=C2CC(*)(C)CC(=O)C2C1=O&*C#N&&&
*NC(*)=O&*C1=C(*)C2=C(CCCC2)S1&*C1=NC2=CC=CC=C2[NH]C1=O^*C1=CC=CC=C1*&&*Cl&&&
*C&*O*&*C1=CC=C(*)C(*)=C1&*C*&*C1CCCN(*)C1^*C^*NC(*)=O&&&*C1=COC=N1&&&
*C&*C*&*C(*)CC&*NC(*)=O&*C*&*N1CCCN(S(*)(=O)=O)CC1&*C1=CC=C(*)C=C1&*NC(*)=O&*C&&&
*C&*C*&*C*&*C*&*C(*)*&*S*&*C1=CC=C(*)C(*)=C1^*C(=O)O^*C(=O)O&&&&*C*^*NC(*)=O&*C1=CC=C(*)C=C1&*Cl&&&
*C&*C*&*N(*)*&*C*&*C*^*C*^*O&*C1=CC=C2OC(*)=CC(=O)C2=C1&&&*Cl&&&
*C&*NC(*)=O&*C1=CC=C(*)C(*)=C1&*C1CCN(*)C(*)C1*&*[N+](=O)[O-]^*Cl&*C*&&*C1=CC=CN=C1^*C&&&&
*C&*C1=CC=C(*)C=C1&*C1=NOC(*)=N1&*C1=CC=C(N2CCOCC2)S1&&&
*C&*C1=CC(*)=C(*)C(*)=C1&*O&&*C&*C*^*C(*)*&*N&&*C(=O)N1CC2=CC=CC=C2CC1*^*NC(*)=O&*C(*)*&*C&&*C*^*C1=CC=C(*)C=C1&*O&&&
*C&*C(*)(C)C&*C1=CC=C(*)C=C1&*C*&*SC1=NN=C(NC(*)=O)S1&*C*&*C1=CC=CC(*)=C1&*C(*)(F)F&*F&&&
*C(=O)O&*C*&*C*&*SC1=NC2=CC=CC=C2N1*&*C*&*NC(*)=O&*C*&*C1=CC=CC=C1&&&
*C(=O)NC1=NC=CS1&*C1=C(*)C2=C(*)C=CC=C2S1&*Cl&&*Cl&&
*C&*C1=CC=CC(*)=C1&*NC(=O)N*&*C1=CC=CC(*)=C1&*C(=O)N1CCCCCC1&&&
*C&*C1=CC=C(*)C(*)=C1&*O*&*C*^*Cl^*NC(*)=O&&&*C1=CC=CC(*)=C1&*O&&&
*C&*N(*)S(*)(=O)=O&*C*&*NC(*)=O^*C1=CC=C2C(=C1)N(*)C(=O)C(=O)N2*^*C*&*C&*C1=CC=CS1&&*C&&&&
*C(=O)N1CCOCC1&*C1=CSC(N2CCC(*)C(*)C2)=N1&*C*&*O^*C*&&*C1=CSC=C1&&&
*C&*O*&*C1=CC=C(*)C(*)=C1&*C=NNC(*)=O&*C*^*O^*C*&&&*C1CC=CCC1&&&
*C&*N(*)C&*C(=O)N1CCC(*)CC1&*C1=CC=C(*)C(=O)[NH]1&*C1=CC=CC=C1&&&
*C&*C(*)*&*NC(*)=O&*C(*)*^*NC(*)=O^*C*&*C(*)*&*C*^*NC(*)=O^*C*&*C*&*C(*)*&*C*^*C(=O)O^*C*&*I&*C*&&&*N&&*C*^*C*&&&*S&*N&&&
*C&*OC(*)=O&*C(*)*&*C1=CC=CC(*)=C1&*Cl^*C1=C2C(=NN1*)CCC1=CN=CN=C1C2*&&*C&&*C&&
*C&*O*&*C1=CC=C(*)C(*)=C1&*C=NO*&*C*^*O*^*C(=O)NC1=NOC(*)=C1&*C&*C&&&&&
*C&*C1=CC=C(*)C2=C1[NH]C1=CC=CC=C1C2=O&*C&&&
*C(=O)NN&*C*&*SC1=NN=C(*)N1NC(*)=O&*C*&*C(=O)NC1=NC(*)=CS1^*C1=CC=CC(*)=C1^*C*&*[N+](=O)[O-]&*Cl&&&&&
*C&*OC(*)=O&*C1=CC=C2C3=CC=CC=C3C(*)C2=C1&*C*&*C(=O)N1CCN(*)CC1&*C*&*C1=CC=CC=C1&&&
*C&*C*&*C1=NC(*)=C(*)S1&*C&&*C1=CC(*)=NC(*)=C1^*C1=CC=NC=C1&&*C1=CC=CC=C1*^*F&&&
*NC(*)=O&*C*&*C1=CN(*)N=N1^*C1=CC=CC(*)=C1^*C*&*C(*)(F)F&*C1=CC=CC=C1&*F&&&&&
*C&*N1C(N)=NC(N)=NC1(*)C&*C1=CC=C(*)C(*)=C1&*O*&*C*^*Cl^*C1=CC=CC(*)=C1&&&*S(=O)(=O)F&&&
*C&*C1=CC2=C(*)C=C(*)N=C2C=C1&*NC(*)=O&*C1=CC=CO1^*NC(=O)N*&&*C1=CC=C(*)C=C1&*C(N)=O&&&
*C&*OC(*)=O&*C1=CC=CC(*)=C1&*NC(=O)NC(*)=O&*C1=C(*)C(*)=CC=C1&*F&&*F&&
*C&*C*&*C*&*C(*)*&*NC(*)=O&*C(*)*^*C(=O)O^*C*&&&*C(=O)O^*NC(*)=O&&*C(*)*&*C*&*C*^*NC(*)=O^*C*&*C(*)*&*NC(=N)N&*O*&&&*C*^*
*C&*O*&*C1=CC=C(*)C(*)=C1&*C=NNC(*)=O&*C1=CC=CC=C1*^*O*^*N*&*C&*C1=CC=C(*)C=C1&&&*Br&&&
*NC(*)=O&*C*&*N1C(=O)NC2(CCC3=CC=CC=C32)C1=O^*C*&&*C1=CC=C(*)C=C1&*F&&&
*C&*O*&*C1=CC=C2N=CC(*)=C(*)C2=C1&*OC(*)=O&*C(*)*^*C1CC1^*C&&&&*C1=CC=C2OCCC2=C1&&
*C&*C*&*C*&*O*&*C*&*C*&*O*&*C1=CC2=NC(*)=C(*)N2C=C1&*C1=CC=C(*)C=C1&*F^*C=C*&&*C(=O)NO&&&
*O&*N1CCC(*)(*)CC1&*C1=CC=C(*)C=C1&*Cl^*C*&&*C1=C[NH]C2=CC=CC=C12&&&
*C&*C1=CC=C(*)C=C1&*S*&*C1=CC=NC(*)=C1&*C(=O)N1CCCC1&&&
*C&*C1=NOC(*)=C1&*C1=CC=C(*)C(*)=C1&*C&&*NS(*)(=O)=O^*C1=CC=C2CCCC2=C1&&&
*C&*O*&*C1=CC2=NC(N3CCC(*)CC3)=NC(*)=C2C=C1*&*N1CCCCC1&&*N*^*C*^*O*^*C1CCCO1&*C&&&&&
*C&*C(=O)N1N=C(*)CC1*&*C1=CC=CC=C1*&*F^*C1=CC=C2[NH]C(*)=C(*)C2=C1&&*C1=CC=CC=C1&&*Cl&&
*NC(*)=O&*C1=CC=CC=C1&&*C1=CC=C(*)C=C1^*O&&&
*C&*C*&*O*&*C1=CC=C(*)C=C1&*OS(*)(=O)=O&*C1=CC=C(*)C=C1&*C(*)(F)F&*F&&&
*C&*C1=CC=C2C(=C1)C(*)=C1C(=NC3=CC=CC=C13)N2*&*N*&*C1CCNCC1^*Cl&&&&
*N&*C1=CC=C(*)C=C1&*N1CCN(C2=CC=C(N)C=C2)CC1&&&
*C&*C(*)(C)C&*C1=NOC(*)C1&*C1=NC(*)=C(*)[NH]1&*C(*)*&*C*^*Cl^*C1=CC=CC=C1^*NC(*)=O&&&&*C(*)*&*C*&*C*^*C1=CN=C(*)[NH]1^*C*&*NC(*)
*C&*C*&*C1=CC=C(*)C(*)=N1&*N(*)C(=O)N(*)C&*C^*C&*C*&&*O*&*C*&*C1=CC=C(*)C=C1&*Cl&&&
*C&*C1=CC(*)=C(*)O1&*C*&*C1CC2(CCN(*)CC2)CN1*^*C^*C(=O)O&&&&*C1=CC=CC=N1&&
*C&*O*&*C1=CN=C2C=CC(N3CCC4COCC4C3)=NN12&&&
*C&*C(*)(C)C&*C(=O)N(*)*&*C*&*C1=CC=CC=C1^*C(*)*&&*C*&*C1=CC=CC=C1^*C(*)=O&&*C*&*SC1=NC2=CC=CC=C2C2=CC=CC=C12&&&
*NC(=O)NS(*)(=O)=O&*C1CCCCC1&&*C1=CC=C(*)C=C1^*Cl&&&
*C&*C1=CC(*)=C(*)S1&*C*&*N1C(=O)C2=CC=CC=C2C1=O^*C1CCN(S(*)(=O)=O)CC1&&*C&&&
*C&*O*&*C1=CC=C(*)C(*)=C1&*NC(*)=O&*C1=CC=C(*)C(*)=C1^*O*^*F&*C&&*S(=O)(=O)N1CCN(C2=NC=CC=N2)CC1&&&&
*C&*OC1=NC(=O)N2C=C(*)C(*)=CC2=N1&*C1=CC=CC(*)=C1&*N1C=CC(N(*)C)=N1^*O*^*C&*C&&&&&
*C&*C1=CC2=C(C(*)=C1)C(*)C(*)CC2*&*S(=O)(=O)O&&*N1C(=O)C=CC1=O&*Cl&*C&&
*N1CCNC(=O)C1=O&*C*&*C*&*C*&*C*&*C1=CC=C(*)C=C1&*O&&&
*C&*C*&*O*&*C1=CC=CC=C1*&*SC1=NC2=CC=CC=C2C(=O)N1*&*C*&*C(=O)N1CCCC2=CC=CC=C21&&&
*C&*C1=CC=C2C(=C1*)C(*)=C1C3=CC=CC=C3CCCN12&*Cl&&*NS(*)(=O)=O^*C&&&
*C&*C(*)C&*O*&*C1=CC=C(*)C(*)=C1&*C(=S)N1CCN(*)CC1&*C^*Cl&&&&
*C&*C1=CC(=O)C2=C(*)C3=CC(*)=CC(*)=C3N2C1=O&*C&&*F&*C&&
*C&*O*&*C1=CC2=C(C(*)=C1*)[NH]C(=O)C(O)=N2&*NS(*)(=O)=O&*C1=CSC(*)=C1^*O*^*S(*)(=O)=O&*C&*C1=CC=CC=C1&&&&&
*C&*C*&*OC(=O)C1=N[NH]C(*)=C1&*C1=CC=C(*)C=C1&*C1=NOC(*)=N1&*C1=CC=CC=C1&&&
*NC(=N)N&*C*&*C*&*C*&*C(*)*&*NC(*)=O&*C(*)*^*NC(*)=O^*C*&*C(*)*&*C1=CC=CC=C1^*NC(*)=O^*C*&&&*C(*)*&*C1=CC=CC=C1^*C(N)=O^*
*C&*SC1=[N+]([O-])C(*)=C(*)[N+]([O-])=C1C#N&*C&&*C1=CC=C(*)C=C1^*Cl&&&
*C&*C(*)C&*C1=C(*)OC(N2CCCCCC2)=N1&*C(=O)O&&&
*C&*C(=O)N(*)*&*C*&*C1=CC=C(*)C=C1^*C1=CC=C2[NH]C(*)=CC2=C1^*C(*)(F)F&*NC1=NC=CC(*)=N1&*F&*C1=CC=NC(*)=C1&&&*N(*)C&*C&&&
*C&*C(*)(C)C&*OC(*)=O&*C(*)(*)C&*C&&*C(*)*^*C1=CC=CC=C1&&*OP(*)(=O)OC1=CC=CC=C1^*C1=CC=CC=C1&&&
*C&*C1=C2C=CN(*)C2=C2C(=C1)C1(*)CC3=CC=CC=C3C13CCN(*)C3CC23SCC1(*)C3&*O&&*C&*O&*C*^*C1CC1&&&
*C&*C*&*OP(*)(=O)OCC&*C(*)*&*C*&*C1=CC=CC=C1*^*C(*)=O^*C(*)(F)F&*C=C*&*F&*C1=CC=C(*)C(*)=C1&&&*O*&*C^*O*&&*C&&&
*C&*N=C(*)O*&*C*&*C(*)*^*C^*C1=CC=CO1&&&&*SC(=S)N1CCOCC1&&
*F&*C1=CC=CC=C1*&*C1(*)CC2CCC(C1)N2&*C1=CC=CC=N1&&&
*C&*O*&*C1=CC=CC(*)=C1&*C*&*C1C(=O)NCCN1*&*C*&*NC(*)=O&*C*&*C(*)(C)C&*C&&&
*C&*O*&*C1=CC=C(*)C=C1&*C=C*&*C1=CC=C(*)C(*)=C1&*O&&*C(=O)O&&
*C#N&*C(=O)N1CCCC1*&*C1CCC(*)(*)C1&*O&&*C*^*NC(*)=O&*C*&*NC(*)=O&*C1=CC=C(*)C(*)=C1&*Cl&&*NC(*)=O^*C1=CC=C2C(*)=CC=CC2=C1&
*C&*C(=O)NC1=NN=C(*)S1&*C1=CC=CC(*)=C1&*NC(*)=O&*C1CC1&&&
*C&*C1=CC(*)=CC(*)=C1&*O*&*C*^*O*^*C1=NC(*)=C(*)S1&*C*&*C1=CSC=C1&*C*&&*C1=CC=C2N=CC=C(*)C2=C1^*O*&*O*&*C*&*C(*)(F)F&*C(=
*C&*C*&*OC(=O)N1CCC(*)CC1&*SC1=NC(=O)C(*)=C(*)[NH]1&*N&&*C*^*C1=CC=C(*)C=C1&*F&&&
*C&*O*&*C1=CC=C2OC(*)=CC(=O)C2=C1&*C(=O)N1CCN(*)CC1&*C1=CC=CC=C1*&*F&&&
*C&*C(*)C&*C1=CN(*)C=N1&*C(=O)N1CCC2=C(C1)[NH]C(*)=N2&*C(*)C&*C&&&
*C&*C*&*OC(*)=O&*C1=C(*)C(*)=C(*)[NH]1&*C&&*C&*C(*)=O^*C*&*S*&*C1=CC=C(*)C=C1&*OC(*)=O&*C&&&
*C&*O*&*OC1=NN(*)C2=C1C(N1CCC(*)(*)CC1)=NC=N2&*C&&*C1=CC=CC=C1*^*F^*C*&&*C*&*C1CCC1&&&
*C&*C1=CC=C(*)C=C1&*C*&*C1CN(*)CCN1*&*C*&*C1=CC=C(*)C=C1^*C*^*F&*C*&&&*O&&&
*C&*C(*)(*)C&*C1=CC=C(*)C=C1&*C1=CC=C(*)C=C1^*S(*)(=O)=O^*NC(*)=O&*C&*C1CCC(*)CC1&&&*N&&&
*C&*C*&*C*&*C*&*NC(*)=O&*C1=CC=C2C(=C1)C(=O)C(*)=CN2*&*C*&*C^*S(=O)(=O)N1CCCCC1&&&&
*C&*O*&*C1=CC=C(*)C(*)=C1&*NC(*)=O&*C*^*Br^*SC1=NN=C(*)O1&&&*C*&*C1=CC=CC=C1&&&
*C&*C*&*N(*)CC&*C*&*C*&*C*&*C(=O)N(*)*&*C1=CC=C2N=CC=CC2=C1&&*C1=CC=C(*)C=C1^*C1=CC=CC=C1&&&
*C1=C(*)C(NC(=O)N2CCCC2*)=N[NH]1&*C*&*O^*Cl&&&*C1=NN=NN1*^*C*&*C1=CC=CC=C1&&&
*C&*C1=CC=C(*)C(*)=C1&*C*&*C1CCCCN1*^*NC(*)=O^*C*&*C1=CC=C2OCC(*)NC2=C1&*O&*C1=CC=C2C=CC=CC2=C1&&&&&
*C&*C1=COC2=C1CC1C3(*)CCC4C(*)(C)CCCC4(*)C3CC(*)C1(*)O2&*C&&*C&*C1=CN(*)N=N1^*C1=CC=C(*)C=C1^*C^*C#N&&*C&&&&
*[N+](=O)[O-]&*C1=CC2=NC=NC(*)=C2C=C1*&*N*&*C1=CC=CC=C1*^*O*^*Br&*C1CCNCC1&&&&&
*C&*C1=CC2=C(CCC3C2(*)C(=O)CC2(*)C(*)C(*)CC32*)C(*)=C1*&*O&&*C&*O&*C(*)=O^*C*^*C^*C(*)(*)C&&*O^*C&&*O&*C&&&&
*C&*O*&*C1=CC=C(*)C=C1&*C(*)=O&*C(*)*&*C&&*OC(*)=O^*C1=CC=CC=C1*&*S*&*C&&&
*C(=O)O&*C1=CC=C(*)C=C1&*C*&*SC1=NC2=CC(*)=CC=C2S1&*Cl&&&
*C&*S*&*C*&*C*&*C(*)*&*NC(*)=O&*C(*)*^*C(N)=O^*C*&&&*C(*)C^*NC(*)=O^*C&*C*&&&*C*&*C(*)=O&*C(*)*&*C*&*C1=CC=CC=C1^*NC(*)=O
*C&*ON=C(*)*&*C*&*C(=O)O^*C1=CC=C(*)C=C1&&*N*&*C1=C2C=CC=CC2=NC2=CC=CC=C12&&&
*C&*N(*)C&*C1=CC=C(*)C=C1&*C=C1C(=O)NC(=O)NC1=O&&&
*C&*C1=CC=C(*)S1&*NC(*)=O&*C1CCN(*)C1&*C*&*C1=NN=C(*)O1&*C1CCCCC1&&&
*C&*O*&*C*&*C*&*S*&*SC1=NC(*)=CC(*)=N1&*C1=CC=CO1&&*C*^*NC(*)=O&*C1=CC=C(*)C=C1&*S(N)(=O)=O&&&
*[N+](=O)[O-]&*C1=CC(=O)C(*)=C[NH]1&*C1=CC=CO1&&&
*C&*C*&*C*&*C*&*C*&*C(=O)N(*)CCCCC&*C(*)*&*C*&*C1=C[NH]C2=CC=CC=C12^*NC(*)=O&&*C1=CC=C(*)C(*)=C1&*F&&*F&&
*C&*C(*)(C)C&*C1=C2C(=CC(C(=O)O)=N1)N=C(*)N2*&*C1=CC=C(*)C=C1&*C(*)(F)F^*C*^*F&*C1=CC=C(*)C(*)=C1&&&*Cl&&*Cl&&
*C&*C1=CC=C(*)C(*)=C1&*NC(*)=O&*C1=CC2=C(C3=CC=CC=C3[NH]C2=O)N1*^*Cl^*C&&&&&
*C&*O*&*C1=CC=C(*)C=C1&*C(=O)N1CCN(C(*)=O)CC1&*C1=CN(*)N=C1*&*C(*)(C)C&*C^*C1=CC=CS1&&&&
*C&*O*&*C1=CC=CC(*)=C1&*C(=O)NC1=NC2=CC3=C(C=C2S1)OCO3&&&
*C&*C*&*O*&*C1=CC2=CC=CC=C2C(*)=C1*&*C(=O)N(*)*&*C*^*OC(*)=O^*C^*C(*)*^*C&&&*C&&&&*C*^*N*&*C(*)C&*C&&&
*C&*N1C(=O)NC(*)(*)C1=O&*C1=CC=CC=C1&&*C*^*C*&*C*&*N1CCN(*)CC1&*C1=CC=CC(*)=C1&*C(*)(F)F&*F&&&
*C&*C*&*OC(*)=O&*C1=CC=C2C(=O)C3=C(SC=C3*)C(=O)C2=C1&*C(*)=O&*C1CCCCC1&&&
*C&*OC(*)=O&*C*&*C*&*C1=CC=C2OCC(=O)N(*)C2=C1&*C1=NN=C(N2CC(*)CCO2)S1&*O&&&
*C&*C(*)=C1C(=O)N(C(=S)S)C2=CC=CC=C12&*N1C(=O)C2CC=CCC2C1=O&&&
*C&*C(=O)N(*)*&*C1=CC=CC=C1&&*C1CCN(*)CC1^*C*&*C1=CC=C(*)C=C1&*C*&*NC(=S)N*&*C1=CC=CC(*)=C1&*C1=CC=C2C(*)=CC=NC2=C1&*Cl&&&
*C&*C*&*NC(=O)C(=O)O*&*C1=CC=C2OC3CC(=O)CCC3(*)C2=C1&*C&&&
*C&*OC(*)=O&*C(*)*&*C&&*O*^*C(*)=C1C(=O)OC(=O)C(*)=C1*&*C&&*C(*)=O^*C=C(*)*^*C^*O&&&&*C(*)=O^*C1=CSC(*)=C1*&*C&&*C&&
*C&*C(*)(C)C&*C*&*OC(*)=O&*C*&*C1=NC(=O)C(*)=C(*)[NH]1&*C1=CC=CS1&&*O&&
*C&*C*&*C1=NN2C(=O)C(*)=C(*)[NH]C2=C1&*C&&*C*^*C1=CC=CC2=CC=CC=C12&&&
*C&*C*&*O*&*C1=CC=C(*)C=C1&*C1=NN=C(*)O1&*C*&*SC1=NC(*)=N[NH]1&*C1=CC=CC=C1&&&
C1=CC=C2C(=C1)NCC1=N[NH]C(=S)N21&&&
*C&*C1=CC=CC=C1*&*C1CN(S(*)(=O)=O)CC1*&*N&&*C1=CC=C(*)C=C1^*C1=CC=CC=C1&&&
*C&*C(*)*&*O&&*C1=CC(*)=C(*)C(*)=C1^*Cl&&*NC(*)=O^*C1=CC=NC=C1^*Cl&&&&
*C&*S(*)(=O)=O&*C1=CC=C2OCCOCCOCCOCCOCCOCCOC2=C1&&&
*C&*OC(*)=O&*C=C(*)*&*C1=CC=C(*)C=C1&*Cl^*N*&&*C1=CC=CC(*)=C1&*C&&&
*F&*C1=CC=C(*)C=C1&*C*&*N1CCN(*)CC1&*C1=CC=C(*)C(*)=C1&*C*&*N*^*F^*C*&&&*C1=CC=CC=C1&&&
*C&*NC(=O)C1=NC(*)=C(*)S1&*C&&*NC1=NC(*)=C[NH]1^*C1=CC=CN=C1&&&
*C&*O*&*C1=CC(*)=C(*)C(*)=C1&*C1=NN(*)C(=O)C(*)=C1&*N^*O*&*C1=CC=C(*)C(*)=C1^*C^*O*^*Cl&&&*C&&*Cl&&&&
*C(=O)N1CC2=CC=CC=C2CC1*&*C1=NOC(*)=C1&*C1=CC=CC=C1^*C*&&*N1C=CC=C1&&&
*C&*C1=CC=CC(*)=C1&*S(*)(=O)=O&*C*&*C1=NN=NN1*&*C(*)*&*C1=CC=C2C=C(*)C(=O)[NH]C2=C1&*O^*N1CCCC1&&&&
*C&*OC1=NC=CC=C1*&*C1=CC2=CC=CN=C2C(*)N1*&*C*&*C1=CC=C(*)C=C1^*C(=O)O^*C1=CN=CN=C1&&&&&
*C&*C1(*)CCC(=O)NC1=O&*C1=CC=C(*)C=C1&*NC(=O)N*&*C1=CC=C(*)C=C1&*Cl&&&
*C&*C*&*C*&*C1=CC(NC2=N[NH]C(*)=C2)=NC(*)=N1&*C1CC1&&*C1CC1&&
*C(=O)NC1=NC=C(*)S1&*C(*)(F)F&*F^*C1=CC=NC(*)=C1&&*Cl&&&
*C&*C1=CC=C2C(=C1)C=CN2S(*)(=O)=O&*C1=CSC(*)=N1&*C*&*C1=CC=CC(*)=C1&*Cl&&&
*C&*C*&*N(*)CC&*C1=CC=C(*)C=C1&*C=C1SC(*)N(*)C1=O&*C1=CC=C(*)C=C1&*O*^*C1=CC=C(*)C=C1^*C&*O&&&&&
*S(N)(=O)=O&*C1=CC=C(*)C=C1&*C1=C(*)C(=O)N(*)C1&*Cl&&*C1=CC=C(*)C=C1^*N*&*C1CC1&&&
*C&*O*&*C*&*C(*)*&*C&&*N*^*C1=CC(*)=NC(N(*)*)=N1&*C&&*C(=O)NC1=NC(*)=C(*)S1^*C^*C&*C*&&*C1CC1&&&
*C&*C*&*C*&*C1CN(*)CC1*&*C1=CC=C(*)C(*)=C1&*NC(*)=O^*C(=O)NO^*C1=CC=C(*)C(*)=C1^*Cl&&*Cl&&&&*Cl&&
*C&*C1=NN(*)C(*)=C1&*C&&*C1=CC=C2C(*)=C(*)C(=O)[NH]C2=C1^*O&&*C(*)(F)F^*F&&&
*C&*C*&*C1=CC=C2OC3=CC=CC=C3C(=O)N(*)C2=C1&*NC(*)=O&*C*&*C1CCCO1&&&
*C&*C*&*C1=C(*)C=C2C(=C1)C(=O)C(*)=CN2*&*C(=O)O&&*F&*C1CN(*)CCN1*^*C&&*C&&
*C(=O)NNC(*)=O&*C*&*C*^*C1=CC=CC(*)=C1^*NC(*)=O&*Br&*C1=CC=CC(*)=C1&&&*Cl&&&
*C&*C*&*O*&*C1=CC(*)=C(*)C(*)=C1&*Br&&*Br&*C=NNC(*)=O^*C1=CC=CO1&&&
*C&*C1=C2CC(*)(*)OC2=NC=C1&*NC(*)=O&*C1=CC=CC=C1*^*C1=CC=CC(*)=C1^*C(*)(F)F&*C(*)(F)F&*F&*F&&&&&
*C&*OC(*)=O&*C1=CC=C(*)C=C1&*C12CC3CC(C1)CC(*)(C3)C2&*C*&*NC(*)=O&*C1CCCC1*&*N*&*C*&*C1=CC=CC(*)=C1&*O*&*C(*)(F)F&*F&&&
*C&*C1=CC=C2N=C3C(*)=CC=CC3=NC2=C1&*NC(*)=O&*C*&*C*&*N(*)CCNC(=O)C1=CC=CC2=CC(C)=CC=C12&*C&&&
*C&*O*&*C1=CC(*)=C(*)C(*)=C1&*C(=O)NNC(=S)NC(*)=O&*C1=CC2=CC=CC=C2[NH]1^*O*&&*C^*O*&&*C&&&
*C&*C*&*C*&*N(*)*&*C*&*C#C*^*C*^*C&*C*&&&*C1=CC=C(*)C=C1&*C1=CC=C(*)S1&*C1=NC2=CC=CC=C2[NH]1&&&
*N=C(N)N[N+](=O)[O-]&*C*&*C*&*C*&*C(*)*&*N&&*C*^*C(=O)N(*)*&*C1CC1&&*C1=CC=C(*)C=C1^*Cl&&&
*C&*C1=CC=C(*)C(*)=C1&*N&&*NC(*)=O^*C1=CC(*)=C(*)S1&*NC(*)=O&*C1CC1^*N&&&&
*C&*C*&*C*&*C*&*N(*)*&*C*&*C*^*C1CCC2=C(C1)SC(N)=N2^*C1CCC(*)CC1&&&*NS(*)(=O)=O&*C1=CC=CC(*)=C1&*C&&&
*C&*C(*)*&*O&&*C*^*NC1=NC=CC(N2C=C(*)C3=CC=CC=C32)=N1&*C1=NN=N[NH]1&&&
*C(=O)N1CCN(C2=NC3=C(*)C=C(*)C=C3S2)CC1&*C1=CC=C2OCCOC2=C1&&*F&*F&&
C1=CC=C2C(=C1)C=C1CCCCCN12&&&
*C=C1SC(=S)NC1=O&*C1=CC=C(*)C=C1&*O*&*C*&*C*&*C1CC=CC1&&&
*C&*C*&*C(=O)N(*)CC&*C*&*N(*)S(*)(=O)=O&*C1=CC=C(*)C(*)=C1&*N(*)C^*C1=CC=CC(*)=C1*^*C^*C^*Cl&&&&&&*C&&
*C=C&*C1CCC(*)(*)C(*)C1&*C&&*C(*)=C^*C=O^*C(*)=C&&*C&&&
*C&*C1=CC=CC(*)=C1&*NC(*)=O&*C1OC(*)C(*)C(*)C1*&*C*&*NC(*)=O^*OC(*)=O^*C*&*C*^*OC(*)=O^*NC(*)=O&*C*&*C*^*OC(*)=O^*C*&*C*&
*C=C&*C*&*SC1=NC2=C(C(=O)N1*)C(*)(*)CC1=CC=CC=C12&*C*&*C*^*C^*N(*)C&&*O^*C&&&&&
*C1=C(*)C=C2C(=C1)C(=O)C1=C(SC=C1)N2*&*C(=O)O&&*F&*C1CC1&&
*C&*O*&*C1=CC=C(*)C=C1&*C*&*C*&*C1=N[NH]C(*)=C1&*C1=CC=C(*)C=C1&*F&&&
*C(=O)O&*C1=CC=C(*)C=C1&*C*&*NC(*)=O&*C1=CC=C2OC(=O)C3=CC=CC=C3C2=C1&&&
*C&*C1=CC=C(*)C(*)=C1&*C&&*C1=NN(*)C(*)=C1^*C(*)(C)C&*C^*NC(=O)N*&&*C1=CC=C(*)C2=CC=CC=C12&*O*&*C*&*C*&*N1CCOCC1&&&
*C&*OC(*)=O&*C*&*C1CC(*)(*)C(*)C(*)O1&*O&&*C&*O*^*C1CC(*)C(*)C(O)C1*^*OC(*)=O^*C&*C&&*NC(*)=O&&*C=C*^*O^*C1=CC=C(*)C(*)=C
*C&*NC(*)=O&*C(*)*&*C*&*C1=CC=C2[NH]C=C(*)C2=C1^*NC(*)=O^*O&*C1(*)CCCCC1&&&*NC(*)=O&*C(*)*&*C*&*C*^*C(N)=O^*C*&&&*NC(=N)N&&&
*C&*C*&*N(*)CC&*C*&*C*&*C*&*NC(*)=O&*C1=C(*)C(*)=C(*)[NH]1&*C&&*C1=CC=C(*)C=C1^*C^*C&&&&
*C&*C(*)C&*C(=O)N1CCN(S(*)(=O)=O)CC1&*C1=CC=CC(*)=C1&*Cl&&&
*C(=O)O&*C1=CC=C(*)C=C1&*NS(*)(=O)=O&*C1=CC=C(*)C=C1&*NC(*)=O&*C1=CC=CC=C1*&*Cl&&&
*C(=O)O&*C=C*&*C1=CC=C(*)C(*)=C1*&*O&&*O&*O&&
*C(=O)NNC(*)=O&*C*&*C1=CSC=C1^*C1=CC2=CC=CC=C2O1&&&&
*C&*C(=O)NN=C(*)*&*C*&*NC(*)=O^*C1=CC=C(*)C=C1^*C1=CC=CC(*)=C1&*N1CCCC1&*Br&&&&&
*C&*C*&*C*&*SC1=NC(*)=C2[NH]C(=O)N(*)C2=N1&*N&&*C*^*O*&*C*&*C*&*O&&&
*C&*C*&*C*&*C1=C(*)N(*)N=C1&*C1CCN(*)C1=O&*NC(*)=O^*C^*C1=CC2=C(C=C1*)[NH]C=C2&&&*N&&&
*C&*O*&*C1=CC=C(*)C=C1&*C(=O)N1CCN(*)CC1&*C*&*S*&*C1=C(*)C2=CC=CC=C2[NH]1&*C&&&
*Br&*C1=CC=CC=C1*&*C1C2=CC=CC=C2CCN1*&*C*&*C*&*N1CCN(*)CC1&*C1=CC=CC2=CC=CC=C12&&&
*C&*O*&*C1=CC=C(*)C(*)=C1&*NC(*)=O&*C(*)*^*O*^*C*&*C&*C(*)C^*NC(*)=O&&*C&*C1=CC=C(*)C=C1&&&*N1CCOCC1&&&
*NS(*)(=O)=O&*C*&*C*^*C1=CC=CC2=C1SCCO2^*C*&&&*N*&*C(*)C1=CC=CC=C1&*C1=CC=CC=C1&&&
*C=C&*C*&*SC1=NN=C(NC(*)=O)S1&*C1=CC=C(*)C(*)=C1&*N*&*C1=CC=C2C(*)=CC=NC2=C1^*F^*Cl&&&&&
*C(=O)NNC(*)=O&*C=C*&*C1=CC=CC=C1*^*C1=CC=C(*)C=C1^*[N+](=O)[O-]&*Cl&&&&&
*C&*C(=O)N(*)C&*C*&*C*&*C1=CC=C2N(*)C(*)=CC2=C1&*C1=CC=CC=C1&&*Cl&&
*C&*C*&*C1=CC=C(*)C=C1&*NC(=O)N*&*C1CCN(*)CC1&*C*&*C*&*C1=CC=C(*)C=C1&*F&&&
*C&*C1=C(*)(C)C(=O)CC(*)(C)C1&*C&&*N*^*C1=CC=C(*)C=C1&*S(N)(=O)=O&&&
*C(=O)N1CCN(C2=NC3=C(*)C=CC=C3S2)CC1&*C1=CC=CO1&&*[N+](=O)[O-]&&
*N&*C1=CC=CC=C1*&*S*&*C1CC(=O)C(*)C1&*C1=CC=C(*)C=C1&*Br&&&
*C(=O)N1CCOCC1&*C1=CC=CC(*)=C1&*C*&*SC1=NN=C2C3=CC=CC=C3N(*)C2=N1&*C*&*C1=CC=CC(*)=C1&*F&&&
*C&*C*&*C(*)*&*C&&*C(*)*^*NC(*)=O&*C^*NC(*)=O&&*C(*)*&*C*&*C1=CC=CC=C1^*C(*)*&&*O&&*C(=O)N1CSC(*)(C)C1*^*C&&*NC(*)=O^*C(*
*C&*C(*)C&*C*&*C(*)*&*N&&*NC1=NC(*)=CS1^*C1=CC=CC=N1&&&
*C&*C*&*N(*)CC&*C*&*C1COC2=CC=CC=C2O1&&&
*[N+]1=C2S[NH]N=C2[NH]C1=O&*C1OC(*)C(*)C1*&*C*&*OP(=O)(O)OP(=O)(O)OP(=O)(O)O^*O&&&*O&&
*C&*C*&*N(*)CC&*C*&*C*&*O*&*C1=CC=C(*)C=C1&*NC(*)=O&*C1=NC2=CC(*)=CC=C2SC2=CC=CC=C12&*C&&&
*C&*C(*)C&*C*&*C(*)*&*NC(*)=O&*C(*)*^*SC(*)=O^*C*&*C(*)(C)C&*C(=O)O^*NC(*)=O^*C&&&*C(*)*&&&*C*&*C*^*NC(*)=O^*C*&*C(*)*&*N
*C&*O*&*C*&*C*&*C*&*NC(=S)N1CCCCC1*&*C(*)(*)*&*O&&*C1=CC=C(*)C=C1^*Cl^*C1=CC=CC=N1&&&&
*C&*N1CCN(*)CC1&*C1=CC=C(*)C=C1&*NC(*)=O&*C1CC(=O)N(*)C1&*C1=CC=C(*)C=C1&*F&&&
*C&*C*&*C*&*C(=O)N1C2=NC=NN2C2(CCCCC2)C2CCCCC21&&&
*C&*C*&*C(*)*&*C&&*NC(*)=O^*C1=CC=C2C(=C1)N=CN2*&*C1=CC=CC=C1*&*C*&*C*&*C1=CC=C(*)C(*)=C1&*Cl&&*Cl&&
*C&*C1=C(*)C2=C3C(=CC=C2O1)C(=O)C1=CC=CC=C13&*NC(*)=O&*C1=CC=C(*)C=C1&*O*&*C*&*C1CCN(*)CC1&*C&&&
*C&*C(*)*&*N&&*C1=CC=C(*)C(*)=C1^*C(=O)O&&*NC(*)=O^*C*&*C1CCN(*)CC1&*C*&*C1=CC=CC=C1&&&
*C&*O*&*C1=CC=C(*)C=C1&*C1=C(*)N(*)C(*)=C1&*S*&*C(*)=C(*)SC^*C1=CC=C(*)C=C1^*C#N&*F^*C1=CC=C(*)C=C1&*C1=CC=C(*)C=C1&&*Cl&*
*C&*C1=CC=CC(*)=C1*&*C&&*O*^*C*&*C(*)*&*O&&*C*^*N*&*C(*)C&*C&&&
*C&*C*&*C*&*C*&*C(*)*&*OC(*)=O&*C^*C1=CC=CC=C1*&&*OC(*)=O&*C1=CC=C(*)C(*)=C1&*C(*)C&*C^*OC(*)=O&&*C*&*C*&*C(*)C&*C&&&
*C#N&*C1(*)CC1&*NC(*)=O&*C=C*&*NC1=NC2=C(C(=O)N(*)C(=O)N2*)N1*&*C*&*C1=CC=C(*)C=C1^*C*^*F&*C*^*C*&&*C1=CC=CC=C1&*C*&&&*C1
*C&*C*&*C1CC(*)(*)C(*)C(*)C(=O)C(*)C(=O)OC(*)C2(*)OC(=O)NC2C(*)C1=O&*C&&*C&*O*^*C1CC(*)C(*)C(*)O1^*C^*C&&*O*&*N(*)C^*C*^*
*C&*C1=CC=C(*)C(*)=C1&*C1=CC=NC(*)=C1&*C(=O)N1CCC2=CC=C(*)C=C2C1^*O^*O*&&&*C(*)(F)F&*F&&&
*C&*C1=CC=C(*)C=C1&*S(*)(=O)=O&*C1=CC=C(*)C=C1&*NC(=O)O*&*C*&*C1=CC=CC=N1&&&
*C&*C*&*N(*)CC&*C1=CC=C(*)C(*)=C1&*S(=O)(=O)N1CCOCC1&&*NC(*)=O^*C1=CC=CC=C1*&*F&&&
*C&*C1=NOC(*)=C1*&*C&&*N(*)S(*)(=O)=O^*C&&*C*^*C1=C2OC(*)C(*)CN(*)C(=O)C2=CC=C1&*NC(=O)N*&*C1=CC=CC=C1^*C(*)*&&*C^*C&*C*&
*C&*C1=CC=NC(*)=C1&*NC(*)=O&*C1(*)CC1&*NC(*)=O&*C(*)*&*C&&*C1=CC=C(*)C=C1^*C1=CC(N2CCN(*)CC2)=NO1&*C&&&
*C&*C*&*C1=C2C(*)=CN(*)C2=CC=C1&*C*&*C1=CC=C(*)N=C1^*NC(*)=O^*Cl&*C1=CN(*)C(=O)C(*)=C1&&&*C1=CC=CC=N1&&*C&&
*C&*C1=CC(*)=C(*)C(*)=C1&*Cl&&*NC(*)=O^*C*^*Br^*ON=C(*)*&&&*C*&*C(*)(*)C^*C1=CC=C(*)C(*)=C1^*C&*Cl&&*C(=O)O&*Cl&&&&
*C&*O*&*C1=CC=C(*)C=C1&*NC1=NC(*)=CC(*)=N1&*C1=CC=CC=C1&&*C*^*C1CCNCC1&&&
*C&*C*&*C1=CC=C2C(=O)N(*)C(=O)C3(CC(=O)NC3=O)C2=C1&*C&&&
*C&*C(*)C&*C=NN1C(*)=N[NH]C1=S&*C1=CC=CC=C1&&&
*C&*C(*)C&*C*&*NC(*)=O&*C(*)*&*C*&*C1=C[NH]C2=CC=CC=C12^*NC(*)=O&&*C(*)*&*C*&*C*^*NC(*)=O^*C*&*C(*)*&*C*&*C=O&*NC(*)=O&&*C*^
*C&*C(*)(C)C&*C(=O)NNC(=S)NC(*)=O&*C1=CC=CC=C1*&*Cl&&&
*C&*O*&*C1=CC=CC(*)=C1&*N1CCN(*)CC1&*C*&*C1=CC=C2CCC(*)OC2=C1&*O*&*C&&&
*C(N)=O&*C1=CSC(N2N=CC(*)=C2*)=N1&*C1=CC=C(*)C=C1&*F^*C1=CC=C2OCOC2=C1&&&&
*C&*C(*)*&*NC(=O)C1=NC(*)=CC=C1*&*N*^*N(*)C^*C1=CN=CN=C1^*NC(*)=O^*C&&&*C*&&&*C(*)*&*O&&*C1=CC=CC=C1&&
*C&*C*&*C*&*C*&*C*&*C*&*C*&*C*&*C*&*C*&*C*&*C*&*C1=CC=C2C(*)=C(*)N(*)C2=C1&*C*&*C(N)=O^*C&&&*O*^*C&&&
*C&*C(=O)N(*)*&*C*&*C1=CC=CC=C1^*C1(*)CCCC1&&*C1=CC=C2C=C(*)C=CC2=C1&*O&&&
*C&*SC1=NC(=O)C2=C(NC(=O)CC2*)[NH]1&*C*&*C1=CC=CC=C1&&&
*C&*NC(*)=O&*C*&*C1=CC=C(*)S1&*C1=CSC=C1&&&
*C&*N*&*C(*)*&*C&&*C=NNC(*)=O^*C1=CC=CC(*)=C1&*[N+](=O)[O-]&&&
*C&*N1CCN(*)CC1&*C*&*C*&*NC(=O)C1=NN2C(=C1)NC(*)CC2*&*C(*)(F)F&*F^*C1=CC=CC(*)=C1&&*O&&&
*C&*C*&*C1=NC=NC(*)=C1*&*C1=CC(*)=C(*)C(*)=C1&*F^*C#C*&*C(=O)N1CCN(*)CC1^*C1=CC=C(*)N=C1&*C1CCOC(*)(C)C1^*F^*N&*C&&&&&&&
*C&*ON(*)C(*)=O&*C&&*C1CC2=CC=CC=C2C(*)C1^*C1=CC=CS1&&&
*C&*C(*)*&*NC(*)=O&*C1(C)C2CC3CC(C2)CC1C3^*C1=CC(=O)C=CC1=O&&&&
*C=C1CC2C3CC=C4CC(*)CCC4(*)C3C1CCC2(*)*&*O&&*C&*O&*C=C*^*C=C*^*C=O^*C1=CC=CC=C1&&&&&
*C&*C*&*OC(=O)N1CCN(*)CC1&*C1=CC=C(*)N=N1&*C1=CC=C(*)C=C1&*Cl&&&
*C&*C1=CC=CC(*)=C1*&*C&&*C=C*^*C1=CN=C2N=C(N)N=C(N)C2=N1&&&
*C&*C1=CC(=O)C2=C(*)CCC3(NC(*)C(=O)NC3=O)C2C1=O&*C*&*C1=CC=CC=C1^*C&&&&
*NC(=O)N*&*C1=CC=CC=C1&&*C1=C(*)C2=C(CCC2)S1^*C(=O)O&&&
*C&*C1=CN=C(*)N1*&*[N+](=O)[O-]&&*C*^*N*&*C1CC2=CC=CC=C2C1*&*OC(*)=O&*C*&*C1=CC=CC=C1&&&
*C&*C(*)(C)C&*C1=NC(*)=C2C(=O)C(*)=CN(*)C2=N1&*C(=O)O&&*N&*C*^*C1=C(*)C(*)=C(*)C(*)=C1*&*F&&*F&*F&*F&*F&&
*NC(*)=O&*C*&*C*^*C1CCC(=O)N(*)C1^*C1=CC=CC=C1*&*C1CCCC1&*Cl&&&&&
*C&*C1=CC=C(*)C(*)=C1&*NC(*)=O&*C12CC3CC(CC(C3)C1)C2^*Cl&&&&
*C1=CC2=C3C(=CN=C2C=C1)C1=CC=C(*)C=C1CC3&*O*&*C1=CC=CN=C1^*C1=CN=CN=C1&&&&
*C&*O*&*C1=CC=C(*)C(*)=C1&*C1=C2C(N)=NC=NN2C(*)=C1&*C1=CC=C(*)C=C1^*O*^*O*&*C1=CC=CC=C1&*C1=CC=CC=C1&&&&&
*C&*C(*)(*)*&*O&&*C*^*C*^*C1CCC2(*)C(C1)CC(*)C1C2CCC2(*)C(*)CCC12^*C*&*O&*O&&*O&&&*C&*C&&
*C(*)=C&*C*&*C*^*C(*)*^*C1C(*)C2(*)OC1(*)OC(*)C2(*)*&*OC(*)=O&*C(=O)O&*C^*C(*)*&*O&&*C&&*C(=O)O&*C*&*C(=O)O^*C1=CC=CC=C1&
*C(*)=C&*C&&*C*^*C(=O)N(*)*&*C*&*C*^*C*^*C1CCN(*)CC1&*C*&*N1C(=O)OC2=CC=CC=C21&*C1=CC=CC=C1&&&&&
*C&*O*&*C1=CC=C(*)C=C1&*C1=C2CNCC(*)C2=C(*)C=C1&*S*&*C*^*Cl^*C(=O)N1CCOCC1&&&&&
*C&*C1=C(*)N(*)C2=CC=CC=C12&*C1=CC=CC=C1&&*C1CCN(*)CC1^*C*&*C1=CC=CC=C1&&&
*C&*N1C(N)=NC(N)=NC1(*)C&*C1=CC=CC(*)=C1&*OC(*)=O&*C*&*C1=CC=CC(*)=C1&*C(N)=O&&&
*C(*)=C&*C1=CC=C(*)C=C1&*Cl^*C(*)*&&*C*&*N(*)C^*C1=CC=C(*)C=C1^*C&*Br&&&&&
*C&*O*&*C1=CC=C(*)C(*)=C1&*C=NNC(*)=O&*C*^*O*^*C*&*C&*C1=C[NH]C2=CC=CC=C12&&&&&
*C&*C*&*O*&*C*&*C1CCCC(*)C1&*N*&*C1=CC(*)=C(*)C=N1&*NC1=NC(*)=CC=C1&*C*^*Cl^*C1=CC=CC(*)=C1&&&*F&&&
*C#N&*C1=C(*)C(*)=C2CCCC2=N1&*N&&*C1=CC=C(*)C=C1^*[N+](=O)[O-]&&&
*C=C&*C1=CC=CC(*)=C1&*NC(=O)N(*)*&*C&&*C*^*C1=CC=C(*)S1&*C1=NC=CS1&&&
*C&*C1=NC(*)=C(*)C(N2CCC2*)=N1&*C&&*C&*S(N)(=O)=O&&
*N1C(=O)C2=CC=CN=C2S1=O&*C*&*C1CCCN(*)C1&*C*&*C1=CC=C(*)C=C1&*F&&&
*C&*O*&*C1=CC=CC=C1*&*O*&*C*&*C*&*C(=O)N(*)*&*C1=CC=C(*)C=C1&*F^*C(*)*&&*C*&*N1CCCC1^*C1=CC=CC=C1&&&&
*C=N*&*C1=CC=C2C=CC=CC2=C1&&*C1=CC(*)=C2C=CC=CC2=N1^*N*&*C*&*C1=CC=CC=C1&&&
*C&*C1=CC=C(*)C=C1&*C*&*NC(*)=O&*C1=CC=C(*)C=C1&*C=NN*&*C1=CC(*)=C(*)C(*)=C1&*F&&*F&*F&&
*C&*O*&*C1=CC=C(*)C=C1&*C1CCC(=O)NC1*&*[N+](=O)[O-]&&&
*C&*C(=O)N1CCC2=C(C1)C1=CC=CC=C1N2*&*C*&*C1=CN2C(*)=C(*)N=C2C=C1&*C1=CC=C(*)C=C1&*F^*Cl&&&&
*C&*O*&*C(=O)N1CCC2=C(C=C(*)C(*)=C2)C1&*O*&*C^*C1=CC=CC(*)=C1&&*C*&*N*&*C*&*C1=CC=CN=C1&&&
*C&*O*&*C1=CC=C2[NH]C(*)=C(*)C2=C1&*C(=O)O&&*C*^*C*&*C*&*C*&*C*&*C*&*C1=CC=C(*)C=C1&*Br&&&
*C&*NC(*)=O&*C1=CC=C(*)C=C1&*NS(*)(=O)=O&*C1=CC=C(*)C=C1&*C1=CC=C(*)C=C1&*O&&&
*C(=O)C1=NN=NN1*&*C1=CC=CC=C1&&*C1=CC=CC(*)=C1^*C(*)(F)F&*F&&&
*C&*C1=CC=C(*)N(*)C1=O&*NC(*)=O&*C1=CC=CC=C1^*C*&&*NC(*)=O&*C(*)*&*C(*)=O&*C(*)(F)F^*C(*)C^*F&*C&&&&&
*C&*O*&*C1=C(*)C=C(*)C(*)=C1&*C1=CC=CC(C2=NN(*)C=N2)=N1&*NC(*)=O^*Cl^*C*&&*Cl^*C(*)C&&&*C&&&
*C&*O*&*C1=CC2=C(C=C1*)C(=O)C(*)C2&*O*&*C^*C(*)*&&*C*&*O^*C1=CC=NC=C1&&&&
*C1=CC=C2[NH]C(=O)C=CC2=C1&*C1=CN(*)N=N1&*C1=CC=C2[NH]C(*)=NC2=C1&*C1CC1&&&
*C&*OC(*)=O&*C(*)(*)C&*C&&*NC(=O)NP(=O)(N1CC1(*)C)N1CC1(C)C^*C&&&
*C&*C1CCC(*)(*)CC1&*C(*)(*)*&*O^*C1CCN(*)C1&*C*^*F&*O*^*C1=CC=CC=C1&&*C1=CC(*)=CC(*)=C1&&&*F&&*F&&
*C&*C*&*C1=CC(*)=C2N=C(*)N(*)C2=N1&*C&&*C&*C*^*C1=CC=C2C(*)=CC(=O)OC2=C1*&*F&&*C&&
*C&*C(=O)N1CCN(*)CC1&*C1NC2=CC=CC=C2C(=O)N1OS(*)(=O)=O&*C1=CC=C(*)C=C1&*C&&&
*C&*C1=NC2=CC=C(*)C=C2C(*)N1*&*C1=CC=CC=C1&&*C*^*N*^*C1=CC=C(*)C=C1^*C1CCCCC1&*[N+](=O)[O-]&&&&&
*C(=O)NO&*C*&*C*&*C*&*C*&*C*&*C*&*NC(*)=O&*C1=CC=C(*)C=C1&*N1CCCN(*)CC1&*C*&*C1=CC=C(*)C=C1&*Br&&&
*C&*C(*)(C)C&*C*&*NC1=NC=NC2=C1N=C[NH]2&&&
*N&*C1=CC=C(*)C(*)=C1&*C1=CC=C(*)C=C1&*C1=CN=C(NS(*)(=O)=O)S1^*[N+](=O)[O-]^*Br&&&&&
*C&*O*&*C1=CC=C(*)C(*)=C1&*C(=O)N1N=NC2=CC3=C(C=C21)OCCO3&&*O*^*C&&&
*C&*C1=C(*)N(*)N(*)C1=O&*NC(*)=O&*C(*)*^*C1=CC=CC=C1^*C&&*C&*S*&&*C1=CC=CC=[N+]1[O-]&&&
*[N+](=O)[O-]&*C1=CC2=C(C=C1*)C(*)=C[NH]2&*C*&*N*^*Cl^*C*&&&*C*&*C*&*O*&*C*&*C1=CC=CN=C1&&&
*C&*C*&*C1=CC=C(*)C=C1&*C1=C(*)N(*)C(*)=C1&*C1=CC=CC=C1&&*C&*C=C(*)*^*C#N&&*NC(*)=O^*C1=CC=CC(*)=C1*&*C&&*C&&
*C&*OC(*)=O&*C1=CC=C(*)C(*)=C1&*C=C*&*C(*)=O^*OC(*)=O^*C=C(*)*&*C&*O&&&&*C=C*^*C1=CC=C(*)C(*)=C1&*OC(*)=O&*C*^*O*^*C*&*C&
*C(*)=O&*C*&*SC1=NN=C(*)O1^*C1=CC=C(*)C=C1^*C1=CC=NC=C1&*F&&&&&
*C&*C1=CC=C(*)C=C1&*C1=NOC(*)=C1*&*C&&*C(=O)N1CCC2=CC=CC=C2C1&&
*C&*C(=O)N1CCN(*)CC1&*C(=O)N1CCCC1*&*C#C*&*C*&*N1CCCC1&&&
*C&*O*&*C1=CC=C2C(=C1)C1OC(*)(C)OC21*&*C&&*C1=CC=C(*)C=C1^*Br&&&
*C&*C(*)C&*C1=CC=CC=C1*&*NC(=O)N*&*C1CCN(*)CC1&*C*&*C*&*C*&*C*&*N1CCOCC1&&&
*C&*C*&*C*&*C1CC2C3=C([NH]C4=CC=CC=C34)C3CC3C2N1*&*C&&&
*NC(=S)N1CCN(*)CC1&*C*&*C1=CC=CO1^*C1=CC=CC=C1&&&&
*C1=CC=CC=C1&*C1=CC=C(*)C=C1&*C1CN2CCCC2C2=CC=CC=C21&&&
*C&*C*&*C(=O)N(*)CC&*C1=CC=C(*)C=C1&*NC(*)=O&*C1=CC=CC(*)=C1&*O*&*C&&&
*NC(=O)C(*)=O&*C*&*C1=CC=CN=C1^*C1=C2C=CC=CN2C(*)=C1&&*C*&*C1=CC=C(*)C=C1&*F&&&
*C1=CC=C2C(=C1)CN1C(=O)CCC21&*O*&*C*&*C*&*C*&*C*&*N1CCN(*)CC1&*C1=CC=C(*)C=C1&*Cl&&&
*N&*C*&*C1CCC(*)CC1&*C1CSCC(=O)NC(*)C(=O)NC(*)C(=O)NCC(=O)N1&*C(=O)O&&*C*^*C(=O)O&&&
*NN=C1C(=O)NC2=CC=C(*)C=C12&*Cl&&*C1=CC=CC=C1&&
*C&*C*&*OC(*)=O&*C1=CC=C(*)C=C1&*NC(=O)N*&*C1=CC=C(*)C=C1&*NC(=O)NC(*)=O&*C1=CC=CO1&&&
*C&*C(*)(C)C&*N*&*C1=CC=C(*)C(*)=C1&*C(*)(F)F&*F^*NC(*)=O&&*C1=CC(*)=C2OCCOC2=C1&*Br&&&
*S(N)(=O)=O&*C1=CC=C(*)C=C1&*C1=C(*)N2C=CSC2=N1&*C1=CC=CC=C1*&*Cl&&&
*C&*C1=CC=C(*)C(*)=C1&*N*&*C*^*C^*C*&&&*C1=NC2=CC=CC=C2N1*&*C*&*C*&*NC(*)=O&*C*&*C1=CC(*)=C2C(=O)C=CC(=O)C2=C1&*O&&&
*C#N&*C1=CC=C(*)C=C1&*C*&*O*&*C1=CC=C2C(*)=CC(*)=C(*)C2=N1&*Cl&&*C1=N[NH]N=N1&*C1CC1&&
*C&*C*&*C*&*C1NC(N(*)*)=NC(N(*)*)=N1&*C&&*C1=CC=CC=C1&*C&*C1=CC=CC=C1&&
*[N+](=O)[O-]&*C1=CC=C(*)C=C1&*O*&*C1=CC=C(*)N=C1&*Cl&&&
*C&*C1=NC(*)=C(*)O1&*C1=CC=C(*)C=C1&*F^*C*&&*N1CC2CCC(C2)C1&&&
*C&*O*&*C1=CC=C(*)C=C1&*C*&*C*&*C*&*NC1=NC(*)=C2[NH]C=NC2=N1&*O*&*C*&*C1CCCCC1&&&
*C&*C1=NN(*)C(*)=N1&*C&&*C*^*C1CCCN1*&*C*&*C1=NN(*)C=N1&*C&&&
*C&*C(*)=NN=C1CCC2C3CC=C4CC(*)CCC4(*)C3CCC12*&*O&&*C&*C&*C1=CC(*)=CC(*)=C1^*F&&*F&&
*NC(*)=O&*C*&*C*^*C*^*NC(*)=O&*C*&*C1=CC=CC=C1&*NC(*)=O&&&*C1=CC=C(*)C=C1&*Cl&&&
*C&*C*&*N(*)CC&*C1=CC=CC(*)=C1&*NC(*)=O&*C*&*C*&*C1=CN(*)N=C1*&*C&&*C1=CC=C(*)C=C1^*O*&*C&&&
*C&*C1=NN(*)C(=O)CC1&*C1=CC=CC=C1&&&
*C&*OC(*)=O&*C*&*C(*)*&*OC(*)=O&*C^*N1C(=O)C2=CC=CC=C2C1=O&&&&
*C&*O*&*C1=CC=C2C(*)=NN(*)C2=C1&*C(*)(F)F&*F^*C1=CC=C(*)C(*)=C1&&*C(=O)O&&*O&&
*C&*C(*)*&*N&&*NC(*)=O^*C(*)*&*C(=O)N1CCCC1*&*NC(*)=O^*C(*)C^*C(*)*&*C&*C*&&&*C1=C[NH]C2=CC=CC=C12^*C(=O)N1CCCC1*&&*NC(*)=O&
*C#N&*C1=CC=CC(*)=C1&*NC(*)=O&*C1=CC=C(*)C=C1&*C(=O)N1CCOCC1&&&
*C#N&*C1CCCCC1*&*NC1=NN(*)C=C1*&*C(N)=O&&*C1=CC=C(*)N=C1^*C(*)*&*C*&*O^*F&&&&
*C&*N1CC2(CCCN(S(*)(=O)=O)C2)C1&*C1=CC=CC(*)=C1&*Cl&&&
*S*&*C1=CC=CC2=NC=CC=C12&&*C1=CC=C(*)C=C1^*C*&*N1CCCCC1&&&
*C&*C1=CC=C(*)C(*)=C1&*NC(=O)N1N=C(*)CC1*&*C1=CC=CC=C1^*O&*C1=CC=C(*)C=C1&&*Br&&&
*C#N&*C1=CC=CC(*)=C1&*C*&*N1C(=O)C2C3CCC(C3)C2C1=O&&&
*C&*C*&*C*&*C(*)CCC&*NC1=NC(N(*)C(=O)CC)=NC(N2C(=O)C=CN(*)C2=O)=N1&*C(*)*&*C*^*C(*)C^*C1=CC=C(*)C=C1^*C(N)=O^*C&*O*&&&&&*
*C&*O*&*C1=CC=C(*)C(*)=C1&*C*&*C*^*O*^*NC(*)=O&*C&*C*&&&*C1=CN(*)C2=CC=CC=C12&*S(*)(=O)=O&*C*&*C1=CC=CC(*)=C1&*Cl&&&
*C&*OC(*)=O&*C1=CC=CC(*)=C1&*NC(*)=O&*C*&*SC(=S)N1CCCC2=CC(*)=CC=C21&*Cl&&&
*N&*C*&*C*&*C*&*C*&*C*&*O*&*C1=CC=CC2=C1SC1=CC=CC=C1C2=O&&&
*C&*C*&*C1=CN(*)N=C1*&*C*&*N*^*C^*C*&&&*C1=NN2CCCCC2=C1&&&
*C&*C*&*C(*)*&*C&&*C(*)*^*NC(*)=O&*C1CC1(*)*^*C(=O)O^*C1=CC=CC=C1&&&&*C*^*C1=CSC=C1&&&
*C&*N1C(=O)NC2=CC=CC=C2C1(*)*&*O&&*C1=CC=CC=C1&&
*C&*C*&*C(*)(*)*&*C&&*O&*C1CCC(*)C1(*)*^*O&&*C*^*C=C1C=C(*)C(=O)O1^*C^*C&&&&&
*C&*O*&*C1=CC=CC(*)=C1&*C1=CC=C2N=C(*)SC2=C1&*C(*)*&*NC(*)=O&*C*^*S(*)(=O)=O^*C*&*C*&*S(N)(=O)=O&*C1=CC=C(*)C=C1&&&*F&&&
*C&*C*&*C(=O)N(*)CC&*C*&*N(*)S(*)(=O)=O&*C1=CC=C(*)C(*)=C1&*N(*)S(*)(=O)=O^*C1=CC=CC(*)=C1^*C^*F^*Cl&&*C1=CC=CC=C1&&&&&&
*C&*C1=C2OC(*)C(*)CN(*)C(=O)C2=CC=C1&*C(*)*&*C^*NC(=O)N*&*C*^*C1=CC=C(*)C=C1^*C*^*O&*C(*)(F)F&*N(*)S(*)(=O)=O&&&*F&*C&&&&
*C&*C*&*C(=O)N(*)CC&*C*&*SC1=NC2=CC(*)=CC=C2C=C1*&*C&&*C#N&&
*C&*C*&*C1=C(*)C=C2C(=C1)C(*)=C(*)N2*&*S*&*C1=CC=C(*)C=C1^*C(=O)O^*C&&*Cl&&&*O&&
*C&*C1=CC2=C(N=CN2*)C(*)=C1*&*C*&*C(*)*^*C^*O&&*O&*C1=CC=C(*)C=C1&&*F&&&
*NC(*)=O&*C1=CC=C(*)C=C1&*Cl^*C1=CC=C2C=C(*)C=CC2=C1&&*[N-][N+]#N&&&
*C&*O*&*C1=CC=C(*)C=C1&*C1=CC=C(*)C=C1&*N1CCN(*)CC1&*C*&*C*&*C*&*C*&*NC(*)=O&*C1CCCN1S(*)(=O)=O&*C1=CC(*)=CC(*)=C1&*Cl&&*Cl
*C(*)=O&*C*&*C1=[N+](*)C2=CC=CC=C2[NH]1^*C1=CC=CC=C1^*C1CCCCC1&&&&&
*C&*N(*)S(*)(=O)=O&*C(*)*&*C*^*C1=CC=C2OCCOC2=C1^*C1=CC=C(*)C=C1^*C(=O)N1CCN(*)CC1&&*OS(*)(=O)=O&*C1=CC=C(*)C=C1&*C1=CC=C
*C&*O*&*C1=CC=C(*)C=C1&*C(=O)N1CCC(*)C(*)C1&*C*&*C1=CC=CS1^*C(=O)O&&&&
*C&*O*&*C*&*C*&*C*&*C*&*C1=CC2=C(C3=C1C(=O)C1=CC4=CC=CC=C4C=C1N3*)C(*)C(*)C(=N)O2&*O*&*C^*C&&&*C#N&&
*C&*C1=CC=CC(*)=C1&*C*&*SC1=NN=C(*)N1*&*C1=CC=C(*)C=C1&*S(=O)(=O)N1CCCCC1^*C&&&&
*C&*C*&*O*&*C1=CC2=NC=C(*)C(*)=C2C=C1*&*C#N&&*N*^*C1=CC=CC(*)=C1^*O*^*Br&*C*&&&*C&&&
*C&*C1CCC(*)C(*)C1&*C(*)*&*C^*[P+](*)(C1CCCCC1)C1CCCCC1&*C*^*C1CCCCCC1&*C1CCC(*)CC1&&&*C*&*C1=C2N=CN(*)C2=NC=N1&*N&&&
*C1=NC2=CC=CC=C2C=C1&*C1CCC(*)CC1&*C1=NN=C(*)O1&*C1=CC=C2C=CC=CC2=N1&&&
*C&*C*&*C*&*C*&*C*&*C*&*C*&*C*&*C*&*C*&*C1=CC=C(*)C=C1&*S(=O)(=O)NS(*)(=O)=O&*C*&*C*&*C*&*C*&*C*&*NC(*)=O&*C*&*C*&*N&&&
*C&*C(*)C&*C*&*C(=O)N(*)*&*C*&*S(*)(=O)=O^*C1=C(*)N(*)C(=O)[NH]C1=O^*C1=CC=C(*)S1&*N&*[N+](=O)[O-]&&*C*&&*C1=CC=CC=C1&&&
*C&*C(*)(C)C&*NC(=O)O*&*C*&*NC(*)=O&*C(*)*&*C*&*C1=C[NH]C2=CC=CC=C12^*NC(*)=O&&*C(*)*&*C*&*C*^*C(=O)N1CCCC1*^*C*&*C(N)=O&*NC
*C&*NS(*)(=O)=O&*C1CN(*)CC1*&*C*&*C1=CN(*)N=N1^*C1=CC=C(*)C=C1^*C*&*F&*O&&&&&
*C&*C(*)=O&*C1=C(*)N(*)C(=O)NC1*&*C&&*C*^*C(N)=O^*C1=CC=C(*)C=C1&&*O&&&
*C&*C*&*SC1=NN=C(*)N1*&*C*&*NC(*)=O^*C*^*C1=CC=CC=C1&*C(=O)NC1=NC=CS1&&&&&
*NC(*)=O&*C*&*Cl^*C1(*)CCCC1&&*C*&*C*&*C*&*C1=CC=CC=C1&&&
*C&*C*&*OC(*)=O&*C1=CN2C=CC3=C(C=C(*)[NH]3)C2=N1&*C1=CC=CC2=CC=CC=C12&&&
*C&*C*&*C*&*C*&*C*&*C*&*C*&*C*&*C*&*C*&*C*&*C*&*C*&*C*&*C*&*C*&*O*&*C*&*C(*)*&*C*&*OP(O)(O)=S^*O*&&*C*&*C*&*C*&*C*&*[N+](*)(
*C&*O*&*C1=CC2=NC=C(*)C(*)=C2C=C1*&*N*&*C1=CC=CC=C1*^*C(N)=O^*Cl&&*O*&&*C*&*C*&*C*&*N1C=CN=C1&&&
*C&*C1=NC=CN1*&*C1=CC=CC2=C1N=C(C1=NC(N3CCC4=NC=CC=C4N3*)=NN3C=CC=C13)CC2&*C&&&
*C&*C1=CC(*)=CC(*)=C1&*C&&*NC(*)=O^*C*&*C1=CC=CC(*)=C1&*O*&*C1CCNCC1&&&
*C&*C(=O)NC1=NC(*)=CC=C1&*C*&*C1CCN(*)CC1&*C1=CN(*)N=N1&*C*&*C1=CC=C(*)C=C1&*F&&&
*C(N)=O&*C1=CC=C(*)C=C1&*O*&*C*&*C*&*C1=CN(*)C2=CC=CC=C12&*C=C1C(=O)NC2=CC=CC=C12&&&
*C#N&*C*&*SC1=NN=C2N=C(*)C=C(*)N12&*C1=CC=C(*)C=C1&*Cl^*C1=CC=C(*)C=C1&&*F&&&
*C&*C1=CC=NN1*&*NC1=NC=C(*)C(N*)=N1&*C1=CC=C(*)C(*)=C1&*OC(*)=O^*Cl^*C*^*O*&&*C1CCN(*)CC1&*C(*)F&*C&*F&&&&&
*C&*N(*)C&*C*&*C*&*C*&*N*&*C=C1C(=O)N(*)C(=O)N(C)C1=O&*C&&&
*C&*C1=CC=C(*)C=C1&*S(*)(=O)=O&*C*&*C1=NN2C(=NN=C2C2=NC3=CC=CC=C3[NH]2)SC1&&&
*C&*O*&*C1=CC2=NC(N(*)*)=NC(*)=C2C=C1*&*C&&*C*^*C*^*N^*C*&&*O*^*C(=O)N(*)*&*C*&*C&*C*&&*C*^*NC(*)=O&*N&*C(*)*&&&*C*&*C*^*
*C(=O)O&*C1=CC=CC(*)=C1*&*Cl&&*N*^*C*&*C1=CC=CC2=CC=CC=C12&&&
*C(=O)O&*C1=CC=C2C(=C1)N=NN2*&*C*&*C(=O)N1CCC(*)CC1&*C*&*C1=CC=CC=C1&&&
*C&*C*&*O*&*C(*)*&*C*&*C1=CC=C(*)C=C1^*C(=O)O^*O*&&&*C*&*C*&*C1=NC(*)=C(*)O1&*C1=CC=CC=C1&&*C&&
*C1=CC=CN=C1&*C*&*C*&*NC1=NC2=CC=CC=C2N2C=NC=C12&&&
*C&*C=C1CN(*)CC(=CC2=CN=CC=N2)C1=O&*C1=CN(*)N=C1*&*C1=CC=CC=C1&&*C1=CC=CC2=CC=CC=C12&&
*C&*C(*)*&*NC(*)=O&*C=C(*)*^*C1=CC=CC=C1^*C*&&&*C*^*C1=CC=CS1^*C*&&&*C*&*C(=O)NO&&&
*OP(=O)(O)O&*C1C(*)C(*)C(OP(=O)(O)O)C(O)C1*&*OP(=O)(O)O&&*OP(=O)(O)O&*OP(=O)(O)O&&
*C&*C(*)C&*NC(=NS(*)(=O)=O)N(*)*&*C*&*C*^*C^*C*&&*C*^*C1OCC(*)(C)CO1&*C(*)C&*C&*C&&&&&
*C&*C*&*C*&*C*&*C(*)*&*NC(*)=O&*C(*)*^*C(N)=O^*C*&&&*C*^*NC(*)=O^*C*&*C(*)*&*C*&*C*&*NC(*)=S&*C*^*NC(*)=O^*C&*C*&*C*&&&*C
*C&*C1=CN(*)C2=NC=CC=C12&*C(*)=O&*C1=CN=CC(*)=C1&*NC(*)=O&*C*&*C1=CC=C[N+]([O-])=C1&&&
*C&*C1(*)CC1&*NC(*)=O&*C(*)*&*C1=CC=C(*)C=C1&*NS(*)(=O)=O^*C1=CC=C2C(*)=CN(*)C2=C1^*C1=CC=CC=C1*&*C#N&*F&&*Cl&&&&
*C&*C1=CC(*)(C)NC2=CC(*)=CC=C12&*N&&*C&&
*C&*C*&*C*&*C*&*C*&*C*&*C(*)(*)*&*C&&*O&*C=C*^*C1CC(C=CC(C)(CCCCC)CO)C(=O)O1&&&
*C&*NC1=NC(S*)=NC(N(*)C)=N1&*C*&*C1=CC=CC=C1^*C&&&&
*C&*C1=CC=C(*)C=C1&*NC(*)=O&*C*&*S(*)=O&*C*&*C(=O)N1CCCC1&&&
*C&*NC(*)=O&*C1CC(*)C(*)C1&*C(=O)N1CCSC1&&*NC(=O)C1=NC(*)=C[NH]1^*C#N&&&
*C&*C*&*C*&*C*&*C*&*C*&*C*&*C*&*C*&*C*&*C*&*S*&*C1=CC=C(*)C(*)=C1*&*C(*)=O&*C*^*C*^*C*&*C*^*C(=O)O^*C(=O)N(*)*&*C&&&*C&&&
*C&*C*&*C1=CC=C2C(=O)C(*)=CN(*)C2=N1&*C(=O)N1CCN(*)CC1&*C1=CC=C(*)C(*)=C1^*C^*C(*)(F)F&&&*F^*Cl&&&&
*C&*C1=CC2=C(*)C=C(*)N=C2C=C1&*N&&*NC(*)=O^*C1=CC=C[N+](*)==C1&*C*&*C1=CC=C(*)C=C1&*C1=CC=CC=C1&&&
*C&*NC(=O)O*&*C*&*C1=C(*)N(*)C(=O)N(*)C1=O&*C1=CC=C(*)C=C1&*O*^*C1=CC=C(*)C=C1^*C&*Br^*C*&&&&*N1C(=O)C2=CC=CC=C2C1=O&&&
*C&*C*&*C*&*C(*)=O&*C1=CC2=C(*)C(*)=CN=C2C=C1&*C1=CC(*)=C(*)C(*)=C1&*Cl^*N*&*O^*C1CCC(*)CC1&&*Cl^*N(*)C&&&*C&&&
*C&*C*&*OC(*)=O&*C1=CC=C(*)C=C1&*NC(*)=O&*C1=NOC(*)=C1*&*C1=CC=C(*)C=C1&*Cl^*C&&&&
*C&*C(*)(C)C&*C1=CC(*)C2CC(*)CC2(*)C1&*C*&*OC(*)=O^*OC(*)=O^*C(*)(C)C&*C(*)(*)*^*C^*C&*C&&&&&&*OC(*)=O^*C*^*C(*)=O^*C(*)*
*C&*C*&*C(*)*&*C1=CC=C(*)C(*)=C1&*C1=CC=C(*)C=C1^*C1=CC=C(*)C(*)=C1^*C(*)(F)F^*C1OC(=O)N2C(*)CCC12^*C(=O)O&*F&*C&&*O&&&&&
*NC(=O)C(*)=O&*C*&*C*^*C(*)*^*C1=CC=CC=C1&*C*&&&*O^*C(=O)O&&&&
*C&*C(*)(*)C&*C#C*&*C1=CC=CC=C1^*C1CCN(*)CC1&&*C*&*C*&*N&&&
*C&*C*&*OP(*)(=O)OCC&*C(*)=C(*)*&*F&&*C=O&*C1=CC=CC=C1&&
*C(*)=C&*C&&*C1CCC2(*)CCC3(*)C(CCC4C5(*)CCC(*)C(*)(C)C5CCC43*)C12^*C*&*OC(*)=O^*C^*C1=CC=C(*)C=C1&&*C^*C&&*OC(*)=O&&*C^*C
*C&*C*&*C1=C(*)N(*)C(*)=N1&*C1=CC=CN(*)C1=O&*NC(*)=O^*C^*C*&&*C(=O)N1CCC(*)CC1^*C1=CC=C(*)C(*)=C1&*C&*C(*)(F)F&&&*F^*Cl&&&
*C&*C1=CC=CC=C1*&*C=NNC(*)=O&*C1=CC=C(*)C=C1&*F&&&
*C&*C(*)C&*C*&*C*&*C(=O)N(*)*&*C*&*C*^*C1CCC(=O)N(*)C1^*C1=CC=CC=C1*&*C*&*Cl&*C1=CC=CC=C1&&&&&
*Cl&*C1=CC=C(*)C=C1&*N1CCN(*)CC1&*C*&*C1=CC=CC=N1&&&
*C&*NC(=O)O*&*C(*)*&*C(=O)N1CCCC1*&*C1=NC2=C(C=NN2*)O1^*C1=CC=CC=C1^*C1=CC=C(*)C(*)=C1&&&*F&&*F&&
*C&*C1CN2CCC(*)(C)CC23CC1CCC3=O&*C&&&
*C&*NC(*)=O&*C1CCN(*)C1&*C1=CC=C(*)C=C1&*C(*)*&*C&&*NC1=NC=CC(*)=N1^*C1=CC=C(*)C=C1&*C(N)=O&&&
*C&*C*&*C*&*C1=NN2C(*)=NN=C2S1&*C1=NC2=CC=CC=C2C(*)=C1&*C1=CC=C2OCCOC2=C1&&&
*C&*C(*)=O&*C*&*NC(*)=O&*C1=CC=CC(*)=C1&*S(=O)(=O)N1CCC2=CC=CC=C21&&&
*C&*C1=CC=C(*)C=C1&*C1CC(=O)N(*)C1&*NC(*)=O&*C1=C(*)C(*)=CC=C1&*C&&*C&&
*C&*C*&*N(*)CC&*C*&*C*&*C1=CC=C2C3=C1C(=O)OC3(*)C1OC21*&*C&&*C*^*O&&&
*C&*O*&*C1=CC=CC(*)=C1&*C1=NC2=CC=CC=C2C(=O)N1*&*C&&&
*C1=C(*)C(=O)C2=CC=CC=C2C1=O&*C*&*C*^*O^*C(*)*&&&*O&&*C(*)*^*O&&*C*^*O&&&
*C&*C(*)C&*C*&*N1C(=O)C2=CC=CC=C2N(*)C1=O&*C*&*C1=CC=C(*)C(*)=C1&*NC(*)=O&*C*^*N1C=NN=N1^*C1=CC=CC=C1&&&&&
*C&*O*&*C1=CC=C(*)C=C1&*NC(=O)N(*)*&*C*&*C1=CC=CS1^*C*&&*C(*)*&*O&&*C1=CC=C(*)C=C1^*C&&&
*C&*C(=O)N1CC(*)C(*)(*)C(C)C1&*C1CN(*)CC1*&*C(*)(C)C^*O^*C^*C1=CC=C(*)C=C1&*C1=CC=CC=C1&&*Cl&&&&&
*C(*)=O&*C*&*S(*)(=O)=O^*C1=CC=C(*)N=N1^*C1=CC=CC=C1&*[N+](=O)[O-]&&&&&
*C&*C*&*OC(*)=O&*C1=C(*)C2=C(S1)N(*)C=C(*)C2=O&*C*&*C1=C(*)C(*)=CN=C1^*ON1CCN(C(*)=O)CC1^*Cl&*C1=CC=CC=C1*^*C*&*Cl^*O*&*N(*
*C&*O*&*C1=CC=C(*)C=C1&*C1=NN(*)C(=O)C=C1&*C*&*C1=CC=CC(*)=C1&*C&&&
*C&*O*&*C1=CC=C(*)C(*)=C1&*S(=O)(=O)N1CCOCC1&&*NC(*)=O^*C*&*OC(*)=O&*C*&*C*&*C1=C[NH]C2=CC=CC=C12&&&
*C&*O*&*C1=CC2=NC(Cl)=NC(*)=C2C=C1*&*O*&*C1=CC=CC=C1^*O*&&*C&&&
*C&*OC(=O)N(*)*&*C*&*C*^*C*^*C1=CC=CC=C1&*C1=CC=C(*)O1&&&*C1=CC=C(*)C=C1&*NS(*)(=O)=O&*C&&&
*C&*O*&*C1=CC=C2ON=C(N3CCN(*)CC3)C2=C1&*C*&*C*&*C1=C2C=CC=NC2=NC(=S)N1*&*O&&&
*NC(*)=O&*C=C*&*C1=CC=C(*)C(*)=C1^*C1=CC=CC=C1*^*O&*C(=O)O&&*C(=O)O&&&&
*C&*O*&*C1=CC=C(*)C(*)=C1&*O*&*C^*NS(*)(=O)=O&&*C*&*C(=O)N1CCOCC1&&&
*NC(*)=O&*C1CCCC1&&*C(*)*^*C1=CC=CO1&&*C(=O)N(*)*^*C*&*C1=CC=CS1^*C1=N[NH]C(*)=C1&&*C1=CC=C(*)C=C1&*F&&&
*NC(*)=O&*C*&*C1=CC=CC=C1*^*C1=CC=C(*)C(*)=C1^*Cl&*[N+](=O)[O-]&&&&*N1CCOCC1&&
*C&*S*&*C1=CC=CC=C1*&*NC(*)=O&*C1=CC2=CC=CC(*)=C2OC1=O&*O*&*C*&*C*&*C*&*C1CCN(*)CC1&*C&&&
*S(N)(=O)=O&*C1=CC=C(*)C=C1&*C1=NN(*)C(*)=C1&*C(*)(F)F&*F^*C1=CC=C(*)C=C1&&*Cl&&&
*C&*C1=CC=C(*)C(*)=C1&*NC(=O)N*&*C1CCCCC1^*F&&&&
*C&*O*&*C1=CC=C(*)C(*)=C1&*C*&*C*^*O*^*NC(*)=O&*C&*C1=CC2=C(S1)C1=CC=CC=C1OC2&&&&&
*NC(=N)N&*C*&*C*&*C*&*C(*)*&*NC(*)=O&*C*^*C(N)=O^*NC(*)=O&&&*C(*)*&*C*&*C*^*NC(*)=O^*C*&*C(*)*&*C*&*C*&*N&*C1=CC=CC=C1^*N
*C(*)=C&*C*&*C*^*C(*)*^*C1C(*)C2(*)OC1(*)OC(*)C2(*)*&*OC(*)=O&*C(=O)O&*C^*C(*)*&*O&&*C&&*C(=O)O&*C*&*C(=O)O^*C1=CC=CC=C1&
*C1=CC=C2C(*)=C(*)C(=O)[NH]C2=C1&*C*&*S*^*F^*C1=CC=CC=C1&&*C1=NC2=CC=CC=C2S1&&&&
*C&*C=C(*)C&*C*&*C1=C(*)C(=O)C2=C(C=C3C(*)C(*)(C)CCC3(*)C2=O)C1=O&*O&&*O&*C&*C&&
*C&*N(*)C&*C*&*C*&*NC(*)=N&*C1=NC2=CC(*)=CC=C2SC2=CC=C(*)C=C12&*C1=CC=C(*)C=C1&*C*^*C(*)(F)F^*C(=O)O&*F&&&&&
*NC(*)=O&*C1=CC=C(*)C=C1&*C(=O)O^*C(*)=C(*)*&&*NC(*)=O&*C1=CC=CC=C1^*O&&&*C1=CC=C2N=C(Cl)C(*)=CC2=C1^*[N+](=O)[O-]&&&
*C&*C(*)*&*N*&*C*^*C(=O)O^*P(=O)(O)O&&&&&
*C&*N*&*C1=CC=CC(*)C(*)C(*)=CC(*)C(*)C(*)CC(*)CC2=C(*)C(=O)C=C(NC1=O)C2=O&*C&&*O*^*C^*O&&&*C&*C&*OC(N)=O&*O*^*C^*C&&&&
*C&*C*&*O*&*C1=CC=C(*)C=C1&*C(=O)N(*)*&*C1=CC=CC=C1*&*C^*C1=CC=CC=C1*&&*N1CCNCC1&&&
*C&*O*&*C1=CC=CC=C1*&*C(*)*&*O&&*C*^*N*&*C*&*C1=COC(*)=N1&*C1=CC=CC=C1*&*Br&&&
*NC(*)=O&*C*&*C1=CC=CC=C1^*C1=CC=C(*)C=C1&&*NC(*)=O&*C1=CC=CC=C1*&*C1=CC=CC=C1*&*C(*)=O&*C1=CC=C(*)C=C1&*C(*)(F)F&*F&&&
*C&*C1=CC=C(*)C=C1&*S*&*C1=C(*)C(*)CC(=O)N1&*C#N&&*C1=CC=C(*)C=C1^*C&&&
*C&*C1CCCC1(*)*&*C*&*N^*C*&&*C(=O)O&&&
*C&*C*&*C1=CC(*)=CC(*)=C1&*C&&*O*^*C1=C(*)C(*)=C(*)C(=O)[NH]1&*C*&*N*^*C^*C(*)*&&*I^*C&&&&*O*^*C1=CC(*)=CC(*)=C1&*C&&*C&&
*C&*OC(*)=O&*C1=CC=C(*)C=C1&*O*&*C(*)C1=CC=CC=C1&*C1=CC=CC=C1&&&
*C&*O*&*C1=CC=C(*)C(*)=C1&*F&&*C1=NOC(*)=N1^*C*&*N1CCCCC1&&&
*C1=C(*)[NH]C(C#N)=N1&*C1=C(*)[NH]N=C1&*C*^*C#N^*C*&&&*C1=CC=C(*)C=C1&*F&&&
*C&*C1=CC=NC(*)=C1&*NS(*)(=O)=O&*C*&*C*&*C*&*N1C2=CC=C(CN(CCCNS(=O)(=O)C3=CC=NC=C3)CC2)C2=CC=CC=C21&&&
*C&*O*&*C1=CC=C(*)C(*)=C1&*C(=O)NC1=NC=C(*)S1&*C1=CC=C(*)C=C1^*O*^*C&*C&&&&&
*C&*C*&*C(*)(*)CC&*C*&*NC(*)=O^*O*^*C(*)*&*C*&*C=NNC(*)=O&*C1=CC=CC=C1&*C1=CC=CN=C1^*C*&&&&*C(*)*&*O&&*C(*)(*)C^*C&&*NC(*
*C&*C(*)C&*OC(*)=O&*C*&*C1=CC=C2OCC3OC(*)CCC3N(*)C(=O)C2=C1&*NC(*)=O&*C1CC2CCC1C2^*C&&&&
*C(*)=O&*C=C*&*C1=C[NH]N=C1^*C1=C(*)C=C(*)C(*)=C1&&*I&&*Cl&*Cl&&
*C&*C(*)=NNC1=NC(=O)C(*)S1&*C&&*C1=CC=C(*)C=C1^*O*&*C*&*C1=CC=C(*)C(*)=C1&*Cl&&*Cl&&
*C&*C*&*C(*)=NNC1=NC(*)=CS1&*C1=CC=C(*)C=C1&*Cl^*C1=CC=C2C=CC=CC2=C1&&&&
*C&*C=C(*)*&*C1CCC2(*)C(=CC=C3C2CCCC3(*)C)C1(*)*&*C^*C1=CSC=C1&*C&&&*C&*C(=O)O&&
*C&*C*&*C*&*N(*)*&*C&&*C*^*C1=CC=C2[NH]C(*)=C(*)C(=O)C2=C1&*C&&*C&&
*C&*C(=O)NC(=O)NC(*)=O&*C*&*C1=NN(*)C(=O)C2=CC=CC=C12&*C&&&
*C&*SC1=NC(=O)C(*)=C(*)[NH]1&*C*&*C1=C(*)C(*)=CC=C1^*C*^*F&*C*&&*Cl^*O*&&&*C1=CC=CC=C1&&&
*C&*O*&*C1=CC=C2OC(=O)C=C(*)C2=C1&*C*&*C(=O)N1CCOCC1&&&
*C&*O*&*C1=CC=C(*)C=C1&*NS(*)(=O)=O&*C*&*C*&*S*&*C*&*C1=CC=C(*)C=C1&*C&&&
*C&*C1=NC=CN1*&*C(*)*&*N=O&&*C1=CC=CC(*)=C1^*C(*)(F)F&*F&&&
*C&*S(*)(=O)=O&*C1=NC(*)=C(*)O1&*C1=CC=CC=C1*&*OC(*)=O^*S*^*C*&*C*&*C(=O)O&*C*&&&*N1CCCC2=CC=CC=C21&&&
*C&*C*&*C*&*C(=O)N(*)CCC&*C1=CC(*)=CC(*)=C1&*C=C*&*S(*)(=O)=O^*N(*)S(*)(=O)=O^*C&*C*&&&*C1=CN=CN1*^*C1=CN=C2C=CC=CC2=C1^*
*C&*C1CCCCC1*&*NC(*)=O&*C*&*N(C)S(*)(=O)=O&*C&&&
*C=C&*C*&*C1=CC=C2C(=O)N(*)C=NC2=C1&*NC(*)=O&*C1=CC=C(*)C(*)=C1&*NC(*)=O&*C1=CC=C(*)C=C1^*C1=CC=CC=C1*^*F&*C&&&&&
*C&*C*&*C*&*C*&*C*&*C*&*C1=CC=C2OC3=C(C(=O)CC(*)(CCCCCC)C3)C2=C1&*O&&&
*C&*O*&*C1=CC=C(*)C=C1&*S(*)(=O)=O&*C(*)*&*C*&*C(=O)NO^*C1=CC=C(*)C=C1&&*O*&*C*&*C1=CC=CC=C1&&&
*C&*O*&*C1=CC=C(*)C(*)=C1&*NC(*)=O&*C1=C(*)C2(CCC(*)CC2)OC1=O^*O*^*C1=CC=CC=C1&*C&&*C&&&&
*C&*C*&*C*&*C1=C2C(=CC=C1)C=CN2*&*NC(*)=O&*C1=CC=CC(*)=C1&*C1=CC=C(*)C=C1&*C1=NC2=CC=CC=C2[NH]1&&&
*C1=CC=CC=C1&*C*&*SC1=NN=C(*)O1&*C1=COCCO1&&&
*C&*C(*)C&*C1=CC2CC3(*)C4CCC(*)C4CC2(*)C13*&*C=O&&*C&*C(N)=S&*C(=O)O&&
*C&*O*&*C1=CC=CC(*)=C1&*C*&*C1=CC=C2CC(*)N(*)CC2=C1*&*O*&*C^*O*&&*C^*C(*)*&&*O&&*C1=CC=C2OCCC2=C1*^*C&&&
*C&*C*&*N(*)CC&*C*&*C*&*OC(=O)NN(*)C1=NC(C#N)=NC=C1*&*C(*)(C)C&*C^*Br&&&&
*C(*)=C&*C*&*OCl^*C1CC(*)C(*)(*)CCCC(=O)CC2=CC(OC2=O)C(*)O1&&*C&&*OC(*)=O^*C^*C&&&*O&&
*C&*C*&*C1=C(*)C=C2C(=C1)C(=O)C(*)=CN2*&*C(=O)O&&*F&*N1CCN(*)CC1^*C*&*C1=CC2=C(SC(=O)[NH]2)C(*)=C1&*Cl&&&
*C&*C1=CC(NS(*)(=O)=O)=NO1&*C1=CC=CS1&&&
*C&*C=C*&*C*&*C(*)*&*C*&*N(O)C=O^*N(*)C&&*C&&&
*C&*C1=CC(=O)C(*)C2(*)C1CC1OC(=O)C(*)C3C(*)C(*)C(*)C4(*)OCC13C42&*OC(*)=O&*C*^*C^*N1CCN(*)CC1&&*O^*C*&&*O^*C1=CC=CC=N1&&*
*C&*C(*)C&*C1=NC2=C(SC=C2)C(=O)N1*&*C1=CN(*)N=C1*&*C&&*C(*)(F)F^*F&&&
*C&*OC(*)=O&*C1CCC2(*)C(CCC3C2CCC2(*)C3CC3OC4(CCC(*)(C)OC4*)C(*)C32*)C1&*C&&*C&*C&*O*^*C*^*C^*C1=CC=CC=C1&&*C(*)*&&*C&&*N
*C&*C*&*C(=O)N(*)*&*C&&*C(*)=C1C(=O)NC2=CC(*)=CC=C12^*N*&*C1=CC=CC=N1^*C1=CC=CC=C1&&&&
*C&*C*&*C*&*C*&*C1=CC=C(*)C=C1&*NC(=O)N(*)*&*C*&*C*^*C(*)C^*C*&*C&*N1CCN(*)CC1&&&*C1=CC=CC(*)=C1&*Cl&&&
*C&*C1=CC=CC=C1*&*C1=NC2=CC=CC=C2C(=O)N1*&*C1=CC=CC=C1*&*O&&&
*C&*C1=CC=C(*)C(*)=C1&*NC(*)=O&*C1CCCN(S(*)(=O)=O)C1^*C^*C&&&&&
*C12COC3=CC=CC=C3N(O)C1O2&*C1=CC=CC=C1&&&
*C&*C*&*C*&*C*&*C*&*C*&*C*&*C*&*C*&*C*&*C*&*C*&*C*&*C*&*OC(*)=O&*C*&*C(*)*&*C&&*NC(*)=O^*C1CCN(S(*)(=O)=O)CC1&*C*&*C1=CC=
*C&*C*&*N=C1SC(*)CC(=O)N1*&*NC(*)=O&*C*^*C1=CC=CC(*)=C1^*C1=CC=CO1&*F&&&&&
*C=C&*C*&*NC(=O)N*&*C1=CC=C(*)C=C1&*NC(*)=O&*C1=CN=C2C=CC=CC2=C1&&&
*C=C&*C*&*N(*)S(*)(=O)=O&*C&&*C1CCCCC1&&
*C1=C(*)C(N)=NC=N1&*C1=CC=CC=C1*&*O^*C1CCNCC1&&&&
*C&*C(*)=O&*C1=CC=C(*)C=C1&*N1N=C(C(N)=O)C2=CC3=C(C=C2C1=O)OCO3&&&
*C&*C1=CC(*)=C(*)C(*)=C1&*O&&*C&*C*^*C(*)*&*N&&*C(=O)N1CC2=CC=CC=C2CC1*^*NC(*)=O&*C(*)*&*C*&*C(*)C^*NC(*)=O^*C&*C*&&&*C*&
*C&*O*&*C1=CC=C2[NH]C3=CC(C(=O)O)=NN3C(=O)C2=C1&&&
*C&*O*&*C1=CC=CC2=C1[NH]C1=C(*)C=CC(*)=C1C2=O&*C(N)=O&&*N*^*C1=CC=CC(*)=C1&*C&&&
*C&*C*&*O*&*C1=CC=C(*)C=C1&*NC(*)=O&*C*&*C1=CC=C2OCC3C(C2=C1)N1C(=O)CN(*)C(=O)C1(*)C3*&*O&&*F&*C*^*C1=CC=CC=C1&&&
*C&*C1=CC=C2OC(*)(C)C=CC2=C1&*C(*)*&*C#N&&*C1=CC(*)=C(*)C(*)=C1^*C#N&&*O*^*C*^*C#N^*C1=CC=C2C(N)=NOC2=C1&&&&&
*C&*C*&*OC(*)=O&*C(=O)N1CCC(*)CC1&*C*&*C*&*C(=O)N(*)*&*C*&*C(*)*^*C*^*O&*C1=CC=CC=C1&&*C(*)*&&*C*&*C1=CC=CC=C1^*NC(*)=O&&
*C&*C1=CC=C(*)C(*)=C1&*C&&*N*^*C(=O)N1CCCC(*)C1&*C1=CC=C(*)O1&*Br&&&
*C#C&*C1=CC=C2C(=C1)C(=O)N(*)S2(=O)=O&*C1=CC=C(*)C=C1&*F&&&
*N&*C(*)*&*NC(*)=O&*C*^*C(*)*^*C*&*C*&*C*&*C1=CC=CC=C1^*NC(*)=O^*C1=CC=CC=C1&&&*C(*)*&&&*C*&*C1=CC=C(*)C=C1^*C(=O)O^*O&&&
*C&*C(*)(C)C&*C1=CC=C(*)C=C1&*O*&*C1=C[NH]C(=O)C(*)=C1&*C(=O)O&&&
*C&*NC1=NC=CN=C1NC(=O)O*&*C1=CC=C(*)C=C1&*C(*)C&*C&&&
*C&*C*&*C(=O)NN(*)*&*C*&*C1CCOC1^*C1=CC=C(*)C(*)=C1&&*Cl&&*S(N)(=O)=O&&
*NC(*)=O&*C1=CC=C(*)C=C1&*C(=O)N1CCC(*)CC1^*C1CC1^*N1CCCCC1&&&&&
*C&*C*&*C(*)(*)F&*F&&*C1=CN2C(*)=NN=C2C=C1^*C1CCN(*)CC1&*C1=CN=CC=N1&&&
*C=C&*C1CC1(*)*&*NC(*)=O&*C(=O)N1CC2(CC1*)C(*)(C)C21CCC1^*C(=O)NS(=O)(=O)N(*)CC^*C(*)*&*C*&*NC(*)=O^*C^*C*&*C(*)*^*C(*)(C
*C&*C1=CC=C(*)C=C1&*C1=NC2=NC=C3C(=C2O1)C(*)C1=CC(*)=CC=C13&*O&&*O*^*C(*)(F)F&*F&&&
*C&*C*&*C1=CN(*)N=C1*&*C=C1C(=O)NC(=O)NC1=O&&*C&&
*NC(=O)C1=NN=C(N*)O1&*C1CCCC1&&*C1=CC=CC=C1&&
*C&*NC(=O)O*&*C1=CC=C2[NH]C=C(*)C2=C1&*C(*)C1=C[NH]C2=CC=C(OC)C=C12&*C1=CC=C2OCC(*)CC2=C1&*O&&&
*C(*)=O&*C1=CN(*)C2=CC=CC=C12&*C*^*C1CC1^*C*&&&*N1CCCC1&&&
*C&*O*&*C1=CC=CC(*)=C1&*C=C*&*OC(*)=O&*C*&*NC(*)=O&*C*&*C1=CC=CN=C1&&&
*C(=O)N1CCN(*)CCO1&*C1=CC=C(*)C=C1&*C(*)(F)F^*C*^*F&*C1=NC2=CC=CC=C2N1*&&&*C*&*C1=CC=CC=C1&&&
*C&*C(*)C&*C1=CC=C(*)C=C1&*NC(=S)NC(*)=O&*C1=NN(*)C(*)=C1&*C(*)(F)F&*F^*C&&&&
*C&*C*&*OC(*)=O&*C1=C(*)N(*)N=N1&*C*&*NC(*)=O^*C(*)=O^*C1=CC=C(*)C=C1&*C1=CC=CC=C1*&*O*&*F&*C&&&&&
*C&*NC1=NN=C2C=C(*)C=C(*)C2=N1&*C1=C(*)C(*)=CC=C1&*Cl^*C1=CC=C(*)C=C1&*Cl^*C(=O)O&&&&&
*N&*C*&*C(*)*&*O&&*C1=CC=C(*)C(*)=C1^*C=C*&*C1=CC=CC(*)=C1^*[N+](=O)[O-]^*Cl&&&&&
*N&*C1=CC=C(*)C(*)=C1&*NC(*)=O&*C*^*N1C=CN=C1^*C*&&&*C1=CC=CC=C1&&&
*NC1=NC=NC2=C1N=CN2*&*C1C=CC(*)C1&*C*^*C1OC(*)C(*)C1*^*O&*C*&&&*O^*O&&&*O&&
*C#N&*C1=CC=C(*)C(*)=C1&*C1=NN(*)C(=O)C2=CC=CC=C12&*C1=CC=CC=N1^*F&&&&
*C1=C(*)C(=O)NC1=O&*C1=CN=C2C=CC=CN12&&*C1=C[NH]C2=CC=CC=C12&&
*C&*NC(*)=O&*C1=CC=C2CCC(*)C2=C1&*S*&*C1=CC=C(*)C=C1&*C(=O)O&&&
*C1=NC(*)C(=O)NC2=CC=CC=C12&*C1=CC=CC=C1&&*NC(*)=O^*C*&*C1CCCO1&&&
*C&*NC(*)=O&*C1=CC=C(*)C=C1&*NC1=NC(*)=CS1&*C1=C[NH]N=C1*&*C1=CC(*)=C(*)C(*)=C1&*O*&*C^*O&&&*O*^*C&&&
*C&*C*&*C1=NN2C(*)=NN=C2SC1*&*C&&*C1=CC=CS1&&
*C&*C*&*C(=O)N(*)*&*C*&*C1=CC=C2[NH]C(=O)C(*)=CC2=C1^*C*^*C&*O*&&&*C1=CC=C(*)C(*)=C1&*O*&*C^*O*&&*C&&&
*C&*NC(*)=O&*C1C=CC(*)C(*)O1&*C*&*C*^*C*^*O&*O&&&&&
*C(=O)N1CCC(*)CC1&*C*&*C1=CC=C2SC(=O)N(*)C2=C1^*C(*)(F)F^*Cl&*F&&&&&
*C&*C1=CC(*)=CC(*)=C1&*C&&*O*^*C1=C(*)N(*)C(=O)[NH]C1=O&*C(*)C&*C^*C*&&*C1=CC=CC(*)=C1&*[N+](=O)[O-]&&&
*C(=O)O&*C*&*O*&*C(*)*&*C1=CC=CC=C1&&*C(*)*^*O&&*C1=CC=CC=C1&&
*C&*C*&*C1=CC2(CC(*)(*)OC2=O)C2=C3C=CC=CC3=CC=C2O1&*C&&*C1=CC=C(*)C=C1^*O*&*C&&&
*C&*C1=C2SC3=C(C(*)=C4CC[N+](*)([O-])C=CC4=N3)C2=CC=C1&*Cl&&*Cl&&
*Cl&*SC1=NC(*)=CC(Cl)=N1&*C*&*C=NNCl&&&
*C&*C1=C(*)C2(CCC(*)CC2)OC1=O&*C(=O)N1CCC(*)CC1&*C^*C&&&&
*C&*C*&*S(*)(=O)=O&*C1=CC=CC=C1*&*NC(*)=O&*C*&*C*&*C1=C[NH]C2=CC=CC=C12&&&
*C&*C1=NC(*)(C)C2=CC=CC=C2O1&*C=C(*)*&*O&&*C(=O)O&&
*C&*SC1=NN=C(NC(*)=O)S1&*C*&*NC(*)=O&*C*&*C1=CC=CS1&&&
*C&*O*&*C1=CC=C(*)C=C1&*C1=NC(*)=C(*)O1&*C*&*O*^*C^*C1=CC=C(*)C=C1&&&*C*&*C*&*C1N(*)C(=O)N(*)C1=O&*C&&*C1=CC=CC=C1&&
*C&*C1=NOC(*)=C1&*C(=O)N1CCC2C1CC(=O)N2*&*C1=CC=CN1*&*C&&&
*C&*C*&*C(=O)N1CCCC(*)C1&*NC(=O)NC1=N[NH]C(*)=C1&*C1=CC=C(*)C=C1&*F&&&
*C#N&*C=C(*)*&*NC(*)=O&*C*^*C1=CC=C(*)C(*)=C1^*C*&*Cl&*N1CCOCC1&&*[N+](=O)[O-]&&&&
*C&*C*&*C1=CC=C(*)C=C1&*NS(*)(=O)=O&*C1=CC=CC2=NSN=C12&&&
*C&*NC(=O)N*&*C*&*C*&*C(*)*&*C*&*C1=CC=C(*)C=C1^*C(=O)N(*)*^*C1=C(*)C(*)=CC=C1&*C*&*O*&*C(=O)O^*C1CC1*^*C^*O*&&*S(*)(=O)=
*C&*N(*)C&*C(=O)N1CCC(*)C1&*C1=CC(*)=C2C(=C1)NC(*)N(*)S2(=O)=O&*Cl&&*Cl&*C1=CC=CC(*)=C1^*Cl&&&
*C&*O*&*C1=CC(OC)=C(OC)C(*)=C1&*C(=O)ON=C1CC(*)N(*)C(C2=CC=CC=C2)C1&*C1=CC=CC=C1&&*C&&
*NC(*)=O&*C*&*C*^*C1=CC=C2C(=C1)C(=O)C(*)=CN2*^*C1=CC=CC=C1&*C1CC1&&&&*Cl&&
*C&*NC(=O)O*&*C*&*C*&*C*&*C*&*C*&*NC(=S)N*&*C1CCCCC1&&&
*C&*C*&*C1=CC=C(*)C=C1&*NC(*)=O&*C*&*C*&*N1C(=O)C2=CC=CN=C2C1=O&&&
*C&*C*&*OC(*)=O&*C1=C(*)C(*)=C(*)[NH]1&*C&&*NC(*)=O^*C1=CC=C(*)C(*)=C1^*C^*OC(*)=O&&&*C^*Cl&&&&
*C&*OC(*)=O&*C1=CC(=O)N(N(*)C2=NC(*)=NC(*)=C2)C1=O&*C&&*C1=CC=C(*)C(*)=C1^*O*^*C^*C^*O*&&&&*C&&&
*C&*S*&*C1=CC=CC=C1*&*O*&*C*&*C*&*N*&*C*&*C(*)*&*O&&*C*^*O*&*C1=C(*)SC=C1&*C(N)=O&&&
*NC(*)=O&*C*&*O*^*C1=CC=C(*)C=C1^*C1=CC=CC=C1&*NS(*)(=O)=O&&&*C1=CC=CC=C1*&*Cl&&&
*C&*C1=CC=C2N=C(N(*)*)[NH]C2=C1&*[N+](=O)[O-]&&*C1CC1&&
*C&*C*&*C1=CC=C(*)[NH]1&*C1=C2C(*)=NN(*)C2=NC=N1&*C1=CC=CC(*)=C1&*NC(*)=O^*N^*C(*)*&&&*C&&*C1CC1&&
*C&*O*&*C1=CC=C2C(=C1)[NH]C1=C2C=C(*)C=C1&*C=C1SC(=S)N(*)C1=O&*C(*)*&*C*&*C(=O)O^*C(=O)O&&&&
*C&*N*&*C1C=CC(*)CC1&*N(*)O&*C1=CC=C(*)N=C1&*C#N&&&
*C(*)=O&*C*&*C*^*C*^*C1=CC=C(*)C(*)=C1&*C(*)*&*O&*C*&&*O^*C*^*OC(*)=O&&*C1=CC=C(*)C(*)=C1&*C*&*O&*C1=CC=CC(*)=C1&&*O^*C(*
*C&*C1=CC=CC(*)=C1&*NC(*)=O&*C1=CC(*)=C(*)C(*)=C1&*Br&&*Br&*O&&
*C&*C(=O)N1CCC2=C(CC1)C(*)=NC(N1CCC(*)C1)=N2&*C1=CC=NC=C1&&*C&&
*C&*C1=CC=C(*)C(*)=C1&*N1CCN(*)CC1&*C^*NC1=NC=C(*)C(O*)=N1&&*C(*)(F)F&*F^*C1=CC=CC2=C1C(=O)N(*)C2&&*C&&&
*C(=O)O&*C1=CC=C(*)C=C1&*C*&*NC(*)=O&*C1=CC=C(*)S1&*C*&*O*&*C1=CC=CC(*)=C1&*O*&*C*&*C*&*C(*)(F)F&*F&&&
*C&*C*&*C*&*C*&*C*&*C*&*C*&*C*&*C*&*C*&*C1=CC=C2C(=O)C(*)=C(*)OC2=C1&*C(*)=O&*C1=CC=C(*)C=C1^*O^*O*&&&*C*&*C*&*C*&*C*&*C&
*C(=O)O&*C1=C(*)C=C2C(=C1)C(=O)C(*)=CN2*&*C1CC1&&*C1=CN(*)N=N1^*C1=CC=CC=C1^*F&&&&
*C&*C1=CC=C(*)C(*)=C1&*NC(*)=O&*C*^*C^*S*&&&*C1=NN(*)C(*)=C1*&*C&&*C&*C&&
*C&*C(*)*&*OP(=O)(O)ON=C1C2CC3CC(C2)CC1C3&&*C(*)(*)*^*O&&*C*^*N1C=NC2=C1[NH]C(N)=NC2=O^*C1=CC=C(*)C(*)=C1&&*F&&*F&&
*C&*C*&*OC(*)=O&*C1=CC=C(*)C=C1&*NC(=S)N1CCN(*)CC1&*C*&*C*&*C1=CC=CC=C1&&&
*C(*)=C&*C&&*C(=O)N(*)*^*C*&*C1CCCN1*^*C1CC1^*C*&&&*N1C=NC=N1&&&
*C&*C*&*C*&*C*&*C1=CC2=C(OC(*)=C2)C(*)=C1&*C*&*C*^*C1=CC=C2N=C(*)SC2=C1^*OC(*)=O&*C(*)*&*C*&*N&*C*&&*C*^*C*&*C*&*C*&*C&*C
*NC(=N)N&*C*&*C*&*C*&*C(*)*&*NC(*)=O&*C(*)*^*NC(*)=O^*C*&*C(*)*&*C1=CC=C(*)C=C1^*NC(*)=O^*C*&*F&*C(*)*&*C1=C[NH]C2=CC=CC=C12
*C&*C*&*OP(*)(=O)OCC&*C(*)*&*NC(=S)NC(*)=O&*C1=CC=C2C(=C1)C(=NO)CC1C(*)(*)CCCC21*^*C1=CC=CC(*)=C1^*C&*C(*)(F)F&&*C^*F&&*C
*C&*N(*)S(*)(=O)=O&*C*&*C*^*C^*SC(*)=O&&&*C1=CC=C(*)C=C1&*Cl&&&
*C&*C1=CSC(*)=N1&*C1=CC2=C(C=C1*)ON=C2*&*C1=CC=CC=C1&&*C(=O)O&&
*C&*C*&*C(*)*&*C&&*C(*)*^*NC(*)=O&*C1CC2=C(CN1)SC1=CC=CC=C21^*NC(*)=O&&*C(*)*&*C*&*C*^*C(=O)O^*S*&&&*C&&&
*C1=CC(=O)N2CCSC2=N1&*C*&*O*&*C1=CC=C2[NH]C=C(*)C2=C1&*Cl&&&
*C&*C1=NN(*)C(*)=C1&*C&&*C(=O)N1CCCC(*)C1^*C*&*NC(*)=O&*C*&*C1=CC=CC=N1&&&
*C(=O)O&*C1=CC(*)=CC(*)=C1&*C(=O)N1CCCC1*&*C(=O)O^*C(=O)O&&&&
*C1CCNC2=C1C(N)=NC=N2&*C*&*N*&*C1=CC=C(*)C=C1&*NC(*)=O&*C(*)*&*C*&*C*^*C(=O)N1CCOCC1^*C(=O)O&&&&&
*C&*C*&*N1CCN(*)CC1&*C1=CC(*)=CC(*)=C1&*C*&*NC(*)=O^*NC(*)=O^*C1=CC=C(*)C=C1&*C1=CC=CC=C1&*C#N&&&&&
*C&*C=C(*)*&*C*&*C*^*NC(*)=O^*C*&*C1=CC=C(*)C(*)=C1&*C1=C(*)C(=O)N=C(N)[NH]1&*C&*N&&*C&&&&
*NC(*)=O&*C*&*OC(*)=O^*C1CCCC1^*C1=CC=C(*)C=C1&&&*S(=O)(=O)N1CCCCCC1&&&
*NC(=O)N*&*C*&*C1=CC=CC=C1^*C1=CC=C2OCCOC2=C1&&&&
*NC(=N)N&*C1=CC=C(*)C(*)=C1&*C*&*NC(*)=O^*Cl^*C1CCC2CCN(*)C(=O)C2C1&&&*C*&*C(=O)O&&&
*C(=O)NC(N)=O&*C1=CC=C2OCC(=O)N(S(*)(=O)=O)C2=C1&*C1=CC=CC=C1&&&
*N1CCNC1=O&*C1=CC=CC=C1*&*C*&*N*&*C1CCNCC1*&*O*&*C1=CC=C(*)C=C1&*F&&&
*C&*O*&*C1=CC=C(*)C(*)=C1&*C(=O)N1CC2CC(*)(*)CC2C1&*C*^*C1=CC=CC(*)=N1^*C*^*C(=O)O^*C&*C1CCN(*)C1&&&&&*O&&&
*C&*C*&*N(*)CC&*C*&*C*&*C*&*C(=O)N(*)*&*C*&*C1=CC=C(*)C=C1^*C*^*C1=CC=C(*)C=C1&*SC1=NC(=O)C(*)=CN1*&*C(*)(F)F&*C*&*F&*C1=
*Br&*C1=CC=C2[NH]C3=CC=CN=C3C2=C1&&&
*C&*C(=O)N1CCCC(*)C1&*OC1=NC=NN2C=C(*)C(*)=C12&*O*&*C*^*C1=CC=C(*)C(*)=C1^*C(=O)N1CCCC1*&*NC(=O)N*&*C*&*C1=CC=CC(*)=C1^*C
*C(=O)O&*C1=CC=C(*)C=C1&*S*&*C1=CC=C(*)C(*)=C1&*N=N*&*C1=CC=C(*)C(*)=C1^*C(=O)O^*F&&&&*F&&
*C&*O*&*C1=CC=C2[NH]C3=C[N+](*)=CC=C3C2=C1&*C*&*C(*)=O&*C1=CC=CC=C1*&*C&&&
*C1=CC=C2C(=O)CC(*)CC2=C1&*C1=CC=CC=C1&&*F&&
*C&*C1=NC2=C(C=C(*)C(*)=C2)[NH]1&*C1=CC=C(*)C=C1&*C=NN*^*C^*C1=C(*)N(*)C(*)=C1&&&*C&&*C1=CC(*)=C(*)C(*)=C1*^*C^*C&*Br&&&*C1=C
*C&*O*&*C1=CC=CC(*)=C1&*NC(*)=O&*C*&*NS(*)(=O)=O&*C1=CC=C2SC(*)C(=O)NC2=C1&*C&&&
*C#N&*C1=C2OCC(*)N2C(=O)C(*)=C1&*C(*)C#N&*C#N^*C(=O)N1CCCC1&&&&
*C&*C*&*C*&*C*&*C1CC2C3=C4C(=CN(*)C4=CC=C3)CC2N(*)C1&*OC(*)=O&*C^*C&&&&
*C(=O)O&*C*&*C*&*C*&*C*&*C*&*C*&*C1(*)C(=O)C2=CC=CC=C2C1=O&*C1=CC(*)=C2C=CC=CC2=N1&*C12CC3CC(CC(C3)C1)C2&&&
*C#N&*C1COC(*)C(*)C1*&*O&&*O&*O&&
*C&*C*&*C*&*C(*)=O&*C1=C(*)C=C(*)C(*)=C1&*F&&*NS(*)(=O)=O^*C1=CC=C(*)C=C1^*O^*C&&&&&
*C&*N(*)C&*C*&*C*&*NC(*)=O&*C1=CC=C(*)C2=C1SC1=CC=CC=C12&*C1=CC(=O)C2=C(O1)C(*)=CC=C2&*N1CCOCC1&&&
*C=NN1C(N)=NC2=C(C=C(*)C(*)=C2)C1=O&*F&&*C1=CC=CC=C1&*O&&
*C1=CC(*)=C2C(N)=NC=NC2=N1&*C1=CC=CC=C1&&*C1=CC=C(*)C=C1^*Br&&&
*NC(*)=O&*C*&*C1=CC=C(*)C=C1^*C1CNCC1*^*C1=NOC(*)=N1&*C1=CC=CC=C1&*C*&&&*C*&*O&&&
*C&*C(*)*&*C(=O)O&&*C1=CC=C2C(=C1)C(=O)N(*)C1=CCC(*)N21^*C&&*Cl&&
*NC(*)=O&*C*&*SC1=NN=C(*)O1^*C12CC3CC(CC(C3)C1)C2^*C*&&&*C*&*NC(*)=O&*C1=CC=CC=C1&&&
*C&*O*&*C1=CC=C(*)C=C1&*C1=NC(*)=C(*)S1&*O*&*C*^*C1=CC=C(*)C=C1^*C*&*S*&*C*&*C&*N1C(=O)N(*)C2=CC=CC=C21&&&*C*&*C(=O)O&&&
*C&*O*&*C(=O)N1CC(*)C(*)CN(*)C(=O)C2=CC=C(*)C=C2OCC1*&*C&&*NC(*)=O^*C*^*C^*C*&&*C^*CCNC(=O)C1=CC=C(NC(=O)C2CCN(C)CC2)C=C1
*C1C(=O)CCCC1=O&*N(*)CC1=CC=CC=N1&*C*&*C1=CC=CC=N1&&&
*C&*C*&*NC(*)=O&*C1OC(*)C(*)C1*&*C&&*C1=C2N=CN(*)C2=NC(N)=N1^*N*^*O^*C1CCC(*)CC1&&&*C&&&
*C&*C*&*C*&*C*&*C1=C(*)N(*)C(*)=N1&*Cl&&*C*^*OC(*)=O^*C*^*C&*C1=CC=C(*)C=C1&&&*NC(*)=O&*C(*)(C)C&*C&&&
*C&*C1=C2COC(*)(C)OC2=C2C(=N1)SC1=C(*)N=CN=C12&*S*&*C*^*N1CCOCC1^*C1=CC=C(*)C(*)=C1&&&*F&&*F&&
*C&*O*&*C1=C(*)C=C(*)C(*)=C1&*NC(*)=O&*C1=CC=CN=C1^*O*&&*C^*NC(*)=O&&*C*&*C*&*C*&*N1C(=O)C2=CC=CC=C2C1=O&&&
*C&*C1(C)NC(=O)NC1=O&&&
*C&*C*&*O*&*C1=CC=C(*)C(*)=C1&*NS(*)(=O)=O&*C*^*C^*C*&&&*C1=CC=NC=C1&&&
*C&*C(*)*&*C1=CC=NC=C1&&*C(=O)N1CCN(*)CC1^*C*&*N*&*C*&*C*&*N*&*C1=CC=C2C(*)=CC=NC2=C1&*Cl&&&
*C&*O*&*C1=CC2=C(C=C1*)CN(S(*)(=O)=O)CC2&*O*&*C^*C1=CC=C(*)C=C1&&*N1C=NN=N1&&&
*C&*C1=CC=C2[NH]C(*)=C(*)C2=C1&*C(=O)N1CCCCC1&&*C1=CC=C2C(=C1)NC(=O)C21CC2=CC=CC=C2C1&&
*NC(*)=O&*C*&*Cl^*C1C2=CC=CC=C2OC2=CC=CC=C21&&&&
*C&*C(*)C&*C1CCC2(*)CCC3(*)C(CCC4C5(*)CCC(*)C(*)(C)C5CCC43*)C12&*C*&*OC(*)=O^*C^*C*&&*C^*C*&&*OC(*)=O^*C(=O)O&*C*^*C&&*C(
*C&*OC(*)=O&*C1=CC=C(*)C(*)=C1&*C*&*N1CCCCC1^*O&&&&
*C&*O*&*C1=CC=C(*)C(*)=C1&*NC(*)=O&*C1=CC=C(*)N=C1^*O*^*C(=O)N1CCCN(*)C(*)C1&*C&*C*&&&*C1=CC=CC=C1^*C&&&&
*C&*C(*)=O&*C1=C(*)SC(N2C(=O)CC3=CC=CC=C32)=N1&*C&&&
*N1C(=O)C2=CC=CC=C2C1(*)*&*O&&*C*^*C1=CC=C(*)C=C1^*C*^*C1=CC=CC=C1&*C1=C(*)C=C(*)C(*)=C1&&&*Cl&&*C1=CC=C(*)C=C1^*Cl^*Cl&&&&
*C&*C(*)*&*C1=CC=CC=N1&&*C(=O)N(*)*^*C&&*C1=CC=NO1&&
*C&*C*&*SC1=NC2=CC=CC=C2[NH]1&&&
*C&*C(*)*&*N*&*C(*)C^*C(*)*^*C&*O&&&&*C1=CC=C(*)C=C1^*O&&&
*C&*C*&*C(*)*&*N*&*C1=C(P(=O)(O)O)C(NCC(C)C)=C(O)C(NC(*)=O)=C1^*C1=CC=CC=C1^*C*&&&*C(*)*&*C*&*C(*)C^*C1=C(*)C(*)=C(*)C=C1
*C&*C*&*C1CC(*)(*)C(*)C(*)C(*)C(*)C(=O)OC(*)C(*)C2OC(=O)N(*)C2C(*)C1=O&*C&&*O*^*C1CC(*)(*)C(*)C(*)O1^*C^*C&&*O*&*O*^*C1CC
*C&*O*&*C1=CC=CC(*)=C1&*C1=C(*)C2=CC=CC=C2[NH]1&*C*&*C*&*N*&*C*&*C1CCCN(*)C1&*C&&&
*C&*O*&*C1=CC=C(*)C(*)=C1&*NC(*)=O&*C(*)*^*O^*C&&&&*SC(*)=O^*C(*)*&*C*&*C*^*C(N)=O^*C*&&&*C*&*N&&&
*NC(*)=O&*C*&*C1=CC=CC=C1^*C1=CC=NC(*)=C1&&*O*&*C1=CC(*)=C(*)C(*)=C1&*Cl&&*F&*F&&
*C&*C1=CN(*)C(*)=C1&*NC(*)=O&*C1=CN(*)C(*)=C1^*NC(*)=O^*NC(*)=O&*C*&*C1=CN(*)C(*)=C1^*C^*C*&*NC(*)=O&&&*C*&*C1=CC=C(*)C=C
*C&*C(*)C&*C*&*C(=O)N(*)*&*C*&*C1=CC(*)=C2OCCCOC2=C1^*C(*)*^*Cl&*C&&&&*C*^*N*&*C*&*C1=CC=CC2=C1OCC2&&&
*C&*C*&*OP(*)(=O)OCC&*C*&*C*&*C1=CN(*)N=N1&*NC(*)=O&*C(*)*&*NC(*)=O&*C*^*C(*)C^*C1=CC=CC2=CC=CC=C12&*C&&&&&
*C&*C(*)*&*O&&*C*^*NC1=NN2C(*)=NN=C2C=C1&*C*&*C1=CC=CC(*)=C1&*F&&&
*C&*C*&*NC(*)=O&*C1=CC=C(*)C=C1&*C(*)=O&*C*&*C1SC(N2CCCC2)=NC1=O&&&
*C&*OC(*)=O&*C1=C(*)C(*)C(C(=O)OC)=C(C)N1&*C&&*C1=CC=C2OCC(=O)N(*)C2=C1^*C*&*C1=CC=CC(*)=C1*&*C&&*C&&
*NC(=O)O*&*C1CCS(=O)(=O)C1&&*C1=C2C(=CC=C1)CCN2S(*)(=O)=O^*C1=CC=CC=C1&&&
*C&*O*&*C1=CC=CC(*)=C1&*C1=N[NH]C(=S)N1*&*C*&*NC(*)=O&*C*&*C1=CC=C(*)C=C1&*F&&&
*C1=CC=CC=C1&*C*&*C1CCN(*)CC1&*N*&*C1CCN(*)CC1&*C*&*C*&*C1=CC=C2C=C(*)C=CC2=C1&*N1C=NN=N1&&&
*C&*N*&*C1=CC(*)=NC(N)=N1&*C1=CC=C2CCCCN(*)C2=C1&*C*&*C*&*C*&*N1CCCCC1&&&
*O&*C1CC(*)(*)C1&*C1CCN(*)CC1&*C*^*C1=CC=CC=C1^*C1=CC=CN=C1&&&&&
*C(=O)O&*C*&*C*&*NC(*)=O&*C1=CC=C2[NH]C(*)=CC2=C1&*C1=CC=NC=C1&&&
*C&*C=C(*)C&*C*&*C*&*C=C(*)*&*C&&*C*^*C1=CC2CC3(*)C4CCC(*)C4CC2(*)C13*&*C&&*C=O&*C(*)C^*C^*C(=O)O&&&&
*NC(*)=O&*C*&*O*^*C1=CC=C(*)C=C1^*C1=CC=C(*)C=C1&*C1CCCCC1&*Cl&&&&&
*C&*C(*)C&*C*&*NC(*)=O&*C*&*NC(*)=O&*C(*)*&*C*&*C(*)C^*NC(*)=O^*C&*C(*)*&&&*C*&*C1=C[NH]C2=CC=CC=C12^*NC(*)=O&&*C(*)*&*C*&*C
*C&*C(*)(*)C&*N&&*C*^*N*&*C*&*C1=CC2=NC(*)=C(*)N2C=C1&*C1=CC=CC=C1&&*C1=CC=C(*)C=C1^*F&&&
*C=C&*C1CCC(*)(*)C(*)C1&*C&&*C=C(*)*^*C^*C(*)=C&*C*^*C&*OC(*)=O&&&*C*&*C*&*O&&&
*NC(*)=O&*C*&*N1C(=O)NC2(CCCC2)C1=O^*C1=CC=CC(*)=C1&&*O*&*C(*)(F)F&*F&&&
*C(*)=C&*C&&*C1CCC2(*)CCC3(*)C(CCC4C5(*)CCC(*)C(*)(C)C5CCC43*)C12^*C(=O)O&&*C&*C&*OC(*)=O^*C=C*^*C^*C1=CC=C(*)C=C1&&*C^*O
*C&*O*&*C1=CC=C(*)C=C1&*C(=O)ON=C1C2=CC=CC=C2C2=C1C(N1CCN(*)CC1)=NC1=CC=C(*)C=C21&*C&&*Br&&
*C&*C*&*C*&*C*&*C*&*C*&*C*&*C*&*C*&*C*&*C1=CC(*)N(*)C1=O&*OC(*)=O&*C^*C1=CC=CC=C1&&&&
*C&*C*&*C*&*C*&*C*&*C1=CC=C2C(=C1)N=C(*)N2*&*NC(=O)N(*)*&*C*^*C*^*C1=CC=CC=C1^*C1=CC=CC=C1^*C1=CC=C(*)C=C1&&&&&*C(=O)NS(*
*C&*C*&*OC(*)=O&*C1=CC=CC=C1*&*NC(=O)C1=NC(S*)=NC=C1*&*C&&*Cl&&
*C(N)=O&*C*&*C1=CC(*)=C2C(=C1)C1=NC(*)=C(*)N1C1CC2C1&*C*&*O^*Cl&&&*Cl&&
*C&*O*&*C1=CC2=C(C=C1*)CN(*)CC2&*O*&*C^*C*&&*C*&*C1=CC=C(*)C=C1&*NC(*)=O&*C1=CC=C2C=CC=C(*)C2=N1&*O*&*C&&&
*C(=O)O&*C1=CC=C(*)C(*)=C1&*C1=CC=CC=C1&&*C1=CC=C(*)C(*)=C1^*[N+](=O)[O-]&&*C1CC1&&
*C&*N(*)C&*C1=CC=C(*)C=C1&*C1=CC(*)=C(*)C(*)=C1&*O&&*C1=CC(*)=CC(*)=C1^*O^*F&*O&&&&
*C&*C*&*C*&*C*&*C*&*C*&*C*&*C*&*C*&*NC(*)=O&*C1=CC=C(*)C(*)=C1&*C&&*NC(*)=O^*C*&*C*&*C*&*N(*)*&*C&&*C*^*C*&*C*&*N&&&
*C1CCC2(*)C(*)C(=C)CCC2C1(*)*&*C&&*C*^*OC(*)=O^*O^*C=C*&&*C^*C1=CC=C(*)C=C1&&*C*^*O&*C=C1C(=O)OCC1*&&&*O&&&
*C&*C*&*OC(*)=O&*C(=O)N1CCC(*)CC1&*C1CCCN(*)C1&*C1=CC=CC(*)=C1&*C1=NN=NN1*&*C&&&
*C&*C*&*N(CC)S(*)(=O)=O&*C1=CC=C(*)C=C1&*NC(*)=O&*C*&*C1CN(*)C(=O)C1*&*C*&*C1=CC=C(*)C=C1^*C1=CC=CC=C1^*F&&&&&
*C&*C*&*C*&*C1=CC=C2CCN(*)C(*)C2=C1&*C*&*C*^*Cl^*N(*)C&&&*C&&&
*C&*C1=CC2=NC(*)=C(*)N2C=C1&*C=NNS(*)(=O)=O&*C1=CC=C(*)C=C1^*C^*Cl&&&&&
*N&*C*&*C*&*C*&*N*&*C1=CC=C(*)C2=C1C(=O)C1=CC=CC(*)=C1C2=O&*N*&*C*^*N^*C*&&&*C(=O)O&&&
*C&*N(*)C&*C(=O)N1CC(*)C2OCCCC21&*C1=COC=C1&&&
*C1=CC=CC=C1&*C*&*C*&*N*&*C1CCC2=NC=NN2C1&&&
*C(N)=O&*C*&*OC(*)=O&*C*&*C(*)=O&*C1=CC=C2OCCOC2=C1&&&
*C&*C*&*SC1=NC2=CC=CC=C2N1*&*C(*)*&*C&&*NC(*)=O^*C*&*C1=CC=CC=C1&&&
*C&*C1CC(*)(C)NC(C)(C)C1&*NC(*)=O&*C1=CC(=O)N2C=CSC2=N1&&&
*C#C&*C*&*N(*)N=O&*C1=CC=C(*)C=C1&*C&&&
*C(*)=O&*C1=CC=C(*)C=C1&*O*^*C1=CC=C2C=C(*)[NH]C2=C1^*C*&*C(*)=O&*C1=CC=CC=C1&*C1=CC=C(*)C=C1&&&*Br&&&
*C&*C1=CC=C2OC(*)CCCCOC(*)C(*)CN(*)C(=O)C2=C1&*C*&*N(*)S(*)(=O)=O^*C^*C&&*C(*)*&*C1=CC=C(*)C=C1^*C^*NS(*)(=O)=O^*F&&*C*^*
*C&*C1=C(*)N(*)N(*)C1=O&*NC(*)=O&*C1=C(*)C2=CC3=C(C=C2S1)OCO3^*C1=CC=CC=C1^*Cl&&*C&&&&
*C&*OC(*)=O&*C1CCN(*)CC1&*C1=CC=C(*)C=C1&*C*&*C(=O)NC1=NN(*)C=C1&*C&&&
*O&*C*&*C1CCCN(*)C1&*C*&*C1=CC=C(*)C=C1&*C*&*N*&*C1=CC=C2OCCOC2=C1&&&
*C&*C(*)C&*C*&*C1=NC2=C(C3=C(CCC(*)C3)S2)C(=O)O1&*NC(*)=O&*C(*)C&*C&&&
*C&*C(*)C&*C1=CN(*)N=N1&*C1CCS(=O)(=O)C1&&&
*C(=O)O&*C=C(*)*&*S&&*C1=C[NH]C2=CC=CC=C12&&
*C&*O*&*C1=CC(*)=C2N=CC=CC2=C1&*NC(*)=O&*C*&*C1CN(*)C(=O)O1&*C1=CC=C(*)C=C1&*N1CCN(*)CC1&*C1=CC=C(*)N=C1&*C(*)(F)F&*F&&&
*C=C1SC(=S)NC1=O&*C1=CC=C(*)C=C1&*O&&&
O=C1C=CC=C2NC3(CC3)CC3(CN1S(=O)(=O)C1=CC=CN=C13)C2=O&&&
*C&*C1=CC=C(*)C=C1&*NS(*)(=O)=O&*C1=CC=C(*)C=C1&*N1CCCC1&&&
*C(=O)N1CCC2=CC(*)=CC=C21&*C1=CC=C2C=CC=CC2=C1&&*N1CCN(S(*)(=O)=O)CC1^*C1=CC=CC(*)=C1&*Cl&&&
*C&*C(*)(C)C&*NS(*)(=O)=O&*C1=CC=C2C=CC=CC2=C1&&&
*N1C(=O)C2=CC=CC=C2N(*)S1(=O)=O&*C*&*C1=CC=C(*)C(*)=C1^*C1CCC1^*F&&&&*Cl&&
*C&*C(*)*&*O*&*C1=CC(*)=C(*)S1^*C1=CC=CC=C1*^*C1=CC=C2N=CN(*)C2=C1&*C(*)(C)C&*C(*)(C)C^*C(N)=O^*C&*C&&&&&&&
*NC(=O)C=NO&*C*&*C1=CC=C(*)C(*)=C1&*O&&*Cl&&
*NC(*)=O&*C*&*C1=CC=C(*)C(*)=C1^*C1=CC=C2C=CC=C(*)C2=C1^*F&*O&&*F&&&&
*C&*C(*)C&*OC(*)=O&*C1=NN(*)C(*)=C1&*C1=CC=CC=C1&&*C*^*C(=O)N1CCN(*)CC1&*C1=CC=CC=C1&&&
*C&*O*&*C1=CC=C(*)C(*)=C1&*C&&*NC(=O)C1=NC=C2C(*)=CC=CC2=C1*^*Cl&&*C(*)*^*C&&*C(=O)O&&
*C&*C(*)(C)C&*C*&*N*&*C(*)(*)C&*C&&*C1=NOC(*)=C1^*C=C*&*C1=CC=CC=C1&&&
*C&*C*&*C*&*N(*)*&*C*&*C*^*C1CCC2=C(C1)SC(N)=N2^*N1CCN(*)CC1&&&*C1=CC=CC=C1&&&
*NC(=O)N*&*C1=CC=C(*)C(*)=C1&*C(*)(F)F^*C1=CC=CC=C1*^*F^*N1CCOCC1^*C(*)(F)F&&&&&*F&&&
*C&*C1=CC(C(=O)N(*)*)=NO1&*C*&*C1=CC=CC(*)=C1^*C*^*C(*)(F)F&*O*&*F&*C1=CC=C2NC(=O)CCC2=C1&&&&&
*C&*C(*)(C)C&*C1CS(=O)CC(=O)NC(*)C(=O)NC(*)C(=O)NC(*)C(=O)NC2(CCCC2*)C(=O)N1&*C*&*C1=C[NH]C2=CC=CC=C12^*C*&&*C1CCCCC1^*C*&&*
*C&*C(*)*&*O&&*C1=C(*)N2C(=O)C(*)C2C1*^*C(=O)O&&*S*^*C1CNC(*)C1^*C^*C*&&&*NC(*)=O&*C1=CC=CC=C1&&&
*NC(*)=O&*C*&*C*^*C*^*C1OC(*)C(*)C1*&*C*&*N1C=CC(=O)[NH]C1=O&*C1=CC=C(*)C=C1&&*O^*C*&&*O^*C*&&&*C*&*NC(*)=O&*C*&*C*&*C*&*C1S
*N&*C(*)*&*C*&*NC(*)=O^*C(=O)O^*C(*)*&&&*C*&*S^*C(=O)O&&&&
*C&*N(*)C&*C1=CC2=NC=NC(*)=C2C=C1*&*N*&*C1=CC=C(*)C(*)=C1^*C1CCC(*)CC1^*F&*N&&*Cl&&&&
*SC1=NN=C(*)N1N&*C*&*C1=CC=CC=C1^*C1CCCCC1&&&&
*C&*C(*)=O&*C1=C(*)N(*)C(*)=C1&*C1=CC=CC=C1&&*C*^*C*^*C^*C(=O)O&&&&&
*C&*O*&*C*&*C*&*C1C2=C(CCN1*)[NH]C=N2&*C1=CC=CN=C1&&&
*C&*OC(*)=O&*C(*)*&*C*&*C*^*C(=O)N(*)*^*S*&*C&*C&&*C(*)*&&*NC(=S)N*&*C1=CC=C(*)C=C1^*C(*)(C)C^*S(N)(=O)=O&*C&&&&&
*C&*O*&*C1=CC=C2CN(*)CCC2=C1&*C(*)*&*C1=CC=CN=C1&&*C1=C2C(=O)N(*)C(*)=NN2C=C1^*C&&*C1=CC=CC=C1*^*Cl&&&
*C(=O)N1CCC2=CC=CC=C2C1*&*C*&*C1=CC=C2CCN(*)C2=C1^*C1CCCCC1^*F&&&&&
*C&*C1=CC=CC=C1*&*C(=O)N(*)*&*C&&*C1=CC=CC=C1*^*NC(*)=O&*C1=CC=CC=C1&&&
*C&*C(*)*&*C(=O)O&&*C1=CC=C(*)C=C1^*O*&*C*&*C1=CC=CC(*)=N1&*C1=CC=C(*)C=C1&*Cl&&&
*C&*C1=CC=CC(*)=C1&*NC(*)=O&*C*&*C*&*O*&*C1=CC=CC(*)=C1&*C&&&
*C&*C*&*C*&*C(*)CCC&*OC(*)=O&*C1=CC(*)=C(*)C(*)=C1&*I&&*O&*I&&
*C&*C(=O)N(*)*&*C*&*C1=CC=CO1^*C*&&*C1CCCCO1&&&
*C&*C*&*C1=CC=CC(*)=C1&*NC(=N)NC1=NN=C(*)S1&*C1=CC=CC=C1*&*C&&&
*F&*C1=CC=C(*)C=C1&*NC(=S)N*&*C1=CC=C(*)C=C1&*S*&*C1=CC=NC2=C1SC=C2&&&
*C1=NC2=CC=CC=C2C(=O)O1&*C*&*C1CCCCC1&&&
*C&*C*&*C1=C(*)N2C=CC=C(*)C2=N1&*O*&*C*^*C(=O)N1CCC(*)CC1^*C1=CC=CC=C1&*N1CCSCC1&&&&&
*C&*O*&*C1=CC(*)=CC(*)=C1&*O*&*C^*C1CCCN(*)C1&&*O*&*C1=CC=CN=N1&&&
*NC(*)=O&*C(*)*&*C*^*C1=CC2=CC=CC=C2N1*^*C1=CC=CC=C1^*C(=O)N1CCN(*)CC1^*C*&&&*C1=CC=CC=C1*&*C*&*Cl&*O&&&&&
*C&*O*&*C1=CC=C(*)C(*)=C1&*NC(=O)N*&*C1=CC=C(*)C(*)=C1^*O*^*Cl&*C*&&*C(*)(F)F^*C(*)*&*F&*O&&&&*C*^*N1CCCC1&&&
*C&*C1=CC=CC(*)=C1*&*NC(*)=O&*C*^*C^*C*&&&*S(*)(=O)=O&*C1=CN(*)C2=CC=CC=C12&*C*&*C(=O)N1CCC2=CC=CC=C2C1&&&
*O&*C1=CC=C(*)C=C1&*C1=NC(*)=C(*)[NH]1&*C1CC1&&*C1=CC=CC=C1&&
*C&*C(*)*&*NC(*)=O&*C(*)*^*C(=O)O^*C*&&&*C1=CC=C(*)C=C1^*NC(*)=O^*N&*C(*)*&&&*C*&*C*^*NC(*)=O^*C(=O)O&*C(*)*&&&*C*&*C1=CC
*N1C=NC2=C1N=CN=C2N&*C*&*C*&*N*&*C1CC(*)C(*)C1*&*O&&*O&*O&&
*N1C(=O)C2=CC=CC=C2C1=O&*C*&*C1OC(*)C(*)C(*)C1*&*C*&*O*^*O*^*C*&*C*^*O*^*C1=CC=CC=C1&*C1=CC=CC=C1&*C*^*O*&&&&*C1=CC=CC=C1
*C&*O*&*C1=NN(*)C(*)=C1*&*C*&*N*^*C(*)C^*C1CCCC1&*C^*C&&&&&&
*C&*C*&*OC(*)=O&*C1=C(*)C(*)NC(=S)N1&*C&&*C1=C(*)C2=C(CC(*)CC2=O)[NH]1^*C&&*C1=CC=C(*)C=C1^*C&&&
*C&*O*&*C=C1C(=O)NC2=C1C=C(*)C(*)=C2&*O*&*C^*C1=CC=CC=C1&&&&
*NC(=O)[N+](=O)[O-]&*C*&*C*&*C*&*C*&*C*&*C*&*C*&*C*&*NC(=O)C1=NN(*)C(*)=C1*&*C1=CC=CC=C1&&*C1=CC=CC=C1&*C1=CC=CC=C1&&
*C&*C*&*OC(=O)C1=NOC(*)=C1&*C*&*O*&*C1=CC2=NC=NC(*)=C2C=C1*&*N*&*C1=CC=C(*)C(*)=C1^*O*^*F&*C&&*Cl&&&&
*[N+](=O)[O-]&*C1=CC=CC(*)=C1&*O*&*C*&*C1CNC(*)C1&*N1CCC(*)(*)CC1&*O&&*C1=CC=CC=C1&&
*C&*C(*)=O&*C1=C(*)C(*)N(*)C1&*O&&*C1=CC=C(*)C=C1^*C(*)(F)F^*C1=CC=C(*)C=C1^*F&*Br&&&&&
*NC(=O)C1=NOC(*)=C1&*C*&*C1=CC=C(*)C=C1^*C(=O)N1CCCC(*)C1^*F&*C1=CC=C2SC=CC2=C1&&&&&
*C&*C1=C(*)N2C=CC=CC2=C1&*C(*)=O&*C=C*&*C1=CC=CC(*)=C1&*[N+](=O)[O-]&&&
*N&*C1=CC=C(*)C(*)=C1&*NC(*)=O&*C1=CC=CC=C1*^*N*^*C1=C2C(=O)OCC2=CC=C1&*C1=CC=C2C(*)=CC=NC2=C1&&&*Cl&&&
*N&*C*&*C1=CC=C2C(*)=C3C=CC=CC3=NC2=C1&*N*&*C1=C(*)C(*)=CC=C1&*Cl&&*Cl&&
*NC(*)=O&*C*&*C*^*C*^*S(*)(=O)=O&*C*&*C1=CC=C(*)S1&*C1=CCCCC1&*Cl&&&&&
*C&*C(*)(C)C&*NC(=O)O*&*C1=CC=C(*)C(*)=C1&*C*&*C(=O)N1CCCN(C(*)=O)CC1^*Cl^*C(*)*&&&*C*&*C1CCCC1^*N*&&*C*&*C(*)*&*O&&*C*^*C
*C&*NC(*)=O&*C12CCOC(=O)C1=C[NH]C1=C2SC=C1&&&
*C&*O*&*C1=CC(*)=C(*)C(*)=C1&*O&&*C(*)*^*C*^*O*^*C1=CC(*)=C(*)C(*)=C1^*C1=CC(*)=C(*)C(*)=C1^*C&*O*&*O*&&&*C^*O*^*C^*O*&&*
*C&*C*&*N(*)CC&*C*&*C*&*NC(*)=O&*C1=NC(*)=C(*)[NH]1&*C1=CC=CS1&&*C1=CC=CC=C1&&
*C1CNC(=O)C1=O&*NS(*)(=O)=O&*C1=CC=C(*)C(*)=C1&*F&&*F&&
*C&*C1=CC=C(*)C(*)=C1&*N1C(=O)C2C(C1=O)C1C=CC2C12CC2&&*C&&
*C&*C*&*C*&*C*&*C1=CC=C(*)C=C1&*C*&*NC(*)=O&*C1=CN=C2C=CC=CC2=C1*&*N&&&
*C&*O*&*C1=CC=CC(*)=C1&*O*&*C*&*C*&*C*&*C*&*O*&*C1=CC=C(*)C=C1&*S(=O)(=O)N1CCCCC1&&&
*C&*O*&*C1=CC(*)=C(*)C(*)=C1*&*O&&*OC(*)=O^*C1CCCC1*^*C(*)=O^*C&*C*^*O*&&*C*&*C&*C1=CC(*)=C(*)C(*)=C1&&&*O&&*O&*O&&
*C&*C1=C(*)SC=N1&*NC(*)=O&*C1=CC=C(*)C=C1&*C1=NN=C(*)O1&*C1=CC=C2OCCC2=C1&&&
*C&*C1=CN(*)N=C1&*C1=CC2=C(C(*)=C1)C1=CC=CC=C1C2(*)*&*C(=O)N1CCCCC1&&*O&*C(*)(F)F^*F&&&
*C&*C*&*C1=CC=C(*)S1&*C1CC2CN(S(*)(=O)=O)CC1O2&*C(=O)N(*)C&*C&&&
*C&*N*&*C1=CN=CC(*)=N1&*C1CN2CCC1CC2&&&
*C&*C*&*C*&*C*&*C*&*C*&*C*&*C1=CC=C(*)C=C1&*C1=CN(*)N=N1&*C*&*C*&*C1=CC=C2C(=C1)C1=C(CCN2*)C(*)=C(*)[NH]1&*C1=CC=C(*)C=C1&*O
*C&*C*&*OC(*)=O&*C1=CC=C(*)C=C1&*NC(*)=O&*C*&*N(*)S(*)(=O)=O&*C1=CC=C(*)C=C1&*O*^*C^*C&&&&&
*C&*C1=CC2(CCC(*)CC2*)OC1=O&*C(*)(C)C&*C^*C(*)Br&&*Br&&&
*C&*C1=CC=CC(*)=C1*&*C*&*C1SC(=O)N(*)C1=O^*C^*C*&&&*C1=CC=CC(*)=C1&*N=C(N*)NC(*)=O&*C*&*C*^*C*^*C(=O)O&*C(=O)O&&&&&
*C&*C*&*OC(*)=O&*C(*)(*)*&*C&&*C*^*C=C(*)C^*C=C(*)*^*C&*C&&&&*C=C*^*C1=C(*)C(*)(C)CCC1&*C&&*C&&
*C&*O*&*C1=CC2=C(C=C1*)C(*)N(*)CC2&*O*&*C^*C&&&*C1=CC=C(*)C=C1^*C*&*C*&*NC(*)=O&*C*&*C1=CC(*)=C(*)C(*)=C1&*O*&*C^*O*&&*C^
*C&*C1CC2COCC(C1)N2*&*NC(*)=O&*C*&*C1=CC=CN=C1&&&
*C&*O*&*C*&*C(*)*&*C(*)C&*C^*C(*)*&&*C&&*C1=C[NH]C=N1&&
*NC(*)=O&*C*&*C1(*)CCC1^*C1=CC=C(*)C(*)=N1^*N1CCNCC1&*F&&&&*C1=CC=C(*)C(*)=C1^*F&&*F&&
*C&*C(*)(C)C&*C1=NC(*)=C(*)[NH]1&*C1=CC=NC(N)=N1&&*C1=CC=C(*)C(*)=C1^*F&&*F&&
*C&*O*&*C1=CC=CC(*)=C1&*C*&*NC1=NC2=C(N=CN2*)C(N*)=N1&*C(*)*&*C*^*C(*)C^*C1=CC=CC=C1^*C(*)*^*C&&&*C&&&&*O&&
*C&*O*&*C1=CC=C(*)C=C1&*O*&*C1=CC=C(*)C=C1&*S(=O)(=O)NC1=NC=NC2=C1N=C[NH]2&&&
*C&*C1=NC(*)=C(*)S1&*C1=CC=CC=C1&&*NC(*)=O^*C1CCS(=O)(=O)C1&&&
*C&*C1=CC=C(*)C=C1&*C1=NC2=CC=CC=C2N1S(*)(=O)=O&*C1=C(*)C=C(*)C(*)=C1&*C&&*C&*C&&
*C&*O*&*C1=CC=C(*)C(*)=C1&*C1=C(*)C(=O)C1=O&*N(*)*^*F^*C&&&&*C1=CC=CC=C1&&
*C&*C(=O)N1CC(=O)C(*)CC12C(=O)N(*)C(=O)N(C)C2=O&*C&&*C1=CC=CC=C1&&
*C&*C1=NC(*)=C(*)S1&*C(*)C&*C^*C*&&*C(=O)N1CCN(*)CC1&*C1=CC=C(*)N=N1&*C&&&
*C&*N(C)S(*)(=O)=O&*C1=CSC(*)=C1&*NC(*)=O&*C*&*C*&*S*&*C1=CC=C(*)C=C1&*Cl&&&
*C&*C1=CC=C(*)C(*)=C1&*S(=O)(=O)N1CCOCC1&&*NC(*)=O^*C1CCCCC1&&&
*C1=CN=C(N2N=C(*)C3=C2CCC3)N=C1&*C1(*)CCC1&*N1OCCCC1^*C1=CC=C2OCCOC2=C1&&&&
*C&*C*&*C(=O)N1CCN(*)CC1&*C1=N[NH]C(*)=C1&*C1=CC=C(*)C=C1&*F&&&
*C&*C1=CC=C(*)C=C1&*C*&*NC1=NC(=O)N(*)C(*)=C1&*O&&*C1=CC=C(*)C=C1^*O*&*C*&*C1=CC=CC=C1&&&
*N1C(=O)C2=CC=CC=C2C1=O&*C*&*C*&*C=C*&*C*&*C*&*C*&*C*&*C*&*C*&*C*&*C*&*C*&*O&&&
*C(=O)NO&*C*&*C*&*C*&*C*&*C*&*N(*)S(*)(=O)=O&*C*&*C1=CC=C2C=CC=CC2=C1^*C1=CC=CC2=C1OCCC2&&&&
*NC(=O)N*&*C1=CC=C2C(=O)OCC2=C1&&*C12CC3CC(CC(C3)C1)C2&&
*C&*C1=CC=C(*)O1&*C(*)=O&*C1=C(*)C(*)N(*)C1=O&*O&&*C*^*C1=CC=CN=C1^*C1=CC=CC(*)=C1&&*[N+](=O)[O-]&&&
*C&*C*&*NC(=O)N*&*C1=CC=C(*)C=C1&*C1=C(*)SC=C1&*C1=CC=CN=C1&&&
*C&*O*&*C*&*C*&*N1CCN(*)CC1&*C*&*C1=CC(=O)C2=CC=C(*)C(*)=C2O1&*O*&*C^*O*&&*C&&&
*C&*C(*)=O&*C1=CC=C(*)C=C1&*NC(*)=O&*C(*)*&*C&&*C1=C2NC(=O)C(*)C(=O)N2C(*)=C1^*C*&*C1=CC=CC=C1^*C&&&&
*C&*O*&*C1=CC=C2C(=C3C4=CC5=C(C=C4CC[N+]3=CC2=C1*)OCO5)C=C(*)C1=CC(*)=C(*)C(*)=C13&*O*&*C^*O*&&*C^*O*&&*C^*O*&&*C^*O*&&*C&&&
*C&*C*&*O*&*SC1=NC2=CC=C(*)C=C2S1&*C1=CC=C(*)C(*)=C1&*NC(*)=O&*C1=CC=CN=C1^*O*&&*C&&&
*C&*C*&*C(*)*&*C&&*C(*)*^*NC(*)=O&*C(*)*^*NC(*)=O^*C*&*C(*)*&*C*^*NC(*)=O^*C*&*C(=O)O&*C(*)*&*C1=CC=C(*)C=C1^*NC(*)=O&&*N
*C&*O*&*C1=CC=C(*)C(*)=C1&*C(=O)O&&*NS(*)(=O)=O^*C1=CC=C(*)C=C1&*Cl&&&
*C&*C1=C(*)C=C(*)C(*)=C1&*O*&*C1=CC=C(*)C(*)=C1^*C(*)C^*NS(*)(=O)=O&*C^*C1=CC=CC(*)=C1^*C1=CC2=CC=CC=C2S1^*C(=O)O&&*C*&&&
*C&*C1=CC=C(*)C(*)=C1&*NS(*)(=O)=O&*C1=CC=CC(*)=C1^*O^*C*&&&*C*&*C1CCN(*)CC1&*C*&*C1=CC=CC=C1&&&
*C&*C1=CC=C(*)C(*)=C1&*C*&*NC(*)=O^*N(*)C^*C1=CC2=C(S1)C1=CC=CC=C1OC2=O&*C&&&&&
*C&*O*&*C1=CC(*)=C(*)C(*)=C1&*C(*)*&*C*^*O*^*S(*)=O^*C1=CC=C2C(=C1)N=NN2*^*C^*O*^*C1=CC=CC=N1&*C&&&*C&&&&&&&
*P(=O)(O)O&*C(*)P(=O)(O)O&*N*&*C1=CC=C(*)C(*)=C1&*S(=O)(=O)O&&*O*^*C*&*C1=CC=CC(*)=C1*&*Cl&&*Cl&&
*C=C&*C*&*C(*)*&*C*&*C(*)*^*NC(*)=O^*O&*C1CCCCC1&&*C(*)*&&*NC(*)=O&*C(*)*^*C(*)C^*NC(*)=O&*C&*C*^*C(*)(*)C&&*O*&*C&*C1=CN
*C&*C(=O)N1CCC2=CC=C(*)C=C21&*NC(*)=O&*C1=CC=C(*)C(*)=C1&*O*&*C1=C2[NH]C(=O)C(=O)[NH]C2=CC=C1^*F&&&&
*N1C(=O)C2=CC=CC=C2C1=O&*C*&*C*&*OP(=O)(O)OP(=O)(O)O&&&
*C&*C*&*OC(*)=O&*C1=C(*)C(*)C(*)C(=N)O1&*C1=CC=CC=C1&&*C#N&*C1=CC=CO1&&
*C&*C*&*C(*)=O&*C(*)*&*C#N&&*C1=NC2=CC=CC=C2N1*^*C1=CC=CC=C1&&&
*C&*O*&*C1=CC=C(*)C=C1&*NC(=O)N*&*C1=CC=C(*)C=C1&*NC(*)=O&*C1=CC=CN=C1&&&
*C&*C*&*C*&*C1NC(*)(*)C2C(=O)N(*)C(=O)C12&*OC(*)=O&*C^*C*&&*C1=CC=CC=C1^*C1=CC=CC=C1&&&&
*C1=CSC2=C1N1C=CN=C1SC2&*C1=CC=CC2=CC=CC=C12&&&
*C&*C1=C(*)SC(N)=N1&*C1=CC=C(*)O1&*P(=O)(O)O&&&
*C&*OC(*)=O&*C1=CC=C(*)C(*)=C1&*O*&*C^*C1=C2[NH]C(*)=NC2=CC=C1&&*N&&&
*C&*C*&*C1=CC=C2C(=C1)CN(*)CC1=CN=CN=C12&*O*&*C&&&
*N1C(=O)COC2=CC=CC=C21&*C*&*C*&*NS(*)(=O)=O&*C*&*C1=CC=CO1&&&
*C1CSC2=CC=CC=C2N1S(*)(=O)=O&*C1=CC=C(*)C=C1&*Cl^*C*&&*C*&*S*&*C1=CC=CC=N1&&&
*C&*C*&*C1=CN=C2C(=C1)C(=O)N(*)C1=CC=CN=C1N2*&*C*&*C*^*C^*C1CCNCC1&&&&&
*C&*O*&*C1=CC=C(*)C=C1&*C=C(*)*&*C*&*O^*C*&&*C*&*C1=CC=C(*)C=C1&*NC(*)=O&*C1=CC=CC=C1&&&
*C&*O*&*C*&*C*&*C1=CC=C(*)C=C1&*O*&*C1=C[NH]C(=O)N=C1&&&
*N&*C1=C2C(=C(*)S1)C(*)C1=C(O2)C(*)=C2OCOC2=C1&*C1=CC=CS1&&*O&*C1=CC=CC=N1&&
*O&*C1=CC=C(*)C=C1&*NC1=NC(N2CCN(*)CC2)=NC(S*)=N1&*C1=CC=C(*)C=C1&*O^*C*&&*C1=NC2=CC=CC=C2[NH]1&&&
*C&*C1=NN(*)C(*)=C1&*C&&*C(=O)NC1=NC(*)=NC(*)=C1^*C1=CC=C(*)C(*)=C1&*C(=O)N1CCOCC1^*C*&*Cl^*O&&&&&
*C&*C1=CC(*)=C2OC(*)=CC(=O)C2=C1&*C&&*N1CCN(*)CC1^*C*&*C=C*&*C1=CC=CC=C1&&&
*NC(*)=O&*C=C*&*C1=CC=CC=C1^*C(*)*&&*C*&*C1=CC=CC=C1^*CC(=O)NCC(S)C=CC1=CC=CC=C1&&&&
*C&*O*&*C1=CC=C(*)C(*)=C1&*C*&*C*^*O*^*NC(*)=O&*C&*C*&&&*C(*)*&*C*&*C*^*C1=CC=C(*)C(*)=C1^*N&*O*&&&*C^*F&&&&
*C&*N*&*C1CCN(*)C1&*C1=CC=C(*)N=C1&*NC1=NC=C2C3=CC=NC=C3N(*)C2=N1&*C1CCCC1&&&
*Cl&*C1=CC=C2N=CC3=C(*)C=C(*)N3C2=C1&*C(*)(F)F&*F^*C1=CC=C(*)C=C1&&*C*&*C1CCCN1&&&
*C1=CC=CC=C1&*O*&*C*&*C*&*NC1=NC=C2C=C(*)C(NC(=O)NCCCOC3CCC3)=NC2=N1&*C1=NOC(*)=C1*&*C1CC1&&*C1CC1&&
*C&*O*&*C1=CC2=C(C=C1*)C(=O)C(*)=C(*)[NH]2&*C&&*C1=CC=C(*)C=C1^*C*^*Cl^*C1=CC=CC=C1&&&&&
*C1=C(*)C=C2C(*)=CC(=O)[NH]C2=C1&*C*&*C*^*Cl^*C1CCCCN1&&*Cl&&&&
*Br&*C1=CC=C(*)C=C1&*C*&*C1=NN=NN1*&*C*&*N*&*C(*)*&*C*&*C1=CC=CS1^*C1CCCCC1&&&&
*C&*NC(=S)NN=C(*)*&*C1=CC=C(*)C=C1&*Cl^*C1=CC=CS1&&&&
*C&*O*&*C1=CC(*)=C2C(*)=C(*)[NH]C2=C1(*)=O&*O&&*C1=CC=CN=C1&*C1=CC=CC=C1&*C(=O)O&&
*NC(*)=O&*C1=CC=CC=C1*&*NC(*)=O^*C1=CC=CO1^*C1=CC=CC=C1&&&&&
*C&*C(=O)NN=C(*)*&*C1=CSC(N2CCOCC2)=N1&&*C1=CC=CC(*)=C1^*[N+](=O)[O-]&&&
*C&*C1=C2C=CC=C(*)C2=NC2=C(*)C=CC=C12&*N*&*C1=CC=C(*)C=C1^*NC(*)=O^*N(*)C&*C*&*C&*C*&&&*N(*)C&*C&&&
*C&*C*&*C*&*NC(*)=O&*C(*)*&*C*&*C1=CC=CC=C1^*NNC(*)=O&&*C1=CC=CC=C1*&*C(=O)O&&&
*C&*C1=C(*)N(*)N=C1C(=O)NN1CCCCCC1&*C1=CC=C(*)C(*)=C1&*Cl^*C1CCCCC1&*Cl&&&&
*C&*C1=NC2=NC(N3CCOCC3*)=NC(*)=C2C=C1&*C1COCCN1*&*C^*C1=CC=C2[NH]C=NC2=C1&&&&
*C&*C*&*C*&*C*&*C(=O)NC1=NN=C(*)S1&*C1=CC=C(*)C(*)=C1&*O*&*C^*S(=O)(=O)N1CCOCC1&&&&
*C&*NC(*)=O&*C*&*NC(=O)O*&*C1=CC=C(*)C(*)=C1&*Cl&&*C*^*C1CCN(*)CC1&*NC(=O)O*&*C1=CC=CC=C1&&&
*C&*C*&*O*&*C1=CC=C(*)C=C1&*SC1=NC(*)=C(*)C(N(*)C)=N1&*C*&*OC(*)=O^*C^*C=C*&&*C#N^*C1=CC=C(*)C=C1&&&*C&&&
*C&*O*&*C1=CC=C2C(=C1)C1=C(CCCC1)C(=O)N2*&*C*&*C*&*C*&*N(*)C&*C&&&
*C&*C1=CC=C(*)C(*)=C1&*Cl&&*NS(*)(=O)=O^*C*&*C1=NN2C(*)=NN=C2C=C1&*C1=CC=C(*)C(*)=C1&*Cl&&*Br&&
*C&*N1CCN(*)CC1&*C*&*C*&*C1=CN(*)C2=CC=CC=C12&*C=C*&*C=C(*)*&*O&&*C(*)=O^*C=C*&*C1=CC=C(*)C(*)=C1&*O&&*[N+](=O)[O-]&&
*N&*C1=CC=C(*)C=C1&*C(*)=O&*C1=CC=C(*)C=C1&*C(*)=O&*C*&*F&&&
*C&*C1=CC=CN1*&*NC(*)=O&*C*&*C1=CC=CC=N1&&&
*C&*C1=CC=C2OC3C(*)C(=O)N(*)C(=O)N3C2=C1&*Cl&&*C1C2CC3CC1CC(*)(C3)C2^*O&&&
*C&*NC1=NC2=CC=CC=C2[NH]1&&&
*C&*C*&*C*&*C1C(=O)N2CCCC2C2(*)OC(*)(*)C(=O)N12&*NC(*)=O&*C1CC2C3=CC=CC4=C3C(=CN4*)CC2N(*)C1^*O*^*C&*C^*C&*C&&&&&&
*C&*C*&*OC(=O)N1CCN(*)CC1&*C1=C(*)C(=O)C1=O&*N1CCN(*)CC1&*C1=CC=C(*)C=C1&*O*&*C&&&
*C&*C(*)(C)C&*C1=NN=C(N2CCN(*)CC2)C2=CC=CC=C12&*C*&*C(*)*&*O&&*C*^*O*&*C*&*C1=CC=CC=C1&&&
*C&*C1=CC=C(*)C(*)=C1&*C&&*NC(*)=O^*C1=CC2=C(C=CS2)N1*&*C*&*C1=CC=CC(*)=C1&*C&&&
*C(=O)O&*C*&*C(*)*&*NC(*)=O&*C*^*C1=CC=C(*)C=C1^*C*&*Br&*NC(*)=O&&&*C(*)*&*C*&*C1=CC=CC=C1^*C(=O)O&&&&
*C&*NC(*)=O&*C1=CC=C(*)C=C1&*N*&*C1=CC=C(*)C(*)=C1&*C(*)(F)F&*F^*Cl&&&&
*C&*O*&*C*&*N1CCN(*)CC1&*C1=CC(N2CCCC(*)C2)=NC=N1&*C*&*C1=CSC=C1&&&
*C&*O*&*C1=CC=C(*)C=C1&*N(*)S(*)(=O)=O&*C*&*C*^*C*^*C*&*C1=CC=C2OCOC2=C1&*N1CCN(*)CC1&&&*C1=CC=CC=C1*&*O*&*C&&&
*C&*C*&*C*&*C*&*C*&*C*&*C*&*C*&*C*&*C*&*C*&*C*&*C*&*C*&*C1=CC=C(*)C=C1&*N*&*C1=CC=C2C(*)=C3C=CC=CC3=NC2=C1&*N1CCNCC1&&&
*C1CC(=O)NC(*)C1&*NC(=S)N*&*C1=CC=C(*)C=C1^*C1=CC=C2C=CC=CC2=C1^*F&&&&&
*C&*C1=CC=C(*)C(*)=C1&*C1CC(*)(C)NC(C)(C)C1&*C^*O&&&&
*C&*C1=NN2C(*)=C(*)N=C2S1&*C1=CN=CC=N1&&*[N+](=O)[O-]&&
*C&*C1=CC=C(*)C(*)=C1&*C1=C(*)N(C2=NON=C2N)N=N1&*C=NNC(*)=O^*C^*C*&&&*SC1=NC2=CC=CC=C2[NH]1&&&
*C&*C*&*N1CCN(S(*)(=O)=O)CC1&*C(=O)N1CCOC2=CC(*)=CC=C21&*C&&&
*C&*C(*)C&*C1=NOC(*)=C1&*C*&*NC(*)=O&*C1CCCN(*)C1&*C*&*C1=NC(*)=C(*)O1&*C1=CC=CC(*)=C1&*F^*C&&&&
*C&*C*&*C*&*C*&*C*&*C*&*C*&*C*&*C*&*C*&*C*&*C*&*C*&*C*&*C(*)*&*O&&*C(*)*^*O&&*C*^*NC(=O)O*&*C*&*C*&*C(=O)O&&&
*C&*O*&*C1=CC=C(*)C(*)=C1&*C1NN=CNC2=C1C=CS2&&*O&&
*C&*C1=CC=C(*)C=C1&*NC(=O)N1CCSC2=CC=CC=C21&&&
*C&*C(=O)NS(*)(=O)=O&*C1=CC=C(*)C=C1&*NC(*)=O&*C*&*SC1=NN=C(*)N1*&*C&&*C&&
*C&*C*&*C(=O)N(*)*&*C*&*NC(*)=O^*C1=CC=CC(*)=C1^*C1=CC=CC=C1*&*N1CCN(S(*)(=O)=O)CC1&*C(*)(F)F&*C1=CC=CC=C1&*F&&&&&
*C&*C*&*C1=CC=C2N=C3C(=C(*)C2=C1)CN1C3=CC2=C(COC(=O)C2(*)*)C1=O&*O&&*O&*C*^*C*&*OC(=O)N1CCN(*)CC1&*C*&*C*&*P(=O)(O)O&&&
*C&*C1=CC(*)=C2NC(=O)C(*)(*)C2=C1&*C*&*C1=CC=C(*)C=C1^*Cl^*C(*)C&&*Cl^*C&&&&&
*C&*C(*)(*)C&*O&&*C1=CC=C2C(=O)CC(*)CC2=C1^*Cl&&&
*C&*C(*)*&*C*&*O*^*N(*)C^*C1=CC=C(*)C=C1&*C&*O&&&&&
*C&*C*&*OC(*)=O&*C*&*C1=CC=C2OC(*)(CC)CC(=O)C2=C1&*Br&&&
*C&*C1C2=CC=CC=C2C2C1C1=CC=CC=C1N2*&*C*&*C1=CC=CC=C1&&&
*C&*C*&*NS(*)(=O)=O&*C1=CC=CC(*)=C1&*C1=CC=C(*)N=N1&*C1CCN(*)CC1&*C1=CC=C2[NH]C=C(*)C2=C1&*O*&*C&&&
*C(=O)NC1=NN=CS1&*C1=CC=CC=C1*&*F&&&
*C&*C1=CC=C(*)C(*)=C1&*C&&*NC1=NC(*)=CS1^*C1=CC=CC(*)=C1&*F&&&
*C&*N(*)C&*C*&*C*&*C*&*O*&*C1=CC=C(*)C(*)=C1&*NC(=O)N*&*C1=CC=CC=C1^*Cl&&&&
*C#N&*C1=CC=C(*)C(*)=C1&*S(=O)(=O)NC1=NCCN1S(*)(=O)=O&*C1=CC=C(*)C=C1^*O*^*F&*C1=CC=CC=C1&&&&&
*C&*C1=CC=C(*)C(*)=C1&*S(=O)(=O)N1CCOCC1&&*NC(*)=O^*C*&*C*&*N1C=CC=N1&&&
*C&*C(=O)N1C=C(*)C2=CC=CC=C21&*C(*)=O&*C*&*C1(*)C(=O)NC(=O)NC1=O&*C*&*C*&*C1=CC=CC=C1&&&
*C&*C*&*C*&*SC1=NN=C(*)N1*&*C*&*NC(*)=O^*C*^*C1CCCC1&*NC(*)=O&&&*C1=CC=C(*)C=C1&*O*&*C&&&
*C(=O)O&*C*&*C(*)*&*NC(=O)O*&*C*^*OP(*)(=O)OC1=CC=CC=C1^*C1=CC=CC=C1&*C1=CC=CC=C1&&&&&
*C&*C=C(*)C&*C*&*N1CC2=C(CC1=O)C(C(=O)N1CCOCC1)=NC1=CC=CC=C21&&&
*[N-][N+]#N&*C1CC(*)C(*)C1*&*O&&*O&*C1=C2N=CN(*)C2=NC=N1^*N&&&
*C&*C1(*)CC1(*)Cl&*NC(*)=O&*C*^*Cl^*C*&&&*C*&*N1C=CN=C1[N+](=O)[O-]&&&
*C(=O)O&*C1=CC=C2C(=O)N(*)C(=O)C2=C1&*C1=CC=C2[NH]C=C(*)C2=C1&*C*&*C1CCCCC1&&&
*C&*C(*)C&*C*&*C(*)*&*OP(*)(=O)O*&*C*^*OP(=O)(O)O*^*C*^*C(*)*^*C*&*C*&*C&*C1COC(=O)N1&*C1=CC=CC=C1&&*C(=O)O&&&&&&
*C&*C1=CC=CC(*)=C1*&*C&&*NC(=O)N*^*C1=CC=C(*)C=C1&*C1=CC=NC(*)=C1&*C1=C[NH]C2=C1C(*)=NC=N2&*C&&&
*C&*O*&*C1=CC=C(*)C=C1&*C(=O)N1CCN(S(*)(=O)=O)CC1&*C*&*C1CCCCN1*&*C1=NOC(*)=N1&*C1CC1&&&
*C&*C1CN(*)CC2=C1N(*)C=N2&*C*&*C1=CSC=C1^*C*&&*O*&*C*&*C1=CC=CS1&&&
*C&*O*&*C1=CC(*)=C(*)C(*)=C1&*N*&*C(*)=C1C(=O)OC(*)C1=O^*O*^*C&*C^*O*&*C1=CC=CC=C1&&*C&&&&&
*C&*C*&*OC(*)=O&*C*&*C*&*N1CCCCCC1&&&
*C&*C1=C(*)N(*)C(=O)N(*)C1=O&*O&&*C=N*^*C1=CC=CC=C1*^*C^*F&&&&&
*C(=O)NN1C(=O)C2C3C=CC(C4CC34)C2C1=O&*C1CCCCC1&&&
*C&*C*&*C*&*C*&*O*&*C1=CC=C(*)C=C1&*C(*)=O&*C1=CN=C2C=CC=CC2=C1*&*N&&&
*C&*C=C(*)*&*C*&*C*^*C*^*C*&*C1=CC(=O)C2=CC(*)=C(*)C=C2C1=O&*C(*)*&*Cl&*C&&*O&*C(*)=O&&*C1=CC=C(*)C=C1&*C&&&
*C&*C*&*O*&*C1=CC=CC=C1*&*C1=C(*)N2N=C(*)C(*)=C2N=C1&*C&&*C&*C&&
*C&*C1=NOC(*)=C1*&*C1=CC=CC=C1&&*C(=O)N(*)*^*C1=CC=CC=C1&&*C1C=CS(=O)(=O)C1&&
*C=C&*C1=CC=C(*)C(*)=C1&*C(*)=O&*C*^*O^*C*&&&*OC(*)=O&*C*&*C*&*C1=CC=CC=C1&&&
*C&*NC1=NC(OC2=N[NH]C(=O)C=C2)=NC(O*)=N1&*C*&*C*&*N1CCCCC1&&&
*C&*C*&*O*&*C1=C2C(C1)C1=C(OC2(*)C)C2=C(OC(*)C2)C(*)=C1*&*Cl&&*Cl&*C&*C*^*C1=CC=CC(*)=C1&*Cl&&&
*C&*NC(*)=O&*C1=CC=CC(*)=C1&*C1=CN2N=C(*)SC2=N1&*C&&&
*C&*C1C=C2CCC3C(CCC4(*)C(*)CCC34)C2(*)CC1&*O&&*C&*O&&
*C(=O)O&*C1=CC=C(*)C=C1&*C=NN*&*C1=CC=C(*)C2=CC=CC=C12&*Cl&&&
*C&*C*&*C*&*C*&*C1=C2OC3C4=C(CC5(*)C6CC(=C2C35CCN6*)C=C1)C1=CC=CC=C1[NH]4&*O&&*O&&
*C&*C*&*C*&*C*&*C*&*C*&*C*&*C*&*C*&*C*&*C*&*C*&*C*&*C*&*NC(*)=O&*C(*)*&*C*&*C1=CC=C(*)C=C1^*NC(*)=O^*O*&*C1=CC=CC=C1*&*C*
*C&*O*&*C1=CC=C(*)C(*)=C1&*C(=O)C(=O)N1CCN(C(*)=O)CC1*&*C1=CC=CC=C1^*O*&*C*^*C&*C1=CC=C(*)C(*)=C1&&&*O*&*C^*O*&&*C&&&
*C&*O*&*C1=CC=C(*)C=C1&*OC(*)=O&*C(*)*&*O&&*C1=CC2CC(*)CCC2CC1^*O&&&
*C&*C*&*C*&*C*&*C1=C(*)C=C2C(=C1)N=C(*)N2*&*C&&*C&*C&&
*C&*NC(*)=O&*C1=C(*)N(*)N=C1&*NC(=O)C1=NC(*)=CN=C1N*&*C1CC1^*C&*C1=CN=CN=C1&&&&
*C&*C=C(*)C&*C*&*C*&*C=C(*)*&*C&&*C*^*C*&*C=C(*)*&*C&&*C*^*S*&*C*&*C(*)*&*NC(*)=O&*C(*)*^*NC(*)=O^*C&*C*&&*C(=O)O^*O&&&&&
*C&*C(=O)NC1=N[NH]C2=C1CN(C(=O)N1CC3CCCN3CC1*)C2(*)C&*C1=CC=CC=N1&&*C&&
*C&*C*&*C1=C(*)CC(*)C1&*C1=CC=C(*)C=C1&*O^*C(*)*&&*C&&*C(*)*^*O&&*C1=CC=CC=C1*^*O*&*C&&&
*C&*C1=CC=C(*)C(*)=C1&*C1=C(*)C2=C3C(=C1)C(=O)C(*)=CN3C(*)CO2&*C1CCN(*)CC1^*F^*C(N)=O^*N&&&&&*C&&
*C&*C1=CC=CC=C1*&*C1=NCCN1*&*C&&&
*C&*O*&*C1=CC=C(*)C(*)=C1&*C1=CC=CC(*)=C1&*C*^*F^*O*&&&*C1=CC=C2C(=C1)CCC2*&*C*&*C(=O)O&&&
*C&*C(*)C&*C*&*C*&*C*&*C*&*C*&*C*&*C*&*C(*)*&*C*&*C1OC(=O)C1*^*OC(*)=O^*C*&*C*&*C*&*N*&*C*&*C1CCCCC1&*C*&&&*C*&*C(=O)O&&&
*C&*C(*)*&*NC(*)=O&*C1=CC(=O)C2=CC=CC=C2O1^*C1=CC=CC=C1&&&&
*C1=CCN(*)CC1&*C1=CC=CC=C1&&*C*^*C*&*C*&*C1=C[NH]C2=CC=CC=C12&&&
*C&*O*&*C1=CC=C(*)C(*)=C1&*F&&*C*^*C(=O)N(*)*&*C1CNCC(*)(C)C1&*C^*C1CC1&&&&
*C&*C*&*C1=CC=C(*)C=C1&*C1CN(S(*)(=O)=O)CC1*&*C&&*O*^*C*&*C1=CC=NC=C1&&&
*C&*C(*)C&*C*&*C1=CC=C(*)C=C1&*C(*)*&*C&&*C1=CC=C2C(*)=C(*)C(=O)OC2=C1^*C*&*NC(*)=O^*O^*C*&&&*C*&*C*&*C(=O)O&&&
*C&*C*&*C*&*N=C(*)N(*)*&*C*&*C1=CC=CC=C1*^*C*^*C&*C1=CC=CC=C1^*C1=CC=C(*)C=C1&&&&*C(*)(C)C&*C&&&
*C(N)=O&*C*&*C(=O)N(*)*&*C1=CC=C2[NH]C(=O)C3=CC=CC=C3C2=C1&&*C1=CC=CC=C1*^*C*&*C1CCN(*)CC1&*C*&*C1=CC=CC=C1&&&
*C&*C(=O)N1CCC2C(*)NC3=CC=C(*)C=C3C21&*C*&*O*^*C1=CC=CC(*)=C1*^*C*&*F&*C1=CC=CC=C1&&*F&&&&
*O&*C1=CC=CC(*)=C1&*NC(=S)N1CCN(C2=NC(*)=NS2)CC1&*C(*)(F)F&*F&&&
*C&*C*&*NC(=S)N1CCN(*)CC1&*C1=NC2=C(N=NN2*)C(*)=C1&*C1=CC=CC=C1&&*C1=CC=CC(*)=C1^*C(*)(F)F&*F&&&
*C&*C*&*C*&*C*&*C*&*C(*)=O&*C1=CC=C2C(*)=C(*)[NH]C2=C1&*O*&*C^*NC(*)=O&&*C*&*C*&*C1=CC=C(*)C=C1&*O*&*C&&&
*C&*C(*)*&*C*&*C*^*C1CCC2(*)C(C1)CC(*)C1C3CCC(*)C3(*)CCC12^*NC(=O)O*&*O&*C*&&*O^*C(=O)O&&*C&&&*C&&
*C&*C*&*OC(=O)O*&*C1=CC=C(*)C=C1&*C*&*C1=NCCN1*&*C*&*[N+](=O)[O-]&&&
*C&*C*&*C*&*NC(*)=O&*C1=CC2=NC(*)=NN2C(*)=C1&*F&&*C1=CC=CO1&&
*NC(*)=O&*C*&*C*^*C1=CC=C(*)C=C1^*N1C(=O)OC2=CC=CC=C21&*C(*)(F)F&&&*F&&&
*C1CCC2(C1)NC(=O)N(*)C2=O&*C*&*NC(*)=O^*C*^*C1CCCCCC1&*C*&&&*C1=CC=CC=C1&&&
*C&*C1=NC=C2C(=O)N(*)CCC2=N1&*C1=CSC(*)=N1&*C1=CC=C(*)C=C1&*F&&&
*C&*C*&*C1=CC2=C(N=C1*)N(*)C=C(*)C2=O&*NC(*)=O&*C(*)*^*C*^*C&*C*^*C1CCCC1&*C1=CC=C(*)C=C1^*C(*)*&&&*O*&*O&*C&&*C(*)(F)F&&
*C&*O*&*C1=CC=C(*)C=C1&*NC(=O)N*&*C1=CC=C2OC(*)C(*)CN(*)C(=O)CC2=C1&*C(*)*&*C^*C&*C*&*C*^*O&*N(*)*&&&*C&&*C*^*C1=CC=C(*)C
*C&*O*&*C1=CC=CC(*)=C1*&*C=C*&*C(*)=O^*O*^*C1=CC=C(*)C=C1&*C&*NS(*)(=O)=O&&&*C*&*C1=CC=CO1&&&
*C&*C1=CC=C(*)C=C1&*C*&*C*&*C1=CC=C2C(=C1)N(*)C(=O)C1=CC=CC=C1S2=O&*C(=O)N1CCOCC1&&&
*C(=O)O&*C*&*C*&*NC(=S)S&&&
*C&*C*&*OC(*)=O&*C1=C(*)C(S(=O)(=O)N2CCOCC2)=N[NH]1&*Cl&&&
*C&*O*&*C1=CC=C(*)C(*)=C1&*C(*)=O&*C1CCCN(*)C1^*F^*C*&&&*C1=NOC(*)=N1&*C1CCCCC1&&&
*C&*C(*)(*)C&*O&&*C*^*C*&*C(*)*&*C*&*C1(*)OCCO1^*OC(*)=O^*C*&*C1=CN=C2C=CC=CC2=C1&*OC(=O)N(*)C1=NC=CS1&&&*C1CCCC1&&&
*C&*C1=CC(*)=NC(*)=C1&*C&&*NC(=S)N1CCN(*)CC1^*C1=CC=CC=C1*&*F&&&
*C#C&*C*&*O*&*C1=CC=C(*)C(*)=C1&*NC(*)=O&*C1CCN(*)CC1^*NC1=NC=C2CCC3=NN(*)C(*)=C3C2=N1^*C&*C&&&&*C*^*C1=CC=CC=C1&&&
*C&*C*&*C*&*C*&*C*&*C*&*C*&*C*&*C*&*C*&*C*&*C*&*C*&*C*&*C*&*C*&*C(*)*&*O&&*C(*)*^*O&&*C(*)*^*C*&*O^*NC(*)=O&&*C*&*C*&*C*&
*C&*OC(*)=O&*C1=CC=C(*)C=C1&*C*&*C1=CC(*)OC(*)C1=O&*O*&*C*^*C*^*C1=CC=CC=C1&*N1C=CSC1&&&&&
*C&*C(*)(C)C&*NC(*)=O&*C1=C2CS(=O)CC2=NN1*&*C1=CC=CC(*)=C1&*Cl&&&
*C&*C*&*C(=O)N(*)CC&*C1CCC2(*)C3CCC4(*)C(*)CCC4C3CC(*)C2(*)C1&*O&&*S*^*C^*O&&&*C&*C&&
*C&*C*&*OC(=O)NN=C1CC(*)C(*)C2C1CCC1C(=O)N(*)C(=O)C12&*O&&*O&*C1=CC=C2C=CC=CC2=C1&&
*C&*C(*)*&*NC(*)=O&*C1=CC=CO1^*C1=CC=C(*)C=C1&&*O*&*C1CCN(*)C1&*C1=CC=NC(*)=C1&*O*&*C1=CC=CC(*)=C1*&*F&&*F&&
*C&*C1=CC(*)(C)NC(=S)N1*&*C&&*C1=CC=CC=C1&&
*C&*C1=CN=C(N2[NH]CC(*)C2*)S1&*NC(=O)C1=NC(*)=C(*)[NH]1&*Cl^*C1=CC=C(*)C=C1&*C1=CC(*)=CC(*)=C1^*Cl&*Cl&&&&*Cl&&
*C&*C*&*C1=NC(*)=C(*)[NH]1&*Cl&&*C1=CC=C(*)C=C1^*NC(=S)N*&*C1=CC=CC=C1&&&
*C&*O*&*C1=CC=C(*)C=C1&*OC1=NC=CC=C1*&*N=C(*)NO&*C1CCCCC1&&&
*C&*C*&*C*&*C*&*C*&*C*&*C*&*C*&*C*&*C*&*C*&*C*&*C*&*C*&*NC(*)=O&*C(*)*&*N&&*C*^*O&&&
*C1=C[NH]C=N1&*C*&*C1CCC2C(CCN2*)O1&*C*&*C1CCCCC1&&&
*[N+](=O)[O-]&*C1=CC=C(*)C(*)=C1&*C*&*N*^*Cl^*C*&&&*C*&*N*&*C*&*C1=CC(*)=CC(*)=C1&*O&&*F&&
*C&*C*&*NC1=NC2=C(C(=O)N(*)C(=O)N2*)N1*&*C*&*C1=NC(=O)[NH]C(*)=C1^*C*^*O&*C1=CC=CC(*)=C1*^*C*&&*Cl&*C&&*F&&&&
*C&*OC(*)=O&*C(*)*&*OC(*)=O&*C1CCC2(*)C(CCC3(*)C2CC=C2C4CC(*)(C)CCC4(*)C(*)CC23*)C1(*)C^*C(*)C^*C&*C&&*C&&&*OC(*)=O^*C1=C
*C&*O*&*C1=CC=C(*)C(*)=C1&*C(*)=O&*C*^*O*^*C*&*C&*C(=O)N1CCN(*)CC1&&&*C1=CC=CC=C1&&&
*C&*C(*)C&*SC1=NN=C(*)O1&*C*&*C*&*C1=NC2=CC=CC=C2[NH]1&&&
*C&*OC(*)=O&*C1=CC=CC(*)=C1&*NC1=NC(*)=CS1&*C1=CC=CC(*)=C1&*S(=O)(=O)N1CCCC1&&&
*C&*NC(*)=O&*C1=CC=C(*)N=C1&*C#C*&*C1=CC=CC=C1*&*C(=O)N1CCOCC1&&&
*C&*C*&*O*&*C1=CC=NC(*)=C1&*OC(*)=O&*C(=O)N1C2=CC=CC=C2N2C=CC=C2C1*&*C&&&
*C&*O*&*C1=CC=C(*)C=C1&*N1C=NC(C(=O)N2CCCCCC2)=N1&&&
*C(=NN1CCN(*)CC1)C1=NN2C(*)=NN=C2C=C1&*C*&*C1=CC=CC=C1^*C(*)C1=CC=CC=C1&&*C1=CC=CC=C1^*C1=CC=CC=C1&&&&
*C&*C12CC1C(=O)CCC1(*)C2CCC1&*C*&*OC(*)=O&*C*&*C1=CC=CO1&&&
*C&*C(*)C&*C1=CC=C(*)C=C1&*N*&*C*&*C1=CC=C2C(=C1)C3=C(CCCN3*)C1=CC(*)=CC=C12&*O&&*C(*)(C)C^*C&&&
*C&*C*&*OC(*)=O&*C*&*NC(=O)N(*)*&*C*&*C1=CC=CO1^*C(*)*&&*C&&*C1=NC2=CC=CC=C2C(=O)N1*^*C1=CC=C(*)C=C1&*F&&&
*N&*C1=CC2=C(S1)SC1=C2CCCCC1&&&
*O&*C1=C2C(=NC3=CC=CC=C13)CCCC2*&*N*&*C*&*C1=CC=CC(*)=C1&*F&&&
*N&*C1=CC=C2C(=C1)C1=C(CCC(*)C1)N2*&*F&&*C*^*C1CCC(*)CC1&*NC(*)=O&*C(*)(F)F&*F&&&
*C&*C(*)C&*C(*)*&*NC(*)=O&*C(*)*^*C(*)=O^*NC(*)=O&*C(*)(F)F&*C(*)*^*C(*)*^*F&*N&*C&&&&*C*&*O^*C1=CC=C(*)C=C1&&&*O&&&
*C&*C(=O)N1CCN(*)CC1&*C1=CC=CC=[N+]1*&*C*&*C*&*C*&*C1=CC=CC=C1&&&
*C&*C*&*C*&*C*&*C1=C(*)N(*)C(*)=N1&*Cl&&*C(*)*^*O^*C*&*C1=CC=C(*)C=C1^*C1=CC=CC=C1&*C(=O)O&&&&&
*NC(*)=O&*C1=CC=C(*)C(*)=C1&*Cl^*C1=CC=C(*)C=C1&*C1=NC2=CC=CN=C2[NH]1^*S(=O)(=O)N1CCCC1&&&&&
*C&*C1=C[NH]C2=NC(N)=NC(*)=C12&*N1CCCCC1&&&
*C&*O*&*C1=CC=CC(*)=C1&*C#C*&*C1=CC=C(*)C=C1&*C1=NC(*)=C(*)O1&*C*&*O^*C&&&&
*C1=CC=C2OCCCCOC3=NC(=CN=C3C#N)NC(=O)NC2=C1&*[N+](=O)[O-]&&&
*C&*C(*)C&*C1=CC2CC3(*)C4CCC(*)C4CC2(*)C13*&*C=O&&*C&*C*^*O*^*C(=O)O^*C1COC(*)C(*)C1*&&&*O&&*O&*O&&
*C&*O*&*C1=CC2=C(C(=NO)CC(*)O2)C(*)=C1&*O*&*C^*C1=CC=C(*)C=C1&&*O&&&
*C&*O*&*C1=CC=C(*)C=C1&*NC1=NC2=CC=CC=C2C2=CN(*)N=C12&*C(*)*&*C&&*C1=CC=CC=C1&&
*C&*C(*)C&*C(=O)N1CC2CN(C3=NC(*)=CC(*)=N3)CC2C1&*C1=CC=CC=C1*&*N1N=CC=N1^*C1=CC=NC=C1&&&&
*N&*C1=CC=C(*)C=C1&*N*&*C1=C(*)C(=O)C2=CC=CC=C2C1=O&*Cl&&&
*C&*C(*)(*)C&*C*&*NS(*)(=O)=O^*C1=C[NH]C=N1^*C1=CC=C(*)C=C1&&&*Cl&&&
*O&*C*&*C1OC(*)C(*)C1*&*C1=C2N=CN(*)C2=NC=N1&*N*^*O^*C*&&*O^*C*&&&*C1=NC2=CC=CC=C2N1*&*C1=CC=CC=C1&&&
*NC(*)=O&*C*&*S*^*C1=N[NH]C(*)=C1^*C1=CC=CC=C1&*C1=CC=C(*)C=C1&&&*Cl&&&
*C12CCC(C(=C)C1=O)C2(*)C&*C&&*NC(*)=O^*C*&*C1COC2=CC=CC=C2O1&&&
*C&*OC(*)=O&*C1=CC=C(*)C=C1&*NC(*)=O&*C*&*N*&*C1=CC=C(*)C=C1&*C1=CC=CC(*)=C1&*C(*)(F)F&*F&&&
*C1=C2C(=O)C3=C4OC(=O)C=CC4=C(*)C=C3OC2=CC=C1&*O&&*O&&
*C&*C1=CC=C(*)C=C1&*N1N=C(N2CCN(C3=NC=CC=N3)CC2)C2=CC=CC=C2C1=O&&&
*C&*C(*)(C)C&*NC(=O)C(*)=O&*C(*)*&*C*&*C1=CC=CC=C1^*NC(*)=O&&*C(*)*&*C*&*C(=O)O^*Cl&&&&
*C&*C1=C(*)C(*)=C2ON=C(N3CCC4=C(C3)C(=O)NC(*)(C)C4)C2=C1*&*Cl&&*Cl&*Cl&*C&&
*C&*O*&*C*&*C*&*C1CCCN1*&*C*&*C(=O)N1CCN(*)CC1&*C*&*C1=CC=C(*)S1&*C&&&
*C&*N(*)C&*C*&*C*&*C(*)*&*C*&*N1CCN(*)CC1^*OC(*)=O^*C*&*C1=CC=CC=C1&*C*&&&*C*&*O*&*C1=CC=C(*)C(*)=C1&*C(*)=O&*C1=CC=C(*)C
*C&*C1=CC=CC(*)=C1&*C(=O)N1CCN(*)C(=O)C1&*C12CC3CC(CC(C3)C1)C2&&&
*C&*N1CCCC2(CCNC2)C1&&&
*C1=CC=C2CNC(=O)C2=C1&*O*&*C*&*C*&*C*&*C*&*C*&*O*&*C1=CC=C(*)C=C1&*F&&&
*C1=CSC=C1&*C*&*C1=CN(*)N=N1&*C1=CC=NC(*)=C1&*N*&*C1CCCCC1&&&
*C1=CC(=O)C2=CC=CC=C2O1&*C1=CC=C(*)C=C1&*O*&*C*&*C*&*O*&*C*&*C*&*O*&*C*&*C*&*C*&*F&&&
*C&*C*&*C1=CC(*)=C(*)C(*)=C1&*F&&*C*^*C^*C1CC(*)N(*)C1&&*N&&*C*^*C&&&
*C&*C*&*C1=C(*)C2=C3N=C(*)N(*)C3=C3C=C(*)C(=C3)C=C2[NH]C1=O&*O*&*C^*C1=CC=CC=C1&&&*C(=O)O&*C&&
*C&*C=C(*)C&*C*&*C1=CC=C2CN(*)C(*)CN3C(=S)[NH]C(=C23)C1=O&*Cl&&*C&&
*C(*)=O&*C*&*O^*C1=CC=C2C(*)=C(*)SC2=C1&&*S*&*C1=CC=C(*)C=C1^*Cl^*Cl&&&&&
*C&*O*&*C1=CC=CC=C1*&*NC(*)=O&*C1=CN=C(*)C=N1&*C&&&
*C&*C(*)(C)C&*C*&*C1=NOC(*)=N1&*C1=CC=C2CCNCCC2=C1&&&
*C(=O)O&*C1=CC=C(*)C=C1&*C=NN1CCN(C(*)=O)CC1&*C*&*SC1=NN=C(*)O1&*C1=CC=C(*)C=C1&*Br&&&
*C1=CC=CC=C1&*C1=NN(*)C(*)C1&*C1=CC=CO1&&*C1=CC=C(*)C=C1^*O*&*C*&*C*&*N1CCCCC1&&&
*C&*O*&*C1=CC=C(*)C(*)=C1&*C1=CC=C2C(*)=NC=CC2=C1&*NS(*)(=O)=O^*O*^*C1=CC=NC=N1&*C&&&&&
*C&*O*&*C1=CC=C2[NH]C3=C(*)C4=CC=[N+](*)C=C4C(*)=C3C2=C1&*C&&*C&*C&&
*C&*NC(*)=O&*C(*)(*)C&*C&&*C1=CC(*)CC(*)O1^*C1=CC=C(*)C=C1&*C(*)(F)F^*O*^*F&*C*&&&*C*&*C*&*C*&*O&&&
*F&*C1=CC=C(*)C=C1&*C1CCN(*)CC1*&*C*&*C*^*C*^*C1=CC=CC=C1&*C1=CC=CC=C1&&&&&
*C&*O*&*C1=CC2=CC=C(*)C=C2C2=C1CC1=CC3=C(C=C1C2=O)OCO3&*O*&*C*&*C1=CC=C(*)C=C1&*[N+](=O)[O-]&&&
*C&*C*&*N1CCN(*)CC1&*C1=CC2=C(*)C=C(*)N=C2C=C1&*C&&*NC(=S)N1CCN(*)CC1^*C1=CC=C(*)C=C1&*O*&*C&&&
*C&*O*&*C1=CC=C(*)C=C1&*C1=CC=C(*)C=C1&*C*&*C*&*C(*)*&*C&&*N*^*C*&*C(*)*&*O&&*C1=CC=C(*)C(*)=C1^*O&&*NS(*)(=O)=O^*C&&&
*C&*C*&*C*&*C(=O)N(*)CCC&*C1=C(*)C=C2C(=C1)C(=O)C(*)=CN2*&*C*&*C^*N1CCN(*)CC1&&*C1=CC=CC=C1*^*F^*O*&&&*C&&&
*C=NNC(*)=O&*C1=CC=CC=C1*&*Cl^*C1C(=O)N(*)C2=CC=CC=C21&&*C*&*C*&*C*&*C1=CC=CC=C1&&&
*C&*C1=CC=C(*)C=C1&*C1=NN(*)C2=C1C(=O)CC(*)(C)C2&*C(*)(F)F&*F^*C&&&&
*C1=CC(*)=CC=C1&*C*&*C*^*C*^*C1CCOCC1&*C1=CC=CN=C1&&&&&
*C#C&*C(*)(*)C&*C&&*O*^*C1=C(*)C=C(*)C(*)=C1&*N1CCOCC1&&*N&*C(=O)O&&
*C&*C1=CC=CC=C1*&*C1=CC=C(*)S1&*NS(*)(=O)=O&*C(*)*&*C*&*C1=CC=CC(*)=C1^*C(=O)O^*C(=N)N&&&&&
*C&*O*&*C1=CC=CC(*)=C1*&*C*&*N*^*O*^*C*&*C&*C*&&&*S*&*C*&*C*&*O*&*C1=CC=CC=C1&&&
*C1=CC(*)=C2C(=C1)[NH]C1=C(*)C=C(*)C=C12&*O&&*C1=CC=CC=C1&*Cl&*C(*)(F)F^*F&&&
*C&*C(=O)N(*)*&*C*&*O*^*C1CCCC1^*C1=CC=CC=C1*&&&*NC(*)=O&*C1=CC=CC=C1*&*[N+](=O)[O-]&&&
*C&*C1=CC=NC(*)=C1&*NC(=O)NC1=NC=C2C(*)=N[NH]C2=C1&*C*&*C1=CC=CC=C1*&*F&&&
*C&*N(*)C&*C*&*C(=O)N1CCC2=NC(*)=NC(*)=C2C1&*C1=CC=CN=C1&&*C1=CC=CC=N1&&
*C1=CC=C2C(=C1)C(=O)C(*)=CN2*&*S(*)(=O)=O&*C1=CC=CC(*)=C1^*C*^*F&*C1=CC=CC(*)=C1*^*F&&*F&&&&*F&&
*C&*C(=O)NC1=NOC(*)=C1&*C*&*C1CCCCN1*&*C1=CC=CN1*&*C(=O)N1CCCC1&&&
*C&*C*&*C1=CC=C2OCC(*)N(*)CC(*)C(*)CN(*)C(=O)C2=C1&*C&&*O*^*C^*C&&&*NC(*)=O^*C1=CC=C(*)C=C1^*C^*C1=CC=CC=C1&&&&&
*C&*O*&*C1=CC=C(*)C(*)=C1&*C=NNC(*)=O&*C1CCC2(*)CCC3(*)C(=CCC4C5(*)CCC(*)C(*)(*)C5CCC43*)C2C1*^*O^*C&&&&*C&*C&*C&*C&*C&*C
*C1=CSC2=C1[NH]C=NC2=O&*C1CN(*)C(*)C1*&*C*&*C*^*C*^*C*&*O^*O^*C1=CC=CC=C1&&&&&&&
*C&*O*&*C1=CC=C(*)C(*)=C1&*C&&*C1CCC(=O)N1*^*NC(*)=O&*C(*)*&*C*&*O*^*C1=CC=CC=C1^*C*&&&*C1=CC(*)=C(*)C(*)=C1&*C&&*C&*C&&
*C&*C1=CN(*)N=C1&*NC1=NC=C(*)C(N*)=N1&*C1=CC=CC2=C1C(=O)N(*)C2&*C^*C(*)(C)C&&*C&&&
*C&*O*&*C1=CC=CC=C1*&*C*&*NC(*)=O&*C*&*S*&*C1=CN(*)C2=CC=CC=C12&*C*&*C*&*NC(*)=O&*C*&*C1=CC=CS1&&&
*C&*C1CCC2(CC1*)CC(*)C1C3CCC(*)C3(*)CCC12&*N&&*O&*C&*C&&
*C&*C(=O)N(*)C(*)=O&*C*&*C12CC3CC(CC(C3)C1)C2^*C1CCCCC1&&&&
*C&*C1=CSC(*)=N1&*C*&*O*&*C1=CC(*)=C(*)C(*)=C1*&*F&&*C(N)=O&*F&*F&&
*C1SC(=O)NC1=O&*C*&*C1=CC=C(*)C=C1&*O*&*C*&*C*&*N1CCCCC1&&&
*C&*N(*)C&*C*&*C*&*C*&*O*&*C1=CC=C2C=C(*)C(=O)OC2=C1&*C1=NC=NC2=C1N=CN2*&*C1OC(*)C(*)C1*&*C*&*O^*O&&&*O&&
*C&*C(=O)N(*)C1=NC2=CC=C(*)C=C2S1&*C*&*C*^*C1=CC=C2OCCOC2=C1^*C*&&&*N1C=CN=C1&&&
*N&*C(*)*&*C*&*C*^*C(=O)O^*C*&&&*C*&*NC(*)=O&*C1=CC=C(*)C=C1&*N*&*C*&*C(*)*&*O&&*C1=CC=CN=C1&&
*N&*C1=CN=C(*)C=N1&*C1=CC=C(*)C(*)=C1*&*C1CCCC1&&*O*^*C*^*F^*C1=CC=CC(*)=C1&&&*F&&&
*C=C&*C*&*N1C(=O)C2=C3C(=CC=CC3=CC=C2)C1=O&&&
*C(=O)O&*C1=CC=C2OC(*)=CC2=C1&*C(=O)O&&&
*C&*C1=NC=CN1*&*C*&*C1=CC=CC=C1*&*C1OC(*)C(*)C1*&*C*&*O^*O&&&*O&&
*C(=O)O&*C*&*C1=CC=C2C(=C1)C(*)CC1CCC(*)CC21&*C*&*C1=C(*)C(*)=C(*)C=C1^*Cl^*Cl&&&&*Cl&*Cl&&
*C&*C*&*C*&*C1=CC(=O)C2=C(C1=O)C(*)=C(*)N2*&*C*&*O^*C&&&*N&&
*C=C&*C(=O)N1CCCC12CCCN(C1=NC=CC=N1)C2&&&
*C&*N(*)C&*C*&*C*&*C(*)*&*NC(*)=O&*C(*)*^*C(*)=O^*C*&*C1=CC=CO1&*C#C*^*C*&&*C1=CC=CC=C1&*C1=CN=CC=N1&&&&&
*NC(*)=O&*C1=CC(=O)C2=CC=CC=C2[NH]1&&*C1=CC=C(*)C=C1^*C*&*N*&*C*&*C1=CC=C(*)C=C1&*N1C=CC=C1&&&
*C&*C=C(*)C&*C(*)=O&*C*&*C1=CC(*)=C(*)C(*)=C1&*C=C(*)*&*O^*C*&*C(*)=O^*C1=C(*)C=C(*)C(*)=C1^*O^*C=C(*)C&*Cl&&&*C&&*O&&&*O&
*C&*C*&*OC(*)=O&*C1=CC(=O)C=C(*)C1*&*C1=CC=CC(*)=C1&*C*^*O^*C&&&&&
*C&*C1=CC=C2C(=C1)C(*)=C(*)N2*&*C&&*C*^*C1=CC=C(*)C=C1^*NC(*)=O^*C1=CC=CC=C1&*C(*)*&&&*C&&*C1=CC=CC(*)=C1^*C1=CC=CC=C1&&&
*C&*C1=C(*)SN=N1&*NC(*)=O&*C*&*O*&*C1=CC=CC(*)=C1&*O*&*C(*)(F)F&*F&&&
*C&*C(*)*&*NC(=O)N1CCC2=CC(*)=CC=C21&*N1CCN(S(*)(=O)=O)CC1^*C(N)=O^*C1=CC=C(*)C(*)=C1&&&*F&&*Cl&&
*SC1=NN=C(*)N1N&*C*&*C1=NC(=O)C2=C(CCOC2)[NH]1^*C*&&*C1=CC=CC=C1*&*F&&&
*C&*C1CN2CCCC(*)(C1)C2*&*NC(=O)O*&*C1=CC(*)=CC(*)=C1^*C1=CC=CC(*)=C1^*F&*O&&*F&&&&
*C&*O*&*C1=CC2=C(C(*)=C1*)N(*)C=C(*)C2=O&*C1CN(*)CCN1*&*C*^*F^*O^*C1=CC=C(*)C=C1&*C(=O)O&&*Cl&&*C1CC1&&&&
*C&*C=C(*)*&*C(*)C&*C^*C(=O)N1CC2CCC(C1)N(*)C2&&*C*&*C1=CC=CS1&&&
*C&*C*&*C*&*C*&*N1C(=O)C2=C(SC3=C2CC(*)(C)OC3)N(*)C1=O&*C*&*C1=CC=C(*)C=C1^*C^*C1=CC=CC=C1*&&&*C1=N[NH]N=N1&&&
*C(=O)N1CCCN(C(=O)C2=CC=CC=C2)C1=S&*C1=CC=CC=C1&&&
*C&*C*&*C*&*N(*)CCC&*C1=C2CC(*)CCC2=CC=C1&*C#N&&&
*C&*C(=O)N(*)*&*C&&*C=C*^*C1=CC=CC(*)=C1&*C(=O)N1CC2(CC(*)=NO2)CC1*&*C1=CN(*)C=N1&*C^*C1CCCCC1&&&&
*F&*C(*)(F)F&*C1=CC=C(*)C=C1&*NC1=NC2=C(S1)C(*)CC(*)=C2&*Cl&&*Cl&&
*C&*O*&*C1=CC=C(*)C(*)=C1&*C=C*&*C(=O)N1CCN(C(*)=O)CC1^*O*^*C1=CC=CO1&*C&&&&&
*C(=O)N1CCCC(*)C1&*C1=CC=C(*)C=C1&*Cl^*N1C=NC=N1&&&&
*C&*OP(=S)(O*)OC&*C1=C(*)C2=CC=CC=C2[NH]1&*C1=CC=C2C=CC=CC2=C1&&&
*C&*C1OC(*)C(*)C(*)C1*&*O*&*C1COC(*)C(*)C1*^*O^*O*&&*O^*C1CCC2(*)C(CCC3(*)C2CC=C2C4CC(*)(C)CCC4(*)CCC23*)C1(*)*^*O&*O^*C&
*C&*N1C2=CC=CC=C2C2CCCCCN2C1=O&&&
*C&*C1=C(*)[NH]C=N1&*C*&*C*&*NC(*)=O&*C1CCCN1C(=O)C1=NC=CS1&&&
*NC(*)=O&*C*&*C1CCCCC1^*C1=CC=C2C=CC=CC2=C1*&&*O&&&
*C&*NC(=O)O*&*C*&*C1=C(*)N2CCCC2=C1*&*C*&*NC(=O)O*^*C1=CC=C(*)C(*)=C1^*C&*Cl&&&&*O*^*C&&&
*NC(*)=O&*C1=CC=C2CCCC3=C2C1=CC=C3&&*C1=CC=CC(*)=C1^*C(*)(F)F&*F&&&
*C&*OC(*)=O&*C(*)*&*C*&*SS*^*C*^*C*&*SC=S&*C(=O)O&&&&&
*[N-][N+]#N&*C*&*C*&*C*&*C1=C[NH]C2=C(*)C=CC=C12&*I&&&
*NC(*)=O&*C*&*C1=C2C(=CC=C1)C1CN(*)CCN21^*C1=CC=CO1^*F&&&&&
*C&*C(*)C&*C1=CC=C(*)C=C1&*C*&*C(=O)N1CCN(*)CC1&*C1=CC=C(*)C=C1&*NS(*)(=O)=O&*C1=CC=CS1&&&
*C(N)=O&*C*&*C(*)*&*NC(*)=O&*C1=CC=C(*)C(*)=C1^*C(=O)O^*[N+](=O)[O-]&&&&*F&&
*C&*O*&*C1=CC(*)=C(*)C(*)=C1&*NC1=NC=NC2=CC(*)=C(*)C=C12&*O*^*O*^*C^*O*^*C^*O&&*C&&&&&&&
*C&*O*&*C1=CC2=C3C(=C1*)C(=O)C(*)=CN3CCC2&*N1CCC(*)(*)CC1&*O^*O*&*C1=CC=CC=C1^*C&&&&&
*C&*C*&*N(*)CC&*C*&*C*&*C*&*O*&*C1=CC=C(*)C=C1&*C(*)(*)*&*O&&*C1=CC=C(*)C(*)=C1^*O*^*C1CCNC1^*C^*C&&&&&&
*C&*C1=CC=CC(*)=C1*&*C&&*NC(=O)N*^*OC(=O)N1CCC(*)CC1&*C(*)(C)C&*C&&&
*C&*C*&*C1=CC=C(*)C(*)=C1&*NS(*)(=O)=O&*C*^*O*^*C*&*C&*C1=CC=CC=C1*&&&*C&&&
*C&*N(*)C&*C*&*C1=CC=C(*)C(*)=C1&*O*&*C*^*O^*C(*)=O&&&*C*&*C1=CC(=O)N(*)C=C1&*O*&*C*&*C1=CC=CC=C1&&&
*C#N&*C1=CC=CC=C1*&*C1=CN2C(*)=CSC2=N1&*C1=CC=C(*)C=C1&*C*&*S(*)(=O)=O&*C*&*C*&*C(=O)O&&&
*C&*C1=CC=CC(*)=C1&*O*&*C1C=NC(Cl)=N1&&&
*C&*C1=CC=C(*)C=C1&*N=NN(*)C(=O)N*&*C&&*C1=CC=CC(*)=C1^*C(*)(F)F&*F&&&
*C&*C*&*C*&*C*&*O*&*C(*)=C1OC(=O)C2=CC(*)=CC=C12&*C1=CC=CC=C1&&*C(*)*^*C*&*C^*NC(*)=O&&*C(*)*&*C(=O)O&&*C(*)C^*C&&&
*C&*C1=NOC(*)=C1*&*C1=C(*)C(*)=CC=C1&*Cl^*NC(*)=O&*Cl^*C(*)*&&&*C&&*C1=CC=CC=C1&&
*C(=O)O&*C*&*C1=CC(*)=C(*)C(*)=C1&*I&&*O*^*C1=CC=C(*)C(*)=C1^*I^*O&&&&*C*^*C1=CC=CC2=CC=CC=C12&&&
*C&*O*&*C1=CC=C(*)C=C1&*C1=CC=C(*)C=C1&*C(=O)NC1=NN=C(*)S1&*C1=CC=CC=C1*&*O&&&
*C&*C1OC(*)C(*)C(*)C1*&*O*&*C*^*O^*C1OC(*)C(*)C(*)C1*&&*O^*O*&&*O^*C1=CC(*)=C2C(=O)C(*)=C(*)OC2=C1^*NC(*)=O&&*C1=CC=C(*)C
*O&*[N+]1=CC(=N2CCN(*)CC2)SS1&*C1=CC=C(*)C=C1&*Cl&&&
*C&*C*&*S*&*NC(=O)NC1=NC=C2CCC3=CC(*)=CC=C3C2=N1&*C1CCCCN(*)C1=O&*C1=CC=CN=C1&&&
*C&*C1=CC(*)=C(*)C(*)=C1&*C=C*&*C(*)=O^*C^*C1=CC(*)=C(*)C(*)=C1&&*O^*C(*)(C)C&&&*C^*O&&&*C(*)(C)C^*C&&&
*C&*O*&*C1=CC=C(*)C(*)=C1&*NC1=NC=NC2=CC=C(*)C=C12&*C1=CC=C(*)C(*)=C1^*O^*O&&&&*O&&
*C&*O*&*C*&*C1N=C(N)NC2=C1C(=O)COC2&&&
*C(=O)O&*C1=CC=C2C(=O)N(*)C(=O)C2=C1&*C1=CC=C(*)C=C1&*C1CCC(*)(*)CC1&*F&&*C1CCN(*)CC1^*C1=CC=CC2=C1ON=C2*&*F&&&
*C(N)=O&*C1=N[NH]C(*)=C1&*C1=CC=C(*)C=C1&*O*&*C1=CC=CC=C1&&&
*C&*C1=NN(*)C2=C1C1C3=CC(*)=CC=C3SCC1CO2&*C&&*C&&
*C&*C*&*C*&*C*&*C*&*C*&*C*&*C*&*C*&*C*&*C*&*NC(*)=O&*C(*)*&*C*&*S*^*C(*)*^*C1CCCCCC1*&*O&*NC(*)=O&&*C*^*C(*)*&*C(*)*&*C*&
*C&*N(*)C&*C*&*C*&*C*&*N*&*C*&*C1=CC=CC=C1*&*O*&*C*&*C1=CC=C(*)C=C1&*Cl&&&
*C&*C*&*C*&*C*&*NC(=O)N(*)CCCC&*C*&*C*&*N1C=NC=N1&&&
*N1C(=O)C2=CC=CC=C2C1=O&*C*&*C*&*C*&*C(=C1CN(*)CCN1*)C1=CC=CC=C1&*C1=CC=CC=C1&&*C*^*C*&*C*&*N1CCCC1&&&
*NC(*)=O&*C*&*C1=NC2=CC=CC=C2[NH]1^*C1=CC=C(*)C(*)=C1&&*S(=O)(=O)N1CCOCC1&&*F&&
*C&*C*&*OC(*)=O&*C*&*N*&*C=C1C(=O)NC(=O)N(*)C1=O&*C*&*C1=CC=CO1&&&
*C1=NC2=C(CC(*)CC2=O)O1&*C1CC1&&*C1=CC=C(*)C=C1^*F&&&
*N&*C(*)*&*C*&*C*^*C(=O)O^*S*&&&*C*&*C*&*OS(=O)(=O)O&&&
*C(=O)NC1=NC(*)=CS1&*C1=CC=CC=N1&&*C1CCCN(C2=NC=CC=N2)C1&&
*C=C&*C*&*NC(=S)N1CCN(*)CC1&*C1=CC=CC=C1*&*O*&*C&&&
*C&*C1=CC=C(*)C=C1&*NC(=S)N*&*C1=C(*)C=C(*)C(*)=C1&*C&&*Cl&*Cl&&
*C&*C*&*C1C2=CC3=C(C=C2CCN1*)OCO3&*C*&*C1=CC=CC(*)=C1&*O&&&
*C&*C1=CC=C2C(=C1*)CCC1C2CCC2(*)C(*)CCC12&*O&&*C*^*C*^*O^*C*&&&*NC(=O)O*&*C*&*C*&*C*&*C*&*C*&*O&&&
*C&*O*&*C1=CC=C(*)C(*)=C1&*C=C*&*OC(*)=O^*O^*C*&&&*C*&*C*&*O*&*C1OCC2OC(*)C(*)C(*)C2O1&*C1=CC=CC=C1&&*O*^*C1OC(*)C(*)C(*)
*NC(=O)C(CC1=CC=CC=C1O)=NO&*C*&*C*&*SSCCNC(=O)C(*)=NO&*C*&*C1=CC=CC=C1*&*O&&&
*C&*C1=CC(=O)C(*)(*)C(=O)O1&*C1=CC=CC(*)=C1&*C#N^*C1=CC=CC=C1&&&&
*C&*O*&*C1=CC=C(*)C(*)=N1&*NC(*)=O&*C(*)*^*C1=CC=CC(*)=C1^*C*&*C&*C(=O)O^*C1=CC=CC=C1*&&&&*C&&&
*C&*O*&*C1=CC=CC=C1*&*C*&*C(=O)N1CCN(*)CC1&*C*&*C1=CC=C2OCC(=O)N(*)C2=C1&*F&&&
*C&*P=C1C2=CC=CC=C2C2=NC3=CC(*)=CC=C3N21&*C*&*C#N&&&
*C&*O*&*C1=CC=C2C(=O)C(*)C(*)OC2=C1&*O*&*C^*C1=CC=C(*)C(*)=C1&&*O*&*C^*O*&&*C&&&
*C(=O)N1CCN(*)CC1&*C1=NC2=CC=CC=C2C(*)=C1&*C1=CC=CS1^*C1=CC=CC(*)=N1&&*C(*)(F)F&*F&&&
*C&*O*&*C1=CC=C(*)C(*)=C1&*C&&*N(*)S(*)(=O)=O^*C*&*NC(*)=O^*C1=CC=CC=C1*^*C1CCCCC1&*F&&&&&
*C&*OC1=NC(*)=CC=C1*&*C(=NO)N1CCCCCC1&&*C1=CC=C(*)C=C1^*F&&&
*C&*C(*)C&*S(*)(=O)=O&*C1=C(*)C(*)=C(*)C=C1&*F&&*NC1=NC2=CC=C(*)C=C2S1^*F^*F&&&&
*C&*C1=CN(S(*)(=O)=O)C2=CC=CC=C12&*C1=CC=CC(*)=C1&*C(*)*&*N&&*OP(*)(=O)OCO^*C*&*OC(*)=O&*C*&*NC(*)=O&*C(*)*&*N&&*C*^*C1=C
*C&*C*&*C*&*C*&*C*&*C*&*C*&*C*&*C*&*C*&*C*&*C*&*C*&*C*&*C*&*C1CCC2(CC1)CC(*)C(=O)N2*&*O&&*C*^*C(=O)O&&&
*N&*C1=C(*)C2(CCCCC2)C11&*C(*)=O&*C1=CC=C(*)C=C1&*Br&&&
*C&*C*&*C1=CC=CC(*)=C1*&*C*&*C^*C1=CC(*)=C2C(=N1)CCCC2*&&*O*&*C^*N*&&*C1=CC=C2CN(*)CC2=C1&*C&&&
*C&*C1=CC=C(*)C=C1&*C*&*O*&*C1=CC=C(*)C=C1&*NC1=NC=CC(N2CCC(*)C2)=N1&*N&&&
*C&*C(*)(C)C&*OC(=O)N1CCC(*)CC1&*C1=NOC(*)=N1&*C1=CC=C(*)C=C1&*C(*)(F)F&*F&&&
*C&*C(*)C&*NC1=NC2=C(C=N[NH]2)C(=O)N1*&*C1=CC=CC=C1*&*Cl&&&
*C&*C*&*C*&*C*&*C(*)*&*OC(*)=O&*C*^*C1=CC=CC=C1^*C1=CC=CC=C1&&&&&
*C(*)=C&*C&&*OC(*)=O^*C1CCC2(CC1)OCCO2&&&
*C(=O)O&*C*&*O*&*C1=CC=C(*)C(*)=C1&*C*&*C1C2=CC=CC=C2CCN1*^*O*^*C1=NN=NN1*&*C(*)(F)F&*C1=CC=CC=C1&*F&&&&&
*C&*C(*)C&*C*&*C1=CC=C(*)C(*)=C1&*OC1=NC=CC=C1*&*C(=N)N^*O&&&&
*C&*C*&*N(*)CC&*C*&*C*&*SC1=NC2=CC=CC=C2C2=C1C(=O)N(*)C2=O&*C*&*C1=CC=C(*)C(*)=C1&*O*&*C^*O*&&*C&&&
*F&*C1=CC=C(*)C(*)=C1&*NC1=NN2C(*)=NN=C2S1&*C1=CC=C(*)C=C1^*Cl^*C1CCNCC1&&&&&
*C&*C*&*O*&*C1=CC=CC=C1*&*C(=O)N1C(*)=NC2=CC=CC=C21&*C1=CN(*)N=C1*&*C1=CC=CC=C1&&*C1=CC=NC=C1&&
*C&*C1=CC=C(*)N=C1&*N*&*C1=CC=C(*)N=C1&*C(=O)O&&&
*C&*C1=CN=C(C2=N[NH]C3=C2C(*)CC3)N=C1&*NC(*)=O&*C1CC1&&&
*C&*O*&*C1=CC=C(*)C(*)=C1&*C*&*C(=O)N(*)*^*O*^*C&*C&&*C1=CC(=O)C2=CC=CC=C2O1&&&&
*C&*OC1=NC=C(*)C=C1*&*C1=CC2=C(*)N=C(N)N=C2N(*)C1=O&*C^*F&*C1CCC(*)CC1&&*O&&&
*C&*C1=CC=C=CC=C1*&*N*&*C*&*C(=O)N1C(*)C(*)C1*&*C1=CC=C(*)C=C1&*C1=CC=CC=C1^*C*&&*O^*C*&&*C1=CC=CC=C1&&&
*C&*C*&*C(=O)N1CCC2(CC1)CC(*)(CO)OC2&*C*&*C*&*C1=CC=CC=C1&&&
*C&*O*&*C1=C(*)C(=O)C2=C(CC3C(*)N4C(*)C5=C(CC4C2N3*)C(=O)C(*)=C(*)C5=O)C1=O&*C&&*O*^*C^*C#N&&&*C&*C&*C&&
*C&*C(*)C&*O*&*C1=CC=C(*)C(*)=C1&*C(*)=O&*C*^*C(*)(F)F^*C*&*F&*C1CCN(*)CC1&&&*C1=CC=CC(*)=C1&*NC(*)=N&*C1=CC=CS1&&&
*C&*C*&*C*&*C*&*C*&*C*&*C*&*C*&*C*&*C*&*C*&*C*&*C*&*C*&*C*&*C*&*N1C=NC2=C1N=CN(*)C2=O&*C1CSC(*)O1&*C*&*O&&&
*C&*C(*)(C)C&*NC(=O)O*&*C(*)*&*C*&*C1=C[NH]C2=CC=CC=C12^*NC(*)=O&&*C1CCCC2=CC=CC3=C2N(C1=O)C(*)C3&*NC(*)=O&*C(*)*&*C*&*C*^*C
*C&*C1=C(*)C=C(*)C(*)=C1&*C1C(=O)NC=CN1S(*)(=O)=O&*C*^*C^*C(=O)N1CCN(*)CC1&&*Cl^*C1=CC=CC(*)=C1&&&*Cl&&&
*C&*OC(*)=O&*C(=O)N1CCCC(*)C1&*C=C*&*C1=CC=C(*)C(*)=C1&*O*&*C^*O*&&*C&&&
*C&*C1=C(*)N(*)S(=O)(=O)C2=CC=CC=C12&*NC(*)=O&*C1=CC=C(*)C(*)=C1^*C1=CC=C(*)C=C1^*F&*Br&&*F&&&&
*C&*C1=CN2C(=O)C(*)=CC(*)=C2C(*)=C1*&*C1CCN(*)C1&*C(*)*^*F^*C*&&*C(=O)O^*C1CCCCO1^*NC(*)=O&*C1CC1&&*C1CCCCC1&&&&&
*C&*O*&*C1=CC=C(*)C(*)=C1&*Cl&&*NC1=NC2=CC=CC=C2N2C=NC=C12&&
*C&*C*&*OC(=O)N1CCN(S(*)(=O)=O)CC1&*C1=CC=CC(*)=C1&*NC(*)=O&*C1=CC=C(*)C=C1&*Cl&&&
*C&*O*&*C1=CC=C(*)C(*)=C1&*Cl&&*NC(=O)N1CCOC(*)(*)C1^*C1=CC=C(*)C(*)=C1&*F^*C(*)(F)F&*F^*F&&&&&
*C&*ON1C(*)=C2CCCCC2=NC1=S&*C*&*C(=O)N(*)C&*C&&&
*C&*C1CN(*)CC12CCN(*)CC2&*C*&*C1CCOCC1^*C*&&*C1=CC=CC2=C1SC=C2&&&
*C&*O*&*C1=CC(=O)C2=C(C=C3C(*)=C(*)SC3=C2*)O1&*C&&*O&*C&&
*C&*C1=CC=C(*)C(*)=N1&*O*&*C1=CC=NC2=C1C=C[NH]2^*C(=O)N1CCC(*)CC1&&*O&&&
*C&*C*&*C*&*C*&*C1=CN=C(*)N1*&*C=C(*)*&*C*^*C*^*C1=CC=NC=C1^*C(*)C^*C1=CC=C(*)C=C1&&&*C&*C(=O)O&&&&&
*C&*O*&*C1=CC=CC=C1*&*C1=CC(*)=C(*)C(=O)[NH]1&*C1=C[NH]C2=CC=CC=C12&&*#N&&
*C&*C*&*C1=CC=C(*)C=C1&*C1=CSC(*)=N1&*C(*)(*)*&*C&&*O&*C1=CC=CC=C1*^*Cl&&&
*C&*O*&*C1=CC=CC2=C1C1=CC=CC=C1C2(*)C&*C&&&
*C&*C*&*C(*)*&*C&&*C1OC(=O)C(*)C(*)OC(=O)C(*)OC(=O)C(*)C(*)C(*)OC(=O)C(*)C1=O^*C&&*C(*)*^*C^*C(*)*&*C(*)*^*C^*C^*C&&&&*C&
*C&*C*&*C(*)=O&*C1=CC=C(*)C=C1&*O*&*C*&*C(*)*&*O&&*C*^*N1CCC2=CC=CC=C21&&&
*C&*C*&*C1=NN=C2C=CC(N3CCC(*)CC3)=NN12&*C(=O)O&&&
*C&*OC(*)=O&*C1=CC=C(*)C(*)=C1&*C1=CC=C(*)C(*)=C1&*O*^*OC(*)=O^*C^*O*^*C&&&*C&&&&&
*C&*C(*)*&*N*&*C1=CC=C(*)C(*)=C1^*C1=CC=C(*)C=C1^*F&*O*&&*C(*)(F)F^*C1=CC=CC=C1&*F&&&&&
*C&*C*&*C*&*N*&*C1=C(*)C(=O)N=C(S)[NH]1&*C&&&
*S(N)(=O)=O&*C1=CC=C(*)C=C1&*C*&*C*&*NC(=O)C(*)=NO&*C*&*C(=O)O&&&
*C&*S*&*C1=CC=C(*)C=C1&*C(*)=O&*NC1=NC(*)=C(*)S1&*C1=CC=CC=C1&&*N&&
*NC(*)=O&*C*&*C1=CC=C(*)C=C1^*C1=CN=C2ON=C(*)C2=C1^*F&*C1=CC=CC=C1*&&&*F&&&
*C&*C*&*C*&*C*&*C*&*C(=O)N(*)CCCCC&*C*&*C1=NN(*)C(=O)C(*)=C1&*C1=CC=C(*)C=C1&*C(=O)O^*C*&&*C1=NOC(*)=N1&*C1=CC=CC=C1&&&
*C#N&*C1=CC=CC(*)=C1&*C*&*C1(*)CCNCC1&*C*&*N&&&
*C&*C1=CC=C(*)C=C1&*NC(*)=O&*C1CSCN1S(*)(=O)=O&*C1=CC=C(*)C(*)=C1&*C&&*Br&&
*C(=O)O&*C1=CN(*)C2=C([NH]C(=O)C(*)=C2)C1=O&*C*&*C1=CC(*)=C2[NH]C(*)=NC2=C1^*C1CC1^*F&&&&*F&&
*N1OC2C3=CC=CC=C3N(S(*)(=O)=O)CC2C1=O&*C1=CC=CC=C1&&*C*^*C1=CC=C(*)C=C1&*[N+](=O)[O-]&&&
*C&*C1=CC=C(*)C(*)=C1&*NS(*)(=O)=O&*C1=CC=C2C(=C1)C(*)=C(*)N2*^*[N+](=O)[O-]^*C&&&&*C&*C*^*C1=CC=CC=C1*&*C1=CC=C(*)C=C1&*Cl&&&
*C&*C(*)C&*C*&*N(*)S(*)(=O)=O&*C*&*C(*)*^*C=C1OC2=CC=C(*)C=C2C1=O^*O&*NC(=O)O*&&*C(*)*^*C*&*C*&*C1=CC=C(*)C=C1&*C1=CC=CC=
*C&*O*&*C1=CC=CC2=C1N(*)C1=C(*)C=CC=C21&*C&&*C1=CC=CC(*)=C1^*O&&&
*C&*C*&*C*&*C1=NC2=C(N=CN=C2N(*)*)O1&*C&&*C1=CC=CC=C1*^*Cl&&&
*F&*C1=CC=C(*)C(*)=C1&*NC(=S)O*&*C*^*Cl^*C*&&&*C*&*C1=CC=CC=N1&&&
*C&*C*&*OC(*)=O&*C1C2COC3=CC=CC=C3C2N2C(=O)N(*)C(=O)C12*&*C1=CC=C(*)C=C1&*F^*C1=CC=C(*)C=C1&&*C&&&
*C&*C*&*N(*)CC&*C1=CC=C2C(*)=CC(=O)OC2=C1&*C1=CC=CC=C1&&&
*C&*OC(*)=O&*C1=C(*)C(*)C(*)=C(*)N1&*C&&*C&*OC(*)=O^*C*^*C1=CC=CC=C1*^*C*&*C(*)(F)F&*N1C(=O)C2=CC=CC=C2S1(=O)=O&*F&&&&&
*C(=O)NC1=NC(*)=NS1&*C1=CC=C(*)C=C1&*[N+](=O)[O-]^*C1=CC=CC=N1&&&&
*C&*C(=O)N(*)*&*C(*)*&*C*^*C1CCCCC1^*C1=CC=CC=C1*^*NS(*)(=O)=O&&*F&*C1=CC=C2CCCNC2=N1&&&&&
*C&*C1=CC=CC=C1*&*C(=O)N1CCN(*)CC1&*C*&*C1=NN(*)C(=O)C=C1&*C1=CC=C(*)C=C1&*F&&&
*C&*C1=CC=CC=C1*&*NC1=NN2C=CC=C(*)C2=N1&*C1=CC=C(*)C=C1&*C1CCN(*)CC1&*C&&&
*N=C(N)N&*C*&*C*&*C*&*C(*)*&*N&&*NC(*)=O^*C(*)*&*C*&*C*^*C(=O)N1CC2=CC=CC=C2CC1*^*C*&*C(=O)N1C(*)CC2CCCCC21&*C*&*C(N)=O&*
*C&*OC(*)=O&*C1=CC(*)=C2C(=O)C(*)=C(*)OC2=C1&*O&&*O&*C1=CC=C(*)C=C1^*O&&&
*C&*NC1=NC(*)=CC(O*)=N1&*C*&*C(=O)O^*C1=CC=CC2=CC=CC=C12&&&&
*C&*C1=CC=C(*)C=C1&*N(*)S(*)(=O)=O&*C*&*C(=O)N1CCCCC1^*C1=CC=CC=C1&&&&
*C&*C*&*C(*)*&*C*&*O^*NC1=NC(*)=C2N=CN(*)C2=N1&&*N*&*C*^*C(*)C^*C1=CC=CC=C1*&*C&*O*&&&*C&&&
*C&*C*&*C*&*C*&*C1=C(*)N(*)C2=NC3=C(C(=O)N(*)C(=O)N3*)N2C1=O&*O&&*C*^*C1=CC=CC(*)=C1^*C^*C1=CC=NC(*)=N1&&*C^*C(*)(F)F&&&*
*C&*C(*)C&*C*&*O*&*C1=CC(*)=C2OCC(*)CC2=C1&*Cl&&*C1=CC(*)=C(*)C(*)=C1^*C1=NN=N[NH]1&&*C(*)(C)C^*C^*O&&&&
*N1CCC2(CCC(=O)N2*)CC1&*C*&*C1=CC=CN1*^*C*^*C1=CC=CC=C1&*C1=CC=CC=N1&&&&&
*C&*C1=C(*)C2=CC=CC=C2[NH]1&*NC1=NN=C(*)O1&*C*&*C1=CC=C(*)C=C1&*F&&&
*C&*O*&*C1=CC=C(*)C(*)=C1&*C*&*C*^*O*^*N*&*C&*C1=CC=C(*)C2=NC=CC=C12&&&*O*&*C&&&
*C&*C*&*NC1=NC=NC2=C1CCN(C(*)=O)CC2&*C*&*C1=CCCCCCC1&&&
*C&*C(*)C&*C*&*C(*)*&*NC(*)=O&*C1CC2=C([NH]C3=CC=CC=C23)C(*)N1^*NC(*)=O^*C1=CC(*)=C(*)C(*)=C1&*C*&*O&*C*&&*O^*C1=CC=C(*)C=C1
*N=NC(=S)NN&*C1=CC=NC=C1&&&
*C&*O*&*C1=CC=C(*)C(*)=C1&*C=C*&*C(*)=O^*O*^*C1=CC=CC=C1*&*C&*C1=CC=CC=C1&&&&&
*C&*C*&*C(=O)N(*)CC&*C1=CC=C(*)C=C1&*C*&*C*&*N*&*C*&*C*&*C*&*C1=CC=CC=C1&&&
*C&*NC1=NC(*)=NC(*)=C1&*C*&*C1=CC=C(*)C=C1^*C1CC1*^*F&*C*&&&*O&&&
*NC(*)=O&*C*&*C(=O)N1CCOCC1^*C1=CC=C(*)C=C1&&*S*&*C1=CC=CC=C1&&&
*C(=O)NN=CC1=CC=CN=C1&*C*&*C=NNC(=O)CC*&*C1=CC=CN=C1&&&
*C(N)=O&*C1=CSC(*)=N1&*C1OC(*)C(*)C1*&*C*&*OP(=O)(O)O^*O&&&*O&&
*C&*N(*)C&*C*&*C1=CC=C(*)O1&*C*&*S*&*C*&*C*&*N*&*C1=NN2CCCC(*)C2=C1&*C(*)(F)F&*F&&&
*C&*C1=C(*)SC=N1&*C*&*N1CCCC1(*)*&*C*&*C1=C[NH]C2=CC=CC=C12^*C(=O)O&&&&
*C&*N(*)C&*C1=C(*)C(=O)C2=CC=CC=C2C1=O&*N*&*C*&*C*&*C*&*NF&&&
*C&*C(=O)N(*)*&*C*&*C1=CC=C(*)C(*)=C1^*C(*)*^*Cl&*C*&&*Cl^*N1CCCC1^*C1=CC=CC(*)=C1&&&&*NC(=O)C1=N[NH]C2=CC=C(*)C=C12&*C*&*N1CC
*C&*C1=CC=C(*)C=C1&*OS(*)(=O)=O&*C1=C(*)C(*)=C(*)C=C1&*C&&*C(*)*^*O*^*C^*C*^*C1=CC=CC=C1&&*C1CCCCN1&&&&&
*C&*N(*)C&*C=C1C(=O)NC2=CC=CC=C12&&&
*NC(=O)NC1=NC=NC2=NN3C4=CC=CC=C4C=CC3=C12&*C*&*C*&*C1=CC=CC=C1&&&
*C1=C(*)C(C)=C2C(=C1)N(*)C(=O)N2*&*C*&*C1=CC=CC=C1^*N1CCNCC1&&&*Cl&*C1CCCC1&&
*C&*C1=CC=C(*)C(*)=C1*&*Cl&&*N*^*C1=CC=C2N=CC=C(*)C2=C1^*Cl^*C1=NN=C2CCCCCN12&&&&&
*C&*C*&*C(*)*&*NS(*)(=O)=O&*C*^*C1=CC=NC=C1^*C*&&&*C1=CC=C(*)C=C1&*F&&&
*C&*C(*)(C)C&*C1=C(*)C2=C(CCCC2)C(*)=N1&*C#N&&*NC(*)=O^*C*&*C1=CC=C(*)C=C1&*F&&&
*NC(*)=O&*C1=CC=C(*)C=C1&*C1=CN2C=CC=CC2=N1^*C1=CC=C(*)C(*)=C1&&*F&&*F&&
*F&*C1=CC=CC(*)=C1*&*F&&*C1=NC(N2CCCCC2)=NC(N2CCSCC2)=N1&&
*C&*C(=O)N1CC(*)CO1&*C1=CC=CC=C1*&*S*&*C*&*C1=CC=CC=C1&&&
*C&*C*&*C*&*C(*)*&*OC(*)=O&*C^*C1=CC=CC=C1*&&*OC(*)=O&*C=C(*)*&*OC(*)=O&*C^*C1=CC=C(*)C(*)=C1&&*OC(*)=O&*C^*O*&&*C&&&
*C&*C1=NC(*)=C(*)S1&*C1=CC=CC=C1&&*C(=O)N(*)*^*C*&*C1CCCN(*)C1^*C1=CC=C2OCOC2=C1^*C&&&&&
*C&*O*&*C1=CC=C2N=C(N)N(S(*)(=O)=O)C2=C1&*C1=CC=C(*)C(*)=C1&*Cl&&*Cl&&
*C&*C*&*OC(*)=O&*C=C(*)*&*O&&*C*^*SC1=NN2C(*)=CC(*)=NC2=N1&*C&&*C&&
*C&*OC1=NC=CC=C1*&*[N+](=O)[O-]&&&
*C&*OC(*)=O&*C1=CC=CC(*)=C1&*NC(*)=O&*C1=CC=C(*)C(*)=C1&*S(=O)(=O)N1CCOCC1&&*N1CCCC1&&
*C&*C*&*C*&*C*&*C*&*C*&*C*&*C*&*C*&*S*&*C*&*C1CCP(=O)(OCCCCCCCC)O1&&&
*C&*C(*)*&*NC(=O)N*&*C1=CC=CC(*)=C1^*C1=NOC(*)=N1^*C(*)(F)F&*C*&*F&*C1=CC=CC(*)=C1&&&*C(*)(F)F&*F&&&
*C&*C(*)=O&*C*&*C*&*N(*)S(*)(=O)=O&*C(=O)N1CCC(*)CC1&*C(*)*^*C1=CC=C2C=CC=CC2=C1^*C*&&&*C(*)C^*NC(=O)O*^*C&*C1CCOC1&&&&&
*C&*O*&*C1=C(*)C2=C(C(=N)C=C[NH]2)C(*)=C1*&*O&&*C&*O*^*C&&&
*C&*OC(*)=O&*C1=CN=C2C(=C1*)C=NN2*&*C*&*C=C(*)C^*N*^*C&*C*&&&*C1=CC=C(*)C=C1&*O*&*C&&&
*C&*C*&*C1=NC(N)=NC(*)=C1*&*N&&*C#C*^*C(*)*&*C&&*C1=CC2=C(C=C1*)SCC2^*NS(*)(=O)=O&*C(*)*&*C&&*C(N)=O&&
*C=C&*C*&*C1=N[NH]C2=C1C(*)N(*)C2=O&*C1=CC=CC(*)=C1*&*O^*C1=CC=C(*)C(*)=C1&*O^*Cl&&&&*Cl&&
*C&*O*&*C*&*C1OC(*)C(*)C1*&*C1=C(*)C=C2C(=C1)C(=N)N(*)C2*&*C^*O&*Cl&*O&*C1=CC=C(*)C=C1&&*O*&*C&&&
*C&*C*&*C1=CC=C(*)C=C1&*O*&*C*&*NC(*)=O&*C(*)*&*C*&*C1=CC=CC=C1^*C*&&*C(*)*&*O&&*C(*)*^*C*&*C1=CC=CC=C1^*NC(=O)O*&&*C(*)(
*C&*C(*)(C)C&*N1CCN(*)CC1&*C*&*C*&*N(*)*&*C*&*C1=CC=C(*)C=C1^*C*^*F&*C1=CC=CC=N1&&&&&
*C&*O*&*C1=CC=C(*)C=C1&*C*&*NS(*)(=O)=O&*C*&*C*&*C1=NN=C(*)O1&*C*&*C*&*C(=O)N1CCCC1&&&
*C&*O*&*C1=CC=C(*)C=C1&*C(*)=O&*C*&*S*&*C1=CC(Cl)=NC(Cl)=N1&&&
*C&*O*&*C*&*C*&*OC(=O)N1CCC2=NC(*)=NC(*)=C2C1&*C&&*C1=C(*)C=C(*)C(*)=C1^*C(*)C&*C^*O*&&*C^*C*&&*C=C(*)C&*C&&&
*C(=O)NO&*C1=CC=C2C=C(*)SC2=C1&*C*&*N1C2=CC=CC=C2C2=CC=CC=C21&&&
*C&*C*&*N(*)S(*)(=O)=O&*C*&*C1=NC(*)=C(*)O1^*C1=CC=C2NC(=O)CCC2=C1^*C1=COC=C1&&&&*C&&
*C(=O)O&*C1=CC(*)=CC(*)=C1&*NC(*)=O&*C1=CC=C2C=C(*)C=CC2=C1^*C(=O)O^*C1=NC(=S)[NH]C(*)=C1*&&&*C(=O)O&&*O&&
*C&*C*&*C1=CC=C2C(=C1)N=C(*)N2*&*C&&*NC(*)=O^*C1=CC=CC=C1*&*S(N)(=O)=O&&&
*C(=O)N1CCOCC1&*C1=CC=C2C(=C1)C=C(*)N2*&*Br&&*C*^*C1=CC=CC(*)=C1&*Cl&&&
*C&*C1=C2CC(*)(C)CC2=CC=C1&*O*&*C*&*C(*)*&*O&&*C*^*C1CCN(*)CC1&*C&&&
*C&*C*&*C*&*C*&*N*&*C1CC1*&*C1=CC=CC=C1&&&
*C&*C*&*C*&*C*&*N1C(=O)C(*)(*)C2=CC=CC=C21&*O&&*C*^*C1=CC=C(*)C=C1&*C(N)=O&&&
*C&*O*&*C1=CC2=C(C=C1*)C(=O)N1CCCC1C=N2&*O*&*C*&*C*&*C*&*C*&*O*&*C1=CC=C(*)C=C1&*Cl&&&
*C&*C1=CC=C(*)C=C1&*C1=NC(*)=C(*)O1&*C*&*S*^*C^*C*&&&*NC(*)=O&*C*&*C1CCCO1&&&
*C&*N(*)C&*C*&*C*&*N*&*C1=NC2=C(*)C=NN2C(*)=C1&*C(*)(F)F&*F^*C1=CC=CC=C1*&&*Cl&&&
*Cl&*C1=CC=C(*)C=C1&*C1=COC(*)=N1&*C*&*N1CCOCC1&&&
*F&*C(*)(F)F&*C1=CC=C(*)C=C1&*NC(=S)N1CCN(*)CC1&*C1=CC=CC=C1&&&
*C&*C1=NC2=CN=C(N(*)C)N=C2N(*)C1=O&*C1=CC=CS1&&*C*^*C1=CC=CC(*)=C1&*Cl&&&
*C&*NC1=NN(*)CN1*&*C1=CC=C(*)C(*)=C1&*Cl^*C1=CC=C(*)C=C1&*C(*)(F)F^*S(N)(=O)=O&*F&&&&&
*C&*O*&*C1=CC=CC=C1*&*C1=CC(*)=C2C=CC=CC2=N1&*OC(*)=O&*C*&*C(=O)N(*)*&*C&&*C1CCS(=O)(=O)C1&&
*C&*C(*)C&*C*&*C(*)*&*C(=O)N1CCCC1*&*NC(*)=O^*C(=O)O^*C(*)*&&&*C*&*C(*)C^*NC(*)=O^*C&*C(*)*&&&*C*&*C*^*NC(*)=O^*C*&*C(*)*
*C&*O*&*C1=CC(O)=C(O)C(*)=C1&*C=C(*)*&*C1=CC(*)=C(*)C(C(*)=CC2=CC(OC3CC2C3)C(=O)OC2CCCCC2*)=C1&*O^*C*&*O*^*O&*C^*O&&&&&*O
*C&*C1=CC2=C(*)C(*)=C(*)C=C2C(*)=C1*&*O&&*O&*O&*C1=CC=C(*)C(*)=C1^*O*^*O^*C*^*O&&*C*&&&*C*&*C*&*C*&*N&&&
*C&*OC(=O)N1CCN(C(*)=O)CC1&*C(*)*&*C*&*C1=CC=C(*)C=C1^*NS(*)(=O)=O^*OC(=O)N1CCC2=CC(*)=CC=C2C1&*C1=CC=CC=C1&*C(*)(C)C&&&*
*C&*C1=CC=C(*)N=N1&*NC(=O)N*&*C*&*C1CC2CCN1C2&&&
*C&*C*&*C1=CC=C2OC(*)(*)CC2=C1&*C1=NC2=CC=CC=C2[NH]1&&*F&&
*C&*C(*)(C)C&*C1=NC2=CC=CC=C2N1*&*C(*)*&*O&&*C1=CC=C(*)C=C1^*Cl&&&
*C&*C*&*C=C*&*C*&*C=C*&*C*&*C=C*&*C*&*C*&*C*&*C*&*C*&*C*&*C*&*C*&*NC(*)=O&*C(*)*&*C*&*O^*C*&&*C1=CC=C(*)C=C1&*Cl&&&
*C&*C*&*O*&*C1=CC=CC=C1*&*NC(*)=O&*C*&*C1=CC=NC(N2CCCC2)=N1&&&
*C&*N1CC(*)(*)C1&*C#N&&*C1=CC=C(*)C(*)=C1^*NC(*)=O&*C1=CC=C(*)C(*)=C1^*Cl^*O*&&&*C*^*C#N^*C1=NC=CS1&&&&&
*C&*OC(*)=O&*C1=CC=C(*)C=C1&*C*&*N*&*C1C2CC3CC(C2)CC1C3&&&
*C&*C1C2=CC=CC=C2C(=O)N(*)C1*&*C1=CC=C(*)C=C1&*O^*C(=O)N1CCOCC1&&&&
*C&*C1=CC=C(*)C=C1&*NC(=O)NNC(*)=O&*C1=CC=CC(*)=C1&*C(*)(F)F&*F&&&
*C&*C*&*C1=CC=C2[NH]C(=S)N(*)C2=C1&*C(=O)N1CCN(*)C(*)C1&*C1=CC=CC=C1&&*C&&
*C&*O*&*C*&*C1=CN(S(*)(=O)=O)C2=C1C=CC=C2*&*C1=CC=C(*)C=C1&*C^*C(*)*&&*O&&*C1=CC=CC=C1&&
*C#C&*C*&*C*&*C*&*C*&*C*&*C*&*C*&*C*&*C*&*C*&*C*&*C*&*C*&*C*&*NC(=O)C(*)=O&*C(*)*&*C*&*C*^*NC(*)=O^*C*&*C(*)*&*C*&*NC(*)=
*C&*O*&*C1=CC=C(*)C(*)=C1&*NS(*)(=O)=O&*C1=CC=C(*)C=C1^*C1=NN(*)C(*)=C1^*C(*)(F)F&*C&*F&&*C&&&&
*C&*C*&*N(*)CC&*C1=CC=C(*)C(*)=C1&*C=C*&*C(*)=O^*OC(*)=O^*C=C(*)*&*CC1=CC=CC=C1&*O&&&&*C=C*^*C1=CC=C(*)C(*)=C1&*OC(*)=O&*
*C&*C(=O)N(*)C&*C*&*C(*)(*)C&*C&&*NC(*)=O^*C1=CC=C(*)C(*)=C1&*C1CN(*)C1&*C1=CC=C(*)C=C1^*F^*O*&&&*C*&*C1CC1&&&
*C&*C1=C(*)N(*)C(*)=C1&*C=C1SC(=N*)N(*)C1=O&*C1=CC=CC(*)=C1^*C^*F^*C&*C1OC(*)C(*)C(*)C1*&&&&*C*&*O^*O&&&*O&*O&&
*C&*N(*)*&*C*&*C1=CN=C2N=C(N)N=C(N)C2=N1^*C1=CC=C(*)C=C1&&*NC(*)=O&*C(*)*&*C*&*C*^*C(=O)O^*C(=O)O&&&&&
*C(=O)NO&*C*&*C(*)*&*C*&*C1=C[NH]C2=CC=CC=C12^*NC(*)=O&&*C*&*C1=CC=CC=C1&&&
*C&*C*&*N(*)*&*C*&*C*^*C1=CC=C(*)C=C1^*C*&*S(*)=O&*NC(*)=O&*C&*C1=CC(*)=C2OC(=O)C(*)=CC2=C1&&&*Br&&*C&&
*C&*O*&*NC1=NC(*)=CC=N1&*C1=CC=C(*)C=C1&*Br&&&
*C&*C(*)C&*C1=NOC(*)=N1&*C(*)*&*C&&*C1CCN(*)C1^*N*&*C*&*C1=NOC(*)=N1&*C1CC1&&&
*C&*C1=NC2=CN=CN=C2N(*)C1=O&*C1=CC=CC=C1&&&
*N&*C1=CC(*)=CC(*)=C1&*C(=O)O&&*C1=CC=C2C(=O)C=C(*)OC2=C1^*O&&&
*C&*C1=CC=C(*)C(*)=C1&*O*&*C*^*C^*C(=O)N(*)*&&&*C*&*C1=NOC(*)=C1*^*C(*)*^*C&*C&&*C&*C*&&*N*&*C*&*C1=CC=CC(*)=C1&*F&&&
*C&*C1=CC=CC(*)=C1*&*NC(=S)N1CCN(S(*)(=O)=O)CC1&*C1=CC=CC=C1^*C&&&&
*C&*OC(*)=O&*C*&*OC(*)=O&*C1=CC2=[N+]([O-])C(*)=C(*)[N+]([O-])=C2C=C1*&*C&&*F&*F&&
*C&*C(*)(C)C&*C1=CC=C2[NH]C(*)=NC2=C1&*C1=CC=C(*)C=C1&*C(*)(C)C&*C&&&
*C&*C1=CC=C(*)C(*)=C1&*S(=O)(=O)N1CCOCC1&&*NC(*)=O^*C*&*C*&*C1=NN2C(*)=C(*)C(*)=NC2=C1&*C&&*C&*C&&
*C1=CC=C2C(=C1)NC(=O)C2(*)*&*C(*)(F)F&*F^*C1=CC=C(*)C=C1&&*Cl^*C1=CSC(C2=NC=CC=N2)=N1&&&&
*C&*C*&*N(*)CC&*C*&*C*&*NC(=O)NC1=NC2=NC(N*)=NC=C2C=C1*&*C*&*C1CCC(*)CC1^*C1=C(*)C(*)=CC=C1^*C&*C&&&&*C&&
*C&*O*&*C1=CC=C(*)C=C1&*C(*)=O&*C*&*OC(*)=O&*C*&*C*&*C*&*C(*)=O&*C1=CC=CS1&&&
*C&*C=NN1SC2=CC=C(*)C=C2C1=O&*C1=CC=CS1&&&
*C&*C(*)*&*O&&*C1C2CCC3C1C(*)(C)CCCCN3C2^*C&&&
*C&*OC(*)=O&*C(*)*&*NC(*)=O&*C1=CC=C(*)C=C1^*C1=CC=CC=C1^*N1C=CN(*)C1=O&&&*C&&&
*C&*N(*)C&*C*&*C1=NC=CN1*&*C*&*C1=NC2=CC=CC=C2N1*&*C*&*C*&*C*&*O*&*C1=CC=C(*)C=C1&*C1=NC2=CC=CC=C2C(=O)N1*&*C=C*&*C1=CC=C
*C&*C1=C(*)[N+](*)=CS1&*C*&*C*^*C*^*O&*C1=CC=C(*)C=C1&&&*Cl&&&
*F&*C1=CC=C(*)C=C1&*NC1=NC(*)=CS1&*C1=CC=C(*)C=C1&*C1=CN=C(*)O1&*C1=CC=CS1&&&
*C&*C*&*C1=CN=CN=C1*&*C(=O)N1CC2CN(*)CC2C1&*C*&*C1=CC=C(*)C=C1&*F&&&
*C&*NC(*)=O&*C(*)*&*C*&*C*^*NC(*)=O^*C*&*C(*)*&*NC(=N)N&*C*&&&*C1=CC=CC=C1^*C(=O)O&&&&
*C&*C1=CC=C(*)C=C1&*C(=O)NC1=NN=C(*)O1&*C*&*S*&*C1=C(*)C(*)=CC=C1&*Cl&&*Cl&&
*C&*C*&*C*&*NS(*)(=O)=O&*C1=CC=NC=C1*&*NC1=NC=C(*)C(N*)=N1&*C1=CC=C2C(=C1)C(=O)N(*)C1CCC(*)CC21&*C*^*Cl^*C(*)(F)F^*C&&*F&&
*C#N&*C(*)*&*C1=CC=CC=N1&&*C1=C(*)C(=O)N(*)N=C1^*Cl&&*C*^*C1=CC=CC2=CC=CC=C12&&&
*C&*C1=CC=C(*)C=C1&*NS(*)(=O)=O&*C1=NN(*)C(*)=C1*&*C&&*C&*C&&
*C#C&*C1OC(*)(*)C(*)C1*&*C1=CC=C2C(N)=NC=NN12&&*C*^*O^*O&&&*O&&
*C&*C(*)C&*OC(*)=O&*C*&*C*&*C1=NN(*)C(=O)C=C1&*C1=CC=C(*)C=C1&*Cl&&&
*C&*C*&*C(*)*&*C&&*C(*)*^*NC(*)=O&*C1CCCN1*^*NC(*)=O^*C*&*C(*)*&*C(*)*&*OC(*)=O&*O&*C^*C(*)C&*C(*)*&&*C&*C*&&&*C1=CC=CC=C
*C&*C1=CC2=C([NH]C(*)=C2)C(*)=C1&*NC1=NC=CC(*)=N1&*C1=CN(*)C=N1^*NC(*)=O^*C&*C*&&&*C*&*N1CCOCC1&&&
*C&*O*&*C1=CC2=NC=CC(*)=C2C=C1*&*SC1=NC=C(*)S1&*C*^*O*^*NC(*)=O&*C&*C1=CC=C2OCOC2=C1&&&&&
*C&*SC1=NC2=CC=C(*)C=C2C(*)=N1&*C*&*NC(*)=O^*C(*)(F)F^*C*&*F&*C1CCCO1&&&&&
*O&*C1=CC=C2CCCC(*)C2=C1&*C*&*N*&*C*&*C1CCCO1&&&
*C(=O)O&*C1=NC(*)=C(*)[NH]1&*C1=CC=C(*)C=C1&*O*^*C1=CC=CC=C1^*C*&&&*C1CNC2=CC=CC=C21&&&
*C(=O)N1CCCC1*&*C(=O)N1CCCC1*&*C1=CC=C(*)C=C1^*C*^*C1=CC=CC=N1&*C1CC2=CC=CC=C2CN1&&&&&
*C&*O*&*C1=CC=C(*)C(*)=C1&*O*&*C1CCN(*)CC1^*S(=O)(=O)N1CCCC1^*C&&&&&
*NC(=O)C(=O)O&*C1=CC=C(*)C(*)=C1&*C(=O)O&&*O&&
*N1N=C(S(N)(=O)=O)SC1=NS(*)(=O)=O&*C1=CC=C(*)C(*)=C1&*F^*C1=CC=C(*)C=C1&*F^*Cl&&&&&
*C&*C(*)=O&*C1=NC2=C(*)C(*)=CN=C2C=C1&*C1=CN(*)N=C1&*C1CCOCC1^*N*&&*C1CCC(*)CC1&*N(*)C&*C&&&
*C&*C(*)(C)C&*C1=CC=C(*)C=C1&*C1=CC=C2OC(*)=C(*)C2=C1&*C1=CC=CC=C1*&*NS(*)(=O)=O^*C1=CC=C(*)C=C1^*C&*O&&&&&
*C(=O)N(*)*&*C1=CC=CS1&&*C1=CC2=C(S1)C1=CC=CC=C1OC2&*C1=CC=CC=C1&&
*C&*O*&*C*&*C1=C(*)N(*)C(*)=C1&*C&&*C(*)=O^*C*^*C^*SC1=NN=C(*)O1&&&*C1=CC=CS1&&&
*C&*C1=CC=C(*)C(*)=C1&*C&&*NC(*)=O^*C1=CC=CC(*)=C1&*NC(*)=O&*C1=CC=CC=C1&&&
*C&*O*&*C1=CC=CC=C1*&*C*&*C1=C(*)C(N)=N[NH]1&*C&&&
*C&*OC(*)=O&*C(*)*&*C&&*NP(=O)(O*)O*^*C*&*C1OC(*)C(*)C1*^*C1=CC=C(*)C=C1^*N1C=CC(=O)[NH]C1=O&*Cl&&*O&&&*O&&
*C&*O*&*C1=CC=CC=C1*&*N1CCN(*)CC1&*C*&*C1=NN(*)C(=O)C=C1&*C1=CC=C(*)C=C1&*C&&&
*C&*C*&*C(*)*&*C*&*O^*NC1=NC(*)=C2N=CN(*)C2=N1&&*N*&*C1=CC=NN1*^*C(*)C^*C&*C&&&&&
*C&*O*&*C1=CC=C(*)C(*)=C1&*S(=O)(=O)N1CCOCC1&&*NC(*)=O^*C*&*C*&*S*&*C*&*C1=CC=CC(*)=C1&*Cl&&&
*C&*C(*)C&*C*&*C(*)*&*C=O&&*NC(*)=O^*C(*)*&*NC(*)=O&*C*^*C(*)C^*NC(*)=O&*C&*C(*)*&&&*C*&*C(*)C^*NC(=O)O*^*C&*C*&&&*C1=CC=
*C&*O*&*C*&*C(=O)NC1=NN=C(*)S1&*C1CCC(=O)N(*)C1&*C*&*C*&*C1=CC=CC=C1&&&
*C&*C1=CN(*)N=C1&*C1CN(*)C1&*C*&*C1=CSC(*)=N1&*C(*)C&*C&&&
*C(*)=O&*C*&*C1=C2C=NN(*)C(=O)C2=C(*)N1*^*C1=CC=C(*)C=C1^*C1=CC=CC=C1&*Cl&&*C1=CC=CC=C1&&&*O&&
*Cl&*C1=CC=C(*)C(*)=C1&*O*&*C*^*Cl^*C*&&&*C*&*N1C=NC=N1&&&
*C&*C*&*C*&*C*&*OP1(=S)OC2=CC(*)=CC=C2CN1*&*C*&*C^*C*&&*N1C=NC2=C1[NH]C(N)=NC2=O&&&
*C&*NN=C(*)*&*C=C*&*C1=CC=C2OCOC2=C1^*C1=CC=C(*)C=C1&&*[N+](=O)[O-]&&&
*C&*OC1=NC(S*)=NC=C1*&*NC(*)=O&*C*^*C*^*C*&*NC(*)=O&*C1=CC=CC=C1&*C(*)C&&&*C&&&
*C&*C=NN=C1SC2=C(SC=C2)N1*&*C1=CC=CO1&&&
*C&*C1=CC=CC(*)=C1&*NC(*)=O&*C1=CC=C(*)C(*)=C1&*N1CCN(*)CC1&*C*^*C(*)(F)F^*C(*)(*)*&*F&*O&&&&*C*^*N1C=NC=N1^*C1=CC=C(*)C(
*C&*O*&*C1=CC=C(*)C(*)=C1&*C1=CC=CC=C1*&*O*^*C1=CC=C2[NH]C(*)=NC2=C1^*C&*C&&&&&
*C&*C1=CC=C2C(=C1)N=C(*)N2*&*C*&*C*^*C=N*^*N1CCCCC1&*C1=C(*)C2=CC3=C(C=C2OC1=O)OCO3&&&*C&&&
*C&*C=C(*)C&*C*&*C1=CC=C2[NH]C3=C(CC4(*)C(CCC(*)C4(*)*)C3(*)C)C2=C1&*C&&*C=O&*C&*C&*C*^*C*&*C1=CC=CC=C1&&&
*C&*O*&*C1=CC=C(*)C=C1&*C12CC3CC(C1)CC(*)(C3)C2&*C(=O)NC1=NN=C(*)S1&*C&&&
*C(=O)N1CCNCC1&*C=C*&*C1=CC=C(*)C=C1&*F&&&
*C&*C*&*C*&*C1CC1(*)*&*OC(*)=O&*C^*C(=O)N1CCC2=CC=CC=C2C1*&&*NC(*)=O&*C1=CC=C(*)C=C1&*C1=CC=CC=C1&&&
*C&*N(*)C&*C1=CC=C(*)C=C1&*C1=CC=C2N=C(*)N(*)C(=O)C2=C1&*C1=CC=CC=C1*&*Cl^*C*&&*C1CCCN(*)C1&*C(*)C&*C&&&
*C&*C1CN(*)CC(C)O1&*C1=CC(*)=NC(*)=N1&*C*&*NC(*)=O^*C1=CC=C(*)C=C1^*C1=CC=CC=C1&*F&&&&&
*C&*C(*)C&*C1=CC2=CCC3C(*)(*)CCCC3(*)C2=CC1&*C=O&&*C&*O&&
*C&*C(*)*&*NC1=NC=CC(*)=N1&*C1=CN(*)N=C1^*C1=CN2C=NN=C2C=C1^*C*&&&*C*&*O&&&
*C#N&*C1=CC=C(*)C=C1&*N(*)N1C=NN=C1&*C*&*C*&*C*&*C*&*C*&*C1=CC=CC=C1&&&
*C(=O)O&*C*&*C*&*C(=O)N1CCN(*)CC1&*C1=CC=C(*)C(*)=C1&*NC(=O)O*&*C*^*NC(=O)O*^*C1=CC=CC=C1&*C*&&&*C1=CC=CC=C1&&&
*C&*C1=CC=C2CC3C(*)C(*)(CCN3*)C2=C1&*NC(*)=O&*C1=CC=CC=C1^*C&&&*C&&
*C&*C*&*C*&*C*&*C*&*O*&*C1=CC2=C(C=C1*)OC1=C(C(=O)N3CCSC3C1)C2=O&*O*&*C&&&
*C(=O)N1CCN(C(*)=O)CC1&*C*&*S*^*C1=CC=CC=C1*^*C1=CC=CC=C1&*F&&&&&
*C&*C*&*NC(*)=O&*C1OC(*)C(*)C1*&*C1=C2N=CN(*)C2=NC=N1&*N*^*O^*C*&&*O^*C1=CC=C(*)C(*)=C1&&&*Cl&&*O*^*C&&&
*C&*C1CC2(*)C(CCC3(*)C2CC=C2C4CC(*)(C)CCC4(*)CCC23*)C(*)(C)C1*&*OC(*)=O&*C*^*C^*C1CCCC1&&*C&&&*O&*C&*C=O&*C&&
*C(*)=C&*C&&*C1=C2OCC(*)(C)C(*)C2=C(*)C2=C1OC(*)C2=O^*C&&*O&*C&*O*^*C&&&
*[N+](=O)[O-]&*C1=CC=C(*)C=C1&*C1=CN=C(*)C(*)=C1&*O&&*C=NN*^*C1=CC=C(*)C=C1&*[N+](=O)[O-]&&&
*C&*O*&*C1=CC=C(*)C(*)=C1&*C1=C(*)C(*)N2N=C(*)N=C2N1&*C(N)=O^*O*&*C^*C&&*C1=CC=CC=C1&&&&
*C#C&*C*&*SC1=NN=C(*)O1&*C1=CC=C(*)C=C1&*N(*)S(*)(=O)=O&*C&&*C1=CC=CC=C1&&
*C&*C(*)*&*NC(*)=O&*C*^*NC(*)=O^*NC(*)=O&*C(*)*&*C(*)*&*C*&*N&*C1=C[NH]C2=CC=CC=C12^*NC(*)=O&*C*&&*C*&*C1=CC=C(*)C=C1&*NC(*)
*C#N&*C1CC(*)(*)C1&*C*&*NS(*)(=O)=O^*S(*)(=O)=O^*C1CC1&*C1=CC=C(*)C=C1&&&*Cl&&&
*C&*O*&*C1=CC=C(*)C(*)=C1&*C1=CN(*)C(=O)N1*&*O^*F&*C1=CC=CC=C1*&&*O&&&
*C&*O*&*C1=CC(*)=C(*)C(*)=C1&*C1=CSC(*)=N1&*C1=CC=C(*)C=C1^*Br^*F&&*O*&&*C*&*NC(*)=O&*C(*)C&*C&&&
*SC#N&*C*&*C1=CC=CC=N1&&&
*C&*C(*)=O&*C1=CC=CC(*)=C1&*NC(*)=O&*C1=CC=CC(*)=C1&*O*&*C1=CC=NC(*)=C1&*C1=C(*)[NH]C(S(*)=O)=N1&*C&&*C&&
*C&*O*&*C1=CC=CC(*)=C1&*C(*)=O&*C=C*&*C1=CC=C(*)C(*)=C1&*O&&*O*^*C&&&
*C&*C1=CC2=C(S1)C(=O)N(*)C=N2&*C1=CC=C(*)C=C1&*C(*)(*)*&*O&&*C*^*C*^*C(*)(F)F^*C*&*F&*O&&&&&
*C&*C*&*NC(=O)N1CC=CC(*)N(*)C(=O)C2=CC=C(*)C=C21&*C1=CC=CC=C1&&*C*^*C1=CC=C(*)C=C1^*F^*F&&&&&
*OC(*)=O&*C*&*C1=CC=CO1^*C(*)*&&*C*&*C*^*NP(=O)(O*)O*^*S*&*C*&*C1=CC=C(*)C=C1&*C1C=CC(*)C(*)O1^*C1=CC=CC=C1^*F&*N1C=CC=NC
*C&*C1N(*)C(=S)N(*)C1(*)C&*C1=CC=CC=C1&&*N1CCOCC1&*C&&
*C1CCC2C(=C)C(=O)OC2C2(*)C(=O)CC(*)C12*&*C&&*O&*O&*Cl&&
*C&*C*&*O*&*C1=CC=C(*)C(*)=C1&*NC(*)=O&*C*^*O*^*C(=O)N(*)*&*C*&*C&*C&&*C*&&*C(*)*&*C1=CC=CO1&&*N1CCC2=CC=CC=C21&&
*C&*C1CNC(*)C1&*C1=C(*)N(*)C2=NC3=C(C(=O)N(*)C(=O)N3*)N2C1=O&*O&&*C*^*C1=CC=CC(*)=C1^*C^*C(*)(F)F&&*C^*F&&&&&
*C&*O*&*C1=CC=C(*)C(*)=C1&*N1CCN(*)CC1&*C^*NC1=NC=C(*)C2=C1C(=O)N(*)C=N2&&*C&&*C*^*C*&*C(N)=O&&&
*C&*O*&*C1=CC=C(*)C=C1&*C(*)=O&*C*&*OC(*)=O&*C1CCCN(S(*)(=O)=O)C1&*C1=CC=C(*)C=C1&*C&&&
*C&*C*&*C*&*C*&*C*&*C*&*C*&*C*&*C*&*C*&*C*&*C*&*C1=C(*)C(=O)OC1&*O*&*C&&&
*C&*C(*)*&*NC(*)=O&*C*^*C(=O)O^*C*&&&*C*&*O*&*C1=CC(*)=NC(*)=C1&*C1=CC=CC=C1&&*C1=CC=CC=C1&&
*C&*O*&*C1=CC=C(*)C(*)=C1&*C1=CC=CC=C1&&*C*^*C1=CC=C(*)C(*)=C1&*C1OC(*)C(*)C(*)C1*&*C*^*Cl^*O^*O&&&&&*O&*O&&
*C&*C*&*C*&*C*&*C=C*&*C1C=CC(*)C(*)O1&*OC(*)=O&*C^*C*&&*OC(*)=O&*C&&&
*C&*O*&*C1=CC=C(*)C=C1&*NC(*)=O&*C1=CC2=C(C=CN(*)C2=O)N=C1*&*C*&*C1=CC=CO1^*C&&&&
*C&*C=NNC(*)=O&*C1=CC=CC=C1*&*O*&*C*&*C(*)=O&*C1=CC=C(*)C=C1&*O&&&
*C&*O*&*C1=CC2=NC=CC(*)=C2C=C1*&*O*&*C1=CC=C(*)C(*)=C1^*O*^*C1=NC=CC(=O)N1*&*C*&*C(*)(C)C^*F^*C*&*C&&&*C*&&&*N1CCN(*)CC1&
*C&*C(*)C&*C*&*C1CN(*)C(=O)C(=O)N1*&*C(*)*&*C*^*C*^*C1=CC=C(*)C=C1^*C*^*C*&*O&*C1CCCN1*&*C1=CC=CC=C1&&&*C*&&&*C1CNC(=O)C(
*C&*O*&*C*&*C*&*C1=C(*)N(*)C=N1&*C1=CC=CC=C1&&*C*^*C*&*C*&*C1=CC=CC=C1&&&
*C(=O)NN1CCN(*)CC1&*C=C*&*C1=C(*)C(*)=CC=C1^*C1=CC=CC=C1^*F&&&&*Cl&&
*OC(*)=O&*C*&*C1=CC=CC=C1*^*C*^*NC(*)=O&*C(*)=O&*C1=CC=C(*)C(*)=C1&*C1=C(*)C(*)=CC=C1&*[N+](=O)[O-]&*F&&*Cl&*F&&&&
*NC(=O)N*&*C*&*C*^*C*^*C*&*C1=CC=CN=C1&*C*&&&*C1=CC=CC=C1&&&
*C&*O*&*C1=CC=C(*)C=C1&*C(=O)NNC(=O)O*&*C1=CC=C(*)C=C1&*S(=O)(=O)NC1=NC=CS1&&&
*C&*C(=O)N(*)*&*C*&*C1=CC=C(*)C=C1^*C1CCCC(=O)CC1^*OC1=NC=NC2=C1C=NN2*&&&*C1=CC=CC=C1&&&
*C&*NC(*)=O&*C1=CC=C(*)C=C1&*C(=O)N(*)C1=NN=C(*)S1&*C&&*C1=CC=C(*)C=C1^*F&&&
*C&*O*&*C1=CC=CC=C1*&*NC(*)=O&*C1=CC=CN=C1N1N=C(Br)C=C1*&*Cl&&&
*C&*C*&*C1CN(*)C(=O)O1&*C(*)*&*O&&*C(=O)N1CCCC1*^*C1=CSC(*)=C1&*C1=NC2=CC=CC=C2S1&&&
*C&*C*&*OC(*)=O&*C1=CC=CN1*&*C1=CC=C(*)CC1&*C&&&
*C(=O)N1CCN2C(*)=NN=C2C1&*C1=CC=C(*)C(*)=C1&*Cl^*C1=CC2=NC=NN2C=C1&*Cl&&&&
*C&*O*&*C1=CC(*)=C2C(=O)N(*)SC2=C1&*O*&*C^*C*&&*C*&*C1=CCN(*)CC1&*C1=CC=C2C(*)=CC=C(*)C2=C1&*O*&*C^*O*&&*C&&&
*C&*C*&*C1=CC=C2C3=C([NH]C2=C1)C1(*)C(*)CC(*)C(=O)N1CC3&*C1=CC=CO1&&*C*^*NC(*)=O^*C(=O)N1CCN(C(*)=O)CC1^*C*&*C1=CC=CO1&*C1=C
*C&*C(*)*&*NC(*)=O&*C1=CC=C(*)C=C1^*C(=O)N1CCN(*)CC1^*NC(*)=O&*C*&*C*&*C*&*C(*)C1=CC=CC=C1&*C*&*C1=CC=CC=C1&*C*&&&*O*&*C*
*C&*O*&*C1=CC=C2[NH]C(=O)C(*)=CC2=C1&*C(*)*&*C1=NN=NN1*&*C1CCCC1^*N(*)*&&*C*&*C1CC2CCC1C2^*C1CCCCC1&&&&
*C&*C*&*C*&*C*&*N(*)S(*)(=O)=O&*C1=CC=CC=C1&&*C1=CC=C(*)C(*)=C1^*F&&*NC(*)=O^*C1=CC=C(*)C=C1&*[N+](=O)[O-]&&&
*C&*C(*)*&*C(=O)NN(*)*&*C^*C1=CC=C2C(=O)C3=CC=CC=C3C(=O)C2=C1&*C(=O)NN(*)C1=CC=CC=C1Cl&&*C1=CC=CC=C1*&*Cl&&&
*C&*C*&*C*&*C*&*C*&*NC(*)=O&*C*&*C(*)*&*NC(=O)O*&*C(*)(C)C^*C(*)(*)F^*C&*F&&&&*C*^*C1=CCC2C(=O)N(*)C(=O)C2C1&*C(*)(F)F&*F
*C&*C1=CC=CC=C1*&*NC(*)=O&*C1=CC=C(*)C(*)=C1&*C*&*N1C=NC=N1^*Cl&&&&
*NC(=O)N*&*C1=CC=CC=C1&&*C(*)C1=CC=CC=C1^*C1=CC=CC=C1&&&
*C&*C*&*OC(*)=O&*C1=C2N=CC3=C(N2N=C1)C(*)(*)NC3*&*O&&*C1=CC=C(*)C=C1^*C^*C1=CC=C(*)C=C1&&*O*&*C&&&
*N&*C1=CC=CC=C1*&*C(*)*&*C*&*C(=O)O^*NC(*)=O&&*C*&*C1=CC=C(*)C=C1&*Cl&&&
*N&*C*&*C1=CC=C(*)C=C1&*C*&*C1=CC2=C(C=C1*)OCO2&*O&&&
*C&*O*&*C1=CC=C(*)C=C1&*NC(*)=O&*C(*)*&*C1=CC=CC(*)=C1*&*O*^*C1=CC(*)=C2C=CC=NC2=C1*^*C^*O*^*Cl&&&*C&&*O&&&&
*C(*)=O&*C1=CC=C(*)C=C1&*O*^*C1CC1^*C*&&&*C*&*C*&*N1CCCCC1&&&
*C&*O*&*C1=CC=CC=C1*&*C(*)C1=CC=C(OC)C=C1&*O*&*C*&*C(*)*&*O&&*C*^*N(*)C1=NC2=CC=CC=C2S1&*C&&&
*NC(=N)N&*C1=NOC(*)=C1&*C1=CC=CC(*)=C1&*C1=CC=CC(*)=C1&*C(=N)N&&&
*C=C&*C(*)(*)*&*C*&*C*^*OO*^*C=C(*)C&*C1=CC=C(*)C(*)=C1^*C(=O)O^*C&*O*&&&&&*C^*NC(*)=O&&*C*&*C(*)*&*C&&*OC(*)=O^*C&&&
*C&*C=C(*)*&*C=C*&*C1=C(*)CCCC1^*C=CC=C(*)*^*C&*C&&&&*C=C*^*C=C(*)*&*C&&*C(=O)O&&
*C&*C*&*C1=CC2=C(C=C1*)C(*)=C(*)O2&*C1=CC=C(*)C=C1&*O*^*C1=CC=C(*)C=C1^*C*&*O*^*O^*C*&*C*&&&*C*&*N(*)C&*N(*)C&*C&*C&&&&&
*OP(=O)(O)O&*C1C(*)C(*)C(*)C(*)C1*&*O&&*OP(=O)(O)O&*OP(=O)(O)O&*OP(=O)(O)O&*OP(=O)(O)O&&
*C&*C(=O)N1CCC1(*)*&*C(=O)NS(*)(=O)=O&*C1=CC=C(*)S1^*C*^*Cl&*C*&&&*C1=CC=CC=C1&&&
*C&*N1C(N)=NC(N)=NC1(*)C&*C1=CC=C(*)C(*)=C1&*O*&*C*^*Cl^*C1=C(*)C(*)=CC=C1&&&*F&&*Cl&&
*C&*C1=C2N=C(*)N(*)C2=NC(N2CCCCC2*)=N1&*C1=CC=CO1&&*N1CCCCC1&*C&&
*C&*C(*)C&*C1=C(*)C2=C(*)N=C(N)N=C2S1&*C1=CC=C(*)C=C1&*F^*N&&&&
*C1=CC=CC=N1&*C*&*C1=NC2=CN(*)N=C2C(N2CCN(*)CC2)=N1&*C1=CC=CO1&&*C1=CC=C(*)C=C1^*Cl&&&
*C&*C1=CC(*)=C(*)C(*)=C1&*C&&*NC(*)=O^*C*^*C^*N1C(=O)C2=C(C=CS2)N(*)C1=O&&&*C*&*C*&*C1=CC=CC=C1&&&
*[N+](=O)[O-]&*C1=CN2CC(*)COC2=N1&*O*&*C*&*C1=NOC(*)=C1*&*C1=CC=C(*)N=C1&*F^*C(*)(F)F&&*F&&&
*N&*C1=CC=C2CC3C4C=CC(*)C5OC1=C2C45CCN3*&*O&&*C*^*C1CC1&&&
*C&*C*&*C1=C(*)N(*)C(=S)[NH]C1=O&*S*&*C1=CC=CC=C1^*C*&&*O*&*C*&*C*&*O&&&
*C&*C*&*C1=CC=C(*)C(*)=C1&*C1=CN=C(N)C(*)=N1&*O*^*C(=O)O^*C(*)C&&&*C&&&
*C&*C1=CC=C(*)C=C1&*NC(=O)NNC(=O)C1=NN(*)C=N1&*C1=CC=C(*)C(*)=C1&*Cl&&*Cl&&
*C&*O*&*C*&*C*&*C*&*SC1=NC2=CC=CC=C2C(=O)N1*&*C*&*C*&*C*&*N1CCCCC1&&&
*C&*O*&*C1=CC=C(*)C(*)=C1&*C(*)=O&*C*^*O*^*C1=CC2=C([NH]C3=CC=CC=C32)C(*)=N1&*C&*C(=O)O&&&&&
*C1COC2=CC=CC=C2O1&*C*&*C1=NCCN1&&&
*C&*O*&*C1=CC=C(*)C=C1&*C1=CN(*)N=C1*&*C1=CC=CC=C1&&*C*^*N*&*C1CC2=CC=CC=C2C1&&&
*C=C&*C*&*SC1=NN=C(*)N1*&*C*&*NC(*)=O^*C*^*C1=C(*)C2=C(CC(*)CC2)S1&*NC(*)=O&*C#N&*C1=C(*)C=CC(*)=C1&&*C^*F&&&&*Cl&&
*C&*C(*)(*)*&*O&&*C*^*S*^*NC(*)=O^*C1=CC=C(*)C=C1&*C1=CC=C(*)C(*)=C1&*Cl&*[N+](=O)[O-]&&&&*C(*)(F)F^*F&&&
*C&*C1=CC=C(*)C=C1&*C*&*NC(=O)C1=N[NH]C2=C1CCCC1=CC=CC=C12&&&
*C&*C*&*NC(=O)N(*)*&*C*&*C1=CC=C(*)S1^*C1=CC=CN=C1^*O*&&&*C&&&
*C&*C(*)(C)C&*NC(=O)O*&*C(*)*&*C*&*C1=C[NH]C2=CC=CC=C12^*NC(=O)O*&&*C*&*C1=CC=CC=C1&&&
*C&*C*&*C*&*C*&*C*&*C*&*C*&*N(*)S(*)(=O)=O&*C&&*C1=CC=C(*)C=C1^*OC(*)=O&*C*&*OC(*)=O&*C&&&
*NC(*)=O&*C1=CC=CC(*)=C1&*Cl^*C1=CC=C(*)S1&&*C1=CC=C(*)C=C1&*Br&&&
*C&*N1C2=CC=CC=C2C2=C1C1=C(C3=C2C(=O)NC3=O)C2=CC=CC=C2[NH]1&&&
*C&*C1=CC=C(*)C=C1&*NC(=O)NS(*)(=O)=O&*C(*)*&*C*&*C(*)C^*C(=O)O^*C&&&&&
*C&*C*&*N(*)CC&*C*&*C*&*NC(*)=O&*C1=CC=CC=C1*&*C(=O)NC1=NC2=CC=CC=C2S1&&&
*C&*C*&*O*&*C1=CC=C(*)C=C1&*NC(*)=O&*C1=CN(*)C2=C([NH]C(=O)C=C2)C1=O&*C*&*C1=C(*)C(*)=CC=C1&*F&&*C(*)(F)F^*F&&&
*NC(=O)C1=NC=CC=C1*&*C*&*C*^*NC(*)=O^*N1CCOCC1&*C1=CC=C(*)C=C1&&&*O*&*C1=CC=CC=C1&&&
*NC(*)=O&*C*&*NC1=NN(*)C(=O)O1^*C*^*C1=CC=CN=C1&*C1=CC=CN=C1&&&&&
*C1CC(=C)CC(*)C2OC2CC(*)OC(=O)C=CCC2C=CCC(C1)O2&*C&&*C(*)*^*O^*O&*C(*)*&&*C*&*C1CC(*)C(*)O1^*O*^*O*&*C&*C^*C&&&&&&
*C=NN&*C1=CC=CC(*)=C1&*C(*)*&*O&&*C*^*N*&*C*&*C*&*C1=CC=CC=C1&&&
*C&*C1=C2OC(*)C(*)CN(*)C(=O)C2=CC=C1&*C(*)*&*C^*NC(*)=O&*C*^*C1=CC=NC=C1^*C*^*O&&&*N(*)S(*)(=O)=O&&&*C&&*C1=CC=C(*)C=C1^*
*C&*C*&*C*&*NC1=NN2C(=O)C=C(*)[NH]C2=C1*&*C*&*C1=CC=C(*)C(*)=C1^*C#N^*F&&&&*Cl&&
*C&*O*&*C1=CC=C2C(=C1)C(*)=C(*)C1=C2C=CC=C1*&*C(*)*&*O^*C&*C(*)(*)C&*C(=O)O^*C&&&&*O&&
*C&*C1CN(O)C(=O)C1*&*NC(=O)O*&*C*&*C1=CC=CC=C1&&&
*C&*C(*)(*)C&*N&&*NC(*)=O^*C(*)*&*C*&*O*^*C1=NN(*)N=N1^*C*&*C*&*C1=CC=CC=C1&*C*&&&*OC(*)=O&*C*&*C*&*C1=NO[N+]([O-])=C1*&*C1=CC=
*C&*C(=O)N1CCN(*)CC1&*C*&*S(*)=O&*C1=CC=C(*)C=C1&*Cl&&&
*C&*O*&*C1=CC=CC(*)=C1&*NC(=O)C1=NOC2=C1CC1CC1=CC=CC=C1O2&&&
*C&*N(*)C&*C*&*C1=CN=C(*)N=C1&*C1=CC=C(*)C=C1&*C*&*C(=O)N1CCN(*)CC1&*C1=NC(*)=C(*)O1&*C1=CC=CC=C1&&*C1=CC=CC=C1&&
*C&*O*&*C1COC(=O)C(*)NC(=O)CC=CCCC(*)C(*)COC1=O&*O&&*C&*C*^*C1=CC=C(*)C=C1&*O&&&
*C&*C1=NN2C(=O)C(=O)N(*)C(=O)C2S1&*C*&*C*&*N1C=NN=N1&&&
*C&*C(*)(C)C&*C1=CC=C(*)C=C1&*C*&*C*&*O&&&
*C&*C1=CC=C2OC(*)=NC2=C1&*C1=CC=C(*)C(*)=C1&*NC(*)=O&*C=C*^*C^*C1=CC=C2C(=C1)N(*)C(=O)N2*&&&*C&&*C&&
*C&*O*&*C1=CC(*)=CC(*)=C1&*NC(*)=O&*C1=CC=C(*)C(*)=C1^*O*^*Cl&*C&&*N1C=NC=N1&&&&
*C&*S(*)(=O)=O&*C1=CC=CC=C1*&*C*&*NC(*)=O&*C1CCC(=O)N(*)C1&*C*&*C1=CC=C(*)C=C1&*Cl&&&
*C1=CC=C2C(=C1)N1N=CC(*)=C1N=[N+]2[O-]&*C1=CSC=C1&&*Br&&
*C&*C(=O)NN1C(*)=NN=C1C&*C1=CC=NC=C1*&*C&&&
*NC(=O)N*&*C1=CC=C(*)C=C1&*Cl^*NC1=NC=CC=C1*&&*C1=CC=C(*)C(*)=C1&*F&&*F&&
*C&*C*&*C1=C(*)C(*)=C(*)S1&*C&&*NC(*)=O^*C1=CC=CC(*)=C1^*OC(*)=O^*C&*C&&&&&
*C&*C(*)=O&*C(*)*&*C1=CC=CC=C1&&*C1=C(C)C2=CC=CC(*)=C2[NH]1^*C&&&
*C(=O)O&*C*&*C1=NC(*)=C(*)S1&*C1=CC=C(*)C=C1&*C(=O)O^*C1=CC=C(*)O1&&*C1=CC=CC=C1*&*[N+](=O)[O-]&&&
*NC(=O)C(=O)O&*C(*)*&*C*&*SS*^*C(=O)O^*C(*)*&&&*C*&*C1=CSC(NC(=O)C(=O)O)=N1^*C(=O)O&&&&
*C&*C(*)(C)C&*C1=NN=NN1*&*C*&*NC(*)=O&*C1=CC=CC=C1*&*NC(*)=O&*C1COC1&&&
*C&*C(=O)N(*)C&*C*&*C*&*C*&*O*&*C1=CC=C2NC(*)C3CCOC3C2=C1&*C1=CC=CN=C1&&&
*C&*C1=CC=C(*)C=C1&*N(*)S(*)(=O)=O&*C&&*C1=CC=C(*)C=C1^*O*&*C*&*C(=O)O&&&
*O&*C1=CC=C(*)C(*)=C1&*C1=NC(*)=C(*)[NH]1&*C1=CC=C(*)C=C1^*O^*F^*C1=CC=NC=C1&&&&&&
*C&*C1CN=C(N)N1*&*C1=CC=C2C(*)=CC=NC2=C1&*Cl&&&
*NC(*)=O&*C*&*C*^*C1=CC=CC=N1^*C1=NOC2=C1C(=O)N(*)C=N2&&&*C1=CC=C(*)C=C1&*Cl&&&
*C&*C1=CN(*)C(=O)[NH]C1=O&*C1CC(*)C(*)O1&*[N-][N+]#N&&*C*^*OP(=O)(O)OP(=O)(O)OP(=O)(O)OP(=O)(O)O&&&
*C&*C*&*OC(*)=O&*C1=C(*)C(*)=C(*)S1&*NC(=S)N*&*C1=CC=C(*)C=C1^*C(*)=O^*O*&*C^*C^*C&&&&&&&
*NC(*)=O&*C*&*C1=CC=C(*)C=C1^*C1CCCC2=C1C=NN2*^*F&*C1=CC=C(*)C=C1&&&*C(*)(F)F&*F&&&
*C&*C1=CC(*)=C(*)C(*)=C1&*N=O&&*C&*O&&
*C&*C1=CC=C(*)C(*)=C1&*C1=C2N=C(N3C(=O)N(*)CC3*)C=CN2N=C1&*C*^*C1=N[NH]C=N1^*C*^*C&&*O&&&&&
*C1=CC=C2NC(=O)COC2=C1&*C*&*N*&*C1CCN(*)CC1&*C*&*C1=CC=C2C=C(*)C=CC2=C1&*C1=CC=CC(*)=C1&*C(*)(F)F&*F&&&
*C&*C*&*N1C(=O)NC(*)(*)C1=O&*C1=CC=CC=C1&&*C*^*NC(*)=O&*C1=CC=CC=C1*&*C*&*C1=CC=CC=C1&&&
*C&*OC(*)=O&*C1=CC=C(*)C=C1&*O*&*C*&*C*&*N(*)*&*C*&*C1=CC=C(*)C=C1^*C(*)C^*C(*)(F)F&*C&*F&&&&&
*C&*C*&*N(CC)S(*)(=O)=O&*C1=CC=C(*)C=C1&*NC(=S)NC(*)=O&*C1=CC=C(*)C=C1&*O*&*C*&*C1=CC=CC(*)=C1&*Cl&&&
*C&*C*&*C*&*C*&*C(*)*&*C*&*C(*)*^*C1=NC2=C(SC(N)=N2)N1*^*O&*C&&*C(*)*&&*C*&*C1=CC=CC=C1^*NC(*)=O&&*C(*)(*)C&*C&&*C*^*C1=C
*C&*C*&*C1=CC(*)=C(*)S1&*C*&*C1CN(*)C1^*C^*N1C=NC2=CN=C(N)N=C21&&&&&
*C&*C1=NC2=CC=CC=C2N1S(*)(=O)=O&*C&&&
*NC(*)=O&*C*&*C1=CC=CN=C1^*C1=CC=C(*)C=C1&&*NS(*)(=O)=O&*C1=CC=C(*)C=C1&*Cl&&&
*C&*O*&*C1=CC=C2C=C(*)C(*)=NC2=C1&*C(=N)N&&*C1=CC=C2OCOC2=C1&&
*C&*O*&*C1=CC=C(*)C=C1&*NC(*)=O&*C*&*N1CCN(*)CC1&*C*&*C1=CC=C2OCOC2=C1&&&
*OC(*)=O&*C*&*C*^*C1=CC=CC=C1^*NC1=NOC(*)=N1&&&*C1=CC=CC=C1&&&
*C&*O*&*C(=O)N1CCC2=C(C=C(*)C(*)=C2)C1*&*O*&*C^*C*&&*C1=CC=C(*)C=C1^*C*^*F&*N1CCOCC1&&&&&
*C&*C*&*N1C(=O)NC(*)(*)C1=O&*C1=CC=C(*)C=C1&*O*^*C*^*C&*NC(*)=O&&&*C*&*C1=CC=CC=C1&&&
*C&*N(*)*&*C*&*C*^*C*^*C*&*C*&*C*&*O*&*C*&*C1=CC=C2C=CC=CC2=C1&*C1=CC=C(*)C=C1&&&*Cl&&&
*C&*O*&*C1=CC=C(*)C(*)=C1&*C(=O)N(*)*&*C*^*O*^*C1=CC=CO1^*C*^*C&&&*C1=CC(=O)N2N=C(*)SC2=N1&&&*C1CCCC1&&&
*C&*OC1=NC(*)=CC=C1*&*N=C(*)NO&*C1CC1^*C*&&*C1=CC=CN=C1&&&
*[N+](=O)[O-]&*C1=CC=CC(*)=C1&*C=C1SC(=S)N(*)C1=S&*C*&*C*&*C*&*N=C(*)*&*C*&*C1=CC=CC(*)=C1^*C1=CC=CC=C1^*C(*)(F)F&&&*F&&&
*C&*S(*)(C)=O&*C1=CC=CC(*)=C1&*N1C(=O)N(*)S(=O)(=O)C2=CC=CC=C21&*C*&*C1=NC2=CC=CC=C2N1*&*C1=CC=CC(*)=C1&*Cl&&&
*N1CCN(*)C(=O)C1&*C*&*C1=CC=CC=C1^*C1=CC=CC2=C1N=C(N1CCCCC1)O2&&&&
*C&*C*&*N(CC)S(*)(=O)=O&*C1=CC=C(*)C=C1&*NC(=S)N1CCN(S(*)(=O)=O)CC1&*C*&*C1=CC=CC(*)=C1&*O*&*C&&&
*O&*C1=CC=CC(*)=C1&*NC(=S)NC1=NC2=CC=CC=C2[NH]1&&&
*C&*NC(=O)N1C2=CC=CC=C2CC1*&*NC(*)=O&*C*&*C1=CC=C(*)C=C1&*N&&&
*C&*O*&*C1=CC2=C(OC(=O)C(*)=C2)C(*)=C1&*C1=CC=C(*)C=C1&*C*^*C(=O)NN^*O*&&&*C1=CC2=C(C=C1*)OCO2&*C(*)C&*C&&&
*C&*C*&*O*&*C1=CC=C(*)C(*)=C1&*C*&*NN1C(*)=NN=C1C^*O*^*C1=CC=CC(*)=C1&*C&*C&&&&&
*C&*C*&*OC(*)=O&*C1=CC2=C(C3=CC=CC=C3N(*)C2=O)N1*&*C&&*C*^*C&&&
*C&*OC(*)=O&*C(*)(*)*&*C*&*C1=CC=C2[NH]C(=S)[NH]C2=C1^*C1CC1&&&*C1=CC=CC(*)=C1^*C(*)(F)F&*F&&&
*NC(*)=O&*C*&*C1=CC=CC=C1*^*C1CCC(=O)C2=CC=CC=C21^*Br&&&&&
*NC(*)=O&*C*&*C1=CC=CC=C1^*C1OC2CN(*)C(=O)C1C2&&*C1CCCCC1&&&
*C(N)=O&*N1CCC(*)(*)CC1&*N1CCCC1&&*C*^*C1CCCCC1&&&
*C&*C*&*C1=CSC(*)=N1&*C*&*N1CCCN(*)CC1&*C*&*C*&*N1C=CC=N1&&&
*C(*)=C&*C1=CC=C(*)C=C1&*Cl^*C(*)*&&*NC(*)=O&*C1=CC=CC=C1^*C1=CC=CC=C1*&&*Cl&&&
*N1CCN(C(=S)S)CC1&*C*&*C1=CC=CC=C1&&&
*C&*NC1=NC=C2C(*)=NN(*)C2=N1&*C1=CC=CC=C1&&*C*^*C1CCC(*)CC1&*O&&&
*C(=O)N1CCN(*)CC1&*C1=CC=C(*)C=C1&*S(=O)(=O)N1CCCCC1^*C1=CC=CC=N1&&&&
*NS(=O)(=O)N*&*C1C2CC3CC1CC(*)(C3)C2&*C1=CC=CN=C1^*C1=CC(*)=CC(*)=C1&&*F&&*F&&
*C&*N(*)C&*C*&*C*&*C*&*N1C2=C(C(=O)C3=CC=CC=C32)C2=CC3=CC=CC=C3N=C2C1=O&&&
*C&*C*&*C1(*)CC2CN(CCC3=C([NH]C4=CC=CC=C34)C(*)(*)C2)C1&*O&&*C1=CC2=C(C=C1*)C13CCN4CC=CC(*)(C(*)C(*)(*)C1N2*)C43^*O*^*C^*C^*
*C&*C*&*C(C)=NNC(=O)C1=NOC(*)=C1&*C1=CC=C(*)C=C1&*C&&&
*C&*C1=CC=C(*)S1&*C1=C(*)C2=CC=CC=C2S1&*C1=CC=CC=C1*&*O*&*C*&*C*&*C*&*C*&*N*&*C1=C2CCCCC2=NC2=CC=CC=C12&&&
*C&*C1=CC=C(*)C=C1&*C1=CC2=NSC(*)=C2N=C1&*C&&&
*C&*C1=CC=C2[NH]C(=O)C(*)=CC2=C1&*C(*)*&*C1=NN=NN1*&*C*^*N1CCCCC1^*C1=CC=CO1&&&&&
*C&*O*&*C1=CC2=C(C3=C(*)C=C(*)C(=O)C=C3C(*)CC2)C(*)=C1*&*O*&*C^*O&&&*C&*NC(*)=O^*C(*)(C)C^*NC(*)=O^*C&*C&&&&&
*C&*C(*)*&*O*&*C*^*C1=CC(*)=CC(*)=C1^*C1CNC(=O)C1(*)*&*C(*)(F)F&*O*&*F^*C(*)(F)F^*C*^*C(*)(F)F&&*F&*C1=CC=CC=N1&*F&&&&&&&
*C&*OC(*)=O&*C1=CC=C(*)C(*)=C1&*O*&*C1CCN(*)CC1^*NC(*)=O^*C&*C1=CN=CC(*)=C1&&&*C&&&
*C&*C1=NNC(=O)CC1*&*C1=CC=CC=C1&&&
*C&*C*&*S*&*C*&*C1=CC=C(*)C=C1&*O*&*C1=CC=C(*)C=C1&*C1=CC=C2[NH]C(*)=NC2=C1&*C(N)=O&&&
*C&*C=C(*)*&*O&&*OC(*)=O^*C*&*C1OC(*)C(*)C(*)C1*&*O*&*C1OC(*)C(*)C(*)C1*^*O^*C*&&*O*^*O*^*O^*C1OC(*)C(*)C(*)C1*^*O^*C1CCC
*C&*O*&*C1=CC2=NC=NC(*)=C2C=C1*&*N*&*C1=CC=CC(*)=C1^*C1=CC=C(*)C(*)=C1^*Cl&*NC(*)=O&&&*C*^*F^*C1=CC2=N[NH]C=C2C=C1&&&&&
*C&*C1=CC=C(*)C=C1&*C(*)*&*O&&*C*^*NC(*)=O&*C*&*SC1=NC(=O)C(*)=C(*)[NH]1&*C&&*C&&
*C&*C*&*OC(*)=O&*C1CC2(*)CCCC=C2N(*)C1=O&*C*&*C1=CC=CO1^*C*&&*C(=O)N1CCC2=CC=CC=C2C1&&&
*C&*C*&*C1CC(*)(*)C(*)C(*)C(*)C(*)C(=O)OC(*)C(*)(*)C(*)C(*)C1=O&*C&&*O*^*C1CC(*)(*)C(*)C(*)O1^*C^*C&&*O*&*O*^*C1CC(*)C(*)
*C&*C1=NC(*)C(=O)N(*)C2=CC=CC=C12&*NC(=O)N*&*C1=CC=CC2=CC=CC=C12^*C1=CC=CC=C1&&&&
*C&*C*&*NC(*)=O&*C1=NC2=CC=CC=C2C2=C1CCN(*)C2&*C1=CC=CC=C1*&*C(*)(F)F&*F&&&
*C1=CC=C2SC3=CC=CC=C3C(=O)C2=C1&*N*&*C1=CC=C(*)C=C1&*O&&&
*C&*C*&*C*&*NC(=O)N(*)*&*C*&*C*^*C(=O)N1C2=CC=CC=C2CC1*^*C1=NOC(*)=N1&*C&*C1=CC=C(*)C=C1&&&*F&&&
*N&*C1=CC=C(*)C=C1&*C(*)=O&*C1=CC=C2SC(*)=CC2=C1&*C(=O)O&&&
*NC(*)=O&*C*&*O*^*C1=CC=C2C(=C1)OC(=O)N2*^*C1=CC=CC=C1*&*C*&*Cl&*C1=CC=CC=C1&&&&&
*C&*N*&*C*&*C*&*C*&*C*&*C*&*N(*)*&*C*&*C(*)C^*C*^*C&*C(*)(*)*&&&*O&&*C*^*N1C=NC=N1^*C1=CC=C(*)C(*)=C1&&*F&&*F&&
*C&*C1=CC=C(*)C(*)=C1&*NC(*)=O&*C*^*Cl^*C*&&&*C1=NC(=O)C2=C([NH]1)SC1=C2CCCC1&&&
*C&*C*&*C*&*C*&*NC(*)=O&*C*&*C*&*OC(*)=O&*C1=CC=C(*)C=C1&*S(=O)(=O)N1CCCC1&&&
*C&*C1=CC=C(*)C=C1&*S(=O)(=O)N1C=NC2=C1[NH]C=NC2=S&&&
*C&*C1=C(*)C2(*)C(*)C3C(CC2(*)C1=O)C(*)C1(*)CCC(*)C1(*)C3*&*O&&*C&*O&*O&*C&*C*^*O^*O&&&*C&*O&&
*C&*C*&*N(*)CC&*C*&*C*&*O*&*C1=CC(*)=C2C(=O)CC(*)OC2=C1&*O&&*C1=CC=C(*)C(*)=C1^*O&&*F&&
*C=C1CCCC2C1=NN(C(*)=O)C2*&*C1=CC=CC=N1&&*C1=CC=CC=C1&*C1=CC=CC=C1&&
*C&*C(*)C&*C*&*C1=C2C(=CC=C1)C1=C(CC(*)N(*)C1)N2*&*C(=O)N1CCCCC1&&*Cl&*C&&
*C&*C*&*C*&*C*&*O*&*C1=CC=C2N=CC(*)=C(*)C2=N1&*F&&*C*^*C*&*C12CCC(*)(CC1)OC2&*N*&*C*&*C1=CC=C2ON=C(N)C2=N1&&&
*C&*O*&*C1=CC(*)=C(*)C(*)=C1&*C=NNC(*)=O&*C1=C(*)C2=CC=CC=C2S1^*O*^*Cl&*C^*O&&&&&&
*C#C&*C(*)*&*Br&&*C*^*C*&*C*&*C*&*C*&*C*&*C*&*[N+](*)(C)C&*C&&&
*C&*OC(*)=O&*C1=CC=C2C(=C1)NC(=O)C21NCCC1*&*Cl&&&
*C&*N*&*C(*)*&*C&&*NC(*)=O^*C(*)*&*C(=O)N1CC(*)CC1*&*C(N)=O^*C1(*)CCCC1&*C1=CC=C(*)C=C1^*C*&*C=C*&*C*&*C1=CC=CC=C1&*C1=CC
*C#N&*C1=CC=C2CCN(*)CC2=C1&*C*&*C(=O)N1CCC2=C(CC1)[NH]C(*)=N2&*C*&*C1=CC=CC=C1*&*Cl&&&
*C#N&*C1=CC=C(*)C=C1&*C12CC3CC(C1)CC(*)(C3)C2&*NC(*)=O&*C1=CC=C(*)C=C1&*C#N&&&
*C#N&*C1=CC=CC=C1*&*C1=NC2=CC=CN=C2NC(*)C1&*C1=CC=C(*)C=C1&*Cl&&&
*C&*C1=CSC(*)=N1&*C*&*C*&*NC(*)=O&*C*&*O*&*C1=CC=C2OC(*)=NC2=C1&*C&&&
*C1=CC=C2NC(=O)C(*)(*)C2=C1&*Cl&&*O*^*C1=CC(*)=CC(*)=C1^*C1=CC=CC=C1^*F&&&&*F&&
*C&*C1=C(*)N2C3=CC=CC=C3N(*)C2=N1&*C*&*C1CCCN1^*C1=CC=C(*)C(*)=C1&&*Cl&&*Cl&&
*C&*C*&*N(*)CC&*C*&*C*&*NC1=NC=NC2=C1SC1=NC(*)=C3CSC(*)(C)CC3=C12&*N*&*C*^*C^*C*&&&*O&&&
*C&*C1=C(*)C(*)=C(*)S1&*OC(*)=O&*C(*)*^*N^*C*&&*C(N)=O^*C1=CC=CC=C1^*NC(*)=O&&&&*C1=CC=CC=C1&&&
*C&*O*&*C1=CC=CC=C1*&*C*&*C1CN(*)C(=O)C(=O)N1*&*C*&*C1=CC=C(*)C=C1^*C*^*O&*C*&&&*C1CCCCC1&&&
*C&*C(*)*&*NC(*)=O&*C(*)(*)*^*C(*)*^*C&*C*&&*O^*C1=CC=C(*)C=C1^*C1=CC=CC=C1&*C1=CC=CC=C1^*S(*)(=O)=O&&&&&*C&&&
*C&*C(*)(C)C&*C1=CC(*)=C(*)C(*)=C1&*C=C*&*OC(*)=O^*C=N*^*C1=CC=C2C=CC=CC2=C1&*C1=CC=C(*)C=C1^*O&&*N*&&&*C1=CC=C2C(*)=CC=N
*C&*C(=O)ON=C(*)*&*C1=CC=CC=C1&&*C1=CC=CS1&&
*C1=CC=C2[NH]C(*)=CC(=O)C2=C1&*C*&*N1CCOCC1^*Cl&&&&
*[N+]#[C-]&*C1=CC=C(*)C=C1&*O*&*C1=CC=C(*)C=C1&*C1NC2=CC=CC=C2N=C2C3=CC=CC=C3C(=O)CN21&&&
*C&*C1CCN(*)CC1&*NC(*)=O&*C1=C2C=CC=C(*)C2=NC2=CC=CC=C12&*N1CCOCC1&&&
*C&*C1CCC2(*)C(CCC3C4CCC(*)C4(*)CCC32)C1&*O&&*C&*C&&
*C1=CC=C2C(=O)N(O)C(=O)CC2=C1&*Cl&&&
*C&*C*&*C1=CC=CC=C1*&*NC(=S)NC(*)=O&*C*&*C1=CC(=O)N=C(*)[NH]1&*N1CCOCC1&&&
*NC(*)=O&*C*&*C*^*C1=CC=C(*)C=C1^*N1C(=O)C2C3CCC(C3)C2C1=O&*Cl&&&&&
*C&*NC1=NC(*)=C2SC=CC2=N1&*N*&*C1=CC=CC(*)=C1&*S(=O)(=O)N1CCCCC1&&&
*C&*O*&*OC1=NC(O*)=NC(*)=C1&*C&&*C*^*C(*)C&*C&&&
*C&*C*&*C*&*O*&*C1=CC=CC=C1*&*C1=NC(=O)C(*)=C[NH]1&*NC(*)=O&*C1=CC=C[NH]1&&&
*NC(*)=O&*C*&*OC(*)=O^*C1=CC=CC(*)=C1^*C1=CC(=O)[NH]C2=CC=CC=C12&*S(=O)(=O)N1CCC2=CC=CC=C21&&&&&
*NC1=NC(N)=NC(*)=C1*&*N&&*C1=CC=CC=C1&*C*^*C*&*C*&*C*&*C*&*O*&*C1=CC=CC(*)=C1&*Cl&&&
*NC(*)=O&*C1=CN(*)N=C1&*C*^*C1=CN2C=CC=CC2=C1*^*C1=CC=NC=C1&*C1=CC=CC=C1&&&&&
*C&*C1=CC=C(*)C=C1&*C1=NN(*)C(*)=C1&*C(*)(C)C&*C^*NC(=O)N*&&*C1=CC=C(*)C2=CC=CC=C12&*O*&*C1=C2N=CC(=O)N=C2[NH]C=C1&&&
*C&*N1CCN(*)CC1&*C*&*C1=NOC(*)=N1&*C=C*&*C1=CC=CC=C1&&&
*Cl&*C1=CC=CC=C1*&*O*&*C*&*C1NC2=CC=CC=C2C1=NNC1=NC(N2C=CN=C2)=NC(N2CCOCC2)=N1&&&
*C&*C*&*C*&*C*&*N(*)CCCC&*C*&*C*&*C*&*O*&*C1=CC=C(*)C=C1&*N1C=CC=N1&&&
*C&*C1=CC(*)=CC(*)=C1&*C&&*C1=NC2=C(*)C=CC=C2[NH]1^*N1CCNCC1&&&
*C&*C1=CSC(*)=C1*&*NS(*)(=O)=O&*C1=CC=C(*)C=C1^*C(=O)N(*)*^*Cl&*C&&&&*C*^*C1=CC=C2OCOC2=C1&&&
*C&*C1=C(*)SC=C1&*C*&*O*&*C1=CC=C2NC(=O)COC2=C1&&&
*C&*C(*)(C)C&*C1=CC2=C(OCC2(*)C)C(*)=C1&*C(*)=O&*C=C*^*C^*C1=CC=C(*)C=C1&&&*Cl&&&
*C1=CN(*)C(=O)N=C1N&*C1CC(*)C(*)O1&*O^*Br&*C*&&*OP(=O)(O*)OCC(Cl)(Cl)Cl&*C*&*C(*)(Cl)Cl&*Cl&&&
*C&*O*&*C1=CC=C(*)C(*)=C1&*C*&*C*^*O*^*NC1=NC(*)=CC(*)=N1&*C&*C1=CC=CC=C1&&&&*C*^*C1CCC1&&&
*N&*C1=CC=CC=C1*&*NC(*)=O&*C*&*C*&*C*&*C*&*N*&*C*&*C*&*C1=CC=CC=C1&&&
*C=C&*C*&*NC(=O)N1C2CN(*)C(=O)C(*)N2C(=O)CN1*&*C*&*C1=CC=C(*)C=C1^*C*^*O&*C1=CN(*)C2=C1C=CC=C2*^*C*&&*C1=CC=C(*)C=C1&*C1=
*C&*C1=CC=C(*)C(*)=C1&*C&&*C(=O)N(*)*^*C&&*C1=CC=CC(*)=C1^*S(=O)(=O)N1CCOCC1&&&
*C&*C1=CC(*)=CC(*)=C1&*C&&*S*^*C1=C(*)C(*)=C(*)C(=O)[NH]1&*C*&*S*^*C^*C*&&*I^*C1=CC=CC=C1&&&&&
*C&*S(*)(=O)=O&*C*&*C*&*C(*)(*)*&*O&&*OC(*)=O^*C1CC2CCC1C2^*C1=CC=CC(*)=C1&&*O*&*C1=CC=CC=C1&&&
*C&*O*&*C1=CC=CC=C1*&*OP(*)(=O)OC1=CC=CC=C1OC&*C(*)*&*C*&*C(*)C^*NC(*)=O^*C&*C(*)*&&&*C*&*C*^*NC(=O)O*^*C*&*C*&*C*&*C1=CC
*C&*N1CCN(*)CC1&*C(=O)N1CCC2=C(C=C(*)[NH]2)C1&*C(*)C1=CC=CC=C1&*C1=CC=CC=C1&&&
*S(=O)(=O)NC1=NC=CS1&*C1=CC=C2C(*)=NC(*)=CC2=C1&*C1=CC=C(*)C(*)=C1&*Cl^*C1CCNCC1&*O&&&&
*C(=O)O&*C1CC2=CC=CC=C2CN1&&&
*C&*C*&*C1=NC2=C(NN=C2*)C2=C1CN(*)O2&*C1=CC=C(*)C=C1&*Cl^*C&&&&
*C&*O*&*C1=CC=C2CN(*)C(=O)C2=C1&*C*&*C1(*)NC(=O)NC1=O&*C#C*&*C1=CN=C(N)C=N1&&&
*C&*C(*)*&*O&&*C1=C(*)N2C(=O)C(*)C2C1*^*C(=O)O&&*C1=CN(*)C2=CC=CC=C12^*C*^*C^*NC(=O)N(*)O&&&*C*&*C#N&&&
*C&*C*&*C*&*C*&*C(*)*&*O&&*C*^*C*&*C1CC2(OC1*)C(=O)OC1C2CCC(*)C2(*)C=CC(=O)C12*&*C&&*C&*C&*C&&
*C&*C*&*C*&*N1CNC2=C(C1)C(=O)[NH]C(=S)N2*&*C*&*C&&&
*C&*C(*)*&*N&&*NC(*)=O^*C(*)*&*C1=CC=C(*)C=C1&*F^*P(=O)(O)O&&&&
*C&*O*&*C1=CC=CC(*)=C1*&*C*&*NC(=O)NNC(*)=O^*O*^*C(*)C&*C&*C&&&&&
*NS(N)(=O)=O&*C1=CC=C(*)C=C1&*Cl&&&
*C&*C*&*C(=O)N1CCC2(CC1)C1=NC=NN1CCN2*&*C*&*C=C*&*C1=CC=CC=C1&&&
*C&*N(*)C1=CC=CC=C1&*C*&*C*&*N*&*C*&*C*&*O*&*C1=CC=CC(N2C=CN=C2)=N1&&&
*C&*O*&*C1=CC=CC=C1*&*C*&*C*&*C*&*NC(*)=O&*C1=CC=C(*)C=C1&*N(*)S(*)(=O)=O&*C&&*C1CCCCC1&&
*C&*C*&*C*&*C1CC2C(CCC3*)C1CC1(*)C=CC(=O)C=C21&*O&&*C&&
*OC(*)=O&*C*&*C(=O)N1CCOCC1^*C1=CC=CC(*)=C1&&*[N+](=O)[O-]&&&
*C=C1SC2=NCCCN2C1=O&*C1=CC=C(*)O1&*C1=CC=CC(*)=C1&*Cl&&&
*F&*C1=CC=C(*)C=C1&*C1CN(*)CCN1*&*C*&*C1=NCCN1^*C*&&*C1=CC=C2C=CC=CC2=C1&&&
*C1=CC(*)=CC=C1&*NC1=NCCO1&&*C1=CC=C2C=C(*)[NH]C2=C1^*C1=NCCN1&&&
*C&*C1=C2C(*)=CN(*)C2=CC=C1&*C=C*&*C(=O)NS(*)(=O)=O^*O*^*C1=CC=C(*)C(*)=C1&*C1=CC2=C(C=C1*)[NH]C=C2&*F&*Cl&&*F&&&&
*C1=C(Cl)C(Cl)=C2C(=O)N(*)C(=O)C2=C1*&*Cl&&*Cl&*C1CC(CO)CN(*)C1^*C1=CC=C(*)C(*)=C1&*C(*)(F)F&*F^*C(*)(F)F&&*F&&&
*C=C&*C*&*OC(*)=O&*C1=CC=C(*)C=C1&*N(*)S(*)(=O)=O&*C*&*C(*)C^*C(*)*^*C&*C*&&&*C*^*C(=O)NO^*C*&&&*NC(=O)O*&*C*&*C1=CC=CC=C
*C&*C1=NN(*)C(*)=C1&*C&&*C1=CC=C(*)C(*)=C1^*NC(*)=O&*C1=CC(*)=C(*)C(*)=C1^*[N+](=O)[O-]^*O&&&&*O&*O&&
*C&*C(*)(C)C&*OC(*)=O&*C1=CC=CC(*)=C1&*C*&*O*&*C1=CC=C2C(=O)C=C(*)OC2=C1&*C1=CC=CC=C1&&&
*NC(=O)C(*)=NNC(N)=S&*C*&*C1=NC2=CC=CC=C2C(=O)N1*^*C1=CC=CC=C1^*C1=CC=CC=C1&&&&&
*C&*C1CCC2(OC1)OC1CC3C4CCC5CC(*)CCC5(*)C4CCC3(*)C1C2*&*O*&*C1OC(*)C(*)C(*)C1*^*C^*C*&&*C^*O^*O*&*C&&*C1OC(*)C(*)C(*)C1*^*
*C&*O*&*C1=CC(*)=CC(*)=C1&*NC(*)=O&*C1=C(*)N(*)N(*)C1=O^*O*^*C&*C&&*C&&&*C1=CC=CC=C1&&
*C&*C1=CC=C(*)C=C1&*C*&*N*&*C1=C(*)C(=O)[NH]S1&*C(=O)N1CCCCC1&&&
*C&*O*&*C*&*C(*)*&*NC(=O)N*&*C1=CC2=C(C=N1)C(*)=N[NH]2^*C1=CC=CC=C1^*C1=CC=NC(*)=C1&&&*C&&&
*C&*NC(=O)NC1=NC(*)=CS1&*C*&*C*&*C*&*N*&*C*&*C1=CSC(*)=C1&*Br&&&
*C#N&*C1=C(*)C(*)=CC=C1&*F&&*C1CCN(*)CC1^*C1CCC(*)(*)CC1&*O&&*C1=CC=C(*)N=N1^*C1=CC=CC(*)=C1&*Cl&&&
*C&*C*&*NC1=NC2=C(*)C=NN2C(N*)=N1&*C1=CC=CC=C1*&*Cl^*C*&&*C1CCC(*)CC1&*N&&&
*N&*C(*)*&*C*&*C(=O)N1CCN2C(*)=NN=C2C1^*C*^*C(*)(F)F&*C1=CC=C(*)C(*)=C1&*F&*F&&&&*Cl&&
*C&*C*&*O*&*C1=C2CN(CC1)CC1=C(*)N=CN=C1O2&*C1=CC=C(*)C=C1&*Cl&&&
*NC(*)=O&*C*&*NC(*)=O^*C1CN(*)C1^*C1=CSC(*)=C1&*C1CCC(*)C(*)C1&*Br&*C1CCN(*)CC1&&&*C1=CN=C(N2CCOCC2)N=C1^*C1=CC=CS1&&&&
*C&*C*&*C*&*C*&*NS(=O)(=O)N*&*C1=CC=C(*)C=C1&*O*&*C*&*C*&*C*&*C*&*C&&&
*C&*C*&*OC(=O)O*&*C1=CC2=C(C=C1*)N(*)C=C(*)C2=O&*C1=CC=C2OCOC2=C1&&*C(=O)O&*N1CCOCC1&&
*N1C=NC2=C1[NH]C(N)=NC2=O&*C1CC(*)C(*)O1&*F&&*C*^*O&&&
*C&*NC(*)=O&*C1OC(*)C(*)C(*)C1*&*O*&*C1OC(*)C(*)C(*)C1*^*C*^*C*&*O^*O^*O^*O*&&&*O&&*C1CC2C=COC2OC1*^*O*&&*O*&*C1OC(*)C(*)
*C&*C*&*C1=C2C(=O)C3=C4C(=NN(*)C4=CC=C3*)C2=C(*)C=C1&*N*&*C*^*O^*C*&&*O^*N*&&&*C*&*C*&*O&&&
*NC1=NC=C2C(=C1)N(*)C(=O)C1=CC=CC=C1S2(=O)=O&*C1=CC=C(*)C=C1&*Cl^*C*&&*C*&*C1=CC=CC=C1&&&
*C=C&*C1CNC(=O)C(*)C(*)OC(=O)C(*)N(*)C(=O)C(*)N(*)C(=O)C(*)N(*)C1=O&*C*&*C(*)C^*C^*C&&*C(*)*&&*C^*C&*C*&*C^*O&&*C(*)C&&*C
*C&*C*&*O*&*C*&*C*&*C*&*NC(*)=O&*C1=CC=C(*)C=C1&*C*&*C(=O)N1CCN(*)C(=O)C1*&*C*&*C*^*C1CCCCC1^*C1=CC=CC=C1&&&&&
*C&*C*&*C*&*C*&*C*&*C*&*C*&*C*&*C*&*C*&*C*&*C*&*C*&*C*&*C*&*NC(*)=O&*C(*)*&*C*&*C*^*NC(*)=O^*C*&*C*&*NC(=N)N&*C1=CC=C(*)C
*C&*C*&*C*&*NC(*)=O&*C1CCN(S(*)(=O)=O)CC1&*C1=CC=C(*)C=C1&*C&&&
*C&*C(*)(C)C&*NC(=O)O*&*C*&*C1=CC=C(*)C=C1&*C*&*NC(*)=O&*C*&*C1=CN2C=CC=CC2=N1&&&
*C&*N(*)C&*C1=CC=C(*)C=C1&*C=NNC(*)=O&*C1=CC=C2OCOC2=C1&&&
*NC(=S)N*&*C1=C(*)C=C(*)C(*)=C1&*Cl^*C1=CC=CC=C1*&*O^*S&&*O&&&&
*C&*O*&*C1=CC(*)=C(*)C(*)=C1&*C*&*C*^*O*^*C*&*C^*O*^*C(*)=O&&&*C&*C1=CC=C(*)C(*)=C1*&&&*O&&*O&*O&&
*C&*C*&*C*&*C*&*C*&*C*&*C*&*C*&*C*&*C*&*C1=CC=C(*)C=C1&*O*&*C*&*C(*)=O&*C*&*S*&*C*&*C(=O)O&&&
*C&*O*&*C1=CC=C(*)C(*)=C1&*C=NNC(*)=O&*C1=CC=CC(*)=C1*^*O^*Cl&&&&*Cl&&
*C=C1SC(N2CCN(*)CC2)=NC1=O&*C1=CC=C(*)C=C1&*F^*C1=CC=C(*)C=C1&&*Cl&&&
*C&*N1CCN(*)C2CC21&*C1=CC=C2C(=C1)OC1=CC(N3CCCC3)=CC=C1C21OC(=O)C2=CC(*)=CC=C21&*Cl&&&
*C&*C1=CC=C2C(=C1)C1=NC=CC=C1N2*&*C1CCN(S(*)(=O)=O)CC1&*C(=O)N1CCN(*)CC1&*C1=CC=C(*)C(*)=C1&*F&&*Cl&&
*C&*O*&*C1=CC2=NC(=O)N(*)C(*)=C2C=C1*&*C*&*C1=CC=C(*)C=C1^*O^*NC(*)=O&&*O*^*C*&*C&*C1CCCO1&&&&&
*C&*C*&*C*&*C*&*C*&*P(*)(=O)C1=CC=CC=C1&*C1=CC=CC=C1&&&
*C&*C*&*O*&*C1=CC=C(*)C(*)=C1&*C(*)*&*N*^*O*^*C1=CC=C2C(N)=NC=CC2=C1^*NC(*)=O^*C(*)C&&&*C*&*C&*C*&&&*C(=O)O&&&
*C&*OC(*)=O&*C1CC2CCC(O2)C1*&*C1=CC=C(*)C(*)=C1&*Cl&&*Cl&&
*C&*N(*)C&*C1CCN(*)CC1&*C*&*C1=CC=C(*)C=C1&*C(*)*&*C*&*C(=O)NO^*N(*)C&&*C&&&
*C&*C*&*C*&*C1=CN(*)C2=CC=CC=C2C1=O&*NC(*)=O&*C12CC3CC(CC(C3)C1)C2&&&
*C&*O*&*C1=C(*)C=C(*)C(*)=C1&*C*&*C1=CC(*)=C2N=C(*)N(*)C(=O)C2=C1^*Cl^*C&&*NC(=O)N*&*F^*C*&&*F^*C1CC1&&&&&
*C&*C*&*C1=C[NH]C2=NC=NC(*)=C12&*C1=CC=C(*)C(*)=C1&*N&&*Cl&&
*C&*C1=CC=C(*)C(*)=C1&*NC(*)=O&*C1C=CCC1^*C1=NC2=CC=CC=C2C(=O)N1*&&*C*&*C1=CC=CC=C1&&&
*C&*C(*)(C)C&*C1=CC=C(*)C=C1&*N1C=NN(*)C1=O&*C*&*C1=CC=C(*)C(*)=C1&*NC(*)=O&*C1CCCCC1*^*Cl^*C*&&&*O&&&
*C&*C(*)C&*O*&*C(=O)N1CCCC(*)C1&*C1=C(*)SN=N1&*C(C)C1=NN=C(N(C)C)S1&&&
*N1C(=O)[NH]C(=O)C2=C1[NH]C=N2&*C1CC(*)C(*)O1&*O&&*C*^*O&&&
*C&*O*&*C1=CC=CC(*)=C1&*C1=CSC(*)=N1&*C*&*N1CC2CCC(C1)N2*&*C*&*C1=CC2=NON=C2C=C1&&&
*C&*C1=C(*)C2=C(OC(*)(C)CC2)C(*)=C1*&*C&&*NC(N)=NS(*)(=O)=O^*C1=C(*)C(*)=CC=C1^*C^*C(*)C&&*C^*C^*C(*)C&&&&*C&&&
*C&*C1=CC(*)=CC(*)=C1&*C&&*O*^*C1CCCCC1*&*N*&*C*&*C1=CC=CC=C1&&&
*C&*C=C1N(*)C2=CC=C3C=CC=CC3=C2C1(*)C&*C=C(*)*&*C#N^*C&*NC(*)=O&&*C1=CC=C(*)C=C1&*O&&&
*C&*C1=CN2C(*)=C(*)N=C2C=C1&*C1=CC=C(*)C=C1&*NC(*)=O^*N(*)*^*C*&*C*&*C1=CC=C(*)C(*)=N1&*C(N)=O^*C*^*Cl&&&*C1CCCO1&&*Cl&&&&
*C&*O*&*C1=CC=CC=C1*&*C*&*C(=O)N(*)*&*C*&*C1=CC(*)=C(*)C(*)=C1^*C1=C(*)N(*)C(=O)[NH]C1=O^*C*&*N&*N1CCCC1^*O*&*C*&&*C^*C^*C1=
*C&*C1=CC=C(*)C=C1&*C1SC(=S)N(*)C1=O&*C*&*C*&*NC(*)=O&*C(*)*&*C*&*C1=CC=CC=C1^*C(*)*&&*O&&*C(=O)N1CSC(*)(C)C1*^*C&&*NC(*)
*C&*C1=C(*)N2C(*)=CC=CC2=N1&*C(=O)O&&*C(=O)NN=C(*)*^*C1=CC=C(*)C=C1&*Cl^*C(*)C&&*C&&&
*C&*N=C(O*)N1CC(*)C(*)C1&*C*&*C1CCNC1^*C1=CC=C(*)C=C1&&*Cl^*C1=CC=CC=C1&&&&
*C&*C(*)C&*C*&*NC(*)=O&*C(*)*&*C*&*C1=CC=C(*)C(*)=C1^*NC(*)=O^*O*&*C*&*C*^*C(N)=O^*C*&*C(N)=O&&&*C*&&&*C1=CC=CC=C1&&&
*C&*O*&*C(*)*&*C*&*O*^*C*^*C*&*C1=CC=CC=C1&*C*&&&*C1OCC(*)[N+](*)(C)C1*&*O&&*C&*C&&
*NC(*)=O&*C*&*C*^*C1=CC=C(*)C=C1^*N1CCCCC1&*C=C1SC2=CC=C3C=CC=CC3=C2NC1=O&&&&&
*C&*O*&*C1=CC=C(*)C(*)=C1&*N=C1N=C(*)N(*)S1&*C1=CC=CC=C1^*O*&*C1=CC=CC=C1^*C&&&&&
*C&*C*&*C*&*C*&*C*&*C*&*N(*)*&*C*&*C*^*C1=CC=CC=C1^*C*&&&*O*&*C1=CC=C(*)C=C1&*NC(=O)N*&*C1(*)CCCCC1&*C(=O)O&&&
*C&*O*&*C1=CC=C(*)C=C1&*NNC(*)=O&*C1=CC=C(*)C=C1&*N1C=CC=C1&&&
*C=C&*C*&*O*&*C*&*C*&*C*&*O*&*C1=CC=C(*)C=C1&*OP1(=S)OC2=CC=CC=C2O1&&&
*C&*O*&*C1=CC=C(*)C=C1&*C=C1C2=CC(*)=CC(*)=C2C(*)C1*&*O*&*C^*O*&&*C^*C1=CC=C(*)C(*)=C1&&*O*^*C^*C^*O*&&&&*C&&&
*C&*O*&*C1=CC(OC)=C(OC)C(*)=C1&*C1=CC(*)=C(*)C(C2=CC=C(*)C(OC)=C2)=C1&*O*&*C^*C&&&*O*^*C&&&
*C&*N(*)S(*)(=O)=O&*C1=CC=CC(*)=C1&*C(*)(F)F^*C^*F&&&&&
*NC(=O)NC(*)=O&*C*&*OC(*)=O^*C*^*C*&*C1=CC=CC=C1&*C1=CC(*)=C(*)C(*)=C1&&&*Cl&&*Cl&*O&&
*C1=CC=CC=C1&*C*&*C*&*C1=CN(*)C2=CC=CC=C12&*C1=C(*)C(*)=C2CCCCC2=N1&*N1CCCCC1&&*C1=CC=CC=C1&&
*C&*C*&*C*&*C*&*C*&*C*&*C*&*C*&*C*&*C*&*C*&*C*&*C*&*C=C*&*C(*)*&*O&&*C(*)*^*C*&*O*^*NC(*)=O^*C1OC(*)C(*)C(*)C1*&*C(*)*&*C
*C&*C1=CC=C(*)C=C1&*C1=CN(S(*)(=O)=O)N=C1&*C*&*N*&*C1=CC=C(*)N=C1&*Br&&&
*C&*C1=CC2=C(C=C1*)C(*)=CC(=O)O2&*C*&*N1CCN(*)CC1^*C^*C*&&&*C1=CC=CC=C1&&&
*C&*C*&*C(*)*&*C&&*C(*)*^*NC(*)=O&*C*^*NC(*)=O^*S&*C(*)*&&&*C*&*C1=C[NH]C2=CC=CC=C12^*C(=O)O&&&&
*C&*O*&*C1=CC(*)=C2C(=O)OC3(*)CC(*)C(*)C(=O)C3C2=C1&*O&&*O&*C&*C&&
*C&*C1=CC=C(*)C=C1&*C1=CC(*)=C(*)S1&*NC(=O)N*&*C(*)*^*C(=O)O^*C*&&&*C*^*C(=O)O^*C(=O)O&&&&&
*C&*O*&*C1=CC=C(*)C(*)=C1&*C(*)=O&*C^*C*&&*C1=NN(*)C(=O)C2=CC=CC=C12&*C*&*C1=CC=CC=C1&&&
*C&*O*&*C*&*C(=O)N1CCC(*)CC1&*C1=CC=C(*)C=C1&*NC1=NN2C=CC=C2C(N*)=N1&*C1=CC=CC=C1*&*ON(*)S(*)(=O)=O&*C&&*C&&
*C&*C1CN(*)C(=O)CCCN2N=NC=C2COC1*&*C(*)*&*C^*C*&*C*^*C(=O)N(*)*&*O&*C&&&&*C1=CC=NC=C1&&
*NC(*)=O&*C*&*C*^*C*^*C*&*C(*)*&*C*&*NC(*)=O&*C1=NN(*)C=C1&*C1=CC=CC=C1^*NC(*)=O^*C1=CC=CC=C1&&&*C(*)*&&&*C*&*C*^*C(=O)O^
*C&*C*&*OC(*)=O&*C(*)*&*C*&*C1=CC=C(*)C=C1^*NC(=O)O*^*O*&*C*&*C*&*C1=CC=CC=C1&*C1=CC=CC=C1&&&&&
*C&*C1=CC=C2C(=C1)C(*)=CN2*&*C(*)*&*C1=CC=CC=C1^*F&*C1=CC=C2N=C(*)N(*)C(=O)C2=C1&&*F&&*C1=CC=CC=C1*^*Cl&&&
*C(=O)O&*C1=CC=CC=C1*&*N*&*C1=C(*)C(=O)C1=O&*N*&*C(*)CO&*C*&*O&&&
*Cl&*C1=CC=C(*)C(*)=C1&*NC1=NC2=CC=CC=C2S1&&*Cl&&
*C&*C1=CN=CN1*&*C(*)*&*O*&*C*^*C1=CC=C(*)S1^*C1=CC(=O)N2CC(*)CC2C1&*C#N&*S*&&&*C*&*C1=CC=C2C(*)=NOC2=C1&*F&&&
*C&*C1=C(*)N(*)C=N1&*C1=CC=CC=C1&&*C*^*C*&*C1NC(=O)C2CC3=C([NH]C4=CC=CC=C34)C(*)N2C1=O&*C1=CC=CC=C1&&&
*C&*NC(=O)N(*)C&*C1=CC=C(*)C=C1&*[N+](=O)[O-]&&&
*C1=CC2=C3C(=CC(*)=CC3=CC=C2)C1=O&*O*&*C*^*O*^*C1=CC=C(*)C=C1&*C*&*C(*)(F)F&*C1=CC=CC=C1&*F&&&&&
*O&*C(*)*&*C1=CC=C(*)C=C1&*C1=CC=CC=C1^*C12CNCC1C2&&&&
*C&*C*&*N(*)CC&*C1=CC=C2C(=C1)SC1=NN=C(*)N12&*C1=CC=CC=C1&&&
*C&*C*&*C1CC(*)(*)C(*)C(*)C(*)C(*)C(=O)OC(*)C(*)(*)C(*)C(*)C1*&*C&&*O*^*C1CC(*)(*)C(*)C(*)O1^*C^*C&&*O*&*O*^*C1CC(*)C(*)C
*C&*O*&*C1=CC=C(*)C(*)=C1&*C1=CC=NC2=C(*)C(*)=CC=C12&*[N+](=O)[O-]^*F&*O&&&&
*NC(=O)N*&*C1=CC=CC(*)=C1&*C1=CC=C2N=CC=CC2=C1^*C1=CC=C(*)C(*)=C1&&*C(*)(F)F&*F^*F&&&&
*C&*C*&*C*&*C*&*C(=O)N1CCN(*)CC1*&*C1=CC=C(*)C(*)=C1&*C1=CN2N=CN=C2C=C1^*C&*Cl&&&&
*C&*O*&*C1=CC=C2CCC(*)OC2=C1&*C*&*N*&*C*&*C1=CC=C2OCOC2=C1&&&
*C#C&*C1=CC=C2CC(*)CC(*)C2=C1&*C(*)*&*C^*C&*C*&&*C*&*C*&*C*&*C*&*C#C*&*C(*)*&*O&&*C*^*C*&*C*&*C*&*Cl&&&
*C&*C(*)(C)C&*C1=CC=CC(*)=C1&*NC1=NC=NC2=C1N=CN2*&*C*&*C*&*O*&*C*&*C*&*O&&&
*C&*C1=CC=C(*)C(*)=C1&*Cl&&*NC(=O)N*^*C1=CC=C2OCC3C(*)OC(*)CC3C2=C1&*C*&*O^*C*&&*C(=O)N(*)*&*C&&*C1CCOCC1&&
*C&*C1=CC=C(*)C=C1&*N*&*C1=C2C=CC=CC2=NC2=C1C=CC1=CC=CC=C12&&&
*C&*OC(*)=O&*C1=CC=C(*)C=C1&*NC(*)=O&*C*&*C(=O)N(*)*&*C&&*C1=NN(*)C(*)=C1^*C1=CC=CS1&&*C1=CC=CC=C1&&
*NC(*)=O&*C1=CC=CC=C1&&*C1=CC=C2[NH]C(=O)C(*)=C(*)C2=C1^*O&&*F&&
*C(=O)N1CCN(*)CC1&*C1CCCCC1&&*C1=CC=C(*)C=C1^*C*&*C1=NN(*)C(=O)C=C1&*C1=CC=CS1&&&
*N1CCN(S(*)(=O)=O)CC1&*C1=CC=C(*)C=C1&*Cl^*C1=C(*)C(*)=CC=C1&&*F&&*F&&
*C&*C(=O)N(*)C&*C1=CC=CC(*)=C1&*O*&*C(*)*&*C*&*C1=CC=CC=C1^*C*&&*C(C1=NN=N[NH]1)=NN(*)C&*C&&&
*C&*C1=CC=CC=C1*&*SC1=NC=NC2=C1C=NN2*&*C*&*C(*)=O&*C1=CC=C(*)C=C1&*Cl&&&
*C&*O*&*C1=CC=C(*)C(*)=C1&*C1=CC(=O)C2=CC(*)=C(*)C(*)=C2O1&*O^*O&*O*&&*C^*O*&&*C&&&
*C#N&*C1=CC=C2C(=O)N(*)CC(*)OC2=C1&*C1=CC=CC=C1&&*N&&
*C&*N(C)C(=O)C1=NC(*)=C(*)N=C1O&*C1=CC=CC(*)=C1&*Cl^*N&&&&
*F&*C1=CC(*)=CC(*)=C1&*F&&*NC(=S)N*^*C*&*C*&*C1=C[NH]C2=CC=CC=C12&&&
*C#N&*N1CCC(*)(*)CC1&*NC(*)=O&*C1CCCC1^*C*&&*C1=CC=CC=C1&&&
*C&*C*&*O*&*C1=CC=C(*)C(*)=C1&*NC(*)=O&*C1=CC=C(*)C(*)=C1^*Cl^*O*&&&*C^*C1=CC=CC=C1&&&&
*C&*C1=C(*)C2=CC=CC=C2[NH]1&*C=NNC(*)=O&*C=C(*)*&*I&&*C1=CC(*)=C(*)C(*)=C1^*[N+](=O)[O-]&&*[N+](=O)[O-]&*O&&
*C&*C*&*C*&*N(*)CCC&*C1=NC2=C(*)N=NN2C2=CC=CC=C12&*C&&&
*[N+](=O)[O-]&*C1=CC=C(*)C=C1&*SC1=NN=NN1*&*C*&*C1=CC=C(*)C(*)=C1&*Cl&&*Cl&&
*C&*O*&*C*&*C1=CC(*)=C(*)C(*)=C1&*O*&*C^*OC1=NN2C(*)=CSC2=C1*&&*N(*)*^*O*^*C*^*C^*C&*C1CC1^*C1CCOCC1&&&&&&&&
*C&*C1CCN(*)CC1&*C*&*C(=O)N(*)*&*C&&*C*^*C*&*C1=CC=C(*)C=C1&*NS(*)(=O)=O&*C&&&
*NC(*)=O&*C*&*C1CCCCN1*^*C1=CC=C(*)C(*)=C1^*C1=CC=C2N=COC2=C1&*Cl&&&&*Cl&&
*C&*S(*)(=O)=O&*C1=CC=C(*)C=C1&*C*&*NC(*)=O&*C1=CC=CC=C1*&*NC(*)=O&*C1CCCCC1&&&
*C&*O*&*C1=CC=CC=C1*&*C*&*C1=NN(*)C(=O)C2=NN(*)C(*)=C12&*C*&*C*^*C^*C*&&*C^*NC(*)=O&&&*C1=CC=CC(*)=C1&*C&&&
*O&*C(*)(*)C1=CC=CC=C1&*C1=CC=CC=C1&&*C(*)*^*C1=CC=CC=N1&&*C1=CC(*)=C(*)C(*)=C1^*O&&*C1=CC=CC=C1&*O&&
*C&*NC(*)=O&*C(*)(*)C&*C&&*NC(*)=O^*C1=CC=C2C(=C1)CC1=C2SC(*)=C1*&*C&&*C(=O)O&&
*C&*N(*)C1=NC2=CC=CC=C2O1&*C*&*C*&*O*&*C1=CC=C2C(=C1)CCCN2*&*C*&*C1=CC=CC=C1&&&
*C&*C1=CSC(*)(*)C2=NOC(=O)N12&*O&&*C1=CC=C(*)C(*)=C1^*C1=CC=CC(*)=C1&*N^*Br&&&&
*C&*C1=CC=C(*)S1&*C(=O)N1CCN(C2=NN=C(*)C3=CC=CC=C23)CC1&*C1=CC=CC=C1&&&
*C&*C1CC2CCC1(*)C2(*)C&*C&&*NC(*)=O^*C*&*N1CCN(*)C1=O&*C1=CC2=C(C=C1*)N(*)C=C(*)C2=O&*F&&*C(=O)O&*C1CC1&&
*C=[N+](*)[O-]&*C=C*&*C1=CC=C(*)C(*)=C1^*C*^*Cl&*C*&&*Cl^*CC[N+]1=CC=C(Cl)C(Cl)=C1&&&&&
*C&*O*&*C1=CC=C(*)C=C1&*NC(=O)C(=O)N*&*C*&*C*&*C1=C(*)C2=CC=CC=C2[NH]1&*C1=CC=CC=C1&&&
*C&*C*&*O*&*C*&*C*&*NC(=O)NC(*)=O&*C1=CC=C(*)N=C1&*O*&*C*&*C&&&
*C&*C*&*C(*)*&*C&&*OC(*)=O^*C1CC2C(*)(*)C(*)CCC2(*)C2CCC3(*)C(*)OC(=O)C12C3=O&*C&&*O&*C*^*C^*O*&&*C1OC(*)C(*)C(*)C1*^*C^*
*C&*O*&*C1=CC2=C(C=C1*)C(=O)N(*)CC2&*O*&*C^*C*&&*C*&*C*&*C*&*N(*)*&*C&&*C*^*C*&*C*&*C1=CC=C2C=C(*)C=CC2=C1&*O*&*C&&&
*C&*O*&*C1=CC=C(*)C(*)=C1&*C(*)=O&*C^*C*&&*C(=O)N(*)*&*C*&*C1=NN(*)N=N1^*C(*)*^*C1=CC=CS1&*NC(*)=O&&&*C1CCCC1^*C1=CC=C(*)
*C&*C1C(=O)N(*)C(=O)N1*&*C*&*NC(*)=O^*S*^*C1=CC=C(*)C(*)=C1&*C1=CC=C(*)C=C1&*F&*Br&&*Cl&&&&
*NC(=N)N&*C*&*C*&*C*&*C(*)*&*NC(*)=O&*C(*)*^*NC(*)=O^*C*&*C(*)*&*C1CCCCC1^*NC(=O)C1=NC(=O)[NH]C(*)=C1^*C*&&&*O&*C1=C[NH]C=N1^*C
*C&*O*&*C1=CC=C(*)C=C1&*C1(*)CCOCC1&*C1=NC(N(*)N)=NC(N2CCCCCC2)=N1&*C1=CC=CC=N1&&&
*C&*C(=O)N1CCN(*)CC1&*C1=CC=C2N=CN(*)C(=O)C2=C1&*C&&&
*C&*O*&*C1=CC=C(*)C=C1&*C1=COC(*)=N1&*C*&*C1CN(*)CCN1*&*C*&*C1=CSC=C1^*C&&&&
*O&*C1=CC=C2C(=C1)C1CC1(*)CN1C2=NC2=CC=CC=C21&*C1=CC=C2OCOC2=C1&&&
*C&*S*&*C1=CC=CC=C1*&*NC(*)=O&*C1NC(=O)N(*)C2=C1C(=O)NN(*)C2&*C&&*C1=CC=CC=C1&&
*C&*C1=CN(*)N=C1*&*C1=CC=NC=C1&&*C1=CC2=C(N=CC=C2*)[NH]1^*C1CCC(*)CC1&*N&&&
*C&*O*&*C1=CC=C(*)C=C1&*N1CCC(*)(*)CC1&*C#N&&*C*^*NC(*)=O&*C1=CC=CC(*)=C1&*C#N&&&
*C&*C1=CC(=O)OC2=C3C(=O)CC(*)OC3=CC=C12&*C1=CC=C(*)C=C1&*C1=CC=CC=C1&&&
*C&*C*&*NC(=O)N*&*C1=CC=C2CCC(*)C(*)C2=C1&*F&&*C*^*C1=CC=CC=C1&&&
*C&*C(=O)N(*)*&*C1=CC=C(*)C=C1&*NC(*)=O^*C1CCCCC1^*C*&&&*C1=CC=C(*)C=C1&*NC(*)=O&*C(=O)N1CCC(*)CC1&*C*&*C*&*C1=CC=CC=C1&&
*C&*C1=NC2=NC(N3CCOCC3*)=NC(*)=C2C=C1&*C1COCCN1*&*C*^*C1=C(*)OC=N1^*O&*C&&&&&
*NC(*)=O&*C*&*C*^*C1CCCCC1^*S*&&&*C1=CC=CC=C1&&&
*C&*C1=CC=C(*)C(*)=C1&*NS(*)(=O)=O&*C*^*[N+](=O)[O-]^*OC(*)=O&&&*C*&*NC(*)=O&*C1=CC=CC=C1*&*F&&&
*C&*C(=O)N1CC(*)C(*)(*)C(C)C1&*C1CNC(*)C1&*N*^*O^*C*&&*C1=CC=C(*)C=C1^*C1=CC=CC=C1&*F&&&&&
*C&*O*&*C1=CC=C(*)C(*)=C1&*C*&*C1=CC=C2C(*)=C(*)SC2=C1^*C*^*C1=CC=C(*)C=C1&*N1CCC1&*O*^*O&&*C*&&&*C*&*N1CCCC1&&&
*C&*O*&*C1=CC=C(*)C=C1&*C*&*NC1=NC=NC2=CC=C(*)C=C12&*C1=CC=C2OCOC2=C1&&&
*C&*C1=CC=C(*)C=C1&*C*&*C1=NN(*)C(=O)C=C1&*C*&*C1=CC(=O)N(*)C=C1&*NC(*)=O&*C*&*C1=CC=C(*)C(*)=C1&*F&&*F&&
*C&*O*&*C1=CC=C(*)C(*)=C1&*C*&*NC(*)=O^*O*^*C(*)*&*C&*C(=O)O&&&&*C1=CC=CC(*)=C1^*Cl&&&
*C&*C(=O)NC1=NOC(*)=C1&*C*&*S*&*C*&*NC(*)=O&*C1=CC=C(*)C=C1&*C(*)*&*C&&*O&&
*F&*C1=CC=C(*)C=C1&*C*&*C1=CN(*)N=N1&*C*&*C1CN(*)SC1&*C1=CC=CC=C1&&&
*C&*C1=C2[NH]C3=C(C4=C(C(=O)NC4=O)C(*)=C3)C2=CC=C1&*I&&&
*C&*O*&*C1=CC(*)=C(*)C(*)=C1&*C1C(=O)N(*)C1*&*C1=CC=C(*)C=C1^*O*^*C^*C1=CC(*)=C(*)C(*)=C1^*C^*O*&&*O*&&&*C&*C^*O*&&&&*C^*
*NC(*)=O&*C1=CC=C(*)C=C1&*N1C=NC2=CC=CN=C21^*C1=CC=CC=C1*&&*Br&&&
*C&*O*&*OC1=NC(*)=CC(NS(*)(=O)=O)=N1&*C1=CC=C(*)C=C1&*NC(*)=O^*C^*C*&&&*C1=CC=CO1&&&
*C&*C*&*C*&*C*&*C*&*C*&*C*&*C*&*CCCCCC*&*C*&*C*&*C*&*C*&*C*&*C*&*C*&*C*&*C*&*NC(*)=O&*C(*)*&*C*&*C*^*NC(*)=O^*C*&*C*&*C*&
*C&*NC1=NC(*)=CN2C(*)=CN=C12&*C1=CN(*)N=C1&*C*^*C1=NSC(*)=C1^*NC(*)=O&*C*&*C1=CC=CC(*)=C1&*NC(*)=O&*C#N&*C(*)C&&&*C&&&
*C&*C(*)C&*C*&*C(*)*&*NC(*)=O&*C(*)*^*NC(*)=O^*C*&*C(*)*&*C*^*NC(=O)N*^*C*&*C(N)=O&*C1=CC=CC2=CC=CC=C12&*C*^*C(=O)C1=NC2=
*C&*O*&*C1=CC=CC=C1*&*NC1=NC=NC=C1*&*C*&*C*&*O&&&
*NC(*)=O&*C1=CC(*)=CC(*)=C1&*Cl^*C1=CC=CC(*)=C1&*Cl^*NC(*)=O&&&*C1=CC=CN=C1&&&
*C&*N(*)C&*C*&*C*&*C*&*C*&*N(*)C1=NC2=CC=CC=C2O1&*C*&*C1=NC2=CC=CC=C2N1*&*C1=CC=C(*)C(*)=C1&*O&&*F&&
*NC(*)=O&*C*&*S^*C1=CC=CC(*)=C1&&*C(*)=O&*C1=CC=CC=C1*&*[N+](=O)[O-]&&&
*C&*C1=CC=C(*)O1&*C1=CC=C(*)N=N1&*N*&*C(*)*&*C&&*C1=NN=NN1*^*C&&&
*C&*C*&*C*&*C*&*OC1=NSN=C1S*&*C1=CCCN(*)C1&*C&&&
*C&*C*&*C*&*C*&*C1=CN=CC(*)=C1&*C(=O)N(*)CC&*C*&*C&&&
*C&*O*&*C*&*C*&*N(*)*&*C&&*C*^*C1=NOC(*)=N1&*C*&*O*&*C*&*C*&*C1=CC=CC=C1&&&
*C&*C1=C(*)C(NS(*)(=O)=O)=NO1&*C1=CC=C(*)C=C1&*NC(*)=O^*C^*C=C*&&&*C1=CC=C2OCOC2=C1&&&
*C&*N(*)C&*C*&*C1=CN2C3=C1C=CC=C3S(=O)(=O)N(*)C2*&*C*&*C1=CC=CC=C1^*C&&&&
*C1=C2C3=C(C=CN2C=CC1=O)OCCO3&*C1=CC=CC(*)=C1&*C(*)(F)F&*F&&&
*C&*C*&*C1=NC(*)=C2OC3=CC=CC=C3C2=N1&*Cl&&&
*C=C1C=C(*)OC1=O&*C1=CC=C(*)C=C1&*Cl^*C1=C[NH]C2=CC=CC=C12&&&&
*C&*C(*)=O&*C1=C(*)C2=C(S1)C(*)(C)NC(*)(C)C2&*NC(*)=O&*C*^*C^*C1=CC=CC=C1*&&*C^*Cl&&&&&
*N&*C*&*C*&*C*&*C*&*C(*)*&*NC(*)=O&*C(*)*^*C(N)=O^*C*&&&*C1=CC=CC=C1^*NC(*)=O&&*C(=O)N1CC2=CC=CC=C2CC1*&*C(*)*&*C*&*C1=C[NH]
*C&*S*&*C1=CC=C(*)C=C1&*C(*)=O&*C*&*C1=NC2=CC=CC=C2N1*&*C1=CSC(*)=N1&*C1=CC=CC=C1*&*F&&&
*C&*C*&*C*&*C1=CC2=C(*)C(*)=C(*)N=C2C=C1&*C&&*O*^*C*^*Cl^*C1=CC=C(*)C=C1&&&*NC(*)=O&*C1=C(*)C(*)=C[N+](*)=C1&*Cl&&*Cl&*C*^*C*&*
*C1=CC(=O)[NH]C(O)=N1&*N*&*C1=CC=CC=C1*&*[N+](=O)[O-]&&&
*C&*C(*)C&*C*&*C1=CC=C(*)C=C1&*O*&*C1=CC=C(*)C=C1&*NC(=O)O*&*C*&*C1=CC=CC=C1&&&
*C(=O)NS(*)(=O)=O&*C1=CC=CC(*)=C1&*Cl^*C1=NC(*)=C(*)[NH]1&&*C(*)(F)F&*F^*C1=CC=C(*)C(*)=C1&&*Cl&&*Cl&&
*C&*O*&*C1=CC=C(*)C(*)=C1&*S*&*C1CCCC1(*)*^*O*^*O&*C&&*C(=O)N1CCCC1&&&&
*C&*O*&*C1=CC=C(*)C=C1&*C1=CC=C2N=C(*)OC2=C1&*N&&&
*C&*O*&*C1=CC=C(*)C(*)=C1&*NC(*)=O&*C1=CC=C(*)C=C1^*NC1=NC=C2CCC3=NN(*)C(*)=C3C2=N1^*N1CCOCC1&*C&&&&*C(*)C^*C&&&
*C&*C*&*C*&*C1=C(*)N2N=CN=C2N(*)C1=O&*C*&*C1=CC=C(*)C=C1^*C1CCC(*)CC1^*C1=CC=CC=C1*&*O*&*C1=NOC(=O)[NH]1&*C*&&&*C(*)(*)C&*C&
*C&*O*&*C1=CC=C(*)C=C1&*SC1=NC(=O)C(*)=C(*)[NH]1&*C&&*C*^*C1=CC=CC=C1&&&
*C&*C*&*C*&*C*&*C*&*C*&*C*&*C*&*NC(*)=O&*C*&*C*&*C*&*C*&*C*&*C*&*C(*)=O&*C1=CC=CN=C1&&&
*F&*C(*)(F)F&*NC1=NC2=CC=C(*)C=C2N=C1C(F)(F)F&*C1CCOCC1&&&
*C&*C12CCC(*)(C(=O)O1)C2(*)C&*NC(*)=O&*C*^*C^*C*&&&*C1=CC=CC=C1*&*O*&*C*&*C1=CC=CC=C1&&&
*C&*C(*)C&*C(*)(*)*&*N&&*C*^*C1CC1^*C(=O)N1CCCC1*&&*NC(*)=O&*C*&*C*&*C*&*C*&*C*&*C1=CC=CC=C1&&&
*C&*C(*)*&*N*&*C1=CC=C(*)C(*)=C1^*C1=CC=CC=C1*^*F&*C(=O)O&&*NS(*)(=O)=O&&*C1=CC=CC=C1&&&
*NC(*)=O&*C1=CC=C(*)C(*)=C1&*S(=O)(=O)N1CCNCC1^*C1=CC=C(*)C=C1&*Cl^*C*&&&*O*&*C1=CC=CC=C1&&&
*C&*O*&*C1=CC=C(*)C(*)=C1&*NC(*)=O&*C*^*Cl^*SC1=NN=C(*)O1&&&*C*&*NC(*)=O&*C1=CC=CC=C1&&&
*N&*C1=C(*)N=C2C(=C1)CCCC2*&*O*&*C*^*[N+](=O)[O-]^*C(*)*&&&*O&&*C*^*N1CCOCC1&&&
*C&*C1=NC2=C([NH]1)C(=O)N(*)C1=NC3CCCC3N12&*C1=CC=CC=C1&&&
*C&*C(*)C&*C*&*C(*)*&*C*&*C1(*)CCCC1^*C(=O)O^*NC(*)=O&&&*C(*)*&*C*&*C1=CC=CC=C1^*C(=O)O&&&&
*C&*C*&*C1=C(*)C=C2C(=C1)C(=O)C(*)=CN2*&*C(=O)O&&*F&*N1CCN(*)CC1^*C*&*C1=CC=C(*)C=C1&*F&&&
*C&*C*&*N(*)CC&*C1=CC=C(*)C(*)=C1&*NC(*)=O&*C*^*C^*C*&&&*NC(*)=O&*C1=CC=CC=C1*&*C#N&&&
*NC(*)=O&*C*&*C*^*C(=O)N1CCC2=C1C(*)=CC(*)=C2^*C*&*Br&*C*&&*C1=CC=CC=N1^*C1CCN(*)CC1&&&*C1=NC2=CC=CC=C2O1&&&
*C1=C(*)N(*)C2=C1C(N)=NC=N2&*C*&*C1=CC=CC=C1^*C*&&*C1=CC=CC=C1^*C*&&*C1=CC=CC=C1&&&
*C(*)=C&*C*&*N*^*C1=CCCC2(*)OC2C2OC(=O)C(*)C2CC1^*C1=CC=C2C(=C1)OC1C2C(*)CC2C(*)C(=O)CCC12&*C&*C&&*C&*C&&&&
*C&*O*&*C1=CC=C(*)N=C1&*C1=NN2C(*)=NN=C2S1&*C1=C(*)C=NC(N2CCOCC2)=N1&*N&&&
*C=C1SC(=O)NC1=O&*C1=CC=C(*)C=C1&*NC(*)=O&*C1=CC=CC=C1*&*C(=O)O&&&
*C1=CC=CN=C1&*C1CCN(*)C1&*C*&*N*&*C1=CC=C2N=N[NH]C2=C1&&&
*C&*O*&*C1=CC=C(*)C=C1&*N(*)S(*)(=O)=O&*C*&*C1=NOC(*)=N1^*C1CCCC1^*C(*)C&&&*C&&&
*C&*C*&*OC(*)=O&*C*&*C*&*C*&*ON=C(*)*&*C&&*C1=NOC(*)=C1*^*C1=C(*)C(*)=CC=C1&*Cl^*C1=CC=NC=N1&*Cl&&&&
*OC(=O)C1=NN2C(=C1)NC(*)CC2*&*C*&*C*^*C(*)(F)F^*O&*F^*C1=CC=CO1&&&&&&
*C&*O*&*C1=CC=C(*)C(*)=C1&*C*&*Cl^*NS(*)(=O)=O&&*C1=CC=C(*)C(*)=C1&*NC(=O)N*&*C1=CC=C(*)C=C1^*O*^*Cl&*C&&&&&
*NC(*)=O&*C*&*C1=CC=C(*)C(*)=C1^*C1=CC=CC(Cl)=N1^*F&&&&*O*^*C*&*C1=CC=C(*)C=C1&*F&&&
*C&*O*&*C1=CC=C(*)C(*)=C1&*S(=O)(=O)N1CCCCC1&&*C(=O)N1CCC2=CC=CC=C2C1&&
*C&*O*&*C1=CC=C(*)C(*)=C1&*C(=O)NC1=NN=C(*)S1&*C*^*O*^*C1=CC=C(*)C=C1&*C*&*Cl&*C(=O)O&&&&&
*C(*)=C&*C&&*C1=C2CC(*)CCC2(*)CCC(*)C1^*C&&*C(=O)O&*C&&
*C(N)=O&*C*&*OC(*)=O&*C=C*&*C1=CC=C(*)C=C1&*F&&&
*NC(=O)C1=N[NH]C(=O)C2=CC=CC=C12&*C1CCCCC1&&&
*C&*C*&*C(=O)NC1=NN=C(*)S1&*C12CC3CC(CC(C3)C1)C2&&&
*F&*C1=CC=CC=C1*&*C1=COC(*)=N1&*C*&*N*&*C*&*C1=CC=CC=C1*&*F&&&
*C&*N1CCN(CC2=CC=CC=C2)C(=O)C1=O&&&
*C&*C1=CN(*)C2=CC=CC=C12&*C*&*C(*)*&*N&&*C(=O)O&&
*C=C&*C1CN2CCC1CC2*&*C(*)*&*O&&*C1=CC=C2N=C(*)C=C(*)C2=C1^*C*&*C*^*O*^*C(*)*&*C&*C&&&&*C1CCC2(*)C(C1)C(*)C(*)C1C2CC(*)C2(
*C&*C(*)(C)C&*NC(=O)O*&*C(*)*&*C*&*C1=CC=CC=C1^*C(*)*&&*O&&*C*^*C*&*S(*)=O&*C*&*C*&*C1=CC=CC=C1&&&
*C&*C*&*OC(*)=O&*C*&*C(*)=O&*C1CC2(*)C(CCCC2(*)*)C2CCC3=CC(=O)CCC3(*)C12&*O&&*C(*)=O^*C*^*C^*O&&*C&&&&
*C&*O*&*C*&*C*&*C1=C(*)C(N(*)*)=NC=N1&*N&&*C(=O)N(*)*^*C^*C&*C*&&*C*&*C*&*O*&*C&&&
*C&*C*&*C*&*C1=C(*)N(*)C(=O)N=C1O&*C1CC(*)C(*)O1&*O^*C&*C*&&*O&&&
*C=C&*OC(*)=O&*C1C(=C)CCC2(*)C3CCC(*)C2(*)C13&*C&&*O&*C&&
*C&*C*&*C*&*C*&*O*&*C1=CC=CC(*)=C1&*C(=O)NC1=NN(*)C(*)=C1&*C1CNC(=O)C1&&*C1=CC=CC=C1&&
*C&*C*&*C*&*C*&*S*&*C1=C(*)C2=C(*)C=CC=C2N(*)C1=O&*NC(*)=O&*C*^*O^*C1=CC=CC=C1&&*C*&&*C&&&
*C&*C(*)*&*NC(=O)NC(*)=O&*C1=CC=CS1^*C1=CC=CC(*)=C1&&*O*&*C1=CC=CN=C1&&&
*C&*C1=CC=C(*)C(*)=C1&*NC(*)=O&*C*^*C^*N1C=CN(*)C(=O)C1=O&&&*C*&*C1=CC=CC=C1*&*F&&&
*N1CCCC(=C)C1&*C*&*C*&*C*&*C*&*C*&*C*&*NS(*)(=O)=O&*C1=CC=C(*)C=C1&*O*&*C&&&
*C&*NC(*)=O&*C*&*C1=CN(*)OC1=O&*C1=CC=C(*)C=C1&*N&&&
*C&*C*&*N*&*C*&*C*&*C*&*C*&*C*&*N1CC2CC23C1=CC(=O)C1=CC=CC=C13&&&
*N&*C1=CC=C(*)C=C1&*C1=NC(*)=C(*)S1&*C1=CC=CN=C1&&*C#N&&
*C&*O*&*C1=CC2=C(C(*)=C1*)N(*)C=C(*)C2=O&*C1CCN(*)C1&*O*^*F^*C*&&*C(=O)O^*C*&&*C1CC1^*C*&&&*N(*)C&*C&&&
*C&*C*&*C1=CC(*)=C(*)O1&*C(=O)O&&*N1C(=O)N(*)C2=CC=CC=C21^*C*&*C1=CC=C2C(*)=CC(*)=NC2=C1&*C(*)(F)F&*F^*C(*)(F)F&&*F&&&
*C&*C*&*C1=NN(*)C(*)=C1*&*C&&*Cl&*C1=NN=C(*)O1^*C*&*C*&*C*&*C1=CC=CC=C1&&&
*C&*C1=CC=C2CCN(S(*)(=O)=O)CCC2=C1&*NC(=O)N*&*C1=CC=CC=C1&&&
*C&*C1=NN(*)C(*)=N1&*C&&*C*^*C1CCCN(*)C1&*C*&*C1=NC=CN1*&*C&&&
*C&*C(*)=C1C(=O)N(*)C(=O)N(C)C1=O&*N*&*C*^*C^*C*&&&*C1=CC=CC=C1&&&
*C&*C1=CC=C2[NH]C(*)=C(*)C2=C1&*C1=CC=C(*)C=C1&*F^*C*&&*C*&*NC(*)=O&*C*&*C1=CC=CC=C1*&*F&&&
*C&*OC(*)=O&*C1CC2(*)C(CCC3(*)C(*)CC(*)C(=O)C32)C(=O)O1&*O&&*C*^*C*^*C^*C*&&*C1=COC=C1^*N1C(=O)COC1=O&&&&&
*NC(*)=O&*C*&*C*^*C1=CC=C2C(=C1)N(*)C(=O)C1=CC=CC=C1S2=O^*C*&*C*&*C*&*C1=CC=CC=C1&*C1=CC=CC=C1&&&&&
*C&*O*&*C1=CC=C(*)C=C1&*S(*)(=O)=O&*C1=NC(*)=C(*)O1&*C1=CC=CS1&&*N*^*C*&*C1CCCO1&&&
*C&*C*&*C*&*C*&*C*&*C*&*C*&*C*&*OC(*)=O&*C1=CC=C2C(=C1)N(*)C(=O)C1=CC=CC=C1S2=O&*C*&*C1=CC=CC(*)=C1&*Cl&&&
*C&*C*&*N(*)CC&*C1=CC(=O)C2=CC=C3C(=O)C4=CC=CC=C4C3=C2O1&&&
*C&*C*&*C*&*C*&*OC(*)=O&*C*&*C*&*NC(*)=O&*C(*)*&*C*&*C1=CC=C(*)C=C1^*NC(*)=O^*O*&*C(*)*&*C*&*C*&*C1=CC=CC=C1&*C(*)C^*NC(*
*C1OC(=O)C2C3CCC(O3)C12&*C1=CC=C(*)C=C1&*O&&&
*C1=CN(*)C(=O)N=C1N&*C1CC(*)C(*)O1&*O^*I&*C*&&*O&&&
*C&*O*&*C1=CC=C(*)C(*)=C1&*C1=NC(*)=C(*)S1&*C^*O*&*C*^*C&*C*&&&*O*&*C1=CC=C(*)C(*)=C1&*C*&*C1OC(=O)NC1=O^*Cl&&&&
*C=C&*NC(*)=O&*C1=CC=C(*)C=C1&*NS(*)(=O)=O&*C1=CC=C(*)C(*)=C1&*NC(*)=O&*C*^*N1CCCCCC1^*C*&&&*C1=CC=C(*)C=C1&*O*&*C&&&
*OC(*)=O&*C*&*C*^*C*^*C*&*C1OC(*)C(*)C(*)C1*&*C1=CC=C2C=CC=CC2=C1&*O&&&&*O&*O&*O&&
*O&*C(*)*&*C*&*N*^*C*^*C*&*O*&*C*&*C1=CC=CC=C1&*C(*)(F)F&&&*F&&&
*N1CCN(S(*)(=O)=O)CC1&*C1=CC=C2C=CC=CC2=C1&&*C1=CC=CC(*)=C1^*Cl&&&
*C&*C*&*C1=CC=C(*)C=C1&*OC(*)=O&*C1=CC=C(*)C=C1&*O&&&
*C&*C1=C(*)C(*)=CC=C1&*Cl&&*NC(=O)N1CCN(C(*)=O)CC1^*C1=CC=CO1&&&
O=C1C(=O)NC2=C1C1=C(CCCC1)S2&&&
*C&*O*&*C*&*C*&*O*&*C1=CC2=NC=NC(*)=C2C=C1*&*N*&*C1=CC=CC(*)=C1*^*O*^*Cl&*C*&&*F^*C*&&&*C*&*C*&*N1C=CN=C1[N+](=O)[O-]&&&
*C&*C1=CC(*)=C2[NH]C3=C(*)N=C(*)C=C3C2=C1&*F&&*F&*F&&
*C&*C(*)(C)C&*NC(=O)O*&*C*&*C(=O)N1CCC(*)CC1&*C1=CSC(*)=N1&*C(*)(F)F&*F&&&
*C&*O*&*C1=CC=C(*)C=C1&*OC(*)=O&*C1=CC=CO1&&&
*C&*O*&*C1=CC=C(*)C=C1&*C*&*N1C(=O)C2=CC=CN2C2(CC(=O)NC2=O)C1=O&&&
*C&*C1=CC=C2C(*)=CC(=O)OC2=C1&*O*&*C*&*C(=O)N1CCN(*)CC1&*C1=CC=CC=C1*&*Cl&&&
*C&*OC(*)=O&*C1CC2CCC(C1*)N2*&*C1=CC=C(*)C(*)=C1&*Cl^*C&*Cl&&&&
*C&*C1=CC=CC(*)=C1&*NC(=S)N*&*C1=CC=C(*)C=C1&*NS(*)(=O)=O&*C1=NOC(*)=C1*&*C&&*C(*)C^*C&&&
*C&*C1CCN(*)CC1&*C1=C(*)C=C(*)C(*)=C1&*F&&*C1=N[NH]C(*)=N1^*C1CC1^*C(=O)N1CCC(*)CC1&&*C1=CC=C(*)C=C1&*C#N&&&
*C#N&*C1=CC2=NC(*)=C(*)C(*)=C2C=C1&*Cl&&*N*^*C*^*Cl^*C1=CC(*)=C(*)C(*)=C1&&&*O&&*O&*O&&
*C&*C1=CC=CC=C1*&*C1=CC=C2C(=C1)C(*)=CN2S(*)(=O)=O&*C(*)C1=CC=CC=C1&*C1=CC=CC=C1^*C#N&&&&
*C&*O*&*C1=CC=C(*)C(*)=C1&*C=NNC(*)=O&*C1=CC=C(*)C=C1^*O*^*C(*)(C)C&*C&*C&&&&&
*C&*C*&*OC(*)=O&*C(*)=C(*)*&*C1=CC=CC=C1&&*C1=NOC=N1&*C(*)C^*C&&&
*NC(*)=O&*C*&*C*^*C1CCCC1^*C*&&&*N1C(S)=NC2=C(SC=C2)C1=O&&&
*C&*N=C1CC(*)(C)CC=C1*&*C&&*C*^*C*&*C*&*C*&*N1CCN(*)CC1&*C1=CC=CC=C1&&&
*C&*O*&*C1=CC=C2CN(*)C(=O)C2=C1&*C*&*C1(*)NC(=O)NC1=O&*C#C*&*C1=CC=C(*)C=C1&*C*&*N1CCN(*)CC1&*C&&&
*NC(=O)C1=N[NH]C(=O)S1&*C1=CC=C2OC(*)=NC2=C1&*C1=CC=C(*)C=C1&*Br&&&
*C&*C*&*C*&*C1=C2C3=CC=CC=C3C(=O)C3=C2C(=CC=C3)C(*)=C1&*N*&*C*&*C*&*N(*)CC&*C*&*C&&&
*C&*C*&*NC(=O)C(*)=O&*C(*)*&*C*&*C1=CC=CC=C1^*NC(*)=O&&*C(*)*&*NC(*)=O&*C=C*^*C(*)C^*C1=CC=C(*)C=C1&*C&*O*&&&*C*&*C*&*C*&
*C&*C(=O)NC1=NOC(*)=C1&*C*&*SC1=NC(=O)C2=C([NH]1)N(*)N=C2&*C&&&
*C&*NC(*)=O&*C1=CC=CC(*)=C1&*C(=O)NC1=NN=C(*)O1&*C*&*C*&*SCCC1=NN=C(NC(=O)C(C)=O)O1&&&
*C&*C*&*C*&*C*&*C*&*C*&*C*&*C*&*C1=CN(*)N=N1&*C*&*C1=C(*)C=C2C(=C1)C(=O)N(*)C1=C(*)N=C(*)N21&*O*&*C^*O*&&*C^*C1=CC=CC=C1&
*C&*O*&*C1=CC(*)=C(*)C(*)=C1&*C&&*NS(*)(=O)=O^*C*^*C^*C*&&&*C1=CN2C=CSC2=N1&&&
*C&*C(*)C&*C*&*C(*)*&*O&&*C*^*C(*)*&*C&&*C1CCC2(*)C(CCC3C4CCC(*)C4(*)CCC32)C1^*N*&*C*^*C^*C1=CC=C2OCOC2=C1&&*C&&&&
*C&*NC(=O)NC(*)=O&*C(*)*&*NC(*)=O&*C(*)*^*C(*)*^*C*&*C&*C*^*C(*)=O&*C*^*C*&*C*&*C&*C(=O)O&*NC(=O)O*&&&&&*C*&*C1=CC=CC=C1&
*C&*C*&*C*&*C*&*C*&*C*&*C1=CC=C2C(=C1)C(=O)N(*)C2*&*NC(*)=O&*C*^*C1=CC=CC(*)=C1^*C1CCN(*)CC1&*O*&*C*&*C&*C&&&&&
*C&*C(*)C&*C*&*C(*)*&*C=C*&*C(*)*^*NC(*)=O^*O&*C(*)*&&*C(*)*^*C*&*C*&*C*^*NC(*)=O^*C1=CC=CC=C1^*NC(*)=O^*C1=CC=CC=C1&*C(*
*C&*ON=C(*)*&*C*&*C*^*C(*)*^*N1CCCCC1&*C*&&&*C1=CC=C(*)C=C1^*C(=O)NO^*O*&&&*C*&*C1=NC2=CC=CC=C2C(*)=C1&*C&&&
*C=NNC(=O)NC1=N[NH]C(=S)S1&*C1=CC=C(*)C(*)=C1&*Br&&*O&&
*NC1=NC(N)=NC2=C1CCN(C(*)=O)C2&*C*&*C*^*C1=CC(*)=CC(*)=C1^*C*&*F&*N1C=CN=C1&&*C(*)(F)F&&*F&&&
*C&*C(*)*&*NC(=O)N*&*C1=CC2=C(C=N1)C(*)=N[NH]2^*C1=CC=C(*)C=C1^*C1=CC=CS1&*O*&&&*C(*)(F)F&*F&&&
*C&*O*&*C1=CC=CC=C1*&*C*&*NC(*)=O&*C1CCC(*)CC1&*NS(*)(=O)=O&*C1=CC=C(*)C(*)=C1&*C&&*Cl&&
*N1N=NC2=C1[NH]C(N)=NC2=O&*C1CC(*)C(*)O1&*O&&*C*^*OP(=O)(O)O&&&
*NC(*)=O&*C*&*C1=CC=C2OCC(=O)N(*)C2=C1^*C*^*S(=O)(=O)N1CCCC1&*C1=CC=CS1&&&&&
*NC(*)=O&*C*&*N1CCN(*)CC1^*C1=CC=CC=C1*^*C1=CC=C(*)C=C1&*S*&*Cl&*C1=CC=CC=C1&&&&&
*C&*OC(*)=O&*C1=COC(*)C2C(*)=CCC12&*O*&*C1OC(*)C(*)C(*)C1*^*O^*C*&&&*O^*O&&&*O&*O&&
*C&*C*&*C*&*C*&*C*&*C*&*C*&*C*&*C*&*C*&*C*&*C*&*C*&*C*&*C(*)*&*C*&*P(=O)([O-])O*^*O*^*C*&*C&*C*&&&*[N+](*)(C)C&*C&&&
*N&*C*&*C*&*C*&*C*&*C(*)*&*N&&*C(*)=O^*C*&*C1=C(*)C2=CC=CC=C2[NH]1&*C1=CC=CC=C1&&&
*C&*O*&*C1=CC(*)=C(*)C(*)=C1&*C=C*&*C(*)=O^*O*^*C1=CC=C(*)C=C1&*C^*O*^*C1=NOC(*)(*)C1&&&*C&*C&&&&*C1=CC=C(*)C=C1^*NS(*)(=
*C&*C*&*C*&*N(*)CCC&*C*&*C*&*NC1=NC(N)=NC(*)(*)N1&*C1=CC=CC=C1&&*C&&
*C&*C1=CC2=C(C(*)=C1)N(*)CC2&*NS(*)(=O)=O&*C1=CC=CC(*)=C1^*C*^*C(*)(F)F&*C*&*F&*C1=CC=CC=C1&&&&&
*C&*C*&*C*&*C*&*C*&*C(=O)N(*)*&*C1=CC=C(*)C=C1&*C*^*C1=C(*)N(*)C(=O)[NH]C1=O^*N(*)S(*)(=O)=O&*N&*C*&&*C*^*C*^*C1=CC=CC=C1^*C
*C(*)=C&*C&&*C*^*C1=CN(*)C2=CC=CC=C12&*C=C(*)*&*C(*)=O&*C1=CC=C(*)C=C1^*C1=CC=CC=C1^*Cl&&&&&
*C&*O*&*C1=CC=C(*)C=C1&*C1=CC2=C(*)N=CN=C2S1&*S*&*C*&*NC(*)=O&*C1=C(*)C=C(*)C(*)=C1&*O*&*C^*O*&&*C^*Cl&&&&
*NC(=O)C1=NOC(*)=C1&*C*&*C1=CC=C(*)C=C1^*C(=O)N1CCCCC1*^*F&*C1CCCCC1&&&&&
*C&*NC(=O)NC1=NC(*)=CS1&*C*&*C*&*N1CCCC1&&&
*N&*C1=C(*)N=C2C(*)=C3CCCCC3=CC2=C1&*C1=CC=C2C(*)=N[NH]C2=C1&*C(=O)O^*C1CC1&&&&
*C&*C*&*C1=CC=CC2=C1CCN(*)C2&*N1N=NC2=CC3=C(C=C21)C(=O)N(*)C=N3&*C*&*C*&*N(*)C&*C&&&
*C&*C(*)C&*NC1=NC2=CC=C3N=C(NC(=O)O*)SC3=C2S1&*C(*)(C)C&*C&&&
*C&*NC(*)=O&*C*&*C1CN(*)C(=O)O1&*C1=CC=C(*)C(*)=C1&*C=NN1CC2=CN(*)N=C2C1=O&*C1=CC=C(*)C=C1^*F^*F&&&&&
*C&*C*&*C*&*C*&*C*&*C*&*C(N)=S&&&
*C&*C(*)(C)C&*OC(*)=O&*C*&*C1OC(*)C(*)C(*)C1*&*O*&*C1=CC=C(*)C=C1^*OC(*)=O^*C1=CC(*)=C2C(=O)C=C(*)OC2=C1&*C=C*^*O^*O&*C1=
*C&*C*&*N(*)CC&*C1=CC=C(*)C(*)=C1&*NC(*)=O&*C*^*C^*SC1=NN=C(*)O1&&&*C*&*N1C=NC2=CC=CC=C21&&&
*C&*O*&*C1=CC=C2N=C(N3CCC4=C(C3)C(=O)NC(*)(C)C4)OC2=C1&*C&&&
*C&*C(*)C&*C*&*C(=O)N(*)*&*C*&*NC(*)=O^*C1=CC=C2[NH]C(*)=CC2=C1^*C*&*Cl&*C*&&&*C*&*C*&*N1CCN(*)CC1&*C1=CC=CC(*)=C1*&*Cl&&*Cl&&
*C&*NC1=NC(*)=NC(N2CCN(*)CC2)=N1&*C&&*C1CCN(*)CC1^*C(*)C1=CC=CC=C1&*C1=CC=CC=C1&&&
*C&*SC1=NN=C(*)C(=O)N1N&*C*&*C=C1SC(=O)N(*)C1=O&*C1=CC=CC(*)=C1&*O&&&
*C(N)=O&*C1=CC=C(*)C(*)=C1&*NC(=O)N*&*C1=CC=C(*)C(*)=C1^*Cl^*Cl&&&&*Cl&&
*C&*C(=O)N1CCC1(*)*&*C(=O)NS(*)(=O)=O&*C1=CC=CC=C1*^*C1(*)CC1^*Cl&*C1=CC=C(*)C=C1&&&*Cl&&&
*C&*C*&*O*&*C1=CC=CC=C1*&*NC(*)=O&*C*&*C(=O)N1C=C(*)C2=CC=CC=C21&*C&&&
*C&*NC(=S)NN=C(*)*&*C1=CC=CC=N1&&*C1=CC=C(*)C=C1^*NS(*)(=O)=O&*C1=CC=CC=C1&&&
*C&*N*&*C1=CN=C(*)C=N1&*C1=CC=C2OCOC2=C1&&&
*C&*O*&*C1=CC=C2C(*)=CC(*)=NC2=C1&*O*&*C1=CC=CC=C1^*C1=CC=CC=N1&&&&
*C#N&*C*&*C1=CC=C2[NH]C=C(*)C2=C1&*C*&*C*&*NC(=S)N*&*C1=CC=CC=C1&&&
*C1=CC=CC=C1&*C1CCN(*)CC1&*C*&*C1=NN=NN1*&*C1CCCC1&&&
*C&*C*&*C(=O)N(*)*&*C*&*C1=CC=C(*)C=C1^*C(*)*^*F&*C(N)=O&&&&*C(*)C^*C&&&
*C(=O)O&*C1CCCN(*)C1&*C*&*C*&*O*&*C=C*&*C1=CC=C(*)C=C1&*C1=CC=CC=C1&&&
*C&*C(*)=O&*C1=CC=CC(*)=C1&*NC(*)=O&*C*&*C*&*O*&*C1=CC=C(*)C=C1&*NS(*)(=O)=O&*C1=CC=CS1&&&
*C&*C1=C(*)N(*)C(=NS(*)(=O)=O)S1&*Cl&&*C(*)C^*C^*C1=CC=C(*)C=C1&&*F&&&
*C&*C1=NN(*)C(*)=C1*&*C1=CC=C2C=CC=CC2=N1&&*C&*C=O&&
*C&*O*&*C1=CC=C(*)C(*)=C1&*C1=C(*)C(*)C(C(=O)OC(C)C)=C(C)N1&*OOC(*)=O^*O^*C(*)C^*C&&*C&&&&&
*C&*C*&*C*&*C*&*C*&*C*&*C*&*C*&*S*&*C1=CC(*)=C2C=CC=CC2=C1*&*C(=O)O&&*O&&
*C&*C*&*C1CC(*)(*)C(*)C(*)C(=O)C(*)C(=O)OC(*)C2(*)OC(=O)NC2C(*)C1=O&*C&&*C&*O*^*C1CC(*)C(*)C(*)O1^*C^*C&&*NC(=O)O*&*N(*)C
*C&*C1=CC(=O)N=C[NH]1&&&
*C&*NC(=O)C1=NC=C2C=C3CN(*)CC3=CC2=N1&*C1=CC=C(*)C(*)=C1&*F&&*F&&
*C&*C1=CC=NC(*)=C1&*NC(=O)NC1=NC=C2C(*)=N[NH]C2=C1&*C1CCC(*)(F)CC1&*F&&&
*C&*C(*)C&*SC1=NC(*)=C(*)N1*&*C1=CC=C(*)C(*)=C1&*F^*C1=CC=NC(*)=C1&*F^*N1CCN(*)CC1^*C*&&*C&*C1=CC=C(*)C=C1&&&*C(=O)O&&&
*C&*O*&*C1=CC=CC=C1*&*O*&*C*&*C1CNC(*)C1&*S*&*C1=C(*)N(*)N=N1&*C1=CC=C(*)C(*)=C1&*O*^*C^*C^*O*&&&&*C&&&
*N&*C1=CC=CC2=C1CCC2*&*N=C1NC(*)CS1&*C1=CC=CC=C1&&&
*C&*O*&*C1=CC=CC=C1*&*C(=O)NNC(*)=O&*C1=CC=C(*)C=C1&*S(=O)(=O)N1CCCCC1&&&
*C=NNC(*)=O&*C*&*N1SC2=CC=CC=C2C1=O^*C1=CC=C(*)C=C1&&*C*&*N1CCOCC1&&&
*C1=CC=C2C(=C1)[NH]C1=C2[NH]C(Cl)=NC1=O&*Cl&&&
*C&*O*&*C1=CC=CC(*)=C1&*C1=CC(*)=C2C=CC=CC2=N1&*NC(*)=O&*C*&*C*&*C*&*N1C=CN=C1&&&
*C&*C*&*SC(=S)N1CCN(*)CC1&*C1=CC=C(*)C2=CC=CC=C12&*C(*)(F)F&*F&&&
*C&*N1C(=O)C2SSC12*&*C1=CC=C(*)C(*)=C1&*[N+](=O)[O-]&&*[N+](=O)[O-]&&
*C&*S*&*C1=CC=C(*)C=C1&*C(*)=O&*C=C*&*C1=CC=C(*)C=C1&*O*&*C*&*C*&*C1CCN(*)CC1&*NC(*)=O&*C1=CC=C(*)S1&*C&&&
*C&*C*&*C*&*C*&*C*&*C*&*NC(*)=O&*C1=C(*)C(=O)C2=CC=CC=C2O1&*C1=CC=C(*)C=C1&*O*&*C&&&
*Cl&*C1=CC=C(*)C=C1&*S*&*C*&*C1=N[NH]C(*)=C1&*C1=CC=C(*)C=C1&*Cl&&&
*NC(=O)N*&*C1=CC=CC(*)=C1&*Cl^*C1=NC2=NC=NN2C(*)C1&&*C1=CC=CC=C1&&&
*C&*NC(*)=O&*C1=CN2C3=C(N=C2C=C1)C1=C(CCC(*)C1)N3*&*C(*)C&*C^*C&&&&
*C&*C(*)(C)C&*NC(*)=O&*C(*)*&*C*&*C*^*C(=O)N1CCCC1*^*C*&*NC(*)=O&*C*&*C(*)*&*C*&*C*&*C*&*C*^*C(=O)O^*C*&*C(N)=O&&&*C*&&&*
*C&*C1=C(*)C=C2C(=C1)CCC1C2CCC2(*)C1CCC2(*)*&*O&&*O&*C*^*C1=CC=CC(*)=C1^*C^*Br&&&&&
*C&*N=C(*)*&*C1=CC=C(*)C(*)=C1&*Br^*C1=C(*)C(=O)N(C2=NC3=CC=CC=C3S2)[NH]1&*C^*C&&&&&
*C1=NC(=O)C2C(CC3CCCC32)N1&*C1=CC=CS1&&&
*C&*OC(*)=O&*C1=C(*)C2=C(CN(*)CC2)S1&*NC(*)=O&*C1=CC=CC(*)=C1^*C*^*C(*)(F)F&*C1=CC=CC=C1&*F&&&&&
*C&*C*&*C*&*C*&*O*&*C*&*C(*)(*)C1=CC=CC=C1&*C1=CC=CC=C1&&*C(*)*^*OC1=NC(*)=CS1&*C*^*C(=O)O^*C&&&&&
*C(=O)N1C2=CC=CC=C2SC2=CC=C(*)C=C21&*C*&*C1=CN(*)N=N1^*C(*)(F)F^*C1=CC=CN=C1&*F&&&&&
*C=C&*OC(*)=O&*C*&*N1C(=O)C2CCCCC2C1=O&&&
*C&*SC1=NN2C(=O)C(*)=NN=C2S1&*C*&*C1=CC=CC=C1&&&
*C&*O*&*C1=CC=CC2=C1C=C1C(=O)NC(*)(*)CN12&*C&&*C1=CC=C(*)C=C1^*N(*)C&*C&&&
*C(N)=O&*C1=CC=C(*)C=C1&*C1=CSC(N)=N1&&&
*C&*O*&*C1=CC=C(*)C(*)=C1&*C*&*C*^*O*^*NC(*)=O&*C&*C*&&&*C1=NN(*)C(=O)C2=NOC(*)=C12&*C&&*C&&
*C&*O*&*C1=CC=C(*)C(*)=C1&*C*&*C1=NC(*)=C2N=CN(*)C2=N1^*C^*C1=CN(*)C=N1&&&*C^*C1=CC=C(*)C=C1&&*C1CCN(*)CC1&*C&&&
*C&*C*&*C(=O)N(*)S(*)(=O)=O&*C1=CC=CC=C1*&*C1=CC=C(*)C=C1^*C^*C*&&&*O*&*C1=CC=CC(*)=C1&*C*&*C1SC(=O)NC1=O&&&
*C&*C*&*N(*)S(*)(=O)=O&*C*&*C*^*C1=CC=C(*)C=C1^*O&*C(=O)N(*)*&&&*C*&*C1=CC=CC=C1^*C*&&*C1=CC=CN=C1&&&
*OC(*)=O&*C*&*C1=CC=C(*)C=C1^*C1=CC=CC=C1*^*F&*N*&&&*C1=C2C=CC=CC2=NC2=C1SC1=CC=CC=C12&&&
*C&*C*&*C1=C2C=C3OCOC3=CC2=NC2=C1CN1C2=CC2=C(COC(=O)C2(*)*)C1=O&*O&&*C*^*N1CCCC1&&&
*C&*O*&*C1=CC(*)=C(*)C(*)=C1&*C1=NC(*)=C(*)C(*)=C1&*C1=CC=C2C(*)=CC=CC2=C1^*O*^*Cl^*N^*C^*O*&&&*C#N&&*C&&&&&
*C&*C(*)*&*C*&*O^*C1CC23CCC4C(*)(*)CCCC4(*)C2CCC1(*)C3&&*C&&*C(=O)O&*C&*C&&
*C&*C*&*OC(*)=O&*C1C2COC3=CC=CC=C3C2N2C(=O)N(*)C(=O)C12*&*C1=CC=C(*)C=C1&*F^*C&&&&
*C&*C(*)C&*OC(*)=O&*C(*)*&*C&&*NP1(=O)NCC(*)O1^*C1=CC=C(*)O1&*C1=CN(*)C(=O)N(*)C1=O&*O&&*C&&
*C&*C*&*OC(*)=O&*C1=CC(*)=C(*)S1&*NC(*)=O&*C*^*C^*OC(*)=O&&&*C*&*O*&*C1=CC=CC=C1&&&
*C&*C(*)C&*C(=O)N(*)C(C)C&*C*&*C1=CN(*)C2=CC=CC=C12&*S*&*C*&*C1=CC=C(*)C=C1&*Cl&&&
*NC(*)=O&*C=C*&*C1=CC(*)=CC(*)=C1^*C*^*Cl&*C*&&*Cl^*C*&&&*C*&*C*&*C1CCN(*)CC1&*NC(*)=O&*C1=CC=C(*)C(*)=C1&*Cl&&*Cl&&
*C&*N(*)C&*C*&*C*&*C*&*C*&*NC(*)=O&*C1=CC=C2C(=C1)C(=O)C(*)=CN2*&*C*&*C1=CC=C(*)C=C1^*O*^*Cl&*C*&&&*C*&*C*&*N&&&
*C&*C*&*OC(*)=O&*C1C(=N)C(*)(C#N)C2(*)C(=N)C(*)(C#N)C(*)C(*)C2(*)C1*&*C#N&&*C#N&*C#N&*C&*C#N&*C#N&*C&&
*C&*C=C(*)C&*C*&*C*&*C=C(*)*&*C&&*C*^*O*&*C1=CC=C(*)C=C1&*C=C(*)*&*C&&*C*^*N*&*C1CCCCC1&&&
*NC(*)=O&*C*&*O*^*C*^*C1=CC=CC=C1*&*C1=CC=CC=C1*&*F&*C*&&&*N1C=NC=N1&&&
*C&*C=C(*)*&*C=C*&*C1CC1(*)C^*C1=CC=CC(*)=C1^*C&*C(=O)O&&&&&
*C&*C1=CC=C2OC(*)(C)C(*)C(*)C2=C1&*C#N&&*NC(=O)N*^*C1=CC=CC(*)=C1^*O^*Cl&&&&&
*C&*S(*)(=O)=O&*C1=CC=C(*)N=C1&*C1=NN(*)C=C1&*C1=CC=C(*)C=C1&*C*&*O*&*C1=CC=CC(*)=C1&*C1=CC=NC(*)=C1&*C(*)(F)F&*F&&&
*C(*)=C&*C&&*C1C2=C3C(=O)C(*)N4C5=C(CC6CCC7C(*)(*)C(*)CC(*)C%12(*)C56*)C(=C34)C=C2C2=CC(*)(C)OC(*)(C)C21^*C&&*C&*C=C*^*C=C(
*F&*C(*)(F)F&*C1=CC=CC(*)=C1&*N*&*C1=CC(Cl)=NC(N2CCCC2)=N1&&&
*C&*C1=NC2=C(S1)C(*)CC(*)(C)C2&*NC(*)=O&*C1=CC=CC=C1*^*C^*F&&&&&
*C1=C(*)C=C2C(=C1)C(=O)C1=C(S[NH]C1=O)N2*&*F&&*C1=CC=C(*)C=C1^*C*^*C1CC1^*C1CCN(*)C1&&&*C1CC1&&&
*C&*O*&*C1=CC=C(*)C=C1&*C(=O)N1CCN(*)CC1&*C1=CN(*)C(=O)C2=C1C1=CC=CC=C1N2*&*C1CCCC1&&*C&&
*C&*O*&*C1=CC=CC(*)=C1*&*C*&*C=C(*)*^*O^*O&&&&*C(*)=O^*C=C*&*C1=CC=C(*)C=C1&*O&&&
*C&*O*&*C1C2C(*)C3(OC2(*)C)C(*)(*)CCC(*)C3(*)C1*&*OC(*)=O&*C^*C&&&*C&*O&*C&*OC(*)=O^*C1=CC=CC=C1^*OC(*)=O&&*C1=COC=C1&&&
*C&*O*&*C1=CC=C(*)C=C1&*C*&*C*&*N(*)*&*C&&*C*^*C*&*C*&*O*&*C1=CC=C(*)C=C1&*C=C*&*C1=CC2=NC(*)=CC=C2C=C1&*Cl&&&
*C&*C(*)(*)C&*NC(*)=O&*C(=O)N1CCCC1*^*NC(*)=O^*C(*)*&*C1=CC=CC=C1&*O&&&&*C(*)*^*C*&*C1=CC=CC=C1^*NC(=O)O*&&*C(*)(C)C&*C&&
*C&*C*&*OC(=O)N1CCN(*)CC1&*C(*)*&*C1=CC=C(*)C=C1&*Cl^*C1=CC=C(*)C(*)=C1&&*O*&*C*^*O*^*C1=CC=CC(*)=C1&*C&*Cl&&&&&
*C&*O*&*C1=CC(=O)C2=C(C=C3OC=CC3=C2*)O1&*C1=CC=CC=C1&&&
*C&*C*&*O*&*C1=CC=C(*)C(*)=C1&*C*&*C*^*O*^*C(=O)N(*)*&*C*&*C*&*C&*C*^*C&&*NC(*)=O&&&*C1CCCCC1&&&
*C=C&*C*&*NC1=NC(Cl)=NC2=C1N=CN2*&*C1CC(*)C(*)C1*&*C*&*O^*O&&&*O&&
*C&*O*&*C*&*C1=C(*)N(*)N=C1C(=O)N1CCC(*)CC1&*NC(=O)C1=NN(*)C=C1*&*C^*C1=CC=CC=C1&*Br&*C1=CC=C(*)C=C1&&*Cl&&&
*C&*C(*)*&*NC(*)=O&*C1=CC=CC=C1*^*C1=CC=C(*)C=C1^*Br&*N1C=CN=C1&&&&&
*NC(*)=O&*C*&*C*^*C1=CC=C(*)C(*)=C1^*OC1=NC2=CC=CC=C2C2=C1CCC1=CC=CC=C12&*F&&&&*Cl&&
*C&*C(*)C&*N(*)*&*C&&*C*^*C*&*N*&*C1=CN=CC(*)=C1&*C1=CC2=C(C=N1)[NH]N=C2*&*C1=CC=C[NH]1&&&
*C&*C*&*O*&*C1=CC=C(*)C=C1&*NC(*)=O&*C*&*C(=O)N(*)*&*C&&*C1=CC=C(*)S1^*Cl&&&
*N&*C(*)*&*C*&*C1=CC=CC=C1^*NC(*)=O&&*C*&*C1NC(=O)N(*)C1=O&*C*&*C*&*C1=C[NH]C2=CC=CC=C12&&&
*C&*C*&*C*&*C*&*C*&*C*&*C*&*C*&*C*&*C(*)*&*O&&*C1=C(*)C(=O)C2=C(O1)C(*)=CC=C2^*O*&*C^*C*&&*C1=CC=C(*)C=C1&*O*&*C&&&
*C&*C1=CC=C(*)C(*)=C1&*NN=C(C#N)C(=N)N1CCCCC1&&*C&&
*C&*C*&*OC(*)=O&*C1=C(*)C(*)=C(*)S1&*NC(*)=O&*C1=COC=C1^*C&&&*C&&
*C&*C(=O)N1CC2CCC(C1)N(C(*)=O)C2&*C*&*C1=CC=C2OCCC2=C1&&&
*C(=O)NC(=S)N1CCC2=CC=CC=C21&*C1COC2=CC=CC=C2O1&&&
*C&*OC(*)=O&*C1=C(*)C2=C3C(=C1)C(=O)C(*)=CN3C(*)CO2&*F&&*C(=O)N1N=C(*)CC1*^*C1CC1^*C*&*C1=CC=C(*)C(*)=C1^*N&*Br&&&&*F&&
*C&*C1=CC=C(*)C=C1&*C(*)=O&*C1=C(*)C(*)N(*)C1=O&*O&&*C*^*C*^*C1=CC=CC=C1^*C*&&&*N1C=CN=C1&&&
*C&*C*&*C*&*C*&*C*&*C1=NN2C(=O)C(*)=C(*)N=C2S1&*N&&*C1=CC=C(*)C=C1^*O*&*C&&&
*NC(*)=O&*C*&*C1=CC=CC(*)=C1^*C1=CC=CC=C1*^*NC(*)=O&*O&*C1=CC=C(*)C(*)=C1&&&*C(=O)O&&*C(=O)O&&
*C(*)=C&*C&&*C1=C(*)SC=C1^*C=NNC(*)=O&*C1=CC=CC=C1*&*O&&&
*C1=C(*)C(=O)C2(CC2)OC1=O&*C1CCCC1&&*O&&
*C&*ON(*)C(*)=O&*C&&*C*^*C1(*)CC1&*C1=CC=C(*)C(*)=C1&*Cl&&*Cl&&
*NC(*)=O&*C*&*SC1=NC=CN1*^*C1CCCCC1^*C*&&&*C*&*O&&&
*C&*C*&*C1=N[NH]C(=S)N1*&*C1=CC=C2C(*)=C(*)OC2=C1&*O&&*C1=CC=CC=C1&&
*C(=O)N1CCCC2(CCN(*)C2)C1&*C1=CSC=C1&&*C1=CN=CC=N1&&
*C&*C(*)=O&*C1=CC=C(*)C=C1&*C=NN*&*C1=C(*)N(*)C(=O)N=C1O&*C1=CC=CC=C1&&*C#N&&
*C&*C*&*O*&*C1=CC=C(*)C=C1&*NC(*)=O&*C*&*SC1=NN=C(*)N1*&*C1=CC=C(*)C=C1&*F^*C1=CC=C(*)C=C1&&*F&&&
*C&*C*&*C1=CC=C(*)C=C1&*C1CN(C(N)=O)N=N1&&&
*NC(*)=O&*C*&*C1=CC=CC(*)=C1^*C1COC2=CC=CC=C2C1^*Br&&&&&
*C&*C*&*C(=O)N1CCC(*)CC1&*C1CCN(*)CC1&*NC(*)=O&*C1=CC=C(*)C=C1&*C1=CC=CC=C1*&*S(N)(=O)=O&&&
*C=NNC(*)=O&*C*&*N*^*C1=CC=C(*)C(*)=C1^*C1=CC=C(*)C=C1&*Cl&*[N+](=O)[O-]&&*Cl&&&&
*C&*C(*)=C(*)*&*N&&*C#N&*C(*)=O^*C*&*SC1=NC(*)=NC2=CC=CC=C12&*C1=CC=CS1&&&
*S(N)(=O)=O&*C1=CC=C(*)C=C1&*NC(*)=O&*C*&*OC(*)=O&*C*&*C1CCCC1&&&
*NC(*)=O&*C*&*SC1=NC(=O)C2=C([NH]1)SC1=C2CCC1^*C1=CC=C2OCCOC2=C1&&&&
*C&*N(*)C&*C*&*C*&*N1C(=O)C2=C3C(=CC=C4C(=O)N(CCN(C)C)C4=C2)C1=O&&&
*C&*C1=NC=CN1*&*C1=CC=C(*)C=C1&*C*&*C1=NN(*)C(*)=C1*&*C(*)(C)C&*C^*NC(=O)N*&&*C1=CC=CC=C1^*NC(*)=O&&*C*&*C1=CC=CC=C1&&&
*NC(=S)N*&*C1=CC=C(*)C=C1&*O*^*C1CCCCC1^*C1=CC=CC=C1&&&&&
*C&*C1=CC2=C(S1)N(*)N=C2*&*C1=CC=CC=C1&&*OC(*)=O^*C*&*C(=O)N1CCN(*)CC1&*C*&*C*&*C1=CC=CC=C1&&&
*C&*C1=N[NH]C(*)=C1*&*C1=CC=CC=C1&&*C*^*C*&*O*&*C1=CC=CC=C1&&&
*C&*C1=CC=C(*)C=C1&*C*&*C1=CN2C(*)=C(*)N=C2C=C1&*C1=CC=CC(*)=C1&*C(*)(F)F^*C(=O)NO^*F&&&&&
*C&*C1CCC2C3CCC4NC(=O)C=CC4(*)C3CCC12*&*C&&*NC(*)=O^*C1=CC=C(*)C=C1&*O*&*C1=CC=CC=C1&&&
*C&*C1=CC=C(*)C=C1&*NC(*)=O&*C*&*SC1=NN=C(*)N1*&*C1=CC=CO1&&*C*^*C*&*C1=CC=CC=C1&&&
*C&*C*&*C1=CC=C(*)C=C1&*C1=NC(=O)C2=CC=CN=C2[NH]1&&&
*C&*N(*)*&*C*&*NC(*)=O^*C1CCCCC1^*C1=CC=C(*)C(*)=C1&&&*F&&*F&&
*C&*OC(*)=O&*C1CCN(*)CC1&*C*&*C1=CC=C(*)C=C1&*F&&&
*C&*O*&*C1=CC=C(*)C=C1&*C1=NC2=CC(N3CCN(S(*)(=O)=O)CC3)=NN2C(*)=C1&*C&&*C&&
*S(N)(=O)=O&*C1=CC2=C(S1)SC(*)=C2&*C*&*NC(=O)N*&*C1=CC=CC=C1*&*Cl&&&
*C&*C1=CC=CC(*)=N1&*C1=NC(*)=C(*)[NH]1&*C*&*N*^*C1=CN2N=CN=C2C=C1^*C1=CC=C(*)C=C1&&&*C(N)=O&&&
*C&*NC1=NC(*)=NN1C(*)=O&*C1=CC=CC=C1*&*C(*)(F)F^*C*^*F&*C*&&&*C*&*NC(*)=O&*C1=CC=C(*)C=C1&*F&&&
*C&*C*&*N(*)CC&*C*&*C*&*NS(*)(=O)=O&*C1=CC=C2[NH]C3=C(*)N=CC=C3C2=C1&*C&&&
*C(N)=O&*C1=CN(*)C=N1&*C1CCC(*)O1&*C*&*O&&&
*C&*C1=C(*)C(*)=C(*)C=C1&*F&&*NS(*)(=O)=O^*C*^*F^*C(*)*&&&*C1=CC=C2OCOC2=C1&&*C1=CC=C2C(=O)N(*)CCN12^*C&&&
*C&*C*&*C*&*C*&*C*&*C*&*C*&*C(=NO)C=NO&&&
*C&*C*&*C*&*C*&*C*&*C*&*C*&*C*&*C*&*C*&*C*&*C*&*C*&*C1CC=CCC(=O)O1&&&
*C(=N)N&*C1=CC=C2[NH]C(*)=CC2=C1&*C1=CC(*)=CC(*)=C1&*C(*)*&*C*^*C1=CC=C(*)N=C1^*C(=O)O^*C(=O)O^*C1=CC=CC=N1&&&&&&&
*C&*C(*)*&*O&&*C#C*^*C1=CC=C2C(=C1)OC(*)C(*)CN(*)S2(=O)=O&*C*&*N(*)*^*C^*C&&*C(*)*&*C*^*C&*C1=CC=C(*)C=C1&&*C*^*C1=CC=CC=
*C&*C1=CC(=O)OC2=C3C=CC(*)(C)OC3=C3C=CC(*)(C)OC3=C12&*C&&*C&&
*C(=O)O&*C1=CC(=O)C2=C(*)C3=C(CCCC3)[NH]C2=C1&*C(=O)O&&&
*C&*C1OC(*)C(*)C(*)C1*&*O*&*C1OC(*)C(*)C(*)C1*^*O^*O&&*O&*O&*O*&*C*^*C1COC(*)C(*)C1*^*O^*O*&*O&&&*C1OC(*)C(*)C(*)C1*&&*O*
*C=C&*NC(*)=O&*C1=CC2=NC=NC(*)=C2C=C1*&*N*&*C1=CC=CC(*)=C1*^*O*^*Br&*C1CCOC1&&*Cl&&&&
*C=C&*C*&*C(*)=C1C(=O)NC(=O)N(*)C1=O&*C&&*N*^*C1=CC=C(*)C=C1&*N(*)C&*C&&&
*C&*C1=CN2C=C(*)N=C2C=C1&*C1=CC=C(*)C=C1&*NC(*)=O&*C1CC1&&&
*C&*C1=NN(*)C(*)=C1&*C&&*C*^*NC(*)=O&*C*&*C*&*C1=CSC(N2CCOCC2)=N1&&&
*C&*O*&*C*&*C*&*C*&*NC(=S)N(*)*&*C*&*C1=CC=CC=N1^*C1=CC=C(*)C(*)=C1&&*C&&*C&&
*C&*C*&*N(*)S(*)(=O)=O&*C*&*C*^*C1CCN2CCC3=CC=CC=C3C2C1^*C1=CC=CS1&&&&&
*N1C(=O)C2=C(SCCS2)C1=O&*C*&*C1=CC=CN=C1&&&
*C&*O*&*C1=CC=C(*)C=C1&*O*&*C*&*C*&*C*&*C*&*O*&*C1=CC=C(*)C=C1&*C#C*&*C1=CC=C(*)N=C1&*C(=O)N1CCCCC1*&*C&&&
*C&*C1=C2OC3C(*)C=CC4(*)C5CC(=C2C34CCN5*)C=C1&*O&&*N*^*C*^*O^*C1=CC=C(*)C=C1&&&*F&&&
*C&*C*&*SC(*)=O&*C1CCC2(*)C(CCC3C2CCC2(*)C(*)CCC32*)C1&*O&&*C&*C&*C1=COC(=O)C=C1&&
*C&*C(*)(C)C&*C1=C2CN(*)C(=O)C2=NN1*&*C1=CC=CC=C1*&*Cl^*C1=CC=C(*)C=C1&&*Cl&&&
*NC(*)=O&*C1=CC(*)=CC(*)=C1&*Cl^*C1=CC=C(*)C=C1&*Cl^*O&&&&&
*C&*C1=C(*)N=C2C(*)=CC=CC2=C1&*O*&*C*^*Cl^*C1CCN(*)CC1&&&*C*&*C(*)*&*F&&*C*^*N1C=NC=N1&&&
*C&*C1=CC(*)=C2C=CC=CC2=N1&*C=NNC(*)=O&*C1=CC=C(*)C=C1&*[N+](=O)[O-]&&&
*C&*S*&*C1=CC=C(*)C=C1&*SC1=NN=C(*)N1*&*C*&*C1=CC=CN=C1^*C&&&&
*C&*C*&*C*&*C(=O)NC1=NN=C(*)S1&*C1=CC=C(*)C=C1&*C*&*N1CCC2=CC=CC=C2C1&&&
*C&*O*&*C1=CC=C(*)C(*)=C1&*C&&*N1CCN(*)CC1^*C*&*C*&*C*&*C*&*N*&*C1=CC=C2C(*)=CC=NC2=C1&*Cl&&&
*C&*C1=CC(=O)C2=C(O1)C(*)=C(*)C=C2&*O*&*C*^*C1=CC=CC=C1^*C*&&&*N1CCOCC1&&&
*C&*S*&*C1=CC=C(*)C=C1&*C1=CC=C(*)C(*)=C1&*C(=O)O&&*O&&
*C&*O*&*C1=CC=C(*)C(*)=C1&*N(*)S(*)(=O)=O&*C*^*O*^*NC(*)=O^*C1=CC=CC=C1^*C&*C1=CC=C(*)C=C1&&&&&*N(*)C&*C&&&
*C&*C*&*C*&*C*&*C*&*C*&*NC(=O)N*&*C1=CC=C(*)C(*)=C1&*C&&*O*^*C1=CC=CC(*)=C1&*C*&*C1SC(=O)NC1=O&&&
*C&*O*&*C1=CC(*)=C(*)C(*)=C1&*C=C*&*C(*)=O^*O*^*C1=CC=CC(*)=C1&*C^*O*^*O&&&*C&&&&&
*C&*C*&*OC(*)=O&*C1=C(*)C2=CC=CC=C2[NH]1&*NC(=O)N1CCN(*)CC1&*C*&*C*&*C*&*O*&*C1=CC=C(*)C=C1&*Br&&&
*C&*C*&*C*&*C*&*C*&*C=C*&*C1=CC(=O)C(*)=CC1=O&*O*&*C&&&
*C&*C*&*C*&*C*&*N(*)CCCC&*C*&*C(*)*&*O&&*C1=CC=C2C(=C1)C1=C3C(=O)NC(=O)C3=C(*)C=C1N2*^*O&&*C1=CC=C(*)C=C1^*O*&*C&&&
*C&*C(*)C&*C*&*C(*)*&*NC(*)=O&*C(*)*^*NC(*)=O^*C*&*C(*)*&*O^*C*^*C*&&&*C1=CC=C(*)C=C1&*C1=CC=CC=C1^*C(=O)O^*O&&&&&&&
*O&*C1=CC(*)=CC(*)=C1&*O&&*C=C*^*C1=CC=C(*)C(*)=C1&*O&&*O&&
*C&*NC(*)=O&*C1CCN(*)CC1*&*C*&*NC(*)=O^*C*^*C1=C(*)C(*)=CC=C1&*C1=CSC=N1&*F&&&&*F&&
*C&*O*&*C1=CC=C2OC3=CC4=C(C=C3C(=O)C2=C1)OC(*)(C)O4&*C&&&
*C(=O)NN&*C*&*C*&*C*&*C1=NN2C(*)=NN=C2S1&*C*&*C1=C(*)C=C(*)C(*)=C1&*Cl&&*Cl&*Cl&&
*C&*NC(*)=O&*C(=O)C1=NC(Cl)=NC(*)=C1&*C1=C[NH]C2=NC=CC=C12&&&
*C&*C1CCN(*)CC1&*C1=CC=CC(*)=C1&*C*&*NC(=O)N*&*C1=CN=C2C=CC=CN2C1=O&&&
*C&*C*&*C*&*NS(*)(=O)=O&*C1=CC=C(*)C(*)=C1*&*F&&*NC(*)=O^*C1=CN=C2[NH]N=CC2=C1^*F&&&&
*C&*C(*)*&*NC1=NC=CC(N2C(=O)OCC2*)=N1&*C(*)C^*C1=CC=C(*)C=C1^*C&*N1CCCC1=O&&&&&
*C&*NC(=O)C1=NN2C=C(*)C=NC2=C1&*C1=CC=C(*)C=C1&*C1CCCN(S(*)(=O)=O)C1&*C&&&
*C&*C*&*C*&*C*&*OC(*)=O&*C1=C(*)C2=C(CC(*)C(*)O2)C(*)=C1&*O&&*O*^*C^*C1=CC=C(*)C(*)=C1&&*O^*O*&*O^*C&&&&&
*C&*C1C(*)(*)CCC2C(*)(C)CCCC12*&*C&&*Cl&*O&*C&&
*C1=CC=CC=C1&*C1=CN(*)N=N1&*C1=CC=C2CC3(CCC3)OC2=C1&&&
*C&*C1=NC(*)=C(*)S1&*C1=CC=C(*)C=C1&*Cl^*C*&&*C*&*O*&*C1=CC=C(*)C=C1&*C*&*C(*)*&*N*&*C(*)*^*C(=O)O^*C&&&&*P(=O)(O)O&&
*C&*C1=CC=C(*)C(*)=C1&*O*&*C*^*C^*OC(*)=O&&&*C*&*C1=NC2=CC=CC=C2C(=O)N1*&*C1=CC=C(*)C=C1&*Cl&&&
*C&*S*&*C1=CC=C(*)C=C1&*NC1=NC(N2CCN(*)CC2)=NC(*)=C1&*C&&*C&&
*C&*C1CCN(S(=O)(=O)N(*)C)CC1&*NC(*)=O&*C1=C(*)N(*)N=C1&*C1=CC=C(*)C=C1&*F^*OC(=O)N1CCC(*)CC1&&*C(*)(C)C&*C&&&
*C&*OC(*)=O&*C1=CC2(*)C(CCC3(*)C2CC=C2C4CC(*)(C)C5CC4(*)CCC23*)C(*)(C)C1=O&*C&&*C&*OC(*)=O^*C^*C&&&*C&*C&&
*N1CN(*)C(=S)CC12CCCO2&*C1=CC=CC=C1*&*Cl^*C1=CC=CC=C1&&&&
*NC(=O)C1=NC=C2C(=C1*)CCCC2*&*C*&*C*^*O^*C1=CC=CC=C1&&*C*&&*C1=CC=C2OCOC2=C1&&&
*C(*)=O&*C1=CC=C(*)C=C1&*O*^*C1=C[NH]C=N1^*C1=CC=CC=C1&&&&&
*C=C&*C1=NC2=CC=CC=C2C(*)=C1*&*OC(*)=O&*C^*C&&&&
*C&*C1=NN(*)C(*)=C1*&*C*&*C(=O)O^*C1=CC=C(*)C=C1&&*F^*C1=CC=C(*)C=C1&&*S(*)(=O)=O&*C&&&
*C&*C1=CC=C(*)C=C1&*NC(*)=O&*C1=CC=NC(*)=C1&*Cl&&&
*C&*C1=CC(*)NC(=S)N1&*C1=CC(*)=C(*)C(*)=C1&*O&&*O&*C(*)(F)F^*F&&&
*C&*O*&*C1=CC=CC=C1*&*C*&*NP(=O)(N*)N(*)C&*C(*)*&*C^*C&*C1CCC1&&&&
*C&*C*&*SC1=NC(=O)C(*)=C(*)[NH]1&*C*&*C1=CC=CO1^*C*&&*C1=C(*)C(*)=CC=C1&*F&&*F&&
*NC(*)=O&*C1=CC=CC=C1*&*C(=O)N1CCCC1^*C1=CC=C(*)C=C1&&*C1=CC=CC=C1&&&
*C&*C1=CC(*)=C2C(*)=C(*)SC2=N1&*C&&*N&*C(=O)N1CCCC2=CC=CC=C21&&
*C&*C*&*OC(*)=O&*C1=CC=C(*)C(*)=C1&*N*&*C1=CC=C(*)C=C1^*N^*C1=NC=CN=C1*&&&*C&&&
*C(N)=O&*C1=C(*)C(*)=C(*)C=C1&*F&&*O*^*C*^*F^*NC(*)=O&&&*C1=CC=C2CCCC2=C1&&&
*C&*C*&*NC(=NC#N)N*&*C*&*C*&*S*&*C*&*C1=NC=CN1*&*C&&&
*NC(*)=O&*C*&*Cl^*C1=CC=C2C(=O)N(*)C(=O)C2=C1&&*C*&*C1=CC=CC=C1*&*Cl&&&
*C&*C*&*NP1(=O)OCC2=CC(*)=CC=C2O1&*C1CC(*)C(*)C1&*O&&*C*^*O&&&
*C=NNC(*)=O&*C*&*N1CCN(*)CC1^*C1=CC=C2[NH]C=NC2=C1^*C1=CC=C(*)C=C1&&&*F&&&
*S(N)(=O)=O&*C1=CC=C(*)C=C1&*C1=C(*)C(=O)N(*)C1&*Cl&&*C1=CC=CC=C1&&
*C&*C(*)=O&*C1=CC=CC(*)=C1&*N*&*C1=CC=CC=C1*&*C&&&
*C&*O*&*C1=CC=C(*)C=C1&*C1CC(=O)N(*)C1&*NC(*)=O&*C*&*C(*)*&*C1=CC=CC=C1&&*N1CCCC1&&
*C&*O*&*C1=CC(*)=C(*)C(*)=C1&*C(*)=O&*C1=CC=C(*)S1^*O*^*C1=CC=CC=N1&*C^*O*&&&&*C&&&
*C1=C(*)SC(N)=N1&*C1=CC=CC=C1&&*C*^*C1=CC=CC(*)=C1&*Cl&&&
*C1=CCC2C(=C)C(=O)OC2CC1*&*C*&*O^*OC(*)=O&&*C(*)(*)C&*C&&*O&&
*C(=O)O&*C1=CC=C(*)C(*)=C1&*Cl&&*N*^*C*&*C1=CC=C(*)C=C1&*Cl&&&
*C&*C(*)C&*C1=CC=C2C(*)=C(*)N(*)C2=C1&*NC(*)=O&*C*^*O*^*C1=CC=C(*)C(*)=C1&*C*^*C*^*F&*C1=CC=CC=N1&*C1=CC=CC=N1&&*F&&&&&&
*C1=CC(=O)C2=CC=CC=C2O1&*C1=CC=CS1&&&
*C&*O*&*C1=CC=CC=C1*&*N1CCN(*)CC1&*C*&*C*&*NC1=NC=NC2=C1N=C1CCCCCN12&&&
*C&*C*&*C*&*C*&*C1=NC2=C(C(=O)[NH]C(=O)N2*)N1*&*C1=CC=CC=C1&&*C*^*C*&*C&&&
NN=C1C=CC=N[NH]1&&&
*C1CCN(*)C1=O&*NS(*)(=O)=O&*C1=CC=C2C(*)=C[NH]C2=C1^*C1=CC=CC(*)=C1^*Cl&*O*&&&*C1=CC=CC=C1&&&
*C&*C(*)*&*S*&*C1=CC(*)=C(*)C(*)=C1^*C(*)=O^*C(*)(C)C&*C1=CC=C(*)C(*)=C1&*C^*O^*C(*)(C)C&&&&*C(*)(C)C^*C^*O*^*C&&&*C*&&&*
*C&*C(*)(C)C&*NC(=O)O*&*C(*)*&*C*&*C1=C[NH]C2=CC=CC=C12^*NC(*)=O&&*C(*)*&*C*&*C*^*C*^*C*&*P(*)(=O)O&*C*&*C*&*C1=CC=CC=C1&*NC
*C&*C1=CN(*)C(=O)[NH]C1=O&*C1CC(*)C(*)O1&*O&&*C*^*NS(*)(=O)=O&*C1=CC=C2OCC(*)(C)C2=C1&*C&&&
*C&*C1=NC(=O)C2=C([NH]1)SC(*)=C2*&*C=C*&*C1=CC=C(*)C(*)=C1^*C^*Cl&&&&*Cl&&
*C&*N(*)C&*C*&*C1=CN(*)N=C1*&*C1=CC=CC=N1&&*C1=CC=CC(*)=C1^*Cl&&&
*C&*C1=C2N=C(*)C(=O)N=C2[NH]N=C1&*C1=CC=CS1&&&
*C&*C1CCC2N(*)C(=O)C=CC2C1&*NC(=O)N*&*C1=CC=CC=C1*&*C(*)(F)F&*F&&&
*C&*C1=C2C3OC(=O)C(*)C3CCC23CCCC3C1*&*C*&*O^*O*&&*C1OC(*)C(*)C(*)C1*&*C*&*O^*O&&&*O&*O&&
*C&*O*&*C1=CC=C(*)C(*)=C1&*NC(*)=O&*C1=CC2=C(S1)N(*)N=C2*^*O*^*C1=CC=CC=C1&*C&&*C&&&&
*C&*O*&*C1CC2C3(*)CCC4C(*)(C)CCCC4(*)C3CC(*)C2(*)C2=C1C(*)(*)CCC2*&*C&&*C&*C&*C&*O&*C*^*O^*O&&&*C&&
*C&*NC1=NC2CC(*)C(*)C(*)C2O1&*C1=CC=NC=C1&&*O&*O&&
*C&*O*&*C1=CC=CC(*)=C1&*C(=O)NNC(*)=O&*C12CC3CC(CC(C3)C1)C2&&&
*NC(*)=O&*C1=CC=C(*)C=C1&*C1=CC2=CC=CC=C2C(=O)[NH]1^*C1=C[NH]C=C1&&&&
*C&*C*&*C*&*C(*)*&*N*&*C1=CC=C(*)C(*)=C1^*C1=CC=CC(*)=C1^*C*&*C(*)(F)F&*C1CS(=O)(=O)CCN1*^*C(*)(F)F^*F&*C*&*F&&&*O&&&&&
*C&*OC(*)=O&*C1C(=O)N(*)C2=CC=CC=C21&*C*&*C(=O)O&&&
*C&*ON=C(*)*&*C*&*C*^*C(*)*^*N(*)C&*C&*C&&*C1=CC=CC(*)=C1&&*C*&*C(=O)O&&&
*C&*C(=O)NC1=NC(*)=C(*)S1&*C(*)*&*C*^*C(=O)O^*C1=CC=CC=C1^*C1=CC=CC=C1&&&&&&
*C(=O)O&*C*&*C1=CC=C2C(=C1)C1=C(C(=O)N(*)N=C1)N2*&*F&&*C*^*C1=CC=CC(*)=C1&*F&&&
*C&*O*&*C1=CC=CC2=NC3=CC=CC=C3N=C12&&&
*C&*C1CCN(S(*)(=O)=O)CC1&*C1=CN(*)N=N1&*C=C1OC2=CC=CC(*)=C2C1=O&*O&&&
*C&*C(*)C&*C(*)*&*NC(*)=O&*C(=O)N1CCCC1*^*C(=O)C1=NC2=CC=CC=C2O1^*C(*)*&&&*NC(*)=O&*C(*)*^*C(*)C^*NC(*)=O&*C&*C*^*C(*)C&&
*C&*NN1C(=O)OC2(CCCCC2)C1*&*C1=CC=C(*)C=C1&*F&&&
*C(=O)N1CCCC1&*C1=NC2=C(C(*)=C1)C(*)=NN2*&*C1CC1&&*C1=CC=CC=C1&*C1=CC=CC=C1&&
*C&*C*&*C*&*C*&*C1=C(*)N(*)C(=O)[NH]C1=O&*N&&*C(=O)N(*)*^*C*&*C*^*C1=CC(*)=C(*)S1^*C*&*C(=O)O&*C&&*C&&&&
*C&*O*&*C1=CC=C(*)C=C1&*C*&*C(=O)N(*)*&*C*&*C*^*C*^*C(*)C1=CC=CC=C1&*NC(*)=O&*C1=CC=CC=C1&*C1=CC=CC=C1*&&&*O*&*C&&&
*C&*O*&*C1=CC=C2C=CN(S(*)(=O)=O)C2=C1&*C1=CC=C(*)C(*)=C1&*C(=O)O&&*F&&
*C&*O*&*C1=CC=C(*)C=C1&*C(=O)N(*)*&*C*&*C1=CC=CS1^*C1=CC=C(*)C=C1&&*O*&*C*&*C(*)C&*C&&&
*C&*C(*)(C)C&*O*&*C1=CC=C(*)C=C1&*C(*)=O&*C(=O)N1CCCC(*)C1&*C1=CC=CN=C1&&&
*C(=O)N1CC=CCC1&*C*&*C1=CC=C2SC(*)C(=O)NC2=C1&*S(=O)(=O)N1CCOCC1&&&
*C&*O*&*C1=C(*)C2=C(C=CC=C2*)N(*)C1=O&*Cl&&*N=N&*C1=CC=C(*)C=C1^*NC(*)=O&*C*&*C*&*C1=CC=CC=C1&&&
*C&*C1=CC=C(*)C=C1&*NC(*)=O&*C1=CC=C(*)C(*)=C1&*[N+](=O)[O-]&&*N1CCCC1&&
*C&*C(*)C&*C*&*C(*)*&*C1=NN=NN1*&*C*^*C1=CC=C(*)C(*)=C1^*C1=CC=CC=C1&*NS(*)(=O)=O&&&*C*^*O*^*C(*)C&*C(*)(F)F&*C&*F&&&&&
*C&*C1=CC=C2C=C(*)[NH]C2=C1&*C1=NC2=CC=CC=C2N2C(*)=NN=C12&*C1=CC=CC=C1&&&
*NC(*)=O&*C*&*C*^*C1=CC=CC=N1^*C(=O)N(*)*&&&*C*&*NC(*)=O^*C1=CC=CC(*)=C1^*C1CCCC1&*F&&&&&
*C&*C1=CC=C(*)N=C1&*N*&*C1=CC2=C(N=CC(*)=C2*)[NH]1&*C#N&&*C1=CC=CC(*)=C1^*O*&*C*&*C*&*N1CCN(*)CC1&*C&&&
*C&*C1=CC=CN=C1*&*C*&*C1CC3=CC=CC=C3N1OS(*)(=O)=O&*C1=CC=CC=C1&&&
*NC(*)=O&*C*&*C*^*C1=CC=C(*)C=C1^*C*&*NS(*)(=O)=O&*C*&*C*&*NS(*)(=O)=O&*C1=CC=CC=C1&*C1=CC=C(*)C(*)=C1&&&*O&&*C(=O)O&&
*C&*C1=NOC(*)=C1&*C*&*C1CCCN1*&*NC(*)=O&*C*&*C*&*O*&*C1=CC=CC(*)=C1&*F&&&
*O&*C1=CC=CC(*)=C1&*C1=NC(*)=C2C=CC=CC2=N1&*N1CCN(*)CC1&*C*&*C*&*N1CCN(*)CC1&*C1=CC=CC(*)=C1*&*Cl&&*Cl&&
*C&*C1=CC=C(*)C=C1&*NS(*)(=O)=O&*C*&*C1=NN2C=CN=C(*)C2=N1&*C1=CC=CC=C1&&&
*C&*O*&*C1=CC=C(*)C(*)=C1&*C=C*&*C(=O)O^*OS(*)(=O)=O&&*C1=CC=C(*)C=C1&*Br&&&
*C&*C*&*C*&*NC(*)=O&*C1=C(*)C2=C(*)C=CC=C2O1&*O*&*C^*O*&&*C&&&
*C&*C1=NC(*)=C(*)O1&*C1=CC=CC=C1&&*C*^*O*&*C1=CC=C(*)C=C1&*C*&*C1OC(=O)NC1=O&&&
*C&*O*&*C1=CC2=C(N=C3C=CC=CN3C2=O)N(*)C1=O&*C1=CC=CC=C1&&&
*C1=CC(=O)C(*)=CO1&*C*&*O^*O*&&*C*&*C1=CC=CC=C1*&*F&&&
*C#N&*C(*)*&*C1=CC=CC=C1&&*C(=O)N1CCN(*)CC1^*C(*)*&*C*&*C1=CC=CC=C1^*N*&&*C1=CC=C2C(*)=CC=NC2=C1&*Cl&&&
*C(=N)N&*C1=CC=C(*)C=C1&*C1=CN=CC(*)=N1&*C1=CC=C(*)N=N1&*C*&*N*&*C*&*C*&*C*&*C*&*O&&&
*C&*C1=CC=C(*)C(*)=C1&*NC(*)=O&*C1=CC=CC(*)=C1^*NC(*)=O^*C(*)(F)F&*C1=CC=CN=C1&*F&&&&&
*C&*S(*)=O&*C1=C(*)N2C(=O)C(*)CN2C1&*C(=O)O&&*NC(*)=O^*C(*)*&*N&&*C*^*C1=CC=CC=C1&&&
*C&*O*&*C1=CC(*)=C(*)C(*)=N1&*C&&*C1=CC=CC=C1&*NC(=O)N*^*C1=CC=C2CCN(*)CCC2=C1&*C&&&
*C&*C1=C(*)N(*)N(*)C1=O&*NC(=O)N(*)*&*C^*C1=CC=CC=C1&*C1=CC=CC=C1*&*C^*F&&&&&
*C(=O)O&*C1=CC=C2C(=O)C(*)=C(*)N(*)C2=C1&*C*&*C1=CC=CC=C1^*Br&&&*C1=CC=CC(*)=C1^*Cl&&&
*C&*O*&*C1=C(*)C=C(*)C(*)=C1&*NC(*)=O&*C1CC1^*O*&&*C^*NC(*)=O&&*C1CCN(*)CC1&*C*&*C1=CC=C(*)C(*)=C1&*Cl&&*Cl&&
*C(=O)NC(=N)N&*C*&*C1=CC=C2SC(*)=NC2=C1&*Cl&&&
*C&*C1=CN2C3=C(C(*)=CC=C3)C(*)=C2C=C1&*C(*)=O&*C1=CC=CC(*)=C1^*C(=O)O^*[N+](=O)[O-]&&&&&
*C&*NC(*)=O&*C(*)*&*C*&*C1=CC=C(*)C(*)=C1^*C(=O)N1CCN(*)CC1^*Cl&*C1=CC=CC=C1&&*Cl&&&&
*C&*O*&*C1=CC=CC=C1*&*NS(*)(=O)=O&*C1=CSC(*)=C1*&*C1=CC=C(*)C=C1&*Cl^*C(=O)N1CCCCC1&&&&
*C&*C(*)*&*C*&*NC(=O)O*^*O*^*C*&*C1=CC=C(*)C=C1&*C1=CC=CC=C1&*[N+](=O)[O-]&&&&&
*C&*C=NNC(=O)O*&*C1=CN(*)N=C1*&*C1=CC=CC=C1&&*C1=CC=CC=C1&&
*NS(*)(=O)=O&*C*&*C1CCCO1^*C1=CC=C(*)C=C1&&*F&&&
*C&*C1=CC=CC(*)=C1&*NC(*)=O&*C*&*N1CCN(*)CC1&*C1=CC=CC=C1&&&
*C&*C(=O)N1CCCC1*&*C1=CC=C(*)C=C1&*C1=CN=C2[NH]C=C(*)C2=C1&*C1=CC=CC(*)=C1&*NC(=O)N*&*C1CC1&&&
*C&*O*&*C1=CC=CC(*)=C1&*C(*)*&*O&&*C*^*N*&*C(*)(*)C&*C&&*C*^*C1=CC(*)=CC(*)=C1&*O*&*C^*O*&&*C&&&
*C&*C(=O)N1CC(*)CN(C(*)=O)CC1*&*F&&*C&*C12CC3CC(CC(C3)C1)C2&&
*C&*C1=CC=CC(*)=C1*&*C&&*NC(*)=O^*C(*)*&*C1=CC=CC=C1*&*O^*C1=CC(*)=C2C=CC=NC2=C1*&&*Br&&*O&&
*C&*C1=CC=C2N=C(Cl)N=C(N3CCN(*)CC3)C2=C1&*Cl&&&
*C&*C*&*C1CCC(*)(*)CC1&*C*&*N^*C*&&*OC(*)=O&*C(*)*&*N&&*C*^*C*&*C1=CC=CC(*)=C1&*O*&*C&&&
*C=C&*C1CC1(*)*&*NC(*)=O&*C1NC(=O)OCCCCC2=CC=CC3=C2CN(C3)C(=O)OC2CC(*)N(C2)C(=O)ON2CC(*)N(C2)C1=O)CC2^*C(=O)NS(*)(=O)=O^*
*C&*C(*)*&*C1=CC=CC=N1&&*NC(=O)N(*)*^*C*&*C*^*C*^*C*&*C1=NN(*)C(*)=C1*&*N1C=CN=C1&*C&&&&*C&*C&&
*F&*C(*)(F)F&*C1=CC=C(*)C=C1&*N*&*C1=C2C=CC=CC2=NC2=C1N=CN2*&*C*&*C*&*C1=CC=CC=C1&&&
*C(=O)O&*C*&*C*&*C1=C(*)C2=CC=CC=C2[NH]1&*C(=O)O&&&
*C&*C(*)C&*C*&*C(*)*&*NC(*)=O&*C(*)*^*NC(*)=O^*C*&*C(*)*&*C(*)C^*NC(*)=O^*C*&*C&*C(*)*&*C1=C[NH]C2=CC=CC=C12^*C(N)=O&&*C*&&&
*C&*C1=NC(*)=NC=C1&*C1CCCN(*)C1&*C*&*C1=NOC(*)=N1&*C1=CC=CN=C1&&&
*C&*C(*)C&*NC(=S)N*&*C1=CC(*)=C(*)C(*)=C1&*Cl&&*N1CCOCC1&*Cl&&
*C&*S*&*C1=CC=C(*)C=C1&*NC1=NC=CC(*)=N1&*C1=CC=C(*)C=C1&*Br&&&
*C&*C(*)C&*C*&*C1CCN(*)CC1&*C1=CC=C2N=C3[NH]C(=O)[NH]C3=CC2=C1&&&
*C&*C*&*OC(*)=O&*C1=C(*)C2NC3=CC=CC=C3C23CC(*)N(S(*)(=O)=O)C3=N1&*OC(*)=O&*C^*C&&&*C1=CC=C(*)C=C1^*C(*)(C)C&*C&&&
*C1C2C(*)(*)C=CC(=O)C23COC3(*)C2CCC34CC(=C)C(CCC23)C4C1*&*C&&*O&*C&*C(=O)O&*O&&
*C&*C(=O)N1CC(*)CC(C)C1&*C1=CC=CC=C1*&*NC(*)=O&*C1CCC(*)CC1&*C&&&
*NC(N)=O&*C1=CC=CC2=CC=CN=C12&&&
*C&*OC1=NN(*)C(=O)O1&*C*&*C1=CC=CC=C1&&&
*C&*O*&*C1=CC=CC=C1*&*O*&*C1CCN(*)CC1&*C*&*C1COC(*)(C2=CC=CC=C2)O1&*C1=CC=CC=C1&&&
*C&*O*&*C1=CC=CC=C1*&*C1=C2C(=NN1*)C(=O)N(*)C2*&*C(*)C&*C^*C1=CC=C(*)C=C1&&*Cl^*C1=CC=C(*)C(*)=C1&&*F&&*C&&
*C(=O)NO&*C1=NC(*)CO1&*C1=CC=CC=C1&&&
*C&*C*&*C*&*C1=NC2=C([NH]1)N(*)C(=O)N(*)C2=O&*C1=CC=C(*)C=C1&*C1=N[NH]N=N1^*C*&&*C*&*C&&&
*C1CC(=C)C(*)C2(*)CCCC(*)(C)C12&*O&&*C&*C&*C*^*C1=CC=C2C=CC(*)=C(*)C2=C1&*O&&*O&&
*C=C&*C*&*NC(*)=O&*C(*)(*)C&*C&&*C(*)*^*O&&*C*^*C&&&
*C&*C1=C(*)C2=CC=CC(*)=C2O1&*C(=O)N(*)*&*C^*Cl&*C*&&*C1=CC=CC=N1&&&
*C&*C*&*C*&*NC(=O)N*&*C1=CC=C(*)C=C1&*C1=CC=C(*)C(*)=C1&*C1=CN=C(N2CCOCC2*)N=C1*&*C*^*C^*N(CCC)CC^*C1=CC=CC=C1&&&&&&
*C(*)=O&*C1=CC=CC=C1&&*C1=CC=CN1*^*C1=C(*)C(*)=CC=C1&*Cl&&*Cl&&
*C&*N(*)C&*C*&*C*&*NC(=O)NC1=NN=C(*)S1&*C*&*C1=CC=CC(*)=C1&*Br&&&
*C&*C1=CC=C(*)C(*)=C1&*S*&*C*^*S(=O)(=O)N1CCOCC1^*C(=O)NN1C(=O)C2=CC=CC=C2C1=O&&&&&
*NC(*)=O&*C*&*N1CCN(S(*)(=O)=O)CC1=O^*C1=CC=C(*)C(*)=C1^*C1=CC=C2C=C(*)SC2=C1&*F&*Cl&&*F&&&&
*C&*C(*)C&*NC(=O)N1CCC2=C(CC1)N=CN=C2*&*C1=CC=CC(*)=C1&*F&&&
*C&*C*&*C1=CC=CC(*)=C1*&*C*&*C^*NC(*)=O&&*C1=NOC2=NC3=C(C=C12)CCCC3&&&
*C&*O*&*C*&*C*&*C1CCN(*)C2=C1C=NN2*&*O*&*C^*C*&&*C1=CSC(*)=N1&*C&&&
*C#N&*C1=CC=C(*)C=C1&*C1=NOC(*)=N1&*C*&*C*&*C*&*NC(*)=O&*C*&*C1=CC=CO1&&&
*C&*C*&*N(*)CC&*C1=CC=C(*)C=C1&*C=C*&*C1=C(*)N2C=C(*)N(*)C2=N1&*C(=O)N(*)CC&*C*^*C^*C&&*C*&&*C&&&
*C&*C1=CC2=C(N=C3C(*)=CC=CN3C2=O)[NH]1&*NC(*)=O&*C*&*C*&*N1CCOCC1&&&
*C#N&*C=C(*)*&*C(=O)O&&*C1=CN(*)N=C1*^*C1=CC=CC=C1&&*C1=CC=C(*)C=C1^*Cl&&&
*F&*C1=CC=C(*)C=C1&*C1CC2CCC(C1*)N2*&*C1=CC=CC=C1&&*C*^*C*&*O*&*C(*)C1=CC=CC=C1&*C1=CC=CC=C1&&&
*C1COC(N)=N1&*C1=CC=C(*)C(*)=C1&*Cl&&*O*^*C*&*C1=CC=C(*)C=C1&*O*&*C(*)(F)F&*F&&&
*C(=O)N1C=CC2=CC=CC=C21&*C1=CC=CC2=CC=CC=C12&&&
*NC(*)=O&*C1=CC=C(*)C=C1&*S(=O)(=O)N1CCOCC1^*C(*)Cl&&*Cl&&&
*N1C=NC2=C1N=CN=C2N&*C1CC(*)C(*)O1&*C*&*C*^*O^*C*&&&*P(=O)(O)O&&&
*C&*C*&*C*&*C*&*C*&*C*&*C*&*C*&*C1=CC=C(*)C=C1&*C(*)=O&*C1CC1*&*C(=O)O&&&
*C&*O*&*C1=CC(*)=C(*)C(*)=C1&*C1=N[NH]C(*)=C1&*NC(*)=O^*O*^*C*&*C^*O*^*C*&&&*C&*C(=O)O&&&&&
*C&*OC(*)=O&*C1=CC=C(*)C=C1&*NC1=NC(*)=CS1&*C1=CC=CS1&&&
*C&*C1=CN2C(*)=C(*)SC2=N1&*NC(*)=O&*C*^*C1=CC=C(*)C=C1^*C*&*F&*C*&&&*N1CCOCC1&&&
*C(=O)NC1=NC=CS1&*C*&*SC1=NC2=C([NH]C3=CC=CC=C32)C(=O)N1*&*C1CCCCC1&&&
*C&*C*&*N(CC)S(*)(=O)=O&*C1=CC=C(*)C(*)=C1&*N1CC2CC(C1)C1=CC=CC(=O)N1C2&&*NC(*)=O^*C1=CC=C(*)C(*)=C1&*C#N&&*Cl&&
*C&*C(*)(C)C&*C(*)=O&*C*&*C1=CC=C2[NH]C=C(*)C2=C1&*NS(*)(=O)=O&*C&&&
*C1=C[NH]C=N1&*C1=CN(*)N=C1*&*C1=CC=NC=C1&&*C1=CC2=CC=CC=C2[NH]1&&
*C#N&*C1=CC=C(*)C=C1&*C*&*O*&*C(=O)N1CCC(*)CC1&*C*&*C*&*C1=CC=CC=N1&&&
*NC(*)=O&*C*&*NC(=O)N1CCC2=CC(*)=CC=C21^*C1=CC=C(*)C=C1^*C1CCCNC1&*N1CCOCC1&&&&&
*C&*O*&*NC1=NC(=O)N2CCC3=C(C=C(*)C(*)=C3)C2=C1&*O*&*C^*C1CCC(*)CC1&&*C1=CC=NC(*)=C1&*C(*)(F)F&*F&&&
*C&*C1=CC=C(*)C2=C1C=CO2&*C(*)*&*O&&*C1CN2CCC1CC2&&
*C&*O*&*C1=CC=C(*)C(*)=C1&*C(*)=O&*C=C(*)*^*O*^*C*&*C&*N1C=NC=N1^*C1=CC=C(*)C=C1&&&&*Br&&&
*C&*C1=NOC(*)=C1*&*C1=CC=CC=C1&&*NC(*)=O^*C1=CC=CC=C1&&&
*C&*N*&*C1=CC=C(*)C(*)=C1&*Cl&&*S(=O)(=O)N1CCOCC1&&
*C&*C(*)C&*C*&*C1NC(=O)C(*)N(*)C(=O)C(*)OC(=O)C(*)N(*)C(=O)C(*)N(*)C(=O)C(*)N(*)C1=O&*C*&*C*^*C^*C(*)C&&*C^*C&&*C(*)C&&*C
*N&*C(*)*&*C*&*C1=CC(*)=C(*)C(*)=C1^*C(=O)O^*I&&&&*O*^*C1=CC=C(*)C(*)=C1^*I^*O&&&&*C*^*C1=C(*)C(*)=C2C=CC=CC2=C1&*I&&*O&&
*C(=O)N1CCNC2(CCOCC2)C1&*C1=CN=CC(*)=N1&*C1CCCC1&&&
*C&*C*&*C(*)*&*C&&*C(*)*^*NC(*)=O&*C(*)*^*NC(*)=O^*NC(*)=O&*C(*)*&*C(*)*^*C(*)*^*C*&*N&*C&*C(*)C^*C(*)*&*NC(*)=O&*C*^*C&*
*C&*C1=CC=C(*)C=C1&*C(*)*&*NC(*)=O&*C(*)C^*C(=O)N1CCN(*)CC1^*C&*C1=CC=C2C(=C1)CCC1=CC=CC=C12&&&&&
*C&*C1=CC=CC(*)=C1*&*C&&*NC(*)=O^*C*&*C1=C(*)N(*)N=N1&*NC(*)=O&*C1=CC=CC=C1^*N&&&&
*C&*C1=CC=C(*)C=C1&*S*&*C*&*C*&*C*&*NC(*)=O&*C1=CC=NC=C1&&&
*C&*ON=C(C=NO*)C(=O)O*&*C(*)C&*C^*C&&&&
*C&*O*&*C*&*C*&*O*&*C*&*O*&*C1=CC2=C(C=C1*)C(=O)N1CCCC1C=N2&*O*&*C*&*C*&*C*&*C*&*C*&*C*&*C*&*C*&*O*&*C1=C(*)C2=C[N+]3=C(C=C2
*C&*C(*)C&*NC1=NC2=CC(*)=CC=C2N1*&*O*&*C1=CC=NC(*)=C1^*C1=C(*)C(*)=C(*)C=C1^*C1=CC=C(*)C=C1&*Cl&*C(*)(F)F&&*C(*)(F)F^*F&*F
*C&*C*&*C1=C(*)C(*)=C2C(N(*)CCC)=NN(*)C2=N1&*C1=CC=CC=C1&&*C&*C1=CN=CN=C1&*C&&
*C&*C1=NC2=CC3=C4C=CN(*)C4=CC=C3[NH]C2=C1&*C*&*C*&*N(*)C&*C&&&
*C&*C1CC2CCC(C1*)N2*&*OC(*)=O&*C1=CC=CC=C1^*OC(*)=O&&*C1=CC=CC=C1&&&
*C#C&*C*&*C*&*C*&*C1=CN(*)N=N1&*C1=NCCC2=C1[NH]C1=CC=CC=C21&&&
*NC(*)=O&*C1=CC=C(*)C2=CC=CC=C12&*S(=O)(=O)O^*C(*)*&&*C*&*O^*C*&&*C1=CC=CC=C1&&&
*C&*O*&*C1=CC(*)=C(*)C(*)=C1&*C*&*N*^*O*^*C1CCCCC1&*C^*O*&&&&*C&&&
*C&*NC(=O)C(*)=O&*NC(=O)C1=NC(*)=CC=C1&*C(*)*&*C*&*C(=O)O^*C1=CC=CC=C1*&&*C&&&
*C&*O*&*C1=CC=C(*)C=C1&*C*&*C*&*NC(*)=O&*C(*)*&*C*&*C1=CC=C(*)C=C1^*NC(=O)O*^*O*&*C*&*C*&*C1=CC=CC=C1&*C1=CC=CC=C1&&&&&
*C&*C1=CC(N2C=CC3=CC=CC=C32)=NC(*)=N1&*N1C=CN=C1&&&
*C&*O*&*C1=CC2=CC(C3=NC=CC4=C3[NH]C3=CC=C(C=C3)O4)=NC(*)=C2C=C1*&*C1CCN(*)C1&*N(*)C^*O*^*C&*C&&&&&
*C&*O*&*C1=CC(*)=C(*)C(*)=C1&*C1C2=CC3=C(C=C2C(*)C2C(=O)OCC12)OCO3&*N*^*O*^*C1=CC=CC=C1&*C^*O*&&&&*C&&&
*N1CCC2(CC1)C(=O)N(*)C(=O)N2*&*C*&*C1=CC=C(*)C=C1^*C1=CC=CC=C1^*C1=CC=C(*)C=C1&&*C*^*F&*C*&&&*C(*)(F)F&*F&&&
*C&*O*&*C1=CC=CC(*)=C1&*C1=NOC(*)=N1&*C1=CC=CC=N1&&&
*C&*C1=NN(*)C(*)=C1*&*C*&*C(=O)N1CCN(*)CC1^*C^*C*&&*Cl^*O*&&&*C1=CC=CC2=CC=CC=C12&&&
*NC(*)=O&*C*&*C1=NOC(*)=N1^*C1=CC=C(*)N=C1^*C1=CC=CC(*)=C1&*O*&*Cl&*C(*)(F)F&&&*F&&&
*C&*C1=CC2=C(*)C=CN=C2[NH]1&*C=C*&*C1=CC=C(*)C=C1&*C(=O)O&&&
*C&*C1=CC(=O)C(*)C(*)(*)C1=O&*C&&*C1CC(*)C(*)C(*)C1^*C^*C(*)(*)C&*O^*C&&*C&*O*&&*C1CCCCC1&&&
*C&*C1=CC=C(*)C=C1&*S*&*C*&*C(=O)N1CCOCC1&&&
*C&*O*&*C1=CC=C(*)C=C1&*C1=NC(*)C(*)O1&*C*&*C1=C(*)C=C(*)C(*)=C1^*C1=CC=C(*)C=C1^*O*&*O*&*C^*O*^*C&&&*C^*C*&&&&*O&&&
*C&*OC(*)=O&*C1=CC=CC=C1*&*C(*)*&*C&&*NC(*)=O^*C1=CC=C(*)C(*)=C1&*S(N)(=O)=O&&*Cl&&
*C&*C*&*C*&*C(*)*&*C*&*O*^*N*^*C1=CC=CC=C1&*C*&&&*C(*)*&*O&&*C1=CC=CC(*)=C1^*O&&&
*C&*C(=O)N1CCN(C2=NC3=C(C(*)=CC=C3)S2)CC1&*C1=COCCO1&&&
*Cl&*C1=CC=C(*)C(*)=C1&*O*&*C*^*Cl^*C1=CC=NC(*)=C1&&&*N*&*C*&*C1=CC=CC=C1&&&
*C&*C*&*C1=CC=C(*)C=C1&*C=C(*)*&*C&&*C1=NOC(*)=N1^*C=C*&*C1=CC=C(*)C(*)=C1&*O*&*C^*O*&&*C&&&
*C&*C*&*C*&*C*&*C*&*C(=O)N(*)CCCCC&*C1=CC=C2C(=C1)SCC(=O)N2*&*C*&*C1=CC=C(*)C=C1&*C1=CC=CC=C1*&*C1=N[NH]N=N1&&&
*[N+](=O)[O-]&*C1=CC=C(*)C=C1&*C(*)*&*O&&*C*^*N1CCCCC1&&&
*NC(=O)N*&*C1=CC=C(*)C=C1&*C1=CCN(*)CC1^*C1=CC=CC=C1*^*C*&*Cl&*C1=CC=CC=C1&&&&&
*C&*C1=C(*)C=C(*)C(*)=C1&*C1CCC1&&*C1=N[NH]C(*)=C1^*C1=NOC(*)=N1^*C(=O)NC1=NC2=C(CC(*)CC2)S1^*C1=CC=CC=C1&*N1CCOCC1&&&&&
*C(*)=O&*C1=CC=C(*)C=C1&*O*^*C1=CN(*)C2=CC=CC=C12^*C*&*C*&*C1=CC=C2C=CC=CC2=N1&*C1=CC=CC=C1&&&&&
*C=NNC(*)=O&*C1=CC2=CC=CC=C2OC1=O&&*C1=CC=C(*)C(*)=C1^*O&&*O&&
*C&*N(*)C&*C*&*C1=CC=C(*)C(*)=C1&*C(*)(F)F&*F^*C1=CC=CC(*)=C1&&*OC(=O)NC(*)=O&*C1=C(*)C(*)=CC=C1&*F&&*F&&
*C&*C1=NNC(=O)CC1*&*C1=CC=C(*)C=C1&*N*&*C*&*C1=CC=NC(*)=C1&*N1CCOCC1&&&
*NC(=O)N*&*C1=CC=CS1&&*C1=CC=CN=C1&&
*C&*C*&*C*&*C1=C(*)C2=CC=CC=C2N(*)C1=O&*NC(*)=O&*C*^*O^*C1C2=CC=CC=C2C=CC2=CC=CC=C21&&&&&
*C&*O*&*N(*)C1=NC2=CC=C(*)C=C2S1&*C*&*C*^*C*^*C1=CC=CC=C1&*C1=CC=C2N=C(*)C=CC2=C1&&&*O*&*C(*)(F)F&*F&&&
*C&*C1=CC=C(*)C(*)=C1&*O&&*NC1=NC(N2CCOCC2)=NC(*)=C1^*C1CCN(*)C1&*C*&*C1=CC=CC2=CC=CC=C12&&&
*C&*O*&*C1=CC=C2C=CC=CC2=C1*&*C*&*C*&*NC(*)=O&*C*&*C1=C(*)C(*)=C2C(=O)N(*)SC2=N1&*C&&*C&*C&&
*C&*C*&*C1=NC=NN1*&*C1CCCN(*)C1&*C*&*C*&*O*&*C*&*C1=NOC(*)=C1*&*C&&*C&&
*C=C1SC(=S)N(*)C1=O&*C1=CC=CC(*)=C1&*Br^*C*&&*C1=CC=C(*)C=C1&*F&&&
*C&*C1=NN(*)C=C1&*C*&*C(=O)N1CCC(*)C(*)C1&*C1(*)CCCC1&*C*^*O^*N1C=CC=N1&&&&&
*C&*C*&*OC(*)=O&*C1=CN(S(*)(=O)=O)C2=CC=CC=C12&*C1=CC=C(*)C=C1&*Cl&&&
*C&*C(*)*&*NC(*)=O&*C1(*)CCNCC1^*C1=CC=C(*)C=C1^*C1=CSC=N1&*Cl&&&&&
*C&*C*&*C*&*C*&*C1=C(*)C2=CC=CC=C2O1&*C(*)(*)C1=CC=CC=C1&*S*&*C*^*C1=CC=CC=C1^*C*&&&*C*&*N&&&
*C&*OC(*)=O&*C(*)*&*C&&*C1=CC=C(*)C=C1^*O*&*C1CCN(*)CC1&*C1=CC=CC(*)=N1&*C&&&
*C&*C(*)C&*C*&*C(*)*&*NC(*)=O&*C(*)*^*NC(*)=O^*C*&*C1=CC=CC=C1&*O^*C*&&&&*C1=CC=CC=C1&&&
*C&*C*&*C*&*C*&*N(*)CCCC&*C*&*C(*)*&*O&&*C1=CC(*)=NC(*)=C1^*C1=CC=C(*)C=C1&*C(*)(F)F^*C1=CC=C(*)C=C1^*F&*C&&&&&
*C&*C1=CC(*)=C(*)C(*)=C1&*C&&*C1C2C=CCCC2(*)C(=O)N1*^*C^*C&*C*&&*C1=CC=C(*)C=C1&*C1=CC=CN=C1&&&
*C&*O*&*C1=CC=C(*)C=C1&*C1=CN2C(*)=CN=C2C(*)=C1&*NC=O&&*C1=CC=CC=C1*^*O*&*C&&&
*C&*C1=CC(C(N)=O)=NN1*&*C1=CC=C2C(=C1)CCC2*&*N&&&
*C&*C*&*OC(*)=O&*C(*)*&*C*&*C*^*NC(*)=O^*S*&*C1=CC=C(*)C=C1&*C&*S(=O)(=O)N1CCOCC1&&&&&
*C&*C1=CC=C(*)N=C1&*C(*)*&*C*&*NC(*)=O^*C1CCCC1^*C*&&&*C1=CC(*)=C2OCCN(*)C2=C1&*F&&*Cl&&
*C&*OC(*)=O&*C1CC2(*)CCCCC=C2N(*)C1=O&*C*&*C*^*C*^*C1=CC=C(*)C(*)=C1&*NC(*)=O&*O*&*C*&*C^*O*^*C*&&&*C&*C*&&&*C*&*C(*)=O&*
*C&*N*&*C1CN(*)NC1=O&*C1=CC=CC(*)=C1&*Cl&&&
*C&*C(=O)N(*)C&*C1=CC=C(*)C=C1&*C*&*C(*)*&*NC(*)=O&*OC(=O)N1CCCC1*^*C(=O)O^*C*&&&*C1=CC=CC=C1&&&
*C&*C*&*N=C(*)N*&*C*&*C1CC1^*C1=C(*)N(*)N(*)C1=O&&*C&&*C&*C1=CC=CC=C1&&
*C&*O*&*C1=CC2=C(C(=O)C(*)C(*)C2)C(*)=C1*&*O&&*O&*C&*C1=C(*)C=C(*)C(*)=C1^*O*&*C^*O*&&*C^*O*&&*C&&&
*NC(*)=O&*C*&*C1CN(*)C(=O)O1^*C1=CC=C(*)[NH]1^*C1=CC=C(*)C=C1&*C1=CC=C(*)S1&*C1=NC=C[NH]1&*Cl&&&&&
*C&*O*&*C1=CC=C(*)C=C1&*C1=NOC(*)C1&*C*&*N1CCN(*)CC1&*C1=CC=CC(*)=C1&*Cl&&&
*O&*C*&*C*&*N(*)CCO&*C1=CC=C(*)C=C1&*C=C*&*C1=NC2=CC=CN=C2N1*&*C*&*C*&*O&&&
*C&*NC(*)=O&*C1=CC=C(*)C=C1&*C(=N)N&&&
*C&*O*&*C1=CC2=C(*)C(*)=C3C=C4OCOC4=CC3=C2C(*)=C1&*O*&*C^*OC(*)=O&&*C1=CN=C2C=CC=CC2=C1*^*OC(*)=O^*C&*C&&&&&
*C(=O)C1=N[NH]C(*)=C1&*C1=CC=CC(*)=C1&*F^*C(*)(Cl)Cl&&*Cl&&&
*C&*C(=O)N(*)C&*C(*)(*)C&*C&&*C1=CC=C2C(=C1)C(*)=C(*)N2*^*C1=CC=CC=C1&&*C1=CC=C(*)C=C1^*Cl^*C&&&&
*NC(=O)NC(*)=O&*C*&*S*^*C1CCCCC1^*C1=CC=C(*)C=C1&&&*F&&&
*C(=O)O&*C*&*C1N2C3=CC=CC=C3NS(=O)(=O)CC2(*)C(=O)C1(*)*&*O&&*C1=CC=C(*)C=C1^*F^*C(*)=O&&*C1=CC=CC=C1&&&
*C&*C*&*C(*)*&*O&&*C*^*C*&*C(=O)NN=C(*)*&*C&&*C*^*N*&*C1=CC=CC=C1*&*F&&&
*C&*OC(*)=O&*C1=C2C(*)C(=O)C3(*)C(*)CC4OCC4(*)C3C(*)C(*)(CC1*)C2(*)C&*C&&*O&*OC(*)=O^*C1CCCCC1^*O&&&*OC(*)=O^*C(*)*^*O^*O
*C&*C(=O)N(*)C&*C*&*C*&*C(=O)N1CCCC(*)C1&*C*&*C1=CC=CC=C1*&*F&&&
*C&*O*&*C1=CC=C(*)C(*)=C1&*C=C*&*C1OC(*)C(*)C(*)C1*^*O^*O*&&&*C1=CC(*)=C2C(=O)C(*)=C(*)OC2=C1^*C*^*C1=CC=C(*)C(*)=C1&*O^*
*C&*C*&*C1=NC=NC(*)=C1*&*C1=CC=C2OC(*)=CC2=C1&*C^*C#C*&&*C1=CC=C(*)N=C1&*N&&&
*C(*)=O&*C1=CC=C(*)C=C1&*Cl^*C1=CC(=O)C2=CC=CC(*)=C2[NH]1&&*O&&&
*[N+]#[C-]&*C1=C(*)C(*)=C(*)C=C1&*F&&*C(=O)N1CCN2CC(*)OCC2C1^*C1CCC2=CC(N3C=NN=N3)=NC=C21^*Cl&&&&
*C(=O)NO&*C1CC2=CC=CC=C2CN1S(*)(=O)=O&*C1=CC=CC(*)=C1&*C(*)(F)F&*F&&&
*C&*O*&*C1=CC=C(*)C(*)=C1&*S*&*C^*C(=O)N(*)*&&*C&&*C*^*NC(*)=O&*C1=CC=C(*)C(*)=C1&*Cl&&*Cl&&
*NC(*)=O&*C*&*C1=CC=C(*)C=C1^*C*^*NC(*)=O&*C1CC1&*C1=CC=C(*)C(*)=C1&&&*F&&*F&&
*C&*C*&*C(*)*&*C&&*C1=CC=C(*)C=C1^*NS(*)(=O)=O&*C1=CC=C(*)C=C1&*N1CCNC1=O&&&
*NC(*)=O&*C1CCN(*)CC1&*C*^*C1=CC=CC=C1^*C1=CSC=C1&&&&&
*Br&*C1=CC=CC(*)=C1&*C1=NOC(*)=N1&*C1=CC=C(*)C=C1&*O*&*C*&*C1CCCC1&&&
*C&*C*&*C*&*C*&*C*&*C*&*C*&*C*&*C*&*C*&*C*&*C*&*C*&*S*&*C*&*C1=CN(*)C(=O)[NH]C1=O&*C1CCC(*)O1&*C*&*O&&&
*C&*C1=CC=CC(*)=C1&*C*&*C*&*N1C(=O)C2=C(C=NN2*)N(*)C1=O&*C&&*C*^*C1=CC=CC=N1&&&
*C&*NC(=S)N*&*C1=CN=C(C#N)C(*)=C1&*Cl&&&
*OC(*)=O&*C*&*C*^*C1CC2(*)CC(*)C1C(C1=CC=CC=C1)C2^*C*&*N1CCCC1&*N1CCOCC1&&*C1=CC=CC=C1&&&&
*C&*O*&*C1=CC=C(*)C=C1&*C*&*N1CCCC(*)(*)C1&*C(=O)O&&*C*^*C1=CC=C2C=CC=CC2=C1&&&
*C&*O*&*C1=CC=C(*)C(*)=C1&*C1=C2C(*)=NN(*)C2=NC=N1&*C1=CC=C(*)O1^*NC(*)=O^*C1=CC=C(*)C=C1^*N^*C1=CC=CN=C1&*C(*)C&&&&&*C&&
*C&*NS(*)(=O)=O&*C(=O)N1CC(*)C2OCCCC21&*C*&*C*&*C1CC1&&&
*C&*O*&*C1=CC=C(*)C(*)=C1&*C(*)=O&*C*^*O*^*N1C(=O)C2CCCCC2C1=O&*C&&&&&
*C&*C1=CC(*)=CC(*)=C1&*C&&*C(*)=O^*C*&*SC1=NC(=O)C=C(*)[NH]1&*C*&*C1=CC=CC=C1&&&
*C&*C*&*C*&*C(*)(*)*&*C&&*C*^*C*^*NC(*)=O^*C1=CC=CC=C1&*C*&&&*C(*)(F)F&*F&&&
*O&*C1=CC=C(*)C=C1&*C1=CC=CC2=C1CC1=C2N=C2C=CC(*)=CC2=C1*&*Cl&&*Cl&&
*NC(*)=O&*C*&*C*^*C1=C(*)C(*)=CC=C1^*N1CCOCC1&*F&&&&*NS(*)(=O)=O^*C1=CC=C(*)C(*)=C1&*F&&*F&&
*NP(=O)(O)OP(=O)(O)OP(=O)(O)O*&*C*&*C1OC(*)C(*)C1*^*C*^*N1C=CC(=O)[NH]C1=O&*C1OC(*)C(*)C1*&&*O^*N1C=NC2=C1[NH]C=NC2=O&&*O&*O&&&
*C&*C(*)C&*C*&*C(*)*&*N&&*C(=O)N1CC(*)C(C(=O)NCC2=CC=CC=C2)C1^*NC(*)=O&*C*&*C*&*C1=CC=CC=C1&&&
*C&*C1=CC2=C(C(=O)N(*)C(=O)N2*)N1*&*C=C*&*C(=O)N1CCOCC1^*C*&&*C1=CC=C(*)C=C1^*C^*F&&&&&
*C&*C1CCN(*)CC1&*C*&*C(=O)N1CC(*)C(*)C1&*C1=CC=C(*)C(*)=C1&*N1N=CC=N1^*C(*)*&*Cl^*O&&&&*C1CCC(*)(F)C1^*F&&&
*C&*P(*)(=O)O&*C1=CC=CC(*)=C1&*N*&*C1=CC2=NC3=CC(*)=CC=C3C(*)=C2C=C1&*Cl&&*Cl&&
*C1=CC=C2C(=C1)C(=NO)C(=O)N2*&*C*&*C1=CC=C(*)C(*)=C1^*C(*)(F)F^*F&*F&&*F&&&&
*C&*NC(*)=S&*C1CCC(=O)C2=C1N=C[NH]2&&&
*C=C&*C*&*C1=C2C=CC=CC2=CC2=C1C(*)N1CCN(*)CC1C2&*C1=CC=CC=C1*&*O*^*C*^*C&*C=C&&&&&
*C&*O*&*OC1=NC(NC(=O)NS(=O)(=O)C2=NC=CC=C2*)=NC(*)=C1&*C&&*C1=C(*)SC=C1^*C*&*C(*)C&*C&&&
*N1C(=O)C2=C(C3=CC=CC=C3[NH]2)N(*)C1=O&*C*&*C1CCCO1^*C*&&*C1=CC=CC=C1*&*F&&&
*C&*C(*)=O&*C1=CC2=C(C=C1*)OC(*)(C)C=C2&*NC(=S)N*&*C1=CC=C(*)C=C1^*C^*F&&&&&
*NC(*)=O&*C*&*O*^*C*^*C*&*C*&*C1=CC=CC=C1*&*C*&*C(*)(F)F&*C*&*F&*C*&&&*C*&*NC(=O)N1CCOCC1&&&
*C(=O)O&*C(*)*&*C*&*C1=CC=C(*)C=C1^*O*^*O&*C1CCCCOC1&&&&&
*C&*C(*)(C)C&*C1=NOC(*)=C1&*C*&*N(*)*&*C*&*C1=CC=C2OCOC2=C1^*C*&&*C1=CC=CS1&&&
*C&*C(*)(C)C&*N*&*C1COC2=CC=CC=C2SC1*&*C1=CC=C(*)C(*)=C1&*Cl&&*Cl&&
*C&*C1=CC=C(*)C=C1&*C*&*C1=NC(=O)C2=CC=CC=C2[NH]1&&&
*C(=O)O&*C1=CN=C2C(*)=C(*)SC2=C1&*C1=CSC=C1&&*N*^*C1=CC=C(*)C=C1&*C(=O)O&&&
*C&*C(*)C&*C1=CC=C(*)C=C1&*C1=CC=C2C(=C1)CC1(CCN(*)CC1)C1=NC=CN21&*C&&&
*C&*C(*)=O&*C1=CC=C(*)C=C1&*NC(*)=O&*C1=C(*)C2=CC=CC=C2O1&*C(=O)O&&&
O=C1C2=CC=CC=C2C2=NC3=C([NH]C=C12)C1=C(C=C2C=CC=CC2=N1)CCC3&&&
*C&*O*&*C1=CC=C(*)C(*)=C1&*C&&*N(*)S(*)(=O)=O^*C*&*NC(*)=O^*C1=CC=CC=C1^*C1=CC=CC=C1*&&&*F&&&
*C&*OC(*)=O&*C1=CC=CC(*)=C1&*NC(*)=O&*C*&*OC(*)=O&*C*&*C*&*C(*)=O&*C1=CC=CS1&&&
*C&*O*&*C1=C(*)C2=C(C(*)=C1)C(*)CC2&*O&&*O*^*C^*O*&&*C1OC(*)C(*)C(*)C1*&*C*&*O^*O&&&*O&*O&&
*C&*C1CCC2C(*)C(=O)OC3OC4(*)CCC1C32OO4&*C*&*C*^*C^*OC(*)=O&&&*C*&*NC(*)=O&*C1=CC=C(*)C=C1&*N(*)CCCl&*C*&*C*&*Cl&&&
*C(=O)O&*C(*)*&*C*&*C1=CC=CC=C1*^*O*^*N*&*C1=CC=CC=C1&*C1=C(*)C(*)=CN=C1&&&*Cl&&*Cl&&
*C&*O*&*C1=CC=C(*)C=C1&*C*&*C*&*C(=O)N1CCCN(*)CC1&*C*&*C1=CC=CC(*)=C1&*O*&*C&&&
*C&*C(*)(*)C&*O&&*C1CCC(*)CC1^*NC1=NC=CC(*)=N1&*C1=NN2N=CC=C2C(*)=C1&*C1=CC=NN=C1&&&
*C&*OC(=O)C1=NN(*)C2=C1CC1=CC(*)=CC=C12&*C1=CC=C(*)C=C1&*C^*C1=CC=C(*)C=C1&&*F&&&
*C&*C(C)C&&&
*C&*C*&*N(*)CC&*C1=CC=C(*)C=C1&*C=C1SC(N)=NC1=O&&&
*Br&*C1=CC=C(*)C=C1&*C*&*SC1=NN=C(*)O1&*C1=CC=C2OCCOC2=C1&&&
*C&*C1CC2CSC(C1)N2*&*NC(=O)N*&*C1=CC=C(*)C=C1&*NS(*)(=O)=O&*C(*)(F)F&*F&&&
*N&*C*&*C1OC(*)C(*)C(*)C1*&*O*&*C1OC(*)C(*)C1*^*N^*C*&&*O^*O^*O*&*O&&*C1CC(*)C(*)C(*)C1*^*O*&&*O&*C*&&*N^*NC(*)=O&&*N^*C(
*C&*NC(=O)C1=NN2C(=C1)NC(*)CC2*&*C(*)(F)F&*F^*C1CCCN(*)C1&&*C&&&
*C(=O)O&*C*&*N(*)S(*)(=O)=O&*C*&*C*^*C1=CC=C(*)C=C1^*C(=O)NC1=NC=CS1&*F&&&&&
*C(=O)O&*C1C2CCC(O2)C1*&*C(=O)N1CCN(*)CC1&*C1=CC(Cl)=NC(*)=N1&*C1=CC=CC2=CC=CC=C12&&&
*C&*N*&*C1=CC(*)=NC=N1&*C1=C[NH]C(*)=C1&*NC(*)=O&*C*&*C1=CC=C(*)C(*)=C1&*F&&*F&&
*C&*NC(*)=O&*C(*)*&*C*&*C1=CC=C(*)C=C1^*NC(*)=O^*OP(=O)(O)O&*C(*)*&&&*C*&*O^*C(=O)N1CCCC1*&&*C(N)=O&&&
*C&*OC(*)=O&*C1=CC=C(*)C=C1&*NC(=S)N*&*C1=CC=C2OCCOC2=C1&&&
*C&*C1=CC=C(*)C=C1&*NC(*)=O&*C(*)*&*C*&*C1=CC=C(*)C=C1^*C(=O)O^*NC(*)=O&&&*C1=C(*)C(*)=C(*)C(*)=C1*&*Cl&&*Cl&*Cl&*Cl&*O&&
*C1CCN(*)C1=O&*NS(*)(=O)=O&*C1=CC=C(*)S1^*C*^*C*&*C1=CC2=CN=CC=C2[NH]1&*C1CC1&&&&&
*C&*O*&*C1=CC=C(*)C(*)=C1&*O*&*C^*N(*)S(*)(=O)=O&&*C*&*NC(*)=O^*C^*C1=CC=CC=C1*&&&*C*&*C1CCCO1&&&
*C(=N)N&*C1=CC=C2OC(*)=CC2=C1&*C(=O)N1CCC2=C(C1)[NH]C1=CC=CC=C21&&&
*C&*C1=CC2=C(*)C3=C(CC(*)(C)CC3=O)N=C2C=C1&*O&&*O&&
*C&*C=C(*)C&*C*&*C1CN2C(=O)[NH]C3=C2C(=CC=C3)CN1*&*C&&&
*C&*C=C1SN=C(*)N1*&*C1=CC=CO1&&*C12CC3CC(CC(C3)C1)C2&&
*C&*O*&*C1=CC=CC(*)=C1*&*C(=O)N(*)*&*C*^*O*^*NC(*)=O^*C(*)(C)C^*C&*C1=CC=CS1&*C&&&&&&&
*C&*O*&*C1=CC(*)=C(*)C(*)=C1&*C1C2=CC3=C(C=C2C(*)C2C(=O)OCC12)OCO3&*NC(=S)N*^*O*^*C1=CC=C(*)C=C1&*C^*O^*Cl&&&&&&&
*C&*NC(*)=O&*C(*)*&*C*&*C1=C[NH]C=N1^*NC(*)=O&&*C(*)*&*C*&*C1=CC=CC=C1^*NC(*)=O&&*C(*)*&*C*&*C*^*NC(*)=O^*C*&*C(*)*&*NC(N)=N
*C&*C(*)(C)C&*OC(*)=O&*C*&*C(*)*&*C*&*C1=CC=CC=C1^*NC(*)=O&&*C1=C(*)C2=CC=CC=C2S1&*Cl&&&
*C&*C(*)C&*C*&*N(*)S(*)(=O)=O&*C*&*C(*)*^*C=C1OC2=CC=C(*)C=C2S1^*O&*NC(*)=O&&*C(*)*^*C*&*C*&*C1=CC=CC=N1&*C1=CC=CC=C1^*NC
*C&*O*&*C1=C(*)C=C(*)C(*)=C1&*NC(*)=O&*C*^*O*^*C1=CC=CC=N1&*C^*NC(*)=O&&&&*C*&*C*&*C*&*N1CCCCC1&&&
*C&*C(*)C&*C(*)*&*NC(*)=O&*NC1=NC(*)=C(*)S1^*C(=O)O^*C1=CC=C2C(=C1)C=NN2*&&&*C*^*C1CCCCC1^*C1=NC=CS1&&&&&
*NC(=O)N1CCC(*)C1&*C1=CC=C(*)C(*)=C1&*F^*N1C=CC=N1&*Cl&&&&
*C&*NC(=S)N1N=C(*)CC1*&*C1=CC=C(*)C=C1&*F^*C1=CC=CC=C1&&&&
*C&*O*&*C1=CC=C(*)C=C1&*C1=C(*)N2CC3=CC=CC=C3C2=N1&*C1=CC(*)=C(*)C(*)=C1&*O*&*C^*O*&&*C^*O*&&*C&&&
*C&*O*&*C*&*C(=O)N1CCC(*)CC1&*NS(*)(=O)=O&*C1=CC=CC=C1*&*C1=CC=C(*)C(*)=C1&*C1=CN=C(=O)C=C1&&*F&&
*O&*C1(*)COC2=CC=CC=C2O1&*C*&*N*&*C1CCCCC1&&&
*NC(*)=O&*C*&*C(=O)N1CCN(S(*)(=O)=O)CC1^*C1=CC=C(*)C=C1^*C1=CC=C(*)S1&*F&*Br&&&&&
*C&*C(*)C&*C*&*C*&*NC(*)=O&*C*&*N1C(=O)C2=CC=CC=C2N(*)C1=O&*C*&*NC(*)=O&*C*&*C1=CC=CC=N1&&&
*C&*C*&*C(=O)NC1=NN=C(S(=O)(=O)N(*)*)S1&*C*&*C1=CC=CC=C1^*C1CCCC1&&&&
*C&*C*&*C*&*C*&*C1=C(*)N(*)C(*)=N1&*Cl&&*C*^*O*^*C*^*C&*C1=CC=C(*)C=C1&&&*C1=CC=CC=C1*&*C(=O)O&&&
*C&*C*&*NC(*)=O&*C(=O)N1C2CCC1C(*)C2&*C1=CC=CC=C1*&*F&&&
*C&*C*&*C*&*C*&*C*&*C*&*C*&*C*&*C*&*C*&*C*&*C*&*C*&*C*&*C*&*C*&*O*&*C1=C(*)C(=O)OC1&*C*&*C(=O)O&&&
*C&*C(=O)N1C2=CC=CC=C2C2=CC(*)=NN=C21&*C*&*C*&*NC(*)=O&*C1=CC=CC(*)=C1&*Br&&&
*N&*C*&*C*&*C*&*N(*)CCCN&*C*&*C1=C(*)C=C2C(=C1)CCC(*)C1=CC(=O)C(*)=CC=C12&*O&&*O&*O&&
*C&*NC(*)=O&*C1=CC(*)=NC(*)=N1&*C12CC3CC(CC1C3)C2&&*C&&
*C&*O*&*C1=C(*)C(*)=C2C(=C1)CCC(*)C1=CC(=O)C(*)=CC=C12&*O*&*C1OC(*)C(*)C(*)C1*^*O*^*C*&*C^*S*^*NS(*)(=O)=O^*O&&*C^*O*^*C*
*C&*O*&*C*&*C1=CC=C2OC(*)(COC)C(*)C(*)C2=C1&*C#N&&*NC(*)=O^*C1=CC=CC=C1^*O&&&&
*C&*C*&*C=NNC1=NC(*)=C(*)S1&*C1=CC=C(*)C=C1&*F^*C1=CC=NC(*)=C1&&*N1CCN(*)CC1&*C&&&
*C&*C(*)C&*NC1=NC=C(*)C(N*)=N1&*C1=CC=C(*)C(*)=C1&*C1CCN(*)C1^*Cl^*O^*O*&&&&*C*&*C*&*C*&*O*&*C1=CC=CC=C1&&&
*C&*C(*)C&*C1CCN(*)CC1&*C1=CC2=CC=CN=C2N1*&*C&&&
*C=C&*C*&*SC1=NN=C(*)N1*&*C*&*NC(*)=O^*C1=CC=CC=C1^*C1=CC=C(*)C=C1&&&*S(=O)(=O)N1CCOCC1&&&
*C#N&*C1=CC=C(*)C=C1&*C*&*C1=CN=CN1*&*C*&*N*&*C(=O)N1CCC(*)C1=O&*C1=CC=CC(*)=C1&*[N+](=O)[O-]&&&
*C&*O*&*C1=CC=CC=C1*&*C(=O)N1CCN(*)CC1&*C*&*S(*)(=O)=O&*C*&*C1=CC=CC=C1&&&
*C&*N1CCN(*)CC1&*C1=CC=C2N=C(*)C(*)=CC2=C1&*C1=CC(*)=C2C=C[NH]C2=C1&*F^*C1=CC=CC=C1&&&&
*F&*C1=CC=C(*)C=C1&*NC(=S)N1CCN(C2=NN=NN2*)CC1&*C1=CC=CC(*)=C1&*Cl&&&
*C&*C1=CC=CC(*)=C1*&*NC(*)=O&*C1=CN=C(N2CCOCC2)C2=CC=CC=C12^*C&&&&
*C(=O)O&*C*&*C*&*C(*)*&*NC(=O)N*&*C1(*)CCCC1^*C(=O)O^*C*&&&*C*&*N*&*C*&*C(*)*&*O&&*C1=CC=CC(*)=C1^*Cl&&&
*C(=O)O&*C*&*C(*)*&*NC(*)=O&*C1=CC=C(*)C=C1^*C(=O)N1CCCC1*^*C*&*NC(*)=O&*NC(=O)N*&*C1=CC=C2C=CC=CC2=C1&*C(*)*&&&*C*&*C*^*
*C&*O*&*C1=CC=C(*)C=C1&*C1=CC(=O)OC2=CC3=C(C=C12)OCO3&&&
*C&*C*&*C*&*O*&*C1=CC=C(*)C(*)=C1&*C1=NN2C(*)=NN=C2S1&*C*^*O*^*SC1=NN=C(*)S1&*C&*C&&&&&
*C&*NS(*)(=O)=O&*C*&*C1=CC=CC(*)=C1&*C1=CN=C2[NH]C=C(*)C2=C1&*C1=CC=NC=C1&&&
*[N+](=O)[O-]&*C1=CC=CC(*)=C1&*C*&*N1CCN(*)CC1&*C*&*C*&*C*&*O*&*C(*)C1=CC=C(F)C=C1&*C1=CC=C(*)C=C1&*F&&&
*C&*C*&*O*&*C1=CC=CC(*)=C1&*C1=C(*)C=C2C(*)=C3C(=O)OCC3=C(*)C2=C1&*O&&*O*^*C^*O*&&*C&&&
*C&*C1=CC=C(*)C(*)=C1&*O*&*C*^*[N+](=O)[O-]^*C(=O)N(*)*&&&*C&&*C*^*NC(*)=O&*C1=CC=C(*)C=C1&*N1CCOCC1&&&
*C&*O*&*C1=CC=C(*)C(*)=C1&*C1=CN=C(N2CC3CCC(C2)N(*)C3=O)N=C1&*C^*O*&&*C*&*C(*)(*)*&*O&&*C*^*C(*)C^*C(*)(F)F^*C&*F&&&&&
*C&*O*&*C1=CC=C(*)C=C1&*N1C(=O)NC(*)(*)C1=O&*C&&*C*^*NC(*)=O&*C1=CC=C(*)C=C1&*C(*)C&*C&&&
*C&*C(*)*&*NC(*)=O&*C*^*C1=CC=CC=C1^*OC(=O)C1=NN(*)C(=O)C2=CC=CC=C12&&&*C1=CC=C(*)C=C1&*F&&&
*C&*C(=O)N1CCCC(*)C1&*C*&*C(*)*&*NC(*)=O&*C1=CC=CC(*)=C1^*NC(*)=O^*C=C*&*C*&*C1=CC=CC=C1&*C*&&&*C*&*N&&&
*C=C&*C*&*C=C1SC(=O)N(*)C1=O&*C1=CC=C(*)C(*)=C1&*O*&*C*^*O*^*C*&*C&*C1CCCCC1&&&&&
*C&*O*&*C1=CC(*)=C2C(=O)C=C(*)OC2=C1&*O&&*NC(*)=O^*C*&*C*&*C*&*N1C=CN=C1&&&
*C&*C1=CC=C(*)C=C1&*C(*)=O&*C*&*C1OC(*)C(*)C1*&*C1=C(*)C=C2C(N3CCN(*)CC3)=NC=NC2=C1&*F^*O&*Cl&*O&&&&
*C&*C1(C)CCC2(*)CCC3(*)C(=CCC4C5(*)CCC(=O)C(*)(C)C5CCC43*)C2C1&*OC(*)=O&*C*^*C^*NC(*)=O&&*C^*C1=CC=CC=C1&&*C&&&*C&&
*C&*C(*)(C)C&*NC(=O)O*&*C1CC2OCCC2C1*&*C(=O)O&&&
*C&*C(*)C&*C*&*C(*)*&*NC(*)=O&*C(*)*^*NC(*)=O^*C*&*C(*)*&*C1=CC=CC=C1^*C*^*C*&&&*N(O)C=O&*C1CCCCC1^*C(*)*&&&&*O&&*C(*)*^*
*C&*C(*)C&*C*&*C(*)*&*NC(=O)O*&*C*^*NC(*)=O^*C1=CC=CC=C1&*C*&&&*NC(*)=O&*C(*)*&*C=O&&*C*^*C*&*C*&*N=C(N)N&&&
*C&*C*&*C1=NC=NC(*)=C1*&*C1=CC=C(*)C(*)=C1&*C(=O)N1CCN(*)CC1^*C#C*^*C*^*F^*C1=CC=C(*)N=C1&*C*&&&*N&*O&&&&&
*C&*C1=CC=C(*)C=C1&*C(=O)N(*)*&*C*&*N1N=NC2=CC=CC=C21^*C(*)*&&*NC(*)=O&*C*^*C1=CC=CN=C1^*C1=CC=CO1&&&&&
*NC(*)=O&*C*&*NC1=NC=C(*)N(*)C1=O^*C*^*Cl&*C1CC1&&*C*&&*C(*)(*)F&*F&&*C1=CC=CC=N1&&
*C&*O*&*C1=CC=CC(*)C(*)C(*)C(*)C(*)C(*)C(*)C(*)C=COC2(*)OC3=C(*)C(*)=C4C(*)=C(C=C(*)C4=C3C2=O)NC1=O&*C&&*C&*O&*O&*O&*C=NN
*C&*O*&*C1=CC=CC=C1*&*C(*)*&*O*&*C*^*C1=CC=CC=C1^*C*&&&*N1CCCCC1&&&
*C&*C*&*C1=C2N=C(C3=NON=C3N)N(*)C2=C(*)C=N1&*C1=CC=CC=C1*&*F^*O*&&*C*&*C*&*C*&*O*&*C&&&
*C&*C1CC(*)(*)OC2=CC=CC=C21&*C(*)F&*F^*NC(=O)N*&&*C1=CC=CC2=C1C=N[NH]2&&&
*[N-][N+]#N&*C1=CN=CC(=O)N1*&*C1C=CC(*)O1&*C*&*O&&&
*C&*C*&*SC1=NN=C(*)N1*&*C*&*S*^*C1=CC=C(*)C=C1^*C1=CC=CC(*)=C1&*O*&*C&*C&&&&&
*C&*O*&*C1=CC(*)=CC(*)=C1&*NC(*)=O&*C*^*O*^*OC(*)=O&*C&*C1CCN(S(*)(=O)=O)CC1&&&*C1=CC=C(*)C=C1&*F&&&
*C=C&*C*&*O*&*C1=CC2=C(C=C1*)C(*)N(*)C(=O)C2&*O*&*C^*C1=CC=C(*)C=C1&&*N(*)*^*C1=CC=C(*)C=C1^*C&*N(*)S(*)(=O)=O&&*C^*C*&&&
*C1=CC(C(=O)N2CCOCC2)=N[NH]1&*C*&*C1=CSC=C1&&&
*NC(*)=O&*C*&*C1CCN(*)CC1^*C1=CC=C2SCCN(*)C2=C1^*C*&*C*&*C1=CC=CC=C1&*C1=CC=CO1&&&&&
*C&*C*&*OC(*)=O&*C=C*&*C(=O)NN(*)C(*)=O&*C(*)*&*C^*C(*)*&*OC(*)=O^*N&*C&&*C*&&*C&&&
*C&*C1=CC2=C(C=C1*)N1C(=O)C=C(*)[NH]C1=N2&*C&&*C&&
*C&*C(*)C&*C*&*C1=C(*)N(*)C(=O)N(*)C1=O&*C(*)=O&*C*^*N^*N1CC2=CC=CC=C2C1&&*C*&&*C1=CC=CC=C1&&&
*C&*C*&*N(*)S(*)(=O)=O&*C*&*NC(*)=O^*C1=CC=CC(*)=C1^*C*&*O*&*C1=CC=C(*)C=C1&*C&*Cl&&&&&
*C&*OC1=NN(*)C2=C1CCCC2&*C*&*C1=CC=C(*)S1&*C(=O)N(*)*&*C&&*C(*)C^*C&&&
*C&*C1=CC2=C3C(=CN=C2C=C1)N=C(*)N3*&*C#C*&*C*^*C(*)C^*NC(*)=O&*C&*C1=CN=CN(*)C1=O&&&*C*&*C1=CC=C(*)C(*)=C1&*F&&*F&&
*C&*O*&*C1=CC=C(*)C=C1&*O*&*C*&*C*&*N(*)*&*C&&*C1=C(*)C(=O)N(*)N=C1^*C1=CC=CC=C1&&*Br&&
*C&*O*&*C*&*C*&*NC(*)=O&*C1=CC=C2C(=C1)CCN2S(*)(=O)=O&*C1=CC=C(*)C=C1&*C&&&
*C1=CC=CN=C1&*C1=CC2=NC(*)=NN2C(N2CCOCC2)=N1&*C1=CC=CS1&&&
*C(=O)N1CCCC2(CCCCN2)C1&*C1=COC=C1&&&
*OC(=O)N1CCN(*)CC1&*C1=CN2C(=O)C(*)=CN=C2C=C1&*Cl^*C*&&*C1=C(*)C(*)=CC=C1&*F&&*Cl&&
*C&*C*&*C*&*C*&*C(=O)N(*)*&*C&&*C1=C[NH]N=C1*^*C1=CC=C(*)C(*)=C1&*F&&*Cl&&
*C#N&*C1=CC=C(*)C=C1&*C1=CC=C2[NH]C(*)=NC2=C1&*C=C(*)*&*C(=O)O&&*C1=CC=C(*)C(*)=C1^*C*&*O^*C1=CC=CC=C1&&&&
*C&*C1=CC(*)=C2OC(*)=NC2=C1&*C&&*C1=CC=C(*)C(*)=C1^*NC(*)=O&*C1CC1^*Cl&&&&
*C&*N*&*C*&*C(*)*&*C*&*C1CCCCC1^*NC(=O)N1CCCC(*)C1&&*C(*)(*)*&*O&&*C*^*C*^*C1=CC=CC(*)=C1^*C*&*Cl&*C*&&&*O*&*C&&&
*C&*O*&*C1=CC2=NC=CC(*)=C2C=C1*&*O*&*C1=CC=C(*)C(*)=C1^*O*^*NC(=O)C1=NN(*)C(=O)C2=CC=CC=C12&*C&*C1=CC=CC=C1*^*F&&*F&&&&&
*C&*C*&*C*&*OC(*)=O&*C*&*C1=NC2=C(*)C=NN2C(*)=C1*&*C&&*C1=CC=CC(*)=C1^*O*^*C^*C&&&&&
*C&*C(*)*&*NC(*)=O&*C*^*C1=CC=CC=C1^*NC(=S)NN=C(*)*&&&*C1=CC=CC=C1&&*C1=CC=CC=N1&&
*C&*OC(*)=O&*C1=C(*)C(*)=C(*)S1&*NC(=O)C1=N[NH]N=N1&&*OC(*)=O^*C^*C&&&&
*C&*C1CN(*)C(=O)CCCN2N=NC=C2COC1*&*C(*)*&*C^*C*&*C*^*N(*)*&*O&*C&&&&*C*^*C1=CC=NC=C1&&&
*C&*C(*)C&*C*&*C1CC2=C(CN1S(*)(=O)=O)[NH]C1=CC=CC=C21&*NC(*)=O&*C(*)*&*C&&*C*^*N1CCCC1&&&
*N&*C(*)*&*C*&*F^*P(*)(=O)O&&*C*&*C(=O)O&&&
*C&*C(*)*&*C*&*O*^*C1CCC2(*)C(=CCC3C2CCC2(*)C(*)CCC32)C1^*C*&*O&*C1(*)CCCC1&&*C^*N(*)C&&*C^*C&&&&&
*OS(N)(=O)=O&*C1=CC=C(*)C=C1&*C1=CC=C(C2=CC=C(OS(N)(=O)=O)C=C2)O1&&&
*C&*C*&*C1=CC2=C(O1)C1=C(OC(*)(C)C=C1)C1=C2OC(=O)C=C1*&*C*&*N1CCN(*)CC1^*C^*C&&&&&
*C&*C(=O)N1CCC(*)CC1&*C(=O)N1CCN(*)CC1&*C1=CC=CC=C1*&*C(*)(F)F&*F&&&
*C&*C(*)*&*NC(=O)C(*)=O&*C(*)(C)C^*NC(*)=O^*C&*C(*)*&&&*C*&*C(*)C^*NC(=O)O*^*C&*C*&&&*C1=CC=CC=C1&&&
*C&*OC1=NC(*)=CC=C1*&*C(=NO)N1CC2=CC=CC=C2CC1*&*C^*C1=CC=CC(*)=C1&&*F&&&
*NC(*)=O&*C1CCCN(*)C1&*C*^*C1=CC=C(*)C(*)=C1^*C1CCCCC1&*Cl&&&&*Cl&&
*C&*N(*)*&*C*&*NC(*)=O^*C*^*C1=CC=C(*)C=C1&*C1=NN=NN1*&*N1CCOCC1&*C&&&&&
*C&*C*&*N(CC)S(*)(=O)=O&*C1=CC=C(*)C(*)=C1&*C&&*NC(*)=O^*C*&*C*&*C(N)=O&&&
*C1=NC(=O)C2=C([NH]1)C(*)=CS2&*C1=CC=CC=C1&&*C1=CSC=C1&&
*C&*N(*)C&*C*&*C*&*C*&*NC(*)=O&*C1=CC=C(*)C=C1&*NC(*)=O&*C1=CC=CC=C1&&&
*C&*C1CCC2(*)C(CCC3C2CCC2(*)C(*)CCC32*)C1&*O*&*C1OC(*)C(*)C(*)C1*^*C^*C*&&*C^*O*^*O*&*O^*C1OC(*)C(*)C(*)C1*&*C1OC(*)C(*)C
*C&*O*&*C1=CC=C(*)C(*)=C1&*C1C(=O)N(*)CC(=O)N1*&*C1CCC(*)CC1^*O*^*C*^*C*^*C&*C1CCCCC1&*C*&&&&&*C1=CC=C2CCC(=O)N(*)C2=C1&*
*C1=[N+]([O-])C2=CC=CC=C2C1=C1SC(=S)NC1=O&*C1=CC=C(*)C=C1&*C1=CC=CC=C1&&&
*C&*C*&*O*&*C1=CC=C(*)C(*)=C1&*C=NO*&*C*^*O*^*NC(*)=O&*C*&*C1=CC=CC2=CC=CC=C12&*C&&&&&
*NC(*)=O&*C1=CC=C2OC(=O)C(*)=CC2=C1&*[N+](=O)[O-]^*C1=CC=C(*)C(*)=C1&&*O&&*O&&
*C&*O*&*C(=O)N1CCCC(*)C1&*C1=CC=CC(*)=C1&*C*&*C1=NN(*)C(*)=C1*&*C&&*C*^*C*^*C^*C*&&&*O&&&
*C&*S*&*C*&*C*&*C(*)*&*NC(*)=O&*C*^*C(=O)O^*NC(*)=O&&&*C(*)*&*NC(*)=O&*C(*)*^*C(*)C^*C*&*C&*C1=C[NH]C2=CC=CC=C12^*NC(*)=O&&&
*C&*O*&*C1=CC=CC=C1*&*N*&*C(*)=C1C(=O)OC(=O)C(*)=C1*&*C&&*C(*)=O^*C^*O&&&&
*C&*N*&*C1=CC=CC(*)=C1&*C1=CN2C(*)=CN=C2C(*)=C1&*NC=O&&*C1=CC=CC(*)=C1^*C(*)(F)F&*F&&&
*C&*C*&*O*&*C1=CC=C(*)C=C1&*NC(=O)N1CCC2=CC(*)=CC=C21&*N1CCN(S(*)(=O)=O)CC1&*C1=CC=CC(*)=C1&*C(*)(F)F&*F&&&
*C&*C*&*C1=NN=C(*)O1&*C*&*C1CCN(*)CC1&*C1=CN=C(N)N=C1*&*C1=CC=NC=C1&&&
*C&*C(*)=C(*)*&*N&&*C#N&*C(*)=O^*C*&*OC(*)=O&*C1=NC2=CC=CC=C2C(*)=C1&*C1=CC=CC=C1&&&
*C&*O*&*C1=CC=CC(*)=C1&*N*&*C1=NC2=C(C(*)=C1)C1=CC=CC=C1[NH]2&*C&&&
*C&*C(*)=O&*C1=CC=CC(*)=C1&*C1CCCC(*)(*)C1&*O&&*C1=NCCN1&&
*NC(=O)C1=NC=C2C=CC=CC2=C1*&*C1=CC=CC(*)=C1&*F^*O&&&&
O=S(=O)(N1CCOCC1)N1CCC2(CC1)OC1=CC=CC=C1CC21CCCN2CC1&&&
*C&*O*&*C1=CC=C(*)C=C1&*C1=CC(N(*)C)=NC(N2CCN(*)CC2)=N1&*C&&*C&&
*NC(*)=O&*C*&*C1=CC=C(*)S1^*C1CCCN1S(*)(=O)=O^*Cl&*C1=CC=CC2=CN=CC=C12&&&&&
*C&*O*&*C1=CC=C(*)C=C1&*C(=O)NN=C(*)*&*C&&*C*^*C1=CC=CC=C1&&&
*C&*O*&*C*&*C*&*NC(=O)N*&*C1=CC2=C3C=CC=CC3=NC2=C[NH]1&&&
*C(=O)O&*C1=C(*)N(*)N=C1&*C1=CC=CC=C1&&*NC(*)=O^*C1=CC=CO1&&&
*C&*C*&*C1=NN(*)C(*)=C1*&*C&&*C*^*C^*C*&&*C(=O)N1CCCN(C(=O)C2=N[NH]C(=O)C2=CC(C3=NC=CC=C3C)=N2)CC1&&&
*C&*O*&*C1=CC(*)=CC(*)=C1&*N*&*C1=C(*)C(*)=C(*)C(*)=C1*^*O*^*F&*C*&&*C#N^*C*&&*F^*C*&&*F^*O&&*F&&&&
*C(=O)O&*C*&*C*&*C(=O)N1CCC2=C(C1)C(*)=NN2*&*C1=CC=C(*)C=C1&*O*^*C*^*C*&*C1=CC=CC=C1&*C1=CC=C2C=CC=CC2=N1&&&&&
*C(=O)O&*C1=CC=C(*)C=C1&*C*&*C*&*C1=CC=C(*)C=C1&*C*&*C1=CC=CC=C1*&*F&&&
*C&*C1=C(*)C=C(*)C(*)=C1&*S(N)(=O)=O&&*S(N)(=O)=O&*Cl&&
*C&*C1=CC=C(*)C(*)=C1&*C&&*C=C1CC2=CC=C(*)C=C2C1=O^*C*&*N*&*C1=CC=C(*)C(*)=C1&*O&&*C*^*N1CCCCC1&&&
*C&*C*&*C(=O)N1CCN(*)C(=O)C1*&*C(*)*&*C*^*C^*C1CCCC1^*C*&&&&*C(*)*&*O&&*C(*)*^*C*&*C1=CC=CC=C1^*NC(*)=O&&*C(*)*&*NC(*)=O&
*C&*C1=CC=C(*)C(*)=C1&*N=C(*)NS(*)(=O)=O&*C1=CC=CC=N1^*F&*C1=CC=C(*)C=C1&&*C(*)(C)C&*C&&&
*C&*C*&*C1=CC=CC2=C1NCC(*)C2&*N&&&
*C&*C(*)*&*NC(*)=O&*C*^*C1=CC=C(*)C(*)=C1^*OC1=NC(C#N)=NO1&*O*&&&*C*^*F^*C(*)(F)F&&&*F&&&
*C&*O*&*C1=CC2=C(C=C1*)C(*)N(*)CC2&*O*&*C^*C*&&*C1=CC=C(*)C=C1^*C^*C1=CC=CC=C1*&&&*C1=N[NH]N=N1&&&
*C&*C1CCC2C(*)C(=O)OC3OC4(*)CCC1C32OO4&*C*&*C*^*C^*C*&&&*C(=O)O&&&
*C&*C*&*O*&*C1=CC=C(*)C(*)=C1&*O*&*C*^*NC(*)=O^*C&*C1=CC=CN=C1N1N=C(*)C=C1*&&&*C&&*C&&
*C&*C1=CC=CC=C1*&*O*&*C*&*C*&*C*&*C*&*NC(*)=O&*C1=CC=CC=C1*&*C(*)(F)F&*F&&&
*C&*C(*)*&*NC(*)=O&*C*^*C1=CC=CC(*)=C1^*NC(*)=O&*C(*)(F)F&*C1=CC=CC=C1*&*F&*N1CCOCC1&&&&&
*C&*C*&*C*&*C*&*OC(=O)NS(*)(=O)=O&*C1=CC(*)=C(*)S1&*C*&*C(*)C^*C1=CC=C(*)C=C1^*C&*C*&&&*C1=NN(*)C(*)=C1*&*C&&*C1=CC=CC=C1
*NC(=O)O*&*C*&*C*^*C1=CC=CC(*)=C1^*C1=C[NH]C2=CC=CC=C12&*C(=O)O&&&&&
*C&*C1=CC=C(*)C=C1&*NC(*)=O&*C1=C(*)C(*)N(*)C1=O&*F&&*C1=CC=C(*)S1^*C=C1SC(=N*)N(*)C1=O^*C1=CC=CC=C1^*C1CCCCC1&&&&*C&&
*C&*O*&*C1=CC=C(*)C(*)=C1&*C*&*N(*)*^*O*^*C*&*C*&*C*^*C(*)*^*C*&*C1=CC=CC=C1&*C&*N*&&&&*C1=CC=CC=C1^*C*&&&*C1=NN(*)N=C1&*
*C(N)=O&*C1=C(*)C(*)=C2C(=C1)C(=O)C(*)=CN2*&*C1CC1&&*F&*C1CCN(*)C1^*O^*F&&&&
*C&*C*&*C(*)(*)CC&*C*&*C1=CC=C(*)S1^*NC(*)=O^*OC(*)=O&*C(*)*&*C1=CC=C(*)C(*)=C1&*C&*C(=N)N&&*C1=CC=CC=C1&*F&&&&
*C(=O)NC1=NN=C2SCCN12&*C1=CC=CC(*)=C1&*Cl&&&
*C&*C1=CSC(=O)N1*&*C*&*OC(*)=O&*C*&*C(=O)NC(*)=O&*C1=CC=CS1&&&
*NC(*)=O&*C1=CC=C2C(=C1)C(=O)C1=CC=CC=C12&&*C1=CC=C(*)C(*)=C1^*Cl&&*Cl&&
*C&*C*&*NC(=O)ON=C1CCCC2C3CCC4=CC(*)=CC=C4C3CCC12*&*O*&*C^*C&&&&
*C&*C1=CC=C(*)C=C1&*O*&*C*&*C*&*NC(*)=O&*C1=CC=C2OC(*)=NC2=C1&*C1=CC=C(*)O1&*C&&&
*C(=O)O&*C(*)*&*C*&*C1=CC=CC(*)=C1^*N*^*C(*)(F)F&*C1=CC=C(*)C2=CC=CC=C12&*F&*P(=O)(O)O&&&&&
*C&*C(*)C&*OC(=O)C(*)=O&*C(*)=C(*)*&*C1=CC=C2N=C(*)C(=O)[NH]C2=C1&*C(=O)O^*O&&&*NC(*)=O^*C1=CC=C(*)C=C1&*C(*)(F)F&*F&&&
*C&*C*&*OC(=O)N(*)SN(*)*&*C*&*C1C2CC3CC(C2)CC1C3^*C1=CC(*)=CC(*)=C1&&*Cl^*C*&*Cl^*C*&&&*C1=CC=CC=C1&&&
*C&*C(*)C&*C(*)*&*NC(=O)O*&*C*^*NC(*)=O^*C1=CC=CC=C1&*C*&&&*C(=O)N1CCCC1*&*C(*)*&*N&&*C*^*C1=CC=CC=C1&&&
*C&*C(=O)NC1=NC(*)=CC=C1&*C1=CC=C(*)O1&*C*&*C1=CN(*)N=C1&*Br&&&
*C&*C(*)C&*C*&*C(*)*&*N&&*NC(*)=O^*C(*)*&*C*&*C*^*NC(*)=O^*S*&*C(*)*&*C*&*C&*C(N)=O&&*NC(*)=O&&*C(*)*&*C*&*C(=O)O^*C(=O)O
*C&*C1=CC=C(*)C(*)=C1&*N&&*N(*)S(*)(=O)=O^*C&&*C1=CC(*)=C(*)C(*)=C1^*Cl&&*Cl&*O*^*C*&*C1CCCO1&&&
*C&*OC(*)=O&*C(*)(*)*&*C&&*C*^*C1=CC=CC=C1^*C1=C2N=CC=C(*)N2N=C1&&*C1=CC=CC=C1&&&
*C=C1C(=O)OC2=CC=CC=C12&*C1=CSC2=CC=CC=C12&&&
*C&*O*&*C1=CC=C(*)C=C1&*C=NN*&*C1=CC2=C(C(=O)[NH]1)C(*)C(*)C(=N)O2&*C&&*C#N&&
*C1=CC=C2C=C1C(=O)NC(*)CC1=CN(CC=C(CO2)C(=O)O)C2=CC=CC=C12&*C*&*O^*Cl&&&&
*C&*C1=CC=CC(*)=C1&*NC(*)=O&*C1CCCN1S(*)(=O)=O&*C1=CC=CS1&&&
*C(*)=C&*C*&*C1C(=O)NC(=O)NC1=O^*C(=O)O&&&&
*C&*N(*)C&*C*&*C*&*C=C1C2=CC=CC=C2OC2=CC=C(*)C=C12&*O&&&
*C&*C*&*OC(*)=O&*C*&*O*&*C1=CC=C(*)C=C1&*C1=NOC(*)C1&*C*&*C1=CC=CC=C1&&&
*C&*O*&*C1=CC=CC=C1*&*C(=O)NC1=N[NH]C2=CC=C(*)C=C12&*C1CCCCC1&&&
*NC(*)=O&*C*&*C1=CC=C2C(=C1)CCC2*^*C1=CC=C2OCOC2=C1^*S(*)(=O)=O&&&*C1=CC=CS1&&&
*C&*C(*)(C)C&*NC(*)=O&*C1=CC2=C(CO1)N(*)N=C2*&*C1=CC=CC=C1&&*C*^*C(*)*&*O&&*C*^*N1CCN(*)CC1&*C*&*C*&*C1=CC=C(*)C=C1&*F&&&
*C&*C1=CC=CC(*)=C1&*C*&*NC1=NC=NC2=C1N=CN2*&*C*&*C1=CC=CC=C1&&&
*C&*C1=NC(*)=C2[NH]C(*)=CC2=N1&*N1CCOCC1&&*C1=CC=CC(*)=C1^*Cl&&&
*C&*OC(*)=O&*C1=C(*)C(*)=C(*)S1&*NC(*)=O&*C*^*NC(=O)C1=NSC2=CC=CC=C12^*O*&&*C^*C1=CC=C(*)C=C1&&&*C&&&
*NC(=O)O*&*C*&*C*^*C1C2CC3CC(C2)CC1C3^*O*&&&*C1=CC=C2C(=C1)C(=O)C1=CC(OCCN3CCCC3)=CC=C12&&&
*C=C&*NC(*)=O&*C1=CC=CC(*)=C1&*C(=O)N1CC(*)N2N=C(*)C=C2C1*&*C&&*C*^*C^*C(*)(F)F&&*F&&&
*C(*)=C&*C&&*C1CCC2(*)CCC3(*)C(CCC4C5(*)CCC(*)C(*)(C)C5CCC43*)C12^*C(=O)O&&*C&*C&*OC(=O)N1CCN(*)CC1^*C1=CC=C(*)C=C1^*C^*O
*C&*O*&*C1=CC=C(*)C(*)=C1&*C*&*C*^*O*^*N(*)*&*C&*C&&&&*C*^*C*&*C1=C2OCCOC2=CC2=C1NC(=O)C1=CC=CN=C1N2*&*C&&&
*C&*C1=NC(*)=C2C=CSC2=N1&*S*&*C*&*C(=O)N(*)*&*C&&*C1=CC=CC=C1&&
*C&*O*&*C1=CC=C(*)C(*)=C1&*NC(*)=O&*C*^*[N+](=O)[O-]^*C1=CC=C(*)C=C1&&&*Cl&&&
*C&*C1=CSC(*)=N1&*C1=CC=CC(*)=C1&*NC(*)=O&*C*&*C*&*C1=CC=C(*)C=C1&*S(N)(=O)=O&&&
*C1=CC2=C(C(=O)O1)C1=CC=CC=C1C=C2&*C1=CC=C(*)C=C1&*OC1=NC=CC=N1&&&
*C&*O*&*C1=CC=C(*)C=C1&*C1CCN(S(*)(=O)=O)CC1&*NC(*)=O&*C=C*&*C(=O)O&&&
*C&*OC(*)=O&*C1CCC2(*)C(CCC3C4CCC(*)C4(*)CC(=O)C32)C1&*C*&*N(*)C^*C^*C&&*C&&&&
*C&*O*&*C1=CC=C(*)C=C1&*C*&*C*&*N*&*C1=CC=CC2=C1N=CS2&&&
*C&*O*&*C1=CC=C(*)C(*)=C1&*N(*)S(*)(=O)=O&*C*^*O*^*C(=O)N1CCNCC1^*C1=CC=CC=C1^*C&&&&&&&
*NC(=N)N&*C1=CC=C(*)C=C1&*NC(*)=O&*C*&*C*&*C*&*C*&*C*&*C*&*CCCCCCNC(=N)N&&&
*NC(*)=O&*C1=CC=C(*)C=C1&*C*^*C1=CC=C2C=CC=CC2=C1^*O&&&&&
*C&*C*&*C*&*C*&*C(*)*&*NC(*)=O&*C(*)*^*C(=O)N(*)*^*NC(*)=O&*C*&*C(*)*^*C(*)C^*C1=CC=CC=C1^*C(*)*^*O*&*C&&&*C&*C^*C(*)*&&&
*C&*C1=C2CNC(=O)N(*)C2=C(*)C=C1&*NC(=O)N*&*C1=CC=C2OCOC2=C1^*Cl&&&&
*C&*OC(*)=O&*C(=O)N1CC2CC3=C(C=C(*)N3*)C2C1(*)*&*C*&*C1=CC=C(*)C=C1^*C(=O)N(*)C^*F&*C^*C*&&&&*C1=CC=C(*)C(*)=C1^*C1=CC=CC
*C&*C*&*OP(*)(=O)OCC&*C(*)P(=O)(OCC)OCC&*C*&*N*&*C1=CC=C(*)C(*)=C1&*C(*)(F)F&*F^*Cl&&&&
*C&*C1=CC(=O)N(*)C(=O)N1*&*NC(*)=O&*C*^*C^*C(*)(*)C&&&*C&&*C1=CCCCC1&&
*C&*C(*)*&*O&&*C(*)*^*N&&*P(=O)(O)O&&
*NC(*)=O&*C*&*C1=CC=C(*)C=C1^*C1=CC=C(*)C=C1^*F&*N1C(=O)CCC1=O&&&&&
*C(*)=O&*C1=CC=C(*)C=C1&*O*^*C1C(=O)N(*)N(C2=CC=C(Cl)C=C2)C1=O^*C(*)(F)F&*C1=CC=C(*)C=C1&*F&*Cl&&&&&
*C&*C*&*C(*)*&*C&&*NC1=NC=C2N=C(*)C(=O)N(*)C2=N1^*C*&*C*^*C*^*C1=C(*)C(*)=CC=C1&*C*&*F&*C1=CC=CC=C1&&*F&&&&
*C&*C*&*C(=O)NC1=NN=C(*)S1&*C1=CC=CN=C1&&&
*C&*C1CCC2(*)C(=CCC3C4CCC(=O)C4(*)CCC32)C1&*O&&*C&&
*C&*C1=CC=C(*)C(*)=C1&*C&&*NC(=S)N1CCN(*)CC1^*C&&&
*C&*C(=O)N1CC(*)CC(C)C1&*C*&*NS(*)(=O)=O&*C1=CC=C2C(=C1)C(=O)N(*)C(=O)N2*&*C&&*C&&
*C&*C1=CSC(*)=N1&*C*&*C*&*C(=S)N1CCOC(*)C1&*C*&*C1=CC=CC=C1&&&
*C&*O*&*C1=CC(=O)C2=C(O1)C(*)=C(*)C1=C2C(*)=CC(*)=C1*&*O*&*C^*O*&&*C^*O*&&*C^*C(*)*&&*C^*O*&*O*^*C&*C&&&&&
*C&*C1=NN(*)C(*)=C1*&*C*&*C(=O)NN=C(*)*^*C^*C1=CC=C(*)C=C1&&*[N+](=O)[O-]^*[N+](=O)[O-]^*C1=CC=NC=C1&&&&&&
*C&*O*&*C1=CC=C(*)C(*)=C1&*C1C(=N)N(*)C2=C(C(=O)CC(*)(C)C2)C1*&*C^*O&*C*&&*NC(*)=O^*C#N^*C*&&&*C1=CC=CC=C1*&*Cl&&&
*C&*C1CCCN1*&*OC(=O)N1CCCC(*)C1&*C*&*C1=CC=C(*)C=C1&*F&&&
*C&*C*&*C(*)*&*C&&*C(*)*^*NC(*)=O&*C(*)*^*C(=O)O^*C*&&&*C*^*NC(*)=O^*C*&*C12CCC(*)(CC1)CC2&*N=C(N)N&*C*&&&*N*&*C*&*C*&*C*
*C&*C(*)*&*O&&*C(=O)N1CCC2(CC1)C1=NC=CC(*)=C1C(=O)N2*^*C#N&&*C1CCC1&&
*NC(*)=O&*C1=CC=CC=C1*&*C1=CC=CC=C1^*C1=CC2=C(C=CC3=CC=CC=C32)OC1=O&&&&
*C&*NC(*)=O&*C(*)*&*C*&*C1=CC=CC=C1^*NC(*)=O&&*C(*)*&*C*&*S*^*C(=O)N1CCCC1*^*C*&*NC(*)=O&*C1=CC=C2C=CC=CC2=C1&*C(*)*&&&*C
*C=C&*C*&*C1=CC=C(*)C(*)=C1&*O&&*C1=CC=C(*)C(*)=C1^*O*&*C^*C*&&*C&&&
*C&*C1=CC(*)C(*)CC1&*O&&*O&&
*NC(=O)C1=CC(Cl)=CC(Cl)=C1O&*C*&*C*&*C*&*C(=O)NCCNC(*)=O&*C1=CC(*)=CC(*)=C1&*Cl&&*Cl&&
*C&*C1CCN(*)CC1&*NC1=NC=NC2=C1CCN(C(*)=O)C2&*C*&*O*&*C1=CC=C(*)C=C1&*Cl&&&
*C&*C*&*SC1=NC2=CC=CC=C2C(=O)N1*&*C*&*NC(*)=O&*C1CCS(=O)(=O)C1&&&
*C&*O*&*C1=CC=C(*)C(*)=C1&*NS(*)(=O)=O&*C*^*S(N)(=O)=O^*C*&&&*C1=CC=CC(*)=C1&*F&&&
*C&*C(*)*&*C*&*C*^*NC(*)=O^*C1=CC=CC=C1&*C*&&&*NC(*)=O&*C1=CC=CC=C1&&&
*C&*C(*)=NNC(N)=S&*C*&*C*&*C(*)=O&*C1=CC=CC=C1&&&
*C&*C1=CC=C(*)S1&*C*&*C(=O)N(*)*&*C&&*C1=CC=C2C(*)=C(*)OC2=C1^*C&&*C&&
*C&*C*&*OC(*)=O&*C1=CC=C2C(*)=C3COCN3C2=C1&*O*&*C&&&
*C&*OC(*)=O&*C*&*C(=O)N(*)*&*C&&*C1CCC(*)C(*)O1^*C&&*O*^*C1=C2CC(*)(C1)C(*)CC(*)C(=O)N(*)C2*&*OC(*)=O&*C^*C&&&*C1=CC=CC=C
*C(=O)N1C2=CC(*)=C(*)C=C2C2=CC(*)=CC=C21&*C*&*C1=CC=C(*)C=C1^*O*^*O*&*C(*)(F)F^*O*^*C(*)(F)F&*F&*C*^*O*^*F&&&*C(*)F&*C*&&
*C&*O*&*C1=CC=C(*)C=C1&*NC(*)=O&*C*&*C(*)*&*C&&*C*^*C1CCN(*)CC1&*C*&*C1=CC=CC=C1&&&
*C&*C(*)(C)C&*C1CCN(*)CC1&*C*&*C*&*C1=NOC(*)=N1&*C1=CC=CC=C1*&*NC(*)=O&*C1(*)CC1&*NC(*)=O&*C(*)*&*C*&*O^*C1=CC=CC=C1&&&&
*C&*C12CCC3C(CCC4CC43*)C1CCC2=O&*C&&&
*F&*C1=CC=C2[NH]C3=C(CCNC3*)C2=C1&*C1=CC=CC=C1&&&
*C&*C(*)C&*C*&*C(=O)NC1=NN=C(*)S1&*C1=CC=C(*)C=C1&*N(C)S(*)(=O)=O&*C&&&
*N1C=NC2=C1C(Br)=NN2*&*C1=CC=C(*)C=C1&*Br^*C1=CC(*)C(*)C1*&&*C*&*O^*O&&&*O&&
*C&*C1=CC=C(*)C=C1&*NS(*)(=O)=O&*C1=CC=C(*)C(*)=C1&*Cl&&*OC(*)=O^*C*&*NC(*)=O&*C*&*C1=CC=CO1&&&
*C&*O*&*C1=CC=C(*)C=C1&*O*&*C*&*C1=CC(C(=O)N2CCN(*)C(*)C2)=NO1&*C1=CC=CC=C1&&*C&&
*C&*C*&*C*&*C1=CC2=C(C(*)=C1)C(*)=C(*)C(=O)O2&*O*&*C*^*O^*C(*)=O&&*C1=CC=C(*)C(*)=C1^*C1=CC=C(*)C=C1&*O&*O*&&*O^*C&&&&&
*C&*O*&*C1=CC=CC=C1*&*O*&*C*&*C(=O)N1CCC2=CC(*)=CC=C2C1*&*O*&*C^*C&&&&
*Br&*C1=CC=CC(*)=C1*&*O*&*C*^*Br^*C1=NC2=CC=CC=C2[NH]1&&&&&
*[N+](=O)[O-]&*C1=CC=C(*)S1&*C1(*)CCC1&*N*&*C1C2CC3CC(C2)CC1C3&&&
*O&*C1=CC=CC(*)=C1&*C1=CC=C(*)N=N1&*C1CCN(*)CC1&*N1CCCC1&&&
*C&*C1CCC(*)C(*)C1&*C(*)C&*C^*O*&&*C*&*C(*)*&*O&&*C*^*O*&*C1=CC=C(*)C=C1&*O&&&
*C1=NN(*)C2=C1CN(C(=O)C(N)=O)CC2&*C1=CC=C(*)C(*)=C1&*Cl^*C*&*C#C*^*C*&*C1=CC=C(*)C(*)=C1&*C*&*F&*N1CCOCC1&&*F&&&&
*C1=NC(*)C(=O)NC2=C1CCC2=C&*C1=CC=CC=C1*&*OC(*)=O^*NC(*)=O^*C(*)C&*C1=CC=CC=C1*&*C&*C(*)(F)F&&&*F&&&
*NC(=O)O*&*C1=CC=CC=C1*&*C(*)=O^*C*^*C1=CC=CC=C1&*C1=CC=CC(*)=C1&&&*O*&*C*&*C*&*N1CCCCC1&&&
*C&*C1=CC2=NC(=O)C3=C(N=C(*)N3*)C2=C2C=CC=CC2=N1&*C&&*C1=CC=CC=C1*^*[N+](=O)[O-]&&&
*C&*C*&*O*&*C1=CC=CC=C1*&*C1=CC=C(*)C=C1&*C*&*C(*)*&*C#N&&*C1=NC(*)CS1^*O*&*C1=CC=C(*)C=C1&*C&&&
*C&*O*&*C1=CC(*)=C(*)C(*)=C1&*C(=O)NC1=NN=C(*)CS1&*C^*O*&&*C^*O*&&*C&&&
*C&*OC1=NC(*)=C2N=CN(*)C2=N1&*N*&*C*^*C1OC(*)C(*)C1*^*C1=CC=CC(*)=C1&*C*&*C(=O)O&*O^*O&&&&&*O&&
*C&*C(*)*&*C*&*C1=CC=CC(*)=C1^*N*^*C*&*C*&*NC(*)=O&*C(*)*&*C*&*O&*C1=CC=C(*)C=C1&&*C1=CC=C(*)C2=C1C=CC(=O)[NH]2^*C(=O)N(*)*&
*N&*C1=CC=C(*)C=C1&*C=C(*)*&*O&&*C(*)=O^*C1=CC=C2OCOC2=C1&&&
*C&*O*&*C1=CC=C(*)C(*)=C1&*C1=CC=CO1&&*N1CCN(*)CC1^*C*&*C*&*C*&*N1C(=O)CCC2=CC=CC=C21&&&
*C1=NC2=C(C=CC=C2)N1*&*C*&*C*^*C1=CC=C[NH]1^*N1CCCCC1&&&&&
*C&*C(*)C&*C1=CC=C(*)C=C1&*NC(=O)N*&*C1=CC=C2OCC(=O)NC2=C1&&&
*C&*C1C(*)N2C(=O)CN(S(*)(=O)=O)C2C2OC(*)(C)OC12&*C*&*O^*O&&&*C*^*C1=CC=CC=C1&&&
*C=O&*C(*)*&*C*&*C1=CC=CC=C1^*NC(*)=O&&*C(*)*&*C*&*C1=CC=CC=C1^*NC(*)=O&&*C(*)*&*C*&*C(*)F^*NC(*)=O^*F&*C*&&&*C1=CC=CC=C1
*C&*C(*)C&*C=NNC1=NC=NC2=C1SC1=NC(*)=CC=C12&*C1=CC=CO1&&&
*C&*C1=NN(*)C(=O)C1*&*C1=CC=CC(*)=C1&*Cl^*N=N*&&*C1=CC=CC(*)=C1*&*Cl&&*Cl&&
*NC(*)=O&*C1=CC=CC=C1*&*N1CCNCC1^*C1=CSC(N2CCOCC2)=N1&&&&
*C1=C2[NH]C(=O)SC2=C(*)C=C1&*O*&*C*^*Cl^*C*&&&*N*&*C*&*C*&*O*&*C*&*C*&*C*&*C1=CC=CC=C1&&&
*NN=C1C(=O)NC2=CC=C(*)C=C12&*Cl&&*C1=CC=C(*)C(*)=C1^*[N+](=O)[O-]&&*[N+](=O)[O-]&&
*C&*N*&*C1=CC=C(*)C=C1&*C1=NC2=CC3=C(C=C2N2N=NN=C12)OCO3&&&
*C&*C*&*O*&*C1=CC2=NC=C(*)C(*)=C2C=C1*&*C(N)=O&&*N*^*C1=CC=C(*)C(*)=C1^*N1CCN(*)CC1^*S(*)(=O)=O&*C(=O)NC1=NC(*)=CS1&*C1=C
*NC(*)=O&*C*&*C1=CC=C2C(=C1)OC(=O)N2*^*C1=CC=C(*)C=C1^*C(*)=O&*F&*C1=CC=CC=C1&&&&&
*C1=CC(N2CCNCC2)=NC(N)=N1&*C1=C(*)N(*)N=C1&*C1=CC=CC=C1&&*C1=CC=C(*)C=C1^*Cl&&&
*C&*C1=CN=CN1*&*C(*)*&*O*&*C*^*C1=CC=C(*)C=C1^*C1=CC=C(*)C(*)=C1&*C#N&*C#N&&&&*C1=CC=CC=C1*^*C1=CC=CC=C1&&&
*OC(*)=O&*C(*)(*)*&*C1=CC=CC=C1^*C1=CN=CC=N1&*C1=CC=CC=C1&&&*C1=CN=CN=C1&&
*C&*O*&*C1=CC=C(*)C(*)=C1&*O*&*C^*C*&&*S(*)=O&*C*&*C1=CC=C(*)C=C1&*NC(*)=O&*C*&*C*&*C1=CC=C(*)C(*)=C1&*O*&*C^*O*&&*C&&&
*C&*O*&*C1=CC=C(*)C=C1&*C*&*C*&*NC(*)=O&*OC1=NC(*)=C(*)C(*)=C1*&*O*&*C1=CC=CC(*)=C1^*F^*C(*)(C)C&&*C1=CC=C2C=CC(*)=NC2=C1
*O&*C1C(*)C2CC2(*)C1*&*O&&*O&*C1=C2N=CN(*)C2=NC=N1^*N*&*C1CCCC1&&&
*C&*C(*)C&*C*&*NC1=NC(*)=C(*)C(C(=O)O*)=N1&*C*&*C1CC1^*Cl&&&*C1=CC=CC=C1&&
*C&*OC(*)=O&*C*&*C*&*C1=C2N=C3C=CC=CC3=C2C=C[NH]1&&&
*C1CSCCCNC1=O&*S(*)(=O)=O&*C1=CC=CC=C1&&&
*C&*C(=O)NN=C1C=C(*)[NH]C2=CC=C(*)C=C12&*C1=CC=CC=C1*&*Cl^*C&&&&
*C&*C(*)*&*C(*)=O&*C1=CC=CO1^*N1CCN(*)CC1&&*C*&*C1=CC=C2C(=O)OCC2=C1&&&
*C&*C1=NN(*)C(*)=C1&*C1=CC=CC=C1&&*NC(*)=O^*C1=CC=C(*)C=C1&*NC1=NC=C(*)C(*)=N1&*C1=CC=C(*)C=C1&*C*^*C^*N(*)C&&&*C&&&
*C&*C*&*OC(*)=O&*C=C1SC2=NC(*)=C(*)C(*)N2C1=O&*C&&*C1=COC=C1&*C1=CC=CC(*)=C1^*[N+](=O)[O-]&&&
*C&*C1=CC2=C(C=C1*)S(=O)(=O)CC2*&*C(=O)N=C(N)N&&*C&&
*C&*C1=NC(*)=C(*)O1&*C*&*C1CCN(*)CC1^*C^*NC(*)=O&&&*C*&*C*&*C1=CC=CC=N1&&&
*C&*C(*)C&*NC(*)=N&*C1=CC=C2[NH]C(*)=NC2=C1&*C1=CC=C2[NH]C(*)=NC2=C1&*C1=CC=C2[NH]C(*)=NC2=C1&*C1=CC=C(*)C=C1&*NC(=NC(*)=NC1=CC=C2
*C&*C(*)(C)C&*C1=CC=C2C(=C1)C1=C(CCC(*)C1)N2*&*C1=CC=C(*)C(*)=C1&*C#N^*C*&*F^*C(=O)O&&&&&
*C&*O*&*C*&*C(*)*&*C1CC1&&*NC1=NC(*)=NN(*)C1=O^*C&&*C1=CC(*)=NC(*)=C1^*Cl&&*C1=CC=C(*)C=C1^*F&&&
*C&*O*&*C1=CC=C(*)C=C1&*C1CC(=O)N(*)C1&*C1=NC2=CC=CC=C2N1*&*C*&*C1=CC=CC(*)=C1&*C(*)(F)F&*F&&&
*C1=CC=CO1&*C1=NC2=CC=CC=C2C(N2CCN(*)CC2)=N1&*C1=CC=CS1&&&
*C1CCCN(*)C1=O&*C(*)*&*O^*C*&*C1=CC=C(*)C(*)=C1^*C(*)*&*F&*O&&*F&*C*&&*N1CCN(*)CC1&*C1=CC=C2OCOC2=C1&&&
*C=C&*OC(*)=O&*C1=C(*)C(*)CC(=O)N1&*C&&*C1=CC=C(*)C(*)=C1^*Cl&&*Cl&&
*C(=O)N1CC(=O)NC2=CC=C(*)C=C2C1*&*C1=CC=C(*)C(*)=C1&*F^*C1=CC=C(*)C=C1&*Cl^*F^*C1=CC=C(*)C=C1&&&&*F&&&
*C(*)=C&*C&&*C1=CCC(*)CCC=CC(*)=CCC1^*C=O&&*C&&
*C&*O*&*C1=CC=C(*)C(*)=C1&*C1=C(*)N2C=CC=CC2=N1&*C=NN*^*O*^*C1=CC=C(*)S1&*C&*C&&&&&
*C&*C*&*C*&*C*&*C*&*C*&*C*&*C*&*C*&*C(*)*&*O&&*C*^*C*&*C(=O)NC1=NC(*)=CS1&*C1=CC=C(*)C=C1&*F&&&
*C1=C2C(=O)C3=CC=CC=C3C(*)C2=C(*)C=C1&*O&&*C*^*C1=CC=C(*)C=C1^*N*^*F&*C*&&&*C*&*N*&*C1=CC(*)=C2C(*)=C3CCCCC3=NC2=C1&*Cl&&*
*N&*C1=CC=C(*)C=C1&*NC1=NC=NC2=CC=C(*)C=C12&*C1=CC=C(*)C(*)=C1&*O*&*C(*)(F)F^*Cl^*F&&&&&
*C&*OC(*)=O&*C1CCC2(*)C(CCC3C2CCOC3(*)*)C1&*C&&*C&*C=C*^*C=C(*)*&*C&&*C(=O)O&&
*C&*C1=CC=C(*)C(*)=C1&*NC(*)=O&*C(=O)N1CCC2=C(C1)SC(*)=C2*^*N(C)S(*)(=O)=O^*C(*)=O&*C&*C1CCCC1^*C&&&&&&
*C&*C(*)*&*NS(*)(=O)=O&*C^*C1=CN=C2[NH]C=C(*)C2=C1&&*C1=CC=C(*)C=C1&*C1CCOCC1&&&
*C&*O*&*C1=CC=C(*)C(*)=C1&*C=NNC(*)=O&*C1=CC=CO1^*O&&&&
*C&*S(*)(=O)=O&*C1=CC=C(*)C=C1&*C*&*C=NNC1=NC2=CC=CC=C2[NH]1&&&
*C&*N*&*C*&*C1=NN(*)C(*)=C1*&*C(*)=O&*C^*C1=CC=C(*)C=C1&&*O^*NC1=NC(*)=CC=N1&&*C1CCCCC1*&*O&&&
*C=C&*C*&*SC1=NC2=C3C=CC=CC3=NC2=C(*)C1=O&*O&&&
*NC(*)=O&*C*&*N1CCCC1^*C1=CC=C(*)C=C1&&*NC(*)=O&*C1=CC=CC=C1*&*NC(*)=O&*C1=CC=C(*)C=C1&*NC(*)=O&*C1=CC=CO1&&&
O=C1N=C[NH]C2=C1C1=C3C=CC=CC3=CC3=CC=C1C1=CC=CC=C21&&&
*C(=O)N1CCN(*)CC1&*C*&*N1C=NC2=CC=CN=C21^*C1=CC=C(*)C=C1&&*F&&&
*C&*O*&*C*&*NC1=NC(N2CCC3=CC=CC=C3C2)=NC(N2CCN(*)CC2)=N1&*C1=CC=C(*)N=C1&*S*&*C&&&
*C&*C1=CC(N2CCN(*)CC2)=NC(*)=N1&*N1CCOCC1&&*C*^*C*&*C*&*C*&*NC(*)=O&*C*&*O*&*C1=CC=CC=C1&&&
*C&*C1=NN(C2=NC(=O)C=C(*)[NH]2)C(*)=C1&*C&&*C(=O)N1CCOCC1&&
*C&*C1=N[NH]C(*)=N1&*C(=O)N1CCOC(*)C1&*C1=CC(*)=C(*)S1&*C&&*C&&
*C&*C1=CC=C2[NH]C(=O)C(*)=CC2=C1&*C*&*NC(=O)N(*)*&*C*&*C*^*C*^*N(*)C&*C1=CC=CO1&*C&&&&&
*C&*ONC(*)=O&*C*&*C1CC2CCC(C1*)N2*&*C1=CC=C(*)C=C1&*O*^*C^*C&&&&&
*C(=O)O&*C1=CC=C2[NH]C=C(*)C2=C1&*C=C*&*C1=CC=CC=C1&&&
*C&*C1=C(*)N(*)C(*)=C1&*C(*)*&*N^*C1=CC=C(*)C(*)=C1&*C1=NC2=CC=CC=C2S1^*F^*C1=C[NH]C2=CC=CC=C12&&&*F&&&&
*C&*O*&*C1=CC=C2OC3=CC=C(*)C=C3C3(COC(N)=N3)C2=C1&*C1=CC=CN=C1F&&&
*C&*O*&*C1=CC=C2C(=O)C3=CC(*)=CC=C3CCC2=C1&*N*&*C1=CC=C(*)C(*)=C1&*F&&*F&&
*N&*C1=CC=C(*)C(*)=C1&*C1=CC=CC=C1&&*NC(*)=O^*C1CCN(*)C1&*C1=NC2=C(CCNC2)S1&&&
*C&*O*&*C1=CC(*)=C(*)C(*)=C1&*C=C1CCCCC1=O&&*O*^*C^*OC(*)=O&&*C1=CC=CC=C1*&*Cl&&&
*C&*N(*)S(*)(=O)=O&*C*&*C*^*C^*C*&&&*NC(*)=O&*C1=CC=C2OCCOC2=C1&&&
*C(*)=O&*C=C*&*C1=CC=CC=C1^*C1=CC=CC=C1*&&*C*&*N1CCOCC1&&&
*C&*C*&*C*&*NC(*)=O&*C1=CC=C(*)C(*)=C1&*Cl&&*C(=O)NNC(*)=O^*C1=CC=C(*)O1&*Br&&&
*C&*C1=CN(*)N=C1&*C*&*C1CCCCN1*&*C*&*NC(*)=O&*C1CCCC1&&&
*C&*C(*)C&*O*&*C*&*C*&*OC(*)=O&*C1=C(*)N2C(=O)C(*)C2SC1&*C(=O)O&&*NC(=O)C(*)=NO*^*C(*)(*)C&*C^*C1=CSC(N)=N1&*C(=O)O&&&&
*C&*C*&*NC(*)=O&*C1=CC=C(*)C=C1&*C(*)=C1CC2CCC(C1)N2*&*C1=CC=CC(*)=C1&*O*^*C*^*C&*C*&&&*C1=CC=CC=C1&&&
*C(*)=O&*C1=CC=CC=C1&&*C1=NC2=C(*)N=CN(*)C2=N1^*C1=CC=CC=C1&&*C*^*C1=CC=CC(*)=C1&*F&&&
*NC(=O)C1=N[NH]C(*)=C1&*C*&*C1=CC=CO1^*C1=CC=CC(*)=C1&&*C*&*O&&&
*C&*O*&*C1=CC=C(*)C=C1&*C1=CC(=O)C2=CC=C(*)C(*)=C2O1&*O&&*O*^*C&&&
*NN1C(*)=C(*)C(=O)N=C1N&*C1=CC(*)=CC(*)=C1&*Cl^*N*&*Cl^*C1=CC=C(*)C=C1^*C*&&*NS(*)(=O)=O&*C*&*C1=CN=C2C=CC=CC2=C1&*N*&&&*C*
*C1=CC=CC=C1&*SC1=NN=C(*)O1&*C*&*C1=NN=C(*)O1&*C1=CC=CC=C1&&&
*C&*S*&*C1=CC=C(*)C=C1&*NC(*)=O&*C(=O)N1CCC2=C(C1)SC(*)=C2*&*NC(*)=O&*C1=CC=CO1^*C(*)(F)F&&*F&&&
*C1=CC=CC=[N+]1[O-]&*C1CCCC1&&&
*C&*C*&*OC(*)=O&*C(=O)N1C(*)CSC1*&*C(*)*&*C^*C&*O*&&*C1=CC=C2C=C(*)C(=O)OC2=C1&*OC(*)=O&*C&&&
*C&*C1=NN(C2=NC3=CC=CC=C3O2)C(*)=C1&*C(=O)N1CCN(*)CC1&*C1=CC=CC=C1*&*F&&&
*C&*C1=CN2C(*)=C(*)C(*)=NC2=N1&*C(=O)NN&&*C1=CC=C(*)C(*)=C1^*Cl^*C*&*Cl^*N&&&&&
*C&*C1=CC=C2C(=C1)C1=CC=CC=C1N2*&*C=C(*)*&*NC(*)=O&*C1=CC=CC=C1*^*NC(*)=O^*C&*C*&&&*C*&*N1CCOCC1&&&
*C1=C(*)C2=CN=CN=C2[NH]1&*C1CC1&&*C1=CC=C(*)C=C1^*N1CCCC1&&&
*NC(=O)C1=NC(*)=NO1&*C*&*C*^*C1=CC=C2[NH]N=CC2=C1^*C*&&&*C*&*C(*)(F)F&*F&&&
*C&*C1=C2ON=C(N3C(=O)OCC3*)C2=CC2=C1N1N=CC=C1C(*)=C2&*C1=CC=C(*)S1&*C*^*F^*N1CCN(*)CC1&&&*C(*)*&*O&&*C(*)*^*O&&*C1=CN=CN1
*C(=O)N1CCN(*)CC1&*C*&*SC1=NN=C(*)O1^*C1=CC=C(*)C=C1^*C1=CC=NC=C1&*Cl&&&&&
*C&*C(*)(C)C&*OC(=O)N1CCCC1*&*NC(*)=O&*C(*)*&*C*&*C1=C[NH]C=N1^*C(=O)N1CCCC1*&&*C(N)=O&&&
*C(=O)O&*C*&*NNC(=O)N*&*C1=CC=CC=C1*&*O*&*C*&*C1=CC=C(*)C=C1&*Cl&&&
*C&*O*&*C1=CC=C2CCCCC(*)C(*)C3=NC(=CS3)CCCCC3=CC=C(C=C3)OC3=CC=C(C=C3)C(=O)N=CC2=C1&*O&&*O&&
*C&*N1CCN(S(*)(=O)=O)CC1&*C*&*C*&*O*&*C1=CC=C2OC3=CC=C(OCCN4CCC(C4)C=C3)C2=C1&&&
*O&*C1=CC=CC2=C1[NH]C1=C(*)C=C(*)C=C12&*Br&&*C(*)(F)F^*F&&&
*C&*C*&*C*&*C1=CC=C(*)C(*)=C1&*O*&*C1=CC=C(*)C=C1^*O^*C*&&&*C*&*C*&*C(*)(*)*&*N&&*C*^*O^*C*&&*O&&&
*C&*C*&*OP(*)(=O)OCC&*C1C(=O)NC(=O)N(*)C1=O&*C*&*C(*)C&*C&&&
*C#N&*C1=CC=C(*)C(*)=C1&*NS(*)(=O)=O&*C1=CC=CN=C1^*O*&&*C1=CC=CC=C1*&*C*&*C*&*O&&&
*NC(=O)N*&*C*&*C*^*C12CC3CC(CC(C3)C1)C2^*C*&&&*C1=CC=C(*)C=C1&*Cl&&&
*C#C&*C*&*O*&*C1=CC2=C(C(=O)C3=C(*)C=CC=C3C2=O)C(*)=C1*&*O*&*C^*O*&&*C^*C&&&&
*C(*)=O&*C*&*C*^*C*^*C1=CC=CC=C1&*C1=CN(*)N=N1&&&*C1=CC=C2C=CC=CC2=C1&&&
*C&*OC(*)=O&*C*&*C=C1SC2=C(C(*)=CS2)C1=O&*C1=CC=CC=C1*&*Cl&&&
*C&*C(*)C&*C1=CC=NC(N2CCN(*)CC2)=N1&*C1=CSC(*)=N1&*C1=CC=C(*)C=C1&*F&&&
*C&*O*&*C1=CC=C(*)C=C1&*N(*)S(*)(=O)=O&*C*&*C(*)C^*C*^*C&*C(*)*&&&*O&&*C(*)*^*C*&*C1=CC=CC=C1^*NC(*)=O&&*C1CN(*)C(=O)O1&*
*C&*N1CCCC2=C(C1)C1=CC=CC=C1N2*&*C*&*C1=CC=C(*)C=C1&*C#N&&&
*C&*C=C(*)C&*C*&*C*&*C=C(*)*&*C&&*C*^*C*&*C=C(*)*&*C&&*C*^*C1=CC=C2NC(=O)C(*)(*)C2=C1&*C&&*NC(*)=O^*C(*)*&*C*&*C1=CC=CC=C
*C&*C(*)C&*C*&*NC1=NC(*)=C(*)C=N1&*C1=CC(*)=C(*)C(*)=C1&*Cl^*C*&*O*^*C*&*C1=CC=C(*)C(*)=C1^*Cl^*C1(*)CCOCC1&*C(*)(F)F&&&*O&
*C&*O*&*C1=C(*)C(*)=C(*)C(*)=C1&*O&&*C(*)=O^*C=C*^*O^*C1=CC=C(*)C=C1&&*C*^*O&*C=C(*)*&&&*C&&*C*^*C*&*C=C(*)C&*C&&&
*C&*C1=CC=C(*)C(*)=C1&*Br&&*NC(*)=O^*C1=CC2=C(*)C3=C(CCC3)N=C2S1&*Cl&&&
*C1=COC=C1&*C1CCC(*)CC1&*N*&*C*&*C*&*C*&*N*&*C1=CC=C2C(*)=CC=NC2=C1&*Cl&&&
*C=C&*NC(*)=O&*C1=CC=CC(*)=C1&*C*&*NC1=NC=C(*)C(N*)=N1&*C1=C(*)C=C(*)C(*)=C1&*C^*O*&*O*^*C&*C^*O*&&&&*C&&&
*C&*C(*)*&*C1=CC2=C(C=C1*)OCO2&*Br^*C(*)(*)*&&*O&&*C*^*N1C=NC=N1^*C1=CC=C(*)C(*)=C1&&*F&&*F&&
*C&*C(=O)NNS(*)(=O)=O&*C*&*NC(*)=O&*C1=CC(*)=C(*)C(*)=C1&*C(*)(C)C&*C^*O&&&*C(*)(C)C^*C&&&
*C&*C*&*C*&*C*&*C(*)(*)*&*O&&*OC(*)=O^*C1CN2CCC1CC2^*C1=CC=CC=C1&&&&
*C(*)=C&*C&&*C1=CC(*)C(*)CC1^*C&&*C1=CC(=O)C(*)C2(*)C1CC1OC(=O)CC3C4(*)CCC(*)C(*)(C)C4CCC3(*)C12^*O&&*C&*C&*O&*C&*C&&
*C&*C(=O)N1C=CC=C1*&*C1CCCN(*)C1&*C(*)=C1C(=O)C2=CC=CC=C2SC1=O&*N(*)C&*C&&&
*C&*C1=CC=C(*)C=C1&*C1=NC2=CC=C(*)C=C2C(*)N1*&*C&&*C(*)(F)F^*F^*C*&&*C*&*C1=CC=CC=C1&&&
*C&*SC1=NN=C(*)N1*&*C*&*C1=CC=CC=C1^*C*&&*NC(*)=O&*C1=CC=C(*)C=C1&*S(=O)(=O)N1CCOCC1&&&
*C&*O*&*C1=CC=C(*)C=C1&*N(*)S(*)(=O)=O&*C&&*C*^*C1=CC=C2OC(*)C(*)CN(*)C(=O)C2=C1&*NC(*)=O&*C1CCCCC1^*C(*)*&&*C^*C&*C*&&*O
*C&*OC(*)=O&*C(*)*&*C1=CC=CC=C1&&*C1=CC=C2C(=O)C3=CC=CC=C3C(=O)C2=C1*^*O&&&
*C&*C1=CC=CC(*)=C1*&*C&&*C1=C(*)N(*)C2=CC=CC=C12^*C&&*NC(*)=O^*C*&*C1=CC2=CC=CC=C2[NH]C1=O&&&
*N1C=NC2=C1N=CN=C2N&*C1OC(*)C(*)C1*&*C*&*S*^*O^*C*&&*O^*C*&&&*N*&*C*&*C*&*C*&*C*&*NC(*)=O&*C1=C(*)[NH]C=N1&*NC(*)=O&*C*&*C*&
*C&*O*&*C1=CC=C(*)C(*)=C1&*C1=NC(*)C(*)O1&*C1CC1^*O*&*C*^*C&*O&&&&&
*C&*NC(=O)C1=NC=C(*)N=C1&*C*&*C*&*N1CCCCCC1&&&
*C(=O)N1CCN(*)CC1&*C*&*C*^*C*^*N1C=NC([N+](=O)[O-])=N1&*C1=NOC(*)=N1&&&*C1=CC=CC=C1&&&
*C&*OC1=NN(*)C(*)=C1*&*C&&*NC(*)=O^*C*^*C*^*C*&*C1=CC=C(*)C(*)=C1&*C1=NOC(*)=N1&*F&*C&&*F&&&&
*C&*O*&*C1=CC=CC(*)=C1*&*C=NNC(*)=O&*C1=CC=C2C(=C1)C=C(*)N2*^*O*^*S(=O)(=O)N1CCOCC1&*C&&*C&&&&
*NC(=N)N&*C*&*C*&*C*&*C1=C[NH]C2=CC=CC=C12&&&
*C&*C1=CC(*)=C(*)C(*)=C1&*O&&*C&*C=C*^*C1=CC=C(*)C=C1&*O&&&
*O&*C*&*N1CCC(*)(*)CC1&*C*&*C1CC1^*C*&&*C1=CC=C(*)C=C1&*C1=CC=C2OCOC2=C1&&&
*C&*C1=CC=C(*)S1&*C(=O)N1CCN(*)CC1&*C1=CC=CC=C1*&*NC(*)=O&*C1CC1&&&
*C&*O*&*C1=CC=C(*)C(*)=C1&*OC(*)=O&*C*^*[N+](=O)[O-]^*NC(*)=O&&&*C1CC=C1&&&
*C1=CC=C2C(=C1)C(=NNC(=N)N)CCS2(=O)=O&*Cl&&&
*C&*C1CCCC(=O)N1*&*NC(*)=O&*C*&*C1=CC=C(*)C=C1&*F&&&
*C1=C(*)C=C2C(=C1)[NH]C1=C2C2=C(C(=O)NC2=O)C(*)=C1&*F&&*Cl&*C1=CC=NC=C1&&
*C&*SC1=NC2=CN=CN=C2N1*&*C1CCN(S(*)(=O)=O)CC1&*C1=CC=C(*)C=C1&*F&&&
*C=C&*C*&*N1CCN(*)CC1&*C*&*C1CC2=C(C1)SC1=C2C(=O)N(*)N=N1&*C1=CC=C(*)C=C1&*F&&&
*C&*C(*)C&*C*&*C*&*C1=CC(=O)N(*)C(*)=C1&*C1=CC=C(*)C=C1&*O*^*C*^*C(*)C&*C1=CC=C(*)C=C1&*C&*C1=CC=CC=C1*&&&*C1=N[NH]N=N1&&&
*C(=O)NO&*C*&*C*&*C*&*S*&*C*&*C(*)*&*NC(*)=O&*C1=CC=CC=C1*^*NC(*)=O^*Br&*C12CC3CC(CC(C3)C1)C2&&&&&
*C&*C1=CC(*)=C(*)O1&*C(=O)N1CCN(*)CC1&*C^*C&&&&
*C&*O*&*C1=CC=C(*)C(*)=C1&*C=C*&*C1=CC(*)=C(*)C(*)=C1^*O*^*O*&*C*&*C^*O*^*C1=CC=NC(*)=N1&&&*C^*O*^*C1=CC=CC=C1&&&*C&&&&&
*C1CN2C=C[NH]C(=O)C2=N1&*C1=CC=C(*)C(*)=C1&*Cl&&*Cl&&
*C&*C1=CC=C2C(=C1)OC(*)C(*)CN(*)S2(=O)=O&*C(*)*&*C^*Br&*C*&*C*^*O&*NC(=O)N(*)*&&&*C&&*C1=CC=C(*)C=C1^*C(*)(F)F&*F&&&
*C(=O)O&*C*&*C*&*C*&*C=C*&*C*&*C1C2CCC(C2)C1*&*NS(*)(=O)=O&*OC1=NC=C(*)C=N1&*C*&*C*&*C*&*C(=O)O&&&
*C&*C(*)*&*N&&*C(=O)N1CCCC1*^*P(=O)(O)O&&&
*C&*C(*)C&*C*&*C(*)*&*NC(*)=O&*C(*)*^*NC(*)=O^*C*&*C(*)*&*C*^*NC(*)=O^*C=O&*C*&*C(*)*&&*C*^*NC(=N)N&*C*&*C*&&&*C(*)C^*NC(
*C&*C*&*C*&*NC1=NC(=O)C(*)=C(*)[NH]1&*C&&*S*^*C1=CC=C(*)C=C1&*C&&&
*C&*O*&*C1=CC=NC=C1*&*C*&*N(*)*&*C*&*C1=CC=CC=C1*^*C1=CC=C(*)C(*)=C1^*O*&*C&*C*&&*C^*C(=O)N(*)C&&&*C&&&
*C=C1SC2=C(SCCS2)C1=O&*C1=CC=NC=C1&&&
*C&*N=C1N=C2CC3(*)C4CCC5C56C(*)C(*)C(*)CC6(*)C5CC46CCC3(*)C2(*)CC1*&*C&&*C(*)(*)C^*C^*O&*O&*C&&&*O&*O&*C&*C&&
*C&*C*&*C*&*C*&*C*&*C*&*C(*)(*)C&*C&&*N*^*C1=C(*)N2C=CC3=CC=CC=C3C2=N1&*C1=CC=CC(*)=C1&*O*&*C&&&
*NC(=O)N*&*C*&*C1=CC=C(*)C=C1^*C1=CC=C(*)C(*)=C1^*NC(*)=O&*F&*C1CCCCC1&&*[N+](=O)[O-]&&&&
*C&*C1=C(*)C2=C(C=C1)C(*)=CC(=O)O2&*O*&*C1CNCC(*)C1^*C^*N&&&&&
*C#C&*C*&*NC(=O)N*&*C1=CC=C(*)C=C1&*O*&*C(*)(*)C&*C&&*OC(*)=O^*C&&&
*C&*C1=CC=C2C(=C1)C(*)=C(*)N2*&*C&&*C*^*C1=CC=C(*)C=C1^*NC(*)=O^*C1=CC=CC=C1*&*C(*)*&*C(=O)O&*C&&&&*C1=CC=C(*)C=C1^*Br&&&
*C&*O*&*C1=CC=C(*)C(*)=C1&*OC(*)=O&*C*^*Cl^*OC(*)=O&&&*C1=NC2=CC=CC=C2C(*)=C1&*C1=CC=CO1&&&
*C&*O*&*C1=CC=C(*)C(*)=C1&*C1=CC2=NC=C3C(*)=NN(*)C3=C2C(N)=N1&*C^*C*&*C^*N&&&&&
*N&*C(*)*&*C*&*C1=CC=C(*)C=C1^*C(=O)N1CCCC1*^*O&*NC(*)=O&&&*C1=CC=CC(*)=C1&*C1=CC=C(*)C=C1&*C(=O)O&&&
*F&*C1=CC=C(*)C(*)=C1&*C1CCCC2=C1C=NN2*&*N*^*C(*)(F)F^*C1CC1&*F&&&&&
*C&*C(*)=O&*C1=CC=C(*)C=C1&*C1=CC(*)=C2C=CC=CC2=N1&*C(=O)NNC(*)=O&*C*&*C*&*O&&&
*C(N)=O&*C1=CN2C(=O)C=C(*)N=C2C=C1&*C(*)=O&*C1=CC=CS1&&&
*C&*C*&*C12CCC(=O)C=C1C=CC1C2CCC2(*)C1CCC21CCC(=O)O1&*C&&&
*C&*O*&*C*&*C*&*C1=CN(*)C2=C(*)C=CC=C12&*C(*)=O&*C1=CC=C2C=CC=CC2=C1^*O&&&&
*C&*C*&*OC(*)=O&*C1=CC=C(*)C=C1&*NC1=NC(N(*)CC)=NC(*)=N1&*C*&*C^*C&&&&
*C1=CN=C(N)N=C1&*C1=CC=C(*)C(*)=C1&*C1=CC=CC=C1*&*S*^*F^*C1=CC=NC=C1&&&&&
*C&*C*&*C*&*C*&*C*&*C*&*C*&*C*&*C*&*C*&*C*&*NC(*)=O&*C(*)*&*C*&*C1=C[NH]C=N1^*NC(*)=O&&*C(*)*&*C*&*C1=CC=C(*)C=C1^*NC(*)=O^*
*N&*C1=CC(*)=C2C(=C1)NC(*)CC2*&*Cl&&*Cl&*C1=CC=C(*)C=C1^*O*&*C(*)(F)F&*F&&&
*C&*NC(*)=O&*C*&*C*&*OC(=O)N(*)*&*C*&*C(*)*^*C1CCCCC1^*O&&&&*C1CNC(=N)N1*^*C*&*C*&*C*&*C1CCCCC1&&&
*C1CCCCNC1=O&*NS(*)(=O)=O&*C1=CC=C(*)C=C1&*Cl&&&
*C&*O*&*C1=CC=C2N=C(*)C=C(*)C2=C1&*C&&*C1=NN(*)C(=O)N1*^*C*&*N*^*C^*C*&&&*C1=CC=CC=C1&&&
*C&*C(*)*&*NC1=NC=CC(*)=N1&*C1=CN=C(*)S1^*C1=CC=CC=C1^*C1=CC=C(*)C=C1&&&*C*&*F&&&
*C&*O*&*C1=CC=C(*)C(*)=C1&*C1=CC(=O)C2=C(*)C(*)=C(*)C(*)=C2O1&*O*^*O^*C^*O*&&&&*C^*O*&&*C^*O&&&&
*C&*O*&*C1=CC2=C(C=C1*)C(*)CC2=O&*O*&*C^*C1=C2C(*)=C[NH]C2=CC=C1&&*Br&&&
*C1=CSC(NC(=N)N)=N1&*C1=CC=NC=C1&&&
*C&*C(=O)N1CCCC2=C(C(*)=CC=C2)C1*&*F&&*C1=CSC=C1&&
*F&*N1CCN(*)CC1&*C1=CC=C(*)N=C1&*NC1=NC=C(*)C(Cl)=N1&*C1=CC=C2[NH]N=CC2=C1&&&
*C&*C*&*OC(*)=O&*C1=C(*)C2=CC=CC=C2O1&*C*&*C*&*C*&*O*&*C1=CC=C(*)C(*)=C1&*Cl&&*Cl&&
*N1C(=O)C2=C(C=CS2)N(*)S1(=O)=O&*C*&*C1=CC=C(*)C=C1^*C*^*F&*C1=CC=CC=C1&&&&&
*C1=CC2=C(*)C3=C(C(=O)NC3=O)C(*)=C2C(*)=C1&*O&&*C1=CC=C(*)C(*)=C1^*O^*Cl&*Br&*Cl&&&&
*C&*C1=CC=C(*)C(*)=C1&*NC(*)=O&*C1=CC=CC(*)=C1^*NC1=NC=NC2=CN=C(N3CCCC3)N=C12^*N(*)C&&&*C&&&
*C&*C=NNC1=NC2=C(C(=O)N(*)C(=O)N2*)N1*&*C=C*&*C1=CC=CC(*)=C1^*C^*O&&*C&&&&
*C&*O*&*C1=CC2=C(OCO2)C(*)=C1&*C*&*N*&*C*&*C*&*C*&*N*&*C1=CC=C2C(*)=CC=NC2=C1&*Cl&&&
*O&*C*&*C1CCC(*)(*)CC1&*C*&*N1CCN(*)CC1^*O*^*C1=CC=C2C(*)=CC=NC2=C1&*C1=CC=CC=C1&*Cl&&&&&
*C&*C=C(*)*&*C*&*C*^*C*^*C(*)*&*C1=C(*)C(=O)C2(*)CC3CC4C(*)(CP(=O)(O)OC4(*)*)C3CC2C1=O&*C&*C&&*C1=CC=CC=C1&*C&&&*O&*C&*O&
*C=C1SC(=O)NC1=O&*C1=CN(*)N=C1*&*C1=CC=CC=C1&&*C1=CC=CC(*)=C1^*F&&&
*NC(*)=O&*C*&*C1=CSC=C1^*C1C2=CC=CC=C2C(=O)N1*&&*C1CCN(*)CC1&*C1=CC=CC=C1&&&
*C&*C(*)*&*C*&*C(=O)O^*S=O&&&&
*C&*C1=CC=CC(*)=C1&*NC(=O)N*&*C*&*C*&*C*&*C(*)*&*NC(*)=O&*C(*)*^*C(*)=O^*N&*C1CS1&&*C*&&*C1=CC=C(*)C=C1&*O&&&
*C&*C1CN(*)CC(C)O1&*C*&*C1=CN2C(*)=C(*)N=C2C=C1&*C(=O)N1CCOCC1&&*C1=CC=C(*)C=C1^*F&&&
*C&*C*&*C1CN(*)CC2=CC=CC=C2O1&*C*&*NC(=O)C1=NOC(*)=C1&*C*&*O*&*C1=CC=CC=C1&&&
*C&*C1=CC2=CC=CC=C2N1*&*C*&*C*&*NC(*)=O&*C1=CC=C(*)C=C1&*S(=O)(=O)N1CCCCC1&&&
*C&*C(=O)NN=C(*)*&*C1CC1&&*C1=CC=CS1&&
*NS(*)(=O)=O&*C1=CC=C2N=CC=CC2=C1&&*C1=CC=C(*)C=C1^*N1CCN(*)CC1&*C1=CC=CC=N1&&&
*C1CC(=O)N(*)C1=O&*SC1=NCCS1&&*C1=CC=CC=C1&&
*C&*C*&*C1=CC=C(*)C=C1&*O*&*C*&*C1=NN(*)C(*)=C1&*C&&*C1OC(=O)C2=CC=CC=C21&&
*C&*O*&*C1=CC=C(*)C=C1&*C(*)=O&*NC1=NC(*)=C(*)S1&*C1=CC=C(*)C=C1&*O*^*C^*C&&&&&
*C&*C*&*OC(*)=O&*C*&*C1=NC(*)=C(*)S1&*C1=CC=C(*)C=C1&*S*^*C1=CC=C(*)C=C1^*C&*O*&&&*C&&&
*C&*C1=C(*)C2=C(C=C1)C(=O)OC2&*C(*)*&*C&&*C(=O)N1CCN(*)CC1*^*C*&*C1=CC=C2C=C(*)C(=O)OC2=C1*^*C^*C&&&&*C&&
*C&*O*&*C1=CC=C(*)C=C1&*NC(*)=O&*C*&*SC1=NC2=CC=CC=C2C2CC=NN12&&&
*C&*C1=CN=C(*)S1&*C*&*C1CCCN(*)C1&*N1CCN(*)CC1&*C1=CC=CC(*)=C1&*Cl&&&
*C&*C*&*C(*)(*)C&*C&&*C1=C2OCCC(*)C2=C(*)C2=C(*)C(=O)C3=C(C=C(*)C(*)=C3*)C2=C1^*O&&*O&*O&*C*^*C=C(*)C^*O^*C&&*C*&&*C=C(*)
*N1N=NC(N)=N1&*C*&*C1=CC=C(*)C=C1&*Cl&&&
*C&*C*&*OC(*)=O&*C*&*C1=C(*)N(*)C(*)=C1&*C1=CC=C(*)C=C1&*Cl^*C1=CC=C(*)C=C1&&*S(*)(=O)=O^*C1=CC=C(*)C=C1^*C&*C(*)(F)F&&&*F
*C&*O*&*C1=CC=C(*)C(*)=C1&*C1=NN(*)N=N1&*C=C*^*O*^*C(*)=O&*C&*C1=CC=C(*)C(*)=C1&&&*F&&*F&&
*C&*NC(*)=O&*C=C(*)*&*C#N&&*C1=C(*)C(=O)N2C=CC=C2[NH]1^*N1CCN(*)CC1&*C*&*C*&*O*&*C1=CC=CC=C1&&&
*C&*O*&*C*&*C1=C(*)C=C2C(=C1)OCC1OC3=C(C=C(*)C(*)=C3*)C1C2*&*O*&*C^*O*&&*C^*O*&&*C^*O*&&*C^*C1=CC=C(*)C(*)=C1&&*O*&*C^*O*
*C&*C1=CC=C(*)C=C1&*C1=CCC(*)N(S(*)(=O)=O)C1*&*C1=CC=C2OCOC2=C1&&*C(=O)O&*C1=CC=C(*)C=C1^*C&&&
*C&*O*&*C1=CC2=NC3=CC=C(*)C=C3C(*)=C2C=C1&*Cl&&*N*^*C*&*C*&*C*&*C*&*C*&*C*&*N1CCN(*)CC1&*C1=CC=C(*)C=C1&*C1=NC2=CC=CC=C2O1
*C&*C(*)C&*C*&*C(*)*&*NC(*)=O&*C(*)*^*NC(*)=O^*C*&*C(*)*&*C*^*NC(*)=O^*C*&*C*&*C(*)*&*C1=CC=CC=C1^*NC(*)=O^*N=C(N)N&*C*&&
*C&*C*&*C1=C2C(=O)N(*)C(=O)C2=C2C(*)OCCN21&*C(*)(F)F&*F^*C1=CC=CC=C1&&&&
*C&*C*&*O*&*C1=CC=C(*)C=C1&*C1=CN2C(=O)N(*)C=C2C=C1&*C(=O)N1CCOCC1&&&
*C&*C(*)C&*C(*)*&*NC(=O)O*&*C*^*NC(*)=O^*C1=CC=CC=C1&*C(*)*&&&*C*&*C1=CC=CC=C1^*C(*)*&&*O&&*C(*)*^*N*&*C*^*NC(*)=O^*C1=CC
*C&*C*&*OC(*)=O&*C1C(*)S(=O)(=O)C(*)C(*)C1*&*C(*)=O&*C1=CC=CC=C1^*C1=CC=C(*)C=C1&&*O*^*C(*)=O^*C&*C*^*C(*)=O&&*C&*C&&&&&
*C&*C(=O)N(*)*&*C*&*C#C*^*C1CCC2=CC=CC=C2C1^*C*&&&*N1CCN(*)CC1&*C*&*C1CCC2=C1OCCC2&&&
*C&*N(*)C&*C*&*C(*)=O&*C*&*O*&*C1=CC=C(*)C(*)=C1&*F&&*[N+](=O)[O-]&&
*NC(*)=O&*C*&*SC1=NN=C(*)N1*^*C1=CC=CC=C1*^*C1=CC=CN=C1&*F&&*C1=CC=CC=C1&&&&
*C&*S(*)(=O)=O&*C1=CC=CC(*)=C1&*C(=O)NN1C(*)=N[NH]C1=S&*C1=CC=NC=C1&&&
*C&*OC1=NC(*)=CC(Cl)=N1&*C*&*C(*)*&*O&&*C*^*N1CCN(*)CC1&*C*&*C(*)(*)*&*O&&*C*^*C(=O)N(*)*^*C1=CC=C(*)C(*)=C1^*C&*F&&*O*&*F
*C&*O*&*C1=CC=C(*)C(*)=C1&*C(*)=O&*C*^*O^*C1=CC=C2OC(=O)C(*)=CC2=C1&&&*Cl&&&
*C(=O)N1CCC2(CCCN(*)C2=O)CC1&*C1=CC=NC=C1&&*C*^*C1=CC=C(*)C(*)=C1&*F&&*F&&
*C&*C1C2C3=CC=CC=C3C1(*)C1=CC=CC=C1CN2*&*O&&*C&&
*C(=O)N1CCN(*)CC1&*C1=CC=C(*)C=C1&*F^*C1=CC=C(*)C(*)=C1&&*C1CN(*)C(=O)O1&*C*^*F^*N1C=CN=N1&&&&&
*C&*C*&*C*&*C*&*C*&*C*&*C*&*C*&*C*&*C*&*C*&*C*&*C*&*C*&*C*&*NC(*)=O&*C*&*C*&*C*&*P(=O)(O)O&&&
*C&*O*&*C1=CC=CC2=C1OC1(*)C(=O)C=CC(=O)C21*&*C1=CC=C(*)C(*)=C1&*O*^*C^*C^*O&&&&&&
*C&*C*&*N1C(=O)NC(*)(*)C1=O&*C1=CC=C(*)C=C1&*F^*C*&&*NC(*)=O&*C1CCCCCCC1&&&
*C&*C1=CC=C[N+](*)=C1&*C*&*C*&*C*&*C*&*C*&*C*&*C*&*C*&*CCCCCCC[N+]1=CC=CC(C)=C1&&&
*C&*C*&*OC(*)=O&*C*&*C1=C(*)C2=C(N=CN(*)C2=O)S1&*C*&*C1=CC=C(*)C=C1^*N^*C&&&&&
*C&*SC1=NSN=C1*&*C*&*NC(=O)N*&*C1=CC=CC=C1&&&
*C&*O*&*C1=CC=CC(*)=C1*&*C*&*N1CCCC1^*O*&&*C&&&
*C1C2C=CN3C(=O)C=CC(=C23)C1*&*C*&*C*^*C*^*C(N)=O&*C1=CC=CC=C1&&&&&
*[N+](=O)[O-]&*C1=CC(*)=CC(*)=C1&*C*&*S(*)(=O)=O^*[N+](=O)[O-]^*C1=CC2=C(C=C1*)OCCO2&&&*[N+](=O)[O-]&&&
*C&*C1=CN(*)C(*)=N1&*C1=CC=C(*)S1&*C=C1SC(=S)N(*)C1=O^*C^*C*&&&*C(=O)O&&&
*NC(=O)NC(*)=O&*C1=CC=C(*)C(*)=C1&*F^*C1=CSN=N1&*F&&&&
*C(=O)O&*C*&*C*&*C*&*C*&*O*&*C1=CN=CC(*)=C1&*NC(*)=O&*C1=CC=NC=C1&&&
*C&*O*&*C1=CC=CC(*)=C1*&*C1OC2=C3C=CC4=CC5=C(C=C4OC3=C3COC(*)(C)C3C2)OC1C5&*C^*O*&&*C&&&
*NC(*)=O&*C*&*C*^*C1=CC=C2OCOC2=C1^*OC(*)=O&&&*C*&*C*&*C*&*C1=CC=CC=C1&&&
*NC(=O)N1C2CCC1CC(*)C2&*C1C2CC3CC(C2)CC1C3&&*C*^*O*&*C1=CC=C2N=CC=C(*)C2=N1&*F&&&
*C&*C1=CCC2C3(*)CCC4C(*)(C)CCCC4(*)C3CC(*)C2(*)C1*&*C&&*C&*O&*C1=CC(=O)OC1&*C&*O&&
*C&*C1=CC(*)=C2C=CC=CC2=N1&*C*&*O*&*C1=CC=C(*)C=C1&*NC(*)=O&*C*&*C1(*)C(=O)NC(=O)NC1=O&*C*&*C1=CC=C(*)C=C1&*OS(*)(=O)=O&*
*C&*C*&*C*&*NC(=O)N*&*C1=CC=C(*)C=C1&*S(=O)(=O)NC1=NC=CC=N1&&&
*C&*C1=CC=C(*)C(*)=C1&*C&&*C(=O)N1CCN(*)CC1^*C*&*SC1=NC2=CC=CC=C2C2=NC(*)C(=O)N12&*C*&*C*&*NC(*)=O&*C*&*C1=CC=CO1&&&
*C&*O*&*C1=CC=C(*)C(*)=C1(*)*&*Cl&&*Cl&*C&*C*^*NC(*)=O&*C1CCC(=O)N(*)C1&*C*&*C1=CC=C(*)C=C1&*F&&&
*C&*C1=C2C(N3CCC4=NN(*)C(*)=C4C3)=NC=NN2C(*)=C1&*C&&*C&*C1=CC=CC=C1&&
*C1C(=O)OC2CC3(*)CCCC(=C)C3CC21&*OC(*)=O&*C^*C&&&&
*C&*C1=CC=C(*)C(*)=C1&*S(=O)(=O)N1CCCCC1&&*NC(=O)C1=NN(*)C(=O)C2=CC=CC=C12^*C*&*C(*)C&*C&&&
*C&*C(*)=O&*C1=CC=CC=C1*&*O*&*C*&*C(*)*&*O&&*C*^*N1C(=O)C2=CC=CC=C2C1=O&&&
*C&*C1=CC=C(*)C=C1&*SC1=NN=NN1*&*C*&*C1=C(*)N2C(=O)C(*)C2SC1&*C(=O)O&&*NC(=O)C(*)=NO*^*C(*)(*)C&*C^*C1=CSC(N)=N1&*C(=O)O&
*C&*C*&*OC(*)=O&*C1CCCN(*)C1&*C*&*NC(*)=O&*C1=CC=CC(*)=C1&*S(=O)(=O)N1CCOCC1&&&
*C&*C(*)C&*C*&*C(*)*&*NC(*)=O&*C*^*C1=CN(*)N=N1^*C*&*C*&*C1=N[NH]N=N1&*NC(*)=O&&&*C1=CC=CC=C1&&&
*OS(*)(=O)=O&*C1=CC=CC=C1&&*C1=CC=CC=C1*^*C1=CC=C(*)C=C1&*O&&&
*C(=O)O&*C*&*C*&*C(*)*&*NC(=O)O*&*C*^*NC(*)=O^*C1=CC=CC=C1&*C1CCNCC1*&&&*Cl&&&
*C&*C*&*C*&*C1=CN2C(*)=C(*)N=C2C=C1&*Cl&&*C*^*C1=CC=C(*)C=C1&*C1=CC=CC=C1*&*C(=O)O&&&
*C&*O*&*C1=C(*)[NH]C=C1&*NC(*)=O&*C1=CC=C(*)C(*)=C1&*C1=CC=C(*)C(*)=C1&*C(=O)O^*O*&*O*^*C&*C1CCNC1&&&&&
*C&*O*&*C1=CC=C(*)C=C1&*NC(*)=O&*C*&*C(*)*&*C&&*N*^*C*&*C(*)*&*O&&*C*^*O*&*C1=CC=C(*)C=C1&*NC(*)=O&*C&&&
*C1=CC=C2NC(=O)C(=C3NC4=CC=CC=C4C3=NN3CC5(*)CCCC3=NC3=CC=CC=C3C3=O)C2=C1&*C(*)(F)F&*F^*Br&&&&
*NC(*)=O&*C*&*C1=CC=CC=C1*^*C1=C(*)SC=N1^*Cl&*C(=O)N1CCN(*)CC1&&&*C1=CC=CC=C1*&*F&&&
*C&*C1=CC(*)=CC(*)=C1&*C&&*N*^*C(*)*&*C1=CC(*)=C(*)C(*)=C1&*C^*C1=CC=C2C=NC=CC2=C1&*Br&&&*O&&
*C&*C(=O)N(*)*&*C*&*OC(*)=O^*C1CCS(=O)(=O)C1^*C1=CC=C(*)C(*)=C1&&&*S(=O)(=O)N1CCCCC1&&*Cl&&
*C&*C1=CC=C2C(=C1)CCC1C2C(*)CC2(*)C(*)CCC12&*C*&*C1CCC1^*O&&&*O&&
*O&*C1=CC=C(*)C(*)=C1&*C1=N[NH]C(=S)O1&&*O&&
*C&*C*&*C1=NN2C(*)=C(*)C(*)=NC2=N1&*C&&*C*^*C*^*C^*NC(*)=O&&&*C1=CC=C(*)C(*)=C1&*O*&*C^*O*&&*C&&&
*C&*C*&*O*&*C1=CC=C2C=CC(=O)OC2=C1*&*C1=NN(*)N=N1&*C1=CC(*)=C(*)C(*)=C1&*C&&*C&*C&&
*C#N&*C1=CC=C(*)C=C1&*NC1=NC(*)=CS1&*C(*)(*)F&*F&&*C(*)(*)F^*F&&*C(*)(*)F^*F&&*C(*)(*)F^*F&&*C(*)(*)F^*F&&*C(*)(*)F^*F&&*
*C&*N1CC2CC2(*)C1&*C1=CC=C(*)C(*)=C1&*Cl&&*Cl&&
*NC(=O)N1CCC2C1C(=O)N2S(=O)(=O)O&*C(*)*&*C*&*C1CCCC1^*C(=O)C1=NC2=CC=CC=C2S1&&&&
*C&*O*&*C1=CC=C(*)C=C1&*C1=NN(*)C(*)=C1*&*C&&*C1=CC=C(*)C=C1^*F^*N&&&&
*C&*C*&*C*&*C*&*N(*)*&*C&&*C*^*C*&*C*&*NC(*)=O&*C1=CC=C(*)C(*)=C1&*Br&&*Cl&&
*C&*C1=NOC(*)=C1*&*C&&*NC(=O)N1CCCC2(CCN(C(*)=O)C2)C1^*C(*)C&*C&&&
*C&*C=C(*)*&*C*&*C*^*C*^*C=C(*)*&*C*&*C&*C1=COC=C1&&*C*&&*C*&*C1=COC=C1&&&
*C&*C*&*C*&*C*&*C(*)*&*NC(=O)O*&*C(*)(C)C^*NC(=O)C(*)=O^*C&*C*&&&*C*&*C(=O)N(*)C1=NC2=CC=CC=C2[NH]1&*C1=CC=C(*)C=C1&*C*&*C(=
*O&*C*&*C1OC(*)C(*)C1*&*N1C=CC2=CN=C3[NH]C=CC3=C21&&*O&*O&&
*C(=O)O&*C1C2CCC(O2)C1*&*NC(*)=O&*C1(*)CC1&*C1=CC=C(*)C(*)=C1&*F&&*F&&
*C&*C1CCC2(*)C(CCC3C4CCC(*)C4(*)CCC32)C1&*C*&*C*^*C^*O&&*O&&&&
*C&*O*&*C(=O)N1CCC2=C(C=C(*)C(*)=C2)C1&*O*&*C^*C*&&*C1=CSC(N)=N1&&&
*C&*C1=CC(*)=C(*)C(*)=C1&*C&&*NS(*)(=O)=O^*C(*)*^*C^*C*&&&*N*^*C*^*C*&*C1=CC=CC=C1&*C1=CC=C(*)C(*)=C1&&&*C(*)(F)F&*F^*F&&
*C1C(=O)CC(*)(C2=CC=CC=C2)OC1=O&*C1=CC=CC2=CC=CC=C12&&*N*^*C1CCCCC1&&&
*C&*C(*)(C)C&*C1=NN=C(C2=NN(*)C(*)=C2*)S1&*C1=CC=C(*)C=C1&*F^*C1=CC=C(*)C(*)=C1&&*Cl^*C1=CC=C(*)C=C1&*Cl^*Cl&&&&&
*C&*C1=CC=C(*)C(*)=C1&*Cl&&*O*^*C*&*C(*)*&*C*&*NC(*)=O^*C(*)(F)F^*C1=CC=C2C(=O)N(*)C=NC2=C1&*F&*C(*)C&&&*C&&&
*C&*S(*)(=O)=O&*C1=CC=C(*)C=C1&*C*&*NNC(*)=O&*C1=CC=C(*)C=C1&*F&&&
*C&*C*&*C*&*C*&*C*&*C*&*C*&*C*&*C*&*C*&*C(*)(*)C&*C&&*NC(*)=O^*C1=CC=CC(*)=N1&*C=C*&*C1=C(*)C(*)=CC=C1&*O*&*C^*O*&&*C&&&
*F&*C1=CC=CC(*)=C1&*N(*)S(*)(=O)=O&*C*&*C1=CC=CC=C1^*C*&&*C1=CC=CN=C1&&&
*C&*C*&*C(*)*&*N&&*C*^*C1=CC=C2CCCC(*)C2=C1&*O&&&
*C&*OC(*)=O&*C(=O)N1C(*)CSC1*&*C&&*C*^*C1=C(*)[NH]C(=O)C(*)=C1&*O&&*C&&
*C(=N)NO&*C1=CC=C2[NH]C=C(*)C2=C1&*C*&*N*&*C1CCC(*)CC1&*O*&*C*&*C*&*C1=CC=CC=C1&&&
*C(=O)NN1C(=O)COC1*&*C1=CC=NC=C1&&*C1CC1&&
*N1C=NC2=C1N=CN=C2N&*C1OC(*)C(*)C1*&*C*&*S*^*O^*C*&&*O^*C(=O)NC1=N[NH]C(=S)S1&&&&&
*C&*O*&*C1=CC=C(*)C(*)=C1&*C=NNC(=O)C(=O)N*&*C*^*O*^*C1=CC=CO1&*C&&&&&
*C&*C1=CC=CC=C1*&*C(=O)NC#N&&&
*C&*C*&*OC(*)=O&*C(*)(*)*&*NC(*)=O&*C1=CC=C(*)C=C1^*N*^*O*&*C1=CC=C(*)C=C1^*C(*)(F)F^*C&*Br&*F&&&&&&&
*C&*C1=NOC(*)=C1*&*C1=CC=CC=C1*&*Cl^*C(=O)N1CCC2=CC=CC=C21&&&&
*C&*C(*)=O&*C1=C(*)C(*)N(*)C1=O&*O&&*C1=CC=C(*)C=C1^*O^*C1=CC=C(*)C(*)=C1&&*O&&*O&&
*C&*C(=O)NC1=NC(*)=NS1&*C1COC2=CC=CC=C2O1&&&
*Cl&*C1=CC=C(*)C=C1&*C(*)=C1CC2C3CCCC2OC13&*C1(*)CCC1&*C1=CC=CC=N1&&&
*C(*)=C&*C&&*C=C(*)*^*C&&*C1C=CC(=O)C(*)O1^*C&&&
*C(*)=C&*O*&*C*^*C1=NC2=C(*)C(*)=CC(*)=C2C=C1^*C&*O&&&&*C&*O&&
*C&*C(*)=O&*C*&*C*&*C*&*C*&*N&&&
*C&*NS(=O)(=O)N(*)*&*C*&*C(*)*^*C1CCCCC1^*C1CCCCC1&&&&*C1=CC=C2C(=C1)N=C(*)N2*^*C1=CC=C(*)C=C1&*F^*C(*)(F)F&&*F&&&
*C&*OC(*)=O&*C(*)*&*N&&*C*^*C*&*C*&*N&&&
*C&*O*&*C1=CC=CC=C1*&*O*&*C*&*C*&*SC1=NC(*)=C(*)C(*)=N1&*C&&*C&*C1CCCN(*)C1^*C&&&
*C1=CC=C2C(=C1)C(=O)C(=O)N2*&*C*&*C1=CC=C(*)C=C1^*Cl^*C1=CC=CC=C1&&&&&
*O&*C*&*C*&*C1CN(*)CCN1*&*C*&*C1=CC=CS1^*C*&&*C1=CC=C(*)C=C1&*F&&&
*C&*C*&*C1=CC=CC=C1*&*O*&*C*&*C(*)*&*O&&*C*^*N1CCCC1&&&
*C&*C*&*C(*)CC&*OC(*)=O&*C*&*NS(*)(=O)=O&*C1=CC=C(*)C=C1&*NC(*)=O&*C&&&
*C&*C*&*C*&*C*&*C*&*C*&*O*&*C1=CC=C(*)C(*)=C1&*C(*)=O&*C*^*Cl^*C*&&&*OC(*)=O&*C&&&
*C&*O*&*C1=CC=CC=C1*&*NC(=O)N1CCC(*)CC1&*C1=NC(*)=C2N=CN(*)C2=N1&*C1=CC=CN=C1&&*C(*)C^*C&&&
*C&*O*&*C1=CC=C(*)C=C1&*C1=C2CCCCC2=NC2=CC=CC=C12&&&
*C=C&*C*&*C1=CC(*)=C(*)C(*)=C1&*O&&*O&*C1=CC(*)C(*)CC1*^*O&&*C&*C(*)*^*C&&*C*^*C*&*C*&*C=C(*)*&*C&&*C*^*C*&*C=C(*)C&*C&&&
*C&*C(*)C&*N*&*C*&*C(*)*&*O&&*C1=CC(*)=C(*)C(*)=C1^*Cl&&*O&*Cl&&
*N&*C1=CC=C(*)C=C1&*O*&*C*&*C*&*C*&*O*&*C1=CC=C2C(*)=CC(=O)OC2=C1&*C1=C[NH]C(=O)[NH]1&&&
*N&*C1CN(*)C(=O)C1*&*C1=CC=CC=C1&&*C*^*C1=CC=CC=C1&&&
*C&*C*&*C1=C(*)C=C(*)C(*)=C1&*N*&*C1=C(*)C=C2C(*)=C(*)C=NC2=C1^*C*^*C#N&*C1CCN(*)CC1^*Cl&*O*^*C(=O)N(*)C&&&*C^*O^*C&&&&&&&
*C&*C(*)*&*S*&*C1=CC=C(*)N=C1^*C1=C(*)C(*)=CC=C1^*NC(*)=O&*Cl&*C*&&*Cl^*C*&&&*C(=O)O&&&
*C1CC2CN(S(*)(=O)=O)CCC2N1S(*)(=O)=O&*C1=CC=C(*)C=C1&*F^*C1=CC=CC=C1&&&*C1=CC=C(*)C=C1^*C(*)(F)F&*F&&&
*C&*C(*)*&*NC(*)=O&*C=C*^*C1CCC2(*)C(C1)CC(*)C1C3CCC(*)C3(*)CCC12^*C*&*O&*NC(*)=O&&*O^*C*&&*C^*NC(=O)O*&&*C^*C*&&&*C*&*C*
*C(=O)NC1=NC=CS1&*C1=CC=CC(*)=C1&*Br&&&
*C1=N[NH]C(=S)N1*&*C1=CC=C(*)C=C1&*Cl^*C*&&*C*&*N1CCOCC1&&&
*C&*C*&*C*&*C(*)*&*O*&*C1CCC(*)CC1^*C(=O)O^*C*&&&*N(*)*&*C&&*C1=CC=C(*)C(*)=C1^*S(*)(=O)=O&*C(*)C^*[N+](=O)[O-]^*C&&&&&
*C&*C*&*C1=CN(*)C=N1&*C(*)*&*NC(*)=O&*C^*C1=CC=C(*)C(*)=C1&&*F&&*F&&
*C&*C*&*OC(*)=O&*C1=NC2=C(C(*)=C1)C(*)=NN2*&*C1=CC=C(*)C=C1&*F^*C&&&*C*^*C1=CC=CC=C1&&&
*C&*C*&*C*&*S(=O)(=O)N1CCN(S(*)(=O)=O)CC1&*C1=CC=C(*)N=C1&*NC(*)=O&*C1=CC=C2[NH]C(*)=CC2=C1&*Cl&&&
*C(=O)N1CCCC(*)C1&*C1=CC=CS1&&*N1C=CC=N1&&
*C&*C(=O)N(*)S(*)(=O)=O&*C&&*C1=CC2=NN(*)C=C2C=C1*^*C1=CC=CC=C1&&*C&&
*C&*C(*)(C)C&*C1=NN(*)C(*)=C1&*C(=O)NC1=N[NH]C2=C1CN(C(=O)N1CCCC1*)C2(*)C&*C(=O)N1CCC1^*C1=CN=CC(*)=C1&*C^*Cl&&&&&
*C&*C*&*C*&*C*&*N1C(=S)C(*)(C)C(=O)N1*&*C&&*C1=CC=C(*)C=C1^*C&&&
*C&*S*&*C1=CC=C(*)C=C1&*C1=NC2=CC=CN=C2N2C(*)=NN=C12&*C&&&
*C&*C*&*C*&*C*&*C1=CN=C2C(=C1*)N=NN2*&*N&&*C1=CC=CC=C1&&
*C&*C*&*NC(*)=O&*C*&*C*&*C1=CN(*)C2=CC=CC(*)=C12&*C1=CC=C(*)C=C1&*C(*)(*)C^*F^*C&&&&*C#N&&
*C&*C1=CC2=C(C3=CC=CC=C3N(*)C2=O)N1*&*NC(*)=O&*C*^*C^*C*&&&*N1CCOCC1&&&
*C&*C1=C(*)N(*)C(*)=C1&*C(=O)N(*)*&*C^*C1=CC=C(*)C(*)=C1&*C1CCCCC1^*C*^*C&&*C*^*C(=O)N1CC2=CC=CC=C2CC1*&&*C(=O)O&*C*&&&*O
*C(=O)O&*C(=O)N1CC2=C(*)C(*)=C(*)C=C2CC1*&*I&&*O*^*C*^*I^*C1=CC=C(*)C=C1&&*C=C*^*C1=CC=CC=C1&*C1=CC=C(*)C=C1&&&*Cl&&&
*C&*NC(=O)O*&*C(*)*&*C(=O)N1CCCC1*&*C1=CN=C(*)[NH]1^*C(*)C^*C1=CC=C(*)C=C1&*C&*C1=CC=C2OC(*)=CC2=C1&&&*C1=CN=C(*)[NH]1&*C(=O)N1
*C&*C1=NC(N2C=CC=C2)=NC2=C1CCN2*&*C*&*C1=CSC=N1&&&
*C#N&*C1=CC=C(*)C(*)=C1&*[N+](=O)[O-]&&*NC(*)=O^*C1=CC=CN=C1N1N=C(Br)C=C1*&*Cl&&&
*C&*C(=O)N1CCC2=C(C1)[NH]C(N(*)C)=NC2=O&*C*&*C(*)*&*N&&*C*^*C1=CC=C(*)C=C1&*F&&&
*N&*C1=NC2=NC=CC=C2C(N2CCCCC2*)=N1&*C1=CC=CC=C1&&&
*NS(*)(=O)=O&*C1SC(*)C(*)C(*)C1*&*C*^*C1=CC=C(*)C=C1^*O^*O^*Cl&&&&*O&&&*O&&
*C=C&*C*&*NC(*)=O&*C*&*SC1=NN=C(*)O1&*C1=CC=C(*)C=C1&*N1CCCCC1&&&
*C&*SC1=NN=C(*)N1*&*C*&*NC(*)=O^*C^*C1=CC=C(*)C=C1&&&*S(=O)(=O)N1CCCCC1&&&
*C&*C1CN(*)CCN1*&*C1=CC=C(*)C=C1&*F^*NC(*)=O&&*C1CCCCC1&&&
*C(*)=O&*C1=CC=C(*)C=C1&*F^*C1=C[NH]C(*)=C1*&&*C1=CC=CC=C1&&*NC(*)=O^*C*&*C*&*C*&*C*&*C*&*C*&*C1=CC=CC=C1&&&
*Cl&*C1=CC=C2C=C1CN1CCN(C3=NC(*)=C4C=CC=CC4=N3)CCC1=CCN(*)CCNCC1=CC=CN1C2&*Cl&&*C*^*C*&*N1CCCC1&&&
*C&*C(*)C&*C1CC2(*)C3CC4OC45C(*)(C)C=CC(=O)C5(*)C3CCC2(*)C1(*)*&*O&&*O&*C&*C&*C=O&*C&&
*N&*C12CC3CCN(C3)CC1(*)C2&*C1=CC=C(*)C=C1&*F&&&
*F&*C1=CC=CC(*)=C1&*C*&*N*&*C1CCN(*)CC1&*C*&*C*&*C*&*O*&*C(*)C1=CC=CC=C1&*C1=CC=CC=C1&&&
*C&*C*&*C1=CC=CC(*)=C1*&*O*&*C^*NC(*)=O&&*C(*)*&*C*&*C1=CC=CC=C1^*C(*)*&&*O&&*C*^*C(*)*&*C*&*C(*)C^*NC(*)=O^*C&*C(*)*&&&*
*C&*N(*)C&*C1CC2CCC(C1)N2*&*C1=CC=C(*)C=C1&*NC(*)=O&*C=C*&*C1=CC=C(*)C(*)=C1&*F&&*F&&
*C&*C*&*OC(*)=O&*C1=C(*)N(*)N=C1&*C1=CC=C(*)C(*)=C1&*N*^*C^*C1=CC=CC=C1^*[N+](=O)[O-]&&&&&&
*C&*C*&*OC(*)=O&*C1=C(*)C(*)=C(*)[NH]1&*C&&*C(*)=O^*C1=NC(*)=C(*)S1^*C^*C&&&&*C*^*N1CCNCC1&&&
*NC(=O)C1=NC(N)=N[NH]1&*C*&*C(*)*&*C1=CC=CO1&&*N1CCCCC1&&
*C&*NC(*)=O&*C*&*N*&*C(*)*&*C&&*C*^*C1=CC=C(*)C=C1&*O*&*C1=CC=NC(*)=C1&*O*&*C*&*C1CCC1&&&
*C&*C*&*N(*)*&*NC1=NC(*)=CC=N1&*C1=CC=C(*)N=C1^*C1CC1^*NC(*)=O&&&*C1=CC=CC=C1&&&
*O&*C1C(*)C2CC2C1*&*O&&*C1=NC(*)=C2N=CN(*)C2=N1^*N1C2CC3CC1CC(*)(C3)C2&*O^*C1=CN=C2C=CC=CC2=N1&&&&
*C&*C(*)C&*C(*)*&*NC(*)=O&*C1=CC=C(*)C=C1^*NC(*)=O^*O*&*C(*)*&*C1=CC=CC=C1&*C*&&&*C(=O)O^*C(*)=O&&*C*&*SC1=NN=C(*)S1&*C1C
*C&*C1=CC(C(=O)N2C3CCC2C(*)C3)=N[NH]1&*C*&*O*&*C*&*C1=CC=CC=C1&&&
*C&*C*&*C(=O)N(*)*&*C*&*C*^*C1=CC=CC(*)=C1^*O&*NC(*)=O&&&*C*&*SC1=NN=C(*)O1&*C1=CC=C(*)C(*)=C1&*Cl&&*N&&
*C#N&*C*&*O*&*C1=CC=C(*)C(*)=C1&*C(*)=O&*C*^*O*^*C1=CC=C2C=C[NH]C2=C1&*C*&&&*C1=CC=C(*)C=C1&*F&&&
*C&*C*&*N1C(=O)C(*)(CC)N(*)C1=S&*C1=CC=CC=C1*&*Cl^*C1=CC=C(*)C=C1&&*C#N&&&
*C&*C1=CC=C2C(=C1)N=C(*)N2*&*C*&*C*^*C1=CC=C2[NH]C(*)=NC2=C1^*C(N)=O&*C(=N)N&&&&&
*NC(=O)C(=O)O&*C1=CC=C2[NH]C=C(*)C2=C1&*S(=O)(=O)O&&&
*C&*C*&*N(*)CC&*C*&*C*&*O*&*C1=CC=C(*)C(*)=C1&*C1=NN=C(N2C(*)=NC3=CC=CC=C3C2=O)O1&*C*^*O*^*C1=CC=CC=C1&*C&&&&&
*C&*OC(=O)N1CCC2(CC1)CC(*)C(=O)N2*&*C*&*OC(*)=O^*C^*C1=CC=CC=C1*&&&*N&&&
*C&*OC(*)=O&*C1=CC=C(*)C(*)=C1&*C=NNC(*)=O&*C1=CC=CC=C1*^*O*^*C&*C&&&&&
*NC(*)=O&*C*&*C*^*C1=CC=C(*)C(*)=C1^*C1=CC=C2C(=C1)N=C(*)N2*&*Cl&*Cl&&*F&*C*&&*C1=CC=C(*)C=C1&*F&&&
*O&*C1=CC=C2C=[N+](*)CCC2=C1&*C*&*C*&*CCC[N+]1=CC=C2C=CC=CC2=C1&&&
*C&*C*&*C*&*C*&*C*&*C*&*O*&*C1=CC=C(*)C=C1&*NC(=O)N*&*C1=C(*)C2=C(*)C=CC=C2CC1&*Cl&&*[N+](=O)[O-]&&
*C&*C*&*OC(*)=O&*C(=O)NC1=NC(*)=CC=C1&*C1=C(*)N2C=CSC2=N1&*Cl&&&
*C&*C1=CC=C(*)C(*)=C1&*NC(*)=O&*C*^*C^*C*&&&*C*&*NC(*)=O&*C1=CC=C2OCOC2=C1&&&
*N&*C1=C2CCC(*)C3=CC=CC(=C32)[NH]1&*C(*)(F)F&*F&&&
*C(=O)O&*C*&*O*&*C1=CC=C(*)C=C1&*N(*)S(*)(=O)=O&*C*&*C1=CC=C(*)C=C1^*C*^*C(*)(F)F&*C1CC1&*F&&&&&
*C&*C(*)(*)C&*C*&*O^*C*&&*C*&*NC(*)=O&*C1=CC=C(*)C=C1&*C1=CC=CC=C1&&&
*C&*C*&*OC(*)=O&*C1=C(*)SC(NC(=O)C2=N[NH]C(*)=C2)=N1&*C&&*C*^*C*&*C1CCN(*)CC1&*C&&&
*C&*C*&*C*&*C*&*C(=O)N(*)*&*C1=CC=C2OCCCOC2=C1&&*C1=C(*)N(*)C(=O)[NH]C1=O^*N&&*C*^*C*&*C&&&
*C1=CC=CC=C1&*C1CCN(*)CC1&*C1=CC=CN2C(*)=NN=C12&*C1=CC=CO1&&&
*C&*N(*)C&*C*&*C*&*C1=CC=C2C3=C1SC1=CC=CC=C1C3=NN2*&*N*&*C*&*C*&*C1=CN=CC2=C1SC=C2&&&
*C&*OC(*)=O&*C1=C(*)C(=O)N(C2=NC3=CC=CC=C3S2)[NH]1&*C(*)(F)F&*F&&&
*C&*C*&*C*&*C*&*C*&*OC(*)=O&*C*&*C*&*C(*)=O&*C1=CC=C(*)C=C1&*O&&&
*C&*C*&*OC(*)=O&*C1=N[NH]C2=C1C(*)C(*)C(=N)O2&*C*&*C1=CC=CS1^*C1=CC=CC(*)=C1&&*O*&*C&&&
*C&*C1=CC=C(*)C=C1&*C(=O)N(*)*&*C*&*C1NC(=O)C1*^*C(*)*^*C*&*C&*C1=CC=CC=C1&&*C1=CC=CC=C1&&&&
*C&*O*&*C1=CC=C(*)C(*)=C1&*C1=CC=CC=C1*&*Cl^*C(*)*&&*C(=O)O&&*N1CCOCC1&&
*C&*C(*)*&*C*&*C1=CC=CC=C1^*NC(*)=O&&*C(=O)N1CCC(*)C1*&*C(=O)O&&*C(*)*^*C&&*C*^*C1=CC=CC=C1&&&
*C&*C(*)C&*C1=NOC(*)=C1&*C*&*C#N&&&
*C&*C*&*C1CCCN1*&*C*&*NC(*)=O&*C1=C(*)C=C(*)C(*)=C1&*Cl&&*N&*O*^*C&&&
*C(=O)N1CCN(C(=S)N2CCC3=CC=CC=C3C2)CC1&*C1=CC=CC(*)=C1&*F&&&
*C&*C(*)C&*C(=O)N(*)*&*C*&*C1=CC=C(*)C=C1^*C1CNCC(=O)N1*^*O*&*C1=CC=CC(*)=C1&*C*&*O*&*C*&*C1=CC=CC=C1&*C*&&&*O*&*C1=CC=CC
*C&*C1=NN(*)C2=C1C1C3=C(C=CC(*)=C32)OC1*&*C&&*C(*)(F)F^*F^*C1=CC=C(*)C=C1&&*Cl&&&
*Cl&*NC1=NC=C(*)C(*)=C1&*C1CCN(*)CC1&*C*^*C1=CC=C(*)C=C1^*C*&*N1CCCOC1&*C1=CC=C(*)C=C1&&&*C1=NN=C2C3=CC=CC=C3NC3=NC=CC=C3N
*C&*C*&*O*&*C*&*C1=C(*)N(*)C(*)=C1&*C&&*C(*)=O^*C*^*C^*N1N=C(C(=O)O)C2=CC=CC=C2C1=O&&&&&
*C&*C*&*OC(*)=O&*C*&*C*&*C(*)*&*NC(*)=O&*C*^*NC(*)=O^*NC(=O)O*&*C(*)*&*C(*)(C)C&*C*&*C&*C1=CC=CC=C1^*C(*)*&&&&*O&&*C*^*N*
*C&*O*&*C1=CC=C(*)C(*)=C1&*C=NNC(*)=O&*C1=CC=C(*)O1^*O*^*S*&*C&*C1=CC=C(*)C=C1&&&*Cl&&&
*C&*C1=C(*)N(*)C2=CC=CC=C12&*C1=NCCN1&&*C&&
*C&*O*&*C1=CC=C(*)C=C1&*NC(=O)N1CCC2=C(C1)SC1=NC=NC(*)=C21&*N*&*C1=CC=CC(*)=C1&*O*&*C&&&
*O&*C(*)(*)C1=CC=C(Cl)C=C1&*C1=CC=C(*)C=C1&*Cl^*C1=CC=C(C(*)(*)C2=CC=C(Cl)C=C2)C=C1&&*O&&*C1=CC=C(*)C=C1^*Cl&&&
*C#N&*C1=CC=CC=C1*&*NC(*)=O&*C1CCC(*)CC1&*NC(*)=O&*C1=CC=C2C(=C1)CCC1=CC(*)=CC=C12&*Br&&&
*C&*C=C(*)*&*C*&*C*^*C*^*C(*)=O&*S*&*C(*)*&*C1OC(*)C(*)C(*)C1*&*C&*C*&&*C*^*O^*O^*C*&&&&*O^*C*&&*O^*C1CSC(=O)N1*&&&*C*&*C
*C&*C*&*N(CC)C(=O)N1CCC2=C(C1)SC1=CC=CC=C21&&&
*NS(*)(=O)=O&*C1CCC(*)CC1&*N1CCN(*)CC1^*C1=CC=C(*)C(*)=C1^*C1=CC=CC(*)=C1*&*F&*F&&*F&*F&&&&
*C&*O*&*C1=CC=C(*)C=C1&*C1=CN(C2=NC=C3N=C(*)N(*)C(=O)C3=N2)N=C1&*C1=CC=C(*)C=C1&*Cl^*C(*)*&&*C&&*C*^*O&&&
*C(=O)NNC(*)=O&*C(*)*&*C*^*C1=CC=C(*)C(*)=C1^*C1=C[NH]C2=CC=CC=C12^*NC(=O)O*^*Cl&&&*C*&&*Cl^*C1=CC=CC=C1&&&&&
*C1CCC(=O)NC1=O&*C1=C[NH]C2=CC=CC=C12&&&
*C&*C(*)(C)C&*C1=CC=C(*)C=C1&*C(=O)N1CCCC1*&*C(=O)N1C(*)CC2CC21&*C#N&&&
*C&*C*&*C1=N[NH]C(=S)N1*&*C1=CN=CC=N1&&&
*C&*C1=CC=C2NC(=O)C3(CC3*)C2=C1&*C1=CC=CC=C1&&&
*C&*O*&*C1=CC2=C(OC=C2)C(*)=C1&*C(*)=O&*C(=O)N1CCCC(*)C1&*C*&*C(*)*&*N&&*C*^*C1=C(*)C=C(*)C(*)=C1&*F&&*F&*F&&
*C&*O*&*C1=CC=C(*)C=C1&*C=C*&*C1=CC(*)=C(*)C(*)=C1&*O*&*C^*O*&&*C^*C=C*&&*C(=O)N1CCOCC1&&&
*C&*C1=C(*)SC=C1&*C=C(*)*&*C#N&&*NC(*)=O^*C1=CC(*)=C(*)C(*)=C1&*C(*)(C)C&*C^*O&&&*C(*)(C)C^*C&&&
*N(*)S(*)(=O)=O&*C1=CC=C2OCOC2=C1&&*C*^*C(*)(F)F^*C1=CC=CC=C1^*F&&&&&
*C1C2=CC=CC=C2NC(=O)N1*&*C1=CC=CC=C1&&*C1CCN(*)CC1^*C*&*C1=CC=CC=C1&&&
*NC(=O)N*&*C*&*C*^*C1=CC=CC(*)=C1^*C*&*C*&*C*&*C1CCN(*)CC1&*N1CCCCC1&*C*&&&*C1=CC=CC=C1&&&
*C&*C1=C2C=CN(*)C(=O)C2=CC=C1&*O*&*C*&*NC(*)=O&*C*&*C1=CC=C(*)C=C1&*Cl&&&
*O&*C1=N[NH]C(*)=C1*&*C1=CC=CC=C1&&*C1=CC=CC=C1&&
*C&*C*&*C*&*C*&*C*&*C*&*C(*)=C1C(=O)CC(*)CC1=O&*O&&*C&&
*C&*C(=O)N(*)*&*C*&*C1=CC=C2OCOC2=C1^*C*&&*N1CCN(*)C1=O&*C*&*C*&*C1=CC=C(*)C=C1&*Cl&&&
*C&*C(*)=O&*C1=C(*)C(*)N(*)C1=O&*O&&*C1=CC=CC=C1&*C1=CC=CC=C1*^*O&&&
*C&*C*&*C*&*C(*)*&*N1CCC(*)(*)C1=O&*NC(*)=O^*C(=O)N(*)*^*C*^*P(=O)(O)O^*C*&*C&&&*C*^*C*&&*C1=CC=CC=C1&*C*&&&*C1=C[NH]C2=CC=C
*C&*C*&*O*&*C1=CC=CC=C1*&*C*&*C1CN(*)NC1=O&*C1=CC=CC=C1&&&
*C&*C(*)(C)C&*C1=CC=CC(*)=C1&*C(=O)NC1=NN(*)C(*)=C1&*C1CCCCC1&&*C1=CC=NC=C1&&
*C&*C(=O)N(*)C&*C1=CC=C(*)C=C1&*NC1=NC=C2C=C(*)N(*)C2=N1&*C1=CC=C(*)N=C1&*C1CCN(*)CC1^*C^*N(*)*&&&*C&&*C*^*C*&*N(*)C&*C&&
*C&*SC1=NC(*)=C(*)[NH]1&*C1=CC=C(*)C=C1&*F^*C1=CC=NC(*)=C1&&*N*&*C1CCC(*)CC1&*O&&&
*C&*C1=NN(*)C(*)=C1&*C&&*C1=CC=C(*)N=C1^*Br&&&
*C&*C*&*OC(*)=O&*C*&*N1CCN(S(*)(=O)=O)CC1&*C1=CC=CC(*)=C1&*C(*)(F)F&*F&&&
*C=C&*C*&*OC1=NC(*)=NS1&*C*&*C*&*C*&*C1=CC=CC=C1&&&
*C&*C*&*C*&*C(*)*&*O&&*C*^*N1C(=O)N(*)C2=NC=CC=C21&*C1=CC=C2OCOC2=C1&&&
*S(N)(=O)=O&*C1=CC=C(*)C=C1&*C1=NN(*)C(*)C1&*C1=CC=CC=C1&&*C1=CC=C(*)C=C1^*Br&&&
*C&*C*&*C*&*C*&*C*&*C*&*C*&*C*&*C*&*C*&*C*&*C(=O)N1CCCC2=CC=CC=C21&&&
*NS(*)(=O)=O&*C1CCN(*)C1&*C*^*C1=CC=C(*)C(*)=C1^*C1CC1&*Cl&&&&*F&&
*C&*C*&*O*&*C1=CC=CC=C1*&*NC(*)=O&*C*&*C1=NN(*)C(=O)C=C1&*C1=CC=C(*)C=C1&*C&&&
*C&*C(=O)N1CCC(*)CC1&*C*&*O*&*C1=CC=C2C3=C(CCC3)C(=O)OC2=C1&&&
*C&*O*&*C1=CC=C2CN(*)C(=O)C2=C1&*C*&*C1(*)NC(=O)NC1=O&*C#C*&*C1=CN=C(*)C(S(*)(=O)=O)=N1&*C*&*C1=CC=C2CC1(*)CC2(*)C^*O*^*C
*C&*O*&*C1=CC=C(*)C=C1&*C1CC(=O)N(*)C1=O&*N1CCC(*)(*)CC1&*C1=CC=CC=C1&&*C1=CC=C(*)C=C1^*C&&&
*C&*O*&*C1=CC=C(*)C(*)=C1&*NS(*)(=O)=O&*C1=CC=C(*)C=C1^*[N+](=O)[O-]^*NC(*)=O&&&*C1CCC(*)C(*)C1&*C&&*C&&
*C(=O)NO&*C*&*C*&*NC(=O)N*&*C1=CC=C(*)C=C1&*Cl&&&
*C&*C*&*N*&*C*&*C(*)*&*O&&*C1=CC=C(*)C=C1^*C(*)(F)F&*F&&&
*N(*)C(=O)N1CCOCC1&*C*&*C*^*C1=CC=C(*)C=C1^*C*&*C*&*O&*N1CCCCC1&&&&&
*C&*C1=CC=C(*)C=C1&*N1CCN(*)CC1&*C1=CC=C(*)C=C1&*NC(*)=O&*C1=CC=CO1&&&
*C&*O*&*C1=C(*)[NH]C=C1&*C=C1C(=O)NC2=CC=C(*)C=C12&*F&&&
*C&*OC(*)=O&*C*&*C1=NN(*)N=N1&*C1=CC=CC(*)=C1&*Cl&&&
*C&*C*&*C*&*NC(*)=O&*C*&*C1=CC2=C(C(=O)C3=CC=CC=C3C2=O)C(*)=C1*&*O&&*O&&
*C&*O*&*C1=CC=C(*)C(*)=C1&*C1(*)COC2=CC=CC=C2O1&*C^*O*&&*C&&&
*C&*C*&*C*&*O*&*C1=CC=C(*)C=C1&*C1=NN2C=NC3=C(C2=N1)C1(CCCC1)CC1=CC=CC=C13&&&
*C&*C*&*C(*)*&*C&&*C(*)*^*NC(*)=O&*C(*)*^*C(N)=O^*C*&&&*C(*)C^*NC(*)=O^*C&*C(*)*&&&*NC(*)=O&*C(*)*^*C(*)C^*C*&*C&*C1=CC=C
*C&*C1=CC=C2C(*)=C(*)C=CC2=C1&*C(=O)O&&*NC(*)=O^*C1=CC=C(*)C(*)=C1&*F&&*F&&
*C&*O*&*C1=CC=CC=C1*&*C1=CC=C(*)S1&*C1=CC=CC(*)=C1&*O*&*C*&*C1=CC=C2C(=C1)N=C(*)N2*&*C(=O)N(*)*&*C^*C&*C*&&*C*&*C(*)(F)F&
*C&*C*&*C1CCC(=O)N1&&&
*C&*O*&*C1=C(*)C(*)=CC=C1&*C1=CC2=CC(*)=CC=C2OC1&*O^*O&&&&
*C&*O*&*C*&*C1=C(*)C2=CC=CC=C2O1&*C(*)=O&*C1=CC=C(*)C(*)=C1&*O*&*C^*O*&&*C&&&
*C&*C1=CC=C(*)C(*)=C1&*N1CCN(S(*)(=O)=O)CC1&*C1=CC=C(*)C(*)=C1^*C^*[N+](=O)[O-]&&&&*Cl&&
*C&*C1=COC=C1*&*C(*)*&*N&&*C1=CC=CC=C1&&
*C&*OC(*)=O&*C1=CC=CC=C1*&*S*&*C*&*NC(*)=O&*C1CCCC1&&&
*C1=CC=CC2=C1OCCO2&*C*&*C1CN(*)CCN1*&*C1CCNCC1&&*C*^*C*&*O&&&
*N&*C*&*C*&*C*&*C*&*NC(*)=O&*C1=CC=CC=C1*&*SSC1=CC=CC=C1C(=O)NCCCN&&&
*C&*O*&*C1=CC=C(*)C=C1&*NN1C(=O)C=C(*)C1=O&*C1=CC=CC(*)=C1&*Cl&&&
*C&*O*&*C1=CC=C(*)C=C1&*S*&*C1=CC=C(*)C=C1&*C1C2(OC(*)(C)N=C2N)C(=O)N1*&*C&&*C1=CC=CN=C1F&&
*C&*C(*)(C)C&*NC(=O)O*&*C(*)*&*C*&*C1=C[NH]C2=CC=CC=C12^*NC(*)=O&&*C1=CC=CC=C1&&&
*C&*C(*)(C)C&*C1=CC(*)=C2OC3(CC2=C1)C(*)CCC(*)C3(*)C&*C[O-]&&*O&*C&*C&&
*C&*O*&*C1=CC=CC=C1*&*C1=CC=C2OC(*)CCC2=C1&*OC(N)=O&&&
*C(=O)N1CCCC2(CCN(*)C2)C1&*C1=C[NH]C2=CC=CC=C12&&*C1CCOCC1&&
*C&*C*&*N(*)CC&*C*&*C*&*C*&*N*&*C1=CC=C2C(*)=C3C4=CC=CC=C4SCC(*)CN3C2=C1&*C1CCCCC1&&*C(=O)O&&
*C&*O*&*C1=CC(*)=C(*)C(*)=C1&*NC(*)=O&*C1=CC=C2N=C3CCCCC3=NC2=C1^*O*&&*C^*O*&&*C&&&
*C#C&*C*&*N*&*C1CCC(*)CC1&*C1=CC=C(*)C=C1&*S(*)=O&*C&&&
*C&*C*&*C*&*C(*)*&*NC(*)=O&*C1CC2=CC=CC=C2CN1^*C(*)*&&*O&&*OC(*)=O^*C1CC2C(*)C(*)C(*)C2C(*)C1*&*O&&*O&*O&*C(*)=O^*C*^*C*^
*2&*C*&*NN=C(C(=O)O*)N1CCOCC1&*C1=CC=C(*)C(*)=C1&*[N+](=O)[O-]&&*[N+](=O)[O-]&&
*C&*OC(*)=O&*C1=C2C(*)C(=O)C3(*)C(*)CC4OCC4(*)C3C(*)C(*)(CC1*)C2(*)C&*C&&*O&*OC(*)=O^*C^*OC(*)=O&&*C1=CC=CC=C1^*O&&&*OC(*
*C&*C*&*C*&*C*&*C=C*&*C(=O)N1CCCCC1*&*C*&*C1=NN=NN1*&*C*&*C&&&
*C(=O)O&*C*&*C(*)*&*C*&*C(=O)N1CCC(*)CC1^*C1=CC=C(*)C=C1^*N*&*Cl&*C*&&&*C*&*C1=CCCCC1&&&
*C&*C(*)*&*C*&*N1C=CC=N1^*C1=NN=C(*)O1&&*C(*)*&*C&&*C*^*C1=C[NH]C2=CC=CC=C12&&&
*C&*C1=CC=CC=C1*&*C*&*NS(*)(=O)=O&*C1=CC=C(*)C=C1&*[N+](=O)[O-]&&&
*O&*C1=C(*)C=C2C(=C1)OC1=C(*)C(*)=CC(*)=C12&*C1=CC=C2OCOC2=C1&&*O&*C1=CC=C2OCOC2=C1&*O&&
*C&*C(*)(C)C&*C(*)=O&*C1=CC=C2C(=C1)C(=O)C(*)=CN2*&*C*&*NC(*)=O^*F^*C1=CC=C(*)C=C1&&&*Cl&&&
*C&*C1=NN=C(*)O1&*C*&*C1CCCCN1*&*C1=NOC(*)=N1&*C1CC1&&&
*C&*C(*)C&*C*&*C1NC(=O)CNC(=O)C2CCCN2C(=O)C(*)NC(=O)C(*)NC(=O)CCCCCNC1=O&*C&&*C*^*C1=CC=C(*)C=C1&*O&&&
*C&*C*&*O*&*C1=CC=C(*)C(*)=C1&*C(=S)N1CCOCC1&&*O*^*C&&&
*C&*C*&*C*&*C*&*C*&*C*&*C*&*C*&*C*&*C*&*C*&*C*&*C*&*C*&*C*&*C1=CC=C(*)C=C1&*N*&*C1=C2C=CC=CC2=[N+](*)C2=C1[NH]C1=CC=CC=C12&*C*&
*C&*C1COC(*)(C)OC1*&*NC(=O)N1C=C(*)C2=CC=CC=C21&*C1=CC=C(*)C=C1^*C(=O)O^*Cl&&&&&
*C&*O*&*C1=CC=C(*)C(*)=C1&*O&&*C1SC2=CC=CC=C2C(=O)C1*^*C(*)=O&*C1=CC=C(*)C=C1&*O*&*C*&*C*&*N1CCCCC1&&&
*C&*O*&*C1=CC(*)=C(*)C(*)=C1&*C1C2=CC3=C(C=C2C(*)C2C(=O)OCC12)OCO3&*NS(*)(=O)=O^*O*^*C1=CC=CC=C1&*C^*O&&&&&&
*C&*O*&*C1=CC=C(*)C=C1&*C1=CC=C(*)C=C1&*C(=O)N(*)*&*C*&*NC(*)=O^*C*^*C(*)*&*C(=O)NC1=NC=CS1&*C*&&&*C1CCCCC1^*C(*)*&&*O&&*
*C&*C1=CC=CC(*)=C1&*O*&*C1=CC=C(*)C(*)=C1&*NC(*)=O&*C*^*NC(=O)C1=NN=NN1*^*C*&*C&*C*&&&*N1CCN(*)CC1&*C*&*C1=CC=CC=C1&&&
*C&*C*&*C(*)*&*C&&*C(*)*^*NC1=NS(=O)N=C1N*&*C*^*C(*)(F)F^*C*&*F&*C1=C[NH]C2=CC=CC=C12&&&&&
*F&*C1=CC=C2C=CC=CC2=C1*&*C*&*C1=CN(*)N=N1&*C*&*NC1=NN=C(*)S1&*C1=CC=C(*)C=C1&*Cl&&&
*C&*C1=CC=CC=C1*&*O*&*C*&*C*&*C1=C2N=CN(*)C2=NC=N1&*Cl&&&
*C&*C1=C(*)C(*)=CC=C1&*Cl&&*NC(*)=O^*C*&*O*&*C1=CC=C(*)C=C1&*Cl&&&
*C&*C1COC(=O)C(*)CC=CCC(*)C(=O)N1&*NC(*)=O&*C(*)*^*C*^*C*&*C1=CC=C(*)C=C1&*O^*C*^*F&&&*C1=CC=CC=C1&&&&&
*C&*O*&*C1=CC=C(*)C(*)=C1&*C&&*C=C*^*C=C(*)*&*C&&*C*^*O&&&
*C&*C*&*OC(*)=O&*C*&*C(=O)NC1=NC(*)=CS1&*C1=CC=C(*)C=C1&*Br&&&
*C&*C=C(*)*&*C*&*OC(*)=O^*C*^*C*&*C1=C2N=CN(*)C2=NC=N1&*N(*)*&*N&*C&&&&*C(*)(C)C^*C&&&
*C&*O*&*C1=CC=C(*)C(*)=C1&*O&&*C*^*N1CCC2=C(C1)N=CN2*&*C1CC1&&&
*C&*C(*)*&*NC(*)=O&*C1=CC=C(*)C=C1^*C1=NC2=CC=CC=C2N1*^*C(=O)N1CCOCC1&*C(*)*&&&*C*&*C1=CC=CC=C1^*NC(*)=O&&*C1CCCCC1&&&
*C&*O*&*C1=CC=C2C(=C1)C1=C(C(=O)N(*)C(=O)N1*)N2*&*C*&*C1=CC=CC=C1^*C*&&*NC(*)=O^*C^*C1=CC=CC=C1*&&&*C&&&
*C&*C=C1C(=O)OC2=CC=CC=C2C1=O&&&
*C&*O*&*C1=CC=C(*)C=C1&*C*&*NC(=N)S*&*C*&*C*&*C1=C[NH]C=N1&&&
*C&*OC(*)=O&*C1=CC=C(*)C=C1&*C1=CN(*)N=C1*&*C1=CC=C(*)C=C1&*S(N)(=O)=O^*C1=CC(*)=C(*)[NH]1&&*C1=CC=C(*)C=C1&*C1=CC=CC=C1^*C1
*C&*O*&*C1=CC=C(*)C(*)=C1&*C1CC2=CC=CC=C2O1&&*NC(*)=O^*C(*)*&*C*&*C1=CC=CC=C1^*NC(=O)O*&&*C(*)(C)C&*C&&&
*N1CCN(S(*)(=O)=O)CC1&*C1=CC=CC=C1&&*C1=CC=C2OCCOC2=C1&&
*C&*O*&*C1=CC=C(*)C=C1&*C*&*NC(*)=O&*C1=CC=C(*)C=C1&*NC(=O)N1CCN(*)CC1&*C1=CC=CC(*)=C1&*F&&&
*C&*C*&*SC1=NN=C(*)N1*&*C*&*SC1=NC(=O)C=C(*)[NH]1^*C*^*C1=CC=CC=C1&*C(=O)NC1=NC=CS1&&&&&
*C1=CC=CC=C1&*N*&*C1=CC=C(*)C=C1&*O*&*C*&*C*&*N1CC2CCC(C2)C1&&&
*C&*C1=CC=C(*)C(*)=C1&*C*&*SC1=NN=C(NC(*)=O)S1^*O^*C*&&&*NC(*)=O&*C1=CC=C(*)C=C1&*C(N)=O&&&
*N&*C*&*C(*)*&*C*&*C*^*C1=CC=CO1^*C*&&&*C1=CSC(*)=N1&*C*&*C(*)(C1=CC=CC=C1)C1=CC=CC=C1&*C1=CC=CC=C1&&&
*C&*C1=CC=CC=C1*&*NC(=N)NC1=NC(*)=CC(N2C=CN=C2)=N1&*C&&&
*C&*C1=CC(*)=C2OCCC(*)C2=C1&*C&&*N1CCN(C2=NC=CC=N2)CC1&&
*NC(*)=O&*C*&*OC(*)=O^*C*^*C1=CC=CC(*)=C1&*C*&*F&*C1=CC=CC=C1&&&&&
*C&*C*&*C1=NOC(*)=C1*&*C*&*C#N^*C*&&*[N+](*)(C)C&*C&&&
*C&*C(=O)N(*)C&*C(=O)N1CCCC(*)C1&*C(=O)N1CCC(*)CC1&*C1=CC=C(*)C(*)=C1&*C*&*C1=C(*)N2C(*)=C[NH]C(=O)C2=C1*^*F^*Cl&&&&*F&*Cl&&
*C&*C(*)(C)C&*NC(*)=O&*C(=O)N1CCSC1*&*C(*)*&*OS(*)(=O)=O&*C1=CC=C(*)C=C1^*C(*)C1=CC=CC=C1^*F&*C1=CC=CC=C1&&&&&
*C(=O)N1CCCC2(CCC(=O)N2*)C1&*C1=CN=CC=N1&&*C1=CC=CC=C1&&
*C&*C1=CC2=C(N=NS2)C(C#N)=N1&&&
*C&*C(*)C&*C*&*C(*)*&*NC(*)=O&*C(*)*^*NC(*)=O^*C*&*C(*)*&*C1=C[NH]C2=CC=CC=C12^*NC(=O)O*^*C*&&&*C(*)(C)C&*C*^*NC(*)=O^*C&*C*
*NC(=O)N*&*C1=CC=C(*)C=C1&*Br^*C1=CC=C(*)C=C1&&*C=C*&*C(*)=O&*C1=CC=C(*)C=C1&*Br&&&
*C&*C1=CC=C(*)C=C1&*C=C*&*C(*)=O&*C1=CC=C2C(*)=C(*)C(=O)[NH]C2=C1&*O&&*NC(*)=O^*C*&*C*&*N1CCCCC1&&&
*C&*O*&*C1=CC(*)=C2C=CC=CC2=N1&*C1=CC=C2OCOC2=C1&&&
*C(=O)N(*)S(*)(=O)=O&*C1=CC=CC=C1&&*C1=CC=C(*)C=C1^*F^*C1=CC=C(*)C=C1&&*Cl&&&
*NC(*)=O&*C1=CC=CC(*)=C1&*Cl^*C1=CC2=C(C=C1*)S(=O)(=O)N1C=CN=C1S2&&*Cl&&&
*C&*C*&*OC(*)=O&*C=C*&*C(*)*&*C*&*C*^*NC(*)=O^*C(N)=O&*C(*)*&&&*C*&*C(*)C^*NC(*)=O^*C&*C(*)*&&&*C*&*C(*)C^*NC(=O)O*^*C&*C
*C&*C*&*NC(=O)O*&*C(*)(*)*&*NC1=NC(N2CCN(*)CC2)=NC(N(*)C)=N1&*C^*OC(*)=O&*C^*C^*OC(=O)N1CCC(*)CC1&&&&*C(*)(C)C&*C&&&
*C&*O*&*C1=CC=C(*)C(*)=C1&*C(=O)NC1=NC(*)=CS1&*C(*)*^*O*^*C&*C&&*C(*)(F)F&&*F&&&
*C&*C*&*C1=C2C=CC=C3C(=O)N(*)C(=C32)C=C1&*N(*)S(*)(=O)=O&*C&&*C*^*C*&*N(*)CC&*C*&*C&&&
*N&*C1=CC(*)=C(*)C(*)=C1&*S(=O)(=O)NC1=N[NH]N=N1&&*Cl&*Cl&&
*C&*C*&*C(*)(*)CC&*NC(*)=O&*C^*C1=C(*)C(*)=C(*)C=C1&&*O&&*C(*)=O^*C1=C(*)C(*)=CC=C1^*O^*C&&&&*C&&
*C&*C1=CC=C2C(=C1)CN1C3=CC=CC=C3CC21*&*I&&&
*C=C1C(=N)N2N=C(S(=O)(=O)N3CCOCC3)SC2=NC1=O&*C1=CC=CS1&&&
*C&*C1=CCC2(*)CCC(*)C(*)(C)C2CCC2(*)OC2C=C1&*C&&*O&*C&*C&&
*C&*C1=NC(N2CCOCC2)=NC(NS(*)(=O)=O)=N1&*C1=CC=C(*)C=C1&*NC(*)=O&*C*&*O*&*C1=CC=C(*)C(*)=C1&*N&&*C(*)(F)F^*F&&&
*C&*C1=CC=CC(*)=C1&*C*&*SC1=NC=NC2=C1N=CN2*&*C1CCCO1&&&
*C&*C*&*C1=CN(*)C2=C1C(=O)N(*)C(N(*)CC)=N2&*C1=CC=C(*)C(*)=C1&*NC(*)=O^*C*^*C*^*O*^*C^*C^*C*&*C&&&&&*C(*)C&&&*C&&&
*C&*C*&*NC1=NC(*)=C2C=NN(*)C2=N1&*N1CC2CC1CN2&&*C1=CC=C(*)C(*)=C1^*C1CCN(*)CC1&*N(*)C^*O*^*C&*C1CCOCC1&&&&&
*C&*C1=CC=C(*)C(*)=C1&*OC(*)=O&*C1CC2CCC(C1)N2*^*Cl^*C&&&&&
*N1C(=O)C(*)(*)C2=CC=CN=C21&*C*&*C1=CN=C2[NH]C=C(*)C2=C1^*O^*Cl&&*C1=CC=C2OCOC2=C1&&&&
*C(=O)O&*C*&*C1CCCCC12CN(S(*)(=O)=O)C(=O)N2&*C1=CC=C(*)C=C1&*C#C*&*C1=CC=C(*)C=C1&*F&&&
*C&*O*&*C1=CC=CC(*)=C1&*NC(*)=O&*C1=CC=C(*)C=C1&*C1=CC=NC2=C1C(=O)N=C[NH]2&&&
*C&*OC(*)=O&*C(*)(*)C&*C&&*C*^*NC(=O)O*&*C1=CC=C2N=C(*)C(*)=NC2=C1&*C1=CC=CC=N1&&*C1=CC=CC=N1&&
*C&*C(*)C&*C*&*NC(*)=O&*C(*)*&*C*&*O^*NC(*)=O&&*C(*)*&*C*&*C1=CC=CC=C1^*NC(*)=O&&*C(=O)N1CCCC1*&*C(*)*&*NC(=O)O*&*C(*)(C)
*C&*C1=CC=C(*)C(*)=C1&*N*&*C*^*S(N)(=O)=O^*NC(*)=O&&&*C1=CC=C(*)C=C1&*C#N&&&
*C&*C*&*C1=NC2=C(N3CC(*)N=C3N(*)C2=O)N1*&*C1=CC=C(*)C=C1&*C1=CC=C(*)C=C1^*C*^*F&*C1=CC=C(*)C(*)=C1^*C(*)C&&*F&*C&&*F&&&&
*C&*C1=CC=C(*)C=C1&*C1=C2C(=O)N(*)C(=O)C2=C(O)C2=C1N(C1=CC=C(C)C=C1)C(=O)C=C2&*O&&&
*C&*C1=C(*)C(=O)C2=NOC(*)=C2O1&*C1=CC=C(*)C=C1&*Cl^*C1=CC=CC=C1&&&&
*N1COC2=CC3=C(C=C2C1=O)OC1CCCN1C3=O&*C*&*C*&*N1CCCC1&&&
*NC(=O)O*&*C1=CC=C(*)C=C1&*C1=CN2C(=N1)SC1=CC=CC=C12^*C*&&*C1=CC=CC=C1&&&
*C&*O*&*C*&*C(*)*&*C1=NC(*)=C(*)S1&*C^*C1=CC=CC=C1&*C1=CC=NC=C1&&&&
*C&*C(*)C&*C1=CC=CC=C1*&*S(*)(=O)=O&*C*&*C1=CC=C(*)O1&*C(N)=O&&&
*C&*C1=CC=C(*)C=C1&*N(*)S(*)(=O)=O&*C*&*NC(*)=O^*C1=NOC(*)=C1*^*C(*)*&*C&*C*&&*C^*C1=CC=C(*)C=C1^*C(=O)O&&*OC(=O)N1CCN(C(
*C&*C(*)C&*C*&*C(*)*&*NC(=O)O*&*C*^*NC(*)=O^*C1=CC=CC=C1&*C(*)*&&&*C*&*C(*)C^*NC(*)=O^*C&*C(*)*&&&*C=O&&*C*^*C*&*C1=NC2=C
*C&*C1=C(*)C2=C(S1)C(=O)N(*)N=C2&*C1=CC=CC=C1&&*NC(*)=O^*C*&*C1=CC=CC(*)=C1&*Cl&&&
*N&*C1=CC2=NC3=CC=CC=C3N2C=C1&&&
*C&*C(*)(*)C&*NS(*)(=O)=O&*C1=CC=CC=C1^*C1=NN2C(*)=NN=C2C=C1&&*C1=CC=C(*)C=C1&*I&&&
*C&*C1=CC=C(*)C(*)=C1&*NC(*)=O&*C*^*N(C)S(*)(=O)=O^*C1=NOC(*)=N1&*C&*C&&&&&
*C&*C*&*C1=NC2=CC=CC=C2C(*)=C1*&*OC(*)=O&*C(*)*^*C*^*C*&*C&*C1CCCCC1^*C(*)=O&&&&*C1=CC=C(*)C=C1&*Cl&&&
*C&*OC(*)=O&*C(*)=C1C(=O)OC(=O)C(*)=C1*&*C&&*N*^*C1=CC=CC=C1*^*C^*C*&&&*C*&*C*&*C*&*C*&*C(=O)N(*)C&*C&&&
*C&*C1CC(=O)N(*)C1=O&*N1CCCC1(*)*&*C*&*C1=CC=CO1^*C*&&*C*&*C*&*C1=CC=CC=C1&&&
*C&*OC(*)=O&*C(*)*&*C*&*C1=C[NH]C2=CC=CC=C12^*NC(*)=S&&*C(*)*&*C*&*C(*)C^*NC(*)=O^*C&*C(*)*&&&*C*&*C1=C[NH]C2=CC=CC=C12^*NC(=O)
*C&*OC(*)=O&*C*&*C(*)(*)*&*O&&*C*^*C*^*OC(*)=O^*C*&*C*&*C1=CC=C(*)C(*)=C1&*C*&*O*&*C*&*C^*O*^*C*&&&*C&*C*&&&*O*&*C(*)(C1=
*C&*O*&*C1=CC=C(*)C=C1&*C*&*NC1=NC=NC2=C1N=NN2*&*C*&*C1=CC=CC=C1&&&
*C&*OC(*)=O&*C(*)*&*C*&*C1=CSC2=CC=CC=C12^*N1C=NN=N1&&&&
*C&*C(*)(*)*&*C*&*C1=C[NH]C2=CC=CC=C12^*NC(=O)O*&&*C1C2CC3CC(C2)CC1C3^*NC(*)=O&&*C*&*C(*)*&*NC(*)=O&*C(*)*^*C1CCCCC1^*C*&&&*
*C&*O*&*C1=CC=C(*)C=C1&*C*&*N*&*C1=NC(*)=C(*)O1&*C*&*S(*)(=O)=O^*C(=O)N1CCN(*)CC1^*C1=CC=CC(*)=C1&*C1=CC=CO1&*Cl&&&&&
*S(N)(=O)=O&*C1=CC=C(*)C(*)=C1&*N*&*NC(=O)N1CCC(*)CC1^*Cl^*C1=CC=C(*)C=C1&&&*F&&&
*OC(=O)N(*)C(=S)O&*C1=CC=CC=C1&&*C1=CC=CC(*)=C1^*Cl&&&
*C&*O*&*C1=CC=CC(*)=C1&*C*&*N1C(=O)C2=CC=CN=C2C1=O&&&
*C&*O*&*C1CCN(*)CC2(CCN(*)C2=O)C1&*C*&*C1CC1^*C1=CC=C(*)C=C1&&*F&&&
*C&*C1=NN(C2=NC(*)=C(*)C(=O)N2*)C(*)C1&*C1=CC=CC=C1&&*C#N&*C1=CC=C(*)C=C1^*Br^*C&&&&
*C1=C(Cl)C(Cl)=C2C(=O)N(*)C(=O)C2=C1*&*Cl&&*Cl&*C1=CC=CC=C1*^*[N+](=O)[O-]&&&
*C&*C1=C(*)C2=C(C=C1)OC(*)(C)C=C2&*C1=CC=C2NC(=O)C3(C2=C1)CC1=CC(*)=C(*)C=C1O3&*O^*O&*O&&&&
*C1=CC=NC=C1&*C1=CN(*)N=N1&*C1=CSC=N1&&&
*C&*C(*)(C)C&*C(*)=O&*C*&*C1=CC=CN(*)C1=O&*NC(*)=O&*C1=CC=C(*)C=C1&*C1=CC=CC=C1&&&
*C1=NC2=C(*)N=C(N)N=C2N=C1&*N&&*C*^*N*&*C1=CC=CC=C1*&*C1=NN=NN1*&*C1=CC=CC=C1&&&
*C&*O*&*C1=CC=CC(*)=C1&*NC(*)=O&*C*&*C*&*C=C1SC2=CC=CC=C2N(*)C1=O&*C*&*C(=O)O&&&
*C&*C*&*C*&*C*&*OC(=O)NS(*)(=O)=O&*C1=CC=CC=C1*&*C1=CC=C(*)C=C1&*C*&*C1=CN=C2NC(=O)N(*)CC2=C1&*C(*)(C)C&*C&&&
*C&*C*&*C(*)*&*C&&*C1NC(=O)C2C3CCCN2C(=O)C(*)N[NH]C1=O^*C*&*C1=CC=CC=C1&&&
*NS(=O)(=O)C1=CC=CC(Cl)=C1&*C*&*C*&*C*&*C*&*CCC#CCCNS(*)(=O)=O&*C1=CC=CC(*)=C1&*Cl&&&
*C&*C1=CC=C(*)C(*)=C1&*C*&*SC1=NC(=O)C(*)=C(*)[NH]1^*[N+](=O)[O-]^*C*&&&*C1=CC=CC=N1^*C&&&&
*C&*C1=CC=C(*)C(*)=C1&*C&&*C1=C(*)N(*)N=C1^*NC(*)=O&*C1=CN=C(*)N=C1^*N^*C1=CC=CC=C1&&&&&
*C1=NCC(=O)NC2=CC=C(*)C=C12&*C1=CC=CC=C1*&*Cl^*C1=CC=CC=C1*&&*F&&&
*NC(*)=O&*C*&*N1CCN(*)CC1^*C1=CC=CC=C1^*C*&&&*C1=CC=CC(*)=C1&*[N+](=O)[O-]&&&
*C&*N(*)C&*C1CCN(*)CC1&*C1=CC=C(*)C=C1&*NC1=NC(*)=CC2=C1C(=O)N(*)C=N2&*C&&*C*^*C*&*N1CCOCC1&&&
*C&*C1CCC(=O)N1*&*NC(*)=O&*C*&*C1=CC=CC(*)=C1*&*F&&*Cl&&
*C&*O*&*C1=CC(*)=C(*)C(*)=C1&*N*&*C*^*O*^*C1=NN(*)C(*)=C1*&*C^*O*^*C&&&*C&&*C&&&*NC(*)=O^*C*&*C1=CC=C(*)C=C1&*C&&&
*C&*O*&*C1=CC=C(*)C(*)=C1&*NC(=O)N*&*C*^*O*^*C1=CC=CN=C1&*C&&&&&
*C&*C*&*C(*)*&*C&&*C1=CCC2CC(CC3(C=CC(*)C(*)O3)O2)OC(=O)C2C=C(*)C(*)C3OCC(=CC=CC(*)C1*)C23*^*C&&*C&*O*^*C1CC(*)C(*)C(*)O1
*C&*O*&*C1=CC=CC(*)C(*)C(*)=CC(*)C(*)C(*)CC(*)CC2=C(*)C(=O)C=C(NC1=O)C2=O&*C&&*N1CCC1&*C&*O*^*C^*O&&&*C&*C&*OC(N)=O&&
*NC(*)=O&*C*&*N1C(=O)NC2(CCCC2)C1=O^*C1=CC=C2CC3CCC(CC2=C1)C31CCCC1&&&&
*N&*C1=CC=C(*)C(N)=C1&*C(=O)O&&&
*C&*C1=CC(*)=C(*)C(*)=C1&*C&&*S(=O)(=O)N1CCCCC1&*C&&
*C&*N*&*C1=CC(*)=C(*)C(*)=C1&*Br&&*NC(=O)C1=NOC2=C1CCCC2&*Br&&
*C&*C*&*C(*)=C(CC)C1=CC=C(*)C=C1&*C1=CC=C(Cl)C=C1&&*O*^*C*&*C*&*N1C(=O)C2=CC=CC=C2C1=O&&&
*C&*C*&*N(CC)S(*)(=O)=O&*C1=CC=C(*)C=C1&*NC(*)=O&*C*&*O*&*C1=CC=CC=C1*&*C(*)(C)C&*C&&&
*NC(*)=O&*C=C*&*C1=CC=C(*)C(*)=C1^*C1CCC(*)CC1^*Cl&*C*&&*Cl^*C1CCN(*)CC1&&&*C1=C[NH]C2=CC=CC=C12&&&
*C(*)=O&*C*&*NC(*)=O^*C1=C[NH]C2=CC=CC=C12^*C1(*)CCCC1&&&*C*&*C1=CC=CC=C1&&&
*C&*C1=CC=C(*)O1&*C=NNC(*)=O&*C*&*C*&*N1N=NC2=CC=CC=C2C1=O&&&
*C&*C1OC(*)C(*)C(*)C1*&*O*&*C*^*O^*C1OC(*)C(*)C(*)C1*&&*O^*O*&&*O^*C1=CC(*)=C2C(=O)C=C(*)OC2=C1^*O&&*O&&*O&*C1=CC=C(*)C=C
*C1=NC(N)=NC=C1&*C=C1C(=O)NC2=CC(*)=CC=C12&*C1=CC=C[NH]1&&&
*C&*O*&*C1=CC=C(*)C(*)=C1&*C&&*NS(*)(=O)=O^*C1=CN=C2[NH]C=C(*)C2=C1&*C1=CC=C2OCOC2=C1&&&
*C&*O*&*C1=CC=C(*)C=C1&*C(*)=O&*C*&*SC1=NC2=C(*)N=CN=C2N1*&*C1=CC=CC=C1&&*N&&
*C&*C1=CN(*)N=C1&*C1=CN=C(N2CCN(S(*)(=O)=O)CC2)C(*)=N1&*C&&*C1=CC=CN=C1&&
*C&*C(=O)NC1=NC=C(*)S1&*C1=CC(*)=C(*)C(*)=C1&*F&&*Cl&*F&&
*C#N&*C=C(*)*&*C(N)=O&&*C1=CC=C2[NH]C(*)=CC2=C1^*O*&*C*&*C1=CC=CC=C1&&&
*C&*C*&*C1=C2[NH]N=C(N3C(=O)OCC3*)C2=CC=C1&*C*&*C1=CC=CC=C1*&*F&&&
*C&*C(*)=O&*C1=C(*)CN2CCCC2C1&*C1=CC=C(*)C(*)=C1&*F&&*F&&
*C&*C1CC(*)(C)N(O)C(C)(C)C1&*N*&*C1=C(*)N2N=CN=C2N=C1Cl&*C1=CC=CC(*)=C1&*Br&&&
*C&*O*&*C1=CC(*)=CC(*)=C1&*O*&*C^*C(=O)N1CC2=CC(C3=NN=NN3*)=NC(*)=C2C1&&*C&&*C(*)C^*C&&&
*NC(=NC#N)N*&*C*&*C*^*C*^*C*&*C*&*NC1=NC(*)=C(*)S1&*C*&*C1=CC=CC=C1&*O&&*C1=CC=NC=C1&&&&
*C&*C1=CSC(*)=N1&*C#C*&*C1=CC=CC(*)=C1&*F&&&
*C&*C*&*C*&*C(*)*&*C*&*C1(*)CCCCC1^*C(=O)O^*NC(*)=O&&&*C1CCN(*)CC1&*C*&*C1=CC=CC(*)=C1&*C(*)(F)F&*F&&&
*NC(*)=O&*C1=CC=C2OCCOC2=C1&&*C1=CC=C2SN=NC2=C1&&
*C&*O*&*C1=CC(*)=C2C(=O)N(*)C3(CCCCC3)OC2=C1&*O*&*C^*C*&&*C1=CC=C(*)C=C1&*Cl&&&
*C&*OC(*)=O&*C=C1NC(*)=C(*)C1=O&*C&&*C1=C(*)N(*)C(*)=C1^*C&&*C1=CC=C(*)C=C1^*F^*C&&&&
*C&*C(*)C&*C(*)=O&*C1=CC(*)=C(*)S1&*Br&&*NC(N)=O&&
*C&*C1=CC(=O)N(*)N=C1*&*C1=CC=C2C(=C1)C=CN2*&*C*^*C1=CC=CC=C1^*C1=CC=C(*)C(*)=C1&&&*C(=O)O&&*O&&
*C&*C*&*OC(*)=O&*C*&*O*&*C1=CC=C(*)C(*)=C1*&*C=C1C(=O)NC2=CC=C(*)C=C12&*OC(*)=O^*F^*C&&*F&&&&
*C&*C*&*NC(*)=O&*C1OC(*)C(*)C1*&*C1=C2N=CN(*)C2=NC=N1&*N*^*O^*C*&&*O^*C1=CC=C(*)C=C1&&&*OC1=NC=C(*)C=N1&*Br&&&
*C&*C1=CC(*)(C)CC2=CC=C3C4=C(C=CC=C4*)C=CC3=C12&*C&&*Cl&&
*C&*C(*)(C)C&*NC(=O)O*&*C1=CN=CC(*)=C1&*NC(=O)C1=NN(*)C2=C1CCC1=CC=CC=C12&*C*&*C*&*O&&&
*C&*C1CCCN1S(*)(=O)=O&*C1=CC=C2OC(*)(C)C(*)C(*)C2=C1&*N1C=CC(=O)CC1&&*O&*C&&
*C&*C=C(*)*&*C(=O)N1CCC2(CC1)OOC1(OO2)C2CC3CC(C2)CC1C3&&*C1=CC=CC=C1&&
*C&*C1=CC=C(*)C(*)=C1&*C&&*C=C1SC(=N*)N(*)C1=O^*C1=CC=C(*)C=C1&*N(*)C^*C^*C&&&&&
*C&*N(*)C&*C*&*C(*)*&*C1=CC=CC=C1&&*C1(*)CCN(C2=NC=NC3=C2CCCCC3)CC1^*O&&&
*C&*C1=C(*)N2C=CC=CC2=N1&*NC(*)=O&*C*&*C1=CC=C(*)C=C1&*C1CCN(*)CC1&*C*&*C1=CC=CC=C1&&&
*C&*C=C(*)C&*C*&*C*&*C=C(*)*&*C&&*C*^*C1=C(*)C(=O)C2=CC=CC=C2[NH]1&*O&&&
*NC(*)=O&*C*&*OC(*)=O^*C1=CC=C(*)C=C1^*C1=CC=C(*)C=C1&*S(=O)(=O)NC1=NC=CC=N1&*O*&&&*C(*)F&*F&&&
*C&*OC(*)=O&*C1CC2CCC(C1*)N2*&*C1=CC=C(*)C(*)=C1&*C^*C&*F&&&&
*C&*O*&*C1=CC=C(*)C(*)=C1&*N*&*C*^*O*^*C1=C[NH]C=N1&*C&&&&&
*C&*C(*)C&*C(*)*&*NC(*)=O&*C*^*NC(*)=O^*O*&*C1CC(=O)OC1*&*C1=CC=CC=C1&*O&&&&&
*NC(*)=O&*C*&*C*^*C1=CC=CO1^*C1=COC(*)=N1&&&*C1=CC=CC=C1*&*O*&*C*&*C1=CC=CC=C1&&&
*C&*C(*)*&*NC(*)=O&*C1=CC(=O)C2=CC=CC=C2O1^*C1=CC=CC=C1&&&&
*C&*O*&*C1=CC(*)=C(*)C(*)=C1&*C=C*&*C(=O)N1CCC(*)CC1^*O*^*C*&*C^*O^*N1C=NC2=CC=CC=C21&&&&&&&
*C&*C(=O)N1CC(*)(C)CC1=O&*C1=CC=C2N=CC=NC2=C1&&&
*C&*SC1=NN=C(*)O1&*C*&*C(*)=O&*C1=CC=C(*)S1&*Cl&&&
*C&*O*&*C1=CC=C(*)C=C1&*C=C*&*C1=C(*)C(*)=CC=C1&*O&&*O&&
*C&*C*&*C1CCN(S(*)(=O)=O)CC1&*C1=NC(=O)C2=C([NH]1)N(*)N=C2&*C1CCN(S(*)(=O)=O)CC1&*C1=CC(*)=CC(*)=C1&*Cl&&*Cl&&
*N1C2=CC=CC=C2CCC2=CC=CN=C21&*C*&*C*&*N*&*C*&*C*&*C*&*C*&*C*&*C*&*O&&&
*C&*C*&*O*&*C1=CC=C(*)C=C1&*NC(=S)N(*)*&*C*&*C*^*C(*)*^*N(*)C&*C&*C&&*C1=CC=NC=C1&&&&
*C&*C*&*O*&*C1=CC=C(*)C(*)=C1&*C*&*C*^*O*^*NC(*)=O&*C*&*C*&*C&*C1=CN(*)C2=CC=CC=C12&&&*C(*)=O&*C&&&
*C(=O)NC1=NC=CC2=CC=CC=C12&*C1=CC=C2C(=O)C3=CC=CC=C3S(=O)(=O)C2=C1&&&
*C&*C1=CC=CC=C1*&*C*&*N1CCCN2C1=NC1=C2C(=O)N(*)C(=O)N1*&*C*&*C*^*C^*C1=CC=CC=C1&&&&&
*C&*C1=C2CC3C4=CC=CC=C4CCC3(*)C2=CC=C1&*O&&&
*C&*C*&*OP(*)(=O)OCC&*C*&*CCP(=O)(OCC)OCC&&&
*C(*)=C&*C&&*C1CCC2(*)CCC3(*)C(CCC4C5(*)C(*)C(*)C(*)(*)C5CCC43*)C12^*C(=O)O&&*C&*C&*O&*OC(*)=O^*C1=CC=C(*)C=C1^*C^*[N+](=O)[O-]
*C&*SC1=NC2=CC(*)=CC=C2[NH]1&*C*&*C(=O)N1C2=CC=CC=C2OC2=CC=CC=C21&&&
*P(=O)(O)O&*C(*)*&*C*&*C*^*S(=O)(=O)O^*C*&&&*C1=CCN(*)C1&*C1=CC=CC=C1&&&
*C=NN1C(*)=N[NH]C1=S&*C1=CC=NC=C1&&*C1=CC=CC=C1&&
*C1=NN=C2N(*)C3=CC=CC=C3N2C1=O&*C1=CC=CC=C1&&*C1=CC=C(*)C(*)=C1^*F&&*Cl&&
*C&*C*&*OC(*)=O&*C1=CSC(*)=C1*&*C1=CC=C(*)C(*)=C1&*O*^*N=CN(*)C^*C^*F^*C&&&&&&&
*C&*O*&*C1=CC=CC=C1*&*C*&*C*&*N*&*C*&*C1=COC(*)=N1&*C1=CC=CC(*)=C1&*O*&*C1=CC=CC=C1&&&
*C&*O*&*C1=CC=C(*)C=C1&*NC(*)=O&*C*&*N1CCCN(*)CC1&*C*&*C*&*O*&*C(*)(C)C&*C&&&
*C(=O)C(=O)N1CCCC1*&*S(*)(=O)=O&*C1=CC=C(*)C=C1^*C1=CC=CC=C1^*Br&&&&&
*C&*O*&*C1=C2C=CC=C(*)C2=NC2=CC=CC=C12&*N*&*C*&*C*&*N(*)*&*C&&*C*^*C*&*C*&*C*&*CCCCN(C)CCCNC1=C2C=CC=CC2=NC2=C(OC)C=CC=C1
*N&*C1=CN=C2C(*)=C(*)SC2=N1&*C(=O)N1CCOCC1&&*C1=CC=CO1&&
*C&*C1=CC=C(*)C=C1&*C*&*NC(*)=O&*C1=CC=C2OC(*)=NC2=C1&*C(*)(F)F&*F&&&
*OC(*)=O&*C*&*C*^*C1=CC=C2OCC(*)OC2=C1^*C*&*C1=CC=CC(*)=C1&*C*&*Cl&*C1=CC=CC=C1&&&&&
*C&*OP1(=O)OCC2=C(O1)C(*)=CC(*)=C2&*C&&*C*^*C1C=CC(*)O1&*C1=CN(*)C(=O)[NH]C1=O&*C&&&
*C&*C*&*OC(=O)N(*)*&*C&&*C*^*C1=C(*)C2=C(S1)N(*)C(=O)N(*)C2=O&*C*&*C1=CC=CC=C1*^*C1=CC=CC(*)=C1^*F&*C^*C*&&&&*N(*)*&*C&&*
*C&*OC(*)=O&*NC(=O)N1C2CCC1C(*)=C(*)C2&*C1=CC=C(*)C(*)=C1&*O*^*C1CCCCC1^*C*^*Cl&&*C1=CC=CC(*)=C1&&&*C(*)(F)F&*F&&&
*NC(*)=O&*C1=CC=CC2=CC=CN=C12&&*C1=CC=C(*)C=C1^*C*&*N1C(=O)C2=CC=CN2C2=CC=CN=C21&&&
*NC(*)=O&*C=C*&*C1OC(*)C(*)C1*^*C(*)*^*O&*C*&&*C*^*C1=C[NH]C2=CC=CC=C12^*C(=O)O^*S^*O&&&&&&&&
*C&*C*&*OC(*)=O&*C1=C(*)C(*)NC(=O)N1&*C*&*OC(*)=O^*C^*C*&&&*C*&*O*&*C1=CC=C(*)C(*)=C1&*O*&*C*^*O*^*C=C(*)C&*C&*C&&&&&
*C1=CC2OC(=O)C(=C)C2C(*)CC(*)=CCC1&*C&&*C&*OC(*)=O^*C&&&
*C&*N=C1NC(*)(C)CC2=CC(*)=CC=C12&*Cl&&*C1=CC=C(*)C(*)=C1^*C&&*C*^*C(=O)O&&&
*N&*C(=O)N1CCC2=C(C1)SC(*)=C2*&*C(*)=O&*C1=CC=C(*)C=C1^*C*^*Cl&*C1=CC=CC=C1&&&&&
*C&*C(*)(*)*&*N&&*C*^*C(=O)O^*C(=O)O&&&&
*O&*C1=CC=C2C(*)=CC=C(*)C2=C1&*C1=CC=C2C=CC=CC2=C1&&*C1=CN=CN=C1&&
*C&*C*&*C*&*C*&*C1=CC=NC(*)=C1&*C1=CC=C(*)C=C1&*O*&*C*&*C*&*C*&*O*&*C1=CC=C(*)C=C1&*C1SC(=O)NC1=O&&&
*C&*C(*)=O&*C*&*NC(*)=O&*C*&*C*&*C(*)(*)*&*O&&*C1=CC=CC=C1&*C(*)(F)F^*F&&&
*O&*C1=CC=C(*)C=C1&*C1=CC2=C(C(*)=C1)C1=CC=CC=C1O2&*O&&&
*C&*O*&*C1=CC2=C(*)[NH]C(=O)C(*)=C2C=C1*&*C&&*C*^*C*^*O*^*C(*)=O&*C&*C1=CC=CC=C1&&&&&
*C(=O)NC(=N)N&*C1=CC=C(*)O1&*C1=CC=C(*)C(*)=C1&*Cl&&*[N+](=O)[O-]&&
*C&*C*&*C(=O)N(*)*&*C*&*OC(*)=O^*C1CCS(=O)(=O)C1^*C1=NOC(*)=C1*&&&*C1=CC=CC=C1&&*C&&
*C&*C1=C(*)C(*)=CC=C1&*Cl&&*C1=C(*)N(*)C2=CC=CC=C12^*C*&*C(=O)O^*C*&&*C1=CC=CC=C1&&&
*NC(*)=O&*C*&*C1=CC=CC=C1*^*C1=CC=C(*)C(*)=C1^*F&*N1CCOCC1&&&&*[N+](=O)[O-]&&
*C&*N(*)C&*C*&*C*&*C(*)*&*O*&*C1=CC=C(*)C=C1^*C1=CC=C(*)C=C1^*C*&*NC(=O)N1CCNCC1&*N1CCN(*)CC1&&&*C1=CC=C(*)C=C1&*F&&&
*C&*C*&*O*&*C1=CC=CC=C1*&*C(=O)N1CCN(*)CC1&*C1=CC2=C(C=CN(*)C2=O)N=C1*&*C*&*C1=CC=C(*)C=C1^*C^*F&&&&&
*C&*O*&*C1=CC=C(*)C=C1&*C(=O)N1CCC(*)CC1&*S(*)(=O)=O&*C1=CC=C2C(=C1)N=C(*)N2*&*C&&*C*^*C1CC1&&&
*C&*C1=CC=C2C=C(*)[NH]C2=C1&*C(=O)N1CCN(*)CC1&*C&&&
*C&*C*&*C*&*C*&*C*&*C*&*C*&*C*&*C*&*C*&*C*&*C*&*C*&*[N+](*)(*)C&*C&&*C*^*C*&*OP(=O)([O-])O*&*C*&*C*&*C*&*C*&*C*&*C*&*C*&*C&&&
*C&*C*&*C1=NOC(*)=C1*&*C&&*C(=O)NNC(*)=O^*C1=C(*)C2=CC=CC=C2S1&*Cl&&&
*C(=O)C1=CC=CC=C1Cl&*C1=CC=CC=C1*&*Cl&&&
*C&*NC(=O)S(=O)(=O)C1=NN(*)C(*)=C1&*C1=CC=CC=C1&&*C&&
*NC(=O)C(*)=O&*C*&*C1CCCO1^*C1=C[NH]C2=CC=CC=C12&&&&
*C&*C1=CC(C(=O)N2CCCCC2)=NC(*)=C1*&*C&&*C#C*^*C1=CC=C(*)C=C1&*N&&&
*N1C=CC2=C1C(=O)C1=CN=CC=C1C2=O&*C1=CC=C(*)C=C1&*F&&&
*N1C=CC(N)=NC1=O&*C1SC(*)C(*)C1*&*C*&*O^*O&&&*F&&
*C&*C*&*N*&*C1=CC2=C(*)C(*)=CN=C2C=C1&*Cl&&*C1=CC=C(*)C=C1^*O*&*C1=CC=CC=C1&&&
*C&*C(=O)N1CCCC1*&*NC(*)=O&*C(*)*&*C&&*NC(*)=O^*C(*)*&*C*&*C*^*NC(*)=O^*C*&*C(*)*&*C*&*C*&*N&*O^*NC(*)=O&&&&*C(*)*&*C*&*O
*C1=CSC2=NC3=C(C(N)=N[NH]3)C(=O)N12&*C1=CC=C(*)C=C1&*Cl&&&
*C&*C1=CC=C(*)C(*)=C1&*N*&*NC1=NC(*)=CC=N1^*C^*C1=CC=C(*)C=C1&&&*S(N)(=O)=O&&&
*C&*O*&*C1=CC=C(*)C=C1&*C*&*C1=CN=C(N)N=C1N(*)*&*C*&*C(*)*^*C1=CC=C2C=CC=CC2=C1^*C&&&&*O&&
*C&*C*&*C*&*NC(*)=O&*C(=O)N1CCC1(*)*&*C&&*C1=CC=CC=C1*^*C*&*C1=CC=C(*)C=C1&*C#N&&&
*C&*C(=O)N(*)C&*C1=CC=CC(*)=C1&*C1=CN=C2N=C(N3CCC(*)(*)CC3)OC2=C1&*O&&*C1=CN=C(N)O1&&
*C=C&*C*&*C(*)*&*NC(*)=O&*C(*)*^*NC(*)=O^*C*&*C(*)*&*C*^*NC(*)=O^*C*&*C(=O)O&*C(*)*&*C1=C[NH]C2=CC=CC=C12^*C(=O)O&&*C*&&&&&*
*C&*C*&*C*&*C*&*OC1=NC2=CC=CC=C2C=C1*&*C(*)*&*C*&*C(=O)O^*C1=CC=CC(*)=C1&&*O*&*C&&&
*NC(*)=O&*C1=CC=C2OC(=O)C=CC2=C1&&*C1=CC=CC(*)=C1^*[N+](=O)[O-]&&&
*C&*C1=C2CCC3=CC(*)=CC=C3N2CCC1=O&*C1=NN=NN1*&*C1=CC=CC=C1&&&
*F&*C(*)(F)F&*C1=CC=C(*)C=C1&*C1=NN(*)C(*)=C1&*C1CCCN(*)C1&*O*^*C1=CC=C2C=CC=CC2=C1^*C1=CC=CC=C1*&&&*C*&*N1CCOCC1&&&
*C&*OC(*)=O&*C1CC(*)C23OC(*)(C)C(CC(*)C2(*)C1=NO)C3*&*C&&*OC(*)=O^*C1=CC=CC=C1^*C*&&*C1=CCCN(*)C1^*C^*C&&*OC(*)=O&&*C1=CC
*C1=CC=CC=C1&*C1=CC=CC=C1*&*C(*)*&*NC1=NC=CS1&&*N1C=CN=C1&&
*C&*O*&*C(*)OC&*C*&*C1=CC=C2C(=C1)C1=C(C(=O)C3=CC=CC=C3[NH]1)N2*&*O*&*C(*)(F)F&*F&&&
*C&*C(*)*&*C*&*C*^*N*^*C*&*C1=CC=C2C(*)=CC=NC2=C1&*C*&*Cl&*C1=CC=NC=C1&&&&&
*N1C(=O)C2=C(CCCC2)C1=O&*C1=CC=CC=C1*&*F&&&
*C&*C1=CC=C(*)C=C1&*C1SCC(=O)N1*&*C1=CC=C(*)C=C1&*C1=CC=CC=C1&&&
*C&*C*&*C*&*C*&*C*&*C*&*C*&*C*&*C(*)*&*O&&*C(*)*^*C&&*N*^*C(*)*&*C*&*C1=CC=CC=C1^*NC(*)=O&&*C1CCCC(*)C(=O)NC(*)C(=O)NC(*)
*C&*O*&*C1C=C2C3C(C(*)CC4(*)C(*)CCC24)C3(*)C2(*)CCC(=O)C=C12&*OC(*)=O&*C^*O&&&*C&*C(*)*^*C^*C&*C*&&*C*&*C(*)C&*C&&&
*C&*C1=CC=CC=C1*&*C=C1SC2=NC(*)=C(*)C(*)N2C1=O&*NC(*)=O&*C*^*C1=CC=CS1^*C*&&*C1=CC=C(*)C=C1^*C*&*Cl&*O&&&&&
*C&*C1=CN(O)C(=O)C=C1&&&
*C(=O)NC1=NC=CS1&*C*&*C*&*S(*)(=O)=O&*C1=CC=C(*)C=C1&*Br&&&
*C&*C(*)*&*S*&*C1=CC=CC=N1^*NC(*)=O&&*C1=CC=C(*)C=C1&*N1CCOCC1&&&
*C&*O*&*C1=CC=C(*)C(*)=C1&*NC(*)=O&*C*^*S(=O)(=O)N1CCCCCC1^*C1=NC(*)(C)N(*)C1=O&&&*C1=CC=CC=C1&&*C&&
*C&*C(=O)N(*)C&*C*&*N1CCC2=C(C1)C(=O)N=C(N1CCOCC1)[NH]2&&&
*C&*O*&*C1=CC=C(*)C=C1&*C=C1C(=O)OC2C1CCC(*)=C1CCCCC12&*O&&&
*C&*C1=CC=CN=C1C1=NN2CCN(*)C(=O)C2=C1&*C1=CC=C(*)C=C1&*O*&*C*&*C1=CC=C(*)C=C1&*O&&&
*C&*C1=C(*)C=C(*)C(*)=C1&*[N+](=O)[O-]&&*Cl&*C1=CC=C2C(=O)NC3=C(SC(*)=N3)NC2=C1^*Cl&&&
*C&*C*&*C1=NC(N)=NC(*)=C1*&*N&&*C1=CC=C(*)C=C1^*N*&*C*&*C1=NC(*)=C(*)O1&*C1=CC=CC=C1&&*C&&
*NS(*)(=O)=O&*C1=CC=CC(*)=C1&*C1=CC=C(*)N=N1^*C1=CC=C(*)C(*)=C1^*N1CCCCC1&*F&&&&*Cl&&
*C&*C*&*C*&*C*&*C*&*C*&*C*&*C*&*C1=CC=C(*)C=C1&*C1=C[N+](*)=C2CCCN12&*C&&&
*C&*C1=CC=CC(*)=C1*&*C&&*NC(=O)N*^*C1=CC=C(*)C=C1&*C1=CC=CN(*)C1=O&*C*&*C1=CC=C(*)C(*)=C1&*C(=O)O&&*O&&
*C1=CC=C2N=C3CNC(=O)CN3C(=O)C2=C1&*O*&*C*&*C*&*C*&*C*&*N1CCC2(CC1)OCCO2&&&
*C&*C*&*OC(*)=O&*N=C1NS(=O)(=O)C(*)=CN1*&*C&&*C1=CC=C(*)C=C1^*Cl&&&
*C1=CC=CC=C1&*N1CCN(C2=NC3=CC=CC=C3NC3=CSC=C23)CC1&&&
*C&*C1=CC=CC(*)=C1*&*C&&*NC(*)=O^*C*&*N1C(=O)NC2(CCC3=CC=CC=C3C2)C1=O&&&
*NC(*)=O&*C*&*C(=O)N(*)*^*C1=CC=CO1^*C1=CC=C(*)C=C1&&&*F^*C(*)*&&*NC(*)=O&*C1CCCC1^*C1=CC=C(*)C(*)=C1&&*O&&*O&&
*C=C&*C(*)(*)C&*C&&*C1=C(*)C=C(*)C(*)=C1^*O&&*C(*)=O^*C*^*O^*C*&&&*C1=CC=C(*)C(*)=C1&*O&&*O&&
*C&*C*&*O*&*C1=CC=C(*)C=C1&*NC1=NN2C=CC=C(*)C2=N1&*O*&*C1=C(*)C2=C(C=C1)N(*)C=N2&*O*&*C^*C*&&*C*&*C*&*O*&*C&&&
*C1=C2N=C[NH]C2=NC(N)=N1&*C1CCCN1&&&
*C&*OC(=O)C1=NN(*)N=C1*&*C1=C(*)C(*)=CC=C1&*F^*C*&*F^*C(=O)N1CCN(*)CC1&&&*C1=CC=C(*)C=C1&*F&&&
*C&*C1=CN=CN1*&*C(*)(*)*&*N&&*C1=CC=C(*)C=C1^*NC(*)=O^*C1=CC=C(*)C=C1^*C1=CC=C(*)C=C1&*C1=CC=C(*)C(*)=C1&*F&*F&&&&*F&&
*C#N&*C1C(=N)N(*)N=C2CSCC(=O)C2=C1*&*C1=CC=CC(*)=C1&*F^*C1=CC=CO1&&&&
*F&*C1=CC=C(*)C=C1&*C(*)C1=CC=C(F)C=C1&*O*&*C*&*C(*)*&*O*&*C1=CC=C(*)C=C1^*C(*)(F)F^*NC1=NC=NC2=CC=CC=C12&*F&&&&&
*C&*C*&*C(*)*&*C&&*C(*)*^*NC(*)=O&*C(*)*^*C(*)*^*C*&*O&*C(=O)O^*NC(*)=O&*C*&&*C(*)*&*NC(*)=O&*C*&*C(*)*&*C*^*NC(=O)O*^*NC
*C&*C(*)C&*C*&*C(*)*&*NC(*)=O&*C(*)*^*C(=O)O^*N&&&&*C*^*C(N)=O&&&
*C&*C*&*C*&*C*&*C*&*C*&*OC(*)=O&*C*&*C(*)=O&*C1CC2(*)C(*)OC(=O)C3OC32C2(*)C(*)CCC(*)(C)C12&*C&&*C1=COC=C1&*C&*C1(*)CO1^*C
*NC(*)=O&*C*&*NC(*)=O^*C1CCC(=O)NC1^*C1=CC=CC=C1&&&&&
*C&*C*&*O*&*C1=CC=C(*)C=C1&*NC(N)=O&&&
*C&*C(*)=O&*C1=CC2=C(C(*)=C1)C1=CC=CC=C1O2&*O*&*C*&*C(=O)N1CCC2=CC=CC=C2C1&&&
*C&*C*&*C*&*C1=CC=C(*)C(*)=C1&*C*&*NC(*)=O^*F^*C(*)(*)C&&&*C&&*C*^*N1C=CC=N1&&&
*C&*C*&*OC(*)=O&*C(*)*&*C&&*O*^*C1=CC2=C(*)C(=O)C(*)(*)C(=O)C2=CN1*&*C&&*C1=CC=CC=C1&*C&*C1CCCC1&&
*C&*C(*)*&*OC(*)=O&*C*^*NC(=O)NC(=O)N(*)C^*C1=CC=CS1&*C&&&&&
*N1C(=O)C2=CC=CC3=C2N(CCC3)C1=O&*C*&*C1=CC=CC=C1&&&
*C&*O*&*C1=CC=C(*)C(*)=C1&*NC(*)=O&*C1CCC(*)CC1^*NC1=NC=C2CCC3=NN(*)C(*)=C3C2=N1^*C*&*C&*C*&&*C1=CC=CC=C1*^*C*&*Cl&*O&&&&&
*O&*C1(*)CCCNC1&*C1=CC=C(*)C=C1&*C1=NOC(*)=N1&*C1=CC=C2C=C[NH]C2=C1&&&
*C&*O*&*C1=CC=CC(*)=C1&*O*&*C*&*C(=O)NC1=NC(*)=NS1&*C1=CC=CC=C1&&&
*C&*OC(*)=O&*C(*)*&*NC(*)=O&*C1=CC=C2OC(*)=C(*)C2=C1^*C1=CC=CC=C1^*O*&&&*C^*C(=O)N(*)*&&*C=C*&*C1=CC=CC=C1*^*C1=CC=CC=C1^
*C&*O*&*C1=CC=C(*)C(*)=C1&*C1=CC(*)=C2C(=O)COC2=C1&*OC(*)=O^*O*^*C=C*&*C&*C1=CC=C(*)C=C1&&&*[N+](=O)[O-]&&&
*C&*O*&*C1=NC(*)=C2C=C(*)C(*)=CC2=N1&*C1=CC=NC=C1&&*N(*)*^*C^*O*&*C*^*C&*C1=CC=CC=C1&&&&&
*NC(*)=O&*C*&*N1CCN(S(*)(=O)=O)CC1^*C1=CC=C(*)C=C1^*C1=CC=CC2=NON=C12&*N1CCOCC1&&&&&
*C&*O*&*C1=CC=C(*)C=C1&*C1CCCN(S(*)(=O)=O)C1&*NC(*)=O&*C*&*C1=CC=CO1&&&
*C&*O*&*C1=CC=CC(*)=C1&*C1C2=C(CCN1*)C1=CC=CC=C1[NH]2&*C*&*C(*)*&*O&&*C*^*O*&*C1=CC=C2C=CC=CC2=C1&&&
*C(=O)N1CCCC1=O&*C*&*C*&*S*&*C1=CC=CC=N1&&&
*C&*C(*)(C)C&*OC(*)=O&*C1=C2C(=O)N(*)C(=O)C2=CC=C1&*C*&*C*&*C1=CC=C(*)C(*)=C1&*Cl&&*Cl&&
*C&*C(*)*&*N*&*C1=CC=CC(*)=C1^*C1=COC(*)=N1^*S(*)(=O)=O&*C1=CC=CC=C1&*C&&&&&
*C&*ON=C(*)*&*C(*)*&*C*^*C1=CC=C(*)C=C1^*C*^*C1=CC=CC2=C1C=CN2*^*S(*)(=O)=O&*C*&*C&*C&*N&&&&&&&
*C&*C(*)C&*C*&*C(*)*&*N&&*NC(*)=O^*C(*)*&*C&&*NC(*)=O^*C(*)*&*C&&*NC(*)=O^*C*&*NC(*)=O&*C(*)*&*C&&*NC(*)=O^*C(*)*&*C*&*C1
*C&*NC(=O)O*&*C*&*C1=C(*)N2CC3=CC=CC=C3CC2=C1*&*C*&*NC(=O)O*^*C1=CC=C(*)C(*)=C1^*C&*Cl&&&&*O*^*C&&&
*C&*O*&*C1=CC=CC=C1*&*O*&*C*&*NC(=S)NNC(*)=O&*C1CCCCCC1&&&
*C&*C1=NN(*)C(*)=C1&*C1=CC=CC=C1&&*C*^*C(=O)NC1=NC2=C(CC(*)CC2)S1&*N1CCOCC1=O&&&
*C&*C*&*C*&*O*&*C1=CC=C(*)C(*)=C1&*O*&*C1=CC=CC=C1^*C*&&*S*&*C*&*C(*)*&*N&&*C(=O)O&&
*C&*NC(*)=O&*C1=CC=C(*)C=C1&*C(=O)N(*)*&*C*&*C1=CC=CS1^*C*&&*C1=NOC(=O)C2=CC=CC=C12&&&
*C1=CC=CC=C1&*O*&*C*&*C1=NOC(*)=N1&*C1=CC=CC(*)=C1&*C*&*N*&*C*&*C1=N[NH]C=N1&&&
*C&*C(=O)N1CCCN(C2=NC(*)=NS2)CC1&*C1CCC(=O)N1*&*C1=CC=C(*)C=C1&*C(*)(F)F&*F&&&
*C&*O*&*C1=CC=CC(*)C(*)C(*)=CC(*)C(*)C(*)CC(*)CC2=C(*)C(=O)C=C(NC1=O)C2=O&*C&&*N*^*C*^*C^*C*&&*O*^*C*&*C^*O^*C*&&&&*C^*NC
*C&*C*&*C*&*C*&*C*&*C*&*C*&*OC1=NN=C(N2CCC(*)CC2)S1&*C*&*C*&*NC(=O)O*&*C&&&
*C&*C*&*C1=CN(*)C(*)=C1&*NC(*)=O&*C1=CN(*)C(*)=C1^*NC(*)=O^*NC(*)=O&*C*&*N1CC2CC2C1^*C^*C*&&&&&*C1=C(*)OC=C1&*C&&&
*C1CCCN(C(=N)N)C1&*C*&*C(*)*&*NC(*)=O&*C*^*C(=O)C1=NC=CS1^*C1C(=O)N(*)CCON1*&&&*C*&*C1=CC=CC=C1^*C*&&*C*&*C1=CC=CC=C1&&&
*C&*O*&*C1=CC2=C(C=C1*)C(=O)N1C(*)=C(*)[NH]C3=CC(*)=C(*)C=C3C1=N2&*C&&*Cl&*O*^*C^*Cl&&&*Cl&&
*C&*O*&*C1=CC=C(*)C(*)=C1&*C(N)=O&&*C1=CC=C2CCC(*)OC2=C1^*O*&*C*&*C*&*C*&*N1CCCCC1&&&
*C&*C*&*C*&*C*&*C(*)*&*C1=CC=CC=C1&&*C1=C(*)N(*)C2=CC=CC=C12^*C&&*C(=O)O&&
*C&*C1=CN=C2C(=C1*)CCC1=C2C(=O)CC(*)(C)C1&*O&&*C1=CC=C(*)C=C1^*Cl&&&
*C&*O*&*C1=CC=C(*)C(*)=C1&*NC(*)=O&*C*^*Cl^*C*&&&*C1CCCCC1&&&
*C&*O*&*C1=CC=C(*)C=C1&*NC(*)=O&*C1=CC=CC(*)=C1&*C1=CC=C2C(=C1)C(*)=C(*)N2*&*C&&*C&*C*^*C1=CC=C(*)C=C1&*C1=CC=CC=C1*&*C(=
*C&*O*&*C1=NC=C(*)C(*)=C1&*C*&*N*^*O*^*C*&*C&*C1CCN(*)C1&&&*C*&*C(=O)N1CCOCC1&&&
*C(*)=C&*C*&*C*^*C(*)*^*C1C(*)C2(*)OC1(*)OC(*)C2(*)*&*OC(*)=O&*C(=O)O&*C^*C(*)*&*O&&*C&&*C(=O)O&*C*&*C(=O)O^*C1=CC=CC=C1&
*C&*C*&*C(=O)N(*)*&*C*&*O*^*C1=CC=CC=C1^*C1=CC=C(*)C=C1&&&*C1=C(*)N(*)C(*)=C1&*C&&*C1=CC=CC=C1&*C&&
*C1=C[NH]C2=C1[NH]C=NC2=O&*C*&*N*&*C(*)CO&*C*&*O&&&
*C&*N(*)C&*C1=CC=C(*)C=C1&*N*&*C=C1NC(=O)CCS1&&&
*NC1=NC=C2C=CC=C3C(=O)N(*)C(=O)C1=C32&*C*&*C1=CC=CO1^*C1=CC=CC=C1&&&&
*C#N&*C(*)*&*C*&*C(N)=O^*NC(*)=O&&*OC1=NC=C(*)S1&*C1=CC=C2OC(*)CCC2=C1&*C1=CC=CC=C1&&&
*C&*C*&*C1=C(*)C=C2C(=C1)C(=O)C(*)=CN2*&*C(=O)O&&*F&*N1CCN(*)CC1^*C1=CC=C(*)C=C1&*Cl&&&
*C&*C1=NC(*)=C2SC(*)=CC2=N1&*C1=C[NH]N=C1&&*C1=CC=C(*)N=C1^*N*&*C*&*C*&*O&&&
*C&*O*&*C1=CC=C(*)C(*)=C1&*OC(*)=O&*C(*)C^*S(=O)(=O)N1CCCCC1^*C&&&&&
*C&*C1OC(=O)C2OC23C1(*)CCC1C2(*)C=CC(=O)OC(*)(C)C4OC341C(*)C2*&*C&&*C&*O&*C&*C1=COC=C1&&
*C(N)=O&*C*&*C(*)*&*NC(*)=O&*C1=CC=C2C(=C1)C(=O)C(=O)C1=CC=CC=C12^*C(=O)O&&&&
*C&*C1=C2C3OC(=O)C(*)C3CCC2(*)C=CC1=O&*C#N&&*C&&
*C&*C*&*C1=CC=CC=C1*&*O*&*C*&*NC(*)=O&*C*&*C*&*C*&*N1C=CC=N1&&&
*NC(*)=O&*C1=CC=C(*)C(*)=C1&*C1=CC=CC=C1^*C1=CC=C(*)C(*)=C1&*F^*S(=O)(=O)N1CCCCC1&&&&*F&&
*N1CCNC1=O&*C*&*C*&*C1CCN(*)CC1&*C1=CN=C2C=CC=CC2=N1&&&
*C&*C1=CC(=O)N2C3=CC=CC=C3N(*)C2=C1*&*C*&*C1=CC=CC=C1^*C(=O)O&&&&
*C&*C1=C(*)C2=C(CCCC2)C(*)=N1&*O&&*C1=CC=C(*)C(*)=C1^*O&&*C*^*C1CCN(*)CC1&*C1=CC=CC=C1&&&
*C&*C1=CC2=CC3=C(*)C(*)=CC=C3N=C2C=C1&*Cl&&*C(=O)O&&
*C(=O)O&*C1=CC=C2C(=O)C=CN(*)C2=N1&*C*&*C1=CC(*)=C(*)C(*)=C1&*Cl&&*C1=CC=CC=C1&*Cl&&
*C&*O*&*C1=CC=C2C=CC3=C4CCN(*)C5=C4C(=CC4=C3C2=C1)OCO5&*C&&&
*C&*C1=CN(*)N=C1&*C1=CN=C2NCC(=O)N(*)C2=C1&*C*&*C*&*C1CCC(*)CC1&*O*&*C*&*C(=O)N1CCOCC1&&&
*C&*NC1=NC2=CC=CC=C2N2C(*)=NN=C12&*C1CCCCC1&&&
*C&*C1CN(*)C(=O)C2=CC=CC=C2C2=CC=CC=C2COC1*&*C(*)*&*C^*C*&*C*^*N(*)S(*)(=O)=O&*O&*C&&&&*C1=CC=CC=C1*^*C(*)(F)F&*F&&&
*C&*C1=C(*)C=C2C(=C1)NC(=O)C21C(*)C(*)N(*)C1*&*NC(*)=O&*C1=CC=C2C=CC=CC2=C1^*C1=CC=CC(*)=C1*&&*Cl^*C(N)=O&*F&*F&&&*C*^*O&&
*C&*C*&*C*&*C*&*C(=O)NN=C1C(=O)N(*)C2=CC=C(*)C=C12&*C*&*C^*[N+](=O)[O-]&&&&
*C&*O*&*C1=CC=C(*)C(*)=C1&*C1=CC(C(=O)NN2CCCC2)=N[NH]1&&*O*^*C&&&
*C&*C*&*O*&*C1=CC=C2OCC(=O)N(*)C2=C1&*C*&*C(=O)N1CCN(C(*)=O)C(*)C1&*C1=CC=CC=C1&&*C&&
*C&*O*&*C1=CC=C(*)C(*)=C1&*NC(*)=O&*C1=CC=CS1^*NS(*)(=O)=O&&*C1=CC=C(*)C=C1&*C1=CC=CC=C1&&&
*C&*O*&*C*&*C(*)*&*N=O&&*C1=CC(=O)N(*)C2=CC=CC=C12^*C&&&
*C(=O)NS(=O)(=O)N1CCC1&*C1=C(*)C=C(*)C(*)=C1&*C1CC1&&*O*^*C*^*F^*C1CCCCC1&&&&&
*C&*C*&*C*&*C*&*OC(=O)C(*)=O&*C(*)*&*C*&*C1=CC=CC=C1^*NC(*)=O&&*C(*)*&*C*&*C(*)C^*NC(*)=O^*C&*C(*)*&&&*NC(*)=O&*C(*)*^*C(
*F&*C(*)(F)F&*C1=CC(*)=C2N=CC=CC2=C1&*C(=S)N1CCCCC1&&&
*C&*C*&*OC(*)=O&*C1=C(*)C(*)=C(*)S1&*N*&*C1=CC=CC=C1^*C1=NCCN1&&&*C(N)=O&&
*C&*O*&*C1=C(*)C=C(*)C(*)=C1&*NC(*)=O&*C1=CC=C(*)C(*)=C1^*O*^*Cl&*C^*NC(*)=O&*C(=O)O&&*C*&&&*C1CCN(*)CC1&*C&&&
*C&*C*&*OC(*)=O&*C(=O)N1CCCC(*)C1&*C1CCCN(S(*)(=O)=O)C1&*C1=CC=CS1&&&
*C#N&*C(=O)N1CCCC1*&*C*&*N*&*C1CCC2=CC=CC=C2N(*)C1=O&*C1=CC=CC(*)=C1&*C*&*N*&*C*&*C(*)*&*O&&*C1=CC=CC=C1&&
*C&*N=C(*)N(*)*&*C1=CC=C(*)C=C1&*S*^*C^*C1C(=O)N(*)C1*&&*C^*C1=CC=C(*)C=C1&&&*F^*C1=CC=CC=C1&&&&
*C&*C(*)C&*NC(*)=O&*C*&*S(*)(=O)=O&*C1=CC=C(*)C=C1&*C1=CC=C(*)C=C1&*Cl&&&
*C&*C*&*C(*)*&*C*&*C(=O)NO^*C1=CC=C(*)C=C1&&*OS(*)(=O)=O&*C&&&
*C&*O*&*C1=CC=C(*)C(*)=C1&*C(*)*&*C^*O*&*NC(=O)C(=O)NN^*C&&&&&
*C&*C1=CC(*)=C(*)C(*)=C1&*C&&*C1=CC=C2[NH]C(=O)C(*)=C(*)C2=C1^*O*^*C^*C*^*C#C*&&*C*&*C1CCN(*)CC1&*C*&*C&*C*&&&*N(*)C&*C&&&
*C&*C1=CN(C2=NCC(=O)N3CCC4=C(C=CC=C4*)C3=C2)C=N1&*C1=CC=CC=C1*&*F&&&
*NS(N)(=O)=O&*C1=CC=CC(*)=C1&*C(=O)O&&&
*C&*C1CN(*)CCN1&*OC1=NC=CN=C1*&*C1=CC=C(*)C=C1&*C(N)=O&&&
*C&*S(*)(=O)=O&*C1=CC=C(*)C=C1&*C1=CSC2=C1C(=O)N=C[NH]2&&&
*C&*C*&*C(*)*&*C&&*C(*)*^*NC(N)=O&&*C(=O)N1CCC1*^*C(=O)O&&&
*C&*O*&*C1=CC(*)=C(*)C(*)=C1&*NC(*)=O&*C1=CC=C2CCC(*)C(*)C2=C1^*O*^*O*&*C^*O*^*C*^*C*&&*C&*C1=CC=CC=C1&*C1=CC=CC=C1&&&&&&
*O&*C1=CC(*)=C(*)C(*)=C1&*O&&*C*^*N*^*Br^*C*&&&*C*&*N*&*C*&*C1=CC(*)=C(*)C(*)=C1&*Cl&&*Cl&*O&&
*C#C&*C(*)*&*C#N&&*C(*)=O^*C*&*C1CCN(*)CC1&*C1=CC=C2C(=O)C(*)=COC2=C1&*O*&*C&&&
*NC(*)=O&*C1=CC=C(*)N=C1&*Cl^*C1=CC=C2[NH]N=CC2=C1&&&&
*C(=O)O&*C*&*C*&*C*&*C=C*&*C*&*C1CC(*)C(*)C1*&*O&&*O&*C*^*C*&*C*&*C(*)*&*O&&*C*^*C*&*C*&*C*&*C1=CC=CC=C1&&&
*C&*C1=CC=C(*)C=C1&*C(*)*&*O&&*C*^*C*&*C1C(=O)N(*)C(=O)N1*&*C*&*C(=O)O^*C*&&*C*&*C1=CC=CC=C1&&&
*C1=CC=CC=C1&*C1=CN=CC(*)=C1&*C1=CN2C=CSC2=N1&&&
*C1CCN(S(N)(=O)=O)CC1&*NC(*)=O&*C(*)*&*C1=CC=C(*)C=C1&*C(*)(F)F^*C1CCN(*)CC1^*F&*C1=CC=CC=C1&&&&&
*NC(=S)NNC(*)=O&*C*&*C1=CC=CS1^*C1=CC=CN=C1&&&&
*C&*C*&*C*&*C1=CC(*)=C2OC3=CC=CC=C3CC2=C1&*NC(=O)O*&*C*&*C&&&
*C&*C*&*C*&*N1CCN(*)CC1&*C1=CC=CC(*)=C1&*C(=O)O&&&
*S(*)(=O)=O&*C1=CC=CC=C1&&*NC1=NC2=C(*)N=NN2C2=C1SC=C2^*C*&*C1=CC=C(*)C=C1&*F&&&
*C&*C1C(*)C1(*)C&*C=C(*)Cl&*Cl^*OC(*)=O&&*C*&*C*&*C1=CC=CC=C1&&&
*C&*C1=CC=C(*)C=C1&*C*&*C(=O)NC1=NCCS1&&&
*NC(*)=O&*C1=CC=CC(*)=C1&*S(=O)(=O)O^*C1=CC=CC(*)=C1&&*C(=O)O&&&
*C(=O)O&*C1CCC(*)CC1&*S(*)(=O)=O&*C(*)*&*C*&*C1=CC=C2C=CC=CC2=C1^*C(=O)N1CCC2(CCCNC2)CC1&&&&
*C1CCCCC1&*N*&*C*&*C*&*C*&*C*&*C*&*O*&*C1=CC=C(*)C=C1&*C1=CN2C=CC=CC2=N1&&&
*C&*O*&*C1=CC=C(*)C=C1&*O*&*C*&*C*&*OC(*)=O&*C*&*NC(*)=O&*C*&*C1=CC=CO1&&&
*C1=C(*)C(N)=NC=N1&*N*&*C1=CC=C2OCCOC2=C1^*C1=NC2=CC=CC=C2S1&&&&
*C&*C*&*C*&*C*&*C*&*C*&*C*&*C*&*C*&*C(*)=O&*C(*)(*)C&*C&&*C1=CC=C(*)C=C1^*O*&*C*&*OC(*)=O&*C*&*C&&&
*C&*C1=CC=C(*)N=C1&*C#C*&*C1=CC=CC(*)=C1&*O*&*C*&*C1=CC=CC(*)=C1&*C(=O)N1CCN(*)CC1&*C&&&
*C&*C(=O)N(*)C&*C*&*O*&*C1=CC=C(*)C=C1&*NC(=O)C1=NC=CC=C1*&*C*&*C1=CC=CN=C1&&&
*C&*C1=CN(*)C(=O)C=C1&*C1=NN2CCCN(S(*)(=O)=O)CC2=N1&*C*&*C1=CC=C2OCOC2=C1&&&
*C&*OC(*)=O&*C1=CC=C2CC3C4CC=C5C(=O)C6=C(CC8OC(C)=C2C1=C2C(C5)C4(*)C)C3(*)C&*C&&*C&&
*C&*C*&*C*&*C*&*C*&*C*&*C1=CN(*)C2=CC=CC=C12&*C=C1C(=O)NC(=S)NC1=O&&&
*C&*NC(=O)O*&*C(*)*&*C(=O)N1CC(*)CC1*&*C^*C(*)C&*C1=CC=C2[NH]C(*)=CC2=C1^*C&*Cl&&&&&
*C&*C*&*N(*)CC&*C*&*C*&*SC1=NN=C(*)O1&*C1=CC=C(*)C=C1&*[N+](=O)[O-]&&&
*C&*C1=CC=C(*)C=C1&*C(*)*&*C&&*NC(*)=O^*C1=CC=C2OCOC2=C1&&&
*C&*O*&*C1=CC2=C(C=C(*)C(*)=C2)OC1(*)*&*C*&*O^*C&&&*C&*C*^*C1CCCN(*)C1&*NC(*)=O&*C1=CC2=CC=CC=C2[NH]1&&&
*C1=C2C(=O)C3=CC=CC=C3N(*)C2=CC=C1&*N*&*C1=CC=C(*)C=C1^*C*^*O&*C*&&&*N*&*C*&*C1=CC=CC(*)=C1&*O*&*C*&*C1=CC=CC=C1&&&
*C#N&*C(=O)N1CC(*)CC1*&*F&&*C*^*C*&*SC1=NC2=CC=CC=C2S1&&&
*C&*O*&*C1=CC(*)=C2C(=O)OC(*)C=CC2=C1&*O*&*C^*C&&&&
*C&*NC(=O)O*&*C*&*NC(*)=O&*C(*)*&*C*&*C(*)C^*NC(*)=O^*C&*C*&&&*NC(*)=O&*C(*)*&*C*&*C(*)C^*NC(*)=O^*C&*C(*)*&&&*C*&*C(=O)O
*C&*C*&*C1=NOC(*)=C1*&*C&&*C(=O)NC1=NC(*)=CS1^*C1=CN(*)N=C1*&*C1=CC=CC=C1&&*C1=CC=CC=C1&&
*C&*C*&*NC(*)=O&*C1OC(*)C(*)C1*&*C1=NC(*)=C2N=CN(*)C2=N1&*N^*O&*C#C*&*O^*C*&&&*C*&*N*&*C1=CC=C(*)C2=NON=C12&*C*&*OC(*)=O&
*C&*O*&*C1=CC=C(*)C=C1&*C1=NC2=CC=CC=C2C(N2CCC(*)CC2)=N1&*C&&&
*C&*C*&*S*&*C1=C(*)C2=C(*)N=CN=C2S1&*C(N)=O&&*N*^*C1=CC=C(*)C(*)=C1&*F&&*O*^*C*&*NC(*)=O&*C(*)C&*C&&&
*C&*C*&*C*&*C*&*C1=CN=C(S(*)(=O)=O)N1*&*C*&*C1=CC=C(*)C=C1^*C*^*C1=CC=CC=C1*&*C1=CC=C(*)C=C1&*C1=N[NH]N=N1&*C(*)(C)C&&&*C&&&
*NC(*)=O&*C*&*C*^*C1=CC=CO1^*NS(*)(=O)=O&&&*C1=CC=C(*)C=C1&*F&&&
*C&*C(*)=NNC(=N)N&*C1=CC=CC(*)=C1&*NC(=N)N&&&
*C&*C*&*SC1=NC(*)=C2N=NN(*)C2=N1&*N*&*C1CC1*^*C1CC(*)C(*)C1*^*C1=CC=CC=C1&*O*&&&*C(*)C^*O^*C&&*O&&&&
*C=C&*C*&*N1CCN(*)CC1&*C1=CC2=C(*)C=C(*)N=C2C=C1&*C&&*NC(*)=O^*C1=CC=C(*)C=C1&*F&&&
*C&*C*&*C*&*C*&*C1=NN(*)C(*)=C1&*C(=O)N1CCC2=CC(*)=CC=C21&*C1=CC=C(*)C(*)=C1^*C^*C(*)C&&&*C^*O*&&*C&&&
*C&*O*&*C1=CC=CC(*)=C1&*C1=CC=C2OC(*)=C(*)C2=C1&*C&&*C(=O)N1CCC(*)(*)C1^*C&&*O&&
*C(=O)NC1=NN=C(*)S1&*C*&*C*^*C1CC1^*S(*)(=O)=O&&&*C1=CC=CC=C1&&&
*C&*C*&*C(*)=O&*C1=C(*)C2=CC=CC(*)=C2C=C1&*OC(*)=O&*C^*OC(*)=O&&*C&&&
*C1CC(=O)N(*)C1=O&*C1=C[NH]C2=CC=CC=C12&&*C*^*C*&*C*&*N1CCN(C2=NC=CC3=CC=CC=C23)CC1&&&
*C(N)=O&*C1=CC=CC(*)=C1&*C#C*&*C1=CSC(N2CCOCC2)=N1&&&
*O&*C1=C2CC(*)(*)OC2=NC=C1&*C1=CC=CC=C1&&*N1CCCCC1&&
*C&*C(C)=C1C(=O)OC(*)C1*&*C&&*C(=O)O&&
*C&*C1=NN(*)C(*)=C1&*NC(*)=O&*C1=CC=CC=C1*^*C1=CC2=CC(*)=CN=C2C=C1^*Cl&*C*&&&*C(=O)O&&&
*NC(*)=O&*C*&*C1=CC=CC=C1*^*C1=CC=CO1^*NC(*)=O&&&*C1CC1&&&
*C&*OC(*)=O&*C1=CC=C(*)C=C1&*C=C*&*OC(*)=O&*C1CCC2(*)C(CCC3(*)C2CC=C2C4CC(*)(C)CCC4(*)CCC23*)C1(*)C&*C&&*C&*C&*OC(*)=O^*C
*NC(*)=O&*C*&*N1CCCCCC1^*C1=CC=CC=C1&&&&
*C&*O*&*C1=CC(*)=C(*)C(*)=C1&*C1C2=CC3=C(C=C2C(*)C2C(=O)OCC12)OCO3&*N*^*O*^*C(*)*&*C^*O^*C*&&&&&*C(N)=O^*C=NNC(*)=O&&*C1=
*C&*C*&*C*&*C*&*C1CNC(*)CN1*&*C*&*C*^*C(*)C^*C1=CC=CC=C1*&*C&*O*&&&*C&&&
*C&*C(*)C&*C1C(=O)C(C(C)C)C23OC(=O)C=C2C(C(C)C)C(O)C13C&&&
*S(N)(=O)=O&*C1=CC=C(*)C=C1&*C1=NN(*)C(*)=C1&*C(*)(F)F&*F^*C1=CC=C2C=CC=CC2=C1&&&&
*C&*C*&*C(*)=C(*)C1=CC=C(O)C(C)=C1&*C1=CC=C(*)C(*)=C1&*O*^*C1=CC=CC(*)=C1^*C*^*C^*O&*C(=O)O&&&&&&&
*C1(*)CC2OCCCCCCCCN4CCC1C1(CCCCCCCCC1S(=O)(=O)O)C24&*O&&*C1CC2(*)CCCCC=C2O1^*O&&&
*C&*NC(*)=O&*C1=CC=C(*)C=C1&*C=NNC(*)=O&*C*&*N(*)S(*)(=O)=O&*C&&*C1=CC=CC2=NSN=C12&&
*C&*OC(*)=O&*C1C(=O)N2C1SC(*)(C)C2*&*NP(=O)(O*)O*&*C*^*C^*C1CC(*)C(*)O1^*C1=CC=CC=C1&&*C1=CN(*)C(=O)[NH]C1=O&&&*C=C*^*O^*Br&&
*C&*C*&*O*&*C1=CC=CC=C1*&*C*&*N*&*C*&*C1CCN(*)CC1&*C*&*C*&*C*&*C*&*NC(*)=O&*C=C*&*C1=CC=C(*)C(*)=C1&*Cl&&*Cl&&
*NC(*)=O&*C*&*O*^*C(*)*^*C1=CC=C(*)C=C1&*C*&*Cl&*C1=CN=C[NH]1^*NC(*)=O&&&&*C(*)*&*C*&*C1=CC=CC=C1^*C(=O)O&&&&
*C&*C(*)C&*C*&*C1CCN(*)CC1&*C*&*NC(*)=O&*C1=CC=C(*)C=C1&*S(=O)(=O)N1CCCCCC1&&&
*C&*C(*)(*)*&*O&&*C*^*C(*)*^*C1=C2CC(*)C3C4(*)CCC(=O)C(*)(C)C4CCC3(*)C2(*)CC1=O^*O&*O&&*C(*)(*)C&*C^*C&&*C&*O&*C&&&*C&&
*C&*C(=O)N1CCC2=C(CC1)N(*)C1=CC=CC=C21&*C*&*C*&*C1CCCC1&&&
*C&*NC(*)=O&*C*&*C1=CC=C(*)C=C1&*N1CCN(*)CC1&*C1=CC=CC(*)=C1&*Cl&&&
*C&*C1=CCN(*)CC1&*C1=CC=C2[NH]C=C(*)C2=C1&*O&&&
*C=NNC(*)=O&*C*&*C*^*C1=CC=C(CCC[N+]2=CC=C3C(=CC=CC3=C2)C=CC)S1^*C*&&&*C*&*C*&*C*&*C1=C[N+](*)=C2CCCN12&*C=NNC(*)=O&*C1=CC=C2C=
*C1C(=O)C=CC1=O&*C*&*C1=CC=C(*)C=C1&*NC(*)=O&*C1CCOC1=O&&&
*C&*C(*)C&*C*&*C1CC2(*)C3=CCC4C(*)(C)C(=O)CCC4(*)C3CCC2(*)C1*&*O&&*C&*C&*C&*C1=NN=NN1*^*C1=CC=CC=C1&&&
*C&*C1=CC=C(*)C=C1&*C*&*C1=CC=C2[NH]C(*)=C(*)C(=O)C2=C1*&*C&&*Cl&*NS(*)(=O)=O^*C&&&
*C&*C1=CC2=C(O1)C(*)=NN2*&*C1=CC=C(*)C=C1&*F^*C1=CC=C(*)S1&&*C(=O)N(*)*&*C&&*C*^*C*&*C*&*C1CCCC1&&&
*NC(*)=O&*C1CCOCC1*&*O^*OC1=NC=C(*)C=C1*&&*C*&*C*^*C1=CC=C2C=CC=CC2=C1^*C1CCN(*)CC1&&&*C*&*O&&&
*C&*O*&*C1=CC2=C(OC1=O)C(*)=CC=C2&*NC(*)=O&*C*&*C1CCN(*)CC1&*C1=CC=CC=N1&&&
*C&*C(*)C&*C(=O)N1CCN(*)CC1&*C1=CC2=CC=CC=C2O1&&&
*C&*O*&*C1=CC=CC(*)=C1&*C1=CC=NC2=C1CC(*)O2&*NC(*)=O&*C(*)C&*C&&&
*Br&*C1=CC=C(*)C=C1&*C1=CC=C2[NH]C(*)=NC2=C1&*C=C*&*C1=CC=C2N=C(*)[NH]C2=C1&*Br&&&
*N1C(=O)C2=CC=CC=C2C1(*)*&*O*&*C*^*C1=CC=CC=C1^*C1=CC=C(*)C(*)=C1&&*C*^*Cl&*C*&&*Cl^*C1=CC=CC=C1&&&&&
*C&*C1CC2(*)C(CCC3(*)C2CC=C2C4CC(*)(C)CCC4(*)CCC23*)C(*)(*)C1*&*OC(*)=O&*C*^*C^*C*&&*C^*C*&&*O^*C*&&*O^*C*&&*C^*C*&&*C^*C
*C&*C(=O)N(*)*&*C1CNC(=O)C(*)CC=CCC(*)C(=O)N1&*C*^*C(*)*^*C1=CC=C(*)C=C1^*C*^*C*&*O&*C1=CC=CC=C1&*C(=O)N(*)*^*C(*)C&&&&*C
*C(=O)O&*C=C*&*C1=C[NH]C=N1&&&
*C&*C*&*OC(=O)N1CCC(*)CC1&*NC(=O)N(*)*&*C*&*C1=CC=C(*)C=C1^*C1=CC=C(*)C=C1^*C&*C*&&&*C(*)(F)F&*F&&&
*P(=O)(O)O&*C(*)(*)F&*F&&*C1=CC=C(*)C(*)=C1^*C1=CC=C(*)C=C1&*O^*Br&&&&
*C(*)=C&*C&&*C(*)*^*OC(*)=O&*C1CC23OC2(C2=CC=CC=C21)C1CC(C3*)C1(*)C^*C(*)*^*C=O&*OC(*)=O&&*C^*C^*C(=O)O&&&&&&
*C1=C2C(=NC(N)=N1)NCC(*)N2*&*C(=O)O&&*C*^*C1=CC=C(*)C=C1^*C*^*Cl&*C*&&&*C1=CC=CC=C1&&&
*C#C&*C*&*NC(*)=O&*C(*)(*)*&*O&&*C1=CC=CC=C1&*C(*)(F)F^*F&&&
*C&*OC(*)=O&*C*&*C1CC2C(*)CCCC2(*)C2CCC3(*)C(*)CCC3C12&*C(*)*&*C^*C&*C*&*C^*C*&&*OC(*)=O^*C(*)(*)C&*C&*C&&&&*O&&
*C(N)=O&*C1=CN(*)C=N1&*C1=CC=C(*)C=C1&*N&&&
*C&*N*&*C(*)*&*C&&*NC(*)=O^*C(*)*&*C(=O)N1CCCC1*&*NC(*)=O^*C(*)(C)C^*C1=CC=C2CCCC2=C1&*C&&&&&
*NC(*)=O&*C*&*C(=O)N1CCN(*)CC1^*C1=CC=C2OCCOC2=C1^*C1=CC=CC=C1*&&&*Cl&&&
*C&*C*&*C(=O)N1CCC2CN(*)S(=O)(=O)C2CC1&*C*&*C*&*C(=O)N(*)*&*C&&*C&&
*O&*C1=CC=C(*)C=C1&*C*&*C1CC(*)N(*)C1&*O&&*C*^*C1=CC=CC=C1&&&
*C&*C1=C(*)SC=C1&*C1=C(*)C(=O)N(*)C1&*O&&*C(*)=O^*C1=CC=CC=C1&&&
*C&*C*&*C*&*C*&*C*&*C1NC(=O)C2C1(*)CC(=O)C1(*)C3=CC=CC=C3C21*&*NC(*)=O&*C1=CC=C(*)C=C1^*C*^*O*&*C1=CC=C(*)C=C1^*C^*C&*O*&
*C&*C*&*OC(*)=O&*C(=O)N1C2=CC=CC=C2CC1*&*C1=CC=C(*)C(*)=C1&*O*&*C^*[N+](=O)[O-]&&&&
*C&*S(*)(=O)=O&*C1=CC=C(*)C=C1&*C=C(*)*&*C(=O)O&&*C1=CC=C(*)C=C1^*O&&&
*C#C&*C*&*C*&*C*&*C(=O)N1CC(*)C(*)C1&*O&&*C1=CC=C(*)C(*)=C1^*F&&*F&&
*C&*O*&*C1=CC=C(*)C(C(=O)N2C3CCC2C(*)C3)=N1&*C(*)=O&*C1=CC=CC=C1*^*C(=O)N1CCC1^*C(*)=O&&&*C&&&
*C&*O*&*C1=CC=CC(*)=C1&*C*&*NC(*)=O&*C1CNCC(=O)N1*&*C*&*C*&*C1=CC=CC(*)=C1&*F&&&
*C&*C(*)C&*C*&*C(=O)N(*)*&*C*&*C1=CC(*)=C2OCCCOC2=C1^*C(*)*^*Cl&*C&&&&*C*^*N*&*C*&*C1=CC=CC(*)=C1&*O&&&
*C&*C(*)C&*C1=NC=CN1*&*C12CCN(CC1)C2&&&
*C&*O*&*C1=CC=CC=C1*&*NS(*)(=O)=O&*C1=CC=CC(*)=C1&*NC(*)=O&*C1CCCCC1&&&
*C&*O*&*C1=CC(*)C(*)C(*)CC(*)=CC=CC(=O)OC=CC=CC=CC(*)C(*)C(*)C=CC=CC=CC=CC(*)C(*)C(*)C=CCCC=CC(*)C(*)CCC1&*O&&*C&*O&*C&*O
*C(N)=O&*C*&*C*&*C(*)*&*NC(*)=O&*C1CCC(=O)N1^*C(=O)O&&&&
*C(=O)N1CCN(*)CC1&*C*&*C*^*C1=CC=C(*)C=C1^*C1=C2C=NN(*)C2=NC(=S)N1*&*F&*C1=CC=CC=C1&&&&*C1=CC=CC=C1&&
*C(N)=O&*C1=CC=CC(*)=N1&*C1=CC=C(*)C=C1&*C*&*C(*)*&*C*&*C*^*C1=CC=CC=C1^*C(*)*&&&*O&&*C*^*C(*)*&*O&&*C*^*C(=O)O&&&
*C&*C1=CC=C(*)C=C1&*NS(*)(=O)=O&*C(*)*&*C*&*C*^*C(=O)O^*C(=O)O&&&&&
*C&*C1(*)CCCCC1&*C*&*C1CCC2(CC1)NC(=O)N(*)C2=O&*C*&*NC(*)=O&*C*&*C*&*C*&*N1C=CN=C1&&&
*C&*C1OC(*)C(*)C(*)C1*&*O*&*C1CCC2(*)C(CCC3C2CCC2(*)C(*)CCC32*)C1^*O^*C&&*O&*C&*OC(*)=O&*C1=CC(=O)OC1^*C1=CC(*)=C2C(=O)C3
*C&*C(*)C&*NC(*)=O&*C1CCN(*)CC1*&*C*&*C1=C[NH]C2=CC=CC=C12^*C*&&*C1=CC=CC=C1&&&
*C&*C*&*C1=CC2=C(S1)N(*)N=C2*&*C1CCCCC1&&*NC(*)=O^*C1=CC=C(*)C(*)=C1&*Cl&&*C(=O)O&&
*C&*C1(*)CCSC(N)=N1&*C1=CC=C(*)C(*)=C1&*NC(*)=O&*C1=CC=C(*)N=C1^*F^*Cl&&&&&
*C&*C1=CC=CC(*)=C1*&*O*&*C(*)*^*C^*C&&&&*NC(*)=O^*C1=CC=C2CCCC2=C1&&&
*C&*O*&*C1=CC=C(*)C(*)=C1&*F&&*C1=CC=CC=C1*^*C*&*C(=O)N1CCN(*)CC1&*C1=NOC(*)=C1*&*C&&*C&&
*C&*C1=CSC(*)=N1&*NC1=NC=C(*)C(N*)=N1&*F&&*C1=C(*)C=C(*)C(*)=C1^*O*&*C*^*Cl^*C=C(*)C&&*F^*C&&&&&
*C&*C1=CC=CC=C1*&*C(*)*&*C*&*C(=O)O^*NS(*)(=O)=O&&*C1=CC=C(*)C(*)=C1&*C1CC1&&*Br&&
*C1=CC=C2C(=O)C=C(*)OC2=C1&*N1CCOCC1&&*O*^*C*&*C*&*O*&*C1=CC=C(*)C=C1&*Cl&&&
*C&*C*&*NC(*)=O&*C=C(*)*&*C#N&&*C1=CC=C(*)C=C1^*C1=CN=CC(*)=C1&*C(*)=O&*C&&&
*C&*C(*)C&*C*&*C*&*C1=C(*)C(*)=C2C(=C1)OC1=C(*)C(*)=C(*)C(*)=C12&*I&&*N&*I&*I&*O&*I&&
*O&*C(*)(*)C1=CC=CC=C1&*C1=CC=CC=C1&&*C1CN2CCC1CC2&&
*C(=O)O&*C=C(*)*&*O&&*C(*)=O^*C1=CC=CC=C1&&&
*C&*C*&*C*&*OC(*)=O&*C1=CC(*)=C(*)C(*)=C1&*O*&*C^*C(*)*&&*O^*O*&*C*^*C&*N*&&&*C1=CC2=C(OC3=CC=CC=C3C2=O)C2=CC=CC=C12&&&
*C&*S*&*C1=CC=C(*)C=C1&*C*&*N(*)*&*C*&*C1=CC=CC=C1^*C1CCNC1&&&&
*C&*C(*)*&*N*&*C1=CC=CC(*)=C1^*C1=CC=CC=C1^*C*&&&*C*&*C*&*C*&*C(*)(*)C&*C&&*C(=O)O&&
*C&*OC(*)=O&*C(*)*&*C*&*C1=CC=C(*)C=C1^*NC(*)=O^*O&*C(*)*&&&*C*&*C*^*NC(*)=O^*C(N)=O&*C(*)*&&&*C*&*C*^*NC(=O)O*^*C*&*C*&*
*C(*)=O&*C=C*&*C1=CC=CC=C1*^*C1=CC=CC(*)=C1^*Cl&*O&&&&&
*C&*N(*)C&*C*&*C*&*C*&*N*&*C1=CC=NC(*)=C1&*C*&*C*&*C(=O)N1CCCN(*)CC1&*C1CCCCC1&&&
*C&*C*&*NC(=O)NC1=NC2=CC(N)=NC=C2C(*)=C1*&*C&&*C1=CC=C(*)N=C1^*Cl&&&
*C&*C1=CC=C(*)C(*)=C1&*NS(*)(=O)=O&*C^*N*&&*C1=CC(*)=NC=N1&*C1=CC=CN=C1&&&
*C&*O*&*C*&*C1=COC(*)C2C1=CC(*)C2(*)*&*O*&*C*^*O*^*C1=CC=CC=C1&*C*^*O&&*C1=CC=CC(*)=C1&&*C*^*Cl&*OC(*)=O&&&*C&&&
*C&*O*&*C1=CC=C(*)C(*)=C1&*C=C*&*C1=NOC(*)=C1*^*NC(*)=O^*C&*C*&&*C^*C*&&&*N1CCCCC1&&&
*C&*C*&*O*&*C1=CC=C(*)C=C1&*C(=O)NN&&&
*C&*C1=CC=C(*)C(*)=C1&*C#N&&*O*^*C*&*C=NNC(*)=O&*C1=CC=CN=C1&&&
*C&*C(*)C&*N(*)*&*C*&*C1=CC=CC=C1^*C*&&*C1=NC2=CC=CC=C2[NH]1&&&
*C&*C1=CC=C(*)C(*)=C1&*NC(*)=O&*C1CCCN1S(*)(=O)=O^*C^*C1=CC=C(*)C=C1&&&*F&&&
*C1=CSC(N)=N1&*C1=CC=C(*)C(*)=C1&*Cl&&*Cl&&
*C(N)=O&*C1=CC(*)=NS(=O)(=O)N1*&*C1=CC=C(*)C=C1&*O*^*C*^*C*&*C1=CC=CC=C1&*NC(*)=O&&&*C1=CC=C(*)C(*)=C1&*Cl&&*S*^*C(*)(F)F&
*C&*N(*)C&*C*&*C1=CC=C2OC3(CCC2=C1)CCN(*)CC3&*C1=CC=CC=C1&&&
*C#C&*C*&*N(*)*&*C&&*C1=CC=CC=C1*^*Br&&&
*Cl&*C1=CC=CC(*)=C1&*C*&*N1CCC2CC(*)(C1)C1=CC=CC=C12&*C1=CC=CC=C1&&&
*C1=CC=C2[NH]C3=C(CCN4C(=O)[NH]C5=CC=CC=C5C34)C2=C1&*Br&&&
*C&*OC(*)=O&*C1=C(*)C(*)C(*)=C(*)N1&*C&&*C&*OC(*)=O^*C^*C1=CC=CC=C1&&&&
*C&*C1=CC(N)=NC(*)=C1&*C*&*C1CNC(*)C1&*C(=O)O&&&
*C&*O*&*C1=CC=C(*)C=C1&*C*&*C*&*NC(=O)C1=NN(*)C2=CC=CC=C12&*C*&*NC(*)=O&*C1=CC=CC(*)=C1&*Br&&&
*C&*O*&*C1=CC=CC=C1*&*C1C(=N)OC2=C(C(=O)CCC2)C1*&*C#N&&&
*C&*C*&*C*&*C*&*C(*)*&*NC(*)=O&*C(*)*^*C(N)=O^*C*&&&*C*^*C(*)*^*C*&*O&*C*&&*C(*)*^*C1=CC=C(*)C=C1&*C&*O&&*C(*)*&&*O&&*C*^
*C&*O*&*C*&*C*&*NC1=NC2=C(S1)C(=O)CC(*)(C)C2&*C&&&
*C&*O*&*C1=CC=C(*)C(*)=C1&*Br&&*NS(*)(=O)=O^*C1=CC2=C3C(=C1)CCCCC3(*)CCC2&*C&&&
*C(=O)N1CCC2(CC1)CC(*)CO2&*C1=COC=C1&&*O*^*C1=CC=CN=C1&&&
*NC(*)=O&*C*&*C1=CC=C(*)C=C1^*C1=CN(*)N=C1*^*C(*)(F)F&*C*&*F&*C(*)(*)F^*C1=CC=CS1&&*F&&&&*C(*)(*)F^*F&&*C(*)(*)F^*F&&*C(*
*C&*C*&*N(*)CC&*C*&*C*&*NC(=O)N(*)*&*C*&*C1=CC=CC=C1^*C1=CC=C(*)C=C1&&*C#N&&&
*C&*C*&*OC(*)=O&*C1=CC=C2NC(=O)C3(*)C(*)C4COC5=CC=C(*)C=C5C4N3C(=O)C2=C1&*F&&*C&*C1=CC=CC=C1&&
*C&*O*&*C1=CC=C2C=C(*)C=CC2=C1&*C*&*C1=C2C=CC=C3C(=O)N(*)C(=C32)C=C1&*S(*)(=O)=O&*C1=CC=CC=C1&&&
*C(=O)N1CCC2=CC=CC=C21&*C*&*N1CCN(*)CC1&*C*&*C1=CC=C2OCOC2=C1&&&
*C&*C1=CC2=C(O1)C1(*)C(CCC13CC(=O)C1=CC=CC=C13)C(=O)C2=O&*C&&&
*C(=O)O&*C*&*C(*)*&*NC(*)=O&*C1=CC=CC=C1^*C1=CC=C(*)C(*)=C1&&*Cl&&*Cl&&
*C&*N*&*C1=CC=C(*)C(*)=C1&*C1CCCCN1S(*)(=O)=O&*OC(*)=O^*[N+](=O)[O-]^*C*&&&*NC(*)=O&*C*&*C1=CC=CO1&&&
*C&*O*&*C1=CC=C(*)C(*)=C1&*C1=NC2=C(*)C3=CC=CC=C3C=C2[NH]1&*N^*O*&&*C&&&
*C1=C(*)C(=O)N(*)[NH]C1=O&*Br&&*N1CCCC1&*C1=CC=CC(*)=C1^*Cl&&&
*C&*C1=CC=C2C(=C1)C=C1C(=NC(=O)[NH]C1=O)N2*&*C1=CC=CC=C1&&&
*C&*C(=O)N1CC(*)C(*)(C)C1&*NC(=O)C1=NOC(*)=C1&*C1=CC=C(*)C=C1^*C^*Cl&&&&&
*C&*C1=CC=C(*)C(*)=C1&*NC(*)=O&*C*^*C^*OC(*)=O&&&*C*&*C*&*C1=C[NH]C2=CC=CC=C12&&&
*C&*C1COC(*)(C)O1&*C1OC(*)C2OC(*)(C)OC12&*C(*)*&*O^*C&*C1=CC=CC=C1*&&*Cl&&&
*C&*C*&*O*&*C1=CC=C(*)C(*)=C1&*C*&*C*^*O*^*N(*)*&*C*&*C&*C&&*C*&&*C*&*C*&*C1=NN=C(*)O1&*C1=CC=CC=C1&&&
*C&*O*&*C1=C(*)C2=CC=CC=C2C(*)=C1&*C(*)=O&*C1CC1^*C*&&*C1=CC=CC(*)=C1&*C(=O)O&&&
*C=NNC(=O)C1=NON=C1N&*C1=CC=C(*)C=C1&*F&&&
*C(=O)NS(*)(=O)=O&*C=C*&*C1=CN=CC(*)=C1^*C1=CC(*)=C(*)S1^*F&*Cl&&&&*Cl&&
*C&*C*&*C1=NN(*)C(*)=C1&*C*&*C1=CC=C(*)C=C1^*C1CCN(*)CC1^*O*&*C*&*C1=CC=CC=C1&*C1CN(*)CC1*&&&*C(*)*&*C(=O)O^*C1=CC=CC(*)=
*C&*C(*)*&*I&&*N1C(=O)C2=C3C(=CC=CC3=CC=C2)C1=O&&
*C&*C(*)C&*C1=C2C(*)=NN(*)C2=NC=C1&*C1=CC=C(*)C(*)=C1&*F^*N&*C(=O)N1CCN(*)CC1&&*C*&*S(*)(=O)=O&*C*&*C1=CC=CC=C1&&&
*C&*C*&*C(=O)N(*)*&*C1=CN(*)N=C1&*C1=CC=CC=C1^*C1CCCN(*)C1&&*C1CCOCC1&&&
*C&*C1C(=N)OC2=C(C(=O)N(*)C3=CC=CC=C23)C1*&*C#N&&*C1=CC=CC2=CC=CC=C12&&
*C#N&*C1=CC=C(*)C(*)=C1&*F&&*O*^*C1=CC=C(*)C(*)=C1&*Cl&&*C*^*NC(*)=O&*C1=CN=C(N=C(N)N)S1&&&
*C&*C*&*OC(*)=O&*C(=O)N1CCCC(*)C1&*C1CCN(S(*)(=O)=O)CC1&*C1=CC2=C(C=C1*)OCC(=O)N2&*C&&&
*C=C&*C*&*N(*)S(*)(=O)=O&*C1=CC=CC=C1*&*C(=O)O^*C1=CC=CC=C1*&&*O*&*C&&&
*C&*OC(*)=O&*C(*)*&*C*&*C(*)C^*NC(*)=O^*C&*C1CCC2C3=CC=CC5=C2C(=CC=C3)[N+]2(*)CC(*)C(=O)N(*)CC1C2&&&*C&&*C&*OC(*)=O^*C&&&
*SC1=NN=C(NC(*)=O)S1&*C*&*N1C(=O)NC2(CCCC2)C1=O^*C*&&*O*&*C1=CC=CC=C1&&&
*C=C&*C*&*C(=O)N1CC2=CN(*)N=C2C(*)C1&*C1C(*)C1C1=CC=CC=C1&*C1=CC=CC=C1^*C1=CC=CC=C1&&&&
*C&*C1=CC2=C(S1)N(*)N=C2*&*C1CCCCC1&&*NC(*)=O^*C1CCC(*)CC1&*C*&*O&&&
*C&*C1=CC=CC(*)=C1&*NC(*)=O&*C*&*C*&*C*&*C*&*C*&*C*&*C*&*N1C(=O)C2=C3C(=CC=CC3=CC=C2)C1=O&&&
*C=C&*C(*)(*)C&*C&&*C1=C2CC(*)C(*)C3(*)CCC4OCC4(*)C3CC(*)C(*)(CC1=O)C2(*)C^*C&&*OC(*)=O^*C=C*^*OC(*)=O^*C1=CC=CC=C1&*C1=C
*C&*C(*)C&*C(*)*&*NC(*)=O&*C1CC1^*C(=O)N1CCCC1*&&*NC(*)=O&*C*&*C*&*C1=CC=CC=C1&&&
*C&*C*&*N(*)CC&*C*&*C*&*NC(*)=O&*C1=CC=C2C(=C1)C(=O)C(*)=CN2*&*C*&*C^*S(=O)(=O)N1CCOCC1&&&&
*C&*C1=CC=C(*)C(*)=C1&*S*&*C*^*O*^*C(*)*&*C*&*OC(*)=O&*C(=O)N(*)C&*C*^*C1=CC=CC=C1^*C&*C(=O)N(*)*&&&&&*C&&*C1CCCCC1&&
*C&*O*&*C1=CC2=NC=CC(*)=C2C=C1*&*O*&*OC(=O)N1CC2=CC=C(*)C=C2C1^*O*^*C(*)C&*C&*C&&&&&
*C&*NC(*)=O&*C1=CC=C(*)C=C1&*C1CNC(=O)C1&&&
*O&*C1=CC=CC(*)=C1&*C1=NC(*)NC(*)C1&*C1=CC=CC=C1*&*O^*C1=CC=CC=C1*&&*O&&&
*C&*C1=CC2=C(*)C=CC=C2[NH]1&*O*&*C*&*C*&*N*&*C*&*C*&*C1=C[NH]C2=CC=CC=C12&&&
*C&*C*&*OC(*)=O&*C1=C(*)C(=O)N(*)[NH]1&*C1=CC=CC=C1&&*C(*)*^*OC(*)=O&*C*^*C1=CC=C(*)C=C1^*C&*O*&&&*C&&&
*C&*C1=CC=NC(*)=C1&*NC(=O)NC1=NC=C2C(*)=N[NH]C2=C1&*C*&*C1=CC=CC=C1*&*F&&&
*C&*C1=NN(*)C(*)=C1&*C&&*C*^*C*&*NC(=O)C1=NN2C=CC=NC2=N1&&&
*C&*C*&*OC(*)=O&*C*&*C*&*O*&*C1=CC=C(*)C=C1&*NC(=O)NC1=NC=CS1&&&
*C1=NN(*)C2=C1C(N)=NC=N2&*C1=CC=CC2=NC=CC=C12&&*C1CCCC1*^*N1CCCC1&&&
*OC(*)=O&*C*&*C1=NN=C(*)O1^*C*^*C1=CC=CC=C1*&*NC(*)=O&*Cl&*C1=CC=CC=C1*&&&*F&&&
*C&*C*&*C*&*C1=CC=C2C(*)=CC(=O)OC2=C1&*O*&*C*&*C1=N[NH]N=N1&&&
*N&*C1CCCCCC1*&*SC1=NC2=CC=C(*)C=C2[NH]1&*F&&&
*C=NNC(=O)N*&*C1=CC=CC=N1&&*C1=CC=CC(*)=C1^*O&&&
*C&*C*&*C1=CC=C(*)C=C1&*C1=CN(*)N=C1*&*C1=CC=CC=C1&&*C*^*C1CN2C(=O)[NH]C3=C2C(=CC=C3)CN1*&*C&&&
*C&*S*&*C*&*C*&*C(*)*&*NC(*)=O&*C(*)*^*C(=O)O^*C*&&&*C*^*NC(*)=O^*C*&*C*&*NC(=N)N&*NC(*)=O&&&*C(*)*&*N&&*C*^*C1=C[NH]C2=CC=C
*C&*C(*)C&*C*&*C1NC(=O)C(*)N(*)C1=O&*C1CC2=CC=CC=C2C1&&*C(*)*^*OC(*)=O&*C(*)(C)C^*C1=CN2C=CC=C2C=C1^*C&&&&&
*C&*NC(=O)C1=NC(*)=NO1&*C1=CC=C(*)C=C1&*Br&&&
*C1=NC(N)=NN1*&*C1=CC=CC=C1&&*C*^*C1=CC=CC(*)=C1&*Br&&&
*C&*O*&*C1=CC=CC(*)=C1&*C1=N[NH]C(*)=C1&*NC(*)=O&*C*&*C*&*C1=CC=C(*)C=C1&*S(N)(=O)=O&&&
*C(=O)NS(*)(=O)=O&*C1=CC=CC=C1*&*C*^*C1=CC(*)=C(*)S1^*O*&*Br&*C1=CC=CC2=CC=CC=C12&&*Br&&&&
*C&*O*&*C1=CC=C2C=CC=C(*)C2=N1&*C(*)*&*O&&*C(*)*^*O&&*C*^*N1CCN(*)CC1&*C*&*C(=O)N1C2=CC=CC=C2C(=O)NC2=CC=CN=C21&&&
*NC(*)=O&*C*&*C*^*C1CCCCC1^*NS(*)(=O)=O&&&*C1=CC=C(*)C=C1&*F&&&
*C1=CC=C2C(=C1)C&*C(*)*&*C1=CC=C(*)C=C1&*C(N)=O^*N1CCCCC1&&&&
*C&*OC(*)=O&*C1=CC(*)=C(*)S1&*C1=CC=C(*)C=C1&*Cl^*NC(*)=O&&*C*&*SC1=NN=NN1*&*C&&&
*C&*O*&*C1=CC=C(*)C=C1&*C1=NN(*)C(*)=C1&*NC(*)=O&*C1=C(*)C(*)=C(*)C(*)=C1*^*C^*F&&&&*F&*F&*F&*F&&
*C(=O)O&*C1=CC=C(*)C=C1&*C=NN*&*C1=CC=C(*)O1&*S(=O)(=O)N1CCCC1&&&
*C&*C(*)*&*C1=C[NH]N=C1*&*C1=CC=CC2=CC=CN=C12^*N(*)*&&*C&&*C*^*C1(*)CCOCC1&*C*&*C*&*O*&*C*&*C1CC1&&&
*NS(*)(=O)=O&*C1=CC=CC(*)=C1&*C*^*C1=CC=C(*)C=C1^*C*&*C1=NOC(*)=N1&*N*&*C1=CC=CC(*)=C1&*C1=CN=C(*)C=N1&*C*&*C(*)(F)F&*O&*
*NC(*)=O&*C=C*&*C1=CC=CC(*)=C1^*C1=CC=C2C=CC=C(*)C2=N1^*F&*O&&&&&
*C&*S(*)=O&*C1=C(*)N2C(=O)C(*)C2C1&*C(=O)[O-]&&*C*^*C1=CC=CC=C1&&&
*C&*OC(*)=O&*C=C*&*NC(*)=O&*C*&*C*&*C(*)*&*NC(*)=O&*C*^*NC(*)=O^*NC(*)=O&*C(*)*&*C(*)*&*N&*C&&*C*&*C(=O)O^*C*&&&*C*&*NC(=
*C&*C*&*C*&*C1=NC=NC(*)=C1*&*C1CCN(*)CC1&*O*^*Cl^*C1=CC=C(*)C=C1&&&*C(*)*&*C&&*NC(*)=O^*C&&&
*C&*OC(*)=O&*C1=C(*)C(=O)C2=CC=CC=C2[NH]1&*C1=CC=C(*)C=C1&*O&&&
*C&*NC(*)=O&*C(*)*&*NC(*)=O&*C(*)*^*C(*)(C)C^*C*&*C&*C(*)C^*C(*)*&&*C&*NS(*)(=O)=O&&&*C1=CC=C(*)C=C1^*C(=O)NO^*C1=CN(*)N=
*C&*C1=CC(*)(C)NC2=CC=C3C4=CC(*)=CC=C4OC(*)C3=C12&*C&&*C1=CC=C(*)C=C1^*F^*F&&&&
*C&*O*&*C*&*C*&*OC1=NC(N)=NC2=C1N=CN2*&*C1OC(*)C(*)(*)C1*&*C*&*NP(=O)(NC(C)C(=O)OCCCl)O*^*O^*C(*)*&&*C^*C&&*O&*OC(*)=O&&*C
*C&*C(*)C&*C*&*C(*)*&*NC(*)=O&*C1=CC=C(*)C=C1^*NC(*)=O^*C1=CC=CC(*)=C1&*C*&*O*&*C*&*C*&*C(*)C&*N1CCOCC1&*C&&&&&
*C&*C1=CC=CC(*)=C1*&*C&&*O*^*C*&*C(=O)N1CC2CC1CN2*&*C*&*C1=CC=C(*)C=C1&*[N+](=O)[O-]&&&
*S(N)(=O)=O&*C1=CC=C(*)C(*)=C1&*N1SC(=S)N(*)C1=O&*C*^*Cl^*C1CCC1&&&&&
*SC1=NC(*)=CC(C(N)=O)=N1&*C*&*C*^*C1=CC=C2C=C3C=CC=CC3=CC2=C1^*S(N)(=O)=O&&&&&
*C&*C1=C(*)C(=O)C(*)=C(*)S1&*C*&*O*^*C1=CC=C(*)C=C1^*C(*)C&*C^*Br^*C&&&&&&&
*C&*O*&*C1=CC(*)=C(*)C(*)=C1&*C1C2=CC3=C(C=C2CC2COC(=O)C21)OCO3&&*O*^*C^*NC(=O)O*&&*C(*)*&*C*&*C*^*NC(*)=O^*C*&*C(*)*&*NC
*C&*O*&*C1=CC=C(*)C(*)=C1&*C=C1SC(=O)N(*)C1=O&*C*^*O*^*C1=CC=CN=C1*&*C*&*C(*)(F)F&*C1=CC=C(*)C(*)=C1&*F&*Cl&&&&*O*^*C(*)(*
*C&*C*&*C*&*C*&*C*&*C*&*C1=C2N=CN(*)C2=NC(C#N)=N1&*N*&*C1=CC=C(*)C=C1&*O*&*C(*)C&*C&&&
*C&*C1CC2CCC(C1)N2*&*O*&*C(*)C1=CC=C(Cl)C=C1&*C1=CC=C(*)C=C1&*Cl&&&
*C&*C*&*OC(=O)N1C2=CC(*)=C(*)C=C2C2=C3CNC(=O)C3=C3C4=CC=CC=C4[NH]C3=C21&*O*&*C^*O*&&*C*&*C*&*C*&*I&&&
*C=C&*C*&*NC1=NC=NC2=C1C1=C(S2)C(=O)N(*)C(=O)N1*&*C1=CC=CC=C1*&*Cl^*C1=CC=C(*)C=C1&&*O*&*C&&&
*C1=NC2=C(C3=C(CCCC3)S2)C(=C)N1*&*C1=CC=CC=C1&&*C1CCCCCCC1&&
*C&*O*&*C1=NN(*)C(*)=C1*&*C*&*N*^*C(*)C^*C1CCCNC1*&*C^*C^*C1=CC=CC=C1&&&&&&&
*C&*C1=CC(=O)N(*)C(=O)N1*&*NC(*)=O&*C*^*C^*C1=CC=CS1&&&&&
*C&*C*&*NC(*)=O&*C1OC(*)C(*)C1*&*C1=NC(*)=C2N=CN(*)C2=N1&*N*^*O^*C*^*C#C*&*O^*C*&*C*&&&*C1=CC=C2OCC(=O)NC2=N1&*C*&&&*C*&*
*C&*O*&*C1=CC=C(*)C=C1&*N(*)S(*)(=O)=O&*C*&*NC(*)=O^*C1=NOC(*)=C1*^*C1CCCC1&*C&&&&*C&&
*C&*O*&*C1=CC=C(*)C(*)=C1&*C*&*N*^*O*^*C(*)*&*C&*C1=CC=CC=C1*&&&*O*^*C(*)*^*C&*O&&&&*C*^*O*&*C1=CC=C(*)C(*)=C1&*C&&*C&&
*C&*C1=C2C=CC=C(*)C2=NC2=C(*)C=CC=C12&*N*&*C1=CC=CC=C1^*NC(*)=O&&*C*&*C*&*N(*)C&*C&&&
*C&*C=C1OC2=CC(*)=CC=C2C1=O&*C1=C(*)C2=CC=CC=C2C=C1&*O&&&
*C&*C*&*OP(*)(=O)COC(=O)CC&*C(*)*&*C*&*C1=C[NH]C2=CC=CC=C12^*NC(=O)O*&&*C*&*C1=CC=CC=C1&&&
*C&*NC(*)=O&*C1=CC(*)=C2[NH]C(*)=CC2=N1&*C1=CC=CO1&&*NC(*)=O^*C1=CC=CC=C1&&&
*C&*C*&*C1=C2N=C(*)N(*)C2=NC(N(*)CC)=N1&*C&&*C1=CC=C(*)C(*)=C1^*C(*)C^*C*^*C^*Cl^*C1=CC=CC=C1&&&&&&&
*C(=O)O&*N1CCC1(*)*&*C*&*C1=CC=C2C=CC=CC2=C1^*C1=CC=C(*)C(*)=C1&&*Cl&&*Cl&&
*C1(*)CCCC2(*)C3CCCC(C3)C21&*C1=CC=CC=C1&&*C*^*C*^*C1=CC=CC=C1^*O&&&&&
*C&*C*&*C*&*C*&*C*&*C*&*C*&*C*&*C1CCN(*)CC1&*C*&*NC(*)=O&*C1=CC=CC=C1*&*C&&&
*C&*C(*)(C)C&*NC1=NC(=O)N(*)C=C1&*C*&*C*&*C*&*O*&*C*&*C*&*P(*)(=O)C1=CC=CC=C1&*C1=CC=CC=C1&&&
*C&*C1=C(*)CN(*)CC1&*NC(*)=O&*C1=CC=CC(*)=C1^*C1=CC(=O)C2=CC=CC=C2[NH]1^*Cl&&&&&
*C&*C1=C[NH]C2=C(*)C=CC=C12&*OC1=NC=CC(*)=N1&*C1=CC=C(*)C(*)=C1&*C(=O)O&&*F&&
*C&*NC(=O)O*&*C(*)*&*C(*)=C(*)*&*OC(*)=O^*C1=CC=CC(*)=C1^*C*^*C^*[N+](=O)[O-]&*C*&&*C(*)=O&&*NC(*)=O&*C&*C1=CSC(*)=N1&&&*C1=CC=
*C&*OC(*)=O&*C(*)*&*C*&*OC(*)=O^*NC(*)=O^*C(*)(C)C&*C(*)*&*C&*C*&&&*C*^*NC(*)=O^*C*&*C(*)*&*N=C(N)N&*C*&&&*C1CCCCC1^*NC(*
*C&*O*&*C1=CC=CC(*)=C1*&*C1=C(*)C=C2C(=C1)CCN(*)C2*&*O*^*O*^*C^*O*^*C&&&*C^*C*&&&&*C*&*C*&*C*&*C*&*C*&*C*&*C*&*OC(*)=O&*C
*C&*C*&*C*&*C*&*C*&*C*&*C*&*C1=CC=C(*)C=C1&*NC(*)=O&*C1=CC=C2CC3N(*)CCC45C2=C1OC4C(*)CCC35*&*O&&*O&*C*^*C1CC1&&&
*C&*OC(*)=O&*C1CCN(*)CC1&*C*&*C*&*N*&*C*&*C*&*C*&*C*&*S*&*C1=CC=CC=C1&&&
*C(=O)N1CCN(*)CC1&*C1=CC=C2C(=C1)N(*)C(=O)C1=CC=CC=C1S2(=O)=O&*C*^*C*^*C1=CC=C2OCOC2=C1&*C1=CC=C2OCOC2=C1&&&&&
*C&*C*&*C(=O)N(*)*&*C*&*C1=CC=C(*)C(*)=C1^*C1CC1*^*C(*)(F)F&*C1=CC=C(*)C=C1&*F^*Cl^*NC(*)=O&&&&&*C*&*C*&*C1=CC=CC=N1&&&
*C&*C*&*C*&*C*&*C(*)*&*N&&*NC(=S)P(*)(=O)O^*C*&*C1=CC=CC=C1&&&
*C&*C1=CC=CC=C1*&*C1=CC=C2C(*)=C3C=CC(=O)C=C3OC2=C1*&*Cl&&*C&&
*C&*N(*)C&*C*&*C*&*NC(*)=O&*C1=CN2C=C(*)N=C2C(*)=C1&*C(*)(F)F&*F^*C1=CC=CO1&&&&
*C&*N(*)*&*C*&*C*^*C*^*C1=CC=CC=C1&*C*&&&*C*&*OC(*)=O&*C1=CC(*)=C(*)C(*)=C1&*O&&*O&*O&&
*C&*NC(*)=O&*C1=CC=C(*)C=C1&*NS(*)(=O)=O&*C*&*C1=CC=C2C(=O)C(*)=CN(*)C2=N1&*C1=CC=CC=C1&&*C&&
*C=C1CCN2C1=NC1=CC=CC=C1C2=N&*C1=CC=C(*)C=C1&*Cl&&&
*F&*C1=C(*)C(*)=C(*)C(*)=C1*&*Cl&&*S(=O)(=O)N1CCNCC1&*Cl&*Cl&*Cl&&
*C(=O)N1C2=CC=CC=C2SC2=CC=CC=C21&*C*&*SC1=NN=NN1*&*C1CC1&&&
*C&*O*&*C1=CC=C(*)C=C1&*NS(*)(=O)=O&*C1=C(*)C(=O)N2C(*)=C(*)SC2=N1&*C&&*C&*C&&
*O&*C*&*C*&*C1CCCN(*)C1&*C1=CN(*)N=N1&*C1=CC=C2OCCOC2=C1&&&
*C&*C1=CC(NS(*)(=O)=O)=NO1&*C1=CC=C(*)C=C1&*C=N*&*C1=CC(*)=C(*)C(*)=C1&*Br&&*Br&*O&&
*C&*C1=C(*)C=C(*)C(*)=C1&*O*&*C*^*C^*C(=O)N1CCC(*)CC1&&*Br^*C*&&&*N1C=CC=N1&&&
*C&*C(=O)NC(*)=O&*C(*)*&*C*&*C1=CC=CC=C1^*NC(*)=O&&*C(*)*&*C&&*NC(*)=O^*C(*)*&*C&&*NC(*)=O^*C(*)*&*N&&*C*^*C1=CC=C(*)C=C1
*C&*O*&*C1=CC(*)=C(*)C(*)=C1&*C*&*C*^*O*^*C*&*C^*O*^*C(=O)NO&&&*C&&&&&
*C&*C1=CC=CC(*)=C1*&*C&&*C1CC(=O)N(*)C1=O^*SC1=NC(*)=CC(*)=N1&*C&&*C&&
*C&*C(*)C&*C(*)*&*C*&*C*^*C1CCN(*)CC1^*NC(*)=O&*C(*)*&*C1=C(*)C(*)=NC=C1&*O*&*C1=CC=CC(*)=C1&*C1=CC=C(*)C=C1^*C(*)C^*S(*)
*C&*SC1=NC2=C(C(*)=C(*)S2)C(=O)N1*&*C*&*NC(*)=O^*C1=CC=CC=C1^*C1CCS(=O)(=O)C1&&*C&&&&
*C=NNC(N)=S&*C1=C(*)C(*)=C(*)C(*)=C1*&*F&&*F&*F&*F&*F&&
*C&*C*&*C(=O)N(*)*&*C1CCC(*)C(*)C1&*N^*C(*)C1CC1&*NC1=NN(*)C=C1*^*C1=CC=C(*)C=C1&*C(N)=O&*C(*)(F)F&&*C1=CC=C(*)C=C1^*F&*S
*C#N&*C=C(*)*&*C1=CC=C2OCOC2=C1&&*C1=CC=C(*)C(*)=C1^*O&&*[N+](=O)[O-]&&
*C&*C*&*NC(=O)C(=O)O*&*C1=CC=CC(*)=C1*&*C(*)=O&*C^*O*&&*C*&*C&&&
*C&*C1=CC=C(*)C2=C1CC(*)(C)O2&*O*&*C*^*C^*C(=O)N1CCN(*)CC1&&&*C1=CC=CC=C1*&*Cl&&&
C1=NC=C2C=C3CCSCC3=NN21&&&
*C&*C*&*C*&*C*&*OC(*)=O&*C1=C(*)C2=C(*)N=CN=C2O1&*C1=CC=CC=C1&&*N*^*C1=CC=CC=C1*&*O*&*C&&&
*C&*O*&*C1=CC=C(*)C(*)=C1&*C*&*C*^*O*^*NC(*)=O&*C&*C1CCN(S(=O)(=O)N2CCC3=CC=CC=C3C2)CC1&&&&&
*C&*C1=NN(*)C(*)=C1&*C*&*NC(=O)N*^*C^*C*&&&*C1CCN(*)CC1&*C*&*C*&*C1=CC=CC=C1&&&
*C&*C*&*C(*)*&*C&&*C(*)*^*N&&*OS(=O)(=O)NC(*)=O^*C*&*C1OC(*)C(*)C1*&*C1=CN(*)C(=O)[NH]C1=O&*F^*O&&&*O&&
*C&*C*&*C*&*C*&*NC(=O)N(*)*&*C*&*C1=CC=C(*)C=C1^*C1=CC=C(*)C=C1^*C1=CC=CC(*)=C1&*C#N&*C*&&&*C(=O)O&&&
*C&*C1=NN(*)C(*)=C1*&*C&&*C1=CC=NC(*)=C1^*N*^*C^*C1=CC=CC(*)=C1&&&*N&&&
*N1C=NC2=C1[NH]C=NC2=O&*C1CCCN(S(*)(=O)=O)C1&*C*&*C1=CC=CC=C1&&&
*C&*C1=NN(*)C(*)=C1*&*C&&*C&*C*^*C(=O)N1CCCC2(CCCCN2*)C1&*C*&*C1=CSC=C1&&&
*C&*C(*)*&*NC(*)=O&*C(*)*^*SC(*)=O^*NC(*)=O&*C(*)(C)C&*C1=CN(*)N=C1^*C(*)C^*C&*C*&*C&&&*C*&&&*C*&*O&&&
*C&*C1=CC=C2OC(*)=CC2=C1&*C(*)=O&*C1=C(*)C2(C(=O)N(*)C3=CC=CC=C32)C(*)C(=N)O1&*C&&*C1=C[NH]C2=CC=CC=C12&*C#N&&
*C&*O*&*C1=CC=C(*)C(*)=C1&*C=C*&*OC(*)=O^*O^*C*&&&*C(=O)N1CCN(S(*)(=O)=O)CC1&*C1=CC=CC=C1&&&
*C&*C1CN(*)CCC1(*)*&*C*&*C*^*C^*C(*)*&&*C1=CC=CC(*)=C1^*O&*O&&*C1=CC=CC=C1&&&&
*C(=O)N1CCN(*)CC1&*C1CCC(=O)N(*)C1&*C1CC1^*C*&&*C1=NC=CN1*&*C1CCCC1&&&
*C&*C*&*C(*)(*)*&*O&&*C#C*^*C1=CN2CCOC3=C(C=C(*)C(*)=C3)C2=N1^*C(*)(F)F^*F&*F&&*C(N)=O&&&&
*C&*C(*)(C)C&*C1=CC=C(*)C=C1&*C(=O)NC1=NC=C(*)S1&*C*&*N1C(=O)C2=CC=CC=C2C1=O&&&
*C(=O)O&*C*&*C*&*C=C*&*C*&*C1CCC(*)C1*&*F&&*NS(*)(=O)=O^*C1=CC=C(*)C=C1&*F&&&
*C(=O)NC1=NN=C(*)S1&*C*&*C1=CC=CC=C1^*C1=CC=CC=C1&&&&
*C&*O*&*C1=CC=CC(*)=C1&*C*&*N*&*C(*)*&*NC(*)=O&*C(*)*^*C(*)*^*NC(*)=O&*O&*C*^*C(*)C&*C(*)*^*C1=NC2=CC=CC=C2[NH]1&*C&*C*&&&&&
*C&*N1C(=O)N(*)C2=NC=CC=C21&*C*&*C1=NC2=CC=CC=C2N1*&*C1CC1&&&
*C&*O*&*C1=CC=C(*)C(*)=C1&*N1CCN(S(*)(=O)=O)CC1&*C^*NC1=NC=C(*)C(O*)=N1&&*Cl&&*C1=CC=CC(*)=C1^*NC(*)=O&*C&&&
*C&*OC(=O)N(*)C&*C1CCC2C(CCN(C3=NC4=CC=CC=C4N(*)C3=O)C2*)O1&*C1=CC=C(*)C=C1&*F^*C1=CC=C(*)C=C1&&*F&&&
*C(=O)N1CCN(*)CC1&*C1=CC=C2[NH]C(*)=CC2=C1&*Cl^*C1=CN=CC=N1&&&&
*C&*N*&*C*&*C1=CC=CC=C1*&*C1=CC=C(*)C(*)=C1&*O*&*C^*NS(*)(=O)=O&&*C1=CC=C(*)C(*)=C1&*O*&*C^*O*&&*C&&&
*C&*C1=C(*)N(*)S(=O)(=O)C2=CC=CC(*)=C12&*NC(*)=O&*C1=CC=CC=C1^*O&&&*Cl&&
*C&*O*&*C1=CC=C(*)C=C1&*NC(=O)N(*)*&*C*&*C1CCCN(*)C1^*C(*)*^*C*&*C&*C1=CC(*)=CC(*)=C1&&*C1=CC=CC=C1^*F&&&&*F&&
*C&*C(=O)N(*)*&*C*&*C1=CC=C(*)C=C1^*C(*)*^*Cl&*NC(*)=O&&&*C1=CN=CC=N1^*C1CCCCC1&&&&
*C&*C1=CN=C(N=C(N)N(*)*)S1&*C*&*C*^*C1=CC=CC=C1^*C1=CC=CC=C1&&&&&
*C&*C*&*OC(*)=O&*C*&*C1=CC=C(*)C=C1&*NC(*)=O&*C1=CC=C(*)C=C1&*C*&*N1CCCCC1&&&
*C1=CC=CN=C1&*C1N2CCOCC2N2C=CC=C12&&&
*C(N)=O&*C1=CN(*)C(*)=C1&*C1OC(*)C(*)C1*&*C*^*C*^*O^*O^*C1=CC2=CC=CC=C2S1&&&&*O&&&&
*C&*O*&*C1=CC(*)=C(*)C(*)=C1&*C1N=C2C3=CC=CC=C3CCCN2C1=O&&*O*^*C^*O*&&*C&&&
*C&*O*&*C1=CC=C(*)C(*)=C1&*C1=CN=C2SC=C(*)N12&*C1=CC(*)=C(*)C(*)=C1^*O*^*O*&*C&*C^*O*&&&&*C^*O*&&*C&&&
*C&*O*&*C1=CC(*)=C(*)C(*)=C1&*[N+](=O)[O-]&&*NC(*)=O^*C*^*O*^*NC(*)=O&*C&*C1=CC=C(*)C=C1&&&*N(*)S(*)(=O)=O&*C&&*C1=CC=CC=C1&&
*C&*C(*)C&*C1=C(*)C=C2C(=C1)OCCC1=C2N=CN=C1N1CCN(*)CC1&*F&&*C#C*^*C(*)(*)C&*C&&*O&&
*C&*C*&*C(*)*&*C&&*OC(*)=O^*C1C=C2CCN3CC4=CC5=C(C=C4C(C1*)C23)OCO5&*OC(*)=O&*C&&&
*C&*C*&*C(*)*&*C&&*C1CNC(=S)N1*^*C*&*C*&*C*&*C1=CC=CC=C1&&&
*C&*C(*)C&*N*&*OC1=NC(*)=NC(*)=C1&*C1=CC=CN=C1N1CCCC1&&*C1=CC=NC=C1&&
*NC(*)=O&*C*&*C(*)*^*C1=CC=CC=C1^*NC(*)=O&&&*C(=O)N1CCC2=C(*)CCC2C1^*OC(=O)N1CCC(*)CC1^*C(*)*&*C*&*N&*C1=CC=CC=C1&&*C*&&*
*C=C1SC(=O)NC1=O&*C1=CC=CC=C1*&*[N+](=O)[O-]&&&
*C&*C*&*N(*)*&*C*&*C*^*C1=CC=C(*)C(*)=C1^*Cl&*NC(*)=O&&&*C1=CC=C(*)C=C1^*NC(*)=O^*N(*)CCCl&*C1=CC=C(*)C(*)=C1&*C*&*C*&*C*&*
*C&*C(*)(*)C&*O&&*C#C*^*C1=CC=C2OCCN3C(=NC(*)=C3*)C2=C1&*C(N)=O&&*C*^*C1=CC=CC(*)=C1&*Cl&&&
*NC(*)=O&*C1=CC=C(*)C=C1&*C(*)(F)F^*C1=CC=C(*)C=C1^*F&*N1C=NN=N1&&&&&
*C&*C(*)(C)C&*OC(*)=O&*C1=CC=C(*)C=C1&*OC(*)=O&*C*&*C*&*N1C(=O)C2C3C=CC(C3)C2C1=O&&&
*C&*C*&*C1=CC=C(*)C=C1&*N*&*C1=C2CCCC(*)C2=C(*)S1&*C(*)=O&*C^*C&&&&
*C&*O*&*C1=CC=C(*)C(*)=C1&*C1=NOC(*)=N1&*C1=C(*)C(*)N(*)C1=O^*O*^*O&*C&&*C*&&*C*^*C1=CC=C(*)C=C1^*C*&*N(*)C&*N1CCOCC1&*C&
*C&*OC(*)=O&*C1=C2C(*)C(=O)C3(*)C(*)CC4OCC4(*)C3C(*)C(*)(CC1*)C2(*)C&*O&&*OC(*)=O^*C^*C&&&*OC(*)=O^*C(*)*^*O^*O&&*OC(*)=O
*C&*O*&*C1=CC=C(*)C=C1&*C*&*C1=CN=C2CN(*)CCN12&*C1=CC2=CC=C(*)N=C2C=C1&*[N+](=O)[O-]&&&
*C&*C(*)C&*NC1=NC=C2NC(=O)C(*)(C3=CC=CC=C3)C2=C1&*C1=CC=CC=C1&&&
*C&*C(*)C&*C(*)*&*C&&*C*^*C(*)*&*C&&*C1CCC2(*)C(CCC3C2CCC2(*)C(*)C(*)CC32)C1^*O&&*C&*C&*O&&
*C=NNC(*)=O&*C*&*SC1=NC2=C(SCC2)C(=O)N1*^*C1=CC=CS1^*C1=CC=C(*)C=C1&&&*F&&&
*C&*C1=CC=C(*)C(*)=C1&*NC1=NC(N)=N[NH]1&&*N1CCCC1&&
*C&*O*&*C1=CC=CC(*)=C1&*C(=O)N1CCN(*)CC1&*C(=O)N1CCC(*)C(*)C1&*C1CC1&&*C&&
*C&*C(*)*&*C*&*NC(*)=O^*C1=CC=CC=C1^*C*&&&*C1=CC=C2C(=C1)N(*)C(=O)C1=CC=CC=C1S2=O&*NC(*)=O&*C*&*C1=CC=CO1&&&
*O&*C1=CC=C(*)C(*)=C1&*F&&*C(N1CCNCC1)=N1CC2=CC=CC=C2CC1*^*C1=CC=CC=C1&&&
*C&*O*&*C1=CC(=O)C2=C(O1)C(*)=C1OC=C(*)C1=C2*&*C&&*O*^*C^*C*&&*O&&&
*C&*C(*)(C)C&*ON=C1CC(*)(C)NC2=CC=C(*)C=C12&*C*&*C(=O)O^*F&&&&
*C1=CC=CC=C1&*C1(*)CCN=C2NCCC21&*C1=CC=CC=C1&&&
*C&*C1=CC=C(*)C(*)=C1&*C(=O)N1CCN(*)CC1&*C(*)*^*C(*)*^*C&*N&&*C(*)(*)C&*C(=O)N1CCC(*)CC1^*C&*F&&*F&&&&
*C&*NS(*)(=O)=O&*C1=CC=CC(*)=C1&*N*&*NC1=NC=NC(*)=C1&*C1=CC=C(*)C(*)=C1&*O*&*C*^*Cl^*C1=CC=CC(*)=C1&&&*F&&&
*C&*OC(*)=O&*C1=CC=C(*)C(*)=C1&*C1=CC=C2[NH]C(*)=NC2=C1&*C(*)=O^*OC(*)=O^*C&*C&&&&&
*C&*C*&*C*&*C*&*NC(=O)C1=NN(*)C(*)=C1*&*C(*)(C)C&*C^*C1=CC=C(*)C(*)=C1&&*Cl^*C1=CC=C(C)N1*&*Cl^*C&&&&&
*C&*OC(*)=O&*C1=CC=C(*)C=C1&*C*&*NC(*)=O&*C1=CC=CC(*)=C1&*NC1=NC2=CC=CC=C2N2C=NC=C12&&&
*C&*C1=CC=C2C(*)=CC=CC2=C1&*O*&*C1=CC=CC=N1&&&
*C&*C(*)C&*C*&*NC(*)=O&*C1=CN(*)N=N1&*C1=CC(*)=CC(*)=C1&*C(*)(F)F&*F^*C(*)(F)F&&*F&&&
*C&*O*&*C1=CC=C(*)C(*)=C1&*NC(=S)N1CCCCC1&&*O*^*C&&&
*C&*C1=CC=C2SC3=CC=CC=C3CC(*)C2=C1&*N&&&
*C&*C(=O)NC1=NC(*)=CS1&*C*&*S*&*C*&*NC(*)=O&*C1=CC=C(*)N=C1&*C1=CC=CN=C1&&&
*C&*C(*)(C)C&*C1=CC=C(*)C=C1&*NC(=O)N*&*C1=CC=C2C(=C1)OC(*)C(=O)N2*&*C*&*C(=O)N(*)*^*C(*)(F)F^*C*&*F&*C1=CC=CC=C1^*C1=CC=
*C(=O)O&*C*&*C(*)*&*NS(*)(=O)=O&*C1=CC=C(*)C=C1^*C(=O)O^*C1=CC=CC(*)=C1&&&*C*&*O*&*C1=CC=CC=C1&&&
*C&*C(=O)N(*)*&*C*&*C*^*C1=CC=C2C3=CC=CC=C3C(*)(*)C2=C1^*N&*O&&&&*C(*)(F)F^*F&&&
*C&*C1=CC=C(*)C=C1&*NS(*)(=O)=O&*C1=CC=C2[NH]C=C(*)C(=O)C2=C1&*NC(*)=O&*C*&*C1CCCO1&&&
*C(=O)N1CCC2(CC1)CN(*)C(=O)CO2&*C*&*C1CC1^*C1=COC=C1&&&&
*C&*N(*)C&*C*&*C*&*C*&*C*&*NC(=O)C1=NN=C2C(*)=CC=CC2=C1*&*C1=CC=C2C=C(*)[NH]C2=C1&*C(=O)O^*N&&&&
*C&*C*&*N(*)S(*)(=O)=O&*C1=CC=CC=C1&&*C1=CC=C(*)C=C1^*C(=O)N1CCOCC1&&&
*C&*OC(=O)N1CC(=O)N2C(*)=C(*)C3=CC=CC=C3C2C1&*C&&*C*^*O*&*C*&*C1=CC=CC=C1&&&
*C&*O*&*C1=CC=C2C3=C(C=C(C)C(OC)=C3)C(=O)C(*)C2=C1&*C1=CC(C)=C2CC(*)COC2=C1*&*O&&*O*^*C&&&
*C&*C*&*O*&*C1=CC=CC=C1*&*NC(*)=O&*C(*)*&*C&&*OC(*)=O^*C1=CC=C(*)C(*)=C1&*NS(*)(=O)=O&*C*^*N^*C1=CC=CO1&&&&&
*NC(*)=O&*C1=CC=C(*)C=C1&*SC1=NC2=CC=CC=C2S1^*C1CC1&&&&
*C1=CC=C2C=C1C(=O)NCC(*)C1=CN=C(C=C1)COCC(=O)NCC2&*N*&*C*^*Cl^*C*&&&*C1=CC=CS1&&&
*C&*ON=C1CN(*)CCC1(*)*&*C1=C(*)C2=C3C(=C1)C(=O)C(*)=CN3C(*)CO2&*F^*C&*C(=O)O&*N&*C#C*&&*C1CC1&&&
*C&*C(=O)N1C2=CC(*)=CC=C2CC1*&*F&&*C1(*)CCNCC1^*N*&*C*&*C1=CN=C(*)C(*)=N1&*C&&*C&&
*C&*NC(*)=O&*C(*)*&*C&&*C1=CC=C(*)C=C1^*O*&*C1CCN(*)C1&*OC1=NC=C(*)N=C1&*C*&*C1=CC=CC=C1*&*F&&&
*C&*C*&*C(*)*&*S*&*C1=CC=CC=C1^*NC(*)=O&&*C1=CC=CC(*)=C1&*[N+](=O)[O-]&&&
*C&*O*&*C1=CC=C(*)C=C1&*C1=C(*)C(=O)C2=CC=CC=C2O1&*O&&&
*C&*C1=CN(*)C(=O)C2=C1C1=CC=CC=C1N2*&*C(=O)N1CCN(*)CC1&*C1=CC=CC=N1^*C1CCCC1&&&&
*C&*N*&*C1=CC=C(N2CCC(NC)C2)C=C1&&&
*C&*C*&*O*&*C1=CC=C(*)C(*)=C1&*C1C(=N)N(*)N=C2COC(=O)C2C1*&*C1=CC=C(*)C=C1^*O*^*C^*C#N^*C&&&&&&&
*NC(*)=O&*C1=CC=C2C=CC=CC2=C1&&*C(*)*^*C1=CC=C(*)C=C1&*F^*C1NC(=O)C(*)N(*)C1=O&&*C1CC2=CC=CC=C2C1&&*C*^*C1=CC=CC2=CC=CC=C
*C&*C1=CC=C(*)C(*)=C1&*N1CCN(*)CC1&*C1CCC2(CC1)OOC1(OO2)C2CC3CC(C2)CC1C3^*C&&&&
*C1CCN(N(N)S(*)(=O)=O)CC1&*C1=CC=CC2=NC=CN=C12&&*C*^*C1=CC=CC=C1&&&
*C&*C(*)=C(*)C&*C1=CC=CC=C1&&*C(=O)NC1=N[NH]N=N1&&
*C&*OC(*)=O&*C1=C(*)C=C2C(=C1)C=CC1=C2C(*)=C(*)O1&*C&&*O*^*C^*O*&&*C&&&
*C1=CN=C(C2=NC=CS2)N1*&*C1=CC=C(*)S1&*C*^*C1=CC=C2C=CC=CC2=C1^*N1CCOCC1&&&&&
*C&*C1=C(*)C2=C(*)N=CN=C2S1&*SC1=NN=NN1*&*C1=CC=C(*)C=C1^*C^*Cl&&&&&
*NC(*)=O&*C*&*SC1=NC(=O)C(*)=CN1*^*C*^*C*&*C1=CC=C(*)C=C1&*C1=CN=CN=C1^*C*^*F&&&*C1=CN=CN=C1&&&&&
*C&*C(*)*&*NC(=O)N*&*C*^*C(*)*^*C1=CC=CC(*)=C1&*C*&*C(*)=O&*C1=CC=CC=C1^*N(*)C^*C1=CC=CC=C1&&&*C&&&&&
*C&*C1=C(*)N(*)C(*)=C1&*C(*)=O&*C*^*C^*OC(*)=O&&*C*^*C*&*C1CCS(=O)(=O)C1&*C1=CC=CC=C1&&&&&
*C&*C*&*OC(*)=O&*C1=CC=C(*)C=C1&*O*&*C*&*C*&*C*&*C*&*C1CN(*)C(*)C(*)C1*&*O&&*O&*O&*C*^*O&&&
*NC(*)=O&*C*&*C*^*C1CCCC2=C1C=CS2^*C*&&&*N1CCN(*)CC1&*C1=CC=CC(*)=C1&*Cl&&&
*C&*O*&*C1=CC=CC(*)=C1&*NC(*)=O&*C*&*C*&*C1=NN=C2N(*)C(=O)C3=CC=CC=C3N12&*C*&*C1=CC=CC=C1&&&
*C&*C(*)*&*NC1=NC=CC(*)=N1&*C1=C(*)N2C=CC=C(*)C2=N1^*C(*)(*)C^*C1=CC=C(*)C=C1&*C&*F^*C&*N&&&&&&
*C&*O*&*C(=O)NC1=NC2=CC=C(*)C=C2S1&*C*&*C*&*N(*)C&*C&&&
*C&*C(*)(C)C&*C(*)*&*NC(=O)N*&*C1=CC=C2N=CC=C(*)C2=C1^*C(*)(C)C^*O*&*C&*C*&&&*C1CCCN1&&&
*C&*O*&*C1=CC2=C(C(*)=C1*)C1=C(C=C3OCOC3=C1*)CC(*)C(*)C2&*O*&*C^*O*&&*C^*O*&&*C^*C&&&*C&&
*N1CC2OCC(=O)N(*)C2C1&*C*&*C1=CN(*)N=C1^*C*^*F&*C1=CC=CC(*)=C1&&&*F&&&
*C&*C*&*NC(=O)N(*)*&*C*&*C(*)*^*C1=CC=CC=C1^*C1=CC=CN=C1&&&&*N1CCOCC1&&
*C#N&*C1=CC=CC(*)=C1&*NC(*)=O&*C1=CC=CC=C1*&*NC(*)=O&*C1CC1&&&
*C&*O*&*C1=CC2=C(C=C1*)C(=O)N(*)C1=C2C(=O)C2=CC3=C(C=C21)OCO3&*C*&*C*^*O*^*C1=CC=CC=C1&*C&&&&&
*C&*C1C2=CC3=C(C=C2N=C2CCC(=O)C(*)N23)C(=O)C1*&*C1=CC=CS1&&*C1=CC=C(*)C=C1^*O&&&
*C(*)=O&*C*&*C*^*C1=CC=CS1^*C*&&&*NC(=S)N(*)*&*C1=CC=CC=C1&&*C1=CC=CC=C1&&
*O&*C1OC(*)C(*)C1*&*C*&*S*^*C1=C2N=CN(*)C2=NC=N1^*C1=CC=C(*)C=C1&*N*^*O^*F&*C1=CC=C(*)C=C1&&&&&*Cl&&&
*NC1=NN(*)C2=C1CS(=O)(=O)C1=CC=CC=C12&*C*&*C*^*C1=CC=C(*)C=C1^*C1=CC=CC=C1&*Br&&&&&
*C&*C*&*C*&*N1CCN(*)CC1&*C*&*C1=CC=C(*)C(*)=C1&*NC(*)=O&*C1=CC=C(*)C(*)=C1^*C(*)(F)F^*Cl&*F&&*O*&&*C*&*C&&&
*C&*C1=CC=C(*)C(*)=C1&*C1=CC=C(*)O1&*C=C1SC(=S)N(*)C1=O^*C^*C*&&&*C(=O)N1CCCC1&&&
*C#N&*C1=CC=C(*)C=C1&*C1C2C(=O)N(*)C(=O)C2C2C=CC=NN12&*C1=CC=C(*)C=C1&*Cl&&&
*C&*C(*)C&*NC1=NC2=CC=CC=C2N1*&*C*&*C1=CC=C2C=C3C=CC(*)=CC3=NC2=C1&*C(=O)O&&&
*C1C(=O)CC(*)(*)OC1=O&*C*&*C1=CC=CC=C1^*NC1=N[NH]C(*)=C1&&*C1=C(*)C=C(*)C(*)=C1^*S*^*F&*C1=CC=C2OCCOC2=C1&&*Cl&&&*Cl&&
*C&*C*&*C*&*C1=CC=C(*)C=C1&*C*&*C1=CC2=C(*)N=CN=C2N(*)C1=O&*O&&*C1=CC=CC=C1&&
*C(N)=O&*C1=CC=C(*)C=C1&*NC(*)=O&*C*&*C(=O)N(*)*&*C*&*C*^*C*^*N1CCOCC1&*C1CCCO1&&&&&
*C&*O*&*C1=CC=C(*)C=C1&*NC(=N)NC1=NC(*)=CS1&*C1=CC=CC(*)=C1&*C(*)(F)F&*F&&&
*NC(*)=O&*C=C*&*C1=CC=CC(*)=C1^*C1=CC=CN=C1^*C(*)(F)F&&&*F&&&
*C&*C1=CC=C(*)C=C1&*S(*)=O&*C1=C(*)SC(S(*)(=O)=O)=N1&*C*&*C1=CC=CC=C1*^*N1CCCC1^*F&&&&&
*C&*OC(*)=O&*C*&*C1=CC=C(*)C(*)=C1&*O*&*C^*OS(*)(=O)=O&&*C1=C(*)C(*)=CC=C1&*C(*)C&*C^*C(*)C&&*C&&&
*F&*C1=CC=CC=C1*&*C*&*SC1=NN=C(*)O1&*C1=C[NH]C2=CC=CC=C12&&&
*C&*O*&*C1=CC=CC=C1*&*O*&*C*&*C(=O)NC1=NN=C(*)S1&*C(*)(F)F&*F&&&
*C&*C*&*N(*)CC&*C*&*C*&*NC(*)=O&*C1=CC=C(*)C=C1&*NC(*)=O&*N=C1OC2=CC(*)=CC=C2C=C1*&*O&&*C1=CC=CC=C1&&
*C&*C1C2(*)CCCC(*)(C)C2CC2C3CC4=C(CC3(CCC21*)C=CC4=O)OCO4&*C&&*C&*O&&
*C&*OC(*)=O&*C1CCC2C3CCC4NC(=O)CCC4(*)C3CCC12*&*C&&*C&&
*C&*N(*)C&*C1=CC=C(*)C=C1&*C=NN*&*C1=C(*)C(=O)N2C=CC=C(*)C2=N1&*C(N)=O&&*C1CC1&&
*C&*C1=CC=CN1*&*C*&*O*&*C1=CC=C(*)C=C1&*OC1=NC(O*)=NC(*)=C1&*O*&*C1=CC=CC=C1^*C*&&*C*&*C1=CC=CC=C1&&&
*C&*C(*)*&*O&&*C*^*C1CCC(*)N1*&*C&&*C1=CC=C2OC(*)(C)C=CC2=C1^*C&&&
*C&*C1=CC=C(*)C(*)=C1&*OC(*)=O&*C*^*O*^*NC(*)=O&*C(*)F&*C1CCS(=O)(=O)C1&*F&&&&&
*C&*C*&*C*&*C*&*N(*)*&*C*&*C^*C*&&*C*&*NC(*)=O&*C*&*C1=CC2=C3C(=C[NH]=C2C=C1)C=CN3*&*C(*)(C)C&*C&&&
*C&*C(*)*&*C(=O)NO&&*N(*)S(*)(=O)=O^*C*&*C1=CC=C(*)C=C1^*C1=CC=C(*)C=C1^*[N+](=O)[O-]&*O*&&&*C*&*C*&*C(*)(F)F&*F&&&
*C&*C1CN(*)CCN1&*C1=CC=C(*)C(*)=C1&*C(=O)NC1=N[NH]C2=C1CN(C(*)=O)C2&*C1=CC=CC(*)=C1^*C(*)(F)F^*C(=O)O&*F&&&&&
*C&*O*&*C1=CC=CC=C1*&*C1OC(=O)C2=C(C1=O)C1=CC=CC=C1C=C2&&&
*O&*C1=CC=C(*)C(*)=C1&*C1NCCNC1*&*C1=C2N=CN(*)C2=NC=N1^*C*^*N*&*O&*C*&&&*C1=CC=CC(*)=C1&*F&&&
*C&*O*&*C1=CC=CC=C1*&*O*&*C(*)*&*C&&*NC(*)=O^*C1=CC=C(*)C=C1&*C*&*N1CCCC1&&&
*C1=CC=C2OC(=O)C(*)=CC2=C1&*C1=NN=C(*)S1&*C1=CC=CC=C1^*Br&&&&
*C&*C*&*OC(*)=O&*C*&*SC1=NC2=CC=CC=C2N=C1N1CCOCC1&&&
*C&*C(*)C&*C*&*C*&*C1CN(*)CCN1*&*C*&*C1=C2N=CN(*)C2=NC=N1^*C*^*N&*C*&&&*O&&&
*C&*O*&*C1=CC2=C(C(*)=C1)C(=O)C1=CC=CC=C1S2&*O*&*C*&*C1=CC=C(*)C=C1&*O*&*C*&*C*&*O*&*C*&*C*&*F&&&
*C&*C(*)=O&*C1CCC2(*)C(CCC3C(*)C(=O)CC32)C1&*O&&*C&&
*NC(=O)C(=O)C1=NOC(*)=C1&*C*&*C*^*C1=CC=CO1^*C*&&&*C*&*C*&*C*&*C1=CC=CC=C1&&&
*NC(*)=O&*C1=CC=C2C=CC=CC2=C1&&*C1=CC=CC=C1&&
*C(=O)C1=NC=C(*)O1&*C*&*C*^*C1=CC=CC=N1^*C*&&&*C*&*C1=CC=CC=C1&&&
*OC(*)=O&*C*&*C*^*C*^*O*&*C1=CC=C(*)C=C1&*C1=CC=CC=C1&*Cl&&&&&
*C&*O*&*C1=C(*)C=C(*)C(*)=C1&*NC(*)=O&*C1=CC=CC=C1*^*O*^*O&*C^*NC(*)=O&&&&*C*&*C*&*N1CCOCC1&&&
*C&*C*&*NP(*)(=O)N1CCCCC1&*C1=CC=C(*)C=C1&*N(*)C&*C&&&
*C&*C1=NOC(*)=N1&*C1CC2COCC2(*)C1&*NC(=O)N1CCN(*)CC1&*C1=CC=C(*)C=C1&*O*&*C(*)(F)F&*F&&&
*C=C&*C*&*C(=O)N=C1SC2=CC=CC(*)=C2N1*&*C1=CC=C(*)C(*)=C1&*Cl^*NC(*)=O&*Cl^*C*&&&*SC1=NC=CN1*&*C&&&
*C&*NC(*)=O&*C(*)*&*C*&*C1=CC=C(*)C=C1^*NC(*)=O^*O&*C1CCCN2C(=O)N(*)C(=O)C(*)CC12&&&*C*&*C1=C[NH]C2=CC=CC=C12^*C*&&*C1=CC=CC
*C&*NC(*)=O&*C*&*N*&*C1CCN(*)C1&*C1=CC=C(*)C=C1&*C(*)*&*O&&*C1CC1&&
*C1=CC=C2C(=O)C3=CN=CC=C3C3=C2C1=CC=N3&*N*&*C1CCCCC1&&&
*C1=CN=C(N)N=C1&*C1=CC=C(*)C(*)=C1&*C1=CC=CC=C1*&*NS(*)(=O)=O^*F^*C*&&&*C1=CN=C2[NH]N=CC2=C1&&&
*O&*C1=CC=C(*)C=C1&*C1=CC(*)=C(*)C(*)=C1&*O&&*C1=CC(*)=C2C(=C1)OC1(*)C(=O)C3=C(*)C=CC=C3C(=O)C21*^*O^*C1=CC(*)=C(*)C(*)=C
*C&*C*&*C*&*C*&*C*&*C=C*&*C*&*C=C*&*C*&*C=C*&*C*&*C*&*C*&*C*&*C*&*OO&&&
*C&*C1=CC(*)=C2C=CC3=C(CC(=O)N3)C2=N1&*O*&*C*&*C*&*C*&*N1CCOCC1&&&
*C&*O*&*C1=CC=CC=C1*&*C*&*C*&*C1=CN(*)C(=O)C=C1&*C&&&
*C&*C1=CC=C2SC(*)=NC2=C1&*O*&*C*&*C(*)*&*O&&*C*^*C1CCN(*)CC1&*C1=CC=CC2=C1C=CN2*&*C&&&
*C&*C(*)(C)C&*C1=CC=C(*)C=C1&*C(=O)N1CCN(*)CC1&*C1=CC=C(*)C(*)=C1&*S(*)(=O)=O&*C^*[N+](=O)[O-]&&&&
*OC(=O)NC1=NC=CS1&*C*&*C1CCCN(*)C1&*C*&*C*&*O*&*C*&*C1=CC=CC=C1&&&
*C&*C(*)C&*NC(=O)N*&*C*&*C1CCN(*)CC1&*C*&*C*&*C1=CC=CC(*)=C1&*F&&&
*C&*N(*)N=O&*C1=CC=C(*)C=C1&*C(=O)C(=O)N1CCOCC1&&&
*S(N)(=O)=O&*C1=CC=C(*)C=C1&*C1=CC(*)=C2C=CC=CC2=N1&*C*&*C*&*NC(*)=O&*C*&*C1=CC=CC=C1&&&
*C&*C1=C(*)N(*)N=C1&*C*&*C1CCN(*)CC1^*C^*NC(*)=O&&&*C(*)*&*C&&*C1=CC=CC=C1&&
*N&*C(*)*&*C*&*O^*C*&&*C*&*NC(*)=O&*C(*)*&*C*&*C*^*NC(*)=O^*C(=O)O&*C*&&&*C1=CC=C(*)C=C1&*O&&&
*C&*C1=CC=C(*)C(*)=C1&*O&&*NC(=S)N*^*C*&*C*&*C1CCCCN1*&*C1=CC=CN1*&*C&&&
*C&*C1=C(*)C2=C([NH]C(N1)C(=O)N1CCCC1)=NC(*)=N2&*C*&*C*^*C1=CC=NC=C1^*N1CCN(*)CC1&&&*C&&&
*NC(*)=O&*C1=CC=C(*)C(*)=C1&*Cl^*C1=CC=CC(*)=C1&*C(=O)O^*N1CCN(*)CC1&&&*C*&*C1=CC2=NON=C2C=C1&&&
*NC(*)=O&*C1=CC=C2CCC3=C2C1=CC=C3&&*C1CCCN(C2=NC=CC=N2)C1&&
*C(=O)O&*C*&*C*&*C*&*C(=O)NS(*)(=O)=O&*C=C*&*C1=CC=C(*)C(*)=C1&*N*&*C*^*N1C=CN=C1^*C(*)(F)F&&&*F&&&
*C&*C1=CC=C(*)C=C1&*C(*)=O&*C1=C(*)N2N=CN(*)C2=N1&*C1=CC=CC=C1*&*Cl^*C&&&&
*C&*C1=CC=C(*)C(*)=C1&*NC(=O)N*&*C1=CC=C(*)C(*)=C1^*C1=CC=CC(*)=C1^*C(=O)N(*)*&*C(*)(F)F&*C^*F^*F&&*C*&&&&*C*&*N1CCOCC1&&
*C&*C*&*OC(*)=O&*C1=C(*)C(*)C(*)C(=N)O1&*C1=CC=C2N=C(Cl)C(*)=CC2=C1&*C^*C#N&&&*C1=CC=CC2=CC=CC=C12&&
*C&*C1=CC=C(*)C=C1&*C(*)*&*C*&*C*^*O*^*C*&*C1CCCC1&*C1=CC=C(*)C(*)=C1&&&*O*&*C*^*C^*C(*)*&&&*O&&*C*^*=C*&*S*&*C1=CC=CC=C1
*S(=O)(=O)N1CCC2=CC=CC=C21&*C1=CC=C(*)C=C1&*Cl&&&
*C&*C*&*N1C(=O)CN2C(=NC3=CC=CC=C32)C2=CC=CC=C21&&&
*C&*C(=O)NN=C(*)*&*C1=N[NH]C(*)=C1&*C^*C1=CC=CS1&&&&
*C&*C(*)=O&*C1NC2=CC=CC=C2C(*)C1*&*C1=CC=CC=C1&&*C1=CC=CO1&&
*C1=CC=CC=C1&*C*&*N1CCOCCOCCOCCOCC1&&&
*C&*C*&*O*&*C1=CC=C(*)C(*)=C1&*C=C*&*C(*)=O^*O^*C=C(*)*&&&*O&&*C=C*^*C1=CC=C(*)C(*)=C1&*O*&*C*^*O*^*C=C(*)C&*C*&*C&*C&&&&
*NC(*)=O&*C1=CC=NC(*)=C1&*O*^*C1=CC=CC=N1^*C1=CC=C(*)C=C1&&&*Cl&&&
*C&*N(*)S(*)(=O)=O&*C1=CC=CN=C1&&*C1=CC=C2C(=C1)OC(=O)N2*^*C&&&
*C&*O*&*C1=CC=C(*)C(*)=C1&*NC(*)=O&*C*^*O*^*C(=O)N(*)*&*C&*C&&&&*C1=CSN=N1&&
*N&*C*&*C*&*C*&*C*&*N*&*C1=CC=CC=C1*&*NS(*)(=O)=O&*C1=CC=C2CCCCC2=C1*&*C(=O)O&&&
*C&*C(*)(*)C&*O&&*C*^*C*&*C1=CC(*)=C2C(=C1)COC2*&*O*&*C*^*C1=CC=CC=C1^*C(*)*&&&*O&&*C*^*N*&*C(*)(*)C&*C&&*C*^*C1=CC=CC=C1
*C&*O*&*C1=CC=CC=C1*&*N=C(*)N*&*C(*)=C1CCCCC1&*C#N^*C1CCCCC1&*C(N)=O&&&&
O=C1C=CC2=CC3=C(C=NN=C3N1)C1=CC=CN=C1[NH]2&&&
*C1=C[NH]C2=C1[NH]C(N)=NC2=O&*C*&*C*&*C*&*C*&*C*&*P(=O)(O)O&&&
*C&*C*&*NC(=O)C(=O)NN(*)C(=O)N*&*C&&*C1=CC=C(*)C(*)=C1^*F&&*F&&
*C=NNC(*)=O&*C1=CC=C(*)C(*)=C1&*Cl^*C1=CC=C(*)C=C1&*F^*NC(*)=O&&&*C1=CC=CS1&&&
*C&*NC(*)=O&*C1CC(*)(*)OC(*)C1*&*O&&*O*^*C1=CC=C(*)C(*)=C1^*C(=O)O^*C1=CN(*)N=N1&&*C(*)*^*C*^*C(*)F^*O&*NC(=O)O*&*F&&*C(*
*C&*C*&*C(*)(*)C&*C&&*C(=O)C(=O)N1CCCC1*^*OC(*)=O&*C(*)*&*C*&*C*^*C1=CC=CC=C1^*C*&&&*C1=CC=CN=C1&&&
*C(=S)N1CCCC1&*C1=CC=C(*)C(*)=C1&*O*&*C*^*O*^*C1=CC=CC=C1&*C*&&&*C1=CC=CC=C1&&&
*C&*C1=CC=CC(*)=C1*&*C&&*NC(=O)N1CCN(*)CC1^*C1=CC=C(*)C=C1&*C(*)(*)C(F)(F)F&*O&&*C(*)(F)F^*F&&&
*C&*C1=NC2=NC(*)=CN2C(*)=C1&*C&&*C*^*O*&*C1=CC=CC=C1&&&
*C&*C1CC2CCC1C21C(=O)N1CCCC(*)C1&*C(=O)NC1=NN2CC3=C(CC2=N1)C(*)=CC=C3&*C*&*O*&*C*&*C1=CC=CC=C1&&&
*C&*O*&*C1=CC=C(*)N=C1&*C1=CC=C2N=C(*)OC2=N1&*O*&*C*&*C1=CC=C(*)C=C1&*C(*)(F)F&*F&&&
*C&*O*&*C1=CC2=C(C=C1*)OCO2&*NC(*)=O&*C*&*C1=NN2C(=O)C(*)=C(*)N(*)C2=N1&*C&&*C&*C1=CC=CC=C1&&
*C1=NC2=NC(N)=NC=C2C=C1&*C1=C(*)N(*)N=C1&*C1=CC=CC=C1&&*N&&
*C(=O)NO&*C=C*&*C1=CC=C(*)C=C1&*C*&*N*&*C*&*C*&*C*&*C1=CC=CC=C1&&&
*C&*C1=CC=C(*)C(*)=C1&*C1=CN=C(*)O1&*C12CC3CC(CC(C3)C1)C2^*[N+](=O)[O-]&&&&
*C&*O*&*C(*)*&*C1=CC2=C(O1)C(=O)C(*)=C[NH]2&*NC(*)=O^*C(*)(*)*^*C1=CC=C(*)C=C1&*O&*C(=O)O&&*C*&&*N1C=NC=N1^*C1=CC=C(*)C(*)=C
*C&*O*&*C1=C2C=C(OC)C(=O)C2=C(*)S1&*C*&*NC(=O)N(*)*&*C*&*C*^*C*^*N1CCCCC1&*C*&&&*C*&*C*&*CCCCN(CCCNC(=O)N(C)CC1=CC=C(*)C(
*C(=O)O&*C1=CC=CC2=C1OC(*)C2&*C*&*C1=CC=CC=C1&&&
*NC(*)=O&*C*&*C1=CC=CC=N1^*C1=C(*)SC=C1&&*C1=NC2=CC=CC=C2N1*&*C*&*C*&*C1=CC=CC=C1&&&
*C&*C*&*O*&*C(*)OCC&*C*&*N1C(=O)C2C3C4=CC=CC=C4C(C4=CC=CC=C43)C2C1=O&&&
*C&*C*&*C*&*C*&*S*&*C*&*C(*)(*)*&*C&&*O&*C1=CC2=CC(*)=C(*)C=C2[NH]1^*[N+](=O)[O-]&&*C(*)(F)F^*F&&&
*C=C&*C*&*C1=CC2=NC(=O)N(*)C(*)=C2C=C1&*O&&*Cl&&
*C&*C1=CC(*)=C2OC(*)=NC2=C1&*C&&*C1=CC=C(*)C=C1^*NC(*)=O&*C*&*O*&*C1=CC=C2CCCC2=C1&&&
*NC(*)=O&*C*&*OC(*)=O^*C*^*C1=C(*)C=C(*)C(*)=C1&*C1=CC=CO1&*Cl&&&&*Cl&*Cl&&
*O&*C*&*C1=C(*)C2=CC=CC=C2C(*)=N1&*Cl&&*Cl&&
*C1=CC=CC=C1&*C1=CC=CC(*)=C1&*C1=NOC(*)=N1&*C1=CC=NC=C1&&&
*C&*C1=C(*)C2=C([NH]C(=O)C(*)=C2)S1&*C(*)*&*C*^*C^*C(=O)N(*)*^*C(*)C&&*C&*C&&*C*&&*C1=NC2=CC=CC=C2S1&&&
*C&*O*&*C*&*C1CN(*)CC2=CC=NN2C1&*C*&*C1=CSC=C1&&&
*C&*C*&*NC(=O)N1CCN(*)CC1&*C1=CC=C(*)C(*)=C1&*C(*)(F)F&*F^*N1C=CC=N1&&&&
*C&*O*&*C1=C(*)C=C(*)C(*)=C1&*O*&*C^*O*&&*C^*C*&&*C*&*N(*)C&*C&&&
*C&*O*&*C1=CC=C(*)C(*)=C1&*O*&*C^*NC(=O)C(=O)N*&&*C*&*C(*)*&*C1=C[NH]C2=CC=CC=C12&&*S(*)(=O)=O^*C1=CC=C(*)C=C1&*O*&*C&&&
*C&*OC(*)=O&*C1=CC=C2CCCN(S(*)(=O)=O)C2=C1&*C1=CC=CC=C1*&*Br&&&
*C&*O*&*C1=CC=CC=C1*&*C=C*&*C1=NN=C(*)O1&*C1=CC=CC=C1&&&
*C&*O*&*C1=CC=CC=C1*&*C*&*C1C2CCCN3CCCC(CN1*)C23&*C*&*C*&*C*&*C*&*C*&*C*&*C*&*C*&*NC(*)=O&*C*&*C1=CC=CC2=CC=CC=C12&&&
*C&*C1=CC=CC2=C1C=C1C(=CC3=CC=CC=C13)N2*&*C1=CC=CC=C1*&*F&&&
*C&*C1=CC2=C(S1)N(*)N=C2*&*C1CCOCC1&&*NC(*)=O^*C1=CC=C(*)C(*)=C1&*N1CCNCC1&&*Cl&&
*C&*C*&*C(*)*&*C&&*C(*)*^*NC(*)=O&*C^*NC(*)=O&&*C(*)*&*C*&*C1=CC=CC=C1^*NC(*)=O&&*C(*)*&*NC(*)=O&*C(*)*^*C(*)*^*C&*C&&*NC
*C&*O*&*C1=CC=C(*)C=C1&*C1=NC2=C(*)C=CC=C2[NH]1&*NS(*)(=O)=O&*C1CCCCNC1=O&&&
*C1OC(=O)C(*)C1=NNC(N)=S&*C1=CC=C(*)C=C1&*Cl^*C(*)*&&*O&&*C1=CC=C(*)C(*)=C1^*Cl&&*Cl&&
*C&*NC1=NN2C(=C1)NC(*)CC2*&*C(*)(F)F&*F^*C1=CC=C(*)N=C1&&*Cl&&&
*C&*N(*)C&*C*&*C*&*C*&*N*&*C1=CC=CC2=CN=CC=C12&&&
*C(=O)NNC(*)=O&*C1CC(=O)N(*)C1&*C1=CC=C(*)C=C1^*C1=CC=C(*)C(*)=C1^*F&*F&&&&*Cl&&
*C&*C(*)C&*C1=CC=C(*)C=C1&*C*&*SC1=NN=C(*)N1*&*C1=C(*)C2=CC=CC=C2S1&*Cl^*C&&&&
*C&*C*&*C1=CC=CC(*)=C1*&*C&&*N1C(=O)C2C3C=CC(*)(O3)C2C1=O^*C&&&
[truncated: 1,241,654 more chars]
