# Supplementary material for: t-SMILES: a fragment-based molecular representation framework for de novo ligand design
Source: Nat Commun. 2024 Jun 11;15:4993. doi: 10.1038/s41467-024-49388-6 (PMC11167009; doi:10.1038/s41467-024-49388-6)
Supplement: Supplementary file 4 — Source Data [file 41467_2024_49388_MOESM4_ESM.zip › Soure data/Source data and code for all other graphs/Metrics/Models/Chembl/ChEMBL_TSDY_MMPA[MPL][rnd15][bs128]/gen.smi.re_smils[1].smi]

CCc1c(C(=O)O)c(F)c(N2CCC(N)C2)c2c1c(=O)c(F)cn2-n1ccnc1N1CCN(C)CC1
CC(=O)OC(=O)NCCCC12CCC(C(C)CC34CCCCC=C3N(Cc3ccc(Cl)c(Cl)c3)C(=O)CC4)C1C2
Cc1ccc(C(=CC#N)c2cc(C)c3c(c2)C(=NNCl)C(=O)N3)cc1
N#Cn1cc(CCCC2CCN(Cn3cccn3)CC2)c2cc(C3CCCCC3)ccc21
CN(C)CN(C1CCCCNC1=O)S(=O)(=O)c1ccc(Cl)cc1
CC=C1Sc2ccc(C=C[n+]3ccc(CCCCCCCc4c5ccccc5cc5ccccc45)cc3)cc2N1C
CC(CCc1ccccc1)C(=O)NCc1ccccc1
O=C1C(O)C(c2ccc(O)cc2)N1c1cccc(O)c1
COc1cc(OC)c(OC)c(C(CC(=O)c2ccc(OC)c(C)c2)C(=O)NCN2CCCNCC2)c1
CC(CCC(=O)O)=NNC(N)=S
Nc1ccc(-c2cccc3c2C(=O)c2c(O)cccc2C3O)cc1
Cc1ccc2c(c1)N(C(=O)CNC(=O)c1nn(-c3ccccc3)c(=O)c3ccccc13)CCO2
O=C1C(=CO)Oc2c1ccc(CCC[N+]1(Cc3ccccc3)CCCC(c3ccccn3)C1)c2-c1ccc2ccccc2c1
CCn1c(C)cc(Br)c1C(=O)NN=Cc1cccc([N+](=O)[O-])c1C
O=C(Nc1ccc(F)c(F)c1)c1ccc(Cl)cc1O
O=C1NCN(c2ccc(F)cc2)C12CCN(c1ccccc1)CC2
CCC(=O)OC(CSc1nc(C)cc(C(F)(F)F)n1)C(=O)c1ccc(Cl)cc1
O=C1COc2ccc(NC(=O)c3noc4c3CNCC4)cc2N1
O=S(=O)(c1cccc(NC(=S)NCc2ccccc2)c1)N1CCOCC1
c1coc(CN2CCNCC2)c1
O=C(Cc1nnc(SCCc2cn[nH]c2)o1)NC(F)(F)F
Cc1ccc(-n2nc(C(F)(F)F)c3cnn(Cc4ccncc4)c(=O)c32)cc1
Cc1cc2cnc(N3CCOCC3)nc2cc1NC(CO)Cc1ccccc1
CCOC(=O)c1c(C(c2ccccn2)N2CCCCC2)c(O)c(CC)c(=O)n1Cc1ccc(F)cc1
COc1ccc(C(=O)Nc2ccc3c(c2)CCC2C3CCC3(O)C(O)C(C)CC23)cc1
C=CCC(=O)NCCc1ccc(N2CCCCC2)cc1
COC1CC(=O)OC(C)CCCNCCCC(C)CC1C
O=C(c1ccsc1)N(c1ccccc1F)C1CCN2CCc3c(Cl)cccc3C2C1
CC1CCC2=C3C=CC4=CC(=O)CCC4(O)C3CCC21C
O=C(c1ccc(O)c(O)c1)c1ccc2ccccc2c1
O=c1oc2ccc(-c3noc(-c4ccccc4F)n3)cc2cc1[N+](=O)[O-]
CCN(c1nccc(C)n1)c1ccc(N)cc1Oc1ccccc1
Cc1nnc(CN2CCC3(CC2)CC(NC(=O)C2CC2)c2ccccc2O3)o1
Cc1cc(C(=O)CSc2nc3ccccc3c(=O)n2C2CCCCC2)n(CCNC(=O)C(C)(C)C)c1C
CC(C)C1COc2cc(NC(=O)C3(C#N)CC3)ccc2C1Nc1ccccc1
Cc1cnc(C=Cc2cccs2)n1[N+](=O)[O-]
C=CC1(C)CC(C)C2(C)CCCC3(CCC(=O)C23)C(C)C1O
CC(C)CC(C(=O)NC(Cc1ccc(O)cc1)CP(=O)(O)O)C1CCCN1C(=O)C(=O)O
N#CC(=Cc1nc2ccccc2[nH]1)c1nn(-c2ccc(Cl)cc2)cc1-c1cccc(Cl)c1
COc1ccc(-c2cc(-c3cnc(C)o3)cnc2NCNC(=O)NC2CC2)cn1
CC(=O)NC(Cc1ccc(Cl)cc1)N1Cc2c(C)cc(C)cc2N=C1N1CCN(C(=O)F)CC1
CNC(=NS(=O)(=O)N1CC(C)OC(C)(Cc2ccccc2)C1)N1CC(C)C(N)C1
CC1Cc2ccccc2N1
CCCc1nc(N2CCOC(Cc3cccc(C)c3)C2)n[nH]1
CC1(Cc2cccnc2NC(F)(F)F)CCC(NCC(=O)c2cc(Cl)cc(Cl)c2)CC1
c1ccc(COCCN2CCN(c3ccccc3Nc3cnccn3)CC2)cc1
CCC(=O)ON1C(=O)NC(C)C(c2ccccc2[N+](=O)[O-])=C1CCCC(=O)O
O=C(O)c1cc(O)ccc1C(=NCc1ccccc1)c1cc(O)ccc1O
CC(O)Cc1nccn1-c1ccnc(Nc2cccc(-c3cc(NC(=O)NC(C)(C)C)no3)c2)n1
CCc1cc(OCC#CCN(C)C)ccc1C(=O)O
CC1COC(C)(CNS(N)(=O)=O)O1
CCn1c(-c2ccc3c(c2)C(=CF)C(=O)N3)cc(C)c1C
NS(=O)(=O)c1ccc(CCC=Nc2ccc(CN3CCCC3)o2)cc1
Cc1cc2c(cc1C(=O)OC13CCC(C)(OC1=O)C3(C)C)C(C)(C)C(c1cc3ccccc3[nH]1)C(C)C2(C)O
Cc1cccc(C(=O)N(C(=O)Nc2ccc3c(C)cc(=O)[nH]c3c2)C2CCCC2)n1
OCCNc1nc(Nc2ccccc2CCO)ncc1-c1cccc(-c2nnn[nH]2)c1
CC(=O)NC(=O)N1CCC(Cc2cc(C)c3[nH]c(=O)c(C)cc3c2)CC1
Nn1c(SC(Cn2cncn2)C(=O)O)nc2sc3c(c2c1=O)CCCC3
COn1cc(CNC(=O)c2ccc(Cl)cc2)c(=O)c2cc(N3CCN(C(=O)c4ccccn4)CC3)ccc21
CCCCOc1ccc(CN2CC(=O)C(c3ccsc3)C2=N)cc1
CCN(CC)CCOc1ccccc1C(=CC#N)C(N)=O
Cc1ccc(-c2nc3cc(C(=O)NCN4CCCC4C)ccc3n2C)cc1
CC(C)CC1NC(=O)C(C(C)C)NC(=O)C(Cc2c[nH]c3ccccc23)NC(=O)C2CCCCN2C(=O)C(C)NC1=O
C=C(C)OC(=O)C12C(=O)C(C)C=CC1C(C(=O)OC)CC(O)=CC1OC(=O)C(=C)C1C2C
COc1ccc(C(=O)N2CCN(CN3CCN(C(=O)Cc4ccc(F)cc4)CC3)CC2)cc1
O=c1n(-c2ccnc(N3CCOCC3)n2)c2cccnc2n1C1CC1
CN(CC(c1ccccc1)C(O)CNC(=O)OCc1ccccc1)C(=O)c1cccnc1NCn1cncn1
O=C(NC1CCC(O)C1)c1cc(NS(=O)(=O)c2ccc(C(F)(F)F)cc2)cc(S(=O)(=O)c2ccccc2)c1
CCC(=O)Cc1cc2c(c(-c3ccc(OC)cc3)c1)C(O)C(c1c(O)cc(O)cc1C(C)=O)C(O)O2
CN(C)c1cc(NC(=O)c2ccn(CCO)n2)cc(C(F)(F)F)c1
CCCCCCCN(CCCN1C(=O)c2ccccc2C1=O)CCc1ccc(O)cc1
CC(C)C(=N)Nc1ccc(NS(=O)(=O)c2ccc(S(=O)(=O)Nc3ccccn3)cc2)cc1
CC1c2cc3c4c(cccc4c2OC1(C)C)CCN3c1ccc(O)cc1
Fc1ccc(OCCCCn2cccn2)cc1
O=P(O)(O)C(CC(Cc1cccc(-c2ccccc2)c1)S(=O)(=O)O)c1ccccc1
COCCOc1nccnc1-c1ccc(S(=O)(=O)c2ccc(CN3CCOCC3)cc2)cc1
Fc1cc(F)c(Oc2ccc(-c3ncnc4c(Cl)nc(N5CCSCC5)cc34)cc2)cc1Cl
CCC(=O)Nc1sc(OC)cc1OC(=O)CC
CC(C)c1cc(-c2ccccc2)c2ccc(Cc3ccc(C(F)(F)F)cc3)cc2[n+]1C(C)C
Cc1ccc(C2C(=N)SC(=N)C(c3ccc(C)cc3)C2C#N)cc1
CC(c1ccncc1)c1nc2c(c(=O)n1C1CC1)CCNC2
CCC1(CC)CC(c2ccccc2)=Nc2cc3c(cc2N1)OCO3
CC=C(CCC1(C)CCC2(CCC(C=CCC(=O)O)C(CCCC)O2)OC1)OC(=O)C=CCC(=O)OC
COc1ccc(OC)c(C=COC(=O)C2C(O)CC(=O)OC(O)CCCC=CC3CC(C)CC32)c1
Cc1nn(C)cc1NC1=NS(=O)(=O)c2cc(CC(C)C)ccc21
FC(F)(F)c1ccc(C(c2cnc(N(CCCl)CCCl)c3ccccc23)C2CCCCN2)cc1
COc1cc(OCc2ccncc2)ccc1C(=O)C1CCCN(Cc2ccc3nc(Cl)sc3c2)C1
COc1cc(OC)c(OC)c(C2=NN(C(=O)c3ccco3)C(c3ccc(Cl)cc3)C2)c1
Cc1cc2c(c3occ(C(C)C)c13)C(OCCN1CCN(c3ccccc3)CC1)=C(Cl)CCC2
CC(Nc1nccc(-c2c(-c3ccc(F)cc3)nc3n2CCS3)n1)C(F)(F)F
COc1ccc(-c2ccc(C3(O)C(=O)N(Oc4ccc(OC)cc4CC(N)=O)c4ccccc43)c(Cl)c2)cc1
COC(=O)c1ccc(N(C(=O)Cc2cc3ccccc3n2C)C(NC(=O)C2CCCC2)c2ccco2)cc1
COc1ccc(C=CC2OCC(C(O)CCC3OCCCCO3)CC2CC=Cc2cc(OC)ccc2O)cc1
CCCNC(=O)Nc1cccc(-c2ccc(C(=O)NC=Cc3ccc(OC)c4c3CCCN4C(=O)OC)cc2)c1
Cc1c(C#N)c2c(n1C)C(C)(C)CN(N1CCC(CC(O)c3ccc4ncccc4c3)C1)C2=O
Cc1noc(N2CCN(C(=O)N3CC(c4ccc5c(c4)OCCO5)CC3=O)CC2)c1-c1ccccc1
Cc1c(Cc2ccc(-c3ccc(C[n+]4csc(CCO)c4C)cc3)cc2)sc[n+]1CCO
CC=Nn1c(-c2ccc(-c3ccc(Cl)cc3Cl)o2)nn(CN2CCN(C)CC2)c1=S
CC(C)C(=O)N(CSC(=S)N1CCN(c2ccccc2)CC1)C(C)C
COc1ccccc1OCCC(=O)Nc1ccc(N2CCOCC2)cc1
O=C1C2=C(Nc3ccccc3CNC2)C(=O)N1c1ccccc1
CC1C(n2cnc3c(N)ncnc32)OC(F)C1(O)COP1(=O)OCCC(c2ccccc2)O1
CC1=CCOC(c2cc(F)cc(-c3cc4cc(C(=O)N5CCCc6ccccc65)ccc4o3)c2)C1
CCOC(=O)c1cc(-n2nc(C(F)(F)F)c3[nH]c(C)nc(=O)c32)ccc1NC(=O)C1CCNC1
CC(C)(C)Cc1sc(Br)c(Br)c1-c1c[nH]nc1C#N
COc1ccc(C(=O)NC(Cc2c[nH]c3ccccc23)C(=O)Nc2ccccc2Br)cc1
COc1ccc(N)c(C(=O)O)c1
Cc1cnc(C)c(-c2ccc3c(c2)CCc2sc(N)nc2-3)c1
O=C(Nc1cccc(NC(=O)c2cccc(F)c2)c1)c1ccc(NC(=O)C2CCCCC2C(=O)O)cc1
O=C(CSCc1ccc2c(c1)OCO2)Nc1cccc([N+](=O)[O-])c1
CC=C(C)CCC(C)(O)CCC1OC(=O)C(C)C1C=CC(C)=CC=CC1=CCOC1=O
CCCCOc1ccc(-c2ccc(C(C)C(N)C3CCC(CCc4ccccc4)N3C(=O)C#N)cc2)cc1
CC(=O)N1C(C)C=CC1CC(=O)O
CCC(=O)ON1CC2C(=N1)C1(c3ccc(Cl)cc3)CCC3C4(C)CCCC(C)(C)C4CCC23C1
C=CCN(CC=C)c1nc(NC)nc(N(CCOCC)Cc2cccc(OC)c2)n1
CCCC(NC(=O)C(CC(C)C)OC(=O)NCc1ccccc1)C(=O)C(=O)NCc1cccc(F)c1F
COc1ccc2c(c1)[n+]([O-])c(-c1ncc[nH]1)c(N)[n+]2[O-]
Fc1cccc(Nc2ccccc2)c1
CC1(C)OCC(COCCC2(C)C3CCC2(C)C(=O)C3)O1
COc1c(OCc2ccccc2)cccc1N(C(C)=O)C1CCCCC1
C=CS(=O)(=O)NC(C(=O)O)c1ccc(C(=O)OC)cc1
CCN(CC)C(=O)C(c1ccc(OC)cc1)c1c(O)ccc2cccnc12
CCOc1ccc(-n2c(C)nc3cc(CCc4ccc5[nH]cc(OCC(=O)NC)c5c4)cc(CC)c32)cc1
COC(=O)CC(C(=O)NCCc1ccccc1)C(=O)NCN(c1ncnc2[nH]ccc12)C1CC1
COc1ccc(C=NNC(=O)c2c(O)cccc2O)c(OC)c1OC
CCc1nc(C2=C(c3nc(C)c(-c4ccc(S(C)(=O)=O)cc4)o3)CC3CCC2O3)no1
FC(F)(F)c1ccc(N2CCCC2)cc1
Cc1ccc(NC(=S)NNC(=O)COc2cccc(OC(F)(F)F)c2)cc1
CCOc1cc(C)cc(C)c1Nc1nc(NC(C)C)nc2c1ncn2C1CCC(O)C1
N#CC(=O)c1cccc(OCCCCc2cccnc2)c1
O=C(NCC1CC1c1ccccc1F)c1ccc(C2CCCCC2)nn1
O=C(CCO)Oc1cccc2c1C(=O)c1ccc(NCCO)cc1C2=O
Cc1ccccc1C(=O)Oc1cccc(C)c1C
COc1cc2c(cc1F)CC(O)CC21NC(=O)c2ccccc2N1
O=c1ccc2cc(O)c(OC3C(O)C(O)OC(O)C3CO)c(O)c2[nH]1
CCOc1cc(F)c(F)c(Nc2nc(Nc3ccc(C#N)cc3)ncc2C)c1
CCC(=O)N(CCO)c1ccc(CCC(=O)Nc2ccc(-c3cc(C)nc(NC(F)(F)F)n3)cc2)cc1
C=CC1C=CC=C(C)C(=O)Nc2cc(O)c3c4c(cc(O)c3c2)OC(OC=CC(C)C(O)CCCCC1C)C4=O
COc1c(C)c2c(n1C)C(=O)C=C(COC(C)C)C2=O
Cc1[nH]c2nccnc2c1-c1ccc(Nc2ccc(O)cc2)cc1
O=C(CN1CCOCC1)Nc1ccc(Cc2nnc3ccc(Sc4ccccc4)nn23)cc1
CCC(=O)ON1CCCC(C)(CNC(=O)c2ccc(-n3cccn3)cc2)C1
Cc1cccc(C)c1N1CCN(CC(=O)Nc2ccc3c(c2)CCC3)CC1
C=C1Oc2c(cc(CN3CCOCC3)c3cc(OC)c(OC)cc23)C=C1OC
O=C(NCNC(=O)c1ccccc1F)Nc1nc(-c2ccccc2)cs1
Oc1sccc1CNC1C(O)CCCC1OCc1ccc2ccccc2c1
CC(=NNC(N)=O)c1ccccc1Nc1cc([N+](=O)[O-])ccc1Cl
Cc1cc(C(=O)NC(Cc2cn(C)c3ccccc23)OC(=O)NC(C)(C)C)cc(N)c1C
Cn1cnc2sc(CCC(=O)NCCC(=O)O)c(-c3nc4ccccc4s3)c2c1=O
Cc1ccc2c(c1)C(C)(C(=O)Nc1ccc(C=NNS(=O)(=O)c3cc(C)c(C)c(C)c3)cc1)CCC2(C)C
N#Cc1cnc(Nc2cccc(N3CCOCC3)c2)nc1NC1CCCC1
O=C(Cc1ccccc1)NCn1c2c(c(SCCNCc3cccnc3)nc1=O)CCC2
CC(O)C(C(=O)Nc1cnc2[nH]cc(-c3ccc4c(c3)OCO4)c2n1)C(=O)N1CCCC1C(N)=O
Cc1ccccc1C(=O)N1CCN(C(=O)n2nncc2-c2cccnc2)CC1
NN=Cc1c(-c2ccc([N+](=O)[O-])cc2)nc2ccccc2c1O
CNc1nc2ccc3c(CC(C)O)c(-c4c(Cl)cccc4Cl)[nH]c(=O)c3c2n1C
CC(=O)N(CCC(C)C)Cc1nnn(-c2ccc(OCc3ccccc3)cc2)n1
NC(=O)c1cc(Cl)ccc1Nc1ncnc2ccc(-c3cncs3)cc12
CC(=O)NNC(=O)C(Cc1ccccc1)NC(=O)C(CCC(=O)O)C(=O)NCc1c[nH]c2ccccc12
CNC(=O)NOCc1cccnc1
Cc1ccc(C(C(=O)O)n2c(=O)n(Cc3cccc(Cl)c3Cl)c3ccccc32)cc1
CCc1cccc(C(O)Cn2cncn2)c1
OC1(Cc2ccc(Cl)cc2)C2=C(CCCCC2)C2=C(CCCC2)N1c1ccccc1
CCN(CC)CCC1CCCN1c1ccc(C2=NNC3SC(=O)NC3C2)cc1
COc1ccc(C(=O)CSc2nc3cccnc3o2)cc1
CCN(CC)CC(O)CN1C2=NCCN2c2ccccc21
N#CC(Cn1ccnc1)(c1ccccc1)c1ccccc1
CCCC1CCC2C3CCC4CC(=O)CCC4C3CCC12O
CCCOc1cc2nccc(Oc3ccc(F)c(NC(=O)C(=O)NN=Cc4ccccc4F)c3)c2cc1OC
Nc1nccn2c(-c3cccc(Oc4ccccc4)c3)nc(C3CCC3)c12
CNC(=O)C1C(O)OC(CO)C(O)C1O
COc1ccccc1C(c1ccc(F)cc1)n1c(CN(NC=O)C(=O)CC(C)C)c(N)c(=O)[nH]c1=O
CC1CC(C)(C(=O)Nc2ccc(C(N)=O)cc2)OC2=C1C(=O)c1ccccc1C2=O
COc1ccc(C=CC(=O)c2ccc(N)c(C)c2)cc1
CCOc1ccc(-n2c(CC(=O)Nc3nc(-c4ccccc4)cs3)nc3ccccc3c2=O)cc1
COc1cc(C2CN(c3nnc(N)c4c(C)n(C)nc34)C2)ccc1Cl
O=C(O)C(Cc1cc(=O)[nH]c(O)n1)c1ccc(Br)cc1
COc1ccc(C(=O)NN=C(C)c2ccc3[nH]c4c(c3c2)CCCC4)cc1
CCCC(=NOc1ccc(Cl)cc1)C1CCN(C(=O)N2CCC(C)(c3c(C)c(C)cc[n+]3[O-])CC2)CC1
CN1CCN(CCCn2nc3c4c(N)n(-c5ccc(S(=O)(=O)O)cc5)cnc4cc(=O)n3c2=O)CC1
CCCCn1c(O)nc2c(c1=O)CCc1cc(N)ccc1-2
CN1C2CCC1CC(NC(=O)Nc1ccc3c(c1)Oc1ccccc1[S+]3[O-])C2
OCN1CC(O)C(O)C(CCCCC(O)COCc2ccccc2F)C1O
O=c1n(-c2ccc(Cl)cc2)cc(O)n1C1CCNCC1
Cc1cccc(C)c1N1CCN(CCCCN2C(=O)c3cccc4c3c(cc3ccsc34)C2=O)CC1
Cc1ccc(-c2nc[nH]c2-c2cccs2)cc1
O=C(NCc1ccccc1)C1CC2c3cc(S(=O)(=O)NCc4ccccc4)ccc3OC2C(CO)O1
Nc1nonc1-c1no[n+]([O-])c1CO
CN(Cc1ccsc1)c1nccnc1C1CC1
CC1CC(c2ccncc2NC(=O)c2ccc(-c3c(F)cccc3F)c(F)n2)CC(N)C1O
CCn1cc(C(=O)O)c(=O)c2cc(C(=O)N3CCN(c4ccco4)CC3)c(F)cc21
Cc1cc(=O)n2nc(C)c(-c3ccc(Oc4ccc(Br)cc4)cc3)c2[nH]1
CC1=C2c3ccc(O)cc3CC2(Br)CCC1=O
CC(C)CCCC(CN1CC(Cc2ccc(O)cc2)N(CC(C)C)C1=S)N1CCCC1C1CNC(=S)N1
NC(=NOC(=O)c1cc(-c2ccccc2C(F)(F)F)ccc1Cl)c1ccccc1
CC1(C)CC(=O)C(=CNc2ccccc2O)C(=O)C1
C=CCNC(=O)C1(C)CCCC2(C(=O)O)c3cc(C)c(C)cc3CCC12
O=C(O)CCCC=CCC1CC(O)C(O)C1C=CC(O)COc1cccc(F)c1
CCCSc1c(C#N)c(C)c(-c2ccc(S(C)(=O)=O)cc2)n1-c1ccc(C(=O)O)cc1
Clc1cccc2sc(-n3nc(-c4ncccn4)cc3-c3nn[nH]n3)nc12
O=C(O)CC(CCNS(=O)(=O)c1ccc(C(F)(F)F)cc1)c1ccco1
COc1ccc2sc(N(C(C)=O)c3ccccc3)c(C)c2c1
N=C(N)c1ccc(C2CC(CC(=O)NCC(N)CO)=NO2)cc1
N=C(N)NCC1CCc2ccccc21
CCN1C(=O)N2C3c4cc(Br)ccc4OCC3C(C)C2(C)C1=O
CC1C2COc3ccccc3C2N2C(=O)N(c3ccc(C(F)(F)F)cc3)C(=O)C12c1cc(C#N)ccc1C(F)(F)F
O=C1CC(Cc2ccccc2)C2C(=O)N(c3ccc(C#Cc4ccccc4)cc3)C(=O)N3CCC1C23
c1ccc(-c2cccc(Cc3nc(CN4CCOCC4)no3)c2)cc1
COC(=O)C(=NNc1ccc(C)cc1)C(=O)c1ccccc1
CCC1CN(CCC(=O)Nc2cc(Br)cc(C#N)c2)Cc2cc(OC)ccc2O1
CC(C)C(=CN(C)[SH](=O)=O)NC(=O)CCO
COc1ccc(C(Br)=C(C=Nc2ccccc2)c2ccc(O)cc2)cc1
COc1cc(OC)c(N2C(=O)NC(C)(C(F)(F)F)C2=O)c(OC)c1
O=C(Cc1ccc(O)cc1)C1C(O)C(O)OC(O)C1COC1C(O)OC(O)C(O)C1CO
CCNC(C)c1ccc(F)c(C(=O)NC(Cc2ccc(-c3cccc(C(F)(F)F)c3)cc2)C(=O)O)c1
COc1c(-c2ccc(F)cc2)nc2c3ccccc3ccn2c1=O
CC(=O)OCC1(C)CCCC2(C)C(C)C(CC(=O)c3cc(O)c(O)c(O)c3)CCC12
CCCCCCCCCCSC(=O)CC(CC)CC(CCC)OP(=O)(O)OO
CC(C)c1ccc(NC(=O)C(CC(=O)O)N2C(=O)C(=O)N(Cc3ccccc3)C2=O)cc1
COC(=O)c1ccccc1C(C)C(=O)NC1CCC(=O)N1Cc1ccccc1
O=C1C2ON=C(c3cccc([N+](=O)[O-])c3)C2C(=O)N1c1ccc2oc3ccccc3c2c1
Cc1ccc(S(=O)(=O)N(CC(C)C)C(CCCCNC(=O)NCc2ccccc2)C(=O)O)cc1
Nc1nc(N(CCNc2cc(Cl)c(Cl)cc2Cl)c2ccc(Cc3ccccc3Br)cc2)c2cc[nH]c2n1
Cc1c(-c2ccc(Cl)cc2)nc2n1CCN(C(=O)Nc1cccc(Cl)c1Cl)C2(C)C1CCN(CCCBr)CC1
Cc1cc(C(=O)Nc2ccc(C3(CN4CCCC4)CCCC3)cc2)ccc1C(=O)Nc1ccc(N2CCNCC2)cn1
CC1CCN2C(=O)c3cc(OCCCCCN4CCN(C(=O)CO)CC4)c(-c4ccccn4)cc3N=CC2C1
CCCCC(=O)NC(C#N)c1nc2ccccc2nc1N1CCCCCCC1
Cc1cc(C=C2SC(=S)N(Cc3cccs3)C2=O)n(-c2ccccc2F)c1C
CC(CCNC(=N)N)C(C#N)C(=O)NC(NC=O)NC(=O)C(=O)CCC1CCCCC1
O=S(=O)(Nc1ccc(C(F)(F)F)cc1)c1cc(-c2cc(C(F)(F)F)c3ccc4c(c3c2)OCCO4)cnc1Cl
CCn1c(Cc2ccccc2)c(Sc2cc(C)cc(C)c2)c(=O)[nH]c1=O
Cc1cncc(C(=O)N2CCCC2Cn2cc(-c3ccco3)nn2)c1
COC(=O)c1cc(C(=O)NCC23CC4CC(CC(C4)C2)C3)cc(C(=O)OC)c1
O=C(CCCCCCNC(=O)c1cc2ccccc2[nH]1)NO
CCCCC(=O)N1CCC(C(c2ccc(Nc3ccc4nc5cc(Cl)ccc5c(OC)c4c3)cc2)S(N)(=O)=O)CC1
CC(C)(C)c1ccc(C(=O)NC2CCC(CCC3CCN(c4coc5ccccc45)CC3)CC2)cc1
Cc1cc(NN=Cc2ccccc2)nc2ccccc12
COc1ccc(Cl)c(N2CCN(CCCN3C4=CN(C)CCN4C(=O)c4ccccc43)CC2)c1
COc1ccc(O)cc1CNc1ccc(-c2cnc(OF)c(F)c2)cc1
CCc1ccc(NCC2(c3cccc(C(F)(F)F)c3)CCN(CNC(=O)c3cc(C)cc(C)c3)CC2)cc1
Cc1cc(-c2ccc(C(=O)N3CCC(N4C(=O)OCc5ccccc54)CC3)c(Cl)c2)n(C(F)(F)F)n1
CCC(=O)NCC(CNC(=O)C(C)CC)C(N)CC(O)C(=O)NCc1ccccc1
CCN(c1cccc(S(N)(=O)=O)c1)S(=O)(=O)c1ccc(F)cc1
CC=Cc1ccc(C)cn1
Cc1cc(=O)n(-c2cccc(C(=N)N)c2)n1-c1cccc(C=CC(=O)O)c1
COc1c[nH]c2cc(NC(=O)c3cc(Cl)nn3-c3ncccc3Cl)ccc12
CN1CCN(c2ccc3c(=O)c4ccc(C(=O)NCCCCCNS(C)(=O)=O)cc4[nH]c3c2)CC1
Cc1cccc(S(=O)(=O)N(C)CC(=O)N2CCN(c3cccc(C(F)(F)F)c3)CC2)c1C
O=C(CC(=O)c1ccc2ccccc2c1)OS(=O)(=O)N1CCCC1c1ccc(F)cc1F
Nc1ccccc1-c1ccc(OC(=O)c2ccccc2C(=O)Oc2ccccc2)cc1
CC(C)C(NC(=O)CN1CCSCC1)c1nnc(C(CC2CCCCC2)OC(=O)NCc2ccccc2)o1
O=C(Nc1ccc(Br)o1)c1ccc2nsnc2c1Cl
O=C1CCCC2(c3ccco3)OC(CNS(=O)(=O)c3cccc4ccccc34)CN12
COc1ccc(-n2nc3c(=O)n(C)nc(CC(=O)NCCc4ccccn4)c3c2C)cc1OC
CN(CCCCc1cccnc1)C(=O)C1CCN(Cc2ccccc2C(F)(F)F)CC1
CCCCCCCC(OCCCC1CCC(=O)N(CCCC)C1=O)C(=O)NOC(=O)CCCCC
CN1CCN(CC=CC#Cc2csc(C(C)(C)C)n2)CC1
CC(C)c1cc(-c2cc3c([nH]2)CCC3)c(O)cc1O
C=c1[nH]c(=Cc2ccc(OC(=O)c3ccccc3)cc2)c(=O)n1-c1ccc(OCc2ccccc2)cc1
O=C(c1ccccc1)N1CCC2(CCCN(Cc3ccccc3)C2)CC1
CC1CCC2(O)C(C1)CC(C(C)CCNC(=O)C(CCC(=O)O)C(=O)O)C1C3CCC(O)C3(C)CCC12
c1ccc(OCc2ccc3ncnc(Nc4cncs4)c3c2)cc1
COc1ccc(NC(=O)Cn2c(=O)c3cccnc3n2Cc2ccccc2)cc1
Cc1ccc(-c2cc(Cl)ccc2C(C)C)cc1-c1nc2cnccc2n1C
O=[N+]([O-])c1ccc(SCC(c2ccco2)S(=O)(=O)c2cccs2)cc1
O=C1C2Cc3c([nH]c4ccccc34)C(CCCc3ccc4[nH]cc(O)c4c3)N2C(=O)CN1c1cc(Cl)ccc1Cl
COc1ccc(C(=O)NN=CCN(Cc2ccccc2)Cc2ccccc2)cc1F
Cc1ccc(S(=O)(=O)Nc2ccc(OCC(=O)N(CC(=O)O)C(C)C)cc2)cc1
CC(C)Oc1cc(OCCCN)c(NC(=O)Nc2ccccc2)cc1Cl
CCC(CC)(c1ccccc1)c1cccc(NC(=O)C(=O)c2c[nH]c3ccccc23)c1
CC(C)(c1cc(Cl)cc(Cl)n1)N1CCOc2cc(-c3ccc(-c4ccc5c(N)nc(N)nc5c4)cc3F)ccc21
CCC(=O)OC1CCCNC1=O
CCCCOc1ccc2c(=O)cc(-c3ccccc3)oc2c1CCCC
Nc1cncc(-c2cnc3c(-c4ccc(F)cc4)[nH]nc3n2)c1
NC(=O)c1ccc(C(=O)CC(=O)NCC(F)(F)F)cc1
CNC(=O)C(=O)NC(=O)NC(CCCCC(=O)NC(CCC(C)C)CC(C)C)CC(N)=O
COc1ccc(CNC(=O)CCC(=O)N2CCN(S(=O)(=O)c3ccc(C)cc3)CC2)cc1
Cc1nc(-c2ccccn2)nc2cc(NCc3ccccc3)[nH]c12
COc1ccc(C(C(=O)NC2CCCC2)N(Cc2ccccc2)C(=O)c2ccccc2)cc1
Clc1ccc(CN2CCNCC2CC23CC4CC(CC(C4)C2)C3)c(Cl)c1
COc1ccc(Cc2[nH]c(SC(C)C)nc(=O)c2C(c2cccc(F)c2F)c2cccc(Cl)c2Cl)cc1
CC1(c2cc3c(cc2Cl)NC(=O)CO3)CCN(O)CC1
CC1C(c2cn(F)c(=O)[nH]c2=O)OC(O)C1O
Cc1oc(CCOc2ccc(CC3C(O)OC(CO)C(O)C3O)cc2)nc1-c1ccccc1
O=C1CSC(=S)N1c1ccc2c(c1)OCO2
CC(C)n1cc(ON=C2CN(C)CC2CN)c2nc(-c3ccc4ncccc4n3)cc(C#N)c21
O=C(c1ccccc1)N1CCN(c2cn3c(=O)c4ccc(Cl)cc4nc3o2)CC1
COC(=O)C1=C(C)C2=NCCN2C(C)=C1
COc1ccccc1C(=O)Nc1n[nH]c2ccc(Nc3cccc(C)n3)cc12
CCONc1nc(=O)[nH]c(Cc2cccnc2)c1CC
Cc1ncnc2c3c(OCCCCc4ccccc4)cccc3n(CC(=O)c3ccccc3)c12
CCc1ccc(F)cc1Nc1ccnc(Nc2ccc(OCCN(C)C)cc2Cl)n1
Cc1nn(OC(F)(F)F)c2cc(Cc3ccc4nn(C#N)cc4c3)ccc12
O=C(c1c(C(=O)N2CCCCC2)c2c(O)scc2n(C2CCCCC2)c1=O)N1CCNCC1
Cc1cc(NN=Cc2ccnc3ccc(Cl)cc23)nc2cc(F)ccc12
CC(CO)CC=C1C(=O)N(c2c(Cl)sc3ccccc23)c2ccccc21
CCCCCCCN(CCCCCCC)CCCC(=O)NC1c2cc(C#N)c(-c3ccccc3)cc2OC(=N)C1OC
Cc1csc(NN=C2CCCC2c2ccccc2)n1
CCN1CCN(c2ccc3nnc(CCC(=O)Nc4ccccc4)n3n2)CC1
O=C(O)CCCSc1ccc2c(c1)CCCC2
CSc1cc2cc(C(=O)c3c(Cl)[nH]c4ccc(-c5ccc(F)cc5)cc34)ccc2[nH]1
CC(=O)N1CCC(CO)(Cc2ccc3ccccc3c2)C(CNC(=O)NC23CC4CC(CC(C4)C2)C3)C1
O=C1Cn2nc(-c3cccc(C(F)(F)F)c3)cc2C(=O)N1c1ccccc1Cl
CCCCCC1NC(=O)C2CCCN2C(=O)C(CCCC(N)CC)NC(=O)C(C(=O)NCCN)NC(=O)CNC1=O
CCC(=NNC(N)=S)c1nc2ccccc2n1N
Cc1cc(N2C(=O)c3c(c(-n4nccc4C4CC4)nn3-c3ccc(Cl)cc3)C2C(C)C)cn2c(C3CC3)nnc12
Brc1ccc(-c2cc3c(N4CCN(c5ccccc5)CC4)ncnc3s2)cc1
O=C(NCC(=O)N1CCC(CCc2ccccc2)CC1)NC12CC3CC(CC(C3)C1)C2
Cc1cccc(-c2nnnn2C(c2ccc(C(C)(C)C)cc2)N2CCC(N3C(=O)c4ccccc4C3=O)CC2)c1C
N#Cc1ccc(C(=O)CN2CCN(Cc3ccccc3F)CC2)cc1
Cc1ccc(C)c(C(=O)NCCS(=O)(=O)Nc2ccc3c(c2)NC(=O)CO3)c1
COc1ccccc1O
Cc1ncc2c(n1)CN(Cc1cscn1)CC2
CN1CCOC2CN(c3ccncc3)CC21
COC(=O)c1ccc(CSc2ncnc3c2ncn3C2C(O)OC(CS(=O)(=O)Nc3ccccc3)C2O)cc1
COc1ccc(S(=O)(=O)N2Cc3ccccc3NCC2C2CCN(C(=O)C(C)C)CC2)cc1
CC1CC2CCC(C1)N2CNCC(=O)N1CC(C(F)(F)F)c2ccc(C#N)cc21
CCC(=O)Oc1c(C)[nH]c(C)c1C(=O)COC(=O)CC(=O)Nc1ccc(OC)cc1
N=C(N)NCCCC(=O)N1Cc2ccccc2CC1C(=O)N1CCCC1NC(=O)C(CCCCN)C(=O)O
CC(=O)N1CCC2(C)c3ccccc3CC1C2(C)C1CCCN1
Cc1cc(-c2ccc([N+](=O)[O-])cc2)n(N(C)C)c(=O)c1-c1ccccn1
Cc1ccccc1NC(=O)c1nc(S(C)(=O)=O)ncc1Cl
O=C(Nc1cccc(S(=O)(=O)N2CCCCC2)c1)c1ccc2c(c1)OCCO2
O=S(=O)(Nc1cccc(-c2ccc(N3CCCC3)nn2)c1)c1cccc(Cl)c1
CCC(=O)OCc1n[nH]c(=O)c2ccccc12
Oc1cc(Cl)c(Cl)c2ncccc12
CCCNS(=O)(=O)CCOC1c2cc(Cc3ccc(Br)cc3)ccc2CCN1C1(c2ccc(Cl)cc2)CCC1
CC(=O)NCC(O)C(=O)NC(Cc1ccccc1)C(Cc1ccccc1)C(OC(N)=O)C(C)(C)C
COc1ccc(C(=O)OCCCCCCCCOC(=O)c2ccc(OC)cc2)cc1
CC(C)(C)c1ncc(COc2ccc(-c3cnc4ncc(C(=O)O)n4c3)cc2)s1
CCC(=O)ON1CCCC(c2oc(-c3ccccc3)nc2C#N)C1
O=C(C=Cc1ccccc1)N1CCN(C(=O)c2cccnc2)CC1
Cc1ccc2c(C)c(OCCC3CCN(Cc4cccc(-c5ccccc5)c4)CC3)ccc2n1
COC(=O)c1ccc(C(=O)NCSc2ccc(-c3ccccn3)nn2)cc1
Cc1cc(C)c(C)c(C(=O)NC[n+]2cccc3ccccc32)c1
CC1(c2ccc(NC(=O)CCn3cnc4ccccc43)cc2)SCCN1S(C)(=O)=O
OCC1OC(C(c2ccccc2)c2ccccc2)OCC1c1ccccc1
CCCOc1ccc(-c2nc(C3CCCCN3C(=O)COc3cccc(C)c3)no2)cc1
CC(=O)Nc1cc(COc2ccc(C)cc2)on1
O=C(C1CCS(=O)(=O)CC1)N1CCC2(CC1)OCCO2
CN1CCN(Cc2c(Oc3cccc(O)c3)oc3cc(O)c(-c4ccc(Cl)cc4)cc23)CC1
COc1ncc(NS(=O)(=O)CN2CCc3ccc(Cc4ccccc4)cc3C2c2cccc(Cl)c2)cn1
CN(C)CCCNc1nc(-c2ccccc2O)nc2ccccc12
CCSC1CC(=O)CC(c2ccccc2)C12C(=O)N(C)C(=O)N(c1ccccc1)C2=O
CC(F)c1c[nH]c2ccc(CCNCc3nc(-c4ccccc4Br)co3)cc12
CC1=C(NC(=O)CCN(C)C)C(=O)C(=O)c2c1c(C)c1c3ccccc3ccn21
CC(C)OC(=O)n1c(-c2ccc(Oc3cccc(CC(=O)O)c3)cc2)cc2ccccc21
CCC(=O)Oc1ccc2[nH]c(-c3nn[nH]n3)cc2c1
NC(=S)N1N=C(c2ccco2)CC1c1ccc(F)cc1
NS(=O)(=O)On1c2ccccc2c(=O)c2ccc(Cc3ccc(F)c(F)c3)cc21
O=C(C=Cc1ccc2ccccc2c1)c1ccc(O)cc1
Cc1ccc(OCCOC(=O)CC(=O)NNC(=O)C2C(=O)N(c3ccc(C)cc3)C2c2ccc(Cl)cc2)cc1
CNC(=O)c1ncc2cc(-c3cccc(Cl)c3C#N)ccc2c1Cl
CCCNC(=O)c1cc(C#N)cnc1NC(=O)c1ccc(Br)o1
Cc1ccc(C(=NOCC(=O)O)C2CCN(S(C)(=O)=O)CC2)cc1
COc1ccc(-c2cn(C3(C)C=C(C)c4cc(C#N)ccc4O3)nn2)cc1
COc1cc(O)c(OC)c(C=NNC(=O)C2C(=O)Nc3ccccc32)c1
CCOCCCC(=O)N1Cc2ccccc2CC1NC(=O)c1nc(CO)[nH]c1C
CC=C1C(=O)OC(C)C2(CO)C1=C(C)C(=O)C1=C2C(C)CC2(NC)C(C(=O)OC)CCC12
NS(=O)(=O)c1ccc(CNc2ccccc2-c2ccccc2)cc1
CNc1nc2c(N)ncnc2n1C1C(COP(=O)(O)OP(=O)(O)OP(=O)(O)O)OC(O)C1F
COc1cccc2c1c(NS(=O)(=O)Cc1ccc(OCCN3CCCCC3)cc1)nn2-c1ccc(-c2ccccc2)cc1
O=C(NN1CCC(C2CCCC2)CC1)c1ccc(S(=O)(=O)N2CCOCC2)cc1F
CC(O)c1ccc(C(C)C2C(=O)C=CC2CC=CC(O)CC=CCCC(=O)O)cc1
CC(=CC1C(=O)C(C)(C)C(O)CCC(=O)OC(C)CC2OC2CCCC(C)C1O)c1nc(C)cs1
CC(C)CN(C)S(=O)(=O)N(C)C(=O)C(C(C)C(=O)NO)C1CCCN1C(=O)NC(=O)C1CCOCC1=O
COc1ccc(Br)c(C(=O)Nc2nnc(C(=O)N3CCCC3c3ccccc3C)s2)c1
COC1CCC(C)C(=O)CC(C)CCOC(=O)CC(C)C1
COC(=O)c1ccc2c(NCCCCNC(=O)OC(C)(C)C)cc3ccccc3c(=O)c2c1
Cc1ccc2c(c1)-c1cc3c(cc1C2)NC(C)(C)C=C3F
Nc1ccc2ccn(S(=O)(=O)c3cccc(F)c3)c2c1
O=C(C1CCCCC1)N1CC2CNCC2(c2noc(-c3ccccc3)n2)C1
C=CC1C(C)C(C)(C)CC(C)C2(O)C(CCCC(=O)N3CCC(SOC=O)CC3)CCC13CCC(=O)C32
COc1cccc(CN(Cc2c[nH]c3ccccc23)C(=O)CCc2ccccc2)c1
CC(=CCC1C(CC2OC2C(C)C(C)O)COC(O)C1O)c1cnc(-c2ccc(C#N)cc2)o1
CCCc1c2nc(C(=O)O)cc(C(=O)O)c2cc2c(=O)cc(C(=O)O)oc12
c1ccc(-c2ccccn2)nc1
CCCCCC=CCC=CCCCCCCCN1CCN(C(=O)C(=O)c2ccc3c(c2)OCO3)CC1
CCCOc1ccc(S(=O)(=O)N2CCCc3ccccc32)c2c1CCCC2
COc1cc(O)ccc1-c1cc(=O)n2c(n1)sc1ccccc12
Cc1c(Sc2ccccc2)sc2[nH]cnc(=O)c12
Nc1n[nH]c(SCCOc2ccc3c(c2)CCC3)n1
C=CC12CCC(C)C(C)(C)C1CCC1C2CCC2C3C(C)CCC3(C)CCC21C1COC(C)(C)O1
COc1ccccc1C1=NN(c2ccccc2C(=O)O)C(=O)CC1
CC(=O)NC(CCC(N)=O)C(N)CNC(=O)C(CC(C)NC(=O)NC=O)C(C)C
CC(NC(=O)C(Cc1ccccc1)C(=O)NC(Cc1ccccc1)NC=O)C(=O)CC(=O)Oc1ccccc1
CCC1=C2c3ccc4[nH]nnc4c3CC2(C)CCC1=O
Cc1ccc(OCCNC(=O)C2CCCCC2)c(C)c1
CCC(NC(C)=O)C(C)C(=O)N(C)C
O=S(=O)(Nc1ccc2c(c1)CCC2)c1cccs1
COc1ccc(CCNC(=O)NCCN(C)C)c(Cl)c1
O=C(COC(=O)c1ncc(Cl)cc1Cl)Nc1ccccc1
Cc1cn(C(C)(C)C)c2nc(N3CC(N)C(C(=O)O)C3)c(F)cc2c1=O
Oc1cc2cc(-c3ccc(Oc4ccc(C(F)(F)F)cn4)cc3)ccc2o1
CC=C(Br)CCC(=CC)CCC(=CC)CCC(=CC)CCC(C)CC(=O)OC
CCC1SC(=Nc2ccc(C)cc2)N(CNC(=O)Cc2ccco2)C1=O
CC(O)C1CCCc2ccc3c(c21)OCO3
O=C(CCc1ccccc1)NCSc1ccc(C(=O)O)cn1
C=CCN(C)Cc1cnc2nc(N)nc(N)c2n1
CC1CCN(C)C(=O)c2ccccc2OC(N[SH](=O)=O)CCCCO1
CC(=O)N(C(=C(Cl)Cl)c1cccc(CC2CCCNC2)c1F)c1ccc(F)c(F)c1
c1ccc(-c2c(C3=NCCN3)sc3cccnc23)cc1
CSCN1C(=O)C2C(C)NC(C(=O)NCc3ccccc3)(c3ccc(OS(C)(=O)=O)cc3)C2C1=O
CCCCOc1cccc(-c2cncc(OCC(N)CC(=O)O)c2)c1
O=C(CCN1CCN(S(=O)(=O)c2cccc(Cl)c2)CC1)NC1OC1C(=O)N1CCCC1
CCN(CC)CC(C)Nc1ccccn1
O=c1cc[nH]c(NN=C2CCCCC2)n1
O=C(Cc1ccc(Cl)cc1)Nc1nccs1
Cc1c(C2CCN(N(C)C)C2)c(F)cn2c(=O)c(C3CC3)cc(C(=O)O)c12
COc1ccc(Nc2nnc(SC)s2)c(OCCOc2cccc(C(F)(F)F)c2)c1
Cc1c(-c2ccccc2Cl)[nH]c(=S)n1Nc1ccc(Cl)cc1
CN(C)Cc1c[nH]c(-c2ccccc2)n1
Brc1ccc(COc2ccc(CNCC34CC5CC(CC(C5)C3)C4)cc2Br)cc1
CNS(=O)(=O)c1ccc(-c2cn3c(n2)CCCC3)c(OC)c1
NCc1nc(=O)c2ccccc2[nH]1
Cc1cc(C)cc(Sc2c(CSCc3ccco3)[nH]c(=O)c(I)c2C)c1
CNS(=O)(=O)CCn1cc(C=C(C#N)C(=O)N(C)Cc2cccs2)nn1
O=S(=O)(c1ccccc1)N1CCc2cccc(-c3cncnc3)c2C1
O=C(CCc1ccc(Br)cc1)OCC(=O)c1ccc([N+](=O)[O-])s1
Clc1ccc2c(NCCCCNCc3ccccc3)ccnc2c1
Cc1cc2nc(-c3n[nH]c4cc(=O)ccc-4n3)[nH]c2cc1C
CCCCN(Cc1cccc(CCCCCCNC(=O)C(=O)NNc2ccccc2)c1)C(C)=O
CC(C)CC(C(=O)NC=Cc1ccc(OP(=O)(O)O)cc1)C1CCCN1C(=O)C(=O)NCCC(N)=O
CSc1ccc(C(O)(c2ccccc2)C2CCN(CCCNC(=O)Nc3ccccc3)CC2)cc1
COc1ccc(C=C(C#N)n2c(CCC(N)=O)nc3ccccc32)c(OC)c1
CCC(=O)Oc1cc2cc(-c3ccc(OC)cc3)ccc2o1
Cc1ccc2c(c1)C(=O)NCCC(CNC(N)=O)OCCCCC(C)O2
CCNC1=C(N2CC2)C(=O)c2nc3n(c2C1=O)CCC3C(=O)OC
COc1ccccc1C(=O)N1CCN(Cn2c(SCC(=O)NCCc3ccc4c(c3)OCO4)nc3ccccc3c2=O)CC1
CC(NC(=O)CCc1cccs1)n1ccc2cc(S(C)(=O)=O)ccc21
COCC(NCC(O)Cn1c(=O)c(NC(C)=O)nc2ccc(-c3ccc(F)cc3)cc21)c1ccccc1
CC=C1Oc2ccccc2N(c2ccc(OCNC(=O)c3ccccc3C(C)C)cc2)C1=O
Cc1ccc(OCCOCCNCC(O)COc2ccccc2)c(C(C)C)c1
CCCCCC(=O)OC1OC(CO)C(O)C1n1cnc2c(N)ncnc21
O=C(Nc1ccc(Oc2cnccn2)cc1)n1cc2c(c1Cc1ccccc1)-c1ccccc1CC2
COc1cc(C=CC(=O)N2C(=O)CCC2CCC2=CCCCC2)ccc1O
CCCN(C)CCCn1c(=O)c2cc(CNC(=O)c3ccc(O)cc3)ccc2n(Cl)c1=O
Cc1[nH]c(=O)c(C)c2c1CC(C)(Cc1ccccc1Cl)N2
O=C(O)c1cc(O)c2c(=O)ccoc2c1
CC(NCc1noc(Cc2ccccc2)n1)c1ccccc1
CN(C)CCCN1CCCc2cc(NC(=O)N(C)C)ccc21
COc1ccc(C2(O)c3ccccc3C3=NCCN32)c(OC)c1
Cc1oc(-c2ccccc2)nc1CCCC1CC(=O)OC(O)C1
Cn1c(C(O)C(F)(F)F)nc2ccc(-c3cnc(NCl)c(S(=O)(=O)c4cscn4)c3)cc21
Cc1nc2cccc(-c3cccc(-c4cccc(NC(=O)CN5CCN(C)CC5)c4)c3)c2[nH]1
COc1ccc(C(=O)Nc2cnn3c(-c4cnn(N5CCC(C)CC5)c4)ccnc23)cc1
O=C(Cc1ccco1)NCc1nnc(Sc2ccncc2)o1
CCn1c(N)c(C(=O)N(CC(C)C)Nc2ncccc2-c2cccc(F)c2)c(=O)[nH]c1=O
CCc1cc(=O)c2cc(N3CCN(Cc4ccccc4)CC3)ccc2o1
CC(=O)NC(Cc1c[nH]c2ccccc12)C(NC(=O)C(C(N)=O)C(=O)O)C(=O)NCc1c[nH]c2ccccc12
Cc1cccc(Nc2nnc(Cc3cccc(NC(=O)OC(C)(C)C)c3)s2)c1
CCOC(=O)c1c(C(=O)NCSc2c(C)c(CC(C)C)nn2C)sc2c1CCCC2
CC(=O)Nc1nc(-c2ccc(OC(C)=O)cc2)c(N)s1
COC(=O)c1sc(C)cc1Nc1cnccn1
Cc1cnn(N2CC(CCOc3ccc(C#N)cc3)C2)c1
Cc1ccc(-n2cc3cc(C4CC(O)OC4CO)oc3nc2=O)cc1
CCC(=O)Oc1c(OC)c(Cl)c2[nH]c(Cl)cc2c1OC
COc1cccc(NS(=O)(=O)c2ccc3c(c2)NC(=O)CO3)c1
COc1ccc2cc(C(=O)O)ccc2c1
Cc1ccc(-c2nn(-c3ccc(C4(CS(=O)(=O)N(C)C)CC4)cc3)c3c2CCN(C(F)(F)F)C3=O)cc1
COC(CC1CN(n2cnc3c(NC(C)C)ncnc32)CC(Cc2cccnc2)O1)OC
Nc1cnc(CC(=O)NC(Cc2ccc(C3CCN3S(N)(=O)=O)cc2)C(=O)O)n(-c2ccc(F)cc2)c1=O
CCCC1CCCN1C(=O)C(C(N)=O)C(C)C(O)C(=O)NC(CC(C)C)NC(=O)Cc1ccccc1
CC1(C(F)(F)F)NC(=O)N(S(=O)(=O)Nc2ccc(C(F)(F)F)cc2)C1=O
CCC(=O)OCSc1cnn(C(F)(F)F)c(=O)c1-c1ccccc1
COc1ccc(OC)c(-n2c(N)c(-c3cccc(NC(C)=O)c3)c3c(SC)ncnc32)c1
CS(=O)(=O)N1CC(C2CCC(O)(c3ccc(F)cc3)CC2)C1
c1ccc(C2N3CCCN23)cc1
COc1ccccc1-c1nc2cc(C(C#N)=Cc3cc(F)ccc3O)ccc2[nH]1
Cc1cc(NC(=O)c2ccccc2F)nc2onc(C(C)C)c12
O=C(c1ccco1)N1CCN(c2cc(-c3ccccc3)nc3cc(-c4ccccc4)nn23)CC1
CNC(=O)c1c(OC)c(SC)cc2c1-c1ccc(OC)c(=O)cc1C(Br)CC2
O=C(CCCN1CCC2(CCCC2)CC1)N1CCN(C2(c3ccccc3Cl)CCCN2CC(c2ccccc2)c2ccccc2)CC1
CCCCn1cnc2c(-c3ccccc3)nc(N)nc21
O=C1NC(=O)C(=Cc2ccc(OCCC3CCCC3C(=O)O)cc2)S1
O=C(O)COc1ccc2c3c1OC1c4[nH]c5ccc(CC6CC6)cc5c4CC4(O)C(C2)N(CC2CC2)CCC314
CCC(=O)OC(C)N(C)CC(O)c1ccccc1
CCCCCCCC(CCC1CCC(C(O)CC)O1)CC(O)CC(O)C(C)CCCCCC
Cc1ccc(S(=O)(=O)NCC2=NC(c3ccccc3)C(=O)N(NC(=O)Cc3c[nH]c4ccccc34)c3ccccc32)cc1
CC(C)=CC(=O)C=C(C)C1CC=Cc2cnnc(c2)-c2nc(cs2)C(C)NC(=O)C(C)C1
COc1cc(OC(=O)CC(=O)N2CCN(Cc3ccc4c(c3)OCO4)CC2)ccc1[N+](=O)[O-]
Cc1ccc(S(=O)(=O)N2CCCCC2)c(NC(=O)CCC2(C)NC(=O)N(C)C2=O)c1
CCC(=O)OCN=C1NS(=O)(=O)c2ccccc2N1C1CCCCC1
Cc1ccc(C(=O)Cc2nc3ccccc3[nH]c2=O)o1
CC1CC2=C(C(=O)O1)C(=O)C(O)(C(C)CO)C(=O)C2(C)CC=O
O=C(NN=Cc1ccc2c(c1)OCO2)c1cnccn1
Cc1cc(-n2ccnc2)cc2[nH]c(Cc3cccc(F)c3F)nc12
COc1ccc(OC)c(Nc2nnc(-c3cccc(C#N)c3)c3ccccc23)c1
CC(C)N1CCCCC1=Nc1ccc(N=Nc2ccccc2)cc1
CC(=O)c1ccc(-c2cc(C)c(C(=O)COC(=O)c3c(C)cc(Cl)n3C)n2C)cc1F
CCCCCCCCCCCCc1nc(SN)nc2c1cnn2CC(=O)N(C)C
Cc1nc(Cc2csc3[nH]c(C(=O)NCc4ccccn4)nc(=O)c23)cs1
O=C(C=Cc1ccc(O)cc1)c1ccccc1
C=COC(=O)C(C)Nc1ccc(S(=O)(=O)N2CCOCC2)cc1
CCCCOC(=O)C1COC2C(OC(=O)C(C(=O)NCN)C(C)C)COC12
Clc1ccc(OCCn2ncc3ccccc32)cc1Cl
O=C(C1CCN(C(=O)N2CCCSCC2)CC1)N1CCOCC1
O=C(O)CCC(=O)N1N=C(c2ccc(OCc3ccccc3)cc2)CC1c1cccc(Cl)c1Cl
CCCCn1c2cncnc2c(=O)n1Cc1cc(Cl)ccc1Br
NS(=O)(=O)c1ccc(-c2cc(-c3ccc4ccccc4n3)nn2C(F)(F)F)cc1
CC1CN(C)CC(CC(=O)c2cccc3ccccc23)N1
Cc1c(-c2nnc(NC(=O)c3ccco3)s2)noc1-c1ccccc1
Oc1ccc(-c2c(C3CCCN(Cc4ccccc4)C3)nn3ccc(-c4ccccc4)cc23)cc1
COc1cc2ccc(NC(=O)CC3CCC(NC(=O)Cc4ccc(C(F)(F)F)cc4)CC3)cc2oc1=O
CCC(CC(CC(C)C)NC(=O)C(Cc1ccccc1)NC(=O)C1CCCCN1)C(=O)O
CCOC(=O)c1sc2ccccc2c1-n1nnn(CC)c1=O
NC(=O)c1cccc2c1C(=O)c1cc(N)ccc1C2
CCCCCC(C)(C)C12CCC3C(CCC4N(C)C(=O)CCC34C)C1CC=C2C
Cc1ccc(C=C2SC(N3CCCCC3)=NC2=O)o1
CCC(NC(=O)c1ccccc1)c1c(O)[nH]c(SCc2ccccc2Cl)nc1=O
CC(C)(C)Oc1cccc(NC(=S)NCCc2c[nH]c3ccccc23)c1
CCCCCCCCCCCCCCCc1cc2c(cc1C)CC(O)C2=O
O=C(OCNC(=O)c1ccc(Cl)cc1)C1=COCCO1
O=C1c2cc(O)ccc2SC2c3ccccc3SCC12
COc1ccc(Nc2nc(=O)c3[nH]c(-c4ccc(Br)cc4)nc3[nH]2)cc1
CC1CC2CCC(C1)N2NC(=O)C1CCN(c2ccn3ncc(F)c3n2)CC1
CC(C)OC(=O)NC1c2ccccc2-c2ccc(Cl)c(Cl)c21
CC(=O)OC(=CC#N)c1cc(=O)n2cccc(C3CCN(C)CC3)c2n1
CC1(CC#Cc2cncc(C#N)c2)NC(=O)NC1=O
Cc1ccc(C(C(=O)N2CCCCCC2)C2C(=O)N(C)C(=O)N(C)C2=O)cc1F
COc1ccc(CCC(=O)C(O)=CC(=O)O)cc1OC
Nc1ncc(-c2ccc(F)cc2-c2ccccc2NS(=O)(=O)c2ccncn2)cn1
N#Cc1csc(C(=O)NCCc2ccccc2)c1-c1n[nH]c2ccccc12
Cc1nn(C)c2c1CCn1c(C)nnc1-2
COc1cnc2c(c1)oc(=O)c1cc(O)c(-c3ccccc3)cc12
Cc1ccc(OCC(=O)Nc2ccc(N3CCOCC3=O)cc2)c(C(C)C)c1
COC(=O)CC=Cc1ccccc1S(=O)(=O)N1CCC(OCc2ccccc2)CC1
O=S(=O)(Nc1cccc(Nc2ncnc3scc(-c4cccc(C(F)(F)F)c4)c23)c1)c1ccccc1
Cc1cccc(NC(=O)Cc2nnc(Sc3cccc4ccccc34)n2COc2ccccc2)c1C
CC1CN(NC(=O)C2CC2)CC1c1ccc(C=CNC(=O)c2ccccc2N)cc1
CCCOC(=O)N1CCN(c2c(N3CCN(c4ccccc4)CC3)c(=O)c2=O)CC1
CC1CCC2C3CCC4CC(=NOc5ccccc5)CCC4(C(C)C)C3CCC12C
CC(C)Cc1n[nH]c2nc3c(c(=O)n12)CCCC3
CCC(C)NC(=O)Nc1cccnc1N1CCCC1
COC1OC(O)C(C(OC2=CC(O)C(NC(=O)Cc3ccccc3)C(O)O2)C(N)=O)C1n1ccc(=O)[nH]c1=O
COc1ccc2cc(C(C)(O)C=Cc3cc4c(cc3O)OCO4)ccc2c1
Cl[n+]1ccc2c(c1)CCNC2
CNC(=O)c1cc(Nc2ncnc3sccc23)ccc1OCCc1ccccc1
CC1C(OC2CCC(c3ccc4c(c3)N(C#N)CC4)C(C(=O)NCN)C2)=CC2OCCC21
NCCCOc1ccc(-c2cnc(N)cn2)c(F)c1C1CCC1
N#CCCN(CC(=O)Oc1cc(Br)ccc1S(=O)(=O)N1CCOCC1)C(=O)c1ccccc1
CC(C)C(=O)OCCC(=O)N1CCN(CCCCc2cccc3ccccc23)CC1
CCC(=O)OC1NC(=O)NC(c2ccccc2)=C(c2ccc(F)cc2F)N1
N#[N+][N-]C(CCNC(=O)c1cc2ccccc2s1)Nc1ccc(C(F)(F)F)cc1
CCCCNn1c(-c2ccc(C)cc2)c(NC(=O)CC2CCCO2)c(=O)c2ccccc21
COc1cc(N(CCC2CCCCC2C(=O)NC(CCC(=O)O)c2ccccc2)c2ccccn2)ccn1
CCOc1ccccc1-c1nc(Nc2ccc3ccccc3c2)sc1Cc1ccccc1
c1cncc(-c2noc(-c3ccc(N4CCOCC4)nn3)n2)c1
CNc1cc(Cc2cccs2)nc(Nc2cc3c(C)ccc([N+](=O)[O-])c3o2)n1
CC1CC(C)CN(Cc2ccc3c(c2)CN(C(=O)S(=O)(=O)Nc2cc(OC(F)(F)F)ccc2F)C3)C1
CCC(C)C(O)c1ccc(OCC(O)CNCCCC(=O)NCCC2SCCCS2)cc1
CCN(CC)CCN(CC)Cc1csc(-c2ccc(OCc3ccccc3)cc2)n1
NC(CCCCNC(=O)CI)C(=O)O
CC(C(C(=O)c1ccc(C(F)(F)F)cc1)c1ccccc1)N1CCN(C)CC1
CCC(=O)NC1NC(O)C(C(=O)O)C1c1cc(F)ccc1F
O=S(=O)(c1ccccc1)N1CCCC2(CCNC2)C1
O=C(O)CN1C(=O)NC2(CCS(=O)(=O)c3c(Cl)cccc32)C1=O
CCCCCCCOC(=O)c1cc(OC)c2c(=O)c(OC)c(-c3ccc(O)cc3O)oc2c1OC
O=C1CCCN1c1ccc(CCCCc2ccc3c(c2)CCN(O)C3)nn1
O=C(NC1CC1)C(=O)c1c[nH]c2ccccc12
COc1cccc(-c2cn(CN(c3ccc(SC)cc3)C3CCCc4cccnc43)nn2)c1
COC(=O)c1nn(CCN(C)C)c2[nH]c3c(C)cc4[nH]ccc4c3c(=O)c12
CC(=O)N(Cc1ccc2c(c1)OCCCO2)c1cc(Cl)ccc1Cl
CCc1nc(C(=O)ONC2CCCCC2)nc2ccccc12
CCOc1ccc(C(=O)Nc2nn3c(C)c(C)cnc3c2-c2ccccc2)cc1
N=CNC1CC1
CC(=S)Nc1ccc(-n2cc(C)c(C(C)=NNC(N)=S)c2)cc1
O=C1COc2ccc(CNCCc3ccncc3)nc2N1
COc1cc(NS(=O)(=O)CCc2ccc(F)cc2)cc(OC)c1OC
Cc1cccc(C=C2C=C(c3cccc(Cl)c3)OC2=O)c1
Cc1cccc(N2CC3=C(C(=O)c4ccccc43)C(c3ccc(N)cc3)CC2=O)c1
S=C(Nc1ccccc1)N1CCCc2ccccc2C1
Cc1ccc(C)c(CN2CCSc3ccc(NC(=O)CCC(=O)N4CCOCC4)cc32)c1
Oc1ccc(CCCc2ccccc2O)cc1
COc1ccc(Sc2n[nH]c(NC(=O)NCC(=O)N3CCCC3c3ccco3)n2)c(OC)c1
O=C(CCN1CCOCC1)Nc1cccc2c1C(=O)c1ccc(F)cc1S2(=O)=O
Cc1ccc2nc(N(Cc3cccnc3)C(=O)C3CCN(S(C)(=O)=O)CC3)sc2c1
CCC(CNC(=N)N)C(=O)c1nccs1
COCCC1CCN(Nc2ncnc3cc(OC)c(-c4cc(NCC(=O)Nc5cc(Cl)ccc5Cl)n[nH]4)cc23)CC1
Cc1nc(NC(=O)Nc2cccc(CCNc3ncnc4c3cnn4C(C)C)c2)sc1-c1cccc(F)c1
O=[N+]([O-])c1ccc(-c2nc(SCC(O)CO)[nH]c2-c2ccc(Cl)cc2)cc1
Cc1ccc(CNC(=O)c2c(C)nn(Cl)c2C)cc1
CC(=O)Nc1ccc(S(=O)(=O)NCOC(=O)CC(=O)Nc2ccc(Br)cc2)cc1
Cc1ccoc1NC(=O)c1cccc(S(=O)(=O)N2CCOCC2)c1
Cc1cc(-c2ccc(NC(=O)N3CCC(C(C)(C)C)CC3)cc2Cl)c2nc(Nc3ccc(CN4CCCC4)cc3)nnc2c1
CCc1cc(C)sc1C1(C)SC(C)=NN1C(C)=O
CCCCC(=O)OC(C)OP(=O)(Nc1ccccc1)OCC1CC(O)OC1c1cn(F)c(=O)[nH]c1=O
Cc1cccc(C)c1-c1c(NC(=O)N2CCN(c3ccccc3)CC2)c2cc(OCCO)c(Cl)cc2[nH]c1=O
COC(=O)CC(=O)c1ccc(OCn2cc(-c3ccc(OC(C)C)cc3OC)nn2)cc1
c1ccc(CC2CCN(NC3CCCCC3)CC2)cc1
CCOc1ccc(-n2cc(C#Cc3cccc(O)c3)c(-c3ccc(O)c(C(=O)O)c3)c2)cc1
CC(C)(C)OC(=O)N1CC2CC(C1)C1=CC(=O)C=CC1=N2
O=C1C(=O)N(S(=O)(=O)N2CCCC2COc2cccnc2)c2ccc(Cc3ccccc3F)cc21
CC(C)c1ccc(OCC(C)N2CCN(Cc3cccc(F)c3F)CC2)cc1
O=C(NS(=O)(=O)N1CCC1)c1cc(C2CC2)c(F)cc1OCC1CC2CC2C1
O=C(O)Cc1nn(-c2ccccc2)cc1-c1ccc(C(F)(F)F)cc1
Cn1[nH]c(=O)c2c1N=C(C1CCCC1)SC2c1cccc(F)c1
CC(=O)OCCC(C)OCc1ccc(OC(=O)OC(=O)NCc2ccccc2)cc1N=Cc1ccc(Cl)cc1
OC1CNC(OCc2ccc(OCCc3ccc4ccccc4c3)cc2)C(O)C1O
Brc1ccccc1CCCN1CCCC1
COc1cc(O)cc(-c2sc3ccccc3c2CNC(=O)Nc2ccc(Cl)cc2)c1C=O
CC(C)c1ccc2c(c1)CC1(CCc3ccccc3C1)N2
Oc1cccc(CN(Cc2ccccc2)CC(O)c2ccc(O)c(CN3CCCCC3)c2)c1
O=c1[nH]c(Nc2cccc(C(F)(F)F)c2)cc2ccccc12
CCCn1c(C)nc2c(Cc3ccc(-c4sc5ccccc5c4C(=O)NS(=O)(=O)c4ccccc4)cc3)cc(C)nc21
O=C(Nc1ccccc1)c1ccc(F)c(C(=O)Nc2ccccc2)c1
O=C(O)Cc1ccccc1OCc1cc(Cl)c(-c2nn[nH]n2)n1N=c1cc[nH]c2nc(-c3ccccc3)ccc12
O=C1c2ccccc2C(=O)c2c1ccc1nc(NCCCN3CCOCC3)oc21
Fc1ccc(ON2CCC(F)(Cc3ccc4nonc4c3)CC2)cc1
CCc1nnc(NC(=O)c2cc(S(=O)(=O)N3CCOCC3)ccc2N2CCCC2)s1
COc1ccccc1N(C(=O)CC(=O)Nc1ccco1)C(C(=O)NC1CCCC1)c1ccncc1
CCCCC(OC(C)=O)C12c3[nH]c4ccccc4c3CCN1C(=O)C(C)CC2OC(=O)CC
COc1ccc(-c2ccc3c(c2)C(=CBr)C(=O)N3)cc1O
CCCCC1CCC(C(=O)NC(CC#N)OC(=O)COc2ccccc2)CC1
CC(=O)OC(=O)N1CCC(Cn2c(Sc3ccccc3)n[nH]c2=O)CC1
CCC(C)C(OC(=O)NC(C)(C)C)C1CCCN(C(=O)N(Cc2ccccc2F)c2nc3ccccc3[nH]2)C1
COc1ccc(CNS(=O)(=O)c2ccc(N3C(=O)CCC3=O)cc2)cc1
O=C(Nc1ccc(Br)cc1O)c1ccccc1
CCC(C)C(NC(=O)C1C(O)OC(n2cnc3c(N)ncnc32)C1O)C(=O)NC
NCCc1ccc2c(c1)cc(O)c1cc(Br)ccc12
CCC(=O)NC(=COCC(=O)OC)C(=O)c1ccccc1
O=C(COP(=O)(O)O)N1C(c2ccccc2)Cc2ccccc2C1CNCC=Cc1ccccc1
O=[N+]([O-])c1cccc2oc3ccccc3c(=S)c(=NO)c12
O=C(NCCN1CCOCC1)Nc1ccc2ncc(-c3ccccn3)nc2c1
CCCCCCCCCCOP(=O)(CCCC)OCCC
O=C(O)Cc1c(F)sc2cc(C(=O)c3cnn(-c4ccc(F)c(F)c4)c3)ccc12
Oc1ccc2c3c1OC1C(CC4CC4)CCC4(OCc5ccccc5)C(C2)N(O)CCC314
COc1cccc(OC)c1CN1CCN(c2ccc(C(=O)O)cc2)CC1
COc1cncc(-c2ccc(F)cc2-c2c(OC(C)CO)c(=O)[nH]c3cc(C#N)ccc23)c1
Cn1cc(-c2ccnc3[nH]c(-c4ccc(OCCN5CCCC5)cc4)nc23)cn1
COc1cc(Cc2cccnc2)c2c(c1)CN(c1cc(Cl)ccc1OC)CCO2
CC(C)(C)OC(=O)NC12CC1C=CCCCCC(C(=O)NS(=O)(=O)C1CC1)C(=O)N1CC(OC(=O)N3Cc4ccccc4C3)CC1C(=O)N2
CC1C(=O)N(C(C)C(=O)O)c2ccccc21
CCCCC(=O)C1(NCc2cccnc2)CC(=O)C(O)=C(C)O1
COc1cccc(-c2cccc(-n3cc(N)c4c(-c5cccc(CO)c5)ncnc43)c2)c1
O=C1N(Cc2ccc(Cl)cc2)c2ccccc2S(=O)(=O)N1CCCn1ccnc1
O=C(NCCN1CCN(c2ccc(F)cc2)CC1)C12CC3CC(CC(C3)C1)C2
COc1ccc(N2CCCCC2=O)c(NC2CCC(Nc3nc4ccccc4n4ccnc34)CC2)c1
CCCCC1CC(CC(=O)NCCC2=CCCCC2)=C(C(=O)N2CCOCC2)N(C)C1=O
COc1ccc(C2=NN(C(=O)c3ccccc3)C(c3cccc4ccccc34)C2)cc1
CCCCC(CCN1CCOCC1)(C(N)=O)c1ccc(Cl)cc1
COc1ccc(Cc2cnc(N)nc2N)c(OCCOCc2ccccc2)c1
COc1cc(C)ccc1NS(=O)(=O)c1ccc(NC(=O)CCC(=O)NC2CCCCC2)cc1
COc1cc2c(=O)c(-c3ccc(C(F)(F)F)cc3)cn(C(C)=O)c2cc1O
CCC1CCCCN1S(=O)(=O)c1ccc(OC(=O)CC(=O)N2CCOCC2)cc1
COc1ccc2nc3c(c(-c4ccccc4)c2c1)C(C)CCC3
CNC(=O)NC(CCCCC(N)C(=O)O)P(=O)(O)O
CNc1nc2cccnc2n2c(-n3cc(C)cn3)nnc12
CNC(=O)C(=O)Oc1ccc(C(=O)Nc2cc(C)ccc2NC(=O)c2ccc(Cl)cc2)cc1
C=C1C(=O)CC(C)C2(O)C(C)CC3C(C=C(OC(=O)CC(C)CC)C(=O)C4(C)C=CC(=O)C34O)C12
Cn1cc(CC=C(C#N)C#N)c2cc(CC(=O)O)ccc21
O=C(CCNS(=O)(=O)c1cccc2nsnc12)N1CCCCCC1
O=S(=O)(Cc1ccccc1)Nc1ccc(S(=O)(=O)NCc2cccnc2)cc1
O=C(Nc1ccccc1)c1nc(-c2ccccc2)c2ccccn12
CC(Cc1ccc(Cl)cc1)=NOc1c(Cl)ccc(Cl)c1NCC(O)CNC(C)(C)C
CCCC(C(=O)N(C)C)C(NC(=O)CC1CCCCC1)C(Nc1ncc[nH]1)C(=O)NCC(C)C
O=C(NC1CCCc2ccccc21)c1n[nH]c(=O)c2ccccc12
C=C(C)C12CCC3C(C)(C(=O)O)C(C)CCC3(C(=O)OC(CC)NC)C1CCC1C3C(C)CCC3(C)CCC12C
O=C(O)c1ccc2c(c1)nc(NC1CCCCC1)c1ccsc12
CC(C)Nc1ccnc(-c2c3cc(C(N)=O)c(C4CC4)cc3nn2N)c1
CC(=O)N(C(CCl)=Nc1ccc(=O)[nH]n1)n1nc(C)cc1-c1cc(Cl)ccc1Cl
Cn1cc(F)c(=O)c2cc(C(=O)O)c(N3CCN(c4ccccn4)CC3)cc21
C=Cn1nc2c(c1C(C)(C)C)C(C)N(c1cc(C(=O)Nc3ccc(C(F)(F)F)c(OC)c3)ccc1C)C2=O
NCc1cc(NC(=O)C(N)Cc2ccc(OCc3ccccc3)cc2)ccc1OCc1ccccc1
O=C1CN2Cc3cc(OCCCC(=O)N4CCN(c5cccc6[nH]c7ccccc7c56)CC4)ccc3N=C2N1
O=C1Nc2ccccc2C(NC(=S)NC2CCCCC2)=NC1CCc1ccccc1
CC(C)C1CC2(OC2c2ccccc2)C(=O)O1
CCC(=O)Nc1c(-c2ccc(C)cc2C)nnn1N
CC(C)(C)OC(=O)N1CCCC(CC(=O)Oc2cc([N+](=O)[O-])ccc2N2CCOCC2)C1
CCC(C)C(C(=O)NC(N)CS)C(=O)Oc1ccccc1
Cc1c[nH]c2c1C1(CCN(c3ccsc3)CC1)NC(=O)N2
CC(=O)Nc1c(C2C(O)OC(CO)C2O)nnn1N
COC(=O)C1CC(C)C(c2cn(C)c(=O)[nH]c2=O)O1
Cc1ccc(N2C(=O)CSC2Cc2cccc(Br)c2)cc1C
Cc1ccc(C)c(OCCC(=O)OCNC(=O)c2ccc(S(N)(=O)=O)cc2)c1
CN1CCc2ccc(Nc3nc(NOCCCN4Cc5ccccc5C4)c4cccc(-c5ccc(O)cc5)c4n3)cc2C1
CNS(=O)(=O)CC1CCCN1C(=O)c1ncsc1SC
N#CC(=O)N1CSCC1C(N)CC1CCCCC1
CC(=O)N1CCN(c2nc(CS(=O)(=O)c3ccc(C)cc3)ns2)CC1
CC(CO)c1cn(C2CCCN(S(=O)(=O)Nc3ccc4cc(Cl)ccc4c3)C2=O)cn1
COc1ccc(OC2CCCC2)cc1-c1nc(-c2ccccc2[N+](=O)[O-])no1
COc1cc2c(OC)ccnc2cc1Oc1cc(NC(=O)c2ccncc2)ccn1
O=c1cc(C2CCCN(COc3ccccc3F)C2)nc2n1CCS2
COc1cc2c(N3CCCN(C(=O)Nc4ccc(Oc5ccccn5)cc4)CC3)ncnc2cc1OCCN1CCCC1
CCCCCC=CCC=CCCCCCCCC(O)C(C)N1CCCNCC1
CCC(=O)OCc1ccc2c(=O)n([N+](=O)[O-])c(SCc3ccccc3)nc2c1
Cn1cnc2c(SCCCCOP(=O)(O)OCCCC(=O)O)nc(N)nc21
COc1cc(NC(=O)c2cc(-c3ccc(OC)c4ccccc34)cs2)c(OC)c(OC)c1OC
N#CC(=O)N1CCN(c2nc(CCCOc3ccccc3)cs2)CC1
Cc1c(C(=O)Nc2nncs2)cnn1C
COc1cc(C(=O)N2CCN(S(=O)(=O)c3ccc(C)cc3)CC2)ccc1OC1CCN(C)CC1
FC(Cc1c[nH]c2ccccc12)c1cc(C(F)(F)F)cc(C(F)(F)F)c1
Cc1cc(C)c(Oc2ncccc2N=C(Cc2ccco2)NO)c(C)c1
Cc1c(CC(=O)NCc2ccccc2Cl)nn([N+](=O)[O-])c1C
CCOC(=O)CC1C2Cc3ccccc3C(C2)n2c(=O)n(-c3cc(O)ccc3OC)c(=O)n21
O=C(Nc1cnccn1)Nc1nc(-c2cccc(C(F)(F)F)c2)cs1
COCC(C)N1c2cccc(O)c2OCC1c1ccc(OCC(=O)OC)cc1
CCCCCCCCCCCCC(=O)NC1(C(=O)NCCCCCCCCC)CCCCC1
Cc1ccc(C(=O)NNC(=O)C(=O)Nc2ccccc2Br)cc1
Cc1nn2c(-c3ccccc3)cc(NC3CCN(Cc4ccc(Br)cc4)CC3)nc2c1C
CCN(CCOC)CCC(=O)NCc1nc(-c2ccc3c(c2)oc2ccc(F)cc23)cs1
CNC(=O)c1ccc(-c2ccc3ncnc(NC)c3n2)cc1-c1cc(OC)c(NS(C)(=O)=O)c(C(C)(C)C)c1
CC(C)c1cn(C(=O)c2cncc(NC(=O)c3ncc(C#N)[nH]3)c2)c2ncncc12
CS(=O)(=O)c1ccc(-c2[nH]c(C#N)cc2N2CCCCC2)cc1
CC(=O)c1ccc(OCCN(CC(=O)Nc2ccccc2Cl)C(C)=O)cc1
CC(ON1C(=O)C2(O)CC(c3ccccc3)CC2OC1C)c1ccccc1
CCN(C)S(=O)(=O)c1ccccc1OC1(C)CCC=C2CC(C)CCC21
COc1ccc(C(=O)N(C)C)cc1NC(=O)Nc1ccc(ONC(=O)Nc2nc3ccc(C)cc3[nH]2)cc1
COc1cc(C2c3cc4c(cc3C(Sc3ccc(F)cc3)C3C(=O)OCC23)OCO4)cc(OC)c1OC
N=C(N)NC1CCc2cc(CCc3ccc4ccccc4c3)ccc21
Nc1c(O)cccc1Br
CCC(C)C(N)C(=O)OC
CC(=O)ONC(=O)N1CCC1c1ccc(OC(F)(F)F)cc1
COCCOc1ccc2ncnc(N3CC[SH](C(=Nc4ccccc4)OCc4ccccn4)CC3)c2c1
COC(=O)N1CCN(c2nc(N)c3cc(OC)c(Cc4ccccc4Cl)cc3n2)CC1
COc1ccc(-c2cc(C(=O)NC(Cc3ccc(COc4ccc([N+](=O)[O-])cc4)cc3)NC(C)=O)n[nH]2)cc1
CC(CO)C1Oc2ccc(N(C)CCNC(=O)CCCCC3CCCCC3)cc2C(=O)NCC1C
Cc1ccc(C(=O)C=NNc2nc(C)c(-c3cccs3)s2)o1
O=C(CC1CCCCC1)NCCCCCCNc1c2c(nc3ccccc13)CCCC2
O=c1c2ccc(F)cc2oc2c(OCc3ccccc3)cccc12
COc1ccc(NC(=O)C2=C(C)NC(C)=C(NC(=O)c3ccc(OC)cc3)C2c2ccc(OC)cc2Cl)cc1
CCC(=O)OCN=C(c1ccccc1)c1ccccc1
CCC1CCN(S(=O)(=O)NC(=O)c2ccccc2C(C)=O)CC1
Cc1cc(=O)c2c(Cl)c3c(C)coc3cc2o1
CC(=O)OC(c1ccccc1)C(CO)SCc1cccs1
Cc1ccc(C(=O)NCC(c2ccccc2)c2ccccc2)cc1
CCNC(=S)Nc1cc(NC(=O)c2ccc(Br)cc2)c(OCC)cc1OCC
Cc1cc(=NOC(=O)c2c(F)ccc(F)c2F)[nH]nc(C)c1=O
CC(C)C(NC(=O)Cc1ccccc1)NC(=O)C(=O)NCc1ccc(F)cc1
O=C(Nc1cc(C(F)(F)F)cc(C(F)(F)F)c1)N1CCSCC1
CC1CCCN1c1nc2ccc3ncccc3c2o1
CCC(=O)OC(=O)CSc1nccn1CC1CCCO1
CC(C)c1ccc(S(=O)(=O)c2ccc(N3CCN(C(=O)NC4CCCCC4)CC3)cc2)cc1
COc1cc(OC)c(C(=O)c2nc(N)oc2-c2c(O)ccc3ccccc23)c(OC)c1
N#Cc1cccc(C(N)=O)c1OCC1CCNCC1
Cc1ccc(C2(C#N)CCN(CCCC(=O)NO)CC2)c(C)c1
CN(CCCc1ccccc1)Cn1cc(-c2ccc(F)cc2)cn1
CCCc1c(C(=O)Cn2c(=O)n(Cc3ccc(F)cc3)c3ccccc32)cc(C)n1C
CCOc1cccc(S(=O)(=O)N2CCCCC2CNC(=O)C(=O)NCc2ccco2)c1
NC(=S)Nc1cccc(OCCCc2ccccc2)c1
CC1=CC(=NNCNc2cccc(NCC(=O)Nc3ccc4c(C)c5ccc(N)cc5nc4c3N)c2)n2cccc21
CCOC(=O)C1CCCN(C(C)=O)C1
CC(C)CC(C(=O)O)C(=O)Nc1ccc(NC(=O)C(N)C(C)C)cc1-c1ccc2c(c1)CCO2
O=C(c1ccco1)C12C3C4C1C1C2C3C41I
COc1ccc(C(=O)N2CC3CN(c4ncc(C(F)(F)F)c(-c5ccco5)n4)CC3C2)cc1
c1cncc(Oc2ccc(-c3nnc(-c4cccc(-c5cnco5)c4)o3)cc2)c1
CNC(CCCNC(=O)OCc1ccccc1)C(=O)NC(C)C
CCCCCCCCc1ccc(NCC2=NCCN2)cc1
COc1ccc2c(c1)OC(CNc1cccc(F)c1)CO2
Cc1nc(=O)c2oc3ccc(-c4ccccc4C#N)cc3c2[nH]1
CC(=O)NN1c2ccc(Cl)cc2N=C(N2CCN(c3ccc(C)cc3)CC2)c2ccccc21
OCC1OC(c2nc(NNCc3cccc4cc(CN5CCOCC5)ccc34)nc3c2ncn3-c2ccccc2)C(O)C1O
Cc1ccccc1OCCCNC(=O)c1cccs1
COc1ccc(N2CCN(c3nc(S(=O)(=O)N(C)C)nc(C)c3C)CC2)cc1
CCOC(=O)C1=CC(=O)C(C)C(NCc2ccc(C)cc2)C1
NN=c1nc(NCc2ccccc2)[nH]c2c1CCCC2
CCCCN(CCC)CCOc1ccc(N(Cc2ccccc2)S(C)(=O)=O)cc1
CCC(=O)Nc1nnc(CSc2ncnc3ccccc23)s1
Cc1nc(NN(C)c2ccccc2)nc2cc(-c3cccc(NC(N)=O)c3)sc12
COc1ccc(C2CN(C)CC(C)N2)c(NS(=O)(=O)c2cccc(-c3ccccc3C)c2)c1
CC(=O)c1ccc(OCCCN2CCc3c(cncc3-c3ccc(F)cc3)C2)cc1
CCOC(=O)c1sc(NC)nc1-c1ccc(Cl)cc1
CC(C)(CC(=O)NCCc1cc(Cl)ccc1Cl)S(C)(=O)=O
CCC(CN(CC)S(=O)(=O)c1ccc2c(c1)OCO2)Oc1ccc(CC(O)OC(=O)NC2COC3OCCC23)cc1
CNC(=O)c1cccc2c(C)c3cccc(Nc4ccccc4C(=O)NCCO)c3nc12
O=C(C=Cc1ccc(Cl)cc1Cl)NC1CCC(CC2CCN(c3c[nH]c4ccccc34)CC2)CC1
Cc1cccc(CCC(=O)NCn2c(=O)c3cc(-c4ccc(Cl)cc4)sc3n(CC(C)(C)C)c2=O)c1
CCS(=O)(=O)N1CCC(n2ccnc2CC2CCc3ccccc32)CC1
N#Cc1c(NCCCCCN2C(=O)C3=C(CCCC3)C2=O)sc2c1CCCC2
CC(=O)NC(C)(C)C1SCC(c2ccc(O)cc2S(=O)(=O)Nc2ccc(F)cc2C(F)(F)F)N1C(=O)c1ccccc1
O=C(O)c1cc(NS(=O)(=O)c2cccc(-c3cc(-c4ccc(F)cc4)ccc3O)c2)c[nH]1
O=c1[nH]c2ccccc2c(=O)o1
CSCC(C)C(=O)NNC(=O)c1ccc(CCC(CC(C)C)NC(=O)c2cccc3cn[nH]c23)cc1
CCN(CC)C(=O)c1ccc(NS(=O)(=O)C(Cc2ccc(O)cc2)C(=O)C(=O)O)cc1
CNC(=O)CS(=O)(=O)c1ccc(-c2ccc3onc(C(F)(F)F)c3c2)cn1
Cc1c(Sc2ccc(Cl)cc2)[nH]c2ccc(Br)cc12
O=C1c2ccccc2C(=O)N1CC(O)CN1C(=O)c2ccccc2C1=O
Nc1nc(N)c2nc(CSC(=S)N3CCN(c4cccc(Cl)c4)CC3)ccc2n1
CCc1c(N)nc(N)nc1-c1cc(NCc2cc(Oc3ccccc3)ccc2S(=O)(=O)F)ccc1[N+](=O)[O-]
O=C(C1CC1)N1CCOC2(CNCC(=O)N2Cc2ccc(Cl)cc2)C1
CC(=Cc1ccco1)N1C(=O)c2ccc(C(=O)Nc3c(C)cccc3C)cc2C1=O
CCCCc1nn(CN2CCCCC2C)c2c1CN(c1ncnn3c(C)nc(C)c13)CC2
COCC1OC(O)C(n2cnc3c(N)ncnc32)C1O[N+](=O)[O-]
CCOC(Cc1ccc(OCCN2CCNC2=O)c2ccccc12)C(=O)O
CCN1CCC(S(=O)(=O)n2c(-c3cccc4ccc(OC)cc34)cc3ccccc32)C(CO)C1
Cc1ccc(Cn2c(=O)sn(CCCCn3cccn3)c2=O)cc1
CCOCc1nc(-c2nc(NC(C)=O)sc2C)no1
CC(C)(C)c1sc(-c2cc(O)cc(O)c2)nc1-c1cc(O)cc(F)c1F
Clc1cccc(N2CCN(CCNc3ccc(Cl)cc3Br)CC2)c1
O=C(O)c1nc(Nc2ccncc2)sc1-c1cccc(C(F)(F)F)c1
CC(=O)C1NC(=O)NC(C)=C1n1cc(-c2ccccc2)c(-c2ccc(Br)cc2)n1
Cc1ccc(-c2csc(C(C#N)=Cc3ccc(OCNC(=O)c4ccccc4)cc3)n2)o1
O=C(O)CN1C(=O)C(=Cc2cc3ccccc3s2)c2ccccc21
CC(C)c1cc(NC(=O)Oc2cc(C(=O)O)cc(N(C)C)c2)c(N(C)C)c(NC(=O)c2ccccc2C(=N)N)c1
c1ccc(C2=NNC(c3ccsc3)C2)cc1
CC(O)CN(C)Cc1csc(-c2ccco2)n1
CCCC(NN1CCC(CC2CNC(C(=O)O)C2)CC1)c1ccccn1
CSCCC(NC(=O)CC(N)=O)C(=O)NC(N)Cc1ccc(O)cc1
OC(CNCCc1cccc(F)c1)COc1ccccc1
CCn1c(=O)c(NCCN(C)C)nc2cnc(Oc3ccc(OC)c(OC)c3)nc21
CCC(CC)CC1CCN(CCOc2ccccc2)CC1
Cc1cc(C)n2nc(SCC(=O)N(C)C3CCS(=O)(=O)C3)nc2n1
Cc1cc(CCOc2ccccc2C(C)C)nc(N(C)C)n1
N#CC1CCCCC1c1cn(-c2ccc(NC(=O)CC3CC3N)cn2)nc1NC(N)=O
COc1ccc(CCNC(=O)n2c(C)cc3sccc32)c(OC)c1
COc1ccc(OC)c(-c2nnc(-c3cc(OCc4ccc(F)cc4)ccc3OC)o2)c1
COCCNC(=O)Nc1ccc2c(Cl)c(OCCCl)oc(=O)c2c1
c1cnc(N2c3nc4ccccc4cc3CSc3cccnc32)nc1
O=C(C(Cc1ccc(O)cc1)NS(=O)(=O)N1CCCC1)N1CCN(C2CNC(Cc3c[nH]c4ccccc34)C2)CC1
COc1ccc(NC(=O)c2c(OC)cc(C(=O)O)cc2C(=O)NC2NCCCC2NC(=O)c2cccc(C)c2)cc1
CCC1(c2ccc(OCc3nc(-c4ccc(C)cc4)co3)cc2)CC(C(=O)OC)=NO1
CCCNC(=O)c1cccc(-c2nc3ncccc3o2)c1
CCCCCCCCCCCCCCCCNCC(O)c1ccc(O)c2sc(=O)[nH]c12
COOc1nc(-c2ccc(C(C)=O)cc2)c(OC)cc1-c1cc(OC)cc(OC)c1
NC(=S)N1N=C(c2ccccc2)CC1c1ccc(O)cc1
CCOc1ccc(COCCCCOc2ccc(F)cc2)cc1
COc1ccc(-n2c([N+](=O)[O-])nc3ccccc32)cc1
Cn1ccc(-c2c(-c3ccc(S(C)(=O)=O)cc3)cc(C#N)cc2C(F)(F)F)n1
O=C(CC(=O)c1ccccc1)Oc1cc(Br)c(-c2ccccc2)s1
CC1CCC2(O)C(=CCC3C2C(CN)CC2(C)C(O)C(O)CC32)C1
O=C(N=C1NC(=O)c2ccccc21)c1ccc(Cl)cc1Cl
Cc1scnc1Sc1nnc(-c2ccccc2)n1Cc1cccnc1
CC(=O)OCC(N)C(=O)NC(C)CNC(=O)C(=O)NCCC(=O)OC(C)NC=O
c1ccc(Cn2nnnc2CN2CCC(C3CCN(Cc4ccccn4)CC3)CC2)cc1
COc1ccccc1C(=O)NCc1cccnc1SOC(C)=O
CCCCCCCCCCCCCCCCOCC(N)COP(=O)([O-])OCC[N+](C)(C)C
CC(Cc1ccc2n1-c1ccccc1CC2)NC(=O)COC(=O)NC(Cc1ccccc1)C(=O)N(C)CO
Nc1nc(-c2ccco2)c2nnn(Cc3c(Cl)cccc3Cl)c2n1
CCOc1c(O)c2c(C=NNC(=S)c3ccc(F)cc3)c(OC)ccc2n1-c1ccccc1
O=c1[nH]c(=O)n(Cc2cn(Cc3ccc(-c4ccc(Br)cc4)s3)nn2)c2c1CSCC2
CCCCCCCCCCCCCCCCCCOC(=O)c1cccc2c1C(=O)OC2
Cc1ccccc1CSCC(=O)NN
CC(C)(C)c1ccc(C2CN=NN2c2cccc([N+](=O)[O-])c2)cc1
CC(C)(C)C(=O)NCN(C(=O)Cc1ccc(F)cc1)c1ccc(F)cc1
CNC(=O)C1C(C)c2cc(O)ccc2OC1(C)n1ccc2ccccc21
CCCN(C(=O)c1ccc(OCC)cc1)n1c(Cc2ccccc2)c(N)c(=O)[nH]c1=O
Cc1csc(NC(=O)Cn2c(C)nnc2SCNc2ccc(F)cc2)n1
CCCCC(=O)NCCc1ccc2c(c1)sc(=O)n2C(F)(F)F
CC=NO
COc1cc(C(CC(=O)N2CCOCC2)c2ccccc2)cc(OC)c1OC
COc1cc(C=CC(=O)C=C(C(=O)OCC(C)=O)C(=O)OCC(=O)O)ccc1OC(=O)CCl
COc1ccc(C(=O)N2CCN(S(=O)(=O)Cc3cccc4[nH]c(SC)nc(=O)c34)CC2)cc1
CCC(CC)=C(c1ccccc1)c1ccc(OCCCn2ccnc2)cc1
COC(=O)c1c(NC(=O)Nc2ccccc2Cl)sc2c1CCCC2
COc1cc(NC(=O)c2cccc(C(F)(F)F)c2)ccc1-c1ccc2[nH]c(N)nc2c1
O=C(C(O)=CC(=O)c1nc2ccccc2s1)c1ccc2c(c1)OCO2
COc1ccc(OC)c(NC(=O)C2(C)CCN2CCc2ccccc2C)c1
CCCC(=CC(c1cccc(N=C=S)c1)S(=O)(=O)Nc1ccc2c(c1)OC(C)(C)CC2C)CCC
CC1Oc2ccccc2C(=O)C1(O)c1ccc2ccccc2c1
CC(=O)OC(c1ccccc1)c1nnc(Sc2ccncc2)o1
Cc1ccc2[nH]c(CSc3ccccc3)cc(=O)c2c1
CC1C(NC(=O)OCOC(=O)c2ccccc2)C2CC3(CCCC(OC=O)C13OC(=O)c1ccccc1)OC2(C)C
CC(=O)N(Cc1c(F)cccc1Cl)c1csc(-n2nc(C)cc2C)n1
Cc1nnc(SCc2cccc(Cl)c2F)n1-c1ncccn1
COCCN(Cc1ccco1)C(=O)C1CC2C=CC1C2
O=C1C(=Cc2ccc(O)c(Cl)c2)CSCC1=Cc1ccc(Cl)cc1O
CCCCC(=O)NC(O)C(CCC)c1ccc(-c2ccc(CCCCCOCCC)cc2)cc1
COc1c(C)cc2c(c1OC)C=CC(C)(C(=O)C=Cc1ccccc1Cl)O2
COc1ccc(Cn2c(=O)c(O)c(C3=NS(=O)(=O)c4cc(NS(C)(=O)=O)ccc4N3)c3ccccc32)cc1
CN(C)CCNC(=S)Nc1ccc(Br)nc1
CN(C)C(=O)c1cc(Nc2nccc(-c3ccnc(OCCN4CCOCC4)c3)n2)cc2cc(CF)[nH]c12
O=C(Cc1ccc(Cl)cc1)N1CCN2C(=O)c3ccccc3C12c1ccc(F)cc1
C=C(COc1ccc(C(C)(C)C)cc1)COc1cccc(CC(C)=CC)c1CC(=O)O
CC(=O)N1CCN(C2CN3CCc4cc(O)c(OCc5ccccn5)cc4C3CC2Br)CC1
O=C(O)CN1CCC(c2ccccc2-c2ccc(F)cc2)CC1
COC(=O)C1CCC2(C)C(=CCC3C2CCC2(C(C)=O)C(C)CCC32)C1
CCC(=O)Oc1cc2ccc(-c3ccccc3)cc2n1O
O=C(OCC1CSC(n2cnc3c(Cl)ncnc32)O1)c1cccnc1
CC(C)CNC(=O)C1=NC(CNC(=O)Cc2cccc(C(F)(F)F)c2)C(=O)N(c2ccccc2)c2ccccc21
NC(=S)NN=c1ccoc2cc(OC(F)F)ccc12
N=C(N)NN=Cc1ccc(C(=O)CCCNC(=O)c2cc(Cl)ccc2Cl)cc1
CCOCC12CCCC=C1N(Cc1ccc(C#N)cc1)C(=O)C(C(=O)NCCc1ccccc1OC)C2
CS(=O)(=O)c1nc(-c2cccnc2)c(S(=O)(=O)c2ccc(Cl)cc2)o1
CC(Oc1ccc(Cl)c(Cl)c1NC(=O)c1ccc(C(F)(F)F)cc1C1CCN(C2CCCN2C)C1)c1ccncc1
O=C(CC(=O)Oc1ccc(O)cc1)Nc1ccc2c(c1)OCO2
COc1ccc(CN(Cc2cccs2)C(=O)c2ccc(-c3nc(N4CCOCC4)nc(N4CCOCC4)n3)cc2)cc1
CC(C)=CCCC(C)C1Cc2c(O)cc(O)cc2OC1c1ccc(O)cc1
Cc1ccccc1CNc1ccc(S(N)(=O)=O)cc1
COc1c2ccc(Nc3ccccc3)cc2nc2ncnn12
COc1ccc(S(=O)(=O)NN2CC(C3C=C3N(C)C(=O)NCC(C)CO)COc3ccc(C)cc3CC2=O)cc1
CCN1CCN(C(=O)Oc2ccc(C#N)cc2S(=O)(=O)c2ccccc2)CC1
Cn1c(Cc2cc(=O)[nH]c3ccccc23)nnc1Sc1ccccc1Cl
O=c1oc2cc(CN3CCSCC3)ccc2c(O)c1Cl
COc1ccc(NC(=O)N2CCC(NC(=NCc3ccco3)NC#N)CC2)cc1
O=C(Nc1cccc(S(=O)(=O)N2CCOCC2)c1)C1CC1
CCCC(NC(=O)C(=O)c1cc(Cl)nnc1OCCOC)OC(=O)NC(CC(C)C)c1ccccc1OC
O=C(O)C=C(Cc1ccc(Br)cc1)c1ccccc1
Cc1cc(-c2ccnc(Sc3nc(-c4cc(NS(C)(=O)=O)c5ncccc5c4)c(C)[nH]3)c2)n(C(F)(F)F)n1
N#CC(=O)N1CCCC1C1CC(OC(=O)N2CCCC2)NC1=O
Cc1ccc(C23C(C#N)CC(C)(C)OC2(C(=O)N2CCCC2C(=O)O)CN(C(=O)c2ccc(Cl)cc2)C3C)cc1
COc1ccccc1-c1ccc(CC(NC(=O)C2CCCN2S(=O)(=O)c2cc(Cl)cc(Cl)c2)C(=O)O)cc1
CC(=O)N1N=C(C(C)=NN(C)C(N)=O)SC1(C)C
CC(C)OC1CC2(CCc3ccccc32)NC1=O
CC(C)(CF)C(=O)NC1CCCN1c1ncnc2c1c(-c1ccccc1)cn2CN1CCOCC1
CC(=O)c1cccc(C(=O)Nc2ccc3c(c2)C(=O)N(Cc2cccnc2)C3=O)c1
CCC(=O)Oc1c(C)[nH]c(C)c1S(=O)(=O)N1CCCC(C(=O)NCc2ccco2)C1
COc1cccc(N(C)C(=O)NCn2c(C)nc3ccccc32)c1OC
O=C(Oc1ccccc1)c1ccc2c(c1)CC1c3cc4c(cc3Cc3cccc-2c31)OCO4
Cc1ccc(Cc2cnc(NC(=O)c3c(C)cccc3C)s2)c(C)c1
O=c1cc(C=Cc2ccccc2)oc2ccc3ccccc3c12
CC=C(C(C)NC(=O)C(C)C(=O)O)C(N)C(=O)O
COc1ccc(C(=O)Nc2cccc(-c3cn4ccsc4n3)c2)c(OC)c1
Oc1ccc2c(c1)Sc1ccccc1CN2Cc1ccccc1
COc1ccc(S(=O)(=O)N2CCCCC2)cc1C(=O)NCCc1ccsc1
CCN(CC)c1ccc2c(-c3cccc(S(=O)(=O)NCc4ccccc4)c3)c3ccc(N(CC)CC)cc3[o+]c2c1
O=C(c1cccc2ccccc12)C1(N2CCN(N3C4CCC3CC(Cc3cc(Cl)c(Cl)cc3Cl)C4)CC2)CC1
CC(C(=O)Nc1ccc2c(c1)OCO2)C(=O)OC1CC(=O)N(c2cc3c(cc2[N+](=O)[O-])OCO3)C1
O=C(Cc1ccc(Cl)cc1)NN=Cc1nn(-c2ccco2)cc1-c1ccccc1
Cc1ccsc1C=NNC(=O)c1ccc(N2CCOCC2)cc1
O=C(NCc1ccccc1)Nc1ccccc1-c1ccc(C(=O)NC(Cc2ccccc2)C(=O)O)cc1
CCN(CCCCCCCCN(C)c1ccccc1)C1CCc2cc(O)c(Cl)cc2C1
c1ccc(N2CCN(CCCN(c3ccccc3)c3ccccc3)CC2)cc1
COc1cccc(-c2cc(-c3ccc(F)cc3F)c(N)nc2SC#N)c1
COc1ccc(-c2ccc3c(c2)NC(=O)C(=CNC(=O)CCN2CCCC2)S3)cc1
Cc1ccc(OCC(=O)O)c(OCc2nnc(-c3ccc([N+](=O)[O-])cc3)o2)c1
CC(=O)c1ccc2c(c1)CC(C(C)=O)O2
Cc1cc(=O)n(NCc2cccc(F)c2)c(=O)n1C
CCOc1c[nH]c2ccc(CCCCCCCCC[N+](C)(C)C)cc12
COCCNC(=O)c1cc(OC)ccc1Oc1c2ccccc2nc2c1[nH]c1ccccc12
CCOC(=O)N1CCC(S(=O)(=O)Nc2cc(OC)ccc2OC)CC1
COc1ccc(O)cc1Cc1nc2c(N(C)C)ncn(-c3ccccc3)c-2n1
COc1cc(NC(=O)C2CCC(c3cnc(-c4ccccc4)s3)C2C)cc(OC)c1OC
C=NOCNC(=O)C(C)CCC12CCC(O)CC1=CCC1C2CCC2C(C)(O)CC(O)CC12CC
CCC(C)N1CN(S(C)(=O)=O)c2nc3ccccc3nc21
Cc1ccc2c(c1)CC(C)C1C2CCC2(O)C(O)CCC12
COC(=O)c1sccc1C(=O)Nc1csc(-c2ccnc(C)c2)n1
COCc1c(C)cc(C#N)n2c1nc1ccccc12
c1ccc2c(c1)CCN(c1nc3cc4c(cc3s1)OCCO4)C2
COc1cc(C)ccc1SC(=NCc1ccncc1)NC(C)(C)C
CN1CCN(C(=O)c2cc3c(c(S(N)(=O)=O)c2)CCCC3)CC1
O=S1(=O)NC(=NCc2cccc(OC3CCCC3)c2)OC2CCCCC21
CON1CCOc2c(Cc3cccnc3)cc(C3(C)C(=O)NN=C3C)cc2C1
Cc1ccc2c(c1)C(C(=O)Nc1ccccc1)C(O)C(C)(C#N)O2
c1cncc(NN=C2c3ccccc3-c3ccccc32)c1
Clc1ccc(N2CCN(CCCc3ccccc3Cl)CC2)cc1
COc1ccc(NC(N)=S)c(C(=O)Oc2ccc(N(C)C)cc2)c1
CC(C)(C)NCC(O)COc1ccccc1
CCc1cn(C2CC(C)CN(c3nc(C)nc(N)n3)C2)nc1C
COc1ccc(C(=O)Nc2nc(C(=O)N3CCC(C)CC3)cs2)c(OC)c1
CC(=O)Oc1c(-c2cccc(Cl)c2)c(OC(C)=O)n2c1C[S+]([O-])C2
COc1cc(C=CS(=O)(=O)NC(CO)CCCCCC(=O)O)cc(OC)c1OC
CSc1ccc(C(=CC#N)c2nc3ccccc3[nH]2)cc1
CC#CCC(=O)NCc1cn(C2C(CO)C=C(O)C2O)c(=O)nc1N
Cc1nc(C)n2c1c(=O)[nH]c1cccc(C)c12
Nc1nc(SCC(=O)NCCCOC(c2ccccc2)c2ccccc2)nc(Nc2ccccc2)c1-c1ccccc1
Cc1nc(C(=O)ON)c(N)nc1Cl
CCC(COc1ccc(C(=N)NO)cc1)OC(=O)NCc1ccccc1
COc1cc2c(cc1OC1CCCC1)CN(Cc1ccncc1)CC2
O=c1cc(NCCCNCc2ccc(Br)cc2)[nH]c2ccccc12
Cc1nc2ccccc2n1C1CC2CCC(C1)N2CCC1(C2CCc3ccccc32)CCN(C(=O)c2cccc(F)c2)CC1
COc1ccc(Sc2nc(SCCO)c(-c3ccc(OC)cc3)s2)cc1
C#CC12CC3CC(C)(C1)CC(OC(=O)C1C(=O)OC(C(=O)OCC(C)(C)C)C1C)(C3)C2
CN(C)C(=O)CN(C)C(=O)Cn1c(=O)n(CC(=O)N(C)C)c2ccccc21
CCOC(=O)C(=NNC(=O)Cc1c[nH]c2ccccc12)c1ccc(O)c(O)c1
CC(=O)c1ccc(CC2CC3CCC(C2)N3C(=O)Nc2ccsc2)cc1
O=c1ccn2c(n1)sc1c(-c3ccccc3)nc(SCc3cccc4ccccc34)nc12
CCC1=NN=C(N(CCCCl)c2ccc(C)cc2)C(c2ccc(C)cc2)N=C1c1ccc(C)cc1
O=C1COc2ccc(C(=O)COC(=O)c3ccc(S(=O)(=O)N4CCOCC4)cc3)cc2N1
CCN1CCC2(CC(C(C)C)c3ccccc3CN2C(C)=O)C1
CCC(=O)N(CC)Cc1ncc([N+](=O)[O-])n1C
O=C(Cc1c(Cl)nc2ccc(-c3cccc(Cl)c3)cn12)N1CCSCC1
COc1cc2c(cc1CCCc1ccc(C(=O)Nc3ccc4cc(O)c(=O)oc4c3C)cc1)CN(OC)CC2
CCC(=O)N(CC)Cn1cc(SCC(=O)N2CCc3ccccc32)c2ccccc21
Cc1cc2cc[nH]c2cc1C
COc1ccc(-n2ccnc2)cc1OCC1CC1
Cc1c(O)c(=O)oc2cc(SCc3ccccc3)cc(O)c12
O=C(CCN1C(=O)c2ccccc2S1(=O)=O)NCCl
O=S(=O)(Nc1ccc2[nH]ccc2c1)c1cccc2ccccc12
Cc1cc(Cl)c2c(c1)C(=O)Nc1ccccc1O2
COc1cc(C(=O)O)ccc1Nc1ccc(C(F)(F)F)cc1
COc1ccc(-c2csc(NC(=O)c3ccccn3)n2)c(C)c1
COc1ccc(NS(=O)(=O)n2cccc(CC(=O)N3CCCCC3)c2=O)cc1
CC(=NNC(=N)N)c1cc2n(c1C(=O)O)CC(c1ccc(Cl)cc1Cl)C2c1ccc(Cl)cc1Cl
COC(=O)C1OC(COC(C)=O)C(OC(C)=O)C(c2nc(Sc3ccccc3)c3ccccc3n2)C1C(=O)OC
CCC12CCC(c3ccco3)C(=O)N1CCc1c2[nH]c2cc(C(=O)N3CCN(C(=O)c4ccco4)CC3)ccc12
COc1ccc(C2N(c3ccccc3)C(=O)C2(C)C)cc1
Cc1nc(N)nc2nc(N)c(CCc3ccc4ccccc4c3)c(C)c12
COc1cccc(-c2cccc3[nH]cc(OCCCN4CCN(c5ccc(F)cc5)CC4)c23)c1
O=C1c2ccc3ccccc3c2CC12C(Cl)C1CSCN1C21C(=O)Nc2c(Cl)cc(-c3cccs3)cc21
Nc1nc(N2CC=CC2)c2ncn(C=C3SC(CO)=CC3=O)c2n1
BrNc1nc2cc(C3CCN(CCc4ccccc4)C3)ccc2o1
O=C(Nc1ccc2ccccc2c1)N1CCC(Cc2ccccc2)CC1
N#Cc1ccc(CSc2ncccc2C(=O)O)cc1
O=S(=O)(c1ccc2c(c1)OCCO2)N1CCOCC1
CCN(CN)C(C)C(c1ccccc1)c1ccc(OC)cc1
O=C1N(Cc2ccccc2)CCC12CC(O)c1ccccc12
CCSc1nnc(CC#N)n1C
O=C1c2n[nH]c(Cc3cncnc3)c2C(c2cccc(Cl)c2)N1c1ccccc1
Nc1ncnc2c1ncn2C1CC(CO)CCC1Cl
COc1ccc(-c2cc(C#N)c(-c3ccco3)c(=O)[nH]2)cc1
Cc1cccc(CNS(=O)(=O)c2ccc(NC(=O)CCc3cccnc3)cc2)c1
CSSc1ccc(C=C2CCCCC(=Cc3ccc(SC)cc3)C2=O)cc1
CCc1ccc(O)c(C=NNC(=O)CSc2c(C)n[nH]c2C)c1
Cc1ccc(C(=O)Nc2ccco2)cc1C(=O)Nc1cccnc1
COc1ccc(C(C)=O)cc1COc1ccccc1
Cn1c(-c2ccc(-c3ccncc3)s2)nc2ccccc2c1=O
CCc1ccc(-c2cc(NC(=O)Nc3ccc4c(c3)OCCO4)n(C3CCCCCC3)n2)cc1
O=C(O)C(O)=CC(=O)c1ccc(OCc2cccc(Cl)c2)cc1
COc1cc2nccc(Oc3cccc(NC(=O)Nc4ccc(F)cc4)c3)c2cc1OC
O=C(CCCCCCCC(=O)Nc1ccccc1)NO
CCC(C#N)=C1C(=O)C2C(=O)CC(C)(C#N)CC2=Nc2ccccc21
O=C(Nc1ccccc1Cl)c1c(-c2nc3ccccc3[nH]c2=O)sc2c1CCCC2
COc1ccc(C)c(CN2CCCC(C(=O)Nc3cocn3)C2)c1
CCC(CC)NC(=O)CN1CCCN(S(=O)(=O)c2ccc(NC(C)=O)cc2)CC1
CCCCC(Sc1ccc(C(=O)O)cc1CC(=O)Nc1ccc(Cl)cc1)C(=O)O
CCN(CCO)Cc1ccc2oc(Cl)cc(=O)c2c1
CC(=O)Nc1cc(C2CCN(Cc3cccnc3)C([N+](=O)[O-])C2C)ccc1Cl
Cc1ccc(-c2noc(-c3ccc(N4CCOCC4)s3)n2)cc1
Cc1cc(CC(N)C(=O)N2Cc3ccccc3CC2NC(=O)C(C)Cc2ccc(O)cc2)cc(C)c1O
CC(C)(C)c1ccc(CC(=O)Nc2nnc(SCc3cccc(C(F)(F)F)c3)s2)cc1
O=C(O)CCSc1nc2ccccc2n1CNC(=O)Cc1ccccc1
O=C(Nc1nccs1)c1sc2cccc(Cl)c2c1Cl
Cc1cccc(NC(=O)Nc2cccc(C(=O)N3CCCCCC3)c2)c1
Cc1ccc(OCNC(=O)c2cccc(O)c2)cc1Cl
Cc1ccc2c(c1)n(N(C)S(=O)(=O)CNC(=O)Cc1cccs1)c(=O)c(=O)n2C
O=C(C1CCN(c2nc(Cc3ccsc3)cs2)CC1CO)N1CCOCC1
COc1ccc(C=NNC(=O)CCC2CC=CCC2)cc1O
CN(C)C(=O)N1CCC(c2ccc(-c3ccccc3)[nH]c2=O)CC1
CC(NC(=O)C(CCCCN)C(=O)O)C(=O)NC(CCCCN)NC(=O)C(I)CS
COC(=O)C(c1cccc(Cl)c1)c1c2c(nn1C)CCc1cncnc1C2C
COc1ccc(OC)c(C=NOCc2cc(NC(C)=O)no2)c1
Cc1ccc(C)c2c(=O)c3ccccc3[nH]c12
NNC(=O)CC(=O)Nn1c(SCC(=O)Nc2nc(CCl)cs2)nnc1-c1cccc([N+](=O)[O-])c1
COC(=O)C1c2ccccc2-c2ccc(CN3CCN(C(=O)Cc4ccccc4)CC3)cc21
CCc1nc(C)sc1-c1cc(-c2ccccc2F)cc(-c2ccncc2)n1
O=C(Cc1cn(Cc2ccccc2)nn1)Nc1cccc(C(F)(F)F)c1
CC1(C)N=C(N)N=C(N)N1c1cc(OCc2cccc(S(=O)(=O)F)c2)ccc1Cl
Cc1cc(C(=O)Nc2ccco2)c2cc(NC(=O)Nc3ccc(C(N)=O)cc3)ccc2n1
CC(=O)Oc1cccc(C(=O)NC(=O)Nc2c(F)cccc2F)c1
CCC(C)C(=O)O
COc1ccc(C=NNC(=O)c2ccccc2Nc2ccc(Br)cc2)cc1OC
O=C(CN1C(=O)NC2(CCc3ccccc32)C1=O)NCc1ccc(F)cc1
COc1c(C2CC2)cnc2ccc(C(=O)OC(C)c3ccc4c(c3)CCO4)cc12
CCCOCCOc1ccn2c(-c3ccc(F)cc3)c(C=CC(=O)NO)nc2c1
OC1(Cc2c[nH]c3ccccc23)CCN(c2ccc(Cl)cc2)CC1
Cc1ccc(Sc2cc(C(=O)N3CCCC3)ccn2)cc1
Cc1ccc(NS(=O)(=O)c2ccc3c(c2)CCC3)c(-c2cc(C)on2)c1
COc1cc2nc(N3CCC(N4CCCCC4)CC3)nc(NCC3CCCO3)c2cc1OC
CC(=O)N1N=C(c2ccccc2F)CC1c1c(Cl)[nH]c2ccc(-c3ccccc3)cc12
O=C(Nc1ccc(O)cc1)c1ccccc1
CCOc1ccc(S(=O)(=O)Oc2ccc(C(F)(F)F)cc2)cc1
Cc1c2c3ccccc3nc-2n(NC2CCNCC2)c2ccc(Cl)cc12
Nc1ccc(N2CCN(c3ccc(N)cc3)CC2)cc1
CC1CC(c2[nH]c(Cl)nc2C(C)C)=NO1
CCc1nc(C)ccc1N(C)C(=O)N(C)COCc1ccc(Cl)cc1
Cc1cc(CN2CC3(CCN(c4ccccn4)CC3)CC2C(=O)O)oc1C
COc1cnc2ccc(N3CCC4COCC4C3)nn12
CC(C)(C)C(=O)N(Cc1ccccc1)C(Cc1ccccc1)C(=O)CSc1nc2ccccc2c2ccccc12
O=C(Nc1ccc(Cl)cc1)NS(=O)(=O)C1CCCCC1
Cc1cc(CN2C(=O)c3ccccc3C2=O)sc1C1CCN(S(C)(=O)=O)CC1
COc1ccc(C(=O)Nc2cc(F)ccc2S(=O)(=O)N2CCN(c3ncccn3)CC2)c(OC)c1
COOc1nc(=O)n2cc(C)c(-c3cccc(-n4ccc(N(C)C)n4)c3)cc2n1
CC1CC(C)C(S(=O)(=O)O)c2c1cc(Cl)cc2N1C(=O)C=CC1=O
O=C1NCCN(CCCCc2ccc(O)cc2)C1=O
CCOc1ccccc1-n1c(SCC(=O)N2CCCc3ccccc32)nc2ccccc2c1=O
CNS(=O)(=O)c1ccc2c(c(C)c3n2CCCc2ccccc2-3)c1Cl
CC(C)Oc1ccc(C(=S)N2CCN(C)CC2)c(Cl)c1
CC1=CC(=O)c2c(C)c3cc(C)cc(F)c3n2C1=O
COc1cc2nc(O)c(=O)[nH]c2c(NS(=O)(=O)c2cc(S(=O)(=O)c3ccccc3)cs2)c1OC
CCc1cc(C(=O)Oc2ccc(-c3nc(-c4ccccc4)no3)cc2)n[nH]1
CC(CCNC(=N)N)C(=O)NC(Cc1ccccc1)C(N)=O
CSc1c(C#N)[n+]([O-])c(-c2ccc(Cl)cc2)c(C)[n+]1[O-]
CC(C)c1nc(N2CCCCCC2)oc1C(=O)O
CC(=O)N(Cc1ccc(C(F)(F)F)cc1)c1cc2cc(-c3ccnc(Nc4ccnc(N(C)C)c4)n3)ccc2[nH]1
CC(C)(C)C(=O)OC(C)(C)C(c1ccccc1)P(=O)(Oc1ccccc1)Oc1ccccc1
CCc1cc2c(cc1O)C1N(Cc3ccccc3)C(=O)c3ccccc3C1(CC1CC1)C2
CCOP(=O)(CC)OC(Cc1ccccc1C(F)(F)F)C(=O)C=Cc1ccc(OC)c(OC)c1
COC(C)=NCC(SC(=S)N1CCOCC1)c1ccco1
Fc1ccccc1C1(c2ccccn2)CC2CCC(C1)N2
COc1cccc(CC2C(=O)NCCN2CC(=O)NCC(C)(C)C)c1
COc1ccc(C=Cc2cc(C(=O)O)ccc2O)cc1
N#CC(=O)N1CCCC1C1CCC(CC(=O)NCNC(=O)c2cc(O)ccc2C(=O)Nc2ccc3c(Cl)cccc3c2)C1
CC(=O)Nc1nnc(-c2cccc(C(=O)NC3CC3)c2)s1
CCCOOc1cc(C)cc(OCc2sc(-c3ccc4nccc(C(O)(F)F)c4c3)nc2-c2ccsc2)c1
CCC1CCN(C(=O)Oc2c(Cc3ccc(F)cc3)[nH]c(SN)nc2=O)CC1
COc1cc(=O)c2cc(N3CCN(C(=O)c4ccccc4F)CC3)ccc2o1
CC(C)c1cn(C(=O)N2CCc3nc(C(C)C)[nH]c3C2)cn1
CCOC(=O)c1[nH]c(C(=O)CSc2ccc(C(=O)OC)cc2)c(C)c1C
COC1(CCC2CCC2)CCN(c2ncnc3c2c(Oc2ccccc2F)nn3C)CC1
Cc1ccc(CN2CCN(Cc3ccc(F)cc3)CC2CCO)cc1
CC(C)(c1ccc(-c2ccc(NC(=O)C3CCC(N)CC3)cc2)cc1)S(C)(=O)=O
CCCCC(=O)Nn1cc(CC)c(=O)c2cc(S(=O)(=O)N3CCCCC3)ccc21
COc1cc(Br)ccc1NC(=O)CSc1nnc(Cc2ccccc2)o1
CCN(CC)CCCN(C(=O)c1ccc2ncccc2c1)c1ccc(-c2ccccc2)cc1
O=C(Nc1n[nH]c(CO)c1-n1nnnc1Cc1ccccc1)N1CCCC1Cl
Cc1ccc(C(=O)Nc2ccc3c(c2)NC(c2ccc4ccccc4c2)CO3)cc1CC1CCCCN1CO
Cc1coc2c1CC1C(C)(O2)C(C)CC2C3(C)CCCC(C)(C)C3CCC21n1cc(-c2ccc(C#N)cc2)nn1
O=[N+]([O-])c1ncnc2cc(OC3CCNCC3)c(Nc3ccccc3Br)cc12
Cc1c(C(=O)CC(C)(C)C)cc2c(c1O)CCC1C2(C)C(=O)CC2(O)C(O)C(C)CC12O
COc1ccc(C(=O)C(C)C(=O)Oc2ccccc2SC)cc1
O=C(O)c1ccc(Cc2ccc3sc(SCl)nc3c2)cc1
CCC(CC(C)C)C(Cc1ccccc1)NC(=O)C(=O)CCNC(=O)NC(=O)C(SC)C(N)=O
CC(CC(=O)O)=NOc1ccc(Nc2c3ccccc3nc3ccccc23)cc1
CN(C)c1ccc(C=C2C(=O)NC(=O)NC2=O)cc1
Cc1ccc(C(=O)NN2CCC(Cc3nnc(C4CCCCC4)o3)C2)s1
COCCSc1cc(-c2ccco2)nc(SCC(=O)Nc2ccc(S(N)(=O)=O)cc2)n1
O=c1cc([N+](=O)[O-])[nH]cc1-c1ccco1
CCCCCC(=O)N(CCCCC)C(Cc1c[nH]c2ccccc12)C(=O)Nc1ccc(F)cc1F
CC(C)(C)c1nc(C(=O)O)cc2nc(Cc3ccc(Cl)c(Cl)c3)n(-c3ccc(C(F)(F)F)cc3)c12
Cc1ccc(Cl)cc1NC(=O)n1c(C)cc2c(=O)[nH]c3ccccc3c21
COc1ccc(C(=O)N2CCN(C(=O)c3cn(-c4cccs4)nc3C(C)(C)C)CC2)cc1
COc1cccc(C(=O)Nc2nc3cc4c(cc3s2)OCO4)c1
CCOc1c(C(=O)OC)c(C(=O)N(CC)C(C)CNC(C)C)cc2ccccc12
CC1(CCCN2CCN(c3cccc(C(F)(F)F)c3)CC2)NC(=O)N(c2ccccc2)C1=O
CCC(=O)Oc1ccc2c(c1)C(=O)c1scc(C(=O)C3CCCCC3)c1C2=O
CC(=O)OCCc1ccc2c(c1)N(C1CCON(c3nnc(O)s3)C1)C(=O)CO2
CC(=C1C(=O)N(C(=S)S)c2ccccc21)N1C(=O)C2CC=CCC2C1=O
CC(=O)N(c1ccccc1)C1CCN(Cc2ccc(CNC(=S)Nc3cccc(-c4ccc5c(Cl)ccnc5c4)c3)cc2)CC1
CCOC(=O)C(=O)NC12CCC(=O)CC1Oc1ccc(C)cc12
CC(=O)OC(C)OC(C)=C1C(=O)OC(=O)C(C(=O)C=C(O)C(=O)c2csc(C)c2C)=C1C
CC(C)(C)CC(=O)OCc1nc(=O)c(O)c(-c2cccs2)[nH]1
CCc1[nH]c2cc(Cc3cccc4ccccc34)nn2c(=O)c1C
CCOc1ccc(-c2nnc(CSc3nc(-c4ccccc4)n[nH]3)o2)cc1
S=c1[nH]nc2n1-c1ccccc1NC2
Cc1ccccc1C1CN(S(N)(=O)=O)CC1c1ccc(-c2ccccc2)cc1
CC(O)c1cc(Cl)cc(NC(=O)c2ccncc2)c1Cl
CS(=O)(=O)c1ccc2c(c1)OCCOCCOCCOCCOCCOCCO2
COC(=O)C(=CNc1cccc(C)c1)c1ccc(Cl)cc1
Fc1ccc(CN2CCN(c3cc(F)ccc3CNCc3ccccc3)CC2)cc1
CNC(=O)c1nc(C)c(Nc2nc(-c3cccnc3)c[nH]2)s1
COc1cc(OC)c(OC)c(-n2nc(N)cc(-c3cc(Cl)ccc3Cl)c2=O)c1
O=C(c1cc(-c2ccccc2)no1)N1Cc2ccccc2CC1Cn1cccc1
Cc1cccc(S(=O)(=O)Cc2nnnn2C(c2ccc3cc(O)c(=O)[nH]c3c2)N2CCCC2)c1
Cc1cccnc1OC1c2ncccc2C=C(C(=O)O)N1Cc1ccc(-c2cncnc2)cc1
CC1(c2ccc(NC(=O)Nc3ccc(Cl)cc3)cc2)CCC(=O)NC1=O
CCCc1cc(Nc2cc(C3CC3)[nH]n2)nc(C2CC2)n1
O=C(Nc1ncc(C(F)(F)F)s1)c1ccnc(Cl)c1
Cc1ccc2c(ccn2S(=O)(=O)c2nc(Cc3cccc(Cl)c3)cs2)c1
CCN(CC)c1ccc(N2C(=O)C(=Cc3ccc(OC)cc3)SC2c2ccc(O)cc2)cc1
NS(=O)(=O)c1ccc(C2=C(c3ccc(NC4CC4)cc3)C(=O)N(Cl)C2)cc1
COCC(C)Nc1cc(C(=O)Nc2nc(C)c(CC3CC3)s2)nc(N(C)C)n1
CCCC1CN(c2ccc(Cl)cc2C(=O)Nc2ccc(Cl)cc2Cl)CC1C(=O)NO
Cc1cc(-c2c(O)c(=O)[nH]c3cc(C(F)(F)F)ccc23)n(C)n1
CCN1C(=O)c2ccccc2Oc2ccc(NC(=O)CC3CCCO3)cc21
CCc1cc2c(=O)c(N3CCN(C)CC3C)cn(C(=O)O)c2cc1F
O=C(CCC(=O)Nc1cccc(Cl)c1)NNC(=O)c1cccc(Br)c1
CCOc1cc(Br)c(Br)c(C(=O)NN=Cc2ccco2)c1
CC1(c2cccc(C(F)(F)F)c2)Cc2c(NC(=O)c3ccccc3C(F)(F)F)ccnc2O1
COC(=O)c1ccc(C23CC4CC(CC(CC(=O)NC5CCCC5NCc5cccc(OC(F)(F)F)c5)(C4)C2)C3)cc1
Cc1ccc2c(C(=O)NCCN(C)CCNC(=O)c3ccc4nc5c(C)cccc5nc4c3)cccc2c1
COc1cc(OC)c(OC)c(C(=O)NNC(=S)NC(=O)c2cc3ccccc3[nH]2)c1
CC#CCN(CCC)CCc1ccc(-c2ccc(-c3nc4ccccc4[nH]3)s2)cc1
NC(=NCCCC(N)CN(C(=O)c1ccc(Cl)cc1)C1CC1)N[N+](=O)[O-]
Cc1ccc(C(=O)Nc2cc(C(=O)NC3CC3)c(N)s2)c(N)c1
CCCCN(CCC1CCC(NS(=O)(=O)c2cccc(C)c2)CC1)C1CCc2nc(N)sc2C1
CC(O)Cc1cn(-c2ccnc(Nc3nnn[nH]3)n2)c2ccccc12
O=C(F)N1CCN(c2nc3c(F)cc(-c4ccc5c(c4)OCCO5)cc3s2)CC1
c1ccc2c(c1)cc1n2CCCCC1
O=C1NC(=S)SC1=Cc1ccc(OCCC2CC=CC2)cc1
CCC(=O)N(CC)CN(c1cccc(Cl)c1C)S(=O)(=O)c1ccc(C)cc1N(C)C
C=CC1CCC(C)(C(=C)C=O)C(C(=C)C)C1
CC1CC(OC=O)CC(CC(=O)ONC(=O)c2ccccc2)O1
C=CCn1c(SC)nc2c(c1=O)C(O)(CCN(C)C)Cc1ccccc1-2
O=C(O)n1c2cc(C3CC3)c(F)cc2c(=O)c2ccsc21
COc1ccc(CCc2cc(-c3ccc(F)cc3)[nH]n2)cc1
O=C(Cc1ccc(C(=O)O)cc1)Nc1ccc2oc(=O)c3ccccc3c2c1
Cc1ccc(C)c(-c2cc(NC(=O)Nc3ccc(OCCN4CCOCC4)c4ccccc34)n(C(C)(C)C)n2)c1
COC(=O)C1C(C)OC(OC(C)=O)CC1(C)O
CNC(=O)C(Cc1c[nH]c2ccc(O)cc12)NC(=O)C1(C(=O)NC(CCCNC(=N)N)C(N)=O)CCCCC1
CCN(CC)CCCC(=O)Nc1[nH]c(C)c(C)c1-c1ccc(C)cc1
CC(C)C(=O)N1CCN(S(=O)(=O)c2cccc(Cl)c2)CC1
O=C(O)c1ccc(S(=O)(=O)Nc2ccc(C(=O)Nc3ccccc3Cl)cc2)cc1
O=C(O)C=Cc1ccc(O)c(O)c1O
O=C(Cc1ccsc1)NNC(=O)c1cc2ccccc2o1
CC(=NNC(=O)CNC(=O)c1cccc(Br)c1)c1ccc(N2CCCC2)cc1
CCCn1c(=O)[nH]c2c(N)nc(SCOCCO)nc21
CCCc1c(N2CCC(C(=O)Nc3cc4cc[nH]c4cc3N)C2=O)cnn1C
COc1ccc(N2CCN(C(=O)CSc3c(C)[nH]c4ccccc34)CC2)cc1
Brc1ccccc1N1CCc2ccccc2C1CCN1CCN(c2cccc3ccccc23)CC1
COc1ccc(NC(=O)C(CC(C)C)NC(=O)c2ccc(N3CCOCC3)cc2)cc1OC
O=S(=O)(CCCNC(c1ccccc1)c1ccccc1)Nc1cccc2c1SCCO2
C=CCC(=O)Nc1nnc(Sc2cc(Nc3ccc4c(Cl)ccnc4c3)ccc2F)s1
O=C(C=Cc1ccccc1[N+](=O)[O-])NNC(=O)c1ccc(Cl)cc1
CN(C)C(=O)CCc1cc2cc(-c3ccccc3)ccc2n1Cl
CCc1ccc(NC(=O)NC2CCN(CCc3ccc(F)cc3)CC2)cc1
CC1=C(Nc2ccc(S(N)(=O)=O)cc2)C(=O)CC(C)C1
O=C(N1CCN(c2nc3c(-c4ccco4)cccc3s2)CC1)[N+](=O)[O-]
Nc1ccccc1SC1CC(c2ccc(Br)cc2)CC1=O
O=C(c1cccc(CSc2nnc3c4ccccc4n(Cc4cccc(F)c4)c3n2)c1)N1CCOCC1
CNC(=O)NC(=O)C(Cc1ccccc1)C(O)C(=O)N1CSC(C)(NC(C)=O)C1C(C)C(C)C
CC(C)CC(N)Nc1nc(-c2ccccn2)cs1
CCN(CC)CC1COc2ccccc2O1
O=c1[nH]c2n[nH]sc-2[n+]1C1OC(O)C(COP(=O)(O)OP(=O)(O)OP(=O)(O)O)C1O
CCN(CC)CCOc1ccc(C(=O)NC2=Nc3cc(C)ccc3Sc3ccccc32)cc1
CCC(CC)C(=O)SC(C)(C)C
COCCCC1CCCCN1C(=S)NC(O)(c1ccc(Cl)cc1)c1ccccn1
CN1CCN(c2ccc(C(=O)NN3CC(c4ccc(F)cc4)CC3=O)cc2)CC1
CCCC(=O)N1c2ncnn2C2(CCCCC2)C2CCCCC21
CCC(C)C(=O)Nc1ccc2c(c1)ncn2-c1ccccc1CCc1cc(Cl)ccc1Cl
Cc1oc2ccc3c(c2c1C(=O)Nc1ccc(OCC2CCN(C)CC2)cc1)-c1ccccc1C3=O
CC(N)c1ccc(C(=O)O)c(C(=O)NCN2CCC(Cc3ccccc3)CC2)c1
COC(=C(C#N)SC)c1ccc(Sn2c(-c3ccccc3)cc(-c3ccc(F)cc3)c2-c2ccc(Cl)cc2)cc1
Cc1cccc(OCC(O)CNC(C)C)c1C
CCCCC(C(=O)OC)c1ccccc1OC(=O)c1ccc(OC(=O)CCC(C)C)c(C(C)C)c1
N#CC=CNc1nc2c(c(=O)n(CCc3ccccc3)c(=O)n2NC(=O)C2CC2)n1CCCc1ccc(F)cc1
CC1OC(=O)CC(=O)CC(C)C(C)(C)CC(CO)C(=O)C(C)C2NC(=O)OC12
Cc1ccc(O)c(-c2cc(-c3ccc4c(c3)CN(C(=O)OC(F)(F)F)CC4)ccn2)c1
Cc1ccc(S(=O)(=O)c2ccc(OC(=O)NCc3ccccn3)cc2)cc1
CCN(CC)c1ccc(S(=O)(=O)N2CCOCC2)cc1C(=O)Nc1ccccc1F
Cc1cccc2c1OC(CNS(C)(=O)=O)C(c1onc(C)c1C)CN(NC(=O)Nc1ccccc1)C2=O
Cc1ccnc(C(=O)NC2(NC(=O)C(C)c3ccc(-c4cc(N5CCN(C)CC5)no4)cc3)CC2)c1
CCc1cccc2c1c(NC(=O)c1cc(-c3ccccn3)cn(C)c1=O)cn2Cc1ccc(Cl)nc1
Cc1c(Br)cc(Cl)cc1C(=O)NCC(CC(C)(C)C(=O)O)=NOc1ccc(Cl)cc1Cl
COc1ccc(Nc2nc(CC3CCNCC3)cc(-c3ccccc3)n2)cc1
CCN1C(=O)c2ccc(C)cc2C2(CC(=O)NC2=O)C1=O
CC(C)c1n[nH]c(=S)n1N=Cc1ccccc1
CCC(=O)NC(C)C(=O)NC(C)C(CC=O)C(=O)NCCCNC(=O)CCc1c[nH]c2ccccc12
CC(C)(C)C(=O)NNC(=S)NC(=O)c1ccccc1Cl
COc1cccc(N2CCN(CC3CCc4ccc(OC)cc4O3)CC2)c1
NC(=O)c1c(-c2ccc(F)cc2)cnn1-c1nc(-c2ccc3c(c2)OCO3)cs1
CC(NC(=O)c1nc(NC(=O)CC(O)c2ccccc2)ccc1Nc1cncnc1)N(C)C
CCCCCCCCCCCCc1c(CC(N)=O)c2ccc(OC)cc2n1C
CN(Cc1ccccc1)C(=O)C1(c2ccc3cc(O)ccc3c2)CCCC1
CSc1nc(=O)c2c([nH]1)NC(=O)CC2Cc1ccccc1
CC(=O)NCc1ccc(-c2ccsc2)s1
CNC(C)C(=O)NN=Cc1cccc([N+](=O)[O-])c1
CN1CCN(CCC2CC(C(F)(F)F)n3nc(C(=O)Nc4cccc(O)c4)cc3N2)CC1
CCc1c(C#Cc2ccc(N)cn2)ncnc1-c1c(F)cc(F)cc1C(=O)N1CCN(C2(C)CC(C)CCO2)CC1
CC(=O)N(C)OC1CC(c2cccs2)Cc2ccccc21
CC(C(=O)NC1(C)C2CC3CC(C2)CC1C3)C1=CC(=O)C=CC1=O
CC12CCC(C=O)CC1=CCC1C3CC(=CC=CC=Cc4ccccc4)C(CCC3(O)O)C12
CCOC(=O)N1CCN(c2ccc(-c3ccc(Cl)cc3)nn2)CC1
Cc1cccc(C=Cc2cnc3nc(N)nc(N)c3n2)c1C
CC1=C2C(=O)C=C(Cc3ccccc3)C(=O)C2C2(CC1)NC(C)C(=O)NC2=O
O=C(Nc1ccccc1)Nc1c(C(=O)O)sc2c1CCC2
Cc1ncc([N+](=O)[O-])n1CNC1Cc2ccccc2C1C(=O)OCc1ccccc1
CC(C)(C)c1nc(C(=O)O)nc2c1c(=O)c(N)cn2Cc1c(F)c(F)c(F)c(F)c1F
O=C1CCC(C2CCCC2)CN1C(=O)NCCc1ccccc1Cl
Cc1cc(Cl)ccc1NC(=O)C12CC3CC(CC(C3)C1)C2
c1cncc(Oc2ccc3c(c2)CCc2c-3cnc3ccc(-c4cncnc4)cc23)c1
COc1cc(-c2cc(-c3ccc(Oc4ccccc4)cc3)n3ncnc(N)c23)ccc1Oc1ccccc1
CC1CCC2(O)C(C1)CC(O)C1C3CCC(C(C)(O)CCCO)C3(C)CCC12
C=CC(OC(C)=O)C(C)Cc1ccccc1
C=C(C)CN(CCC1CCN(n2c(=O)oc3ccccc32)CC1)C(=O)CCc1ccccc1
COc1ccc(C2CNCc3c(Cl)ccc(SCC(=O)N4CCOCC4)c32)cc1
Cc1c(N2CCC(Cc3ccccc3)CC2)c2ccccc2n1-c1ccccc1
CN1C(N)=NC(N)=NC1(C)c1cccc(C(=O)OCc2cccc(C(N)=O)c2)c1
C=C(c1ccc(Cl)cc1)C(CN(C)C)c1ccc(Br)cc1
COc1ccc(C(=O)NN=CCCc2c[nH]c3ccccc23)c(OC)c1
CCOCC1CCCC(Nc2cc(-c3cccc(NCc4cccc(F)c4)n3)c(Cl)cn2)C1
N#Cc1c2c(nc(N)c1-c1ccc([N+](=O)[O-])cc1)CCC2
C=Cc1cccc(N(Cc2ccc(-c3nccs3)s2)C(=O)NC)c1
Cc1nc(S(N)(=O)=O)nc(N2CCC2C)c1C
O=c1c2cccnc2[s+]([O-])n1CN1CCCC(Cc2ccc(F)cc2)C1
COc1ccccc1OCCN(C(=O)c1ccc(F)cc1)C(CN1CCCC1)c1ccccc1
C(=Nc1cc(NCc2ccccc2)c2ccccc2n1)c1ccc2ccccc2c1
Cc1ccc(CNC(=O)c2ccc(C=NNc3c(F)cc(F)cc3F)cc2)cc1
COc1ccc(C2NC(=O)CCC2[N+](=O)[O-])cc1
CC(=O)N1CCc2c(c3ccccc3n2Cc2nc3ccc(-c4ccc(F)cc4)cn3c2Cl)C1
COC(=O)N1CCc2cc(-c3cccc(CNCc4cccnc4)c3)c(OC)cc2C1
COc1ccc2[nH]c(CCCCCCc3ccc(Br)cc3)c(C(=O)O)c2c1
CC(=O)Nc1ccc(S(=O)(=O)Nc2ccc(-c3ccc(O)cc3)cc2)cc1
O=C(c1ccccc1)c1nnnn1-c1cccc(C(F)(F)F)c1
Cc1ccc(CC(=O)NC(C(=O)C(F)(F)F)C(C)C)c(=O)n1NC(=O)c1ccccc1
COc1cc(-c2cccc(-c3ncn(NC(=O)CC(C)C)n3)n2)c(Cl)cc1Cl
COc1cc2c(cc1C(CO)c1ccncc1)CC(OC)C2=O
O=c1ccc2cc(-n3cc(-c4nc5cc(C6CC6)ccc5[nH]4)nn3)ccc2[nH]1
CC(=O)OC(C)(C)NC(=O)NP(=O)(N1CC1(C)C)N1CC1(C)C
CC1CCC(C2CCN(F)C2)(C(O)(COc2cc(F)cc(F)c2)c2ccccc2)CC1
CCc1nc2c(Cc3ccc4c(C)cc(=O)oc4c3F)cc(C)nc2n1C
CC(=O)N1CCN(C2Nc3ccccc3C(=O)N2OS(=O)(=O)c2ccc(C)cc2)CC1
CC1c2cc(-c3ccccc3)ccc2N=C(c2ccc([N+](=O)[O-])cc2)N1CNC1CCCCC1
O=C(CCCCCCNC(=O)c1ccc(N2CCCN(Cc3ccc(Br)cc3)CC2)cc1)NO
CC(C)(C)CNc1ncnc2[nH]cnc12
Nc1ccc(-c2ccc(-c3cnc(NS(=O)(=O)Br)s3)cc2)cc1[N+](=O)[O-]
COc1ccc(OC)c(C(=O)n2nnc3cc4c(cc32)OCCO4)c1
Cc1c(C(=O)NC(C)Sc2cccc[n+]2[O-])c(=O)n(C)n1-c1ccccc1
O=[N+]([O-])c1c[nH]c2cc(Cl)c(CNCCCOCc3cccnc3)cc12
CCc1ccc(-n2c(-c3ccccc3)cc(C)c2C=C(C#N)C(=O)Nc2c(C)cccc2C)cc1
CC=CC(=O)C=Cc1ccc(OC)cc1C=C(O)c1ccc(OC(C)=O)cc1OC=O
O=C(CSc1nnc(-c2ccncc2)o1)c1ccc(F)cc1
Cc1ccc(-c2noc(C)c2C(=O)N2CCc3ccccc3C2)cc1
CN1CCN(C(=O)C2CCCN2C(=O)C#CCN2CCCC2)CC1
COC12OC(C)(c3ccc(Br)cc3)OC1c1cc(C)ccc12
CC(C)c1ccccc1NC(=O)NC1CCN(CCCCN2CCOCC2)CC1
CCCC1CC2c3c([nH]c4ccccc34)C3CC3C2N1C
S=C(Nc1ccccc1)N1CCN(Cc2ccco2)CC1
c1ccc(-c2ccc(C3CN4CCCC4c4ccccc43)cc2)cc1
CCN(CC)C(=O)c1ccc(C(=O)Nc2cccc(OC)c2)cc1
O=C(Cc1cccnc1)C(=O)Nc1cc(Cc2ccc(F)cc2)c2ccccn12
O=C1CCC2c3ccc(OCCCCN4CCN(c5ccc(Cl)cc5)CC4)cc3CN12
NCC1CCC(C2NC(=O)CSCC(CC(=O)O)NC(=O)CNC(=O)C(C(=O)O)NC2=O)CC1
O=C1Nc2ccc(Cl)cc2C1=NNc1ccccc1
CCOC(=O)c1ccc(NC(=O)Nc2ccc(NC(=O)NC(=O)c3ccco3)cc2)cc1
CC(C)(C)Nc1ccc(C(F)(F)F)cc1NC(=O)c1cc(Br)c2c(c1)OCCO2
NS(=O)(=O)c1ccc(-c2nc3sccn3c2-c2ccccc2Cl)cc1
Cc1ccc(C)c(NCCn2c(CCC(=O)NCc3cc(O)cc4c3C(=O)C=CC4=O)nc3ccccc32)c1
N#Cc1ccc(COc2c(Cl)cc(C3CC3)c3ccc(-c4nn[nH]n4)nc23)cc1
CCCC1N=C(N(C)c2ccccc2)N=C(N(C)c2ccccc2)N1
O=[N+]([O-])c1ccc(Oc2ccc(Cl)nc2)cc1
Cc1nc(CN2CC3CCC(C3)C2)oc1-c1ccc(F)cc1
COc1ccc(CCCc2nc(NOCC3CCCCC3)nc3nc[nH]c23)cc1
Cc1nc(CN2CCCC2Cc2ncn(C)n2)nn1C
CC(=NN=C1CCC2C3CC=C4CC(C)CCC4(C)C3CCC12O)c1cc(F)cc(F)c1
O=C(CCC(=O)Nc1ccc(Cl)cc1)NCCC(=O)Nc1ccccc1
CCN(CC)c1cccc(C(=O)NCCn2cc(-c3ccc(OC)cc3)c(C)n2)c1
CC1=NN(c2ccccc2)C(=O)CC1
COC(=O)CC(C(=O)OC)N1C(=O)c2ccccc2C1=O
COn1nc(-c2ccc(C(=O)O)cc2O)c2ccc(C(F)(F)F)cc21
CCC(=O)NC(=O)N1CCCC1NC(=O)C(=O)NC1CCCN1C(=O)C(Cc1c[nH]c2ccccc12)C(N)C(C)C
N#Cc1cccc(NC(=O)c2ccc(C(=O)N3CCOCC3)cc2)c1
N#CC1CCCCC1c1cn(-c2ccc(C(F)CO)nc2)nc1NC(N)=O
CS(=O)(=O)N1CCCC2(CN(c3cccc(Cl)c3)C2)C1
c1cc(Sc2ccc(CN3CCCCC3)cc2)c2cccnc2c1
Cc1cc(O)ccc1C1CC(c2ccccc2)=NN1C(=O)Nc1ccc(Br)cc1
N#Cc1cccc(CN2C(=O)C3C4CCC(C4)C3C2=O)c1
CCCC(CC)C(Oc1ccc(CN(C(=O)CC)c2nc(NC(C)C)nc(-n3c(=O)ccn(C)c3=O)n2)cc1)C(N)=O
COc1ccc(CCNC(=O)Cc2cn(S(=O)(=O)Cc3cccc(Cl)c3)c3ccccc23)cc1OC
COC(=O)c1cccc(C(=O)NCc2ccc3c(c2)CCCN3C(=S)SCl)c1
NCCCCCOc1cccc2c(=O)c3ccccc3sc12
CCc1cn(C)nc1CNCc1cc2n(n1)CCCC2
CCC(C)C(NC(=O)C1(c2ccccc2)CC1Cc1ccsc1)C(=O)O
CC1(c2ccccc2)c2ccccc2NC(=O)N1O
CCC(C)(O)C1CCC(O)C1(C)CC=C1C=C(C)C(=O)O1
COc1cccc(-c2ccc3nc(C(NC(=O)CCS(N)(=O)=O)S(=O)(=O)Cc4ccc(F)cc4)sc3c2)c1
CCN(CC)C(=O)CS(=O)(=O)N(c1cccc(Cl)c1)c1cc(F)ccc1N(C)S(=O)(=O)c1ccccc1
Cc1cccc2c1OC(CN(C)S(=O)(=O)NC(=O)Nc1ccc(C(F)(F)F)cc1)CCN(C(C)CO)C2=O
CCC(=O)N(CC)Cc1ccc2cc(C#N)c(SC)nc2c1
CCn1c(Sc2ccc(C)cc2)c(C(=O)O)c2cc(Cl)c(O)cc21
Cc1cc2c(ncn2C)c(O)c1CC(O)c1ccc(F)cc1
N#[N+][N-]c1ccc2cc(NC(=O)c3ccc(Cl)cc3)ccc2c1
COc1ccc(-c2ccc(N3CCN(CCCCC(=O)NS(=O)(=O)N4CCCC4c4cc(Cl)cc(Cl)c4)CC3)cc2)cc1
O=C(C[n+]1c(C2CCCCC2)[nH]c2ccccc21)c1ccccc1
CN(c1ccc2c(c1)OCCO2)[SH](=O)=O
COc1ccc(C2CN(C(=O)C(=O)O)CCC2Cc2cccs2)cc1
COCCCCC1c2c(cc(C#N)c3c(=O)c4cc5ccccc5cc4n(C)c23)OC(=N)C1OC
Cc1cccc(CSc2nnc(C)n2-c2ccc(S(=O)(=O)N3CCCCC3)cc2)c1
CCOc1cc2c(C#N)c(OCC)cnc2cc1Nc1cccc(Br)c1
CC1CCC([P+](C2CCCCCC2)(C2CCCCC2)C2CCCCC2)CC1C(C)CC1CCC(Cn2cnc3c(N)ncnc32)CC1
c1ccc2nc(-c3nnc(C4CCC(c5ccc6ccccc6n5)CC4)o3)ccc2c1
CCCCCCCCCCc1ccc(S(=O)(=O)NS(=O)(=O)CCCCCNC(=O)CCN)cc1
CC(C)CN(CS(=O)(=O)c1ccc([N+](=O)[O-])s1)C(=O)n1c(N)c(Cc2ccccc2)c(=O)[nH]c1=O
CC(=O)NC(=O)NC(CCCC(COC(=O)NC(C)C)Cc1c[nH]c2ccccc12)C1CCCN1C(=O)C(N)=O
CS(=O)(=O)NC1CN(Cn2cc(CO)nn2)CC1c1ccc(F)cc1
CC(=O)N1C(=O)NC(CC(N)=O)C(c2ccc(O)cc2)=C1C
CCn1c(CC(=O)Nc2nccs2)nnc1SCNC(=O)c1ccccc1
O=C(CCl)NC1(CCCc2ccccc2)CCCC1
CCOC(=O)c1cc2c(ccn3cc(-c4cccc5ccccc45)nc23)[nH]1
CCCCCCCCCCCCCCOC(COP(O)(O)=S)OCCCCCCC
COc1cnc2cc(Nc3ccccc3Cl)c(OCCCn3ccnc3)cc2c1C(N)=O
Cc1nccn1-c1cccc2c1N=C(c1nc(N3CCc4ncccc4N3C)nn3cccc13)CC2
Cc1cc(C)cc(C(=O)NCc2cccc(OC3CCNCC3)c2)c1
CC(=O)Nc1cccc(CN2CCC(c3cn(Cc4ccc(F)cc4)nn3)CC2)n1
NC(=O)c1ccc(OCCc2cn(C=C3C(=O)Nc4ccccc43)c3ccccc23)cc1
N#CCc1cc(-c2ccc(F)cc2)n2c(Sc3ccc(Cl)cc3)nnc2n1
CN1CCC(COC(=O)c2cc(Nc3ncc(-c4ccnn4C)c(NCl)n3)ccc2OC(F)F)CC1
CC=C1C(=O)N(C)C(=O)N(NCCCN(C)C)C1=O
Cc1ccc(S(=O)(=O)CC2=Nn3c(nnc3-c3nc4ccccc4[nH]3)SC2)cc1
CCCC(CON)C(=O)Nc1cc2c(C)nc(N(O)CCCC(=O)N(C)CN)nc2cc1C
O=C(O)c1cccc(Cl)c1NCc1cccc2ccccc12
O=C(O)c1ccc2c(c1)nnn2CC(=O)N1CCC(Cc2ccccc2)CC1
CCOC(Cc1ccc(OCCc2nc(-c3ccccc3)oc2C)cc1)C(=O)O
c1cncc(CCNc2nc3ccccc3n3cncc23)c1
CN1CC(=Cc2cnccn2)C(=O)C(=Cn2cc(-c3cccc4ccccc34)c(-c3ccccc3)n2)C1
CC(NC(=O)C(=CCCCCC(=O)NO)c1cccs1)c1ccccc1
O=P(O)(O)OC1C(O)C(OP(=O)(O)O)C(OP(=O)(O)O)C(OP(=O)(O)O)C1OP(=O)(O)O
CNC(=NS(=O)(=O)C(C)C)N(CCCC1OCC(C)(C)CO1)CC(C)C
CCCC(C)C(N)=O
Cc1cn(C(=O)c2cncc(NC(=O)Cc3ccc[n+]([O-])c3)c2)c2ncccc12
CC1(C(=O)NC(c2ccc(NS(=O)(=O)c3ccccc3F)cc2)n2cc(C#N)c3ccc(Cl)cc32)CC1
CC1=CC(C)(N)Nc2cc(C)ccc21
CCCCCCC(C)(O)C=CC1CC(C=CC(C)(CO)CCCCC)C(=O)O1
CNc1nc(SC)nc(N(C)Cc2ccccc2)n1
Cc1ccc(C(=O)NC[S+]([O-])CC(=O)N2CCCC2)cc1
CNC(=O)C1CC(C(=O)N2CCSC2)C(c2c[nH]c(C(=O)NC#N)n2)C1
CCCCCCCSC(=O)N(CCc1c(C(=O)O)ccc(CCC)c1CCCC)C(C)=O
CCn1cc(C)c(=O)c2ccc(N3CCN(C(=O)c4cc(C(F)(F)F)ccc4Cl)CC3)nc21
Cc1cc(NC(=O)[n+]2cccc(Cc3ccc(-c4ccccc4)cc3)c2)nc2ccc(N)cc12
CNC(=O)OCc1c(-c2ccc(OC)cc2)n(-c2ccc(Br)cc2)c(=O)n(CN2C(=O)c3ccccc3C2=O)c1=O
CCCC(=O)c1cnc2ccc(NC3CCC(N(C)C)CC3)cc2c1-c1c(Cl)cc(O)cc1Cl
CCC(=O)Oc1ccc(NC(=O)c2c(-c3ccc(Cl)cc3)noc2C)cc1
CC(C)(C)C(=O)OCC1CC2CC=C(C(C)(C)C)CC2(C)C1
CCC(c1cc(O)ccc1C(=O)O)c1cc(-c2ccc(C(F)(F)F)cc2)ccc1C1CCC2C(C)OC(=O)N12
O=C(CCc1ccccc1)C(=O)NC(CO)C(=O)O
CC(C)(C#Cc1ccccc1)C1CCN(CCN)CC1
CCOP(=O)(OCC)C(C=O)=C(F)c1ccccc1
C=CC1(C)C(OC(C)=O)CCC2(C)C1CCC1(C)C2CCC2C3C(CC(=O)Oc4ccc(C)cc4)CCC3(C)CCC21C
CCn1c(C(=O)N2CCC(C)CC2)nc(C)c1-n1cccc(C(=O)NCc2cc(Cl)ccc2C(F)(F)F)c1=O
Cc1ccccc1C=NNC(=O)c1ccc(F)cc1
CC(C)CCN(C(=O)CCc1ccccc1Cl)N1CC(Cc2ccccc2)CCC1=O
Clc1ccc(N2CCN(Cc3ccccn3)CC2)cc1
CNC(=O)OC(c1ccccc1)C1CCCN1C(=O)c1nc2c(cnn2-c2ccc(F)c(F)c2)o1
CC1CN2CCC(C)(C)CC23CC1CCC3=O
CNC(=O)N1CCC(c2ccc(C(C)Nc3nccc(-c4ccc(C(N)=O)cc4)n3)cc2)C1
CCCc1nn2c(-c3cc(-c4ccc5c(c4)OCCO5)c4ccccc4n3)nnc2s1
CC(=O)CNC(=O)c1cccc(S(=O)(=O)N2CCc3ccccc32)c1
Cc1ccc(C2CC(=O)N(C(=O)Nc3cccc(C)c3C)C2)cc1
CCN(CC)CCC12OC(=O)c3c(CO)ccc(c31)C1(C)OC12
COc1cccc(-c2nc3ccccc3c(=O)n2C)c1
O=C1C(O)=C(CCC(O)C(O)CO)C(=O)c2ccccc21
CC(C)Cn1c(=O)n(Cc2ccc(C(=O)NCc3ccccc3)cc2-n2cnnn2)c(=O)c2ccccc21
COc1ccc(N(CC(O)c2ccc(C)cc2)C(=O)NCc2cccs2)cc1
CC(=O)N1CC(C)C(O)(C2CN(c3ccc(Cl)cc3)CC2C(C)(C)C)C(c2ccccc2)C1
O=C(CS(=O)(=O)c1ccccc1)c1ccc([N+](=O)[O-])nn1
CCn1ccc(=O)c2c(-c3ccccc3OON3CCN(C(=O)Cc4c(Cl)cncc4Cl)CC3)c(CC(=O)O)sc21
COc1ccc(-c2ccc(=O)n(Cc3cccc(C)c3)n2)cc1
COc1cc(C(=O)NCOC(=O)CCc2c[nH]c3ccccc23)ccc1S(=O)(=O)N1CCOCC1
COc1cc2nc(Cl)nc(OC)c2cc1Oc1ccccc1
CNS(=O)(=O)c1ccc(-c2ccc(COC(=O)N(C)CCc3ccccc3)o2)cc1
COc1ccc2onc(N3CCN(CCn4c(O)c5cccnc5nc4=S)CC3)c2c1
O=C(C=Cc1cc(C(=O)O)ccc1O)Nc1ccccc1C(=O)O
COc1ccc(S(=O)(=O)NCC(=O)N2CCOCC2)c(OC)c1
O=C(NC1CCCC1)C(c1ccco1)N(C(=O)Cc1cccs1)c1cc(-c2ccc(F)cc2)[nH]n1
O=C(NCc1ccccc1Cl)c1ccc([N+](=O)[O-])c(N2CCOCC2)c1
CSc1ccccc1C(=O)Nc1cc2cccc(OCCCN3CCC(C)CC3)c2oc1=O
NS(=O)(=O)c1ccc(-n2nc(C(F)(F)F)cc2-c2ccc(Cl)cc2)cc1
Cc1ccc(NC(=O)NC2CCCCC2)cc1F
COc1ccc(OC)c(CCNC(=O)c2cc3c(s2)-c2ccccc2OC3)c1
N=C(N)NCCCC(NC(=O)CC(=O)NC(CCCCN)C(=O)NC(N)Cc1ccccc1)C(N)=O
C=CC(OC(C)=O)C(C)Cc1ccccc1
O=c1[nH]c2cc(-c3nc4ccccc4s3)ccc2c(F)c1CSc1ccccc1
CC(C)=CCC1=C(C)C(=O)C2=C(C1=O)C(=O)C1(O)CCC(C)(O)C(C)C1=C2
CN(C)CCNC(=N)c1ccc2c(c1)C(c1ccc(CC(=O)O)cc1)=Nc1cc(C(F)(F)F)ccc1S2
O=C(Nc1ccccc1)C(=C(O)NC(=O)c1ccc(C(=O)O)cc1)c1cc2cc([N+](=O)[O-])ccc2nc1Cl
CC(NCP(=O)(O)O)C(=O)O
CNC1C(OC)=CC(C)C(C)C(OC(N)=O)CC(OC)CC2=C(C)C(=O)C=C(NC(=O)C(O)=CC=CC1C)C2=O
CCOc1ccc(C(=O)N(c2ccccc2C)c2ccccc2N2CCNCC2)cc1
COc1ccccc1C(O)CNCc1coc(-c2ccccc2Br)n1
O=C(NCc1ccccc1)c1ccc(C(=O)Nc2ccccc2-c2ccccc2C(=O)c2ccc(C(F)(F)F)cc2)cc1
Cc1ccc(SC2=C(C#N)NC(=O)CC2c2ccc(C)cc2)cc1
CC1CCCC1(CN)CC(=O)O
CCc1cc(C)cc(Oc2c(I)[nH]c(=O)c(CNC(C)Oc3cc(C)cc(C)c3)c2C)c1
COC(=O)c1ccc(OC(c2ccccc2)c2ccccc2)cc1
COc1cc(F)ccc1-c1noc(CN2CCCCC2)n1
N#Cc1nc(-c2cn[nH]c2CCc2ccc(F)cc2)c(C#N)[nH]1
Cc1ccnc(S(=O)(=O)NCCCN2C3=CC=C(CN(CCCNS(=O)(=O)c4ccncc4)CC3)c3ccccc32)c1
COc1ccc(-c2cnc(NC(=O)c3ccc(C)cc3)s2)cc1OC
CCC(CC)(CC(=O)NC(CC(O)C(C)(C)NC)C(=O)NN=Cc1cccnc1)OCc1ccccc1
CC(C)C(=O)OCC1CCC2C(COc3ccc(NC(=O)C4CC5CCC4C5)cc3C(=O)N2C)O1
O=C(C=Cc1cn[nH]c1)c1cc(Cl)c(I)cc1Cl
CC(=NNC1=NC(=O)C(C)S1)c1ccc(OCc2cc(Cl)ccc2Cl)cc1
CCc1csc(NN=C(c2ccc(Cl)cc2)c2ccc3ccccc3c2)n1
CC(=Cc1ccsc1)C12CCC(C)C(C)(C(=O)O)C1=CC=C1C2CCCC1(C)C
CCCN(C)Cc1c(C)[nH]c2ccc(C)cc2c1=O
CC(=O)NC(=O)NC(=O)Cc1nn(C)c(=O)c2ccccc12
CSc1nc(=O)c(Cc2cccc(Cl)c2F)c(CCOc2ccccc2)[nH]1
COc1cc(=O)oc2ccc(CC(=O)N3CCOCC3)cc12
COc1ccc(S(=O)(=O)NCCSCc2ccc(C)cc2)cc1
Cc1nccn1C(N=O)c1cccc(C(F)(F)F)c1
CS(=O)(=O)c1oc(-c2ccccc2C(=O)OCC(=O)O)nc1SCCN1CCCc2ccccc21
CCCN(C)C(=O)n1cncc1CN(c1cc(C=CS(C)(=O)=O)cc(CC)c1)S(=O)(=O)c1cnc2ccccc2c1
CC1CCCCC1C(=O)NCN(C)S(C)(=O)=O
C=CCn1cnc2cc(C(=O)Nc3ccc(C(=O)Nc4ccc(F)cc4)c(-c4ccccc4C)c3)ccc2c1=O
CCCCCCC1(CCCCCC)CC(=O)c2c(oc3ccc(O)cc23)C1
COc1ccc(S(=O)(=O)C(CC(=O)NO)c2ccc(OCc3ccccc3)cc2)cc1
COc1ccc(C(=O)NC2=C(C)C3(CCC(c4ccccc4)CC3)OC2=O)c(OC)c1
CCCn1ccc2cccc(C(=O)Nc3cccc(-c4ccc(-c5nc6ccccc6[nH]5)cc4)c3)c21
C1=C(c2nnc(SCc3ccccc3)o2)OCCO1
CC(C)C12C(C=O)=CC3CC1(C)C1CCC(C(=O)O)C1CC32C(N)=S
COc1cccc(Cc2c(C(O)c3c(C)ccc4c3CCO4)ccc3c2CN(OC)C(OC)C3)c1
CCN(CC)CCN(NC(=O)OC(C)(C)C)c1nc(C#N)ncc1Br
C=C(COCl)C1CC(O)OC(C(=O)OC)C2C=C(CC(=O)CCCC1(C)C)C(=O)O2
CCc1cc2c(=O)c(F)cn(C(=O)O)c2cc1N1CCN(Cc2cc(Cl)cc3[nH]c(=O)sc23)CC1
CS(=O)(=O)Nc1cc(-c2cccs2)on1
CC=CCC(CN(O)C=O)N(C)C
CC1=CC(=O)C(O)C2C1CC1OC(=O)C(C)C3CCC(O)C4(C(=O)OCN5CCN(Cc6ccccn6)CC5)OCC13C24
Cc1nn(-n2c(C(C)C)nc3ccsc3c2=O)cc1C(F)(F)F
CC(=O)OC12C(CC3C4CCC5CC(C)CCC5(C)C4CCC31C(C)N)OC1(CCC(C)(C)OC1C)C2OCc1ccccc1
CCC(=O)N(C)C(=C1C(=O)Nc2cc(Nc3ccccn3)ccc21)c1ccccc1
CCCCc1ccc(N(C(=O)NCCCN2CCN(c3cccc(Cl)c3)CC2)C(C)C)cc1
Cc1ccccc1-n1c(-c2ccccc2O)nc2ccccc2c1=O
Cc1ccc(C(=O)NS(=O)(=O)N2CCCC(C)C2)cc1C
ON1c2ccccc2OCC2(c3ccccc3)OC12
CCCCCCCCC(=O)OCCC1CCN(S(=O)(=O)NC(=O)C(C)CCCCCC)CC1
CCN1C(=O)CC(c2cccc(F)c2)SC1=NC(=O)NCc1ccco1
C=CCNC(=O)Nc1ccc(C(=O)Nc2cnc3ccccc3c2)cc1
C=CCN(C1CCCCC1)S(C)(=O)=O
Nc1ncnc(-c2ccccc2O)c1C1CCNCC1
CC(=O)c1ccc(-n2nc(C(N)=O)c3cc4c(cc3c2=O)OCO4)cc1
Cc1cc(CC(=O)NC(=O)NCCC(CC(C)C)C(=O)N2Cc3ccccc3CC2CN)cc(O)c1C
COc1ccc2[nH]c3cc(C(=O)O)nn3c(=O)c2c1
COc1ccc(C(N)=O)c2[nH]c3c(Nc4cccc(C)c4)cccc3c(=O)c12
CCOc1ccc(NC(=O)CC2C3COc4ccc(Cc5ccccc5)cc4C3N3C(=O)CN(F)C(=O)C23O)cc1
Cc1ccc2c(c1)C=CC(C)(C(C#N)c1cc(C#N)cc(OCc3ccc4c(N)noc4c3)c1C#N)O2
CCCC(O)C(=O)NC(Cc1ccccc1)N(Cc1ccccc1)C(=O)CC1CCN(C(=O)OC(C)=O)CC1
Cc1ccc(NC2CCCN(C(=O)c3ccc(Br)o3)C2)cc1C
C#CN1C(=O)c2cc(-c3ccc(F)cc3)ccc2S1(=O)=O
NC(NC(=O)CCCc1ccccc1)C(Cc1ccccc1)NC(=O)C(Cc1ccc(O)cc1)C(=O)O
CC(C)(C)c1ccc(Oc2c[nH]c(=O)c(C(=O)O)c2)cc1
CNc1nccnc1NC(=O)Oc1ccc(C(C)C)cc1
CCN(CC1CCOC1)NC(=O)c1cc(S(N)(=O)=O)ccc1Cl
O=C(NC1CC1)c1ccc(C2CCN(C(=O)N3CCCCC3)CC2)cc1
CCC(F)(F)c1nnc2ccc(C3CCN(c4cnccn4)CC3)cn12
C=CC1(CCN(CC)S(=O)(=O)NC(=O)C2(C)C3(CCC3)C23CC(C(NC=O)C(C)C)N(C(C)=O)C3)CC1
Cc1ccc(C2c3cc(OC(F)(F)F)ccc3-c3cnc4nc(O)oc4c32)cc1
CCn1cc(C=C2C(=O)NC(=O)NC2=O)c(C)n1
O=C(NC1CCCC1)c1nnc(Nc2ccccc2)o1
CNC(=O)Oc1c[nH]c2ccc(C(c3c[nH]c4ccc(OC)cc34)C3COc4ccc(O)cc4C3)cc12
O=C(C1CC1)n1cc(CCN2CCCC2)c2ccccc21
COc1cccc(C=CC(=O)OCC(=O)NCc2cccnc2)c1
O=C(Cc1nc2ccccc2n1Cc1ccccc1)N1CCN(c2ccc(C(F)(F)F)cc2)CCO1
Cc1cc(C(F)(F)F)nn1NC(=S)NC(=O)c1ccc(C(C)C)cc1
CCC(=O)On1nnc(CC(=O)Nc2ccc(OC)cc2)c1C(=O)c1ccccc1F
CNc1nnc2cc(-c3c(Cl)cccc3Cl)cc(-c3ccc(C(=O)O)cc3)c2n1
NCC(O)c1ccc([N+](=O)[O-])cc1C=Cc1cccc(Cl)c1
Nc1cc(NC(=O)CCc2ccccc2)ccc1-n1ccnc1
OCC1C=CC(Nc2ncnc3c2ncn3C2C(O)OC(CO)C2O)C1
N#Cc1ccc(F)c(-c2nn(-c3ccccn3)c(=O)c3ccccc23)c1
O=C1NC(=O)C(c2cnc3ccccn23)=C1c1c[nH]c2ccccc12
CC(=O)NC1CCc2ccc(Sc3ccc(C(=O)O)cc3)cc21
O=C(NCC1CCCO1)C1N=C(c2ccccc2)c2ccccc2NC1=O
COc1cc(O)cc(-c2c[nH]nc2Nc2nc(-c3ccc(NC(C)=O)cc3)cs2)c1OC
CCC1Sc2nnc(-c3cccs3)n2N=C1C
CCN(Cc1cc2cc(C)ccc2[nH]c1=O)C(=O)COc1ccc(OC)cc1OC
CNC(=O)C1OC(CCO)C=CC1CO
O=C(N1CCC(Cc2ccc3sc(=O)n(Cl)c3c2)CC1)C(F)(F)F
Cc1cc(C)cc(Oc2c(C(C)C)c(=O)[nH]c(=O)n2Cc2cccc([N+](=O)[O-])c2)c1
O=C(O)COC(c1ccccc1)C(O)c1ccccc1
CCC1(C)CC2(C=C(c3ccc(OC)cc3)Oc3ccc4ccccc4c32)C(=O)O1
Cc1cccc2c1sc1nc3c(c(Cl)c12)CC[N+]([O-])(Cl)C=C3
ClNN=CCSc1nc(Cl)cc(Cl)n1
CC1=C(C(=O)N2CCC(C)CC2)C2(CCC(C)CC2)OC1=O
CCS(=O)(=O)c1ccccc1C(=O)NCCc1c[nH]c2ccccc12
CC1=NC(C)(C(O)=CC(=O)O)c2ccccc2O1
CSc1nnc(NC(=O)CNC(=O)Cc2cccs2)s1
COc1ccc(-c2nc(C)c(COc3ccc(CCN4C(=O)N(c5ccccc5)C(=O)C4C)cc3)o2)cc1
Cc1cc(C(=O)N2CCC3C2CC(=O)N3c2cccn2C)no1
CCC1CCCN(C(=O)c2cc(NC(=O)Nc3ccc(F)cc3)n[nH]2)C1
N#CC(=Cc1cc([N+](=O)[O-])ccc1Cl)C(=O)NCCN1CCOCC1
CCc1ccc(NS(=O)(=O)c2cccc3nsnc23)cc1
CCC(C)N(CC(=O)O)C(=O)C1CC1NC(N)=O
CN(C)C(=O)N1CCC(C2Nc3cc(-c4cccc(Cl)c4)cc(Cl)c3S(=O)(=O)N2Cl)C1
COc1cc(N2C(C)CC(=NOC(=O)c3ccccc3)CC2c2ccccc2)cc(OC)c1OC
O=C(NCCc1ccccc1)c1cn(Cl)c2ccc(C3CC3)cc2c1=O
CNC(=O)OCCCCCNC(=S)NC1CCCCC1
CCc1ccc(C(=O)NCCN2C(=O)c3cccnc3C2=O)cc1
CCOC(=O)c1[nH]c(C)c(C(=O)Nc2cc(C(=O)OC)ccc2Cl)c1C
COC(=O)c1cc(N(C)N2C(=O)C=C(c3cc(OC)ccc3OC)C2=O)nc(C)n1
CSc1ccccc1OCCNCC(O)COc1ccsc1C(N)=O
O=C(NCOc1ccccc1)c1ccc(NS(=O)(=O)c2ccccc2Cl)cc1
Cc1ccc2nc(N(C3CC3)[N+](=O)[O-])[nH]c2c1
CCc1ccc(-c2ncnc3c2c(-c2cccc(C(=O)NC(C)C4CC4)c2)nn3N)[nH]1
COc1ccc2c(c1)[nH]c1ccc(N3C(=O)C(=CC(CC(=O)O)C(=O)O)SC3=S)cc12
CNC1C=CC(N(O)c2ccc(C#N)cn2)CC1
O=C(CCCc1cccc(OC(=O)CCc2ccc(O)cc2O)c1)CCc1ccc(O)c(O)c1
Cc1cccc(C(=O)Nc2cc(O)cc(Br)c2Br)c1
Cc1nc(N2CCC(C)C2)nc2c1CCN(C(=O)c1ccncc1)CC2
Cc1ccc(N2CCN(C)CC2)c(Oc2nc(NC(F)(F)F)ncc2-c2cccc3c2C(=O)N(C)C3)c1
O=C(Cc1ccc(C(=O)O)cc1)Nc1ccc(COc2cccc(OCCC(F)(F)F)c2)s1
CCCCCCCCCCc1c(C(=O)c2ccc(OCCCCC)cc2)oc2cc(O)ccc2c1=O
O=C(O)c1cn(C2CC2)c2cc(-c3cn(-c4ccccc4)nn3)c(F)cc2c1=O
Cc1ccc(C(=O)NCSc2c(C)c(C)nn2C)cc1C
CC(OP(=O)(O)ON=C1C2CC3CC(C2)CC1C3)C(O)(Cn1cnc2c(=O)nc(N)[nH]c21)c1ccc(F)cc1F
CCC(=O)Oc1ccc(NC(=S)N2CCN(CCc3ccccc3)CC2)cc1
C=C(C)N(C(=O)CC1CCCN1Cn1cncn1)C1CC1
CCCCc1cc2cc(-c3nc4ccc(C(N)CCC)cc4s3)ccc2o1
CCCNC(=O)C(C)CNC(=N)N
CCOP(=O)(CC)OC(C(=O)NC(=S)NC1(C)CCCC2(C)c3ccc(C)cc3C(=NO)CC12)c1cccc(C(F)(F)F)c1
CN(C)S(=O)(=O)CCSC(=O)c1ccc(Cl)cc1
Cc1nc(-c2noc3cc(C(=O)O)c(-c4ccccc4)cc23)cs1
CCC(C)C(NC(=O)C1Cc2c(sc3ccccc23)CN1)C(=O)NC(CCSC)C(=O)O
O=c1cc(COc2ccc3[nH]cc(Cl)c3c2)nc2n1CCS2
Cc1cc(C)n(C(=O)N2CCCC(CNC(=O)Cc3ccccn3)C2)n1
O=C(O)c1cc(C(=O)O)cc(C(=O)N2CCCC2C(=O)O)c1
Nc1ncnc2c1C(CNc1ccc(C(=O)NC(CCC(=O)O)C(=O)N3CCOCC3)cc1)CCN2
CCN1CCN(c2cc(CNC(=O)c3ccc(C#N)cc3)cc(C(=O)Nc3ccccc3)c2)CC1
CC(=CC(=O)Nc1cc(C)ccc1C)CCCc1[nH]c(N)nc(=O)c1N
O=C(OCNC(=O)C1CCCC1)c1ccc(S(=O)(=O)N2CCCCCC2)cc1
O=C(NCc1ccccc1)Nc1ccc2c(c1)OCCO2
N=C(N)Nc1cc(Cl)ccc1CNC(=O)C1CCC2CCN(CC(=O)O)C(=O)C2C1
NC(=O)NC(=O)c1ccc2c(c1)N(S(=O)(=O)c1ccccc1)C(=O)CO2
O=C1NCCN1c1ccccc1CNC1CCNCC1Oc1ccc(F)cc1
COc1ccc(C(=O)N2CC3CC(CCC4CCN(O)C4)(C(=O)O)CC3C2)c(-c2cccc(C)n2)c1
CCCN(C)C(=O)n1cc(Cc2ccc(-c3ccc(C(F)(F)F)cc3)cc2)c(=O)nc1SCCCNCC
Brc1ccc2[nH]c3cccnc3c2c1
COc1ncnn2ccc(-c3ccc(C)c(NC(=O)Nc4cccc(C(=O)N5CCCCC5)c4)c3)c12
O=C(O)c1ccc(Sc2ccc(N=Nc3ccc(F)c(F)c3)cc2C(=O)O)cc1
COc1ccc2[nH]c3c[n+](CC(=O)c4ccccc4C)ccc3c2c1
O=C1CC(F)Cc2cc(-c3ccccc3)ccc21
Cc1ccc2[nH]c(C)nc2c1
COc1cccc(C(=O)NCNS(=O)(=O)c2ccc3c(c2)NC(=O)C(C)S3)c1
N#Cc1cc(C(=O)N2CCCC2)c(=O)n2c1OCC2C(C#N)C#N
CCCCC1CC2c3cccc4c3c(cn4C(=O)OC)CC2N(C)C1
O=C(O)CCCCCCC1(c2cc(C34CC5CC(CC(C5)C3)C4)c3ccccc3n2)C(=O)c2ccccc2C1=O
N#CC1C(O)COC(O)C1O
CCCC(=O)c1cc(O)c(S(=O)(=O)Nc2ccc(C)cc2)cc1F
CN(C)CCC(=O)Nc1ccc(-c2cccc3c(=O)cc(N4CCOCC4)oc23)c2c1sc1ccccc12
Nc1nc2cc(O)c(F)cc2c(=O)n1N=Cc1ccccc1
Nc1ncnc2nc(-c3ccccc3)cc(-c3ccc(Br)cc3)c12
O=C(NCc1ccc(-c2noc(CCO)n2)cc1)C1CNCC1c1ccccc1
CC(C(=O)O)N1C(=O)c2cc(Cl)ccc2N2C1=CCC2C
O=C(CCSc1nnc(CNC(=O)C23CC4CC(CC(C4)C2)C3)o1)Nc1ccccc1
COc1ccc(-c2nc(-c3ccc(SC)cc3)c(OCCCn3c(=O)n(CC(=O)O)c4ccccc43)s2)cc1
COC1CN(C=O)CCOc2cc(C)ccc2C(=O)N(CCNC(C)=O)CC1C
O=C1CCCC(=O)C1N(Cc1ccccn1)Cc1ccccn1
CCC(=O)NC1C(C)C(O)OC1n1cnc2c(NC3CCC(C)CC3)nc(N)nc21
CCCCn1c(COC(C)=O)nc(Cl)c1Cc1ccc(C(=O)NC(C)(C)C)cc1
Cc1ncnc2c1sc1nc(SCc3cc(F)ccc3F)c3c(c12)OC(C)(N1CCOCC1)OC3
COc1cc(NC(=O)CCCN2C(=O)c3ccccc3C2=O)c(NC(=O)c2cccnc2)cc1OC
CC1(C)NC(=O)NC1=O
CCOc1cc(C)ccc1NS(=O)(=O)CCc1ccncc1
CC(c1ccncc1)N1CCN(C(=O)CNCCNc2ccnc3cc(Cl)ccc23)CC1
COc1cc2c(cc1-c1ccc(-n3cnnn3)cc1)CCN(S(=O)(=O)OC)C2
Cc1[nH]c2ccc(-c3ccc4c(c3)NC(=O)C43Cc4ccccc4C3)cc2c1C(=O)N1CCCCC1
O=C(NCCl)C1c2ccccc2Oc2ccccc21
CCOC(=O)C1(C)C(CC)CCC2(C)C1CCC1(C)C2CCC2C3CCCC3(COC(=O)CCC(=O)O)CCC21C
COC(=O)c1ccc(CN2CCCCC2)cc1O
COc1ccc(NC(=O)c2ccc(C3CN(C(C)=O)CCCN3Cc3ccccc3)cn2)cc1OC
CC(=O)c1nc(N2C(=O)Cc3ccccc32)sc1C
O=C1c2ccccc2C(O)(Cc2cc(-c3ccc(Cl)cc3)c(Cl)cc2Cl)N1Cc1ccc(-c2ccccc2)cc1
CC(C(=O)N(C)c1ccno1)c1ccccn1
CCSc1nc2ccccc2[nH]1
CC(C)NC(C)C(O)c1ccc(O)cc1
CC(C)c1ccccc1
CC1CCC(C)C(=O)CC2NC(=O)OC2CC(C)OC(=O)C(O)C(C)C1
COc1cccc(-c2[nH]c3ccccc3c2CCNCN2CCCC(C)C2)c1
COc1ccc(O)c(NC(=O)C(C)C(=O)SC(CCCCN)C(N)=O)c1
O=C(Cc1ccccc1)Nc1ccnc(Oc2cc(F)c(Cl)c(F)c2)c1
CCCC(=O)Nc1cc(C)c[nH]1
CC(C)CC(=O)N(Cc1cc(Cl)c2c(c1)OCCCO2)C(C)CNCc1cccc2c1OCC2
CCOP(=O)(CCn1cc(C(=O)NC(NC(=O)Cc2cccc3ccccc23)C(C)C)nn1)OCC
CC(O)Cc1nnc2ccc(NCc3cccc(F)c3)nn12
CCC(=O)Nc1ccc(C(=O)CC2SC(N3CCCC3)=NC2=O)cc1
COC(=O)C1=C(C)NC(C)=C(OC(C)=O)C1c1ccc2c(c1)N(Cc1c(C)cccc1C)C(=O)CO2
O=C(NC1CCS(=O)(=O)C1)Oc1cccc2c1N(S(=O)(=O)c1ccccc1)CC2
COc1cccc(-c2n[nH]c(=S)n2CC(=O)NCc2ccc(F)cc2)c1
c1ccc(CN2CCC(NN3CCC(CCc4ccc5cc(-n6cnnn6)ccc5c4)CC3)CC2)cc1
CNc1cc(-c2ccc3c(c2)N(CCCN2CCCCC2)CCCC3)nc(N)n1
OC1(C2CCN(Cc3cccnc3)CC2)CC(c2ccccc2)C1
O=C(O)CCNC(=O)c1ccc2[nH]c(-c3ccncc3)cc2c1
CC(C)=CCCC=C(C)CC12CC3C(C)CCC3C3(C(=O)O)CC1C=C(C(C)C)C23C=O
O=C(COc1ccc(Cl)cc1)Nc1ccc(C2CCCCC2)cc1
CNC(=O)C(=O)NC(Cc1c[nH]c2ccccc12)CC(C(=O)NC(C)C)C(CC(C)C)NC(C)=O
CC(C)(N)CNCc1nc2cc(-c3ccc(F)cc3)ccn2c1-c1ccccc1
C=CC1(C)CCC(C(=CC)CC(=O)OCCO)CC1C(=C)C
O=C(CN1C(=O)NC2(CCCC2)C1=O)Nc1cccc(OC(F)(F)F)c1
C=CC1(C)C(C)CCC2(C)C1CCC1(C(=O)O)C2CCC2C3C(C)CCC3(C)CCC21C
COc1ccc(C(=O)ON=C2c3ccccc3-c3c2c(N2CCN(Br)CC2)nc2ccc(C)cc32)cc1
CCCCCCCCCCN1C(=O)C(c2ccccc2)=CC1OC(C)=O
CCCc1ccc(Cc2nc3cc(CC)ccc3n2N(Cc2ccccc2)C(=O)Nc2ccccc2)cc1
CCOC(=O)c1ccccc1NC(=O)c1nc(SC)ncc1Cl
NC(=O)Cc1c(Cl)nc2n1C1CC(C1)c1c(CO)cc(Cl)cc1-2
COc1cc2c(cc1CCc1ccc(C(=O)Nc3ccc4cccc(OC)c4n3)cc1)CN(OC)CC2
O=C(O)c1cc(-c2ccc([N+](=O)[O-])cc2C2CC2)ccc1-c1ccccc1
CN(C)c1ccc(-c2cc(O)cc(F)c2-c2cc(O)cc(O)c2)cc1
CCCCCCCCCNC(=O)c1ccc(C)c(C(=O)NCCCN(C)CCCN)c1
C=C1CCC2C(C)(O)C(C)CCC2(CC2COC(=O)C2=CO)C1COC(=O)C=Cc1ccc(O)cc1
CCC(=O)OC1CCN(C(=O)C2CCCN(c3cccc(-n4nnnc4C)c3)C2)CC1
CCN(c1ccc(NC(=O)CN2CC(Cc3ccc(F)cc3)C(c3ccccc3)C2=O)cc1)S(=O)(=O)CC
CCCc1ccc2c(c1)C(CCN(C)C)N(Cl)CC2
Cc1nc2cc(C=NNS(=O)(=O)c3ccc(Cl)cc3)ccn2c1C
NCCCNc1ccc(N)c2c1C(=O)c1cccc(NCCC(=O)O)c1C2=O
CN(C)C(=O)N1CC(c2ccoc2)C2OCCCC21
c1ccc(CCNC2CCc3ncnn3C2)cc1
NC(=O)COC(=O)CC(=O)c1ccc2c(c1)OCCO2
CCSc1nc2ccccc2n1C(C)C(=O)NCc1ccccc1
CC1CC(C)(C)NC(C)(C(=O)Nc2cc(=O)n3ccsc3n2)C1
C#CCN(N=O)c1ccc(C)cc1
O=C(c1ccc(Br)cc1)c1ccc2cc(C(=O)c3ccc(OCc4ccccc4)cc3)[nH]c2c1
CCC(C)C1OCCCCC(C)Oc2ccc(S(N)(=O)=O)cc2C(=O)NCC1CN(c1ccc(F)cc1)S(C)(=O)=O
Cc1c(-c2ccccc2)c(=O)n(C)n1NC(=O)c1c(Cl)sc2cc3c(cc12)OCO3
COC(=O)C1CCN(c2ccc(Cn3ccc(NC(C)=O)n3)cc2)CC1
OCN1CCCC(Cc2ccc(CNc3ccc4c(c3)OCCO4)cc2)C1
CC(C)Cc1nc2sc3c(c2c(=O)o1)CC(NC(=O)C(C)C)CC3
CC(C)c1cn(C2CCS(=O)(=O)C2)nn1
O=C(O)C(=CS)c1c[nH]c2ccccc12
COc1cc(NC(=O)CC2CN(c3ccc(N4CCN(c5ccc(C(F)(F)F)cn5)CC4)cc3)C(=O)O2)c2ncccc2c1
O=C1NC(=S)SC1=Cc1ccc(O)cc1
O=C1C=CC=C2NC3(CC3)CC3(CN1S(=O)(=O)c1cccnc13)C2=O
Cc1ccc(S(=O)(=O)Nc2ccc(N3CCCC3)cc2)cc1
O=C(c1ccc2ccccc2c1)N1CCc2cc(N3CCN(S(=O)(=O)c4cccc(Cl)c4)CC3)ccc21
CC(C)(C)S(=O)(=O)Nc1ccc2ccccc2c1
O=C1c2ccccc2N(Cc2cc(F)ccc2Cl)S(=O)(=O)N1C1CCC1
CC(Oc1cc(-n2cnc3ccc(C(C)(C)C)cc32)sc1C(N)=O)c1ccccc1C(C)(C)C
O=C(C=NO)NCc1ccc(O)c(Cl)c1
O=C(NCc1cc(F)ccc1F)c1ccc2cccc(O)c2c1
CC(C)C(=O)Oc1cc(-c2ccccc2)nn1CC(=O)N1CCN(c2ccccc2)CC1
COc1ccc(C)cc1-c1c(C(=O)NC(C)C(=O)O)ncc2c(Cl)cccc12
CC(C)(C)CNC(C)(C)c1cc(C=Cc2ccccc2)no1
CCCN(CCN1CCN(c2ccccc2)CC1)C1CCc2nc(N)sc2C1
O=C(Nc1ccccc1C(F)(F)F)Nc1cc(N2CCOCC2)ccc1C(F)(F)F
Cc1cc(C(=O)N(COc2ccc3c(c2)CCC(=O)N3)Cc2cccc(C(F)(F)F)c2)no1
CC1NC(=O)C(C(C)C)NC(=O)C(CCC2CCCCC2)NC(=O)C[S+]([O-])CCNC(=O)C2(CCCC2Cc2c[nH]c3ccccc23)NC1=O
CC(O)C1C(=O)N2C(SC3CC(CNC(=O)c4ccccc4)CN3)=C(C(=O)O)C(C)C12
O=CNCc1ccc(NC(=O)CCCCCCCCCC2OC(O)C(n3ccc(=O)[nH]c3=O)C2O)cc1
NC(CNC(=O)C(CS)C(=O)O)C(=O)O
CN(C)c1cc2ncnc(C3CCC(N)CC3)c2cc1Nc1ccc(Cl)cc1F
Nn1c(SCc2ccccc2)nnc1C1CCCCC1
CC(=O)n1c(-c2ccccc2)cc(C)c1CCC(=O)O
COCCN1CCc2[nH]cnc2C1c1cccnc1
CSCCC(OC(C)=O)N(C)C(=O)C(NC(=S)Nc1ccc(S(N)(=O)=O)cc1)C(C)(C)C
COc1ccc2c(c1)CCN(C(c1cccnc1)c1nn3ccc(C)c3c(=O)n1-c1ccccc1Cl)C2
O=C(Cc1ccc2c(c1)N(F)CC2)N1CCc2ccccc2C1C1CCCCC1
Cc1ccccc1N(C)C(=O)c1ccccc1C(=O)Nc1ccccc1
CC(C(=O)O)c1ccc(OCc2cccc(-c3ccc(Cl)cc3)n2)cc1
Cc1cccc(OCCNC(=O)c2cccc(C)c2)c1
CCCC(CCC)C(=O)Oc1c(I)cc(O)cc1I
CC(=O)N(Cc1ccco1)CC1CCCCO1
CCc1cccc(NC(=N)Nc2nnc(-c3ccccc3C)s2)c1
Fc1ccc(NC(=S)Nc2ccc(Sc3ccnc4ccsc34)cc2)cc1
O=c1oc(CC2CCCCC2)nc2ccccc12
CCc1nc2c(OCc3ccccc3)cccn2c1C1CCN(C(=O)N2CCSCC2)CC1
COc1cc(OC)cc(N2CCCC(Oc3cccnn3)C2)c1
O=C(Nc1cc2ccccc2n1CCO)C(Cc1ccccc1)N1CCN(C(=O)c2ccccc2Cl)CC1
COc1cc(OCC(O)CN2CCCC2)ccc1NC(=O)Nc1cc(C(F)(F)F)ccc1Cl
Cc1cccc(C)c1C(=O)NCCS(=O)(=O)n1cc(CC(=O)N2CCc3ccccc3C2)c2ccccc21
Oc1ccc(-c2nc(-c3ccccc3)[nH]c2C2CC2)cc1
CCC(=O)O
Nc1ncnc2c1ncn2CCNC1CC(O)C(O)C1O
CC1C(O)C(COCc2ccccc2)OC(COOCc2ccccc2)C1N1C(=O)c2ccccc2C1=O
COc1c(C)nn(C(C)C)c1CNC1CCCC1
CCOC(=O)C1=C(c2c(C)[nH]c3c2C(=O)CC(c2ccc(C)cc2)C3)NC(=S)NC1C
COC=C1C(=O)Nc2cc(OC)c(-c3ccccc3)cc21
O=C(Nc1ccccc1)c1nn(-c2ccccc2)c(CCCCCCCCNC(=O)[N+](=O)[O-])c1-c1ccccc1
CCOC(=O)c1cc(COc2cc3c(OC)ncnc3cc2Nc2ccc(F)cc2Cl)on1
O=[N+]([O-])c1cccc(OCC2CNC(C3(c4ccccc4)CCN(O)CC3)C2)c1
CC(=O)N1CC(O)=C(c2ccc(C(F)(F)F)cc2)C1c1ccc(Br)cc1
O=C(NC1CCCN(C(=O)c2ccc3sccc3c2)C1)c1cc(Cc2ccc(F)cc2)on1
Cc1cc2ccccn2c1C(=O)C=Cc1cccc([N+](=O)[O-])c1
Nc1cc(NC(=O)c2ccccc2-c2cccc3c2C(=O)OC3)ccc1Nc1ccc2c(Cl)ccnc2c1
NCc1c2ccccc2nc2cc(Nc3c(Cl)cccc3Cl)ccc12
O=C(CCC1=CCCCC1)NCCS(=O)(=O)c1ccc(Cl)s1
CC(C)(C)c1cc(C(=O)N2CCCN(C(=O)C(CC3CCCC3)NCCC(O)CNC(=O)O)CC2)ccc1Cl
CC(=O)NC12CCOC(=O)C1=CNc1ccsc12
COc1cc(O)cc(C)c1O
CCN(CC)CCC(=O)Nc1[nH]c(-c2cccs2)nc1-c1ccccc1
O=C1NCC(NS(=O)(=O)c2ccc(F)c(F)c2)C1=O
Cc1ccc(N2C(=O)C3C(C2=O)C2C=CC3C23CC3)c(C)c1
CCCCc1ccc(CNC(=O)c2c(N)cnc3ccccc23)cc1
COc1cccc(OCCCCOc2ccc(S(=O)(=O)N3CCCCC3)cc2)c1
COc1cc(O)c(C(=O)CCc2cc(O)c(O)c(O)c2)c(OC)c1OC(=O)C1CCCC1C
Cc1scnc1NC(=O)c1ccc(-c2nnc(-c3ccc4c(c3)CCO4)o2)cc1
Cc1cnn(-c2cc(C(F)(F)F)c3c(c2)C(O)(C(=O)N2CCCCC2)c2ccccc2-3)c1
CCc1ccc(S(=O)(=O)N2CC3CC(C(=O)N(C)C)C(C2)O3)s1
CNc1cncc(C2CN3CCC2CC3)n1
CCCc1ccc(Cc2ccc(-c3c(-c4cn(C)nn4)[nH]c4c3CCN(CCC)c3ccc(C)cc3-4)cc2)cc1
CCOC(=O)c1ccc(C(=O)NCS(=O)(=O)N(C)c2ccc(OC)cc2)cc1
CC1=CC2(CCC(C(Br)Br)CC2C(C)(C)C)OC1=O
Cc1cccc(CC2SC(=O)N(Cc3cccc(N=C(NCC(=O)O)NC(=O)CCC(=O)O)c3)C2=O)c1C
CC=C(C)CC(C)(C(=O)OCC)C(C=CC1=C(C)C(C)(C)CCC1)=CC
COCNC(=O)Oc1cc(OC)cc(-c2ccc(C3c4cc(C)ccc4CCN3C)cc2)c1CCO
CC1CC2COCC(C1)N2C(=O)NCc1cccnc1
COCC(C(C)C)C(C)c1c[nH]cn1
O=C(CC1(N2CCNCC2)CCC1)Nc1nc(-c2ccc(F)cc2F)ccc1F
CC(C)(C)c1[nH]c(-c2ccc(F)cc2F)nc1-c1ccnc(N)n1
COc1cccc(Cn2cnc3c(NC(Cc4ccccc4)C(C)O)nc(NC(C)C)nc32)c1
COc1ccc(Oc2ccc(S(=O)(=O)Nc3ncnc4[nH]cnc34)cc2)cc1
Cc1nc(C(=O)NC2CCS(=O)(=O)C2)sc1-c1ccccc1
Cc1ccc(S(=O)(=O)n2c(-c3cc(C)c(C)cc3C)nc3ccccc32)cc1
COc1ccc(-c2c(N(C)c3ccccc3)c(=O)c2=O)cc1F
CC1CC2(C(=O)N(C)C(=O)N(C)C2=O)N(C(=O)c2ccccc2)CC1=O
Cc1ccc(N2CCN(C(=O)Cc3nc(C)sc3C(C)C)CC2)nn1
CN(c1cc(NC(=O)CCSc2ccc(Cl)cc2)cs1)S(C)(=O)=O
Cc1ccc(NC(=O)C2CCCCC2)c(S(=O)(=O)N2CCOCC2)c1
c1cc2c(cc1-c1nn(-c3ncc(C4(N5CCCCO5)CCC4)cn3)c3c1CCC3)OCCO2
CCC(=O)N1CCN(c2cc(-c3ccc(F)cc3)n[nH]2)CC1
Cc1ccc(CNc2cc(O)n(-c3ccc(OCc4ccccc4)cc3)c(=O)n2)cc1
O=C1c2ccccc2C(=O)N1CCC=CCCCCCCCCCO
O=C(CCCCCS(=O)(=O)N(Cc1ccc2ccccc2c1)c1cccc2c1OCCC2)NO
O=C(Nc1ccc2c(c1)COC2=O)NC12CC3CC(CC(C3)C1)C2
Cc1ccc(C(=O)C2=C(O)C(c3cccc([N+](=O)[O-])c3)N(Cc3cccnc3)C2=O)o1
CCNC(=O)Nc1ccc(-c2ccsc2-c2cccnc2)cc1
COCCN1CCN(Cc2ccc3c(=O)cc(OC)oc3c2OC)CC1
CC(=O)c1ccc(NC(=O)C(C)c2cc(C)c3n2C(=O)C(Cc2ccccc2)C(=O)N3)cc1
COCOc1ccc2cc3[n+](cc2c1OC1OC(OC)C(OC)C(OC)C1OC)CCc1cc2c(cc1-3)OCO2
CCOSc1nc2ccc(-c3cc(C(=O)Nc4cccnc4)ccc3OC)cc2s1
CCC(C)C(C(=O)NC)C(=O)Nc1ccc(C)cc1
COc1cc(NS(=O)(=O)c2ccc(Cl)cc2)ccc1C(=O)O
Cc1cc(C(C)C)ccc1-c1cccc(COc2cc(NS(=O)(=O)c3cc4ccccc4s3)ccc2C(=O)O)c1
Cc1ccc(O)cc1NS(=O)(=O)c1cccc(CCN2CCC(Cc3ccccc3)CC2)c1
Cc1ccc(CNC(=O)c2cc3c(=O)oc4ccccc4c3s2)cc1N(C)C
COc1cc(OC)c(C(C[S+]([O-])c2ccccn2)n2nnc3cc(C)ccc32)c(OC)c1
O=P(O)(O)C(Nc1cc(S(=O)(=O)O)ccc1OCc1cccc(Cl)c1Cl)P(=O)(O)O
C=CCC(NC(=O)C1CCCCC1)C(O)C(C)C(C)C
CC(=O)N1CCc2ccc(C(=O)Nc3cc(F)ccc3Oc3cccc4[nH]c(=O)c(=O)[nH]c34)cc21
O=C1c2ccccc2C(=O)N1CCOP(=O)(O)OP(=O)(O)O
CCOC(=O)C1C(=N)OC(c2ccco2)=C(c2ccccc2)C1C#N
CCC(=O)C(C#N)n1c(-c2ccccc2)nc2ccccc21
COc1ccc(NC(=O)Nc2ccc(NC(=O)c3cccnc3)cc2)cc1
CCCC1(Cc2ccccc2)NC(C(=O)OC)C2C(=O)N(c3ccccc3)C(=O)C21
c1ccc2c(-c3csc4c3-n3ccnc3SC4)cccc2c1
Cc1sc(N)nc1-c1ccc(P(=O)(O)O)o1
COc1ccc(-c2nc3cccc(N)c3[nH]2)c(OC(C)=O)c1
CCN1Cc2cc(OC)ccc2-c2ncncc2C1
O=C1COc2ccccc2N1CCNS(=O)(=O)Cc1ccco1
O=S(=O)(c1ccc(Cl)cc1)N1c2ccccc2SCC1CCSc1ccccn1
CCc1cnc2c(c1)C(=O)N(C)c1cccnc1N2CCC1CCNCC1
COc1ccc(C(=CCCc2ccc(NC(=O)c3ccccc3)cc2)CO)cc1
COCCc1ccc(Oc2cnc(=O)[nH]c2)cc1
Nc1c2c(cc3c1Oc1c(-c4ccccn4)sc(O)c1C3c1cccs1)OCO2
Oc1ccc(Nc2nc(SCc3nc4ccccc4[nH]3)nc(N3CCN(c4ccc(O)cc4)CC3)n2)cc1
Cc1cc(-c2nc(NC(=O)CO)cc(-c3ccc(C(=O)N4CCOCC4)c(Cl)c3)n2)nn1C
Cc1cc(=O)c2cc(N3CCN(CC=Cc4ccccc4)CC3)cc(C)c2o1
O=C(C=Cc1ccccc1)NC(CC(=O)NCC(S)C=Cc1ccccc1)Cc1ccccc1
COc1ccc(OC)c(CCC(=O)NCC(CCN)c2cc(F)ccc2OC)c1
CNN1CCC(c2ccc(Nc3ncc4c5ccncc5n(C5CCCC5)c4n3)nc2)C1
FC(F)(F)c1cc(-c2ccc(CC3CCCN3)cc2)n2c1cnc1ccc(Cl)cc12
O=C(NCCCOC1CCC1)Nc1nc2nc(Nc3c(C4CC4)noc3C3CC3)ncc2cc1CCOc1ccccc1
COc1cc2[nH]c(-c3ccc(Cc4ccccc4)cc3)c(Cl)c(=O)c2cc1C
O=c1cc(CCC2CCCCN2)c2cc(Cl)c(Cl)cc2[nH]1
Brc1ccc(Cn2nnnc2CNC(Cc2cccs2)C2CCCCC2)cc1
CNC(=S)NN=C(c1ccc(Cl)cc1)c1cccs1
CC
O=C(Nc1ccccc1NC(=O)c1ccco1)c1ccccc1
CC(=NNC(=O)c1cccc([N+](=O)[O-])c1)c1csc(N2CCOCC2)n1
Cc1cccc2c(Nc3ccc(N(C)C)cc3)c3cccc(NC(=O)CCN(C)C)c3nc12
CCCC(=O)NC(Cc1ccccc1)C(=O)NNc1ccccc1C(=O)O
Cc1c(C(=O)NN2CCCCCC2)nn(C2CCCCC2)c1-c1cc(Cl)ccc1Cl
CC1COCCN1c1nc(-c2ccc3[nH]cnc3c2)c2ccc(C3COCCN3C)nc2n1
CCCCc1nnc(NC(=O)c2ccc(S(=O)(=O)N3CCOCC3)cc2OC)s1
CC(=O)NCOC(=O)Nc1cc(Cl)ccc1CN1CCC(NC(=O)Oc2ccccc2)CC1
CCOc1ccc(-c2c(C)nc(SC#N)nc2N(C)CC(=O)OC=Cc2ccc(C)cc2)cc1
COc1ccc2c(c1)c1c(c(=O)n2CCCN(C)C)CCCC1
Cc1ccc(S(=O)(=O)NCc2nnc3ccc(-c4ccc(Cl)c(Br)c4)nn23)c(Cl)c1
CN1CCN(CCn2cc(C=CC(=CO)C(=O)C=Cc3ccc(O)cc3[N+](=O)[O-])c3ccccc32)CC1
Nc1ccc(C(=O)c2ccc(C(=O)CF)cc2)cc1
Cn1cccc1C(=O)NCc1ccccn1
CC1C(=O)N(Cl)C(=O)N2c3cc(C4C5CC6CC4CC(O)(C6)C5)ccc3OC12
CNc1nc2ccccc2[nH]1
CCCC1(OC)OC2(C)C3CCCN3C(=O)C(NC(=O)C3CC4c5cccc6c5c(cn6C)CC4N(C)C3)N2C1=O
CCN1CCN(C(=O)Oc2c(N3CCN(c4ccc(OC)cc4)CC3)c(=O)c2=O)CC1
CC(C)(C)c1nnc(N2CCN(CC(O)COCc3ccccc3)CC2)c2ccccc12
Cc1cccc(Cn2c(NC(=O)c3ccc(C)c(C)c3)cc3sccc32)c1
O=C(O)CC(C(=O)NCCNC(=O)C(Cc1ccccc1)C(=O)O)c1ccc(Br)cc1
CNC(=O)c1ccc(Nc2ccc(C(F)(F)F)c(Cl)c2)cc1
COCN1CCN(C2CCCN(c3cc(Cc4ccsc4)ncn3)C2)CC1
COc1ccc(N(CCCN2CCN(c3ccccc3OC)CC2)S(=O)(=O)Cc2ccc3c(c2)OCO3)cc1
CCCCCCCCCCCCCCc1ccc(Nc2c3ccccc3nc3cc(N4CCNCC4)ccc23)cc1
O=C1CC(NC(=S)Nc2ccc(F)cc2)CC(c2ccc3ccccc3c2)N1
Cc1ccc(O)cc1C1(C)CC(C)CC(C)(C)N1
Cc1nc2sc([N+](=O)[O-])nn2c1-c1cnccn1
Cc1ccc(C)c(-c2nnn(-c3nonc3N)c2C=NNC(=O)CSc2nc3ccccc3[nH]2)c1
CCN1CCN(S(=O)(=O)C(=O)N2CCOc3cc(C)ccc32)CC1
Cc1nc(CN2CCCC(C(=O)NCc3cc(C(C)C)on3)C2)oc1-c1cccc(F)c1
CCCCCCCCCCCCCCC(O)C(O)COC(=O)NCCC(=O)O
COc1ccc(O)c(C2NN=CNc3sccc32)c1
Cc1ccc(NC(=O)N2CCSc3ccccc32)cc1
CSc1nnc(CNC(=O)c2ccc(S(=O)(=O)NC(C)=O)cc2)n1C
CCN(CNC(=O)c1ccccc1C(F)(F)F)C(=O)c1cccc(N2CCN(S(=O)(=O)c3ccccc3)CC2)c1
CCC1(O)C(=O)OCc2c1cc1n(c2=O)Cc2c-1nc1ccc(CCOC(=O)N3CCN(CCP(=O)(O)O)CC3)cc1c2O
Cc1cc(Cl)cc2c1NC(=O)C2(Cl)Cc1ccc(C(C)C)cc1
CC(C)(O)C1CC(=O)c2ccc(Cl)cc2C1
CC(COc1ccc(O)cc1)N(C)C
CCOC(=O)CC1(CC)CC(=O)c2cc(Br)ccc2O1
CN1c2ccccc2C2C(Cc3ccccc3)c3ccccc3C21
CCNS(=O)(=O)c1cccc(-c2ccc(C3CCN(c4ccc5[nH]cc(OC)c5c4)CC3)nn2)c1
O=C(Nc1nncs1)c1ccccc1F
Cc1ccc(Nc2nc(-c3cccc(F)c3)cs2)cc1C
CN(C)CCCOc1cc(Cl)ccc1NC(=O)Nc1ccccc1
N#Cc1ccc(S(=O)(=O)NC2=NCCN2S(=O)(=O)c2ccc(F)cc2)cc1Oc1ccccc1
Cc1ccc(NC(=O)CCn2cccn2)c(S(=O)(=O)N2CCOCC2)c1
Cc1cn(C(=O)C(=O)CC2(CCc3ccccc3)C(=O)NC(=O)NC2=O)c2ccccc12
CCCn1c(CNC(=O)C2CCCC2)nnc1SCNC(=O)c1ccc(OC)cc1
O=C(O)CC(OC(=O)NCc1ccccc1)P(=O)(Oc1ccccc1)Oc1ccccc1
CC(C)=CCN1Cc2c(c(C(=O)N3CCOCC3)nc3ccccc23)CC1=O
N#[N+][N-]C1CC(O)C(O)C1n1cnc2c(N)ncnc21
CC1(NC(=O)CCCn2ccnc2[N+](=O)[O-])CC1(Cl)Cl
O=C(O)c1ccc2c(c1)C(=O)N(c1c[nH]c3ccc(CC4CCCCC4)cc13)C2=O
CC(C)CC(OP(=O)(O)OCC1COC(=O)N1)OP(=O)(CCCc1ccccc1)OC(C)C(=O)O
Cc1cccc(NC(=O)Nc2ccc(-c3cc(-c4ncnc5[nH]cc(C)c45)ccn3)cc2)c1C
COc1ccc(S(=O)(=O)N2CCN(C(=O)CC3CCCCN3c3nc(C4CC4)no3)CC2)cc1
CC1CN(COCc2cccs2)Cc2ncn(Cc3ccsc3)c21
COc1cc(NC(C)=C2C(=O)OC(c3ccccc3)C2=O)c(OC)c(OC)c1
CCOC(=O)CCN1CCCCCC1
Cc1c(C)n(O)c(=O)n(C=Nc2ccccc2F)c1=O
O=C(NN1C(=O)C2C3C=CC(C4CC34)C2C1=O)C1CCCCC1
CCCCOc1ccc(C(=O)c2cnc3ccccc3c2N)cc1
CC=C(CCCC(C)C(=O)c1ccc(C)cc1)Cc1cc2c(cc1Cl)C(=O)C(O)=CC2=O
CCOc1ccccc1-c1c(C)nn2c(C)c(C)cnc12
Cc1noc(N(C(=O)c2ccccc2)C2C=CS(=O)(=O)C2)c1-c1ccccc1
C=Cc1ccc(C(=O)CCOC(=O)CCc2ccccc2)c(O)c1
COc1nc(NCCN2CCCCC2)nc(Oc2ccc(=O)[nH]n2)n1
CCOC1Cc2c(c(Cl)c(Cc3cccc(Cl)c3)c3c2OC(C)(C)C2=C(Cl)CC23)O1
CNC(=O)c1cccc(-c2nn3cc(C)nc3s2)c1
CC1CCC2C3CCC4=CC(O)CCC4(C)C3CCC12O
O=C(O)c1ccc(NN=Cc2ccc(Cl)c3ccccc23)cc1
CCCCC12Cc3c([nH]c4ccccc34)C3Oc4c(O)ccc5c4C31CCN(O)C2C5
CCCCCCC(=O)Nc1ccccc1C(CCCC)Cc1ccc(OC(=O)NCCCC)cc1
COc1ccc(OC)c(CC(=O)N2CCN(C(=O)C(=O)c3ccc(OC)c(OC)c3)C(c3ccccc3)C2)c1
COc1ccc(C(=O)OC(O)C2CCC3CCC(O)=CC3C2)cc1
CCCCc1cc2nc(C)n(C)c2cc1C
CC(=O)Nn1ncc(-c2cnc(NC3CC3)c(C(=O)Nc3cncnc3)n2)c1C
CC=C(C)CCC(=CC)CCC(C)=CCSCC(C(=O)NCO)C(=O)NC(C)C(=O)O
CC(=O)Nc1n[nH]c2c1CN(C(=O)N1CC3CCCN3CC1C)C2(C)c1ccccn1
CCC1=C(c2ccc(O)cc2)CC(C(C)C(O)c2ccccc2OC)C1
Cc1ccc(C2COc3c(C)c(C4CCN(C(N)=O)CC4)cc4c(=O)c(N)cn2c34)c(F)c1
Cc1ccccc1C1=NCCN1C
COc1ccc(-c2cccc(COC3CCc4cc(CC(=O)O)ccc43)c2)cc1F
CC(C)CCCCCCCC(CC1OC(=O)C1CCCCCC(=O)O)OC(=O)CNC1CCCCC1
CC(C(=O)Nc1cc(=O)c2ccccc2o1)c1ccccc1
C1=C(c2ccccc2)CCN(CCCc2c[nH]c3ccccc23)C1
COc1ccc(CN(C(=O)C2(C)CNCC(C)C2)C2CC2)c(F)c1
CCc1ccc(C2CN(S(C)(=O)=O)CC2OCc2ccncc2)cc1
CC(C)Cc1ccc(C(C)c2ccc3c(CC(=O)NCCCC(=O)O)c(O)c(=O)oc3c2)cc1
CCCN=C(c1ccc(C(C)(C)C)cc1)N(Cc1ccccc1)Cc1ccccc1C
NC(=O)CN(C(=O)c1ccccc1CN1CCC(Cc2ccccc2)CC1)c1ccc2[nH]c(=O)c3ccccc3c2c1
Cc1ccc2c(c1)C1C(CCN1C(=O)c1cccc(F)c1F)C(COCc1ccccc1)N2
Oc1cccc(-c2nsc(N3CCN(C(=S)NC(F)(F)F)CC3)n2)c1
CCN1CCN(C(=S)Nc2cc(-c3cccc(C(F)(F)F)c3)nc3c2nnn3-c2ccccc2)CC1
CCCCCC(=O)c1[nH]c2cc(OC)ccc2c1NC(=O)CCc1ccc(OC)cc1
CC1CC2CC(O)CCC2(C)C2CCC3(O)C(C(C)CCNC(=O)OCC(=O)O)CCC3C12
CCOC(=O)Oc1ccc(CC2=NCCN2C[N+](=O)[O-])cc1
CCCC(=O)Nc1cc(-c2ccco2)cc2nc(F)nn12
O=C(CCn1c(=O)oc2ccccc21)Nc1ccc(C(F)(F)F)cc1
O=C(CC1CCC2(C1)NC(=O)N(CCc1ccccc1)C2=O)NC1CCCCCC1
CN1CCc2nc(-c3csc(-c4ccc(F)cc4)n3)ncc2C1=O
COc1ccc(C(C)C(=O)Nc2nc3c(cc2C)c(=O)c(C)cn3C2CCCC2)cc1
CCN(CNC(=O)Nc1ccc(C)cc1)c1ccc2c(c1)CC(=O)N(C)CC(O)C(C(C)CO)O2
COc1cccc(OC)c1C=CC(=O)c1ccc(NS(=O)(=O)Cc2ccco2)cc1
Cc1ccc(CCN2C(=O)c3ccccc3[S+]([O-])c3ccc(C(=O)N4CCOCC4)cc32)cc1
O=C(O)CCNC(=S)S
CCOC(=O)c1[nH]nc(S(=O)(=O)N2CCOCC2)c1Cl
COc1cc(C(=O)C2CCCN(Cc3nc(C4CCCCC4)no3)C2)ccc1F
CC(C)(O)CCC(CC1(COC(=O)N(c2nccs2)C2CCCC2)OCCO1)C(=O)Oc1cnc2ccccc2c1
Cc1cc(C)nc(N2CCN(C(=S)Nc3ccccc3F)CC2)c1
C#CCOc1ccc(-n2nc3c(c2C)-c2nc(NCc4ccccc4)ncc2CC3)cc1NC(=O)N1CCC(C)CC1
CCCCCCCCC(O)C(CCCCCCCC)C(O)CCCNC(=O)CO
COC(=O)c1ccc(CC2C=C(OCc3ccccc3)C(=O)C(CN3C=CSC3)O2)cc1
CC(C)(C)C(=O)Nn1nc2c(c1-c1cccc(Cl)c1)C[S+]([O-])C2
CCN(CC)C(=O)C1CCC2C3CC(C)C4(SC)CC(O)CCC4(C)C3CCC12O
CCC1C(c2ccc3ccccc3c2)CC(=NNC(=O)OO)C2CCC3C(=O)N(O)C(=O)C3C21
CC(NC(=O)c1ccco1)c1ccc(ON2CCC(c3cc(Oc4c(F)cccc4F)ccn3)C2)cc1
CC1=CC(C)(C)NC(=S)N1c1ccccc1
Cc1cnc(N2NCC(c3[nH]c(C(=O)NCl)nc3-c3cc(Cl)cc(Cl)c3)C2c2ccc(Cl)cc2)s1
CCc1nc(-c2ccc(NC(=S)Nc3ccccc3)cc2)c(Cl)[nH]1
COc1ccc(Oc2ncccc2C(=NC2CCCCC2)NO)cc1
CCCCCCCCCCCCCCNC(=O)C(N)CO
c1nc(CN2CCC3OC(CC4CCCCC4)CCC32)c[nH]1
O=[N+]([O-])c1cc(Cl)ccc1CNCCNCc1cc(O)cc(F)c1
CCNc1nc2c(c(=O)n(Cc3cccc(Cl)c3F)c(=O)n2CC)n1Cc1cc(O)nc(=O)[nH]1
COC(=O)CC(C)C
COc1ccc(C(=O)CCC(=O)N2CCN(c3ccccc3)CC2)c(OC)c1
CC(C)Sc1nnc(CCc2nc3ccccc3[nH]2)o1
CC(=O)Oc1cccc(-c2csc(Nc3cccc(S(=O)(=O)N4CCCC4)c3)n2)c1
CNC(=O)c1ccc(C#Cc2ccccc2C(=O)N2CCOCC2)cn1
CCOc1cc(OC(=O)C2c3cccn3-c3ccccc3N2C(C)=O)ccn1
COc1ccc(-n2cnc(C(=O)N3CCCCCC3)n2)cc1
c1ccc(CN2CCN(N=C(c3ccccc3)c3ccc4nnc(C(c5ccccc5)c5ccccc5)n4n3)CC2)cc1
CC12CCCC1C1(COC(=O)Cc3ccco3)CC1C(=O)CC2
CC(C)c1ccc(NCc2ccc3c(c2)c2c(c4cc(O)ccc43)CCCN2C(C)(C)C)cc1
CCOC(=O)CN(C(=O)NCc1ccco1)C(C)c1nc2ccccc2c(=O)n1-c1ccc(F)cc1
Nc1cc2c3c(sc2s1)CCCCC3
OC1CCCc2nc3ccccc3c(NCc3cccc(F)c3)c21
Nn1c2c(c3cc(CC4CCC(C(=O)NC(F)(F)F)CC4)ccc31)CC(F)CC2
CC(C)C(NC(=O)C(C(=O)NC(N)Cc1ccc(O)cc1)C(C)O)C(=O)C(F)(F)F
CN1CCN(C(=O)[n+]2ccccc2CCCc2ccccc2)CC1
CCCCc1c(Cl)nc(C(O)c2ccc(C(=O)O)cc2)n1Cc1ccccc1
O=C(Nc1cc(Cl)ccc1-c1nc2cccnc2[nH]1)c1ccc(S(=O)(=O)N2CCCC2)cc1
Cc1c[nH]c2nc(N)nc(N3CCCCC3)c12
COc1cccc(C#Cc2ccc(-c3nc(CO)oc3C)cc2)c1
N#Cc1ncc2nc1OCCCCOc1ccc([N+](=O)[O-])cc1NC(=O)N2
CC1=CC2CC3(C(=O)O)C4CCC(C(C)C)C4CC2(COC2C(O)COC(O)C2O)C13C=O
COc1cc(OC)c2c(c1)OC(c1ccc(O)cc1)CC2=NO
COc1ccc(Nc2nc3ccccc3c3cn(C(C)c4ccccc4)nc23)cc1
CC(C)C(=O)N1CC2CN(c3nc(-c4ccncc4)cc(-c4ccccc4-n4nccn4)n3)CC2C1
Nc1ccc(NC2=C(Cl)C(=O)c3ccccc3C2=O)cc1
CC(C)(CS(=O)(=O)Nc1ccc(Cl)cc1)c1c[nH]cn1
OCC1OC(c2ncnc3c2ncn3NCCn2c(-c3ccccc3)nc3ccccc32)C(O)C1O
O=C(CSc1ccccc1)Nc1cc(-c2ccc(Cl)cc2)[nH]n1
C=C1C(=O)C2(C)CCC1C2(C)NC(=O)CC1COc2ccccc2O1
CC(=O)Oc1ccc(NC(=O)CNc2ccc(-c3cccc(C(F)(F)F)c3)cc2)cc1
O=c1ccc2c(O)cc3oc4cccc(O)c4c(=O)c3c2o1
Cc1ccc(-n2nc(N3CCN(c4ncccn4)CC3)c3ccccc3c2=O)cc1
CC(C)(C)NC(=O)C(=O)C(Cc1ccccc1)NC(=O)C(Cl)CC(=O)O
Cc1c(Cl)c(C)c2c(N3CCC4=C(C3)C(=O)NC(C)(Cl)C4)noc2c1Cl
COCCN1CCCC1CC(=O)N1CCN(Cc2ccc(C)s2)CC1
CC(CN(C)C)C(=O)Oc1ccccc1
Cc1cccc(C(=O)N2CCN(C34CC5CC(CC(C5)C3)C4)C(=O)C2)c1
CN1CCCC2(CCNC2)C1
O=C1NCc2ccc(OCCCCCOc3ccc(F)cc3)cc21
c1cc(-n2cc(Cc3ccsc3)nn2)cc(NC2CCCCC2)n1
O=c1cc(-c2ccc(OCCOCCOCCCF)cc2)oc2ccccc12
CCc1cc(CC)c(F)c(C2CC(CC)N(N)C2)c1
CCc1c(-c2ccccc2)c2c([nH]c1=O)=CC1=CC(=c3c=2nc(C)n3OC)C=C1C(=O)O
CC=C(C)CC1Cn2c(=S)[nH]c3c(=O)c(Cl)ccc(c32)CN1C
O=C(CO)c1c(Sc2ccc(Cl)cc2)sc2cc(Cl)ccc12
COc1ccccc1NC(=O)c1cnc(C)cn1
CC(C)(C)Cc1noc(-c2ccc3c(c2)CCNCC3)n1
O=C(O)c1ccc(C(=O)N2CCN(N=CCSc3nnc(-c4ccc(Br)cc4)o3)CC2)cc1
c1ccc(N2N=C(c3ccco3)CC2c2ccc(OCCN3CCCCC3)cc2)cc1
COc1ccc(-c2ccc3c(NS(=O)(=O)c4ccncn4)nccc3c2)cc1OC
COc1c2c[n+](C)ccc2c(C)c2[nH]c3ccc(C)cc3c12
CC(=O)NC(C)(C)C1C=C(c2ccc(C(F)(F)F)cc2)OC(OCCCCO)C1
Fc1ccc(N2CCC(CCc3ccccc3)C(Cc3ccccc3)C2)cc1
COc1cc2ccc(OCc3ccc([N+](=O)[O-])cc3)cc2c2c1Cc1cc3c(cc1C2=O)OCO3
CCN1CCN(c2cc(C)c3cc(NC(=S)N4CCN(c5ccc(OC)cc5)CC4)ccc3n2)CC1
COc1ccc(-c2ccc(CCC(C)NCC(O)c3ccc(O)c(NS(C)(=O)=O)c3)cc2)cc1
CCCN(CCC)C(=O)n1cc(CC)c(=O)c2cc(N3CCN(c4ccccc4OC)CC3)c(F)cc21
O=C(NN=Cc1ccccc1Cl)C1C(=O)N(CCCc2ccccc2)c2ccccc21
Cc1ccc(-c2nn(C)c3c2C(=O)CC(C)(C(F)(F)F)C3)cc1
c1cncc(Cc2cccc(CCC3CCOCC3)c2)c1
C#CC(C)(C)Oc1cc(N)c(N2CCOCC2)cc1C(=O)O
Cc1ccccc1-c1ccc(S(=O)(=O)NC(Cc2cccc(C(=N)N)c2)C(=O)O)s1
COc1cccc(OC)c1CNCCSCCOc1ccccc1
Oc1cc(C(F)(F)F)cc2[nH]c3c(Cl)cc(-c4ccccc4)cc3c12
CN(COc1ccccc1C(=O)Nc1ccccc1[N+](=O)[O-])C(=O)C1CCCC1
Cc1cc(-c2n[nH]c3cc(NC(=O)NCc4ccccc4F)ncc23)ccn1
CN(C)CC(=O)N1CCc2nc(-c3ccccn3)nc(-c3cccnc3)c2C1
O=c1c(F)cn(S(=O)(=O)c2cccc(F)c2)c2ccc(Cc3c(F)cccc3F)cc12
Cc1cc(NC(=O)CN2CCCCC2n2cccc2C(=O)N2CCCC2)no1
CCC1COc2ccc(C)cc2C(=O)N(OC)CC(C(=O)Nc2ccc(-c3ccccc3)cc2)C(C)CN1C
COc1ccc(O)cc1
O=c1nc[nH]c2c(C3C(O)CN(CCCc4ccccc4)C3CO)csc12
COc1ccc(C)c(N2C(=O)CCC2C(=O)NC(COCc2c(C)cc(C)cc2C)c2ccccc2)c1
CN1Cc2cccc(-c3cnc(NC(C)(C)C)nc3Nc3cnn(C)c3)c2C1=O
COc1ccccc1CC(=O)NCSc1cn(CCC(=O)NCc2cccs2)c2ccccc12
CC1CC2(CCC1O)CC(N)C1C2CCC2(C)C(C)CCC12
CC(=O)N(CC12CC3CC(CC(C3)C1)C2)C(=O)C1CCCCC1
Cc1csc(COc2c(F)cc(C(N)=O)c(F)c2F)n1
O=C1NC(=O)C(Cc2ccc(OCCN3CCCCC3)cc2)S1
CN(C)CCCOc1cc2ccc(-n3cnc4c(C5C(O)OC(O)C5CO)ncnc43)cc2oc1=O
CN(C(=O)CCCn1ccnc1)c1nc2ccc(-c3ccc4c(c3)OCCO4)cc2s1
NC(CCCCNC(=O)c1ccc(NCC(O)c2cccnc2)cc1)C(=O)O
Nc1cnc(-c2c(OCc3cccc(F)c3)ccc(F)c2C2CCCC2)cn1
C=CCN1C(=O)c2cccc3cccc(c23)C1=O
O=C(O)c1ccc2oc(C(=O)O)cc2c1
Cn1ccnc1Cc1ccccc1C1OC(O)C(O)C1CO
O=C(O)CC1CCC2CC(Cl)c3cc(Cc4c(Cl)ccc(Cl)c4Cl)ccc3C2C1
CCCc1c(N)c2c(n1C)C(=O)C=C(CO)C2=O
C=CC(=O)N1CCCC12CCCN(c1ncccn1)C2
CN(C)CCC(NC(=O)C(CC#Cc1ccccc1)Cc1cnccn1)C(=O)c1ccco1
O=C(Nc1cc(=O)c2ccccc2[nH]1)c1ccc(CNCc2ccc(-n3cccc3)cc2)cc1
CC=C(C)C(=O)C=C(O)c1cc(Cc2cc(Cl)c(O)cc2O)cc(CC(=O)C(C)=CC)c1O
CCOC(=O)C1=CC(=O)C=C(O)C1c1cccc(CC)c1
Cc1c(C)n(Cc2ccc(-c3ccccc3)cc2)c2ccc(C(=O)NC(C)c3cccc(-c4ccccc4)c3)cc12
Cc1nnsc1C(=O)NCOc1cccc(OC(F)(F)F)c1
CC(NC(=O)N1CCc2cc(N3CCN(S(=O)(=O)c4ccc(F)c(Cl)c4)CC3)ccc21)C(N)=O
Nn1c(Cc2nc(=O)c3c([nH]2)CCOC3)nnc1SCc1ccccc1F
CC1CN2CCCC(c3cccc(O)c3)(C1)C2OC(=O)Nc1cc(F)cc(F)c1
COn1cc(F)c(=O)c2cc(C(=O)O)c(C3CC3)c(N3CCN(c4ccc(Cl)cc4)C(CO)C3)c21
CC=C(C(=O)N1CC2CCC(C1)N(Cc1cccs1)C2)C(C)C
CCCCn1c(=O)c2c3c(sc2n(Cc2ccc(-c4ccccc4-c4nn[nH]n4)cc2)c1=O)COC(C)(C)C3
O=C(c1ccccc1)N1CCCN(C(=O)c2ccccc2)C1=S
CCCN(CCC)c1cccc2c1CC(C#N)CC2
CN(C)C(=O)C=Cc1cccc(C2=NOC3(C2)CC(C2CCCCC2)N(C(=O)c2cn(C)cn2)C3)c1
FC(F)(F)c1ccc(C2=Cc3nc(NCl)sc3C(Cl)C2)cc1
COc1ccc(C=CC(=O)N2CCN(C(=O)c3ccco3)CC2)c(OC)c1
O=C(c1ccc(Cl)cc1)N1CCCC(n2cncn2)C1
COP(=S)(OC)Oc1[nH]c2ccccc2c1-c1ccc2ccccc2c1
CC1OC(O)C(O)CC1O
CN1C(=O)N2CCCCCC2c2ccccc21
Cc1[nH]cnc1CCC(=O)NC1CCCN1C(=O)c1nccs1
O=C(NCC1CCCCC1)c1ccc2ccccc2c1O
CNC(=O)OCc1c(CNC(=O)OC)c2n(c1-c1cc(OC)ccc1Cl)CCC2
O=C(Nc1ccc2c3c(cccc13)CCC2)c1cccc(C(F)(F)F)c1
COC(=O)C(CSC=S)CSSCC(=O)O
N#[N+][N-]CCCc1c[nH]c2c(I)cccc12
O=C(CN1CCN2c3c(F)cccc3C2C1)Nc1ccco1
CC(C)c1ccc(CC(=O)N2CCN(c3ccc(S(=O)(=O)Nc4cccs4)cc3)CC2)cc1
NC(=O)CC(C(=O)O)C(=O)Nc1cc([N+](=O)[O-])ccc1F
COc1cc2ncnc(Nc3cc(O)c(OC)c(OC)c3)c2cc1OC
COc1cc2c3c(c1OC)c(=O)c(C1(O)CCN(c4ccccc4)CC1)cn3CCC2
CCN(CC)CCCOc1ccc(C(O)(c2ccc(C)cc2OC)C2CCNC2)cc1
Cc1cccc(NC(=O)NOC(=O)N2CCC(C(C)(C)C)CC2)c1C
CCc1ccc(S(=O)(=O)NCCc2ccccc2C)cc1OC
CN(C)Cc1cc(O)ccc1OCC(=O)Cc1ccn(OCc2ccccc2)c(=O)c1
N#Cc1ccccc1-c1csc2nc(-c3ccc(CS(=O)(=O)CCC(=O)O)cc3)cn12
Cc1cccc(OC2C=NC(Cl)=N2)c1
CNC(=O)N(N=Nc1ccc(C)cc1)c1cccc(C(F)(F)F)c1
CCCCOc1ccc2c(c1)C(=O)OC2=C(c1ccccc1)C(CC)NC(=O)C(C(=O)O)C(C)C
Cc1c(-c2cccc(Cl)c2Cl)noc1C(=O)NC(C)c1ccccc1
O=C(O)Cc1cc(I)cc(Oc2cc(O)ccc2Cc2cccc3ccccc23)c1I
COc1ccc(-c2ccc(C(=O)Nc3nnc(-c4ccccc4O)s3)cc2)cc1
CC1C(O)OCC(O)C1O
ON1CCN(C2CCN(c3ccc(Cl)cc3)CC2)CC1
CCSc1ccc2c(c1)CCc1cnc(NC(=O)NC3CCCCN(c4cccnc4)C3=O)nc1-2
Cc1cc(C)c(O)c(C=CC(=O)c2cc(O)c(C(C)(C)C)c(C(C)(C)C)c2)c1
COc1ccc(Nc2ncnc3ccc(-c4cc(O)ccc4O)cc23)cc1O
COCC1N=C(N)NC2=C1C(=O)COC2
O=C(O)c1ccc2c(c1)C(=O)N(c1ccc(C3(F)CCC(N4CCC(c5noc6c(F)cccc56)CC4)CC3)cc1)C2=O
NC(=O)c1cc(-c2ccc(Oc3ccccc3)cc2)n[nH]1
Cc1ccc2c(c1)C1c3c(C)nn(C)c3OCC1CS2
CCCCCC(C(O)CC)C(C)NC(=O)CCCC
CN(C)CCCNCc1ccccc1OCc1ccc(Cl)cc1
CCCCN(CCCC)C(=O)NCCn1cncn1
O=C1c2ccccc2C(=O)N1CCCN1CCN(CCCN2CCCC2)CC1=C(c1ccccc1)c1ccccc1
O=C(NCc1nc2ccccc2[nH]1)c1ccc(F)cc1S(=O)(=O)N1CCOCC1
CCOC(=O)CNN1C(=O)NC(=O)C(=CCc2ccco2)C1=O
O=C1CC(C2CC2)Cc2oc(-c3ccc(F)cc3)nc21
NC(CCSCCOS(=O)(=O)O)C(=O)O
O=C(Nc1nc(-c2ccccn2)cs1)C1CCCN(c2ncccn2)C1
C=CCNC(=S)N1CCN(c2ccccc2OC)CC1
Cc1ccc(NC(=S)Nc2cc(C)c(Cl)cc2Cl)cc1
CCC1c2cc3c(cc2CCN1Cc1cccc(O)c1)OCO3
CC12CCC3c4ccc(O)c(CCCNC(=O)OCCCCCO)c4CCC3C1CCC2O
Cc1ccc(O)cc1O
O=C(NCCSSCc1ccccc1O)C(CCNC(=O)C(Cc1ccccc1O)=NO)=NO
CC1(c2cccc(C#N)c2)C(=O)C=C(c2ccccc2)OC1=O
COc1ccc(-c2cccc(C)c2)c(NC(=O)C(CC(=O)O)c2ccccc2C)n1
COc1ccccc1CN1CCN(C(=O)Cc2ccc3c(c2)N(F)C(=O)CO3)CC1
Cc1ccc2c(c1)nc1n2C(=PCC#N)c2ccccc2-1
COc1ccc(-c2ccc3c(c2)OC(OC)C(OC)C3=O)cc1OC
O=C(c1cccc(C(F)(F)F)n1)N1CCN(c2cc(-c3cccs3)nc3ccccc23)CC1
COc1ccc(C)cc1N(c1ccccc1F)S(=O)(=O)CNC(=O)C1CCCCC1
COc1nc(-c2ccc(F)cc2)ccc1C(=NO)N1CCCCCC1
CC(C)S(=O)(=O)c1c(F)ccc(F)c1-c1ccc2nc(NF)sc2c1
CS(=O)(=O)n1cc(C(c2ccccc2)P(=O)(OCO)OC(=O)OC(CN)C(=O)NCCN)c2ccccc21
CCCCCCCCCCCCCCCC1CCC2(CC1)CC(CC(=O)O)C(=O)N2O
NC1=C(C(=O)c2ccc(Br)cc2)C(=O)OC12CCCCC2
CCc1cccc(C2CCCc3nc(OC)cc(NN4Cc5ccc(C)cc5C4)c32)c1CC
Cc1ccc(COc2ccc(Nc3nccc(N4CCC(N)C4)n3)cc2)cc1
CC(C)(C)C1CCN(C(=O)Oc2nc(-c3ccc(C(F)(F)F)cc3)no2)CC1
CC(C)n1c(Nc2ccccc2Cl)nc2[nH]ncc2c1=O
CCCCC(OC(=O)Cc1ccccc1)c1ccccc1
C=C(C)C(=O)OC1CCC2(CC1)OCCO2
O=C(O)COc1ccc(OC(F)(F)F)c(CN2CCc3ccccc3C2c2nnnn2-c2ccccc2)c1
CC(C)Cc1ccc(-c2cccnc2OC(=N)N)c(O)c1
CCN(CC)CCN1C(=O)c2c(SCc3ccc(OC)cc3OC)nc3ccccc3c2C1=O
Fc1ccc(Cl)cc1Nc1nn2c(-c3ccc(C4CCNCC4)cc3)nnc2s1
CCOc1ccccc1C(=O)n1c(-c2nn(-c3ccncc3)cc2-c2ccccc2)nc2ccccc21
Cc1ccc(Nc2ccc(C(=O)O)cn2)cn1
CC1CCc2[nH]nc(-c3ncc(C(=O)NC4CC4)cn3)c21
COc1ccc(OC)c(CN(C)C(=O)c2cc(=O)c3ccccc3o2)c1
Cc1cc(F)cnc1Oc1nc(N)nc2c1cc(C)c(=O)n2C1CCC(O)CC1
CC1=CC=C=CC=C1NCC1C(c2ccc(-c3ccccc3)cc2)C(CO)N1C(=O)Cc1ccccc1
CCC(=O)N1CCC2(CC1)COC(CO)(CCc1ccccc1)C2
COC1=C(C)C(=O)C2=C(CC3C4C5=C(CC(C(OC)N3C2C)N4C)C(=O)C(C#N)=C(C)C5=O)C1=O
CC(C)Oc1ccc(C(=O)CCC2CCN(c3cccc(NC(=N)c4cccs4)c3)CC2)c(C(F)(F)F)c1
CCCCCCCCCCCCCCCCn1cnc2c(=O)n(C3CSC(CO)O3)cnc21
CC(CCCOC(=O)NC(C)(C)C)NC(=O)C1CCCc2cccc3c2N(C1=O)C(C(=O)NCc1c[nH]c2ccccc12)C3
Cc1cc(Cl)c(C2C(=O)NC=CN2S(=O)(=O)CN2CCN(C(=O)c3cccc(Cl)c3)CC2)cc1C
COc1ccc(OC)c(C=CC(=O)N2CCCC(OC(C)=O)C2)c1
CN1C(c2ccc(Br)cc2)=C(NC(=O)c2ccc(F)c(F)c2)c2ccccc2S1(=O)=O
Cc1cc(N2CCC(C(CC3CCCCO3)C(=O)NC3CCCCC3)C2)c(=O)n2cc(F)c(C(=O)O)c(C3CC3)c12
COc1cc(Nc2nc3ccccc3n3cncc23)ccc1Cl
CCOC(=O)N1CCN(S(=O)(=O)c2cccc(NC(=O)c3ccc(Cl)cc3)c2)CC1
COc1cc(NC(=O)N2CCOC(c3cc(F)ccc3F)(C(F)(F)F)C2)ccc1Cl
CC(=O)N(C)COn1c(C)c2c(nc1=S)CCCC2
CN1CC(CC2CCOCC2)C2(CCN(Cc3cccc4ccsc34)CC2)C1
COc1c2sc(O)c(C)c2cc2oc(C)cc(=O)c12
Cc1nc(Oc2ccnc3[nH]ccc23)ccc1C1CCN(C(=O)O)CC1
CCCCc1ncc(C(=CC(C)C)Cc2ccncc2)n1Cc1ccc(C(=O)O)cc1
COc1ccccc1-c1cc(-c2c[nH]c3ccccc23)cc(=O)[nH]1
CCc1ccc(-c2csc(C(C)(O)c3ccccc3Cl)n2)cc1
COC1(C)c2ccccc2-c2c(C)cccc21
CCC1OC(=O)C(C)C(=O)C(C)OC(=O)CC(C)OC(=O)C(C)OC(=O)CC1C
CCC(=O)c1ccc(OCC(O)CN2CCc3ccccc32)cc1
CCC1CCN(c2ccc3nnc(C(=O)O)n3n2)CC1
COc1ccc(-c2ccc(OC(C)=O)cc2OC(C)=O)cc1OC
CC(Nc1ccc(C(F)(F)F)c(F)c1)c1ccc(Oc2ccccc2)cc1
CCCNc1[nH]c(S)nc(=O)c1C
NS(=O)(=O)c1ccc(CCNC(=O)C(CC(=O)O)=NO)cc1
CSc1ccc(C(=O)c2nc(NN)sc2-c2ccccc2)cc1
O=C(Cc1ccc(F)cc1)Nc1cnc2onc(-c3ccccc3F)c2c1
CCCCCN(CCCCC)C(=O)Cn1nc(Cc2nc(-c3ccccc3)no2)cc(-c2ccc(C(=O)O)cc2)c1=O
N#Cc1cccc(CC2(CN)CCNCC2)c1
Cc1ccc(NC(=O)S(=O)(=O)N2CSCC2c2cc(Br)ccc2C)cc1
O=C(O)c1cc2c([nH]c1=O)c(=O)c(Cc1cc(F)cc3nc(F)[nH]c13)cn2C1CC1
O=C1C2CN(S(=O)(=O)Cc3ccc([N+](=O)[O-])cc3)c3ccccc3C2ON1c1ccccc1
Cc1ccc([N+](=O)[O-])c(S(=O)(=O)Nc2c(Cc3ccccc3-c3ccc(Cl)cc3)c3cc(C)ccc3n2C)c1
CNS(=O)(=O)C=C1Oc2ccc(Cc3ccc(NC(=O)OC(C)C)cc3)cc2C1=O
COc1cccc2c3cccc(C)c3n(-c3cccc(O)c3)c12
CCCN(c1ccccc1Cl)c1ncnc2oc(C)nc12
Fc1ccc(OC(=S)NCCCc2ccccn2)cc1Cl
CCOC(=O)C12C(=O)N(c3ccc(F)cc3)C(=O)N1C1c3ccccc3OCC1C2c1ccc(C)cc1
CCN(CC)c1ccc2c(-c3ccccc3)cc(=O)oc2c1
COC(=O)C1=C(c2ccccc2C(F)(F)F)C(C(=O)OCCN2C(=O)c3ccccc3S2(=O)=O)C(C)=C(C)N1
O=C(Nc1nc(-c2ccc([N+](=O)[O-])cc2)ns1)c1ccccn1
CC(=O)N(C1CCCCC1)C(Cc1ccccc1F)NS(=O)(=O)c1ccc2c(n1)NCCC2
Cc1ccccc1C(=O)N1CCN(Cc2ccc(=O)n(-c3ccc(F)cc3)n2)CC1
Cc1ccccc1Nc1nc2c(-c3ccc(C4CCN(C)CC4)cc3)cccn2n1
CC(CCCCNC(=O)C(N)CCN=C(N)N)C(=O)N1Cc2ccccc2CC1C1CC2CCCCC2N1C(=O)C(N)=O
COC(=O)c1cc(-c2ccc(O)cc2)c2c(=O)c(O)c(O)oc2c1
COc1cc(CC(=O)O)nc(Nc2cccc3ccccc23)n1
Cc1ccc(N(CC(=O)N2CCCCC2)S(=O)(=O)c2ccccc2)cc1
CCC(CO)Nc1nc(C(C)C)c2ncn(NCc3ccccc3OC)c2n1
CCCCC(F)(F)c1ccnc(-c2cccc(-c3c(C)c(=O)n4c5c(=O)n(C)c(=O)n(C)c5nc4n3O)c2)n1
CC(C)COc1cc(-c2cc(-c3nnn[nH]3)cc(C(C)(C)C)c2O)cc2c1OCC(Cl)C2
O=C1CCC2(CCN(Cc3ccccn3)CC2)N1Cn1cccc1-c1ccccc1
Cc1[nH]c2ccccc2c1Nc1nnc(Cc2ccc(F)cc2)o1
COc1ccc(OC)c(CCNc2ccc(OC)c3ncccc23)c1
CCNc1ncnc2c1CCN(C(=O)CC1=CCCCCCC1)CC2
CCCC(=O)NC(=O)NC1NC(c2cc(O)c(CC(C)C)c(O)c2)Cc2c1[nH]c1ccccc21
NNC(=S)N=Nc1ccncc1
COc1ccc(C=CC(=O)c2ccccc2-c2ccccc2)c(OC)c1
CCN(CC)C(=O)c1ccc(CCNCCCc2ccccc2)cc1
Cc1nc(NCc2ccc(F)cc2)cc(C2CC2CO)n1
O=C(CC(=O)N1CCOCC1)Nc1ccc(Sc2ccccc2)cc1
O=C(CC=NNC(=O)CCc1cccnc1)NN=Cc1cccnc1
NC(=O)c1csc(C2C(COP(=O)(O)O)OC(O)C2O)n1
CN(C)Cc1ccc(CSCCNC2CCCn3nc(C(F)(F)F)cc32)o1
Cc1ncsc1CC1(Cc2c[nH]c3ccccc23)CCCN1C(=O)O
CN(C)C1=C(NCCCNF)C(=O)c2ccccc2C1=O
CC(=O)N(Cc1ccc(Cl)c(Cl)c1)C(CN1CCCC1)c1cccc(CNC(=O)c2n[nH]c3ccccc23)c1
Cc1ccc(S(=O)(=O)Oc2c(C)ccc(C(OCC3CCCCN3)c3ccccc3)c2C)cc1
CN(C)C=C1C(=O)Nc2ccccc21
O=C(NCCc1ccccc1)Nc1ncnc2nn3c4ccccc4ccc3c12
Cc1c(Cl)c(Cc2ccccc2)cc2c1n(N1CCNCC1)c(=O)n2C1CCCC1
Cc1c(Cl)ccc(Nc2ccc3nccc(-c4nnc5n4CCCCC5)c3c2)c1Cl
CCC(NS(=O)(=O)CCc1ccc(F)cc1)c1ccncc1
CC(C)(C)c1nc(C#N)c2c(c1NC(=O)Cc1ccc(F)cc1)CCCC2
O=C(Nc1ccc(-c2cn3ccccc3n2)cc1)c1cc(F)ccc1F
Fc1cccc(-c2nc(N3CCCCC3)nc(N3CCSCC3)n2)c1F
CC(=O)N1CC(c2ccccc2SCc2ccccc2)CO1
CCCC(C(=O)OC)c1ccccc1C(=O)OC(=Cc1cc(OC)ccc1C(=O)OC)C(=O)OC
Cc1nc(-c2ccccc2)c(N(C(=O)CN2CCCC(C)C2)c2ccc3c(c2)OCO3)s1
COc1ccc2nc(N)n(S(=O)(=O)c3cc(Cl)ccc3Cl)c2c1
CCOC(=O)C(O)=CCc1cc(C)n2nc(SC)nc2n1
COc1ncccc1[N+](=O)[O-]
CC(=O)Oc1cccc(NC(=O)c2cc(N3CCCC3)ccc2S(=O)(=O)N2CCOCC2)c1
CCCCCCCCCSCC1CCP(=O)(OCCCCCCCC)O1
CC(NC(=O)Nc1cccc(C(F)(F)F)c1)c1nc(Cc2cccc(C(F)(F)F)c2)no1
CC(=O)CCS(=O)(=O)N(C(=O)N1CCC(C(CC(C)C)NC(=O)OC2CCOC2)CC1)c1ccc2ccccc2c1
COc1c(O)c(OC)c2[nH]ccc(=N)c2c1C
COC(=O)c1c(CC=C(C)C)cnc2c1cnn2NCc1ccc(OC)cc1
CCc1c(N)nc(N)nc1C#CC(C)c1cc2c(cc1S(=O)(=O)NC(C)C(N)=O)SCC2
C=CCN1C(=O)c2[nH]nc(-c3cccc(O)c3O)c2C1c1ccc(Cl)cc1Cl
COCC1C(O)OC(O)C1C1c2cc(-c3ccc(OC)cc3)c(C)cc2C(=N)N1Cl
CCc1ccc(CC(=O)NC(Cc2ccccc2)CC(O)OC(=O)NC(O)Cc2ccccc2)cc1
CC(C)(C)N1CCN(CCN(Cc2ccc(F)cc2)Cc2ccccn2)CC1
COc1ccc(CS(=O)(=O)NCCc2nnc(CCC(=O)N3CCCC3)o2)cc1
COc1ccc(C(=O)CSc2cc(Cl)nc(Cl)n2)cc1
COCCc1nc(C)nc2c1CN(C(=O)Oc1cc(C(C)C)c(OC)cc1CC=C(C)C)CC2
O=C(NO)c1cc2ccc(Cn3c4ccccc4c4ccccc43)cc2s1
CCS(=O)(=O)N(Cc1nc(C)oc1-c1ccoc1)c1ccc2c(c1)CCC(=O)N2
O=C(O)c1cc(C(=O)O)cc(C(=O)Nc2ccc3cc(-c4c(O)nc(=S)[nH]c4C(=O)O)ccc3c2)c1
CCn1c(C)nc2cc(NC(=O)c3ccccc3S(N)(=O)=O)ccc21
O=C(N1CCOCC1)n1c(Cc2cccc(Cl)c2)cc2cc(Br)ccc21
Cc1cccc2c1CC(C)(OCC(O)CN1CCC(C)CC1)C2
CCCCNC1CC1c1ccccc1
CCCCC1(O)C(=O)N(Cc2ccc(C(N)=O)cc2)c2ccccc21
COc1cc2c(cc1OCCCCOc1ccc(Cl)cc1)N=CC1CCCN1C2=O
Cc1ccc(-c2nc(CSCNC(=O)CC3CCCO3)oc2C)cc1
CN(C)CCNc1cnn2c(-c3ccccc3Cl)cc(C(F)(F)F)nc12
Clc1ccc(-c2nc(CN3CCOCC3)co2)cc1
FC(F)(F)c1ccc(N2CCN(C(=S)Nc3ccccc3)CC2)cc1
CN(c1ncc2nc(Cc3cccc(Cl)c3)c(=O)n(C)c2n1)c1cccs1
CNC1=NN(c2ccc(C(F)(F)F)c(Cl)c2)CN1c1ccc(S(N)(=O)=O)cc1
COc1ccccc1-c1cc(C(=O)OCN(C(C)=O)C2CCS(=O)(=O)C2)c2ccccc2n1
CCC(CC)C(=O)O
COc1cc(C(=CCO)C2CCCCC2OC(=O)C2C=C(C=C(O)c3cc(O)cc(O)c3OC)C3CC(C3)O2)cc(O)c1O
Cc1c(O)cc2c(O)c(-c3ccc(OCCCCCN)cc3O)c(O)cc2c1O
CC(=O)N1CCN(C(=O)OCc2ccc3c(c2)CCN(C(=O)OC(C)(C)c2ccc(CNS(=O)(=O)c4ccccc4)cc2)C3)CC1
Cc1ccc(NC(=O)NCC2CC3CCN2C3)nn1
CCC1(F)Cc2cc(-c3nc4ccccc4[nH]3)ccc2O1
CC(C)(C)c1nc2ccccc2n1C(O)c1ccc(Cl)cc1
CCC=CCC=CCC=CCCCCCCCCNC(=O)C(CO)Cc1ccc(Cl)cc1
CCOc1ccccc1C(=O)NCc1ccnc(N2CCCC2)n1
CC1(C#N)CN(c2ccc(Cl)cc2NC(=O)c2ccc(OCc3nccs3)c(C#N)c2)C1
CC(=O)Oc1ccc(CNC2C3CC4CC(C3)CC2C4)cc1
CC1C(c2ccc(O)cc2)c2ccccc2C(=O)N1C(=O)N1CCOCC1
Cc1ccc(C(=O)NNC(=O)Nc2cccc(C(F)(F)F)c2)cc1
CCc1ccc2[nH]c(=S)n(C(=O)N3CCN(C)C(c4ccccc4)C3)c2c1
COCS(=O)(=O)n1cc(C(O)c2ccccc2)c2cccc(-c3ccc(C)cc3)c21
C#CCCCCCCCCCCC(=O)C(=O)NNC(=O)C(C)CCCC
COc1ccc(S(=O)(=O)Nc2ccc(C(F)(F)F)cc2)cc1-c1cc(C)n(C)n1
CCNc1ccc(C(=O)OCc2ccccc2)c(CC)c1
CC(=O)N(C)CC(C)(C)C(=O)Nc1ccc(F)cc1N1CC(c2ccc(OCC3CC3)cc2)C1
CN=C1SC(=Cc2cccc(F)c2)C(=O)N1c1cc(C)c(C)n1C1C(O)OC(O)C(O)C1CO
CN(Cc1cnc2nc(N)nc(N)c2n1)c1ccc(NC(=O)C(CCC(=O)O)C(=O)O)cc1
O=C(CC(Cc1c[nH]c2ccccc12)NC(=O)Cc1ccccc1)NO
CCN(CCCNC(=O)c1cc(Br)c2oc(=O)c(C)cc2c1)c1ccc([S+](C)[O-])cc1
COc1ccnc(Nc2ccc(Br)cc2)n1
CC(C)c1nc(C(C)N2CCC(NCc3noc(C4CC4)n3)C2)no1
Cn1c(=O)c(-c2ccccc2)nc2cncnc21
Nc1cc(C(=O)O)cc(-c2cc(=O)c3ccc(O)cc3o2)c1
Cc1ccc(C)c(OCN(C(=O)Cc2onc(C)c2C)C(C)CNCc2cccc(F)c2)c1
Cc1cccc(S(=O)(=O)N2CCN(C(=S)Nc3ccccc3)CC2)c1C
COC(=O)COC(=O)c1c(F)[n+]([O-])c2cc(F)c(C)cc2[n+]1[O-]
CC(C)(C)c1ccc(-c2nc3cc(C(C)(C)C)ccc3[nH]2)cc1
Cc1ccc(S(=O)(=O)N2CCOCC2)cc1C(=O)NCCc1cc2nc(C)c(C)c(C)n2n1
O=C1Nc2cc(-c3csc(-c4ncccn4)n3)ccc2C1(c1ccc(Cl)cc1)C(F)(F)F
CCN(CC)CCc1cc2cnc(Nc3cccc(C)c3C)nc2nc1NC(=O)NCC1CCC(C)CC1
COc1ccc(C(=O)COC(=O)CCCC(=O)c2cccs2)cc1
Cc1ccc2sn(N=Cc3cccs3)c(=O)c2c1
CC(O)C1C2CCC3C1C(C)(C)CCCCN3C2
COC(=O)C(NC(=O)c1ccc(-n2ccn(C)c2=O)cc1)c1ccccc1
CN(C)Cn1ccnc1CCCc1ccc(-c2nc3ccccc3c(=O)n2C=COc2nc3ccccc3n2C)cc1
Cc1c(Cc2ccc(Cl)cc2)sc[n+]1CCO
Fc1ccc(-c2csc(Nc3ccc(-c4ncc(-c5cccs5)o4)cc3)n2)cc1
CCc1cncnc1N1CC2CN(C(=O)Cc3ccc(F)cc3)CC2C1
CC(=O)NC(CCCNC(=N)N)NC(=O)C(Cc1ccccc1)C(=O)O
Cc1ccc(-c2nnc(NC(=O)CSc3cccc(Cl)c3Cl)o2)cc1
CCCS(=O)(=O)Nc1ccncc1Nc1nc(NCl)ncc1-c1ccc2c(c1)C(=O)N(C)C1CCC(CC(F)(F)F)CC21
N#CC(c1ccccn1)n1ncc(Cc2cccc3ccccc23)c(Cl)c1=O
Cc1ccc(NS(=O)(=O)c2c(C)nn(C)c2C)cc1
C#CC1(CO)OC(O)C(O)C1c1ccc2c(N)ncnn12
CC(C)OC(=O)CCn1nc(-c2ccc(Cl)cc2)ccc1=O
CCC(CC)NC(=O)C(C(=O)OC)C(C)C
Cc1cn(-c2ccnc(Nc3cc4cc(C(=O)NCCN5CCOCC5)cc(C)c4[nH]3)n2)cn1
COc1cc2c(OC)ccnc2cc1Sc1ncc(CNC(=O)c2ccc3c(c2)OCO3)s1
Cc1nc(SC(F)(F)F)nc2ccc(CNC(=O)CC3CCCO3)cc12
Oc1ccc2c(c1)C(CNCC1CCCO1)CCC2
O=C(O)c1nc(-c2ccccc2)[nH]c1-c1ccc(OCC2CNc3ccccc32)cc1
O=C(CC1Cc2ccccc2CN1)N1CCCC1C(=O)N1CCCC1c1ccc(-c2ccccn2)cc1
COc1cc(S(=O)(=O)N2CCCC2)ccc1ON1CCC(C)CC1
O=C(O)C(=O)Nc1ccc(O)c(C(=O)O)c1
NS(=O)(=O)c1nn(-c2ccc(Cl)cc2)c(=NS(=O)(=O)c2ccc(F)cc2F)s1
CC(=O)c1cnc2ccc(NC3CCC(N(C)C)CC3)nc2c1-n1cc(C2CCOCC2)cn1
CC(C)(C)c1ccc(-c2c(-c3ccc(O)cc3)oc3ccc(-c4ccccc4NS(C)(=O)=O)cc23)cc1
O=C(c1cc2c(s1)-c1ccccc1OC2)N(c1ccccc1)c1cccs1
COCc1cc(C)c(C(=O)Cc2nnc(Sc3cccs3)o2)n1C
Cc1ccc(C(=O)Nc2cccc(C(=O)Nc3ccccc3)c2)c(C)c1
COc1ccccc1Cc1c(N)n[nH]c1C
CC(=O)OC(C)OP(=O)(Nc1ccc(Cl)cc1)OCC1OC(O)C(O)C1n1ccc(=O)[nH]c1=O
COc1ccccc1N1CCN(Cc2ccc(=O)n(-c3ccc(C)cc3)n2)CC1
CCC(CO)n1cnc2c(Nn3nccc3C)nc(NC(C)C)nc21
COc1ccc(S(=O)(=O)N2CCOCC2)c(C(=O)NCCSCc2cccc(Cl)c2)c1
CC(C)CCNC(=O)OC(CNC(=O)C(C=O)CC(C)C)C(=O)NC(NC=O)C(C)C
COCC(=O)Nc1nnc(N2CC(CCc3ccccc3)CCC2=O)s1
Cc1cnn(N2CC(Cc3csc(C(C)C)n3)C2)c1
O=C(Cc1c2cnn(-c3ccccc3)c(=O)c2c(-c2ccccc2)n1O)c1ccc(Cl)cc1
Clc1ccc(Cl)c(OCCCn2cncn2)c1
CCCCOP1(=S)Oc2cc(CC)ccc2CN1Cn1cnc2c(=O)nc(N)[nH]c21
CC(=NNC=Cc1ccc2c(c1)OCO2)c1ccc([N+](=O)[O-])cc1
Cc1cnc(SC(=O)NCCc2ccccc2)nc1OCNC(=O)C(C)C
CC=NN=c1sc2ccsc2n1-c1ccco1
Cc1cccc(NC(=O)CC(Cn2cncn2)(C2=CC=C(O)CC2)N2CCN(c3cccc(C(F)(F)F)c3)CC2)c1
COc1ccccc1-c1ccc(-c2nc3cc(C)ccc3[nH]2)cc1OC
Cc1c(C=Nc2ccc3c(c2)nc(CCN2CCCCC2)n3C)c(=O)oc2cc3c(cc12)OCO3
CC(C)=CCC1CCC2C(C)(C)c3[nH]c4ccc(CCc5ccccc5)cc4c3CC2(C)C1(C)C=O
COc1ccc(C23CC4CC(CC(C(=O)Nc5nnc(C)s5)(C4)C2)C3)cc1
O=C(C=Cc1ccc(F)cc1)N1CCNCC1
CCCC1CC1(OC(C)=O)C(=O)N1CCc2ccccc2C1C(=O)Nc1ccc(-c2ccccc2)cc1
CC(C)N1CCCC(Cc2ccc3nc(-c4ccccc4Cl)n(-c4ccc(N(C)C)cc4)c(=O)c3c2)C1
CC1CN(C)CC(c2cc(-c3ccc(F)cc3)nc(CC(=O)Nc3ccccc3)n2)O1
CC(C)C12CCCC(C)(C=O)C1CC=C1C=C(O)CC=C12
CC(Nc1nccc(-n2cc(CCO)cn2)n1)c1ccc2nncn2c1
N#Cc1ccc(N(CCCCCc2ccccc2)n2cnnc2)cc1
O=C(O)CCC(=O)N1CCN(c2cc(OC(=O)NCc3ccccc3)ccc2NC(=O)OCc2ccccc2)CC1
CC1C2Cc3ccc(NC(=O)c4ccccc4)cc3C1(C)CCN2C
CCCCCOc1cc2c(=O)c3c(oc2cc1OC)CC1SCCN1C3=O
O=C(CSc1ccccc1)N1CCN(C(=O)c2ccccc2F)CC1
CCC(=O)NC1OC(O)C(O)C1n1cnc2c(NCc3cc(OC)ccc3Cl)ncnc21
CC1CC2(C)C(CCC3(C)C2CC=C2C4CC(C)(O)CCC4(OC(=O)CC4CCCC4)CCC23C)C(C)(C)C1C=O
C=C(C)C1(C)COc2c(OC)c3c(c(C)c2C1C)C(=O)C(O)O3
O=[N+]([O-])c1ccc(C=NNc2cnc(-c3ccc([N+](=O)[O-])cc3)c(O)c2)cc1
COc1ccc(C2C(C(N)=O)=C(c3ccccc3)Nc3nc(C)nn32)c(OC)c1
C#CCc1nnc(Sc2ccc(N(c3ccccc3)S(C)(=O)=O)cc2)o1
CC(=O)NNC(=O)CC(C)Cc1c[nH]c2ccccc12
N#CC1CC(CS(=O)(=O)NC2CC2)(S(=O)(=O)c2ccc(Cl)cc2)C1
COc1ccc(-n2c(O)cn(-c3ccccc3O)c2=O)cc1F
COc1cc(Br)cc(OCNC(=O)C(C)C)c1-c1csc(-c2ccc(F)cc2)n1
N#CSCc1ccccn1
CC(=O)c1cccc(C(=O)Nc2cccc(Oc3ccnc(-c4[nH]c([S+](C)[O-])nc4C)c3)c2)c1
COc1cccc(C(=O)C=Cc2ccc(OC)cc2O)c1
Cc1cc2ncn(-c3ccc(C(O)(CCCO)C(F)(F)F)cc3)c(=O)c2s1
CCC1C=CCN(C(=O)NF)c2cc(-c3ccccc3)ccc2C(=O)N1Cc1ccc(F)cc1
O=COC(Cc1ccco1)OP(=O)(Nc1ccccc1)OCCSc1ccc(F)cc1
CN1C(=S)N(N2CCOCC2)C(C)(C)C1c1ccccc1
C=C1C(=O)OC2C1CCC(O)C1(C)C(Cl)CC(=O)C21O
CCOc1ccc(C(=O)NCC(=O)N(C)CC(c2ccco2)N2CCc3ccccc32)cc1OCC
Cc1c(O)c(=O)n2c3c(=O)n(C)c(=O)n(C4CNC(C)C4)c3nc2n1Cc1cccc(C(F)(F)F)c1
COc1cc(-c2cnc(NCCC(N)=O)c3c(=O)n(C)cnc23)ccc1N1CCN(C)CC1
COc1ccc(C(=O)COC(=O)S(=O)(=O)N2CCCC(c3ccc(C)cc3)C2)cc1
CCCCCCCCCCCCC1=C(OC)C(=O)OC1
CC(NC(=O)CCCOc1cc(-c2ccccc2)nc(-c2ccccc2)c1)C(=O)O
COc1ccc(-c2ccccc2)c(Cc2ccc(C3C(O)OC(CO)C(O)C3O)cc2Cl)c1
CCCCC=CC1OC(OC(C)=O)C=CC1COC(C)=O
COc1ccc(C(=O)Nn2ccc3nc(C)c(Cc4ccco4)cc3c2=O)cc1
CC=NNC(=O)c1ccccc1OCC(=O)c1ccc(O)cc1
CON1CCN(CCCc2ccnc3cc(Oc4ccc(-n5c(C(C)(C)C)nccc5=O)cc4F)c(O)cc23)CC1
CCC(Cc1ccc(O)cc1)CN1CCCC1CC1CN(CC)C(=O)C(=O)N1CCc1ccccc1
COCCc1ncn(-c2ccccc2)c1CCCc1ccccc1
O=C(C=Cc1cccc(Cl)c1F)NN1CCN(c2ccccc2)CC1
O=C(Cc1ccccc1C(=O)Nc1ccc([N+](=O)[O-])cc1Cl)OCC(=O)c1cccc(F)c1F
O=C(NCCCCc1ccccc1)NCc1cccnc1
COc1ccc(OC(=O)NNC(=O)c2ccc(S(=O)(=O)Nc3nccs3)cc2)cc1
CC(=O)N(Cc1ccc(Oc2ncnc3c2cnn3-c2ccccc2)cc1)C1CCCC(=O)CC1
CC(=O)Nc1ccc(C(=O)N(c2ccc(F)cc2)c2nnc(C)s2)cc1
COc1ccccc1NC(=O)c1cccnc1-n1nc(Br)cc1Cl
CCC1CN(C(O)C(=O)N2CCCC2c2csc(-c3nc4ccccc4s3)c2)C(=O)O1
CCOC(=O)c1cccn1C1=CC=C(C)CC1
O=C(c1ccn2ncnc2c1)N1CCn2c(nnc2-c2cc(Cl)ccc2Cl)C1
COc1ccc2c(N3CC=C(CCc4cc(OC)c5c(=O)n(OC)sc5c4)CC3)ccc(OC)c2c1
CCC1CC(c2ccco2)C(=O)N2CCc3c([nH]c4cc(C(=O)N5CCN(C(=O)c6ccco6)CC5)ccc34)C12
CC(=O)N1CCN(CCCOCCNC(=O)c2ccc(NC(=O)CC(c3ccccc3)c3ccccc3)cc2)CC1
COc1cc2cc(C(c3nnnn3C3CCCC3)N(CC3CC4CCC3C4)C3CCCCC3)ccc2[nH]c1=O
CCCCS(=O)(=O)N(c1ccccc1)c1cc(F)ccc1C(=O)Nc1ccc([N+](=O)[O-])cc1
CC(=O)NN(C(C)c1ccc2c(c1)C(=O)c1ccccc1C2=O)N(NC(=O)c1ccccc1Cl)c1ccccc1Cl
CCCCC(NC(=O)CC)N1C(=O)C2CC=C(C(F)(F)CC(F)(F)NC(=O)OC(C)(C)C)CC2C1=O
Cc1ccccc1NC(=O)c1cc(Cn2cncn2)ccc1Cl
O=C(Nc1ccccc1)NC(c1ccccc1)c1ccccc1
CCC(=O)OC1NC(O)(c2ccc(OC)cc2)c2c1cnc1c(-c3ccc(C)cc3)cnn21
Nc1ccccc1C(CC(=O)O)NC(=O)Cc1ccc(Cl)cc1
NCc1ccc(Cc2cc3c(cc2O)OCO3)cc1
COc1ccc(NC(=O)C(c2c(OC)cccc2OC)c2cc(O)c(Cl)c3ncccc23)cc1
O=C(c1ccc(OCCCN2CCCCC2)cc1)C1CC1
COc1ccc(C(OCC(O)CN(C)c2nc3ccccc3s2)c2ccccc2OC)cc1
N=C(N)Nc1cc(-c2cccc(-c3cccc(C(=N)N)c3)c2)on1
C=CC(CCC=C(C)C)(OOc1cc(NC(=O)CC(C)OC(C)=O)ccc1OC)C(=O)O
CC=CC=C(C=CC(=CC)C(=O)O)C(C)=CC=CC1=C(C)CCCC1
CCc1c(O)oc2cc(-c3ccc(OCCCN(C)C)cc3)c(-c3ccc(OCN(C)C)cc3)cc12
O=P(O)(O)OC1C(O)C(OP(=O)(O)O)C(OP(=O)(O)O)C(OP(=O)(O)O)C1OP(=O)(O)O
CC(=O)N1CCC1(CCc1ccccc1)S(=O)(=O)NC(=O)c1ccc(Cl)s1
CN1C(N)=NC(N)=NC1(C)c1ccc(OCc2c(F)cccc2Cl)c(Cl)c1
Cc1nc(N2CCCCC2c2ccco2)nc2c1nc(N1CCCCC1)n2C
CC(C)c1nc(N)nc2sc(-c3ccc(F)cc3)c(N)c12
Clc1ccc(-c2nc(N3CCN(c4ccco4)CC3)c3nn(Cc4ccccn4)cc3n2)cc1
Cc1cc(C)c(C(=O)NCn2c(=O)n(CCc3ccccc3)c(=O)c3sccc32)c(C)c1
O=[N+]([O-])c1cn2c(n1)OCC(OCc1c(-c3ccc(F)nc3)noc1C(F)(F)F)C2
NN1CCC23c4c5ccc(O)c4OC2C(CC2CC2)C=CC3C1C5
CCn1c(COCCO)c(Sc2ccccc2)c(=O)[nH]c1=S
CCc1cc(C(=O)O)ccc1-c1nc(OC(C)C)cnc1N
Cc1ccc(-n2cnc(C(=O)NNC(=O)Nc3ccc(Cl)c(Cl)c3)n2)cc1
COCCCn1c(SCCCN2CCCCC2)nc2ccccc2c1=O
COc1ccc(C(=O)Cc2nc(C(=O)O)cc3c2[nH]c2ccccc23)cc1OC
c1ccc2c(c1)OCC(CC1=NCCN1)O2
COc1ccc(-c2nn(-c3ccccc3)cc2CNC2Cc3ccccc3C2)cc1
C=CCSc1nnc(CNC(=O)c2c(C)sc3c2CCC(C#N)C3)n1CC(=O)Nc1cc(F)ccc1Cl
CC(O)(CSc1ccc(Cl)cc1)C(=O)Nc1cc([N+](=O)[O-])ccc1C(F)(F)F
Cc1ccc(CNC(=O)c2n[nH]c3c2CCCc2ccccc2-3)cc1
CCN(Cc1ccc(OC)s1)C(=O)Nc1cccnc1
CC(C)(C)NC(=O)OC(Cc1c[nH]c2ccccc12)OC(=O)NCc1ccccc1
CCCCCCCN(C)S(=O)(=O)c1ccc(C(=O)OCOC(C)=O)cc1
O=C(Nc1cccc(Cl)c1)c1ccc(-c2ccc(Br)cc2)s1
Cn1c2ccccc2c2c3c(c4c5ccccc5[nH]c4c21)C(=O)NC3=O
Cc1ccc(NC(=O)NS(=O)(=O)C(CC(C)C)C(=O)O)cc1
CCN(CC)CCNC(=O)c1ccccc1C(=O)Nc1nc2ccccc2s1
CCOc1ccc(NC(=O)c2cn(Cc3cccc(C(F)(F)F)c3F)c3ccc(=O)[nH]c3c2=O)cc1
O=C(Nc1ccc(Oc2ccccc2)cc1)c1cccnc1C(=O)NCCN1CCOCC1
O=C(Cn1nc(Nc2cccnc2)oc1=O)NCc1cccnc1
C=C1CC(O)CC2CC=CC(CC=CC(=O)OC(C(O)C(CC3CC(OC)OC3C)OC)CC3OC3C(C)C1)O2
NN=Cc1cccc(C(O)CNCCc2ccccc2)c1
Cc1cccc2c1OC(CN(c1ccc(NC(=O)c3ccncc3)cc1)S(C)(=O)=O)C(C(C)CO)CNC2=O
CCCNc1nn2c(=O)cc(Cc3ccc(F)cc3Cl)[nH]c2c1C#N
COc1c(C(=O)O)c2cc(C(O)C(C)(C)O)ccc2c2cccc(C)c12
CC1C(=O)N(O)CC1NC(=O)OCc1ccccc1
CC(C)(N)C(NC=O)c1nnn(CCc2c(COC(=O)CCOCc3ccccc3)no[n+]2[O-])n1
CC(=O)N1CCN(C[S+]([O-])c2ccc(Cl)cc2)CC1
COc1cccc(C(NC(=O)c2noc3c2CCCC3)c2ccccc2)c1
CN(C)Cc1ncc(-c2ccc(CN3CCN(C(=O)c4nc(-c5ccccc5)oc4-c4ccccc4)CC3)cc2)cn1
COC1CCC=CCC(=O)NC(C)C(=O)OCC(O)C(=O)OCC1Cc1ccc(O)cc1
CC1=NN2C(=O)C(=O)N(CCn3cnnn3)C(=O)C2S1
CC(C)(C)c1ccc(CCO)cc1
Cc1nc2cc(-c3cc(C(=O)NC=Cc4ccc5c(c4)n(C)c(=O)n5C)ccc3C)ccc2o1
COc1cc(OC)cc(C(=O)Nc2ccc(Cl)cc2-n2cncn2)c1
CS(=O)(=O)c1ccccc1CC(=O)NC1CCC(=O)N(Cc2ccc(Cl)cc2)C1
[O-][n+]1nc2c(Br)cnn2c2cc(-c3ccsc3)ccc21
Cc1ccncc1C(=O)Nn1c(C)nnc1C
O=C(NNc1ncccc1-c1ccc(F)c(F)c1)Nc1ccc(Cl)cc1
CCc1sc(C(=O)Nc2cccc(C)c2)c(C)c1OC(C)=O
CC(=O)C(c1ccccc1)c1cccc2c(C)c(C)[nH]c12
O=C(O)Cc1nc(-c2ccc(-c3ccccc3[N+](=O)[O-])o2)sc1-c1ccc(C(=O)O)cc1
O=C(O)C(=O)Nc1nc(CC(SSCC(NC(=O)C(=O)O)C(=O)O)C(=O)O)cs1
CC(C)(C)c1nnnn1CC(=O)Nc1ccccc1NC(=O)C1COC1
CN(C)C(=O)CCCOC1Nc2ccc(-c3cccnc3)cc2C2OCCC12
Cc1ccc(S(=O)(=O)N(C)c2ccc(OCC(=O)O)cc2)cc1
Oc1ccc(O)c(-c2[nH]c(-c3ccncc3)nc2-c2ccc(F)cc2)c1
CC1CN=C(N)N1c1ccnc2cc(Cl)ccc12
O=C(CCn1cnc2onc(-c3ccc(Cl)cc3)c2c1=O)Nc1ccccn1
Cc1cn(C2CC(COP(=O)(O)OP(=O)(O)OP(=O)(O)OP(=O)(O)O)OC2[N-][N+]#N)c(=O)[nH]c1=O
CCC(=O)Oc1sc(C(C)=O)c(C)c1NC(=S)Nc1ccc(OC)cc1
O=C(NCc1ccc(F)cc1)n1ncc2c1CCCC2c1ccc(C(F)(F)F)cc1
Cc1cc(N=O)cc(O)c1C
Cc1ccc(-c2nc[nH]n2)c(N2CC(CCO)N(c3ccn4ncc(C)c4n3)C2=O)c1
O=C1COc2cc(CNN3CCC(Cc4ccc5cc(-c6cccc(C(F)(F)F)c6)ccc5c4)CC3)ccc2N1
CCN1C(=O)NC(CNC(=O)c2ccccc2Cc2ccccc2)(c2ccccc2)C1=O
CC(=O)Oc1ccc(OCCN(Cc2ccc(C(F)(F)F)cc2)C(C)C)cc1
CCN(c1ccc(NC(=S)NC(=O)c2ccc(OCc3cccc(Cl)c3)cc2)cc1)S(=O)(=O)CC
CCCC(CC(=O)NCC(C)(C)C(Cc1ccccc1)C(C)O)n1c(C)nc2nc(N)sc21
CCc1sc(CC2CN(n3cnc4cnc(N)nc43)C2)cc1C
Cc1nc2ccccc2n1S(C)(=O)=O
O=C(Cc1cccnc1)Nc1ccc(S(=O)(=O)Nc2ccc(Cl)cc2)cc1
COc1nc2cc(-c3ccc4c(c3)OCO4)ccc2cc1C(=N)N
COc1ccc(C(=O)NCN2CCN(Cc3ccc4c(c3)OCO4)CC2)cc1
O=C(OCCNc1noc(-c2ccccc2)n1)c1ccccc1
COc1cc2c(cc1OC)C(Cc1ccc(F)cc1)N(C(=O)CN1CCOCC1)CC2
CCC1(CC(=O)NCc2ccccc2)NC(=O)N(c2ccc(OC)cc2)C1=O
CN(CCCCCc1ccc(Cl)cc1)CCOc1ccc2ccccc2c1
COc1ccc(OC)c(C(=O)N(Cc2cc(=O)n3nc(C4CCCC4)sc3n2)Cc2ccco2)c1
Cc1ccc(C(=NC2CC2)NO)nc1OCc1cccnc1
O=[N+]([O-])c1cccc(N2C(=S)SC(=CCCCC(Cc3cccc(C(F)(F)F)c3)=Nc3ccccc3)C2=S)c1
C[SH](C)(=O)c1cccc(N2C(=O)N(Cc3nc4ccccc4n3-c3cccc(Cl)c3)S(=O)(=O)c3ccccc32)c1
O=C1CN(c2cccc3oc(N4CCCCC4)nc23)CCN1Cc1ccccc1
CCN(CC)S(=O)(=O)c1ccc(NC(=S)N2CCN(S(=O)(=O)Cc3cccc(OC)c3)CC2)cc1
Oc1cccc(NC(=S)Nc2nc3ccccc3[nH]2)c1
CNC(=O)N1c2ccccc2CC1NC(=O)Cc1ccc(N)cc1
COc1cc(C(=O)NN)c2oc(=O)c(-c3ccc(COc4cc5c(cc4C(C)C)OCO5)cc3)cc2c1
CCOc1ccc(Cc2nnc(C)n2Nc2cccc(C)c2)cc1OC
CCC(=O)On1c(=O)c2cc(CC)n(C)c2c2ccccc21
CC(=O)OC(Cc1ccc2[nH]c(=S)[nH]c2c1)(c1cccc(C(F)(F)F)c1)C1CC1
O=C1CCC(C(=O)NCc2ccccc2Br)c2ccccc21
O=C(NCc1ccccc1)C1OC2CC1C(=O)N(C1CCCCC1)C2
NC(=O)C1(CC2CCCCC2)CCN(N2CCCC2)CC1
CCc1nc(CN2CCCN(CCn3cccn3)CC2)cs1
C=C(c1ccc(Cl)cc1)C(C(=O)Nc1ccccc1)c1ccccc1Cl
S=C(S)N1CCN(Cc2ccccc2)CC1
Cn1nc(-c2ccccc2)c2cnc(NCC3CCC(O)CC3)nc21
O=C(c1ccc(S(=O)(=O)N2CCCCC2)cc1)N1CCN(c2ccccn2)CC1
O=S(=O)(Nc1cc(F)cc(F)c1)NC12CC3CC(C1)C(c1cccnc1)C(C3)C2
CN(C)CCCn1c2c(c3cc4ccccc4nc3c1=O)C(=O)c1ccccc1-2
CCC1(O)CC2CC(C)c3[nH]c4ccccc4c3CCN(C2)C1
CCC(C)=NNC(=O)c1cc(-c2ccc(C)cc2)on1
Cc1ccc(-c2c(-c3ccccc3OCCCCNc3c4c(nc5ccccc35)CCCC4)sc3ccccc23)s1
Cc1ccc(-c2cnc3c(C)snc3c2)cc1
Cc1ccc2[nH]c(=O)c(C(c3nnnn3Cc3ccco3)N3CCCCC3)cc2c1
CNC(=O)C1CCc2cc(C)c(C(=O)NC(C)(C)C)c(OC)c2-c2c(OC)cc(O)c(=O)cc21
CC(OCC1(OCc2ccccn2)C(=O)NCC1C(F)(F)F)c1cc(C(F)(F)F)cc(C(F)(F)F)c1
CC(=O)Oc1ccc(OC2CCN(C)CC2)c(C(=O)Nc2cncc(C)c2)c1
CC1=NNC(=O)CC1c1ccccc1
CCSCc1ccc(Oc2ccc(-c3ccc4[nH]c(C(N)=O)nc4c3)cc2)cc1
C=C(C)C1C(COC=O)OC(O)C(O)C1O
COc1cc2ncnc(Nc3cccc(Cl)c3)c2cc1-c1cc(F)ccc1NC(=O)Cc1ccc2c[nH]nc2c1
CSc1nc(=O)c(C)c(CNC(=O)CC(O)c2ccc(C)cc2)[nH]1
CCC(=O)OC12CCCC=C1N(Cc1ccco1)C(=O)C(CC(=O)N1CCc3ccccc3C1)C2
CC1CCC(C)C(C)CC(C)C(=O)OC(O)CCCC1=O
CC1=NC(c2ccccc2)C(=O)N(NC(=O)Nc2cccc3ccccc23)c2ccccc21
CCNC(=O)N1CCc2c(-c3ccccc3C(F)(F)F)nc3ccccc3c2C1
O=c1c2ccccc2sc2ccc(Nc3ccc(O)cc3)cc12
CCCN(CCc1nc(-c2ccc(F)cc2)no1)C(=O)NC1Cc2ccccc2N1C(C)=O
Nc1ccc(C(=O)c2ccc3sc(C(=O)O)cc3c2)cc1
O=C(NCOc1ccccc1Cl)n1c(=O)oc2cc(Cc3ccccc3)ccc21
CNCCCCCN(CC(C)C)CC(O)(Cn1cncn1)c1cc(F)ccc1F
Cc1ccc(C(=O)NCCc2nc(=O)c3c4c(sc3[nH]2)CCCC4)cc1Cl
CCCCNC(=O)CCOC(=O)c1ccc(S(=O)(=O)N2CCCC2)cc1
Cc1ccc(S(=O)(=O)n2cnc3c(=S)nc[nH]c32)cc1
CC1=C(C)C2(CO)C(O)C3C(CC2(O)C1=O)C(O)C1(C)CCC(C)C1(O)C3O
CCN(CC)CCOC1CC(=O)c2c(O)cc(-c3ccc(F)c(O)c3)cc2O1
O=C(c1ccccc1)N1N=C2C(=Cc3ccccc3)CCCC2C1c1ccccn1
Cc1cccc2c3c(n(C(=O)N4CCCCC4)c12)CC(Cl)N(CC(C)C)C3
CCCCOc1c(CCC23CCC(NCc4ccc5onc(N)c5n4)(CC2)CO3)cnc2ccc(F)nc12
COc1cc(O)cc(C(=O)NN=Cc2sc3ccccc3c2Cl)c1OC
C#CC(Br)CCCCCCC[N+](C)(C)C
CC(=O)Oc1ccc2c(c1)NC(=O)C21NCCC1Cl
CNCCCC1(C(NC(C)=O)C2CC(c3ccc(C=Cc4ccccc4)cc3)N(C(=O)C(N)=O)C2)CCCC1
N#Cc1ccc2c(c1)CN(Cc1nc3c([nH]1)CCN(C(=O)Cc1ccccc1Cl)CC3)CC2
N#Cc1ccc(NC(=O)C23CC4CC(C2)CC(c2ccc(C#N)cc2)(C4)C3)cc1
N#Cc1ccccc1C1=Nc2cccnc2NC(c2ccc(Cl)cc2)C1
Cc1ccc2oc(OCNC(=O)CCc3nc(C)cs3)nc2c1
O=C1Nc2ccc(Oc3cc(F)cc(F)c3)cc2C1(Cl)c1ccccc1
Cn1c2ccccc2n2c(-c3ccc(Cl)cc3Cl)c(CC3CCCN3)nc12
CCN(CC)CCc1nc2sc3c(NNCCO)ncnc3c2c2c1CSC(C)(C)C2
Cc1c(C(N)=O)sc(C(=O)OC(Cc2ccccc2)C(=O)Nc2ccccc2)c1N
COc1ccccc1CN1CC(Cc2ccc(O)cc2)N(CCC2CCCCC2)C(=O)C1=O
CC(NC(=O)C(C)(O)c1ccccc1)C(Cc1ccc(S(C)(=O)=O)cc1)c1ccccc1
Cc1c(O)cc(C(C)C)cc1C=COC(=O)c1ccc2ccccc2c1
CC(=NOC(=O)c1ccccc1)c1cccs1
O=c1cc(CN2CCOCC2)[nH]c2ccc(Cl)cc12
[C-]#[N+]c1ccc(Oc2ccc(C3Nc4ccccc4N=C4c5ccccc5C(=O)CN43)cc2)cc1
CC1CCN(C(=O)Nc2cccc3c(N4CCOCC4)c4ccccc4nc23)CC1
CC1CCC2(C)C(CCC3C2CCC2(O)C(C)CCC32)C1
O=C1Cc2cc(Cl)ccc2C(=O)N1O
CCc1ccccc1C(=O)NC(=S)NCc1cc(=O)nc(N2CCOCC2)[nH]1
O=C(CCN1C(=O)C2C3CCC(C3)C2C1=O)Nc1ccc(Cl)cc1
Cc1nc(NNc2cccc(S(=O)(=O)N3CCCCC3)c2)nc2ccsc12
COOc1cc(CC(C)C)nc(OC)n1
CCCOc1ccccc1-c1nc(=O)c(NC(=O)c2ccc[nH]2)c[nH]1
O=C(COC(=O)c1cc(=O)[nH]c2ccccc12)Nc1cccc(S(=O)(=O)N2CCc3ccccc32)c1
Nc1nc(N)c(CCCCCOc2cccc(Cl)c2)c(Nc2ccccc2)n1
O=C(Nc1c(-c2ccccc2)cn2ccccc12)c1cnn(Cc2ccncc2)c1
Cc1ccc(-n2nc(C(C)(C)C)cc2NC(=O)Nc2ccc(Oc3cc[nH]c4nc(=O)cnc3-4)c3ccccc23)cc1
CN1CCN(Cc2noc(C=Cc3ccccc3)n2)CC1
Clc1ccccc1OCC1Nc2ccccc2C1=NNc1nc(N2CCOCC2)nc(-n2ccnc2)n1
CCCCN(CCCC)CCCOc1ccc(-n2cccn2)cc1
Cc1cc(C)cc(-c2cccc3[nH]c(N4CCNCC4)nc23)c1
Cc1scc(N(C)C(=O)Cc2ccc3c(c2)OCO3)c1NS(=O)(=O)c1ccc(Cl)cc1
Cc1ccsc1COc1ccc2c(c1)OCC(=O)N2
Cc1cc(C(=O)C=Cc2ccc(Cl)cc2)c2c(c1)C(C)(C(C)(C)C)CO2
Nc1nc(=O)n(Br)cc1C1OC(COP(=O)(OCC(Cl)(Cl)Cl)OCC(Cl)(Cl)Cl)CC1O
COc1ccc(OC)c(CCc2cc(CC3CCC3)nc(Nc3ccccc3)n2)c1
Nc1ccccc1NC(=O)CCCCNCCc1ccccc1
C=CN1CC(=O)N2C(C)C(=O)NCC2N1C(=O)NCCc1ccc(O)cc1
CC(=O)N(c1cccc(S(=O)(=O)N2CCOCC2)c1)c1ccc(C)cc1C
Cc1cc(C)cc(Sc2[nH]c(=O)c(I)c(CSCc3ccccc3)c2C)c1
CS(=O)(=O)CCC(O)(OC(=O)C1CC2CCC1C2)c1cccc(Oc2ccccc2)c1
CCCCCOC(=O)NC(C(=O)NP(=O)(OOC)Oc1ccccc1OC)C(CC(C)C)c1ccccc1
CN1CCN(C(=O)N2CCc3[nH]c(C(c4ccccc4)c4ccccc4)cc3C2)CC1
O=S(=O)(Nc1nccs1)c1cc2cc(C3CCNCC3)ccc2c(-c2cc(O)ccc2Cl)n1
O=C(O)C1Cc2ccccc2CN1
CCN1Cc2c(C)nc3c(-c4ccc(Cl)cc4)n[nH]c3c2O1
COc1ccc2c(c1)C(=O)N(CC1(C#Cc3cnc(N)cn3)NC(=O)NC1=O)C2
CC1=C(c2cn(CN(O)C(=O)NCC#N)c3ccccc23)N2C(=O)C(C(C)O)C2C1C(=O)O
CCCCC(O)CCC12C=CC(=O)C1(C)C1OC(=O)C3(CC(C)C(C)O3)C1CCC2C
CCCn1c2c(c(=O)[nH]c1=S)CN(CC)CN2
CC(N)C(=O)NC(c1ccc(F)cc1)P(=O)(O)O
COc1cccc(OC)c1CC(=O)NNC(=O)NC(C)C
NS(=O)(=O)Nc1ccc(Cl)cc1
CCC(=O)N1CCC2(CC1)c1ncnn1CCN2CC=Cc1ccccc1
CN(CCNCCOc1cccc(-n2ccnc2)n1)c1ccccc1
COc1ccccc1CCCC(=O)Nc1ccc(N(C2CCCCC2)S(C)(=O)=O)cc1
CCCCC12CCCC(=O)C1C1(O)CCC2C(=O)C1
O=C(OCC(=O)N1CCOCC1)c1cccc([N+](=O)[O-])c1
O=c1c(=Cc2ccc(-c3cccc(Cl)c3)o2)sc2n1CCCN=2
Fc1ccc(C2CN(CC3=NCCN3)CCN2Cc2ccc3ccccc3c2)cc1
c1cc(NC2=NCCO2)cc(-c2ccc3cc(C4=NCCN4)[nH]c3c2)c1
Cn1cc(Oc2cc3cc[nH]c3cc2Cl)c2c(C=CC(=O)NS(=O)(=O)c3cc(F)ccc3F)cccc21
O=C1c2c(Cl)c(Cl)c(N3CC(CO)CC(c4ccc(C(F)(F)F)cc4C(F)(F)F)C3)c(Cl)c2C(=O)N1Cl
C=CCOC(=O)N(CC(C)C)S(=O)(=O)CCCCOC(=O)NC(C(=O)NO)c1ccccc1
Cc1cc(-c2ccc([N+](=O)[O-])cc2NC(=O)c2cc(O)c(O)c(O)c2)nn1C
CC(C)(C)OC(=O)c1cccc(COc2cc(=O)c3ccc(-c4ccccc4)cc3o2)c1
NC(=S)NN=C(C(=O)NCn1c(-c2ccccc2)nc2ccccc2c1=O)c1ccccc1
CC1CCC2(OC1)OC1CC3C4CCC5CCCCC5(C)C4CCC3(C)C1C2C
COc1cc(OC)cc(C(=O)Nc2c(C)c(=O)n(C)n2-c2ccccc2)c1
Cc1ccc(CNc2c(C(=O)N3CCCCC3)s[nH]c2=O)cc1
COCC(NC(=O)Nc1cc2[nH]nc(-c3cc(C)ccn3)c2cn1)c1ccccc1
Cc1csc(NC(=O)NCCCNCc2csc(Br)c2)n1
N#Cc1c(F)cccc1C1CCN(C2(c3ccc(-c4cccc(Cl)c4)nn3)CCC(O)CC2)CC1
CCc1cnn2c(NCC3CCC(N)CC3)nc(Nc3ccccc3Cl)nc12
NC(CC(=O)N1CCn2c(nnc2C(F)(F)F)C1)Cc1cc(F)ccc1Cl
CCOC1=C2CN(CC1)Cc1c(ncnc1-c1ccc(Cl)cc1)O2
O=C(NCNC(=O)C1CN(C2CCC(N3CCC(c4cnc(N5CCOCC5)nc4)CC3)C(c3cccs3)C2)C1)c1csc(Br)c1
CCCCCOc1ccc(NS(=O)(=O)NCCCC)cc1
CCOC(=O)Oc1cc2c(=O)c(C(=O)O)cn(-c3ccc4c(c3)OCO4)c2cc1N1CCOCC1
Nc1nc(=O)c2ncn(C3CC(CO)C(F)O3)c2[nH]1
CNC(=O)C1CC(O)C(O)OC1CO
CCc1ccc(NCCNCCO)c2c1C(=O)c1c(O)ccc3c1c-2nn3O
O=C1c2ccccc2S(=O)(=O)c2cnc(NCCc3ccccc3)cc2N1c1ccc(Cl)cc1
C=CC1CNC(=O)C(C(C)CO)C(C)OC(=O)C(C)NC(=O)CN(CC(C)C)C(=O)C(CC)N(C)C1=O
CCOCCCC(=O)Nc1ccc(CN2CCN(C(=O)C3CCCCC3)C(CCc3ccccc3)C2=O)cc1
CCCCCCCCCCC(=O)NC(CCCCC)CNC(=O)CCCNC(=N)N
CCCC(=O)NC1CCN(S(=O)(=O)c2ccc(C)cc2)CC1
CC(C)(C)NC(=O)OCc1ccc(CNC(=O)Cc2cn3ccccc3n2)cc1
CN(C)c1ccc(C=NNC(=O)c2ccc3c(c2)OCO3)cc1
Oc1cc(NC(=S)Nc2ccccc2S)c(O)cc1Cl
COc1cc(OC)c(CCCC(=O)c2c(O)ccc(O)c2O)c(OC)c1
CCCCCCCCCCc1ccc(OCC(=O)CSCC(=O)O)cc1
COc1ccc(O)c(C(=O)NN=Cc2c(Cl)cccc2Cl)c1
O=C1N=C(N2CCN(c3ccc(F)cc3)CC2)SC1=Cc1ccc(Cl)cc1
CN1CCN(c2ccc3c(c2)C(=O)OC32c3ccc(Cl)cc3Oc3cc(N4CCCC4)ccc32)C2CC21
Cc1ccc2c(c1)c1ncccc1n2C1CCN(S(=O)(=O)C(=O)N2CCN(c3ccc(F)c(Cl)c3)CC2)CC1
COc1c2cc(O)c(Cc3ccc(NC(=O)CC4CCCO4)cc3)cc2nc(=O)n1OC
CCCCCP(=O)(c1ccccc1)c1ccccc1
CCOc1ccc(C(NC(=O)CCC(=O)O)Nc2ccc3c(N)nccc3c2)cc1OC(C)C
COC(=O)C1CC2CCC(O2)C1c1cc(Cl)ccc1Cl
CN(C)C(CC(=O)NO)c1ccc(CC2CCN(N(C)C)CC2)cc1
CCCc1cn(NC(=O)C23CC4CC(CC(C4)C2)C3)c2ccccc2c1=O
COc1cc(Cl)c(NC(=O)NCC2CC2)cc1Cc1cc(F)cc2c(=O)n(F)c(C)nc12
CCc1c[nH]c2ncnc(-c3cc(Cl)ccc3N)c12
Cc1cc(-c2nc3ccccc3c(=O)n2Cc2ccccc2)ccc1C(=O)NC1C=CCC1
CC(C)(C)c1ccc(-n2ncn(Cc3ccc(NC(=O)C4CCCCC4CO)c(Cl)c3)c2=O)cc1
CC(C)OC1CCCN(C(=O)c2nnsc2C(C)c2nnc(N(C)C)s2)C1
O=c1[nH]c(=O)n(C2CC(CO)C(O)O2)c2[nH]cnc12
COc1cccc(-c2nc(CN3C4CCC3CN(Cc3ccc5nonc5c3)C4)cs2)c1
Cc1c(C)c2c(c(S(=O)(=O)N=C(N)Nc3cccc(C(C)C)c3C(C)C)c1C)OC(C)(C)CC2
Cc1cc(C)cc(OC2CCCCC2NCc2ccccc2)c1
CC=C1N(C(=CC#N)NC(=O)c2ccc(O)cc2)c2ccc3ccccc3c2C1(C)C
Cc1c(-c2ccc(C(=O)NCc3ccc(Cl)c(Cl)n3)cc2)nc2ccc(N(CC(N)=O)CC3CCCO3)cn12
COc1cc(C)c(CN2CCCC2)c(Cn2c(CN(CO)C(=O)c3ccccc3C)c(N)c(=O)[nH]c2=O)c1
CC(=O)N1CSC(C)(O)C1NCC(CCN1C(=O)CSC1=S)C(Cc1ccccc1)C(=O)Nc1ccc(C)cc1
Cc1c(C(=O)NN=C(c2ccc(Cl)cc2)C(C)C)nc2cccc(C(=O)O)n12
CN=C(OCC1CCNC1)N1CC(c2ccccc2)C(c2ccc(Cl)cc2)C1
CC(C)CNC(=O)C(Cc1cc(OCC(N)=O)ccc1C(N)=O)NC(=O)CCCc1ccccc1
COC(COCCC1OCC(O)[N+](C)(C)C1C)Cc1ccccc1
O=C(CCN1CCCCC1)Nc1ccc(C=C2Sc3ccc4ccccc4c3NC2=O)cc1
COc1ccc(-n2sc(=Nc3ccccc3)nc2-c2ccccc2)c(OC)c1
CCCCCCN(CCCOc1ccc(NC(=O)NC2(C(=O)O)CCCCC2)cc1)c1ccccc1
COc1ccc(C(=O)NNc2ccc(-n3cccc3)cc2)cc1
C=CCOCCCOc1ccc(OP2(=S)Oc3ccccc3O2)cc1
COc1ccc(C2C(=Cc3ccc(OC)cc3OC)c3cc(OC)cc(C)c3C2OC)cc1
COc1ccc(-c2cc(-c3cc(OC)c(OC)c(OC)c3)cc(C)c2OC)cc1OC
CN(C)S(=O)(=O)c1cccc(C(F)(F)F)c1
O=C(Cc1ccccc1)NC(=O)NCC(=O)OCc1cc(Cl)c(O)c(Cl)c1
c1ccc(CCn2cc(-c3c4c(nc(-c5ccccc5)c3N3CCCCC3)CCCC4)c3ccccc32)cc1
CCCCCCC=CC(O)C(=O)NC(CCC)C(C)CCC
Cc1ccc(S(=O)(=O)n2cc(CNc3ccc(Br)nc3)cn2)cc1
Cc1cc2oc(=O)cc(C)c2cc1CN1CCN(Cc2ccccc2)CC1
CCC(C)C(C(=O)NCS)C(=O)NC(Cc1c[nH]c2ccccc12)C(=O)O
COC1C(=O)C2c3cc(C)cc(O)c3C(=O)OC2(C)CC1O
Cc1ccc(-c2cc(C(=O)O)sc2NC(=O)NC(CCC(=O)O)C(=O)O)cc1
COc1ccc(Cn2nc(Cc3ccccc3)c3ccccc3c2=O)cc1C(C)=O
COCC1CCN(C(=O)c2ccc(Nc3nc(Nc4ccccc4ON(C)S(C)(=O)=O)nn4cccc34)cc2)CC1
CC(=O)N(CN1CC(C)C(C(C)CO)OCc2cnnn2CCCC1=O)c1ccncc1
O=CNC(=O)NC(CCC(CCCCCn1ccc(-c2ccccc2)n1)C(=O)Nc1ccccc1)C(=O)O
CCOC(=O)C(Cc1ccc(OCc2ccccc2)cc1)NC(=O)OCc1ccccc1
Cc1ccc2c(c1)c(F)cn2C(c1ccccc1)c1nc2ccc(-c3ccccc3Cl)cc2c(=O)n1F
O=C(O)c1ccccc1Nc1c(NC(CO)CO)c(=O)c1=O
Clc1ccc(Cl)c(Nc2nc3ccccc3s2)c1
Cn1cncc1C(OCC1=CC(=O)N2CC(SCc3noc4cc(F)ccc34)CC2C1)c1ccc(C#N)s1
Cc1ncn(CCC2NC(=O)C3Cc4c([nH]c5ccccc45)C(c4ccccc4)N3C2=O)c1-c1ccccc1
CNC(=O)N(C)c1ccc([N+](=O)[O-])cc1
O=C1C(OCc2ccc(C(F)(F)F)cc2)=Cc2cccc3cc(OCc4ccccc4)cc1c23
OC(c1ccc(-c2ccccc2)cc1)C12CNCC1C2
CCN(CC)c1ccc2c(c1)sc1nnc(-c3ccccc3)n12
CC1CC(C)C(O)CCCCCC(C)C(C)COC1=O
COc1ccc(-c2ccc3c([N+](=O)[O-])ccnc3c2O)c(F)c1
O=C(Nc1cccc(-c2ccc3ncccc3c2)c1)Nc1ccc(F)cc1C(F)(F)F
CCCCC1CN(c2ccc(-c3ccc4ncnn4c3)cc2Cl)CCN1C(C)=O
COC1CCc2ccc(CNCc3ccc4c(c3)OCO4)cc2O1
C#Cc1ccc2c(c1)C(C(C)CCCCCC#CC(O)CCCCCl)CC(C)C2
CC(C)(C)c1cccc(-n2cnc3c(NCCOCCO)ncnc32)c1
CC(=O)N(Cc1ccc2c(c1)C1CC(CO)OC(NC(=O)Nc3ccc(Cl)cc3C)C1CO2)C1CCOCC1
Cc1ccc(Nc2c3ccccc3nc3c2ccc2ccccc23)cc1
COC(=O)c1ccc(NC(=O)CC(=O)N(C)c2cc(-c3cccs3)n(-c3ccccc3)n2)cc1
O=C(Nc1ccccc1)c1c(O)c(=O)[nH]c2ccc(F)cc12
O=C(C1CCCCC1)N1CCN(c2ccc(Cc3ccc(=O)n(-c4cccs4)n3)cc2)CC1
O=S(=O)(c1ccc(Cl)cc1)N1CCN(c2c(F)cccc2F)CC1
CC(=NN(C)CC(Cc1ccccc1)Oc1cccc(C(=O)N(C)C)c1)c1nnn[nH]1
Cc1ccccc1-n1ncc2c(SCC(=O)c3ccc(Cl)cc3)ncnc21
COc1ccc(-c2c(OC)c(O)cc3c(=O)cc(OC)oc23)c(O)c1
N#CN1CC(N)Oc2cc(-c3ccccc3)ccc2C1=O
CN(C)C(=O)c1nc(N)c(-c2cccc(Cl)c2)nc1O
Fc1cc(F)cc(NC(=S)NCCc2c[nH]c3ccccc23)c1
N#CN1CCC(Cc2ccccc2)(NC(=O)C2CCCC2)CC1
CCOc1cc(Cl)ccc1NC(=O)c1ccc(-c2ccccc2)cc1OC
Cc1c(C(=O)NN=CC=C(I)c2c([N+](=O)[O-])cc(O)cc2[N+](=O)[O-])[nH]c2ccccc12
CCCN(CCC)c1nnn2c1nc(C)c1ccccc12
O=[N+]([O-])c1ccc(-n2nnnc2SCc2cc(Cl)ccc2Cl)cc1
COCc1cc(OC)c(OC)c(-c2csc3c(N(CC4CC4)C4CCOCC4)c(OC)nn23)c1
CC1CCN(CC(=O)N(C)CCc2ccc(NS(C)(=O)=O)cc2)CC1
O=C(NCC1CCCCN1c1ccc2ncoc2c1)c1cc(Cl)ccc1Cl
CS(=O)(=O)c1ccc(CNC(=O)c2ccccc2C(=O)NC2CCCCC2)cc1
COc1ccccc1Cc1c2c(C)nn(C)c(=O)c2nn1CCCNC(=O)c1cccc(C)c1
Oc1cc(-c2ccccc2)c(O)c(C(c2ccccn2)C(O)(c2ccccc2)c2ccccc2)c1
CNC(=O)C(C)(C)C(=O)Nc1sc2c(c1C(=O)O)Cc1cc(C)ccc1-2
CN(CCOc1ccc2c(c1)CCCN2Cc1ccccc1)c1nc2ccccc2o1
CC1(O)SC=C(c2ccc(-c3cccc(N)c3)c(Br)c2)n2c1noc2=O
Cc1ccc(C(=O)N2CCN(c3nnc(-c4ccccc4)c4ccccc34)CC2)s1
CC1CC2CCC1(C)C2(C)C(=O)NCN1CCN(c2cc3c(=O)c(F)cn(C4CC4)c3cc2C(=O)O)C1=O
[O-][N+](C=Cc1cc(Cl)ccc1Cl)=CCCCC[n+]1ccc(Cl)c(Cl)c1
COc1ccc(NC(=O)C(=O)NCCc2[nH]c3ccccc3c2-c2ccccc2)cc1
CCOCCNC(=O)NC(=O)c1ccc(OCC)nc1
CCCC1(C)C(O)CCC2(C)C1CC(C)C13C(=O)OC(CC)C(OC=O)(CCC21)C3=O
COc1ccc2cc(CCCN(C)CCCCc3cc4c(cc3OC)C(=O)N(OC)CC4)ccc2c1
COCN(Cc1nnn(-c2cccs2)n1)C(=O)c1ccc(C(NC(=O)C2CCCC2)c2ccc(C(C)=O)cc2)o1
CN1C(=O)N(Sc2ccc(Br)cc2)C(=O)C1CNC(=O)c1cc(Cl)ccc1F
CC(Cc1c[nH]cn1)C(=O)NC(CCCNC(=N)N)NC(=O)C(CC1CCCCC1)c1cc(C(=O)NO)nc(=O)[nH]1
COc1ccc(C2(c3nc(N4CCCCCC4)nc(N(N)c4ccccn4)n3)CCOCC2)cc1
Cc1ccc2ncn(C(=O)N3CCN(C)CC3)c(=O)c2c1
COc1ccc(-c2coc(CN3CCN(C)C(Cc4ccsc4)C3)n2)cc1
OC12CC1c1cc(-c3ccc4c(c3)OCO4)ccc1-c1nc3ccccc3n1C2
CSc1ccccc1NC(=O)N1C(=O)NC(c2ccccc2)C2=C1CN(C)NC2=O
Cc1cn(-c2ccncc2)nc1-c1cc2c(C3CCC(N)CC3)ccnc2[nH]1
COc1ccc(C2(CC(=O)Nc3cccc(C#N)c3)CCN(C#N)CC2)cc1
CC1CC(=O)c2c(ccc3c(-c4ccc(-c5ccccc5)cc4)cc(=O)oc23)O1
CCNC(=O)NC1CCc2ccc(Cc3ccccc3)cc2C1F
CN(C(=O)C1CCCCC1)c1ccc(C(=O)NCc2ccc(NC(=O)C(=O)N3CCC(CCc4ccccc4)CC3)cc2)cc1
Cc1ocnc1C1COCCN1c1nc(C)c2ccc(N3CCOCC3CO)nc2n1
O=C(CCSc1ccccc1)NC1CCCCC1
Cc1ccc(S(=O)(=O)NCC(=O)OCNC(=O)c2ccccc2F)c([N+](=O)[O-])c1
CC1CN(C(=O)c2ccc(F)cc2)CC(C)C1(O)C1CNC(NCc2ccccc2)C1
COc1cc(Cc2c(-c3ccc(OCCN4CCCC4)cc3)sc3cc(O)ccc23)ccc1CN1CCC1
COc1ccc(Cc2ccc3ncnc(Nc4ccc5c(c4)OCO5)c3c2)cc1
Cc1ccc(Cn2nc(Cn3ccc(C(=O)NCc4cc(F)ccc4F)cc3=O)ccc2=O)cc1
COc1ccc(CC(=O)NC(C(=O)O)c2cccc(Cl)c2)c(OC)c1
CC(=O)Nc1cc(CSCC(=O)Nc2ccc(C(C)O)cc2)on1
Fc1ccc(Cc2cn(CC3CSN(c4ccccc4)C3)nn2)cc1
Cc1cc2[nH]c3c(I)cccc3c2c2c1C(=O)NC2=O
COc1cc(OC)c(C)c(C2C(c3ccc(C)cc3)C(=O)N2c2cc(OC)cc(OC)c2O)c1
O=C(Nc1ccccc1Br)c1ccc(-n2cnc3cccnc32)cc1
COc1cc(NS(=O)(=O)c2ccc(C(=O)NCc3ccco3)cc2)nc(OC)n1
CCCCCCCCCCCC(CCCCC)C(=O)NCNC(=O)CCCCCCC
CNc1nc(-c2cnn(CNC(=O)c3cccc(C#N)c3)c2)cn2c(-c3cc(CC(=O)NC(C)C)sn3)cnc12
C=C(C)C(=O)C(CCC)NC(=O)C(CCC)C(=O)NC(CCC(N)=O)NC(=O)Nc1cccc2ccccc12
COc1ccccc1-c1cncnc1NCCO
O=C(Nc1cccc(C(=O)Nc2cc(Cl)cc(Cl)c2)c1)c1cccnc1
CN(C)CCCCN(Cn1c(-c2cc(F)ccc2O)nc2ccccc21)c1nc2ccccc2o1
O=C(NCS)c1cccc(C(=O)c2ccccc2[N+](=O)[O-])c1
Cc1ccc(-c2ccc(NC(C)c3nnnn3C)nn2)o1
CCCCSc1nsnc1OC1=CCCN(C)C1
CCCCc1cncc(N(CC)C(=O)CC)c1
COCCN(C)Cc1noc(COCCc2ccccc2)n1
Cc1c(NS(C)(=O)=O)noc1-c1ccc(C(=O)NC=Cc2ccc3c(c2)OCO3)cc1
CN(C)CC1N(C)S(=O)(=O)c2cccc3c(Cc4ccccc4)cn1c23
O=c1ccn2ccc3c(c2c1-c1cccc(C(F)(F)F)c1)OCCO3
CCc1nc(Cl)c2oc3ccccc3c2n1
O=C1OC(c2c[nH]c3ccccc23)=CC1=Cc1ccc(Cl)cc1
CC(=O)C1(C)Cc2c(sc(C)c2C(=O)NCc2ccccc2Cl)C(C)(C)N1
CC(CCCN)C(N)=O
CSc1ccc(C(=O)Cc2nc3ccccc3n2-c2nc(-c3ccccc3F)cs2)cc1
CCCc1c(Cl)nc2ccc(-c3c(Cl)c[n+](NC(=O)c4ccc(CO)cc4)cc3CCCl)cc2c1C
O=c1cc(Nc2ccccc2[N+](=O)[O-])nc(O)[nH]1
CC(C)Cc1ccc(Oc2ccc(NC(=O)OCc3ccccc3)cc2)cc1
O=C(NS(=O)(=O)c1[nH]c(C(F)(F)F)nc1-c1ccc(Cl)cc1Cl)c1cccc(Cl)c1
COc1ccc(SC2CCCC2(O)C(=O)N2CCCC2)cc1OC
COc1ccc(-c2nc3ccc(N)cc3o2)cc1
COc1cc(Nc2ncc3c(n2)-c2c(nn(C)c2C(C)C)CC3)ccc1NC(=O)c1ccc(N2CCOCC2)cc1
CCc1c(Cc2ccc(-c3ccccc3-c3noc(=O)[nH]3)cc2)n2ncnc2n(OC(C)(C)CC2CCC(C)CC2)c1=O
COc1ccc(Sc2nc(=O)c(Cc3ccccc3)c(C)[nH]2)cc1
CCCCCCCCC(=O)NCCCCCCC(=O)c1cccnc1
FC(F)(F)c1ccc2nc(NC3CCOCC3)c(C(F)(F)F)nc2c1
CC12CCC(C)(C(=O)O1)C2(C)NC(=O)CCc1ccccc1OCc1ccccc1
CC(C)C(N)(CC1CC1)C1CCCN1C(=O)C(=O)NCCCCCc1ccccc1
CC(Nc1ccc(NS(=O)(=O)c2ccccc2)c(F)c1)c1ccccc1C(=O)O
O=C(Nc1ccc(COc2ccccc2)cc1)c1ccc(S(=O)(=O)N2CCNCC2)c(Cl)c1
COc1ccc(Cl)cc1NC(=O)Cc1nnc(SCC(=O)Nc2ccccc2)o1
Nc1nc2c(cc1OCC(O)CN1CCOCC1)CCCC2[N+](=O)[O-]
CN1C(=O)c2[nH]c(-c3ccccc3)nc2N2C1=NC1CCCC12
CC(C)CC(CC1(NC(=O)C(Cc2ccccc2)C(=O)O)CCCC1)C(=O)O
CCc1cc2c(cc1F)c(=O)c(N1CCN(Cc3ccc(F)cc3)CC1)cn2C(=O)O
CCN(CC)c1cc(NC(=O)CCC(=O)Nc2ccccc2C#N)ccc1C
O=C(NCCCCN1CCC(c2nc3ccccc3o2)CC1)c1cc(Br)cc2c1N(C(=O)c1ccccn1)CC2
Nc1ncnc2c1c(Cc1ccccc1)c(Cc1ccccc1)n2Cc1ccccc1
C=C(CNC1C(=O)CCC2C1CC(C)C1c3ccc(C)cc3OC21)C12CCC=C(C)CCC3C(C)C(=O)OC3C1O2
COc1ccc(-c2nnc3sc(-c4cnc(N5CCOCC5)nc4N)nn23)cn1
O=C1NC(=O)C(=Cc2ccc(C(=O)Nc3ccccc3C(=O)O)cc2)S1
c1cncc(N2CCC(CNc3ccc4nn[nH]c4c3)C2)c1
COc1ccc(S(=O)(=O)N(Cc2nc(C(C)C)no2)C2CCCC2)cc1
CCOC(=O)CCCC(C)=NOc1c(-c2ccncn2)noc1-c1cccc(Cl)c1Cl
O=C(OCCO)c1cc2n(n1)C(C(F)(F)F)CC(c1ccco1)N2
COc1cc(NS(=O)(=O)c2ccc(NC(=O)Nc3ccc(Cl)cc3)cc2OC)ccc1CCl
O=C(Cc1ccc(F)cc1OCc1ccc(F)cc1)Nc1cccc(Cl)n1
COc1ccc(S(=O)(=O)N2CCCCC2)c(C(=O)N2CCc3ccccc3C2)c1
COc1ccc(OCC(=O)O)c(-c2nnc(NC(=O)Cc3ccc(Cl)cc3)s2)c1
C=C(C)C12CCC(C)CC(C)=C1CC(C(=O)O)CC2
NC(=O)CC(=O)OC=Cc1ccc(F)cc1
O=C(NC1CCCCC1)c1n[nH]c(=O)c2ccccc12
CCc1nnc(NC(=O)C23CC4CC(CC(C4)C2)C3)s1
Fc1ccccc1CNCc1nc(-c2ccccc2F)co1
CN1CCN(Cc2ccccc2)C(=O)C1=O
Cc1cn(CC(N)C(=O)O)c2ccccc12
C=CC(O)c1cc(C2CC3CCN2CC3)c2cc(OC)ccc2n1
CC(C)(C)NC(=O)OC(Cc1ccccc1)C(O)CC[S+]([O-])CCc1ccccc1
CCC(=O)OCC(=O)C1(C)CCCC2C3CCC4=CC(=O)CCC4(C)C3C(O)CC21C(=O)CO
COCCCN(C)C(=O)c1ncnc(N(C)N)c1CCOC
CCCc1c(O)nc(=O)n(C2OC(CO)CC2O)c1C
C=CC(=O)OC1C(=C)CCC2(O)C3CCC(C)C2(C)C13
CCCCOc1cccc(C(=O)Nc2cc(-c3ccccc3)n(C3CNC(=O)C3)n2)c1
CCCCSc1c(NC(=O)Cc2ccccc2)c2c(O)cccc2n(CC)c1=O
CC(C(=O)NC(=O)Nc1cccs1)c1cccc(Oc2cccnc2)c1
Cc1ccc(C(=O)NCn2ccn(Cc3ccccc3F)c(=O)c2=O)cc1C
C=C1CCCN(CCCCCCS(=O)(=O)Nc2ccc(OC)cc2)C1
CC(=O)NCc1cn(-c2ccc(N)cc2)oc1=O
CCNCCCCCN1CC2CC23C1=CC(=O)c1ccccc13
N#Cc1nc(-c2cccnc2)sc1-c1ccc(N)cc1
COc1cc2c(=O)c(C(=O)O)cn(F)c2c(N2CCC(OCCCN(C)C)C2)c1C1CC1
CCc1cc(-n2c(=O)n(Cc3cc(C(F)(F)F)c4ccc(C(F)(F)F)cc4n3)c3ccccc32)oc1C(=O)O
CCc1c(-c2nnc(CCCc3ccccc3)o2)nn(Cl)c1C
Cc1ccc2c(c1)CCN(S(=O)(=O)NC(=O)Nc1ccccc1)CC2
Cc1nc(C)n(CC2CCCN(Cc3nccn3C)C2)n1
CC(C)=C1C(=O)N(C)C(=O)N(NCCc2ccccc2)C1=O
Cc1c(-c2ccc(F)cc2)[nH]c2ccc(CCNC(=O)Cc3ccccc3F)cc12
CC(=O)OC12CCC3C(=O)OC(O)CC3(C)C1C(=O)C(c1ccoc1)CC2CCCN1C(=O)COC1=O
O=C(CCCCc1ccccc1)NN1C(=O)c2ccccc2[S+]([O-])c2ccc(Cc3ccccc3)cc21
COc1ccc(S(=O)(=O)c2oc(NCC3CCCO3)nc2-c2cccs2)cc1
CCCCCCCCC(=O)ON1C(=O)c2ccccc2[S+]([O-])c2ccc(Cc3cccc(Cl)c3)cc21
CCN(CC)c1cc(=O)c2ccc3c(c2o1)-c1ccccc1C3=O
CCCC(=O)OCC(=O)NC(CC(C)C(Cc1ccc(OCc2ccccc2)cc1)NC(=O)CC)NC
O=C1OC(c2ccc(O)cc2)C2C3CCC(O3)C12
Nc1nc(=O)n(I)cc1C1OC(CO)CC1O
COc1ccc(OC)c(-c2sc(CCOc3cc(Cl)ccc3CC3OC(=O)NC3=O)nc2C)c1
C=CC(=O)Nc1ccc(S(=O)(=O)Nc2cc(N3CCCCCC3)ccc2NC(=O)CCc2ccc(OC)cc2)cc1
O=C(CCCc1ccc2ccccc2c1)OCC1OC(O)C(O)C(O)C1O
OC(CNCCC(F)(F)F)COc1ccccc1
O=S(=O)(c1cccc(Cl)c1)N1CCN(c2ccc3ccccc3c2)CC1
CCc1ccc(OC(=O)c2ccc(O)cc2)cc1
Cc1c(Cl)cccc1C(=O)N1CCN(C(=O)Nc2ccco2)CC1
O=C1Nc2sc3c(c2C1=O)CCCC3
COCCOc1ncnc2cc(OCCCCn3ccnc3[N+](=O)[O-])c(Nc3cccc(Cl)c3F)cc12
Cc1nc(F)cc2c1[nH]c1c(F)cc(F)cc12
CC(C)(C)NC(=O)OCC(=O)N1CCC(c2csc(C(F)(F)F)n2)CC1
COc1ccc(OC(=O)c2ccco2)cc1
COc1ccc(CN2C(=O)c3cccn3C3(CC(=O)NC3=O)C2=O)cc1
Cc1cc(=O)oc2cc(OCN3CCN(C(=O)c4ccccc4Cl)CC3)ccc12
COC(=O)N1C2CCC1C(C)C(c1ccc(Cl)c(Cl)c1)C2
Cc1cccc(NC(=S)Nc2ccc(S(=O)(=O)Nc3c(C)noc3C(C)C)cc2)c1
CN1CCC(c2cc(-c3nc(C4CC4)n[nH]3)c(C(=O)N3CCC(c4ccc(C#N)cc4)CC3)cc2F)CC1
N#Cc1nc2cc(Cl)ccc2c(NCc2c(O)cc(O)cc2O)c1Cl
Cc1ccccc1S(=O)(=O)n1cc(C(c2ccccc2)c2ccccc2)c2cc(C#N)ccc21
COc1ccc(C=NNC(=O)c2ccc(C(C)(C)C)cc2)c(OC)c1
CCC(=O)OC(=C(c1ccccc1)C(C)C)c1ncon1
O=C(CCCn1c(S)nc2ccsc2c1=O)NC1CCCC1
CN=C1CC(C)(C)CC=C1CCCCN1CCN(c2ccccc2)CC1
CON1Cc2ccc(CC3(C#Cc4ccc(CN5CCN(C)CC5)cc4)NC(=O)NC3=O)cc2C1=O
O=C(Nc1ccc2oc(-c3ccc(Br)cc3)nc2c1)c1n[nH]c(=O)s1
CCCc1cc(NCCN(CC)CC)c2cccc3c2c1-c1ccccc1C3=O
CNC(=O)C(=O)C(C)NC(=O)C(c1ccc(OCCCC=CNC(=O)Cc2ccccc2)cc1)C(C)C
CSc1nc(=O)c2cnn(CC(=O)Nc3cc(C)on3)c2[nH]1
CC(=O)Nc1cccc(-c2nnc(NC(=O)CCSCCc3nnc(NC(=O)C(C)=O)o3)o2)c1
CCCCCCCc1cn(Cc2nc(C)n3c4cc(OC)c(-c5ccccc5)cc4c(=O)n(OC)c23)nn1
COc1cc(S(=O)(=O)NCCc2cn3ccsc3n2)cc(C)c1C
CC(C)CC(O)CC(C)C12CCC3C(CCC4CC(C)CCC43C)C1CCC2NCc1ccc2c(c1)OCO2
CCC(C)C(NC(=O)NC(C)=O)C(=O)NC(CCCC(=O)O)C(=O)CNC(=O)OCc1ccccc1
CCCCCCN1C(=O)c2cc(-c3cccc(OC)c3)ccc2C1C(=O)NCN1CCC(CC)CC1
CC=CC(O)C(Cc1ccccc1)NC(=O)C(=O)NC(CCc1ccccc1)NC(=O)C(C)CC
CC(CCN1CCCCC1)=NOC(Cc1ccc(OCc2cc(C)nc3ccccc23)cc1)C(=O)NO
O=C(NN=Cc1cc(O)ccc1Br)Nc1n[nH]c(=S)s1
Nc1nc2c(c(Nc3cc(F)cc(C(F)(F)F)c3)n1)CCN(C(=O)CCCn1ccnc1)C2
CC(NC(=O)Nc1cc2[nH]nc(-c3cccs3)c2cn1)c1ccc(OC(F)(F)F)cc1
COc1ccccc1CC(=O)NC1CCC(NS(=O)(=O)c2ccc(C)cc2Cl)CC1
Nc1nc(=O)c2nnn(C3CC(COP(=O)(O)O)OC3O)c2[nH]1
O=C(Cc1cccs1)NCN1C(=O)COc2ccc(S(=O)(=O)N3CCCC3)cc21
O=C(NCN1CCN(c2ccc(Cl)cc2)CC1)c1ccccc1Sc1ccccc1
CC(=O)OC1=COC(OC2C(O)C(O)OC(CO)C2O)C2C(O)=CCC12
CCCCCCCCCCCCCCC(COP(=O)([O-])CC[N+](C)(C)C)OC
NCCCCC(N)C(=O)Cc1c(-c2ccccc2)[nH]c2ccccc12
COc1cccc(OC)c1OC
CCCN(CCC)CCNC1=NC(N)=NC(C)(c2ccccc2)N1
CN1CCc2cc(NS(=O)(=O)c3cccc(C(F)(F)F)c3)cc(CCc3ccccc3)c21
CCCCn1c(N)c(N(C)C(C)=O)c(=O)[nH]c1=O
C=C(C)Cc1cn(C(=Cc2ccccc2)C(=O)c2ccc(Cl)cc2)c2ccccc12
COc1ccc(-c2ncnc3sc(SCNC(=O)c4cc(OC)c(Cl)cc4OC)cc23)cc1
O=C(NCc1ccc(F)cc1)c1cc(C(=O)N2CCCCC2C2CCCCC2)on1
CNC(=O)Nc1nc(CCN2CCCC2)cs1
Nc1c2c(cc3cc(C4CC4)c(-c4ccc5c(C(=O)O)n[nH]c5c4)nc13)CCCC2
CCc1cccc2c1CCN(n1cnc3cc4nnn(CCN(C)C)c4cc3c1=O)C2
CC(C)OC(=O)Nc1nc2ccc3nc(NC(C)(C)C)sc3c2s1
CC(=O)NCC1CN(c2cc(C=NN3Cc4cn(-c5ccc(F)cc5)nc4C3=O)ccc2F)C(=O)O1
CCCCCCC(N)=S
CC(=O)OC1C(C)C(O)OC(Oc2cc(=O)c3c(O)cc(-c4ccccc4)cc3o2)C1OC(=O)C=CC(C)C
CCN(CC)c1cc(C(=O)NCc2nnc(SCn3cnc4ccccc43)o2)ccc1C
COc1ccc2nc(N3CCC4=C(C3)C(=O)NC(C)(C)C4)oc2c1
CC(C)CN(CNC(=O)CCCCN1CCN(c2c(Cl)cccc2Cl)CC1)C(=O)c1cc2cc(Cl)ccc2[nH]1
Cc1nc(NN2CCC(C(c3ccccc3)c3ccccc3)CC2)nc(N2CCN(C)CC2)n1
CSc1nnc(CN2C(=O)SC(=Cc3cccc(O)c3)C2=O)c(=O)n1N
NC(=O)c1cc(Cl)ccc1NC(=O)Nc1ccc(Cl)c(Cl)c1
CC1(C2(c3ccc(Cl)cc3)CC2)CCN1C(=O)C(=O)NS(=O)(=O)c1ccccc1Cl
CCOc1ccccc1C(=O)NCc1cn(C(C)=O)c2ccccc12
CNC(=S)NN=C(c1ccc(S(=O)(=O)Nc2ccccc2)cc1)c1ccccn1
CNc1cnc(-c2ccc3c(c2)OCO3)cn1
COc1ccc2c(Oc3ccccc3)cc(-c3ccccn3)nc2c1
N#CCc1ccc2[nH]cc(CCNC(=S)Nc3ccccc3)c2c1
c1ccc(N2CCC(Cc3nnnn3C3CCCC3)CC2)cc1
CCN(C(=O)Cc1ccc(F)cc1)C(C(N)=O)C(C)C
O=C(O)C1CCCN(CCOC=Cc2ccc(-c3ccccc3)cc2)C1
CC(=O)c1cccc(NC(=O)CCOc2ccc(NS(=O)(=O)c3cccs3)cc2)c1
CC(C)S(=O)(=O)N=c1sc(Cl)c(-c2ccc(F)cc2)n1C
Cc1nn(C)c(-c2ccc3ccccc3n2)c1C=O
COc1ccc(O)c(C2=C(C(=O)OOC(C)C)NC(C)=C(C(=O)OC(C)C)C2C)c1
CCCCCCCCSc1cc(O)c2ccccc2c1C(=O)O
CNC(=O)OC1CC(C)CC(C)C(=O)CC2NC(=O)OC2(C)C(C)OC(=O)CC1=O
Cc1cc(=O)nc[nH]1
CN1Cc2cc3cnc(C(=O)Nc4ccc(F)cc4F)nc3cc2C1
Cc1ccnc(NC(=O)Nc2cc3[nH]nc(C4CCC(F)(F)CC4)c3cn2)c1
CC(C)Sc1nc(-c2cc(N3CCN(C)CC3)ccn2)c(-c2ccc(F)cc2F)n1Cc1ccc(C(=O)O)cc1
COc1ccc(-c2c(SC3CNC(COc4ccccc4OC)C3)nnn2C)c(OC)c1
NC1CCc2c1cccc2C1CSC(=Nc2ccccc2)N1
COc1ccccc1C(=O)NNC(=O)c1ccc(S(=O)(=O)N2CCCCC2)cc1
O=C(NN=CCn1sc2ccccc2c1=O)c1ccc(CN2CCOCC2)cc1
O=c1nc(Cl)[nH]c2c1[nH]c1cc(Cl)ccc12
COc1cccc(-c2cc(C(=O)NCCCn3ccnc3)c3ccccc3n2)c1
CCSC(=S)N1CCN(c2ccc(C(F)(F)F)c3ccccc23)CC1
CC12SSC1C(=O)N2c1ccc([N+](=O)[O-])cc1[N+](=O)[O-]
CSc1ccc(C(=O)C=Cc2ccc(OCCN3CCC(C(=O)Nc4ccc(C)s4)CC3)cc2)cc1
CCCCCCNC(=O)c1oc2ccccc2c(=O)c1-c1ccc(OC)cc1
Clc1ccc(SCc2cc(-c3ccc(Cl)cc3)n[nH]2)cc1
O=C(NC1=Nc2ncnn2C(c2ccccc2)C1)Nc1cccc(Cl)c1
CC(=O)Nn1c2c(c3nc4ccc(C(C)C)cn4c31)CC(C)CC2
CC(C)NC(=O)CCCCCCCCC(C)C(=O)N1CCCC1NC(=O)C(CCC(N)=O)C(=O)O
CC1(O)CCC2C3CCc4cc(Cc5cccc(Br)c5)c(O)cc4C3CCC21C
CC(=Nc1ccc(C)cc1Br)c1[nH]n(-c2nc3ccccc3s2)c(=O)c1C
O=C1N=C(c2cccs2)NC2CC3CCCC3C12
CC(=O)ON1CCc2c(sc(NC(=O)c3cccc(C(F)(F)F)c3)c2Cc2ccccc2)C1
CCCCOCC(c1ccccc1)(c1ccccc1)C(Oc1nc(CC)cs1)C(=O)O
O=C(Cc1cn(-c2cccnc2)nn1)N1c2ccccc2Sc2ccc(C(F)(F)F)cc21
C=COC(=O)CN1C(=O)C2CCCCC2C1=O
Cc1nnc2sc(SCc3ccccc3)nn2c1=O
COc1cccc2c1cc1n2CC(C)(c2ccc(N(C)C)cc2)NC1=O
NC(=O)c1ccc(-c2csc(N)n2)cc1
COc1ccc(OC)c(CCNC(=O)Cc2nn(C)c(=O)c3noc(C)c23)c1
COc1ccc(Cc2nc(-c3ccc(N4CCC(C)CC4)cc3)c3ncn(-n4cnc(C)c4)c3n2)c(C)c1
CCC(=O)N(C)S(=O)(=O)c1ccccc1-c1ccc(COc2cccc(CC3SC(=O)NC3=O)c2)cc1
CCN(CCO)S(=O)(=O)c1ccc(N(Cc2ccccc2)C(=O)Cc2cccnc2)cc1
O=C(Cc1ccc(F)cc1)Oc1ccccc1Nc1c2ccccc2nc2c1sc1ccccc12
CCC1(O)C(=O)OCc2c1cc1n(c2=O)Cc2c-1nc1cc3c(cc1c2CN1CCCC1)OCO3
COc1cc(-c2c(N)cc(C#N)nc2-c2cccc3cc(Cl)ccc23)cc(OC)c1OC
CC(CO)C12CCC3C(CCC4C(C)(C)CCCC43C(=O)O)(CC1C)C2
CCC(=O)OC12C(=O)N(c3ccc(F)cc3)C(=O)N1C1c3ccccc3OCC1C2C
CC(C)OC(=O)C(C)C1CNP(=O)(Nc2ccc(-c3cn(C)c(=O)n(O)c3=O)o2)O1
CCOC(=O)c1cc(C)sc1C(=O)NCOC(=O)COc1ccccc1
CC(C)N(C(=O)Cn1cc(SCc2ccc(Cl)cc2)c2ccccc21)C(C)C
O=C(C=Cc1cc(Cl)cc(Cl)c1)NCCCCCN1CCC(NC(=O)c2cc(Cl)ccc2Cl)CC1
CN(C)CCCCNC(=O)c1ccc2c(c1)c(=O)c(OCCCN)cn2Cc1ccc(Cl)cc1
CCC(=O)OC12C(=N)C(C)(C#N)C(C#N)C(C#N)C1(C)C(C#N)C(C#N)C(=N)C2(C#N)C#N
CC=C(CNC1CCCCC1)c1ccc(OCC(C)=CCCC=C(C)C)cc1
O=C(COc1ccccc1F)NCc1ccccc1Cn1cncn1
CC(=CC=CC1CC1(C)C)c1cccc(C(=O)O)c1
CC1c2cc(O)ccc2OC(C)(NC(=O)Nc2cccc(Cl)c2)C1C#N
CS(=O)(=O)c1ccc(-c2ccn(-c3ccc(COc4cccc(-c5ccnc(C(F)(F)F)c5)c4)cc3)n2)nc1
C=CC1c2c(cc3c4c(n5c3c2C(=O)C5C=C)C2(C)C(CCC3CC(C)CCC32C)C4)C2=CCOCC21
FC(F)(F)c1cccc(Nc2cc(Cl)nc(N3CCCC3)n2)c1
Cc1nc2c(s1)C(NC(=O)c1ccccc1F)CC(C)(C)C2
O=c1[nH]sc2c1c(=O)c1cc(F)c(C3CC3)cc1n2-c1ccc(CC2CCN(C3CC3)C2)cc1
COc1ccc(N2CCN(C(=O)n3cc(C)c4c5ccccc5n(C5CCCC5)c4c3=O)CC2)cc1
COc1c(O)cccc1CC=C(O)C(=O)C=Cc1ccc(O)cc1
COC1C2C(OC(C)=O)C(C)C3(OC(=O)c4ccoc4)C(O)CCC(C)(OC(=O)c4ccccc4)C13OC2(C)C
COc1ccc(CCN(C)CCCOc2ccc(C=Cc3ccc4ccc(Cl)nc4c3)cc2)cc1
CC(C)(C)OC(=O)NC(Cc1ccccc1)C(O)C(=O)N1CCCC1NC(=O)C(C)(C)NC(=O)c1ccccc1
CCOC(=O)N1CCN(C(c2ccc(Cl)cc2)c2ccc(OC)cc2OCc2cccc(Cl)c2)CC1
COc1cc(=O)c2c(-c3ccccc3)c3ccoc3cc2o1
CCOc1ccc(CCC(=O)N(C)CCC(=O)NC2CCCCC2)cc1OCC
C=CCNc1nc(Cl)nc2c1ncn2C1CC(O)C(CO)C1O
COCC1CCN(C(=O)c2nn(-c3ccc(Cl)cc3)c(NC(=O)c3nn(C)cc3Br)c2-c2ccccc2)CC1
CC(NC(=O)c1ccccc1Br)c1ccc(-n2ccnc2)cc1
O=C(CCOc1nc2ccccc2c2c1CCc1ccccc1-2)Nc1cc(F)ccc1Cl
CC(C)N(C)CCNc1cncc(-c2cc3c(-c4ccc[nH]4)n[nH]c3cn2)c1
CCOc1ccc(C(=O)NCC(=O)N(C)c2ccc(Cl)s2)cc1
NC(Cc1ccccc1)NC(=O)CN1C(=O)NC(CCc2c[nH]c3ccccc23)C1=O
CCCCCCCCCC(O)c1cccc2c(=O)c(Cc3ccc(OC)cc3)c(OC)oc12
Cc1ccc(C)c(NN=C(C#N)C(=N)N2CCCCC2)c1
CCC(=O)Oc1sc(C)c(NC(=O)c2ccoc2)c1C
CC(=O)N1CC2CCC(C1)N(C(=O)Cc1ccc3c(c1)CCO3)C2
O=C(NC(=S)N1CCc2ccccc21)C1COc2ccccc2O1
COC(=O)C1COc2c(CN)c(F)cc3c(=O)c(C4CC(C5CC5)=NN4C(=O)c4ccc(F)cc4Br)cn1c23
Cc1ccc(C(=O)C2=C(CCCn3ccnc3)C(=O)N(c3ccccc3)C2O)cc1
CCCCCc1nn2c(=O)c(N)c(-c3ccc(OC)cc3)nc2s1
O=C(O)c1ccc(C(=O)O)c(NC(=O)c2cccc(CNC(=O)c3ccccc3O)c2)c1
C=C(C)c1ccsc1C=NNC(=O)c1ccccc1O
O=C1OC2(CC2)C(=O)C(C2CCCC2)=C1O
CON(C)C(=O)CC1(c2ccc(Cl)c(Cl)c2)CC1
O=C(CSc1nccn1CCO)NC1CCCCC1
CCn1c(-c2oc3cc(O)ccc3c2-c2ccccc2)n[nH]c1=S
O=C(c1ccsc1)N1CCCC2(CCN(c3cnccn3)C2)C1
CC(=O)c1ccc(NN=Cc2c(O)nc(=O)n(-c3ccccc3)c2C#N)cc1
CCOc1ccc(C(=O)NCn2c(Sc3ccc(F)cc3)nnc2-c2ccc(F)cc2)cc1
CCc1ccc(C2CN(C(N)=O)N=N2)cc1
O=C(NCc1cccc(Br)c1)C1COc2ccccc2C1
CCC1CCN(C(=O)C2CCN(C(=O)Nc3ccc(-c4ccccc4S(N)(=O)=O)cc3)CC2)CC1
O=C(CNc1ccc([N+](=O)[O-])cc1)NN=Cc1ccc(Cl)c(Cl)c1
CC(C(=O)Cc1nc(Sc2cccs2)c2ccccc2n1)=C(N)C#N
NS(=O)(=O)c1ccc(NC(=O)COC(=O)CC2CCCC2)cc1
O=C(NCSc1nc(=O)c2c3c(sc2[nH]1)CCC3)c1ccc2c(c1)OCCO2
CN(C)CCN1C(=O)c2ccc3c4c(ccc(c24)C1=O)C(=O)N3
Cn1ccnc1-c1ccc(Cc2c(C(=O)NCc3ccccc3)nn(C(C)(C)C)c2NC(=O)Nc2ccccc2)cc1
S=C(Nc1ccc(Oc2ccccc2)cc1)NC1CCCCC1
Cc1cc2c(-c3ccccc3)nn(OC(=O)CC(=O)N3CCN(CCc4ccccc4)CC3)c2s1
Cc1c(CCOc2ccccc2)n[nH]c1-c1ccccc1
Cc1ccc(Cc2c(C(=O)NO)nc3ccc(-c4cccc(C(F)(F)F)c4)cn23)cc1
CC1CCC2C3CCC4NC(=O)C=CC4(C(=O)Nc4ccc(Oc5ccccc5)cc4)C3CCC12C
Cc1ccc(NC(=O)Cc2nnc(Sc3ccco3)n2CCc2ccccc2)cc1
CCc1ccc(-c2nc(=O)c3cccnc3[nH]2)cc1
CN(CC(=O)Nc1ccc(F)cc1F)C1CCCCC1
CC(=O)ON1CCC(Cc2ccc(F)cc2)CC1
COc1ccc(-c2cc(C)nc3cc(N4CCN(S(C)(=O)=O)CC4)nn23)cc1
NS(=O)(=O)c1cc2cc(CNC(=O)Nc3ccccc3Cl)sc2s1
Cc1cccc(-c2nc(-c3ccc4ncnn4c3)[nH]c2CNc2ccc(C(N)=O)cc2)n1
CNc1nc(CCCNC(=O)c2ccc(F)cc2)nn1C(=O)c1ccccc1C(F)(F)F
CCN(CC)CCS(=O)(=O)Nc1ccc2[nH]c3c(C)nccc3c2c1
NC(=O)n1cnc(C2CCC(CO)O2)c1
Cc1c(S(=O)(=O)NCC(c2ccc3c(c2)OCO3)c2ccc3n2CCN(C)C3=O)ccc(F)c1F
CCCCCCCC(C=NO)=NO
CCCCCCCCCCCCCC1CC=CCC(=O)O1
N=C(N)c1ccc2[nH]c(-c3cc(-c4ccc(-c5ccccn5)cn4)cc(C(CC(=O)O)C(=O)O)c3)cc2c1
C#CC1CN(C)S(=O)(=O)c2ccc(C(CC)CO)cc2OC1CCc1ccc(N(C)C)cc1
Cc1cc(=O)oc2c3c(c4c(c12)OC(C)(C)C=C4)OC(C)(C)C=C3
O=C(O)c1cc2[nH]c3c(c(C(=O)O)c-2c(=O)c1)CCCC3
CC1C(O)COC(O)C1O
C=CNC(=O)c1ncnc2cc(Nc3cccc(Br)c3Cl)c(OC3CCOC3)cc12
C=CCN1C(=O)NC(=O)C(=C(C)Nc2ccc(N(C)C)cc2)C1=O
Cc1ccc2nc(-c3ccc(NC(=O)C4CC4)cc3)cn2c1
Cc1cc(CC(=O)NCCc2csc(N3CCOCC3)n2)n(C)n1
COCCCN(Cc1ccccn1)C(=S)Nc1cc(C)ccc1C
CCN(CCc1cccs1)S(=O)(=O)C1CCN2CCc3ccccc3C2C1
O=C1C2=C(SCCS2)C(=O)N1Cc1cccnc1
COc1ccc(OCCCCOc2ccc(C#Cc3ccc(C(=O)N4CCCCC4C)cn3)cc2)cc1
CN1CCC23c4c5ccc(O)c4OC2C(NCc2ccc(F)cc2)C=CC3(O)C1C5
CCC(=O)SC1CCC2(C)C(CCC3C2CCC2(c4ccc(=O)oc4)C(O)CCC32C)C1
CC(C)(C)n1nc2c(c1-c1ccccc1Cl)CN(c1ccc(Cl)cc1)C2=O
O=C(Nc1ccc(O)cc1)c1cc(Cl)cc(Cl)c1
Cc1cc2cccc(Cl)c2nc1OCC1CCN(CC(F)Cn2cncn2)CC1
Cc1cc(C(=O)NN=Cc2ccc([N+](=O)[O-])cc2)c2ccccc2n1
CSc1ccc(Sc2nnc(Cc3cccnc3)n2C)cc1
CCCc1nnc(NC(=O)c2ccc(CN3CCc4ccccc4C3)cc2)s1
COc1cc(N2CCN(CCCCNc3ccnc4cc(Cl)ccc34)CC2)ccc1C
Cc1c(-c2ccccc2)ccc2c(=O)cc(OCCN3CCOCC3)oc12
CSc1ccc(-c2ccc(C(=O)O)c(O)c2)cc1
COc1ccc(S(=O)(=O)N(CC(=O)Nc2ccc(N(C)C)cc2)c2ccccc2)cc1OC
CCCCCCNC(=O)Nc1cc(Oc2cccc(CC3SC(=O)NC3=O)c2)ccc1C
COc1cc(C=CC(=O)c2cccc(O)c2)cc(OC)c1OC
CCC(=O)Oc1[nH]c2ccccc2c1NC(=O)N1CCN(CCCOc2ccc(Br)cc2)CC1
CCCCCC=CC1=CC(=O)C(OC)=CC1=O
CCCCN(CCCC)CC(O)c1ccc2c(c1)c1c3c(c(-c4ccc(OC)cc4)cc1n2O)C(=O)NC3=O
CC(C)CC(NC(=O)C(CO)Cc1ccc(O)cc1)NC(=O)C(Cc1ccccc1)C(=O)O
Oc1cc(O)cc(C=Cc2ccc(O)c(O)c2)c1
CNC(=O)C1CCN(Cc2cscn2)CC1CC(=O)Nc1cccc(F)c1F
COC1(C)Oc2cc3oc4ccc(C)cc4c(=O)c3cc2O1
NNC(=O)CCCc1nn2c(Cc3cc(Cl)c(Cl)cc3Cl)nnc2s1
CNC(=O)C(=O)c1cc(-c2c[nH]c3ncccc23)nc(Cl)n1
CC1CCN(c2cccc(CNC(=O)Nc3cnc4ccccn4c3=O)c2)CC1
CCCS(=O)(=O)Nc1ccc(NC(=O)c2cnc3[nH]ncc3c2)c(F)c1F
CC(C)Nc1nccc(N2C(=O)OCC2C(C)c2ccc(N3CCCC3=O)cc2)n1
CNC(=O)c1cc2ncc(-c3ccc(S(=O)(=O)N4CCCC(C)C4)cc3)cn2n1
CCCCOC(=O)c1cc(O)c2c(c1-c1ccc(O)cc1O)OC(OC)C(OC)C2
CC1(C)CCCC2(C)C1CCC(C)(Cl)C2O
c1ccc(-n2cc(-c3ccc4c(c3)OC3(CCC3)C4)nn2)cc1
Cc1nc(CCOc2ccc(CC(NC(C)P(=O)(O)O)C(=O)O)cc2)sc1-c1ccc(Cl)cc1
Cc1ccc(OCOC(=O)Cc2nc3ccccc3c(=O)n2-c2ccc(Cl)cc2)cc1C
CSc1ccc(Nc2cc(C)nc(N3CCN(C)CC3)n2)cc1
CC1CCN(S(=O)(=O)N(C)C(=O)Nc2cnn(-c3ccc(F)cc3)c2C2CCN(C(=O)OC(C)(C)C)CC2)CC1
CC(=O)OC12C=C(C)C(=O)C(C)C1CCC1(OC=O)C2CC=C2C3CC(C)(C)CCC3(C)CCC21C
S=C1CC2(CCCO2)N(c2ccccc2Cl)CN1c1ccccc1
O=C(NCCc1ccccc1)c1ncc2c(c1O)CCCC2Cc1ccc2c(c1)OCO2
O=C(c1ccc(Oc2ccccc2)cc1)c1c[nH]cn1
C=Cc1c(OC(C)=O)nc2ccccc2c1C
Cc1nn(-c2ccc(F)cc2)c(-c2ccc(S(C)(=O)=O)cc2)c1CC(=O)O
Cc1ccc(NC(=O)c2ccnc(Cl)c2)cc1
CC1=CC(c2c(O)cc(O)cc2C(F)(F)F)NC(=S)N1
COc1ccccc1CNP(=O)(NC(C)C1CCC1)N(C)C
CCc1[nH]c(SCc2cccc(F)c2F)nc(=O)c1Cc1ccco1
O=C(Nc1ccc(-c2ccccc2)cc1)c1ccccc1C(=O)N1CCCC1
Cc1sc2nc(C(=O)N3CCCc4ccccc43)cc(C)c2c1N
CCOC(=O)c1ccc(N)cc1Nc1ccc(-c2nccnc2C)cc1
NC(=O)c1c(F)ccc(OCNC(=O)c2ccc3c(c2)CCC3)c1F
CCNC(=NC#N)NCCSCn1ccnc1C
O=C(NCCl)N1C(=O)c2ccc(Cc3ccccc3Cl)cc2C1=O
CCc1ccc2c(c1)COP(=O)(NC1CC(O)C(CO)C1)O2
O=C(NN=CCN1CCN(c2ccc(F)cc2)CC1)c1ccc2[nH]cnc2c1
NS(=O)(=O)c1ccc(N2CC(Cl)=C(c3ccccc3)C2=O)cc1
CC(=O)c1cccc(Nc2ccccc2C)c1
COc1ccc(C2CC(=O)N(NC(=O)CC(c3ccccc3)N3CCCC3)C2)cc1
COc1cc(OC)c(OC)c(C(=O)c2ccc(-c3ccccn3)s2)c1
Nc1nc(-c2ccccc2)c(Cc2cccc(Cl)c2)s1
C=C1C(=O)OC2CC(CO)C(C(=O)OC(C)(C)O)=CCC12
O=C(O)c1cc(Cl)ccc1NCc1ccc(Cl)cc1
CC(C)c1c(C(=O)NCc2cc(F)ccc2F)n(Cc2ccccn2)c2cc(OCc3ccccn3)ccc12
O=c1cc(-c2cccs2)oc2ccccc12
COc1ccccc1N1CCN(CCNc2ncnc3c2nc2n3CCCCC2)CC1
CCCCn1c(=O)[nH]c(=O)c2c1nc(-c1ccccc1)n2CCC
NN=c1cccn[nH]1
O=C1C(c2cccc(Oc3ccccc3)c2)CCN1S(=O)(=O)Nc1c[nH]c2cc(Cl)ccc12
Cc1ccc(OCC(C)(C)C)c(C(=O)CSc2cc(C(C)(C)C)cc(O)c2C(C)(C)C)c1
CC(C)OC(=O)NC(C)C(=O)NC(CCP(=O)(O)CCCCc1ccccc1)Cc1c[nH]c2ccccc12
Cn1cc(C2OC(O)CC2CS(=O)(=O)Nc2ccc3c(c2)C(C)(C)CO3)c(=O)[nH]c1=O
Cc1nc(=O)c2c(C)c(C=Cc3cc(Cl)ccc3Cl)sc2[nH]1
CN(C)Cn1cc(-c2ccccn2)c(-c2cccc(Cl)c2)n1
Cc1cn[nH]c2nc(=O)c(-c3cccs3)nc1-2
CC1CCC2C(C=CC(=O)N2NC(=O)Nc2ccccc2C(F)(F)F)C1
CC1C(=O)OC2C3=C(OC4OC(O)C(CO)C(O)C4O)C(CO)C4CCCC34CCC12
COc1ccc(OC)c(C(=O)Nc2nn(C)c3sc(-c4ccccc4)cc23)c1
COC12CCC3C(C)(O)CCCC3(C)C1CC(CO)C1(C)C3=C(C(C)CC21)C(C)(O)CCC3C
CC1CC2N=C(NO)OC2C(O)C1c1ccncc1
COc1cccc(C(=O)NNC(=O)C23CC4CC(CC(C4)C2)C3)c1
O=C(Nc1cc[nH]c1)c1ccc(-c2cc3ccccc3c(=O)[nH]2)cc1
CCCC(Nc1ccc(C(F)(F)F)cc1CC1CS(=O)(=O)CCN1CO)c1cccc(C(F)(F)F)c1
COC(=O)C1C(=O)N(CC(=O)O)c2ccccc21
CON=C(CCN(C)C)C(C)c1cccc(CC(=O)O)c1
Cc1nc(NC(=O)C(Cc2ccccc2)c2ccccc2)sc1C(=O)O
O=C(O)Cn1c2ccc(Cc3cccc(F)c3)cc2c2cnn(F)c(=O)c21
COc1cccc2nc3ccccc3nc12
CS(=O)(=O)N1CCC(c2cn(-c3cccc4c3C(=O)C(=CO)O4)nn2)CC1
CCC1CCCN1C(=O)C(C(=O)NC(C)C(=O)c1nc2ccccc2o1)C(C)C
CC1N(Nc2ccc(F)cc2)C(=O)OC12CCCCC2
O=C(c1nn(C2CC2)c2nc(-c3ccccc3)cc(-c3ccccc3)c12)N1CCCC1
CCCCc1c(N)c(=O)[nH]c(=O)n1C(=O)N(CCCC)c1cc(C)c(C(=O)O)s1
COc1ccc(CC(=O)N(CCC(c2ccccc2)c2ccccc2)CC(=O)Nc2ccccc2OC)cc1
COc1ccc2ccn(S(=O)(=O)c3ccc(F)c(C(=O)O)c3)c2c1
COc1ccc(N(Cc2cccs2)C(=O)c2ccc(OCC(C)C)cc2)cc1
CC(C)(C)Oc1ccc(C(=O)C(=O)N2CCCC(c3cccnc3)C2)cc1
O=C1Nc2cc(S(=O)(=O)N3CCOCC3)ccc2SC1CC(=O)N1CC=CCC1
COn1c(=O)c(-c2ccc(C(=O)NCCc3ccccc3)cc2)c(Cl)c2c(N=N)cccc21
Cc1ccc(C(=O)Nc2ccc(N3CCCC3)cc2[N+](=O)[O-])cc1
CC(C)CNS(=O)(=O)c1cc(OC(F)(F)F)ccc1C(CC(C)C)c1nnnn1Cc1ccccc1
Cc1ccc2cc(-c3nnc4c(-c5ccccc5)nc5ccccc5n34)[nH]c2c1
O=C(CN(C(=O)CCNC(=O)c1ccccn1)c1cccc(F)c1)NC1CCCC1
Cc1ccc(Nc2c(C#N)cnc3[nH]c(-c4cccc(OCCN5CCN(C)CC5)c4)cc23)nc1
Cc1cccnc1CC1Cc2ccccc2N1OS(=O)(=O)c1ccccc1
O=C(CCCCNS(=O)(=O)c1ccc(C(=O)O)cc1O)Nc1ccc(S(=O)(=O)NCc2ccccc2)cc1
Cc1cc(CC2CCCN2C(=O)NCCOc2cccc(F)c2)no1
Oc1cccc(-c2nc(N3CCN(CCN4CCN(c5cccc(Cl)c5Cl)CC4)CC3)nc3ccccc23)c1
Cc1ccc(S(=O)(=O)NCc2nccn3nc(-c4ccccc4)nc23)cc1
COc1ccc(C=CC(=O)O)cc1OS(=O)(=O)c1ccc(Br)cc1
CCCC(=O)Nc1cccc2oc(OC)c(OC)c12
Cc1nc(-c2ccccc2)oc1COc1ccc(CC2OC(=O)NC2=O)cc1
COc1cc2c(=O)n3ccccc3nc2n(-c2ccccc2)c1=O
O=c1cc(OCc2ccccc2F)occ1CO
N#CC(c1ccccc1)N1CCN(C(=O)C(Cc2ccccc2)Nc2ccnc3cc(Cl)ccc23)CC1
N=C(N)c1ccc(-c2cncc(-c3ccc(CNCCCCO)nn3)n2)cc1
Cc1ccc(NC(=O)c2cccnc2)cc1NC(=O)c1cccc(C(F)(F)F)c1
C[S+]([O-])C1=C(NC(=O)C(N)Cc2ccccc2)CN2CC(C(=O)O)C(=O)N12
COc1cc(-c2ccccc2)nc(NC(=O)NN2CCc3ccc(C)cc3CC2)c1C
CNC(=O)N(c1ccccc1F)c1c(-c2ccccc2)n(C)n(C)c1=O
O=C(O)n1c(Cc2ccccc2)c(-c2cccc(Cl)c2)c(=O)c2ccc(Br)cc21
COc1cc(OC)c(C(=O)NN2CCC(Cc3cc(Cl)ccc3Cl)CC2)cc1NC(=O)C1CC1
N=C(N)NC(=O)Cc1nc2cc(Cl)ccc2s1
Cc1c2c(C(=O)c3cccc([N+](=O)[O-])c3)cccc2n2cc(C(=O)O)ccc12
CC(=O)NC(Cc1ccc(Cl)cc1Cl)C(=O)N1CCN(c2ccccc2)CC1
COc1ccccc1S(=O)(=O)Nc1csc(-c2ccc(Cl)cc2)c1C(=O)N1CCCCC1
CC(CNC(=O)OCc1ccccc1)Oc1ccc([N+](=O)[O-])cc1
COC(=O)NN=Cn1cc(-c2ccccc2)c(-c2ccccc2)n1
O=S(=O)(NCC1CCCO1)c1ccc(F)cc1
Cc1cccc(NC(=O)CN2CCN(c3ccccc3)CC2)c1
CC1CCCN1C(=O)c1ccc(-c2cnc3[nH]cc(-c4cccc(NC(=O)NC5CC5)c4)c3c2)cc1
COc1cc(CC(C)(C)NCC(O)c2cccc(OC)c2)cc(OC)c1
CC(=O)N1CC(C23CC4CC(CC(C4)C2)C3)CN(C(=O)F)CC1C
Cc1cccc(NC(=O)C(c2ccccc2O)c2cc(Br)c(O)c3ncccc23)c1C
CN1CCN(c2nc(Cl)nc3ccc(Cl)cc23)CC1
CCC1(CC(=O)OC(N)CCc2cccc(OC)c2)CCC(CN)CC1
C=CC(=O)NC1NC(=O)OCCCCCCc2cccc3c2CN(C3)C(=O)OC2CC(C(=O)NS(=O)(=O)C3CC3)N(C2)C1=O
Cc1nn(C)c(CN(C(=O)NCCCn2ccnc2)C(C)c2ccccn2)c1C
FC(F)(F)c1ccc(Nc2c3ccccc3nc3c2ncn3CCc2ccccc2)cc1
O=C(O)CCc1c(C(=O)O)[nH]c2ccccc12
CCC(CC)C(=O)NC(Cc1c[nH]c2ccccc12)C(N)=O
Cc1ccnc(N2CCCC(Cc3nc(-c4cccnc4)no3)C2)n1
CC(C)NC(=S)Nc1c(Cl)cc(Cl)cc1N1CCOCC1
CSc1ccc(-c2ccnc(Nc3ccc(Br)cc3)n2)cc1
CC(C)CN1CCC(c2ccc3nc4[nH]c(=O)[nH]c4cc3c2)CC1
CCC(=O)OS(=O)(=O)N1C2=NC(C)=C(c3ccc(C(C)(C)C)cc3)C3Nc4ccccc4C23CC1C(=O)OC
C=C1CC23CCC4C2CCC1C3C(C)C(C(=O)O)C1C(C)(O)C=CC(=O)C12COC42O
CC1CCC(NC(=O)c2ccccc2C(=O)N2CC(C)CC(C)C2)CC1
NC(=O)Nc1cccc2cccnc12
Cn1nc(OCc2ccccc2)oc1=O
COc1ccccc1ON1CCC(CC2(c3ccccc3)OCC(c3ccccc3)O2)CC1
COc1ccccc1-n1nc2c(c1-c1cc(C)ccc1F)C(c1ccc(Cl)cc1)N(C(C)C)C2=O
O=C(NO)C1=NC(c2ccccc2)CO1
CCCc1nc2c(=O)n(CCC)c(=O)n(-c3ccc(-c4nn[nH]n4)cc3)c2[nH]1
C=C1CC(C)C2C(C)(O)CCCC2(C)C1Cc1ccc2ccc(O)cc2c1O
C=CCC(=O)NC(C)(C)C(O)CC
CC(=O)N(Cc1ccccn1)c1oc2c(Cl)cccc2c1C
CCCNC(=O)Nc1ccc(-c2cc(-c3cnc(N4CCOCC4c4ccccc4)nc3CN(CC)CCC)ccc2C)cc1
O=C(c1ccccc1)n1cccc1-c1cccc(Cl)c1Cl
CN(C)CCc1nnc(NC(=O)NCc2cccc(Br)c2)s1
Cc1ccc(S(=O)(=O)N2CCOCC2)cc1SCC(=O)NN1C(=O)c2ccccc2C1=O
O=C(CN1CCN(S(=O)(=O)c2cc3ccc(Cl)cc3s2)CC1=O)Nc1ccc(F)cc1F
CC(C)NC(=O)N1CCc2ncnc(-c3cccc(F)c3)c2CC1
CCc1cccc(CC)c1NC(=O)c1noc2nc3c(cc12)CCCC3
COCCN1CCC(Cc2csc(C)n2)c2cnn(OC)c21
N#Cc1ccc(-c2nc(CCCC(=O)NCc3ccco3)no2)cc1
CCC(=O)N(CC)c1cn2c(CC)c(C)nc2n1C=Cc1ccc(N(CC)CC)cc1
Cc1cc2c(=O)n3cccc(C(=O)NCCN4CCOCC4)c3nc2[nH]1
N#CC(=CC(=O)O)n1cc(-c2ccc(Cl)cc2)c(-c2ccccc2)n1
Fc1ccc(C2CC3CCC(C2c2ccccc2)N3CCOC(c2ccccc2)c2ccccc2)cc1
NC1=NC(c2ccc(Cl)cc2OCc2ccc(OC(F)(F)F)cc2)CO1
O=C(c1cccc2ccccc12)n1ccc2ccccc21
O=C(NC(Cl)Cl)c1ccc(S(=O)(=O)N2CCOCC2)cc1
Nc1ncnc2c1ncn2C1CC(CCCP(=O)(O)O)C(O)O1
CCCCCCCCc1ccc(C(=O)C2CC2C(=O)O)cc1
COc1cc(-c2cc(C(=O)NCCC(=O)O)[nH]n2)cc(OC)c1OC
COC(=O)c1ccc(-c2csc(Nc3cccs3)n2)cc1
Cc1sc2nc(C(=O)NCCCN3CCOCC3)cn2c1-c1ccc(F)cc1
O=C(CSc1nc2c([nH]c3ccccc32)c(=O)n1C1CCCCC1)Nc1nccs1
CCN(CC)S(=O)(=O)c1cc(C(=O)Nc2ccc(C#N)cc2Cl)ccc1N1CC2CC(C1)c1cccc(=O)n1C2
CNS(=O)(=O)c1ccc2[nH]cc(CC(=O)C(C)(C)C)c2c1
c1ccc2[nH]c(-n3cc(-c4c[nH]cn4)c(-c4ccncc4)n3)cc2c1
N#Cc1ccc(COC(=O)N2CCC(CCc3ccccn3)CC2)cc1
O=C(NCc1ccc2c(c1)CCN2C(=O)NC1CCCNC1)c1ccc(N2CCOCC2)cc1
CONc1cc2n(c(=O)n1)CCc1cc(OC)c(C3CCC(c4ccnc(C(F)(F)F)c4)CC3)cc1-2
Cc1ccc(C(O)C2CN3CCC2CC3)c2occc12
COc1ccc(OC)c(C(=O)C(=Cc2ccc(Br)cc2)Cn2cncn2)c1
Cc1c(-c2ccccc2)noc1C(=O)Nc1ccccc1
CNc1cc(S(=O)(=O)N2CCOCC2)ccc1Cl
CCC1C(=O)N(C)CC(=O)N(C(C)C)C(C)C(=O)OCC(=O)NC(C)C(=O)NCC(=O)N1CCC(C)C
NC(Cc1cc(I)cc(I)c1Oc1ccc(Cc2c(I)c(O)cc3ccccc23)cc1O)C(=O)O
O=C(c1cncc(C2CCCC2)n1)N1CCNC2(CCOCC2)C1
CCC(=O)NC(CC(C)C)C(C)CC
Cc1ccc(C(C(=O)NC(C)C)C(=O)N2CCN(c3ccc4c(c3)CCc3ccccc3-4)CC2)cc1
Cc1cccc(C)c1C(=O)NCc1nnn(C(=O)Nc2ccccc2)c1N
Cc1ccc(SCCCC(=O)Nc2ccncc2)cc1
CON=CC(=NOC(C)C)C(=O)OC
CCCOCCCCCCCCCOOc1cc2c(cc1OO)C(=O)N1CCCC1C=N2
CCc1c(Cl)ccc(C(C)(F)F)c1-c1ccc2c(c1)nc(N)n2Oc1cc(-c2ccc(C(F)(F)F)cc2)ccn1
CCCN(C)c1nn(C)c2nc(-c3ccccc3)c(CC)c(-c3cncnc3)c12
CN(C)CCc1cc2[nH]c3ccc4c(ccn4C)c3cc-2n1
CC1C(C(=O)Oc2ccccc2)CC2CCC1N2OC(=O)c1ccccc1
C#CCCCc1cn(C2=NCCc3c2[nH]c2ccccc32)nn1
O=C(NC(CO)Cc1ccccc1)c1ccc(S(=O)(=O)O)c2ccccc12
COc1cc(OC)c(CNC2CCCCC2)c(OC)c1
CNC(=O)C(=O)c1cccc(C(=O)NC(CC(=O)O)c2ccccc2C)n1
COc1ccc(CCC(=O)NC(Cc2ccc(OCc3ccccc3)cc2)NC(=O)OCc2ccccc2)cc1
Cc1cc(-n2ccc3ccccc32)nc(-n2ccnc2)n1
COc1cc2cc(-c3nccc4oc5ccc(cc5)[nH]c34)nc(OC)c2cc1C1CCN(N(C)C)C1
COc1cc(C2c3cc4c(cc3C(Nc3ccccc3)C3C(=O)OCC23)OCO4)cc(OC)c1OC
O=C1N(c2ccccc2)C(=O)C2(CCN(Cc3ccc(-c4ccc(F)cc4)cc3)CC2)N1CCC(F)(F)F
COc1cccc(-c2nc(-c3ccccn3)no2)c1
Cc1c(Cl)c(CC(=O)N2CCN(COc3cccc4ccccc34)CC2)nn1C
O=C(NCc1noc(-c2cccc(Cl)c2)n1)c1ccc(OC(F)(F)F)cn1
Cc1ccnc2[nH]c(C=Cc3ccc(C(=O)O)cc3)cc12
CC1=CC(=O)C(C)C(C2CC(O)CC(C)C2C)(C(C)(C)OC2CCCCC2)C1=O
Cc1ccc(SCC(=O)N2CCOCC2)cc1
COc1ccc(C2=NC(Cc3cc(OC)c(CO)cc3OC)C(c3ccc(OC)cc3)O2)cc1
COC(=O)c1ccccc1C(C)C(=O)Nc1ccc(Cl)cc1S(N)(=O)=O
CCCC(COc1ccccc1)NCC(O)c1cccc(O)c1
Cc1cccc2nc(N3CCN(C(=O)C4=COCCO4)CC3)sc12
Clc1ccc(OCc2ccnc(NCc3ccccc3)c2)c(Cl)c1
CCc1ccc(C=C(C)c2nc(C=Cc3ccc(OC)c(OC)c3)no2)cc1
CCCCCN(CCCCC)C(=O)c1ccc2c(c1)SCC(=O)N2Cc1ccc(-c2ccccc2-c2nn[nH]n2)cc1
O=[N+]([O-])c1ccc(C(O)CN2CCCCC2)cc1
O=C(Nc1ccc(C2=CCN(Cc3ccccc3)CC2)cc1)Nc1ccccc1Cl
Cc1cc(-c2cc(-c3nc(-c4ccccc4)no3)[nH]n2)c(C2CCC2)cc1C1CCc2nc(NC(=O)N3CCOCC3)sc2C1
O=C(c1ccc(OCc2ccc3ccccc3n2)cc1)c1cn(Cc2ccccc2)c2ccccc12
O=C(NN=Cc1ccc(O)c(O)c1)c1cc2ccccc2oc1=O
CN(C)Cc1ccc(C(F)(F)F)cc1-c1cccc(C(=O)NC(=O)Oc2c(F)cccc2F)c1
CC1=NNC(=O)CC1c1ccc(NCc2cc(N3CCOCC3)ccn2)cc1
O=C(Nc1cccnc1)Nc1cccs1
CCCc1c(C(=O)NCC2c3ccccc3C=Cc3ccccc32)c2ccccc2n(O)c1=O
COc1ccc2nc(N(CCc3ccccc3)Cc3ccc4cc(OC(F)(F)F)ccc4n3)sc2c1
Cc1ccc(Nc2cc(N3CCC(Cc4cccc5ccccc45)C3)nc(N3CCOCC3)n2)cc1O
COc1c(CCC(=O)NCn2sc3nc(C)c(C)c(C)c3c2=O)ccc2ccccc12
CCn1ncnc1C1CCCN(CCOCc2noc(C)c2C)C1
O=C1C(=CCc2ccc(F)cc2)SC(=S)N1c1cccc(Br)c1
Cn1ccc(CC(=O)N2CCC(C3(Cn4cccn4)CCCC3)C(O)C2)n1
CCOC(=O)S(=O)(=O)n1cc(-c2ccc(Cl)cc2)c2ccccc21
CC(NC(=O)C1(c2cscn2)CCNCC1)c1ccc(Cl)cc1
CCCCc1oc2ccccc2c1C(SCCCN)(c1ccccc1)c1ccccc1
CC(=O)OC(C)c1ccc(OC2CCN(c3cccc(C)n3)CC2)cc1
CC(C)CC(NC(=O)C(CO)Cc1ccccc1)C(=O)Nc1ccccc1
CCCCN(CCCC)CC(O)c1cc(-c2ccc(C)cc2)nc(-c2ccc(C(F)(F)F)cc2)c1
Cc1cc(C)c(C)c(C2C3C=CCCC3(Cc3ccc(-c4cccnc4)cc3)C(=O)N2C)c1
COc1ccc(-c2cc(-c3ccccc3OC)c3ncc(NC=O)n3c2)cc1
Cn1nc(C(N)=O)cc1-c1ccc2c(c1)CCC2N
CCC(=O)OC(CCSC)C(=O)Nc1ccc(S(=O)(=O)N2CCOCC2)cc1
Cc1ccc(C(CC(=O)NCN2CCOc3c(F)cc(Cl)cc32)C2CCCC2)cn1
COc1ccc(OC)c(CCC2CC3(CC(=O)CCCCNC(=O)OC(C)=O)CCCCC=C3NC2=O)c1
CNC1CN(c2cccc(Cl)c2)NC1=O
CN(C)C(=O)c1ccc(CC(C(=O)O)C(=O)NC2CCCN2C(=O)OCc2ccccc2)cc1
CCNC(CC1CC1)=Nc1c(-c2ccccc2)c(=O)n(C)n1C
COc1cc(OC)c(C2Cc3cc(OC)c(O)c(C)c3C(=O)C2O)cc1OC
O=C(NCN1CC(c2ccc(-c3ncc[nH]3)cc2)OC1=O)c1ccc(-c2ccc(Cl)s2)[nH]1
COc1ccc(C2=NOC(CN3CCN(c4cccc(Cl)c4)CC3)C2)cc1
OCCc1nc2cccnc2n1C=Cc1ccc(N(CCO)CCO)cc1
CC(=O)Nc1ccc(C(=N)N)cc1
COC(=O)c1cc(OC)cc2c(OC)c(OC(=O)c3cnc4ccccc4c3C)c3cc4c(cc3c12)OCO4
O=C(c1cccc(F)c1)c1cc(C(Cl)(Cl)Cl)[nH]n1
Cc1c(-c2ccc(Cl)cc2)n(C(C)(C)C(=O)N(C)C)c2ccc(-c3ccccc3)cc12
O=C(CSc1ccc(F)cc1)NC(=O)NC1CCCCC1
O=C(O)CC1(O)C(=O)C2(c3ccc(F)cc3)CS(=O)(=O)Nc3ccccc3N2C1C(=O)c1ccccc1
CCC(O)CCC(C)=NNC(=O)CNc1ccccc1F
COC(=O)C1C2C3COC3CCC2(C)C(=O)C(OC(=O)C2CCCCC2)C2=C(O)CCC1(O)C2(C)O
CN(C)C(=O)CCC1CCCN(C(=O)Cc2ccccc2F)C1
COc1cccc(O)c1
CCc1ncnc(-c2cc3cc(C)ccc3o2)c1C#Cc1ccc(N)cn1
O=C(c1ccc(Cl)cc1)c1cc(=O)c2cccc(O)c2[nH]1
[C-]#[N+]c1c(Cl)ccc(C2CN3CCN(C(=O)C4CCc5cc(-n6cnnn6)ncc54)CC3CO2)c1F
O=C(NO)C1Cc2ccccc2CN1S(=O)(=O)c1cccc(C(F)(F)F)c1
COc1cc(C(=O)N(C)CNC(=O)c2cc(Cl)ccc2Cl)ccc1SC
O=C(Cc1ccc(NC(=O)c2ccc(F)c(F)c2)cc1)NCC1CC1
CCC(C)c1ccc(S(=O)(=O)Nc2ccc(N3CCNC3=O)cc2)cc1
O=C(Nc1ccccc1)C1CCN(Cc2ccsc2)CC1
Brc1cccc(-c2noc(-c3ccc(OCC4CCCC4)cc3)n2)c1
CCCCCCCCCCCCCSCc1cn(C2CCC(CO)O2)c(=O)[nH]c1=O
Cc1cccc(CCn2c(=O)c3c(cnn3Cc3ccccn3)n(C)c2=O)c1
CNC(=S)Nc1cnc(C#N)c(Cl)c1
O=C(CCCN1CCOCC1)OC12CC(c3ccccc3)C(C(c3ccccc3)C1)C(N1CCCC1)C2
COc1ccc(CC2(C(=O)O)CCCN(Cc3ccc4ccccc4c3)C2)cc1
COc1ccc(-c2nn(-c3ccc(-c4ccc(C(C)C)cc4)o3)c3ncnc(N)c23)c(C(=O)Nc2cccnc2)c1
CNS(=O)(=O)C(=O)N1CC(CCC2CC2)C2OCCCC21
COc1ccc(C(=O)CN2C(=O)C3CCCCC3C2=O)cc1OC
Cc1cc(C)cc(C(=O)Cc2cc(=O)nc(SCc3ccccc3)[nH]2)c1
CCCC(C)(CCc1ccccc1)NC(=O)CC(F)(F)F
Oc1ccc(-c2cccc3c2Cc2c-3nc3ccc(Cl)cc3c2Cl)cc1
O=C(NCCN1CCOCC1)c1cccc(S(=O)(=O)Nc2cc(F)ccc2F)c1F
O=c1ccn(C2C(CC3C(CNP(=O)(O)OP(=O)(O)OP(=O)(O)O)OC(n4cnc5c(=O)nc[nH]c54)C3O)OC(O)C2O)c(=O)[nH]1
CC(C)CC(N)C1CN(C(=O)NC(=O)CCc2ccccc2)CC1C(=O)NCc1ccccc1
Cc1cc2c(c(=O)n(Cc3ccc(F)cc3)c(=O)n2C)n1C=CC(=O)N1CCOCC1
CC1CCN(CC(=O)N2CC(c3ccc(-n4nccn4)c(Cl)c3)C(C(O)C3CCC(F)(F)C3)C2)CC1
CP(=O)(O)c1cccc(Nc2ccc3c(Cl)c4ccc(Cl)cc4nc3c2)c1
O=C1C(=NO)c2cc(Cc3cc(F)ccc3F)ccc2N1C(F)(F)F
CNC(=S)C1CCC(=O)c2[nH]cnc21
C=CCc1c2c(cc3ccccc13)CC1CN(CC=C)CCN1C2c1ccccc1OC
COc1cc(Oc2sccc2CC(C)C)nc(NC(=O)NS(=O)(=O)c2ncccc2C)n1
O=c1c2[nH]c3ccccc3c2n(CC2CCCO2)c(=O)n1Cc1ccccc1F
CC(=O)c1cc2c(cc1NC(=S)Nc1ccc(F)cc1)OC(C)(C)C=C2
O=C(CCCCCCNC(=O)N1CCOCC1)NCOCc1ccccc1C(F)(F)F
O=C(O)C(Cc1ccc(O)cc1)OC1CCCCOC1
CC(C)(C)c1cc(CN(Cc2ccc3c(c2)OCO3)Cc2cccs2)on1
CC(C)(C)NC1COc2ccccc2SC1c1ccc(Cl)c(Cl)c1
Cc1ccc(Cc2nc(=O)c3ccccc3[nH]2)cc1
O=C(O)c1ccc(Nc2sc3cc(C(=O)O)cnc3c2-c2ccsc2)cc1
CC(C)c1ccc(-c2ccc3c(c2)CC2(CCN(C)CC2)c2nccn2-3)cc1
CC(=O)c1ccc(NC(=O)c2oc3ccccc3c2C(=O)O)cc1
O=c1c2c[nH]c3c(nc-2c2ccccc12)CCCc1cc2ccccc2nc1-3
COc1ccc(N(c2ccccc2)S(=O)(=O)CNC(=O)c2ccccc2F)cc1C
COC(=O)c1cccc(C(=O)NCOC(=O)CCC(=O)c2cccs2)c1
COc1cc(O)c(OC)c2c1C(OC1C(O)C(O)OC(CO)C1O)CC2
CC1C(=O)OC2OC3(C)CCC4C(CCC(=O)OCC(=O)Nc5ccc(N(CCCl)CCCl)cc5)CCC1C24OO3
O=C(O)C(Cc1ccccc1Nc1c(Cl)cncc1Cl)Oc1ccccc1
COc1ccc(CCC(=O)N2CCCN(Cc3cccc(OC)c3)CC2)cc1
CC(C)(O)C1CCC(c2ccnc(Nc3cc(-c4ccnnc4)nn4nccc34)n2)CC1
Cc1ccc(OC(=O)c2nn(-c3ccc(F)cc3)c3c2Cc2cc(C)ccc2-3)cc1
CC(C)C
CCN(CC)c1ccc(C=C2SC(N)=NC2=O)cc1
Brc1ccc(CSc2nnc(-c3ccc4c(c3)OCCO4)o2)cc1
CC1CC2CSC(C1)N2NC(=O)Nc1ccc(S(=O)(=O)NC(F)(F)F)cc1
NCC1OCC(O)C(O)C1N
CNC(=O)c1cc2n(n1)C(C(F)(F)F)CC(C1CCCN(C)C1)N2
O=C(O)CN(c1ccc(F)cc1)S(=O)(=O)CCC(=O)Nc1nccs1
O=C(O)C1C2CCC(O2)C1N1CCN(C(=O)c2cc(Cl)nc(-c3cccc4ccccc34)n2)CC1
CNc1cc(-c2cc(C(=O)NCc3ccc(F)c(F)c3)c[nH]2)ncn1
CNC(=O)C(Cc1ccc(OP(=O)(O)O)cc1)C(=O)NC(CO)C(=O)N1CCCC1C(N)=O
COC(=O)c1ccc(NC(=S)Nc2ccc3c(c2)OCCO3)cc1
Cc1ccc(C(=O)NC(Cc2ccc(C(=O)Nc3c(Cl)c(Cl)c(O)c(Cl)c3Cl)cc2)C(=O)O)cc1
O=C1C(S(=O)(=O)Nc2ccc(CC3CC3)s2)CCN1Cc1cc2cnccc2[nH]1
COc1ccc(N(CC(=O)Nc2ccccc2CC2CCCO2)S(C)(=O)=O)cc1OC
N=C(N)c1ccc2oc(C(=O)N3CCc4c([nH]c5ccccc45)C3)cc2c1
Cc1ccc2nc3c(c(O)c2c1)C(=O)CC(C)(O)C3
CC=C(C)CC1Cn2c(=O)[nH]c3cccc(c32)CN1C
CC=C1SN=C(c2ccco2)N1C12CC3CC(CC(C3)C1)C2
COc1cccc(OC)c1N(C(=O)CC(=O)Nc1cccs1)C(C)(C)C
COc1cc(C2c3cc4c(cc3C(NC(=S)Nc3ccc(Cl)cc3)C3COC(=O)C23)OCO4)cc(OC)c1O
CCC(CCCNC(=O)C(C(N)=O)C(Cc1ccccc1)C(=O)NNC=O)Cc1c[nH]cn1
CC(C)(C)C(=O)OCC(Cc1ccccc1)NC(=O)c1sc2ccccc2c1Cl
CNC(Cc1ccccc1)C(O)CN(CC(C)C)S(=O)(=O)c1ccc2c(c1)SC(=CC(=O)NCc1ccccn1)O2
COc1cc(NC(=O)CCCN2CCCCC2)c(C(=O)NCc2ccccn2)cc1OC
CC(C)C(NC(=O)Nc1nc(-c2ccc3c(cnn3Cc3nccs3)c2)c(C2CCCCC2)s1)C(=O)O
O=C(Nc1ccc(Cl)cc1F)N1CCC(n2cccn2)C1
CC1CC(c2ccc(F)cc2)=NN1C(=S)Nc1ccccc1
COc1ccc(-c2c(-c3cc(OC)cc(OC)c3OC)nc3n2Cc2ccccc2-3)cc1
COCC1CCN(C(=O)NS(=O)(=O)c2ccccc2-c2ccc(-c3ccc(=O)oc3)cc2F)CC1
OC1(CNC2CCCCC2)COc2ccccc2O1
O=C(NCC(=O)N1CCN(S(=O)(=O)c2ccc(Br)s2)CC1)c1ccc(F)cc1
CC(C)CCC(=O)NCn1c(=O)c2ccccc2n(CC(=O)NCc2ccccn2)c1=O
CCN(Cc1ccccc1)S(=O)(=O)c1nnc(NC(=O)C2CCCC2)s1
CCCCc1c(Cl)nc(Cc2ccc(-c3ccccc3C(=O)O)cc2)n1COC
CCC(=O)NC1CC2CCC1N2C(=O)c1ccccc1F
CCCCCCCCCCCCCCCCOC1=C(CC(=O)O)COC1=O
CC(=O)n1c2ccccc2c2cc(CCC(=O)Nc3cccc(Br)c3)nnc21
NCCCN(CCCN)Cc1cc2c(cc1O)CCC(O)c1cc(=O)c(O)ccc1-2
CNC(=O)c1cc(C23CC4CC(CC2C4)C3)nc(C)n1
COOc1ccc2c(cc1=O)CCCc1cc(OC)cc(SC)c1-2
COCC1c2cc(O)ccc2OC(C#N)(COC)C1NC(=O)c1ccccc1
CCc1sc(NN=Cc2ccnc(N3CCN(C)CC3)c2)nc1-c1ccc(F)cc1
CC(C)Nc1nc(Nc2cc(C3CCN(O)C3)ccc2OCCCOc2ccccc2)ncc1Cl
Cc1cc2cccnc2n1N1CCC(C(C)C)CC1
C=CCn1c(CC(=O)Nc2ccc(S(=O)(=O)N3CCOCC3)cc2)nnc1Sc1ccccc1
N#Cc1ccc(Cn2cncc2CNC2CCN(C(=O)c3cccc([N+](=O)[O-])c3)C2=O)cc1
COc1ccccc1N1CCN(C(=O)CS(=O)(=O)Cc2ccccc2)CC1
CN1CCN(c2cc3cc(-c4cc(F)cc5[nH]ccc45)ccc3nc2-c2ccccc2)CC1
Fc1ccc(-n2nnnc2N2CCN(C(=S)Nc3cccc(Cl)c3)CC2)cc1
Cc1cccc(C(=O)Nc2cnc(N3CCOCC3)c3ccccc23)c1C
O=C(O)CCC(NC(=O)NC1(CCNCC(O)c2cccc(Cl)c2)CCCC1)C(=O)O
O=C(O)CCC(=O)N1CCCC1NC(=O)c1ccc2ccccc2c1
COc1ccc(-c2cc(=O)oc3cc4c(cc23)OCO4)cc1
CCCOc1cc(OC)ccc1-c1nn2c(Cc3nnc(SC)s3)nnc2s1
CS(=O)(=O)NCc1cccc(-c2cnc3[nH]cc(-c4ccncc4)c3c2)c1
O=[N+]([O-])c1cccc(CN2CCN(CCCOC(c3ccc(F)cc3)c3ccc(F)cc3)CC2)c1
CCOc1cccc(-c2c3c(c(OC)c4cc(OC)c(O)cc24)C(=O)OC3)c1
Cc1ccc(OCC(=O)N(C)CNC(=O)c2ccc(N3CCOCC3)cc2)cc1[N+](=O)[O-]
COc1ccc(N2C(=O)C3CCC2CN(c2ncc(C)cn2)C3)c(OCC(O)(CC(C)C)C(F)(F)F)c1
COc1ccc(N2C(=O)NC(C)(CC(=O)Nc3ccc(C(C)C)cc3)C2=O)cc1
CC(C(=O)NCOC(=O)c1nn(-c2ccc(F)cc2)c(=O)c2ccccc12)c1ccccc1
CC(=O)N1CCCC(CC(NC(=O)CCCN)NC(=O)c2cccc(C=Cc3ccccc3)c2)C1
C=CCN1C(=O)SC(=Cc2cc(OCCC3CCCCC3)ccc2OC)C1=O
COc1cc(=O)c2c(O)cc(C(=O)NCCCn3ccnc3)cc2o1
Cc1ccc(C(=O)CC2C(c3cc4c(N5CCN(F)CC5)ncnc4cc3Cl)OC(O)C2O)cc1
CC1(C(=O)OCC(=O)Nc2ccccc2)CCC2(C)CCC3(C)C(=CCC4C5(C)CCC(=O)C(C)(C)C5CCC43C)C2C1
CC(C)(C)NC(=O)OC1C(C(=O)O)CC2OCCC21
CCC(NC(=O)C(Cc1ccccc1)CN(O)C=O)NC(=O)C(CC)C(CO)CC1CCCCC1
CC(C)CC(NC(=O)OCc1ccccc1)C(=O)NCC(=O)NC(C=O)CCCN=C(N)N
CCc1c(C#Cc2ccc(N)cn2)ncnc1-c1cc(F)ccc1N1CCN(C(=O)CCO)CC1
Cc1ccc(C(=O)N(Cn2nnc3ccccc32)C(NC(=O)Cc2ccco2)c2cccnc2)cc1
O=C(Cn1c(CC(F)(F)c2ccccn2)cnc(NCl)c1=O)NCC1CC1
Cc1cc2cc3cc(O)c2c2c1OC(C)(OC=CC(O)C(C)CCCC(O)C(C=NN)CC=CC=C(O)C(=O)N3)C2=O
COc1ccccc1C(OCCN1CCCCC1)c1ccccc1
CCn1c(-c2nonc2N)nc2c(OCCCOC)ncc(-c3ccccc3F)c21
CC1(C(F)F)CC(NC(=O)Nc2cccc3[nH]ncc23)c2ccccc2O1
N#[N+][N-]c1cncc(=O)n1C1C=CC(CO)O1
CCc1nnc(Sc2ccc(OC)cc2)n1CSc1cccc(C)c1
COc1cc(OC)cc(C(=O)NCOC(=O)C2CCN(S(=O)(=O)c3ccc(F)cc3)CC2)c1
C=COc1cc2c(cc1C)CC(=O)N(N(Cc1ccc(-c3ccc(N(C)C)cc3)cc1)S(=O)(=O)OC)C2
O=C(c1cc(Cc2ccsc2)[nH]n1)N1CCOCC1
O=C(CC1CCN(Cc2ccccc2)CC1)Nc1ccc2c(c1)N(Cc1ccco1)CCS2
CCOC(=O)C=CC(=O)NN(C(=O)C(C)C(=O)OC)C(N)CC
Cc1cc(=O)n2c(nc3cc(C)c(C)cc32)[nH]1
CC(C)Cn1c(=O)c(C(=O)CN2Cc3ccccc3C2)c(N)n(Cc2ccccc2)c1=O
CCN(CNC(=O)Cc1ccc(Cl)cc1)S(=O)(=O)c1cccc(OC)c1
CC(C)C(=O)N(C)c1ccc(COc2nn(C)c3c2CCCC3)s1
Cc1nc2cnc3ccc(C(C)C)cc3c2n1C#CCC(=O)Nn1cncc(Cc2cc(F)ccc2F)c1=O
COc1ccc(OCCN(C)c2c(-c3ccccc3)cnn(Br)c2=O)cc1
COCCNC(=O)S(=O)(=O)N1CCc2cc(-c3ccc(C)cc3)ccc21
c1cncc(-c2cc3nc(-c4cccs4)nn3c(N3CCOCC3)n2)c1
O=C(c1ccoc1)N1CCCC2(CCCCN2)C1
O=C(Oc1ccc2ncc(Cl)c(=O)n2c1)N1CCN(Cc2cccc(Cl)c2F)CC1
CCCCN(C(C)=O)c1n[nH]cc1-c1ccc(Cl)cc1F
N#Cc1ccc(-c2nc3cc(C(=Cc4cc(-c5ccccc5)ccc4CO)C(=O)O)ccc3[nH]2)cc1
Cc1cc(-c2ccc(NC(=O)C3CC3)cc2Cl)c2oc(C)nc2c1
CNCC(CC1CCCCC1)C1CCCN(C(=O)NC(O)(CCCCOC)c2cccc(Cl)c2)C1
COc1cc2nccc(Oc3cc(NC(=O)c4nn(-c5ccccc5F)c(=O)c5ccccc45)ccc3F)c2cc1OC
CCCC(=O)OCc1c(C)nc2c(-c3cccc(OC)c3)cnn2c1C
CC(C(=O)NCC(=NNC(=S)Nc1ccccn1)c1ccccc1)c1ccccc1
COC(=O)c1sc(C(=O)OC)c(NC(=O)c2nn[nH]n2)c1C
CC(CO)C1OCc2cnnn2CCCC(=O)N(C)CC1CN(C)Cc1ccncc1
CC(C)CS(=O)(=O)N1Cc2[nH]c3ccccc3c2CC1NC(=O)C(C)CN1CCCC1
NC(CF)P(=O)(O)CC(=O)O
CC1CCC2(C(C)COCC3(N(C)C)CCCC3)C(=CCC3C4CCC(C)C4(O)CCC32)C1
NS(=O)(=O)Oc1ccc(-c2ccc(-c3ccc(OS(N)(=O)=O)cc3)o2)cc1
CCc1cc(=O)oc2c1c1c(c3oc(C)cc32)C=CC(C)(CN2CCN(C)CC2)O1
CC(=O)N1CCC(N2CCN(C(=O)c3ccccc3C(F)(F)F)CC2)CC1
CC(C)CC(NC(=O)C(C)C(=O)C(=O)NC(C)(C)C)OC(=O)NCc1ccccc1
Cc1ccc(C(=NO)N2Cc3ccccc3CC2C)nc1Oc1cccc(F)c1
O=C(Nc1ccc(Cl)c(Cl)c1)N1CCCC(CC2CCCCC2)C1
Cc1nnnn1CN(C)CNC(=O)c1ccc(N2CCOCC2)cc1
CCN(c1ccc(C(=O)NCCC(N)=O)c(C)c1)S(=O)(=O)CC
O=c1nc(-c2ccsc2)[nH]c2c(-c3ccccc3)csc12
CN(C)CCCC(=O)Nc1ccc(NC(=O)c2ccccc2)cc1
CC1CCC2(C)C1CCC1C2CCC2CC(O)CCC21C
COc1cc(O)ccc1C
O=C1NC(=S)SC1=C1C(c2ccc(-c3ccccc3)cc2)=[N+]([O-])c2ccccc21
CCOc1ccc(ON=CCNC(=O)c2cccc3ccccc23)cc1OCC
O=C(Nc1cc(O)ccc1O)c1cc2cc([N+](=O)[O-])ccc2oc1=O
COC1CCCN(C(=O)c2cccc(Cc3nn(CCCO)c(C)c3C)c2)C1
CSCC(=O)NC(Cc1c[nH]c2ccccc12)C(=O)NC(C(=O)NCNC(=O)C(C)C(=O)O)C(C)C
COc1ccccc1NC(C)=C1C(=O)OC(=O)C(O)=C1C(C)=O
CNc1cccc(-c2cnc3c(-c4cccc(C(F)(F)F)c4)cc(NC=O)cn23)c1
CCOc1ccc(-c2ccc3c(c2)CCN3C(=O)NN2CCN(S(=O)(=O)c3cccc(C(F)(F)F)c3)CC2)cc1
CCc1nnc(CC2CCN(c3cnc(N)nc3-c3ccncc3)CC2)o1
CC(N)=C(C#N)C(=O)CC(=O)Oc1cc(-c2ccccc2)nc2ccccc12
COc1cccc(Nc2cc(C)nc3[nH]c4ccccc4c23)c1
CC(=O)c1cccc(C2(O)CCCC(C3=NCCN3)C2)c1
O=C(Nc1cccc(F)c1)c1ncc2ccccc2c1O
O=S(=O)(c1ccccc1)N1CCC2(CC1)OC(c1ccccc1)c1ccccc12
COc1ccc(N(C)c2cc(C)nc(N3CCN(C)CC3)n2)cc1
O=C(NCc1ccc(Cl)s1)C1CCCN1S(=O)(=O)c1cccc2cnccc12
COc1ccc(C(C)=NNC(=O)Cc2ccccc2)cc1
COCCNC(=O)Nc1cc2c3ccccc3nc-2c[nH]1
O=C(Nc1c(-c2ccccc2)cnn1C(=O)O)c1ccco1
CCc1nn(CC)c(C2CCN(C(=O)CC(C)NC(=O)c3csc(-c4ccccc4)n3)CC2)c1C
COc1cc(Nc2c(F)c(F)c(F)c(C#N)c2F)cc(OCCCO)c1
O=C(O)CCn1nc(Cc2ccccc2)c2c1CCN(C(=O)c1ccc(OCc3ccc4ccccc4n3)cc1)C2
O=C(O)c1ccc(CCc2ccc(Cc3ccccc3F)cc2)cc1
Cc1cc(S(N)(=O)=O)c(S(N)(=O)=O)cc1Cl
Cc1ccc(C=C2Cc3ccc(CNc4ccc(CN5CCCCC5)c(O)c4)cc3C2=O)cc1C
CCC1C(=O)NCCN1C(C)=O
Cc1cc(C(=Nc2ccccn2)NS(=O)(=O)c2ccc(C(C)(C)C)cc2)ccc1F
CCc1cccc2c1NCC(N)C2
CC(C(=O)NCOc1nc(C#N)no1)c1ccc(OCC(F)(F)F)cc1F
COC1c2cc(C)c(Cc3ccc(-c4ccccc4-c4nn[nH]n4)cc3)cc2CCN1OC
CC1CCC2C(CCCC(=O)O)C(=O)OC3OC4(C)CCC1C32OO4
CCOc1ccc(C(=O)Nc2cc(C)nn2-c2ncccc2C)c(OCC)c1
Cc1ccccc1OCCCCNC(=O)c1ccccc1C(F)(F)F
CC(NC(=O)CC(=O)Nc1ccccc1N1CCOCC1)c1cccc(C(F)(F)F)c1
CCCc1sc(-c2ccc(Cn3nc(-c4ccccc4)c(C)c3OC(=O)NS(C)(=O)=O)cc2)cc1CC(C)C
O=C(NCCc1c[nH]c2ccccc12)Oc1cccc(C(=O)O)c1
Cc1ccc(NC(=O)C2C(c3ccc(N=C4SC(=CC5CCCCC5)C(=O)N4C)s3)=C(c3ccccc3)C(=O)N2F)cc1
COCn1ncc(NCCOc2ccccc2CN(CCc2ccccc2)C(C)c2ccccc2)n1
NC(=O)c1c(C2CC2)c(F)cc2c(=O)c(F)cn(C3CCN(O)C3)c12
CCC(CC)(Cc1ccc(OC(=O)c2ccc(F)c(C(=N)N)c2)s1)C(=O)NC(C)c1ccccc1
O=C(Nc1nnc2n1CCS2)c1cccc(Cl)c1
Cc1csc(=O)n1COC(=O)CC(=O)NC(=O)c1cccs1
O=C(Nc1ccc(Cl)c(Cl)c1)c1ccc2c(c1)C(=O)c1ccccc1-2
CCC12CCC3c4ccc(C)cc4CCC3C1CCCC2=NOC(=O)NOC
Cc1ccc(OCCC(=O)Nc2ccc3oc(-c4ccc(C)o4)nc3c2)cc1
O=C(O)C(Cc1cccc(C(F)(F)F)c1)Nc1ccc(P(=O)(O)O)c2ccccc12
CC(C)C(=O)C(=O)OC(NC(=O)c1ccc(C(F)(F)F)cc1)=C(O)c1ccc2nc(C(=O)O)c(=O)[nH]c2c1
CCN(SN(CCc1ccccc1)C(=O)OCC1C2CC3CC(C2)CC1C3)c1cc(Cl)cc(Cl)c1
CC(C)C(NC(=O)CC(=O)N1CCCC1C(N)Cc1ccccc1)NC(=O)OCc1ccccc1
Cc1cccc(NC(=O)c2ccc(Cn3cc(Br)cn3)o2)n1
CC(C)CC(N)C(=O)NC(CCSCC(N)=O)C(=O)NC(C)NC(=O)C(CC(=O)O)C(=O)O
Cc1ccc(S(=O)(=O)N(C)c2cc(Cl)cc(Cl)c2OCC2CCCO2)c(N)c1
CC(=O)OC(C)(Cc1ccccc1)c1cnn2c(-c3ccccc3)ccnc12
O=C1Oc2ccccc2C1=Cc1csc2ccccc12
COc1ccc(NN=Cc2cc3c(c(=O)[nH]2)C(C#N)C(C)C(=N)O3)cc1
O=C(O)C1=CCn2cc(c3ccccc32)CC(Cl)NC(=O)c2cc(ccc2CO)OC1
Cc1cccc(NC(=O)S(=O)(=O)N2CCCC2c2cccs2)c1
C=C(CC1C(=O)NC(=O)NC1=O)C(=O)O
CN(C)CCC=C1c2ccccc2Oc2ccc(O)cc21
CCOC(=O)COc1ccc(C2=NOC(Cc3ccccc3)C2)cc1
COc1ccccc1C(=O)Nc1n[nH]c2ccc(C3CCCCC3)cc12
O=C(NCC1CCc2cc(S(=O)(=O)c3cccs3)ccc21)c1ccc2c(c1)OCO2
CC(C)(C)C(=O)Nn1nc(CC(O)CN2CCN(CCc3ccc(F)cc3)CC2)c2c1COC(c1ccccc1)=C2
Cc1cccc(CNc2ncnc3c2ncn3Cc2ccccc2)c1
Cc1cc2nc(N3CCOCC3)nc(-c3cccc(Cl)c3)c2[nH]1
CC(=O)Oc1c(NC(=O)COc2ccc(C)cc2)sc(C)c1NC(=O)c1nsc2ccccc12
O=C(NC1C2CC3CC(C2)CC1C3)OCCOc1ccc2c(c1)C(=O)c1cc(OCCN3CCCC3)ccc1-2
C=CC(=O)Nc1cccc(C2c3cc(C(F)(F)F)nn3C(C)CN2C(=O)CC)c1
C=COC(=O)N1CCN(c2ccc(C34CCC(C)C(C)(C)C3CCC3(C(=O)O)C4CCC4C5CCCC5(C)CCC43C)cc2)CC1
COc1ccc(CCN(C)CCc2c3c(cc4c2OCCO4)N(C)c2ncccc2C(=O)N3)c(OC)c1
Cc1nc(SCC(=O)N(C)c2ccccc2)nc2sccc12
COc1ccc(C(=O)NCc2ccc(Cl)cc2)c([N+](=O)[O-])c1
Cc1nc(-c2cccc(NC(=O)CCc3ccc(S(N)(=O)=O)cc3)c2)cs1
O=c1oc(-c2ccc(Oc3ncccn3)cc2)cc2ccc3ccccc3c12
COc1ccc(S(=O)(=O)N2CCC(NC(=O)C=CC(=O)O)CC2)cc1
CC(=O)OC12CC(=O)C3C(CCC4CC(C)CCC43CN(C)C)C1CCC2C
COc1ccc(CCNc2cccc3scnc23)cc1
COc1ccc(OC)c(S(=O)(=O)N(CC(=O)N2CCNCC2)c2ccccc2)c1
N=C(N)NCCCCCCCCCCCCC(=O)Nc1ccc(NC(=N)N)cc1
O=C(Nc1ccc2ccccc2c1)c1ccc(CO)cc1
CCC(C)C(C)N(C)C(=O)Cc1ccccc1
Cc1ccc(Cl)c2c1N(NC(=O)Nc1ccc3c(c1)OCO3)C(=O)NC2
CC=CC=Cn1c(C(=O)N(C)C)cc2c1CC1CN(C(=O)Cc3ccc(F)cc3)C(OC(C)=O)C21
CCOP(=O)(CC)OC(CNc1ccc(C(F)(F)F)c(Cl)c1)P(=O)(OCC)OCC
Cc1cc(=O)n(C(=O)NCC(C)(C)C2=CCCCC2)c(=O)n1C
CC(O)C(N)P(=O)(O)O
O=C(Cc1ccc(F)cc1)Nc1ccc(N2C(=O)CCC2=O)cc1
O=C(c1ccc(OC(F)(F)F)cc1)N1C(=O)C(c2ccc(Cl)cc2)C(=O)N1c1ccc(Cl)cc1
CCC(C)n1c(=O)c(CCc2ccccc2)nc2cnc(NCCc3c(F)cccc3F)nc21
CCC(=O)Nc1nnc(-c2cccnc2)s1
CC1CCC2(O)C(=CCC3C4CCC(=O)C4(C)CCC32)C1
Cc1ccc(NC(=S)N2CCN(C)CC2)c(C)c1
CC(=O)N1CC(C)CC(CS(=O)(=O)Nn2c(=O)c3cc(C)ccc3n(C)c2=O)C1
Cc1csc(CCC(=S)N2CCOC(Cc3ccccc3)C2)n1
COc1cc(=O)c2c(o1)c(OC)c(C(C)OC)c1c(OC)c(OC)cc(OC)c12
Cc1nn(C)c(CC(=NNC(=O)c2ccncc2)c2ccc([N+](=O)[O-])cc2)c1[N+](=O)[O-]
COc1ccc(N2C(=N)C(CNC(=O)Cc3ccccc3Cl)C(C#N)C3=C2CC(C)(C)CC3=O)c(O)c1
CN1CCCC1C1CCCN(C(=O)OCc2ccc(F)cc2)C1
CCC(C)C(NC(=O)CCNCCC12CCC(C(=O)NCCCN=C(N)N)(CC1)CC2)C(=O)O
CC(O)c1ccnc2c1C(=O)N(C1CCC1)C21CCN(C(=O)C#N)CC1
O=C(Nc1ccccc1-c1ccccc1)c1cc2c(ccc3ccccc32)oc1=O
CC(=O)NCC(Cc1ccccc1)C(NC=O)C(=O)NC1CCCN1C(=O)CSCc1ccc2ccccc2c1
C=CCc1ccc(-c2ccc(OC)c(CC)c2)cc1O
CC1C=C(O)CCC1O
O=C(CCCNC(=O)c1cc(Cl)cc(Cl)c1O)NCCNC(=O)c1cc(Cl)cc(Cl)c1
CC1CCN(C(=O)N2CCc3c(ncnc3NCOc3ccc(Cl)cc3)C2)CC1
CCSc1nc2ccccc2c(=O)n1CC(=O)NC1CCS(=O)(=O)C1
COc1ccc(S(N)(=O)=O)cc1NS(=O)(=O)CCc1cccc(F)c1
CC(CCc1ccccc1)C(=O)NCC(=O)Nc1ccccc1
CC(CCC(=O)c1ccccc1)=NNC(N)=S
CC(=O)N(Cc1ccc(C)s1)c1ccc2c(C)c(C)oc2c1
CCOC(=O)c1c2n(c3cc(OC)ccc13)COC2
CCC1CCC(N2C(=O)C(C(=O)NC)CC(OOC=O)C3(c4ccccc4)CC(OC(C)=O)=C(C3)C2C)C(C)O1
O=C(OC(F)COC(F)(F)F)n1c2ccccc2c2cc(COCc3ccc(OC(F)(F)F)cc3)ccc21
COc1ccc(C(=O)NCC(C)CC2CCN(Cc3ccccc3)CC2)cc1
CC(C)(C)N1CCC(CCc2nc(-c3ccccc3C(=O)NC3(C(=O)NC(CO)c4ccccc4)CC3)no2)CC1
CC12CCC3C(CCC4CC43C)C1CCC2=O
FC1NCCc2c1[nH]c1ccc(-c3ccccc3)cc21
CC(C)Cc1nnc(NC(=O)c2ccc(S(=O)(=O)N(C)C)cc2)s1
OCC1C=C(O)C(n2cnc3c2c(Br)nn3-c2ccc(Br)cc2)C1O
Cc1ccc(NS(=O)(=O)c2ccc(Cl)c(C(=O)OCC(=O)NCc3ccco3)c2)cc1
COc1ccc(OCc2cc(C(=O)N3CCN(c4ccccc4)C(C)C3)no2)cc1
CCCc1cc(-c2ccc(O)c(O)c2)cc2oc(=O)c(O)c(OCC(=O)c3ccc(OC)cc3)c12
COC(=O)N1CCc2cc(C)ccc2C1COc1ccccc1OC
Brc1cccc(OCc2nc3ccccc3[nH]2)c1Br
O=[N+]([O-])c1ccc(C2(NC3C4CC5CC(C4)CC3C5)CCC2)s1
Oc1cccc(-c2ccc(N3CCC(N4CCCC4)CC3)nn2)c1
CC(C)C1CCC(OCC(O)COc2ccc(O)cc2)CC1C
NC(=O)C(=O)N1CCc2c(c(-c3ccc(C#Cc4cc(F)ccc4F)c(Cl)c3)nn2CCCN2CCOCC2)C1
C=C1CCC2=C1NC(=O)C(c1ccccc1C(=O)OC(C)C)N=C2NC(=O)c1ccccc1C(F)(F)F
O=C(NCc1cccc(OCCN2CCCCC2)c1)Oc1ccccc1C(=O)c1ccccc1
Cc1cc2nc(=O)c3c(nc(-c4ccccc4[N+](=O)[O-])n3C)c-2c2ccccc2n1
CCOc1ccccc1-c1ccc(CC(C#N)C2CSC(Oc3ccc(C)cc3)=N2)cc1
COc1cc(OC)c(C(=O)NC2=NN=C(C)CS2)c(OC)c1
Cc1nc(OC2C(O)OC(O)C2CO)nc2c1ncn2NCc1cccc(C(=O)O)c1
CNCC(C)c1ccc(O)c2ccc(=O)[nH]c12
Nc1ccc(C(=CO)C(=O)c2ccc3c(c2)OCO3)cc1
COc1ccc(N2CCN(CCCN3C(=O)CCc4ccccc43)CC2)c(-c2ccco2)c1
c1c[nH]c(-c2nc3ccccc3n2CCN2CCCCC2)c1
CC(C)c1ccc(NC(=O)Nc2ccc3c(c2)NC(=O)CO3)cc1
CC1(Cc2ccccc2)OC2C(O)C(CO)N3C(=O)CN(S(C)(=O)=O)C3C2O1
O=CCC(NC(=O)Cc1ccccc1)C(CNC(=O)NC(=O)Cc1ccccc1)CC(F)F
CC(C)c1ccc2c(n1)sc1c(NN=Cc3ccco3)ncnc12
CN1N=C(N=Nc2c(Cl)cccc2Cl)C(c2cccc(Cl)c2)C1=O
O=C(Nc1csc(N2CCOCC2)n1)c1ccccc1N1CCNCC1
O=c1[nH]c2c(Cl)ccc(OCCNCCOCCCc3ccccc3)c2s1
O=C1Nc2ccc(Cl)cc2C1=NNc1ccc([N+](=O)[O-])cc1[N+](=O)[O-]
CNc1ccc(-c2nc3cc4c(cc3n3nnnc23)OCO4)cc1
Cc1cc2c(-c3csc(NC(=O)N4CCN(O)CC4)n3)c(C)cnc2cc1C(N)=O
O=C(NCc1ccc2c(c1)oc(=O)n2C(=O)c1ccccc1)c1ccc(F)cc1
Nc1nc(-c2c(-c3ccc(Cl)cc3)cnn2-c2ccccc2)cc(N2CCNCC2)n1
Cn1cncc1C(OCc1ccc(C#N)c(-c2ccccc2-c2ccccc2)c1)c1ccc(C#N)cc1
O=C(Oc1cnccn1)C(c1ccccc1)(c1ccccc1)c1cncnc1
COc1ccc(C[S+]([O-])Cc2ccc(C(=O)NCCc3ccc(OC)c(OC)c3)cc2)c(OC)c1
CNC(=O)c1ccc2ccc(-c3c(C)c(OF)nc(C(C)(C)c4cccc(OOC)c4)c3-c3ccccc3)cc2n1
OC1C(O)C2CC2(c2ncnc3c2ncn3NC2CCCC2)C1O
CC(C)Cc1c(Cl)nc(NCC2CC2)nc1C(=O)Oc1ccccc1
COC(=O)CCc1[nH]ccc2c3ccccc3nc1-2
O=C1NCCCSCC1S(=O)(=O)c1ccccc1
Cc1ccc2[nH]c(C)cc(=NNC(=O)c3ccccc3Cl)c2c1
CC(C(=O)c1ccco1)N1CCN(Cc2ccc3c(c2)COC3=O)CC1
Cc1nc(Nc2ccc(NC(=O)n3nc(-c4ccccc4)cc3C)cc2)ncc1-c1ccc(CN(C)C)cc1
CCC(=O)OC1=C(C)C(c2ccoc2)n2c(sc(=Cc3cccc([N+](=O)[O-])c3)c2=O)=N1
Cc1cc2c(cc1C(=O)N=C(N)N)S(=O)(=O)CC2C
Cc1nc(CC2CCN(NC(=O)CCc3ccccn3)CC2)c(C)o1
CCc1ccc2[nH]c(-c3ccc4[nH]c(-c5ccc(-c6nc7cc(NC(C)=N)ccc7[nH]6)cc5)nc4c3)nc2c1
CC(C)(C)c1ccc2c(c1)c1c(n2-c2cc(F)ccc2C#N)CCC(CC(=O)O)C1
COCC(C1CC1)n1nc(C)nc(Nc2cc(Cl)cc(-c3ccc(F)cc3)n2)c1=O
COc1ccc(C2CC(=O)N(c3nc4ccccc4n3Cc3cccc(C(F)(F)F)c3)C2)cc1
c1coc(N2CCN(c3nc(-c4cccs4)nc4ccccc34)CC2)c1
O=C1C(CC(O)CN2CCN(c3ccc4c(c3)OCO4)CC2)CCCN1C(O)c1cc(F)ccc1F
C=CC(=O)OC1=C(c2ccc(Cl)cc2Cl)C(C)CC(=O)N1
O=C1CN(C(=O)c2ccc(F)cc2)C(c2ccc(F)cc2)c2cc(-c3cc(Cl)ccc3F)ccc2N1
C=C(C)C1=CCC(C=O)CCC=CC(C)=CCC1
COc1ccc(-c2nc3ccccn3c2C=NNc2ccc(C)s2)c(OC)c1
CCCCCCCCCC(O)CCC(=O)Nc1nc(-c2ccc(F)cc2)cs1
CNc1c2c(nc3cc(CNc4ccc(Cc5ccc(F)cc5)c5c4C(=O)c4ccccc4C5O)cc(Cl)c13)CCCC2
Nc1ccc(Nc2ncnc3ccc(-c4ccc(OC(F)(F)F)c(Cl)c4)cc23)cc1
CC(=O)OC1(C)OCCC2C1CCC1CC(C=CC=C(C)C(=O)O)CCC12C
Cc1ccc(S(=O)(=O)N(C)C)c(NC(=O)C(=O)N2CCc3c(sc(C)c3C(=O)C3CCCC3)C2)c1
CNS(=O)(=O)C(C)c1c[nH]c2ncc(-c3ccc(C4CCOCC4)cc3)cc12
COc1ccc(C=NNC(=O)c2ccco2)c(O)c1
CS(=O)(=O)c1ccc(CC=NNc2nc3ccccc3[nH]2)cc1
CNCc1c(C(C)=O)c(Nc2nccc(C3CCCCC3O)n2)nn1-c1ccc(O)cc1
C=CCC1=C2N=c3ccccc3=C2N=C(SO)C1=O
O=C(NCN1CCCC1)c1ccc(C(=O)Nc2ccccc2NC(=O)c2ccc(NC(=O)c3ccco3)cc2)cc1
O=c1nc[nH]c2c1c(-c1ccccc1)cn2-c1ccccc1
O=C(c1ccc(F)cc1)N1CCN(Cn2cnc3cccnc32)CC1
COCNc1nc(N2CCN(c3ccc(SC)nc3)CC2)nc(N2CCc3ccccc3C2)n1
Cc1nc(N2CCOCC2)cc(N2CCN(CCCCNC(=O)COc3ccccc3)CC2)n1
Cc1cc(C(=O)N2CCOCC2)n(-c2nc(=O)cc(C)[nH]2)n1
Cc1nc(C(=O)N2CCOC(c3cc(C)sc3C)C2)n[nH]1
Cc1cc2cc(CNC(=O)N(CCN(C)C)Cc3ccco3)ccc2[nH]c1=O
COc1ccc(C2C(CONC(C)=O)CC3CCC2N3C)cc1
O=C(O)c1ccc2[nH]cc(C=Cc3ccccc3)c2c1
Cc1cc(-c2c[nH]c3ccccc23)n(-c2ccc(F)cc2F)c1C(N)c1nc2ccccc2s1
COc1ccc2c(c1)C1(COC(N)=N1)c1cc(-c3cccnc3F)ccc1O2
COc1ccc2c(c1)CCc1ccc(Nc3ccc(F)c(F)c3)cc1C2=O
Nc1ccc(C(=O)NC2CCN(c3nc4c(s3)CCNC4)C2)c(-c2ccccc2)c1
COc1cc(C=C2CCCCC2=O)c(OC)c(C(=O)Oc2ccccc2Cl)c1
CN(C)S(=O)(=O)CCCC(=O)Nc1ccc2c(c1)OCCO2
O=C(C=Cc1ccccc1)c1ccccc1CN1CCOCC1
CCCC(=O)Nc1ccc(Cl)cc1C(=O)NNC(=O)c1ccc(Br)o1
Cc1cnn(CN2CCCCC2CC(=O)NC2CCCC2)c1
CC(C)OCCOC(=O)C1C(=O)N2C(C(=NOc3csc(N)n3)C(=O)NC(C)(C)C(=O)O)=C(C(=O)O)CSC12
CCC(=O)Nc1ccc(N2C3CCC2CC(=C(CCc2ccccc2)c2cccc(OC)c2)C3)cc1
O=C(c1ccccc1)c1ncn(Cc2cccc(F)c2)c2nc(-c3ccccc3)nc1-2
O=C(NCc1ccco1)c1cc(-c2cccc(CO)c2)[nH]n1
COc1ccc(-c2c(OC)ccc3c(=O)cc(O)oc23)cc1
Nc1nc(=O)c(-c2cc(Cl)cc(Cl)c2)cn1NCNCNc1ccc(S(=O)(=O)Nc2cnc3ccccc3c2)cc1
c1ccc(-c2nnc(CSc3nnc(-c4ccccc4)o3)o2)cc1
CSc1ccc(C(=O)NC(=O)N2CCc3c(sc(C(=O)Nc4ccco4)c3C(F)(F)F)C2)cc1
[O-][n+]1ccccc1C1CCCC1
CCC(=O)OC1CSC(C(C)Oc2cc3ccc(OC(C)=O)cc3oc2=O)N1C(C)=O
Cc1cc(N2CCN(C(=O)c3ccccc3F)CC2)n(-c2nc3ccccc3o2)n1
Cc1nc2nc(-c3cc(Cl)ccc3Cl)cn2c(C(=O)NN)c1CN
Cc1ccccc1NC(=O)C(=CC(=O)NCCN1CCOCC1)c1ccc2c(c1)c1ccccc1n2C
c1ncc2c(C3CC3)c(-c3ccc(N4CCCC4)cc3)[nH]c2n1
O=C(NCCCCC(F)(F)F)c1nc(-c2ccc3[nH]ncc3c2)no1
Cc1cc2cc3c(N4C(=O)OCC4c4ccc(CN5CCN(C(O)C(O)c6cnc[nH]6)CC5)s4)noc3c(F)c2n2nccc12
O=C(c1ccc(Cl)cc1)N1CCN(CSc2nnc(-c3ccncc3)o2)CC1
CC(C)(C)C1CCCN1C(=O)OC(=O)NC(Cc1c[nH]cn1)C(=O)N1CCCC1C(N)=O
O=C(O)CNC(=O)NNc1ccccc1OCc1ccc(Cl)cc1
COC1c2nc(cs2)CCCCc2ccc(cc2)Oc2ccc(cc2)C(=O)N=Cc2cc(O)ccc2CCCCC1O
CS(=O)(=O)N1CCN(CCOc2ccc3c(c2)C2=CC=C(C=CC4CCN(CCO2)C4)O3)CC1
Oc1cc(C(F)(F)F)c2[nH]c3c(Br)cccc3c2c1
CCCc1ccc(Oc2ccc(CCCC(N)(CO)CO)cc2)c(O)c1
CCOP(=O)(CC)ON1C(=O)NC(=O)C(CC(C)C)C1=O
N#Cc1ccc(Oc2ccccc2CCO)c(NS(=O)(=O)c2cccnc2)c1
O=C(NCCCc1ccc(Cl)cc1)NC12CC3CC(CC(C3)C1)C2
C#CCOc1cccc2c1C(=O)c1c(cc(OC)c(C)c1OC)C2=O
O=C(CCc1ccccc1)Cc1cn(-c2ccc3ccccc3c2)nn1
COC(=O)CC=C1Sc2scc(-c3ccccc3Cl)c2C1=O
CC(C)c1ccnc(N2CCN(c3csc(-c4ccc(F)cc4)n3)CC2)n1
COc1ccc(N(C(O)C(Cc2ccccc2)C(=O)NN2CC(C)OC2=O)S(=O)(=O)CC(C)C)cc1
Cn1c2c(c3ccccc31)CN(Cc1ccc(C#N)cc1)CCC2
C=C(CCC)CC(=CCC)C(CCC)NC(=O)c1ccc2c(c1)C(C)(C(=C)C)C(=O)N2
CNc1ncc(CCC2(O)CCOCC2)c(-c2cc(C(C)C)cc(Cl)c2Cl)n1
CC=C(C)CCC(=CC)Cc1cc(O)c(OC)c(O)c1C(=O)C=Cc1ccc(O)cc1
Cc1cc(Br)ccc1C(=O)Nc1cc2c(Cl)c3c(nc2s1)CCC3
Clc1ccnc2cc(NCCCNC3CCC(c4ccoc4)CC3)ccc12
C=CC(=O)Nc1cccc(Cc2cnc(Nc3cc(OC)c(C)cc3OC)nc2NOC)c1
CC(c1cc2c(cc1Br)OCO2)C(O)(Cn1cncn1)c1ccc(F)cc1F
CC(=O)NNS(=O)(=O)CNC(=O)c1c(C(C)(C)C)cc(O)cc1C(C)(C)C
CCCCC(O)(OC(=O)C1CN2CCC1CC2)c1ccccc1
C=C(C)C1=CC(C2C(=O)C=C(C)C3CC4OC(=O)CC5C6(C)CCC(O)C(C)(C)C6CCC5(C)C4C32O)C(C)CC1
Cc1cccn1C(=O)C1CCCN(C(=C2C(=O)Sc3ccccc3C2=O)N(C)C)C1
Cc1ccc(C2=Nc3ccc(C(F)(F)F)cc3C(CCc3ccccc3)N2C)cc1
CSc1nnc(CC(=O)Nc2ccc(S(=O)(=O)N3CCOCC3)cc2)n1Cc1ccccc1
COc1ccc(CCC(C)c2ccc3c(c2)C(=O)N(C)CC(C(=O)NC2CCCCC2)C(N(C)[SH](=O)=O)O3)cc1
COC(=O)C(c1ccccc1)c1ccc2c(c1O)C(=O)c1ccccc1C2=O
Cc1cccc(-c2c(C(=O)NCc3cc4ccccc4[nH]c3=O)c3ccccc3n2C)c1C
Nc1ncnc2c1ncn2C1CC(O)C(O)O1
COc1ccc(C2N=C(CO)OC2C2CC2)cc1OC
Cc1cnc(C(=O)NCCN2CCCCCC2)cn1
O=C(CCn1cnc([N+](=O)[O-])n1)N1CCN(Cc2noc(-c3ccccc3)n2)CC1
Cc1noc(CCC(=O)NOc2nn(C)c(C)c2Cc2cc(F)ccc2F)n1
COc1cccc(C(=O)NN=Cc2ccc3c(c2)cc(S(=O)(=O)N2CCOCC2)n3C)c1OC
N=C(N)NCCCc1c[nH]c2ccccc12
Cc1cc(C=Cc2ccc(O)cc2)cc(O)c1C
OCC1(Cc2ccc(-c3ccc4c(c3)OCO4)cc2)CCN(CC2CC2)CC1
Cc1ccc(N2CCN(C(=O)c3ccccc3C(=O)NC3CC3)CC2)s1
COc1ccc([N+](=O)[O-])c(OC(=O)CNC(=O)C2C=CC2)c1
N=C(N)NN=C1CCS(=O)(=O)c2ccc(Cl)cc21
CN1C(=O)CCCC1NC(=O)Cc1ccc(F)cc1
O=C1NC(=O)c2c1c(F)cc1[nH]c3cc(Cl)c(-c4ccncc4)cc3c21
CSc1nc2cncnc2n1S(=O)(=O)N1CCC(c2ccc(F)cc2)CC1
C=CCN1CCN(CC2Cc3sc4nnn(-c5ccc(F)cc5)c(=O)c4c3C2)CC1
CC(C)CCc1cc(Cc2ccc(-c3ccccc3-c3nn[nH]n3)cc2)cc(=O)n1-c1ccc(OC(C)C)cc1
O=C(CCCSCC(C(=O)Nc1ccccc1Br)C(=O)NC12CC3CC(CC(C3)C1)C2)NO
CC(=O)N1CCN(c2cc(C)oc2C)CC1
COc1cc(OC)c(C=Cc2cc(OCc3ccnc(-c4ccccc4)n3)ccc2OC)c(OC)c1
O=C1NC=CN2CC(c3ccc(Cl)c(Cl)c3)N=C12
CC(CO)C1CN(Br)S(=O)(=O)c2ccc(CN(C)C(=O)Nc3ccc(C(F)(F)F)cc3)cc2OC1C
O=C(O)CCCC=CCC1C2CCC(C2)C1S(=O)(=O)Nc1cnc(OCCCC(=O)O)nc1
CC(N)C1CCCN1C(=O)P(=O)(O)O
CCCCC(C=O)NC(=O)CCC
CCCc1c(C)[nH]c(NSc2ccc(C)cc2)nc1=O
COc1ccncc1CN(Cc1ccccc1OCC(=O)N(C)C)c1ccc(C)c(C)c1
O=C1C(=Cc2ccncc2)SC2=C1SCCS2
CCC1CC(O)C23CC24CCC2(C)C(C5CCC(O)OC5O)CCC2(C)C4CCC3C1(C)C(C)(C)O
CCCCCCC(C)(C)Nc1c(-c2cccc(OC)c2)nc2c3ccccc3ccn12
O=C(NCc1ccc(C(=O)NC2CCCCC2)cc1)Nc1ccc(F)cc1[N+](=O)[O-]
Cc1ccc2c(OC3CNCC(N)C3)cc(=O)oc2c1C
C#CCNC(=O)Nc1ccc(OC(C)(C)OC(C)=O)cc1
Cc1c(Cc2ccc(-c3ccccc3C(=O)O)cc2)n(C)c2ccc(NC(=O)C(C)c3ccc(Br)cc3)cc12
COc1ccc(Cl)cc1C(=O)OCC(=O)Oc1cc(-c2ccco2)nc2ccccc12
COc1ccc(CN)cc1-c1cc2ncc3c(C)nn(C)c3c2c(N)n1
NC(Cc1ccc(O)cc1)C1CCCN1C(=O)C(=O)Nc1cccc(-c2ccc(C(=O)O)cc2)c1
Fc1cc(C2CCCc3c2cnn3NC2CC2)ccc1C(F)(F)F
CC(=O)c1ccc(-c2cc(C(=O)NNC(=O)CCO)c3ccccc3n2)cc1
NC(=O)c1ccc2nc(C(=O)c3cccs3)cc(=O)n2c1
CCC12CCC(=O)C=C1C=CC1C2CCC2(C)C1CCC21CCC(=O)O1
COCCc1cccc2c(O)cn(C(=O)c3ccc4ccccc4c3)c12
CCOC(=O)c1ccc(Nc2nc(C)nc(N(CC)CC)n2)cc1
Nc1ncc(-c2cc(-c3ccccc3Sc3ccncc3)ccc2F)cn1
CCCCCC(=O)NC(CCC)C(CCC)NC(=O)c1ccc(CC(=O)NCc2c[nH]cn2)cc1
NC1CC(Cl)c2c(Cl)cc(-c3ccc(OC(F)(F)F)cc3)cc2N1
CC(=O)NCCN(C(=O)OCC(O)C1CNC(=N)N1CCCC1CCCCC1)C1CCCCC1
O=C1NCCCCC1S(=O)(=O)Nc1ccc(Cl)cc1
COc1ccc2nc(C)cc(-n3nc(C)n(CNCc4ccccc4)c3=O)c2c1
CC(c1ccccc1)c1ccnc(Nc2cnc(-c3ccc(CF)cc3)s2)n1
COc1ccc(O)c(-c2c(OC)c(OC)c3c(=O)cc(OC)oc3c2O)c1
COc1cc2c(cc1-c1c[nH]c3cccc(Br)c13)C(OC)CC2=O
N=C(N)Nc1nc(-c2ccncc2)cs1
Cc1cccc2c1C(F)N(C(=O)c1ccsc1)CCC2
FN1CCN(c2ccc(-c3cnc(Nc4ccc5[nH]ncc5c4)nc3Cl)nc2)CC1
CCC(=O)Oc1oc2ccccc2c1CCCOc1ccc(Cl)c(Cl)c1
O=C1c2sccc2N(Cc2ccc(F)cc2)S(=O)(=O)N1Cc1ccccc1
O=C1NC(=O)c2c1c(O)c1cc(Cl)cc(-c3ccc(Br)c(O)c3)c1c2Cl
Cc1cc(Nc2ncnc3cnc(N4CCCC4)nc23)ccc1C(=O)Nc1cccc(N(C)C)c1
CC=NNc1nc2c(c(=O)n(C)c(=O)n2C)n1C=Cc1cccc(O)c1
COc1cc(CNCCCNc2ccnc3cc(Cl)ccc23)c2c(c1)OCO2
OCC1CCC(CN2CCN(c3ccc4c(Cl)ccnc4c3)CC2)(Oc2ccccc2)CC1
CC=C(CCC(C)c1ccccc1)CC1=C(C)C(=O)C2CC3C(CC4C(O)(O)OP(=O)(O)CC34C)CC2(C)C1=O
O=C1NC(=O)C(=Cn2cc(-c3ccccc3)c(-c3cccc(F)c3)n2)S1
O=C(Cc1ccsc1)NN1C(=O)c2ccccc2C1C1CCN(c2ccccc2)CC1
CC(CC(=O)O)[SH]=O
Cc1cccc(NC(=O)NCCCC(C(=O)NC(N)Cc2ccc(O)cc2)C(=O)C2CS2)c1
CC1CN(C)CC(Cc2nc3ccc(C(=O)N4CCOCC4)cn3c2-c2ccc(F)cc2)O1
CCN1Cc2ccccc2OC(CNC(=O)c2cc(COc3ccccc3)on2)C1
Cc1cc2ccccc2n1CCC(=O)Nc1ccc(S(=O)(=O)N2CCCCC2)cc1
CC(=NNC(=O)c1cccs1)C1CC1
O=S(=O)(Nc1ccc(N2CCN(c3ccccn3)CC2)cc1)c1ccc2ncccc2c1
O=C1CC(c2ccccc2)C(=O)N1SC1=NCCS1
CCc1ccc(OCn2nc(C3OC(=O)c4ccccc43)cc2C)cc1
COc1ccc(Nc2nc(C(=O)c3ccc(OC)cc3)c(C)s2)cc1
CCC(=O)OCc1nc(-c2ccc(SC)cc2)sc1-c1ccc(OC)cc1
Cc1ccc2cc(CC3CN(C)CCN3C(=O)C(C)c3ccc4c(c3C)COC4=O)c(=O)oc2c1C
COc1ccc(C(=O)NCSC2=Nc3ccccc3C3CC=NN23)cc1
Cc1ncc(CN2CCCC(N3CCN(c4cccc(Cl)c4)CC3)C2)s1
CC=C(C)CC1CCOc2c(O)cc3c4cc(O)c(O)c(C)c4c(=O)c(C(C)(C)C)c-3c(CO)c21
Nc1nnn(Cc2ccc(Cl)cc2)n1
COC(=O)Cc1cc(C)n(-c2ccc(C(F)(F)c3ccc(S(C)(=O)=O)cc3)cc2)c1-c1ccc(Cl)cc1
COc1ccc(OC)c(-n2nnc(C=CC(=O)c3ccc(F)cc3F)n2)c1
CNC(=O)C(=CC#N)c1c(N2CCN(CCOc3ccccc3)CC2)[nH]c2cccn2c1=O
COCc1cc2c(cc1OC)C(OC)C1c3cc(OC)cc(Oc4ccc(OC)c(OC)c4)c3OC1CO2
Cc1ccc(C2C(C(=O)O)=CCC(c3ccc4c(c3)OCO4)N2S(=O)(=O)c2ccc(C)cc2)cc1
CNCCCCN1CCN(c2ccc(CCc3ccc4nc5cc(O)ccc5c(Cl)c4c3)cc2)CC1
CC(=O)NC(CC(C)C)C(=O)NCc1ccccc1
CCN1C(=O)c2c(c3n(c2-c2ccccc2)CCOC3C(F)(F)F)C1=O
CCOc1ccc(-n2cc3ccc(C(=O)N4CCOCC4)cn3c2=O)cc1
CC(C)CNC(=O)C(O)CNC(=O)NCC(Cc1ccccc1)OC(=O)NCc1ccccc1
CCC(=O)OC1C(C(C)=O)C(C(=O)CC)C(C(=O)c2ccccc2)S(=O)(=O)C1c1ccc(OC)cc1
CN(CC#CCN1CCN(CC2CCC3=C2OCCC3)CC1)C(=O)C1CCc2ccccc2C1
CN(C)CC(=O)COc1cc([N+](=O)[O-])ccc1F
O=C(Cc1nnc(Sc2cccnc2)n1-c1ccccc1)Nc1ccccc1F
CS(=O)(=O)c1cccc(-c2n[nH]c(=S)n2NC(=O)c2ccncc2)c1
CON(CN1CCN(C)CC1)C(=O)C(O)(CCC(O)COc1nccc(Cl)n1)c1cc(F)ccc1F
COc1ccc(C(=O)Cc2ccc3oc(=O)c(Cl)cc3c2)c(O)c1
O=C(Cc1ccc(F)cc1F)N1CCC2(CCCN(c3ccncc3)C2=O)CC1
CN1Cc2ccccc2C2(C)c3ccccc3C1C2O
O=C(c1cc(F)ccc1N1CC(Cn2ccnn2)OC1=O)N1CCN(c2ccc(F)cc2)CC1
CCCCCCCCCCCCCCCNC(=O)CCCP(=O)(O)O
COc1ccc(C23Oc4c(C)cccc4C2(OC)C(=O)C=CC3=O)c(O)c1
CCC1(CNC(=O)C2CCCCCCC2)NC(=O)N(c2ccc(F)cc2)C1=O
Cc1ccc[n+](CCCCCCCCCCCCCCC[n+]2cccc(C)c2)c1
CCC(=O)OCc1c(Cc2ccc(C)cc2)sc2ncn(N)c(=O)c12
Cc1nsnc1SCNC(=O)Nc1ccccc1
COc1cccc(CN2CCCC2)c1OC
NC(=O)CCC1c2ccc(=O)n3c2C(C=C3)C1Cc1ccccc1
O=[N+]([O-])c1cc(CS(=O)(=O)c2cc3c(cc2[N+](=O)[O-])OCCO3)cc([N+](=O)[O-])c1
Cc1cn(C)c(-c2ccc(C=C3SC(=S)N(CC(=O)O)C3=O)s2)n1
O=C(NC(=O)c1csnn1)Nc1ccc(F)cc1F
O=C(O)CCCCOc1cncc(NC(=O)c2ccncc2)c1
COc1cccc(OC)c1C1(C)OCC2=C3Oc4cc5c6cc4C=CC3=C(CC21)OC(C)C(C6)O5
O=C(CCOC(=O)CCCc1ccccc1)Nc1ccc2c(c1)OCO2
O=C(NCOc1ccc2nccc(F)c2n1)N1C2CCC1CC(C1C3CC4CC(C3)CC1C4)C2
CC1=CCC2C3(C)CCC4C(C)(C5=CC(=O)OC5)CCCC4(O)C3CC(C)C2(O)C1C
COc1ccc(C(=O)NOS(=O)(=O)c2ccc(CC3(Cc4cc(C)c5ccccc5n4)C(=O)NC(=O)NC3=O)cc2)cc1
CCCNC(=O)Nc1ccc(S(=O)(=O)Nc2ncccn2)cc1
Cc1ccc(N2CCN(C(=O)CC3N=C4c5ccccc5N=C(SCCNC(=O)Cc5ccco5)N4C3=O)CC2)c(C)c1
COCc1c(Cl)ccc(Cl)c1CC(=O)NN1CC(Cc2ccc(F)cc2)CCC1=O
Cc1cc(C)n2ncnc(N3CCc4nn(C)c(-c5ccccc5)c4C3)c12
C=C1CCCC2(OC(C)=O)CC3OC(=O)C(C)C3CC12
Cc1ccc(NC(=O)c2nn(CC(C)C)c(=O)c3ccccc23)c(S(=O)(=O)N2CCCCC2)c1
CC(=O)c1ccccc1OCC(O)CN1C(=O)c2ccccc2C1=O
Cc1ccc(-n2nnnc2SCC2=C(C(=O)O)CSC3C(C(=NOc4csc(N)n4)C(=O)NC(C)(C)C(=O)O)C(=O)N23)cc1
CCC(=O)OC1CCCN(CNC(=O)c2cccc(S(=O)(=O)N3CCOCC3)c2)C1
CC(C)CC(C(=O)NCCc1nn[nH]n1)n1cc(CNC(=O)c2ccccc2)nn1
O=S(=O)(Oc1ccccc1-c1ccc(O)cc1)c1ccccc1
O=C(O)CCC(NC(=O)OCc1ccccc1)C(=O)NC1CCNCC1Cl
CCCc1ccc2nc(Cl)c(Cc3ccc(-c4ccccc4C(=O)O)cc3)n2c1
COc1ccc(NC(=O)c2cc[nH]c2OC)c(-c2ccc(C(=O)O)cc2OC2CCNC2)c1
COc1ccc(NC(=O)CC(C)NCC(O)COc2ccc(NC(C)=O)cc2)cc1
O=C(NCc1ccccc1)C(Br)N1C(=O)c2cc(C(F)(F)F)ccc2NC(=O)C1c1ccccc1
O=C(Cc1ccccc1Cl)Nc1ncsc1C(=O)N1CCN(c2ccccc2F)CC1
Cc1cc(C)cc(NC(c2ccc3cnccc3c2)c2cc(Br)cc(O)c2C)c1
CC(=O)N(CC(=O)Oc1ccc(S(=O)(=O)N2CCCCC2)c(Cl)c1)C1CCS(=O)(=O)C1
CC1CC2(CC3CCC3)C(O)CCC2C2CCc3cc(O)ccc3C12
Oc1ccc(O)c(-c2n[nH]c(=S)o2)c1
CCc1c(CCNC(=O)c2ccc(OC)c(OC)c2)c(C)nc2nc(C)nn12
CCOc1c(-n2nnc(-c3cc(C)cc(C)c3C)n2)ccc2ccc(=O)oc12
N#CC(F)(F)C(F)(c1csc(Nc2ccccc2)n1)C(F)(C(F)(F)F)C(F)(F)C(F)(F)F
CC12CC1CN(c1ccc(Cl)cc1Cl)C2
O=C(c1nc2ccccc2s1)C(CC1CCCC1)NC(=O)N1CCC2C1C(=O)N2S(=O)(=O)O
COc1ccc(-c2c(-c3ccc(F)cc3)c(C)nn2N)cc1
CCCCN(C)CCCC(=O)Nc1cc(Br)ccc1Cl
Cc1noc(C(=O)N2CCC3(CCCN(C(=O)NC(C)C)C3)C2)c1C
CC=C(CCC=C(C)CCc1ccoc1)CCc1ccoc1
CCCC(C)CN(C(=O)c1ccc(CCC(=O)C(=O)NNC(=O)OC(C)(C)C)cc1)c1nc2ccccc2[nH]1
OCC1C(O)C(O)OC1n1ccc2cnc3[nH]ccc3c21
O=C(O)C1C2CCC(O2)C1NC(=O)C1(c2cc(F)ccc2F)CC1
CC1CCC2(O)C(CCC3C2CCC2(CCO)C(C)CCC32)C1
COc1cc2c(cc1OC)CN(C(=O)Cc1csc(N)n1)CC2
Cc1cc(S(=O)(=O)NC(CNCc2ccc(C(F)(F)F)cc2F)Cc2ccccc2)cc(C)c1C
O=C1CC(NC2CCCCC2)(c2ccccc2)OC(=O)C1c1cccc2ccccc12
CC(C)(C)c1c(-c2cc(Cl)ccc2Cl)c(-c2nnc(-c3ccc(F)cc3)s2)nn1-c1ccc(Cl)cc1
Cc1cc(OCC(CNC(=O)n2cnc3cc(C(C)C)ccc3c2=O)C(F)(F)F)ccc1Cl
CS(=O)(=O)c1ccc(CNNC(=O)c2ccc(F)cc2)cc1
CCCCCCCCCCC(C)(C)NC(=O)c1cccc(C=Cc2c(OC)cccc2OC)n1
O=S(=O)(Cc1ccccc1)N(Cc1cccnc1)c1cccc(F)c1
CCC(N)CC1CCCc2ccc(O)cc21
CC(=O)OC(=O)N1C(Cc2cc(C)c(=O)[nH]c2O)CSC1C
N=C(NO)c1c[nH]c2ccc(CNC3CCC(OCCc4ccccc4)CC3)cc12
O=C(NN1C(=O)COC1c1ccncc1)C1CC1
Nc1ncnc2c1ncn2C1C(O)OC(O)C1CSCC(=O)Nc1n[nH]c(=S)s1
COc1ccc(NC(=O)C(=O)NN=CCc2ccco2)c(OC)c1
Cc1ccccc1C(=O)NC#N
CCC(=O)OC(NC(=O)c1ccc(OC)cc1)(Nc1ccc(Br)cc1)C(F)(F)F
Cc1onc(-c2ccccc2Cl)c1C(=O)N1CCc2ccccc21
CC(=O)N1C(=O)C(c2ccc(O)cc2)=C(c2cc(O)ccc2O)C1O
CC(=O)Nc1nc(C2COc3ccccc3O2)ns1
Clc1ccc(C(=C2CC3C4CCCC3C2O4)C2(c3ccccn3)CCC2)cc1
C=C(C)C(=CC)C1C=CC(=O)C(C)O1
C=C(OCC)c1c(O)cc(C)c2ccc(O)nc12
CC(=O)CCCCN
CN(CC(c1ccc2c(c1)nc(-c1ccc(F)cc1)n2C(F)(F)F)C1CCCCC1)S(=O)(=O)NC1CCCCC1
COC(=O)C(N)CCCN
COc1ccccc1OCCc1c(C)nc(SC)nc1N1CCCC(C)C1
O=C1C(=O)N(Cc2ccc(-c3ccccc3)cc2)c2ccc(Cl)cc21
OCCN1CCN(Cc2ccc(F)cc2)CC1Cc1cccs1
CCc1ccccc1OCC(O)CN1CCCC1
CCC(CC)C(=O)OCS(=O)(=O)Nc1ccc(NC(C)=O)cc1
CCCCCCOc1cc(C(=O)CCOC(C)=O)ccc1Cl
COc1ccccc1C1CCN(C(=O)Nc2nc(-c3cccnc3)c3ncn(C(C)C)c3n2)CC1
COc1ccc(-c2c3c(nc4ccccc24)CCCC3)cc1
C=CCc1cc(C2CC(O)C(C(C)CCCC=C(C)CCC(C)=CC)C=C2C)cc(O)c1O
CC(C)NCC(O)c1cc(O)c(Cl)c(Cl)c1
Nc1ccc(OCCCOc2ccc3c(-c4c[nH]c(=O)[nH]4)cc(=O)oc3c2)cc1
NC1C(=O)N(Cc2ccccc2)CC1c1ccccc1
CCc1cc(Nc2c(OC)cnc3cc(C#N)c(O)cc23)c(Cl)cc1CC1CCN(C(=O)N(C)C)CC1
CC(Sc1ccc(NC(=O)CCC(=O)O)cn1)c1cccc(Cl)c1Cl
O=S(=O)(c1ccc(F)cc1)N1CCC2C(CC(c3ccccc3)N2S(=O)(=O)c2ccc(C(F)(F)F)cc2)C1
CCNC(=O)OCC(=O)NCC=CNC(=O)C(C)C12CCC3C(C(C)CC4CC(O)CCC43C)C1CCC2O
O=C(Nc1nccs1)c1cccc(Br)c1
S=c1[nH]nc(-c2ccc(Cl)cc2)n1CCN1CCOCC1
CCCC(OC1CCC(CN(C)c2cc(S(=O)(=O)C(C)C)ccc2[N+](=O)[O-])CC1)C(=O)O
CCn1cnc(C(NC(C)=O)c2cc(F)ccc2F)c1
CCOC(=O)c1cc(C)c2c(-c3ccc(F)cc3)nn(Cc3ccccc3)c2n1
CCCS(=O)(=O)N1CCN(S(=O)(=O)c2ccc(NC(=O)c3cc4cc(Cl)ccc4[nH]3)nc2)CC1
O=C(N1CCCC(c2cccs2)C1)n1cccn1
Cc1cc2cn(C(=O)N(C)S(C)(=O)=O)nc2cc1-c1ccccc1
CC1(C)c2[nH]nc(NC(=O)C(=O)N3CCC3)c2CN1C(=O)N1CCCC1c1cc(-c2cncc(Cl)c2)n(C(C)(C)C)n1
CCCCN1C(=O)C(C)(c2ccc(C)cc2)C(=S)N1C
CSc1ccc(-c2nc3cccnc3n3c(C)nnc23)cc1
CCCCc1c(N)cnc2c1nnn2-c1ccccc1
CCNC(=O)CCc1cn(-c2ccc(C(C)(C)C#N)cc2)c2cccc(F)c12
Cc1cc2c(=O)n(NC(=O)CCN3CCOCC3)c3ccccc3c2n1C
Cc1cc(CC(=O)N2Cc3ccccc3CC2c2cc(N(C)C(=O)C3CCCCC3)ccc2CCC(=O)O)cn1C
O=C(O)c1c2c(cc(I)c1OCc1ccc(-c3ccccc3)cc1)CC(C=Cc1ccc(Cl)cc1)N(C(=O)I)C2
CC(=O)N1CCCC1c1ccc2oc(-c3cnc(-c4ccc(-c5ncc(C(NC(=O)O)C(C)C)[nH]5)cc4)[nH]3)cc2c1
Cc1nc(-n2cccc2)nc2c1CCN2Cc1cscn1
N#Cc1ccc(NC(=O)c2cc(Br)nn2-c2ncccc2Cl)c([N+](=O)[O-])c1
CC(=O)N1CCc2c([nH]c(N(C)CC(N)Cc3ccc(F)cc3)nc2=O)C1
NC1CCCCN1c1nc(-c2ccccc2)nc2ncccc12
O=S(=O)(NC1C(CO)SC(O)C(O)C1O)c1ccc(Cl)cc1
C=CCC(=O)NCc1nnc(Sc2ccc(N3CCCCC3)cc2)o1
CSc1nnc(CC(=O)Nc2ccc(S(=O)(=O)N3CCCCC3)cc2)n1C
CN1CCN(C(=O)NC2CCCCC2)CC1c1ccc(F)cc1
O=C(c1ccc(F)cc1)c1c[nH]c(C(=O)NCCCCCCc2ccccc2)c1-c1ccccc1
Clc1ccc2cc1CN1CCN(c3nc(Cl)c4ccccc4n3)CCC1=CCN(CCN1CCCC1)CCNCc1cccn1C2
CC1CC2(C)C3CC4OC45C(C)(O)C=CC(=O)C5(C(C)C)C3CCC2(C=O)C1(C)O
NC12CN3CCC(C3)CC1(c1ccc(F)cc1)C2
Fc1cccc(CNC2CCN(CCCOC(c3ccccc3)c3ccccc3)CC2)c1
COc1cccc(C(NC(C)=O)C(Cc2ccccc2)C(CC(C)C)C(=O)NCC(C)O)c1
CN(C)C1CC2CCC(C1)N2c1ccc(C(=O)NC=Cc2cc(F)ccc2F)cc1
CCC(=O)Oc1cnn(C)c1-c1ccc([N+](=O)[O-])c(Nc2ccccc2)c1
CCOC(=O)c1c(C(=O)c2sc(C)nc2CN2CCNCC2)[nH]c(C)c1C
Nc1n[nH]c(C(=O)NCC(c2ccco2)N2CCCCC2)n1
CNC(=O)CNC(C)Cc1ccc(Oc2cc(OCC3CCC3)ccn2)cc1
CCN(c1ccnc(Nc2ccc(NC(=O)c3ccccc3)cn2)n1)C1CC1
OC1C(O)C(c2nc(C34CC5CC(C3)N(O)C(C5)C4)nc3c2ncn3-c2cnc3ccccc3n2)C2CC12
CC(C)CC(=O)NC(C(=O)Nc1ccc(Oc2ccccc2)cc1)C(=O)c1nnc(SCCC(=O)O)s1
Cc1cc(C(=O)N2C3CCC2C(COCc2ccccc2)C3)n[nH]1
CCC(=O)N(CCO)c1cccc(C(=O)NCSc2nnc(-c3cc(N)ccc3Cl)o2)c1
N#CCOc1ccc(C(=O)Cc2ccc3cc[nH]c3c2)cc1OCc1ccc(F)cc1
CCC1(CC)C(=O)N(c2ccc(C#N)cc2)C(=S)N1c1ccccc1Cl
Cn1c(CCC(N)=O)nc2cc(-c3ccc4[nH]c(C(=N)N)nc4c3)ccc21
O=C(O)C(=O)Nc1c[nH]c2ccc(S(=O)(=O)O)cc12
CCN(CC)CCOc1cc(-c2nc3ccccc3c(=O)n2-c2nnc(Cc3ccccc3)o2)ccc1OC
COC(=O)N1CCC2(CC1)CC(C)C(=O)N2COC(=O)c1ccccc1N
COC(=O)c1cc(OC)ccc1C=NNC(=O)c1ccccc1C
O=C(NCCc1nc2cc(Cc3ccc(F)cc3)ccc2n1Cl)c1ccc(Cl)cc1F
Oc1ccc2c(c1)CC[N+](CCCCC[n+]1ccc3ccccc3c1)=C2
CCCCCCOc1ccc(NC(=O)Nc2cccc3c2C(Cl)=C([N+](=O)[O-])CC3)cc1
CCOC(=O)C(=O)Nc1cccc(-c2c(Cl)nc3sccn23)n1
Cc1ccc(C)c(C(=O)NCCCC(=O)Nc2ccc3c(c2)OCO3)c1
NC1CCc2c(C(F)(F)F)[nH]c3cccc1c23
O=C(O)COc1ccc(S(=O)(=O)N(Cc2ccc(C(F)(F)F)cc2)CC2CC2)cc1
CC(C)(CO)CCNC(=O)c1ccc(-c2ccccc2)cc1
CCC(=O)Oc1nc(NC(=O)c2cc(C)[nH]n2)sc1CCN1CCC(C)CC1
CCCCC(=O)N(c1ccc2c(c1)OCCCO2)c1c(CCC)c(=O)[nH]c(=O)n1N
c1ccc(N2CCC(c3nnc4c(-c5ccco5)cccn34)CC2)cc1
CN(C)CCc1ccc2c3c(nn2NCCc2cncc4ccsc24)-c2ccccc2Sc13
COC(=O)c1[nH]n(-c2nc3ccccc3s2)c(=O)c1C(F)(F)F
CCCCCOC(=O)CCC(=O)c1ccc(O)cc1
CCC(=O)OC1c2c(Cc3cccs3)n[nH]c2OC(=N)C1c1cccc(OC)c1
Cc1ccc(N(C(=O)CC2C(=O)NC2Cc2ccccc2)C(C)c2ccccc2)cc1
COc1ccc(C(C(=O)O)N2CCOCC2)cc1-c1ccccc1Cl
CC(Cc1ccccc1)NC(=O)C1CCN(C(=O)C(=O)O)C1C(C)Cc1ccccc1
CC(C)c1cc(CC#N)on1
CCN1CCCC1CC(=O)Nc1cc(OC)c(Cl)cc1N
O=C(c1cccc(F)c1)N1CCN(C(=S)N2CCc3ccccc3C2)CC1
CC(C)C(=O)NN1C(=O)CNCC1c1cccc(Oc2ccccc2)c1
Cc1nn(-c2ccc(Cl)cc2)c2c1C1c3c(ccc(C(F)(F)F)c3-2)OC1C
Nc1cc(Cc2ccc(CC3CCN(Cl)CC3)cc2)c(-c2ccc(N3CCCOC3)cc2)cn1
CCOCc1c(C)cc(C)n1C(=O)Cn1nc(C(=O)O)c2ccccc2c1=O
CCCC(=O)NC(Cc1ccccc1)C(O)CC(C(=O)NCNC(=O)OC(C)(C)C)C(=O)OC
COc1ccc(C(=O)NN=Cc2ccc(Sc3ccc(Cl)cc3)o2)cc1OC
Cc1c(C)n(C2=NCCN2)c2ccccc12
COc1ccc(-c2ncnc3sc4c(c23)CCN(C(=O)NNc2cccc(OC)c2)C4)cc1
OC(c1ccc(Cl)cc1)(c1ccc(Cl)cc1)c1ccc(C(O)(c2ccc(Cl)cc2)c2ccc(Cl)cc2)cc1
N#Cc1ccccc1NC(=O)C1CCC(C(=O)Nc2ccc3c(c2)CCc2cc(Br)ccc2-3)CC1
C=C(C)CSC1C(O)OC(O)C(CO)C1O
CCN(CC)C(=O)N1CCc2c(sc3ccccc23)C1
O=S(=O)(Nc1ccc(F)cc1F)C1CCC(N2CCN(c3cccc(F)c3F)CC2)CC1
COc1ccc(-c2nc3cnc(-n4cc(C(C)CO)cn4)nc3c(=O)n2-c2ccc(Cl)cc2)cc1
O=C(NC(Cc1c[nH]c2ccccc12)C(=O)NNC(=O)c1ccc(Cl)c(Cl)c1)OCc1ccccc1
O=C1CCC(c2c[nH]c3ccccc23)C(=O)N1
CC(C)(C)c1ccc(C(=O)N2CCCC2C2CC3CC3N2C(=O)C#N)cc1
CCc1n[nH]c(=S)n1-c1cnccn1
Cc1ccc2c(c1)C1(CC1c1ccccc1)C(=O)N2
COc1cc(C(=O)C2CCCN(C(=O)CC(N)Cc3cc(F)c(F)cc3F)C2)cc2ccoc12
COc1ccc(C=Cc2cc(OC)cc(C=CC(=O)N3CCOCC3)c2OC)cc1
Cc1sccc1C=C(C#N)C(=O)Nc1cc(O)cc(C(C)(C)C)c1C(C)(C)C
O=S(=O)(c1ccc2c(c1)OCO2)N(CC(F)(F)F)c1ccccc1
O=C1Nc2ccccc2C(c2ccccc2)N1C1CCN(Cc2ccccc2)CC1
O=C(NCCCCN1CCCCC1)Nc1cccc(CC2CCN(Cc3ccccc3)CC2)c1
Cn1ccc2c(OCC(=O)NCc3ccc(Cl)cc3)cccc2c1=O
Oc1c(-c2ccccc2)n[nH]c1-c1ccccc1
CCCCCCC1CC(=O)C(=C(C)O)C(=O)C1
CN(Cc1ccc2c(c1)OCO2)C(=O)CN1CCN(CCc2ccc(Cl)cc2)C1=O
CC(=O)C1C(O)=C(c2ccccc2)C(=O)N1c1ccccc1O
CCCCN(CCc1ccccc1)C(=O)CCN1CCC(C(=O)NCC)(P(=O)(O)O)C1=O
CCOc1ccccc1CN1CC(c2ccccc2)C(=O)N1
CC(C)(C)c1cccc(C(=O)Nc2cc(C3CCCCC3)n(-c3ccncc3)n2)c1
CNc1ncc2cc(-c3ccc(C4CCN(N(C)CCN(C)C)CC4)nc3)n(-c3ccc(C(=O)N(C)C)cc3)c2n1
Cc1[nH]c(Sc2ccc(F)cc2)nc1-c1ccnc(NC2CCC(O)CC2)c1
Cc1cc(-c2ccc(Br)cn2)n(C)n1
CCOC(=O)CN1CCN(S(=O)(=O)c2cccc(C(F)(F)F)c2)CC1
C=CCc1nsc(OCCCc2ccccc2)n1
CCCC(O)Cn1c(=O)n(-c2ccc3c(c2)OCO3)c2ncccc21
NS(=O)(=O)c1ccc(N2N=C(c3ccccc3)CC2c2ccc(Br)cc2)cc1
CCCCCCCCCCCC(=O)N1CCCc2ccccc21
O=S(=O)(NC1CCN(CC2CC2)C1)c1cc(Cl)ccc1F
CCOc1ccccc1C(=O)NCc1ccc(=O)n(-c2ccc(C)cc2)n1
CC(=O)N1CCC(COc2ccc3c4c(c(=O)oc3c2)CCC4)CC1
CCS(=O)(=O)c1nc(C#Cc2ccc3c(c2)C(=O)NC3)cnc1OC1(O)NC(=O)NC1=O
COc1ccc(C2CC(=O)N(C3(c4ccc(C)cc4)CCN(c4ccccc4)CC3)C2=O)cc1
COc1ccc([N+](=O)[O-])cc1NS(=O)(=O)c1ccc(NC(=O)C2CC(C)CCC2C)cc1
O=C(CCNC(=O)Nc1ccc(Cl)cc1)NO
CCNCC(O)c1ccc(C(F)(F)F)cc1
O=C(N1CCOCC1)N(CCCO)c1ccc(CN2CCCCC2)cc1
Cc1ccc(N2CCN(c3ccc(NC(=O)c4ccco4)cc3)CC2)cc1
COc1cc[nH]c1-c1ccc2c(c1)C(=CF)C(=O)N2
CC(=O)OCn1nnc(-c2cccc(Cl)c2)n1
CCCC(=O)NCc1c(O)cc2c(c1O)C(=O)c1ccccc1C2=O
COc1ccc(OC)c(C2(C)COc3ccccc3O2)c1
CCCOc1ccc(-c2nc3c4c(ncn3n2)-c2ccccc2CC42CCCC2)cc1
CCC(C)C(C(N)=O)C(=O)NNC(=O)C(CCC(C)C)C(C)C
Cc1c(C(=O)Nc2ccc(F)c(F)c2)ccc2cc(C(=O)O)ccc12
COc1ccccc1-c1ccc(OCc2nc3cc(N(CCC(F)(F)c4ccccc4)C(C)=O)ccc3n2C)s1
CCC1CCC(=O)N1
COc1cccc(C2=Cc3cc(O)ccc3OC2)c1O
COCc1c(C(=O)c2ccc(OC)cc2OC)oc2ccccc12
Cc1ccc(C)c(N2CCN(S(=O)(=O)c3ccc([N+](=O)[O-])c(Cl)c3)CC2)c1
Cc1cocc1C(N)c1ccccc1
COC(=O)c1ccccc1SCC(=O)NC1CCCC1
OCCC1CN(C2CCNCC2)CCN1Cc1cccc2c1OCCO2
NCCCCNC(=O)c1ccccc1SSc1ccccc1C(=O)NCCCN
COc1ccc(C2=CC(=O)N(Nc3cccc(Cl)c3)C2=O)cc1
COc1ccc(Sc2ccc(C3(C)N=C(N)C4(O3)C(=O)N(c3cccnc3F)C4C)cc2)cc1
CC(C)(C)NC(=O)OC(Cc1c[nH]c2ccccc12)NC(=O)c1ccccc1
Cc1cc(C(C)(C)C)cc2c1OC1(C2)C(C[O-])CCC(C)C1(C)O
COc1ccccc1-c1ccc2c(c1)CCC(OC(N)=O)O2
O=C(c1c[nH]c2ccccc12)N1CCCC2(CCN(C3CCOCC3)C2)C1
CCN(CC)CCCNc1c2n(c3cc(C(=O)O)ccc13)CC(C1CCCCC1)CSc1ccccc1-2
COc1cc(C(=O)Nc2ccc3nc4c(nc3c2)CCCC4)cc(OC)c1OC
C#CCNC1CCC(c2ccc([S+](C)[O-])cc2)CC1
CC(C)C1C(C(=O)CO)C(O)C2CC(O)C(C)C(CC(=O)OC(O)NC(=O)C3Cc4ccccc4CN3)C21
BCOC(=O)C(=NNc1ccc([N+](=O)[O-])cc1[N+](=O)[O-])N1CCOCC1
COC(=O)C12CC(O)C(C(=O)Oc3ccccc3)=C(C(C)C(=O)C3(OC=O)C(OC)CC4OCC4(C)C3C1O)C2C
CCCCC=CC(=O)N1CCCCC1Cc1nnnn1CC
O=C(O)CC(CC1CCN(C(=O)NCCC2=CCCCC2)CC1)c1ccc(Cl)cc1
CC(Cc1c[nH]c2ccccc12)c1nnc(C(C)Cn2cccn2)o1
Cc1ccccc1CS(=O)(=O)Nc1ccc([N+](=O)[O-])cc1
Oc1cc2oc3c(O)c(-c4ccc5c(c4)OCO5)cc(-c4ccc5c(c4)OCO5)c3c2cc1O
CC(C)(C)C(=O)c1ccc2c(c1)c(=O)c(CC(=O)Nc1ccc(Cl)cc1)cn2F
Cc1nnc(CC2CCCCN2c2nc(C3CC3)no2)o1
CC(C)CC1NC(=O)CCCCCNC(=O)C(Cc2ccc(O)cc2)NC(=O)CNC(=O)C2CCCN2C(=O)C(C)NC1=O
CCOc1cc(OC)ccc1C(=S)N1CCOCC1
CCCCCCCCCCCCCc1ccc(Cc2c3ccccc3[n+](NCC)c3c2[nH]c2ccccc23)cc1
CC1COC(C)(C(=O)O)OC1NC(=O)n1cc(-c2ccc(Cl)cc2)c2ccccc21
COc1cc(C2C(=O)c3ccccc3SC2C(=O)c2ccc(OCCN3CCCCC3)cc2)ccc1O
COc1cc(O)c(OC)c(C2c3cc4c(cc3C(NS(=O)(=O)c3ccccc3)C3C(=O)OCC23)OCO4)c1
Cc1ccc(N(CC(=O)Nc2nccs2)C(=O)C(C(=O)NCc2ccc(O)cc2)C(O)CC2CCCCC2)cc1
Cc1cccc(Oc2ccc(NC(=O)CCCN3CCN(Cc4ccccc4)CC3)cc2NC(=O)c2nnnn2C)c1
CCC(C)C(Nc1n[s+]([O-])nc1NCCc1c[nH]c2ccccc12)C(F)(F)F
Fc1ccc2ccccc2c1Cn1cc(CNc2nnc(-c3ccc(Cl)cc3)s2)nn1
Cc1ccccc1OCCn1cnc2c(Cl)ncnc21
Cc1cccc(NC(=O)COc2ccc(Cl)cc2)c1Cl
CC1COC(=O)C(C(=O)NC(CO)Cc2ccccc2)CC=CCC(Cc2ccc(F)cc2)C(=O)N1
COc1cc(C=CC(C)=CCO)ccc1C
CCOC(=O)Cc1csc(NC(=O)c2ccc(Br)cc2)n1
CC=C(CC(=O)OCN(C)C(C)(C)C)Cc1ncnc2c1ncn2N
COc1cc(CN2CCc3c(ncn3C3CC3)C2)ccc1O
CC(C(=O)Nc1ccc(C(=O)N2CCOCC2)cc1)c1nc2ccccc2n1C(Cc1ccccc1)NC(=O)C1CCCCC1
COn1c(=O)c2c(c3cc(Cc4ccccc4)ccc3n2CC(=O)Nc2ccccc2C)n(C)c1=O
CC=C1C(=O)Oc2ccccc2C1=O
COc1ccc(CSC(=N)NCCc2c[nH]cn2)cc1
CC(=O)Oc1ccc(-n2cc(-c3ccc(S(N)(=O)=O)cc3)c(-c3cc(-c4ccc(-c5ccccc5)cc4)[nH]c3C)n2)cc1
COc1cc(C2Cc3ccccc3O2)ccc1C(=O)NC(Cc1ccccc1)NC(=O)OC(C)(C)C
O=S(=O)(c1ccc2c(c1)OCCO2)N1CCN(c2ccccc2)CC1
COc1ccc(CNC(=O)c2ccc(N3CCN(C(=O)Nc4cccc(F)c4)CC3)cc2)cc1
CCSc1nnc(CSc2nc(=O)cc(-c3ccccc3)[nH]2)n1CC(=O)Nc1nccs1
c1ccc(Nc2ccc(OCCN3CC4CCC(C4)C3)cc2)cc1
Cc1ccc(O)c(CC(=O)Nc2nnc(SCNC(=O)c3ccc(C(N)=O)cc3)s2)c1
NCC(CCCc1nc(CC(c2ccccc2)(c2ccccc2)c2ccccc2)cs1)c1ccco1
CNC(=N)Nc1nc(-c2ccccc2C)cc(-n2ccnc2)n1
Cc1cc2c(c(N3CCN(c4ncccn4)CC3)c1)OCCC2C
O=C(CCc1ccccc1)NCOC(=O)c1cccc(F)c1
CCc1c(C[N+](C)(C)C)noc1CC#N
CN(C)C(=O)C(=O)N1CCCC(C(=O)N2CCC(c3ccc(F)c(Cc4c(Cl)c(F)n5c(Cl)c[nH]c(=O)c45)c3)CC2)C1
CC(C)(C)C(=O)NC(=O)N1CCSC1C(C(c1ccccc1)c1ccccc1)S(=O)(=O)Oc1ccc(F)cc1
O=C(c1cnccn1)N1CCCC2(CCC(=O)N2c2ccccc2)C1
Cc1cc2snnc2c(C#N)n1
CNC(=O)NC(=O)C(CCNC(=O)C(Cc1c[nH]c2ccccc12)NC(=O)OC(C)(C)C)CC(C)C
O=C(Nc1ccc(Br)cc1)Nc1ccc(C=CC(=O)c2ccc(Br)cc2)cc1
Cc1ccc(C=CC(=O)c2c(C(=O)NCCN3CCCCC3)c(=O)[nH]c3cc(O)ccc23)cc1
COc1cc(-c2ccc3c(c2)OCO3)c2ccccc2n1
O=C(c1ccc(F)cc1)N(c1ccc(Cl)cc1)S(=O)(=O)c1ccccc1
O=C(Nc1cc2c(cc1Cl)Sc1nccn1S2(=O)=O)c1cccc(Cl)c1
CC=CC(CC(C)C)OC(=O)NC(CC(C)C)NC(=O)NC(=O)C(CCC(N)=O)OC(C)=O
CCOC(=O)NC(OC(=O)N1CCC(C(C)(C)C)CC1)(C(=O)OC)N1CCN(c2nc(NC)nc(N(C)C)n2)CC1
COc1ccc(-c2csc(NC(=O)C(C)C(F)(F)F)n2)cc1OC
CCc1ccc2c3c(cccc13)C(=O)N2N(C)S(=O)(=O)CCN(CC)CC
Nc1cc(S(=O)(=O)Nc2nn[nH]n2)cc(Cl)c1Cl
CCC(CC)(NC(C)=O)c1c(O)ccc(O)c1C(=O)c1c(C)cccc1C
CC12Cc3ccccc3N1Cc1cc(I)ccc12
N=C1C(=Cc2cccs2)C(=O)N=C2SC(S(=O)(=O)N3CCOCC3)=NN12
CC1=CCC2(O)CCC(C)C(C)(C)C2CCC2(C)OC2C=C1
CS(=O)(=O)Nc1nc(-c2ccc(NC(=O)COc3cc(C(F)(F)F)ccc3N)cc2)nc(N2CCOCC2)n1
Cc1cccc(Cn2cnc3c(SC4CCCO4)ncnc32)c1
CCN(CC)c1nc2c(c(C)cn2CC)c(=O)n1-c1ccc(OC)c(C(=O)NCCC(C)C)c1
CCNc1nc(-c2cc(C3CCN(N(C)C)CC3)ccc2OC2CCOCC2)c2cnn(N3CC4CC3CN4)c2n1
Cc1cc(OC(=O)C2CC3CCC(C2)N3C)ccc1Cl
O=C1N(Cc2cnc3[nH]cc(Cl)c3c2)c2ncccc2C1(O)c1ccc2c(c1)OCO2
O=C(O)CC1CCCCC12CN(S(=O)(=O)c1ccc(C#Cc3ccc(F)cc3)cc1)C(=O)N2
COc1cccc(NC(=O)c2ccc(-c3ccnc4[nH]cnc(=O)c34)cc2)c1
CC(=O)OC(C)(C)CNC(=O)Oc1nc2cc(-c3ccccn3)ccc2nc1-c1ccccn1
CCNC(=O)C(C(=O)NC(NC(=O)OCO)C(=O)N1CCCC1Cc1ccccc1)C(C)C(=O)NC
Cc1cc(NCNC(=O)c2ccc(C#N)cc2)ccc1S(N)(=O)=O
CCc1nc2c(n1C(C)C)N1CC(c3ccc(-c4ccc(F)cc4)cc3)N=C1N(Cc1ccc(F)c(F)c1)C2=O
Cc1ccc(N2C(=O)c3c(c(O)c4c(ccc(=O)n4-c4ccc(C)cc4)c3O)C2=O)cc1
Cc1oc2c(-c3ccccc3)onc2c(=O)c1-c1ccc(Cl)cc1
O=C1c2cc3c(cc2OCN1CCN1CCCC1)C(=O)N1CCCC1O3
O=C(NCc1ccccc1)Oc1ccc(-c2cn3c(n2)sc2ccccc23)cc1
COCC(c1ccccc1)c1sc(-c2ccncc2)nc1C
CC(C)c1ccccc1S(=O)(=O)Cc1ccc(C(N)=O)o1
Cc1noc(C)c1S(=O)(=O)N(C)c1ccccc1
CC(C)CCCC(C=O)NC(=O)C(C(=O)NC(C)C)C(C)NC(=O)OCc1ccccc1
Cc1sc2c(=O)n(-c3ccccc3)ncc2c1C(=O)NCc1cccc(Cl)c1
Nc1ccn2c(c1)nc1ccccc12
CC(C)(NS(=O)(=O)c1ccccc1)c1ccc2nnc(-c3ccc(I)cc3)n2n1
Cc1ccc(C(=O)NCc2noc(C)n2)c(N(C)S(C)(=O)=O)c1
CCc1nc2ccccc2c(C(=O)OC(CC2CCCCC2)C(=O)c2ccc(Cl)cc2)c1CC
CC(=O)OC1=C(C)C(=O)OC(=O)C1=C(C)Nc1ccccc1CCCCCN(C)C(C)=O
CN1C(=O)CC(N2CCCC2(CCCc2ccccc2)Cc2ccco2)C1=O
CC(=O)OC(Cc1c[nH]c2ccccc12)NC(=S)C(CC(C)C)C(=O)NC(Cc1c[nH]c2ccccc12)NC=O
COC(=O)C(C)(CCCc1ccc(OC)cc1OC)CCOCCCC(=O)OO
COc1ccc(Cn2nnc3c(NCc4ccccc4)ncnc32)cc1
CC(=O)OC(Cc1csc2ccccc12)n1cnnn1
CC(Cc1c[nH]c2ccccc12)C(=O)NCC(OC(=O)NC1C2CC3CC(C2)CC1C3)C1CCCCC1
COc1ccc(CNc2oc(CS(=O)(=O)c3cccc(Cl)c3)nc2C(=O)N2CCN(c3ccco3)CC2)cc1
NS(=O)(=O)c1ccc(NC2CCN(C(=O)Nc3ccc(F)cc3)CC2)c(Cl)c1
O=C(Oc1ccccc1)N(C(O)=S)c1cccc(Cl)c1
COc1cccc(CN2C(=O)c3cccnc3C2=O)c1
COC1CCN(CC2CC2)CC2(CCN(c3ccc(F)cc3)C2=O)C1
CC1=NN(c2nc(-c3ccc(Br)cc3)c(C)c(=O)n2C#N)C(c2ccccc2)C1
O=C1c2c(Cl)c(Cl)c(Cl)c(Cl)c2C(=O)N1c1ccccc1[N+](=O)[O-]
Cc1ccc2c(c1-c1cc3c(cc1O)CC1(O3)C(=O)Nc3ccc(O)cc31)C=CC(C)(O)O2
c1cc(-n2cc(-c3cscn3)nn2)ccn1
CC(C)(C)C(=O)Cc1cccn(NC(=O)c2ccc(-c3ccccc3)cc2)c1=O
Nc1nc(N)c2nc(CNc3ccccc3-c3nnnn3-c3ccccc3)cnc2n1
COc1cccc(C(=O)NCCN2C(=O)C(=CCC(=O)O)Sc3ccccc32)c1
CCCCS(=O)(=O)NC(=O)Oc1ccccc1-c1ccc(CN2Cc3cc(C(C)(C)C)cnc3NC2=O)cc1
CCC(C)C1OC(=O)C(Cc2ccccc2)NC(=O)C2CCCN2C1=O
O=S(=O)(NCCC#CCCCCCCNS(=O)(=O)c1cccc(Cl)c1)c1cccc(Cl)c1
Cc1ccc([N+](=O)[O-])cc1CSc1nc(=O)c(Cc2ccccn2)c(C)[nH]1
Cc1ccc(-c2c(C(=O)Nc3cnc(-c4ccccc4)nc3)cnn2N)cc1C
O=C1CN=C(c2ccccc2Cl)c2cc(-c3ccccc3F)ccc2N1
O=C(NCN1CCN(Cc2cccc([N+](=O)[O-])c2)CC1)c1ccccc1
CNc1nc(-c2ccc(N3CCC(N(C)C)CC3)cc2)cc2ncn(CCN3CCOCC3)c(=O)c12
CC1CCC(=O)N1C(=O)NCc1cccc(F)c1Cl
COc1cc(OC)c(NCc2nn(C)c(C)c2C(=O)NCc2ccc(C)cc2)c(OC)c1
COc1ccc(NC(=O)NCc2cccnc2)c(OC)c1
CCC12C3=CC=CCC(C)C=CCC4CC(CC5(C=CC(C)C(OC)O5)O4)OC(=O)C1C=CC(C)C2OC3
COC1=CC(O)C(C)C(OC)CC(N2CCC2)CC2=C(C)C(=O)C=C(NC(=O)C(OC(N)=O)=CC=CC(C)C1C)C2=O
O=C(NCN1C(=O)NC2(CCCC2)C1=O)c1ccc2c(c1)CC1CCC(C2)C12CCCC2
Nc1ccc(C(=O)O)c(N)c1
Cc1cc(C)c(C)c(S(=O)(=O)N2CCCCC2)c1
CNc1cc(Br)c(Br)c(NC(=O)c2noc3c2CCCC3)c1
CCC(=C(OCCN1C(=O)c2ccccc2C1=O)c1ccc(Cl)cc1)c1ccc(CC)cc1
CCN(CC)S(=O)(=O)c1ccc(NC(=O)COc2ccccc2C(C)(C)C)cc1
O=C(NC=Cc1ccc(Cl)cc1Cl)C1CCC(CN2CCC(c3c[nH]c4ccccc34)CC2)CC1
O=C(CNC(=O)C1(Cc2ccccc2)CCCC1)c1c[nH]c2ccccc12
Cc1ccc(C(=O)NN=CCCn2nnc3ccccc3c2=O)o1
CC1CC(O)C(O)C(O)O1
Nc1nccc(C=C2C(=O)Nc3cc(-c4ccc[nH]4)ccc32)n1
COc1cc(C)ccc1S(=O)(=O)Nc1cnc2[nH]cc(-c3ccc4c(c3)OCO4)c2c1
COc1ccc(C(=O)Cn2c(Sc3ccccc3)nc3c(N)ncnc32)cc1
Cn1cc(-c2cnc(N3CCN(S(C)(=O)=O)CC3)c(-c3cccnc3)n2)cn1
Cc1cnc(NC(=O)c2cc(F)cc(F)c2Cl)s1
N#CC=C(C(N)=O)c1ccc2[nH]c(OCc3ccccc3)cc2c1
CCc1cccc2c(N3C(=O)OCC3Cc3ccccc3F)n[nH]c12
CC(=O)C1=C(c2ccc(F)c(F)c2)CN2CCCC2C1
CC1(C)CC(Nc2c(-c3cccc(Br)c3)c(Cl)nc3ncnn23)CC(C)(C)N1O
COc1cc(OC)cc(-n2nnnc2-c2cc3c(c(C)n2)CN(C(=O)C(C)C)C3)c1
N#CN=C(NCCCO)NCCCc1nc(Nc2ccccc2)sc1-c1ccncc1
Cc1nc(C#Cc2cccc(F)c2)cs1
CCCC(CC1(C(=O)NC2CCN(Cc3cccc(C(F)(F)F)c3)CC2)CCCCC1)C(=O)O
O=C(Nc1ccc2snnc2c1)c1ccc2c(c1)OCCO2
COc1cc(Cc2ccc(Cl)cc2)cc2c1C(=O)N(OC)C1(CCCCC1)O2
CC(=O)OC=C1NC(c2c(-c3ccc(F)cc3)cc(C)n2C)=C(C)C1=O
CC(C)C(=O)c1cc(Br)sc1NC(N)=O
Cc1cc(=O)n(-c2ccccc2)nc1-c1ccc2c(ccn2Cc2ccc(C(=O)O)c(O)c2)c1
CCOC(=O)COc1ccc(F)c(-c2ccc3c(c2)C(=COC(C)=O)C(=O)N3)c1F
CCC(=O)NC1OC(O)C(O)C1c1ncnc2c1ncn2NCc1ccc(-c2cnc(OBr)nc2)cc1
Cc1cccc2ccc3c4c(ccc3c12)CC(C)(C)C=C4Cl
CC(C)(C)OC(=O)Nc1cncc(NC(=O)c2nn(CCO)c3c2CCc2ccccc2-3)c1
Cc1ccc2c(c1)C(N1C=CC(=O)CC1)C(O)C(C)(S(=O)(=O)N1CCCC1C)O2
CC(=Cc1ccccc1)C(=O)N1CCC2(CC1)OOC1(OO2)C2CC3CC(C2)CC1C3
CN=C1SC(=Cc2ccc(N(C)C)cc2)C(=O)N1c1ccc(C)cc1C
CN(C)CC(c1ccccc1)C1(O)CCN(c2ncnc3c2CCCCC3)CC1
Cc1c(NC(=O)Cc2ccc(C3CCN(Cc4ccccc4)CC3)cc2)nc2ccccn12
CC(C)=CCCC=C(C)Cc1c(O)[nH]c2ccccc2c1=O
O=C(CC(=O)Oc1ccc(OC(F)F)cc1)Nc1ccc(S(=O)(=O)Nc2ncccn2)cc1
CC(=O)OC1CC2CCC(C1c1ccc(C)cc1F)N2C
COc1ccc(NCc2c[nH]cn2)cc1OC
CC(C)C(NC(=O)COc1ccccc1)C(=O)NC1OC(=O)CC1O
O=C(CCc1coc(-c2ccccc2OCc2ccccc2)n1)Nc1ccco1
CC(C(=O)Nc1cc(=O)c2ccccc2o1)c1ccccc1
COc1cc(O)c(C=CC2CCN(C(=O)Cn3cnc4ccccc43)CC2)c(OC)c1
CC(=O)N1CC(C)(c2ccc3nccnc3c2)CC1=O
CSc1nnc(CC(=O)c2ccc(Cl)s2)o1
COc1ccc(C=Cc2c(O)cccc2O)cc1
CCS(=O)(=O)N1CCC(n2ncc3c(=O)nc(S(=O)(=O)N4CCC(c5cc(Cl)cc(Cl)c5)CC4)[nH]c32)CC1
OCCCCCCNCCN1c2ccccc2CCc2cccnc21
CCOc1ccc(N(C(=S)NCCN(C)C)C(C)c2ccncc2)cc1
CCOc1ccc(CCC(=O)NCc2cn(C(C)=O)c3ccccc23)c(OCC)c1
O=C(Nc1nccc2ccccc12)c1ccc2c(c1)S(=O)(=O)c1ccccc1C2=O
Cc1ccccc1CN1CCCn2c1nc1c2c(=O)n(CCc2ccccc2)c(=O)n1C
CC12CCc3ccccc3C1Cc1c(O)cccc12
CCOP(=O)(CCCP(=O)(OCC)OCC)OCC
C=CC1CCC2(C(=O)O)CCC3(C)C(CCC4C5C(O)C(C)C(c6ccc(C(=O)OC)cc6)C5CCC43C)C12
CSc1nc2cc(CC(=O)N3c4ccccc4Oc4ccccc43)ccc2[nH]1
O=P(O)(O)C(CCCC1=CCN(c2ccccc2)C1)S(=O)(=O)O
S=c1[nH]nc(-c2ccncc2)n1N=Cc1ccccc1
O=c1c(-c2ccccc2)nnc2n(-c3cc(Cl)ccc3F)c3ccccc3n12
CCOC(=O)c1c(N(C)C=NC)csc1-c1ccc(F)c(OC)c1
COc1ccccc1CCNCc1coc(-c2cccc(Oc3ccccc3)c2)n1
COc1ccc(C(=O)NCN2CCCN(CCOC(C)(C)C)CC2)cc1
O=C(C(=O)N1CCCC1S(=O)(=O)c1ccc(Br)cc1)c1ccccc1
CCN(C)CCCCNc1c2ccccc2nc2c(OC)cccc12
Nc1cnc2c(-c3ccco3)c(C(=O)N3CCOCC3)sc2n1
Cc1ccc(CC(=O)Nc2ccc3oc(C(F)(F)F)nc3c2)cc1
O=C(OCCCCc1ccccc1)c1ccc2c(c1)OC(c1cccc(Cl)c1)CO2
Cc1cc(C)c2c(c1)COP(=O)(OCC1C=CC(n3cc(C)c(=O)[nH]c3=O)O1)O2
CCNC(=O)OCN(C)Cc1sc2c(c1Cc1ccccc1F)c(=O)n(-c1cccc(C)c1)c(=O)n2C
CC(=O)ONC(=O)N1C2CCC1C(c1cc(OCc3cccc(C(F)(F)F)c3)ccc1Cl)=C(C1CCCCC1)C2
O=C(Nc1cccc2cccnc12)c1ccc(Cn2c(=O)c3cccn3c3cccnc32)cc1
O=C(C=CC1OC(O)C(CS)C1O)NC(Cc1c[nH]c2ccccc12)C(=O)O
CC=C(C)COc1ccc(OC)cc1OCCC(=O)OCC1NC(=O)NC(C)=C1OC(=O)CC
C=C1C(=O)OC2C=C(C)CCC=C(C)CC(C(=O)OC)C12
Cc1ccc2c(c1)CC(C)(Cl)NC2=Nc1cc(CC(=O)O)ccc1C
Nc1sc2c(c1C(=O)c1ccc(Cl)cc1)CCN(C(=O)Cc1ccccc1)C2
CC(N)(CC(=O)O)C(=O)O
Oc1ccc(-c2cncnc2)c2cc(-c3ccc4ccccc4c3)ccc12
CCCCc1cc(-c2ccc(OCCCOc3ccc(C4SC(=O)NC4=O)cc3)cc2)ccn1
CC(=O)CNC(=O)CCC(O)(c1ccccc1)C(F)(F)F
Oc1ccc(-c2cc(O)c3c(c2)oc2ccccc23)cc1
COc1cc2c(CCC(=O)c3ccccc3)[nH]c(=O)c(C)c2cc1OC
N=C(N)NC(=O)c1ccc(-c2ccc(Cl)cc2[N+](=O)[O-])o1
CCN(CC(=O)Oc1onc(-c2ccccc2)c1C)C(=O)C1CCS(=O)(=O)C1
Cc1c(Cl)cccc1-n1c(Cc2ccccc2)c(CC(=O)O)c2ccccc21
O=C(NCc1ccccc1F)c1ccc([N+](=O)[O-])c(N2CCOCC2)c1
CN(C)CCC(Oc1ccc(CN2CCN(c3ccc(F)cc3)CC2)cc1)c1ccc(NC(=O)N2CCNCC2)cc1
CCOc1ccccc1C(=O)N1CCN(c2cc3c(=O)n(C)ccc3nc2Cc2ccc(F)cc2)CC1
COc1ccc(C2CCN(C(=O)S(=O)(=O)c3nc4cc(C)ccc4n3CC3CC3)CC2)cc1
Cc1ccc2cc(C(=O)N3CCN(C)CC3)[nH]c2c1
CCCCCCCCCCCCC[N+](C)(C)CCOP(=O)([O-])OCCCCCCCC
CCc1noc(C(=O)NNC(=O)c2sc3ccccc3c2Cl)c1C
O=C(c1ccccc1Cl)c1ccccc1Cl
Cc1cc(S(=O)(=O)C(=O)Nc2ccccc2)nn1C
O=C(CC1CCCO1)C(=O)Nc1c[nH]c2ccccc12
Cc1cc(C(=O)N2CCCCC2)nc(C#Cc2ccc(N)cc2)c1C
O=C1c2ccncc2C(=O)c2c1ccn2-c1ccc(F)cc1
Nc1ccn(C2SC(O)C(CO)C2F)c(=O)n1
CCNc1ccc2ncc(-c3ccc(Oc4ccccc4)cc3)c(Cl)c2c1
CCC(=O)NC(CCCCN)C(CO)CC(NC(=O)NC(C)=O)C(=O)NC(=O)N1CCCC1
Nc1n[nH]c2nc3scc(-c4ccc(Cl)cc4)n3c(=O)c12
Cc1ccc(NNc2nccc(-c3ccc(S(N)(=O)=O)cc3)n2)c(C)c1
COc1ccc(CN(c2ccc3ccccc3c2)c2nc(N)ncc2CC(C)O)cc1
CCCNC(=O)C(=O)N1CCC1(C)c1ccccc1Cc1ccc(C#N)cc1
CC(=O)N(C)c1cccc(C2(O)CCN(c3nc4ncc(-c5cnc(N)o5)cc4o3)CC2)c1
C=CCCC(=O)NC(Cc1c[nH]c2ccccc12)C(=O)O
CCCCc1cc2ccccc2nc1OC(CC(=O)O)c1cccc(OC)c1
O=C(Nc1ccc2oc(=O)ccc2c1)c1cccc([N+](=O)[O-])c1
Cc1ccc2c(c1)CCC1=C(n3nnnc3-c3ccccc3)C(=O)CCN12
FC(F)(F)c1ccc(-c2cc(-c3ccc4ccccc4c3)n(N3CCCC(Oc4ccccc4CN4CCOCC4)C3)n2)cc1
COC(=O)C1CC2C(CC3=CCCN(C)C3)C3(CCC(OC(C)=O)C(=NO)C13C)OC2(C)OC(=O)c1ccccc1
c1ccc(-c2ccccc2C(Nc2nccs2)n2ccnc2)cc1
COC(Cc1ccc2c(c1)c1[nH]c3ccccc3c(=O)c1n2OC(F)(F)F)OC
CC(CCCCc1ccncc1)Nc1ccnc2cc(Cl)ccc12
O=C1C2=C(CCCC2)C(=O)N1c1ccccc1F
Cc1ccc(N2C(=O)CSC2c2ccc(-c3ccccc3)cc2)cc1
CCCCCCC(CC)C(O)NC(Cc1ccccc1)NC(C)=O
COC1C=C2C3CCC(OC(C)=O)C3(C)CC(O)C3C2C3(C)C2(C(C)CCC(C)C)CCC(=O)C=C12
Cc1ccccc1C1C(c2cccs2)=C(c2ccc(Cl)cc2)N=c2sc(=CNC(=O)CCCO)c(=O)n21
Cc1ccc(=O)n(O)c1
O=C(CCS(=O)(=O)c1ccc(Br)cc1)Nc1nccs1
CC(NC(=O)c1ccc(N2CCOCC2)cc1)Sc1ccccn1
COc1cc(NC(=O)CC2=NC(C)(c3ccccc3)N(C)C2=O)ccc1S(=O)(=O)N1CCCCCC1
CN(C)C(=O)CN1CCc2[nH]c(N3CCOCC3)nc(=O)c2C1
COc1ccc(C2=C3CCCCC3C3OC(=O)C(=CO)C3CC2)cc1
Cc1cccnc1-c1cc2n(n1)CCN(c1ccc(OCc3ccc(O)cc3)cc1)C2=O
Cc1cc(Cl)c(-c2nc3c(s2)Nc2cc(Cl)ccc2C(=O)N3)cc1[N+](=O)[O-]
CCc1nc(N)nc(-c2ccc(NCc3oc(-c4ccccc4)nc3C)cc2)c1N
O=S(=O)(Nc1cccc(-c2ccc(N3CCCCC3)nn2)c1)c1cc(F)ccc1Cl
CCCCCCCCc1ccc(-[n+]2cc(C)n3c2CCC3)cc1
Cc1cccc(NC(=O)Nc2ccc(-c3cccn(Cc4ccc(C(=O)O)cc4O)c3=O)cc2)c1C
O=C1Cn2c(nc3ccc(OCCCCN4CCC5(CC4)OCCO5)cc3c2=O)CN1
CCOC(=O)C1=CN(c2ccc(Cl)cc2)C(=NC)NS1(=O)=O
c1ccc(N2CCN(C3=Nc4ccccc4Nc4cscc43)CC2)cc1
Cc1cccc(NC(=O)CN2C(=O)NC3(CCc4ccccc4C3)C2=O)c1C
O=C(NCC(=O)N(c1ccc(F)cc1)C(C(=O)NC1CCCC1)c1ccc(O)c(O)c1)c1ccco1
C=CC(C)(C)c1cc(O)c(C(=O)CCc2cc(O)ccc2O)cc1O
CCOc1ccc(-c2cccn3nc(NOn4cnc5c(OC)c(CCCOC)ccc54)nc23)cc1
Nc1nc(C2CCCN2)c2nc[nH]c2n1
COC(=O)c1nn(CN2CCN(C(=O)c3ccc(F)cc3)CC2)nc1-c1c(F)cccc1F
Cn1cncc1C(N)(c1ccc(NC(=O)c2ccc(F)cc2)cc1)c1ccc(-c2cc(F)ccc2F)cc1
N#CN1N=C2CSCC(=O)C2=C(c2ccco2)C(c2cccc(F)c2)C1=N
Fc1ccc(C(OCC(Oc2ccc(Nc3ncnc4ccccc34)cc2)C(F)(F)F)c2ccc(F)cc2)cc1
CCNC(=O)C(CO)CC(C)C
CC(C)CC(NC(=O)C(N)CC(N)=O)C(=O)O
CCCCOC(=O)CC12C(c3ccoc3)CCC(C)(C)C1C(C)CC1(C3(C)CO3)C(C(C)=O)OC(=O)C3OC321
O=C1CCC(NC(=O)CNC(=O)c2ccccc2)CN1
CCOc1ccc(NC(N)=O)cc1
CC(=O)c1cc(OCC(=O)N2CCc3ccccc3C2)cc2oc3ccccc3c12
CCCc1ccc(F)cc1CNC(=O)C(C)(C)Cn1cccn1
CCOC(=O)C(C)OC1(C)C(=O)C2=CN(C3CCCC3)C(c3ccccc3)=CC2=C(C)C1=O
CC(NC(=O)NC(=O)N(C)C)OC(=O)Cc1cccs1
O=c1c2cccc3c2n(c(=O)n1Cc1ccccc1)CCC3
COc1ccc(-c2c3c(nn2C)CCc2cnc(Nc4ccccc4Cl)nc2-3)c(NC(=O)C2CCC(CCCO)CC2)c1
OC1(c2ccc(-c3noc(-c4ccc5cc[nH]c5c4)n3)cc2)CCCNC1
COc1cccc(OCc2nsc(NC(=O)c3ccccc3)n2)c1
COC(=O)C(c1ccccc1)c1c(-c2ccccc2C=CC(=O)N(NC=O)c2ccccc2)oc2ccc(OC)cc12
COc1ccc(-c2cc(C(=O)OC=Cc3ccc([N+](=O)[O-])cc3)cc3c2C(=O)CO3)c(OC)c1
COc1cc2c(OC)nc(N(C)Cc3ccccc3)nc2cc1-c1ccncc1
O=C(NCN1CCN(S(=O)(=O)c2cccc3nonc23)CC1)c1ccc(N2CCOCC2)cc1
COc1ccc(S(=O)(=O)N2CCCC(C(=O)NCc3ccco3)C2)cc1
COc1cccc(C2c3[nH]c4ccccc4c3CCN2CC(O)COc2ccc3ccccc3c2)c1
O=C1CCCN1C(=O)CCSc1ccccn1
CC(C)(C)OC(=O)c1cccc2c1C(=O)N(CCc1cc(Cl)ccc1Cl)C2=O
CC(Nc1cccc(S(C)(=O)=O)c1)c1coc(-c2ccccc2)n1
CC(=NOC(CCCN)c1cccc2c1ccn2C)c1ccc(S(C)(=O)=O)cc1
CCC(C(=O)NC)C(NC(=O)C(=O)NC)C(C)CNC(=O)CC(N)NC(=O)C(C)C
CNC(=O)OCc1c(CNC(=O)OC)c(-c2cc(Cl)ccc2OC)n2c1Cc1ccccc1C2
COc1ccccc1OCNC(=S)NNC(=O)C1CCCCCC1
Cn1nc(CC(=O)Nc2nc3c(s2)CC(N2CCOCC2=O)CC3)cc1-c1ccccc1
CCCOc1ccc(CSCC(N)C(=O)O)cc1Oc1ccccc1
CNC(=O)c1ccc(C(=O)N(Cc2cccs2)Cc2noc(=O)c3ccccc23)cc1
c1ccc(OCc2noc(-c3cccc(CNCc4nc[nH]n4)c3)n2)cc1
Cc1nsc(N2CCCN(C(=O)C3CCC(=O)N3c3ccc(C(F)(F)F)cc3)CC2)n1
COC1=C2CC(C)CC(O)C(O)C(C)C=C(C)C(C)CC=CC=CC(=O)NC(=CC1=O)C2=O
CCCCCCCC1CCN(c2nnc(OCCOC(=O)NC)s2)CC1
CCc1cc(C(=O)NCCc2ccoc2C)cn1C(=O)Nn1cc(C)cc1NC(=O)N1CC2CC2C1
N=C(N)N1CCCC(CC(C(=O)NCN2CCON(CCc3ccccc3)C(Cc3ccccc3)C2=O)C(=O)c2nccs2)C1
COc1cc2c(cc1C)-c1nc3cc(OC)c(Cl)cc3c(=O)n1C(Cl)=C(Cl)N2
COc1cc(C(N)=O)ccc1C1CCc2ccc(OCCCN3CCCCC3)cc2O1
CCCCC(c1ccccc1)n1c(C)c(C(=O)O)c2ccccc21
Cc1c(-c2ccc(Cl)cc2)cnc2c1CCC1=C2C(=O)CC(C)(O)C1
COc1ccc(Cl)cc1C(=O)NCCC1CCCCC1
COc1ccc(-c2cccc(-n3c(C)c(Cc4ccccc4-c4ccc(NC=O)cc4)c4cc(C)ccc43)c2)cc1
COc1cc(OC)c(CNCC2CCN(CC(=O)N3CCOCC3)C2)cn1
C=CC(C(=O)OC)C(C)Cc1ccccc1
CCN(COc1ccc(-c2c(C)cc(-c3ccccc3)n2C)cc1)C(=O)c1ccccc1
O=c1nc[nH]c2c(CNC(CO)CO)c[nH]c12
CN(C)c1ccc(NC=C2NC(=O)CCS2)cc1
O=C1c2cccc3cnc(Nc4ccccc4)c(c23)C(=O)N1Cc1ccco1
N#CC(CC(N)=O)C(=O)Nc1cnc(OC2CCc3cc(-c4ccccc4)ccc3O2)s1
CCc1cc2c(=O)c(F)cn(N3CCN(c4ccc(Cl)cc4)CC3)c2cc1C(=O)O
Cc1nc(-c2cn[nH]c2)nc2cc(-c3ccc(NCCO)cn3)sc12
COc1ccc(C(=O)OC(C)C)c(S(=O)(=O)N2CCCCC2)c1
CC1OC(=O)C2OC23C2(C)C(=O)CC4C(C)(O)OC(=O)C=CC4(C)C2CCC13c1ccoc1
NC(=O)CC(NC(=O)c1ccc2c(c1)C(=O)C(=O)c1ccccc1-2)C(=O)O
CC1=C2C3OC(=O)C(C)C3CCC2(C#N)C=CC1=O
CCc1ccccc1OCC(=O)NCCCn1cccn1
O=C(Nc1cc(F)ccc1S(=O)(=O)N1CCCCC1)c1ccc(-c2ccccc2)cc1F
O=C1NCCN1CCN1CCC(c2cnc3ccccc3n2)CC1
Cc1c(Cc2ccccc2)cc(=O)n2c3ccccc3n(C(=O)O)c12
Cc1c(O)nc(-c2ccc(O)c(CC3CCN(c4ccccc4)CC3)c2)c2c1CCCC2
Cc1ccc2nc3ccc(C(=O)O)c(Cl)c3cc2c1
O=C(O)n1ccc(=O)c2ccc(Cc3cc(-c4ccccc4)cc(Cl)c3Cl)nc21
COCc1ccc2c(c1)C1Oc3cc4c(cc3C1CO2)OCO4
Cc1cnn(N2C(=O)CNc3ncc(CCC4CCC(OCC(=O)N5CCOCC5)CC4)cc32)c1
Cc1nnc2c(NC3CCCCC3)nc3ccccc3n12
CC(CO)C1OCc2ccccc2-c2ccccc2C(=O)N(CN(C)S(=O)(=O)c2ccccc2C(F)(F)F)CC1C
CC1N(c2c(F)cccc2Cl)C(C(N)=O)C(CO)C12C(=O)Nc1cc(F)c(NC(=O)c3ccc4ccccc4c3)cc12
CCCCc1ccc2c(c1)C(=NNC(=O)CC)C(=O)N2[N+](=O)[O-]
COc1ccc(OC)c(-c2cc(C(=O)NN3CCCC3)n[nH]2)c1
CCOc1ccc2c(c1)N(CC(=O)N1CCN(C(C)=O)CC1c1ccccc1)C(=O)CO2
COc1ccc(C(=O)Nc2cccs2)cc1NS(=O)(=O)c1ccc(-c2ccccc2)cc1
COCC(N=O)n1c(=O)cc(C)c2ccccc21
O=C(NS(=O)(=O)N1CCC1)c1cc(F)c(OCC2CCCCC2)cc1C1CC1
CCCOC(=O)C(=O)C(C(=O)NC(C)Cc1ccccc1)C(C)NC(=O)CC(C)C
FC(F)(F)c1cc(C(=S)N2CCCCC2)c2ncccc2c1
CCC(=O)Oc1sc(C(N)=O)c(Nc2ccccc2)c1C1=NCCN1
COc1cc(NC(=O)CN2CCC(C)CC2)c(NC(=O)c2cc(C(=O)O)ccc2Cl)cc1OC
CCOC(=O)C(=O)N1CCCC(S(=O)(=O)N2CCCC(c3cccs3)C2)C1
N#CC1CCCN1C(=O)CNN1C(=O)C(c2cccc(CNCC(O)c3ccccc3)c2)CCc2ccccc21
CN=C(C)N(C)c1ccc(SC2C(c3ccccc3)C(=O)N2c2ccc(F)cc2)cc1
CC(C)NC(=O)CS(=O)(=O)c1ccc(-c2ccc(Cl)cc2)cc1
CCC(CC(=O)NO)c1ccc(OS(C)(=O)=O)cc1
COc1ccc(C(C)NC(=O)C(=O)NN)c(OC)c1
Cc1cc(C)c(C)c(-c2c(OCCCCN(C)C)c3cc(C#CC4CCN(C)CC4)ccc3[nH]c2=O)c1
Cc1cccc2c1CCN1C(=O)CN=C(n3cnc(-c4ccccc4F)c3)C=C21
NS(=O)(=O)Nc1cccc(C(=O)O)c1
CC1CN(Oc2nccnc2-c2ccc(C(N)=O)cc2)CCN1
CS(=O)(=O)c1ccc(-c2csc3[nH]cnc(=O)c23)cc1
CCC(C)C(NC(N)=O)C(=O)N1CCC1C(=O)O
COc1cc(NC(=O)C2c3cc(OCc4ccccc4)ccc3CCC2Cc2ccccc2)cc(OC)c1OC
Oc1cc(Cl)c(CNCCNCc2cc(Br)cc(O)c2O)c(Cl)c1
C#CC(C#N)C(=O)CN1CCC(c2ccc3c(=O)c(OC)coc3c2)CC1
O=C(Nc1ccc(Cl)nc1)c1ccc2[nH]ncc2c1
O=C(O)CCCC=CCC1C(CCCC(O)CCCCc2ccccc2)CC(O)C1O
Cc1ccc(C(O)CCN2C(=O)C(CC(=O)O)N(CCc3ccccc3)C2=O)cc1
c1ccc(-c2cncc(-c3cn4ccsc4n3)c2)cc1
NS(=O)(=O)N1CCC(NC(=O)C(c2ccc(C(F)(F)F)cc2)N2CCC(c3ccccc3)CC2)CC1
O=C(Cc1cccs1)NNC(=S)Nc1cccnc1
CCCc1cc2c(c(OC(=O)NCC)c1)Oc1ccccc1C2
CCCN1CCN(c2cccc(C(=O)O)c2)CC1
O=S(=O)(Nc1nc2c(Cc3ccc(F)cc3)nnn2c2ccsc12)c1ccccc1
CC1C(C(=O)OCCc2ccccc2)C1(C)C=C(Cl)Cl
Cc1ccc(CC(=O)NC2=NCCS2)cc1
O=C(O)c1cccc(C(=O)Nc2cccc(S(=O)(=O)O)c2)c1
O=C(O)C1CCC(S(=O)(=O)C(Cc2ccc3ccccc3c2)C(=O)N2CCC3(CCCNC3)CC2)CC1
c1ccn2cc(-c3ccc(OCCCCCNC4CCCCC4)cc3)nc2c1
COc1ccc(OCCC(=O)OCC(=O)NCc2ccco2)cc1
Nc1ncnc(-c2nc3ccccc3s2)c1Nc1ccc2c(c1)OCCO2
CCCCCCCCCC(=O)C(C)(C)c1ccc(OCC(=O)OCC)cc1
CC(=O)N1CCN(c2cccc(COc3cccc(C#Cc4ccc(C)nc4)c3)c2)CC1
CC(=O)N(C)COc1ccc(NC(=O)c2ncccc2Cc2cccnc2)cc1
Cc1ccc(=O)n(-c2nc3n(n2)CCCN(S(=O)(=O)Cc2ccc4c(c2)OCO4)C3)c1
COC(=O)CCc1ccc2c(c1)C1CN(CCCCNC(=O)c3ccc(-c4ccccc4)cc3)CC1CO2
CCCCCCn1cc(C=C2C(=O)NC(=S)NC2=O)c2ccccc21
CNC(=O)OC(C(C)C)C1CC(c2cc3cc(Cl)ccc3[nH]2)CN1C(C)=O
CCN(CC)CCSc1nnc(-c2ccc([N+](=O)[O-])cc2)o1
Cc1ccc(C(C)C(=O)Nc2ccc3c(c2)OCO3)cc1
COc1cc2c(cc1C)OC(CO)(CC1CCCN(NC(=O)c3cc4ccccc4[nH]3)C1)C(C)=C2
O=c1c2ccccc2n(CCNCc2cccc(OCc3ccccc3)c2)c2cccc(Nc3ccc(O)cc3)c12
N#CC1CC(F)CN1C(=O)CCSc1nc2ccccc2s1
COc1cc(C)cc2c1C(=O)OC(OC)C=C2
CCC(=O)NCC(CC(C(=O)NCC(C)C)C(=O)NCC(C)C)C(=O)NCOC(N)=O
CCc1c(C(=O)Nc2nc(-c3cn(-c4ccccc4)nc3-c3ccccc3)cs2)noc1C
CC#CCCNC(=O)OCc1ccc(-c2nc(C3C(O)OC(C(=O)NC)C3O)nc3c2ncn3N)c2nonc12
COc1ccc(C2CCN(c3nc(C)nc4ccccc34)CC2)cc1
CCSc1ncnc2sc(C(N)=O)c(Nc3ccc(OCNC(=O)C(C)C)c(F)c3)c12
CCCCn1c(Cc2ccc(-c3ccccc3-c3nn[nH]n3)cc2)cnc1S(=O)(=O)Cc1ccc(C(C)(C)C)cc1
O=C(CCNS(=O)(=O)c1ccc(F)cc1)Nc1ccco1
CC(=NNC(=N)N)c1cccc(NC(=N)N)c1
CCc1nc(SNC2CC2c2ccccc2)nc2c1nnn2C1C(O)CC(OC(C)C)C1O
C=CCN1CCN(c2cc(NC(=O)c3ccc(F)cc3)c3cc(C)ccc3n2)CC1
CCCCc1cc(C(=O)N2CCc3cc(-c4cc(C(C)C)ccc4OC)ccc32)n(C)n1
COc1cccc(-c2oc3ccc(C4(C)CCN(C(=O)O)C4)cc3c2C)c1
O=C(CCS(=O)(=O)c1ccccc1)Nc1nnc(C2CC2)s1
CCC(=O)c1ccc2c(C(=O)OC)cccc2c1OC(C)=O
O=C1CC(c2c[nH]c3ccccc23)C(=O)N1CCCN1CCN(c2nccc3ccccc23)CC1
NC(=O)c1cccc(C#Cc2csc(N3CCOCC3)n2)c1
OC1(c2ccccc2)Cc2c(N3CCCCC3)ccnc2O1
CC(C(=O)O)=C1C(=O)OC(C)C1C
Cc1cc(NC(=O)c2ccccc2Cl)n(-c2cnc3ccc(CC(=O)O)cc3c2)n1
O=C(NCc1ccccc1C(=O)NC1CC1)c1ccco1
COC(=O)C12CCC(C)(C)CC1C1=CCC3C4(C)CCCC(C)(OC(=O)c5ccccc5)C4CCC3(C=COC=O)C1(C)CC2
O=C(CN1CCCCCC1)Nc1ccccc1
COc1cc(C)cc(C(CC(N)=O)C(=O)NN=CNC2c3cc4c(cc3C(O)C3COC(=O)C23)OCO4)c1O
CCCCN1CC(C(C)C)NCC1CCc1ccccc1OC
CC(C)C1C2=CC(=O)OC23C(C(C)C)C(=O)C(C(C)C)C3(C)C1O
NS(=O)(=O)c1ccc(-n2nc(C(F)(F)F)cc2-c2ccc3ccccc3c2)cc1
CCC(=C(c1cccc(O)c1)c1ccc(O)c(C)c1)c1ccc(OCC(=O)O)cc1C
O=S(=O)(O)C1CCCCCCCCC12C1C3CC(O)(C4CC5(O)CCCCC=C5O4)C2CCN1CCCCCCCCO3
CNC(=O)c1ccc(C=NNC(=O)CN(C)S(=O)(=O)c2cccc3nsnc23)cc1
CC(=O)OC1(C)SC2C(OP(=O)(NCC3OC(O)CC3n3cc(C=CBr)c(=O)[nH]c3=O)Oc3ccccc3)C(=O)N2C1C
CCOc1ccccc1CNCC1CCN(CCCCC(=O)NC=Cc2ccc(Cl)cc2Cl)CC1
O=C(O)C(Cc1ccccc1)NC(=O)C(Cc1cnc[nH]1)C(=O)NCOc1ccc(Cl)cc1
CC(C)CC1CCN(CNC(=O)c2ccc(S(=O)(=O)N3CCCCCC3)cc2)CC1
CC(C)(O)C(O)CC(C)(O)C1CC2=C(O)C(=O)CC2(C)C2(C)CCC3C(C)(C)C(=O)CCC3(C)C12
Cn1c2c(c3ccccc31)CCN(C(=O)CCC1CCCC1)CC2
CC(=O)NCc1ccc(N2CCN(c3cccc(Cl)c3)CC2)cc1
CC1=CCN(c2ccc3[nH]cc(O)c3c2)CC1
CC=Cc1cccc2c[n+](CCCc3ccc(C=NNC(=O)CC[n+]4cc(C=NNC(=O)CCCC)n5c4CCC5)s3)ccc12
O=C1C=CC(=O)C1Cc1ccc(NC(=O)C2CCOC2=O)cc1
CC(C)CC1C(C)CC2(C)C3=CCC4C(C)(O)C(=O)CCC4(C)C3CCC12c1nnnn1-c1ccccc1
Cc1ccc(Cc2c(C)[nH]c3ccc(NS(C)(=O)=O)c(Cl)c3c2=O)cc1
Cc1nn(-c2ccc(F)cc2)c2cc(-c3ccc(N(C)C(=O)CCCC4CCCC4)s3)oc12
O=C(NC1COCCC1O)Oc1ncc(CCC2CCN(CO)CC2)cc1-c1ccc2ccccc2c1
COc1cccc2cc(NC(=O)CC3CCN(c4ccccn4)CC3)c(=O)oc12
CC(C)C(=O)N1CCN(c2cc3ccccc3o2)CC1
COc1cccc(C2Cc3c(NC(=O)C(C)C)ccnc3O2)c1
Brc1ccc(-c2ccc3[nH]c(C=Cc4nc5ccc(Br)cc5[nH]4)nc3c2)cc1
O=C1c2ccccc2C(CCc2ccccc2)(OCc2ccc(Cl)cc2Cl)N1c1ccccc1
CC1CC2(C)C(CCC3(O)C2CC=C2C4CC(C)(C)CCC4CCC23C)C(C)(CCCCCCOC=O)C1O
CC(=O)N(C(C)C)C1CC=CCC(Cc2ccccc2)C(=O)NCC(Cc2ccc(O)cc2)NC1=O
O=C(O)C=Cc1c[nH]cn1
CCOC(=O)N1CCC(N(Cc2ccc(C)cc2)C(=O)Nc2ccc(CC(F)(F)F)cc2)CC1
O=P(O)(O)C(F)(F)c1cc(-c2ccc(O)cc2)ccc1Br
C=C(C)C(OC(=O)C1(C)C2CC1C13OC1(CC(C)c1ccccc13)C2C=O)C(OC(C)=O)C(=O)O
Nc1nc(Cc2ccc(Cl)cc2)c2c(n1)NCC(C(=O)O)N2CCc1ccccc1
C#CCNC(=O)C(O)(c1ccccc1)C(F)(F)F
COC(=O)CC12CCCC(C(C)CCC(C)(C)O)C1CC(OC(C)=O)C1C3CCC(C)C3(C)CCC12
NC(=O)n1cnc(-c2ccc(N)cc2)c1
CNC(C)NC(=O)C(C1CCCN1C(=O)C(=O)Nc1ccc2c(c1)CCC2)C(C)(C)C
O=C(CN1CCN(C(=O)c2ccccc2Cl)CC1)Nc1ccc2c(c1)OCCO2
CCC(=O)N1CCC2CN(CCN(C)C(C)=O)S(=O)(=O)C2CC1
Oc1ccc(CC2CC(Cc3ccccc3)N(O)C2)cc1
Cc1ccsc1C1=C(C(=O)c2ccccc2)CN(O)C1=O
CCCCC12c3ccccc3C1(COc1ccc(C(=O)Nc3ccc(OC)cc3)cc1)C(=O)CC1(C)C(C)NC(=O)C12
CCOC(=O)C1Cc2ccccc2N1C(=O)c1cc([N+](=O)[O-])ccc1OC
CS(=O)(=O)c1ccc(C=C(C(=O)O)c2ccc(O)cc2)cc1
C#CCCCC1CN(C(=O)c2ccc(F)c(F)c2)CC1O
COC1CC2CCC1N2C(=O)c1nc(C(=O)N2CCC2)ccc1C(=O)c1ccccc1C(C)=O
COc1cccc(CC(=O)NC2CNCC(=O)N2CCc2cccc(F)c2)c1
CC(C)CN(C(=O)Cc1cc(Cl)c2c(c1)OCCCO2)C(C)CNCc1cccc(O)c1
CC(C)n1ccnc1C12CCN(CC1)C2
COc1ccccc1S(=O)(=O)Nc1cccc(NC(=O)C2CCCCC2)c1
CC1=CC=CC(=O)OC=CC=CC=CC(O)CC(O)C=CC=CC=CC=CCCC(O)C=CCCC=CCC(C)CCCC(O)=CCCC(C)C1
NC(=O)CCC(NC(=O)C1CCC(=O)N1)C(=O)O
O=C(CCc1c2cnn(-c3ccccc3)c2nc(=S)n1-c1ccccc1)N1CCN(c2ccc(F)cc2)CC1
NC(=O)c1cccc(-c2ccc(CC(CCC(O)CC(O)CC(=O)O)c3ccccc3)cc2)n1
Cc1ccc(NS(=O)(=O)C(CCC(=O)O)C(=O)O)cc1
CC1(CN2C(=O)NC3(CCC(CNC(=O)CCCn4ccnc4)CC3)C2=O)CCCCC1
CC1CC(O)OC(O)C1OC=O
CC(C)C(=O)NN1CCC(Cc2c[nH]c3ccccc23)C(Cc2ccccc2)C1
CCn1nc(C2CCCCC2)c2cc(NC(=O)c3ccc(C(=O)O)cc3Cl)sc21
CC1(c2ccc(C(=O)Nc3ccc(Cl)nc3)cc2F)CCSC(N)=N1
Cc1cccc(OC(C)NC(=O)c2ccc3c(c2)CCC3)c1C
COc1ccc(-c2ccccc2CN2CCN(C(=O)c3c(C)noc3C)CC2)c(F)c1
CC(C)=CCOc1cc(Cl)c(F)cc1-c1cnc(NF)nc1Nc1nc(C)cs1
Cc1ccccc1C(CC(=O)O)S(=O)(=O)Nc1cc(C2CC2)ccc1Br
O=c1cc(OCCOc2ccc(Cl)cc2)oc2cc(N3CCOCC3)ccc12
CCC(=O)NC=C(C#N)c1ccc(-c2cncc(C(C)=O)c2)cc1
CC(C)CCc1c(I)c(O)cc2oc3c(I)c(I)c(N)c(I)c3c12
OC(c1ccccc1)(c1ccccc1)C1CN2CCC1CC2
O=C(O)C=C(O)C(=O)c1ccccc1
CCCC(=O)Oc1cc(C(O)CNc2cc3c(=O)c4ccccc4oc3c3ccccc23)cc(OC)c1OC
CSc1ccc(CN(Cc2ccccc2)C2CCNC2)cc1
CC(Nc1cccc(CCCCC(C)(C)C(=O)O)c1)c1ccccc1
CC(C(=O)NCNC(=O)OCCCCCCC(N)=O)C(=O)NC(Cc1ccc(O)cc1)C(=O)O
O=C(C=Cc1ccccc1Cl)c1cccc(O)c1
CN(C)CCCNc1ccnc(CCN2CCCN(C(=O)C3CCCCC3)CC2)c1
CCc1c(-c2ccc(Cl)cn2)c(NC(=O)NC)nc2cc(N)ncc12
Cc1ccc(Nc2cc(-c3cccnc3)ncn2)c(NS(C)(=O)=O)c1
COCC1(OCc2cccc(Cl)c2)C(COC(C)=O)C=C2C(OCc3ccccc3)=COC(O)C21
COc1cc(C(=O)NCCN2CCCCC2)ccc1C=Cc1noc(C)c1C
CCOc1ccc(C(=O)NN)cc1
Cc1ccc(OCC=NNC(=O)c2cccnc2)c(C#N)c1
CC(C)N(Cc1ccccc1)Cc1nc2ccccc2[nH]1
Cc1ccc(C(=O)NS(=O)(=O)N2CCCC2c2ccc(F)cc2)cc1C
Nc1nc(-c2cc(Cl)ccc2Cl)cs1
NC(=O)C1=CC(Cc2ccccc2)=NS(=O)(=O)N1
CN(C)CN1CCC2(CCc3cc(-c4ccccc4)ccc3O2)CC1
C#CCN(C)c1ccccc1Br
Clc1cccc(CN2CCC3CC(c4ccccc4)(C2)c2ccccc23)c1
O=C1Nc2ccccc2C2c3[nH]c4ccc(Br)cc4c3CCN12
COC(=O)C1=C(c2ccccc2)NC(C)=C(OC(C)=O)C1C
Cc1cc(N)nc(CC2CC(C(=O)O)CN2)c1
COc1ccc(CCNC(=O)c2nn(CC(=O)Nc3cccc(Br)c3)c3ccccc23)cc1
COc1ccccc1C1C(=N)OC2=C(C(=O)CCC2)C1C#N
CCCCC(C(N)=O)C(NC=O)C(CCCCc1ccc(O)cc1)C(O)C(C)CO
COCCNc1nc2c(s1)C(=O)CC(C)(C)C2
COc1ccc(Br)cc1NS(=O)(=O)c1cc2c3c(c1)CCCC3(C)CCCC2
O=C(Oc1cccnc1)N1CCC2(CC1)CC(c1ccoc1)CO2
CC(F)(F)C(F)(F)C(F)(F)Cc1cn(-c2cccs2)nc1NC(=O)Cc1ccc(C(F)(F)F)cc1
CCN(CC)CCN(C(=O)NCc1ccccc1)c1ccc(C#N)cc1
CCOC(=O)C12C(=O)Nc3ccc(F)cc3C(=O)N1C1c3cc(-c4ccccc4)ccc3OCC1C2C
COc1ccc2cc(Cc3ccc4c5c(cccc35)C(=O)N4S(=O)(=O)c3ccccc3)ccc2c1
O=C(CN1CCN(Cc2ccc3c(c2)OCO3)CC1)N1CCc2ccccc21
Cc1cc2c(o1)C1(C)C(CCC13CC(=O)c1ccccc13)C(=O)C2=O
O=C(O)CC(C(=O)Nc1ccccc1)c1cc(Cl)ccc1Cl
CNc1cc(C2CCCCN2S(=O)(=O)OC(=O)CC(=O)NCc2ccco2)ccc1[N+](=O)[O-]
COc1ccc(-c2c3ccccc3cc3[nH]c(N)nc23)cc1OC
O=c1[nH]n(N2CCCC2)c(=O)c(-c2cccc(Cl)c2)c1Br
Cc1ccc2c(c1)cc1c(=O)[nH]c(=O)nc-1n2-c1ccccc1
CC(=O)N1CC(C)C(C)(c2cc(C(=O)Nc3ccc(Cl)cc3)no2)C1
Cc1ccc(C(=O)NCC(=O)OCCc2c[nH]c3ccccc23)cc1C
CC1COC(C)(C2(C)OC3C(C)OC(C(O)c4ccccc4Cl)C3O2)O1
CCOc1ccc(OCC)c(CCN(C)CCCc2nnc(-c3ccccc3)o2)c1
COc1cc(C(=O)C2CC2)c(Cc2cccc(C(=O)O)c2)c2ccccc12
Nc1nonc1C(=O)NN=Cc1ccc(F)cc1
O=C(C=Cc1cncc(F)c1)NS(=O)(=O)c1cc(Cl)c(Cl)s1
CCN1CCC(CC2CN(c3cccc(C(Cc4ccc(Oc5ccccc5)cc4)C(=O)O)c3)CC2c2cc[nH]n2)CC1
CC(I)N1C(=O)c2cccc3cccc(c23)C1=O
CC(C)c1nn(-c2ccc(F)c(C(=O)N3CCN(CS(=O)(=O)Cc4ccccc4)CC3)c2)c2nccc(N)c12
CCN(C(=O)N1CCCC(C2CCOCC2)C1)c1cnn(-c2ccccc2)c1
Cn1c(=O)c2c(c3ccccc31)OC(=N)C(c1cccc3ccccc13)C2C#N
N#Cc1ccc(F)cc1Oc1ccc(CC(=O)Nc2cnc(N=C(N)N)s2)cc1Cl
CCOC(=O)C(=O)N1CCCC(C2CCN(S(=O)(=O)c3cc4c(cc3C)OCC(=O)N4)CC2)C1
C=CCN(c1ccccc1C(=O)O)S(=O)(=O)c1ccccc1OC
CC(=O)OC(CC(C)C)NC(=O)COC(=O)c1cc(-c2ccc(-c3ccccc3)cc2)c(C)cc(C)c1=O
O=C(COc1ccccc1)Nc1nnc(SCN2C(=O)NC3(CCCC3)C2=O)s1
C=CCn1cc2c(n1)C(C1C(c3ccccc3)C1c1ccccc1)CN(C(=O)c1ccccc1)C2
Cn1nc(C2CCCCC2)c2cc(C(=O)NC3CCC(CO)CC3)sc21
Cc1cccc(NC(=O)CCCCCCCN2C(=O)c3cccc4cccc(c34)C2=O)c1
C=CC1CC2C(CC)(CCC3OCC32C)CC(C(=O)OOC(=O)C=Cc2ccccc2)CC2=C(C)C(=O)CC1C2C
CC(C)C(C(=O)NC1CC1)C(=O)N1CCCC1C(=O)NCCc1ccccc1
CCc1cn(NC(=O)CCN(CC)CC)c2ccc(S(=O)(=O)N3CCOCC3)cc2c1=O
Cc1ccc(OCC(=O)N(C)C)c(SCC(OC(=O)CC(=O)N(C)C2CCCCC2)c2ccccc2)c1
COc1cc2c(OC)ccnc2cc1Oc1ccc2c(c1)CN(C(=O)OC(C)C)C2
CC(=O)Nc1ccc(C2CNC(=O)C2)cc1
Oc1cccc(C2CC(c3ccccc3O)=NC(c3ccccc3O)N2)c1
Cc1cc2c(OCCNCCc3c[nH]c4ccccc34)cccc2[nH]1
CCOC(=O)c1[nH]n(-c2ccccc2)c(=O)c1C(OC(=O)CC)c1ccc(OC)cc1
Cc1ccnc(-c2n[nH]c3cc(NC(=O)NCc4ccccc4F)ncc23)c1
Cc1cc(C)n(CCNC(=O)c2nc3ncccn3n2)n1
CCC(=O)OCCOc1ccc(NC(=O)Nc2nccs2)cc1
Nc1ncnc2c1c(-c1cccc3ncccc13)nn2C1CCCC1N1CCCC1
O=C(CC(=O)OCc1nnc(-c2ccccc2Cl)o1)Nc1ccccc1F
CCCc1cc(=O)oc2cc(OCc3nn[nH]n3)ccc12
NC1CCCCCC1Sc1nc2ccc(F)cc2[nH]1
O=C(NN=Cc1ccccn1)Nc1cccc(O)c1
CCc1ccc(-c2nn(CC3Cn4c(=O)[nH]c5cccc(c54)CN3C)cc2-c2ccccc2)cc1
CCC(NC(=O)CC(N)NC(=O)CNC(=O)C(CS)CCCNC(=N)N)C(=O)O
CC(C)CN1C(=O)C(C2Cc3ccccc3C2)NC(=O)C1C(OC(=O)C(C)(C)C)c1ccc2cccn2c1
CNC(=O)c1nc(-c2ccc(Br)cc2)no1
Nc1nc(-c2ccccc2)n(Cc2cccc(Br)c2)n1
COc1cccc(-c2cc(C(=O)NCCc3ccc(S(N)(=O)=O)cc3)[nH]n2)c1
O=C(NS(=O)(=O)c1ccccc1COc1cccc2ccccc12)c1cc(Br)sc1Br
COc1ccc2cccc(C(O)C(O)CN3CCN(CC(=O)N4c5ccccc5C(=O)Nc5cccnc54)CC3)c2n1
O=C(NCCNS(=O)(=O)c1ccc(F)cc1)C1CCCCC1
NC(=O)c1ccc(C(c2ccc3c(c2)CCC3)N2CCCCC2)cc1
COC(=O)c1cc(-c2ccc(Cl)cc2)sc1C(=O)NCSc1nnnn1C
COc1ccc(-c2cc(C)nn2C(=O)Nc2c(F)c(F)c(F)c(F)c2F)cc1
O=C(O)c1ccc(C=NNc2ccc(S(=O)(=O)N3CCCC3)o2)cc1
CC(c1c[nH]nc1-c1cccc2cccnc12)N(C)CC1(CCOCC2CC2)CCOCC1
O=S(=O)(NCCNC(F)(F)c1cnc(-c2ccccc2)cn1)c1ccc(-c2noc(-c3cccc(CO)c3)n2)cc1
O=C(NC=Cc1cccc(F)c1)c1ccc2cccc(O)c2n1
C[S+]([O-])C1=C(Cc2ccccc2)CC2C(C(=O)[O-])C(=O)N12
CC=CC(=O)NCC(CCCC(N)NC(=O)COC=O)NC(=O)CC(=O)NC(C)C(=O)O
CCCc1ncnc(Cl)c1N1CCC(Oc2ccc(C(C)C(=O)NC)cc2)CC1
CC(=O)Oc1[nH]c2ccccc2c(=O)c1-c1ccc(O)cc1
CC(=O)NCC(C)(C)C
CC1=CC(C)(F)Nc2ccc3c(c21)C(C)Oc1ccc(-c2ccc(F)cc2)cc1-3
CCCNP(=O)(NC(C)C(=O)OCCCl)OC(C)OC(=O)CC1(C)C(O)OC(O)C1Oc1nc(N)nc2c1ncn2O
CC(C)CCC(=O)NC(CC(C)C)NC(=O)c1ccc(-c2cccc(OCN3CCOCC3)c2)cc1
Cc1cccc(C)c1OCN1CC2CC1CN2C(=O)Cc1ccc([N+](=O)[O-])cc1
NS(=O)(=O)c1cc(-n2c(=S)sn(CC3CCC3)c2=O)ccc1Cl
NC(=O)c1cc(CCS(N)(=O)=O)nc(Sc2ccc3cc4ccccc4cc3c2)n1
Cc1ccc(-c2sc(Br)c(C)c(=O)c2COC(C)C)cc1
COC(NC(=O)Oc1ccc(C2c3cc4c(cc3CC3COC(=O)C32)OCO4)cc1)C(C)C(=O)NCCCO
COc1ccc(-c2ccc(Cl)cc2OCO)c(C=C2SC(=O)N(Cc3cccnc3C(F)(F)F)C2=O)c1
CCCCCCc1nc(C#N)nc2c1ncn2Nc1ccc(OC(C)C)cc1
CN1C2CCC1CC(OC(c1ccc(Cl)cc1)c1ccc(Cl)cc1)C2
CCc1cc2c3c4c(c5c6ccccc6[nH]c5c3n(C(=O)OOCCCI)c2cc1OC)C(=O)NC4
C=CCn1c(=O)n(-c2ccc(OC)cc2)c(=O)c2sc3ncnc(Nc4ccccc4Cl)c3c21
C=C1c2c(sc3c2CCCC3)N=C(c2ccccc2)N1C1CCCCCCC1
COc1c(C)nn(C(C)C)c1CNC1NCCCC1c1ccccc1
Cc1cc(=O)n(NC(=O)Cc2cccs2)c(=O)n1C
CCNC(=O)CCCC#Cc1nc(NCCc2ccc3c(n2)NC(=O)CO3)nc2c1ncn2C1COC(O)C1O
COc1ccc(S(=O)(=O)N(CNC(=O)C2CCCC2)c2c(C)noc2C)cc1
COc1ccc(CNC(c2ccccc2OC)C(O)COc2ccc(C)c(C)c2)c(OC)c1
Cc1c2cccc(Nc3ccccc3)c2nc2c(C(=O)NCCN(C)C)cccc12
Cc1ccc2c(c1)OC(=Cc1c(O)ccc3ccccc13)C2=O
CCC(=O)OCP(=O)(CC)OC(Cc1c[nH]c2ccccc12)OC(=O)NCc1ccccc1
CNC(=O)c1cc(C(=O)Nc2ccccc2)nc2cc(-c3ccco3)[nH]c12
CCN(CC)c1nc(-c2cc(Cl)ccc2C(C)C)c2nc(C)n(Cc3ccccc3)c2n1
O=C(O)C1(Cc2ccc3ccccc3c2)CCN1c1ccc(Cl)c(Cl)c1
OCCC12CCCC(c3ccccc3)(c3ccccc3)C1C1CCCC2C1
CCCCCCCCC1CCN(CC(=O)Nc2ccccc2C)CC1
CC(C)(C)Nc1ccn(CCCOCCP(=O)(c2ccccc2)c2ccccc2)c(=O)n1
CC1=C(c2cc(=O)c3ccccc3[nH]2)CN(C(=O)Nc2cccc(Cl)c2)CC1
Cc1c[nH]c2c(-c3ccnc(Oc4cc(F)ccc4C(=O)O)n3)cccc12
CC(=O)C(C)=C(C)CCC(=O)Nc1csc(OC(=O)C(OC(N)=O)c2cccc([N+](=O)[O-])c2)n1
CNC(CC1CCCCC1)C(=O)NC(CCCN=C(N)N)C(=O)NC(CC(=O)OC(C)(C)C)C(=O)OC
COc1cccc(OC)c1
CCCCCCCc1ccc(C(=O)NC23CCC(O)C4Oc5c(O)ccc6c5C42CCN(CC2CC2)C3C6)cc1
CC(=O)OC1CCN(CCNCCCCSc2ccccc2)CC1
O=C(c1ccc2c(c1)N(Cc1ccc3c(c1)OCO3)C(=O)c1ccccc1S2(=O)=O)N1CCN(Cc2ccc3c(c2)OCO3)CC1
CCN(Cc1ccc(C(F)(F)F)cc1Cl)C(=O)C1CC1c1ccc(NC(=O)CCc2ccccn2)cc1
CCCCC(N)P(=O)(O)C(=S)NCc1ccccc1
Cc1ccccc1-c1c(C)ccc2c(Cl)c3ccc(=O)cc-3oc12
CN(C)CCNC(=O)c1cc(C(F)(F)F)c2nc(-c3ccco3)cn2c1
CN(CCCC(=O)Oc1c(O)cc(O)cc1O)CCc1ccccc1
CC(=O)Nc1ccc(NS(=O)(=O)Cc2ccc3c(=O)c(-c4ccccc4)cn(C)c3n2)cc1
N=c1c2ccccc2nc2n1CCC2=Cc1ccc(Cl)cc1
O=S(=O)(c1c(Cl)c(F)c(Cl)c(Cl)c1Cl)N1CCNCC1
O=C(Cn1nnnc1SC1CC1)N1c2ccccc2Sc2ccccc21
COc1ccc(S(=O)(=O)Nc2sc3nc(C)c(C)c(=O)n3c2C)cc1
OCCN1CCCC(c2cn(-c3ccc4c(c3)OCCO4)nn2)C1
Cc1cc(NS(=O)(=O)c2ccc(C=Nc3cc(O)c(Br)c(Br)c3)cc2)no1
Cc1cc(C)c(OCC2CCN(C(=O)Cn3cccn3)CC2)cc1Br
CC(=O)NC(=O)CNC(=O)C(CN)NC(=O)C(C)C(C)NC(=O)Cc1ccccc1
COc1cc(CCCC(=O)NO)c(OC)c(OC)c1
Cc1cc(C)nc(SN2C(=O)CC(c3c(C)cccc3C)C2=O)n1
COc1ccc(C(C)CN2CCC(C(C)C)CC2)cc1
Cc1sc2nc(SCC(=O)NC3CCS(=O)(=O)C3)n(C)c(=O)c2c1-c1ccccc1
NC(=S)NN=Cc1c(F)c(F)c(F)c(F)c1F
CC1CCC(N(C)C(=O)C(c2ccc(C(F)(F)F)cc2)C2CC2)C(c2ccc(-n3cc(N)c(NC(N)=O)n3)cc2)C1
N#CC(=Cc1ccc(O)cc1[N+](=O)[O-])c1ccc2c(c1)OCO2
CCNC(=O)C(=O)Oc1c(OCC)cccc1C(C)=O
Cc1ccc(C)c2c1CC(C)(OCN1CCN(C(=O)c3ccccc3Cl)CC1)O2
c1ncn2nc3c(cc12)CCSC3
CCCCOC(=O)c1c(-c2ccccc2)oc2ncnc(Nc3ccccc3OC)c12
COc1ccc(OC)c(CCC(=O)NC2CCN(S(=O)(=O)N3CCc4ccccc4C3)CC2)c1
Cc1cc(CNC(=O)NCC2CCN(CCc3ccccc3)CC2)n(C)n1
CCC(C)C(N)C(=O)NS(=O)(=O)OCC1OC(O)C(O)C1c1cn(F)c(=O)[nH]c1=O
CCCCN(Cc1ccc(-c2cccc(CC(=O)O)c2)cc1)C(=O)Nc1ccc(C#N)cc1
Cc1nn(C)c(-c2cc(Nc3cccc(N)c3)ccn2)c1C
O=c1nc[nH]c2c1ncn2C1CCCN(S(=O)(=O)Cc2ccccc2)C1
Cc1c(CC(=O)N2CCCC3(CCCCN3Cc3ccsc3)C2)nn(C)c1C
CC(NC(=O)C(C(=O)Nc1cnn(CCCO)c1)C(C)C)SC(=O)C(C)(C)C
Cc1ccc2oc(C(=O)C3=C(C#N)OC(=N)C(c4c[nH]c5ccccc45)C34C(=O)N(C)c3ccccc34)cc2c1
COc1cc(C=CC(=O)OCC(=O)N2CCN(S(=O)(=O)c3ccccc3)CC2)ccc1O
CN1CCC(C)(c2cccc(O)c2)C(CCC(O)c2ccccc2)C1
O=C(C1CCC(=O)N(C2CC2)C1)N1CCN(Cc2nccn2C2CCCC2)CC1
CCC(O)(C#Cc1cn2c(n1)-c1cc(C(N)=O)c(F)cc1OCC2)C(F)(F)F
CC(C)(C)c1ccc(C(=O)Nc2ncc(CN3C(=O)c4ccccc4C3=O)s2)cc1
O=C(O)CCC=CCC1CCC(F)C1NS(=O)(=O)c1ccc(F)cc1
O=C(Nc1nnc(Cc2ccccc2)s1)c1ccccc1
CCC(C(O)NC(=O)C(C(=O)NCc1nc2ccccc2[nH]1)C(C)C)C(O)Nc1cccc(C)c1
Cn1c(=O)n(Cn2c(C3CC3)nc3ccccc32)c2cccnc21
CNC(=O)c1cccc(Oc2nc(Nc3ccc(N4CCN(S(C)(=O)=O)CC4)cc3OC)ncc2Cl)c1
CN(C)C(=O)On1c(=O)c(N2CCC3OC(c4ccc(F)cc4)CCC3C2c2ccc(F)cc2)nc2ccccc21
O=C(c1ccc2[nH]c(Cl)cc2c1)N1CCN(c2cnccn2)CC1
CNCc1ccccc1-c1cc(NS(=O)(=O)c2cc(OC)ccc2OC)ccc1OC
CN1C(O)=C(Cl)c2c(NC(=O)c3ccccc3)cccc2S1(=O)=O
COc1ccc(N(CC2CCCN(Cc3cc(F)cc(F)c3)C2)C(=O)NC(C)c2ccccc2)cc1
CN(C(=O)Cc1ccc(Cl)cc1)C(NC(=O)c1cnccn1)C1CCCCC1
Cc1cnc(N=C(N)N(CCc2ccccc2)c2ccccc2)s1
CCC(=O)OCc1ccc(NC(=O)c2ccc(CN3CCCCC3)cc2)cc1
c1cncc(C2c3cccn3C3COCCN23)c1
NC(=O)c1cc(Cc2cc3ccccc3s2)n(C2C(O)OC(O)C2CO)c1
COc1cc(OC)c(C2N=C3c4ccccc4CCCN3C2=O)c(OC)c1
COc1ccc(-c2cnc3scc(-c4cc(OC)c(OC)c(OC)c4)n23)c(OC)c1
COc1cc(OC)c([N+](=O)[O-])c(C(=O)NCC(=O)Nc2ccc(N(C)S(=O)(=O)c3ccccc3)cc2)c1
CC(C)c1cc2c(cc1F)-c1ncnc(N3CCN(C#CC(C)(C)O)CC3)c1CCO2
CCC(C)C(=O)OC1C(OC(C)=O)C=C2CCN3Cc4cc5c(cc4C1C23)OCO5
CCC(C)N1C(=S)NCC1CCCc1ccccc1
CC(C)Nc1cc(Oc2cccnc2N2CCCC2)nc(-c2ccncc2)n1
CC(NC(=O)C(CN)C(=O)N1CCC2=C(NC(=O)c3ccccc3)CCC2C1)OC(=O)N1CCC(Cc2ccccc2)CC1
O=C1NC(=O)C(=Cc2ccccc2[N+](=O)[O-])S1
CNc1ccc(CNC(=O)c2ccccc2C)cc1CCCl
CC(C)(O)C#Cc1c(Cc2cccc(Cl)c2)nc2n1CCOc1ccc(C(N)=O)cc1-2
O=C(Nc1ccc(-n2cnnn2)cc1)c1ccc(C(F)(F)F)cc1
CC(C)(C)C(=O)Oc1ccc(C(=O)OCCN2C(=O)C3C4C=CC(C4)C3C2=O)cc1
CCc1ccc(Nc2sc(C)c3c2C(C(C)=O)CCC3)cc1
COc1ccc(-c2noc(N3C(=O)C(O)=C(c4ccc(N(C)C)cc4)C3CCCN3CCOCC3)n2)c(OC)c1
CC(=O)OC12COC1CC(O)C1(O)C(=O)CC3=C(C)CCC(OC(=O)OC=O)(C3C)C(C)C21
COc1ccc(CN2CCn3c(-c4ccc5cc([N+](=O)[O-])ccc5n4)cnc3C2)cc1
CC(C)C1(c2ccccc2)C(=O)Nc2cnc(Nc3ccccc3)cc21
CC1CCC2(C(C)CC(C)C(C)C)C(CCC3C4CC(O)C(C)C4(O)CCC32)C1
O=C(CSc1nc2c(c(=O)n1-c1ccc(F)cc1)SCC2)NN=Cc1cccs1
Cc1cc(N2CCCC2)ccc1Nc1nc(N)n[nH]1
COc1cccc(C(=O)N2CCN(C3CN(C(=O)C4CC4)CCC3C)CC2)c1
CC(CC(=O)NCc1ccc2c(c1)N(NC(=O)Cc1ccco1)C(=O)c1ccccc1[S+]2[O-])c1ccccc1
Oc1ccc(-c2ccc(C(C3NCCS3)N3Cc4ccccc4C3)cc2)cc1F
COc1c2occ(CO)c2c(OC)c2c(=O)cc(C)oc12
CC(C)(C)C1(C)CC(=NOCC(=O)O)c2cc(F)ccc2N1
c1ccc(C2(c3ccccc3)CCN=C3NCCC32)cc1
Cc1ccc(C(N)C(=O)N2CCC(F)CC2)c(N2CCN(C(=O)C(C)C(C)(C)F)CC2)c1
CS(=O)(=O)Nc1cccc(Nc2cc(Nc3ccc(OCc4cccc(F)c4)cc3Cl)ncn2)c1
COC(=O)c1ccc(-c2ccc3[nH]c(C(C)=O)nc3c2)cc1C(=O)OC
CCCCn1nc(C(=O)Nc2ccc(C)n2C)c(-c2cc(Cl)ccc2Cl)c1C(C)(C)C
COC(=O)c1ccc(CC(=O)Nc2cccc(Nc3nc4ccccc4n4cncc34)c2)cc1
Cc1cccc2cc(Oc3ccccn3)ccc12
CC(C)CC(=O)Nc1cn(-c2cc(C(F)(F)F)cc(C(F)(F)F)c2)nn1
COc1ccc(NC(=S)N2CCCCC2)c(OC)c1
Cc1ccc2c(c1)C(N)Cc1ccccc1S2
Cc1csc(NC(=O)CSCNC(=O)c2ccc(-c3cccnc3)cn2)n1
CC1C=C1N(Cc1ccccc1)C(=O)N1C(=O)C(NC(=O)Nc2ccc(C(C)(C)C)cc2)Oc2cc(C(F)(F)F)ccc21
O=C(O)CC(C(=O)O)S(=O)(=O)Nc1ccc(-c2cccc(COc3ccccc3)c2)cc1
CN(CCN)C(=O)C1(O)c2ccccc2-c2ccc(C(F)(F)F)cc21
Cc1ccc(NS(=O)(=O)c2c[nH]c3ccc(C(=O)NCC4CCCO4)cc3c2=O)cc1
O=C1COC2(CCN(C(=O)c3ccoc3)CC2)CN1CC1CC1
CN(C)CCCCc1cccc2c(N)c(C(=O)Nc3cc4ccc(C(=O)O)cc4[nH]3)nnc12
CCS(=O)(=O)N(c1ccccc1)c1ccc(C(=O)N2CCOCC2)cc1
COC(=O)N1CC(=O)N2C(COCc3ccccc3)=C(C)c3ccccc3C2C1
COc1ccc2c(c1)C(C1COc3c(O)c(OC)cc(C)c3C1)C(=O)c1cc(C)c(OC)cc1-2
CCOc1ccccc1C(=O)NC(C)C(=O)Oc1cc(NS(=O)(=O)Cc2ccco2)ccc1N
O=C(Nc1ccc(Sc2nc3ccccc3s2)cc1)C1CC1
O=C1COCc2ccc(cn2)C(Cl)CNC(=O)c2cc(ccc2NCCc2cccs2)CCN1
CON=C1CN(C)CCC1(N)C1COc2c(F)c(C#CC3CC3)cc3c(=O)c(C(=O)O)cn1c23
CC(=O)N1c2cc(C3(NCc4cnc(C)c(C)n4)CCNCC3)ccc2CC1F
CNC(=O)C(C)c1ccc(ON2CCC(Oc3cnc(Cc4ccccc4F)cn3)C2)cc1
CCC(NC(=O)c1cccc([N+](=O)[O-])c1)Sc1ccccc1
COc1ccc(-c2oc3ccccc3c(=O)c2O)cc1
Cc1cn(C2CCCC2)c(=O)c2c1c1ccccc1n2N1CCN(C(=O)c2ccccn2)CC1
CNc1ccc(N2CCC(NC)C2)cc1
CCOc1ccc(C2C3C(=O)OCC3=NN(C#N)C(=N)C2c2ccc(C)cc2)cc1OC
O=CNC(c1ccc(F)cc1)C1NC(=O)C(CC2Cc3ccccc3C2)N(c2ccc3ccccc3c2)C1=O
Cc1ccc(N2CCN(C3CCC4(CC3)OOC3(OO4)C4CC5CC(C4)CC3C5)CC2)cc1C
NN(N1CCC(Cc2ccccc2)CC1)S(=O)(=O)c1cccc2nccnc12
CC(C)=C(C(=O)Nc1nn[nH]n1)c1ccccc1
COc1oc2ccc3cc(OC(C)=O)c(C)cc3c2c1OC
c1ccc2cc(-n3c(-c4ccc(CN5CCOCC5)s4)cnc3-c3nccs3)ccc2c1
Cc1ncnc2sc(Sc3nnnn3-c3ccc(Cl)cc3)c(C)c12
O=C(Cn1cc(Cc2cncnc2)c(=O)nc1SCc1cncnc1)NCc1ccc(F)cc1
CC(NC(=O)NCc1cccc(C(=O)c2ccccc2)c1)C(Cc1ccccc1)N(C)C
Cc1cc(C)n(C(=O)CC(=O)OCc2ccccc2)c1CC1CCS(=O)(=O)C1
CCOC(=O)c1ccc(OCCCCN2CC(CO)C(O)C(O)C2O)cc1
O=C(CCCN1CCN(c2cccc(Cl)c2)CC1)NC1CCCc2sccc21
COc1cccc(C(=O)NCCn2c(=O)c3ccccc3n3c(Cc4ccccc4)nnc23)c1
Cc1c(-c2ccc(F)cc2)nc2c(-c3ccnc(NC(C)C(C)(C)N)n3)cccn12
COC(=O)Nc1nc2ccc(CCN(C)C)cc2s1
CC(C)(C)C(NC(=O)Nc1ccc2nccc(OCC3CCCN3)c2c1)C(C)(C)C
COc1cc2c(c(OC)c1C)-c1c(cc3c(c1OC)OCO3)CC(C)C(OC)C2
O=C1COC2CN(Cc3cnn(F)c3)CC2N1Cc1cccc(F)c1
CCNC(=O)N(CC(c1cccnc1)N1CCOCC1)c1ccccc1
N#Cc1cccc(C(=O)Nc2ccccc2NC(=O)C2CC2)c1
COc1cc2c3c(n(CCc4ccccc4)c(=O)c2cc1OC)-c1cc2c(cc1C3=O)OCO2
CC1c2cc3c(cc2N=C2CCC(=O)C(c4ccc(O)cc4)N23)C(=O)C1c1cccs1
O=C(CCCNC(=S)N(c1ccccc1)c1ccccc1)c1cccs1
OC1OC(CSc2ccc(F)cc2)C(O)C1n1cnc2c(Nc3ccc(Cl)cc3)ncnc21
O=S1(=O)Cc2c(NCCc3ccccc3)nn(-c3ccc(Br)cc3)c2-c2ccccc21
CCCN1CCN(Cc2cc(C(F)(F)F)ccc2NC(=O)c2ccc(Cl)c(OCC)c2)CC1
Cc1ccc(-c2ccc(N3C(=O)C(=CCC(=O)N4CCCC4)SC3=S)o2)c(C)c1
N#Cc1ccc(N2C(=O)C3C(C2=O)C(c2ccc(Cl)cc2)N2N=CC=CC32)cc1
CC(C)Nc1nc2ccccc2n1Cc1ccc2cc3ccc(C(=O)O)cc3nc2c1
O=C1CC(Cc2ccccc2)(Sc2ccc3c(c2)OCCO3)OC(=O)C1c1cc(Nc2cc(Cl)c(F)cc2Cl)n[nH]1
CCCc1ccc(Cn2c(=O)c(-c3ccccc3)cc3c(O)ncnc32)cc1
NC(=O)c1ccc(NC(=O)CN(CC2CCCO2)C(=O)CCN2CCOCC2)cc1
COc1ccc(NC(=N)Nc2nc(-c3cccc(C(F)(F)F)c3)cs2)cc1
O=C(NC=Cc1cccc(C(F)(F)F)c1)c1cccnc1
Cc1ccc([S+]([O-])c2sc(S(=O)(=O)Cc3ccccc3F)nc2N2CCCC2)cc1
COC(=O)Cc1ccc(OC)c(S(=O)(=O)Oc2c(C(C)C)cccc2C(C)C)c1
Fc1ccccc1CSc1nnc(-c2c[nH]c3ccccc23)o1
COc1ccccc1OCC(=O)Nc1nnc(C(F)(F)F)s1
CCN(CC)CCC(=O)Nc1ccc(C(=O)Nc2cc3ccc(-c4ccccc4)cc3oc2=NO)cc1
CCC1(O)CCCC2(C)C1CCC13C4OCC1C(CCC23)C(=O)O4
COC(=O)C12CCC3C(CCC4NC(=O)CCC43C)C1CCC2C
CN(C)c1ccc(NN=Cc2nc3c(C(N)=O)cccn3c(=O)c2C2CC2)cc1
Cc1cccn1COc1ccc(Oc2nc(CCc3ccccc3)cc(OOc3ccccc3)n2)cc1
Cc1ccc2c(c1)C=CC(C)(N1C(C)CCC1CC(C)O)O2
Cc1cc(C(=O)OCC(=O)NC2CCS(=O)(=O)C2)ccc1OC(F)F
CCCCC(=O)Nn1cnc2c(C(C)(C)C)nc3ccc(CCN(C)CC)cc3c21
CC(C(=O)NO)N(Cc1ccc([N+](=O)[O-])cc1)S(=O)(=O)c1ccc(OCCC(F)(F)F)cc1
CC1CN(c2ccc(C(=O)Nc3n[nH]c4c3CN(C(=O)c3cccc(C(=O)O)c3)C4)cc2C(F)(F)F)CCN1
COc1ccccc1C1OC(=O)c2ccc3ccccc3c2C1=O
OCc1ccc(C2NCCNC2c2ncnc3c2ncn3NCc2cccc(F)c2)c(O)c1
COc1ccccc1OC(C)NC(=O)c1ccc(CN2CCCC2)cc1
O=c1oc2ccc(Br)cc2cc1-c1nnc(-c2ccccc2)s1
CCOC(=O)CSc1nc2ccccc2nc1N1CCOCC1
CC(C)CCN1CCN(CCO)C(Cc2ncnc3c2ncn3N)C1
COc1cc(OCc2ccc(OCCOCCF)cc2)cc2sc3ccccc3c(=O)c12
CC(=O)C12CCC(C)CC1CCC1C(O)C(=O)CC12
O=C(Nc1ccco1)C(=O)c1cc(CCCCCCc2ccccc2)on1
O=C(Nc1ccccc1)c1ccc2ccccc2c1
O=C(c1ccccn1)c1ncc(CCCCc2ccccc2)o1
O=C(Cc1ccc(Cl)cc1)OCCOc1ccccc1
COc1cc(OC)c(C(=O)Nc2ccccc2O)cc1NC(=O)CCN1CCOCC1
CCP(=O)(Nc1ccc(N(C)C)cc1)N1CCCCC1
Cc1noc(C2CC3COCC3(N3CCN(C(=O)Nc4ccc(OC(F)(F)F)cc4)CC3)C2)n1
C=CCc1cccc2sc(=NC(=O)NC(=O)Cn3ccnc3SC)n(-c3ccc(Cl)cc3Cl)c12
CC(=O)NC(=O)NC1CC2C(CCc3c[nH]c4ccccc34)CCCN2C(=O)N(CCc2ccc(O)cc2)C1=O
CC(=O)NCNN1CCC(c2ccc(C(O)C3CC3)cc2)C1
O=C1c2cnccc2-c2nccc3c(NC4CCCCC4)ccc1c23
Nc1ncc(-c2ccc(F)c(-c3ccccc3NS(=O)(=O)Cc3cnc4[nH]ncc4c3)c2)cn1
Oc1ccc(-c2cc(O)cc(-c3ccccc3)c2)cc1
CCCCCC=CCC=CCC=CCCCCCOO
Cc1cc(OCCCN2CCOCC2)c2ccc3c(c2n1)CC(=O)N3
COc1ccccc1CCn1cc(C)ccc1=O
Cc1ccc2sc(OCC(O)CC3CCN(n4ccc5c(C)cccc54)CC3)nc2c1
CC(C)(C)c1ccc(C(=O)N2CCN(c3cc(S(C)(=O)=O)ccc3[N+](=O)[O-])CC2)cc1
O=C(Nc1nccs1)OCN1CCCC(CCOCc2ccccc2)C1
CC(C)NC(=O)NCN1CCC(CCc2cccc(F)c2)CC1
CN(N=O)c1ccc(C(=O)C(=O)N2CCOCC2)cc1
NS(=O)(=O)c1ccc(-c2cc(CCC(=O)NCc3ccccc3)nc3ccccc23)cc1
Cc1c(CN2CCC(NC(=O)C(C)c3ccccc3)CC2)cnn1C
NC(CO)CCNC(=O)C(CCC(=O)O)NC(=O)Cc1ccc(O)cc1
Cc1ccc(NC(=S)NCCC2CCCCN2c2cccn2C)cc1O
CCN1CCN(CCc2c(-c3ccncc3)sc3[nH]c(CC(=O)N4CCCC4)nc(=O)c23)CC1
O=C(Nc1ccc(Cl)c(C(=O)O)c1)c1cccc(N2CCN(Cc3ccc4nonc4c3)CC2)c1
O=C(Nc1ccc2c3c(cccc13)CC2)C1CCCN(c2ncccn2)C1
O=C(O)CCCS(=O)(=O)NC(=O)C=Cc1cc(NCC(F)(F)F)ccc1-n1ccnc1
Cc1ccc(C(=O)c2c(-c3ccccc3Cl)nc3n(C)cnn23)cc1
Cc1ccc(NC(=O)Nc2cc(C(=O)N(C)CCN3CCOCC3)ccc2F)c(-c2cccc(C(F)(F)F)c2)c1
CCC(=O)OC1=C(c2cccc3ccccc23)OC(=N)C(c2cc3cc(C)ccc3nc2Cl)C1C#N
Cc1ccc(Cc2ccc(C)cc2CCCOC2CCCC2)cc1
O=S(=O)(c1ccc(Cl)cc1)N1CCc2ccccc21
CCN1C(=O)Cn2c(nc3ccccc32)-c2ccccc21
CC(=NNC(=O)c1cccs1)c1cc(C)[nH]n1
CC(=O)C1c2ccccc2NC(c2ccccc2)C1c1ccco1
c1ccc(CN2CCOCCOCCOCCOCC2)cc1
CCOc1cc(C=CC(=O)C(O)=CC=Cc2ccc(OCC=C(C)C)cc2OCC)ccc1O
O=C(Nc1ccnc(Oc2ccc(Cl)cc2)c1)c1ccccn1
Cc1ccc2c(c1)oc(=O)n2N(C)S(=O)(=O)c1cccnc1
COc1ccc(OC)c(C(=O)NCC(=O)N(C)c2csnn2)c1
NCCCCNc1ccccc1S(=O)(=O)Nc1c(C(=O)O)ccc2c1CCCC2
CCc1cc(C(C)(C)O)cc2c1C(c1ccccc1)OC2
N#CC(C(N)=O)=C1CCCCC1
O=C1C=CC2=Cc3c(cnnc3N1)-c1cccnc1N2
Nc1nc(=O)c2[nH]cc(CCCCCP(=O)(O)O)c2[nH]1
CCNC(=O)C(=O)NN(C(=O)NC)c1cc(F)ccc1F
O=C(Nc1cccs1)c1ccc(C=NNC(=O)c2ccc(F)cc2Cl)cc1
CC(=O)NOc1ccc(C2(O)CCC(C(=O)O)C(C(C)O)O2)c(C(F)F)c1
CCC(C)(C)C(=O)C(=O)N1CCCC1C(=O)OC(CCCc1cccnc1)c1ccccc1
S=C(c1cc(OCc2ccccc2)ccc1OCc1ccccc1)N1CCCC1
Cc1cccc(C)c1N1CCN(C(=O)Nc2ccc(C(O)(C(F)(F)F)C(F)(F)F)cc2)CC1
Cc1cn2c(C)cc(COc3ccccc3)nc2n1
CC1CCCN(C(=O)c2ccccc2C(=O)Nc2nc3n(n2)Cc2cccc(COCc4ccccc4)c2C3)C1
COc1ccc(-c2nc3ccc(OCc4ccc(C(F)(F)F)cc4)nc3o2)nc1
COc1cc2c(cc1NC(=O)Cc1nc3n(-c4ccccc4)c(C)c(C)c(=O)n3n1)OCO2
Nc1ncc2ccc(-c3c(N)cnn3-c3ccccc3)nc2n1
O=C(C=Cc1ccc(CNCCCc2ccccc2)cc1)NO
Cc1ccc([N+](=O)[O-])c(-c2ncc(C34CC5CC(CC(C5)C3)C4)o2)c1
COCC(c1cc2[nH]cc(C(=O)Nc3ccc(C(=O)O)cc3)c(=O)c2o1)c1cc(O)ccc1Cn1cncn1
COC1=Cc2c(C)sc(N(CO)C(=O)NCCCCCCN3CCCCC3)c2C1=O
O=C(O)c1cccc2c1OC(Cc1ccccc1)C2
O=C(Cc1ccccn1)Nc1sccc1-c1nc2ccccc2n1CCc1ccccc1
CCOC(CN1C(=O)C2C3c4ccccc4C(c4ccccc43)C2C1=O)OCC
CCCCSCC(C)(O)c1cc2cc([N+](=O)[O-])[nH]c2cc1C(F)(F)F
C=CCc1ccc2c(Cl)n(O)c(=O)nc2c1
Cc1nc2cc(-c3ccc(NC(=O)COc4ccc5c(c4)CCC5)cc3)cc(C)c2o1
O=C(Cc1ccco1)NCC(=O)Oc1cc(Cl)c(Cl)cc1Cl
OCc1c(Cl)nc(Cl)c2ccccc12
c1ccc(-c2cccc(-c3noc(-c4ccncc4)n3)c2)cc1
Cc1cc2c(C)c(C(CN(C)C(=O)Cc3nc4ccccc4s3)C(C)C)sc2[nH]c1=O
COCN1Cc2ccnn2CC(Cc2ccsc2)C1
CCNC(=O)N1CCN(c2cc(-n3cccn3)ccc2C(F)(F)F)CC1
COc1cc(OC)c(OC)cc1CCN(C)C
COc1ccc(S(=O)(=O)C(CNC(=O)C(=O)Nc2ccc(OC)cc2OC)c2c[nH]c3ccccc23)cc1
CC(=O)Oc1ccc2c(c1)N(S(=O)(=O)c1ccccc1Br)CCC2
COc1ccccc1C=Cc1nnc(-c2ccccc2)o1
COc1ccccc1CN1CC2CCCN3CCCC(C1CCCCCCCCC(=O)NCc1cccc4ccccc14)C23
Cn1c2cc3ccccc3c-2cc2c(-c3ccccc3F)cccc21
Cc1cc2c(C(=O)Nc3cc(Cl)ccc3N3CCNCC3)nn(C3CCOCC3)c2s1
CNC(C)C(=O)NC(C)C(Cc1ccccc1)C(=O)NC(NC(C)=O)C(=O)NC(C)C(C)C
COc1ccc(-c2cccc3[nH]c(NS(=O)(=O)C4CCCCNC4=O)nc23)cc1
NC(=S)NN=C1C(c2ccc(Cl)cc2)C(=O)OC1C(O)c1ccc(Cl)c(Cl)c1
CC1CC(c2ccc(Cl)nc2)Nc2cc(NC(F)(F)F)nn21
CN(C)CCCNc1cccc2cnccc12
O=C(NNC(=O)C1CC(=O)N(c2ccc(F)cc2)C1)c1ccc(F)c(Cl)c1
CC(C)c1ccc(Cc2nnc(Sc3c(Cl)sc4ccccc34)n2C)cc1
CCc1c(C)cccc1N1C(=O)C2C3C=CC(C)(O3)C2C1=O
CCOc1cc(OC)cc(Br)c1C1CC(=O)NCc2[nH]c(=O)c3cccn3c21
Cc1cnn(CCCNC(C)c2ncc(-c3cnn4cccnc34)s2)c1
CCC(=O)OC1=C(c2ccccc2O)NC(=O)NC1C
Nc1ccc(CC2OC3COCC(O)OC3C(O)C2O)cc1
N#Cc1ccc(OCCNC(=O)c2ccc(-n3cccc3)cc2)cc1
COC1C2=C(C(=O)C(COC(N)=O)=C(CSc3ncccn3)C2=O)N2CC3NC3C12OC
Cc1c(Cl)cc2c(c1NCCO)C(=O)C(Cl)C2
COc1cc(NC(=O)CSc2nc[nH]n2)c(OC)c(OC)c1
COc1[nH]c2cc(C)c(-c3ccccc3)cc2c(=O)c1Cl
Fc1ccc(-n2cc(-c3cc4c(cn3)[nH]c3ccccc34)nn2)cc1
CCn1nc(-c2nnc(C(C)(C)C)o2)c(-c2ccc(Cl)cc2)c1-c1ccc(Cl)c(Cl)c1
CC(C)C(=O)NC(CC1CN(CNC(=O)S)CCN1C(O)Cc1ccccc1)C1(C)CCC1
CCCCCCCCCC(=O)c1c(O)c(O)cc(O)c1C(=O)CCC(=O)O
CC(=O)OC(c1ccc2c(c1)ncn2OC(=O)N(C)C)c1ccccc1F
CC(C(=O)O)C1NC(CC(C)(C)C)C2(C(=O)Nc3cc(-c4cccc(Cl)c4)ccc32)C1Cl
CCN(c1ccc(C(=O)NC2CCCCCC2)cc1)S(=O)(=O)CC
Cc1ccc(C(CC(=O)NCc2ccc(C(=O)NCC(C)C)cc2)N2CCOCC2)cc1
O=C(C=CC(=O)N1CCC2OCCC21)Nc1ccc2ncsc2c1
Cc1sc(-c2nc(Nc3ccncc3)ncc2Cl)nc1-c1cccc(C#N)c1
Cc1nc(-n2ncc(N3CCN(C(=O)c4ccc(C(C)(C)C)cc4)CC3)c2C)ncc1-c1cccs1
COc1ccccc1C(=O)N1CCN(CNC(=O)C2(c3ccccc3)CCCC2)CC1
c1ccc(CCN2CC3CN(CC4CNc5cccc6cccc4c56)c4cccc2c43)cc1
O=C(O)CCCCCCCNC(=O)c1ccc([N+](=O)[O-])o1
COc1ccc(Cn2c(C3CCN(CCOc4ccccc4C(C)=O)CC3)nc3ccccc32)cc1
COc1cc(OCC(O)CNCC(OC)OC)cc(Cl)c1Cl
COc1ccc(C(=O)NN=Cc2ccc(Oc3ccccc3)cc2)cc1
O=C(O)C(SCc1cccc(Cl)c1)C(=O)O
CCC(C)O
Cc1ccc(Cl)c(Cl)c1NC(=O)c1ccc2ccccc2n1
CCc1nnc(CC2CCN(c3nc(C)no3)CC2)o1
O=C1CSC(c2cccc(F)c2)N1c1ccco1
CCCn1cc(C(=O)O)c(=O)c2cc(F)c(COCCCN3CCN(C(=O)F)CC3)c(C)c21
CN1C(=O)Cc2cc(Cl)c(Cl)cc2C1c1ccc(C(C)(C)C)cc1
OC(c1ccc(Cl)cc1)(c1cncnc1)c1cc(OCc2ccccc2)ccc1-c1ccccc1Cl
CCC(C)(C)N1NC2(CCC(c3ccc(Cl)cc3)CC2)NC1=S
Cc1csc(SC2CCN(C(=O)C(N)=O)CC2)n1
O=C(O)c1ccc(C23Cc4ccccc4N2C(Cc2cccc(F)c2)C2C(=O)N(c4ccccc4)C(=O)C23)cc1
CCC(=O)C(=O)N(CC)c1ccccc1
COc1ccc(CC2C(=O)NC(=O)N(Cc3ccccc3)C2=O)c(OC)c1
O=S1(=O)NCC(O)C(Cl)c2c(N3CCOCC3)cccc21
O=C(Nc1ccccc1C1CCN(Cc2cccc(O)c2)CC1)OCCCC1CCCC1
CSc1nnc(Cc2nc(=O)c3ccccc3[nH]2)s1
CCCN(CNC(=O)c1ccc(C(F)(F)F)cc1)C(=O)C1CCN(S(=O)(=O)c2ccc(Cl)cc2OC)CC1
CNC(=O)C1(NC(=O)c2cc3cc(C(C)CNc4cc(F)ccc4F)ccc3n2S(C)(=O)=O)CCCCC1
CCCCCCCCCCCCCCCCCNC(=O)c1ccccc1F
COc1ccc(C=C2C(=O)c3ccccc3OC2N2CCOCC2)cc1
CCC(=O)Oc1nc(Nc2c(C)cccc2C)sc1-c1ccccc1
O=C(O)C(O)=CC(=O)c1ccccc1OCc1ccccc1
C=CCOC1COc2c(CNC3CCN(c4ccccn4)CC3)cccc2C1
O=C1NCCN1c1ccc(Cl)cc1C(F)(F)F
CCCCCc1cc(CCC(=O)NCc2cccnc2)no1
Cc1cccc(COc2ccc(Oc3ncc(CC(=O)O)n3C)cn2)n1
CC(C)CCn1cc(C=C(C#N)C(=O)O)c2ccccc21
CC(C)c1cccc(N2CN(CCc3ccccc3)C(=O)C23CCN(CCC2CCCCC2)CC3)c1
COc1cccc(N2CCN(C(c3ccc4cc(OC)c(=O)[nH]c4c3)c3nnnn3C3CCCC3)CC2)c1
CCC(=O)OCCCC(=O)C12CCC3C(CCC4CC(C)CCC43C(=O)OC)C1CCC2C
CC(C)(C)OC(=O)CCC(=O)C(C)(C)C(=O)OCn1cc(Cc2ccc(Br)cc2)nn1
Cc1[nH]nc2ncc(-c3cccc(-c4nnc(-c5ccccc5)o4)c3)cc12
COCCCC(=O)NC1CC(=O)N(CCc2ccc(C)cc2)C1
COc1coc2cc(SCc3ccccc3OCCCS(=O)(=O)c3c(Oc4ccccc4)no[n+]3[O-])ccc2c1=O
COC(=O)c1nc2ccc(-c3ccc(Cl)cc3)cc2[nH]1
CCCc1c(NC(=O)CCc2ccccc2)nc2ccc(N(CC)CCc3ccc(OC)cc3)cn12
CCC(=O)Oc1ccc2c(c1)C(NCc1ccncc1)c1ccccc1CO2
O=[N+]([O-])c1ccccc1Sc1cc(I)c2nccnc2c1
NC(=O)Nc1cc(=O)n2cc(NC(=O)c3cc(F)cc(Cl)c3Oc3ccccc3F)ccc2n1
Cc1nc(-c2c(F)cc(Cl)cc2-c2ccc3c(c2)NC(=O)C32CCOCC2)no1
O=C(c1ccco1)N1CCN(C(=S)Nc2ccc(S(=O)(=O)N3CCOCC3)cc2)CC1
Cn1c2c(c3cc(S(=O)(=O)c4cc(C#N)cs4)ccc31)C1CCC(C2)N1
O=C(O)CC(C(=O)O)C(=O)Nc1ccc(Cl)cc1
CSc1nc2ccncc2c2[nH]c3ccccc3c12
Cc1ccc2c(c1)c(=O)c(N(C)S(=O)(=O)N1CCCC(C)C1)cn2NC(=O)CCN1CCOCC1
COC(=O)c1ccccc1NC(=O)CNc1ccccc1
CC#CC(C#N)NC(=O)c1cc(C)cc(C(C)C)c1
OCC1N=C2CCCCC2CO1
CCNN=C(c1ccc(Br)cc1)c1ccc([N+](=O)[O-])c([N+](=O)[O-])c1
Cc1ccc(C2CN(C(=O)c3cc4nc(C(F)(F)F)cc(-c5ccc(F)cc5)n4n3)CC(C)O2)cc1
Oc1cc2c(cc1NC1CCCC1)CCCC2OCc1ccccc1
CCOC(=O)c1c(N)c2nc3ccccc3nc2n1Cc1ccccc1
Cc1c(Br)noc1S(=O)(=O)Nc1ccccc1-c1ccc(-n2ccc(=O)[nH]c2=O)cc1
CCN(CCCNC(=O)c1ccc2nc(N3CCOCC3)cc(C)c2c1)c1cccc(C)c1
CC(c1nnc(NC(=O)CCCCC(=O)NC(N)=S)s1)c1cccc2ccccc12
CC12C(=O)CC3C(CCC4CC(c5ccc(O)cc5)CCC43O)C1CCC2O
CN(C1Cc2ccccc2C1)C1c2ccccc2Oc2ccccc21
COc1cc(Cl)c(Cl)c(N2C(=O)C(CCCC(=O)O)=C(C(C)=O)C2O)c1
CCOc1ccccc1-c1ccc(CC(CC(=O)NO)C(=O)NC2CC3CCC2C3)cc1
CCC1CN(CNCc2cn(C)nc2C)CCO1
CC12c3[nH]c4ccc(CCC(=O)N5CCOCC5)cc4c3CCN1C(=O)CCC2O
CCC(O)(c1cccc(F)c1)c1nccn1C
O=C(O)CCNc1cc([N+](=O)[O-])c([N+](=O)[O-])cc1C(=O)O
O=C(O)CCn1ncc(-c2cc(C(=O)NOCCO)c(F)c(F)c2Nc2ccccc2I)n1
CNC(=O)CCCc1nc2cc3c(cc2s1)OCCO3
COC(=O)NC(c1ccccc1)C(OC(C)C)c1ccc(OC)cc1
C=CC12CCC(C(=O)OC=Cc3ccccc3OC)C(C)(C)C1CCC1(C)C2CCC2C3C(C(=O)O)CCC3(C)CCC21C
CC1=CCC=CCCCCC(C)CCC=CC=CCC(C(C)O)=CC=C(O)CC(O)CCCC=CC=C1
CC(C)(CNC(=O)c1ccc(SC(Cl)Cl)cc1)N(Cl)Cl
NC(=S)NN=C(c1cc(C(=O)O)ccc1O)C(Cc1ccc(O)cc1)C(=O)O
O=C(NCCN1CCC2(CC1)C(=O)NCN2c1ccccc1)c1cc2ccccc2[nH]1
N#Cc1ccc(OCCCN(c2ccccc2)c2cc(=O)n(CCC(=O)O)c3ccc(-c4ccccc4)cc23)cc1
Oc1cc(F)cc(-n2nc(-c3ccccc3)cc2-c2ccccc2)c1
Cc1ccccc1C(=O)NCCSc1ccccc1
COc1cc(F)ccc1C(=O)NC1CCc2c(sc3nnn(CC4CCCO4)c(=O)c23)C1
CCCC(NC(=O)C(CC(=O)O)C(N)=O)C(=O)NC(Cc1c[nH]c2ccccc12)C(=O)NC(C)N
CCOc1ccc(CNc2ccc3c(c2)CCN3C)cc1OCc1ccccc1
O=C1C(c2ccccc2)C(Cl)N1c1ccccc1
CC(Oc1ccccc1)C(=O)N1CCN(c2nc3cc(-c4nncs4)nc(-c4ccncc4)c3s2)CC1
CC1CCC2(C=O)CCC3(C)C(=CCC4C3CCC3C(C)(C)C(C)C(C(=O)O)CC43C)C2C1
C=CCc1sc(NC(=O)N2CCN(C(c3ccccc3)c3ccccc3)CC2)nc1C
Cc1cc2n(n1)C(F)Cc1cc(Cl)c(C(=O)O)cc1-2
CC(=O)ON1C(=O)C(CC(=O)N2CCN(C(=O)C3CC3)CC2)CC2(CCc3ccccc3)CCCCC=C12
COc1ccc(-c2ccccc2)cc1C(=O)NC(CC(=O)O)c1ccc(C)cc1
CS(=O)(=O)c1c2c(n(NCc3ccccc3)c1Cc1ccccc1)CCNC2=O
Cc1sccc1C(=O)N1Cc2[nH]c3ccccc3c2CC1C(=O)NCCc1ccc(C(=O)O)cc1
CCCCCN1C(=O)C2C(Cc3ccc(Cl)c(Cl)c3)Cc3ccccc3C2N=C1N
CC(=O)NCNC(=O)Nc1nnc(C2CC(=O)N(CCc3ccccc3)C2)s1
ClNC1=NC(c2ncnc3oc(-c4ccccc4Cl)c(CN4CCOCC4)c23)CN1
CNC(=O)N1Cc2ccccc2N(CCOC)CC1Cc1ccccc1
Cc1cc(C)c(C(COc2cc(C(F)(F)F)cc(C(F)(F)F)c2)=NO)c(O)c1
CC(COC(=O)C(N)CC(=O)O)NC(=O)c1ccc(Cc2ccccc2)cc1
CCOC(=O)CCSc1c(-c2ccccc2)[nH][nH]c1=O
CN1C(=O)C2CN(C(=O)Cc3ccco3)C3(CCN(c4ccc(C(F)(F)F)cc4)CC3)C2C1=O
N#Cc1ccccc1NC(=O)CON1CCc2c(Cc3ccccc3)cccc2C1
Cc1ccc2c(c1O)C(=O)c1c(O)cc(C(C)CCC(=O)O)cc1C2=O
COC1C(c2ncnc3c2ncn3N)OC(COP(=O)(O)O)C1O
CC(=O)c1ccc(S(=O)(=O)N2CCN(C(=O)c3sc(C)nc3C)CC2)cc1
C=C(Cl)n1ncc(C(=O)Nc2ccc(F)cc2F)c1-c1cc2ccccc2cc1C(=O)O
Cc1nc2cc(C3CCN(C(=O)OC(C)(C)C)CC3)ccc2n1C
COC(=O)NCCCCCCCCCCCCC(=O)N(C)c1cc(OC)cc(OC)c1
CC1C=CNc2nc(Sc3ccc(F)cc3)nnc2C1
COc1ccc(OC(=O)C2CC2)c2c1CCC2=O
O=C(NCCl)c1sc(-c2ccccc2)cc1Cl
O=C(O)n1cc(Cc2ccccc2)c(=O)c2c(S(=O)(=O)O)ccc(F)c21
Nn1sc(CCCCCCCO)c2c3ccccc3c(I)c1-2
CC(C)C(C#N)(CCCN1CCN(c2cccc(Cl)c2)CC1)c1ccccc1
CCN(Cc1ccccc1)C(=O)c1cc(Cl)ccc1S(=O)(=O)N1CCc2ccccc21
O=c1oc2cc(Cc3ccc(F)cc3)ccc2n1S(=O)(=O)NCC1CCCO1
CCN(C(=S)NN=C(c1ccccc1)c1ccccc1)c1ccccc1
CCc1cccc(C)c1N(CCOC)C(=O)COc1cc(Cl)ccc1OC
Cc1ncsc1-c1cc(C(N)=O)c2[nH]c3cc(N4CCC(N5CCCCCC5)C4)ccc3c2c1
CCCC(CCC)NC(=O)CC1C2COc3ccc(CC)cc3C2N2C(=O)CN(C)C(=O)C12Cl
CNc1nnc(-c2cc(C)ccc2N(CC2CCOCC2)c2ncc3ncnc(NC)c3n2)o1
Cc1ccc(C2CCCN(C(=O)CCc3nnc(CCCc4c[nH]c5ccccc45)o3)C2)cc1
Fc1cc(-c2nc3nc(Br)c(-c4ccccc4)c(C4CCCC4)c3[nH]2)cc(F)c1F
Nc1ncc(-c2cccnc2)nc1C(=O)Nc1ccc2cc[nH]c2c1
CN1C(=O)C2(CC(=O)NC2=O)c2cc(Cl)ccc21
CC1COP(=S)(Oc2ccc(F)cc2)N1
CC1C(=O)N2C1SC(O)(c1ncnc3c1c(N)cn3C(N)=O)C2CO
Cc1nc(C(N)=Nc2ccc(Cl)cc2)n(C)c1-c1cc(Cl)ccc1Cl
CS(=O)(=O)c1nccn1C1CC2CCC1C2
N#Cc1cc(-c2ccc(Oc3ccccc3)cc2)nc(N)c1-c1ccccc1-c1ccc(Cl)cc1
CC(=O)C(N=Nc1ccc(S(N)(=O)=O)cc1)=C(C)O
CCCc1nc2cc(C=CC(=O)NO)ccn2c1CN(CCN(C)C)CC1CCCCC1
CCN(CC)CCCON=CC(=O)NO
O=c1n(Cc2ccccn2)nnn1-c1ccccc1OC(F)(F)F
CCS(=O)(=O)N1CCN(c2cc(-c3ccc(C)cc3)n3nc(C)cc3n2)CC1
Cc1cc2c(cc1NC(=O)Cc1ccccc1)[n+]([O-])c(C)c(C#N)[n+]2[O-]
O=C1OC(c2ccc(F)cc2N2CCSCC2)CN1CO
CC(C)C(CCN1CCCC1)C(=O)Nc1c[nH]c2ncc(-c3cccc(NC(=O)Nc4ccc(F)cc4O)c3)cc12
Cn1ccnc1-c1ccc(C2CCN(NS(=O)(=O)c3cc4cc(Cl)ccc4cc3F)C2=O)cc1
N#CC1CCCCC1Nc1nn(C(N)=O)cc1-c1cccc(S(=O)(=O)N2CCNCC2)c1
OCNC1=NC(O)C(CCCOc2ccccc2)C1c1ccccc1
CCC(Cc1ccc(S(=O)(=O)N2CCOCC2)cc1)=NNC(=O)c1ccc(S(=O)(=O)N2CCCCC2)cc1
CC(C)c1ccc(NC(=O)Oc2ccc(Oc3cccc(Cl)c3)c(CCC(C)(C)C(=O)O)c2)cc1
CC(=O)NC1CCCC(S(=O)(=O)N2CCCN(C(C)=O)CC2)C1
O=C(O)CCn1nc(C(=O)Nc2ccccc2)c(-c2ccccc2)c1-c1ccccc1
Cc1c(O)c2ccc(Cl)c(CCC(=O)N3CCN(c4ccc(F)cc4)CC3)c2oc1=O
CCCCCCSC1=C(C(=O)NCCC(=O)O)C(=O)c2ccccc2C1=O
COc1cccc(C(=O)NCCC(=O)Nc2cccc(S(=O)(=O)N3CCOCC3)c2)c1
CC(C)(C)OC(=O)NCCCC(NC(=O)Cc1c[nH]cn1)C(=O)OC(C)(C)C
CCC(=O)NC1=C(Cl)C(=O)c2[nH]cnc2C1=O
CC(C)c1ccc2c(c1)nc(Cc1ccc(C(=O)O)cc1)n2Nc1ccc([N+](=O)[O-])cc1
CCC=CC=CC=CCC(NC(=O)C=CCCCC)C(O)C(O)C(O)CC(O)O
O=C(NCCc1ccccc1)N1CCC(CCCc2ccccc2)CC1
OCCC#Cc1cccc2ccc(O)cc12
CS(=O)(=O)c1ccc(Cl)cc1NC(=O)CCCCn1ccnc1
CC12CCC(=O)CC1CCC1C2CCC2(CO)C1CCC21CCC(=O)O1
Cc1cccc(CCC(=O)NNC(=O)c2cc3ccccc3[nH]2)c1
COc1ccccc1NC(=O)Nc1cccc(CN2CCN(C(=S)Nc3ccc(C(F)(F)F)cc3)CC2)c1
CCOc1ccc(OCC)c(C(=O)NC2CCN(c3nc4ccc(C)cc4s3)CC2)c1
CCN1CCN(C(=O)Cn2ccc3cc(S(=O)(=O)N4CCCCC4)ccc32)CC1
CC(C)c1noc(CCC2CCCN(C(=O)CCC(=O)O)C2)n1
CCCC(NC(=O)Cc1cc(F)cc(F)c1)C(=O)NN1N=CC2(CCCC2)C(=O)C(C(C)C)C1=O
COc1ccc(C(=O)C2=C(O)C(=O)N(CCCN3CCOCC3)C2c2ccc(C#N)cc2)cc1
CCOC(=O)C1NC(=O)NC(C)=C1CC(=O)OCc1ccccc1
NC(=O)c1cnc2c(Cl)nc(-c3cccc(S(N)(=O)=O)c3)cn12
Cn1ncc(C2CCCC2)c1C(=O)NCCCn1cncn1
O=C(O)C(Cc1ccccc1)C(=O)NCC12CCC3c4ccc(O)cc4CCC3C1CCC2CCc1ccccc1
N#Cc1cnc2c(NCc3ccccn3)cc(Nc3ccc(CN4CCOCC4)cn3)cc2c1Cl
CC(C)(C)NC(=O)OC1(NC(=O)C(Cc2ccccc2)C(O)CNC2CCCCCC2)CCCC1
CNC(Cc1ccccc1)C(O)CNC(=O)C(CC(C)C)NC(=O)C1CCCCCCCCCN(Cc2ccccc2)CCC1
O=C(Cc1ccccc1Br)NCc1cccnc1
CC(C)(CO)CNC(=O)c1c(Cc2ccc(C(C)(C)C)cc2)nc2ccccc2c1-c1ccccc1O
N#Cc1ccc(S(=O)(=O)Nc2ncns2)cc1Oc1cc(F)ccc1S(=O)(=O)N1CCCCC1
CSCCC(NC(=O)c1ccccc1)N1CCN(C(=O)c2ccccc2)CC1
COc1cc(OC)c(C2c3cc4c(cc3C(OC(=O)Nc3ccccc3)C3C(=O)OCC23)OCO4)c(OC)c1
COc1ccc(OC)c(OC)c1
COc1ccc(Nc2ncnc3sccc23)cc1
NN1CC(c2cc(F)c(F)cc2F)C(Cc2ccc(F)cc2)CC1=O
CCn1c(SN)nc2ncnc(C)c2c1=O
Cc1c(C)c(C(=O)Nc2nn[nH]n2)n(C)c1Cc1ccccc1
CN(C1CC2CCC1C2)P1(=S)OCC(C)(O)CO1
CC(=O)c1c(OC(=O)CC(=O)N(CC(C)C)C2CCS(=O)(=O)C2)[nH]c(C)c1C
CC(C)Cc1ccc2c(c1)S(=O)(=O)C(=C1C(=O)CSC1=O)N2
Cc1cc(-c2ccc3c(c2)NC(=O)C32CCCN2F)ccc1N1CC2CC1CN2C
Cc1ccc(NS(=O)(=O)C(CCCCC(NC(=O)NC(C)c2ccccc2)C(=O)O)C(=O)O)cc1
CCCC(C)CC(=O)NCCCCCCCCCCCCC(=O)O
CCC(=O)OC(=O)N1C2=NC(CC(C)C)=C(OC(C)=O)C3N(C(=O)OC)c4ccccc4C23CC1C(=O)OC
O=Cc1nn(-c2ccccc2F)cc1Cc1ccccc1F
CCc1ccccc1-c1nc2ccccc2[nH]1
O=S(=O)(CC(c1cccs1)S(=O)(=O)c1cccs1)Nc1cccc(F)c1
CC(C)C(=O)NNc1ccc2ncc(Br)cc2c1
CC(N)C(=O)NC(C(=O)N1CSCC1C(=O)O)C(C)C
CC(C)(C)CCn1c(CC2CCCC2)nc2cc(C(=O)NCc3ccc(NCCN4CCCCC4)c(O)c3)ccc21
Cc1cc2cc(C)c3nnc(SCC(=O)NCCC4CCCO4)n3c2cc1C
COc1ccc(C(=O)Nc2nc(C)cc(-c3csc(C#N)c3)n2)cc1
Cn1c(CNC(=O)Nc2nccs2)nc2ccccc21
C=CC=CC(OC(N)=O)C(CC)C(C(C)O)C(C=C(C)CC)C(C)C(C)O
CCCCCCCCCCCCCCCC(=O)OC1CC2(CC(=O)c3ccc(-c4ccccc4)cc3O2)C(C)O1
COc1ccc(OC)c(S(=O)(=O)N2CCN(C(=O)NO)CC2Cc2c(OC)ccc(OC)c2Cl)c1
NC(=O)N1CCCC1C(=O)N1CCC2(CC1)OCCc1ccc(F)cc12
O=C(Cn1sc2ccccc2c1=O)Nc1cccc(NS(=O)(=O)c2ccc3c(c2)OCCCO3)c1
COc1cccc(CC(=O)NCCc2ccnc(Nc3cc(F)cc(F)c3)n2)c1
CCc1c(-c2ccc(OCCCN3CCCC3)cc2)oc2ccc3ccccc3c12
CC=C(C)CC1CN(Cc2nc3ccccc3o2)CCN1CCO
Cc1nc(-c2ccco2)nc2c1CC(NCCO)C2
Cc1c(Nc2ccc(F)c(F)c2)nc2nncn2c1-c1nc2ccccc2s1
Nc1nnc(SCCS(=O)(=O)Nc2cc(Cl)ccc2N)s1
O=C(c1csc(C2CC2)n1)N1CCCn2nnc(-c3ccc4[nH]ncc4c3)c21
CC(=O)c1cc2c(N3CCOCC3)c(Cl)c(O)[n+]([O-])c2cc1Cl
O=C(Cn1ccnc1)N1CCc2cc(OCc3ccc(Cl)c(Cl)c3)ccc2C1Cc1ccccc1
COc1ccnc2cc(OS(=O)(=O)c3ccccc3)c(Oc3cccc4cc(C(=O)NCCN5CCOCC5)ccc34)cc12
CN(C)c1cc(CN2CCOCC2)cc(C(=O)N2CCCC2)c1C(C)(C)C
CCN(C(=O)c1cc(C(=O)NC(C)(C)C)nc2ccccc12)N(C)C(=O)CCc1ccc(OC)cc1
C=CCC(=O)Nc1c(C)[nH]c2ccc3c(c12)CN1CCc2cc(C)ccc2C1O3
COc1cccc2c(NCc3cc(Cl)cc(Cl)c3)cc(C)cc12
CC(=O)N1CCC(NS(=O)(=O)c2ccc(C(=O)NCc3cccc(C(F)(F)F)c3)cc2)CC1
ON1CCC(Cc2ccc3ccc4cccc5ccc2c3c45)C(N2CCCCC2)C1
COc1ccc(C(=O)Cc2nc(Sc3ccc(F)cc3)n[nH]2)c(OC)c1
CC(Oc1ccccc1)C(=O)Nc1ccccc1OC(=O)Cc1ccc2c(c1)OCO2
COc1ccc(OC)c(C=C2SC(=S)N(CCC(=O)O)C2=O)c1
O=C(O)c1cccc(-c2ccc3cc(OCc4ccc5ccccc5n4)ccc3c2)c1
CNc1nc2cccnc2n1C1CC2CCC1C2
NC1=NC(c2ccc(Cl)c(Cl)c2)CO1
NC(=O)C1CCN(c2cccc(CN3CCCCC3)c2)CC1
COc1ccc(C(=O)NNC(=O)CC(=O)NC2CC=CCC2C)cc1OC
COc1c(O)cc(O)cc1C(=O)N1CCCc2ccccc21
CCN1C(=O)OC(c2cccc(C)c2)C1C
O=C(CN1C(=O)C2C3c4ccccc4C(c4ccccc43)C2C1=O)NCCc1ccccn1
CCCCCCOC(=O)NS(=O)(=O)Oc1cccc(C(C)C)c1C(C)C
Cc1ccc(CCC(=O)NCc2cn(S(=O)(=O)Cc3cccc(C)c3)c3ccccc23)cc1
Cc1cc(C(=O)N2CCN(COCC3CNC3)CC2)nc(C(F)(F)F)n1
COc1cccc(F)c1CC1CC(C(=O)Nc2n[nH]c3ccc(-c4cc(C)ccn4)cc23)CN1C(=O)N1CCOCC1
Cc1ccc(C(=O)N2C(=O)C(O)=C(CCCN3CCOCC3)C2c2ccccc2Cl)o1
CCCCCCCCc1c2[n+](cc3c4c(ccc13)OCO4)CCc1cc3c(cc1-2)OCO3
COCc1ccc(C2Nc3ccccc3C(=O)N2c2ccccc2)s1
CS(=O)(=O)c1cc(F)ccc1C(=O)Nc1nncs1
O=C1C(=Cc2ccc([N+](=O)[O-])cc2)Sc2ccccc21
COc1nc2cc(-c3cnc4nc(N)nc(C(O)CC(C)C)c4c3)ccc2[nH]1
Cc1cc(SNc2ncc(-c3cc(Cl)nc(N)n3)s2)ccc1N1CCCC1
CCN(C)CCCNc1ccc2ncn3c4ccc(OC)cc4c(=O)c1c23
CN(c1ccccc1)c1ccc(NC(=N)Nc2nc(C(F)(F)F)cc(C(F)(F)F)n2)cc1
CN(C)c1ccc(C=CC(=O)c2ccc(O)c(Br)c2)cc1
CCc1ccnc(C=NNC(=O)c2ccc(OC)cc2)c1
CCCC(CC1(C(=O)NCc2cccnc2)CCCC1)C(=O)O
CC(O)C1=C(Sc2nc3ccccc3s2)C(C)C2C(C(=O)[O-])C(=O)N12
Cc1ccc(CC(=O)Nc2nnc(SCc3ccccc3)s2)cc1
Cc1sc2ncnc(C)c2c1SCC(=O)NCCCN(C)C
O=C(CC(=O)NC1CCCc2ccccc21)Nc1ccccc1
COc1cc(O)cc(OC)c1C
Cc1ccc2c(c1)C1(CC(=Cc3ccccc3)c3ccccc3)CCN(C)C(C2)C1C1(C)CCN1C
Cc1cccc2[nH]c(C3CCCN(C(=O)n4ccnc4)C3)nc12
CC(=O)n1ccc2c(-c3ccc(C)cc3)nn(C)c2c1=O
O=C(C(=O)N1CSCC1CCc1ccccc1)N1CCOCC1
CCCC(=O)OC1C(=O)CC2=C(C1=O)C(c1cc(OC)ccc1OC)C(c1cccc(C)c1)=C(C)N2
NC1=NC(c2ccc(OC(F)(F)F)cc2)(c2cccnc2)CCS1
O=c1on(N=CCl)c(-c2ccccc2)c1Cl
COc1ccccc1C(=O)N1CCN(CSc2nc(=O)c3ccccc3[nH]2)CC1
Nc1c(-c2ccccc2)sc2[nH]c(-c3ccncc3)nc(=O)c12
CON=C(c1nnco1)c1ccccc1COc1ccc(Cl)c(Cl)c1
Nc1cc(C(=O)NCc2ccccc2Br)ccc1OCC(=O)O
O=C(Cn1cncn1)N1CCCC1c1cccs1
COc1cccc(-c2nc(CN3CCC(C)CC3)co2)c1
CC(C)(N)C(=O)Nc1nc(-c2ccc(F)c(CC(C#N)NC(=O)C3NC4CCC3C4)c2)cs1
Cc1ccccc1SCCNC(=O)OC(C)(C)C
COc1ccc(CCN2C(=O)C=CC2=O)cc1OC
Cc1ccc(C2CC(=O)N(Sc3nnnn3-c3cccc(Cl)c3)C2=O)cc1
CCOc1ccc(-c2csc(-c3ccc4ncnn4c3)n2)c(OCC)c1
CC(C)C(=O)OCC(N=C=S)c1ccccc1
CCCc1cc(C(O)C2(c3ccc(OC)c(OC)c3)COC(C)OC2)c(-c2ccc(I)cc2)c(=O)o1
CCCNC(=O)Nc1ccc2c(c1)C(=O)NCCC(C)OCCCCC(C)O2
CCOc1ccc(C(N)C(c2c[nH]c3ccc(Br)cc23)c2c[nH]c3ccc(Br)cc23)cc1
CNc1cc(N=Nc2ccc(Cl)cc2)[nH]n1
CCN(CCCOc1ccc(Cl)cc1)Cn1ncc2c(=O)nc(C)[nH]c21
Cc1ccc(N2C(=O)C3CC(=O)C4C(=Nc5ccccc5C4c4ccc([N+](=O)[O-])cc4)N3C2=O)cc1
CCc1cc(C(=O)Oc2ccc(Cl)cc2)nn1-c1ccc(Cl)cc1
O=C(CCN1C(=O)C(=Cc2ccccc2O)SC1=S)N1CCCCC1
COc1ccc(OC2CCCC(N(CCCN3C(=O)Cc4ccc(F)cc43)c3cccc(C(F)(F)F)c3)C2)cc1
COc1cccc(C(=O)N2c3ccc(Nc4ccc5c(c4)OCO5)cc3C(C)CC2C)c1
CCCOCCCNC(=O)c1cccc(-c2cccnc2)c1
O=C(NCn1nnnc1Sc1cccc2ccccc12)c1cc(Cl)ccc1[N+](=O)[O-]
CN1CCOC(C2CCCC2)(N(C)C(=O)CCc2ccccn2)C1
CC(CCC(O)c1nc(CCCc2ccc(F)cc2)co1)OCc1cccc(NS(C)(=O)=O)c1
CC1CCC2C3CCC4NC(=O)CCC4(OC(=O)C(N)Cc4ccc(O)cc4)C3CCC12C
CCCCCC(C)NCc1coc(-c2ccc(OC)cc2)n1
Cc1ncnc2c1cnn2N1CCCCC1
CCOc1cc(OC)c(Cl)cc1-c1n[nH]c(=NC(=S)Nc2ccccc2OC)s1
COc1ccc(Cc2cc3c4ccccc4ccn3c2C)cc1Br
COc1cccc2c1CCC(N(C)CCc1ccc3c(c1)OCO3)C2
CCN(CCCc1ccc2c(c1)CN(C(=O)NCl)C2)c1cccc(C)c1
CC(C)c1csc(Nc2ncc(C#N)s2)n1
CC(=NOCc1ccc(Cl)cc1)c1cc(C(F)(F)F)ccc1CN1CCN(c2ccncc2)CC1
CCC(=O)NN=C1C(=O)N(CC(=O)NCc2cccnc2)c2ccc(OC)cc21
CN(C)c1ccc(-c2cc(N)nc(N)c2C#N)cc1
CCCCCCN1CCC(NC(=O)C(C)(Cc2ccc(O)cc2)c2ccccc2)CC1
CC(NCc1cccc(C(N)=O)c1)c1ccc(S(C)(=O)=O)cc1
Cc1ccc(C2CC3C=CCCCC(O)OC(=O)CC(O)C(O)C3C2)cc1
CCCn1c(=O)c2nc(-c3ccc(OCC(=O)Nc4ccccc4OC)cc3)[nH]c2n(CCC)c1=O
CNC(=O)CNC(=O)CC1(S(=O)(=O)c2ccc(Br)cc2)CCC(c2cc(F)ccc2F)CC1
COc1cc(OC)c(OC)c(-c2cc3cc4c(cc3cn2)OCO4)c1
NC(=O)c1c2cccc(O)c2c(O)c2c(Cl)c(-c3ccc(O)cc3)c(=O)oc12
O=C(NNC(c1ccccc1)c1ccccc1)C(Cc1ccccc1)C(=O)OCc1ccccc1
CC(=O)NCC1CN(c2ccc(F)c(N3CC=C(C(C)NCCc4ccccc4)CC3)c2)C(=O)O1
CCCCCCC(C)(C)C
CC=c1sc2nc3c(c(=O)n(-c4ccc(CC)cc4)c(=O)n3CCCn3ccnc3)n2c1=O
CC(=O)c1cn(CCCCCCCCCCOc2ccc(Cl)cc2)c2ccccc12
CN(CC#CCCCC#N)CCC1SCC2NC(=O)NC21
C=C1CCN(C(=O)C(=O)NC)C1
Cc1ccc(S(=O)(=O)Nc2ccc(N3C(=O)c4ccccc4C3=O)cc2)cc1
COc1ccc(-c2n[nH]c(SCC(=O)NC3CC3)n2)cc1
CCCC(=O)Oc1c(C(=O)c2sc(N3CCCC3)nc2C)[nH]c(C)c1C
Cc1ccc(C)c(C(=O)N2CCN(S(=O)(=O)CNC(=O)c3ccccc3Cl)CC2)c1
Cc1ccc2[nH]ccc2c1Nc1c(C#N)cncc1C=Cc1ccc(CN2CCN(C)CC2)cn1
Cc1ccc2c(c1)cc(C(=N)N)n2NC(=O)CCOCCN(C)CCOc1ccc2c(C(N)=O)cc(C(=N)N)cc2c1
CC1(CC(c2ccccc2)c2ccccc2)CCN1C(=O)NC(=O)c1ccc2c3c(cccc13)CC2
COc1cccc(C(=NNC(=N)N)c2cccc(OC)c2)c1
CNn1cnnc1Sc1ccc([N+](=O)[O-])c([N+](=O)[O-])c1
CC(C)CC(C(N)=O)C(=O)NC(Cc1c[nH]c2ccccc12)NC(=O)CS
CCOC(=O)N1CCN(c2nccc(-c3cc4ccccc4[nH]3)n2)CC1
CC(=O)N(CC(=O)Nc1ccc(C)cc1)C12CC3CC(CC(C3)C1)C2
COc1cc(C)cc2c1C(=O)OC(O)CC=CCCC2
O=c1oc2c(OCCN3CCN(c4ccccc4)CC3)cccc2s1
COc1ccc(C)cc1O
COCn1nc(-c2cccc(C(N)=O)c2)c2c(N)ncnc21
CNS(=O)(=O)c1ccc(CC(Cc2ccccc2)C(=O)NN2CCCC(Cc3cncs3)C2)cc1
CC(C)Cc1ccc(C(C)c2nc3c(=O)n(Cc4ccccc4)c(=O)n(Cc4ccccc4)c3[nH]2)cc1
C=C1CCC2CCC3=C(CC(C)C(OC(C)=O)=CC(O)C1)C(C)(C)CC(=O)C32C
O=c1c2ccccc2nc(CCc2ccc(O)cc2)n1-c1ccccc1
S=C(NCCCn1ccnc1)Nc1ccccc1Cl
CC(C)(CO)c1ncc2c3c(c4ccccc4n12)CCNC3
CCOC(=O)c1ccc(-c2cccc3c2nc(NC(=O)O)c2ccncc23)cc1
COc1cc(OC)c(-c2nc(CSc3nccn3C)oc2C)c(OC)c1
O=C(CCc1ccc2c(c1)OCO2)N1CCCC(c2ccn(-c3ccccc3)n2)C1
COc1ccc(CC(Cc2cccc(NC(=N)N)c2)S(=O)(=O)NC(=O)N2CCC(C(N)=O)CC2)cc1
CCCCCCCCCCCCCCCC=C1C(=O)Oc2ccc(S(=O)(=O)OC)cc21
CC1CC2(c3ccoc3)C3CC(C)C4(CC(C)C(=O)CC42)C(=NO1)C3(C)O
Cc1ccc(N(Cc2ccc(F)cc2)c2cc(C)nc(N3CCCC3)n2)cc1
Cc1cccc(CSCC(=O)NNC(=O)Cc2ccccc2)c1
N#Cc1c(N)nc(SCc2csc(-c3ccccc3)n2)c(C#N)c1-c1csc2ccccc12
CN(C)C(=O)N1CCCN(C(=O)c2ccc(Cl)cc2)CC1
CCNC(=O)c1cccc(Nc2ccccc2NC(=O)c2ccc(C)cc2)c1
COc1ccc(-c2n[nH]c(CN3CCN(c4cccc(C)c4C)CC3)n2)cc1
COc1cc2nc(Nc3ccc(S(=O)(=O)N4CCN(C)CC4c4ccc(C)cc4)cc3)nc(OC)c2cc1OC
CC(=O)NN=C(c1ccc(NC(=O)c2ccccc2C(F)(F)F)cc1)c1ccc([N+](=O)[O-])cc1
O=C(Nc1nc(-c2cccc(F)c2F)cs1)c1ccc(F)cc1
CCCCn1cnc2c(NCCc3ccccc3)nc(NC3C(O)OC(O)C3CC)nc21
O=C1C(=Cc2ccccc2)CNCC1=Cc1ccccc1
COc1ccc(-c2nc(-c3ccncc3)no2)c(F)c1
COc1ccc(Cc2cnc3c(c2)nc(N)n3-c2ccc(CC(=O)O)cc2)cc1OC
CN1CCN(c2nc(NCCCc3ccccc3)c3ncnc(Nc4ccccc4Cl)c3n2)CC1
COC(=O)C1OC(OC(C)=O)C(OC)C(COCc2cn(-c3cc(Cl)ccc3Cl)nn2)C1C(=O)OC
CCCN(CCC)c1cc2c(o1)CC(c1ccc(Br)cc1)CC2=O
CCC(=O)Oc1ccc(N=NN(C)C(=O)NCCc2ccccc2)cc1
O=C1C(=NOCc2nc(Cc3cccc(F)c3F)no2)c2ccccc2N1Cn1c(CCO)nc2ccccc21
O=C(CCc1ccccc1)NCC(=O)OC1COc2ccccc2O1
CCC(=O)Oc1c(C)oc2nc(SNCc3cccnc3)nc(C)c12
CCCc1ccc(O)c(O)c1C(=O)C=Cc1cccc(O)c1
CCc1cc2oc(=O)cc(Cl)c2cc1OCNC(=O)C1CCN(Cc2ccccc2)CC1
CCC1=C(OC(C)=O)C(=O)c2c(c(N3CCN(Cc4cccc(OC)c4)CC3)c3n2CC(OC(C)=O)C3C)C1=O
Cc1onc(S(=O)(=O)Nc2ccc(N3CCCCCC3)cc2)c1C
O=C(CN1CCCC1)N1CCCC(Cc2cn(-c3ccccc3)c3ccccc23)C1
CC(=O)Nn1cnc2ccc(COc3ccc(Cl)cc3)cc21
COC(=O)c1ccc2c(c1)c(C)c(C)n2-c1ccc(OC)cc1OC
CN(C)S(=O)(=O)c1cccc(N2CCN(C(=S)NCc3ccc4c(c3)OCO4)CC2)c1
COc1ccc(C(=O)S(=O)(=O)N2CCC(c3cn(-c4ccccc4)cn3)CC2)cc1
CC1CCC2C(C)C(C)OC3OC4(OCC(=O)NS(=O)(=O)c5ccc(-c6ccncc6)cc5)CCC1C32OO4
O=C(NC1CCNCC1)C(=O)N1CCc2cc(-c3cccc([N+](=O)[O-])c3)ccc21
CCN1C(=O)NC2(CCCc3ccccc32)C1=O
O=C(OC1CN2CCC1CC2)N1CCN(Cc2ccc(Cl)cc2)CC1
CNCCCN1CC2(CCN(c3nccc4ccccc34)CC2)OCC1=O
CC(=O)N(C)C1=C(C)c2ccccc2S(=O)(=O)N1C(=O)Nc1ccccn1
CC(C)(Cc1nc2cc(OCc3ccc4ccccc4n3)ccc2n1Cc1c(F)cccc1Cl)C(=O)O
O=C(CCCC=Cc1ccccc1)NN=Cc1c(O)ccc(O)c1O
CCCC(=O)OC1CCC2(C)C(=CCC3C2CCC2(C)C(C(C)CCCCC(C)C)CCC32)C1
Cc1cc(Sc2ccccc2)nc(Cc2cccc(O)c2)n1
Cc1cccc(C)c1C(=O)NC(CC(C)C)N1Cc2ccccc2C1=O
Nc1nc(ON=O)c(N)c(C2CCCC2)n1
COc1cc(C=Cc2cc(O)cc(O)c2)ccc1O
CCc1cc2c3c(c1)C(C)C(C(C)CCC(O)C(C)(C)O)C(C)(C)N3CC(C(=O)OC)C2
Cc1cn(C23CC(CO)OC(CO)C2CC(C)(N)O3)c(=O)[nH]c1=O
S=C(N=c1[nH]c2ccc(Cl)cc2s1)N1CCC(c2ccccc2)=N1
CC(c1ccc(N=Cc2ccc(C(=O)O)cc2)cc1)S(=O)(=O)c1ccc(C(F)(F)F)cc1
C=CCS(=O)(=O)N(c1ccccc1)c1ccc(NC(=O)COC(=O)CC2(C#N)CCCCC2)cc1
CC(=O)Oc1ccccc1SCC1CCN(C(=O)O)CC1C
Cn1c(Sc2ccccc2)c(COC(CO)CO)c(=O)[nH]c1=O
N#Cc1cc(-c2cccs2)[nH]c(=N)c1-c1ccc2c(c1)OCCO2
CNc1ncnc2c1ncn2Cc1ccccc1F
Cn1cc(C2C(O)OC(O)C2CC(=O)Oc2ccccc2OCc2ccccc2)c(=O)[nH]c1=O
CCCN(CCCCc1ccccc1)c1ccc(COC(=O)NC(C)(C)C)cc1
Cc1ccc(O)c2c1C=CC(C)(C1=C(c3ccc(N(C)C)cc3)COC1=O)O2
CC(O)CNC(=O)c1ccc(CS(=O)(=O)c2cccc(Cl)c2Cl)o1
O=C(CCc1ccccc1)Nn1cc(-c2ccccn2)c(-c2ccccc2)n1
C=C(C)CCCC(=CC)Cc1cc2c(=O)c(O)coc2cc1OC(=O)N(C)C
O=C(O)CCCOc1ccnc2cc(Cl)ccc12
Nc1n[nH]c(SCC(=O)Nc2ccccc2Cl)n1
Cc1csc(NC(=O)CN2CCN(c3nc(C)nc4c3OCC4)CC2)n1
COc1cc(OC)c(C2SCC(=O)N2c2ccncc2-c2cc(OC)ccc2OC)c(OC)c1
COc1cc(C=CCN2CNC(=N)NC2=O)ccc1[N+](=O)[O-]
CC(=O)N(C)CN1C(=O)C(c2ccccc2C)C(=O)c2sccc2S1(=O)=O
CCCC(C)C(CC(CC(C)C)C(=O)NC(CC)C(=O)NC1CCC(=O)N1)C(=O)NO
CCCCCCCCCCCCCCCCCN1C(=O)c2[nH]nc(C(=O)c3ccccc3OC)c2C1=O
CNC(=O)N(Cc1cccc2c1OC(C(=O)Nc1ccncc1)C(C)CN(C(C)CO)C2=O)c1ccc(F)cc1
CCc1cc(NOC(=O)N2C(=O)NC(C)=C(C)C2C(C)C)ccc1[N+](=O)[O-]
CCc1ccc(OS(=O)(=O)C2CCC(OC(C)C(C)C)C(Cc3ccc(OC)cc3)C2)cc1
CC(C)(C)c1nn(-c2ccccc2)c2[nH]c(=O)c(CNc3ccc(C#N)cc3)cc12
Fc1ccc(-n2c(Cc3nc4ccccc4n3-c3cccc(C(F)(F)F)c3)n[nH]c2=S)cc1
CC(C)N1CCC(CN2C(=O)c3ccccc3[S+]([O-])c3cnc(OCc4ccccc4)cc32)CC1
CC(C)(C)C1C(=O)NC(=O)N(CC(=O)Nc2ccc(Cl)c(Cl)c2)C1=O
Cc1ccccc1-c1ccc2nc3sc(C#N)cc3c(=O)n2c1
CC(=O)c1ccc(C(=O)NC2=C(C(N)=O)C(C(C)(C)C)N(C(=O)Oc3ccccc3)C(=S)N2)cc1
CCN(CC)S(=O)(=O)c1ccc(-n2cnnc2SC)cc1
CCn1cc(S(=O)(=O)N2CCOCC2)ccc1=O
Cc1ccnc(Nc2ncc(C#N)c(N3CCC(CC(C)C)C3)n2)c1
CSc1nc(Cc2cnc(-c3ccc(Cl)cc3)s2)cc(C)c1C#N
Nc1nnc(SCC(=O)NC2CC2)s1
CN(CC1CCNC1)c1ccc(OCc2ccccc2)cc1
COc1ccc(-c2cnc3c(-c4ccc(S(C)(=O)=O)cc4)cnn3c2)cc1
O=C(Nc1ccccc1C(=O)O)c1ccccc1O
O=C(Nc1ccc2c(c1)C(=O)C(Cc1ccncc1)CC2)OCc1ccccc1
COc1cc(NC(=O)c2ccc(-c3cccc(C(F)(F)F)c3)cc2)cc(C(=O)Nc2cccc3cccnc23)c1
COc1ccnc2ccc(C(O)CN3CCC(NCc4cnc5cc(C#N)ccc5n4)CC3)cc12
O=C(c1ccc(OCc2ccc(Cl)cc2)cc1)C1NC(c2cccnc2)CS1
Cc1cc(NCc2ccc(F)cc2)nc(Nc2cccc(C(F)(F)F)c2)n1
NCC1(N2CCN(c3ccc(F)cc3)CC2)CCC(c2ccccc2)CC1
COc1ccc2c(C=NNC=CC(=O)c3ccccc3)ccc(OC)c2c1
C=CC1(C)C(C)CCC2(C)C1CCC1(C)C2CCC2C3C(C)CCC3(C(=O)O)CCC21C
CCc1c(C)cnn1C(=O)Nc1cccc(OC)c1OC
CCCCCCCc1cc(C)c2c3c(c(C)cc(OC(C)=O)c13)C(=O)C(O)=C2O
CCCc1nnn(CC(=O)Oc2cc(OC)ccc2S(=O)(=O)N2CCOCC2)n1
Nc1nc(OCC2C(O)OC(CCCCCCl)C2O)c2c(N)cccc2n1
Cc1csc(NN=C(C#N)c2cc(-c3ccccc3C)on2)n1
CN(C)CN1CCC2c3ccccc3-n3cnc(-c4cccc(Br)c4)c3CC21
C[N+](C)(Cc1ccccc1)Cc1cc(Br)ccc1C(=O)O
O=C(c1cnc2ccccn12)N1c2ccccc2Sc2ccccc21
Cc1cc(Cl)ccc1C1CC(=O)c2ccccc2O1
CSCCC(ONC(=O)C(C)(C)C)OC(=O)NC(C)(C)C
COc1ccc(C#CC(=O)N2CCCN(CC3CCCC3)CC2)cc1
CC1CC2CCC1(C(=O)NCC1CCN(C(=O)C(N)=O)CC1)C2(C)C
O=C(c1c(N=C2N=C(c3ccccc3)N2c2ccccc2)sc2c1CCCC2)N1CCCC1
CS(=O)(=O)c1ccc(-n2cc(S(=O)(=O)c3nc(-c4ccccc4)c4ccccc4n3)c(-c3ccccc3)n2)cc1
Cc1ccc(C2=NN(c3nc(-c4ccccc4)cs3)C(c3ccccc3)C2)cc1
CNC(=O)C(CC(C)C)n1nnnc1C(C)C(=O)NC(C)c1ccc2cc(OC)ccc2c1
COn1cc(C(=O)O)c(Nc2nc(C)c3cccc(NCc4ccccc4)c3n2)n1
Cc1ccc(CCNC(=O)C(CCC(=O)O)NC(=O)CS)cc1
O=C(Nc1cc(Cl)cc(Cl)c1)N1CCC2(CCNCC2)CC1
O=C(C1=CC(OCc2ccc(CO)cc2)CC(C2CCCC2)O1)N1CCN(Cc2ccc3c(c2)OCO3)CC1
Cc1ccc(C(=O)C2=NC(=O)C(=Cc3cc(Cl)ccc3Cl)S2)cc1
CN1CCc2nc(NC(=O)OC(C(=O)Nc3ccc(Cl)cn3)C(C)(C)C)sc2C1
C=C1CCC2(CC3C4C(=C)CCCCC4(CCN3C)C2)OC1=O
CCCCCCCCC=CCCCCCCCC1CN(C(C)=O)CC(C)O1
CCOc1ccc(OCC(=O)NC2CCCC2)c(NS(=O)(=O)c2ccc(C)cc2)c1
N#CCc1ncnc2c1ncn2SCc1ccccc1Cl
NC(=O)CC1CCN(c2ccccc2Cc2nc(Cc3ccccc3)no2)CC1
CC(C)(C)CN(NC(=O)c1ccc(Cc2ccncc2)cc1)c1nc(C#N)ncc1Br
O=C(Cc1cccnc1)N(Cc1ccco1)c1ccc(F)cc1N1C(=O)C2C3C=CC(C3)C2C1=O
COc1ccc(OC)c(-c2cc3c(cc2-c2ccc(N)cc2)CC(=O)N(OC)C3OC)c1
COc1ccc(-c2cc(-c3ccc(C)o3)nc(Nc3nc(C)cs3)n2)cc1
Cc1ccc(-c2nn(C)c3c2C(=O)CC(CNC(=O)C24CC5CC(CC(C5)C2)C4)=N3)cc1
CC1=C(C)C(=O)C(c2cc(C)cc(Cc3c(O)ccc4c3OC(C(C)C)C=C4)c2)=C(C)C1=O
O=C1CC23Oc4cc(-c5cccnc5)c(OCc5ccc(F)cc5)cc4C(C2O1)N(c1cn[nH]c1)O3
O=S(=O)(Nc1ccc(CCNCC(O)c2cccnc2)cc1)c1ccc(-c2cscn2)cc1
CCCN(CCC)NC1=Nc2ccccc2C(Cc2ccccc2)c2ccccc21
CSCCC1C(N2CCN(c3ccc(F)cc3)CC2)CCN1C(=O)C(=O)O
CCN(CC)C(=O)C1C(OCc2ccccc2)C=C(CCCO)OC1NC(=O)c1ccc(-c2ccccc2)cc1
CC(=O)OCC(CCCC1(O)CCN(c2ccccc2)CC1)c1ccc(F)cc1
CCN(CC)c1ccc(C=C2CCCC(=Cc3ccc(N(CC)CC)cc3)C2=O)cc1
CCCCC1CC(OP(=O)(O)OOC)C(CCONC(=O)c2nc(=O)c3c(-c4ccccc4)cccc3[nH]2)O1
CC(=NNC(=O)Cc1ccccc1)c1ccc(-c2ccccc2)cc1
COc1ccc(COC(=O)c2ccc(NS(=O)(=O)c3ccc(F)cc3)cc2)c(C(C)=O)c1
COc1ccc(C=CC(=O)c2cccc(O)c2)cc1
CC(C)C1CCC(c2csc(NC(=O)c3cccnc3NC(=O)CC(N)C(=O)O)n2)CC1
Cc1cc(SN(C(=O)c2nc(CCC3CCCCN3C)c(C)s2)c2ccccc2F)cc(C)c1C
CNC(=O)c1ccc(CC(=O)Nc2ccccc2SCc2ccccc2)cc1
COc1ccnc(OC)c1
Cc1ccc(-c2cc3nc(C(=O)O)c(Cc4ccccc4)cn3n2)cc1
Cc1cnn(-c2ccc3nnc(Sc4ccc5ncc(NCC6CCOCC6)cc5c4)n3c2)c1
COc1cc(S(=O)(=O)N2CCCCC2)ccc1C(=O)Nc1cc(=O)[nH]c2ccccc12
Cc1csc(Cc2ccc3c(NC(N)=O)n[nH]c3n2)n1
CN(C)C=C1N=C(c2ccc(OCc3ccc(Cl)cc3)cc2)OC1=O
CCN1OC2C(=O)N(c3ccccc3C(F)(F)F)C(=O)C2C1c1cccc(Cl)c1
CC(=O)NCN1CCN(C(=O)Nc2ccc(C(=O)C(F)F)cc2)CC1
CC(C)c1cc(=O)nc(SCS(=O)(=O)c2ccc(Cl)cc2)[nH]1
CCC(=O)Oc1cccc(OCCCCCCCCCC(=O)NO)c1
CC(C)N(CCOc1ccccc1-c1csc(-c2ccco2)n1)C(C)C
COc1nc2c(F)c(CCCN3CCN(c4ccccc4)CC3)ccc2n1Br
Cc1cccc2nc3c(C)cccc3nc12
O=C1C(=NOCc2ccccc2)c2ccccc2N1CCCN1CCCCC1
COC(=O)CC1C2C3COC3CC(OC)C2(O)C(=O)C(OC(=O)c2ccccc2)C2=CC(OC(C)=O)CC1(C)C2C
Cc1ccc(C2(CC#N)C(=O)SCc3nc4ccccc4n32)cc1
NC(N)Cc1c(Br)[n+]([O-])c2ccccc2[n+]1[O-]
COC(=O)C(c1ccc(Cl)cc1)c1ccc2c(ccn2OCCCc2cc3c(cc2OC)CCN(OC)C3)c1
CC(N)C1OC(OC23CCC(C)C2(O)CCC2C3CCC3C(C)C=CC(=O)C32C)C(O)C1O
CC(C)(C)c1cc(O)nc(=NC(N)=O)[nH]1
O=C(O)CCC(C=CCc1ccccc1Cl)CC1=C(Nc2cccc(CO)c2)C(=O)C=C(O)C1=O
COc1ccc2c(Cc3nn4c(-c5ccc(O)c(O)c5)nnc4s3)coc2c1
CC(C)(CC(=O)NC1CCOC1=O)NCC(=O)N1CCCC1C(=O)Nc1cccc2[nH]ccc12
N#Cc1c(-c2ccccc2)c2ccccc2n1CCNCCN1CCNCC1
N#CC(c1nc2ccccc2[nH]1)c1nc2ccccc2[nH]1
COC(=O)c1cc(OC(C)=O)cc(-c2cc3c(c4c2OC(=O)C4C)C(C)CC(C)(C(=O)OC)O3)c1
CCC(=O)NC(=O)N1CCN(C(c2cc(O)c(-c3cc(-c4ccc(CC)nn4)ccc3O)o2)C(F)(F)F)CC1
Cc1cc(C2CN(C)CCO2)nc(-c2cccc(F)c2)n1
O=C(CN1CCNC(=O)C1Cc1ccc2c(c1)OCO2)NCCc1ccccc1
Cc1ccc(SCC(=O)C(C(=O)c2ccc(Cl)cc2)=C(O)C(F)(F)C(F)(F)F)cc1
Cc1cc2c(cc1C)C(=NNC(=O)c1ccc(S(=O)(=O)N(C)C)cc1)CCC2
OC1CCC=C(c2ccccc2)C1C1=NCCN1
O=C(NC1C=CS(=O)(=O)C1)c1ccccc1
O=C(NNC(=O)c1n[nH]c(=O)cc1-c1cccc(F)c1)c1ccc2[nH]c(Cl)cc2c1
COc1ccc(Br)c(OC)c1NC(=O)c1ccc(C(=O)O)cc1
CCCNC(=O)C(C)C(=O)NC(Cc1ccccc1)C(=O)NC(C)NC(=O)C(N)Cc1ccc(O)cc1
Cc1cnn2c(NC3CCCCC3)cc(-c3ccco3)nc12
Fc1ccccc1-c1ccc(OCCN2CCOCC2)cc1
O=C(c1cc(Cl)ccc1Cl)N1CCN(S(=O)(=O)c2ccc([N+](=O)[O-])cc2)CC1
CC(C)C1NC(=O)C(CC2CCCCC2)NC(=O)C(CC(N)=O)NC(=O)C(N)CSSCC(N)NC(=O)C(CC(N)=O)NC1=O
CCCc1cc(C(=O)NNC(=O)CC(=O)NCc2ccccc2)cs1
Cc1cc(C(N)=O)c2[nH]cc(-n3nc(Cc4ccccc4Cl)c4c(N)ncnc43)c2c1
CC(C)N1CC(CC(O)CO)N(c2ccn3ncc(-n4ccc5cc(-c6cnccn6)ccc54)c3n2)C1=O
COc1ccc(C(=O)NC(CCSC)NC(=O)C2CCCC2C(N)=O)cc1
CCC(=O)N1N=C1SCc1ccccc1
CCC(=O)NC1OC(O)C(n2cnc3c(NC4CCCC4)ncnc32)C1O
N#Cc1cc(-c2ccc(Cl)cc2)c(-c2cccc(Cl)c2)c(=S)[nH]1
Cc1ncnc2c1nc(C#N)n2C1C(COP(=O)(O)OCCc2ccc(N)cc2)OC(O)C1O
Cc1ccc(C=Nn2c(C)nnc2SCCC#N)cc1
CC(Cc1ccc(OCc2nnn[nH]2)cc1)CN1CCC(c2ccccc2)CC1
COc1cccc(NC(=O)N2CCCC2NC(=O)C2C(=O)N3C2SC(C)(C(=O)O)C3C)c1
COc1cncc(-c2nc3cc(Cl)c(Cl)cc3[nH]2)c1
CC(C)CCN1CCOC2CN(c3nc4ccccc4n(C)c3=O)CC21
CCN(c1ccc(C(=O)NCc2ccc(OC)cc2)cc1)S(=O)(=O)c1ccccc1
O=C1NC(=O)C(Cc2ccc(OCc3nc4ccccc4s3)cc2)S1
Cc1ccc2nc(S(=O)(=O)NC3CCCCC3C)sc2c1
Cc1ccccc1C1C(=O)NC(CC(C)C)CN1C(=O)c1cc(C(C)C)on1
C=CC(=C)CC12CCCC(C)(CO)C1CC1OC1(O)C(C)C2C
CC(C)(C#N)c1ccc(-c2cc(NCc3ccccn3)ncn2)cc1
CC(=O)NC1(Cl)c2cc(O)ccc2Oc2c1ccc([N+](=O)[O-])c2C(F)(F)F
Cc1ccc(NS(=O)(=O)c2cccc(C(=O)NNC(=O)Cc3ccc(Cl)cc3)c2)cc1
CN1C(N)=NC(N)=NC1(C)c1cccc(COc2ccc3ccccc3c2)c1
COc1ccc(NC(=O)C(=O)C2(C)OC(=O)C(C)C2=O)cc1OC
N#CC1C(CO)C(c2ccc(C(F)(F)F)cc2)N1S(=O)(=O)c1ccccc1
NCC1CC1c1ccc(-c2cncc(CN3CCC(c4nc(-c5ccccc5)co4)CC3)c2)cc1
O=C(Nc1ccco1)c1ccc(C(=O)N2CCCC2Cn2cccn2)cc1
CCCCC(=O)NCn1c(CCCCOc2ccc(Cl)cc2)nc2ccccc21
NCCS(=O)(=O)c1ccc(-c2ccc(-c3ncc(CN)cn3)cc2)cc1C(=O)N1CCC(F)(F)C1
CCCCC1(C(=O)O)OC1(C)C
CC(C)C(CO)NCc1nc(-c2cnc3ccccc3c2)ccc1F
O=S(=O)(Nc1ccccn1)c1ccc(F)cc1
CON1CCC23C(=O)CCCC2C1Cc1ccc(CC2CC2)cc13
COc1cc(OC)cc(C(=O)Nc2cnc(N3CCCC3)nc2)c1
COc1cc2c(cc1OC)C(=O)C(CC1CCN(Cc3ccccc3)CC1)C2
CCc1ccc(NCC(NC=O)C(CC)NC(=N)N)cc1
CN1CCCC(C)(CCCC(=O)NN2CCC(Cc3ccco3)CCC2=O)C1
CCCCS(=O)(=O)N(C)c1cc(S(=O)(=O)N2CCOCC2)ccc1OC
CSc1ccc(C(=O)NCN(c2ccc3c(c2)oc(=O)n3C)S(C)(=O)=O)cc1
CC(=O)OC12CCC3C(CCC4(C)C(C)C(C)CCC34O)C1CCC2C(O)C(C)C(=O)O
CC(C)c1ccc(S(=O)(=O)C(C)CC(=O)NC2CCCCC2C)cc1
CCN(CCCCC1=C(O)C(=O)c2ccccc2C1=O)Cc1cccc(N)c1
O=C(c1cccc(-c2ccc(Cn3cccc3)cn2)c1)N1CCN(C(=O)c2ccco2)CC1
CC1c2ccc(Br)cc2C(=O)N2CCNC(=O)C12
CC(C)CC(=O)OCc1ccccc1
NC(=O)c1cnn(-c2nc3ccccc3n3c(=O)c4ccccc4nc23)c1
O=C(NCCSCCc1cn(-c2cccnc2)cn1)Nc1ccc(-c2ccc(F)cc2)cc1
CCOc1cccc(NC(=O)CSc2nc3ccccc3o2)c1
CSc1nnc(CC(C)C)n1CNC(=O)c1ccc(C)cc1
Cc1cc2cc(Cl)ccc2n1C(=O)NC1CC1
CCOCCOCCNC(=S)NC(=O)n1cc(-c2ccccc2)c(-c2cccnc2)n1
CCOC(=O)Cc1cc(O)c2c3c(c(C)cc2c1)OC(O)(C(=O)O)CC3=O
CCCCCCC(Cn1cnc2ccccc21)OC(=S)N(CCCl)CCCl
COC(=O)Sc1nc2cc(Cc3nc4ccccc4s3)ccc2c(=O)n1Cc1ccc(C(=O)O)cc1
O=C(NCC(c1cccs1)[S+]([O-])c1cccs1)c1ccc2c(c1)COC2
CC1=C(C(C)O)N2C(=O)C(C(=O)O)C2C1SC1CC(C(=O)NC2NC3CCC2C3)CN1
CC(=O)N1CCCCC1NC(=O)c1cccc(-c2c(N)cccc2Cl)n1
CC(Nc1ccc(N2CCOCC2)cc1)c1ccc(S(=O)(=O)Nc2ccccc2F)cc1
COc1ccc(NC(=O)c2ccc3c(c2)OCO3)c(OC)c1
O=[N+]([O-])c1cn2c(n1)OCC(OCc1csc(-c3ccc(-c4ccc(F)cc4)cc3)n1)C2
COc1cccc(OCCSc2nc3ccccc3o2)c1
Cc1ccc(Cl)cc1CNC(=S)Nc1ccc(NS(=O)(=O)C(F)(F)F)cc1
CCCc1cc(Nc2ccc(F)cc2)nc2c(C(=O)NCN3CCCCC3)cc(O)cc12
CN(C)CCOc1ccc(C(=O)C=Cc2cccs2)cc1
O=C(Nc1ccc2ccccc2c1)C(c1ccc(-c2ccccc2)cc1)P(=O)(O)O
O=C(CC1CCCCC1)NCC(=O)OCSc1ccc(Br)cc1
N#CC1CCCCN1C(=O)Nc1nc(NC(=O)Cc2ccco2)c(-c2ccccc2)s1
O=C(Nc1ccc(CCc2ccccc2)cc1)c1ccc(C(=O)N2CCCCc3ccccc32)cc1Cl
COc1cccc2c1N1Cc3ccccc3N(C2)C1
COc1ccc(OC)c(CCNC(=O)c2cn3c(n2)sc2cc(-c4ccc(F)cc4)ccc23)c1
CCc1ccc(O)c(OC)c1
CNC(C)COc1c[nH]c2ccc(CC3CCNCC3)cc12
CC(=O)NN1CCCC(Cc2cccc(-c3ccnc4c(-c5ccccc5)c(C)nn34)c2)C1
C=C(OC)C1(C)C(C)CCC2(c3cc(=O)oc4cccc(OC)c34)C3C(CCC12)Oc1ccoc(=O)c1C3O
CCN(CC)CCCc1ccccc1
CC(C)S(=O)(=O)Nc1ccc(C(=O)NCSc2nc(=O)c3c([nH]2)CCC3)cc1
Cc1ccc(C2C(CCCCCCO)C(=O)N2c2ccccc2)cc1
CC(=O)c1cccc(NC(=O)NCCn2c(CCC(=O)O)ccc2-c2ccc(C)cc2)c1
CNC(=O)N1CCN(S(=O)(=O)c2ccc(OC)cc2C)C(c2cc(CC(C)C)ccc2O)C1
Cc1ccc(S(=O)(=O)Nc2cc(Br)ccc2C=Cc2cc3ccccc3nc2Cl)cc1
Nc1ccc(-c2cc(CNC3(CO)CC(O)C(C(=O)O)C3)c(O)cc2Cl)nc1
CC(O)(CSc1ccccc1Cl)C(=O)Nc1ccc(C#N)c(C(F)(F)F)c1
Nc1cc(Nc2ccc(OCCO)cc2Cl)nc(=O)[nH]1
CCCC1C(OC(C)=O)OC(O)C(O)C1O
CCCCc1ccc(C(=O)NCSc2ccc(S(=O)(=O)N3CCCCCC3)cn2)cc1
c1ccc(COc2ccc(Nc3ccccc3)cc2)cc1
c1ccc(N2CCN(Cc3cnc(C4CC4)o3)CC2)cc1
CC(=O)OC(C)C(CC(=O)O)NC(=O)NC(=O)C(=O)NCCCCNC(=O)OCc1ccccc1
CCOC(=O)C1(C)Cc2c(sc(C)c2C(=O)NCn2ccnc2SC)C(C)(C)N1
CC(CO)C1CN(C)C(=O)c2cc(Br)cnc2OC1CS(=O)(=O)N(C)c1ccccc1F
CC1Nc2ccc(NC(=O)c3cc(-c4cc(CP(=O)(O)CCC(=O)O)ccc4F)ccc3F)cc2NC1=O
CCCCCCCCn1c(N)[n+](CCc2ccccc2)c2ccccc21
CCC1Cc2c([nH]c3ccccc23)C(C(=O)Nc2nnc(C(C)(C)C)s2)N1
CC(=O)Oc1c(Cl)cccc1-c1ccc(F)c(Cn2cncn2)c1
CCCCc1ccccc1OCC(CC)OCCn1ccc(=O)[nH]c1=O
Cc1ccc(NC(=O)N(CC2C(=O)N(C)c3ccccc32)C2CCN(C(=O)c3ccc(C)cc3)CC2)cc1
Cc1ccc(C(=O)NN=C(N=Nn2cc(C)c3ccccc32)c2ccccc2)cc1
Cc1c(CNC(=O)C(Cc2ccccc2)C(=O)O)c2cc3c4c(oc3c(C)c2oc1=O)CCCC4
CN1C(=O)N(CNC(=O)c2ccc3c(c2)OCO3)C(c2ccccc2)(c2ccccc2)C1=O
C=CCOCCCc1nc(CN2CCOCC2)c(NC(=O)n2cc(NC(=O)Cc3ccc(F)cc3)cc2C)s1
CCCn1c(=O)n(CCCCNC)c(=O)c2c1ncn2CCCCCCNCC
CONC(=O)CCCCCCCCCC(CC(=O)NO)C(=O)NC(C)c1c[nH]c2ccccc12
CN(C)CCc1nc2ccc3c(c(=O)c(Cc4ccc(F)cc4)cn3C(=O)O)c2n1-c1ccccc1
OCCON(c1ncnc2c1ncn2CCO)C1OCC(O)C1O
Cc1nn(C)cc1C1CC2CCC1N(C(=O)C1(CCC3CCCO3)CCC(C(=O)O)C1)C2
CCCCN(CCCC)CC(O)c1cc(-c2ccc(F)cc2)c2cc(Cl)cc(Cl)c2n1
CNC(=O)CC1CN(c2cc(F)ccc2N(C)C)C(=O)O1
COc1ccc(C2COc3cc(O)ccc3C2CNC2CCCCC2)cc1
O=C(NC1CC1)C1CCCN1C1=Nc2ccccc2S(=O)(=O)N=C1OCc1ccccc1
N=C(NN=Cc1ccccc1O)NN=Cc1ccccc1O
CCOc1ccc(-c2cc(F)c(F)cc2F)c(CN2CCC3(CC2)OCCO3)c1
NC(=O)N1CCC(CNC(=O)Cc2ccc3cc(Cl)ccc3c2)CC1
CCOc1ccc(Nc2cc(OC(=O)N3CCN(CC)CC3)c3ccccc3n2)cc1
Cc1nn(C)c(C)c1C(=O)N1CCCC1c1ccsc1
Oc1ccccc1C(=S)NN=C1CCCCC1
CCC(CCn1nc2c(c1C)CCCC2)c1cc(OC)ccc1OC
O=C1NC(c2ccccc2)c2nc3ccccc3n2-c2cc([N+](=O)[O-])ccc21
O=C(Nc1cccc(Cl)c1)c1ccc(OCC(=O)N2CCCC2)cc1
CNC(C)NC(=O)C(C(=O)N1CCCC1C(=O)NC(c1ccccc1)c1ccccc1)C(C)(C)C
NC1=NC(Cc2cc(F)c(CC(=O)Nc3ccc(-c4ccccc4)cn3)c(F)c2)CN1
O=C(CCCSc1cccc(Cl)c1)N1CCN(C=Cc2ccccc2Cl)CC1
CCc1ccc2cnc(OC)cc2c1OCCCCN(C)Cc1nc2ccccc2[nH]1
COc1ccc2nc(NC(=O)CSc3nnc(-c4ccco4)o3)sc2c1
COc1ccc(OC)c(CCC(=O)NCCc2ccc(N(C)C)cc2)c1
CC(C)C(NC(=O)Nc1cccc2cnccc12)C(=O)O
CCC(=O)Nc1cc(C(=O)Nc2ccccc2C)ccc1Cl
Cc1ccccc1NC(=O)NC1CCC(Nc2cnc(Cl)cc2-c2cccc(NCC3CCCN(C)C3)n2)CC1
O=S1(=O)c2ccccc2-c2cc(Br)c3ncccc3c21
CC1CCN(C(=O)C(CCCN=C(N)N)NS(=O)(=O)c2ccc(OCC(=O)N3CCCCC3C)cc2)CC1
COc1cc(OC)c(OC)c(C(c2ccc(SC)cc2)c2c(C)[nH]c3ccccc23)c1
CCCCCc1c(CCCC)c(CC=C(C)C)c(O)c(O)c(C)c1=O
CCCCCCCCCCCCCNC(=O)CCCCCCC
Cc1cnc(Nc2cn(C(=O)O)c3cc(N4CCCC4)c(CC4COCC4C)cc3c2=O)nc1NC(F)(F)F
COC1Cc2c(cccc2-c2ccc3cc[nH]c3c2)CN1C(=O)C(=O)O
CC(C)C(C(=O)O)N1C(=O)C2C3C=CC(C3)C2C1=O
Cc1c(-c2cccc(-c3ccc4nc(-c5ccccc5)ncc4c3)n2)nn2c1CCC2
COc1ccccc1OC
CCC1(c2ccc(Cl)cc2Cl)OCCO1
O=C(CCCNc1cc(Cl)c2noc3c2c1C(=O)c1ccccc1-3)NCCCNC(=O)Nc1cccc(F)c1
CCN(c1ccccc1)S(=O)(=O)c1ccc(OC)c(C(=O)Nc2cccnc2)c1
Cc1ccc(S(=O)(=O)c2nc(S(=O)(=O)Cl)sc2-c2ccccc2)cc1
O=C(NC1CCCCC1)C1C2C=CC3(O2)C1C(=O)N(c1ccc([N+](=O)[O-])cc1)C3c1cccc(Cl)c1
CNC(C)C(=O)NC(C1CCCCC1)C1CCCN1C(=O)NC(=O)C1CCCc2ccccc21
CCCN(CCO)CCCC(=O)NCOc1cc(=O)c2c(-c3ccccc3)cc(O)cc2o1
COc1c(C#N)ccnc1Sc1cccc(-c2cc(C(=O)Nc3ccc(Cl)cc3)no2)c1
Cc1cc(C)cc(OCc2cc(C(=O)N3CCC(C)CC3)no2)c1
CC(=O)CC(=O)Oc1c(Cl)cc(O)cc1Cl
Fc1cccc(CNC(=S)N2CCN(c3ccccc3Cl)CC2)c1Cl
O=C1c2cnc3[nH]ccc3c2C(=O)N1CCCc1cccc(CO)c1
CCOC(=O)N1CCN(S(=O)(=O)c2ccc3c(c2)CCN3C(=O)CC)CC1
Cc1ccc(S(=O)(=O)Nc2ccc(CCC(=O)NCCc3cccs3)cc2)cc1
N=C(N)c1ccc2[nH]c(C(=O)c3ccc(CCOc4ccc5ccccc5c4)cc3)cc2c1
COc1ccc(C2C3CCN(C(=O)CO)C3c3cc(CO)ccc3N2c2ccc(C)cc2)cc1COc1ccccc1
CCN(CC)CCNc1c2oc(=O)ccc2c(O)c2ccc(=O)oc12
C[N+](C)(C)CCCCC(=O)[O-]
COC(C)(C)Cn1c(CNC=O)cn2cc(Cc3ccc(C4CCN(c5ccc(Cl)cc5)CC4)cc3)cc2c1=O
Nc1n[nH]c2cc(-c3ccc(Oc4ccccc4)cc3)cnc12
NC(N)=NCCCC1NC(=O)CSCC(C(=O)O)NC(=O)C(CC(=O)O)NC(=O)C(CCC(=O)O)NC1=O
COc1ccc(CC(=O)N2CCCC(c3cc(C)[nH]n3)C2)cc1
Nc1ccn(C2C=CC(COP(=O)(O)O)O2)c(=O)n1
COc1cccc(-c2[nH]c3ccccc3c2C(C#N)=Cc2nc3ccccc3[nH]2)c1
CCON(C(=O)c1ccc(C)cc1)c1nc2c(CCN(C)C)cccc2s1
COc1cccc(Nc2ccncc2)c1
CC=C1C(=N)N2c3ccccc3CCC2c2ccccc21
COc1ccc2oc3c(c2c1)NCCNC3=O
O=C(NS(=O)(=O)C=CC1(F)C(=O)N(Cc2ccc3ccccc3c2)c2c(F)cccc21)c1ccc(F)cc1
Cc1cccnc1CC(=O)N1CC2CCCNC2C1
CCC(=O)OC1NC(=O)NC(CN2CCN(Cc3ccccc3F)CC2)=C1c1ccccc1
O=C(O)c1cccc(S(=O)(=O)Nc2ccc(S(=O)(=O)Nc3ccc4c(c3)OCCO4)cc2)c1
O=C(O)c1cccc(N2C(=O)c3ccccc3C2=O)c1
Clc1ccc(Cl)c(C2CCN(Oc3ccc4c(c3)CCNCC4)CC2)c1
O=C(Nc1ccc(Oc2ccccc2)cc1)c1cc(Cc2ccccn2)on1
CCOCOCC(=O)Nc1ccc(C#N)nc1
Cc1nc(CCNC2CCCCC2)cs1
CCC1Cc2cc(OC(C)=O)ccc2C2CCC3(OC(C)=O)C(C(=O)OC)C(C(=O)OC)C(C)C3C12
CC(=O)N(CNC(=O)c1cc(Cl)ccc1Cl)c1ccc2c(c1)OCCO2
COc1ccc(C(=O)N(CC(=O)N2CCc3cc(C)ccc32)C(C)C)c(OC)c1
CNC(=O)CC1CN(c2cc(N3CCN(c4ccc5nncn5n4)CC3)ccc2F)C(=O)O1
NS(=O)(=O)c1ccccc1-c1ccc(NC(=O)Cc2ccc([N+](=O)[O-])cc2)cc1
CCN(CC)c1ccc(CNC(=O)c2cc(OC)c(I)cc2N(CC(=O)O)NS(C)(=O)=O)cc1
CC(=O)N1CCC(C2CCN(C(=O)n3cnc4ccccc4c3=O)CC2)CC1
CC(=O)OC1CCC2=C(C)C(=O)OC2(C(C)=O)C1
COc1cc(CN2CCNC(=O)C2CC(=O)N(C)Cc2ccccc2)cc(OC)c1
Cc1ccc2c(OCCCc3ccccn3)cc(=O)oc2c1
CCSc1nc2ccccc2n1CC(=O)O
CC1OC(=O)C2CC3CCCCC3C(C=Cc3ccc(-c4cccc(OC(F)(F)F)c4)cn3)C12
O=C(NCCCNc1nc[nH]c2nc3ccccc3c1-2)Oc1ccccc1
CCC1CC(=O)Nc2cc(Cl)ccc21
COc1ccc(-c2cnc3[nH]cc(-c4cccc(OC)c4OC)c3c2)c(OC)c1
CC(C)(C)n1c(Cc2ccc(F)cc2)c(C(=O)O)c2cc(Br)cc(Cc3ccccc3O)c21
CC1=C(c2ccsc2C)NC(=CC(=O)NCCCN2CCOCC2)C1=O
COc1ccc(NC(=O)c2ccc3c(c2)N(C)CCC3)c(OC)c1OC
Cc1ccc(Sc2cc(NC(=O)NC3CCCCC3)ccc2C(F)(F)F)cc1
CCS(=O)(=O)c1ccc(Cl)cc1OC(=O)CC(=O)N(CCOC)N1C(=O)CCC1=O
Cc1ccc(S(=O)(=O)Oc2cc(=O)oc3c(O)ccc(-c4ccccc4)c23)cc1
CCOC(=O)c1ccc2c(c1)sc1sc(-c3ccc(O)cc3)c(N)c12
CCOC(=O)COc1ccc(C(=O)c2ccc(N)c(C(=O)O)c2)c(F)c1
c1ccc(CCN2CCN(CCOc3ccc4ncsc4c3)CC2c2ccccc2)cc1
Cc1cccc(C(C)N(C)Cc2cnc3nc(N)nc(N)c3n2)c1
COc1ccccc1N1CCN(CCCN(c2ccc(NS(C)(=O)=O)cc2)S(=O)(=O)Cc2ccccc2)CC1
CCCc1cc(O)c(CC(N)C2CC(OCCc3ccccn3)CN2C(=O)C(N)=O)c(O)c1
OC1CC(c2cc(-c3ccccc3)nc3ccccc23)CN1c1nc2ccccc2s1
NS(=O)(=O)NCCCCS(=O)(=O)N1CCCCC1c1ccccc1
CC=C(C)CCC=C(C)CC(=O)OC1=C(C)NC(c2cccc(O)c2)=C(OC(=O)CC)C1C
O=C(C(=CS(=O)(=O)Cc1ccccc1)c1ccc2c(c1)OCO2)c1ccccc1F
CCOc1ccc(OCCn2ccc3ccccc32)cc1
CCC(=O)OCCN1C2CCC1C(C)C(c1ccc(Br)cc1)C2
CCc1ccccc1OP(=O)(O)C1OC(CO)C(O)C1n1cnc2c(N)ncnc21
NCCCCC(=O)Nc1ccccc1Br
OC(c1cccnc1)C(O)(c1ccccc1)c1ccccc1
O=C(C1CCC(c2ccc(Cl)cc2)CC1)N1CCc2cc(OCCN3CCCCC3)ccc21
CN(C)CCC(=O)NCCNC(=O)c1ccc(I)cc1
CCC(CC(=O)O)C(=O)NC(C)C
COc1ccc(NC(=S)Nc2ccccc2)c(OC)c1
CCC1CCCN(c2ccc(-c3ccc4nc(NS(C)(=O)=O)sc4c3)nc2)C1
CC(=O)OC1C(c2ccc(Br)cc2)CC2CCC1N2C
CC1=CCC(C(C)(O)CCO)CC1
O=C(c1ccccc1F)N1CCN(Cn2nnc3ccccc32)CC1
COc1ccc(CC(NC(=O)C2CCCN2S(=O)(=O)c2cc(Cl)cc(Cl)c2)C(=O)O)cc1
O=C(O)COc1cc(-c2ccc(Br)cc2)nc(N2CCOCC2)n1
Cc1ccc(S(=O)(=O)N2CCN(C(=O)CSCc3ccccc3)CC2)c(C)c1
CCc1cc(N(C)S(=O)(=O)N2CCC(C)CC2)cc2c1N(C(=O)Br)CC2
CC(C)(C)C1=CC(Br)=Cc2nn1c(=Nn1cccn1)[nH]c2=O
CC(C)C(=O)NC1CCN(C(=O)N2CCOCC2)CC1
N=Cc1n[nH]c2c1sc1cc3c(cc12)OCO3
CCCCOc1cc(-c2ccc(C(C)C)cc2)ccc1C(=O)O
COc1ccc(-c2nc(SC)nc(N3CCOCC3)c2C)c(OC)c1
CCC(C)c1cc2sc(Nc3ccn(C(C)(C)C)n3)nc2cc1Cl
O=C1C2CC=CCC2C(=O)N1Cc1nnc(Sc2ccc3c(c2)OCO3)o1
COc1ccc(-c2ccc3c(c2)c(OCC(=O)O)cn3Cc2ccc(F)cc2C)c(-c2cn(C)cn2)c1
CS(=O)(=O)c1ccc(-n2c(=O)n(CCc3ccccc3)c(=O)c3[nH]c(-c4cc(C(N)=O)n(Cc5ccccc5)n4)nc32)cc1
COc1ccc(O)c(CC(=O)NCCn2cnc3sc(C)c(C)c3c2=O)c1
CN(C)c1ccc(C=Cn2nc(Cc3ccc(Cl)cc3)nc2-c2ccc(CCC(=O)O)o2)cc1
C=Cc1cc(OC)ccc1-n1cnc2ccccc21
Cc1ccccc1OCC(=O)OCNC(=O)c1ccc(F)c(F)c1
COCCn1c(SCC(=O)c2ccc(F)cc2)nc2cc(-n3c(=O)[nH]c4ccccc43)ccc2c1=O
S=c1[nH]nc(-c2ccccc2)n1CC1CCCO1
NC(=O)C1CCN(c2ccc(-c3c(Nc4ccc(C(F)(F)F)cc4)nc(Nc4nnc[nH]4)c4nccn34)cc2)CC1
Cc1cnc2c(-c3ccncc3)cc(CSCCc3ccccc3)cn12
CCC(=O)Oc1c(N2CCNCC2)c[nH]c1-c1ccccc1
Nc1cc(F)cc(C2(F)CCC(F)(c3cc(S(N)(=O)=O)no3)CC2)c1F
c1ccc(-n2ncc3c2-c2ccccc2OC3)cc1
CC12CCC3C(CCC4=CC(=O)CCC43C)C1CC(O)C2=O
CC(Cc1ccc(=O)n(-c2ccccc2)n1)=NNC(N)=S
O=C(NCCc1ccccc1OCc1ccccc1)Nc1cccc2ccc(O)cc12
O=CNCNC(=O)C1=CC=C(c2ccc(O)cc2C2CCN(CCCCC=Cc3cc(Cl)ccc3Cl)CC2)CC1
COc1ccc(NC(=O)CSc2ccc(-c3ccco3)nn2)c(OC)c1
CC1CCCN(Cc2nccnc2Oc2ccc(Oc3ccc(S(C)(=O)=O)cc3)cn2)C1
CC(Cn1ccccc1=O)NC(=O)NCc1nnc2n1CCC2
Cc1cc(CC(=O)NCc2ccco2)n(-c2nc3ccccc3c(=O)n2C)n1
COC1NCCc2c1[nH]c1ccc(C)cc21
O=C(Nc1cc(C(=O)c2ccc(C(F)(F)F)cc2)ccc1Cl)c1ccc(C(F)(F)F)c(O)c1
COc1ccc(N2C(=O)CSC2c2ccccn2)cc1
NS(=O)(=O)c1ccc(C=Nc2ccc(I)cc2O)cc1
O=C(NCc1ccccc1-c1ccccc1)c1cccc(S(=O)(=O)N2CCN(Cc3ccccc3)CC2)c1
Cc1c[nH]nc1C(=O)N1CCc2c(ncn2Br)C1
CC
NS(=O)(=O)c1ccccc1C(=O)NCCS
COc1cc(OC)cc(Sc2nnnn2-c2ccccc2)c1
O=C(Nc1c(Sc2ccccc2)cnc2sc(N3CCNCC3)cc12)c1cccc(Cl)c1
COc1cccc(-c2c(O)cc(CC=C(C)C)c3c(=O)cc(C(C)O)oc23)c1
Cc1ccccc1C(Nc1ccc(OC(F)(F)F)cc1)C1CCCCC1
Cc1noc(-c2cn(F)c3nc(N4CC(N)CC4C(=O)O)c(C4(OCCF)CC4)cc3c2=O)c1C
CN(C)CCc1ccc2ccc3cccc4ccc1c2c34
CCCCNC(=O)Nc1c(OC)cccc1OC
CCN(c1ccc(NC2CCCc3c2cnn3-c2cc(F)cc(F)c2)cc1Cl)S(=O)(=O)CC
NC(=O)c1ccc2[nH]c(-c3cccc(Oc4ccccc4[N+](=O)[O-])c3)nc2c1
CCc1ccccc1NC(=O)CC(c1ccco1)N1CCc2ccccc21
Cc1cc2oc(C)c(N)c2cc1C(=O)c1cc(F)ccc1Cl
COc1ccc(OC)c(C2CC(=O)C3=C(C2)OC(=N)C(C#N)C3c2cccc(O)c2)c1OC
Cc1cc(C)c2c(CC(=O)N3CCN(c4ccccn4)CC3)coc2c1
CSc1nc(NC(C)CO)cc(NS(=O)(=O)c2ccc(N)cc2)n1
COc1cccc(OC)c1
Cc1ccccc1.O=C1CC(=O)CC(NCc2ccco2)C1
Cc1cc(C)cc(-c2c(NCCCNc3ccnc4cc(Cl)ccc34)nc(N[N+](=O)[O-])nc2-c2ccccc2)c1
Cn1ncc(=O)n(CC(=Cc2ccc(Cl)cc2Cl)c2ccccc2)c1=O
Nc1cn(C2CC(CO)CC2F)c(=O)[nH]c1=O
CCC(=O)Oc1ccccc1NC(=O)c1ccsc1NS(=O)(=O)c1noc(Br)c1C
C=CCCc1csc(N(CC)C(=O)C(C)(C)O)n1
CC(=O)Nc1ccc(S(=O)(=O)Nc2ccc(N(C)C(=O)CC(=O)Nc3ccc(F)cc3)cc2)cc1
O=C(CCc1ccccc1)NC1CCC(CCN2CCN(c3nc4ccccc4c4ccccc34)CC2)CC1
CCCCOc1cc2c(OC)ncnc2cc1Nc1c(C)cccc(C)c1=O
C=CCCC(C(=O)NNC(=O)CNS(=O)(=O)N1CCOCC1)C(CCCc1ccccc1)CC(O)O
COP(=O)(NC1CCCCC1)OC(CC(=O)Nc1ccc(-c2cnc3sc(F)nc3c2N)cc1)C(=O)O
CC(=O)N1CC2CCC(C1)N2
COc1cccc(Cc2nnc(N)s2)c1
Nc1nc(C#Cc2ccccc2)c(Cl)c(NC2C(O)CC(CO)C2O)n1
O=c1ccccn1-c1ccc(N2CCCC2)nc1
Clc1ccc(CN2CCC3(CC2)OCCO3)cc1
c1cc(NCCc2c[nH]cn2)nc(-c2ccc[nH]2)c1
COc1cc(OC)c(OC)cc1Cc1ccccc1
N#Cc1cccc(-c2ccccc2Cl)c1NC(=S)NC(c1ccc(-c2ccccc2)cc1)c1nc2ccccc2[nH]1
CN1C2CCC1c1c(n(C)c3ccc(-c4cccnc4OC#N)cc13)C2
CN(C)C(=O)N1CCC(CCCc2ccc(S(=O)(=O)Nc3c(F)ccc(F)c3F)cc2)C1
COc1cc(OC2CCCC2)ccc1-n1c(C)nn(C)c1=O
COC1CCc2cc(-c3ccc4c(c3)OCO4)c(C)c(O)c2-c2ccc(=O)c(OC3C(O)OC(C)C(O)C3O)cc21
NCc1ccccc1NCc1ccccc1Br
Cc1ccc(N(Cc2cc(=O)n3c4ccccc4c(C4CC(c5ccc(C)nc5)CN4O)cn3c2=O)S(=O)(=O)O)cc1
O=C(NCc1ccccc1)c1cnc2ccc(F)cc2c1
Cc1cc(C2CCCCCCC2)nc(NC(F)(F)F)n1
O=S(=O)(NC1CCCCC1O)c1ccc(-c2cc(Cl)ccc2Cl)cc1
O=P(O)(O)OCCc1nc(Br)nc2c1ncn2Cl
Cc1ccc(C=NOCC(=O)c2ccc(O)cc2)cc1O
CC(C)(C)C(=O)Nc1ccc(Oc2c[nH]c3ncnc(N4CCC(c5cccc(Cl)c5)C4)c23)cc1Cl
CCOC(=O)CCC1(C)NC(=O)N(c2ccc(C)cc2)C1=O
CCc1ccccc1NC(=S)N(Cc1ccc(Cl)cc1)C(C)CC
CCCCC1NC(CC)(OCC(C)S)CS(=O)(=O)c2cc(-c3ccccc3)c(CCOP(=O)(O)O)cc21
C=CCOCC(CO)OC(C1=C(O)C(=O)c2ccccc2C1=O)C(C)(C)C
CCCCN1CCC2(O)c3cc(C)ccc3CC1C2CCC
O=C(NCc1cccc(-c2ccc(O)cc2CN2CCOCC2)c1)Nc1cccc(-c2cccc(-c3ccccc3)c2)c1
COc1ccc(C2C(C)C3C2c2c(c4ccccc4[nH]c2=O)OC3(C)C)c(OC)c1
Cc1oc2ccccc2c1C1(O)CCN(C(=O)c2ccc(S(=O)(=O)c3ccc4c(c3)OCCO4)cc2)CC1
CC(C)Cc1ncnc2c1sc1nc(SCC(=O)NCc3ccccc3)c3c(c12)CCC3
OCC1OC(C2C(O)C(O)O[SH](CO)C2O)C(O)C(O)C1O
CC(CCNC(=N)N[N+](=O)[O-])NC(=O)C(NCO)C(NC(=O)CC1N=Cc2ccccc21)C(=O)O
CCCCCCCCCCCCOC(=O)C1CSC(c2ccccc2)N1
O=C1CC2(CCCNC2)C(=O)N1CCCN1CCC(Cc2ccccc2)CC1
Cc1nn(C(=O)NN)c2sc(-c3ccc(Cl)cc3)cc12
CC1CNC(=O)C(CCO)NC(=O)C(=CC(=O)NCc2ccccc2)NC(=O)C(CC(NC=O)C(O)O)NC1=O
Cc1nc(-c2ccc3scc(C)c(=O)c3c2)no1
ON=C(Oc1ncccc1Cc1cccc(F)c1)N1CCC=N1
COc1ccc(-c2ccc(C(=O)C(C)(O)C(=O)Nc3ccccc3)s2)cc1
CCCCN(C(=O)CC)C(CCCCN)C(=O)Nc1cccc(CN)c1
COc1ccc2c(=O)c(-c3ccc(N4CCN(C)CC4)cc3)noc2c1
CCOc1cccc(C)c1-c1cccc(-n2cc(CO)c3c(C)cncc32)c1
Cc1cc(-c2ccc(=O)n(C)c2)ccc1ON1CCCC(Cc2cc(C)c(C(=O)O)o2)C1
NCc1cc(Cc2ccccc2)ccc1C(=O)O
Cc1cncn1C(O)c1ccc2c(c1)c1ccccc1n2Cc1cc(Cl)ccc1Cl
COc1ccccc1OC
CN(C)CC(O)CCSc1ccc2nc3c(NCCN)cccc3c([N+](=O)[O-])c2c1
CN(CCOc1cccc(Cl)c1)Cc1ccc(CC2SC(=O)NC2=O)cc1
COC(=O)c1c(OC)c(OC(C)=O)c(OC)c(-c2cc(OC)ccc2OC)c1C(=O)OC
CN(O)C(=O)CCC(c1nnno1)P(=O)(O)O
CC1CCN(C(=O)n2cc(-c3ccc(CO)o3)nn2)CC1
CNc1cc[n+](-c2ccc(C(=O)O)cc2)c2ccccc12
CCOC(=O)C=CCC(NC(=O)CCC(N)=O)c1cccn(Cc2ccccc2)c1=O
O=C(O)CCCCCCCCc1ccc(CCCCc2ccccc2)s1
CCOC(=O)c1ccc(C(=O)NCN2CN(c3ccccc3)C(=O)C23CCN(Cc2ccc(-c4ccccc4)cc2)CC3)cc1
CCC(=O)NN(Cc1ccc(F)cc1)C1CCN(Cc2ccccc2)CC1
C=CCC(Nc1cccc(C(=O)O)c1)=C1C(=O)NC(=O)N(C)C1=O
O=C(NCc1nc(-c2ccccc2)no1)c1cccc(Cl)c1
Oc1ccc(-c2nnc3n2C2CCC3C2)cc1O
COCCC(=O)Oc1ccc(S(=O)(=O)Nc2ccc([N+](=O)[O-])cc2)cc1
O=C(c1[nH]nc2ncc(-c3cccc(F)c3)cc12)N1CCN(c2ccccc2)CC1
CN(CO)CCCOc1ccc(-n2cnc3cc(-c4ccc(Cl)cc4)sc3c2=O)cc1
CCSc1ccc(C2NC(=O)c3ccccc3O2)cc1
CCNC1=NC(=O)C(Cc2cccnc2)S1
Cc1ccccc1NC(=O)Nc1cc(N2CCc3sc(N4CCOCC4)cc3C2)ccc1F
Cc1ccc(NCC(Cc2ccccc2)NC(=O)C(=O)NC2C=CCOC(=O)C2C(O)C2CCCCC2)cc1
CCCCn1c(N(C(=O)CCC)c2cc(OC)cc(OC)c2)c(N)c(=O)[nH]c1=O
O=C(O)CCc1ccc(S(=O)(=O)N2CC3CCCN4CCCC(C34)C2C(=O)O)cc1
CCNC(=O)Oc1cc(NS(=O)(=O)c2cc(OC)ccc2C)ccc1-c1ccncc1
CNS(=O)(=O)c1nc2cc(-c3cc(Cl)ccc3Cl)nc(C)n2n1
CC(C)Oc1cccc(-c2ccc(C(=O)N=C(N)N)o2)c1
CC(=O)OC1OC=C(CO)C2CC=C(OC3C(O)C(O)OC(CO)C3O)C12
CC1CCCCC1c1cn(C)c(=O)n(C(=O)O)c1=O
O=C(CCc1ccc(C(F)(F)F)cc1)Nc1c(O)cc(CCc2ccccc2)oc1=O
COc1cc(OC)c(OC)c(C2c3cc4c(cc3C(c3cc(OO)nc(O)c3O)C3COC(=O)C23)OCO4)c1
O=C(NC(=S)NNC(=O)c1ccco1)c1ccc2ccccc2c1
Cc1cc(C)nc(NN=Cc2cccs2)n1
CC(=O)N1CCC1(Cc1cccs1)C(=O)Nc1ccc(O)c(Oc2cccc(OC(F)F)c2)c1
CC1CCC(CC2CCCN2c2nc3cc(-c4noc(=O)[nH]4)nc(C(=O)O)c3n2-c2cncc(Cl)c2)CC1
COc1cccc(C(=NC2CC3CCCC(C2)N3C)NO)c1
CNC(=S)C12CC1C(O)C(O)C2n1cnc2c(NC)nc(Cl)nc21
CCCS(=O)(=O)OCCCCCCCCCCCCNCc1ccc(OC)cc1O
Cc1ccc(N2CCN(S(=O)(=O)n3ccc(C(C)C)c(CCCN(C)C)c3=O)CC2)s1
CCc1ccsc1N(C(=O)Cc1ccc(Cl)cc1)C1CCS(=O)(=O)C1
COc1ccc(-c2cc(CN3CCNCC3)n[nH]2)c(OC)c1
CN1CCN(CCNCc2ccc([N+](=O)[O-])cc2)C1=O
Cc1cnn(N2CCC3(CCNCC3)CC2)c1NC(=O)c1nc(-c2c(F)cccc2F)sc1N
Cc1ccc2c(c1)c(-c1ccccc1)c(OC(CCn1ccnc1)c1ccccc1)n2C(=O)CC(=O)O
CN(C)CCCn1ccnc1
CC
Cc1cccc(C(=O)NCN(c2ccc3c(c2)NC(=O)CS3)S(C)(=O)=O)c1
CC(C)CC(NC(=O)OCc1ccccc1)NC(=O)C(CC(C)C)NC(=O)C(C=O)CC(C)C
Cc1nn(C(F)(F)F)c2c1c(CON=C(CC1CC1)c1ccc(Cl)cc1)cc(=O)n2C
CNC(=S)NN=Cc1c(O)cccc1O
CNc1ccc(S(=O)(=O)c2c(N)c3nc4ccccc4nc3n2CC(=O)c2ccc(F)cc2)cc1
N#Cc1ccc(OCNC(=O)CCc2ccn(-c3ccc(-n4ccnc4)nn3)n2)cc1
Cc1ccnc(-c2cn(Cc3ccccc3F)c3c(F)c(C)c(F)cc3c2=O)c1
Nc1nc(=O)c2nc(SCCCO)n(C3C(O)OC(CO)C3O)c2[nH]1
Nc1ncnc2[nH]cc(-c3ccc(NC(=O)COCCCOc4ccccc4)cc3)c12
COc1ccc(NC(=O)Cc2[nH]c3cc(C(=O)O)cc(Br)c3c2Cl)cc1
Cc1nc(-c2ccc3nc(CC(=O)NCC(F)(F)F)sc3c2)sc1C(=O)NC1(C(=O)NCCO)CC1
CCCC(C(=O)O)C1=C(C)C(=O)C2(CC2)C1O
Cc1cc2sc(C3CN4CCC3CC4)cc2s1
COc1ccc(C=C(OC(C)=O)c2cc(OC)ccc2OC)cc1
Cn1c(=S)sc2c(=O)nc(-c3ccc(Br)cc3)[nH]c21
O=c1[nH]c(=O)n(F)cc1C1(F)C(COP2(=O)OCc3ccccc3O2)OC(O)C1F
CCCC(CC)c1cc(=O)oc2cc3c(cc12)-c1ccc(CCCN)cc1C1C(O3)OC(OC)C1C(=O)OC
COc1ccc2c(c1N1CCC(CCCC(C)=NOc3ccc(Cl)cc3)CC1)CCCC2
COc1ccc(NC(=O)CC(=O)N2CCNC(=O)C2C(=O)Nc2ccc(Cl)cc2C)c(OC)c1
COc1ccc(CCC(=O)NC2CCN(C(=O)c3ccco3)CC2)cc1
O=Cc1cncc(C(=O)Nc2ccc(F)cc2F)c1
NCC1CC1c1ccccc1
CC(=O)Nc1ncn2c1CN(Cl)C(=O)c1cc(C)ccc1-2
CC=CCO
COc1nc(CC(=O)c2coc3ccccc23)cc(-c2ccc(F)cc2)n1
CCCCCCS(=O)(=O)n1ccc2ccccc21
CCCCCCCC(C)(C)NC(=O)OC(CCCC)CCCC
COc1ccccc1C1c2ccsc2N=C2CCCCC21
COc1ccccc1Cc1nc2c3cn(C)nc3nc(NC(=O)Nc3ccco3)n2n1
CCOS(=O)(=O)CCc1ccccc1
CC(=O)OC1NC(=O)NC1=O
CC(NNC(N)=S)c1ccc2nc(F)c(-c3ccccc3)nc2c1
CC1COCCN1C(=O)c1nc(-c2ccc3nccnc3c2)[nH]c1Cc1ccccc1
Cc1nnc(CN(c2ccc(C)c(C)c2)S(=O)(=O)c2ccccc2)o1
CC(OC(=O)NC(C)(C)C)C(=O)Nc1nc(-c2ccc(Cl)cc2)cs1
CCCCN(CCCC)CC(O)c1cccc2ccc(Br)cc12
Cn1[nH]c(-c2cc(OCc3ccccc3)ccn2)cc1=O
O=S(=O)(Nc1cccc(-c2ccn3c(-c4cccc(N5CCNCC5)c4)cnc3c2)c1)c1ccccc1
CN=C(NC#N)NCCSCn1cc(-c2ccccc2)nn1
N#CC1CC(CCO)CCC1n1cc(-c2ccc(S(=O)(=O)C(F)(F)F)cc2)c(NC(N)=O)n1
Cc1nonc1C1CCC2(CCCN(C(=O)NC(C)C)C2)O1
CC1CC(CC(O)CC23CCN(C)C2N(NC(=O)Oc2ccccc2)c2ccc(Cc4ccccc4)cc23)CCN1O
COc1ccc(-c2cc(-c3cc(OC)ccc3OC)nc(N)n2)cc1
COc1nc(Nc2nc3ccc(C)cc3s2)sc1Cl
CN1CCN(C(c2ccc(Cl)c(Cl)c2)c2ccccc2Cl)CC1
Cc1ccccc1-c1ccc2c(=O)n(C(=O)NCCCN3CCOCC3)c(S)nc2c1
COc1ccc(CNC(=O)Cc2c(C(F)(F)F)c(=O)oc3c(C)c4occ(C)c4cc23)cc1
CSc1nnc(Cc2ccc3nc(C)cc(=O)n3c2)s1
Cc1cccc(Nc2nc(Cc3ccccc3)c[nH]2)c1Cl
CCCC1CNC(=O)C(=O)N1CN1CCCC1CC(Cc1ccc(O)cc1)N1C(=O)C(=O)N(C)CC1CC1CCCCC1
COC(=O)N(c1ccc(OC)cc1)c1ccc2c(c1)-c1ccccc1CC2
Cc1ccc(C(=O)N2CCC(c3ccncc3)CC2)cc1NS(=O)(=O)C(C)c1ccccc1
Nc1ncnc2c1ncn2C1C(O)OC(CCP(=O)(O)OP(=O)(O)OP(=O)(O)O)C1O
COc1cc(-c2cnco2)c(C(C)C(=O)NCCCn2ccnc2)cc1OC
Cc1ccc(-c2cc(NC(=O)c3cc4c(cn3)c(Cc3ccc(F)cc3)cn4C3COCCN3C)no2)cc1
CCC(C)C(=O)C(F)(F)F
Cc1cc2c(c(C)c1C)CCC1C2(C)CCC2(C(=O)O)C(C(C)CCCC(C)C)CCC12O
NS(=O)(=O)c1ccc(NC(=O)CCNc2ccn(C3C(O)OC(CO)C3O)c(=O)n2)cc1
CCOc1ccc2ncn(CC(=O)c3ccc(Cl)cc3)c(=O)c2c1
CN(C)C1=CC(=O)c2c(nc3n2CCC3N2CC2)C1=O
COc1ccccc1-c1nnc(NC(=O)NC2CC(CO)OC2O)s1
COc1cc2c(cc1F)C1(N=C(C)C(N)=N1)C(c1c(F)cccc1Cl)C2
CCCC(=NN)C(=O)Oc1cn[nH]c1-c1ccccc1
COc1ccc(C(=O)c2cn(CNC(=O)Cc3ccccc3)c3ccccc23)cc1
COc1ccc(C2CC(c3ccc4c(c3)OCO4)=NN2C(=S)NC(=O)c2ccc(C)cc2)cc1
CC(C)(C)C(=O)Nc1cc(C(=O)N2CCCCC2C2CCC2)on1
O=C(NO)NCCCCCN1c2ccccc2C(=O)NS1(=O)=O
CN(CC(CBr)OCP(=O)(O)O)c1ncnc2c1ncn2C
CC(C)(C)C(=O)OCC(O)(CBr)CNC(=O)c1[nH]cnc1C(=O)NCCO
Cc1nn(C)c(=S)n1N=C(CN1CCN(C)CC1)c1ccc(Cl)cc1
O=C(O)c1cccc(-c2ccccc2C(=O)NC2C3CC4CC2CC(O)(C4)C3)c1
CCCCCCC1(OC(=O)NCC)CC(OC)OC(CCCC)C1CCCC
COc1nn(C)cc1CC12CCOC1CCN(CNC(=O)c1ncccn1)C2
CC(C)CNC(=O)CC(O)C(OC(=O)NCc1ccccc1)C(Cc1ccccc1)NC(=O)N1CCOCC1
c1ccc(CCN2CCCN(CCCCCNc3c4c(nc5ccccc35)CCCC4)CC2)cc1
CCCCNC(=O)c1ccc(C(=O)NN=C(C)c2ccc(OC)cc2)cc1
O=C1CSC(c2ccc(Br)cc2)N1NC(=S)Nc1ccccc1
O=c1c2c(-c3ccc(C(F)(F)F)cc3C(F)(F)F)cc(Cl)cc2sn1Cl
OCC12Oc3cc(O)c(O)c(-c4cc(O)ccc4O)c3OC1(c1cccc(O)c1)c1c(O)cc(O)cc12
Clc1ccc(-c2cc3ncccc3c(OC(Cl)Cl)n2)c(Cl)c1
COCCN(C(C)=O)C1CCN(c2cc(Oc3ccc(Oc4ccc(S(C)(=O)=O)cc4)cc3)ncn2)C1
Cc1cccc(Cl)c1NC(=O)C1C2CCC(O2)C1C(=O)O
Cc1ccc(NC(=O)c2ccc(-c3ccc(Cl)c(Cl)c3)cc2)c(CC(=O)O)c1
Cc1ccc2nc(C(=O)Nc3ccc(F)c(S(=O)(=O)N4CCCCC4)c3)cn2c1
c1cncc(-c2cccnc2OC2COc3nc(N4CCCCC4)nn3C2)c1
COc1ccc2c(c1O)C13C=C4OCOC4=CC1C(C2)N(C)CC3
Cc1ccc(C(=O)CCC(=O)NC2CCC(=O)N2)c(C)c1
Cn1cc(-c2cc(C(=O)O)ccc2O)c2ccc(C#N)cc21
CC(=O)Nc1nc(-c2cn(CC3CCCN(Cc4cccnc4)C3)nn2)cs1
COc1ccc(-c2nnc(SCC(=O)n3c4ccccc4c4ccccc43)o2)cc1
O=C1c2ccccc2Cc2nc3ncnn3c(Nc3ccc(S(=O)(=O)N4CCOCC4)cc3)c21
Cc1cc(C)n(-c2ccccc2)c1C=C1SC(=S)N(CCC(=O)NCCc2ccccc2)C1=O
O=C(C1CCC1)N1CCN(c2cc3cc(-c4nc(NOC5CCC5)ncc4-c4ccncc4)cc(C(F)(F)F)c3[nH]2)CC1
CC(C)(C)c1ccc(CSCC(C(=O)O)C(=O)NC(=O)N2CCC(CCc3ccccc3)CC2)cc1
CC(O)C1C(=O)N2C(SC3(Cl)CNC(Cl)CN3)=C(C(=O)O)C(C)C12
Cc1c(O)c2ccccc2n(NC(=O)CN2CC(C)CC(C)C2)c1=O
COc1ccc(C(=O)NCN(CN2C(=O)NC3(CCCC3)C2=O)C(C)=O)cc1
CSC(C)C(=O)NC(=O)NC(CC(C)CCC(N)=O)NC(=O)C(N)Cc1ccc(O)cc1
CCN1CCN(c2nc3ccccc3o2)CC1
CCCCCCOc1ccc(N2C(=O)C3ON(c4ccccc4)C(c4ccccc4)C3C2=O)cc1
NC(=O)C1(N2CCCC2)CCN(CCOC(c2ccccc2)c2ccccc2)CC1
Cc1ccc2nc(N(C[n+]3cccc(C(N)=O)c3)C(=O)c3ccc(Cl)cc3)sc2c1
COc1ccc(OC)c(NC(=O)C(=CNC(=O)C2CC2)c2cccs2)c1
COCCC(=O)N1CCC(c2nc(-c3ccc(F)cc3)no2)CC1
CN1C(=N)C(=NNc2ccccc2)c2cc(Cl)ccc21
O=C(Nc1ccccc1)C1CCN(S(=O)(=O)c2ccccc2)CC1
CC(=O)c1ccc(OC(=O)N2CCC(COC(=O)c3cnc(C)cn3)CC2)cc1Cl
CC(C)CCc1ccc(NC(=S)NCc2ccccc2)cc1
CCCCCCCCCOC(C)(CCCCC)COP(=O)([O-])OCCCCC(O)OC
CCCCN(CCCC)CC(O)c1cc(-c2ccc(Cl)cc2)nc(-c2ccc(Cl)cc2)c1
S=C=NC1CCC(C2=NCCCC2=Cc2cccnc2)CC1
Cc1cc(CN2CCC3(CC2)CCN(Cc2ccco2)CC3)no1
O=C(O)CCCc1cc(S(=O)(=O)NCc2ccccc2)ccc1-c1ccc(C(=O)NCc2ccccc2)cc1
CCc1cc2nc3c(cc(C)c4ccccc43)oc-2cc1=NNCCCN(C)C
CCC(=O)C(C(F)CNC(C)=O)C1CC(OCc2ccccc2)CN1C(=O)C(Cc1ccc2ccccc2c1)C(N)=O
COc1ccc(N2C(=O)C(=CCNC(=O)c3ccccc3C(=O)O)SC(NCCN3CCOCC3)C2=O)cc1
CC(C)c1cccc(NC(=O)C(O)c2ccccc2)c1C(C)C
CC=C1C(=N)N2OC(c3cc(C)c(-c4ccccc4)n3C)=CC2=NC1=O
Cc1sc(CCN2CCOCC2)c(C)c1C#N
COc1cc(NS(=O)(=O)Cc2ccccc2)ccc1-n1cnc(C)c1
CC(=O)OCSc1snnc1-c1ccccc1
Cc1ccc(C(=O)N2C3CCC2C(Cc2cc(C)nc(-c4ccccc4)n2)C3)nn1
OCCN1CCN(Cc2ccc(F)cc2)CC1Cc1ccc(Cl)cc1
O=C(CC(=O)Nc1ccc(S(=O)(=O)N2CCCCC2)cc1)Nc1ccccc1
Cc1ccc(S(=O)(=O)NC(=O)n2cc(-c3ccc(Cl)cc3)nc2Cc2ccc(F)cc2)cc1
CC(C)c1cccc(C(C)C)c1NC(=O)NCC12CC3CC(CC(C3)C1)C2
CN(C)C(=O)c1ccc(-c2ccc3oc(CC(=O)N4CC5CC56C4=CC(=O)c4ccccc46)cc3c2)cn1
Cc1cc(CC2CCN(C3CCN(NS(=O)(=O)c4nsc5ccccc45)C3=O)CC2)n(C)n1
CN(C)S(=O)(=O)c1ccc(NC(=O)CC(=O)OCC(=O)Nc2cc(Cl)ccc2O)cc1
COc1ccc(NC(=O)C(=O)NCC(c2cccnc2)N(C)C)cc1OC
NC(Cc1ccc(O)cc1)C(=O)NC(Cc1c[nH]c2ccccc12)(c1ccccc1)c1nn[nH]n1
O=C(c1cc(Cl)ccc1NS(=O)(=O)c1ccc2[nH]c(=O)oc2c1)N1CCCC1
CC(C)c1noc(CCCC(=O)NNC(=O)c2cnccn2)n1
CCCSc1nnnn1Cn1c(=O)c2c(nc(N3CCOCC3)n2C)n(C)c1=O
CC1CC(C)(CC(=O)Nc2cccc(C(F)(F)F)c2)CC2(C1)NC(=O)N(C)C2=O
CCC(CC(C)C)NC(=O)C(NC(C)=O)N1C(=O)CCC1C
CC(=O)c1ccc(NC(C#N)c2ccccc2Cl)cc1C(=O)O
O=C(Cc1ccc(-c2ccc(-c3cc[nH+]cc3)cc2)cc1)NC1CC1
Cc1ccc(C)c(SCc2cc(C(=O)N(C)Cn3ccc(C)n3)no2)c1
COc1ccc(-c2nc(=O)c(-c3ccccc3)c[nH]2)cc1
CCC(CO)Nc1ncc2c3ccncc3n(-c3ccc(N4CCC(N5CCNCC5)CC4)cn3)c2n1
Cc1ccc2c(c1)NC(=O)CN2C(=O)c1ccco1
CN(C)C1CC2CN(C(=O)COc3cccnc3)CC2C1c1ccsc1
CCOC(=O)c1ccc2c(=O)c(C(C)C)c(CO)n(N3CCN(CC)CC3)c2n1
CC(C)c1cc2c(NC(=O)Cl)n[nH]c2c(-c2c[nH]cc2C(=O)O)c1Cl
CCCCCCOc1c2c(c(OC)c3c1OCO3)CN1CCc3cc4c(cc3C1C2)OCO4
CCCCCCOc1cc2oc(=O)c(C(=O)NN)cc2cc1OCCCOC
CCCN(CCC)Cc1cc(Nc2ccnc3cc(Cl)ccc23)ccc1O
Cc1nc(C[S+]([O-])CNC(=O)Cc2ccc(F)cc2)c(-c2ccccc2C)o1
CCn1cc(C(=O)NCCCCOC(C)C)c(=O)c2cc(S(=O)(=O)N3CCc4ccccc43)ccc21
COc1ccc2oc(=O)cc(C=CC(=O)C=Cc3ccc(C)cc3)c2c1
Cc1ccc2c(c1)C1(COC(N)=N1)C1(COC1)C(C)(N(C)C)O2
Cc1cc(C)cc(NC(=O)c2cc3c(-c4ccc(F)cc4)c[nH]c3nn2)c1
CC1=C(CC(=O)O)c2cc(-c3ccc(F)c(F)c3)ccc2C1=CF
Cc1cccc(C(=O)NCc2ccc(-c3ccccc3)cc2)c1C
COc1ccc(N2C(=O)C(=CCc3ccc([N+](=O)[O-])cc3)N=C2c2ccc(Oc3ccccc3)cc2)cc1
CCCCC(C(=O)NC(NC1CC1c1cnccn1)c1cccc(F)c1)c1ccc(F)cc1
CCCCCCCC(CCC)C(=O)NC(O)CCCCCC
CCOP(=S)(CC1OC(n2cc(C=CBr)c(=O)[nH]c2=O)CC1O)Oc1ccccc1
Cc1cc(O)cc(CC(N)C2Cc3ccccc3CN2C(=O)NC(=O)CCc2ccccc2)c1C
CCC(=O)OCC(=O)NC(Cc1ccccc1)C(=O)Nc1cc(OC)ccc1OC
CCn1c2c(c3ccc(Br)cc31)CC(C)(C)NC2=O
COc1c(-c2ccc(Cl)cc2)n(C(C)=O)c2ccc(CC(=O)O)cc12
O=C(Cc1ccsc1)N1CCCC(n2cccn2)C1
COc1cc2c(cc1C)CCN(NC(=O)Nc1ccc(-n3cccc3-c3cccc(F)c3OC(F)(F)F)cc1)CC2
COc1cc(Nc2nccc(-c3cccnc3)n2)ccc1C(=O)Nc1ccc(-n2ccccc2=O)cc1
COC1=NN2C(c3cccc(Cl)c3)Cc3c(noc3C=Cc3c(C)cnn3C)C2C1
Cc1ccc(S(=O)(=O)N2CCN(C(=O)COc3ccc4c(C)cc(=O)oc4c3)CC2)c(C)c1
CCC(=O)N1Cc2cc(-c3ccc(F)cc3)ccc2CC1c1cccc2c1CN2C(=O)c1c(CC)[nH]c(F)c1C
CC1CCC2C3CN(C)C4=C(CCCc5ccccc5)C(=O)CCC4(O)C3CCC12C
COc1cc(NC(=O)C(=O)N2CCCC(c3ccc(F)cc3)C2)ccc1-c1cnco1
Fc1cccc(CSc2nnc3n2-c2ccccc2CC3)c1
COc1ccc(CCC(=O)Nc2ccco2)c(OC)c1
CCOC(=O)c1ccc(C(=O)NC(Cc2c[nH]c3ccccc23)C(=O)NC2Cc3ccccc3CN2)cc1
CONc1nc(=O)n2cc(CCOCCOc3ccc(C#N)cc3)ccc2n1
CCC(NC(=O)CC(C)(C)C)OC(C)=O
O=C1c2c(O)cc(O)c(O)c2OC(c2ccc(O)cc2)C1C1(C(O)CO)OC(CO)C=C1O
CCOc1ccccc1NCC(=O)c1cccc(C#N)c1
CCCCCCCCCCCCCC(CCCCCCCCC)N(CCC(CCCCCCC)C(N)=O)NC(C)=O
COc1ccccc1-c1cnc(N2CCN(S(C)(=O)=O)CC2)nc1
CNC(=O)c1nccnc1C(=O)O
CNc1nc(Oc2ccccc2)nc(N(C)c2cc(=O)oc3cc(C)ccc23)n1
CC1CC2CC(C)C(O)(CCCNC(C)C(CC=Cc3ccccc3)C(C)C(C)OC1=O)OC1(CCN(C)CC1)O2
CC1=CC23C(=O)C(C=C(O)C(C)C2(C)C1CO)C1C(CC3O)C1(C)O
CCN(CC)CCOc1ccc(CN(C)CCNc2ccc3c(Cl)ccnc3c2)cc1
Cc1ccc2c(=O)c3ccc(C(C)C)cc3oc2c1
O=C(Nc1ccno1)c1cc(Cl)nc(Cl)c1
CCC(=O)Nc1ccc(-c2cc3c(s2)CCC(C(=O)O)C3)cc1
CC(Sc1nc2sc3c(c2c(=O)n1-c1ccccc1)CCCC3)C(=O)O
COc1ccc(C2=C(OCCCCCCCOC(C)=O)C3CC(c4ccc(OC)cc4)C2O3)cc1
COc1ccc(OCCNCC2CCCNC2)c2ccccc12
O=C(NCc1ccccc1)Oc1ccc(F)c(C(=O)N2CCOCC2)c1
Cc1cccc(C)c1Nc1nc2c(OCc3cccc(F)c3F)ncn(C3CCCCC3)c-2n1
O=C1c2ccccc2C(=O)N1CCC=CCCCn1sc2ccccc2c1=O
CC(C)CC(=O)NC(CC(N)=O)C(=O)N1CCCC1CNC(=O)C(Cc1ccccc1)NC(=O)C(C)C
NS(=O)(=O)c1ccc(C2CC(c3ccc(F)cc3)=Nc3ccccc3S2)cc1
CC(C(=O)Nc1nccs1)n1c(Sc2ccc3c(c2)OCCO3)nnc1-c1ccncc1
CCc1[nH]c(SC(C#N)c2ccccc2)nc(=O)c1-c1cc(OC)ccc1OC
Cc1cc(C(=O)OCc2ccc(F)cc2)ccc1C(=O)Nc1ccccc1
Cc1cccc(NC(=O)COC(=O)C2CC3CCC2C3)n1
CC(C)C(CO)NCc1nc(-c2ccoc2-c2ccccc2)no1
COc1ccc(CC(=O)NCc2nccc(-c3ccco3)n2)cc1
O=C(Nc1cccc(-c2ccnc3[nH]ccc23)c1)Nc1ccc2c(c1)OC(F)C(=O)N2Cc1ccc(Cl)cc1
COc1cc(S(=O)(=O)O)ccc1N=CC(C)Cc1ccccc1
Cn1nc(C(=O)c2ccc(Cl)cc2)c(Cc2ccc(S(C)(=O)=O)cc2)c1-c1ccc(S(C)(=O)=O)cc1
NC(=O)c1ccccc1Sc1ccc(C=NNc2ccncc2)cc1
Cc1cc(C)c(N(C(=O)C(NC(=O)C2CCCCC2)c2ccncc2)c2csnn2)c(C)c1
CCOC(=O)N1CCN(C(=O)Nc2ccc(C=Cn3c([N+](=O)[O-])cnc3CC)cc2)CC1
CC1(C)Cc2ccccc2N1S(=O)(=O)c1ccc(N2C(=O)C3CCCCC3C2=O)cc1
CCC(=O)Oc1cccc(N2C(=O)CC(N(C)CCc3ccc(O)cc3)C2=O)c1
CCCCCCC(C)(C)C1=CCC2C(C1)c1c(CO)cc(C)cc1OC2(C)O
O=C1CCC(c2nsc(N3CCN(C(=O)c4ccco4)CC3)n2)N1
Cc1cc2ccccc2c2oc(=O)cc(O)c12
Cc1ccc2nc(-n3c(Cl)nc4ccccc4c3=O)sc2c1
O=C(C(=O)N1CCCC1c1ccc2c(c1)nc(C1CCCCC1)n2-c1ccoc1)N1CCOCC1
N#Cc1cccc(-c2cc(COc3ccc4cc(C(N)=O)ccc4c3)ccc2Cl)c1
COc1ccc(OC)c(-c2cn(-n3ccc4[nH]c(-c5cc(C(F)(F)F)ccc5C#N)cc43)nn2)c1
CCc1c(C)n(C)c2ccc(CCCCCOc3cccc(CC(C)COc4ccccc4)c3)cc12
CC1SC(CCCN)C(=O)N1c1ccc(-c2ccccc2)cc1
O=C(NCCS(=O)(=O)c1ccc(Br)cc1)c1cc(F)ccc1F
N#Cc1ccc2[nH]cc(CCCCCN3CCN(c4ccc(Cl)c(Cl)c4)CC3)c2c1
O=S(=O)(CCn1ccnc1C=NO)Nc1ccc(OC#CCc2ccccc2)cc1
CC(C)CC1CC2CN(C(=O)c3cccnc3OC3CCOCC3)CC2O1
Cc1cc(C(=O)N2CCCCC2)ccc1S(=O)(=O)N1CCOCC1
O=S1(=O)Nc2sccc2N1Sc1ncccn1
CNC(=O)CN1CCC2(COCc3cnc(N(C)C)nc32)C1
O=C(NN=CCN1C(=O)c2ccccc2S1(=O)=O)c1ccccc1F
Cc1ccc(N(CC2OCc3cnnn3CCCC(=O)N(C)CC2C(C)CO)S(C)(=O)=O)cc1
COC1CC2=CC(=O)C=C(NC(=O)C(O)=CC=CC(C)C(O)C(NCCN(C)C)=CC(C)C(C)C(C)C1)C2=O
CC(=O)NN=C(CN(c1ccccc1)S(=O)(=O)c1ccccc1)c1cccs1
O=C(NO)C(Cc1ccc(-c2ccc(F)cc2)cc1)C(=O)NCc1cc(Br)cc(Br)c1
Cc1cc(C)c(C)c(OCC(=O)N2CCC2)c1
CCNC(=S)N1CCN(C(=O)Oc2cccn3c(=O)c4cc(C(=O)NC5CCCC5)ccc4nc23)CC1
O=C(Nc1ccccc1F)N1CCC1c1noc(-c2ccccc2)n1
Cc1cc(NC(=O)CS(=O)(=O)c2ccc(Cl)cc2)no1
Cc1nnc(SCc2ccccc2-c2ccc(Cl)cc2)o1
CCCCCCc1ccc2nc(C(=O)N(C)CCc3ccc(OC(C)(C)C=O)cc3)c(CC)cc2c1
CCc1cnc(N2CCN(NC(C)=O)C(C)C2)c(Cc2cccc(Cl)c2)n1
NC(Cc1cc(F)c(F)cc1F)CC1SCCN1C(=O)C(=O)Nc1cccc(O)c1C(=O)O
O=C(O)CCC(=O)NCCc1ncn(-c2ccccc2)n1
COc1c(C=C(C#N)C(=O)NCCN2CCOCC2)c2cc(C)ccc2n1Cc1ccccn1
CNC1CC(O)C(O)C(CO)O1
CCN1C(=O)C(C)NC(=O)C2Cc3ccccc3CN2C(=O)C(C)NC(=O)C(C)NC(=O)C1CC(C)Cc1ccc(O)cc1
CCOC(=O)c1oc2cc(O)c(OCc3ccc(Cc4ccccc4)cc3)cc2c1C
CC(C)(C)NC(=O)Nc1nn(-c2cc(Cl)ccc2C(N)=O)c2c1CNCC2
CC(C)CCC(=O)O
CC1=CC(C)C(Cc2ccccc2)OC(=O)C(C)C(C)NC(=O)C(C)NC(=O)C(O)C1
CC(=O)Nc1ccc(NCNc2nc(C3CCCCC3)cs2)cc1
O=C(COC(=O)CSc1cc(Cl)ccc1Cl)NC1CCSC1=O
Cc1ccc(C(=O)Nc2c(C#N)sc3c2CCCC3)cn1
CC(C)(C)Nc1c(O)c(=O)c1=NCc1ccc(F)cc1
CCc1[nH]c(=O)c(C)cc1NCc1nc2ccccc2s1
COc1ccc(F)cc1-c1ccc(C#N)nc1C(C)(O)c1cc(F)cc(F)c1F
CSCCC(NC(=O)C(Cc1c[nH]c2ccccc12)NC(=O)CC#N)C(=O)O
CCOC(=O)C(=O)Nc1ccc(OC)cc1OC
COc1ccc2c(c1)c(CCCNC(C)=O)cn2C
CC(=O)OCC(=O)N(C)c1ccc(Oc2ccc(C)cc2)cc1
Cc1cc(C(=O)NCCN2CCCC2)ccc1-c1ccc(NC(=O)Cc2cccc(C(F)(F)F)c2)cc1
CN(C)S(=O)(=O)N(C)c1ncnc2c1ccn2C1CCC(CC2CCN(S(=O)(=O)CN3CCCCC3)CC2)CC1
N#Cc1oc(-c2ccccc2O)nc1CCCCOc1ccccc1
O=S(=O)(NCC1CCCCC1)c1ccc(NS(=O)(=O)c2cccc(Cl)c2)cc1
COc1cccc(OC)c1OCCC(=O)NC1CCCc2c1cnn2-c1ccccc1C
CCCCCCCC1COC(COS(N)(=O)=O)C1
COc1cc(C)cc(C(=O)OCNC(=O)c2cccc(S(=O)(=O)NC3=NCCCCC3)c2)c1OC
COC1(O)Cc2c(C(C)=O)c3c(c(OC4C(O)CC(O)OC4C)c2C(O)C1)C(=O)c1c(O)cccc1C3=O
CC(=O)NC(CO)C(=O)NC(C)C(OCc1ccccc1)OC1OCC(O)CC1NC(C)=O
COc1ccc(CNC(=O)c2ccc(C(=O)Nc3ccccc3Br)cc2)cc1
CCc1c(C)c(=O)n2c3c(=O)n(Cc4ccccc4)c(=O)n(C)c3nc2n1O
CCCNC(=O)C(=O)N1CCC(C)(Cc2ccccc2C(F)(F)F)C1
CCCc1cc(C)c(Oc2ccccc2C(=O)O)c(N(O)c2noc(Cc3cc(Cl)ccc3Cl)n2)c1
COc1cccc(C2CN(C(=O)n3cccn3)C3CCCOC23)c1
CC1(F)N=C(N)COC1c1ccc(F)cc1NC(=O)c1ccc(Cl)nc1
Clc1ccc2c(Nc3ccc4[nH]cc(CC5CCN(Cc6ccc7ccccc7c6)CC5)c4c3)ccnc2c1
CCc1cc(-c2cc(-c3ccc(-c4ccccc4)cc3)cc3c2C(O)C(c2cc(O)cc(O)c2)O3)ccc1O
CC(=O)OCn1c(-c2ccc(S(C)(=O)=O)cc2)cc(-c2ccccc2)c1C
CC1CCC(N(C(=O)C2CCC(OCCc3nn[nH]n3)CC2)c2cc(C#CC(C)(C)C)sc2C(=O)O)CC1
Nc1ncnc2c1ccn2CC(=O)O
CCOC(=O)c1cc(Nc2ccc([N+](=O)[O-])c(C(F)(F)F)c2)sc1C
CC(C)(C(=O)Nc1nccs1)C(c1ccccc1)c1ccc2c(c1)ncn2-c1ccncc1
CCOCC(=O)NCc1nc2ccccc2c(=O)n1CN1CCN(C(=O)c2ccco2)CC1
C=C1C(=O)OC2C1CC1C(O)C=C3C4C(C)(C)CCC(C)C4(O)CC(O)C3(C)C1(O)C2OC(=O)C(C)C
CC(=O)ON1C(NCc2ccccc2)=NC(C)C(c2ccccc2)=C1Cc1ccc(F)cc1
CCNC(=O)C(=O)OC(CC(=O)NC=Cc1ccc(OC)cc1OC)c1ccco1
COCCCNC(=O)C12CCC3C(CCC4N(C)C(=O)CCC34C)C1CCC2C
CC(NP(=O)(OCC1CC(O)C(c2cn(C)c(=O)[nH]c2=O)O1)Oc1ccccc1)OC(N)=O
CCNC(=O)N1C(=O)C(CC)(Cc2ccccc2)C1Oc1ccc(C)cc1
CCCCCCCCCCOCC(COP(=O)([O-])OCC[N+](C)(C)C)OC
Cc1cccc(NC(=O)C(C(=C2SC(NC#N)=NC2=O)c2ccccc2Cl)c2ccccc2)c1C
Cc1ccc2c(=O)cc(OCC(O)CO)oc2c1C1OC(=O)C(c2ccc(O[N+](=O)[O-])cc2)=C1O
NC(=O)N1CC1C1C(F)CCCC1Cc1cccc(C(F)(F)F)c1
CC(C)S(=O)(=O)c1ccc2oc3ccc(C(=O)O)cc3c(=O)c2c1
CCCc1cccc(C(=O)Nc2ccc3c(c2)CCCC3)c1CC
COC1CCC(C(=O)NN2CCCC(CCCc3ccc(-c4ccc(C)cc4)cc3O)C2)CC1
S=C(Nc1ccc(Cl)cc1)Nc1ccc(N2CCOCC2)cc1
Cn1c(N)nc(C2CC2c2ccccc2)cc1=O
CCc1ccc2[nH]c3c(c2c1)CCN1C(=O)c2ccccc2C31
C=CC(C(=O)OC)C(C)Cc1ccccc1
CC(C)c1ccc(Oc2ccccn2)cc1
Cn1cc(Nc2nc(CCO)cnc2NC2CCc3cc(CNS(C)(=O)=O)ccc32)cn1
COCn1c(=O)c(-c2ccc(Cl)cc2)c(CC(=O)NCc2cccnc2)n1-c1ccccc1
O=C(c1ccc(Cc2ccccc2)cc1)N1CCCN(CC(F)(F)F)CC1
CONN=C1c2cccc(F)c2C(=O)c2c1cccc2-c1ccccc1
COc1c(-c2ccccc2)oc2cc(-c3ccccc3)ccc2c1=O
Cn1c(SCc2ccco2)nc2c(sc(=S)n2Cc2ccc3nc(Cl)cc(=O)n3c2)c1=O
CCC1CCC(n2c(=O)cc(CCc3c[nH]c4ccccc34)n(O)c2=O)CC1
O=C(CCCCCCNC(=O)c1ccc(-c2cccc(-c3c[nH]c4ccc(F)cc34)c2)cc1)NO
CCCCCCCCC=CC(=O)C(=CC(=O)CCC(=O)OCCCCCCCCCC)CCCC
Cc1nc2c(c(=O)n1CCCOP(=O)(O)O)c1nc3ccccc3nc1n2Cc1ccccc1
Cc1ccc2c(OCc3cccc(CN4CCN(c5ccccc5)CC4)c3)c(C)c(=O)oc2c1
CCc1c(C(C)O)c(C#N)c(Sc2cc(C)cc(C(C)(C)C(C)(C)C)c2)[nH]c1=O
CCN(Cc1cccc(OC)c1)Cn1cc(-c2ccc(OC)cc2)c(=O)c2c(C)c(OC(C)=O)sc21
O=C(N(c1ncnc2cocc12)C1CC1)N1C2CCC1C(c1cc(F)ccc1NCc1ccccn1)C2
O=C(Nc1nnc(Cc2ccc(Cl)cc2)s1)c1ccc(S(=O)(=O)N2CCCCC2)cc1
CC1CC2=CCC3C4(C)CCC(C)C(C)(C)C4CCC3(O)C2(O)CC1C
CC(C)(C)C(=O)C1OC12C(=O)N(C(O)=CC(=O)Nc1cccc(Br)c1)c1ccccc12
CNc1nc2cc(-c3ccc(F)cc3)ccc2[nH]1
O=C(C=Cc1ccc(Cl)c(Cl)c1)NCCCCCc1cccnc1
O=C(O)c1ccc(N2C(=O)C(=Cc3ccc(N4CCOCC4)cc3)SC2=S)cc1
CC(=O)NCCc1nc2ccccc2n1Cc1ccc(N(C)C)cc1
O=[N+]([O-])c1ccc2nc(N3CCCC3)ccc2c1
Cc1cccc(CN2CCN(C(=O)c3ccc4c(c3)OCO4)CC2)c1
COc1cccc(CC(=O)NCn2c(Sc3ccccc3)nc3nn(Cc4ccccc4)cc3c2=O)c1
CCCCCCCCCC(=O)C(F)(F)F
COC(=O)NC(C)(C)Cc1cn(Cc2cccc(S(=O)(=O)NC(=O)c3ccccc3C)c2)c2ccc(C)cc12
CCN(Cn1c(=O)c2cc(CC(C)C)sc2n(Cc2n[nH]c(=S)o2)c1=O)c1ccc(C(=O)O)cc1
COc1ccc(-c2cc(=O)c3c([nH]2)C24CC2CN(C(=O)OC(C)(C)C)C4=CC3=O)cc1
Cn1cncc1C(O)(c1ccc(C#N)cc1)C1CC(C#N)(C#N)c2cc(C#N)ccc21
COCCN(C(=O)c1ccc2ccccc2n1)C(C(=O)NC(C)(C)C)c1ccco1
CNC(=O)c1csc(-c2nc3cc(-c4ccc(CN(C)C)cc4)ccc3[nH]2)n1
COc1cc2c(cc1C)C1C3Cc4cc5c(cc4C1(CCN3CCCn1cncn1)C(OC)O2)OCO5
C=CCCCNCC(O)C(Cc1cc(F)cc(F)c1)C(=O)NC(CCC(=O)O)C(=O)N(CCCC)CCCC
Fc1ccccc1CNCC1COCC1Cc1cccc2ccccc12
CCCCc1ccc(CC(N)=O)cc1
COc1c2c(cc3c1OCO3)C13C=CC(O)CC1N(C2)CC3O
Cc1noc(NC(=O)Nc2cccc(OC(F)(F)F)c2)c1-c1ccccc1Cl
COc1cc(Cc2cc(-c3ccc4c(c3)OCO4)c3c(c2OC)OCO3)c2c(c1OC)OCO2
CON=C1C(=C2C(=O)Nc3c(C)cccc32)Nc2ccc(Br)cc21
C=C(C)CC(=O)OC1Oc2ccccc2-c2c1oc1c(C)c(C)c(O)c(O)c1c2=O
O=C(NCCCC(=C1CCN(c2ccccc2)CC1)c1ccc(F)cc1)Oc1ccc(Cl)cc1
CC(CN)C1=NN(C)C(C)S1
COc1ccc2c(c1)CCc1c(C(=O)NCc3ccco3)noc1-2
CC(C)(C)C(=O)NC(=O)N1CCCC1C(O)C(C(=O)NC1CCCCC1)C(C(C)(C)C)C(C)(C)C
Cc1ccc([S+]([O-])Cc2cc([N+](=O)[O-])ccc2Nc2ccnc3cc(Cl)ccc23)cc1
Cc1ccc2c(c1)C(Cc1ccccc1)(C(F)(F)F)C(=O)N2
COc1cc(C2(N3CCCCC3)CC3CCC2C3)cc(OC)c1OC
CC1CCC2(C)C1C(=O)CC1C3(C4CCC(C)(C(C)(C)CO)C4)CCC(OS(=O)(=O)O)C(C)(C)C3CCC12C
CC(C)(C)C(=O)Nc1ccc(N2CCCC2)cc1C(F)(F)F
O=C(c1ccc(Nc2ccccc2)cc1)c1cc2cc(F)[nH]c2cc1F
CC(C)(CN1CCN(C(c2ccccc2)c2cn(C3CC3)nn2)CC1)NC(=O)c1ccccc1
COc1ccc(CN2CCCCC2)c(C(=O)C=Cc2ccc(O)cc2OC)c1
c1ccc(N2CCN(c3ccccc3)CC2)cc1
C=C(C)C1CCC2(C)CCC3(C)C(CCC4C5(C)CCC(NC(=O)CC(C)O)C(C)(C)C5CCC43O)C12
Cn1nnnc1SCC1=C(NC(=O)CS(=O)(=O)c2ccc(F)cc2)N2C(=O)C(C(=O)O)C2SC1
COc1ccc(-n2nc(CO)cc2-c2ccc(NS(C)(=O)=O)cc2)cc1
COc1ccccc1N(c1ccc(C(=O)N(C)C)cc1)S(C)(=O)=O
O=C(CCO)N1CCCN(c2ccc3c(c2)OCO3)CC1
C#CCN(C)S(=O)(=O)c1ccc(NC(=O)c2ccc(Cl)nc2)cc1
Cc1ccc(F)c(-c2ccc3c(c2)C(=O)NC3=O)c1S(=O)(=O)NCC(=O)OCNC(=O)Cc1ccco1
Nc1n[nH]c2c1c(C13CC4CC(CC(C4)C1)C3)nn2-c1ccccc1
Cc1ccc(N2CCN(C(=O)C(c3cccnc3)N(C)C)CC2)cc1
NC(=O)c1cc(NC(=O)C2CCCOC2)c(-c2ccc(CN3CCOCC3)cc2)s1
CC(C)n1nc(C(=O)NC2CCN(CCc3c[nH]c4ccc(-n5cnnc5)cc34)CC2)c2ccccc21
Cc1cc(-c2nc3ccccc3[nH]2)ccc1NC(=O)c1ccc(N(CCF)CCF)cc1
Cc1c2c3c(c(Cc4ccc(Cl)nc4)ccc3n1CCC(=O)O)CC(OCc1ccc(-c3ccccc3)cn1)S2
CCOC(=O)c1ccc(O)c2c1NC(C)CC2(C)OC
O=C(Nc1ccc(N2CCNCC2)nc1)C1(Oc2ccc(C(F)(F)F)cc2)CCCCC1
Cc1ccc2c(c1)-c1ccc3c(c1C(c1cc(F)ccc1F)O2)C(F)=CC(C)(C)N3
c1ccc(C(CCN2CCOCC2)(c2cccs2)N2CCOCC2)cc1
CS(=O)(=O)c1cc(O)ccc1N=Nc1sc2c(c1C#N)CCCC2
Cc1cc(OCC(=O)NCC2CCCO2)ccc1Cl
CNc1nc2cc(-c3cc(Cl)ccc3Cl)ccc2c2cnccc12
NC(=O)CC(NC(=O)C1Cc2ccccc2CN1)C(=O)NCCCCCCCCC(=O)NO
Cc1ccccc1C(=O)N1c2ccccc2CC1C(=O)NCCN1CCOCC1
COc1cc(=O)c2c(OC(=O)c3c(C)n(C)n(-c4ccccc4)c3=O)c(OC)c(-c3ccccc3)cc2o1
COc1cc(C)c(C(=O)NCC(=O)Oc2cnccn2)cc1[N+](=O)[O-]
CCN(CC)CCNn1c2ccccc2n2c(-c3c(C)cc(C)cc3C)c(C)nc12
O=S(=O)(c1ccccc1)c1nc(-c2ccc(F)cc2)oc1N1CCCCC1
COc1ccc(-c2nnnn2Cc2nnc(Sc3ccccc3)n2-c2ccccc2)cc1OC
N#Cc1ccc(C2=NC(c3ccc4nc(N)nc(N)c4c3)NC(c3ccc4occ(Cl)c(=O)c4c3)C2)cc1
CCC12Cc3c(n[nH]c3CO)CC1CCC1C3CCCC3CCC12
N#CC(=C(O)C(=O)Nc1ccc(S(=O)(=O)N2CCOCC2)cc1)C1CC1
Cc1ccc(CNC(=O)c2n[nH]c3c2CCc2cc(C#N)ccc2-3)cc1
Cc1ccc(CN2CCc3nc4ncccc4c(=O)n3CC2)o1
C=C(C)N(C(=O)Cc1cccnc1)n1ncc(-c2ccccc2Cl)c1C
CCCCCOC12CCC3C(CC(O)C4CC(C)CCC43C)C1CCC2CCCNCCC
CS(=O)(=O)c1ccc(C2Nc3ccc(-c4cccc(O)c4)cc3C3C=CCC32)cc1
COc1ncnc2cc(C3CCN(Oc4ccc(C(=O)Nc5ncccn5)cc4)C3)c(OCCCN(C)C)cc12
O=C(O)c1ccc(C(=O)NC2CC2c2cccs2)c(Cl)c1
NC(=O)S(=O)(=O)n1cc(-c2cccs2)c2ccccc21
COc1cc(NS(=O)(=O)c2ccc(NC(=O)CC(c3ccco3)N3CCCCC3)cc2)ccc1C
O=C(c1ccc2[nH]c3c(c2c1)CCCC3)N1CCN(Cc2ccc(F)cc2)CC1
CCCCCCC(=O)OC1CC2(O)C(CC(C)C2(F)C(=O)CCl)C2CCC3=CC(=O)C=CC3(C)C12C
CCC1CN(C(=O)c2cn3cc(F)ccc3n2)CCO1
CCOc1cccc2ccc(N3CCC(CC(O)OC)C(C(=O)O)C3)nc12
O=C(NS(=O)(=O)COc1c[nH]c2cccc(S(=O)(=O)c3ccccc3)c12)c1ccccc1F
O=C1NCCN1CCNCc1csc(-c2ccccc2)n1
COC(=O)N1CCC23CCCCC2C1=Cc1ccc(CCCn2nnc4ccccc42)cc13
CCN(CC)CCN1N=C2c3ccccc3CCC2CC1=O
CC(C)=CCCC(C)CCCCC12CCC(C)(C(=O)O1)C2(C)C(=O)Oc1ccc(C(=O)O)cc1
Cc1[nH]c(N2CCCC2)c(N2C(=O)C(=CCC(=O)O)SC2=S)c1-c1ccc2ccccc2c1
COc1ccc(C(CC(=O)NCSCc2ccccc2)N2CCCCC2)cc1
C=CCc1cn(C2CCN(CCCNC(=O)c3cccc4cc5ccccc5nc34)CC2)c2c(Cl)cccc12
Cc1ccc(-c2nc(C)c(CCOc3ccc(CC4OC(=O)NC4=O)cc3)o2)cc1
O=c1cc(OC2OC(O)C(O)C(O)C2CO)oc2cc(O)cc(-c3ccccc3)c12
c1ccc(-c2nc(-c3ccc4ccccc4n3)cs2)cc1
Cc1ccc(C(=O)C2=C(O)C(CC(C)O)N(c3ccc4c(c3)OCO4)C2=O)cc1
CON=C1CC2CCC(C1)N2CCC(=O)c1cccs1
NC(=O)CCC(NC(=O)OCc1ccccc1)C(=O)O
COc1ccc(C=CC(=O)c2c(Br)cc(OC)cc2OC)c(OC)c1
CCCN(CCN)Cc1cc2[nH]c(=O)oc2cc1Cl
CCC1=CC(c2ccc(C)cc2)N(S(=O)(=O)C(=O)O)C1c1ccc(C)cc1
COc1ccc(C(C)NC(=O)CSc2cccc(C(N)=O)c2)c(OC)c1
O=C(Cc1ccc(Cl)cc1)NCCc1c[nH]c2ccc(O)cc12
CCC(=O)N(CC)N1CSCC1C
CN(C)c1ccc(COC2Cc3ccccc3C2c2ccccc2)cc1
CCCCC1NC(=O)C2Cc3c([nH]c4ccccc34)C(Cc3ccccc3)N2C1=O
COc1ccc2c(=O)c(CC(=O)OC=Cc3cccs3)coc2c1
Fc1cccc(-n2ccc3nc(Cc4ccccc4)nc-3c2)c1
COc1c(-c2ccccc2)ccc2[nH]c(=O)c3sccc3c12
CN(C)CCON1CC(c2ccc(-c3cc(=O)[nH]c4c(F)cc(F)cc34)nc2)C1
CC(NC(=O)C(NC(=O)c1cnc[nH]1)C(C)C)C(=O)NC(C=O)CCNC(=N)N
Cc1ccc(C2C(O)OC(N)C2c2ccc(Cl)cc2Cl)o1
Cc1ccc(-n2c(-c3cccc(C)c3)n[nH]c2=S)cc1
CN1CCN(CCCC(=O)NN2C(=O)c3ccccc3[S+]([O-])c3ccc(Cc4cccc(Cl)c4)cc32)CC1
COc1ccc2c(c1)C1(N=C(N)C(c3cc(C)cc(C)c3)=N1)C1(CCC(C)CC1)C2
O=c1cnn(-c2ccc(S(=O)(=O)N3CCCC3)cc2)c(=O)[nH]1
CCCCCCC(OC(=O)CCBr)C1=CC(=C(Br)Br)OC1=O
O=C1NC(=O)C(c2ccc(Oc3ccccc3)cc2)(n2cc(Cl)c3cccc(-c4ccc(C(F)(F)F)cc4)c32)C(=O)N1
O=C(NNS(=O)(=O)c1ccccn1)c1ccccc1Cl
CC(NN1CCC(CCN2CCc3ccccc3C2)CC1)c1ccccc1
CCCC(C)C(NC=O)NC(=N)N
Fc1ccc(C=NNc2nc(NC(F)(F)C(F)(F)F)nc(N3CCOCC3)n2)cc1
CN1CCN(C(=O)c2cccc(Nc3ccnc4[nH]c5ccccc5c34)c2)CC1
NC1CCC(Cc2cc(-c3cccnc3Nc3ccncn3)nc(Nc3cccnc3)n2)CC1
CC(=NNC(=S)Nc1ccccn1)c1ccccc1
CCNc1cc(Cl)cc(Oc2cccnc2)c1
COc1cc2c(cc1CNc1ncncc1-c1ccccc1)OCS2
CCCCC(CNC(=O)C1CCCCC1)(OC)c1cccc(OC)c1
CC(=O)Nc1ccc(NC(=O)c2ccoc2C)cc1
CC(=O)N1CCC(c2cc(-c3cc(OCc4cc(F)ccn4)ccc3F)[nH]n2)CC1
COc1ccc(C(CNC(=O)C(CCCCN)C(=O)NC(C)Cc2c[nH]c3ccccc23)N2CCCC2)cc1
Cc1ccc(C(=O)CCn2cc(Br)cn2)cc1
Cc1cc(C)cc(OCC(=O)N2CCN(C(=O)c3ccco3)CC2)c1
Cc1ccc(-c2cnc(NC(=O)c3ccccc3)o2)cc1
CN1CC2(CCN(C(=O)c3cccs3)CC2)OCC1=O
CC(Sc1nnc(CC(=O)Nc2ccc(F)cc2)o1)C(=O)NC1CCCCC1C
COC(=O)c1cn2ccsc2n1
COc1[nH]c2cc(Sc3ccccc3O)ccc2c1C(=O)OCCO
CC(Oc1ccccc1-c1ccccn1)c1ccncc1
CN(C(=O)CCCCO)C1COc2ccccc2-c2c(C3CCCCC3)c3ccc(-c4ccccc4)cc3n2C1
N=C(N)NCCCC(C(=O)NC1CCCN1C(=O)C(N)Cc1ccccc1)C(=O)c1nc2ccccc2s1
COc1cccc(-n2cc(-c3ccccc3)c3c(N)ncnc32)c1
O=C(c1ccc(Cl)cc1)N1CCN(c2ccc(Cl)cc2)CC1
O=C(CN1C(=O)C2Cc3ccccc3CN2C1=O)Nc1cccc([N+](=O)[O-])c1
CCN(C=O)OCCCNc1nc2c(NC)nc(Nc3cccc(C)c3)nc2n(CCCc2ccccn2)c1=O
Clc1ccc(C2CCOC(Cn3ccnc3)(c3ncccc3Cl)C2)c(Cl)c1
COc1cccc(CCOc2ccccc2N2CCN(C(=O)Cc3ccc(Cl)cc3)CC2)c1
COc1cc2[nH]c(=O)c(OC)cc2cc1CN(C(=O)Cc1ccco1)c1ccccc1F
CCC1OCOC1NC(=O)C1(NC(=O)C(NC(=O)CCc2ccccc2)NC(=O)CCc2ccccc2)CCCCC1
NNC(=O)C[S+]([O-])c1ccc(Cl)cc1
CC(=O)c1ccc(C=COC(=O)CC(=O)NC2CCCCC2)cc1
S=C1NC(c2ccc(Br)cc2)(c2ccc(Br)cc2)NN1c1ccc(Br)cc1
C=Cc1c(F)c(C(C)=CCCC=C(CC)CC=C(CC)CCC)cc2c(C=O)cc(=O)oc12
CC(C(=O)NNC(=O)Nc1ccc2c(c1)OCCO2)c1ccccc1
FC(F)(F)c1ccc(-n2nnnc2-c2ccc(Cl)cc2Cl)c(Cl)c1
CCSc1nnc(CC(=O)c2ccc[nH]2)n1-c1ccc(O)cc1
COc1ccc(-c2nnc(SCC(=O)C(C#N)=C(C)O)o2)cc1
CC(=O)N(C)n1c(C2CCC3CCCCC3C2)cc2cnc(Nc3ccc(C(=O)N4CC5CCC(C4)N5)cn3)nc21
CN(C)c1ccc(C=CC(=O)c2cc3[nH]ccc3cc2O)cc1
CC(CCSc1ccccc1)CCN1CCC2C(C1)c1ccccc1CC2(C)C
COc1cccc(CNC2CCN(CNC(=O)c3ccsc3)CC2)c1
O=C(c1ccncn1)N1CC2OCCN(C34CC5CC(CC(C5)C3)C4)C2C1
CN1CCN(c2cccc3[nH]c(-c4ccc5c(c4)CC(N(C)C)CO5)nc23)CC1
COc1ccnc2cc(C=NNc3cc(Cl)ccc3O)ccc12
Cc1cnc2n1CCN(C(=O)Cc1c[nH]c3ccccc13)C2c1ccc2c(c1)CCO2
COc1ccc(C(C)Nc2nc(SC)nc3sc4c(c23)CCC4)cc1
O=C1Nc2cc(Cl)ccc2C12C(CO)C(c1ccccc1)NC21CCCOCC1
CCC(=O)OC1NC(=O)NC(c2ccc(Cl)cc2)=C1CNc1ccc(C)cc1C
COc1ccc(OC)c(C(O)CN(C)C)c1
CCC(=O)OC1CCN(CCN(C)N)CC1
CCCCOCCC1C(O)C(O)C(O)CN1CO
CC(=O)N1CCN(C(=O)C(C)NC(=O)Nc2ccc(OCc3ccc(Cl)cc3)cc2OC(C)C)C(C)C1
O=S(=O)(NCc1ccc(Br)cc1)c1ccc(-c2ccc(OCC3CCCCN3)cc2)cc1
Cc1ccccc1NC(=O)N1CCC2(CC1)CN(C(=O)c1cccc3c1CCC3)c1ccccc12
Cc1nc2nc(C)c(C(C)(C)C)n2c(C)c1Cc1ccccc1
CCCC(C(=O)NC1CCCC1)N(C(=O)C1CC1)c1csnn1
C=CCn1c(=O)c2c(=O)c3nc[nH]c3c(=O)c=2c1=O
CCCCCCC=CCC=CCCCCCCCC(=O)NCc1ccc(N(C)C)cc1
CCc1ccc(C2=Nc3nnnn3C(c3ccc(OC(=O)OC(C)C)cc3)C2)cc1
CCC(c1ccsc1)c1cc(C(=O)NC(=O)N2CCCC2CCc2ccsc2)no1
COc1ccc2c(=NO)c(-c3ccc(O)cc3)coc2c1
CC(C)C(Cc1ccc(O)cc1)C(=O)O
Cc1cc(Cc2cc(Cl)c3c(c2)NCC(C)N3)c2c(c1)C1(CCC1)OC2=O
Cc1noc(CN2C(=O)CSc3ccccc32)c1C
O=C(CC1CCNCC1)NC(Cc1ccccc1)C(=O)Nc1cccc(-c2ccccc2)c1
Cc1cc2nccc(-c3ccc(F)c(NC(=O)Nc4nnc(-c5ccc(OCOc6c[nH]cn6)cc5)s4)c3)c2s1
CCC(=O)OC12CCC=C1N(CCC1=CCCCC1)C(=O)C(CNC(=O)CC1CCCCC1)C2
Fc1ccc(-c2ccc3c(ccc4c5ccccc5[nH]c34)n2)cc1
O=c1c2ccccc2nc(SCCCN2CCOCC2)n1Cc1nnc(-c2ccc(F)cc2)o1
O=C(OCc1ccccc1)N1C2CCCC1CC(NCCCc1ccccc1)C2
C1=CCC(NCc2cccc3c2OCCCO3)(c2ccccn2)C1
C#CCC1(c2ccc(Cl)c(Cl)c2)CC2CCC1N(c1ccc(N)cc1)C2
Nc1nc(SCc2ccco2)nc2nc3c(cc12)CCCC3
CC(C)(C)n1c(SCNC(=O)c2ccc(S(N)(=O)=O)cc2)nnc1-c1ccco1
COc1ccc(C(=O)C(C)Sc2ccc(F)cc2)cc1
CCC(=O)Oc1nc2ccc(-c3ccccc3)cn2c1Cc1ccsc1
CCc1cc(S(=O)(=O)NCc2ccccc2)c(C)s1
Cc1cccc2[nH]c(C(C#N)=Cc3ccc(N(C)C)cc3)nc12
COC(=O)CC1C(OC(C)=O)OC(C(=O)OC)C(C(C)=NOC2C3CCC4C3C(C)(C)CCCC42C)C1OC(C)=O
CC(=CC1(C)CCCO1)CS(=O)(=O)C(C)(C)CC(=O)NCC(C)(C)C
CCCc1ccc2nc(NC(=O)CN(c3cccs3)S(C)(=O)=O)sc2c1
CN(C)CCNc1c(NS(=O)(=O)c2ccc(C=C[N+](=O)[O-])cc2)c2ccccc2oc1=O
O=C1CC2(CN3CCOCC3)c3cccc(c3)CCN2C(=O)N1
Cc1ccccc1N(C)C(=O)c1ccc(C#N)cc1
CSc1nc(=O)c(CNC(=O)Nc2ncccc2CC(C)C)n[nH]1
CN1CC=CCN(c2c(Nc3cc(C(=O)N4CCc5ccncc54)ccc3O)c(=O)c2=O)CC1
Cc1ccnc(N2CC3CN(C(=O)c4ccccc4-n4nccn4)CC3C2)n1
CCOc1ccc(O)cc1C(=O)NN=CC(O)(c1ccccc1)c1ccccc1
COc1ccc2c(c1)c1c(n2CCCCCC(=O)NC(c2ccc(F)cc2)c2ccc(F)cc2)CCCC1
CS(=O)(=O)N1CCN(c2ccc(S(=O)(=O)N3CCCCCC3)cc2)CC1
COc1cccc(CSc2nc(=O)c(C)c(Cc3c(Cl)cccc3Cl)[nH]2)c1
O=C(CCCN1CCN(c2ccccn2)CC1)NC12CC3CC(CC(C3)C1)C2
CCc1n[nH]c2cccc(OCCNCc3ccccc3)c12
COc1ccc(C(=CC(=O)c2ccc(OC)c(OC)c2OC)c2ccc3ncccc3c2)cc1
CCc1ccc(Cc2ccccc2C(=O)O)cc1
CCOC(=O)CC(=O)Nc1nnc(Sc2ccc(OC)cc2)s1
CCC1CCCN1CNC(=O)c1cc(NCc2ccc(Cl)cc2)cc(Nc2ncccc2-c2ccccc2)n1
COc1cc(OC)c(C=C2SC(=S)N(CC(=O)NCC3CCCO3)C2=O)c(OC)c1
C=CCSc1nnc(-c2cc3ccccc3oc2=O)n1C(C)NC(=O)CC1CCCO1
CC1(C(=O)O)OC(c2ccc(S(N)(=O)=O)cc2)=CC1=O
Cc1cc(N2C(=O)CCC2=O)sc1C(N)=O
Cc1nn2c(=O)nc3c(c2[nH]1)CN(c1cc(F)ccc1F)CC3
COc1ccccc1N1CCN(CCSc2nc3ccccc3s2)CC1
CCC(CC(C)CO)C(=O)N1CCCC1N(C(C)=O)C(Cc1c[nH]c2ccccc12)C(=O)NC
CCOP(=O)(OO)C(=S)Cc1ccc(N(C)C)cc1
COCOc1cc(O)c2c(c1C)CC1c3c(cc(OC)c(CO)c3O)CCN1C2
CCn1cnc2c(Nc3ccc(F)cc3)nc(NCCC(=O)O)nc21
CC(=O)Nc1cccc(C(=O)NC(=S)NNC(=O)c2ccc(C)cc2)c1
CC=C1C(=O)CC(C)(c2ccc(OC3CCCC3)cc2OC)C(C)C1=O
CN(C)CCCOc1cc(=O)c2c(O)cc(-c3cc(O)ccc3O)cc2o1
S=C(Nc1cccc(Cl)c1)NC(CCN1CCCCC1)c1ccccc1
O=C(c1ccc2c(c1)CCc1c(-c3ccsc3)n[nH]c1-2)N1CCN(c2ccc(Cl)cc2Cl)CC1
Cc1sc(C2CC2)nc1C(=O)NCC(=O)O
NS(=O)(=O)c1ccc(NS(=O)(=O)c2ccc(Br)cc2)cc1
NN=C(N)c1cc(Cl)ccc1Cl
COc1ccc(C(=O)Cn2cnc3ccccc32)cc1
COc1cc(O)ccc1CC(=O)NC(=O)N1CCC(CCCc2ccccc2)CC1
COc1cccc(OCCCc2c[nH]c3ccccc23)c1
O=C(OC1CC2CC3CC(C1)N2CC3=O)c1ccccc1
Cc1ccc2nc([N+](=O)[O-])n(CSc3nnc(-c4ccccc4)o3)c(=O)c2c1
Cc1cccc(C)c1NC(=O)Nc1ccc(Cc2c(Cl)cnn(N3CCNCC3)c2=O)cc1
COc1ccc(CCNC(=S)N2CCN(c3ccccc3F)CC2)cc1
CC=C(C=NN1CCOCC1)c1ccccc1
CN1CCN(C(=O)c2cccc(Cc3ccc(=O)n(-c4ccc(Cl)cc4)n3)c2)CC1
CCCCC(CN(O)C=O)C(=O)N1CCSC1C(=O)NC1(CC)CC1
c1ccc(CN=C(SCc2ccccc2)N(CCN2CCOCC2)c2ccccn2)cc1
CNC(=O)Cc1cccc(-c2cc(=O)[nH]c3ncn4cc(C)nc4c23)c1
Cc1ccc(-c2ccc(O)c(C=C3CCC(=S)N3CCCCc3ccc(CCCCCO)cc3C)c2)cc1O
COc1cc2c(OCCN3CCCCC3)ncnc2cc1N1CCN(C(=S)NCc2ccccc2)CC1
COc1cc2c(=O)n(Cc3ccccc3)c(Cl)nc2cc1OCCN1CCCC1
O=C(Oc1ccc(Cl)cc1)c1cc2cc([N+](=O)[O-])ccc2o1
c1ccc(CCc2nnc(CCNN3CCC(CCc4ccccc4)CC3)o2)cc1
CSC(=S)N(CCN1C(=O)c2ccccc2C1=O)Cc1ccccc1
COc1ccc(C=CC(=O)C=Cc2ccc(OC)cc2OC)c(OC)c1
CC(C)(C)c1cc(C(F)(F)F)c2c(=O)[nH][nH]c2c1
COc1ccccc1N1CCN(CCC(=O)Nc2nnc(-c3ccccn3)s2)CC1
CCCCCC(=O)N(Nc1ncc(-c2ccccc2)cn1)n1c(CCCC)c(N)c(=O)[nH]c1=O
CC(=O)NN=C(c1cccs1)C1CCCCC1O
CCN1C(=O)C2C(CCc3c[nH]c4ccccc34)NC(CC(=O)OC)(OC(C)=O)C2C1=O
CC=CC=CCC(=O)OCCCOC(=O)C(CCCCCCCCCC=CC)CC(=O)OC
CN(C)CCCCOc1cccc(C#CCCCCCCCCCCN2CCCCC2)c1
CC(=O)C=Cc1cccc(O)c1
O=C(O)Cc1c(-c2ccc3c(c2)CCCC3)sc2cc(O)ccc12
CN1CCc2nc(C(=O)Nc3ccc(C(=O)O)c(CC(=O)NC4(F)CC5(CCCC5)c5ccc(F)cc54)c3)sc2C1
O=c1c2ccccc2nc2n(N3CCC(C4CCCCC4)CC3)cnn12
CCCCCCCS(=O)(=O)SC(CCCCCCCCC#C[NH+](C)CC)COC(N)=O
CCC1(OCCC[n+]2ccccc2)C(=O)OCc2c1cc1n(c2=O)Cc2c-1nc1ccc(O)cc1c2O
CNC(=O)c1cc(Cc2cccs2)on1
Nn1c(CS(=O)(=O)c2ccc(Cl)cc2)nnc1-c1cccs1
COc1cccc2c3c(ccc12)C(=O)c1cc(OC(C)=O)cc(O)c1C3=O
CCCCCOc1ccc(N2C(=O)C3ON(c4ccccc4)C(c4ccc5c(c4)OCCO5)C3C2=O)cc1
C=CCc1cc(-c2cc(NC(=O)Cc3ccc(OC(C)C)cc3)ccc2OCC)c(C)n1C
O=C(c1ccc(Cc2cc3ccccc3n2-c2ccc(Cl)cc2)cc1)n1cnc2ccccc21
CC(=O)N(CCc1nc(=O)c2c3c(sc2[nH]1)CCC3)CC(=O)Nc1cccc(F)c1
Cc1cccc(OCCn2c([S+](C)[O-])nc(-c3ccccc3)c2-c2ccnc3[nH]c(C4CCN(C)CC4)cc23)c1
O=C1CC2C1=CCC1C(C(=O)C1(O)c1ccccc1)C2c1ccccc1F
CCOc1ccc(OCC)c(CCNc2nc3ccccc3c3cnccc23)c1
O=C(COc1ccc(-c2nnco2)cc1)Nc1ccccc1
CC(=O)N1c2ccccc2CC1C1CCCC(N)C1C
O=C(CCc1ccccc1)NC1CC(c2ccc(O)cc2)=NO1
O=[N+]([O-])c1cn2c(n1)OC(COCc1cccc3ccccc13)CC2
Nc1noc2ccc(-c3nn(C4CCCC4)c4ncnc(N)c34)cc12
Cc1ccc(-c2ccc(C)n2Nc2ccnc(N)n2)c(F)c1
COc1ccc(NC(=O)Nc2cccnc2)cc1
Fc1ccc(-c2cnn3cccnc23)cc1
COc1ccc(-c2cc(C(=O)N3CCN(CSc4ccc(Cl)cc4)CC3)ns2)cc1
S=C(NCc1ccccc1)N1CCN(c2ccccc2)CC1
O=C(CCN1CCc2ccccc2C1)Nc1ccc2c(c1)-c1nc(cs1)C(Cl)=N2
O=C(NNCc1ccccc1)c1nc(C2CCCC(O)C2)c2ccccc2n1
CSc1nn2c(C)cc(C)nc2c1S(=O)(=O)c1cccc(C)c1
CC(=O)OC1C(c2ccc(I)cc2)CC2CCC1N2C
CCc1ccc(C2(c3ccc(C)cc3)CCN(C(=O)OC(=O)O)CC2)nc1
O=C(Nc1nc2ncccc2o1)Nc1ncccc1O
COc1cc(-c2ccc3c(c2)OC(CO)C(c2cc(O)cc4c2C(=O)C(O)C(O)O4)O3)ccc1O
CCCC=CCCCCCCCC(F)(F)C(=O)O
CN(COn1c(-c2cccc(Cl)c2)nc2ccc(Cc3ccc(Cl)cn3)cc2c1=O)C(=O)C1CCCCC1N
Cc1ccc(Sc2c(-c3nc4cc(C)ccc4[nH]3)c(C)n(N)c2C#N)cc1
CC=C(C)CCC(C)=CCCC(=CC)CNC(=O)c1cccc(C(F)(F)F)c1
Cn1c(C(=O)O)c(Cc2cc(C(F)(F)F)ccc2F)c2cc(-c3ccc[nH]c3=O)ccc21
Clc1ccc(CNCCCCCNCCSSCCNCCCCCNCc2ccc(Cl)cc2Cl)c(Cl)c1
Cn1c2c(c3cc(C(=O)NC(F)(F)F)ccc31)CC(c1ccc(F)cc1)CC2
CC(CN)C(O)C(=O)O
CNc1nc(CCN(C)C)cc(-c2ccccc2)n1
CCC(=O)NCn1cc(C(=O)Nc2cc(F)sc2C(=O)NC)cc1C
CC(=O)c1cccc(CC(Nc2ccccn2)C(=O)O)c1
COc1cc(OC)c2c(=O)cc(-c3ccccc3Br)oc2c1OC
Cc1ccc2c(C3CCCN(CO)C3)nc(N3CCC(c4ccccn4)CC3)nc2n1
CCCc1c(C)nc2c(Cl)cc(Sc3ccccc3)cn12
CCCCNC(=O)N(O)C1Oc2ccc(NC(=O)Nc3ccc(OC)cc3)cc2C(=O)N(C)CC1CC
Cc1cc(CC(=O)NN=Cc2ccco2)no1
CC1CC(C(=O)OCC(=O)c2ccc(Cl)cn2)Oc2ccccc21
CCCCCCCc1ccc[n+](CCCCCCCCCCCCC[n+]2cccc(OC)c2)c1
Nc1ccc2nc3c(c(Cl)c2c1)CCC3
COc1ccc2nc3cc(Cl)ccc3c(NCCCCCCCNc3c4c(nc5ccccc35)CCCC4)c2c1
COC1C2OCC2(O)C2C(OC(C)=O)C3C(c4ccoc4)C(=O)C(C)=CC3(C)C(=O)C12O
CC(=O)OC1=C(Cc2ccncc2)C2CCC(C1)N2C(=O)Nc1ccc(C(C)=O)cc1
CC(=O)N1CCc2cc(NS(=O)(=O)C(C(=O)NCn3nnc(-c4ccc(F)cc4)n3)C(C)C)ccc21
COc1ccc(OC)c(C(Cc2ccncc2)N2CCN(c3ccccc3)CC2)c1
CC(O)CNc1nccc(-n2ccnc2)n1
CNC(=O)c1ccc(C(=O)Nc2cccc(OC)c2)cc1
O=C(C=Cc1ccc(OCc2onc(-c3ccccc3)c2-c2ccccc2)cc1)N1CCN(S(=O)(=O)c2ccccc2)C1
O=C(OC1CCCCC1)N1CCN(C(=S)SCc2cn3ccsc3n2)CC1
Cc1c(O)cc(C(=O)C=Cc2ccc(F)cc2)oc1=O
COC(=O)NC1(F)C=CC(CC(F)(F)c2cccc(N3CCN(C)CC3)c2)CN1C(=O)F
CC1=CCCC2C1(C)CCC(Cc1ccoc1)C2(C)C
CC(NC(=O)c1ccccc1N1CCOCC1)Oc1ccccc1
Cc1cc(CSc2nnc(-c3ccc4[nH]cnc4c3)o2)on1
C=c1[nH]c2ccccc2c1=C(C#N)C(=O)N1CC2CCC(C1)N2
CC(=O)Oc1ccc(C(=O)Nc2ccc3nc(N4CCC(C)CC4)ccc3c2)cc1
CCCCn1cnc2c(=O)nc(NC3OC(O)C(O)C3CO)[nH]c21
CCCCC=CCCCCCCCCCCC=CC(O)C1CC2CCCCC2N1C(=O)C(=O)O
O=C(Nc1ccc2ccccc2c1)c1ccc(N2CCN(C(=O)c3ccc(C(F)(F)F)cc3)CC2)cc1
CCc1c(Cc2ccc(C)cc2)[nH]c(SCc2cccc(C)c2C)nc1=O
CN(C(=O)C1CCCCC1)c1ccc(C#N)cc1
Cc1ccc(C(=O)NN=Cc2cc3c(cc2CN2CCOCC2)OCO3)cc1
NC(=O)c1scc2c1CCNCC2(C(=O)N1CCCC1)c1cc(Cl)ccc1Cl
CC(O)(c1ccc(N(c2ccccc2)S(=O)(=O)C2CCCCC2)cc1)C(F)(F)F
CC(C)c1cnn(N2CCN(C(=O)c3ccc(N4CCCCC4)nn3)CC2)c1
O=C(c1[nH]c(-c2ccccc2)nc1C(F)(F)F)N1CCC2(CC1)OCCO2
COC1(OC)C=CC(OCc2nc(-c3ccc(C)cc3)c3sc(N)nc3n2)(c2ccccc2)CC1
CCCc1c(NCC)nc(SCl)nc1-c1ccccc1
O=C(Nc1ccncc1)Nc1cccc(C(F)(F)F)c1
O=C(Cc1ccccn1)NC1CC1c1ccccc1
c1ccc(-c2ccc(C(OCCn3cncn3)c3cccnc3)cc2)cc1
COc1ccc(-c2cn(-c3ccc(F)cc3)nc2CN2CCN(c3cccc(Cl)c3)CC2)cc1
O=C(NNC(=S)NC(=O)c1cccs1)c1cccc(Cl)c1
CC1CC(O)(C(=O)NCCc2ccc(OC(F)(F)F)cc2)N=N1
Cc1ccco1
C=S(N)(=O)c1ccc(C(=O)Nc2c(C)cc(NC(C)CCCC)oc2=O)cc1
Cc1c(C(F)(F)F)oc2ccc(C(=O)O)cc12
CCOc1cccc(O)c1C=Nn1c(C2CCCCC2)n[nH]c1=S
COc1ccc(C(=O)Nc2cc(-c3ccccc3)n(CCc3ccc(OC)c(OC)c3)n2)cc1
Nc1ccc(S(=O)(=O)c2nnc(Cc3ccccc3)o2)cn1
Cc1ccccc1CCNc1nccc(-c2c(-c3cccc(NC(=O)CCCO)c3)nc3n2CCS3)n1
Cc1cccc(N2CCN(Cc3cccn3-c3ccc(Br)cc3)CC2)c1C
COc1cccc(NN=C2CC(C)CC(C)(C)C2)c1
CC(=O)OCC1C(=O)N2C(C(=O)O)=C(NC(=O)C(N)Cl)CSC12
Cc1sc2c(c1C(N)=O)CCN(C(=O)NCC13CC4CC(CC(C4)C1)C3)C2
O=c1c(NS(=O)(=O)c2ccc(Cl)cc2)cccn1Cc1ccccc1
N#Cc1c(-c2cccc(C(F)(F)F)c2)[nH]c(NC2CCCCC2)nc1=O
O=C(O)c1ccc(CN2C(=O)c3ccc(C(=O)NCC4CCCO4)cc3C2=O)cc1
CCc1cn(C2CCN(S(=O)(=O)C(=O)N3CCCCC3)CC2)c2ccccc12
COc1cc2c(OC)nc(N)nc2cc1-c1ccc(Cl)cc1
COc1c(OC(C)=O)cccc1C(=O)Nc1ccc(N(C)C)cc1
O=C(NC1CCCCC1)c1ccc(-c2ccc(CO)cc2)nc1
O=CCCNC1=NCCCN1
Cc1cn(Nc2nccc(-c3cc(C(=O)N(C)C)c4[nH]c(C)cc4c3)n2)cn1
Cc1c(Cl)cccc1NC(=O)CC(=O)OCCOc1ccccc1Cl
Cc1cc(C(=O)NC=Cc2ccccc2)nc2ccc(N)cc12
Cc1cn(C2=Nn3c(nnc3C3CCCCC3)SC2)c2ccccc12
COC(=O)NC(NC(=O)c1ccc(-c2ccc(-c3cccc(C#N)c3)cc2)cc1)C(C)C
O=C1CCC(NS(=O)(=O)Cc2ccccc2F)CN1CCc1cccc(Cl)c1
O=C1CCc2ccc(c(Br)c2)Oc2c(O)cccc2CCN1
O=C(NN=Cc1cccnc1)C1CCCCC1
N#CN=c1nc(Nc2ccccc2)cc[nH]1
CCOC(=O)C(C)C
CCC(=O)OC(C)(N)Cc1c[nH]c2ccccc12
Cn1ncc(C=NNC(N)=S)c1CCO
CCC(CC1CC(C)=CC(=O)O1)OC(C)=O
O=C(O)C=CNC(=O)c1ccc(-c2ccc3ncc(Sc4ccc(Br)cc4)n3c2)cc1
CSc1c2c(nc(N)c1N1CCCCC1)-c1ncnc(N)c1CC2
CC1CCCN(c2nn3c(=O)cc(C(=O)Nc4cc(Cl)c(Cl)cc4F)nc3s2)C1
CCOc1c(O)cc(C(=O)NN=Cc2ccc(N3CCOCC3)cc2)cc1Br
CC(C)(O)C1CN(C(=O)c2ccc3c(c2)c2ccccc2n3Cc2ccc(Br)cc2)C1
CCCCn1c(C(=O)N(CC)Cn2ncc3c(=O)n(-c4ccc(F)c(F)c4)cnc32)c(N)c(=O)[nH]c1=O
CCCCCCCC(C)C(C)C12CCN(O)C(C(=O)c3c(C)cc(C(=O)OC)cc3C1=O)C2O
CN1C(=O)CCN(Cc2cccc(Cl)c2)c2ncnc(-c3cc(Cl)ccc3Cl)c21
CON(Cc1cccc(C)c1)C(=O)C(Cc1cc(=O)oc2cc(C)cc(C)c12)c1ccc(C)cc1
COc1ccc(OC)c(CCNCC(O)COc2ccc(-c3c[nH]c(-c4ccccc4)n3)cc2)c1
CCCCN(CCC)S(=O)(=O)c1ccc(C(=O)NO)cc1
CCC(=O)NC(Cc1cc(O)cc(Cc2cccc(CN3CCOCC3)c2)c1C)C(O)CNC(C)C
CN1CCN(C2CCC(c3c[nH]c4c3c(=O)n(O)c(=O)n4C)CC2)CC1
CC(=O)N1CCN(C=O)CC1
O=C(Nc1cccc(C(F)(F)F)c1)c1ccc(N2CCN(Cc3ccccn3)CC2)cc1
CC=C(CCC)CCC(=CCC)c1ccc(O)c(C(=O)c2ccc(O)c(Cl)c2)c1OC
Cc1ccc(CNC(=O)c2c(O)[nH]c3ccccc3c2=O)cc1
COc1ccccc1N(C(=O)c1ccco1)C1CCN(C(C)CCNC(=O)C2CCCC2)CC1
COc1cc(CC2C(CC(=O)O)CCCN2O)ccc1C(C)=O
CC(=O)Nc1ccc(CC(C)NCC(O)c2ccccc2)cc1
O=C(Nc1cccs1)N1CCC(CCOC(c2ccccc2)c2ccccc2)CC1
Cc1noc(C(C)(O)C#Cc2cc3c(cc2F)OCCn2cc(C(N)=O)nc2-3)n1
CCCCC(CC)c1c(Cl)nc(N[N+](=O)[O-])nc1N(C)C
CC(Cc1ccccc1)(Oc1ccc(OCCCOc2ccc(Br)cc2C(F)(F)F)cc1)C(=O)O
CN1CCN(C(=O)N(CCN2CCCCC2)Cc2nccs2)CC1
Cc1cc(=O)n(-c2ccc(S(N)(=O)=O)cc2)c2cc3occ(C(F)(F)F)c3cc12
Cc1csc(=O)n1CC(=O)OCCc1ccc(S(=O)(=O)N2CCOCC2)cc1
Cc1cc2c(cc1O)CCc1c(O)noc1-2
Cc1cn(C)nc1OCC(=O)Nc1cc(-n2cccc2)ncn1
CCOC(=O)C12Cc3cc(C)ccc3C1N(C1CCCCCC1)C(=O)c1ccccc12
O=C(CCCn1cnc2ccccc21)Nc1cc(N2CCOCC2)ccc1[N+](=O)[O-]
COc1ccc(CN2CCN(C(=O)c3cccc(F)c3)CC2)cc1
COC1=CC2=NNc3cc(OC)c(OC)cc3N2C=C1
N#Cc1cc(Cl)cc(Oc2ccc(OCc3cc(=O)oc4ccccc34)c(Cl)c2)c1
COCCOc1cc2c(C3C4=C(CCCC4=O)OC(=N)C3C#N)cccc2s1
CNS(=O)(=O)c1ccc(C(=O)NCC(=O)OCC(=O)c2ccc[nH]2)cc1
O=C(CNC(=O)c1ccccc1Cl)OCn1c(-c2ccccc2)nc2ccccc2c1=O
CC(C)c1ccc(C2CC(=O)Oc3cccc4c3N2C(=O)C4=O)cc1
CC(=O)N(C)Nc1ncc2cc(-c3ccc(N4CCC5(CNC(=O)CO5)C4)cn3)n(C3CCCC3)c2n1
CC1(N)C(O)CCC1(C)N1CC(Oc2cc(F)ccc2Cl)CC1=O
CC1=CCC(C(C)(C)O)CC1
O=C(CN1CCN(Cc2ccccc2)CC1)Nc1cccc(Cl)c1
OC(CN1CCN(Cc2ccc(Cl)cc2)CC1)(Cn1cncn1)c1cc(F)ccc1F
CNCCC=C1CCc2c(OC)cccc21
Cc1cccc(C)c1N1CCN(CCCCc2cn(CC(=O)N3CCc4ccccc4C3)nn2)CC1
Cc1nc(=O)c2cccc(CCNC(=O)Cc3nc4cc(C)c(C)cc4[nH]3)c2[nH]1
CCOCCN(C#N)c1nc(N(C)C)nc(N(C)C2CCCCC2)n1
c1coc(CN2CCN(Cc3nc(-c4cnccn4)no3)CC2)c1
Cc1c2c(n(C)c1NC(=O)CN1CCCCC1)C(=O)c1ncccc1C2=O
COc1cc2ncnc(OC)c2cc1N1CCC(S(=O)(=O)NC(=O)c2ccccc2F)C1
COc1ccc(N2CCN(C(=O)c3ccn(C)n3)CC2)cc1
CCn1c(=O)c(CCC#N)nc2cnc(Nc3ccccc3)nc21
CCCn1c(=O)sc2cc(CO)ccc21
COc1ccc(N2CC(CC3(c4ccc(Cl)cc4)CCN(O)CC3)OC2=O)cc1
COc1ccc(C(=O)NCCC(=O)c2ccc(F)cc2)cc1
Cc1ccc2c(c1)C(=C1C(=O)Nc3ccccc31)C(=O)N2F
Cc1c(-c2ccccn2)nc2nc(C(=O)O)nn2c1C
CCC(C)NC(=O)CCSCc1cc(Cl)ccc1Cl
CN(CCCOc1ccc2c(c1)NC(=O)CC2)c1nc2ccccc2s1
O=C(OCc1ccc(Cl)cc1)c1ccc2c(=O)n3c(nc2c1)CCC3
CC(=O)Oc1ccc(-c2c(O)cc(S(=O)(=O)c3ccccc3)oc2=O)cc1
CCCCCCCCNNc1ncnc2cc3c(cc12)OCCCO3
CS(=O)(=O)N1CCN(c2ccc(C(=O)c3ccccc3)cc2)CC1
C=CCCCCCCC1CCCN1C(=O)C(=O)NN1CCc2ccc(Cc3ccc(C(=N)N)cc3)cc2C1=O
CNS(=O)(=O)c1ccc(-c2ccc(CCN3CCCC3C)cc2)cc1
Cc1ncsc1-c1c(Cl)ccc2c1C(=NNC(=O)Cl)C(=O)N2C1CC1
C=CCn1c(SCC(=O)NCc2ccco2)nc2sc3c(c2c1=O)CCCC3
COc1ccc2[nH]c(=O)c(CC(=O)N(Cc3ccco3)c3ccco3)cc2c1
Cc1ccc(-c2ccc3nc(NCl)c4nncn4c3c2)cc1F
O=C(CCc1c[nH]c2ccccc12)NC1(O)CCC(c2ccccc2)CC1
Cc1nnc2n1CCCCC2
O=C(NN=Cc1cccnc1)c1cc(-c2ccco2)[nH]n1
COc1cc(-c2ccc(Cl)cc2)oc(=O)c1-c1ccc(S(C)(=O)=O)cc1
NCCCc1ccc(C(=O)NCCCCCCCCc2ccccc2)cc1
NCCc1ccc(-c2cccc(N)c2)[nH]1
CCCS(=O)(=O)N(CC(O)CC1(c2cccc(O)c2)CCN(C)CC1C)c1ccc(N)cc1
CCc1cn(NC(=O)OC(C)(C)C)nc1-c1nc2ccccc2[nH]1
O=C(c1ccccc1C(F)(F)F)N1CCN(S(=O)(=O)C2COc3ccccc3O2)CC1
Cc1ccc(-c2ccn(C3CCCCN3C(=O)c3cnn(C)c3C)n2)cc1
CCOc1ccc(C(=O)Nc2nc(OC)c3ncn(C4C(O)OC(O)C4CO)c3n2)cc1
CNC(=O)c1ccc(S(=O)(=O)N2CCN(S(C)(=O)=O)C(c3ccc(-c4cnc(C)o4)cc3)C2)cc1
CC1CC=C(O)C=CC(=O)C(C)CC(C)C(C)C(CCF)C(C)CC(=O)O1
N#Cc1ccccc1C(=O)N(CC1NC(=O)NC1=O)C(C1CC1)C1CC1
CC(=O)NN=C(c1ccc([N+](=O)[O-])s1)c1ccoc1NS(=O)(=O)c1ccc(C)cc1
CC(C)CNC(=O)CC(=O)NC(Cc1c[nH]c2ccccc12)C(=O)NC(CC(C)C)C(C)C(=O)O
Cc1cccc(C(=O)NCC2(O)CCN(c3c(-c4ccc(Cl)cc4Cl)noc3C)CC2)c1C
Cc1ccccc1NC(=O)C1=C(O)CCn2c1nc1ccccc12
CCc1c(N)nc(N)nc1C#CC(C)c1cc(C)cc(C)c1
O=C(CN1C(=O)c2ccccc2C1=O)Nc1nc(-c2ccncc2)cs1
CCC1OC(=O)CCC(C)C(O)C(C)CCC(=O)C=CC=CC1C
Cc1cccc(NC(=O)N2CCC(CN3CC(C(=O)O)CC3=O)CC2)c1C
O=C(Cc1ccco1)Nc1ccc(CCCCC(=O)Nc2nnc(Cc3ccccc3)s2)nn1
CC(=O)OCc1cn(C(C)(C)C)c(=NC(=O)c2cc(OCC(F)(F)F)ccc2C(F)(F)F)s1
CC(CNC(=O)c1ccc2cc[nH]c2c1)CSCc1ccccc1
O=C(NC1CCC1)C1CCC(CCN2CCN(c3nccc4occc34)CC2)CC1
CC1=CC(=Nc2cc(C)ccc2C)C=C(C)C1=O
CNc1ccc(NC(=O)CCc2ccccc2)cc1
O=C(O)C(c1ccc2c(c1)CCN2Oc1ccc(-c2ccc(OC(F)(F)F)cc2)cn1)C1CCC1
CC1(C)C(=O)N(NC(=O)n2cc(-c3ccccc3)c(-c3ccc(F)cc3)n2)C1=O
CNC(=O)c1ccc(OCCc2cc(Cc3c(C)nc(NC)nc3Cc3ccccc3Cl)no2)cc1
Cn1ccnc1C(C)(O)c1ccc2ccccc2c1
COc1ccc(-c2cc(C(=O)NC3CCCCN3C(=O)c3ccc4c(c3)OCO4)no2)c(C)c1
N#Cc1cc2nc3ccccc3n(-c3ccc(Cl)cc3)c-2cc1=Nc1ccc(S(N)(=O)=O)cc1
OCc1cccc(OC2C(O)C(O)OC(CO)C2O)c1
c1ccc(CN2CCCCCN(Cc3ccccc3)CC2)cc1
O=C1CCC(c2c[nH]c3ccccc23)C([N+](=O)[O-])N1
CCOc1nc(NC(=O)NC(C)c2ccccc2)ccc1-c1cccc(OC)c1
COC(=O)C1=C(C)C(Cc2ccccc2)N=C(Nc2ccccc2)N1Cc1ccccc1
NC(=O)CC1C(=O)C(c2ccccc2)CCc2cncnc21
O=S1N=C(Cc2ccc(O)c3cccnc23)NO1
CC(C)C(NC(=O)C(Cc1ccccc1)C(O)C(Cc1ccccc1)NC=O)OC(=O)NCc1ccccc1
C=CCc1cc(C=Cc2ccc3ccccc3c2)c(O)c(CC=C)c1
Cc1nnc(SCCOP(=O)(O)O)n1C
C=C(c1ccc(Cl)c(OCc2c(OC)ncc(C)c2C)c1)n1cncn1
CCC(CC(=O)O)NC(=O)NC(=O)C(=O)NC(C(=O)NC(Cc1c[nH]c2ccccc12)C(=O)O)C(C)C
Cc1cc2c(C)c3ccc2c2c1OC(OC=CC(C#N)C(O)CCCC(N)C(O)C(N)C=CC=CC(=O)N3)C2=O
Cc1ccc(C(=O)N(C)c2cc(S(=O)(=O)NCCOc3ccccc3)ccc2Cl)cc1
O=C(Cc1ccccc1)NCCNC(=O)c1cccnc1
COCC(=O)N1CCC(c2ccnn2NC(=O)Cc2ccoc2)CC1
O=C(NC(c1ccccc1)c1ccccc1)C1CCc2ccc(O)cc2C1
Cc1cc(C)c(NC(=O)Cc2nc(C)sc2-c2ccc(S(=O)(=O)N3CCOCC3)cc2)c(C)c1
CC1c2nnn(CC3C=C3CO)c2CCN1C(=O)c1ccccc1
COc1cc(C(=O)NC(=S)NCc2ccc[n+]([O-])c2)ccc1Cl
CC(=CC(=O)NC(C)(C)C)C(=O)O
Cc1cc2c(n1-c1ccc(S(N)(=O)=O)cc1)CC(C)(c1ccc(F)cc1)CC2=O
CC(=O)N1CCCCCC1CC1(OC(=O)C(C)C)CC1c1ccc([N+](=O)[O-])cc1
OCC(O)C#CC#CCN1CCCC1
CC(=O)N(COC(=O)C(C)N1C(=O)C2C3C=CC(C3)C2C1=O)Cc1ccccc1
CCOC(=O)C(CC)CCCOc1ccccc1NC(=O)CCCCCCOC=O
CCCOc1ccc(C(=O)Cc2cc3c4c(cccc4c2)C(=O)N([N+](=O)[O-])C3=O)cc1
CNC(=O)CCCc1ccc(-c2ccc(NC(=O)c3ccc(CN4CCCC4)cc3Cl)c(O)c2)cc1
CCc1ccc2nc(SNC(=O)c3cccc(NS(=O)(=O)c4ccc(Cl)cc4)c3)sc2c1
NC(CCNC(=O)CP(=O)(O)O)C(=O)O
O=C(Nc1cccc(-c2ccccn2)c1)N1CCC(CNS(=O)(=O)c2ccccc2)CC1
CC(O)(Cc1cccc(Cl)c1)c1nc(N)nc2nc[nH]c12
COc1ccc(OC)c(-c2nn(C)c3sc(C(=O)N4CCOC4)cc23)c1
CC(=O)Oc1ccc2c(c1)SCCC(C(=O)O)C2=O
COc1cc(OC)c(Cn2nnnc2NC(=O)c2ccc(F)cc2)c(OC)c1
CCC(=O)OC(Cc1ccccc1)C1CCCN(NC(=O)C2=Cc3cc(Cl)cc4c3C(=CN2)C(=O)N(C)C4=O)C1
CCCCCCCCC(=O)NCCS
CC(C)C(=O)OCCCS(=O)(=O)c1nc(-c2cccs2)cc(C(F)(F)F)n1
NC(=O)C1(c2ccc(F)cc2)CC2CCC(C1)N2C(c1ccccc1Cl)c1ccccc1Cl
CN1CCCN(Cc2cc(C#Cc3cn(C4CC4COCCF)c(=O)n(C)c3=O)ccc2F)S1(=O)=O
COCCN(c1ccc(OC)cc1)c1nn2c(c1C#N)SCC2=O
CCC(N)CC(C(CCC(=O)NCC(=O)O)NC(=O)CC(C)C)C1CCCN1C(=O)C(=O)NC
Cc1cc(C)cc(-c2c(Cl)c3ccc(OCCC4CCCCN4C)cc3[nH]c2=O)c1
O=C(Nc1ccc(Br)cc1)c1cc(C(F)(F)F)n(-c2ncccc2Cl)n1
FC(F)(F)c1ccc(-c2nccn2C2CC2)c(Oc2ccccc2N2CCC(Cc3ccc4[nH]cc(Br)c4c3)CC2)c1
COc1cc2cc3c(cc2c2cc(CC4CCN(Cc5ccccc5)CC4)ccc12)OCO3
COc1ccc(NC(=S)NN=C2CCCC2)c(OC)c1
CCC1CC(C(=O)Oc2ccc(Cl)cc2)=NO1
CC(C)CCC(=O)NC=CC=Cc1ccc2c(c1)OCO2
CCS(=O)(=O)c1ccc2c(c1)OC(=Cc1ccc3c(c1)OCO3)C2=O
NC(CC(=O)N1CCN(C(=O)c2ccccc2)CC1)c1ccncc1
Cc1ncsc1CCN1CCN(C(=O)c2c[nH]cn2)Cc2ccccc21
O=C1NC(c2cn3c(n2)-c2ccccc2OCC3)C(O)=C1c1ccc(Cl)c(Cl)c1
CN(C)S(=O)(=O)c1nc2cc3ccc(SCNC(=O)c4ccccc4)nc3cc2s1
CCCCCCOCCOn1cc(COCCc2ccc3c(c2)C(=O)C(=O)N3C2CCCN2S(=O)(=O)O)nn1
O=C(C(=O)c1cccnc1)C(=NO)C(=O)c1cccnc1
c1ccc2c(N3CCOCC3)nc(-c3ccncc3)nc2c1
O=C(NCN1CCNCC1)c1ccccc1OCc1ccccc1
c1ccc(C2CCN(C3CCc4ccccc43)CC2)cc1
Cc1cc(NC(=O)N2CC(CCc3cccs3)CC2=O)ccn1
O=C(C=Cc1ccccc1)CCCC(=O)C=Cc1ccccc1
CNC(=O)C(=O)c1nn(CC(C)C)nc1-c1ccc(OC)c(OC)c1
Cc1c(NC(=O)c2cccc3cc(C(=O)NCC(C)(C)C[N+](=O)[O-])sc23)cccc1C(C)C
Nc1csc2ccc(-c3csc4ccccc34)cc2c1=O
CCc1cn(CC)c(C(Cc2ccc(-c3ccccc3-c3ccc(C)c(C)c3)cc2)C(N)=O)n1
O=C(O)c1c[nH]c2cc(Cc3ccccc3)ccc2c1=O
COc1cc(OC)c(NC(=S)Nc2ccccc2C(F)(F)F)cc1Cl
COc1ccc(NC(=O)c2ccccc2C(=O)NCCCn2ccnc2)cc1
O=C(NCS(=O)(=O)c1cccnc1)C1c2ccccc2CC1O
COCCc1cnc(N)c(-c2cc(NC(=O)c3ccccn3)ccc2F)n1
CC(C)c1cnc(-c2cnc(Nc3ccc(C4(N(C)C)CCC4)cc3)nc2F)n1C
CN(C)CC1(C(=O)OCc2ccccc2)CCC(C#N)CC1
CCCCCCCCCCCCCCOC1CC(=O)OC1COC(C)=O
Cn1cc2c(=O)c3cc(-c4ccc(OC(F)(F)F)cc4)ccc3oc2n1
CNN=C(C(=O)Cc1ccccc1)N1CCN(c2ccc(Br)cc2)CC1
Cc1ccc(C=C2SC(=O)NC2=S)cc1
CC(C)(C)S(=O)(=O)Nc1ccc(NC2=NC(=COCC(=O)Nc3ccccc3)C(c3ccc[nH]3)=C2)cc1
CCSc1nc(CC)c(C)n1-c1ccc(OCc2ccc(Br)cc2)cc1
COC(=O)C1CCN(c2cc(C(O)=CNO)nc3ccccc23)CC1
CCCCN(CCCC)CCCOc1ccc(C(=O)c2cnc3ccc(OC)cn23)cc1
COc1ccccc1-c1c[nH]c(C(O)OP(C)(=O)OC)n1
COC(=O)C(c1ccccc1)C1CCCCN1Cc1ccccc1
COc1ccc(CCCOc2ccc(N3C(=O)C(=CCCC(=O)O)SC3=S)cc2)cc1
O=C(NN=Cc1c(O)cc(Br)c(O)c1Br)c1ccc2c(c1)Cc1ccccc1-2
COc1oc2ccc(C)cc2c1C(=O)N1CCc2ccccc2C1
O=C1C=CC(=Cc2ccc3c(c2)OCO3)O1
COc1cc(OC)c(C(=O)N2CCCC3NC(=O)CC(=O)C32)c(OC)c1
CCc1cn(C(=O)Nc2cc(-c3ccccc3)n(-c3cccc(Cl)c3)n2)c2cc(F)c(C(=O)O)cc2c1=O
O=C(CC1CCN(CNS(=O)(=O)C=Cc2ccccc2)CC1)NCc1ccccc1Br
COc1ccc(C2CN(C3COC(O)C3)C3(C(=O)Nc4ccccc43)C23Cc2ccccc2C3=O)cc1
CC(C)(C)c1ccc(NC2CCCN(C(=O)CNC(N)=O)C2)cc1
OC(c1ccc(Cl)cc1)c1nc(-c2nc(-c3ccccc3)cs2)cs1
CCCCCCSc1cccnc1Oc1ccc(Cn2c(-c3ccccc3)nn(CCC(=O)O)c2=O)c(F)c1
O=C(c1ccc(Cl)cc1)N1CCN2C(=O)c3ccccc3C12c1ccc(F)cc1
Cc1ccc(CCSc2nc3ccccc3c(=O)n2CC(=O)c2cc(C)ccc2C)c(C)c1
CN(C)C(CNC(=O)c1ccc(Oc2nc(Cl)nc3ccsc23)cc1)c1ccccc1
O=C(COc1ccccc1)NNC(=O)Cc1ccc(NC(=O)c2ccccc2)cc1
O=C(c1ccc(F)cc1)C1CCCC(CS(=O)(=O)Nc2ccccc2)C1
O=c1cc(O)oc2ccc(O)c(-c3cccc(O)c3)c12
COC(=O)C12CN(OC(C)=O)CC(c3ccccc3)(C1=O)C(c1ccccc1)N(C)C2C
CC=C(C)CN1CCC(Nc2ccnc(-c3[nH]c(SC)nc3-c3ccc(F)cc3)c2)CC1
Cc1ccc(CC(=O)NC(CCCC2CCCCC2)CC(=O)NO)cc1
CCc1nnc(S[S+]([O-])N2Cc3cc(-c4ccc(C)c(C(F)(F)F)n4)nc(CC)c3C2c2ccsc2)o1
CCCCCC(N)CC(C1OC(C)CCC1CCC)C(C(C)C)C(O)C(C)NC=O
CCCOP(=O)(CCC)OC(NC(=S)NC(CC)C(=O)CCl)c1ccccc1
CNc1nc(C(=O)c2ccccc2C)c(-c2ccc(C(C)C)cc2)s1
N#CC(Cc1cc(-c2cccc(O)c2)ccc1F)C(=O)NC1NC2CCC1CC2
Nc1nccn2c(-c3cccc(Oc4ccccc4)c3)nc(C3(F)CC(F)C3)c12
CNC(=O)c1cccc(OC(=O)CC(=O)N2CCN(C(=O)c3cccs3)CC2)c1
COc1c(O)cc2cc(-c3ccccc3Br)[nH]c2c1C(=O)N1CC2CC23C1=CC(=O)c1c3c(OC(C)=O)nc2ccccc12
COc1ccc2[nH]cc(C3=C(Cl)C(=O)N(c4ccc(OC(F)(F)F)cc4)C3=O)c2c1
O=S(=O)(CCCCNc1ncccn1)Nc1cccc2cnccc12
CCOC(=O)Nc1ccc(Cl)c(COC(=O)OC(C)C)c1
CCOCCn1c(SCc2cccnc2)nc2ccccc2c1=O
CCc1cc2c(cc1C(=O)NC1CCCCN1S(=O)(=O)c1ccc(C(C)=O)cc1)OCO2
Cc1[nH]c(C)c(-c2ccc3c(c2)C(=CF)C(=O)N3)c1C(=O)NCCCS(=O)(=O)N(C)C
Cc1cn2c3c(=O)[nH]c(=O)n(-c4ccc(O)cc4)c3nc2n1C1OC(O)C(O)C1CO
N#Cc1ccc(-c2nnc(-c3cccc(NS(=O)(=O)c4cccc(C#N)c4)c3)o2)cc1
CCC(C)CCC(C)CCOC(=O)NC(CC(C)C)SSC(=O)NC(CCCNC(=O)OCC(C)C)C(C)C
O=c1ccc2cc(CCn3cc(Cc4ccc(Cl)cc4)nn3)ccc2n1O
CCCCC(C(=O)OCC)C(=O)OCC
CC(C)(C)OC(=O)NC12CC1C=CCCCCCC(OC(=O)N1Cc3ccccc3C1)C(=O)N1CC(S(=O)(=O)NC(=O)C3CC3)CC1C(=O)N2
CC(C)(O)CC1C(Cl)NC(CCC(C)(O)CO)C12C(=O)Nc1cc(-c3cccc(Cl)c3)ccc12
c1nc(CN2CCC(OCC3CCC3)CC2)c[nH]1
CCCn1c(C[S+]([O-])Cc2ccc(C)cc2)nc2ccccc21
O=C(CSc1nc2ccccc2s1)c1cccc(Oc2ccccc2)c1
COc1ccc(C=CC(=O)c2c(O)c(C)cc(CC=C(C)C)c2O)cc1
Cc1ccc(ON2CCC(Cc3ccccn3)CC2)c(C)c1
CC(C)CNC(=O)C(C(=O)NC(=O)NC(COC(=O)NC1CC(=O)O1)Cc1ccccc1)C(C)C(C)C
NC1=NC(CC2CC2)(c2cccc(-c3cccnc3F)c2)C(=O)N1c1ccccc1
CCC1CCCN1CNc1nc(-c2cccc(C#N)c2)nc2cc(-n3cc(C)cn3)sc12
CCOc1cc(NC(=O)c2cc(C(F)(F)F)ccc2[N+](=O)[O-])cc(OCC)c1OCC
O=C1OC(c2ccc(F)cc2N2CCOCC2)CN1Cc1cc(OCO)no1
CCCCc1nnc(SCc2ccc(-c3ccccc3-c3nn[nH]n3)cc2)n1Cc1ccc(-c2ccccc2C(=O)O)cc1
O=C(NCCC(=O)N(C1CCCCC1)C1CCCCC1)c1ccc2c(c1)N(C(=O)F)CCO2
COc1cccc(NC(=O)C2CC(C)CN2C(=O)c2ccccc2)c1OC
CCCCCCC(CCC(=O)O)C(=O)Nc1ccc(C(=O)NNC(=O)C2(CC)CCCC2)c(Cl)c1
COc1cccc(OC)c1CC(=O)NCOc1ccc(C(=O)C2CCN(C3CCCC3)CC2)cc1
CCOC(=O)N1CCc2c(sc3c2c(=O)n(CCN(C)C)c(=O)n3CC)C1
NC(CCC(=O)OCCCC(=O)Oc1ccc([N+](=O)[O-])cc1)C(=O)O
Cc1c(Nc2cncc(C=CCCN3CCOCC3)c2C#N)ccc2[nH]ccc12
COC1Cc2cc(CC(=O)O)ccc2C1=O
O=C(O)C(Cc1ccccc1)C(=O)NC1Cc2cccc3c4c(n(c23)C1)CC(CC1CCNCC1)C4
CCCCc1ccc(C(=O)Nc2cccc(-c3ccc(-n4c(C)nc5cccnc54)cc3)c2)cc1
Cc1ccc(-c2ccc3c(n2)Oc2ccccc2S3(=O)=O)cc1
O=C(NCSc1nnc(-c2ccccc2Br)o1)c1ccc(F)cc1
COC(=O)C1=C(CCCC(=O)O)N(C)C(=O)NC1c1cccc([N+](=O)[O-])c1
C#CC1CC2(CCCCC(C(=O)O)N(C)c3ccc(O)cc3)C(CCC2(C)C)C2CCC3=CC(=O)CCC3=C12
Fc1noc2cc(N3CCC(CCCOc4ccc(-c5cn(Cc6nnn[nH]6)c6ccccc56)cc4)CC3)ccc12
Cc1c(C2CC2)cn2c(=O)c(F)cc(C(=O)O)c2c1C1CCCN1C(=O)NC(F)(F)F
COC(=O)N1CCN(c2nc(N)c3cc(-c4ccc([N+](=O)[O-])o4)c(OC)cc3n2)CC1
COc1cc2c(=O)oc(OC)c(OCCCc3nnn[nH]3)c2cc1C(=O)c1ccc(Cl)cc1
O=S(=O)(CC1CC1)N1C2Cc3[nH]ncc3C1CN(c1ccc(Cl)s1)C2
CC1CCN(C(=O)CSc2ccc(Cl)cc2)CC1
O=C(CN1CCOCC1)Nc1ccccc1C(=O)NC1CCN(c2cnccn2)CC1
COn1cnc2c1-c1cc(Cc3ccccc3)ccc1C2=O
Oc1cc(O)c2c([nH]c3c4ccc(-c5ccccc5F)cc4[nH]c32)c1-c1ccc(F)cc1
COc1ccc2c(C)c3c(cc2c1)C(C)C(=O)N3
CNc1ccc(CCCN(C)CNS(=O)(=O)c2ccc3c(Cl)c4cc(O)ccc4nc3c2)cc1[N+](=O)[O-]
Nc1n[nH]c2[nH]c3ccc(-c4cccc(N5CCOCC5)c4)cc3c12
CCN(CC)CCNC(=O)Nc1ccc(O)c2ncccc12
Cc1cc2c(c(Cc3ccc(NC(=O)CN4CCC(NCc5cc(F)ccc5F)CC4)cc3)c1)C(=O)OC2
CCN1CCN(CCCNC2(c3ccccc3)CCc3ccccc3C2)CC1
O=C1C(=C2Nc3ccc(Cc4ccccc4Cl)cc3S(=O)(=O)N2)C(=O)N(C2CCCC2)C2C3CCC(C3)C12
O=C(CN1CCN(c2cccc(Cl)c2CCc2cc3ccc4ccccc4c3o2)CC1)NCc1cccc(C(F)(F)F)c1
COC(=O)c1cccc(NC(=O)Nc2cc3oc4ccccc4c3cc2C(=O)O)c1
Cc1[nH]nc2c1Cc1ccc(-c3cccc(C(F)(F)F)c3)cc1-2
CCCc1nnc2c(SC)nc3ccc(-c4cc(C)c(OC)cc4OC)cc3n12
CCOCN1C(=O)c2ccccc2Sc2nnc(S)n21
CCCCOc1cc(CN(C)C(=O)Cc2nncn2C)ccc1C(=O)c1ccccc1
CCC1CCC2(C)C(C1)C(C)CC1C2CC2C3CN4CC(c5ccccc5)CCC4C(O)C3CCC21C
O=C(NCC=NNC(=O)c1ccncc1)c1ccc(O)cc1
CCCCC(=O)Nc1c(OC)cc(OC)cc1OC
COc1cc(OC)c(CNC2CCCCC2NCc2cccc(OC(F)(F)F)c2)c(OC)c1
N#Cc1ccc(Nc2ccc3ncc(CCN)n3n2)cc1
CCCC(C(C)C)N(C(=O)NC)c1nc(C)cs1
CCc1ccc2[nH]c(-c3c(CC)c(O)c(CC)c4nc(NC)sc34)nc2c1
O=C(NN1C(=O)CSC1c1ccccn1)c1ccc(Cl)cc1
C=CC1(O)CCC2C(C=CC3=C4CCC(=O)C=C4CCC32)C1
CC(C)N(CNC(=O)C1(C(=O)O)CCCC1)S(=O)(=O)c1ccccc1-c1cccnc1
CC(C)(C)c1ccc(Cn2c(Sc3ccc(N)cc3)nnc2-c2ccncc2)cc1
CCC(N)C(=O)NNC(=O)C(Cc1c[nH]c2ccccc12)C(Cc1ccccc1)C(=O)N1CCCC1CN=C(N)N
CC(=O)OC(=O)OC1CC2C(C)C(=C1C)C(C(=O)O)C(C)C1(O)CCC3OCC3C1C2O
CCC(=O)O
CN(C)CC1CCc2nc(NC(=O)NC(=O)c3csc(-c4cccnc4)n3)sc2C1
COC(=O)C(N)CCSCC1CC(=O)NC(c2cccc([N+](=O)[O-])c2)C1=O
COc1cccc(C(=O)NN2CCCC(Cc3noc(C)n3)C2)c1
O=C(CCO)NCC1CC=CCC(c2ccc(F)cc2)C(=O)OCC(Cc2ccc(F)cc2)NC1=O
COc1cc(OCOC(C)=O)c(Cc2ccc3ccccc3c2OC(C)=O)c2cccnc12
COc1ccccc1NC(=O)c1c(Br)cc2[nH]cc(-c3ccoc3)c2c1Br
COc1ccc(CS(=O)(=O)N2CCN(c3cccc(C(F)(F)F)c3)CC2)c(OC)c1
CC1CC(O)C(N)CO1
COc1ccccc1-n1cc(-c2cccc([N+](=O)[O-])c2)nn1
CCc1ccc(N(C)CC(CC)N2CC(N[SH](=O)=O)COCCCCC(C)Oc3ccccc3C2=O)cc1
CNC(=O)C(Cc1ccccc1C)C(=O)Nc1ccc(Nc2ccc3c(Cl)ccnc3c2)cc1
CCC(C)N1CC(=O)N2C(Cc3c([nH]c4ccccc34)C2c2ccc3c(c2)OCO3)C1=O
COc1cccc(NC(=O)C(C)(O)C(F)(F)F)c1
CC1CC(O)C(C)C(O)O1
O=C(NC1CC1)c1ccco1
O=C(NOCCN1CCC(Cc2ccccc2)CC1)N1CCC(C2CC2c2ccccc2)CC1
CC(=O)c1ccc2c(c1)C([N+](=O)[O-])c1[nH]c3c([N+](=O)[O-])c([N+](=O)[O-])ccc3c1C2
COc1cccc(NC(=O)C(c2c[nH]cn2)C2CCN(C(C)=O)CC2)c1
CN(C)C(=O)c1ccc(NC(=S)NC(=O)c2ccccc2)cc1
CC(=O)OCCNC(=O)NC(=O)c1ccc(C)cc1-c1c[nH]c2cc(OC=O)ccc12
COCc1cnn(-c2ccc(C3CCN(c4ccc5cnn(F)c5c4)CC3)nn2)c1
CCCCCCCCCCCCCCCCNc1nc(NCC)nc(NCCCCCCCCC)n1
Cc1ccc(S(=O)(=O)Nc2cccc(-c3nc4sccn4c3C(=N)N)c2)cc1
CCOCc1nnc(Nc2nc(-c3ccc(F)cc3)c(C(C)(C)C)s2)s1
O=C(NCc1cccnc1)C(Cc1ccccc1)N1CCCC1=O
CCCc1c(CC)nc(-c2ccccc2)n1C
CCC1(C)CCCC2(c3ccccc3)C1CCC1(OC(=O)O)Oc3cc(O)oc(=O)c3CC12
Nc1nc(-c2ccco2)c2ncn(C3CC(CO)C(O)C3O)c2n1
O=C(Nc1ccccc1)N1CCN(C(=O)c2ccccc2)CC1
O=C(c1ccccc1)C(O)N1C(=CCc2ccccc2)Sc2ccccc21
CC(C)(C)OC(=O)NC1CC2C(=O)NC3(OC(=O)N4CCOCC4)CC3C=CCCCCCC(OC(=O)N3Cc4ccccc4C3)C(=O)N2C1
CCC1CN(CCCC(=O)Nc2ccc3nsnc3c2)c2cc(Cl)ccc2O1
CCCNc1ncc(-c2cccnc2N2CCc3ccccc3C2)s1
Cc1ccc(CC2CC(=O)NC3C(=O)CCC(=O)N23)cc1
Cc1cc(F)ccc1C=CC(=O)NC(C(=O)NC1Cc2ccccc2CN1)C(Cl)(Cl)Cl
Cc1ccc(C(c2csc(Nc3ccc(Cl)c(C)c3)n2)c2ccccc2Br)o1
COc1cccc(CNc2ccc(C(=O)N3CCN(S(C)(=O)=O)CC3)nc2)c1
C=CCOc1cccc(-n2cc(O)n(CCc3ccc(OC(F)(F)F)cc3)c2=O)c1
Cn1c(-c2ccc(N(C(=O)c3csnn3)C3CC3)cc2)nc2c(Cc3cccc(F)c3F)cccc21
CCOc1cc(Br)cc(COc2ccc(C(=O)O)cc2)c1OCC
COc1ccc(N2CCN(C(=O)n3c(=O)nc(CC4CCCO4)c4oc5ccc(-c6ccccc6)cc5c43)CC2)cc1
C=CCCCC(O)C=CC1C(O)CC(CC=CCCNC(C)=O)C1O
O=C(C(=Cc1ccc(F)cc1Cl)SCc1cc(Cl)ccc1Cl)c1ccc(I)cc1
CCCc1cc(CCC(=O)O)c2oc(-c3noc(-c4ccccc4F)n3)cc2c1
O=C(O)CN1CCC(Nc2ncnc3c2ncn3C2C(CO)OC(O)C2O)CC1
Cn1nc(C(N)=O)c2scc(-c3ccc(N)cc3F)c21
CC1CN(C(=O)c2ccnc3ccccc23)CCC1N(C)C(=O)c1nccs1
CCc1ccccc1C(=O)NC(=O)c1ccccc1NC(=O)c1ccccc1CC
CCOc1cccc2c1oc(=O)c1cc(O)cc(O)c12
COc1ccc(-c2nc3ccc(N)cn3c2C(=O)Nc2ccc(F)cc2)cc1
CCc1nc2c([nH]1)c(=O)n(C)c(=O)n2C
Cn1cc(CC2COC3(CCN(NC(=O)c4csc(C5CC5)n4)CC3)C2)cn1
O=c1c2cc(Cc3ccc(Cl)cc3)ccc2n(Cc2ccc(Cl)cc2)c(=O)n1C1CCCCC1
CNC(=O)CC(=O)N(CCn1nnc2ccccc21)c1cccc(F)c1
COc1ccc(C(=O)n2c(C)nc3ccccc32)cc1OC
Nc1nc(=O)c2c3c(n(C4C(O)OC(O)C4CO)c2[nH]1)CCCC3
Cc1ccc(C(=O)Nc2ccccc2NC(=O)c2sccc2S(=O)(=O)Nc2c(C)noc2Cl)cc1
CCc1cccc(C(=O)N2CCC3=CC(C(=O)Nc4ccc(-c5ccccc5)cc4)=C[SH]32)c1
CC(C)Nc1ccc(-c2c(N=CCCN3CCOCC3)nc3c(-c4cccc(Cl)c4)cccn23)cc1
CN(C(=O)CCc1cc2ccccc2n1C)C1CCNC1
COc1cc(C2c3cc4c(cc3C(Nc3ccc(N(C)C)cc3)C3C(=O)OCC23)OCO4)cc(OC)c1O
CC(C)CC(NC(=O)C(CCC(N)=O)C(=O)O)NC(=O)N1CCCCCC1
Fc1cc(Nc2ccnc(NC3CC3)n2)ncc1-c1ccc(C2CNCCO2)cc1
CCCCC(CN(O)C=O)NC(=O)C(C1CCCN1C(=O)C(=O)Nc1ccc2ccccc2c1)C(C)(C)C
COc1cccc(-c2c(-c3ccc(F)cc3)nn3c(-c4cccc(C(=O)NCc5ccc(F)cc5F)c4)ccnc23)n1
Nc1cc2c(cc1O)[n+]([O-])c1ccc(O)cc1[n+]2[O-]
Cc1ccc(-c2nc3c4c(C(C)C)nn(-c5ccco5)c4nc(N)n3n2)o1
CCC(C)C(N)C1CN(C(=O)NC(=O)CCCCCN)CC1N
CC(C)(C)CCOc1ccc(C(CC(=O)O)C(=O)NC2CCC(=O)N2)cc1
Cc1ccc(-c2cc3nnc(N)nc3cc2C)cc1
CCC1=C(F)C2C(=O)N(COCc3ccccc3)C(=O)N2C=C1Cc1ccccc1
CCN(C)CCNC(=O)NCn1cc(Cl)c(=O)c2ccc(-c3ccccc3)cc21
Cc1ccc2ccn(S(=O)(=O)N(C)C(=N)c3ccc(N=C=S)cc3)c2c1
Cc1cc(OC(F)(F)F)ccc1Cn1c(=O)c(-c2ccc3c(c2)S(=O)(=O)N=C(OCC(N)=O)N3)cc2cncnc21
CC(=O)OC1(O)CC(C)OC(C)C1C
CC1CC(C)(C)NC(C)(C(=O)NC2CCCN(C(CCC(F)(F)F)c3ccc(F)c(F)c3)C2=O)C1
Cc1cccc(Nc2nc(N3CCC(C)CC3)nc3ccc(NC(=O)C(CCC(=O)O)C(=O)O)cc23)c1Cl
CC1(C)C(CN2CCN(c3ccc(Cl)cc3)CC2)OC(=O)C2OC21
Cc1cc(N(C(=O)C(C(=O)NC(C)(C)C)c2cccnc2)c2ccc(F)cc2)c(C)o1
CN(C)C=Nc1nc(-c2ccc(Cl)cc2)cs1
CCC(=O)N(CC)NC(=O)N1CC(c2ccccc2)C=C2c3cccc4[nH]cc(c34)CC21
NCCCCOc1csc(CNc2nnc(-c3cc4c(cc3Cl)OCO4)s2)c1
COc1ccc(NC(=O)C(C=NNC(=O)c2ccco2)Cc2ccc(F)cc2)cc1
COc1cc(-c2ccccc2)c2c(=O)cc(OC)oc2c1
Cc1cccc(NNC(=S)Nc2cc([N+](=O)[O-])ccc2[N+](=O)[O-])c1C(F)(F)F
CCC1CC2CCN1CC2C(O)c1cc(N2CCCC2)nc2ccc(OC)cc12
CCS(=O)(=O)n1nc(-c2ccccc2)c(CCC(C)O)c(C(=O)OC)c1=O
CC(=O)N1c2ccccc2CC1S(=O)(=O)N1CCC(c2ccc3c(c2)NC(=O)CO3)CC1
Cc1ccc(C=Cn2nc(S(N)(=O)=O)sc2=NC(=O)c2cccc(C(F)(F)F)c2)cc1
c1ccc(CCc2cn(Cc3[nH]c4ccccc4c3Cc3ccccc3)nn2)cc1
Nc1ccc(C23CC2Cn2c(c(-c4cc5ccccc5s4)c4ccccc42)P3(N)=O)cc1
COc1cc(OC)c(C(=O)Nc2onc(Cc3ccc4c(c3)OCO4)c2C)c(OC)c1
COc1ccc(CS(=O)(=O)N(C)C(=O)N2c3ccc(C)cc3CC2C)cc1
O=C(O)C(S)=Cc1cccc([N+](=O)[O-])c1
COS(=O)(=O)N(CC(O)C(Cc1ccccc1)NC(=O)OC1CC2OCC(c3ccccc3)C2C1)c1ccccc1
CS(=O)(=O)Nc1cc(-c2ccc(C(=O)Nc3ccc(C(=O)Nc4ccc(Cl)c(Cl)c4)cc3)cc2)on1
CCc1cc(CNC)nn1C(=O)NCc1cccc(C(=O)NC)c1
Cc1cccc(N(C)S(=O)(=O)c2ccc(C(=O)Nc3nccs3)cc2)c1
CCSCN1CC(C)C2(Cc3ccccc3C2=O)C12C(=O)Nc1ccccc12
O=C(CC1=CCCC(C(=O)OC23CC4CC(CC(C4)C2)C3)=CC(CO)CC1)Oc1ccccc1
COc1cc(NC(=O)CCO)c(OC)cc1Cl
CN1CCN(n2c3c(sc(=O)[n-]c4cc(CCC(=O)c5ccccc5)c([N+](=O)[O-])cc42)C(=O)NC3=O)CC1
O=c1oc(Cc2ccc(Br)cc2)cc2cc(OCc3ccc(Cl)cc3)cc(OCCCN3CCCC3)c12
c1ccc(-c2nnc(CN3CCN(CCCCN4c5ccccc5OCc5cccnc54)CC3)o2)nc1
CCC(=O)N(c1ccc(CC)cc1)C1CCCCC1
CCCCCCCCCOCC(CCC)OC
CCCCCCCCc1ccc(-c2c3c(c(CC)c4occ(C)c24)C2CCC(=O)C2(C)C=C3)cc1
CC(=O)NC(OP(C)(=O)OCCF)C(F)(F)c1cccc(C(Oc2ccc(C)cc2Cl)C(=O)NCCCN)c1
CNC(=O)Cc1noc2ccccc12
COc1cc(C=CC(=O)c2ccc3c(c2)OCO3)cc(OC)c1OC
Cc1ccc(Sc2nnc(-c3ccccc3)n2CC(=O)N2CCCc3ccccc32)cc1
Cc1cnn(-c2nc3cc4c(cc3[nH]2)CCNC4)c1-c1ccc(C(C)(C)C(=O)O)cc1
O=C(CNC(=O)c1ccc2ccccc2n1)NCc1cccc(Cl)c1
COc1ncnc2c1c(C1C(O)OC(CO)C1O)cn2C=C1Oc2ccccc2C1=O
Nc1cnc(-c2cc(F)ccc2-c2ccccc2NC(=O)CC(F)F)cn1
O=C(NC(=S)N1CCc2ccccc21)c1cccs1
O=C(O)c1cccc(S(=O)(=O)Nc2ccc([N+](=O)[O-])cc2)c1
Cc1c(F)ccc2c(CCNC(=O)CCc3c[nH]c(=O)[nH]3)nn(-c3cnc4c(C)cnn4c3)c12
O=C(C=Cc1ccc2ccccc2c1)NCNC(=O)c1ccccc1
CCCCC(CC)C(CCCc1ccc(OCC(=O)O)cc1)OC
CCCc1c(Nc2cccnc2)nn2c(=O)cc(C#N)[nH]c12
Cc1ccc2nc(NC(=O)c3ccco3)n3nc(Cl)nc3c2c1
O=[N+]([O-])c1ccccc1-c1nnc(N2CCN(Cc3ccccc3)CC2)s1
O=C(Oc1cccnc1)n1c(=O)ccc2c(CCc3ccccc3)cccc21
NS(=O)(=O)c1ccc(C(=CC(c2cccnc2)c2cccc(CNC(=O)OCc3ccccc3)c2)c2cccnc2)cc1
COc1ccc(-n2c(-c3c(C)[nH]c(C)nc3=O)nn(C(C)c3ccccc3)c2=O)cc1
CC(=O)N1C(=O)C(=NN(C)c2ccccc2)C2=CCC(C)=CC=C21
CC(C)C12CC3C(C(=O)O)CCC3C3(CCC(=O)OCc4cccc(C#N)c4)CC1C=C(C=O)C32C
COc1cccc(NC(=O)CC2CCN(c3cn(-c4nc5ccccc5s4)nn3)CC2)c1
CC1CCC(c2ccccc2)C12NC(=O)N(C)C2=O
Cc1nnc(-c2ccc(NCc3cc(Cl)ccc3F)cc2)n1C
CNS(=O)(=O)c1ccc(CN(CCC(C)(C)C)C(=O)Oc2ccc(C(C)(C)C)cc2)cc1
CC1CN(S(=O)(=O)c2ccc(Cl)cc2)CCO1
COc1ccc(C(=O)NN=Cc2c(C)[nH]c3cc(C)ccc23)cc1OC
CC(=Cc1ccccc1)c1ccc(O)c(CCC(C)C)c1
CC1=C(c2ccccc2)C(=Cc2ccc(N3CCN(C(=O)OCc4ccccc4)CC3)cc2)NC2=C1C(=O)CC(C)(C#N)C2
O=[N+]([O-])c1cc(NCc2ccccc2)ccc1OCCCO
O=P1(n2c(Br)cc3ccccc32)CCCCCc2ccccc21
CCCCC(=O)C1=CC2(c3ccc4c(c3)OCO4)C(=CC1=O)OC1=C2OC2=C(C(=O)CC(C)(O)C2)C1C
Clc1ccc(OC(c2ccsc2)C2CCNCC2)cc1
COc1cn(C2CC2F)c2c(F)c(F)c(C34CC3CN(N)C4)c(C(=O)O)c2c1=O
CCC(C)C(=O)NC(=S)N1CCN(c2ccccc2)CC1
Cc1cccn2c(OCc3cccc(Cl)c3Cl)c(N(C)C)nc12
S=C=Nc1cc(-c2ccco2)cc(SCc2ccc(Cl)cc2)n1
CCn1cc(C(=O)O)c(=O)c2cc(F)c(N3CCN(C)CC3)cc21
COc1ccc(NS(=O)(=O)c2cc(Cl)ccc2-c2nc3ccccc3o2)nc1
COc1ccc(-c2ccc(NC(=O)COC(C)=O)nc2)cc1
CCCCCCCCCCC(O)C(O)C(CO)NCCNC(C)=O
Nc1nccc(-c2c(O)cc(Cl)cc2Cl)n1
C=CCC(CC=CCC=CCC=CC=CCCCCC(=O)O)OC(C)=O
CC1CC(O)C2C1C1CC=C3CC(C(=O)OCCN)CCCC3(OC=O)C1CC2C(C)(C)C
CC(=O)OC12CCC(C)C(C)C1C1=CCC3C4Cc5c([nH]c6ccccc56)C(C)(C)C4CCC3(C)C1(C)CC2
Cc1ccc(-c2csc(-n3nc(C(F)(F)F)cc3C)n2)cc1
FC(F)(F)c1ccc(-c2cccnc2-n2ccc3cncnc32)cc1Cl
N=Cc1cc(N)cc[n+]1CCCCCCCCCCc1c[n+](N)ccc1N
CCCN1CCN(C(=O)C(CC(C)C)NC(=O)c2ccc3ccccc3n2)C(C(C)O)C1=O
CCOc1ncccc1CNC(=O)NNC(=O)c1cc(Cl)ccc1Cl
O=S(=O)(c1ccc(-c2c[n+]([O-])c3ccsc3n2)cc1)N1CCCCC1
Cc1cc(-c2ccc(C(C)(C)C)cc2)n2nc(-c3ccc(Cl)c(Cl)c3)c(C)c2n1
CCC(C)CCCOC(=O)N1C(=O)NC(OC(=O)C(C)C)=C(c2cccc([N+](=O)[O-])c2)C1c1ccccc1
CC(C)Cn1c(SCC(=O)NC2CC2)nc2ccccc2c1=O
O=C(O)COc1cccc(C(=O)Nc2cccc(-n3cc(-c4ccc(F)cc4)nn3)c2)c1
CCC=C(C)Cc1cccc(C(=O)NC(=CO)CO)c1OCCc1c(C)cc2c(c1C)C(=O)OC2
O=C(NC1CCN(CCC(c2ccccc2)c2ccccc2)CC1)N(Cc1ccc(F)cc1)C1CCCCC1
CCS(=O)(=O)N1CCN(C(=O)N2CCc3cc(C(F)(F)F)ccc32)CC1
CCN(CC)CC(CNCCc1cccc(F)c1)c1cccc(Br)c1
N#Cc1ccc(On2nc(-c3ccccc3)c(-c3ccccc3)c2CCO)c(S(=O)(=O)Nc2ncns2)c1
O=C(Cc1cc(Cl)ccc1C(F)(F)F)NC1=C(C(=O)NO)CCC1
CC(C)NC(C[N+](=O)[O-])=NCc1cccnc1
CCc1c2c(c(C)c3sc(C)c(NC(=O)CC(=O)O)c13)CCC(C)(C)O2
CCC(CC)C(CCNC(=O)NC(=O)C(CC(C)C)C(=O)NC=Cc1ccccc1)C(=O)c1nccs1
COc1ccc(-c2nnsc2-c2c(OC)cc(OC)cc2OC)cc1
Cc1ccccc1N(CCNC(=O)c1ccccn1)C(=O)CC(=O)NC1CCCC1
CC(CO)C1CC(=O)NC2=C1C(=O)NC(c1ccc(F)cc1)C2
COc1nc(OC)n(-c2nc3ccc(C)cc3n3cnnc23)n1
COc1ccc(O)c(C2c3c(-c4ccc5c(c4)OCCO5)n[nH]c3C(=O)N2c2ccc(C#N)cc2)c1Cl
CCC(=O)c1ccccc1CC(O)Cc1c(C)c2cc(C)ccc2n1C(=O)NC(C)OOC
CCC(C)c1csc(NS(=O)(=O)c2cc(C)ccc2C)n1
CCN(Cc1cccc(C#N)c1)c1cc(-c2ccc(C(=O)O)cc2Cl)nc(C(N)=O)n1
CCC(=O)NC(C)C(C(N)=O)C(C)C
CC(=O)Oc1cnn(Oc2cc(C)c3ccc(C)nc3n2)c1-c1ccccc1
Cc1ccccc1CC(=O)N1CCC(c2cn(COc3cccc(C(=O)c4ccc(Cl)cc4)c3)nn2)CC1
Cc1cnc(OC(F)(F)F)c(N2CCc3ncnc(OC(=O)N4CCC(C5CC5)C4)c3C2)c1
CCc1ccc(NC(=O)S(=O)(=O)N2CCC(c3ccc4c(c3)n(C)c(=O)c(=O)n4C)CC2)cc1
COc1cc2c(cc1C1CC(=O)OCC1OC)OCO2
NCCCCNc1cc2c(cc1[N+](=O)[O-])nc(NCc1ccccc1)c1ccccc12
CCC(=O)N(c1ccccc1)N1CCC(CCOC)(C(=O)OC)CC1
O=C(Cc1cn(-c2ccc(F)cc2)cc1S(=O)(=O)N1CCCC1)Nc1cc(F)ccc1F
Cc1c(Cl)cccc1C#CCOc1ccc2c(Cc3ccccc3)c(C)c(=O)oc2c1C
O=C(NOc1cncc(-c2cncc(F)c2)n1)c1ccsc1
CC1=C(Cc2ccccc2)C2(CCC(O)(CCC=O)C(C)C2)C(C)=C(O)C1=O
Cc1ccc2c(c1)C1(CC(C)(c3ccncc3)S2)N=C(N)N(C)C1=O
O=[N+]([O-])c1cc2c(cc1-c1n[nH]c(Sc3ccc4ccccc4c3)n1)OCO2
COc1ccc2c(c1)[n+]([O-])c1ccc(OC)cc1[n+]2[O-]
Fc1ccc(C2CN3CCCCC3C2c2ccccc2)cc1
O=C1CC(c2cccnc2)Sc2c(Cl)cccc21
COC(=O)N1CCc2cc(CN(C)C)ccc2C1C=Cc1ccc(Cl)cc1Cl
CCc1cccc2c1CCCN2OCc1ccc(C(=O)O)cc1
CCCCOc1c(OC)c(-c2cc(O)ccc2O)c(O)c2oc(OC)cc(=O)c12
CC(C)(C)NC(=O)OC(Cc1ccccc1)C(O)CC(Cc1ccccc1)C(=O)NC1Cc2ccccc2C1O
COC1Cc2ccccc2C(CCC2CN2)C1
O=c1nc(NCc2ccc3ccccc3c2)[nH]c2[nH]cnc12
Cc1ccc(OCC(=O)N2CCC(c3ccncc3)(c3ccccc3C)CC2)c(C(=O)OCCC(=O)O)n1
CC(C)c1ccc(C=CC(C#N)=CC(=O)NCc2ccncc2)cc1
CC1=C(c2ccccc2)CCN(C(=O)Nc2ccc(-c3csc(C)n3)cc2)C1
NC1=NCC(c2cccc(Cl)c2)C(N)=N1
CC12CCC3c4cc5c(cc4OCC3C1CCC(=O)N2)OCO5
N=C(N)NCn1cc(CC(O)(CCCl)S(=O)(=O)Cc2ccccc2)nn1
Cc1ccc(-c2ccc3oc4ccccc4c3c2)c(OC(=NO)N2CCC3COCC3C2)n1
CCN(Cc1cc(Br)cc(Br)c1)c1nc2ccccc2s1
COc1cc(OC)c(OC)cc1NC(=O)c1ccccc1[N+](=O)[O-]
Cc1ccc2c(N3CCC(CN4CCN(c5ncccn5)CC4)CC3)nn(-c3cccc(F)c3)c2c1
COc1ccccc1-c1ccccc1C(=O)N1CCN(CC(N)Cc2cc(F)ccc2F)CC1
Cc1ccccc1C(C(=O)O)C(CC(=O)c1ccc(F)cc1)c1ccccc1
COc1cc(C)cc(OC)c1O
Clc1ccnc2cc(NNc3nc4cc(-c5ccccc5CN5CCOCC5)ccc4o3)ccc12
CC12CCC3C(CCC4CC(=O)CCC43C)C1CCC2=O
COc1cc(NC(C)=O)ccc1NC(=O)c1ncn(Cc2cccnc2)n1
COc1ccc(N2C(=O)C(C)=C(c3nc4ccccc4[nH]3)C2=O)c(OC)c1
O=C(NC1Cc2ccccc2CN1C(=O)CCCN1CCN(c2ccc(Cl)cc2)CC1)C1CCCC1
CC(CC(=O)Nc1ccc(C)c(Cl)c1)=NNC(=O)C1CC1
O=C(Cc1cc(F)cc(-c2ccc3[nH]nc(N4CCNCC4)c3c2)c1)Nc1cn[nH]c1
Cc1ncn2c1C(=O)NCC2N1CCN(C(=O)Cc2ccc(F)cc2)CC1
COC(=O)CC1(C)CCC2(C)CCC3(C)C(=CCC4C5(O)CC(O)C(C)C(C)(C)C5CCC43C(=O)O)C2C1
CCCCCCCCc1ccc(Cc2cnc3nc(N)nc(N)c3n2)cc1
CCCN(CCC)CCCc1ccc(OC)c(O)c1
CC(=O)OC1CCN(C(=O)c2cc(S(=O)(=O)NCc3ccccc3)n(C)c2)CC1
CC1CCCCCCCC(=NOC(=O)c2ccc(Cl)cc2)CCCC1=O
CCCCCN(C(=O)CC(N)CCC)c1c(Cc2ccccc2)c(=O)[nH]c(=O)n1N
Cc1cncn1Cc1[nH]c(=O)c(C#N)c(Br)c1-c1ccccc1
CON1CCc2ccc(CC3(C#Cc4ccc5c(c4)CCC5N4CCN(C)CC4)NC(=O)NC3=O)cc2C1=O
O=C(CCc1cc(Br)cc2ccc(Br)cc12)NCc1ccc2c3c([nH]c2c1)C=NCC3
COc1cc(Cl)ccc1-c1ccc2cc(C)nc(N)c2c1
O=C(Cc1ccc(C(=O)Nc2ccccc2)cc1)NC1CCCCCC1
O=C(Nc1ccc(C2CC(CN3CCOCC3)CN(C(=O)CO)C2)cc1)c1ccc(-c2ccccc2)cc1
Cc1ccc(C(=O)N2CCN3C(=O)c4ccccc4C23c2ccc(F)cc2)cc1
CCC(NC(=O)c1ccccc1F)c1nc2ccccc2n(-c2ccc(OC)cc2)c1=O
COc1ccc(N2CC(=O)C(C(=O)NN=Cc3cccnc3)C2=N)c(OC)c1OC
C=CCc1ccc(O)c(Oc2ccc(Cl)c(Cl)c2)c1
CC(C(=O)Nc1ccccc1)c1ccc2c(c1)CCC1C(C)(C(=O)O)CCCC21C
CCN(CC)Cc1cc(OC)c2cccnc2c1OC
CNc1nc(CNC(=O)c2ccccc2C(C)=O)c(SC2CCCC(C(=O)O)C2)c(=O)[nH]1
CCc1ncc2c(n1)C1(CCN(C(=O)Cc3cccc(OC)c3)C1)COC2
CNC(=O)c1cc2ccc(C3CC3CNC(=S)Nc3cccc(C(F)(F)F)c3)nc2[nH]1
CSc1ccc(N2CC(=O)N(S(=O)(=O)c3ccc(C)cc3)CC2=O)cc1
O=C(O)C1NC(c2cc(O)c(O)cc2O)CS1
CCCC(NC(=O)OCC1(Cc2ccccc2)CCC1)C(=O)C(=O)Nc1c[nH]c2ccccc12
O=C(Cc1cccs1)Nc1cccc(-c2cccc(OC3CCNC3)c2)c1
O=C(O)Cc1cc(-c2cccc(S(=O)(=O)c3cc(-c4ccc(Cl)cc4)n(C(F)(F)F)n3)c2)ccc1O
NNC(=O)c1cccc(CN2C(=O)c3cccnc3C2=O)c1
NN1CC(CO)CC(c2cnccc2NC(=O)c2ccc(F)nc2-c2c(F)cccc2F)C1
CC(C)CN(NC(=O)c1ccc(CN2CCN(C)CC2)cc1)c1nc(C#N)ncc1Br
CC(NC(=O)C(=O)N1CCCC1C(N)Cc1cccc2ccccc12)C(=O)c1ccccc1
COc1ccccc1C1(O)CCN(CC=C(C)c2ccccc2F)CC1
CC(CS)N(CC(=O)O)C(=O)C(c1ccccc1)c1ccccc1
Cc1ccc(-c2nnnn2CCC2CCN(CO)C2)cc1C
CCN1CCN(N(CC)c2ncnc3nc(-c4ccccc4)sc23)CC1
Cc1cc(CCCN2C(=O)c3ccccc3C2=O)c2sc(N(C)C(=O)CCl)nc2c1
COc1ccc(C(=O)N2CCN(c3cc(Cl)ccn3)CC2)cc1
CCN(CC(Cc1ccc(F)c(F)c1)N1CCOCC1)C(=O)CC(=O)Nc1c(F)cccc1F
Cc1ccc(-c2sc(Nc3ccccc3)nc2C(N)=O)cc1C
CCCC1CCCC2CCc3ccccc3N12
CC(C)C(=O)CC1C(c2ccc(-c3ccsc3)cc2)C(=O)C(=O)N1c1c(F)cccc1F
COc1ccc(S(=O)(=O)NC(CCCNC(=N)N)C2CCCN(C(=O)C(=O)O)C2)cc1
N#Cc1ccc(S(=O)(=O)N2CCN(c3nc(-c4ccc(C#N)c(O)c4)nc4ccccc34)CC2)cc1
CC(=O)c1ccc(S(=O)(=O)N(Cc2ccccc2C)C2CCCCC2)cc1
OC(COc1ccccc1)CN1CCCN(CC(O)c2cccs2)CC1
COc1cc(CC(=O)N2CCN(c3ccc(Cl)c(Cl)c3)CC2)ccc1OC1CCCC1
Cc1cc(=Nn2c(C)c3c(nc2=S)CCCC3)[nH][nH]1
Cc1ccnc(-c2n[nH]c3cc(NC(=O)NC(C)c4ccccn4)ncc23)c1
O=C(CN1CCNC(=O)C1Cc1ccc(F)cc1)NCc1cccnc1
CC(C)c1ccc(NC(=O)Cc2nnc(SCc3cc(-c4ccco4)nc(SC(F)(F)F)n3)n2N)cc1
O=C(NCc1ccc2c(c1)OCO2)c1cc(Cc2ccc(Cl)cc2)cc(C(F)(F)F)c1
CN(Cc1ccco1)C(C(N)=O)c1ccc(F)cc1
Cc1c(-c2ccc([S+]([O-])c3ccccc3)cc2)c(CC(=O)O)cc2ccc(F)cc12
CC(NC(=S)Nc1ccccc1S(N)(=O)=O)C(C)(C)C
Cc1ccc(N2C(=O)SC(=CCC(=O)NNC(=O)COc3ccc(C)c(C)c3)C2=O)c(Br)c1
COc1cc(OC)cc(-c2nnc3sc(CSc4ccc(C)cc4)nn23)c1
CCCc1cc(C2=CCCC2)c(OC)c(-c2ccc(OCCCOc3cccc(C4OC(=O)NC4=O)c3)cc2)c1
CN1CCN(C(=O)C(Cc2c(F)cccc2F)S(=O)(=O)Nc2ccc3c(c2)Cc2cc(Cl)ccc2-3)CC1
CC=CC#CC=C1C=Cc2ccccc2O1
Cn1cc(-c2ccc(F)cc2)nc1-c1scnc1-c1ccc(Br)cc1
CC(C)n1c2nc(=S)n(C(=O)OC(C)(C)C)c(=O)c-2cc2ccc(CCC(=O)O)cc21
O=C1Nc2ccc(C3CCc4c(sc(C(=O)O)c4NC4CCCC4)C3)cc2C1=CF
CCNC(=O)c1cccc(C(=O)Nc2ncc(C)s2)c1
COc1ccccc1Sc1nc2sc3c(c2c(=O)n1CNC(=O)CCCN(C)C)CCC(Cc1ccccc1)C3
COCCOc1ccc(C(=O)O)cc1-c1cccc2c1ccn2-c1cn(C)c2ccc(Cc3ccccc3C)cc12
CCC1NC(=O)C(c2cccs2)NC(=O)CNC(=O)CNC(=O)C2CCCN2C(=O)CNC(=O)C(CC(=O)O)NC1=O
CCP(=O)(O)OC(=O)C(=O)NC(C(=O)NC(C)C(=O)NCc1ccc(C(C)(C)C)cc1)C(C)C
COC12C(NC(C#N)=C3CCOCC3)C3=C(C(=O)C(COC(N)=O)=C(C)C3=O)N1CC1NC12
CC(=O)Oc1ccc(C(C2C(=O)Nc3ccccc3N2C(=O)NCc2ccccc2)N2CCCC2)cc1
CC(=O)CCCOc1cccc(OC(CCCCCCCc2c[nH]c3ccccc23)OCCO)c1
Cc1ccccc1-c1nc(CN2CCC(Oc3ccccc3Cl)CC2)co1
CC(=O)NN=C1CCCCC12CCC2
Cc1cc(-c2ccc(Cl)c(Cl)c2)c(C#N)n(COC(c2ccc(C#N)cc2)c2cncn2C)c1=O
O=C1CCC2c3cc(CN4CCOCC4)c(O)cc3CCN12
Cc1cc2cc(CN(CC3CCCO3)C(=S)NCc3ccccc3)ccc2[nH]c1=O
CC1N=C(c2ccccc2)c2cc(O)ccc2NC1=O
CC(=O)N1CCC(c2cn(C)c(=O)c3c2sc2ccccc23)CC1
O=C(O)CC(=O)N(c1ccccc1)C12CC3CC(CC(C3)C1)C2
CC(=O)CC(C)C12CCC(OC3C(C)OC(C)C(O)C3O)CC1=CCC1C3CCC(C(=O)O)C3(C)CCC12
CCCc1ccc(C(=O)CCCC=CCC=CCCCC(=O)NO)cc1
Nc1ncnc2c1cc(C1CCCCC1)n2-c1ccccc1
CCc1cc(C(=O)NC)c(NC(=S)Nc2ccc(Cl)cn2)cc1Cl
Cc1cc(C)cc(C(F)(F)c2ccc(-c3ccc(C(C)C(=O)O)cc3C)cc2-n2cc(C)cn2)c1
Cc1ccc(COc2ccccc2C(=O)Nc2ccc(C3CCN(C)CC3)cc2)cc1C
COc1ccc(S(=O)(=O)NN2CCOc3cc(C)c(OC)cc32)cc1
COc1ccc(O)c(C=CC(=O)c2ccc([N+](=O)[O-])cc2)c1
O=C(NCn1cccn1)C(c1ccccc1)c1ccccc1
COc1ccc(C=NNC2=NC3=C(C(=O)CCC3)C(c3ccc(OC)cc3)C(=O)N2)cc1
COc1ccc(-c2nc(-c3ccc(C(C)(C)O)cc3)oc2CSc2cccc(OCC(=O)O)c2)cc1
CCCNc1c(Nc2cc(C)ccc2Br)c(=O)oc2ccccc12
COc1ccc(C(=O)NC(=NNC(=O)Cc2ccccc2)Nc2ccccc2)cc1
COc1ccc2cc(C(=O)c3ccc(NC(C)=O)cn3)c(=O)oc2c1
CCOc1cc(N)ccc1C(=O)c1ccc(-c2ccc(F)cc2)s1
CC(C)c1ccc(NC(=O)C2C(=O)N(O)C(=O)c3ccccc32)cc1
O=C(NC1CC1)c1ccc2nc(-c3ccccc3)cn2c1
CN(C)c1ccc(-n2c(O)c3c(-c4ccc(C(=O)N5CCOCC5)cc4)nccc3nc2=O)cc1
Cc1ccc(C(=O)NCCCN2C(=O)c3ccccc3C2=O)cc1
COc1ccc(NS(=O)(=O)c2ccc(-c3nc(S(=O)(=O)c4ccc(OC)cc4)c(-c4ccco4)o3)cc2)cc1
CC(C)Cc1cc(CNC(=O)NCN2CCCCC2C)no1
c1cnc(N2CCOC3CN(Cc4ncc[nH]4)CC32)cn1
CC1(C)C(n2cc(-c3ccco3)cc2C(N)=O)=CC(=O)c2ccccc21
O=C(O)C(=CO)C(=O)c1ccc(Cl)s1
O=C(C=Cc1ccc(S(=O)(=O)N2CCOCC2)cc1)N1CCNC1=O
CCCc1ccc(S(=O)(=O)Nn2c(O)cc(C)cc2=O)cc1
C=C(Cl)NC(=O)n1cc(-c2ccc3ccc(N4CCN(C(=O)OC)CC4)cc3c2)cn1
OCC(Nc1ncnc2ccc(C(F)(F)F)cc12)c1cnc(-c2ccncc2)s1
CC=C(C)CCCC1CC1C(c1ccc2c(c1)OCCO2)P(=O)(Nc1ccccc1)c1ccccc1
CC(C)c1ncnn1-c1ccc(OCc2cc3n(n2)CCNCC3)cc1
COc1ccccc1CCN1CC23C=CC(O2)C(OC(C)=O)C3C1=O
Cc1cc(-c2n[nH]c3cc(NC(=O)NCc4coc5ccccc45)ncc23)ccn1
CC(=CCOC(=O)C(C)(C)CC1(CCC(=O)O)C=C(C2=CCOC=C2)C(C)OO1)CC(C)(C)CC=O
O=C(CSc1nnc(-c2ccco2)o1)Nc1cc(C(F)(F)F)ccc1Cl
Cc1ccc2c(c1)CCN2c1ccc(-c2cnn(C)c2)c(C(=O)NCc2ccncc2)n1
O=c1c(C2CCCCCC2)nnc2n(-c3ccccc3)c3ccccc3n12
COc1ccc2nc(Nc3ccc(C#N)cc3)ccc2c1C
Cc1ccc(Cn2c(=N)n(CC(=O)N3CCc4ccccc4C3)c3ccccc32)cc1
CC(C)COC(=O)c1cc2sc3c(=O)n(C)nc(CCCN4CCOCC4)c3c2s1
COc1ccccc1-c1ccc(N2CCN(C(=O)c3ccccn3)CC2)cc1
CC(C)C(NC=O)C(C)CC(=O)O
Cc1oc2ncn(C)c(=O)c2c1CC(=O)N1CCCC1
CC(C)(C)C(Cc1c[nH]c2cc(O)ccc2c1=O)C(=O)O
Cc1csc2c(=O)n3c(=O)c(=Cc4nn(-c5ccccc5)cc4-c4ccccc4)sc3nc12
CCc1nnc(-n2nc(C(C)(C)C)cc2NC(=O)Nc2cccc(SC)c2)o1
O=C(CSc1nc2ccccc2o1)NCc1c(F)cccc1Cl
c1ccc(C2CCC(N3CCN(c4ccccn4)CC3)CC2)cc1
c1ccc(NCc2ccc(-c3nnc(-c4ccccc4Oc4ncccn4)o3)cc2)nc1
Cc1cc(=O)c2ccccc2n1-c1ccccc1
CC(C(=O)NC(NC(=O)CCC(=O)O)C(C)C)C(=O)N(NC(=O)CC(=O)O)C1OC1C(N)=O
Cc1ccc(C=C2Sc3nc4cc(F)ccc4cc3NC2=O)s1
COCN1CCCC1Cc1cc(=O)c2cc(Br)ccc2[nH]1
CC1CN2CCN(C(=O)C3CCCC3)CC2CC1(O)COc1ccc(Cl)cn1
COCCN(C)CCc1cccnc1C(=O)N(C)NC(=O)n1ccc2c(F)c(F)c(F)cc21
FC(F)(F)c1ccc(Oc2c(Cl)cccc2ON=CCc2cccc(Cl)c2)cc1Cl
Cc1ccc2oc3cccc(C)c3c(=O)c2c1
CC(=O)OOC(=O)C1C(C)C2CC3(OC2(C)C)C(C)CC(OC(C)=O)C(O)C13OC(=O)c1ccccc1
CCc1nn2c(=O)cc(COC(=O)COc3ccc(C)c(C)c3)nc2s1
Cc1c(CNC(=O)N(C(=O)C2CC2)C2CNCC(=O)N2c2ccc(CCc3ccc(F)cc3)cc2)cnn1C
NC(=S)NN=C(c1cccc(Cl)c1)c1ccc([N+](=O)[O-])o1
COc1ccc(NC(=O)c2c(-c3ccc(F)cc3)cnn2-n2cccc2)cc1OC
COc1ccc(CNC(=O)Cc2nnc(Sc3ccncc3)n2Cc2ccco2)cc1
CC=C(C)CC12OC(C)(O)C(O)CC1(C)C(=O)c1c(O)cc(O)cc12
O=C(C=Cc1ccc2c(c1)OCO2)Nc1ncc([N+](=O)[O-])s1
O=C(Nc1ccc2c(c1)NC(=O)C(S(=O)(=O)N1CCCCC1)N2)C1CCCCC1
CCCC(=O)NS(=O)(=O)C1(C)CCN1C(=O)c1ccccc1
O=C(c1cnccn1)N1CCN(Cc2cscn2)CC1
O=C(c1cccc(F)c1)N1CCCN(Cn2ccc3ccccc32)CC1
Nc1c(CCc2ccc(Cl)cc2)sc(CC#CCCc2ccc(Br)cc2)c1C(=O)c1ccc(Cl)cc1
CCOc1ccc(C=Nn2c(-c3cc(-c4ccccc4F)[nH]n3)n[nH]c2=S)cc1
Cc1cc(-c2ncnc3c2CN(C(=O)OCC(C)O)CC3)[nH]c(=O)c1
Cc1nc(-c2cccnc2)sc1C(=O)N1CCC(n2ccnc2)CC1
C=C1CC(C)(O)C2(C)C(O)C(C)CC3C(C)(OC(=O)CCC(C)C)C4C(O)C5(O)CC4(O5)C(OC)C3(O)C12
COc1ccc2c(c1)C(=O)N(CC1(C#Cc3ccn(-c4cccnc4)n3)NC(=O)NC1=O)C2
CCC12C=CCN3CCC4(C(=C(OC(C)=O)C1)Nc1ccc(C(=O)OC)cc14)C32
CC1=NN(C(=O)c2ccc(Cl)cc2)C(c2cc(Br)cc(Br)c2O)C1
O=C(NN=CCSc1ccccn1)c1ccc2ccccc2c1
CN1C(=O)C(C(=O)O)C(=O)N(C2=NCCC(Cc3cccc(C(=O)O)c3)=C2)c2ccccc21
C#CCCCCC(O)(P(=O)(O)O)P(=O)(O)O
O=C(CCO)NNc1nc(C(=O)c2ccc(F)cc2)c(-c2cnccn2)s1
CC1CCC2C3CCC4CC(O)CCC4(C)C3CCC12Cc1ccccc1
c1ccc2[nH]c(C3CCNC3)nc2c1
Cc1cnn(N2CC(C)C3(CCN(CC4CC4)C3=O)C2)c1
O=Cc1c(C2CCCCC2)[nH]c2ccc(O)cc12
COc1cc2c(cc1CCNC(=O)Cc1ccc(Cl)s1)CN(OC)CC2
CC1CCN(c2nc(C#N)c3c(c2S)CN(c2ccc4c(c2)sc(=O)n4C)C3=O)CC1
CCOC(=O)OC#CCOC(=O)N1CCN(C(=O)OC(C)(C)C)C(c2cc(Cl)ccc2Cl)C1
COc1cc2n(n1)CCc1cc(-c3cc(ON4CCC(c5cccc(C(F)(F)F)c5)CC4)ccc3F)ccc1-2
CCCCc1c(SC(CC)OC(C)=O)nc(-c2ccccc2)n1C(=O)O
CCCNS(=O)(=O)c1c(NC(=O)c2cnc3[nH]nc(-c4ccncc4)c3c2)ccc(F)c1F
Fc1nc2ccc(-c3cccnc3N3CCOCC3)cc2o1
COc1ccc(C=CC(=O)c2cccnc2)c(OC)c1
COC(=O)C1CC(c2ccoc2-c2ccc(F)c(C)c2)C2(C)CCC3C(=O)OC(C)CC3(C(=O)OC)C2C1=O
CC(C)=CCC(O)C(O)C1Cc2cccc(c2)OCCCC(=O)NC(CC(C)C)C(=O)N1
O=C(COC(=O)c1cccc(O)c1O)Nc1ccc(S(=O)(=O)N2CCOCC2)cc1
CC(O)(Cc1nnnn1-c1ccc(Cl)cc1)Cn1cnnc1
O=C(Cn1c(Sc2ccccc2Cl)nc2sccc2c1=O)Nc1cccc(Cl)c1
COc1ccc(OC)c(NS(=O)(=O)c2ccc3nc(=S)[nH]c(C)c3c2)c1
CCOc1ccc(C(=O)NCN(C)S(=O)(=O)Cc2ccccc2C)cc1
COc1ccc(CN=C2SC(=Cc3ccc(OCc4ccc5ccccc5n4)cc3)C(=O)N2c2ccccc2)cc1
COc1ccc(Cc2nc(Cl)nc3c2ncn3OCc2ccccc2)c(OC)c1
O=C(NC1CCC2c3[nH]c4ccccc4c3CCN2C1)c1ccccc1
CC(C)CC1CC(=O)C=CCC(C(C)C)OC(=O)C2(CCOCC2)NC1=O
Cn1nc(NC(=O)Cc2ccco2)n2c(=O)c3cc(-c4cccc(Cl)c4)ccc3nc12
CN(C)CCNC(=O)Cn1nnc(-c2cccc(Cl)c2)n1
CNCC(O)C(c1ccccc1)N1c2ncccc2C(C)(C)c2cccc(C)c21
O=C1Nc2ccc(-c3ccc[nH]3)cc2C1=CS(=O)(=O)Nc1cc2ccccc2s1
Cc1cc(C)c2c3c(sc2n1)-c1ccccc1S(=O)(=O)C3=O
Oc1ccc(-c2cc(N3CCNCC3)nc3ccccc23)cc1
COc1ccc(C2(CCNCc3cccnc3)CCOCC2)cc1
CC(O)c1cnc(-c2cccnc2Nc2cnc3cc[nH]c3n2)nc1
Cc1ccc(-c2csc3c(=O)[nH]c(C#N)c(-c4ccc5c(c4)OCO5)c23)cc1
O=C(Nc1ccc2cc(OCCCCN3CCCC3)c(=O)oc2c1)C1CC1
CCN(CC)CCSc1nc(-c2ccc(SC)cc2)cc(C(F)(F)F)n1
CCC1CCN(S(=O)(=O)N2CCC(C3=C(C)CCC(C)C3)CC2)CC1
COc1ccccc1N1CCN(CC(O)CC(=O)NC(=O)NCc2ccccc2)CC1
Cc1cccc(-c2nc3ccc(-c4ccccc4C#N)cc3[nH]2)c1
CC1CC2(O)C(CCC2(C)O)C2CCC3=CC(=O)CCC3(C(=O)CO)C12
CNC(=O)c1ccc(C(=O)Nc2ccccc2C(F)(F)F)cc1
CC(C)CC1C(CO)C(C)OC(O)C1OC1C(OCO)OC(O)C(OCc2ccccc2)C1C(N)=O
O=C(NC1CCCCC1C(O)C(=O)O)c1ccc(OCCn2ccc3ccccc32)cc1
CCN(CC)Cc1cc(OC)c(OC)c2oc(=O)ccc12
CC(Cc1nc(N)nc2c1ncn2SCP(=O)(O)O)OCP(=O)(O)O
CCCCC(=O)NC(Cc1ccc2ccccc2c1)NC(=O)c1ccccc1N
CCC(=O)Oc1sc2c(c1C)CCN(C(=O)C(=O)NCc1nc(Sc3ccccc3C)n[nH]1)C2
NC(CCCCCc1ccccc1)(C(=O)O)C1CC1F
CNC(=O)C1OC(CO)C(OCc2ccccc2)C(O)C1O
Nc1c(F)c(F)c2c(c1F)-c1c(c(F)c(F)c(CC(F)(F)F)c1-c1ccc3c(c1)OCO3)CC(F)C(C(=O)O)C2
N=C(NO)c1ccc(CC(=O)NC2c3ccccc3N=C3C(C(=O)NCCN)CCC(=O)N32)cc1
CC(C)CC(O)(C(=O)NCCCc1ccccc1)C(F)(F)F
Cc1ccc(NC(=O)CN2CCCC2C)cc1-n1ccnc1
COc1cccc(OC)c1C1CCN(C(=O)N(C)CCCc2ccccc2)CC1
Cc1csc2c(=O)c(C(=O)Nc3ccc4c(c3)CCCC4CN3CCN(C)CC3)cn(C3CC3)c12
NNC(=O)CN1CCN(C(=O)c2cnc(C3CCCCC3)nc2)CC1
Fc1ccc(F)c(-n2c(SCc3nnco3)nnc2C2CC2)c1
NS(=O)(=O)c1ccc(-c2nc(N(Cc3ccccc3)c3ccccc3)sc2-c2ccccc2)cc1
CN1CCN(c2ccc(Nc3ncc4cc(-c5ccccn5)c(=O)n(C#N)c4n3)cc2)CC1
O=C(O)c1ccc(C2CCN(C(=S)NC(=O)c3ccccc3)CC2)cc1
CC=CCC(O)C(CCOc1ccc(CCCCCCC)cc1)NC(=O)CCCCCC
O=C(NCCc1ccccn1)c1cc2ccc(O)cc2oc1=O
CCCc1cnn(CC(N)CC(=O)N2Cc3ccccc3CC2C(=O)O)c1
COCCCC[n+]1ccc(C=Cc2ccc(OC)cc2CCC[n+]2ccc(C=Cc3cc(OC)ccc3O)cc2)cc1
Cc1cnn(CC(=O)N2CCCN(Cc3ccc(C)s3)CC2)c1
Cc1cc(C)cc(Sc2ccc(N(C)S(=O)(=O)CC(C)C)nc2)c1
COC(=O)c1ccccc1C(=O)Nc1occc1C
Nc1ncnc2c1ncn2C1OC=CC(CO)O1
CCCCCCCCCCCCCCCCC1OC(=O)c2cccnc21
O=C(CCc1cccc2c1ccn2OCc1ccccc1)Nc1ccc(C(=O)O)cc1
CC(C)NC(=O)CCOc1ccccc1
O=C1c2c(O)cc(O)cc2CC2OC12O
Cn1cc(C(=O)CN2CCCCC2)cc1C=Nc1ccc(Oc2ccccc2)cc1
Cn1cnc2ccc(C3=C(c4cn(CCCCc5ccccc5)c5ccccc45)C(=O)NC3=O)cc21
COc1ccc(C2CCN(S(=O)(=O)N3CC(NC(=O)C4CCC(C)C4)Oc4ccccc43)CC2)cc1
CC(=N)N(C)c1ccc(F)c(C(=O)Nn2nc(-c3cc4ccccc4cc3S(C)(=O)=O)cc2C)c1
O=C(Nc1ccccc1)NC(C(=O)NC1CCCCC1)C(Cl)(Cl)Cl
CNC(=O)n1cc(-c2ccc3c4n(nc3c2)CCCC4Cl)cn1
CNC(=O)c1sc(-c2ccccc2)c2c1NC(=O)C2(Br)Br
Cc1ccc2c3c1OC1c4cnc(SO)nc4CC4(c5ccccc5)C(C2)N(Cc2ccccc2)CCC314
Cc1ccc(Cn2c(Cl)nc3ncn(C4C(CO)OC(O)C4O)c32)cc1
CCCCC(=O)NC1(C)CCCCN1C(=O)C1(C)CC1
O=S(=O)(NN=C(c1ccccc1)c1cccs1)c1ccco1
O=C(CCNC(=O)c1cccc(Br)c1)NC1CCCN(Cc2ccc3cc(F)ccc3c2)C1
CCCC(=O)NCCCCCC(=O)NC(CCc1ccc(CCc2cc3c(=O)nc(N)[nH]c3[nH]2)cc1)C(=O)O
CCC1=CC2c3cccc4[nH]cc(c34)CC2N(C)C1
[O-][S+](Cc1ccc(Br)cc1)c1ncnc2ccsc12
O=C(O)c1cccc2c1OC(C(=O)O)C(C(F)(F)F)=C2
CC(C)CS(=O)(=O)N(CC(O)C(Cc1ccc(O)cc1)OC(=O)NC1COC2OCCC12)c1ccc2c(c1)OCO2
CCC(CS)C(=O)N1CCCC1C(=O)O
COc1cc2cccc(C(=O)NCC[N+](C)(C)C)c2oc1=O
CC1=CC(C)(N2CCc3c([nH]c4ccccc34)C2Cc2ccccc2)Oc2ccc([N+](=O)[O-])cc21
CCN(CC)S(=O)(=O)c1ccc(-c2nnc(C(=O)c3c(OC)cc(OC)cc3OC)o2)cc1
C#CC1(O)CCC2C3CCC4=CC(=O)CCC4=C3C=CC21C
CS(=O)(=O)N1CCN(c2ccc(NCCC3CCCNC3)cc2)CC1
CCc1cc2[nH]c(=O)c3nc(C(=O)O[N+](=O)[O-])nn3c2cc1[N+](=O)[O-]
Nc1nnc(CCNC(=O)c2cccc(-c3ccccc3)c2)s1
CC(=O)N1c2ccc(C)cc2CC1NS(=O)(=O)CC1CCC(NC(=O)CCCC2CC(C)CC(C)N2C)CC1
CCN1CCC23C=CC(CCCOC4Cc5nc6ccccc6cc5C(=O)O4)CC2Oc2c(O)ccc(c23)C1
Cc1ccccc1NC(=O)CC(=O)OS(=O)(=O)N1CCC(Cc2ccccc2)CC1
CC1CCCC(COC(c2ccccc2)c2cccc(F)c2)N1CCc1ccccc1
CCCC1NC(=O)C(C)NC(=O)C(C(N)=O)NC(=O)C(C)NC(=O)CSCC(Cc2c[nH]c3ccccc23)NC(=O)CNC1=O
COc1ccc2[nH]c3c(c2c1)C1(OC)CNC(=O)C1(C)c1cc(C)ccc1C3=O
COc1cc(C(C)c2nc3n(n2)C(=O)C(c2ccco2)S3)cc(OC)c1OC
CC1CN(C2(C(=O)O)CCCC2)CC2(CCN(C(=O)C(C)(C)C)CC2)C1
COc1ccccc1-c1nn(-c2ccccc2F)cc1CN1CCN(c2ccccc2OC)CC1
Cc1csc(NC(=O)C(CC(C)C)N(C(=O)c2snc(C(N)=O)c2N)c2cccc(F)c2)n1
CN=C1C(=O)N(c2cc(OC)ccc2OC)c2ccc(Br)cc21
O=C1CCCCc2cccc(c2)CC(C(O)CC2CNC(=O)N2Cc2ccccc2)N1
Cn1c(N2CCOCC2)nc2c(-c3ccccc3)nc(N3CCOCC3)nc21
CCC(C)Nc1c(Nc2cnc(OC3CCc4cc(-c5cccnc5)ccc4O3)s2)c(=O)c1=O
COc1ccccc1CCN1CCc2ncnc(NCCN(C)C)c21
CCc1cccc(-c2ccc(CC3C(=O)N(CC)CCS(=O)(=O)N3Cc3cn(CCC4OCC5NC(=O)NC54)nn3)cc2)c1
CC(=O)Nc1cn(C(C)c2ccc(F)cc2)nn1
COC1=NCC(=O)Nc2c1cc(OC)cc2-c1ccccc1
COC1CCC2C3CCc4cc(O)c(C)cc4C3CCC12C#CCCO
COc1ccccc1C[n+]1cc(-c2ccc(C)cc2)n2c1CCC2
N#CC1CCCN1C(=O)CNC(=O)CC1SC(Cc2ccc(Cl)cc2N)N(c2cccc(C(=O)O)c2)C1=O
COc1cc(OC)c(OC)c(C2=NCC(=O)N(OC)c3cc(OC)c(OC)cc32)c1
COC(=O)c1ccc(C2c3c(n[nH]c3-c3ccc(-c4ccsc4)cc3)C(=O)N2C(C)(C)C)cc1
CC=C1NC(=O)C(NC2CCCCC2)C1=O
Cc1cc(C)c(C(=O)N2CCC(Cc3cc(F)ccc3-c3cnc(N)nc3)CC2)c(Cl)c1
CN(Cc1ccccc1)S(=O)(=O)c1ccc(F)c(NC(=O)c2ccc(C(F)(F)F)cc2N2CCCC2)c1
Cc1sc(-n2ccc3ccccc32)nc1C(=O)NCCn1ccnc1
CCc1cn(NC(=O)c2ccc(OC)cc2OCc2ccc(C(=O)NC)cc2)c2nc(C)ccc2c1=O
O=C(NCc1nnc(SCNC(=O)c2ccccc2Cl)o1)c1cccs1
COCC1C(O)OC(OC2C(O)C(O)OC(O)C2CO)C(O)C1O
CC(O)CCC1NCC(C)C12C(=O)Nc1cc(F)ccc12
Cc1cc(CC(N)NC(=O)C(CC2CCCCC2)C(=O)NC(Cc2ccccc2)C(N)=O)cc(C)c1O
CS(=O)(=O)C(NC1CCCCC1c1ccccc1)c1cc(C(F)(F)F)cc(C(F)(F)F)c1
NC(CC(=O)N(CCC(=O)O)CCc1cccc(O)c1)C(=O)O
CNC(=O)CN(C)C(=O)C(CC1CCCCC1)C(O)CN(c1ccc(CC(C)C)cc1)S(C)(=O)=O
CCCCCC=CCC=CCC=CCC=CCCCC(=O)NC(C)C(=O)O
O=C(Nc1ccccc1)c1ccc(S(=O)(=O)N2CCOCC2)c(Cl)c1
C=C(C)C1CCC2(C)CCC3(O)C(CCC4C5(NC(=O)CCCC(=O)O)CCC(C)C(C)(C)C5CCC43C)C12
COc1cnc2c(OCn3cc(C(=O)N4CCNCC4)c4ccc(Cl)cc43)ccnc2c1
Cc1ccc2c(N)c3ccc(Nc4ccccn4)cc3nc2c1
C=C1C(=O)ON(c2ccccc2)C1C
Cc1cccc(CCCCCCCCC(=O)NC(CCc2ccc(O)cc2)C(=O)O)c1OC=O
COc1ccc(C=Cc2cc(C(=O)N3CCc4[nH]c5ccccc5c4C3)ccn2)cc1
COC(=O)C(CCCNC(=N)N)C(=O)NCCCC(C(N)=O)C(=O)NC(N)Cc1c[nH]c2ccccc12
CCC(=O)C(CCCCCCCCCC=Cc1cccc2ccccc12)C(=O)CC
Oc1ccc(C=Cc2c(O)ccc3[nH]c4cc(O)ccc4c23)cc1
COc1ccc(C(=O)NCCN2CC(=O)N3c4c(cccc4C2=O)Oc2c(F)ccc4c(Br)ccc3c24)cc1
COc1cc(OC)c(-c2cc3c(NC(=O)F)n[nH]c3c3c2CCC3)c(OC)c1
O=C(O)CCCC=CCC1C(C=CC(O)CCc2ccc(F)cc2F)CC(O)C1O
Nc1cccc(-c2cn3cccnc3n2)c1
Cc1cn(C2CCCN(S(=O)(=O)c3cccnc3Nc3cnc4[nH]ccc4n3)C2)cn1
CC(C)(C)c1ccc(CNC(=S)NC(Cc2ccccc2)c2cccc(N=C=S)c2)cc1
Cc1c(C=C2C(=O)Nc3ccccc32)[nH]c(C(=O)OC(C)C)c1C
CCC(=O)OC(O)=CNN1CCc2cc(OC)c(OC)cc2C1
CCCc1cc(OC)c(CC)c2oc3c(c(=O)c12)C(=O)C(O)=C(C)C3=O
Nc1ccc2c(c1)CCc1ncccc1C2S(N)(=O)=O
CC(Sc1ccncc1)C(=O)OCC(=O)N1CCCc2ccccc21
Nn1c2ccc(CCCCCO)cc2c2nc3cccnc3nc21
Cc1ccc(C(=O)Cn2nc(C(=O)OCn3cnc4ccccc43)c3ccccc32)cc1
Oc1ccc2nc3c(cc2c1)N1CCc2cc4ccccc4nc2C1CC3
CS(=O)(=O)c1ccc(O)cc1C1=C(c2ccc3ccccc3c2)C2(CCCC2)C1
CCN(C)CCCNc1ccc2c(c1)N=C1C2=Nc2ccccc21
COc1ccc(C2(Cc3ccccc3)CCN(C(=O)OCN(C)C)CC2)c(OC)c1
CNC(=O)C(=O)OC(C)c1csc(NC(=O)c2ccc(N=C=S)cc2)n1
COc1ccc(Cc2ccc3c(=O)n(NC(=O)Cc4cccnc4)c(S)nc3c2)c(OC)c1
CCCC1CCCCOC(C)C(NS(C)(=O)=O)CNC(=O)c2ccccc2O1
CCCCCCCCCCNC1CC(O)C(O)C(O)C1O
CCc1ccc(-n2c(CNC(=O)c3cc(OC)ccc3OC)nn(C)c2=O)cc1
COC(=O)C(c1ccc(OC)c(OC)c1)c1cc(OC)c(OC)c(OC)c1
COc1ccc(CN2CCCC3(CCNC3=O)C2)cc1
CC1(C)CC(=O)C(c2ccc(F)cc2)C(=O)C1
Cc1ccc2c(c1)CC(C)(CC(C)C(O)C(O)C(CCCCC1CCCCC1)NC=O)N2F
c1ccc(-c2c(-c3cc(NC4CCNCC4)ccn3)nn3ccccc23)cc1
COC(=O)c1nc(C)nc2sc(C)c(N)c12
COC1(c2cccs2)OCC(=O)Nc2ccc(-c3ccc(F)cc3)cc21
Cn1[nH]c(=O)c2c1N=C(c1ccccc1)SC2c1ccc(Oc2ccccc2)cc1
Cc1cc(=O)[nH]c2c(-c3cccc(NC(=S)Nc4ccccc4)c3)cccc12
CC(NC(=O)CN1CCN(S(=O)(=O)c2ccccc2)CC1)c1cccc(S(=O)(=O)N2CCCC2)c1
Cc1ccccc1CON=C1c2ccccc2-c2ccccc21
COc1ccc(OC)c(Oc2cnn(C3c4ccccc4-c4ccccc43)c(=O)c2Cl)c1
CC(C)C1CCC(c2nn(COc3ccccc3)c(=S)o2)C(C)C1
O=C(O)c1cn(Cc2cccc(F)c2)cc1C(=O)c1ccc(Br)cc1
O=C(NC(=S)Nc1ccc(F)cc1)c1ccc(-c2nc3ccccc3o2)cc1
CCCCn1c(=O)c2cc(-c3ccccc3)c(COC(C)=O)cc(O)c-2c(O)c1=O
Cc1ccc2c(c1)C(=O)NCC(CCc1cccc(F)c1)COCCCCC(C(C)N)O2
O=C(CSCc1ccccc1)NN=Cc1ccncc1
CCC(=O)OCN(Cc1ccccc1)S(=O)(=O)c1ccc(C)cc1
Cc1ccc(-c2noc(Cn3c(Sc4ccccc4)nnc3-c3ccncc3)n2)cc1
O=C(NC(=O)C(F)(F)F)Nc1cccc2scnc12
CN(C)c1ccc(C(=O)OCC(=O)Nc2nc3cc4c(cc3s2)OCO4)cc1
CNC(=O)Nc1ccc(F)c(-c2ccc(F)cc2CC(C#N)C(=O)NC2NC3OCCCC3O2)c1
Cn1cccc1C(=O)NCc1cccs1
COc1cc2c(cc1OC)C(=O)N1C=C(c3ccc(S(N)(=O)=O)cc3)CC1C=N2
Cc1c(O)c(O)c(O)c2c1C(=O)c1c(O)cccc1C2=O
CC(C)OC1C=C(C(O)c2ccc(O)cc2)C(CO)C(O)O1
COc1cc(OC)cc(C(=O)Nc2cnc3c(c2)CCCC3C)c1
COc1ccc(-c2cnco2)c(Nc2cc(-c3ccc(N(C)C)cc3)ncn2)c1
CCC(CC)C(NNCC1CCCCC1)OC(=O)c1cc(O)c2c(c1)C(=O)c1cccc(O)c1C2=O
Cc1cc(C2CCC(=O)c3ccccc3O2)c(C)c(C)c1C1CCCCC1(C)O
CC1C2CC3(O)c4ccc5c(CO)cccc5c4CN(C)CN3CC2(C)CN1C(=O)O
CCCCCCCCCCCCCCC(=O)c1c(O)n(C)c2c(CCC(=O)O)cccc12
O=C(NCCS(=O)(=O)c1ccc(F)cc1)C12CC3CC(CC(C3)C1)C2
CC(C)NC(=O)C(C(=O)NC(=O)NC(Cc1ccccc1)CC(c1ccncc1)c1ccccc1F)C(C)C
Cc1c(C(=O)Nc2nc3c(s2)CCCC3)noc1-c1ccccc1Cl
CCOc1cc(CN2C(=O)NC3(CCCC3)C2=O)ccc1C(C)=O
OC(CNc1ccc(F)c(Cl)c1)CN1CCN(CC=Cc2ccccc2)CC1
COc1ccc(OC(=O)CCNCc2c[nH]c3ccc(F)cc23)c(C=CC(=O)C(O)=CC=Cc2ccc(F)c(F)c2)c1
CCCNC=C1C(=O)CC(C)(C)CC1=O
COc1cccc(OC)c1C1CCCC(=O)N1Cc1cccc(F)c1
O=c1[nH]c2c([nH]c3ccccc32)c(=O)n1-c1ncccn1
Cc1cc(C)cc(-n2c(C)c3c(C)nnc(C)c3c2-c2cc(C)ccc2C)c1
CC(C(=O)NCCCNC(=O)c1cc(CCC(=O)O)cc(C(=O)O)c1)C(=O)NCC(=O)O
CC=Nn1c(-c2ccc(O)cc2O)cc(C)c1C
C=Cc1cc2c(c3c1C(c1cccc(O)c1)C(c1ccc(O)cc1)C(O)O3)C1c3c(O)cc(O)cc3OC(O)(O2)C1O
CCCCCCC(=O)c1ccc(OCCCCN2CCNC2=N)cc1
Cc1cc2c(=O)c(C3CCN(N(C)C)CC3)c3scc4n3c2c(c1F)N(C(=O)O)C4
CN1C(N)=NC(N)=NC1(C)c1ccc(O)cc1
CS(=O)(=O)Nc1ccc(-c2nc(C#N)nc(NCC(O)COC(=O)Nc3ccncc3)c2-c2ccncc2)cc1
COc1ccc2c(c1)CCN2C(=O)c1ncoc1C
CCCC(=O)NCCCC(CC)C(=O)O
O=C1C(=C2C(=O)N(c3ccccc3)c3ccccc32)SC(=S)N1CN1CCOCC1
Cc1noc(-c2cccc3c(Br)c4ccc(NCCCN(C)C)cc4nc23)c1C
COc1cccc(N2CCc3c(C(N)=O)nn(-c4ccc(C5(CCN6CCCC6)CC5)cc4)c3C2=O)c1
CC(NC(=O)Cc1ccc(Cl)c(Cl)c1)n1ccc2cc(S(=O)(=O)N3CCOCC3)ccc21
CC(=O)NC(C(=O)NC(C)C)C(C)C
C=C1CCC2(O)C3CCC4CC(O)CCC4(O)C3CCC2(C)C1C(=O)O
COc1ccc(NC(=O)CC(c2ccc(Cl)cc2)N2CCc3ccccc32)cc1OC
CN(C)C(=O)CC1NCc2nnc([S+]([O-])c3ccccc3)n2-c2ccccc21
O=c1[nH]c2ccccc2nc1Cc1ccncc1
O=C(Cn1nc(Cc2ccccc2)c2ccccc2c1=O)Nc1ccc(F)cc1F
C=CCn1c(CC(=O)c2ccc(C(C)=O)cc2)nnc1SCOc1cccc2cccnc12
O=C1COc2ccc(C(=O)NCCN3CCCC3=O)cc2N1
O=C(Cn1nnnc1SC1CC1)Nc1ccc(F)cc1Cl
COC(=O)C12CCC3(C)CCC(N)C(C)C3C1=CCC1C3(C)CC(C)C(C)C(C)(C)C3CCC12C
CCCNC(=O)c1cccc(CC(=O)NCn2c(-c3ccccc3)c(-c3ccccc3)c(=O)n2C)c1
COc1cc(CNCC(=O)Oc2cccnc2Cl)c(OC)c(OC)c1
NC(CC1CCCCC1)NC(=O)C1NC(c2cccc(Cl)c2)Cc2ccccc21
Cn1c(CC(=O)NC2CCCCC2)cc2ccccc21
CC(=O)NCCc1ccccc1C
CN1CCc2nc(N3CCN(Cc4c(Cc5ccccc5F)[nH]c5ccccc45)CC3)ncc2C1
COc1nc(C)nc(C(Cl)(Cl)Cl)n1
CC(C)(C)c1ccc(CN(Cc2ccc(C(C)(C)C)cc2)S(=O)(=O)c2cccc(C(C)(C)C)c2)cc1
O=C(Nc1ccccc1NC(=O)c1ccc(O)c(O)c1O)c1cc(O)ccc1O
Cn1c(SCC(=O)Nc2nccs2)nnc1-c1ccncc1
CC(C)CCc1ccc2c(c1)[nH]c(=S)n2[N+](=O)[O-]
CC(C)Oc1ccc(C2CC(=O)C=C(c3ccc(F)cc3)C2)cc1
OCC1OC(Nc2nc(-c3cccnc3)c3ncn(NCC(c4ccccc4)c4ccccc4)c3n2)C(O)C1O
CN(c1nc(=O)c2ccn(C)c2[nH]1)C1C(O)OC(CO)C1O
O=C(O)C=C1C(=O)N2C(c3cc4sc(F)nc4cc3F)=CSC12
O=C(O)CCCCNC(=O)N1CCCCC1c1cc(F)cc(F)c1
N=c1sc(-c2ccc(Cl)cc2)nn1-c1ccccc1
CC1(C)CCC2(C)CCC3(C(=O)O)C(=CCC4C5(C)CCC(=O)C(C)(C)C5CCC43C)C2C1
N#CC1C(=N)OC2=C(C(=O)CCC2)C12C(=O)N(c1c[nH]c3ccccc13)c1ccccc12
COc1ccc(-c2cn(C=NNC(=O)c3ccncc3)nn2)cc1
NC(C(=O)Nc1nc2ccccc2s1)c1ccccc1
NC(=O)Cc1cc2c3c(c1)c(NC(=O)N1CCOCC1)cn3CCS(=O)(=O)N2C1CCCCC1
O=C1CCCN1CCCN(C(=O)Cc1[nH]c(-c2cccs2)nc1-c1ccccc1)c1cccc2ccccc12
CC1=CC(NC(=O)c2ccc(F)c(N(C)S(C)(=O)=O)c2)Nc2c(C)nc(NNC3CC3)nc21
CNc1nc(Sc2ccccc2)nc(C2CCCCC2)c1Cl
O=C(CC1CSc2nc3ccccc3n2C1=O)Oc1ccccc1
O=C(CCNCc1ccncc1)Nc1cccc2c1C(=O)c1ccccc1-2
O=[N+]([O-])c1ccc2c(c1)sn[n+]2[O-]
Cc1cnn(C(=O)N(C)CNC(=O)c2cccc(F)c2)c1
N#Cc1cc(Oc2ccc(OCCn3ccc(=O)[nH]c3=O)cc2)ccc1Cl
CCC(=O)ON1C=C(CC)C(Cc2ccc(F)cc2)N(c2ccc(F)cc2)S1(=O)=O
COc1cc(C(=O)OCCCN2CCC(C(=O)NCC(c3ccccc3)c3ccccc3)CC2)c(N)cc1Cl
CC(C)CCC(=O)Nc1ccc(-c2nnc(NC(=O)CCCC(=O)O)s2)cc1Cl
CCCN1CCCC(c2cc(OC)ccc2NS(C)(=O)=O)C1
Cc1ccc(-c2c(Cl)cccc2NC(Cc2c(C)cccc2-c2ccc(S(C)(=O)=O)cc2)C(=O)O)cc1
Cc1cc(O)ccc1-c1[nH]nc(C(C)C)c1SCc1ccccc1
COc1ccc(C(=O)NCC(c2ccsc2)N(C)C)c(OC)c1
c1ccc(CC2CCC3C2OCCN3OOc2ncccc2-c2cccnc2)cc1
O=C(Nc1cccc(-c2ccccc2)c1)c1ccc2c(c1)OCCO2
Cc1ccc(C=Cc2ccc(OCC(=O)CC3CCC[N+]3(C)CCC(C)(C)O)cc2)cc1
Cc1cc2c(NC(=O)CCCN3CCOCC3)c(N)oc2c2ccccc12
CC=C1OC2C=C(C)C(c3cc(-c4ccc(Cl)cc4)cc(O)c3O)=CC2C1=O
CC(=O)OCNC(=O)NCCNc1nc(C)c(-c2ccccc2)c(-c2cccc3c2CCC3)n1
NCC1CCCN(c2ncnc3c2C(=O)c2ccccc2-3)C1
CCOCc1cc2ccc(COCO)cc2cc1Cc1ccc(C)c(-c2onc(C)c2C)c1
CC(C)(C)C(=O)Oc1ccc(NC(=S)Nc2ccc(S(N)(=O)=O)cc2)cc1
CC(C)c1cc(=O)nc(SCc2cc3cc(C(=O)O)ccc3[nH]2)[nH]1
CN1C(=O)C2(CC(C)(C)Oc3ccc(-c4cccc(C#N)c4)cc32)N=C1N
COc1ccc(NC(=O)Nc2ccccc2CN2CCCC2)cc1
C=CCc1c(O)cc(C(=O)NN(C)C(=O)CCC)c2c1C(=O)c1ccccc1C2=O
CC(C)C(N)OC(=O)CC(O)c1ccsc1Cl
COc1ccc(C(=O)NCS(=O)(=O)Nc2cc(Br)cnc2N)c(OC)c1
Oc1cccc(N2CCN(Cc3cn(-c4ccccc4)nn3)CC2)c1
CCCCCCCCCCC(=O)C(=O)NNC(CNC(=O)CCCCCCCC)CC(=O)O
CC1CSC2(C(=O)N3CCCCC3)CCC(=O)N12
O=C(O)Cn1ncc2cc(NC(=O)Nc3ccccc3)ccc21
O=C(Cc1ccc(-c2nccs2)cc1)N1CCCC(c2nc3ccccc3[nH]2)CC1
Cc1cc(CC2CCCN(NS(=O)(=O)C=Cc3ccc(-c4cccs4)s3)C2=O)no1
COc1ccc2[nH]cc(C3CCC(N4CCN(c5cccc6[nH]ccc56)CC4)CC3)c2c1
COc1cc(Cl)ccc1S(=O)(=O)N(Cc1noc(C)n1)c1ccccc1
Cc1cccc(C(=O)NC2CCN(S(=O)(=O)c3cc(-c4ccccc4)no3)CC2)c1
O=C(O)Cc1cc(Br)ccc1Oc1cc(-c2cccs2)cc2ccccc12
Cn1cncc1C(OCc1ccc(C#N)cc1-c1ccccc1C#N)c1ccc(C#N)cc1-c1ccc(F)cc1
CC(C)(CO)c1nnc(-c2ccc3c(c2)Cc2ccccc2-3)o1
O=C(c1cnc(Oc2ccc3c(c2)CCC(c2ccccc2)O3)s1)N1CCC2(CC1)CN(c1ncccn1)C2
CCC1CCC2C3CCC45OC4C(=O)C(O)CC5(C)C3CCC12O
CN1CCN(c2cc(C(=O)Nc3ccco3)c3nsnc3c2)CC1
Brc1ccc2nc(N3CCNCC3)cc(CCc3ccc(OCCN4CCOCC4)cc3)c2c1
CN(C(=O)Cc1ccc(Cl)c(Cl)c1Cl)c1ccc2c3c(c(=O)[nH]c2c1)CCCCO3
O=C(O)CCNC(=O)c1cc(O)cc(NC(=O)C(=O)NCc2c(F)cc(O)cc2I)c1
O=C1C(NCc2cnc(C3=NCCC3)c3ccccc23)=Cc2ccccc21
CC1CCC2(C)C3CCC4C5=CC(=O)OC(=O)C5(C)CCC4(C)C3CCC2C1(C)O
CCc1csc2cc(OCc3cccc(CCOc4cc(Cl)c(Cl)cc4Cl)c3)c(OCCC(=O)O)cc12
CSc1ccccc1C(=O)N(CC1C(=O)N(Cc2ccccn2)CCN1C)C(C)C
c1ccc2nc(N3CCCCC3)c(SCc3noc(-c4ccsc4)n3)nc2c1
O=S(=O)(NCC1CC1)c1cc(Cl)ccc1F
O=C(CN1CCOCC1)Nc1ccccc1
CCOc1cc(OCC)c(CNC(=O)Nc2nnc(-c3ccc(C)cc3)s2)c(OCC)c1
Cc1[nH]c2cc(C(=O)N3CCN(C(C)C)CC3)cc(C)c2c1Cl
NS(=O)(=O)c1ccc(Nc2nc(NCCc3ccc(O)cc3)nc(N3CCOCC3)n2)cc1
CC(C)S(=O)(=O)c1ccc(CCC(=O)Nc2nnc(Cc3ccccc3)s2)cc1
OCC1(Cc2cccc(Cl)c2Cl)CCN(CCc2ccc(Br)cc2)CC1
COOc1nc(OC)cc(C23CC4CC(CC(C4)C2)C3)n1
COc1ccccc1CCc1ccc(C2C(O)OC(CO)C(O)C2O)c(Cl)c1
COc1c(-c2ccccc2)c(O)c(OC)c2c1c(=O)c1cc(Br)c(C)cc1n2OC
COc1ccc2nccc(C(O)CC3CCC(NC(=O)c4cc5cc(N6CCN(C(C)=O)CC6)ccc5s4)C3)c2c1
CC(C)Oc1ccc(S(=O)(=O)N2CCC(N(CCN3CCCC3)S(=O)(=O)c3ccc(Br)cc3)CC2)cc1
COC(=O)c1cc(C=O)cc(-c2ccccc2)c1-c1cc(C(C)C)cc2c1-c1nc3c(OC)cccc3c(O)c1C2
O=C(Nc1cccc2cnccc12)NC1CCC(c2ccc(OC(F)(F)F)cc2)CC1
CCc1ccc(C(=O)Nc2cccc(-c3ccnc(Nc4cccnc4)n3)c2)cc1
CCC(=C(c1ccccc1)c1ccc(NC(C)=O)cc1)c1ccc(O)cc1
CCOCn1c(CC)c(Cc2cc(C)cc(C)c2)c(=O)[nH]c1=O
Cc1ccc2oc(C)c(C(=O)NC3CC4CCCC(C3)N4C)c2c1
NC(Cc1ccc(O)cc1)C1CCCN1C(=O)NC(=O)C(Cc1c[nH]c2ccccc12)C(=O)NCCCC1CCCCC1
Cc1cnc(N(C)CC(C)C)nc1
CCCn1c(=O)c2c(nc(OCCCn3ccnc3)n2C)n(C)c1=O
Cc1nc2ccc(NC(=O)C3CCCCCC3C(=O)O)nc2s1
CCNC(=O)Nc1cccc2ccc(OCCCN3CCCCC3)cc12
CON=C(CCOc1ccccc1)c1ccc(-c2ccc(Cn3ccnc3)cc2)cc1
CCc1nc(N)nc(-c2cc(N)ccc2N2CCN(c3cccc(Cl)c3)CC2)c1N
CCC(=O)c1cccc(NC(=O)N2CCC(C(=O)Nc3cc(C)ccc3C)CC2)c1
Cn1ccnc1-c1cc(Cl)ccc1Oc1cc(S(=O)(=O)Nc2ncns2)ccc1C#N
COc1ccc(C#Cc2ccc(N(C)C(CC(=O)NO)CC(C)C)cc2)cc1
Cc1ccc(C2CCN(S(=O)(=O)C(=O)NCCCn3ccnc3)CC2)cc1
CNC(=O)C(=O)C(=O)N1Cc2ccccc2CC1c1ccc(C(=O)NC(CCS)c2ccc(OC(C)C)cc2)cc1
Cc1cc2cc(N3CCC4(CC3)C(=O)OC(=O)c3ccccc34)ccc2o1
O=C(O)Cc1cccc(C(=O)N2CCCCCCC2)c1
CCSC(=S)NC(C)c1ccc(-c2ccc(OCc3ccccc3)cc2)cc1
CN1CCN(c2ccc(OCCCl)c(NC(=O)c3ccccc3)c2)CC1
CCOC(=O)C1N(c2ccccc2)C(c2cccc(OC)c2)=NC1(CCc1ccccc1F)c1ccc(O)cc1
COc1c(C(Cn2ccnc2)c2cc(O)ccc2O)oc2ccccc12
O=C(Nc1cccc2ccccc12)c1nc(-c2ccc(Cl)c(Cl)c2)c2ccccc2c1[N+](=O)[O-]
C=CCn1c(CCOC(C)=O)nnc1SCc1ccccc1
Cc1ccc2c(c1)C1(Cc3ccco3)CCN(N)C(C2)C1C
CNC(=O)CN1CC(c2ccc(F)cc2N2CC=C(c3ccc([N+](=O)[O-])s3)CC2)OC1=O
O=C(Oc1ccccc1)c1cccc2c1CCCC2
Cc1ccc(-n2cc(N)c(C(=O)NN=Cc3ccccc3)n2)cc1
COc1ccccc1N1CCN(C2CCCN(CCCCc3ccc4[nH]cc(-n5cnnc5)c4c3)C2)CC1
COc1cc(-c2sc(C(=O)NCc3ccccc3)cc2C(N)=O)ccc1NS(C)(=O)=O
COc1ccc(C(=O)NC2CCC(N)CC2)cc1-c1csc2c(C=C(C)CO)cnc(-c3ccccc3)c12
N#CC12C(=NO)CCCC1CCc1ccccc12
CNC(=O)c1ccc(Oc2ccnc(-n3c(CCOC)cc(C(F)(F)F)cc3=O)c2)cc1
Cc1ccnn1NC(=O)C(C(=O)NCc1ccccn1)C(C)OCc1ccccc1
CCCCC(=O)N(Cc1ccco1)C1CCC(CNS(=O)(=O)c2ccc(SC)cc2)CC1
CCCC(CC)C(=O)NCNC(=O)C(CCC(=O)O)C(CN)NC(=O)C(=O)NC
O=C(CC(CCc1ccccc1)c1ccccc1)OCc1ccc(Cl)cc1
CCCCN1CCN(C(=O)C(C)(C)c2ccc(OC)cc2NC(=O)c2cc(-c3cccc(O)c3)on2)CC1
Cc1cc(-c2cc(Cl)ccc2Cl)c(C)n1-c1cc(CCC(=O)Nc2nccs2)nn1C(C)(C)C
COC1CN(c2ccncc2-c2ccc3cc[nH]c3c2)C2CCCOC12
CC(=O)N(c1ccc(CC(C#N)C(=O)NC2Cc3ccccc3CN2)cc1OCc1ccccc1)S(C)(=O)=O
CCOc1ccc(-n2c(SCC(=O)Nc3ccc4c(c3)OCCO4)nc3c(c2=O)SCC3)cc1
CCC(C)CC(=O)NC(C(=O)NC(Cc1ccccc1)C(N)=O)C(CO)CC(C)C
C=CCN(CCOC)C(=O)N1C(=O)C(Cc2ccc(OC)cc2)S(=O)(=O)c2sc(-c3ccccc3)cc21
COC(C)C(C)C(=O)NC(C)C(=O)O
Cc1ccc(NC(=O)N2CC(c3ccccc3)N(C)CC2C=O)cc1
CCCC(COC)NCc1coc(-c2ccc(F)cc2)n1
Cc1ccccc1C[S+]([O-])CC(N)C(=O)N1CCCC1C#N
Nc1noc2ccc(-c3cc(C(F)(F)F)n(C(=O)Nc4cc(-c5cn[nH]c5)ccc4F)n3)cc12
c1ccc(CN2CCC3c4nc5ccccc5n4CC2C3c2ccccc2)cc1
N#Cc1c(-c2ccco2)sc2c1c(=O)n(Cc1cccc(Br)c1)c(=O)n2-c1cccs1
CC(C)(C)CN1C(=O)c2ccc(C(=O)O)cc2C1=O
COc1ccc(-c2cc(=O)c3c4c(c5c(OC)coc5c3o2)CCO4)cc1OC
COc1ccc(C2(N(C(=O)C3CCS(=O)(=O)C3)c3cccc(OCC#N)c3)CCCC2)cc1
Cc1cccc2c1NC(=NC(=O)Cc1ccc(Cl)s1)NS2(=O)=O
COc1ccc(C(=O)c2cc(C)c(OC)c(OC)c2OC)cc1O
CNCCC(c1cccc(Cl)c1)c1cccc2c(NC(N)=O)ncnc12
O=[N+]([O-])c1ccc(C(c2ccc(O)cc2)n2ccnc2)cc1
COC1OC2c3c(O)c(O)c(C)c(O)c3C(=O)OC2C(F)C1O
CC(=O)N(c1ccc(C(F)(F)F)cc1)c1c2c(nn1-c1ccccc1)CCc1ccccc1-2
Cn1c(=O)c2c(nc(Oc3ccccc3F)n2CC2(COCC(F)(F)F)CC2)n(C)c1=O
CC(=O)N(CC(=O)Nc1ccc(Cl)c(Cl)c1)CC(N)Cc1ccc(O)cc1
O=c1ccccn1CCC1(c2cccc(C(F)(F)F)c2)CCN(O)CC1
Cc1cccc(-c2c(C#N)c3nnnn3c3c4c(sc23)CCCC4)c1
CCC(N)C(CCN1CCN(C(=O)CO)CC1)(c1cccc(Cl)c1)C1CCCN(C(=O)NCC2CCCCC2)C1
CCN(C)c1nc(C#N)nc(OC)n1
CCC(CC)C(=O)NCCCc1ccccc1
Cc1ccc(-c2noc(Nc3c(Cl)cccc3Cl)n2)cc1
COc1ccc(CC(CC(C)=O)S(=O)(=O)n2c(C)cc3cc(C)ccc32)cc1OC
CN(Cc1ccc(-c2nc([N+](=O)[O-])cc(Cc3ccc4c(N)nccc4c3)c2N)cc1)CC(F)(F)F
O=C(O)c1ccccc1CCc1ccc2c(c1)C(=O)N(O)C2=O
C#CC[N+](C)(C)CCC(=O)Nc1ccc(-c2cc(-c3ccc(Cl)c4ccccc34)nn2C(F)(F)F)cc1
CCCCCCN(c1ccccc1)c1cc(C)nc(NCc2ccc3c(c2)OCO3)n1
O=C(CCc1c[nH]c2ccccc12)Nc1cc(C(=O)O)ccc1Br
CC(=O)Nc1c(-c2cc(C)ccc2C=CC2(C)CCN(C(=O)C(=O)O)CC2)ccnc1-c1ccoc1
COCC(C)(C)NC(=O)c1nc(-c2ccc3c(c2)OCO3)sc1-c1ccccc1
CNC(=O)Cc1cnn(-c2ccc3c(c2)CSc2cc(C(=O)N4CCN(C)CC4)ccc2C3=O)c1
Clc1ccccc1-c1nc(N2CCOCC2)nc2c1CCN2Cc1cscn1
CCC1CC(COC2C(O)OCC2(O)CO)OC(C)C1C1COC(OC(C)=O)C(O)C1OO
CC(C)(C)S(=O)(=O)CC(NC(=O)NC(CCc1ccccc1)C(=O)O)C(=O)COCc1ccccc1
O=C(O)c1cc(=O)c2c(ccc3c([N+](=O)[O-])cccc32)[nH]1
Cc1ccccc1Nc1ccnc2c1C(S(C)(=O)=O)CCC2
COc1cc(OC)c(C2Oc3ccc4c(=O)cc(OC)oc4c3OC2c2ccc3c(c2)OCO3)c(OC)c1
O=C(O)C(=O)NC(C(=O)NC1CCCCC1)c1ccncc1
CCCCc1nc2c(c(N(Cc3ccc(O)cc3)c3ccccc3C)n1)CCNCC2
CCC(F)(F)NC(=O)C(Cc1ccc(OP(=O)(O)O)cc1)NC(=O)C(C)C(C)C(=O)NC
Cc1ccc(NC(=O)CC(C)SCC(=O)Nc2nc(-c3ccc(Cl)cc3)cs2)cc1
CNC(=O)C1=C(CCCCCCCCCCCNC(=O)OCc2ccccc2C)Cc2ccccc21
O=C(N1CCCC1Cc1cccc(C(F)(F)F)c1)n1nnc2c(=O)nc(CC3CCCO3)[nH]c21
Cc1nc(-c2c(Cl)cccc2Cl)n2ncnc(N3CC(c4ccccc4)C3)c12
O=C(NCN(C(=O)C1CC1)c1cnccn1)c1ccco1
COc1cc(-c2cn3cccnc3n2)c(OC)c(-c2c[nH]c3ccccc23)c1
O=C(O)CCC(NC(=O)c1ccccc1)NC(=O)C1(C(=O)Nc2cc3c4ccccc4nc-3c[nH]2)CCCC1
CCCNC(=O)C(C)CC
OCC1CCC(c2ccc(O)cc2)N1
NC(=S)NN=C(COc1cc(Cl)ccc1Cl)c1ccc(Br)cc1
CCc1cc(NC(=O)OCCCN2CCOCC2)cc(C(C)(C)C)c1C(C)(C)C
Oc1ccc(O)c(C2SCc3ccccc32)c1
CCc1cn(C(=O)O)c2nc(C3CCN(N)C3)c(F)cc2c1=O
CNc1cc(CC(C)C)nc(NCCc2ccccc2)n1
CC(C)(C)c1ccc(-c2cc(C(=O)NCCN3CCCC3=O)c3ccccc3n2)cc1
CC(=O)N1CCc2c([nH]c3ccccc23)-c2cc(-c3ccccc3)nnc21
CN1CCN(c2cc(Cl)ccc2Sc2ccc(-c3cnc(N)nc3)c(C(F)(F)F)c2)CC1
COC1(C)OC(O)C(C(=O)Oc2ccc(C)[nH]2)C(Oc2c(C)ccc3c(-c4ccccc4)cc(=O)oc23)C1C
CCCCCC(=O)c1ccc(OCc2ccc3c(c2)CCCN3CCOC(CCCC)CC(=O)O)cc1
CN1CCN(CCn2c(O)c3ccc(Cl)cc3nc2=O)CC1
Cc1ccc(NC(=O)Oc2ccccc2C(=O)N2CCN(c3ccccc3O)CC2)cc1
CCc1c(C)cccc1NC(=S)NC(=O)c1ccco1
CNC(=O)ON(CC(C)(C)C)NC(=O)CC(O)(Cc1ccccc1Br)NC(=O)Cc1ccccc1
CCCN(CC1COCC1O)Nc1nc(C)cc(-c2ccc(C)c(OCC(F)F)c2)n1
Cc1ccc([N+](=O)[O-])c(N(CC(=O)O)CC(=O)O)c1
CC(C)CCNc1ccc(OCCCN2CCCCC2)nc1
CC(C)=CCC1(O)CCc2c(C)c(C)c(CN3CCCC(c4ccccc4)C3)c(C)c2O1
CCCCCCCCCCC1CN(OC)C(O)C(CCNC(=O)CCCCCCC)C1O
Cc1ccncc1CC1CSCCN1C(=O)Cn1cccn1
COc1ccc(CCC(=O)NCn2nc(C)c3ccccc3c2=O)c(OC)c1
Cc1cc(C2CCN(Cc3cccnc3)CC2)c2c(c1)nc(CCS(C)(=O)=O)n2C
O=C(c1nn[nH]n1)N1CCN(Cc2ccc3nonc3c2)CC1
O=S(=O)(CCc1ccccc1)Nc1cnc2ccccn12
Cc1cc2c(=O)c(C(=O)N3CCNCC3)cn(N3CCSCC3)c2nc1C
NC(=O)C1CCCc2c1[nH]c1ccc(Cl)cc21
Cc1cccnc1-c1cccc(CC(=O)Nc2cnc3[nH]ncc3c2)c1
COc1cc2c(OC)cnc(Cc3ccc(C(=O)O)cc3C(F)(F)F)c2cc1OC
Cc1nn([N+](=O)[O-])c(CNCC2CCCN3CCCC23)c1C
CCn1nc(C)c(Oc2cc(Cl)cc(Cl)c2)c1C
COc1ccc(-c2cc(CCNC(=O)C3CCCCC3)no2)cc1
CC(=O)NCC(=O)NCSc1nc2ccccc2c(=O)n1-c1ccc(Cl)cc1
CN1C(=O)CCCN1Cc1ccc2c(c1)OCO2
C=CC1C(=O)OC2C(=O)C(C)C3C(C)CCC3(C)CC12
Cc1cc(NC(=O)OC(C)(C)C)ccc1C(=O)NCCN1C(=O)C(=Cc2ccc(C(F)(F)F)cc2)SC1=S
CCCCN(CCCC)CCNC(=O)c1c2cccc(N)c2nc2c(OC)cccc12
CCOc1ccc(C(=O)C=Cc2ccc(C(=O)NCCN3CCOCC3)cc2)cc1
OC1(c2ccccn2)CCN(Cc2cc(Cl)c(N3CCCCC3)c(Oc3ccc(F)cc3)c2)CC1
NC(=S)Nc1ccc(-c2ccc(C3CC3)nc2C(=O)NNc2cncnc2)cc1
Cc1sc(-c2nc3ccccc3o2)cc1-c1cncnc1
CCCN1C(=O)c2cccc3c(NS(=O)(=O)CCc4ccc(OC)cc4)ccc1c23
CC1CCCC(=NNc2nc(-c3ccc([N+](=O)[O-])cc3)cs2)C1
Cc1c(CCC(=O)OC(C)(C)C)c(=O)oc2c1ccc1ccc(=O)oc12
CCC(=O)Oc1cc(=O)nc(N)[nH]1
CC1CCCN(C(=O)COC(=O)c2cc3sccc3n2Cc2cc(Cl)ccc2Cl)C1
CCCCCCc1cc2c(CC(=O)N(C)c3ccccc3)cc(=O)oc2cc1OC
Cc1ccc(CN(C)C(=O)CC(=O)Nc2c(F)cccc2F)cc1
O=C1NCC(c2ccccc2F)n2c1c(Cl)c1ccccc12
N=C(N)NCCC(=O)Nc1ccc(C(OC(=O)NCc2ccccc2)C(=O)CF)cc1
O=[N+]([O-])c1cc(O)ccc1N=Cc1ccccc1O
N=C(N)CC1CCCN1C(=O)CC(NC(=O)c1ccccc1)C(=O)NCC(=O)N1CCCC1NC(=O)C1CCC(=O)N1
CC1(C)OCC(COc2ccc(O)c3c2C(=O)C(O)=C(N)C3=O)O1
Cc1cc(Nc2nccc(-c3cccnc3)n2)cc2c(C(=O)N3CCNCC3)c[nH]c12
COc1cc(CC23CCN(C)C(Cc4ccc(O)cc42)C3C)c(OC)c(OC)c1
COc1ccc(C(=O)Cn2c(=O)n(CCCC(=O)N3CCC(C)CC3)c(=O)c3sccc32)cc1
CCCC(=O)OC(C)C(=O)Nc1ccc2c(c1)sc1nc(-c3ccc(OC)cc3)cn12
Cc1ccc(-c2c(F)cccc2-c2nc(-c3ccc4[nH]cc(C)c4c3)n[nH]2)cc1C
COc1ccc(OCNC(=O)c2cc(CC3CC3)on2)cc1
CC(=Cc1ccc(C)cc1)C(=O)Nc1ccccc1Cl
Cc1ccc(C)c(NC(=O)Nc2nc(C3=COCCO3)no2)c1
CC1(C)CCCC2(C)C1CCC13CC(C(=O)O)(CCC12)C3
CONC(=O)c1noc2c1CCN2c1cc(S(=O)(=O)c2ccccc2)ccc1F
COc1ccc(NC(=S)NCC(c2ccco2)N2CCCC2)cc1Cl
O=C1NCCN1c1ccc(S(=O)(=O)c2ccccc2[N+](=O)[O-])cc1
COCc1nc(NCc2ccccn2)nc2c1cnn2C
CC(C(=O)O)N(c1cccc(C2CC2)c1)S(=O)(=O)Cc1ccc([N+](=O)[O-])cc1
CC(=O)N1CCN(CCC(C)ON=C2CC3CC(C(C)CC4C3CCC3(C)C(=O)CCC43)C2CO)CC1
O=C(O)CCn1cc(-c2ccc3c(c2)C2(CCSCC2)c2ccccc2-3)cn1
Cc1c(-c2ccc(Cl)cc2Cl)c(C(=O)NCc2cccc3ccccc23)nn1-n1cccc1
Cc1cc(C(=O)NCCCC(CC(C)C)NC(=O)C2CCCCC2)ccc1C1CC(=O)NS1(=O)=O
CC
COc1cc(CNC(=O)NCC(O)c2ccc(F)c(F)c2)ccn1
CC(C)c1cc(C(=O)Nc2ccc3c(c2)OCO3)no1
COC(=O)N1CCC(Nc2ccc(C#N)cc2)(C(Cc2cccc(OC(F)(F)F)c2)C(=O)NC(C)(C)C)CC1
CCCCCCCOc1cccc(COc2ccc(CCC(=O)O)cc2)c1
CCNC(=O)c1ccnc(Oc2ccc3c(c2)nc(Nc2ccc(C(F)(F)F)cc2)n3CCC(C)C)c1
CCOCc1ccc2c(c1)nc(NC(=O)N(C)Cl)c1cccn12
CCOC(=O)C1=C(c2cccc(O)c2)C(C)C2=C(CCC2=O)N1
CCc1cc(Br)ccc1S(=O)(=O)Nc1cccc(C(=O)Nc2cc3ccccc3o2)c1
OCCN1CCN(C(c2ccc(Cl)cc2)c2cccnc2)C(Cc2cccs2)C1
Cc1c(NC(=O)NC2CCCCC2)nn(-c2cccc(C(F)(F)F)c2)c1C
CC(=O)NCC1CN(c2cc(C34CN(c5ccc(CNC(C)C)cc5)CC3C4C(N)=O)cc(Cl)c2F)C(=O)O1
COC(=O)S(=O)(=O)N1CCC(c2cc(N(C)C)ccc2C)CC1
CCCNS(=O)(=O)c1c(F)ccc(F)c1C(=O)Nc1cnc2[nH]ncc2c1
OCC1OC(O)CC1n1cnc2c(NCc3ccccc3)ncnc21
CCC(=O)Oc1c(C)c(=O)c2ccccc2n1C
Cc1cn(-c2ccc3c(c2)N(c2nc4c(c(=O)[nH]c(=O)n4CCCCC(C)O)n2Cc2ccc(F)cc2)CCO3)nn1
COc1ccc2c(Oc3ccc(F)c(C(=O)Nc4cc(Cl)n(C(C)(C)C#N)n4)c3)ccnc2c1
CC(C)c1ccccc1Nc1ncnc(NCc2cccs2)n1
c1ccc2c(c1)CCN1c3ccccc3CCC21
Cc1cnc([N+](=O)[O-])n1CCOc1ccc(F)cc1
CCCCCCCCOc1ccc(Oc2cc(O)cc3oc(=O)c(CC(=O)CCCCC)cc23)cc1
Cc1cc(C)c(C(=O)NC(C(=O)NCCC(C)C)C(C)(C)C)c(C)c1
CC(=O)N1CCN(CC(=O)OCn2c(=O)n(-c3ccc(Cl)c(Cl)c3)c(=O)c3cc(CC(=O)C(C)(C)C)sc32)CC1
CC(NC(=O)CCCn1ccnc1)C(=O)NS(=O)(=O)N1CCCC1c1ccc2cc(Br)cc(Br)c2c1
COc1ccc2c(c1)CC(C(=O)N(C)c1cccc(-n3ncc(=O)[nH]c3=O)c1)CO2
Cc1cc2cc(CN(C)C(=O)N3CCCCC3)ccc2[nH]c1=O
CC(Nc1nc2ccccc2[nH]1)(C(=O)c1ccc(Cl)cc1)c1ccccn1
CCC(=O)N(CC(=O)Oc1cc([N+](=O)[O-])ccc1N1CCOCC1)C1CCS(=O)(=O)C1
CC1=C2C3OC(=O)C2(CC(O)C3(C)C)C2CCC3(C)C(C)CCC3(C)C2C1=O
CN(C)CCc1c[nH]c2ccc(CCc3cccnc3)cc12
O=C(CN1C(=O)C(=Cc2ccc(F)cc2)SC1=S)NCC(=O)Nc1ccc(-c2ccccc2)cc1
CC1C(c2ccccc2F)c2ccccc2CN1C(=O)CN1CCCC1
O=P(O)(O)Oc1cccc(-c2ccc(O)cc2)c1
Cc1ccc(C2NC(=O)c3cc4c(cc3N2)OCO4)cc1
O=c1cc(COCc2ccccc2)occ1OCc1ccccc1
CC=C(c1ccoc1)C12CCC3C(=O)OC(C)CC3(C(=O)OC)C1C(=O)C(C)CC2C(=O)OC
CCOSc1nc2ccc(CC(=O)NCc3ccc4[nH]c(=O)n(C)c4c3)cc2s1
CC(NC(=O)c1sccc1S(=O)(=O)c1ccc(Cl)cc1)C(C)(C)O
CC(CC1CCC1)N(Cc1ccc2ccccc2c1)C(=O)C1(C)CCN(S(=O)(=O)N(C)CC(=O)N2CCc3ccccc3C2)CC1
CS(=O)(=O)c1ccc(OC(=O)CC(=O)N2CCCCC2)cc1Cl
Cc1ccc2nc(-n3c(=O)c4c(Br)cccc4n3Cc3ccccc3F)sc2c1
CC(=O)N1CCC(CCc2nc3cncnc3n2-c2ccc(C(C)(C)C)cc2)CC1
CC(C(=O)O)C(=O)N(Cc1ccccc1)CP(=O)(O)O
Cc1nc(-c2ccc(C(C)(C)C)cc2)c2cnccn12
OC(CCl)CNC1CC2CCC1C2
CNC(=O)C1=CCCC(C(=O)NC)C1
O=C(NCCc1ccncc1)Nc1ccccc1N1CCOCC1
O=S(=O)(Cc1cc(F)ccc1F)Nc1ccc2c[nH]nc2c1
CN1C(=O)C(=C2C(=O)Nc3ccccc32)Sc2ccccc21
O=C(Oc1cccc(O)c1)c1cccnc1C(=O)Nc1nc2ccccc2s1
COCC(C)NCc1nn(-c2cccc(Cl)c2)cc1Cc1ccc(C(F)(F)F)cc1
Cc1cccc2sc(NC(=O)O)nc12
COc1ccc(Nc2c(-c3ccsc3)cnc3cc(C#N)ccc23)cc1C(=O)NC(F)(F)F
Cc1ccccc1-c1nc(C)c(-c2ccccc2)c(C#N)c1-c1nc2ncnn2c2ccccc12
CC(C)NC(=O)Nc1nc2cc(-c3cccc(C(C)N(C)C)c3)ccc2c2sccc12
Cc1ccc(S(=O)(=O)c2nc3ccccc3nc2NS(=O)(=O)CC#N)cc1
Cc1ccc2c(CCCOO)ccnc2c1
O=C(Nc1ccc(Oc2ccc(CC3(c4cccc(Cl)c4)CC3Cc3ccccc3Cl)cc2)cn1)C1CC1
CC(C)CN(CC(O)C(Cc1ccccc1)NC(=O)OC1COC2OCCC12)S(=O)(=O)c1ccc2ncsc2c1
CNc1ncc(-c2ccc(C(=O)O)cn2)n1-c1cccc(F)c1
CCCCCCCCCCCCC(=O)Nc1cc(OC)cc(OC)c1OC
COCC(C)NCC1(c2ccccc2)CC1C
CCNC(=O)c1ccc(C(=O)NC(=S)NNC(=O)c2ccco2)cc1
CCOC(=O)C1C(C)=C(c2ccc(-c3ccoc3)cc2)Nc2ncnn21
CCCCCCCCCCCCCCCCCC(=O)c1c2c(c(O)cc(C3CC3)c1=O)CC(O)CC2
O=C(Nc1ccc(Cl)cc1)c1ccc(N2C(=O)C3C4CCC(C4)C3C2=O)c(N2CCOCC2)c1
CNC(=O)OC(N(CC(F)(F)F)NC(=O)Cc1ccc(-c2ccc3cccnc3c2)cc1)C(C)(C)C
Cc1ccccc1CC1CCCN(CC(=O)N2CCCC2)C1
CCc1cc2c(OC)[nH]c(=O)c(C)c2cc1OCc1ccc(-c2ccsc2)cc1
Cc1cc(=O)nc(SCC(=O)N2CCCC2)[nH]1
CCCc1cc(C)c(O)c2c1C(=O)C1C(C)(CCC3OCCCC31C)O2
Cc1cc(NC(=O)Nc2cccc(Cl)c2)c2ccccc2n1
CCn1cnc2c(NC3OC(O)C(COP(=O)(O)OP(=O)(O)OP(=O)(O)O)C3O)ncnc21
CC1CC(C)CN(CCCOC(=O)CCC2CCC3C2CC2(C)C4C=C(C(=O)O)C2(C=O)C3(C(C)C)C4)C1
Cc1ccnc(-c2cn(C3CC(CO)C(O)O3)c(=O)[nH]c2=O)c1
N#Cc1c(-c2c[nH]c3ccccc23)[nH]c(O)c(-c2c[nH]c3ccccc23)c1=O
O=C(C#CCCCN1C(=O)c2ccccc2C1=O)Nc1ccc(OC(F)(F)F)cc1
O=C(CCSCc1ccc(Cl)cc1)NN=C1CCCCCC1
CC(=O)Nc1ccc(OCCN2CCN(c3cc(Cl)ccc3Cl)CC2)cc1
Cn1c(=O)c(C2CC2)c(O)c2nc3ccccc3nc21
CCOC(=O)C1=Cc2c([nH]cc(C=CN3CCN(C(=O)Cc4ccc(F)cc4)CC3)c2=O)OC1c1ccccc1
Cc1ccc(C(=O)NC(C)(C)n2nc(-c3ccc(NC(=O)Nc4cccc5cccnc45)cc3)cc2-c2ccccc2)cc1
CCOc1ccccc1-c1nnc(NC(=O)C(C)(C)C)s1
Cc1ccc2c(c1)CC13CCCC(C1)SC(CNS(C)(=O)=O)=C23
Cc1ccc(CCNC(=O)c2ccccc2N2C(=O)C3C4C=CC(C4)C3C2=O)cc1
COc1ccc2c(-c3c(OC)cccc3OC)cc(=O)oc2c1
Cc1ccc(-c2cc(-c3ccc(Cl)cc3)c(=N)n(-c3ccccc3)n2)cc1
CC(=O)OC1(C)OC23CC1CC(C)C2(C)C(OC(=O)c1ccco1)C(C)CC3OC(=O)c1ccco1
O=C(NN=Cc1ccc(OCc2cccc(Cl)c2)cc1)c1ccccc1[N+](=O)[O-]
COc1ccc(C2C(=O)OC(=COC(C)=O)C2=O)cc1
CC(=O)Nc1nc2c(s1)-c1nc(=O)cc(C)nc1CC2
CC(=O)C1=Cc2cc(CCN3CCN(C(=O)c4ccccn4)CC3)c(O)cc2OC1C(F)(F)F
N#Cc1ccc(Cn2c(=O)n(C=CC(=O)NO)c3ccccc32)cc1
COc1c[nH]c2ccc(C(O)(c3ccccc3)C(c3cccc4ccccc34)n3cnc(N4CCCC4)n3)cc12
Cn1cc(N2CCNCC2)c(=O)c2ccc(SCc3c(Cl)cccc3Cl)nc21
COc1ccc(OC)c(C(=O)c2ccc(=O)n(-c3cccc(F)c3)c2)c1
NC(=O)C(CCC(=O)O)C(=O)NCC(N)CC1CCCN1C(=O)c1nnc(Cc2ccccc2)o1
O=C(C1CNCC(=O)N1c1cccc(OCc2cccc(Br)c2)c1)N(CCCn1ccc2ccccc21)C1CC1
COc1ccccc1-n1nc(-c2ccc(Cl)c(Cl)c2)cc1C1CN(Cc2ccccc2)CCN1
CCOCC1c2nc(NC(C)=O)sc2CC2(C)CCC3C(C)C(=O)OC3C12
CC(=O)Oc1sc(Cc2nnc(SC3CC3)n2N)nc1C
COc1ccc(Br)cc1C(=O)OCc1c(C)c([N+](=O)[O-])nn1C
Oc1ccccc1C=NNC(=S)NCC1CCCO1
C=CCc1nnc(SCC(=O)NCc2ccccc2)o1
CCCC(C)c1cc(O)c2c(=O)c(OC)c(OC)oc2c1
CCOC(=O)c1c(Cc2ccccc2)c(-c2ccc(C)cc2)[nH]c2nn(-c3ccccc3)c(=O)c1-2
O=C1C(=CCc2ccccc2)C(=O)N(c2cccs2)S(=O)(=O)N1Cc1ccccc1
NC(=O)n1cc(C2N(C(=O)NC(=O)NCc3cccc(C(F)(F)F)c3F)CC23CC3)c2ccccc21
CCCCC1=C(c2ccc(C=O)cc2)C(O)N(C(=O)c2c(O)cnn2-c2ccc(Cl)cc2)C1=O
Cc1ccc(C(=O)NC2CCCCC2C(=O)O)cc1
CCC(=O)N1CCN(C(=O)c2cc(Cl)c3c(c2)NC(C)CS3)CC1
CC1CN(C(=O)c2ccno2)CCN1c1nncc2ccccc12
COc1ccc(CSc2ccc(C3C4C(=O)N(C)C(=O)C4C4CCCN43)c([N+](=O)[O-])c2)cc1
Cc1nc(C)n(CC2CN(Cc3noc(-c4ccco4)n3)CCO2)n1
CCOc1ccc(CN(C)C(=O)c2cccc(S(=O)(=O)N3CCN(c4ccccc4)CC3)c2)cc1
CCc1ccnc(NC(=N)NC(=O)c2ccccc2)n1
COc1cccc2cc(C(=O)N3CCN(c4ccccn4)CC3)c(=O)oc12
COc1ccc(C(=O)n2cc(Cc3ccc(Cl)cc3)ccc2=O)cc1OC
CC(=O)CCCCNCN(C)C1CCC2C(CCC3C2CCC2(O)C(C)CCC32)C1
Cc1ccc(C)c(-c2cc(C(=O)OC3CC(C)(C)N([O])C(C)(C)C3)no2)n1
NC(=O)NS(=O)(=O)c1cc(OCc2ccc(Cl)c(Cl)c2)ccc1F
CCC1Sc2c(N3CCc4ccccc43)c(=O)c3cc(F)c(C(=O)O)cc3n21
Cc1ccc(OCC(=O)NNC(=O)c2csnn2)c(C)c1
c1ccc(C2(c3ccccc3)OCC(Cn3ccnc3)O2)cc1
Nc1nc(NCCCN2CCCC2)c(I)c2sccc12
O=C(Cc1ccccc1)Nc1cccc2c(=O)c3cccc(C(=O)O)c3[nH]c12
CC(C)Nc1nccc(N2C(=O)OCC2C(C)c2cnc(-c3ccc(F)cc3)s2)n1
CCn1c(Cc2ccc3c(c2)OCO3)c(O)c2cc(C(=O)N3CCNCC3)c(O)cc21
C=C(C)CCOOC1OC(O)C(c2cc(-c3ccc(O)cc3O)c3c(=O)c(O)coc3c2)CC1C
CC(C)(C)c1ccc(C2CC(c3ccc4nccnc4c3)=NN2C(=O)c2cccs2)cc1
CN(C)c1ccc(S(=O)(=O)NN=Cc2sc(Nc3ncccn3)nc2Cl)cc1
Cc1nc(NC(=O)OCC2CCCCC2)nc2ccc3nc[nH]c3c12
CNC(=O)N(Cc1nc2nc(C)cc(C)n2n1)Cc1ccco1
Cc1cnn(-c2cc(Oc3cccc(NCC4CC4)c3)ccn2)c1
COc1ccccc1N(c1ccccc1C(F)(F)F)S(=O)(=O)CC(=O)N1CCCC1
Cc1ccc(C)c(-c2c(C(=O)NCCC(=O)O)ncc3c2cc(O)c(=O)n3-c2cccc3ccccc23)c1
COc1ccc(Cc2sccc2-c2ccccc2)cc1
CNS(=O)(=O)c1cn(-c2cc(Cl)ccc2[N+](=O)[O-])cc1S(=O)(=O)NC
COc1ccccc1-c1cc(C(=O)c2ccccc2)cn(C#N)c1=S
Cc1cc(C(=O)Nc2ccc(N3CC4CC(C4)C3)cn2)ccc1C(=O)N1CCC(n2nccc2C)CC1
O=C(OCCN1CCOCC1)C(=O)N1CCCC(c2ccccc2)C1
Cc1nc(SSCC(=O)N2CCCCC2)nc2c1CCc1cc(F)ccc1-2
CCCn1c(CSc2nncs2)nc2c1c(=O)[nH]c(=O)n2Cc1ccccc1
CSC1=NC(CC(=O)N2CCCC2)=C(C)C(c2nc3ccccc3s2)C1C#N
Cn1cnc2c1c(=O)n(CCC(=O)OCCc1c[nH]c3ccccc13)c(=O)n2C
CCOc1ccccc1Cc1nn(N2CCN(c3ccccc3)CC2)c2ncnc(C)c12
Cc1nc(COc2ccc(CC(c3cccc(CCC(=O)O)c3)N(O)C=O)cc2)c(-c2ccccc2)o1
c1cn2c(n1)CN(CC1CCOCC1)CC(Cc1c[nH]cn1)C2
CC(=O)N1CCCCC1CSCCCOc1ccccc1
Cc1ccccc1COc1ccc(C=C2SC(=O)NC2=O)cc1OCc1ccccc1
Cc1cccc(C)c1C(=O)Nc1ccc2c(c1)oc(=O)n2CN1CCCC1C
NCC(O)C1C2CCC(C2)C1C(=O)O
Nn1cnc2sc(-c3ccccc3)c(Cc3cccc(F)c3)c2c1=O
O=C(NCc1ccc(Cl)cc1Cl)N1CCN(c2ccc(Oc3ncnc4[nH]ccc34)cc2)CC1
CCCC(NC(=O)C1CCC1)C(=O)NC(Cc1ccccc1)c1ccc(Cl)cc1
CCSc1nc2ccccc2n1Cc1nc(-c2ccc(C)cc2)no1
Cc1ccc(N2CCN(Cc3ccccc3)CC2)c(Br)c1
CN1CC2(CCCCNC2)CC(=O)C1(C)c1ccc(F)cn1
C=C1C(=O)CC2(C)CC3(C)CCC2C1(O)C3
Cc1cnoc1NC(=O)c1c(C(N)=O)sc2c1CCCC2
Cc1cccc(Cl)c1-c1cnc(C)c2[nH]c(=O)c(C)cc12
CCOC(=O)C(=CC(=O)OCC(=O)OC(C)(C)C)OC(=O)CC
CCOc1ccc(NC2CCCN2c2ncnc(Nc3cccc(OC)c3)n2)cc1
CCCNC(=O)CCCn1nnc(-c2cccc([N+](=O)[O-])c2)n1
CC(C)N(CCCCCCCC(=O)C(O)(c1ccccc1)C1CCCC1)C(C)C
O=C(O)c1ccc2c(=O)n3c(nc2c1)C(=Cc1ccco1)CC3
COc1ccc(-c2sc(C(F)(F)F)c3c2C2=C(CC(C(F)(F)F)S3)SC(CN3CCN(c4ccccn4)CC3)S2)cc1
O=C1C=C(CCCCCCCCCCC[P+](c2ccccc2)(c2ccccc2)c2ccccc2)C(=O)c2ccccc21
CN(C)c1c(C(=O)N2CCC23CCOCC3)n[nH]c1-c1ccc(Cl)cc1
CS(=O)(=O)c1ccc(-c2cc3c(N)nn(-c4ccccc4)c(=O)c3s2)cc1
Cc1ccc(C)c(Nc2nc(Nc3ccc(S(N)(=O)=O)cc3)nc(N(C)Cc3ccccc3)n2)c1
COc1ccc(OC)c(S(=O)(=O)NC(=O)N2CCc3cc(C)ccc32)c1
COC1COC(=O)CCc2ccc(N)c(c2)Oc2ccc(cc2)C1
COc1ccccc1NC(=O)COc1c(C)cc(Cl)cc1C
CC(=NNC(=O)N=c1[nH]c2ccccc2n1-c1ccccc1)c1ccc(F)cc1
CCCCCCCCCCCCCCCCCNC(=O)C=Cc1[nH]c2ccccc2c(=O)c1O
O=C(O)CCCCC1C2CCCN3CCCC(CN1S(=O)(=O)C=Cc1ccccc1)C23
Cc1ccc(CC(=O)Nc2ccccc2)cc1
CCCCCCCS(=O)(=O)c1cn(CC(=O)c2cccc(OC)c2)c(=O)cc1OCC(N)=O
COc1ccc(N2CCN(C(=O)CC(c3ccccc3)c3cnn(C)c3)CC2)cc1
Fc1ccc(-n2ncnc2Cn2nnc3ccccc32)cc1
Cc1cnc2n1CCN(C(=O)c1n[nH]cc1-c1cc(F)ccc1F)C2COCc1ccco1
Cc1ccc(-c2cc(Br)ccc2OCc2ccc(F)cc2)n1Oc1cccc(Cc2cccc(C(=O)O)c2)c1
CSSCCC(C(=O)NC(C=O)CC(=O)O)C(=O)NC(CCCNC(=N)N)C(N)=O
COc1cc(Cc2cnc(N)nc2N)c(OC)c(OCCCO)c1
CS(=O)(=O)N1CCN(c2ccc(Cl)cc2C(=O)Nc2ccc(S(=O)(=O)c3ccc(Br)cc3)cc2)CC1
N#Cc1ccccc1N1CCN(CCCC(=O)Nc2cccc3cc([N+](=O)[O-])oc23)CC1
NS(=O)(=O)c1ccc(-c2csc(NC(=O)Nc3ccc(Cl)cc3)n2)cc1
CNCC1CN(NC(=O)Nc2ccc(F)cc2)C(=O)Cc2cc(C)ccc2OC1C(C)CO
Cc1cn2c(-c3ccccc3)c(C(=O)N(C)C)nc2c2c1CCC(C)O2
NCCCCCNCc1cccnc1
CC(C)(C)c1ccc(NC(=O)c2ccc(C(=O)N(CC(=O)NC3CCCC3)Cc3ccco3)cc2)cc1
Cc1c(S(=O)(=O)C(C)C)n(Cn2cnc3c(nnn3-c3ccccc3)c2=O)c2ccccc12
CCNS(=O)(=O)C1CCCN(C(=O)c2ccccc2Oc2ccccc2)C1
Cc1cc2cccnc2c2oc(OCCCCCCCC3(C)OC(=O)N(C)C3=O)nc12
Cc1cn(C2C(O)OC(CO)C2F)c(=O)[nH]c1=O
CCN(CC)CCN1CC(=C2C(=O)Nc3ccccc32)c2ccccc2S1(=O)=O
COc1cc(NS(=O)(=O)C(=O)N2CCOc3ccc(C)cc32)ccc1Cl
CN(C)c1ccc(C=CN=NNc2ccc(N(C)C)cc2)cc1
S=c1[nH]nc(COc2ccc(Cl)cc2)n1N=Cc1nn(-c2cccnc2)cc1-c1ccccc1
CCC1CC(OC)C2(COC)CN(O)C3C4C(OC)C2C13C1CC2(O)C(O)C(OC)C4(O)C1C2O
CS(=O)(=O)CC1CCC(c2cc(F)ccc2F)(C2CCN(n3c(=O)[nH]c4ncccc43)CC2)CC1
O=C(Nc1nnc(-c2ccc(F)cc2)s1)c1ccc(F)cc1
C=CCCOC(=O)Nc1ccc(N=Nc2cc(N=O)ccc2O)cc1
Clc1ccc(Cn2nnc(-c3ccc(OCCCN4CCNCC4)cc3)n2)c(Cl)c1
CCc1cc2c(OC)ccc(-c3[nH]c(-c4ccsc4)cc3-c3ccncc3)n2n1
c1cncc(OCC2CCN2)c1
CC1C(c2cc(O)ccc2O)OC2=CC(=O)C(C3CCCC3)=CC21C
Cc1cc(C(=O)O)nn1-c1ccccc1Br
NS(=O)(=O)c1ccc(N=C2Oc3c(ccc4ccccc34)C2=O)cc1
Cc1ccccc1N1COC2(CCc3ccccc32)C1
O=C(O)C=Cc1ccc(S(=O)(=O)NC2=CC(C(=O)O)=C2)cc1
CCC(C(=O)NCNC(=O)c1nn(C)c2ccccc12)C1CCCN1C(=O)C(=O)O
CC(=O)c1cccc(N2CCN(C)CC2)c1
CC(C)CCCC(NC(=O)C1CC(Cc2ccccc2)C1)C1(NCc2c(Cl)cccc2Cl)CC1
O=C1NC(=O)C2(CCN(CCCNC(=O)c3cc(F)ccc3F)CC2)N1
Oc1cccc(C23Oc4cccc(O)c4C(c4c(cc(O)c5c4OC(O)C(O)C5)O2)C3c2cc(O)ccc2O)c1
O=[SH](=O)N1CC2CCc3cc(C(F)F)ccc3C2c2cc(CCOC3CCCCO3)cc(OCC34CC5CC(CC(C5)C3)C4)c21
O=C(CCn1ccc(-c2ccc(C(F)(F)F)cn2)n1)NCc1ccco1
COc1cc(C=CC(O)=CC(=O)CCc2cc(O)ccc2O)ccc1O
Cc1c(-c2ccccc2)cnn1-c1cnc(NC(=O)Cc2ccc3c(c2)C2(CC2)CO3)s1
Nc1ncnc2c1ncn2C1C(O)OC(O)C1COC(=O)C(N)CS
CCC(=O)OC=C(O)C(=O)C=Cc1ccc(F)cc1
CS(=O)(=O)Nc1ccc(CCCC2(c3ccc(Cl)cc3)CCN(O)CC2)cc1
CC(=O)n1cc(-c2ccc(Cc3ccccc3)c(S(=O)(=O)N(Cl)c3ccccc3Cl)n2)c2ccccc21
O=C(Nc1ccc2c(c1)OCO2)NC12CC3CC(CC(C3)C1)C2
CCC(C)(C)Nc1c(O)c(=O)c1=Nc1cc(F)ccc1CC(=O)OC
N#Cc1cccc(-n2ncc3c(Sc4ccc(Cl)cc4)ncnc32)c1
O=C(O)Cc1nc(-c2ccccc2)c(-c2ccccc2)s1
CC(C)c1c(C(N)=O)sc2c1CCN(Cc1cccc3ccccc13)C2
COON(C(=O)OC)C(=O)c1cc(O)cc(OC)c1
CCC(=O)Oc1ccc(NC(=O)CN2C(=O)NC3(CCCCC3)C2=O)cc1
N=C(NCCc1cnc(N)nc1N)NC(=O)CCCCn1c(N)nc(=N)nc1CCCCCCCCn1cnc(CCc2cncnc2)c1
CC1CC(=O)N(N2C(=O)c3ccccc3C2=O)C1=O
CC(=O)N1CCN(Cn2nnc(-c3ccc(Cl)cc3)n2)CC1
COC(=O)Nc1cc(NC(=O)c2ccc(Cl)cc2)ccc1Cl
NCCCNCCCN
OCC1C(c2ccc(Cl)c(Cc3ncc(C4CCN(F)C4)s3)c2)OC(O)C(O)C1O
Cc1ncnc2c1c(C)nn2C(=O)N1CCCCC1C
CC(=O)N(Cc1ccc(-c2nccs2)cc1)C(c1ccccc1)N1CCOCC1
COc1ccc(C=Nc2c(-c3ccc(OC)c(OC)c3)ssc2=O)cc1
Cc1ccc(S(=O)(=O)c2ccc3c(c2)sc2nc(-c4ccccc4)cn23)cc1
Cn1cc(C=Nn2cnnc2)c2cc([N+](=O)[O-])ccc21
COc1ccc(OC)c(CNC(=O)Cc2ccc3c(ccn3S(=O)(=O)N3CCCCC3)c2)c1
O=C(COC(=O)c1onc2c1CCCC2)NCc1ccccc1C(F)(F)F
COC(=O)Nc1nc2c(C)ccc(-c3ccnc(N4CCN(C)CC4)c3)c2s1
Cc1nc2ccccc2n1C1CC1
COc1ccc(C2C3=C(CC(C#N)CO3)NC(CC(C)=O)=C2c2ccc(Cl)cc2)cc1
COc1cc2oc(=O)ccc2cc1OCNC(=O)CCNCC(=O)c1ccc(F)cc1
COc1ccc(-c2c(N=C(N)N)c(C#N)cc3c2C(=CO)C(C)=C3c2ccc3c(c2)OCO3)cc1
CCNC(=O)C(N)NC(=O)C(CC(=O)NC(CCNC(=N)N)CC(N)=O)Cc1ccccc1
CNc1nc(NCCc2ccc(N(C)C)cc2)nc(NCCN(C)C)n1
O=C(NO)C(CCCCCc1ccccc1)Cc1c[nH]c2ccccc12
CC1(C)C2=NOC1(c1ccc(C#N)cc1)c1nc3ccccc3nc12
CN(C)CCCn1c(-c2cccc(C(F)(F)F)c2)c2cc(O)[nH]c2nc1=O
CCC(=O)OC1(C)CCc2c(N)cc(C)c(C)c2O1
CC1(c2ccc(C(=O)Nc3ccccc3)cc2)CCC(=O)NC1=O
CCCCCN1C(=O)N2CCN=C2c2ccccc21
Cc1cc2[nH]c(-c3ccncc3)nc2cc1-c1ncc(-c2ccc3c(c2)CCCC3(O)C(=O)O)s1
CCCOc1ccc(C(=O)O)c2c1Cc1ccccc1C2=O
CCCC(=O)Nc1ncc(CCCCC(C)NC(=O)C(Cc2ccccc2)C(=O)Nc2cnccn2)s1
CCC(=O)c1cccc2c1C(=O)c1sc(O)cc1C2=O
O=C(CCC(=O)Nc1nccs1)Nc1ccc(Cl)cn1
Nc1ccc(SCc2nc(-c3ccc([N+](=O)[O-])cc3)co2)cc1
CC(Nc1ccnc(-c2cnc(Nc3ccccn3)s2)c1)c1cnc(Cl)s1
CON=c1oc2cc(O)c(-c3ccccc3)cc2cc1-c1ccc(OC)cc1OC
COc1cc(OC)cc(C(Nc2ccc(N(C)C(C)=O)cc2)C(=O)N2CCN(C)CC2)c1
CNC(=O)CCNCNCCCCC(C)C1CCC2(OC(C)=O)C(=CC(=O)C3C4CCCC4(C)CCC32)C1
CC(C)(C)CNC1COc2ccc(C(O)(Cc3ccc(O)cc3F)C(F)(F)F)cc2C1
Cc1cccc(-c2cn(C(=O)c3ccc(OCc4ccc5ccccc5n4)cc3)nn2)c1
CCCN(Cc1c[nH]c2ccccc12)C(=S)NCc1ccc(F)cc1
CC1CC(C(=O)N2CCOCC2)C(=O)N2CCc3c([nH]c4ccccc34)C12CNC(=O)Cc1cc(Cl)ccc1C(F)(F)F
COc1oc2cc(C#CC3(O)CCCCC3)ccc2c(=O)c1-c1ccc(Br)cc1
COc1ccc(NS(=O)(=O)c2ccc(C)cc2-c2cn(-c3cccnc3)nn2)cc1
O=C(CN1CCOCC1)Nc1cc(C(=O)c2ccccc2)cc(C(=O)c2c[nH]c3ccccc23)c1
CCCCC(=O)N(CC)Cc1ccc2c(c1)oc(=O)n2S(=O)(=O)N1CCCC1
COc1cccc(CNC(=O)c2ccc(OC3=C(CCC(=O)O)C(=O)c4c(OC)cccc4C3=O)cc2)c1
O=C1NC(=O)C2(CCCC2)N1
CCC(=O)OC(CCc1ccccc1)=C(c1ccccc1)c1ccc(OC)c(OCC(=O)O)c1
COc1ccc(N2C(=O)C(CC(=O)OCC(=O)c3ccc(Cl)cc3)C(OC(C)=O)Sc3ccccc32)cc1
Cc1ccc(-c2cccc3cc(S(=O)(=O)O)ccc23)cc1C
C=CCCCCCCCCCCCC=Cc1cc(OC)c2cc(CC(C)=CC)c(=O)oc2c1
O=C1CNOC2C(O)C(O)C(O)C(O)N12
CC(C)(C)c1c(Nc2ccccc2CN2CCOCC2)c(C#N)nc2ccc(Br)cc12
CCCC(Cc1cc(COc2ccccc2OC(=O)NC)ccc1C(=O)O)C(=O)NCC(C)N
O=C(COc1ccc(O)cc1)N1c2ccccc2Sc2ccccc21
CCCCCCCCC(=O)CCC
CCC(=O)Oc1c(C)sc2[nH]c(-c3cccs3)nc(=NN3C(=O)C=C(C)C3=O)c12
CNC1=NC2N=C(S(N)(=O)=O)SC2(c2ccc(Cl)cc2)CS1
CCNC(=O)c1nc(Nc2cc(C)ccc2Cl)c2ccccc2n1
Fc1ccc(-c2cc(-c3ccc(Sc4ccccc4)cc3)nn2C(F)(F)F)cc1
CCn1ncc2c(-c3cccc(F)c3)nc(SCC(=O)NN)nc21
CCc1c(O)nn(-c2ccc(F)cc2)c1-c1ccc(F)cc1F
COSc1nc2cc(CC(=O)N(CC3CCCO3)c3c(N)n(Cc4ccccc4)c(=O)[nH]c3=O)ccc2[nH]1
COc1cc(OC)c(OC)c(C(=O)c2ccc(-c3ccccc3)s2)c1
CCCOC1Oc2ccc(-c3ccc4c(c3)OCO4)cc2C(C(=O)O)=C1c1cc(F)ccc1F
c1ccc(CNc2nc(N3CCCC3)nc3ccccc23)cc1
CSCCCC(C=O)NC(=O)OC(C)(C)C
CCOc1ccc(N2C(=O)C3C(c4ccc(C)cc4)NC4(CCCN(Cc5ccc(OC)cc5)C4=O)C3C2=O)cc1
CCOc1ccc(OCC)c(-n2nnc(CC(=O)N(C)c3cc(O)ccc3Cl)n2)c1
CCc1cc(NC(=O)c2ccc(Oc3ccc(-c4csc(N5CCOCC5)n4)cn3)cc2)nn1C
CCCCC(=O)NNC(=O)CC(CCC(=O)O)C(=O)NC(CC(C)C)NC(=O)C(C)CC
CC(Oc1cc(F)c(F)cc1Cl)C(=O)c1ccco1
COn1cc(C(=O)N2CCN(C)CC2)c(=O)c2cc(CCCCOc3ccccc3Cl)ccc21
Cc1ccc(N)nc1C#Cc1ccc(-n2nc(CCCN3CCOCC3)c3c2CCN(S(C)(=O)=O)C3)c(Cl)c1
NC(=O)NCC(Cc1ccccc1)C(=O)NC1CC(=O)N(c2cccc(Cl)c2)C1
CC(c1ccccc1)C1CC(c2ccc(C(=O)c3ccccc3)cc2)n2nc(C(=O)NC(F)(F)F)cc2N1
CC1CNc2cc(CNCC(=O)N3CCCC3C#N)nn2C1
ONc1nc(Cl)c(-c2cccc(Cl)c2)s1
Nc1nccnc1[S+]([O-])c1ccc(Cl)cc1
COc1cccc(C(=O)CC2OC(=O)c3ccccc32)c1
Cc1cccc(Nc2sc(=O)[nH]c2C2CCN(C(=O)C(N)=O)CC2)c1
C=CCn1c(=O)c2c3ccccc3n(C)c2n2c(=O)n(C)c(=O)c(Cc3ccccc3)c12
Nc1cc([N+](=O)[O-])ccc1OS(=O)(=O)c1ccc(C(=O)NN=Cc2ccccc2Cl)c2ccccc12
CC12CCC(=O)C=C1CCC1C2C(O)CC2(C)C1CCC2(O)C(=O)COC(=O)CCCC(=O)O
Cn1cc(C(N)=Nc2cccs2)c2ccccc21
O=C(COC(=O)c1ccc(Br)o1)NCc1ccc2c(c1)OCO2
CC(C#N)=CNC1=CC(=O)C(C(F)(F)F)=CC1=O
O=C(CCNC(=O)c1ccc(F)cc1)Oc1ccc(C(=O)CCc2ccccc2)cc1
CCC(C)C(=O)C(=O)NC1CC1
OCC1C(O)OC(O)C(Cc2ccc3c(c2)OCO3)C1O
Cc1ccc(C=Nn2c(-c3ccc(Br)cc3)n[nH]c2=S)cc1C
COc1ccc(C(=O)N2CCCN(c3cccc(N4C(=O)CCC4=O)c3)C2)cc1
CC(C)(O)C#CC1(O)COc2ccc(Cl)cc2C2=C1C(=O)NC2=O
NC(Cc1cnc[nH]1)C1CN(C(=O)C(=O)NCCc2c[nH]cn2)CC1C(=O)NCCN(C=O)Cc1ccccc1
Cc1ccccc1Nc1nc2ccc(-c3cn[nH]c3)cn2c1C
CC(C)c1nc(CN2C(=O)c3ccccc3C2=O)oc1-c1ccc(C(F)(F)F)cc1
Cc1ccc(C=Cc2ccc3ccccc3c2)cc1
CCCCN(CCCC)CCCOc1ccc2[nH]cc(CCC(=O)NC)c2c1
CCOC(=O)N1CCCC(CC(=O)Nc2cncc(Br)c2)C1
Cc1ccc(C2(NC(=O)CCN3CCOCC3)CCCC2)cc1-c1cncnc1
COc1cc(CNC(=O)c2ccccc2NC(=O)Cc2ccccc2)ccc1S(=O)(=O)N1CCOCC1
COc1cc(OC)c(C(=O)c2ccccc2)c(O)c1CN1CCN(C)CC1
Nc1nc(C2CC2)nc2c1nnn2Cc1cccnc1
CNC(=O)c1cccc(C(=O)C=Cc2cc([N+](=O)[O-])ccc2-c2ccc(OC)c(OC)c2)c1
CN1CCN(c2ccc3oc4c(=O)nc(-c5ccccc5)[nH]c4c3c2)CC1
CC(=O)N1CCN(CCC(C)C2CCC3(O)C(CC(C)C4C3CC(C)C3(O)C(O)CCC43)C2)CC1
CC1CN(C(C)CO)C(=O)c2c(c3ccccc3n2CN(C)Cc2ccccc2)-c2ccccc2COC1C
CN(Cc1noc(-c2ccc(Cl)cc2)n1)S(C)(=O)=O
COC(=O)c1sc2cc(-c3cccs3)cnc2c1C(C)=O
O=C(Nc1ccc(-c2ccccc2)cc1F)c1cc2ccc(OCCCN3CCOCC3)cc2oc1=O
CN(CC1=NCCO1)Cc1ccccc1
COc1ccc(CC2CCCCN2c2nc3c4cnn(-c5ccco5)c4nc(N)n3n2)cc1
CC1CC2c3ccccc3C3OC3C2C(=O)O1
OC1CCC(NC2CCC3Sc4ccccc4CCC3C2)CC1
Cc1ccc2[nH]c(NC(=O)ONS(=O)(=O)c3ccc(Cl)cc3)nc2c1
Cc1cc2n(c1Cc1ccccc1)C1Oc3c(C=O)ccc4c3C13CCN(O)C(C4)C23
O=C1NC(=S)SC1=Cc1ccc(OCc2ccc3c(c2)OCO3)cc1
O=C(Nc1ccccc1)Nc1ccc(OC(=O)Cc2cc(=O)n3c4c(sc3n2)CCCC4)cc1
CCCOC(=O)NC(Cc1ccccc1)c1ccccc1
CNC(=O)Cc1ccc2nc(Cl)c(-c3ccc(F)cc3)n2c1
NC1=NC(CCC2CCCC2)CO1
Nc1ccccc1NC(=O)C1CCCN1C(=O)Nc1ccc(C(F)(F)F)c(Cl)c1
COc1cc(=O)c2cc(C)cc(-c3cc4c(cc3F)c(=O)n(N3CCC(C)CC3)c(=O)n4CCC(=O)O)c2o1
COC(=O)C1=C(c2cccc([N+](=O)[O-])c2)N(C)C(NCc2ccc3c(c2)OCO3)=NC1Cc1ccccc1F
CC(=O)N(CC(=O)On1cc(Cc2ccc(F)cc2)ccc1=O)c1ccccc1
O=C(CC1CCCO1)NCN1C(=O)C(=C2SC(=S)N(CC3CCCO3)C2=O)c2ccccc21
CSCC(C=Cc1cc(O)c(C(=O)O)cc1CN)NC(=O)C(C)NC(=O)CC(=O)O
COc1ccc(C(=O)NC(CC(C)C)NC(=O)c2ccncc2)cc1C(F)(F)F
CCc1c(OC)cc(C)c2c3c([nH]c12)C(C#N)(CC(=O)O)OCC3
O=C(NCc1ccsc1)c1ccc(-c2ccccc2)s1
O=C(Cn1ncc2c(Oc3ccc4c(c3)OCO4)ncnc21)N1CCCC1
CN1C(N)=NC(N)=NC1(C)c1ccc(CCCOc2ccccc2C(=O)Nc2ccc(S(=O)(=O)F)cc2)cc1
CC(C)COC(=O)C(C)OP(=O)(Nc1ccccc1)OCC1C=CC(c2ncnc3c2ncn3N)C1
COc1ccc(C(=O)CC(C(=O)c2cccs2)c2ccccc2)c(OC)c1
CCCCCC=CCCCCCCCCCCNC(=O)C1C(O)C(O)C(O)C(O)C1O
Cc1cccc(N(CC(=O)N2CCc3ccccc3C2)S(C)(=O)=O)c1C
C#CC(C)(C)c1nc(C2CC2)c2nnn(N)c2n1
CC(C(=O)NO)c1ccc(CN(CCc2ccco2)c2ccccc2)cc1
COC(CC(=O)Nc1ccc(C(C)=O)cc1)OC
COc1ccc(N2CCN(C(=O)c3ccccc3)CC2)c(OC)c1
CCCN(C(=O)Cc1nnc(SC2CC2)n1C)c1ccccc1
COCCN1CCN(CNC(=O)C2CCCCC2)C1=O
CN(CCCOC1c2cc(N)ccc2CCC1Cc1ccccc1Cl)S(=O)(=O)c1ccc(C(F)(F)F)cc1
CCCCCc1cc2c(NC(C)=O)nn(-c3ccc4c(c3)OCO4)c2nn1
CCc1ccc(CNc2ncc(C3CCC(N)CC3)c(NC(=O)NCC3CCCCC3)n2)cc1
CN(O)C(=O)CC(c1ccccc1)P(=O)(O)O
COc1ccc(NC2=CC(=O)c3cc(C)ccc3C2=O)cc1
CNC(=O)c1[nH]c2c(c1C(=O)NC)C13CC1CN(C(=O)C(=O)N1CCc4cc(C=COC)c(OC)cc4C1)C3=CC2=O
Cc1ccc(C(CC(N)=O)c2ccc(OCCOc3cccc(CC(=O)O)c3)cc2)cc1
CC(C)C(=O)N(c1c(CCN2CCC(c3ccccc3)CC2)[nH]c2ccc(CC(O)Cc3ccccc3)cc12)C(C)C
CCS(=O)(=O)N1CCC2C3CCC4(C)C(=O)OC(=O)CC4C3=CC(=O)C2C1c1ccc(C)cc1
Cc1ccc2c(c1)CC(=O)N(CNS(=O)(=O)c1cccn1C)CC(NC(=O)Nc1ccc3c(c1)OCO3)C(C(C)CO)O2
Cc1cc(=O)n2nc(N3CCC(C(=O)NCc4ccccc4)CC3)sc2n1
CC(C)(C)NCC(O)COc1cccc2ccccc12
CC(=O)c1c(C(=O)N(C)C)cnn1C
Cc1cccc(CC(=O)NN2C(=O)c3ccc(Cc4ccc(Cl)cc4)cc3C2=O)c1
CCNC(=O)c1cccc(CC(NC(O)COCC(=O)NCCc2ccccc2)c2ccccc2)c1
Nc1ccc(-c2cc(Cl)c3[nH]c(Cl)nc3c2)nc1
COc1ccc(C2=C(c3cc(O)ccc3O)CCCC2=O)cc1
N#Cc1ccccc1Cn1cc(-n2cc(C3OC(O)CC3CO)c(=O)[nH]c2=O)nn1
Cc1ccc(C)c(SCNC(=O)C2CCS(=O)(=O)C2)c1
CC1CNCCN1C(=O)c1cnc(-c2cccnc2)cn1
COc1cc(C2c3[nH]c4ccccc4c3CN3C(=O)CC(C(=O)O)CC23)cc(C)c1OC(C)=O
CNc1nc(CC(=O)c2cccs2)cc(C(=O)Nc2ccc(Cl)cc2)n1
O=S(=O)(c1cccnc1)N1CC=C(c2ccc(F)c(F)c2)CC1
FC(F)(F)c1cc(CC2C3CNCC2N3c2ccccc2)cc(C(F)(F)F)c1
Cc1cc(O)c2c(c1)C(C)(C(=O)C13CCCC1C(C)(C)C(NCC1CC1)C3O)c1ccccc1-2
Cc1ccc(N(c2cccc(-n3cnc(C)c3)c2)S(=O)(=O)Cc2ccc(S(C)(=O)=O)cc2)cc1
CCC(=O)Nc1nnc(C2CC(=O)N(c3cccc(OC)c3)C2)s1
O=C(Cc1cn(S(=O)(=O)CC(=O)N2CCCC2)c2ccccc12)N1CCCC1
CN1CCC(c2ccc(Cl)cc2)C(CCC(=O)Nc2ccc(COc3ccc(Cl)cc3)cc2)C1
c1ccc(Nc2nnc(Nc3cc(-c4ccccn4)c(-c4ccc(N5CC6COC(c7ccccn7)C6C5)cn4)cn3)o2)nc1
CCCCOc1ccc(C=CC(=O)C(=CC#N)c2ccc[nH]2)cc1
O=C(O)C(=O)N1Cc2c(cc(I)c(I)c2OCc2cccc(F)c2)CC1C=Cc1cccc(F)c1
O=C(c1cnccn1)N1CCN(CCc2ccc(F)cc2Cl)CC1
COc1ccc2c(c1)OCC(c1ccc(O)cc1)C2O
CN(Cc1ccccc1)Cc1nc(-c2ccccc2)co1
O=C(Cl)n1ccc2cc(-c3cc(F)cc(F)c3)ccc21
O=C(CCCCCN1CCN(c2ccc(Cl)cc2)CC1)c1ccccc1O
ON=C1CCN(Cc2nc(-c3cccc(F)c3)cs2)CC1
CCC(C)(C)NC(=O)C(=O)c1c[nH]c2ccccc12
CCCc1cccc(-n2nc(NC(=O)C3CNC(=O)C3)cc2-c2ccccc2)c1
COC(=O)c1ccc(C(=O)NCn2c(Sc3cccc(C)c3)ncnc2=O)cc1
CCCCCCCCCCCCC(=O)N1CCCC1NC(=O)C(N)Cc1ccc(O)cc1
Clc1ccc(CCN=Cc2ccccc2)c(Cl)c1
COC(=O)CC=C1C(=O)C23C4CC5C(C)(O)CCC(C(=O)OC)C5(C(C)O4)C2CCC1C3O
Cc1sc2cc(C(=O)N3CCN(C4CCN(C(=O)CCc5c[nH]c6ccccc56)CC4)CC3)ccc2c1F
CCCCn1nccc1NC(=O)c1c(NC(=O)CCOC)noc1CSc1ccccc1
Cc1nn(Cc2ccc(Cl)cc2)c(C)c1CCCCCOc1cccc(O)c1
O=S(=O)(Cc1ccccc1)NCCc1ccccc1Cl
COOc1nc2ccc(C#N)cc2cc1-c1ccc(C(=O)O)cc1
CCC(=O)N(CC)C(=CC(=O)Nc1ccco1)c1ccc([N+](=O)[O-])cc1
Cc1n[nH]c2c1C(c1cccc(Cl)c1)C1C(=O)OCC1=N2
CCOC(=O)Cn1cc(-c2cccc(C(=O)Nc3ccc(C(=N)N)cc3)c2)nn1
COC(=O)CCC(=O)Nc1ccc(OCC(F)(F)C(F)F)cc1OCC(F)(F)C(F)F
O=C(Nc1ccccc1)S(=O)(=O)N1CCc2c(oc(Cc3ccc(Cl)cc3)c2-c2ccc3[nH]c(=O)oc3c2)C1
CC(CCC(=O)O)=NNC(=O)Nc1ccccc1F
CCOSc1nncc2ccc(CC)c(C(=O)Nc3cccc(C(F)(F)F)c3)c12
Cn1c(=O)c(C(=O)Nc2ccccc2Cl)c2cnccn21
Cc1ccc(S(=O)(=O)N(C)c2nnnn2-c2ccc(Cl)cc2)cc1
CN(C)CCOc1cc2nc(Nc3ccc(Br)cc3)cnc2cc1C#N
COc1ccc(CCc2nc3c4cn(C)nc4nc(NC(=O)Nc4ccco4)n3n2)c(OC)c1
CC(C)(C)C(=O)NCN(c1ccc2c(c1)OCO2)S(=O)(=O)c1ccc2c(c1)OCCO2
O=C(Nc1ccccc1Cl)c1cccc(NC(=S)NC(=O)C2CCCC2)c1
CCCCNC(C(=O)N1CCN(c2ccccc2)CC1)c1cc(OC)cc(OC)c1
O=C(CCCC1CCC2(CCc3ccccc32)CC1)NC1CC1
CC1C2=C(CC(C)(C)CC2=O)N(c2ccc(-c3ccccc3)cc2)C2=C1C(=O)CC(C)(c1ccc(NC(=O)c3ccccc3)cc1)C2
CCc1ccc(OCNC(=O)Cc2cccnc2)cc1
COS(=O)(=O)NC(=O)Nc1nc(C)cc(Cl)n1
CCCCn1nnnc1C(c1ccccc1)N1CCC(n2c(=O)[nH]c3cc(Cl)ccc32)CC1
Cc1cc([N+](=O)[O-])ccc1S(=O)(=O)Nc1cc2[nH]c(C)c(C(=O)C(=O)Nc3nc4ccccc4[nH]3)c2cc1Cl
Cc1c(N2C(=O)C3C(O)CCN3C2=O)ccc(C#N)c1Cl
Cc1c(C(=O)NN=Cc2cc(-c3cccs3)nc3ccccc23)nn(-c2ccccc2)c1C
FC(F)(F)OC(F)(F)C(F)(F)Oc1cc(-c2ccccc2)cc2c1CCS2
COc1ccc(NC(=O)Cc2ccc(C)c([N+](=O)[O-])n2)cc1OC
COc1cccc(-c2nc(CC(=O)NN3CCC(Cc4ccccc4)C3)cs2)c1
N#Cc1cc(O)c2c(c1)OC(=Cc1cc(O)ccc1O)C2=O
COc1cc(O)cc(C=Cc2cc(OC)c(OC)c(OC)c2)c1OC
CC(C)(C)CC(C)(C)NCC(O)COc1ccccc1
Cc1ccc(-c2c3c(c(O)c4c(=O)c5ccccc5[nH]c24)CCC(C)(C)O3)cc1
O=C(CCNC(=O)c1ccc(F)cc1)NCC1=CCCCC1
CSCC(C)C(=O)O
Cc1ccc(-c2cnc3[nH]ccc3c2)nc1OC(=NO)N1CC=CC1
CC(C)CN1CC2CC(C1)CN(C(=O)c1ccc(CN3CCCC3)o1)C2
CC(=O)N(Cc1ccc(-c2ccccc2)cc1)c1cc2c(=O)oc3cc(Cl)ccc3c2s1
Nc1ccccc1Nc1ccc(C(=O)O)c2ccccc12
CC(=O)OCC(=O)c1cc2sccc2n1CCC(=O)N1CCN(C(C)C)CC1
O=c1c2ccccc2c2c(n1CCO)-c1ccccc1C2CCN1CCOCC1
CC(C)CNC(=O)CC1CCN(c2nc(NCc3ccc(Cl)cc3)nc(SC(C)C)n2)CC1
CCN(CC)CCOC(=O)C(C)(Cc1ccccc1)c1cnn2c(-c3cccc(C(=N)N)c3)ccnc12
CC(C)CC(OC(=O)NC(C)(C)C)C(=O)N1CCOCC1
COCCn1c(SN)nc2c(-c3ccc(OC)c(OC)c3)ncnc21
COc1c(Cl)cc(Cl)c(C(=O)c2ccccc2O)c1N
O=C(NCC1CCCN(Cc2cccc(F)c2)C1)Oc1cccc2cccnc12
Fc1ccc(CNC(=S)N2CCNCC2)cc1
COc1ccc(CN(C(C)=O)c2cn(C)c3cc(F)c(N4CCCCC4)cc3c2=O)cc1
Cc1cccc(C2CCC3(Cc4ccc(NC(=O)NCCC5CCN(O)C5)c(-c5cccc(OC=O)c5)c4)CC3C2)c1
Cc1ccc(NC(=O)c2ccc(-n3cccc3)cc2)cc1S(=O)(=O)N(C)C
Cc1csc(SCC(=O)CC(=O)OCN(C)Cc2ccccc2)n1
COc1cc(COc2cccc3[nH]ccc23)cc(S(=O)(=O)Nc2cc(-c3ccncc3)ccc2OC)c1
COc1ccc(C2(C)CC3CCC(C2)N3S(C)(=O)=O)cc1
CNCC(CC1CCCCC1)C1CCCN(C(=O)NC(O)(CCCCc2ccncc2)c2cccc(Cl)c2)C1
CCCCOc1cc(N(C(=O)CC2CNCC2NS(=O)(=O)c2ccccc2OC)C(C)C)ccc1OC
O=S(=O)(NCCc1ccccn1)c1ccc2c(c1)OCCO2
CC(=O)Oc1ccc2oc(=O)cc(Oc3ccc(F)c(Cl)c3)c2c1
O=C(NCSc1nc(=O)[nH]c2c1CCC2)c1ccc(Cl)cc1
CN(c1ccc(F)cc1)c1ncc2c(n1)-c1ccc(-c3ccccc3)cc1C(Cl)=NC2
Cc1ccc(OCc2ccccc2)cc1
COc1cc(N2CCN(C(=O)c3ccccc3)CC2)ccc1Nc1nccc(C)n1
Cc1cc(N2CCC3OCCC3(Cc3ccccc3-c3ccccc3Cl)C2)on1
Cc1cc(NC2=C(CO)C(=O)CCC2)ccc1C(=O)Nc1cc(Cl)cc(Cl)c1
COCNC(=O)N1CCCC2(CCC(=O)N2Cc2ccccc2)C1
COc1cc(N(CCCl)CCCl)ccc1Sc1c(-c2cc(C)ccc2OC)sc2ccccc12
N=C(NC(=O)CCc1ccccc1)Nc1cccc(NC(N)=S)c1
CC(=O)N(C)c1cc(=O)c2cc(C(C)Nc3ccc(F)cc3F)cc(N3CCOCC3)c2o1
CCCNCC12CCC(O)CC1CCC1C3CC(O)C(C)C3(C)CCC12
COc1ccccc1Cn1c(SCc2ccccc2)nc2c1c(=O)[nH]c(=O)n2C
CSc1nc(C)c(CCCCNCCN(C)CCC2Oc3ccccc3OC2c2ccccc2)s1
NC(=O)c1ccc(C(=O)NO)cc1
CNCCn1c(SCC(=O)O)nc2ccccc21
CC(=O)N1CCN(C(=O)COc2ccn(C)c(=O)c2)CC1C(=O)N1CCc2sccc21
CCC(=O)NC1=NC(=O)C(=C(C)NC(=O)CC)S1
COc1ccc(Br)c(CNCc2cccnc2)c1
CCOC(=O)C1CCC(=NNC)c2ncc(-c3ccccc3)c(=O)n21
Cn1cccc1NC(=O)N1CCC(CC(N)=O)CC1
C=C1CCC(OC(C)=O)C(C)(OC(=O)Cc2ccccc2)C=CC(OCC)C(=O)C2(O)CC(C)C(O)C2C1C
c1csc(-c2csc(CNc3nc4ccccc4s3)n2)c1
N#CC(=Cc1nc2ccccc2[nH]1)c1c[nH]c2ccccc12
COC(=O)C1C(c2ccccn2)N2C(c3ccccc3)c3c([nH]c4ncccc34)C(c3ccc(CN4CCCC4)o3)N12
CCCCC(=NNC(=S)NC)c1ccccn1
CC(=O)Nn1c(Cc2sc3c(c2NCc2ccc(Cl)cc2)CCN(C)C3)nnc1SCC(=O)N1CCOCC1
COc1ccc(CNC(=O)c2ccc(-c3nnc(-c4ccc(C(F)(F)F)cc4)o3)cc2)cc1
N#Cc1nccc(N2CC(S(=O)(=O)c3ccccc3C(F)(F)F)CN2c2ccc(C(F)(F)F)cc2)n1
O=C(CN1CCSc2ccccc2C1)Nc1ccc(S(=O)(=O)N2CCC3(CC2)OCCO3)cc1
Cc1cc(C(=O)Nn2cccc2C)n(C(=O)Nc2cn(C(F)(F)F)c(C)n2)c1
CCCC(=O)N(CCOC)c1cc(C)cc(NC(=O)C(CO)C(O)c2ccccc2)c1
CCN(CC)CCC(=O)NCC(=O)Nc1ccc(-n2sc3ccccc3c2=O)cc1
OCCCC=Nc1cc2ccccc2[nH]1
FC(F)(F)c1cccc(N2CCN(Cn3cccc3-c3ccc(Cl)cc3)CC2)c1
CCC(=O)N(CC)C12c3[nH]c4ccccc4c3CCN1C(=O)C(CC(=O)NCCC1CCCCC1)CC2C
Cc1cn(C(=O)Oc2ccccc2)nc1Oc1ccnc2cc(Cl)ccc12
CCC(=O)Oc1ccc(C(=O)NCc2nnn(-c3ccccn3)n2)cc1
CCCNc1ncnc2sc(Nc3cc(Cl)ccc3F)cc12
c1ccc(CC2CN=C(Nc3ccccc3)S2)cc1
C=C1Oc2ccc(C)cc2-c2ccc3c(c21)C(OC)=CC(C)N3
CC=CC=CC(=O)c1c(OC)ccc(O)c1O
COc1ccc(C2OC(=O)C3CC4CCCCC4C(c4ccc(C)cc4)C32)cc1
CCCC1N(Cc2ccc(-c3ccccc3-c3nn[nH]n3)cc2)C(=O)c2ccccc2N1c1ccc(C)cc1
Cc1c2oc3ccccc3c2c(C)c2cc[n+](C)c(-c3ccccc3)c12
CCC(=O)Oc1cc2c(cc1C(=O)NC1(C)C(C)CCC3(O)C1CCC1(C)C3CC=C3C4CC(C)(C)CCC4(C)CCC31C)OCO2
Cc1nc2c(N3CCOCC3)cc(-c3c(NCC(O)c4cccc(Cl)c4F)cc[nH]c3=O)cc2[nH]1
CC(=O)N1CCCc2cc(NS(=O)(=O)c3ccccc3Cl)ccc21
COC1=C(CC(=O)Oc2ccccc2)N2C(=O)C(C(=O)N(C)CC(=O)O)C2S(=O)(=O)C1
C=CC(C(=O)OC)C(C)Cc1ccccc1
COc1ccc(C2=C(O)C(c3ccc(OC)c(OC)c3)CC2=O)c(OC)c1
Nc1cc(-c2nnc(N3CCc4ccccc43)o2)cc(N)n1
COc1ccc(C2CC(=O)N(NC(=O)Cc3ccc(N(C)C)cc3)C2)cc1
N#[N+][N-]c1ccc(NN=c2cc(O)[nH]c(=O)[nH]2)cc1
O=C(NN=CCOc1ccccc1Cl)c1ccc2cccnc2c1O
CCOCCCC(=O)Nc1ccc(S(=O)(=O)Nc2ccc3c(c2)CCCC3)cc1
O=C(CN1CCN(C2c3ccccc3-c3ccccc32)CC1)c1cc(F)c(-n2cnnn2)cc1F
CN1CCc2nc(C(=O)Nc3cc(CN)ccc3C(=O)O)sc2C1
COc1cc(CN2C(=O)OC3CN(C4CCCC4)CC32)c2c(n1)SCC21CCCC1
O=C(Nc1ccccc1)c1ccc(NS(=O)(=O)CC2CCCO2)cc1
O=C(Nc1ccccc1)c1cccnc1N1CCCCC1
Cn1cc(-c2ccc3oc(C=C4SC(=O)NC4=O)cc3c2)cn1
C=CCCC1CCN(C(=S)NC(=O)N2CCCC2)CC1
O=C(Nc1ccc2nc3ccccc3nc2c1)c1cc(Cl)ccc1Cl
O=C1NCC(CCC2CCCCC2)N(CCCCN2CC(O)(CCC3CCCCC3)C(=O)c3ccccc32)C1=O
Clc1ccc2c(c1)N(CCc1ccc3[nH]c(Cl)nc3c1)CCCC2
Cc1ccc(C(=O)N2CCN(S(=O)(=O)c3cc(-c4cc(Cl)ccc4Cl)[nH]n3)CC2)cc1
Cc1ccccc1N1CCN(CCCCC(=O)Nc2c(Cl)sc3ccccc23)CC1
Cc1ccccc1Cn1c2ccccc2c2nc3ccccc3nc21
O=C(Cc1ccccc1)N1CCN(C2CC(=O)N(c3ccc4c(c3)OCCO4)C2)CC1
CCn1cnc(N(C)S(=O)(=O)C2Oc3ccccc3C(=O)NCC2C(C)CO)c1
CCc1c(O)c(=O)n(C(=O)Nc2nnn(-c3ccccc3C)n2)c2ccccc12
COc1ccc(C=Cc2onc(-n3c(=O)c4c(nc5n4C(C)CC(=O)N5)n(C)c3=O)c2C)cc1
CC(C)CCNCCOc1ccc2c(c1)Cc1cc(CN3CCCC(CC(C)C)CC3)ccc1O2
CN(C)CCC1CCC2=C3NC(=O)C=C3C=C2C1
Clc1ccc(COc2ccc(-c3ccc(Cl)nc3C3CCN(CCn4ccnc4)CC3)nn2)cc1
COc1ccc(CN2C3=NCC(C(C)C)N3CC2CCCCC2CC3CCC(C2)N3Cc2ccccc2)cc1
CCOCCCNC(=O)CCN1C(=O)c2ccccc2C1=O
COc1cc(OC)c(C2=NN=C(c3ccc4c(c3)OCO4)C(C(=O)c3ccc(Cl)cc3)C2)c(OC)c1
COc1cc(-c2ccc3ncc(C(=O)C4CC4)c(NC4CCC(CCO)CC4)c3c2)c(O)cc1Cl
Cc1cc(C)cc(NC(=O)C(=O)NC(C(O)CC(C)Cc2ccccc2)C2(C)CCCC2)c1
COc1cccc(CNC(=O)c2ccc(-c3nc(-c4ccc(Cl)cc4)no3)cc2)c1
Cc1ccc(-c2nc(=O)cc(-c3ccccc3)[nH]2)cn1
O=C(NN=Cc1c[nH]c2ccccc12)c1cccc([N+](=O)[O-])c1
Brc1ccc(Br)c(C(Cn2ccnc2)OCc2ccccc2)c1
COc1ccc(-c2nc3n(n2)CCC(C)N(S(=O)(=O)C(=O)NO)C3)cc1
CC(=O)N(Cc1c(Cl)ccc(F)c1C)C1CC1
COc1cc(CCC(=O)Nc2ccnc3cc(Cl)ccc23)ccc1C(C)=O
COc1cc2cc(CN(Cc3ccccc3)Cc3nnnn3Cc3ccco3)ccc2[nH]c1=O
COCc1nc(C)nc2c1CCN(C(=O)c1ccccc1F)CC2
CCON=CCC(=O)Oc1cccc(C(F)(F)F)c1
CC(=O)OC(CCCCC(=O)NC(F)(F)F)C(=O)Nc1cc(C23CC4CC(CC(C4)C2)C3)c2ccccc2n1
O=c1cc(N2CCCC2)oc2cc(-c3ccncc3)ccc12
Cc1ccccc1Br
Cc1ccc(NS(=O)(=O)c2ccc(C(=O)OCN(C)C(=O)C3CCCCC3)cc2)cc1
Cc1cc2c(cc1O)CC1(O)C(CCC3(O)c4cc(N(C)C)ccc4CCC31)C2
CC(=NNC(=S)N1CCCCC1)c1ccccc1
COc1ccc(C2CC(=O)N(C(=O)N3CCN(c4ccc(OC)cc4)CC(C)C3)C2)cc1
CC(C)(C(=O)N1CCCC1C(=O)O)C(F)C1CCCN1C(=O)C(=O)O
Cc1cnc(N(c2ccc(F)cc2)C2CCNCC2)nc1
COc1ccc(NC(=O)c2cccc(F)c2)cc1-c1nc2ccccc2s1
COc1ccc(C(=O)c2c(N)c3ccccc3n2-c2ccccc2)cc1
O=S(=O)(NC1CCCCC1)c1cc(Cl)c(Cl)cc1Cl
NC(CCc1ccc(F)cc1)C(O)N1CCN(C(=O)c2ccc(Nc3nc4ccccc4n4cnnc34)cc2)CC1
CC(C)C(=O)N(Cc1nnc(C2CCCCC2)o1)C1COc2ccccc2O1
CN(CN1CCCCCC=CC2CC2(S(=O)(=O)NC(=O)C2CC2)NC(=O)C2CC(OC(=O)NC(C)(C)C)CN2C1=O)C(=O)CC1CC1
O=C(NCc1ccc(-c2nc(C3CCCCN3C(=O)COc3ccccc3)cs2)cc1)c1ccccc1
C#CC=CC1C(C2(O)CCC(C)O2)CCC2(CCC)C(OCCCCC(C)C3=CC(=O)OC3)CCC12
CC(C)CCCC(C)C1(C(=O)Oc2ccc(F)cc2)C(C)CCC2C1CCc1ccn2n1
Cc1cn(C(C)(C)C)c2nc(N3CC(F)(C(=O)O)C3)c(N)cc2c1=O
COP(=O)(OCC(C)(C)C)N(C)CCCC1COC(Cn2ccnc2)(c2ccccc2C)O1
c1ccc(N2CCN(CCn3nc4[nH]c5ccccc5c4n3)CC2)nc1
O=C(CCl)NN1CC2OC(Cc3ccc(F)cc3)C(O2)C1=O
CCN(CC)c1ccc(C=Nc2cc(O)ccc2O)cc1
ONC(=NCC1CC1)c1cc(Oc2cccc(F)c2)ccn1
O=C1NC(=O)c2ccc(NC(=O)c3ccc4c(c3)Cc3ccccc3-4)cc2C1=O
c1ccc(CC(Nc2ccncc2)c2coc3ccccc23)cc1
Nc1ncc(Br)nc1CNC(=S)Nc1ccc(C(F)(F)F)cc1
CC=C1N=C(Nc2ccc(OCc3ccccc3Cl)cc2)N(C)C1=O
CC(c1ccc(F)c(Cl)c1)N(Cc1cc2ccccc2[nH]c1=O)C(=O)C1CC1
Cn1ncc(-c2cncc(C(=O)c3ccc4n(c3=O)Cc3c-4nc4ccccc4c3N)c2)c1CN1CCCCC1
CCOC1=CC(CCCO)C(C(=O)N2CCN(Cc3ccc4c(c3)OCO4)CC2)C(C2CCCCC2)O1
O=C(Cc1ccc(Br)cc1)NC1OCCCC1Cc1cc(F)ccc1F
CC(Nc1ncccc1-c1cc2c(-c3ccccc3)ccnc2[nH]1)c1ccc(NC(=O)OC2CC2)cc1
C=Cc1cc(O)c(C(=O)CCCCCCC)c(CCC(=O)CCCCCCCC)c1O
CNC(=O)c1cccc(-c2cncc(C(=O)c3cn(C(C)C)c4ncncc34)c2)n1
COCCCCCCCCNCCCNc1ccccc1OC
CCC(CC)C(=O)NC(C(=O)O)C(C)C
Cc1nc(NN(C)c2ccccc2)nc2ccsc12
COC(=O)c1ccc(Cn2ccc(=O)n(C)c2=O)cc1
COc1ccc(S(=O)(=O)c2ccc(NCCc3ccncc3)cn2)cc1
COc1ccc(Nc2nc3cc(Oc4cc(C(F)(F)F)ccn4)ccc3o2)cc1
CCCCCOc1ccc2c3c([nH]c(=O)c2c1)-c1ccc(NS(C)(=O)=O)cc1CC3
O=C(NN1CCC(Cc2ccc(C(F)(F)F)cc2)C1)c1ccc(-c2ccc(-c3cccs3)s2)cc1
Cc1cccc(C2c3cc4c(cc3N=C3COC(=O)C32)OCO4)c1
C=CCC(=O)Nc1ccc(C(=O)Nc2ccc(NC(=N)N)cc2)cc1
COc1cc(-c2cnco2)ccc1NS(=O)(=O)Cc1cc(-c2ccco2)no1
CCCCNC(=O)COc1ccc(C)c(C)c1
CCN(CC)c1ccc(NC(=O)c2cc(-c3ccccc3O)c3ccccc3n2)cc1
COc1c[nH]c2ccc(C(=O)NC3CC4CCN(c5ncccn5)CC4C3)cc12
CCOc1ccc(NC(=O)N2CCCC(NC(C)=O)C2)cc1
O=C(O)COc1ccc(C(=O)C(=Cc2ccc(Cl)cc2Cl)c2ccncc2)cc1
Cn1nc(C(=O)Nc2ccccc2)nc1Nc1cccc(F)c1
CCCCN(CCC)c1nc2ccccc2n2cnnc12
Cc1cc(C)cc(OC(=S)NCCCc2c[nH]cn2)c1
O=c1c(NC2CC2)nc2cnc(-n3ccnc3)nc2n1C1CCCC1
COCCNC(=O)CCc1ccc2ocnc2c1
CCCCC(=O)NC1c2ccccc2C(=O)N(C2CC2)C1c1ccc([N+](=O)[O-])cc1
CNC(=O)C1=CC(N)C(C(=O)O)C(C(O)C(CC(C)C)OC(=O)OC)C1
N#Cc1ccccc1Cn1nc(CN2CCN(c3ccccc3)CC2)n(N=Cc2ccc(Cl)cc2)c1=S
COC(=O)c1c(-c2ccc(OCCN(C)C)cc2)oc2c1c(C)c(CCOC(C)=O)c1ccccc12
CCCCCCCCCCOc1ccc(NC(=O)C2CSC(c3cccnc3)N2)cc1
CCN(C(=O)Nc1cccc(Cl)c1)c1ccccc1Cl
Cc1cc([N+](=O)[O-])ccc1OCC(=O)NS(C)(=O)=O
CC1Oc2ncc(C#Cc3cccnc3)cc2C(=O)N(C(C)CO)CC1CS(=O)(=O)N(C)c1ccc(F)cc1
CCN1CN(Cc2ccccc2)c2ccncc2S1(=O)=O
CC1Sc2nc(C(C)C)nn2C1=O
CSCCC(N)C(=O)NC12CC3CC(C1)CC(C(=O)O)(C3)C2
COC(=O)C(O)=CC(=O)C1=CCC(C(=O)c2ccc3ccccc3c2)N1
CC(C)(C)c1nnnn1C(c1ccccc1Cl)N1CCN(c2ccccc2)CC1
CC(CSc1ccccc1)NC(=O)C(NC(=O)C(NC1CCCCC1c1ccccc1)C(C)O)C(C)C
CCCCCCCCCCCCCCCCCOC(=O)CC1CCC(n2ccc(=O)[nH]c2=O)O1
COc1cccc(Nc2ncnc3sc4c(c23)CCC4)c1
CCCCC(=O)NC(=O)N1CCC(c2ccc3c(c2)N(C)C(=O)CS3)CC1
OC(CN1CCCCC1)c1ccnc2[nH]ccc12
COc1cc(C)c(O)c(O)c1
COCCNc1ccc(C#Cc2cccc(C(=O)N3CCCCC3CN3CCCC3=O)c2)cn1
Cc1nn(C)cc1CCC1(c2ccccc2)CCN(c2ccccc2)C1
Cc1nn(C(C)C)c(CNCc2ccc(C#N)cc2F)c1C
Cc1ccc(C[S+]([O-])Cc2ccc(C(=O)N3CCCC3)o2)cc1
COc1cc2c(cc1-c1ccccc1)OC(OC)C1(O)C(=O)c3ccccc3C(=O)C21
CC1=C([N+](=O)[O-])C(C)C(C(=O)Nc2nc3ccc(Sc4ncc(C)n4C)cc3s2)=N1
O=C(C=Cc1cc2ccccc2nc1Cl)c1ccccc1Cl
COc1ccc(OC)c(Nc2nc(Cl)nc(SCc3ccc(OC)c(OC)c3)n2)c1
Cn1cc2c(n1)-c1c(oc(C(=O)N3CCCC3)c1CC(=O)NC(Cc1ccccc1)C(O)CN1CCCCC1)CC2
CCCCCCCCC=CCCCCCCCC1Cc2ccccc2N1C(=O)C(=O)O
CONCCNCC(C)CCc1c2c([nH]c(=O)c1C)-c1ccc(C)cc1C2(C)C
Cc1ccccc1C(C#N)=CC(=O)N1CCN(C(=O)c2ccco2)CC1
CCOCCC(=O)NCC(=O)NN=Cc1ccc(Br)cc1
O=C(Nc1ncccn1)c1cccc(Oc2cccc(Cl)c2)c1
COc1cc(OC)cc(Sc2nc3nc(-c4ccc(C)cc4)c(C)cn3n2)c1
COc1cc2c(OC)nc(N3CCCC3)nc2cc1NCCC1CCCCN1Cc1ccccc1
O=C(CC(=O)c1cc(Cl)ccc1Cl)OCNC(=O)c1ccccc1[N+](=O)[O-]
COc1cccc(N(C(=O)C(NC(=O)C2CCCCC2)c2ccncc2)c2cc3c(s2)CCCCC3)c1
COc1ccc(Cc2nc3c(c(Sc4ccccc4Cl)n2)Cc2c(CO)cnc(CO)c2O3)cc1
CCc1ccc(OC(=O)Cc2ccc3c(c2)NC(=O)C(C)O3)cc1
CC1Cc2c(cnn2O)C2(CCN(Cc3cccc(F)c3)CC2)O1
CCc1cc2c(cc1C(=O)N1CCN(c3ccccn3)CC1)n(C)c(=O)n2CC
CCc1cnn(-c2cnc(S(=O)(=O)Nc3nccs3)c3ccc(-c4ccc(F)cc4OC)cc23)c1
CCn1c(CCC2=CCCCC2)c(Sc2cc(C)cc(C)c2)c(=O)[nH]c1=O
CCC(O)CC(=O)NC(C)(COC)CN(CC)S(=O)(=O)c1cc(C(=O)O)c(O)cc1O
CC=C(C)CC1OC(C=C(C)C(=CCC)CCCC=CCC(=O)OC)C(C)CC1NC(C)=O
O=C(CCc1ccc(Br)cc1)c1ccccc1OCC(O)(Cn1cncn1)c1cc(F)ccc1F
Cc1cc(N(C)Cc2cccc(C(F)(F)F)c2)nc(N)n1
CN1CCc2[nH]c(Nc3cc(F)ccc3Cl)nc(=O)c2C1
CC1(c2ccccc2)c2cc(O)ccc2-c2ccc(O)cc21
O=C(NCCc1ccccc1)c1cccc(-c2cn3ccsc3n2)c1
COc1c(-c2ccc(NS(=O)(=O)C(C(=O)O)C(C)C)cc2)ccc2[nH]ccc12
O=C1OC(Cn2ccnn2)CN1c1ccc(F)cc1N1CCN(S(=O)(=O)c2ccccc2F)CC1
CC(C)OC(=O)C1=C(c2ccc(Oc3ccccc3)cc2)NC(=O)NC1C
c1cc2c(OCC3CC3)c3c(nc2cc1OCC1CC1)CCNC3
CCc1nc(-c2noc(=O)[nH]2)cc2nc(Nc3nc(C)cc(-c4cncc(Cl)c4)n3)n(C)c12
N#CC(C(=N)Sc1ccccc1)c1ccccc1Cl
CCC(C)(C)C(=O)Nc1ccccc1C(=O)Nc1ccccc1Cl
CCOc1cc(CNC(=O)c2ccc(S(=O)(=O)N3CCCCC3)s2)ccc1OC
Cc1cc2c(cn1)CCc1c(-c3ccccc3)noc1-2
O=C(NCCCNc1ccc2c(Cl)ccnc2c1)c1cc(Cl)ccc1Cl
CN(c1ccc(C=Nc2ccc(F)cc2)cc1Cl)S(C)(=O)=O
N=C(Cc1cccc(C(F)(F)F)c1)Nc1ccc(Oc2ccc(CC(=O)O)cc2)cn1
CCc1ccc(O)cc1C(O)CNC(C)Cc1cc(O)ccc1O
CCCCCCCCCCC1=C(c2ccccc2)C(=O)c2ncn(O)c2C1=O
COc1ccc(CCC(=O)Nc2ccc(C(=O)c3ccccc3)cc2)cc1
CNC(=O)c1nc2c(o1)CN(C(c1ccccc1)c1ccccc1)CC2
CS(=O)(=O)N1N=C2CCCCC2C1c1ccc(Br)cc1
O=C(NC1CCCN1C(=O)NCCc1c[nH]c2ccccc12)c1ccc(F)cc1F
O=C1c2ccccc2C(=O)c2c(NCCCCO)ccc(NCCCCO)c21
O=C1CCCCCCCNC(=O)C(Cc2cc(O)ccc2O)NC(=O)C(Cc2ccccc2)N1
CCc1nncn1CN(C)Cc1nnc(CCc2ccccc2)o1
Clc1ccc(CCI)cc1
CNC(=O)CC1CN(Nc2n[nH]c3c2CCC32CCCC2)C(=O)O1
COc1[nH]c2cc(CN3CCN(C)CC3)ccc2c1-c1ccccc1
Cc1cc(C)cc(NC(=O)c2nnn3c2nc(C)c2sccc23)c1
O=C(C=Cc1c(Sc2ccc(Cl)cc2)[nH]c2ccccc12)Nc1ccc(Cl)cc1
O=C(Nc1nc(-c2ccccc2)cs1)c1ccc([N+](=O)[O-])cc1-n1cncn1
Cn1c(=O)c2c(nc(SCc3ccc(Cl)cc3)n2Cc2ccccc2)n(C)c1=O
CC(C)=CCCc1c(C)cc(O)nc1SCC(=O)OC1CCCCC1
CC(C)CC1NC(=O)C(Cc2ccccc2)NC(=O)C(CC(C)C)NC(=O)C(C(C)O)NC(=O)C(C(C)C)NC1=O
COc1ccc(OC)c(C2=NN(C3=NC(c4ccccc4)(c4ccc(Cl)cc4)CS3)C(c3ccc(Cl)cc3)C2)c1
CN(CCO)CCOc1ccc(CNc2ccccc2)cc1
CC(=O)Nc1nc(-c2ccccc2)c(-c2ccc(CC(NC(C)C)C(=O)O)cc2)s1
CCN(CC1CCCN(CCC2CC2)C1)C(=O)c1cccc2c(F)c(Cl)oc12
CC(CNC(=O)C(Cc1cccc(O)c1)C(N)=O)c1ccc(Cl)cc1
COc1cc(OC)c(S(=O)(=O)N2CCOC2CNC(=O)C(=O)NCC23CC4CC(CC(C4)C2)C3)cc1OC
CCc1ccc(C2=C(OC(C)=O)C(=O)C23CCCC3)cc1
COC(=O)Nc1cccc(Cl)c1
Cc1c(-c2ccccc2)noc1N1CCN(C(=O)c2cc(-c3cccnc3)cc(N3CCOCC3)c2)CC1
N#CCC(=O)Nc1cccc(C(=O)Nc2cccc(C(=O)N3CCCC3)c2)c1
CCOC(=O)c1ncnc2[nH]cc(-c3ccc(CBr)cc3)c12
CCCCCCC(=O)NNC(=O)Cc1cc(C(F)(F)F)nc(Sc2ccc(OCCN3CCOCC3)cc2)n1
CC(=O)Oc1ccccc1N1CCN(C(=O)CCC(=O)c2cc3ccccc3c3cccnc23)CC1
CC(C)(C)CC(=O)Nc1ccc(CNC(=O)N(Cc2ccccc2)C(=O)N2CCCC(Cc3cccnc3)C2)cc1
O=C(NC(Cc1ccccc1)NC(=O)c1cccc(Br)c1)C(=O)c1ccc(O)cc1
O=C(CCCCCCCc1nc2cc(Cl)c(Cl)cc2[nH]1)NO
Cc1c2c(cc3ccc(=O)oc13)C1(O)CC(O)(O)CC1(C)CCC2
Cc1cc(CNc2nc3ccccc3nc2N(C)C)c(Cl)c(Cl)n1
CCn1cc(-c2cc(O)c3c(c2)C(C(N)=O)(C(F)(F)F)c2ccccc2-3)cn1
COCCc1noc(-c2cccc3c2C(=O)N(C(C)C)C3)n1
CN1C(=O)C(=C2Nc3ccc([N+](=O)[O-])cc3C2=NO)c2ccc([N+](=O)[O-])cc21
Cc1cccc(C(=O)N2c3ccccc3C(=O)Nc3cccnc32)c1
NCNC(=O)CC(=O)N1CCCC2(CCC(C3CCCC3)O2)C1
CC(C)NS(=O)(=O)CC1CCC(C(=O)NCc2csc(-c3cccs3)n2)CC1
CCN(Cc1cc(C(=O)O)ccc1OC)C(=S)Nc1ccccc1
Nc1c(OC(=S)N(CCN2C(=O)c3cccnc3C2=O)c2ccccc2)c(=O)[nH]c(=O)n1Cc1ccccc1
O=C(C1CCC(n2c(Nc3cccc(Cl)c3Cl)nc3cccnc32)CC1)N1CCN(c2ccco2)CC1
COc1c(F)cc(F)cc1-c1ccc(C(=O)Nc2ccc(N3CCC(N(C)O)CC3)cn2)c(F)n1
CCC(NC(=O)C(CNC(=N)N)NC(=O)C(Cc1c[nH]c2ccccc12)NC(=O)Cc1ccccc1)C(N)=O
CS(=O)(=O)NC(=N)NOc1ccc(SCc2ccc(Cl)cc2Cl)cc1
Cc1cc(F)ccc1C(=O)Nc1ccc(Oc2ccncc2C(=O)N2CCC(N3CCCCC3)CC2)cc1
NS(=O)(=O)c1ccc(C#Cc2ccncc2)cc1
O=C(CN1CCCN(Cc2cc(F)cc(F)c2)CC1)Nc1cccc(C(F)(F)F)c1
COCC(CNC(=O)C(CCCN=C(N)N)CCc1ccccc1)NC(=O)NC(=O)NC(C)=O
Clc1cccc(-c2nn3c(-c4ccc(-c5csc6ccccc56)o4)nnc3s2)c1
O=C(Cc1cccc(C(F)(F)F)c1)Nc1ccc2c(c1)COC2=O
CC(=O)Oc1cc(N2CCCC2C)c2c(=O)oc3ccccc3c2n1
C=C(C)C1(C)C(C)CCC2(C)C1CCC1(C)C2CCC2C3C(C)CCC3(OC(=O)c3cccnc3)CCC21C(=O)O
Cn1nc(C(=O)Oc2ccccc2)nc1-c1ccc(F)cc1
CC(=O)OCCC(OC=O)C(CC(C)C)C(=O)NCOCCCCNC(=O)Cc1ccccc1
Cc1nnc(CC2CCCCN2CNC(=O)C(C2CC2)C2CC2)o1
CC(=O)c1c[nH]c(C2CCCN(C(=O)c3cccs3)C2)c1
CS(=O)(=O)N1CCS(=O)(=O)c2ccc([N+](=O)[O-])cc21
CC(=O)NC(CC(C)C)N(Cc1ccccc1)C(=O)N1CCC(Cc2ccccc2)(C(N)=O)CC1
CS(=O)(=O)c1cn(NC(=O)Cc2ccc(F)cc2)c2ccc(Cc3ccc(F)cc3)cc2c1=O
Cc1ccc2c(c1)N=C(NC(N)=N[N+](=O)[O-])c1ccccc1N2NC(=O)Cl
COc1cc(Cl)c(NC(=O)c2cnc(N3CCCCC3)c3ccccc23)cc1OC
COc1ccc(C(=O)NNC(=O)c2ccc3c(c2)Cc2ccccc2-3)cc1
CC(C)(C)NC(=NC(=O)OC(C)(C)C)NC(=O)OC(C)(C)C
O=C(Nc1cccc(F)c1)c1ccnc(N2CCN(CCc3ccccc3)CC2)c1
CC(C)(C)C=CCC=CC(C)(O)c1cccc(C(=O)NS(=O)(=O)NCc2ccccc2)c1
CC(=O)NCC1CN(c2ccc(F)c(-c3cccc(N4CCOCC4)c3)c2)C(=O)O1
COc1ccc2c(c1)CN(c1nc(N3CCOCC3)nc(N3CCOCC3)n1)C2
Cc1ccc(-c2nnc(NC(=S)NC(=O)c3ccccc3)o2)cc1
Cc1ccc(C(=O)NN2C(=O)C3C(CCCN(C)C)C4C=CC3(O4)C2C(=O)NC2CCCC(C)C2C)cc1
Cc1ccccc1C1SCC(=O)Nc2sc3c(c21)CCCC3
CC1=C2CCC3C(CCC4(O)C3CCC4(C)C)C2(O)CC(O)=C1
O=C(CC1(C(=O)O)CCC(c2ccc(F)cc2F)CC1)Nc1ccc2cc[nH]c2c1
CCC(=O)Oc1nc(Cc2ccc(OCc3ccccc3)cc2)co1
CC1=C2CCC3C(CCC4(S(=O)(=O)O)C(C)CCC34)C2(C)CCC1=O
Cc1cccc(-n2nnnc2-c2cnccn2)c1
O=C(Nc1nncs1)NC1CC1
CON1c2ccc(C)cc2C(SC2CCCC2)=C2CCN(C)CC21
O=C(C1CC1)N1CCN(N2C(=O)c3ccccc3S(=O)(=O)c3ccc(Cc4ccc(Cl)cc4)cc32)CC1
N#CN1CCc2c([nH]c3ccc(CCCc4ccccc4)cc23)C1
CN(C)c1ccc(C=NNC(=O)c2ccc(COc3ccccc3)o2)cc1
O=C(CCN1C(=O)NC2(CCCc3ccccc32)C1=O)Nc1ccccc1
CNC(=O)N(c1ccc(C)cc1)C1CCN(Cc2ccccc2)CC1
Cc1cccc(COc2ccc(-c3c(C(=O)c4c(O)cc(O)cc4C(=O)O)oc4ccccc34)cc2)c1
CCOc1ccccc1C(=O)NCN1C(=O)NC2(CCCCCCC2)C1=O
CC(C)CNC(=O)C(=O)NC(CNO)C(COC(=O)NCc1ccccc1)Cc1ccccc1
Cc1ccc(N2C(=O)c3ccc(NC(=O)OC(C)(C)C)cc3C2=O)cc1
Cc1cc(-c2nc(C3(c4ccc(F)cc4)CCC3)c[nH]2)on1
O=C(NC1C(CO)OC(F)C(O)(F)C1Oc1cc(=O)c2cccc(-c3ccc(O)cc3)c2o1)c1ccc(O)cc1
NCCCCCNC(=O)Oc1ccc(C(=O)C=Cc2ccc(O)cc2)cc1
CCC1CCN(C(=O)N2CC(NC(=O)CCCc3ccccc3)Oc3ccccc32)CC1
O=c1nc[nH]c2c1ccn2C1C(O)OC(CNCCc2ccc(NS(=O)(=O)Cc3ccccc3)cc2)C1O
CCCCN1CCN(C2=Nc3cc(Cl)ccc3Oc3c(Cl)cc(Cl)cc32)CC1
FC(F)(F)c1cccc(-c2cc(N3CCN(Cc4cccnc4)CC3)no2)c1
O=C(OCc1ccccc1)c1ccccc1N(C(=O)Oc1ccccc1)c1cccnc1
O=C(Nc1cccc(-c2cccc(-c3nc4cc(F)ccc4[nH]3)c2)c1)Nc1cc(Cl)ccc1Cl
COC1CN(C)C(=O)c2cc(C)ccc2OCC(C)NCC1NC(=O)c1ccccc1
COc1cccc(N(C(=O)C(NC(=O)C2CCCCC2)c2ccc(N(C)C)cc2)c2snc(C(N)=O)c2N)c1
CCC(=O)O
COc1cc(=O)c2c(-c3ccc(O)cc3OC)c(C(=O)Oc3c(O)cc(O)cc3O)c(Cl)cc2o1
CCOc1ccc(CCC(=O)Nc2cc(C)c(C)[nH]2)c(OCC)c1
CCc1nc(N2CCCCC2)nc2c1cnn2C(=O)N1CCC(c2cccnc2)CC1
CC(C)(C)C1CCN(C(=O)ONC(=O)CN2CCCCCCC2)CC1
COc1ccccc1N1C(=O)NC2(CCCCCC2)C1=O
O=C(c1ccc(F)cc1)N1CCN(S(=O)(=O)CN2CCN(c3ccccc3)CC2)CC1
C=CCC(=O)Oc1ccc2c(=O)c(O)coc2c1
CC1CCN(C(=O)NC(=O)Cc2ccc(OCC(F)(F)F)cc2)CC1
N#Cc1ccc(-c2cnc(N)nc2)cc1N1C(=O)c2c(F)c(F)c(F)c(F)c2C1=O
Cn1cncc1CCCc1nc(Nc2ccc(-c3ccccc3)cc2)c2ccccc2n1
O=C(c1ccc(-n2ccnc2)s1)N1CCN(c2ccc(Cl)cc2)C(=O)C1
CCCCCOP(=O)(O)OCC1C=CC(c2cn(C)c(=O)[nH]c2=O)O1
CCC1CCCN(c2cccc3nc(Nc4ccc(C(F)(F)F)cc4)c(C)cc23)C1
COc1ccc(NC(=O)Nc2ccccc2C(=O)N2CCOCC2)cc1
O=C(CCCCCc1ccccc1)c1ncc(-c2ccccn2)o1
Oc1cc(CC(O)O)cc(O)c1CC1C=CC(O)C(O)C1O
Cc1nncn1CCNc1cc(-c2cccc(Sc3ccccc3F)c2)ncn1
COc1ccccc1C(=O)CSc1nc2ccccc2n1CC(=O)Nc1sc(C)c(C)c1C(N)=O
CCCCC(C)CCCc1c(C)c2c(c(C)c1C(=O)Oc1ccc(O)cc1)OC(C)(C)CC2
NC(=O)c1ccc(-c2ccc3nc(C#Cc4ccccc4)oc3c2)cc1
COc1cccc(C(=O)Nc2cccc(OC(C)=O)c2)c1
CC(C)(C)C1CCN(C(=O)OS(=O)(=O)CC(NC(=O)c2ccc(-c3cccnc3)s2)C(=O)O)CC1
COc1ccc(OC)c(-c2nccnc2Nc2ccc(F)cc2)c1
COc1ccc2[nH]c3c(c2c1)CC(=O)Nc1cccnc1-3
CC(C)CC(Cc1c[nH]c2ccccc12)NS(=O)(=O)c1ccc(-n2cccn2)cc1
O=C(Cn1ncc2c(=O)oc3ccccc3c21)N1CCN(c2ccccc2)CC1
Cc1ccc(N(Cc2cc3cccc(F)c3[nH]c2=O)C(=O)CCN(C)C)cc1
COc1ccc(N2C(=O)CC(C3CCC(=O)N(NC(=O)Cc4ccc(OC)c(OC)c4)C3)C2=O)cc1
[truncated: 547,536 more chars]
