# Supplementary material for: t-SMILES: a fragment-based molecular representation framework for de novo ligand design
Source: Nat Commun. 2024 Jun 11;15:4993. doi: 10.1038/s41467-024-49388-6 (PMC11167009; doi:10.1038/s41467-024-49388-6)
Supplement: Supplementary file 4 — Source Data [file 41467_2024_49388_MOESM4_ESM.zip › Soure data/Source data and code for all other graphs/Metrics/Models/Chembl/ChEMBL_TSDY_MMPA[MPL][rnd15][bs128]/gen.smi.re_smils[1].smi.rnd10000.csv]

Cc1cc(C2CCN(CC(C(=O)O)C3=CC3C3CNCC3Cc3ccc(Oc4ccc(F)cc4)cc3)CC2)n(C)n1
CC(CCC(=O)O)=NNC(=O)Nc1ccccc1F
Cc1c(F)c2cc(-c3ccc(CCNC(=O)N4CCCC4)cc3)ccc2oc1=O
CN(C)CCNC(=O)c1cc(Cl)ccc1-c1cn(-c2ccc(F)cc2)c(=O)[nH]1
CCN1Cc2ccccc2OC(CNC(=O)c2cc(COc3ccccc3)on2)C1
Cc1cccc(C)c1Nc1ccccc1
CCOC(=O)CN1CCC2=Cc3cc(F)ccc3[S+]([O-])CC2C1
CCC(=O)NC(C)C(=O)NC(C)C(CC=O)C(=O)NCCCNC(=O)CCc1c[nH]c2ccccc12
C=C1C(=O)ON(c2ccccc2)C1C
CN(CC#CCCCC#N)CCC1SCC2NC(=O)NC21
Cc1c(C(N)c2ccsc2)cc(-c2ccccc2F)n1-c1ccncc1
CCCC1=C(OC(=O)C(C)(C)C)C(C(=O)OCCN(C)C)C(C)=C(c2ccccc2N(C)C)N1
CCC(C)C(C(=O)NCS)C(=O)NC(Cc1c[nH]c2ccccc12)C(=O)O
O=C(Nc1ccc(N2CCCC2=O)cc1)c1ccc(C(=O)N2CCCCCC2)cc1
COC(=O)C1C(C)CCC2(C)C1CCC1Oc3cc(C(=O)Oc4cccnc4)oc(=O)c3C(CC(=O)O)C12
CSc1nc2c(c(=O)n(C)c(=O)n2Cc2ccccc2Cl)n1C
COc1ccc(CNC(=O)CCC(=O)O)cc1
CCCC(=O)c1cc(OC)c(OC)cc1OC
O=C(CCC(=O)Nc1ccc(Cl)cc1)NCCC(=O)Nc1ccccc1
CCCCCCCCCCCCc1nnc(Sc2ccccc2)n1-c1ccc(O)cc1
COc1ccc(NS(=O)(=O)c2ccc(NCc3cccnc3)cc2)cc1
O=C(COc1cccc2c1OC(CF)(CF)O2)NN=Cc1cccnc1
CCC(=O)OCC(=O)NC(Cc1ccccc1)C(=O)Nc1cc(OC)ccc1OC
O=C(CN1C(=O)C2Cc3ccccc3CN2C1=O)Nc1cccc([N+](=O)[O-])c1
[O-][n+]1nc(NCCCc2ccccc2)[n+]([O-])c2ccccc21
CCCc1ccc2c(c1)c(C)c(C)n2OCCOc1cccc(CC(=O)O)c1
CN1CN2CCCC2C12CCN(c1ccc(I)cc1)C2
CCC1=CS(=O)(=O)OC1(COCc1ccccc1)OCc1ccccc1
CCC(=O)OC1NC(=O)NC(c2ccc(Cl)cc2)=C1CNc1ccc(C)cc1C
CCC(=O)Nc1ccc(NS(=O)(=O)Cc2ccccc2C)cc1
CCNC(=O)c1nc(Nc2cc(C)ccc2Cl)c2ccccc2n1
CN1C(CCc2ccco2)CCCC1CCc1ccco1
COc1cc(CC(C)(C)NCC(O)c2cccc(OC)c2)cc(OC)c1
CCNC(=O)C(=O)Oc1cccc(OC)c1OCCCCc1cc(Cl)ccc1Cl
Cc1c(C(=O)NN=C(c2ccc(Cl)cc2)C(C)C)nc2cccc(C(=O)O)n12
COc1cc2nc(OC)c3c4cc(OC)c(-c5cccnc5)cc4[nH]c3c2cc1Oc1ccccc1
CCCCN(CCCC)C(=O)Cc1c(-c2ccccc2)c2cc3c(cc2n(Cc2ccccc2)c1=O)OCO3
CCCCC(F)(F)c1ccnc(-c2cccc(-c3c(C)c(=O)n4c5c(=O)n(C)c(=O)n(C)c5nc4n3O)c2)n1
CCON=CCC(=O)Oc1cccc(C(F)(F)F)c1
CCc1ncnc2c(N(C)CCc3nnc(C4CC4)o3)n[nH]c12
Cc1ccc(Sc2nc3ccccc3c3nc(=O)c(CN=Cc4cc(O)ccc4O)nn23)cc1
Cc1onc(COc2ccc(C(=O)N(C)c3oc(C)c(C)c3C)cc2)c1C
CC(C)CC(=O)NC(C(=O)Nc1ccc(Oc2ccccc2)cc1)C(=O)c1nnc(SCCC(=O)O)s1
OOC1OC(CCOCCc2ccccc2)C(OCc2ccccc2)C(O)C1OCc1ccccc1
COc1ccc(-n2nnc(CN(C(=O)CC3CCCO3)C(NC(=O)CC3CCCO3)c3ccc(Cl)cc3)n2)cc1
CC(C)c1csc(Nc2ncc(C#N)s2)n1
CN(C)CCNc1ccc(NCCN)c2c1C(=O)c1ccncc1C2=O
CCCOc1ccc(CC(=O)O)c2ccsc12
O=C(O)Cn1cc(NC(=O)C23CC4CC(CC(C4)C2)C3)c2ccccc21
COC(=O)NC1(c2ccc(C(F)(F)F)cc2)CCN(C(=O)Nc2ccccc2Cl)CC1
COC12OC(C)(c3ccc(Br)cc3)OC1c1cc(C)ccc12
C[n+]1cn(C2C=CC(COP(=O)(O)OP(=O)([O-])OP(=O)([O-])OCC3CC(O)OC3n3cc(F)c(=O)[nH]c3=O)O2)c2[nH]c(N)nc(=O)c21
COc1ccc(F)cc1N(CCO)c1ncnc2sc(C)cc12
COc1cc(-c2noc(C(=O)O)c2CC(C)C)ccc1OC1CCCC1
O=C(c1ccc(OCc2ccc(Cl)cc2)cc1)C1NC(c2cccnc2)CS1
Cc1cn(C2CCCC2)c(=O)c2c1c1ccccc1n2N1CCN(C(=O)c2ccccn2)CC1
O=C(C1CCC(n2c(Nc3cccc(Cl)c3Cl)nc3cccnc32)CC1)N1CCN(c2ccco2)CC1
O=C(Oc1ccc([N+](=O)[O-])o1)c1ccc([N+](=O)[O-])cc1
CCCC(C)C(NC=O)NC(=N)N
N#Cc1c(N)nc(SCc2csc(-c3ccccc3)n2)c(C#N)c1-c1csc2ccccc12
CC1OC2CC3C4CC(C)C5=CC(=O)C=CC5(F)C4(O)C(C)C(C)C3(C)C2(F)O1
O=C(O)CN1CCC(Nc2ncnc3c2ncn3C2C(CO)OC(O)C2O)CC1
CC1N=C(c2ccccc2)c2cc(O)ccc2NC1=O
Nc1ccc(-c2cc(C(F)(F)F)n(-c3ccc(-c4ccccc4)cc3)n2)cc1
O=C1CN(S(=O)(=O)c2cc3c(cc2Cl)OCO3)c2ccccc2N1
Clc1cc(Cc2c(Cl)nc3[nH]cc(Cl)n23)ccn1
COc1cc(SSc2ccc(O)c(OC)c2)ccc1O
COC(=C(C#N)SC)c1ccc(Sn2c(-c3ccccc3)cc(-c3ccc(F)cc3)c2-c2ccc(Cl)cc2)cc1
CCC(=O)OC(C)(C)N1C(=O)CCn2c(-c3ccc(C)cc3)c(C)c(-c3ccc(F)cc3)c21
Oc1ccc(Cc2ccc(Cc3ccc(F)cc3O)c(O)c2)cc1O
COc1ccc(-c2nc(-c3ccncc3)no2)c(F)c1
C=C1C(=O)CC(C)C2(O)C(C)CC3C(C=C(OC(=O)CC(C)CC)C(=O)C4(C)C=CC(=O)C34O)C12
CC(c1ccc(F)c(Cl)c1)N(Cc1cc2ccccc2[nH]c1=O)C(=O)C1CC1
CCOC(=O)C(C)NP(=O)(OCC1CC(n2cc(F)c(=O)[nH]c2=O)OC1[N-][N+]#N)Oc1cccc2ccccc12
CCOC(=O)c1nc(-c2cccc(O)c2OC)no1
Cc1cc(-c2ccc(Cl)cc2Cl)nc(NCCCO)n1
CCCCCOc1ccc(NS(=O)(=O)NCCCC)cc1
CNC(=O)c1cnc(-c2ccccc2C(F)(F)F)cn1
COC(=O)S(=O)(=O)N1CCC(c2cc(N(C)C)ccc2C)CC1
CCc1cn(C)nc1CNCc1cc2n(n1)CCCC2
CN(CNC(=O)C1CC1)S(=O)(=O)c1ccc(S(=O)(=O)N2CCCCC2)cc1
CCC#Cc1ccc(C(NS(=O)(=O)Cc2nc(C)cs2)C(=O)O)cc1
CCC(=O)N(CC)C(=CC(=O)Nc1ccco1)c1ccc([N+](=O)[O-])cc1
Oc1ccc(-c2nc(-c3ccccc3)[nH]c2C2CC2)cc1
Fc1nccc2c1nc(-c1ncc3nc[nH]c3n1)n2-c1ccccc1
OC1(c2ccccn2)CCN(Cc2cc(Cl)c(N3CCCCC3)c(Oc3ccc(F)cc3)c2)CC1
CCOc1ccc(CNc2ccc3c(c2)CCN3C)cc1OCc1ccccc1
CCCCn1c(=O)c2c3c(sc2n(Cc2ccc(-c4ccccc4-c4nn[nH]n4)cc2)c1=O)COC(C)(C)C3
O=C(O)CCc1ccc(NC(=O)Cc2ccccc2)cc1
N=C(N)NCCC(N)CC(=O)O
CCCCC(C)Cc1ccc(C2CN(C)C(=N)N2C)cc1
Cc1cnoc1NC(=O)c1c(C(N)=O)sc2c1CCCC2
O=C1NC(=O)C(=Cc2cccnc2)S1
COc1ccccc1CC(=O)N(C)c1ccc2c(c1)Cc1ccccc1-2
CCCC(=O)Nc1ccc(O)c(C(=O)Nc2ccccc2)c1
Cc1ccc(C=CC(=O)c2c(O)ccc(CN(C)C)c2O)cc1
O=C(NS(=O)(=O)N1CCCC(c2cccc3nonc23)C1)c1ccccc1
COc1cc(C(O)CN2CCN(CCO)CC2C2CCC2)c(OC)c2c1OCO2
CCC(O)(c1cccc(F)c1)c1nccn1C
CCc1cc(C(=O)Oc2ccc(-c3nc(-c4ccccc4)no3)cc2)n[nH]1
CC(C)Sc1ccc(C(N)=O)cc1C12CNCC1C2c1ccc(Cl)cc1
Cc1cc2nc(C=Cc3c[nH]c4ccccc34)[nH]c2cc1C
Cc1nc2c(c(N)c1C)c(=O)n(-c1nc3ccccc3[nH]1)c(=O)n2C
COc1ccc(C2Nc3ccccc3N=C3CC(c4ccc(Br)cc4)CC(=O)C32)cc1
COc1cc(OC)c(-c2scc3ccccc23)c(OC)c1
Cc1ccc(CNCc2ccccc2)cc1
O=C(Nc1ccc(CCNCC(O)c2cccnc2)cc1)c1cccc(C2(C(F)(F)F)N=N2)c1
CCCN(CCO)CCCC(=O)NCOc1cc(=O)c2c(-c3ccccc3)cc(O)cc2o1
CC(C)N(NC(=O)NC1CCC(N(C)C(=O)NCc2ccccc2)CN(c2ccccc2)C1=O)C(=O)C(C)(C)C
NS(=O)(=O)c1ccc(-c2ccc3nc(NC(=O)NCl)sc3c2)cc1
CC(C)c1nc(-c2ccnc(NCOC(N)=O)n2)c(-c2cc(Cl)c(F)c(C3CC3C)c2)[nH]1
COc1ccccc1NC(C)=C1C(=O)OC(=O)C(O)=C1C(C)=O
O=C(NN=Cc1c[nH]c2ccccc12)c1cccc([N+](=O)[O-])c1
CCCCCCCCCCCCCCCCCNC(=O)c1ccccc1F
O=C(O)c1nc(=O)c2ccc(-c3ccc(-c4cccc(C(F)(F)F)c4)o3)cc2[nH]1
COc1ncnc2cc(C3CCN(Oc4ccc(C(=O)Nc5ncccn5)cc4)C3)c(OCCCN(C)C)cc12
O=C(NCc1ccsc1)c1ccc(-c2ccccc2)s1
Cc1nnc(SCc2cccc(Cl)c2F)n1-c1ncccn1
COc1c(-c2ccc(F)cc2)nc2c3ccccc3ccn2c1=O
COCc1ccccc1N1C(=O)C(=O)C(C(=O)CC(C)C)C1c1ccc(-c2ccsc2)cc1
O=C(CCCCN1CCN(c2cccc3c2OCO3)CC1)NC1CCc2ccccc21
COc1ccc(-c2cc(Cc3ccccc3)cc3c2OCCN3S(=O)(=O)N(C)C(C)=O)cc1OC
Cc1cc(Oc2ccc(C(C#N)=CC(=O)c3ccc(F)cc3)nc2NN)cc(C)c1C
CCCCCCOC(=O)NS(=O)(=O)Oc1cccc(C(C)C)c1C(C)C
CCCC(C)OC(=O)CCCN
CCN(CC)c1cccc(C(=O)NCCn2cc(-c3ccc(OC)cc3)c(C)n2)c1
Cn1ccnc1Cc1ccccc1C1OC(O)C(O)C1CO
COc1ccc(NC(=O)Nc2ccccc2CN2CCCC2)cc1
CCCCCCn1cc(Cc2ccc3c(c2)C2(OCCO2)C(=O)N3Cl)nn1
Nc1ncc(-c2ccccc2)c2scc(-c3ccncc3)c12
CCCCCCCCCCCCCCn1cnc2c(=O)n(C3CC(CO)OC3O)cnc21
O=C(NNC(c1ccccc1)c1ccccc1)C(Cc1ccccc1)C(=O)OCc1ccccc1
O=C(c1ccccc1)C(C[S+]([O-])c1ccc(Cl)cc1)N1CCOCC1
CN(C)c1ncnc2c1nc(NC(=N)N)n2C
COc1cc(Nc2ncc3c(n2)CCCC3=O)c(OC)c(OC)c1
COc1c(-c2ccccc2)oc2cc(-c3ccccc3)ccc2c1=O
CCCCCCCCCCCCCCCC(=O)OC=C1Oc2ccc(-c3ccc(O)cc3)cc2C1=O
CCCNC(=O)Nc1ccc2c(c1)C(=O)NCCC(C)OCCCCC(C)O2
CCC(Cc1ccc2ccccc2c1)N1CCN(C(=O)N(CCCC(=O)NO)C(=O)Cc2ccccc2)CC1
CCCc1cc2c3c(c1)[nH]c(=O)c(=O)n3C(OC)CC2
COC(=O)c1cc(-c2coc3ccccc3c2=O)c(C)o1
Cc1ccc2c(c1)N(C(=O)C(=O)N1CCC(c3ncc(C)[nH]c3=O)CC1)CC2
CC=CC(=O)C=Cc1ccc(OC)cc1C=C(O)c1ccc(OC(C)=O)cc1OC=O
NC(=O)NC(CC(=O)O)c1ccccc1
OCC1CCC(CN2CCN(c3ccc4c(Cl)ccnc4c3)CC2)(Oc2ccccc2)CC1
Cc1ncsc1-c1cc(C(N)=O)c2[nH]c3cc(N4CCC(N5CCCCCC5)C4)ccc3c2c1
COn1c(=O)c2c(c3cc(Cc4ccccc4)ccc3n2CC(=O)Nc2ccccc2C)n(C)c1=O
CCCCCCCCCCCCCCCCNc1nc(NCC)nc(NCCCCCCCCC)n1
CCCCCCCCCCC(=O)OCC(CCCCC)C1=C(OO)C(=O)C(=O)c2ccccc2C1=O
Cc1ccc(C(=O)Cc2nc(N)n(S(=O)(=O)c3ccc(Br)cc3)n2)cc1
C=CC1CC2C(CC)(CCC3OCC32C)CC(C(=O)OOC(=O)C=Cc2ccccc2)CC2=C(C)C(=O)CC1C2C
CNc1nc(C)c2ccc(NCCc3ccc(Cl)s3)cc2n1
Cc1cc(OC(F)(F)F)ccc1Cn1c(=O)c(-c2ccc3c(c2)S(=O)(=O)N=C(OCC(N)=O)N3)cc2cncnc21
NC(CF)P(=O)(O)CC(=O)O
Cc1ccc(Sc2nn3c(CC(=O)N4CCC(C)CC4)nnc3s2)c(C)c1
Clc1ccc2cc1CN1CCN(c3nc(Cl)c4ccccc4n3)CCC1=CCN(CCN1CCCC1)CCNCc1cccn1C2
Nc1ccccc1C(CC(=O)O)NC(=O)Cc1ccc(Cl)cc1
Cc1cccc(C(=O)NCc2ccc(-c3ccccc3)cc2)c1C
COc1ccc(OC)c(C2=NN(C3=NC(c4ccccc4)(c4ccc(Cl)cc4)CS3)C(c3ccc(Cl)cc3)C2)c1
CC(C)C(NC(=O)CC(=O)N1CCCC1C(N)Cc1ccccc1)NC(=O)OCc1ccccc1
CCC(=O)Oc1c(C)[nH]c(C)c1C(=O)COC(=O)CC(=O)Nc1ccc(OC)cc1
O=C(O)C=C(C(=O)O)n1cccc1Cc1ccccn1
CCCCCCCCCOCC[n+]1ccn(CC(Cl)(Cl)Cl)c1
CCCCC1NC(=O)C2Cc3c([nH]c4ccccc34)C(Cc3ccccc3)N2C1=O
CCNC(=O)C(C(=O)NC(NC(=O)OCO)C(=O)N1CCCC1Cc1ccccc1)C(C)C(=O)NC
Cc1nc(NCc2ccc(-c3ccccc3)cc2)nc(N2CCCC2)n1
COc1ccc(C2=C(OC(=O)C(C)C)C(C)NC(=O)N2)c(C(=O)OC2CCCCC2)c1
CCCCCC=CCC=CCCCCCCCC(=O)NCc1cc(OC)c(OC)c(OC)c1
CCCCCCCCCCCCCCC(COP(=O)([O-])CC[N+](C)(C)C)OC
CCNC(=S)N1CCN(c2nc3c(ccc4cc(OC(F)(F)F)ccc43)s2)CC1
CC(C)C1CCC2(CC1)NC(=O)N(CNC(=O)Cc1ccc(C(=O)NCCCN3CCOCC3)cc1)C2=O
CC12CCC3c4cc5c(cc4OCC3C1CCC(=O)N2)OCO5
CCCCCn1c(CC2C(CO)C(=NOO)C(O)N3C(O)CCC23)nc2ccccc21
CCc1nc(NC(=O)c2ccc(C=CC(=O)NO)cc2)c(C(=O)Nc2c(C)cccc2C)[nH]1
COCCCCC1c2c(cc(C#N)c3c(=O)c4cc5ccccc5cc4n(C)c23)OC(=N)C1OC
O=C1Nc2ccccc2C12NC(c1cccc(Cl)c1)=NN2c1ccc(Cl)cc1
Cc1cn(C)nc1OCC(=O)Nc1cc(-n2cccc2)ncn1
COC(=O)C1=C(c2ccccc2C(F)(F)F)C(C(=O)OCCN2C(=O)c3ccccc3S2(=O)=O)C(C)=C(C)N1
CCCCCc1ccc(N2CC(Cc3ccccc3)N(CN3C(=O)C(=O)NCC3CCC3CCCCC3)C(=O)C2=O)cc1
COc1ccc(C(C)Nc2nc(SC)nc3sc4c(c23)CCC4)cc1
CCC(C)(C)Nc1c(O)c(=O)c1=Nc1cc(F)ccc1CC(=O)OC
Cc1ccc(CCCN(C)CCO)cc1
O=C(CO)c1c(Sc2ccc(Cl)cc2)sc2cc(Cl)ccc12
Cc1ccc(C(O)CC2CN(C)Cc3ccccc32)cc1
Cn1nc(C2CCCCC2)c2cc(C(=O)NC3CCC(CO)CC3)sc21
Cc1ccc2nc(NC(=O)CN3CCc4sccc4C3)sc2n1
CC(C)=CCOc1cc(Cl)c(F)cc1-c1cnc(NF)nc1Nc1nc(C)cs1
Cc1cccc(Nc2nc(Cc3ccccc3)c[nH]2)c1Cl
O=C(c1cc(Cl)ccc1NS(=O)(=O)c1ccc2[nH]c(=O)oc2c1)N1CCCC1
CCN(CC)CCOc1c(O)cc(C(=O)NN=Cc2cc(C)nn2C)cc1[N+](=O)[O-]
NC(CC1c2ccccc2CCN1C(=O)C(=O)NCCc1ccc(NS(N)(=O)=O)cc1)C(=O)O
CC(C)(C)NC(=O)OCCCCc1nc(C(=O)NCl)c(N)nc1N
COCNc1nc(N2CCN(c3ccc(SC)nc3)CC2)nc(N2CCc3ccccc3C2)n1
CN1CCN(c2ccc3oc4c(=O)nc(-c5ccccc5)[nH]c4c3c2)CC1
CCC(=O)Oc1c(C)oc2nc(SNCc3cccnc3)nc(C)c12
CC(=O)N(CN1CC(C)C(C(C)CO)OCc2cnnn2CCCC1=O)c1ccncc1
N#Cn1cc(CCCC2CCN(Cn3cccn3)CC2)c2cc(C3CCCCC3)ccc21
O=C(O)c1csc(S(=O)(=O)Nc2ccc(Oc3ccccc3)cc2)c1
Cc1cc(C)c(C(=O)c2cc(Cl)ccc2Cl)c(O)c1
CON1C(=O)N(c2cc(-c3cccc(C)c3C)ncn2)C2(CCNCC2)C1=O
CC(C)C(Cc1ccc(O)cc1)C(=O)O
Fc1ccccc1Cc1noc(-c2ccccc2F)n1
C[S+](CCC(=O)c1ccc(C(F)(F)F)cc1)CCC(N)C(=O)O
COC(=O)C1=C2CC(=O)C3(C)C(O)CC4OCC4(O)C3C(C(=O)O)C(OC)(CC1C(=O)Oc1ccccc1)C2(C)C
COc1ccc(OCCN(C)c2c(-c3ccccc3)cnn(Br)c2=O)cc1
CS(=O)(=O)Nc1cc(-c2ccc(C(=O)Nc3ccc(C(=O)Nc4ccc(Cl)c(Cl)c4)cc3)cc2)on1
CCCc1c(Cl)nc2ccc(-c3c(Cl)c[n+](NC(=O)c4ccc(CO)cc4)cc3CCCl)cc2c1C
O=C1C(=Cc2ccc([N+](=O)[O-])cc2)Sc2ccccc21
Cc1nn(-c2n[nH]c3c2Cc2cc(CN)ccc2-3)c2cc(F)ccc12
COc1ccccc1-n1cc(-c2cccc([N+](=O)[O-])c2)nn1
O=C(c1ccccc1F)N1CCC(c2ccnc(NC3CCNC3)n2)C1
COc1ccc(C=NNc2cc3c(O)ccnc3cc2Cl)c(O)c1
COc1cc2cc(C(=O)NN=C3C(=O)Nc4ccc(Cl)cc43)ccc2[nH]1
O=C(Cn1cnc2c(cnn2-c2ccc(Cl)cc2)c1=O)NNC(=O)c1ccccc1
Cn1c(=S)oc2ccccc2c1=O
CCCC(CCC)NC(=O)CC1C2COc3ccc(CC)cc3C2N2C(=O)CN(C)C(=O)C12Cl
C=CCc1ccc(-c2ccc(OC)c(CC)c2)cc1O
CNC(=O)C(C)(C)C(=O)Nc1sc2c(c1C(=O)O)Cc1cc(C)ccc1-2
CC1(C)N=C2C(=O)Nc3ccccc3N2C1=O
O=C(NS(=O)(=O)N1CCC1)c1cc(F)c(OCC2CCCCC2)cc1C1CC1
CCCCCCCCCCCCC(O)C(CNC(=O)CO)C(=O)NC
Cc1c(-c2ccc(Cl)cc2)cnc2c1CCC1=C2C(=O)CC(C)(O)C1
O=C1c2oc3ccccc3c(=O)c2C(CCn2ccnc2[N+](=O)[O-])N1c1nccs1
CS(=O)(=O)N1CCN(c2ccc(NC(=O)c3ccc(S(=O)(=O)N4CCCC4)cc3)cc2)CC1
C=CC(=O)Nc1cccc(C2c3cc(C(F)(F)F)nn3C(C)CN2C(=O)CC)c1
O=C(NCc1ccccc1)Oc1ccc(-c2cn3c(n2)sc2ccccc23)cc1
O=C(O)C(=O)N1Cc2c(cc(I)c(I)c2OCc2cccc(F)c2)CC1C=Cc1cccc(F)c1
CC(=O)OC1OC=C(CO)C2CC=C(OC3C(O)C(O)OC(CO)C3O)C12
CNC(=O)c1ccc(COc2ccc(-c3c(N)cnc4ccnn34)cc2)cc1
O=S1(=O)CCN(Cc2cccc(-c3cccc(-c4nc5cc(-c6ccccc6)cc(-c6ccccc6)n5n4)c3)c2)CC1
CC(C)(N)C(=O)Nc1nc(-c2ccc(F)c(CC(C#N)NC(=O)C3NC4CCC3C4)c2)cs1
CC1(C)CC(=O)C2=C(C1)N(Cc1ccco1)C(C)(C)OC2=O
CC(C)(C)c1c(Nc2ccccc2CN2CCOCC2)c(C#N)nc2ccc(Br)cc12
CCCCCCCCS(=O)(=O)NC(=O)c1ccccc1-c1ccc(NC(=O)C(Cc2c[nH]cn2)C(=O)O)cc1
Nc1ncnc2c1ncn2C1C(O)C(O)OC1C(OP(O)(O)=S)SCC(N)C(=O)O
COc1ccc(NC(N)=S)c(C(=O)Oc2ccc(N(C)C)cc2)c1
Cc1ccc(N2CCN(C)CC2)c(Oc2nc(NC(F)(F)F)ncc2-c2cccc3c2C(=O)N(C)C3)c1
CC(=O)NS(=O)(=O)c1ccc(Nc2n[s+]([O-])nc2NC(C)c2ccc(F)cc2)cc1
COc1ccc(C2OC(=O)C3CC4CCCCC4C(c4ccc(C)cc4)C32)cc1
COCCN(C)C(=S)NN=Cc1ccc(C(=O)O)cc1
COCCN(Cc1ccco1)C(=O)C1CC2C=CC1C2
CN1CCN(c2nc(CCCn3c(-c4ccccc4)nc4ccccc43)cs2)CC1
CC(=O)N(C)c1ccc(-c2nc3c(-c4cc(Cl)ccc4Cl)ccnc3n2CCCN(C)C)cc1
CN(c1ccc(C(F)(F)F)cc1)S(=O)(=O)CNC(=O)Cc1ccco1
CCN(CC)CCOc1ccccc1C(=O)Nc1ccc(-n2cccc2)cc1
CC(=O)N(C)CC(C)(C)C(=O)Nc1ccc(F)cc1N1CC(c2ccc(OCC3CC3)cc2)C1
O=C(CSc1nc2ccccc2o1)NCc1c(F)cccc1Cl
CCOC(=O)c1c(-c2ccncc2)sc(=S)n1OC(=O)CC
C#CCC1(c2ccc(Cl)c(Cl)c2)CC2CCC1N(c1ccc(N)cc1)C2
CC12CC3CC(C)(C1)CC(Nc1ccnc4ccc(F)cc14)(C3)C2
CSc1c(-c2ccccc2)[nH]c(-c2ccc([N+](=O)[O-])cc2)c1C#N
O=C(O)CCCC=CCC1C2CCC(C2)C1S(=O)(=O)Nc1cnc(OCCCC(=O)O)nc1
O=C(Nc1cccc(-c2cccc(-c3nc4cc(F)ccc4[nH]3)c2)c1)Nc1cc(Cl)ccc1Cl
Cc1cc(C(=O)Nc2ccccc2NC(=O)C2CC2)ccc1Cl
O=S(=O)(CC1CC1)N1C2Cc3[nH]ncc3C1CN(c1ccc(Cl)s1)C2
C=CC12CCC(C(=O)OC=Cc3ccccc3OC)C(C)(C)C1CCC1(C)C2CCC2C3C(C(=O)O)CCC3(C)CCC21C
CC(=O)OC1(C)OCCC2C1CCC1CC(C=CC=C(C)C(=O)O)CCC12C
N#Cc1ccc(-c2nc(-c3ccc(-n4cncn4)cc3)no2)cc1
CCN(CC)CCNn1c2ccccc2n2c(-c3c(C)cc(C)cc3C)c(C)nc12
COc1ccc(-c2cn(-c3ccc(F)c(F)c3)nn2)cc1
Cc1ccc(N2CCN(S(=O)(=O)n3ccc(C(C)C)c(CCCN(C)C)c3=O)CC2)s1
CCOc1ccc(CCNC(=O)C2CCC(Cc3c(N4CCOCC4)c(=O)c3=NO)CC2)cc1
O=C(NCNC(=O)C1CN(C2CCC(N3CCC(c4cnc(N5CCOCC5)nc4)CC3)C(c3cccs3)C2)C1)c1csc(Br)c1
NC(CCCCNC(=O)CI)C(=O)O
Cc1cc2c(cc1CNC(=O)CCN(C)C)CCC1C2(C)CCCC1(C(C)C)C(C)C
Cc1ccc(C2C(=N)SC(=N)C(c3ccc(C)cc3)C2C#N)cc1
COc1cc2c(cc1CCc1ccc(C(=O)Nc3ccc4cccc(OC)c4n3)cc1)CN(OC)CC2
Cc1cc(=O)n(-c2ccccc2)nc1-c1ccc2c(ccn2Cc2ccc(C(=O)O)c(O)c2)c1
NC(=O)Nc1c(Sc2ccccc2)ccc2cnccc12
O=S(=O)(Cc1ccccc1)NCCc1ccccc1Cl
CCCC1CNCC(=O)N1c1ccc(COCC(=O)N(c2cc(Cl)ccc2N)C2CC2)cc1
Nc1ccc(NC(=O)CCl)cc1
COc1ccc(NC(=O)CCc2cccc3ccccc23)cc1OC
CC(C)=CCC(=O)C(C)CC=C(C)CCc1[nH]c2ccc(C)cc2c1OCc1ccccc1
Cc1cnn2c(N=CN3CCCC3)cc(-c3ccco3)nc12
Cc1oc2ccccc2c1C(=O)NCc1ccc(C(=O)O)cc1
Cc1cccc(N(CC(=O)N2CCc3ccccc3C2)S(C)(=O)=O)c1C
COc1ccc(C(=O)N(C)C)cc1NC(=O)Nc1ccc(ONC(=O)Nc2nc3ccc(C)cc3[nH]2)cc1
C#CCNC(=O)Nc1ccc(OC(C)(C)OC(C)=O)cc1
COc1cccc(C(NC(C)=O)C(Cc2ccccc2)C(CC(C)C)C(=O)NCC(C)O)c1
O=C(O)c1ccc(N2C(=O)C(=Cc3ccc(N4CCOCC4)cc3)SC2=S)cc1
Cc1ccsc1COc1ccc2c(c1)OCC(=O)N2
CNC1=NC2N=C(S(N)(=O)=O)SC2(c2ccc(Cl)cc2)CS1
O=C(NCCc1ccc(-c2ccccc2)cc1)c1nc(-c2cc(Cl)ccc2Cl)n(-c2ccc(Cl)cc2)n1
N#Cc1cc(-c2cccs2)[nH]c(=N)c1-c1ccc2c(c1)OCCO2
COc1ccc(OC)c(CNC2CCCc3ccccc32)c1
COc1ccc(-n2cc3c(n2)C(NC(=O)c2cccc(OC)c2)=Nc2ccccc2N3)cc1
CC(=CC(=O)CC(C)C)NC(CO)Cc1ccc(O)cc1
Cc1ccc(S(=O)(=O)Oc2cc(=O)oc3c(O)ccc(-c4ccccc4)c23)cc1
O=C(Nc1nccs1)OCN1CCCC(CCOCc2ccccc2)C1
Cc1sccc1-c1ccc2ncnc(NCCN3CCOCC3)c2c1
CC1=C(NC(=O)CC2CCCCN2)CSC2C(C(=O)O)C(=O)N12
CC1CN(COCc2cccs2)Cc2ncn(Cc3ccsc3)c21
CCN(CC)CN1CCCC1CCCOC(=O)N1c2ccccc2C(=O)Nc2cccnc21
COc1ccc(NC(=O)CC(c2ccccc2)N(C)C)c(OC)c1
Cc1ccc(C[S+]([O-])Cc2ccc(C(=O)N3CCCC3)o2)cc1
O=c1cc(-c2cccc(OCCCc3ccccc3)c2)[nH]c(-c2ccncc2)n1
Cc1ccc2nc(S(=O)(=O)NC3CCCCC3C)sc2c1
O=C(c1noc2ccccc12)N1CCCC2(CCN(c3cccnc3)C2)C1
C#CC1CN(C)S(=O)(=O)c2ccc(C(CC)CO)cc2OC1CCc1ccc(N(C)C)cc1
[O-][S+](Cc1cccnc1)c1nc2cscc2[nH]1
COc1ccc(CN=C2SC(=Cc3ccc(OCc4ccc5ccccc5n4)cc3)C(=O)N2c2ccccc2)cc1
Cc1ccc(C(=O)c2c(-c3ccccc3Cl)nc3n(C)cnn23)cc1
O=C(CCC1CCN(Cc2ccsc2)CC1)Nc1ccco1
O=C(NCc1ccc(S(=O)(=O)c2ccccc2)cc1)C1CCN(c2ncccn2)CC1
O=C(C=Cc1ccc(Cl)c(Cl)c1)NCCCCCN1CCC(C(=O)Nc2ccc(Cl)c(Cl)c2)CC1
N#CC1CCCCC1c1cn(-c2ccc(NC(=O)CC3CC3N)cn2)nc1NC(N)=O
Cc1cccc(OC(c2cccc(N(C)C)c2)c2ccco2)c1C
O=C(NCC(=O)c1ccc(NS(=O)(=O)c2cccc(Cl)c2)cc1)OCc1ccccc1
CC(=O)NCCCC(=O)NC(=O)c1ccccc1O
Cc1cc(N2CCN(C(=O)c3ccccc3F)CC2)n(-c2nc3ccccc3o2)n1
C=CC(=O)OC1C(=C)CCC2(O)C3CCC(C)C2(C)C13
COc1cc2c(cc1OC)C1(O)C(=O)c3c(OC)cc(OCc4ccccc4)cc3OC1CO2
CCNC(=S)Nc1cc(NC(=O)c2ccc(Br)cc2)c(OCC)cc1OCC
O=C(Cc1ccc(O)cc1Br)c1c(NC2CCCC2)sc2ncccc12
CCCCC(C=O)NC(=O)CCC
CCC(=O)OC(Cc1ccccc1)C1CCCN(NC(=O)C2=Cc3cc(Cl)cc4c3C(=CN2)C(=O)N(C)C4=O)C1
Cc1ccc(N2C(=O)C3CC(=O)C4C(=Nc5ccccc5C4c4ccc([N+](=O)[O-])cc4)N3C2=O)cc1
O=C1NC2(CCCCC2)CN1O
Cc1ccoc1C(=O)Nc1cccc(C(=O)N2CCCc3ccccc32)c1
CC(C)(C)OC(=O)NCCCCCNC(=O)c1ccc(NC2=NC3CS(=O)(=O)CC3S2)cc1
CNc1ncnc2c1ncn2C1C(O)CN(O)CC1CCO
O=C(NNC(=O)c1cc2c(s1)CCCC2)c1ccc(Br)cc1
ON=C(Oc1ncccc1Cc1cccc(F)c1)N1CCC=N1
O=C1C(=Cc2ccccc2)CNCC1=Cc1ccccc1
CCC1CCN(S(=O)(=O)NC(=O)c2ccccc2C(C)=O)CC1
CS(=O)(=O)N1CCN(C(=O)c2ccc(C(=O)NNC(=O)COc3ccc(F)cc3)cc2)CC1
Cn1ccnc1C(c1ccccc1)n1c(=O)c2c(n(CCN3CCCCC3)c1=O)CCN(Cc1c(F)cccc1F)C2
COc1ccccc1C(=O)N(CN1CCCCC1)C(C(=O)NC1CCCC1)c1ccco1
C=C(OC)C1(C)C(C)CCC2(c3cc(=O)oc4cccc(OC)c34)C3C(CCC12)Oc1ccoc(=O)c1C3O
CC1CNc2cc(CNCC(=O)N3CCCC3C#N)nn2C1
CCc1ccc(S(=O)(=O)NCc2ccc(OC)c(OC)c2)cc1
Cc1ccc2c(c1)C1C(CCN1C(=O)c1cccc(F)c1F)C(COCc1ccccc1)N2
CCc1ccc(NC(=O)Nc2c(C#N)cnn2-c2ccc(C)cc2)cc1
O=C(CCCCCCNC(=O)N1CCOCC1)NCOCc1ccccc1C(F)(F)F
N#CCSc1ccc(-c2oc(S(=O)(=O)c3ccc(F)cc3)nc2-c2ccccc2)cc1
COCOc1ccc2cc3[n+](cc2c1OC1OC(OC)C(OC)C(OC)C1OC)CCc1cc2c(cc1-3)OCO2
N=c1sccn1CCCNS(=O)(=O)c1ccc(F)c(F)c1
COc1ccccc1C(OCCN1CCCCC1)c1ccccc1
O=C1CSC(c2ccc([N+](=O)[O-])cc2)N1c1nnc(N2C(=O)C(NC(=O)C34CC5CC(CC(C5)C3)C4)C2Cl)s1
CCCCC(CCN1CCOCC1)(C(N)=O)c1ccc(Cl)cc1
Cc1ccc(-c2c(Cc3ccc(F)cc3)c3cc(C#Cc4ccsc4)ccc3n2COCC(O)CO)cc1
O=C(OCC(=O)N1CCOCC1)c1cccc([N+](=O)[O-])c1
CN(C)c1ccc(C=NNC(=O)c2ccc3c(c2)OCO3)cc1
CC(Cc1ccccc1)(Oc1ccc(OCCCOc2ccc(Br)cc2C(F)(F)F)cc1)C(=O)O
CC(C)CC(Cc1c[nH]c2ccccc12)NS(=O)(=O)c1ccc(-n2cccn2)cc1
CCC(OC)C(=O)Nc1ccc(-c2cn3c(-c4cn[nH]c4)cnc3c(NC)n2)c(F)c1
CC(C)=CCC1=C(C)C(=O)C2=C(C1=O)C(=O)C1(O)CCC(C)(O)C(C)C1=C2
CN(C)CC(c1ccccc1)C1(O)CCN(c2ncnc3c2CCCCC3)CC1
Cc1coc2c3c(ccc2c1=O)OC(C)C(c1ccc(O)cc1)C3COC(=O)C=Cc1ccccc1
CCCCCCCCc1cc(ON=C(C)C(C)C)cc2oc3ccc(O)cc3c(=NOC(=O)C(F)(F)F)c12
CC(=O)Nn1ncc(-c2cnc(NC3CC3)c(C(=O)Nc3cncnc3)n2)c1C
Cc1sc(NC(=O)N(C)c2ccccc2C#N)nc1Cn1cccc1C
COc1c(CN(Cc2cccc(Cl)c2)Cc2ccccn2)sc2cccc(C)c12
CC(=O)C(N=Nc1ccc(S(N)(=O)=O)cc1)=C(C)O
Cc1cn(Nc2nccc(-c3cc(C(=O)N(C)C)c4[nH]c(C)cc4c3)n2)cn1
CC(C)Cc1c(Cl)nc(NCC2CC2)nc1C(=O)Oc1ccccc1
CNC(=O)c1ccc(N2CCC(C3CCC(NC(=O)c4ccc(Cl)cn4)CC3)CC2)cc1C
Cc1ccccc1C1=NCCN1C
CCOC(=O)c1ccc(C(=O)Nc2ccc(F)c(Nc3nc(-c4cccnc4)c[nH]3)c2)cc1
CCOc1cc(C)ccc1NS(=O)(=O)CCc1ccncc1
NC(=O)CCC(NC(=O)OCc1ccccc1)C(=O)O
CCCCCCCCCCCC(=O)N1CCCc2ccccc21
Cc1ccc(CCSc2nc3ccccc3c(=O)n2CC(=O)c2cc(C)ccc2C)c(C)c1
Cc1ccc2ccc3ccccc3c(=O)c2c1
OCc1ccc(OC2C(O)OC(COC3C(O)OC(CO)C(O)C3O)C(O)C2O)cc1
CC=NOC(CN1CCCc2nc(C)c(-c3ccc(C)cc3)cc21)Cn1ccnn1
COc1ccc2c(c1)CCN(C(c1cccnc1)c1nn3ccc(C)c3c(=O)n1-c1ccccc1Cl)C2
O=C(CNC(=O)c1cccc(C(F)(F)F)c1)NC1CCN(CCCCC(=O)N2CCCN(c3cccc(Cl)c3)CC2)C1
c1ccc(CCCNCc2cccc(-n3ccnc3)c2)cc1
Oc1ccc(O)c(-c2cc[nH]n2)c1
COC(=O)c1sc2cc(-c3cccs3)cnc2c1C(C)=O
CCn1c2ccccc2c2cc(NC(=O)COc3ccccc3C)ccc21
N#Cc1ccnc2c1c(-c1ccccn1)nn2-c1ccccc1
Cc1ccc2c(c1C)CCC(=O)N2
Cc1cc(C=C2SC(=S)N(Cc3cccs3)C2=O)n(-c2ccccc2F)c1C
Cc1cc(C)c(OCc2ccccc2)c(-c2nnc(-c3ccccc3NC(=O)c3ccc(N4CCNCC4)cc3)o2)c1
COC(=O)NC(C)(C)Cc1cn(Cc2cccc(S(=O)(=O)NC(=O)c3ccccc3C)c2)c2ccc(C)cc12
CCC(=O)ON1CCCC(c2c(NCc3cc(O)c(F)c(C(=O)NN4CCN(C)CC4)c3)c(=O)c2=O)C1
CCOC(=O)CC(=O)NCC1CC(=NOC)C2CCC3C(=O)N(O)C(=O)C3C2C1c1ccc(C)cc1
O=C(CCS(=O)(=O)c1ccc(Br)cc1)Nc1nccs1
COC=C(OC(C)=O)c1ccccc1COc1ccc(Br)cc1
COc1ccc(-c2cc(C(=O)OC=Cc3ccc([N+](=O)[O-])cc3)cc3c2C(=O)CO3)c(OC)c1
CC1=NN(c2ccccc2)C(=O)CC1
CCCCCCCCCCCCOP(=S)(OC)N(CC)CC
O=C(O)Cc1nn(C(F)(F)F)c2cc(-c3ccc(NOCCc4ccc(-c5ccccc5)cc4)cc3)ccc12
O=C(Nc1ccc(SCc2ccncc2)cn1)c1cccc(C(F)(F)F)c1
COc1ccc(N2C(=O)c3ccccc3N(C(=O)CNC(=O)C3CCCCC3)C2C)cc1
Cc1ccc(C2C(C(=O)O)=CCC(c3ccc4c(c3)OCO4)N2S(=O)(=O)c2ccc(C)cc2)cc1
NNC(=O)c1cnc(-c2ccc(OCc3cccnc3)cc2)s1
O=C1c2ccncc2C(=O)c2c1ccn2-c1ccc(F)cc1
CNC(=O)N(C)Cc1ccc(-c2noc(C(C)(C)C)n2)cc1
CC(=O)OC1=C(C)C(c2cc3ccccc3oc2=O)NC(=S)N1
O=C(NCN1CCN(c2ccc(Cl)cc2)CC1)c1ccccc1Sc1ccccc1
Cc1cc(CC(=N)Nc2ccccc2Cl)nc2c1c(C)nn2-c1ccccc1Cl
COc1cc(O)cc(-c2c[nH]nc2Nc2nc(-c3ccc(NC(C)=O)cc3)cs2)c1OC
CCOC(=O)c1ccc(N)cc1Nc1ccc(-c2nccnc2C)cc1
COc1ccc(Nc2nc(=O)c3[nH]c(-c4ccc(Br)cc4)nc3[nH]2)cc1
CCc1ccc(N2C(=O)C3Cc4c([nH]c5ccccc45)C(C4CCN(Cc5cccnc5)CC4)N3C2=O)cc1
CCc1cc(CN2CCCC2CC(=O)Nc2cc(OC)ccc2OC)nn1C
Cc1nc(-c2ccccn2)nc(Cl)c1NCCC(=O)NCc1cccc([N+](=O)[O-])c1
O=C(Nc1ccc(Cl)cc1)c1ccc(N2C(=O)C3C4CCC(C4)C3C2=O)c(N2CCOCC2)c1
O=C(Nc1ccccc1)Nc1ccccc1Oc1ccccc1
CC(=O)C1=Cc2ccccc2OC1(C)C
Cn1nc(CCC(=O)NN)c2ccccc2c1=O
CCCCCN(CCCCC)C(=O)c1ccc(-c2ccc(OC)cc2CN)c(C(=O)N(CC)CC)c1
CC(C(=O)NC1(Cc2ccccc2)CCN1C(=O)OCc1ccccc1)C(=O)N1CCCC1
CC1=C(C(=O)NCCC(=O)N2CCCCC2)c2c(c3ccccc3n2O)S(=O)(=O)N1C
CCN1C(=O)C2C(CCc3c[nH]c4ccccc34)NC(CC(=O)OC)(OC(C)=O)C2C1=O
CCCC(C(=O)OC)c1ccccc1C(=O)OC(=Cc1cc(OC)ccc1C(=O)OC)C(=O)OC
C=C(C)C1CCC(O)(Br)CC1
CC(C)SC(C)NC(=O)c1ccc(NS(=O)(=O)c2ccc(Cl)cc2)cc1
O=C(Nc1ccccc1)c1nc(-c2ccccc2)c2ccccn12
COOc1c(OC)cc(OC)cc1-c1ccc(C(=O)Oc2ccccc2)c2c(OC)cc(OC)cc12
CN1CCCC1COc1ccc(Nc2nccc(-c3ccc(CCN4CCOCC4)cc3)n2)cc1
COc1cccc(N2CCN(CC3CCc4ccc(OC)cc4O3)CC2)c1
CC(C)NC(=O)CN1CCCC1c1ccc(Cl)c(Cl)c1
COc1ccc(N2CCCCC2=O)c(NC2CCC(Nc3nc4ccccc4n4ccnc34)CC2)c1
Cc1ccc(C(=O)N(C)NC(=O)N2Cc3ccccc3CC2c2ccc(C)cc2)cc1
CCOc1c[nH]c2ccc(CCCCCCCCC[N+](C)(C)C)cc12
CC(=O)N1CCN(c2cccc(-c3n[nH]c(=O)n3C)c2)CC1
CN(C(=O)CCOCCc1ccccc1)C1(c2ccccc2)CCCCC1
CCCC(=O)Nc1ncc(CCCCC(C)NC(=O)C(Cc2ccccc2)C(=O)Nc2cnccn2)s1
CCCCCCCCn1cnc2c(C#N)nc(N)nc21
c1ccc(OCc2ccc3ncnc(Nc4cncs4)c3c2)cc1
COC1CC2CCC1N2C(=O)c1nc(C(=O)N2CCC2)ccc1C(=O)c1ccccc1C(C)=O
CC(=O)C1(C)Cc2c(sc(C)c2C(=O)NCc2ccccc2Cl)C(C)(C)N1
CSc1nnc(CC(=O)c2ccc(Cl)s2)o1
Cc1ccc(OCC(=O)N(C)C)c(SCC(OC(=O)CC(=O)N(C)C2CCCCC2)c2ccccc2)c1
N#Cc1ccc(OCCNC(=O)c2ccc(-n3cccc3)cc2)cc1
O=C1c2ccccc2C(=O)C1c1cccc(-c2ccccc2)c1
CC(C(=O)NCc1ccc(CC2CCCCO2)cc1)c1cc(F)ccc1NS(C)(=O)=O
CC1=C(Nc2ccc(S(N)(=O)=O)cc2)C(=O)CC(C)C1
O=C(NCc1ccc(-c2nc(C(F)(F)F)c3nc(-c4cn[nH]c4)nc-3[nH]2)cc1Cl)Nc1ccc(-c2ccccc2)cc1
CCCCc1noc(-c2cccc(OCCCOc3ccc(C4SC(=O)NC4=O)cc3)c2)n1
c1cc2c(OCC3CC3)c3c(nc2cc1OCC1CC1)CCNC3
CCN1C(=O)N2C3c4cc(Br)ccc4OCC3C(C)C2(C)C1=O
Cc1coc(NC(=O)Cc2nnc(SCN(c3ccccc3)S(=O)(=O)c3ccccc3)o2)n1
Cn1c2ccccc2c2c3c(c4c5ccccc5[nH]c4c21)C(=O)NC3=O
O=C(CCCC1(F)CC(F)(F)CC(F)(F)C1)COP(=O)(O)Oc1ccc2c(c1)N=C(Cl)C21CC1
O=C(CCc1ccccc1)Nc1cc(-c2ccc(F)cc2)[nH]n1
O=C(NC1CCC(CCC2CCN(c3coc4ccccc34)CC2)CC1)c1ccc(C(F)(F)F)cn1
CC(C)n1ccnc1C12CCN(CC1)C2
Cc1c(O)c(=O)n2c3c(=O)n(C)c(=O)n(C4CNC(C)C4)c3nc2n1Cc1cccc(C(F)(F)F)c1
CC1CCN(C(=O)Cc2cnn(S(=O)(=O)N3CCCC3)c2)CC1
CN1CCC(Oc2ccccc2-c2ccnc(Nc3c[nH]c4ncccc34)n2)CC1
CCc1c(-c2ccc(F)c(F)c2CC(=O)c2cccc(C(F)(F)ONN=C(N)CO)c2)s[nH]c1=O
COc1ccc(-c2cc(=O)c3c4c(c5c(OC)coc5c3o2)CCO4)cc1OC
O=C(N=c1sccn1CNc1cccc(Cl)c1)C1CCCCC1
CCCOc1ccc(C(=O)Cc2cc3c4c(cccc4c2)C(=O)N([N+](=O)[O-])C3=O)cc1
Cc1ccc(NNc2nccc(-c3ccc(S(N)(=O)=O)cc3)n2)c(C)c1
CC1(C(=O)CO)CCC2C3CCC4=CC(=O)CCC4(O)C3C(O)CC21C
CS(=O)(=O)NC(Cc1cccc(F)c1)NC(=O)NCC(F)(F)F
CCC(C)(O)N1CC=C(CCC(OC(C)=O)C(=O)OCC2CCN3CC=C(O)C23)CC1
COc1ccc(N2C(=O)CC(C3CCC(=O)N(NC(=O)Cc4ccc(OC)c(OC)c4)C3)C2=O)cc1
Cc1ccc(NS(=O)(=O)C(CCCCC(NC(=O)NC(C)c2ccccc2)C(=O)O)C(=O)O)cc1
CCCc1cnn(C(=O)OCc2ccc(Cl)cc2[N+](=O)[O-])c1-c1ccccc1
O=C1OC(=Cc2ccncc2)C=C1Cc1ccccc1
O=C1NC(=O)N(CC(=O)C(F)(F)F)C(=O)C1Cc1c[nH]c2ccccc12
N#Cc1cc(-c2ccccc2O)nc(N)c1-c1cccs1
CN(C)CCCCNC(=O)c1ccc2c(c1)c(=O)c(OCCCN)cn2Cc1ccc(Cl)cc1
CC1(C)C2CCC1(C)C(n1c(-c3ccccc3)n[nH]c1=S)C2
C=CCCCCCCC1CCCN1C(=O)C(=O)NN1CCc2ccc(Cc3ccc(C(=N)N)cc3)cc2C1=O
CNc1nc(Cl)nc(Oc2ccc(O)cc2)n1
Cc1cc(C)nc(NN=Cc2cccs2)n1
Oc1ccc(NC(=S)NN=CC(Cc2c[nH]c3ccccc23)c2nc(-c3ccccc3)c[nH]2)cc1
Cc1cc2c(=O)n(NC(=O)CCN3CCOCC3)c3ccccc3c2n1C
N#[N+][N-]CC1C(O)OC(O)C1c1ncnc2c1c(SCCCO)c(Cl)n2Cl
O=C(NCCN1CCCC(Cc2ccc(Cl)cc2Cl)C1)c1ccc(-n2ccnc2)cc1
Cc1cc2c(=O)c(C)c(-c3ccc(O)c(O)c3)oc2cc1O
c1cc(Nc2nnc(-c3cn[nH]c3)o2)ccn1
C=C1CCCN(CCCCCCS(=O)(=O)Nc2ccc(OC)cc2)C1
COCCC(=O)OC12C(OC(C)=O)C=C3C(C)(COC(C)=O)C(=O)C1(C)C(CO)C1OCC32CO1
NC1=NC(Cc2cc(F)c(CC(=O)Nc3ccc(-c4ccccc4)cn3)c(F)c2)CN1
Nc1nccn2c(-c3cccc(Oc4ccccc4)c3)nc(C3CCC3)c12
CC1CCC2C3CCC4NC(=O)CCC4(OC(=O)C(N)Cc4ccc(O)cc4)C3CCC12C
Cc1ccc(C2NC(=O)c3ccccc3O2)cc1
O=C(Nc1nnc(Cc2ccccc2)s1)c1ccccc1
CCn1c(C(=O)N2CCC(C)CC2)nc(C)c1-n1cccc(C(=O)NCc2cc(Cl)ccc2C(F)(F)F)c1=O
Cc1cccc(-c2nnc(-n3ncc(-c4cccc(C)c4)c3C3CCCN(C(=O)OC(C)(C)C)C3)o2)c1
COc1ccnc2c(NCCCCCNc3c4c(nc5ccccc35)CCCC4)cccc12
CCCc1ccc(OCCC(=O)O)cc1Oc1ccc(-c2ccccn2)cc1
CC1=C2CCC3(O)C(C)CCC3C2CCC1=O
CC(=CC1(C)CCCO1)CS(=O)(=O)C(C)(C)CC(=O)NCC(C)(C)C
COc1ccc(Cn2c(C3CCN(CCOc4ccccc4C(C)=O)CC3)nc3ccccc32)cc1
CC(C)(CC(=O)NCCc1cc(Cl)ccc1Cl)S(C)(=O)=O
CCC(=O)OCCOc1ccc(NC(=O)Nc2nccs2)cc1
Nc1ccc(-c2cccc(CC(=O)N3CCN(c4csc5c4CCCC5)CC3)c2)nc1
COc1cccc(N2CCN(C(=O)CCOC(c3ccccc3)c3ccccc3)CC2)c1OC
O=C(Cc1cn(-c2ccc(F)cc2)cc1S(=O)(=O)N1CCCC1)Nc1cc(F)ccc1F
c1csc(-c2csc(CNc3nc4ccccc4s3)n2)c1
CCCCC1NC(CC)(OCC(C)S)CS(=O)(=O)c2cc(-c3ccccc3)c(CCOP(=O)(O)O)cc21
COc1ccc2cc(N(CC(=O)Nc3ccc4c(c3)CCCC(=O)N4)C(C)=O)ccc2c1
CCN(Cc1cccc(C)c1)C(C)c1ccccc1
C=C(COc1ccc(C(C)(C)C)cc1)COc1cccc(CC(C)=CC)c1CC(=O)O
CN(C)C(=O)c1cccc(-c2ccc3c(c2)CCN(CC(N)C(=O)O)C3=O)c1
COC(=O)N1CCc2cc(CN(C)C)ccc2C1C=Cc1ccc(Cl)cc1Cl
CC1CC2(C)C(O)CCC2C2CCC3=CC(=O)C=CC3(C(=O)CO)C12
CC(C)=CCC1CCC2C(C)(C)c3[nH]c4ccc(CCc5ccccc5)cc4c3CC2(C)C1(C)C=O
COc1cc(C)ccc1S(=O)(=O)Nc1cnc2[nH]cc(-c3ccc4c(c3)OCO4)c2c1
CCOC(=O)Cn1cc(C(=O)c2ccccc2C)c(=O)c2ccccc21
CC1OCc2cnnn2CCCC(=O)N(C(C)CO)CC1CN(C)S(=O)(=O)c1ccc2c(c1)OCCCO2
CON=C(c1nnco1)c1ccccc1COc1ccc(Cl)c(Cl)c1
O=C(NN=Cc1ccc(OCc2cccc(Cl)c2)cc1)c1ccccc1[N+](=O)[O-]
O=C(NCO)N1CCCCN2C(C1)C(c1ccc(-c3cccc(F)c3)cc1)C2c1ccc(Cl)cc1
CN(C)C(=O)c1ccccc1CSCC1CCC(c2ccc(Nc3ccccc3F)c(C(=O)NF)n2)CC1N(C)C
COc1ccc(C=NNC(=O)c2ccccc2Nc2ccc(Br)cc2)cc1OC
Cc1ccccc1CN(CC#N)C(C)Cc1ccsc1
O=C(c1ccc(F)cc1)N1CCN(Cn2cnc3cccnc32)CC1
O=C1C=C(Sc2ccc(Cl)cc2Cl)c2ccccc2C1=O
CC(ON1C(=O)C2(O)CC(c3ccccc3)CC2OC1C)c1ccccc1
COC(=O)CC(C)C
O=C(CC1CCN(Cc2ccccc2)CC1)Nc1ccc2c(c1)N(Cc1ccco1)CCS2
CCCCCCSc1cccnc1Oc1ccc(Cn2c(-c3ccccc3)nn(CCC(=O)O)c2=O)c(F)c1
COc1ccc(C(C)(C)C)cc1N1Cc2cc(C(C)(C)C)cc(C(C)(C)C)c2C1=O
CSc1[nH]c2c(CNCC(C)C)cccc2c1OCCNCc1ccncc1
COC(=O)C1=C(C)C2=NCCN2C(C)=C1
Cc1nn(CN2CCC(N3CC(c4ccccc4)N(c4ccccc4)C3=O)CC2)cc1CN1CCCC1
CC(=O)c1ccc(-n2nc(C(N)=O)c3cc4c(cc3c2=O)OCO4)cc1
COc1ccc(C=CC(=O)C=Cc2ccc(OC)cc2OC)c(OC)c1
CON(CCOOC1CC2C=CCC(OC=O)C(O)C2C1)C(=O)OCCCCCC1CC=CC(C)O1
CCCC(C(=O)Nc1ccccc1N)C(=O)N(C)Cc1ccsc1
COc1ccccc1N1CCN(CCc2cnn3cccnc23)CC1
CC(O)C(N)P(=O)(O)O
CC(C)(CNC(=O)c1ccc(SC(Cl)Cl)cc1)N(Cl)Cl
C=CCn1c(=O)c2c(=O)c3nc[nH]c3c(=O)c=2c1=O
CCC(=O)Oc1cccc(-c2cncc(-c3cc(OC)cc(OC)c3OC)n2)c1
Cc1cnn(-c2ccc3c(c2)C2(COC3)COC(N)=N2)c1
C=C1C2CC3(CCC2CC3=C2CC3C2=C(C)C(=O)C3O)C1OCC
COC(=O)c1c2c(cc3c1-c1c(cc4c(c1O)OCO4)C(OC)C(OC)C(C)C3)OCO2
O=C(O)CCCl
COc1ccc(-n2sc(=Nc3ccccc3)nc2-c2ccccc2)c(OC)c1
CCCCCCCCCCCCCCc1cc(=O)c2ccc(OC)c(OC)c2o1
COc1cc(NC(=S)NCCCc2ccccc2C)ccc1CCC(NC(=O)CN1CCN(O)CC1)C(=O)O
CC1CCCC(OC(=O)N2CCC(c3cnn(C)c3)CC2)N1S(=O)(=O)c1ccccc1
Fc1ccc(CN2CCN(c3cc(F)ccc3CNCc3ccccc3)CC2)cc1
CC12N(CC3(c4ccccc4F)CCC4(CC3)OCCO4)C13CC23CF
C=Cc1c[nH]nc1-c1ncc(-c2ccccc2)c(-c2ccc(-c3ccccc3C(N)=O)cc2)n1
COc1cc(C(C)c2nc3n(n2)C(=O)C(c2ccco2)S3)cc(OC)c1OC
CC(=O)N1CCN(Cn2nnc(-c3ccc(Cl)cc3)n2)CC1
CN=NN(c1ccc(F)cc1)c1ccc(NS(=O)(=O)c2onc(C)c2C)cc1
C#CCN(C)c1ccccc1Br
COCCN(C(=O)CC(=O)Oc1cc(=O)[nH]c2ccccc12)n1c(Cc2ccccc2)c(N)c(=O)[nH]c1=O
CCN1C(=O)c2c(c3n(c2-c2ccccc2)CCOC3C(F)(F)F)C1=O
COC(CC(=O)Nc1ccc(C(C)=O)cc1)OC
Nc1ccccc1SC1CC(c2ccc(Br)cc2)CC1=O
Cc1cc(CCCC2CCCN2Cn2cncn2)nn1C
CN(C)CCCc1ccc2nc(N(F)C(=O)C3=COCCO3)sc2c1
CN1CCC(c2cc(S(=O)(=O)c3ccc(F)cc3)no2)CC1
COc1cc(-c2ccc3c(c2)OCO3)c2ccccc2n1
Cc1cccc(NC(=O)CN2CCN(c3ccccc3)CC2)c1
CC(C)C(=O)NCCS(=O)(=O)c1cccc2nsnc12
CCCNC(=O)CS(=O)(=O)N1CCN(c2cccc(C(F)(F)F)c2)CC1
CC1(c2ccccc2)c2ccccc2NC(=O)N1O
c1cc(OCCNC2CCNCC2)cc(OCc2nc3ccccc3[nH]2)c1
O=C(NN=Cc1ccccc1OCc1ccccc1)c1ccccn1
CCc1ccc(S(=O)(=O)NCCc2ccccc2C)cc1OC
Cc1cccc(NC(=O)C(CNCc2cc(C)nc3cc(C)ccc23)N2Cc3ccccc3C2=O)c1
NNC(=O)C[S+]([O-])c1ccc(Cl)cc1
Cc1cc(C(=O)NCSc2nc3ccccc3[nH]2)n(CO)n1
CCCCCCCCCCCCCCCCCCOC(=O)c1cccc2c1C(=O)OC2
O=C(O)COc1ccc(Br)c(Cc2nc3cc(C(F)(F)F)c(Cl)cc3n2Cl)c1
O=C(NCc1ccco1)c1ccc(S(=O)(=O)N2CCCC2)cc1
CC(=O)NCC1CN(c2ccc(F)c(N3CC=C(C(C)NCCc4ccccc4)CC3)c2)C(=O)O1
OCCN1CCN(C(c2ccc(Cl)cc2)c2cccnc2)C(Cc2cccs2)C1
COc1cc(S(=O)(=O)N2CCCC2)ccc1ON1CCC(C)CC1
Cc1ccc2nc(C)cc(SCC(=O)O)c2c1
CC(C)(C)Oc1ccc(CC(OC=O)OP(=O)(Nc2ccccc2)OC(C)(C)C)cc1
NC1CC(CO)C(N)CC1O
CCc1cc(C(=O)Oc2ccc(F)cc2)no1
CNC(=O)Oc1ncc2nc(-c3ccc(F)cc3)c(=O)n(Cc3cccs3)c2n1
COc1ccc(-c2cccc3[nH]c(NS(=O)(=O)C4CCCCNC4=O)nc23)cc1
CC(=NNC(=O)c1ccsc1-n1cccc1)c1ccccc1
CC(=O)Nc1nc(-c2ccccc2Cl)c(C)s1
CN(C)CCCN1CCCc2cc(NC(=O)N(C)C)ccc21
O=C(NCCN1CCN(c2ccnc3cc(Cl)ccc23)CC1)NC1CCCCCC1
CC(=O)N1CCN(C(=O)COc2nn(CCc3ccccc3)c3nc(-c4ccccc4)cc(C(C)(C)C)c23)CC1
COc1ccc2nccc(C(O)CN3CCC(C(=O)NCn4ccc5sccc5c4=O)CC3)c2c1
c1ccc(N2CCN(CCn3nc4[nH]c5ccccc5c4n3)CC2)nc1
CC1(c2ccc(-c3cccnc3F)cc2)N=C(N)N(c2cc(F)ccc2F)C1=O
CCOc1cccc(-c2c3c(c(OC)c4cc(OC)c(O)cc24)C(=O)OC3)c1
O=C(NN=Cc1cc(O)ccc1Br)Nc1n[nH]c(=S)s1
Nc1nc(OCC2C(O)OC(CCCCCCl)C2O)c2c(N)cccc2n1
CN(C)c1ccc(Nc2c(NCCN3CCCC3)c(=O)c2=O)cc1
COc1ccc(OCC(=O)NCc2cccs2)c(C(C)=NO)c1
CCOc1cccc(S(=O)(=O)N2CCCCC2CNC(=O)C(=O)NCc2ccco2)c1
NS(=O)(=O)c1ccc(-c2csc(NC(=O)Nc3ccc(Cl)cc3)n2)cc1
CCn1cc(Cc2cccc(OC(F)(F)F)c2)c2cc(NC(=O)C(C)CC(=O)O)ccc21
CCCCCCCCCCCCCC=C1C=CC=CN1c1ccc2c(c1)C(=O)C(=CO)O2
CC(=O)NNS(=O)(=O)CNC(=O)c1c(C(C)(C)C)cc(O)cc1C(C)(C)C
Cc1ccn2cc(CSc3ccc(F)c(C)c3)nc2c1
CCC(NC(=O)c1cc2cc(F)ccc2n1Cc1cccc(C(=O)Nc2nn[nH]n2)c1)c1ccccc1F
CCCCC(=O)NNC(=S)NCn1ccc2cc(C)ccc21
O=C(NCCCCCCN(OCCN1CCOCC1)S(=O)(=O)C1CCCC1)Nc1ccccc1O
COc1ccc(NC(=O)c2cc(-c3cccc(C(F)(F)F)c3)on2)c(OC)c1
O=C(CCc1ccc(Br)cc1)OCC(=O)c1ccc([N+](=O)[O-])s1
O=C(CC1(N2CCNCC2)CCC1)Nc1nc(-c2ccc(F)cc2F)ccc1F
CS(=O)(=O)Nc1cccc(Sc2ccc(F)cc2Nc2ncnc3cnc(N4CCOCC4)nc23)c1
CC(=O)OCC(N)C(=O)NC(C)CNC(=O)C(=O)NCCC(=O)OC(C)NC=O
N=C(NN=Cc1ccccc1O)NN=Cc1ccccc1O
O=C(NCc1cc2c(nc1N1CCOCC1)sc1c(Sc3ccccc3)ncnc12)c1ccccc1CS(=O)(=O)c1ccccc1
CCC1CN(C(=O)c2cn3cc(F)ccc3n2)CCO1
Cc1cc2c(OCNC(=O)CC3(c4cc(Cl)ccc4Cl)CC(C(=O)O)C3)cc(=O)oc2cc1Cl
CCC(=O)c1cccc2c1C(=O)c1sc(O)cc1C2=O
Cc1cccc(-c2c(C#N)c3nnnn3c3c4c(sc23)CCCC4)c1
COc1ccc(C(=O)N2c3ccccc3Sc3ccccc32)c(OC)c1
CCc1cccc(OCC(=O)NNC(=O)c2ccc(S(=O)(=O)N3CCOCC3)c(OC)c2)c1
CC(C)N(CCC(=O)c1ccccc1)C(C)C
CC(C)N(CCC(=O)Nc1ccc(O)c(NC(=NC#N)NCCCCCC(=O)Sc2ccccc2N)c1)C(C)C
CCC(=O)NCNC(Cc1ccccc1)NC(=O)C(C)(Cc1c[nH]c2ccccc12)NC(=O)OCc1ccccc1
CCOC(=O)CNN1C(=O)NC(=O)C(=CCc2ccco2)C1=O
COc1ccc(C(=O)Nc2nc(S(=O)(=O)N3CCCC(c4cccs4)C3)cs2)cc1
CCc1cc2c(N(C)C(=S)NCC3CCCO3)cn(OC)c(=O)c2cc1OC
CNc1ncc2c(n1)-c1c(nn(Cc3cccnc3)c1-c1ccc(NC(=O)N3CCCC(C)C3)cc1OC)CC2
CN(C(=O)C1CC1)C1COCc2nc3cc(COc4cccnc4)ccc3n21
NCC(CC(=O)O)c1ccc2c(c1)nc(Cl)n2Cc1ccc(F)cc1
CCCN1CCCCC1=NC(=O)Nc1cccc(F)c1
CC(=NNC(=O)Cc1ccccc1)c1ccc(-c2ccccc2)cc1
O=C(O)CN(c1ccc(F)cc1)S(=O)(=O)CCC(=O)Nc1nccs1
O=Cc1c(C2CCCCC2)[nH]c2ccc(O)cc12
Nc1ccn(CC=CCCNC(=O)OC(CCCCNC(=O)OCc2ccccc2)C(=O)O)c(=O)n1
N#CC(=Cc1cc([N+](=O)[O-])ccc1Cl)C(=O)NCCN1CCOCC1
C=CCOc1nc2c(cc1C(=O)Nc1ccccc1Sc1nnc(C)o1)C(=O)c1ccccc1C2=O
O=C1CCC(Cc2ccccc2)N1C(=O)NC1CCC(Cc2ccccc2)CC1
NS(=O)(=O)c1ccc(-n2nc(C(F)(F)F)cc2-c2ccc(Cl)cc2)cc1
CNC1CC(O)C(O)C(CO)O1
CC=C1CCC2C3CC=C4CC(C)CCC4(n4cnc5ccccc5c4=O)C3CCC12O
O=C(Cc1ccc(C(=O)O)cc1)Nc1ccc2oc(=O)c3ccccc3c2c1
CC=C(C)CCC(C)(O)CCC1OC(=O)C(C)C1C=CC(C)=CC=CC1=CCOC1=O
C=CC1C=CC=C(C)C(=O)Nc2cc(O)c3c4c(cc(O)c3c2)OC(OC=CC(C)C(O)CCCCC1C)C4=O
COc1cccc(-c2cn(CN(c3ccc(SC)cc3)C3CCCc4cccnc43)nn2)c1
CSc1ccccc1C(C(=O)O)N(c1ccc(OCc2ccccc2)cc1)S(=O)(=O)CC1CCC1
COC1C(C(=O)OC(C)(C)C)COC(C(=O)OCOC(=O)NC(=O)N2CC(C(C)(C)C)C2)C1OC(C)=O
CC(=O)N(CC(=O)Oc1ccc(S(=O)(=O)N2CCCCC2)c(Cl)c1)C1CCS(=O)(=O)C1
Nc1ccc(C(=O)c2ccc(NC(=O)C3CCCCC3)c(OCc3ccccc3)c2)cc1
O=c1c2c([nH]c3cc(-c4ccccc4)nn13)CCCC2
CNc1ncc2cc(-c3ccc(C4CCN(N(C)CCN(C)C)CC4)nc3)n(-c3ccc(C(=O)N(C)C)cc3)c2n1
CCC(=O)Oc1ccc2oc(OCN(CC(=O)Nc3cc(=O)[nH]c4ccc(C)cc34)C(C)=O)c(C)c2c1
CCN(C)S(=O)(=O)c1ccccc1OC1(C)CCC=C2CC(C)CCC21
COc1ccc(S(=O)(=O)NN2CC(C3C=C3N(C)C(=O)NCC(C)CO)COc3ccc(C)cc3CC2=O)cc1
COc1cc(CNCCCNc2nc3ccccc3c3cc(Cl)ccc23)cc(OC)c1OC
CC(C)C(N)OC(=O)CC(O)c1ccsc1Cl
CN(C)c1ccc(C(=O)NN=CCS(=O)(=O)N(c2ccccc2OC(F)(F)F)c2cccc3cccnc23)cc1
CC(C)(C)c1nc2ccccc2n1C(O)c1ccc(Cl)cc1
CCOc1ccc(Nc2cc(OC(=O)N3CCN(CC)CC3)c3ccccc3n2)cc1
Cc1ccc(C(=O)Cn2nnnc2Sc2c(C)cc(C)cc2C)cc1
CCC(=O)OC1=CN(C)S(=O)(=O)N(Cc2ccco2)C1c1ccc(Br)cc1
Cc1nc(CN2CC3CCC(C3)C2)oc1-c1ccc(F)cc1
CCc1c(C)c2ccc3oc(C)cc3c2oc1=O
CN(C(=O)Nc1ccc(Oc2ccccc2)cc1)C1CCN(CCC(c2ccccc2)c2ccccc2)CC1
CN(CCN)C(=O)C1(O)c2ccccc2-c2ccc(C(F)(F)F)cc21
CC1Oc2ncc(C#Cc3cccnc3)cc2C(=O)N(C(C)CO)CC1CS(=O)(=O)N(C)c1ccc(F)cc1
CCOCN1C(=O)c2ccccc2Sc2nnc(S)n21
Nc1nonc1-c1no[n+]([O-])c1CO
COc1cccc2c3cccc(C)c3n(-c3cccc(O)c3)c12
Cc1cccc(C(=O)NCn2c(C=C3Oc4cc(O)cc(O)c4C3=O)ccc2CCC(=O)O)c1
COc1ccccc1OC(=O)N1CCC(CN2CCNC(C(Cc3ccccc3)C3CCCCC3)C2)CC1
CNc1nc(-c2cnn(CNC(=O)c3cccc(C#N)c3)c2)cn2c(-c3cc(CC(=O)NC(C)C)sn3)cnc12
CC1CCN(c2nc(C#N)c3c(c2S)CN(c2ccc4c(c2)sc(=O)n4C)C3=O)CC1
O=C(O)C1CCC(c2nc(-c3cccc(Cl)c3)cc3c2CCCCC(=O)N3c2ccncc2)CC1
CC(CO)CC=C1C(=O)N(c2c(Cl)sc3ccccc23)c2ccccc21
CCN(CC)CCNCc1cccc2cccnc12
CC1CCC2(O)C(CCC3C2CCC2(CCO)C(C)CCC32)C1
CCCCCCCCCCCC(=O)NC(=O)N1CCC(c2ccccc2)(C(COC)C(F)(F)F)CC1
CON=C(CCOc1ccccc1)c1ccc(-c2ccc(Cn3ccnc3)cc2)cc1
CCCCC1NC(=O)C2CCCCN2C(=O)C2CCCN2C(=O)C(C)NC(=O)C(C(C)C)NC(=O)CNC1=O
CCCCCCCOC(=O)c1cccc(-c2ccc(CCCC)c(CCCCCC)c2)c1
O=C(COc1ccc(N(CC2CCCO2)S(=O)(=O)Cc2ccc(F)cc2)cc1)N1CCCCC1
N#CC12CCN(c3ccccc3)C(Cc3ccccc31)C2CC1CC1
Cn1nc(C(=O)Nc2ccccc2)nc1Nc1cccc(F)c1
CCC(=O)Oc1ccc(-c2nc3ccccc3nc2N2CCN(S(C)(=O)=O)CC2)cc1
Nc1ncnc2c1c(-c1ccc(Oc3ccccc3)cc1)cn2C1CCCCC1
CC(C)(C)Cc1noc(-c2ccc3c(c2)CCNCC3)n1
CCC(=O)Oc1ccc(N2CCCCC2)cc1NS(=O)(=O)c1ccc(F)cc1
COn1c2ccc(C)cc2c2c1ccc[n+]2CC(C)O
O=C(NO)C(Cc1ccc(-c2ccc(F)cc2)cc1)C(=O)NCc1cc(Br)cc(Br)c1
CC(C)Cc1c(C(=O)CSc2nc[nH]n2)n(N)c(=O)n(C)c1=O
CC(Nc1ccc(C(F)(F)F)c(F)c1)c1ccc(Oc2ccccc2)cc1
CCC(C(=O)NC(C)CCC(O)OC(=O)NCc1ccccc1)C(C)C
O=C1C(=CC2CC2)SC(=NC2CCCCC2)N1c1cc(C(F)(F)F)ccc1O
CON=C(c1ccon1)c1ccccc1COc1ccc(C)c(C)c1
COc1cccc(CNc2ccc(C(=O)N3CCN(S(C)(=O)=O)CC3)nc2)c1
Cc1nnc(CN2CCC3(CC2)CC(NC(=O)C2CC2)c2ccccc2O3)o1
Cc1nc2cc(C=NNS(=O)(=O)c3ccc(Cl)cc3)ccn2c1C
CCOC(=O)c1c(Cc2ccccc2)c(-c2ccc(C)cc2)[nH]c2nn(-c3ccccc3)c(=O)c1-2
CCCC(C(=O)O)C(=O)NC(=O)NC1c2ccccc2CCN1C(=O)C(C)Cc1ccc(N)cc1
Cc1c[nH]nc1C(=O)N1CCc2c(ncn2Br)C1
CCC(C)CC1NC(=O)C(O)NC(=O)C(COC(C)=O)NC(=O)CNC(=O)C(C)NC(=O)C2CCCN2C1=O
OCC1CC(O)C(O)C1c1cnc(Nc2nccs2)nc1NC1CC1
COc1ccc(CCSc2nc3nnnn3nc2CCNC(=O)c2cccc(OC)c2)cc1
CCN(Cc1cccc(C#N)c1)c1cc(-c2ccc(C(=O)O)cc2Cl)nc(C(N)=O)n1
O=C(C=CNc1ccccc1)S(=O)(=O)n1cc(-c2ccc(Br)cc2)c2ccccc21
O=C1C(=CNc2ccccc2F)N2CCC1CC2
CCN(CC)CCOc1ccc(CCC(C)(C(=O)NO)S(C)(=O)=O)cc1
FC(F)(F)c1cccc(NC(=S)N(Cc2ccco2)C2CC2)c1
CCOC(=O)N1CCN(c2nccc(-c3cc4ccccc4[nH]3)n2)CC1
O=C(Cc1ccccc1Cl)Nc1ncsc1C(=O)N1CCN(c2ccccc2F)CC1
CC(C)CC(NC(=O)C(CO)Cc1ccc(O)cc1)NC(=O)C(Cc1ccccc1)C(=O)O
OCC1(Cc2cccc(Cl)c2Cl)CCN(CCc2ccc(Br)cc2)CC1
CCOC(=O)N1CCN(C(c2ccc(Cl)cc2)c2ccc(OC)cc2OCc2cccc(Cl)c2)CC1
CC=C(C)CC1OC(C=C(C)C(=CCC)CCCC=CCC(=O)OC)C(C)CC1NC(C)=O
CC1(c2cc(C(=O)Nc3cccc(OC(F)(F)C(F)F)c3)ccc2Cl)C=CSC(N)=N1
Cc1c(N)c(=O)n(C)c(=O)n1N1CCNCC1
Cc1ccc(S(N)(=O)=O)cc1
Cn1ncc2c(C3CCCN(CO)C3)nc(Nc3nc(C4CC4)cs3)nc21
CC(=O)N(C)C1CC2c3ccccc3Cc3ccccc3N2C1
CC(=O)N1CCC(c2cc(-c3cc(OCc4cc(F)ccn4)ccc3F)[nH]n2)CC1
Cc1cc2c(cc1C(=O)OC13CCC(C)(OC1=O)C3(C)C)C(C)(C)C(c1cc3ccccc3[nH]1)C(C)C2(C)O
CC(O)CCc1ccnc(Nc2nc(CCc3cccc4ccccc34)c(-c3ccc(F)cc3)[nH]2)n1
CC1CC(c2nc3cncnc3n(-c3ccc(C#N)cc3)c2=O)c2ccccc21
CC1(C)N=C(N)N=C(N)N1c1cccc(OCc2ccccc2)c1
O=C(NC1CCCCC1)c1ccc(-c2ccc(CO)cc2)nc1
COC1(CCC2CCC2)CCN(c2ncnc3c2c(Oc2ccccc2F)nn3C)CC1
CCc1cc(C(=O)NNc2ccccc2)n(CC)c1
O=C(O)C1CCCN(CCc2ccc(F)cc2)C1
COc1ccc(OC)c(C=NOCc2cc(NC(C)=O)no2)c1
CC(=O)NCN1CC(c2ccc(C3C=CS(=O)(=O)CC3)cc2)OC1=O
N#Cc1ccc(CCc2ccccc2OCc2cccc(NC(N)=O)c2)cc1
COc1ccc(C2CC(c3ccccc3)=NN2C(=S)Nc2cccs2)cc1
CC(=O)Nc1ccc(-c2cc(NCc3ccco3)ncn2)cc1
O=C(Cc1ccco1)Nc1ccc(CCCCC(=O)Nc2nnc(Cc3ccccc3)s2)nn1
Nc1c(-c2ccccc2)sc2[nH]c(-c3ccncc3)nc(=O)c12
COc1ccc2[nH]c3c(c2c1)CC(I)NC3c1cc(OCC=CI)ccc1OC
O=C(NCc1cccs1)c1ccc(CS(=O)(=O)Nc2ccc([N+](=O)[O-])cc2)cc1
CC(C)C1CC(=O)Nc2nnnn21
CCCCc1cc(C(=O)Nc2cc(C3(C(F)F)N=C(N)OC4CC43)ccc2F)n[nH]1
O=C(CSCc1cc(-c2ccccc2)nc2c(-c3ccccc3)c(C(F)(F)F)nn12)Nc1cc2ccccc2s1
CC(C)(C)CC(C)(C)NCC(O)COc1ccccc1
CNC(=O)N1CCC(N2CCN(C3CCCCCC3)C(=O)C2=O)c2ccccc21
CNc1nc2ccccc2[nH]1
COc1cccc2c1C(=N)c1c(cccc1OC(C)=O)C2
CCC(O)CC(=O)NC(C)(COC)CN(CC)S(=O)(=O)c1cc(C(=O)O)c(O)cc1O
CCN(CC)CCc1nc(NOC)nc2occ(-c3cccc([N+](=O)[O-])c3)c12
CNC(=O)c1ccc(-c2cnc3c(c2)ncn3-c2cc(C)nc3cc(C)nn23)cc1
COc1nc(-c2noc(=O)[nH]2)cc2nc(N3CCC4CCCN4CC3)n(-c3ccnc4cc(Cl)cnc34)c12
CCN(CC)S(=O)(=O)c1cc(C(=O)Nc2cc(OC)ccc2Cl)ccc1N1CCOCC1
CC(NC(=O)c1nc(NC(=O)CC(O)c2ccccc2)ccc1Nc1cncnc1)N(C)C
CCCCC(C(N)=O)C(NC(=O)C(O)Cc1ccccc1)C(=O)NCOC(=O)NC(C)CC(N)=O
CC(C)OC(c1ccc(Cl)cc1)C(SC(C)(C)C)C1CCN(C(=O)C(=O)O)CC1
CN1CCN(c2cc3cc(-c4cc(F)cc5[nH]ccc45)ccc3nc2-c2ccccc2)CC1
C=C(C)CCOOC1OC(O)C(c2cc(-c3ccc(O)cc3O)c3c(=O)c(O)coc3c2)CC1C
COc1ccc(N(C)S(=O)(=O)Cc2ccco2)c(C(=O)Nc2ccccc2Cl)c1
COc1ccc(O)c(C=Cc2cc(C)cc3cc(C#CCO)oc23)c1
NC(=O)c1ccccc1NC(=O)c1ccc(C(F)(F)F)cn1
COc1cccc(OC)c1CC(=O)NCOc1ccc(C(=O)C2CCN(C3CCCC3)CC2)cc1
CCC(=O)Oc1cccc2c1[n+]([O-])c(C)c(C)[n+]2[O-]
Clc1cccc(Nc2nnc(-c3ccc(CN4CCOCC4)cc3)c3ccccc23)c1
O=C(NC(O)CC1CCCOc2cccc(c2)CC(C(=O)NCCc2ccccc2)NC1=O)c1cc(Cl)cc(Cl)c1
CC1CC(C)(C(=O)Nc2ccc(C(N)=O)cc2)OC2=C1C(=O)c1ccccc1C2=O
O=C(COc1ccc(O)cc1)N1c2ccccc2Sc2ccccc21
OC1(Cc2ccc(-c3ccc4c(c3)CCO4)cc2)CCN(c2ccc(Cl)cc2)CC1
Cc1nc(-c2c(Cl)cccc2Cl)n2ncnc(N3CC(c4ccccc4)C3)c12
Cc1ccc(NC(=O)c2ccc(C(F)(F)F)c(CN3CCNCC3)c2)cc1-c1ccc(Cl)cc1
O=c1cc(CN2CCN(c3ccncc3)CC2)oc(O)c1CCl
COc1ccc2[nH]c3c(c2c1)CC(=O)Nc1ccncc1-3
CCc1nnc2n1CCN(C(=O)c1cc(COC)ccc1C(C)c1ccccc1)C2C
CCC(=O)OC(CCSC)C(=O)Nc1ccc(S(=O)(=O)N2CCOCC2)cc1
CCCCCCCc1ccc[n+](CCCCCCCCCCCCC[n+]2cccc(OC)c2)c1
CC(C)(C)NC(=O)OC(Cc1c[nH]c2ccccc12)C(=O)Cc1nn(-c2ccccc2)c(=O)c2ccccc12
CC(C)(C)C(NC(=O)Nc1ccc2nccc(OCC3CCCN3)c2c1)C(C)(C)C
Cc1ccc(NS(=O)(=O)c2ccc(Cl)c(C(=O)OCC(=O)NCc3ccco3)c2)cc1
O=C1CC2(CCC2)CC(=O)N1CCCCN1CCN(c2noc3ccccc23)CC1
CC(C)C(=O)NC1CCN(C(=O)N2CCOCC2)CC1
Cc1ccc(C2C(CCCCCCO)C(=O)N2c2ccccc2)cc1
CC(C)Nc1nccc(N2C(=O)OCC2C(C)c2cnc(-c3ccc(F)cc3)s2)n1
COc1cc(C2=NN(C(=S)Nc3ccc(Cl)cc3)C(c3nn(-c4ccccc4)cc3-c3ccc(F)cc3)C2)ccc1O
O=C1OC(Cn2ccnn2)CN1c1ccc(F)cc1N1CCN(S(=O)(=O)c2ccccc2F)CC1
CCS(=O)(=O)c1ccc(Cl)cc1OC(=O)CC(=O)N(CCOC)N1C(=O)CCC1=O
CNc1ccc(S(=O)(=O)c2c(N)c3nc4ccccc4nc3n2CC(=O)c2ccc(F)cc2)cc1
CN(Cc1cnc2nc(N)nc(N)c2n1)c1ccc(C(=O)NC(CCC(=O)O)C(=O)O)cc1
COc1ccc([N+](=O)[O-])c(-c2csc(N=C(N)N)n2)c1
COc1cccc(-c2nnc(CSCCC(NC(C)=O)OC(C)=O)o2)c1
COc1cc(O)c(OC)c2c1C(OC1C(O)C(O)OC(CO)C1O)CC2
O=C(O)CCCSc1ccc2c(c1)CCCC2
NS(=O)(=O)c1ccc(N=C2Oc3c(ccc4ccccc34)C2=O)cc1
CS(=O)(=O)c1ccc(-c2sccc2-c2ccc(F)cc2)cc1
Nc1nc(N2CC=CC2)c2ncn(C=C3SC(CO)=CC3=O)c2n1
Cc1cc(=O)oc2cc3c(=O)c4ccccc4oc3cc12
CN(CC(=O)NCCCn1ccnc1)S(=O)(=O)c1ccc(Cl)cc1
CC=C(C=NN1CCOCC1)c1ccccc1
CC(=O)Nc1ccc(NC(=O)c2ccoc2C)cc1
COc1ccc(CCNC(=S)N2CCN(c3ccccc3F)CC2)cc1
Cc1ccc(-c2nc(C(C)(C)COCNC(=O)Oc3ccc(C=CCl)cc3)cc3ccc(C)cc23)cc1
COc1cc2ncnc(Nc3cc(O)c(OC)c(OC)c3)c2cc1OC
O=C1OC(NC(=S)NNC(=S)NN2CCOCC2)c2ccccc21
O=C(CC1(C(=O)O)CCC(c2ccc(F)cc2F)CC1)Nc1ccc2cc[nH]c2c1
Cc1ccc(NC(=S)NNC(=O)COc2cccc(OC(F)(F)F)c2)cc1
COc1cccc(-c2nc(CN3C4CCC3CN(Cc3ccc5nonc5c3)C4)cs2)c1
COc1cc2c(c(OC)c1OC)Oc1c(O)c(C)c3c(c1O2)C=CC(C)(C)O3
COc1ccc(CC2c3cc(OC)c(OC)cc3CCN2CNC(=O)c2ccc(Cl)cc2)cc1
O=C1NC(=S)NC(=O)C1=Cc1ccc(-c2ccccc2)o1
COc1cc(NC(=O)C(F)(F)C(F)(F)F)ccc1-c1cc(=O)c2ccc3c(c2o1)OCO3
CCCC(NC(=O)C(NC=O)C(C)N)C(CCCN=C(N)N)C(=O)NCCCNC(=N)N
COc1ccc(C=COC(=O)CC(=O)c2c(N)n(C)c(=O)n(C)c2=O)c(O)c1
CC(Nc1nccc(N2C(=O)OCC2C(C)C)n1)c1nc(-c2ccc(Cl)cc2)no1
CS(=O)(=O)c1oc(-c2ccccc2C(=O)OCC(=O)O)nc1SCCN1CCCc2ccccc21
Cc1cccn2c(C)c(CCc3ccc(NC(=O)Cc4ccc(Cl)cc4)cc3)nc12
O=C(Nc1ccnn1N1CCCC(Cc2ccco2)C1)C1CC1
O=C(CO)c1cc2c(O)c3c4ccccc4nc-3n(-c3ccccc3)c2cc1O
NN1CC(CO)CC(c2cnccc2NC(=O)c2ccc(F)nc2-c2c(F)cccc2F)C1
CN(C)S(=O)(=O)C1CCC(C(=O)Nc2cc3cc(Cl)ccc3[nH]2)CC1
Cc1ccc(-n2nc(C(F)(F)F)c3cnn(Cc4ccncc4)c(=O)c32)cc1
CN(C)c1ccc(C(=O)Nc2ccc(Cl)c(OC3C(O)OC(CO)C(O)C3O)c2)cc1
CC1(Cc2cccnc2NC(F)(F)F)CCC(NCC(=O)c2cc(Cl)cc(Cl)c2)CC1
CS(=O)(=O)N1CCOc2c(-c3ccc(-c4cnc(N)cn4)c(C#N)c3)cccc21
CCCCCCCCC(=O)NCCS
COc1ccc(C2CN(C(=O)C(=O)O)CCC2Cc2cccs2)cc1
CCCOC(=O)N1CCC(c2ccc(CC(=O)O)cc2)CC1
COc1cccc(OC)c1OCCNCC1COC(c2ccccc2)CO1
Cn1nc(Nc2ccccc2)sc1=S
Fc1noc2cc(N3CCC(CCCOc4ccc(-c5cn(Cc6nnn[nH]6)c6ccccc56)cc4)CC3)ccc12
CNc1cncc(C2CN3CCC2CC3)n1
CCN1CCn2c(nnc2CN2CCN(C(=O)c3cccc(C)c3)CC2)C1
N#Cc1ccc2[nH]c3c(-c4ccccc4)nc(N)c(-c4ccccc4)c3c2[n+]1[O-]
Cc1nc(C(=O)ON)c(N)nc1Cl
COc1cc(OC)c(C(=O)NC2N3C(=O)C(NC(=O)c4ccccc4)C3SC2(C)C)cc1Br
Cc1ccc(C)c(-c2nc(N3CCN(C(=O)Nc4ccc5[nH]ccc5c4)CC3)nnc2C(F)(F)F)c1
COc1cccc2c1C(=O)N1CCc3c([nH]c4ccc(-c5ccccc5)cc34)C1(C)O2
Cc1cnc(C(=O)NCCN2CCCCCC2)cn1
CCN(CC)CCc1[nH]c2ccccc2c1C1(O)C(=O)Nc2ccc(Cl)cc21
CCCCn1c(N(C(=O)CC(C)C)c2ccc3c(=O)n4c(nc3c2)CCC4)c(N)c(=O)[nH]c1=O
CNC(=O)c1ccc(-c2nc3sccn3c2-c2ccccc2)cc1
CC(C)c1cc(C(=O)Nc2ccc3c(c2)OCO3)no1
CCOc1ccccc1-c1nc(CN2CCN(c3ccccc3OC)CC2)cn1C
O=C1CC2C1=CCC1C(C(=O)C1(O)c1ccccc1)C2c1ccccc1F
N#Cc1nc2cc(Cl)ccc2c(NCc2c(O)cc(O)cc2O)c1Cl
CNC(=O)c1cc(C23CC4CC(CC2C4)C3)nc(C)n1
CC1CC2(C(=O)N(C)C(=O)N(C)C2=O)N(C(=O)c2ccccc2)CC1=O
O=C1C(=O)N(F)c2ccc(CC(CO)S(=O)(=O)Nc3ccc(F)c(F)c3)cc21
CCOC(=O)c1nc2ccccc2c(-c2ccccc2)c1NCCCN(C)C
COc1ccc(Sc2nc(C(NC(=O)Cc3ccccc3)c3ccccc3)n[nH]2)cc1
S=C1NCCN1Cc1ccc2cc[nH]c2c1
COc1ccc(CCCC(CC(=O)NO)C(=O)NC(C(=O)NCOc2ncccn2)C(C)C)cc1
CCCCCCCCCCCOC(=O)C(CC(=O)[O-])C[N+](C)(C)C
O=C(O)C1NC(=Cc2ccccc2)OC2C(=O)N(c3cc(N4CCCC4)ccc3Cc3ccccc3)C(=O)C12
NCC1(c2cccc(OCc3ccc4ccccc4n3)c2)CC1C(=O)O
Cc1ccc(S(=O)(=O)CCc2csc3nc(C)cn23)cc1
Cc1cc2n(c1Cc1ccccc1)C1Oc3c(C=O)ccc4c3C13CCN(O)C(C4)C23
COc1ccc(C(=O)C=CN(C(=O)CC(C)(C)C)C2CCCCC2)cc1
COc1cc(O)ccc1C
O=C1NC(=O)C(=Cc2ccc3c(c2)CCC2CCCC32)S1
CC(=O)N1CC(C23CC4CC(CC(C4)C2)C3)CN(C(=O)F)CC1C
Nc1ncnc(-c2nc3ccccc3s2)c1Nc1ccc2c(c1)OCCO2
COc1ccc(C(=O)Nc2nnc(SCc3ccccc3Cl)s2)cc1OC
COc1ccc(C(OCCN2CCCCC2)(c2ccc(OC)cc2)c2ccc(OC)cc2)cc1
O=C1c2ccccc2NC(c2ccc3c(c2)OCCO3)N1c1ccco1
O=C(Nc1ccc2c(c1)C(=O)C(Cc1ccncc1)CC2)OCc1ccccc1
CCc1nc(C(N)=O)nc2sc(N3CCN(C4CCOCC4)CC3)c(C)c12
Cc1c(NCc2ccccn2)nn2c(C)cc(-c3ccccc3)nc12
Cc1cccc2c1CCN1C(=O)CN=C(n3cnc(-c4ccccc4F)c3)C=C21
COc1cc(OC)c(OC)c(N2CCc3nc(NC4CCCC4)ncc3C2)c1
c1ccc(-c2cccc(-c3noc(-c4ccncc4)n3)c2)cc1
CC(=O)N1CCN(c2cn(OCCCOc3cccc(Cl)c3)c3ccc(C)cc3c2=O)CC1
O=C(Oc1cccc2ccccc12)c1ccccc1
Cc1c(C)c2c(c(C)c1CN(C)CCCCCCCCNC(=O)CNC(=O)O)CCC(C)O2
Cc1ccccc1NC(=O)CC(=O)OS(=O)(=O)N1CCC(Cc2ccccc2)CC1
CCOC(=O)C1=C(c2cccc([N+](=O)[O-])c2)CC(Sc2ccc(OC=O)cc2)N(Nc2ccccc2)C1CC
CCOc1ccc(-c2cccn3nc(NOn4cnc5c(OC)c(CCCOC)ccc54)nc23)cc1
Cc1cccc(COc2ccc(CC3SC(=O)NC3=O)cc2)n1
O=C(Nc1nnc(Cc2ccc(Cl)cc2)s1)c1ccc(S(=O)(=O)N2CCCCC2)cc1
Nc1ncnc2c1ncn2C1C(O)OC(O)C1COC(=O)C(N)CS
COc1ccc(OC)c(-c2n[nH]cc2CNC2CNCCC2OCc2ccc3ccccc3c2)c1
O=C(Nc1ccc(C(F)(F)F)cc1)C1CCCNC1
CSC(NC(=O)c1ccccc1)C(C)C(NCC(O)NC(=O)NC(=O)CCC(N)=O)C(C)C
CC(=O)C1NC(=O)C(CC2CCN(c3ccncc3)CC2)=C1O
CN(O)C(=O)CCC(c1nnno1)P(=O)(O)O
COc1ccc(C=CC(=O)Nc2ccc(Cc3ccc(C(=O)NC=Cc4ccc(OC)c(OC)c4)cc3)cc2)c(OC)c1
COc1cccc(CN(C(=O)C2CCN(C(=O)c3cc4cc(Cl)ccc4[nH]3)CC2)C2CCNC2)c1OC
O=c1oc2cc(O)c(O)cc2cc1Br
O=C(Nc1cnccn1)Nc1nc(-c2cccc(C(F)(F)F)c2)cs1
COc1cc(OC)c(OC)c(C(=O)Oc2cccc(S(N)(=O)=O)c2)c1
Cc1cccc(NC(=S)Nc2ccc(S(=O)(=O)Nc3c(C)noc3C(C)C)cc2)c1
COc1c(C)oc2cccc(C(=O)Nc3ccc(OC(C)=O)cc3)c12
FC(F)(F)c1cccc(-c2cc(N3CCN(Cc4cccnc4)CC3)no2)c1
O=C(Nc1ccccc1)c1cccnc1N1CCCCC1
C[n+]1cn(CCCCCCc2ccccc2)c2[nH]cnc(=NOCCOCCc3ccccc3)c21
O=C(Nc1cc([N+](=O)[O-])ccc1S(=O)(=O)c1ccccc1)c1cccnc1
CCn1ncc(C(=O)NCc2ccc(OC)c3ccc(OC)nc23)c1C
O=C1C=C(Nc2cccc(N3CCOCC3)c2)C(=O)c2c1noc2-c1ccccc1
O=C(Cc1ccccc1Br)NC(Cc1ccccc1)NC(Cc1ccccc1)C(=O)O
COc1cccc(C2c3[nH]c4ccccc4c3CCN2CC(O)COc2ccc3ccccc3c2)c1
COc1ccc(C2COc3cc(O)ccc3C2CNC2CCCCC2)cc1
CC(C)(C)c1cc(C(F)(F)F)c2c(=O)[nH][nH]c2c1
CCCc1c(O)nc(=O)n(C2OC(CO)CC2O)c1C
CCc1ccc2nc3[nH]c(C(=O)OOC(C)C)nc(=O)c3cc2c1
O=c1c(O)c(O)oc2cc(-n3cnc4ccccc43)cc(O)c12
COc1ccc(NN=C2C(=O)Nc3cccc(-c4ccccc4)c32)cc1
COC1c2c(ccc3ccc(=O)oc23)OC(C)(OC(=O)c2ccc(S(N)(=O)=O)cc2)C1C
Cc1c(CCO)nn2c(C)cc(C3(O)CCN(c4ccccc4)CC3)nc12
O=[N+]([O-])c1ccc2[nH]c(-c3ccc(-c4nnc(-c5ccc(Cc6nc(CCN7CCNCC7)c7ccccc7n6)cc5)o4)cc3)nc2c1
c1ccc(-c2nnc(-c3c[nH]c4ccccc34)o2)cc1
S=C(Nc1ccccc1)N1CCCc2ccccc2C1
NC(=O)C(=O)NNC(=O)COC(=O)NC(Cc1c[nH]c2ccccc12)C1(Cc2ccccc2)CCCC1
COc1ccc(C(=O)NOS(=O)(=O)c2ccc(CC3(Cc4cc(C)c5ccccc5n4)C(=O)NC(=O)NC3=O)cc2)cc1
CNc1cc(Br)c(Br)c(NC(=O)c2noc3c2CCCC3)c1
N#CC(C(=N)Sc1cccc(Cl)c1)C(C#N)C(=N)Sc1cccc(Cl)c1
O=C1c2ccccc2S(=O)(=O)N1C1CCCC1
c1ccc(COCC2C(OCc3ccccc3)OCC2n2cnc3c(N4CCCC4)ncnc32)cc1
CC(=O)N1CCC(N2CCN(C(=O)c3ccccc3C(F)(F)F)CC2)CC1
Cc1cnc(C(=O)S(=O)(=O)N2CC3COCCN3CC2c2ccccc2)o1
CC(C)NCC1CCCN1C(=O)C(CC(=O)O)NC(=O)NC(=O)CNC(=O)C(Cc1ccccc1)C(=O)O
CC(C)(C)c1sc(C=NNC(=O)CCN2CCOCC2)cc1NC(=O)c1nn[nH]n1
CN1CCN(CC=NNC(=O)c2ccc(Br)cc2)CC1
COc1ccc(N(CC2CCCN(Cc3cc(F)cc(F)c3)C2)C(=O)NC(C)c2ccccc2)cc1
COc1ccc(OC)c(-c2csc(Nn3c(-c4ccccc4)c(C)c(=O)n3C)n2)c1
CNC(=O)c1ccc(NS(=O)(=O)C(Cc2ccccc2)C(=O)O)cc1
COc1ccc(Sc2nc(-c3ccc(Cl)cc3)cc(C#N)c2C#N)cc1
CN1C(O)=C(Cl)c2c(NC(=O)c3ccccc3)cccc2S1(=O)=O
CCOC(=O)C1=CC(=O)c2sc(Nc3ccccc3)cc2C1=O
CC(=O)NC(Cc1ccc(F)cc1)NC(=O)C(CC(=O)NO)CC(C)C
Cc1cccc(Nc2nnc(Cc3cccc(NC(=O)OC(C)(C)C)c3)s2)c1
O=C(C=Cn1cc(Cc2ccc(F)cc2)c(-c2ccc3c(c2)OCO3)n1)c1ccc(Cl)cc1
CC(C)(C)S(=O)(=O)N1CCN(C(=O)CCCNC2CCCCC2)CC1c1ccccc1
COc1cc2ncnc(OC)c2cc1Sc1nccs1
CCC1CCCN(c2ncc(-c3ncc[nH]3)c3c2CCCO3)C1
O=C(Nc1nc(Cc2ccccc2)nc2c1nnn2CN1CCc2ccccc21)C1CC1
C=C1c2ccccc2C(=O)N1COP(=O)(OCOC(=O)c1ccccc1)OCOC(=O)C1CCCN1
CCC(C)C(NC(=O)OC(C)(C)C)C1CCCN1C(=O)NC(=O)C(C=O)CC1CCNC1=O
Cc1cccc(CNc2nc(-c3ccccn3)nc3ccccc23)n1
O=C(c1cnc2ccccc2c1)c1nc2cc(CCOc3ccc4ccccc4c3)ccc2n1C1CCCCC1
O=C(NCSc1nc2c(c(=O)n1CCO)SC(Cc1ccncc1)C2)c1ccc(F)c(F)c1
CCC(NC(C)=O)C(C)C(=O)N(C)C
Cn1cc2nc(N)c3c(OCc4ccccn4)ccc(Br)c3c2c1
Oc1ccc2nc3c(cc2c1)N1CCc2cc4ccccc4nc2C1CC3
CC(=O)OC1=C(C(=O)OOCC(C)C)NC(C)=C(c2ccccc2[N+](=O)[O-])C1C
O=C(NCc1ccccc1O)c1ccco1
Cc1ccc(S(=O)(=O)c2ccc(OC(=O)NCc3ccccn3)cc2)cc1
COCCNc1ccc(C#Cc2cccc(C(=O)N3CCCCC3CN3CCCC3=O)c2)cn1
O=c1c2ccccc2n(-c2ccc(CN3CCCC3)cc2)c2ccccc12
COc1ccc(C(=O)Cn2c(Sc3ccccc3)nc3c(N)ncnc32)cc1
CC(Cc1c[nH]c2ccccc12)C(=O)NCC(OC(=O)NC1C2CC3CC(C2)CC1C3)C1CCCCC1
Cc1nn(C)c2c1CCn1c(C)nnc1-2
CC(C)C12C(CCOC(=O)Cc3ccc(O)cc3)=CC3CC1(C(=O)O)C1CCC(C=O)C1CC32C
CCCCCCCCC=CCCCCC=CC(C(=O)OCCCCCCC)C(O)(F)F
COc1cc2nc(-c3c(F)cccc3C(=O)O)ccc2nc1Oc1ccccc1
O=c1ccc2cc(-n3cc(-c4nc5cc(C6CC6)ccc5[nH]4)nn3)ccc2[nH]1
COc1cc(S(=O)(=O)n2c(=S)[nH]c3ccc(S(C)(=O)=O)cc32)ccc1Cl
COc1ccc(-c2ccc(C3(O)C(=O)N(Oc4ccc(OC)cc4CC(N)=O)c4ccccc43)c(Cl)c2)cc1
CC(=NNC(=O)c1cccs1)c1cc2c(s1)CCCC2
O=C1C(c2ccc3c(c2)OCCO3)=C(N2CCN(c3ccc(Cl)cc3Cl)CC2)C(=O)N1Cl
C=C(CCC)CC(=CCC)C(CCC)NC(=O)c1ccc2c(c1)C(C)(C(=C)C)C(=O)N2
CCCCOc1cc(CN(C)C(=O)Cc2nncn2C)ccc1C(=O)c1ccccc1
COc1ccc(NC(=O)C(=O)C2(C)OC(=O)C(C)C2=O)cc1OC
Cc1ccc(Sc2c(-c3nc4cc(C)ccc4[nH]3)c(C)n(N)c2C#N)cc1
O=CCC(NC(=O)Cc1ccccc1)C(CNC(=O)NC(=O)Cc1ccccc1)CC(F)F
CC(C)(C)NC(=O)OC1(NC(=O)C(Cc2ccccc2)C(O)CNC2CCCCCC2)CCCC1
O=C(NCCc1ccccc1)N1CCC(CCCc2ccccc2)CC1
CC(=O)NN=C1CCCCC12CCC2
CCC12Cc3c(n[nH]c3CO)CC1CCC1C3CCCC3CCC12
COc1ccc(-c2ccc(F)cc2)nc1OCc1nc(CNC(C)C)cs1
CC(CNC(=O)C(NCc1ccccc1)c1ccc(Cl)cc1)c1ccccc1
CNC(=O)c1cccc(Oc2nc(Nc3ccc(N4CCN(S(C)(=O)=O)CC4)cc3OC)ncc2Cl)c1
CCN(C1CCCC1)C1(C)C(C)CC2(C)C(=O)C(C(=O)c3ccccc3)=C(O)C1(C)C2=O
Cc1cccc(NC(=O)Nc2cccc(C(=O)N3CCCCCC3)c2)c1
c1cc(Cc2c(C3=NCCN3)[nH]c3ccccc23)cc(C2=NCCN2)c1
O=C(c1cncc(C2CCCC2)n1)N1CCNC2(CCOCC2)C1
CCn1cc(C=C2C(=O)NC(=O)NC2=O)c(C)n1
O=C(Nc1cccc(Cl)c1)c1nsc2ccccc12
CC(C)CC(=O)N(Cc1cc(Cl)c2c(c1)OCCCO2)C(C)CNCc1cccc2c1OCC2
CC(C)C(NC(=O)C(Cc1ccccc1)C(O)CC(N)Cc1ccccc1)OC(=O)NCc1ccccc1
Cc1noc(Cc2nc(CC3CN(C)Cc4nccn4C3)no2)c1C
Cc1cnn(-c2cc(C(F)(F)F)c3c(c2)C(O)(C(=O)N2CCCCC2)c2ccccc2-3)c1
CCC1c2[nH]c3ccccc3c2CC2C(=O)N(c3cc(OC)ccc3OC)C(=O)N21
O=C(NCCc1c[nH]c2ccc(O)cc12)N(Cc1ccccc1)c1ccc(F)cc1
CCc1c2c(cc3c1OCC1C(C(=O)OC)CCC4OC341)OCO2
O=C(Nc1ccccc1)C1CCC(Cc2c(N3CCOCC3)c(=O)c2=NO)CC1
O=C1c2c(Cl)c(Cl)c(Cl)c(Cl)c2C(=O)N1c1ccccc1[N+](=O)[O-]
CN(C)S(=O)(=O)CCCC(=O)Nc1ccc2c(c1)OCCO2
CC1CC(C)(C)CC(OF)C(=O)C(C)C(=O)OCC2OC(=O)N(OC3C(N)CCOC3C)C2C(C)C1=O
CC1(C)OCC(CCOc2cc(Br)ccc2Cl)O1
CC(=O)N(C(C)C)C1CC=CCC(Cc2ccccc2)C(=O)NCC(Cc2ccc(O)cc2)NC1=O
CC(=O)N(COC(=O)C(C)N1C(=O)C2C3C=CC(C3)C2C1=O)Cc1ccccc1
CCC(=O)ON1CCCC(c2oc(-c3ccccc3)nc2C#N)C1
CCc1c(-c2ccc(OCCCN3CCCC3)cc2)oc2ccc3ccccc3c12
COC(=O)C1CCN(c2cc(C(O)=CNO)nc3ccccc23)CC1
Cc1nc(C)c(C2CCCCN2C(=O)c2nccn2C)s1
CC(Oc1ncccc1-c1nnc(N)o1)C(F)(F)F
CC1(C)C(=O)N(NC(=O)n2cc(-c3ccccc3)c(-c3ccc(F)cc3)n2)C1=O
COC(=O)C12CCC3(C)CCC(N)C(C)C3C1=CCC1C3(C)CC(C)C(C)C(C)(C)C3CCC12C
c1ccc(-c2nnc(CSc3nnc(-c4ccccc4)o3)o2)cc1
CCc1cc(C(F)(F)F)nn1-c1ccc(Oc2ccc(S(=O)(=O)Nc3nccs3)cc2C#N)cc1
Cc1ccc(-c2cccc3c2C(Cc2ccccc2)c2c(ncn(N)c2=N)O3)cc1
CCOC(=O)CP(=O)(OCC)OC(N)CCCCN(C)C
N#Cc1ccc(-c2nc(CCCC(=O)NCc3ccco3)no2)cc1
CCC1(C)COC(=O)CCC(C(=O)OCc2cccc(Br)c2)CCCC(C)C(=O)CC1O
CC(C)c1ccc(S(=O)(=O)c2ccc(N3CCN(C(=O)NC4CCCCC4)CC3)cc2)cc1
CN(C)c1ccc(C(=O)NN=CCc2ccc(Br)cc2)cc1
Cc1cc2nc(C(=O)N3CCC(N(C)C)CC3)[nH]c2cc1C
N#Cc1ccc(N2C(=O)CC(SC(=Nc3ccc(Cl)cc3)NCCNC3CCCCC3)C2=O)cc1
O=C(NCN(C(=O)c1ccccc1)C(C(=O)NC1CCCC1)c1ccncc1)c1ccco1
CC(=O)NN=C1C(=O)N(Br)c2ccc(S(=O)(=O)N3CCC(c4cccs4)CC3)cc21
NC(=S)NN=C(c1cc(C(=O)O)ccc1O)C(Cc1ccc(O)cc1)C(=O)O
O=C1C2N=CNC2C(=O)N1OC1OC(O)C(CO)C1O
CCCC(C(=O)NC(CCCN=C(N)N)C(=O)Nc1cccs1)C(CC)C1CCCN1C(=O)CNC=O
COc1ccc(NC(=O)c2ccc3c(c2)OCO3)c(OC)c1
ON1CCC(CCOC(c2ccccc2)c2ccccc2)(c2ccc(F)cc2)CC1
COc1ccc(-c2ccc(NC(=O)C(C)c3ccc(NC(C)=O)cc3)s2)c(Cc2ccsc2)c1
O=C1OCOc2cc(O)cc(OCCCOc3cc(=O)oc4ccccc34)c21
O=C(O)CN1C(=O)NC2(CCS(=O)(=O)c3c(Cl)cccc32)C1=O
CNCCCCCN(CC(C)C)CC(O)(Cn1cncn1)c1cc(F)ccc1F
Nc1cncc(-c2cnc3c(-c4ccc(F)cc4)[nH]nc3n2)c1
CC(Nc1nccc(-c2c(-c3ccc(F)cc3)nc3n2CCS3)n1)C(F)(F)F
FC(F)(F)Oc1cc(-c2ccccn2)cc(-c2ccccn2)n1
CC1CCC(C)(C(=O)Oc2ccc[nH]2)C(O)C(C)CCC2C(C)CC3CC(O)C2(C)CCC(C)(O)C1O3
CCCCC(CC)CC(=N)Nc1ccc(-c2ccc(-c3c(Cl)cccc3Cl)o2)cc1OC
CCN(CC)CCN1CCC(O)C(Cc2cccc(F)c2)C1
CCOc1ccc(O)cc1CC1COC(c2ccc(OC)cc2)C1C(C)O
CCc1ccc(OCCn2c(SCNC(=O)CCC3=CCCCC3)nc3ccccc3c2=O)cc1
CC(C)(COF)C1CCN(Cc2ccc(-c3ccn4c(-c5cc(F)ccc5NC(=O)C5CC5)cnc4c3)cc2)CC1
Cc1ccc2c(c1)CC(C)(CC(C)C(O)C(O)C(CCCCC1CCCCC1)NC=O)N2F
COc1ccccc1C1OC(=O)c2ccc3ccccc3c2C1=O
CCN(CC)c1ccc(CNC(=O)c2cc(OC)c(I)cc2N(CC(=O)O)NS(C)(=O)=O)cc1
CC(C)c1ccc(OCC(O)CNC(CO)CO)cc1O
Cc1cccc(Oc2ccc(NC(=O)CCCN3CCN(Cc4ccccc4)CC3)cc2NC(=O)c2nnnn2C)c1
COCCSc1cc(-c2ccco2)nc(SCC(=O)Nc2ccc(S(N)(=O)=O)cc2)n1
COc1ccc(C2(c3noc(-c4ccc(Cl)cc4)n3)CCOCC2)cc1
O=S(=O)(c1ccc(C(O)(CCN(CCO)CCO)c2ccccc2)cc1)c1ccsc1
CN1CC(=Cc2cnccn2)C(=O)C(=Cn2cc(-c3cccc4ccccc34)c(-c3ccccc3)n2)C1
O=C(c1csnn1)N1CCC2CN(Cc3ccco3)CCOC2C1
Clc1nc(Nc2cccc3ccccc23)nc(Nc2cccc3cccnc23)n1
CNC(=O)C1C(C)c2cc(O)ccc2OC1(C)n1ccc2ccccc21
Cc1cc2oc(-c3ccc(O)cc3)c(C(=O)c3ccc(O)cc3O)c2c2oc(=O)cc(C(C)(C)C)c12
O=C(NCOc1ccccc1Cl)C(c1ccccc1)c1c(O)cc(Cl)c2cccnc12
CCC(C)(C(=O)N1CCC(CC=CCCCC(=O)O)CC1)n1nnnc1-c1ccc2c(c1)OCCO2
CC1(CC#Cc2cncc(C#N)c2)NC(=O)NC1=O
CCOCC1c2nc(NC(C)=O)sc2CC2(C)CCC3C(C)C(=O)OC3C12
C=Cc1c(-c2csc(CC(=O)O)n2)oc2ccccc2c1=O
NC(CC(=O)N1CCN(C(=O)c2ccccc2)CC1)c1ccncc1
COCN1CCC(COc2ccc(C(CCc3noc4ccc(Cc5ccccc5)cc34)c3ccc(F)cc3)cc2)CC1
COc1ccc(CN2CCn3c(-c4ccc5cc([N+](=O)[O-])ccc5n4)cnc3C2)cc1
Cc1ccc(NC(=O)CC2CCNCC2)cc1Cl
Cc1cc2c(c(=O)n(Cc3ccc(F)cc3)c(=O)n2C)n1C=CC(=O)N1CCOCC1
NCCCCCCCCSc1ccc(O)c2c1C(=O)C(O)=C(O)C2=O
CNC(=O)Cc1cccc(-c2cc(=O)[nH]c3ncn4cc(C)nc4c23)c1
COc1cc2c(cc1OC)C(Cc1ccc(F)cc1)N(C(=O)CN1CCOCC1)CC2
CCc1cccc2c1c(NC(=O)c1cc(-c3ccccn3)cn(C)c1=O)cn2Cc1ccc(Cl)nc1
Cc1sc2nc(SCC(=O)NNC(=O)C3CCC3)nc(C)c2c1C
COC1CCc2ccc(CNCc3ccc4c(c3)OCO4)cc2O1
O=C(Nc1c(-c2ccccc2)cn2ccccc12)c1cnn(Cc2ccncc2)c1
C=C1CCC2(C)CC1C(C)(C)C2=O
COc1c(-c2ccc(Cl)cc2)n(C(=O)CC(=O)OCC(C)O[N+](=O)[O-])c2ccc(C)cc12
COc1ccc(-c2nc(N3CCN(S(C)(=O)=O)CC3)c3ccccc3n2)cc1
CCCc1cc(O)c(CC(N)C2CC(OCCc3ccccn3)CN2C(=O)C(N)=O)c(O)c1
O=C(CCCCCCNC(=O)c1ccc(N2CCCN(Cc3ccc(Br)cc3)CC2)cc1)NO
C#CCOc1cccc2c1C(=O)c1c(cc(OC)c(C)c1OC)C2=O
C=C(CO)C12CCC3C(C)(CCC(C)(O)CCl)CCC(C)C3(C)C1CCO2
CCN1CCN(C(=O)c2cc(C)ccc2OC2CCN(C(C)=O)CC2)CC1
CCCOc1ccc(CSCC(N)C(=O)O)cc1Oc1ccccc1
CN(C)C1=CC(=O)c2c(nc3n2CCC3N2CC2)C1=O
CC1(C)OCC2c3ccccc3COC2O1
CC(C)(C)NC(=O)OC(Cc1c[nH]c2ccccc12)C(=O)Nc1ccccc1
O=c1c2ccc(O)cc2oc2cc(O)c3c(c12)CCC3
Cc1ccc(N=c2sc(-c3ccccc3)nn2C)cc1
CCn1cnc2cc(C)nc(NN(CCN3CCCCC3)c3nccc(C)n3)c2c1=O
COc1ccccc1CN1CCC(Oc2ccc(C(F)(F)F)cc2)CC1
CNCc1[nH]c(-c2ccc(Cl)cc2)nc1-c1ccncc1
Cc1ccc(S(=O)(=O)N(CC(C)C)C(CCCCNC(=O)NCc2ccccc2)C(=O)O)cc1
COc1ccc2c(c1)OC(O)C(c1cc(O)ccc1O)C2
Cc1cccc2c1CC(C)(OCC(O)CN1CCC(C)CC1)C2
Cc1cc(O)c(O)c(C(=O)c2cc(C)c(C)cc2O)c1
CN(C)CCN1C(=O)c2ccc3c4c(ccc(c24)C1=O)C(=O)N3
Nc1nc(Cl)c(CCc2ccccc2)c(NCC2CC2)n1
CC(=O)NC1COc2cc(C#Cc3ccccc3)ccc2O1
NC(CO)COCc1ccccc1
O=C(CCCn1c(S)nc2ccsc2c1=O)NC1CCCC1
O=C(Nc1ccc(Cl)cc1)Nc1cc(O)c(Cl)cc1Cl
CNC(=O)Cc1cnn(-c2ccc3c(c2)CSc2cc(C(=O)N4CCN(C)CC4)ccc2C3=O)c1
c1ccc(-c2ccc3c(c2)C2(c4cc[nH]c4)CCOC2N3Cc2cccc(-c3cnc(-c4ncccn4)o3)c2)cc1
CCCCN(C)C(=O)c1cc(Cc2ccc(NC(=O)c3ccc4c(c3)CC3(C4)C(=O)Nc4ncccc43)cc2)on1
CCCCC(=O)NC(C)NC(=O)CCNC(=O)C(CCCNC(=N)N)C(=O)Nc1ccccc1
O=C(CN1CCCN(C(=O)C2COc3cc(O)ccc3O2)CC1)c1ccccc1
Cc1cc(NC(=O)c2ccccc2F)nc2onc(C(C)C)c12
CCCC(=O)NC(Cc1ccccc1)C(=O)NNc1ccccc1C(=O)O
CC1=CC(C)C(Cc2ccccc2)OC(=O)C(C)C(C)NC(=O)C(C)NC(=O)C(O)C1
O=C(NC(c1ccccc1)c1ccccc1)C1CCc2ccc(O)cc2C1
COc1ccc(-c2c(N=C(N)N)c(C#N)cc3c2C(=CO)C(C)=C3c2ccc3c(c2)OCO3)cc1
Cc1cc(NC(=O)c2ccccc2Cl)n(-c2cnc3ccc(CC(=O)O)cc3c2)n1
O=C(C1CC12CCCCC2)N1CCC(O)(c2ccsc2)CC1
Cc1c(Cl)cccc1-n1c(Cc2ccccc2)c(CC(=O)O)c2ccccc21
CC(CC1(C(=O)OCc2ccccc2)Oc2ccc(C(=O)OCc3ccccc3)cc2O1)NCC(O)c1cccc(Cl)c1
CCCC(C)C(=O)OCc1ccccc1C(=O)Nc1cc(C=CC(=O)O)ccc1-c1ccccc1C(=O)O
O=C(NC(Cc1c[nH]c2ccccc12)C(=O)O)c1cc(O)ccc1F
O=C(C(=CS(=O)(=O)Cc1ccccc1)c1ccc(F)cc1)c1ccc(Cl)cc1
NC(CS)CC(=O)Nc1ccc(Oc2ccccc2)cc1
O=C(O)COc1ccc(OCCn2nc(-c3ccc(F)cc3)cc2-c2ccc(Cl)cc2)cc1
CC1CCCCCCCCCC(C(=O)O)NC(=O)C2C3C(CN2C1=O)C3(C)NC(=O)C(=O)NCCC(=O)O
O=C(NCc1nc(Sc2cccnc2)n[nH]1)c1ccccc1
CCC(=O)N1CCN(C(=O)Oc2cc(SCC(=O)O)ccc2Cl)CC1
CCc1cccc2c(N3C(=O)OCC3Cc3ccccc3F)n[nH]c12
COc1ccc(N=Cc2c(O)ccc3c[nH]cc23)cc1
CCOP(=O)(Nc1ccccc1)C1=NOC(C)(C)C1
Cc1cccc(NC(=O)C2c3ccccc3OC(=O)N2CCc2ccccc2)c1
C=CCOCC(OC(C)=O)C(C(C)C)C(NC(C)=O)C(C)C
CC(C)C(=O)N1Cc2ccccc2CC2(CCCN2Cc2cccc(-c3ccccc3)c2)C1
O=c1cc(C=Cc2ccccc2)oc2ccc3ccccc3c12
Cc1cnn(CCC2CCCN2C(=O)Cc2csc(C)n2)c1
CC(=O)Nc1cc(C2CCN(Cc3cccnc3)C([N+](=O)[O-])C2C)ccc1Cl
CNC(=O)C(=O)C(=O)N1Cc2ccccc2CC1c1ccc(C(=O)NC(CCS)c2ccc(OC(C)C)cc2)cc1
O=S(=O)(c1ccccc1)c1ccc(C=Cc2cc(Cl)cc3c2OCCCO3)nc1
[O-][S+](c1ccc2[nH]c(-c3ncc(-c4ccc5[nH]c(-c6ccc(Nc7ccnc8cc(Cl)ccc78)cc6)nc5c4)s3)nc2c1)N1CCNCC1
COc1cccc(CNC(=O)c2ccc(OC3=C(CCC(=O)O)C(=O)c4c(OC)cccc4C3=O)cc2)c1
COc1ccc2[nH]cc(C3CCC(N4CCN(c5cccc6[nH]ccc56)CC4)CC3)c2c1
O=C(c1nn(C2CC2)c2nc(-c3ccccc3)cc(-c3ccccc3)c12)N1CCCC1
COc1ccc(N2CCN(C(=O)CSc3c(C)[nH]c4ccccc34)CC2)cc1
CCCC(Cc1cc(COc2ccccc2OC(=O)NC)ccc1C(=O)O)C(=O)NCC(C)N
CC(C)(N)CNCc1nc2cc(-c3ccc(F)cc3)ccn2c1-c1ccccc1
CC(=O)NC(C)CC(C)CC(C)C
O=c1c2ccc(F)cc2oc2c(OCc3ccccc3)cccc12
OC(CC1CCCCN1)c1cc2cc(Cl)cc(Cl)c2c2cc(Cl)ccc12
COc1ccc(CN2CCc3c(c(=O)oc4cc(O)ccc34)C2)cc1
CCOc1ccc(NC(=O)CC2C3COc4ccc(Cc5ccccc5)cc4C3N3C(=O)CN(F)C(=O)C23O)cc1
CCOc1ccc2c(c1)N(CC(=O)N1CCN(C(C)=O)CC1c1ccccc1)C(=O)CO2
CCc1c(C2OC(C)CC(CC)C2Cc2oc3cc(O)cc(O)c3c(=O)c2O)coc1-c1ccccc1
CC=C1Sc2ccc(C=C[n+]3ccc(CCCCCCCc4c5ccccc5cc5ccccc45)cc3)cc2N1C
NC(=O)c1sc2c(c1NC(=O)CSc1nc(=O)c3c4c(sc3[nH]1)CCC4)CCCCCC2
O=C(NN=CCNCCCCCCCO)c1ccc[nH]1
COc1cc(C(=O)N2CCCCC2c2ccc(C)cc2)c(C(N)=O)nc1OC
CCCN(CC1COCC1O)Nc1nc(C)cc(-c2ccc(C)c(OCC(F)F)c2)n1
NC1CC(Cl)c2c(Cl)cc(-c3ccc(OC(F)(F)F)cc3)cc2N1
CN=C(Cc1cc2c(OC)c(=O)[nH]c(OC)c2cc1C)NC
CC(=O)OC1(C)C2(C)CCC1(C1c3c(ccc4ccc(=O)oc34)OC(C)C1C(=O)OC13CCC(C)(OC1=O)C3(C)C)OC2=O
O=C(c1ccccn1)c1ncc(CCCCCc2ccccc2)o1
Cc1cc2c(s1)-n1c(nnc1-c1ccccc1Cl)CN=C2C#CCN1C(=O)CC2(CCCC2)CC1=O
O=C(Cc1ccccc1)Nc1cc(-n2cnnc2)ccc1[N+](=O)[O-]
CCCC(=O)NCc1c(O)cc2c(c1O)C(=O)c1ccccc1C2=O
Cc1ccc(C(C)Sc2nnc(C)n2CCC(=O)O)nc1
CC(NC1=NC(=O)C(C)(CC(O)COCc2cc(F)ccc2F)S1)c1cc(Cl)ccc1F
CCCC1=C(c2cccc([N+](=O)[O-])c2)NC(=S)N(C(=O)OOC(C)=O)C1C1CCCCC1
CCCc1cccc2cc(-c3onc(-c4ccccc4)c3C(F)(F)NS(=O)(=O)c3c(C(=O)O)ccc4c3CCCC4)ccc12
Cc1ccc(N2CCN(c3ncnc4scc(C)c34)CC2)cc1
CCC(=O)OC1C(C(C)=O)C(C(=O)CC)C(C(=O)c2ccccc2)S(=O)(=O)C1c1ccc(OC)cc1
N=c1sccn1CC(=O)c1cccc(O)c1
Cc1ccc(OCC(=O)N(C)CNC(=O)c2ccc(N3CCOCC3)cc2)cc1[N+](=O)[O-]
CCCCNC(=O)CC#CN(CC)c1nn2c(CC)cnc2s1
S=C(NN=CC1CCCC1)N(Cc1ccc(NCc2ccc(Cl)cc2)cc1)Cc1ccccn1
COc1cc2c(=O)n(Cc3ccccc3)c(Cl)nc2cc1OCCN1CCCC1
CN(C)C(=O)c1cc2cnc(Nc3ccc(N4CCNCC4)cn3)nc2n1C1CCCCC1
Cc1ccc(N2CC3CN(C(=O)CCC(F)(F)F)CC3C2)c(-c2ncco2)n1
CCN(c1cccc(OC)c1)c1nc(CC2CCC(C(N)=O)CC2)cs1
Cc1n[nH]c(=O)cc1CN1CCC(NC(=O)c2ccoc2)CC1
CCn1c(SCc2cccc(C(F)(F)F)c2)n[nH]c1=O
Cc1ccccc1N1CCN(CCCCC(=O)Nc2c(Cl)sc3ccccc23)CC1
CCCCCCCN1CCN(C(=O)C(COC)Nc2ccc(-c3noc(C)n3)cc2)CC1
COc1ccc(Cn2cnc3[nH]c(NC4OC(O)CC4CO)nc(=O)c32)c(OC)c1
CC(=O)NC(Cc1c[nH]c2ccccc12)C(NC(=O)C(C(N)=O)C(=O)O)C(=O)NCc1c[nH]c2ccccc12
CC(=O)N1c2ccccc2CC1C1CCCC(N)C1C
CCCCOc1ccc(OC)c(C2C(CCOC)=C(O)C(=O)N2C(=O)c2ccc3c(c2)OCCO3)c1
CCCCCN(CCCCC)C(=O)c1ccc2c(c1)SCC(=O)N2Cc1ccc(-c2ccccc2-c2nn[nH]n2)cc1
CC(C)S(=O)(=O)N(C(=O)N(C)C)c1c(NC(=O)Cc2ccc(F)cc2)nc2n(c1=O)CCCC2O
O=C(NCCS(=O)(=O)c1ccc(Br)cc1)c1cc(F)ccc1F
O=C(C1CCN(S(=O)(=O)c2ccc(-n3cnnn3)cc2)CC1)N1CCCCC1
Fc1ccc(ON2CCC(F)(Cc3ccc4nonc4c3)CC2)cc1
CCCCn1cc2c(nc(NC(=O)NC(C)(C)C)n3nc(-c4ccco4)nc23)n1
COc1ccc2c(c1)COC(Cc1nc3c(N)ncnc3n1C1C(O)OC(CN(C)P(=O)(O)OCO)C1O)C2
C=C(C)CN1C(=O)C2(CCN(F)CC2)c2cc(-c3ccc(C(F)(F)F)cc3)ccc21
O=C(Nc1c(Sc2ccccc2)cnc2sc(N3CCNCC3)cc12)c1cccc(Cl)c1
COc1ccc(C2CNCc3c(Cl)ccc(SCC(=O)N4CCOCC4)c32)cc1
Cn1c(C(=O)O)c(Cc2cc(C(F)(F)F)ccc2F)c2cc(-c3ccc[nH]c3=O)ccc21
S=C(NCC1CC1)Nc1ccccc1Cl
Cc1nnc(SCc2ccccc2-c2ccc(Cl)cc2)o1
COc1cccc(Cn2cnc3c(NC(Cc4ccccc4)C(C)O)nc(NC(C)C)nc32)c1
NS(=O)(=O)c1ccc(-n2nc(C(=O)Nc3ccccc3)cc2CCCC(=O)NCC2CC2)cc1
O=C(Nc1ccc2ccccc2c1)N1CCC(Cc2ccccc2)CC1
Cc1nnc(-c2ccc(C3(n4nnnc4Cc4ccccc4F)CC3)cc2)n1C
Cn1cccc1C(=O)NCc1ccccn1
N#Cc1nonc1NC(=O)c1c(F)cccc1F
COc1cc(CN2CCN(c3cccc[n+]3[O-])CC2)cc(OC)c1
Cc1nccn1C(=O)N1CCCC1c1ccc(N(C)C)nn1
CC1(O)C(c2ncnc3c2c(N)cn3F)OC(CO)C1O
CCCCCn1cnc(OP(=O)(O)SP(=O)(O)OCCCCCC2OC(O)C(N)C2O)c2nc(C)nc1-2
Cc1n[nH]c2c1C(c1cccc(Cl)c1)C1C(=O)OCC1=N2
c1ccc(CN2CCC(Cc3csc(Nc4ccccc4)n3)CC2)cc1
CC(C(=O)Nc1nc[nH]c1C(=O)Nc1ccccc1)C(=O)OCc1ccccc1
Clc1ccc(N2CCN(Cc3ccccn3)CC2)cc1
Cc1sc2c(c1C(N)=O)CCN(C(=O)NCC13CC4CC(CC(C4)C1)C3)C2
CC(C)CC(CC(C)C)CC1(CO)CC(=CCC(=O)OC2CCCCC2)C(=O)O1
CC(C)OC(=O)C1=C(c2ccc(Oc3ccccc3)cc2)NC(=O)NC1C
O=C1CC2(CN3CCOCC3)c3cccc(c3)CCN2C(=O)N1
CSc1nnc(Cc2ccc3nc(C)cc(=O)n3c2)s1
CCCC1(C)C(O)CCC2(C)C1CC(C)C13C(=O)OC(CC)C(OC=O)(CCC21)C3=O
CC1CCC2CC(=O)N(C(c3ccccc3)c3ccccc3)C3OC4(C)CCC1C23OO4
CCOC(=O)N1C(=O)C2(C(C)=C(C)CC3C(=O)N(c4ccccc4O)C(=O)C32)c2ccccc21
COc1ccc2[nH]cc(CCNc3ncncc3-c3ccsc3)c2c1
O=[N+]([O-])c1ccc(NC(=S)Nc2ccc(-c3ncc(-c4ccccc4)o3)cc2)cc1Cl
CN(CCc1cccc(C(F)(F)F)c1)C(=O)CC#CCN1CCCC1
CC(=O)N(C[S+]([O-])c1ccc(F)cc1)C1CCS(=O)(=O)C1
CC(=O)OCCc1ccc2c(c1)N(C1CCON(c3nnc(O)s3)C1)C(=O)CO2
Cc1ccc2cc(CC3CN(C)CCN3C(=O)C(C)c3ccc4c(c3C)COC4=O)c(=O)oc2c1C
C[S+]([O-])C1=C(Cc2ccccc2)CC2C(C(=O)[O-])C(=O)N12
COc1cccc(NC(=O)C(c2c[nH]cn2)C2CCN(C(C)=O)CC2)c1
Cc1ccc(N2C(=O)CSC2c2c(Br)c(Br)c(Br)c(Br)c2Br)cc1
CCCc1nccn1CC1(C)CN(C)c2ccccc21
CCc1c(NS(=O)(=O)c2cccc(Cl)c2)[nH]c2nc(SC)nn2c1=O
Cc1ccc(C2(C)CCCC3(C)C4CC5=NC(=O)N(C)C(=O)C5=CC4(C)CCC23)cc1
Cc1nn(C)c(CN(C(=O)NCCCn2ccnc2)C(C)c2ccccn2)c1C
Cc1cnc(ONC(=O)Nc2cc(C)c3cc(-c4cccnc4)ccc3n2)nc1
CCCCn1c(N(C(=O)CCC)c2cc(OC)cc(OC)c2)c(N)c(=O)[nH]c1=O
CCc1cc2cc(CNc3ccnc4cc(CCCN(CC)CC5CCC(C(=O)O)CC5)ccc34)ccc2nc1N
O=c1oc(-c2ccc(Oc3ncccn3)cc2)cc2ccc3ccccc3c12
NC(=O)C12CC3CC(C1)C(N1CCN(C(=O)NC4CCC4)c4ccnnc41)C(C3)C2
Cn1ccnc1C#Cc1nc(-c2ccc3c(c2)CCCO3)oc1CO
COc1cc(NC(=O)C(=O)N2CCCC(c3ccc(F)cc3)C2)ccc1-c1cnco1
[O-][n+]1onc(-c2ccc(-c3ccccc3)cc2)c1-c1ccccc1
COc1ccc(S(=O)(=O)Nc2ccc(-c3nc4cc(C)cnc4[nH]3)cc2)cc1
COc1ccc(C2CC(=O)OC(C(=O)NCc3ccc(F)cc3)C2)cc1
CCN(CC)CCC(=O)N(COc1ccccc1)c1nc2cc3c(cc2s1)OCO3
Cc1ccc(-c2ccc3nc(NCl)c4nncn4c3c2)cc1F
CCC1CCCCN1S(=O)(=O)c1ccc(OC(=O)CC(=O)N2CCOCC2)cc1
OC(CNCCC(F)(F)F)COc1ccccc1
O=C(NC1C2CN(Cc3ccccc3)CC21)C(O)(c1ccccc1)C1CCCC1
CCOC(=O)C1=CN(c2ccc(Cl)cc2)C(=NC)NS1(=O)=O
CC1CSC2(C(=O)N3CCCC3)CCC(=O)N12
Cc1ccc2c(c1)CC(=O)N(CNS(=O)(=O)c1cccn1C)CC(NC(=O)Nc1ccc3c(c1)OCO3)C(C(C)CO)O2
Cc1ccc(COc2ccc(C3CNCC(=O)N3N(C)C(=O)Cc3ccc(SC(F)(F)F)cc3)cc2F)cn1
Cc1ccco1
O=S(=O)(CCCl)c1ccc(N2CCN(Cc3ccsc3)CC2)cc1
O=C(NC1Oc2ccccc2CC1O)c1ccccc1
CCOc1ccc(COCCCCOc2ccc(F)cc2)cc1
COc1ccc(CNC(=O)c2ccc(C(=O)Nc3ccccc3Br)cc2)cc1
S=C(c1ccc(-c2cccc(Br)c2)o1)N1CCCC1
CC(C(=O)O)C12CC3CC(CC(c4ccc(CCNS(=O)(=O)c5cccc(Cl)c5Cl)cc4)(C3)C1)C2
COc1cc2c(cc1CCCc1cn(-c3ccc(C)cc3)nn1)C(OC)CN(C)C2
Cc1cc(=O)oc2cc(OCN3CCN(C(=O)c4ccccc4Cl)CC3)ccc12
COC12CCC3C(C)(O)CCCC3(C)C1CC(CO)C1(C)C3=C(C(C)CC21)C(C)(O)CCC3C
COc1ccc2oc(=O)c3c(c2c1)Nc1ccccc1N3
CCCCCOC12CCC3C(CC(O)C4CC(C)CCC43C)C1CCC2CCCNCCC
C=CCCC1CCN(C(=S)NC(=O)N2CCCC2)CC1
COc1cc2nccc(Oc3cc(NC(=O)c4nn(-c5ccccc5F)c(=O)c5ccccc45)ccc3F)c2cc1OC
Cc1ccc(S(=O)(=O)NCc2nccn3nc(-c4ccccc4)nc23)cc1
CCCCCc1cc(Nc2cc(Cl)cc(Cl)c2)c(N)nc1CCCC
Cc1ccccc1NC(=O)NC1CCC(Nc2cnc(Cl)cc2-c2cccc(NCC3CCCN(C)C3)n2)CC1
C=C1C(=O)OC2(O)CCCCC12
O=C(Nc1ccccc1)Nc1cccc(-c2ccnc3cc[nH]c23)c1
CC1(C)COC(CCCCCCCCCC2(CO)OCC(c3ccccc3)O2)=N1
Brc1ccc(NC(=NCCSCCCN=C(NCCOc2ccc(Br)cc2)Sc2ccccc2)SCCOc2ccc(Br)cc2)cc1
CC(=O)N1CC(=O)C2(CCN(CCC(=O)O)CC2)C1
O=C1OC2(CCC(c3ccc(C(F)(F)F)c(OCCN4CCCCC4)c3)CC2)c2ccc3c(c21)OCO3
O=[N+]([O-])c1cn2c(n1)OCC(OCc1csc(-c3ccc(-c4ccc(F)cc4)cc3)n1)C2
CCCC#CCN(C(=O)Cc1ccccc1)c1nnc(-c2ccnnc2)s1
N=C1SC(=Cc2c[nH]nc2-c2ccc(Cl)cc2)C(=O)N1c1cccc(C(F)(F)F)c1
CCC(=O)OC1=C(c2ccccc2)c2cccn2-c2ccccc2O1
O=C(c1ccccc1)c1ccc([N+](=O)[O-])cc1Oc1ccc(Cl)cc1
COc1ccc(OCCCCC(C)(C)C(=O)O)c(COc2c(C)cccc2O)c1
Cn1ncc2c1CC(C)(c1cccc(F)c1)CC2C(=O)NCCc1ccccc1
OC(Cc1nc[nH]n1)C1=NCCc2c1[nH]c1ccccc21
Cc1cccc2c1nc(-c1ccncc1)n2C1CCN(C(=O)C(=O)N2CCN(C)CC2)CC1
CCCC(C(=O)O)C1=C(C)C(=O)C2(CC2)C1O
Cc1ccc2oc(C(=O)C3=C(C#N)OC(=N)C(c4c[nH]c5ccccc45)C34C(=O)N(C)c3ccccc34)cc2c1
COCCN(c1ccc(OC)cc1)c1nn2c(c1C#N)SCC2=O
COc1cc(OC)cc(-n2nnnc2-c2cc3c(c(C)n2)CN(C(=O)C(C)C)C3)c1
CCNC(=O)C(=O)N1CCCC1c1ccc(C)cc1
CCCCCCCC(=O)n1c(C)c(C2=CC=C(OC(=O)CCCC)CC2)c2cc(CCCCC)ccc21
CSc1ccc(C(=O)NC(=O)N2CCc3c(sc(C(=O)Nc4ccco4)c3C(F)(F)F)C2)cc1
COCCN(C)Cc1noc(COCCc2ccccc2)n1
COc1c(F)cccc1CCc1nc2ccccc2[nH]1
O=C(CCCOc1ccc(Cl)cc1)OCNC(=O)c1cccc(Cl)c1
CC(C)c1cccc(NC(=O)NC(Cc2ccc(C(F)(F)F)cc2)C(N)C2CCN(C(=O)F)C2)c1C(C)C
COc1ccc(Cn2c(=O)c3ccccc3c3c2n2ccccc2[n+]3C)cc1OC
O=[N+]([O-])c1ncnc2cc(OC3CCNCC3)c(Nc3ccccc3Br)cc12
COc1ccc(C(=O)Nc2cc(-c3ccccc3)n(CCc3ccc(OC)c(OC)c3)n2)cc1
O=C(Cc1cccc(C(F)(F)F)c1)Nc1cccc(-c2cccc3oc(CN4CCOCC4)cc23)n1
CCN(Cc1ccc(Cl)cc1)Cc1ccc(C2CCN(c3ccccc3C(=O)O)CC2)cc1C(F)(F)F
COc1cccc(-c2nc3ccccc3c(=O)n2C)c1
CCC(=O)OC1NC(=S)N(c2ccccc2)C(Cc2ccc(C)cc2)=C1C
O=C(CC(C(=O)NC(F)F)c1ccccc1)Nc1onc2c1CCC2
CCCCCC(=O)c1ccc(OCc2ccc3c(c2)CCCN3CCOC(CCCC)CC(=O)O)cc1
c1ccc(-c2ccc(C3CN4CCCC4c4ccccc43)cc2)cc1
COCc1nc2ccc3c(N(C)C)ncnc3n2c(=O)c1CC(=O)c1ccc(C)c(C)c1
CC(C)c1nc(C(C)N2CCC(NCc3noc(C4CC4)n3)C2)no1
CNC(=O)C(=NNc1cc(O)ccc1OC)c1nc(C)cc(C)n1
COc1c(O)cccc1CC=C(O)C(=O)C=Cc1ccc(O)cc1
C=C(C)C1C2(CO)OC2C2C3OC4(c5ccccc5)OC3(O)C(O)C(C)C2(O4)C2CC(OC=O)C(=O)C12C
CN(Cc1ccco1)C(C(N)=O)c1ccc(F)cc1
CC(C)c1cnc(CC(=O)N2CCN(c3cccc(F)c3)CC2)o1
CC(C)(C)c1[nH]c(-c2ccc(F)cc2F)nc1-c1ccnc(N)n1
Cc1ccc(-c2nc(C)c(CCOc3ccc(CC4OC(=O)NC4=O)cc3)o2)cc1
COc1ccnc2ccc(C34CC3C=CCCCNC(=O)C3CC(C(=O)NS(=O)(=O)C5CC5)CC3C(=O)N4)cc12
C=CC=CCCOc1ccc(C(COc2cc(Br)cc3oc(C(=O)c4ccc(O)cc4)cc23)(c2ccccc2)c2ccc(Br)cc2)cc1
NC(c1ccccc1)P(=O)(O)C(N)c1ccccc1
COc1cc(-c2ccc3ncc(C(=O)C4CC4)c(NC4CCC(CCO)CC4)c3c2)c(O)cc1Cl
COc1ccc(CC(=O)NCc2nccc(-c3ccco3)n2)cc1
CC(C)n1ccnc1CCCC1c2c(cc(C(=O)NCCO)nc2-c2cc(F)cc(F)c2)CN1C(=O)C1CC1
N#CN1C(=O)C2(C3=C(CC(CCCCCF)CC3=O)OC(=N)C2S(=O)(=O)n2cc(-c3ccccc3)c3ccccc32)c2ccccc21
CCC(=O)Nc1cc(C(=O)Nc2ccccc2C)ccc1Cl
CCCCCOC(=O)CCC(=O)c1ccc(O)cc1
CCCCNS(=O)(=O)C(=O)N1CCc2cc(C3CC(CO)OC3OCC)ccc21
Cc1nc(-c2ccco2)nc2c1CC(NCCO)C2
CN1CC=CCN(c2c(Nc3cc(C(=O)N4CCc5ccncc54)ccc3O)c(=O)c2=O)CC1
Cc1cccc(CNC(=O)CCN2C(=O)NC3(CCCCC3)C2=O)c1
Cc1cccc(NN=C2CCC(=C(C#N)c3ccccc3Cl)C2=O)c1Cl
CC1CCC2(C(C)C(O)CO)C(C1)CC(N)C1C3CCC(O)C3(C)CCC12
COc1cc(CNC(=O)c2ccccc2NC(=O)Cc2ccccc2)ccc1S(=O)(=O)N1CCOCC1
Cn1cnnc1SCC1(CO)CCCN(C(=O)CCc2ccccc2)C1
CCC(NC(=O)C(=O)NCCC(N)C(Cc1[nH]c2ccccc2c1Sc1ccccc1)SC)C(=O)O
Cc1cccc(C(=O)NCN2CCSc3ccc(S(=O)(=O)N4CCCCCC4)cc32)c1
O=C(NCc1ccc(-c2nc(C3CCCCN3C(=O)COc3ccccc3)cs2)cc1)c1ccccc1
CC(C)(C)c1nc(-c2ccc([N+](=O)[O-])cc2)cn1-c1ccccc1OCCOC1CCc2cc(CC(=O)O)ccc21
O=C(O)CCNC(=O)c1cc(O)cc(NC(=O)C(=O)NCc2c(F)cc(O)cc2I)c1
C=C1CCCC2Nc3c(Cl)cc(CCS(=O)(=O)Nc4ccccc4C#N)cc3C12F
O=C(O)C(=CO)C(=O)c1ccc(Cl)s1
C=C1C(C(C)C(=O)OC)C2OC23C1C1C(=O)CC3(O)CC1C
O=C(O)c1ccccc1-c1cc(CCCCc2ccc(O)cc2)cc(-c2ccccc2)c1O
CCN(CC)C(=O)C1CCC2C3CC(C)C4(SC)CC(O)CCC4(C)C3CCC12O
Cc1ccc(C)c(C(=O)COC(=O)CC(=O)Nc2ccc(C(C)(C)C)cc2)c1
O=C1NC(=O)C(=Cc2c(I)cc(OCc3ccc(F)cc3)cc2OCNC(=O)c2ccc(C(F)(F)F)cc2)S1
COc1cc(-c2nnc(-c3cc4c(ccc5ccccc54)oc3=O)o2)cc(OC)c1OC
OC(CN1CCN(c2ccccc2F)CC1)c1ccccc1F
C=CCC(NC(=O)C1CCCCC1)C(O)C(C)C(C)C
COc1ccccc1Cc1nc2c3cn(C)nc3nc(NC(=O)Nc3ccco3)n2n1
COc1cccc(-c2csc(C#Cc3ccncc3)n2)c1
CCc1ccc(OC(=O)Nc2ccc(C3CN(C)CC(C)N3C)cc2)cc1
CN(O)C(=O)c1noc2c(=O)n(-c3ccc4c(c3)OCO4)cnc12
COc1cc2c(cc1F)C1(N=C(C)C(N)=N1)C(c1c(F)cccc1Cl)C2
Cc1c2oc3ccccc3c2c(C)c2cc[n+](C)c(-c3ccccc3)c12
CCN1CCC(Cc2cc(-c3ccc(F)cc3)n(-c3ccncc3)c2C)CC1
CCCC(C)NC(=O)CSc1ncccn1
CCC(CS)C(=O)O
Cc1ccccc1-c1ccc(C)c(-c2noc(C(=O)N3CCC(CCc4ccccc4)CC3)n2)c1
O=C(Cc1c(Cl)nc2ccc(-c3cccc(Cl)c3)cn12)N1CCSCC1
Oc1cccc(NC(=S)NCCc2ccccc2)c1
CN(C)c1ccc(C(=O)CC2=C(C(=O)c3ccccc3)C(=CO)OC2=O)cc1
CC(=O)c1ccsc1C(C)NCN1CCN(C(=O)CC2CCc3ccccc32)CC1
CCC(CC)=C(c1ccccc1)c1ccc(OCCCn2ccnc2)cc1
N#Cc1ccc(OCNC(=O)CCc2ccn(-c3ccc(-n4ccnc4)nn3)n2)cc1
CN(CC1CCNC1)c1ccc(OCc2ccccc2)cc1
COc1cc(OC)c(OC)c(C(=O)c2ccc(-c3ccccn3)s2)c1
Cc1ccc2nc(-c3ccc(NC(=O)CN(C)S(C)(=O)=O)cc3)sc2c1
CCOc1ccc(S(=O)(=O)NCC(c2ccco2)N2CCCCC2)cc1
COc1cc(O)cc(OC)c1C1(C)CCN(C(=O)c2ccc(NC(C)CCC(N)=O)cc2Cl)C1
CCCC(=O)NC(CCN)C(CCC(C)C)CNC(=O)CNC(=N)N
C=CCC(NC1(OC(C)=O)CCCCC1)c1ccccc1
Cc1cc(C=CC(=O)O)ccc1OC(=O)c1ccccc1
CC(=O)Oc1sc(Cc2nnc(SC3CC3)n2N)nc1C
CC1CCC2C3CCC4N(C(=O)NC(C)(C)C)C(=O)C=CC4(C)C3CCC12C
c1coc(-c2ccnc(NCCCCN3CCCC3)n2)c1
Fc1ccc(Cc2cn(CC3CSN(c4ccccc4)C3)nn2)cc1
Cc1ccc2[nH]c(C(=O)NN=Cc3ccc4[nH]c(O)cc4c3)nc2c1
O=C1C2CN(c3ccnc(Cl)c3)CC2C(=O)N1c1cccc(-c2ccccc2)c1
C=C(C(=O)OC)C1CCC2(C)C(CCC3(C)C2CCC2C4C(C)CCC4(C)CCC23C)C1(C)OC(C)=O
CCCCCCCCCOC(C)(CCCCC)COP(=O)([O-])OCCCCC(O)OC
CN(C)Cn1c2c(c3ccc(-c4cc(=N)nc5cccnn45)cc31)CNCCC2
CCC(N)C(=O)NNC(=O)C(Cc1c[nH]c2ccccc12)C(Cc1ccccc1)C(=O)N1CCCC1CN=C(N)N
Cc1cc(C)cc(C(=O)On2cc(-c3cccnc3)c(-c3ccccc3)n2)c1
CC12CCC3C(CC=C4CC(=O)CCC43O)C1(C)CCC2O
CC(C)(C)C(=O)N1CC2(C)CN(C(=O)Oc3cc(F)cc(F)c3)CC2(C(=O)O)C1
Nc1ccn(C2SC(O)C(CO)C2F)c(=O)n1
COc1ccc(OC)c(C(=O)c2ccc(=O)n(-c3cccc(F)c3)c2)c1
COc1cc(OC)c(OC)c(-n2nc(N)cc(-c3cc(Cl)ccc3Cl)c2=O)c1
CCC1C(c2cc(Cl)ccc2Cl)CC(=O)C1c1ccc(OC)c(OC)c1
O=C(Nc1ccccc1Cl)c1c(-c2nc3ccccc3[nH]c2=O)sc2c1CCCC2
O=C(O)c1ccc(C23Cc4ccccc4N2C(Cc2cccc(F)c2)C2C(=O)N(c4ccccc4)C(=O)C23)cc1
N=C(N)NC(=O)c1ccccc1Nc1ccccc1Cl
CN(C)Cc1ccc(CSCCNC2CCCn3nc(C(F)(F)F)cc32)o1
CC(=O)N1CC(C)C(O)(C2CN(c3ccc(Cl)cc3)CC2C(C)(C)C)C(c2ccccc2)C1
CC(C)(C)c1cc(-c2cccc(Cl)c2)nc(NC(N)=O)n1
CCCNC(=O)C(C)C(=O)NC(Cc1ccccc1)C(=O)NC(C)NC(=O)C(N)Cc1ccc(O)cc1
CCC(C)C(C(=O)NC(N)CS)C(=O)Oc1ccccc1
OC(CNc1ccc(F)c(Cl)c1)CN1CCN(CC=Cc2ccccc2)CC1
CN(C)C(=O)c1nc(N)c(-c2cccc(Cl)c2)nc1O
CCN=C(C(=O)c1c(C)cc(Br)cc1[N+](=O)[O-])N1CCOCC1
CCOc1ccc2c(c1C(c1ccc3ccccc3c1)c1ccc3ccccc3c1)C1CNCC(C1)CC2OC
CC1=NN(c2nc(-c3ccc(Br)cc3)c(C)c(=O)n2C#N)C(c2ccccc2)C1
O=C(OC1(c2ccc(Cl)cc2)CCCC1)N1CCc2sccc2C1
O=C1N(CCCc2ccccc2)CCN1c1ccncc1CN1Cc2ccccc2C1
O=C(Oc1cccc(O)c1)c1cccnc1C(=O)Nc1nc2ccccc2s1
CC(C)(C)N
CCC(=O)ON1C=C(CC)C(Cc2ccc(F)cc2)N(c2ccc(F)cc2)S1(=O)=O
Cc1cc(-c2ccc(C(CO)Nc3nccc(-c4ccccn4)n3)cc2)cnc1N
CC(C)CC(NC(=O)OCc1ccccc1)C(=O)NCC(=O)NC(C=O)CCCN=C(N)N
Oc1cc(-c2ccccc2)c(O)c(C(c2ccccn2)C(O)(c2ccccc2)c2ccccc2)c1
Cc1ccc(N2C(=O)C3C(C2=O)C2C=CC3C23CC3)c(C)c1
CCc1c(C(=O)Nc2nc(-c3cn(-c4ccccc4)nc3-c3ccccc3)cs2)noc1C
CCOc1ccccc1C(=O)NS(=O)(=O)C(Cc1ccc(OCc2cccnc2)cc1)c1ccccc1
CCC(=O)N(CNC(=O)C(Cc1ccccc1)C(=O)Nc1cccc(NC(=O)c2ccccc2)c1)c1ccccc1
Cc1cc2nc(-c3n[nH]c4cc(=O)ccc-4n3)[nH]c2cc1C
CN(C)CC(O)CCSc1ccc2nc3c(NCCN)cccc3c([N+](=O)[O-])c2c1
NC1CCC(Cc2cc(Oc3cc(I)c(CC(N)C(=O)O)c(I)c3)cc(I)c2I)CC1
CC(C)CCc1c[nH]cn1
O=C(CCc1ccccc1)c1ccccc1OCC(O)CN1CCN(C(=O)c2ccccc2)CC1
COc1ccc(C2CC(=O)N(Sc3n[nH]c(C)n3)C2)cc1
O=C1NC(=O)C(Cc2ccc(OCc3nc4ccccc4s3)cc2)S1
CCc1noc(C(=O)NNC(=O)c2sc3ccccc3c2Cl)c1C
CC(=NOCc1ccc(Cl)cc1)c1cc(C(F)(F)F)ccc1CN1CCN(c2ccncc2)CC1
CC(C)CC(NC(=O)C(CC(C)C)C(=O)NCC(N)=O)C(=O)Nc1ccco1
Cc1ccc(-c2ccc3nc(NS(=O)(=O)Oc4ccc(-c5ccccc5)cc4)sc3c2)cc1
CC1(c2ccc(OC(F)(F)F)cc2)CC(c2cc(Cl)c(O)cc2O)=NO1
O=C1NN(c2ccc3[nH]cc(Cl)c3c2)C(=O)C1=Cc1ccc(Cl)cc1
COc1ccc(Cc2c(C=O)n(C(=O)c3ccccc3)c3ccccc23)cc1
Cc1ccc(NC(=O)C2CCS(=O)(=O)c3cccnc32)cc1
O=c1cc(-c2ccc(-c3cccc(F)c3)cc2)sc(N2CCOCC2)c1
C=CCOc1cc(O)cc2c1-c1ccccc1C2(c1cnn(CC(=O)O)c1)C(F)(F)F
CNCc1c(Cc2ccccc2C)[nH]c2ccccc12
O=C(NC1CCCC1)c1nnc(Nc2ccccc2)o1
Cc1cc(NC(=O)c2cc(C(=O)Oc3cc4[nH]c(=O)ccc4cc3C)ccc2C)ccc1Cl
COC(=O)c1cc(OC)cc2c(OC)c(OC(=O)c3cnc4ccccc4c3C)c3cc4c(cc3c12)OCO4
O=C(Nc1ccccc1Cn1ccccc1=O)C(Cc1c[nH]c2ccccc12)c1nc(Cl)c(C2CC2)[nH]1
COc1cc(C(=O)N(C)CNC(=O)c2cc(Cl)ccc2Cl)ccc1SC
O=C(COc1ccccc1)NC(C(c1ccccc1)c1ccccc1)n1nnnc1CCN1CCOCC1
COc1ccc(-c2nnc(SCC(=O)n3c4ccccc4c4ccccc43)o2)cc1
Cc1ccc(NS(=O)(=O)c2ccc3c(c2)CCC3)c(-c2cc(C)on2)c1
CS(=O)(=O)c1ccc(CNC(=O)c2ccccc2C(=O)NC2CCCCC2)cc1
N#Cc1ccc(Nc2ccc3ncc(CCN)n3n2)cc1
CCC(C(=O)OCNC(=O)c1cc(S(=O)(=O)N2CCOCC2)ccc1OC)c1ccccc1
CCOC(=O)C1=CC(=O)C=C(O)C1c1cccc(CC)c1
Cc1c(-c2ccccc2)noc1C(=O)Nc1ccccc1
NC(=O)C1(CC2CCCCC2)CCN(N2CCCC2)CC1
Nc1cc(C(=O)O)cc(-c2cc(=O)c3ccc(O)cc3o2)c1
CCCCOC(=O)CC12C(c3ccoc3)CCC(C)(C)C1C(C)CC1(C3(C)CO3)C(C(C)=O)OC(=O)C3OC321
COc1cc(NC(=O)C2CCC(c3cnc(-c4ccccc4)s3)C2C)cc(OC)c1OC
CCc1c(O)nn(-c2ccc(F)cc2)c1-c1ccc(F)cc1F
O=C(CCc1ccccc1)NOCCC(Cc1ccccc1)CN1C(=O)C(=O)NCC1CCc1ccccc1
Cc1cc2ccccc2nc1C(=O)OCC(=O)c1ccc(Cl)s1
CC(=O)c1cc(CC(O)C=CC2CCC(=O)N2CCCCCCCC(=O)O)ccc1C
CCC(=O)OCCN1C2CCC1C(C)C(c1ccc(Br)cc1)C2
CCC(=O)NCc1cccc(CNC(=O)C2(CC(=O)NO)CCCC2)c1
CNC(=O)c1ccc(NP(=O)(O)OCC2OC(O)CC2n2cc(F)c(=O)[nH]c2=O)cc1
COc1cc(C=CS(=O)(=O)Cc2ccc(Cl)c(Cl)c2)cc(OC)c1OC
C=CC1CCC2(C)C(CCC3(C)C2CCC2C4C(C)CCC4(C(=O)O)CCC23Oc2cn(CC)nn2)C1(C)C
COc1ccccc1N1CCN(Cc2ccc(=O)n(-c3ccc(C)cc3)n2)CC1
Cc1nc(N)nc(N)c1-c1cccc(O)c1
N#CC1CCCN1C(=O)CNN1C(=O)C(c2cccc(CNCC(O)c3ccccc3)c2)CCc2ccccc21
CC(C)(C)c1ccc(C(=O)NC2CCC(CCC3CCN(c4coc5ccccc45)CC3)CC2)cc1
CC(C)c1ccc2c(c1)CC1(CCc3ccccc3C1)N2
Cc1ccc(NC(=O)c2nn(CC(C)C)c(=O)c3ccccc23)c(S(=O)(=O)N2CCCCC2)c1
COC(=O)Cc1c(C#N)[nH]c2c(Cc3ccccc3Cl)cnn2c1=O
CC1CCCN(C(=O)c2ccccc2C(=O)Nc2nc3n(n2)Cc2cccc(COCc4ccccc4)c2C3)C1
O=C(Cc1ccc(Cl)cc1)NCC(=O)Nc1ccc(Cl)cc1
O=C(C=Cc1ccc(F)cc1)N1CCNCC1
CSc1nc(=O)c2cnn(CC(=O)Nc3cc(C)on3)c2[nH]1
CC(=O)NCn1cc(-c2ccccc2OC(C)=O)c(=O)o1
COc1cc(C=CSc2nc3cc(CNC(=O)c4ccc5c(c4)OCCO5)ccc3[nH]2)c(OC)c(OC)c1
O=C1CC(O)Nc2sc3c(-c4cccc([N+](=O)[O-])c4)cccc3c21
O=c1cc(-c2cccs2)oc2ccccc12
CC(C(=O)NC(NC(=O)CCC(=O)O)C(C)C)C(=O)N(NC(=O)CC(=O)O)C1OC1C(N)=O
CCNC(=O)Nc1nc(-c2ccc(C(F)(F)F)cc2)ccc1-c1ccc(F)c(C(N)=O)c1
COc1ccc(CCNC(=O)Cn2c(=O)c3ccccc3n(CCCC(=O)NCc3ccc(F)cc3)c2=O)cc1
O=C(CCCN1CCCCC1)c1cc2c(F)cccc2[nH]1
Cc1c(Sc2ccc(Cl)cc2)[nH]c2ccc(Br)cc12
Cc1sc(C2CC2)nc1C(=O)NCC(=O)O
N=C(N)c1ccc(CC(=O)CC2CCc3[nH]c(=O)ccc3C2=O)cc1
CCOc1ccccc1-c1ccc(CC(CC(=O)NO)C(=O)NC2CC3CCC2C3)cc1
CC(C)(C)n1c(Cc2ccc(F)cc2)c(C(=O)O)c2cc(Br)cc(Cc3ccccc3O)c21
Oc1ccc(N=Cc2ccc(-c3nc4ccccc4s3)cc2)cc1
Cc1ccc(-n2ncc3c(N4CCC5(CCCc6ccccc65)CC4)ncnc32)c(C#N)c1
CC(=O)N1CCCN(C(=O)c2ccc(-c3ccc(C)c(C)c3)cc2)CC1
CCCC(=O)OCc1c(C)nc2c(-c3cccc(OC)c3)cnn2c1C
CC1NC(=O)c2c(sc3c2CCN(c2ccc(C(C)(C)C)cc2)C3)N1
COc1ccc(CC(=O)N(CCC(c2ccccc2)c2ccccc2)CC(=O)Nc2ccccc2OC)cc1
CON1C(=O)C(=C2Sc3ccc(Cc4ccc(F)cc4)cc3N2F)c2cccc(CC(=O)O)c21
CCc1ccc(C2=C(OC(C)=O)C(=O)C23CCCC3)cc1
CCCN1CCN(Cc2cc(C(F)(F)F)ccc2NC(=O)c2ccc(Cl)c(OCC)c2)CC1
Cc1ccc(S(=O)(=O)n2nc(Cc3ccccc3)c(C)c2C)cc1
Cc1cc(CC(=O)Oc2ccc(S(=O)(=O)N3CCOCC3)cc2)sc1S(=O)(=O)N1CCOCC1
O=C(Cc1ccccc1)NC(=O)NCC(=O)OCc1cc(Cl)c(O)c(Cl)c1
CCCCCCCCc1ccc2c(c1)CCN2NC(=O)C1CCCN(CCc2ccc(OC)c(OC)c2)C1
COC(=O)c1ccc(C(=O)NCn2c(Sc3cccc(C)c3)ncnc2=O)cc1
COc1ccc(C2CCN(CC(O)COc3ccccc3C(=O)CCc3ccccc3)CC2)cc1
COc1cccc(C(=O)c2ccc3n2CCCC3C(=O)O)c1
ON=C1c2ccccc2-c2c(OCCN3CCCC3)cccc21
Cc1cccc(Nc2nc(N)nc(COc3ccc(Cl)cc3)n2)c1
CC(=O)N1CCN(c2nc(CS(=O)(=O)c3ccc(C)cc3)ns2)CC1
CON1CCC(c2cc3c(=O)c(F)c4scc5n4c3c(c2C(=O)O)N(C)C5)CC1
Cc1nn(-c2ccc(F)cc2)c2cc(-c3ccc(N(C)C(=O)CCCC4CCCC4)s3)oc12
CC(=CCOC(=O)C(C)(C)CC1(CCC(=O)O)C=C(C2=CCOC=C2)C(C)OO1)CC(C)(C)CC=O
CC(=O)Nc1ccc(NCNc2nc(C3CCCCC3)cs2)cc1
Cc1ccc(-n2nnnc2SCC2=C(C(=O)O)CSC3C(C(=NOc4csc(N)n4)C(=O)NC(C)(C)C(=O)O)C(=O)N23)cc1
O=C(O)c1cccc(-c2ccc3cc(OCc4ccc5ccccc5n4)ccc3c2)c1
O=C(c1nc2ccccc2s1)C(CC1CCCC1)NC(=O)N1CCC2C1C(=O)N2S(=O)(=O)O
CN(O)C(=O)CC(c1ccccc1)P(=O)(O)O
COc1cc(C=C(N)C(=O)NC2C(O)C(O)C3OCOC3C2O)ccc1Br
OC1C2CC3CC1CC(c1cc4[nH]c(Nc5ncc(-c6cccc(Cl)c6)cn5)nc4cc1Cl)(C3)C2
CCC(=O)OC12CCC=C1N(CCC1=CCCCC1)C(=O)C(CNC(=O)CC1CCCCC1)C2
O=c1c2[nH]c3ccccc3c2n(CC2CCCO2)c(=O)n1Cc1ccccc1F
CCC(C)NCc1cc(C(=O)NC2C3CC4CC(C3)CC2C4)c(F)cc1O
CCC(=C(c1ccccc1)c1ccc(OC(C)=O)cc1)c1ccc(OC(C)=O)cc1
COc1ccc(CO)c(-c2ccc3c(N4CCOCC4C)nc(N4CCOCC4C)nc3n2)c1
CNC(=O)C(=O)c1cc(-c2c[nH]c3ncccc23)nc(Cl)n1
CNC(=O)N(Cc1cccs1)C(C)Cc1cnc2c(c1)CN(Cl)C(=O)N2
O=C(Nc1csc(N2CCOCC2)n1)c1ccccc1N1CCNCC1
Cc1ccc(CC(=O)OC(C)C(=O)NC(Cc2c[nH]c3ccccc23)NC(=O)c2ccccc2C)cc1
Cc1ccc(S(=O)(=O)N(C)c2ccc(OCC(=O)O)cc2)cc1
O=C(CC1(CO)CCOC1=O)Oc1ccc(S(=O)(=O)c2ccc(Br)cc2)cc1
COc1cccc(OC)c1C1CCN(C(=O)N(C)CCCc2ccccc2)CC1
CCC(C)c1ccccc1
Cc1ccc(S(=O)(=O)CN(C)C(=O)CC(=O)Nc2cccc(C)c2C)cc1
O=C(CN1CCCC1)N1CCCC(Cc2cn(-c3ccccc3)c3ccccc23)C1
Oc1cc(C(F)(F)F)cc2[nH]c3c(Cl)cc(-c4ccccc4)cc3c12
CCCCN(C(C)=O)c1n[nH]cc1-c1ccc(Cl)cc1F
O=S(=O)(c1ccc(Cl)cc1)N1N=C2c3ccccc3C=CC2C1C(O)c1ccc(Cl)cc1Cl
O=C(Nc1ccccc1Sc1ccccn1)NC12CC3CC(CC(C3)C1)C2
CC(C(=O)NCCCO)c1cc(F)ccc1-c1noc(C2CC2)n1
O=S(=O)(CCCCNc1ccc2c(Cl)ccnc2c1)NCc1ccc2ccccc2c1
CCOC(=O)CN1CCN(S(=O)(=O)c2cccc(C(F)(F)F)c2)CC1
COc1ccc(N(Cc2cc(F)ccc2OC)S(=O)(=O)CC(C)C)c(OC)c1
O=c1c(-c2ccccc2)nnc2n(-c3cc(Cl)ccc3F)c3ccccc3n12
O=C(Nc1cccc(-c2ccnc3[nH]ccc23)c1)Nc1ccc2c(c1)OC(F)C(=O)N2Cc1ccc(Cl)cc1
C=CCSc1n[nH]c(=O)n1CC(=O)NC(=O)NC(C)(C)C
CN1C(=O)C(=O)c2cc(S(=O)(=O)N3CCC(C4CCCN4C(=O)c4ccc(-c5ccc(F)cc5)cc4)CC3)ccc21
CC
Cc1cc(-c2ccc(C(C)(C)C)cc2)n2nc(-c3ccc(Cl)c(Cl)c3)c(C)c2n1
CC1(c2ccccc2C(F)(F)F)CC(C(=O)C2CC2)N(c2ccccc2-c2ccc(Cl)cc2)C(=O)N1
COc1ccc(SC2CCCC2(O)C(=O)N2CCCC2)cc1OC
CNC(=O)c1ccc(C(=O)Nc2cccc(OC)c2)cc1
CC(C)(CO)CCNC(=O)c1ccc(-c2ccccc2)cc1
COC(=O)OC(=O)N1CC23CC4(OC4C2Oc2ccc4[nH]c(OC(C)=O)c(C)c4c23)C1C(C)(C)C
NC(CCCCNC(=O)NCc1ccccc1)C(=O)NO
CC(CO)C1CN(Br)S(=O)(=O)c2ccc(CN(C)C(=O)Nc3ccc(C(F)(F)F)cc3)cc2OC1C
COc1cccc2c(NCc3cc(Cl)cc(Cl)c3)cc(C)cc12
Cc1ccc(S(=O)(=O)c2nc3ccccc3nc2NS(=O)(=O)CC#N)cc1
COc1ccccc1C(=O)CC(c1ccccc1)N1CCCCC1
COc1ccc(-c2nc3ncccc3o2)cc1OC
COc1cc2c(c(C)c1O)-c1ccc(O)c(=O)cc1C(OC1COC(O)C(O)C1O)C(C)C2
CC1CC2=CCC3C4(C)CCC(C)C(C)(C)C4CCC3(O)C2(O)CC1C
Cc1ccc(C(=O)N2CCN(S(=O)(=O)c3cc(-c4cc(Cl)ccc4Cl)[nH]n3)CC2)cc1
CCC1OC(=O)C(C)C(=O)C(C)OC(=O)CC(C)OC(=O)C(C)OC(=O)CC1C
CN(C)C(=O)CCCOC1Nc2ccc(-c3cccnc3)cc2C2OCCC12
NCn1nnnc1C(c1ccccc1)N1CCN(C2Cc3ccccc3CC2O)CC1
O=C1NC(=O)N(Cc2ccccc2)C(=O)C1=Cc1ccc(OCc2ccccc2)cc1
N=C(N)NCC1CCc2ccccc21
NC(=O)CCC(NC(Cc1ccc(O)cc1)NC(=O)C1(Cc2ccccc2)CCCC1)C(=O)O
O=C(OCNC(=O)C1CCCC1)c1ccc(S(=O)(=O)N2CCCCCC2)cc1
CC1=CC2(C)C3=CC(=O)C4C5CC(C)(C)CCC5(C)CCC4(C)C3(C#N)CCC2C(C)(N(C(=O)C(C)C)C(C)C)C1=O
COc1ccc(Cc2cc3c4ccccc4ccn3c2C)cc1Br
CN1CCC23Cc4[nH]c5ccccc5c4CC2C1Cc1ccc(CCCCCCn2c4ccccc4c4ccc5c(c42)-c2ccccc2C5(C)CO)cc13
CN(C)CCC(NC(=O)C(CC#Cc1ccccc1)Cc1cnccn1)C(=O)c1ccco1
CCc1ccc(NCCNCCO)c2c1C(=O)c1c(O)ccc3c1c-2nn3O
N=C(c1ccc(-c2ccc(-c3ccc(C(=N)N4CCCc5ccccc54)cc3)o2)cc1)N1CCCC1
Cc1nc(-c2ccccc2)oc1COc1ccc(CC2OC(=O)NC2=O)cc1
CCc1c(Cc2cccc(-c3ccccc3)c2)c2c(C(=O)NC(N)=O)cccc2n1OC
CS(=O)(=O)c1ccc(C2=C(c3ccc(F)cc3)CCCC2)cc1
Cc1nc(N)nc(Nc2ncc(-c3cnn(C)c3)cc2CN2CCN(S(C)(=O)=O)CC2)n1
CS(=O)(=O)Nc1ccc(-c2nc(C#N)nc(NCC(O)COC(=O)Nc3ccncc3)c2-c2ccncc2)cc1
COC(=O)c1ccc(C2c3c(n[nH]c3-c3ccc(-c4ccsc4)cc3)C(=O)N2C(C)(C)C)cc1
O=c1ccccn1CCC1(c2cccc(C(F)(F)F)c2)CCN(O)CC1
CC1OC(=O)C2OC23C2(C)C(=O)CC4C(C)(C)OC5CC(=O)OCC54C2CCC13c1ccoc1
COc1cccc(CC(=O)NCc2ccc(=O)n(C(F)(F)F)c2)c1
CC(=O)NN=C1C(=O)N(CC(=O)Nc2ccccc2)c2cc(Cl)ccc21
O=C1C=CC(=O)C1Cc1ccc(NC(=O)C2CCOC2=O)cc1
CCC(NC(=O)c1ccccc1)c1c(O)[nH]c(SCc2ccccc2Cl)nc1=O
CC=C(CCCC(C)C(=O)c1ccc(C)cc1)Cc1cc2c(cc1Cl)C(=O)C(O)=CC2=O
CCCCCCCCCCC1CN(OC)C(O)C(CCNC(=O)CCCCCCC)C1O
COc1ccc(OC)c(-c2oc(C)nc2C[S+]([O-])CC(=O)NCc2ccco2)c1
O=C(COC(=O)NCc1ccccc1)OCC(=O)c1ccccc1
Cc1cccc(-c2c[nH]c(C(CCCC3CCCCC3)CC(=O)NCc3cc(C(=O)O)ccc3C)n2)c1
CS(=O)(=O)NCCCCCNC(=O)c1cc(Br)cc(Br)c1O
Nc1nc(=O)c2ncn(C3CC(CO)C(F)O3)c2[nH]1
Nc1ccc(SCc2nc(-c3ccc([N+](=O)[O-])cc3)co2)cc1
CCC(=O)Oc1ccc(C2=NC(=O)C(=Cn3c(C)cc(C)c3-c3ccc(C)cc3)S2)cc1
CC(C)c1nc(CC2CCCCC2)nc2c1nnn2NCC1CC1
CCCN1C(=O)NC(=O)C1CC(C)C
CN1CCN(CCCC(=O)Nc2ccc(NC3=NC4CS(=O)(=O)CC4S3)cc2)CC1
COP(=O)(OC)C1(CC(=O)Nc2ccccc2)CO1
CC(=O)N1CCN(C(=O)Oc2nc(C)c(C(C)NCc3ccoc3)s2)CC1
COc1ccccc1NC(=O)c1cccnc1-n1nc(Br)cc1Cl
CC(C)(C)c1ccc(CN2CCc3cc(S(=O)(=O)Nc4cccc5nsnc45)ccc3C2)cc1
Nc1cc(C(=O)NCc2ccccc2Br)ccc1OCC(=O)O
CN(C)C(=O)CN(C)C(=O)Cn1c(=O)n(CC(=O)N(C)C)c2ccccc21
CSc1nc(=O)cc(CC(=O)NC2CC2)[nH]1
Cc1ccc(-c2ccc3c(n2)Oc2ccccc2S3(=O)=O)cc1
Cc1sc2nc(C(=O)N3CCCc4ccccc43)cc(C)c2c1N
Cc1ccc2ccn(S(=O)(=O)N(C)C(=N)c3ccc(N=C=S)cc3)c2c1
CC(C)C(C(=O)O)N1C(=O)C2C3C=CC(C3)C2C1=O
O=c1c(-c2ccccc2Cl)c(CCN2CCOCC2)c2cc(O)ccc2n1-c1nc2ccccc2o1
COC1CN(S(=O)(=O)c2ccc(Cl)cc2)CCN1c1nc2c(-c3ccc(C)cc3)nnn2c2ccsc12
N#Cc1ccc(CSc2ncccc2C(=O)O)cc1
CCCCc1cc(=O)n(Sc2nnc(NC(=O)CC(=O)Nc3cc(C)ccc3C)s2)c2ccccc12
O=C(Cc1ccco1)Nc1ccc2c(=O)n(CCc3ccncc3)c(O)nc2c1
COCCCC[n+]1ccc(C=Cc2ccc(OC)cc2CCC[n+]2ccc(C=Cc3cc(OC)ccc3O)cc2)cc1
CN1CCN(c2ccc(Nc3ncc4cc(-c5ccccn5)c(=O)n(C#N)c4n3)cc2)CC1
COc1ccc(Oc2nc(NCl)ncc2-c2ccccc2C#N)c(N2CCC(N)CC2)c1
COc1ccc(-c2ccc3oc(C)c(Cl)c3c2)cc1
CCC(=O)NC(Cc1cc(O)cc(Cc2cccc(CN3CCOCC3)c2)c1C)C(O)CNC(C)C
O=c1[nH]c2c(O)ccc(CCNCCSCCCCCCCCCCCCO)c2s1
c1ccn2cc(-c3ccc(OCCCCCNC4CCCCC4)cc3)nc2c1
CC(c1ccncc1)c1nc2c(c(=O)n1C1CC1)CCNC2
COC(=O)C1(C)C2=C(C(=O)Oc3ccccc3)C(O)CC1CC1C3(C)COC3CC(OC)C1(C(=O)OC)C(=O)C2O
O=C(Nc1c[nH]c2ccccc12)C(=O)c1cc(F)ccc1Cl
Cc1ccc(C(=O)Nc2ccc(SCCOc3ccc(C(C)C)cc3)cn2)cc1
Cc1cccc(Nc2cc(NCC(C)C)nc(NC3C(O)CC(CCCNS(=O)(=O)NS(C)(=O)=O)C3O)n2)c1
COc1ccc(N2CCN(C(=O)n3c(=O)nc(CC4CCCO4)c4oc5ccc(-c6ccccc6)cc5c43)CC2)cc1
O=C(C(=CS(=O)(=O)c1ccccc1Br)c1ccc(Cl)cc1)c1ccc(Br)cc1
O=C(NCCc1cccs1)NS(=O)(=O)c1ccc2ccccc2c1
CC1NC(=O)C(N)CSSCC(CC(=O)O)OC(=O)C(C(=O)O)N(Cc2c[nH]c3ccccc23)C(=O)CNC1=O
CONC(=O)c1nc(C(N)=O)ccc1-c1cc(C(CO)c2cc(F)ccc2C2(C)COCC(N)=N2)ncn1
C=CC(C)(C)c1cc(C(C)(C)C)cc(C[S+](C)C)c1C(C)C
CCc1cc(C(=O)NCCc2ccoc2C)cn1C(=O)Nn1cc(C)cc1NC(=O)N1CC2CC2C1
Fc1ccc(-c2cnn3cccnc23)cc1
CC(=O)NC1CCCC(S(=O)(=O)N2CCCN(C(C)=O)CC2)C1
CNc1nnc2cc(-c3c(Cl)cccc3Cl)cc(-c3ccc(C(=O)O)cc3)c2n1
COC(=O)C12C(OC(C)=O)C(O)C(OC3C=C(O)C(C)CC31C)C21CO1
O=C(O)c1ccc2c(c1)nnn2CC(=O)N1CCC(Cc2ccccc2)CC1
CN1CCN(c2nc(Cl)nc3ccc(Cl)cc23)CC1
Cc1ccc2c(c1)c(F)cn2C(c1ccccc1)c1nc2ccc(-c3ccccc3Cl)cc2c(=O)n1F
NS(=O)(=O)c1ccc(NC2CCN(C(=O)Nc3ccc(F)cc3)CC2)c(Cl)c1
CCOC(=O)c1ccc(C(=O)Nc2nc[nH]c2C(=O)NCc2ccccc2)cc1
COOc1cc(CC(C)C)nc(OC)n1
Cc1ccc2oc(=O)c3cc(C(=O)N4CCC(C)CC4)sc3c2c1
CCC(=O)OC1(C)CC(=O)C(c2ccc(C(F)(F)F)cc2)=C(CCc2cccnc2)O1
COc1nccnc1-c1cc(C)c2c(C)coc2c1
Cc1ccc(N(CC(=O)O)S(=O)(=O)c2ccc(C)cc2)cc1
COc1ccc(CNC(=O)c2nnn3c2C2CCCC2C(=O)N(C)c2cc(Cl)ccc2-3)cc1
CCN1Cc2cc(OC)ccc2-c2ncncc2C1
CCCCCCOc1cc2oc(=O)c(C(=O)NN)cc2cc1OCCCOC
COc1ccc(C2CC(=O)N(C(=O)N3CCN(c4ccc(OC)cc4)CC(C)C3)C2)cc1
O=[N+]([O-])c1ccc(NCc2ccc(F)cc2)c([N+](=O)[O-])c1
CCOc1ccccc1C(=O)NCc1ccnc(N2CCCC2)n1
Cc1cc(=O)n(C)c2c1c(CC(=O)N1CCCCC1)nn2C
c1ccc(C2CCC(N3CCN(c4ccccn4)CC3)CC2)cc1
CCCc1cc2nc3c(nc2cc1O)-c1cc2c(c(=O)n1C3)COC(=O)C2(O)CN1CCCC1
CC(C)(C)c1ccc(CNC(=S)NC(Cc2ccccc2)c2cccc(N=C=S)c2)cc1
Cc1cc2cc3c(N4C(=O)OCC4c4ccc(CN5CCN(C(O)C(O)c6cnc[nH]6)CC5)s4)noc3c(F)c2n2nccc12
O=C(O)CCC(C=CCc1ccccc1Cl)CC1=C(Nc2cccc(CO)c2)C(=O)C=C(O)C1=O
NC(=S)NN=C(c1ccccc1)c1ccccc1Br
Cc1cccc(NC(=O)Nc2ccc(CC(=O)Nc3ccc(OC(F)(F)F)cc3)cc2)c1
CCCC(=O)NC(CO)C(=O)NCC(N)C(C)Nc1cccc2cccnc12
COc1ccc(NC(=O)c2c(-c3ccc(F)cc3)cnn2-n2cccc2)cc1OC
CC(=O)OC(CCCCC(=O)O)C(=O)NC=CNC(=N)N
COC(=O)c1ccc(CN2CCCCC2)cc1O
Nc1ncnc2c1ncn2C1C(O)OC(O)C1CSCC(=O)Nc1n[nH]c(=S)s1
CCN(CC)CC(CNCCc1cccc(F)c1)c1cccc(Br)c1
O=C1CSC(=S)N1Nc1ccccc1
Cc1ccc(-c2cc3nc(C(=O)O)c(Cc4ccccc4)cn3n2)cc1
COc1ccc(Cl)c(N2CCN(CCCN3C4=CN(C)CCN4C(=O)c4ccccc43)CC2)c1
COc1cccc(OC)c1C1CCCC(=O)N1Cc1cccc(F)c1
Cc1cccc(C)c1Nc1nc2c(OCc3cccc(F)c3F)ncn(C3CCCCC3)c-2n1
CCOC(=O)C(=CC(=O)OCC(=O)OC(C)(C)C)OC(=O)CC
CC(C)(C)S(=O)(=O)Nc1ccc2ccccc2c1
CCON=C1C=Cc2nc3c(nc2C1)[nH]c1ccccc13
CN1C2CCC1CC(C(=O)Oc1ccc(O)cc1)C2
O=C(Nc1cccc(C(=O)Nc2ccccc2C(=O)O)c1)c1ccccc1
CCOc1c2ccc(CC)cc2nn1NC(=O)Cc1ccccc1
COc1ccc(Sc2nc(=O)c(Cc3ccccc3)c(C)[nH]2)cc1
CC(=NO)C12C=CC(=O)N(C)C1CCC1C3CCC(C)C3(C)CCC12
CC(C)CCC(NC(=O)NC(=O)Cc1cc(Cl)cc(Cl)c1)C(O)CCc1ccccc1
COCc1ccc(C2Nc3ccccc3C(=O)N2c2ccccc2)s1
CCCN(C(=O)Cc1nnc(SC2CC2)n1C)c1ccccc1
O=C(O)c1ccc(C(=O)NC(CS)Cc2ccccc2[N+](=O)[O-])cc1
CC(C)c1n[nH]c(=S)n1N=Cc1ccc(O)cc1
C=CCc1c(O)cc(C(=O)NN(C)C(=O)CCC)c2c1C(=O)c1ccccc1C2=O
Cn1cc(-[n+]2ccc(Cc3cccc(Cl)c3)c3ccccc32)c2ccccc21
CC(=O)c1c(C#N)cc(C)cc1C1CN(S(=O)(=O)c2ccc(C(=O)NCN3CCOCC3)cc2)c2ccccc2O1
COc1ccc(CCc2cc(-c3ccc(F)cc3)[nH]n2)cc1
C#CCCCCC(O)(P(=O)(O)O)P(=O)(O)O
Cc1ccccc1CNc1nc[nH]c2nc3ccccc3c1-2
CCc1cc(N2CCC(CN3CC(c4cccc(F)c4)C(C(C(=O)O)C4CCCCC4)C3)CC2)nn1-c1ccccc1
Clc1ccc(Cn2c(-n3ccnc3)nc3ccccc32)cc1
COC(=O)C1C(C)C(=O)C23CC(C)C(O)C2(C=C(C)C(C(=O)OC=C(C)C)C(C)C2C1C2(C)C(=O)OC)O3
NC(=O)N1CCC(CNC(=O)Cc2ccc3cc(Cl)ccc3c2)CC1
CN(C(=O)CCCCCCCCCO)c1cccc2c(=O)c3ccccc3[nH]c12
COc1ccc(S(=O)(=O)N2CCC(NC(=O)Cc3ccc(Cl)cc3)CC2)cc1
CCCCc1ncc(C(=CC(C)C)Cc2ccncc2)n1Cc1ccc(C(=O)O)cc1
O=C(Nc1ccccc1)C(=Cc1cc(=O)[nH]c(=O)[nH]1)NC(=O)c1ccccc1C(=O)O
CSc1nccc(-c2ccccc2Oc2ccc(NS(=O)(=O)c3ccc(F)cc3)cc2)n1
COc1ccc2c(c1)C(=O)N(CC1(C#Cc3ccn(-c4cccnc4)n3)NC(=O)NC1=O)C2
O=C1c2ccccc2C(Cc2ccc(Cl)cc2)(c2ccccc2)N1Cc1ccc(Cl)cc1
Clc1ccc(CCN=Cc2ccccc2)c(Cl)c1
Cc1ccc(C(=O)N(CCN)c2ccc(C)cc2)cc1
CCc1c(C#N)nc(N2CCN(C(=O)c3cc(OC)ccc3OCC(F)(F)F)CC2)nc(=O)c1C
Cc1nc2cc(C#N)cc(-c3ccc(NC(=O)CC45CC(c6ccc(F)cc6)C(C(N6CCCCC6)C4)N(c4ccco4)C5)cc3)c2o1
Cc1ccccc1-c1nccnc1C(=O)N1CCOC(c2cc3ccccc3[nH]2)C1
O=C1Nc2ncccc2C1=O
CC(=O)N(C)c1cc(-c2ccccc2)cn2c(C3CCN(C)CC3)nnc12
Cc1ccccc1C1CN(S(N)(=O)=O)CC1c1ccc(-c2ccccc2)cc1
CC1CC(C)(CC(=O)Nc2cccc(C(F)(F)F)c2)CC2(C1)NC(=O)N(C)C2=O
O=S1(=O)CCC(NC(=S)NC2CC2)C1
CC(C)OC(=O)NC1c2ccccc2-c2ccc(Cl)c(Cl)c21
Cc1ccc2c(c1)C1(CC(C)(c3ccncc3)S2)N=C(N)N(C)C1=O
C=C1C(=CC23CCCC(=CC4CC(C)C(=O)O4)C2CC=C3C)CC(O)CC1O
O=c1ccn(C2CC(O)C(O)O2)c(=O)[nH]1
O=C(Nc1cccc(-n2nc(-c3cccc(C(F)(F)F)c3)cc2C(F)(F)F)c1)c1cc[nH]n1
CC(=O)Oc1cccc(NC(=O)c2ccc3c(c2)OCO3)c1
COc1ccc(-c2nc(CC3CCN(NC(=O)c4ccco4)CC3)c(-c3ccccc3)o2)c(OC)c1
c1ccc(CN2CCC3c4nc5ccccc5n4CC2C3c2ccccc2)cc1
Cc1sc2ncnc(C)c2c1SCC(=O)NCCCN(C)C
CC(C)(C)C(=O)OCC(O)(CBr)CNC(=O)c1[nH]cnc1C(=O)NCCO
CC(C)(C)OC(=O)C1CCCN1S(=O)(=O)N1C(=O)C(=O)c2cc(CCCC3CCCCC3)ccc21
CCOc1cc(OC)cc(Br)c1C1CC(=O)NCc2[nH]c(=O)c3cccn3c21
CC(C)N(CC(=O)OCn1[nH]c(=O)c2ccccc2c1=O)C(=O)Cc1ccccc1
CC1CC2COCC(C1)N2C(=O)NCc1cccnc1
O=C(NCC(O)c1ccc(Cl)cc1)c1ccc(=O)[nH]c1
CCCNC(=O)N(Cc1ccc(-c2ccsc2)s1)C(=O)c1ccc(C#N)cc1
CC
N=c1c(S(=O)(=O)c2ccc(C#Cc3ccccc3)cc2)cc2c(=O)n3ccccc3nc2n1Cc1ccco1
CCCCCCNC(=O)C(CCCCCC)C(CCC)NC(=O)Cc1ccc(S(=O)(=O)O)[nH]1
Cc1ccc(C)c(C(=O)NCCS(=O)(=O)Nc2ccc3c(c2)NC(=O)CO3)c1
CN(c1ccc(F)cc1)c1ncc2c(n1)-c1ccc(-c3ccccc3)cc1C(Cl)=NC2
COc1ccc(S(=O)(=O)Nc2ccccc2C(=O)Nc2ccc(Cl)cc2Cl)cc1
COc1ccc(C(OCC2CCN(Cc3ccccc3)C2)c2ccc(OC)cc2)cc1
CC12CCc3ccccc3C1Cc1c(O)cccc12
NC(=O)CSc1c(NC(=O)C=Cc2ccc3c(c2)OCO3)sc2c1CCCC2
CCC(c1ccc(O)cc1)C(CCCN)c1ccc(F)cc1
N#Cc1ccc(C(=O)CN2CCN(Cc3ccccc3F)CC2)cc1
COc1cccc(OP(=O)(Oc2ccccc2)C(NC(=O)OCc2ccccc2)C(C)C)c1
O=C(CCc1c[nH]cn1)Nc1c2n(c3ccccc13)CCCO2
Oc1ccc(-c2ccc3nc(O)oc3c2)cc1
O=C(CSc1nc(-c2cccs2)c(S(=O)(=O)c2ccccc2)o1)Nc1ccc(F)cc1
CC1(C(F)(F)F)c2ccccc2-c2c(O)cc(-c3cnn(CC(=O)O)c3)cc21
COc1cccc(N(CC(O)CSc2nc(ON)cc(-c3ccccc3)n2)S(=O)(=O)CC2CCCC2)c1
O=C(NNc1ncccc1-c1ccc(F)c(F)c1)Nc1ccc(Cl)cc1
Fc1cccc(-c2nc(N3CCCCC3)nc(N3CCSCC3)n2)c1F
O=C(NC1CCCN1C(=O)NCCc1c[nH]c2ccccc12)c1ccc(F)cc1F
Nc1cccc(Cc2ccc3c(c2CCC2CCN(c4ccccc4)CC2)CC(O)O3)c1
CCCCCC(=O)NCCCC(=O)NC(Cc1ccc(OC(C(=O)O)C(=O)O)cc1)C(=O)NCC
CS(=O)(=O)N(c1ccc(C=CC(=O)O)cc1)c1cccc(C(=O)Nc2cccc(-n3cnnn3)c2)c1
CCN(CC)CCCON=CC(=O)NO
CCC(CC)CC1CCN(CCOc2ccccc2)CC1
Brc1ccc(COc2ccc(CNCC34CC5CC(CC(C5)C3)C4)cc2Br)cc1
Brc1ccc(-n2ncc3c(N4CCc5ccccc54)ncnc32)cc1
COc1ccc(OC)c(CCNC(=O)CCc2c(C)nc3cc(-c4ccccc4)nn3c2C)c1
C=CC1(C(=O)NC2CC3CN2C(=O)C(C2CCCCCC2)NC(=O)OCCCCc2ccc4ccnc(c4c2)O3)CC1C(=O)NS(=O)(=O)C1CC1
CCn1c(-c2nonc2N)nc2c(OCCCOC)ncc(-c3ccccc3F)c21
Cc1ccc(C2CCCN(C(=O)CCc3nnc(CCCc4c[nH]c5ccccc45)o3)C2)cc1
NC(=S)NN=C(Cc1ccccc1)c1s[nH]c(=O)c1N
Cc1cc(C)c(C)c(-c2c(OCCCCN(C)C)c3cc(C#CC4CCN(C)CC4)ccc3[nH]c2=O)c1
CNCCCNc1c2c(nc3ccccc13)CCCC2
C=CCNC(=O)Oc1ccc(C(=O)c2cc(OC)ccc2C(=O)O)c(F)c1
CCCOCCC(=O)OC1=C(C)C(C)C(c2cncc(C(F)(F)F)c2)=C(OC(=O)CCOC)N1
CCN(CC)CCC(=O)Nc1cc(C(=O)NC2CCCC2)c(O)cc1Cl
CCCc1ccc(Cc2nc3cc(CC)ccc3n2N(Cc2ccccc2)C(=O)Nc2ccccc2)cc1
CCC(=O)NC(=O)N1CCCC1C(CO)NC(=O)C(CCNC(=N)N)CC(=O)NCC1CCCCC1
CC(C)C(=O)OCCC(=O)N1CCN(CCCCc2cccc3ccccc23)CC1
CCCN(CCC)C1(O)C(=O)C=C2CC(C)CCC2=C1C(C)C
O=CNc1cncc(Cl)c1Cl
Fc1ccccc1-c1ncc(-c2ccc(-c3csc4nc(-c5ccncc5)cn34)cc2)o1
Cc1ccc(S(=O)(=O)c2ccc3c(c2)sc2nc(-c4ccccc4)cn23)cc1
COC1Cc2ccccc2C(CCC2CN2)C1
CS(=O)(=O)CCn1cnc2c(N)nc(-c3ncncc3C3CC3c3ccccc3)nc21
CC#CN(C(=O)C1CNCC(=O)N1CCC)c1ccc(OOc2ccc(Cl)cc2Cl)cc1
Cn1ncc(CC(=O)Nc2ccc(OCC3CCCO3)cc2)c1Br
CCCCCCCCC1c2c(cc(-c3cccc(C#N)c3)nc2C(=O)NOC(=O)CCC)CN1[S+](C)[O-]
Cc1csc(NS(=O)(=O)c2ccc(C(=O)Nc3c(C)sc(C)c3C(N)=O)cc2)n1
COc1ccc(-c2cc(=O)c3c([nH]2)C24CC2CN(C(=O)OC(C)(C)C)C4=CC3=O)cc1
CCCc1cc(C2=CCCC2)c(OC)c(-c2ccc(OCCCOc3cccc(C4OC(=O)NC4=O)c3)cc2)c1
Nc1ncnc2c1nc(C1C(O)OC(CO)C1O)n2-c1ccc(-c2ccc(F)cc2)cc1
CCN(Cc1ccccc1)S(=O)(=O)c1nnc(NC(=O)C2CCCC2)s1
CN1C(=O)N(CNC(=O)c2ccc3c(c2)OCO3)C(c2ccccc2)(c2ccccc2)C1=O
O=C(NCc1ccc(F)cc1)c1cc(C(=O)N2CCCCC2C2CCCCC2)on1
Cc1nc(Nc2ccc(NC(=O)n3nc(-c4ccccc4)cc3C)cc2)ncc1-c1ccc(CN(C)C)cc1
CCc1ccccc1Sc1cncc2sc(C(N)=O)cc12
COc1cc(OC)c(OC)c(C(c2ccccc(=O)c2O)c2c(C)cc(C)cc(=O)c2O)c1
COc1cc(COc2cccc3[nH]ccc23)cc(S(=O)(=O)Nc2cc(-c3ccncc3)ccc2OC)c1
COc1cc(C=Cc2ccc(C(=O)OCC(C)=O)cc2OC)c(OC)c(OC)c1
CSc1nc2cc(Oc3ccc(OCCn4cccn4)cc3)ccc2[nH]1
Nc1ncnc2c1ncn2C1CC(O)C(O)O1
CC(C)CNC(=O)CC(=O)NC(Cc1c[nH]c2ccccc12)C(=O)NC(CC(C)C)C(C)C(=O)O
CS(=O)(=O)N1CCC(Oc2ccc(Cl)cc2)CC1
C=C(C)C1CCC2(C)CCC3(C)C(CCC4C5(C)CCC(NC(=O)CC(C)O)C(C)(C)C5CCC43O)C12
CCNC(=O)c1ccc(OCCCCCOC2CCc3cc(CC(=O)O)ccc32)cc1
CNC(Cc1ccccc1)NC(=O)C(Cc1ccccc1)CC(O)C(CC1CCCCC1)NC(=O)OC(C)(C)C
Cc1nnc2sc(SCc3ccccc3)nn2c1=O
CONS(=O)(=O)NCCCCC(=O)NCCCCC(=O)NCc1ccc(C(C)(C)C)cc1
CN=C1CC(C)(C)CC=C1CCCCN1CCN(c2ccccc2)CC1
Cc1ccc2c(c1)C(=O)NCC(CCc1cccc(F)c1)COCCCCC(C(C)N)O2
Cn1cc(NC(=O)C2CC(C(=O)N3Cc4ccccc4C3)CN2)cc1-n1ccc2cnc(NC3CC4CCC(C3)N4)nc21
COc1ccc(C(=O)Nn2ccc3nc(C)c(Cc4ccco4)cc3c2=O)cc1
COCCNC(=O)S(=O)(=O)N1CCc2cc(-c3ccc(C)cc3)ccc21
Cc1c(O)c2c(OCc3ccccc3)cc(C(=O)Cc3ccccn3)cc2oc1=O
CCC(=NO)C(C)(C)C
CCn1c(COc2ccc(CC3SC(=O)NC3=O)cc2)nc2ccccc21
Cc1ccc(C)c(-c2c(C(=O)NCCC(=O)O)ncc3c2cc(O)c(=O)n3-c2cccc3ccccc23)c1
CC(=O)NC(C(C)NC(=O)C(=O)C(N)=O)C(CC(C)C)C(C)Cc1ccccc1
COc1cc(O)cc(OC)c1C
O=C(Cc1cn(Cc2ccccc2)c2ccccc12)NCc1cc2ccccc2nc1Cl
CCOc1cc(C)cc(C)c1Nc1nc(NC(C)C)nc2c1ncn2C1CCC(O)C1
CC(C)n1c2nc(=S)n(C(=O)OC(C)(C)C)c(=O)c-2cc2ccc(CCC(=O)O)cc21
CCn1ccc2cc(-c3cc(-c4ccccc4)nn3C(=O)NCc3ccc(OC)cc3)ccc21
CCNc1cc(Cl)cc(Oc2cccnc2)c1
COc1ccc(OCCC(=O)OCC(=O)NCc2ccco2)cc1
CN1Cc2ccccc2C2(C)c3ccccc3C1C2O
CCS(=O)(=O)c1ccc(CC(=O)Nc2cccc(-c3ccc(F)cc3F)c2)cc1
COc1cc2c(cc1O)CC1CCC3(C)C(O)CCC3C1CC2
O=C(C=Cc1ccccc1)CCCC(=O)C=Cc1ccccc1
O=C(c1ccccc1)N1CCN(c2cn3c(=O)c4ccc(Cl)cc4nc3o2)CC1
O=C(COc1cc(=O)c(C[S+]([O-])c2ccc(F)cc2)co1)Nc1ccc(CN2CCc3ccccc32)cc1
COc1ccc(NC(=O)Nc2ccccc2C(=O)N2CCOCC2)cc1
COC1Cc2cc(CC(=O)O)ccc2C1=O
c1ccc(NCc2ccc(-c3nnc(-c4ccccc4Oc4ncccn4)o3)cc2)nc1
O=[N+]([O-])c1cn2c(n1)OC(COCc1cccc3ccccc13)CC2
COc1ccc(Sc2ccc(C3(C)N=C(N)C4(O3)C(=O)N(c3cccnc3F)C4C)cc2)cc1
N#Cc1ccc(Cn2cc[nH]c2=S)cc1
C1=C2C(Cc3ccccc3)=NN=C2c2cc3c(cc21)CCC3
CCCCCCC1C(O)CN(O)C(=O)C1O
CN(C)CCCN=C(N)N
CC1CCC2(OC1)OC1CC3C4CCC5CCCCC5(C)C4CCC3(C)C1C2C
Cc1cccc2nc(N3CCN(C(=O)C4=COCCO4)CC3)sc12
CC(=Cc1ccccc1)c1ccc(O)c(CCC(C)C)c1
CCCCc1ccc(CC(N)=O)cc1
Cc1cnc(F)c(COn2c(Cc3ccc(Cl)cc3)nc3ccc(CC(C)(C)C(=O)O)cc32)c1
CCOc1nc2ccccc2nc1C(=O)OC(Cc1ccc(OC(=O)OCc2ccccc2)cc1)C(=O)O
COc1cccc(OC)c1OC
CCN(CC)CCOC1CC(=O)c2c(O)cc(-c3ccc(F)c(O)c3)cc2O1
Cc1ccc(-c2cccc3cc(S(=O)(=O)O)ccc23)cc1C
O=S(=O)(c1cccc(NC(=S)NCc2ccccc2)c1)N1CCOCC1
CC(CN1CCCS1(=O)=O)NC(=O)Nc1ccc(F)cc1
Cc1ccccc1-c1nc(CN2CCC(Oc3ccccc3Cl)CC2)co1
O=C(Nc1ccc(-c2ccccc2)cc1)c1ccccc1C(=O)N1CCCC1
CC(CO)C1OCc2cnnn2CCCC(=O)N(C)CC1CN(C)Cc1ccncc1
CC=C(C)CN(CCc1c[nH]c2ccc(C#N)cc12)C(C)(C)C
Cc1ccc(C(c2cccc([N+](=O)[O-])c2)C2CCNCC2)cc1
Cc1coc(COc2ccc(CC(Cc3cccc(Cl)c3)C(=O)O)cc2)n1
CC(C)C(NC(=O)C(CCCNC(=O)C(F)(F)Cl)C(O)C(=O)NO)OC(=O)NCc1ccccc1
COc1ccc(S(=O)(=O)Nc2ccc(C(F)(F)F)cc2)cc1-c1cc(C)n(C)n1
Cc1ccc(C(=O)N2CCOC3(CCC3)C2)[nH]c1=O
COc1ccc(N2CCN(C(=O)c3ccccc3)CC2)c(OC)c1
Cc1ccc(SCC(=O)N2CCOCC2)cc1
O=C(CCC(=O)Nc1cccc(Cl)c1)NNC(=O)c1cccc(Br)c1
Cc1ccccc1C(C#N)=CC(=O)N1CCN(C(=O)c2ccco2)CC1
CCOC(=O)CCN1CCCCCC1
CNCCCNC(=O)C(O)CNC(=O)C(C)C(=O)NC(NC(=O)C(CC(C)C)C(C)O)C(C)C
NC(CCNC(=O)CP(=O)(O)O)C(=O)O
c1ccc(-c2c(C3=NCCN3)sc3cccnc23)cc1
CC(C)c1ccc2c(c1)nc(Cc1ccc(C(=O)O)cc1)n2Nc1ccc([N+](=O)[O-])cc1
COc1ccc(NS(=O)(=O)c2ccc3[nH]cc(CCN(C)CC(=O)O)c3c2)cc1
CC12CCC3c4ccc(OCCCCCCCC(N)=O)cc4CCC3C1CC(=O)N(Cc1ccccc1)C2=O
O=c1nc(CN2CCc3ccc(F)cc3C2)[nH]c2c1cnn2CC1CCCCC1
COc1ccc(C(=O)COC(=O)CCCC(=O)c2cccs2)cc1
CS(=O)(=O)N1N=C2CCCCC2C1c1ccc(Br)cc1
CC1CN(C(=O)C2CCN(C=O)CC2)CCN1C
COc1ccc(C(=O)NN=C(N=Nc2ccc([N+](=O)[O-])cc2)c2ccc(Cl)c(Cl)c2)cc1
Cc1[nH]c2ccccc2c1C=NN1CCN(Cc2ccccc2Cl)CC1
CC(C)(C)C(=O)C1OC12C(=O)N(C(O)=CC(=O)Nc1cccc(Br)c1)c1ccccc12
Nc1noc2ccc(-c3cc(C(F)(F)F)n(C(=O)Nc4cc(-c5cn[nH]c5)ccc4F)n3)cc12
COC(=O)c1cc(C=COC(=O)CC(=O)Nc2ccccc2C)ccc1OC
CC1OC(O)C(O)C(O)C1C1COC(OCc2ccc(Br)cc2)C(O)C1O
O=C(O)CCOc1ccccc1C=NNC(=O)c1ccccc1OCc1ccc2ccc(Cl)cc2n1
CCc1c2c(cc3c(=O)cc(OC)oc13)CCC(C)(C(C)(C)CC(O)CC)O2
CCCOc1cc(OC)ccc1-c1nn2c(Cc3nnc(SC)s3)nnc2s1
CC(C)Oc1ccc(CC(=O)N2CCCC3(CNCCOC3)C2)cc1
CCCCCCCCCC(=O)c1c(O)c(O)cc(O)c1C(=O)CCC(=O)O
O=S(=O)(O)C1CCCCCCCCC12C1C3CC(O)(C4CC5(O)CCCCC=C5O4)C2CCN1CCCCCCCCO3
Cn1nc(C(N)=O)c2scc(-c3ccc(N)cc3F)c21
COc1cccc(C(=O)NN2C(=O)c3cc(OC)c(CNC(=O)CC(=O)O)cc3C(OC)C2OC)c1
CC1(NC(=O)CCCn2ccnc2[N+](=O)[O-])CC1(Cl)Cl
CCCCCCCCCCOP(=O)(CCCC)OCCC
Cc1cc(C(=O)Nc2ccc(C(=O)OCc3ccccc3)cc2)ccc1C=Cn1cnc2c(-c3ccccc3N)ncnc21
CC1CCN(C(=O)C(=O)N(Cc2ccc(-c3ccncc3)cc2)c2ccc(N(C)CC(=O)O)cc2)CC1
O=C1C(=Cc2ccc(O)c(Cl)c2)CSCC1=Cc1ccc(Cl)cc1O
Cc1nc(CCOc2ccc(CC(CC(=O)NO)C(=O)NC3CNCCC(=O)O3)cc2)oc1-c1ccccc1
NCc1cc(Cl)c(F)cc1-c1ccnc(NC(=O)c2ccccc2)c1
COc1cc(NS(=O)(=O)Cc2ccccc2)ccc1-n1cnc(C)c1
CCSc1nc2ccccc2n1C(C)C(=O)NCc1ccccc1
Cc1ccnc(NC(c2ccc(C)c(C)c2)c2nnc(-c3ccccc3C)o2)c1
CC(C)c1ccc(C=C2Cc3ccccc3C2)cc1
COc1ccc(Cl)cc1NC(=O)Cc1nnc(SCC(=O)Nc2ccccc2)o1
N#Cn1nc(Cc2ccccc2)c2c(=O)nc(-c3ccccc3)[nH]c21
N=C(N)N
CSCC(=O)N1CCN(S(=O)(=O)c2ccc(N(Cc3ccccc3)S(C)(=O)=O)cc2)CC1
CCSCCNC(=O)CCc1ccc(S(N)(=O)=O)cc1
O=C(NCCCl)C12Cc3c(ccc4cc(-c5ccccc5)[nH]c34)C1C2
COc1c(O)ccc2c1-c1cccc3c1C(C2)N(Cc1ccccc1)CC3
C=C1C(C)CCC2(OC(C)=O)CC(C)C3=C(C)C(=O)CC(C(OC(C)=O)C12)C3(C)C(=O)OC
CCN(c1ccc(NC(=S)NC(=O)c2ccc(OCc3cccc(Cl)c3)cc2)cc1)S(=O)(=O)CC
CC(C)CC1CSCC(=O)NC(Cc2ccccc2)C(=O)NCC(=O)NC(CCCC(=O)O)C(=O)NC(C(N)=O)C(=O)N1
Cc1ccc(C)c(CN2CCSc3ccc(NC(=O)CCC(=O)N4CCOCC4)cc32)c1
Nc1nc(C2CC2)nc2c1nnn2Cc1cccnc1
Cc1ccc2c(c1)c1c(n2C2CCN(S(C)(=O)=O)CC2)CCCC1
CCON(C(=O)c1ccc(C)cc1)c1nc2c(CCN(C)C)cccc2s1
CC(C)n1c(CC(=O)c2ccc(F)cc2)nnc1Sc1ccccc1
Cc1ccc(Cl)cc1N1CCN(C(=O)NCc2ccccc2)CC1
COc1ccc(NS(=O)(=O)c2ccc(C)cc2-c2cn(-c3cccnc3)nn2)cc1
O=C(O)CC1CCC2CC(Cl)c3cc(Cc4c(Cl)ccc(Cl)c4Cl)ccc3C2C1
COn1c(=O)c(-c2ccc(C(=O)NCCc3ccccc3)cc2)c(Cl)c2c(N=N)cccc21
COc1ncnn2ccc(-c3ccc(C)c(NC(=O)Nc4cccc(C(=O)N5CCCCC5)c4)c3)c12
CCOc1ccc(NC(=O)CCC=CCc2ccc(OC)c(OC)c2)cc1
Cc1cc(O)c(O)c2c1C(=O)C1=C(C2=O)c2ccc(O)cc2C1(O)O
O=C(c1nc2cccnc2[nH]1)N1CC(c2nccnc2N2CCN(c3ccccc3F)CC2)C1
Cc1nsnc1SCNC(=O)Nc1ccccc1
O=C(CSCc1ccccc1)NCCCCNC(=O)CSSCc1ccccc1
O=C(NCC1CS(=O)(=O)c2cncnc2O1)c1ccccc1-c1cccc(Cl)c1
O=C(CCN1C(=O)C2C3CCC(C3)C2C1=O)Nc1ccc(Cl)cc1
O=C(OCNC(=O)c1ccc(Cl)cc1)C1=COCCO1
CC(=O)NC(C)c1nccc(N2CCN3C(=O)C(C)CC3C2)n1
COc1ccc2cc(C(=O)O)ccc2c1
CC1CCN(CC(=O)N(C)CCc2ccc(NS(C)(=O)=O)cc2)CC1
NC(=O)CCC(Cc1ccc(CN2C(=O)CC2C=Cc2ccccc2)cc1)NC(=O)c1ccc(C(=O)O)cc1
NC(=O)c1ccccc1S
CNC(=O)c1ccc(=O)n(-c2ccc(-n3cnnn3)cc2Cl)n1
CCn1cc(Nc2nn(-c3ccc4c(c3)c(-c3ccccc3)cc(C)[n+]4[O-])cc2C)cn1
CCC(=O)N1N=C1SCc1ccccc1
CCOc1cc(NC(=O)Nc2ccn3cc(C(C)C)nc3n2)c(N2CCOCC2)cc1OCC
Clc1cccc(Cc2cnc3c(c2)CCc2c(Cc4ccccc4Cl)nn(Br)c2-3)c1
CCc1nnc(Nc2ccc(-c3cc4c(cc3Cl)CCC(O)O4)cc2)o1
NC(=O)C1CC2CCCCC2CN1CC(O)C(Cc1ccccc1)CN1CC2(CCC1=O)CCN(Cc1ccccc1)CC2
Cc1cc(C=C2SC(=S)N(CC(=O)N3CCCCCC3)C2=O)c(C)n1-c1cccnc1
CNC(=O)c1ccc(CCO)cc1C1C(CC(=O)OC)OC(C(=O)OC)C(C(=O)OC)C1OC(C)=O
Cc1onc(Nc2nc(NC(C3CCC3)C3CC3)nc(N3CCN(C)CC3)n2)c1C
CCCCCCCCCC(=O)NC(NC)C(CCC(=O)O)NC(=O)CCCCCC
OC1C(O)C(c2nc(C34CC5CC(C3)N(O)C(C5)C4)nc3c2ncn3-c2cnc3ccccc3n2)C2CC12
Cc1ccc(Cl)cc1NC(=O)n1c(C)cc2c(=O)[nH]c3ccccc3c21
CCCCCCC1CC2(C(C)C)C3CCC4(C(=O)O)C(O)CCC4C3CCC2(CCC)C(C)C1C
Oc1ccc(-c2nnc(-c3ccccc3)s2)c(OCc2ccccc2)c1
O=C1CCC2(O)C3Cc4ccc(O)cc4C2(CCN3CC2CC2)C1
Nc1ncc(OCCO)cc1-c1ccc(-c2nc3ccccc3o2)cc1C(=O)N1CCCC1CC1CCNCC1
CCC1(C)c2c(O)c(NC(=O)Cc3ccc(C)cc3)c(Cc3ccccc3)c(=O)n2CCN1O
CCC(=O)NC1CCN(S(=O)(=O)c2ccccc2[N+](=O)[O-])CC1
C=COC(=O)C(C)Nc1ccc(S(=O)(=O)N2CCOCC2)cc1
COc1cc(NC(=O)N2CCCC2)ccc1NS(=O)(=O)c1cccc(-c2ccccc2)c1
CN1C(=O)c2ccccc2C1(O)c1ccc[n+](CC(=O)N2CCCC2)c1
CCC(=O)Nc1cccc(-c2cc3ccccc3c3n[nH]c(=O)n23)c1
O=c1c(NS(=O)(=O)c2ccc(Cl)cc2)cccn1Cc1ccccc1
O=C(Nc1ccc(Br)cc1)Nc1ccc(C=CC(=O)c2ccc(Br)cc2)cc1
Brc1ccc(-c2ccc3[nH]c(C=Cc4nc5ccc(Br)cc5[nH]4)nc3c2)cc1
Cc1cc(NC(=O)CN2CCCCC2n2cccc2C(=O)N2CCCC2)no1
CCC(=O)ONC(=O)C12CCC3CC4(C)C(CCC5C4CCC4(Cc6cccc(O)c6)C(C)CCC54)C(C)C3C1CCC2O
O=S(=O)(Nc1ncns1)c1ccc(F)cc1Oc1ccccc1-c1ccn[nH]1
CC1CCC2(OC3C(O)C(O)OC(O)C3CO)C(=CCC3C2CCC2(C)C(C#N)CCC32)C1
Clc1ncccc1CCc1cc2ccccc2cn1
CCCCCCC(=O)NC1(CCCC)CCc2c(C)c(C)c(C)c(C)c2O1
O=C1C2Cc3c([nH]c4ccccc34)C(Cc3ccccc3)N2C(=O)N1c1ccc2occ([N+](=O)[O-])c(=O)c2c1
COc1ccc(C(O)(c2ccc(OC)cc2)C2CCCCN2)cc1
CC(C)CC(NC(=O)C(C)C(=O)C(=O)NC(C)(C)C)OC(=O)NCc1ccccc1
CCS(=O)(=O)N(c1ccc(C)cc1)c1ccccc1CO
COc1ccc(CCC(=O)NCn2nc(C)c3ccccc3c2=O)c(OC)c1
COc1cc(NC(=O)c2ccc(F)c(N(C)C)c2)ccc1-c1ccc2oc(C)nc2c1
CN1C(=O)C(=O)N(Cc2ccc(O)cc2)CC1CCCCCN1C(=O)C(=O)NCC1CCc1ccccc1
O=C(O)C1COC(c2ccc(Cl)cc2)=N1
Nc1ncc(-c2c[nH]c3ncc(Br)cc23)c(OC2CC(O)C(O)C2O)n1
Cc1ccc(C(=O)Cn2nc(C(=O)OCn3cnc4ccccc43)c3ccccc32)cc1
O=C(O)c1ccc2c(c1)C(=O)N(c1c[nH]c3ccc(CC4CCCCC4)cc13)C2=O
OC1C(O)C2CC2(c2ncnc3c2ncn3NC2CCCC2)C1O
CC1CCOC(=O)C=CC(=O)C(C)C(C(C)C=CC2C(C)C(Cl)CC(O)C2O)CCC(=O)O1
[O-][S+](Cc1ccc(Br)cc1)c1ncnc2ccsc12
O=C(c1ccncc1)N1CCn2c(nnc2-c2n[nH]c3ccc(-c4ccc[nH]4)cc23)C1
Cc1oc2ccccc2c1C(=O)N(C)CC(O)c1ccccc1
CCCN(C)C(=O)CN1CC(c2ccc(OC)cc2)C(c2ccc3c(c2)OCO3)C1C(=O)O
O=C(O)c1cc(-c2ccc([N+](=O)[O-])cc2C2CC2)ccc1-c1ccccc1
COc1ccc(OC)c(C(=O)COC(=O)CCN2C(=O)NC3(CCCCC3)C2=O)c1
CCc1ccc(NC(=O)S(=O)(=O)N2CCC(c3ccc4c(c3)n(C)c(=O)c(=O)n4C)CC2)cc1
C#Cc1c(O)oc2cc(CCC)cc(O)c2c1=O
CCC(CC)(CC(=O)NC(CC(O)C(C)(C)NC)C(=O)NN=Cc1cccnc1)OCc1ccccc1
CN(Cc1ccc(-c2nc([N+](=O)[O-])cc(Cc3ccc4c(N)nccc4c3)c2N)cc1)CC(F)(F)F
CCc1nc(SNc2ccc(Cl)cc2)nc2c1cnn2-c1cccc(C(N)=O)c1
CC1CCCN(c2nn3c(=O)cc(C(=O)NCc4ccccn4)nc3s2)C1
CNC(=S)NN=Cc1cc(C)cc(C)c1C1CC(=O)N(c2cccc(C)c2)C1
O=C(Cc1cc(F)cc(-c2ccc3[nH]nc(N4CCNCC4)c3c2)c1)Nc1cn[nH]c1
O=S(=O)(c1ccc2c(c1)OCCO2)N1CCOCC1
Cc1ccc(N(CC(=O)N2CCCCC2)S(=O)(=O)c2ccccc2)cc1
Cc1ccc(-c2nc(=O)cc(-c3ccccc3)[nH]2)cn1
COc1ccc(O)c(-c2n[nH]c(=O)c3ccccc23)c1
Nc1ncnc2c1ncn2C1OC(O)C(O)C1COP(=O)(S)OP(=O)(O)O
Cc1ccccc1NC(=O)c1ccc(C2CNc3nccn3C2)cc1
CC(C)CNC(=O)n1c(=O)c(O)c(-c2ccc(F)cc2)c2c(=O)n(Cc3cccc(Cl)c3)ccc21
O=C(NCc1ccc2c(c1)OCO2)c1cc(Cc2ccc(Cl)cc2)cc(C(F)(F)F)c1
CC(=O)c1c(-c2ccc(C)cc2)nc2n1-c1ccccc1C2
CC(C)c1nc(NNCc2ccc(-c3ccccc3)cc2)nc2c1ncn2C1CCC(N)CC1
COC(=O)c1cc(OC(C)=O)cc2c1C(=O)C1OC1(C(C)=O)O2
CNc1nc2cccnc2n2c(-n3cc(C)cn3)nnc12
CC(C)(C)C(=O)NC(Cc1ccccc1)C(=O)O
CCN(CC(=O)Oc1ccc2c(c1)OCO2)C(=O)c1c(N)n(Cc2ccccc2)c(=O)[nH]c1=O
CN1CCN(c2cccc(S(=O)(=O)NC=O)c2)CC1
Cc1cnn(CC(=O)N2CCCN(Cc3ccc(C)s3)CC2)c1
CC(C)c1cn(C(=O)c2cncc(NC(=O)c3ncc(C#N)[nH]3)c2)c2ncncc12
CCC(C)C1OC(=O)C(Cc2ccccc2)NC(=O)C2CCCN2C1=O
COc1ccc(OC)c(CCNCC(O)COc2ccc(-c3c[nH]c(C(F)(F)F)n3)cc2)c1
Cc1cccn1COc1ccc(-c2cn(CC3CCCO3)c(=NC(=O)C(C)(C)C)s2)cc1C(F)(F)F
Cc1ccc2c(c1)N(C(=O)CNC(=O)c1nn(-c3ccccc3)c(=O)c3ccccc13)CCO2
Cn1cc(CC2COC3(CCN(NC(=O)c4csc(C5CC5)n4)CC3)C2)cn1
CCCc1ccc(O)c(OC2C(O)OC(O)C(O)C2CO)c1
CSc1nc2c(c(=O)n1CCCC#N)SC(CNC(=O)c1ccc(F)cc1)C2
CCc1ccc(OC2CCN(C3c4c(F)ccc(O)c4CC3Cl)CC2)cc1
Cc1nc2cnccc2n1-c1ccc(-c2nc(-c3ccccc3F)no2)cc1
NC(=O)c1cccc(-c2ccc(CC(CCC(O)CC(O)CC(=O)O)c3ccccc3)cc2)n1
CN(C)c1ccc(S(=O)(=O)n2nc(CC(=O)O)cc2-c2ccccc2)cc1
O=C(O)CCSc1nc(=O)c2[nH]cnc2[nH]1
NC(=O)n1cc(C(=O)N2CC3CC2CN3C(=O)Nc2ccccc2)c2ccc(C(F)(F)F)cc21
COC(=O)c1ccc(NC(=S)Nc2ccc3c(c2)OCCO3)cc1
COc1c(-c2c(O)cccc2O)c(O)c(C(C)CCC2C(C)CCCC2CC(C)C)c2c(=O)cc(O)oc12
CC1CN(C)CC(CC(=O)c2cccc3ccccc23)N1
COc1cc(S(=O)(=O)NCCc2cn3ccsc3n2)cc(C)c1C
CC(C)CCCC(C)C1CCC2(O)C(C)CCC2C1O
CC(C)CC(C(=O)NC=Cc1ccc(OP(=O)(O)O)cc1)C1CCCN1C(=O)C(=O)NCCC(N)=O
CCCSc1nnnn1Cn1c(=O)c2c(nc(N3CCOCC3)n2C)n(C)c1=O
O=C(O)C1CCC1C(=O)NC1C2C=CC(C2)C1C(=O)O
CSc1nc(-c2cncc(OCC3CCCN3)c2)n[nH]1
Cc1ccc2c(c1-c1cc3c(cc1O)CC1(O3)C(=O)Nc3ccc(O)cc31)C=CC(C)(O)O2
CC(C)(C)C(=O)Nc1ccc(Oc2c[nH]c3ncnc(N4CCC(c5cccc(Cl)c5)C4)c23)cc1Cl
COC(=O)Cc1ccc(OC)c(S(=O)(=O)Oc2c(C(C)C)cccc2C(C)C)c1
CC1C=CNc2nc(Sc3ccc(F)cc3)nnc2C1
O=C(NCc1ccc(Cl)s1)C1CCCN1S(=O)(=O)c1cccc2cnccc12
Oc1ccc(O)c(C2=NC(c3c(F)cccc3F)CO2)c1
COc1ccc(Oc2oc3cc(O)ccc3c(=O)c2C(F)(F)F)cc1
Nc1nc2c(cnn2CCCN2CCN(c3ccccn3)CC2)c2nc(-c3ccco3)nn12
Cc1cccc(CNS(=O)(=O)c2ccc(NC(=O)CCc3cccnc3)cc2)c1
CCOCn1nc2c3c(c(NCCCCCC(=O)NC)ccc31)C(=O)c1c(O)ccc(OC)c1-2
O=C1c2ccccc2C(=O)c2c1c(O)n(Cc1ccccc1)c2-c1ccccc1
Cn1c2c(c3cc(C(=O)NC(F)(F)F)ccc31)CC(c1ccc(F)cc1)CC2
NC(CSC1CC(=O)N(Cc2cccc(Cl)c2)C1=O)C(=O)O
CCC(=O)N(c1ccc(CC)cc1)C1CCCCC1
Cc1ccc(C(=O)N2C3CCC2C(Cc2cc(C)nc(-c4ccccc4)n2)C3)nn1
CCC(=O)Oc1ccc(C(=O)NC(=S)Nc2occc2C)cc1
CCC(C)C(N)CO
COc1cc(OC)c(-n2nnc3c(=S)nc[nH]c32)c(OC)c1
O=C(O)C1OC(O)C(O)C1C(=O)NCCc1c[nH]c2ccccc12
C#CCCCc1cc2c(s1)c1ccccc1n2C(=O)C(F)(F)F
O=C(Cc1ccco1)NCc1nnc(Sc2ccncc2)o1
O=C1c2ccccc2CCC12CCN(Cc1nccs1)CC2
CCC(=O)Oc1cccc(C(=O)Nc2ccc(S(=O)(=O)Nc3nccs3)cc2)c1
CC(=O)OC1(C)Oc2ccc3ccc(=O)oc3c2C(C)C1C(=O)OC=Cc1ccccc1O
Cc1ccc(Cn2c(=O)sn(CCCCn3cccn3)c2=O)cc1
Cc1c(Cl)ccc(Nc2ccc3nccc(-c4nnc5n4CCCCC5)c3c2)c1Cl
[truncated: 8,000 more rows]
