# Supplementary material for: t-SMILES: a fragment-based molecular representation framework for de novo ligand design
Source: Nat Commun. 2024 Jun 11;15:4993. doi: 10.1038/s41467-024-49388-6 (PMC11167009; doi:10.1038/s41467-024-49388-6)
Supplement: Supplementary file 4 — Source Data [file 41467_2024_49388_MOESM4_ESM.zip › Soure data/Source data and code for all other graphs/Metrics/Models/Chembl/ChEMBL_TSDY_Scaffold[MPL][rnd15][bs128]/AE/gen.smi.new_vocs[1].smi.aes_3.csv]

*C(:C:C):C:C	7306
*C(:C):C(*):C:C	2595
*C(:C:C):C(:C)C	1696
*C(:C:C):C(:C)N	960
*N(CC)CC	484
*C(:C:C):N:C	427
*C(:C:C):C(:C)O	422
*C(:C):C(*):C(*):C	292
*C(NC)C(N)=O	292
*C(:N:C):N:C	280
*C(CC)CC	242
*C(:C:C):C:N	188
*C(:C):C(*):C(:C)C	187
*C(:C:C):C(:C):C	184
*C(CC)NC	170
*N(CC)C(C)=O	165
*C(:C:C):C(:C)S	159
*C(C)C(*)OC	154
*C(*)(CC)CC	130
*C(C)C(*)C(*)C	119
*C(CC)CN	116
*C(C)C(*)C(*)O	114
*C(CC)C(N)=O	106
*C(:N:C):C(:C)C	101
*C1:C:C:C:C:C:1	99
*C(:N:C):N(:C)C	98
*C(CC)N(C)C	98
*N(C(C)=O)C(:C):C	96
*C(C)C(*)CC	96
*C(CC)(C(C)C)C(C)C	94
*C(:C:C):C(:C):N	92
*C(*)(CC)C(C)C	90
*C(:C:C):N:N	89
*C(:N:C):S:C	89
*C(C)C(*)C(O)O	87
*C(NC)C(:C):C	85
*N(CC)C(C)C	84
*C(:C):C(*):N:C	80
*C(:N:C):C(:C):C	80
*C(C)C(*)C(C)O	76
*C(:C:C):S:C	75
CC1:C:C:C:C:C:1	72
*N(:C:C):C(:C):C	69
*C(:C:C):O:C	69
*C(CC)C(C)C	68
*C(CC)C(*)(C)C	68
*C(C)(C)C(*)(CC)C(C)C	67
*C1:C:C:C(C):C:C:1*	67
*C(=O)NC	66
*C(:C:N):N:C	66
*N(CC)C(:C):C	66
*CC(C)N	66
*C(:C):C(*):C(:C)N	65
*C(:[NH]:C):C(:C)C	60
*N(:C(:C)=O):C(:N)=O	59
*C(:N:C):C(:C):N	59
*C(:N:N):C(:C)C	59
*N(C(C)=O)C(C)C	58
*C(CN)CO	58
*C(CN)C(:C):C	57
*C1:C:C:C:C(C):C:1	56
*C(C)C(*)(*)C(C)C	55
*C(:N:C):[NH]:C	54
*C(CC)OC	53
*NC(C)=O	52
*N(:C:C):N:C	51
*N=C(C)C	47
*C(:N:N):S:C	47
*C1:C:C:C:C:C:1C	47
*OCC	46
*C(:C:C):C(:N)N	44
*C(CC)C(:C):C	44
*C(:O:N):C(:C)C	44
C1:C:C:C:C:C:1	43
*C(:C):C(*):C(:C):C	43
*N(:N:C):C(:C)C	42
*C(:N:C):C(C):N	41
*C(*)(CC)C(:C):C	41
*C(:C(:C)C):C(:C):C	40
*C(:C:N):C:N	40
*C(CN)OC	40
*CCC	39
*C(:C):C(*):C(:C)O	38
*C(:C:C):C(C):N	38
*C(NC)=C(C)C	38
*C(*)(CC)OC	38
*C(CC)(C(=C)C)C(C)C	38
*C(C(N)=O)C(:C):C	38
*C(:C:C):C(:C):[NH]	37
*C(C)C(*)C(N)O	37
*C(=CC)CC	37
*C(*)(OC)OC	36
*N(CC)S(C)(=O)=O	36
*C(C)C(*)(CC)C(C)C	36
*C(CC)C(C)N	35
*C(C)=C(*)NC	35
*C(C)C(*)(*)CC	35
*C(:C:C):[NH]:C	34
*C(CC)C(C)O	34
*C(:N:C):N:N	34
*C(=CC)C(C)=O	33
*C(CC)C(*)(*)C	32
*C(:C:C):O:N	32
*C(:C(:C)C):N(:C)C	32
*C(CN)N(C)C	32
*C(:N):C(*):C:C	32
*C1:C:C:C(N):C:C:1*	32
*C(:C:C):N(:C)C	31
*C(OC)C(N)=O	31
*C1:C:C:C:C(N):C:1	30
*C=C(C)C	30
*C(CC)(CC)C(C)C	30
*N(:C(C):N):C(:C):C	30
*C(:C:S):N:C	30
*C(*)(CC)NC	30
*C(:N):C(*):N:C	29
*C(:O:C):C(:C)C	29
*C(:C:N):C(:C)C	29
*C(:N:O):C(:C)C	28
*C(CN)NC	28
*C(C(C)=O)=C(C)C	28
*C(:C):C(*):N(:C)C	28
*C(:O:C):C(C):N	27
*C(OC)C(C)O	27
*C(:N:C):N:O	27
*N(CC)C(N)=O	27
*C(*)(C(C)C)C(C)O	27
*N(:C(C):N):C(:N)S	26
*C(C)C(*)C(C)N	26
*C(C(N)=O)N(C)C	26
*C1:C:C:C(C):C:C:1	26
*N(:C:C):C(C):N	26
*C(C)=C(*)C(C)=O	26
*N(C(:C):C)S(C)(=O)=O	26
*C(*)(CC)CN	26
*N(:C(:N)=O):C(:C):N	25
*C(:N:C):C(:C)N	25
*C(:C:C):C(:C):O	25
*C(C)C(*)C(C)C	25
*N1:C:C(C):C:N:1	25
*C(:C):C(*):[NH]:C	25
*N(:C(:N)=O):C(:C):C	25
*C(:N:N):C(:C):C	24
*C(:N):C(*):C(:C):C	24
*C(N)=C(*)C(C)C	24
*C(:C:N):C(:C)N	24
*C(=NN)C(:C):C	24
*C(*)(CC)C(C)O	23
*C(C)N(*)CC	23
*C(:C(:C)C):N(C):N	23
*C(:C:C):N:O	22
*C(:C:N):C(:C):C	22
*C(:C(:C)C):C(:C)C	22
*C(C)C(*)CN	22
*C(:C:N):C(C):N	22
*C1:C:C:C:C:C:1*	22
*C(C(:C):C)C(:C):C	22
*C(C)(C)C(*)(CC)C(=C)C	22
*C(:C):C(*):S:C	22
*N1CCN(C)CC1	21
*C(C)N(*)C(C)=O	21
*C(C(:C):C)N(C)C	21
*N(:N:C):C(:C)=O	21
*CNC	21
*C(:N:C):C(C):S	21
*N(:C(:C):C):C(:C):C	20
*C(:N:C):N(*):C	20
*C(NC)C(C)=O	20
*N(:C:C):C(:C)C	20
*CC(N)=O	20
*COC	20
CCC1:C:C:C:C:C:1	20
*C(=CC)C(N)=O	20
*N(C(C)C)C(C)C	20
*C1:C:C:C:C(*):C:1*	19
*C=CC	19
*C(:C:N):C(:[NH])=O	19
*C(=O)OC	19
*C(:N:N):N(:C)C	19
*C(*)(CC)C(=C)C	19
*C1:C:C:C:C:C:1N	19
*C(:C):C(*):C(:C)S	19
*C(CN)C(C)N	18
*C(:C:N):C(:N)N	18
*N(:C:N):C(:C)C	18
*C(C)C(*)C(*)(C)C	18
*N(:C(:C)=O):C(:C):C	18
*C(:N:C):C(:N)N	18
*C(*)(C(:C):C)C(:C):C	18
*C(CC)C(C)=O	18
*C(CC)=C(C)C	18
*N(:C(:C)C):C(:C):C	18
*C(:N:N):O:C	18
*C1:C:C(C):C:C(*):C:1*	18
*SCC	18
*C(*)(C(C)=O)C(C)C	17
*C(C)C(*)(*)OC	17
*C(C(N)=O)N(*)C	17
*C(C=C)=CC	17
*C(:N:C):O:N	17
C:C1:C:C:C:C:C:1	17
*C(=CC)C(:C):C	17
*C(:C):N(*):N:C	17
*C(=O)CC	17
*C(=C(C)C)N(C)C	17
*N(C(C)=O)C(C)=O	17
*C(:C:C):N(*):C	16
NC1:C:C:C:C:C:1	16
*C(:C):C(*):C(:C):N	16
*C(:C:N):N:N	16
*C(=NC)NC	16
*C(CC)C(=C)C	16
*C(:C(:C)C):N(*):N	16
*C(CC)CO	16
*C(C)C(*)(CC)C(*)(C)C	16
*C(CC)(CC)CC	16
*C(CC)(CC)C(:C):C	16
*C(:C(C):O):C(:C):C	15
*C(C)C(*)NC	15
*C(:C:C):C(:N):N	15
*C1:C:C:C:C(C):C:1*	15
*C(=NC)N(C)C	15
*C(*)(OC)C(C)C	15
*C(C)C(*)C=C	15
*C(CC)(C(C)=O)C(C)C	15
*N(:N:C):C(:C):C	15
*C(:C:N):C(:C)=O	15
*N=C(N)N	14
*C(C(:C):C)C(C)C	14
*S(=O)(=O)NC	14
*C(=NC)C(:C):C	14
*C(*)(C=C)OC	14
*C(:C):C(*):N:N	14
*C(OC)C(:C):C	14
*C(CO)N(C)C	14
*C(:C:N):S:C	14
*C(:C(:C):C):N(:C)C	14
*C(C)C(*)C(:C):C	14
*C(CN)C(C)O	14
*C(*)(SC)C(C)N	14
*N=C(C)N	13
*C(:[NH]:N):C(:C)C	13
*C(:N):C(*):C(:N)N	13
*C(:S):C(*):N:C	13
*C(C)=C(*)CC	13
*C(:C(:C)C):N(*):C	13
*C(CN)CN	13
*N(:C(:C)=O):C(:C):N	13
*N(:N:C):C(:C):N	13
*C(:[NH]:C):C(:C)S	13
*C1:C:C:C(:C):C:C:1*	13
*N(CC)C(:C):N	13
*N(:C(:N)N):C(:C):C	13
*C(:N:C):O:C	13
*C(C(C)C)C(C)C	13
*C(:S:C):C(:C)C	13
*C(C)(C)C(*)(*)CC	13
*C(=CC)C(C)C	13
*C(:C):C(*):N:O	12
NCC1:C:C:C:C:C:1	12
*C(CN)N(*)C	12
*NCC	12
*C(:N):C(*):C(C):N	12
*C(C(C)C)C(C)O	12
*C(*)(C)C(*)(*)CC	12
*C(=CC)C(*)C	12
*C(:N:[NH]):C(:C):C	12
*C1:S:C(N):C(*):C:1*	12
*C(C)C(*)(C(C)C)C(*)(C)C	12
*C(C=C)CC	12
*CN(C)C	12
OCC1:C:C:C:C:C:1	12
*C(:C:C):[NH]:N	12
*C(CC)N(*)C	12
*C(:C):C(*):C:N	12
*C(*)=C(C)C	12
C1COCCN1	12
*C(C)C(*)C(*)(*)C	12
*C(C(:C):C)N(*)C	12
*C1:C:C:C(C):C(*):C:1	12
*C(C(C)O)C(C)O	12
*C(CC)(CC)OC	12
*C(*)(CC)C(N)=O	12
*C(:C(:C)N):N(:C)C	12
*C(C(N)=O)=C(C)C	12
*C(*)(C)C(*)(*)C(C)C	12
*N(:C(:N)S):C(:C):C	11
*C(CS)C(N)=O	11
*N(C(C)=O)C(N)=O	11
*N(:N:N):C(:N)S	11
*C(C(N)=O)N(:C):C	11
*C(:C:C):C(C):S	11
*C(:C):C(*):O:C	11
*C(:C):N(*):C(:N)=O	11
*C(:C(:C)C):C(:C):N	11
*C(C)C(*)C(N)=O	11
*C1:C:C:C:C:N:1	11
*N(C(:C):C)C(:C):C	11
*C(N)=C(*)C(C)N	11
*C(CC)N(C)S	11
C:C(:C)C1:C:C:C:C:C:1	11
*C(:N:C):C(:C)S	11
*C(:C:C):C(:N)S	11
*C(:N:N):N(*):C	11
*C(CN)C(C)C	11
*N(C)C(*)(*)CC	11
*C(:N:C):[NH]:N	11
*C(:N:O):C(C):N	11
*[N+](*)(CC)CC	11
*C(:C):C(*):C(:C):O	11
*C(:N):C(*):S:C	11
*C(C)C(*)CO	11
*C(:C):C(*):N(C):N	11
*C(NC)(C(N)=O)C(:C):C	10
*C1C(=O)NC1C	10
*C(:N):C(*):C:N	10
*C(N=C)=NC	10
*C(*)(N=C)N(C)C	10
*C(OC)C(C)N	10
*C(C(:C):C)N(:C):C	10
*N(:C:C):C(:C)=O	10
*OC(C)=O	10
*C(:C:C):C(:N)O	10
*C(SC)C(N)=O	10
*C(=CC)NC	10
*C(:S:C):C(C):N	10
*C(:C:C):C(:C):S	10
*C(C)C(*)(*)C(N)O	10
*C(*)(CC)N(C)C	10
*C1COC(OC)C(*)C1*	10
*C(:N):C(*):C(:C)C	10
*C(:C:C):C:S	10
*C(:N:N):C(:C)S	10
*C(*)(CC)C(C)=O	10
*C(N)C(=O)NC	10
*C(O)C(*)CC	10
*C(CC)C(=O)O	10
*CC(C)C	10
*C(:[NH]:C):C(:C)N	10
*OC(C)C	10
*N(C(:C):C)C(:C):N	10
*C(:N:C):C(:C):[NH]	9
*N(:C:C):C(:C):N	9
*P(=O)(OC)OC	9
*C1:C:C:S:C:1C	9
*C(C)C(*)C(*)N	9
*C(C(C)=O)C(C)C	9
*C(=O)C(C)N	9
*C(:N):C(*):C(*):N	9
C:C(:C)C(=O)NC	9
*C(*)(C)C(*)(CC)C(C)C	9
*C(C(C)=O)=C(C)N	9
*C1:C(C):O:C2:C:C:C:C:C:1:2	9
*C(:N:[NH]):C(:C)C	9
C:C(:N)C1:C:C:C:C:C:1	9
*C1(C(N)=O)CCN1C	9
C:C(:C)C(=O)OC	9
*C(:O):C(*):N:C	9
*C(:N:C):C(:N):N	9
*NC(N)=O	9
*CCN	9
*N(:C:N):C(:C):C	9
*C(:C(C):N):C(:C):C	9
*C1:C:C:C(N):C:C:1	9
*C(CC)(CC)C(N)=O	9
*C(C(N)=O)C(C)C	9
*C(:N):N(*):C(:C)=O	9
*C(CS)NC	9
*C(=O)N(C)C	9
	9
*C1:C:C:C(*):C(C):C:1	9
*N(:C):C1:C:C:C:C:C:1:C	9
*C(:C:C):[N+](:C)C	9
*N(:N:C):C(:C)N	9
CC1:C:C:N:C:C:1	9
*C(:N:C):N:[NH]	9
*C(:C:N):N(:C)C	9
*N(CC)C(:N):N	9
*C1(*)C(C)C1C	9
*C(*)(C(:C):C)C(C)C	9
*C(*)(NC)C(N)=O	9
*C1(*)CC1(*)C	8
*C(:C(C):N):C(C):N	8
*C(CC)(C(:C):C)C(C)C	8
*C1CC(*)C(OC)OC1*	8
*C(*)(C(C)C)C(C)(C)C	8
N:C1:C:C:C:C:C:1	8
*C(:C(:C)N):N(*):C	8
*C(:C):N(*):C(:[NH])=O	8
*N(:C:N):C(C):N	8
*C(CO)OC	8
*C1:C:C:C:C(O):C:1	8
*C(=NO)C(:C):C	8
*C(:C(:C)C):C(:C)S	8
*C(:C):C(*):C(:C):[NH]	8
*C(:C:C):N(C):N	8
*C1:C:C:C:C(*):C:1	8
*C(:C):C(*):C(=O):O	8
*C(:C):N(*):N(:C)C	8
*N(C(N)=O)C(C)C	8
*C(OC)C(C)C	8
*C1:C:C:C(OC):C(*):C:1	8
C:C:C1:C(:C)OCO1	8
*C1C(C)CN1C	8
*C(CN)N(C)S	8
*C=NN	8
*N(:C:C):C:N	8
*N(:C(:C)C):C(:C)=O	8
*C1:C:C:C(CC):C(*):C:1	8
*C(:N):N(*):C(C):N	8
*C(:S:C):C(:C)N	8
*C(C)(C)C(*)(*)C(C)N	8
*C1:C:C:C:C(N):C:1*	8
*N(:N:N):C(C):N	8
*C(NC)C(C)C	8
*C(C(N)=O)C(C)N	8
*C(C(=O)O)C(C)C	8
*C(CC)(CC)CN	8
*C(:C(C):S):C(:C):C	8
*C(*)(CN)C(:C):C	8
*C1:C:C(NC):C:C:C:1O	7
*C(C(C)=O)C(C)N	7
C:C:C1:C:C:C:C:C:1:C	7
*[N+](:C:C):C(:C)C	7
*C1:C:C(C):N:O:1	7
*S(=O)(=O)N(C)C	7
*C(OC)C(=C)C	7
*C(:C(:C)C):C(C):N	7
*C(:N:C):C(:C)O	7
*C(:C):N(*):C(:C):C	7
*C(:C:C):C:[NH]	7
*C(C(:C):C)C(:C):N	7
*C1CCN(C)CC1	7
*C(CC)NS	7
*N(C(:C):C)C(C)C	7
*N(C)C(=O)C(:C):C	7
*N(:C(C):N):C(:C)=O	7
*C(O)C(*)C(C)O	7
*C1:C:C:C(*):C(*):C:1	7
*C(=CC)C(=O)O	7
*C(:C:C):N:[NH]	7
*C1:C(C):S:C2:C:C:C:C:C:1:2	7
CN1CCCCC1	7
*C(C(C)C)C(*)(C)C	7
*C(C(=O)O)C(C)O	7
*C(:C):C(*):N(*):C	7
*NC(C)C	7
*C1CNC1	7
*C(=O)C(C)C	7
*C(:C(:C)O):C(:C):C	7
*C1:C:C(*):C:C(C):C:1	7
*CCO	7
*N(NC)C(C)=O	7
*N(CC)C(C)=N	7
*C(:[NH]:C):C(C):N	7
*C1CC(O)OC(*)C1*	7
*C(=C(C)C)C(:C):C	7
*C(NC)C(=O)O	7
*C(OC)=C(C)S	7
*C(CC)C(C)(C)C	7
*C(C=C)C(C)C	6
*C(*)(C(N)=O)N(C)C	6
*C(C(C)C)C(*)(*)C	6
*C(:C(:C)N):C(:C):C	6
*C(C(N)=O)N(:C):N	6
*N(:C:C):N:N	6
*C(:C:C):N(:C):C	6
*N(C(:C):N)C(C)C	6
*N=C(:C):C	6
*C(:C):C(*):C(C):N	6
*C(C)C(*)N(C)C	6
*C(N)C(*)CC	6
*C(:C:N):C(:C):N	6
*[N+](:C:C):C:C	6
*C1:C:C:C(NC):C(*):C:1	6
*C(O)CC	6
*C(=NC)N(*)C	6
*C(NS)C(N)=O	6
*N(CC)C(C)(C)C	6
*N(C(N)=O)C(:C):C	6
*C(=CC)OC	6
*C(*)(OC)C(:C):C	6
*C(=C)C(*)(CC)C(C)C	6
*C(*)(CN)NC	6
*C(CC)(C(C)C)C(C)O	6
*C(N)C(*)C(:C):C	6
*C(:N:N):N(:C):C	6
*C(:N:N):C(:C):N	6
*C(CC)=NO	6
*C(:C):N(*):C:C	6
*C1:C:C:C(O):C:C:1*	6
*C(:C):C(*):C(*):N	6
CN1CCOCC1	6
*C=C(C)N	6
*C(*)(C(N)=O)C(:C):C	6
*C(C)N(*)C(:C):C	6
*C(:C:C):N(*):N	6
*C(C(C)N)C(C)N	6
*C(C(:C):C)C(:N):[NH]	6
*C(CC)(CC)NC	6
*C1:C:C:C:C(C(*)NC):C:1	6
*C1:N:C(*):N(CC):C:1*	6
*N(N=C)C(C)=O	6
*C(N)C(=O)NC(*)C(N)=O	6
*C1:C:C:C(:N):C:C:1*	6
*N(C(:C):C)C(C)N	6
*C1COC(*)C(*)C1*	6
*C1OC(O)C(*)C(*)C1*	6
*C(C=C)OC	6
*C(:N:N):N(:C)N	6
*N(:C:N):C(:C):N	6
*C(=CC)C(*)(C)C	6
*[N+](*)(CC)C(C)C	6
*C(*)(C(:C):[NH])N(C)C	6
*C(CC)(CC)C(:C):N	6
*N(CC)C(=O)O	6
*C1:C:C:C:C(C(*)CN):C:1	6
*C(C)C(*)(*)C(*)O	6
*C(:C(C):[NH]):C(:N)=O	6
*C1:C:C:C(NC):C:C:1	6
*C(*)(CC)NS	6
*N(:C(:[NH])=O):C(:C):N	6
*C1:C:C(N):N:O:1	6
C:C(:C)N1CCN(C)CC1	6
*C(C)=C(*)N(C)C	6
*C(:C(:C)S):N(*):N	6
*C(:C:C):C(:N)=O	6
*C(C)(C)C(*)(*)C(C)C	6
*C(C(=C)C)C(C)C	6
*C(=CC)C(C)O	6
*C(C(C)O)C(O)O	6
*C(*)(C(C)C)C(C)C	6
*C1:C:C:C(N):C(*):C:1	6
*N(CC)CCC(:C):C	6
*C(C)C(*)(C(C)=O)C(C)C	6
C:C(:C)C(=O)C(:C):C	6
*C(C)=C(*)C(:C):C	6
*C1(*)CCC:C(:C)O1	6
*C(=NC)OC	6
*CC(C)O	6
*NC(N)=S	5
*C1CCCCC1	5
*C(C(C)C)N(C)C	5
*C1(*)CCC(:C):CO1	5
*C1:C:C(C):C(CC):C:C:1*	5
*C1(*)C=CC(:C):CO1	5
*N(:C(:N)=O):C(:C):[NH]	5
*C(=CO)C(C)C	5
*C1:C:C:C(:O):C:C:1*	5
*N(:C:N):C(:N)S	5
*C(O)C(C)O	5
*C(CC)(C(C)C)C(C)(C)O	5
*C(C(:N):N)N(C)C	5
*C1:C:C(*):N2:N:C(S):N:C:2:N:1	5
*C(:N:O):C(:C)S	5
*C(:C):C(*):C(:N)=O	5
*C(C)=C(*)C(=O)O	5
*C1CC(*)CN(C)C1	5
*C(:N:C):N(C):N	5
*C1:S:C(NC):C(*):C:1*	5
*C(:N:C):N(:C):N	5
*N(C)C(=O)CN	5
*C1:C:C:C(:C):C:C:1	5
*C1:C:C:C(C):S:1	5
*C(CC)N(:C):C	5
*C1OC(N(:C):C)C(*)C1*	5
*C1:C:C:C:C(:C):C:1	5
*C(:N:N):C(:C)N	5
*C1:C:C:C:C(S):C:1	5
*C1:C:C(C):C(*):N:1CC	5
*N(:C:C):C(:N)S	5
*C(C(C)N)C(C)O	5
*C(CC)(C(N)=O)C(:C):C	5
*C(=C)C(*)C(*)C	5
*C(:C:O):C(:C):C	5
*C(CN)C(N)=O	5
C:C:C(=O):O:C	5
*C(:C(:C)N):N(*):N	5
*CSC	5
*C(CN)C(*)(C)C	5
*C(:C(:C)N):C(:N)=O	5
*CC=C	5
*C(C)NC	5
*C(C)C(*)C(=C)C	5
*C(C=C)C(C)O	5
*C(C)CC	5
*N(C(C)=O)C(:C):N	5
*C(N)C(*)(*)SC	5
CN1CCCC1	5
*C(:C(:C)C):C(:C)N	5
*C(OC)C(*)(C)C	5
*C(:C(:C)C):C(:C)O	5
*C(C)(C)C(=O)C(:C):C	5
*C(:C:N):O:C	5
*C(OC)C(*)(*)C	5
*C(:C(:C)C):C(:N)=O	5
*C(:C(C):[NH]):C(:C):C	5
*C1:C:C(C):C(*):C(*):C:1*	5
*C(:C):N(*):C(:C)C	5
*P(=O)(OC)OP	5
*C(CO)C(C)O	5
*C(C(C)O)C(N)O	5
*C1:C:C:C:C:C:1O	5
*C(:S:C):C(:C)S	5
*C(:C):N(*):C(C):N	5
*C(:C):C(*):C(:N)O	5
*C(*)(SC)C(N)=O	5
*C(CC)=NC	5
*C1:C:C:C(S):C:C:1*	5
*C1:C:C:C(N):C:C:1N	5
*COP	5
*C1OC(N)C(*)C1*	5
*C(:N):N(*):C(:C):C	5
*[N+](:C:C):C(:C):C	5
*C(C(C)O)C(*)(C)C	5
*C1:N:N(*):C(*):C:1S	5
*N(:C(=O):O):C(:C):C	5
*N1:N:N:C(C):N:1	5
*C1:N:C:C:C:N:1	5
*C(C)C(*)CS	5
OC1:C:C:C:C:C:1	5
C:N:C1:C:C:C:C:C:1:C	5
*N(:C(:C)C):C(C):N	5
*C(C)C(*)(C(C)C)C(C)C	5
*C1:C:C:C(S):C:C:1	5
*C(:N:N):N(C):N	5
*N(:C):C(:C:C)C(=O)NC(:C):C	5
C:C(C):C1:C:C:C:C:C:1:[NH]	5
*C(C)C(*)(C(C)C)C(C)O	5
*C(C)(C)C(*)(CC)CC	5
*C1:C:C:C(C):C(*):C:1*	5
*C(*)(OC)C(C)=O	5
*C(:C(:C)C):C(N):S	5
*C1(*)CC1(*)C(N)=O	4
*C(:N):C(*):C(N):O	4
*C1:C:C:C(C(N)=O):C:C:1*	4
C=CC1:C:C:C:C:C:1	4
*C1:N:C(C):C:S:1	4
*[N+](:C(:C)C):C(:C):C	4
*C1(*)CCC(:C:C):C(:C)O1	4
*C(:C(:N)N):C(:N)O	4
*N(:C(:C):C):C(:C):N	4
*C(CC)(CN)CN	4
*C1CCCN(C)C1	4
*C1(*)C=CC:C(:C)O1	4
*C(:C):C(=O):C(:C):C	4
*C(=C(C)C)C(C)N	4
*C(CC)(C(:C):C)C(:C):C	4
*C(*)(CC)C(C)(C)O	4
*C1:C:C(:C):C(:O:C):C:C:1*	4
*C(*)(OC)C(=C)C	4
*N(C(=N)S)C(C)=O	4
*C1:N:C:N:C2:C:1:N:C:N:2C(C)O	4
*C(=CC)C(C)=N	4
*N(:C(:N)S):C(:C)=O	4
*C(:O:N):C(:C)S	4
*C(C(C)=O)(C(C)C)C(C)C	4
*C(:N:N):N(:C):N	4
*C(*)(NC)C(C)=O	4
*C1:C:C(*):C:C(*):C:1	4
*C(:C):C(*):N:[NH]	4
*N(C(=O)O)C(C)C	4
*C(:[NH]):C(*):C(:C)=O	4
*C1:C:C(C(N)=O):N(*):N:1	4
*C1OC1C	4
*C1:C:C:C(C):C:C:1N	4
*C(C)C(*)C(=O)O	4
*N(:C(:C)C):C(=N):S	4
*C(C(C)=O)C(C)O	4
C1:C:C:N:C:C:1	4
*C1CC1(C)N	4
N:C1:CCCCC1	4
*C(:N:O):C(:N)N	4
*C(NP)C(=O)O	4
*C(C(C)O)C(*)(*)C	4
CNC(=O)CS	4
*C(C(=C)C)C(*)(C)C	4
*OC(N)=O	4
*N1:C:C:C(N):N:1	4
*C(C(=O)O)C(:C):C	4
*C1CCC(C(C)C)C1(*)C	4
*C(*)(CN)CN	4
*C(CN)(CN)C(:C):C	4
C=C(C)C(=O)C(:C):C	4
*C(*)(C=C)N(C)C	4
*C(=CC)C(:C):N	4
*C(:C:[NH]):C(:C):C	4
*C(CC)(OC)C(C)C	4
*C(N)C(=O)N(*)C	4
C:C(:N)C(=O)NC	4
*C1:N:C(C):N:O:1	4
*C(*)(C(C)=N)C(C)C	4
*C1:C:C:C(C(N)=O):C(*):C:1	4
*C(C(C)C)C(C)(O)O	4
*C(:N:O):C(:C):C	4
*C(:C:C):C(=O):O	4
*N(:C):C(=O):N(*):C	4
*C(O)C(*)(OC)C(C)N	4
*C(OC)C(*)(C)O	4
*C(CO)C(:C):C	4
*C(*)(OC)C(C)N	4
*C(C(=N)O)C(C)C	4
*C1:C:C:C(:N):C:C:1	4
*C1(C(:C):C)CCC1	4
CC1CCCCC1	4
*C1:C:C:C:C(*):C:1C=C	4
*C1:C:C:C(S):C(*):C:1	4
*C(C)N(*)S(C)(=O)=O	4
*C(:C(:C)O):C(:C):O	4
*C(:N:C):C(:[NH])=O	4
CNC1:C:C:C(C):C:C:1	4
*C(:C(:C):C):N(C):N	4
*C(:C):C1:C(:C)CC(:C):C(:C:C)C1=O	4
*N(CC)C(C)N	4
*C(:C:O):C(:C)C	4
*[N+](:C(:C):C):C(:C):C	4
*C(=CC)C(=C)C	4
*C(*)(CS)C(N)=O	4
*C(:N:C):C(C):O	4
*C(:N):C(*):O:C	4
*C(:C:[NH]):N:C	4
*C(:S):C(*):C(:C):C	4
CC1:C:C:C:N:C:1	4
*C1:N:O:C(N):C:1*	4
*C(*)(CC)C(=O)O	4
*C1:C:C:C(C=C):C:C:1*	4
*C(=O)C=C	4
*C(C)(O)C(*)(CC)C(C)C	4
*C(NC)NC	4
*C(:C:N):N(*):C	4
*C(C)C(*)(*)C(:C):C	4
*C1:C:C:C(C(:C):C):C:C:1*	4
*C(:N:C):N:S	4
C:O:C1:C:C:C:C:C:1:C	4
*C1:C:C:C:C:C:1CN	4
*C1:S:C:C:C:1N	4
*C(:C(:C)N):C(:C):N	4
*C(=NN)C(C)C	4
*N1CCC(NC)CC1	4
*C(C)C(*)(CC)C(=C)C	4
*C1:N:N(*):C(*):C:1C	4
*N(C(C)C)S(C)(=O)=O	4
*C1:C:C:C(C(:C):N):C:C:1	4
*C1:C:C:C(O):C(*):C:1	4
*C(C(=O)O)(C(:C):C)C(:C):C	4
*C(=C)C(*)CC	4
*C(C(C)=O)=C(C)O	4
*OC(C)(C)C	4
*C(CC)(NC)C(N)=O	4
*C(*)(C=C)CC	4
*C(C)C(*)(*)CO	4
*C(*)(NC)C(C)C	4
*C(:N:C):C(:C):O	4
*C(:N):C(*):C(:N)=O	4
*C(C)C(*)(*)C(C)=O	4
CC1:C:C:C:S:1	4
*C(:C:C):C(:C)=O	4
*C(C)C(*)(CC)C(:C):C	4
*C1:C:C:C:C2:[NH]:C(C):N:C:1:2	4
*[N+](CC)(CC)CC	4
*[N+](*)=C(C)C	4
*C(=NN)C(:C):N	4
*C1:C:C:C:C:C:1:C	4
*C(*)(NS)C(N)=O	4
*N(:N:C):C(:N)=O	4
*C1:C:C:C:C(*):C:1C(:N:O):C(:C)C	4
C:C(:C)C(=O)CC	4
*C(C)=C(*)C(*)C	4
*C(:C(C):N):N(C):N	4
*C(*)(CO)C(N)=O	4
*N1:C:C:C(C):N:1	4
*C(:N:N):C(:C):S	4
*C(CC)(CC)C(C)N	4
*C(*)(C(C)C)C(C)N	4
*C(:C:S):C(:C):C	4
*N(:N:C):C(C):N	4
*C(:C:[NH]):C(:C)=N	4
*C(*)(CC)CO	4
*N(C(=C)C)C(:C):C	4
*C(*)(C(=C)N)C(:C):C	4
*C(*)(CO)C(:N):N	4
NC(=O)C1:C:C:C:C:C:1	4
*C(C)=C(*)C(N)=O	4
*C1(*)C(C)(C)C1(C)C	4
*C(C)=C(*)OC	4
*C(C)C(=O)NC	4
*C(C)C(*)C(C)(C)C	4
*C(O)C(*)C(*)(*)C	4
*C1:C:C:C(C(:N):N):C:C:1	4
*N(:C(:C)C):C(:C)C	4
*C(:N:C):C(:N)=O	4
*C(C=C)C(*)(C)C	4
*C(C)C(*)(*)C(*)(C)C	4
CC1:C:C:C:O:1	4
*C(*)(NC)C(:C):C	4
*C(*)(OC)C(C)O	4
*C1(*)OC1(C)C	4
*C(*)(CC)OO	4
*C(C)C(*)(*)C(*)(*)C	4
*C(:C):C1:C(:C)CCC(*)(*)O1	4
*C(*)=C(C)N	4
CCN1CCCC1	4
*C1:C:C:C:C:C:1NC	4
*C(*)(CC)C(C)N	4
*C(C)C(*)(*)C(*)C	4
*C(*)(C=C)C=C	4
*C(*)(C(:C):C)C(:N):S	4
*C1:C:C:C:C(:N):C:1	3
CCN1:C:N:C:N:1	3
*C1:C:N(C(:C):C):C:N:1	3
*C(:C(:C)S):N(*):C	3
*C1CCC(*)(C)CC1(*)*	3
*C1(C)CCC(C(*)(*)C)C(*)(C)C1	3
*C1(C)CCCC2(*)C1CC=C(C)C2(*)CC	3
*C1(C)CCC(*)(CC)C(C)C1	3
*C(:C(:C):C):C(:C):N	3
*C(:C):C(*):N:S	3
*C(:C):C1:C(:C)OCO1	3
*N(:N:C):C(:C):[NH]	3
*CC(=O)O	3
*C(:C:[NH]):C(:C)=O	3
C1CCCCC1	3
*C(:N:C):C(:N)S	3
*C(NC)C(:N):O	3
*C(C(C)C)C(C)(C)O	3
*C(C)C1(*)OC1C	3
*C1:N:O:C(C):C:1*	3
*C1:C:C:C(S(N)(=O)=O):C(*):C:1	3
*N1:C:C:N:C:1C	3
*C(CC)C(*)(C)O	3
*C(C)=C(*)C(*)(C)C	3
*C(:C(:C):C):C(:C):C	3
*C1:C:C(O):C(CC):C(*):C:1*	3
*N1CCC(C)(C)CC1	3
C:C:C(=O):C(:C):C	3
CCCCCCC	3
*N(:N:C):C(:C)O	3
*C(=CC)C(C)N	3
C:[NH]:C(=O):C(:C)C	3
*C(C(:C):[NH])N(C)C	3
*N(C(C)=O)C(:N):S	3
C:C(:C)C1:C:C:C:C:C:1C	3
*C1:N:C:C(C):C:N:1	3
*C1CCC:C(:C)C1	3
*C(*)(CC)C(:C):N	3
*C(:O):C(*):C(:C):C	3
*C(C)C1:C:C:C:C:C:1	3
*C(C)=C(*)C=C	3
*C(:C(:N)N):N(:C):C	3
*S(=O)(=O)CC	3
*C1C(C)C1(*)*	3
C:C(:C)C(=O)N1CCNCC1	3
*C(=NN)SC	3
*N(C(N)=O)C(*)(C)C	3
*C(:C:C):C(N):S	3
*C(:C):C(*):C(:N)N	3
*N(:C(C):N):C(C):N	3
*C(=N)N(*)C(C)C	3
*N(:N:N):C(:C):N	3
*C1:C:C:C(C(:C):O):C:C:1*	3
*N1C(C)CC1C	3
*C(:N:C):N(:C)N	3
*N(C)C(=O)CC	3
*C1:C:C:N:C:N:1	3
*N(C(:C):N)C(:C):N	3
*C1:C:C:C(NC):C:C:1*	3
*NN=C	3
*C1CCCN1C	3
*C(:C:S):N(:C):C	3
CNC(=O)NC	3
*C1:C:C:C(C(N)=O):C:C:1	3
*C(C(C)N)N(C)C	3
*C(:N):N(*):C(:N)S	3
*C1C(CO)OC(N)C1(*)*	3
*C(CC)(C(C)=N)C(C)C	3
*C(NC)C(:N):N	3
*C1(*)C=CC(:C:C):C(:C)O1	3
*C1(*)OC(:C):C(:C)O1	3
C1CCNCC1	3
*C(:C(C):O):C(:C)=O	3
*C(:C(:C)C):C(:[NH])=O	3
*C1:C:C:C2:[NH]:C(C):N:C:2:C:1	3
*C(NC)C(:N):S	3
C:C(C):C1:C:C:C:C:C:1:N	3
*C(:C(:C)C):C(=O):O	3
*P(=O)(CC)OC	3
CNC1:C:C:C:C:C:1	3
*N(:C(:N)N):C(:C)=O	3
*C(CC(:C:C):C:C)NC	3
C:C1:C:C(N):C2:C:C:C:C:C:2:N:1	3
N:C(:O)C1:C:C:C:C:C:1	3
C:C(:C)S(=O)(=O)NC	3
*C1:C:C:C(:C):C(:C:C):N:1	3
*N(C(C)=O)C(=S)S	3
*N(C)C(C)=O	3
*C(C)(C)C(*)(C(C)=O)C(C)C	3
*C(C(C)C)C(C)N	3
*C(CC)C(:C):N	3
*C(CC)(C(:C):C)C(N)N	3
*C1CCN(C)C1	3
*C1:C:C:C(CC):C:C:1	3
*C(C(N)=O)(C(:C):C)C(:C):C	3
*C(=CC)C(:N):[NH]	3
*N(CC)C(=N)S	3
*C(:C):C(*):C:[N+]	3
*C1CCN(CC)CC1	3
*C1:C:C(N):N:[NH]:1	3
*C1:C:C:N(C(C)O):C(=O):N:1	3
*C1:C:C:C:C(O):C:1*	3
CC(C)C1:C:C:C:C:C:1	3
*C(:C:C):N(:C)N	3
*C(CN)COC(:C):C	3
*C(C)=C(*)C(=C)C	3
*C(:C):C(:C(:C)C)C(:C:C:C):C(:C:C)C(C)N	3
*C1:N:C:C(C):C(*):N:1	3
*C(C)C(=O)C(:C):C	3
C:C1:C(:C)OCO1	3
*C(C)C(*)C(*)(*)O	3
*C1:C:C:C(C=C):C:C:1	3
C:C(:N)N1:C:C:C:C:1	3
C:C1:CCCCC1	3
*C(C)N(*)C(*)C	3
*CCS	3
*C(:N:C):C(C):[NH]	3
*C(:[NH]):C(*):N:C	3
*C(:N):C(*):[NH]:C	3
*C(:N):C(*):N(:C)C	3
C:N(:C)C1:C:C:C:C:C:1	3
*N(:N):C(:C:C)NC(=O)NC	3
*C1:C:C(C):C(C(C)N):C:C:1*	3
*C(=NN)C(C)N	3
*N=NC	3
*N(:C:C):C:C	3
*N1CCN(CC)CC1	3
*C(:C:[NH]):C(:N)=O	3
*N(C)CC1:C:C:C:C:C:1	3
*C(CC)(OC)OO	3
*C(CC)(CC)C(=C)C	3
*C(:N):C(*):C(C):[NH]	3
*C1CCC(N)CC1	3
C:C:C(:C:N)NC(=O)C(:C):N	3
*C(=C(C)N)C(*)N	3
C:C(:C)C(=O)N(C)C	3
COC1:C:C:C:C:C:1	3
*C1:C:C(N):C:C(*):C:1*	3
*C1:N:C(*):C2:C:C:C:C:C:2:N:1	3
*C(:N:C):N(*):N	3
*C(:N):N(*):N:C	3
*C1:C(N):S:C2:C:1CCCC2	3
*C(N=C)C(N)=O	3
*C1:C:C:C(OC):C(C):C:1	3
*C1:C:C(C):C(*):N:1C(:C):C	3
*C1:N:O:N:C:1N(:N:N):C(:C)C	3
*C(:C):C1:C(:C)CC(:C):C(:C(*):C)C1=O	3
*C(NC(=O)C(:C):C)C(:C):C	3
*C1:C:C:C(:C):C(:O:C):C:1	3
*C(:C(C):N):C(:[NH])=O	3
*N(:C(:C)C):C(:[NH])=O	3
*C(:C:C):N(:C):N	3
*N(C(N)=S)C(C)C	3
*N1CCC(C)CC1	3
*C(:C(C):N):N(:C)C	3
*N1CCN(C(:C):C)CC1	3
*C(C)(C)C(*)(CC)OC	3
*C(C(C)=O)C(=O)O	3
*C1:C:C:C(:[NH]):C:C:1	3
*C(O)CN	3
*C1:N:N:C(C):O:1	3
*N1CCC:C(:S)C1	3
*C(:C:N):C(:N)=O	3
*C1C(N)OC(CO)C1*	3
C:C(:C)C1:C:C:C(C):C:C:1	3
C:C:C(:N:C)N1CCNCC1	3
*C1CC(:C):C(:C:C)OC1(*)*	3
*C(=N)N(*)C(C)=O	3
*C(OC)C(C)=O	3
*C(=C(C)C)C(C)C	3
*C(O)C(*)C(=C)C	3
*C(:[NH]:[NH]):C(:C)C	3
CN(C)C(=O)CN	3
*C(C(:N):[NH])N(C)C	3
*N(N=C)C(:C):C	3
*N(:C):C(=O):C(:C):N	3
*C1:C(C):[NH]:C2:C:C:C:C:C:1:2	3
*C1:C:C:C(*):C(C(*)OC):C:1*	3
*C(C=C)C(C)N	3
*C1(*)CCC(:C):C(:N:C)C1	3
*C1:C(C):C:N:N:1*	3
*N1CCCCC1	3
*C1:C:C:C:C(*):C:1C(:C):N	3
*C(:C):C(:C:C)C(=O)NCC	3
*C(=C)C(*)C(C)C	3
*C(C)C(*)(C(*)C)C(C)C	3
*C(CC)(C(N)=O)C(C)C	3
*C1:C:C:C:C(:C):C:1:N:C	3
*C1:[NH]:C(C):C(*):C:1*	3
*C1:N:C:C:N:1C	3
*C1:C:C:C:C:C:1S	3
*C(C)N(*)C(N)=O	3
CC(=O)C1:C:C:C:C:C:1C	3
*C1(*)OC1C	3
*C(:C):C(*):C(:[NH])=O	3
*N1CCC1	3
*N1CCNCC1	3
*C1(*)CCCC2(*)C1CCC(*)(C)C2CC	3
C:C:C(:C:C)CC(NC)C(N)=O	3
*C1:C:C(C):C:C:C:1NC	3
*C(O)C(C)N	3
CNC1CCCC1	3
*C(C)C(C)O	3
CC1:C:C:C:C:N:1	3
*C(*)(OC)C(N)=O	3
*C1:C:C:C(C):C:N:1	3
CC(=O)N1CCN(C)CC1	3
*N(:N):C(:C:C)C(=O)NC(C)C	3
CNC(=O)N(C)C	3
*C(CC)(OC)OC	3
*C1OC1(*)C	3
C1CC2CCCC(C1)C2	3
*C1COC(CO)C(*)C1*	3
*C1C(C)OC(O)C(*)C1*	3
*N(:C(:C)N):C(:C):C	3
*C1:C:C:C(*):C(N):C:1	3
*C1:C:C(:C):C(:N(:C)C):C:C:1N(C)C	3
*C(C(C)=O)C(*)(C)C	3
*C1(CC)OC1C	3
*C(:N):C(*):C(:C):N	3
*N(N=C)C(C)C	3
*C(:O:C):C(:C)O	3
*C(C(:C):C)C(:N):N	3
*C(:C(:C)N):C(:N)N	3
*C(C)(C)C(*)(C=C)C(=C)C	3
*C(:C(C):N):C(:N)N	3
*C(:N):C(*):N:N	3
*C(C)C(*)(*)C(C)O	3
*C1:N:N(*):C(:C):C:1:C	3
*C(C)C(*)(CC)C(*)(*)C	3
*N(:N:N):C(:C)C	3
*N(:C(:N)N):C(:C):N	3
*C(:C:C):C:[N+]	3
*C(=C(C)N)C(:C):C	3
*C(=CC)CO	3
*C(C(C)=O)C(*)(*)C	3
*C1CCCC(C)C1(*)*	3
*C1C(*)(*)C1(*)C	3
*C1:N:C:C(C):N:C:1*	2
*C1CC(N(:C):C)OC1*	2
NCC1CC1	2
*N(C(C)=O)C(C)(C)C	2
*C(:C(:C)N):C(:C)O	2
C:C1:C:C:C:C(C):C:1	2
CC=CC1:C:C:C:C:C:1	2
*C1(*)CC:C(:C)C(=O)C1	2
*C(N)=C(*)C(C)(C)C	2
*C1:C:C:C(N(C)C):C:C:1	2
*C1:C:C:C(*):C(N(C)C):C:1	2
*C(:C(:N)N):C(:N)=O	2
*C(:C(:C):C):C(:C):O	2
*C(C)=C(*)N=C	2
*C1:C(C(C)=O):C(C):C:C(C):C:1C(*)C	2
*C1:C:C(*):C:C(C(=O)NC):C:1	2
*C(CC)(CC)N(C)C	2
C:C:C1:C(:C)NCCC1	2
*C1:C:C(C):C:S:1	2
*C(:N:N):C(:C):O	2
*C(C)C(*)(C(C)O)C(C)(C)O	2
*C(C(C)N)C(*)(*)O	2
*C(=CC)C(C)(C)C	2
*C(C=C)C(C)=O	2
CC1:C:C:C2:C(:C:1)OCO2	2
*C(*)(C(:C):C)C(C)(C)C	2
*C(:C(:C)N):C(C):N	2
CC(C)C1:C:C:C(=O):O:C:1	2
*C(*)(C)C(*)(*)C(=C)C	2
*N(:C(:C)=O):C(=C):S	2
*N(:C):C(:C:C)C(=O)N(CC)CC	2
*C(:C:N):[NH]:C	2
*C1:C(S):S:C2:C:C:C:C:C:1:2	2
*C(C)=C(*)SC	2
*C(*)(NC)SC	2
*N1:N:N:C(C(:C):C):N:1	2
*C1:N:C(NC(C)=O):S:C:1*	2
*N1C2CCCC1CC2	2
*C(OC)N(C)S	2
*C(:C):C(*):C(:N)S	2
*C1:C:C(C):C(OC):C:C:1*	2
*C(*)(OC)C(C)=N	2
*C(:C(C):[N+]):[N+](*):C	2
*C1:C:C(*):C:C(O):C:1	2
*C1:C:C(*):C(OC):C(*):C:1	2
*C(=C)C(*)C(*)(C)C	2
C:C1:N:C:N(C(C)O):C:1:N	2
*C(N)=NC	2
*NC(C)(C)C	2
*C(:C):C1:C(:C)CCC(C(:C):C)O1	2
*C(:N):C(*):C(:N)O	2
*C1:C:C:C:C2:C:1CCC(N)C2	2
*C1:N:C(N):C2:N:C:N(*):C:2:N:1	2
*N1:C:N:C(:C):C:1:N:C	2
*C(C)(C)C(=O)N(C)C	2
*C1:N:C(:C:C):C(:C):[NH]:1	2
*C(:C(N):O):C(:C):C	2
*N(:C(=N):S):C(:C):C	2
*C(C)C(*)(*)C(C)(C)C	2
*N(CC)C(N)=S	2
*C(*)(C(=C)C)C(N)=O	2
*C(:C(:C)C):N(:C):N	2
*CC(C)(C)C	2
*C1:C:C:C(:[NH]):C(*):C:1*	2
*C(CC)(CN)C(C)C	2
*C(CC)(C(=C)C)C(=C)C	2
*C1:N:[NH]:C(*):C:1C	2
*C(=CC)N(C)C	2
*C(=NO)C(=C)C	2
*C1:C:C(C=C):C(*):N:1CC	2
*C(C)C(*)C(=N)S	2
*N1:N:C:C:C:C:1=O	2
*C1(*)CC1C	2
*S(=O)(=O)N(C)N	2
*N(C)C(=O)C(C)C	2
*C1:O:C(C(:C:C):C:C):N:C:1C	2
*C1CC(*)(*)OC:C1:C	2
*C(C(N)=O)=C(C)N	2
*C(=NN)C(*)C	2
*C(SC)N(C)C	2
*[N+](*)(C(C)=[N+])C(:C):C	2
CNC1:C:C:C(O):C:C:1	2
*SSC	2
C:[NH]:C1:C:C:C:C:C:1:N	2
*N(CC)CN	2
*C(=S)NC	2
*C(O)C(*)C(C)C	2
*C1:C:C:C(C):N:C:1C	2
*C(:C):C1:C:C:C:C:C:1:N	2
NC(=O)C1CCC1	2
*C1:C:C:C(C(:C):C):C:C:1	2
*N(CC(CC)C(:C):C)S(C)(=O)=O	2
*C1:C:C:C(C(:C):N):C(*):C:1	2
C=C(C)C1:C:C:C:C:C:1	2
*C(C(:C):C)C(*)(C)C	2
C:C(:C):C(=O):C(:C):C	2
*N(C(:C):C)C(C)S	2
*C1:C:C(*):N:C(:N):N:1	2
*C1:C:C(*):N(:N:C):C(:N):N:1	2
*C(:C(:C)C):C(:N):N	2
*CNS	2
*C(:O:C):C(:C)N	2
*C(:[NH]:C):C(C):[NH]	2
*C(:C(:C)N):C(:C):O	2
CNC(=O)C(C)(C)C	2
*C(C(=C)O)=C(C)C	2
*C(C=C)(C(C)C)C(C)C	2
C:C(:S)C(=O)NC	2
*C(C=C)(CC)C(=C)C	2
*C(NC)C(:C):O	2
*C(N)C(*)(CN)C(:C):C	2
*C1CN(C)CCN1*	2
*N1:C:C(:C):C(:C:C):N(*):C:1=O	2
*C1:C:C:C(C(C)=O):C:C:1*	2
NC1:C:C:C(S(N)(=O)=O):C:C:1	2
*N(C)C(=O)C(*)(*)C	2
*N(C(=C)C)S(C)(=O)=O	2
*N(CC)NC	2
*N(CC(:C:C):C:C)C(C)=O	2
*C1OC(N(:C:N):C(:C):N)C(*)C1*	2
*C(=N)NC	2
*C1(*)OC(:C):C(:C:C)O1	2
*C(:C:[N+]):N(:C)C	2
CC1:C:C(N):N:C:N:1	2
*C1CCC2(*)C(C)CCCC2C1(*)*	2
*C1:N:N:S:C:1C	2
*C(=C(C)N)C(C)C	2
*C(:[NH]:C):C(:C)O	2
*SC(N)=S	2
*C1:C:C(:C):C:C(*):C:1*	2
*C(C(=C)C)C(*)(*)C	2
*C1:N:O:C(*):C:1C	2
*C(N(C)C)C(*)(*)S	2
*N(N)C(*)(*)SC	2
CN1:C:C:N:C:1	2
CCC1:C:C:C(C):C:C:1C	2
*C(:C):C(*):[NH]:N	2
C:C(:C)C1:C:C:C(N):C:C:1	2
*C(C)C(*)NS	2
*N1CCC(:C):CC1=O	2
*C1CCC1	2
*C(C)(C)C1(*)CCC(C)CC1C	2
*N(C)C(=O)CO	2
*C(:N:C):C(:C):S	2
CCCCCNC	2
*C(C(:C):C)N(*)S	2
C:C1:COCOC1	2
*C1:C:C:C:C:C:1C(:C):N	2
*C1CC(*)C(N(C)C)OC1*	2
*N1CCC(N)CC1	2
CCCCC(NC)C(N)=O	2
*C1:C:C(:C):C(:N(:C)C):C:C:1*	2
*C(C)(C)C(*)(*)CN	2
*C1(C)CC(C)C1(*)*	2
C:O:C(=O):C(:C):C	2
*C(NC)C(*)(*)C	2
*C(N)C(*)(*)C(*)O	2
*C(O)C(*)(*)CC	2
*C(CC)(N=C)C(:C):C	2
*C(:C):C1:C(:C)OC(*)(*)C1	2
*C1CN(C)CCN1C(:C):C	2
*C(:N):C(*):N(:C):C	2
C:C:C1:C:C(S(N)(=O)=O):C:C:C:1:N	2
*C(=CC)C(=C)O	2
*C(NC)C(C)O	2
*C(*)(CN)C(C)O	2
*C1:C:C:C(CN):C(*):C:1	2
C:C:C1:C:C:C(C):[N+]:C:1:C	2
*C1:C:C:C:C(:[N+]):C:1	2
*NS(C)(=O)=O	2
*C(=CC)C(*)(*)C	2
*C(=C)C(*)(*)C(:C):C	2
*C(CN)N(:C):C	2
*C(*)(CC)C(:N):[NH]	2
*C1:C:C:C:C(N(*)C(:C):C):C:1	2
*C1:C:N(C):C:N:1	2
*C(CC)(C(N)=O)N(C)C	2
*C1:C:C(C):C(*):C2:C:1C(=O)C:C(:C)C2=O	2
*C(O)C(*)C(C)N	2
*C1:N:C:C(:N):C(:N:C):N:1	2
*NC=C	2
*C1:N:C(*):C2:N:C:N(C(C)O):C:2:N:1	2
C:C:C1:C:C:C(:C):C:C:1:C	2
*C1(C(C)C)CCN(C)CC1	2
*C1CC(*)C(*)C(*)C1	2
*C(=[N+])C(*)(*)C(:C):C	2
*C(CO)NC	2
*C(C(C)C)C(O)O	2
C:[NH]:C(=O):C(:C):C	2
*C1C(C)OC(N(:C):C)C1*	2
*C1:C:C:C:N:C:1C	2
*N(S)N(*)C(N)=O	2
*C1:C:C:C(CC):C(O):C:1	2
*C1:C:C:C:C(*):C:1CN	2
*C1(C)CCC2(*)C(=CCCC2(*)C)C1CC	2
*C1COC(OC)C(*)C1OC	2
NCC1:C:C:C:N:C:1	2
*N(:C(:N)O):C(:C):C	2
*C(=CC)C(:N):O	2
*C(=C)N(*)C(C)=O	2
*C1:C:C(C):C:N2:C(C(:C):C):C:N:C:1:2	2
*C1:C:C:C(C(C)C):C:C:1	2
*C1(CC)CCC(C)CC1C	2
*C(*)(C)C1CC=C(C)CC1(*)C	2
C:C:C(CCC(C)N):C(:C)C	2
*C(C)N(*)C(C)C	2
*C(*)(C(=O)O)C(C)C	2
*C(C(=C)C)(C(C)C)C(C)O	2
*C(:[NH]:N):C(:C)N	2
*C1:C:C:C:C(C(*)C(C)C):C:1	2
*C(C(:C):C)C(C)O	2
*C(C)(C)CN	2
*C1:C:C:C(N):C:C:1C	2
*C(*)(C(:C):C)C(C)O	2
*C(*)(CN)C(:C):N	2
*C1(*)CCC(:C):C(:C:C)O1	2
*C(:C):C(*):C:[NH]	2
*CC(C)=O	2
*C(=C)C(*)(*)OC	2
*C(C(C)=O)(C(:C):C)C(C)C	2
*C1:N:C:C(:C):C(*):N:1	2
*C(:N:C):C(:S)S	2
*N(:C(=N):N):C(:C):C	2
*C(N)C(*)C(*)(*)C	2
C:N(:N)C1:C:C:C:C:C:1	2
C:C(:C)C1:C:C:C(O):C:C:1	2
*N(CC)C(*)(C)O	2
NC(=O)C1CCC(N)CC1	2
*C1:C:C(*):C:C(CC(*)C):C:1	2
C1:C:C:C2:N:C:C:C:C:2:C:1	2
*C1(*)CC(=O)C:C(:N)C1	2
C:C(:C):C(=O):N(:C)C	2
*C1:C:C:C2:[NH]:C(C):C(*):C:2:C:1	2
*C(C#C)C(:C):C	2
*C(*)(C(N)=O)C(:C):[NH]	2
C:[NH]:C1:C:C:C:C:C:1:C	2
*C(:[N+]):C(*):S:C	2
*C1:S:C:[N+](CC):C:1*	2
*N(:N):C(=O):C(:C):C	2
*N(:C):N(*):C(:C)=O	2
*C1:C:C:C:N2:C(*):N:N:C:1:2	2
*C(:N:[NH]):C(:C)N	2
*C(:C(C):N):C(:C):N	2
*C(O)C(*)OC	2
*C(*)(C(:N):N)N(C)C	2
*C(:C:N):C(:C)O	2
*C(*)(CS)N(:C):C	2
*C1:C:C:C(CC):C(C):C:1	2
*C1:C:C:C(S(N)(=O)=O):C:C:1	2
*C(CC)(CC)CO	2
CN1:C:C:C:N:1	2
*C(:C(:C)C):C(:C):O	2
*C(*)(N=C)N=C	2
*C1:C(N):S:C(CCC):C:1CC	2
*C1COCCN1C	2
*C1(*)CC:C(:C)CO1	2
*C1(*)CC(:N):CCO1	2
*C(CC)(CN)C(:C):C	2
*C(CO)C(N)=O	2
*C(C)C(*)(*)CN	2
*C(*)(OC)C(=O)O	2
*C(*)(CO)C(:C):C	2
*C1:C:C:C(:C:C):C(:C):C:1	2
*C1:N:C:C:C(N(C)C):N:1	2
*C(C(C)C)N(:C):C	2
*C(OC)C(=O)O	2
*C1:N:C:N:C2:C(N):N:C:N:C:1:2	2
*C(:N:C):C(N):O	2
CN1:C:N:C:N:1	2
CCN(CC)CCNC	2
*C1:C:C:C2:C(N):N:C:N:C:2:C:1	2
*C(=C)C(*)NC	2
*C(=NC)NN	2
*C(O)C=C	2
C:C:C(:C:C)C1:C:C:C:C:C:1	2
*C(C)C(N)=O	2
*C1(*)C(=O)NC1S	2
*N(:C(:C)N):C(:N)=O	2
C:C:C1:[NH]:C:C(C):C:1:C	2
*C(C)(C)C(*)(CC)C(:C):C	2
*C(=C(C)S)N(C)C	2
*C(C(=C)S)C(C)N	2
*C1:S:C:C:C:1O	2
*C(C)NC(=O)C(:C:C):N(*):N	2
*C(:C):C(:C:C)N=CC(:C):C	2
*CC(*)C	2
*C1:C:C:C(*):C(S(N)(=O)=O):C:1	2
*C(C(=C)C)C(C)N	2
*C(N)=C(*)CS	2
*C1:C:C:C:C(C(*)C(*)C):C:1	2
*C(C(N)=O)=C(:C):C	2
*N(:C(=C):C):C(:C):C	2
*N(CC)C(C)(C)N	2
*C(:C):C(=O):O:C	2
CN(S)CC1:C:C:C:C:C:1	2
*C(=NC)C(*)(C)C	2
CNC1:C:C:C:C:C:1C	2
*N(:C:C):C(:N)N	2
CSC1:C:C:C:C:C:1	2
CCC(=O)CC	2
*C(CC)NS(=O)(=O)C(:C):C	2
*C1:C:C:C(:C):C(:N:C):C:1	2
C:C1:C:N:C:N:C:1:[NH]:N	2
CCC1:C:C:C:C:C:1C	2
*C(=C(C)C)C(*)C	2
*N(:C(:[NH])=O):C(:C):C	2
*N(C(=O)O)C(:C):C	2
*C1NC(:C):C(:C:C)C2C1CCN2C(C)=O	2
*C(C)C(*)C(*)C=CC	2
*C1:C:C:C:C:C:1C(:C):C	2
*C(*)(CN)SC	2
*C1:C:C:C(:N:C):C(:C):C:1	2
*N=CC	2
*C(:C(:C)S):C(:C):C	2
*C(O)C(*)C(*)(C)C	2
*C(:C(C):S):N(:C)C	2
*C1:C:C:C:C:C:1:N	2
*N(:C):C(=O):C(:C):C	2
*C(*)(C(:C):N)C(:N):[NH]	2
*C1:S:N:N:C:1C	2
*C1(C(C)=O)CCC(C)CC1C	2
*COS	2
*C1:C:C:C:C:C:1N(C)C	2
*C(C=C)=C(C)C	2
*C(=NC)C(=C)C	2
C:N:C(=O):C(:C):C	2
*C(O)CS	2
*CON	2
*C(:C):C(*):N(:C)N	2
*C1(*)CC(=O)C:C(:[NH])C1	2
*C1:C:C:C(ON):C(*):C:1	2
*C1C(C)OC(N(:C):C)C1(*)*	2
*C=NO	2
*C1:C:C(C):C(C(:C):C):C:C:1*	2
*C1(*)CNC1	2
*C(*)(C)C(=O)NC	2
CCN1CCCCC1	2
*N(:C(:C)C):C(:C):N	2
C:C(:C)C1:C:C:N:C:C:1	2
NC1:C:C:C2:[NH]:N:C:C:2:C:1	2
*C1:C(CC):C(C):C:C(:C):C:1:C:C	2
*S(=O)(=O)N=C	2
*C(:C(C):N):N(:C):C	2
*C(=O)NN	2
*C1:C:C:C(:[NH]):C:C:1*	2
*C1CCCN(CC)C1	2
*C(:C(:C):N):N(C):N	2
*C1:C:C:C:C(*):C:1NC(N)=S	2
*C1:C:C:C(C(:N):N):C:C:1*	2
*C(C(=O)O)=C(C)C	2
*C(:[NH]):C(*):C(:C)C	2
*C1:C:C:C:C(*):C:1COC	2
*C(O)C(=O)C=C	2
*C1:C(N):S:C2:C:1CCN(*)C2	2
*N1CC:C(:C)CC1	2
*C(C)C(*)(C=C)C(C)C	2
*C1:C:C:C2:C(:C:1)CCC2C	2
C:C:C(=O):[NH]:C	2
*C(*)(OC)ON	2
*C(CN)C(=O)O	2
C:C1:C(:C(:C):C)CNC1=O	2
*C(:C(:C)C):C(:N)N	2
CCC(=O)NC	2
*C(*)(N=C)C(:C):C	2
C:C(:C)C1:C:[NH]:C(C):C:1	2
*C(N)C(*)(*)SS	2
NCC1CCCO1	2
NC1CCCCC1	2
*C(N)=C(*)N(*)C	2
*C1:[NH]:C(*):C(C(C)C):C:1*	2
*C(:C(:C)C):C(:C)=O	2
*C(N)=C(*)CC	2
*C(CC)(C(C)O)C(C)(C)O	2
*N(C)C(*)(*)C(:N):O	2
C=C(C)C(=O)NC	2
*C(:O:C):C(:C)S	2
*C(C(:C):C)(C(:C):C)C(C)C	2
*C(C(*)(C)C)C(*)(C)O	2
C=CC(=O)OC	2
CCN1CCOCC1	2
*C(*)=C(C)S	2
*C(NC)P(=O)(O)O	2
N:C(:O)C1:C:C:C(N):C:C:1	2
C:C(:C)CNC(=O)C(:C):C	2
*C(*)(C(=C)C)C(C)=O	2
CN(C)C1:C:C:C:C:C:1	2
*C(C=C)NC	2
*C(*)(C)C(*)(*)OC	2
*C(*)(C)C(*)(*)C(*)(*)O	2
*C(*)(C)C(*)(*)C(*)(C)C	2
*C(CC)=NN	2
*C1:C:C:C:C(*):C:1CNC	2
*N(CC)C(*)(*)C	2
*N(C)C(*)(*)C(:C):C	2
*N(C)C(=O)C(C)=N	2
*C(:C):C1:C(:N)CC(*)(*)CC1=O	2
*N(C(:C):C)N(C)C	2
[NH]:C1:C:C:C:C:C:1	2
*C(CC)(CN)CS	2
*N(:C(:C)C):N(:C)C	2
*C(:C:C):C(:[NH])=O	2
*C1:C:C:C2:C(:C):C:N(*):C(=O):C:2:C:1	2
*N(CC)N(C)C	2
*C(*)(CC)ON	2
*C(CC)C(:N):N	2
*C1:C:C(*):C(C):C:C:1*	2
*C1:C:C(CN):O:N:1	2
*[N+](=C)C(*)(*)C(=C)C	2
*C(NS)C(:C):C	2
*C(*)(C(=N)N)C(C)C	2
C:C1:C:C:[NH]:C:1:C	2
*N1:C:C(C):C2:C:C:C:C:C:2:1	2
*N(:C:N):C(:C)=O	2
*C(C(:C):C)C(:N):O	2
*N1:C(=O):C:C(:C):N(*):C:1=O	2
*C1:C:C(=O):O:C:C:1:C	2
C:C:C1:C(:C)NC(=O)CC1	2
*C1:C:C:C(C(=C)C):C:C:1*	2
*C(:C(:C)N):C(:[NH])=O	2
*C(=C(C)C)C(*)(C)C	2
*C(=C)C(*)(C(C)=O)C(C)C	2
*C1:C(CCN):S:C(:N):N:1:N	2
*C1CC(O)OC(*)C1OC	2
*C1(*)CCCC(C)C1	2
*C12CCCCC1C(=C)CCC2	2
*C12CCCC(C)C1=CCC(C)C2(*)CC	2
*C1(*)CCOC:C1:C	2
*C(CN)N=C	2
*C1:C:C:C(S(C)(=O)=O):C:C:1	2
*C1:O:C:C:C:1C	2
*C1:C:C(C):N:C(NCC):N:1	2
*C(NC(C)=O)C(=O)NC	2
*C1:C:N:C2:C:C:C:C:C:2:C:1C(N)=O	2
*C1CCCNC1	2
*C(CC)C(O)O	2
C:C(:C)C1CC(CC)OCC1O	2
*C(:C):C(:C:C)OCC(:C):C	2
*C(OC)C(=O)NC(C)C	2
*C1:C(C):C:N:N:1C(:C):C	2
COC1:C:C:C:C:C:1C	2
*C1:C:C:C(N):C:N:1	2
C:C:C1:C(:C)CCCC1	2
*C(:N:N):C(C):N	2
C:C(:C)C1:C:C(C):N:O:1	2
*N(C(C)C)C(C)N	2
*N1:C:C(CO):N:N:1	2
*C(*)(OC)OO	2
*C(OC)C(C)(C)O	2
*C(*)(C=C)C(C)C	2
*C(*)(SC)C(:C):C	2
*C(CC)(C(=O)O)C(:C):C	2
*C(*)(C[N+])C(C)=O	2
*C(CC)(CC)S(C)(=O)=O	2
C:C:C1:C(:C)OCCO1	2
*C(*)(OC)P(*)(C)=O	2
NS(=O)(=O)C1:C:C:C:C:C:1	2
*C1:C:C:C(*):C2:C:1C(=O)C(*)(C)C2=O	2
*C1:N:C:S:C:1C	2
*C(:C(:N)N):C(:N)N	2
*C1:C:C:C(:N):C(:N:C):C:1	2
C:C:C1:N:C(CC):C(C):N:C:1:C	2
*C1CNC1=O	2
*C(*)(N=C)NC	2
*C(*)(NC)C(=N)N	2
SC1:C:C:C:C:C:1	2
*N1CCC(C)(C)CC1C	2
*CP(C)(=O)O	2
*C1:[NH]:N:C(C(N)=O):C:1C	2
*C(:C:C):C(C):[NH]	2
*C(C(:N):O)N(C)C	2
*C1CCC(OC)OC1*	2
CNC(=O)CN	2
*C(C(C)=O)C(:C):N	2
*C1CCNCC1	2
*C(=CC)CS	2
*C1:O:C(C(:C:C):C:C):N:C:1S	2
*C1:[NH]:C(*):C(S(N)(=O)=O):C:1*	2
*C(C)CN(*)C(=O)C(:C):C	2
*C(C(:C):C)S(C)(=O)=O	2
*C(C)C(*)(*)C(C)(O)O	2
*C1:C:C:C(N(C)C):C(*):C:1	2
CCC(=O)OC	2
*C1(*)C(C)CC1(C)C	2
*C(C)(C)C1(*)OC1C	2
*C(CO)CO	2
CC1CCCCN1	2
*C1(*)CCC1	2
*[N+](*)(CC)C(:C):C	2
*N(:C(C):N):C(:N)=O	2
C:C:C1:C:C:C(C):C:C:1:C	2
*C1:C:C:C(:[NH]):C(:C(:C)C):C:1	2
*C(*)(C(C)N)N(C)C	2
*C1:C:C:C(C(:C):N):C:C:1*	2
*N(C)C(*)(*)CN	2
*C(:C):C(=O):C:C	2
*C(C)C(*)(C(C)C)C(*)(*)C	2
*C1:N:C(NC(C)=O):S:C:1C	2
*C1:C(C):S:C2:N:C(C):N:C(=O):C:1:2	2
*N(:C):C(=O):C(:C)C	2
CC(N)C1:C:C:C:C:C:1	2
*C(C(:C):C)(C(:C):C)C(:C):C	2
*C(:C:C):C(C):O	2
*N1:C:C:C(:C):C:1:C	2
C:S:C1:N:C:N:C:C:1:C	2
*C(*)(CN)CO	2
*C(=CC)N(:C):N	2
*C1:C:C(C):C(C(C)=O):C:C:1*	2
*C(C)N(*)N=C	2
*C(=C(C)N)C(C)N	2
*C1:C:C:C(:C(:C)C):C(:O):C:1	2
*C1:C:C(*):C(*):C(C):C:1	2
*N(CC(=O)NC)C(C)=O	2
*C(CS)N(C)C	2
*C(=C)C(*)(*)CC	2
*C(C)(C)C(*)(*)C(C)O	2
*C1CC(C)OC(OC(:C):C)C1*	2
*C1CCN(S)CC1	2
*C(C(:C):C)C(C)N	2
*C1:C:C(N):C:C:C:1S(N)(=O)=O	2
*C1:C:C:C:N:C:1	2
*C(C)C(*)(*)C(=C)C	2
*C1:C:C(N):N:C(N(CC)CC):N:1	2
*C(*)(C(:C):C)C(:C):N	2
*C(:C(C):N):C(:N)O	2
*N(C(C)=O)C(=O)O	2
*C1:C:C:C(C=C):C(*):C:1	2
*C1:N:N:C(SC):O:1	2
CC1:C:C2:C:C:C:C:C:2:O:1	2
*C(CC)(CC)C(C)=O	2
*N(C)N(*)C(C)=O	2
*C(C(*)(*)C)C(C)(C)C	2
*C1(C(C)C)COC1C	2
N:C(:N)C1:C:C:C:C:N:1	2
C:C(:[NH])C(=O)N(C)C	2
*C(C(:C):C)N(:C):N	2
*N(C)C(*)(*)C(N)=O	2
*N(C(:C):C)C(*)(*)C	2
*C(=NN)C(=C)C	2
*C1CC(O)C1*	2
*[N+](:O:N):C(:C)C	2
*C1:C:C:C:C(*):C:1CN(:C):N	2
CCSC1:N:C(=O):C:C(C):[NH]:1	2
*C1:C:C:C:C(C(:C):N):C:1	2
*[N+](*)(OC)C(C)C	2
*C(C)P(*)(=O)C(:C):C	2
CCC1CCCCC1	2
*C(*)(N)C(*)(*)OC	2
*C(*)(O)C(*)(*)N(C)C	2
*C(N)C1:C:C:C:C:C:1	2
*C1:C:C:O:C:1C	2
*C(C(:C):O)N(C)C	2
*C1:C:C:C(CN):C:C:1	2
*C(CN)=C(C)N	2
*C(*)(CC)N(:C):C	2
*N(C(:C):C)C(:N):N	2
*C(:C):[N+](*):C(:C):C	2
*C(:C):C(CN(:C:C):C(:N):N):C(*):C	2
C:C(:[NH])C1:C:C:C:C:C:1	2
*C(=CC)CN	2
*C(:N:[NH]):N(:C):C	2
*C(C)=C1CCCCN1	2
*C(*)(C(C)N)S(C)(=O)=O	2
*C(*)(N(C)C)S(C)(=O)=O	2
*N(CC)C(:N):S	2
*C1(C(:C):C)CC1	2
*C(C(C)=O)C(C)(C)C	2
*C(CC)(C(:C):C)C1:C:C:C:C:C:1	2
*N(C(:C):N)S(C)(=O)=O	2
CC(N)C(=O)N(C)C	2
*C(C(=C)C)C(*)(C)N	2
*C(:O):C(CCOC):N:C	2
*C(C1:C:C:C:C(N):C:1)C(C)C	2
*C(N)C(*)(*)C(N)=O	2
*C(C(*)(C)C)C(C)(C)O	2
*C(C)C(*)(C(*)C)C(*)(C)C	2
*C1:C:C(*):C:C(NC(C)=O):C:1	2
*C(NN)C(:C):C	2
*N1:C(=O):C:C(:N):N(*):C:1=O	2
*C(:C:N):C(:N):N	2
*C(*)(C=C)C(:C):C	2
*C(*)(OC)C(:C):N	2
*C(*)=C(:C):C	2
*C(*)(CC)C(:N):S	2
*C(NC(:C:C):C:C)C(N)=O	2
*C1C(C)CC1N	2
*C(*)(CC)S(C)(=O)=O	2
*C1:[NH]:C(*):C(C(C)=O):C:1*	2
*C(=N)C(*)=NN	2
*C1:N:C:C(:C):C(=O):N:1C(:C:C):C:C	2
*C(:C:[N+]):C(:C)C	2
*C1:C:C:C(:N(*):C):C(:C):C:1	2
*C1:N:C(*):C2:C:C:C:N:C:2:N:1	2
CN1:C:C:C:C:1	2
*C(*)(C(:C):C)N(:C):N	2
*N(C(*)(*)C)C(*)(*)C	2
*C1:O:N:C(C(:C):C):C:1C	2
*C(N=C)C(:C):C	2
*C1=C(*)C=C1	2
*C(*)(C(C)N)C(C)O	2
*C(=NC)N(C)N	2
*C1(C(N)=O)CCN(C)CC1	2
*C1:N:C(=O):C:C(:N):[NH]:1	2
*C(NC(=O)C(C)N)C(N)=O	2
*C=NC	2
*C1:C:C(:O):C(:C(:C)=O):C:C:1*	2
*C(*)(CO)C(C)C	2
*C1:C:C:C:C2:S:C(N):N:C:1:2	2
*C1:C:C:C:C(:C):C:1*	2
*C(CC)(CO)C(C)C	2
*C(=CN)C(C)C	2
*C(NC)C(:N):[NH]	2
*C1:C:C(*):C(C(:C):C):C(*):C:1*	2
*C(C)C(*)C(N)S	2
*C1(*)C(=O)NC1=O	2
*C(NC)C(:C):N	2
*N(CN)CS	2
*N(:C(C):N):C(:N)O	2
*C(:C):C(NC(=O)C(:C):C):C(*):C	2
*C(OC)OC	2
*C1:C:C:C:C(S(N)(=O)=O):C:1	2
*C(*)(N=C)N(C)N	2
*C(:[NH]):C(*):C:C	2
*N(:C(:C)=O):C(:C)=O	2
*C(:[NH]):C(*):C(:C)S	2
*N1:C:C:C(C):C:C:1=O	2
*C(:C):C(=O):N(*):C	2
*C1CSC(N(:C):C)C1*	2
*C1C(*)N1P	2
*C1:C:C(*):C(NC):C(*):C:1	2
*C(*)(P(*)(C)=N)P(*)(=O)O	2
*C1:C:C(:C):C(:C):O:1	2
*C1:C:C(CC):O:N:1	2
NCC1:C:C:N:C:C:1	2
*C(C)(C)C(*)(CC)C(*)(C)C	2
*N(CC)CC(:C:C):C:C	2
C:C(:N)C(=O)NCCN	2
*C(C=C)C(*)(*)C	2
*C(N)C(*)C(C)N	2
*C1(*)CC(=O)C(:C):CO1	2
*C1(*)CN1C	2
*C(*)(C(C)N)C(C)(C)N	2
*C(CC)C(C)=N	2
C:C(N):C1:C:C:C:C:C:1:N	2
*N1:C:C(N):C:N:1	2
*C(:[NH]):C(*):C(:C):C	2
*C1:C:C:C(:[NH]):C(:N:C):C:1	2
*C(C)(C)C(*)(*)C(*)(C)C	2
*C(C)C(*)(*)C(C)(C)O	2
*C1:C:C(*):C(*):C(*):C:1	2
*C(*)(C(:C):C)N(C)C	2
*C(:[NH]):C(*):[NH]:C	2
*N(CCN)CCN	2
*C1:C:C:C(OC):C:C:1	2
*C1(*)CN=N1	2
*C1:S:C(*):C(C(N)=O):C:1*	2
*C(SC)C(:C):C	2
*C1:C:N:C:C(C):C:1	2
CN1CCC(C(N)=O)(N(C)C)CC1	2
*C(*)(C=C)C(N)=O	2
*C(C)=C(*)C(=C)N	2
*C(*)(SC)N(C)C	2
C1CCOCC1	2
*C(=N)C(*)(*)OC	2
*C(C)(C)C(*)(*)C(=O)O	2
*C1CCN1C	2
*C(CC)=C(C)N	2
*C(*)CO	2
*C(*)(CO)N=C	2
*C(:C(:S)S):C(:C):C	2
*C(*)(C(=C)C)C(C)(C)C	2
*C(:N:C):C(:C)[N+]	2
*C(C)(C)C(*)(*)C(=C)C	2
*C(CC)(CC)C(=C)N	2
*C(*)(CC)C(=C)O	2
*C(C=C)(CC)CC	2
*C1:[NH]:C(*):C(C(:C):O):C:1*	2
*C(*)(OO)C(=C)C	2
*C(*)(C)C(*)(*)C(*)(*)C	2
*C1CCC2C(C)CCCC12*	2
*C1:N:C:C(:C):N:C:1*	2
*C(:C(:C)O):C(:C)O	2
*C1:C:C:C:N2:C(*):C(N):N:C:1:2	2
*SC(C)C	2
*C1:C:C(C(:N):N):C:C:C:1O	2
*C(*)(C(:C):[NH])C(C)C	2
CNC1:C:C:C(S):C:C:1	2
*C1CCC(C)C1(*)CC	2
*C(:N):C(*):C(:C)O	2
*C(*)(C(:C):C)C(O)O	2
*C(*)(C(C)=O)C(N)=O	2
*C(C)C(*)(*)C=C	2
*C(:C):C(*):C(=C):[NH]	2
*C1:S:C(*):C(NC):C:1*	2
*C1CCOC(*)C1*	2
*C(*)(C(:N):S)S(C)(=O)=O	2
COCCCCO	2
*N1C(=O)NC(*)(C)C1=O	2
C:C(:C)CCNCC	1
*C1:C:C(C):C:N2:C(CC):C:N:C:1:2	1
*C1:C:N:C(C(N)=O):C(*):N:1	1
C:N(C):C(C(=O)NCC):C(:N)N	1
C:C:C(C=C(C(:C):C)N(C)C):C(:C)C	1
*C(:N):C1:C(=O):N(*):C:N:C:1:N	1
*N1:C:N:C(:N:C):C(:C):C:1	1
*C1:S:C:C:[N+]:1C	1
*S(=O)(=O)NN	1
*C1:C:C:C:C2:C:1:N:C(C):N:2*	1
C:C:C1:C(:C)SNC(=NN)N1	1
*C1=NC1(*)N	1
*C1=NC1(*)N=C	1
*C(:C):N(*):C(:C)=N	1
C:C:C(C1:N:C:N:[NH]:1):C(:C):N	1
CC(=O)C(C=NC(C)C)=C(C)C	1
C=NC1CCCCC1	1
*C(=C)C(=O)C(=C)C	1
*C(C)C1(C(*)C)C(C(OC)C(C)C)CC1(*)*	1
*C(C)C1(C(*)C)C(C)CC1(*)*	1
*C1(*)CCC1(C)C	1
*C1:N:C:C:C2:C:1:N:C:N:2C	1
*C1:C:C:S:C:1C(:C):N	1
*C1(*)CN=C(S)NC1=O	1
*C1(*)CN=CN(C)C1=O	1
*C1:C:C(O):C:C(C(:C:N):C(C):O):C:1	1
*C(:N):C(*):C(:N)S	1
*C(:C):C(:C:C)C(*)(CN(C)C)CN(:C):N	1
*[N+](:C):C1:C(:[N+])CCC2:C:C:C:C:C:21	1
C:C1:C:C:C:C:C:1:C(:N)=O	1
*C1:C:N(C):C(=O):C(NC(:C):C):N:1	1
*C1:C(C):C:1=N	1
*C(:C):N(*):C(*):N	1
*C1(*)CCC(:C):C(:C(:C):C)O1	1
*C1CC(=O)C:C(:C)O1	1
*C1:C:C(S):C2:C(:C:1):C(:C:C):C(:C):N:2C	1
C:C:C1:C(:C):C(:C):C(:C(:C)S):N:1CC(:C):C	1
*C1:C:C:C:C(CN(:C):C):C:1	1
*C(:C):C(NC(=O)N(C)C):C(*):C	1
*C1COCCN1C(:N:C):C(:C):C	1
*C1COCCN1C(:C):N	1
*N1:C:C:CC(:N):C:1	1
*C1:C:C:C(C):C(CC):C:1	1
C:C:C1:C(:C)CC(C)C(C(N)=O)C1	1
*C(CN)(CO)CO	1
*C1:C:C:C:C(OC):C:1OCC	1
*P(=O)(CC)C(C)C	1
*S(OC)=C(S)S	1
C:C(:C)N1:N:C:C(O):C:C:1=O	1
*N1:N:C:C(:C):C:1:C	1
*C(:C):C(=O):N(C):N	1
C:C:C1:C(=O):O:C(C):C:C:1:C	1
*C(C)(C)C1CC=C(C)CC1(*)C	1
*C1CC(*)(C)CCC1(*)*	1
*C1CN(C(C)=O)CCN1S	1
*C(*)(C)C(*)(C(:C):O)C(C)C	1
*C(C)C1C(*)(*)C(=O)C(*)(*)C1(*)C	1
*C1(*)C(=O)C(*)(*)C(*)(C(:C):O)C1C	1
*C(C)(C)C(*)(*)C(C)=O	1
*C(N)=C(*)C(:C):N	1
*C1:N:S:C(C):C:1*	1
*C(:C(:C)O):C(:[NH])=O	1
*N(C(C)=O)C(C)S	1
*C1:C:C:C(:O):C:C:1	1
*C1:C(C):C:C:C2:C:1C(*)CCC2	1
*C(C)(C)C(CC)COC(C)=O	1
CNC1CCC(N)CC1	1
*C1:C:C(C):C:C(CCC):C:1	1
*C1:C(C):S:C2:N:C:C:C(=O):N:1:2	1
*C1:C:N:C(:S):N(:C(*):C):C:1=O	1
CCS(=O)(=O)CC	1
C:C(:C)N1CCS(=O)(=O)CC1	1
*C(:C):C1:C(:C)CC(*)NC1=O	1
*C1C:C(:C)C(=O)NC1*	1
C:C:C1:C(:C)CC(C)NC1	1
C:C(:C)C1:[NH]:N:C(:N):C:1:C	1
COC1:C:C:C(C):C(OC):C:1	1
*N(:C(=O):S):C(:C):C	1
*C1(C(:C):C)COC1	1
*N1:C:C:C(=O):C2:C:C:C(N):N:C:2:1	1
*C1:C:N(*):C(:N):C:C:1=O	1
*C1:C:C:C(:C):C:C:1:C	1
*C1:C:C(O):C2:C:C:C(O):C(OC):C:2:C:1	1
*C1:C:C:C:C(O):C:1OC	1
*C(C)C(*)C(C)(O)O	1
C:C(:C)C(=O)C(C)(O)O	1
*C1:C:C:C2:O:C(:C):C(:C:C):C:2:C:1	1
*C1:C:C:O:C2:C(C):C:C:C:C:1:2	1
C:N:C1:C:C:C(S):C:C:1:N	1
*C1(*)C:C(:C)C(C(:C):C)=NN1	1
*C1(*)NN=C(C)C:C1:N	1
*C1:C:C:C2:C(=O):N:C:C(C(N)=O):C:2:C:1	1
C:C:C(:C:C)CCNC	1
C:C:C1:C(:C)CC(:C):C(:C:C)C1	1
*C(C(C)=O)C(*)(C)O	1
*C(C(N)=O)=C(:N):S	1
*C(:C:S):C(:C):[NH]	1
*C(:N):C(CN(CC)C(C)C):N(:C)C	1
*C(:C):C(:C:C)S(=O)(=O)NC(:C):O	1
*C1:C:C:S:C:1CN(*)C	1
*C(:C(C):N):[N+](*):C	1
*C(:[N+]):C(:N:C)C1CCCCC1	1
C:C(:C)CC1OC1CC	1
C=CC(=O)CC	1
*C(:C(:C):C):[N+](*):N	1
*C(:[N+]):C1:C:C:C:C:C:1:N	1
*C(:C(:C)N):N(:C)O	1
*C1:N:C(CC(:C):N):O:C:1*	1
*C1:C:C:C(S(N)(=O)=O):C(OCC):C:1	1
*C(CO)NS(=O)(=O)C(:C):C	1
*NC(:N):N	1
*C(*)(COC(:C):C)C(:C):N	1
*C(*)(C)COC(:C:C):C(:C)N	1
*C(*)(C#CC(:C):C)C(:N):N	1
*N1:C:C:N:C:1C(*)(*)C	1
C:N:N(C1:C:C(C):C:C:C:1OC):C(:C)C	1
CC1:C:C:C(CN):C:C:1	1
*C1C2C(CCCC2(C)O)C(*)(CC)C1O	1
*C1(C(C)C)CCC(C)CC1(C)O	1
*C(=C)C(*)(CC)C(=C)C	1
*C(SC)N(C)N	1
*C(C)(C)C(*)(CC)C(N)=O	1
*C(C)(C)C(*)(C(C)=O)C(C)(C)N	1
*N1CCN(C)CC1=O	1
*C1:C:N(CC):C(:C):C:1:C	1
*C1:C:C(:C):C(:C(:C):C):O:1	1
*P(=O)(NC(=O)NC)OC	1
*C1:N:C:N:C2:C:1:N:C:N:2C	1
*C1:C:C(:C):N:C:N:1	1
*C1:N:C(C=CC):O:C:1N	1
*C1CCN(C(C)=O)CC1	1
*S(C=C)=CC	1
*C1(*)CC2(C1)C(C(:C):C)C2C(:C):[NH]	1
*C1(*)CC2(C1)C(C)C2C	1
CC1:N:[NH]:C2:C:1C(C)N(C)C2=O	1
*C(:[NH]:O):C(:C)C	1
*C1:N:C:N:C:C:1CN(C)C	1
C:C(:C)CN1CCNCC1	1
*C1:C:C:C(S(N)(=O)=O):C:C:1*	1
*C1:N:O:C(CN):N:1	1
*C(C)N(*)C(N)=S	1
*C(C(:C):N)N(*)C	1
*C1:C:C:C(*):C(CS):N:1	1
*C1:C:C:C(*):C(C):N:1	1
*C1:C:N:C(S):N:C:1C	1
*C(S)=C(*)C(N)=O	1
NCC1:C:C:C(O):C:C:1	1
*C(:C):C1:C(:C)CCC(*)(CO)O1	1
*C1:C:C:C(C(N)=O):C(C):C:1	1
*C1=CCC1(*)C	1
CC(C)C1C2:C:C:C:C:C:2C(C)(C)CC1C	1
*C1:C:C:C2:C(:C:1)C1(C(:C):C)C=CC1(*)CC2C	1
*C1=CC2(C)C:C(:C)C(C(C)C)C(C(:C:C):C:C)C12*	1
*C(*)(C#C)CN(CC)C(N)=O	1
*C(*)(C#CC)CN(C)C	1
*C1:N:C:N:C2:C:1:N:C:N:2CC	1
*C(=C)C(*)C(:C):C	1
*C(:C(C):N):C(:C)=O	1
C:C:C(NC(:N:C):C(:C):C):C(:N)=O	1
*C1(CC)CC:C(:C)CC1CCC	1
*C1CC(C)C(*)(C)C1*	1
*C1CC(C)C(*)(CC)C1*	1
*C1CC2C(:C):CC(=O)CC2(*)C1*	1
*N1CCC(:[NH]):C1:C:C	1
C:N:C(:C(:C):[NH])N1CCOCC1	1
*C1:N:C(NC):S:C:1*	1
*C1:N:C(N):S:C:1*	1
*N1:C:N:C:C:1CN	1
*C(:C(:C)O):C(:C)=O	1
C:C:C1:C(=O):C(C(N)=O):C:N:C:1:C	1
*C1=CC(C)CC(*)(C)C1=CC	1
*C1(C)CCC(C(*)(C)C)C(C)C1	1
*C(*)(C)C1(*)CCC(C)CC1C	1
*C1(*)CCC(C)C1(*)CC	1
*C(:N:O):C(:C):N	1
*C1:C:C(*):C:C(:[NH]):C:1	1
*C1:C:C(*):C2:N:C(C):[NH]:C:2:C:1	1
*C1:C:C(*):C2:C(:C:1)CCC:C2:C	1
CN1CCC2:[NH]:C:N:C(=O):C:2C1	1
*N(:N):C(:C:C)NC(=O)CN	1
*C1:C:C(NC):N(*):N:1	1
*NC=N	1
C:C(:C)C(=C(C)C)C1:C:C:C:C:C:1	1
*C1:N:C(C):C:C(C(:C:C):C(*):C):N:1	1
*N=C(:[NH]):N	1
*N(:C(:C)=O):C(=N):[NH]	1
*C(CC)(CO)OC	1
*C(C)(C)C(=O)CC	1
*C1:C(C(:C:C):C:C):[N+](*):C(:C):C:[N+]:1*	1
*[N+]1:C:C(C):[N+](*):C2:C:C:C:C:C:2:1	1
*C(C)C(*)C1(C(=CC)C(C)=O)OC1C(*)(C)C	1
*C(C)C(*)(C(=C)C)C1OC1(C(=C)C)C(*)C	1
*C(C)C(*)(C(=C)C)C(C)O	1
*C(C)C(*)C(C)(C)O	1
*C(C(=C)C)C(:C):C	1
*C1(C)CCC(C(=NC)NC)C1(*)CC	1
*C1(C)CCC=C2C1CCC(*)(C)C2(*)CC	1
*C1CN=C(C(C)C)NC1	1
*C1CN=C(C)NC1	1
*C(=NC)C(:C):N	1
*C(:C):C(CC(:C:C):S:C):N:C	1
CCC1:C:C:C:S:1	1
*ONC	1
*N(:C(:C)=O):C(:C):[NH]	1
*C1:C(OC):C:C:N:C:1OC	1
*C1:C(O):C:C(O):N:C:1OC(:C):C	1
*C1:C:C(C):N:C2:C:C:C:C:C:1:2	1
*C1:C:C:N2:C(:C):C:[NH]:C(=O):C:1:2	1
*C1:C:C:C2:[NH]:C:C(:C):N(:C:C):C:2:C:1	1
*C1:C:C(N):N:C(=O):N:1C(:C):C	1
*C(:C:O):C(:C)=S	1
C:C:C1:S:C(=O):[NH]:C:1:C	1
*C1:C:C(:N):N:C:N:1	1
CC1:C:C:C(CO):C:C:1	1
*C(CC)(C(N)=O)C(C)O	1
*C(NC)(C(C)=O)C(C)O	1
*C1:C:C:C2:C:C:C(=O):O:C:2:C:1C(C)C	1
CN(C)CC1:C:S:C:N:1	1
*C1CN(*)C(CC)(CC)O1	1
*C1CN(*)C(C)(C)O1	1
*C(O)C1=CC:C(:O)CC1	1
C:C(:[NH])C1:C:C:O:C:1C	1
*C1:C:C(*):C(*):C(O):C:1	1
*C1:C:C:C(C):C(OC):C:1*	1
*N(:N):C(:C:C)C1CCNCC1	1
*N(:N):C(:C:C)C(=O)N(CC)CC	1
C:C(N):C(C(=O)NCC):N(C):N	1
C:[NH]:C1:C:C(NC):C:C:C:1:N	1
*C1:C:C:C(O):C:C:1	1
*C1:C:C:C:C:C:1OCC	1
*C(C)(C)C(*)(CC)C(C)(C)C	1
*C(C(*)(*)C)C(*)(C)C	1
*C1:N:C:C(C(:C):C):C:N:1	1
*C1:C:C:C:C:C:1C(:C):[NH]	1
*C1:C:C:C(:C(:C)C):C(:[NH]):C:1	1
*C1(*)C=CC(=C)C(NC)=C1	1
*C1CCC(N)CC1*	1
*C1CCC(N(:C):C)CC1*	1
*N(C(=O)C(:C:C):C:C)C(:N):S	1
*C(:C):C(SC(:C:C):N:C):C(*):C	1
*C1:C:C(*):C(*):C:C:1*	1
*C1:N:C:C:C(SC):N:1	1
*C1:C:C(S):C(C(C)=N):C:C:1N(C)C	1
C:C1:C:N:C(NC):C:C:1C(:N):N	1
*C1:C:C(C(:C:C):C:C):N:C(:C):N:1	1
*C1:C:C(C):C:C(C):C:1*	1
*C1:C:C:C(C):C(C(C)=O):C:1*	1
*C1=CC(C)C(CO)(C(:C):C)CC1	1
*C(OC)(C(C)=O)C(:C):C	1
*N1:N:N:N:C:1S	1
*C(:O:[NH]):C(:C)C	1
*C1(*)CCC(:S):C1:N:C	1
*C(C)C(OC)N1:C:C(C):C(:C):C:1:N:C	1
*C1(CC)CC1(C)C	1
*C1OC1(C)C	1
*C(=NC)C(*)C	1
*C(=N)C(*)CC	1
*C(:C):C(=O):C(*):C	1
[truncated: 3,911 more rows]
