# Supplementary material for: t-SMILES: a fragment-based molecular representation framework for de novo ligand design
Source: Nat Commun. 2024 Jun 11;15:4993. doi: 10.1038/s41467-024-49388-6 (PMC11167009; doi:10.1038/s41467-024-49388-6)
Supplement: Supplementary file 4 — Source Data [file 41467_2024_49388_MOESM4_ESM.zip › Soure data/Source data and code for all other graphs/Metrics/Models/Chembl/ChEMBL_TSDY_Scaffold[MPL][rnd15][bs128]/gen.smi]

*C1=CC=C(C(=O)N2CCC(C3=NN=CN3C3=CC=C(*)C=C3)CC2)C=C1&*F&&*F&&
*C(C)N(C)C(C)C&*C1=CC=C2SCCC(*)C(=O)N(*)C3=CC(=C(*)C=C3OC3CC(*)C(*)C(*)O3)C(=O)NC2=C1&*C&&*Cl&*C&*O&*O&*C&&
*C(=O)NC(CCCCN)C(=O)NC(CC(=O)O)C(=O)NC(CCC(=O)O)C(=O)O&*C1=CC=C(CC(=O)NC(*)CC2=CC=CC=C2)C=C1&*O&&&
*NC(N)=O&*C1=CC=C(*)C(*)=C1&*[N+](=O)[O-]&&*F&&
*C(CCCCOCCN1C(=O)C2=CC=CC=C2C1=O)NC(=O)OCC1=CC=CC=C1&*C(=O)O&&&
*CCCC&*C1=CC=C(C(=O)N(*)C2=NN=C(C3=CC=C(C4=CC=CC=C4*)O3)S2)C=C1&*S(N)(=O)=O&&*Cl&&
*C(=O)OCC&*C1=CC=C2[NH]C(*)=NC2=C1&*NS(C)(=O)=O&&&
*C&*C1=CC=C(CN2C=CC=C(C(=O)NC3=NC=C(*)S3)C2=O)C=C1&*F&&&
*C1=CC=C(SCC(C(=O)C2=CC=CC=C2)C2=CC=CC=C2)C=C1&*Br&&&
*CCCCCCCCC&*C1CC(=O)NCCCCCCNC(=O)C(CCCCCNC(=O)OC2C(*)C(*)OC(OC3C(*)C(*)OC(OC4C(*)OC(OC5C(*)OC(OCC6=CC=CC=C6)C(*)C5*)C(*)C
*C&*C1=CC=C(C(*)C2=CC=CC=C2)C=C1&*NC(=O)C(N)CC(=O)O&&&
*OC&*C1=CC23CCCN2CCC2=CC4=C(C=C2C3C1*)OCO4&*O&&&
*C&*C1=CC(C(=O)CSC2=NN=C(C3CC3)O2)=C(*)N1C1=CC=CC=C1&*C&&&
*C&*C1=CC=C(CN2N=CN3C(=O)C4=C(N=C23)N(C2=CC=C(*)C=C2)N=C4*)C=C1&*F&&*C&&
*C&*N1C(*)(*)CC(OC(=O)OC2CCOCC2)CC1(*)*&*C&&*C&*C&*O&&
*C&*C1=CC(C(=O)N2CCN(*)CC2)=CC=C1N1CCCC1&*[N+](=O)[O-]&&&
*CCC&*C1=CC=C(N2CCN(C(=O)CSC3=NN=C4C(=N3)[NH]C3=CC=CC=C34)CC2)C(*)=C1&*C&&&
*C(=O)C(=CN(C)C)C(=O)OCC&*N1CCN(C(=O)C2=CC=CC=C2)CC1&&&
*C1=CC=C(CCN2CCN(S(=O)(=O)C3=CC=C(*)C(C4=C[NH]N=C4)=C3)C(CC(=O)NCCC3=CC=C(*)C(*)=C3)C2)C=C1&*O&&*Cl&*Cl&*Cl&&
*CCC&*C1=CC2=C(C=C1*)C1CCC3(*)C(*)CCC3C1CC2&*O&&*C&*O&&
*ONC(=O)NCCCC(N)C(=O)O&*C(C1=CC=CC=C1)C1=CC=CC=C1&&&
*C1=CC=C(CS(=O)(=O)C2=CC=C(NC(=O)C3=CC=CC=C3*)N=C2)C=C1&*Cl&&*Cl&&
*CCOC&*C1=NC(*)=C(C2=CC=C3C(=C2)N=C(C2=CC=CC=N2)N3*)S1&*F&&*C&&
*NC(=O)CCN(C)C&*C1=CC=CC2=C1CN(C(=O)N1CCCCC1)CC2&&&
*Cl&*C1=CC=C(C2=N[NH]C=N2)C=C1&&&
*CO&*C1OC(N2C=NC3=NC=CN=C32)C(*)C1*&*O&&*O&&
*OC&*C1=CC=CC(C2=NC(CN(*)CC3=CC(*)=CC=C3*)=CO2)=C1&*OC&&*Cl&*C&&
*C(=O)NC&*C1=C(C(=O)C2=CC=CS2)C=C2C=CC=C(*)C2=C1&*O&&&
*C&*C1=CC=C(C(*)N2C(=O)C=C(C3=CC=CC=C3*)N(CC(=O)NC3CCCC3)C2=O)C=C1&*Cl&&*F&&
*C1CCCC1NC(=O)C1CCCCN1CCCCOC1=CC=CC=C1&*O&&&
*OCCCN(C)C&*N=C1CCCCCCCCCC1&&&
*C(=O)O&*C1=CC=C(C2=CC(*)=C(*)N2CC(=O)NC2CCCCCC2)C=C1&*Br&&*O&&
*OC(C)C&*C1=CC=CC(C(=O)NC2=CC=CC(C3=NN=N[NH]3)=C2)=C1&&&
*C1C(*)(*)C(=O)C=CC12COC(=O)C2(*)CCC1C(=C)CCCC1(*)*&*O&&*C&*C&*C&*O&*C&&
*C(O)CC(O)CC(=O)OC&*C(CC1CCCCC1)NC(=O)C(CC1=CN=C[NH]1)NC(=O)C(*)CC1=CC=CC=C1&*N(C)C&&&
*OC&*C1=CC=C(COC2=CC=C(S(=O)(=O)N3CCC(C(=O)N(*)C4CCCCC4)CC3)C=C2*)C=C1&*C&&*N(C)C&&
*C(=O)OCC&*C1=NNC(*)(*)C1&*C&&*C(P(=O)(O)O)P(=O)(O)O&&
*C&*C1=CC(=O)OC2=CC(NC(=O)C3=C(C4=CC=CC=C4)C=CC=C3*)=CC=C12&*O&&&
*CC(=O)O&*C1=CC=C(N2NN(*)C(=O)C2C2=CC=CC=C2)C(*)=C1&*Br&&*Cl&&
*OC&*C1=CC=CC=C1C(=O)N1CCC(C2=C(*)C(*)=C(*)C=C2*)C1&*F&&*C&*C&*C&&
*C&*C1=C(*)C(CC2=CN=C(NC(=O)C3=CC=C(N4CCOCC4)C=C3)S2)=NC(N2CCOCC2)=N1&*C&&&
*C&*C1=CC(=O)N2N=C(C3=CC=CS3)N=C2[NH]1&&&
*OC&*C1=CC=C(N2CCN(C(=O)CN3C=CC=C3)CC2)C=C1&&&
*N&*N=C(C(=O)NC1CC(=O)N(C(=O)NS(=O)(=O)N2N=CC=C2C2=CC(=O)C(*)=C[NH]2)C1=O)C1=CSC(*)=N1&*O&&*N&&
*C&*C1=C(CC(=O)OCC2=CC=CC=C2)C2=C(C=C1)C(=O)CC(*)(*)O2&*O&&*C&&
*C1=C(*)C(C(=O)NCC(=O)OCC(=O)C2=CC=C3OCC(=O)NC3=C2)=CC=C1&*Cl&&*Cl&&
*C&*C1CC(*)C2(*)CCC3(*)C(=CCC4C5(*)CCC(=O)C(*)(*)C5CCC43*)C2C1(*)*&*C(=O)O&&*C&*C&*O&*C&*C&*C&*C&*C&&
*CC&*C1=CC=C(C2(*)OCC(*)(*)CN2*)C=C1&*C&&*C&*C&*C&&
*C(=O)OCCC&*C1=CC=C2C(*)=C(*)C=CC2=C1&*OC&&*[N+](=O)[O-]&&
*CCC&*C1=NC2=C([NH]1)N(*)C(=O)N(*)C2=O&*N&&*CCCCCC(=O)OCCNC(=O)CCC(=O)NC(CCCN)C(=O)OCCC(C)C&&
*C&*C1=CC(*)=C(OCCCCOC2=CC=C(C3=C(C(=O)N(CC4=CC=CC=C4)C4CC4)C4CN(*)CC(C3)N4)C=C2)C(*)=C1&*Cl&&*C&*Cl&&
*C&*C1=CC=C(C2=NNC(=O)CC3=CC4=C(C=C23)OCO4)O1&&&
*CCCNC(=O)C(N)CCCNC(=N)N&*NC(CNC(=O)C1NC(C2=CC=CC=C2)CN1C(=O)C1=CC=CC=C1)C(=O)NCC1=CC=CC=C1&&&
*OC&*C1=CC=C(C2=C(OC3OC(*)(*)C(*)C(*)C3*)C(=O)C3=C(*)C=C(OC4OC(COC5OC(*)C(*)C(*)C5*)C(*)C(*)C4OC4OC(*)C(*)C(*)C4*)C=C3O2)
*OC&*C1=CC=C2CCCCCC2=C1&&&
*C&*C1=CC=CC=C1C(=O)NCC(=O)OCC(=O)C1=C(*)N(*)C(=O)N(*)C1=O&*N&&*[N+](=O)[O-]&*C&&
CC(O)CNCCCC(=O)O&&&
*O&*C1=C2CC(*)(CC3=CC=CC=C3)C(*)CC2=CC=C1&*O&&*O&&
*OC&*C1=CC=C(C=CC2=NC3=CC4=CC=CC=C4C=C3C(=O)O2)C=C1*&*OCC(=O)O&&&
*C(C)C&*C1=CC=CC=C1C(=O)NC1=CN(C(*)C(=O)N2CCN(C3(*)CCOCC3)CC2)C=N1&*Cl&&*C(=O)NCCCO&&
*C&*C(COC1=CC=CC=C1)CN(*)C1=CC=C2[NH]C=NC2=C1&*O&&&
*CSC&*C1=CC=C(CN(C2=CC=C(*)C=C2)S(=O)(=O)C2=CC=CN=C2)C=C1&*Cl&&&
*CC(=O)O&*C1=CC=C(OCCC2=C(CCCCC3=CC=CC=C3)N(CC3=CC=CC=C3)C3=CC=C(*)C=C23)C=C1&*Cl&&&
*C1=CC=C(N2CCN(C(=O)C3CCC(CNS(=O)(=O)C4=CC=CC5=NSN=C45)CC3)CC2)C=C1&*F&&&
O=C1CC2C(CCN2S(=O)(=O)C2=CC=CC=C2)N1C(=O)N1CCC2(CC1)OCCO2&&&
*C&*C1=CC=C(*)C(OCCN2C(*)=CC=C2*)=C1&*C&&*C&*C&&
*C&*C1=CC=C(S(=O)(=O)NC2=NC3=CC=CN=C3N2*)C=C1&*OCC(=O)O&&&
*C(C)CC(O)C(O)C(C)(C)O&*C1CCC2(*)C1C(*)CC1C3(*)CCC(OC4OC(*)C(*)C(*)C4*)C(*)(*)C3CCC12*&*C&&*O&*C&*C&*C&*C&*O&*O&*OC(=O)CC
*COC(=O)OCCCCCCCC&*C1=CC(*)=C(C2=COC3=C(*)C(*)=CC=C3C2=O)C(*)=C1&*OC&&*OC&*OC&*OC&&
*C=CC(=O)OCC&*C1=CC(*)=CC(*)=C1&*OCC=C(C)C&&*OCC=C(C)CCC=C(C)C&&
*OC&*C1=CC=C(*)C(C(=O)NC2=NC(*)=C(*)S2)=C1&*C#N&&*C&*C&&
*C1=C2C(=O)C=C(C3=CC=CC=C3)OC2=CC(OCC2=CC=CC=C2)=C1&*O&&&
*C&*C(NC1=NC=CC(N2C(=O)OCC2C2=CC=CC=C2)=N1)C1=CC=CC=C1&&&
*C&*C1=CC=CC(N2CCN(S(=O)(=O)C3=CN(*)C=N3)CC2=O)=C1&*C&&&
*C&*C1=CC=C2C=C(*)C(SCC(=O)C3=CC=CN=C3)=NC2=C1&*C#N&&&
*C&*C1=CC=CC=C1C1=CC(=O)N(NC(=O)C2=C(*)C=CC=C2*)C(*)=C1*&*C&&*F&*F&*C&&
*C&*C1=C(C(=O)NC2=CC=CC=C2)C(C2=CC=CC=C2)NC(=O)N1&&&
*C&*C1(*)CC(CCOC(C2=CC=CC=C2)C2=CC=CC=C2)=NO1&*C&&&
*OC&*C1=CC=C(CNC(=O)CC2=CC(*)=CC=C2*)C=C1&*[N+](=O)[O-]&&*NS(=O)(=O)O&&
*C&*C1=CC=NC2=C1CCCC2&&&
*C&*C1=CC=C(C2=C(*)C(=O)N(CC3=CC=CC=C3*)C(C3=CC=CS3)=C2*)C=C1&*F&&*C#N&*OC(F)(F)C(F)F&&
*OC&*C1=C(*)C2=C(C(*)=C1*)C(COC1=C(*)C(*)=C3C(=O)C=COC3=C1*)N1CCOC(*)C1CC2&*C&&*O&*C(=O)O&*O&*C&*O&*C(C)=O&&
*OC&*C1=CC=C(OCC(=O)NC2=CC=C(C3=NC4=NC=CC=C4O3)C=C2)C(*)=C1&*[N+](=O)[O-]&&&
C1=CC=C(CC2=CC=C(OCCCCCCCCCCCCCCN3CCOCC3)C=C2)C=C1&&&
*C1=CC2=CC=C(NC(=O)C3=NC=CS3)C=C2S1&*C(=O)NO&&&
*OC&*C1=CC=C(C#CC2=CN(C3CCC(*)CC3)C3=NC=NC(*)=C23)C=C1&*C(N)=O&&*N&&
*C&*C1=CC=C2N=C(N3CCC(C4=CC=CC=C4)CC3)N=C(*)C2=C1&*C=CC(=O)NO&&&
*C1=CC=C(C=CC(=O)OC2CC(*)(*)C(*)C(*)C2OC(=O)C=CC2=CC=C(*)C(*)=C2)C=C1*&*O&&*O&*O&*C(=O)O&*O&*O&*O&*O&&
*OC&*C1=CC=CC=C1N1CCN(CCCCCCCN2C=CC(=O)C(*)=C2*)CC1&*O&&*C&&
*C&*C1=CC(*)=C2OC(C3=CC=CC(C4=CC=CC=C4)=C3)=CC(=O)C2=C1&*C(=O)O&&&
*NCCCCCO&*C1=NC=C(C2=CC=CN=C2)S1&&&
C1=C(CCC2=CC=CC=C2)C2=CC3=C(C=C2CC1)OCO3&&&
*C&*C1=CC=C(C(OCCC2CCN(CCCC3=CC=CC=C3)CC2)C2=CC=C(*)C=C2)C=C1&*C&&&
*S(N)(=O)=O&*C1=NN=C(SC2=C(C3=CC=C(*)C(*)=C3)[NH]C3=CC=CC=C23)S1&*F&&*C(F)(F)F&&
*C(=N)N&*C1=CC=C(C(=O)NCCC(=O)NC(*)C2=CC=C(*)C=C2)C=C1&*Cl&&*CC(=O)O&&
*OC&*C1=CC=C(N2C=NC(*)=C2*)C=C1&*S(C)(=O)=O&&*[N+](=O)[O-]&&
*C(=O)OC&*C1CC2C3(*)C4=C(CCN3C(=O)C(*)&*C&&*CC=CCCCC(=O)NC(*)C(=O)OC(C4=CC=CC=C4)C2(*)*)C1(*)C3*&*CC(C)C&*C&*C&*C&&
*C&*C1=CC=C(CNC(=O)CN(*)CC(=O)NC2=CC=C(*)C(*)=C2)C=C1&*F&&*F&*F&&
*S(=O)(=O)N(C)NS(=O)(=O)C(C)(C)C&*C1=CC=C(*)C=C1&*Cl&&&
*C(=O)OC&*C1=CC=CC=C1NS(=O)(=O)C1=C(*)SC2=CC=CC=C12&*Br&&&
*CCOC&*C1(*)NC(=O)C2=C(C1=O)N1CCCCC1=C2&*C&&&
*CC(=O)O&*C1=CC(C(*)NC(=O)C(CC2CCNCC2)NC(=O)C2=C(*)[NH]C=N2)=CC=C1&*C(F)(F)F&&*Cl&&
*OC&*C1=CC=C(C2=NN(C3=CC=CC=C3)C3=C2CN(*)CC3)C=C1*&*S(N)(=O)=O&&*F&&
*C=CC(=O)O&*C1=CC=C2OC(=O)C(OC3=CC=CC=C3)=CC2=C1&&&
*C&*C1=CC=C(C2=CC(*)=C(*)N2C2=CC=CC=C2)C=C1&*CCC(=O)O&&*C(N)=O&&
*C&*C1=CN(*)C(C(=O)NC2=CN(*)C(C(=O)NC3=CN(*)C(C(=O)NC4=CN(*)C(C(=O)NCCN5CCOCC5)=C4)=C3)=C2)=C1&*N(CCCl)CCCl&&*C&*C&*C&&
*C1=CC=C(C(=O)NCC(=O)NCC2=CC=CC=N2)C=C1&*F&&&
*OC&*C1=CC=C(C2CCC3=CC(OC4OC(*)C(*)C(*)C4*)=C(*)C(*)=C3O2)C=C1&*CO&&*O&*O&*OC&*OC&*OC&&
*C(=O)OC&*C1=CN(C2CC(*)C(*)O2)C(=O)[NH]C1=O&*O&&*COP(=O)(O)O&&
*NC(=O)CCCCC(CCSC)C(=O)OC&*C1=CC=CC(*)=C1&*S(=O)(=O)NC(C(=O)OC)C(C)C&&&
*C&*C1=CC=C(C2SC3=C(C=CC4=C3CCC(*)(*)O4)N2*)C(*)=C1&*C&&*Cl&*Cl&*C=CC(=O)O&&
*C(=O)OCC&*C1=CC2=NC(C3=CC=CC=C3)=C(*)C(N3CC4(CCOCC4)C4=NC=C(N5CCOCC5)C=C43)=C2C=C1&*F&&&
*C&*C1=CC=C2CC3CCC(CC2=C1)C3&&&
*OC&*C1=CC=C(N2C=C(C(=O)CN3CCOCC3)N=N2)C=C1&&&
*N&*C(CCC(=O)NCCCCCCCNC(=O)C(*)NC(=O)C(*)CC1=CC=CC=C1)C(=O)NC(CC1=CC=CC=C1)C(=O)NCCC1=CC=CC=C1&*COP(=O)(O)O&&*N&&
*OCC&*C1=C(*)C=C(N2CCC(C(=O)NC3=NC4=C(C=CN(*)C4=O)O3)CC2)C(*)=C1&*F&&*F&*CCOC&&
*C&*C1=CC=CC=C1NC(=O)CCCSC1=NN2C(C3=CC=CN=C3)=NN=C2C=C1&&&
O=C(CNC(=O)C1=CC2=CC=CC=C2OC1=O)NN=C1C(=O)NC2=CC=CC=C12&&&
*NC(=S)NCCCCCCCC&*C1=CC=C(N2CCOCC2)C=C1&&&
*C&*C1C(COC(C2=CC=CC=C2)(C2=CC=CC=C2)C2=CC=CC=C2)OC1N1C=CC(=O)[NH]C1=O&&&
*N1C(=O)C(=O)N(C2CC3CCCC(C2)N3C2CCCCC2)C2=CC=CC=C21&*CCOCCF&&&
*C(=O)OC&*C1=CC=CC=C1NC1=NC(NC2=CC=C3CCCC3=C2)=C2C=C[NH]C2=N1&&&
*C&*C1=C(*)C=C2C(=C1)CCN2*&*C(C)(C)C&&*O&&
O=C(NCC1=CC=CC=C1)C1=CC=C2[NH]C(=O)C3=C(CCSC3)C2=C1&&&
*SC(C)C&*C1=NN=C(CC2=CC(*)=C(*)C(*)=C2)S1&*O&&*Cl&*Cl&&
*CNC(CC)C(=O)NC(CO)C(=O)NC&*C1=CC=C(*)C=C1&*Br&&&
*C&*C1=CC=CN2C(=O)C3=CC=C4C(=O)N(*)C(=O)C(*)(*)C4=C3N=C12&*C&&*CCO&*C&&
*OC&*C1=NC=CC2=C1C=CN2CC1COC(*)C1&*CNC(C)=O&&&
*OC(C)=O&*C1=CC=C(C2CC(C3=CC=CC=C3)=NC3=NC4=CC=CC=C4N32)C=C1*&*OC(C)=O&&&
*OC&*C1=CC=C(C(*)CC(=O)N2CCN(C3=CC=CC=C3)CC2)C=C1&*C(C)(C)C&&&
*N&*C1=CC=C(S(=O)(=O)NC(=O)C(CC2=CC=CC=C2)NC(=O)OCC2=CC3=CC=CC=C3[NH]2)C(*)=C1&*F&&&
C1=CSC(C2=NC3=CC(N4CCNCC4)=CC=C3[NH]2)=C1&&&
*C1=CC=C(CN2C(=O)C3(C4=CC=CC=C42)N(*)C(C2=CC=CS2)C(C2=CC=CC=C2)C3C(=O)NC2=CC=CC=C2)C=C1&*CCO&&*F&&
*C&*C1=CC=C(C2CC(=O)N(*)C3=CC=C(CC4CCCN4)C=C32)C=C1&*Cl&&&
*OC&*C1=CC=C(CC(=O)N(*)C2CCC3=C(C2)SC(C2=CC=C(*)C=C2)=N3)C=C1&*C#N&&*C&&
*OC&*C1=CC=C(CN2C(=O)N(*)C3=CC=CC=C32)C=C1&*C(C)C&&&
*NC(=N)N&*C1=CC=CC=C1*&*Cl&&&
*SC(C)C&*C1=NC(=O)C(N=NC2=CC=CC=C2*)=C(*)[NH]1&*Cl&&*O&&
*OC&*C1=CC=C(OCC(*)CN2CCCCC23CC2=CC=CC=C2C3=O)C=C1&*O&&&
*C(=O)NS(C)(=O)=O&*C1=CC(OCC2CCCC2)=C(C2CC2)C=C1*&*F&&&
*C&*C1=CC=C2C3=C(C(=O)N4CCN(*)CC4)C=C(C4=CC=NC=C4)N=C3C(=O)N(*)C2=C1&*Cl&&*C&&
*NC(C)=O&*C1=CC=C(S(=O)(=O)NCCCCN2CCN(*)CC2)C=C1&*CCO&&&
*C&*C1=CC=C(S(=O)(=O)NN2C=C(*)C3=CC=CC=C3C2=O)C=C1&*N&&&
*OC(C)C&*C1=CC=CC(C(=O)NC2=NC(C3=CC=CC=N3)=CS2)=C1&&&
*C(C)C&*C1=CC=C(C2(*)CCN(CC(*)NC(=O)C3=CC=C(*)C(*)=C3)CC2(*)*)C=C1&*O&&*F&*C&*C&*O&*Cl&&
**C&*N(C1=CC=CC=C1)S(=O)(=O)C1=CC=CC(C(=O)NCCC2=CC=CC=C2)=C1&&&
*OC&*C1=CC=CC(C2=NC3=C(CCCC3*)[NH]2)=C1&*N&&&
*C&*C1=NC2=C(C(=O)[NH][NH]2)C(C2=CC=C(OCCCCC3=CC=CC=C3)C=C2)S1&&&
*C&*C1=CC=CC(*)=C1NC(=O)CSC1=NN=C(CC2=CC=CC=C2)N1*&*C&&*C&&
O=C1CCC(CN2CCN(S(=O)(=O)C3=CC=CC4=CC=CC=C34)CC2)N1&&&
*CCC&*N1C(NCC2=CC=CC=C2)=C2C=CC=CC2=NC1=S&&&
O=C1OC2=CC=CC=C2N1CCCCN1CCN(CCCN2CCCC2)CC1&&&
*C1=CC=C(C2=CC3=C(S2)C(=O)N(C2CCN(C(=O)NC4CCN(CC5=CC=CC=C5)C4)C2)C=N3)C=C1&*Cl&&&
*CN(C)CC&*C1=CC(*)=C2OCN(*)CC2=C1&*Cl&&*Cl&&
*NC(N)=O&*C1=CC=C(N2C=C(*)N=C2C2=CC=CC=N2)C=C1&*C(F)(F)F&&&
O=C(NC1=NC(C2=CC=CC=C2)=CS1)C1=CC=CC=C1&&&
*C&*C1=C(C2=CN=C3[NH]C=C(*)C3=C2)C=NN1*&*NC(=O)NCCF&&*C&&
*C&*C1=CC=CC=C1C=NC1=NC(*)=C(*)S1&*C(N)=O&&*Cl&&
*C&*C1=CC(C2=NN=C(SCC(=O)NCC3CCCO3)N2*)=CC=C1&*O&&&
*OC&*C1ON=C(C2=CC=CC=C2)C1*&*NC(=O)CC(C)C&&&
*OCCN(C)C&*C1=CC=CC=C1N1CCN(C(=O)N2CCC(*)C(*)(C3=CC=CC=C3)C2)CC1&*F&&*O&&
*S(N)(=O)=O&*C1=CC=C(CCNC(=O)CSCC2=C(N3C=CC=C3)N(C3=CC=CC=C3)N=C2)C=C1&&&
*CC&*C=C1C2CN3CCC4=C([NH]C5=CC=CC=C45)C(*)(C2)CN1C(=O)C1=CC(*)=C(*)C(*)=C1C3*&*OC&&*COC&*OC&*OC&*O&&
*OCC&*C1=CC2=C(*)C(*)=C(*)C(*)=C2C=C1&*OCC&&*OC&*OCC&*NC(C)=O&&
*C&*C1CCC2(*)CCC3(*)C(=CCC4C5(*)CCC(=O)C(*)(*)C5CCC43*)C2C1*&*C(=O)O&&*C&*C&*C&*C&*C&*C&&
*C1=C(N2C=CN=C2)C=C2C(=C1)C(=O)C(*)=CN2C1CC1&*C(=O)O&&*F&&
*C&*C1=CC=CC=C1C1=NOC(CSC2=C3CCC(*)(*)CC3=C(*)S2)=N1&*C&&*F&*C(=O)O&&
*OCCN(CCCO)CCCO&*C1=CC=C2C(=O)C3=CC=CC=C3OC2=C1&&&
*CCO&*N1CCN(C2CCCN(C3=CC=CC=C3CC3=CC=CC=C3)C2)CC1&&&
*CCN&*C1=CC2=C(C(NCCCN3C=CN=C3)=N1)N(CC1CCCO1)C=C(*)C2=O&*C(=O)O&&&
O=C(OC1CN2CCC1CC2)C1=CC=C2C=CC=CC2=C1&&&
*CC(NC(=O)C(CC(C)C)C(CC=CCCCCCCC)C(=O)O)C(=O)O&*C1=C[NH]C=N1&&&
*OC&*C1=CC=C2[NH]C3=C(CC(=O)NC4=CC=CC=C43)C2=C1&&&
*C&*C1=CC(CCN2CC(*)C(*)C2)=CC=C1SC1=CN=C2C(=C1)N=C(NC1=C(*)C=CC(*)=C1*)N2*&*Cl&&*CNC(=O)CNC(=O)C(C)(C)C&*Cl&*CNC(=O)C(C)(C)
*C&*C1=CC(NC(=O)C2=CN=CC(*)=C2)=CC=C1&*Cl&&&
*C(C)C&*N(CC1CC1)C(=O)C1=CC=CC=C1COC1=CC=CN2C(*)=C(N(*)C(=O)NC3CC3)N=C12&*C&&*C&&
*C&*C1=CC=C(CNC(=O)C(*)NC(=O)N2CCN3C2=NC2=CC=CC=C23)C=C1&*Cl&&&
*C(=N)N&*C1=CC=C(CNC(=O)C2CCC3CN(C(=O)CC(C4=CC=CC=C4)C4=CC=CC=C4)CC(=O)N32)C=C1&&&
*C&*C1=C(C(=O)NC2=NN=C(C3=CC=C(*)C=C3)S2)C(C2=CC=C(*)C=C2)NC(=O)N1&*C(F)(F)F&&*Cl&&
*C(C)C&*C1=NC(*)=C(C2=CC=C(OC3=CC=CC=C3)C=C2)C(*)=N1&*N&&*N&&
*C&*C1=CC=C(CNC(=O)COC(=O)C2=NN(*)C(=O)C3=CC=CC=C23)C=C1&*F&&&
*C&*C1=CC(*)=C2N=C(NC(=O)C3=NC4=CC=CC=C4S3)SC2=C1&*C&&&
*C(=O)O&*C(COC1=CC=CC=C1)CC(*)CCC1=CC=CC=C1&*O&&&
*C&*N1C(C2=NC3=CC=CC=C3[NH]2)=CP(C2=NC3=CC=CC=C3[NH]2)=C1C1=CC=CC=C1&&&
*NC(N)=O&*C1=CC=C(OC2=CC=C(*)C=C2)C=C1&*NCC(N)C(=O)O&&&
*OC&*C1CCC2CN(C(=O)NC3=CC=CC=C3)C(*)CC2OC1OC1=CC=C(N2CCOC2=O)C=C1&*C&&&
*C&*C1=CC=C(C2=CC(=O)C3=C(O2)C2=C(C=C3*)OC(*)(*)C=C2)C=C1*&*O&&*O&*O&*O&&
*C1=CC(CC(=O)NN=CC2=CC=C(*)S2)=CC=C1&*Br&&*Br&&
*C(C)O&*C1CCN(C(=O)C2=CC=NO2)CC1&&&
*C1=CC=C(NC2=CC=C(*)S2)C=C1&*C(F)(F)F&&*C(=O)C(F)(F)F&&
*C(=O)OCC&*C1=CN(C2=CC(N3C=C(C4(*)N=N4)N=N3)=CC=C2)N=N1&*C(C)C&&&
*C(=O)OC&*C1=CC=C2C(=C1)C1CC1(C1=CC=CC=C1)CN1C2=C3C(=CC=C21)CN1C3=C(CC2CC2)C2=CC(*)=C(*)C=C21&*O&&*O&&
*NC(=O)OC&*C1=CC=C2C(=C1)C1CC3(CCN1CC1=CC(*)=C(*)C=C13)C(=O)N2*&*F&&*F&*I&&
*OC&*C1=CC=C2[NH]C=C(CCNC(=O)C3=CC=C(C4OC5=CC=C(*)C=C5C(=O)C4*)C=C3)C2=C1&*O&&*C&&
*C&*C1=CC=C(N2CCN(C(=O)CN3C(*)=C4C=CC=CC4=NC3=S)CC2)C=C1&*O&&&
*C1=CC(OCC(=O)NC2=CC=C3N=C(N4CCN(C5CCCCC5)CC4)C=CC3=C2)=CC=C1&*Cl&&&
*C&*C1=C(NC(*)C(=O)N2CCCCCC2)C(=O)C2=CC=CC=C2C1=O&*Cl&&&
*C&*C1=CC=C(C=C2SC(=S)N(C(*)C(=O)NC3=NN=C(*)S3)C2=O)C=C1&*F&&*C&&
*OC&*C1=CC=C(*)C(C2=NOC(C(*)NC(=O)C3=CC=C(*)C(*)=C3)=N2)=C1&*F&&*CO&*OC&*OC&&
*C(C)=O&*C1=C(*)C(*)=C(C(=O)NC2=CC=CC3=C2OC(*)=C3*)S1&*C&&*C(=O)O&*C&*C&&
*N&*C1=N[NH]C(C2=CC=CC=C2)=C1&&&
*CC&*C1=NOC(*)=C1C(=O)OCC(=O)N(*)C1CCCCC1&*CC&&*C&&
*C&*N1CCN(CCCCOC2=CC=C3C4=C(CCC4)C(=O)OC3=C2)CC1&&&
*C&*C1=CC=C(*)C(S(=O)(=O)NC2=CC=C(C(=O)NCC3=CC=NC=C3)C=C2)=C1&*C&&&
*C1=CC=C(N2C(=O)N3CCC4=CC=CC=C4C3C2=O)C=C1&*Cl&&&
*C&*C1=CC=C(OCC(=O)NC2=CC=C(NC(=O)C3=CC=CO3)C(*)=C2)C(*)=C1&*F&&*F&&
*NCCCCCCCCC&*C1=CC=CC2=C1C(=O)C1=CC=CC=C1C2=O&&&
*NC(C)=O&*C1=CC=C(NC2=CC=C3C(=N2)[NH]C2=C(*)C=C(*)C=C23)C=C1&*Cl&&*[N+](=O)[O-]&&
*NC(=O)CCCCC&*C1=CC=C2N=C(*)N3N=C(C4=CC=CO4)N=C3C2=C1&*OC&&&
*C(=O)O&*C1=CC=CC=C1S(=O)(=O)NC1=C(*)C2=CC=CC=C2C=C1&*Br&&&
*C&*C1CCC2(OC1)OC1CC3C4CC=C5CC(*)CCC5(*)C4CCC3(*)C1C2*&*O&&*C&*C&*C&&
O=C(NC1=CC=C2C(=C1)CC1=CC=CC=C12)C1CC(=O)N(C2=CC=C3OCCOC3=C2)C1&&&
*OC&*C1=CC=C(*)C(*)=C1&*OCC(=O)NN&&*Cl&&
*C1=CC=C(C(=O)CCCN2CCC(C3=CC=CC=C3)(C3=CC=CC=C3)CC2)C(*)=C1&*Cl&&*F&&
*CC&*C1=CC=C(C(=O)N2C(*)C(=O)N3C4CCCCC4(CC4=CC=CC=C4)C13)C1=CC=CC=C1[NH]C2=O&*I&&&
*S(=O)(=O)N(CC)CCC&*C1=CC=C(*)C=C1&*CC(F)(F)F&&&
*C&*C1=CC=C(S(=O)(=O)NC2C3CCC4CC2CC(N4)C3)C=C1&&&
*CC&*C1=NC(=O)C=C(C2=CC=C(*)C(*)=C2)[NH]1&*N&&*Br&&
*C&*C1=CC=C(*)C(C#CC2=CC=C(*)C(*)=C2*)=C1&*Cl&&*C(C)C&*OCC(=O)O&*C&&
*C1=CC=C(C2=NC(C(=O)NCC3=CC=CC(*)=C3)=CC=C2)C=C1&*F&&*F&&
*N&*C1=CC=C(*)C(CN2CCN(CC(=O)NC3=CC=CC4=CC=CC=C34)CC2)=C1&*Cl&&&
*OC&*C1=CC=C(NC2=NN3C(=O)C4=CC=C(C(=O)N5CCCCC5)C=C4N=C3S2)C=C1&&&
*C&*C1=CC=C(C2=CC3=CC=CC=C3N=C2CS(=O)(=O)C2=CC=CC=C2)S1&&&
*OC&*C1=CC=CC=C1NC1=C(*)C2=NN=C(*)N2C2=CC=CC=C12&*Cl&&*C&&
*C&*C1=CC=CC(*)=C1OCCC(=O)NNC(=O)CCC1=CC=CC=C1&*C&&&
*C#N&*C1=C(*)C(S(=O)(=O)N2CSCC2*)=CC(C2=CC=CC=C2)=C1&*O&&*C(=O)O&&
*C(=O)OCC&*C1(CC2=CC=CC3=CC=CC=C23)CCN1CC=CC1=CC=CC=C1&&&
*C(=O)OC&*C1=CC=C(C(=O)NC2CC2)C=C1NC1=NC=NN2C=C(C(=O)C3=CC=CN=C3)C(*)=C12&*C&&&
*OC&*C1=CC=CC=C1N1CCN(C(=O)C2=C(*)OC3=NC(*)=NC(N4CCN(*)CC4)=C23)CC1&*OC&&*C&*C&&
O=C1C2=CC=CC=C2SC(C2=CC=C3OCCOC3=C2)N1CCN1CCCCC1&&&
*C1=CC=C(C(C2=C(*)C=C(*)C=C2*)C2CCCCC2=O)C(*)=C1&*O&&*Cl&*Cl&*O&*Cl&&
*COC&*C1=CC=CC(*)=C1&*S(C)(=O)=O&&&
*OCCN(CC)CC&*C1=CC=CC2=C1C=CN2*&*C&&&
*C(C)C&*C1=NC2=CC=CC=C2N1*&*NC(=O)C(C)(C)C&&&
*C&*C1=CC=C2[NH]C3=C(CN(*)CC3)C2=C1&*Br&&&
O=C(NN=C1CCCCC1)C(C1=CC=CC=N1)N1C(=O)C(=CC2=CC=CO2)SC1=S&&&
*C&*C1=CC=C2C(=C1)C(CC1=CN(*)C(*)=C1)=CN2*&*C=O&&*[N+](=O)[O-]&*CCC(=O)O&&
*Cl&*C1=CC=C(CCC2CCN(CC3CCCCC3NCC3=CC=C(*)C(*)=C3)CC2CC2=CC=CC=C2)C=C1*&*Cl&&*Cl&*Cl&&
*C1=CC(*)=C(NS(=O)(=O)C2=CC=C(C(=O)NCC3=CC=CN=C3)C=C2)C(*)=C1&*Cl&&*Cl&*Cl&&
*C=CC(C)=CC=CC(C)=CC(=O)O&*C1=CC(*)CCC2(*)OC2CC1*&*C&&*C&*CCC=CC(=O)O&&
*OCC=C&*C1=CC=C(NC(=O)CN2N=C(C3=CC=C(*)C=C3)C=CC2=O)C=C1&*OC&&&
*C1=CC=CC=C1NC(=S)NCC1=CC=CO1&*Cl&&&
*C&*C1=CC=C(OCC2=CC=CC=C2)C(CC2=NN=C(NC(=O)NC3=CC=CC=C3*)S2)=C1&*Cl&&&
*C(=O)O&*C1=CC=C(NC(=O)C(OC2=CC=C(*)C=C2*)C2=CC=C(OCC3=CC=C4C=CC=CC4=N3)C=C2)C(*)=C1&*Cl&&*Cl&*Cl&&
*C&*C1=NC=CC=C1OC1=CC=C(S(=O)(=O)N2CCCC1*)C=C1C(=O)NC(=O)NC1=O&*C(O)C(O)CO&&&
*CC(C)C&*C1=CC=C(CCCC2C(=O)NC(*)C(=O)NC(*)C(=O)NC(*)C(=O)N(*)C3CCCCC3C(=O)N2*)C=C1&*CC(C)C&&*C&*O&*C&*CCCNC(=N)N&&
*OC&*C1=CC=CC=C1N1CC(C2=NC3=C(C=C(*)C(*)=C3)[NH]2)CC1=O&*C&&*Cl&&
*C&*C1=C(*)C(*)=C(N=CC2=CC=CC3=CC=CC=C23)C=C1&*O&&*C(=O)O&&
O=C(CCCCOC1=CC=CC2=CC3=C(C=C12)CCCC3)N1CCCCC1&&&
*C&*C1=NC=C2C=C(*)C(=O)N(CC3=CC=CC=C3*)C2=N1&*NCC(C)C&&*F&&
*SC(Cl)(Cl)Cl&*C1=CC=C(C=NC2=CC=C(S(=O)(=O)NC3=NC=CC=N3)C=C2)C=C1&&&
*C&*N1C=CC2=C1CCC1C2CCCN1C(=O)CCN1N=C(C2=CC=CC=C2)C=CC1=O&&&
*Cl&*C1=CC=C(N2C=C(C=NNC3=NCCN3)C3=CC=CC=C32)C=C1&&&
*C(=O)NCC(=O)NC(C=O)CC(C)C&*C1=CC=C(*)C=C1&*[N+](=O)[O-]&&&
*C(C)=O&*C1=CC=C(CC(=O)N(CC(=O)NCC2CCCO2)C2=CC=C(*)C(*)=C2)C=C1*&*Cl&&*Cl&*C&&
*OC&*C1=CC=C(C(CNC(=O)COC2=CC=C(*)C=C2*)N2CCCC2)C=C1&*Cl&&*Cl&&
*C&*C1=CC=C(*)C(S(=O)(=O)N2CCC(C(=O)NCCCC3=CC=CC=C3)CC2)=C1&*C&&&
*N(C)CC&*C1=CC=C(C2CC(C3=CC=C(*)C(*)=C3)=NC3N=NN=C3N2)C=C1&*C&&*C&&
*C&*C1=CC=C(NC(=S)N(*)C(*)C2=CC=CC=N2)C=C1&*SC(F)F&&*C&&
*OC&*C1=CC=C(CC(*)(*)NCC(*)C2=CC(*)=CC3=C2OCC(=O)N3)C=C1&*C&&*C&*O&*O&&
*C(=O)OC&*C1=CC(OCC(*)N2CCN(C3CCCCC3)CC2)=CC=C1C1=NOC(=O)[NH]1&*F&&&
*C&*C1=CC=CC=C1OCC(=O)NC1=CC=CC(S(=O)(=O)N2CCOCC2)=C1&&&
*CCCCC#C&*C1=NC2=CC=CC=C2N1*&*CCC(=O)O&&&
*C1=CC=C2C(=O)C3=C(OC4=CC=C(*)C=C34)C(=O)C2=C1&*NCCF&&*I&&
*OC&*C1=CC=C(C2=NN(C3=CC=CC=C3)C(C3=CC=C(*)C=C3)=N2)C=C1&*F&&&
*C&*C1=CC(NC(=O)CSC2=NC3=CC=CC=C3N=C2*)=NO1&*C(C)C&&&
*C&*C1=CC(*)=CC(C2=NN=C3CCCCCCN32)=C1&*C&&&
*C&*C1=C(OCCCCCOC2=CC=CC3=CC=C(*)N=C23)C(*)(*)CC(*)C1=O&*O&&*S(=O)(=O)O&*C(F)(F)F&*C&&
*C&*C1=NN(*)C2=C1C=NC(N1CCC(*)(C3(*)CCOCC3)CC1)=C2&*C#N&&*C&*C&&
*OC&*C1=CC=CC(C(=O)NC2=CC=C(N3CCC(N4CCCC4*)C3)C(*)=C2)=C1&*C&&*C&&
*C#N&*C1=CC=CC=C1C(=O)N1CCC2C1C(*)C(=O)N2C(=O)C1CC1&*CN&&&
*S(N)(=O)=O&*C1=CC=C(CCNS(=O)(=O)C2OC(*)C(OCC3=CC=CC=C3)C(OCC3=CC=CC=C3)C2OCC2=CC=CC=C2)C=C1&*CO&&&
*F&*C1=CC=C(CNCCC2=CC=C3OCOC3=C2)C=C1&&&
*C(C)=O&*C1=CC=C(C=CC2=CC=C(C3=CC=NC(*)=C3)C=C2)C=C1&*C(C)(C)C&&&
*F&*C1=CC=CC=C1C1(C2=CC=NC=C2)CC2CCC1N2&&&
*C&*C1(*)OC(*)(*)C2=CC=C3CC4(CC5=CC=CC=C5)C(=O)CCC4(CCN4CCNCC4)CC3=C21&*C&&*C&*C&&
*CC&*C1CC(*)C(*)C(OC2C(*)C(=O)C(*)C(=O)OC(*)C3(*)OC(=O)NC3C(*)C(=O)C(*)CC2(*)OC(=O)NCC=CC2=CC=C(C3=NC=CC=N3)C=C2)O1&*C&&*
O=C(NC1=NC(C2=CC=CC=C2)=CS1)C1=CC=C2[NH]C3=C(CCCC3)C2=C1&&&
*C(C)C&*C1=NC(CNC(=O)N2CCCN(*)CC2)=NO1&*C(C)C&&&
*[N+](=O)[O-]&*C1=CC=C2C(NC3=CC=C(S(=O)(=O)NC4=CC=CC=N4)C=C3)=C3C=CC=CC3=NC2=C1&&&
*C(N)=O&*C1=CC=C(C2=CC3=CC=C(C4CC5(CCCN(*)C5)C4)C=C3OC2=O)C=C1&*F&&&
*OCC&*C1=CC=C(CC2=C(*)C3=C(O2)C(*)=C(*)C(*)=C3)C=C1&*C(=O)O&&*C(=O)O&*OC&*C(C)=O&&
*NCCCCN&*C1=CC=C(NC2=C3N=C(C4=CC=CO4)[NH]C3=NC(*)=N2)C=C1&*Cl&&&
*C(O)CCCCCCCCCCC&*C(CCCCC1CC*)CC1=C)CCCCCCC(*)C1CCC(*)O1&*O&&*O&*C&&
*C&*N1C=C(NC(=O)C2=NC(C3CC3)=CC=C2NC2=CN=CN=C2)C(C(=O)N2CCC2)=N1&&&
*C&*C1=CC=C(NC(=O)C2=CC=C(*)S2)C(C2=CC=C3C(=N2)NC(=O)C32CCCC2)=N1&*OCC(F)(F)F&&&
*OC&*C1=CC=C(C2=CC(=O)C3=C(*)C=C(OC4OC(COC5OCC(*)C(*)C5*)C(*)C(*)C4*)C=C3O2)C=C1*&*O&&*OC&*O&*O&*O&*O&*OC&*O&&
*C1=CC=C(CNC2=NC=C3C=CC(=O)N(C4CCCC4)C3=N2)C=C1*&*F&&*Cl&&
*CC=C&*[N+]1=CC=CC2=C(C(=O)C3=CC=CC=C3C2=O)C1(*)*&*[O-]&&*C(N)=O&&
*CC&*C1=NN(C2=CC=CC=C2)C(NC(=O)C2=C3N=CC=CN3N=C2)=C1&&&
*C&*C1=CC(*)=CC(C(=O)C2=CC=CC(OC3=CC=CC=C3)=C2)=C1&*C&&&
*C(O)CCCCCC&*C1=CC(*)=C(*)C(*)=C1&*O&&*O&*O&&
*COC(C)=O&*C1=CN(C2=CC=C(OS(=O)(=O)C3CC3)C=C2)C(=O)[NH]C1=O&&&
*C(=O)OC&*C1=CC=C(*)C(C2=CN=C(*)C3=C2SC=C3)=C1&*F&&*N&&
O=C(NCC1=CC=CO1)C1=NN(C2=CC=CC=C2)C(=O)C2=CC=CC=C12&&&
*C&*C1=CC=C(CCOC(=O)CC2=C(C3=CC=CC=C3)[NH]C3=CC=CC=C23)C=C1&&&
*C&*N1C(=O)C2=CC=C(OC(=O)NCCN3CCCC3)C=C2OC2=CC=CC=C21&&&
*CC&*C1=CC=C2OC(C3=CC=C(NC(=O)CN4CCCCC4)C=C3)=NC2=C1&&&
*CCCCC&*C1=C(C(=O)NC2=CC=CC=C2*)C2=CC=CC=C2[NH]1&*CC&&&
*CCCCCC&*C1=NN(*)C(*)N1NC(=O)C1=CC=C(*)C=C1&*NC(C)=O&&*C&*C(C)=O&&
*C(C)(C)C&*C1=CC2=NC(N3CCNCC3)=CC(*)=C2C=C1*&*N&&*N&&
*CC&*C1=C(*)C(C(=O)N2CCCN(*)CC2)=CC=C1&*F&&*O&&
*N&*C1=CC=C(C(=O)NCCNCCCCNC(=O)C2=NON=C2*)C=C1&*[N+](=O)[O-]&&&
*N&*C1=C(*)C=C(CC(*)CC(=O)N2CCCC2*)C(*)=C1&*F&&*F&*F&*C(=O)O&&
*C(=O)OCC&*C1=CC=CC=C1C1=CC(C(OCC2=C(*)C=C(*)C(*)=N2)C2=CN=CN2*)=CC=C1&*C#N&&*C&*C&*C#N&&
*COC(C)=O&*C1=C2C(=O)OC(C3=COC=C3)C2(*)CCC1&*C&&&
*OC&*C1=CC2=C(C(*)=C1*)C1OC(*)(C=CC3=CC=CC=C3)C(OC3OC(*)C(*)C(*)C3*)C1C(*)C(*)C2&*OC&&*OC&*OC&*OC&*COC(C)=O&*O&*O&*O&*O&&
*C&*C1=CC(NC(=O)CSC2=NC3=C(C=CC=C3*)C3=NC(CCN4C(*)=NC5=CC=CC=C54)=NN23)=CC=C1&*F&&*C&&
*OC&*C1=CC=C(C2C3C=CCC(C3=O)C(*)C(=N)OC(*)C(=O)N2C(=O)OCC2=CC=CC=C2)C=C1&*C#N&&*CC(C)C&&
*C&*C1=CC=C2CN(CC3(C4=CN(*)C5=CC=C(*)C=C45)NC(=O)NC3=O)C(=O)C2=C1&*O&&*C(=O)NC(C)(C)C&&
*C&*N(CC1=CC=CC=C1)C(=O)C1=CC=C(OCC2CC2)C=C1&&&
*C(C)C&*C12NC(=O)C(*)(CC1=O)C2OC(=O)C1=CC=CC=C1&*C&&&
*OC&*C1=CC(*)=C(NC(=O)C2CCCN(S(=O)(=O)CC3=CC=CC=C3)C2)C=C1*&*OC&&*Cl&&
*C(C)CCCCCCC&*C1=CC=C(NC(=O)C2=C(*)N=CS2)C=C1&*C(=O)OC&&&
*C&*C1=CC(CNCC2=C(*)C(CN3CCCOCC3)=C3CCN(*)CCC3=N2)=CC=C1&*C&&*F&&
*C&*C1(*)C2CCC1(CS(=O)(=O)N1CCC3(C=CC4=CC=CC=C43)CC1)C(=O)C2&*C&&&
*C1=CC=C(SCC(=O)OCN2C(=O)C3=CC=CC=C3C2=O)C(*)=C1&*[N+](=O)[O-]&&*[N+](=O)[O-]&&
*OCC(=O)N(CC)C(C)C&*C1=C[NH]C2=NC=CC=C12&&&
*C(N)=O&*C1CCCN(C(=O)C2=CC=CC=C2NCC2=CC=CS2)C1&&&
*CC=C&*C1=CC=C(C(C2=CC=CC(*)=C2)C(*)CN(*)C(=O)C2=CC=CO2)C=C1&*O&&*F&*NS(C)(=O)=O&&
*OC&*C1=CC(*)=C(S(=O)(=O)N2CCCOC2*)C=C1*&*OC&&*C(=O)OCC(=O)NC(=O)NC(C)C&*Cl&&
*C1=CC(C=CC(=O)C2=C(*)C(*)=CC(*)=C2)=CC=C1&*Br&&*O&*Br&*O&&
*C(=O)NOCCCC&*C1=CC=C(NC2=NC=NC3=C2C=CN3C2OC(*)C(*)C2*)C=C1&*CO&&*O&*O&&
*C&*C(CC1=C[NH]C2=CC=CC=C12)NC(=O)C1=CN=CC(C2=CC=CC=N2)=C1&&&
O=C(CSC1=NC2=CC=CC=C2[NH]1)NC1=NN=C(CC2=CC=CC=C2)S1&&&
*C&*C1=CC=C(NC2=NC(*)=CC(*)=C2*)C=C1&*C&&*C&*C#N&&
*C(=O)CCC&*C1=CC=C(N2N=CC3=C2CC(*)(*)CC3NC(=O)CCN2CCC(*)(*)C2=O)C=C1&*C&&*C&*C&*C&&
*C&*C1=CC=C(C=NOCC(=O)NCC2=CC=CC=C2)C=C1*&*C&&&
*CC&*C1=CC=C2C(=C1)C(=O)CC(=O)N2*&*Br&&&
*OC&*C1=CC=C(C2=C[NH]C3=NC=C(C4=CC=CC(*)=C4)C=C23)C=C1&*OC&&&
*C&*C1=CC(*)=C2N=C(*)C=CC2=C1&*F&&*OCC(O)CCl&&
*CCC&*C1=NN(C2=CC=CC=C2)C(CNC(=O)C2=CN3C(*)=NN=C3C=C2)=C1&*C(C)(C)C&&&
*CC&*C1=C(*)C2=C3OC(=O)C=C(C4=CC=CC=C4)C3=CC=C2O1&*C&&&
*C&*C1=CC=C(C=CC(=O)NCC2CCCC(CNC(=O)C=CC3=CC=C(*)C(*)=C3)C2)C=C1*&*Cl&&*Cl&*Cl&&
*C(N)=O&*C1=NC(C2=CC=CS2)=CC(C(=O)NC2CCN(CC3=CC=CC=C3)CC2)=C1*&*Cl&&&
*C&*C1=CC=C(NC(=O)CSC2=NN(*)C(*)=N2)C(*)=C1&*[N+](=O)[O-]&&*Cl&*C(C)(C)C&&
*OC&*C1=CC=C2N=C(N3CCN(*)CC3)C=C(C(=O)NN=CC3=CC=C(*)C(*)=C3)C2=C1&*C&&*Br&*OC&&
*CCCCCC&*C1=CC=C2CC3N(*)CCC(*)(C2=C1)C3(*)*&*C&&*OC(C)=O&*C&*CCC(=O)OC&&
*C1=C(*)C(*)=CC(C(=O)CCC2=CC=CC=C2)=C1&*O&&*O&*CCNCCO&&
*N(CC)C(C)=O&*C1=CC=C(C(=O)NC2=CC=CC=C2&&&
*C1=CC=C(NC(=O)N2C3CCCC2C(COCC2=CC=CC=C2)C3)C=C1&*F&&&
*OC&*C1=CC=CC(COC(=O)CCOC2=NSN=C2N2CCOCC2)=C1*&*OC&&&
S=C(NC1CC1)N1CCC2=C(C1)SC(C#CC1=CC=CC=C1)=N2&&&
COC(=O)C(CC(N)=O)NC(C)=O&&&
*CCOC&*C1=NC2=C(C(3=NC(N4CCOCC4)=NC=C3CN(*)CC3CCC3)C=NN2C=C1&*C&&&
*NCCC&*C1=NC=NC2=C1N=CN2C1OC(*)C(*)C1*&*C(=O)NC&&*OC(C)=O&*OC(C)=O&&
*C&*C1=NOC(*)=C1CNC1=NC(NCC2=CC=CC=C2)=NC2=C1CN(*)CC2&*C&&*C(C)C&&
*OCCOC&*C1=CC=C2NC(=O)CN(C(=O)C3=CC=C(*)S3)C(C3=CC=C(*)C(*)=C3)C2=C1&*Br&&*Cl&*OC&&
*C(O)CO&*C1=CC=CC=C1C1=CC=CC=C1&&&
*OC&*C1=CC2CC3=NC4=CC(*)=CC=C4C(*)=C3C(C1)C2&*NC(C)=O&&*N&&
*OC&*C1=CC=C(C2=NC3=C(CC(*)NC3=O)[NH]2)C=C1*&*C&&*SC&&
*C&*C1=NC(=O)NC(=O)C1(*)CC1=CN2C=C(N(*)C(=O)C3=CC4=CC=C5SC=CC5=C4C=C3)N=C2S1&*C&&*N&&
*CCCC&*C1=CC(*)=C(CNC(=O)C2=CC(*)=NN2*)C(*)=C1&*C&&*Cl&*F&*C&&
*C&*C1=CC=CC=C1C1=CN(C2=NC=NC3=C(*)C=CC=C23)C=N1&*C(=O)NCCCN(C)C&&&
*C&*C1=NN(CC(=O)NC(*)CCC2=CC=CC=C2)C(*)=N1&*[N+](=O)[O-]&&*C&&
*C=C&*C12CC3OC(*)(O1)C1CCCC34CC3OC3(CCC5OC(=O)CC(NCC6=CC=CC=C6)(CCC(=O)O5)C(=O)OC(C1)C24*)O1&*C(C)(C)C=C&&*C&&
*OC&*C1=CC=C(C=CC2=CC(*)=C(*)C(*)=C2)C=C1OCCCCCOC1=CC2=C(C=C1*)C(=O)N1CCCC1C=N2&*OC&&*OC&*OC&*OC&&
*C(=O)CSCCCCCC(=O)O&*C1=CC=C(CC(C(=O)N2C(=O)NCC2*)C2=CC=CC=C2)C=C1&*O&&&
*C&*N1CCN(S(=O)(=O)C2=CC=C(C3=CC=NC(NC4=CC=C5N=CSC5=C4)=N3)C=C2)CC1&&&
*C&*C1=NN(C(*)C(=O)N(*)CCC2=CC=CC=C2)C(=O)C2=C1SC1=CC=CC=C12&*C&&*C&&
*C1=CC=C(C2C3=C(*)C=CC=C3C(=O)C2C2=CC=C(OCCN3CCCCC3)C=C2)C=C1&*Cl&&*Cl&&
*C&*C1=CC=C(C2=CC=C(CN3CCC(N4C(=O)N(C5CCN(*)CC5)CC4C4=CC=CC=C4)CC3)C=C2)C=C1&*C(=O)OC(C)(C)C&&&
*CC(=O)O&*C1CCC2=CC=C(OCCCCCC3=CC=CC=C3)C=C2C1*&*O&&&
*CC&*C1=CC(=O)C2=C(*)C(*)=C(*)C=C2[NH]1&*C&&*OC&*C(C)=CC(=O)O&&
C1=CC=C(C2=CN=C(N3CCNCC3)C3=C2N(CC2CC2)C=N3)C=C1&&&
*C&*C1=C(C2=CC=C(*)C=C2)C(=O)O[NH]1&*CC(C)(C)O&&&
*C&*C(CC1=CC=CC=C1)NCC(*)(*)NCC(*)COC1=CC(CCC2=CC=CC=C2)=CC=C1&*C&&*C&*CO&&
*C&*C1=CC(*)=C2C(*)=C(C(=O)C3CCCCC3)OC2=C1&*O&&*OCC(=O)O&&
*C1=CC=C(NS(=O)(=O)C2=CC=C(NC(=O)CSC3=NN=NN3C3=CC=CC=C3)C=C2)C=C1&*C(=O)O&&&
*OC&*C1=CC=CC=C1N1CC2(CCN(CC3=C[NH]C4=CC=CC=C34)CC2)OC1=O&&&
*CC&*C1CC(*)(*)C(OC2OC(*)C(*)C(*)C2*)C(*)C(OC2CC(*)(*)C(*)C(*)O2)C(*)C(=O)OC(C#CCC2=CN=C3C=CC(=O)NC3=C2)C(*)C1*&*C&&*C&*O
*OC&*C1=NN=C(COC2=CC=C(C#CC3(*)CN4CCC3CC4)C=C2)O1&*O&&&
*C&*C1=CC=C(C(*)N(CC2=CC=CO2)C2=CC(*)=CC=C2*)C(*)=C1&*O&&*C(=O)O&*O&*C&&
*CC&*C1=CC=C(*)C(NC(=O)CN(*)C(=O)COC(=O)C2=CN=CC=N2)=C1&*C(F)(F)F&&*Cl&&
*C&*C1=CC=C(C=CC2=NC3=C(C(=O)N(*)C(=O)N3*)N2*)C=C1&*Cl&&*C&*C&&
*CC&*C1=NC(*)=NC(N2CCOCC2)=N1&*Cl&&&
*C1=CC=C(CC2=NN=C(NC(=O)C3=CC=CC=C3)S2)C=C1&*O&&&
*S(=O)(=O)N(C)C&*C1=CC=C(OC(=O)C(CC2=CC=CC=C2)NC(=O)C2=CC=CC=C2)C=C1&&&
*CCCN&*C(NC(=O)CN1C=NC2=CC=CC=C2C1=O)C(=O)C1=NC2=CC=CC=C2S1&&&
*C1=CC=C2N=CN=C(NCC(=O)NC3CN(C4CCC(C5=CSC=N5)CC4)C3)C2=C1&*C(F)(F)F&&&
*S(N)(=O)=O&*C1=C(*)C(*)=CC=C1&*C(=O)NCCC(=O)NCC(=O)NCC(=O)NCC(=O)O&&*Br&&
*OC&*C1=CC=C(N2N=C(*)C(C3CCN(*)C3)=C2*)C=C1*&*C&&*C(N)=O&*C&*OC&&
*SC&*C1=CC(*)=CC(N2C=C(C3=CC=C4OCCCOC4=C3)[NH]C2=O)=C1&*Cl&&&
*OC&*C1=CC=CC=C1C=CC(=O)C1=C(C2=CC=CC=C2)[N+]2=C(C=CC3=CC=CC=C32)N1*&*C&&&
*OC&*C1=CC=C(*)C(NS(=O)(=O)C2=CC(C(=O)NC3=CC=C(*)C(*)=C3)=CC=C2)=C1&*Cl&&*Cl&*OC&&
*OC&*C1=CC=C(NC(=O)CN(*)C(=O)C2=CC=CC=C2*)C=C1&*C&&*C(F)(F)F&&
*C&*C1=CC=C2C(=C1)N(CC1=NN=C(C3=CC=CC=N3)O1)C(=O)C1=CC=CN12&&&
*OC&*C1=CC=CC=C1CC(=O)NC(=CC1=CC=CN=C1)C(=O)NCC1=CC=CO1&&&
*CC(=O)O&*C1=CC=C(NC(=O)C2=CC=C(C3=NC4=CC=CC=C4S3)C=C2)C=C1&&&
*C&*C1=CC(COCC2=NN3CCN(C4CCCC4)C(=O)C3=C2)=NO1&&&
*OC&*C1=CN=C(NC2=NC=C(*)C(OC3=CC=C(*)C=C3*)=N2)S1&*N&&*C(=O)N(C)C&*C&&
*OC&*C1=NC=CC=C1CNC1=NC=C(C(=O)NCC2=CC=CO2)C(NCC2CCCO2)=N1&&&
*C&*C1=CC=C(CNC(=O)C2=CN(*)C3=C(C=C(CN(*)CC(*)C4=CC=CC=C4)S3)C2=O)C=C1&*Cl&&*C&*O&&
*C(C)=O&*C1=CC=C(C2=NN(*)C(C3=CC(*)=C(*)C(*)=C3)C2)C=C1&*Br&&*Cl&*Br&*O&&
*OC&*C1=CC=C(NC(=O)C2=CC=C(C3SCC(=O)NC4=C3C(*)=NN4C3=CC=CC=C3)C=C2)C=C1&*C&&&
*C&*C1=CC=C(C2=C(CN3CCN(C4=CC=C(C(=O)NS(=O)(=O)C5=CC=C(NOCC6CCOCC6)C(*)=C5)C(OC5=CC6=C(C=C5*)[NH]C=C6)=C4)CC3)CCC(*)(*)C2)C=
*C(=O)OCC&*C1=C(*)C(C2=CC(*)=CC=C2N2OC(=O)C(SC3=CC=CC=C3)=C2C2=CC=CC=C2)C(*)=C(*)N1&*C&&*C&*C(=O)OCC&*[N+](=O)[O-]&&
*C&*C1=CC=CC=C1N1N=C2C(=O)NC(=O)N(C3=CC=C(OC4=NC=CC=C4*)C=C3)C2=C1*&*C(F)(F)F&&*C&&
*CCC&*C1=CC=C(S(=O)(=O)C2=NN=C(NC(=O)C3=COCCO3)S2)C=C1&&&
*C&*C1=CC(OCC(*)CNC(*)(*)C=CC2=CC=C3OCOC3=C2)=CC=C1&*O&&*C&*C(N)=O&&
*NN=C(F)C(CC)CCC&*C1=CC=C(*)C(S(=O)(=O)NC2=CC=C(*)C(*)=C2)=C1&*[N+](=O)[O-]&&*O&*C(=O)O&&
*C1CC(=CC=C2CCCC3(*)C2CCC3C(*)C2CC2C(*)CCC2OCC(=C)C(=C)C23CC(*)C(*)O3)CC(*)C1&*O&&*C&*C&*O&*C&*O&*C(C)O&&
*C&*N(CC(=O)NC1=CC=NN1C1CCN(CC2=CC=CC=C2)CC1)C1=CC=CC=N1&&&
*C(=O)NC(C&*C1=CC(NS(=O)(=O)C2=N[NH]C=C2*)=CC=C1&*Cl&&&
*S(=O)(=O)NC(C)(C)C&*C1=CC=CC(C2=CC=C(C3=CC=CC(*)=C3)C=C2)=C1&*Cl&&&
*C1=CC=C(N2C(*)=NC3=CC(C(=O)NCCCN4CCOCC4)=CC=C3C2=O)C=C1&*F&&*O&&
O=C(NC1=CC=CC=C1N1CCCC1)C1=N[NH]C=C1&&&
*C&*C1=CC=C(*)C(*)=C1&*[N+](=O)[O-]&&*N(CCC#N)CCC#N&&
*C&*C1=CN(C2=CC=C3C(=C2)C(*)=C(*)N3CC2=CC=C(C3=CC=CC=C3)C=C2)C=N1&*CC(=O)O&&*Cl&&
*C&*N=C(C1=CC=C(OC2=CC(*)=CC(*)=C2)N=C1)N(*)CC1CCOCC1&*C&&*O&*C(C)C&&
*OC&*C1=C(SC2=CC(*)=CC=C2)C(=O)CC(CCC2=CC=CC=C2)(C2=CC=C(*)C=C2)O1&*O&&*C(C)(C)C(=O)O&&
*C1=CC=C(NC(=O)C2=CC3=CC=CC=C3C=C2*)C(*)=C1&*Br&&*Cl&*O&&
*C(=O)OCC&*C1=CC=C(N2N=CC3=C2N=CN=C3N2CCN(*)CC2)C=C1&*OC&&&
*C&*C1=CC=C2C(*)=C3C=CC=C(*)C3=NC2=C1&*S(=O)(=O)N=C(N)N&&*C&&
*OC&*C1=CC=C(C(=O)C(*)(*)OC(=O)C2=CC=C(*)O2)C=C1&*C&&*C&*C(C)C&&
*C(C)=O&*C1=NN=C(NC(=O)C2=CC=CC=C2C(=O)N2CCC3=CC=CC=C3C2)S1&&&
*OC&*C1=CC=C2N=CC=C(N3C=C4CC(NC(=O)C5=CSC(N6CCCC6)=N5)CCC4=N3)C2=C1&&&
*C(C)C&*N(CCC1=CC=CC=C1)C(=O)N(*)CC1=CC=C(C2=C(C(=O)NC(*)C(=O)NCCC3=CC=CC=C3)C=CC=C2OCCC2=CC=CC=C2)C=C1&*C&&*C&&
*N(CCC)CCC&*C1=CC23C4=CC(*)=CC=C4C(C(C4=CC=CC=C4)C12*)C1C(=O)CC(*)(*)CC1C1=CC=CC=C13&*OC&&*C&*C&*C&&
*C&*C1=CC(NC2=NC3=CC(OCC(*)CN4CCN(*)CC4)=CC(*)=C3S2)=N[NH]1&*O&&*Cl&*Cl&&
*SNC(=O)NCCC(=O)NCC(C)C&*C1=CC=CC=C1NC(=O)C1=CC=CC=C1&&&
O=C(NCC1=CC=C2OCOC2=C1)C1CC(=O)N(C2CCCCCC2)C1&&&
*C=C&*C1CC1(NC(=O)C1CC2(CN1C(=O)C(C1CCCCC1)NC(=O)OC1CC1)C(*)(*)C1=CC=CC=C12)C(=O)NS(=O)(=O)N1CCOCC1&*C(C)(C)C&&*C&&
*CCCC&*C1=CC(CNC(=O)C2=CC=C(N(*)C(=O)C=CC3=CN=C4N=C(*)N(*)C4=C3)C=C2)=CC=C1&*C&&*F&*CCC&&
*C#N&*C1=CN=C(C2=CC=C(C3=CN=C(*)N=C3)C(*)=C2)N=C1&*C(=O)O&&*C(F)(F)F&&
*SCCC(=O)N(C)C&*C1=NC2=CC=CC=C2S1&&&
*CN(CC)CC&*C1=C(*)C2=CC=C(C(=O)NC3CCCCC3*)C=C2[NH]C1=O&*O&&*C&&
C1=CN=C2C3=C(N4CCCCC4)[NH]N=C3C(C3=CC=NC=C3)=NC2=C1&&&
*C(=O)OCC&*C1=C(*)SC(=S)N1C1=CC=CC=C1&*N&&&
*C&*C1=CC(COC2=CC=CN3C(N(*)CC4=CC=CC=C4)=C(*)N=C23)=CC=C1&*F&&*C&&
*C1=CC=C(CC(=O)N2N=C(C3=CC=CC=C3)N=C2NCC2=CC=CN=C2)C=C1&*Cl&&&
*C&*C1=C2C=C(C(=O)N3CCOCC3)C=C(*)C2=NC(C2=CC=CC=C2)=N1&*Cl&&&
*C&*C1=NN(*)C(C2=CN=C3C=C(*)C=CC3=C2)=C1&*C(N)=O&&*C(F)(F)F&&
*OC&*C1=NC2=NC=C(CNC3=CC(C4=CC=CN=C4)=CC(*)=C3*)C=C2C(*)=N1&*N&&*N&*Cl&&
*C&*C1=CC=CC=C1C1=CN2C(=C1)[NH]C(=O)C1=C2N(*)C(=O)C2=CC=CC=C12&*F&&&
*CCCC&*C1=CC=C2C(=C1)CC(*)N1C2=C(CNCC2CCN(*)CC2)C2=CC(*)=CC=C21&*F&&*N(C)C&*C(=O)O&&
CNC(=O)C(NC(=O)C(N)CCCCN)C(C)C&&&
*C(=O)OCC&*C1=C(*)SC=C1&*N&&&
*OC&*C1=CC=C2[NH]C3=C(C(NCCN(*)CCN(*)CCNC(=O)C4=C(*)C5=CC=C(*)C=C5[NH]4)=CC(C4=CC=CC=C4)=C3)C2=C1&*C&&*Cl&*C&*OC&&
*CCCC&*C1=NC=C(*)C(NC(*)C(*)C2=CC=CC=C2)=N1&*Cl&&*O&*OC(C)(C)C(=O)O&&
*C&*C1=CC=C(N(CC2=CC=CC=C2*)C2CCN(C(*)CCNC(=O)C3=C(C4=CC=C(*)C=C4)N=C(*)S3)CC2)C=C1&*C&&*C(F)(F)F&*F&*C&&
*C&*C1CCC(*)C(*)CCCC(*)C(=O)CC1&*C(C)C&&*O&*C&&
*N(C)C&*C1=CC=C(*)C(CN2C(*)=C(*)C3=CC(OCC4=C(*)ON=C4C4=C(*)C=CC=C4*)=CC=C32)=C1&*F&&*F&*C(=O)O&*F&*Br&*Cl&&
S=C1[NH]N=C(CSC2=NN=C(C3=CC=C(OCC4=CC=CC=C4)C=C3)N2C2=CC=CC=C2)O1&&&
*C&*C1=CC(C2=CC=C3C(=C2)OCC(CC2=CC=C(*)C(*)=C2)C3C2=CC=NC=C2)=N[NH]1&*Cl&&*F&&
*N&*C(=NOC(=O)C1=CC=C(*)C=C1*)C1=CC=CN=C1&*Cl&&*Cl&&
*C(C)CC&*C1=CC=C(CC(NC(=O)C(CC2=CC=CC=C2)NC(=O)OCC2=CC=CC=C2)C(=O)NC(*)C(=O)NC2CCNC2=O)C=C1&*O&&&
*C&*C1=CC=C(OC2=CC(=O)[NH]C3=C(*)C=CC=C23)C=C1&*Cl&&&
O=C(COC(=O)C1=CC=CC=C1SCC=CC1=CC=CO1)NCC1=CC=CO1&&&
O=C(NCC1=CC=C2OCOC2=C1)C1=NOC(C2=CC=C3OCCOC3=C2)=C1&&&
*C&*C1=CC=C(N(*)C2=CC=C(C(=O)NC3=CC=C(NC4=CC=NC5=CC=CC=C45)C=C3)C=C2)C=C1&*N&&&
*OC&*C1=CC=C(CN2CC3CC(=O)NC3C2)C=C1&&&
S=C(NCCC1=CCCCC1)NC1CCCC1&&&
*C&*C1=CC=C(C(=O)OCC(=O)N2CCC(N3CCCCC3)CC2)C=C1*&*C&&&
*C&*C1=CC=C(C2=CC=C3C(=C2)C(*)(*)SC(*)CS3(=O)=O)C=C1&*C&&*C&*[N+](=O)[O-]&&
*CC(C)C&*C1=CC=C(C(=O)N(*)C2CCC(*)NC2)C=C1&*F&&*C&&
*CC&*C1=CC=C(S(=O)(=O)C2=C3NC(=O)C4=C([NH]C5=CC=CC=C45)N3CCC2)C=C1&&&
*OC&*C1=CC=C2[NH]C3=CC=C(*)C=C3N(*)C2=C1&*C(=O)NC(CCC(=O)NC(C(=O)NC(CC(=O)O)C(=O)NC(CCSC)C(N)=O)C(C)C)C(=O)OC(C)(C)C&&*C&&
*COC(=O)CCC&*C1=CC2(*)C(=O)C(=C(*)C3C4CC(*)C(*)(*)CC43)C(=O)C2(*)C(*)C1&*O&&*C(C)C&*C&*CBr&*O&*C&*O&&
*C&*C1=CC2=C(OCOC2)C(CNC(=O)C2CCC(=O)N(*)C2)=C1&*Cl&&&
*C(C)=O&*C1=CC=C(C2(*)C3=C(*)C(*)=CC(*)=C3NC(=O)N2*)C=C1&*F&&*O&*F&*C(F)(F)F&*Cl&&
*OCCN(C)C&*C1=CC=C(C2=CC=C(CNCCCNC3=CC=NC4=CC(*)=CC=C34)C=C2)C=C1&*Cl&&&
*N&*C1=NC=NC2=C1C(CC1OC(*)C(*)C1*)=NN2*&*CO&&*O&*O&*O&&
*[N+](=O)[O-]&*C1=CC=CC(CNC2=CC(NC3CCCCC3)=C(*)C3=CC=CC=C23)=C1&*O&&&
*C(=O)OC&*N=C1NCC(C2=CC=C(*)N=C2OC2=CC=C(*)C(*)=C2)CN1&*C&&*C(C)C&*C&&
*NS(C)(=O)=O&*C1=CC=C(NC(=O)CN2C=CC3=C2C(=O)N(*)C(=O)N3*)C=C1&*C&&*C&&
*C1=CC(C=NNC(=O)C2=CC=CS2)=CC=C1OCCOC1=CC=CC=C1&*[N+](=O)[O-]&&&
C1=NC2=CC(SC3CCCCC3)=CC=C2CN1&&&
*OC&*C1=CC=C2N=C(NC(=O)CN3C(=O)NC4(CCCCC4)C3=O)SC2=C1&&&
*C1(*)CCCC2(*)C3CCC45CC(=C)C(CCC4C3CCC12)C5&*C&&*C&*COC(=O)C(C)(C)C&&
*C&*C1=CC=C(C(=O)NCC(=O)N2N=C(*)C=C2*)C=C1&*C&&*[N+](=O)[O-]&&
*C&*C1=CC=C(NC(=O)C2=CC=CC=C2)C=C1NC1=CC=CC=C1C1=NC2=NC=CC=C2O1&&&
*CC&*C1=CC(*)=C(CNC(=O)N2CC(*)CC2C(=O)NC2=CC=C(C=NN3C=NN=C3)C=C2)C(=O)[NH]1&*C&&*C&&
*OC&*C1=CC=C(CNC2=C(NC(*)C3CCCCC3)C(=O)C2=O)C=C1&*C&&&
*OC&*C1=CC=C(*)C(NS(=O)(=O)C2=CC=C(C3=CN=C(C4CC4)O3)C=C2)=C1&*Cl&&&
*C[N+](C)(C)[O-]&*C1=CC=C(NC2=CC=CC=C2)C=C1*&*C(=O)NCC(=O)O&&&
*NC(=O)C=CC&*C1=CC=CC(OC2=CC=CC(*)=C2)=C1&*CCC&&&
*C&*C1=CC=C(C2=C(C3=CC=NC(N*)=N3)N3C=C(CCN4CCN(*)CC4)SC3=N2)C=C1&*F&&*N&&
*CC=C(C)C&*C1=C2C(=O)C(*)(C=C3OC(=O)C(*)C4=C3C=C(*)C(*)=C4*)C(=O)C2=C(*)C=C1&*C&&*C&*O&*O&*O&*O&&
S=C1[NH]C2=CC=C(OCCCCN3CCCC3)C=C2[NH]1&&&
*C&*C1CCCC2=C1C(=O)OC1=C2CCCC2=C1C(=S)OC2(*)*&*C&&*C&&
*C&*C1=CC=C(NC(=O)C2=CC=C(CNC3=C(N4CCCCCC4)C(=O)C3=O)C=C2)C=N1&&&
*OC(C)=O&*C1CCC2(*)C(=CCC3C2CCC2(*)C(*)C(*)CC32)C1&*C&&*C&*C(C)C=CCC(C)C&*O&&
*C#N&*C1=CC=CC2=C1[NH]C=C2C1=CC=C2[NH]N=CC2=C1&&&
*CC&*C1=NC(*)=C(C2=NC(N3CCC4=C(C3)[NH]C(C3CC3)=NC4=O)=NC(N3CCN(*)CC3)=C2)S1&*C&&*C&&
*C(N)=O&*C1=CN(CC2=CC=CC(C3=CC=CC=C3)=C2)C2=CC=CC(*)=C2C1=O&*N&&&
*OC&*C1=CC=C(S(=O)(=O)N(*)CC2OC3=C(NC(=O)NC4=CC=CC5=CC=CC=C45)C=CC=C3C(=O)N(*)CC2*)C=C1&*C&&*C(C)CO&*C&&
*OCC&*C1=CC=C(N2C(=N)C(=S)N(C3=CC=C(*)C=C3)C2=N)C=C1&*F&&&
*OC&*C1=CC=C(S(=O)(=O)NC(*)C2=NC3=CC=CC=C3N=C2N2CCC(N3CCCCC3)CC2)C=C1&*C#N&&&
*OC&*C1=CC=C(C2=C(C3=CC(C(=O)NCC4=CC=NC=C4)=C(*)C(*)=C3)[NH]C(*)=N2)C=C1&*C&&*F&*OC&&
*C(=O)O&*C(=CC1=CC=C(*)C=C1)CCC1=CC=C(C2=NC=CS2)C=C1&*Cl&&&
CCCN(C(=O)CC)C(C)CC(=O)NO&&&
*F&*C1=CC=C(C2=NN=C(NC3=NC(C4=CC=CC=C4)=CS3)O2)C=C1&&&
*C&*C1=C(C(=O)NCC2=CC=CC=C2)S(=O)(=O)C2=C1C=C(*)C(SCC(=O)NC1=CC=CC=C1*)=C2&*O&&*C&&
*N(CCC)CCCC&*C1=CC=C(CC2=CN=C(*)N=C2*)C=C1&*Cl&&*N&&
*C&*C1=CC=CC(CC(=O)NC2=NC3=CC=C(*)C=C3S2)=C1&*C(N)=O&&&
*CCCOC&*C1=C2NC(=O)C3=C(SC(NS(=O)(=O)N(*)CC4=CC=CC=C4)=C3)N(*)C2=CC=C1&*F&&*C&&
*C(=O)NCCCCCC(=O)NC(CCCNC(=N)N)C(=O)OC(C)(C)C&*C(CC1=CN(*)C2=CC=CC=C12)NC(=O)CC1CCCNC1=O&*C&&&
*OCC=C(C)CCC=C(C)C&*C1=CC=C(*)C=C1&*CCC(=O)NC(CO)C(=O)NCCO&&&
*C&*C1=CC=C(*)C(C(=O)NC2CC3CCC(C2)N3)=C1&*C&&&
*OC&*C1=CC=C(C(=O)N2CC(*)C2)C=C1N1CCCNS1(=O)=O&*CO&&&
*C&*C1=CC=C(NC(=O)C2CC(=O)NC3CC(*)CC3N2C(=O)C2=CC=C(*)C=C2)C=C1&*Cl&&*C(F)(F)F&&
*NCCCN(CC)CC&*C1=C2C=CC=CC2=NC2=CC=CC=C12&&&
*C1=CC(N2C(=O)CSC2C2=CC=CC=C2*)=NC(=O)[NH]1&*Cl&&*O&&
*OCC&*C1=C(*)N=C(*)C(*)=N1&*[N+](=O)[O-]&&*C#N&*N&&
*C(N)=O&*C1=CC(CSC2=CC=C(*)C=C2*)=CC=C1&*[N+](=O)[O-]&&*Br&&
*CCC&*C1=NC2=CC=CC=C2N1*&*N&&&
*C(=O)OCC&*C1=CC=C(NC2=C3C(*)=C(*)OC3=NC=C2)C(*)=C1&*OC&&*OC&*C(=O)OC&&
*S(N)(=O)=O&*C1=CC=C(CCNC(=O)C2=NC3=CC=CC(N(CC4=CC=CC=C4)C4=CC=CC=C4)=C3S2)C=C1&&&
*CC=C&*N1C(=O)C2=CC=CC=C2C2=C1N=C(C1=CC=C(N3C=CN=C3)C=C1)N(C1=CC=CC=C1)C2=O&&&
*OC&*C1=CC=C(*)C(N2C(*)=C(C=NCCN3CCOCC3)C(=O)[NH]C2=O)=C1&*OC&&*O&&
*N&*C1=CN=C2C(=C1)N=C(*)N2C1CCC2(CC1)CC(*)(*)CO2&*N&&*C(F)F&*CO&&
*C1=CC=C(CNS(=O)(=O)NS(=O)(=O)NCC2=CC=C(*)C=C2)C=C1&*F&&*F&&
*CCC&*C1=CC(*)=C2N=C(*)C(=O)N(*)C2=N1&*C&&*C&*CCCOC&&
*OC(=O)OC&*C1=CC=C2C=CC=CC2=C1*&*C=O&&&
*COP(=O)(O)OP(=O)(O)OP(=O)(O)O&*C1OC(N2C=NC3=C(NC4CC5CCC4C5)N=CN=C32)C(*)C1*&*O&&*O&&
*C1=CC=C(C2(C3=CC(NC(=O)C4=CC=C(*)C=C4*)=CC=C3*)CCCO2)C=C1&*C(F)(F)F&&*F&*F&*F&&
*OC&*C1=NC(C2=CC=C(*)C=C2)=C(C2=CC=C(*)C=C2)C(=O)N1*&*C&&*N(C)C&*Cl&&
*OC&*C1=CC=CC(CC(=O)NS(=O)(=O)C2=CC(*)=CC=C2*)=C1&*Cl&&*Cl&&
*C&*C1=CC=CC=C1C(*)NC(=O)N(*)CC1=CC=CC=N1&*Cl&&*C(C)C&&
*C&*C1=NC(*)(*)N(C2=CC=C(OCCCCCCOC3=CC=C(*)C=C3*)C(*)=C2)C(*)=N1&*C&&*N&*N&*Cl&*Cl&*S(=O)(=O)F&&
*C&*N1CNS(=O)(=O)C2=C(C=CS2)C1=O&&&
*C(=O)C(C)SC(CO)CO&*C1=CC=C(*)C(NC(=O)C2CCCCN2*)=C1&*Cl&&*C(F)(F)F&&
*C&*C1=CC=C(C2N3CCCC3C3C4=CC(*)=CC=C4CCC32*)C=C1&*O&&*O&&
*OC&*C1=CC2=C(C=C1*)CN(CCN1C=C(C3=CC(=O)C4=CC=CC=C4O3)N=N1)CC2&*OC&&&
*CC&*C1=C(NC2=C(*)C=C(*)C(*)=C2)C(=O)C2=C(C=CC=C2CN(*)CCC2=CC=CC=C2)C1=O&*O&&*C(=O)NC&*Cl&*C&&
*C1=C(*)C(*)=CC(CN2CCOC3=C(C2=O)C(C2=CC=CC=C2)=NN3C(=O)C2=CC(*)=N[NH]2)=C1&*Cl&&*F&*F&*Br&&
*OCC&*N=C(NC1=CC=CC=C1*)C1=CC=NC(OC2=CC=CC(*)=C2)=C1&*Cl&&*C#N&&
*OCC&*C1=CC(=O)C2=CC=C(*)C=C2C1=O&*C&&&
*CC&*C1=CC=C(NC(=O)C2=NC(*)=C3N=CN(CC4=CC=CC=C4)C3=C2)C=C1*&*Cl&&*C&&
*OC&*C1=CC=C(S(=O)(=O)N2CCC(C(=O)N3CCN(C4=CC=CC=C4*)CC3)CC2)C=C1&*OC&&&
*C(=O)OCC&*C(*)=C(C1=CC=CN=C1)C1=CC(*)=CC(*)=C1&*C&&*Cl&*Cl&&
*CCOC&*C1=CC=C(*)C=C1&*NC(=O)COCC(F)(F)C(F)F&&&
*C&*N1C=C(NC(=O)NC2=CC=C(C3=NC(N4CC5CCC(C4)O5)=C4C=NN(C5CCN(CC6=CC=CC=C6)C5)C4=N3)C=C2)C=C1&&&
*C&*N1C(CSC2=N[NH]C=N2)=NN=C1SCC(=O)N1CCCC2=CC=CC=C21&&&
*CC(C)C&*C(CCC(=O)NC(*)C(=O)NC1=N[NH]C=N1)NC(=O)C(*)CC1=CC=CC=C1&*N&&*CCCNC(=N)N&&
O=C1CCC(CNS(=O)(=O)CCNC(=O)C2=CC=CC=C2)CN1&&&
*C&*C1=NN(CNC2=CC=CC=C2OC2=CC=CC=C2*)C(*)=C1&*C&&*C&&
*CC&*C1=CC(C=CC2=NC3=CC=CC=C3C(=O)N2C2=CC=CC=C2)=CC(*)=C1*&*CC&&*O&&
*OC&*C1=CC=C(C(=O)CSC2=NN=C(C3=CC=CS3)N2CC2=CC=CO2)C=C1*&*OC&&&
*CC&*C1=CC(NC(=O)CSC2=NC=CN2*)=CC=C1&*C(F)(F)F&&&
*C1=CC=C(NC(=O)CSCC2=CC=CC=C2*)C=C1&*Br&&*[N+](=O)[O-]&&
*C(=O)CC&*N1CCCC(C2=CC=CN=C2OC2=CC=C(C(=O)C3=NC4=CC=CC=C4[NH]3)C=C2)CC1&&&
*C&*C1=CC=C(*)C(C(=O)NC2CCCC(CN3CCN(C4=NC=CS4)CC3)C2)=C1&*C(F)(F)F&&&
*C&*C1=CC=C(N2C(*)=CC=C2C2=CC=C(N3C=CN=C3)S2)C(*)=C1&*C(N)=O&&*Cl&&
*C&*C1=NC=CC=C1CN1CCCC1CN=C1CC(C2=CC=CC=C2)CC(=O)N1&&&
*OC&*C1=C(*)C2=C(C(*)=C1*)C1=C(*)C3=C(C=C1C=CC(*)C(*)C2*)OCO3&*C(=O)C=C(O)C(=O)O&&*OC&*OC&*O&*OC&*OC(=O)C=C(C)C&*C&&
*CN(CC)CCC&*C1C2=C3CCN(*)C3=CC=C2OC2=CC=CC=C21&*C(=O)O&&&
*CCC(=O)O&*C1=CC=C2C(=C1)C(=O)C(=O)N2CC1=CC=CC2=CC=CC=C12&&&
*NC&*C1=CC=C(C2CC(=O)C3=C(C=C(*)N=C3*)O2)C(*)=C1&*C&&*C(N)=O&*Br&&
*SC&*C1=CC=C(CCNC2=NC(NCC3=CC=CC=C3)=NC(*)=N2)C=C1&*N&&&
*OCC&*C1=CC=C(*)C(S(=O)(=O)N2CCN(C(=O)C3=CC=C(*)S3)CC2)=C1&*OC&&*Br&&
*C#N&*C1=CC=C(OCCCCOC2=CC=C(COC3=CC=CC4=C3OC(*)(*)C=C4)C=C2)C=C1&*C&&*C=CC(=O)O&&
*CC=C&*C1=CC(C=NNC2=C(*)C(*)=C(*)C(*)=N2)=CC=C1&*C#N&&*C#N&*C&*O&&
*CC&*N=C1NC2=CC(*)=C(*)C=C2S(=O)(=O)N1&*Cl&&*C(C)C&&
*C&*C1=NC=NC(N2CC(CN3CCC(C4=NC(CC5=CC=CC=C5)=NO4)CC3)C2)=C1*&*Br&&&
*OC&*C1=CC=C2C(=O)C(=CC3=CC=C(*)C(*)=C3*)COC2=C1&*OC&&*OC&*O&&
*C&*C1=CC=C(S(=O)(=O)N2CCC(C(=O)N3CCCC(*)C3)CC2)C=C1&*C&&&
*CC=C&*C(OC1=CC=CC=C1)C(=O)N1CCN(C(=O)NC2=CC=CC=C2)CC1&&&
*OC&*C1=CC=CC(CNC(=O)CS(=O)CC2=CC(=O)N3N=C(CC4=CC=CC=C4)SC3=N2)=C1&&&
*OC&*C1=CC=CC(C2=NC=CC(NCC3=CC=CC=N3)=N2)=C1&&&
*CCN(C)C&*C=C1C2=CC=CC=C2COC2=CC=C(*)C=C12&*C(=O)O&&&
*OC&*C1=CC=C(C(=O)OCC(=O)N2CCCC2=O)C=C1*&*[N+](=O)[O-]&&&
*C&*C1=CC=C(S(=O)(=O)CCC(=O)NCC2=CC=CO2)C=C1&&&
*C&*C1(C(=O)NC2CCCCCC2)CCCCC1&&&
*NC(=O)NCCCCCC(=O)NO&*C1=CC=C2C=CC=CC2=C1&&&
O=C1C(=CC2=NC3=CC=CC=C3S2)CCC2=CC=CC=C12&&&
*O&*C1=CC=CC=C1N1N=C(C2=CC=CC=C2)CC1C1=CC=CC=C1*&*O&&&
*C&*C1=CC=CC(OC2=CC(S(=O)(=O)NC3=NC=NS3)=CC=C2*)=C1&*Cl&&&
*CNS(=O)(=O)C(C)C&*C1=CC=CC(CC(=O)NC2=NN=C(CCCCC3=CC=C(NC(=O)CC4=CC=CC=C4)N=N3)S2)=C1&&&
*C(=O)NCC&*C1=CC=C(CC(NC(=O)C(*)CCCCNC(=O)CCCC2CCSS2)C(=O)OCC2=CC=CC=C2)C=C1&*NC(=O)C(CC(N)=O)NC(=O)OC(C)(C)C&&&
*OC&*C1=CC=C(N2N=C(*)C3=C2C(=O)N(C2=CC=C(C4(CN5CCCC5)CC4)C=C2)CC3)C=C1&*C(N)=O&&&
*OC&*C1=CC=C2C(=O)CC3(*)C(*)C(*)CC3C2=C1&*C&&*O&*[N+](=O)[O-]&&
*C&*C1=CC=C(C2=C3N=C(*)C=C(NN=CC4=CC=CN=C4)N3N=C2)C=C1&*Br&&&
*C&*C1=CC(C(*)(*)C2=CC=CN=C2)=CC=C1NC(=O)C1=CC=CC(C2=CC=NC=C2)=N1&*C&&*NS(C)(=O)=O&&
*CCC&*C1=NC2=CC(CC3=NN=C(SCC(=O)N4C5=CC=CC=C5NC(=O)C4C4CC4)N3*)=CC=C2N1*&*C&&*C&&
*C(=O)O&*C1=C2CCCCCC2=CC2=C1CC1(CC3=CC=CC=C3C1=O)C2&&&
*CCOC&*N1CCC2=CC=C(OCCCN3CCCCCC3)C=C2C1&&&
*NC(=O)C=C&*C1=CC=CC(CNC2=NC(NC3=CN(*)N=C3)=NC=C2*)=C1&*C&&*Cl&&
*CC&*C1=CC=C2C(N3CCN(*)CC3)=NN=C(NCC3=CC=CC=C3)C2=C1&*Cl&&&
*C1=CC(C2=NC(NC(=O)C3=CC=CN=C3NC3=CC=CN=C3)C(=O)NC3=CC=CC=C23)=CC=C1&*F&&&
NC(CSCCS(=O)CCC(N)C(=O)O)C(=O)O&&&
*C&*C1=CC=C(C2=CC=C3N=CN=C(*)C3=C2)C=C1&*N&&&
*OC&*C1=CC=C(C2=NN=C3C=C(*)C(OCC(*)C4=CC=CC=C4)=NN23)C=C1&*C&&*C&&
*C1=CC=C(CN2C(=O)C3=CC=CC=C3C2(OCC2(*)CC2)C2=CC=C(*)C=C2)C=C1&*Cl&&*CO&*Cl&&
*C(C)C&*C1=NN=C(NC(=O)COC2=CC=C3OC4=CC=CC=C4C3=C2)S1&&&
*C&*C1CCCCCCCCCC(=O)N2CCCC2C(=O)N2CCN(CCCCCCCCCC3CCCCC3)CC2C(=O)N1&&&
CCCCCCCCCCCCCCCC(=O)NC(CCC(=O)O)C(=O)NC(CCCC(F)(F)F)C(=O)NC(CO)C(=O)O&&&
*OC&*C1=CC=C(C=CC2=CC(*)=C(*)C(*)=C2)C=C1*&*O&&*C&*O&*[N+](=O)[O-]&&
*CNC(=O)CC&*C1=CC=C(C2(*)CCN(CCCC(*)(*)C3=CC=CC=C3*)CC2)N=C1&*C#N&&*O&*F&*OC&&
*C1=CC=C2C(NCCCNC(=O)C3=CC=CS3)=CC=NC2=C1&*Cl&&&
*C(=O)OC&*C1=CC=C(COC2=CC=C3C(*)=C(*)OC(=O)C3=C2)C=C1&*Cl&&*OC&&
*C&*C1CCC2(*)C=CC(=O)C=C12&*C&&&
*OC&*C1=CC=C(N2N=CC3=CC(C(C4=CC=CC=C4)C(*)(*)C(=O)NC4=NN=C(*)S4)=CC=C32)C=C1&*C&&*C&*C(C)C&&
*C(=O)NC(=O)C(C)C&*C1C2=C3C4=C2C2=CC=CC=C2[N+](=CCC4)C3(*)CCC1(*)*&*N&&*C&*C&&
*C(=O)OC&*C1CC2=C(C3=CC=CC=C3)N=C(N3CCOCC3)N=C2N1*&*C&&&
*OC&*C1=CC(NC(=O)C2=C(*)C3=CC=CC=C3S2)=CC(*)=C1*&*Cl&&*OC&*OC&&
*C1=CC=C(OC2=CC=C(C3=NN=C(NCC4=CC=CC=C4)O3)C=C2)C(*)=C1&*Cl&&*Cl&&
*OC&*C1=CC=C(CN2CC3C4OCCO4)C(=O)N(CC4=CC=CC=N4)C3C2)C=C1&&&
*C&*C1=C(*)C(C2=C(SC3=CC=NC=C3)C3=CC=CC=C3N2*)=CC=C1&*Cl&&*CC(=O)O&&
O=C1[N+](CC2=CN(CC3=CC=CC=C3)N=N2)=C2C=CC=CN12&&&
*COC&*C1CCCN(CC2=CC=CC=N2)C1&&&
*C&*C1=NOC(*)=C1C1=NC=NC(N2CCOCC2)=C1C1CCN(CC2=CC=CC=C2)CC1&*C&&&
*C(C)C(=O)NC(C)C&*N1CCOC2CN(C3=NC=CC=N3)CC21&&&
*OC&*C1=CC2=C(C=CC=C2*)[NH]1&*C(=O)NC(C)C(=O)O&&&
*OC&*C1=CC=CC2=C1OC(C(=O)C(=O)N1CCCCC1)=C2&&&
*C(C)O&*C1=CC2=C(S1)C(=O)C=C1C2CCC2(*)C(CCC3(*)C2CCC2C4CC(*)(*)CCC4(*)CCC13*)C2(*)*&*C&&*C&*C&*C&*C(=O)O&*C&*C&*C&&
*C&*C1=CC=C2SC(N(CN3CCCCC3)C(=O)C3=CC=CS3)=NC2=C1&&&
*OC&*C1=CC=C(COC2CC(C3=CC=CC=C3)C=C(C(=O)NC3CC3)O2)C=C1&&&
*C1=CC=C(NCC(=O)NN=C2C(=O)NC3=CC=CC=C23)C=C1&*Br&&&
*C&*C1=C(*)C(C(*)OC2=CC(C3=CN=C4[NH]C=CC4=C3)=CN=C2*)=C(*)C=C1&*N&&*Cl&*F&*Cl&&
*CCN(C)C&*N1CCN2CCN(C(=O)C3=CC=CC=C3)CCC2C1&&&
*C(=O)CO&*C1CCCN1*&*C(=O)O&&&
*OC&*C1=CC=C(C(=O)NC(*)C(=O)NC2=CC=C(OCC3=CC(=O)N4C=CSC4=N3)C=C2)C=C1&*CC(C)C&&&
*C&*C1=CC2=C(C=C1*)NC(=O)C1=C(*)C=CN12&*Br&&*Cl&&
*C&*C1=CC(S(=O)(=O)N2CCOCC2)=CN1*&*C=CC(=O)NO&&&
*C&*N1CCN2C1=NC1=CC=CC=C12&&&
*C&*C1=CC2=C([NH]N=C2*)C(*)=C1*&*C&&*C#N&*C&&
*C(C)C&*N1CCSC1=NCC(=O)N1CCOCC1&&&
*CC&*C1=CC=C(CNC(=O)C2=C(*)C(*)=NN2*)C(*)=C1&*C&&*F&*Cl&*Cl&&
*CC(=O)OCC&*C1=CC=C(S(=O)(=O)N2CCN(*)C2=O)C=C1*&*OC&&*[N+](=O)[O-]&&
*CCCC&*C1=C(C(=O)OCC2=CC=CC=C2)C(C2=CC=C(*)C=C2)NC(=O)N1CCCN1CCN(C(C2=CC=CC=C2)C2=CC=CC=C2)CC1&*C&&&
*C(C)=O&*C1=CC=C(C2OC3=CC=C(*)C=C3C3CC(*)CC32)C=C1&*F&&*NC(=O)C(Cl)Cl&&
*CC&*C1=CC(NC(=O)NC2CCN(CC3=NOC(*)=C3)CC2)=CC=C1&*Cl&&&
*OC&*C1=CC=C(NC(=O)CCN2C(=O)C3=CC=C(*)C=C3C2=O)C(*)=C1&*C(C)=O&&*OC&&
*CCCC&*C1=NC(CC2=C(*)C(*)=C(*)C=C2)=CS1&*OC&&*OC&*CC&&
*C&*C1=CC=C(S(=O)(=O)N(C2=CC=C(C3=CC=CC=N3)C=C2)C(*)CCNC(=O)C2=CC=CS2)C=C1&*C(=O)O&&&
*C(C)(C)C&*C1=CC=C(OCC(*)CN2CCC(*)CC2)C=C1&*O&&*NS(C)(=O)=O&&
*OC&*C1=CC2=NC(N3CCC(COC4=CC(*)=C(*)C(*)=C4)CC3)=NC(*)=C2C=C1*&*OC&&*OC&*OC&*N&*OC&&
*OC&*C1=CC=C(C2=CC(CCN3CCN(C4=CC=CC=N4)CC3)=CC=C2*)C=C1&*Cl&&&
*C&*C1=CC=C(S(=O)(=O)NC2CCC(*)CC2)C=C1&*NC(=O)C(C)C&&&
*OC&*C1=CC=C(C2=CN=C(*)C(C3=CC=C(*)C(CN4CC(*)C4)=C3)=C2)C=C1&*F&&*N&*O&&
*C&*C1=CC=C(S(=O)(=O)N(*)CC2OC3=CC=C(*)C=C3C(=O)N(*)CC2*)C=C1&*C(C)CO&&*NS(C)(=O)=O&*C&*Cl&&
*NCC(C)NC&*C1=CC=C(C2=NC3=C(C(*)=N2)C(=O)N(*)C=N3)C=C1&*C&&*C(C)(C)O&&
*Cl&*C1=CC=C(OCC2=CC=C(CNC3=CC=CC=N3)C=C2)C=C1&&&
*C&*C1=CC=C(SC2=CC=C(*)C=C2N2CCNCC2)C=C1&*[N+](=O)[O-]&&&
*C&*C1=CC=C(CC(*)(*)NCC(*)C2=CC=C(*)C(*)=C2)C=C1&*C&&*S(N)(=O)=O&*O&*O&*C(N)=O&&
*C&*C1=CC=C(S(=O)(=O)N2CCC3=CC=CC=C3C2)C=C1NC(=O)C1=CC=C2OCOC2=C1&&&
*C&*C1=CC=C(C(=O)NC2=CC=C3C(=O)N(*)C(=O)C3=C2)C=C1&*C(F)(F)F&&&
*OC&*C1=CC(*)=C(OCC(=O)NC2=CC(C3=NC4=CC=CC=C4[NH]3)=CC=C2*)C(*)=C1&*C&&*C&*C&&
*C1=CC=C(S(=O)(=O)N2C3CC4=C(C=N[NH]4)C2CC(C2=CC=CC=C2)C3)C=C1&*F&&&
*C&*C1=CC=CC(N2CCN(CC(=O)C(*)(C3=CC=CC=C3)C3CCC3)CC2)=C1*&*O&&*C&&
*OC&*C1=CC=C(OC2=NC=C3N=C(C4=CC(*)=CC=C4)C(=O)N(C4CC4)C3=N2)C=C1&*F&&&
C1=CC=C2C=C(C3(C4=C[NH]C=N4)CC3)C=CC2=C1&&&
*C&*C1=CC(*)=C(*)C(C(=O)NC2=CC(C3=NN4C=CC=NC4=C3)=CC=C2*)=C1&*C&&*O&*Cl&&
*C(C)CO&*C1=CC=CC=C1C(=O)NC1=CC=C(CC(=O)NC2=NCCCN2)C=C1&&&
*C(=O)O&*C1=CC=CC=C1&&&
O=C1N(CCC2CO2)CCN1C1=CC=CC=C1&&&
*C&*C1=CC=C2C=CC=C(OC(=O)C3=CC4=CC(*)=C(*)C=C4O3)C2=N1&*C&&*C(C)C&&
*OS(N)(=O)=O&*C1=CC=C2CCN(S(=O)(=O)NC3CCN(C4=NC=C(*)C(*)=N4)C3)CC2=C1&*C(F)F&&*F&&
*C&*C1(*)CN(CCCC2=CC=CC=C2)C(=N)N1&*C&&&
*C(C)(C)C&*C1=CC(=O)N=C(NC2=CC=C3OCCOC3=C2)[NH]1&&&
O=C1N(CC2=CC=CC=C2)N(CC2=CC=CC=C2)C(=O)N1NS(=O)(=O)C1=CC=CC2=CC=CN=C12&&&
O=C(CCN1CCCCC1)NC1=CC=CC(NC(=O)CCN2CCCCC2)=C1&&&
*C(=N)N&*C1=CC=CC(CC(NS(=O)(=O)C2=CC=CC(OCC3=NC4=CC=CC=C4[NH]3)=C2)C(=O)N2CCC(*)CC2)=C1&*CCN&&&
*C&*C1=CC(*)=CC(N2CCN(C(=O)C3=C(*)ON=C3*)CC2)=C1&*C&&*C&*C&&
*C&*C1=CC=C(C2=CC(N3CCN(C(=O)NC4CC4)CC3)=C3C=CC=CC3=N2)C=C1&&&
*COC(C)=O&*C1=CC2=C(C(*)=C1)C1=C(C=C(*)C(*)=C1)C(*)C(*)(*)C(*)C2&*O&&*Br&*Br&*C&*OC(C)=O&*C&*OC(C)=O&&
*C&*C1=CC(C2CCN(*)CC2)=CC=C1CC(*)NC(=O)C1NC2CCC1C2&*C#N&&*F&&
*C&*C1=CC(C(=O)C2=C(*)N(CC3=C(*)C=CC=C3*)N=C2)=CC=C1&*C&&*F&*Cl&&
*N&*C1=C(C(=O)N2CCC(*)CC2)OC2=CC(OC3=CC=CC=N3)=CC=C12&*Cl&&&
*CCC&*[N+]12CCC3=CC=CCC31C1=CC=CC=C1C2&&&
*CS(=O)(=O)CC=C&*C1=CC=C(NC(=O)C2=CC=C(*)C(*)=C2)N=C1&*Cl&&*Cl&&
*C&*C1=CC=C(OC2=CC=C3N=C(C4=CC=C(OCCCCCCCN5CCC(*)CC5)C=C4)OC3=C2)C=C1&*F&&&
*C&*C1=CC(C2=CC=CN=C2)=NC(N2CCN(S(=O)(=O)C3=C(*)N(*)N=C3*)CC2)=N1&*C&&*C&*C&&
*CC&*C1=CC=C(NC(=O)C2=CC=C3C(=C2)C(*)=C(*)N3CC2=CC=C(C3=CC=CC=C3C3=NOC(=O)[NH]3)C=C2)C=C1&*C&&*O&&
*CNCC&*C1=CC=C(NC(=O)CC2=CC(NC3=NC=NC4=C(*)C=CC=C34)=N[NH]2)C=C1*&*OC&&*Cl&&
*OC&*C1=CC(CN2C(=O)N(CCC3=CC=C(*)C(*)=C3)C(=O)C3=CC=CC=C32)=CC=C1&*C&&*OC&&
*C1=NC2=C(*)C3=C(C=C2C(=O)C1=C)CCCC3&*OC&&*C&&
*OC&*C1=CC=C(C2=CC(C3=N[NH]C(C4=NC(C5=CC=C(*)C=C5)=CS4)=C3)=C(*)[NH]2)C=C1&*Cl&&*Cl&&
*OC&*C1=CC=CC(C2C3=C(C=C(*)C(*)=C3)CC(=O)N2C2=CC=C(C(*)C3CC3)C=C2)=C1&*OC(C)C&&*Cl&*N&&
*NC(C)=O&*C1=CC=C(NC(=O)C2=CC=C(N3CCC4=CC=CC=C4C3)N=C2)C=C1&&&
*N(C)C&*C=C1C(=O)NC(=O)NC1=O&&&
*C1CC2(*)C(*)CCC(=C)C2C2OC(=O)C(=C)C12&*O&&*C&*O&&
*OC&*C1=CC=CC(CNC(=O)C2=CC=CC=C2C2=CC=CC=C2*)=C1&*C(=O)O&&&
*C(=O)OC&*C1=CN(CC2NCC(CC3=CC=CC=C3)NC2=O)C(=O)N(CC2=CC=CC=C2)C1=O&&&
*OC&*C1(C2=CC=C3OCOC3=C2)CCNCC1&&&
*OCC&*C1=CC(*)=C(C(=O)NC2=CC=CC(CNC3=NC=NC4=C(*)C=CC=C34)=C2)C(*)=C1&*C(N)=O&&*C&*C&&
*C(C)C&*C1=C(C(=O)OCC(=O)N(*)CC2=CC=CC=C2)C(*)=CC=C1&*F&&*F&&
*C(=O)OC&*C(C(=O)NC1=CC=C(*)C=C1)=C(*)C1CC1&*Cl&&*O&&
*SC&*C1=CC=C(C2=CSC(*)=N2)O1&*Br&&&
*C&*C1=CC(*)=NC(NC(=S)NC(=O)C2=CC=CO2)=N1&*C&&&
*NC(=O)OCC&*C1CCCC1&&&
*C(=O)NOC&*C1=CC=C(NC2=CN=CN=C2*)C(*)=C1*&*NCC(C)(C)O&&*Br&*F&&
*C&*C1=CC=C(S(=O)(=O)CC(*)(*)C(=O)NC2=CC(*)=CC=C2)C=C1&*O&&*Br&*C(F)(F)F&&
*OC&*C1=CC=C(C2=CC3=CC(*)=CC=C3C(=O)O2)C=C1&*Cl&&&
*CCCCCC&*C1=CC=C(C2=C(*)C(CC3=CC=CC4=CC=CC=C34)=NC(SCC3=NN=C(SCC4=CC=CC(*)=C4)O3)=N2)C=C1&*Cl&&*S(C)(=O)=O&&
*C1=CC=C(C(=O)N(*)CC(=O)NC2=CC=CC=C2C2=CC=CC=C2)C=C1S(=O)(=O)N1CCOCC1&*CCO&&*Cl&&
*C(=O)NC(C)C(=O)NC(C)C(=O)C(=O)NCCOC&*C1=C(C(=O)NC(CNC(=O)C2=CC=CC=C2)CC2=CC=CC=C2)N=C[NH]1&&&
*OC&*C1=CC=C(C2=CC=C3C(N4CCOCC4*)=NC(N4CCOCC4*)=NC3=N2)C=C1*&*C&&*C&*CNC(C)=O&&
*C&*C1=CC=C(*)C(C2=CC(C(=O)NC3=CC4=CC=C(OCC5CCCN(*)C5)C(*)=C4OC3=O)=CC=C2)=C1&*Cl&&*OCCCN(C)C&*OCCCN(C)C&&
*OC&*C1=CC=C(C2=CC=CN=C2OC2=CC=C(NC3=CC=CC=N3)C=C2)C=C1&&&
*C&*C1=CC=C(S(=O)(=O)C2=N[NH]C(=O)C=C2)C=C1*&*[N+](=O)[O-]&&&
*OC(C)(C)C(=O)O&*N=C(C(=O)NC1C(=O)N2C(*)=C(C[N+]3=CC=C4SC5=CC(*)=CC=C5C4=C3)CSC12)C1=CSC(*)=N1&*C(=O)[O-]&&*O&*N&&
S=C1NC2=C(C(CC3=CC=CC=C3)=NN1CCCN1CCCCC1)C1=C(CCCC1)S2&&&
*C&*C1=CC(NC(=O)N=C2CCCN2*)=CC=C1&*C(F)(F)F&&&
*C&*C(NC1=NC=CC(N2C(=O)OCC2C2=CC=CC(C3=CC=CS3)=C2)=N1)C1=CC=CC=C1&&&
*C1=CC=C(C(=O)NC2=CC=C(NC3=NC=NC4=C3SC(C(=O)N3CCCC3)=C4)C=C2)C=N1&*C(F)(F)F&&&
*CCCC&*C1=CC(=O)OC2=C1C=CC(OCC1=CC=C(C(=O)NC3=NN=N[NH]3)C=C1)=C2*&*C&&&
O=C(C=CC1=CC=CC=C1)OCC(=O)NC1=CC=C2OCCOC2=C1&&&
*C1=C(NC2=CC(CSC3=CC=C(*)C=C3)=CC=C2)C(=O)C2=CC=CC=C2C1=O&*Cl&&*Cl&&
*CCCNC(=N)N&*C(NC(=O)C1CC2=CC=CC=C2CN1)C(=O)N1CC(OCC2=CC3=CC=CC=C3[NH]2)CC1C(=O)NCC1=CC=CC=C1&&&
*CNC&*C1=CC=C(OC2=CC=C(*)C=C2*)C=C1&*Cl&&*Cl&&
C1=CC=C(C[N+]23C=C(C4=CC=CC=C4)C(C4=NC5=CC=CC=C5[NH]4)C(CC2)C3)C=C1&&&
*C&*C1=CC(*)=NC(NC(=O)NS(=O)(=O)C2=C(*)C3=NC(*)=C(*)C=C3S2)=N1&*N(CCCl)CCCl&&*Cl&*Cl&*N(C)C&&
*NC(C)=O&*C1=NC=C2SC(C3=CC=CC=C3)=C(C3=CC=CC=C3)C2=N1&&&
*CNCC&*C1=CC=CC=C1OCC(*)CN1CCCCC1&*O&&&
*C&*C1(*)OC(NC(=O)C=CC2=CC=CC=C2)C(C=NC2=NC=CS2)C1OCC1=CC=CC=C1&*C&&&
*OCC&*C1=CC=C(CNC(=O)C2=C(C(=O)NC3CCCCC3)C=NN2*)C=C1&*C&&&
*C&*C1=CC=C(C(*)C(=O)NC2=NOC(*)=C2)C=C1&*O&&*F&&
*CNCCNC&*C1=CC=C(OC2=CC=CC=C2)C=C1&&&
*N&*C1=NC2=C(C(*)=N1)N(*)N=C2*&*N&&*CCCO&*CCCO&&
*SCC(=O)OC(C)(C)C&*C1=CC=C(C(=O)CCCN2C3=C(CSCC3)C(=O)[NH]C2=O)C=C1&&&
*C&*C1=CC=C(N(C(=O)CNC(=O)C2=CC=CO2)C(C(=O)NC2CCCC2)C2=CC=CC=N2)C=C1*&*C&&&
*C&*C1=CC=CC(NC(=O)N2CCCC3(CCN(S(=O)(=O)N4CCC(*)(*)C4)CC3)C2)=C1&*F&&*F&&
*C(C)(C)C&*C1C2CCC3=CC(OCC4=CC=C(C5=CC=CC=C5)C=C4)=CC=C3C2CCN1CC1=CC=C2C=CC=CC2=C1&&&
*CNS(=O)(=O)CC(=O)OC&*C1=CC=CC(*)=C1&*SC&&&
*OC&*C1=CC2=C(C=C1*)C(=O)N1CCC3CC21CN3C(=O)C1=CC=CC=C1&*OC&&&
*OC&*C1=CC=C(C2=CC(=O)C3=C(*)C(*)=C(*)C(*)=C3O2)C=C1*&*OC&&*OC&*OC&*O&*OC&&
*C&*N(CCC1=CC=CC=N1)C(=O)CNCC1=CN(*)N=C1&*C&&&
*C1=C(*)N(CC2OC(*)C(*)C(*)C2*)C(=O)N=C1&*CO&&*O&*O&*O&*O&*Cl&&
*C&*C1=C2CC3N(C(=O)C4CCC(*)N4)CCC(*)(C2=CC=C1)C3(*)*&*C&&*O&*C&*C&&
*OC&*C1=CC=C(CN2N=NC3=C2[NH]C(C2CCN(S(=O)(=O)C4=CC=CC(*)=C4)CC2)=NC3=O)C=C1&*F&&&
*C(=O)NC(CC(=O)NC(CCC(N)=O)C(=O)NC(CCC(=O)O)C(N)=O)CC(C)C&*C(NC(=O)OCC1=CC=CC=C1)C(=O)C1=NC2=CC=CC=C2[NH]1&&&
*C#N&*C1=CC=CC=C1S(=O)(=O)NCCCCN1CCN(C2=CC=CC=C2*)CC1&*F&&&
*C1CC(=C)C(=O)O1&*CCCC&&&
*OC&*C1=CC(*)C(*)C(C2=C[NH]C(CCC3=CC=C(*)C=C3)=N2)O1&*C(=O)O&&*O&*O&&
*C&*C1=C2OC3(*)C4=C(CC5(*)C6CC(=C2C35CCN6*)C=C1)C1=CC=CC=C1[NH]4&*O&&*O&*C&&
*OC&*C1=C(*)C(=O)C2=C(C1=O)C(*)C1(*)C3C(CN21)N3*&*C&&*COC(N)=O&*OC(N)=O&*C&&
*CC(=O)O&*C1=C(CC2=CC=CC3=CC=CC=C23)C2=CC=CC=C2N1CC1=CC=CC=C1&&&
*NCCOCCOCCOCC#C&*C1=CN(CC(=O)N2CCN(C3=NC(N4CCN(C(=O)C(*)N5C=C(*)N=N5)CC4)=NC(*)=N3)CC2)N=N1&*CCCCN&&*CCCCN&*CCCCN&&
C=CCCCCCCCCCCCCCOC(=O)C=CC#CC#CCO&&&
*C&*C1=C(N2CCC(*)C2)N=CC(C(=O)NC2=CN(*)C(C(=O)NC3=CN(*)C(C(=O)NC4=CN(*)C(C(=O)NCCN5CCOCC5)=C4)=C3)=C2)=C1&*N&&*C&*C&*C&&
*OC&*C1=CC=C(C(=O)N2C3=CC=CC=C3C(NC3=CC=CC=C3)=NC3=CC=CC=C32)C(*)=C1&*OC&&&
*C(=O)CCC&*C1=CC=C(C2=C3C(C(=O)NCCC(*)N4CCN(*)CC4)=NN(*)C3=CC(*)=N2)C=C1&*C&&*C&*F&*C&&
*OC&*C1=CC=C(NC(=O)C2CCCN(C3=NC(*)=CC(*)=N3)C2)C=C1&*C(F)(F)F&&*C&&
*CC(=O)OCC&*C1=CN(*)C(NC2=C(*)N=C(N3CCC4=CC=CC=C4C3)S2)=N1&*C(=O)OCC&&*C&&
*S(=O)(=O)CC&*C1=CC=C(C2=CC(*)=CC(*)=C2)C=C1&*C(=O)O&&*C(=O)O&&
*NC(=O)C(N)CC&*C(CN1CC2=CC(C3=CC=CC=C3)=CC=C2C1=O)CC1=C[NH]C2=CC=CC=C12&&&
*OC&*C1=CC=C(S(=O)(=O)NC2=CC=C3CCCN(CC4=CC=CC=C4)C3=C2)C=C1*&*OC&&&
*NC(=O)C(C)NCCCC&*C1CC2=CC=CC=C2C1NC(=O)C(*)C(*)CN1CCCCC1&*O&&*O&&
*C&*C1=C(SC2=C(*)C=C(*)C(*)=C2)C(=O)CC(*)(CCC2=CC=C(*)C=C2)O1&*O&&*C&*C(C)(C)C&*Br&*C(C)(C)C&&
*S(N)(=O)=O&*C1=CC=C(NC(=O)N2CCOCC2)C=C1&&&
*C#N&*C1=NC(*)(C2=CC(NC(=O)C3=NC=C(*)C=C3*)=CC=C2*)CC2CC12&*OCC(F)F&&*Cl&*F&*N&&
*OC&*C1=CC2=C(C=C1*)C1CCC3(*)C(*)CCC3C1CC2&*O&&*C&*C&&
*C(N)CC&*C1=CC(CN2C3=CC=C(NCC4=CC=CO4)C=C3C(=O)N2*)=CC=C1&*C&&&
*CNCCS(C)(=O)=O&*C1=CC=C2C(NC3=CC=C(*)C(*)=C3)=CC=NC2=C1&*Cl&&*C(F)(F)F&&
*C&*C1=CC=C(C2=CCN(*)CC2)C=C1&*Cl&&&
*C&*C1=CC=CC=C1NS(=O)(=O)C1=C(*)C=C2C(=C1)CCC(=O)N2*&*Cl&&*C&&
*C&*C1=COC2=C1C1=C(CN(C3=CC=CC=C3)CC1)C(=O)O2&&&
*CC(=O)O&*C1=CC=C(CCNC2=CC=C(*)C3=NON=C23)C=C1&*[N+](=O)[O-]&&&
*OCC=C&*C1=CC=CC2=C1OC(=O)C3=C(*)C4=C(C=C3O1)OC(*)(*)C=C4&*C&&*C&*C&&
*C(=O)OC&*C1=CC=C(C2CC3CCC(C2*)N3*)C=C1&*OC(C)=O&&*C&&
*C(=O)O&*C1=CC=C2CC3C4CCC(=O)CC4(CCN3CC3CCC3)C2=C1&&&
*CC&*C1=CC=C(N(*)CC2=CC=C3[NH]C=NC(=O)C3=N2)C=C1*&*F&&*F&&
*C&*C1=CC=C(C(*)CN(CC2=CC=CC=C2)S(=O)(=O)C2=CC=C(CCNC(=O)C3=CC=CC=C3)C=C2)C=C1*&*O&&*O&&
*[N+](=O)[O-]&*C1=CC=C2[NH]C(=NC3=CC=CC(C4=CC=CC=C4)=C3)SC2=C1&&&
*C&*C1=NC(*)=C(*)C(SCC2=CC=CC=N2)=N1&*O&&*C(C)C&&
*C1=CC=C(S(=O)(=O)N2CCN(CCC3=CC=CC=C3)CC2)C=N1&*Cl&&&
*CC&*C1=NC=C(C=C2SC(=C3C(=O)NC4=CC=CC=C34)N(*)C2=O)S1&*C(N)=O&&&
*C&*C1=CC=C(NC(=O)C2=C(*)C3=CC=CC=C3O2)C=C1*&*C&&*S(=O)(=O)N(C)C&&
*OCC&*C1=CC=C(CN2C(=O)C3=CC=CC=C3S(=O)(=O)C3=CC=C(C(=O)NCCCN4CCOCC4)C=C32)C=C1&&&
*C&*C1=CC=CC=C1NC(=O)C1CNC(*)CN1&*C(=O)O&&&
*NC(=O)COC&*C1=NC2=NC(*)=NN2C2=CC=CC=C12&*C&&&
*C&*C1=CN2C(C3=C2[NH]C(*)=NC3=O)=CC1=O&*N&&&
*OC&*C1=CC=CC(CNC(=O)C2CCCN(C(=O)N3CCN(C4=CC=CC=C4)CC3)C2)=C1&&&
*OCCCCCCCCCCCCC=C&*C1=CC=C(*)C=C1&*C=NCCCC&&&
*C(CCC1C2C=CC3CC2CCC31)CN1C=NC2=CN=CC=C21&*O&&&
*OC&*C1=CC=CC(C#CC(*)(C2=CC=CC=C2)C2=CC=CC=C2)=C1&*CCC(=O)O&&&
*CC&*C1(OC(=O)C2=CC=CC=C2)C(=O)OCC2=C1C=C1C3=NC4=CC=CC=C4C=C3CN1C2=O&&&
C1=CN(C2=NC=NC3=CC4=C(C=C23)OCCO4)C=CC1&&&
*OC&*C1=CC=C(N2C=CN=C2SCC(=O)NC2=CC=CC=C2*)C=C1&*F&&&
*NC(=O)CN(CC)CC&*C1=CC=C(N2C=C(C3=CC=CC=C3*)N=N2)C=C1&*C&&&
*C&*C1=CC=C2C(=C1)C1=CC=C(C(=O)NCCCN3CCCCC3*)C=C1N2CCN1CCCCC1&*Cl&&&
*C(=O)NC&*C1=CC=C(*)C(C2=NC(=O)C(*)(*)S2)=C1&*Cl&&*F&*C&&
*C(=O)OC&*C1=CC=CC(N2CCN(CCC3=C2CSC2=C3C(=O)CC(*)(*)C2)C(*)=C1&*C&&*C&*OC&&
*N&*C1=NC2=N[NH]C(=S)N2C2=CC=CC=C12&&&
*C&*C1=CC=C(CN2CCN(C3=CC=C(*)C=C3)C(=O)C2=O)C=C1&*F&&&
*C(=O)OCC&*C1=C(*)C(C2=CC=C(NC(=O)NC3=CC=CC=N3)C=C2)C(*)=C(*)N1&*C&&*C&*C(=O)OCC&&
*C1=CC=C(N2C3CC(=O)N(C4=CC=CC=C4C4=CC=CC=C4)C3CS2(=O)=O)C=C1&*Cl&&&
*C&*C1CCC2(OC1)OC1CC3C4CC=C5CC(*)CCC5(*)C4CCC3(*)C1C2*&*O&&*C&*C&*C&&
*C&*C1=CC=C(N2C(C3=CC=CC=C3)=CC(C=C3C(=O)NC(=S)NC3=O)=C2*)C=C1&*C(=O)O&&&
*C1=CC=C(NC(=O)CNC(=O)C2=CC=CC=C2*)C(*)=C1&*Cl&&*Br&*F&&
*C&*C1=CC(*)=C(S(=O)(=O)N2CCCC2C(=O)OCC(=O)NC2=CC=CC=C2)C(*)=C1&*C&&*C&&
*C1=C(*)C(NC(=O)C2=CC=CC=C2)=CC=C1&*[N+](=O)[O-]&&*O&&
*C&*C1=CC=C(S(=O)(=O)NN=CC2=CC(*)=C(*)C(*)=C2)C=C1&*F&&*O&*F&&
*C(=O)N(CC)CC&*C1=C(*)C(C2=CC=CC=C2)=N[NH]1&*C&&&
*C&*C1=CC=C2C(=C1)NC(=O)C2(C1=CC=CC=C1)C1=CC=C(*)C(*)=C1&*N&&*C#N&&
*CCN(C)C&*C1=CC(NC2=NC(C3=CC=NC(NC4CC4)=C3)=CN2*)=CC=C1&*Cl&&&
*CC&*C1=CC=C(C2=CC(C(=O)NC(*)C(=O)NC(*)C3=CC=CC=C3)=CC=C2*)C=C1&*CCCNC(=N)N&&*C&*F&&
*CC&*N1C(=O)C2=C(N=C(C3=CC=C(OCCOCCOCCOCCOCCOC4=CC=CC(C5=CN(*)C6=CC=CC=C56)=C4)C=C3)[NH]2)N(*)C1=S&*C&&*CC&&
*[N+](=O)[O-]&*C1=CC=C2OC(CSC3=NN=C4C=CC=CN34)=NC2=C1&&&
*C(C)=O&*C1=CN(C2CCCCN2*)N=C1&*C(=O)CS&&&
*C(=O)NC(C)C(=O)NC(C=O)CC(C)C&*C1=CC=CC=C1&&&
*OC&*C1=CC=C(C=CC(=O)C2=C(*)C=C(*)C(C3=CC(=O)C=CC3=O)=C2C2=CC=CC=C2)C=C1&*OC&&*F&&
*C1=CC=C(N2SC3=CC=CC=C3C2=O)C(*)=C1&*F&&*F&&
*CC&*C1=NC(C2=CC=CC=C2)C(*)C(*)=C1*&*N&&*C#N&*C&&
*OC&*C1=CC(N2C(=O)C3=CC=C(*)C=C3C2=O)=CC=C1&*F&&&
*C(CC1=CC=CC=C1)C1CCCCC1=O&*NCCCO&&&
*CC&*C(C1=CC=CC=C1)C1=CC=CC=C1&&&
*C&*C1=CC=C(N2C(*)=CC(C=NNC(=O)C3=C(CN4CCOCC4)N(C4=NON=C4*)N=N3)=C2*)C=C1&*N&&*C&*Cl&&
*Cl&*C1=CC=C(C2=CC=C(C3=NC=CN3C3=CC=C(C4CNCCO4)C=C3)C=C2)C=C1*&*Cl&&&
*CCOC&*N1C2=NC=CC=C2C2=CC(C(=O)N3CCOCC3)=CC=C21&&&
*C(N)CC(C)C&*C1=CC=C(C2CN(*)CC2C(=O)N2CCN(C3(CNS(=O)(=O)C4=CC=CC=C4*)CCCCC3)CC2)C=C1&*C&&*Cl&&
*C=NNC(=N)N&*C1=CC(SC2=CC=C(*)C=C2)=CC=C1&*C(=O)O&&&
*C&*C1=CC(C2=N[NH]C3=NC=C(C4=CC(*)=CC=C4)C=C23)=CC=C1&*N&&&
*O&*C1CCCCC1NC1=CC=C(OCC2=CC=CC=C2)C=C1&&&
*CCNC(=O)C(=O)NCC(=O)O&*C1=C[NH]C2=CC=CC=C12&&&
*C&*C1=CC=C(CN2CCC(N3CC(C4=CC=CC(*)=C4)(C4=CC=CC=C4)NC3=O)CC2)C=C1&*C&&&
*CONC(=O)N(CCCl)N=O&*C1=CC=C(*)C=C1&*[N+](=O)[O-]&&&
*SCC(C)=O&*C1=NN=C(C2=NS(=O)(=O)C3=CC=CC=C3N2)N1*&*C&&&
*SC&*C1=CC=C(*)C(N2N=NN=C2*)=C1&*N&&*C&&
*S(=O)(=O)N(CC)CC&*C1=CC=C(C2=CC=C(NC(=O)C3=CC=CC(*)=N3)C=C2)C=C1&*C&&&
*N(C)C&*C1=CC(*)=CC(CNC(=O)C2(C3=CC=CC=C3)CCC(N3CCC4(C=CC5=CC=CC=C54)C(*)C3)C2)=C1&*F&&*F&&
*Cl&*C1=CC=C(COC2CCC(C(C3=CC=CC=C3)C3=CC=CC=C3)N(CC3=CC=CC=C3)C2)C=C1&&&
*C&*C1=CC=C(C2=NC(CCNC(=O)C3=NOC(COC4=CC=CC=C4*)=C3)=CS2)C=C1&*F&&&
*CC&*C1(*)C2=CC=CC=C2C2=NC3=CC=CC=C3C(C3=CC=CC=C3)=C21&*CCCN&&&
*N(C)C&*C1=C2[NH]C(C3=CC=C(C4=CC=CC=C4)C=C3)=NC2=CC=N1&&&
*OC&*C1=CC=C(N2CCN(CC3=CC(=O)C(OCC(=O)NC4=CC(*)=CC=C4*)=CO3)CC2)C=C1&*OC&&*OC&&
*COC(=O)CC(CCCCCCCCCC)OC(=O)C(CC(=O)O)(CC(=O)O)CC(=O)O&*C1=CC=C(C=C2SC(=O)NC2=O)C=C1*&*C&&&
*OCCCC&*C1=CC=C(C2=N[NH]C(C3=CC=CO3)=N2)C=C1&&&
*C(=O)NCCCN(C)C&*C1=C(*)C(CS(=O)(=O)NC2=CC=C(*)C=C2)N(*)C(C2=CC=CC=C2)C1&*O&&*C&*F&&
*OC(C)C(F)(F)F&*C1=CC=C(N2CCN(C(=O)C3=CC(*)=CC=C3*)CC2)N=C1&*C(F)(F)F&&*S(C)(=O)=O&&
*CC&*N1C=CC2=CC=C(C(=O)NCCC3=CSC=C3)C=C21&&&
*CCCC&*C1=CC=C(OCCCN2C(*)=NC3=CC=CC=C32)C=C1&*C(C)=O&&&
*CN(C)C&*C1=CC=C2[NH]C(C3=CC=C(C4=N[NH]C(=O)O4)C=C3)=NC2=C1&&&
*NC(=O)OC&*C1=CC=C2CC(NC(=O)C3=CC(*)=CC=C3*)CC2=C1&*O&&*O&&
*C&*C1=NN2CC(NCC3=NC=CS3)CCC2=C1C1=NC2=C(C3=CC=C(OC4=CC=CC=C4)C=C3)N=CN=C2S1&&&
*CNC(CS)C(=O)O&*C1=CC=C(*)C=C1&*[N+](=O)[O-]&&&
*O&*C1=C(C(N=CC2=CC=CO2)C2=CC=CO2)C=CC2=CC=CC=C12&&&
*CCC&*C1=CC=C(C(*)(*)C2=CC=C(*)C(*)=C2)C=C1&*CCC&&*OCCC(C)(C)C(=O)O&*C&*OCC(O)C(C)(C)C&&
*CC(=O)O&*C1=CC=C(C2=NOC(C3=CC=C(*)C=C3)O2)C=C1&*Cl&&&
*NC(=O)CCSC&*C1=CC=CC(OCC2=CC(=O)N3C(*)=CC=CC3=N2)=C1&*C&&&
*C1=CC=C(CC2=CN(*)C(C3=CC=CC=C3)=N2)C=C1&*C(F)(F)F&&*O&&
*C&*C1=CC(C(=O)N(*)S(=O)(=O)C2=CC(*)=CC=C2*)=CC=C1&*C&&*C&*C[N+](=O)[O-]&&
*SC(=N)N&*C1=C(*)N2C(=O)C(NC(=O)C(*)C3=CC=CO3)C2SC1&*C(=O)O&&*N&&
*C1=C(S(=O)(=O)NC(=O)OC2C(=O)C3=CC=CC=C3C2=O)C(*)=CC=C1&*Cl&&*Cl&&
*C&*C1=CC(*)=C(NC2=CC=CC=C2*)C(*)=C1&*CC(=O)O&&*F&*C&&
*OC&*C1=CC=C(CNC(=O)C2=C(*)C3=C([NH]C=NC3=O)S2)C=C1&*C&&&
*C(=O)OC(C)C&*C1=CC(*)=CC(CN(C2=NN(*)N=N2)C2CC(*)N(*)C3=CC=C(*)N=C32)=C1&*C(F)(F)F&&*C(F)(F)F&*C(F)(F)F&*CCCO&*C(=O)OC(C)
*C&*C1=C(C(=O)N2CCOCC2)SC(NC(=O)C2=CC=CC=C2)=C1*&*C#N&&&
*C&*C1=CC(NC(=O)C2=NOC(*)=C2)=CC=C1&*C(F)(F)F&&&
*C&*C1=CC=C(C(=O)C2=CC=CC(C(=O)N3CCN(C(=O)C4=CC=CO4)CC3)=C2)C=C1&&&
*OC(=O)C(C)=CC&*C1=C2C(C(*)CC1*)C(*)(*)CC(*)C1(*)C2OC(=O)C1(*)*&*C&&*OC(C)=O&*OC(=O)CCCCCCCCCCCCC&*OC(C)=O&*O&*C&*O&*C&&
*OC&*C1=CC=C2CC3N(CC4CC4)CCC45C2=C1OC4C1(*)CCC35CC1C(*)(*)CCC1=CC=CC=C1&*C(=O)O&&*O&*C&&
*CC(NC(=O)C(N)CCCCN)C(=O)NC(CCCN=C(N)N)C(=O)NC(CCCN=C(N)N)C(=O)NC(C)C(=O)NC(CCSCCN)C(=O)NC(CCCCN)C(=O)NC(CCSC)C(=O)NC(C(N
*OCC&*C1=CC=C(C2C(C3=CC=CC=C3)=NN(C3=NC(=O)CS3)C2C2=CC=C(*)C=C2)C=C1&*OC&&&
*C&*C1=C(*)C2=C(OC=C2)C(*)=C1*&*C&&*OCC(O)CO&*C&&
*CC(N)C(=O)NC(C)C(=O)NC(C)P(=O)(O)NCC(=O)O&*C1=CC=CC=C1&&&
*N(C)C(=O)C(C)C&*C1=CC=C(*)C(N(*)C2CCCCC2*)=C1&*S(=O)(=O)O&&*O&*O&&
*C1=CC=CC=C1C=CC(=O)NC(*)CC1=CC=C2C=CC=CC2=C1&*F&&*C(=O)O&&
*OC&*C1=CC=CC(NC(=O)C2=NN(CC3=CC=CC=C3)C(*)=C2)=C1&*S(C)(=O)=O&&&
*OC&*C1=CC(*)=C2SC(C(=O)N3CCCC4=CC=CC=C43)=CC(=O)C2=C1&*C&&&
*OC&*C1=CC=C(C2=C(C(=O)C3=CC=CC=C3)[NH]C3=CC(*)=C(*)C=C23)C=C1&*OC(=O)N(C)C&&*OC&&
*CC&*C1=CC=CN2C(=O)C3=C(N=C12)N(C1COC(*)(*)O1)C(=N)C(C(=O)NC1CCCCC1)=C3&*C&&*C&&
*C(N)=O&*C1=C(*)C(CNC(=O)C2C(*)C(*)CN2C(=O)NC2=CN(*)C3=CC=CC=C23)=CC=C1&*N&&*F&*CO&*Cl&&
*C(=O)CCCCCCCC=CCCCCCCC&*C1=NC=CS1&&&
*OCC(O)CNCCNC(=O)OC(C)(C)C&*C1=CC=C(*)C=C1&*O&&&
*C&*C1=CC=C(OCC(=O)N(C2=CC=C(*)C=C2)S(=O)(=O)C2=C(*)N(*)N=C2*)C=C1&*C&&*C&*C&*C&&
*Cl&*C1=CC=C(C2=NC(CN3C=NC=C3CN3CCN(C4=CC=C(*)C=C4)CC3)=CO2)C=C1&*Cl&&&
N=C(N)N(CCCC(N)C(=O)O)C(CO)C(=O)O&&&
*C&*C1=CC=C2NC(=O)C(=CC3=C(*)N=C4C(*)=CC=CN34)C2=C1&*Br&&*F&&
*S(=O)(=O)NC(C)C(=O)O&*C1=CC=CC=C1*&*Br&&&
*C&*C1=CC=C(OCCN(*)C(=O)C(*)NC(=O)C2CC(=O)N(C3=CC=CC=C3)C2)C=C1&*C&&*C&&
*C&*C1=CC=C(C2C3=C(*)N(C4=CC=CC=C4*)N=C3C(=O)N2C2=CN3C(*)=NN=C3C(*)=C2)C(*)=C1&*C&&*Cl&*F&*C&*OCCF&&
*NS(C)(=O)=O&*C1=CC=C2C(=C1)C(C1=C(N3C=CN=C3)C(=O)NC1=O)=CN2*&*CC(F)(F)F&&&
*C&*N(CC1=C[NH]C2=CC=C(N3C=NN=C3)C=C12)C1CCCC1&&&
*OCC&*C1=CC=C(NC(=O)NC2=CC=CC3=CC=CC=C23)C=C1&&&
*C&*C(CC1=CC=CC=C1)NC(=O)C(*)NC(=O)CCCNC(=O)C(*)NC(=O)C(*)NC(=O)C(*)NC(=O)C(*)CC1=CN=C[NH]1&*C&&*N&*CCCNC(=N)N&*C(N)=O&*C(C)
*C1=CC=C(OCCCC(=O)C2=C(*)C=CC=C2*)C(*)=C1&*Cl&&*Cl&*F&*F&&
*C1=CC=C(CN2CCC3=C2CN(C(=O)C2=CC(*)=CC(*)=C2)C3)C=C1&*C(F)(F)F&&*C(F)(F)F&*Cl&&
*C&*C1=NC(*)(*)C2=CC=CC=C12&*C&&*C[N+](C)(C)C&&
*OC&*C1=C(*)C=C(C2=CC=C3N=CC(C(=O)C4CC4CC4)=C(NC4CCC(N5CCCOCC5)CC4)C3=C2)C(*)=C1&*C&&*Cl&&
*CC(=O)O&*C1=CC=C(COC2=CC=C3C(=O)C(C4=CC=C(*)C=C4)=COC3=C2)C=C1&*Cl&&&
*C1=CC(S(=O)(=O)C2=C3N=C(N4CCCCCC4)C4=C(C=CS4)N3N=N2)=CC=C1&*F&&&
*OC&*C1=CC=C2C=C1OC1=C(*)C=CC(=C1)CCC(*)CCC1=CC(*)=C(*)C(=C1)OC1=C(*)C(*)=CC(=C1)C2&*O&&*OC&*O&*OC&*OC&*OC&&
*C1=CC2=CN=C(NC3=CC=C(C(=O)N4CC5CCC(C4)N5)C=N3)N=C2N1C1CCCC1&*C(=O)NCCCO&&&
*C&*C1=NC2=NC=NN2C(NC2=CC=CC(*)=C2*)=C1&*F&&*C&&
*CCC&*C1=C(N(*)C(=O)C2=CC=C3CCCC3=C2)C(=O)[NH]C(=O)N1*&*N&&*CCOC&&
*CCC(C)C&*C(NC(=O)N1CCCC1)C(=O)N1CCN(C2=CC=CC=N2)CC1&&&
*N=NN(C)O&*C1=CC=C(*)C=C1&*C(=O)O&&&
*SCC=CCCCC&*C1=CC=C2C=N[NH]C2=C1&&&
*CC&*C1=C(*)C=C(NC(=O)CN2CCC(N3CCOCC3)CC2)C(*)=C1&*OC&&*Cl&&
*OCC&*C1=CC(*)=CC(C2=CC(*)=CC(*)=C2)=C1&*Br&&*C(F)(F)F&*C(=O)O&&
*C#N&*C1=CC=CC(C2=CSC(N3CCC(N4N=C(*)C=C4NC(=O)C4=C(*)C=CC=C4*)CC3)=N2)=C1&*Cl&&*C(F)(F)F&*Cl&&
*C1=NC=CN1C1OC(=O)C2=CC=CC=C21&*[N+](=O)[O-]&&&
*N(C)C&*C1=CC=C(C2=NC(C3=CC=C(*)C=C3)=NO2)C=C1&*S(C)(=O)=O&&&
*OC&*C1=CN=C2N=C(C3=CC=NC=C3)C(CN(CC3=NC=CN3*)CC3CCCO3)=CC2=C1&*C&&&
*C(=O)OC&*C1=CC=C(C2=CC(*)=N[NH]2)C=C1&*NC(C)=O&&&
*CC&*C1=C(C=NC2=CC(C3CCN(*)CC3)=C(*)C=C2*)C2=CC=CC=C2[NH]1&*O&&*Br&*Br&&
*C&*C1=CC=C(C2=C3N=C(*)C(*)=C(NCC4=CC=C2)[NH]3)C=C1&*C#N&&*C&&
*OC&*C1=CC=C(CC2=C(*)C=C(*)C(*)=C2*)C=C1&*Br&&*Br&*O&*Br&&
*CP(C)(=O)OCCCCCCCCCCCCCCCCC&*C1=CC(*)=C(*)C(*)=C1&*OC&&*OC&*OC&&
*OC&*C1=CC=CC=C1C1=CC=C2C(=O)NC3=CC=CN=C3NC2=C1&&&
C1=C(C2=CC=C(OCCN3CCCC3)C=C2)CN2CCC1CC2&&&
*C1=CC=C(S(=O)(=O)NC2CCC(N3CCN(C4=NC=CC=N4)CC3)CC2)C=C1*&*Cl&&*Cl&&
*OC&*C1=C(OCC(*)CN2CCCC(*)C2)C=CC2=C1N=C(NC(=O)C1=CC=CS1)N1CCN=C21&*O&&*C&&
*CC=C&*C1=CC=C(CN2CCN(*)CC2)C=C1*&*O&&*O&&
*CCC&*N1N=C(C(=O)OCC(=O)C2=CC=CS2)C2=CC=CC=C2C1=O&&&
CCCCCCCCCCCCCCCCCCOCC(COP(=O)([O-])NCCC(CCCCC)[N+](C)(C)C)OCC&&&
*C&*C1=CC=CC=C1OCC(=O)NCC(=O)N1CCC2=CC=CC=C21&&&
*CCNC(=O)CC&*C1=CC=C(*)C(C2=CC=C(C(=O)NCC3CCCN3*)C=C2)=C1&*F&&*F&&
*OC&*C1=CC=C(CC2=CC(*)=NN(CC(=O)NC(*)C(=O)NN=CC3=C(*)C(*)=CC=C3)C2=O)C=C1&*C&&*C&*Cl&*OC&&
*CC(=O)OCCCCCCC&*C1=C(*)C2(*)CCC(*)C(*)(*)C2CC1&*C&&*O&*C&*CCC(=O)O&*C&&
*CCCCCCCCCCCC&*C1=CC(C2=C(*)C(=O)C3=CC=C(*)C=C3O2)=CC=C1&*OC&&*OC&&
*C1=CC=CC=C1CN1C(=O)N(C2=CC=C3OCOC3=C2)C(=O)C12CCN(C(=O)CCC1=CC=C(N3C=NN=C3)N=C1)CC2&*Cl&&&
*C1=CC=C(CC(=O)NCCCNCCCCCCCCCNCCCNC(=O)CC2=CC=C(*)C=C2)C=C1&*O&&*O&&
*C&*C1=CC=CC(CN2CCCC(NC(=O)CC3CCCC3)C2)=C1&&&
*C(C(=O)NC1CCCC1)=C1C(=C)N(*)C2=CC=CC=C12&*O&&*C&&
*CCC(C)C&*C1=CC=C2NC(=NN3C(C4=COC=C4)=N[NH]C3=S)NS(=O)(=O)C2=C1*&*Cl&&&
*OC&*C1=CC2=C(C=C1*)CN(CCC1=CC=C(NC(=O)C3=CC=CC=C3NC(=O)C3=CC=CC=C3)C=C1)CC2&*OC&&&
*C(C)=O&*C(=CC1=CC=CC=C1)NC(=O)COC1=CC=C(*)C=C1*&*Cl&&*Cl&&
*OC&*C1=CC2=C(C=C1*)C1CCC3(*)C(*)CCC3C1CCC2&*O&&*C&*OS(N)(=O)=O&&
*C(CC)C(=O)O&*C1=CC2=C(C=C1CN1C(*)=C(C3=CC(*)=C(*)C(*)=C3)C3=CC(*)=C(OCC4=CC=NC=C4)C=C3C1=O)OCO2&*C&&*OC&*OC&*OC&*OC&&
*C(=O)O&*C1=CC=C2[NH]C3=C(CC4(*)C5CC6=CC=C(*)C7=C6C4(CCN5CC4CC4)C3O7)C2=C1&*[N+](=O)[O-]&&*O&&
*OC&*C1=CC=C2[NH]C=C(C3=CCNCC3)C2=N1&&&
O=C(CC1=CC=C2N=CC=CC2=C1)NC1=CC=C(N2CCS(=O)(=O)CC2)C=C1&&&
*C&*C1=C2C=CC=CC2=[N+](*)C2=C1[NH]C1=CC=CC=C12&*C&&&
*C(C)(C)C&*N(CC1=CC=CC=C1)C(=O)C(=O)NCC1CCN(S(=O)(=O)C2=CC=CC=N2)CC1&&&
*N(C)C&*C1=CC=C(NC2=NC(*)=NC(*)=C2*)C(*)=C1&*N&&*N&*N&*C#N&&
*OC&*C1=CC=C(C2=C(N3CCOCC3)C(=O)N(C3=CC=C(*)C=C3*)C2=O)C=C1&*Cl&&*OC&&
*CC(=O)OCC&*C1=CC=C(CNC(=O)CC2=C(*)C3=CC=C(*)C(*)=C3[NH]C2=O)C(*)=C1&*OC&&*Cl&*Cl&*C&&
*CC&*C1=C(*)C2=C(N3CCC(*)C3)N=C(CSC3=N[NH]C=N3)N=C2[NH]1&*Cl&&*C&&
*C1=CC=C(C(=O)CCN2C3CCC2CC(OC(C2=CC=C(*)C=C2)(C2=CC=C(*)C=C2)C2=CC=C(*)C=C2)C3)C=C1&*Br&&*F&*F&*F&&
*OC&*C1=CC(=O)C2=CC=C3OC4(CC3=C2O1)CCC1=C(O4)C2=C(C=C1*)CC(*)(*)O2&*C#N&&*C&*C&&
*C1=CC=C(C=C2SC(=S)NC2=O)C=C1*&*O&&*[N+](=O)[O-]&&
*C(=O)C(=O)C(C)(C)CC&*N1CN(CC2=CC=C(C3=NC=CC=N3)C=C2)CSC1=NCC1=CC=CC=C1&&&
N=C1SC(=CC2=CC=CS2)C(=O)N1C1=CC=C(S(=O)(=O)NC2=CC=CC=N2)C=C1&&&
*C&*C1=NC=C(C2=CC=CO2)C(C2=CC=CO2)=N1&&&
*C&*C1=C2C(=O)N(*)CC(*)C(*)N(*)C(=O)C2=CC=C1&*C&&*OC(=O)N(C)C&*C&*C(C)C&&
*C&*C1=NN(*)C(C(=O)NC2=CC=C(C3=NNC(=O)CC3*)C=C2)=C1&*C(C)C&&*CN&&
*C&*C1=CC=C(C(=O)NC(*)C2=CC=CC=C2)C=C1&*C(=O)NC(CC(C)C)C(=O)NC(CCCN=C(N)N)C(=O)NCC=CC(=O)O&&&
*F&*C1=CC=CC=C1OCCN1CCC(COC2=CC=CC=C2)CC1&&&
*OC&*C1=CC=C(COC(=O)C2=CC=C(CN3CCN(S(=O)(=O)C4=CC=C(*)C=C4)CC3)C=C2)C=C1&*Cl&&&
*OC&*C1=CC=C(NC(=S)NN(*)C(=O)C2CC(C3=CC=CC=C3*)=NO2)C=C1*&*C&&*Cl&*Cl&&
*CC(N)C(F)(F)F&*C1=CC(CN(*)S(=O)(=O)C2=CC=CC(NC(*)C(=O)NCC3=CC=CC=C3)=C2)=CC=C1&*C(F)(F)F&&*CO&&
*C(C)CCC(O)C(C)C&*C1CCC2(*)C(C1)CC(*)C1C2CC(*)C2(*)C(*)CCC12&*O&&*O&*O&*C&*C&&
*CCCC&*N1CCC(=O)C(*)(C2=CC=CC=C2)C1&*CCCC(O)CC(O)CC(=O)O&&&
*CC&*C1=CC=C(CN2CCCCC2)C=C1OC1CCN(*)CC1&*C(C)=O&&&
*OC&*C1=CC=C(C2=C(*)C(=O)C3=CC=CC(*)=C3O2)C=C1&*C&&*O&&
*OC&*C1=CC=C(CCNC2CCC3=C(C4=CN(*)C5=CC=C(*)C=C45)C=C(*)C(*)=C3C2)C=C1&*O&&*Br&*C&*F&&
*C&*C1=CC=C(C(*)CC(*)(*)CC2=CC=CC=C2)C=C1&*O&&*O&*CCCCCCCCCO&&
*C&*C1=CC=C2OC(=O)C=CC2=C1&&&
*C&*C1=C(*)C(*)=CC=C1&*O&&*N&&
*C&*C1=C(C(=O)N2CCN(C3=NC=CC=N3)CC2)SC(C2=C(*)C3=CC(C4CC4)=CC=C3N2*)=C1&*C(=O)O&&*C&&
*C&*C1CCC2(OC1)OC1CC3C4CCC5CC(OC6OC(*)C(*)C(OC7OC(*)C(*)C(*)C7*)C6OC6OC(*)C(*)C(*)C6*)CCC5(*)C4CC(=O)C3(*)C1C2*&*CO&&*CO&
O=C1C2=C(C=CC3=C2C(=O)OC3=O)N=NN1CC1=CC=CC(OC(=O)C2=CC=CC=C2)=C1&&&
*C&*C1=CC(C2CC3C(CN2S(=O)(=O)C2=CC=C(*)C(*)=C2)C(=O)CC(C2=CC=CC(NC4=CC=C(*)C(*)=C4)=C2)N3S(=O)(=O)C2=CC=C(*)C=C2)=CC=C1&*
*CCC&*N1CCCC1C1=CN=CC(OC2CCCC2)=C1&&&
*C1=CC=C2C(=C1)N=C(NC1=CC=C(N3CCOCC3)C=C1)N2CC(=O)N1CCCC1&*Cl&&&
*C&*C1=CC=C2C(=C1)N(C1CCCCC1)C(=O)C(S(=O)(=O)C1=CC=CC=C1)C(=O)N2*&*CN(C)C&&&
*CCC(C)=O&*C1=CC=CC(CCNS(=O)(=O)C2=CC3=CC=CC=C3C=C2*)=C1&*Br&&&
*C1=CC(*)=CC(NC(=O)NC2=CC=C(C3=CC=CC(C4=NC5=CC=CC=C5[NH]4)=C3)C=C2)=C1&*Cl&&*Cl&&
*[N-][N+]#N&*C1=CC=C(C(=O)N2CCN(C3=CC=CC=C3*)CC2)C(C2SC3=CC=CC=C3N2*)=C1&*[N+](=O)[O-]&&*C(=O)CCN&&
*C(=O)NC(C)(C)C&*C1=CC=CC=C1C1=CC=C(CN2C(*)=NC3=CC=CC=C32)C=C1&*C(=O)O&&&
*C(=O)OCC&*C1=CC=C(C2=C(*)C(*)=NC(*)=C2*)C(*)=C1*&*C)C&&*C#N&*C&*Cl&*Cl&*C&&
*C1=CC=C(S(=O)(=O)C2=CSN=N2)C=C1&*[N+](=O)[O-]&&&
*C(=O)NC(C(=O)O)C(C)C&*C1CCC2(*)C(CCC3(*)C2C(=O)C=C2C4CC(*)(*)CCC4(*)CCC23*)C1(*)*&*C&&*C&*C&*C&*O&*C&*C&*C&&
*CCCCCCCCCCCCCCCC&*C1=CC(=CC=C2SC(=S)N(*)C2=O)C2=CC=CC=C12&*OC&&&
*N&*C1=CN=C(SC2=C(*)C(COC3=NC=C(*)C=C3*)=CC=C2)N=C1&*Br&&*Cl&*[N+](=O)[O-]&&
*C&*C1=NC(*)(*)N(NC2=CC=C(*)C=C2)C(*)=N1&*C&&*N&*N&*C#N&&
*C(N)=O&*C1=CC=C(NC(=O)N(C2CCN(CC3=CC=C4OCOC4=C3)CC2)C2CCCCC2)C=C1&&&
*CC&*C1CCCN(C2CC(=O)N(*)C2=O)C1=O&*C&&&
*CCCCCCCSC(=N)N&*C1=C[NH]C=N1&&&
*C&*C1=CC=C(S(=O)(=O)NCCC(=O)NNC(=O)C2=CC=CC=N2)C=C1&&&
*C(C)C&*C1=CC(CCCC(=O)C2=CC(*)=CC=C2*)=CC=C1&*Cl&&*OCCCCCCC(=O)O&&
O=C1C(CC2=CC=CC=C2)C(=O)N(C2=CC=CC=C2)N1C1=CC=CC=C1&&&
*C=CC=NOCC&*C1=CC=C(*)C(*)=C1&*Cl&&*OC&&
*C&*C1=CC=CC=C1C=NNC(=O)CSC1=C2C=NN(C3=CC=CC=C3)C2=NC=N1&&&
*NC(=O)NCCC&*C1=CC=CC=C1CCOC1=CC=C2N=C[NH]C2=C1&&&
*C1=CC(C(=O)NC2=CC=CC=N2)=CC=C1&*C(F)(F)F&&&
O=C1C2=CC=CC=C2N2N=NN=C2C2=CC=CC=C12&&&
*C&*C1=CC=CC(*)=C1NC(=O)C1CCCN(CC2=CC=CC=C2)C1&*C&&&
*C&*C1=CC=C(C2=CC(C(=O)NCCC3=CC=C(*)C(*)=C3)=NO2)C=C1&*Cl&&*C&&
*C(C)=O&*C1=CC=C(C2=C(*)N(C3OCC(*)C(*)C3*)C(*)=N2)C=C1&*CO&&*O&*O&*O&*Cl&&
*CCC&*C1=CC=C(C2=NC(CN3C=C(C4=NC5=C([NH]4)C(=O)N(*)C(=O)N5*)C=N3)=NO2)C=C1&*OC&&*CCC&&
*C&*C1=NN(CC(=O)NC2=NC=C(CCCCC3=CC=C(NC(=O)C4CC(*)(*)CO4)N=N3)S2)C(*)=C1&*C&&*C&*CC(C)C&&
*OCC&*C1=CC=C(NC2=CC(OC3=C(C4=CC=CC(NC(=O)C5=CC=CN=C5)=C4)N=CC=C3*)=NC=N2)C=C1*&*C&&*OC&&
*C&*C1=CC(=O)C2=CC=CC(*)=C2C1=O&*O&&&
*C&*N(CC1COC2=CC=CC=C2O1)C(=O)CN1CCN(CC2=CC=CC=C2)CC1&&&
O=C1C(OCC2=CC=CC=C2)=C(C2=CC=C3OCCOC3=C2)OC2=C1C=CC(OCC1=CC=CC=C1)=C2CC1=CC=CC=C1&&&
*CNC(=O)C(C)C&*C1=CC=CN=C1&&&
O=C1C(=CC2=CC=CC=C2)C2=CC=CC=C2C(=O)N1C1=CC=CC=C1&&&
*OC(C)C&*C1=CC=CC=C1CNC(=O)C1CC(C2=CC=CC=C2*)=NO1&*Cl&&&
*C&*C1=CC=C2NC(=O)C(=CC3=CC=C(C4=NCCN4*)S3)C2=C1&*Cl&&&
*C(=O)O&*C(CC1=C[NH]C2=CC=CC=C12)C1=C[NH]C2=CC=CC=C12&&&
*[N+](=O)[O-]&*C1=CC=CC(OCCNCCN2C=NC=N2)=C1&&&
*OC&*C1=NC=C(C2=CC(C3=CC=CC=C3*)=CN=C2)C(*)=N1&*N&&*N&&
*CC(C)C&*C(C(=N)NCCC1=CC=CC=C1)C1=CC=CC=C1&&&
O=C(CSC1=CC=CC=C1)NC1C2=CC=CC=C2CCC1OCC1CCOCC1&&&
*NC(=O)CNC(=O)CCCCCCCCCCCCCC&*C1=CC=CC=C1*&*F&&&
*C&*C(=CC1=CC=CC=C1)C=C1SC(=NC2=CC=CC=C2)N(*)C1=O&*CC(=O)O&&&
*C&*C1=CC=CC=C1S(=O)(=O)C1=CC=C(C(=O)NC2=C(*)SC=C2)C=C1&*Cl&&&
*CC&*C1=CC(C2=NC3=CC=C(*)C=C3C(C3=CC=C(*)C=C3)=C2)=CC=C1&*C(=O)O&&*CCC(=O)O&&
*C#N&*S1=CC=C2C=C(C3=CC=NC=C3)[NH]C2=C1&&&
*C=CC(O)CCCCC&*C1=CC=C(C(=O)NC2=CC=C3CCN(*)CCC3=C2)C=C1*&*Cl&&*Cl&&
*C&*C1=CC=C(S(=O)(=O)N(*)C2=CC=CC(C(=O)NCC(C3=CC=CO3)N3CCCC3)=C2)C=C1&*Cl&&&
*F&*C1=CC=C(C(OCCN2CCCC2)(C2=CC=C(*)C=C2)C2=CC=C(*)C=C2)C=C1&*F&&*F&&
*OC&*C1=CC=C(C2=NOC(CCC(=O)N3CCCC(N4C=NC=N4)C3)=N2)C=C1*&*OC&&&
*OC&*C1=NC(C2=CC=CC=C2)=C(C2=CC=C(*)C(*)=C2)[NH]1&*Cl&&*O&&
CCCCCCCCCCCCCCCCCCCCCC(=O)NC(CCCCN)CCCCNCCCCNCCCN&&&
*N(C)C&*C1=CC=CC=C1C1=CN2C(=N1)SC1=CC=CC=C12&&&
*C=CC(O)CCCCC&*C1CCC(=O)N1CCC1=CC=CC(C2=CC=CS2)=C1&&&
*OCCC&*C1=NN=C(NC(=O)C2=CC=CC=C2*)S1&*C&&&
*C&*C1=CC=C(CC(=O)NC2=C(*)C(*)=CC=C2)C=C1&*Cl&&*S(N)(=O)=O&&
*Cl&*C1=CC=C(C(OC2CC3CN(CC4=NC=CN4C2)CC3*)C2=CC=C(*)C=C2)C=C1&*Br&&*Cl&&
*OC&*C1=CC=C2C=C(*)N(C3=CC=C(N4C(=O)C=CC4=O)C=C3)C(=O)C2=C1&*C&&&
*CC(C)C&*C(CC(=O)C(*)NC(=O)NC(*)C(=O)NC1=CC=CC2=CC=CC=C12)C(=O)NC(*)C1=CC=CC=C1&*CC(=O)O&&*CC(=O)O&*C(=O)O&&
*OC&*C1=CC=CC=C1CCC1CC(=O)N(C2=CC=CC=C2*)C1=O&*OC&&&
*C&*C1=CN2C(=O)C=C(CN3CCN(*)C(*)C3)N=C2C=C1&*Cl&&*CC(C)C&&
*OC&*C1=CC(NC(=O)CC2=CC=C(*)C(*)=C2)=CC=C1&*C(=O)O&&*O&&
*C&*C1=CC(NC(=O)N2CCN(C3=CC=C(C4=NC(*)=NS4)N=N3)CC2)=CC=C1&*C(F)(F)F&&&
*OC&*C1=CC=C(N2N=C(C(=O)NC3=NN=NN3CC3=CC(*)=CC=C3)C(*)=C2*)C=C1&*C(C)C&&*C&*C&&
*OC(C)=O&*C1=CCC2C(=CC=C3CC(*)C(*)(*)C(*)C3)CCCC12*&*C&&*C&*CCC(C)C&*O&*O&&
*C#N&*C1=CC=C(CSC2=NN=C(COC3=CC=CC=C3*)O2)O1&*Br&&&
*C#N&*C1=C(C2=CC=CC=C2)OC(NCCC2=CC=CC=C2)=N1&&&
*C1=CC=C2C(N3CCN(C(=O)C4=CC=CS4)CC3)=CC=NC2=C1&*Cl&&&
C1=CC(C2=CN=CC(NCCC3=C[NH]C4=CC=CC=C34)=C2)=C2C=N[NH]C2=C1&&&
*OC&*C1=CC=C(S(=O)(=O)C2=CN(C3=CC=CC=C3*)N=N2)C=C1&*C&&&
*O&*N=C(CCN1CCN(C2=CC=CC=N2)CC1)C1=CC=C2OCOC2=C1&&&
*C&*C1=CC=C(NC2=CC(*)=NC3=NC=NN23)C=C1&*C&&&
*P1(=O)OCCCN1S(=O)(=O)C1=CC=CC=C1&*O&&&
*C#N&*C1=CC=C(OCC(*)CN2CCC(=C(C3=CC=CC=C3)C3=CC=CC=C3)CC2)C(*)=C1&*O&&*Br&&
*C1=CC=C(C2=NOC(C3CCC(NC(=O)NC4=CC=CC=C4)CC3)=N2)C=C1&*F&&&
*C1=CC=C(C=CC2=NC3=CC=CC=C3C(=O)N2C2=N[NH]C(=S)S2)C=C1*&*Cl&&*Cl&&
*C&*C1=CC=C(NC(=O)COC(=O)C2=C(*)C=CC=C2*)C(*)=C1&*F&&*F&*C&&
*C1=CC=C(NC(=O)C2=CC=CC=C2*)C=C1&*Cl&&*Cl&&
*C&*C1CCN(CCCNC(=O)C2=NN(CC3=CC=CC=C3)C(C3=CC=CC=C3)=C2)CC1&&&
*C&*C1=CC=C(C(=O)NC2=N[NH]C=N2)C(OC2=CC=C(S(=O)(=O)NC3=NC=C(*)S3)C=C2)=C1&*Cl&&&
*OC&*C1=CC(C2SCC(=O)N2*)=CC(*)=C1*&*C(C)=O&&*OC&*OC&&
*C(=O)O&*C1=CC=C(S(=O)(=O)N2CCCCCC2)C=C1C(=O)C1=CC=C2C=CC=CC2=C1&&&
*OC&*C1=CC=C(CC(*)C2=NC(CC3=CC=C4N=CC=CC4=C3)=CS2)C=C1*&*OC&&*OC&&
*CCCCCCCC&*C1=CC=C(CC2=CN(CCC3=C[NH]C4=CC=CC=C34)N=N2)C=C1&&&
*OC&*C1=CC=C(C=NNC(=O)CN2CCSCC2)C=C1*&*[N+](=O)[O-]&&&
*C(=O)OC&*C1=CC=C(C(=O)NC2=C(*)C3=C(CCC3)S2)C=C1*&*OC(C)C&&*OC&&
*C=C&*C1CCC2(*)C3CCC(*)(*)C=C3CCC2C1(*)*&*C&&*C&*O&*O&*C&&
*OC&*C1=CC=C(NC(=O)CCCCC(*)=NOC2=CC=C(*)C=C2*)C(*)=C1&*Cl&&*Cl&*Cl&*OC&&
*OC&*C1=CC=C(C2=CN=C3C=C(*)C(*)=CC3=C2)C(*)=C1&*OC&&*OC&*OC&&
*C&*C1=NC(*)(C2=NC(NC(=O)C3=CN=C(*)N=C3)=CC=C2*)COC1(*)*&*C#N&&*C&*Cl&*C&*N&&
*OC(C)=O&*C1CC(N2C=NC3=CN=CN=C32)C2(*)OCC(*)C3OC(=O)CC3(*)C2C2OC12&*C&&*O&*C&&
*OCC(O)CN(C)C&*C1=CC=CC=C1OCC1=NCCN1&&&
*N&*C(=NOC(=O)C1=CC=CC=C1SC1=CC=CC=C1*)C1=CC=NC=C1&*Cl&&&
*N(CC)CC&*C1=CC=C(C=CC(=O)NC2=CC=C(N3CCN(*)CC3)C=C2)C=C1&*OC&&&
CC(=O)OC(C)CCCC=C(C)CCC=C(C)C&&&
*[N+](=O)[O-]&*C1=CC=C(OCCCOC2=CC=C(*)[NH]C2=S)C(*)=C1&*C(F)(F)F&&*Cl&&
*N&*C1=NC=NC2=C1N=CN2C1OC(COS(=O)(=O)NCC2=CC=CC(C3=CC=CC(CN4C=CC(=O)[NH]C4=O)=N3)=C2)C(*)C1*&*O&&*O&&
*N&*C1=NN=C2C=CN=C3C4=CC=CC=C4C(=O)C1=C32&&&
*C(OCC)C(C(=O)NO)S(C)(=O)=O&*C1=CC=C(C2=CC=C(*)C(*)=C2)C=C1&*F&&*F&&
*SCC(N)=O&*C1=NN=C(C2CC2)N1C1CCCCC1&&&
*OC&*C1=CC=CC(OC(=O)C2=CC=CC=C2*)=C1&*Br&&&
*C1=CC=C(C(=O)COC(=O)C2=C3CSCCCN3C(=O)C3=CC=CC=C23)C=C1&*[N+](=O)[O-]&&&
*C&*C1=CC=C(C(=O)NC2=CN(*)C(C(=O)NC3=CN(*)C(C(=O)NC4=CN(*)C(C(=O)NCCN5CCOCC5)=C4)=C3)=C2)C=C1&*N&&*C&*C&&
*OC&*C1=CC=CC=C1CNC(=O)C1CCN(S(=O)(=O)C2=CC=C3OCCOC3=C2)CC1&&&
*SC&*C1=CC=C(CC2CCCN(C(=O)C3=CC=CN=C3N3N=CC=N3)C2)N=N1&&&
*OC&*C1=CN(C2=NC(N3N=C(*)C=C3*)=CC(N3CCC(*)C3)=N2)C=N1&*CN(C)C&&*C&*C&&
*C1=CC2=CC(C(=O)NCCN3CCCCC3)=CC=C2C=C1&*Cl&&&
*OC&*C1=CC=C(C#CC2=CC=C(*)C=C2)C=C1&*CCN(C)C&&&
*C1=CC=C(NC(=O)C2C(=O)N3N=C4CCCCCC4=C3SC2C2=CC=C(*)C(*)=C2)C=C1*&*F&&*F&*F&*Cl&&
*C(C)(C)O&*C1=CC=C(NC(=O)C2=CC(S(=O)(=O)N3CCC(*)CC3)=CC=C2)C=C1&*F&&&
*OC&*C1=CC=C2N=CC=C(C(*)CN3CCC(NCC4=CC5=C(C=N4)OCCO5)C(*)C3)C2=C1&*O&&*O&&
*C&*C1=CSC(C2=CC=C(S(=O)(=O)NCCC3=CC=CN=C3)C=C2)=N1&&&
*C(C)C=CC(C)C2(*)CCC3COC(*)C3(COC3OC(*)C(*)C(*)C3*)C2C1=O&*O&&*O&*O&*C&*C&*O&*O&&
*C&*C1=CC=C(NCC2=C(*)N(CC3=C(*)C=CC=C3*)C(=O)[NH]C2=O)C=C1&*C&&*C&*OC(F)(F)F&&
*C(=O)OCC&*C1=CC=CC=C1C1CCCN1*&*OC&&&
*C&*C1=CN(C2OC(*)C(*)C2(*)*)C(=O)[NH]C1=O&*F&&*CO&*F&*F&&
*C&*C1=CC=CC=C1N1CCN(C(=O)CSC2=NC3=C([NH]2)N(*)C(=O)N(*)C3=O)CC1&*S(N)(=O)=O&&*C&&
*CCC&*C1=C(*)C=C(*)C(*)=C1&*O&&*C(C)=O&*O&&
*C#C&*C1(*)CCC2C3CCC4=CC(=O)CCC4C3C(C3=CC=CO3)CC21*&*O&&*CC&&
*C(=O)O&*C1=CC=C2C(=O)C3=C(C=C(*)C(S(=O)(=O)N4CCOCC4)=C3)S(=O)(=O)C2=C1&*Cl&&&
*NCCCCN&*C1=NC(C2=CC=CO2)=C2N=CN(*)C2=N1&*CC(=O)O&&&
*C(C)C&*C1=CC=CC=C1NC(=O)CCCCCN1CCC(C2=NC(C3=CC=CC=N3)=NO2)CC1&&&
*C&*C1=CC=C2N=C(NC(=O)COC(=O)C=CC3=CC=CO3)SC2=C1&&&
*OC&*C1=CC=CC=C1C(=O)C1=C(*)N(*)C2=CC=CC=C12&*C&&*C&&
*SCCOC&*C1=NC(C2=CC=CC=C2)=C(C2=CC=CC=C2)[NH]1&&&
*OC&*C1=CC=C(OCC2C3=CC(*)=C(*)C=C3CCN2C(=O)C2=CC=NC(C3=CC=CC=C3)=C2)C=C1&*OC&&*OC&&
*C(NC1=CC=CC2=CC=CC=C12)C(=O)NCCC1=CC=CC=C1&*CO&&&
*OC&*C1=CC=C(*)C(*)=C1&*NC=NOCC(O)CNC(C)(C)C&&*C(C)=O&&
*O&*C1=CC=C(C2=NSSN=C2)C=C1*&*O&&&
*OC&*C1=CC=C(C2=CN3C(CC4=CC=CC=C4)=CN=C3C(*)=C2)C=C1*&*NC=O&&*OC&&
*NS(C)(=O)=O&*C1=CC=C(C(=O)NCCC(=O)NC2=CC=CC=C2*)C(*)=C1&*C(F)(F)F&&*Cl&&
*C(=C)C=O&*C1=CC=C(OC2=CC=CC=C2)C=C1&&&
*C1=CC=C(C=C2CCCC(=CC3=CC=C(*)C=C3*)C2=O)C(*)=C1&*Cl&&*Cl&*Cl&*Cl&&
*OCCOC&*C1=CC=C(N(CC(=O)NCC2=CC=CC(*)=C2*)S(=O)(=O)C2=C(*)N(*)N=C2*)C=C1&*C&&*C&*C&*C&*C&&
*COC&*C(CC(=O)NCC1CCCCC1)NC1=NN=C(CCCCCNC(=O)C2C=CCCC2)S1&&&
*C&*C1=CC=C(N2CCN(S(=O)(=O)C3=C(*)[NH]C(*)=C3C(=O)N3CCCC3)CC2)C=C1&*C&&*F&&
*N&*C1=CC=C(CC(*)C(=O)NC2CCC(=O)N3CCCC(C(=O)NCCOCCOCCNC(=O)CCC4=CC=CC=C4)N3C2=O)C=C1&*O&&&
*C1=C(CNC(=O)C2=CC=C(N3CCCC3)C(NC(=O)OCC3=CC=CC=C3)=C2)C(*)=CC=C1&*F&&*Cl&&
*C&*C1=C(NCCCCN2CCN(C3=CC=CC=N3)CC2)C2=CC=CC=C2N=C1C1=CC=CC=C1&&&
*C&*C1=CC=C(C2OOC(C3=CC=C(C=NNC(=O)C4=C(*)ON=C4*)C=C3)OO2)C=C1&*C&&*I&&
*C&*C12CCC(=O)C=C1CCC1C2CCC2(*)C(C(=O)CSC3=NN=CS3)CCC12&*C&&&
*C&*C1=C(C(=O)NC2=CN=CC=C2C2CC(*)C(*)C(*)C2)[NH]C=N1&*C#CCCO&&*C&*O&&
*C1=CC=C(S(=O)(=O)NCC2CCC(C(=O)NCC3=CC=CC=C3)CC2)C=C1*&*F&&*F&&
*C&*C1=C2[NH]C3=C(C4=C(C(=O)N(*)C4=O)C4=C5CCCCC5=C5C(=CC=C(*)C5=O)[NH]C2=C1)C1=CC=CC2=C1C1=C([NH]3)C(=O)N(CC3=CC=CC=C3)N=C1O2&*O&&
*C=C&*C1=CC(NC2=C3C=C(N4CCNC(*)C4)C(*)=CC3=NC=C2*)=CC=C1&*C(=O)NCCC(=O)O&&*F&*Cl&&
*C&*C1=CC=C(CC2NC(=O)C(CC3=CC=C(*)C=C3)NCCCCNC2=O)C=C1&*O&&&
CCC(C)C(N)P(=O)(O)O&&&
*C(=O)OC&*C1CC2=C(CN1)SC1=CC=CC=C21&&&
*CC=CC&*C1=CC=C(*)C(*)=C1&*O&&*OCCCCCC(C(=O)CC)C(=O)CC&&
O=C(NC1=CC=C(S(=O)(=O)NC2=CC=CC=N2)C=C1)C1CC(=O)N(C2=CC=CC=C2)C1&&&
*C(C)C(=O)NC(C)(C)CO&*N1CC(C2=NC=CN2*)CC(*)(*)C1&*C&&*C&*C&&
*C(=O)NCCN&*C1=CC=CC(OC2=CC=C(NC(=O)NC3=CC=C(*)C(*)=C3)C=C2)=C1&*Cl&&*Cl&&
CCCCCCCCCCCCCCCC(=O)C(=O)NC(CCCC)CC(=O)OC(C)(C)C&&&
*OC&*C1=CC=C(N2CCN(CCCC3=C(*)N4CCCC5=C4C3=CC=C5)CC2)C=C1&*C&&&
*CCOCC&*C1=CN=C(N2CCN(CC3=NC(*)=C(*)N=C3*)CC2)N=C1&*C&&*C&*Cl&&
O=C1C=CC2=C(N=C(N3CCOCC3)S2)[NH]1&&&
*C&*C1=CC=C2C(=C1)C1=C3C(=O)NC(=O)C3=C3C4=CC=CC=C4N4N=CC(*)=C4N1C3=C21&*N&&&
*C(=O)CC&*N1CCC2(CC1)CNCCC1=CC=CC=C12&&&
O=C(CN1C=NC2=CC=CC=C2C1=O)N1CCN(C2=CC=CC=C2)CC1&&&
*OC&*C1=CC2=CC=C3OC(*)OC3=C2C(*)C1=O&*Cl&&*C&&
*C(=O)NCC[N+](C)(CC)CC&*C1=CC=CC(*)=C1&*[N+](=O)[O-]&&&
*CC=C&*C1=CC(C=NN2C(C3=NC4=C(CCCC4)S3)=N[NH]C2=S)=CC(*)=C1*&*C&&*O&&
*NC(C)=O&*C1=CC=C2N=C(*)C=C(*)C2=C1&*C(F)(F)F&&*NC(C)C&&
*C&*C1=C(*)C=C2C(=O)N(*)C=C(C(=O)N3CCN(*)CC3)C2=C1&*C&&*Cl&*Cl&&
*Cl&*C1=CC=CC(C2=NN3C=CC=CC3=C2)=C1&&&
*OCC&*C1=CC=C(N2CC(*)CC2=O)C=C1&*C(N)=O&&&
*CCCNC(=N)N&*C(NC(=O)C(*)(C1=CC=CC=C1)C1=CC=CC=C1)C(=O)NCCC1=CC=CC=C1&*O&&&
*OC&*C1=CC=C(N2CCN(C(=O)C3=CC=C4OCOC4=C3)CC2)C=C1&&&
*OC&*C1=CC=C(COC2=NC=C(C3=NC(C4=CC=C(*)C=C4)=NO3)C=C2*)C=C1&*C(F)(F)F&&*Cl&&
*OC&*C1=CC=C(C(CNC(=O)C2=CC=CC=C2*)N2CCCCC2)C=C1&*N(C)C&&&
*F&*C1=CC=CC2=C1C(C1=CC=CC=C1)=NCC(CC1=CC=CC=C1)N2&&&
*C(=O)NCCCCCC&*C1=CC=C(CC(*)NC(=O)C(*)NC(=O)C(*)CC=CC2=CC=C(C3=CC=CC=C3)C=C2)C=C1&*N&&*O&*C&&
*C&*C1=CC(C(=O)N(CC2=CC=CO2)CC2=CC=CC=C2)C(*)C(C(=O)NC(*)C2=CC=CC=C2)O1&*C(=O)O&&*C&&
*F&*C1=CC=CC=C1N1C=C(C2=CC=NC3=C2C=C[NH]3)C=N1&&&
*C&*C1=CC2=NC(C3=CC=CC=C3)=C(OC3=CC=CC=C3)N2C=C1&&&
*C&*C1CCC2(C(=O)OCCC[N+]3(*)CCCCC3)CCC3(*)C(CCC4C5(*)CC6=C([NH]N=C6)C(*)(*)C5CCC43*)C12&*C&&*C&*C&*C&*C&*C&&
*C&*C1=CC=CC2=NC=C(*)N12&*C&&&
*C(N)=O&*C1=C(*)[NH]C=N1&*C(=O)NCCCC(N)C(=O)O&&&
O=C1C2=CC=CC=C2N=CN1C1=CC=CN=C1&&&
*OC&*C1=CC=C(C=CC(=O)OCC(=O)NC2CCCCC2)C=C1*&*OCC#N&&&
*C1=CC(C2OCC(NC(=O)C3=CC=CC=C3)CO2)=CC=C1&*Cl&&&
*N&*C1=CC=C(CNC2=NC(C3=CC4=C(*)C=CC=C4S3)=NC(*)=N2)C=C1&*C(F)(F)F&&*N&&
*OC&*C1=C(*)SC(N2C=NC3=CC=CC=C3C2=O)=N1&*C#N&&&
*O&*C1=CC=CC(C2CCN(CC3=CC(CC4=CC=CC=C4)=NN3C3=CC=CC=C3)CC2)=C1&&&
*O&*C1=CC=C(C2=CC=C(*)C(C3=CC=C(*)C=C3)=C2)C=C1&*O&&*O&&
*C(C)C&*C1=CC=CC=C1SC1=C(C2=CC(*)=CC(CC3=C(*)C(C4CC4)=CC=C3)=C2)N=CN1*&*Cl&&*Cl&*CO&&
*C&*C1=CC(C(=O)NCC(=O)NC2CC2)=C(*)C(C2=CC=CC=C2)=N1&*C#N&&&
*N(C)C&*C1=CC=CC(C(=O)N2CCC3=CC=CC=C3C2CN2C=CN=C2)=C1&&&
*C&*C1=C(*)C(N2CCC(NC(=O)C3=C4C=CC=CN4C(C(=O)C4=CC=CS4)=C3)CC2)=CC=C1&*F&&&
O=C1C2=CC=CC=C2C(=O)N1CC1CC2=CC=CC=C2C2=CC=CC=C21&&&
*CC#CC&*C1=C2C=CN(*)C2=C(*)C2=C1OC(CCC1=CC=CC=C1)=CC2=O&*C&&*OC&&
*C=CC(O)CCCCC&*C1CC(*)C(*)C1*&*O&&*F&*CC=CCCC(=O)OC&&
*C&*C1=CC=C(CNC(=O)COC(=O)CC2=COC3=CC(*)=CC=C23)C=C1&*Cl&&&
*C&*C1=CC=CC=C1NC1=NC(*)=C(*)C(NC2=CC=CC=C2)=N1&*N&&*[N+](=O)[O-]&&
*NC(=O)NCC&*C1=CC=C2N=C(C3=CC=CN=C3)C(C3=CC=CN=C3)=NC2=C1&&&
*CC&*C1=CC(N(*)CCNCC2=CC=CC=C2)=C2C=NN(*)C2=N1&*C&&*C&&
*C1OC(N2C=CC(=O)[NH]C2=O)C(*)C1*&*CBr&&*O&*O&&
*CN(C)C&*C1=CC=C(C(=O)C2CCCN(CC3=CC=CC=C3)C2)C=C1&&&
*C&*C1=CC=C(C2=NC3=CC=CC=C3C(=O)N2*)C=C1&*S(N)(=O)=O&&&
*C&*C1=CC=C(C=NOCC(*)CN2CCCCC2)C=C1OCC1=CC=CC=C1&*O&&&
*C&*C1=CC(C(=O)C=CC2=CC=CO2)=C(*)C(*)=C1&*[N+](=O)[O-]&&*O&&
C1=CC=C(OC2=CC=C(OCCOC3=CC=CC4=CN=CC=C34)C=C2)C=C1&&&
*C(=O)OCCCC&*C1=CC=C(C(=O)NC2=CC(C(=O)NC3=C(*)C4=C(CCCC4)S3)=CC=C2)C=C1&*C(=O)OC&&&
*F&*C1=CC=CC(COC2=CC=C(N3C=CC=C3)C=C2)=C1&&&
*OC&*C1=CC=C(C2C(C3=CC=CC=C3)C(=O)N2C2=CC(*)=C(*)C(*)=C2)C=C1&*OC&&*OC&*OC&&
*NC(C)C(=O)OC&*C1=NC(=O)N(C2OC(COP(*)(=O)OC3=CC=CC=C3)C(*)C2(*)*)C=C1&*N&&*C&*O&*O&&
*CCCCOC(C)=O&*C1=NC=C2N=C(N(*)C(=O)C3=CC=CC=C3)SC2=C1&*Cl&&&
*NC&*C1=CC(*)=C[N+](C2=C(*)N=C(*)N=C2*)=C1&*C&&*N&*N&*OC&&
*OC&*C1=CC=C(C(=O)NC2=CC=C(*)C=C2*)C=C1&*O&&*N=O&&
*C(C)N(O)C(N)=O&*C1=CC=C(OC2=CC=C(*)C=C2)C=C1&*F&&&
*C&*C1=CC=CC=C1CNC1=C2C(=O)N(*)C=NC2=CC(C2=CC=NC=C2)=N1&*C(F)(F)F&&&
*CCCC&*N1N=NN=C1SCC1=CC(=O)C2=CC=CC=C2[NH]1&&&
*C(=O)N(C)C&*C1CC1(*)C1=CC=CC=C1&*CN&&&
*CC&*C1=CC=C(*)C(C(=O)CSC2=NN=C(C3=CC=CN=C3)N2*)=C1&*Cl&&*O&&
*OC&*C1=CC=C2[NH]C=C(CCN3CCN(C4=CC=CC=C4*)CC3)C2=C1&*F&&&
*C#N&*C1=CC=C(C=CC(=O)NC2=CC=CC(*)=C2)C=C1&*C(F)(F)F&&&
*C&*C1=CC=CC(NC(=O)CSC2=NN=CN2C2=CC=CC=C2)=C1*&*C&&&
*OC&*C1=CC=CC(NC2=CC=C(S(=O)(=O)N3CCOCC3)C=N2)=C1&&&
*COCC=C&*C1=CC2=C(O1)C(*)=NC1=CC=CC=C12&*N&&&
*C&*C1=CC=CC=C1CN(CC(=O)NCC1=CC=C2OCOC2=C1)C(=O)C1=CSN=N1&&&
*C&*C1=CC(*)=C2OC(N(*)C3CCCC3)=NC2=C1&*Cl&&*Cl&&
*O&*C1=CC=C(*)C(CC2=NC3=CC=CN=C3N2CC2CCCNC2)=C1&*F&&&
*C&*C1=CC(C2=CC=CC=C2CC2=NC(C3=CC=C(OCCN4CCOCC4)C=C3)=CC=C2*)=CC=C1&*C(=O)O&&&
*CCCNC(=N)N&*C1NC(=O)CNC(=O)C2CCCN2C(=O)C(*)NC(=O)C2=C1[NH]C1=CC=CC=C21&*CCCNC(=N)N&&&
*C1=CC=C(CN2CCC3=C(C2)C(=O)N(CC(=O)NC2=CC=C(*)C=C2)C(=O)N3CC2=C(*)C=CC=C2*)C=C1&*Cl&&*F&*F&*F&&
*C&*C(=CC(C1=CC=CC=C1)N1C=CN=C1)C1=CC=CC(*)=C1&*C(=O)O&&&
*C1=CC=C(COC(=O)CN2C=C(*)C3=CC=CC=C3C2=O)C=C1&*[N+](=O)[O-]&&*Br&&
*P(=O)(OCC)OCC&*C1=C(*)C(*)(*)C(=O)N1*&*N&&*C#N&*C&*O&&
*NC(C)=O&*C1=N[NH]C=C1NC(=O)C1=CC=NO1&&&
*OC&*C1=CC=CC=C1NC(=O)C=CC1=CC=CC=C1&&&
*C1=CC2=C(N=CN=C2N2CCN(C(=O)CCCC(=O)C3=CC=CS3)CC2)S1&*Br&&&
*OC&*C1=CC=C2N=C(C3=CC=CC=C3)N(C3=CC=NC(NC4=CC=CC=C4)=N3)C(=O)C2=C1&&&
*OC&*C1=CC=C(NC(=O)N(*)CC2OCC3=CN=NN3CCCC(=O)N(*)CC2*)C=C1&*C&&*C(C)CO&*C&&
*C&*C1=CC(N2CCC(N3CCCC3*)C2)=CC=C1NS(=O)(=O)C1=CC=C(C2=CC=N[NH]2)C=C1&*C&&&
*C&*N1CCN(C2=CC=CC=C2COC2=CC=C(C(=O)C3=CC=CC=C3)C=C2)CC1&&&
*C#CCCN(O)C=O&*C(CC1CCCCC1)C(=O)NC(*)C(=O)NC1=CC=C(OCC2=CC=CC=C2)C=C1&*N&&&
O=C(NC1=CC=CC(OCC2=CC=CC=C2)=C1)C1=CC=C(NS(=O)(=O)C2=CC=CS2)C=C1&&&
*C&*C12CCCN3C(=O)C4=CC=CC=C4C(=O)C3C1(C1=CC=CC=C1)C2&&&
*C&*C1=CC=CC=C1C(*)OCC(*)C1=CC=CC=C1&*CC(=O)O&&*C(=O)O&&
*CC(=O)NCC&*C1=CC=C(CN(*)C(=O)COC(=O)CC2=CSC=C2)C=C1&*F&&&
*OC&*C1=CC=C(C2C(COS(=O)(=O)C3=CC=C(*)C=C3)C(C=CC3=CC=CC=C3)CN2CC2=CC=CS2)C=C1&*Cl&&&
*C&*C1OC(OC2C(OC3CCC4(*)C(CCC5(*)C4C=CC46OCC7(CCC(*)(*)CC74)C(*)CC56*)C3(*)*)OC(*)C(*)C2*)C(*)C(*)C1*&*C&&*C&*C&*C&*C&*C(
*C1=CC=C(C2=CC(C(=O)NCCN3CCCC3)=NO2)C=C1*&*O&&*[N+](=O)[O-]&&
*OC&*C1=CC=CC=C1N1C=CN=C1SCC(=O)N(*)C1CCS(=O)(=O)C1&*C&&&
*C(=O)NC(CC)(C(F)(F)F)C(F)(F)F&*C1=CC=C(C(C2=CC=C(*)C=C2)N2CCN(*)CC2)C=C1&*F&&*F&&
*C&*C1=CC=C2C(=C1)C=CC1=CC=C3C(*)=NN(*)C3=C12&*NC(=O)C(C)(O)C(F)(F)F&&*F&&
*C1=CC=C2C(=O)N(CC(=O)CC(=O)N3CCC4=C(C=CS4)C3)C=NC2=C1&*F&&&
*NOCCN&*C1=CC=C(NC2=NC(*)=C(*)C(*)=N2)C=C1&*Cl&&*[N+](=O)[O-]&*C(F)(F)F&&
*CC(C)C&*C1=CC(N(C(=O)CCC(=O)NC2=NN=C(*)S2)C(*)CC(=O)NC2=NC=CS2)=CC=C1&*F&&*C&&
*C&*C1=CC(C2(*)CC3CN(CC4=CC=CC=C4)CCN3CC2*)=CC=C1&*C&&*O&&
*CC(C)OC&*C1=C(*)C2=C([NH]C(CN3CCOCC3)=NC2=O)S1&*C&&&
O=C(NC(=CC1=CC=CC=C1)C(=O)N1CCCCCC1)C1=CC=CC=N1&&&
*C&*C1=CC=C(NC(=O)C2=CC(*)=CC=C2NC(=O)C2=C(*)C3=CC=CC=C3S2)C=C1&*Cl&&*Cl&&
*C&*C1=NSC(C(=O)N2N=CC3=CC(NS(=O)(=O)C4=CC=CC=C4)=CC=C32)=C1*&*N&&&
*CC(C)C&*C(CC1=CC=CC=C1)NC(=O)OCC1=CC=CC=C1&&&
*OC&*C1=CC=C(*)C(N2CCN(C(=O)C3=CC4=C(C=CO4)N3CCC3=CC=CC=C3*)CC2)=C1&*Cl&&*F&&
*C(C)=O&*C1=CC=CC(NS(=O)(=O)C2=CC3=C(C=C2*)NC(=O)CO3)=C1&*Br&&&
*O&*C1=CC=C(C2=CC(*)=C3N=C(NCC4=CC=CC=C4)C=CC3=N2)C=C1&*Cl&&&
*OC&*C1=CC=C2OC3C4=C(OCC3(*)C2=C1)C1=CC=CC=C1C4=NOCC1=NC=C(*)N1*&*C&&*[N+](=O)[O-]&*C&&
*CC&*C1=NC(CN2C3=CC=CC=C3C(=O)C3=C(*)C=CC=C32)=CS1&*CC&&&
*OC&*C1=CC=C(*)C(NC(=O)OCCN2CCCCC2)=C1&*C&&&
*N(C)C&*C1=CC=CC=C1COC1=CC=C[NH]1&&&
*C&*C1=CC=CC(C(=O)NNC(=O)CCN2C(*)=CC=C2*)=C1&*C&&*C&&
*C1=CC=C(NC(=N)NC(=C)C2=CC=C(*)C(*)=C2)C=C1&*Cl&&*Cl&*OCCCC&&
CCCCC(N)C(=O)NC(CC(C)C)C(=O)NCC(=O)NC(C(=O)NC(C)C(=O)NC(CCC)C(N)=O)C(C)C&&&
*C&*C1=CC=C2C(=C1)CCCN2C1=CC=NC2=CC=CC=C12&&&
*C(=O)OCCCCCCC&*N1CCN(*)CC1&*C(=O)CCNC(C)=O&&&
*CC=C(C)C&*C1=C2CC(*)(*)CC3C(=O)C(*)(*)C(=O)OC3C2=C2C(=O)C(=C3C(=O)C4=C5C(=CO4)C=CCC5=C(*)C4=C3CC(*)OC5=O)C(=O)C2=C1&*C&&
O=C1CCCC(=O)C2=C1N=N[NH]2&&&
*CC&*C(C(=O)NC1=CC=C(C2=NC3=CC(*)=CC=C3O2)C=C1)=C(*)C1=CC=CC(*)=C1&*F&&*[N+](=O)[O-]&*[N+](=O)[O-]&&
*OC&*C1=CC=C(*)C(*)=C1*&*C(C)=O&&*O&*C(=O)SCC(=O)O&&
*NC(=O)C=C(C)C&*C1=CC=C2N=CN=C(NC3=CC=C(OC4=CC=CC=C4)C=C3)C2=C1&&&
*C#CC(C)(C)O&*C1=CC=NC(NC2=CC=CC=C2*)=N1&*C(N)=O&&&
*C1=CC(N2CCN(CCN3CCOC3=O)CC2)=CC=C1&*Cl&&&
*NC&*C1=CC=CC=C1CC(*)CC1=CC=CC2=CC=CC=C12&*OC&&&
*C&*C1=NN=C(SCC(=O)N2CCN(S(=O)(=O)C3=C(*)[NH]C(*)=C3OC3=CC=CC=C3)CC2)S1&*C&&*C&&
*OC&*C1=CC=C(C2=CC=C(C(=O)NC3CN4CCC3CC4)S2)C=C1&&&
*CC&*C1=CC=C2C(=C1)N(*)C(=O)C1=CC=CN=C1N2*&*C&&*Cl&&
*SC&*C1=CC=C(C=CC(=O)NC2=CC=C(*)C=C2)C=C1&*[N+](=O)[O-]&&&
*C&*C1=CC=C(NC(=S)OCCC2=CC=CC=C2)C(*)=C1&*C&&&
*S(=O)(=O)NN&*C1=CC=CS1&&&
*OC&*C1=C(C=C2CCCC(*)(*)C2)C(*)=C2C(=O)C3=C(*)C=CC(*)=C3C(=O)C2=C1&*O&&*C&*O&*O&*O&&
*OCC&*C1=CC=CC=C1N1CCN(CC2=CC(*)=C(*)C(*)=C2)CC1&*OCC&&*OC&*OC&&
*C&*C1=CC=C(CNC(=O)NC2=CC3=NN(*)C=C3C=C2)C=N1&*N(C)C&&&
*S(N)(=O)=O&*C1=CC=C(NC2=CN(C3=CC=C(*)C=C3)N=C2C2=CC=C(*)C=C2)C=C1&*F&&*F&&
*C&*N1C(=O)OCC1(*)*&*O&&*C(CCSC(C)(C)C)NC(=O)CBr&&
*C&*C1=CC=C(NC(=O)CC2=CSC(=NC3=CC=CC=C3*)N2*)C=C1&*C&&*Cl&&
*C&*C1C2=C(CN1C(=O)OCC1=CC=CC=C1)C(C1=CSC=C1)=C(C(=O)N1CCNCC1)N2*&*CO&&&
C1=CC=C(C2=CN=C(CN3CCC4=C(C3)SC=N4)N=C2C2=CC=CC=C2)C=C1&&&
*C&*C1=CC(=O)N=C(SCC(=O)N2CCN(C3=NC4=CC=CC=C4O3)CC2)[NH]1&&&
*COS(=O)(=O)F&*C1=C2N=CN(C3OC(*)C(*)C3*)C2=NC=N1&*Cl&&*O&*F&&
*C(C)O&*C1CNC(=O)C2=C1C1=CC(OCC3=CC=CC4=CC=CC=C34)=CC=C1N2*&*C&&&
*C(C)(C)C&*C1=CN=C2C(NCC3CCCO3)=CC(C3=CC=CC=C3)=NN12&&&
*C1=CC=C2CC(CC3NC=C(C=CC4=CC=CC=C4)C3=O)CCC2=C1&*O&&&
*N&*C1=CC=C2OC3=NC(*)=NC(*)=C3NC2=C1&*Br&&*O&&
*C1=CC(*)=CC(C2=CC3=C(SCO3)C(=O)O2)=C1&*Cl&&*Cl&&
*C&*C1=CC=C(S(=O)(=O)N2CCC3=C(CC2)N(*)C2=CC=CC=C32)C=C1&*C(F)(F)F&&&
*OC&*C1=CC=C(C2(*)NC(=O)N(CC(=O)N3C4=CC=CC=C4CC3*)C2=O)C=C1&*C&&*C&&
*CCCCCCCCCCCCCC&*C1=CC=C(*)C=C1&*C(=O)CCCCCOC(CO)CO&&&
*C&*C1=CC(C2=CC(N3CCN(*)CC3)=NC(*)=N2)=CC=C1&*Cl&&*N&&
*C1=NC(SCC(=O)NC2=CC=C3OCOC3=C2)=NC(C2=CC=CS2)=C1&*C(F)(F)F&&&
*C&*C1=CC=CC=C1NC(=O)C1=NN(*)C2=C1CSC1=CC=CC=C12&*Cl&&&
*CC=C(C)C&*C1=C(*)C2=C(C(=O)OC2)C(*)=C1&*O&&*CC=C(C)C&&
*N&*C1=CC=CC=C1NC1=NC2=C(N=C[NH]2)C(*)=N1&*F&&&
*C&*C1=CC=C(*)C(*)=C1&*Cl&&*Cl&&
*C&*C1=C(OCC2=NC3=C(OCCCOC4=CC=CC=C4)C=CC=C3N2*)C(=O)C2=CC=CC=C2C1=O&*Cl&&&
O=C(N1CCN(C2=CC=CC=N2)CC1)N1N=C2C=CC=CC2=C1C1=CC=CC=C1&&&
*NC&*C1=CC=C2CC3N(CC4CC4)CCC(*)(C2=C1)C3(*)*&*O&&*C&*C&&
*C&*C1=CC=C(*)C(C2=CC(=O)C3=C(O2)C(*)(*)C(=O)C(*)C3=O)=C1&*C&&*CC(C)C&*CC(C)C&*CC(C)C&&
*OC&*C1=CC=C(C=CC(=O)NC2=CC=CC(NC(=O)C=CC3=CC=C(*)C(*)=C3)=C2)C=C1*&*OC&&*OC&*OC&&
*C&*C1=CC(OCCCC2=CC=C(C(=O)N(*)CC3=CC(*)=NO3)C=C2)=CC=C1&*C&&*C&&
*C&*C1=CC=C(C2=CSC(NN=C3C(=O)NC4=CC=CC=C34)=N2)C=C1&&&
*[N+](=O)[O-]&*C1=CC=C(CCNCC2=CC=C(C(*)C3=CC=CC=C3)C=C2)C=C1&*O&&&
*OC&*C1=CC=C(N2CCN(CC3=CC(*)=CC=C3*)CC2)C=C1&*OC&&*F&&
*Br&*C1=CC=C(NC2=NCCCC2)C=C1&&&
*OCCNC(=O)OC(C)(C)C&*C1=CC=CC(C(=O)OCC2=CC=C(*)C=C2*)=C1&*Cl&&*Cl&&
*C1=CC=C(CN2C(=O)NC(=O)C(=CNCCN3CCOCC3)C2=O)C=C1&*F&&&
*C1=CC=C(CNC(=O)C2=NC(*)=CC=C2*)C(*)=C1&*F&&*Cl&*OC(F)(F)F&*OCC(F)(F)F&&
*C(O)CNC(C)(C)C&*C1=CC=C(C2=CC=CS2)C=C1&&&
*CCCCCCC&*C1=C(*)C(C(=O)NCC2=CC=CC3=CC=CC=C23)=CC=C1&*O&&&
*NC(=O)OC(C)(C)C&*C1=CC=CC=C1OP(=O)(OCC1CCC(*)CC1)OCC1COC(C2=CC=CC=C2)OC1&*Cl&&&
*OC&*C1=CC=C(CCNS(=O)(=O)C2=CC=C(NC(=O)C3=CC(*)=CC(*)=C3)C=C2)C=C1&*C(C)(C)C&&*C(=O)O&&
*C&*C1=CC=CC=C1C(=O)NNC(=O)CS(=O)(=O)C1=CC=CC=C1&&&
*C(=O)NC(C(=O)NC)C(C)(C)C&*C1=CC=C(C2=CC(*)=C(*)C=C2*)C=C1&*F&&*F&*OCC(F)F&&
*C&*C1=CC=C(S(=O)(=O)C(*)C(=O)NC2=CC=C3OCCOC3=C2)C=C1&*Cl&&&
*NCCCC&*C1=NC=C(C(=O)NC2=CC=CC=C2*)S1&*F&&&
*Br&*C1=CC=C(C2=NN(C3=CC=CC=C3)C=C2C2=NN=C(C3=CC=CC=C3)O2)C=C1&&&
*OC&*C1=CC=CC2=C1CCCCC2CCCN1CCN(C2CCCCC2)CC1&&&
*C&*C1=CC=CC(*)=C1NC(=O)C1=CC(S(=O)(=O)N2CCC3=CC=CC=C32)=CC(S(=O)(=O)N2CCOCC2)=C1&*C&&&
*C&*C1=CC=C2C(=C1)CC(N(CC1=CC=CC=C1)S(=O)(=O)C1=CN(*)C=N1)CN2CC1=CN=CN1*&*C#N&&*C&&
*C&*C1=CC(*)=C(*)C(NC(=O)C=CC2=CC=CC=C2)=N1&*C&&*C#N&&
*C&*C1=CC=CC=C1NC(=O)C(*)NC(=O)C1(*)CCN1CC1=CC=CC=C1&*C(C)C&&*Cl&&
O=C(NC1=CC=C(C2=NC3=CC(NC(=O)C4=CC=CO4)=CC=C3O2)C=C1)C1=CC=CO1&&&
*OCC&*C1=CC=C(C(=O)N(CC2=CC=C(*)O2)CC2=NN=C(C3=CC=C(*)C=C3)O2)C=C1&*Br&&*C&&
*C&*C1=CC(C(=O)NC2=CC=CC=C2C2=NN(*)N=N2)=CC(*)=C1N1CCCCC1&*CCC#N&&*C(F)(F)F&&
*S(=O)(=O)N(C)C&*C1=CC=CC(C(=O)OCC(=O)NCCN2C(=O)CSC2=O)=C1&&&
*C(O)CN(CCCCCCCC)CCCCCCCC&*C1=CC2=CC(*)=CC=C2C2=CC=CC=C12&*C(=O)N(CCCCCC)CCCCCCC&&&
=C1=CC=C(CN2C(C3=CC=CC=C3)=C(C=C3C(=O)NC(=O)NC3=O)C3=CC=CC=C32)C=C1&*Cl&&&
*O&*C1CCCCOC(CN(*)CC2=CC=C(OC3=CC=CC=C3)C=C2)C(*)CN(CC2=CC=CC=C2)C1&*CCF&&*CCF&&
*C&*C(NC(=O)C1=CC=CO1)C1=NC2=CC=CC=C2S1&&&
*C(O)CNCCCC&*C1=CC2=C(*)C(*)=CC=C2C=C1&*Cl&&*Cl&&
*C1=CC(C2=CSC(C(=O)NCC3=C(*)C=CC=C3*)=C2)=CC=C1&*F&&*Cl&*Cl&&
*C&*C1=CC=C(C(=O)OC2=CC=C(C=NNC(=O)CNC(=O)C3=CC=C(*)C=C3)C=C2)C=C1&*C&&&
*OC&*C1=CC=C(S(=O)(=O)NC2=C(*)C=C(*)C=C2*)C=C1&*C&&*OC&*C(C)C&&
*C1=CC=C2C(NC3=CC(NC(=O)CN4CCOCC4)=CC4=CC(*)=C(*)C=C34)=C3CCCCC3=NC2=C1&*O&&*O&*Cl&&
*C&*C1=CC=C2NC(=O)CN=C(C3=CC=CC=C3)C2=C1&&&
*C&*C1=CC=C(C2CN(*)CC2NS(=O)(=O)C2=CC=C(N3C=NN=N3)C=C2*)C=C1&*C(=O)OC(C)(C)C&&*F&&
*CC&*C1=CN2C(C(=O)NC3=CC=C(C4=CC=CC=C4*)C=C3)=C(*)N=C2C=C1&*OC&&*Br&&
*C&*C1=CC(N2CCOCCO2)=CC(C(*)CNC(*)CC2=CC=C3OC(*)(*)OC3=C2)=C1&*CCC(=O)O&&*C(N)=O&*C&*O&&
*C&*C1=CC=C(SC2=C(*)[NH]C3=C(*)N=CC=C23)C=C1&*N&&*Cl&&
*OC&*C1=CC(C(=O)NC2CCN(*)CC2)=CC=C1NC1=NC=C(*)C(OC2=CC=C(CCN3CCC3)C(*)=C2)=N1&*C&&*Br&*Cl&&
*[N+](=O)[O-]&*C1=CC=C2[NH]C(C3=CC=CN=C3)=NC2=C1&&&
*OC&*C1=CC(C=CC(=O)C2=CC=C3OC(*)(*)C=CC3=C2*)=CC(*)=C1*&*OC(C)=O&&*OC&*C&*C&*OC(C)=O&&
O=C1NC(=O)C(=CC2=CC=C(OCCCN3C=NN=N3)C=C2)S1&&&
*C(=O)O&*C1=CC=C(COC2=CC=C3C(=O)N(C4=CC(*)=CC=C4*)C(=O)C3=C2)C(*)=C1&*Cl&&*Cl&*Cl&&
*C&*C1=CC=C(OCC(*)CN2C3=CC=CC=C3C3=CC=CC=C32)C=C1&*O&&&
*C(CNC1CCN(C2=CC=C3C=CC=CC3=N2)CC1)COC1=CC=C2C(=O)C3=CC=CC=C3OC2=C1&*O&&&
*OC&*C1=CC=C(C2=NN(*)C(C3=CC=C(*)C=C3)C2)C=C1&*O&&*C(=O)CCC(=O)O&&
*C&*C1=CC=C(C(=O)N2CC3NC(C2)C3C2=CC=C(C3=CC(*)=CC=C3)C=C2)C=C1&*F&&&
*OC&*C1=CC=C(C2=C(C3=CC=C(*)C=C3)SC(*)=N2)C=C1&*C#N&&*S(C)(=O)=O&&
C1=NC=C2N=C(C3=CC=NC=C3)[NH]C2=N1&&&
*C1=CC(C(=O)N2CCCC3(CCCC(=O)N(C4=CC=CN=C4)C3)C2)=CC=C1&*F&&&
*C&*C1=CC=NC(NC(*)C2=CC=CC=C2)=N1&*OCCCC(N)=O&&&
*C(CCC=CC(=O)OC(C)(C)O)C(=O)OC&*C1CC=CC(=O)C(*)CCC=CC2=CC=CC3=C2CN(*)C1=O&*C&&*O&&
*C&*C1=CC=CC(N2CCN(CCCNC(=O)C3CN(*)C4=CC=CC=C4O3)CC2)=C1*&*C&&*C&&
*C&*C1=CC=C2N=C(NC(=O)NC3=CC=C(C4=CC=CC=N4)C=C3)[NH]C2=C1*&*C&&&
*NC(C)=O&*C1=CC(CC(*)C(=O)NC2CCCCNC(=O)C=CCC(*)NC(=O)C(CC3CCCCC3)NC2=O)=CC=C1&*Cl&&*C(N)=O&&
*C(=O)OCC&*C1C(=O)NC(=S)N1CC1=CC=CC=C1&&&
*Cl&*C1=CC=C(CN(CCCNCC2=CC=C(*)C(*)=C2)CC2=CC=C(*)C(*)=C2)C=C1&*Cl&&*Cl&*Cl&*Cl&&
*C&*C1=CC=CC=C1C(=O)NC(*)C(=O)NC1=CC=CC(C2=NC3=CC=CC=C3[NH]2)=C1&*Cl&&&
*C(C)=O&*C1=CC=C(S(=O)(=O)NC2CCN(*)C2)C=C1&*Cl&&&
*SC&*C1=CC=C(C2=NCN(CC3=CC=C4OC(*)(*)C=CC4=C3)CN2)C=C1&*C&&*C&&
*OC&*C1C=CC(=O)C(*)O1&*CCCC=CC(C)O&&&
O=C(NC1=CC=CC=CC1C1=NC(NCC2=CC=CC=C2)=C2C=CC=CC2=N1)C1=CC=CC=C1&&&
*C&*C1=CC=C(C(=C2CCN(CCN3CC(*)CC3=O)CC2)C2=CC=C(*)C=C2)C=C1&*F&&*F&&
*C&*C1=CC=C2C(=C1)C(=O)C(*)=CN2C1OC(*)C(*)C1*&*C(=O)O&&*O&*O&*O&&
*C(=O)O&*C1=CC=C(CCNC(=O)C2=CC=C(N3C=NN=C3)C=C2)C=C1&&&
*C&*C1=CC=CC=C1CS(=O)(=O)NC1=NC(*)=NC2=CC=CC=C12&*Cl&&&
*Cl&*C1=CC=CC(NC2=NN=C(C3=CC=C4OCOC4=C3)O2)=C1&&&
O=C(CN1C(=O)NC2(CCCC2)C1=O)NC1=CC=CC(C2=CN=C3C=CC=CC3=N2)=C1&&&
*CC&*C1=CC2=NON=C2C(N2CCN(CC3=CC(=O)C(*)=CN3*)CC2)=C1&*C&&*O&&
*CCC&*C1=CC=C(C#CC2=C3C(=O)NC(=O)C3=C3CN(*)CCC3=C2)C=C1&*C=O&&&
*OC&*C1=CC=CC(C=CC2=NC=C(*)N2*)=C1&*[N+](=O)[O-]&&*C&&
C1=CC=C2OC(NN=NC3=CC=CC4=CC=CC=C34)=NC2=C1&&&
*OC&*C1=CC2=C(C=C1*)C(*)(*)C(*)C2&*C(C)(C)C&&*C&*C&*O&&
*C(=O)C(=O)C(C)(C)CC&*N1CCCCC1C(=O)OCCC1=CC=CC=C1&&&
*C1=CC=C(NC(=O)NC2=CC=NC3=CC=CC=C23)C=C1&*F&&&
*C1=CC=C(OCC(=O)NC2CC2)C(N2C(=O)C3C4C=CC(C4)C3C2=O)=C1&*Cl&&&
*C(=O)OCC&*C(NC(=O)C1=CC(C2=CC=CC=C2)=NC2=CC=CC=C12)C(=O)N1CCN(C(=O)C2=CC=CC=C2)CC1&&&
*OC&*C1=CC=CC=C1OCC(=O)NCC(*)(*)C1=CC=CC=C1&*O&&*C(F)(F)F&&
*C(=O)OC&*C1=C(*)C(*)=C2C(*)=CC3=CC=C(*)C(*)=C3C2=C1&*C&&*OC&*OC&*O&*C(C)(C)O&&
*N(CC)CC&*C1=NC(*)=C(C(=O)C2=CC=CC=C2)S1&*C(N)=O&&&
*O&*C1=CC=C(CC(=S)NC2=CC=C(OC3=CC=CC=C3)C=C2)C=C1&&&
*C&*C1=CC(C(*)NC2=CC=NC(NC3=CC=CC(C4=C(*)C=CC=C4*)=C3)=N2)=CC=C1&*C&&*C&*OC(F)(F)F&&
*S(=O)(=O)N(CC)CC&*C1=CC=C(NN=C(CC2=CC=C(*)C(*)=C2)C(=O)CC2=CC=C(*)C(*)=C2)C=C1&*OC&&*OC&*OC&*N&&
*C&*C1(*)CSC2=C(C3CC3)C(CC3=CC=CC4=CC=CC=C34)=C(C3=NC4=CC=CC=C4C4=NC5=CC=CC=C5N34)C(=O)N21&*C&&&
*CCCCCCCCCCCCCC&*N(CC1=CC=CC=C1)C1=CC=C(CN2CCCCC2)C=C1&&&
*N&*C1=NC(=O)N(C2OC(*)C(*)C2*)C=C1&*COP(=O)(O)O&&*O&*F&&
O=C(NCC1=CC=CC=C1)C(CC1=CC=CC=C1)NC(=O)C1=CC=C(OCCC23CC4CC(CC(C4)C2)C3)C=C1&&&
*OC&*C1=CC=C(C=NNC(=O)C2=C(SSC3=C(C(=O)NC4=CC=C(*)C=C4)C4=CC=C(*)C=C4[NH]3)[NH]C(C3=CC=C(*)C=C3)=C2C(=O)C2=CC=C(*)C=C2)C=C1&*Br&
*C1=CC2=CC=C(CN3C4CCC3CC(NC(=O)C3=CC=CC=C3C3=CC=CC=C3)C4)C=C2C=C1&*F&&&
*C(=O)NO&*C1=CC=C(C2(NC3=CC=CC=C3*)CCCC2)C=C1&*N(CCF)CCF&&&
*CSCCC(NC(=O)C=CC(C)(C)CC=C(C)CCC=C(C)Cl)C(=O)O&*C1=CC=C(C2OC(*)(*)OC2*)C=C1&*C&&*C&*[N+](=O)[O-]&&
*C&*C1=CC=C(*)C(NC(=O)C2=CC=C3[NH]C4=C(C3=C2)C(*)CNC4=O)=C1&*S(=O)(=O)N(C)C&&*C(=O)O&&
*N(C(=O)CN)C(F)(F)F&*C1=CC=CC=C1C=C1C=CC2=CC=CC=C12&&&
*C(=O)OC&*C1=CC(OCC2CO2)=C2OC3=C(C=CC=C3N3C=CC=C3)C(=O)C2=C1*&*C&&&
CCCCOC(=O)C(F)(F)C(F)(F)C(F)(F)C(F)(F)C(F)(F)C(F)(F)C(F)(F)C(F)(F)F&&&
*OC&*C1=CC=C(C=CC(=O)OCC(=O)N2CCC3=CC=CC=C32)C=C1*&*OC&&&
*C&*N(C(=O)C1=CC=C(C2=CC(=O)C3=CC4=C(C=C3[NH]2)OCO4)C=C1)C1CCCCC1&&&
*CNC(=O)CCCCCCCC&*C1=NC(=O)N(C2COC(*)O2)C=C1&*N&&&
*C&*N1CCC(OC2=CC=C3[NH]C(=O)C4=C(CCS4)C3=C2)C1&&&
*CCC&*N(CCCCCCCOC1=CC=C2CCC(*)(*)OC2=C1)CC1=CC=CC=C1&*CCC&&*C&&
*OC&*C1=CC=C(S(=O)(=O)N(C2=CC(*)=CC=C2*)C(*)C2=CC=CO2)C=C1&*OC&&*OC&*C&&
*C&*C1=CC=C(NC(=O)CNC(=O)COC(=O)CC2=CC=CC=C2*)C=C1&*F&&&
*CC&*N1CCC(C2=CC=C(NC3=NC(C4=CC=CC(CS(=O)(=O)C5=CC=CC=C5)=C4)=CS3)C=C2)CC1&&&
*C1=CC=CC=C1C(=O)NCCC(=O)N(CC1=CC=CC=C1)CC1=NC2=CC=CC=C2[NH]1&*Cl&&&
*C&*C1=CC=CC=C1C1=CC(C(OCC2=CC=CC=C2)C(=O)NC2=CC=C(C3=CC=CC=N3)C=C2)=CC=C1*&*O&&&
*C(=COC)C(=O)OC&*C1=CC=CC=C1COC1=CC(C2=CC=CC=C2*)=NN1*&*F&&*C&&
*NCCCCNC(=N)N&*C1=CC(CC(*)C2=NC(C3=CC(*)=CC=C3)=C[NH]2)=CC=C1&*F&&*Br&&
*CCCCC&*C1=CC=C(C(=O)NC2=NN(*)C(*)=N2)C=C1&*Cl&&*C&&
*C&*C1=CC=CC2=NC3=C(N=C12)[NH]C1=C(C=CC2=C1[NH]C(=O)C=C2)S3&&&
*NCC=C&*C1=CC=C(C2=NC=NC(*)=C2)C=C1&*OC&&&
*C&*C1=CC2=C(*)C=C3C(=C2C=C1)[NH]C(=O)C1=C3N(*)N=C1*&*Br&&*Cl&*COC(N)=O&&
*C&*C1=CC2=C(C=C3C(*)=CC(=O)OC3=C2)C(=O)[NH]1&*C&&&
*C#N&*C1=NC=CC=C1C1=NC(N2CCOCC2)=C2N=C[NH]C2=N1&&&
*C&*C1COC(OC2C(*)COC(OC3CC=C4CC(*)C(*)CC4(*)C3*)C2*)C(*)C1*&*O&&*O&*O&*O&*CO&*O&*O&*O&&
*C&*C1=C2N(*)C(=O)C3=C(CC(C(=O)NCCCN4CCN(C5=CC=CC=C5)CC4)NC3=O)C2=CC=C1&*Cl&&&
*OC&*C1=NN2C(CCC(=O)N3CCN(C4=CC=CC=C4)CC3)=NC3=CC=CC=C3C2=N1&&&
*C&*C1=NN(CC2CCCN2CCCC2=CC=CC=C2)C(*)=N1&*C&&&
*C&*C1=CC=C(OCCN2C(=S)[NH]C3=CC=CC=C32)C=C1&&&
*C1=C2C=C[NH]C2=C2C(=N1)SC1=C2N=CN(CC2=CC=CC=C2)C1=O&*Br&&&
*C&*C1=CC=C(CN2CCCC3(NC(C4=CC=C(*)C=C4)C4C(=O)N(CC5=CC=CC=C5)C(=O)C43)C2=O)C=C1&*C&&&
*OC&*C1=CC=C(C2(*)CCC(=O)NC2=O)C=C1*&*C&&*OC&&
*OC&*C1=C(*)C(C(=O)OCCC2=C(*)C=C(*)C(*)=C2*)=CC=C1&*O&&*Br&*Br&*C=O&*OC&&
*N&*C(=NCC1CC1)C1=C(NCN2CCOCC2)N(C(=O)NC(=O)C2=CC=C(OC3=CC=CC=C3)C=C2)N=C1&&&
*CC&*C1=CC=C(OCC(=O)NN=C2C=C(N3CCOCC3)[NH]C(*)=N2)C=C1&*O&&&
*C&*C1=CC=C(*)C(C2=C3C=CC=CC3=NC(CS(=O)C3=N[NH]C(*)=N3)=N2)=C1&*F&&*F&&
*C(=O)NCCC&*C1=C(*)C=C(*)C(*)=C1&*Cl&&*N&*OCC(O)CO&&
*C(=O)OCC&*C1=CC=C(N2N=NC(*)=C2*)C=C1&*Cl&&*N&&
*C(=O)OCC&*C1=CC=C2OC(*)(*)CC(=O)C2=C1&*C&&*C&&
*C(=O)NC(CNS(=O)(=O)CCCCC)CC(C)C&*C1=CC(C(=O)NC(*)CC2CCCCC2)=CC(N2CCCC2=O)=C1&*NC(=N)N&&&
*C(=O)OC(C)(C)C&*C1=CC=C(C2=NN=C3SC(*)C(C4=CC=CC=C4*)=NN32)C=C1&*Cl&&*C(F)(F)F&&
*CCC=C(C)C&*C1=CC=C(C=CC(=O)C2=C(*)C(*)=CC(*)=C2)C=C1&*O&&*O&*O&&
*C&*C1=CC=C(C#CC2=CC(*)=CC(*)=C2)C=C1&*NS(C)(=O)=O&&*CC(C)(C)CNC(=O)OCC(C)C&&
C1=CC=C2C=C3C=C4[NH]C=CC4=NC3=CC2=C1&&&
*C(=O)CC(C)C&*C1CCC(CN2C(=O)C3=CC=CC=C3C3=C2C(=O)N2CCSC2=N3)CC1&&&
*OCC&*C1=CC=CC(C2=NC3=CC(*)=CC=C3[NH]2)=C1&*C(=O)O&&&
*C&*C1=CC2=C(C=C1S(=O)(=O)N1CCOCC1)N(*)C(=O)C(=O)N2*&*C&&*C&&
*OC&*C1=CC=C(CC(NC2=CC=C(C3=NC4=CC=CC=C4S3)C=C2)C2=NC(C3=CC=CC=C3)=C(C3=CC=CC=C3)[NH]2)C=C1&&&
*OC&*C(N=C1[NH]N=C(C2=CC(*)=C(*)C(*)=C2)S1)=C(*)C1=CC=CC=N1&*C#N&&*C&*OC&*OC&&
*C&*C1=C2C(=O)C(C(*)NC(=O)C3CC3)=CN(*)C2=CC=C1&*C&&*F&&
*C(=C)C&*C1=CC2(*)C(CCC3(*)C2CCC2C4C(*)CCC4(*)CC(=O)C23*)C(*)(*)C1=O&*CC(=O)OCC&&*C&*Cl&*C&*C&*C&*C&&
*C&*C1=CC=C(*)C(S(=O)(=O)OC2=CC=C(*)C(*)=C2)=C1&*[N+](=O)[O-]&&*O&*[N+](=O)[O-]&&
*OC&*C1=CC=C(S(=O)(=O)C(*)(*)C2=NC3=CC=CC=C3S2)C=C1&*C&&*C&&
*C(=N)N&*C1=CC=C(CNC(=O)C(CCC(=O)N2CCN(C(=O)OCC3=CC=CC=C3)CC2)NS(=O)(=O)CC2=CC=CC=C2)C=C1&&&
*OC&*C1=CC(C2=NC(*)=CC=C2)=CC(N(*)CC2=CC=CC(C3=NOC(=O)[NH]3)=C2)=C1&*C&&*C(C))CO&&
*SC&*C1=CC(=O)C2=CC=C(C3=CC(*)=C(*)C(*)=C3)N=C2C1=O&*OC&&*OC&*OC&&
*C&*C1=2C(=O)OC3=CC=C(*)C=C3C2CCC1&*Br&&&
*C1=CC=C(S(=O)(=O)N2CCCC2C(=O)OCC2=NN=C(C3=CC=CC=C3)O2)C=C1&*Cl&&&
*C&*C1=CC(C(=O)NC2=CC=CC=C2OC2=CC=NC(*)=C2)=CC=C1&*[N+](=O)[O-]&&&
*(CC1=CC=CC=C1)NC(=O)C1=CN=C2[NH]C=CC2=C1NC1CC1&*C(=O)O&&&
*C#N&*C1=CC(*)=CC(C(=O)N2CCC3=CC=CC(C4=CC=C(*)S4)=C3C2)=C1&*Cl&&*Cl&&
*C(=O)OCC&*C1=CC=C(C(=O)N2CCCC2(*)*)C(*)=C1&*OC&&*Cl&*NS(C)(=O)=O&&
*CCC&*C1=NOC(CSC2=C3C=CC=CC3=NC(*)=N2)=C1&*C&&&
*NC&*C1=CC=C(C2=CC=C(*)C(*)=N2)C=C1&*F&&*C#N&&
*OCC&*C1=NC(NC2=CC=CC=C2)=C2C(*)=CC=CC2=N1&*Cl&&&
*OC&*C1=CC=C(C2=NC(=CC3=CC=C(N4C=NC(*)=C4)C(*)=C3)C(=O)O2)C=C1&*C&&*F&&
*OC&*C1=CC=CC(CN2C=CC3=CC(OCC4=CC=C5C=CC=CC5=N4)=CC=C32)=C1&&&
*C(=O)OCC&*C1=C(*)C=C(NC(=S)N2CCN(C3=C(*)C=C(*)C(*)=N3)CC2)C(*)=C1&*Cl&&*Cl&*OC&*OC&*C(=O)OCC&&
*C&*C1=CC=CC(NS(=O)(=O)C2=CC3=C(C=C2NC2=CC=CC=C2)NC(=O)CO3)=C1*&*C&&&
O=C(CCN1C(=O)SC(CC2=C[NH]C3=CC=CC=C23)C1=O)ON=CC1=CC=CC(OC2=CC=CC=C2)=C1&&&
*OC&*C1=CC=C(*)C(OC(*)CCN2CCC(N3C(=O)NCC3C3=CC=CC=C3)CC2)=C1&*OC&&*C(C)C&&
*C#N&*C1=CC=C(C2=N(*)C(C3=CC4=NON=C4C=C3)=NO2)C=C1&*F&&&
O=C1CCN1&&&
*C&*C1=CC=C(CCNC(=S)N2CCN(C3=C4C(=NC=N3)C(*)CC4*)CC2*)C=C1&*C&&*C(C)C&*Cl&&
*NC(=O)C=C&*C1=CC=CC(N2N=C(*)C=C2NC(=O)NC2=CC=C(C3=NC=NC4=C3C=C[NH]4)C=C2*)=C1&*C(C)(C)C&&*OC&&
*OC&*C1=CC=C2C(=C3CCN(CCCOC4=CC=CC=C4*)CC3)C3=NC=CC=C3CCC2=C1&*Cl&&&
*CCC&*C1=CC=C(S(=O)(=O)N(*)C2=CC=C(NC(=O)COC3=CC=CC=C3*)C=C2)C=C1&*C&&*OC&&
*S(C)(=O)=O&*C1=CC=C(NC(=O)C2=CC(C3=N[NH]C(=O)C=C3)=CC=C2*)C(*)=C1&*Cl&&*Cl&&
*C1=CC=CC=C1CNS(=O)(=O)NCC1CC2=CC=CC=C2N1&*C(F)(F)F&&&
*C1=CC=CC2=C(C=C1)OC(C1=CC=C(N3C(=O)[NH]C4=CC=CC=C43)C=C1)=N2&*O&&&
*CCCC&*C1=CC=C2C(NCCCCCCCNC(=O)C3=C(*)C4=CC(*)=CC=C4N(*)C3=O)=C3CCCCC3=NC2=C1&*Cl&&*O&*O&&
*C&*C1=CC=C2OC(C3=NC4=C(*)C=C(*)C=C4O3)=CC2=C1&*N&&*Br&&
*OC&*C1=CC=C(C2=NN3C(CCNS(=O)(=O)C4=CC=C(*)C=C4)=CSC3=N2)C=C1&*F&&&
*I&*C1=CC=C(NC2=NC(C3=CC=CC=C3)=CS2)C=C1&&&
*F&*C1=CC=C(NC2=NC(NCCN3CCOCC3)=C3C=CC=CC3=N2)C=C1&&&
*C&*C1=NC=C(CNC2=NC3=CC=C(C4=CC=CC=C4)C=C3N2*)S1&*C&&&
*C#N&*C1=CC=C(C2=C(*)C(=O)N3C=C(N4CC5CCCOC5C4)C=C(*)C3=N2)C=C1&*Br&&*C(F)(F)F&&
O=C1NC(=O)C(=CC2=CC=C(OCCCC3=CC=CC=C3)C=C2)S1&&&
*CC&*N1C(SCCC2=C[NH]C=N2)=NC2=C(SC=C2)C1=O&&&
*C1=C(*)C=C(NC(=O)NS(=O)(=O)C2=CC=C3CCNCC3=C2)C(*)=C1&*Cl&&*Cl&*Cl&&
*CC&*C1CCCCN1CCCN(*)CC(*)(C1=CC=CC=C1)C1=CC=CC=C1&*O&&*C#N&&
*C(=O)NC&*C1CC2OCCN(CC3=CC=NC=C3)CC2C1&&&
*CCC&*C1=NCC(*)N1*&*N&&*C(=O)OCCCCCCC(=O)O&&
*[N+](=O)[O-]&*C1=CC=CC=C1N1CCN(CCOC2=CC(C3=CC4=CC=CC=C4S3)=CC=C2OCCCCCCCCOC2=CC=C3CNCCC3=C2)CC1&&&
*SCC(=O)OC(C)CCCCC&*C1=NC(*)=C2[NH]C(=O)N(CC3CC3)C2=N1&*N(C)C&&&
*OC&*C1=CC=C(CN2CC(C(=O)N3CCCC3)CC3OCCC32)C=C1&&&
*CC&*N1N=NC(SCC(=O)N(CC2=CC=C3OCOC3=C2)C2CCS(=O)(=O)C2)=N1&&&
*C&*C1=NC(N2CCNCC2)=C2C3=C(CCC3)SC2=N1&&&
*C(=O)NCCCSCCCCCCC&*C1CSC(*)N1&*C(O)CC(=O)C(C)(C)C&&&
*OCC&*C1=CC=C(S(=O)(=O)NC2=CC=CC3=C2OC(CN(*)S(=O)(=O)C2=CC=C(*)C=C2)C(*)CN(*)C3=O)C=C1&*C&&*F&*C&*C(C)CO&&
*C&*C1=CC=C(S(=O)(=O)NCCNC(=O)COC(=O)C2=NC=C(*)N=C2)C=C1&*Cl&&&
*C(C)=NNC(=S)NC&*C1=CC=C(*)C=C1&*C(=O)O&&&
O=C(NN(C(=O)C1=CC=CS1)C1=CC=CC=C1)C1=CC=CS1&&&
O=C(CCC1=CC=C(S(=O)(=O)NCCC2=CC=CC=C2)C=C1)N1CCOCC1&&&
*C&*C1CCCN(C(=S)NC(=O)C2=CC=CS2)C1&&&
*OC(C)=O&*C1CCC2(*)C(CCC3(*)C2C(=O)C=C2C4CC(*)(*)CCC4(*)CCC23*)C1(*)*&*C&&*C&*C(=O)OCNC(=O)CO&*C&*C&*C&*C&*C&&
*CC(C)(C)C(=O)O&*C1=CC(C2=CC=CC=C2*)=NO1&*Cl&&&
O=C(CNC(=O)C1=CC=CO1)NC1=CC=CC=C1SC1=CC=CC=C1&&&
*COCC&*C1=CC=C(N2CCN(C(=O)C3=C(*)C4=CC(*)=CC=C4O3)CC2)C=C1&*F&&*F&&
*C&*C1=CC(=O)OC2=C1C=CC1=C2C=C[NH]1&&&
*C&*C1=CC=C2OCCCC2=C1C1=N[NH]C(=S)[NH]1&&&
*NC(=O)CCCCCC(=O)NO&*C1=CC=CC(CN2C=C[N+](CC3=CC=C4OC5=CC=CC=C5C4=C3)=C2C2=CC=CC=C2)=C1&&&
*OC(C)=O&*C(C=CC1=C(*)CCCC1(*)*)=CC=CC(*)=CC(=O)N1CC1&*C&&*C&*C&*C&&
*C1=CC=C(CN(C(=O)COC2=CC=C(*)C=C2)C2CCS(=O)(=O)C2)C=C1&*Cl&&*O&&
*C1=CC=C(S(=O)(=O)N2CCC3=CC=C(*)C=C32)C=C1&*OC(F)(F)F&&*Cl&&
*N&*C1=CN(C2CC(*)C(*)O2)C(=O)N=C1*&*O&&*COP(=O)(O)OP(=O)(O)O&*O&&
*CC(C)(C)C&*C1=CC=C(OC2=CC=C(S(=O)(=O)N(*)C(*)C3=CC=CN=C3)C=C2)C=C1&*CC(O)C(F)(F)F&&*C(=O)NO&&
*OC&*C1=CC(C2=CC=C3C(=O)NC4=CC(CN5CCC(*)C5)=CC=C4NC3=C2)=CC=C1NC(=O)NC1CCCC1&*N&&&
*C1=CC2=CC=CC=C2C=C1C=C1C(=O)N(CC2=CC=CC=C2)C(=S)N(C2=CC=CC=C2)C1=O&*O&&&
*OC&*C1=CC=C(C=CC(=O)OC2C(COC3OCC(*)C(*)C3*)OC(OCC3=CC=C(*)C(*)=C3)C(*)C2OC2OC(*)C(*)C(*)C2*)C=C1*&*O&&*OC&*CO&*O&*O&*O&*
*C1=CC=CC=C1N1CCN(C(=O)C2=CC=C3C=CC=CC3=N2)CC1&*F&&&
*S(C)=O&*C1=CC=C(C=CC(=O)OCC2=CC(*)=C3C(=O)C4=C(*)C=CC=C4C(=O)C3=C2)C=C1*&*O&&*O&*O&&
*COC&*C1=CC(*)=CC(C2(*)COC2)=C1&*F&&*C(F)(F)F&&
*C(=O)NC&*C1=CC=C(CC(*)C(=O)N2CCCC2C(=O)NC(CC2=CC=CC=C2)C(=O)NC(*)CC2=C[NH]C3=CC=CC=C23)C=C1&*N&&*O&&
*CC(C)C&*C1=NOC2=C1C=CC(SCC(=O)C1=C(*)N(*)C(=O)N(*)C1=O)=C2&*N&&*C&*C&&
*C1=CC=C(C2=C3C4=C(C(=O)N(C5CC5)C4=O)N4C(*)=NC(C5=CC=CC=C5)=C34)C=C[NH]2)C=C1&*F&&*CO&&
*C&*C1CCC2(*)CCC3(*)C(=CCC4C5(*)CCC(*)C(*)(*)C5CCC43*)C2C1*&*C(=O)O&&*C&*C&*O&*C&*CO&*C&*C&&
*C&*C1=CC=C(C(=O)NN=CC2=C(*)N=C3C(*)=CC(*)=CN23)C=C1&*Cl&&*Cl&*C&&
*OC&*C1=CC=C(CNC2=NC(*)=NC(*)=N2)C=C1&*N(C)C&&*C(C)C&&
*C1CC(=CC=C2CCCC3(*)C2CCC3C(*)CC2OC(=O)C(=C)C2*)C(=C)C(*)C1*&*C&&*C&*C&*O&*OCCCO&*O&&
*CC(=O)OCC&*C1=NOC(C2=C(*)ON=C2C2=CC=CC=C2)=C1&*C&&&
*N&*C1=NC=NC2=C1N=CN2C1OC(*)C(*)C1*&*CO&&*N&*O&&
*C(=C)CCC=C(C)C&*C1=CCC(*)C2=C1CCC2*&*CO&&*O&&
*NC(=O)CF&*C1=CC=C(C(=O)NNC(=O)C(*)(CC2=C[NH]C3=CC=CC=C23)NC(=O)OC2C3CC4CC(C3)CC2C4)C=C1&*F&&&
*C(=O)CN(C)C&*N1C2=CC=CC=C2NC(=O)C2=CC=CN=C21&&&
*C&*C1=CN=C(C2=NOC(*)=C2)N1*&*C&&*CC(=O)NCCCCCCC(=O)O&&
*COC&*C1=CC=C(N(*)CC2=CN=C[NH]2)C=C1&*C=CC(=O)NO&&&
*C&*C1=NOC(*)=C1C1=CC(C(=O)N2CCCC2C2=C(*)ON=C2*)=NO1&*C&&*C&*C&&
*C(C)C&*C1=CC=C(C(=O)CN2C(=O)NC3(CCOC4=CC=CC=C43)C2=O)C=C1&&&
*C&*C1=CC=C(S(=O)(=O)N2CCN(C(=O)COC(=O)CCC3=NC(=O)C4=CC=CC=C4[NH]3)CC2)C=C1&&&
*O&*C1=CC=C(CNCCNC2=NC3=CC=CC=C3S2)C=C1&&&
*C&*C1=CC=C(OC2=C(C=NOCC3=CC=CC(*)=C3)C(CC3=CN=C(*)N=C3*)=NN2*)C=C1&*[N+](=O)[O-]&&*N&*Cl&*N&&
*C(N)=O&*C1=CC=C(NC2=NC3=N[NH]C(C4=CC(C(=O)NC5=CC=CC=C5)=CC=C4*)=C3C=C2)C=C1&*S(N)(=O)=O&&&
*OC&*C1=CC=C(NC2=NC=CC(C3=CC(*)=CC=C3*)=N2)N=C1&*F&&*F&&
C=CC(Br)C(C)(CCl)CCC(C)(C)O&&&
*OC&*C1=CC=C2N=CC(*)=C(NC3=NC4=C(*)C=CC(*)=C4O3)C2=C1&*CO&&*C&*C&&
*C&*C1=CC=C(C(=O)OCC2=C(*)ON=C2*)C=C1S(=O)(=O)N(*)C1=CC=CC=C1&*C&&*C&*C&&
*C&*N=C1OC(*)(*)C(*)=C1*&*C&&*O&*C&*[N+](=O)[O-]&&
*C1=CC=C(C=CC(=O)OCCC2=CC=CC=C2)C=C1*&*O&&*O&&
O=C(NC1CCN(CC2CCCCC2)CC1)C1=CN2C=CC=CC2=N1&&&
*OC&*C1=CC2=NC3=CC=C(*)C=C3C(NC3=CC=C4[NH]C(NC5=CC=CC=C5*)=NC4=C3)=C2C=C1*&*Cl&&*OC&*OC&&
*NC&*C1=CC=C(C2C3CCCC3C(=O)N2CC2=CC=CC=C2)C=C1*&*Cl&&&
*C1=C(CN2C=CC3=CC=C(C(=O)NCC#CC4=CC=C5N=CC=C(OC6CCNCC6)C5=C4)C=C32)C(*)=CC=C1&*F&&*F&&
*N(C)C&*C1=CC=C(C2=C(C=NNC3=NC(N4CCCCC4)=C4SC=CC4=N3)C(=O)[NH]C(*)=N2)C=C1&*Cl&&&
O=C(NCCC1=CC=CS1)NC12CC3CC(CC(C3)C1)C2&&&
*C#N&*C1=CC=C(CN2C=NC=C2CNC2=CC=C(*)C(CC3=CC=CC=C3)=C2)C=C1&*N&&&
*C1=C(CS(=O)(=O)CC(=O)NCC2=CC=C(*)C=C2)CCCC2=CC=CC=C12&*Cl&&*C(=O)O&&
*OC&*C1=CC=C(S(=O)(=O)OC2=CC=C(N3C(=O)C4=CC=CC=C4C3=O)C=C2)C=C1&&&
*OC&*C1=CC(*)=NC(NC(=O)NS(=O)(=O)C2=C(*)N=C3SC=C(*)N3C2=O)=N1&*OC&&*C(C)(C)C&*N(C)C&&
*C&*C1=CC=C(NC(=O)CN(*)C(=O)COC(=O)C2=NC(*)=C(*)N=C2*)C=C1&*N&&*Cl&*Cl&*N&&
*C(C)=NNC(=S)NC&*C1=CC=C2OCOC2=C1&&&
*C(N)=O&*C1=CC=C2C(=C1)CCO1=CC=C(NCC3CCCN3C(=O)C3=CC=CC=C3)C=C12&&&
*OC&*C1=CC=C(S(=O)(=O)N2CCC(C(=O)NC3=CC(*)=CC=C3*)CC2)C=C1&*Cl&&*OC&&
*CC#C&*C1=CC=CC=C1N(*)CC1=CC=C2[NH]C(*)=C(*)C(=O)C2=C1&*C&&*C(=O)OC&*C(=O)OC&&
*N(CC)C(C)C&*C1=CC=C(CNC2=NC(*)=NC(*)=C2)C=C1&*Cl&&*S(N)(=O)=O&&
*C&*C1=CC=C(C2=CC=C(*)N2C2=CC=C(*)C=C2*)C=C1&*C#N&&*C(C)C&*S(C)(=O)=O&&
C=C(C1=CC=C(OCC2=CC=CC=C2)C=C1)C1COC2(CCCC2)OO1&&&
*OC&*C1=CC(*)=C2N=CC=CC2=C1&*NC(C)(C)CO&&&
*CC(N)=O&*N1C(=O)SC(=CC2=CC=C3OCOC3=C2)C1=O&&&
*NC#N&*C(=NC1=CC(*)=CC=C1)NC1=CC=CC=C1*&*Cl&&*NC#N&&
*C1=CC=CC=C1OCCC(=O)N1CCCC1&*Cl&&&
*C1=CC=C(*)C(C(=O)NNC2=CC=C3C=CC=CC3=N2)=C1&*Cl&&*O&&
*C(=O)OCC&*C=C1C2=CC(*)=CC=C2C2=C1C1=CC3=C(C=C1[NH]2)OCO3&*C(=O)OCC&&&
*C&*C1=CC=CC(NC(=O)CSC2=NN=C(*)N2C2=CC=CC3=CC=CC=C23)=C1*&*C&&*C&&
*NC&*C1=CC(*)=CC(COCC2(C3=CC=CC=C3*)CCNCC2)=C1&*C(F)(F)F&&*C(F)(F)F&&
*OC&*C1=CC=C(CNC(=O)C(*)NC(=O)C(*)NC(=O)C(*)NC(=O)C(=O)NCC2=CC=CC=C2)C=C1&*CC(C)C&&*CCN&*C(C)C&&
*CCCN(O)C(C)=O&*C1=CC=CC2=CC=CC=C12&&&
*OC&*C1=CC=C(COC2=CC=C3[NH]C=C(CC4=CC=C(*)C=C4)C3=C2)C=C1&*O&&&
*OC&*C1=CC=C(C(=O)C(C2=CC=C(*)C=C2)C2CCN(CC3=CC=CC=C3)CC2)C=C1&*F&&&
*COC(C)=O&*C1OC(*)C(*)C(*)C1*&*S(N)(=O)=O&&*OC(C)=O&*OC(C)=O&*OC(C)=O&&
*C1CC(=CC=C2CCCC3(*)C2CCC3C(*)CC2CC(*)(*)C(=O)N2CC2=CC=CC=C2)C(=C)C(*)C1&*C&&*C&*C&*O&*O&*O&&
*SCC=C(C)C&*C1=C(C(=O)C2=CC=CO2)C(C2=CC=C(*)C=C2)N(CCC2=C[NH]C3=CC=CC=C23)C1=O&*[N+](=O)[O-]&&&
*S(C)(=O)=O&*C1=CC=C(C2=C(C3=CC=CS3)[NH]C(*)=N2)C=C1&*F&&&
*NC&*C1=CC=C(C(=O)OC2CC3CCC(C2)N3*)C=C1*&*C&&*N&&
*C=CC=C(C)C=CC=C(C)C=O&*C1=CC(*)=C(*)C(*)=C1&*O&&*O&*C=O&&
*OC&*C1=CC=C(C=C(C(=O)C2=CC=C(*)C=C2)C2=NC3=CC=CC=C3[NH]2)C=C1&*Cl&&&
*OCC&*C1=CC=C(C2=CN(*)N=C2C2=CC=NC(*)=C2)C=C1&*C&&*NC(C)COC&&
*NC(=O)OC(C)(C)C&*C1=CC=CC=C1*&*Cl&&&
C1=CC=C(C2=NN(C3=CC=CC=C3)C=C2C2=NC=N[NH]2)C=C1&&&
*N(CCCCCC)CCCCCCCC&*C1=CC=C(NC(=O)C2=CC=C(NC3=NC(*)=NC(*)=N3)C=C2)C=C1&*C(C)C&&*N(CCCC)CCCCC&&
*C&*C1=NC(CN2CCCNC(=O)C2CC(=O)N(*)C2CCOCC2)=NO1&*C&&&
*C(=N)N&*C1=CC=C(C(=O)NCC2=NN=C(C3=CC=C(*)C=C3)O2)C=C1&*C(=O)O&&&
*C(=O)OC&*C1=CC(C2=CC(*)=C(*)C(=O)O2)=CC=C1OCCCCCCNC1=NC(C2=CC=CC=C2)=CS1&*C&&*OC&&
*C&*C1=CC=CC(C2=NC(*)=C(OCCOC3=NC=C(*)C=N3)O2)=C1&*C#N&&*C&&
*OC&*C1=CC2=C(C=C1*)C(=O)NC(*)C1=CC(=C(*)C(*)=C2)OC(=O)CCCCC2=CC(=C(*)C(*)=C2)O2)C=CC(=O)OC(*)C1&*O&&*Br&*OC&*F&*O&*C&*C&&
*C&*C1C2=C(C=CC3=C2OC(=O)C=C3)OC(*)(*)C1*&*C&&*O&*O&&
*OC(=O)OC(C)(C)C&*C1=CC=C2C(=C1)C1=C3C(=O)NCC3=C3C4=CC=CC=C4N4C3=C1N2C1OC(*)C(*)C(*)C14&*CO&&*OC(=O)OC(C)(C)C&*F&&
*C=CC(=O)OCC&*C1=CC=CC(CN2CCC(*)(CC3CCCCC3)CC2)=C1&*O&&&
*C(N)=O&*C1=CC=C2CSC3=CC=C(*)C=C3C2=C1&*Br&&&
*C=C(C)CCC=C(C)CCC=C(C)C&*C1=C(*)C(=O)C2=CC=CC=C2C1=O&*C&&&
*CCC(C)C&*C1CCCN(C(=O)C(*)NC(=O)C2=NOC(COC3=CC=CC4=C3CNC4=O)=C2)CC1&*CC(C)C&&&
*C1=CC=CC=C1NC(=O)N1OCCC1C1=CC=CC=C1&*C(F)(F)F&&&
*C&*C1=C(C(*)(CC(=O)NC(*)CCCCN2C(=O)CC3=CC=CC=C32)C2=CC=C(*)C=C2)C(=O)N(*)C(=O)N1*&*CC(=O)O&&*F&*C&*S&*C&&
*SCC&*C1=CC=C(NC(=O)NC2=CC=C3SN=C(*)C3=C2)C=C1&*F&&&
*NCC=C&*C1=NC2=CC=C(C(=O)NC3=CC=CC(C4=CC=NC=C4)=C3*)C=C2S1&*O&&&
*OC&*C1=CC=CC=C1C(=O)C1=CN(C2=CC=CC=C2)N=C1C1=CC=CN=C1&&&
*C(=O)C(C)C&*C1=CC=C(C2=NN(*)CC2)C=C1&*[N+](=O)[O-]&&&
*OC&*C1=CC(*)=CC(C(=O)C2=CC=C(*)C=C2OCCN2C=NC3=CC=CC=C32)=C1&*C&&*OC&&
*C(=O)O&*C1=CC2=CC(*)=C3C=CC=CC3=C2OC1=O&*C(F)(F)F&&&
*C&*C1=NC(=O)[NH]C2=C1N=CN2C1CC(*)C(*)O1&*O&&*CO&&
*F&*C1=CC=C2C(C3CCN(CCCOC4=CC=C(CC5=CC=CC=C5)C=C4)CC3)=N[NH]C2=C1&&&
*C(C)(C)O&*C1=CC=C(C23CCC(N(CC4CCN(C5CC(*)C5)CC4)C(=O)NC4=CC=C(*)C(*)=C4)CC2C3)C=C1*&*F&&*F&*F&*C#N&&
*N&*C1=CC=C(OCC2=NN3C(*)=CC(*)=NC3=N2)C=C1&*O&&*S(=O)(=O)O&&
O=C1C2=CC=CC=C2C(=O)C2=C1C=C1C=CC(N3CCC(CC4=CC=CC=C4)CC3)=NN12&&&
*C1=CC=C2[NH]C(COC(=O)C3=CC=CC=C3)=NC2=C1&*C(F)(F)F&&&
*C&*C1=C(C2=CN(*)N=C2C2=CC=NC=C2)C=NN1*&*C(C)(C)O&&*C&&
*N&*C1=NC(*)=C2C=C(CN3C=NC4=C(*)N=CN=C43)C=CC2=N1&*NC(CO)CO&&*C(F)(F)F&&
*C&*C1=CC2=C(C=C1OC1OC(*)C(*)C(*)C1*)COC2&*O&&*O&*O&*O&&
CCCCCCCCCC(C)C(=O)O&&&
*C&*C1=CC=C(C(*)C(=O)N2CCN(CCC3=CC=CC=C3)CC2)C=C1&*Cl&&&
*S(=O)(=O)NC&*C1=CC=CC(OC2=CC=C3NC(C4=CC=CC=C4)CC(=O)NC3=C2)=C1&&&
*N&*C1=CN(*)C(=O)[NH]C1=O&*C(CO)OCC(=O)NCC(=O)NCC(=O)NC(CCCCN)C(=O)O&&&
*C1=CC=C(C=NNC(=O)C2=CC=CS2)C=C1&*O&&&
*OC&*C1=CC(*)=CC(C2=NN=C(NC(=O)C3=CC=C(*)C(NC(=O)C4=CC=CO4)=C3)S2)=C1&*OC&&*OC&&
*C(=O)OC&*C1=CC=C2C(=C1)C1=C(CCN(*)C1)N2C1=CC=C(C2=CC=CC=C2)C=C1&*O&&&
*C(OC(C)=O)C(=O)N(C)CC=C&*C1=CC=C(C(=O)OC2C(*)OC(*)C(*)C2*)C=C1&*CO&&*O&*O&*O&&
*C&*C1=CC=NC(NC(=O)CSC2=N[NH]C(=O)N2C2=CC=CC=C2)=C1&&&
CC(C)CC(CC(=O)O)OC(=O)CCC(=O)O&&&
*C#N&*C1=CC=CC(C2=CC=C(C3=CC=CC=C3*)C(*)=C2)=N1&*F&&*S(N)(=O)=O&&
*F&*C1=CC=C2C(NCC3=CC=CC=C3)=C3C=CC=CC3=NC2=C1&&&
*C&*C1=CC=C(NC(=O)NCC(=O)NC(CC2=CC=CC=C2)C(=O)N2CCCC2C(=O)N2CCCC2*)C=C1&*C(=N)N&&&
*C&*C1=C(SC2=CC=CC=C2)N(*)C=N1&*[N+](=O)[O-]&&&
*C(O)CN(C(C)C)C(C)C&*C1=CC=C2C(=C1)CCC1C2CCC2(*)C1CCC2(*)*&*O&&*O&*C&&
*C&*C1=CC=C(C(*)NC(=O)NC2=CC3=C(C=N2)[NH]C(*)=N3)C=C1&*N(C)C&&*F&&
*C&*C1=C(*)C(NC(=O)NCCCN2C=CN=C2)=CC=C1&*Cl&&&
*S(=O)(=O)N(CC)CC&*C1=CC=C(C(=O)N=C2SC(*)=C(*)N2CC2=CC=C(*)C(*)=C2)C=C1&*C&&*F&*OC&*OC&&
*F&*C1=CC=C(C2=CC=CC=C2C2CCNCC2)C=C1&&&
*OCCNC(=O)OCC&*C1=CC=C2NC(=O)C(*)N=C(C3=CC=CC=C3*)C2=C1&*Cl&&*Br&&
*OCC&*C1=CC=C2NC(=O)C3(C2=C1)N(*)CCC31CC(=O)NC1=O&*C&&&
*C&*C1=CC(C=C2C(=O)NC3=CC=C(*)C=C23)=CC=C1&*C(=O)O&&&
*OCC&*C1=CC=C(C=CC(=O)NC2=NC3=CC=C(*)C=C3S2)C=C1&*C&&&
*C1=CC=C(C2=CC=C(C(=O)C3CCN(C(=O)C4=CC=CC=C4*)CC3)C=C2)C=C1&*Cl&&*O&&
*C(=O)OCC&*C1CC(=O)NC(=O)N1&&&
*C&*C1=COC(C2=CC(*)=CC=C2*)=C1&*CC(=O)N(C)CC(F)(F)F&&*[N+](=O)[O-]&&
*N(CCC)CCC&*C1=CC2=C(C=C1S(=O)(=O)NC1=CC=CC=C1)CCC1=C2C2=C(CCCC2)S1&&&
*C&*C1CCC2(*)C(CC(*)C3(*)C4C(CCC32)C(*)(*)CC4(*)*)C1(*)*&*C&&*O&*C&*O&*C&*C&*O&*C&*O&&
*C(N)=O&*C1=C(*)C(CNC(=O)C2CC(*)CN2C(=O)NC2=CN(*)C3=CC=CC=C23)=CC=C1&*N&&*Cl&*F&&
*C&*C1=CN=C2C=CC(S(=O)(=O)NC3=CC=C(N4C=CN=C4*)C(*)=C3)=CC2=C1&*Cl&&*F&&
*C1=CC=C(S(=O)(=O)N2CCOCC2)C=C1NC(=O)COC(=O)C1=CC=CO1&*O&&&
*C(C)(C)CNC=O&*C1CCC2C(OC(=O)C3=CC=CC=C3)C(*)OC3OC4(*)CCC1C32OO4&*C&&*C&&
*CCCCC&*C1SC(=NC2=CC=CC=C2)N(*)C1=O&*C&&&
*C(C)=O&*C1=CC=C2CC3=CC=CC=C3NCC2=C1&&&
*NC(C)=O&*C1=CC=C2C(*)=CC(C3=CC=CC=C3)=NC2=C1&*C(=O)O&&&
*C&*C1=CN=C(S(=O)(=O)N2CC3CCN(C4=CC=CC=N4)CC3C2)C=N1&&&
*C&*C1=CC(NC(=O)CSC2=NC(=O)N(CCCN3CCOCC3)C3=C2CCC3)=NO1&&&
*C&*C1=CC=C(NC(=O)C2=CC=C(CN3C=NC4=C(N=C[NH]4)C3=O)C=C2)C=C1&&&
*C&*C1=CC(*)=C2C(=O)C3OC4=CC(*)=C(*)C=C4OC3(*)OC2=C1&*O&&*O&*O&*O&&
*OCC&*C1=CC=C(C=CC(=O)C2=CC=C(*)C3=C2OC(*)(*)C=C3)C=C1*&*OC&&*O&*C&*C&&
*C&*C(=CCC1(*)C=CC2OC(=O)C=C2C(*)CCC(*)(*)CCC(*)CCC(*)=CCC(*)C(*)OC(=O)C(*)C(*)C1)CCC1=CC(C2=CC=CC=C2)=CS1&*C&&*C&*C&*C&*
*C&*C1=CC=C(C(*)NC2=NC=CC(N3C(=O)OC(*)(*)C3C3CC3)=N2)C=N1&*C&&*C(C)C&*Cl&&
*C&*C1=CC=C(C(*)N2CCN(CCN3C=CC=N3)CC2)C=N1&*C&&&
*C1=CC=C2NC(=C3C(=O)C4C5CCC(C5)C4N(C(=O)NC4=CC=CC=C4)C3=O)NS(=O)(=O)C2=C1&*C(F)(F)F&&&
*OC&*C1=CC=CC=C1CNC1=NC=NC2=C1N=CN2C1OC(*)C(*)C1*&*CO&&*O&*O&&
*C=CC(C)(C=C)CCC=C(C)C&*C1=CC=C(*)C(*)=C1&*OC&&*OC&&
*NC(C)=O&*C1=CC=CC=C1CNC1=NC=NC2=CC=C(C3=C(*)ON=C3*)C=C12&*C&&*Br&&
*CC&*C1=CC=C2C(=C1)CCC1C2CCC2(*)C(=O)C(=CC3=CC=C(C4=CC=CN=C4)C=C3)CCC12&*O&&&
*CC&*C1=CC(*)=C2C(=C1)N=C(*)N2CCC1CNCCO1&*C#N&&*Cl&&
*C&*C1=NN2C(=O)C=C(*)[NH]C2=N1&*N&&&
*C(C)=O&*C1=CC2C(CCC3(*)C2CCC3(*)*)C2(*)CC=C(*)C=C12&*C(C)=O&&*C&*O&*C&*C&&
*C&*C1=CC=CC(OCC(=O)NC(=S)NNC(=O)C2=CC=CN=C2*)=C1*&*Cl&&*Cl&&
*C&*C1=CC=C(N=NC2=CC=C(S(=O)(=O)N3CCCC3C(=O)NCC3=CC=CC=C3)C=C2)C=C1&&&
C1CCC(C2(NCC3CCCC3)CCCCC2)CC1&&&
*C&*N1C=CC2=CN=C(NC3=CC=C(C4CNCCO4)C=C3)N=C21&&&
*OC&*C1=CC=CC(CCCCCN2CC(*)C(*)C(*)C2*)=C1&*O&&*O&*O&*CO&&
CC(=NOC)C(C)(C=COC)[N+](=O)[O-]&&&
*OC&*C1=CC=C(C2=NC(CN(*)C3CCCCC3)=CO2)C=C1&*C&&&
*C(=O)O&*C1=CC=C(CCC2C(*)CC3=CC(OCC4=CC=C5C=CC=CC5=N4)=CC=C32)C=C1&*Cl&&&
*C&*C1=CC=C(C2=CC(*)=CN=C2C2=NC(C3=C(*)C=CC=C3*)=NO2)C=C1&*F&&*C(C)C&*F&&
*C1=CC(CSCC(=O)N2CCN(C3=CC=CC=C3*)CC2)=CC=C1&*F&&*F&&
*C(=O)OCC&*C1=C(NC(=O)COC(=O)CNC(=O)OCC2=CC=CC=C2)SC2=C1CCCC2&&&
*OC&*C1=CC=C(CNC(=O)NC2=NN=C3[NH]C=C(*)C=C32)C=C1&*CC(C)C&&&
*C1=CC(NCC(=O)NC2CCCCCC2)=CC=C1&*OC(F)(F)F&&&
*NCC&*C1=CC(*)=CC(C=CC2=NC3=CC(*)=CC=C3[NH]2)=C1&*C&&*O&&
*C&*C1=CC=C2NC(C(=O)C3CC4CC(C3)C3=CC=CC(=O)N3C4)C3C=CC(C4=CC=CC=C43)OC2=C1&&&
*C(=O)OC&*N=C(C1=CC=C(OC2=CC(*)=CC(*)=C2)N=C1)N1C=C(*)C=N1&*O&&*OC&*OC&&
*C(=O)OC&*C1=CC=C(*)C(C2(C3=CC(*)=CC=C3*)OC2(*)*)=C1&*Cl&&*OC&*OC&*Cl&*C&&
*CC&*C1=CC=CC=C1CN(C(=O)C1=CC=C(*)C(S(=O)(=O)N(*)C2=CC=CC=C2)=C1)C1CCCC1&*F&&*Cl&&
*C&*C1=CC=C(NC(=O)OCC2OC(N3C=C(*)C(=O)[NH]C3=O)CC2*)C=C1&*C=O&&*OCCO&&
*C(=O)OCC&*C1=CC=C(N2C=NN=C2SCC(=O)NC2=C(*)C(*)=C(*)S2)C=C1&*C&&*C&*C#N&&
*OC&*C1=CC=C(C2=CC=CN3N=C(NC4=CC=C(C5CCN(*)CC5)C=C4)N=C23)C=C1*&*C(C)=O&&*OC(F)(F)F&&
*OC(C)=O&*C1=CC=C2[NH]C3=C(CCC(=O)N4CC(*)CC(*)C4)C(*)=CC(*)=C3C2=C1&*C&&*C&*F&*C&&
*CCCCCCCC&*C1=CC=C2C(=C1)C(SC1=CC=CC=C1)=NC1=CN=CN12&&&
*C(C)C&*C1=CC=C(C(=O)NC(*)C(=O)NC(*)C(=O)NC2CCCNC2=O)C=C1&*CCCCN&&*CC(=O)NO&&
C1=CC=C(CN2N=NC3=C2[NH]C(C2=CC=CC=C2)=NC3=NNC2=CC=CC=C2)C=C1&&&
*C&*C1=CC=C(N2C=CC(C(=O)CN3CCC(C(=O)C4=CC=CC=C4)CC3)=N2)C=C1&&&
*C1=CC=CC=C1NS(=O)(=O)CC1CCCCC1&*O&&&
O=C(NCCCN1C=CN=C1)C1=CC=C(S(=O)(=O)NC2=CC=CC=C2)C=C1&&&
*C&*C1=CC=CC(OCCCN2CCCC(N3C=NC=N3)C2)=C1&&&
*C&*N1CCC2=C(C1)SC1=C2C(=O)NC2=NC=NC(NCC3=CC=CC=C3)=C12&&&
*OC&*C1=CC=C(*)C(C=C2SC(=NC3=CC=CC=C3)NC2=O)=C1&*OC&&&
*OCC(C)=CCCC(C)O&*C1CC(=O)OC(*)C1*&*C&&*C&&
*C&*C1=CC=C(C2=NC(=CNC3=CC=CC=C3)C(=O)O2)C=C1&&&
*Br&*C1=CC=CC(C2=NN=C(C3=CC=CO3)NS2)=C1&&&
C=CC(=O)OC&&&
*C(=O)OC&*C1=NN(*)C(C(=O)NC2CC2NCCNC2=CC(*)=NC3=CC=CC=C23)=C1&*N&&*C&&
*OC&*C1=CC=C(COC(CN2C=C(*)C=N2)C2=CC=C(*)C(*)=C2)C=C1*&*C#N&&*F&*F&*F&&
O=C(NNC(=O)NC1=CC=CC=C1)NC1=CC=C(C2=CC=CC=N2)C=C1&&&
*C&*C1=CC=C(NC2=NN=C(C3=CC=C4C5=CC=CC=C5CCC4=C3)S2)C=C1&&&
*C(O)C(N)CCC&*C1=CC=C(C2CCC(*)(*)CC2)C=C1&*O&&*Cl&&
C1=CC=C2C(NC3=NC(N4CCCCC4)=C4CNCCC4=N3)=CC=CC2=C1&&&
*OC(C)=O&*C1=CC=CC(C=CC(=O)OC2=CC=CC(C=C3OC4=CC=CC=C4C3=O)=C2*)=C1&*C&&&
CC(=O)CCC(C)CCCC(C)C&&&
*OC&*C1=CC=C(OC2C3=CC=C(*)C=C3S(=O)(=O)CC2*)C=C1&*CC(=O)O&&*C(F)(F)F&&
*C&*C1=NC=C2C(=O)C3=NC(*)=C(CN4CC(*)CC(*)C4)C=C3C(=O)C2=N1&*C&&*C&*N&&
*OC&*C1=CC=CC=C1*&*OCCI&&&
*C&*C1=CC=C(C(=O)CSC2=NN=C(CC3=CC=CS3)O2)C=C1*&*C&&&
*C&*C1=CC=C(C(*)(CN2C=NC=N2)C(*)N2N=NC3=CC(*)=C(*)C=C32)C(*)=C1&*Cl&&*O&*F&*F&*F&&
O=C(C1=CN=CC=N1)N1CCC2(CC1)CC(NC1=CC=C(C3=CC=CC=C3)C=C1)C2&&&
*C(=N)N&*C1=CC=C(OCC2=CC=CC(COC3=CC=C(*)C=C3*)=C2)C(*)=C1&*C(=N)N&&*C(=N)N&*F&&
*C&*C1=CC=CC=C1COC1=CC=C(C2=NN(*)C=C2C2=CC=NC=C2)C=C1&*F&&&
*C&*C1=CC=C(C(C2=C(*)[NH]N(C3=CC=C(*)C=C3)C2=O)C2=C(*)N(*)N(C3=CC=CC=C3)C2=O)C=C1&*Cl&&*Cl&*C&*C&&
*OCC&*C1=CC(*)=NC(SCC2=NC(C3=CC=CN=C3)=NO2)=N1&*OCC&&&
*C&*C1=NC2=C(CC3=CC=CC=C3C2)C(=O)N1CCCN(*)C1=NC=CC=N1&*C&&&
*CC&*C1=NC2=CC=C(NC(=O)CSC3=NN=C(COC4=CC=CC=C4*)N3C3=CC=CC=C3)C=C2S1&*C&&&
*CC&*C1=CC=C(C#CC2=C(N3CCC(*)C3)N=CN=C2*)C=N1&*CCN(C)C&&*C&&
*OC&*C1=CC=CC(CNC(=O)C2=NN(C3=CC=C(*)C=C3*)C3=C2N(*)S(=O)(=O)C2=CC=CC=C23)=C1&*C&&*C&*OC&&
*OC&*C1=CC(NC2=NC=CC(NC3=CC=C(N4CCOC(CN5CCOCC5)C4)C=C3*)=N2)=CC(*)=C1*&*Cl&&*OC&*OC&&
*C(=O)N(C)C(C(=O)NC)C(=O)NO&*C1=CC=CC(COC2=CC=C(NC(=O)NC3=CC=CC=C3)C=C2)=C1&&&
*O&*C1=CC(C2CC3=CC=CC=C3C3=NCCCN32)=CC=C1C1C2=CC=CC=C2C2CCCCC21&&&
*C1=CC=C(C2=NN=C3CN(C(=O)CC4=CC=CC=C4)CCN32)C=C1&*Cl&&&
*C1=CC=C(CC(=O)NC2=CC=C(N3CCN(CC4=CC=CC=C4)S3(=O)=O)C=C2)C=C1&*Cl&&&
*C&*C1=CC=CC(NC(=S)N2CCN3C(=O)C4=CC=CC=C4C23C2=CC=CC=C2)=C1*&*C&&&
*CC&*N1C2=CC=CC=C2C2=CC(NC(=O)CCC3=CC=CC=C3)=CC=C21&&&
O=C1C2=CC=CC=C2N=CN1N1C=CC=C1&&&
*OC&*C1=CC=C(CC(NC(=O)CNC(=O)C2=CC=C(C3=CC=CC=C3)C=C2)C(=O)NC2CCCCC2)C=C1&&&
*C=CC=CC(=O)O&*C1=CN=C2C=CC=CC2=C1&&&
*CCC&*C1=CC=C(C(*)C(*)C2=CC=C(*)C=C2)C=C1&*O&&*O&*O&&
*SCCC&*C1=NC(*)=C2N=CN(CC3OC(*)C(*)C3*)C2=N1&*N&&*CO&*O&*O&&
*C(=O)O&*C1=CC(C2=NC(CNC3CCC4=CC=C(*)C=C4C3)=CC=C2)=CC=C1&*Br&&&
*[N+](=O)[O-]&*C1=CC=C(C2=NN=C(C3=CC=CC=C3)N2N=C2[NH]C(C3=CC=C(*)C=C3)=NS2)C=C1&*Cl&&&
*C1=CC=C(CCC(=O)OCC(=O)NC2=CC=C3[NH]C(=O)[NH]C3=C2)C=C1&*Cl&&&
*C&*C1=CC(OC2=NC(OC3=CC=C4C(C(=O)N5CCSCC5)=CN(*)C4=C3)=C(*)C(*)=C2*)=CC=C1&*F&&*C(=N)N&*F&*F&&
*NC(NC(=O)OC)(C(F)(F)F)C(F)(F)F&*C1=NC=NC2=C1OC1=C(*)C=CC=C12&*C(N)=O&&&
*S(C)(=O)=O&*C1=CC=C(SCC(=O)NCC2CCCO2)C=C1*&*[N+](=O)[O-]&&&
*C(=O)OC&*N=C1NCC(C2=CC=C(*)C=C2)N1&*C&&&
*OCCCC&*C1=CC(C(=O)NC2=CC=CC(C3=CC(*)=NO3)=C2)=NO1&*C(F)(F)F&&&
*Cl&*C1=CC=C(N=C2SC=C(C3=CC=CC=C3)N2CC2=CC=CC=C2)C=C1*&*Cl&&&
*C&*C1=CC(N2C(=O)C3=C(C(*)=N[NH]3)C2C2=CC(*)=CC=C2)=CC=C1&*C#N&&*Br&&
*C&*C1=CC=C(C(=O)NC2=CC=C3C(=O)N(C4CCCCC4)C(=O)C3=C2)C=C1&&&
*C1=CC=C(C2=NN(CC(=O)NC3=CC=CC=C3*)C=C2)O1&*[N+](=O)[O-]&&*Cl&&
*OC&*C1=CC=C2C=C(C3=CC=C(*)C(*)=C3)C(=O)OC2=C1&*OC&&*OC&&
*OC&*C1=CC=C(NC(=O)NCCCCC(NC(=O)C(*)CC2=C[NH]C3=CC=C(*)C=C23)C(=O)NC(*)C(=O)N(*)C(*)CC2=CC=C(*)C=C2)C=C1&*N&&*CC(=O)O&*C&*C&
*CC&*C1=CC(*)=C(NC2=NC(*)=CN(C(*)C3CC3)C2=O)C(*)=C1&*Cl&&*NC(=O)C(F)(F)F&*I&*C&&
*C&*C1=CC=C(NC(=O)CN(*)C2=CC=CC(S(=O)(=O)N3CCOCC3)=C2)C=C1&*F&&&
*C&*C1(*)C2CCC1(CS(=O)(=O)N1CCC3(C=CC4=CC=CC=C43)CC1)C(=O)C2&*C&&&
*C&*C1=N[NH]C(S(=O)(=O)N2CCCC2C(=O)N2CCOCC2)=C1&&&
*CCCC&*C1=CC=C2C(=C1)N=C(*)C1=NN=C(*)N12&*Cl&&*SCC(=O)O&&
*C1=CC=C(C=C2C(=O)N(CSC3=NC4=NC5=CC=CC=C5N=C4S3)C3=CC=CC=C23)C=C1&*Cl&&&
*NC(C)=O&*C1=CC=C(S(=O)(=O)NCCC(=O)OCC(=O)N2CC(*)OC(*)C2)C=C1&*C&&*C&&
*OCC#C&*C1=CC=CC=C1C(*)C1=CC(*)=C2C=CC=NC2=C1*&*C(C)C&&*Cl&*O&&
*C&*C1=C(C(=O)N2CCCN(CC3=CSC(*)=N3)CC2)OC2=CC=CC=C12&*C&&&
*C&*C1=C(C=NNC(=O)C2=C(CN3CCC(*)CC3)N(C3=NON=C3*)N=N2)SC=C1&*F&&*N&&
*OC&*C1=CC=C2N=C(NC(=O)C3=CC=C(*)C(*)=C3)SC2=C1&*Cl&&*OC&&
O=C(NCC(=O)N(C1=CC=CC=C1)C(=O)C1=CC(C2=CC=CC=C2)=NC2=CC=CC=C12)C1=CC=CC=C1&&&
*C&*C(C1=CC=CC=C1)C1=NC=C[N+](*)=C1C1=CC=C(C2=CC=CC=C2)C=C1&*N&&&
*CCCCCCCCCCCC&*C1=C(*)OC(CC2=CC=C3C=CC=CC3=N2)=N1&*CN&&&
*C&*C1=CC(*)=C(CN2C(=O)C3=CC=CC=C3C2=O)C=C1*&*O&&*C&&
*OC&*C1=CC=C2C(*)=C(CC3=CC(N4C=CN=C4)=C(*)C=C3*)C(=O)OC2=C1&*CC=C(C)C&&*O&*O&&
*F&*C1=CC=C(CN2CCCN3N=C(CNC4CC4)C=C3C2)C=C1&&&
*C&*C1=CC(*)=C(NC2=NC(CC3=C(NCC4=CC=CC=C4)[NH]C4=CC=CC=C34)=CN=C2*)C(*)=C1&*C&&*C&*C&&
*C&*C1=CC=C(C2=NOC3=CC(S(=O)(=O)NC4=NC=NS4)=CC=C23)C(*)=C1&*C(F)(F)F&&&
*C&*C1=CC=C(C2=CC(C3=C(*)C=C(*)C=C3*)=NN2*)C=C1&*C&&*O&*C&*Br&&
*F&*C1=CC=CC=C1C1CCC(C2=C(C3=CC=CC=C3)[NH]C3=CC=CC=C23)CC1&&&
*CC&*C1=NC2=CC(C3CCN(*)CC3)=CC=C2[NH]1&*C(=O)CCOC&&&
*OC&*C1=CC=C(N2CCN(C(*)C(=O)N3CCCC3*)CC2)C=C1&*C&&*C#N&&
*OC&*C1=CC=C(CNS(=O)(=O)NS(=O)(=O)NCC2=CC=C(*)C=C2)C=C1&*C&&&
*CNC(=O)CCCCCCCCC=CCCCCCC&*C1=CC=C(*)C(*)=C1&*O&&*OC&&
*C#N&*C1=CC(C2=CC=CC=C2)=CC=C1SC1=NC=CC=C1*&*C(F)(F)F&&&
*C(C)C&*C1=C(*)C(NC(=O)CN(*)C(=O)C2=CC=CC3=CC=CC=C23)=CC=C1&*Cl&&*C&&
*CC&*C1=CC(CC(NC(=O)OCC2CC3=CC=CC=C3CN2)C(=O)N2CCC(*)(C3CCCCC3)CC2)=CC=C1&*C(=N)N&&&
*C&*C1=CC(CN2CCCC3(NC(=O)NC3=O)C2)=NO1&&&
*SCCCCC&*C1=NC(C2=CC=CC=C2)(C2=CC=CC(*)=C2)C(=O)N1*&*C&&*C&&
*OCC&*C1=CC=C(C(=O)NCCC2=NN=C(SCC(=O)N3CCCCC3)N2*)C=C1&*C&&&
*NC(C)=O&*C1=CC=C(C(=O)NCCSCC2=CC=CN=C2)C=C1&&&
*CC&*N1C(=O)C2=C([NH]C(CC3CCCCC3=O)=N2)N(*)C1=O&*C&&&
*C&*C1=C(*)C2=C(N=C3CCN(C4=CC=CN=C4)CC3=C2)S1&*N&&&
*N&*C1=NC(=O)C2=C([NH]C(=CC3=CC=C(*)C=C3)C=C2)[NH]1&*P(=O)(O)CP(=O)(O)O&&&
*C(=O)NCC(=O)O&*C1=CC=CC(*)=N1&*Cl&&&
*OC&*C1=CC=CC(CNC(=O)C(*)CCC2=CC=CC=C2)=C1&*NC(=O)OC(C)(C)C&&&
*C&*N1N=CC2=C1CCCC2NC1=NC(C2=CC=CN2*)=CS1&*C&&&
CCCCCCCCCCCC(=O)OC(CC)CC(O)CN(CC)CC&&&
*C(=O)OCCC&*C1=CC=C(N2C(=O)[NH]C3=CC=C(*)C=C32)C=C1&*Cl&&&
*CC&*C1=CC=C(CN2CCC(*)(CN(*)C(=O)C3=CC=C(*)C=C3)CC2)C=C1&*C&&*O&*F&&
*OC(C)=O&*C1=C(*)C(C(=O)OC2CC3CCC(C2)N3*)=CC=C1&*Br&&*C&&
C1=CC=C(COC2=C3C(=NC4=CC=CC=C34)C3=CC=CC=C3C2)C=C1&&&
*C&*C1=CC=C(C(*)(C(=O)NC2=CC=C(*)N=C2*)C2=CC=C(*)C=C2)C=C1&*O&&*Cl&*Cl&*N&&
*C&*C1=CC=C2C=CC=C(OCC3=C(*)C=CC(S(=O)(=O)NC(*)(*)C(=O)NC4CCN(*)CC4)=C3*)C2=N1&*C&&*C&*C=CC#N&*C&*Cl&&
*CC(=O)OC&*N1C(=O)NC(CCC2=CC=CC=C2)C1=O&&&
*OC&*C=C(C(=O)C1=CC=C(*)C=C1)N1C=CN=C1&*Br&&&
*C&*C1=CC=C(NC(=O)CSC2=NN=C(C3=CC=NC=C3)N2*)C=C1&*C(N)=O&&&
*SC&*C1=CC=C2C(=C1)N=CN2CC(=O)NN=CC1=CC=CO1&&&
*NCCC&*C1=C2C(=O)N(C3CC3)C(*)=NC2=NC(C2=CC=CS2)=C1&*C(F)(F)F&&&
*C&*C1=CC=C(C=CC(=O)NC2=CC=CC=C2*)O1&*Br&&&
*C&*C1CCCC(N2CCN(C3=NC=CN4N=C(C5=CC=C6C=NC=CC6=C5)N=C34)CC2)C1&&&
*C1=CC=C(C2=CN=C3CCCCCCN23)C(OCC2=CC(*)=C(*)C(*)=C2)=C1&*Br&&*F&*F&*F&&
*C&*C1=CC=CC=C1C(=O)NCC1=C(N2CCCC(*)C2)N(*)C2=CC=CC=C12&*F&&*N&&
*C1=CC=C(C(=O)NCCCOC(=O)C2=CC(*)=CC(*)=C2)C=C1&*O&&*O&*O&&
*N&*C1=NC(=O)N(C2CSC(*)O2)C=C1&*CO&&&
*C(=O)OC&*C1=CC=C(C2C3=CC(*)=C(*)C=C3CCN2C(=O)C2=CC=CC(*)=C2)C=C1&*OC&&*OC&*Br&&
*C(C)C&*C1=CC=C(C(=O)N2CCC(=O)N(*)C(*)C2)C=C1&*C(=O)N(C)C&&*C&&
O=C(NCCC1=C[NH]N=C1)C1=CC=C2CCCCC2=C1&&&
*C(=O)OCC&*C1=CC(CC2(*)CCCN(C(=O)C3=CN=CC=N3)C2)=CC=C1&*F&&&
*C&*C1=CC=C(S(=O)(=O)NC2=CC=C3OC(*)CCCCOC(CN(*)C(=O)NC4=CC=CC5=CC=CC=C45)C(*)CN(*)C(=O)C3=C2)C=C1&*C&&*C&*C(C)CO&*Cl&&
*OC(C)=O&*C1=CC=C(S(=O)(=O)OC2=CC=CC=C2C2=CC(=O)C3=C(C=C(*)C(*)=C3OC3OC(*)C(*)C(*)C3*)O2)C=C1&*OC(C)=O&&*OC(C)=O&*COC(C)=
*OC&*C1=CC=C2N=C3C4=CC(*)=CC=C4OC(C4=CC=CC=C4)C3C(=O)NC2=C1&*C&&&
*C&*C1=CC=C(OC2=CC(*)=C(S(=O)(=O)NC3=NC=NS3)C=C2*)C(C2=CC=NN2*)=C1&*Cl&&*F&*C&&
*CCCC&*C1=NC2=CC=CC=C2N1*&*SCC(=O)NC&&&
*N(C)C&*C1=CC=C(CNC(=O)C2CCCN(S(=O)(=O)C3=C[NH]C=N3)C2)C(*)=C1&*Cl&&&
*NC(=O)CCNCC&*C1=CC=C(*)N=C1&*Br&&&
*C&*C1=CC=C(C2(*)CC(*)N(CCCC3=CC=CC=C3)CC2*)C=C1*&*C(=O)O&&*C&*C&*C&&
*OC&*C1=CC=CC=C1*&*CC(=O)NCC(NC(=O)C(N)CCC(=O)O)C(=O)NC(C(=O)NC(CCC(=O)O)C(=O)NC(C)C(=O)O)C(C)O&&&
*C(=N)N&*C1=CC=C2C=C(CCCCCOC3=CC=CC=C3)C=CC2=C1&&&
*C(C)C&*C1=CC=C(NC(=O)C2=CC=C3[NH]C4=C(CC5(*)C6CC7=CC=C(*)C8=C7C5(CCN6*)C4O8)C3=C2)C=C1&*[N+](=O)[O-]&&*O&*O&&
*OC&*C1=CC=C(NS(=O)(=O)C2=CC(NCC3=CC(*)=CC=C3)=C3C=CC=CC3=C2)C=C1&*F&&&
*C&*C1=CC=C(N2C=C(*)C(=O)C3=CC(*)=C(N4CC(*)C4*)C(*)=C32)C(*)=C1&*F&&*C(=O)NC(C)C&*F&*N&*F&*C&&
*C&*C1=C(*)C2=C(N=C(*)N(C3=CC=CC=C3)C2=O)S1&*SCC(=O)O&&*C(C)C&&
*CC&*C1=CC=C(N(*)CC(=O)NN=CC2=CC=CC(*)=N2)C=C1&*C&&*C&&
*CC&*C1=CC=CC2=C1[NH]C1=NC(=O)C=C(N3CCOCC3)[NH]C1=C2&&&
*C&*C1=CC=CC=C1C1=NOC(C2=CC=CC=C2C(=O)NC2=NC=CS2)=N1&&&
*C&*C1CCN(C(=O)CN2C(=O)NC3(CCC(*)CC3)C2=O)CC1&*C&&&
*S(=O)(=O)O&*C1=CC=C2SCCC(N=NC3=CC=CC=C3)C2=C1&&&
*OC&*C1=CC(*)=C2C(=O)CC(C3=CC=C(*)C(*)=C3)OC2=C1&*O&&*O&*O&&
COC(=O)C(O)NC(=O)C(O)C(C)(C)CO&&&
*C&*C1=CC2=C(C=C1*)OC(C1=CC=C(NC(=O)N3CCOCC3)C=C1)=N2&*C&&&
*C&*C1=C2CC3OC3(*)C2C2OC(=O)C(*)C2CC1&*C&&*C(C)O&&
*C&*N=C1OC2=CC=CC=C2N1*&*CCNC(C)C&&&
*OCC&*C1=CC=C(C2=C(C3=CC=CC=C3)C(=O)N(*)C2=O)C=C1*&*OC&&*OCC(=O)N(C)C&&
*C(=C)C&*C1CCC2(*)CCC3(*)C(CCC4C5(*)CCC(OC(=O)C6=CC=C[N+](*)=C6)C(*)(*)C5CCC43*)C12&*C(=O)OCC(=O)OCCCC&&*C&*C&*C&*C&*C&*C&&
*Cl&*C1=NN2C(*)=NN=C2C=C1&*Br&&&
*SCC=C&*C1=CC(=O)N=C(*)[NH]1&*O&&&
*C&*C1=CC=C(N2C(C3=CC=CC=C3)=C(*)[NH]C2=O)C=C1&*F&&&
*NC(C)=O&*C1=CC=C(*)C(*)=C1&*O&&*OCCNC(C)=O&&
*OCC#CC&*C1=CC=C(*)C=C1&*S(=O)(=O)NCCOS(=O)(=O)CC&&&
*C&*C1=NN(C2=CC3=CC=CC=C3CC2)C(*)=C1*&*C&&*NS(=O)(=O)C(F)(F)C(F)(F)C(F)(F)C(F)(F)C(F)(F)C(F)(F)F&&
*C1=C(OC2=CC=CC=C2)C(=O)N(CC(=O)C2=CC=CC=C2)N=C1&*Cl&&&
*C1=CC=C(NC(=O)CCCCCC(=O)C2=NC=CO2)C(*)=C1&*F&&*F&&
*OC&*C1=CC(NC2=CN=CC(OC3=CC=C4CCCCC4=C3)=N2)=CC(*)=C1&*OC&&&
C1=NC2=C(SCC3=NOC(C4=C[NH]N=C4)=C3)N=CN=C2N1CC1=CC=CC=C1&&&
*C(C)=O&*C1=CC(C2=CC=C(C=CC3C4CCC(*)CC4CC4C(=O)OC(*)C43)N=C2)=CC=C1&*C&&*Br&&
*CNCCCCl&*C1=CC=CC=C1&&&
*OC&*C1=CC=C2CC3C4C=CC(=O)C5OC1=C2C54CCN3*&*C&&&
*C&*C1=CC=CC=C1C(=O)N1CCC(C2=C[NH]C3=NC=CC=C23)CC1&&&
*OCC&*C1=CC=C(C(=O)NCC(*)C2=CC=CC=C2)C=C1&*O&&&
*C#N&*C1=CC=C(CN2C=NC=C2CNC2CCN(C(=O)C3=CC=CC(*)=C3)C2=O)C=C1&*S(N)(=O)=O&&&
*S(C)(=O)=O&*C1=CC=C(C2CC(C3=CC=C4CCCCC4=C3)=NN2C2=CC=C(*)C=C2)C=C1&*[N+](=O)[O-]&&&
*NC(=O)CC(CC)(CC)C(=O)OC&*C1=CC=C(*)C(*)=C1&*[N+](=O)[O-]&&*C&&
*C&*C1=CC=CC=C1CN1C=NC(*)=C(C(=O)NCC2=CC=CC=C2)C1=O&*Cl&&&
*OC&*C1=CC=CC=C1OCC(=O)NC1=CC(S(=O)(=O)N2CCOCC2)=CC=C1N1CCOCC1&&&
*OC&*C1=CC=CN=C1CN1CCOC2(C1)CCN(C(=O)C1=CC=C[NH]1)CC2&&&
*N&*C1=CC=CC=C1NC(=O)C1=CC(C2=CC=CO2)=NC2=CC=CC=C12&&&
*CC=C(C)CCC=C(C)C&*C1=CC=C(C(=O)OC2=C(*)C=C3C(=O)C(*)=COC3=C2)C=C1*&*O&&*O&*O&&
*C&*C1=CC=C(C(=O)OCC(=O)C2=C(*)[NH]C3=CC=CC=C23)C(*)=C1&*S(C)(=O)=O&&*C&&
*C&*C1=CC=C(S(=O)(=O)N(*)C2=CC=C(C(=O)NC3=N[NH]N=N3)C=C2)C=C1&*Cl&&&
*C(C)C&*C1=CC=C(S(=O)(=O)NC2=C(*)SC(C3=CC=CC=C3)=C2)C=C1&*C(=O)O&&&
*C&*C1=CC=C2[NH]C=C(C3CCCCC3)C2=C1&&&
*C&*C1=CC2=C([NH]C3=CC=CC=C32)C2=C1OCC(=O)N2*&*C&&&
*C&*C1=CC(C(=O)N2CCCN(*)CC2)=CC=C1NCC1=CC=CS1&*[N+](=O)[O-]&&&
*C(C)=NNC(=N)N&*C1=CC2=[N+](*)ON=C2C=C1&*[O-]&&&
*C#N&*C1=NC(*)=NC(SC2=C(*)C(*)=CC(*)=C2*)=C1&*N&&*F&*F&*F&*F&&
*OC&*C1=CC=CC=C1N(*)CC(=O)N1CCCC1&*S(C)(=O)=O&&&
*C&*C1=CC=C(N2CCN(C(=O)C3=C4N=CC=CN4N=C3)CC2)C=C1&&&
*C&*N1CCCC1C(=S)NCCC1=C[NH]C2=CC=CC=C12&&&
*C&*C1=CC=CC=C1OCC(*)CN1CCN(C2=CC=CC=C2*)CC1&*O&&*F&&
*C(=O)OC&*C1=NN(C2=CC=CC=C2)C(*)=C1&*C&&&
*NC(C)=O&*C(CC(=O)NCCC1=CC=CC=C1)C(=O)N1CCCC1*&*C=CC(=O)C(F)(F)C(F)(F)C(F)(F)C(F)(F)C(F)(F)F&&&
*C&*C1=CN=C(C=NOC2CCN(C3=C4C(*)=NOC4=NC=N3)CC2)C(*)=C1&*OCC(F)(F)F&&*Cl&&
*OC&*C1=C(CC2OC(=O)C(*)=C2*)C(*)=C2CCC3CC4=C(OC5=CC=C6C(=O)C7=C(*)C=C(*)C(C8CC(*)C(*)C[NH]8)=C7C(=O)C5=C4*)C(*)C3(*)C2=C1&*O
*CC&*C1=CC=C(C(=O)NN2C(=O)C(*)SC2=NNC(=O)C2=CC=NC=C2)C=C1&*Cl&&&
*C&*C1=C2OCCC(*)(*)C2=C(SC2=CC=NC=C2)C=C1&*O&&*Cl&&
*COCCOC&*C1=CSC(*)=N1&*C&&&
*N&*C1=CC=CC(C2=CC=C(COC3=CC=CC(C(*)C4CCCCC4)=C3)C=C2)=N1&*O&&&
*C1=CC=C(C(=O)NC(=S)NC2CC3CCCC(C2)N3CC2=CC=CN=C2)C=C1&*F&&&
*C&*C1=CC=C(CN(CC(*)C(CC2=CC=CC=C2)NC(=O)C2CN(CCC3=CC=C(*)C=C3)C(=O)O2)C(=O)C2CC2)C=C1&*O&&*NS(C)(=O)=O&&
*COCC&*C1=CC=C(CNC2=CC=C3C(=C2)N=CN3*)C=C1*&*F&&*OC&&
*SC&*C1=NC(C2=CC=NC=C2)=NO1&&&
*C&*C1=CC=C(C2=NC3=CC(NC(=O)NCC4=CC=C(*)C(*)=C4)=CC=C3S2)C=C1&*Cl&&*Cl&&
*C&*C1=NC1(*)N=C1C=CC=C(*)N1*&*C&&*N&*N&&
*C1=CC=C2SC(CCC(=O)NC3CCCCCC3)=NC2=C1&*Cl&&&
*C(=O)OCC&*C1=NN2C(=O)C(*)=NN=C2S1&*OC&&&
*C&*C1=CC(*)=C(C2=N[NH]C(=O)C(*)=C2*)C(OCC(=O)C2=CC=CC=C2*)=C1&*F&&*F&*F&*F&&
*C&*C1=CCC(*)CC1*&*C&&*CCC(O)C(C)(C)O&&
*C&*C1=C2C(OC(*)C3CNC(C(=O)N4CCC(N5CCCC5=O)C4)C3)=CC=CC2=CC=C1&*F&&&
C1=CC=C(C2=NC(CN3CCC4CCCCC4C3)=CO2)C=C1&&&
*N&*C1=CC=C(CNC(=O)C2CCN(C3=C4C(*)=N[NH]C4=NC=N3)CC2)C=C1&*F&&&
*CCCC&*C1=CC(NC(=O)N2CCCCCC2)=CC=C1N1CCN(*)CC1&*Cl&&&
*S(=O)(=O)NC(C)(C)C&*C1=CC=C(OCC(=O)C2=CC=C3OCOC3=C2)C=C1&&&
*C=CC(=O)NCC=C&*C1=CC=CC(*)=N1&*C&&&
*OCC&*C1=CC=C(C(=O)CN2C=NC(*)=N2)C=C1&*[N+](=O)[O-]&&&
*Br&*C1=C(C2=CC=CC=C2)C=C(C2=CC=CN=C2)[NH]1&&&
*OC&*C1=CC=CC=C1C(=O)C=CC1=C2C=CC=CC2=NC2=C1C=CC(*)(*)O2&*C&&*C&&
*C(=O)OC&*C1=C(*)C(NC(=O)C2=CC(S(=O)(=O)N3CCN(*)CC3)=CC=C2)=CC=C1&*C&&*C&&
*C&*C1=CC=C(S(=O)(=O)N(CC(=O)NCC2=CC=CC=N2)C2=CC=CC=C2*)C=C1&*F&&&
*C&*C1=C(C2=CN=NN2*)C=C2C(=C1)OCC(=O)N2C1CCN(C(=O)C2CCCCC2)CC1&*F&&&
*C1=CC=C(C2CC(=O)NC3=C2C(=O)N=C2[NH]C=NN32)C(*)=C1&*F&&*Cl&&
O=C1NC(=O)C2(CCC(=O)N2)C(=O)N1&&&
*OCC&*C1=CC=C(C(=O)NC2=CC=C(NC(=O)C3=CC=CO3)C=C2)C=C1&&&
*C&*C1=CC=C(CNC(=O)CCC2=C(*)N(C3=CC=C(N4CCCC4)N=N3)N=C2*)C=C1&*C&&*C(C)C&&
*Cl&*C1=CC=C2[NH]C(C3=CC=CC=C3)=NC2=C1&&&
*CC&*C1=CC=C(CNC(=O)C(*)N2CCN(CC3=NC=CN3*)C2=O)C=C1&*C&&*C&&
*C(=O)OC&*C1=CC=C(SC2=CC3=C(C=C2*)CCC3=O)C(NCC2CCC(*)CC2)=N1&*C&&*C(=O)O&&
*C(=O)NC&*C1=CC=C(C(=O)NC2=CC=CC=C2*)C=C1*&*C&&*C&&
*OC&*C1=CC=C(C(*)(C2=CC=C(*)C=C2)C2C(=O)NC(=O)NC2=O)C=C1&*S(C)(=O)=O&&*Cl&&
*C1C(CC2=CC=CC=C2)NC(=O)N(CC2=CC=CC=C2)C1CC1=CC=CC=C1&*O&&&
*C&*C1=CC=C(OCC[N+]2=CC=C(*)C=C2)C(NC(=O)C2=CC=CO2)=C1&*Cl&&&
*C(=O)OC&*C1=CN(CC2=CC=C(OCC3=CC=CC=C3)C(OCC3=CC=CC=C3)=C2)C(=O)C2=CC=CC=C12&&&
*NC&*C1=CC=C(C=CC(=O)C2=CC=C3OC(*)(*)C=CC3=C2*)C2=C1N=C(*)C(=O)[NH]2&*OC&&*C&*C&*OC&&
*C&*C1=CC=C(S(=O)(=O)CC(*)C2=NC3=CC=C(*)C=C3[NH]2)C=C1&*N(O)C=O&&*[N+](=O)[O-]&&
O=C(NC1=CC=CC=C1)N1C(S(=O)(=O)N2CCCCC2)=NC2=CC=CC=C21&&&
*NC(=S)NC(C)=O&*C1=CC=CC=C1*&*OC(F)F&&&
*CC&*C1=CC=C(CNC(=O)CSC2=NN=C(C3=CC(*)=C(*)C(*)=C3)O2)C=C1*&*OC&&*OC&*OC&*OC&&
*C&*C1=CC=C(C=NNC(=O)C(=O)NN=CC2=CC=CC(*)=C2)C=C1&*Cl&&&
*C&*C1=C(*)C(NC2=NC=C(C3=CC=CC=C3)S2)=CC=C1&*Cl&&&
*CP(=O)(O)CCC(C)=O&*C1=CC=CC=C1&&&
*C(=O)OC&*C1=CC=C(NC(=O)CN(*)C2=CC=CC=C2)C=C1*&*C&&*S(=O)(=O)N(C)C&&
*C&*C1=CC=C(CNC(=O)C2=CN3CC4N(*)CCCN4C(=O)C3=C(*)C2=O)C=C1&*O&&*F&&
*C1CC(=C)C2(*)C3=CCC4C(*)(COC(=O)C5=CC=C[NH]5)CCCC4(*)C3CCC(*)C2(*)C1*&*C&&*C&*C&*O&*C&*OC(C)=O&*C&&
*C(=S)NCCO&*N1CCN(CC2=CC=CC=C2)CC1&&&
*CCCCCC&*C1=CC(C2=CC=C3C(=C2)C(*)=CN3*)=CC=C1&*CCN(C)C&&*C&&
*OC&*C1=CC=CC(CN2C=CC3=C4C=C(*)C(*)=CC4=CC=C32)=C1&*C#N&&*OC&&
*CSCC(=O)NC(CC(C)C)C(=O)OC&*C1=CC=CC2=CC=CC=C12&&&
*C(C)C&*C1=CC=C(C2=C(C3=CC=C(*)C=C3)N(*)C=N2)C=C1&*C&&*F&&
*C&*C1=CC=C(NC(=O)NCCNCC2=CC=CS2)C=C1&&&
*C1=CC=C(OCC2=CC(=O)C3=CC(*)=CC=C3O2)C(*)=C1&*Cl&&*Cl&*Cl&&
*CC&*C1=CC=C2C(=C1)N=C(*)N2CC1=CC=C(C2=CC=CC=C2C2=N[NH]N=N2)C=C1&*C(=O)O&&&
*C1=CC=C(C(=O)CSC2=N[NH]C=N2)C(*)=C1&*Cl&&*Cl&&
O=C1OC(CC2=CC=CC=C2)C(=O)C1=CNNC(=O)C1CCCCC1&&&
*C&*C1=CC=C(N2C(=O)CC(N(*)CC3=C(*)C4=CC=CC=C4N=C3*)C2=O)C=C1&*C&&*F&*F&&
*C1=CC=CC=C1C1=NN=C2SCC(C3=C(*)C=CC=C3*)=NN2C1=O&*F&&*F&*Br&&
*C&*C1=CC=C(NC(=O)C2C3=CC=CC=C3N=C3CC(*)(*)CC(=O)C32)N=C1&*C&&*Cl&&
*CC=O&*N(CC1=NC(C2=CC=CC=C2)=NO1)C1CCCCC1&&&
*C&*C1=C(*)C(*)=C2C(=O)CC(*)(*)OC2=C1&*O&&*O&*C&*C(C)CCC=C(C)C&&
*CC&*C1=CC=C(CNC(=O)C2=CC3=C(C=C2*)N(*)C(*)CC2CCCC(C(=O)NC(*)C4=CC=CC=C4)N23)C=C1&*OC&&*C(=O)O&*OC&*C&&
*C&*C1=CC=C(C2=NC(*)C(=O)NC3=CC=CC=C23)C=C1&*Br&&&
*[N+](=O)[O-]&*C1=C(*)C=C(NC(=S)NC2CCCC2)C(*)=C1&*Cl&&*Cl&&
*C&*C(=NNC(=O)CNC(=O)CC1=CC=CS1)C1=CC=C2OCCOC2=C1&&&
*O&*C1=CC=CC2=C1CC(N1CCN(CCN3CCN(C4=CC=CC5=C4OCO5)CC3)CC1)C2&&&
*C1=CC(C(=O)CCCCC2=CC=CC=C2)=CC=C1&*O&&&
*C1=C(*)C(*)C2CC3C(=C)C4(*)OCC5(*)COC(=O)C5=C4C(*)C3(*)C(*)C2(*)C1=O&*O&&*C(C)CC&*C&*O&*O&*OC(C)=O&*C&*C&*O&&
*CO&*C1=NN2CCCN(CC3CC3)CC2=C1&&&
*OC&*C1=CC=C(CN2C(=O)C3=CN=C(*)N=C3C2=O)C=C1&*OC(C)C&&&
*C&*N1CCOC2=C(NC(=O)C3=N[NH]C(C4CC4)=C3)C=CC=C21&&&
*NS(C)(=O)=O&*C1=CC=C(C(=O)N2CC(*)C(N3CCC4(CC3)CC(*)(*)OC4=O)C2)C=C1&*F&&*F&*F&&
*OC&*C1=CC=C(S(=O)(=O)N2CCC(*)CC2)C=C1&*C(=O)N(C)C&&&
*C#C&*C=C1C=CC(*)(*)C=C1&*C&&*C(=C)C&&
*CCNC(=O)CBr&*C1=CC(C2=CN(C3CC(C4=CC(*)=CC=C4)N(*)CC3*)N=N2)=CC=C1&*F&&*O&*F&&
*OC&*C1=CC=C(C=CC2=NC3=CC=CC=C3C(=O)N2C2=CC=C(*)C=C2)C=C1&*C&&&
*C&*C1OC2=CC=CC=C2N(CC(=O)NCC2=CC=CS2)C1=O&&&
*OC&*C1=CC=C(C2=CC=C3NC4=C(C=CC=C4*)C(N4CCC(*)CC4)=NC3=C2)C=C1&*C&&*OC(F)(F)F&&
*OC&*C1=CC=C(C=CC2=CC=C3C(=C2)C=C(C(=O)NC2=CC=C(S(=O)(=O)NC4=CC=CC=C4*)C=C2)CCCN3*)C=C1&*[N+](=O)[O-]&&*C(C)=O&&
*SC&*C1=NN=C(C2=CC(S(=O)(=O)N3CC(*)OC(*)C3)=CC=C2*)O1&*C&&*F&*C&&
*NC(=O)C(CC)CC&*C1=CC=C(*)C(*)=C1&*[N+](=O)[O-]&&*O&&
*C1=CC(NC2=NC3=CC=CC=C3C(=O)S2)=CC=C1&*OCCCO&&&
*C(=O)OCC&*C1=CC=C(C2=NC(CN3C(*)=C(*)C4=C(*)ON=C4C3=O)=CC=C2)C=C1&*C#N&&*N&*O&&
*C&*C1=CC=C(C=NNC2=NC(SC(*)C(=O)NC3CCCC3)=NC(*)=C2)C=C1&*C&&*Br&&
*C(=O)OC&*C1=C(*)C(C2C(*)C(=O)N2CC2=CC=CC=C2)=CC=C1&*C&&*F&&
*OC&*C1=CC(C(=O)N2N=C(C3=CC=C(*)C(*)=C3)N=C2*)=CC=C1&*N&&*C&*O&&
*C(=O)OCC&*C1=CC=C(CSCC2=C(*)C=CC=C2*)O1&*Cl&&*Cl&&
*C#CCN(C)C&*C(*)(C1=CC=CC=C1)C1=CC=CC=C1&*O&&&
*C&*C1=CC=CC(C(*)(C#CC2=CC=CN=C2)C2=CN=CN2*)=C1&*O&&*C&&
*C(C)O&*C1=C2N=CN(C3OC(*)C(*)C3*)C2=NC=N1&*N&&*O&*O&&
*C&*C1=CC=C(*)C(NC2=NC(NC3=CC=C(*)N=C3)=CC=N2)=C1&*Cl&&*N(C)CCN(C)C&&
*NCCC&*C1=NC(C2=CC=C(S(=O)(=O)NC3=CC=CC=N3)C=C2)=CS1&&&
*C&*C1=NC2=NC=NN2C(*)=C1&*S&&&
*CC(NC(=O)C(C)C(C)(C)COC(C)=O)C(=O)NC(C)=O&*C1=CC=C(OCC(=O)NC2=CC=C3C(=C2)OC2=CC=CC=C23)C=C1&&&
*C&*C1=CC=C(CNC(=O)C2=CN=C(*)N=C2NC2CCC(*)CC2)C=C1&*Br&&*C(C)(C)C&&
*C&*C1=CC=C(C(=O)N2CCN(CC3=CC=CC=C3)CC2)C=C1S(=O)(=O)N1CCCC1&&&
*C1=CC=C(C=CC(=O)C2=CC=CO2)C=C1&*Cl&&&
*OC(C)=O&*C1CCC2C13CCC1(*)OC4OC5(*)CCC6C(*)CCC3(*)C5CCC2(*)C1OC46O&*C&&*C&*C&*C&*C&&
*NCC(C)(C)C&*C1=CC=C(C2=CC3=C(C(*)=N2)C(=O)N(*)C=N3)C=N1&*C(C)(C)O&&*C&&
*C&*C1=CC(*)=C2N=C(*)C3=C(NC4=CC=CC=C4S3)C2=C1&*C&&*Cl&&
*OC&*C1=CC=C(CN2CCN(C3CCN(S(=O)(=O)CC4=CC=CC=C4)CC3)C(=O)C2=O)C=C1&&&
*C(=O)OC(C)(C)C&*C1=CC=CC=C1CC1=C(*)C2=C(S1)C1=CC=CC=C1S2(=O)=O&*F&&&
*CC&*C1=NC=CC=C1NC(=O)CSC1=N[NH]C(NC(=O)C2=CC=CC=C2)=N1&&&
*NCCCCC&*C1=NC(*)=NC(NCC2CCCCC2)=N1&*NC(C)C&&&
*NC(=O)CCCCCCC&*C1=CC=C(S(=O)(=O)NC2=CC(CCCCC3=CC=CC=C3)=CC(*)=C2*)C=C1*&*O&&*O&*O&&
*C&*C1=CC=C(C2=CSC(=NC3=CC=CC=C3)N2C2=CC=C(*)C=C2)C=C1&*C&&&
*OC&*C1=CC=C(C(*)CN2CCN(C3=NC=C(C(=O)NCC4=CC=CC=C4)C=N3)CC2)C=C1&*O&&&
*OCCCC&*C1=CC(*)=C2C(=O)C=C(C3=CC=C(*)C(NC4CCC(*)CC4)=C3)OC2=C1&*O&&*O&*O&&
*NC(C)=O&*C1=CC=CC=C1NC(=O)CSC1=NN=C(C2=C(*)N(*)N(C3=CC=CC=C3)C2=O)O1&*C&&*C&&
*C&*N1C(*)(*)CC(NC(=O)COC2=CC(=O)OC3=CC=CC=C23)CC1(*)*&*C&&*C&*C&*[O]&&
*OCC&*C1=CC=C2N=C(NC(=O)CSC(*)C(=O)C3=CC=C(*)C(*)=C3)SC2=C1&*CC&&*OC&*OCC&&
*N(CCC(C)C)C(=O)C=CC(C)Cl&*C1=CC=C(CC(*)NC(=O)C(*)NC(=O)C(CC2=CC=CC=C2)NC(=O)C(*)CC2=CC=C(*)C(*)=C2)C=C1*&*[N+](=O)[O-]&&*[N+](=O)[O-]
*C&*C1=NOC(NS(=O)(=O)C2=CC=CC(C[N+]3=C(*)SC=C3)=C2)=C1*&*C&&*Br&&
*OCCCCCCCCCC&*C1=[N+](*)ONC1=COC1=CC=CC=C1&*[O-]&&&
*C&*C1=CC=C(C(*)C(*)C2=CC=C(*)C=C2)C=C1&*O&&*C&*O&&
*C(=O)OCC&*C1=C(COC(=O)C2=CC=CC=C2*)NC(=O)NC1*&*OC&&*C&&
*OC&*C1=CC=C(N=NC2=C(*)[NH]N(C3=CC(*)=CC=C3)C2=O)C=C1&*C&&*O&&
*C&*C1=C[NH]C(CSCC(*)C(*)C2=CC=CS2)=NC1=O&*O&&*Br&&
*NC(=O)CCCCC&*C1=CC=C(*)C(CS(=O)(=O)C2=N[NH]C(*)=N2)=C1&*Cl&&*OC&&
*C1=CC=C(NC(=O)C(=CC2=CC=C3OCOC3=C2)NC(=O)C2=CC=C(*)C=C2)C=C1&*Br&&*C(=O)O&&
*C&*C1=CC=CC=C1NC(=O)NC1=NN=C(N2CCC(*)CC2)S1&*F&&&
*C&*N=C(C1=CC=C(OC2=CC=C(*)C3=CC=CN=C23)N=C1)N1C(*)CCCC1*&*O&&*C&*C&&
*Cl&*C1=CN(CC2CCCN2CC2=NN=N[NH]2)N=C1&&&
*C1CC2(*)C3CCC4C(=CCC3C(=C)CC2(*)C1*)C(=O)CC4(*)*&*O&&*O&*C&*C&*O&*O&&
*CC(=O)O&*C1CC(C2=NN=N[NH]2)CN(C(=O)C(CCCCCC2=CC=CC=C2)NC(=O)OCC2=CC=CC=C2)C1&&&
*OC&*C(=NNC(=O)C1=C(*)N(C2=NON=C2*)N=N1)C1=CC(*)=CC=C1&*C&&*C&*N&&
*C1=CC(NC(=O)CSC2=NC3=C(C=CS3)C(=O)N2CCC2=C[NH]C=N2)=NO1&*COCCO&&&
*C&*C1=CC=C(C=CC(=O)C2=C(*)C=C(*)C=C2*)C=C1&*O&&*OCCO&*O&&
*C&*C1=CN(CC(*)NC2=NC(N3C=NC4=CC=CC=C43)=NC3=C2SC=C3)N=C1&*C&&&
*C&*C1=CC=C(CN(*)CC(*)NC(=O)C2=CC=C(*)C(*)=C2)C=C1&*F&&*F&*C(C)C&*[N+](=O)[O-]&&
*OC&*C1=CC(C2=NC(=O)C3=C([NH]2)C(C2=CC(COC(=O)N4CCCCC4)=CC=C2*)=C(*)C=C3*)=CC=C1&*O&&*C#N&*OC&&
*OC&*C(=CC1=CC=C(*)C=C1)C(=O)C=CC1=CC=C(*)C(*)=C1&*C&&*C(=O)O&*OC&&
*OC(C)=O&*C1=CC=C(C2CN(*)CC3=CC(*)=CC=C32)C=C1&*C&&*Cl&&
*S(=O)(=O)CC&*N1CCCC(C(=O)NC2=NC(C3=CC=CS3)=CS2)C1&&&
C1=CC=C(C2=CSC(C3=CC=CC=C3)=N2)C=C1&&&
*CN(CC)C(=O)CCC&*C1=CC=C(C2=NOC3=C2C(=O)N(*)CC3)C=C1&*C&&&
*CC(C)C&*C1CCC(CN2CCCC(*)C2)CC1&*C&&&
*C&*C1=CC=C(*)C=C1&*C(=O)C=CC(=O)N(C)CCOC(C)C&&&
COC(=O)C(C(=O)N(C)C)=C(C)[N+](=O)[O-]&&&
O=S(=O)(NC1=CC2=C3C(=C1)C1=C(C=CN=C1C1=CN4CCNCC5=C1C3=CC=C5)CC3CNC2)C1=CC=CC=N1&&&
*C=CC(=O)NCCCO&*C1=CC=C(OCCCCN2C=CC(=O)C(*)=C2)C=C1&*O&&&
*C&*C1=CC=C(N(*)C2=C(*)C=NC3=CC=C(*)C=C23)C=C1&*Cl&&*Cl&*Cl&&
*C(=O)NCCOC&*C1=CC=C(C2=C(C3=CC=NC=N3)C=C(*)N2CCC2CCCC2)C=C1&*F&&&
*C(=N)N&*C1=CC=C(NC(=O)CCNS(=O)(=O)C2=CC=CC(*)=C2)C=C1&*[N+](=O)[O-]&&&
*C1=CC(N2C(CNC(=O)C3=COCCO3)=NC3=CC=CC=C3C2=O)=CC=C1&*F&&&
*C#N&*C1=C2N(CC3=CC=C(*)N=C3)CCN2C(NCC2=CC=C(*)C=C2)CC1C1=CC=CO1&*Cl&&*[N+](=O)[O-]&&
*C&*C1=CC=C(N2CCCC(NC(=O)C3=CC4=CC=CN=C4O3)C2)N=N1&&&
*OCC&*C1=CC=C2N=C(NC(=O)C3CC3)SC2=C1&&&
*OC&*C1=CC=CC=C1C1=NC(CN(CC2=CC=CC=C2)C2=CC=CC=C2)=CO1&&&
*C(=O)OCCN(C)C&*C1=CC(C2=NC(C3=CC=C4[NH]C=CC4=C3)=CS2)=CC(N2CCOCC2)=C1&&&
*C&*C1=CC=C(CC2NC(=O)C(*)N(*)C(=O)C(CC3=C(*)[NH]C4=CC=CC=C34)NC(=O)C(*)NC(=O)C(*)NC2=O)C=C1&*O&&*C&*CCCNC(=N)N&*C&*CCCNC(=N)
*OC&*C1=CC=C(C=C2CC(*)(COC(=O)C3=CC(*)=C(*)C(*)=C3)OC2=O)C=C1*&*CO&&*OC&*OC&*OC&*O&&
*C(=O)NCCC(=O)O&*C1CCCN(S(=O)(=O)CC2=CC=CC=C2)C1&&&
*OC&*C1=CC=CC(C2=NOC(*)=C2C2=CN=C(*)N=C2)=C1&*N&&*F&&
*C(O)C(C)C&*C1=CC=C2C=CC=C(OCC3=C(*)C=CC(S(=O)(=O)NC4(C(=O)N5CCOCC5)CCCC4)=C3*)C2=N1&*Cl&&*Cl&&
*CC&*N1C(=O)C2=CC=CN=C2N(*)C2=NC(CCC3=CC=CC=C3)=CC=C21&*C&&&
*C1=CC=C(S(=O)(=O)N2CCN(CC(=O)NCC3=CC=CO3)CC2)C=C1&*F&&&
*N&*C1=CC(*)=C(*)C(C(=S)NC2=NC=C(*)N=C2)=C1&*F&&*Br&*Cl&&
*F&*C1=CC=C(OCC(C2=CC=CN=C2)N(CC2CNC2)C2=CC=CC=C2)C(*)=C1*&*Br&&*F&&
*C&*C1=CC=C(NC2=NC3=C(S(=O)(=O)C4=CC=C(*)C(*)=C4)N=NN3C3=CC=C(*)C=C23)C=C1&*Br&&*C&*C&&
*OC&*C1=CC=C(C(=O)NC2=NC3=CC(S(=O)(=O)NC4=NC=CS4)=CC=C3N2*)C=C1&*CO&&&
*I&*C1=CC=C(OCC2=CC=CS2)C(CC2=CC=CC=C2)=C1&&&
*OCC(=O)NC(=O)OCC(C)C&*C1=CC=C(*)C(*)=C1&*Br&&*Cl&&
*C1=CC(NC2=NS(=O)N=C2NCC2=CC=CC(*)=C2)=CC=C1&*C(F)(F)F&&*Cl&&
*C&*C1=CC=C(CN2CCN(C(=O)CCC3=CC=CC=C3)CC2)C=C1&&&
*C#N&*C1=CC=C(CN2CCC3(CC2*)CN(C(=O)C2=CSC=C2)C3)C=C1&*F&&&
*OCC=C(C)C&*C1=CC=C2C3=CC=[N+](CC4=CC=CC=C4)C(*)=C3N(*)C2=C1&*C&&*C&&
*CP(=O)(OCC)OCC&*C1=CC=CC=C1N1CCCCC1&&&
*C(=O)NC&*C1=C(NC2=NC=NC3=CC=C(*)C=C23)C2=CC=CC=C2C1&*OC&&&
*CC&*C1=C(*)C(CNC(=O)C2CN(*)C(=O)N2*)=CC=C1&*C(C)=O&&*Cl&*Cl&&
O=C(NC1=CC=CC=C1NC(=O)C1=CC=CO1)C1=CC=CC=C1&&&
*OC&*C1=CC=C(C(=O)N2CCN(CC3=CC=C4OCOC4=C3)CC2)C=C1*&*OC&&&
O=C(NC1=CC=C(C2=CC=CC=C2)C=C1)N1CCC(N2CCCCC2)C2=CC=CC=C21&&&
*C#N&*C1=CC=C(NC2=NC(NC3=CC=NC4=CC(*)=CC=C34)=NC(NCC3=CC=NC=C3)=N2)C=C1&*OCC(O)CO&&&
*OC&*C1=CC=C(CCCC(*)(*)NCC(*)C2=CC(*)=C(*)C(*)=C2)C=C1&*C&&*O&*C&*O&*CO&*C(C)C&&
*C&*C1=CC(=O)SC(=S)N1*&*O&&&
*C(=O)OCC&*C1=CC=C(N2CCN(S(=O)(=O)C3=C(*)[NH]C(*)=C3*)CC2)C(*)=C1&*C&&*Cl&*Cl&*C&&
*C=CC(C)=CC=CC(C)=CC(=O)O&*C1=C(*)C(*)(*)CCC1&*C&&*C&*C&&
*C&*C1=CC(*)=C2C(=O)C3=C(*)C=CC=C3C(*)(*)C2=C1&*C&&*Cl&*O&*O&&
*CC=C(C)CCC=C(C)C&*C1=CC(*)=C2C(=O)C3=C(*)OC(*)=C3C(=O)C2=C1*&*O&&*O&*C=O&*C&&
*Br&*C(CN1C=NC=N1)=C1N=C(C2=CC=CC=C2)N(C2=CC=CC=C2)C1=S&&&
*C&*C(=CC1=CC=C(*)C(*)=C1)C(=O)NC1C(*)C(*)C2OCOC2C1*&*O&&*O&*O&*O&*O&&
*OC&*C(=CC1=CC=C(OCC2=CSC=C2)C(*)=C1)C(=O)NCC1=CC=C(*)C=C1&*C#N&&*Cl&&
*C&*C1=C(C=CC2=CC=CC=C2)C(=O)N(*)C(*)=C1*&*O&&*C#N&*C&&
*C&*C1=CC=C(CNC2=C(*)C(*)=NC(*)=N2)C=C1&*N(C)C&&*C&*Cl&&
*OC&*C(=NOCC1=NC2=CC=CC=C2C(=O)N1C1=CC=C(*)C=C1)C1=CC=C(*)C=C1&*C&&*N&&
*N&*C1=CN(C2OC(*)C(*)C2=CC2=CSC=C2)C(=O)N=C1*&*CO&&*O&*F&&
*C1=CC=C(NC(=O)CN2C=C(C(=O)C3=NC=CC4=C3[NH]C3=CC=CC=C34)C(=O)C3=CC(*)=CC=C32)C(*)=C1&*Cl&&*Cl&*[N+](=O)[O-]&&
*NC(C[N+](=O)[O-])=NCC&*C1=CC=CC2=CC=CC=C12&&&
*C1=CC=C(CC2=NN=C3C=CC(SCC(=O)NC4CCCCC4)=NN23)C=C1&*F&&&
*OC&*C1=CC=CC(CNC(=O)CCCC2CCCN(C(=O)C3=CC=CS3)C2)=C1&&&
O=C(NC1=CC=CC=C1N1CCCCC1)C1=CC=C2OCOC2=C1&&&
*C&*C1=CC=C(CN(*)C(=O)CN2C(=O)COC3=CC=C(S(=O)(=O)N4CCCC4)C=C32)C=C1&*Cl&&&
*OC&*C1=CC2=C(C3=C(C=C(*)C(=O)C=C3)C(*)CC2)C(*)=C1*&*OC&&*OC&*OC&*NC(C)=O&&
*C1=CC=C(CNC(=O)COC(=O)C2CCCN2C(=O)C2=CC=CS2)C=C1&*F&&&
*C(=O)OC&*C1=CC=C(C=CC(=O)N2CCN(*)CC2)C=C1&*F&&&
*P(=O)(OC)OC&*C1=CC=C(C(*)NC(=S)NC(=O)C23CC4CC(CC(C4)C2)C3)C=C1&*Cl&&&
*C#N&*C1=C(C(*)C(=O)NCC2=CC=CC=C2)C(=O)[NH]C(=O)N1CC1=CC=CC=C1&*O&&&
*C(C)C&*N=C1CCC2(*)C(CCC3(*)C2CC=C2C4CC(*)(*)CCC4(*)CCC23*)C1(*)*&*C&&*C&*C&*OCC(O)CO&*C&*C&*C&*C&&
*C(C)(C)C&*C1=CC=C(OCC2=N[NH]N=N2)C=C1&&&
*CCCC&*C1=NC2=CC(C(=O)N3CCC(*)CC3)=CC=C2C(=O)N1CC1=CC=C(C2=CC=CC=C2C2=N[NH]N=N2)C=C1&*C(N)=O&&&
*C1CC(OC(=O)CC2=CC=CC=C2)C2(*)CC3OC(=O)C(=C)C3CC2C1(*)*&*C&&*O&*C&*O&&
*CC=C&*C1=CC=C(CC2C(=O)N(CC3=CC=CC4=C3N(*)C=C4CCN3CCN(CC4=CC=CC(*)=C4)CC3)CC3N2C(=O)CN(*)N3C(=O)NCC2=CC=CC=C2)C=C1&*O&&*C
*CC&*N(C(=O)CSC1=NC2=CC=CC=C2C(=O)N1*)C1CCS(=O)(=O)C1&*CC&&&
*CC&*C1=CC=C(CNC(=O)C2=NC(*)=C3C=CC=NC3=C2*)C=C1*&*C&&*O&*O&&
*C&*C1=CN(CCNC(=O)C2=NSN=C2)N=C1&&&
*S(N)(=O)=O&*C1=CC=C(C2=N[NH]C(=S)N2C2=CC=C(*)C=C2)C=C1&*F&&&
*OC&*C1=CC=C(C(=O)OC2=CC=CC=C2CC2=NOC(CC3=CC(*)=CC=C3*)=N2)C=C1&*OC&&*Cl&&
*C&*N1C=CN=C1CN1CCOC2C(OCC3=CC=CC=N3)COC2C1&&&
*C(C)O&*C1=CC=C(C2CC3CCC(C2*)N3*)C=C1&*C(=O)N(C)C&&*C&&
*C&*C(OCCN1C(=O)C2=CC=CC=C2C1=O)C(=O)N1CCCC1&&&
*C&*C1=NC2=NC(COC3=CC=CC=C3)=C(CN3CCC(*)(*)CC3)N2C=C1&*O&&*CCO&&
*C&*C1=C(C(*)C2=CC=CC=C2)[NH]C(=O)C(OC2=CC=CC3=C2NCC(*)(*)C3)=C1&*C&&*O&*C#N&&
*OC&*C1=CC(N2CCC3=CC(C4=CC=C(*)N=C4)=CC=C3C2)=CC=C1&*C(F)(F)F&&&
*OCC&*C1=NC=C(C2=CC(C3=NC=C(*)N3*)=CC=C2)C=N1&*N&&*CCF&&
*OC&*C1=CC=C(C(=O)NC2=CC=CS2)C=C1OC1CCN(*)CC1&*C&&&
*OC&*C1=CC(=O)C2=C(C1=O)C(C=NC1=CC=C(*)C=C1)=CS2&*OC&&&
*OC&*C1=CC(C(=O)OCC(=O)N2CCC(*)CC2)=CC(*)=C1*&*C&&*OC&*OC&&
*C&*C1=CC=C(C=CC(=O)OC(*)CN2CCCC2)C=C1&*N(C)C&&&
*N&*C1=CC=C(C2=NN3C(*)=CC(*)=NC3=C2C2=CC=CC=C2)C(*)=C1&*NCCC(=O)O&&*Cl&*Cl&&
*S(=O)(=O)CC&*N1CCC(C(=O)NC2=CC=CC(N3C=CC4=C(NC(=O)C5CC5)N=CC=C43)=C2)CC1&&&
*C(=O)NCCCCCCNC(=N)N&*C1=CC=C(CC(*)NC(=O)C2CCCN2C(=O)C(*)NC(=O)C2=CC=CC=C2)C=C1&*N&&*CCC(N)=O&&
*C(=O)N(CCO)CCO&*C1=CN=C2N=C(*)N=C(*)C2=N1&*NC(=O)NC(CCCC(=O)O)C(=O)O&&*N(CCCl)CCCl&&
*C&*C1=CC=C2CCCC3(C(=O)N(*)CC3*)C2=C1&*CC(=O)O&&*[N+](=O)[O-]&&
*CCCC&*C1CC2N3C(=O)C(CCC4CCCCC4)C2(*)CCC1(*)C3&*C&&*O&&
*OCC(=O)NC&*C1=CC=C(C2=NC(=O)C3=CC=CC=C3[NH]2)C=C1&&&
*OC&*C1=NC(NC(=O)NC2=CC=C(*)C(*)=C2)=CC=C1&*C(C)(C)C&&*OC&&
*N(CC)CC&*C1=CC=C(C2NC(C3=CC=C(*)C=C3)C(*)C(=O)C2*)C=C1&*Cl&&*O&*C(=O)OC&&
*C(=O)OCC&*C1=CC=C(CSC2=C(*)C=C(C3=CC=C4OCCC(*)(*)C4=C3)C=C2*)C=C1&*F&&*C&*OC&*C(F)(F)F&&
*NC(C)(C)C&*C1=CC=C(CNC2=C3N=CN(C4OC(*)C(*)C4*)C3=NC(*)=N2)C=C1&*I&&*CO&*O&*O&&
O=S(=O)(NN=CC1=CC=CC=C1)C1=CC=CC(C2=NN=C(CC3=CC=CC=C3)O2)=C1&&&
*CO&*C1=CC=C(*)C(CCCC2COC(*)(*)O2)=C1&*F&&*F&*F&&
*C&*C1=NC=CC=C1C(=O)OC(*)C(=O)NCCC1=CCCCC1&*F&&&
*OC&*C1=CC=C(OCC(*)CNC(*)CC2=CC=CC(NC(=O)CC3=CC=C(*)C(*)=C3)=C2)C=C1&*O&&*C&*Cl&*Cl&&
*C1=CC=C(CSC2=NC3=C(C=N[NH]3)C(=O)N2C2=CC=CC=C2)C=C1&*[N+](=O)[O-]&&&
*OC&*C1=CC=C2[NH]C(CCNC(=O)C3=CC=CC=C3*)=NC2=C1&*F&&&
*C1=CC=C2C(N3CCN(CC(=O)NCC4=CC=CO4)CC3)=CC=NC2=C1&*Cl&&&
*C=C(C#N)C(=O)OCC&*C1=CC=C(OCCOCCN2CCCCC2)C=C1&&&
*CCC&*C1=CC=CC=C1NC(=O)CN(*)C(=O)C1=CC=C2C(=O)C3=CC=CC=C3C(=O)C2=C1&*OC&&&
*C&*C1CN(C2=CC=C(N3N=CC(C(=O)N4CC=C(C5=CC=CC=C5)CC4)=C3C3=CC=CC=C3)C=C2)C(=O)O1&&&
*C&*C1=NC(C2=CC=C(*)C=C2*)N(C2=CC=C(*)C=C2)C(*)=N1&*N&&*N&*Cl&*Cl&&
*N(CC)CC&*C1=CC=C(CNC(=O)C2=CC=NC3=CC=CC=C23)C=C1&&&
*NC(C)=O&*C1=CC=C(OC2=CC=C(S(=O)(=O)N(CC3=CC=CC=C3)C3=CC=CN=C3)C=C2)C=C1&&&
*C&*C1=C(*)C2(C(=O)N(CC(=O)N3CCN(C4=CC=C(*)C=C4)CC3)C3=CC=CC=C32)C(=O)N1&*O&&*C(=O)O&&
*C&*C1=CC=C2N=C(C3=CC=C(*)N=C3)OC2=C1&*O&&&
*C1=CC=C(CC2CCCC=CCC(CC(=O)N(*)CC3=CC=CC=C3)C(=O)NCC(C3=CC=CC=C3)OC2=O)C=C1&*F&&*CCO&&
*OC&*C1=CC=C2C=C(C(=O)NC(*)C(=O)NCCCN3CCC4=C(C=C(*)C(*)=C4)C3)C(OC3CC(*)C(*)C(*)O3)=NC2=C1&*OC&&*C&*O&*O&*NC(=O)CC(C)=NOC
*C&*C1=CC(*)=C2N=C(SC3=NC=CC=C3C3=CC=CC=C3*)C(*)=CC2=C1&*C&&*C#N&*C(F)(F)F&&
*OC&*C1=CC=C(C(=O)SCC(=O)NNC(=O)C2=CC=CC=C2)C(*)=C1&*OC&&&
*C(=O)CC(C)C&*C1=C(*)C(*)=CC(C2=CC(=O)C3=C(*)C(*)=C(*)C=C3O2)=C1&*O&&*O&*O&*O&*O&&
*S(C)(=O)=O&*C1=CC=C(CN2CC3CC4=C(C5=C3C(C=C5)N(*)CC5)N(*)N=C4C2)C=C1&*CC(=O)O&&*F&&
*C1=CC=C(*)C(C(=O)CSC2=NN=CS2)=C1&*O&&*O&&
*C&*C1=CC=C(C(NC2=CC=C(*)C=C2*)C2=C(*)N=C(*)[NH]2)C=C1&*Cl&&*Cl&*F&*[N+](=O)[O-]&&
*C&*C1=CC=C(C(=O)NC2CC(*)N(CCC3=CC=C4OCOC4=C3)C2)O1&*C&&&
C1=CCCCC2(OC3OC4(*)CC(C5=CC=C6OCOC6=C5)N(CCC56OC6(CCCCO6)CCC4(CC5OC(CCC1)CC68)C(CCC1=CC=C2)O6)C4&*CO&&&
*OC(C)=O&*C1=CC=C(CNC(=O)C2=NC(SCC(=O)NC3=CC=CC=C3*)=NC=C2*)C=C1&*Cl&&*C(F)(F)F&&
*OC&*C1=CC=C(C2C(*)C(=N)OC3(*)CCN(*)CC23)C=C1&*C&&*C#N&*C#N&&
*OC&*C1=CC=C(C2=NCC(C3=CC=CC=C3)NC3=C2C(*)=NN3*)C=C1*&*C&&*C&*OC&&
*SCCC&*C1=CC=CC=C1N1C(*)=C(C=NNC2=CC=CC=C2)C(=O)[NH]C1=S&*O&&&
*C&*C1=CC(C(=O)N2CCC(=O)N(C(*)C3=CC=CC=C3)CC2)=CC=C1&*Cl&&&
*P(=O)(CCCC)CCCC&*C1CCCC(*)C1&*NC(=O)C(CC=CC[N+](=O)[O-])NC(=O)C(CC(C)C)NC(=O)C(CC(C)C)NC(=O)OC(C)(C)C&&&
*C&*C1=CC=C(SC2=CC3=C(C=C2*)OCCN(CC2CC2)C3=O)C=C1&*Cl&&&
*C&*C1=CC=C(NC(=O)CCC(*)NCC(*)C2=CC=C(*)C(*)=C2)C=C1&*C(F)(F)F&&*C&*O&*O&&
*F&*C1=CC=C(C2=NC=C(CN3CCN(CC4=CC=CC=N4)CC3)N=C2C2=CC=CC=C2*)C=C1*&*Cl&&*Cl&&
*CCC(=C)C=C&*C(OC1OC(*)C(*)C(*)C1*)C1CC(*)C2(*)C1CC(*)C1C3(*)CCC(*)C(*)(*)C3CCC12*&*C&&*C&*O&*O&*O&*OC(C)=O&*C&*C&*C=O&*C
*OC&*C1=CC=C(C2=CN3C(=NC4=C(*)C=CC=C43)C(*)=N2)C=C1&*O&&*Br&&
*CC(=O)NC(=N)N&*N1C=CC2=CC=C(C3=CC=CC4=C3[NH]C3=CC=CC=C34)C=C21&&&
*C(C)C&*C1NC(=O)C(*)C1CCCC(CCCSSCCNC(=O)CCCCC1SCC2NC(=O)NC21)NC(=O)CCCC1SCC2NC(=O)NC21&*O&&&
*CCCC(=O)OCC&*C1=CC=C(C2=NN3C(=O)C(*)=C(Br)[NH]C3=C2*)C=C1&*C&&*C&&
*C&*C1=CC=C(CN2CCNC(=O)C2CC(=O)N(*)CCC2=NN=CN2*)C(*)=C1&*C&&*C&*C#N&&
*C(=O)OC&*C1=CC=C(C(*)C2CCCCN2)C=C1*&*F&&*Cl&&
*OC&*C1=NC(=O)C2=C([NH]1)N(C(*)C1=CC=C(*)C(*)=C1)C=N2&*CP(=O)(O)O&&*N&*OC&&
*C&*C1=CC(N2N=NN=C2SCC2=CC(=O)OC3=CC(*)=C(*)C=C23)=CC=C1&*O&&*Cl&&
*C&*C1CCC(*)C(OCC2=CC(C(=O)NCCCN3CCOCC3)=NO2)C1&*C&&&
*C&*C1=CC=C(C2=CC=C(N3C(=O)C(=O)C(*)C3C3=NC4=CC=C(C=C4*)[NH]3)C=C2)C=C1&*C(=O)C(C)C&&*C(=O)N(C)C&&
*C(C)(O)C(F)F&*C1=CC=C(C(=O)C2=CC(*)=C(*)C(*)=C2)C(*)=C1&*Br&&*C(F)(F)F&*C(F)(F)F&*Cl&&
*C&*C1=CC=C2C(=C1)CCC1C2CCC2(*)C(=O)NC(=O)CC12&*O&&&
*C(=O)NC(C)C&*C1=NC=C(S(=O)(=O)C2=CC=CC=C2*)S1&*F&&&
C1=CC=C(C(C2=CC=CN=C2)N2CCCC(N3N=CC=C3NC3=CC=CC=C3)C2)C=C1&&&
*C=CC(=O)NC&*C1=CC=C(OCCCN(*)CC2=CC(*)=CC=C2)C=C1&*C&&*C&&
*C&*C1=CC=C(C(=O)N2CCCCC2C2=C(*)[NH]N=C2*)C=C1&*C&&*N(C)C&&
*CCNC(=O)CN(C)C&*C1=CC=C(OC2=C(*)C=CC3=C2N(*)C=C3)C=C1&*Cl&&*C(=O)N(C)C&&
*C&*C1=CC=C2OCC3=C(C2=C1)N(*)N=C3C(=O)NCCC1=CC=CC=C1&*[N+](=O)[O-]&&&
*C&*C1=CC=C(N2N=C3CS(=O)(=O)CC3=C2NC(=O)C2=CC=CO2)C=C1&&&
*OC&*C1=CC=C(N2C(C(=O)OCC3=CC=CC(*)=C3)=C(*)[NH]C2=O)C=C1&*Cl&&*O&&
*C(=O)C(C)CC&*N1CCCC(CC(=O)N2CCCCC2)C1&&&
*OC&*C1=CC=C(N2C=C(*)C(C3=CC=C(C(=O)NCC4=C(*)C=CC=C4*)C=C3)=N2)C=C1&*C(N)=O&&*Br&*F&&
*C1=CC=C(CSC(=N)NCCCCCOC2=CC=C(*)C=C2)C=C1&*[N+](=O)[O-]&&*[N+](=O)[O-]&&
*C1=CC=C2[NH]C(C3=CC(NC(=O)COC4=COC(C5=CC=CC=C5)=N4)=CC=C3)=NC2=C1&*Cl&&&
*CCC&*C1=CC=C(C2C3=CC(*)=C(*)C=C3CCN2C(=O)C2=CC=CC=C2)C=C1&*OC&&*OC&&
*CCC&*N1CCC2=CC3=C(C=C21)OCC(C1=CC=CC=C1)=C3&&&
*N&*C1=NON=C1C1=NC2=CC=CC=C2N1CC1=CC=CC=C1&&&
*C=NNC(N)=O&*C1=CC=C2N=C[NH]C2=C1&&&
*CN&*C1=CC(=O)[NH][NH]1&&&
*C(=O)OC&*C1=CC=C(CN(C2=NN=NN2C2=CC=CC=C2)S(=O)(=O)C2=CC=C(*)C=C2)C=C1&*C&&&
*C&*C1=CC=C(OC2C3=C(CCN2C(=O)C2=CC(=O)N(C4=CC(*)=CC=C4)[NH]2)C2=CC=CC=C2[NH]3)C=C1&*OC(F)(F)F&&&
*C&*C1=CC=C(CN(*)C(=O)C2CC(=O)N(C3=CC=C4OCCOC4=C3)C2)C=C1&*OC(C)(C)C&&&
*C&*C1=NC(*)(*)N(C2=CC=C(C(NS(=O)(=O)COC3=CC=C(*)C=C3*)C3=CC=C(*)C=C3)C=C2)C(*)=N1&*C&&*N&*N&*F&*F&*F&&
O=C(CSC1=NN=NN1C1=CC=CN=C1)NCC1=CC=CO1&&&
*C&*C1=CC=C(C(=O)C2CCN(C(=O)C3=C(*)N=NS3)CC2)C=C1&*F&&&
*C(=O)OCC&*C1=CC(NC(=O)C2=CC=CC=C2)=CC=C1N1CCN(C2=CC=CC=N2)CC1&&&
*O&*C12C3C4CCC5C6=C(CC4C1CC3CCC2C6)C1=CC=CC=C1[NH]2&&&
*NC&*C1=CC=C(CC2=NC=C3CN(C(=O)C4=C(*)C=CC=C4*)CCN32)C=N1&*F&&*F&&
*OC&*C1=CC=CC2=C1C1CCCN(*)C1CC2&*C(=O)CCC(C)O&&&
*C&*C1=CC(NC(=O)C2=CC=C(*)C(NC3=NC=NC4=CN=C(N5CCCCC5)N=C34)=C2)=CC=C1&*C(F)(F)F&&&
*CCC&*C1=CC=C(CC(*)NC(=O)C(*)NC(=O)C(*)NC(=O)C2=CC3=CC=CC=C3[NH]2)C=C1&*CCC(=O)O&&*OP(=O)(O)O&*C(=O)NC(CCC(N)=O)C(=O)NC(CCC(
*OC&*C1=CC(*)=C2C(=O)C3=C(*)C(C4=C(*)C=C5OC6=CC(*)=C(*)C=C6C(=O)C5=C4*)=C(*)C=C3OC2=C1&*O&&*OC&*OS(=O)(=O)O&*OS(=O)(=O)O&
*C&*C1=CC=CC=C1C1=CN=C2C=CC=NN12&&&
*C&*C1=CC=C(OC2=CC(CNC(=O)C3=CC=CC=C3*)=CC=C2*)C=C1&*C(=O)O&&*NS(C)(=O)=O&&
*OCC&*C1=CC=C(C2=C(*)C=NN2C2=CC=C3C(=C2)C2=CC=CC=C2N3*)C=C1&*C&&*C&&
*C&*C1=CC(C2=NN=C3C(*)=NC4=CC=C(C5=CC=CC=C5*)C=C4N23)=CC=N1&*NC(C)(C)C&&*F&&
*N(C)C&*C1=CC=CC=C1C1=NC=C(*)C2=C1[NH]C1=CC=CC=C12&*=NN=CN(C)C&&&
*C&*N1CCN(C(=O)N2CCOCC2)C12CCN(C1=NC=NC3=C1C=C[NH]3)CC2&&&
CCCCCCCCCCCC(=O)OCC(CNC(=O)C(C)NC(=O)CC(C)C)NC(=O)CC(O)C(C)CC&&&
*CCC&*C1=C(C(=O)N2CCN(*)CC2)C=CO1&*C&&&
*N&*C1=NN=NN1C1=CC=CC=C1&&&
*C&*C1=CC2=C(C(=O)N(*)C(=O)N2*)C(*)=N1&*C&&*C(C)C&*C&&
*CC&*C1=CC=C(CC(*)C(=O)N2CC3=CC=CC=C3CC2C(=O)NC(CC2=CC=CC=C2)C(=O)NC(*)C(=O)NCC2=CC=CC=C2)C=C1&*N&&*O&&
*C(=O)NC(CC(C)C)C(O)CC(C)C(=O)NCC(C)C&*C1=CC=C(CC(*)C2=CC=CC=C2)C=C1&*F&&&
*P(=O)(OCC)OCC&*C1=CC=C(C(*)NC2=CC(*)=C(*)C3=C2C(=O)C2=CC=CC=C2C3=O)C=C1&*S(=O)(=O)OC&&*SC&*O&&
*C&*C1=CC=C(S(=O)(=O)NN2C=NN=C2)C=C1&&&
*O&*C1=CC=C(C2=NC=CS2)C=C1*&*O&&&
*C#N&*C1=CC=C(C2=CN=C(C3=CC=C(*)C=C3)N=C2)C=C1&*C(=O)O&&&
*CC(NC(=O)N(CCCC(=O)O)CCCC(=O)OC)C(=O)OC&*C1=CC=CC=C1&&&
*CCC(=O)NCCOC&*N1C(=O)C2=C3C(=O)N(CC4=CC=CC=C4)C(=O)C3=C(C3=CC=CC=C3)N=C2N(*)C1=O&*C&&&
*OCC&*C1=CC=C(C=NNC(=O)CN2CCN(C3=CC=C(*)C=C3)CC2)C=C1&*[N+](=O)[O-]&&&
*CN&*C1=CC=C(SC2=CC=CC=C2*)C(*)=C1&*C#N&&*Cl&&
*C#N&*C1=CC=C(CN2C=C(CSC3=CC=C(*)C=C3)N=N2)C=C1&*[N+](=O)[O-]&&&
O=C(CCCN1C2=CC=CC=C2SC2=CC=CC=C21)NCC1CCCCC1&&&
*C&*C1CCC2(*)C(CCC3(*)C2CC=C2C4C(*)C(*)(*)CCC4(*)CCC23*)C1(*)*&*C&&*C(=O)O&*C&*C&*O&*C&*C&*C&*C&&
*C&*C1=CC(NC2=NC(OC3=C(*)C=C(*)C=C3*)=CC=N2)=CC=C1&*C#N&&*C&*C#N&&
*C&*C1=CC=C(C(=O)CN2C(*)=C[N+]3=CC=CC=C23)C=C1&*Cl&&&
*C(=O)OC&*C1=CC=C(CC(*)C(=O)NC(*)C(=O)NC(CC2=CC=CC=C2)C(=O)NC(*)CC2=CC=CC=C2)C=C1&*OP(=O)(O)O&&*NC(=O)C(CCCCN)NC(=O)C(N)C
*C(C)=O&*C1C(*)C2(*)C3=CC=CC=C3NC12&*C(=O)O&&*NS(C)(=O)=O&&
*C&*C1=CC=C(NC(=O)C(*)C(=O)C2=CC=C(*)C=C2)C=C1&*C&&*C(C)C&&
*O&*C1=CC=C2[NH]C(C3=CC=C(C4=CC(CNCC5=CC=CC=C5*)=CC=C4)C=C3)=NC2=C1&*O&&&
*C&*C1=CC=CC=C1NC1=CC=C(C(=O)N2CCCC2C2=NC3=CC=CC=C3[NH]2)C=C1&&&
*C(=O)N(C)C&*C1=CN=CC(CN2CCC(COC3=CC=CC4=NC(*)=CN=C34)CC2)=C1&*Cl&&&
*C&*C1=CC(OCCCN2CCN(*)CC2)=CC=C1C1=NC2=C(*)C(*)=CC=C2[NH]1&*C&&*C&*C&&
*C1=CC=C(CC(=O)N2CCN(S(=O)(=O)CC3=CC=CC=C3)CC2)C=C1&*F&&&
*S(=O)(=O)NCC(=O)OC&*C1=CC(*)=C(*)C(*)=C1&*Cl&&*Cl&*OC&&
*OC&*C1=CC=C(NC(CC(=O)C2=CC=CS2)C2=CC=C(*)C=C2)C=C1&*F&&&
*CC(=O)O&*C1=CC=C(*)C(CCC2CCCCN2)=C1&*F&&&
*C&*C1=CC=C2NC3=C(*)N(C4=CC=CC=C4)N=C3C(N3CCOCC3)OC2=C1&*F&&&
CC(C)CC(NC(=O)CF)C(=O)O&&&
*OCCCN(C)C&*C1=CC=C(CCC(=O)C2=CC(*)=CC=C2*)C=C1&*Cl&&*Cl&&
*C&*C1=CC=CC=C1CCC1=C(S(=O)(=O)C2=CC=CC=C2)C2=C(C(*)=C1)N1C=CN=C1N2*&*C(=O)O&&*Cl&&
*C&*C1=CC=C(S(=O)(=O)NC2=CC(C3=NC(N4CCOCC4)=C4N=CC=CC4=N3)=CN=C2*)C(*)=C1&*Br&&*F&&
*SCCN(C)C&*C1=NC(NC2CCCCC2)=C2SC=CC2=N1&&&
*C&*C1=CC=C2CNC(=O)C(*)C2=C1&*[N+](=O)[O-]&&&
*OC&*C1=CC=C(CCNC(=O)CN2C(=O)C3=CC=CN=C3SC3=CC=C(*)C=C32)C=C1&*Cl&&&
*NC&*C1=NC=NC2=C1N=CN2C1OC(*)C(*)C1*&*CCC(=O)NCCCCCCC(=O)NCCCCNC(=O)OC(C)(C)C&&*O&*O&&
*C(O)CC(CCC(C)(C)O)C(N)=O&*C1=CC=C(OCC(*)CNC2(C3=CC=CC(*)=C3)CCCCC2)C=C1&*O&&*Cl&&
*C(=O)OC&*C1=CC=CC(C2=NC3=CC=C(C(*)(*)C4=CC=CC(*)=C4)N=C3S2)=C1&*C&&*C&*F&&
*C1=CC=CC=C1N1[NH]C2=CC=CC=C2C1=O&*Cl&&&
*C&*C(=NNC1=NC(C2=CC=C(*)C=C2)=CC(C2=CC=C(*)C=C2)=C1*)C1=CC=C(*)C=C1&*C#N&&*[N+](=O)[O-]&*[N+](=O)[O-]&*F&&
*CCCCC&*C1=CC=C(C2=CC=CC(C3=CC=CC=C3)=C2)N1*&*CC(=O)O&&&
*C(C)C&*C1CC(=O)C(*)C1&*C(=O)O&&&
*C1=CC=C2C3=C(C4=CC=C(*)C=C4OCC3)C(C3=CC=NC=C3)OC2=C1&*O&&*O&&
*C=C&*C1=CC=C(CC2=CC=CC=C2*)C=C1*&*OCCCCCCCCCC&&*C=C&&
*OCC&*C1=CC=C(C2=NC(CS(=O)CC(=O)NC3=CC=C(*)C(*)=C3)=C(*)O2)C=C1&*F&&*F&*C&&
*NC&*C1=C2C(=O)C3=C(*)C4=C(C(*)=C3CC2C(*)C2C(*)C(*)CC(*)C12)C(*)=C1C(*)C(*)CC(*)OC1(*)C4*&*O&&*O&*O&*O&*O&*O&*C(C)=O&*O&*
C1=CC=C(CON=C2CCCC3=C2[NH]C2=CC=CC=C32)C=C1&&&
*NC(C)=O&*C1=CC=CC(NC(=O)CSC2=NC3=CC=CC=C3S2)=C1&&&
*C(=O)O&*C1=CC=C(C(=O)N2CCC3(CC2)CC(*)CO3)C=C1&*F&&&
*C&*C1=CC=C2SC3=CC=CC=C3N(CC(=O)NCC3=CC=CO3)C2=C1&&&
O=C1C2=CC=CC=C2C2=C1C1=CC(NC3CCCCC3)=NC=C1C(=O)[NH]2&&&
*C(=N)N&*C1=CC=C(NC(=O)N(CCN2CCOCC2)CC2=CC(*)=CC=C2*)C=C1&*Cl&&*O&&
*C&*C1=CC=C(CCNC(=O)C2=CC=CN2*)C=C1&*C&&&
*CC(=C)Br&*C1=CC=C(*)C(C2=CC(=O)C3=CC(*)=CC=C3O2)=C1&*O&&*O&&
*C&*C1=CC=C2OCCN3C(=NC(*)=C3CN3CCCC3C3=CC=CC=C3)C2=N1&*C#N&&&
*C&*C1=CC=C(S(=O)(=O)N2CC3C4C(=O)C5=C(C(=O)C4CC(=O)C3C2C2=CC=CO2)C2=CC=CC=C5[NH]4)C=C1&&&
*C(=C)C&*C1CCC2(*)CCC3(*)C(CCC4C5(*)CCC(*)C(*)(*)C5CCC43*)C12&*CO&&*C&*C&*OC(C)=O&*C&*C(=O)O&*C&&
*C&*C1=CC=C(COCC2=NC(*)=C(*)C=C2*)C=C1&*S(=O)(=O)N(C)C&&*N&*C&&
*CC&*C1=CC2=C(C=C1OCCCN1C=CC3=CC=CC=C31)C(=O)CC2&&&
*C&*C1=N[NH]C2=NC=C(C3=CN=C4[NH]C=CC4=N3)C=C12&&&
*NC(=O)CCC&*C1=C(CC2=NN=C(*)N2C2CCCCC2)C2=C(CCCC2)S1&*SCC&&&
*CCNC&*C1=CC=CC2=C1CC1=CC=CC=C12&&&
*OCC&*C1=CC=C2C(=C1)CC=C1NC3=C(C=CC(*)=C3*)C(=O)N21&*NC(C)=O&&*C&&
*C&*C1=NC2(CC(*)(*)OC3=CC=C(C4=CC=CN=C4)C=C32)C(=O)N1*&*C&&*C&*N&&
*CC&*C1=CC=CN=C1NC(=O)C1=CC=C(C2=NN(*)C=C2C2=CC=CC=C2)C=C1&*C&&&
*OC&*C1=CC=C(OC2=C(*)C=NN(C3=CC=CC(*)=C3)C2=O)C=C1&*Cl&&*OC&&
*C(C)C&*C1=NC2=C(SCC2)C(=O)N1CCN1C=C(COC2=CC=CC3=C2OC(C2=NN=N[NH]2)C3)N=N1&&&
*C(=O)OCC&*C1=CC(NC2=NC(*)=NC(COC(=O)CSC3=CC=CC=C3)=N2)=CC=C1&*Cl&&&
*C(=O)OC(C)C&*C1=CC=C(OCC2=CC(C(=O)NC(*)CC3=CC=CC=C3)=NO2)C(*)=C1&*F&&*C&&
*CC#C&*C1=CC=C(CCC2=C(*)C=C3C(=C2)N=CN3*)C=C1&*Cl&&*F&&
*OC&*C1=CC=CC(C2=NN=C(CN3CCC(*)C(*)C3)O2)=C1*&*NS(C)(=O)=O&&*C&*OC&&
*C&*C1=CC=CC(CC(=O)NC2=CC=C(*)C(NCCC3=CC=CN=C3)=C2)=C1&*C(N)=O&&&
*SCCC(C)(C)C&*C1=NC(=O)C=CN1*&*CCCO&&&
*OC(C)=O&*C1=C(*)C(C2=CC=C(*)C=C2)N(*)C(=O)N1&*C&&*C(C)=O&*C(C)=O&&
*CCCCCCC&*C1=CC=C(N2N=C(*)N(CC3=CC=C(C4=CC=CC=C4C4=N[NH]N=N4)C=C3)C2=O)C=C1&*Br&&&
*CNS(=O)(=O)CCCC&*C1=CC=CC=C1C(=O)C1=CC=CC=C1&&&
*C&*C1=CC=C(CC(*)C(=O)N(*)C(CN2CCCC2CN2CCCC2CNC(=O)C2=CC=CC=C2)CC2=CC=CC=C2)C=C1&*N&&*O&&
*C(C)C&*C1=CC=C(S(=O)(=O)N2CCCC2C(=O)N2CCCN(C3=CC=CC=C3)CC2)C=C1&&&
C1=CC=C(CNC2=CC=C(C3=CC=CC=N3)N=N2)N=C1&&&
*CCOC&*C1=C(N(*)C(=O)CSC2=NN=C(C3=CC=CS3)N2*)C(=O)[NH]C(=O)N1CC1=CC=CC=C1&*N&&*CC(C)C&&
*OCCCC&*C1CC(*)C(*)C(OC2C(*)C(OC3CC(*)(*)C(*)C(*)O3)C(*)C(=O)OCC(*)N(*)CC(*)C(*)C(*)CC2(*)*)O1&*C&&*C&*CC&*O&*C&*C&*O&*OC
*C1=CC=CN=C1C(=O)N1CCN2C=NC=C2C1&*Cl&&&
*CC&*C1=C(*)C=C2C(=C1)N=CC1=C2N=CN=C1*&*N&&*O&&
*NCCCCN(CCCC)CCCC&*C1=NC(*)=NC(*)=N1&*Cl&&*CC(C)C&&
*C&*C1=C(CNC(=O)C2=C(*)C3=CC=C(C4=CC=CS4)N=C3S2)N=C(C2=CC=CC=C2)O1&*COCCO&&&
*C&*C1=CC=C(*)C(NC(=O)C2=NOC3=C2CCCC3)=C1&*Cl&&&
*C1=C(*)C(C(=O)NC(=CC2=CC=CC=C2)C(=O)NCCC2=CC=CC=C2)=CC=C1&*Br&&*Br&&
*NC=C(C(=O)O)C(=O)O&*C1=CC=CC(*)=C1&*C(=O)O&&&
*SC&*C1=CC=C(C=NC2=C(*)N(*)N(C3=CC=CC=C3)C2=O)C=C1&*Cl&&*C&&
*S(=O)(=O)NCCCCCNCCCCNCCCN&*C1=CC=C(C2=CC=CC=N2)C=C1*&*F&&&
*OC&*C1=NN(*)C2=NC3=C(C=C2C1=O)CCC1=C3C=C[NH]1&*C&&&
*N&*C1=CC=CC=C1COC1=CC(*)=C(*)C(*)=C1&*Cl&&*C(=O)O&*Cl&&
*NC(=N)N&*C1=NC(C2=CC=CC=C2)=C2C=CC(C3=CSC=C3)=NC2=N1&&&
*OC&*C1=CC=CC(*)C(*)C(*)=CC(*)C(*)C(*)CC(*)C(*)C2=C(*)C(=O)C=C(NC1=O)C2=O&*C&&*NCC(O)CN&*C&*C&*OC&*O&*C&*C&*OC(N)=O&&
*OC&*C1=CC(N2C(=O)CC(N3CCC4=CC(*)=CC=C4C3)C2=O)=CC=C1&*F&&&
*Br&*C1=CC=CC=C1CSC1=NOC(C2=CC=CC=C2)=N1&&&
*Cl&*C1=CC=C(NC2=NC=CC(CCCN3CCCC3)=N2)C=C1&&&
*C&*C1=CC=C(*)C(N(*)CC(=O)NC2=CC=CC=C2)=C1&*Cl&&*S(C)(=O)=O&&
*CCC&*N=C1CCC(N(*)C(=O)C2CCC(*)CC2)CC1&*O&&*O&&
*C&*C1=CC=C(C(*)C(=O)OC2=CC=C3C(=O)N(C(=O)OC4=CC=CC=C4)C(=O)C3=C2)C=C1&*F&&&
*CCCCCCCCCC&*C1=C(*)C=[N+](*)C=C1&*C&&*C&&
*C&*C1=CC=C(OCCN2C=CN=C2)C(*)=C1&*[N+](=O)[O-]&&&
*C&*C(=CC1=CC=CC=C1)C=C1SC(=O)N(CC2=CC=C(*)C=C2)C1=O&*C(=O)O&&&
*OCC&*C1=CC=C(CNC(=O)CCS(=O)(=O)C2=CC3=C(C=C2*)NC(=O)CO3)C=C1&*F&&&
CCOC(=O)C=CC=CC=CCC=CCC=CCC=CCCCC(=O)NCCO&&&
*OC&*C1=CC=C(C(=O)OCC(=O)N2CCN(C3=CC=CC=C3*)CC2)S1&*Cl&&&
*OC&*C1=CC=C2[NH]C3=C(*)N=CN=C3C2=C1&*NCCCO&&&
*C&*C1=NC(=O)C2=C([NH]1)SC=C2C1NC(*)C(*)C1*&*CO&&*O&*O&&
*C(=N)N&*C1=CC2=CC(OCC(=O)N3CCN(S(=O)(=O)C4=CC=C(*)C=C4)CC3)=CC=C2S1&*C(=O)O&&&
*O&*C1=CC=C(C2=NN=C(C3=NC4=C(C=CC=C4*)[NH]3)C3=CC=CC=C23)C=C1&*F&&&
*CC(=O)O&*C1=CC=C(CCCC(OC2=CC=C(C3=CC=CC=C3)C=C2)C2=CC=CC=C2)C=C1&&&
*C&*C1=CC=C(C2=C[N+]3=C(*)C=CC=C3N2*)C=C1&*O&&*C=NNCCC#N&&
*OCC(=O)OC&*C1=CC=CC=C1C=NOCCC1=CC=CC=C1&&&
*C&*C1=CC(*)=C(*)C(OCC(=O)NC(CC2=CC=CC=C2)C(*)C(=O)N2CSC(*)(*)C2C(=O)NCC2=C(*)C=CC=C2*)=C1*&*NC(=O)C(=O)OC(C)(C)C&&*F&*F&
*C&*C1=CC(N2CCN(C3=NN=C(CC4=C(*)C(*)=C(*)C(*)=C4*)C4=CC=CC=C34)CC2)=NC(*)=N1&*F&&*F&*F&*F&*N&*F&&
*C&*N1CCN(CCCNC(=O)C2=CC3=C(N=C4C=CC=CN4C3=O)N(CCC3=CC=CC=C3)C2=N)CC1&&&
*[N+](=O)[O-]&*C1=CC(NC2=C(*)C(*)=C(*)C=C2)=C(*)C(*)=C1&*C(F)(F)F&&*F&*Br&*O&*I&&
*C&*C1=CC=C(S(=O)(=O)OC2=CC=C3CC4C5CCCCC5(CCN4CC(=O)C4=CC=CC=C4*)C3=C2)C=C1&*O&&&
*Cl&*C1=CC=C2C(=C1)CC1(C3=CSC=C3)OC3=C(CCC4C=CC=CC4)C(*)=C(*)C(*)=C3C2O1&*Cl&&*Cl&*Cl&&
*NCCCO&*C1=NC=NC2=C1C=NN2C1=CC=CC=C1&&&
*OC&*C1=CC(OC2CCN(C3=C4C=C(*)C(*)=CC4=NC=N3)CC2)=CC=C1&*Cl&&*OC&&
*C(N)=O&*C1=CC=C(N2C=C(*)C(=O)C3=CC(*)=C(N4CCC(CC5=NN=N[NH]5)CC4)N=C32)C=C1&*O&&*F&&
*C#N&*C1=CC=C2C(=O)N(C3=C(*)C=CC=C3*)C(=O)C2=C1&*C(=O)NC(=N)N&&*Br&&
*N1C(C=CC2(*)C=CC(=O)C=C2)=CC=CC1=O&*O&&*O&&
*C&*C(NC(=O)NCC1=CC=CC=N1)C1=CC=CC=C1&&&
*OC&*C1=CC=C(OCCCOC2=CC=C(*)C=C2)C=C1&*C(C)=O&&&
*[N+]1=CC=C(NC(=O)C2CCN(CC=CC3=CC=CC=C3)CC2)C=C1&*[O-]&&&
*CC(C)C&*C1=CC=C(N2C(=O)C(*)NC2=S)C=C1&*Cl&&&
*C(=O)NCCN(C)C&*C1=CC2=C3C(=CC(OCC4=[N+](*)C=CN4*)=CC3=CC=C2)C1(*)*&*C&&*C&*C&*C&&
*Br&*C1=CC=C(C[N+]2=CC=C(C3=CC=CC=C3)C=C2)C=C1&&&
*CCC&*C1=CC(C2=N[NH]C(C(=O)N3CCN(C4=CC=CC=N4)CC3)=C2)=CS1&&&
*NC(C)=O&*C1=NC(NCCCN2CCOCC2)=C2SC3=CC=CC=C3C2=N1&&&
*C&*N=C1[NH]C(*)=CC(=O)N1*&*N&&*S(=O)(=O)NC(C)(C)C&&
*C(N)=O&*C1=CC=C(C2=CC(*)=NO2)C=C1&*I&&&
*C&*C1=CC=C(S(=O)(=O)N2CCCCC2C2=NN=C(C3=CC=NC=C3)O2)C=C1&&&
*C(=O)CCC(=O)OCC&*C1=C(*)C(*)=C(C(CC(=O)C2=CC=CO2)C2=C(*)C(*)=C(*)C(*)=C2*)C(*)=C1*&*F&&*F&*F&*F&*F&*F&*F&*F&*F&&
*SC&*C(=NC1CCCC1)C1=CC=C(*)N=C1OC1=CC=C(*)C=C1&*C&&*NO&&
*C1=CC=C(C(=O)N2CCN(CCOC3=CC=C4C(=O)C=COC4=C3)CC2)C=C1&*F&&&
*C&*C1=CC=CC=C1CNC(=O)CC1=C(*)ON=C1*&*C&&*Cl&&
*C(=O)OC&*C1=C2C(*)=C(NCC3=CC=CC=C3)C=CC2=CC=C1&*O&&&
*C1=[N+](*)ONC1=C&*[O-]&&*C(=O)NCCC(C)C&&
*C&*C1=CC=C(N2C(*)=C3C=NN(C4=CC=CC=C4)C(=O)C3=C2C2=CC=CC=C2)C=C1&*Cl&&&
*C1=CC=C(CC(=O)N2CCN(CC3=CC=NC=C3)CC2)C=C1&*F&&&
*CC=C&*C1=CC(OC2CCCC2)=CC(*)=C1OCCCOC1=CC=C(C2SC(=O)NC2=O)C=C1&*CC=C&&&
*C&*C1=CCC2C(=O)C=C(CCC3=CC=C(*)C=C3)CC2C1&*C(=O)O&&&
*C(=O)OC(C)C(=O)NC(=O)OCC#C&*C1=CC=CN=C1*&*Cl&&&
O=C(CN1CC2CCCC2(NC(=O)C2=CC=CC=C2)C1=O)N1CCN(CC2=CC=CC=C2)CC1&&&
*C(=O)NS(=O)(=O)N(CC)CC&*C1=CC(*)=C(OC2CCOCC2)C=C1*&*Cl&&*F&&
*CC(=O)NC(C)CC&*C1NC(=O)CNC(=O)C(*)NC(=O)C2=CSC(=N2)C(*)NC(=O)C2=COC(=N2)CNC1=O&*CCC(=O)O&&*CCC(=O)O&&
*C(=O)OC&*C1=CC=C(CC(NC(=O)NC2=CC=C(*)C=C2)C(=O)N2CCC(*)(C3CCC3)CC2)C=C1&*Br&&*F&&
*C&*C1=NN=C(C2=CC=C(S(=O)(=O)N3CCCC3)S2)O1&&&
*C&*C1=CC=C(N2C(*)=NC3=C(C=NN3C3=CC=CC=C3)C2=O)C=C1&*C&&&
*C1=C2N=CN(C3CN(CC4=NC=CC=N4)CC(*)C3*)C2=NC=N1&*O&&*O&*Cl&&
*S(=O)(=O)CCOC(=O)CC&*C1=CC=C(NC(=O)C2=C(*)C3=CC=CC=C3S2)C=C1&*Cl&&&
*O&*C1=CC=C(CC(*)CNCCOC(C2=CC=CC=C2)C2=CC=CC=C2)C=C1&*O&&&
*OCC#C&*N=C(CC1OC2OC3(*)CCC4C(*)CCC(C1*)C24OO3)C1OC2OC3(*)CCC4C(*)CCC(C1*)C24OO3&*C&&*C&*C&*C&*C&*C&&
*C&*C1=C2CCC3=CC(C#CCCN4CCCC4)=CC=C3N2CCC1=O&&&
*CCC&*C1=CC=C(OC2=CC=C(*)C=C2*)C=C1&*[N+](=O)[O-]&&*[N+](=O)[O-]&&
*S(=O)(=O)CCCCCCCCCCC&*C1=CC=C(NC(=O)COC2=CC=CC=C2)C=C1&&&
*C#N&*C1=CC=C(N2C=C(*)C(C3=CC=CC=C3*)=C2)C=C1&*C(=O)O&&*F&&
*C(=O)NC(CC)C(=O)NC(C)(C)CO&*C1=CC=CC=C1&&&
*C1C(COP(*)(=O)OP(*)(=O)OP(*)(=O)OCC2OC(N3C=CC(=O)[NH]C3=O)CC2*)OC(N2C=CC(=NOCC3=CC=CC=C3)[NH]C2=O)C1*&*O&&*O&*O&*O&*O&*O&&
*C&*C1=C(C(=O)NNS(=O)(=O)C2=CC=C(*)C=C2)C(C2=CC=C(*)C=C2)NC(=O)N1&*C(F)(F)F&&*Cl&&
*CC&*C1=CC=C(C(=O)N2C(C3=CC=C(*)C=C3)C(*)(*)SC2(*)*)C=C1&*C&&*C&*C&*C(=O)O&*C&&
*OC&*C1=CC=CC(NC(=O)C2=NOC(C3=CC=CC=C3COC3=CC=C(*)C=C3*)=C2)=C1&*C&&*C&&
*C#N&*C1=CC=C2[NH]C=C(C3CCN(C4=CC=C(C(=O)NCCN5CCCC5=O)N=N4)CC3)C2=C1&&&
*S(C)(=O)=O&*C1=CC=C(C2(C3=CC=C(*)C=C3)OCC3=CC(*)=CC=C32)C=C1&*F&&*F&&
*C(=O)NC(C)C(C)C&*C12CNCC1CN(CC1=CC=CC=C1)C2&&&
*C1=CC(N2CCN(C3=C(*)C(=O)C3=O)CC2)=CC=C1&*O&&*Cl&&
*C&*C1=CC=C(CNC(=O)CCN2C=C(C3=CC(*)=NC=N3)N=N2)C=C1&*F&&&
*OC&*C1=CC=C(C(=O)NN=CC2=CC3=CC=CC=C3N=C2*)C=C1&*F&&&
*CC(C)C&*C1=C(SC2CCOC2*)C(*)C2C(*)C(=O)N12&*C(=O)O&&*C(=O)O&*C&&
*CC&*C1=CC=C(C2C(CCCC3=CC=CC=C3)C(=O)N2C2=CC=C(*)C=C2)C=C1&*OC&&&
O=S(=O)(NCCC(=O)N1CCCCCC1)C1=CC=CC2=CC=CN=C12&&&
*C1=CC=C(C(=O)NC2=CC=C(N3CCOCC3)C=C2)O1&*Br&&&
*C&*C12CCC3C(CC=C4CC(OC(=O)C5=CC=CO5)CCC43*)C1CCC2=O&*C&&&
*C1=CC=C(C=CC(=O)OC(C(=O)C=CC2=CC=C(OC(=O)C=CC3=CC=C(*)C=C3*)C=C2)=CC2=CC=C(*)C=C2*)C=C1&*Cl&&*Cl&*O&*Cl&*O&&
*C&*C1=CC=CC(*)=C1NC(=O)C1=CC2=CC=CC=C2OC1=O&*C&&&
*C&*C1=CC=CC=C1OCC(=O)NC1=CC=CC(C2=NN=C3CCCCCN32)=C1&&&
*C(=O)NCCCOC&*C1=C(*)N(CC(=O)NC2=NCCS2)C(C(*)CC2=CC=CC=C2)=N1&*C&&*N&&
*C1=CC=C(CN2C(=O)C(=O)C3=CC(S(=O)(=O)N4CCC4COC4=CC=CN=C4)=CC=C32)C=C1&*F&&&
*C&*C1=NN(C2=NC(NC3=CC=CC4=C3CCC(*)C4)=CN=N2)C=C1&*C(F)(F)F&&&
*OC&*C1=CC=C(C(=O)C2=C(*)C=C(*)C(C3=CC=CC(*)=C3)=C2*)C=C1&*OC&&*C&*SC(F)(F)F&*O&&
*CC&*C1=CN=C(NC2=CC=CC=C2)N=C1SCC(=O)NC1=NC=CS1&&&
*C(=O)OC&*C(=COC1=CC=CC=C1)C(=O)C1=NOC=C1&&&
*C&*C1=CC=C(N(*)CC2=CC=C3[NH]C(*)=NC(=O)C3=C2)C=C1&*CCS&&*C(=O)NC(CCC(=O)NCCCCCCC(=O)NCCCCCCCCC(=O)NC(CCCCC(=O)O)C(=O)O)C(=O
*O&*C1=CC=C(*)C(*)=C1&*O&&*Br&&
*C1=CC=C(C2=CSC(CC3=CC=C(S(=O)(=O)NC4=NOC=C4*)C=C3)=N2)C=C1*&*Cl&&*Cl&*C(=O)O&&
*C&*C1=CC=C(CNNC(=O)C(=O)NC2=CC=CC=C2*)C=C1&*Br&&&
*C&*N(CCC1=CC=CC=C1)CC1=CC2=CC3=C(C=C2[NH]C1=O)OCO3&&&
*C&*C1=CC=C(C(*)C(=O)NCCCN2C=NC=N2)C=C1&*Cl&&&
*CC&*C1=CC=CN2C(*)=C(C3=NS(=O)(=O)C4=CC=CC=C4N3)N=C12&*C(C)=O&&&
*C(=O)O&*C(CC1=C[NH]C2=CC=CC=C12)NS(=O)(=O)C1=CC=CC2=C1CCCC2CC1=CC=CC2=CC=CC=C12&&&
*OCCOCC&*C1=CC=C(CC2=NC=CC3=CC(*)=C(*)C=C23)C=C1*&*OC&&*OC&*F&&
*OC&*C1=CC=C(C(=O)NC2CCN(CCOCC3CCCO3)C2)C=C1&&&
*C&*C1=CC=C(C2=N[NH]C(=O)C3=CC=CC=C23)C=C1NC(=O)C1=CC=CO1&&&
*C&*C1=CC=C(*)C=C1&*C(=O)N(CCO)CCO&&&
*OC&*C1=CC=C(C2=CC(=O)C3=CC=C(*)C(*)=C3O2)C=C1*&*O&&*O&*O&&
*N&*C1=CC=C(CC(*)C(=O)N2CCCC2C(=O)OCCCC2=CC=CC=C2)C=C1&*O&&&
*NC(=O)CNC(=O)CO&*C1=C(C2=NC3=CC=CC=C3[NH]2)C(=O)C2=CC=CC=C2C1=O&&&
*C&*C1=CC(C2=CN(*)C3=NC=NC(*)=C23)=CC=C1&*N&&*C#N&&
*OC&*C1=CC=CC=C1CN1CCN(C(=O)C(=O)NCCC2=CC=CC=C2)CC1&&&
*C(=O)OC&*C1=CC=C(NC(=O)COC(=O)C2=CC=C3[NH]C4=C(CCCC4)C3=C2)C=C1&&&
*OC&*C1=CC=C2C(*)=CC=CC2=C1C(=O)NCCN1CCCC1=O&*C(F)(F)F&&&
*C&*C1=CC=C(*)C(N(*)C2=CC=NC(NC3=CC=C4[NH]C(=O)[NH]C4=C3)=C2)=C1&*C(N)=O&&*CC#N&&
*C1=CC=CC2=C1C(=O)N(CN1CCCCC1)C2&*[N+](=O)[O-]&&&
*C&*C1=CC(CN(*)C(=O)C2=CC(=O)[NH]C3=CC=C(S(=O)(=O)NC4CCCCC4)C=C23)=CC=C1&*Cl&&&
O=C1NC(=O)C(=CC2=CC=C(OCC3=CC=CC=C3)C=C2)S1&&&
*C1=CC2=C3C(=O)NC(*)=NC3=C3[NH]C=NC3=C2C=C1&*Cl&&*CO&&
*OC(=O)N(C)C&*C1=CC=C2CCN3C(*)=CC(C4=CC=C(*)C(*)=C4)=C3C2=C1&*O&&*F&*Cl&&
*C&*N1C=CN=C1CN1CCC(N2C=CC=N2)CC1&&&
*OC&*C1=CC=C2NC(=O)C(=C(C3=CC(*)=C(*)C(*)=C3)C3=NC(C(=O)NCCN4CCOCC4)=C(*)O3)C2=C1&*Br&&*[N+](=O)[O-]&*OC&*OC&&
*C&*C1=CCCC(*)(*)C1C=CC1=CC(=O)OC1*&*C&&*C&*O&&
*CC&*C1=CC=C(NC(=O)N2CCCN(CCC3=CC=CC=N3)CC2)C=C1&&&
CCCCCC=CCC=CCC=CCC=CCCC(=O)NC(CO)CSOCC(N)C(=O)NCCCN(C)C&&&
*C&*C1=CC=C(C2(*)NC(=O)N(CC(=O)C3=CC=C4C=CC=CC4=C3)C2=O)C=C1&*C(=O)O&&&
*C&*C1=CC=C(C2=NC(NC3=CC(*)=CC=C3)=NC=C2*)C=C1&*C(=O)N(C)C&&*OC(C)C&&
C1=CC=C(NN=CC2=CC=CN=C2)N=C1&&&
*C(C)C&*C1=NC(CN(*)C(=O)NC(*)C(=O)NC(CCC(CC2=CC=CC=C2)NC(=O)OCC2=CN=CS2)CC2=CC=CC=C2)=CS1&*C&&*CC(=O)O&&
*C&*C1=CC=C(CS(=O)(=O)CC2=CC=C(C(=O)NC3CC3)O2)C=C1&&&
*CC=C&*C1=CC=C(*)C(NC(=O)CN(*)C(=O)C2=CC=CC(S(=O)(=O)N3CCOCC3)=C2)=C1&*Cl&&*Cl&&
*OC&*C1(*)CC=C2C(CCC3=CC(=O)OC3)=C(C3=CSC=C3)OC2(*)C1&*C&&*C&&
*N&*C1=C(CC2=C[NH]C3=CC=CC=C23)C2=NC(OC3=CC=CC4=CC=CC=C34)=NC(*)=C2C=C1&*O&&&
*C1=CC=CC=C1CNC(=O)C1CCC(=O)N1&*Cl&&&
*C&*C1=NC(*)=NC(OC2=CC=CC(*)=C2*)=C1&*NCC(C)C&&*Cl&*C(F)(F)F&&
*C&*C1=CC2=C(N=C(*)C3=C2[NH]C(*)=NC3=O)S1&*Br&&*C&&
*C(=O)OCC&*N1CCN(C2=NC(NCCCN3CCCC(*)(*)C3)=C3C=CC=CC3=N2)CC1&*C&&*C&&
*OC&*C1=CC=C(C2=CC3=NC=NC(NC4=CC=C5[NH]C(CC6=CC=CC=C6)=NC5=C4)=C3S2)C=C1*&*OC&&&
*OC&*C1=CC=C(C=CC(=O)OCCN2C=CC3=CC=CC=C32)C=C1*&*Br&&&
*C(C)C&*C1=CC=C(CNC(=O)NCC2=NN=CN2*)C(*)=C1&*F&&*Cl&&
*OC&*C1=CC=CC2=C1OCCCC=CCOC1=CC(=CC=C1)CNC2=O&&&
*C(=O)OCCC&*C1=CC=C(CC(NC(=O)NC2=CC=C(*)C=C2)C(=O)NC2=CC(C(=O)NC3=CC=CC=C3)=CC=C2)C=C1&*O&&[S+](C)C&&
*Cl&*C1=CC=C(C2=CSC(NN=CC3=CC=CN=C3)=N2)C=C1&&&
*S(N)(=O)=O&*C1=CC=C2N=C(*)N(C3=CC=CC=C3*)C(=O)C2=C1&*[N+](=O)[O-]&&*F&&
*C(=O)OCCOC(=O)C(CC(=O)O)NC(=O)OC(C)(C)C&*C1=CN=C2C=CC=CC2=C1&&&
*C(CC1=C[NH]C2=CC=CC=C12)NC(=O)C1CCN1S(=O)(=O)C1=CC=CC2=CC=CC=C12&*C(=O)O&&&
*C(=O)OC&*C1(*)CCC2=C(C1)C1=CC=CC=C1N2C(=O)C1=CC=CO1&*C&&&
*C(C)C&*C1=CC=C(C(=O)N2CCCCC2C2=CC(C(=O)NCC3=CC=CC=C3*)=NO2)C=C1&*F&&&
*C1=C2NC3(CCN(C(=O)CC4=CC=C(C5=NC6=CC=CC=C6[NH]5)C=C4)CC3)C3(CC(*)C4=CC=CC=C4C3)C(=O)C2=CC=C1&*Br&&*F&&
*CC&*C1=CC=C2C=C(C(=O)N(*)C3=C(*)N(*)C(=O)[NH]C3=O)C(*)=NC2=C1&*CCC(C)C&&*O&*F&*N&&
*C=C1C(=O)N(*)C(=O)N(*)C1=O&*Cl&&*CCSCCCBr&*CCCl&&
*C&*C(=NC1=NC(*)=CN=C1*)NC(=O)C1=CC=CO1&*CC(C)C&&*N&&
*C&*C1=C(C(=O)C2=CC=CC=C2)C=C(C2=CC=CC=C2)[NH]1&&&
*C&*C1=CC=C2OC(C(=O)NC3CCCC3)=C(*)C2=C1&*S(=O)(=O)N(C)C&&&
*S(=O)(=O)CC&*C(*)=C1NCCCC1=O&*SC&&&
*C&*C1=CC=C(C(*)CNC(*)CC2=CC=C(NS(=O)(=O)C3=CC=CC4=CC=CN=C34)C=C2)C2=C1[NH]C(=O)S2&*O&&*O&&
*OC&*C1=CC=C2N=C(NCC3CC3)N=C(*)C2=C1&*C(F)(F)F&&&
*C(=O)NCCCCCCCN&*C1=CC=CC2=CC=CN=C12&&&
*OCC#CCC&*C1=CC=C(S(=O)(=O)N2CCC(*)C2*)C=C1&*O&&*C(=O)NO&&
*N&*C1=C(*)C(*)=CC(CC(*)C2=CSC(NC3=CC=CC=N3)=N2)=C1&*Br&&*O&*Br&&
*OCC(N)CO&*C1=CC(COCC2=CC=CC=C2)=CC(C2=CC=CC=C2)=C1&&&
*OC&*C1=CC=C(CS(=O)(=O)C=CC2=CC=C3NC(=O)CCCC3=C2)C=C1&&&
*C(CC1=CC=CC=C1)NC(=O)CCC1=C[NH]C2=CC=CC=C12&*C(=O)O&&&
*S(N)(=O)=O&*C1=CC2=C(C=C1SC1=CC=CC=C1)C(=O)CC2&&&
*SCCCCCC&*C1=C(*)C(C2=CC=CC=C2*)CC(=O)N1&*C#N&&*OCC&&
*C&*C1=CC=C(CN2C=NC=C2CNC2CCN(C(=O)C3=CN(*)N=C3C3=CC=CC(*)=C3)C2)N=C1&*C#N&&*C(F)(F)F&&
O=C1OCC[NH]1&&&
*C&*C1=CC=C(*)C(*)=C1&*Cl&&*O&&
*C(C)(C)C&*N1N=NN=C1C(C1=CC=CC=C1)N1CCN(C(=O)OC2=CC=CC=C2)CC1&&&
*CC&*C1=NC2=C(C3=C(COC(*)(*)C3)S2)C(=O)N1*&*NC&&*C&*C&&
*OC&*C1=CC(*)=C2C(*)=C(NC(=O)C3=CC=CO3)C=CC2=C1*&*OC&&*O&*[N+](=O)[O-]&&
*C1=CC(*)=CC(C(=O)OCC(=O)C2=C(*)N(C3=CC=C4OCOC4=C3)C(*)=C2)=C1&*Cl&&*Cl&*C(=O)O&*C(=O)O&&
*Cl&*C1=CC=C(N2CCN(C3=NC=NC4=C3OC3=CC=CC=C34)CC2)C=C1*&*Cl&&&
*C&*C1=CC=C(C(=O)NC2=NN=C(S(=O)(=O)NC3=CC=CC=C3*)S2)C=C1&*F&&&
*C1=CC=C(NC(=O)C2=CC=C(N3C=NN=N3)C=C2)C=C1&*Cl&&&
*COC(C)=O&*C1=C(*)C(=O)OC(C(*)C2CCC3C4CC=C5CC(OC6OC(*)C(*)C(*)C6*)C(*)CC5(*)C4CCC23*)C1&*C&&*COC(C)=O&*OC(C)=O&*OC(C)=O&*
*OC&*C1=CC=CC(C=C2SC3=NNC(=O)NC3NC2=O)=C1*&*O&&&
*OCC&*C1=CC=C(CCNC(=O)C2=NN(C3=CC=CC(*)=C3)C(C3=CC=C(*)C=C3)=C2C2=CC=C(*)C=C2)C=C1&*Cl&&*Cl&*OC&&
*C&*C1=CC=C(CN2CC(C(=O)NC3CCCC3)CCC2=O)C=C1&&&
*C(=O)NC(CCC(=O)O)C(=O)NC(C)C&*C1=CC=C(CC(*)C(=O)NCC(=O)NC(*)C(=O)NC(*)CC2=CC=CC=C2)C=C1&*C&&*N&*O&&
*C(C)C&*C1=CC(C2=NN(*)C(=O)C3=CC=CC=C23)=CC=C1OC1CCN(CCC2=CC=CC=C2)CC1&*Cl&&&
*OC&*C1=CC=C(NS(=O)(=O)C2=CC=C(OC3=CC=NC(C4=CC(*)=C[NH]4)=C3)C(*)=C2)N=C1&*F&&*C#N&&
*C&*C1=CC=C(COC2=CC(*)=C(C3=NOC(*)=N3)C=C2*)C(*)=C1&*C#N&&*Cl&*F&*Cl&&
*N&*C1=CC=C(NC(=O)C2=CC=CC=C2)C=N1&&&
*OC&*C1=CC=C(C2=CN(*)C(=O)C3=CC(*)=C(*)C=C23)C=C1*&*C&&*OC&*OC&*OC&&
*CCC&*C1=NC(NC2=CC=C(NS(=O)(=O)C3=CC=C(*)C(*)=C3)C=C2)=NC=C1CN1CCN(*)CC1&*Cl&&*Cl&*C(F)(F)F&&
O=C(NC1=NC2=CC=CC=C2[NH]1)C1C(=O)N(CC(=O)N2CCOCC2)C2=CC=CC=C21&&&
*C&*C1CC2=C(CC3=CC=CC=C3)C=CC=C2N(*)C1=O&*C(=O)CN&&&
*C&*C1=NC=C(C(=O)NC2CCN(C3CC4=CC=CC=C4CC3*)CC2)C(*)=N1&*C#N&&*CC(=O)O&&
*OC&*C1=CC=C(S(=O)(=O)C2=N[NH]C3=CC=C(C4=CN=C(*)C(C5CC5)=N4)C=C23)C=C1&*F&&&
*C(F)(F)F&*C1=CC(N2CCN(CC3=CC4=CC(*)=CC=C4O3)CC2)=CC=C1&*C(F)(F)F&&&
*NC(=O)NCCCCCCC&*C1=CC=C(OCC2CCC2)C=C1&&&
*C&*C1=CC=C(NC(=O)C(*)OC(=O)C2=C(*)N(*)N=C2*)C=C1*&*C&&*C&*C&*S(N)(=O)=O&*C&&
*C&*C1=CC=C(S(=O)(=O)C2=CN=C(C3=CC=CS3)C(C3=NC(C4=CC(*)=CC=C4)=NO3)=C2*)C=C1&*[N+](=O)[O-]&&*C#N&&
*OC&*C1=CC=C(C2=C(C3=CC=C(*)C=C3)C3C(C2)C3(*)*)C=C1&*O&&*OC&*[N+](=O)[O-]&&
*OC&*C1=CC=C(NC(=O)OCC2=CC=CC=C2)C(*)=C1&*OC&&&
*C(=O)OCCO&*C1=CC=C(S(=O)(=O)N2CCCC(*)C2)C=C1&*Cl&&&
*C&*C1=CC=C(*)C(C(=O)NC2=C3N=CC=CC3=CC=C2*)=C1&*C&&*Br&&
*C1=CC=C(*)C(C=NCC2=CC=CC=C2)=C1&*Br&&*O&&
*C&*C1=CC(*)=C2N=C(C3=CC=C(C4=CC=CC=C4*)C(*)=C3)C(*)=NC2=N1&*C&&*N&*C(F)(F)F&*C(N)=O&&
*OC&*C1=CC=CC(C(=O)NC(=O)NN2C=CC=C2)=C1&&&
*OC&*C1=CC=CC=C1C1=CC=C2N=CN=C(NC3=CC=C4OCOC4=C3)C2=C1&&&
*C#N&*C1=CC(SC2=CC(*)=CC(C3=CC=CC=C3)=C2)=CC=C1&*O&&&
*NC(=O)CC(C)(C)CC(=O)O&*C1=CC=CC2=CC=CC=C12&&&
*NC(=S)NCCCC&*N=C1C(=O)N(*)C2=CC=CC=C12&*C&&&
*C(C)=O&*C1=CC=CC2=C1N=C(C1=CC=CC=C1)C1=CC=CC=C12&&&
*C&*C1=C(N2C(*)=CN(C3=CC=CC=C3)C2=S)C(=O)N(C2=CC=CC=C2)N1*&*C&&*C&&
*C&*C1=CC=C(CC2=NC3=CC(*)=CC=C3N2*)C=C1&*[N+](=O)[O-]&&*C(=O)NC(CCC(=O)O)C(=O)NC(CCC(=O)O)C(=O)O&&
*OC&*C1=CC2=NC=NC(C3=CC=C4[NH]C=CC4=C3)=C2C=C1*&*OC&&&
*Cl&*C1=CC=C(CON=C2CCN(CC3=CC=CC=C3*)CC2)C=C1&*Cl&&&
*SC&*C1=CC=C(C2NC(=O)NC3=C2C(=O)N=C2[NH]C=NN32)C=C1&&&
O=C(NCC1=CC=CO1)C1=CN(CC2=CC=CC=C2)N=N1&&&
O=C(CCNC(=O)C1=CC=CO1)NN1CCOCC1&&&
*OC&*C1=CC=C2C=C(C3=C(*)C=C(*)C4=CC=CC=C34)C=CC2=C1&*Br&&*OC&&
*C(C)CC=C(C)C(=O)O&*C1CC2C(*)(*)CCCC2(*)C2=C1C1(*)C(*)CC(*)C1(*)CC2&*C&&*CO&*C&*O&*O&*C&*C&&
*OC&*C1=CC=C(N(C(=O)C2=CC=C(*)C(*)=C2)C2C=CS(=O)(=O)C2)C=C1&*C&&*OC&&
*C&*C1CCCC(*)N1C(=O)COC1=CC=C2OCOC2=C1&*C&&&
*C1=CC=C2N=C(N(CC(=O)NCC3=CC=CO3)C(=O)CCC(=O)NC3=CC=CC=N3)SC2=C1&*F&&&
*S(C)(=O)=O&*C1=CC=C(C2=C(CNC(*)CC3=CC=CC=C3)C3=C(C=C(OCCOC4=CC=CC=C4)C(*)=C3)[NH]2)C=C1&*C(N)=O&&*Cl&&
*CC&*C1=CC=CC=C1CN1N=NC2=C1C(=O)N(CC1CCCN(*)C1)C(=O)N2*&*C&&*OC&&
*C#N&*C(=CC1=CC=C(*)C=C1)C(=O)N1CCCCC1&*Br&&&
*C&*C1=N[NH]C2=C1C(=O)OC1=CC=C(NC3=CC=CN=C3)C=C12&&&
*C&*N=C(NC1=CC=C(*)N=C1)NC1CC2CCC1(CS(=O)(=O)N1CCC3(CCC4=CC=CC=C43)CC1)C2(*)*&*C&&*C(C)(C)C&*C&&
*CC&*C1=CC=C(C2=NC(CS(=O)(=O)CC(=O)N3CCN(C4=CC=C(*)C=C4)CC3)=C(*)O2)C=C1&*F&&*C&&
*OC&*C1=CC=C(C=CC2=CC(*)=C(*)C(*)=C2*)C=C1*&*OC&&*OC&*OC&*Br&*Br&&
*OC&*C1=CC=C(CC2=CC(C3OC(C4=CC=CC=C4)OC4=C3C(=O)CC(*)(*)C4)=CC=C2*)C=C1&*C&&*C&*O&&
*C(C)=O&*C1=CC=C(OC(*)CCN(*)C2CCCCC2)C=C1&*C&&*C(C)C&&
*[N+](=O)[O-]&*C1=CC=C(C2=NC3=CC=CC=C3SC3=CC=CC=C23)C=C1&&&
*C1=CC(C2=C(NCC3=CC=CC=C3)C(=O)NC2=O)=CC=C1&*C(F)(F)F&&&
*C(=O)O&*C1=CC=C2CC3N(CC4CC4)CCC45C2=C1OC4C1=C(CC35*)C2=CC=CC(C3=CC4=CC=CC=C4C=N3)=C2[NH]1&*O&&&
*C&*C1=NN(*)C2=C(N3CCN(*)CC3)N=C(C3CCCC3)N=C12&*C&&*C&&
*C1=CC(NC(=O)N2CCN(CC3=CC=C4C=CC=CC4=C3)CC2)=CC=C1&*OC(F)(F)F&&&
*OC&*C1=CC=C(*)C(C2=NC(=C(C3=CC=CC=C3)C3=CC=C(*)C(*)=C3)C3=CC=C(*)C=C23)=C1&*OC&&*OC&*O&*OC&&
*N&*C1=CC=C(C2=CC=CC=C2)C=C1NC(=O)CSC1=NN=C(C2=CC=NC=C2)N1*&*F&&&
O=C(CC1C(=O)NCCN1CC1=CC=CC(OC2=CC=CC=C2)=C1)NCCC1=NN=N[NH]1&&&
*C&*C1=CC=C(C(*)C(=O)NC2=NN=C(C3=CC=CC=C3*)S2)C=C1&*Br&&*O&&
*OC&*C1=CC=CC=C1CNC(=O)COC(=O)CCS(=O)(=O)C1=CC=C2OCCOC2=C1&&&
*C&*C1=CC=CC(NC(=O)C2=CC(*)=CC(S(=O)(=O)NC3=CC=CC=C3*)=C2)=C1&*O&&*C(=O)O&&
*C1=CC=NC(NS(=O)(=O)C2=CC=C(NC(=O)CC4=CC=CC=C4)C=C3)=C2)=C1&*Cl&&&
*OC&*C1=CC=C(CCNC(=O)CSC2=CC=CC=C2)C=C1*&*OC&&&
*CC(C)C&*C1CCOC2=CC=C3C=CC(C(=O)N4CCCC4)=CC3=C21&&&
*NC(=O)NC&*C1=CC=CC(CN2CCCC(N(*)CC3=CC=C4OCOC4=C3)C2)=C1&*C&&&
*CCCC&*C(NC(=O)C1CCCCN1C(=O)C(*)NC(=O)C(CC1CCCCC1)NC(=O)OCC1=CC=CC=C1)C(=O)CN1N=NC2=CC=CC=C21&*CC(C)C&&&
*C(=O)OC&*C1=CC=C(C=NN2C(*)=N[NH]C2=S)C=C1&*Cl&&&
*OC&*C1=CC=C(C=NNC(=O)C2=CC=C3OCCOC3=C2)C(*)=C1&*OC&&&
*C1=CC=C(CCNC(=O)C2=CC=C(N3C=CC=N3)N=C2)C=C1&*Cl&&&
*OC&*C1=CC=C(C2=CC(C3=CC=C(*)O3)=C(*)C(=O)N2C2=CC=C(*)C=C2*)C=C1&*O&&*C&*OC&*O&&
*C&*C1=C(*)C2=CC=C(OCCCN3CCCCC3)C=C2OC1=O&*C&&&
*C&*N1C=CN=C1C(=O)NC1(*)CCSC1&*C#N&&&
*O&*C1=CC=CC=C1CC(*)CC1=CC=C2C=CC=CC2=C1&*Cl&&&
*CCCC&*C1=CC=C[N+](CC(=O)NC2=CC=C(*)C(*)=C2)=C1&*C&&*C&&
*C(=O)NC(CC(C)C)C(=O)O&*C1=CC=CC=C1CC(*)C(=O)NC(*)C(=O)NCC(=O)N1CCCC1*&*N&&*O&*CCCNC(=N)N&&
*NC&*C1=NC2=CC=CC=C2C(=O)O1&&&
*C&*C1=CC(*)=C2C(=O)N(C3=C(*)C=CC(*)=C3*)C(C3=CC=CC=N3)=NC2=N1&*C&&*C&*C&*C&&
*C(C)(C)C&*C1=CC=C(NC(=O)C2=CC=C(C(=O)NCCN3CCOCC3)C=C2)C=C1&&&
*CC(=O)NOC&*C1=CC=CC=C1C=NN1C(*)=N[NH]C1=S&*[N+](=O)[O-]&&&
*CCC(=O)O&*N1C(=O)C2=CC=CC=C2C1=O&&&
O=C(NC1=CC=C(CN2CCCCC2)C=C1)NC1=CC=C2C=NC=CC2=C1&&&
*OC&*C1=CC=C(NC(=O)C(=O)NNC(=O)C2=CC=CO2)C=C1&&&
*C1=CC=C2OCC(=O)NC2=C1&*Cl&&&
*C&*C1=CC=C(N2C(=S)[NH]C(*)=C(C=NC3=CC=C4OCOC4=C3)C2=O)C=C1&*O&&&
*OC&*C1=CC=C(C=NNC(=O)CNC2=CC=CC=C2*)C=C1*&*O&&*[N+](=O)[O-]&&
C1=CC(C2=CC=C(C3=C(C4=CC=C(CN5CCOCC5)C=C4)[NH]C4=NC=NC(NC5CCCC5)=C34)C=C2)=CN=C1&&&
*C&*C1=CC=C(CCCC(*)C(=O)NC(*)CC2=CC=CC=C2*)C=C1&*CC(=O)NO&&*OP(=O)(O)O&*OP(=O)(O)O&&
*C&*C1=CC=C(COC2=CC(=O)N(C3=C(*)C4=C(C=C3)C(*)=C(*)[NH]4)C=C2)C=C1&*C&&*C(F)(F)F&*CC(=O)O&&
C(#CC1=CC=C(OCCCN2CCN(CC3=CC=CC=C3)CC2)C=C1)C1=CC=CC=C1&&&
*OC&*C1=CC=C(OC2=C(*)C(*)=NN2*)C=C1&*C&&*C&*C(C)C&&
*OC&*C1=CC=C(OC2=C(*)C=NN(CC3=CC=CC=C3*)C2=O)C=C1&*Cl&&*Br&&
*CC&*C1=CC=C(C=NN2C(*)=NN(CN3CCN(CC4=CC=CC=C4)CC3)C2=S)C=C1&*[N+](=O)[O-]&&&
*OCCCCCC&*C1=CC2=CC(=O)OC(*)=C2C=C1&*CO&&&
*OC(=O)OC&*C1=C(C2=CC=C3OCOC3=C2)CC2CCC1N2*&*C(C)=O&&&
O=C(CN1C(=O)OC2=CC=CC=C21)NC1CCN(CC2=CC=CN=C2)CC1&&&
*C&*C1(*)CCC2C(*)(CCC3C2(*)CCC2(*)C4CC(*)(*)CCC4(*)CCC32*)C1&*C(=O)O&&*C&*C&*C&*C&*C&*C&*C&&
*C&*C1=C(*)C(=O)OC(C(*)C2CCC3C4CC=C5CC(*)CCC5(*)C4CCC23*)C1&*C&&*C&*O&*O&*C=O&&
*C#N&*C1=C(*)C(*)=C(*)C(*)=N1&*SCC(N)=O&&*C#N&*N&*N&&
*OC(C)=O&*C1=C2C(*)C(=O)C3(*)C(*)CC4OCC4(*)C3C(OC(=O)C3=CC=CC=C3)C(*)(CC1OC(=O)C(*)C(*)C1=CC=CC=C1)C2(*)*&*C&&*O&*OC(C)=O
*N(CCCN(CCC)CCC)C(=O)[NH]C(=O)OCCCC&*C1=CC=C(OCC2=CC=CC=C2)C=C1&&&
*C&*C1=CC=CC=C1OCC(*)CN1C(*)CCCC1*&*C&&*O&*F&&
*OC&*C1=CC=C(C2=CC=CN3N=C(NC4=CC=C5CCN(*)CCC5=C4)N=C23)C=C1OC1CCOC1&*C(C)=O&&&
*C&*N1CCN(CC(C2=CC=CC=C2)N(*)C(=O)CCC(=O)NC2=CC=CC=N2)CC1&*C&&&
*C&*C1=CC=C(CON=C2CCC3(*)C(CCC4(*)C3CC=C3C5CC(*)(*)CCC5(*)CCC34*)C2(*)*)C=C1&*C&&*C&*C(=O)O&*C&*C&*C&*C&*C&&
*C1=CC=CC=C1CNC(=S)NC1=CC=C2N=CN=C(NC3=CC=CC(*)=C3*)C2=C1&*Cl&&*Cl&*Br&&
*C&*C1=CC=C(C2=C(*)C(C(=O)NN3CCCCC3)=NN2C2=CC=C(*)C=C2*)C=C1&*[N+](=O)[O-]&&*Cl&*Cl&&
*OC&*C1=CC=C2C(=C1)C1=NC(=O)N(CC3=CC=CO3)C(=O)C1N2CC1=CC=C(*)C(*)=C1&*F&&*OC&&
*C1=CC=C(C(=O)N2CCN(CCC(=O)N3CCN(C4=CC=CC=N4)CC3)CC2)C=C1&*Cl&&&
*C&*C1=CC=CC(NC(=O)CC2=CSC(=NC3=CC=CC=C3*)N2*)=C1*&*F&&*F&*C&&
*C(=O)NC&*C1=C(CC2=CC=CC=C2)OC2=CC=CC=C12&&&
*C(=O)CCC&*C1=CC=C(CC(=O)N2CCN(*)CC2CN2CCCC2)C=C1*&*Cl&&*Cl&&
*C&*C1=CC(C2=N[NH]C3=CC(NC(=O)NCC4=CC=C(C(*)N5N=C(*)C=C5*)C=N4)=NC=C23)=CC=N1&*C&&*F&*Cl&&
*CCCOCC&*C1=CN=C(NC(=O)COC(=O)C2=CC=C(*)C(*)=C2)C(*)=C1&*Cl&&*Cl&*Cl&&
*OC&*C1=CC=C(CCNC(=O)C2=C(*)C3=CC=CC=C3C(*)=C2)C=C1*&*O&&*O&*OC&&
CCCCCCCCNC(=N)NCCCCCCCOC&&&
*C1=CC=C(C(=O)NC2CC2)C=C1N1C=NC(NC2=NN=C3NC(=O)C4=CC=CC=C4N32)=C1&*C(F)(F)F&&&
*N&*C(C(=O)N1N=NC(C2CC2)=N1)C1=CC=C(N2N=CSC2=O)C=C1&&&
*C&*N1CCN(C2=CC=C(OC3=CC=C(C(=S)N4CCOCC4)C=C3)C=C2)C1=O&&&
*C(C)=O&*C1=CC=C(CSC2=NC(C3=CC=C4C=CC=CC4=N3)=CC(*)=C2*)C=C1&*F&&*C(=O)O&&
*C(=O)CCCC(=O)O&*N1CC(=CC2=CC=CC=C2)C(=O)C(=CC2=CC=CC=C2)C1&&&
*C&*[N+]1(CC(=O)C2=CC=CS2)CCCCC1&&&
*CC&*C1=CC=CC=C1NC1=C(C2=CC=CC=C2)N=C2C=NC=CN12&&&
*Cl&*C1=CC=C2N=C(COC3=CC=CC(NCC4=CN=CS4)=C3)C=CC2=C1&&&
O=C(CN1N=CC2=C1C1=CC=CC=C1OC2)NCC1=CC=CS1&&&
*C&*C1=CC(OC2=CC=C(*)C=C2N(CC(=O)NCCCN2CCN(*)CC2)CC(=O)N(*)C2CCCCC2)=CC=C1&*C(F)(F)F&&*CC(=O)O&*C(F)(F)F&&
C1=CN=CC(CC2CNCCCNCCNCCNCC2)=C1&&&
*N(C)S(C)(=O)=O&*C1=CC2=C(C=C1N1CCOCC1)N(C1CC1)C=C(*)C2=O&*C(=O)O&&&
*C(=O)CCC&*C1=CC=C(*)C(*)=C1&*O&&*OC&&
*C#N&*C1=CC=CC(NC2=NC=CN=C2*)=C1&*N&&&
*CCOCC&*C1=CC(*)=C(OCCOC2=CC=C(CC(C(=O)N(*)CCC3=CC=NC=C3)C3=CC=C(*)C(*)=C3)C=C2)C(*)=C1&*CN&&*C&*C&*Cl&*Cl&&
*C&*C1=CC=C(N2N=C(C(=O)NC3CCCCC3)SC2=S)C(*)=C1&*C&&&
*C(=N)N&*C1=CC=C(CN2CCC(NS(=O)(=O)C3=CC=C4C=CC=C(C5=CC=CN=C5)C4=C3)C2=O)C=C1&&&
*OC&*C1=CC=C(CCNC2=NC=CC3=C2C=CN3*)C=C1*&*C&&*OC&&
*OC(C)C&*C1=CC=C(C(=O)C2=NC(NCC3=CC=NC=C3)=NC3=C2SC=C3)C=C1&&&
*CCCC&*C1=C(*)C(CC2=CN(*)C3=C(*)C=CC=C23)=CN=C1&*C(F)(F)F&&*Cl&*CC&&
*CC(=O)N(CC)CC&*C1=CC(CC(*)C2=CC=CC=C2)=CC=C1N1CCN(C(*)(*)C2=CC=CC=C2)CC1&*C&&*C&*C(=O)O&&
*C&*C1=CC=C(N2C(COC3=CC=CC=C3*)=NN=C2SCC(=O)NC2=C(*)C=C(*)C=C2*)C=C1&*C&&*OC(F)(F)F&*C&*Cl&&
*C(=O)OCC&*C1=CC=C(NC(=O)C(=O)C2=C(*)OC3=CC(*)=CC(*)=C23)C=C1&*Cl&&*O&*CC&&
CC(C)CC(N)CSSCC(NC(=O)CCN)C(=O)N(C)CC(=O)O&&&
*C(=C)C&*C1CCC2(*)CCC3(*)C(CCC4C5(*)CCC(*)C(*)(*)C5CCC43*)C12&*C(O)C#N&&*C&*C&*OC(C)=O&*C&*C&*C&&
*NC(C)=O&*C1=NC2=C(SC=C2)C(=O)N1*&*C&&&
*C&*C1=CC=C(C(=O)NC2=CC=C(C3=NN(CC(*)OC(=O)NC4=CC=CC=C4*)C(=O)C=C3)C=C2)C=C1&*Cl&&*C(F)(F)F&&
*SC&*C1=NN2C=C(CNCC3=CC=CC=C3*)N=C2C=C1&*Cl&&&
*CC&*C1=CC=C(C2(*)CCN(C(=O)C3=C(*)C=C(*)C(NC(=O)C4=CC=C(*)N=C4)=C3)CC2)C=C1&*C&&*Cl&*C#N&*C#N&&
*C(=O)O&*C1=CC=C(CCC(=O)N2CCC3(CC2)CCC2=CC(*)=CC=C23)C=C1&*Cl&&&
*C&*C1=CCC2C1C1=C(*)C=C(C(=O)N3CCC(*)CC3)C=C1OC2(*)*&*O&&*C&*C&*C&&
*C#N&*C1=C(C2=CC3=CC=CC=C3[NH]2)[NH]C(SCCC2=CC=CC=C2)=NC1=O&&&
*C1=CC=CC=C1OCC1=NN=C(SCC(=O)N2CCN(C3=CC=CC=C3)CC2)O1&*Cl&&&
*C(=O)O&*C1=C(*)C(C=CC2=C(*)C=CC=C2*)=CC=C1&*OC(F)(F)C(F)F&&*F&*F&&
*OC&*C1=CC=C(C=CCOC2CCC34CC35CCC3(*)C6CC(*)C7(OCOC7OC(*)C(*)C(*)C7*)C(*)C6(*)C3(*)CCC5C(*)(*)C3CCC4(*)C2)C=C1*&*OC&&*OC&*
*CCCC&*C1=C(*)C2=CC=CC=C2N(*)C1=O&*C=C(C(=O)OCC)C(=O)OCC&&*NCC&&
O=C(CN1C(=O)C2=CC=CC=C2C1=O)NCC1=CC=C2OCOC2=C1&&&
*OC&*C1=CC=C(C2=CC=CO2)C(OC2CCN(C3=CC=C(C(=O)NS(=O)(=O)C4=CC=C(NCC5CCOCC5)C(*)=C4)C=N3)CC2)=C1&*[N+](=O)[O-]&&&
*C&*C1=CC=C(NC(=O)C2CCCN(CCC3=CC=CC(*)=C3)C2)C=C1&*F&&&
*N&*C1=CC=C(N2CCN(C3=C(*)C(*)=CC=C3)CC2)C=C1*&*Cl&&*C(F)(F)F&*Cl&&
*OC&*C1=CC=C(CCNC(=O)COC2C(*)C(*)C(*)CC2OC(*)C2OC2C(*)C(*)CC(*)C2OC2OC(*)C(*)C(*)C2*)C=C1*&*CO&&*O&*O&*N&*N&*O&*O&*C(=O)O
*CO&*C1CN(CC2=CSC(C(CC3=CN(CC4=CC=CC=C4)N=N3)NC3=CC=CC=C3)=N2)C(*)C1*&*O&&*O&&
*F&*C1=CC=C(*)C(C=CSC2=NN=C(C3=CC=CC=C3)O2)=C1&*F&&&
*OCCCCN(C)CC=C&*C(C1=CC=CC=C1)C1=CC=CC=C1&&&
*NC(C)=O&*C1=CC=C(CN(*)C(=O)C2CCN(C(=O)NC3=CC=C(*)C=C3)CC2)C=C1&*C&&*F&&
*CC(=O)N(C)O&*C1=CN(*)C(=O)[NH]C1=O&*C(F)F&&&
*C&*C1=CC=C(NC(=O)NC2=CC=C(*)C(OCCN3CCN(*)CC3)=C2)C=C1&*N(C)C&&*F&&
*C&*C1=CC=C(CNS(=O)(=O)C2=CC=C3[NH]C(=O)[NH]C3=C2)C=C1&&&
*C(=O)O&*C1=CC=C(C2=CC=C3C(=C2)CC2=CC=CC=C23)C=C1&&&
*NN=CCC(O)(P(=O)(O)O)P(=O)(O)O&*C1=CC=CC=C1&&&
O=C1C2=C(N=C3SC4=CC=CC=C4N31)N(NC1=CC=CC=C1)C(N1CCOCC1)=NC2=O&&&
*OC&*C1=CC=C(*)C(C2CCCN2C2=NC3=C(C(=O)NC4C5CC5C4*)C=NN3C=C2)=C1&*F&&*C(=O)O&&
*C(=O)OC&*C1=CC=C(C2=C3[NH]C4=C(C=CC=C4*)C3=NC3=C(*)C=CC=C23)C=C1&*F&&*C(C)=O&&
*NCCC&*C1=CC=C2N=C(*)C(*)=NC2=C1&*Br&&*SCC#N&&
*C&*C1=C(*)C2=C(N=C(*)N(N=CC3=CC=CO3)C2=O)S1&*C&&*C&&
O=C(NC1=CC2=CC=C(NC(=O)C3=CC=CC=C3)C=C2C=N1)C1=CC=CC=C1&&&
*C(=O)O&*C1=CC=C(NC(=O)N2CCC(*)CC2)C=C1&*CO&&&
*C&*C1=CC=CC(C2=C(NC(=O)C3=CC=CC=C3)N3C=CC=CC3=N2)=C1&&&
*OC&*C1=CC=C(NN=CC2=C(C3=CC=CC=C3)N=C3SCC(=O)N3C2=O)C(*)=C1&*OC&&&
*S(C)(=O)=O&*C1=CC=C(C2=CC=C3NC(=O)C4(CCCCN4*)C3=C2)C=C1&*S(C)(=O)=O&&&
*OC(C)=O&*C(C(=O)NC1=CC=CC=C1*)=C1C(=O)C(*)C(*)(*)C(*)C1=O&*O&&*C&*C&*C#N&*C&&
*CC&*C1=NC(CN(*)C2CCN(C3=C(*)C=CC(*)=C3*)C2=O)=NO1&*C&&*F&*F&*F&&
*C&*C1=CC=CC(*)=C1*&*NC(=O)CN(C)C&&*C&&
*C(=O)OCC&*C1=CC(NC(*)CCCN2C=C(C3=C(*)N=C(*)N=C3*)N=N2)=CC=C1&*N&&*N&*C&*C(F)(F)F&&
*OC&*C(COCC1=CC=CC=C1)CON=C1C(=O)N(*)C2=CC=CC=C12&*C&&&
*C(C)C&*C1=N[NH]C(C2=NN3C(=O)C=C(*)[NH]C3=C2)=N1&*O&&&
*OC&*C1=CC(*)=CC(C2=NN=C(SCC(=O)C3=CC=C(*)C(*)=C3)O2)=C1&*F&&*OC&*OC&&
*C(=O)NCCCN(C)C&*C1=CC=CC2=C1N=C(C1=NON=C1*)[NH]2&*N&&&
*CC&*C1=CC=C(*)C(NC(=O)C2=C3C=CC=CN3N=C2)=C1&*Cl&&&
*CC(C)NC(=O)CC&*C1=CC=CC=C1C1=NC(C(=O)NC2=CN(*)C(C(=O)NC3=CN(*)C(C(=O)NCCN4CCOCC4)=C3)=C2)=CS1&*Cl&&*C&&
*C1=CC=C2C(=O)N(CC(=O)N3CCCCC3)C(=O)C2=C1&*[N+](=O)[O-]&&&
*C1=CC=C(C(=O)NC2=CC=C3C(=C2)[N+]2=C(SC=C2)C(C=CC2=CC=CC=C2)=[N+]3*)C=C1&*[O-]&&*Cl&&
*C(=O)NC&*C1=CC=C(CC(*)NC(=O)CN2C=CN=C2)C=C1&*OC&&&
*NC(C)=O&*C1=C2ON=CC2=CC2=C1N1CC(*)OC(*)C1C1(C2)C(=O)NC(=O)NC1=O&*F&&*C&&
*CC&*C1=CC=C(NC(=O)C(=O)NCCC2=C(N3C=CC=C3)N(*)N=C2*)C=C1&*C&&*N(C)C&&
*C(=O)O&*C1=CC=C(CC(*)C(=O)N2C3=CC=CC=C3CC2*)C=C1&*NS(=O)(=O)CCCCCN&&*C(F)(F)F&&
*OC&*C1=CC=C(CNC(=O)CC(NS(=O)(=O)C2=CC=CC3=CC=CN=C23)C(=O)N(*)C2=CC=CC=C2)C=C1&*C&&&
*CCNC(=O)CC&*C1=C2C(=O)N(CC3=CN=CN3*)CC(=O)NC2=CC=C1&*Br&&&
*COC(=O)C=CC&*C1=C(*)C(*)=CC=C1&*O&&*O&&
*OC&*C1=CC=CC(C2=NC(N3CCN(C(=O)CN4CC=C(C5=CC=CC=C5)CC4)CC3)=NC=C2*)=C1&*C#N&&&
*C&*C1=CC=C2C(=C1)N=CN2*&*COCCOCCNC(=O)C(N)CC(=O)O&&&
*OC(C)=O&*C1CC2C(=O)NC(=O)C2C2=C1C1=CC=CC=C1N2C1=CC=CC=C1&&&
*C&*C1=CC(*)=C2C(=O)C3=C(OC4OC(*)C(*)C(*)C4*)C=CC=C3C(=O)C2=C1&*O&&*CO&*O&*O&*O&&
*C&*C1=CC=C(S(=O)(=O)NC2=CC(*)=CC=C2C2=CC=CS2)C=C1&*C(=O)O&&&
CCC(O)C#CC#CC#CCO&&&
*C(=O)OC&*C1=NN(C2=CC=CC=C2)C(=O)C1=CC1=CC=CC(OCC2=CC=C(*)C=C2)=C1&*Cl&&&
*C(N)=O&*C1=CC=C(CC(=O)NC(CC2=CC=CC=C2)C(=O)NC2=CC=C(N3CCOCC3)C=N2)C=C1&&&
*N&*C1=CC=CC=C1C1=NN=C(C(=O)NCC2=CC=CC=C2)O1&&&
*C(=O)CCC&*C1=CC=C2C(=C1)[NH]C1=C3C=CC(*)(*)OC3=CC=C12&*C&&*C&&
*OC&*C1=CC=C(C2C3=C(CSC3=O)N=C3CCS(=O)(=O)C32)C=C1*&*OCC(N)=O&&&
*CNC&*C1=CC=C(C(=O)N2CCC3=C(C2)N=CN=C3OC2=CC=C(*)C=C2*)C=C1&*F&&*C&&
*C&*C1=CC=CC=C1CONC(=S)NCC(*)CC1=CC=CC=C1&*Cl&&&
*CC(N)C(=O)NC(CCCNC(=N)N)C(N)=O&*C1=CN=C[NH]1&&&
*OC&*C1=CC=C(NC(=O)C2=CC=CC(*)=C2)C=C1&*C&&&
*OC&*C1=CC=C(C2CN(*)CC3=CC4=C(C=C32)OCO4)C(*)=C1&*C&&*OC&&
*C1=CC=C(CCNS(=O)(=O)C2=CC=C3CCNCCC3=C2)C=C1&*C(F)(F)F&&&
C1=CC2=C(C=C1C1=NCCCN1)[NH]C(CCC1=CC=C(C3=CC=NC=C3)C=C1)=C2&&&
*C(C)NC(=O)CC(=O)CCC(C)=O&*C1=CC=CC(N2C=CC(C(=O)N3CCOCC3)=N2)=C1&&&
*N&*C1=NN(CC(=O)OCC(=O)NC2=CC=CC=C2)C(=O)N1*&*N&&&
CC(C)C(NC(=O)CCC(N)C(=O)O)C(=O)NC(CCCC(N=O)C(=O)NC(CO)C(=O)NC(CC(C)C)C(=O)O)C(=O)O&&&
*[N+](=O)[O-]&*C1=NC(*)=C2C=C(CN(CCC3=C[NH]C=N3)CC3=CC=CS3)N(C3CCCC3)C2=N1&*Cl&&&
*C(=O)NCCOC&*C1=CC(*)=CC(C2=CC=C3C(*)=NC=NC3=C2)=C1&*Cl&&*N&&
*CC(C)C&*C1=CC=C(CN2C(SCC(=O)N(*)C3=C(*)N(*)C(=O)[NH]C3=O)=NC3=CC=CC=C32)C=C1&*C&&*N&*CC(C)C&&
*C(=O)NC&*C1=CC=C(C2=CC=C3C(=C2)CCC3N2CCC3(CCN(*)CC3)C2=O)C=C1&*C(CO)C(C)(C)C&&&
*C&*C1CN(C(=O)C2(*)CCCCC2)CC(*)O1&*C&&*C&&
*C&*C1=CC(*)=NC(OCC2(C3=CC=CC=C3)CCN(*)C2)=N1&*C(F)(F)F&&*C(=O)CN(C)C&&
O=C1NC(=O)C(C2=C[NH]C3=CC=CC=C23)C1=CC1=CC=CS1&&&
O=C(CSC1=N[NH]C=N1)N1CCOCC1&&&
*C1=C(C2=NC(=O)C3=C(CCNC3)[NH]2)C(OC(=O)C2=CC=CO2)=CC=C1&*Cl&&&
*SCC(=O)OCC&*C1=NN=C(*)S1&*N(CC)CC&&&
*C(=O)NCC(C)C&*C1=C2N=C(C3=CC=CC=C3)C=C(*)N2N=C1&*Br&&&
*OC&*C=C1CC2=CC=CC=C2N1C(=O)C(*)=CC1=CC=C(*)C=C1&*C(=O)O&&*[N+](=O)[O-]&&
*OC&*C1=CC=C(CN2C(=O)C=C(*)C3=C2N(C2=CC=C(*)C(*)=C2)N=C3*)C=C1&*C&&*C(C)C&*Cl&*Cl&&
*C(C)(O)CCCC&*C1=C2OC3C4(*)C=CC5(CC4*)C4CC(=C2C35CCN4*)C=C1&*O&&*O&*C&&
*C(N)=O&*C1CCCN1C1CC1&&&
*C#N&*C(=CC1=CC=C(*)C=C1)C(=O)NC1=CC=CC=C1&*C(=O)O&&&
*C&*C1=CC=C(NC(=O)NCCCN2CCN(CC(=O)NC3=C(*)C(*)=CC=C3)CC2)C=C1&*Cl&&*C&&
*NCC&*C1=CC=C(CNC(=O)C2=CN3C(*)=C(*)N=C3N=C2*)C=C1&*C&&*C&*C&&
*C&*C1=CC(N2C(C3=CC=CC=C3)=CC(C=C3C(=O)NC(=O)NC3=O)=C2*)=CC=C1&*Cl&&&
*C(=O)OCC&*C1=CC=C(CN2C(*)=NC3=CC=CC=C32)C=C1&*OC&&&
*C#N&*C1=CC=C(OC(=O)C2=C[NH]C3=CC=CC=C23)C=C1*&*F&&&
*C&*N1C=C(CC(=O)NC2=CC=C(C(=O)N3CCCCC3)C=C2OC2CCOC2)C2=CC=CC=C21&&&
*CCCC&*C1=CC=CC=C1CC(=O)NN=C1N=C(C2=CC=CC=C2)C2=C(*)C=CC=C2[NH]1&*OC&&&
*CC&*C1=NSC(NC(=O)C2CN(C(=O)C3=CC=C4C(=C3)C=NN4*)C2)=N1&*C&&&
*C&*C1=CC=C(OC2=CC=CC(CN3CCN(*)CC3)=C2)C(*)=C1&*F&&*CC(N)=O&&
*C&*C1=CC=C(N2C=CC=C(C2=O)C2=NC(=O)C3=C([NH]2)N(*)N=C3)C=C1&*C(C)(C)C&&&
*OCC&*C1=CC=CC=C1N1CCN(CCC2=CC=CC=C2)CC1&&&
*OC&*C1=CC=C(N2CCN(CC3=C(*)C(*)=CC=C3)CC2)C=C1&*[N+](=O)[O-]&&*O&&
*C1=CC=C2C(=O)C(=O)C3=CC=CC=C3C2=C1&*Br&&&
*C1=CC=C2C(=C1)[NH]C1=C2C2=C(C(=O)N(*)C2=O)C2=C1N1CCCC3=C1N2C1=CC=CC=C31&*O&&*CCO&&
*C&*C(=NN=C1SCCC(=N)N1C1=CC=C(*)C=C1)C1=CC=CN=C1&*C(=O)O&&&
*N(CCCC)C(C)=O&*C1=CC=C(CN2CCCCC2)C=C1&&&
*OC&*C1=NC(C2CCN(C(=O)NC3=CC(*)=C(*)C(*)=C3)CC2)=N[NH]1&*C&&*OC&*OC&&
*C(=O)NCCCCCCCCCCCCCCCC&*C1=CC=CN=C1*&*O&&&
O=S1(=O)NC2=CC=CN=C2N1CC1=CC=CC=C1&&&
*OC&*C1=CC=C(CCCC(=O)N2CCN(S(=O)(=O)C3=CC=C(*)C(*)=C3)CC2)C=C1*&*I&&*Cl&*C(F)(F)F&&
*C&*C1=NN(CC(=O)N2CCOCC2)C(=O)C2=NN(C3=CC=CC=C3)C(*)=C12&*C&&&
*C(=O)O&*C1CC(*)CC(*)C1*&*O&&*O&*O&&
*OC&*C1=CC=C(C2C3=C(N=C(C4=CC=C(C=CC5=CC=CC=C5)C(*)=C4)N3*)C(=O)N2C2=CC=CC(*)=C2*)C=C1&*CN(C)C&&*C(=O)OCCN&*Cl&*F&&
*OC&*C1=CC=CC=C1NC(=O)C1CSC(C(=O)N2CCOCC2)=N1&&&
*CC(C)C&*C1=NOC2(C1)C(=O)N(*)C1=CC=C(*)C=C12&*C&&*Cl&&
*C(=O)O&*C1=CC=C2[NH]C=C(*)C2=C1&*O&&&
*CC(N)=O&*N1CCC2=CC=C(OC3CCNC3)C=C2C1=O&&&
*C(=O)O&*C1=CC=CC=C1NC1=NC(C2=CC=CC=C2)=NC2=CC=CC=C12&&&
*C&*C1=CC=C(C2=C[NH]C(=O)C3=C2C(C2=CC=C(*)C=C2*)=N[NH]3)C=C1&*Cl&&*F&&
O=C(CCCCC1=NN=C(NC(=O)OCC2=CC=CC=C2)O1)OCOC(=O)C(CC1=CC=CC=C1)NC(=O)OCC1=CC=CC=C1&&&
*N(CC)CC&*C1=CC=C(S(=O)(=O)N2CCC(C(=O)NC3=NC=C(*)S3)CC2)C=C1&*C&&&
*C&*C(=CC2=CC=CN=C2)C(=O)OC2=C1C(*)CC(*)C2&*C&&*O&&
*OC&*C1=CC=CC=C1NC(=O)NS(=O)(=O)C1=C(*)C(*)=CC=C1&*[N+](=O)[O-]&&*[N+](=O)[O-]&&
C1=CC=C(C2=NN=C(C3=C[NH]C4=CC=CC=C34)S2)C=C1&&&
*C&*C1=CC=C(N2N=CC=N2)C(C(=O)N2C3CCC2C(COC2=CN=CC=N2)C3)=N1&&&
O=S(=O)(CC1=CC=CC=C1)NC1=CC=CC=C1NC(=S)NCC1=CC=CC=C1&&&
O=C1NCC(CCN2CCC(CC3=CC=CC=C3)CC2)N(CCC2CCCCC2)C1=O&&&
*C1=CC(C(=O)NN=CC2=COC3=CC=C(*)C(*)=C3C2=O)=CC=C1&*CO&&*O&*O&&
*C(=O)NCCNCC&*C1=CC=CC(*)=C1&*SCC(NC(C)=O)C(=O)NC(CC(C)C)C(O)CC(=O)NCCOC&&&
*OC&*C1=CC2=NC=C3C(*)=NC(C4=CC=CC=C4*)=CC3=C2C=C1*&*N&&*OC&*OC&&
*OC&*C1=CC=C(C(OCC(*)CN2CC3CCC2CN3*)C2=CC=C(*)C=C2)C=C1&*Cl&&*O&*C&&
*C&*C1CCC2(*)CCC3(*)C(=CCC4C5(*)CCC(*)C(*)(*)C5CCC43*)C2C1*&*C(=O)O&&*C&*C&*O&*C&*C&*C&*C&&
*C&*C1=CC=C(C2C(OC(*)C3=CC(*)=CC(*)=C3)OC(=O)N2C2=CC=CN=C2)C=C1&*C&&*C(F)(F)F&*C(F)(F)F&&
*N&*C(CCC(=O)NC1=CC=CC=C1)C(=O)NC1=NC(C2=CC=CC=C2)=CS1&&&
*C&*C1=CC=C(C(*)NC2=NC=CC(N3C(=O)OCC3*)=N2)C=C1&*C(C)C&&*C(C)C&&
*OC&*C1=CC=CC=C1NC(=O)CN(*)C(=O)C1=C(*)N(C2=CC=CC=C2)N=C1*&*C&&*CCC#N&*C&&
*NCCO&*C1=CC(NC2=C3N=C[NH]C3=NC(*)=N2)=CC=C1&*Cl&&&
*CC&*C1=CC=C(OCC2CN(C3CCOCC3)CCO2)N=C1&&&
*OC(C)=O&*C1CCC2(*)C(=CCC3C2CCC24COCC2(*)CCCC34)C1&*C&&*C&&
*C&*N1C2CCN(CC2)C1C1=CC=CC2=CC=CC=C12&&&
*OC&*C1=CC=C(C2=CC(C3=C(*)C=CC4=C3OC(=O)C=C4C3=CC=C4OCOC4=C3)=CC=C2)C=C1*&*O&&*O&&
*SCC(=O)O&*C1=CC=C(C2=CSC(*)=N2)C=C1&*Br&&&
*C&*C1=CC=C2[NH]C3=C(N=C(*)N=C3N3CCC(OCC4CCC(*)CC4)C3)C2=C1&*N&&*Cl&&
*OCC&*C1=CC=C(OCCCCCCC(=O)NC2=CC=C3N=C(N4CCOCC4)C=C(*)C3=C2)C=C1&*C&&&
*OCC(O)CNC(C)C&*C1=CC=C(*)C(*)=C1&*Br&&*C(C)(C)C&&
*C&*C1=CC=C(*)C2=C1[NH]C1=CC=CC=C1C2=O&*O&&&
*C&*C1=N[NH]C(*)=C1&*C(=O)NCCC(C)(C)O&&&
*C#N&*C1=CC=CC=C1CNC(=O)COC(=O)CNC(=O)C1=CC=CO1&&&
*O&*C(CC1=CC=CC=C1)CC(*)(C1=CC=CC=C1)C1=CC=CC=C1&*O&&&
*C(=O)NC(CCC(=O)O)C(=O)NC(CCC(=O)O)C(N)=O&*C(CC1=CC=CC=C1)NC(=O)C(*)NC(=O)C1CCCN1&*CO&&&
*C&*C1=CC(C(*)CNC2=C(C3=NC4=CC(C(=O)NC5CCC(*)CC5)=C(N5CCC(*)C5)C=C4[NH]3)C(=O)[NH]C=C2)=CC=C1&*O&&*Cl&*CC(N)=O&&
*C(=O)OC&*C1=CC=C(C(=O)NC2=C(*)SC=C2)C=C1&*Cl&&&
*C&*C1=CC=CC(N2CCN(C(=O)C3=CC(S(=O)(=O)N4CCCC4)=CN3*)CC2)=C1&*C&&&
*C1=CC=C(CCNC(=O)C(=O)NCC(C2=CC=CO2)N2CCOCC2)C=C1&*Cl&&&
*CCC&*C1=CC=C(CCCCCCCCNCCC2=C(*)C=C(*)C(*)=C2)C=C1&*NS(C)(=O)=O&&*O&*O&&
*C&*C1=CC=C(S(=O)(=O)N2CCCOC2(*)CCNC(=O)C2=CC=C(*)C(*)=C2)C=C1&*C&&*C&*OC(C)C&&
C1=CC2=C(C=N1)[NH]C1=CC(OCC3=CC=C4OCOC4=C3)=CC=C12&&&
*CC(C)C&*C1=CC=C(C(=O)OCC(=O)N(*)C2=C(*)N(*)C(=O)[NH]C2=O)C=C1&*N&&*N&*CC(C)C&&
*OC(=O)C(C)=CC&*C1=CCC(*)C(=O)C=CC=CC2=COC(=O)C(*)=C2CC1&*C=O&&*C&&
CNC(=O)CCCC(NC(=O)CP(=O)(O)C=C(C)C)C(=O)NC(CCC(N)=O)C(=O)NC(CC(C)C)C(=O)O&&&
*F&*C1=CC=C(N2N=CC3=C(N4CC(OC5=CC=CN=C5)CC4C4=CN=CN=C4)N=CN=C32)C=C1&&&
*C&*C1(*)CNC(=O)C2=CC3=CC=C(C(=O)NC4=CN=C(C(=O)N5CCOCC5)S4)N=C3N2C1&*C&&&
*OC&*C1=CC=C(C2=C(C3=CC=C(*)C=C3*)N(*)C=N2)C=C1&*C&&*C=CC(=O)NO&*OC&&
*C(C)C&*C1=CC=CC(NC(=O)CN2CCN(S(=O)(=O)C3=CN(*)C=N3)CC2)=C1&*C&&&
*C(=C)C&*C1CCC2(*)CCC3(*)C(CCC4C5(*)CCC(*)C(*)(*)C5CCC43*)C12&*C(=O)NC(=O)CCCCCCC(=O)NC(CC(=O)OC)C(=O)OC&&*C&*C&*O&*C&*C&
*NC(N)=S&*N=C(C1=CN=CC(*)=C1)C1=CC(*)=CC(*)=C1&*Br&&*Br&*Br&&
*OCC&*C1=CC=C(OCCCOC2=CC=C(*)C=C2*)C(*)=C1&*C(O)CNC(C)C&&*C&*C&&
*CC&*C1=CC=CC=C1NC(=O)COC(=O)C1=CC(*)=C(*)C(*)=N1&*C&&*Br&*N&&
*N&*C1=CC=C(*)C(*)=C1&*C(S)C(=O)O&&*Cl&&
*C&*C1=NN=C(NC(=O)C2=CC=CC(*)=C2*)S1&*C&&*S(=O)(=O)N(C)C&&
*C&*C1=C2C(=O)C3=CC=CC=C3C(=O)C2=CC=C1OCC1=CC=CC=C1&&&
*[N+](=O)[O-]&*C1=CC=C(C2=3CCNCC3=CC3=CC=CN=C23)C=C1&&&
*OC&*C1=CC2C(*)C(=O)C3(*)C(*)C4OCC4(*)C3C(OC(=O)C3=CC=CC=C3*)C(*)(CC1OC(=O)C(*)C(*)C1=NC=C(C3=CC=CC(*)=C3)O1)C2(*)*&*O&&*
*C(=O)OCC&*C1=C(*)C(C2=CC=C(NC(=S)NC3=CC=C(CC4=CC=CC=C4)C=C3)C(*)=C2)NC(=S)N1&*C&&*Cl&&
*OC&*C1=CC=C(N=C2C=CC(=NC3=CC=CC(*)=C3)C3=CC=CC=C23)C=C1&*Cl&&&
*C1=CC=C(NCC(=O)NC2=CC=C3OCCOC3=C2)C=C1*&*F&&*F&&
*NC(C)=O&*C1=CC=C(NC2=C(C=CC3=CC=CC=C3)C(=O)CCC2)C=C1&&&
*O&*N=C1CCC(C2=NOC(OC3=C(*)C(*)=C(*)C=C3)=C2)CC1&*Cl&&*O&*Cl&&
*S(C)(=O)=O&*N1CCC2=CC=C(OCC3=CC=CC=C3)C=C2C1&&&
*OC&*C1=CC=CC=C1OCCN1CC(=O)N(CCC2=CC=CC=C2)CC(=O)N(CC(=O)NCCC2=CC=CC=C2)C1=O&&&
*OC&*C1=CC=C(CNCC2=CC=CN=C2N2CCCCCCC2)C=C1*&*F&&&
*C(=O)NC(C)C&*C1CCCN(CC2=CN=C(C3=CC=CC4=C3C=C[NH]4)S2)C1&&&
*C(=O)N(C)CCCN(CC)CC&*C1=CC=C(CNC(=O)C2=C(C3=CC=C(*)C=C3)C3=CC=CC=C3N(*)C2=O)C=C1&*Cl&&*C&&
*C(=O)OCC&*C1=CC=C2C(=C1)C1(*)CC3=CN=C(*)N=C3N(*)C1N2*&*N&&*C(=O)OC&*C&*C&&
*C1=CC=C(S(=O)(=O)NC2=CC=C(C(=O)NCC3=CC=CN=C3)O2)C=C1*&*Cl&&*Cl&&
*C(=O)C(NC(=O)OC)C(C)C&*C1=CC=C(N2C(C=CC3=CC=C(CN4CCCC4*)N=C3)=NC3=CC=CC=C3C2=O)C=C1&*C(=O)O&&&
*C1=CC=C(OCCN2C(=O)NC3(CCCCC3)C2=O)C=C1&*Br&&&
*C1=CC=C(C(=O)NCCC(=O)OCC(=O)NCC2=CC=C3OCOC3=C2)C=C1&*Br&&&
*CC(NC(=O)C(CC(=O)NO)CC(C)C)C(O)C(=O)NC&*C1=C[NH]C2=CC=CC=C12&&&
*CCC#C&*C1=CC=C(S(=O)(=O)N(*)C2=NC3=CC(S(=O)(=O)N4CCC(*)CC4)=CC=C3O2)C=C1&*F&&*C&&
*C&*C1=C(CN2CCC3OC(C(=O)NCC4=CC=CO4)CCC32)SC=C1&&&
*C&*C1=CC=C(NC(=O)NC2=CC=C(OCCN3CCCC3)C(C3=CC=NN3*)=C2)C=C1&*Cl&&&
CCCCCCCCC=CCC=CCC=CCCCCC(=O)O&&&
*C1=CC=C(C2=N[NH]C=C2C=C2SC(=O)NC2=O)C=C1&*Cl&&&
*C=NO&*C1=CC=[N+](CCC#CC2=CC=CO2)C=C1&&&
*OCC&*C1=CC=C(NC(=O)C2=CC=C(C3=CC=CC=C3)C(N3CCOCC3)=N2)C=C1&&&
*N(C)C&*C1=CC=C(C2=NC(CS(=O)(=O)CC(=O)NC3CCCC3)=C(*)O2)C=C1&*C(F)(F)F&&&
*OC&*C1=CC=CC(C2=CC(C(=O)NCC3=CC(*)=C(*)C(*)=C3)=N[NH]2)=C1&*OC&&*OC&*OC&&
*C(C)=O&*C1=CC(*)=C(OC2=CC=C(*)C(*)=C2)C(*)=C1&*Cl&&*N&*Cl&*Cl&&
*OC&*C1=CC=C(NC2=NC=NC(*)=C2S(=O)(=O)C2=CC=C(*)C=C2)C=C1&*NC(C)C&&*OC&&
*C1=C(*)C(=O)N(C2=C(*)C=CC=C2*)C1=C&*C&&*C#N&*C&*C&&
*C(=O)OC&*C1CC2C=CC(C1)C2&&&
*C1=CC=C(C2=CC=C(C(=O)NC3=CC=CC4=C3C3CCCN3CC4)C=C2)C(*)=C1&*Cl&&*Cl&&
*C&*C1=CC=C(N(*)C2=CC=CC=C2)C=C1&*C(O)(P(=O)(O)O)P(=O)(O)O&&&
*N&*C1=CC=CC=C1C1=CC=CC=C1OC1=CC=CC=C1&&&
*C(=O)O&*C1=CC=C2N=C(C3=CC=CC4=CC=CC=C34)[NH]C(=O)C2=C1&&&
*C1=CC=C(CN2CCC3(CCC(=O)N(C4CCCC4)C3)C2)S1&*Br&&&
*C(=O)OCC&*C1=CC=C(C(=O)NC2=C(*)C3=C(CN(*)CC3)S2)C=C1&*Br&&*C&&
*C(=O)OCC&*C1=C(NC2=CC=C(*)C=C2)C(=O)N(C2=CC=CC=C2)C1C1=CC=CC=C1&*NC(C)=O&&&
O=C(NC1=CC=CC(N2CCC(N3CCCC3)C2)=C1)C1=CC=CC(C2=C[NH]C(=O)C=C2)=C1&&&
*SC&*C1=C2CCCC2=NC2=C1C(=O)NCN2*&*C&&&
*C(C)=O&*C1=CC=C2C(=C1)CC(N(CC1CCN(*)CC1)S(=O)(=O)C1=CN(*)C=N1)CN2CC1=CN=CN1*&*C#N&&*C&*C&&
*C=CC&*C1=CC=C(CC(=O)NC2=NC(*)=CS2)C=C1&*CCNC(C)=O&&&
*CC=C&*C1=CC=C(NC(=O)CSC2=NN=C(C3CCN(S(=O)(=O)C4=CC=CC=C4)CC3)N2*)C=C1&*C&&&
*C1=CC=C(C(=O)NC2C[N+]3(*)CCC2CC3)S1&*CC(F)(F)F&&*Cl&&
*CCCC(=O)OCC&*C1=CC=C2C(=C1)C(CCC1=CC=CC=C1)=CN2*&*Br&&&
*CCCCCCCC&*C1CN(*)CCN1CC(C1=CC=CC=C1)C1=CC=CC=C1&*OCCCCC(C)(C)C(=O)O&&&
*C(=O)NC(=CC)C(=O)OC&*C1=CC(*)=C(S(=O)(=O)NC2=CC=C3CCN4C(C3=C2)CCC4*)C=C1*&*F&&*F&*F&&
O=C1OCCN1CC1=NC(C2=COC=C2)=CS1&&&
*C1=CC=C(CCOC2=CC(C(=O)NCC3CCN(C4=CC=NC=C4)CC3)=CC=C2*)C=C1&*F&&*Cl&&
*OC&*C1=CC(*)=C2C(*)=C3C=C(*)C4=C(OC(*)=C4)C3=CC2=C1&*O&&*O&*F&*CO&&
*OCC&*C1=CC(C=CC2=CC3=C(C(=O)N(*)C(=O)N3*)N2*)=CC(*)=C1*&*C&&*C&*C&*O&*OCC&&
*F&*C1=C(CSC2=NN=C(C=CC3=CC=CC=C3)[NH]2)C(*)=C(NC(=S)NCCCN2)C(*)=C1*&*F&&*F&*F&&
*C(C)=O&*C1=C(*)C(C2=CC=CC(*)=C2)N2N=C(SCC3=CC=CC(*)=C3)N=C2N1&*C&&*[N+](=O)[O-]&*Cl&&
CCCCCCCCC(=O)C(=O)O&&&
*C=C&*C1=CC=C(CNC(*)C(=O)NC(*)CC2=CC=C(*)C=C2)C=C1&*Cl&&*CC(N)=O&*O&&
O=C1[NH]C2=CC=CC(NC(C3=CC=CC=C3)C3=NN=C4CCCN43)=C2[NH]1&&&
*C1=CC=C(CNC(=O)CN2C(=O)N(CC3=CC=NC=C3)C(=O)C3=CC=CC=C32)C=N1&*Cl&&&
*NC(C)=O&*C1=CC(NC(=S)NC2OC(*)C(*)C(*)C2*)=CC=C1&*Cl&&*CO&*O&*O&&
*C1=CC=C(C=CC(=O)OC2CC3(CCC4(*)C5CC6=CC(*)=C(*)C6C5CCC43*)C3CC4=C)C(*)=CC(*)=C3C2C2=CC(*)=C(*)C(*)=C2)C=C1*&*O&&*O&*O&*O&
*OC&*C1=CC2=NC=NC(N3CCN(C(=S)NC4=CC=C(OC5=CC=CC=C5)C=C4)CC3)=C2C=C1*&*OC&&&
*C1=CC(*)=C2CC(OC(=O)C3=CC(*)=C(*)C(*)=C3)C(C3=CC(*)=C(*)C(*)=C3)OC2=C1&*O&&*O&*O&*O&*O&*O&*O&*O&&
*C(=O)NCC(=O)O&*C1=CC(C2=CC=NC(NC3=CC=C4[NH]N=CC4=C3)=C2)=C(*)C(*)=C1&*Cl&&*O&&
*OC&*C1=CC=C(C(=O)OC2CC3CCCC(C2)N3*)C=C1*&*C&&*OC&&
*C&*C1=CC(*)=CC(CC2=C(*)C(=O)[NH]C(C3=CC=CC=C3)=C2)=C1&*C&&*I&&
*OC&*C1=CC=C(N2C(SCC3=CC(*)=CC=C3*)=NC3=N[NH]C(=O)N3C2=O)C=C1&*C&&*C&&
*C1=CC2=CC=C3C(=O)C4=CC=CC(*)=C4C(=O)C3=C2C=C1&*O&&*O&&
*C(C)=O&*C1=C(*)C(=O)[NH]C(C2=CC=CC=N2)=N1&*O&&&
*CC&*C1=CC=C(CN(*)C2=C(*)N=C3C=CC(*)=CN23)C(*)=C1&*Br&&*Cl&*Cl&*C(=O)OC&&
*C&*C1=C2SC3=C(CC(=O)NC3=O)C2=CC(C2=CC=CC=C2)=C1&&&
*C#N&*C1=CN=C(COC2=CC(*)=C3N=C(OCC4=CC=CC=C4)OC3=C2)C=N1&*Cl&&&
*C&*C1=CC(*)=C2C=C(NC(=O)C=CC3=CC=C(C4=CC=CC=C4*)C=C3)C=CC2=N1&*N&&*N&&
*CCCC&*C1=C(SC2=CC=CC=C2C(=O)NC2=C(*)C=C(C3=CC=CC=C3)OC2=O)C(=O)CC(*)(CCC2=CC=C(*)C=C2)O1&*O&&*C&*OC&&
*C&*C1=NN(CC(=O)NC2=CC(*)=C(*)C(*)=C2)C(C2=CC=CC=C2)=C1&*C&&*C&*NC(=O)CC(C)(C)C&&
*NCCC&*C1=NC2=C(C(=O)N(*)C(=O)N2*)N1CCCC1=CC=CC=C1&*C&&*C&&
*CC&*C1=CC=C(CSC2=N[NH]C=N2)C=C1&&&
*C&*C1=CC=C(CNC(=O)C(*)C2=CC=CC=C2)C=C1*&*C&&*NS(C)(=O)=O&&
*CCCC&*N1CCN(C2=CC=CC=C2NC2=CC=CC=C2)CC1&&&
O=S(=O)(CCCCC1=CC=CC=C1)C1=CC=CC=C1&&&
*C&*C1=CC=C(CN2CCCC3(NOC(=O)NC3=O)C2)C=C1&&&
*OCC&*C1=CC=C2N=C(*)C=C(N3C=C(C(=O)N4CCCCC4)C4=CC=CC=C43)C2=C1&*C&&&
*C&*C1=CC=C(NC(=O)CSC2=C(*)SC=C2)C=C1*&*[N+](=O)[O-]&&*C&&
*C&*C1=NC(C2=CC=C(N3CCN(*)CC3)C=C2)=C2C=CC(C3=CC=CC=C3)=CC2=N1&*N&&&
*CC&*C1CCCCN1C(=O)NCCN(*)CC1=CC=CC=C1&*C&&&
*C&*C1=CC=C(NC(=O)CN2C(=O)NC(*)(C3=CC=C(*)C=C3)C2=O)C=C1&*C&&*C#N&&
O=C1NCC2=CC(C3=CC(CCN4CCOCC4)=C4C=CC=CC4=N3)=CC=C12&&&
*OC&*C1=CC=C(C2C3=C(C=C(*)C(*)=C3)CC(=O)N2C2=CC=C(C(*)N(*)C(=O)C3CC3)C=C2)C=C1&*OC(C)C&&*Cl&*C&*C&&
*C(N)=O&*C1=CC=C2CCC(=O)N(CCCNCC3=CC=CN=C3)C2=C1&&&
*OCCOCC&*C1=CC=C(C(*)C2=CC=CC=C2)C=C1&*CC(=O)O&&&
*C(=O)OCC&*C1=CC=C(CNC(=O)N2CCCCCC2)C=C1&&&
*Br&*C1=CC=C(C2=NC(CNC3=CC=CC(*)=C3)=CO2)C=C1&*Br&&&
*NC(C)=O&*C1=CC=C(S(=O)(=O)NC2=CC=C3CCCN(C(=O)C4=CC=C[NH]4)C3=C2)C=C1&&&
O=C(CSC1=N[NH]C(C2=CC=CC=C2)=N1)NC1=CC=CC=C1&&&
*NC(C)=O&*C1=CC=C(C(=O)NC2=CC=CC=N2)C=C1&&&
*C1=CC(C2=CN=C(NC(=O)C3CCCCN3S(=O)(=O)C3=CC=C4OCCOC4=C3)N2*)=CC=C1&*Cl&&*CC(F)(F)F&&
*OCC&*C1=CC=C(S(=O)(=O)NC2=CC=C3OCCOC3=C2)C=C1&&&
*C&*C1=C(C(=O)NC2=CC=CC=C2)C(C2=CC=NC=C2)C(C(=O)NC2=CC=CC=C2)=C(*)N1&*C&&&
*C&*C1=C(*)OC(CN2CCOC3CN(CC4CCCCC4)CC3C2)=N1&*C&&&
*OC&*C1=CC=C(C2=C(C3=CC=C(*)C(*)=C3)CC(=O)N(C3=CC=C(*)C(*)=C3)C2)C=C1&*S(N)(=O)=O&&*Cl&*Cl&*Cl&&
*CC=C&*N1N=C(C2=CC=CC=C2)N=C1C1=CC=CC=C1&&&
*C1=CN(C2CC(*)C(*)O2)C(=O)[NH]C1=O&*C=CBr&&*CO&*C=CBr&&
*C1=CC=C2NC(=C)C(*)(C3=C[NH]C4=CC=CC=C34)C2=C1&*OCCCCCC&&*O&&
*CC(C)C&*C1=CC=C(CCCN(C(=O)NC2=CC=C(*)C=C2)C2CCC3(CC2)OCCO3)C=C1&*F&&&
*C(N)=O&*C1=C(*)C=C2C(=C1)CCNC2CC1=CC(C2=C(*)C=CC=C2*)=CC=C1&*Br&&*F&*C(F)(F)F&&
*C&*N1C2=C(CN(C3=CC=NC=C3)CC2)C2=CC=CC=C21&&&
*CC(=O)NC(CC=CCCCC(=O)OC)CC(=O)OC&*C1=CC=CC=C1&&&
C1=CC=C2C(NCCNSC3=CC=CC4=C3OCCO4)=CC=NC2=C1&&&
*OC&*C1=CC=C(C2=CC=C3C(=C2)CCC32CNCCC3=CC=C(*)C=C32)C=C1&*F&&&
*OC&*C1=CC=CC(C2=CC=C(SCC(=O)C3=CC=C4C=CC=CC4=C3)N=N2)=C1&&&
*C&*C1=CC=C(C(*)CNC(*)(*)CC2=C[NH]C3=C2C(=O)C2=CC=CC=C2C3=O)C=C1&*O&&*O&*C#N&&
*C&*C1=CC=C(C(*)(CN2C=NC=N2)C(*)N2CCC3=C(C2)SC(C2=CC=CC=N2)=N3)C(*)=C1&*O&&*F&*F&&
*Br&*C1=CC=C2C=C3C=CC=CN3C2=C1&&&
*C&*C1=CC=C(S(=O)(=O)N(CC(*)N2CCOCC2)C2=CC=CC=C2)C=C1&*C&&&
*OC&*C1=CC=CC(C2=CC=C(C3C4C(=O)N(*)C(=O)C4C4(CC5=CC=CC=C5)C(=O)N(C5=CC=CC=C5)C(=O)N34)C=C2)=C1&*C(C)(C)C&&&
*OC&*C1=CC=C2NCCC(=CC3=CC=C(*)C(*)=C3)C2=C1&*F&&*OC&&
*OC(C)=O&*C1CC=C(CC2CC3(CCC4(*)C(CCC5C6CCC(*)C6(*)CCC54)C3)OO2)CC1&*C&&*C&*C(C)CCCC(C)C&&
*OC&*C1=CC=C(C2=NN(CC3=CC=CC=C3*)C(=O)CC2)C=C1&*OC&&&
*C&*C1CC2=CC=CC=C2N1C1=NC(N2CCOCC2)=NC2=C1CCN(CC1=CC=CC=C1)CC2&&&
*C(C)CCCC(C)(C)OC(F)(F)F&*C1CCC2(*)C(C1)C(*)CC1C3CCC(*)C3(*)CCC12&*O&&*O&*C&*C&&
*OCC&*N=NC1=CC=C(C2=C(*)N3N=C(*)C=C3N=C2)C=C1&*C&&*NC(C)C&&
*OC&*C1=CC=C(OCC(*)CN2C(*)=CN=C2*)C(*)=C1&*O&&*[N+](=O)[O-]&*C&*Cl&&
*OC&*C1=CC=C(N2CCN(C(=S)NC3=CC(*)=CC=C3*)CC2)C=C1&*Cl&&*Cl&&
*CC&*C1=CC(S(=O)(=O)N2CCOCC2)=CC=C1N1C(*)=NC2=CC=NC=C2C1=O&*O&&&
*C&*C1=NC(*)=C(C(=O)N=C2N=C(C3=CC=CC=C3)N(C=C3CCCCC3=O)N2*)S1&*C&&*C&&
*OC&*C1=CC=C(N2N=NN=C2*)C=C1CNC1CCN(*)CC1C1=CC=CC=C1&*C(F)(F)F&&*CC(F)(F)F&&
*CC&*C1=CN(C2CC(N3C=C(COC(=O)C(*)NC(=O)C(*)CC4=C[NH]C5=CC=CC=C45)N=N3)C(*)O2)C(=O)[NH]C1=O&*C(C)O&&*NC(=O)OC(C)(C)C&*CO&&
*C&*C1=CC=CN=C1*&*OS(=O)(=O)N(S(C)(=O)=O)S(C)(=O)=O&&&
O=C(C1=C[NH]C2=CC=CC=C12)N1CCN(C2=NC=NC3=C2C2=C(CCC2)S3)CC1&&&
*N&*C1=CC=C(CNC(=O)C2CC3=C(N=CC(*)=C3NCC3=CC=C4OCOC4=C3)O2)C=C1&*Br&&&
*C1=CC=C(*)C(NC(=O)CN2C(=O)CSC3=CC=C(S(=O)(=O)N4CCCCCC4)C=C32)=C1&*F&&*Cl&&
*C1=CC=C(S(=O)(=O)NC2=CC=CC3=CC=CC=C23)C=C1&*F&&&
*C&*C1=CC=C(N2N=CC3=C2C(*)(*)CCN(C2C4CC5CC2CC(*)(C5)C4)C3=O)C=C1&*C&&*O&*CCO&&
*CN(OCC)C(=O)NCC(NC(=O)OC(C)(C)C)C(=O)NC(CC(C)C)C(O)CC(=O)NCC(C)CC&*C1=CC=CC=C1&&&
*OC&*C1=CC=C(S(=O)(=O)CC2=NC3=CN=C(N4CCN(*)CC4)N=C3N2CC23CC4CC(CC(C4)C2)C3)C=C1&*C&&&
*OC&*C1=CC=C(*)C(NC(=O)CSC2=NN=C3C=C(*)C(*)=C(NC(=O)C4=CC=CS4)N23)=C1&*C&&*C&*OC&&
*C(=O)OCC(O)CNC(C)(C)C&*C1=CC=CC=C1&&&
*OC&*C1=CC=C2C(NC3=C(*)C=C(C(=O)NC4=CC(*)=C(*)C(*)=C4)C(*)=C3)=C3C=CC=CC3=NC2=C1&*Cl&&*Cl&*OC&*OC&*OC&&
*C(=O)OCC&*C1=CC(N2C(CN3C=CC=N3)=NC3=CC=C(*)C=C3C2=O)=CC=C1&*N&&&
*CC&*C(C(=O)NC1=CC=CC=C1C(=O)N1CCCC1)N1C=CC=C1&&&
*CNC(=O)CCCCCCCCCCCCC&*C1=CC=CC=C1&&&
*C&*C1=C2N=C(C(=O)NC3=CC=CC=C3)C3=CC=CC=C3N2N=C1&&&
*CC(C)C&*C1=CC=C(*)C(CN(*)S(=O)(=O)C2=CC=CC=C2)=C1&*Cl&&*O&&
*OC&*C1=CC=C(C2=C(C3=CC=C(*)C=C3)N(*)C(C3=CC=CC=C3)=N2)C=C1&*F&&*CCC(O)CC(O)CC(=O)O&&
*C1=CC=C(C(=O)NCC(C2=CC=CN=C2)N2CCOCC2)S1&*Cl&&&
*C&*C1=NC(*)(C2=NC=CN2*)N(*)C(NCCCC2=CC=C(*)C=C2)=N1&*N&&*Cl&*C&*C&&
*CNC(C)=O&*C1=CC=C(C2=NN3C(C4=CC=C(NS(=O)(=O)C5=CC=CC=C5*)C=C4)=CSC3=N2)O1&*F&&&
*C&*N1N=NN=C1SCC(=O)N1CCCC2=CC=CC=C21&&&
*C1=CC=C(CNC(=O)C2=CN=C3SC(N4CCCCC4)=NN3C2=O)C=C1&*F&&&
*OCOCCON=C(C)N&*C1=CC(*)=CC(C(=O)NC2=C(*)C=CC=C2*)=C1&*Cl&&*Cl&*Br&&
*C&*C1=CC2=C(C=C1*)[NH]C(C(*)NC(=O)CC1=CC=CN=C1)=N2&*C&&*C&&
*C(=O)OCC&*C1=C(NCC2=CC=CO2)C(=O)N(C2CC2)C1*&*C(=O)OC(C)(C)C&&&
*C&*C1=CC=C(C(C(=O)NCC2CCCN2*)C2=CC=CC3=CC=CC=C23)C=C1&*C&&&
*C&*C1CCN(CC2=NC(CC(=O)NCCC3=CC=CC=C3)=CS2)CC1&&&
*OC&*C1=CC=C(OCC(=O)NC2=CC=C3[NH]C=NC3=C2)C=C1&&&
*OC&*C1=CC=C(CNC2CCC(C(C3=CC=CC=C3)C3=CC=CC=C3)NC2)C=C1*&*OC&&&
O=C(NNC(=S)NCC(C1=CC=CO1)N1CCOCC1)C1=CC=NC=C1&&&
*C(SCC(N)C(=O)O)P(=O)(O)O&*C1=CC=CC=C1&&&
*CCOC&*C1=CC=C(NC2=C3C(=CC=C2)C(S(=O)(=O)N2CCOCC2)=CC3=O)C=C1&&&
*CC&*C(=C(C1=CC=CC=C1)C1=CC=CC=C1)C1=CC=CC=C1&&&
*N1C(=O)SC(=CC2=CC=CC=C2)C1=O&*CC[N+](=O)[O-]&&&
*Cl&*C1=CC=C(C2=CN=C(NC3=CC=CC(*)=C3)N=C2C2=CC=C(*)C=C2)C=C1&*Cl&&*Cl&&
*NC&*P(=O)(OCC1OC(N2C=NC3=C(NC4=CC=CC=C4)N=C(NCCC4CCCO4)N=C32)C(*)C1*)OC1=CC=CC=C1&*O&&*O&&
*OCC&*C1=CC=C(NC(=O)NC(=O)C2=C(*)C3=C(N=C4CCCN4C3=O)S2)C=C1&*C&&&
*CCN(C)C&*C(C1=CC=CC=C1)N1C(=O)C2C3C=CC(C3)C2C1=O&&&
*CC&*C1=CC=C(OCCCOC2=CC=C(*)C3=C2C=C(C2=CC=CC=C2)O3)C=C1&*C(=O)O&&&
*C1=CC=CC=C1CN1CCN(C(=O)NCCN2C=CN=C2)CC1&*F&&&
CCCCCCCCCCCCCCCCCC(=O)C(=O)NC(CCCC)C(=O)NC(CCCCN)C(=O)NC(CCCCN)C(=O)NC(CCCCN)C(N)=O&&&
*C&*C(=CC1=CC=C(OC2OC(*)C(*)C(*)C2*)C(*)=C1)C(=O)NC1=CC=CC=C1*&*C#N&&*CO&*O&*O&*O&*[N+](=O)[O-]&&
*OCC&*C1=CC=CC(C=NNC(=O)CN2C=NC(*)=N2)=C1&*[N+](=O)[O-]&&&
*NC(=O)CC&*C1=CC=C2C(=C1)N=C(*)N2*&*Cl&&*C&&
*C1=C(CN2C=NC3=CC=CC=C32)C(*)=CC=C1&*F&&*F&&
C1=CC=C(CSC2=N[NH]C(C3=CC=NC=C3)=N2)C=C1&&&
*OC&*C1=CN=C2N=CN=C(NC3=CC=C(OC4=CC=C(*)C(*)=C4)C(*)=C3)C2=C1&*C(F)(F)F&&*F&*C#N&&
*OC&*C1=CC=C(C2=CC=CC=[N+]2*)C=C1*&*C&&*Cl&&
*C1=CC=CC=C1C1CC(=O)NC2=C1[NH]C=N2&*F&&&
C1=CC=C(C2=N[NH]C(C3=NC4=CC=CC=C4[NH]3)=C2)C=C1&&&
*CC(C)=O&*C1=CC(*)=C2CC(*)C(*)(*)OC2=C1&*C(C)C&&*C&*O&*C&&
*NC(C)=O&*C1=CC=C(NS(=O)(=O)C2=CC=C(OCC(=O)NCC3CCCO3)C=C2)C=C1&&&
*C#N&*C1=CC=NC=C1C1=CSC(NC2=CC=C(S(=O)(=O)NCC3=CC=CO3)C=C2)=N1&&&
*N&*C1=CC(*)=CC(CCC2=NC3=C(C=CC(*)=C3*)[NH]2)=C1&*F&&*F&*F&&
*C(=O)N(CC)CC&*C1=C(*)C(CSCC2=CC=C(*)C=C2)NC(=O)N1&*C&&*C(F)(F)F&&
*OC&*C1=CC=C(C(*)C2=C(*)C=C3C=CC=NC3=C2*)C=C1&*C#N&&*C(F)(F)F&*OC&&
*S(N)(=O)=O&*C1=CC=CC(NC(=O)C2CC3CCC2C3)=C1&&&
*C&*C1=CC=C(CNC(=O)C2CCCN2C(=O)C2CCCO2)C=C1&&&
*C&*C1=CC=C(CN2N=NN=C2CN(CC2=CC=CO2)C(*)C2=NC3=CC=CC=C3[NH]2)C=C1&*C(C)C&&&
*C1=CC=C(CNS(=O)(=O)C2=CC(*)=CC=C2NCC2=CC=CC=C2)C=C1&*Cl&&*F&&
*C(=O)OC&*C1=CC=C2N=C(NC(=O)C3=NN4C(*)=CC(*)=NC4=N3)SC2=C1&*C&&*C&&
*C(=O)OC&*C1=CC(*)=C2OC(=O)C(C3=CC=CC=C3)=CC2=C1&*Cl&&&
*C(C)O&*C1=CC=C2OCC3(CCN(CC4=N[NH]C=C4)CC3)C(=O)C2=C1&&&
*C&*N1C=NC2=C([NH]C=N2)C1=O&&&
*C&*C1=CC=C(CC2=NC3=C([NH]2)C(=O)N(*)C(=O)N3*)C=C1&*Br&&*C&&
*C&*C1=CC=C(C2=C(*)C(*)=C3CCCN32)C(*)=C1&*Cl&&*Cl&*C=C(C#N)C#N&&
*OC&*C1=CC2C3CC4=C(C(*)=C(*)C=C4C2(COCC2=CC=CO2)CC1)C(=O)CC(*)O3&*OC&&*O&*C&&
O=C(CCC(=O)NC1=CC=CC=C1)NN=CC1=CC=CC2=C1CCC2&&&
*C&*C1=CC=C(CC(=O)N2C(*)CCC2COCC2=CC=CC=C2)C=C1&*I&&&
*C1=CC=C2CN(C(=O)NC3=CC=CC=C3*)CCNC2=N1&*[N+](=O)[O-]&&*F&&
*OC&*C1=CC=C(C(=O)NC2=CC=C(NC3=NN=C(C4=CC=C(*)C=C4)C4=CC=CC=C34)C=C2*)C=C1&*OC&&*S(N)(=O)=O&&
*C&*N1C2CCC1CC(OC(=O)N(*)C1=CC=CC=C1)C2&*C&&&
*C(=O)O&*C1=CC(*)=C(*)C(*)=C1&*Cl&&*O&*O&&
*C&*C1=CC=C(C2(*)CCN(C(=O)C3=CC(C4=NC(*)=N[NH]4)=C(C4CC4)C=C3*)CC2)C=C1&*F&&*C&*C&&
*OC&*C1=CC2=NC=NC(NC3=CC=C4C(=C3)C(*)CCN4*)=C2C=C1*&*C&&*C(C)=O&*OC&&
*C&*C(C(=O)NC1=CC=C(S(=O)(=O)N2CCNCC2)C=C1)C1=CC=CC=C1&&&
*C&*C1=CC(=O)N=C(NCCC2=CC=CC=C2)[NH]1&&&
*OC&*C1=CC=C(C=CC2=CC(*)=CC(*)=C2C=CC(=O)C2=CC=C(*)C=C2)C=C1&*OC&&*OC&*[N+](=O)[O-]&&
*OC&*C1=CC=C2C(=C1)C=C(CC1=CC=CC=C1)N2CC1=CC=C(*)C(*)=C1&*OC&&*C(=O)O&&
*C&*C1=CC(*)=CC(C(*)(*)NC(=O)N2C=C(C3=CC(*)=CC=C3*)C(*)=N2)=C1&*C&&*C(F)(F)F&*F&*F&*C#N&*Cl&&
*OC(C)COC&*C1=CC=C(N2N=NC3=C2N=CN=C3*)C=C1&*C(C)C&&&
*C1=CC=C(CN2C(=O)CNC(=O)C2CC2=C[NH]C3=CC=CC=C23)C=C1&*Cl&&&
O=C(NCC1CCNCC1)C1=CC=CC=C1C(=O)NCC1=CC=CO1&&&
*CCCC&*C1=CC=C(NNC(=O)C2=CC(S(=O)(=O)N3CCOCC3)=CC=C2N2CCCC2)C=C1&&&
*OC&*C1=CC2=C(C=C1*)C(C1=CC=C(C3=CC=NC=C3)C=C1)N(*)CC2&*OC&&*C&&
*OCC&*C1=CC=CC(NC(=O)C2CCCN2S(=O)(=O)C2=CC=CC3=CC=CN=C23)=C1&&&
*C1=CC(N2CC(C(=O)N3CCCCCCC3)CC2=O)=CC=C1&*Cl&&&
O=C(NC1=CC=C2OCCOC2=C1)C1=CC2=CC=CN=C2C=N1&&&
*C&*N1CCCCC1CNC(=O)C1=CC=CC(CN2C=NC=N2)=C1&&&
*OC&*C1=CC=C(N2CC3=C(C2)C(NC2=CC(*)=CC=C2)=NC=N3)C=C1&*C(C)C&&&
*OC&*C1=CC2=C(C=C1*)C[N+](*)(*)CC2&*OC&&*C&*C&&
*C1=CC=C(N2CCN(CCCCN3C4=C5C(=CC=CC5=CC=C4)S3(=O)=O)CC2)C=C1&*F&&&
*C(C)C&*C1=[N+](CC(=O)C2=CC=CC=C2)C2=CC=CC=C2C1(*)*&*C&&*C&&
*OC&*C1=CC2=C(C=C1*)C(=O)OC(CCC1=CC(*)=C3OCOC3=C1)=N2&*OC&&*OC&&
*C(C)O&*C1C(=O)N2C1SC(*)(*)C2*&*Cl&&*C&*C&&
*C1=CC=CC=C1CN1C(*)=NC2=CC(C(=O)N3CCOCC3)=CC=C2C1=O&*O&&*[N+](=O)[O-]&&
*CCO*C1=CN=CC=C1C1=CC=CC=C1SCC1=CC=CC=C1&&&
*CC&*C1=CC=C2C(=C1)C(*)N(*)C(=O)N2C1CCN(C2=CC=CC=C2)CC1&*C&&*OC&&
*OC&*C1=CC=C(CN2C(N3CCCC3C3=NCCN3)=NC3=CC=CC=C32)C=C1*&*OC&&&
*COCCCCC&*C1=CC(*)=CC(*)=C1&*O&&*O&&
*C(=O)NC&*C1=CC=CC=C1N1C(=O)N(CC2=CC=CC=N2)C(*)(*)C1=O&*C&&*Cl&&
*C(C)CCCN(CC)CC&*C1=CC=C(S(=O)(=O)N(*)C2CCC3(*)C4CCC5C(*)CCC5(*)C4CCC3C2*)C=C1&*C&&*O&*C&*C&*C&&
*C&*C1=CC=C(CNC(=O)C2CN(*)C(=O)N2C2=CC(*)=CC=C2)C=C1&*C(=N)N&&*OC(F)(F)F&&
*NC(=O)C(C)(C)C&*C1=CC=C(N2CCN(C(=O)CC3=CC=CS3)CC2)C=C1&&&
*CCCC&*C1=CC=C(N2CCN(C3=CC=CC=C3*)CC2)C(*)=C1&*F&&*F&&
*C#N&*C1=CC=C2[NH]C(=O)C(C(C3=NN=NN3CC3=CC=CS3)N3CCN(C4=CC=CC=C4)CC3)=CC2=C1&&&
*C&*C1=CN2C(=O)C3=C(CCCC3)N=C2C(SCC(=O)NC2=CC=CC=C2*)=C1&*C&&&
*OCC&*C1=CC=C(S(=O)(=O)NCCC(=O)OCC(=O)N(*)C2=CC=CC=C2)C=C1*&*CC&&*OCC&&
*C&*C1=CC(C2CC2C(=O)NCCN2CCCC2*)=CC=C1N1CCCCC1&*[N+](=O)[O-]&&&
*C(C)=O&*C1=CC=C(NC(=O)C2CCC(CNS(=O)(=O)C3=C(*)ON=C3*)CC2)C=C1&*C&&*C&&
*C&*C1=CC=C(C=CC(=O)OCC(=O)N(*)C2=C(*)N(CC3=CC=CC=C3)C(=O)[NH]C2=O)C=C1S(=O)(=O)N1CCOCC1&*CC(=O)O&&*N&&
*SCC&*C1=CC(C2=CC(*)=N[NH]2)=CC=C1&*N&&&
*CCC(=O)OC&*C1=CN(*)C(C2=CC=CC=C2)=CC1=O&*O&&&
*NC(C)(C)C(C)C&*C1=C(*)N2C(=O)C(*)C2S1&*C(=O)O&&*C(C)(C)C&&
*OC&*C1=CC=C2C(=C1)CCC1=CC(*)=C(*)C(*)=C12&*OC&&*OC&*OC&&
*OC&*C1=CC=C2[NH]C3=C(CCNC3CC3=CC(*)=C(*)C(*)=C3)C2=C1&*C&&*OC&*OC&&
*C&*N1C=C(C2=CC=CC=C2)C(CC(=O)NC2=CC=C(N3CCOCC3)C=C2)=N1&&&
*CNCCOS(C)(=O)=O&*C1=CC2=CC=CC=C2[NH]1&&&
*OCC&*C1=CC=C(NC(=O)C2=C(*)ON=C2C2=CC=CC=C2*)C=C1*&*Cl&&*C&*OCC&&
*C&*C1=CC=C(OC2=CC=C(C3=CC(*)=CC(C(=O)NC4=N[NH]N=N4)=N3)C=C2)C=C1&*F&&&
*C&*C1=CC(CC2=CN=C(NC(=O)C3CCC(=O)N3)S2)=CC=C1&&&
*F&*C1=CC=C(NC2=NC(NCCN3CCCNCC3)=NC(NC3=CC=C(*)C=C3)=N2)C=C1&*Cl&&&
*C(=O)C(=O)N(CCCC)CCCC&*C(CC1=CC=CC=C1)NC(=O)C(*)NC(=O)OCC1=CC=CC=C1&*CCCC&&&
*OC&*C1=CC=C(NC(=O)C(*)NC2=CC=CC=C2)C=C1&*C&&&
O=C(C1=C[NH]C2=CC=CC=C12)C1CCN(CCN2N=NN=C2C2=CC=CN=C2)CC1&&&
*C&*C1CN(*)C(=O)CCCN2N=NC=C2COC1CN(*)CC1=CC=C2OCOC2=C1&*C(C)CO&&*C&&
*OCCCCC(=O)O&*C1=CC=C(C2=CC=CS2)C=C1&&&
*C#N&*C1=CC=CC=C1NC(=O)C1=CC=C(NCCCN2CCCCC2)C(*)=C1&*[N+](=O)[O-]&&&
*CC&*C1=CC=[N+](CC2CCCCC2)C2=CC=CC=C12&&&
*CC(NC(=O)C(NCC(N)CS)C(C)C)C(=O)NCC(=O)O&*C1=CC=CC=C1&&&
*C(C)=O&*C1=C(*)C(C2=CC=NC=C2)N2N=C(C3=CC=CC=C3)N=C2N1&*C&&&
*OCC(O)CNC(C)(C)C&*C1=CC=CC2=C(C3=CC=CC=C3)C=CC=C12&&&
*OC&*C1=CC=C2C(*)=C(*)C3=CC(*)=C(*)C=C3C2=C1&*OC&&*OC&*OC&*CCCC(C)C&&
*C&*C1=CCC(C2(*)CC(*)=C3C2CCC2(*)C3CCC2C(*)C2CCCC(*)(*)C2)CC1&*C&&*C&*O&*C&*C&*O&&
O=C1C=C(C2=CC=CC=C2)C2=C(C=CN2C2=CC=CC=C2)O1&&&
*C(C=CC1=CC=C(*)C=C1)=CC(=O)C=CC1=CC=CC(*)=C1&*O&&*Cl&*[N+](=O)[O-]&&
*C1=CC=C(S(=O)(=O)N2CCCCC2C2=CN=C(*)N=C2)C=C1&*N(CCO)CCO&&*C(F)(F)F&&
*C1=CC=CC=C1NS(=O)(=O)C1=CC=C(OC2=CC=C(OCC3=CC=CC=C3)C=C2)C=C1&*F&&&
*CC(C)C&*C1=CC=C(C2CN(*)CC2C(=O)N2CCN(C3=CC=C(*)C=C3*)CC2)C=C1&*Cl&&*C(C(=O)NCCON=C(N)N)C(C)C&*Cl&&
*C=C&*C1(*)CC2C(=O)C=CC1O2&*O&&&
*C1=CC=C(C2=CC(=O)[NH]C(CC3=CC=CC=C3*)=N2)C=C1*&*Br&&*O&*Cl&&
*C1=CC=C(CN2CCC(NC(=O)C3=CSC=C3NC=C3C(=O)CCCC3=O)CC2)C=C1&*C(F)(F)F&&&
*C(=O)OCC&*C1=C(*)N(CC2=CC=CC=N2)C(NCCC2=CC=CC=C2)=NC1C1=CC=CC=C1&*C&&&
*C&*C1=CC(C(=O)NC2=NCCS2)=C(*)O1&*C&&&
*C&*C1=CC=C(C2=NN=C3C=CN(CC4=CC=CC=C4*)N=C3S2)C=C1&*OCCF&&&
*OC&*C1=CC=CC(N2C=CC=C2C=C2C(=O)NC(=O)N(C3=CC=CC=C3*)C2=O)=C1&*C&&&
*C&*C1=CC=C(N2C(=O)C3=C(C=CS3)N(CC(=O)NC3=CC=CC=C3*)C2=O)C=C1&*C(C)C&&&
*N&*C1=C(C(=O)NC2=NC=CS2)C=C(*)C2=CC(C3=CC=CC=C3)=CC=C12&*O&&&
*Br&*C(*)(P1(*)=NP2(=NP3=CC=CC=C3)C=CC=CC21)P(*)(=O)OC1=CC=CC=C1&*Br&&*Br&*Br&&
*CCCCCCC&*N1C=C[NH]C1=S&&&
*[N+]1=C2C3=C(C=CC4=CC=CC=C34)C(=O)C3=CC=CC(*)=C3C2=CC=C1&*[O-]&&*O&&
*CC(O)(P(=O)(O)O)P(=O)(O)O&*C1=CC=C(C2=CC=C(*)C=C2)C=C1&*Cl&&&
*N&*C1=CC=C(C2=CC=C(*)C(*)=C2)C=N1&*Cl&&*C(F)(F)F&&
*CCC(C)=O&*C1=CC(=O)OC2=CC(OC(*)C(=O)N3CCCC(*)C3)=CC=C12&*C&&*C&&
*C(=O)OC(C)(C)C&*C(NC(=O)OCC1C2=CC=CC=C2C2=CC=CC=C21)C1=CC=CC=C1&&&
*C&*C1=CC=C(S(=O)(=O)N2C=CC(CNCC3CC3)=C2)C=C1&&&
*C1=C2OCOC2=CC2=CC=C3C=CC=CC3=C12&*O&&&
*C(=O)NC(CCC)C(=O)C(F)(F)F&*C1=CC=CC(C(=O)NC(*)C(=O)NC(*)C(=O)NC(*)CC2=CC=CC=C2)=C1&*CC(C)C&&*C(C)CC&*C=CC(=O)OC(C)C&&
*CCC&*C1=CC=C(S(=O)(=O)N2CC(N3CCC(*)CC3)CC2C(=O)NC(*)CC2=CC=C(NC(=O)C3=C(*)C=NC=C3*)C=C2)C=C1&*Cl&&*Cl&*Cl&*C(=O)OCC&&
*C(O)C(N)CC(C)C&*C(CC1CCCCC1)NC(=O)C(CC1=C[NH]C=N1)NC(=O)C(*)CC1=CC=CC=C1&*NC(=O)C(C)C&&&
*C(=O)NC(C)CC&*C1C2CCC(O2)C1*&*CC=CCCCC(=O)O&&&
*C&*C1=CC=C(C(=O)CCC(=O)NC2=CC=CN=C2)C=C1&&&
*C&*C1=C(CC2=CC=CC=C2)C1=NNC(=O)C(=O)NC(*)C1=CC=CC=C1&*S&&&
*CC&*C1CC2C3(*)CCC(*)C(*)(*)C3CCC2(*)C2(*)CCC3(*)CCC(*)(*)CC3C12&*CC&&*O&*O&*C&*C&*C&*C&*C(=O)O&*C&&
*C&*C1=C(*)C(C(=O)NCC(*)C(=O)NC2C(=O)N3C2SC(*)(*)C3*)=CC=C1&*N&&*F&*C&*C&*C(=O)O&&
*C&*C1=CC(CC2=CN=C(NC3=NC(*)=NC(*)=C3)S2)=CC=C1&*F&&*C(N)=O&&
*C#N&*C1=CC=C(C2=C(*)[N+](*)=CS2)C=C1&*C(=O)NCC=CCCCN&&*[O-]&&
*C&*C1=CC=C(CSCC(=O)NC2=CC=C(*)C=C2*)C=C1&*C&&*C&&
*C(=O)NC&*C1=CC=C(NC(=O)NC2=CC=C(NC(=O)C=CC3=CC=CC=C3)C=C2)C=C1&&&
*CCOC&*C1=C(N(*)C(=O)CC2=CC=CS2)C(=O)[NH]C(=O)N1CC1=CC=CC=C1&*N&&&
*F&*C1=CC=C(C2=CC(C3=CC=CC=C3)=C(C3=CC=C(*)C=C3)C=N2)C=C1&*F&&&
*SC&*C1=CC=C(*)C=C1&*OCC(O)CNC(C)(C)C&&&
C1=CC=C(C2=CC=C(OC(CC3CCCCC3)C3CNCCO3)C=C2)C=C1&&&
*C&*C1=CC(NC(=O)CSCC2=N[NH]C(=O)O2)=NO1&&&
*OC&*C1=CC=C2N=C(C3=C(*)C(*)=CC=C3)C=C(N3CCC(*)CC3)C2=C1&*O&&*O&*NC(C)=O&&
*C(C=CC1=CC=C(*)C=C1*)=CC(=O)C=CC1=CC=C(*)C=C1*&*O&&*O&*O&*O&*F&&
*NC(C)=O&*C1=C(NC(=O)C2=CC=CO2)OC2=CC=CC=C12&&&
*Cl&*C1=CC=C(C2(C3=NN=C4C(OC5=CC=C(*)C=C5*)=CC=CN34)CC2)C=C1&*Cl&&*Cl&&
*C&*C1=CC(C(=O)N2CCN(*)CC2)=CC=C1N1N=CC(=O)[NH]C1=O&*C&&&
*OC&*C1=CC=C(C2C(*)C3=CC(*)=C(*)C=C3C(=O)CN2S(=O)(=O)C2=CC=C(*)C=C2)C=C1&*OC(C)C&&*OC&*Cl&*Cl&&
CCCCCCCCCCCCCCCCCCCCC(=O)OCC(COP(=O)([O-])OCC[N+](C)(C)C)OC(=O)CCCCCCCCCC&&&
*C&*C1=CC(=O)N=C(SCC(=O)NC2=CC=CC=C2*)[NH]1&*O&&&
*C1=CC=C2C(=C1)COC21CCN(C(=O)CC2=CC=C(NC(=O)NC3=CC=CC=C3*)C=C2)CC1&*F&&*C(F)(F)F&&
*C1=CC=CC=C1C(C(=O)NC1CCCC1)N(CC1=CC=CC=C1)C(=O)CNC(=O)C1=CC=CO1&*F&&&
*C1=CC=C(S(=O)(=O)N2CCOCC2)C=C1C(=O)OCC(=O)NCC1CCCO1&*Cl&&&
*C&*C1=CC=C(NC2=NC3=CC=C(S(=O)(=O)NC4=C(*)C(*)=NO4)C=C3C=C2)C=C1&*CC(C)C&&*C&&
*C(C)C&*C1=CC=C2CN3CCCC3C(=N)C2=C1&&&
*N(C)C(=O)C(C)CSC(C)C&*C1CCCCC1&&&
*C&*C1=CC=C2OC(*)CN(S(=O)(=O)C3=CC=C(OCC(=O)NCC4=CC=NC=C4)C=C3)C2=C1&*C&&&
*C(=O)NC&*C1=CC(C#CC2=CC=C3OC=C(*)C3=C2)=CC=C1&*F&&&
*C&*C1=CC2=NC(N3CCN(*)CC3)=CC(*)=C2C=C1&*F&&*O&&
*C&*C1=CC=C(C2CCC3=C(*)C(*)=NC=C3C2)C=N1&*OS(=O)(=O)C(F)(F)F&&*C&&
*NC(C)=O&*C1=CC=C(COC2=CC=C(C=CC3=NC(*)=C(*)O3)C=C2)C=C1&*C&&*C&&
*C&*C1=CC(C2=CC=CC3=C(NC(=O)C4CCC4)C(*)=NN23)=CC=C1&*F&&&
*CCC(=O)OCC&*C1=CC(*)=C2C(=O)C3=C(*)C(C4=C(*)C=C5C(C(=O)OC6OC(*)C(*)C(*)C6*)=C(*)C(=O)C(*)=C(*)C5=C4*)=CC=C3OC2=C1&*O&&*O
*C&*C1=CC=CC(*)=C1NC(=O)C1=C(N2C=CC=C2)N(C2=CC=CC=C2)N=C1&*C&&&
*C&*C1=NC2=CC=CC=C2N1C1=NC2=C(C3=C1CCC3)C1=CC=CC=C1O2&&&
C1=CC=C(C2=NC3=C(N4CC5COCCN5CC4)N=CN=C3[NH]2)C=C1&&&
*C(=O)OCC&*C1=C(*)C(C2=CC=CO2)C(*)=C(*)N1&*C&&*C&*C(=O)OCC&&
*O&*C1=CC=C(COC2C(*)C(*)C(*)C(*)C2*)C=C1&*O&&*O&*O&*O&*[N+](=O)[O-]&&
*OC&*C1=CC2=C(C=C1*)C(C1=CC=C(S(=O)(=O)NC(=O)NCC3=CC=CC=C3)C=C1)=CC(=O)O2&*OC&&&
*C(C)(C)C&*C1=CC=C(C(=O)N2CCN3C(*)=CC=C3C2*)C=C1&*C(N)=O&&*F&&
*C1=CC(NC(=O)NP(*)(=O)OCC2OC(N3C=NC4=C(*)N=CN=C43)C(*)C2*)=CC=C1&*NO&&*O&*O&*O&*F&&
*C&*C1=CC=C(N2[NH]C3=C(CCN(C4CCCC4)C3C3=CC=C(*)C=C3)C2=O)C=C1&*F&&&
*CC&*C1=CC=C2C=C3C=CC(*)=NN3C2=C1&*CN&&&
*C1=CC=CC=C1CC(=O)N1CC2=C(CC(C3=CC=CC=C3)N(CC3=CC=CC=C3)C2=O)C1&*Cl&&&
*OC&*C1=CC2=C(C=C1*)C1=CC=C3C=CC4=C(C(*)=CC=C4)C3=C1[NH]C2=O&*OC&&*CC(C)(C)C&&
*C1CCCCC1NC(=O)NC12CC3CC(CC(C3)C1)C2&*C(=O)O&&&
*C&*C1=CC(C2=CC=C3C(=C2)CC(=O)N3*)=CC=C1CC(*)NC(=O)C1NC2CCC1C2&*C#N&&*F&&
*C&*C1=CC(=O)N(C(=O)C(*)(*)C2=C(*)[NH]C3=CC=CC=C23)O1&*C&&*O&*[N+](=O)[O-]&&
*CCCOC&*C1=NN=C(NC(=O)C(*)SC2=NN=C(C3=CC=CO3)O2)S1&*C&&&
*C&*C1(*)CC2=C(CO1)SC1=C2C2=N[NH]C(=O)N2C=N1&*C&&&
*C&*C1=CN(C2CC(*)C(COC(=O)C(*)NC(=O)C(*)CC3=CC=CC=C3)O2)C(=O)[NH]C1=O&*F&&*O&*I&&
CNC(=O)C(N)CC(=O)O&&&
*CC(C)C&*C1=CC=CC=C1OCC1=CC=C(C(=O)N(*)CC2=CC=CC=C2)O1&*OCC(=O)O&&&
*C1=CC=C(NC(=O)NNC(=S)NC2=CC=CC=C2)C(*)=C1&*Cl&&*Cl&&
*C&*C1=CC=C(S(=O)(=O)N2CCOCC2)C=C1C(=O)N1CCOCC1&&&
*C1=CC=C(*)C(C=NNC(=O)CN2CCN(C3=CC=CC=N3)CC2)=C1&*[N+](=O)[O-]&&*O&&
*N&*C1=CC=C(COC2=C(*)C(C3=NC=C(*)N=C3)=CC=C2C2CCC2)N=C1&*OCC(F)(F)F&&*F&&
*NC&*C1=CC=CC=C1C(=O)NCCN1C=CN=C1&&&
*OC&*C1=CC(S(=O)(=O)N2CCCCC2)=CC=C1NC(=O)COC(=O)COC1=CC=CC(*)=C1*&*C&&*Cl&&
*OC(C)=O&*C1CCC2(*)C(CCC3=CCOC3=O)C(=O)CCC2(*)C1&*C&&*C&&
*C1C(C2=CC=CC=C2)N(CC2=CC=CC=C2)C(=O)N(CC2=CC=CC=C2)C1CCC1=CC=CC=C1&*O&&&
*N=C(CCS)C(=O)O&*C1=CC=CC=C1&&&
*C(C)CO&*C1=NC2=CC(SC3=CC=NC=C3)=CC=C2N1CCCCCOC1=C(*)C(N2CCCC(*)C2)=NC=N1&*N&&*C(=O)O&&
*NC(C)=O&*C1=CC=C2N=C(C3=CC=CN=C3)N=C(NCCCCNS(=O)(=O)C3=CC=CC=C3)C2=C1&&&
*C(=O)C=CC=CCCCC&*C1=C(*)C(*)=C(*)C(=O)O1&*O&&*C(C)C&*O&&
*C(C)(C)C&*C1CCCC(*)C1&*O&&&
*C(=O)OCC&*C1=NC2=CC=CC=C2C(COC2=CC=C3OC(*)(*)C(=O)N(*)C3=C2)=N1&*N&&*C&*C&&
*C&*C1=C(CSC2=NN=NN2*)CSC2C(NC(=O)CC3=CC=CC=C3)C(=O)N12&*C(=O)O&&&
*C(=O)NCCC(C)C&*C1=C(*)N2CCC3(CC2=N1)CN(C1=CC=CC=N1)C3&*C&&&
*CCCC&*C1=NC(N2CCOCC2)=C2OC3=CC=CC=C3C2=N1&&&
*C1=CC=C(C(=O)OCC(=O)NC2=CC=C(S(=O)(=O)N3CCCC3)C=C2)C=C1S(=O)(=O)N1CCOCC1&*F&&&
*C&*C1=CC=CC=C1C1=C[N+](*)=C2CCCCC2=[N+]1*&*C&&*[O-]&&
*C&*C1=CC=C(SC2=CC=CC=C2N2CCN(*)CC2)C=C1&*Cl&&&
*C(=NOC)C(=O)NC&*C1=CC=C(OC2=NOC=C2*)C(*)=C1&*C(C)C&&*Cl&&
*N(CC)CC&*C1=CC=C(NC(=O)C2=NC3=CC=CC=C3N=C2*)C(*)=C1&*Cl&&*C(=O)OC&&
O=C1N(C2=CC=CC=C2)C2=C(C3=CC=CC=C3)C=C(C3=CC=CC=C3)N=C2N1C1=CC=CC=C1&&&
*C&*C1=CC=C(CNCC2(*)CCN(C(=O)C3=CC=C(*)C(*)=C3)CC2)N=C1&*F&&*Cl&*Cl&&
*C#N&*C1=C(C2=CC=CC3=CC=CC=C23)CC2CCC1N2C(=O)NCCN1CCOCC1&&&
*C&*C1=CC=C(C2=CC=C3C(=C2)OC(CN(*)C(=O)NC2CCCCC2)C(*)CN(*)S3(=O)=O)C=C1&*C(C)CO&&*F&*C&&
*OC&*C1=CC=C(C2(C3=CC=C(C4=CN=C(*)N=C4)C=N3)CC3CCC2C3)C=C1&*N&&&
*C&*C1=CC=CC(CN2CCCN(C3=NN=C(*)C4=C(*)N(C5=CC=CC(*)=C5)N=C34)CC2)=C1&*C&&*C&*OC(=O)N(C)C&&
*OC&*C1=CC=CC(C=CS(=O)(=O)NC2(C3=CC(*)=CC=C3*)CCN(*)C2)=C1&*OC&&*Cl&*C(=O)OC(C)(C)C&&
*CC&*C1=CC=CC=C1C(=O)OCC(=O)N(*)C1CCS(=O)(=O)C1&*Cl&&&
*C(N)=O&*C1=NN(C2OC(COC(=O)NCCC3=CC=CC=C3)C(*)C2*)C=N1&*N&&*O&&
*N&*C1=CC=C(C2=CC=C3N=CN=C(NC4=CC=CC5=C4C=N[NH]5)C3=C2)C=C1&&&
*C(=O)OCC&*C(*)=C1CCN(C2=C(*)C(*)=C(*)S2)CC1&*C#N&&*C#N&*C&*C&&
O=C1CC2C3=C(C4=CC=CC=C4S2(=O)=O)C2CCCC(C3)N2CO1&&&
*NC(C)C&*C1=NC=NC2=C1N=CN2CC1CSC(*)O1&*CO&&&
*CC(=O)OCC&*C1=NC2=CN=C3NCCCN3C2=C1&&&
*CCCCCCCC&*N=C1NCCN1CC1=CC=C(*)N=C1&*[N+](=O)[O-]&&&
*C#N&*C1=CC=C(C2=C(CC3=CSC=C3)N3C=C(*)C=C(*)C3=N2)C=C1&*Br&&*Br&&
*OC&*C1=CC=CC2=C1CCC1CN(CCN3C(*)=C4SC5=CC=CC=C5C4=NC3=O)CC21&*O&&&
*C&*C1C=C2C3=C(CCN(*)C3)C3=C2C1=CC=C3&*O&&&
*C&*C1=NC(N2CCOCC2)=C2N=CN(*)C2=N1&*Cl&&&
*OC&*C1=CC(CCN(*)C(*)C2=CC=C(CN(*)S(=O)(=O)C3=CC=C(*)C=C3)C=C2)=CC=C1&*C&&*F&*C(C)C&*C(C)C&&
*OCC&*C1=CC=C(C2C3=C(CC(*)(*)CC3=O)NC3=C2C(=O)CC(*)(*)C3)C=C1*&*C&&*C&*C&*C&*O&&
*NC(=O)NCC&*C1=CC(C2=CC(C(=O)NC3=CC=C(*)C(NC4=NC=CC(C5=CC=CN=C5)=N4)=C3)=CC=N2)=CC=C1&*C(F)(F)F&&&
*C&*C1=CC=CC(N(CC(=O)NCC2=CC=CO2)C(=O)CNS(=O)(=O)C2=C(*)C=C(*)C=C2*)=C1&*C&&*C&*C&&
*C1=CC=C(NC(=O)COC(=O)C2CC3CCCCC3N2C(=O)C2=CC=CO2)C=C1&*F&&&
*C&*C1=CC=C(CNC(=O)CN2C(*)=CC3=C(NCN(CC4CC4)S3(=O)=O)C2=O)C(*)=N1&*N&&*C&&
*CC(C)C&*C1CCC(*)C(*)C1&*O&&*O&&
*C(=O)OC&*C1=C(*)C(C2=C(C3=CC=CC(*)=C3)N=C3SCCN32)C(*)=C(*)N1&*C&&*C&*C(=O)OC&*N&&
*OC&*C1=CC=C(NC2=C(C3=CC=CCC3(*)*)C(=O)NC(*)=N2)C=C1&*C&&*C&*C&&
*C(C)(C)C&*C1=CC=C(CN2C(=O)N(CC3=CC=CC=C3)S(=O)(=O)C3=CC=CC=C32)C=C1&&&
*C&*C1=CC=C(OC2=CC=C(S(=O)(=O)NC3=CC=CC(*)=N3)C=C2*)C(C2=CC=NN2*)=C1&*Cl&&*C#N&*Cl&&
*CCC&*C1C2OC23C2(*)CCC4C(*)(*)CCCC4(*)C2CCC1(*)C3*&*C&&*C&*C(=O)O&*C&*O&*C&&
*NC(C)=N&*C1=CC=C(C(*)CC(=O)NNC(=O)C2=CC=CC=C2)C=C1&*NC(=O)OC(C)(C)C&&&
*C&*C1CCC2(*)C3(*)CC4(*)OC2(C1)C1(*)C3(*)C(OC(=O)C2=CC=C[NH]2)C(*)(*)C41*&*O&&*C&*O&*O&*O&*O&*O&*C(C)C&&
*OC&*C1=CC=C(C2=CC(=O)C=C(N3CCOCC3)S2)C=C1&&&
*C(=O)OC&*C1=C(*)C(*)=C(NC(=O)CCS(=O)(=O)C2=CC=CC=C2)S1&*C&&*CC(=O)OC&&
*C&*C1=NN(CC(=O)N2CCCCC2CCN2C=CC=N2)C(*)=C1&*C&&&
*C&*C(CCC1=CC=NC=C1)C1=CC=C(C2=CC=CC=C2)C=C1&&&
*OCCC&*C1=CC=C(C2(*)NC(=O)N(CC(=O)NC3=NN=C(CCCC4=CC=C(NC(=O)CNC(=O)C5=C(*)C=C(*)C(*)=C5)O4)S3)C2=O)C=C1&*Cl&&*C&*OCCN(CC)C
*OC&*C1=CC=CC(C=CC(=O)C2=CC=C3OC(*)(*)C=CC3=C2*)=C1*&*OC&&*C&*C&*OC&&
*CC&*C1(*)C(=O)OCC2=C1C=C1C3=NC4=CC=CC=C4C=C3CN1C2=O&*O&&&
*OC&*C1=CC(C(=O)N2N=C(C3=CC(*)=C(*)C(*)=C3)CC2C2=CC=CC=C2)=NO1&*C(=O)O&&*OC&*OC&&
*CCCC&*C1=CC=CC=C1N1N=C(*)C(CC2=CC=C(C3=CC=CC=C3C3=N[NH]N=N3)C=C2)=C1*&*C(=O)OCOCOC&&*C(=O)OCOC(=O)C(C)C&&
*CS(=O)C(C)C&*C1=CC=C(C2CN(*)CC2C(=O)N2CCN(C3=CC=C(*)C=C3*)CC2)C=C1&*F&&*C(N)C(C)C&*Cl&&
*1CCN(C2=CC=C3[NH]N=C(C4=CSC=C4)C3=C2)CC1&&&
*C&*C1=CC(N2CCC(N(*)CC3=CC=CC=C3*)CC2)=NC(*)=N1&*C&&*F&*N&&
*OC&*C1=CC=C2C(=C1)C=C1C(=NC(NC3=CC=CC=C3*)=NC1=O)N2*&*C&&*C&&
*CC(C)NC(=O)OC&*C1=CC=C(C#CC2=CN=C(OCC3CC3)N=C2)C=C1&&&
*C&*C1=CC=C(C=NNS(=O)(=O)C2=CC=C(*)C=C2)C=C1&*F&&&
*CC(=O)O&*C1=CC(*)=C2N=C(CCC3=NC(C4=CC=CO4)=CN3*)N(*)C2=C1&*CCO&&*Cl&*Cl&&
*OC&*N=C1CCC2=C(*)C(*)=C(*)C(*)=C12&*O&&*O&*Br&*O&&
*C&*C1=C2CCC(*)(*)NC2=C(*)C(SC2=CC=CN=C2)=N1&*C&&*C#N&*C&&
*C&*C1=CC=C(CN2C(SCC(=O)N3CCCC4=CC=CC=C43)=N[NH]C2=O)C=C1&&&
*C&*C1=CC(SC2(*)CCOC2=O)=CC=C1&*Cl&&&
*C&*C1=CC=C(OCCOCC(*)(*)C2=N[NH]C(C3=CC=C4C=CC=CC4=N3)=N2)C=C1&*C&&*Cl&&
*C1=CC(NC2=NC3=CC=CC=C3C3=NN=C(*)N23)=CC=C1&*O&&*Br&&
*C(=O)OC&*C1=CN=C(NS(=O)(=O)C2=CC=C(OC3=CC=C(*)C=C3*)C(*)=C2)S1&*Cl&&*C#N&*C(F)(F)F&&
*CCC(C)(C)C&*C1=CC=C2N=C(CC3=NC(C4=CC=CS4)=CN3*)N(*)C2=C1&*C(C)(C)C(=O)O&&*C(C)(C)C&&
*OC&*C1=CC=C(NC(=S)NN=C2C(=O)NC3=CC=CC=C23)C=C1&&&
*NC(C)=O&*C1=CC=C(C2=C(*)N=C(*)N=C2*)C=C1&*Cl&&*N&*C&&
*C&*C1=C(C(=O)NCCNC(=O)C2CC(*)CN2C(=O)CC2=CN(*)C3=CC=CC=C23)C=CO1&*O&&*C(=N)N&&
*N&*C1CCN(CCC2=CC3=C(NCCCC4=C3SC=C4)S2)CC1&&&
*CCOCCC&*C1=CC=C(C2=NN=C3CN(*)C(=O)C4=CC=CC=C4N3C2)C=C1*&*OC&&*OC&&
*C&*C1=NN(*)C(C2=CC=C(OC3=CC=C(S(=O)(=O)NC4=NC=CS4)C=C3*)C=C2)=C1&*C(F)(F)F&&*C#N&&
*O&*C1(C#CC2=CC=CC=C2)CC2CCC1O2&&&
*Cl&*C1=CC=C2C(=C1)C(C1=CC=CS1)=NCC1=NN=C(N3CCOCC3)N21&&&
*C1=CC=C(NC(=S)C2=C(*)SC3=C2CCCCC3)C=C1&*S(F)(F)(F)(F)F&&*C(F)(F)F&&
*Cl&*C1=CC=CC(C2=CC=C3N=CC=NC3=N2)=C1&&&
*C&*C1CC(*)CN(S(=O)(=O)C2=CC=C3C(=C2)OC(=O)N3*)C1&*C&&*C&&
*NCCCN&*C1=NC=NC2=C1N=CN2C1OC(*)C(*)C1*&*COP(O)(=S)OP(=O)(O)O&&*O&*O&&
*N&*C1=NC(*)=C2N=C(C3=CC=CC=C3)C=NC2=N1&*N&&&
O=C1CNC2=C(C1)C1=CC=CC=C1C(SCC1=CC=CC=C1)=N2&&&
*CCC=C(C)C&*C1=CC(OC2=C3C(=CC=C2)C(*)=CC(=O)N3*)=CC=C1&*Cl&&*Cl&&
*C&*C1=CC(*)=NC(N2N=C(*)C=C2NC(=O)NC2=CC=CC=C2)=N1&*C&&*C&&
*C(C)(C)C&*C1CCC2=CC(C3=CC=CC(NC4=NC=CC(N5CCSCC5)=N4)=C3)=CC=C2C1&&&
*C&*C1=NC(C2CCCN(C(=O)CCCN3C=CN=C3*)C2)=NO1&*C&&&
*N&*C1=C(*)C=C2N=CC(*)=C(*)C2=C1&*Br&&*Cl&*O&&
*NC(C)=O&*C1=C(*)C=C2[NH]C(C3=CC=C(C4=CC=C(CNC5CCN(*)CC5)C=C4)C=C3)=NC2=C1&*Cl&&*Cl&&
*C&*C1=CC2=CC=CC=C2C(*)=N1&*NC(=O)CCl&&&
*CCOC&*C1=NC2=CN=CC=C2N1C1=CC=CC=C1&&&
*CCCC&*N1N=CC2=C(C1=O)N(*)C1=CC=CC=C21&*CCN(C(C)C)C(C)C&&&
*OC&*C1=CC=C(CC=CC(=O)OC2=CC=C(C=NNC(=O)C3=CC=CN=C3)C=C2*)C=C1&*OC&&&
*C(=O)OC&*C1=CC=C(NC(=S)NC2=CC=C(*)C(*)=C2)C(*)=C1&*Cl&&*Cl&*Cl&&
*OC&*C1=CC2=C(C3=C1C(=O)C1CC2C3C1(*)*)C1OC(=O)C2(*)CCCOC(=O)CC12*&*O&&*C&*O&*C&&
*NC(P(=O)(O)O)P(=O)(O)O&*C1=CC=CC=C1&&&
*F&*C1=CC=C2[NH]C=C(C3=N[NH]C(C4=CC=CC=C4)=C3)C2=C1&&&
*SCC&*C1=CC=C2C=C(*)C(*)=NC2=C1&*C(=O)O&&*N&&
*NF&*C1=CC=C(SC2=NC3=CC=CC=C3C=C2C2=CC=NC(*)=C2)C=C1&*F&&&
*CC(=O)NCCCOC&*C1=CC=C(C2=C(C3=CC=NC=N3)C(*)=NN2*)C=C1&*C(C)C&&*F&&
*C1C=CC2NC1CC(=O)C2NC(=S)NC1=CC=CC=C1&*O&&&
*C(N)=O&*C1=CC=CC=C1N1C=CC=C1&&&
*C&*C1=CC=CC(C2=CC=C(OC(=O)N3CCOCC3)C=C2)=C1&&&
*C1=CC=C(*)C(C=NNC(=O)C2=CC=C(C3=CC=CC=C3)C=C2)=C1&*[N+](=O)[O-]&&*O&&
*C(=O)OC&*C1=CC=C(CC(*)NP(*)(=O)C(*)NC(=O)C(*)OC2CCCCC2)C=C1&*OC&&*N&*CC(C)C&*CC(C)C&&
*=CC=CC&*C1=NC(*)=C(*)C(*)=N1&*OC&&*C(=O)NC&*O&&
*C(=O)NC(CCC(=O)O)C(=O)O&*C1=CC=CC=C1&&&
*C&*C1=CC(CN(C(=O)C2=CC=C(OC3=CC=CC=C3)C=C2)C(*)CC2=C[NH]C3=CC=CC=C23)=CC=C1&*O&&&
*C1=CC(C2=CC(S(=O)(=O)NCCN3CCCC3)=CN=C2)=CC=C1&*Cl&&&
*CCCCCCCCCC&*C=C1CC(*)C(*)(*)OC1=O&*O&&*CO&*COC(=O)C(C)(C)C&&
*C(=O)O&*C1=CC=C(C(CN2CCN(CCCC3=CC=CC4=CC=CC=C34)CC2)N2CCN(CC3=CC=C4OCOC4=C3)CC2)C=C1&&&
*CN&*C1=CC2=C(C(=O)C1=O)C(*)=CC=C2&*Cl&&&
*CCC(=O)NC(C)CCC(=O)OC&*C1=CC=C2OCOC2=C1&&&
*C(=O)NCC(=O)O&*C1=CC=C(C=C2CCN(CC(=O)NC3=CC=C(*)C=C3)S2(=O)=O)C=C1&*C(F)(F)F&&&
O=C(NN=CC1=CC=C2OC3=CC=CC=C3C2=C1)C1=CC2=CC=CC=C2OC2=CC=CC=C12&&&
*N&*C1=NC(*)=C2N=C(CNC3=CC=C(*)C(*)=C3)C=NC2=N1&*N&&*Cl&*Cl&&
*C(=O)NC&*C1=CC=C2N=C3C(=C(*)C4=CC=CC=C4N3*)C2=C1&*Cl&&*C&&
*OC&*C1=CC=CC=C1CN1CCN(CC2=CC=CC=C2)CC1&&&
*COC(C)=O&*C1=C(*)N2C(=O)C(NC(=O)CC3=CC4=CC=CC=C4[NH]3)C2SC1&*C(=O)OC(C)(C)C&&&
*C=C&*C1=CC(*)=CC(SCCC(=O)OC2CC(*)(*)C(*)(*)C(*)C34CCC(=O)C3C2(*)C(*)CC4)=C1&*C&&*N&*C&*C&*C&*C&*C&*O&&
*C&*C1=CC(C2CCCN(C(=O)C3=CN(*)C(=O)C4=CC(*)=C(*)C=C34)C2)=CC=C1&*C&&*OCC(=O)O&*Cl&&
*C(C)C&*C1CCC2(*)C(=CC(=O)C3C2CCC2(*)C(*)CCC32)C1&*O&&*C&*C&&
*C1=CC=C(CNC(=O)NC2=CC=C3OCOC3=C2)C=C1&*Cl&&&
*C(C)(C)C&*C1=CC=C(C(=O)OC2=CC=C(*)S2)C=C1&*[N+](=O)[O-]&&&
*O&*C1=CC2=CC(C3=CC4=CC=CC=C4N=C3*)=CC(*)=C2C=C1C1=C(C2=CC(*)=C3C=CC=CC3=C2)C2=CC(*)=C(*)C(*)=C2[NH]1&*O&&*Cl&*O&*O&*Cl&*Cl&&
*C&*C1=CC=C(NC2=NN(C(=O)C=CC3=CC=CC=C3*)C(*)=N2)C=C1&*N&&*F&&
*C(C)C(C)O&*C1=CC(C2COCC2C(=O)N2CCN(C3=C(*)C=CC=C3*)CC2)=CC=C1&*Cl&&*Cl&&
*OC&*C1=CC=C2C(*)=C(*)C(=O)OC2=C1&*C&&*O&&
*C&*C1=CC=C(C(=O)NC(*)CCC2=CC=CC=C2)C=C1&*C(=O)NN&&&
*C&*C1=CC=C(C2CCN(C(=O)C3=C(*)C=C(C4CCCO4)C(C4=NC(*)=N[NH]4)=C3)CC2)C=C1&*C#N&&*CC(=O)O&&
*C&*C1=C(NC2CCNCC2)C=C2C(=C1)[NH]C(=O)C1=NN=C(C3=CC=CS3)N12&&&
*C&*C1=CC(OCC(=O)NCCN2C=CC=N2)=C2C(*)=CC(=O)OC2=C1&*C&&&
*C&*C1=C(*)C(*)=C2C(=O)OC(*)CC=CC(=O)CC(*)CC3OC3CC2=C1*&*O&&*Cl&*O&*Cl&*O&&
*C1=CC=C(CCOC(=O)C2=CN=CC(*)=C2)C=C1&*Cl&&*[N+](=O)[O-]&&
*C(=O)NC(CCC(=O)OCC)C(=O)OCC&*C1=CN(C2=NC3=CC=CC=C3[NH]2)N=C1&&&
O=C1NC2=CC=CC=C2C1=CC1=CC=C[N+](CCCCCCC[N+]2=CC=CC(C3=CC=[N+](C5=CC=CC=C5)C=C4)C=C3)=C1&&&
*CCN(C)C&*C1=CC=CC(*)=C1*&*F&&*Br&&
*CCOC&*C1=CC=C(C2=CC3=CC=C(OC4CCN(*)CC4)C=C3OC2=O)C=C1&*F&&&
*N(O)C=O&*C1=CC=CC(C(*)C2=NC(C3=CC=CC=N3)=NO2)=C1&*O&&&
*OC&*C1=CC=C(NC(=N)SCCCC2=CC=NC=C2)C=C1*&*F&&&
*OC&*C1=CC=C(S(=O)(=O)N2CCC3(C=CC4=CC=CC=C4C3=O)CC2)C=C1*&*OC&&&
NCCCCCCCCCNCCCCCN&&&
*C(C)=O&*C1=CC=C2N=C(S(=O)(=O)CC3=CC(N(*)C(=O)C4=CC=CC=C4)=CC=C3)SC2=C1&*C&&&
C=C1OC(=O)C(C2=CC=CC=C2)O1&&&
*CC&*C1=CC=C(C(*)NC2CCN(C3=CC=C(N4C=C(*)C=N4)C=C3*)C2=O)C=C1&*C&&*C(=O)O&*Cl&&
*OC&*C1=CC=C(S(=O)(=O)N2CCN(C3=CC=CC=C3*)CC2)C(*)=C1&*C&&*C&&
*OC(C)=O&*C1=C(*)C2=C(C(*)=C3CCCCN3)[N+]3=C(C=C2C=C1)C1=CC2=C(C=C1CC3)OCO2&*OC(C)=O&&*OC(C)=O&&
C1=CC2=NC=C1CNC1=CC=CC=C1OCCOC1=CC=CC=C2CC1&&&
*C&*C1=CC(OCCC2=CC=CC=C2)=C2C(=C1)C(*)=C(*)N2C1=CC=CC=C1&*CC(N)=O&&*[N+](=O)[O-]&&
*C&*C1=CC=C(C2=CC=C(C(=O)NC3=CC=C4OCOC4=C3)O2)C=C1&&&
*C1=CC=C(CN2C(CNC(=O)COC3=CC=CC=C3)=NC3=CC=CN=C32)C=C1&*F&&&
*OC&*C1=CC=C(C2C3=C(COCC3=O)OC3=CC4=C(C=C32)OCO4)C=C1*&*OC(C)=O&&&
*CCCC&*C1=CC=C(OC2CCCN(C(=O)CCN3C=NN=N3)C2)C=C1&&&
*CCC(=O)NCCCC&*C1=CC=C(S(=O)(=O)C2=NN(*)C3=CC=CC=C23)C=C1&*C&&&
*OCC&*C1=CC=C(CS(=O)(=O)C=CC2=CC=CC(*)=C2)C=C1&*[N+](=O)[O-]&&&
*C&*C1=CC=C(NC2=C(*)C(C(=O)NC3CCCCC3)=NN2C2=CC=CC=C2)C=C1&*S(N)(=O)=O&&&
*C(*)=C1C(=C)N(CC2=CC=CS2)C2=CC=C(*)C=C12&*O&&*C(N)=O&*O&&
*NC(=O)CN&*C1=C(*)[NH]C(=O)N=C1&*N&&&
*C(=O)OC&*C1=CC=CC(*)=C1&*S(C)=O&&&
*C&*C1=CC=C(*)C(S(=O)(=O)NC(=O)NC2=NOC(*)=C2)=C1&*Cl&&*Br&&
*O&*C1=CC(SCC2=N[NH]C(C3=CC=CC(*)=C3)=N2)=CC=C1&*C(F)(F)F&&&
*OC&*C1=CC=C(CCC2C3=CC(*)=C(*)C=C3C3CCC4(*)C(*)CCC4C3CCC2COC(=O)CCCCCCOC(=O)CCCCCC2SCC3NC(=O)NC32)C=C1*&*OC&&*OC&*OC&*C&*
*C(C)(C)C&*C1=CC(C=C2[NH]C(=O)C(=CC3=CC=CC=C3)[NH]C2=O)=C(*)C(*)=C1&*N&&*C(C)(C)C&&
*C&*C1=CC=C(C(*)NC(=O)NC2=CC3=C(C=N2)C(C2CCC2)=N[NH]3)C=C1&*F&&&
*C&*C1=CC=C(CN2C(*)=C(CN3CCC(*)CC3)C3=CC=C(*)C=C32)C=C1&*C(=O)O&&*C&*Cl&&
*C&*C1=CC=CC=C1N1CCN(CCCCN2N=CC(N3CCN(*)CC3)=C(*)C2=O)CC1&*Cl&&*Cl&&
*OCCCC&*C1=C(*)C(*)=CC(C=CC2=CC=C3OCOC3=C2)=C1&*C(C)=O&&*OC&&
C=C1C(=O)OC2C1CCC1C2OC(=O)C1(OC(=O)CC2C=CCC2)CCC2(OC=CC2=O)C=CC1=O&&&
*C&*C1=NC(C2=CC=CC=N2)=NC(NCCN2CCOCC2)=N1&&&
*C1=CN=C(C(=O)OCC(=O)NC2=NN=C(C3=CC=CC=C3)O2)C(*)=C1*&*Cl&&*Cl&*Cl&&
*N&*C1=NC2=CC=NC=C2N1*&*CC=CBr&&&
*CCCCCCCCCC&*C1=CC=C(C2=CC=C(*)C(C3=NCCCN3*)=C2)C=C1&*Cl&&*O&&
*C&*C1=CC=C(N2C(SCC(=O)NNC(=O)CNC(=O)C3=CC=CO3)=NN=C2C2=CC=CC=C2)C=C1&&&
*C1=CC2=CC3=CC(*)=C(*)C(C=NC4=C(*)C=CC5=C4C=CC(=O)[NH]5)=C3N=C2C=C1*&*O&&*O&*[N+](=O)[O-]&*O&*O&&
*CCC&*N1N=NN=C1SCC(=O)NCCCC1=CC=CC=C1&&&
*C(CCCN(C(=O)OCC)C(=O)OC(C)(C)C)N(C)C(=O)OC(C)(C)C&*C1OC(OC2C(OCCC3COC(=O)N3*)OC(*)C(*)C2*)C(*)C(*)C1*&*COC(C)=O&&*O&*OC(
*C(=O)OCC&*C1=CC=C(C2=C(*)N=C(*)N=C2*)C=C1&*Cl&&*N&*N&&
*N&*C1=CC=C(NC(=O)NC2=CC=CC=C2*)C=C1*&*Cl&&*Cl&&
*OC&*C1=CC=C(CCNC2=CC(C3=CC4=C(*)N=CC=C4[NH]3)=CC=N2)C=C1*&*Cl&&*OC&&
*OC&*C1=CC2=NC=NC(N3CCN(C(=S)NC4=CC=C(OC5=CC=CC=C5)C=C4)CC3)=C2C=C1*&*OC&&&
*C&*C1=CC=C(*)C(S(=O)(=O)NC2=CC=CC(C(=O)NC3=NC=CS3)=C2)=C1&*C(C)C&&&
*CC&*C1=CC=C(*)C(CNC(=O)CN2C(=O)NC(*)(C3=CC=CC=C3)C2=O)=C1&*C(=O)NC&&*C&&
O=C(NC1=NN=CC2=C1C1=CC=CC=C1S2)C1=CC=CC=C1&&&
*C=NNS(=O)(=O)CCCCC&*C1=CC=C2C=C(*)SC2=C1&*F&&&
*C&*C1=CC=C2N=C(C3=CC=C4N=CC=C(NC(=O)C5=CSC=C5)C4=C3)SC2=C1&&&
*C1=CC=C(C2=NS(=O)(=O)N(CC(=O)NCC3CCCO3)C2)C=C1&*F&&&
*C&*C1CCN(C2=NC(C3=CN=CC=N3)=NC3=CC=CC=C23)CC1&&&
*OCC&*C1=CC(N2C=CC=N2)=C(*)C=C1NC(=O)C1=CC=CC=C1*&*Cl&&*C(F)(F)F&&
*C&*C(=NC1CCCN(CC(*)C2=CC=CC=C2)C1)C1=CC=CN=C1OC1=CC=CC=C1*&*O&&*C(C)C&&
*C&*C1=CC=CC=C1NC(=O)C1=NC2=NC=CC=C2O1&&&
*S(N)(=O)=O&*C1=CC=C2C(=C1)N(C(=O)N1CC(*)NC(*)C1)CC1=C(*)N=CN21&*CCl&&*C(=O)O&*C(=O)O&&
*C(=O)NCCCCCCCC(=O)NO&*C1=CC=C(NS(=O)(=O)C2=CC=C(*)C=C2)C=C1&*Br&&&
*C#N&*C(=CC1=NC(C2=CC=CC=C2)=C(C2=CC=CC=C2)O1)C1=CC=CC=C1*&*Cl&&&
*OC&*C1=CC=C(C2=NOC(N3CCCC(C(=O)NC4=CC=CC=C4)C3)=N2)C=C1&&&
*CNC(C)CP(=O)(O)O&*C1=CC=C2C=CC3=CC=CC4=CC=C1C2=C34&&&
*C&*C1=CC=C(OC(=O)C2=NSC=C2NC2=CC=NC(*)=C2)C=C1&*Cl&&&
*C1=C(NC(=O)COC(=O)COC2=CC=CC=C2)CSC1&*C(=O)O&&&
*CC(C)C&*C1=NC(NCC2=CC(=O)N(*)C(=O)N2*)=NC(C2=CC=CC=C2)=C1&*C(F)(F)F&&*N&&
*OC&*C1=CC=C(C2=CC=C3C(*)=NN(C(=O)C4=CC5=CC=C(*)C=C5[NH]4)C3=C2)C(*)=C1&*N&&*Cl&*Cl&&
C1=CC2=C(C=C1CON=CC1=CC=C[NH]1)C1CC(C1)N1C=CN=C1C2&&&
*OC&*C1=CC=C(C2=NC(N3CC(*)CC3*)=C3C(=N2)N(C2CC2)C(=O)N3*)C=N1&*N(C)C&&*C(N)=O&*C&&
*C1=CC=CC=C1N1C(C(=O)N(CC2=CC=CC=C2)CC2=CC=CC=C2)=NC2=CSC=C2C1=O&*Cl&&&
*C(=O)N(CC)CC&*C1=CC=C(C2CCN(C(=O)C3=CC(C4=NC=CC=N4)=NC4=C3C=NN4*)CC2)C=C1&*C&&&
*OC&*C1=CC=C(C2=NC3=CN=C(SC4=CC=CC=C4)N=C3N(*)C2=O)C=C1&*C&&&
*C&*C1=NC(C2=CC=C(C3=NN4C(C5=CC=NC=C5)=NN=C4C=C3)C=C2)=CS1&&&
*C&*C1=CC=CC2=NCC(C(=O)C3=CC=C(*)C=C3)CN12&*Cl&&&
*C&*C1=C(C(*)CN2C(=O)C3=CC=CC=C3S2(=O)=O)[NH]C=N1&*O&&&
*CN(CCC(=O)O)C(C)=O&*C1=CC=C(S(=O)(=O)NC2=CC=CC=C2*)C=C1&*Cl&&&
*C&*C1=CC(C(*)NC2=NC=CC(N3C(=O)OCC3*)=N2)=CN=C1*&*C(C)C&&*C(C)C&*F&&
*CC&*C1=C(N(*)CCCN2CCOCC2)C(=O)C1=O&*C&&&
*C&*C1=CC=C2C(=C1)C(N(CCCN1CCCC(C3=CC=CC=C3)C1)S(=O)(=O)C1=CN(*)C=N1)=C(*)N2*&*C&&*C&*C&&
*OC&*C1=CC=C(C2=CC(OCC3CNC(=O)O3)=C3C=CC=NC3=C2)C=C1*&*O&&&
*C&*C1=CC=C2C(=C1)C1(*)CCN(*)C1N2*&*C&&*CCC#N&*C&&
*C&*C1=CC=C(OC2=NC=CC(C3CCCN3C(=O)CC3=CC=C(*)C=N3)=C2)C=C1&*F&&&
*OC&*C1=CC2=C3C(=C1*)C1=CC=CC=C1CC3N(*)CC2&*OC&&*C&&
*OC&*C1=CC=C(C2CC(=O)NC3=CC4=C(C=C32)CCC4)C=C1&&&
*C&*C1=CC=C(N2C(*)=CC(C(=O)CSC3=NC(=O)C4=C([NH]3)SC(*)=C4*)=C2*)C=C1*&*C&&*C&*N&*F&*Cl&&
*C&*C1=NON=C1C1=NC2=CC=CC(N3CC(*)C(*)C3)=C2N1*&*N&&*O&*O&&
*NCCCCCCCCCCCCCCCC&*C1CCN(*)C1=O&*C=O&&&
O=C(CNC1=N[NH]C2=CC=C(C3=CN=C4C=CC=CC4=N3)C=C12)NCC1=CC=CC=C1&&&
*C&*C1=CC=C(CSC2=NN=C(C3=NC(*)=CS3)O2)C=C1&*Br&&&
*SCCCCCCC&*C1=NC2=C(N=CN2*)C(*)=N1&*N&&*CC(=O)OCC&&
*C&*C(CN1C=CC(=O)[NH]C1=O)(CC1=CC=CC=C1)C1=CC=CC=C1&&&
*CCCCC(=O)N(C)C&*C1OC(CCC2=CC=NC=C2)C=CC1OC1=CC=C(C2=CC=CC=C2)C=C1&&&
*OC&*C1=CC=CC(C2=NC(CNCCC3=CC=CC=C3*)=CO2)=C1&*OC&&&
*C(CCCC(=O)O)C(=O)OC&*C1=CC=C(CN2CC3=CC=CC=C3C2=O)C=C1&&&
*C(=O)OCC&*C1=CC=C2[NH]C=C(C(=O)C3CCN(*)CC3)C2=C1&*F&&&
CC(=O)C(F)C(Cl)C(=O)C(C)C&&&
*N&*C1=NN(CC2=CC=CC3=C2SC2=CC=CC=C2O3)C(CC2=CC=CC3=CC=CC=C23)=N1&&&
*C&*C1=CN(C2OC(*)C(*)C2(*)*)C2=NC=NC(*)=C12&*O&&*C(N)=O&*O&*C&*N&&
*S(=O)(=O)NC(C(C)CC)C(O)C(O)CC&*C1=CC=C2OCCOC2=C1&&&
*OC&*C1=CC=NC(NC2=NC=NC(C3=C4C=CC=CN4N=C3)=N2)=C1&&&
*C&*N1C=CN=C1SC1=NC2=CC=CC=C2[NH]1&&&
*CC(N)C(=O)O&*C1=CSC=C1&&&
CCOC(=O)CNC(C)=O&&&
*C&*C1=C(NC(=O)N2C(*)CCCC2C2=NOC(C3=CC=CC=C3)=N2)C(*)=CC=C1&*Cl&&*Cl&&
*C&*C1=C(C=NC2=CC=CC=C2)C(=O)C2=CC=CC=C2[NH]1&&&
*SCCCCC&*C1=NN(C2=C(*)C=C3SC(*)=NC3=C2*)C(=O)O1&*COC(C)=O&&*Cl&*F&&
*CCCNC(=O)CCCC&*C1=CC=C2C(=C1)C1(*)CCN(*)C1N2*&*C&&*C&*C&&
*SC&*C1=NC(*)=C2N=CN(C3OC(*)C(*)C3*)C2=N1&*N&&*COP(=O)(O)CP(=O)(O)O&*O&*O&&
*Br&*C1=CC=C(CN2CCC(C3=NN4CCCCNC4=C3)CC2)C=C1&&&
*S(C)(=O)=O&*C1=CC=C(N2CCCC(CNC3=CC=CC=CC(N4C=NN=N4)=C3)C2)N=N1&&&
*C(C)(C)C&*C1=C2C(C3=CC=C4OCOC4=C3)=NN(*)C2=NC=N1&*N&&&
*C(C1=CC=CC=C1)(C1=CC=CC=C1)C1CCN(CCN2C(=O)CCC2=O)CC1&*O&&&
*C&*C1=CC=CC=C1CN1C(=O)C2=CC(*)=CC=C2S1(=O)=O&*C(=O)O&&&
*C&*C1=C(*)C(CCC2=CC(OCC3=CC=CC=C3)=CC=C2)=C(*)C(*)=C1&*F&&*CCC(=O)O&*F&&
*CCC&*C1=NN(C2=CC=NC(NC3=CC=C(N4CCOCC4)C=C3)=N2)C=C1CNCC(*)C1=CC=CC=C1&*O&&&
*F&*C1=CC=C(C2(CCCNC3=CC=C(*)C(C4CCCCC4)=C3)COC2)C=C1&*F&&&
*OC&*C1=CC=C(COC2=CC=C(S(=O)(=O)N3CCCC(*)C3*)C=C2)N=C1&*C(=O)NO&&*C&&
*C&*C1=C(C2=CC=C(*)C=C2)C(=O)NC12CCC(*)CC2&*O&&*O&&
*C1=CC=C(CN2CCC3=C(C2)SC(C#CC2=CC=C(*)C=C2)=N3)C=C1&*F&&*F&&
*COC&*C1=CC=CC=C1C1=CC=NC2=C(C(=O)C3=CC=CS3)C=NN12&&&
*C1=CC=C(S(=O)(=O)N2CCCCS2(=O)=O)C=C1&*OC(F)(F)F&&&
*C&*C1=CC(SCCN2CCOCC2)=C2CCC(*)(*)OC2=C1*&*C&&*C&*C&&
*OC&*C1=CC=C(N2C(SC(*)C(=O)NC3=NC=CS3)=NC3=CC=CC=C3C2=O)C=C1&*C&&&
O=C1N=C(CSC2=NN=C(NCC3=CC=CC=C3)S2)[NH]C2=CC=C(C3=CC=CC=C3)C=C12&&&
*OCC&*C1=CC=C(NC2=C3C=C(*)C(*)=CC3=NC=C2*)C(*)=C1&*C#N&&*F&*F&*NC(=O)C=CCN(C)C&&
*C&*C1=CC=C(C(=O)CSC2=NN=NN2C2=CC=CC=C2)C=C1&&&
*NCCN(CC)CC&*C1=CC=C(S(=O)(=O)N(*)C2=NC(*)=NC(*)=C2)C=C1&*C&&*C&*NCCCl&&
*N&*C1=CC2=C([NH]C(=O)C(*)=N2)C2=C1C1=CC=CC=C1O2&*I&&&
*C&*C1=NC(S(=O)(=O)CC2=CC=CC=C2*)=C[NH]1&*C(=O)N(C)C&&&
*OC&*C1=CC=CC(CN2CC(*)C(*)C=CC2CC2=CC=CC=C2)=C1&*CO&&*COCC(=O)O&&
*NC(C)=O&*C1=C2CC3N(C(=O)C4CCC(NC(=O)C5=CC=CC6=CC=CC=C56)CN4)CCC(*)(C2=CC=C1)C3(*)*&*C&&*O&*C&&
*C&*C1COC(C2=CC=CC3=CC=CC=C23)OC1*&*CCCO&&&
*N(C)C&*C1=NC(C2=CC=CC=C2)=C2[NH]C3=C(CCCC3*)C2=N1&*C(N)=O&&&
*[N+](=O)[O-]&*C1=CC(NC2=C(*)C3=NON=C3C(N3CCOCC3)=C2)=CC=C1&*Cl&&&
*C&*C1CC2CCN(C(=O)C3=CSC=C3)CC2O1&&&
*CCOC&*N1CC2CCN(CC3=COC=C3)CCC2S1(=O)=O&&&
*C&*C1=CC=C(SC(=CC2=C(*)C=[N+](*)C(*)=C2*)C(=O)C2=CC=C(*)C=C2)C=C1&*Cl&&*C#N&*C#N&*Cl&*Cl&&
*CCC&*C1=CN(CC2=CC=C3C(*)=CC(=O)OC3=C2)N=N1&*C&&&
*C(=O)NC(CO)C(O)CCCCCCCCCCCCCC&*C1=CC=CC=C1&&&
*N(CC)CC&*C1=CC=C(NS(=O)(=O)C2=CC(*)=CC=C2*)C(*)=C1&*F&&*CC(=O)O&*C&&
*CC(N)C(=O)O&*C1=NOC2=C(*)C(*)=CC=C12&*[N+](=O)[O-]&&*Br&&
*[N+]#[C-]&*C1=CC=C(NC(*)C2=NN=C(C3=CC=C(*)C=C3)O2)C=C1&*CC&&*C&&
*NCCOCCOCCOCC#C&*C1=CN(C(*)C(=O)N2CCN(C3=NC(N4CCN(C(=O)C(*)N5C=C(*)N=N5)CC4)=NC(*)=N3)CC2)N=N1&*C(C)O&&*C(N)CC(C)C&*C(C)C
*N(C)C&*C1=CC=C(NC(=O)CN2CCC(C(=O)NC3=CC=C(*)C(*)=C3)CC2)C=C1&*F&&*Cl&&
*C&*C1CCC2(OC1)OC1CC3C4CC=C5CC(*)CC(*)C5(*)C4CCC3(*)C1C2*&*O&&*O&*C&*C&*C&&
*C&*C1=CC=C(NC(=O)CN(*)CC2=CSC(C3=CC=CS3)=N2)C=C1&*C&&&
*C(=O)NCCCN(C)C&*C1=NC=C(C2=CC=CC=C2)O1&&&
*C(=O)NC(C(=O)O)C(C)O&*C1CCCCN1*&*C(=O)C(NC(=O)C(C)O)C(C)O&&&
*C=CC&*C1=CC=C(N2N=CC(=O)N(*)C2=O)C=C1&*CC(=O)OCC&&&
*OC&*C1=CC=C(*)C(C2=CC=NN2*)=C1&*Cl&&*CCCC(=O)O&&
*OC&*C1=CC=C(NC(=O)N(C2=NC(C(=O)N3CCN(C4=CC=CC=N4)CC3)=CS2)C2CCCC2)C=C1&&&
*SCCCCCCC&*C1=C(*)C2=NC=NC(*)=C2C=C1&*Cl&&*NC(=O)NC(C)C&&
*CC(=O)OC&*C1=CC=C(N(*)C(=O)C2=CC(*)=CC(*)=C2)C=C1&*C&&*C&*C&&
*C&*C1=CC=C(N2C(*)=NN=C2CN2C(C3CCNCC3)=NC3=CC=CC=C32)C=C1&*C&&&
O=C(CN1C(=O)SC2=CC=CC=C21)NC1=CC=C(N2CCOCC2)C=C1&&&
*C&*C1=NC(*)(C2=CC(NC(=O)C3=CC=C(*)C=N3)=CC=C2*)C2CC2O1&*Br&&*F&*N&&
*CCCC#CCN(CCO)CCO&*C1=CC=CC=C1&&&
*N&*C1=CC(NC(=O)CSC2=NC3=C4C=CC=CC4=NC3=C(*)N2C2=CC=CC=C2)=CC=C1&*Cl&&&
*CNC(C)=O&*N1CCN2C(=O)OCC2C1&&&
*C&*C1=CC=CC(NN=C2C(=O)NC3=CC=C(*)C=C23)=C1&*S(=O)(=O)N(C)C&&&
*N(C)C&*C1=CC=C(C(=O)NCC2(*)CCN(C(=O)C3=CC=C(*)C(*)=C3)CC2)C=C1&*F&&*Cl&*Cl&&
*C(=NOC)C(=O)OC&*C1=CC=C(C2=NN(*)C(OCC3=CC=CC=C3*)=C2*)C=C1&*F&&*C&*Br&&
*CN(CC)CC&*C1=CC=C(NC(=S)NN=C2C(=O)NC3=CC=CC=C23)C=C1&&&
*C(=O)OCC&*C1=CC(COC2=CC=C(*)N=C2)=CC=C1&*OC&&&
*CO&*C1=C2N=CN(C3OC(*)C(*)C3*)C2=NC=N1&*Cl&&*O&*O&&
*OC&*C1=CC=C(NC2=NN=C(C3=CC=C(*)C=C3)C3=CC=CC=C23)C=C1&*OC&&&
*C&*C(=CCN1OC(=O)[NH]C1=O)C1=CC(OCC2=C(*)ON=C2*)=C(*)C=C1*&*C&&*C&*C(F)(F)C(F)(F)F&*Cl&&
*OCC&*C1=CC=CC(C=C2SC(=S)N(*)C2=O)=C1*&*CC(=O)O&&*O&&
*S(=O)(=O)N(C)C&*N1CC2CCOCC2(COC2=CC=CC=C2)C1&&&
*C&*C1=CC(COC2=CC=C(NC3=C4C=C(C#CC5CCN(*)CC5)[NH]C4=NC=N3)C=C2*)=CC=C1&*F&&*Cl&&
*C&*C1=CC=C2C(=CC3=C(C=CC4=CC=CC=C4)N=C4SC5=C(C(*)=NO5)N24)N1C1=CC=CC=C1O2&*C&&&
*CCCNC(=N)N&*C1NC(=O)CNC(=O)C(*)NC(=O)C(*)NC(=O)C(CC2=CC=CC=C2)NC1=O&*CC(=O)O&&*CC(=O)O&&
*C&*C1=CC(*)=C(*)C(S(=O)(=O)NC(*)C2=CC(=O)C3=CC=CC=C3C2=O)=C1&*C&&*C&*C&&
*N&*C1=CC=C2C(=C1)CC=C1C2CCC2=C1C=C(*)C(=O)[NH]2&*Br&&&
*C&*C1=CC=C(C2=C(C3=CC=CC=C3)C(=O)C(=O)C(*)(*)C2)C=C1&*C&&*S(C)(=O)=O&&
*C&*C1=C(*)C(*)=C(C(=O)C2=CC=CC=C2)C(*)=C1*&*C&&*N&*C#N&*C&&
*C(C)CC&*C1=CC=C(CC(*)C(=O)NC(*)C(=O)NCC(=O)NC=C2C(=O)NC(=O)NC2=O)C=C1&*O&&*NC(=O)OC(C)(C)C&&
*C(=O)O&*C1=CC(NC(=O)C2=CC=C(N3C(*)=CC4=C3CCCC4)C=C2)=CC(N2CCOCC2)=C1&*C(F)(F)F&&&
*OCCOC&*C1=CC=C2CN(CC3(C#CC4=NC(*)=NC(*)=C4)NC(=O)NC3=O)C(=O)C2=C1&*N&&*CC(C)(C)O&&
*OC&*C1=CC=C(NS(=O)(=O)C2=CC=CC(NC(=O)N3CCN(CCC4=CC=CC=C4)CC3)=C2)C=C1&&&
*C1=CC=C(C2=CN3C(=O)N=C4CCN(CC5=CC=CC=C5)CC4=C3[NH]2)C=C1&*Cl&&&
*C&*C1=CC=C(C2=NCC(=O)N(*)C3=CC=C(*)C=C23)C=C1&*N&&*Cl&&
*C&*C1=CSC(*)=N1&*N=C=S&&&
*CN(CC)CC&*C1=CC(C(=O)NC2=CC=CC=C2*)=N[NH]1&*C&&&
*OC&*C1=CC=C(OCC(=O)N2CCN3CCCC3C2)C=C1&&&
*C&*C1=CC=C(NC(=O)C(=O)NC2=C(C3=CC=CC=C3)SC=C2)C=C1*&*[N+](=O)[O-]&&&
*C1=CC=C(NC(=O)S(=O)C2=CC=CC=C2)N=C1&*Cl&&&
*C(=O)O&*C1=CC(CC2=CC=C(*)C(C3=CC=CC4=CC=CC=C34)=C2)=CC=C1C1CCCC1&*C(F)(F)F&&&
*C#N&*C1=CC=C(OCCC(*)(*)C(=O)NC2=CN=CC=C2*)C(*)=C1&*N&&*F&*F&*NC(=O)CCOCCOCC(F)(F)F&&
*C&*C(NC(=O)C1=CC(C2=CC=CC=C2)=NC2=CC=CC=C12)C(=O)NCC(*)N1CCN(CC2=CC=CC=C2)CC1&*C(C)C&&&
*C&*N1C(=O)C2=CN(CCN3C=CN=C3)N=C2N(*)C2=CC=CN=C21&*C&&&
*C&*C1=CC=C2C(=C1)N=CN2C1CCN(CC(=O)NC2=CC=C3NC(=O)CCC3=C2)CC1&&&
*SC&*C1=CC=C(C2=NC(N3CCOCC3)=C3C=NN(C4=CC=CC=C4)C3=N2)C=C1&&&
*C(CN1CC2=CC=CC=C2C1=O)CN1CCN(C2=CC=CC=C2C2=CC=CC=C2)CC1&*O&&&
CC(NC(=O)C(N)CCCNC(N)=N[N+](=O)[O-])C(=O)OC(C)(C)C&&&
*OC(C)=O&*C(C(=O)NC1=N[NH]C(=S)S1)C1=CC=C(C2=CC=CC=C2)C=C1&&&
*C(N)=NOC&*N=C1CN(C2=NC3=C(C=C2*)C(=O)C(*)=CN3C2CC2)CC1*&*F&&*C(=O)O&*F&&
*CCC=C&*N1C(=O)C2=CC=CC=C2N(*)C1=O&*CCCOC&&&
*N(CCC(C)C)C(C)=O&*C1=CC=C(C2=NN(*)C=C2*)C=C1&*C(C)=O&&*Cl&&
*C1=CC=C(N2C(=O)CC(N3CCC(*)(C4=CC=CC=C4)CC3)C2=O)C=C1&*[N+](=O)[O-]&&*F&&
O=C(COC(=O)CN1CCOC1=O)C1=CC=CC=C1&&&
*OC&*C1=CC=C(NC(=O)NCC2=CC=C3N=C(*)N=C(*)C3=C2)C=C1&*N&&*N&&
*OC(C)CC&*C1=CC(*)=C(*)C(*)=C1&*CN&&*OC(C)C&*OC(C)CC&&
*C&*C=C1CC2C3CCC4=CC(*)=CC=C4C3CCC2(*)C1*&*O&&*C&*N=C=S&&
*NC(=O)C=CC=CC&*C1=CC=C2N=CN=C(NC3=CC=C(*)C(*)=C3)C2=C1&*OC&&*OC&&
*C&*N1CCN(C(=O)C2=NOC3=C2COC2=C3C=CC=C2*)CC1&*CC(=O)N(CC(C)C)CC(C)C&&&
O=C(NCC1=CC=CO1)C1=CC2=C(C=CS2)N1CC1=CC=CC=C1&&&
*C(=O)NCCCOC&*C1=NOC(C2=CC=C(*)C=C2)C1&*Br&&&
*OC&*C1=CC(C2=C(C3=CC=C(OCCN4CCCCC4)C=C3)C(=O)NC2=O)=CC(*)=C1*&*OC&&*OC&&
*C(=O)OC&*C1=CC=C(C2=NC(CC(*)OC3=CC=CC=C3)=CS2)C=C1&*OC&&&
*C&*C1=CC=C(OC(*)C(=O)N2CCCCC2C2=NC(C3=CC=CC=C3)=NO2)C(*)=C1&*Cl&&*Cl&&
*CC&*C1=CC2=C(C=CN2*)C=C1OC1=CC=NC(NC(=O)C2=NOC(CN3CCCC3=NC3CC3)=C2)=C1&*OC&&&
*C&*C1=CC=C2[NH]C(C(=O)NC(*)CC3=CC=CC=C3*)=CC2=C1&*Cl&&*F&&
*CCCCNCC&*C1=CC=CC=C1&&&
*C&*C1=CC=C(C(=O)C2=C(*)N(C3=CC=C(*)C=C3)N=C2*)C=C1&*C&&*F&*CC(=O)O&&
*C1=CC=C(C(=O)NC2=CC=C(NC(=O)C3=CC=CO3)C(*)=C2)C=C1&*I&&*C(F)(F)F&&
*N&*C1=NC=CC(CCC2=CC=NC=C2)=N1&&&
*O&*C1=CC=C(C=CC2=CC=C(*)C=C2*)C=C1&*O&&*O&&
*C(=O)O&*C1=CC=C2C(=C1)C(C1=CC=CC=C1)=NCC1=C(*)N=C(N3CCN(C(C4=CC=CC=C4)C4=CC=CC=C4)CC3)N21&*Cl&&&
*CCS(=O)(=O)C(C)C&*N1C(=O)N(C(C2=CC=CC=C2)C2=CC=CC=C2)C(=O)C2=CC=CC=C21&&&
*C(=O)O&*C1=CC=C(C2=CC=C(CNC(*)CC3=CC=CC=C3)C=C2)C=C1&*Cl&&&
*C(=C)C&*C1=CC2C(*)(CC(COC(=O)CC3=CC=C(*)C(*)=C3)=CC3C4OC5(CC6=CC=CC=C6)OC4(*)CC(*)C32O5)C1=O&*C&&*OC&*OC&*OC&*C&&
*C&*C1=CC=C(C=NNC(=O)C2=CC=NC=C2)O1&&&
*C(C)(C)C&*C1=CC=C(CCNC(=S)NC2=CC=C(*)C=C2)C=C1&*Cl&&&
*NC(=O)OC(C)(C)C&*C(CC1=C[NH]C2=CC=CC=C12)C(=O)NC(CC1=CC=CC=C1)C(=O)NC(CC1=CC=CC=C1)C(=O)OCC1=CC=CC=C1&&&
*C&*C1NC2=CC=CC=C2C(*)C1*&*C&&*C(=O)N(C)C&&
*C1=CC=C(NC(=O)N2CC3(CCNCC3)C2)C=C1&*OC(F)(F)F&&&
*NCCOC&*C1=CC=C2CCN(C(=O)C3(*)CCC(*)C3)CC2=C1&*C(F)(F)F&&*C(C)C&&
*C&*C1=CC=CC(C(=O)C2=C(*)C3=C(C=C(*)C(*)=C3)[NH]2)=C1&*CCC(=O)O&&*C&*CCC(=O)O&&
*C(=O)OCC&*C1=C(S(=O)(=O)N2CCC(C(=O)N3CCN(*)CC3)CC2)C2=CC=CC=C2[NH]1&*CCOC&&&
*C&*C1=NOC(*)=C1CN1CCCC2(CCC(=O)N(C3CCOCC3)C2)C1&*C&&&
*CCCC&*C1=CC(*)=C(NC(=O)N(*)C(*)C2=CC=CO2)C(*)=C1&*OCC&&*C&*OC&*OCC&&
*OCCC(=O)O&*C1=CC=C(C=C2CCC(=CC3=CC=CC(*)=C3)C2=O)C=C1&*C(F)(F)F&&&
*C&*C=C1CCC2(*)COC(=O)C=C12&*O&&&
O=C(NCl)C(O)(O)C(F)(F)F&&&
*C&*C1=CC(=O)C2C(*)(*)CC(*)CC2(*)C1=O&*C&&*C(=O)OCCCN(C)C&*C&*CO&&
*C1=CC=C(CN2C=C3C=NC(NC(=O)C(CC4=CC=CC=C4)C4=CC=CC=C4)=NC3=N2)C=C1&*OC(F)(F)F&&&
*C&*C(CNC(=O)C(*)N1C=CC=C(NC(=O)C2=CC=CO2)C1=O)C1=CC=CC=C1&*N&&&
*C(C)CCCC(C)C&*C1=CC=C(CCC2CCC3(*)C(*)CCC3(*)C2*)C=C1&*O&&*O&*C&*C&&
*OC&*C1=CC=C(CNC(=O)C2=CC3=C(CCC(*)C3)S2)C=C1&*C(N)=O&&&
*C1=CC=C2C(=C1)C(CCC1=CC=CC=C1)=C(*)N2CC1=CC=CC=C1&*C=O&&*F&&
*C&*C1=NC2=C(C(=O)N(CC3=CC=C4OCOC4=C3)C=C2)N1*&*C(C)C&&&
*CCOCCOCCOCCOCCOCCOCCOC&*C1=CC=CC2=C1C1=CC=CC=C1C2(*)*&*O&&*C(C)(C)C&&
*C(CP(=O)(O)O)P(=O)(O)O&*C1=CC=C(C2=CCCCC2)C=C1&&&
*C(=O)O&*C1=CC=C(COC2=CC=C(C=C3SC(=S)N(C(*)CC4=CC=CC=C4)C3=O)C=C2)C=C1&*Cl&&&
*C&*C1=CC=C(C2=C(*)C=CC=C2C(=O)NC2CCC2)C=C1&*F&&&
*OC&*C1=CC=C(C2C(*)C(=O)OC2(*)C2=CC=C(*)C=C2)C=C1&*C&&*O&*OC&&
*C#N&*C1=CC=C(C(=O)C2=CC(*)=C3C(*)=CC=CN23)C=C1&*Cl&&*C#N&&
*OC&*C1=CC=C(*)C=C1&*N(CC(=O)NNC(=O)NCC(C)C)S(C)(=O)=O&&&
*C(C)(C)C&*C1=COC(OC2OC(*)C(*)C(*)C2*)C2C1CC(*)C2*&*O&&*CO&*O&*O&*O&*O&&
*C(=O)OC&*C1=CC=C(*)C(C(C2=C(C3=CC=C4C=CC=CC4=N3)N(C3=CC=CC=C3)N=C2*)C2=C(*)C3=CC=CC=C3OC2=O)=C1&*OC&&*C&*O&&
*C&*C1=CC=CC=C1NC1=CC=NC(NC2=CC=C3C=CC=CC3=C2)=C1&&&
*OC&*C1=CC(*)=C(*)C(*)=C1&*C=NNC(=N)N&&*OC&*O&&
*OC&*C1=CC=C(C2=CC=CC=C2NC(=O)C2=CC(*)=C(*)C(*)=C2)C=C1&*F&&*OC&*OC&&
*C(=O)C(C)=CC&*C1=C(*)C2(C(=O)N1)C(*)C(=O)OC2C1=CC=CC=C1&*C&&*C&&
*OC&*C1=CC=C(NC(=O)C(=O)C2=CC=CN2*)C=C1&*C&&&
*S(C)(=O)=O&*C1=CC=C(C(=O)OC2=CC=CC=C2*)C=C1&*C(=O)O&&&
*C&*C1=CC=CC(CN2CCC3(CC2)OC(=O)N(CC(=O)NC2=CC=CC=C2)C3=O)=C1&&&
*C&*C1=CC2=NC(N(*)CCCN(*)C3=CC=CC=C3)=NC(*)=C2C=C1*&*C&&*C&*N&*C&&
*CCCCCCCC&*C1=CC=CC=C1*&*OCC(=O)NCCOP(=O)(O)OCC(N)C(=O)O&&&
*C(=O)NCCC&*C1=CN=C(N2CCCC(*)C2)S1&*C&&&
*C#N&*C(C(=O)NCC1=CC=CO1)N1C(=O)C2C3C=CC(C3)C2C1=O&&&
*C&*C1=CC=C(NC2(*)CCN(CCC3=CC=CC=C3)CC2)C(*)=C1&*S(C)(=O)=O&&*F&&
*C(C)=O&*C1=CC=C(C2=CN3C(=O)C4=C(C=C(*)C(*)=C4)NC(*)C3C2)C=C1&*N(C)C&&*O&*Cl&&
*CC(=O)NCCCCCN(O)C(=O)C=CCCCCCNC(=O)OC(C)(C)C&*C1=CC=CC=C1&&&
*C&*C1=CC=CC(C2=C[NH]C3=CC=C(C4=CC(OCC5=C(*)C=CC=C5*)=CC=C4)C=C23)=C1&*CF&&*C(=O)O&&
*OC(C)=O&*C1CC2C(CCC3C2CCC2(*)C(*)CCC32)C2(*)C=CC(=O)C=C12&*C&&*C&*C(C)C&&
*CC(O)CC(C)C&*C1=CC=C2C3=C(CCC2=C1)C1(CCN(*)CC1)NCC3&*Br&&&
*C&*C1=C2N=CN(C3OC4COP(*)(=O)OC4C3*)C2=NC1=N&*N&&*O&&
*C1=CC=C(CNC(=O)C2=C(NC3=CC=CC=C3)N(C3=CC=CC=C3)N=C2)C=C1&*Br&&&
*N&*C1=C(NC2=CC=C(*)C=C2)C(=O)C2=C([NH]N=C2)C1=O&*F&&&
O=C1NCC2C3=CC=CC=C3C3=C1C=CC=[N+]3CO2&&&
*NC(C)=O&*C1=CC=C(CNC(=O)C2N(C(=O)C(*)C(CC3=CC=CC=C3)NC(=O)C(*)CS(=O)(=O)C3=CC=CC4=CC=CC=C34)CSC2(*)*)C=C1&*O&&*C&*C&*C&&
*C&*C1=CC=C(S(=O)(=O)N2CC3CCCN4CCCC(C34)C2*)C=C1&*CCCCNS(N)(=O)=O&&&
*C&*C1=CC=CC(N2CCC(NC(=O)C3=CC=C(*)C(*)=C3)CC2)=C1&*Cl&&*Cl&&
*S(N)(=O)=O&*C(=NN1CCOCC1)C1=COC(*)=C1&*C(F)(F)F&&&
*NC(C)(C)C&*C1=NC(N2CCOCC2)=NC2=C1OC1=CC=CC=C12&&&
*C(=O)OCC&*C1CCN(CC2=CC=C3OCOC3=C2)CC1CN1CCCCC1&&&
*CN&*C1=CC=CC2=C1N(CC1=CC=CC=C1)C=C(CC1=CC=CC=C1)C2=O&&&
*S(N)(=O)=O&*C1=CC=C2N=C(*)SC2=C1&*NC(=O)CNCCCCO&&&
*NC(=O)CCC&*C1=CC=C(S(=O)(=O)NCC2=CC=C(C(=O)N(*)C3CCCCC3)C=C2)C=C1&*C&&&
*C&*C1CCC2(OC1)OC1CC3C4CC=C5CC(OC6OC(*)C(OC7OC(*)C(*)C(*)C7*)C(OC7OC(*)C(*)C(*)C7*)C(*)C6*)CCC5(*)C4CCC3(*)C1C2*&*CO&&*CO
O=C(C1=CC=CN=C1)N1CCN(C2=CC=C(S(=O)(=O)N3CCCCC3)C=C2)CC1&&&
*C&*C1=CC=C(CNC(=O)CN2C(=O)C(=NNC(=O)C3=CC=CC=N3)C3=CC=CC=C32)C=C1&&&
*CC(C)C&*C1=C2OCOC2=C(C2=C(*)C(=O)C3=C(*)C4=C(C=C3O2)OC(*)(*)CC4)C(*)=C1&*O&&*O&*O&*O&*O&&
*C&*C1=CC=C2OC(C(=O)N3CCCCCCC3)=C(*)C2=C1&*Cl&&&
*C=CC(=O)C=C(O)C(F)(F)F&*C1=CC=CC=C1&&&
*OC&*C1=CC=NC2=C1OC(=O)N2*&*CC(C)N=C=S&&&
*C(=O)OCC&*C1=CC=C(NC2=NC3=CC=C(*)C=C3N=C2NC2=NC(*)=C(*)S2)C=C1&*[N+](=O)[O-]&&*C&*C&&
*NC(=O)CNCC#C&*C1=CC=CC=C1*&*C(=O)NNC(C)=O&&&
*CC&*C1=CC=C(C=NC2=C3CCCCCN3C(*)(*)C2)C=C1&*C#N&&*O&&
*C1=CC=C(OCC2=NN=C(SCC(=O)NNC(=O)C3=CC(*)=CC=C3*)O2)C=C1&*F&&*Br&*O&&
*C&*C1=CC=C(S(=O)(=O)C(*)C2=CC=C(C(=O)NCC3=CC=C4OCOC4=C3)C=C2)C=C1&*C&&&
*OC&*C1=CC(C(=O)NC2=NN=C(C=CC3=CC=C(*)C(*)=C3*)S2)=CC=C1&*C&&*C&*OC&&
*C&*C1=CC=C(NC(=O)COC(=O)C2=NN(*)C(=O)C3=CC=CC=C23)C(*)=C1*&*F&&*F&*F&&
*C(=O)N(C)C&*C1=NC(NCC2=CC=CC=C2)=C2N=CN(C3OC4(*)CC3OC(=O)C=CC(*)C3OC3=CC=CC=C3)C2=N1&*Cl&&*C&&
*C&*C1=CC=CC(CN2C(*)=NC3=C(*)C(*)=CC(*)=C32)=C1&*Cl&&*C&*Cl&*Cl&&
*C1=C(*)C(CC2=NC3=CC=CC(*)=C3O2)=C(*)C(=O)[NH]1&*O&&*I&*Cl&*Cl&&
*CN(C)C&*C1=CN=CC2=C1CCN(C1=NC=CC=N1)C2&&&
*NC(=O)NCCCCC&*C1CCCCC1&&&
*C(N)=O&*C(CC1=C[NH]C=N1)NC(=O)C(*)NC(*)CC1=CC=CC=C1&*CCCN=C(N)N&&*C(=O)NC(CCCCN)C(=O)NC(CCC(N)=O)C(=O)NCC(=O)O&&
*CNC(=O)C(NS(C)(=O)=O)C(C)CC&*C1=CC=C2OCCOC2=C1&&&
*CCCC&*C1=CC=C(C(*)N2C(=O)C(C3=CC(*)=CC(*)=C3)=NC2(*)*)C=C1&*Cl&&*Cl&*C&*C&*C&&
*F&*C1=CC=C(C(C2=NN=NN2C2CCCC2)N2CCN(CC3=CC=C4OCOC4=C3)CC2)C=C1&&&
*OCCCCCCCCCCCCCCCC&*C1=CC=CC(OP(*)(=O)OC2=CC=CC(C[N+]3=CSC=C3)=C2)=C1*&*[O-]&&*Cl&&
*C(O)CN(CCC)CCC&*C1=CC=C(C2=NC3=CC(*)=CC=C3C(*)=C2)C=C1&*Cl&&*Cl&&
*S(C)(=O)=O&*C1=CC=C(C2=CN=C(*)S2)C=C1&*F&&&
O=C(OC1C2=CC=CC=C2OC2=CC=CC=C21)C1=CC=CC=C1&&&
*C(F)(F)F&*C1=CC=CC(C2=C[NH]C=N2)=C1&&&
S=C(NN=CC1=CC=CC=C1)NN=CC1=CC=CC=C1&&&
*C(C)(C)C&*C1=CC=C(CN(*)CC2(*)CCN(CC3=CN=C(*)N=C3)C2)C=C1&*O&&*F&*F&&
*C&*C1=CC(*)=CC(C(=O)OCC(=O)NC2CCN(CC3=CC=CC=C3)CC2)=C1&*C&&&
*C1=CC(C(=O)NNC(=O)CCN2C3=CC=CC=C3CCC3=CC=CC=C32)=CC=C1&*[N+](=O)[O-]&&&
*C&*C1=CC=CC2=C1SC1=CC=CC=C1N2&&&
*OC&*C1=CC=C(COC(=O)C2=C(*)C3=C(OC(*)(*)CC3)C(*)=C2*)C=C1&*O&&*F&*F&*C&*CCC(C)CCCC(C)C&&
*C&*C1=CC=C(N2C=C(C3=CC=CC=C3)C(C3=NC(=O)N(C4CC4)C(=O)[NH]3)=N2)C=C1&&&
*OC&*C1=CC=C(C=CC2=CC(*)=C(*)C(*)=C2)C=C1*&*OC&&*OC&*OC&*[N+](=O)[O-]&&
*OC&*C1=CC=C(*)C=C1&*CCNCCCC(=O)O&&&
*C(C)=O&*C1=CC=CC(NC2=NC3=C(*)C=CC(*)=C3O2)=C1&*C&&*C&&
*C&*C1=CC=C2C(=O)N(*)C3=CC=CN=C3SC2=C1&*C&&&
*CCN(CC)CC&*C1=CC(*)=C2NCCN(*)C2=N1&*Cl&&*Cl&&
*C&*C1=CC(*)=CC(C#CC2=CSC(*)=N2)=C1&*C&&*C(=O)N(C)C&&
*C&*C1=NC2=CC=CN=C2N1*&*N&&&
*OC&*C1=CC=C2C(=CNC3=CC=C(C(*)(*)C4=CC=CC=C4)C=C3)C(=O)NC2=C1&*O&&*C(C)=O&&
*C&*C1=CC=C(NC(=O)CCN2C(=O)C3=CC=CC=C3C2=O)C=C1*&*C&&&
*NS(=O)(=O)CC&*C1=CC=C(CCNC(=O)C2CCCN2C(=O)C(*)CC2CCCC2)C=C1&*NCC(=O)O&&&
*C(=O)CC&*C1=CC=C(OCC(*)CN2CCN(*)CC2)C=C1&*O&&*F&&
*C(C)(C)C&*C1=NC(N2CCOCC2)=NC(*)=C1*&*N&&*C#N&&
*OC&*C1=CC2=C(CC3=CC=CC=C3C=C2OCC2=CC=CC=C2)C(*)=C1*&*C(=O)O&&*O&&
*CC&*C1=CC(*)=C(N2C3=CC=CC=C3N3C(CN(*)CCC4=NC=CC=C4*)=C(*)N=C23)C(*)=C1&*CC&&*C&*OC&*C&*Cl&&
*OCCCCCCCCCCCCCCC&*C1=CC=C(C(=O)CCN2CC(*)CC(*)C2)C=C1&*C&&*C&&
*C&*N1CC(=O)N(*)C2=CC=C(S(=O)(=O)NCC3=NC=CS3)C=C21&*C&&&
*CCCC&*C1=CC=C2C(=C1)C(*)(*)C(=O)N2*&*C&&*C#N&*F&&
*C&*C1=CC=C(S(=O)(=O)NC2=NC(*)=NS2)C=C1&*F&&&
*C(=O)NC&*C1=CC=C(N2N=C3C(=C2*)C(*)CCC3(*)*)C=C1*&*OC&&*C&*C#N&*C(F)(F)F&*Br&&
*CC(C)NC(C)=O&*C1=CC=C(C#CC2=CC=C(OCC3CC3)N=C2)C=C1&&&
*NCCCCC&*C1=CC=C(CC2=N[NH]C(=O)C3=CC=CC=C23)C=C1&&&
O=C(COC1=CC=C2CCCC2=C1)N1CCC2=CC=CC=C2C1&&&
*C&*C1=CC=C2C(=C1)C1=C3C(=O)NC(=O)C3=C(C3=CC=CC=C3*)C=C1N2*&*Cl&&*O&&
*C&*C1=N[NH]C(C2=CC=C(*)C=C2)=C1&*C(F)(F)F&&&
O=C(NN(C(=O)C1=CSC=C1)C1=CC=CC=C1)C1=CC(C(=O)C2=CC=CC=C2)=C[NH]1&&&
*C&*C1CN(*)CCN1C(=O)C1CC1&*C(=O)C(=O)N(C)C&&&
*C(=O)NCCCCCC=CCCCCCCCCC&*C1CSC(C2=CC=C3OCOC3=C2)N1&&&
*OC&*C1=NC(C=CC2=CC=C(*)C(*)=C2)=CC=C1&*NC(=N)N&&*OC&&
*OC&*C1=CC=C(*)C(*)=C1*&*C(F)(F)F&&*OC&*C(O)C(O)CC(C)C&&
*C1=CC=C(CN2C(=O)CN(C3=CC=CC=C3*)CC2=O)C=C1&*Cl&&*C(F)(F)F&&
*C(O)CNC(C)C&*C1=NC2=C(*)C=C(C3=CC=CC=C3)C=C2C(*)=C1&*C(F)(F)F&&*C(F)(F)F&&
*C&*C1=CC=C(C2=CC(C3=CC=CC=C3*)=C(*)C(=O)N2*)C=C1&*O&&*C#N&*F&&
*C(=O)N(CC)CC&*C1=NN(C2=CC=CC=C2)C(C2CC(C3=CC=CC=C3*)=NN2*)=C1&*C&&*C(C)=O&&
*NC(=O)CN(C)C(CCOC)CCOC&*C1=CC=C(*)C(*)=C1&*Br&&*C&&
*CN(CC)CCC&*C1=CC=CN=C1N1CCC2(CCCN(*)C2)C1&*C&&&
*C&*C1=NC=C(C2=CC(N3CCOCC3)=NC(N3CCOCC3)=N2)[NH]1&&&
CC=C(C(=O)OCC)C(=O)O&&&
*C(C)C&*C1=CC(*)=C(*)C(*)=N1&*C(=O)O&&*C(O)C(C)C&*O&&
*NCCCCP(=O)(OCC)OCC&*C1=CC=C(CC(C(=O)NC(*)C(=O)NC(*)CC2=CC=CC=C2)C(=O)NC(*)C(=O)NC2=CC=CC=C2)C=C1&*CCCCN&&*CCCN=C(N)N&*O&
*CC&*C(CC1=CC=CC=C1)NC1=C2N=C[NH]C2=NC(NC2(*)CCCC2)=N1&*CO&&&
*CC&*C1=CC(CSC2=NC3=CC=C(NS(=O)(=O)C4=CC=C(*)C(*)=C4)C=C3S2)=CC=C1&*Cl&&*[N+](=O)[O-]&&
*OC(C)=O&*C1CC(*)(*)C23OC(*)(*)C(CC(OC(=O)C=CC4=CC=CC=C4)C2(*)C1*)C3*&*OC(C)=O&&*C&*C&*C&*C&*OC(C)=O&*OC(C)=O&&
*C&*C1=CC=C(C(=O)NC2=NN=C(S(=O)(=O)N3CCOCC3)S2)C=C1*&*C&&&
*OCC&*C1=CC=C(C2=NN(C3=NC(C4=CC=C(*)C=C4)=CS3)C(C3=CC=C(*)C=C3)C2)C=C1&*Br&&*Br&&
*CCCC&*C1=CC(NC2=C3C(=NC=N2)C2=CC=CC=C2N3*)=CC=C1OC1=CC=CC=C1&*C(F)(F)F&&&
O=C(NC1=CN=C2C=CC=CC2=C1)C1CCCN(C2=NC(C3=CC=CC=C3)=CS2)C1&&&
*OC&*C1=CC=C(NC2=NC3=C(CN(C(=O)C4=CC(*)=CC=C4)CC3)S2)C=C1&*C&&&
*CC&*C1=CC(*)=C(C2=NOC(NC(=O)C3=CC=C(N4CCCCC4)C=C3)=C2)C=C1*&*O&&*CO&&
O=C(NC1=NN=C(C2=CC=C3OCCOC3=C2)O1)C1=CC=CC=C1&&&
O=S(=O)(NC1=CC=CC2=CN=CC=C12)C1=CC=C(OC2=CC=CC=C2)C=C1&&&
*C(C)=CC&*C1CC2C(*)(CCC(*)(*)C(*)(*)C2(*)*)C2=C1C1(*)C3=CCC(*)(*)CC3(*)CCC21*&*C&&*O&*C&*O&*O&*O&*C&*C&*O&*C&*C&*O&&
*C&*C1(*)CC(N2C=CC(SCC(=O)NC3CCCC3)=NC2=O)OC1=O&*C&&&
*N&*C1=NC(NCC2=CC=CN=C2)=NC2=C1N=CN2C1SCC(*)C1*&*O&&*O&&
*C(=O)OC(C)(C)C&*N1C=C(CCCCC(=O)NC2CCC3(*)C4CCC5(*)C(*)(CCC6C(*)(*)C(*)(*)CCC65*)CC4=CCC3C2(*)*)C2=CC=CC=C21&*C&&*C&*C&*C
*OC&*C1=CC=C(NCCC(=O)C2=C(*)[NH]C3=CC=CC=C23)C=C1&*C&&&
*S(C)(=O)=O&*C1=CC(*)=CC(C2=C(C3=CC=CC=C3)C3=CC(*)=CC=C3[NH]2)=C1&*Cl&&*Cl&&
*C&*C1=CC=C(C2=NN(C3=CC=CC=C3)C(C(=O)N3CCN(C4=CC=CC=C4)C(=O)C3)C2)C=C1&&&
O=C(NN=C1CCC(C2=CC=CC=C2)CC1)C1=CC2=CC=CC=C2O1&&&
*OC&*C1=CC=C(*)C(NC(=O)COC(=O)CNC(=O)C2=CC=CC=C2*)=C1&*Cl&&*[N+](=O)[O-]&&
O=C1C2=C(C(=O)C3=CC=CC=C13)C1(CCC2)C(C2=CC=CS2)NC(=S)N1C1=CC=CC=N1&&&
*NCCNC(C)=O&*C1=CC2=C(C3=CC=CC=C3C(*)(*)C2)C2=C1C(*)=NN2*&*C&&*O&*C(F)(F)F&*C&&
*C1=CC=C(N2C(=O)CSC2C2=CC=CC3=CC=CC=C23)C=C1&*F&&&
*OCC&*C1=CC2=C(C(*)=C1*)C(=O)C=C(C1=CC=CC=C1)O2&*OCC&&*OCC&&
*C&*C(C1=NC(=O)C2=C([NH]1)N(C1CC(C3=CC=CC=N3)C3=CC=CC=C3N1)N=C2C1=CC=CC=C1)N1CCN(*)CC1&*C&&&
*NC(=O)NCCCC&*C1=CC=C2C=NS(=O)(=O)C2=C1&&&
*C&*N1C(=O)C2=CC3=CC=CC=C3N=C2C1=O&&&
*S(=O)(=O)NC&*C1=CC=C(C2=C(*)SC(*)=N2)C=C1&*N&&*C(N)=O&&
*C1=CC=C(C(=O)COC(=O)C2=CN=CC(*)=C2)C=C1&*Cl&&*[N+](=O)[O-]&&
*OC&*C1=CC=C(NC(=O)C2=C(*)C=C(*)C(C=CN3CCSCC3)=C2)C(*)=C1&*Br&&*C(=O)O&*OC&&
*OCC&*C1=CC=C(C2=CC(NC3=CC=C4OCCOC4=C3)=NC=N2)C(*)=C1&*F&&&
*OC&*C1=CC(C2=C(C3=CC=CC=C3)C(=O)NC2=O)=CC(*)=C1*&*OC&&*O&&
*OC&*C1=CC=CC=C1OCCNCC1=C(*)N(*)N=C1*&*C&&*CC(C)(C)C&*C&&
*OCCNC(C)C&*C1=CC=C(C2=CN=CC3=CC4=CC=CN=C4C=C23)C=C1&&&
*O&*C1=CC=C2CC3NCCC4(CC56CC7=C(CC4C2=C1OC25)C(=NOCC=CC2=CC=CC=C2)OC6=CC=C34)C1=CC=CC=N1&&&
*CC(=O)OC&*N1C(NC2=NN=C(N=CC3=CC=CS3)S2)=NC2=CC=CC=C21&&&
*C(C)C&*C1=CC=C(CNC(=O)C2=CN(CC3CCC(*)CC3)C3=CC=CC(OCC4=CC=CC=C4)=C23)C(N2CCNCC2)=N1&*C(=O)O&&&
*CC(CCCCCCCCCC)OC(=O)C(C)NC=O&*C1OC(=O)C1*&*CCCCC&&&
*CCCC&*N1N=NN=C1SCC(=O)C1=CC=C(C2=CC=CC=C2)C=C1&&&
*OC&*C1=CC(CNCC2=CC=CC=C2*)=CC=C1OCCCCC1=CC=CC=C1&*Br&&&
*C&*C1=CC(C(=O)NC2=CC=C3[NH]C(*)=NC3=C2)=CC(NC(=O)C2=CC3=CC=CC=C3O2)=C1&*C(C)(C)C&&&
*S(=O)(=O)N(C)C&*C1=CC=C(C(=O)NC2=CC=C(*)C=C2C(=O)NCC2=CC=CC=C2)C=C1&*Cl&&&
*C&*C1=CC=C(C(=O)NOC(=O)C2=C(*)ON=C2C2=C(*)C=CC=C2*)C=C1&*Cl&&*Cl&*Cl&&
*OC&*C1=CC2=NC(N(CCCN3CCN(C4=CC5=C(C=C4*)C(=O)C(*)=CN5C4CC4)CC3)C3CC3)=NC(*)=C2C=C1*&*F&&*C(=O)O&*OC&*OC&&
*N&*C(CC1=CC=C(*)C=C1)=NOC(=O)C1=CC=C(*)C=C1*&*F&&*F&*O&&
*CC&*C1=CC=C2CC3COC(*)(C2=C1)C31OC(*)(*)OC1*&*C&&*C&*O&*Cl&&
*C1CNC(=N)N(C2=CC=CC=C2)C1&*C(=O)O&&&
*C=C1C(=O)N(CC2=CC=CC=C2)C2=CC=C(S(=O)(=O)N3CCOCC3)C=C12&*[N+](=O)[O-]&&&
*CC(CC(CC(C)C)C(=O)O)C(=O)NC(C(=O)NC)C(C)(C)C&*C1=CC=C(C2=CC=CN=C2)C=C1&&&
*CNC(=O)C(CC(=O)NO)CC(C)C&*C1=CC=CC(*)=C1&*F&&&
*C(CC(N)=O)C(=O)OC&*C1=CC=C(OCCCC2COC3=CC(*)=CC=C3O2)C=C1&*F&&&
*C1=CC=CC=C1C1=C(C2=CC=NC=C2)C(=O)N2CCCCC2=N1&*C(F)(F)F&&&
*C&*C1(*)OCC(C[N+]2(*)CCCC2)=NO1&*C&&*C(C)(C)C&&
*C&*C1=CC=CC=C1C1=NC(N2N=CC(C(=O)N3CCOCC3)=C2*)=NC=C1&*Cl&&&
*NC&*C1=CC=C2N=C3CCCCC3=C(*)C2=C1&*Cl&&&
*C(C)O&*C1=C(C2=CN3C=NC(C(=O)C4=CN(*)C5=CC=C(OC6=CC=CC=C6)C=C45)=C3S2)C(*)C2C(*)C(=O)N12&*C(=O)O&&*CC(N)=O&*C&&
*C1=CC=C(OCC(=O)N2CCN(C3=NC=CC=N3)CC2)C=C1&*F&&&
O=C1COC2(CCN(CCOC3=CC=CC=C3)CC2)CN1CC1=COC=C1&&&
*C(C)C&*C1=N[NH]C(CN2CCCC(N(*)CC3=CC=CN=C3)C2)=N1&*C&&&
*C(=O)NC(C)COC&*C1=CC2=CC(NC3=NC=CC(C4=CC(OC(=O)NC5=CC(*)=CC=C5*)=CC=C4)=N3)=CC=C2[NH]1&*F&&*F&&
*C&*C1=CC=C(CSC2=NN=C(*)N2C2=CC=C(*)C=C2)C=C1&*[N+](=O)[O-]&&*Cl&&
*C&*C1=CC(*)=C(CN2CCN(C(=O)CNC(=O)C3=CC=CC=C3NC(=O)C3=CC=CO3)CC2)C(*)=C1&*C&&*C&&
*OC&*C1=CC2=C3C(=C1)C(C1=C(*)C=C(*)C4=C1[NH]C1=CC=C(*)C=C14)N(*)CC3C1OC(=O)C3=C(*)C=C(*)C=C31&*OC&&*OC&*OC&*OC&*C&*OC&&
*C(N)=O&*C1=NC2=C(CCN(C(=O)C3=CC=C(*)O3)C2)S1&*Br&&&
*C(=O)NCCCOCC&*C1=NOC2(C1)CCN(C(*)C1=CC=CC=C1)CC2&*C&&&
*C&*C1=CC2=C(C=C(C(=O)N3CCC(*)(C4=CC=CC=C4)C4=CC=CC=C43)S2)S1&*Br&&&
O=C(CCCCC1SCC2NC(=O)NC21)C1=CC=CC=C1&&&
CCCCCCCCCC[N+](C)(C)CCCCCCCCCCCCCC&&&
*OCCCN(CC)CC&*C1=CC=C(C=C2CCC(=CC3=CC=C(*)C(*)=C3)C2=O)C=C1*&*Cl&&*Cl&*Cl&&
*S(=O)(=O)N(C)C&*C1=CC=C(NC(=O)CN2CCN(S(=O)(=O)C3=CC=CC4=CC=CN=C34)CC2)C=C1&&&
*CN&*C1=CC=CC(C2=CC=C(C(=O)N(CC3CCC(*)CC3)C3CCNC3)C=C2)=C1&*F&&&
*CC(=O)NC(CC(=O)O)C(=O)NC(CN(C)C)C(=O)NC(C(=O)NCCCCCNC(=N)N)C(C)C&*C1=CC=C(CCC(=O)N2CCCC2C(=O)NC(*)CC2=CC=CC=C2)C=C1&*O&&
*C&*C1=CC=CC(*)=C1OC1=CC=C(C2=C(*)C(=O)N(*)C=C2)C=C1&*C&&*CCO&*C#N&&
*OC&*C1=CC=C(C2=N[NH]C=C2C=NNC2=NC(*)=NC(*)=N2)C=C1&*N&&*Cl&&
*SCCCC&*C1=C2C(=O)N(*)C(=O)N(*)C2=NC=C1&*C&&*C&&
*OC&*C1=CC=C(C=CC(=O)OC(*)C(*)CC(*)C2=CC=C(*)C(*)=C2)C=C1*&*O&&*C&*O&*OC&*OC&*O&&
*C(CCCC)=NO&*C1=CC=C2C(=C1)CCC1C2CCC2(*)C1CCC2(*)*&*O&&*C&*C&&
*C&*C1=CC=C2C=CC=C(OCC3=C(*)C=CC(S(=O)(=O)NC(*)(*)C(=O)N4CCNCC4)=C3*)C2=N1&*Cl&&*C&*C&*Cl&&
*C(=O)OC&*C1=CC=C(C(=O)CCCN2CCC3NC4=CC=C(*)C=C4C3C2)C=C1&*F&&&
*C1=CC(*)=C2C(=O)C(*)=C(C3=CC=C4OC5=CC=C(*)C(*)=C5CC4=C3)OC2=C1&*O&&*O&*O&*O&*O&&
*C(=O)N(CCC)CCC&*C(=CC1=CC=CC=C1)C1=CC=C(*)C=C1*&*OC&&*OCC(O)CNC(C)C&&
*C(=O)OC&*C1=CC=C(NC(=O)NC2=NN=C(*)S2)C=C1&*OC&&&
*CCNC(=NC)NC#N&*C1=C[NH]C2=CC=CC=C12&&&
*C(=O)C(CCCNC(=N)N)NC(=O)C(CCCCN)NC(C)=O&*C1CCCN(*)C1&*C(=O)NC(CCC(N)=O)C(=O)NC(CCC(N)=O)C(=O)NC(CCC(N)=O)C(N)=O&&&
*C&*C1=CC=C(NC2=NC=CC=C2C2=NN=C(SCC3=CC=CC=C3)N2*)C=C1&*F&&&
*OC&*C1=CC=C(*)C(CNC(=O)NCC2(CC3=CC=CC=C3)CCN(*)CC2)=C1&*Cl&&*C(C)=O&&
*C&*C1=CC=C(N2N=C(*)C(*)=C2N2CCN(*)CC2)C=C1&*C&&*C(F)(F)F&*S(=O)(=O)N(C)C&&
*C&*N(CC1=CC=CO1)CC1=CC=C2OCOC2=C1&&&
*C&*C1=CC2=CC=C(S(=O)(=O)N3CCN(C(=O)C4=CC=C(C5=NC=CS5)C=C4)C(C(=O)N(*)CC4=CC=CC=C4)C3)C=C2C=C1&*Cl&&&
*OCC&*C1=CC=C(N(*)C(=O)CN2C3=CC=CC=C3C(=O)NC3=CC=CN=C32)C=C1&*CC(C)C&&&
*C(=O)OC&*C1=C(*)C2=CC(C3=C4OCC(C5=CC(*)=C(*)C(*)=C5)OC4=C(*)C(OC4CCCCO4)=C3)=CC=C2[NH]1&*Br&&*OC&*OC&*OC&*Br&&
*OC&*C1=CC=C(CNC(=O)C2=CC(C3=CC=CS3)=NC3=CC=CC=C23)C=C1&&&
C1=CC=C(CCN2CCN(CCSC3=NC4=CC=CC=C4[NH]3)CC2)N=C1&&&
*C(C)CCC(=C)C(C)C&*C1CC2(*)C3=CCC4C(*)(*)C(=O)CCC4(*)C3=CCC2(*)C1*&*OC(=O)CCCCC5=O&&*C&*C&*C&*C&*C&&
*O&*C1=CC=C(*)C(C=NCC2CCCO2)=C1&*Br&&&
*CC&*C1=NC(OCC(=O)N(*)C2CCCCC2)=CC=C1&*C(C)=O&&&
*CCCC&*C1=NN=C(NC(=O)CSC2=NN=C(C3=CC=CO3)N2*)S1&*CC&&&
*C1=CC=C2OCCN(C(=O)N3CCOC(CN4C=NC=N4)C3)C2=C1&*F&&&
*C&*C1=NC2=NC=NN2C(*)=N1&*O&&&
*OS(N)(=O)=O&*C1=CC=C2CN(CC3=CC=CC=C3)CC2=C1&&&
*CCC(O)CO&*C1=CC=C2C(=C1)N(*)CCC1=C(*)N=CN21&*Cl&&*C(F)(F)F&&
*C(=O)OCC&*C1=CC=CC=C1CN1CCC(*)(CCC(=O)N2CCN(C(=O)C3=CC=NC=C3)CC2)CC1&*C&&&
*OC&*C1=CC=CC=C1N1CCN(CCCCN2N=C(N3C=CN=C3)C=CC2=O)CC1&&&
*CCCC&*N1C=NC=C1C1=CC=C(C=CC(=O)C2=CC=CS2)C=C1&&&
*OC&*C1=CC=C(*)C(*)=C1&*CNC(=O)C(N)CCCNC(=N)N&&*OC&&
*Br&*C1=CC=C2C(=C1)C(CNCCC1=CC=CC=C1)=CN2CCC1=CC=CC=C1&&&
C1=CC=C(COC2=CC=C(C3(N4CC=CCC4)CCCCC3)C=N2)N=C1&&&
*N&*C1=CC=C(CC2=CC=C(*)C=I2)C=C1&*I&&&
*OCOC&*C1=CC=C(CNC2=C3N=CN(C4OC(COS(=O)(=O)NC(=O)C5=CC=CC(*)=C5)C(*)C4(*)*)C3=NC=N2)C=C1&*Cl&&*C&*C&*O&&
*C1=CC(CSC2=N[NH]C(C3=CC=CO3)=N2)=CC=C1&*Cl&&&
*C(=O)CC&*C1=CC=C(OCC(*)CC2=C[NH]C3=CC=CC=C23)C=N1&*C(C)=O&&&
*C1=CC=C(N2SC3=NC=CC=C3C2=O)C(*)=C1&*Cl&&*Cl&&
*COCCOC&*C1=CC(C(=O)NCC2(N3CCCCC3)CCCCC2)=NO1&&&
*CC&*C(C(=O)C1=CC=CC=C1)(C1=CC=CC=C1)C1CCCC1&&&
*OC&*C1=CC2=C(C(=O)CC(C3=CC=CC=C3)O2)C(*)=C1*&*OC&&*OC&&
*C(=O)O&*C1=CC=C(C2SC3=C(CCCCCC3)N2C2=CC=C(*)C=C2)C=C1&*Cl&&&
*C1=CC=C(C2=NSC(N3CCOCC3)=N2)C=C1&*Cl&&&
*OC(C)C(F)(F)F&*C1=CC(C2=C3C(=CC(C4=NOC(=O)[NH]4)=N2)N=C(N2CCOC4CNCCC42)N3CC2CCC(*)CC2)=CN=C1&*Cl&&&
*OC&*C1=CC=C(CN2CCC(N3CCN(C4=NC=C(C5=NC=CS5)C=N4)CC3*)CC2)C=C1&*C&&&
*OC&*C1=CC=C(*)C(S(=O)(=O)N(CC2=CC=C(C3CC3)O2)C2CCS(=O)(=O)C2)=C1&*C&&&
*OC&*C1=NC(NC2=CC=NC=C2C(=O)NCCC2=CC=NC=C2)=C2SC=CC2=N1&&&
*NCC&*C1=NN=C(NS(=O)(=O)C2=CC=C3CCCC3=C2)S1&&&
*C&*C1=NC=C(NC(=O)CCCN2CCN(*)CC2)C=N1&*S(C)(=O)=O&&&
*C(C)C&*C(C1=NN=NN1CC1=CC=CC=C1)N1CCC(C2=NC=CN2*)CC1&*CCO&&&
*OC&*C1=CC=C(CS(=O)(=O)C2OC(*)C(OC3=CC=CC4=CC=CC=C34)C(*)C2*)C=C1*&*CO&&*O&*O&*O&&
O=C1[NH]C2=CC=C(CN3C=CN=C3)C=C2N2C=CN=C12&&&
*COC(C)=O&*C1=CC=C(C(=O)N2CCN(C(=O)C3=CC=C(*)C=C3)CC2)C=C1&*C&&&
*C&*C1=CC=C(C2=N[N+](*)=C3SC(*)=NN23)O1&*Br&&*C(=O)O&&
*C&*C1=CC(NC2=NC=C(C3=CC=CC=C3)O2)=C2[NH]C(*)=NC2=C1&*C(C)(C)C&&&
*OC&*C1=CC=C(C2=CSC(NC(=O)C3=CC=C(CNC4=CC(*)=NC5=CC=C(*)C=C45)C=C3)=N2)C=C1&*C&&*C(F)(F)F&&
*OC&*C1=CC=C(S(=O)(=O)N(CC(=O)NCC2CCCO2)CC2=CC=CC=C2)C=C1&&&
*NC(=O)NC(C)(C)C&*C1=CC=C(NC(=O)C2CCN(C3=NC4=CC=CC=C4O3)CC2)C=C1&&&
*OC&*C1=CC=C2C(OC3=CC(*)=C(*)C=C3*)=C3C=CC=CC3=NC2=C1&*OC&&*OC&*Cl&&
*OC&*C1=CC=C(*)C(C2=NOC(NC(=O)C3=CC=CN=C3*)=C2)=C1&*Cl&&*Cl&&
*C1=CC=C(C2=NC(NC(=O)C3=CC=CS3)C(=O)N(C3=CC=CC=C3)C3=CC=CC=C23)C=C1&*Cl&&&
O=S(=O)(NC1=CC=C(C2=NN=C(NC3=CC=C(OCCN4CCCCC4)C=C3)O2)C=C1)C1=CC=CC=C1&&&
*C(=O)O&*C1=CC(C2=CC=CC=C2)=NC2=C1CCC1=CC=CC=C12&&&
*CCCC&*C1=CC(*)=C2C(=C1)C1=NN=C(SCC(=O)NC3=CC=C4CCCC4=C3)N1N2*&*C&&*C&&
*C&*C1=CC=C2OC(S(=O)(=O)NC3=NC(C4=NC5=CC(C6=CC=CC=C6)=CC=C5O4)=C(*)S3)=CC2=C1&*Cl&&&
*C1=CC=C(S(=O)(=O)NC(CC2=CC=CC=C2)C2=N[NH]C=N2)C=C1&*O&&&
*C(=O)NC(C)(C)C&*C1=CC=CN=C1OC1=CC=C(C2=N[NH]C3=CC=CC=C23)C=C1&&&
*C1=CC=C(OCC(*)(*)C2CC2C(=O)N2CC3=CC=CC=C3CC2*)C=C1&*F&&*F&*=NC=O&*O&&
*C1=CC=C2NC(=O)C(NC3=NC=C(*)C(NC4=CC=CC5=C4[NH]C(=O)[NH]5)=N3)C2=C1&*Cl&&*CO&&
*C&*C1CCC2=C3C(=C(OC(=O)C4=CC=CO4)C(=O)OC3=CC=C2)C1&&&
*OC&*C1=CC=C(C2=C(C3=CC=C4[NH]N=C(*)C4=C3)N=CN2*)C=C1&*N&&*C&&
*C&*C1=CC=CC(CN2CCC3=C(CC2)SC(NC(=O)C2=CC=C(*)S2)=N3)=N1&*Cl&&&
*C&*C1=CC2=NC1=CC1=NC(=CC3=C(*)C(*)=C4C=C2[NH]3)C(*)=C1*&*C&&*C&*C&*C&&
*C(C)C(=O)OC&*C1=CC=C(N2C(=O)C(=O)C(*)C2C2=CC=CC=C2*)C=C1&*C#N&&*S(N)(=O)=O&&
*C&*C1=C(*)C=C2C(=C1)N=C(C1=CC(OCC3CC3)=CC=C1*)N2*&*F&&*Cl&*Cl&&
*Br&*C1=CC=C(C2=CC=C(OCC3CO3)C=C2)C=N1&&&
O=C(CCCCC1SCC2NC(=O)NC21)NCCCCCCCCCC1=CC=CC2=CC=CC=C12&&&
*NC(C)COC&*C1=CC(*)=C(N2C(=O)C3=C(CCCC3)C2=O)C=C1*&*Cl&&*Cl&&
*OC&*C1=CC=C(C(=O)NC2CCCN(C3CCCC3)C2)C=C1*&*OC&&&
*C&*C1=CC2=NCC(C(=O)C3=CC=CC=C3)CN2C=C1&&&
*C&*C1=NN(C2=CC=CC=C2)C(*)=C1C=CCCOC1=CC=CC=C1&*C&&&
*C(C)=O&*C1CCC2(*)C3=CCC4(*)C(*)CCC4(*)C3=CCC2C1(*)*&*C&&*C#N&*C&*C&*C&*C&&
*C*(NC(=O)C1=CC=CO1)C1=CC=CC=C1&*CCO&&&
*C&*C1=CC=C2C(=O)N3C4C5=CC=CC=C5OCC4C(C4=CC=CC=C4)=C3C(=O)NC2=C1&&&
*CO&*C1=CC=C(*)C(CSC2=NC3=CC=CC=C3[NH]2)=C1&*O&&&
*C12CCC(CC1)CC2&*O&&&
*OC&*C1=CC=C(C(=O)N2C3=CC=CC=C3C3=NC4=CC=CC=C4N=C32)C=C1&&&
*O&*C1=CC=C(C2=C(C3=CC=C(*)C=C3)[NH]C(*)=N2)C=C1&*C(F)(F)F&&*O&&
*C(=N)N&*C1CN(*)C(*)C(*)C1*&*O&&*O&*O&*O&&
*OC&*C1=CC=C(C2=NC(SCC(=O)C3=CC=CS3)=C(C3=CC=CS3)[NH]2)C=C1&&&
*C1=CC=CC=C1C=C1SC2=CC=C(C(=O)N3CCCCCC3)C=C2NC1=O&*F&&&
*C&*C1=NC(CC(=O)NC2=CC=CC(C(=O)N3CCCC3)=C2)=CS1&&&
*C(=O)C=CC(=O)OC&*C1=CC=C(NC(=O)C2CC3=C(CN2*)[NH]C2=CC=CC=C32)C=C1&*C&&&
*C&*C1CCC(OC(=O)C2=CC=CC=C2)C2C1(*)CCC1(*)C3=CC=CC4=C3C(CN4*)CC12*&*C&&*O&*C&*C&&
*OC&*C1=CC=C(NC(=O)CCC2=C(*)N(C3=CC=C(N4CCCCC4)N=N3)N=C2*)C=C1&*C&&*C&&
*C=C&*C1=C(*)N2CC(NC(=O)C3=CN=C(C4(*)CC4)N=C3)CC2=N1&*C&&*N&&
*C(C)C&*C1=CC=CC=C1C1=NCC2=NN=C(*)N2C2=CC=C(C#CCN3C(=O)C4=CC=CC=C4C3=O)C=C12&*F&&&
*C&*C1=NC(CC(=O)NCCC2=CC=CN2*)=CC=C1&*NC(=O)CC(C)(C)C&&&
*C(=O)OC&*C1=CC=C(CCNCC(*)C2=CC=CC=C2)C=C1*&*O&&*O&&
*C&*C1=CC=C(C(=O)NCCC2=CC=NC=C2)C=C1&&&
*C1=C(*)C(=O)C2=C(NCCO2)C1=O&*Cl&&*Cl&&
*C&*C1=CC(*)=CC(OCCN2C=CN=C2)=C1&*Cl&&&
*C&*C1=CC=CC(C2C(C(=O)N(*)CC3=CC=CC=C3*)C3=CC=CC=C3C(=O)N2C2=CC=C(*)C=C2*)=C1&*C&&*Cl&*O&*Cl&&
*S(N)(=O)=O&*C1=CC=C(N2N=C(C3CCN(*)CC3)C=C2C2=CC=CC=C2)C=C1&*CCF&&&
*CC&*C1=CC=C2[NH]C=C(C3=CCN(CCCCCOC4=CC=C(C(*)C5=CC=CC=C5)C=C4)CC3)C2=C1&*Br&&&
*C&*C1CC2OC23C2OC2CCC34CCC(=O)C6(*)C4C(CC1(*)O2)OC4C3&*C&&*C&&
*CC&*C1=CC(C2=CC=C(C3C4C(=O)N(*)C(=O)C4C4(*)CCCN34)C=C2)=CC=C1&*OC&&*C(=O)OC&&
*C&*C1=CC=C(NN=C2C=CC(=O)C3=NC=CC=C23)C=C1&&&
*C1=CC=C(S(=O)(=O)NC2=CC=CC=C2CC2=C(*)C3=CC=CC=C3[NH]C2=O)C=C1&*Cl&&*O&&
*OC&*C1=CC(CC2CCCCC2)=C(*)C(*)=C1C1=CN=CN=C1N(*)C1CCN(C(=O)N2CCOCC2)C1&*O&&*OC&*C&&
*CC&*C1=NC(*)=C(C2=CC=C(N3CCN(*)CC3)C=C2)C(*)=N1&*Cl&&*N&*N&&
*CCCCCC&*N=C1NCCO2C(=O)[NH]C(*)=C12&*C(C)(C)C&&&
*C1=CC=C(OCC(=O)NN=CC2=CC=C(OCCN3C4=CC=CC=C4SC4=CC=CC=C43)C=C2)C=C1&*Br&&&
*C(=O)NCCOC&*C1=CC(CNS(=O)(=O)C2=CC=C3N=C(*)SC3=C2)=CC=C1&*C&&&
*C&*C1=CC=C(C=C2SC(=O)N(CC(=O)N(*)C3=C(*)N(CC4=CC=CC=C4)C(=O)[NH]C3=O)C2=O)C=C1&*Br&&*N&&
*C&*C1=CC=C(C(=O)N2CCC3=NC(NC4=CC=C(*)C(*)=C4)=NC=C3C2)N=C1&*C(F)(F)F&&*OC(C)(C)C(=O)O&&
O=C(C1=CC=CN=C1CC1=CC=CC2=CC=CC=C12)N1CCCCN1C1CCC1&&&
*C(=O)O&*C1=CC(*)=CC(S(=O)(=O)N2CCN(CC3CC3)CC2)=C1&*C(F)(F)F&&&
*CCN(C)C&*N1N=C2C3=CC=CC=C3OCC2CC1=O&&&
*C&*C1=CC(*)=C2C=C(NC(=O)C3=CC=CC=C3*)C=CC2=N1&*N&&*Cl&&
*C(=O)OC&*C1=CC=C(NS(=O)(=O)C2=CC=C(OC3OC(*)C(*)C(*)C3*)C(*)=C2)C=C1&*O&&*O&*O&*O&*OC(F)(F)F&&
CC(=CCl)CC=CC(C)=CCCC(C)=CCCC=C(C)CCC=C(C)CCC=C(C)C&&&
*C&*C1=N[NH]C(C(=O)NN2C(*)=CC(*)=C(*)C2=O)=C1*&*C&&*Cl&*Cl&*I&&
*C&*C1=CC=C(NC(=O)C2CCN(S(=O)(=O)C3=CC=C4[NH]C(=O)OC4=C3)CC2)C=C1*&*C&&&
*C1=CC(C2=CC=CC=C2)=NO1&*C(=O)O&&&
*OCCC&*C1=CC=C(C2(*)NC(=O)NC2=O)C=C1&*CC(C)C&&&
*OCC=C&*C1=CC=C(NC(=S)OCCNC(=O)C2=CC=CC=C2*)C=C1&*Cl&&&
*C(=O)OCC&*N1CCN(C2=NC(C3=CC=CC=C3)=C(C3=CC=CC=C3)S2)CC1&&&
*OCC&*C1=CC=C2C=CC=CC2=C1*&*CCNC(C)=O&&&
*C&*C1=CC=C(*)C(CN2CCCC(*)(CNCC3=CC=CS3)C2)=C1&*O&&*C&&
*C&*C1=C(*)C(*)C2CC3CC4=C(*)C=C(OC(=O)C5=CC=CC(*)=C5)C=C4C(=O)C3=C(*)C2(*)C1=O&*N(C)C&&*O&*C(N)=O&*O&*N(C)C&*O&&
*C(C)=O&*C(=NC1=CC=CC(*)=C1)NC1=NC(*)=C(*)S1&*C&&*N&*[N+](=O)[O-]&&
*CC&*C1=NC=C(C2=NN=C3CN(C(=O)C4=CC=C(*)C(*)=C4)CCN32)N=C1&*F&&*F&&
*C1=CC=C(CCNC(=O)COC(=O)C2=CC=CO2)C=C1&*Cl&&&
*C1=CC=C(C=CC(=O)NC2=CC=CC=C2*)C=C1&*Cl&&*F&&
*C#N&*C1=C(*)C(N2CCCS2(=O)=O)=CC=C1&*C(N)=O&&&
*SC&*C1=CC=C(SC2=CC=CC=C2N=NC2=CC=C(*)C=C2*)C(*)=C1&*Cl&&*Cl&*Cl&&
*OC&*C1=CC=C(CNC2=NC=CC(C3=C(C4=CC=C(*)C(CN5C=CN=N5)=C4)N=C(*)S3)=N2)C(*)=C1&*Cl&&*Cl&*C&&
*[N+](=O)[O-]&*C1=CC=C(CC(NC2=NC3=CC=CC=C3S2)P(=O)(OC2=CC=CC=C2)OC2=CC=CC=C2)C=C1&&&
*C(C)=O&*C1=CC=CC(NC(=O)C2CCN(S(=O)(=O)C3=C[NH]C=N3)CC2)=C1&&&
*OCC&*C1=CC=CC=C1NC(=O)CSC1=NC2=C(C(=O)N(*)C(=O)N2*)N1*&*CCC(=O)O&&*C&*C&&
*C1=CC=C(C(=O)NCC(=O)N2CCCCC2)S1&*[N+](=O)[O-]&&&
O=C(CN1C(=S)NC2=CC=CC=C21)NC1=CC=C2OCCOC2=C1&&&
O=C(CCNC1C2CC3CC(C2)CC1C3)NC1=CC=CC=C1&&&
*C1=CC=CC=C1NC(=O)COC(=O)CC1=C[NH]C2=CC=CC=C12&*Cl&&&
*CCCCCCCC&*N1C(=O)C2=CC=C3C(=O)C4=CC=CC=C4C(=O)C3=C2C1=O&&&
*O&*C1=CC=C(CNC2CCC(*)(CCN3CCN(C4=NC=CC=N4)CC3)CC2)C=C1&*F&&&
*OC&*C1=CC=C(C=C2CC(=O)NC2=O)C=C1*&*O&&&
*N&*C1=CC=C(C2=C(C3=CC=NC=C3)[NH]C(*)=N2)C=C1&*F&&&
*C&*C1=CC=C(C(*)CNC2=NC(NCC3=CC=CC=C3)=NC(*)=C2)C=C1&*O&&*F&&
O=C(C1=CC=CO1)N1CCC2=CC=C(CN3CCCCC3)C=C2C1&&&
*OCC&*C1=CC=C(*)C(NC(=O)CCC(=O)C2=CC=CS2)=C1&*C&&&
*OC&*C1=CC=CC=C1C1=CN=CN=C1NCCCC1=CC=CC=C1&&&
O=C1C2=CC=CC=C2N=CN1CCCNCC1=CC=CC=C1&&&
*C&*C1=CC=C2N=CC=C(CC(NC(=O)CC3=CC=CC=C3)C(=O)NC3CCN(CC4=CC=CC=C4)C3)C2=C1&&&
*C&*C1=C(COC2=CC=C(C(=O)NC3CCN(CC4=CC=CC=C4)CC3)C=N2)C(C2=CC=CC=C2)=NO1&&&
*CCCCCN&*C1CSCCCCCNC(=O)C2CCCN2C(=O)C(*)NC1=O&*N&&&
*C1=CC=C(NC(=O)CN2CCCC2=O)C=C1&*F&&&
*C&*C1=CC(C2=C3C(=CC(C4=NOC(=O)[NH]4)=N2)N=C(C(*)C2=CC=CC=C2*)N3CC2CCC(*)CC2)=CN=C1&*F&&*F&*C&&
*NC(=S)NC&*C(CC1=CC=CC=C1)NC(=O)C1=CC=CC=C1&&&
*C(C)C&*C1=NN(*)C2=C1CCN(CCCOC1=CC=CC=C1)C2&*CO&&&
*NC(CO)C(C)C&*C1=CC=C(C2=CC3=C(C(*)=N2)C(=O)N(*)C=N3)C=C1*&*C&&*O&*S(C)(=O)=O&&
*C(C)(O)CCC(F)(F)F&*C1=CC(NC(=O)N(C2CCCCC2)C2CC(*)N(*)C(*)C2)=CC=C1&*F&&*C&*CO&&
*O&*C1=CC=CC=C1C1CC(*)CC2=CC(OCCN3CCCCC3)=CC=C21&*Cl&&&
*C&*C1=CC=C(C2=C(C(=O)NC3=CC=C4CC(NS(=O)(=O)C5=CC(*)=CC=C5)CC4=C3)C=CC=C2*)C=C1&*C#N&&*C(F)(F)F&&
*OC&*C1=CC=C(OCC2=CC(C(=O)N3CCC4=NC=CN4CC3)=NO2)C=C1&&&
*NC&*C1=CC(S(=O)(=O)C2=C3N=C(*)C=C(*)N3N=C2*)=CC=C1&*F&&*C&*Cl&&
*C&*C12COC3(CCC1CCC1C(CCC#CC4=CC=CC=C4)OC4CC5C(C4OC14)C4OC4(*)C4=C6C(=CC=C4)OC1OC4O1)OC1(CCC(*)(*)CC1C52)C3&*C&&*OC(=O)C(
*C(C)=O&*C1=CC=CC=C1NC(=O)N1CCC(N2CCCCC2)CC1&&&
*O&*C1=CC=C(C2=NN=C(NC3=CC=C(*)N=C3)C3=CC=CC=C23)C=C1&*Br&&&
*C(=O)O&*C(CCS(=O)(=O)C1=CC=CC=C1)N1CCOCC1&&&
*C&*C1=CC=C(S(=O)(=O)NC2=CC=CC(C(=O)NCC3=CC=CC=C3)=C2)C=C1&&&
*C(C)=O&*C1=CC=CC=C1OCC1=NN=C(SCC(=O)NC2=C3C(=O)[NH]N=C(*)C3=C(*)O2)N1*&*C&&*C&*C&&
*C1=CC=C(C=NNC(=O)C2=CC=CC=C2CN2CCCC2)C=C1&*Cl&&&
O=C(NCC1=CC=NC=C1)C1=NOC(N(C2=CC=CC=C2)C2=CC=CC=C2)=C1&&&
*CC&*C1=CC(C(=O)C2=C(*)C=C3C=CC=CN23)=CC=C1&*CC&&&
*OC&*C1=CC=C(N(CC2=CC=CC=C2)S(=O)(=O)C2=CC=C(*)C=C2)C=C1&*C(=O)O&&&
*CC&*C1=CC=C(CSC2=NC(=O)C(*)=C(CC3=CC=CC(*)=C3)[NH]2)C=C1&*[N+](=O)[O-]&&*Br&&
*OC&*C1=CC(C=CC2=CC(*)=C(*)C(*)=C2)=CC=C1OCCCCCN1CCCCC1&*OC&&*OC&*OC&&
*C&*N1C(C(=O)NC2=CC=CC=N2)=C(C2=NC3=CC=CC=C3[NH]2)C2=CC3=C(C=C21)CCCC3&&&
*CC(=O)OCC&*C1=CC=CC2=C1CCC1C2CCC2(*)C(*)CCC12&*C&&*O&&
*O&*C1=CC=C(C2NC3=CC=C(*)C=C3C3=NCCCN32)C=C1&*Cl&&&
*C1=CC=C(C(CCOC2=C(*)C=CC=C2*)NC(=O)NN=C2[NH]C(C3=CC=CC=C3)=CS2)C(*)=C1&*Cl&&*Cl&*Cl&*F&&
C1=CC=C(C2=C(C3=CC=CC=C3)SC3=CC=CC=C23)C=C1&&&
*C&*C1=C(*)N2C=C(C3=CC=C(OC4=CC=CC=C4)C=C3)C=CC2=N1&*N(C)C&&&
*C&*C1=C(C(=O)N2CCCC2*)C=C(C2=CC=CC=C2)O1&*C(=O)N(C)C&&&
*OCC&*C1=CC=C(*)C(C(=O)NC2=CC(*)=C(NC(=O)C3=CC(*)=CC=C3*)C=C2*)=C1&*OCC&&*Cl&*Br&*OCC&*C&&
C1=CC2=C3C(=C1)CCCC3CCC1=CC=C(CC3=NC=C4CNCCC4=N3)C=C12&&&
*CCCCN(C)CC=C(C)C&*C1=CC=C(*)C(OCC2=CC=CC=C2)=C1&*O&&&
*OCC&*C1=CC=C(C2NC3=CC=CC=C3C(=O)N2CCCN2CCC(C3=CC=CC=C3)CC2)C=C1*&*OC&&&
*C&*C1=CC=CC=C1CNC(=O)C1N(C(=O)C(*)C(CC2=CC=CC=C2)NC(=O)C(*)CS(=O)(=O)C2=CC=C3OCOC3=C2)CSC1(*)*&*O&&*O&*C&*C&&
*OC&*C1=CC=CC(NC2=C(*)C(*)=C(CC3=C(*)C=CC=C3*)C(*)=N2)=C1*&*OC&&*F&*Cl&*OC&*[N+](=O)[O-]&*C#N&&
*C1=CC=C(S(=O)(=O)NN=CC2=CSC(NC(=O)C3=CC=CC=C3)=C2)C=C1&*O&&&
*N&*C1=NC=NC2=C1N=NN2CC1CN(*)CCO1&*CCO&&&
*C(=O)OC&*C1=CC=C(C2=C(*)C3=CC(*)=CC=C3S2)C=C1&*Br&&*OC&&
C1=C[NH]C(C2=NN=C(SCC3=NC(C4=CC=CC=C4)=NO3)O2)=N1&&&
*C&*C1=CC=C(*)C(S(=O)(=O)NC2=NC=CS2)=C1&*C&&&
*C&*C1=CC=C(C(CC(=O)N2CCN(CC3=NC(*)=C(*)O3)CC2)C2=CC=C(*)C=C2)C=C1&*C(C)(C)C&&*F&*C&&
*C(=N)N&*C1=CC=CC(C2=NN=C3C4=CC=CC=C4C(OC(=O)N4CCCC4C(=O)NCC4=CC=CC=N4)=NN23)=C1&&&
*NC(C)=O&*C1=CC=C(NC(=O)COC2=CC=C(C3=CC4=C([NH]3)C(=O)N(*)C(=O)N4*)C=C2)C=C1&*C&&*C&&
*C&*C1=CC=CC(CN(*)C(=O)C2=CC=CN=C2)=C1&*C&&&
*CC(C)O&*C1CCC2(*)CCC3(*)C(=CCC4C5(*)CC(*)C(*)C(*)(*)C5CCC43*)C2C1*&*C&&*C&*C&*OC(=O)CCC(=O)O&*C&*C&*O&*C&*C&&
*OC&*C1=CC=C(NC(=O)COC(=O)CN2C(=O)C3C4CCC(C4)C3C2=O)C=C1*&*Cl&&&
*NC(C)=O&*C1=CC=C(NC(=S)N2CCC(C3=NC=CC=C3*)CC2)C=C1&*Cl&&&
*CC&*C1=CC=C(S(=O)(=O)N(*)N=CC2=C3C=CC=CN3N=C2)C=C1&*C(C)=O&&&
*CC(C)C&*N1N=C(C2CCN(C(=O)C3=CN(*)C(=O)C=C3)CC2)C2=CC=CC=C21&*C&&&
*C&*C1=CC=C(OC(=O)C2CC3CCC2(*)C3(*)*)C(*)=C1&*C&&*C&*C&*F&&
CC(CC(=O)NCC(C)Cl)=NNC(=O)OC(C)(C)C&&&
*OC&*C1=CC=C(C2=C[NH]C(SCC3=CC(*)=C(*)C(*)=C3)=N2)C(*)=C1&*OC&&*OC&*OC&*OC&&
*C&*C12C=CC3(OO1)C(*)(*)CCCC3(*)O2&*C&&*C&*C&&
*C(=O)N(C)C&*C1=CC2=CN=C(NC3=CC=C(N4CC5(COC5)C4)C=N3)N=C2N1C1CCCC1&&&
O=C(CNC1=CC=C(S(=O)(=O)NC2=NC=CC=N2)C=C1)C1=CC=CC=C1&&&
O=C1NC(=O)C(=CC2=CC=C(C3=CC=CC=C3)O2)S1&&&
*CC(=O)O&*C1=CC(*)=C2C(=O)C3=C(*)C(C=C4N=C(*)OC4=C3*)C(=O)C2=C1&*O&&*C(=O)O&*O&*O&&
*C&*C1=CC=C(*)C(NC(=S)N(*)CCC2=C(*)[NH]C3=CC=CC=C23)=C1&*Cl&&*C&*C&&
*C&*C1=CC=C(N(CC(=O)NCC2=CC=NC=C2)S(=O)(=O)C2=CC=CC=C2)C=C1*&*C&&&
*C(C)=O&*C1=CC=C(CN2CCC(CN3CC4CCCCC4C3=O)CC2)C=C1&&&
*CC(=O)OC&*C1=C2CCCCC2=NC2=C1COC1=CC=CC=C12&&&
*CCCC&*N1CCC2(CCC(*)(*)C2)C1&*CCCC&&*O&&
*C&*C1CN(CCCNC(=O)C(*)NC(=O)C(*)NC(=O)C2C(*)(*)C3=CC=CC=C3C3=CC=CC=C32)CC(*)O1&*C&&*CCCNC(N)=N[N+](=O)[O-]&*C&*C(=O)NC(C)C(=O)O
*C&*C1=CC2=C(C(*)=C1N1CCC(*)C1)N(C1CC1)C=C(*)C2=O&*N&&*F&*C(=O)O&&
*OC&*C1=CC=CC=C1C(=O)NC1=CC=NN1*&*C&&&
*C&*C1=CC=C(C2=CSC(N3N=C(C4=CC=C(*)C=C4*)CC34C(=O)C3=CC=CC=C3C4=O)=N2)C=C1&*Cl&&*F&&
*CC&*C1=NC2=C(*)C=NN2C(NC(=O)NC(*)C2=CSC=C2)=C1&*C(C)C&&*C&&
*C&*N1CCN(C(=O)C2=C3C=CC=CN3C(C(=O)C3=CC=C4C=CC=CC4=C3)=C2)CC1&&&
*CCCNC(C)=O&*C1=CC(*)=CC(CC2=NC3=CC=CC=C3N(*)C2=O)=C1&*F&&*F&&
*C&*C1=CC(NC(=O)CN2N=CC3=C([NH]C4=CC=CC=C43)C2=O)=NO1&&&
*C(=O)OCC&*C1=CC=CC=C1NC1=NC(N2CCOCC2)=C2C=C(*)C(N3CCC(*)CC3)=CC2=N1&*C&&*OC&&
*C1=CC=C(C=NNC(=O)COC(=O)C=CC2=CC=C(*)C(*)=C2)C=C1*&*O&&*O&*O&*O&&
*C1=CC=C2C(=C1)C(=O)C(=O)N2*&*CCO&&*Br&&
*OC&*C1=CC=CC=C1OC1=CC=C(NC2=CC(C3=NC=CN3*)=C3C=NC(*)=CC3=N2)C=C1&*C&&*C(=O)OC(C)(C)C&&
*C&*C1=CC=C(C(=O)NCCN2CCCC2=O)C=C1&&&
*SC&*C1=CC=CC=C1C1=NC(CN2CCC(C3=NC(*)=C(*)O3)CC2)=C(*)O1&*C&&*C&*C&&
*C1=CC=C(C(=O)N2CCN(CN3C(=O)CCC3=O)CC2)O1&*[N+](=O)[O-]&&&
*CCCCCCCCCCCC&*C1=C(*)C(*)CCP(*)(=O)O1&*OCC&&*C&*C(=O)OC&&
*CCC(=O)O&*N1CCN(C(=O)C2=CC=CC3=CC=CC=C23)CC1&&&
*C&*C1=CC=C(C2=NC3=CC(C(=O)NC4=CC(*)=CC=C4*)=CC=C3O2)C=C1&*C&&*C&&
*OC&*C1=CC=C(OCC(=O)N2CCN(C3=CC=NC=C3)CC2)C=C1&&&
*OC&*C1=CC=C(C(C(=O)NC2CCCCC2)N(C(=O)CN2N=NC(C3=CC=C(*)O3)=N2)C2=CC=C3OCCOC3=C2)C=C1&*C&&&
*NC&*C1=NC2=C(CCC3=C2SC(*)=N3)S1&*S(=O)(=O)N(CC(=O)NC(C)C)CC(=O)O&&&
*C&*C1=CC=C(CNC(=O)C2=CC(S(=O)(=O)NCCC3=CC=CC=C3)=CC=C2*)C=C1&*Cl&&&
O=C1N(C2=CC=CC=C2)C2=C(C(=O)[NH]C=C2)C2(CCN(CC3=CC=CC=C3)CC2)C(=O)N1C1=CC=CC=C1&&&
*C(=NOC)C(=O)NC&*C1=CC=CC=C1COC1=CC=CC=C1C1=C(*)C(*)=NO1&*C&&*C&&
*C&*C1=NC2=C(*)C=CC=C2C(OC(*)C2=NC=CC=C2*)=N1&*N&&*Cl&*Cl&&
*C&*C1=CC=C(NC(=O)C2=C(NC(=O)C3CC3)C=NN2*)C=N1&*C(F)(F)F&&&
*C(=O)COC&*C1=NC=NC=C1C(=O)N1CCN(*)C2=CC=CC=C21&*C&&&
*OC&*C1=CC2=C(*)C3=C(C(=O)CC(*)O3)C(NC3=CC=CC=C3*)=C2C(*)=C1*&*OC&&*OC&*OC&*C&*C(N)=O&&
*C&*C1=CC=CC=C1C1=CC=C(C=CC2C3CCCCC3CC3C(=O)OC(*)C32)N=C1&*O&&&
*OC(C)=O&*C1=C(*)C2=C3C(=C1)C(=O)OC(*)C3C1(*)OC1(*)C(*)C2*&*C&&*C&*C(C)C=O&*OC(C)=O&*C&*OC(C)=O&&
*OC&*C1=CC=CC(C(=O)CN2CCC3=CC=CC=C3C2)=C1&&&
*C&*N1C=C(C2=NC3=C(CN4CCN(C(=O)C5=CC=CO5)CC4)C=CC=C3O2)C=N1&&&
*NCCN(CC)CC&*C1=CC=C2C(=O)N(*)C(=O)C3=C2C1=CC=C3&*C&&&
*C1=CC(C=NNC(=O)C2=CN=CC=N2)=CC=C1&*F&&&
*C&*C1=C2ON=C(C3=CN=CC=N3)C2=CC2=C1N1CC(*)OC(*)C1C1(C2)C(=O)NC(=O)NC1=O&*Cl&&*C&&
*C&*C1=NN(CC2=CC=CC=C2)C(=O)C2=C1C1=C(CC(*)CC1)S2&*C(F)(F)F&&&
*OC&*C1=CC(C=CC2=CC(*)=C3C=COC3=C2)=CC(*)=C1*&*OC&&*OC&*OC&&
*CC&*C1=N[NH]C(C(=O)NN2C=NN=C2*)=C1&*C&&&
*CC=C(C)C&*C1=C2OC34C(=CC5CC3C(*)(*)OC4(*)C5=O)C(=O)C2=C(OC(=O)C2=CC=CC=C2)C2=C1CCC(*)(*)O2&*C&&*C&*C&*C&*C&&
*C(=N)N&*C1=CC=C2C=C(CCCC(=O)NCCC3=CC=C(C4=CC=CC=C4)C=C3)[NH]C2=C1&&&
*C&*C1C=CCC(*)C=CC=CC=CC=CC(*)C(*)C(*)C(*)C=CC=CC(=O)OC(*)C1&*O&&*O&*O&*O&*O&*O&&
*NC(=O)CCCl&*C1=CC=C(C2=NC(C3=CC=CC=C3)=C(C3=CC=CC=C3)[NH]2)C=C1*&*Cl&&&
*C&*C1=CC(OC2=CC=CC=C2*)=NC(N(*)CCC2=CC=CC=C2)=N1&*C#N&&*Cl&&
*C(OC)C(=O)OC&*C1=CC=C(OCC2=CC=CC=C2*)C=C1&*N(C)C&&&
*C1=CC=C(S(=O)(=O)NC2=CC=CC3=C2[NH]C=C3)C=C1&*Cl&&&
*N(CCC)CCC&*C1=CC=C(C2CC(*)CC3=CC=CC=C32)C=C1*&*Cl&&*Cl&&
*C&*C1=CC=C(N2C(=O)C3=CC=C(C(=O)N4CCC(*)CC4)C=C3C2=O)C=C1*&*C&&*C&&
O=S1CCCC2(CCCNC2)C1&&&
O=C(C1=COC(=O)C=C1)N1CC2=CC=CC=C2CC1&&&
*OC&*C1=CC(*)=C2OC3=C(*)C(*)=C(*)C(*)=C3OC2=C1&*Br&&*Br&*CCN(C)C&*Br&*Br&&
*C&*C1=C(CC2=CC=CN=C2)OC2=CC=CC=C12&&&
*C(N)=O&*C1=CC=C(COC2=CC=C(*)C=C2)C=C1&*S(N)(=O)=O&&&
*OC&*C1=CC=C2C=CN(S(=O)(=O)C3=CC=C(*)C(N4CCNCC4)=C3)C2=C1&*C(F)(F)F&&&
*N&*C(CC1=C[NH]C2=CC=CC=C12)C(=O)NC1CCC2=CC=CC=C21&&&
*N(CC)CC&*C1=CC=C(CNC(=O)C2CC(*)(*)C3=C(*)N=C(*)C(=O)N32)C=C1&*C(=N)N&&*CC&*O&*CC&&
*C&*C1=CC(S(=O)(=O)N2CCN(C(=O)C3=C(C4=CC=CC=C4)N=C(*)O3)CC2)=CC=C1&*F&&&
*C&*C1=CC=C2N=C(SCCN(*)C3=NC4=C(*)C=CC(*)=C4S3)[NH]C(=O)C2=C1&*Cl&&*Cl&*Cl&&
*C&*C1=CC=CC(CC2=CC(C3=C(*)ON=C3*)=CC=C2)=C1&*C(N)=O&&*CO&&
*C&*C1=CC(N2C(SCC(=O)N3CCC(*)CC3)=NC3=C([NH]C4=CC=CC=C43)C2=O)=NO1&*C&&&
*C(C)=O&*N1CCNC1=O&&&
*OC&*C1=CC=CC2=C1C=C1CC3NC3CN12&&&
*OC&*C1=CC=C2C(=C1)OC(=O)C1=CC=C(*)C=C12&*OC&&&
*SCC(=O)OCC&*C1=NN=NN1C1CCCCC1&&&
*C&*C1=CC=CC(NC(=S)N(CCCC2CCCC2)CC2=CC=CS2)=C1&&&
*CCCC&*C1=CC(CN2C=NC=C2CN(CC2=CC=CC=C2)C(*)C2=CC=CO2)=CC=C1&*Cl&&&
*C(C)CCCC&*C1C(=O)NC(C2CC3=CC=CC=C3C2)C(=O)N1CC1=CC=CC=C1&&&
*OC&*C1=CC=CC=C1N1CCN(C(=O)C2=CC=C(C(=O)N3CCCC3)C=C2)CC1&&&
*C(N)=NCCCNCCCC&*C1=CC=C2[NH]C(C3=CC=C(C4=CC=CC=C4*)C=C3)=NC2=C1&*C(N)=NCCCNCCCNCCCN&&&
*OC&*C1=CC=C(NC(=O)C2=CC=C(C(=O)N3CCN(C4=CC=C(*)C=C4)CC3)C=C2)C=C1&*[N+](=O)[O-]&&&
*CC(N)C(S)C(=O)NCC(=O)OC&*C1CCCCC1&&&
*C&*C1=CC=C(S(=O)(=O)N(C2=NC(*)=NC3=C2N=C[NH]3)S(=O)(=O)C2=CC=C(*)C=C2)C=C1&*C(C)(C)C&&*C#N&&
*OC&*C1=CC=CC=C1N=C1C(=O)N(CN2CCCCC2CN2C(=O)C3=CC=CC=C3C2=O)C2=CC=CC=C12&&&
O=C(C=CC1=CC=C2C=CC=CC2=C1)NN=CC1=CC=CC=N1&&&
*C&*C1CCC2(*)C(CCC3C2CC(*)C2(*)C(C4=CC(=O)OC4)CCC32*)C1&*O&&*O&*C=O&*O&&
*CC&*C1=CC=C(C2NC3(CCCCC3)C(=O)N2CC2=CC=CS2)C=C1&&&
*C&*C1=CC=C(*)C(N2CCN(CC(*)(CN3C=NC=N3)C3=CC=C(*)C=C3*)CC2)=C1&*O&&*F&*F&*C&&
*C1=CC=CC=C1NC(=O)COC1=NC(C2=CC=CC=C2)=NC(*)=C1*&*Cl&&*C(F)(F)F&*O&&
*OC&*C1=CC=CC=C1N1CCN(CC2=COC(C3=CC=CC=C3*)=N2)CC1&*OC&&&
*N&*C1=NN(C2=NC(=CC3=CC=CC=C3)C(=O)S2)C=N1&&&
*OCC&*N=C(C1=CC=CC=C1)C1CNCCO1&&&
*C(=O)OC&*C1=CC(CC(NS(=O)(=O)NCC2=CC=C3C=CC=CC3=C2)C(=O)N2CCNCC2)=CC2=C1[NH]N=C2&&&
*C(=O)OCC&*C1=CC=C(NC(=S)NC2CC=CC2)C=C1&&&
*C#N&*C1=CC=C(OC2=NC3=C(C(=O)NC2)N(CC2=CC=CC(*)=C2)N=C3)C=C1&*Cl&&&
*CC&*C1=CC=C(C2C3=CC4=C(C=C3C(N3C=C(C5=CC=CC=C5)N=N3)C3COC(=O)C23)OCO4)C=C1&&&
*SCC(=O)OC(C)C&*C1=NC2=CC=CN=C2[NH]1&&&
*C(=O)N(C)CC(N)=O&*C1=CC=CC=C1CC1=CC=CC=C1&&&
*OC(=O)N(C)CCCCCCC&*C1CC(*)C(*)C(OC2C(*)C(OC3CC(*)(*)C(*)C(*)O3)C(*)C(=O)OC(*)C(*)(*)C(*)C(*)C(=O)C(*)CC2(*)*)O1&*C&&*C&*
*CC&*C1CC2(CC(*)C3=C4C(CCC3C2(*)*)C2(*)CC(*)C3(OC32)C(*)(*)C1*)C(=O)C(*)C(=O)C1(*)C3C(*)C(*)OCC13&*O&&*C&*O&*COC&*O&*O&*C
*N&*C1=CC(*)=CC(CCC2=NC3=CC=CC=C3S2)=C1&*F&&&
*CC&*C1=CC=C(OC2=CC=C(S(=O)(=O)N(CC3=CC=CC=C3)C3=CC=C(*)C=C3)C=C2)C=C1&*[N+](=O)[O-]&&&
*C(=O)OC&*C=C1C(=O)N2C(*)=C(*)CSC12&*C&&*CC(=O)OC&&
*C1=CC=C(CN2C(=O)C3=CN=C(NC4CCOCC4)N=C3N(CC3=CC=CC=C3*)C2=O)C=C1&*F&&*Cl&&
O=C1C=CN(CCCCCCN2C=CC(=O)[NH]C2=O)C(=O)N1CC1=CC=CC=C1&&&
*SC&*C1=NC(NCC2=CC=CC=C2)=C2C=NN(CC(*)C3=CC=CC=C3)C2=N1&*Cl&&&
*Cl&*C1=CC=C(C2(C3=CC=C(*)C=C3*)CCCCC2)C=C1&*Cl&&*Cl&&
*OC(C)COC&*C1=CC=C(N2C=C(*)C3=CC(*)=C(*)C=C32)C=C1&*C#N&&*S(C)(=O)=O&*F&&
*OC&*C1=CC=C(C2=NC(C3=CC=CC=N3)=NO2)C=C1*&*OC&&&
*C(=O)NCC&*C1=CC=C(C2=C(*)C(=O)C3=CC=CC=C3O2)C(*)=C1&*Cl&&*Cl&&
*N&*C1=C(*)C=C(CC(*)CC(=O)N2CCNC(=O)C2CC2=CC=CC=C2)C(*)=C1&*F&&*F&*F&&
*C(=O)CC&*C1=NC(C(=O)N(CCCN2CCOCC2)C2CCN(*)CC2)=CS1&*C&&&
*CC&*C1=CC=CC=C1C1=NN=C(SCC(=O)N(*)C2=C(*)N(CC3=CC=CC=C3)C(=O)[NH]C2=O)N1*&*C&&*Br&*N&&
*N&*C1=CC=C2OC(*)=C(*)C(=O)C2=C1&*O&&*Cl&&
*C&*C1=CC=C(*)C(CN2CCCC(C3=NN=CN3*)C2)=C1&*F&&*OCC#N&&
*CC=CC(C)=CC(=O)OCCCCCCCCCCCCCC&*C1(*)CCC(=O)O1&*C&&&
*NC(=O)ON=C(Cl)C(C)C&*C1=CC(*)=CC(*)=C1&*Cl&&*Cl&&
*OC&*C1=CC=C2C(=C1)N(CC1=CC=C(C(=O)NS(=O)(=O)C3=CC=CC=C3)C=C1*)C(=O)C2*&*C&&*C(=N)N&&
*S(C)(=O)=O&*C1=CC=C(CC(=O)NC2=CC=C(C3=CC=CC=C3*)C=C2)C=C1&*S(N)(=O)=O&&&
*CCOC&*C1=CC=C(*)C(C2=CC=C(C=C3C(=O)N(*)C(=O)N(*)C3=O)S2)=C1&*C&&*C&*C(=O)OC&&
*C(C(=O)OCC)C(=O)OCC&*C1=CC=C(NCC2CCCCC2)C(NC2=NC(*)(*)NC2(*)*)=C1&*C&&*C&*C&*C&&
*C&*C1=CC=C(CN2CC3=CN=NN3C3=CC=CC=C3C2=O)C=C1&&&
*C=C&*C1=CC(*)=C2C(*)=CC(=O)OC2=C1*&*C&&*C&*C&&
*OC&*C1=CC2=C(C=C1*)C(=O)C1(C2)OC1(*)*&*OC&&*C&*C&&
*N&*C1=NC=NC2=C1C(C1=CC=C3C=CC=CC3=C1)=NN2CCCN1CCOCC1&&&
*CCC(=O)O&*C1=C(*)C(*)=C(CC2=CC=CC=C2)S1&*C(=O)O&&*Br&&
*CCCCN&*N=C1CCC2=CC(C3=C(C4=CC=NC=C4)N(*)N=C3)=CC=C12&*O&&&
*F&*C1=CC=C(C2=NC=CN=C2C2CN(C3=CC=C4C=CC=CC4=N3)C2)C=N1&&&
CCNCCCCCCCNCC&&&
*C(=O)OCCCOC&*C1=C2C=NN(CC(=O)NC3=C(*)C4=C(CC(*)CC4)S3)C2=NC(C2=CC=CC=C2)=C1&*C(F)(F)F&&*C&&
*C&*N1CCC(COCCOC2=CC=C(C(=O)C3=CC=NC=C3)C=C2)CC1&&&
*C(=O)OCC&*N1CCC(NC(=O)C2=CC=C(NC(=O)C3=CC=C(C4=CC=CC=C4)C=C3)C=C2)CC1&&&
*CC(C)C&*C(NC(=O)C1=CC=CC=C1)C(=O)NC1=CC=CC=N1&&&
*C&*C1=CC=CC2=C1NC(=O)C21C(*)=NN=C1C1=CC=CC=C1&*C&&&
*C(=O)O&*C1=CC=C(CSC2=NN=C(CC3=CC=C(*)C(C(=O)C4=CC=CC=C4)=C3)O2)C=C1&*Cl&&&
*C(=O)OCC&*C1=CC2=NC(C(=O)NC(*)C(=O)N3CCN(*)CC3)=CC(OCC(=O)N3CCCC3C(=O)NC3CCCN(*)C3)=C2C=C1&*C&&*CCC(=O)O&*Cl&&
*C&*C1=CC=CC=C1C=NNC(=O)C(*)C1=CC=CC=C1&*[N+](=O)[O-]&&&
*OCC&*C1=CC=C(NC2=NC3=CC=C(C(=O)N4CCN(*)CC4)C=C3N3C=CC=C23)C=C1&*C&&&
*OCC&*C1=NC=C2N=C3C=CC(C4=CC=CC=C4)=CC3=C(*)C2=N1&*N&&&
*N1N=NN=C1SCC(=O)NC1=CC=C2OCOC2=C1&*CCCO&&&
*C(=O)N(C)C&*C1=CC=C(SCC(=O)NC2=CC=C(*)C(S(=O)(=O)N3CCOCC3)=C2)C=C1&*N&&&
*C&*C1=CC=C(C(=O)NC2=CC=CC3=CC=CN=C23)C=C1NC(=O)C1=C(*)ON=C1&*F&&&
*C1=CC=C(*)C(NC(=S)N2C=C(C3=CC=C(C(=O)N4CCOCC4)C=C3)C=CC2=O)=C1&*Cl&&*Cl&&
*C&*C1=CC=C2C(NC3=CC=C(NC4=NC(N5CCN(*)CC5)=NC(N5CCCCC5)=N4)C=C3)=CC=NC2=C1&*Cl&&&
*C(=O)OC&*C1=CC=CC=C1C1=C2C3C(CC(C(=O)NC4=CC=CC(*)=C4*)N3*)CN2C2=CC=CC=C12&*O&&*Cl&*Cl&&
C1=CC=C(C2=NC(CN3CCC4=CC=CC=C4C3)=CO2)C=C1&&&
*COC&*C1=NC=CC=C1N1N=C(*)C(*)=C1*&*Cl&&*C(F)(F)F&*C#N&&
*C1=CC=C2[NH]C(=O)C(CN(CC3=CC=CC=C3)CC3=NN=NN3CC3CCCO3)=CC2=C1&*F&&&
*C(=O)CC(C(=O)O)C(=O)O&*C1=CC(=O)C(*)C2(CCC(=CCCCCNC(=O)CN3C=C(CC4=CC=CC=C4)C4=CC=CC=C4C3=O)O2)O1&*C(=O)O&&&
*C(=O)OC&*C1=CC(CNC2=CC=C(S(=O)(=O)NC(*)CC3=CC=CC=C3)C=C2)=CC=C1&*O&&&
*C1=CC2=CC=C(S(=O)(=O)NC3CCN(C4=NC=C(C5=CN(*)N=C5)C=C4*)C3=O)C=C2C=C1&*CCF&&*Cl&*F&&
*NCCCCNCCCCN&*C1=C2C(*)=C3CCCCC3=NC2=CC=C1&*Cl&&&
*C&*C1=CC=C(C2=C(SCC(=O)NC3=C(*)C4=C(CCCCC4)S3)SC(*)=N2)C=C1&*Cl&&*C&&
*OC&*C1=CC=C(NC2=NC=C(C(=O)NC3=CC(*)=CC=C3*)C=C2*)C=C1&*OC&&*OC&*Cl&&
*OCC&*C1=CC=CC=C1C=CC(=O)N1CCN(S(=O)(=O)C2=CC=CC=C2)CC1&&&
*C(=O)NS(=O)(=O)CCN(CC)CC&*C1=CC(*)=C(*)S1&*C&&*C&&
*NC(=O)C(O)(CC)CC&*C1=CC=C(OCC(=O)NC2=CC=C(*)C=C2*)C=C1&*Cl&&*C(=O)O&&
*CC=NO&*C1=CC=C(OCC(*)CNC23CC4CC(CC(C4)C2)C3)C=C1&*O&&&
*CC&*C1=CSC2=NC=C(C(=O)NCC3=CC=C4OCOC4=C3)C(=O)N12&&&
*CC&*C1=NC2(C3=CC(*)=CC=C3OCC23CCC(*)CC3)C(=O)N1*&*OC&&*N&*C&&
*C(=O)NO&*C1=CC=C(OCC2=CC=CC=C2)C=C1&&&
*OCC(O)CNCCCC&*C1=CC=CC2=CC=CC=C12&&&
*NC(N)=O&*C1=CC=C(S(=O)(=O)N2CCCC2)C=C1&&&
*C&*C1=CC=C(CN(*)CC2OCCCCC(*)OC3=CC=C(NC(=O)C4=CC=NC=C4)C=C3C(=O)N(*)CC2*)C=C1&*C&&*C(F)(F)F&*C&*C(C)CO&&
*CNC(=O)CCC(=O)OC&*C1=CC=C(N2CCN(C3=NC=NC4=C3N=C3CCCCCN34)CC2)N=C1&&&
*C&*C1=CC=C(N2CCN(C(=S)NC3=CC=CC(*)=N3)CC2)C(*)=C1&*C&&*C&&
*OC&*C1=CC=CC=C1NC(=O)C1=CC=CC=C1NC(=O)C1=CSCCO1&&&
*S(=O)(=O)N(CC)CC&*C1=CC=C(CCNC(=O)CN2C(*)=NC3=CC=CC=C32)C=C1&*SC&&&
*SCC=C(C)C&*C1=NC(*)=C2N=CN(C3OC(*)C(*)C3*)C2=N1&*N&&*CO&*O&*O&&
*C&*C1=CC=CC(C2=CC=C3C(=O)NC4=CC=CC=C4NC3=C2)=N1&&&
*OC&*C1=CC2=C(C=C1*)C1=CC=C(N3CCN(C(=O)C4=CC=CO4)CC3)N=C1CC2&*OC&&&
*OC&*C1=CC=C(*)C(OCCC(=O)OCC(=O)NC2=CC(*)=CC=C2*)=C1&*C&&*C&*C&&
*CNC(C)=O&*C1=C(N2CCC(*)C2)C(*)=CC(N2CC(*)OC2=O)=C1&*F&&*C(=N)NO&*F&&
*C&*C1=CC=C(CNC(=O)C(=O)C2=C[NH]C3=CC=C(*)C=C23)C=C1&*Br&&&
*C(C)C&*N=C1C=CN(CCC2=CC=C(C3=CC=CC=C3)C=C2)C=C1&&&
*C&*C1=CC=C(CN2CCCC(C(=O)N(*)CC3=CC=C(*)S3)C2)C=C1&*C&&*Cl&&
C1=CC=C(CC2=NOC(CCCCN3CCCNCC3)=N2)C=C1&&&
*OC(C)=O&*C1=CC2=C(CCC2)C(*)=C1C1=C[NH]C(C(=O)N2CCOCC2)=C1&*C(=O)O&&&
*C(C)=NOCCO&*C1=CC(*)=C(OCC2=CC(*)=CC=C2*)C(*)=C1&*Cl&&*F&*Br&*F&&
*C&*C1=CC(*)=C(N2CCN3C2=NC(*)=C3CN(*)CC2=CC=CC=C2*)C(*)=C1&*C&&*C&*CCN(C)C&*C&*C&&
*CCCC&*C1=CC=CC=C1C1=NC(C(=O)N(*)CC2=CC=CC=C2)=C(*)O1&*C&&*OC&&
*C&*C1CC(=O)N1S(=O)(=O)C1=CC=C(OCCCC2CCCCC2)C=C1&&&
*NC(N)=S&*N=C1[NH]C2=CC(*)=CC=C2S1&*[N+](=O)[O-]&&&
*OC&*C1=CC2=CC=C3N=C(C4=CC=C(N5C(=O)C6=CC=CC=C6C5=O)C=C4)SC3=C2C=C1*&*OC&&&
*NCCN(C)C&*C1=CC(C2=N[NH]C3=CC=C(C4=C[NH]N=C4)C=C23)=CN=C1*&*Cl&&&
*C(=O)NC&*C1=CC=C(N2N=C(*)C3=CC=CC=C3C2=O)S1&*Br&&&
*C&*C1=NC=C2CN(C(*)C(=O)NC(*)CC3=CC=CC=C3)CCC2=N1&*C&&*C(=O)OCC(=O)NC(C)(C)C&&
*Cl&*C1=NC=CC=C1C1=CN=CC(NCC2=C[NH]C3=CC=CC=C23)=N1&&&
*OC&*C1=CC=C(C2C(*)C(=O)N2NCC2CCC2)C=C1&*Cl&&&
*CNC(C)(C)C&*C1=CC=C(C2=C(C3=CC=NC=C3)N3C=CC(*)=CC3=N2)C=C1&*F&&&
*C&*C1=CC=CC=C1NC1=NC=NC2=C1N=C(*)N2C1OC(*)C(*)C1*&*Cl&&*CO&*O&*O&&
*OC&*C1=NOC(C2=CC(*)=C(*)C(*)=C2)=C1&*C(C)C&&*OC&*O&&
*C(C)C&*C1=CC=C(C(=O)NC(*)C(=O)NC2=C(*)C3=C(CCCC3)S2)C=C1&*C(C)(C)C&&*C#N&&
*C(=O)OC&*C1=CC=C(C2CC3CCC(C2*)N3*)C=C1&*Cl&&*CCF&&
*C&*C1=CC=C(NC(=O)NNC(=O)COC2=CC=C3C(*)=CC(=O)OC3=C2)C(*)=C1&*Cl&&*Cl&&
*S(N)(=O)=O&*C1=CC=C(C2=CC=C(C=C3SC(=NC4=CC=CC=C4)N(CC4=NN=C(C5=CC=C(*)C=C5)S4)C3=O)O2)C=C1&*Cl&&&
*C&*C1=NC2=CC=C(*)C=C2C(C2=NN(*)C(=O)C=C2)N1*&*CC(O)CCl&&*Cl&*C&&
*O&*C1=CC(*)=C(*)C(C=NN=C2[NH]C3=CC(*)=CC=C3S2)=C1&*Br&&*Cl&*Cl&&
*OC&*C1=CC=C(CCC2CCCN(CC3=NOC=C3)C2)N=N1&&&
*C(C)C&*C(NC(*)C(=O)NC1=CC=C(C2=CC=CS2)C=C1)C(=O)NC(CC1=CC=CC=C1)C(*)C(*)C(CC1=CC=CC=C1)NC(=O)C(*)NC(=O)NCC1=CC=CC=N1&*O&
*OC&*C1=CC=C2C(*)=C(C3=NCCN3)SC2=C1&*Br&&&
*OCC&*C1=NN(*)C(C2=NC(*)=C3C(=N2)N(C2CCOCC2)C(*)C(=O)N3*)=N1&*C&&*C(N)=O&*C&*C&&
*C&*C1=CC(*)=C(NC(=O)CN2C(=O)N(CCCN3CCC4=CC=CC=C4C3)C(=O)C3=CC=CC=C32)C(*)=C1&*C&&*C&&
*C1=CC=C(C(=O)NNC(=O)C2=CC=CC3=CC=CC=C23)C=C1&*Cl&&&
*C&*C1=C(*)C(NC2=C(NC3OC(*)C(*)C(*)C3*)C(=O)C2=O)=CC=N1&*CO&&*O&*O&*O&*C&&
*CC&*C1=CC=CC=C1NC(=O)CSC1=NC2=CC(C(=O)N3CCCCC3)=CC=C2C(=O)N1CC1=CC=CO1&&&
*CCOC(=O)C(C)(C)C&*C1NC(=O)C(CC2=CC=CC=C2)NC(=O)C2CCCN2C(=O)C(CC2=C[NH]C3=CC=CC=C23)NC(=O)C2(CCCCC2)NC(=O)C(*)NC1=O&*CC(=O)O
*CCCCCCCC&*N1C(SCC2=CC=CC=C2C2=CC=CC=C2)=NC2=C1C(=O)[NH]C(=O)N2*&*C&&&
O=C(CSC1=NN=C(NC2=CC=CC=C2)S1)N1CCCCC1&&&
*C&*C1=CC=C(CN2CCC3=C(C2=O)N(*)N=C3COC2=CC=C(*)C=C2)C=C1&*Br&&*F&&
*OC&*C1=CC=C(S(=O)(=O)OC2=C(*)C=C(C3=CC=C(CN4CCOCC4)C=C3)C=C2*)C=C1&*C&&*F&&
*C&*C1CCCCN1CC(=O)NC1=CC=C2OCCOC2=C1&&&
*Cl&*C1=CC=CC=C1NC1=NC(NCCCN2CCOCC2)=NC2=CC=CC=C12&&&
*C(=O)O&*C1CCCN1C(=O)NCCNS(=O)(=O)C1=CC=CC=C1&&&
*OCC&*C1=CC=C(CCNS(=O)(=O)C2=CC=C3OCCOC3=C2)C=C1*&*OCC&&&
*CC&*C1=CC=C(CCC(=O)N(*)C2CCCCC2N2CCCC2)C=C1*&*Cl&&*Cl&&
*C(C)C&*C1=CC2=C(C=C1CN(*)C1CCN(C(=O)C3=CC=C(*)S3)C1)OCCO2&*Br&&*Cl&&
*C&*C1=CC=C(CN(*)CCC2=CC=CC=N2)C(*)=C1&*Cl&&*Cl&&
*C#N&*C1=CC(*)=CC(C(=O)NC2=NC(C3=CC=CN=C3)=CS2)=C1&*OCCO&&&
*C1=CC=CC=C1NC(=S)NN=CC1=CC=C2OCOC2=C1&*Cl&&&
*C&*C1=CC2C(C=C3C=C(*)C(=O)C4=C3N(C4=O)C(*)C2*)C(*)(*)C1=O&*CC#N&&*C#N&*C#N&*C&*C&&
*OC&*C1=CC=C(*)C(NC2=NC(C3=C(*)N=C4C=C(*)C(*)=CC4=C3)=CS2)=C1&*C(F)(F)F&&*OC&*OC&*OC&&
*C(=O)OC&*C1=C(*)C(C2=CC=C(*)C(*)=C2*)C(*)=C(*)N1&*C&&*C&*C(=O)OC(C)OC&*OC&*OC&*OC&&
*C(=O)OCC&*C1=C(*)C2=C(CO1)C(*)=C(CCC1=CC=CC=C1)O2&*C(C)=O&&*C&&
*CC(CC(C)C)CC(C)C&*C=C1CC(*)(*)OC1=O&*CO&&*C(=O)OC(C)(C)C&&
CSCC(Cl)(Cl)CBr&&&
*C1=C(N(CC(=O)NC2=CC=C(*)C=C2)S(=O)(=O)C2=CC=CC=C2)C(=O)C2=CC=CC=C2C1=O&*Cl&&*O&&
*C(=O)O&*C1=CC=CC(C(=O)NC2=CC=CC=C2N2CCOCC2)=C1&&&
*C1=CC=C(S(=O)(=O)N2CC3=NC=CN=C3CC2C2=CC=C(C3=CN=CC=N3)C=C2)C=C1&*Cl&&&
*S(C)(=O)=O&*N1CCCC(C(=O)NCC2=CN(*)N=C2)C1&*C&&&
*OC&*C1=CC=CC=C1COCCCOC1=CC=C(N2C=C(C3=CC=CC=C3)[NH]C2=S)C=C1*&*C&&&
*CO&*C1=C2N=CN(C3OC(*)C(*)C3*)C2=NC=N1&*NO&&*O&*O&&
*C=CC(N)=O&*C1=CC=C2C(=C1)OCC1C2CCCN1C(=O)C1=CC=NC=C1&&&
*OC&*C1=CC(C2=CN=C3[NH]C=CC3=C2)=CC(*)=C1*&*OC&&*O&&
*C1=C(*)C(NS(=O)(=O)C2=CC=C(N3C=NN=N3)C=C2)=CC=C1&*Cl&&*Cl&&
*C1=CC=C2OC(=O)C=C(COC3=CC=C(*)C(*)=C3)C2=C1&*Cl&&*Cl&*Cl&&
*C1=CC=CC=C1C(=O)NC1=CC=C(N2CCCCCC2)N=C1&*F&&&
*C&*C1(*)CC(NS(=O)(=O)CCCC2=CC=CC=C2)CC(*)(*)N1&*C&&*C&*C&&
*C1=CC=C(OC(=O)C2=CC(*)=CC(*)=C2)C=C1&*Cl&&*C(F)(F)F&*C(F)(F)F&&
*C(C)=O&*C1=CC=C(N2C(*)=NC3=CC=CC=C3C2=O)C=C1*&*O&&*C&&
*C&*C1=CC(N2CCOCC2)=C2C(=O)C3=C(C=C4CC(*)(*)CC(*)C4=C3*)C(=O)C2=C1&*O&&*O&*Cl&*O&&
*N&*C1=CC=C(COC2=CC=C3C(*)=C(C(=O)NC4=NC=CS4)OC3=C2)C=C1&*Cl&&&
*S(=O)(=O)N(C)CC&*C1=CC=C2C(=C1)C(=O)C(C(=O)NCC1=CC=CC=C1)C(=O)N2CC1=CC=CC=C1&&&
*OC&*C1=CC=CC=C1N1CCN(CC2=CC=C(C(=O)N(*)C3=CC=C4CCCC4=C3)C=C2)CC1&*C&&&
C1=CC=C(COC2=CC=C(CC33CNCCN3)C=C2)N=C1&&&
*OC&*C1=CC=C(C2=NOC(*)=C2C2=CC(*)=C(*)C(*)=C2)C=C1*&*N&&*OC&*OC&*OC&*N&&
*OC&*C1=CC=CC=C1N1CCN(C(=O)C2=CC3=CC(NC4=NC=CC(C5=CC(*)=C(*)C(*)=C5)=N4)=CC=C3[NH]2)CC1&*C&&*OC&*OC&&
*C1=CC=C(CC(=O)N2CC(*)C3OCCCC3C2)C=C1*&*F&&*F&*F&&
*OC&*C1=CC=C(NC(=O)C(=O)C2=C[NH]C3=CC=C(*)C=C23)C=C1&*C&&&
*OS(C)(=O)=O&*C1COC2=CC=CC(OC3CCCCC3)=C2C1&&&
*CCCOC&*N1CCC(CN(C(=O)C2CCCO2)C2=CC=NC=C2)CC1&&&
*C&*[N+]1=CC=CC2=CC(NC(=O)C3=CC=C(C4=CC=C(C(=O)NC5=CC=C6C(=C5)[N+](*)(*)CCC6(*)*)C=C4)C=C3)=CC=C21&*C&&*C&*[O-]&*C&&
*OC&*C1=CC=CC=C1CNC(=O)C1=CC(C2=CC=C3C=N[NH]C3=C2)=C2C=CC=NC2=C1*&*O&&&
*C&*C1=CC=C(C2CC(C3=CC=CC=C3)=NN2C(=O)CN2C3=CC=CC=C3C3=NC4=CC=CC=C4N=C32)C=C1&&&
*OC&*C1=NN=C(NC(=O)NC2=CC(*)=C(*)C(*)=C2)S1&*C&&*OC&*OC&&
*C(=O)OC&*C1=C(C2=CC=CO2)C2=CC=CC=C2C1=[N+](*)*&*C&&*[O-]&&
*C(=O)N(C)CCCC&*C1=NN(*)C(CN(*)CC2=C(*)OC(C3=CC=CC=C3*)=N2)=C1&*C&&*C&*C&*OC&&
C1=CC=C(NC2=NC=NC3=C2C=N[NH]3)C=C1&&&
*SC&*C1=CC=C(NC2=NC(C(=O)NC3=CC=CC(*)=C3*)=CC=C2*)C=C1&*C#N&&*C&*C&&
*C&*C1=CC=C2[NH]C(C3=CC=C(C(=O)NC4CC4)S3)=NC2=C1&&&
*OC&*C1=CC=C(S(=O)(=O)NC2=CC(C3=CN4C=CC=CC4=N3)=CC=C2N2CCOCC2)C=C1&&&
*C=C&*C(NC1=CC=C(*)C=C1)=C1C(=O)NC(=O)NC1=O&*[N+](=O)[O-]&&&
*CCCCN&*N1C(SCC2=CC=NC=C2)=N[NH]C1=O&&&
*CC&*C1=CC=CC=C1N(*)C1=C(*)N(*)N(C2=CC=CC=C2)C1=O&*C&&*[N+](=O)[O-]&*C&&
*C&*C1=CC=C(*)C2=C1NC(=O)CC2&*C&&&
*C(C)CO&*C1=CC=C(C2OCC3C(C4=CC=C5C(=C4)C(*)(*)CCC5(*)*)OC(=O)N23)C=C1&*C&&*C&*C&*Cl&&
*O&*C1=CC2=C(C=C1*)C1C3=CC=C(*)C=C3CNC1CC2&*O&&*O&&
*OC&*C1=CC=C(CNC(=O)C(=O)C2=CN(CC(=O)N3CCCC3)C3=CC=CC=C23)C=C1&&&
*NC(C)COC&*C1=CC=C(C2=CC3=C(*)N=C(*)N=C3N(CC3=CC=CC=C3)C2=O)C=C1&*C&&*OC&&
*OC&*C1=CC=C(CN2CCC3=CC(*)=C(*)C=C3C2)C=C1&*OC&&*OC&&
*OC&*C1=CC(=O)C(=O)[NH]C2=C(*)C=CC=C12&*C&&&
*C(C)C&*C1=C(*)C2=C(C=C1)C1(*)CCCC(*)(*)C1CC2&*O&&*C&*C&*C&&
*CC=C&*C1=CC=C2C(=C1)C=C(C(=O)N(*)C1=CC=CC=C1)CC(=O)N2*&*F&&*OC&&
*C&*C1=CC=C(*)C(CC2(*)C(=O)NC3=CC=C(C4=CC=C5OCOC5=C4)C=C32)=C1&*Cl&&*Cl&&
*OC(C)C&*C1=CC=CC=C1NC(=O)C1CCCN1C1=C2C(*)=CC=CC2=NC=N1&*Cl&&&
O=S(=O)(NCC1=CC=CC=C1)N1C=C2CN(C3=CC=CC=N3)CC2=N1&&&
*SC(C)C(=O)OCC&*C1=NN=C(C2=CC=CS2)O1&&&
*C&*C1=C(CC(=O)C2=CC=NN2*)C(=O)N(*)C(=O)N1*&*N&&*C&*C&&
*C1=CC=CC=C1C(=O)NC1=CC=C(C(=O)NCCC2=C[NH]C3=CC=CC=C23)C=C1&*Cl&&&
*CC&*C1=CC=CC=C1NS(=O)(=O)C1=CC=CC=C1&&&
*OC(C)(C=C)C(=O)OC(C)=O&*C1=CC=C(*)C=C1&*C(C)(C)C&&&
*C(=O)O&*C1=COC(OC2OC(*)C(*)C(*)C2*)C2C(*)=CCC12&*CO&&*O&*O&*O&*C(=O)O&&
*C&*C1=C(CCOC2=CC=C(CC(ON=CC3=C(*)C=C(*)OC3=O)C3=CC=CC=C3)C=C2)N=C(C2=CC=CC=C2)O1&*C&&*C&&
*C&*C(*)(C=CC(=O)C1=CC=CC=C1)C1=CC=CC=C1&*C&&&
*CC&*C1=CC=NC(C2=CC(C3=C4C(=CC(*)=N3)CN(*)C4*)=CC=C2*)=C1&*CO&&*C(=O)N(C)C&*C(=O)N(C)C&*C&&
*OC&*C1=CC=C(C(=O)NN=C2[NH]C3=C(S2)C(*)=CC=C3)C=C1&*F&&&
*C1=CC=C(N2C=NC=N2)C(CN2CCC3(CCCNC3=O)C2)=C1&*F&&&
*OC&*C1=C(*)C(*)=CC(C=C2C(=O)N(CC3=CN(CC4=CC=CC=C4)N=N3)C(=O)N(CC3=CC(*)=C(*)C(*)=C3)C2=O)=C1&*OC&&*OC&*OC&*OC&*OC&&
*C&*C1=CC=C(*)C(NC(=O)N2CCN(C3=NC(*)=CC(*)=N3)CC2)=C1&*C&&*N&*Cl&&
*C1=CC(CNC(=O)CN2C(=O)OC3=CC(S(=O)(=O)N4CCCCC4)=CC=C32)=CC=C1&*C(F)(F)F&&&
*C&*C1=CC=CC=C1NC(=O)NCCCN1CCOCC1&&&
*NC(CC)CC&*C1=NC2=C(C3=C(N=C[NH]3)N2*)C(*)=N1&*Br&&*C&&
*CCN(CC)CC&*C1=CC=C(NC(=O)CC2C(=O)N(*)C(=S)N2*)C=C1&*C&&*F&&
*C(=O)OC&*C1=CC=C(C2=CN(C3=CC=C(*)C=C3)N=N2)C=C1&*C(C)=O&&&
*CC(=O)O&*C1=CC=C(S(=O)(=O)C2=CC3=C(N=C4C(*)=CC=CN4C3=O)N(*)C2=N)C=C1&*Br&&*Br&&
*C&*C1=C(*)C(OC2=CC=NC(NC(=O)C3CC3*)=C2)=CC=C1&*Cl&&*C(=O)O&&
*C1=CC=C(S(=O)(=O)N2CCCCC2)C=C1C(=O)NCC1CCCO1&*Cl&&&
*OCC=C&*C1=CC=CC(CNC(=O)C2=CC=NN2*)=C1&*C&&&
*CC(=O)O&*N1C=CN=C1&&&
*C&*C1=CC=C(S(=O)(=O)NNC2=NC=C(C3=CC=CC=C3*)O2)C=C1&*Cl&&&
*C(=O)OC&*C1=CC=CC(C(*)C2=C[NH]C=N2)=C1&*O&&&
*CCC(=O)O&*C1=CC=C(NC(=O)CN(*)C1=CC=C2C(=C1)CCCC2*)C1=CC=CC=C1&*F&&*O&&
*OCC&*C1=CC=C2OC(=O)C3=NC4=CC=C5OC(*)(*)C=CC5=C4N3C2=C1&*C&&*C&&
*C&*C1CCC2(OC1)OC1CC3C4CC=C5CC(OC6OC(*)C(OC7OC(*)C(*)C(*)C7*)C(*)C6OC6OC(*)C(*)C(*)C6*)CCC5(*)C4CCC3(*)C1C2*&*O&&*CO&*CO&
*C&*C1=C2OCCC2=CC(CC(*)(*)CC(=O)N2CCC3=NC(C4=CC=CC=C4)=NC=C3C2)=C1&*C&&*C&&
*C&*C(C(=O)C1=CC=C(C2=CC=NC=C2)C=C1)C1=CC=C2C=CC=CC2=N1&&&
*OC&*C1=CC(*)=C2C(=O)C3=CC=CC(*)=C3OC2=C1&*O&&*O&&
*N(C)C&*C1=CC(C(=O)NC2CCN(*)CC2)=CC=C1NC1=NC=C(*)C(OC2=CC=CC3=C2C(=O)N(*)C3)=N1&*C&&*C(F)(F)F&*Cl&&
*OC&*C1=CC=C(C2=C(*)C(=O)N(CC3=CC=CS3)C(SCC3=CC=CS3)=C2C2=CC(*)=C(*)C=C2*)C=C1*&*OC&&*OC&*Br&*OC&*[N+](=O)[O-]&&
*Cl&*C1=CC=C2C(N3CCNCC3)=NC(NC3=NC=CC=C3*)=NC2=C1&*Cl&&&
*N&*C1=NC=NC2=C1N=CN2*&*COCCCCP(=O)(O)O&&&
*C1=CC=C(C(=O)NCCC(=O)NCC2CCN(C3=NC=CC=N3)CC2)C=C1&*Cl&&&
*C(F)(F)F&*C1=CC=C(NC2=N[NH]N=N2)C=C1&&&
*C(C)CC&*C1=C(*)C(*)=CC(CNC(=O)C(*)N2C(*)=CN=C(NCCC3=CC=CC=C3)C2=O)=C1&*OC&&*OC&*OC&*N&&
*CC&*N1N=C2CCC3=CC(CC(=O)NCCCN4CCOCC4)=CC=C3N2C1=O&&&
O=C1CC23C=C(CCC4CCCCC43)C=CC1C2C1=CC=CC=N1&&&
*CC&*C1=CC=C(C2=CC=C(CN3C(*)=C(*)C4=CC(OCC(*)N5CCN(C6=CC=CC=C6)CC5)=CC=C43)C=C2)C=C1&*SC(C)(C)C&&*CC(C)(C)C(=O)O&*Cl&&
*C&*C1=CC=C(C=CC(=O)C2=CC(*)=CC=C2*)C=C1&*O&&*O&&
*C(=O)NC&*C1=CC=C(*)C(C2=C3C=C(C4=CCN(*)CC4)[NH]C3=NC=C2)=C1&*NC(=O)C(F)(F)F&&*C(F)(F)F&&
*OC&*C1=CC=CC(C(=O)OCCCN2CCC(OC(C3=CC=CC=C3)C3=CC=CC=C3)CC2)=C1&&&
*OC&*C1=CC=C(*)C(C(=O)NCC2=CC=C(C(=O)NC3=CC=CC=C3*)C=C2)=C1&*O&&*Cl&&
*OC&*C1=CC=CC=C1C1NCCNC1=O&&&
*OC&*C1=CC=C(C23OC4=CC5=C(C=C4C(*)(C2OC(=O)C2=CC(*)=C(*)C(*)=C2)C3C(=O)C2=CC=CC(*)=C2)C(=O)C=C(C(=O)NC2=CC=CC=C2)O5)C=C1&
*OC(C)=O&*C1CCC2C3CCC4NC(=O)C=CC4(*)C3CCC12*&*C&&*C(C)=O&&
*CC&*C1=CC2=C([NH]C(C(=O)N3CC(*)C4=C3C=C(*)C3=CC(*)=CC=C43)=C2)S1&*CCl&&*OC&*N(C)C&&
*C(CNC(=O)C1=C[NH]C2=CC=CC=C12)COC1=CC=C2NC(=O)OCC2=C1&*O&&&
*SC&*C1=NC(N2CCN(*)CC2)=CC=C1C1=NN=C(C2=CC=CO2)O1&*C&&&
*C(=O)CCC(=O)OCC&*C1=CC(C=CC2=CC=C(C3=CC=C(*)C=C3)C=C2)=CC=C1&*N(CC)CC&&&
*C(=O)OCCCC&*C1C(C2=CC=CC=C2)CC2CCC1N2*&*C&&&
*C&*C1=CC=C(NC(=O)NN=C2[NH]C3=CC=CC=C3N=C2CC2=CC=CC=C2)C=C1&&&
*OCC&*C1=CC=C(C2=NN3C(*)=C(CCNC(=O)C(=O)NC4CC4)SC3=N2)C=C1&*C&&&
*NC(=O)NCCCC&*C1=NN=C(*)S1&*CC&&&
*OCC&*C1=CC=C(CNC(=O)CCN2C(=O)C3=CC=CN3C3=CC=CN=C32)C=C1&&&
*N&*C1=CC=C(C(=O)C2=C(*)SC3=C2CCC3)C=C1&*F&&&
*NC(C)=O&*C(COCC1=CC=CC=C1)CC1=CC=CC=C1&&&
*OC&*C1=CC=C(*)C(N2CCN(C(=O)N3CCN(C4=CC=CC=N4)CC3)CC2)=C1&*OC&&&
*C#CC(C)NC(C)=O&*C1=CC=C(OC2=NC=CS2)C=C1&&&
*CC(=O)O&*C1=CC=CC=C1OCCCOC1=CC=C2CCC(*)(*)OC2=C1*&*Cl&&*C(=O)O&*Cl&&
*C&*C1=CC=C(CC(=O)N(*)C(CN2CCCC2)C2=CC=CC=C2)C=C1&*C#N&&&
*NC(=O)C(CCC)CCC&*C1=CC(*)=CC(C2=CC(=O)C=C(N3CCOCC3)S2)=C1&*OC&&&
*NC(=O)OC(C)(C)C&*C(CC1=CC=CC=C1)NC(=O)C(*)NC(=O)C1CCCCN1C(=O)C(*)CC1=C[NH]C2=CC=CC=C12&*CC(=O)O&&*C(N)=O&&
*NC&*C1=CC=C(C2NC3=CC=CC=C3C(=O)N2*)C=C1*&*C&&*OC&&
*C&*C1=CC=C(CNC(=O)CN(*)C2CCCC2)C=C1&*S(N)(=O)=O&&&
*C&*C1=CC=C(CCOCCOCC2=CC(*)=CC(*)=C2)C=C1&*F&&*C(F)(F)F&&
*C(=O)OC&*C1=CC=C(C=CC(=O)NC2=C(*)C3=C(CCCCC3)S2)C=C1&*C&&&
*C1=CC=CC=C1C=CC(=O)OC(*)C=CC1=CC=CC=C1&*O&&*C(=O)O&&
*OC&*C1=CC=C(C2=CC=C[NH](C(*)C3=CC=C(*)C=C3)C2=O)C=C1&*O&&*C&&
*SCCN(C)C&*C1=NC=CC(OCC2CCCCC2)=C1*&*C#N&&&
*OC&*C1=CC=C(S(=O)(=O)NC2=NC(C3=CC=CC=C3)=NC=C2*)C=C1&*C(F)(F)F&&&
*C&*C1=CC=CC=C1OCC(=O)N(*)CC1=CC=CO1&*NC(=O)CC(C)(C)C&&&
O=C(NC1=CC=CC=C1)C1=C2[NH]C=CC=C2C(=O)C2=CC=CC=C12&&&
*CCSC&*C1=CC=C(S(=O)(=O)NC(=O)C(*)NC(=O)COC2=CC=C(*)C=C2*)C=C1&*Cl&&*Cl&*Cl&&
*F&*C1=CC=CC(C2=NOC(C3=CC=CC(*)=C3)=N2)=C1&*F&&&
*S(=O)(=O)CCCCCCCC&*C1=CC=C(*)C=C1&*OCC(O)CO&&&
*CCCCC(=C)CC=C&*C1CN(*)C(*)C1*&*O&&*O&*CO&&
*OC&*C1=CC=C(NC(=O)CN2N=C3C(*)=CC=CN3C2=N)C(*)=C1&*C&&*OC&&
*C1=CC(=O)[NH]C2=CC=C3CC(*)OC3=C12&*C(F)(F)F&&*C(F)(F)F&&
*C&*C1=CC=C(NC(=O)NC2=CC=C3OC(CN(*)CC4=CC=C(C5=CC=CC=C5)C=C4)C(*)CN(*)C(=O)C3=C2)C=C1&*C(C)CO&&*F&*C&&
*OC&*C1=CC=C(C2=CC=C3C(=C2)C=CC2=C3C(=O)NC2*)C=C1&*N(C)C&&&
*Cl&*C1=C(*)C2=NC=CC=C2C=C1&*Cl&&&
O=C(C1=CC=C2OCOC2=C1)N1CC2CNCC(C2)C1&&&
*C&*C1=CC=C(NC2=CC(C#CC3=CN4CCC3CC4)=NC=N2)C=C1*&*F&&&
*C&*C1=CC=C(OC(*)C(=O)NCCN2C(=O)SC(=CC3=CC=CS3)C2=O)C=C1&*C&&&
*C1=CC=CC=C1S(=O)(=O)NC1=CC=C(C(=O)NC2CC2)C=C1&*F&&&
*OC(=O)C(N)COC&*C1=CC=C(C2=C(*)C(*)=CC(*)=C2)C=C1&*F&&*C(C)(C)C&*C(C)(C)C(=O)N(C)C&&
*C&*C1=CC=CC=C1C1=CC(C(OC(=O)NCCC2=CC=CC=C2)C2CN(S(=O)(=O)C3=CC=CC=C3)C2)=CC=C1*&*Cl&&&
*OC&*C1=CC=C(C=CC(=O)OCCNC(=O)C2=CC=NC=C2)C=C1*&*O&&&
*CC&*C1=C(*)C=C(C2(*)N=N2)C(OC2=CC=C(S(=O)(=O)NC3=NC=NS3)C=C2*)=C1&*C(F)(F)F&&*OC(C)C&*Cl&&
*CCCCC&*C1=C2OC3(*)C4=C(CC5(*)C6CC(=C2C35CCN6CC2CC2)C=C1)C1=C([NH]4)C2OC3=C4C(=CC=C3*)CC3N(CC5CC5)CCC42C3(*)C1&*OC&&*O&*C&*O
*CCC&*C1=CC=C(S(=O)(=O)N2CCN(C3=NC(C4=NC5=CC=CC=C5N4*)=C4C=CC=CC4=N3)CC2)C=C1*&*Cl&&*Cl&&
*CCCCC&*C1=CC=C(NC(=S)NC2N=C(C3=CC=CC=C3)C3=CC=CC=C3N(*)C2=O)C(*)=C1&*C(F)(F)F&&*Cl&&
*SC&*C1=NN(C2OC(*)C(*)C2*)C(*)=C1&*C(N)=O&&*CO&*O&*O&&
C1=CC=C2C(=C1)N=C1CCNCCN12&&&
*C(C)=NNC(N)=O&*C1=CC=CC(*)=C1&*C(C)=NNC(N)=O&&&
*OC&*C1=CC=C(*)C(S(=O)(=O)C2=CC=C(C3=NN=C4SC(C5=CC=CC=C5*)=NN34)C=C2)=C1&*Cl&&*C&&
*C(=O)OC&*C1=CC=C(C2CC3C(*)C(*)CC3(*)C3C(*)C4=C(C=C(C5=CC=CN=C5)OC4=O)OC23*)C=C1&*OC&&*OC(C)=O&*C&*O&*C&&
O=C1CC2(CCCC2)CC(=O)N1CCCCN1CCN(C2=CN=CC=N2)CC1&&&
*CC&*C1=CC=C(COCN2C(*)=NC3=CC(*)=C(*)C=C32)C=C1&*Br&&*Cl&*Cl&&
*C(=O)OCC&*C1=CC=CC(NC(=O)COC(=O)C2=CC(S(=O)(=O)N3CCCC3)=CC=C2*)=C1&*C#N&&&
*C&*C1=CC=C(*)C(N2CC(C3=NC(C4=CC=CC=N4)=NO3)CC2=O)=C1&*Cl&&&
*CCC(C)C&*C1=CC=C2C=C1OC1=CC3=C(C=C1*)CC1CC(*)(*)CCC3O1&*C&&*[N+](=O)[O-]&*CCC(=O)O&&
O=C1CCC(CNC(=O)CCN2C(=O)C3CCCCC3C2=O)N1&&&
*C1=CC=C(C(=O)NCCCN2C=CN=C2)C=C1*&*F&&*F&&
*C&*C1=CC=C(C2=CN=C(*)N=C2NC2CCCC2)C=C1&*Cl&&&
*OC&*C1=CC=CC=C1CNC(=O)C1=CC=C(CNC2=C3C=CC=CC3=NC(=S)[NH]2)C=C1&&&
*CC&*C1=C2NCCN(*)C2NC1&*[N+](=O)[O-]&&&
*OC(C)=O&*C1CCC2(*)C1C(*)CC1C3(*)CCC(*)C(*)(*)C3CCC12*&*C&&*O&*C&*C&*C&*C(=O)O&*C&&
*C=CC=C(C)C=CC(C)=CCOC(=O)C=CC=CC=CC(O)CC(O)CC(=O)O&*C1=CSC2=NC=NC(NC3=CC=CC=C3)=C12&&&
*C&*C1=CC(CC2CC(=O)NC(*)C(=O)N(*)CC(=O)N(*)CC(=O)N2)=CC=C1&*F&&*CCCN=C(N)N&*CC(=O)O&&
*CC&*C1=CC=C(NCC2=C[NH]N=C2*)N=C1*&*CN&&*C&&
*C#CC&*C1=CN=CC(C2CCCN2CC2=CC=CS2)=N1&&&
*C&*C1=CN=C2C(=C1)CCC2NC(=S)NC(=O)C1=CN(*)C2=CC=C(*)C=C12&*F&&*OC(F)(F)F&&
*C&*C1=CC=C2OCCN(C(=O)NNC3=CC=C(*)C(*)=C3)C2=N1&*F&&*C&&
*S(C)(=O)=O&*N1CCN(C(=O)C2=CC=C(OC3=C4CCCCC4=NC4=CC=CC=C34)C=C2)CC1&&&
*CCCC&*C1=CC=C(NC(=O)C2CCCN(S(=O)(=O)C3=CC=CC(*)=C3*)C2)C=C1&*C&&*C&&
*OCC&*C1=CC=CC=C1N1C(SCC(=O)C2=C(*)N(C3CC3)C(=O)N=C2*)=NN=C1C1=C[NH]C2=CC=CC=C12&*O&&*O&&
*C&*C1=NC=C(C2=CN(C3=CC=C(*)C(*)=C3)N=N2)[NH]1&*C#N&&*C(F)(F)F&&
*C#N&*C1=CC=C(NC2=NC3=CC=C(OC4=CC=NC5=C4C=C[NH]5)C=C3N3C=CC=C23)C=C1&&&
*C&*C1=CC(*)=C(NC(=O)C2=NN3C(*)=CC(*)=NC3=N2)C(*)=C1&*C&&*C&*C&*Cl&&
*C(F)(F)F&*C1=CC=CC=C1C1=NC2=CC=CN=C2O1&&&
*OC&*C1=CC=C(C(=O)C2=C(C3=CN(*)C4=CC=CC=C34)C3=C([NH]C(=O)C=C3)[NH]2)C=C1&*C&&&
*C1=CC=C(S(=O)(=O)NC2=CC=C3[NH]C=C(CC4CCCN4)C3=C2)C=C1&*Cl&&&
*C(=O)OCC&*C1=CC=C2[NH]C(*)=C(CC(=O)N3CCNC(=O)C3*)C2=C1&*C&&*C&&
*OC&*C1=CC=C2C(=O)N(CC(=O)N3CCC(CC4=CC=CC=C4)CC3)C=CC2=C1&&&
*OC&*C1CCCC(*)(*)C1&*C&&*CC(C(=O)N(C)C(CC(C)C)C(=O)O)N(C)C(=O)C(CO)NC(=O)C(NC(=O)C(NC(=O)C(C)NC)C(C)C)C(C)C&&
*N&*C(=NC(=O)N1CCC(C2=CC=CC=C2C2=CC=CC=C2)CC1)N=C1[NH]C(*)=C(*)[NH]1&*N&&*[N+](=O)[O-]&&
*C&*C1CC(=O)N(*)C1&*S(=O)(=O)NC(CCC(Cl)Cl)C(N)=O&&&
*OC&*C1=CC=C(S(=O)(=O)C2=CC=C(CN3C=NC(*)=C3)C=C2*)C=C1&*Cl&&*CNC(C)(C)C&&
*C&*C1=CC=C2[NH]C=C(SC(*)C(=O)NCC3CCCO3)C2=C1&*Cl&&&
*C&*C1=C(C(=O)N2CCC(*)CC2)OC2=C(*)C=CC=C12&*C(=O)O&&*Cl&&
*C&*C1=CC(*)=C2C3=C(C4=C(C=C3)C(*)=C(*)C(=O)N4)N(*)C(=O)C2=C1&*C&&*Br&*[N+](=O)[O-]&*O&&
*C&*C1=CC(NC(=O)COC(=O)C2CCN(S(=O)(=O)C3=CC=CS3)CC2)=NO1&&&
*C1=CC2=NC(N3CCC(NC(=O)NC4=CC=C5OCOC5=C4)CC3)=NC(*)=C2C=C1*&*F&&*F&*O&&
*C1=CC=C(CCC(=O)CC(C(=O)CCC2=CC=CC=C2)C2=CC=C(*)C=C2)C=C1&*O&&*O&&
O=C1NC(=O)C2(CCC3CN(S(=O)(=O)CC4=CC=CC=C4)CC32)N1&&&
*C(C)C&*C1=CC=CC=C1N1C(SCC(=O)NCC2=CC=CO2)=NN=C1C1=CC=CC=C1&&&
*C(=O)OCC&*C1=CC=C2C=C(N=NC3=C4CC5CCC(C4)CC(C[N+](=O)C4=CC=C(*)C(*)=C4)(C5)C3)C(=O)OC2=C1&*O&&*O&&
*OC&*C1=CC=CC=C1NC(=S)N1CCCC1C1=NC2=CC=CC=C2[NH]1&&&
CNC(=O)CCO&&&
*N(CC)CC&*C1=CC=C(NC(=S)NC2=CC=C3C(=C2)C(=O)C2=CC(*)=CC=C23)C=C1&*C&&&
*C&*C1CCCCC1NC(=O)COC(=O)C1=CC=C(N2C=CN=C2)C=C1&&&
*C(=O)O&*C1=CC=C(C(=O)NC2=CC=C(C(=O)NCCC3=CC=C(*)C(*)=C3)C=C2)C=C1*&*Cl&&*Cl&*O&&
*OC&*C1=CC=CC2=C1C=C1C3=CC=CC(*)=C3C(=O)N12&*C(C)N(C)C&&&
*C&*C1=CC=CC(*)=C1&*OCCCCC(=O)OCC(O)CNC(C)(C)C&&&
*C&*C1=CC(NC2=CC(=O)C3=CC=CC(OCCCCCN4CCOCC4)=C3C2=O)=C(*)C=N1&*Cl&&&
*SC&*C1=CC=C(C(=O)NC2CCN(C3=CC=CC=C3)C2)C=C1&&&
*OC&*C1=CC=C(CC2NC(=O)CCSSCC(C(=O)N3CCCC3C(=O)NC(*)C(=O)N3CCCC3C(=O)NC(CC3=CC=CC=C3)C(=O)NC(*)C(=O)NC(*)C(=O)N3CCCC3C(=O)
*CC&*C1=CC(NC(*)C(=O)NC2=CC=CC=C2)=CC=C1&*[N+](=O)[O-]&&&
*C(=O)NC(C)C&*C1C2=CC=CC=C2N(CC2=CC=CC(C3=CC=NC=C3)=C2)C(=O)N1CC1=CC=CC(C2=CC=CC=N2)=C1&&&
*CCCC&*C1=CC=C(N2N=C(*)C(CC3=C4C(=C(*)C=C3)C(*)(*)CCC4(*)*)=C2*)C=C1&*C&&*C&*C&*[N+](=O)[O-]&*C&*C&*C(=O)O&&
O=C(CCNC(=O)C1=CC=C(N2CCOCC2)C=C1)NCC1=CC=C2OCOC2=C1&&&
*C&*C(OC1=NC=CC=N1)C1CNCCO1&&&
*C(C)C&*C1=NOC(C2CN(CC3=CC4=CC=CC=C4O3)CCO2)=N1&&&
*OCC=CC&*C1=C(*)C2=C(C=C1)C=C(C(=O)NC(*)C1=CC=CC=C1)C(=O)[NH]2&*O&&*Cl&&
*C&*C1=CC=C(S(=O)(=O)N2CCC(*)CC2)C=C1&*NC(=O)N(C)C&&&
*OCCCC&*C1=CC=C(CN(CC2=CC=C(*)C=C2)N2C=NC=N2)C=C1&*Cl&&&
*C(C)CC&*C(CC1=CC=CC=C1)C(=O)NC(CC1=C[NH]C=N1)C(=O)NC(CC1CCCCC1)C(*)C(*)C(*)C(=O)NC(*)C(=O)NCC(C1=CC=CC=C1)C1=CC=CC=C1&*O&&*
*CC&*C1=CC(NC2=NC=C3C(=O)CC(*)(*)CC3=N2)=CC=C1&*C&&*Cl&&
*CNC(C)=O&*C1CCC2=CC=CC=C2O1&&&
*C(N)=O&*C1=CC=CC=C1NC1=NC(NC2=CC=C3CCN(*)CCC3=C2)=NC2=C1N=CN2CC1CCCC1&*F&&&
*S(=O)(=O)NC(C(=O)OC)C(C)C&*C1=CC=C(C2=CC=C(*)C=C2)C=C1&*F&&&
*OC&*C1=CC=C(N2C=CC3=CC=C(*)N=C32)C(*)=C1&*Cl&&*F&&
*CCCC(C)C&*C1=C2C(=O)NC(*)N2C(=O)C1*&*I&&*I&&
*OC&*C1=CC=CC=C1NC(=O)NC1=CC=C2C(=O)N(*)CC(*)C(*)CN(C(=O)C3=CC=CC=C3*)C(*)COC2=C1&*C(=O)OC(C)(C)C&&*C&*F&*C&*N(C)C&&
*OC&*C1=CC=C(OCC(=O)COC2=CC=C(C3OC4=CC(*)=CC(*)=C4C(=O)C3*)C=C2*)C(*)=C1&*C&&*O&*OC&*O&*C&&
*C&*C1=CC=CC=C1CNC1=C2N=CN(CC3=CC=CC=C3*)C2=NC(NCC2=CC=CC=C2)=N1&*Cl&&&
*C&*C1=CC=C(CC(=O)NC(*)(*)C2=CC=CC=C2)C=C1&*C&&*F&&
*C1=CC(C(=O)N2CCN(CCC3=CC=NC=C3)CC2)=CC=C1&*Br&&&
*C&*C1=CC=C(S(=O)(=O)N2CC3OCCN3N2)C=C1&&&
*C(=O)NO&*C1=CC=C(C2=NN(CC3=CC=CC=C3)C=C2*)S1&*O&&&
*OC&*C1=CC=CC(CC(=O)N2CCC3=NN=C(CN4C=CC(C5=CC=CC=C5)=N4)N3CC2)=C1&&&
*C(=O)NCC&*C1=CC=C(CCCCC2(C3=CC(*)=CC=C3)CCC3CN(*)CCC32)C=C1&*F&&*CO&&
*NC(=O)C(C)(C)N&*C1=NN=C2SCCCCN12&&&
*C&*C1=CC=C(*)C(NC(=O)C2=CC(*)=NN2C2=NC=CC=C2*)=C1&*C(F)(F)F&&*C&*Cl&&
*OC&*C1=CC=C2C(=O)C(C3=CC=C(*)C(*)=C3)=COC2=C1&*Cl&&*OC&&
*C&*C1=C(CSC2=NN=NN2*)CC2C(*)C(=O)N12&*C(=O)OCOC(=O)C(C)(C)C&&*C&&
*CC(C)C&*C(CC1=CC=CC=C1)C(=O)NC(*)C(=O)NC(*)C(=O)NC(*)C(=O)NCC(=O)NC(*)C(=O)NC(CC1=C[NH]C2=CC=CC=C12)C(=O)NCCC1=CC=CC=C1&*NC
*C(N)=O&*C1=C(*)C(NC2CCCCC2)=CC=C1&*Cl&&&
*C&*C1=CC=C(C2=NC3=C(*)C=CC=C3O2)C=C1*&*[N+](=O)[O-]&&*C&&
*NC(=O)CC#N&*C1=CC(C2=CC=C3C=CSC3=C2)=N[NH]1&&&
*OC&*C1=CC=C(NC(=O)CN2C(=O)N(CCC(=O)NCC3CCCO3)C(=O)C3=CC=CC=C32)C=C1&&&
*C&*C1=C(S(=O)(=O)N2CCC(C3=NN=C4C=CC=CN34)CC2)C=CN1*&*C&&&
*N&*C(CNC(=O)C(*)C(*)CC1=CC=CC=C1)CC1=CC=CC=C1&*C(=O)O&&*C(=O)O&&
*CC(=O)OCC&*C1=NC2=CC=C(C3=CC=CC=C3)C=C2C(=O)N1*&*S&&&
*O&*C1=CC(*)=CC(OC2=CC(*)=CC(*)=C2)=C1&*O&&*O&*O&&
*F&*C1=CC=C(N2CCN(CC3=CN(C4=CC=C(*)C=C4)N=C3C3=CC=CC=C3)CC2)C=C1&*Cl&&&
*C&*C1=CC(C2=CC=C(NC(=O)C3=CC=C(*)C(NC4=NC=CC=C4C4=NC=NC=C4)=C3)N=C2)=CC=C1&*C(F)(F)F&&&
*N&*C1=CC=C(C2=CC(C3=CC=CC=C3)=CC(*)=N2)C(*)=C1&*CS(N)(=O)=O&&*Cl&&
*C&*N1N=CC=C1NC(=O)C1=CC=CC(NC(=O)C2=CC=C(C3=CC=CC(NC(=O)C4=CC=CC=C4)=C3)C=C2)=C1&&&
*C(=O)CC&*C1=CC=C(S(=O)(=O)N2CCN(*)CC2)C=C1C(=O)NC1=CC=C2OCOC2=C1&*F&&&
*C&*N1CCN(C2=CC=C(NC3=NC4=CC=CC=C4N4C=NN=C34)C=C2)CC1&&&
*C&*C1=CC=C(S(=O)(=O)N2CCN(C(=O)CNC(=O)C3=CC=CC=C3)CC2)C=C1&&&
*OC&*C1=NN(*)C2=CC=C(NC3=CC=C(OC4CCN(*)CC4)C=C3)N=C12&*C&&*C(=O)C(C)N&&
*OC(=O)C=CCCCCCC&*C1=C2OC3C(=O)C=CC4(*)C5CC(=C2C34CCN5*)C=C1&*O&&*O&&
*C1=CC=C(S(=O)(=O)N2CCCN(C3=NSC4=CC=CC=C34)CC2)C=C1&*F&&&
*CC&*N1[NH]C2=NC(=O)C=NC2=C1C1=CC=CC=C1&&&
*OC&*C1=C(*)C=C(C=CC2=CC=CC3=C2C=C(*)O3)C(*)=C1&*I&&*C(=O)C(F)(F)F&*C(=O)OCCO&&
*C1=CC=C(C2=CC(C(=O)NC3=CC=NC=C3)=NO2)C=C1&*O&&&
*OCCC&*C1=CC2=C(CC3C(*)(*)CCCC3(*)C2)C(*)=C1*&*O&&*C&*C(C)C&*C&*C&&
*C&*C1=NN(CC2=CC=CC=C2)C(*)=C1CS(=O)(=O)C1=CC=C2OCCOC2=C1&*C&&&
*C&*C1=CC=C(S(=O)(=O)N2C(CC3=C(*)C=CC=C3*)COC2CC2=CC=C(OCCN3CCCC3)C=C2)C=C1&*F&&*C(C)C&&
*C1=CC=CC=C1NC(=O)C1=CC(N2C=NN=N2)=CC=C1N1CCN(CC=CC2=CC=CC=C2)CC1&*Cl&&&
*C1=CC=C(C23CC2CN(CCCSC2=NN=C(C4=CC=CC=C4*)N2*)C3)C=C1*&*OC(F)F&&*Cl&*Cl&*CCCCO&&
*CCCOC&*C1(*)OC2=CC=C(C=CC3=NCCN3)C=C2O1&*C&&&
*OC&*C1=CC=C(NC(=O)C2=CC=C3C(=O)N(CCC4=CC=CC=C4)C(*)=NC3=C2)C=C1&*S&&&
*C(=O)NCCC(=O)O&*C1=CC=C2C(=O)C3=CC=CC=C3C2=C1&&&
*CCCCC&*C1=C(C(=O)OCC2=CC=C(C(=O)C3=CC=CC=C3)C=C2)N(*)C(=O)[NH]C1=O&*C(=O)OCC[N+](C)(C)C&&&
*C1=CC=C2N=CN=C(NCC(=O)NC3CN(C4CCC(*)CC4)C3)C2=C1&*C(F)(F)F&&*C(F)(F)F&&
O=C1C=CC2=C(O1)C1=CC=CC=C1C1=C2C(=O)[N+]2=N[NH]C=C21&&&
*OC&*C1=NOC2=C1CNCC2&&&
*OCC&*C1=C(C(=O)NC2=CC=CC=C2*)C(C2=CC=C(*)C=C2)C(C(=O)NC2=CC=CC=C2*)=C(*)N1&*C&&*C&*C&*Br&&
*CCC(=O)NCCCC&*C(=C(C1=CC=CC=C1)C1=CC=CC(*)=C1)C1=CC=CC=C1&*C(=O)OC&&&
*C&*C1=CC=C(N2C=C(*)C(=O)C3=C2C=C(N2CCN(C(=O)C4=NN=CO4)CC2*)C(*)=C3)C=C1&*F&&*C(=O)O&*F&&
*NC(C)(C)C&*C1=CC=C(S(=O)(=O)NC2=CC=CC=C2C2=CC=CC=C2)C=N1&&&
*CCCCCCCCCCCCC&*N1CCCCC1&&&
C1=C(CC2=CC=CN=C2)CC2CCC1(C1=CC=CN=C1)C2&&&
*CCF&*C1=CC=CC(CC2=NN=C(COC3=CC=CN=C3*)O2)=C1&*Cl&&&
*S(C)(=O)=O&*C1=CC=C(OC2=CC=C(S(=O)(=O)NC3=CC=C(*)N=N3)C=C2)C(C2=CC=NC(*)=C2)=C1&*Cl&&*N&&
*N&*C1=NC(=O)C2=C([NH]C=C2S(=O)(=O)NC(*)CNC(=O)CCCC(=O)OCC2=CN(CC(=O)C3OC4OC(*)C(*)C(*)C4*)N=N3)N=N2)[NH]1&*CO&&*O&*O&*O&*O&&
*P(=O)(OCC)OCC&*C(OCC1COC(*)(*)O1)C1=CC=CC=C1&*P(=O)(OCC)OCC&&*C&&
*CCC&*C1=NC2=CC(*)=C(N(*)CC3=NC(*)=NO3)C=C2C(*)=N1&*N&&*N&*C&*CC&&
*C&*N1CC2=CC=C(NC(=O)NC3=NOC(C4=CC=CC=C4)=C3)C=C2CC1=O&&&
*C&*C1=CC(NC(=O)C(*)SC2=NN=C(C3=CC4=CC=CC=C4OC3=O)O2)=NO1&*C&&&
*C(=O)OCC&*C1=C(*)C(C2=CC=CC=C2*)C(*)=C(*)N1&*C&&*C&*C(=O)OCC&*C(F)(F)F&&
*C&*C1=CC2=C(C=C1C=C1SC(=O)NC1=O)OCO2&&&
*C(=O)O&*C1CCC2(CC1)OOC1(O2)C2CC3CC(C2)CC1C3&&&
*C&*C1=CC=C(C(*)NC2=CN=C(NC3=CC=CC(*)=C3*)C(*)=C2)C=C1&*O&&*C(=O)N(C)C&*C(=O)O&*Br&&
*N&*C1=CC=CC=C1NC1=CC(=O)C2=CC=CC=C2C1=O&&&
*CC(C)C&*C1NC(=O)C(*)NC(=O)C(CC2=CC=CC=C2)NC(=O)C(*)NC(=O)C(*)NC1=O&*CCCCN&&*C(C)O&*CO&&
*OC&*C1=CC(*)=C(C(=O)NC2=CC=C3CCCN(*)C3=C2)C=C1*&*Cl&&*C&*OC&&
O=C(CSC1=NC2=CC=CC=C2C(=O)N1C1=CC=CC=N1)NCCC1=CC=CC=C1&&&
*C&*N1C2=CC=CC=C2C2=CC(=O)N3N=C[NH]C3=C21&&&
*C#N&*C1=CC=C(C2=CC(=O)C3=CC(*)=C(*)C=C3O2)C=C1*&*F&&*F&*F&&
*C(C)CC&*C1NC(=O)C(*)NC(=O)C(*)NC(=O)C(*)NC(=O)CNC1=O&*CC(C)C&&*CC(C)C&*C(C)C&&
*N(C)C(=O)N(C)C&*C1=CN=C(OCC2CCN(C3=CC=CC=C3*)CC2)C(*)=C1&*Cl&&*Cl&&
*C&*C1=CC=CC(C(=O)N=C2SCC(=O)N2CC2CCCO2)=C1*&*C&&&
*CC&*C1=CC=C([N+]2=C(*)C=CC3=CC=C(C4=CC=C(OC5C(=O)N(*)CC5(*)*)C=C4)C=C32)C=C1&*C&&*O&*C&*F&&
*N(C)C&*C1=NC=C2C(=O)COC3=CC=CC=C3C2=N1&&&
*C1=CC=C(C(=O)CCCN2CCC(*)(C3=CC=CC=C3)CC2)C=C1&*O&&*Cl&&
*N(CC)CC&*C=C(C1=CC=CC=C1)C1=CC=C2N=C(*)[NH]C2=C1&*C&&&
*OC&*C1=CC(CC2C(*)C(*)C(CC3=CC=C(*)C(*)=C3)N(CC3=CC=CC(C4=CC=CS4)=C3)C(=O)N2CC2=CC=CC=C2)=CC=C1&*O&&*O&*OC&*OC&&
O=C1C=C(N2CCOCC2)C2=CC=C(OCCCCN3CCCCC3)C=C2O1&&&
*CC(=O)O&*C1CCCC2=CC=CC=C21&&&
*C&*N1CCN(C(=O)C2=CC=CN=C2NC2=CC=CC=C2)CC1&&&
*C&*C1=CC=C(C=C2CN(*)CC3=C2NC(=S)NC3C2=CC=C(*)C=C2)C=C1&*C&&*Br&&
*CC&*C1=CC=C(C(*)C2=CC=C(*)C=C2)C=C1&*CC&&*O&&
*C(=S)NC&*C1=C2[NH]C3=C(CCN(*)C3(*)C3=CC=CC=C3)C2=CC(C2=CC=CC=C2)=C1&*C&&*C(N)=O&&
*NC(=O)C(C)C&*C1=CC=C(C(=O)NN=CC2=C[NH]N=C2C2=CC(*)=C(*)C=C2*)C=C1&*O&&*Cl&*Cl&&
*C&*C(=NC1CCCCC1)C1=CC=C(OC2=CC(*)=CC=C2)N=C1&*NO&&&
*CNS(=O)(=O)CCC&*C1=CC=C(C(=O)N2CCCC2*)C=C1&*CO&&&
*C(=O)CC&*N1CCC(N2C=C(C3=NOC(=O)[NH]3)N=N2)CC1&&&
*C&*C1=CC=C(C2=NN=C(SCC(=O)NC3CC3)O2)C(*)=C1&*C&&&
*N&*C1=NC=C(N(C(=O)NCCCCC2=CC=CC=C2)C2=NC=CC=C2*)C=N1&*Br&&&
*CC=NNCC#C&*C1=CC=CC(*)=C1&*C&&&
*N(CC)CC&*C(=CC1=CC=C(*)C=C1)C1=NC2=CC=CC=C2[NH]1&*C#N&&&
*C(=O)OCC(O)CNC(C)(C)C&*C1=CC=CC2=C1[NH]C1=CC=CC=C1C2=O&&&
*OC&*C1=CC=C(C=CC2=C(S(=O)(=O)N3CCSCC3)C(*)=NO2)C=C1&*C&&&
*C&*C1=NC(CNC2=CC(N3N=CC(*)=C(*)C3=O)=CC=C2*)=CC=C1&*Cl&&*N&*OCCO&&
*C&*C1=CC=C(NC(=O)CNS(=O)(=O)C2=CC=C3NC(=O)CCCC3=C2)C(*)=C1&*F&&&
*C&*C1=CC2=C(C=C1C(*)C1=CC=CC=C1)NC(=O)CC(=O)N2&*OCC(=O)O&&&
*COC(=O)CCCCCCCCCCCCCCC&*C1OC(OC2OC(*)C(*)C(*)C2*)C(*)C(*)C1*&*COC(=O)CCCCCCC&&*O&*OC(=O)CCCCCCCCCCCCCC&*OC(=O)CCCCCCCCC&
*CCC&*C1=NC=C2CCCCC2=N1&&&
*C&*C1=CC(C(=O)NC2=CC=C(*)C(NC3=NC=NC4=C(*)N=C(N5CCN(C(=O)C6=CC=CO6)CC5)N=C34)=C2)=CC=C1&*C(F)(F)F&&*N&&
*C&*C1=CC=C(N2C=C(CN(*)C(=O)CNC(=O)C3=CC=CC=C3)N=N2)C=C1*&*F&&*F&&
*C(=O)OC&*C1=CC=C(C2(*)CCN(CC3=C[NH]C4=CC=CC=C34)CC2)C=C1&*OC&&&
*OC&*C1=CC=CC=C1N1CCN(CC(*)COC2=CC=CC=C2C(=O)CCC2CCCC2)CC1&*O&&&
*C(N)=O&*C1=CC=C2[NH]C=C(*)C2=C1&*Cl&&&
*OC&*C1=CC=C(S(=O)(=O)N2C(*)=C(*)C3=CC=CN=C32)C=C1&*CC(=O)O&&*C&&
*C&*C1=CC=C(C=NNC(=O)C2=C3C=CC=CC3=NC(C3=CC=CC=C3)=C2*)C=C1&*O&&&
*C(=O)O&*C1=CC(CN2CCCC2)=C2C(NC3=CC=C(N4CCN(C5=CC=CC=N5)CC4)C=C3)=C(*)C=NC2=C1&*C(F)(F)F&&&
*OC&*C1=CC=C(C=CC(=O)OC2COC3C(OC4CCC5(*)C(CCC6C5CCC57CC(*)C(*)CCC65*)C4)OC(*)(*)C23)C=C1&*O&&*C&*C&*OC(C)=O&*C&*C(C)CCC(C
*OC&*C1=CC(C2CC(=O)NC3=C2C(=O)[NH]N3C2=CC=CC=C2)=CC(*)=C1*&*OC&&*OC&&
*C(=O)OCCCO[N+](=O)[O-]&*C1CCCCC1&&&
*OCC(=O)O&*C1=CC=C(C2=CC(=O)C3=CC=C(*)C=C3O2)C=C1&*O&&&
*C(N)=O&*C1=CC=C2C(=C1)C(*)=C(*)N2*&*CC(=O)O&&*C(=O)O&*C(F)(F)F&&
*C&*C1C2CC3=CC=CC=C3C1(*)CCN2CC1=CC=CC=C1&*C&&&
*OC&*C1=CC=CC=C1C1=C(C2=CC=CC=C2)SC(OCC2=CC=CC=C2)=N1&&&
*C1=CC(NC(=O)C2CCN(S(=O)(=O)N3CCCCCC3)CC2)=CC=C1&*F&&&
C1=CSC(CNCC2=CC=NC=C2)=C1&&&
*C(=N)N&*C1=CC=C2OC(CC(=O)NC3=CC=C(*)C(C4=CC=CC=C4)=C3)COC2=C1&*Cl&&&
*C&*N1C=C(CCC2=NC=CC=N2)C2=CC=CC=C21&&&
*C(N)=O&*C1CCN(C2=NC=NC3=CC=C(NC(=O)C4=CC=CC=C4)C=C23)CC1&&&
*O&*C1=CC=C(OC2=CC=CC=C2*)C(*)=C1&*O&&*O&&
*C1=CC=C(C(=O)OCC(=O)NC2=CC=CC(S(=O)(=O)N3CCCCCC3)=C2)C=C1&*O&&&
*N(C)C&*C1=CC=C(C=NNC(=O)C2C(=O)OC(*)C2=O)C=C1&*O&&&
*C&*C1CC2C=CCCCC(*)OC(=O)C=CC(*)C2C1&*O&&*O&&
*C(N)=O&*C1=NN(C2OC(COC3OC(*)C(*)C(OC4OC(*)C(*)C(*)C4*)C3OCC3=CC=CC=C3)C(*)C2*)N=N1&*CO&&*O&*O&*O&*O&*O&*O&*O&&
*C1=CC=C2CC3N(CC4CC4)CCC45C2=C1OC4C(=O)C(CC35*)NC(=O)CCOCC1=CC=CC=C1&*O&&*O&&
*C&*C1=CC=C(C2=NN=C(*)O2)C(*)(*)C1&*SCC(=O)O&&*C&*C&&
*OC&*C1=CC(*)=C2C(CC3=CC(*)=C(*)C(*)=C3)=N[NH]C2=C1&*OC&&*OC&*OC&*OC&&
*NC(=O)NCCC&*C1=CC=CC=C1*&*C=NOCC(F)(F)F&&&
*C&*C1=CC=C(C(=O)C2=C(NC(=O)C3=CC=C(*)C=C3)N(*)N=C2*)C=C1&*C(F)(F)F&&*F&*F&&
*NC&*C1=CC2=C(NC1)C(NC1=CC=C(*)C=C1)=CN2CC1=CC=CC=C1&*C#N&&&
*COC(C)=O&*C(CC1OC(C2=CC=CC=C2)C=CC1OC1=CC=C(C#CC2=CC=CC=C2)C=C1)CN(*)C1=CC=C(OC2=CC=CC=C2)C=C1&*C(C)C&&&
*CC(=O)O&*C1=CC=C(CC2NC(=O)C(*)CSSCC(*)NC(=O)C(CC3=CC=CC=C3)NC(=O)CNC2=O)C=C1&*O&&*C(=O)O&&
*CC&*N(CC1=CC=CO1)C(=O)CCS(=O)(=O)C1=CC=CC=C1&&&
*OC&*C1=CC=C(CCNCC(*)COCC2=CC=C(*)C=C2)C=C1&*O&&*C(C)(C)C&&
*NC&*C1=CC=C2C=C(C3=CC=CC=C3)N(CCCCN3CCCN(C4=NC5=CC=CC=C5N=C4*)CC3)C2=C1&*C(=O)OC&&&
*C=NOP(=O)(OCCC)OCCF&*C1=CC=CC=C1&&&
*OC&*C1=C(*)C2=C(OC3=C(*)C(*)=C(*)C(*)=C3C(=O)O2)C(*)=C1*&*CC=C(C)C&&*I&*C(C)=O&*OC&*CC=C(C)C&*O&*CC=C(C)C&&
*C(=O)NCCCCCCCCCCCCCCCCC&*C1=CC=CC=C1SSC1=CC=CC=C1*&*OC&&&
*CC(=O)OCC&*C1=C(S(=O)(=O)C=C2SC(*)(*)C(=O)N2*)C(*)=CC=C1&*C&&*CC&*Cl&*Cl&&
*C&*C1=CC=C(NC2=C(*)C(*)=NN2C2=CC=CC=C2)C=C1&*S(N)(=O)=O&&*C(F)(F)F&&
*OC(C)=O&*C1=CC(*)=C2C(=O)C(*)=C(C3=CC=C(*)C(*)=C3)OC2=C1&*O&&*O&*O&*O&&
*C&*N=C(C1=CC=C(*)N=C1OC1=CC(*)=CC2=C1C(=O)C1=CC=CC=C1C2=O)N1CCOCC1&*O&&*C&&
*C&*C(=NNC(=O)CN1C(*)=NC2=CC=CC=C21)C1=CC=C(*)C=C1&*C&&*F&&
*C&*C1=CC=C(C(=O)OC2C(*)C(OC3=CC(*)=C4C(=O)C=C(C5=CC=CC=C5)OC4=C3*)OC(*)(*)C2*)[NH]1&*O&&*C&*O&*O&*C&*C&&
*C&*C1=CC=C2[NH]C(C(=O)N(*)CC3=NON=C3*)=CC2=C1&*O&&*NC(=O)C(C)(C)C#N&&
*OCC&*C1=C(*)C2=C(C=C1)CC(NCC1=CC=CC=C1)C(*)(*)O2&*C(=O)OC&&*C&*C&&
*C1=CC=C2NC3(CCN(C(=O)C4=CC=C5C=CC=CC5=C4)CC3)OCC2=C1&*F&&&
*CCC&*C1=CC=C(OCC(=O)OCC(=O)N(*)C2CCCCC2)C=C1&*OC&&&
*N(CCN(CC)CC)CCN(CC)CC&*C1=CC=C(N2N=NC3=C2N=C(*)N=C3*)C(*)=C1&*C&&*C(C)C&*Br&&
*C(C)=O&*C1=CC=C(C#CC2=CC=C(C3=NC(*)=C(*)[NH]3)C=C2)C=C1&*Cl&&*C&&
*C&*C1=CC=C2CC3C(*)C(*)(CCN3*)C2=C1&*Br&&*O&*CCC#N&&
*C&*N1CCCC(C2=C(C3=CC=CS3)C=N[NH]2)CC1&&&
*OC&*C1=CC=C(CCNC(C(=O)NC2C3=CC4=C(C=C3C(C3=CC(*)=C(*)C(*)=C3)C3C(=O)OCC23)OCO4)C2=CN=C(*)[NH]2)C=C1*&*OC&&*OC&*OC&*F&*OC&&
*OCCS(=O)(=O)C(F)(F)F&*C1=CC=CC2=C1CCCC2C1=C[NH]C=N1&&&
*C(=O)OC&*C(NC(=O)C1=CC(*)(*)NC1(*)*)C1=CC=CC=C1&*C&&*C&*O&*C&&
*NC=C(C#N)C(=O)O&*C1=CC=C(*)C=C1&*C(F)(F)F&&&
*CC(=O)NC&*C1=CC=C2C(=C1)C1=C(SC(C3=CN(*)C4=CC=CC=C34)=N1)C(=O)N2*&*C&&*Cl&&
*CC&*C1=CC=C(NCC2=NC3=CC(C(=O)NC4=CC=C(*)C=C4)=CC=C3N2*)C=C1&*F&&*CCCO&&
*N&*C1=NC=NC2=C1N=CN2C1SC(*)CC1*&*COP(=O)(O)O&&*O&&
*NC(C)=O&*C1=CC=C(S(=O)(=O)NC2=NC=CC=N2)C=C1&&&
*C&*N1C=CN=C1SCC(=O)C1=CC=CC=C1&&&
*OC&*C1=CC=C(S(=O)(=O)NC2=NC=CC(SCC3=CC=CC=C3*)=N2)C=C1*&*OC&&*OC&&
*CNCCCC&*C1=CC=CC=C1COC1=CC=C(C2=NC(C3=CC=C(C4CCC(*)CC4)C=C3)=CS2)C=C1&*C(=O)O&&&
*OC&*C1=CC(NCC2=CC=CC=C2)=CC=C1NC1=NC=C(C2=CC=CN=C2)S1&&&
*N&*C1=CC=C(C2=CC(=O)N(C3=CC=C4C5=C(CCNCC5)[NH]C4=C3)C=C2)C=N1&&&
*OC&*C1=CC=CC(C2=CC=C3C(*)=C(C(=S)N4CCCCCC4)SC3=N2)=C1&*N&&&
*OC&*C1=CC=C(CC(=O)NC2=CC=C(NC(=O)C3=CC=CS3)C=C2C2=CC=CC=C2*)C=C1&*C(F)(F)F&&&
*C(=O)NCCC(C)C&*C1=C2CN(CC3=CC=CC=C3)C(=O)C2=NC2=CC=CC=C12&&&
*NCCCN(C)C&*C1=CC=CC=C1C1=CC2=C(S1)C(*)=NC=C2*&*C#N&&*Cl&&
*OCC(=O)O&*C(CCCC1=CC=CC=C1)CN1C(=O)SC(=CC2=CC=CC=C2)C1=O&&&
*C(C)=O&*C1=CC2=C(CC3CCC4C5CCC(*)C5(*)CCC4C3(*)C2)O1&*C(=O)O&&*C&*C&&
*C&*C1=CC=C(C(=O)C2=CC=C3OCOC3=C2)C=C1OCCNC(=O)C1=CN=CC=N1&&&
*C&*C1=CC=C(C(=O)CSC2=NN=C(CCNC(=O)C3=CC=CS3)N2*)C=C1&*Cl&&&
*C1=CC(*)=CC(C2=CC(C3=CC=C(NC(=O)C4=CC=CC=C4*)C=C3)=NO2)=C1&*F&&*F&*OCC(O)CO&&
*OC&*C1=CC=C(CN2CN(*)CSC2=S)C=C1*&*C&&*OC&&
*C&*C1=NN=C(SCC2=CC(=O)OC3=CC(*)=C(*)C=C23)S1&*C&&*C&&
*C(C)(C)C&*C1=CC=C(C(C2=NN=NN2C2CCCCC2)N2CCC(*)CC2)C=C1&*F&&&
*OC&*C1=CC=C(C2NC(=O)N(CC3=CC=C(*)C=C3*)C3=C2C(=O)N(CC2=CN(*)N=N2)C=N3)C=C1&*CCF&&*F&*C(F)(F)F&&
*CN&*C1=CC=C(C2=CC(CNC3=C(C4=NN=C(*)O4)C(*)=CC=C3)=CC=N2)C=C1&*F&&*Cl&&
*CC(C)N(C)C(C)=O&*C1=CC=C(C#CC2=CC=C(*)C=C2C2=CC=C(*)C=C2)C=C1&*OC(C)C&&*OCC(C)(C)O&&
*C&*C1=C(C2=NC(C3CCCN(C(=O)C4CCCCC4)C3)=NO2)C=CO1&&&
*C&*C1=CC=C(C(=O)NC2=CC=C(CN3N=C(C4CC4)C(*)=C3*)C=C2)C(*)=C1&*C(=O)NCC(F)(F)F&&*F&*F&&
*C&*C1=CC=CC=C1C1=NC2=C(C=C3CCN(*)CCC3=C2)[NH]1&*Cl&&&
*NC(=O)CCCCCCCC&*C1=CC(NC2=C3C=CC=CC3=NC3=CC=CC=C23)=CC=C1CN1C=CN=C1*&*O&&&
*CCC&*C1=CC=C(N(*)C(=O)CN2N=NC(C(=O)NCCC3=CC=CC=C3)=C2*)C=C1&*C&&*N&&
*C(=O)OCC=C&*C1=CC=C(N2CCN(CC(=O)N3CCC(*)CC3)CC2)C(*)=C1&*Cl&&*Cl&&
*OC&*C1=CC=C(N2C=C(C(=O)C3=CC=C(*)C(*)=C3)N=N2)C=C1&*OC&&*OC&&
*C&*C1=CC=C(C(*)NC2=C(NC3=CC=CC(*)=C3)C(=O)C2=O)C=C1&*[N+](=O)[O-]&&*C(=O)N(C)C&&
*OC&*C1=CC=CC=C1C(=O)NC1=NCCS1&&&
C1=CC=C(C2=CSC(N3CCN(CC4=NC5=CC=CC=C5[NH]4)CC3)=N2)C=C1&&&
*CC&*C1=CC(C(=O)OCC(=O)N(*)C2=C(*)N(CC3=CC=C(C4=CC=CC=C4)C=C3)C(=O)[NH]C2=O)=C(*)N1NCC1=CC=CC=C1&*C&&*C&*N&&
*CCCCCC&*C1=NC2=CC=CC=C2N1C1CC2CCC(C1)N2*&*C(=O)N(CC(C)C)CC(C)C&&&
*[N+](=O)[O-]&*C1=CC=C(C2=CSC(NC3=CC=C(C4=N[NH]N=N4)C=C3)=N2)C=C1&&&
*S(C)(=O)=O&*C1=CC=CC(CNC(=S)N2CCN(C3=CC=C(*)C=C3*)CC2)=C1&*Cl&&*Cl&&
*C1=CC=C(C(=O)NC2=CC=C(N3CCOCC3)C(*)=C2)O1&*Br&&*[N+](=O)[O-]&&
O=C1CCNC(=O)O1&&&
*C(=O)NN&*C1=C(*)C2=CC3=CC=CC=C3N=C2S1&*N&&&
*OC&*C1=CC=CC(OC2=CC=C(S(=O)(=O)N3CCCOCC3)C=C2NC(=O)C2=CC=C(*)C(*)=C2)=C1&*Cl&&*Cl&&
*C&*C1=CC=C(CN2CCC3=NC(N4CCN(*)CC4)=NC=C3C2)C=C1&*C#N&&&
*C(=O)N(C)C&*C1CCN(CCC2=CN(*)N=C2C2=CC=C3OCCC3=C2)CC1&*C&&&
*C&*C1=C2CN(CCC(*)(C#CC3=CC=CC=C3)N3CCCCC3)C(*)(*)CC2=C(N2CCCCC2)N=C1&*C&&*C&*C#N&&
*C(C)=O&*C1=CC=C(N2N=CC3=C2CC(*)(*)CC3NC(=O)CCCN2CCC3=CC=CC=C32)C=C1&*C&&*C&&
*NC(C)=O&*C1=CC(*)=CC(CC(*)C(*)CNC2(C3=CC(*)=CC=C3)CC2)=C1&*F&&*F&*O&*CC(C)(C)C&&
*C1=NC(SCC(=O)NC2=CC=C(*)C(*)=C2)=NC(C2=CC=CO2)=C1&*C(F)(F)F&&*Cl&*F&&
*C&*C1=CC(CC(*)NC2=NC(NCCC3=CC=CC=C3)=NC3=CC(C4=NN=NN4*)=CC=C23)=CC=C1&*F&&*C(=O)O&&
*CC&*C(*)=C1C(=O)C[N+](*)(*)CC(*)(*)C1=O&*C&&*C&*O&*[O-]&*CC(=O)C(C)(C)CC&&
*OC(C)C&*C1=CC=C(*)C=C1&*C(O)SCCC(=O)O&&&
*C&*C1=CC=C(C2(CCCN3CCC(*)(C4=CC=CC=C4)CC3)CCC(N(*)C(=O)C3=CC(*)=C(*)C(*)=C3)CC2)C=C1*&*F&&*F&*F&*F&*C#N&*C&&
*C&*N=C1C=C2C(=NC3=CC=CC=C3N2C2=CC=C(*)C=C2)C=C1NS(=O)(=O)C1=CC=CC=C1&*C&&&
*C&*C1=CC=C(C2=C(*)C(C(=O)NC(*)(*)C3=NN=NN3*)=NN2C2=CC=C(*)C=C2*)C=C1&*C&&*C&*C&*Cl&*Cl&*Cl&&
*C(=O)NC(CC(C)C)C(=O)NCC(=O)OC&*C1=CC=CC=C1C1=CC=C(CC2NC(=O)C3CCCN3C(=O)C(*)NC2=O)C=C1&*CO&&&
*C&*C1=CC=C(N2N=C(C(=O)N3CCCCC3)N=C2NC(=O)C2=CC=CO2)C(*)=C1&*C&&&
*CC(C)C&*C1=CC=C(S(=O)(=O)N(*)CC(*)C(CC2=CC=CC=C2)NC(=O)OC2COC3OCCC23)C=C1&*O&&*CC(C)C&&
*C&*C1=CC=CC=C1OCC(=O)NCC(C1=CC=C2OCOC2=C1)N1CCCCC1&&&
*SCCCC&*C1=NC(=O)C(NC(=O)CSC2=CC=CC3=CC=CC=C23)=C(*)[NH]1&*N&&&
*[N+](=O)[O-]&*C1=CC(COC2CCCC2NC2=C(*)C=CC=C2*)=CC=C1&*F&&*F&&
*C&*C1CNC(*)C(*)(*)C(*)OC(=O)C(*)C(OC2CCC(*)(*)C(*)O2)C(*)C(OC2OC(*)CC(*)C2*)C(*)(*)C1&*C&&*C&*O&*N(C)C&*O&*C&*O&*C&*C&*C
*C&*C1=CC(=O)C2=C(*)CC3C(*)(*)C(=O)C(*)=C(C(=O)C4=CC(*)=C(*)C(*)=C4C1=O)C3(*)C2*&*O&&*C&*C&*C&*C&*C&*O&*C&*O&&
*COC&*C1=CC=C(S(=O)(=O)N2CCCC2)C=C1NC(=O)COC1=CC=CC=C1&&&
O=C(NCC1=CC=CO1)C(=O)NC1CCCCC1&&&
*C1=CC(NC(=O)C2=CC=CN=C2N2CCCCC2)=CC=C1&*C(F)(F)F&&&
*C&*C1=CC(C2=C3C(*)=NC=NN3C(C3CCN(*)CC3)=C2)=CC=C1C(=O)C1=CC=CC=C1&*N&&*Cl&&
*C&*C1=CC=C(NC2=NC3=C(S2)C(=O)CC(*)(*)C3)C=C1&*C&&*C(F)(F)F&&
*C1=C2C(=O)C3=CC=CC=C3OC2=CC(OCC(=O)NC2CCCCC2)=C1&*O&&&
*OC&*C1=CC=C(OC(=O)NC2=CC=CC(C3CN4CCSC4=N3)=C2)C=C1&&&
*CCOC&*N1CCCC2CN(CC3=CSC=C3)CCC2C1&&&
*OC&*C1=CC=C(C2=C(SCC3CCCCC3)C(C3=CC=C(*)C=C3)=C(C3=CC=C(*)C=C3)[NH]2)C=C1&*Cl&&*Cl&&
*C&*C1=CC=C(C2=NC(CN(*)CC3=CC=CC=C3)=CN2C2=CC=C(*)C=C2)C=C1&*Cl&&*F&&
*C(N)=O&*C1=CC=C(NC(=O)C2=N[NH]C=C2)C=C1S(=O)(=O)N1CCOCC1&&&
*C(=S)NCC(OCC)OCC&*N=C1SC(*)=CN1CC1=CC=C(C2=CC=CC=C2C2=N[NH]N=N2)C=C1&*C&&&
*C&*C1CC2=CC=CC=C2N1C(=O)CSC1=NC2=CC=CC(N3C=CN=C3)=C2S1&&&
*C&*C1N2C3=CC=CC=C3C3=C4C(=O)NC(=O)C4=C4C4=CC=CC1=C4C1CCN(*)C4CC312&*O&&&
*C&*C1=CC=CC=C1C1=NC(CN(*)C2=CC=CC=C2)=CO1&*F&&&
*F&*C1=CC=C(C2=NC3=CC=CN=C3C(N3CCN(C4=CC=CC=C4)CC3)=N2)C=C1&&&
*C&*C1=CC=C(C(=O)C2=CC(NC(=O)C3=CC=C(*)C=C3)=CC=C2)C=C1&*Br&&&
*OC&*C1=CC=C(*)C(N2C(=O)N(CC3=CC=CC=C3*)C(=O)C3=CC=NC=C32)=C1&*OC&&*OC&&
*C(=O)NCC&*C(NC(=O)C1=CC(C2=CC=CC=C2)=NS(=O)(=O)N1*)C1=CC=CC=C1&*C&&&
*OC&*C1=CC(*)=C2C(=O)C3=C(*)C(*)=CC(*)=C3OC2=C1&*O&&*O&*OCC=C(C)C&*C&&
*NC(C)C&*C1=CC=C(CN2C(=O)N(C3=CC(*)=CC=C3)C(=O)C3=CC=C[NH]C32)C=C1&*Cl&&&
*CC(C)C&*C(NC(=O)C1=CC2=CC=CC=C2O1)C(=O)NC1CCOC(*)(*)O1&*C&&*C&&
*OC&*C1=CC=C(CNC(C(=O)NCC2=NC(*)=C(*)S2)C(*)C(CC2=CC=CC=C2)NC(=O)OCC2=CC=CC=C2)C=C1&*C&&*O&*C(=O)NC(C)(C)C&&
*C&*C1=CC=CC=C1CN(*)C(=O)C1OC1*&*C&&*C(=O)O&&
*CCS(=O)(=O)CC&*C1=CC=C(C2=NN=C3N(C4=CC=C(*)C=C4)C4=C(CN32)C(*)=CC=C4)C=C1&*OC&&*Cl&&
*CCCCC&*C1=NC(=O)C2=C([NH]1)N(CC1=CC=CC=C1)C(=O)N1CCCC21&&&
*F&*C1=CC=C(CNC2=NC3=CC=C(C4=NCCN4)C=C3S2)C=C1&&&
*C&*C1=NN2C(=O)C=C(COC(=O)C3=CC=CS3)N=C2S1&&&
O=C(COC1=CC=CC=C1)NCC(=O)OCC1OC(N2C=NC3=C(NCC4=CC=CC=C4)N=CN=C32)C(OCC2=CC=CC=C2)C1OCC1=CC=CC=C1&&&
*OC&*C(CCC(OC(=O)C1=CC=CC=C1)C(*)C(*)OC(=O)C(*)NC(=O)OCC1=CC=CC=C1)C1=CC=CC=C1&*O&&*C&*C(C)C&&
*OCC&*C1=CC=C(NC(=O)CN2C(=O)COC3=CC=C(S(=O)(=O)N4CCCC4)C=C32)C=C1&&&
*CCCC&*C1=CSC(C2=CC=C(S(=O)(=O)NC(*)CC3=C[NH]C4=CC=CC=C34)S2)=N1&*C(=O)OCC&&&
*OC&*C(=CC1=CC=CC=C1)CN1C=CC2=CC(OC3=CC(CC4=CC=CC=C4)=CC(*)=C3*)=CC=C21&*OC&&*OC&&
*C1=CC=C(C=NNC(=O)C2=CC=CC3=NC4=C(C=CC=C4N3C2)OC2=CC=C(*)C=C24)C=C1&*Cl&&*[N+](=O)[O-]&&
*C(=C)C&*C1=CC=[N+](CC2=CC=C(C=CC(=O)C3=CC4CC(*)(*)CCC4(*)CC3)C=C2)C=C1&*C#N&&*C&*C&&
*CC&*C1=CC=C(C2=CC(*)=C(SCC(=O)NC3=CC=CC=C3*)C(=O)O2)C=C1&*O&&*Cl&&
O=C(NC1=CC=C2[NH]C(=O)[NH]C2=C1)C1=CN=C(N2CCCCC2)N=C1&&&
*C=C(C#N)C(=O)NCCCCCCCC&*C1=C(*)C(*)=C(*)N=C1&*C&&*Cl&*O&&
*OCC&*C1=CC=CC=C1NC1=NC2=CC=C(S(=O)(=O)N3CCCCCC3)C=C2C(=O)O1&&&
*CC&*C1=C(*)N(CC(=O)NC2=CC=C(S(=O)(=O)N3CCOCC3)C=C2)C(=O)C(NC2=CC=CC=C2)=N1&*C&&&
*C1=CC=C(OCCNC(=O)C2=CC=C3C(=C2)CC(=O)N3CC2=CC=CC=C2)C=C1&*Cl&&&
*CC(C)NC(C)=O&*C1=CC=C(C#CC2=CN=C(N3CCC(*)CC3)N=C2)C=C1&*NC(C)=O&&&
*N&*C1=CC=CC=C1OP(=O)(OCC1OC(N2C=NC3=C2N=CN=C3*)C(*)C1*)OC1OC(*)C(*)C(*)C1*&*F&&*O&*O&*CO&*O&*O&*O&&
*OC&*C1=CC=C(NC2=NC3=CN=C(NC4=CC=C(*)C=C4)N=C3N(*)C2=O)C=C1&*F&&*C&&
*C&*C1=CC=C(N2C(=O)N(*)C3=CN=C4C=CC(C5=CC=NC(*)=C5)=CC4=C32)C=C1&*F&&*N&&
*C&*C1=CC(C(=O)NCC(=O)NC2CCN(C3CCC(C4=CC=C(*)C=C4*)CC3)C2)=CC=C1&*OC(F)(F)F&&*Cl&&
*C(=O)OCC&*C1=C(NC(=S)NC2=CC=CC=C2NC(=O)C2=CC=CS2)SN=C1CC1=CC=CC=C1&&&
*C(=O)NCCOC&*C1=CC=C(NC(=O)CCS(=O)(=O)C2=CC=C3C(=C2)CCN3*)C=C1&*C(C)=O&&&
*C#N&*C1=CC=C(CN2C=C(CNC3=NC(*)=C(*)S3)N=N2)C=C1&*F&&*C(N)=O&&
*C(=O)O&*C1=CC=C(OC(*)CC2=CC=CC(OCC3=C(*)OC(C4=CC=CC=C4)=N3)=C2)C=C1&*CO&&*C(F)(F)F&&
*C1=CC=C(CC(=O)NN=CC2=CC=C(N3CCOCC3)C=C2)C=C1&*Br&&&
*N&*C1=NC(*)=NC(NS(=O)(=O)C2=C(C=NNC3=CC=CC=C3)C3=CC=CC=C3C=C2)=N1&*N&&&
*C#N&*C1=CC=C(C2=C(*)C(=O)N=C(N3CCNCC3)[NH]2)C=C1&*Br&&&
*C&*C1=CC(C2=N[NH]C3=CC(NC(=O)NC4CN(*)CC4*)=NC=C23)=CC=N1&*C&&*C&&
*C&*C1=NC(*)=C2CC3=C(CN(CCCOC4=CC=CC5=NC=C(*)C=C45)CC3)OC2=N1&*C&&*N&&
*O&*C1=CC=C(C=CC2=C3C=CC=CC3=NC3=CC=CC=C23)C=C1&&&
*C1OC(OC2C(*)OC(OCCC3=CC=CC=C3)C(*)C2*)C(*)C(*)C1*&*O&&*CO&*CO&*O&*O&*O&*O&&
*NS(C)(=O)=O&*C1=CC=C2C(=O)[NH]C(C(=O)N3CCN(C4=CC=CC=C4)CC3)=CC2=C1&&&
*CCC&*C1=CC(C2NC(*)(*)C3C(=O)N(*)C(=O)C23)=CC=C1&*Cl&&*CC(C)C&*C(=O)OC&&
*OCCCCCC=CCC&*C1OCC2OC(*)C(*)C(*)C2O1&*OCCCC&&*O&*O&&
*CC(=O)OC&*C1=CC=C(N2N=CC3=C2N=CN(*)C3=O)C=C1&*Cl&&&
*N(C)C&*C1=CC=C(C(=O)OCC(=O)C2=CC=C(*)C(*)=C2)C=C1&*Cl&&*[N+](=O)[O-]&&
*S(=O)(=O)N(C)C&*C1=CC=C(C(=O)N2CCCN(CC3=CC=CC=N3)CC2)C=C1&&&
*C1=CC=CC=C1NC1=NC2=C(SC=C2)C(=O)S1&*Cl&&&
*C1=CC=CC=C1NC(=O)NC(*)C(=O)NC(*)CC1=C[NH]C2=CC=CC=C12&*CO&&*Br&*C(=O)O&&
O=C1NC(=CC2=CC=C(C3=CC=CC=C3)C=C2)C(=O)N1CC1=CC=CC=C1&&&
*C&*C1=CC(*)=C2OC(=O)C3=C(C2=C1)N(CC1=CC=CC=C1*)N=C3&*C&&*Cl&&
*OC(C)=O&*C1=C2C(*)C(=O)C3(*)C(*)CC4OCC4(*)C3C(OC(=O)C3=CC=CC=C3)C(*)(CC1OC(=O)C(*)C(NC(=O)C1=CC=CC=C1)C1=CC=CC=C1)C2(*)*
O=C(C1CC1)N1CCC2=C(C=CN=C2N2C=NC=N2)C1&&&
*C&*C1CCC2C(*)C(CC3C4=CCC(C5=CC=CN=C5)C4(*)CC4C(*)(*)CCCC4(*)CCCC34OC4)OC3OC4(*)CCC1C32OO4&*C&&*C&*C&*C&*C&*C&&
*C&*C1=CSC(SCC(=O)NC2=C(*)C(*)=C(*)S2)=N1&*C#N&&*C&*C&&
*C#N&*C1=CC=CC=C1OCC1CCC(*)CN1&*O&&&
*C&*C1=CC=C(C2=CN=C(NC3=CC=C(N4CCCCC4)C=N3)C=N2)C=C1&&&
CCCCCCCCCCCCC#CC(=O)NC(C(=O)OC(C)(C)C)C(C)C&&&
O=S1(=O)CC1C1=CC(NCC2CCOCC2)=CN=C1*&*Cl&&&
*NC(=O)CCC(=O)O&*C1=CC=CC2=C1C(=O)C1=C(*)C=CC(*)=C1C2=O&*NC(=O)CCC(=O)O&&*NC(=O)CCC(=O)O&&
*OC&*C1=CC=CC(COC(=O)C2=CC=CO2)=C1&&&
*C&*C1=CC=CC(C=NNC2=NC3=CC=CC=C3[NH]C2=O)=C1&&&
*CCC(=O)O&*C1=CC=C(CN2C(=O)C=CN(*)C2=O)C=C1&*Cl&&&
*S(C)(=O)=O&*N1CCN(CC(=O)NC2=CC=CC=C2C2=NC3=CC=CC=C3[NH]2)CC1&&&
*OCC&*C1=CC=C(CNC(=O)C(*)N2C(*)=C3SC=CC3=NC2=O)C=C1&*O&&*C&&
*C=CCCCCCCCC&*C1=CC=C(C2=CN=C(*)N2*)C=C1&*N&&*CC&&
*OC&*C1=CC2=C(C3=C1CCCN3)C1OCCN1CC2&&&
*C&*C1=CC2=C(C=C1C1(*)CC3CN(CCC4=C1[NH]C1=CC=CC=C41)CC(*)(*)C3)C13CCN4CC=CC(*)(C(*)C(*)(*)C1N2*)C43&*O&&*C(C)C&*F&*C&*O&*C&*
*C&*C1=CC=CC=C1NC(=O)C1=NN(C2=CC=CC=C2)C(C2=CC=CC=C2)=N1&&&
C1=CC=C(C2=NN=C3C4=C(C(OC5=CC=CC=C5)=NN23)C2CCC4CC2)C=C1&&&
*OC&*C(=CC(=O)NCCCCCCCCCNC(=O)C=CC1=CC(*)=C(*)C(*)=C1)NCCCCCNC(=O)C=CC(=O)NC(*)C(=O)N1CCCC1&*Br&&*O&*Br&*C(N)=O&&
*CC(=O)OCC&*C(NC(=O)N1CCC2=CC=CC=C21)C1=CC=CC=C1&&&
*C&*C1=CC=C(NC2=C(*)C(=O)N(*)C(=O)N2*)C=C1&*I&&*C#N&*C&&
*SCC(=O)OCC&*C1=CC=C2OC(*)=NC2=C1&*N(C)C(=O)OCC&&&
*C(C)CC&*C1=CC=C(N(*)CC2=COC3=NC(*)=NC(=O)C3=N2)C=C1&*C&&*N&&
*NC(=O)C(C)N&*C1=CC=C(C2=CC=C(C3=CC=CC(*)=C3)N2*)C=C1&*O&&*C&&
*C&*C1=CC2=NC(*)=C(*)N=C2C=C1*&*CO&&*N&*C&&
*COC&*C1=C[NH]C(C(=O)N2CCC3=C(C2)N(*)N=C3)=C1&*C&&&
*O&*C1=CC=C(CNC(=S)NN=CC2=CC=CN=C2)C=C1&&&
*OCC&*C1=CC=C2C(C(=O)CN3CCC(NC(=O)C4=CC=C5[NH]C=NC5=C4)CC3)=COC2=C1&&&
*OCC&*C1=CC=C(C2=CC=C3C=C(NC(=O)C4CC4)N=CC3=C2)N=C1*&*C#N&&&
*C1=CC=C2OC(C3=CC=CC=C3)C=C(C(=O)CC(*)CCC3(*)CO3)C2=C1&*O&&*CCO&*O&&
*C(=O)OCC&*C1CCCN(C(=O)CCN2C=NC3=CC=CN=C3C2=O)C1&&&
*C&*C1=CC(*)=C2OC(C(=O)NN=CC3=C[NH]C4=CC=C(*)C=C34)=CC(=O)C2=C1&*C&&*Cl&&
*OC&*C1=CC=CC(C(*)NC(=O)C2=CC=C(*)C(*)=C2)=C1&*C&&*O&*F&&
*C&*C1=CC=C(NC(=O)C2=CC=CC=C2NC(=O)C2=CC=C(N3CCN(*)CC3)C=C2)C=C1&*C(=O)O&&&
*CCCC&*C1=NC2=C(NCC3=CC=C(C(=O)NCCCCC4CCNCC4)C=C3)N=C(*)N=C2N1*&*C&&*Cl&&
*N(C)C&*C1=CC=C(C(C(=O)NC2CCCCC2)N(C(=O)CC2=CC=CS2)C2=CC=CC=C2)C=C1&&&
*C&*N1CCN(CCCCN2C(=O)C3=CC=CC4=C(C5=CC=CN=C5[NH]4)C3=NC2=O)CC1&&&
*C&*C1=CC=C(C2C3=C([NH]N=C3C3=CC=C(*)C=C3*)C(=O)N2C2=CC=C(*)C=C2)C=C1&*O&&*O&*C&&
*OC&*C1=CC=C(N2C(*)=NC3=C(C4=C(C(*)=C(*)O4)C3=O)C2=O)C=C1&*S&&*C&*OC&&
*CC&*N1C(=O)N(CC2=CC=CC=C2)C(=O)C2=CC(S(=O)(=O)N3CCOCC3)=CC=C21&&&
*OC&*C1=CC=C(C2=CC(=O)[NH]C3=CC=C4OCOC4=C23)C(*)=C1&*OC&&&
*CC&*C1=CC=C(NC2=NC(C3=CC(*)=C(*)C(*)=C3)=NC=C2)C=C1&*N&&*OCC(O)CO&*CC&&
*C&*C(CC1=CC=CC=C1)NC(=O)C(*)NC(=O)C(*)NC(=O)C(*)NC(=O)C(*)NC(=O)C(*)CC1=CC=CC=C1&*CC(=O)O&&*CCCN=C(N)N&*N&*CCCN=C(N)N&*C
*OC&*C1=CC=C(C2=NC(CN3CCC(C(=O)NCCCN4CCCCC4*)CC3)=C(*)O2)C=C1*&*C&&*C&*OC&&
*C&*C1=CC=CC(C2=CN=C(C(=O)C3CCC4=CC(C5=CC=CC=C5)=CC=C4C3)O2)=N1&&&
*N&*C1=NC=NC2=C1N=CN2C1C=CC(*)C(*)C1&*CO&&*CO&&
*C&*C1=CC=C(C=CC2=NC(=O)C3=CC=C(*)C=C3[NH]2)C=C1&*Br&&&
*C=C&*C1=CC=C2CC3C4=C(C=C(*)C(*)=C4C2=C1*)CCN3*&*OCC&&*OC&*O&*C&&
*CC&*C1=CC2=C([NH]C3=CC=CC=C32)C(*)=N1&*C&&&
*C&*C1=C(CCCCN2CCN(CC3=CC=CC=C3)CC2)C(=O)C2=CC=CC=C2C1=O&&&
*CC(NC(=O)C(I)=C(I)[NH]C(C)=O)C(=O)OC&*C1=C[NH]C2=CC=CC=C12&&&
*C&*C1=CC=C(CNC(=O)C2=CN(*)C3=C(C=C(CN(*)CC(*)C4=CC=CO4)S3)C2=O)C=C1&*Cl&&*C&*O&&
*C(=O)C(=C)CC&*C1=CC=C(C(=O)COC2=CC(*)=NN(*)C2=O)C=C1&*Cl&&*C&&
*C(=O)OCC&*C1=C(*)C(*)=C(*)S1&*NC(=O)CC#N&&*C(=O)OCC&*C&&
*C1=C(C(=O)C2=CC=CO2)C(C2=CC=C(*)C=C2)N(CCCN2C=CN=C2)C1=O&*O&&*[N+](=O)[O-]&&
*OC&*C1=CC=C(C(=O)NN2C(CC3=C(*)SC4=C3CCCC4)=N[NH]C2=S)C=C1&*C&&&
*OC&*C1=CC=CC=C1NC1=C2C=C[N+](*)=CC2=NC=C1C1=CC=C(C2=CC=CN=C2)N=C1&*C&&&
*C&*C1=CC=C(C2=C(*)C(C(=O)NC(=O)NC3=CC=CC=C3)=NN2C2=CC=C(*)C=C2*)C=C1&*Cl&&*Cl&*Cl&&
*C1=CC=C(C(=O)NC2=CN=CC=C2N2CCCC(*)C2)C(*)=C1&*P(=O)(O)O&&*F&*F&&
*C&*C1=NN(*)C(NC(=O)NCC2=CC3=CC(CN4CCN(*)CC4)=CC=C3O2)=C1&*C&&*C&&
*C#N&*C1=CC=C(C2=CC(OC3=CC=C(*)C=C3*)=C(*)C(=O)[NH]2)C=C1&*[N+](=O)[O-]&&*F&*F&&
*C&*C(=CC1=CC=CC(*)=C1)COC1=CC=CC=C1&*C(C)(C)C&&&
*C&*C1=C(C(=O)NCCCN2C=CN=C2)C(*)=C(*)[NH]1&*C&&*C&&
*CCC&*N1C(=O)COC2=CC=C(C#CC3(*)CCC3)C=C21&*O&&&
*CC&*C1=CC=C(C2CCC(NC(=O)N(*)C3CCN(C4CCC(C5=CC(*)=CC=C5)CC4)CC3)CC2)C=C1&*O&&*C&&
*C&*C1=CC=C(N2C(=O)N(C3=CC=CC=C3)C(*)(*)C2=O)C=C1&*C&&*Cl&&
*C(C)(C)CCCCCC&*P1(=O)OCCCO1&&&
*C&*C1(*)CC2CCC1(CS(=O)(=O)N1CCC3(CCC4=CC=CC=C43)CC1)C2(*)*&*C&&*C&*N&&
*C&*C1=CC=C(NC(=O)CN2C(=O)CC(C3=CC=CO3)C3=CC=CC=C32)C(*)=C1&*C&&&
*OC&*C1=CC=CC(CNC(=O)C2=CC3=C(C4=CC=CC=C24)C2CCCCC2O3)=C1&&&
*C&*C1(C=CC2=CCCCC2)OC2=CC=CC3=C2C1CC1OC14C(*)C1=C(CC2C4(*)OC32*)C(=O)C2=CC=CC3=C2N1C3&*F&&*C&*C&&
*C&*C1=CN=C(NC2=C(*)N(*)N(C3=CC=CC=C3)C2=O)S1&*C(=O)NCC(=O)OC(C)C&&*C&&
*OC&*C1=CC=CC=C1C(=O)N1CCN(C(=O)CCCCCC(=O)N2CCN(C3=CC=CC=C3*)CC2)CC1&*OC&&&
*CC&*C1=CC(NC(=O)CSCC2=C(N3C=CC=C3)N(C3=CC=CC=C3)N=C2)=NO1&&&
*C1=CC=C(C=CC(=O)N2CCN(S(=O)(=O)C3=CC=CC=C3)CC2)C=C1&*C(F)(F)F&&&
*OC&*C1=C(C(=O)NCC2=CC=CO2)C(C2=CC(*)=C(*)C(*)=C2)N2N=C(*)N=C2N1&*C&&*C&*OC&*OC&&
*C(C)C&*C1=C(*)C=C1&*C(=O)O&&&
*C(C)C&*C1=CC=C(C2=CSC(NC(=O)C3=C4C(=O)N(*)CC4=CC=C3)=N2)O1&*C(N)=O&&&
*N&*C1=CN=NC(SC(*)C2=CC(CC(*)C3=CC=CC=C3)=CC=C2)=C1&*C(=O)O&&*C(=O)O&&
*C&*N1C=C(C=C2SC(=S)NC2=O)C(C2=CC=CC=C2)=N1&&&
*C&*C1=CN=C(NC(=O)CN(*)C(=O)COC2=CC=CC=C2)C(*)=C1&*Cl&&*Cl&&
*C1=CC(C(=O)C2=CC=CC=C2)=CC=C1C1=CC2=C(*)C(*)=C(*)C=C2C(=O)[NH]1&*F&&*F&*F&*F&&
*OC&*C1=CC=C(C2=NC(CN3CCC(C(=O)NCC4=CC=C(*)C(*)=C4)CC3)=C(*)O2)C=C1&*OC&&*OC&*C&&
*C&*C1=CC=CC=C1NC(=O)C(*)SC1=NN=C(NC(=O)C2=CC=CO2)S1&*F&&&
*C(=O)O&*C1=CC=C(C2=CC=CC=C2)S1&&&
*C&*C(=NOC(=O)C1=CC=C(*)C=C1)C1=C(*)N=C(C2=CC=CS2)S1&*C(F)(F)F&&*Cl&&
*C(=O)CNCCO&*C1=CC=CC(*)=C1&*C(F)(F)F&&&
*C(=O)NO&*C1(S(=O)(=O)C2=CC=C(OCNC3=N[NH]C(=S)N=C3)C=C2)CCOCC1&&&
*C(=O)NCCCOC&*C1=CC=C(*)C(*)=C1&*NC(=O)CCCC(=O)O&&*O&&
*C&*C1=CC=C(OCC2=NN=C(NC(=O)C3=CC=C(*)C(*)=C3)S2)C=C1*&*Cl&&*Cl&*Cl&&
*CCCC&*C1=C(N(*)C(=O)C2=CC3=C(CCC3)S2)C(=O)[NH]C(=O)N1*&*N&&*CCOC&&
*C&*C1=C(C(=O)N2CCOCC2)CC(CC(=O)NCCN2CCOCC2)C(=O)N1CC1=CC=C(*)C=C1&*C(C)(C)C&&&
*C&*N1C(=O)C2=C(N=C(SCC(=O)C3=CC=CC=C3)N2*)N(*)C1=O&*C&&*C&&
*OC&*C1=CC=CC(*)=C1C=CC(=O)C1=CC=CC=C1*&*OC&&*C(F)(F)F&&
*C=CC(=O)OC&*C1=CC=C(CC(=O)NC2(C(=O)NC(*)CC3=CC=CC=C3)CCCCC2)C=C1&*OC&&&
*N&*C1=NC(C2=CC=C(*)C=C2)N(OCC2=CC=C(*)C=C2)C(*)=N1&*Br&&*N&*O&&
*NC&*C1=NC(*)(*)N=C(*)C1&*Cl&&*C#N&*C(C)=O&&
*NC(C)=O&*C1=CC=C(S(=O)(=O)CC(=O)N2CCC(*)CC2)C=C1&*Cl&&&
O=C1NC(=O)C(=CC2=CC=C(C=CC3=C(COC4=CC=C(OC5=CC=CC=C5)C=C4)N=C4SC=CN34)C=C2)S1&&&
*O&*C1=CC=C(C2=C(*)SC(C3=CC=CC=C3)=N2)C=C1&*Br&&&
*C&*C1=CN(C(=O)COC(=O)CN2C=NC3=C2C(=O)N(*)C(=O)N3*)C(*)=C1*&*C&&*C&*C&*Cl&&
O=C(C1=CC=CC(S(=O)(=O)N2CCCCC2)=C1)N1CCCC1&&&
*CO&*C1=C(CN2C(*)=NC3=CC=CC=C32)C(*)=CC=C1&*Cl&&*Cl&&
*C&*C1=CC=C2[NH]C3=C(CCC4=C3[NH]C(*)=C4*)C2=C1&*CCNC(=O)C(C)C&&*F&&
*CC=C&*C1=CC=C(C2(*)NC(=O)N(CC(=O)N3CCN(CC(=O)NC4=CC=CC=C4)CC3)C2=O)C=C1&*Cl&&&
*OC&*C1=C(*)C(*)=C(*)C(*)=C1*&*C&&*Cl&*OC(=O)N(C)C&*Cl&*Cl&&
*C&*C1=CC=C(NC(=S)N(CCCN2CCOCC2)CC2=CC3=CC4=C(C=C3C(=O)[NH]2)OCO4)C=C1*&*C&&&
O=C(NCC(C1=CC=CS1)N1CCOCC1)C(=O)NCC1CCCO1&&&
*C&*C1=NN(C(=O)C(=O)NC2=CC=C(*)C=C2*)C(=O)C1N=NC1=CC=C(*)C=C1&*Cl&&*Cl&*Cl&&
*C&*C1=CC=C(C2CN(C(=O)C3CC3)CC2C(=O)N2CCN(C3=NC=CC=N3)CC2)C(*)=C1&*Cl&&&
*OCC&*C1=CC=C(NC(=O)CN(C2=CC(*)=CC=C2*)S(=O)(=O)C2=C(*)[NH]C(=O)N=C2*)C=C1&*Cl&&*C&*C&*O&&
*OC&*C1=NC(NCC=CC2=CC=CC=C2)=NC(NC2=CC=CC=C2*)=N1&*Cl&&&
*OC&*C1=CC=C(C=CC2=CC3=CC=CC=C3S2)C=C1*&*OC&&&
O=C(NN=CC1=CC=CC=C1)C1=CC2=CC=CC=C2C=N1&&&
*Cl&*C1=CC=C2C(NCCCCCCNC3=CC=CC=C3)=C3CCCCC3=NC2=C1&&&
*C(=O)OCC&*C1=C(*)C(C2=CC=CO2)=C(*)C(*)=C1&*C&&*CC&*C(=O)OCC&&
*C(=O)OC&*C1=C(COC(=O)C2=CC=CC(S(=O)(=O)N3CCOCC3)=C2)NC(=O)NC1*&*C&&&
*C1=CC=C(C(=O)C(=C2NC3=CC=C(*)C=C3S(=O)(=O)N2)N2C=NC=N2)C=C1&*Cl&&*[N+](=O)[O-]&&
*C(C)(O)CCC=C(C)C&*C1OC(*)C(*)C(*)C1*&*CO&&*O&*O&*O&&
*OC&*C1=CC=CC=C1SCC1N=C(N2CCCCCC2)C2=CC=CC=C2NC1=O&&&
*C&*C1=CC=C2C(C(=O)C(=O)N3CCN(C(=O)C4=CC=CC=C4)CC3*)=C[NH]C2=C1&*F&&&
*CC&*C1=CC=C(NC2=NC(=NC3=CC=CC=C3*)[NH]N=C2)N=C1&*C&&&
*C&*C1CC2CC34CCC5C(*)(*)CCCC5(*)C3CCC2(COC4)C(*)C1=O&*C&&*C&*OC(=O)CCC(=O)O&*C&&
*N(CC)CC&*C1=CC=C(C=NNC2=CC(*)=NC(*)=N2)C=C1&*C&&*C&&
*Cl&*C1=CC2=C(C=C1*)C1C3CCCCC3C3N1CC21CC1C=CC31&*Cl&&&
*OCC&*C1=CC=C(NC(=O)CCC2=NN=C3SC(C4=CC=CC=C4*)=NN23)C=C1&*SC&&&
*C&*C1=CC=CC=C1CN1C(=O)C2=CC=CC=C2C1C(=O)N(*)CC1=CC=CC=C1&*F&&&
*OC&*C1=CN(C2=CC=C(NC(=O)C3=C(*)SC4=C3CCC4)C=C2*)C=N1&*C&&*OC(C)C&&
COCC(CN)(COC(C)=O)COC(C)=O&&&
*C&*C1=CC=CC(*)=C1C(=O)N(C1=CC=C2C=CC=CC2=C1)C1=CC=CC=C1&*C&&&
*C1CC2CC3(C(=O)O4C=CC5CC4C53)C(*)(C1*)C2=C&*OC(=O)NCCCC&&*O&*C&&
*C(=O)O&*C1=CC=C(C2=CC(*)=N[NH]2)C=C1&*F&&&
O=C(CCC1=CC=C(NC(=O)C2CC2)N=C1)NC1=CC=CC=C1OC1=CC=CC=C1&&&
*C(=O)NC(CCSC)C(=O)O&*C1=CC=CC=C1C1=CC(CN(CC2=CC=NC=C2)C2=CC=CN=C2)=CC=N1&&&
*C1=CC=C(C2=CC(C(=O)[NH]C3=CC=CC(*)=C3)=CN=C2)C=C1&*F&&*O&&
*C1=CC(C(=O)NC2=C(*)C3=C(CCCC3)S2)=CC=C1&*NC(=O)C(F)(F)F&&*C(F)(F)F&&
*OC&*C1=C(C(=O)OCC2=CC=C(*)C=C2)N2C(=O)C(*)C2S(=O)(=O)C1&*CC(=O)O&&*COC(C)=O&&
*C&*C1=CC(C(=O)NC2=CC=C(C3=CC=CS3)C=C2)=NC(N2N=C(*)C=C2*)=N1&*C&&*C(=O)N(C)C&&
*C&*C1=CC2C(*)CCC(*)(*)C2CC1&*C(C)CO&&*C&*CC=O&&
*OC&*C1=CC=C(S(=O)(=O)N2CCCCC2)C=C1C(=O)NC1=CC=CN=C1*&*C&&&
*C&*C1=CC=C2C(=C1)C(*)OC21CCN(S(=O)(=O)CC2(*)CCN(C(=O)OC3CCCC3)CC2)CC1&*C(=O)NO&&*C&&
*N&*C1=CC=C(OCCCCCC(=O)NC2=CC=C(*)C(*)=C2)C(C(=O)NC2=NC=C[NH]2)=C1&*F&&*F&&
*OC&*C1=CC=C(N(CC(=O)N2CCCCCC2)S(=O)(=O)C2=CC=CC=C2)C=C1&&&
*CCC&*C1=CC=C(SCC(*)(*)C(=O)NC2=CC=C(*)C(*)=C2)C=C1&*O&&*[N+](=O)[O-]&*C#N&*C(F)(F)F&&
*CCCCCCCCCC&*C1=CC=C2C(=C1)C(=NNC1=CC=CC=C1)CC1C3(CCN12)SCCS3&&&
*C(=O)NCCC(C)C&*C1CCC2CN3CCC4=CC5=C(C=C4C3CC2C1*)OCO5&*O&&&
*C&*C1=CC=C(NC(=S)NC2=CC=CC=C2N2CCOCC2)C=C1*&*C&&&
*O&*C1=CC=C(C(*)CNCCC2=CC=C(OCCN3CCCCC3)C=C2)C=C1*&*O&&*O&&
*C(=O)OCC&*C1=CC=C(C(=O)N2CCCC(*)C2)C=C1&*C&&&
*C=CC(=O)C=C(O)C(=O)OCC&*C(CC1=CC=CC=N1)NC(=O)C(*)NC(=O)CCCC1=CC=CC=C1&*C&&&
*C&*C1=NN(C2=CC=CC=C2)C(NC(=O)NC(*)C(=O)N2CCC(*)CC2)=C1&*CC(C)C&&*C(C)C&&
*C&*C1=CC=C(S(=O)(=O)OC2=CC=CC(C=C3C(=O)NN(C(=O)C4=CC=NC=C4)C3=O)=C2)C=C1&&&
*C&*C1=CC=C(C2=C(OC3OC(*)C(*)C(*)C3*)C(=O)C3=C(*)C=C(*)C=C3O2)C=C1&*O&&*O&*O&*F&*O&*O&&
*OCCCC&*C1=CC=C(CN(CC2=CC=CO2)C(=O)CNC(=O)C2=CC=CO2)C=C1&&&
*NC(=O)C(C)(C)O&*C1=CC=CC=C1CC(*)C1=NN=NN1*&*[N+](=O)[O-]&&*CCO&&
*C&*C1=CC=C(C(=O)NC2=CC=C3N=C(N4CCN(*)CC4)C=C(*)C3=C2)C=C1&*C&&*F&&
*CCCCC&*C1=C(*)N(*)C2=C(*)C=CC=C12&*CCC(=O)O&&*C&*C&&
*CC&*C1=CC=CC=C1CN(*)CC1=CC=CC=C1&*CCCN&&&
*C&*C1=NN(C(=O)CNC(=O)C2=CC=CO2)C(*)=C1&*C&&&
*C&*C1=CC=CC(CN2CCN(C3=CC=C4SN=C(C5=CC=NC=C5)C4=C3)CC2)=N1&&&
*C&*C1=CC=C(C(=O)NC2=CC=C(S(=O)(=O)NC3=C(*)C(*)=NO3)C=C2)C=C1&*Cl&&*C&&
*CC&*C1=CC=C(NC2=NC(COC3=CC=C(*)C=C3)=NC3=NC=NN23)C=C1&*C&&&
*C=C&*C1=C(*)[NH]C(C(CC2=CN(*)C3=CC=CC=C23)NC(=O)C(*)NC(=O)NC2(C3CCCCC3)CCCCC2)=N1&*CC(C)C&&*C(=O)O&*C(=O)O&&
*C(COC)C(C)C&*C1=NC(C2=CN(*)N=C2)=C2CN(*)CCC2=N1&*C&&*N(C)C&&
CCCCCCC=CCC=CCC=CCC=CCCC(=O)NCC(F)(F)F&&&
*CS(=O)(=O)CC&*C1=CC=CC(NC(=O)C2=CC(*)=CC=C2*)=C1&*Cl&&*OC&&
*C&*C1=C2N=CN(C3CC4CC3C(*)(*)C4*)C2=NC(C#CC2CCCCC2)=N1&*C&&*C&*N&&
*C1CC2OC(=O)C(=C)C2C(*)C2(*)C(*)CC12&*OC(C)=O&&*C&*OC(=O)CCC&*OC(=O)C(C)=CC&&
*Cl&*C1=CC=C2C(=C1)C(N1C=CN=C1)=CC1=[N+]2C*&*Cl&&&
*C(C)=O&*C1=CC=C(OC(*)C(=O)NC2=CC=CC=C2C(=O)N2CCCCCC2)C=C1&*C&&&
*OC&*C1=C(*)C(=O)C2=C(C(=O)CC3C(*)(*)C(*)CCC23*)C1=O&*O&&*C&*O&*C&*O&&
*C&*C1=CC=C(C2=NOC(C=C3CN4C2=NC2=CC=CC=C24)=C3*)C(*)=C1&*Br&&*[N+](=O)[O-]&&
O=C(NC1=NN=N[NH]1)C1=CC=CC2=C1C(=O)N(C1CCCCC1)C2&&&
*C(=O)OCC=C&*C1=CC=C(SC2=NN(*)C(=O)C(*)=C2*)C=C1&*C&&*Cl&*N&&
*C1=CC=CC=C1C1=COC2=CC(OC3CCCCC3)=CC(*)=C2C1=O&*F&&*F&&
*C(=O)OCC&*C1=C(NC(=O)CN2CCCCC2)OC2=CC=CC=C12&&&
*C&*C1=CC(NC(=O)C2=CC=C(*)C(NC3=NC=NC4=CN=C(NC5CCCC5)N=C34)=C2)=CC=C1&*C(F)(F)F&&&
*CCCOC(=O)CCCCC&*C1=CC=C2C(=C1)C1=C3C(=O)NC(=O)C3=C(C3=CC(*)=C(*)C(*)=C3)C=C1N2*&*OC&&*OC&*OC&*C&&
*C&*C1C(=O)N2CCN(C(=O)C3CC3)CC2C(*)N1*&*C(=O)C(N)CCCNC(=N)N&&*C(=O)O&&
*OC&*C1=CC=C(*)C(C(=O)NCC2CCCN3CCCCC23)=C1&*[N+](=O)[O-]&&&
*C(=O)NCCCCCCNC(=N)N&*C1=CC=C(*)C(C2=C3C=C(*)SC3=NC=C2)=C1&*Cl&&*CN&&
*C(=O)N(C)CCC&*C1=CC=CC(CN2N=C(NC(=O)C3=NOC(C4CC4)=C3)C=C2*)=C1&*C&&&
*C&*C1=CC=C(C(=O)NC2=CC(*)=CC=C2OCC(=O)NCCC2=CC=CC=C2)C=C1&*C&&&
*C&*C1=CC=C(CNC(=O)CN1CCN(*)CC1=CC=CC=C1*&*F&&*Cl&&
*C1=NC2=CC=CC=C2C(=O)N1C1=CC=CC=C1C(=O)NCC1=CC=CS1&*S&&&
*C1=CC=C(C(=O)N2CCN(C(=S)NC3=CC=CC=C3)CC2)C=C1&*Br&&&
*CN(C)C(C)=O&*C(C1=NC=CN1*)C1=CC=CC=C1&*C&&&
*CNS(=O)(=O)CCNC(=N)N&*C1=CN=C(*)C(*)=C1&*C(F)(F)F&&*Cl&&
*C1=CC=C2C(C=CC(=O)C3=CC=C4OCOC4=C3)=CC(=O)OC2=C1&*Br&&&
*NC(N)=O&*N=C(NCCCC1=CC=CC=C1)NC1=CC=NC=C1&&&
*OC&*C1=CC=C(C2CC(=O)C3=C(O2)C(*)=C(*)C(*)=C3*)C(*)=C1*&*C&&*C&*O&*OC&*OC&*OC&&
*CCCC&*C1=NC2=CC=C(C3=CN=C(*)N=C3)C=C2C(*)=N1&*N&&*N&&
*C(F)(F)F&*C1=CC=CC(COC2=NN3C(C4=NC=CC=N4)=NN=C3C3=CC=CC=C23)=N1&&&
*OC&*C1=NC(CC(=O)NC2=CC=C(*)C(S(=O)(=O)N3CCOCC3)=C2)=CS1&*C&&&
*OCC&*C1=CC=C(C2=NN(CC(=O)NC3=C(*)C=C(*)C=C3*)N=N2)C=C1&*C&&*C&*OCC&&
*O&*C1=CC=C(C(*)CNCC2=COC(C3=CC=CC(*)=C3)=N2)C=C1&*F&&*Cl&&
*C&*[N+]1=C2C=C(C3=CC=C4C=CC=C(C5=CC=C(C6=CC=C[N+](*)=C6)C=C5)C4=C3)C=CC2=NO1&*C&&&
*CCCC&*C1=CC=C(*)N=C1&*OCC(O)CNC(C)C&&&
*C(=O)NC&*C1=CC(*)=CC(NC(=O)C2CCC(N3C(*)=C(*)C4=CC=CN=C43)CC2)=C1&*C&&*C&*C&&
O=C1C(=CC2=CC=CO2)OC2=CC=CC=C12&&&
O=C(NNC(=O)C1=C(CSC2=NN=NN2C2=CC=CC=C2)C2=CC=CC=C2O1)C1=CC=CS1&&&
*CCCCN&*C1CNC(=O)C(=O)N1CC1CCN(CCC2=CC=CC=C2)CC1&&&
*C(=O)O&*C1=CC=CC=C1S(=O)(=O)N1C=C(*)C2=CC=CC=C21&*Cl&&&
*C1=CC=C(CN2C(=O)C3=C(N=C4N(C5=CC=CC=C5)CCN43)N(CC3=CC=CC=C3)C2=O)C=C1&*F&&&
*C&*C1=CC=C(C(=O)CSC2=NC3=CC=CC=C3C3=NC(CC(=O)NC4CCCCC4)C(=O)N23)C=C1&&&
*CCC(=O)O&*C1=C(*)C(*)=C2C=C3C(=CC2=C1)CCC(=O)N3*&*Cl&&*Cl&*Cl&&
*NC(=N)N&*C1=CC=C(C2=CC=CC=C2)C=C1&&&
*C&*C=C1C2=CC=CC=C2N=C(NCC2=CC=CC=C2)C2=CC=CC=C12&&&
*C(C)CC&*C1=CC=C(*)C(*)=C1&*OCC(=O)NN&&*C&&
*C(=O)NCCC&*C1=CC=C(N2N=C(*)C(*)=N2)C=C1&*Cl&&*CCN&&
*C&*C1=CC=C(C(OCC2=C(N3C=CC=C3)C=C3C(=C2)CCCN3*)C2=CN=CN2*)C=C1&*C#N&&*Cl&&
*C1=CC2(CCSC3=C(*)C(*)=C(*)C(*)=C32)C2=C(*)C=C(*)C=C12&*Br&&*O&*Br&*Br&*Br&*Br&*O&&
*C1=CC=C2OC=C(C=C3SC(=O)NC3=O)C(=O)C2=C1&*C(F)(F)F&&&
*C(=O)NC&*C1=CC=C(C2CN(C3=NC(*)=C4C=CC=CC4=N3)CCO2)C=C1&*Cl&&&
*OCC&*C1=CC=C2C(=O)N(*)CC3=C(C4=CC=CC=C4[NH]3)C2=C1&*CCS(=O)(=O)N(CC)CC&&&
*C1=CC=C2NC(=O)C(=CC3=CC=C(C4=CC=CC(C(=O)N5CCCC5CN5CCCC5)=C4)O3)C2=C1&*Cl&&&
CCC=CCCCCCCCCCCCCCCOCC(O)COP(=O)(O)O&&&
*OC&*C1=CC=C2C(*)=NN=C(SCC3=CC(*)=C(*)C(*)=C3)C2=C1&*NCCC(C)C&&*C&*OC&*OC&&
*C&*C1=CC=C(N2N=CC=N2)C(C(*)OC2=CC(C3=CN=C(*)N=C3)=CN=C2*)=C1&*N&&*N&*F&&
*C(=O)N(C)CCO&*C1=CC=C(C2=NC(CNCCN3CCOCC3)=C(*)O2)C=C1&*C(C)C&&&
*CO&*C1=CN=C(N2CC(CNC3CCCN(C4=CC=CC=N4)C3)C(*)C2)N=C1&*F&&&
*CC(C)C&*C1=CC=C(NC(CC(=O)C2=CC=C(*)S2)C(=O)NC(CC2=CC=CC=C2)C(=O)NC(*)C(=O)NCC2=CC=CC=C2)C=C1&*F&&*F&&
*CC&*C1=CC=C(C2=CN(*)C(C(=O)NC3=CN(*)C(C(=O)NC4=CN(*)C(C(=O)NCCN5CCOCC5)=C4)=C3)=C2)C=C1&*N&&*C&*C&&
*C&*C1=CC=CC=C1N1CCN(CCCCNC(=O)C2=CC=CC3=C2[NH]C2=CC=CC=C2C3=O)CC1&&&
*OC&*C1=CC=C(N2CC(*)NC(*)C2)C=C1NS(=O)(=O)C1=CC=C(C2=CC=CC=N2)N=C1&*C&&*C&&
*N&*C1=NC=NC2=C1C(C1=CC=CC=C1)C1=C(CCCC1=O)N2CC1CCCO1&&&
*C&*C1=C(C(=O)OCC2=CC=CC=C2)C(C2=CC=C3OCOC3=C2)CC(=O)N1CCCCC(=O)NC1=CC=CC=C1&&&
*C1=CC(C2=CSC(NC(=N)NCC3=CC=CC=C3)=N2)=CC=C1&*Cl&&&
*OC&*C1=CC=C(CN(CC2=CC=CO2)C(=O)C2=CC(*)=CC=C2)C=C1&*N(C)C&&&
*NC(=O)NCCCCC&*C1=CC=C2C(=C1)C1(*)CCN(*)C1N2*&*C&&*C&*C&&
*C(=O)NCCCC&*C1=CC=C2C(=O)N(CC3=CC=CO3)C=NC2=C1&&&
*OC&*C1=CC(NC(=O)C2=CC=C3OCCOC3=C2)=CC=N1&&&
*CCC(=O)OC&*C1=CC=C(C(=O)N2C(*)=C(*)C3=CC(*)=CC=C32)C=C1&*C&&*Cl&*OC&&
*CC(C)C&*C1=CC=CC=C1CCNC1=NC(NCC2=CC=CO2)=NC(*)=C1*&*N&&*C(=O)OCCO&&
O=C(NC1=CC=C(C2=CSC(C3=CC=CC=C3)=N2)C=C1)C1=CC=CS1&&&
*NC&*C1=CC2=C(CCNCC2C2CCCCC2)N=N1&&&
*N&*C1=NC(NC2CCCCC2)=NC2=C1N=CN2C1OC(*)C(*)C1*&*CO&&*O&*O&&
*OC&*C1=CC=C(OCC(=O)N(*)CC2=CC=CC3=CC=CC=C23)C2=C1CN(*)CC2&*C&&*C&&
*C(C)C&*N1C(SCC(=O)NC2=N[NH]C=N2)=NC2=CC=CC=C21&&&
*NC(=O)CCCC(=O)OC&*C1OC(OCC2OC(OC3C(OC4C(*)OC(OC5C(*)C(OC6CC(*)C(*)C(*)O6)C(*)C(*)C5*)C(*)C(*)C4*)OC(*)C(*)C3*)C(*)C(*)C2
*NCCC&*C1=CC=C(*)N=C1&*C(=O)O&&&
*C&*C1=CC=C2[NH]C3=C(CCNC3C(*)(*)C3=CC=CC=C3)C2=C1&*O&&*C#N&&
*C1=CC=C(C2=NC3=CC=CC=C3C(C(=O)NCCCN3CCOCC3)=C2)C=C1&*F&&&
*NC(C)=O&*C1=CC=C(NC2=CC=C3C(=O)N(C4CCC(=O)NC4=O)C(=O)C3=C2)C=C1&&&
*C(=O)OCC&*C1=C(*)C(*)=C2C(*)=CC=CC2=C1&*OC&&*OC&*OC&&
*C(=C)C&*C1CCC2(*)CCC3(*)C(CCC4C5(*)CCC(*)C(*)(*)C5CCC43*)C12&*CNCCCCCCC(=O)NCC(=O)OCC&&*C&*C&*O&*C&*C&*C&&
*OC(C)=O&*C1=CC=C(N2CCN(C(*)C3=CC=CO3)CC2)C=C1&*C&&&
*C(=O)NC&*C1=C(*)C(C(*)OC2=CC(C3=CC=C4N=CC=C(*)C4=C3)=CN=C2)=C(*)C=C1&*N&&*Cl&*F&*Cl&&
O=C1CCC2=CC=C(OCCN3CCC(CC4=CC=CC=C4)CC3)C=C2N1&&&
*CC&*C1=CC=C(CCC(=O)NC2=CC=C(C3=CC=C(N4CC5CCCN4CC5*)C=C3)C=C2)C=C1*&*Cl&&*Cl&&
*C(N)=O&*C12CC3C4CC(C3C1)C(=CC1=CC=C3C4=CC=CC3=C1)CC2=O&&&
*OC(C)=O&*C1=CC=C2C3=C(CCC3*)C(=O)OC2=C1&*C(=O)O&&&
*NC&*C1=NC=C(CC2=CC=C(OCCCNC3=CC(*)=NC(*)=N3)C=C2)C(*)=N1&*NC&&*N&*N&&
*C(=O)OCCC#C&*C1=CC=C(*)C=C1&*CBr&&&
*NC(=O)CC(C)(C)C&*C(=NNC1=CC=CC=C1*)C1=CC=NC=C1&*Cl&&&
*C=CC=CCCCCCCCC&*C1=CC=CC(*)=C1&*C(C)C(=O)N(C)N=O&&&
*C&*C1=CC=C(S(=O)(=O)NNC(=O)C2=C3N=CC=CN3N=C2)C=C1&&&
*CC&*C1=CC=C(C=CC2=CC(*)=NO2)C=C1&*C(=O)O&&&
*CC&*C1=CC(C#CC2=NC(*)=CC(N(CC3=CC=CC=C3)CC3=CC=CC=C3)=C2)=CC=C1&*Cl&&&
*C(=O)OC(C)OC(=O)C(C)C&*C1=NN(C2=CC=C(*)C=C2)C(C2=CC=C(*)C=C2)C1*&*S(N)(=O)=O&&*Cl&*C(F)(F)F&&
*C(=O)N(C)OC&*C1=CC=C(NC2=NC(NC3=CC(*)=CC(*)=C3)=CN=C2)C=C1&*C&&*Cl&&
*C&*C1=CC=CC(*)=C1NC1=C2C(*)=C(*)[NH]C2=NC=N1&*C&&*C&*C(=O)NC(CC(C)C)C(=O)O&&
*C1=CC=C(CCNC(=O)C2=CC(NS(=O)(=O)C3=CC=CC(*)=C3)=CC=C2)C=C1&*Cl&&*Cl&&
*OC(C)=O&*C1C=CC(*)(*)C=CC(=O)OCC2(*)OC34CC(=O)OOC(*)(C(*)C3C1(*)*)C4(*)C2*&*C&&*OC(C)=O&*C&*C&*OC(C)=O&*C&*C&*OC(C)=O&*O
*C#N&*C1=CC=C(C2=NN(CC3=CC=C(*)C(CN4C=C(*)C5=C(*)C=CC=C54)=C3)C3=C2CNCC3)C=C1&*F&&*F&*Cl&&
*C1=CC(C=NNC(=O)C2COC3=CC=CC=C3O2)=CC=C1&*[N+](=O)[O-]&&&
*C&*C1=CC=C(C=CC(=O)NC2=CC3=C(*)C=C(*)N=C3C=C2)C=C1&*N&&*C(F)(F)F&&
*CC&*C1=CC=CC=C1C1(C2=CC=CC=C2*)NC(=O)N(*)C1=O&*F&&*Br&&
*C&*C1=CC(NC(=O)CSC2=NC(=O)C=C(*)N2*)=NO1&*C(C)C&&*O&&
*OC&*C1=CC=C(S(=O)(=O)N2C3CCCC2C(OC(=O)N2CCN(*)CC2)CC3)C=C1&*C&&&
*NC(=O)OCC&*C1=NN2C=NN=C2C(*)=C1&*C&&&
*CC(C)C&*C1=CC=C(CNC(*)C(=O)NC(CC2=C[NH]C3=CC=CC=C23)C(=O)N2CCCCC2)C=C1&*CNC(=O)C(CCCNC(=N)N)NC(=O)OC(C)(C)C&&&
*NC&*C1=CC=C(C2=NC3=CC=CC=C3N=C(*)C2)C=C1&*OC&&&
*CC(C)(C)C&*C1=CC=C(C2=CC3=CC(*)=CC=C3N2*)C=C1&*O&&*C=O&&
*NC(=O)C=C(O)C(=O)O&*C1=CC=CC=C1&&&
*C=C&*C(NC(=O)C(*)C1CCCCC1)C(=O)N1CC(OCC2=CC=CC3=CC=CC=C23)CC1C(=O)NC1(C(=O)NS(=O)(=O)C2CC2)CC1*&*NC(C)=O&&*C(C)(C)C&&
*OC&*N=C1C(=O)N(CCN2CCN(C3=C(*)C4=C(C=C3*)C(=O)C(*)=CN4C3CC3)CC2)C2=CC=CC=C12&*N&&*F&*C(=O)O&&
*C&*C(NC(=O)COC(=O)C1=CC2=C(C=CS2)[NH]1)C1=CC=CC=C1&&&
*C1=CC=C(*)C(NC(=O)C2=CC=CC(S(=O)(=O)N3CCCC3)=C2)=C1&*Cl&&*Cl&&
*CCC&*C1=NN2C(*)=C(CC3=CC=C(C4=CC=CC=C4C4=N[NH]N=N4)C=C3)C(=O)N(C(*)C3=CC=CC=C3)C2=N1&*C(=O)OC&&*C(=O)OC&&
*C&*C1=CC=C(C=C2SCC(=O)N2*)S1&*Br&&&
*CCOC&*C1=C(N(*)C(=O)COC(=O)CCC2=NC(=O)C3=CC=CC=C3[NH]2)C(=O)[NH]C(=O)N1CC1=CC=CC=C1&*N&&&
*OC&*C(=NNC(=O)C1=CC=C(*)C=C1)C1(*)CC2=C(C(*)=C3C(=O)C4=C(C=CC=C4*)C(=O)C3=C2*)C(OC2CC(*)C(*)C(*)O2)C1&*O&&*O&*O&*C&*N&*O
*OC&*C1=CC=C(C2=CC=NC(NCC3=CC=CC=C3)=N2)C(*)=N1&*C&&&
*OC&*C1=CC=CC(C2=C(*)N(CC3=C(*)C=C(*)C=C3*)C(=O)N(CC(*)NCC3=CC=CC=N3)C2=O)=C1&*C&&*F&*F&*F&*C&&
*CC=CCCCC(=O)O&*C1=CC=C2C=CC=CC2=C1C1=N[NH]N=N1&&&
*C&*C(COC1CCC1)CON=C1CC(*)C(*)C2C1CCC1C(=O)N(CC3=CC=CC=C3)C(=O)C12&*O&&*O&&
*NCCN(CC)CC&*C1=C2C(=CC=C1)C(C1=NC3=CC=CC=C3N1*)=C1C(=NC3=CC=CC=C13)N2*&*C&&*Cl&&
*CNC(=O)C(=O)NCC(C)C&*C1=C(*)C=C2C(=C1)NC(=O)C2(*)*&*O&&*O&*F&&
*CCC&*C1=CC(C2=CC=CC=C2C2=N[NH]N=N2)=CC=C1CN1C(*)=NC(C2=CN=C(*)S2)=CC1=O&*C(=O)O&&*OC&&
*C1=CC=C(SC2=CC3=CC=C(*)C=C3OC2=O)C=C1&*Cl&&*O&&
*OC&*C1=CC=C(NC(=O)NC2=NN(CC3=CC=CC=C3*)C3=C2CCCC3)C=C1&*Cl&&&
*C(=O)OCC&*C1=CC=C(S(=O)(=O)N2CCC(*)C2&*NC(=O)CCC(=O)OCC&&&
*C1=CC=C(C2(CNC(=O)C3=CC=CC(*)=C3*)CCC(*)(*)CC2)C=N1&*F&&*F&*F&*F&*Cl&&
*CCN(C)C&*N1CN2N=C(C3=CC=CC=C3)CC2C1&&&
*CC(NC(=O)C(NC(=O)C(CC(C)C)NC(=O)C(=O)O)C(C)C)C(=O)NC(CC(C)C)C(O)CC(=O)NCC#C&*C1=CC=CC=C1&&&
*C&*C1=CC=C(C(*)CN2C(=N)N(CCN3CCOCC3)C3=CC(*)=CC=C32)C=C1&*O&&*C(F)(F)F&&
*CC=C&*C1=CC=C(CC2C(=O)N(CC3=CC=CC4=C3N(*)C=C4C3=CC=C(NC(=O)CN4CCOCC4=O)C=C3)CC3N2C(=O)CN(*)N3C(=O)NCC2=CC=CC=C2)C=C1&*O&
*C1=CCC2(*)CCC(*)(*)C2CC(*)C(=C)CC1&*C&&*C&*C(C)C&*OC(C)=O&*O&&
*C(C)C&*N(CC1=CC=CC=C1)C(=O)C1=CC=CC(C(=O)NCCC2=C[NH]C3=CC=CC=C23)=C1&&&
*OCC(N)=O&*C1=CC=C(C(=O)NC2=CC=CC=C2)C=C1&&&
*C(C)C&*C1=CC=C(NC2=C(*)C(=O)N(*)C3=C(*)C=CC=C23)C=C1&*C(C)C&&*Cl&*C(=O)NCCN&&
*OCC&*C1=CC=C(OC2=CC(*)=CC(*)=C2*)C(*)=C1&*Cl&&*Cl&*Cl&*OC(C)=O&&
*CC&*C1=CC=CC(*)=C1NC(=S)N(*)C1CCCC2=NC(C3=CC=CC=C3)=CC=C21&*CC&&*C&&
*C1=CC=CC=C1C1=C(*)[NH]C(=O)[NH]1&*O&&*[N+](=O)[O-]&&
*CO&*C1=CC=CC=C1*&*Cl&&&
*C(F)(F)P(=O)(O)O&*C1=CC=C(CC2=CC=C(*)C=C2)C=C1&*C(F)(F)P(=O)(O)O&&&
*NC(CC(C)C)C(=O)NCCCCC(=O)OC&*C1=NC=C(C2=CC=CC=C2)[NH]1&&&
*C1=C2[NH]C=C(C3=NC4=C(C(=O)NCC3)N(C3CC(*)C(*)O3)C=N4)C2=NC=N1&*NC(=O)CC(F)(F)F&&*O&*CO&&
*CC&*C1=CSC(CNC2=NC(CNC3=C4N=CN(*)C4=NC=N3)=CC=N2)=C1&*C(F)(F)F&&&
*C1=CC(N(CC2=CC=CC=C2)C(=O)NC2=CC=CC=C2)=CC=C1&*[N+](=O)[O-]&&&
*C(=N)N&*C1=CC=C(C2=CC(C3=CC=NC=C3)=C(C3=CC=CC=C3)[NH]2)C=C1&&&
*C1=CC(*)=CC(NC(=O)C2CCCN2S(=O)(=O)C2=CC=CC3=NSN=C23)=C1&*F&&*F&&
*NC(C)C&*C1=CC(C2=CC=CC=C2*)=NC=N1&*O&&&
O=C(C1=CN(CC2CCCO2)C2=CC=CC=C12)C1=CC2=CC=CC=C2S1&&&
*C&*C1=CC=C(COC2=CC=C3C=CC(=O)OC3=C2)C=C1&&&
*C&*C1=CC=C(C2=NNC(=O)C2(*)*)C=C1&*C&&*Br&&
*C&*N(CC1=CC=CC(OC2=CC=CC=C2)=C1)C1=NC2=CC=CN=C2N1CC1=CC=CC=C1&&&
*C1=CC=CC=C1CNCC(=O)C1=CC=CC=C1*&*[N+](=O)[O-]&&*F&&
*C&*C1=CC(C(=O)N(*)N=CC2=CN=C3C(*)=CC=CC3=C2)=CC=C1&*[N+](=O)[O-]&&*F&&
*C&*C1=CC=CC(CNC(=O)C2=CC=C(S(=O)(=O)N3CCN(*)CC3)C=C2)=C1&*C&&&
*OC&*C1=CC=C(*)C=C1&*NC(=O)C(CS)NC(=O)C(C)N&&&
*C&*C1=CC2=C(C=C1N1CCN(*)CC1)C1=C(C(=O)NC1)C(=O)[NH]2&*Cl&&&
*CC&*C(=C(C1=CC=C(*)C=C1)C1=CC=C(*)C=C1)C1=CC=CC=C1&*CCCCCC(=O)O&&*OC(C)=O&&
*N&*C1=NC=C(C2=CC=C(C3=CC=CC=C3S(=O)(=O)NC3=CC=NC=N3)C=C2*)C=N1&*F&&&
*CCN(CC)CC&*C1=C2C=CN(*)C2=CC=C1&*OC(=S)N(C)C&&&
*OC&*C1=C(C(=O)NC2=C(*)C=CC=C2*)C2=CC=CC=C2[NH]1&*C(C)C&&*C&&
*OC&*C1=CC=C2[NH]C3=C(C2=C1)C1CCNC1(CC1=CC=CC=C1)CN3CC1=CC=CC=C1&&&
*S(=O)(=O)NCCOC&*C1=CN(*)C(C(=O)N2CCC(*)CC2)=C1&*C&&*C&&
*NCC&*C1=CC(C(=O)N2CCCN(C3=CC4=C(C=N3)[NH]C(=O)C(*)=N4)CC2)=CC=C1&*C&&&
*N(CCC=C)S(C)(=O)=O&*C1=CC=C(CC(NC(=O)C2=CC(*)=CC=C2*)C(=O)N2CCC(*)CC2)C=C1&*N&&*C(=N)N&*Cl&&
*OC&*C1=CC=C(C=CCC2C(*)C(COC3=CC=CC=C3)OC3OC4(*)CCC5C(*)CCC2C35OO4)C=C1&*C&&*C&*C&&
*OCCCC&*C1=CC=C(OC=NC2=CC=C(*)C=C2)C=C1&*OC(F)(F)F&&&
*NC(=O)CCCCCNC(=N)N&*C1=CC=CC(C2=CSC(*)=N2)=C1&*NC(=O)CCCNC(=N)N&&&
*C(=O)N(C)CC&*C1=CC=C(CCNC(=O)CCC2=CN(*)C=N2)C=C1&*OC&&&
*C(=O)NCC(C)C&*C1=C[NH]C(C(=O)NCC(*)C2=CC=CC=C2)=C1&*O&&&
*OC&*C1=CC=C(OCC(*)CN2C(*)CCCC2*)C(*)=C1&*O&&*C&*C&*C&&
*OC&*C1=CC=C(C2C3=CC(*)=C(*)C=C3CCN2*)C=C1*&*OC&&*OC&*OC&*OC&&
*C&*C1=C(*)C(=O)N=C(N2C(C3=CC=CC=C3)=CC3=CC=CC=C3C2=O)[NH]1&*O&&&
*OC&*C1=CC=CC=C1N1CCN(CCCSC2=NC(*)=C(*)C(C3=CC=CC=C3)=N2)CC1&*C&&*C#N&&
*N(C)CCCC(O)(P(=O)(O)O)P(=O)(O)O&*C1=CC=CC(C2=CC=CC(*)=C2)=C1&*N&&&
*NC(=O)C=C&*C1=CC=CC(CNC2=NC(NC3=CN(*)N=C3)=NC=C2*)=C1&*C&&*Cl&&
*C(C)(C)C&*N1C(C2=CC=CC=C2)=C(S(=O)(=O)C2=CC=CC=C2)SC1=NC1=CC=CC=C1&&&
*C1=C2C(=O)C3=CC=CC=C3C(=O)C2=CC=C1&*O&&&
*C&*C1=NC=C(CN(*)C(*)C2=CC=CN=C2)S1&*C&&*C(N)=O&&
*C&*C1=CC(NC(=O)C2=CC(C3=CC(C4=CC=CC=C4*)=NC(*)=C3)=N[NH]2)=CC=C1&*Cl&&*Cl&&
*CC(=O)OCC&*C1=CC(=O)N(*)C2=NC(C3=CC=CC=C3)=CC=C12&*C&&&
C1=CN=C2C(=C1)C=CC1=C2[NH]C2=CN=CC=C21&&&
*OC&*C1=CC=C(C2=C(SC3=CC=C(*)C=C3)C3=CC=CC=C3[NH]2)C=C1&*C&&&
*OCC=C&*C1=CC=C(CC2=CC(C3OC(*)C(*)C(*)C3*)=CC=C2*)C=C1&*CO&&*O&*O&*O&*Cl&&
*C(=O)O&*C1=CC=C(*)C2=NC=CC=C12&*O&&&
*C&*C1=CC=CC(CN(*)C(=O)C2CCN(S(=O)(=O)C3=CC=C(*)S3)CC2)=N1&*C&&*Br&&
*OC&*C1=CC=C(OCCCCCN2CCCC(*)C2)C=C1&*C&&&
*CCNC&*C1=CC=C(*)C=C1&*Cl&&&
*NC(=O)C(C)C&*C1=CC=CC=C1C(=O)N1CCC2=CC=CC=C21&&&
*C&*C1=CC=C(NC(=O)NC2=CC=C3OC(*)CCCCOC(CN(*)CC4=CC=C5OCOC5=C4)C(*)CN(*)C(=O)C3=C1)C=C1&*C&&*C&*C(C)CO&*C(F)(F)F&&
*C1=CC=C(CC(*)NC(=O)C2CCC(CNS(=O)(=O)C3=CC=C4C(=C3)C=CN4C(=O)C3=CC=CC=C3)CC2)C=C1&*Cl&&*C(=O)O&&
*C(CP(=O)(OCC)OCC)CP(=O)(OCC)OCC&*C1=CC=C(OCC2=CN(*)N=N2)C=C1&*CC(C)C&&&
*C=C&*C1OC(OC2CCC3(*)C(CCC4C3CCC3(*)C4CCC3(*)*)C2)C(*)C(*)C1*&*C&&*C&*C(=O)O&*O&*O&*O&*O&&
*C1=CC(N2C=CC(=O)[NH]C2=O)C(*)C1*&*CO&&*O&*O&&
*Cl&*C1=CC=C(C2=CC=CC(NCC3=CC=CC=C3)=C2)C(*)=C1&*Cl&&&
*C&*C1CCC(NC(=O)C(*)C2=CC=CC=C2)C(=O)N1&*C(C)C&&&
*C1=CC=C(C(=O)C2CCN(C(=O)C3=CC=C(*)C(*)=C3)CC2)C(*)=C1&*F&&*F&*Cl&*Cl&&
*C&*C1=C(*)N2C(=O)C(NC(=O)COC3=CC=CC=C3)C2SC1&*C(=O)O&&&
*NC(=O)OCC(C)C&*C1=CC=CC(CNCCC=CCOCC2=CC=CC(*)=C2)=C1&*N&&&
*C&*C1=CC=C2CN(CC3CC3CNC(=O)C3=CN(*)N=C3)C(=O)C2=C1&*C&&&
*S(=O)(=O)C(C)C&*C1=CC=C(C(=O)NCC2(C3=CC=CC=C3)CCN(*)CC2)C=C1&*C(F)(F)F&&&
*NC(=O)NCCCCCNC(C)=O&*C12CC3(*)CC(*)(C1)CC(*)(C2)C3&*C&&*C&*C&&
*OC&*C1=CC=C(C(=O)C2=CN(*)C3=CC=C(OCC4=CC=CC=C4)C=C23)C=C1*&*C&&*OC&&
*C&*C1=CC=CC=C1N1CCN(C(=O)CN2N=CC3=C2C2=CC=CC=C2OC3=O)CC1&&&
*C&*C1=CC=C2C(CSC3=N[NH]C=N3)=CC(=O)OC2=C1*&*C&&&
*C(C)C&*C1=NC2=C(C3=CN=C4C(=C3)N=CN4C3OC(*)C(*)C3*)C=CC=C2C(*)=N1&*N&&*CO&*O&*O&&
*C&*C(=CC1=CC=CC=C1)C=C1SC(=O)NC1=O&&&
*CC&*C1=CC=C(CN(*)CC2OC3=C(NC(=O)C4=CC=NC=C4)C=CC=C3C(=O)N(*)CC2*)C=C1*&*C(C)CO&&*C&*Cl&*Cl&&
*C&*C1=CC=C(NC2=CC=C(*)C3=CC=CC=C23)C=C1&*OC(F)(F)F&&&
*C&*C1=CC=CC(C(C(=O)NCC2=CC=CO2)N(C(=O)C2=CSN=N2)C2CC2)=C1&&&
*CCNC(=O)C(NC(=O)OC(C)(C)C)C(C)(C)C&*C1=C[NH]C2=CC=CC=C12&&&
*C(N)=O&*C1=CC=C(OCCNCCC2=CC=CO2)C=C1&&&
*C&*C1=NC=CC(N2CCCC2*)=N1&*S(=O)(=O)N(C)CCO&&&
*OCC(O)CNCCCOC&*C1=CC=C(CC(NC(=O)C2=CC=C(*)C=C2)C(=O)NC(*)COCC2=CC=CC=C2)C=C1&*Cl&&*CC(C)C&&
*C&*C1=CC=C(S(=O)(=O)N(*)CC2OC3=CC=C(NC(=O)NC4=CC=C5OCOC5=C4)C=C3C(=O)N(*)CC2*)C=C1&*C(C)CO&&*C&*Cl&&
*N&*C1=CC=C(C2=NC3=CC=C(*)C=C3S2)C=C1&*C(=O)O&&&
*CCC&*C1=CC=C(NC(=O)CCCOC2=CC=C(C3=CC4=C([NH]3)C(=O)N(*)C(=O)N4*)C=C2)C=C1&*F&&*CCC&&
*C&*C1=CC=C(CN2CCOC3CN(C4CCCOC4)CC3C2)C=C1*&*F&&&
*NCCC&*C1=C(*)N2N=C(*)C(C3=CC=CC=C3)=C2N=C1&*C#N&&*CC&&
*C&*C1=C(*)C(=O)OC(C(*)(*)C2(*)NC(=O)N(*)C2=O)=C1&*C&&*C(C)C&*O&*O&*CC(=O)O&&
*OC&*C1=CC=C2C=CC(NC(=O)C=CC3=CC=C(*)C(*)=C3)=CC2=C1&*C(C)(C)C&&*O&&
*N(C)C&*C1=CC=C(C#CCSC2=NSN=C2*)C=C1&*[N+](=O)[O-]&&&
C1=CC=C(CN2CCC3(CC2)OCC2=CC=CC=C23)C=C1&&&
S=C1[NH]N=C(COC2=CC=C(C3=NN=CO3)C=C2)N1CC1=CC=CC=C1&&&
*C(=O)NCC(=O)OC&*C1=CC(C2=CC=C(C=CC3C4CCC(*)CC4CC4C(=O)OC(*)C43)N=C2)=CC=C1&*C&&*F&&
*OC&*C1=CC=C(CNC(=O)C(=O)N=C2[NH]C=C(*)N2*)C=C1&*C&&*C(C)(C)C&&
*OCC&*C1=CC=CC=C1N1C(SCC(=O)NCCC2=CC=CC=C2)=NC2=C(SCC2)C1=O&&&
*C1=CC=C(S(=O)(=O)CC2CC3=C(*)C=CC=C3OC2C2=CC=CC=C2)C=C1&*F&&*CO&&
*C(=O)N(C)CCC(=O)O&*C1=CC=C(C(CCCCCOC2=CC=CC(*)=C2)C(=O)NC2=CC=C3OC(*)(*)OC3=C2)C=C1&*C&&*O&*Cl&&
O=C1NC2=CC=CC=C2C1=C1CC2(CCCCC2)OC(=O)C1&&&
*OC&*C1=CC=C(*)C(CNC(=O)C2=CC3=C(C=CS3)N2*)=C1&*OC&&*C&&
*OC&*C1=CC2=C(C3=CC=C(*)C(=O)C=C3C(*)CC2)C(*)=C1*&*OC&&*OC&*SC&*NC(C)=O&&
*C&*C(*)=C1NC(*)=C(*)N(*)C1=O&*O&&*N&*C(N)=O&*C&&
*C1=CC=C(NC(=S)NN=CC2=CC=C3OCOC3=C2)C=C1&*F&&&
*OC&*C1=CC=C(C(CCCN2CCN(CC3=CC=C(*)C(*)=C3)CC2)C2=CC=C(*)C=C2)C=C1&*C(=O)N(C)C&&*F&*Br&&
*OC&*C1=CC=C(C=NNC(=O)C2=CC=C(*)C=C2)C=C1&*C&&&
*C(=O)C(NC(=O)C(CC(C)C)NC(=O)C(CCCNC(=N)N)NC(=O)C(N)CCCNC(=N)N)C(C)C&*C(CC1=CC=CC=C1)NC(=O)C1CCCN1*&*C=O&&&
*C&*C1=CC=C(NC(=O)CN2N=C(*)C(SC3=CC=NC=C3)=CC2=O)C=C1*&*C&&*C&&
*C&*C1=CC=C(NC(=O)CCS(=O)(=O)C2=CC=C3C(=C2)CC(=O)N3*)C=C1S(=O)(=O)N1CCCCC1&*Cl&&&
*[N+](=O)[O-]&*C1=CC=C(NN=CC2=CC=C(*)C(*)=C2)N=C1&*Cl&&*Cl&&
*C(C)CCCC(C)C&*N=C1CC2C(CCC3(*)C(*)CCC23)C2(*)CCC(=O)C=C12&*O&&*C&*C&&
*C1=CC=C2C(=O)C=C(C(=O)N3CCOCC3)OC2=C1&*O&&&
*C(F)(F)F&*C1=NC(C2=CC=CN=C2)=NC=C1CC1=CC=CC=C1&&&
O=C(CC1=CC=CC(OC2=CC=CC=C2)=C1)NC1=NCCS1&&&
*C(C)=O&*C1=CC(C(=O)NC2=CC(NC(=O)C3=CC=CO3)=CC=C2*)=CC=C1&*F&&&
O=C(NCC1CCCCC1)C1C(C2=CC=CC=C2)OC(=O)N1CC1CCCCC1&&&
*NCCNCCO&*C1=CC(C2=C(*)ON=C2C2=C(*)C=NC(NC3CCC(*)CC3)=C2)=CC=C1&*Cl&&*Cl&*O&&
*C(N)=O&*C1=CC=C2[NH]C=C(CCCCN=C3C(*)=C[NH]C=C3*)C2=C1&*Cl&&*O&&
*N&*C(CC1=CC=CC=C1)C(=O)N1C(*)CC2CC21&*CC(=O)O&&&
O=C(NCCCNC1=CC=CC=N1)C1=CC=C(C2=CC=CN=C2)S1&&&
*NC(=O)CC(C)C&*C1=CC=CC(OCCN2CCCC2)=C1&&&
*OC&*C1=CC=CC(CNC(=O)C2=C(*)C3=C(S2)N(*)N=C3C2=CC=CS2)=C1&*C&&*C&&
*C(=O)O&*C1=CC=C(C=CC(=O)N2CC3CC34C2=CC(=O)C2=CC(*)=CC=C24)C=C1&*[N+](=O)[O-]&&&
*C&*C1=NC2=CC3=C(C=C2C(=O)N1CCCC(=O)NC(*)C1=CC=CC=C1)OCO3&*S&&&
*[N+](=O)[O-]&*C1=CC=C2C=CC=CC2=C1C=NN=CC1=CC=CC=N1&&&
*OC&*C1=CC=C(C=C2CCC(C=CC3=CC=C(*)C(*)=C3)=C2N2CCOCC2)C=C1*&*OC&&*OC&*F&&
*C&*C1=CC=C(NC(=O)C2=NN(C3=CC=CC=C3)C(=O)CC2)C=C1&&&
*OC&*C1=CC=CC(OC2=CC(CN3CCOCC3)=C(*)C(*)=C2)=C1&*I&&*O&&
*CC(CC)C(=O)O&*C1=CC=C(*)C=C1&*OCC(C)C&&&
*C&*C1=CC=C(SC2=NN=C(C3=CC=NC=C3)N2*)C=C1&*O&&&
*C(C)=O&*C1=NC(NCC(*)C2=NC(C3=CC=C(*)C(*)=C3)=NO2)=CC=C1&*C&&*O&*F&&
O=C1C2=CC=CC=C2S(=O)(=O)C2=NC(C3=CC=C(OCCN4CCNCC4)C=C3)=CC=C12&&&
*C&*C1=C2CCCCC2=C2N=C(*)C(*)=C(C(=O)NCC3=CC=CN=C3)C2=C1&*C&&*C#N&&
*C(C)=O&*C1=CC=CC=C1CN1CCC1(*)C(=O)NC1=CC=CC2=CC=CC=C12&*Cl&&&
*C&*C1=CC(*)=C2C=C(CN(*)CC3=NN=NN3C3CCCC3)C(=O)[NH]C2=C1&*C&&*C(C)C&&
*C(=O)OCC&*C1=NC(NC2=NC=C(*)C(NC3=CC=CC=N3)=N2)=CC=C1&*C&&&
*CC=C&*C1=NC(CSC2=NC3=C(C(=O)N(*)C(=O)N3*)N2*)=NC(NCC2=CC=CO2)=N1&*N&&*C&*CCC&&
*[N+]1(*)OC2C(=O)C3=CC=CC=C3C2C1C1=CC=CC=C1&*[O-]&&*O&&
*Cl&*C1=CC=C(CNC2=CC=C(N3CCOCC3)C=C2)C(*)=C1&*Cl&&&
*OC&*C1=CC=C(C2=C(*)OC3=C(CN4C=NC=N4)C(*)=CC=C3C2=O)C=C1*&*C&&*OC&*OC&&
*C&*C1=CC=C(CN(*)CC2=CC=CO2)S1&*Cl&&&
*CC&*C1CCCN1CC(=O)NC1=CC=CC=C1CC1=CC=CC=C1&&&
*C(C)NC(C)=O&*C1=CC=C(OC2CN(C3=CC=C(*)C=C3*)C2)C=C1&*C(C)NC(=O)CC(F)(F)F&&*F&&
*OC&*C1=CC=C(*)C=C1&*OCC(=O)O&&&
*C(C)O&*C(*)(CC1=CC=CC=C1)C(=O)NCC1=CC=CC=N1&*O&&&
*S(=O)(=O)CCCCCCCCCC&*C1CC2CCC3C4CCC(*)C4(*)CCC3C2(*)CC1*&*O&&*O&*C&*C&&
*OC&*C1=CC=CC2=C1C(=O)C1=C3C=CC(*)(*)OC3=CC=C1O2&*CC=C(C)C&&*C&&
*C1=CC=CC=C1NC(=O)C1=CC(C2=CC=CC=N2)=NC2=CC=CC=C12&*O&&&
*F&*C1=CC=C(C2=NN(C3=NC(C4=CC=C(*)C=C4)=CS3)C(C3=CC=CO3)C2)C=C1&*F&&&
*C(=C)C&*C1C(*)C2(*)OCC(=CC=CC3=CC=CC(*)=C3)CCC(*)C3OC(C4=CC=CC=C4)OC3C2OC1(*)C1=CC=CC=C1&*C&&*C&*OC(=O)CC(C)C&*OC(C)=O&*
*SCC(=O)C(F)(F)F&*C1=NN=C(C2=CC=C3OCOC3=C2)O1&&&
*OC&*C1=CC=C(NC(=O)N2CCC3(CC2)NCC2=CC=CC=C23)C(*)=C1&*OC&&&
CCOC(=O)C(O)([N+](=O)[O-])[N+](=O)[O-]&&&
*C&*C1=CC(*)=CC(NC(=O)C2CC(=O)N(C3=CC=C4OCCOC4=C3)C2)=C1&*C&&&
*C&*C1=CC=C(NC2=NC(*)=CC(C(*)C3=C(*)C=CC=C3*)=N2)C=C1&*N&&*F&*Cl&*Cl&&
*C&*C1=CC=C(CSC2=CC(=O)C=C(*)[NH]2)C=C1&*Br&&&
*CC=C&*C1=CC=CC2=C1OC1(CC2)C(*)CC(*)C(=O)C1*&*C&&*C&*C(=O)O&&
*CC(=O)NCCNC(C)=O&*N1C(=O)C2(CCOC3=CC=CC=C32)NC12CCCCC2&&&
*OC&*C1=CC(C(=O)NC2CCN(*)CC2)=CC(S(=O)(=O)NC2CC2)=C1&*C&&&
*CC&*C1=C(*)N(*)C(*)=C1*&*C&&*[N+](=O)[O-]&*C(=O)NC(C)C(C)C&*CC&&
*C=C(C)C&*C1=CC(=O)C2=C(C=C3C=C(*)C(=O)C(*)=C3O2)O1&*OC(=O)CCCCCCCCCCCCCNC(=O)C(N)COP(=O)(O)O&&*C&&
*C(O)CNC&*C1=CC=C(*)C(*)=C1&*O&&*O&&
*OC&*C1=CC=C(C2=N[NH]C(*)=N2)C=C1&*N&&&
*[N+](=O)[O-]&*C(=NNC1=CC=CC=C1)C(*)CNCC1=CC=CC=C1&*O&&&
*C&*N(CC1=NC=CN1*)C1=CC=C(C(=O)NCCC2=CN(*)N=C2)C(C2=CC=CC=N2)=C1&*C&&*C&&
*OC&*C1=CC=CC=C1CCNC(=O)CC1=NC(=O)C=C(N2C=NC(*)=C2)[NH]1&*C&&&
*C(=O)NCCCCCC(NC(=O)OC(C)(C)C)C(=O)OCCCCC#N&*C(CC1=CC=CC=C1)NC(=O)CC1=CC=CC=C1&&&
*C&*C1(*)CCN(C(=S)NCC2=CC=NC=C2)CC1&*C&&&
*N&*C1=CC=C(NC(=O)C2=CC(NC3=CC=CC=C3)=CC=C2*)C=C1&*F&&&
*C(C)C&*C1=CC=C(C=C2OC(=O)C3=C2C=CC=C3C2=CC=C(*)C=C2)C=C1&*CCC(=O)O&&&
*C&*C1=CC=C2[NH]C(=O)C(CN(CC3=NN=NN3C3CCCC3)C(*)C3=NN=NN3CC3CCCO3)=CC2=C1&*CCO&&&
*C&*C1CCCN1CCN1CCCC1=O&&&
CCCCCCCC(=O)C(=O)CCCCC(=O)OCC(O)(CC(=O)O)CC(=O)OCC(F)(F)F&&&
*OC&*C(=NC1CCC(*)CC1)C1=CC=CN=C1OC1=CC=C(*)C2=C1CCC2&*O&&*NO&&
*OC&*C1=CC=C(C2=CN3C(C4=CC=CC=C4*)=CN=C3C(*)=C2)C=C1&*NC=O&&*C&&
*SCC&*C1=CC=C(C2=CC=C3C(=O)N=C[NH]C3=C2)N=C1*&*C&&&
*C(CC)N(O)C=O&*C1=CC=C(CC2=CC=CC=C2)C=C1&&&
*CCC&*C1=CC=C(N2C=NC3=CC(*)=C(*)C=C32)C=C1*&*O&&*C(N)=O&*C&&
*C&*C1=C(C2=NOC(*)=C2NC(=O)N2CCN(*)CC2)C(*)=CC=C1&*Cl&&*Cl&*C(F)(F)F&&
*OC&*C1=CC=CC(CC(=O)N2CCC3=C(C=C(*)C(*)=C3)C2*)=C1&*O&&*OC&*C&&
*C&*C1=CC=C2N=C(*)C=C(N3C=C(C4=CC=CC=C4)N=N3)C2=C1&*C&&&
C1=CC=C2C(NC3=CC=C(OC4=CC=CC=C4)C=C3)=NC=CC2=C1&&&
O=C(NC1=CC=CC=C1)C1=CC=CS1&&&
*C1(*)CCCC2(*)C(CCC3=COC=C3)C(=C)CCC12&*C&&*C#N&*C&&
*C(=O)NCCN(C)C&*C1=CC2=C(N=C3C=CC=CN3C2=O)N(C2CCCCC2)C1=N&&&
*C&*C1=CC=C(NC(=S)N=C2[NH]C3=CC=CC=C3N2*)C=C1&*Cl&&&
*C&*N=C1NC2=NC=C(C(=O)OCCC3=CC=CC=C3)C=C2S(=O)(=O)N1&&&
O=C(NCC1CCN(C2=CC=NC=C2)CC1)C1=CC=CC=C1&&&
*C(=O)OCC=C&*C1=CC=C(*)C(NC(=S)N2CCN(C3=NC=CC=C3*)CC2)=C1&*C&&*Cl&&
*CC(NC(C)=O)C(=O)NCCCCC(C=CCCCCCCC)C(=O)NC(C)C(=O)NC(C)C(=O)NC(C)C(=O)O&*C1=CC=C(*)C=C1&*O&&&
*CCCCCCC&*C1=CC=C(C#CC=C2OC3=CC=C(*)C=C3C2=O)C=C1&*O&&&
*N&*C1=CC=C(OCCCC(=O)C(CC2=C[NH]C=N2)NC(=O)C(*)NC(=O)OCC2=CC=CC=C2)C=C1&*CCO&&&
*C&*C1=CC=C(C2=NC(*)=C(C(=O)NCC(*)NS(=O)(=O)C3=CN(*)C=N3)S2)C=C1&*Cl&&*C&*C&&
*C&*C1=CC2=CC=CC=C2C=C1*&*NC(=O)C(C)N&&&
*C1=CC(NS(=O)(=O)C2=CC(NC(=O)CC3=CC=CC=C3*)=CC=C2*)=CC=C1&*F&&*Cl&*C(F)(F)F&&
*C&*C1=CC=C(C2=C(CN3CCN(C4=CC=C(C(=O)NS(=O)(=O)C5=CN=C(OCC66CC7CC(CC(C7)C5)C6)C=C4)CC3)CC(*)(*)CC2)C=C1&*C&&*S(C)(=O)=O&&
*C&*C1=CC=CC(N=C2SC=C(CC(=O)NC3=CC=CC(*)=C3)N2*)=C1&*Cl&&*CC(=O)O&&
*OC&*C1=CC=C(S(=O)(=O)OC2=CC=C3C=C(C(=O)C4=CC=CC=C4)C(=O)OC3=C2)C=C1&&&
*N(CC(C)C)C(=O)OC&*C1=CC=C(CNC(=O)C2(*)CCC(*)CC2)C=C1&*C&&*C(C)(C)C&&
*CC(OCC)C(=O)O&*C1=CC=C(OCCCOCCC2=CC=CC=C2)C=C1&&&
*N(C)C&*C1=CC=C(C=CC2=CC=C3N=CN4C&&&
*NCCCCCCC(=O)C(F)(F)F&*C1=CC=C(*)C(*)=C1&*Br&&*C(F)(F)F&&
*C1=CC=C(C2=CC(C(=O)N(C3CCCCC3)C(C(=O)NC3CCCCC3)C3=CC=CC=C3*)=NO2)C=C1&*F&&*F&&
*C&*C1=CC=C(OCC2=CC=CC=C2N2C(=O)C3=CC=CC=C3C2=O)C(*)=C1&*C&&&
*CCN(C(C)=O)C(C)=O&*C1=CC(*)=CC(CC2=NN(*)C(=O)N2*)=C1&*Cl&&*Cl&*C&&
*OC&*C1=CC=C(CSC2=NC3=C(C=N[NH]3)C3=NC(C4=CC=CC=C4)=NN23)C=C1&&&
*C&*C1=C(*)C(C(=O)NC(*)C2=C(C3=CC=CC(*)=C3*)[NH]N=C2*)=CC=C1&*CC(C)C&&*OCC(C)(C)O&*Cl&*Cl&*Cl&&
*CC(CC(CC(C)C)C(=O)NCC#N)N(C)CC#N&*C1=CC=C(C2=CC=CC=C2)C=C1&&&
*C1=CC=C(C(=O)C2CCN(CCN3C(=O)C=CC3=O)CC2)C=C1&*F&&&
*OCC&*C1=CC=CC(C(OCC2=CC=C(*)C(*)=C2)C2=CC=CN=C2*)=C1&*Br&&*Cl&*OC&&
*N&*C1=CN=CC(C2CCCN2CC2=CC=CS2)=N1&&&
*OC&*C1=CC=C(NC(=O)C2=CC3=C(*)C=NC(*)=C3OC2=NC2=CC=C(*)C(*)=C2)C=C1&*CO&&*C(=O)O&*OC&*OC&&
*C&*C1=NC2=NC=NN2C(NC2=CC=C(N3C=CN=C3)C=C2*)=C1&*C&&&
*[N+](=O)[O-]&*C1=CC=C(C2=NC3=CC=CC=C3O2)C=C1&&&
*OC&*C1=CC=CC=C1C(=O)NCC(=O)NN=CC1=CC=CC=C1*&*OC&&&
*NC(=S)N(CC)CC&*C1=CC=C2N=C(N3CCN(*)CC3)C3=C(C2=C1)C1=CC(*)=CC=C1N3*&*C(C)=O&&*Cl&*C&&
*CC&*C1=NC(SCC(=O)C2=C(*)N(*)C(*)=C2)=N[NH]1&*N&&*C(=O)OC&*C&&
*C&*C1=CC=CC(N2C(SCC(=O)NCC3=CC=CO3)=NC3=C(SC=C3)C2=O)=C1*&*C&&&
*CCC(N)=O&*C(=NNC1=CC=CC=C1)C1=CC=C(*)C=C1&*Br&&&
*CC=C&*C1=CC(=O)C2=CC=CC=C2N1*&*CC=C&&&
*OC&*C1=CC=C(C=CC(=O)NC2=NN=CS2)C=C1*&*OC&&&
*C&*C1=CC=C(C2=C(*)C(C(=O)NC3CCC(*)CC3)=NO2)C=C1&*C&&*F&&
*C(=O)NCC(=O)OC(C)C&*C(NC(=O)C(=O)C(CC1=CC=CC=C1)NC(=O)CCCC1=CC=CC=C1)C(=O)CNC(=O)C1=CC=CC(*)=C1&*C(C)(C)C&&&
*OC&*C1=CC=CC=C1C(=O)NC1=CC=CC(C2=CN=C3C=CC=CC3=N2)=C1&&&
*C1=CC=C(C2=NN(C(=O)C3=CC=CO3)C3=C2OC2=CC=CC=C23)C=C1&*Cl&&&
*C1=CC=CC=C1NC(=O)OCC[N+]1=CC=CC=C1&*OC(F)(F)F&&&
*C&*C1=CC=CC=C1C(=O)N1CCN(C(=O)CSC2=NN=CN2*)CC1&*F&&&
*C(=O)O&*C1=CC=C(*)C(OC2=CC=C3OCOC3=C2)=C1&*O&&&
*OC&*C1=CC=C(N2CCC3(CC2)C2=C(CCN3*)[NH]C=N2)C=C1*&*C&&*F&&
*C&*C1=CC(CC(NC(=O)C2CC3=CC=CC=C3CN2)C(=O)N2CCC(*)(C3CCOCC3)CC2)=CC=C1&*[N+](=O)[O-]&&&
*CC(C)C&*C(NC(=O)CC(=O)C(*)NC(=O)C1=CC=CC=C1)C1=CC=CC=C1&*CC(C)C&&&
*OC&*C1=CC=C2C=C(*)C(*)=CC2=N1&*C&&*C&&
*C(=O)O&*C1=CC2=CC=CC=C2C2=CC=C(OC(*)CC3=CC=CC=C3)C=C12&*C(=O)O&&&
*OC&*C1=CC=C2C(=C1)C(CCN1CCN(CC3=CC=CC=C3*)CC1)=C1C3=CC=CC=C3CCN12&*Cl&&&
*S(=O)(=O)NCCC&*C1=CC=C(*)C(*)=C1&*N&&*OC&&
*C1=CC=C(C=C2SC(NCCCNC3=NC(=O)CS3)=NC2=O)C=C1&*Cl&&&
*CCC&*N1C(=CC(=S)NC2=CC=CC=C2)SC2=CC=CC=C21&&&
*OCC(N)COC&*C1=CC=C(C(=O)C2=CC=CC(*)=C2)C=C1&*Cl&&&
*C(O)(C(=O)CCCCCCCCC)C(=O)OCC&*C1=CC=CC=C1&&&
*C(=O)NCC&*C1=CC=C(*)C(N2C=C(*)C3=CC=CC=C3C2=O)=C1&*F&&*F&&
*C1=CC(C2=NN=C(SCC(=O)NC3CC3)N=C2C2=CC=CC=C2)=CC=C1&*Cl&&&
*C&*C1=CC=C(S(=O)(=O)NC2=CC=C3OC4C(*)OC(CC(=O)NCC5=CC=CC=C5)CC4C3=C2)C=C1&*CO&&&
*CCCNC(=N)N&*C(NC(=O)C1CCCC1C1=NC2=CC=CC=C2[NH]1)C(=O)NC(CC1=CC=CC=C1)C(=O)NCC1OC(N2C=CC(=O)[NH]C2=O)C(*)C1*&*O&&*O&&
*S(C)=O&*C1=CC=CC(N2C(=O)C=CC(=O)N2C2=CC=CC=C2)=C1&&&
CCCCCCCCCCCCOP(=O)(O)OP(=O)([O-])OCC[N+](C)(C)C&&&
C1=CN=CC(C2=NC(C3CCN(CC4=NC=C[NH]4)CC3)=NC=C2)=C1&&&
*C(=O)NCCN(C)C&*C1=CC=C2C3=C([NH]C2=C1*)C1(*)C(*)CC(*)C(=O)N1CC3&*N&&*S(=O)(=O)C(C)C&*CCCN(C)C&*C&&
C(=CC1=NN(C2=CC=CC=C2)C(C2=CC=CO2)=C1)C1=NC=CC2=CC=CC=C12&&&
*C(C)C&*C1=CC=C2C(=O)C(*)CCC2=C1&*F&&&
*C&*N1C=C(C2=NC3=C4C(=N[NH]C(=O)C4=CC=C3)C2=O)C2=CC=CC=C21&&&
*OC&*C1=CC=C(*)C(CN2CCN(*)CC2)=C1&*Br&&*CCOCC(=O)NC(C)(C)C&&
*NC(C(=O)O)C(C)C&*C1=C(C2=CC=CC=C2)N=C2C(*)=C(*)C=CC2=N1&*Cl&&*Cl&&
*C(=O)N(C)C&*C1=CC2=CN=C(NC3=CC=C(C(=O)N4CC5CCC(C4)N5C4CC4)C=N3)N=C2N1C1CCCCC1&&&
*C(C)=O&*C1=CC=CC=C1C1=NN2C(C3=CC=CC=C3)=CC=NC2=C1&&&
*OC&*C1=CC(C(=O)NN=C2C3=CC=CC=C3[NH]C3=CC=CC=C23)=CC(*)=C1*&*OC&&*OC&&
*OCC(O)C(C)NCC&*C1=CC=CC=C1&&&
*N&*C1=NC(*)=NC(NCC2=CC=CS2)=N1&*N&&&
*C&*N1CCN(CC2=NOC(C3=CC=C4CCCCNC4=N3)=N2)CC1&&&
*C&*C1=CC=C(N2N=C3C=C(*)C(*)=CC3=N2)C(*)=C1&*[N+](=O)[O-]&&*[N+](=O)[O-]&*Br&&
*C1=CC=CC=C1N1C=C(C(=O)NC2CCCCC2)N=C1C1=CC=CC=C1&*F&&&
*CCC&*C1=CC=C(C2C3=CC(*)=C[NH]C3CCN2*)C=C1&*F&&*F&&
*OC&*C1=CC=C(C(C(=O)NC2CCCCC2)N(CC2=CC=CO2)C(=O)C2=CSN=N2)C=C1&&&
*C1=CC=C(OCC(=O)NC23CC4CC(CC(C4)C2)C3)C(*)=C1&*Cl&&*Cl&&
*CC(=O)NC(=O)NC(CC)CC&*N1C=CC=N1&&&
*C&*C1=CC=C(C2=C(*)C(*)=NO2)C=C1S(=O)(=O)NC1CCC1&*C&&*C&&
*C&*C1=CC=C(NCC2=NC3=CC=C(*)C=C3N2*)C=C1&*C(F)(F)F&&*C&&
*N(C)C&*C1=CC=C(N2C=NN=C2CN2CCCC(*)C2)C=C1*&*C(F)(F)F&&*O&&
*C(C)C&*C1=CC=C(C(*)(*)C2=CC=CC=C2)C=C1&*NS(C)(=O)=O&&*OCC(O)C(C)(C)O&&
O=C(C1CCN(C2=NC3=C(SC=C3)C(=O)S2)CC1)N1CCC(N2CCOCC2)CC1&&&
*OC&*C1=CC=C(C2=CC(C3=CC=CC=C3)=CC(*)=C2*)C(*)=C1&*C#N&&*Cl&*O&&
*CC&*C1=NC(C#CC2=C(*)N=CC=C2*)=CC=C1&*OCCCNS(C)(=O)=O&&*OC&&
*OC&*C1=CC=C(N2CCN(S(=O)(=O)C3=CC4=C(C=C3*)NC(=O)CO4)CC2)C=C1&*C&&&
*C1=CC=C(C=C2SC(=O)N(CCNC(=O)C3=CC=C(*)C=C3)C2=O)C=C1&*O&&*F&&
*S(C)(=O)=O&*C1=CC=C(C2=CN=C3C=CC(NC4CCCN(*)C4)=NN23)C=N1&*Cl&&&
*C&*C1=CC=C(N=C2C(=O)CC(C3=CC=CC=C3)CC2=O)C=C1&&&
*CC&*C1=CC=C(NC(=O)C2=C(*)C=NN2*)N=C1NC1=CC=CC=C1&*Cl&&*C&&
*CCOC&*C1=C2CCCCCC2=NC2=C3C1=CC=CC3=CC=C2&&&
*OC&*C1=CC(C=CC(=O)C2=CC=C(OCCN3CCOCC3)C=C2)=CC2=C1OCO2&&&
*C&*C1=CC=CC=C1CC(*)NC(=O)CC1C(=O)NC2=CC=CC=C2S1=O&*C(C)C&&&
*C(=O)C(C)SC&*C1CC(CC2=NC=CC=C2OCC2=CC=CC=C2)CN1*&*C&&&
*COC(=O)NC(CCCCN)C(=O)NC(CC(N)=O)C(=O)NC(C(=O)NC(CC(=O)O)C(=O)NC(CC(C)C)C(=O)NC(CO)C(=O)O)C(C)CC&*C1=CC=C(*)C=C1&*Cl&&&
*N(C)C&*C1=CC=C(NC(=O)C2=CC=CC=N2)C=C1&&&
*C(=N)N&*C1=CC=C(NC(=O)NC2=CC=C(N3CCOCC3)C=C2)C=C1&&&
*C1=CC(NC(=O)CN2C(=O)NC3(CCCCC3)C2=O)=CC=C1&*[N+](=O)[O-]&&&
*N&*C1=C(CSC2=CC=CC=N2)CSC2C(NC(=O)C(*)C3=CC=CC=C3)C(=O)N12&*C(=O)O&&&
O=C1[NH]C2=CC=CC=C2C2=C1CCN2CC1=CC=CC=C1&&&
*C&*C1=CC=C(C(=O)NN2C(*)=NN=C2*)C=C1&*C&&*[N+](=O)[O-]&&
*C&*C1=CC=C(N2C(=O)N(CC3=CC=CC=C3)C(=O)N(CC(*)C3=CC=CC=C3)C2=O)C=C1&*N&&&
*C(=O)OCC&*C1CCCN(S(=O)(=O)C2=CC=C3C(=C2)C(=O)C(=O)N3*)C1&*CCN(C)C&&&
*C1=CC(NC(=O)C2=[N+](*)ON=C2C2=CC=CC=C2)=CC=C1&*[O-]&&*OC(F)F&&
*OC&*C1=CC=C(N(*)C2=NC(*)=NC3=C2C(*)=C(CC2=CC=CC=C2)S3)C=C1&*C&&*N&*C(=O)NC(CCCCN)C(=O)O&&
O=C(CC1=NOC2=CC=C(OC3CCN(CC4=CC=CC=C4)CC3)C=C12)NCC1=CC=CO1&&&
*C&*C1=CC=CC(C2=C(C3=CC=NC=C3)C=C(C3CN(*)CCO3)[NH]2)=C1&*C(C)=O&&&
*CCC&*C1=C(*)C=C2C(*)=CC(=O)OC2=C1&*OCC(C)C&&*OC(C)C&&
*C1=CC=C(*)C(C(=O)OCCOC2=C(C3=CC=CC=C3)C(=O)OC2)=C1&*[N+](=O)[O-]&&*O&&
O=C(NC1CC1)C1CCC2CN(S(=O)(=O)C3=CN=C4C=CC=CN34)CC1O2&&&
C1=CC=C2C=C(NC3=NC(C4=CC=CC5=NC=CC=C45)=CS3)C=CC2=C1&&&
*C1=CC=C(C=CC(=O)OC2C(*)OC(OCCOC(=O)C=CC3=CC=C(*)C(*)=C3)C(*)C2OCCOC(=O)C=CC2=CC=C(*)C(*)=C2)C=C1*&*O&&*O&*O&*CO&*O&*O&*O
*C&*C1=CC=C(S(=O)(=O)NCCC(=O)OCC(=O)C2=CC=CC=C2)C=C1&&&
*OC&*C1=CC(*)=C2C(=O)C3=CC=CC=C3C(=O)C2=C1*&*O&&*CC(C)CC(F)(F)F&&
*C&*C1=NN=C(NC2=NC3=CC=CC=C3N=C2NC2=CC=C3N=C(*)SC3=C2)S1&*Cl&&&
*OC&*C1=CC(C2CC(=O)NC3=C2C=CC(*)=C3*)=CC(*)=C1*&*F&&*F&*OC&*OC&&
*C&*C1=CC(C2=CC=C3NC(=O)OC(*)(*)C3=C2)=CC=C1&*C&&*C(F)(F)F&&
*C(=N)N&*C1=CC=CC(COC2=CC=C3N=C(*)SC3=C2)=C1&*C(=O)O&&&
O=C(NCCCN1CCOCC1)C1(C2=CC=CC=C2)CCCC1&&&
*CC(C)NC&*C1=CC=C(C2=CC=CC=C2)C=C1&&&
O=C(CNCC1=CC=CO1)OCC(=O)NC1CCCCCC1&&&
*S(C)(=O)=O&*C1=CC=C(C2=C(C3=CC=CC=C3)C(=O)C3=CC=C(*)C=C3O2)C=C1&*F&&&
*C1=CC=C(OCC(=O)NC2=C[NH]N=C2C(=O)NC2CCCCC2)C=C1&*F&&&
*C(C)C&*C1=CC(C2=NN(CC(*)COC3=CC=CC4=CC=CC(*)=C34)C(=O)C=C2)=CC=C1&*Cl&&*O&&
*N1C2=C(C=CC1=O)CC(N1CCCC1)CC2&*CCCO&&&
*C&*C1=CC=C(C=CC(=O)OC2CCC3(*)C(CC(*)C4(*)C3CC=C3C5CC(*)(*)CCC5(*)CCC34*)C2(*)*)C=C1&*C&&*C(=O)O&*C&*C&*O&*C&*C&*C&*C&&
*Cl&*C1=CC=C(C2=CSC(NC3=NC=NC4=CC=CC=C34)=N2)C=C1&&&
*C&*C1CN(C2=NC(C(=O)NC(C3=CC=CC=C3)C3=NC=CO3)=CS2)C2=CC=CC=C2S1&&&
*CCCC&*C1CCC(=O)CCC(*)C(*)C(*)CCC(=O)O1&*C&&*O&*O&&
*OCC(=C)C&*C1=CC=C(C2=NN=C(NS(=O)(=O)C3=CC(*)=CC=C3*)S2)C=C1&*F&&*F&&
*N&*C1=CC=CC(CC2=C[NH]C=NC2=O)=C1&&&
*C1=CC=C(C(=O)N2CCC3=CC=CC=C32)C=C1&*Cl&&&
*OC&*C1=CC=C2C=C(C(=O)NC3C4=CC5=C(C=C4C(C4=CC(*)=C(*)C(*)=C4)C4C(=O)OCC34)OCO5)[NH]C2=C1&*NC(=O)OC(C)(C)C&&*OC&*O&&
*C&*C1=CC(*)=CC(C(=O)N2CCN(CCC3=CC=C4C=CC=CC4=N3)CC2)=C1&*C&&&
*C(C)C&*C1=C(SCC2=NC=CC=C2*)C(=O)CC(*)(CCC2=CC=CC3=CC=CC=C23)O1&*O&&*C(F)(F)F&&
*C&*C1=CC=C(C(=O)N(*)C2=CC=C3OCCOC3=C2)C=C1&*C=CC(=O)O&&&
*C1=CC=CC=C1C1=NOC(C2=CC=CC=C2C(=O)NCC2=CC=CC=N2)=N1&*Cl&&&
*C&*N1C(C2=CC=CC=C2)=NN(CC(=O)NCCC2=CC=CC=C2)C1=O&&&
*OC&*C1=CC2(CC(C(=O)NCCCCCCCCN(*)CCCCCCCC(*)(*)CN3C=CN=C3)=NO2)CC(*)=C1*&*C&&*O&*OC&*OC&*OC&&
*C(=O)O&*C1=CC=C(C2(C3=NC4=C(C=C(*)C=C4*)[NH]3)CC2)C=C1&*Cl&&*Cl&&
*C(=O)OCC&*C1=CN(CC2=CC=CC=C2)C=C(*)C1C1=CC=C(*)C=C1&*C(=O)OCC&&*OC(F)(F)F&&
*CC(N)=O&*C(CC1=C[NH]C2=CC=CC=C12)C(=O)NCC1=CC=CC=C1&&&
*CCCCCCCCCCCCCCC&*C1=CN(*)N=N1&*CCC&&&
*C(=O)OCC&*C1=NOC(C2=C(*)N(C3=CC=CC=C3)C(*)=C2)=N1&*C&&*C&&
*C&*C1=CC(NC2=NC=CC=C2*)=CC(C2=CC=CC=C2)=N1&*C#N&&&
*CC&*C1=C(NCCCN2C=CN=C2)C2=C3C(=C1*)C(=O)C(*)=CN3C(*)CO2&*C&&*[N+](=O)[O-]&*OC(C)=O&&
*C&*C1=C(*)C(NC(=O)C2=CC3=C(S2)C2=CC=CC=C2OC3*)=CC=C1&*Cl&&*C&&
*CC(CN)NC(=O)CCCCCCCCCCCCC&*C1=CC=CC=C1&&&
*CC&*C1=CC(CCNC(=O)C2CCCC2)=CC=C1OC1=C2N=C(*)N(*)C2=NC=C1&*OC&&*C&&
*CC(=O)OCC&*N1OC2C3=CC=CC=C3C(=O)CC2C1=S&&&
*C=CC(=O)OC(C)C&*C1=CC=C2C(=C1)C1=C3C(=NC=NC3=CC=C1*)N2*&*C#N&&*CCO&&
*OC&*C1=CC=C(C(=O)NCCS(=O)(=O)N2CCN(C3=CC=CC=C3)CC2)C=C1&&&
*C1=CC=C(COC2=CC=C(C=NNC(=O)CNC(=O)C3=CC=CN=C3*)C=C2)C=C1&*Cl&&*Cl&&
*CCCOC(=O)NC&*N1C=C(C(=O)C2=CC=CC=C2)C2=CC=CC=C21&&&
*OC&*C1=CC=C(NC(C(=O)NCC2=CC=CC=C2)C2=CC=C(*)C(*)=C2)C=C1&*S(N)(=O)=O&&*OC&&
*C(=O)NCCN(C)C&*C1=CC2=CC=C(C3=CN=C[NH]3)N=C2C=C1&&&
*C1=C2COC(=O)C2(*)CC1&*O&&*CO&&
*C&*C1=CC(NC(=O)CN(*)C(=O)C2=CC=CC(N3C=CC=N3)=C2)=CC=C1&*F&&&
*C(=O)OCC&*C1=NC=C(*)C(NC(=O)C2=NOC3=C2CCCC3)=N1&*Cl&&&
*OC&*C1=CC=C(C=CC2=CC(*)=CC(*)=C2C=CC(=O)N2CCN(C3=NC(*)=C4C=C(*)C(*)=CC4=N3)CC2)C=C1&*OC&&*Cl&*OC&*N&*OC&&
CCCCCC(N)C(=O)NC(CCC)C(=O)NCC(=O)OC(C)(C)C&&&
*CCC&*C1=CC(*)=C(*)C(C2=NC=CC=C2*)=C1&*Cl&&*SC&*C#N&&
*NCCN(CC)CC&*C1=CC2=C(NC3=CC=C(OCC4=CC=CC=C4)C=C3)N=CN=C2C=N1&&&
*N(CCC)CCC&*C1=CC=C(C2=C3N=C(*)C(CCCCCC4=CC=CC=C4)=C(*)N3N=C2*)C=C1&*C&&*OC&*C&&
CC(C)CCCNC(=O)C(CC(=O)OC(CSC(=O)C(C)NC(=O)CC(C)O)NC(=O)C(CC(C)C)NC(=O)C(CC(=O)O)NC(=O)C(CCCNC(=N)N)NC(=O)C(N)CO)CC(=O)O&&
*F&*C1=CC=C(COC2=CC=CN=C2)C=C1&&&
*C&*C1=CC=C(S(=O)(=O)N2CCN(C(=O)C3=CC=CC(*)=C3)C2=S)C=C1&*[N+](=O)[O-]&&&
*Cl&*C1=CC=C(C2=CSC(NCCC3=C[NH]C=N3)=N2)C=C1&&&
*OC&*C1=CC=C(C2=CC(C(=O)NN=CC3=CC(*)=C(*)C(*)=C3)=N[NH]2)C=C1&*Cl&&*OC&*OC&&
*C1=CC=C(CN2C(CC3=CC=CC=C3NC3=C(*)C=CC=C3*)=NC3=CC(OCC4=CC=C(N5CCCCC5)C=C4)=CC=C32)C=C1&*Cl&&*Cl&*Br&&
*C&*C1=CCC(C(*)C2CCC3(*)C4=CCC5C(*)(*)C(OC6OC(*)C(*)C(*)C6OC6OC(*)C(*)C(*)C6*)CCC56CC46CCC23*)OC1=O&*C&&*C&*CO&*O&*O&*CO&
C1=CC=C2C(CCCN3CCN(C4=CC=CC5=C4OCCO5)CC3)=C[NH]C2=C1&&&
*S(=O)(=O)C(C)C&*C1=NC(OC2=CC=CC=C2)=NC(NN=C2CN(*)C2)=N1&*N&&&
*C&*C1=CC=CC(NC(=O)CN2C=CC(=O)C(CC3=NN=NN3C3CCCC3)=C2*)=C1*&*O&&*C&&
*CC(C)C&*C1=NC=C(C2=CC=C(C3=CC=CC=C3S(=O)(=O)NC(=O)C3=CC=CC=C3*)C=C2*)N=C1&*N&&*F&&
*C(C)C&*C1=CC=C(CN2CN(CC3=CC=C(*)C=C3)CNS2(=O)=O)C=C1&*C(C)C&&&
*OC&*C1=CC(*)=C(*)C(C(=O)OCCN2C(=O)C3=CC=CC=C3C2=O)=C1&*Br&&*Br&&
*[N+](=O)[O-]&*C1=CC=C(NC2=NC(C3=CC=C(*)C(*)=C3)=CS2)C=C1&*F&&*Cl&&
*CC&*C1=NC(C2CCCN2CC2=NN=C(*)N2*)=NO1&*C&&*C&&
*OC&*C1=C(C=NCCN2CCOCC2)C(=O)N(C2=CC=CC=C2)[NH]1&&&
*OC&*C1=CC=CC(C2=CN=C(*)C(C(=O)C3=C(*)C=CC=C3*)=C2)=C1&*N&&*Cl&*F&&
*CCC&*C1=CC(*)=C(OC2=CC(*)=C(*)C(*)=C2)C(*)=C1&*I&&*CC(N)C(O)CC(CO)C(=O)NCCO&*I&*O&*I&&
*CC&*C1=CC=C(S(=O)(=O)N(*)C2=C(*)C=CC=C2*)C=C1&*C&&*[N+](=O)[O-]&*C(=O)O&&
*CCC&*C1=CC=C(C(=O)N2CCC3CC(C4=CC=N[NH]4)OC3C2)C=C1*&*F&&&
*OC&*C1=CC=C(C(*)C2=CC(*)=CN=C2OC2=CC=C3OCCC3=C2)C(*)=C1&*C&&*C&*OCC(=O)O&&
*C&*C(NC1=NC=CC(N2C(=O)OCC2*)=N1)C1=CC=CC=C1&*C(C)C&&&
*C1=CC=CC=C1CN1N=C(C2=CC=CC=C2)C2=C1N=C(NCC1=N[NH]C=C1)N(CC1=CC=CC=N1)C2=O&*F&&&
*C&*C1=CC=C(C2=NN(C3=CC=C(*)C=C3)C=C2CNCC2=CC=CC=N2)C=C1&*F&&&
*C1=CC=C(N2C=C(COC3=CC=C(C(=O)C=CC4=CC=CC=C4*)C=C3)N=N2)C=C1&*F&&*Br&&
*N&*C1=CC=C2C(=C1)N=C(C1=CC=C(NCCCOC3=CC=CC=C3*)C=C1)N2C1CCCCC1&*Cl&&&
*[N+](=O)[O-]&*C1=CC=CC(*)=C1&*NCCCO&&&
*C&*C1=CC(*)=CC(CN(*)C(=O)C2CCCN2C(=O)C(*)CC2=CC=C(*)C(*)=C2)=C1&*Cl&&*Cl&*C&*NS(C)(=O)=O&*F&&
*C&*C1=C(CN2CCCC2)C(=O)C2=CC=C3OC(*)(*)C(OC(=O)NC4=CC=CN=C4)CC3=C2O1&*C&&*C#N&&
*O&*C1=CC2=CC(*)=CC(*)=C2C(*)=C1&*Br&&*Br&*Br&&
*C#CC(C)N&*C1=CC=CC=C1&&&
*C&*N1C=C(C(=O)C2=CN=CC(NC(=O)CC3=CC=C4C=CC=NC4=C3)=C2)C2=CN=CN=C21&&&
*OC&*C1=CC(*)=CC(C2=CN(*)C3=CC(S(=O)(=O)NC4=NC=NS4)=CC=C23)=C1&*F&&*C(C)(C)C&&
*CCCCC&*C1=CC=C2C(NCCCN3CCN(CCCNS(=O)(=O)CC4CCCCC4)CC3)=CC=NC2=C1&&&
O=C1C=CC(N2C=NC=N2)=N[NH]1&&&
*C1=CC=C(COC(=O)C(C2=CC=CC=C2)(C2=CC=CC=C2)C2=CC=CC=C2)C=C1&*[N+](=O)[O-]&&&
*N(C)C&*C1=CC=C(NC2=C3C=CC(*)=CC3=NC3=CC=CC=C23)C=C1&*[N+](=O)[O-]&&&
*N&*C1=CC=C(*)C(C2=C(*)SC(*)=N2)=C1&*Cl&&*Cl&*C(=O)O&&
*C&*C1=CC(NC(=O)NC2=CC=C(NC(=O)C3=CC=CS3)C=C2*)=CC=C1&*F&&&
*C1=CC=C(S(=O)(=O)NC2=C(C(=O)NC3=CC=CN=C3)C=NN2C2=CC=CC=C2)C=C1&*Cl&&&
*S(N)(=O)=O&*C1=CC=C(C2=NNC(C3=CC=C(*)C=C3)C2)C=C1&*C(F)(F)F&&&
*N(C)S(C)(=O)=O&*C1=CC=C(C2=NC=CC(N(CC3=CC=CC=C3)C3=CC=CC=C3)=N2)C=C1&&&
*CCCC&*C1=NC=C(C(=O)NCC2=CN3C=CC=CC3=N2)C(*)=N1&*C&&&
*OC&*C1=CN=CC(C2=CN=C3C=CC(NC4CCC(*)CC4)=NN23)=C1&*O&&&
*NC(=O)CCCC&*C1=NN(*)C2(S1)C(=O)NC1=C2C(*)=CC=C1&*C&&*C(C)(C)C&&
*OC&*C1=CC=C(C2CC(C3=CC=C(N4CCOCC4)C=C3)=NN2C2=CC=C(*)C=C2)C=C1&*F&&&
*OC&*C1=C(CSC2=NN=CS2)CSC2N1C(=O)C2(*)*&*NC(=O)CS(=O)(=O)O&&*O&&
*CC(=O)OCC&*C1=CC=C(NC(=O)COC2=CC=C3OC(=O)C(*)=CC3=C2)C=C1&*C&&&
*C&*N1C=NC2=C1C(=O)C1=C(NC(=O)C(SC3=NN=NN3*)S1)C2=O&*C&&&
*C(=O)OCC&*C1=CC=C(NC(=O)NC2=C(*)SC=C2)C=C1&*Cl&&&
*SCC&*C1=CC=CC=C1NC(=O)N1CCC(C2=NC(C3=CC=C4C(*)=N[NH]C4=C3)=NO2)CC1&*N(C)C&&&
C1=CC=C(C2CCCC3=C2[NH]C2=CC(NCC4=CC=CO4)=NC=C32)C=C1&&&
*C&*C1=NN=C(C2=NC(NC3=CC=C(C(=O)NC4=CC(CN5CCCC5)=CC=C4*)C=N3)=NC=C2)O1&*OC(C)C&&&
*C(N)=O&*C1=CC=C(C2=NCCNC3=C2C=C(*)S3)C=C1&*Cl&&&
*CCCCCCCC&*N=C1C(*)=CC2OC(=O)C(*)=C2CC2C(*)(*)CCCC12*&*C&&*O&*C&*C&*C&&
*C(O)CC&*C1=CC=CC=C1*&*O&&&
*OC&*C1=CC=CC(C(=N)NS(=O)(=O)CC2=CC=CC=C2)=C1&&&
*C(=O)OC&*C1=C(C2=CC=C(*)C=C2)C2CCC(C1)N2&*Cl&&&
*C&*C1=CC=C(C(=O)NC(=S)NC2=NC=CC=N2)C=C1&&&
*Cl&*C1=CC=CN=C1CN1CCN2C=C(COCC3CC3)N=C2C1&&&
*C&*C1=CC=C(C2=CSC(*)=N2)C(=O)[NH]1&*O&&&
*C&*C1=CC=CC2=C(C3=NC(*)N(C(=O)CCN4C*)C(=O)C3=CC3=C(*)C=CC4=C3OCO4)C=CC=C12&*C&&*C&*O&&
O=P(O)(O)COCC#CCN(CCCl)CP(=O)(O)O&&&
*C&*C1=CC=CC=C1N1CCN(CC(*)COC2=CC=C3OCOC3=C2)CC1&*O&&&
*C&*C1=CC(NC(=O)NC2=CC(*)=CC=C2SC2=CN3C(*)=NN=C3C=C2)=CC=C1&*F&&*Cl&&
*NC(=O)C(CC)NC&*C1=CC=C(C2=CC=CC=C2)C=C1*&*C&&&
*C(C)CC&*C=C1COC(C2=CC=C(*)C=C2)C1&*C&&&
*OC&*C1=CC=C(NC(=O)NCC(C2=CC=CC=C2*)N2CCOCC2)C=C1&*F&&&
*C(N)C(=O)O&*C1=CC2=C([NH]C1=O)[NH]C=N2&&&
*C&*C1=CC=C(NC(=O)C2CC3=CC=CC=C3N2C(=O)C2=CC=CC=C2)C=C1S(=O)(=O)N1CCOCC1&&&
*S(=O)(=O)N(CC)CC&*C1=NC=C(*)C(NC(=O)C2=CC=CC=C2*)=N1&*Cl&&*C&&
*C(C)(C)C(=O)OCCN(CCOC)C(C)C&*C1=CC(C2SCC(*)N2*)=CC=C1&*OC&&*C&&
*C1=CC=C(CN2CC34C=CC(=O)CC3OCC3OC23C2CC4OC4=C(*)C=CC5=C4C2(*)CCN3CC2CC2)C=C1&*O&&*F&*O&&
*C&*C1=C2CC3N(C(=O)C4CCC4)CCC(*)(C2=CC=C1)C3(*)*&*O&&*C&*C&&
*C&*C1CCC(*)CC1&*NC(=O)C(CC(C)C)C(C)=O&&&
*C(=O)CC&*C1=CC=C2CN(*)C3=CC=CC=C3C(*)C2=C1&*NC(C)=O&&*OC&&
*C1=CC=C(C2=C3N=C(N4C(=O)OCC4*)C=CN3N=C2)C=C1&*C(F)(F)F&&*F&&
*C&*C1=CC=C(N2C=C(C(*)(*)C3=NC4=CC=CC=C4[NH]3)N=N2)C=C1&*C&&*Cl&&
*C(=O)NC(C)C&*C1=CC=C(C2=CC=C(C3=NN=C4C5=CC=CC=C5NC5=NC=CC=C5N34)C=C2)C=C1&&&
*C&*C1=CC=CC(CNC(=O)C2=CC=CO2)=C1N1CCC2=CC=CC=C21&&&
*C1CC2CC3(C(=O)OC4C(*)C(*)C(*)C(*)(*)C(*)4(*)C13)C(=O)C2=C&*O&&*O&*C&*OC(=O)C(C)CC&*OC(=O)C(C)CC&*C&*O&*OC(C)=O&&
CCCCCC(NC(=O)OC(C)C)C(=O)O&&&
*O&*C1=CC=C(C2=NC3=C(*)C=CC=C3C(C(*)CC3CCCCN3)=C2)C=C1&*Cl&&*Cl&&
*C&*C1=CC=C2C=CC=C(OCC3=C(*)C=CC(S(=O)(=O)NC4(C(=O)N5CCN(*)CC5)CCCC4)=C3*)C2=N1&*Cl&&*C(=N)N&*Cl&&
*C(C(=O)NC1CCCCC1*)C(*)C(=O)N1CCCC1COC1=CC=CC=C1&*O&&*O&*O&&
*NC&*C1=NC(*)=C2C=C(C3=CN=C(*)C(NC(=O)C4=CC=CN=C4)=C3)SC2=N1&*N&&*C(=O)NC(C)C&&
*OCCN(CC)CC&*C1=CC=C(C2=CC(=O)C3=C(*)C(*)=C(*)C=C3O2)C=C1*&*O&&*OC&*OCCN(CC)CC&*OCCN(CC)CC&&
O=C(NCC1=NC2=CC=CC=C2[NH]1)NC1=C(N2CCOCC2)C=CC=C1SC1=CC=CC=C1&&&
*Cl&*C1=CC=CC(NC2=NC=CC3=CN=C(NC4=CC=CC=C4*)N=C23)=C1&*Cl&&&
*C(CCl)[N-][N+]#N&*C1=CN(C2OC(*)C(*)C2*)N=N1&*CO&&*O&*O&&
*C1=CC=C2C(=C1)C(=NN5C=C(NC(=O)C2C2=CC=CC=C2)C(=O)C2=CC=CC=C21)C1=CC=C(*)C=C12&*Br&&*Br&&
*N&*C1=NC(*)=NC(N2CC2)=N1&*Cl&&&
*N&*C1=NC(CSC2=N[NH]C(*)=N2)=CN=C1&*N&&&
*C(=O)O&*C1=CC=C(N2C(=O)CC(=O)N(C3=CC=C4OCC(=O)NC4=C3)C2=S)C=C1&&&
*OC&*C1=CC=C(CSC2=NC3=NC=CN=C3N2CC2=CC=C(*)C=C2)C=C1&*Cl&&&
*C&*C1=C(C(=O)OC2CCOCC2)C(C2=CC=C(*)C=C2)CC(=O)N1&*F&&&
*C&*C1=C(C(=O)NC2=CC=C(*)C=C2*)C(C2=CC=CN=C2)C(C(=O)NC2=CC=C(*)C=C2)=C(*)N1&*CCCCN&&*[N+](=O)[O-]&*[N+](=O)[O-]&*C&&
C1=CC=C(N2CCN(C3=CC=CC=C3OCCCOC3=CC=CC=C3)CC2)C=C1&&&
*C&*C1=CC=CC(NC(=O)C=CC2=CC=CC=C2)=N1&&&
*OC&*C1=CC=CC=C1N1CCN(C(=O)C2=N[NH]C(=O)C3=CC=CC=C23)CC1&&&
*C(C)C&*C1=CC=C2[NH]C3=C(CCOC3(*)*)C2=C1&*CC(=O)O&&*Cl&&
*OC&*C1=CC=C(C2=CC=CC=C2)C=C1*&*OCCCCCl&&&
*CC(NC(C)=O)C(=O)NNC(=O)C(NC(C)=O)C(C)(C)C&*C1=CC=CC=C1&&&
*OC&*C1=CC=C(CNCC2=CC=CC=C2)C=C1&&&
*CCC&*C1=CC=C(CCNC(=O)C2=C(*)C3=CC(*)=CC=C3[NH]2)C=C1&*F&&*Cl&&
*C(C)C&*C1=CSC(C(*)C(=O)NCCC2=NC3=CC=CC=C3[NH]2)=N1&*C&&&
*OC&*C1=CC=CC(C=CC(=O)C2=CC=C3OC(*)(*)C=CC3=C2*)=C1&*C&&*C&*OC&&
*C&*N(CC(=O)NCC1=CC=CO1)S(=O)(=O)C1=C[NH]C=N1&&&
*OC&*C1=CC=C(C=NNC(=O)C2=CC=C(OCCCOC3=C4C(*)=CC=NC4=CC=C3)C=C2)C=C1&*CN&&&
*CNC&*C1=CC=CC=C1OC1=CC=C(*)C(*)=C1*&*Cl&&*Cl&*F&&
*CC&*C1=CC=C(C(*)NC2=NC(=O)C(*)(*)S2)C=C1&*CO&&*C(C)O&*C(F)(F)F&&
O=C1[NH][NH]C2=C1CN(CC1=CC=CC=C1)CC2&&&
CCCCCCCCC=CCCCCCCCCOCC(N)C(O)C(=O)NC(CC(C)C)C(=O)O&&&
*CCCCCCC&*C1=CC=C2[NH]C=C(*)C2=C1&*C(=O)O&&&
*CC&*C1=NS(=O)(=O)N(*)C2=NC=C(C3=CC=CC=C3*)N=C12&*N&&*Cl&&
*OC&*C1=CC=C(CN2C=C(C(=O)NCCCN3CCN(C4=CC=CC=C4*)CC3)C=N2)C=C1*&*F&&*F&&
*N&*C1=CC(*)=CC(S(=O)(=O)C2=C(C3=CC=CC(*)=C3)C3=CC(*)=CN=C3S2)=C1&*Cl&&*Cl&*C(F)(F)F&&
*C&*C1=CC=CC=C1NC1=C(*)C=NC2=CC(OCCCN3CCCCC3)=CC=C12&*Cl&&&
*C(C)=O&*C1=CC=C(S(=O)(=O)C2=C(N3CCN(*)CC3)SC(*)=N2)C=C1&*Cl&&*C(C)=O&&
O=S(=O)(NCC1=CC=CN=C1)C1=CC=CC2=NC=CC=C12&&&
*OC&*C1=CC=CC2=C1C(=O)C1=C(OC(*)(CCC3=CC=C(OC(=O)C4C(C5=CC=CC=C5)=[N+](*)C5=CC=CC=C54)C=C3)CC1)C2=O&*C&&*C&&
*C&*N1C2CCC3CC(C4=COC=C4)NC(=O)C3C1CC2&&&
*S(N)(=O)=O&*C1=CC=C(C(=O)OCC(=O)NC2=CC=CC(S(=O)(=O)N3CCCCC3)=C2)C=C1*&*Cl&&&
*C&*C1=NC(*)=C(CN(*)C2=CC(S(=O)(=O)N3CCCCC3)=CC=C2*)O1&*C&&*C&*F&&
O=C1C(=CC=CC2=CC=CC=C2)SC(=S)N1N=CC1=CC=CC=N1&&&
*C&*C1=CC=C(OCCN(*)C(=O)C2=CC3=C(OC2=O)C(*)=CC=C3)C=C1&*C&&*Cl&&
*[N+](=O)[O-]&*C1=CC=C2[NH]C(C=CC3=CC=NC=C3)=NC2=C1&&&
*CN(C)CCS(=O)(=O)NC&*C1=CC=C2CCC3(CC(=O)NC3=O)C2=C1&&&
*C1=CC=C2NC(=O)C3(C2=C1)C1=C(OC(=N)C3*)C2=CC=CC=C2OC1=O&*Cl&&*C#N&&
*N(CC)CC&*C1=CC=C(C=NNC(=O)CC2=CC=CC=C2)C=C1&&&
*C&*N1C(=O)N(CCCC2=CC=CC=C2)C(CC2=C[NH]C3=CC=CC=C23)C(=O)N(*)C1CC1=CC=CC=C1&*C&&&
*NC(C)=O&*C1=CC=C(CC(*)C(=O)NC2CSSCC(*)NC(=O)C(*)NC(=O)C(CC3=CC=CC=C3)NC(=O)C(*)NC2=O)C=C1&*C(=O)O&&*N&*CCCN=C(N)N&*O&&
*C1=CC=C(C(=O)NC2=CC=CC(OC3=NOC=C3)=C2)C=C1&*F&&&
*C&*C1=CC=C(C2=C(*)N3C=CC4=CC=CC=C4C3=N2)C=C1&*CCN&&&
*C(C)=O&*C1=CC(N2CCN(CCCCN3N=C(*)C=C3C3=CC=C4OCOC4=C3)CC2)=CC=C1&*Cl&&&
*C&*C1=CC=C(OCC(*)CNCCC2=CC=C(NS(=O)(=O)C3=CC=C(*)C=C3)C=C2)C=C1&*O&&*NC(=O)CCCCN=C(N)N&&
*C&*C1=CC=C(CCNC(=O)C2=NOC(*)=C2)C=C1&*S(N)(=O)=O&&&
*C&*C1=CC=C2C(NCCCN(CC3=CC=CC=C3)C(=O)CCCOC3=CC=CC=C3*)=CC=NC2=C1&*Cl&&&
*OC&*C1=CC=C(C2=CC(C(=O)N3CCN(*)CC3)=NC(*)=N2)C=C1&*C(C)(C)C&&*N&&
*CP(=O)(OCC)OCC&*C1=CC=C(NC(=O)C2SCCC3=CC=CC=C32)C=C1&&&
*F&*C1=CC=C2SC3=CC=CC=C3N(CCCN3CCCNCC3)C2=C1&&&
*NC(C)=O&*C1=CC=C(CC(*)C(=O)NC2(C(=O)NC(*)C(=O)NCCCC3=CC=CC4=CC=CC=C34)CCCCC2)C=C1&*CP(=O)(O)O&&*CC(N)=O&&
*C&*C1=C2OC3C(=O)CCC4(OC(*)CCC(*)C34*)C2CCC12OC1CC(*)CNC1C2*&*C&&*C&*C&*C&*C&&
*C#N&*C12CCCC1CN(CCC1=CC=CC=C1)CC2&&&
*OC&*C1=CC2=C(NC3=CC=C(*)C(*)=C3*)C(C(=O)NCC3=CC=CC=C3)=CN=C2C=C1OCCCN1CCCCC1&*Cl&&*F&*Cl&&
*C&*C1=C(C(=O)NN=C2C(=O)NC3=CC=CC=C23)C=CO1&&&
*C#N&*C1=CC=C(CSC2=NN=C(CSC3=NN=C(C4=CC=NC=C4)O3)O2)C=C1&&&
*C(C)=O&*C1=CC(CN2CC3(CCN(*)CC3)CC2=O)=CC=C1&*F&&&
*CCCC(=O)O&*N1C(=O)C2=CC=C(NC(=O)C(CC3=C[NH]C4=CC=CC=C34)NC(=O)C3=CC=C4C=CC=CC4=C3)C=C2C1=O&&&
*OC&*C1=CC=C(C=NNC2=NC3=C(C4=N[NH]N=C4S3)C(=O)N2C2=CC=CC=C2)C=C1*&*O&&&
C1=COC(C2=NC(CNC3=CC=C4OCCOC4=C3)=CO2)=C1&&&
*NC(N)=S&*C1=CC=C2[NH]C(CCC3=CC=C(OCCCCN4CCOCC4)C=C3)=NC2=C1&&&
*C1(C(=O)C2=CC=CC=C2)OCCO1&*CBr&&&
*C&*C1=CC=C(NC(=O)NC2=NN(C3=CC=CC=C3)N=C2)C=C1&&&
*OC&*C1=CC=C(C(=O)NCC(=O)OCC(=O)NC2=CC=C3OCCOC3=C2)C=C1&&&
*C(N)=O&*C1=CC=C2C=CC=CC2=C1C1=CC=CC(C2CCCNC2)=C1&&&
*OCC&*C1=CC=C(C=CC(=O)NCC2=CC=NC=C2)C=C1&&&
*C&*C1=CC(C(=O)NC2=CC=C3C(=C2)N=C2CCCCCN23)=CC=C1&&&
*OC&*C1=CC=C(C2=CC=C3OC(NC4=CC=C(*)C(*)=C4)=NC3=C2)C=C1&*S(=O)(=O)N(C)C&&*O&&
*CCC&*C1=CN(CC2CCCN2CC2=CC=CC(*)=N2)N=N1&*C&&&
*OC&*C1=CC=C(NC(=O)CN2C(=O)CCC3=CC(S(=O)(=O)N4CCCCC4)=CC=C32)C(*)=C1&*OC&&&
*OC&*C1=CC=CC=C1C=NNC(=O)C1=CC=C2CCCCC2=C1&&&
*[O-]&*[N+]1=NC2=C3C=CC=CC3=NC2=[N+](*)N1*&*[O-]&&*NCCO&&
*C(=O)N(CC)CC&*C1=CC=C(C2(C3=CC=C(*)C=C3)CCCCC2)C=C1&*C(C)(C)C&&&
*C&*C1=CC(NC2=NC(SC3=CC=CC(C(=O)NC4CC4)=C3)=NN3C=CC=C23)=N[NH]1&&&
*OCC(=O)NCC&*C1=CC=C2CCC(*)C2=C1&*CN&&&
*OC&*C1=CC=C(C2=CC3=CC=C(*)C=C3OC2)C(*)=C1&*F&&*NC(N)=O&&
*C&*C1=CC=C2C(=C1)C1=C(C3=CC=CC=C3N=C1)N2*&*Br&&&
*C&*C1=C(NC2=CC=CC=N2)C2=CC=CN=C2N(*)C1=O&*C#N&&&
*CCCCC&*C1=C(*)C=C2C(=C1)C=C(*)C1=NN=NN12&*C(=O)O&&*[N+](=O)[O-]&&
*C(=O)OC&*C1=C(C2=CC=C3C(=C2)C2=C(CC4CCC2N4)N3*)[NH]C=N1&*C&&&
*C&*C1=CC=C(C2=C(C3=CC=C(*)C=C3)N(*)N(C3=CC=C(*)C=C3)C2=O)C=C1&*S(N)(=O)=O&&*F&*S(C)(=O)=O&&
*C&*C1=CC=CC=C1C(=O)N1CCC2=CC=CC=C21&&&
*OCC&*C=C1CS(=O)(=O)CC2=C1C=C(*)C(*)=C2&*C&&*C&&
CCCCCCCC(=O)OCOC(=O)CC&&&
*O&*C1=CC=C2C(C3=CC=C(*)C(*)=C3)=C3C=CC=CC3=CC2=C1&*O&&*O&&
*C&*C1=CC=C(C(=O)CN2C=NC3=CC=CN=C32)C=C1&&&
*OC&*C1=CC2=C(C=C1*)C(=O)C(*)=C[NH]2&*OC&&*OC&&
*C1=CC=C2OC(=O)C3=C(C2=C1)N(C1=CC=CC=C1)N=C3&*I&&&
*CCC&*C1=CC=CC=C1C(=O)NCCNC(=O)C1=C(C(=O)NC2=CC=CC=C2*)[NH]C2=C1C=CC(=O)[NH]2&*C&&&
*C&*C1=CC=C(C2=N[NH]C(=S)N2N=CC2=CC=CC=C2*)C=C1&*O&&&
*C1=CC=CC=C1CNC(=O)C1CCCN1C1CCN(C2=NC=CC=N2)CC1&*Cl&&&
*OC&*C1=CC=C(NC(=O)NC2=CC=NC=C2)C=N1&&&
*C&*C1=CC=C2SC3=CC=CC=C3N(CC3=CC=CC=C3)C2=C1&&&
*C&*C1CC2(*)C(=CC1=O)CCC1C3CCC(=O)C3(*)CCC12&*C&&*O&&
*CC&*C1=NC2=NON=C2N=C1C1=CC=CC=C1&&&
*C&*C1=C(*)C(NC(=O)CSC2=NC=CN2*)=CC=C1&*Cl&&*Cl&&
*N&*C1=NN(C2=CC=CC=C2)C(C2=CC=CC=C2)=N1&&&
O=C(C1=CC=CC=C1N1CCCC1)N1CC(=CC2=CC=C3C=CC=CC3=C2)C(=O)C(=CC2=CC=C3OCOC3=C2)C1&&&
*C&*C1=C(*)C(*)=CC(SC2=C(*)C(=O)[NH]C(=O)N2*)=C1&*C(C)(C)C&&*O&*C&*C&&
*C&*C1=CC=C(C=C2CCN(*)C2=O)C=C1&*C(=O)C(C)CS&&&
*OCC&*C1=CC=C(S(=O)(=O)NC(=O)COC2=CC=C(*)C=C2*)C=C1&*Cl&&*Cl&&
O=S(=O)(C1=CC=C2C=CC=CC2=C1)C1=CC=CC2=CC=CN=C12&&&
*OC&*C1=CC=C(C(=O)N2CCCN(CCC3=CC=CC=C3)CC2)C(*)=C1&*F&&&
*CC&*C1=CC=C(CCNC(=O)COC2=NC=NC3=C2C=NN3C2=CC=CC=C2)C=C1&&&
*CC&*C1CCN(CC(*)OC2=CC=CC=C2CNC(=O)C2CCCCC2)CC1&*C&&&
*C&*C1=CC=C(S(=O)(=O)NCCC(=O)N2CC(*)OC(*)C2)C=C1&*Cl&&*C&&
*OC&*C1=CC2=C(C=C1*)C1CCC3(*)C(*)CCC3C1CC2&*O&&*C&*OC(C)=O&&
*CC&*N=C(C1=CC=CC=C1OC1=CC=C(*)C=C1*)N1C=NC=N1&*Cl&&*Cl&&
*N(C)C&*C1=NC(=O)C2=C([NH]1)N(C1OC(COP(*)(=O)NS(=O)(=O)N3CCOCC3)C(*)C1*)C=N2&*O&&*O&*N&&
*C&*C1=CC=C(C2=CC=C(C(=O)N(*)C3=CC=C(N4CC5COCCN5CC4=O)C=C3)S2)C=C1&*F&&&
*CC&*C1=CC(N(*)C(=N)NC2=CC(*)=CC=C2*)=CC=C1&*C&&*C&*OC(F)(F)C(F)Cl&&
*O&*C1=CC=C(C23CCN(CCC4=CC=CC=C42)CC2=CC(*)=CC=C23)C=C1&*Cl&&&
*OC&*C1=CC(=O)C2=C(C=C3C(=C2*)C(OC(=O)C2=CC(*)=C(*)C(*)=C2)C2(*)C=CC32)C1=O&*O&&*C&*OC&*OC&*OC&&
*COC&*C1=C2C(*)=C(*)N(C3OC(*)C(*)C3*)C2=NC=N1&*S(=O)(=O)N(C)C&&*N&*C#N&*O&*O&&
*OC&*C1=CC=CC(C2=CSC(NC(=O)C3CSC4(*)CCC(=O)N34)=N2)=C1&*C&&&
C1=NC(CC2=CC=CC(OC3=CC=CC=C3)=C2)=C[NH]1&&&
*C(O)C(O)C(CC(C)C)NC(=O)C(CCSC)NC(=O)C(NC(=O)OC(C)(C)C)C(C)C&*C(CC1=CC=CC=C1)NC(=O)OCC1=CC=CC=C1&&&
*CCCC&*N1C(=O)C(NC(=O)NC2=NC=CS2)N=C(C2=CC=CC=C2)C2=CC=CC=C21&&&
*CC(NC(=O)C(NC(=O)C(NC(=O)C(CCC(=O)O)NC(=O)C(C)NC(=O)C(CCC(=O)O)NC(C)=O)C(C)C)C(C)CC)C(=O)O&*C1=CC=CC=C1&&&
*C(N)=O&*C1CCN(C2=NC=CC(C3=CC=NC4=C3C=C[NH]4)=N2)CC1&&&
*OCC&*C1=CC=C(C(*)C2=C3C=CC=CC3=NC=C2*)C=C1&*O&&*Cl&&
*OC&*C1=CC=C(S(=O)(=O)C2=CN(*)C3=CC=C(*)C=C3C2=O)C=C1&*C&&*C&&
*C&*C1=CC=C(*)C(NC2=C(*)C(*)=C3C(=O)C(*)CC3=C2*)=C1&*C&&*OCCCS(=O)(=O)O&*F&*F&*Cl&&
*OC&*C1=CC2=C(C=C1*)[NH]C(CN(CC1=NC=C[NH]1)CC1=CC=CS1)=C2&*OC&&&
*C#N&*C1=C(*)C(*)=C(CN(*)CC2=COC=C2)S1&*N&&*C(=O)CCCS&*Cl&&
*NC(=O)OC(C)(C)C&*C(CC1=C[NH]C2=CC=CC=C12)C(=O)NC(CC1=CC=CC=C1)C(=O)NC(CC1=CC=CC=C1)C(=O)NC1=CC=CC=C1&&&
*C&*C(CC1=C[NH]C2=CC=CC=C12)NC(=O)C(*)N(*)C(=O)C(*)NC(=O)C(*)NC(=O)C1=CC=CC=C1&*C&&*CCCN=C(N)N&*CCS(=O)(=O)O&*C(=O)O&&
*CC(=O)N(CCCC)CCCC&*C1=C(*)C(*)=C(C2=NC(C(=O)NC3=CN=CC=C3C3C(*)CC(*)C(*)C3*)=C(*)S2)C(*)=C1*&*F&&*F&*O&*F&*F&*NC(C)=O&*F&
*NC(=O)C(C)C&*C1=CC=C(NS(=O)(=O)C2=CC=C(*)C(*)=C2)C=C1&*Cl&&*Br&&
*C&*C1=CC=CC(CSC2=NC3=CC=C4N=C(SCC(=O)N5CCOCC5)SC4=C3S2)=C1&&&
*C&*C1=CC=C(C2=NN3C(=O)C(C(=O)NN=CC4=CC=CS4)=CN=C3S2)C=C1&&&
*C1=CC(C(=O)NNC(=O)C2CCCN2C(=O)NCC2=CC=CC=C2)=CC=C1&*F&&&
*C(C)(C)C&*C1=CC=CC=C1C(=O)NCCNC(=O)C1=CC(*)=C(*)C(*)=C1&*C(C)(C)C&&*O&*C(C)(C)C&&
*OC&*C1=CC(*)=C(OC2OC(COC(=O)C3=CC=CC=C3)C(*)C(*)C2*)C(*)=C1&*O&&*O&*O&*O&*O&&
*CBr&*C1=CC=C(C2=C(*)C=C(*)C=C2*)C=C1&*Cl&&*O&*Br&&
*OC&*C1=CC=C(*)C(CCNC(=O)C2=CC(N3CCC(*)CC3)=CC3=C2OC=N3)=C1&*OC&&*N(C)C&&
*OC&*C1=CC=CC(NC(=O)CCC2=C(*)N3N=C(C4=CC=C(*)C(*)=C4)C=C3N=C2*)=C1&*C&&*OC&*OC&*C&&
*CC&*C1=CC=CC=C1OCC1SCCN1*&*S(N)(=O)=O&&&
*C&*C1=CC=C2C(=C1)N=C(N1CCN(*)CC1)C1=CC=CN12&*Cl&&&
*C&*C1=N[NH]C(C(=N)N2CCC(*)CC2)=C1&*C(N)=O&&&
*OC&*C1=CC=C(S(=O)(=O)C2=C(NCC3=CC=C4OCOC4=C3)OC(C3=CC(*)=CC=C3)=N2)C=C1&*[N+](=O)[O-]&&&
*C1=CC=C(C2=CC3=C([NH]2)C(=O)N(*)C(=O)N3*)C=C1&*O&&*O&*CCCO&&
*C&*C1=CN=C2CCN(C(=O)C34CC(NC5CCOCC5*)CC3CN(*)C4)CC2=C1&*C(F)(F)F&&*C(=O)NCC(F)(F)F&&
O=C(NN=C1C(=O)N(CCN2CCOCC2)C2=CC=CC=C12)C1=CC=CN=C1&&&
*C1=CC=CC=C1NC(=O)COC(=O)C1=CC=C(S(=O)(=O)NCC2CCCO2)C=C1&*F&&&
*CC&*C1=CC=C(OCC2CN(CC3=CN(*)N=C3*)C3=CC=CC=C3O2)C=C1&*C&&*C&&
*[N+]1=C2C=CC=CC2=NC(=O)N1C1=CC=CC2=CC=CC=C12&*[O-]&&&
*OCC&*C1=CC=C(NC(=O)N2CCSC3=CC=CC=C32)C=C1&&&
*C&*C1=CC(C(=O)NCCCN2C=CN=C2)=C2C=CC=CC2=N1&&&
*CC&*C1=NC2=CC=CC=C2C(COC2=CC=C3C(C(*)C4=CC=CC=C4)=NN(*)C3=C2)=C1&*CC(C)O&&*C(C)C&&
*C(C)=O&*N1N=C(C2=CC=CC=C2)N=C1OCC(=O)N1CC2CCC(CC2)C1&&&
*C(=O)CC&*C1=CC=C(CC(=O)N2CCN(*)C3CCCC(N4CCCC4)C32)C=C1*&*Cl&&*Cl&&
CC(C)CC(C=O)NC(=O)C(CC(=O)O)NC(=O)OC(C)(C)C&&&
*Cl&*C1=CC=C(NC2=NC(NN=CC3=CC=C[NH]3)=NC(NC3=CC=CC(*)=C3)=N2)C=C1&*Cl&&&
*CCCCCCCCC&*C1=CC=CC=C1C1=CC=C(CN2C(*)=NC3=CC=CC=C32)C=C1&*C(=O)O&&&
*OC&*C1=CC=C(C(=S)NNC(=O)C2=C(*)ON=C2C2=CC=C(*)C=C2)C=C1&*Cl&&*C&&
*OC&*C1=CC=C(C2=NOC(CCC(=O)N3CC(*)OC4=CC=CC=C43)=N2)C(*)=C1&*C&&*OC&&
*OCC&*C1=CC=C(CC2=CC(=O)OC3=CC(OCC(=O)NC4=NC5=C(*)C=CC=C5S4)=CC=C23)C=C1&*C&&&
*N(C)C&*C1=CC(C(=O)N2CCOCC2)=CC=C1NC1=NC=C2C=C(C3=CC=NC=C3)N(C3CCCCC3)C2=N1&&&
*C&*C1=CN(C2=NN=C(*)N2CC2=CC=CC=C2)N=C1C1=CC=CC=C1&*C(N)=O&&&
*C1=CC=C(C2=CC3=C(C=C2S(=O)(=O)NC2=CC=C(*)C(*)=C2)OCCO3)C=C1&*F&&*C(F)(F)F&*F&&
*C(C)C&*C1=CC=C(S(=O)(=O)NC2=CC=C3[NH]C=C(CC4CCCN4*)C3=C2)C=C1&*OC(F)(F)F&&&
*CC&*C1=CC=C(C(=O)C2=NC(*)=CC3=C2[NH]C2=CC=C(*)C=C23)C=C1&*Cl&&*O&&
*COC&*C1=CC=CC=C1C(*)N1C(=O)C2(CCC2)C2=CC=CC=C21&*F&&&
*NC(=O)C=C&*C1=CC=C(NC2=NC=C(*)C(NC3=CN(*)N=C3*)=N2)C=C1&*Br&&*C&*C(N)=O&&
*C(=O)NCC=C&*C1=CC=C(S(=O)(=O)NNC(=O)COC2=CC=CC=C2*)C=C1*&*C&&*C&&
*NCCCCCCCC(=O)NO&*C1=CC=C(C2=C3C=CC(=N3)C(C3=CC=CC=C3)=C3C=CC(=C(C4=CC=CC=C4)C4=NOC(=N4)C(*)C4=NC(=C(C5=CC=CC=C5)C5=CC=C(
*CC(N)=O&*C1=CC=C(C2=CC=CN(C3=CC=C(C(*)NC(=O)CC4=CC=CC=C4)C=C3)C2=O)C=C1&*OC(F)F&&&
C1=CC=C(N=NC2=CC=CC3=CC=CN=C23)C=C1&&&
*C(C)C&*C1=CC=C(N2C(=O)C3=CC=C(C(=O)N4CCCCN(C5=NS(=O)(=O)C6=CC=CC=C56)C4=O)C=C3C2=O)C=C1&&&
*OC&*C1=CC=C(S(=O)(=O)N(CC2=CC=CC=C2)C2=CC=CC=C2)C=C1&&&
*CCN(C)C&*C1=CC=CC=C1C1CCCN1CC(=O)N(*)C1CCCCC1&*S(C)(=O)=O&&&
*C(=S)NC&*C1=CC=C(C2=NN(*)C(CC3=CC=CC=C3)C2)C=C1&*[N+](=O)[O-]&&&
*CC&*C(=C(C1=CC=C(*)C=C1)C1=CC=C(*)C=C1)C1=CC=C(*)C=C1&*C=CC(=O)O&&*OC&*O&&
*S(N)(=O)=O&*C1=CC=C(S(=O)(=O)NC2CCC(C(*)C(=O)N3CCC(*)C3)CC2)S1&*Cl&&*O&&
*C1CCC(*)(*)C2CC3CC4(*)C(=C)C(=O)OC4CC3(*)C12&*C&&*C&*OC(C)=O&*O&*C&&
*C&*C1=C(CCC(=O)N2CCCN(*)CC2)C(=O)N2C=CC=C(OCC3=CC=CC=C3)C2=N1&*C&&&
*C1=C(*)C=C2C(=C1)OCC(*)NS2(=O)=O&*N(CCCl)CCCl&&*F&*C(F)(F)F&&
*C&*C1=C(CC2=CC=C3C=CC=CC3=C2)C(=O)C2=CC=CC=C2C1=O&&&
*C&*C1=CC=C(CN2C=C(C3=CC=CC(*)=C3*)N=N2)C(CNC(*)(*)C2=CC=CC=C2)=C1&*Cl&&*F&*Cl&*C#N&&
*C1=CC(CN2CCC(NC(=O)C3=CC=C(N4C=NN=N4)C(*)=C3)CC2)=CC=C1&*Cl&&*Cl&&
*C(C)C&*C1=CC=C(C2=N[NH]C(C(=O)NN=C3SC=C(C4=CC=CC=C4)N3*)=C2)C=C1&*Cl&&&
*Cl&*C1=CC=C(C2CCNCC2)C=C1&&&
*CCC(=O)NC&*N1C=C(NC(=O)NC2=CC=CC=C2)C=C1C(=O)C1=CC=CC=C1&&&
*C&*C1=CC=C(C=CC(=O)NC2=C(*)C3=C(CCCC3)S2)C=C1&*F&&&
C1=C(C2=CC=CC=C2)CCNC1&&&
*C1=CC(NC(=O)NS(=O)(=O)C2=CC(*)=CC(*)=C2*)=CC=C1&*Cl&&*Cl&*Cl&*Cl&&
*C1=CC(C(=O)NC2=CC=CC(C(=O)NC3=CC=CC4=CC=CC=C34)=C2)=CC=C1&*F&&&
*OC&*C1=CC=C(*)C(C2=CN3C=C(CN4CCN(*)CC4)C=C3C(=O)N2C2=CC=C(*)N=C2)=C1&*OC&&*C&*OC&&
*C(=O)OC&*C1=CN2C(=O)N=C(SCC(=O)C3=CC=CC=C3)N=C2C=C1&&&
C=CC=CC=CCC=CCC=CCCCCCC(=O)NCCO&&&
*NC(=O)C(N)CC(N)=O&*C(CCC1=CC=CC=C1)NC(=O)CCC1=C[NH]C2=CC=CC=C12&&&
*NC(CC)CO&*C1=NC(*)=C2N=CN(C3OC(*)C(*)C3*)C2=N1&*N&&*COP(=O)(O)OP(=O)(O)OP(=O)(O)OP(=O)(O)O&*O&*O&&
*OC&*C1=CC=C(C(=O)NC(*)C(=O)NC2CC=CCC(C3=CC=C(*)C=C3)N(*)C2=O)C=C1&*C&&*F&*C&&
*C&*C1=CC=C(NC(=O)CSC2=NN=C(*)N2C2=CC=CC=C2)C=C1&*N&&&
*S(C)(=O)=O&*C1=CC=C(C2=NN=C(C3=CC=CC=C3*)O2)C=C1&*Cl&&&
*N&*C1=NC(C2=CC=CC=C2)=NC2=CC=CC=C12&&&
*OC&*C1=CC=C(NC(=O)[N+]2=C(*)C3=CC=C(*)C(*)=C3C=C2*)C=C1&*[O-]&&*F&*F&*C(C)C&&
*C(CC)N(O)C=O&*C1=CC=C(C2=NC=CN=C2C2CN(C3=NC=C4C=CC=CC4=N3)C2)C=C1&&&
*C#N&*C1=CC=C(NS(=O)(=O)C2=CC=C3OCCOC3=C2)C=C1&&&
*CCCCCCCCCCC&*C1=CN(C2CC(*)C(*)O2)C(=O)[NH]C1=O&*O&&*COP(=O)(O)OCCCC[N+](C)(C)C&&
*C#N&*C1=CC=C(C(=O)N2CCC3(CC2)C2=C(CCN3CC3CC3)[NH]C(C3=CC=CC=C3)=N2)C=C1&&&
*OC&*C1=NN(*)C(*)=C1CN1CCN(CC=CC2=CC=CC=C2)CC1&*C&&*C&&
*CC(NC(=O)C(C)NC(=O)C(N)CCC(=O)O)C(=O)NC(CCC(=O)O)C(=O)O&*C1=C[NH]C2=CC=CC=C12&&&
*C1=CC(*)=C(*)C(C2C3CON=C3CCCN2S(=O)(=O)C2=C[NH]C=N2)=C1&*F&&*F&*F&&
*C1=CC=C(C(=O)NN2CC(=O)NC2=O)S1&*Br&&&
*C1=CC(C2=CC=C(C(=O)NC(*)C3CCC4=CC(*)=CC=C4N(CC4=CC=CC(*)=C4)C3=O)C=C2)=CC=C1&*Cl&&*C(F)(F)F&*CCO&*OC(F)(F)F&&
*OC&*C1=CC(*)=CC(C=CC2=CC=C(N3C=CC=C3)C=C2)=C1&*OC&&&
*C&*C1=CC(C(=O)N(CCC(=O)NC2=CC=CC=C2*)C2=CC=CC=N2)=CC=C1&*F&&&
*C1=CC=C(C=NNC(=O)C2=NN(C3=CC=CC=C3)C(C3=CC=CC=C3)=C2C(=O)C2=CC=CC=C2)C=C1&*[N+](=O)[O-]&&&
*OC&*C1=CC=CC=C1N1CCN(C2=C(*)SC3=C2C(=O)N(*)C=N3)CC1&*F&&*C&&
*OCC(=O)OC&*C1=CC=CC2=C1C=C(OCC(=O)N1CCCCCC1)C1=NN=NN12&&&
*C1=CC(C(*)C2=NC3=CC=CC=C3N2CC[NH]C(=O)C2=CC=CC=C2)=CC=C1&*O&&*[N+](=O)[O-]&&
*C&*C1=CC=CC(NC2=NC(*)=NC(CS(=O)(=O)C3=CC=C(*)C=C3*)=N2)=C1&*OCCF&&*Br&*C#N&&
*OC&*C1=NC(C2=CC=C(N3CCN(*)C(*)C3)C=C2)=CC=C1&*C&&*CCO&&
*C(=N)N&*C1=CC=CC(C2=CN(CCC(=O)NC3=CC=CC4=C3C=C[NH]4)N=N2)=C1&&&
*N&*C1=NC(N2CCC(C3=CC=CC=C3)CC2)=NC2=C1N=NN2CC1=CC=CC=C1&&&
O=C(CN1C(=O)C2=CC=CC=C2C1=O)N1CCN(CCC2=CC=CC=C2)CC1&&&
*CCCCC&*C1=NC2=CC=CC=C2N=C1N1CCN(*)CC1&*C#N&&&
*CN&*C1=CC=CC2=CC=C3C(=C12)C(*)C1CCCC31*&*O&&*O&&
*OC&*C1=CC=C(C2=NCC3=CC=CC=C3C3=C2C2=CC(*)=C(*)C=C2C3C2=CC=C(*)C=C2)C=C1&*OC&&*OC&*OC&&
*OC&*C1=CC=CC(C2=NOC(COC3=CC=CC(*)=C3)=N2)=C1&*C(C)NC(=O)COCCO&&&
*N(CCCC)CCCC&*C1=C(*)C2=CC=CC=C2C=C1&*CCC&&&
*C&*C1=NN(C2=CC=CC=C2)C2=C1C(=NNC(=O)C1=CC=CO1)C(=O)N2&&&
*N&*C1=CC=C(C(*)C2=NC(=O)C3=C(CCOC3)[NH]2)C=C1&*CC(F)(F)F&&&
*C&*C1=CC=C(C2=NC(CN3CCN(C4=C(*)C(*)=CC=C4)C(=O)C3=O)=C(*)O2)C=C1&*F&&*C&*C&&
*OC&*C1=CC=C(CSC2=NC(=O)C(CC3=CN=C(*)N=C3)=CN2CC(=O)N(*)CC2CC2)C=C1&*C&&*C(C)C&&
*OC&*C1=CC=C(N2CCN(CC3=NC4=C([NH]3)C(=O)N(*)C(*)=N4)CC2)C=C1*&*C&&*O&*C#N&&
*C=C(NC(C)=O)C(=O)NC(C(=O)NC(C(=O)N(C)C(C=C(C)C(=O)O)C(C)C)C(C)C)C(C)C&*C1=CC=CC=C1&&&
*C(C)(C)C&*C1=CC(S(=O)(=O)N2CCCCC2)=CC=C1OCC(=O)OCC(=O)N(*)C1CCS(=O)(=O)C1&*Cl&&&
*OCC(=O)OC&*C1CCC2(*)C(CCC3C2CCC2(*)C(*)C([N+]4(*)CCCCC4)CC32)C1&*C&&*O&*C&*C&&
N=C1C2=C(CCN1C1=CC=C(OCCOC3=CC=CC=C3)C=C1)C1=C(CCC1)[N+](CCOC1=CC=CC=C1)=C2&&&
*C&*C1=CC=C(CN(CC(=O)NC2=CC=CC(*)=C2)S(=O)(=O)C2=C(*)N(*)N=C2*)C=C1&*C&&*C&*C#N&*C&&
*OC&*C1=CC=C(C=NNC(=O)NC2=N[NH]C(=S)S2)C=C1*&*O&&&
*CO&*C1CC(C2=CC=CC=C2)N2N=C(NCC3=CC=CC=C3)C=C2N1&&&
*C&*N1CC=C(C2=NOC(C3=CC=C(C4=CC=CC=C4)C=C3)C2)CC1&&&
*OC&*C1=CC=C(C2=NN(*)C(*)=C2)C=C1*&*C(C)=O&&*C(F)(F)F&*OC&&
*C(=O)C(=O)OCC&*C1=CC=C(NC(=O)C2=CC(*)=C(*)C(*)=C2)C=C1*&*Cl&&*Cl&*[N+](=O)[O-]&*Cl&&
*C&*C1=CC=C2OC(*)C(=O)N(CC3=CC=CC=C3)C2=N1&*C&&&
*C&*C1=CC=C(*)C(C(=O)OCC(=O)N(*)CC2=CC=CC=C2)=C1&*S(=O)(=O)N(C)C&&*Cl&&
*C(C)C&*C1=CC=C(C(=O)N2CCCCC3=CC=C(OCC4=CC=CC=C4)C=C32)C=C1&&&
*C&*C1=CC=C(C2=NC(CNC3CCCC3)=CO2)C=C1&&&
*C&*C1=CC=C(NC(=O)CNC2=C(*)C(*)=CC=C2)C=C1*&*F&&*Cl&*C&&
*N&*C1=CC=CC=C1CN1C2=C(C(=O)C3=CC=CC=C32)C2=C(*)N=CN=C21&*Cl&&&
*OC&*C1=CC=C(C2=CC(=O)C3=CC=C(*)C=C3O2)C=C1&*C&&&
*COC&*C1=NC=CN=C1C(=O)NC(*)C1=CC=CC=C1&*Cl&&&
*NC(C)=O&*C1=CC=C(S(=O)(=O)N2C(*)CCSC2C2=C(*)C=CC=C2*)C=C1&*Cl&&*Cl&*CNC(C)=O&&
*SCC(=O)OC&*C1=C(*)C=C2OC(*)CCC2=C1&*O&&*C(C)(C)C&&
*CCC&*C1=CC(=O)N=C(C2=CC=CC=C2*)[NH]1&*F&&&
*C&*C1=CC=C(C2C(=O)N(C3CCCCC3)CC(=O)N2CCC2=CC=CC=C2)C=C1&&&
*C&*C1=CC=C(C2=CC(*)=NN2C2=CC=C(*)C=C2)C=C1&*C(F)(F)F&&*S(N)(=O)=O&&
*NC(=O)C=C&*C1=CC=C(NC2=C3C=C(*)C(*)=CC3=NC=N2)C(*)=C1&*Br&&*F&*OCCOC&&
*C(=O)N(C)CCCC&*C1=CC=C(COC2=CC(*)=NN2*)C=C1&*C&&*C&&
*CC&*C1=CC=C2C(=C1)S(=O)(=O)N1C=C(C3=CCN(CC2*)CC3)C2=CC=CC=C21&*O&&&
*C(=O)O&*C1=CC=C(C2=C(*)C(*)=CC3=CC=C[NH]C2=O)C=C1*&*Cl&&*Cl&*Cl&&
C1=CN=CC(C2=CC=CN=C2OC2=CC=C(NC3=NC4=CC=CC=C4S3)C=C2)=C1&&&
*OC&*C1=CC=C(C(*)C2=NC=C(*)N2*)C=C1&*O&&*[N+](=O)[O-]&*C&&
*C(=O)OCC&*C1CCCN(CC2=C[NH]N=C2C2=CC=CC=C2)C1&&&
*C(C)(C)C&*C1=CC=C(C(=O)NCC2=CC=C(C3=NC=CC=N3)C=C2)C=C1&&&
*C&*C1=NC=CN1CC1CCN(CC2=C(*)N(*)N=C2)C(=O)O1&*C&&*C&&
*C&*C1=NN(CCN2CCN(C(=O)CC(*)CC3=CC(*)=C(*)C=C3*)CC2)N=C1&*C&&*N&*Cl&*Cl&&
*OC&*C1=CC=CC=C1CC1=N[NH]N=N1&&&
*C1=CC(C2=NC(N3CCC(CCCCNC(=O)C=CC4=CC=CC=C4)CC3)=NO2)=CC=C1&*F&&&
*OC&*C1=CC=C(C2=NN(C3=NC4=CC(*)=CC=C4S3)C(C3=CC=CC=C3*)C2)C=C1&*Br&&*Cl&&
*C(=O)NC(C=CC(=O)OCC)CCC(N)=O&*C1=CC=CC(*)=C1&*C(F)(F)F&&&
*OCC&*C1=CC=C(C(=O)CSC2=NC3=C(N4CCOCC4)N=CN=C3[NH]2)C=C1&&&
*NC(C)=O&*C1=CC=C(S(=O)(=O)N(*)C(*)CCCCNC(=O)C(*)NC(=O)C2CCCN2C(=O)OCC2=CC=CC=C2)C=C1&*CCCCN&&*CC(C)C&*C(C)C&&
*CCCC&*C1=CN2C(=O)C3=C(N=C2C=C1)N(*)C(=N)C(C(=O)NC1CCCC1)=C3&*C&&&
*C&*C1=CC=C(C(=O)CSC2=NC(C3=CC=C(*)C=C3)=NC(*)=N2)C=C1&*Cl&&*F&&
*C&*C1=NC(NC2=CC=CC(NC(=O)C3=CC=CS3)=C2)=C2SC=CC2=N1&&&
*OC&*C1=C(C2=CN3CCC2C3)C=CC=C1C(=O)N1CCN(*)CC1&*C&&&
*C&*C1=CC=C(S(=O)(=O)OC2=CC=C3OC(C4=CC=C5OCOC5=C4)=C(*)C3=C2)C=C1&*Cl&&&
*C&*C1=NN2C(=NC(C3=CC=CC=C3)=C(CC3=CC=CC=C3)C2=O)S1&&&
*C&*C1=CC=CC(N2N=NC=C2CCC2=CC=NC(N3CCOCC3)=C2)=N1&&&
*O&*C1CN(CC2=CC=CC=C2)CCN(CC2=CC=C3OC(C4=CC=CC=C4)=CC(=S)C3=C2)C1&&&
*N&*C1=CC=C(C2=CC=C3C=CC=C(*)C3=N2)N=C1&*OCC(=O)O&&&
*C#N&*C1=CC=CC=C1NC(=O)CSC1=NC(C2=CC=CC=C2)=CC(*)=C1*&*Cl&&*C#N&&
*C(=O)NC(C)C&*C1=CC=C(NC(=O)C2=CC(*)=CC=C2NC(=O)C2=CC=C(N3CCN(*)CC3)C=C2)N=C1&*Cl&&*Cl&&
*CC(=O)O&*C1=CN=C(OCC2=CC=C3C=CC=CC3=C2)C(OCC2=CC=C3C=CC=CC3=C2)=C1&&&
O=C1CSC(=O)N1CC1=CC=CC=C1&&&
*C(C)C&*C1=NC(NC2CCC2)=C2N=CN(*)C2=N1&*Cl&&&
*CC&*C(=NOC1=CC=C(*)C=C1)C1=CC=C(*)C=C1&*S(N)(=O)=O&&*OC&&
*CC&*C1=CC=C(C(*)C(*)C2=CC=C(*)C(*)=C2)C=C1*&*CC&&*CC&*O&*OCC(=O)O&*CC&&
*C(C)=O&*N1CCC(NS(=O)(=O)C2=CC=C(NC(=O)C3CCCC3)C3=CC=CC=C23)CC1&&&
*CC(=O)NS(=O)(=O)CCC&*C1=CC=C(COC2=CC=CC3=CC=CC=C23)C=C1&&&
*OC&*C1=CC(*)=C(*)C(*)=C1&*O&&*C(=O)C=C(C)C&*O&&
*C&*C1=CC=C(C(=O)NNC(=O)C2=CN=CC(*)=C2)C=C1&*Br&&&
*C=C&*C1=CC2=NC(C3=CC=CC=C3)=CC3=CC4=C(C=C3C2=CC1*)OCO4&*OC&&&
*C1=CC=CC=C1OP1(=O)CSCC1*&*F&&*C(F)(F)F&&
*NCCCC#N&*C1=CC=C2C=CC=CC2=C1*&*O&&&
*OC&*C1=CC=CC=C1C1=CC=C2N=C(*)N(C3=CC=CC=C3)C(=O)C2=C1&*C&&&
*S(C)(=O)=O&*C1=CC=C(CC(NC(=O)C2CC3CCC2C3)C(=O)N2CCC(NC3CCC3)CC2)C=C1&&&
*C&*C1=CC=C(*)C(NC(=O)NC2=CC=C(C3=C(*)ON=C3*)C=C2)=C1&*C&&*C#N&*Cl&&
*N(CCC)CCO&*C1=CC=C2CC(*)CCC2=C1&*OS(=O)(=O)C(F)(F)F&&&
*C&*C1=NNC(=O)NC1(*)C1=CC=CC=C1&*S&&&
*C&*C1=NC(=O)C2=C([NH]1)N(C1CC(*)C(*)O1)C=N2&*O&&*COP(=O)(O)O&&
*C&*C1CCC2C3CCC4NC(=O)C=CC4(*)C3CCC12*&*C&&*N&&
*CCN(CC)CC&*C1=C[NH]C2=CC=C3C(=O)N(CCN4CC(CC(=O)NC5=NC6=C(*)C=CC=C6S5)CC4*)C(=O)C4=C3C1=C24&*C&&*C(=O)N(CC)CC&&
*CCOC&*C1=C(*)N(*)C(=O)C(NC(=O)C2=CC=CC=C2)=C1&*C&&*C&&
*C(C)(C)O&*C1=CC=C(CC(*)C(=O)N2CCN(C3=CC=CC=C3*)CC2)C(*)=C1&*Cl&&*Cl&*NC(=O)CCN&&
*C&*C1=CC=C2C(=C1)C(=O)C1=C3C(=CC=C1*)N=CN23&*C&&&
*OC&*C1=CC2=C(C=C1*)CN(C(=O)CC(*)CC1=CN(*)C3=CC=CC=C13)CC2&*OC&&*CC(=O)NC(CC(C)C)C(=O)NC(CC(C)C)C(=O)NC(CC(C)C)C(N)=O&*OC
*NC(=O)OCC&*C1=CC=C2[NH]C(*)=CC2=C1&*CC&&&
*C1=CC=C(C(=O)N2CCC3NCCOC3C2)C=C1&*Cl&&&
*CC&*C1=C(*)C2=C(CCC(*)C2=O)[NH]1&*C(C)C&&*C&&
*C(C)CCC=C(C)C&*C1CCC2(*)C3=C(CCC2C1(*)*)C1(*)CCC(*)C1(*)CC3&*C&&*C&*C&*O&*C&*C&&
*C&*C1=CC(*)=C(*)C(OC2OC(COC3(*)CC(*)C(*)C(*)O3)C(*)C(*)C2*)=C1&*CO&&*O&*O&*NC(=O)CO&*O&*O&*O&*O&*O&&
*C#C&*C1CC2(*)C(CCC3C4CCC(*)C4(*)CCC32)C2CCC3=CC(=O)CCC3(*)C12&*C&&*C&*O&*C&&
O=C(NC1=NC(C2=CC=CC=C2)=CS1)C1CCCCC1&&&
*C(=O)O&*C1=CC=CC=C1CNCC1=CC=CS1&&&
*OC&*C1=CC=C(C=CC(=O)C2=C(*)C3=CC=CC=C3N(*)C2=O)C=C1*&*O&&*C(C)C&*OC&&
*SC&*C1=NC=C(CN(*)C(=O)NC(*)C(=O)NC(CCC(=O)N2CCCC2*)CC2=CC=CC=C2)C=N1&*C&&*CC(=O)NO&*C(C)C&&
*C(=O)OC(C)(C)C&*C1=CC=C(C(C2=CC=CN=C2)N2CCN(*)CC2)C=C1&*Cl&&&
*CC(=O)O&*C1=CC=C(CN2C=CC=C3C(=NN(CC(=O)N4CCOCC4)C3=O)C2=O)C(*)=C1&*F&&&
*CCC=C&*C1=CC(*)(*)NC2=CC=C3C4=C(*)C=CC=C4OC(*)C3=C12&*OC&&*C&*C&*C&&
*CCC&*C1=CC(*)=C(N2CCOCC2)C=C1*&*OC&&*CC&&
*CO&*C1OC(SSC2OC(*)C(*)C(*)C2*)C(*)C(*)C1*&*CO&&*O&*O&*O&*O&*O&*O&&
*C&*C(C(=O)NCC1=CC=CO1)C1CCC2C3CCC4=CC(=O)CCC4(*)C3CCC12*&*C&&*C(=O)CO&&
*N(C)C&*C1=CC=C(CCNC2=NC(C3=CC4=CC=CC=C4[NH]C3=O)=NC(*)=N2)C=C1&*Cl&&&
*NCCOC&*C1=CC(C2=C[NH]N=C2C2=CC=C(*)N=C2)=CC=C1&*C(F)(F)F&&&
*Cl&*C1=CC(*)=C2[NH]C(SCCC3=CC=CC=C3)=NC2=C1&*Cl&&&
*C&*C1=CC(*)C(=O)C=CC=CC2=CSC(=N2)C(*)NC(=O)CC2(CC1)S(=O)SC(=O)C2(*)*&*OC(=O)CC(C)C&&*C&*C&*O&&
*OC&*C1=CC=C(NC(=O)C(*)OC2=CC(*)=CC=C2OCC2=CC=CC=C2)N=C1&*C&&*Cl&&
*C&*C1=CC=CN=C1OC1=CC=C(N(*)CC2=NC=CN2*)C=C1&*C&&*C#N&&
*OC&*C1=CC(*)=CC(C(=O)NNC(=O)CCN2C3=CC=C(*)C=C3N=C(N3CCN(C4=CC=CC=C4)CC3)C2=O)=C1&*OC&&*C&&
CCCBr&&&
*NC(=O)OCC&*C1=CC=CC(CN2C(=O)NC(CC3=C[NH]C4=CC=CC=C34)C(*)C(*)C2CC2=CC=CC=C2)=C1&*O&&*O&&
*OC&*C1=CC=C(C(=O)COC(=O)CSC2=NC(=O)C(*)=C(CC3=C(*)C=CC=C3*)[NH]2)C=C1&*C&&*F&*F&&
*C1=CC=C(N2CCN(C(=O)CN3C(=O)C4=CC=CC=C4N(CC(=O)NCC4=CC=CO4)C3=O)CC2)C=C1&*F&&&
*CC(C)C&*C1=CC=C(CC(NC(=O)OCC2=CC=CC=C2)C(=O)N(*)C2=CC=CC=N2)C=C1&*Cl&&&
*NS(=O)(=O)CCC(C)C&*C1=CC=C(CCNCC(*)C2=CC=C(*)C3=C2SC(=O)[NH]3)C=C1&*O&&*O&&
*C1=CC=CC=C1C1=CC=C(C=NNC(=O)C2=CC=NC=C2)O1&*Cl&&&
*C&*C1=CC(*)=C(*)C(C(=O)C2=CC=C(N3C=NC=N3)C=C2)=C1&*O&&*O&&
*C(=O)OCC&*C1(CC2=CC=CC=C2)CCN(C2=CC=CC=N2)CC1&&&
*C&*C1=CC=C(C(*)NN2C(=O)C=CC2=O)C=C1&*Cl&&&
*C(C)(C)C&*C1=CC=CC=C1C(=O)N1N=C(C2=CC=CC=C2)C(*)=C1*&*O&&*C(F)(F)F&&
CC(C)C(=O)NC(N)CC(=O)O&&&
*C&*C1=C(CN2CC=C(C3=CSC(C4=CC=CC=C4)=N3)CC2)C=CC2=CC=CN=C12&&&
*[N+](=O)[O-]&*C1=CC=C(CCN2CC3=NC=CN3CC(N3C=CC=N3)C2)C=C1&&&
*C&*C1=CC=CC=C1CC1=C(*)N(C2OCC(*)C(*)C2*)C=N1&*CO&&*O&*O&*O&&
*C&*C1=C(C=CC2=CC=CS2)SC(=NC2=CC=CN=C2)[NH]1&&&
*C&*C1=CC=C(*)C(NC2=NC(NC3CCCN(*)C3)=CC(C(=O)NC3CCN(C(=O)CN4CCSCC4)C3)=N2)=C1&*F&&*F&&
*OCCCC(=O)OCC&*C1=CC=C(*)C=C1&*S(=O)(=O)NC(C)C(=O)NCCC(C)C&&&
*CC#N&*C1=CC=C(C2=NN(*)C3=NC=NC(*)=C23)C=C1*&*Cl&&*Cl&*Cl&&
*C&*C1=NC(=N)[NH]C2=C1C=NN2*&*C(C)C&&&
*OC&*C1=CC=C(CN(*)CC2OC3=CC=C(NS(=O)(=O)C4=CC=C(*)C=C4)C=C3C(=O)N(*)CC2*)C=C1&*C(C)CO&&*C&*C&*C(=O)N(C)C&&
*C=CC(=O)O&*C1=CC(=O)C2=CC=C(*)C=C2[NH]1&*Cl&&&
*C&*C1=CC=C2C(=C1)CCC1C2CCC2(*)C(*)C(*)CC12&*O&&*O&*OCCCI&&
*SC&*C1=CC=C(C2=CN=C(*)N=C2C2=CC=C(*)C=C2)C=C1&*C(N)=O&&*Cl&&
*CCN(C)C&*C1=CC=C(C2(*)CC3=CC=CC=C3C2)C=C1&*Cl&&&
*C&*C1=CC(S(=O)(=O)NC2=CC=CC3=CC=CN=C23)=CC=C1OC(*)C(=O)N1CCOCC1&*F&&&
*S(=O)(=O)NCC&*C1=CC=C2CC(*)NCC2=C1&*CF&&&
*C(=O)OC&*C1C(=O)C23CCC4C(*)(*)CCCC4(*)C2CCC1C3&*C&&*C&*CO&&
*C&*C1=CC=C2OCC(N3CCNC3=O)C(*)C2=C1&*NS(C)(=O)=O&&&
O=C(C=CC1=CC=CC=C1)OC1=CC=C(C=NNC(=O)C2=CC=CC=N2)C=C1&&&
*CO&*C1=CC=C(N2CCN(C(=S)NC3=CC=CC=C3*)CC2)C=C1&*Cl&&&
O=C(N1CCN(C2=CC=CC=C2)CC1)N1N=C(C2=CC3=CC=CC=C3OC2=O)CC1C1=CC2=CC=CC=C2[NH]C1=O&&&
*SC&*C1=CC=C(NC2=NC(C3=CC=C(*)C=C3)=CS2)C=C1&*C(=N)N&&&
*C(O)C(N)CCC&*C1=CC=C(*)C=C1&*OC(C(=O)O)C(=O)O&&&
*NCC&*C1=CC=CC2=C1N=CN2C1=CC=CC=C1&&&
*CC&*C1=CC=C(CCNCC2=CC=C(C3=CC=C4C=C(*)C=CC4=N3)C=C2)C=C1&*C&&&
*C(=O)OCC&*C1=CC=C(C2=NN=C(C3(N4CCC(N5CCCCC5=O)CC4)CC3)O2)C=C1&&&
*OC(C)C(=O)OCC&*C1=CC(C2=CC(*)=CC=C2*)=CC=C1&*Cl&&*C(=N)N&&
*C1=CC(C(=O)NC2=NC3=C(SC=C3)C(=O)S2)=CC=C1&*Br&&&
*CC&*C1=CC=C(*)C=C1&*O&&&
*C1=CC(NC(=O)C2=C(C3=CC=CC=C3)OC3=CC=CC=C23)=CC=C1&*F&&&
*OC&*C1=CC2=C(C=C1*)C(=O)C(CCCCCCC1=CC=CC=C1)=CO2&*OC&&&
*OC&*C1=CC=C(C(=O)N2CCN(*)CC3(CN(CC4=CC=CC=C4)CCO3)C2)C=C1&*C&&&
*C&*C1=CC=C(N2CCN(CC(=O)NCC3=CC=CC=C3*)CC2)N=C1&*F&&&
*C&*C1CC2(*)C(CC(*)C2(*)*)C2CCC3=CC(=O)C=CC3(*)C12&*N&&*C&*Cl&*O&*C(=O)COP(=O)(O)O&&
*OC&*C1=CC2=NC=CC(OC3=C4C=C(NC(=O)C5CC5)N=CC4=CC=C3*)=C2C=C1*&*F&&*OC&&
*OC&*C1=CC=C(C2=NC=NC(OC(*)C3=CC(*)=CC=C3*)=C2)C=C1&*OC&&*C(=O)O&*C#N&&
*CNC(C)CC(=O)CC&*C1=CC=C(*)C=C1&*Cl&&&
*C&*C1=CC=CC(NC2=NC(*)=CC(N3CCC(NCC4=CN=C[NH]4)CC3)=N2)=C1&*C&&&
*OC&*C1=CC=C2C(=O)N(C3=CC=CN=C3*)C(=O)C2=C1&*CN&&&
*OC&*C1=CC=C(*)C(*)=C1&*C=NNC(N)=O&&*OC&&
*C#N&*C1=CC=C(OC2=CC=CC3=CC=CC=C23)C=C1*&*C(=O)O&&&
*C(=S)NC&*C1=CC=C(C2=NN(*)C(*)CC3=CC4=C(C=C23)OCO4)C=C1&*N&&*N&&
*OC&*C1=CC=C(S(=O)(=O)NCCC2=CC=C(*)C3=C2SC(=O)[NH]3)C=C1&*OC&&&
C1=CC=C(CN2C(NC3CCN(CCC4=CC=CC=C4)CC3)=NC3=NC=CC=C32)C=C1&&&
*C1=CC=C(C=NNC(=O)CN2CCN(C3=CC=CC=N3)CC2)C=C1&*O&&&
*CC(=O)NCCCOC&*N1CCC(OCC2=CC=CC=C2)C1=O&&&
*C1=CC=C(C2=NC(=S)NC3=C2C2=C(CCCC2)S3)C=C1&*Cl&&&
*C&*C1=C(*)C(*)=CC(C(=O)C2=C(*)C(C3=CC(C(=O)NC(*)(*)CCCCNC(=O)COC4=CC=CC5=CC6=C(C=C45)OCCO6)=CC=C3)=C(*)[NH]2)=C1&*C&&*C&*Cl&
*OC&*C1=CC=C(C=NNC(=O)CCN2C(CSC3=CC=CC=C3)=NC3=C2C(=O)N(*)C(=O)N3*)C(*)=C1&*C&&*C&*OC&&
*OC&*C1=NC(N2CCCC2*)=C2C=CC(C3=CN=C(*)N=C3)=CC2=N1&*C&&*N&&
*C(=O)NCC(F)(F)F&*C1=CC(CN2C=C(*)C=CC2=O)=CC=C1&*F&&&
*O&*C(COC1=CC=CC(C2=CC=C3C=C[NH]C3=C2)=C1)CC1=C[NH]C2=CC=CC=C12&&&
*C1=CC=C(C=NNC(=O)CSC2=NN=C(C3=CC=CS3)N2CCC2=CC=CC=C2)O1&*[N+](=O)[O-]&&&
*CCNC(=O)C(C)CS(C)=O&*C1=CN=C(*)N1*&*[N+](=O)[O-]&&*C&&
*C1=CC=C(C#CC2=CC=CC=C2)C=C1CNC(=O)C1=CC=C(N2CCCCC2)N=N1&*O&&&
*C&*C1=CC=CC(*)=C1NC(=O)NC1=CC=CC2=C1C=N[NH]2&*C&&&
*CC&*C1=CC=C2C(=O)N(C(*)C(=O)N3CCC(*)CC3)C(=O)C2=C1&*C(=O)OC&&*C&&
*OCC&*C1=CC=C(CN2C(*)=C(C(=O)NCC3=CC=C(*)C=C3*)SC2=O)C=C1&*OC&&*C&*OC&&
*C(=O)NCCCCCCCCCCC&*C1=CC(CSC2=NN=C(COC3=CC=CC=C3)O2)=C(*)C(*)=C1&*OC&&*OC&&
*[N+](=O)[O-]&*C1=CC=C(C=CC2=NC3=CC=CC=C3O2)C=C1&&&
*CCOC&*C1=CC(NC(=O)CCNS(=O)(=O)C2=CC=CC=C2)=NO1&&&
*C(=O)C(N)CCCCN&*C(NC(=O)C12CC3CC(CC(C3)C1)C2)NC(=O)NC1=NC=CC(C2=CC=CC3=CC=CC=C23)=N1&&&
*C&*C1=CC=C(C2=NC3=CC(NS(=O)(=O)C4=CC=C(*)C=C4)=CC=C3O2)C=C1&*F&&&
*C1=CC=C(C(=O)CSC2=NN=C(COC3=CC=CC4=CC=CN=C34)O2)C=C1&*F&&&
*N&*C1=CC=C(NC(=O)CSCC2=CC=C(C3=CC=CN=C3)O2)C=C1*&*Cl&&&
O=C(CC1CCCC1)N1CCCC(CNS(=O)(=O)C2=CC=CS2)C1&&&
*OC&*C1=CC=C(*)C(C=CC(=O)C=CC2=CC=C(*)C(*)=C2)=C1&*OC&&*OC&*OC&&
*C&*C1CCN(C2=CC(C3=CC=CC=C3)=NC=N2)CC1&&&
*C&*C(CNC(=O)C1=C(C(=O)OC2=CC=CC=C2)[NH]C2=CC=CC=C12)C1=CC=CC=C1&&&
*C1=C2C(CC3=CC=CC4=CC=CC=C34)=C3C(=O)NCCCN3C2=CC=C1&*Br&&&
*C&*N1C(CN2CCOCC2)=NC2=CC=CC=C2C1=O&&&
*CC&*C1=NN(C(*)C(=O)NCC2CCCO2)C(=O)C2=C1SC1=CC=CC=C12&*C&&&
C(=NNC1=CC=CC=C1)C1=CC=CC(C=NNC2=CC=CC=C2)=N1&&&
*C(N)=O&*C1=CC=CC(*)=C1&*N(CCBr)CCBr&&&
*CO&*C1CCCN1CCC1=CC=C(OC2=CC=CC=C2)C=C1&&&
*S(=O)(=O)N(CC)CC(=O)NC&*C1=CC=C(*)C(*)=C1&*C&&*C&&
*C&*C1=NC(*)=C(*)C(*)=N1&*Cl&&*C#N&*Cl&&
*C(=O)OCC&*C1=CC=C(CNC(=O)C2=CC3=C(S2)C2=CC=CC=C2S(=O)(=O)C3)C=C1&&&
*C1=CC(N2CCOC2=O)=CC=C1C(=O)N1CC2CCC(C1)N(C(=O)NC(CC1=CC=CC=C1)C(=O)NS(=O)(=O)C1CC1)C2&*F&&&
*OCC&*C(=CC1=CC=C(OC2=NC(*)=NC(*)=N2)C(*)=C1)C(=O)NC1=CC(*)=CC=C1&*C&&*C#N&*OC&*CC&&
*OC&*C1=CC=C(C2(C(=O)N3CCC3(*)C(=O)NS(=O)(=O)C3=CC=C(*)C=C3)CCC2)C=C1&*C&&*Cl&&
*C1C(*)C(CC2=CC=CC=C2)N(CC2=CC=C3[NH]C(C4=CC=CC=C4)=NC3=C2)C(=O)N(CC2=CC=CC(CN3CCOCC3)=C2)C1CC1=CC=CC=C1&*O&&*O&&
*C&*C1=CSC2=NC(=O)C(=CC3=C(N4C=CN=C4*)C(*)=C4C(=C3)CCCN4*)C(=N)N12&*O&&*C(=O)OC(C)(C)C&*C(=O)OC(C)(C)C&&
*C&*C1=CC=C(CNC(=O)CC2=C(*)C(NS(=O)(=O)C3=C(*)C=C(*)C=C3*)=CC=C2*)C=C1&*Cl&&*C&*S(N)(=O)=O&*C&*C&&
*CNCC&*C1=CC(CN2C(*)=NC3=CC(C4=CC(*)=CC=C4)=CC=C32)=CC=C1&*OC&&*F&&
*C&*C1=C(C(=O)NC2=CC=CC=C2)C2=C(S1)N(CC1=CC=CC=C1)C(*)=N2&*C(F)(F)F&&&
*C&*C1=CC=C(*)C(C2=NN(CC3=CC=CC=C3*)C(C(=O)NN=CC3=CC=CC=C3)=C2)=C1&*S(=O)(=O)O&&*Cl&&
*C&*C1=CC=C2NC(=O)C3(C2=C1)N1CSC(*)N1C(=O)C(*)(CC(=O)C1=CC=CC=C1)C3(*)C(=O)C1=CC=CC=C1&*Br&&*Cl&*C&&
*C&*C1=C(*)N(C(=O)N2CCCC2)OC1=O&*N&&&
*C&*C1=CC=C(CN2CCC(NC3=C(N4CCCC(*)C4)C(=O)C3=O)C2)C(*)=C1&*F&&*F&&
*C1=CC=C(NC(=O)C2=CC=C3C=CC=CC3=N2)C=C1*&*Cl&&*Cl&&
*C(=O)OC&*C1=CC=C(N2N=C3C(=CN(C4CCN(*)CC4)C4=CC=CC=C34)C2=O)C=C1&*OC&&&
*OCCCC&*C1=CC2=NC(N3CCOCC3)=NC(NC3CCN(CC4=CC=CC=C4)CC3)=C2C=C1*&*OCCCC&&&
*OCC&*C1=CC=C2C(=O)N(*)C(=O)[NH]C2=C1*&*CCCCN&&*Br&&
*C(=O)OCC&*C1(*)CCOOC1=O&*C&&&
*C&*C1=CC=CC=C1C(=O)NC1=CC=C(C(*)NC2=NC=NC3=CC(OCCCN4CCCC4)=CC=C23)C=C1&*F&&&
*Br&*C1=CC=CC(NC2=NN=C3SC(CCC4=CC=CC=C4)=NN23)=C1&&&
*C&*C1=CC=CC(CC(=O)N2CCN(*)CC2CN2CCC(*)C2)=C1&*C(C)(C)C&&*O&&
*C&*C1=C(*)C=C(N2CCN(C(=O)CSC3=NN=C(C4=CC=CN=C4)N3*)CC2)C(*)=C1&*Cl&&*[N+](=O)[O-]&*Cl&&
*C(=O)NO&*C1=CC=C(NCCN2C(=O)OC3=CC(*)=CC(*)=C32)C=C1&*Br&&*Br&&
*C(=O)OCC&*C1=CC=C(CC(=O)N2CCCC2C2CCCO2)C=C1&&&
*O&*C1C(*)C(*)C2=CC=C(OC(C3=CC=CC=C3)C3=CC=CC=C3)C=C2C12CCOCC2&*O&&*O&&
*C&*N(C1=CC=C(CNCC2=CC=CC=N2)C=C1)S(=O)(=O)C1=CC=CC=C1&&&
*C&*N1C=CC=C1C(=O)N1CCCC(N2N=CC=C2NC(=O)C1=O)C1=CC=CC=C1&&&
*OC&*C1=CC=C(NC(=O)N(*)CC2=CN(*)N=C2)C=C1*&*C&&*C&*OC&&
*OC&*C1=CC=C(C(=O)NNC(=O)C2=C(*)N=NS2)C=C1&*C&&&
*CC(*)C&*C1=CC=CC=C1CNC(=O)C1=CN(*)C2=CC=C(S(=O)(=O)N3CCCCC3)C=C2C1=O&*Cl&&*C&&
*CC(N)=O&*C1=CC=C(*)C(CNC(=O)C2CCCN(C(=O)N3CCNC(=O)C3*)C2)=C1&*F&&*Cl&&
*C&*C1=CN=C(N2CCCC2C(=O)N2CCCC2)C(*)=C1&*Br&&&
*C(C)(C)C&*C1=CC=NC(NC(=O)C2=CC=C3C=CC=CC3=C2)=C1&&&
*C&*C1=CC(*)=CC(CN(*)CC(CC2=C[NH]C3=CC=CC=C23)NC(=O)CN2CCN(C3=CC=CC=C3)CC2)=C1&*Br&&*Br&&
*CCCCCCCCCCCCCCCC&*C1=CC(*)=C(*)C(*)=C1&*O&&*O&*O&&
*C&*C1=CC=C2[NH]C=C(C3=CSC(NN=CC4=CC=CC=C4*)=N3)C2=C1&*O&&&
*CC&*C(=NNC1=CC=CC=C1)C(=O)C1=CC=CC=C1&&&
*C(C)=O&*C1=CC=C(NC(=O)C2=CC=C3N=C(CC4=CC=CC=C4)N(CC4=CC=CC=C4)C(=O)C3=C2)C=C1&&&
*C&*C1=CC=C(C(*)N2C(=O)C3=CC=C(*)N=C3N(*)C2=O)C=C1&*N&&*C#N&*CC(C)(C)O&&
*CC&*C1=CC=C(C#CC2=C(C3=CC=C(C(=O)N4CCN(*)CC4)C(*)=C3)N=CN=C2*)C=N1&*CCOC&&*Cl&*N&&
*OC&*C1=CC=C(C2=NC3=CC=CC(C(=O)N4CCN(C(=O)C5=CC=CC=C5*)CC4)=C3[NH]2)S1&*C&&&
*OC&*C1=CC=C(C2=CN3N=C(N4CCCC(C(=O)NC5=CC(*)=CC=C5*)C4)SC3=N2)C=C1&*F&&*C&&
*CC&*N1C=C(CN2CCCN3N=C(C(=O)NC4CCOCC4)C=C3C2=O)C=N1&&&
*C&*N(CC1=CC=CC=C1)C1=CC(=O)OC2=CC(OCC3(*)CCCCC3)=CC=C12&*C(=O)C(F)(F)F&&&
*C=NNC(N)=S&*C1=CC=C2[NH]C=C(*)C2=C1&*Cl&&&
*NC(=O)C(CCSC)NC(=O)OC&*C(CC1=CC=CC=C1)C(*)CN(*)S(=O)(=O)CC1=CC=CC=C1&*O&&*CC(C)C&&
*OC&*C1=CC=C(C2=C(C3=CC=NC(NC4=CC(*)=C(*)C(*)=C4)=N3)N3CCNC(=O)C3C2)C=C1*&*F&&*F&*OC&*OC&&
*CN(C)C&*C1=CC=C2OC(*)CCCCOC(*)C(*)CN(*)C(=O)C2=C1&*C(C)CO&&*NC(=O)CCCC(F)(F)F&*C&*C1=CC=C(N)N=CC=O&&
*[N+]#[C-]&*C1=CC=C(NCC2=NC=CN2CCSC2=NN=C(C3=CC=CC=C3)O2)C(*)=C1&*Cl&&&
*CC&*C1CN(C2=NC=CN=C2C2CN(C(=O)C3=NC4=CC=CC=C4[NH]3)C2)C1&&&
*OC&*C1=CC=CC(C(=O)NC2CCCCCCC2)=C1&&&
*C(=O)NC(C)C(N)=O&*C1=CC(*)=C2C=CC=CC2=N1&*O&&&
*C&*C1=NC(C2CC2)=CC(N2N=C(*)C=C2*)=N1&*NC(=O)C(C)Br&&*C&&
*C&*C1=CC=C(C2=CSC(NC(=O)CSC3=NN=C(C4=CC=CC=C4)O3)=N2)C=C1&&&
*C(COC(C)=O)=NOC(C)=O&*C1=CC=C(S(=O)(=O)NC2=CC=CC=C2*)C(*)=C1&*O&&*O&&
*C1=CC=C(CS(=O)(=O)NC2=CC=CC=C2)C(*)=C1&*Cl&&*Cl&&
*C&*C1=CC=C(CN2CCC(C(=O)N3CCN(CC4=CC=C5OCOC5=C4)CC3)CC2)C(*)=C1&*C&&&
*CC(=O)NC(=S)NC&*C1=CC=CC=C1OCCN(*)C1CCCCC1&*OC&&&
*C1=C(*)C(=O)N(C2=C(*)C=C(*)C=C2*)C1=C&*C&&*CBr&*C&*C#N&*C&&
*O&*C1=CC=C(CN2C3CCCC2CC(NC2=NC=CC=C2C2=NC=CC=N2)C3)C=C1&&&
*C(=O)NC&*C1=C(*)N(*)C(*)=N1&*C&&*C&*NC(C)C&&
*CCC&*C1=CC=C(C2=NC(SCC(=O)N(*)C3=C(*)N(CC4=CC=CC=C4)C(=O)[NH]C3=O)=N[NH]2)C=C1&*OC&&*N&&
*OC&*C1=CC=C(C2=CC=C3C(N4CCOCC4*)=NC(N4CCCOCC4*)=NC3=N2)C=C1*&*C&&*C&*CNC(C)=O&&
*C1=CC(COC2=CC=C(C=NNC(=O)C3=CC=CC=C3)C=C2)=CC=C1&*[N+](=O)[O-]&&&
*OC&*C1=CC=C(C2C3=C(C=C(*)C(*)=C3)CC(=O)N2C2=CC=C(C(*)N3CCC(*)CC3)C=C2)C=C1&*OC(C)C&&*Cl&*C&*Cl&&
*NC(N)=S&*C1=CC=C2C(=C1)S(=O)(=O)NCN2*&*CCCl&&&
*C1=CC=C(C2=NC3=CC=C(C(=O)NCC4CCCO4)C=C3N=C2C2=CC=C(*)C=C2)C=C1&*Cl&&*Cl&&
*CC#C&*C1=C2C=[N+](*)CCC3=CC(=CC=C3)OC3=CC=C4C(=C3)C=CC1=C24&*C&&&
O=C(CC1CC1)NC1=CC=C2OCOC2=C1&&&
*C#N&*C1=CC(*)=CC(C2=C(CCN3CCC(N4CCCC4=O)CC3)C3=C([NH]2)SC(C(*)C(=O)NC2=CC=CC=C2*)=C3)=C1&*F&&*C(F)(F)F&*[N+](=O)[O-]&&
*C&*C1=CC=C(NS(=O)(=O)C2=CC=C3[NH]C(=O)[NH]C3=C2)C=C1*&*Cl&&&
*C&*C1=CC=C(C2CN(*)CC2C(=O)N2CCC3(CC2)CC(*)C2=CC(*)=C(*)C=C23)C(*)=C1&*Cl&&*C(C)(C)C&*F&*F&*C(N)=O&&
*OC&*C1=CC=C(*)C(C(=O)NC2=NN=C(C3=CC=CC=C3*)O2)=C1&*Cl&&*OC&&
*C1=CC=C(C(=O)N2CCN(CC3=C(*)N=C(NC4=CC=C(*)C(*)=C4)S3)CC2)C=C1&*F&&*Cl&*F&*C(F)(F)F&&
*C&*C1=C(C(=O)OCC2=CC=CC=C2)C(C2=CC=CC(*)=N2)C(C(=O)OCC2=CC=CC=C2)=C(*)N1&*Cl&&*C&&
*CCN(CC)CC&*C1=CC=C(*)C(CN(C(=O)C2CNCC=C2C2=CC=CC=C2)C2CC2)=C1&*Cl&&&
*C(=O)OCC&*C1=CC=C2C(=C1)OC(=O)N2CC(=O)NC1=C(*)C2=C(CCC2)S1&*[N+](=O)[O-]&&&
*NC(=O)NCCCCC(=O)OC&*C1=CC=CC=C1*&*F&&&
O=C1OCC(C=CC2=CC=CN=C2)=C1C=CC1=CC=CN=C1&&&
*C(=O)OC&*C1=C[NH]C(CCC2=CC=CC=C2)=NC1=O&&&
*CNC&*C1=CC=C(CN2CCN(C3=NC=C(CC4=CC=CC=C4)C=N3)CC2)O1&&&
O=C1C2=CC=CC=C2CC12NC(C1=CC=CC=C1)C(C1=CC=CC=C1)=N2&&&
*C1=C2NC3=CC=CC=C3CC(N3CCCC3)C2=CC=C1&*Cl&&&
*OC&*C1=CC2=C(C(*)=C1*)C1=C(C=N[NH]1)C(=O)[NH]2&*Cl&&*Cl&&
CSCCC(NC(=O)OC(C)(C)C)C(=O)NC(C=O)CCCCN&&&
*C&*C1=CC=CC=C1C1CCCC(=O)N1CC(=O)NC(*)C1=CC=CC=C1&*C(F)(F)F&&&
*F&*C1=CC=C(OCCN2CCC(OC3=CC=C4[NH]C=CC4=C3)CC2)C=C1&&&
*C=C&*C1=CC2C3CC(*)C(*)(*)C3(*)C(*)C(*)C2(*)C2(*)C=CC(=O)C=C12&*C&&*O&*C&*F&*OC(C)=O&*C&*O&*C&&
*OC&*C1=CC=CC=C1CNC(=O)C1CCCN(C2=NC3=C(C(*)=C(*)S3)C(=O)N2C2=CC=CC=C2)C1&*C&&*C&&
*CSC(=N)N&*C1=C(*)C(*)=C(C2=CSC3=C(NC4CCOCC4)C(*)=NN23)C(*)=C1&*F&&*F&*F&*C(F)(F)F&&
*NC(C)=O&*C1=CC=C(*)C=C1&*N&&&
*OC&*C1=CC2=C(C=C1C1=C(*)C=CC=C1*)C(=O)C=C(C1=CC=CC=C1)O2&*OC&&*OC&&
*C&*C1=CC=C(OCCSC2=NN=C(C3=CC=C4OCOC4=C3)N2*)C=C1&*C&&&
*C&*C1=NC=CC=C1CN(*)C(=O)CNS(=O)(=O)C1=CC=C2C=CC=CC2=C1&*Cl&&&
O=C(NCCC1=CC=CC=C1)C1=CC=C2C=CC=CC2=C1&&&
*OC&*C1=CC=CC=C1CN1CCN(CC(=O)NC23CC4CC(CC(C4)C2)C3)CC1&&&
*C&*C1=CN=C(C2=C(C3C(C4=CC=C(C5=CC=CC=C5)C=C4)C34CC(*)(*)C4)[NH]N=C2)[NH]1&*C&&*C(=O)O&&
*C(=O)C(C)CC&*C1CN(*)C(*)C(*)C(*)(*)C(*)OC(=O)C(*)C(OC2CC(*)(*)C(*)(C3CCC(*)(C4OCCO4)C(*)O3)C(*)O2)C(*)C(=O)O1&*C&&*C(=O)
*OC&*C1=CC=C(*)C(S(=O)(=O)N2CCN(C(=O)CCCC3=CC=CC=C3)CC2)=C1&*C&&&
C1=CC=C2C3=NC=NC4=NC=NC(=C34)C2=C1&&&
CCCCC(CC)N(Cl)Cl&&&
*CC&*C1=CC=C(CN2C(SCC3=CC=C(C(=O)NC4CCCCC4)C=C3)=NC3=CC=NC=C32)C=C1&&&
*C#N&*C1=CC=C(OCC(*)CNCCN2C=CC=N2)C(*)=C1&*O&&*C(F)(F)F&&
*F&*C1=CN=C(CSC2=NC3=CC=CC=C3N2CCC2=CC=CC=C2)C=N1&&&
*C#N&*C1=CC=C(C2=NN(C3=CC=CC=C3)C=C2C2CC(C3=CC=CC(*)=C3)=NN2*)C=C1&*C(N)=O&&*Cl&&
*N(C)C&*C1=NC(N2CCC(N3CCCC3)CC2)=CC(N2C=CC3=CN=CC=C32)=N1&&&
O=C(NC1=CC=CC=N1)C1CC(=O)N(C2=CC=CC=C2)C1&&&
*C(C)(C)CCCCCC&*C1=CC(*)=CC(OCCCCCCCCCCNC2CCN(CC3=CC(*)=CC=C3*)CC2)=C1&*OC&&*OC&*OC&&
CCCCCCCCCCCCCCNS(N)(=O)=O&&&
*CC&*C1=CC=CC=C1CSC1=NC(=O)N(CCCC(=O)NC2CCN(*)CC2)C2=C1CCC2&*C&&&
*C(C)CC&*C1NC(=O)C(CC2=CC=CC=C2)NC(=O)C2CCCN2C(=O)C(*)N(*)C(=O)C(*)N(*)C(=O)C(CC2=CC=CC=C2)N(*)C(=O)C(*)NC1=O&*C&&*C(C)O&
*C&*C1=NN(*)C(*)=C1NS(=O)(=O)C1=CC=CS1&*C(C)C&&*C&&
*C&*C1=CC=C2C(=C1)SCC1=C2N(*)N=C1C1=CC=CC=C1&*F&&&
*C&*C(C(=O)NCC1=CC=CN=C1)N1CC=CC1=O&&&
*OC&*C1=CC=C2C(*)=C(*)OC(=O)C2=C1&*NC(=O)C(C)NC(C)=O&&*Cl&&
*C&*C1=CC=C(C2=CC=C(C(=O)N(*)C3=CC=C(N4CCNCC4)C=C3)O2)C=C1&*C(F)(F)F&&&
*N(CC)CC&*C1=CC=C(C=NNC2=N[NH]C(N3CCOCC3)=N2)C=C1&&&
*C&*C1=CC=C(C2=NC3=CC=CC=C3C(*)=C2)C=C1*&*NC(=O)CCCCCCC(=O)NO&&*O&&
*C1=CC=C(C2=CC(C(=O)N3CCCCC3)=CN=C2)C(*)=C1&*F&&*F&&
*CNC&*C1=CC=C(N2C(*)=CN3C(CN4CCCC4)=C(*)N=C23)C=C1&*C&&*F&&
*NC(C)CC&*C1=NC(C2CCCN2C(=O)C2=COC=C2)=NO1&&&
*C(C)N(O)C(N)=O&*C1=CC2=CC=CC=C2S1&&&
*NC(C)=O&*C1=CC=C(S(=O)(=O)N2N=C(NC(=O)C3=CC=CS3)SC2=NC2=CC=CC=C2)C=C1&&&
*CCC&*C1=CC(OCC(=O)OCC(=O)N(*)C2CCS(=O)(=O)C2)=CC=C1&*Cl&&&
*NC(=N)N&*C1=CC=C(C(=O)CCC2C3=CC=C(*)C=C3C3=CC=CC(*)=C32)C=C1&*O&&*[N+](=O)[O-]&&
*C&*N1N=NC2=CN=C(OCC3=CC=CC=C3)N=C21&&&
*C&*C1=C2CC(*)CCC2=C[NH]1&*C(=O)NCCCN(C)C&&&
O=S1(=O)CCN(CC2CCOC3=CC=CC=C32)CC1&&&
*N(C)C&*C1=CC=C(C=C2N=C(C3=CC=CC=C3)N(N=C3NC(*)=NC(=N)N3)C2=O)C=C1&*Cl&&&
*CCSC(=S)N(C)C&*N1N=C(C2=CC=CC=C2)C=CC1=O&&&
*C(C)=O&*C1CCN(C2=CC=C(C(=O)N(*)C(C(=O)N3CCCC3)C3=CC=CC=C3)C=N2)CC1&*C&&&
*C1=CC(*)=CC(C(=O)NCCC2=CSC(C3=CC=CC=N3)=N2)=C1&*Cl&&*Cl&&
*C&*C1=CC(C2=NN=C(NC(=O)C3=CC=C(S(=O)(=O)N4CCCC4)C=C3)O2)=C2C=CC=CC2=N1&&&
*C1=CC=C(C=CC(=O)C2=C3CC4C(C3=C(*)C=C2)C4(*)*)C=C1&*O&&*F&*C(F)(F)F&*Cl&&
*OC&*C1=CC=C(*)C(CN(*)CCC2=CC=CC(*)=C2*)=C1&*OC&&*C&*OC&*OC&&
*C=C&*C1=COC(OC2OC(*)C(*)C(*)C2*)C(*)C1CC1=NN=C(C=CC2=CC=C(*)C=C2)O1&*CO&&*O&*O&*O&*C(=O)O&*C(F)(F)F&&
*CC(=O)O&*C1=CC=C(C2=CC=CC=C2)C2=CC(*)=CC=C12&*CC(=O)O&&&
*C&*C1=CC=CC=C1C1C(*)C(=O)C(=O)N1C1=CC=C(C2=CSC=C2)C=C1&*C(=O)C(C)C&&&
*C&*N1CCC(OC(=O)NC(=O)C2=CC=CN=C2)CC1&&&
*C&*C1=CC=C(C(OCC(*)CNC(*)(*)CC2=CC=C3C=CC=CC3=C2)C2=CC=C(*)C=C2)C=C1&*C&&*O&*C&*C&&
*C&*C1=CC=C(C2=NC3=CC=CC=C3C(=O)N2C2=C(*)N(*)N(C3=CC=CC=C3)C2=O)C=C1&*Cl&&*C&&
C1=CC(C2=CN=CC(CN3CCOCC3)=C2)=CS1&&&
*F&*C1=CC=C(*)C(CN2C=C(CSC(=S)N3CCNCC3)N=N2)=C1&*F&&&
*OC&*C1=CC=C2OC(C3=CC=C(OCCCN4CCCC4)C=C3)C(C3=C(*)C=C(*)C(*)=C3)OC2=C1&*OC&&*OC&*OC&&
*OCOC&*C1=CC=C2C(=O)N(COC3C=CC(N(*)C(=O)C=CC4=CC=CC=C4)C(*)C3)S(=O)(=O)C2=C1&*OCOC&&*C(C)C&&
*CC&*C1=CC=C(NC(=O)CN2N=C(*)C(*)=C2*)C=C1*&*C(F)(F)F&&*F&*C&*[N+](=O)[O-]&&
*OC&*C1=CC=C(*)C(C=NNC2=CC(*)=NC3=C(*)C=CC=C23)=C1&*OC&&*C&*C&&
*CC&*C1=CC=C(C2C3=C([NH]N=C3C3=CC=CC=C3*)C(=O)N2CC2=CC=CN=C2)C=C1&*O&&&
*OC&*C1=CC=C(C(*)NC2=NC=C3N=CN=C3[NH]2)C=C1&*C&&&
*C1=NCCN1CCNC(=O)C1=CC=CC=C1*&*[N+](=O)[O-]&&*[N+](=O)[O-]&&
*C(C)=O&*C1=C(C2=CC=CC=C2*)C=C(C2=CC=CC=C2)N=C1N1CCN(*)CC1&*C#N&&*Cl&&
*C(=O)OCC&*C1=CC=C(*)C(*)=C1&*N&&*N(CCCl)CCCl&&
*SSCCC(=O)OC&*C1=CC=CC=N1&&&
*CC&*C1=CC(CNCC2CCCN2*)=CC=C1&*CC&&&
*C&*C1=CC=C2C(=C1)C(OC(=O)C1=CC=CC=C1)C1(*)OC3(CCN(*)CC3)CC21*&*C&&*Cl&*C&&
*C&*C1=CC=C(CC(=O)N2CC(*)C(*)C2)C=C1*&*OC(F)(F)F&&*O&*CN(C)C&&
*C1=CC=C(*)C(CN2C=N[NH]C2=O)=C1&*Cl&&*Br&&
*OC&*C1=CC(*)=C2C(=O)C3=CC(*)=C(N4CCN(*)CC4)C=C3N(*)C2=C1&*Cl&&*O&*C&*C&&
*C1=CC=C(OCC(=O)NC2=CC=CN=C2)C=C1&*Cl&&&
*C1=CC(C(=O)COC2=CC=C3OC4=CC=CC=C4C3=C2)=CC=C1&*C(=O)O&&&
*N&*C1=C(C(=O)NC2=CC=C(N3CCOCC3)C=C2)N=C2OC3=CC=CC=C3N12&&&
*C1=CC=CC=C1N1CCN(C(=O)C2CC3=CC=CC=C3CN2)CC1&*F&&&
*C&*C1=CC=C(C2=C3C=C(*)C=CC3=NC(CN3CCCCC3*)=C2*)C=C1&*C&&*F&*F&&
*CCCN(O)C=O&*C(CC1=CC=CC=C1)NC(=O)CCC1=CC=CC=C1&&&
*CC(NC(=O)CC(C)C)C(O)CC(C)C(=O)NCCC(C)C&*C1=CC=C(C2=CC=CC=C2)C=C1&&&
*NC(C)CO&*C1=CC=C2C(*)=CC=NC2=C1&*C(=O)O&&&
*C1=CC=C(C2=C(CN3C=NC=N3)C(=O)C3=C([NH]2)SC(*)=C3*)C(*)=C1&*Cl&&*Cl&*Cl&*F&&
*O&*C1=CC=C(C2=CC=CC=C2C(*)C2=CC=CN=C2)C=C1&*Cl&&&
*OC&*C1=CC=C(C2C3=C([NH]N=C3C3=CC=C(*)C(*)=C3)C(=O)N2CC2=CC=CN=C2)C=C1*&*OC&&*OC&*O&&
*C(=O)N(C)C&*C1=NC2=CC=CC=C2C(OCC2CNCCN2)=C1*&*Cl&&&
*OC(=O)N(C)C&*C1=CC=CC(C#CCOC2=CC=C(*)C(*)=C2)=C1&*F&&*Cl&&
*C&*C1=CC=C2C(CC(=O)NC3=CC=CC=C3)=C3C4=CC=CC=C4[NH]C3=NC2=C1&&&
*C&*C1=CC=C2[NH]C(C3=CC(C4=CC(C(=O)NC5=CC(N6CCN(*)CC6)=CC=C5*)=CC=C4)=CC=C3)=NC2=C1&*Cl&&*C(=O)O&&
*OC&*C1=NC(C2=CC=CC=C2*)=CC(C2=CC=CO2)=N1&*N&&&
*S(=O)(=O)CC(F)(F)F&*C1=CC=C2CC3N(CC4CC4)CCC45C2=C1OC4C1=C(CC35*)C2=CC=CC3=C2N1CCCC3&*O&&&
*C=CC(=O)O&*C1=CC=CC(C2=NOC(*)C2)=C1&*CS&&&
*C&*C1=CC(NC(=S)NC2=CC=CC=C2*)=CC=C1&*C(F)(F)F&&&
*NC(=O)CCCN(CC)CC&*C(=CC1=CC=C(*)C=C1)C1=CC=CC=N1&*C#N&&&
*CC&*C1=CC=C(N(*)C2=CC(*)=NC3=C2C(*)=NN3*)C=C1&*CC&&*C&*C&*CC&&
NC(=O)CCC(NC(=O)NCC(N)C(=O)O)C(=O)O&&&
*C1=CC=C(CCNC2=NC3=CC(C(=O)N4CCCC4)=CC=C3C3=C2C(=O)[NH]C(C2=CC=CC=C2)=N3)C=C1&*F&&&
*Cl&*C1=CC=C(COC2=CC=C(NC3=NC=NC4=CN=C(N5CCOCC5)N=C34)C=C2*)C=C1*&*Cl&&*Cl&&
*C&*C(NC(=O)C1=CC=C(*)C=C1)=C1C(=O)OC(=O)C(*)=C1*&*O&&*[N+](=O)[O-]&*Cl&&
*CCC(=O)O&*N1C(C2=CC=CC=C2)=CC=C1C1=CC=CC=C1&&&
*C1=CC=C(OCC(=O)NN=CC2=CC=CC3=C2OCO3)C=C1&*F&&&
*O&*C1=CC=C(C2=NC3=C(*)C=CC=C3C(C(*)CNCC3=CC=CC=C3)=C2)C=C1&*C(F)(F)F&&*C(F)(F)F&&
*OCC&*C1=CC=C(NC(=NC(=O)C2=CC=C(*)C=C2)NC(=O)C2=CC=CO2)C=C1&*C(C)(C)C&&&
*C&*C1=C(CN2CCC3=C(C2)C(=O)N(CC(=O)N2CC(*)NC(*)C2)C(=O)N3CC2=C(*)C=CC=C2*)C(*)=CC=C1&*C&&*C&*Cl&*Cl&*C&&
*CNC(C)=O&*C1=CC=C(S(=O)(=O)C2=CC=C(NC(=O)NC3=CC(*)=NO3)C(*)=C2)C=C1&*C&&*Cl&&
*N(C)C(C)C&*C1=CC=C2[NH]C=C(CCNC3=NC(=O)N(*)C(=O)N3*)C2=C1&*C&&*O&&
*C&*C1=NN=C(C2=CC=C(COC3=NC(C4=CC=CC=C4*)=CC=C3)C=C2)O1&*Cl&&&
*NCC&*C1=CC=C(*)C(C(=O)N=C2SC(CC(=O)NC3=CC=CC=C3*)C(=O)N2*)=C1&*Cl&&*F&*C&&
*C&*C1=CC(*)=NC(C2CCCN(C(=O)CN3C=CC=CC3=N)C2)=N1&*C&&&
*CC(C)C&*C1CSSCC(*)NC(=O)C(*)NC(=O)C(*)NC(=O)C(*)NC(=O)C(CC2=CC=CC=C2)NC1=O&*C&&*C(N)=O&*C(N)=O&*CCCN=C(N)N&&
*NC(=O)CCCO&*C1=CC(C2=CC=C(C3=NC4=CC(*)=CC=C4[NH]3)S2)=CC=C1&*O&&&
*C(C)(C)O&*C1CCC2(*)CCC3(*)C(CCC4C5(*)CCC(=O)C(*)(*)C5CCC43*)C12&*C&&*C&*C&*C&*C&*C&&
*C&*C1=CC=CC=C1NC(=O)C1=CC=C(N2C=NN=N2)C(*)=C1&*C(F)(F)F&&&
*C1=CC=C([N+]2=NC(=O)C(CC3=CC=CC=C3)=C(NCC3=CC=CC=C3)[NH]2)C=C1&*F&&&
*C&*N1CCC2C(CCC3=CC=CC=C3)C3=C(CCC21)[NH]C1=CC=CC=C31&&&
*C&*C1=NC2=CC=C(C3=CN(*)N=C3)C=C2C(*)=N1&*N&&*N&&
*C&*C1=CC(=O)N=C(SCC(=O)N2CCN(C3=CC=CC=C3)CC2)[NH]1&&&
*OC&*C1=CC=C(*)C(NC(=O)CCCN2C(=O)C(C3=CC=CC=C3)OC3=CC=CN=C32)=C1&*Cl&&&
*CC(=O)O&*C1=CC=C(COC2=CC=C3SC(C)C(=O)NC3=C2)C=C1&&&
*C(F)(F)F&*C1=CC=CC(NN=CC2=CC=C(C3=CC=CS3)O2)=C1&&&
*C&*C1=CC=C(CC(*)C(=O)N2CCCC2C(=O)NC(CC2=CC=CC=C2)C(=O)NC(*)CC2=C[NH]C=N2)C=C1&*N&&*O&&
*C&*C1=CC=C(C2=NC(NC(=O)C3CC3)C3=NN=C(*)N3C3=C2C(*)=C[NH]3)C=C1&*S(=O)(=O)N(C)C&&*Cl&&
*CC&*C1=CC(C=NNC(=O)C2=CC=C(C3=NN=C(*)O3)C=C2)=CC=C1&*OC&&&
*C1=CC=C(NS(=O)(=O)C2=CC=C(*)C=C2)C=C1&*Cl&&*Cl&&
O=C(NCC1=CC=C(C(=O)NC2=CC=CN=C2)C=C1)C1=CC=C2C=CC=CC2=N1&&&
*OC&*C1=CC=CC2=C1C(=O)C1=C(NC(=O)CC3=CC=CC=C3)C=CC(*)=C1C2=O&*O&&&
*F&*C1=CC=C(C=CC=NNC2=CC=CC=C2)C=C1&&&
*C&*C1=NC(NC2=NC(*)=CC(*)=N2)=NC(NN=CC2=CC=CC=C2*)=N1&*C&&*Cl&*O&&
*C&*C1=CC=C(C(=O)C=CC2=C(*)C=CS2)C=C1&*C(=O)O&&&
*NC(=O)CCC#C&*C1=CC=C(C(*)C(=O)NC2=NC(*)=C(*)S2)C=C1&*OCCC&&*CCC&*C&&
*C&*C1=CC=C(C2=C(*)C(C(=O)N3CCC(*)C3)=NN2C2=CC=C(*)C=C2*)C=C1&*C(=O)NCCCO&&*Cl&*Cl&*Cl&&
*CN&*C1=CC=C(C2=[N+](*)C3=CC(*)=CC=C3C2=O)C=C1&*F&&*[O-]&&
*OC&*C1=CC=C(CN(CCCN2C=CN=C2)CC2=CC=C(*)S2)C=C1&*Cl&&&
*C&*C1=CC=C(CCCCNCCC2=C(C3=CC(*)=CC(*)=C3)[NH]C3=CC=C(*)C=C23)C=C1&*C&&*C(F)(F)F&*NS(C)(=O)=O&&
*C(C)(C)C&*C1=CC=CC=C1NC(=S)NC(=O)C1=CC(*)=C(OCCN2CCCCC2)C=C1*&*C(C)(C)C&&*O&&
C1=CC=C(CSC2=CC=C3SCC4CCSC4C3=C2)C=C1&&&
CCCCCCCCCCCCCCCCC(N)CNCC(=O)O&&&
*C&*C1=CC(*)=C2C=C(C3CCCN3C(=O)C3CCC(=O)N3CC3=CC=CC=C3)[NH]C2=N1&*N&&&
*F&*C1=CC=C2[NH]C=C3N=C(C4=C[NH]C5=CC=C(*)C=C45)N=C3C2=C1&*F&&&
*C(=O)OC&*C1=CC(*)(*)C2CCC3(*)C(CC=C4C5C(*)(*)CCCC5(*)CCC43*)C2(*)C1&*C&&*C&*C&*C&*C&*C&*C&*C&&
*C&*C1=CC=C(CC(=O)NCCC2=CSC(C3=CC=C(*)C=C3)=N2)C=C1&*Cl&&&
*OC&*C1=CC=CC=C1COC1=CC=CC=C1C(=O)N(*)CC(=O)NCC1=CC=CO1&*C&&&
*OC&*C1=CC2=CC=C(NCC3=C(*)C(*)=CC=C3)N=C2C=C1&*Br&&*OC&&
*N&*C1=CC=C(C=CC2=CC=NC3=C(*)C(*)=CC=C23)C=C1*&*Cl&&*Cl&*Cl&&
*C(=O)OC&*C1=CC=C(N2N=CC3=C(*)N=CN=C32)C=C1&*N&&&
CCN(C(C)=O)C(N)=O&&&
*C(=C)C&*C1=CCC(*)C(*)C1&*C&&*C&&
*C(=O)N(C)C(CCCC)C(=O)O&*C1=CC=CC(C2=NC3=CC=CN=C3N2CC2=CC=CC=C2)=C1*&*OC&&&
*C1=CC=C(C2=C(*)C3=CC=C(*)C=C3OC2=O)C=C1&*[N+](=O)[O-]&&*F&*S(=O)(=O)O&&
*C(=O)OC&*C1CC2C(=O)C=C3C(CCC4(*)C(*)CCC34*)C2(*)CC1*&*C&&*OC(C)=O&*O&*OC(C)=O&*C&&
*CC(C)C&*C1=C(N(*)C(=O)COC(=O)COC2=CC=CC3=C2OC(*)(*)C3)C(=O)[NH]C(=O)N1CC1=CC=CC=C1&*C&&*N&*CC(C)C&&
*CC&*C1=CC(N(*)C2=CC(*)=C(*)C(*)=C2)=CC=C1&*C&&*C(=O)O&*C(C)C&*O&&
*NC(C)=O&*C1=CC=C(NCCNC2=NC(*)=NC(*)=N2)C=C1&*N&&*C&&
*C&*C1=CC=CC=C1NC(=O)C1=CC=CC=N1&&&
*C&*N1N=C2CCN(CC3=COC(C4=CC=CC5=CC=CC=C45)=N3)CC2=CC1=O&&&
*CC&*C1=CC=C(C2=C3C=C(*)C=C(*)C3=NC(C(=O)NC3CN4CCC3CC4)=C2)C=C1&*C&&*NC(C)=O&&
*CCC&*C1=NC2=C(CC(N(*)CCCOC3=CC=C4[NH]C=CC4=C3)CC2)S1&*N&&&
*C&*C1=NC(C2=CC=CC=C2)=CN2C(C(CC3=CC=CN=C3)C(=O)NCC3=CC=CC4=CC=CC=C34)=CN=C12&&&
*C1=CC=C2C(=C1)SCC1=NOC(=O)C3=CC=CC=C3N12&*Br&&&
C=C(CN1C=C(COC(=O)C2=CC=CC=C2)N=N1)C1=CC=CC=C1&&&
*CCC&*C1=CC=C(CCNC(=O)C2=NN(*)C3=C2CS(=O)(=O)C2=CC=CC=C23)C=C1&*Cl&&&
*C=O&*C1=CC=CC(OCCC2=C[NH]C=N2)=C1&&&
*OC&*C1=C(*)C=C(S(=O)(=O)NC2=C(*)C(*)=CC3=C2N=CN3*)C(*)=C1&*C&&*Cl&*C&*C&*C&&
*NC(=O)NC(C)(C)C(F)(F)F&*C1=CC=C(C(*)(C#CC2=CN=C(*)N=C2)C2CC2)C=C1&*O&&*C(F)(F)F&&
*C1=CC=CC=C1NS(=O)(=O)C1=CC(C(=O)OCC(=O)NC2=CC=C3C=CC=CC3=C2)=CC=C1*&*F&&*F&&
*C1CC(=CC=C2CCCC3(*)C2CCC3C(*)CC2OC(=O)C(=C)C2*)C(=C)C(*)C1*&*C&&*C&*C&*O&*OCCCO&*O&&
*C=C&*C1=C(*)C=C2SC(C(=O)N3CC4CC45C3=CC(=O)C3=CC=CC=C35)CC2=C1&*OC&&&
*N&*C1=CC(NC(=O)CN2C(=O)N(CCCCC(=O)NCC3=CC=C4OCOC4=C3)C(=O)C3=CC=CC=C32)=CC(*)=C1&*C(=O)O&&&
*OC(=O)CCC&*C1=C2OC3C(=O)CC4(*)C5CC(=C2C34CCN5*)C=C1&*O&&*C&&
*Cl&*C1=CC=C2C(NCCN3CCNCC3)=CC=NC2=C1&&&
C1=CC=C2C(=C1)[NH]C1=CC=CC=C12&&&
*CCCOCC&*N1CCC2=C(C1)C(=O)N=C3SC(C4=CC=CC=C4)=NN23&&&
C(=NC1=NC=CS1)C1=CC=CC=C1&&&
*C&*C1=NC2=NC=NN2C2=C1CC(*)S2&*C&&&
*C(O)CC(CC(C)C)C(=O)NO&*C1=CC=CC=C1&&&
O=C(NC1=CC=CC=C1)N1CCC1(COC1=CC=CN=C1)C1=CC=CC=C1&&&
*C1=CC=C(C=CC(=O)OCC2=CC(*)=C3C(=O)OC(C4=COC=C4)CC3=C2)C=C1*&*O&&*O&*O&&
*C(C)(C)C&*C1=C(C=C2NC(=O)C3CC3C2=O)C2=CC(*)=C(*)C(*)=C2[NH]1&*[N+](=O)[O-]&&*Br&*Br&&
*CC(C)C&*N1C(=O)C2=C(N=C(SCC(=O)N3CCC4(CC3)OCCO4)N2*)N(*)C1=O&*C&&*C&&
*C(=O)O&*C1=CC=C2NC(=S)C3(CC3*)C2=C1&*[N+](=O)[O-]&&&
*OC&*C1=CC=C(N2C(*)=NC3=CC=CC=C3C2=O)C=C1&*NC(=O)NCCCCl&&&
*C(=O)OC&*C1=C(*)C(*)=C(C2=CC=CC=C2)S1&*N&&*C&&
*OC&*C1=CC(*)=C(CNC(=O)C2=C3CSC4=CC=CC=C4N3C=N2)C=C1*&*OC&&*OC&&
*CCN(CC)CC&*C1=C(C(=O)C2=CC=CS2)C(C2=CC=C(*)C=C2)N(*)C1=O&*O&&*F&&
*CNCC(C)C&*C1=CC=C(C2=NC(*)=CO2)C=C1&*Cl&&&
*CC&*C1=NOC(NS(=O)(=O)C2=CC=C3SCC(=O)N(*)C3=C2)=C1*&*C&&*C&&
COC(=O)CO&&&
*CCCCCCC(=O)NO&*C1=CC=NC=C1&&&
*C(=O)OC&*C1=CC(C2=C(*)C(*)=C3C(=O)C(*)=CN(C4CC4)C3=C2)=CN=C1&*F&&*N&*F&&
*N&*C1=CC=CN=C1N1CCN(C(C2=CC=CC=C2)C2=NC(*)=NC=C2)CC1&*F&&&
*C&*C(C(=O)NCC1=CC=CO1)N1C(=O)C2=CC=CC=C2C1=O&&&
*OC&*C1=CC=C(C2N=C(C3=CC=C(*)C=C3*)N(C(=O)NCC3=CC=CC=C3)C2C2=CC=C(*)C=C2)C=C1&*Cl&&*Cl&*OC(F)(F)F&&
*OC&*C1=CC=C(N=C2NN=C(C3=CC(*)=C(*)C(*)=C3)N2C2=CC=C(*)C=C2)C=C1&*Cl&&*C&*OC&*OC&&
*NC(C)C(=O)OC(C)(C)C&*C1=CN(C2OC(COP(*)(=O)OC3=CC=CC=C3)C(*)C2(*)*)C(=O)[NH]C1=O&*I&&*F&*F&*O&&
*OCCC&*C1=CC=C(S(=O)(=O)N(CC(*)CN2C(=O)C(CC3=CC=CC=C3)NC2=O)CC2CCCC2)C=C1&*O&&&
*OCCCC&*C1=CC(*)=C(C(=O)C2=C(N3C(C(=O)C4=CC=C(OCC5=CC=CC=C5)C=C4)=CC(*)=C3*)C(*)=C(*)N=C2*)C(*)=C1&*Cl&&*Cl&*O&*O&*I&*Cl&*O&
*CCOC&*C1CCN(CC2=CC=C(OCCCN3CCCC3=O)C=C2)CC1&&&
*C&*C1=CC=C(C(*)NC2=C3N=CN(*)C3=NC(*)=N2)C=C1&*F&&*[N+](=O)[O-]&*C(C)O&&
*C&*C1=CC=C(CCNC(=O)C[N+]2=C(*)C=C(*)C=C2*)C=C1&*C&&*S(N)(=O)=O&*C&&
*N&*C1=NC(C#CCCN2C(=O)C3=CC=CC=C3C2=O)=CS1&&&
*F&*C1=CC=C(C2=C(C3=CC=C(*)C(*)=C3)N3CCCN3C2=S)C=C1&*Cl&&*Br&&
*C#N&*C1=CC=C(C2=CC3=C(OCC(*)CNC3)C(*)=C2)N=C1&*F&&*O&&
*CCN(C)C&*C1CCCN(C(=O)C2=CC=C(NC(=O)C3=CC(C4=CC=CC=C4)=CC=N3)C=C2)C1&&&
*OC&*C1=CC=C(S(=O)(=O)NCC2=CC=CN=C2)C=C1*&*[N+](=O)[O-]&&&
*C1=CC=CC=C1OCC(=O)NC1=CC=C(N2CCCC2=O)C=C1&*Cl&&&
*CCCCC&*C1=CC=C2[NH]C(C(=O)NC3CCCN(*)C3)=CC2=C1&*Cl&&&
*C1=CC=C(C2=N[NH]C(C(=O)N3CCCC(C(=O)NCC4=CC=CS4)C3)=C2)C=C1&*Cl&&&
*C=C&*C1=C(*)C(=O)N2N=C(C3=CC=CC=C3)N=C2S1&*NN=O&&&
*C1=CC=C2C(=C1)CCCC2C(=O)NC1=CC=C2CCCC2=C1&*OC(F)(F)F&&&
*C(=O)O&*C1=CC(C2=CC=CC(C3=CC=CC=C3C3=NC4=CC(*)=CC=C4[NH]3)=C2)=CC=C1&*Cl&&&
*OC&*C1=CC=C(*)C(C(=O)CSC2=NN=C(C3=CC=CO3)O2)=C1&*OC&&&
*C&*C1=CC(*)=C2C=CC3(OC(=O)C(=CC4=CC=CC=C4*)C(=O)O3)C(=O)C2=C1&*O&&*O&&
*OC&*C1=CC=C(CNS(=O)(=O)CCNC(=O)C2=CC=CC=C2*)C=C1&*C&&&
O=C(C1=CC=CO1)N1CCC2(C1)CN(C1=NC=CS1)C2&&&
*C&*C1=CC=C(CCNC(*)C(=O)NC2=CN(*)N=C2C(=O)NC2=CN(*)C(*)=C2)C=C1*&*Cl&&*Cl&*C&*C&*C(=O)NCC(C)C&&
*C(=O)CC&*C1=CC=CC=C1OCC(*)CNCCNC(=O)C1=CC=C2C=CC=CC2=C1&*O&&&
*C&*C1=CC=C(N2CCN(C(=O)C3=NC(C4CC4)=NS3)CC2)N=C1&&&
*C1=CC=C(CN2C(=O)SC(=CC3=CC=C(OC4=CC=CC(*)=C4)C=C3)C2=O)C=C1&*Cl&&*Br&&
*S(=O)(=O)C(F)(F)F&*C1=CC(OC2=CC=NC(*)=N2)=CC(N2C=NOC2)=C1&*Cl&&&
*C&*C1=CC=C(C(=O)N2CCCCC2)C=C1NC(=O)C1=CC=NN1*&*Cl&&&
*OC&*C1=CC=CC(CNC(=O)C2CCCN(S(=O)(=O)C3=CC=C4C(=C3)C=CN4*)C2)=C1&*C&&&
*OC&*C1=CC=C(CC(=O)NN=C2C(=O)C3=CC(*)=CC=C3N(*)C2=O)C=C1&*Br&&*C&&
*C(=O)OC&*C1=C(*)C(C2=CC=C3N=CC=NC3=C2)C(C(=O)OCCCCCN2C=C(C(=O)C3=CC=CC=C3)C=N2)=C(*)N1&*C&&*C&&
*C&*C1=CC=CC=C1C1=NOC2C(=O)N(C3=CC=C(CCC4=CC=C(N5C(=O)C(*)C5C5=CC=CC=C5*)C=C4)C=C3)C(=O)C12&*Br&&*C&&
*C&*C1=CC=C(C2=NC(CC(*)NCCC(=O)NCCC3=CC=CC4=CC=CC=C34)=CO2)C=C1&*C(C)C&&&
*C&*C1=NC=C(CN(*)C2CCN(C(=O)C3=CC=CN=C3)CC2)S1&*C&&&
*SCCC(=O)OC&*C1=NN=C(CC2=CSC(*)=N2)O1&*C&&&
*C1=C(S(=O)(=O)NC2=CC=CC(N3CCOCC3)=C2)C(*)=CC=C1&*F&&*F&&
*S(C)(=O)=O&*C1=CC=CC=C1C1=NN(CC(*)CNC2=CC=C3[NH]C(=O)[NH]C3=C2)C2=C1CN(*)CC2&*F&&*O&&
*C(C)C&*C1=CC=C(COC(=O)C2(C3=CC=C(*)C=C3)CCN(CCC3=CC=CC=C3)CC2)C=C1&*O&&&
*N(C)C&*C1=CC=C(C2=NC(C3=CC=CO3)=NO2)C=C1&&&
*C1=CC=C(C2=CC(C(=O)N(CCN3CCOCC3)CC3=CC=CC=N3)=CC=C2*)C=C1&*[N+](=O)[O-]&&*Cl&&
*OC&*C1=CC=C2C(=C1)C(*)=C(C(=O)NC1=N[NH]N=N1)N2*&*C&&*C(C)C&&
*C&*C1=C2ON=C(N3C(=O)OCC3*)C2=CC2=C1N1CC(*)OC(*)C1C1(C2)C(=O)NC(=O)NC1=O&*C&&*F&*C&&
*C(=O)OC&*C1=CC2=C(C=C1*)[NH]C(*)=C2NC(=O)C1=CC2=C(S1)C1=C(CCCC1)S2&*OC&&*OC&&
*C&*C1=CC=CC=C1NN(*)C(=O)C1=CC=CS1&*Cl&&&
*C&*C1=CC=C(NC(=O)COC(=O)CCC2=CC=CC=C2)C(*)=C1*&*Br&&*Br&&
*OC(=O)NC(=O)OC&*C1=CC(*)=CC(*)=C1&*O&&*CO&&
*C&*C1=NC(=O)C2=NC(CN(*)C3=CC=C(C(=O)NCC4=CC=CC=C4)C=C3)=CN=C2[NH]1&*N&&&
*SCC(=O)OCCCCCCC&*C1=NN=C(C2=CC=CS2)O1&&&
*C#N&*C1=CC=CC(CN2C=NC=C2CNC2=CC=C(*)C(C3=CC=CC=C3)=C2)=C1&*C#N&&&
*C(=O)OCC&*C1=CC=C2C(=O)NC(=O)C(=CNC3=CC=C(N4CCN(*)CC4)C=C3)C2=C1&*Cl&&&
*OC&*C1=CC=CC(C2=NC(*)=CN2C2=CC=CC(*)=N2)=N1&*Cl&&*C(F)(F)F&&
*C&*C1=CC=C(NC(=O)CN2C=C(*)C(*)=C2)C=C1&*S(N)(=O)=O&&*[N+](=O)[O-]&&
*OCC&*C1=CC=C(NC(=O)CSC2=NN=NN2C2=CC=C(*)C(*)=C2)C=C1&*OCC&&*NC(=O)COC&&
*C&*C1=CC=CC(OC2=CC=C(CN(C(=O)NCC3=CC=NC=C3)C3CCCCC3)C=C2)=N1&&&
*C(=O)OCC(=O)O&*C1=CC(C2CC2)=NC2=CC=CC=C12&&&
*OC&*C1=CC=C(*)C(C(=O)C=CC2=CC=C(C=CC(=O)C3=CC=C4OC(*)(*)C=CC4=C3)C=C2)=C1&*OC&&*OC&*C&&
*C&*C1=CC(C2(*)CCN(CCC3=CC=CC=C3*)CC2*)=CC=C1&*C&&*O&*C&&
*OC&*C1=CC=CC=C1C1=CC2=C(SC1)C1=CC=CC=C1[NH]2&&&
*C1=CC=C(C2CN(C(=O)COC3=CC=C(*)C=C3C(=O)C3=CC=CC=C3)CC2*)C=C1&*F&&*Cl&*Cl&&
*C&*C1=CC=C2NC3=C(C=NN3C3=CC=CC=C3)C(N3CCN(*)CC3)=NC2=C1&*C(=O)N(C)C&&&
*C&*C1=C2C(=O)C3=C(*)C=CC=C3C(C(=O)C(=O)NCCCCC3=CC=CS3)C2=CC=C1&*O&&&
*Cl&*C1=CC=CC=C1N1CCC(N2CCN(CC3=NC=C[NH]3)CC2)CC1&&&
*CC(C)C&*C1=C2C(=CC(C3=C(C4=CC=CC=C4)[NH][NH]C3=O)=C1)OC(=O)N2*&*F&&&
*SC&*N=C(C(=O)NC1C(=O)N2C(*)=C(CSC3=CC=[N+](CC(=O)OC4=CC=CC=C4)C=C3)CSC12)C1=C(*)SC(*)=N1&*C(=O)[O-]&&*O&*N&&
*C1=CC=C(C(=O)CCCN2CCC(C(C3=CC=CC=C3)C3=CC=CC=C3)CC2)C=C1&*F&&&
*C(O)CNC(C)C&*C1=CC=C(*)C(*)=C1&*O&&*O&&
*C&*C1=CC(N2C(*)=NC3=C(C2=O)C(*)(*)CC3)=CC=C1&*C&&*N&*F&&
*O&*C1=CC=C(C2=NC(CNC3CCC(C4=CC(*)=CC=C4)CC3)=CO2)C=C1&*C(F)(F)F&&&
O=C(CCNS(=O)(=O)CCC1=CC=CC=C1)NCCCN1CCOCC1&&&
*OCOC&*C(CN1C=CC=C(NC(=O)OCC2=CC=CC=C2)C1=O)COC1=CC=CC=C1&&&
*C&*C1=NOC(CCCOC2=C(*)C=C(C3=NOC(*)=N3)C=C2*)=C1&*C(F)(F)F&&*C&*C&&
*CCC&*C1=CC=C(NC(=O)CN(*)C(=O)CNS(=O)(=O)C2=CC=CC=C2*)C=C1&*F&&*F&&
*C1=CC=C(N2C=C(COC3=CC=C4OC(=O)C=C(N5CCOCC5)C4=C3)N=N2)C=C1&*F&&&
*CC(C)C&*C1=C2CCCCN2CC(*)(*)N1*&*C&&*C(C)C&*C(O)CS(=O)(=O)CC(F)(F)F&&
*C&*C1=C2C3OC(=O)C(*)C3C=CCCCCC3C(*)C(CC1)C2(*)CCC3(*)*&*O&&*C&*O&*C&*C&&
*C(C)(O)CCC(O)C(C)(C)O&*C1CC2(*)C3C(*)CC4(*)C(*)C(*)C(*)C4(*)C3CCC2(*)C1*&*O&&*O&*O&*O&*O&*O&*C&*C&*C&&
*CCC&*C1=CC=C(CN2N=CN=C2*)C=C1&*OC&&&
*C1=CC(C(=O)N2CCN(C3=CC=CC=N3)CC2)=CC=C1&*[N+](=O)[O-]&&&
*COC(=O)C(C)=CC&*C(COCCCC=CC1CC(*)C(=O)O1)C1=CC=CC=C1&*O&&&
*NCCCC&*C(=NC1=CC=CC(*)=C1)N1CC(C2=CC=CC=C2)C(C2=CC=C(*)C=C2*)=N1&*Cl&&*Cl&*Cl&&
O=C(C1=CC=CC=C1)N1CCCC(N2C(=O)[NH]C3=CC=CC=C32)C1&&&
*OC&*C1=CC=CC2=C1OCCC(*)(*)C2&*C=CC(O)C(O)CCCCCO&&*C&&
CCCCOC(=O)CCCC&&&
*OCC&*C1=CC=C(C2=NN3C=CC=C(*)C3=C2)C=C1&*N&&&
O=C(C1=NSC=C1)N1CC2CCCCC2(COC2=CC=CN=C2)C1&&&
*CCCCCCCCCCCC&*C1=C(NC(=O)C2N(*)C(=O)C3CCC(*)(*)CBr3C2(*)*)C(=O)C2=C(*)C=CC=C2C1=O&*O&&*C&*C&*C&*C&*OC&&
*OCCCCCCCCCCCC&*C1=CC=CC(*)=C1*&*O&&*C(N)=O&&
*C&*N1CCN(C2=CC=C(NC(=O)C3=NN(*)C4=C3CS(=O)(=O)C3=CC=CC=C23)CC1&*C&&&
*C1=CC=C(S(=O)(=O)NCCCNS(=O)(=O)C2=CC=CC=C2)C=C1&*Cl&&&
*CCC&*C1=CC=C(C2C(=O)NC(=O)C3C(=O)N(C4=CC=C(*)C=C4)C(=O)C32)C=C1&*F&&&
*CCC&*C1=CC(=O)OC2=C3C(=O)CC(*)OC3=C3CCC(*)(*)OC3=C12&*C&&*C&*C&&
*OC&*C1=CC2=C(*)N=CN=C2C=C1*&*NCCCCO&&*OC&&
*CO&*C1=NC(NCC2=CSC=C2)=C2N=CN(C3C=CCC3)C2=N1&&&
*C(=N)N&*C1=CC(C2=C(NC3CCCCC3)N3C=C(*)C=CC3=N2)=CC=C1&*C(=N)N&&&
*C(=O)NCCCO&*C1=CC=C(C2=CC=C(NCC3=CC=CC(*)=C3)C=C2)C=C1&*Br&&&
*C&*C1=CC=C(C2=NC(C(=O)NCC3=CC=CC=C3*)=C(*)O2)C=C1&*C#N&&*F&&
O=S(=O)(C1=CC=CS1)N1CCC2(CC1)OCCO2&&&
*Cl&*C1=CC=C(C2=CC=C(*)N=N2)C2=NC=CC=C12&*Cl&&&
*OC&*C1=CC=CC(CNC(=O)C2=CC=CC(C(=O)NCC3=CC=CC(C(=O)NC4=CC=C(*)C=C4*)=C3)=C2)=C1&*Br&&*Br&&
*CN(C)C(=O)CNC(=O)OC(C)(C)C&*C1=CC=C(C2=NOC(*)C2)C=C1&*C(F)(F)F&&&
*OC&*C1=NC2=CC=CC=C2C(N(*)N=CC2=CC=C(*)C(*)=C2)=N1&*C&&*C(C)(C)C&*OC&&
*C&*C1=CC=CC=C1N1[NH]C(*)=C(C=NCCC2=CC=CC=N2)C1=O&*C&&&
*C(=O)OCC&*C1=C(*)C(C2=CN(C3=CC=CC=C3)N=C2C2=CC=CC(*)=C2)NC(=O)N1&*C&&*O&&
*C&*C1=CC(*)=CC(C2CCC3=CC(OC4=NC=C(*)C=C4*)=CC=C3O2)=C1&*OCCCF&&*F&*F&&
CCC(O)C(N)C(=O)OC&&&
*C(F)(F)F&*C1=CC=CC=C1NC(=S)N(CC1=CC=CC=C1)CC1=CC=CC=C1&&&
*S(N)(=O)=O&*C1=CC=C(NC2=NC=NC(*)=C2*)C=C1&*NO&&*Cl&&
*OCC&*C1=CC=C(C=C2SC(=S)N(C(*)C(=O)NC3=CC=CC=C3*)C2=O)C=C1*&*C&&*C&*O&&
*C&*C1=CN(C2=CC=NC(NC3CCCCC3)=N2)N=C1C1=CC=CC=C1&&&
*OC&*C1=CC=C(C2=CSC(NC3=CC=CN=C3)=N2)C=C1&&&
C1=CC2=C(C=C1CN1CCC3(CC1)CNC(C1=NC=CS1)C3)OCCO2&&&
NCC(=O)NCCCCCCCC(=O)NO&&&
*C&*C1=CC=C2N=NN(OCC3=CC=CC=C3)C(=O)C2=C1&&&
*C(C)=O&*C1=CC=C(S(=O)(=O)CC(=O)N2CCN(*)CC2)C=C1&*F&&&
*OC&*C1=CC=C(NC2=C3C=C(OC4=CC=C5[NH]C=CC5=C4)C(*)=CC3=NC=N2)C=C1*&*F&&*Cl&&
O=C(C=CC1=CC=CC=C1)NC1=CC=CC(C(=O)NCCC2=CC=CC=C2)=C1&&&
*SCCCN(C)C&*C1=CC2=C3C(=CC=CC3=CC=C2)C1=O&&&
*C&*N1CCC=C(C2C3=CC=CC=C3C3=NC4=NC=CC=C4N23)C1&&&
O=C(NC1=CC=NC(C2=CC=CN=C2)=N1)C1CCCCC1&&&
*C1=CC(N2N=NC(C3=CC=CC=C3)=C2C(=O)N2CCC3=CC=CC=C32)=CC=C1&*C(F)(F)F&&&
*C1=CC(C(=O)NNC(=O)COC(=O)C2=CN=CC=N2)=CC=C1&*F&&&
*S(C)(=O)=O&*C1=CC=C(CN(*)CC(=O)NC(=O)NC2CCCCC2)C=C1&*F&&&
*C(=O)N(C)C&*N=C(C1=CC=CN=C1OC1=CC=CC=C1*)N1CCOCC1&*O&&&
*OCC(O)CO&*C1=CC=C(C#CC2=CC=CC(*)=C2)C=C1&*F&&&
*CC=C&*C1CN(CCC2=CC=CC=C2)CCN1*&*CCO&&&
*N&*C1=NC(*)=C2C(C3=CC=CN=C3)=CN(C3OC(*)C(*)C3*)C2=N1&*N&&*CO&*O&*O&&
*C&*C1=C(C2SCC(=O)N2C2=CC=C3C(*)=CC(=O)OC3=C2)C(*)=CC=C1&*F&&*Cl&&
*CCCCC&*C1=CC=C(COC2C3CCN(CC3)C2C(C2=CC=CC=C2)C2=CC=CC=C2)C=C1&&&
*C(C)N(C)C&*C1=CC=C(CC(*)C2=CC=CC=C2)C=C1&*Cl&&&
*C(=O)OC&*C1=CC=C(C=CC(=O)N2CC(*)C3=C2C=C(*)C2=CC=CC=C32)C=C1&*[N+](=O)[O-]&&*O&&
*OC&*C1=CC=C(CCN2C=NC3=C(C=NN3*)C2=O)C=C1&*C&&&
*CC&*C1=CC=C(CNC(=O)CSC2=NC3=CC=CN=C3N2*)C=C1&*Cl&&&
*C(=O)OCC&*C1=CC=C(C(=O)NC2=C(*)C(*)=C(*)S2)C=C1S(=O)(=O)N1CCCCC1&*OC&&*C&*C&&
*COC&*C1CN(S(=O)(=O)N2CCCCC2)CC2=NN(*)C=C21&*C&&&
*OC(C)=O&*C1=CC=CC(C2=CC(C(=O)NN3C=CN=C3)=C3C=CC=CC3=N2)=C1*&*C&&&
*C1=CC(C2C(=O)CC(=O)N2NC2=CC=CC=C2)=CC=C1&*Cl&&&
*C=CC(O)CCCC&*C1CC(*)C(*)C1*&*O&&*O&*CC=CCCCC(=O)O&&
CCNCCCCNCC&&&
*C1=CC=C(S(=O)(=O)N2CCCC3=CC=CC=C32)C=C1&*Cl&&&
*CC(O)CO&*C1=CC=C2C(=C1)N=C(CSC1=NN=C(*)O1)N2*&*Cl&&*Cl&&
*C(C)CC&*C1NC(=O)C(CC2=CC=CC=C2)NC(=O)C2CCCN2C(=O)C(*)N(*)C(=O)C(*)NC1=O&*C&&*CC(C)C&*C(C)CC&&
*C(=O)NCCCOCC&*C1=C(*)C(*)=C2C=NN(*)C2=N1&*C&&*CCCC(C)C&*C&&
*C&*C1=C(*)C(=O)C2=CC=CC=C2C1=O&*CC=CC(C)(C)O&&&
*OC&*C1=CC=CC(CN2C(=O)N(C3=CC=CC=C3)C(=O)C3=C2C2=CC=CC=C2S3)=C1&&&
*CCCCC&*C1=CN2C=C(C(=O)NC3CCCCC3)N=C2C=C1&&&
*CC&*N1C(=O)C2=C3N(CCN3C3=CC=CC=C3)C3=CC=CC=C3N=C2N(*)C1=O&*CC&&&
*OC&*C1=CC=C(C2=CC=CC=C2C=CC(=O)C2=CC=C(*)C(*)=C2)C=C1*&*OC&&*Br&*OC&&
*C&*C1=CC=C2N=C3C(=CC(C4=CC=CC=C4)=C(*)C3=O)NC2=C1&*Cl&&&
*C&*C1=CC2=C3C(=CC=C4C(=O)N(*)C(=O)C(*)(*)C(=C43)CC2)C1=O&*C&&*C(N)=O&*C(=O)O&&
*C1=CC(*)=CC(COC(=O)NC2CCC(CCN3C=C(C4=CC=CO4)N=N3)OC2*)=C1&*Cl&&*Cl&*CO&&
*C1=CC=CC=C1CC1=CC=CN=C1&*Cl&&&
CC(CC=CSC(=O)C(C)Br)C(=O)NC(C)C&&&
*C=C&*C1=C(SCC(=O)OC2CC(*)(*)C(*)C(*)C34CCC(=O)C3C2(*)C(*)CC4)N=C(C(=O)OC2CC(*)(*)C(*)C(*)C2*)S1&*C&&*N&*C&*C&*C&*C&*C&*C
*CN(CCCN(C)C)C(=O)NC(C)C&*C1=CC=C2C(=C1)C(C1=CC=CC=C1)=NCC(=O)N2*&*C&&&
*OCCCC&*C1=CC=C(C(=O)NC(=S)NC2=CC=CC=C2*)C=N1&*[N+](=O)[O-]&&&
*C&*N1CCC2=NC3=CC=CC=C3N2CC1&&&
*C&*C1=CC=CC(CSC2=NN=C(C3=CC=C(S(=O)(=O)NCC4=CC=CO4)C=C3)O2)=C1&&&
*C&*C1=CC=CC=C1C1=NC(CNC(*)C2=CC=CC=C2)=CO1&*C&&&
*CNC(C)=O&*C1CN(C2=CC=C3C(=C2)CCCN3C(=O)NC2=CC=CC=C2)C(=O)O1&&&
*C(=O)NS(=O)(=O)CC&*C1=C(*)C=C(CC(*)CC(=O)N2N=CC(*)=C2*)C(*)=C1&*N&&*F&*F&*OC&*C&&
*C&*C1=CC=C(N2N=NC(C(=O)NCC(=O)NC3=CC=CC=C3*)=C2*)C=C1&*O&&*Br&&
*C&*C1=CC=C(N2N=C(C(=O)NC(*)C(=O)NC(*)CC3=C(*)[NH]C4=CC=CC=C34)C=C2*)C=C1&*CCCNC(=N)N&&*CCCNC(=N)N&*C(=O)O&*Cl&&
*C(=O)OC&*C1=CC=C(N2N=C(*)C=C2C2=CC=CC=C2)C=C1&*SCC#N&&&
*CN(CC)CC&*C1=CC=C(C(=O)C2=CC(*)=CC=C2*)C=C1&*OC&&*Cl&&
*CCC&*C1=C(*)N2C=CC=C(OCC3=CC=CC=C3)C2=N1&*CCO&&&
*C(=O)OC&*C1C(C2=CC=CC=C2)CC2CCC1N2*&*C&&&
*OC&*C1=CC(*)=C(*)C(C(=O)NC2CCN(CC3=CC=CC=C3)CC2)=C1&*C&&*OC&&
*OC&*C1=CC=C(C2=NN(CC(=O)NC3CCN(*)CC3)C(=O)C=C2)C=C1&*C&&&
*C1C=CC23C4OC(=O)C(=C)C1C2C(OC(=O)C=CC=CC1=CC=CC=C1)C1CC(*)(*)C1(C(*)C4*)C(*)C3*&*OC(C)=O&&*C&*O&*OC(C)=O&*C&*OC(C)=O&*OC
*OC&*C1=CC(N2N=C(*)C3=C(N4C=NC(C5=CN(*)N=C5)=C4)C=CN=C32)=CC(*)=C1*&*C(N)=O&&*C(N)=O&*C&*OC&&
*OC&*C1=CC2=NC=NC(NC3=CC=CC(*)=C3*)=C2C=C1N1CCN(*)CC1&*Cl&&*F&*C&&
*SCCC(=O)OC(C)C&*C1=NC(=O)C(*)=C(CC2=CC=CC3=CC=CC=C23)[NH]1&*O&&&
*C&*C1=C(NC2=NC3=C(C4=N[NH]C=N4)C=C(C4=CC=C(CN5CCN(*)CC5)C=C4)C=C3C=N2)C(*)=CC=C1&*Cl&&*Cl&&
*C&*C1=CC(C2=C[NH]C3=NC=C(C4=CC=C(*)C(*)=C4)C=C23)=CC=C1&*F&&*N&&
*OC&*C1=CC(CN2CCCC(C(=O)C3=CC=CC=C3*)C2)=CC=C1&*Cl&&&
*OC&*C1=CN=C2CCN(C(=O)C34CC(NC5CCOCC5*)CC3CN(C3CCCC3)C4)CC2=C1&*F&&&
*C&*C1=NN(C2=CC=CC=C2)C(NC(=O)CN2CCN(*)CC2)=C1&*C&&&
*C&*C1=CC(C2=C[NH]C3=C(NC4CCCC(*)C4)N=CN=C23)=CC=C1&*NS(C)(=O)=O&&&
*C&*C1=CC(NC(=O)CN2CCCC2)=NC2=CC=CC=C12&&&
*C&*C1=CC=C(CN2C(*)=C(C3=CC=CS3)N(CC3=CC=C(*)N=C3)C2=O)C=C1&*Cl&&*[N+](=O)[O-]&&
*C1C(=C)CCC2OC(=O)C(*)C21&*C&&*C(=O)O&&
*C&*C1CN(*)C(=O)CCCN2N=NC=C2COC1CN(*)CC1=CC=C(C2=CC=CC=C2)C=C1&*C(C)CO&&*C&&
O=C(NCCCN1CCOCC1)C1=CC=CC=C1SCCC(=O)N1CCOCC1&&&
*C(=O)NCC&*C1=NC2C(=O)N(*)C(=O)C2N1*&*CC&&*C&&
*C&*N1C=C(C2=C(C3=C[NH]C4=CC=CC=C34)C(=O)NC2=O)C2=CC=CC=C21&&&
*CC&*C1=CC=C(C2=N[NH]C(=O)C(C(=O)NC(*)CC3=CC=CC=C3)=C2)C=C1&*Cl&&&
*C(=O)OCC&*C1=CC(C=CC2=C(S(=O)(=O)N3CCC(*)CC3)C(*)=NO2)=CC=C1&*C&&*OC&&
*C&*C1CN(*)C(=O)CCCN2N=NC=C2COC1CN(*)S(=O)(=O)C1=CC=CC=C1&*C(C)CO&&*C&&
*C&*C1=CC(*)=NC(N2CCCC3(CN(C4=NN=CS4)CCO3)C2)=N1&*C&&&
*OC&*C1=CC=CC=C1N1CCN(C2=CC(C(=O)NC3CCCCCC3)=C3C(=O)OCC3=C2)CC1&&&
*C&*C1=CC=CC(OC2=CC=C(CN3CCC4(CC3)CC(=O)C3=NN(*)C(=O)CC34)C=C2)=C1*&*C&&*Cl&&
O=C1CCC(NC2=NC=CC(N3C=NC4=CC=CC=C43)=N2)CN1&&&
*C(F)(F)F&*C1=CC=CC(N2N=NC=C2C2=CC=NC=C2)=C1&&&
*C1=COC2=CC3=C(C=C12)C(CCC(=O)NC1=CC=C(S(=O)(=O)N2CCCCC2)C=C1)=CO3&*C(=O)O&&&
*S(=O)CCCCCC&*C1CCCN1*&*C(=O)NC(CC(C)C)C(=O)NC(CC(C)C)C(O)CC(=O)NC&&&
*C1=CC=C(CS(=O)(=O)CC2=CC=C(C(=O)NCC3CCCO3)O2)C=C1&*Br&&&
*C#N&*C1=CC=C(NC(=O)C2=C(*)C(*)=C(*)[NH]2)C=C1*&*N&&*NC(=O)CCCN&*C(F)(F)F&*Cl&&
*C(=O)CCC&*C1=CC=CC=C1N(*)CCCCCN1C(=O)CCC1=O&*N(CCCl)CCCl&&&
*C&*C1=CC=C(N(*)CC(=O)NC2CCCC2)C=C1&*S(C)(=O)=O&&&
*C&*N1C=CC(NC(=O)N2CCC(S(=O)(=O)NCC3=CC=CC=C3)CC2)=N1&&&
*OCCCCCCCC&*C1=CC=C(C=CC(=O)OC2CC(*)OC(OCCC3=CC=C(*)C(*)=C3)C2*)C=C1*&*O&&*O&*O&*O&*O&&
*C&*N=C(C1=CC=CC=C1)C1=CC=CC=C1*&*N&&&
*OC&*C1=CC=C(C(CC(=O)N2CCCCC2)C2=C(*)C=C(*)C=C2*)C=C1&*OC&&*OC&*OC&&
*CCC&*C1=CC=C(S(=O)(=O)CCS(=O)CC2=CC=CC=C2*)C=C1&*C(F)(F)F&&&
*C&*C1=CC=C2C(=C1)C1(CC(=O)N(CC3=CN=CN3*)C1=O)C(=O)N2*&*C&&*Cl&&
*C1=CC=C2C(=O)C=C(C3=CC=CC=C3)OC2=C1CN1CCOCC1&*O&&&
*C&*C1=CC=C(C2=NN(*)C(*)(*)C2)C=C1&*N&&*CNCC(=O)N(C(C)C)C(C)C&*C&&
*OC&*C1=CC=C2N=CC=C(C(*)C(*)C3CCC(NCC4=CC=C5SCC(=O)NC5=N4)CO3)C2=N1&*C&&*O&&
*C&*C1=CC=C(C2CC(=O)C3=CC=C(OCC4=CN(CCN5C(=O)C(=O)C6=CC(*)=CC=C65)N=N4)C=C3O2)C=C1&*Cl&&&
*C1=CC=CC=C1CN1CCC(N2N=CC=C2NC(=O)C2=CC=C3OCOC3=C2)CC1&*Cl&&&
*OC&*C1=CC=C(S(=O)(=O)N2CCC(C(=O)OCC(=O)C3=CC=CC=C3*)CC2)C=C1*&*C&&*C&&
*OCC&*C1=CC=CC=C1N(C(=O)C1=CC=CC(*)=C1*)C1CCN(*)CC1&*C&&*Cl&*Cl&&
*C=CC(=O)O&*C1=CC=CC(CC2=N[NH]C(NC(=O)C3=CC=CC=C3)=C2)=C1&&&
*OCC=NOCC&*C1=CC=C(OCC(*)CNS(=O)(=O)C2=CC=CS2)C=C1&*O&&&
*C(C)(C)C&*C1=CC=C(C2=C3N=C(*)C=CN3N=C2)C=C1&*F&&&
*C&*C1=CC(*)=C2C(=O)N=C(C3=CC=CC=C3)[NH]C2=N1&*C&&&
*C1=CC=C(CN(CC(=O)NC2=CC=CC(*)=C2)S(=O)(=O)C2=CC=CC=C2*)C=C1&*OC(F)(F)F&&*Cl&*F&&
*C1=CC=C(C(=O)N2CCN(CCC3=CC=NC=C3)CC2)C=C1&*Cl&&&
[truncated: 889,813 more chars]
