# Supplementary material for: t-SMILES: a fragment-based molecular representation framework for de novo ligand design
Source: Nat Commun. 2024 Jun 11;15:4993. doi: 10.1038/s41467-024-49388-6 (PMC11167009; doi:10.1038/s41467-024-49388-6)
Supplement: Supplementary file 4 — Source Data [file 41467_2024_49388_MOESM4_ESM.zip › Soure data/Source data and code for all other graphs/Metrics/Models/Chembl/ChEMBL_TSDY_Scaffold[MPL][rnd15][bs128]/gen.smi.re_smils[1].smi]

O=C(c1ccc(F)cc1)N1CCC(c2nncn2-c2ccc(F)cc2)CC1
CC1CCSc2ccc(O)cc2NC(=O)c2cc(c(OC3CC(Cl)C(C)C(C)O3)cc2O)N(C(C)N(C)C(C)C)C1=O
NCCCCC(NC(=O)C(Cc1ccccc1)NC(=O)Cc1ccc(O)cc1)C(=O)NC(CC(=O)O)C(=O)NC(CCC(=O)O)C(=O)O
NC(=O)Nc1cc(F)ccc1[N+](=O)[O-]
O=C(NC(CCCCOCCN1C(=O)c2ccccc2C1=O)C(=O)O)OCc1ccccc1
CCCCc1ccccc1-c1ccc(-c2nnc(N(Cl)C(=O)c3ccc(S(N)(=O)=O)cc3)s2)o1
CCOC(=O)c1ccc2[nH]c(NS(C)(=O)=O)nc2c1
Cc1cnc(NC(=O)c2cccn(Cc3ccc(F)cc3)c2=O)s1
O=C(c1ccccc1)C(CSc1ccc(Br)cc1)c1ccccc1
CCCCCCCCC
Cc1ccc(C(NC(=O)C(N)CC(=O)O)c2ccccc2)cc1
COC1C(O)=CC23CCCN2CCc2cc4c(cc2C13)OCO4
Cc1cc(C(=O)CSc2nnc(C3CC3)o2)c(C)n1-c1ccccc1
Cc1ccc(Cn2ncn3c(=O)c4c(F)nn(-c5ccc(C)cc5)c4nc23)cc1
CC1(C)CC(OC(=O)OC2CCOCC2)CC(C)(C)N1O
CN1CCN(C(=O)c2ccc(N3CCCC3)c([N+](=O)[O-])c2)CC1
CCCc1ccc(N2CCN(C(=O)CSc3nnc4c(n3)[nH]c3ccccc34)CC2)c(C)c1
CCOC(=O)C(=CN(C)C)C(=O)N1CCN(C(=O)c2ccccc2)CC1
O=C(CC1CN(CCc2ccc(Cl)cc2)CCN1S(=O)(=O)c1ccc(Cl)c(-c2cn[nH]c2)c1)NCCc1ccc(Cl)c(O)c1
CCCc1cc2c(cc1O)CCC1C2CCC2(C)C(O)CCC12
NC(CCCNC(=O)NOC(c1ccccc1)c1ccccc1)C(=O)O
O=C(Nc1ccc(S(=O)(=O)Cc2ccc(Cl)cc2)cn1)c1ccccc1Cl
COCCc1nc(F)sc1-c1ccc2c(c1)nc(-c1ccccn1)n2C
CN(C)CCC(=O)Nc1cccc2c1CN(C(=O)N1CCCCC1)CC2
Clc1ccc(-c2nc[nH]n2)cc1
OCC1OC(n2cnc3nccnc32)C(O)C1O
COc1ccc(Cl)c(CN(Cc2coc(-c3cccc(C)c3)n2)OC)c1
CNC(=O)c1cc2c(O)cccc2cc1C(=O)c1cccs1
CC(c1ccc(F)cc1)n1c(=O)cc(-c2ccccc2Cl)n(CC(=O)NC2CCCC2)c1=O
O=C(NC1CCCC1O)C1CCCCN1CCCCOc1ccccc1
CN(C)CCCON=C1CCCCCCCCCC1
O=C(Cn1c(-c2ccc(Br)cc2)cc(C(=O)O)c1O)NC1CCCCCC1
CC(C)Oc1cccc(C(=O)Nc2cccc(-c3nnn[nH]3)c2)c1
C=C1CCCC(C)(C)C1CCC1(C)C(=O)OCC12C=CC(=O)C(C)(O)C2O
COC(=O)CC(O)CC(O)C(CC1CCCCC1)NC(=O)C(Cc1cnc[nH]1)NC(=O)C(Cc1ccccc1)N(C)C
COc1cc(S(=O)(=O)N2CCC(C(=O)N(C3CCCCC3)N(C)C)CC2)ccc1OCc1ccc(C)cc1
CCOC(=O)C1(C(P(=O)(O)O)P(=O)(O)O)CC(C)=NN1
Cc1cccc(-c2ccccc2)c1C(=O)Nc1ccc2c(O)cc(=O)oc2c1
O=C(O)Cc1cc(Br)ccc1N1NN(Cl)C(=O)C1c1ccccc1
COc1ccccc1C(=O)N1CCC(c2c(C)cc(C)c(F)c2C)C1
Cc1nc(N2CCOCC2)nc(Cc2cnc(NC(=O)c3ccc(N4CCOCC4)cc3)s2)c1C
Cc1cc(=O)n2nc(-c3cccs3)nc2[nH]1
COc1ccc(N2CCN(C(=O)Cn3cccc3)CC2)cc1
NN=C(C(=O)NC1CC(=O)N(C(=O)NS(=O)(=O)n2nccc2-c2cc(=O)c(O)c[nH]2)C1=O)c1csc(N)n1
Cc1ccc2c(c1CC(=O)OCc1ccccc1)OC(C)(O)CC2=O
O=C1COc2ccc(C(=O)COC(=O)CNC(=O)c3cccc(Cl)c3Cl)cc2N1
CC1CC(C)C2(C)CCC3(O)C(=CCC4C5(C)CCC(=O)C(C)(C(=O)O)C5CCC43C)C2C1(C)C
CCC1(c2ccc(C)cc2)OCC(C)(C)CN1C
CCCOC(=O)c1ccc2cc(OC)ccc2c1[N+](=O)[O-]
CCCn1c(=O)n(CCCCCC(=O)OCCNC(=O)CCC(=O)NC(CCCN)C(=O)OCCC(C)C)c(=O)c2nc(N)[nH]c21
Cc1cc(C)c(OCCCCOc2ccc(C3=C(C(=O)N(Cc4ccccc4)C4CC4)C4CN(Cl)CC(C3)N4)cc2)c(Cl)c1
Cc1ccc(C2=NNC(=O)Cc3cc4c(cc32)OCO4)o1
N=C(N)NCCCC(N)C(=O)NCCCNC(CNC(=O)C1NC(c2ccccc2)CN1C(=O)c1ccccc1)C(=O)NCc1ccccc1
CO
COc1ccc2c(c1)CCCCC2
Cn1c([N+](=O)[O-])c(C(=O)COC(=O)CNC(=O)c2ccccc2N)c(=O)n(C)c1=O
CC(O)CNCCCC(=O)O
Oc1cccc2c1CC(O)(Cc1ccccc1)C(O)C2
COc1cc(C=Cc2nc3cc4ccccc4cc3c(=O)o2)ccc1OCC(=O)O
CC(C)C1(N2CCN(C(=O)C(C(=O)NCCCO)n3cnc(NC(=O)c4ccccc4Cl)c3)CC2)CCOCC1
CN(CC(O)COc1ccccc1)c1ccc2[nH]cnc2c1
CSCc1ccc(N(Cc2ccc(Cl)cc2)S(=O)(=O)c2cccnc2)cc1
O=C(O)Cc1ccc(OCCc2c(CCCCc3ccccc3)n(Cc3ccccc3)c3ccc(Cl)cc23)cc1
O=C(C1CCC(CNS(=O)(=O)c2cccc3nsnc23)CC1)N1CCN(c2ccc(F)cc2)CC1
O=C1CC2C(CCN2S(=O)(=O)c2ccccc2)N1C(=O)N1CCC2(CC1)OCCO2
Cc1ccc(C)c(OCCn2c(C)ccc2C)c1
Cc1ccc(S(=O)(=O)Nc2nc3cccnc3n2OCC(=O)O)cc1
CCC(=O)OC12CCC(O)C1C(O)CC1C3(C)CCC(OC4OC(C)CC(C)C4C)C(C)(O)C3CCC12C(C)CC(O)C(O)C(C)(C)O
CCCCCCCCOC(=O)OCc1c(OC)ccc2c(=O)c(-c3c(OC)cc(OC)cc3OC)coc12
CCOC(=O)C=Cc1cc(OCC=C(C)C)cc(OCC=C(C)CCC=C(C)C)c1
COc1ccc(C#N)cc1C(=O)Nc1nc(C)c(C)s1
O=c1cc(-c2ccccc2)oc2cc(OCc3ccccc3)cc(O)c12
CC(Nc1nccc(N2C(=O)OCC2c2ccccc2)n1)c1ccccc1
Cc1cccc(N2CCN(S(=O)(=O)c3cn(C)cn3)CC2=O)c1
Cc1ccc2cc(C#N)c(SCC(=O)c3cccnc3)nc2c1
Cc1ccccc1-c1cc(=O)n(NC(=O)c2c(F)cccc2F)c(C)c1C
CC1=C(C(=O)Nc2ccccc2)C(c2ccccc2)NC(=O)N1
CC1(C)CC(CCOC(c2ccccc2)c2ccccc2)=NO1
COc1ccc(NS(=O)(=O)O)cc1CC(=O)NCc1ccc([N+](=O)[O-])cc1
Cc1ccnc2c1CCCC2
Cc1ccccc1Cn1c(-c2cccs2)c(C#N)c(-c2ccc(F)cc2)c(OC(F)(F)C(F)F)c1=O
COc1c(O)c2c(c(O)c1C(=O)O)C(COc1c(O)c(C)c3c(=O)ccoc3c1C(C)=O)N1CCOC(C)C1CC2
COc1ccc(OCC(=O)Nc2ccc(-c3nc4ncccc4o3)cc2)c([N+](=O)[O-])c1
c1ccc(Cc2ccc(OCCCCCCCCCCCCCCN3CCOCC3)cc2)cc1
O=C(NO)c1cc2ccc(NC(=O)c3nccs3)cc2s1
COc1ncnc2c1c(C#Cc1ccc(C(N)=O)cc1)cn2C1CCC(N)CC1
Cc1nc(N2CCC(c3ccccc3)CC2)nc2ccc(C=CC(=O)NO)cc12
O=C(C=Cc1ccc(O)c(O)c1)OC1CC(O)(C(=O)O)C(O)C(O)C1OC(=O)C=Cc1ccc(O)c(O)c1
COc1ccccc1N1CCN(CCCCCCCn2ccc(=O)c(C)c2O)CC1
Cc1cc(C(=O)O)c2oc(-c3cccc(-c4ccccc4)c3)cc(=O)c2c1
OCCCCCNc1ncc(-c2cccnc2)s1
C1=C(CCc2ccccc2)c2cc3c(cc2CC1)OCO3
Cc1ccc(C(OCCC2CCN(CCCc3ccccc3)CC2)c2ccc(C)cc2)cc1
NS(=O)(=O)c1cc(-c2[nH]c3ccccc3c2Sc2nnc(F)s2)ccc1C(F)(F)F
N=C(N)C(NC(=O)CCNC(=O)c1ccc(CC(=O)O)cc1)c1ccc(Cl)cc1
COc1ccc(-n2cnc(S(C)(=O)=O)c2[N+](=O)[O-])cc1
COC(=O)Cc1c(CCC(C)C)ccc2c1OC(C)C2=O
Cc1ccc(NC(=O)CN(F)CC(=O)NCc2ccc(F)cc2)cc1F
CN(NS(=O)(=O)C(C)(C)C)S(=O)(=O)c1ccc(Cl)cc1
COC(=O)c1sc2ccccc2c1S(=O)(=O)Nc1ccccc1Br
COCCC1(C)NC(=O)c2cc3n(c2C1=O)CCCC3
O=C(O)CC(NC(=O)C(CC1CCNCC1)NC(=O)c1nc[nH]c1Cl)c1cccc(C(F)(F)F)c1
COc1cc(-c2nn(-c3ccccc3)c3c2CN(F)CC3)ccc1S(N)(=O)=O
O=C(O)C=Cc1ccc2oc(=O)c(Oc3ccccc3)cc2c1
Cc1cc(-c2ccc(CCC(=O)O)cc2)n(-c2ccccc2)c1C(N)=O
Cc1cc(C(=O)Nc2cc(C(=O)Nc3cc(C(=O)Nc4cc(C(=O)NCCN5CCOCC5)n(C)c4)n(C)c3)n(N(CCCl)CCCl)c2)n(C)c1
O=C(CNC(=O)c1ccc(F)cc1)NCc1ccccn1
COc1ccc(C2CCc3cc(OC4OC(OC)C(OC)C(OC)C4O)c(O)c(CO)c3O2)cc1
COC(=O)C1CC(n2cc(COP(=O)(O)O)c(=O)[nH]c2=O)OC1O
COC(=O)C(CCCCC(=O)Nc1cccc(S(=O)(=O)NC(C(=O)OC)C(C)C)c1)CCSC
Cc1cc(Cl)ccc1C1Sc2c(ccc3c2CCC(C)(C=CC(=O)O)O3)N1Cl
CCOC(=O)c1ccc2c(N3CC4(CCOCC4)c4ncc(N5CCOCC5)cc43)c(F)c(-c3ccccc3)nc2c1
Cc1ccc2c(c1)CC1CCC(C2)C1
COc1ccc(-n2cc(C(=O)CN3CCOCC3)nn2)cc1
NC(Cc1ccccc1)C(=O)NC(COP(=O)(O)O)C(=O)NCCCCCCCNC(=O)CCC(N)C(=O)NC(Cc1ccccc1)C(=O)NCCc1ccccc1
CCOc1cc(N2CCC(C(=O)Nc3nc4c(=O)n(CCOC)ccc4o3)CC2)c(F)cc1F
Cc1ccccc1NC(=O)CCCSc1ccc2nnc(-c3cccnc3)n2n1
O=C(CNC(=O)c1cc2ccccc2oc1=O)NN=C1C(=O)Nc2ccccc21
CCCCCCCCNC(=S)Nc1ccc(N2CCOCC2)cc1
CC1C(COC(c2ccccc2)(c2ccccc2)c2ccccc2)OC1n1ccc(=O)[nH]c1=O
O=c1c(=O)n(C2CC3CCCC(C2)N3C2CCCCC2)c2ccccc2n1CCOCCF
COC(=O)c1ccccc1Nc1nc(Nc2ccc3c(c2)CCC3)c2cc[nH]c2n1
CN1CCc2cc(O)c(C(C)(C)C)cc21
O=C(NCc1ccccc1)c1ccc2[nH]c(=O)c3c(c2c1)CCSC3
CC(C)Sc1c(Cl)cc(Cc2nnc(O)s2)cc1Cl
CCC(NCc1ccc(Br)cc1)C(=O)NC(CO)C(=O)NC
Cc1cccn2c(=O)c3ccc4c(c3nc12)C(C)(CCO)C(=O)N(C)C4=O
COc1nccc2c1ccn2CC1COC(CNC(C)=O)C1
CC(=O)Oc1ccc(C2CC(c3ccccc3)=Nc3nc4ccccc4n32)cc1OC(C)=O
COc1ccc(C(CC(=O)N2CCN(c3ccccc3)CC2)C(C)(C)C)cc1
Nc1cc(F)ccc1S(=O)(=O)NC(=O)C(Cc1ccccc1)NC(=O)OCc1cc2ccccc2[nH]1
c1csc(-c2nc3cc(N4CCNCC4)ccc3[nH]2)c1
O=C(Nc1ccccc1)C1C(c2ccccc2)C(c2cccs2)N(F)C12C(=O)N(Cc1ccc(CCO)cc1)c1ccccc12
CN1C(=O)CC(c2ccc(Cl)cc2)c2cc(CC3CCCN3)ccc21
CON(C(=O)Cc1ccc(C#N)cc1)C1CCc2nc(-c3ccc(C)cc3)sc2C1
COn1c(=O)n(Cc2ccc(C(C)C)cc2)c2ccccc21
N=C(N)Nc1ccccc1Cl
CC(C)Sc1[nH]c(O)nc(=O)c1N=Nc1ccccc1Cl
COc1ccc(OCC(O)CN2CCCCC23Cc2ccccc2C3=O)cc1
CS(=O)(=O)NC(=O)c1cc(OCC2CCCC2)c(C2CC2)cc1F
Cc1ccc2c3c(C(=O)N4CCN(C)CC4)cc(-c4ccncc4)nc3c(=O)n(Cl)c2c1
CC(=O)NN1CCN(CCCCNS(=O)(=O)c2ccc(CCO)cc2)CC1
Cc1ccc(S(=O)(=O)Nn2cc(N)c3ccccc3c2=O)cc1
CC(C)Oc1cccc(C(=O)Nc2nc(-c3ccccn3)cs2)c1
Cc1ccc(C(=O)NC(CN2CCC(O)(c3ccc(Cl)cc3)C(O)(F)C2)C(C)C)cc1C
CN(c1ccccc1)S(=O)(=O)c1cccc(C(=O)NCCc2ccccc2)c1.[H]
COc1cccc(-c2nc3c([nH]2)CCCC3N)c1
CC1=Nc2[nH][nH]c(=O)c2C(c2ccc(OCCCCc3ccccc3)cc2)S1
Cc1cccc(C)c1NC(=O)CSc1nnc(Cc2ccccc2)n1C
O=C1CCC(CN2CCN(S(=O)(=O)c3cccc4ccccc34)CC2)N1
CCCn1c(NCc2ccccc2)c2ccccc2nc1=S
O=c1oc2ccccc2n1CCCCN1CCN(CCCN2CCCC2)CC1
O=C(NC1CCN(Cc2ccccc2)C1)N1CCC(n2cnc3cc(-c4ccc(Cl)cc4)sc3c2=O)C1
CCN(C)Cc1cc(Cl)c2c(c1)CN(Cl)CO2
NC(=O)Nc1ccc(-n2cc(C(F)(F)F)nc2-c2ccccn2)cc1
O=C(Nc1nc(-c2ccccc2)cs1)c1ccccc1
Cc1c(-c2cnc3[nH]cc(NC(=O)NCCF)c3c2)cnn1C
Cc1sc(N=Cc2ccccc2C(N)=O)nc1Cl
Cc1cccc(-c2nnc(SCC(=O)NCC3CCCO3)n2O)c1
COC1ON=C(c2ccccc2)C1NC(=O)CC(C)C
CN(C)CCOC1(c2ccccc2)CN(C(=O)N2CCN(c3ccccc3O)CC2)CCC1F
NS(=O)(=O)c1ccc(CCNC(=O)CSCc2cnn(-c3ccccc3)c2-n2cccc2)cc1
CCC12CC3CN(CCc4c1[nH]c1ccccc41)C(COC)c1c(cc(OC)c(OC)c1O)C(=O)N(C2)C3=COC
CCOc1ccc2c(OCC)c(NC(C)=O)c(OC)c(OCC)c2c1
CC1CCC2(C)CCC3(C)C(=CCC4C5(C)CCC(=O)C(C)(C)C5CCC43C)C2C1C(=O)O
O=C(O)c1cc2c(=O)c(F)cn(C3CC3)c2cc1-n1ccnc1
CC1(C)CCc2c(SCc3nc(-c4ccccc4F)no3)sc(C(=O)O)c2C1
O=c1c2ccccc2oc2cc(OCCN(CCCO)CCCO)ccc12
OCCN1CCN(C2CCCN(c3ccccc3Cc3ccccc3)C2)CC1
NCCc1cc2c(=O)c(C(=O)O)cn(CC3CCCO3)c2c(NCCCn2ccnc2)n1
O=C(OC1CN2CCC1CC2)c1ccc2ccccc2c1
CCCCCCCC=CCC(C(=O)O)C(CC(C)C)C(=O)NC(Cc1c[nH]cn1)C(=O)O
COc1ccc2[nH]c3c(c2c1)CC(=O)Nc1ccccc1-3
Cc1c(CNC(=O)CNC(=O)C(C)(C)C)ccc(Cl)c1Nc1nc2cc(Sc3ccc(CCN4CCCC4)cc3CNC(=O)C(C)C)cnc2n1Cl
Cc1cncc(C(=O)Nc2cccc(Cl)c2)c1
Cc1c(N(C(=O)NC2CC2)C(C)C)nc2c(OCc3ccccc3C(=O)N(C)CC3CC3)cccn12
CC(NC(=O)N1CCn2c1nc1ccccc12)C(=O)NCc1ccc(Cl)cc1
N=C(N)c1ccc(CNC(=O)C2CCC3CN(C(=O)CC(c4ccccc4)c4ccccc4)CC(=O)N32)cc1
Cc1ccc(-c2nnc(NC(=O)C3=C(Cl)NC(=O)NC3c3ccc(C(F)(F)F)cc3)s2)cc1
CC(C)c1nc(N)c(-c2ccc(Oc3ccccc3)cc2)c(N)n1
Cn1nc(C(=O)OCC(=O)NCc2ccc(F)cc2)c2ccccc2c1=O
Cc1cc(C)c2nc(NC(=O)c3nc4ccccc4s3)sc2c1
O=C(O)C(COc1ccccc1)CC(O)CCc1ccccc1
CN1C(c2nc3ccccc3[nH]2)=C[PH](c2nc3ccccc3[nH]2)=C1c1ccccc1
NC(=O)Nc1ccc(Oc2ccc(NCC(N)C(=O)O)cc2)cc1
COC1CC2OC(Oc3ccc(N4CCOC4=O)cc3)C(C)CCC2CN1C(=O)Nc1ccccc1
Cc1ccc(-c2cc(=O)c3c(O)cc4c(c3o2)C=CC(O)(O)O4)cc1O
O=C(Cc1cccc(Br)c1)NN=Cc1ccc(Br)s1
CC(O)C1CCN(C(=O)c2ccno2)CC1
O=C(c1ccc(Nc2ccc(C(F)(F)F)s2)cc1)C(F)(F)F
CCOC(=O)c1cn(-c2cccc(-n3cc(C4(C(C)C)N=N4)nn3)c2)nn1
COC(=O)c1ccc2c(c1)C1CC1(C(=O)N1CC(O)(c3ccccc3)C1)Cn1c-2c(C2CCCCC2)c2ccc(O)cc21
COC(=O)NN1C(=O)C23CCN(Cc4cc(I)c(F)cc42)C(C3)c2cc(F)ccc21
COc1ccc2c(c1)C(=O)C(O)C(c1ccc(C(=O)NCCc3c[nH]c4ccc(C)cc34)cc1)O2
Cc1c2ccccc2nc(=S)n1CC(=O)N1CCN(c2ccc(O)cc2)CC1
O=C(COc1cccc(Cl)c1)Nc1ccc2nc(N3CCN(C4CCCCC4)CC3)ccc2c1
CC(NC1=C(Cl)C(=O)c2ccccc2C1=O)C(=O)N1CCCCCC1
Cc1nnc(NC(=O)C(C)N2C(=O)C(=Cc3ccc(F)cc3)SC2=S)s1
COc1ccc(F)c(-c2noc(C(NC(=O)c3ccc(CO)c(OC)c3)OC)n2)c1
CC(=O)c1sc(C(=O)Nc2cccc3c(C)c(C(=O)O)oc23)c(C)c1C
Nc1cc(-c2ccccc2)[nH]n1
CCc1noc(CC)c1C(=O)OCC(=O)N(C)C1CCCCC1
CN1CCN(CCCCOc2ccc3c4c(c(=O)oc3c2)CCC4)CC1
Cc1ccc(C)c(S(=O)(=O)Nc2ccc(C(=O)NCc3ccncc3)cc2)c1
O=C1C2c3ccccc3CCN2C(=O)N1c1ccc(Cl)cc1
Cc1cc(F)ccc1OCC(=O)Nc1ccc(NC(=O)c2ccco2)c(F)c1
CCCCCCCCCNc1cccc2c1C(=O)c1ccccc1C2=O
CC(=O)Nc1cc([N+](=O)[O-])cc2c1[nH]c1nc(Nc3ccc(Cl)cc3)ccc12
CCCCCC(=O)Nc1nc2ccc(OC)cc2c2nc(-c3ccco3)nn12
O=C(O)c1ccccc1S(=O)(=O)Nc1ccc2ccccc2c1Br
CC1CCC2(C)C(=CCC3C2CCC2(C)C3CC3OC4(CCC(O)CO4)C(C)C32)C1
O=C(Nc1ccc2c(c1)Cc1ccccc1-2)C1CC(=O)N(c2ccc3c(c2)OCCO3)C1
COc1cc(Cl)ccc1OCC(=O)NN
O=C(CCCN1CCC(c2ccccc2)(c2ccccc2)CC1)c1ccc(F)cc1Cl
CCC1C(=O)N2C3CCCCC3(Cc3ccccc3)C2C(I)=CC=C2C(=O)N1C(=O)Nc1ccccc12
CCCN(CC)S(=O)(=O)c1ccc(CC(F)(F)F)cc1
Cc1ccc(S(=O)(=O)NC2C3CCC4CC2CC(C3)N4)cc1
CCc1nc(=O)cc(-c2ccc(Br)c(N)c2)[nH]1
Cc1ccc(C(C)C)cc1C#Cc1ccc(Cl)c(OCC(=O)O)c1C
O=C(NCc1cccc(F)c1)c1cccc(-c2ccc(F)cc2)n1
Nc1ccc(Cl)c(CN2CCN(CC(=O)Nc3cccc4ccccc34)CC2)c1
COc1ccc(Nc2nn3c(=O)c4ccc(C(=O)N5CCCCC5)cc4nc3s2)cc1
Cc1ccc(-c2cc3ccccc3nc2CS(=O)(=O)c2ccccc2)s1
COc1c(Nc2ccccc2Cl)c2ccccc2n2c(C)nnc12
Cc1cccc(C)c1OCCC(=O)NNC(=O)CCc1ccccc1
N#Cc1c(O)cc(-c2ccccc2)cc1S(=O)(=O)N1CSCC1C(=O)O
CCOC(=O)C1(Cc2cccc3ccccc23)CCN1CC=Cc1ccccc1
COC(=O)c1c(C(=O)c2cccnc2)cn2ncnc(Nc3cc(C(=O)NC4CC4)ccc3C)c12
COc1nc(N2CCN(OC)CC2)c2c(C(=O)N3CCN(c4ccccc4C)CC3)c(C)oc2n1
O=C1c2ccccc2SC(c2ccc3c(c2)OCCO3)N1CCN1CCCCC1
O=C1CCCCC1C(c1ccc(O)cc1O)c1c(Cl)cc(Cl)cc1Cl
COCc1cccc(S(C)(=O)=O)c1
CCN(CC)CCOn1ccc2c(C)cccc21
CC(C)n1c(NC(=O)C(C)(C)C)nc2ccccc21
Cc1ccc2[nH]c3c(c2c1)CN(Br)CC3
O=C(NN=C1CCCCC1)C(c1ccccn1)N1C(=O)C(=Cc2ccco2)SC1=S
Cn1cc(Cc2cc(C=O)n(CCC(=O)O)c2)c2cc([N+](=O)[O-])ccc21
Clc1ccc(CCC2CCN(CC3CCCCC3NCc3ccc(Cl)c(Cl)c3)CC2Cc2ccccc2)cc1Cl
O=C(NCc1cccnc1)c1ccc(S(=O)(=O)Nc2c(Cl)cc(Cl)cc2Cl)cc1
CC(C=CC1CC2OC2(C)CCC(C)C=C1CCC=CC(=O)O)=CC=CC(C)=CC(=O)O
C=CCOc1ccc(NC(=O)Cn2nc(-c3ccc(OC)cc3)ccc2=O)cc1
S=C(NCc1ccco1)Nc1ccccc1Cl
Cc1ccccc1NC(=O)Nc1nnc(Cc2cc(Cl)ccc2OCc2ccccc2)s1
O=C(O)c1cc(Cl)ccc1OC(C(=O)Nc1ccc(Cl)cc1Cl)c1ccc(OCc2ccc3ccccc3n2)cc1
O=S(=O)(c1ccc(Oc2ccccc2C(O)C(O)CO)c(S(=O)(=O)N2CCOCC2)c1)N1CCOCC1
CC(C)Cc1ccc(CCCC2C(=O)NC(C)C(=O)NC(CC(C)C)C(=O)NC(CCCNC(=N)N)C(=O)N(O)C3CCCCC3C(=O)N2C)cc1
COc1ccccc1N1CC(c2nc3cc(C)c(Cl)cc3[nH]2)CC1=O
Cc1ccc(N=Cc2cccc3ccccc23)c(O)c1C(=O)O
O=C(CCCCOc1cccc2cc3c(cc12)CCCC3)N1CCCCC1
Cc1cc2cnc(NCC(C)C)nc2n(Cc2ccccc2F)c1=O
O=S(=O)(Nc1ncccn1)c1ccc(N=Cc2ccc(SC(Cl)(Cl)Cl)cc2)cc1
Cn1ccc2c1CCC1C2CCCN1C(=O)CCn1nc(-c2ccccc2)ccc1=O
Clc1ccc(-n2cc(C=NNC3=NCCN3)c3ccccc32)cc1
CC(C)CC(C=O)NC(=O)CNC(=O)c1ccc([N+](=O)[O-])cc1
CC(=O)c1ccc(CC(=O)N(CC(=O)NCC2CCCO2)c2ccc(C)c(Cl)c2)cc1Cl
COc1ccc(C(CNC(=O)COc2ccc(Cl)cc2Cl)N2CCCC2)cc1
Cc1ccc(C)c(S(=O)(=O)N2CCC(C(=O)NCCCc3ccccc3)CC2)c1
CCN(C)c1ccc(C2CC(c3ccc(C)c(C)c3)=NC3N=NN=C3N2)cc1
Cc1ccc(NC(=S)N(C)C(SC(F)F)c2ccccn2)cc1
COC(CNC(C)(O)Cc1ccc(C)cc1)c1cc(O)cc2c1OCC(=O)N2
COC(=O)c1cc(OCC(F)N2CCN(C3CCCCC3)CC2)ccc1-c1noc(=O)[nH]1
Cc1ccccc1OCC(=O)Nc1cccc(S(=O)(=O)N2CCOCC2)c1
C#CCCCCc1nc2ccccc2n1CCC(=O)O
O=C1c2cc(NCCF)ccc2C(=O)c2c1oc1ccc(I)cc21
COc1ccc(-c2nc(-c3ccc(F)cc3)nn2-c2ccccc2)cc1
Cc1nc2ccccc2nc1SCC(=O)Nc1cc(C(C)C)on1
Cc1cc(C)cc(-c2nnc3n2CCCCCC3)c1
CC1CC(C)(C(F)(F)F)C(OCCCCCOc2cccc3ccc(S(=O)(=O)O)nc23)=C(O)C1=O
Cc1nn(C)c2cc(N3CCC(C#N)(C4(C)CCOCC4)CC3)ncc12
COc1cccc(C(=O)Nc2ccc(N3CCC(N4CCCC4C)C3)c(C)c2)c1
N#Cc1ccccc1C(=O)N1CCC2C1C(CN)C(=O)N2C(=O)C1CC1
NS(=O)(=O)C1OC(S(=O)(=O)NCCc2ccc(CO)cc2)C(OCc2ccccc2)C(OCc2ccccc2)C1OCc1ccccc1
Fc1ccc(CNCCc2ccc3c(c2)OCO3)cc1
CC(=O)c1cc(-c2ccc(C=Cc3ccc(C(C)(C)C)cc3)cc2)ccn1
Fc1ccccc1C1(c2ccncc2)CC2CCC1N2
CC1(C)OC(C)(C)c2c1ccc1c2CC2(CCN3CCNCC3)CCC(=O)C2(Cc2ccccc2)C1
CCC1(OC(=O)NCC=Cc2ccc(-c3ncccn3)cc2)CCC(=O)C(C)C2NC(=O)OC2COC(=O)CC(=O)CC1OC1CCCCO1
O=C(Nc1nc(-c2ccccc2)cs1)c1ccc2[nH]c3c(c2c1)CCCC3
CC(C)c1nc(CNC(=O)N2CCCN(C(C)C)CC2)no1
O=[N+]([O-])c1ccc2c(Nc3ccc(S(=O)(=O)Nc4ccccn4)cc3)c3ccccc3nc2c1
NC(=O)c1ccc(-c2cc3ccc(C4CC5(CCCN(F)C5)C4)cc3oc2=O)cc1
CCOc1cc2c(C(=O)O)c(Cc3ccc(C(C)=O)cc3)oc2c(C(=O)O)c1OC
NCCCCNc1ccc(Nc2nc(Cl)nc3[nH]c(-c4ccco4)nc23)cc1
CCCCCCCCCCCC(O)C(CCCCCC(O)CCCCCCC1=CC(O)OC1=O)C1CCC(C)O1
Cn1cc(NC(=O)c2nc(C3CC3)ccc2Nc2cncnc2)c(C(=O)N2CCC2)n1
Cc1ccc(C(=O)Nc2ccc(OCC(F)(F)F)nc2-c2ccc3c(n2)NC(=O)C32CCCC2)s1
COc1ccc(-c2cc(=O)c3c(OC)cc(OC4OC(COC5OCC(O)C(OC)C5O)C(O)C(O)C4O)cc3o2)cc1O
O=c1ccc2cnc(NCc3ccc(F)c(Cl)c3)nc2n1C1CCCC1
C=CCC1(C(N)=O)C2=C(C=CC=[N+]1[O-])C(=O)c1ccccc1C2=O
CCc1cc(NC(=O)c2cnn3cccnc23)n(-c2ccccc2)n1
Cc1cc(C)cc(C(=O)c2cccc(Oc3ccccc3)c2)c1
CCCCCCC(O)c1cc(O)cc(O)c1O
CC(=O)OCc1cn(-c2ccc(OS(=O)(=O)C3CC3)cc2)c(=O)[nH]c1=O
COC(=O)c1ncc(-c2cc(F)ccc2N)c2sccc12
O=C(NCc1ccco1)c1nn(-c2ccccc2)c(=O)c2ccccc12
Cc1ccc(CCOC(=O)Cc2c(-c3ccccc3)[nH]c3ccccc23)cc1
CN1C(=O)c2ccc(OC(=O)NCCN3CCCC3)cc2Oc2ccccc21
CCc1ccc2oc(-c3ccc(NC(=O)CN4CCCCC4)cc3)nc2c1
CCCCCc1[nH]c2ccccc2c1C(=O)Nc1ccccc1CC
CCCCCCC1N(C)N=C(NC(C)=O)N1NC(=O)c1ccc(C(C)=O)cc1
CC(C)(C)c1cc2c(N)cc(N3CCNCC3)nc2cc1N
CCc1cccc(C(=O)N2CCCN(F)CC2)c1O
Nc1ccc(C(=O)NCCNCCCCNC(=O)c2nonc2[N+](=O)[O-])cc1
Nc1cc(CC(F)CC(=O)N2CCCC2C(=O)O)c(F)cc1F
CCOC(=O)c1nc(COC(c2cccc(-c3ccccc3C)c2)c2cncn2C#N)c(C)cc1C#N
CC(=O)OCC12CCCC(C)=C1C(=O)OC2c1ccoc1
COc1cc2c(c(OC)c1O)C1OC(O)(C=Cc3ccccc3)C(OC3OC(COC(C)=O)C(OC)C(OC)C3O)C1C(O)C(OC)C2
Cc1cccc2c1nc(SCC(=O)Nc1cccc(F)c1)n1nc(CCn3c(C)nc4ccccc43)nc21
COC1OC(=N)C(CC(C)C)C2CC=CC(C2=O)C(c2ccc(C#N)cc2)N(C(=O)OCc2ccccc2)C1=O
Cc1ccc2c(c1)c(C1(CN3Cc4ccc(O)cc4C3=O)NC(=O)NC1=O)cn2C(=O)NC(C)(C)C
CN(Cc1ccccc1)C(=O)c1ccc(OCC2CC2)cc1
CC(C)C12NC(=O)C(C)(CC1=O)C2OC(=O)c1ccccc1
COc1cc(OC)c(NC(=O)C2CCCN(S(=O)(=O)Cc3ccccc3)C2)cc1Cl
CCCCCCCC(C)c1ncsc1C(=O)Nc1ccc(C(=O)OC)cc1
Cc1cccc(CNCc2nc3c(c(CN4CCCOCC4)c2F)CCN(C)CC3)c1
CC1(C)C2CCC1(CS(=O)(=O)N1CCC3(C=Cc4ccccc43)CC1)C(=O)C2
O=C(CSc1ccc([N+](=O)[O-])cc1[N+](=O)[O-])OCN1C(=O)c2ccccc2C1=O
CCN(C(=O)COc1c[nH]c2ncccc12)C(C)C
NC(=O)C1CCCN(C(=O)c2ccccc2NCc2cccs2)C1
C=CCc1cccc(C(c2ccc(NS(C)(=O)=O)cc2)C(F)CN(O)C(=O)c2ccco2)c1
COc1cc(C(=O)OCC(=O)NC(=O)NC(C)C)c(S(=O)(=O)N2CCCOC2OC)cc1Cl
O=C(C=Cc1cccc(O)c1)c1cc(O)cc(Br)c1Br
CCCCONC(=O)C1OC(n2ccc3c(Nc4ccc(O)cc4)ncnc32)C(CO)C1O
CC(Cc1c[nH]c2ccccc12)NC(=O)c1cncc(-c2ccccn2)c1
O=C(CSc1nc2ccccc2[nH]1)Nc1nnc(Cc2ccccc2)s1
Cc1ccc(Nc2nc(C)cc(C)c2C#N)cc1
CCCC(=O)C1(C)CCN(CCC(=O)NC2CC(C)(C)Cc3c2cnn3-c2ccc(C)cc2)C1=O
Cc1ccc(C=NOCC(=O)NCc2ccccc2)cc1C
CCc1ccc2c(c1)C(=O)CC(=O)N2Br
COc1ccc(-c2c[nH]c3ncc(-c4cccc(OC)c4)cc23)cc1
Cc1cc(OCC(O)CCl)c2nc(F)ccc2c1
CCCc1nnc2ccc(C(=O)NCc3cc(C(C)(C)C)nn3-c3ccccc3)cn12
CCc1c(C)oc2ccc3c(-c4ccccc4)cc(=O)oc3c12
Cc1ccc(C=CC(=O)NCC2CCCC(CNC(=O)C=Cc3ccc(Cl)c(Cl)c3)C2)cc1Cl
NC(=O)c1nc(-c2cccs2)cc(C(=O)NC2CCN(Cc3ccccc3)CC2)c1Cl
Cn1nc(SCC(=O)Nc2ccc(Cl)cc2C(C)(C)C)nc1[N+](=O)[O-]
COc1ccc(C=NNC(=O)c2cc(N3CCN(C)CC3)nc3ccc(Br)cc23)cc1OC
CCCCCCc1ccc2c(c1)C1(C)CCN(C)C(C2)C1(CCC(=O)OC)OC(C)=O
O=C(CCc1ccccc1)c1cc(O)c(CCNCCO)c(O)c1
CCN(C(C)=O)c1ccc(C(=O)Nc2ccccc2)o1
O=C(Nc1ccc(F)cc1)N1C2CCCC1C(COCc1ccccc1)C2
COc1cccc(COC(=O)CCOc2nsnc2N2CCOCC2)c1OC
S=C(NC1CC1)N1CCc2nc(C#Cc3ccccc3)sc2C1
COC(=O)C(CC(N)=O)NC(C)=O
COCCc1ccc(-c2cc(N3CCOCC3)nc(-c3cccc(C)c3)n2)cc1
CCCNC1C(OC(C)=O)OC(n2cnc3c(C(=O)NC)ncnc32)C1OC(C)=O
Cc1noc(C(C)C)c1CNc1nc(NCc2ccccc2)nc2c1CN(C)CC2
COCCOc1ccc(C2c3cc(Cl)ccc3NC(=O)CN2C(=O)c2ccc(OC)s2)cc1Br
OCC(O)c1ccccc1-c1ccccc1
COC1=CC2Cc3nc4cc(N)ccc4c(NC(C)=O)c3C(C1)C2
COc1ccc(-c2nc3c([nH]2)CC(SC)NC3=O)cc1C
CC1=NC(=O)NC(=O)C1(N)Cc1cn2cc(N(C)C(=O)c3ccc4c(ccc5sccc54)c3)nc2s1
CCCCn1nc(C)cc1C(=O)NCc1c(C)cc(F)cc1Cl
Cc1cccc2c(-n3cnc(-c4ccccc4C(=O)NCCCN(C)C)c3)ncnc12
Cc1nc([N+](=O)[O-])n(CC(=O)NC(C)CCc2ccccc2)n1
C=CC1CSSCC(C(C)(C)C=C)NC(=O)C(C)NC(=O)CNC(=O)C(Cc2ccccc2)NC(=O)C(Cc2ccccc2)NC1=O
COc1ccc(C=Cc2cc(OC)c(OC)c(OC)c2)cc1OCCCCCOc1cc2c(cc1OC)C(=O)N1CCCC1C=N2
O=C(O)CCCCCSCC(=O)c1ccc(CC(C(=O)N2C(=O)NCC2O)c2ccccc2)cc1
CN1CCN(S(=O)(=O)c2ccc(-c3ccnc(Nc4ccc5ncsc5c4)n3)cc2)CC1
Cc1nn(C(C)C(=O)N(C)CCc2ccccc2)c(=O)c2c1sc1ccccc12
O=C1c2cccc(Cl)c2C(c2ccc(Cl)cc2)C1c1ccc(OCCN2CCCCC2)cc1
Cc1ccc(-c2ccc(CN3CCC(N4C(=O)N(C5CCN(C(=O)OC(C)(C)C)CC5)CC4c4ccccc4)CC3)cc2)cc1
O=C(O)CC1c2cc(OCCCCCc3ccccc3)ccc2CCC1O
CCc1cc(=O)c2c(OC)c(C)c(C(C)=CC(=O)O)cc2[nH]1
c1ccc(-c2cnc(N3CCNCC3)c3ncn(CC4CC4)c23)cc1
Cc1[nH]oc(=O)c1-c1ccc(CC(C)(C)O)cc1
CC(CNC(C)(CO)CNC(C)Cc1ccccc1)COc1cccc(CCc2ccccc2)c1
Cc1c(C(=O)C2CCCCC2)oc2cc(O)cc(OCC(=O)O)c12
O=C(CSc1nnnn1-c1ccccc1)Nc1ccc(S(=O)(=O)Nc2ccc(C(=O)O)cc2)cc1
COc1ccccc1N1CC2(CCN(Cc3c[nH]c4ccccc34)CC2)OC1=O
CCC1C(=O)OC(C#CCc2cnc3ccc(=O)[nH]c3c2)CCCCCC(OC2CCCC(O)O2)CC1OC1CC(C)C(C)CO1
COc1nnc(COc2ccc(C#CC3(O)CN4CCC3CC4)cc2)o1
Cc1cc(C(=O)O)ccc1C(O)N(Cc1ccco1)c1cc(O)ccc1C
CCc1ccc(C(F)(F)F)cc1NC(=O)CN(Cl)C(=O)COC(=O)c1cnccn1
Cc1ccc(C=Cc2nc3c(c(=O)n(Cl)c(=O)n3C)n2C)cc1
CCc1nc(Cl)nc(N2CCOCC2)n1
O=C(Nc1nnc(Cc2ccc(O)cc2)s1)c1ccccc1
CN(C)S(=O)(=O)c1ccc(OC(=O)C(Cc2ccccc2)NC(=O)c2ccccc2)cc1
NCCCC(NC(=O)Cn1cnc2ccccc2c1=O)C(=O)c1nc2ccccc2s1
O=C(CNc1ncnc2ccc(C(F)(F)F)cc12)NC1CN(C2CCC(c3cscn3)CC2)C1
NS(=O)(=O)c1c(Br)cccc1C(=O)NCCC(=O)NCC(=O)NCC(=O)NCC(=O)O
COc1nn(-c2ccc(C)c(C)c2)c(C(N)=O)c1C1CCN(OC)C1
CSc1cc(Cl)cc(-n2cc(-c3ccc4c(c3)OCCCO4)[nH]c2=O)c1
COn1c(C(=O)C=Cc2ccccc2C)c(-c2ccccc2)[n+]2c3ccccc3ccc12
COc1ccc(Cl)c(NS(=O)(=O)c2cccc(C(=O)Nc3ccc(Cl)c(OC)c3)c2)c1
CON(CC(=O)Nc1ccc(C(F)(F)F)cc1)C(=O)c1ccccc1C
Cc1ccc2c(c1)n(Cc1nnc(-c3ccccn3)o1)c(=O)c1cccn12
COc1ccccc1CC(=O)NC(=Cc1cccnc1)C(=O)NCc1ccco1
O=C(O)Cc1ccc(NC(=O)c2ccc(-c3nc4ccccc4s3)cc2)cc1
Cc1cc(COCc2cc3n(n2)CCN(C2CCCC2)C3=O)no1
COc1ccc(Oc2nc(Nc3ncc(N)s3)ncc2C(=O)N(C)C)c(C)c1
COc1ncccc1CNc1ncc(C(=O)NCc2ccco2)c(NCC2CCCO2)n1
Cc1ccc(CNC(=O)c2cn(C)c3sc(CN(Cl)CC(O)c4ccccc4)cc3c2=O)cc1
CC(=O)c1ccc(C2=NN(O)C(c3cc(Br)c(Cl)c(Br)c3)C2)cc1
COc1nn(-c2ccccc2)c2c1C(c1ccc(C(=O)Nc3ccc(C)cc3)cc1)SCC(=O)N2
C
CCOC(=O)C1=C(C(=O)OCC)C(c2cc([N+](=O)[O-])ccc2-n2oc(=O)c(Sc3ccccc3)c2-c2ccccc2)C(C)=C(C)N1
Cc1cccnc1Oc1ccc(-n2c(=O)[nH]c(=O)c3nn(-c4ccccc4C(F)(F)F)c(C)c32)cc1
CCCc1ccc(S(=O)(=O)c2nnc(NC(=O)C3=COCCO3)s2)cc1
Cc1cccc(OCC(C)CNC(O)(C=Cc2ccc3c(c2)OCO3)C(N)=O)c1
CCCC(CC)C(F)=NNc1ccc(NS(=O)(=O)c2cc(C(=O)O)ccc2O)cc1[N+](=O)[O-]
C=C1COC(CCC(O)C2CC2C(C(C)O)C2CCC3C(=CC=C4CC(C)CC(C)C4)CCCC32C)C2(CC(O)C(O)O2)C1=C
CN(CC(=O)Nc1ccnn1C1CCN(Cc2ccccc2)CC1)c1ccccn1
C#CNC(=O)c1c[nH]nc1S(=O)(=O)Nc1cccc(Cl)c1
CC(C)(C)NS(=O)(=O)c1cccc(-c2ccc(-c3cccc(Cl)c3)cc2)c1
O=C(NCCCN1CCOCC1)c1ccc2c(=O)n(-c3ccc(F)cc3)c(O)nc2c1
O=C(Nc1ccccc1N1CCCC1)c1cc[nH]n1
Cc1ccc([N+](=O)[O-])cc1N(CCC#N)CCC#N
Cc1c(CC(=O)O)c2cc(-n3cnc(Cl)c3)ccc2n1Cc1ccc(-c2ccccc2)cc1
CN=C(c1ccc(Oc2cc(C)cc(O)c2)nc1)N(CC1CCOCC1)C(C)C
COC1=C(Sc2cccc(C(C)(C)C(=O)O)c2)C(=O)CC(CCc2ccccc2)(c2ccc(O)cc2)O1
O=C(Nc1ccc(Cl)cc1Br)c1cc2ccccc2cc1O
CCOC(=O)N1CCN(c2ncnc3c2cnn3-c2ccc(OC)cc2)CC1
Cc1c2ccc(S(=O)(=O)N=C(N)N)cc2nc2c(C)cccc12
COC(C)(OC(=O)c1ccc(C)o1)C(=O)c1ccc(C(C)C)cc1
CC(=O)c1nnc(NC(=O)c2ccccc2C(=O)N2CCc3ccccc3C2)s1
COc1ccc2nccc(-n3cc4c(n3)CCC(NC(=O)c3csc(N5CCCC5)n3)C4)c2c1
CC(C)C(NC(=O)c1cccc(OCCc2ccccc2)c1-c1ccc(CN(C)C(=O)N(C)CCc2ccccc2)cc1)C(=O)NCCc1ccccc1
CCCN(CCC)C1=CC23c4ccccc4C4CC(C)(C)CC(=O)C4C(c4ccc(C)cc42)C(c2ccccc2)C13OC
CN1CCN(CC(Cl)COc2cc(O)c3sc(Nc4cc(Cl)[nH]n4)nc3c2)CC1
CC(C)CNC(=O)CCNC(=O)NSc1ccccc1NC(=O)c1ccccc1
O=C(NCc1ccc2c(c1)OCO2)C1CC(=O)N(C2CCCCCC2)C1
C=CC1(C(C)(C)C)c2ccccc2C12CC(C(=O)NC1(C(=O)NS(=O)(=O)N3CCOCC3)CC1C)N(C(=O)C(NC(=O)OC1CC1)C1CCCCC1)C2
CCCCc1nc2ncc(C=CC(=O)N(F)c3ccc(C(=O)NCc4cccc(CCC)c4)cc3)cc2n1C
N#Cc1ncc(-c2ccc(-c3ncc(C(=O)O)cn3)cc2C(F)(F)F)cn1
CN(C)C(=O)CCSc1nc2ccccc2s1
CCN(CC)Cc1c(C)c(=O)[nH]c2cc(C(=O)NC3CCCCC3O)ccc12
c1cnc2c(c1)nc(-c1ccncc1)c1n[nH]c(N3CCCCC3)c12
CCOC(=O)c1c(N)sc(=S)n1-c1ccccc1
Cc1cccc(COc2cccn3c(N(F)Cc4ccccc4)c(C)nc23)c1
O=C(Cc1ccc(Cl)cc1)n1nc(-c2ccccc2)nc1NCc1cccnc1
Cc1cc(C(=O)N2CCOCC2)cc2c(Cl)nc(-c3ccccc3)nc12
Cn1nc(C(N)=O)cc1-c1cnc2cc(C(F)(F)F)ccc2c1
COc1nc(N)nc2ncc(CNc3cc(-c4cccnc4)cc(Cl)c3N)cc12
Cc1ccccc1-c1cc2[nH]c(=O)c3c4ccccc4c(=O)n(F)c3n2c1
CCCCc1ccc2c(c1)c(CNCC1CCN(N(C)C)CC1)c1n2C(C(=O)O)Cc2cc(F)ccc2-1
CNC(=O)C(NC(=O)C(N)CCCCN)C(C)C
CCOC(=O)c1sccc1N
COc1ccc2c(C)c(C(=O)NCCN(Cl)CCN(CCNc3cc(-c4ccccc4)cc4[nH]c5ccc(C)cc5c34)OC)[nH]c2c1
CCCCC(Nc1nc(Cl)ncc1O)C(OC(C)(C)C(=O)O)c1ccccc1
Cc1ccc(-c2nc(C(F)(F)F)sc2C(=O)NCCC(C)N2CCC(N(Cc3ccccc3F)c3ccc(C)cc3)CC2)cc1
CC1CCC(=O)C(C)CCCC(C(C)C)C(O)CC1
CN(C)c1cccc(F)c1-c1noc(F)c1COc1ccc2c(c1)c(Cl)c(F)n2Cc1cc(Br)ccc1C(=O)O
S=c1[nH]nc(CSc2nnc(-c3ccc(OCc4ccccc4)cc3)n2-c2ccccc2)o1
Cc1cc(CC2COc3cc(-c4cc(F)[nH]n4)ccc3C2c2ccncc2)ccc1Cl
Nc1ccc(C(=O)ON=C(Cl)c2cccnc2)c(Cl)c1
CCC(C)c1ccc(CC(NC(=O)C(Cc2ccccc2)NC(=O)OCc2ccccc2)C(=O)NC(O)C(=O)NC2CCNC2=O)cc1
Cc1ccc(Oc2cc(=O)[nH]c3c(Cl)cccc23)cc1
O=C(COC(=O)c1ccccc1SCC=Cc1ccco1)NCc1ccco1
O=C(NCc1ccc2c(c1)OCO2)c1cc(-c2ccc3c(c2)OCCO3)on1
Cc1ccc(N(N)c2ccc(C(=O)Nc3ccc(Nc4ccnc5ccccc45)cc3)cc2)cc1
COc1ccc(CN2CC3CC(=O)NC3C2)cc1
S=C(NCCC1=CCCCC1)NC1CCCC1
Cc1ccc(C(=O)OCC(=O)N2CCC(N3CCCCC3)CC2)cc1C
Cc1ccc(-c2ccc3c(c2)C(C)(C)SC([N+](=O)[O-])CS3(=O)=O)cc1
CC(C)Cc1ccc(C(=O)N(C)C2CCC(F)NC2)cc1
CCc1ccc(S(=O)(=O)C2=C3NC(=O)c4c([nH]c5ccccc45)N3CCC2)cc1
COc1ccc2c(c1)N(C(=O)NC(CCC(=O)NC(C(=O)NC(CC(=O)O)C(=O)NC(CCSC)C(N)=O)C(C)C)C(=O)OC(C)(C)C)c1cc(C)ccc1N2
CCCC(=O)OCC1CC2C(CC1(C)C)C2C(CBr)=C1C(=O)C2(O)C=C(O)CC(O)C2(C(C)C)C1=O
CN1CC(C(=O)NCc2cc(Cl)cc3c2OCOC3)CCC1=O
CC(=O)C1(c2ccc(O)cc2)c2c(Cl)c(C(F)(F)F)cc(F)c2NC(=O)N1F
CN(C)CCOc1ccc2c(NCCCNCc3ccc(-c4ccc(Cl)cc4)cc3)ccnc2c1
NC1C(O)OC(Cc2nn(O)c3ncnc(CO)c23)C1O
O=[N+]([O-])c1c(NC2CCCCC2)cc(NCc2cccc(O)c2)c2ccccc12
COC(=O)N=C1NCC(c2ccc(C)nc2Oc2ccc(C(C)C)c(C)c2)CN1
Cc1ccc(NC(=O)Cn2ccc3c2c(=O)n(NS(C)(=O)=O)c(=O)n3C)cc1
O=C(NN=Cc1ccc(OCCOc2ccccc2)c([N+](=O)[O-])c1)c1cccs1
C1=Nc2cc(SC3CCCCC3)ccc2CN1
COc1ccc2nc(NC(=O)CN3C(=O)NC4(CCCCC4)C3=O)sc2c1
C=C1CC23CCC4C(CCC5C(C)(COC(=O)C(C)(C)C)CCCC45C)C2CCC1C3
Cc1ccc(C(=O)NCC(=O)n2nc(C)cc2[N+](=O)[O-])cc1
Cc1ccc(NC(=O)c2ccccc2)cc1Nc1ccccc1-c1nc2ncccc2o1
CCc1cc(C)[nH]c(=O)c1CNC(=O)N1CC(C)CC1C(=O)Nc1ccc(C=Nn2cnnc2)cc1
COc1ccc(CNc2c(NC(C)C3CCCCC3)c(=O)c2=O)cc1
COc1ccc(Cl)cc1NS(=O)(=O)c1ccc(-c2cnc(C3CC3)o2)cc1
C[N+](C)([O-])Cc1ccc(Nc2ccccc2)cc1C(=O)NCC(=O)O
CC=CC(=O)Nc1cccc(Oc2cccc(CCC)c2)c1
CN1CCN(CCc2cn3c(-c4ccnc(NN)n4)c(-c4ccc(F)cc4)nc3s2)CC1
CC(C)=CCC1(C=C2OC(=O)C(C)c3c2cc(O)c(C)c3O)C(=O)c2c(O)ccc(O)c2C1=O
S=c1[nH]c2ccc(OCCCCN3CCCC3)cc2[nH]1
CC1CCCc2c3c(oc(=O)c21)C1=C(CCC3)C(C)(C)OC1=S
Cc1ccc(NC(=O)c2ccc(CNc3c(N4CCCCCC4)c(=O)c3=O)cc2)cn1
CC(=O)OC1CCC2(C)C(=CCC3C2CCC2(C)C3CC(O)C2C(C)C=CCC(C)C)C1
N#Cc1cccc2c(-c3ccc4[nH]ncc4c3)c[nH]c12
CCN1CCN(c2cc(-c3sc(C)nc3C)nc(N3CCc4c([nH]c(C5CC5)nc4=O)C3)n2)CC1
NC(=O)c1cccc2c1c(=O)c(N)cn2Cc1cccc(-c2ccccc2)c1
CON1CC(C(C)CO)C(CN(C)S(=O)(=O)c2ccc(C)cc2)Oc2c(NC(=O)Nc3cccc4ccccc34)cccc2C1=O
CCOc1ccc(N2C(=N)C(=S)N(c3ccc(F)cc3)C2=N)cc1
COC(NS(=O)(=O)c1ccc(C#N)cc1)c1nc2ccccc2nc1N1CCC(N2CCCCC2)CC1
COc1nc(-c2ccc(F)cc2)c(-c2cc(C)c(OC)c(C(=O)NCc3ccncc3)c2)[nH]1
O=C(O)C(=Cc1ccc(Cl)cc1)CCc1ccc(-c2nccs2)cc1
CCCN(C(=O)CC)C(C)CC(=O)NO
Fc1ccc(-c2nnc(Nc3nc(-c4ccccc4)cs3)o2)cc1
CC1=C(C(=O)NCc2ccccc2)S(=O)(=O)c2cc(SCC(=O)Nc3ccccc3O)c(C)cc21
CCCCN(CCC)c1ncc(Cc2ccc(N)cc2)c(Cl)n1
Cc1cccc(CC(=O)Nc2nc3ccc(C(N)=O)cc3s2)c1
COCCCN(Cc1ccccc1)S(=O)(=O)Nc1cc2c(s1)N(F)c1cccc(C)c1NC2=O
CC(Cc1cn(C(=O)NCCCCCC(=O)NC(CCCNC(=N)N)C(=O)OC(C)(C)C)c2ccccc12)NC(=O)CC1CCCNC1=O
CC(C)=CCCC(C)=CCOc1ccc(CCC(=O)NC(CO)C(=O)NCCO)cc1
Cc1ccc(C)c(C(=O)NC2CC3CCC(C2)N3)c1
COc1ccc(C(=O)N2CC(CO)C2)cc1N1CCCNS1(=O)=O
CC1CC2NC(=O)CC(C(=O)Nc3ccc(Cl)cc3)N(C(=O)c3ccc(C(F)(F)F)cc3)C2C1
CCN(CC)CCCNc1c2ccccc2nc2ccccc12
O=C1CSC(c2ccccc2O)N1c1cc(Cl)[nH]c(=O)n1
CCOc1nc([N+](=O)[O-])c(N)nc1C#N
NC(=O)c1cccc(CSc2ccc(Br)cc2[N+](=O)[O-])c1
CCCn1c(N)nc2ccccc21
CCOC(=O)c1c(OC)oc2nccc(Nc3ccc(C(=O)OC)cc3OC)c12
NS(=O)(=O)c1ccc(CCNC(=O)c2nc3cccc(N(Cc4ccccc4)c4ccccc4)c3s2)cc1
C=CCn1c(=O)c2ccccc2c2c(=O)n(-c3ccccc3)c(-c3ccc(-n4ccnc4)cc3)nc21
COc1ccc(OC)c(-n2c(O)c(C=NCCN3CCOCC3)c(=O)[nH]c2=O)c1
NC1(N)COC2(CCC(n3c(C(F)F)nc4cc(CO)cnc43)CC2)C1
O=S(=O)(NCc1ccc(F)cc1)NS(=O)(=O)NCc1ccc(F)cc1
CCCc1nc2c(CCCOC)cc(C)nc2n(C)c1=O
COC(=O)Oc1ccc2ccccc2c1C=O
O=P(O)(O)OP(=O)(O)OP(=O)(O)OCC1C(O)C(O)OC1n1cnc2c(NC3CC4CCC3C4)ncnc21
O=C(Nc1ccc(C(F)(F)F)c(C2(c3ccc(F)cc3)CCCO2)c1)c1ccc(F)cc1F
COn1c(C)nc(-c2ccc(N(C)C)cc2)c(-c2ccc(Cl)cc2)c1=O
COc1ccc(Cl)c(S(=O)(=O)NC(=O)Cc2cccc(Cl)c2)c1
CC(C)C(NC(=O)N(C)Cc1ccccn1)c1ccccc1Cl
CC1=NC(Cl)=NC(N)(Cl)N1c1ccc(OCCCCCCOc2ccc(N)cc2C)c(S(=O)(=O)F)c1
CN1CNS(=O)(=O)c2sccc2C1=O
CC(SC(CO)CO)C(=O)c1ccc(Cl)cc1NC(=O)C1CCCCN1C(F)(F)F
CC12CCc3ccc(O)cc3C1C1CCCN1C2c1ccc(O)cc1
COc1cc2c(cc1OC)CN(CCn1cc(-c3cc(=O)c4ccccc4o3)nn1)CC2
CCc1cc(C(=O)NC)c(NC2=C(C)C(=O)c3cccc(CN(Cl)CCc4ccccc4)c3C2=O)cc1O
O=C1c2c(-c3ccccc3)nn(C(=O)c3cc(Cl)n[nH]3)c2OCCN1Cc1cc(F)c(F)c(Br)c1
CCOc1ccccc1NC(=NC#N)c1ccnc(Oc2cccc(Cl)c2)c1
CCOC1=CC(=O)c2ccc(C)cc2C1=O
CCc1cc(NC(=O)c2cc3c(ncn3Cc3ccccc3)c(C)n2)ccc1Cl
COc1ccc(S(=O)(=O)N2CCC(C(=O)N3CCN(c4ccccc4OC)CC3)CC2)cc1
CCOC(=O)c1cc(Cl)cc(C(=C(C)Cl)c2cccnc2)c1
COCCc1ccc(NC(=O)COCC(F)(F)C(F)F)cc1
Cn1ccc(NC(=O)Nc2ccc(-c3nc(N4CC5CCC(C4)O5)c4cnn(C5CCN(Cc6ccccc6)C5)c4n3)cc2)c1
Cn1c(CSc2nc[nH]n2)nnc1SCC(=O)N1CCCc2ccccc21
CC(C)CC(Cc1ccccc1)C(=O)NC(CCCNC(=N)N)CCC(=O)NC(N)C(=O)Nc1nc[nH]n1
O=C1CCC(CNS(=O)(=O)CCNC(=O)c2ccccc2)CN1
Cc1cc(C)n(CNc2ccccc2Oc2ccccc2C)n1
CCc1cc(C=Cc2nc3ccccc3c(=O)n2-c2ccccc2)cc(CC)c1O
COc1ccc(C(=O)CSc2nnc(-c3cccs3)n2Cc2ccco2)cc1OC
CCc1cccc(NC(=O)CSc2nccn2C(F)(F)F)c1
O=C(CSCc1ccccc1Br)Nc1ccc([N+](=O)[O-])cc1
CCC(=O)N1CCCC(c2cccnc2Oc2ccc(C(=O)c3nc4ccccc4[nH]3)cc2)CC1
Cc1ccc(C(F)(F)F)c(C(=O)NC2CCCC(CN3CCN(c4nccs4)CC3)C2)c1
Cc1ccc(-c2ccc(-n3ccnc3)s2)n1-c1ccc(C(N)=O)cc1Cl
Cc1ncccc1CN1CCCC1CN=C1CC(c2ccccc2)CC(=O)N1
COc1c2c(cc3c1-c1c(OC(=O)C=C(C)C)c(C)c(O)c(C(=O)C=C(O)C(=O)O)c1C(OC)C(OC)C(OC)C=C3)OCO2
CCCN(CC)CN1CCc2c1ccc1c2C(C(=O)O)c2ccccc2O1
O=C(O)CCc1ccc2c(c1)C(=O)C(=O)N2Cc1cccc2ccccc12
CNc1ccc(C2CC(=O)c3c(cc(C)nc3C(N)=O)O2)c(Br)c1
CSc1ccc(CCNc2nc(N)nc(NCc3ccccc3)n2)cc1
CCOc1ccc(Br)c(S(=O)(=O)N2CCN(C(=O)c3ccc(OC)s3)CC2)c1
Cc1ccc(OCCCCOc2ccc(COc3cccc4c3OC(C#N)(C=CC(=O)O)C=C4)cc2)cc1
C=CCc1nc(NN=Cc2cccc(C)c2)c(C#N)c(O)c1C#N
CCc1cc2c(cc1C(C)C)NC(=NCl)NS2(=O)=O
Cc1c(Br)ncnc1N1CC(CN2CCC(c3nc(Cc4ccccc4)no3)CC2)C1
COc1ccc2c(c1)OCC(=Cc1ccc(O)c(OC)c1OC)C2=O
Cc1ccc(S(=O)(=O)N2CCC(C(=O)N3CCCC(C)C3)CC2)cc1
C=CCC(Oc1ccccc1)C(=O)N1CCN(C(=O)Nc2ccccc2)CC1
COc1cccc(CNC(=O)C[S+]([O-])Cc2cc(=O)n3nc(Cc4ccccc4)sc3n2)c1
COc1cccc(-c2nccc(NCc3ccccn3)n2)c1
CN(C)CCC=C1c2ccccc2COc2ccc(C(=O)O)cc21
COc1ccc(C(=O)OCC(=O)N2CCCC2=O)cc1[N+](=O)[O-]
Cc1ccc(S(=O)(=O)CCC(=O)NCc2ccco2)cc1
CC1(C(=O)NC2CCCCCC2)CCCCC1
O=C(CCCCCNC(=O)Nc1ccc2ccccc2c1)NO
O=C1C(=Cc2nc3ccccc3s2)CCc2ccccc21
Oc1ccccc1C1CC(c2ccccc2)=NN1c1ccccc1O
Cc1ccc(S(=O)(=O)Nc2ncns2)cc1Oc1cccc(Cl)c1
CC(C)S(=O)(=O)NCc1cccc(CC(=O)Nc2nnc(CCCCc3ccc(NC(=O)Cc4ccccc4)nn3)s2)c1
CCNC(=O)c1ccc(CC(NC(=O)C(CCCCNC(=O)CCCC2CCSS2)NC(=O)C(CC(N)=O)NC(=O)OC(C)(C)C)C(=O)OCc2ccccc2)cc1
COc1ccc(-n2nc(C(N)=O)c3c2C(=O)N(c2ccc(C4(CN5CCCC5)CC4)cc2)CC3)cc1
COC1C(C)CC2c3cc(O)ccc3C(=O)CC21[N+](=O)[O-]
Cc1ccc(-c2cnn3c(NN=Cc4cccnc4)cc(Br)nc23)cc1
CC(C)(c1cccnc1)c1ccc(NC(=O)c2cccc(-c3ccncc3)n2)c(NS(C)(=O)=O)c1
CCCn1c(Cc2ccc3c(c2)nc(C)n3C)nnc1SCC(=O)N1c2ccccc2NC(=O)C1C1CC1
O=C(O)c1c2c(cc3c1CC1(Cc4ccccc4C1=O)C3)CCCCC2
COCCN1CCc2ccc(OCCCN3CCCCCC3)cc2C1
C=CC(=O)Nc1cnc(Nc2cnn(C)c2)nc1NCc1cccc(Cl)c1
CCc1ccc2c(N3CCN(Cl)CC3)nnc(NCc3ccccc3)c2c1
O=C(NC1N=C(c2cccc(F)c2)c2ccccc2NC1=O)c1cccnc1Nc1cccnc1
NC(CC[S+]([O-])CCSCC(N)C(=O)O)C(=O)O
Cc1ccc(-c2ccc3ncnc(N)c3c2)cc1
COc1ccc(-c2nnc3cc(C)c(OCC(C)c4ccccc4)nn23)cc1
O=C1c2ccccc2C(OCC2(Cl)CC2)(c2ccc(Cl)cc2)N1Cc1ccc(CO)cc1
CC(C)c1nnc(NC(=O)COc2ccc3oc4ccccc4c3c2)s1
CC1CCCCCCCCCC(=O)N2CCCC2C(=O)N2CCN(CCCCCCCCCC3CCCCC3)CC2C(=O)N1
CCCCCCCCCCCCCCCC(=O)NC(CCC(=O)O)C(=O)NC(CCCC(F)(F)F)C(=O)NC(CO)C(=O)O
COc1ccc(C=Cc2cc(O)c(C)c([N+](=O)[O-])c2)cc1O
CCC(=O)NCc1ccccc1C(O)(C#N)CCCN1CCC(OC)(c2ccc(F)cn2)CC1
O=C(NCCCNc1ccnc2cc(Cl)ccc12)c1cccs1
COC(=O)c1ccc(COc2ccc3c(Cl)c(OC)oc(=O)c3c2)cc1
CC1CCC2(C)C=CC(=O)C=C12
COC(C)(C(=O)Nc1nnc(C)s1)C(c1ccccc1)c1ccc2c(cnn2-c2ccc(C(C)C)cc2)c1
CC(C)C(=O)NC(=O)C12CCC(C)(C)C(N)C3=C1C1=C3c3ccccc3[N+]2=CCC1
COC(=O)C1Cc2c(-c3ccccc3)nc(N3CCOCC3)nc2N1C
COc1cc(NC(=O)c2sc3ccccc3c2OC)cc(Cl)c1OC
Clc1ccc(Oc2ccc(-c3nnc(NCc4ccccc4)o3)cc2)c(Cl)c1
COc1ccc(CN2CCSc3ccc(C(=O)NCc4ccccn4)cc32)cc1
Cn1c(-c2cccc(Cl)c2CC(=O)O)c(Sc2ccncc2)c2ccccc21
O=C1N2C=CC=CC2=[N+]1Cc1cn(Cc2ccccc2)nn1
COCC1CCCN(Cc2ccccn2)C1
Cc1noc(C)c1-c1ncnc(N2CCOCC2)c1C1CCN(Cc2ccccc2)CC1
CC(C)NC(=O)C(C)N1CCOC2CN(c3ncccn3)CC21
COc1cccc2[nH]c(C(=O)NC(C)C(=O)O)cc12
COc1cccc2cc(C(=O)C(=O)N3CCCCC3)oc12
Cc1cc2c(s1)C(=O)C=C1C2CCC2(C)C3CCC4(C)C2CCC(C2CC(C)(C)CCC2(C)CCC14C(C)O)C3(C)C(=O)O
Cc1ccc2sc(N(CN3CCCCC3)C(=O)c3cccs3)nc2c1
COc1ccc(COC2CC(c3ccccc3)C=C(C(=O)NC3CC3)O2)cc1
O=C(CNc1ccc(Br)cc1)NN=C1C(=O)Nc2ccccc21
Cc1c(Cl)ccc(N)c1C(Cl)Oc1cc(-c2cnc3[nH]ccc3c2)cnc1F
CN(C)CCN1CCN2CCN(C(=O)c3ccccc3)CCC2C1
O=C(CO)C1CCCN1C(=O)O
COc1ccc(C(=O)NC(CC(C)C)C(=O)Nc2ccc(OCc3cc(=O)n4ccsc4n3)cc2)cc1
Cc1ccn2c1c(=O)[nH]c1cc(Br)c(Cl)cc12
Cn1cc(S(=O)(=O)N2CCOCC2)cc1C=CC(=O)NO
CN1CCn2c1nc1ccccc12
Cc1cc2c(C#N)n[nH]c2c(C)c1C
CC(C)N1CCSC1=NCC(=O)N1CCOCC1
CCc1nn(Cl)c(C(=O)NCc2ccc(C)cc2Cl)c1F
CCOC(=O)Cc1ccc(S(=O)(=O)N2CCN([N+](=O)[O-])C2=O)cc1OC
CCCCC1=C(C(=O)OCc2ccccc2)C(c2ccc(C)cc2)NC(=O)N1CCCN1CCN(C(c2ccccc2)c2ccccc2)CC1
CC(=O)C1CC2c3cc(F)ccc3OC(c3ccc(NC(=O)C(Cl)Cl)cc3)C2C1
CCc1cc(CN2CCC(NC(=O)Nc3cccc(Cl)c3)CC2)no1
COc1ccc(NC(=O)CCN2C(=O)c3ccc(OC)cc3C2=O)c(C(C)=O)c1
CCCCc1c(OC)ccc(Cc2csc(CC)n2)c1OC
CC(CCNC(=O)c1cccs1)N(c1ccc(-c2ccccn2)cc1)S(=O)(=O)c1ccc(C(=O)O)cc1
CC(C)(C)c1ccc(OCC(CN2CCC(O)CC2)NS(C)(=O)=O)cc1
COc1cc2nc(N3CCC(COc4cc(OC)c(N)c(OC)c4)CC3)nc(OC)c2cc1OC
COc1ccc(-c2cc(CCN3CCN(c4ccccn4)CC3)ccc2Cl)cc1
Cc1ccc(S(=O)(=O)NC2CCC(NC(=O)C(C)C)CC2)cc1
COc1ccc(-c2cc(-c3ccc(F)cc3)cnc2O)cc1CN1CC(N)C1
Cc1ccc(S(=O)(=O)N(CC2Oc3ccc(C(C)CO)cc3C(=O)N(Cl)CC2C)NS(C)(=O)=O)cc1
CNC(C)CNn1cnc2nc(-c3ccc(C(C)(C)O)cc3)nc(C)c2c1=O
Clc1ccc(OCc2ccc(CNc3ccccn3)cc2)cc1
Cc1ccc(Sc2ccc([N+](=O)[O-])cc2)c(N2CCNCC2)c1
CC(C)(Cc1ccc(C(N)=O)cc1)NCC(O)c1ccc(O)c(S(N)(=O)=O)c1
Cc1ccc(S(=O)(=O)N2CCc3ccccc3C2)cc1NC(=O)c1ccc2c(c1)OCO2
Cc1ccc(C(=O)Nc2ccc3c(c2)C(=O)N(C(F)(F)F)C3=O)cc1
COc1ccc(-c2nc3ccccc3[nH]2)cc1NC(=O)COc1c(C)cc(C)cc1C
O=S(=O)(c1ccc(F)cc1)N1C2Cc3[nH]ncc3C1CC(c1ccccc1)C2
Cc1cccc(N2CCN(CC(=O)C(O)(c3ccccc3)C3CCC3)CC2)c1C
COc1cccc(-c2nc3cnc(Oc4ccc(F)cc4)nc3n(C3CC3)c2=O)c1
c1ccc2cc(C3(c4c[nH]cn4)CC3)ccc2c1
Cc1ccc(-c2cc3ncccn3n2)cc1NC(=O)c1cc(Cl)cc(O)c1C
CC(CO)c1ccccc1C(=O)Nc1ccc(CC(=O)NC2=NCCCN2)cc1
O=C(O)c1ccccc1
O=C1N(CCC2CO2)CCN1c1ccccc1
Cc1ccc2cccc(OC(=O)c3cc4cc(C)c(C(C)C)cc4o3)c2n1
NS(=O)(=O)Oc1cnc(N2CCC(NS(=O)(=O)N3CCc4ccc(C(F)F)cc4C3)C2)nc1F
CC1(C)CN(CCCc2ccccc2)C(=N)N1
CC(C)(C)c1cc(=O)nc(Nc2ccc3c(c2)OCCO3)[nH]1
O=c1n(NS(=O)(=O)c2cccc3cccnc23)c(=O)n(Cc2ccccc2)n1Cc1ccccc1
O=C(CCN1CCCCC1)Nc1cccc(NC(=O)CCN2CCCCC2)c1
N=C(N)c1cccc(CC(NS(=O)(=O)c2cccc(OCc3nc4ccccc4[nH]3)c2)C(=O)N2CCC(CCN)CC2)c1
Cc1cc(C)cc(N2CCN(C(=O)c3c(C)noc3C)CC2)c1
Cc1ccc(-c2cc(N3CCN(C(=O)NC4CC4)CC3)c3ccccc3n2)cc1
CC(=O)OCC1(Br)C(C)Cc2cc(OC(C)=O)cc(OC(C)=O)c2-c2cc(O)c(Br)cc2C1C
CC(Cc1ccc(C2CCN(C#N)CC2)cc1F)NC(=O)C1NC2CCC1C2
Cc1cccc(C(=O)c2cnn(Cc3c(C)cccc3F)c2Cl)c1
NC1CCN(C(=O)c2oc3cc(Oc4ccccn4)ccc3c2Cl)CC1
CCC[N+]12CCC3=CC=CCC31c1ccccc1C2
C=CCS(=O)(=O)Cc1ccc(C(=O)Nc2ccc(Cl)cn2)cc1Cl
CC1CCN(CCCCCCCOc2ccc(-c3nc4ccc(Oc5ccc(F)cc5)cc4o3)cc2)CC1
Cc1cc(-c2cccnc2)nc(N2CCN(S(=O)(=O)c3c(C)nn(C)c3C)CC2)n1
CCc1ccc(NC(=O)c2ccc3c(c2)c(O)c(C)n3Cc2ccc(-c3ccccc3-c3noc(=O)[nH]3)cc2)cc1
CCNCc1cccc2c(Nc3cc(CC(=O)Nc4ccc(OC)c(Cl)c4)[nH]n3)ncnc12
COc1ccc(CCn2c(=O)c3ccccc3n(Cc3cccc(C)c3)c2=O)cc1OC
C=C1C(=O)c2cc3c(c(OC)c2N=C1C)CCCC3
COc1ccc(-c2csc(-c3cc(-c4cc(-c5ccc(Cl)cc5)[nH]c4Cl)n[nH]3)n2)cc1
COc1cc2c(cc1OC(C)C)CC(=O)N(c1ccc(C(N)C3CC3)cc1)C2c1cccc(Cl)c1
CC(=O)Nc1ccc(NC(=O)c2ccc(N3CCc4ccccc4C3)nc2)cc1
CN(C)C=C1C(=O)NC(=O)NC1=O
C=C1C(=O)OC2C1C(O)CC1(O)C(C)CCC(=C)C21
COc1cccc(CNC(=O)c2ccccc2-c2ccccc2C(=O)O)c1
COC(=O)c1cn(CC2NCC(Cc3ccccc3)NC2=O)c(=O)n(Cc2ccccc2)c1=O
COC1(c2ccc3c(c2)OCO3)CCNCC1
CCOc1cc(C)c(C(=O)Nc2cccc(CNc3ncnc4c(C)cccc34)c2)c(C(N)=O)c1
CC(C)N(Cc1ccccc1)C(=O)COC(=O)c1c(F)cccc1F
COC(=O)c1ccc(NC(=O)C(O)=C(Cl)C2CC2)cc1
CSc1nc(-c2ccc(Br)o2)cs1
Cc1cc(C)nc(NC(=S)NC(=O)c2ccco2)n1
CCOC(=O)NC1CCCC1
CONC(=O)c1ccc(Nc2cncnc2Br)c(NCC(C)(C)O)c1F
Cc1ccc(S(=O)(=O)CC(Br)(C(=O)Nc2cccc(O)c2)C(F)(F)F)cc1
COc1ccc2c(=O)oc(-c3ccc(Cl)cc3)cc2c1
CCCCCCc1c(Cc2cccc3ccccc23)nc(SCc2nnc(SCc3cccc(S(C)(=O)=O)c3)o2)nc1-c1ccc(Cl)cc1
O=C(CN(CCO)C(=O)c1ccc(Cl)c(S(=O)(=O)N2CCOCC2)c1)Nc1ccccc1-c1ccccc1
COCCNC(=O)C(=O)C(C)NC(=O)C(C)NC(=O)c1[nH]cnc1C(=O)NC(CNC(=O)c1ccccc1)Cc1ccccc1
COc1ccc(-c2ccc3c(N4CCOCC4CNC(C)=O)nc(N4CCOCC4C)nc3n2)cc1C
Cc1c(OCC2CCCN(Cl)C2)ccc2cc(NC(=O)c3cccc(-c4cc(OCCCN(C)C)ccc4OCCCN(C)C)c3)c(=O)oc12
COc1ccc(-c2cccnc2Oc2ccc(Nc3ccccn3)cc2)cc1
Cc1cc(S(=O)(=O)c2ccc(=O)[nH]n2)ccc1[N+](=O)[O-]
CC(C)(Oc1ccc2c(c1)sc1cc[n+](CC3=C(N)N4C(=O)C(NC(=O)C(=NC(=O)[O-])c5csc(O)n5)C4SC3)cc12)C(=O)O
S=C1Nc2sc3c(c2C(Cc2ccccc2)=NN1CCCN1CCCCC1)CCCC3
CN1CCCC1=NC(=O)Nc1cccc(C(F)(F)F)c1
CC(Nc1nccc(N2C(=O)OCC2c2cccc(-c3cccs3)c2)n1)c1ccccc1
O=C(Nc1ccc(Nc2ncnc3cc(C(=O)N4CCCC4)sc23)cc1)c1ccc(C(F)(F)F)nc1
CCCCc1c(OCc2ccc(C(=O)Nc3nnn[nH]3)cc2)ccc2c(C)cc(=O)oc12
O=C(COC(=O)C=Cc1ccccc1)Nc1ccc2c(c1)OCCO2
O=C1C(Cl)=C(Nc2cccc(CSc3ccc(Cl)cc3)c2)C(=O)c2ccccc21
N=C(N)NCCCC(NC(=O)C1Cc2ccccc2CN1)C(=O)N1CC(OCc2cc3ccccc3[nH]2)CC1C(=O)NCc1ccccc1
CNCc1ccc(Oc2ccc(Cl)cc2Cl)cc1
C1=C(c2ccccc2)C(c2nc3ccccc3[nH]2)C2CC[N+]1(Cc1ccccc1)C2
Cc1cc2sc(S(=O)(=O)NC(=O)Nc3nc(Cl)cc(N(C)C)n3)c(N(CCCl)CCCl)c2nc1Cl
CC(=O)Nc1ncc2sc(-c3ccccc3)c(-c3ccccc3)c2n1
CCNCC(COc1ccccc1O)CN1CCCCC1
CC1(C)OC(NC(=O)C=Cc2ccccc2)C(C=Nc2nccs2)C1OCc1ccccc1
CCOc1ccc(CNC(=O)c2c(C(=O)NC3CCCCC3)cnn2C)cc1
Cc1cc(NC(=O)C(O)c2ccc(F)cc2)no1
CNCCNCc1ccc(Oc2ccccc2)cc1
Nc1nc(CCCO)c2c(n1)c(CCCO)nn2N
CC(C)(C)OC(=O)CSc1ccc(C(=O)CCCn2c3c(c(=O)[nH]c2=O)CSCC3)cc1
Cc1ccc(N(C(=O)CNC(=O)c2ccco2)C(C(=O)NC2CCCC2)c2ccccn2)cc1C
CC1(F)CCN(S(=O)(=O)N2CCC3(CCCN(C(=O)Nc4cccc(F)c4)C3)CC2)C1
CC(C)(C)C1C2CCc3cc(OCc4ccc(-c5ccccc5)cc4)ccc3C2CCN1Cc1ccc2ccccc2c1
COC(=O)CS(=O)(=O)NCc1cccc(SC)c1
COc1cc2c(cc1OC)C13CC(CCN1C2=O)N(C(=O)c1ccccc1)C3
COc1ccc(-c2cc(=O)c3c(OC)c(OC)c(O)c(OC)c3o2)cc1OC
CN(CCc1ccccn1)C(=O)CNCc1cnn(C)c1
O=c1ncc(O)c(Cl)n1CC1OC(O)C(O)C(CO)C1O
Cc1cccc2c1CC1N(C(=O)C3CCC(C)N3)CCC2(C)C1(C)O
COc1ccc(Cn2nnc3c(=O)nc(C4CCN(S(=O)(=O)c5cccc(F)c5)CC4)[nH]c32)cc1
CC(C)CC(CC(=O)NC(CCC(N)=O)C(=O)NC(CCC(=O)O)C(N)=O)NC(=O)C(NC(=O)OCc1ccccc1)C(=O)c1nc2ccccc2[nH]1
N#Cc1ccccc1S(=O)(=O)NCCCCN1CCN(c2ccccc2F)CC1
C=C1CC(CCCC)OC1=O
COC1C(O)C=C(C(=O)O)OC1c1c[nH]c(CCc2ccc(O)cc2)n1
CC12Oc3c(O)ccc4c3C13CCN(O)C(C4)C3(C)Cc1c2[nH]c2ccccc12
COC12C(C)C3=C(C(=O)C(C)=C(OC(N)=O)C3=O)N1CC1C2N1COC(N)=O
O=C(O)Cc1c(Cc2cccc3ccccc23)c2ccccc2n1Cc1ccccc1
C#CCOCCOCCOCCNC(C(=O)N1CCN(c2nc(CCCCN)nc(N3CCN(C(=O)Cn4cc(CCCCN)nn4)CC3)n2)CC1)n1cc(CCCCN)nn1
C=CCCCCCCCCCCCCCOC(=O)C=CC#CC#CCO
Cc1cc(C(=O)Nc2cc(C(=O)Nc3cc(C(=O)Nc4cc(C(=O)NCCN5CCOCC5)n(C)c4)n(N)c3)n(C)c2)cnc1N1CCC(C)C1
COc1ccc(C(=O)N2c3ccccc3N=C(Nc3ccccc3)c3ccccc32)c(OC)c1
CCCC(=O)C(CCNC(=O)c1nn(C)c2cc(C)nc(-c3ccc(F)cc3)c12)N1CCN(C)CC1
COc1cc(C)nc(N2CCCC(C(=O)Nc3ccc(C(F)(F)F)cc3)C2)n1
CCOC(=O)Cn1cc(C(=O)OCC)nc1Nc1sc(N2CCc3ccccc3C2)nc1C
CCS(=O)(=O)c1ccc(-c2cc(C(=O)O)cc(C(=O)O)c2)cc1
CCC(N)C(=O)NC(Cc1c[nH]c2ccccc12)CN1Cc2cc(-c3ccccc3)ccc2C1=O
COc1ccc(S(=O)(=O)Nc2ccc3c(c2)N(Cc2ccccc2)CCC3)cc1OC
CCCCNC(C)C(=O)NC(CN1CCCCC1)C(O)C(=O)NC1c2ccccc2CC1O
CC1=C(Sc2cc(C)c(C(C)(C)C)cc2O)C(=O)CC(CCc2ccc(Br)cc2)(C(C)(C)C)O1
NS(=O)(=O)c1ccc(NC(=O)N2CCOCC2)cc1
N#Cc1cc(OCC(F)F)cnc1C(=O)Nc1ccc(F)c(C2(N)CC3CC3C(Cl)=N2)c1
COC12CCC3c4cc(C)c(O)cc4CCC3C1CCC2C
CCC(N)c1cccc(Cn2c3ccc(NCc4ccco4)cc3c(=O)n2C)c1
CS(=O)(=O)CCNCc1cc(Nc2ccnc3cc(C(F)(F)F)ccc23)ccc1Cl
CN1CC=C(c2ccc(Cl)cc2)CC1
Cc1ccccc1NS(=O)(=O)c1cc2c(cc1C)N(Cl)C(=O)CC2
Cc1coc2oc(=O)c3c(c12)CCN(c1ccccc1)C3
O=C(O)Cc1ccc(NCCc2ccc([N+](=O)[O-])cc2)c2nonc12
C=CCOCc1ccc(C2CC(=O)c3c(cc4c(c3C)CC(C)O4)O2)cc1
COC(=O)N1C2CCC1C(C)C(c1ccc(OC(C)=O)cc1)C2
O=C1CCC2C3Cc4ccc(C(=O)O)cc4C2(CCN3CC2CCC2)C1
CCN(Cc1ccc2[nH]cnc(=O)c2n1)c1ccc(F)c(F)c1
Cc1ccc(C(O)CN(Cc2ccccc2)S(=O)(=O)c2ccc(CCNC(=O)c3ccccc3)cc2)cc1O
O=[N+]([O-])c1ccc2[nH]c(=Nc3cccc(-c4ccccc4)c3)sc2c1
Cc1nc(SCc2ccccn2)c(O)c(C(C)C)n1
O=S(=O)(c1ccc(Cl)nc1)N1CCN(CCc2ccccc2)CC1
CCn1c(=C2C(=O)Nc3ccccc32)sc(=Cc2cnc(C(N)=O)s2)c1=O
Cc1ccc(NC(=O)c2oc3ccccc3c2S(=O)(=O)N(C)C)cc1C
CCOc1ccc(CN2C(=O)c3ccccc3S(=O)(=O)c3ccc(C(=O)NCCCN4CCOCC4)cc32)cc1
CC1CNC(C(=O)Nc2ccccc2C(=O)O)CN1
COCC(=O)Nc1nc2nc(C)nn2c2ccccc12
Cc1cn2c(cc1=O)-c1c-2[nH]c(N)nc1=O
COc1cccc(CNC(=O)C2CCCN(C(=O)N3CCN(c4ccccc4)CC3)C2)c1
C=CCCCCCCCCCCCCOc1ccc(C=NCCCC)cc1
OC(CCC1C2C=CC3CC2CCC31)Cn1cnc2cnccc21
COC(C#Cc1cccc(CCC(=O)O)c1)(c1ccccc1)c1ccccc1
CCC1(OC(=O)c2ccccc2)C(=O)OCc2c1cc1n(c2=O)Cc2cc3ccccc3nc2-1
C1=CN(c2ncnc3cc4c(cc23)OCCO4)C=CC1
COc1ccc(-n2ccnc2SCC(=O)Nc2ccccc2F)cc1
CCN(CC)CC(=O)Nc1ccc(-n2cc(-c3ccccc3C)nn2)cc1
CC1CCCCN1CCCNC(=O)c1ccc2c3cc(Cl)ccc3n(CCN3CCCCC3)c2c1
CNC(=O)c1ccc(C)c(C2=NC(=O)C(F)(Cl)S2)c1
COC(=O)c1cc(C)ccc1C1=C(c2ccccc2)C(=O)C(C)(OC)O1
Nc1nc2n[nH]c(=S)n2c2ccccc12
Cc1ccc(CN2CCN(c3ccc(F)cc3)C(=O)C2=O)cc1
CCOC(=O)C1=C(C)C(c2ccc(NC(=O)Nc3ccccn3)cc2)C(C)=C(C(=O)OCC)N1
O=C1CC2C(CS(=O)(=O)N2c2ccc(Cl)cc2)N1c1ccccc1-c1ccccc1
CC1CCC2(OC1)OC1CC3C4CC=C5CC(O)CCC5(C)C4CCC3(C)C1C2C
Cc1c(C=C2C(=O)NC(=S)NC2=O)cc(-c2ccccc2)n1-c1ccc(C(=O)O)cc1
O=C(CNC(=O)c1ccccc1Cl)Nc1ccc(Br)cc1F
Cc1cc(C)c(S(=O)(=O)N2CCCC2C(=O)OCC(=O)Nc2ccccc2)c(C)c1
O=C(Nc1cccc([N+](=O)[O-])c1O)c1ccccc1
Cc1cc(C=NNS(=O)(=O)c2ccc(F)cc2)cc(F)c1O
CCN(CC)C(=O)c1c(-c2ccccc2)n[nH]c1C
Cc1cc(C2(c3ccccc3)C(=O)Nc3cc(N)ccc32)ccc1C#N
CN(C)CCc1cccc(Nc2nc(-c3ccnc(NC4CC4)c3)cn2Cl)c1
CCC(NC(=O)c1ccc(C)c(-c2ccc(F)cc2)c1)C(=O)NC(CCCNC(=N)N)c1ccccc1
CCn1cc(-c2cccc(OCCOCCOCCOCCOCCOc3ccc(-c4nc5c([nH]4)c(=O)n(C)c(=S)n5CC)cc3)c2)c2ccccc21
O=[N+]([O-])c1ccc2oc(CSc3nnc4ccccn34)nc2c1
CC(=O)N1CCCCC1n1cc(C(=O)CS)cn1
CC(C)CC(C=O)NC(=O)C(C)NC(=O)c1ccccc1
COc1ccc(C=CC(=O)c2c(F)cc(OC)c(C3=CC(=O)C=CC3=O)c2-c2ccccc2)cc1
O=c1c2ccccc2sn1-c1ccc(F)cc1F
CCC1=C(C#N)C(N)C(c2ccccc2)N=C1C
COc1ccc2c(c1)C(=O)N(c1cccc(F)c1)C2=O
O=C1CCCCC1C(Cc1ccccc1)NCCCO
CCC(c1ccccc1)c1ccccc1
Cc1ccc(-n2c(N)cc(C=NNC(=O)c3nnn(-c4nonc4C)c3CN3CCOCC3)c2Cl)cc1
Clc1ccc(-c2ccc(-c3nccn3-c3ccc(C4CNCCO4)cc3)cc2)cc1Cl
COCCn1c2ccc(C(=O)N3CCOCC3)cc2c2cccnc21
Cc1ccccc1S(=O)(=O)NCC1(N2CCN(C(=O)C3CN(Cl)CC3c3ccc(C(N)CC(C)C)cc3)CC2)CCCCC1
N=C(N)NN=Cc1ccc(Sc2cccc(C(=O)O)c2)cc1
Cc1cccc(-c2cnc3[nH]nc(-c4cccc(N)c4)c3c2)c1
OC1CCCCC1Nc1ccc(OCc2ccccc2)cc1
O=C(O)CNC(=O)C(=O)NCCc1c[nH]c2ccccc12
Cc1ccc(CN2CCC(N3CC(c4ccccc4)(c4cccc(C)c4)NC3=O)CC2)cc1
O=NN(CCCl)C(=O)NOCc1ccc([N+](=O)[O-])cc1
CC(=O)CSc1nnc(C2=NS(=O)(=O)c3ccccc3N2)n1C
CSc1nnnn1-c1cc(N)ccc1C
CCN(CC)S(=O)(=O)c1ccc(-c2ccc(NC(=O)c3cccc(C)n3)cc2)cc1
CN(C)c1cc(F)cc(CNC(=O)C2(c3ccccc3)CCC(N3CCC4(C=Cc5ccccc54)C(F)C3)C2)c1
Clc1ccc(COC2CCC(C(c3ccccc3)c3ccccc3)N(Cc3ccccc3)C2)cc1
Cc1ccc(-c2nc(CCNC(=O)c3cc(COc4ccccc4F)on3)cs2)cc1
CCC1(CCCN)c2ccccc2-c2nc3ccccc3c(-c3ccccc3)c21
CN(C)c1nccc2nc(-c3ccc(-c4ccccc4)cc3)[nH]c12
COc1ccc(N2CCN(Cc3cc(=O)c(OCC(=O)Nc4cc(OC)ccc4OC)co3)CC2)cc1
CCCCCCCCCCC(CC(=O)OCc1cc(C=C2SC(=O)NC2=O)ccc1C)OC(=O)C(CC(=O)O)(CC(=O)O)CC(=O)O
CCCCOc1ccc(-c2n[nH]c(-c3ccco3)n2)cc1
CC1=C(O)CC(c2ccccc2)N(C(=O)NCCCN(C)C)C1CS(=O)(=O)Nc1ccc(F)cc1
CC(Oc1ccc(S(C)(=O)=O)c(C(=O)N2CCN(c3ccc(C(F)(F)F)cn3)CC2)c1)C(F)(F)F
CCn1ccc2ccc(C(=O)NCCc3ccsc3)cc21
CCCCc1nc2ccccc2n1CCCOc1ccc(C(C)=O)cc1
CN(C)Cc1ccc2[nH]c(-c3ccc(-c4n[nH]c(=O)o4)cc3)nc2c1
COC(=O)Nc1ccc(O)cc1C(=O)NC1Cc2ccc(O)cc2C1
Cc1nn2c(c1-c1nc3c(-c4ccc(Oc5ccccc5)cc4)ncnc3s1)CCC(NCc1nccs1)C2
O=C(O)C(CS)NCc1ccc([N+](=O)[O-])cc1
Oc1c(C(N=Cc2ccco2)c2ccco2)ccc2ccccc12
CCCc1ccc(C(C)(CCC)c2ccc(OCCC(C)(C)C(=O)O)c(OCC(O)C(C)(C)C)c2)cc1
O=C(O)Cc1ccc(C2=NOC(c3ccc(Cl)cc3)O2)cc1
CSCCC(=O)Nc1cccc(OCc2cc(=O)n3c(C)cccc3n2)c1
On1cc(Cc2ccc(C(F)(F)F)cc2)nc1-c1ccccc1
Cc1cccc(C(=O)N(C[N+](=O)[O-])S(=O)(=O)c2cc(C)ccc2C)c1
N=C(N)SC1=C(C(=O)O)N2C(=O)C(NC(=O)C(N)c3ccco3)C2SC1
O=C(NS(=O)(=O)c1c(Cl)cccc1Cl)OC1C(=O)c2ccccc2C1=O
Cc1cc(C)c(Nc2ccccc2CC(=O)O)c(F)c1
COc1ccc(CNC(=O)c2sc3[nH]cnc(=O)c3c2C)cc1
CCOC(=O)c1cc(CN(c2nnn(C(F)(F)F)n2)C2CC(C(F)(F)F)N(C(F)(F)F)c3ccc(CCCO)nc32)cc(C(=O)OC(C)C)c1
Cc1c(C(=O)N2CCOCC2)sc(NC(=O)c2ccccc2)c1C#N
Cc1cccc(NC(=O)c2cc(C(F)(F)F)on2)c1
Cc1ccc(C(=O)c2cccc(C(=O)N3CCN(C(=O)c4ccco4)CC3)c2)cc1
CC=C(C)C(=O)OC1CC(C)C(OC(C)=O)=C2C1C(C)(O)CC(OC(C)=O)C1(O)C2OC(=O)C1(C)OC(=O)CCCCCCCCCCCCC
COc1ccc2c3c1OC1C4(C)CCC5(CC4C(O)(CCc4ccccc4)C(=O)O)C(C2)N(CC2CC2)CCC315
CC(N)C(=O)NC(CCCCN)C(=O)NC(CCCNC(=N)N)C(=O)NC(CCCNC(=N)N)C(=O)NC(C(=O)NC(CCCCN)C(=O)NC(CCCNC(=N)N)C(=O)O)C(C)O
CCOc1ccc(C2C(c3ccccc3)=NN(C3=NC(=O)CS3)C2c2ccc(OC)cc2)cc1
Cc1c(OCC(O)CO)c(C)c2occc2c1C
CC(NC(=O)C(N)Cc1ccccc1)C(=O)NC(C)P(=O)(O)NCC(=O)O
CC(C)C(=O)N(C)N(c1cc(S(=O)(=O)O)ccc1O)C1CCCCC1O
O=C(C=Cc1ccccc1F)NC(Cc1ccc2ccccc2c1)C(=O)O
COc1cc(C(=O)Nc2cccc(S(C)(=O)=O)c2)nn1Cc1ccccc1
COc1cc(C)c2sc(C(=O)N3CCCc4ccccc43)cc(=O)c2c1
COc1ccc(-c2c(C(=O)c3ccccc3)[nH]c3cc(OC)c(OC(=O)N(C)C)cc23)cc1
CCc1cccn2c(=O)c3cc(C(=O)NC4CCCCC4)c(=N)n(C4COC(C)(C)O4)c3nc12
NC(=O)n1cc(NC(=O)N2CC(CO)C(Cl)C2C(=O)NCc2cccc(F)c2N)c2ccccc21
CCCCCCCC=CCCCCCCCC(=O)c1nccs1
CC(C)(C)OC(=O)NCCNCC(O)COc1ccc(O)cc1
Cc1ccc(OCC(=O)N(c2ccc(C)cc2)S(=O)(=O)c2c(C)nn(C)c2C)cc1
Clc1ccc(-c2nc(Cn3cncc3CN3CCN(c4ccc(Cl)cc4)CC3)co2)cc1
N=C(N)N(CCCC(N)C(=O)O)C(CO)C(=O)O
Cc1ccc2c(c1)C(=Cc1c(Br)nc3c(F)cccn13)C(=O)N2
CC(NS(=O)(=O)c1ccccc1Br)C(=O)O
Cc1ccc(OCCN(C)C(=O)C(C)NC(=O)C2CC(=O)N(c3ccccc3)C2)cc1
Cc1ccc(C2c3c(nn(-c4ccccc4OCCF)c3F)C(=O)N2c2cc(Cl)c3nnc(C)n3c2)c(C)c1
CS(=O)(=O)Nc1ccc2c(c1)c(C1=C(n3ccnc3)C(=O)NC1=O)cn2CC(F)(F)F
CN(Cc1c[nH]c2ccc(-n3cnnc3)cc12)C1CCCC1
CCOc1ccc(NC(=O)Nc2cccc3ccccc23)cc1
CCC(NC(=O)C(CCCNC(=N)N)NC(=O)C(C)Cc1cnc[nH]1)C(=O)NC(N)C(=O)NCCCC(=O)NC(C(N)=O)C(=O)NC(C)Cc1ccccc1
O=C(CCCOc1ccc(F)cc1Cl)c1c(F)cccc1Cl
O=C(c1cc(C(F)(F)F)cc(C(F)(F)F)c1)N1CC2=C(C1)N(Cc1ccc(Cl)cc1)CC2
CC1(C)N=C(C[N+](C)(C)C)c2ccccc21
COc1ccc(-c2ccc3ncc(C(=O)C4CC4)c(N4CCC(Cl)CC4)c3c2)c(C)c1
O=C(O)Cc1ccc(COc2ccc3c(=O)c(-c4ccc(Cl)cc4)coc3c2)cc1
O=S(=O)(c1cccc(F)c1)c1nnn2c1nc(N1CCCCCC1)c1sccc12
COc1ccc2cc1Oc1cc(ccc1O)Cc1cc(OC)c(OC)c(c1)Oc1cc(cc(OC)c1OC)CCC(O)CC2
O=C(NCCCO)c1cc2cnc(Nc3ccc(C(=O)N4CC5CCC(C4)N5)cn3)nc2n1C1CCCC1
Cc1cc(Nc2cccc(F)c2C)n2ncnc2n1
CCCn1c(N)c(N(CCOC)C(=O)c2ccc3c(c2)CCC3)c(=O)[nH]c1=O
CC(C)CCC(NC(=O)N1CCCC1)C(=O)N1CCN(c2ccccn2)CC1
CN(O)N=Nc1ccc(C(=O)O)cc1
CCCCC=CCSc1ccc2cn[nH]c2c1
CCc1cc(NC(=O)CN2CCC(N3CCOCC3)CC2)c(OC)cc1Cl
CCOc1cc(C(=O)O)cc(-c2cc(Br)cc(C(F)(F)F)c2)c1
N#Cc1cccc(Cl)c1C(=O)Nc1cc(C(F)(F)F)nn1C1CCN(c2nc(-c3cccc(Cl)c3)cs2)CC1
O=C1OC(n2ccnc2[N+](=O)[O-])c2ccccc21
CN(C)c1ccc(-c2noc(-c3ccc(S(C)(=O)=O)cc3)n2)cc1
COc1cnc2nc(-c3ccncc3)c(CN(Cc3nccn3C)CC3CCCO3)cc2c1
COC(=O)c1ccc(-c2cc(NC(C)=O)n[nH]2)cc1
CCN1CCC(c2cc(N=Cc3c(Br)[nH]c4ccccc34)c(O)cc2Br)CC1
Cc1ccc(-c2cnn3c(NCc4cccnc4)c(C)c(C#N)nc23)cc1
COc1c(Br)c(Br)cc(O)c1Cc1ccc(Br)cc1
CCCCCCCCCCCCCCCCCOP(C)(=O)Cc1c(OC)cc(OC)cc1OC
COc1ccccc1-c1ccc2c(c1)Nc1ncccc1NC2=O
C1=C(c2ccc(OCCN3CCCC3)cc2)CN2CCC1CC2
O=S(=O)(NC1CCC(N2CCN(c3ncccn3)CC2)CC1)c1ccc(Cl)c(Cl)c1
COc1c(OCC(C)CN2CCCC(O)C2)ccc2c1N=C(NC(=O)c1cccs1)N1CCN=C21
C=CCc1ccc(CN2CCN(O)CC2)cc1O
CCCn1nc(C(=O)OCC(=O)c2cccs2)c2ccccc2c1=O
CCCCCCCCCCCCCCCCCCOCC(COP(=O)([O-])NCCC(CCCCC)[N+](C)(C)C)OCC
Cc1ccccc1OCC(=O)NCC(=O)N1CCc2ccccc21
CCC(=O)NCCc1ccc(F)cc1-c1ccc(C(=O)NCC2CCCN2F)cc1
COc1ccc(Cc2cc(C)nn(CC(=O)NC(C)C(=O)NN=Cc3cccc(Cl)c3OC)c2=O)cc1
CCCCCCCOC(=O)CC1(C)C(C)CCC2(CCC(=O)O)C(O)=C(C)CCC21
CCCCCCCCCCCCc1ccc2c(=O)c(OC)c(-c3cccc(OC)c3)oc2c1
O=C(CCc1ccc(-n2cnnc2)nc1)N1CCC2(CC1)C(=O)N(c1ccc3c(c1)OCO3)C(=O)N2Cc1ccccc1Cl
O=C(Cc1ccc(O)cc1)NCCCNCCCCCCCCCNCCCNC(=O)Cc1ccc(O)cc1
Cc1cccc(CN2CCCC(NC(=O)CC3CCCC3)C2)c1
C=c1c(=C(C)C(=O)NC2CCCC2)c2ccccc2n1O
CC(C)CCc1c(Cl)ccc2c1S(=O)(=O)NC(=Nn1c(-c3ccoc3)n[nH]c1=S)N2
COc1cc2c(cc1OC)CN(CCc1ccc(NC(=O)c3ccccc3NC(=O)c3ccccc3)cc1)CC2
CC(=O)c1cc(Cl)ccc1OCC(=O)NC(Cl)=Cc1ccccc1
COc1cc2c(cc1O)C1CCC3(OS(N)(=O)=O)C(C)CCC3C1CCC2
CCC(C(=O)O)c1cc2c(cc1Cn1c(C)c(-c3cc(OC)c(OC)c(OC)c3)c3cc(OC)c(OCc4ccncc4)cc3c1=O)OCO2
O=C(O)C12Cc3c([nH]c4ccc(O)cc34)C3Oc4c([N+](=O)[O-])ccc5c4C31CCN(CC1CC1)C2C5
COc1ccc2[nH]cc(C3=CCNCC3)c2n1
O=C(Cc1ccc2ncccc2c1)Nc1ccc(N2CCS(=O)(=O)CC2)cc1
Cc1c2ccccc2[n+](C)c2c1[nH]c1ccccc12
CC(C)(C)N(Cc1ccccc1)C(=O)C(=O)NCC1CCN(S(=O)(=O)c2ccccn2)CC1
CN(C)c1c(N)nc(N)nc1Nc1ccc(N)cc1C#N
COc1ccc(C2=C(N3CCOCC3)C(=O)N(c3ccc(Cl)cc3OC)C2=O)cc1
CCOC(=O)Cc1ccc2c(C)c(CC(=O)NCc3ccc(OC)cc3Cl)c(=O)[nH]c2c1Cl
CCC1CCN(c2nc(CSc3nc[nH]n3)nc3[nH]c(Cl)c(C)c23)C1
O=C(CCN1C2CCC1CC(OC(c1ccc(F)cc1)(c1ccc(F)cc1)c1ccc(Br)cc1)C2)c1ccc(F)cc1
COC1(C)Cc2cc(C#N)c3c(c2O1)OC1(CC3)Cc2c(ccc3c(=O)cc(C)oc23)O1
O=C1NC(=S)SC1=Cc1ccc(O)c([N+](=O)[O-])c1
CCC(C)(C)C(=O)C(=O)N1CN(Cc2ccc(-c3ncccn3)cc2)CSC1=NCc1ccccc1
N=C1SC(=Cc2cccs2)C(=O)N1c1ccc(S(=O)(=O)Nc2ccccn2)cc1
Cc1ncc(-c2ccco2)c(-c2ccco2)n1
Cc1cccc2c1C(=O)N(C)CC(C(C)C)C(OC(=O)N(C)C)N(C)C2=O
Cc1cc(C(=O)Nc2ccc(C3=NNC(=O)CC3C(C)C)cc2)n(CN)n1
Cc1ccc(C(=O)NC(C(=O)NC(CC(C)C)C(=O)NC(CCCN=C(N)N)C(=O)NCC=CC(=O)O)c2ccccc2)cc1
Fc1ccccc1OCCN1CCC(COc2ccccc2)CC1
COc1ccc(S(=O)(=O)N2CCN(Cc3ccc(C(=O)OCc4ccc(Cl)cc4)cc3)CC2)cc1
COc1ccc(NC(=S)NN(C)C(=O)C2CC(c3ccccc3Cl)=NO2)cc1Cl
NC(Cc1cccc(CN(CO)S(=O)(=O)c2cccc(NC(C(=O)NCc3ccccc3)C(F)(F)F)c2)c1)C(F)(F)F
CC(C)C(O)CCC(C)C1CC2CC(O)CCC2(O)C2CC(C)C3(O)C(C)CCC3C12
CCCCC1(c2ccccc2)CN(CCCC(O)CC(O)CC(=O)O)CCC1=O
CCc1ccc(CN2CCCCC2)cc1OC1CCN(C(C)=O)CC1
COc1cccc2c(=O)c(O)c(-c3ccc(C)cc3)oc12
COc1cc(-c2cn(F)c3ccc(C)cc23)c2c(c1O)CC(NCCc1ccc(Br)cc1)CC2
CC(CC(O)(CCCCCCCCCO)Cc1ccccc1)c1ccc(O)cc1
Cc1ccc2oc(=O)ccc2c1
Cc1c(N)cccc1O
Cc1cc(-c2c(C(=O)O)c3cc(C4CC4)ccc3n2C)sc1C(=O)N1CCN(c2ncccn2)CC1
CC1CCCC(OC2C(OC3CCC(CO)CO3)CCOC2OC2CCC3(CO)C(CCC4C5CC6OC7(CCCCO7)CC6C5C(=O)CC43)C2)O1
O=C(Oc1cccc(Cn2nnc3ccc4c(c3c2=O)C(=O)OC4=O)c1)c1ccccc1
Cc1cccc(C2CC3C(CN2S(=O)(=O)c2ccccc2)C(=O)CC(c2cccc(Nc4ccccc4)c2)N3S(=O)(=O)c2ccccc2)c1
CCCN1CCCC1c1cncc(OC2CCCC2)c1
O=C(Cn1c(Nc2ccc(N3CCOCC3)cc2)nc2cc(Cl)ccc21)N1CCCC1
CN(C)Cc1ccc2c(c1)N(C1CCCCC1)C(=O)C(S(=O)(=O)c1ccccc1)C(=O)N2C
CC(=O)CCc1cccc(CCNS(=O)(=O)c2cc3ccccc3cc2Br)c1
O=C(Nc1ccc(-c2cccc(-c3nc4ccccc4[nH]3)c2)cc1)Nc1cc(Cl)cc(Cl)c1
N#[N+][N-]c1ccc(C(=O)N2CCN(c3ccccc3[N+](=O)[O-])CC2)c(C2Sc3ccccc3N2C(=O)CCN)c1
CC(C)(C)NC(=O)c1ccccc1-c1ccc(Cn2c(C(=O)O)nc3ccccc32)cc1
C#Cc1nc(C#N)c(Cl)c(-c2ccc(Cl)c(C(=O)OCC)c2C)c1C
O=[N+]([O-])c1ccc(S(=O)(=O)c2csnn2)cc1
CC(C)C(NC(=O)C1(C)C(C)CCC2(C)C1CCC1(C)C2C(=O)C=C2C3CC(C)(O)CCC3(C)CCC21C)C(=O)O
CCCCCCCCCCCCCCCCN1C(=O)C(=CC=C2C=C(OC)c3ccccc32)SC1=S
Nc1cnc(Sc2cccc(COc3ncc([N+](=O)[O-])cc3Br)c2Cl)nc1
CC1=NC(N)(C#N)N(Nc2ccc(C)cc2)C(N)=N1
NC(=O)c1ccc(NC(=O)N(C2CCCCC2)C2CCN(Cc3ccc4c(c3)OCO4)CC2)cc1
CCN1C(=O)CC(N2CCCC(C)C2=O)C1=O
N=C(N)SCCCCCCCc1c[nH]cn1
Cc1ccc(S(=O)(=O)NCCC(=O)NNC(=O)c2ccccn2)cc1
CC(C)c1ccc(OCCCCCCC(=O)O)c(C(=O)CCCc2cccc(Cl)c2)c1
O=C1C(Cc2ccccc2)C(=O)N(c2ccccc2)N1c1ccccc1
CCON=CC=Cc1cc(OC)ccc1Cl
Cc1ccccc1C=NNC(=O)CSc1ncnc2c1cnn2-c1ccccc1
CCCNC(=O)Nc1ccccc1CCOc1ccc2nc[nH]c2c1
O=C(Nc1ccccn1)c1cccc(C(F)(F)F)c1
O=c1c2ccccc2c2nnnn2c2ccccc12
Cc1cccc(C)c1NC(=O)C1CCCN(Cc2ccccc2)C1
Cc1ccc(CCNC(=O)c2cc(-c3ccc(Cl)cc3)on2)cc1C
CC(=O)c1ccc(-c2nc(O)n(C3OCC(Cl)C(O)C3CO)c2O)cc1
CCCn1c(=O)c2[nH]c(-c3cnn(Cc4noc(-c5ccc(OC)cc5)n4)c3)nc2n(CCC)c1=O
Cc1cc(C)n(CC(=O)Nc2ncc(CCCCc3ccc(NC(=O)C4CC(C)(CC(C)C)CO4)nn3)s2)n1
CCOc1ccnc(-c2cccc(NC(=O)c3cccnc3)c2)c1Oc1cc(Nc2ccc(C)c(OC)c2)ncn1
Cc1cccc2c1C(=O)C(O)=CC2=O
CN(CC1COc2ccccc2O1)C(=O)CN1CCN(Cc2ccccc2)CC1
O=c1c(OCc2ccccc2)c(-c2ccc3c(c2)OCCO3)oc2c(Cc3ccccc3)c(OCc3ccccc3)ccc12
CC(C)C(=O)NCc1cccnc1
O=C1C(=Cc2ccccc2)c2ccccc2C(=O)N1c1ccccc1
CC(C)Oc1ccccc1C1=NOC(C(=O)NCc2ccccc2Cl)C1
Cc1ccc2c(c1)C(=Cc1ccc(C3=NCCN3Cl)s1)C(=O)N2
O=C(O)C(Cc1c[nH]c2ccccc12)c1c[nH]c2ccccc12
O=[N+]([O-])c1cccc(OCCNCCn2cncn2)c1
COc1ncc(-c2cncc(-c3ccccc3N)c2)c(N)n1
CC(C)CC(C(=N)NCCc1ccccc1)c1ccccc1
O=C(CSc1ccccc1)NC1c2ccccc2CCC1OCC1CCOCC1
CCCCCCCCCCCCCCC(=O)NCC(=O)Nc1ccccc1F
CC(=Cc1ccccc1)C=C1SC(=Nc2ccccc2)N(CC(=O)O)C1=O
Cc1sccc1NC(=O)c1ccc(S(=O)(=O)c2ccccc2Cl)cc1
CCc1ccc2nc(-c3cccc(CCC(=O)O)c3)cc(-c3ccc(C(=O)O)cc3)c2c1
N#CS1=CC=c2cc(-c3ccncc3)[nH]c2=C1
CCCCCC(O)C=CN1CCc2ccc(NC(=O)c3ccc(Cl)c(Cl)c3)cc2CC1
CN(c1cccc(C(=O)NCC(c2ccco2)N2CCCC2)c1)S(=O)(=O)c1ccc(Cl)cc1
Fc1ccc(C(OCCN2CCCC2)(c2ccc(F)cc2)c2ccc(F)cc2)cc1
COc1ccc(-c2noc(CCC(=O)N3CCCC(n4cncn4)C3)n2)cc1OC
COc1ccc(-c2[nH]c(Cl)nc2-c2ccccc2)cc1O
CCCCCCCCCCCCCCCCCCCCCC(=O)NC(CCCCN)CCCCNCCCCNCCCN
CN(C)c1ccccc1-c1cn2c(n1)sc1ccccc12
CCCCCC(O)C=CC1CCC(=O)N1CCc1cccc(-c2cccs2)c1
CCCOc1nnc(NC(=O)c2ccccc2C)s1
Cc1c(Cl)cccc1NC(=O)Cc1ccc(S(N)(=O)=O)cc1
Clc1ccc(C(OC2CC3CN(Cc4nccn4C2)CC3Cl)c2ccc(Br)cc2)cc1
COc1cc2ccc(C)cc2c(=O)n1-c1ccc(N2C(=O)C=CC2=O)cc1
CC(C)CC(NC(=O)NC(CC(=O)O)C(=O)Nc1cccc2ccccc12)C(=O)CC(C(=O)O)C(=O)NC(CC(=O)O)c1ccccc1
COc1ccccc1CCC1CC(=O)N(c2ccccc2OC)C1=O
CC(C)Cc1ccc2nc(CN3CCN(Cl)C(C)C3)cc(=O)n2c1
COc1cccc(NC(=O)Cc2ccc(C(=O)O)c(O)c2)c1
Cc1cccc(NC(=O)N2CCN(c3ccc(-c4nc(C(F)(F)F)ns4)nn3)CC2)c1
COc1ccc(-n2nc(C(=O)Nc3nnnn3Cc3cccc(C)c3)c(C)c2C(C)C)cc1
CC(=O)OC1CC(=CC=C2CCCC3(CCC(C)C)C(O)=CCC23)CC(O)C1(C)C
N#Cc1ccccc1OCc1nnc(SCc2ccc(Br)o2)o1
N#Cc1nc(NCCc2ccccc2)oc1-c1ccccc1
O=C(c1cccs1)N1CCN(c2ccnc3cc(Cl)ccc23)CC1
c1ccc2c(CCNc3cncc(-c4cccc5[nH]ncc45)c3)c[nH]c2c1
COc1ccccc1-n1cc(S(=O)(=O)c2ccc(C)cc2)nn1
ON=C(CCN1CCN(c2ccccn2)CC1)c1ccc2c(c1)OCO2
Cc1ccc(Nc2cc(C)nc3ncnn23)cc1
O=P1(O)OCCCN1S(=O)(=O)c1ccccc1
N#Cc1cc(Br)ccc1OCC(O)CN1CCC(=C(c2ccccc2)c2ccccc2)CC1
O=C(Nc1ccccc1)NC1CCC(c2nc(-c3ccc(F)cc3)no2)CC1
O=c1c2ccccc2nc(C=Cc2ccc(Cl)c(Cl)c2)n1-c1n[nH]c(=S)s1
Cc1ccc(NC(=O)COC(=O)c2c(C)cccc2F)c(F)c1
O=C(Nc1ccc(Cl)cc1)c1ccccc1Cl
CC1CCN(CCCNC(=O)c2cc(-c3ccccc3)n(Cc3ccccc3)n2)CC1
Cc1cnc(NS(=O)(=O)c2ccc(Oc3cc(Cl)ccc3C(=O)Nc3nc[nH]n3)cc2)s1
COc1cc(C2SCC(=O)N2OC)cc(OC)c1C(C)=O
O=C(O)c1ccc(S(=O)(=O)N2CCCCCC2)cc1C(=O)c1ccc2ccccc2c1
COc1ccc(CC(OC)c2nc(Cc3ccc4ncccc4c3)cs2)cc1OC
CCCCCCCCc1ccc(Cc2cn(CCc3c[nH]c4ccccc34)nn2)cc1
COc1cc(C=NNC(=O)CN2CCSCC2)ccc1[N+](=O)[O-]
COC(=O)c1cc(C(=O)Nc2sc3c(c2OC)CCC3)ccc1OC(C)C
C=CC12CCC(C)C(C)(O)C1CCC1=CC(C)(O)CCC12
COc1ccc(NC(=O)CCCCC(Cl)=NOc2ccc(OC)cc2Cl)c(Cl)c1
COc1ccc(-c2cnc3cc(OC)c(OC)cc3c2)c(OC)c1
Cc1ccc(NC(=O)c2cnc(C#N)nc2)nc1C1(Cl)COC(C)(C)C(N)=N1
CC(=O)OC1COC2(C)C(n3cnc4cncnc43)CC(C)C3OC3C2C2(O)CC(=O)OC12
CN(C)CC(O)COc1ccccc1OCC1=NCCN1
NC(=NOC(=O)c1ccccc1Sc1ccccc1Cl)c1ccncc1
CCN(CC)c1ccc(C=CC(=O)Nc2ccc(N3CCN(OC)CC3)cc2)cc1
CC(=O)OC(C)CCCC=C(C)CCC=C(C)C
O=[N+]([O-])c1ccc(OCCCOc2ccc(Cl)cc2C(F)(F)F)c(=S)[nH]1
Nc1ncnc2c1ncn2C1OC(COS(=O)(=O)NCc2cccc(-c3cccc(Cn4ccc(=O)[nH]c4=O)n3)c2)C(O)C1O
Nc1nnc2ccnc3c2c1C(=O)c1ccccc1-3
CCOC(c1ccc(-c2ccc(F)cc2)cc1F)C(C(=O)NO)S(C)(=O)=O
NC(=O)CSc1nnc(C2CC2)n1C1CCCCC1
COc1ccccc1C(=O)Oc1cccc(Br)c1
O=C(COC(=O)c1c2n(c(=O)c3ccccc13)CCCSC2)c1ccc([N+](=O)[O-])cc1
Cc1ccc(C(=O)Nc2cc(C(=O)Nc3cc(C(=O)Nc4cc(C(=O)NCCN5CCOCC5)n(N)c4)n(C)c3)n(C)c2)cc1
COc1ccccc1CNC(=O)C1CCN(S(=O)(=O)c2ccc3c(c2)OCCO3)CC1
CSc1ccc(CC2CCCN(C(=O)c3cccnc3-n3nccn3)C2)nn1
COc1cc(C)nn1-c1cc(N2CCC(C)C2)nc(-n2cnc(CN(C)C)c2)n1
O=C(NCCN1CCCCC1)c1ccc2ccc(Cl)cc2c1
COc1ccc(C#Cc2ccc(CCN(C)C)cc2)cc1
O=C(Nc1ccc(F)c(F)c1)C1C(=O)n2nc3c(c2SC1c1ccc(Cl)c(F)c1)CCCCC3
CC(C)(O)C1CCN(S(=O)(=O)c2cccc(C(=O)Nc3ccc(F)cc3)c2)CC1
COC(CN1CCC(NCc2cc3c(cn2)OCCO3)C(O)C1)c1ccnc2ccc(O)cc12
Cc1csc(-c2ccc(S(=O)(=O)NCCc3cccnc3)cc2)n1
CC1C(O)CC(O)OC1OC(C)(O)C1CCC2(O)CCC=C(O)C2C1
Cc1ccc(NCc2c(OC(F)(F)F)n(Cc3c(C)cccc3C)c(=O)[nH]c2=O)cc1
CCOC(=O)c1ccccc1C1CCCN1OC
Cc1cn(C2OC(F)C(F)C2(F)CO)c(=O)[nH]c1=O
Cc1ccccc1N1CCN(C(=O)CSc2nc3c(=O)n(S(N)(=O)=O)c(=O)n(C)c3[nH]2)CC1
CCCc1cc(O)c(O)cc1C(C)=O
C#CC1(O)CCC2C3CCC4=CC(=O)CCC4C3C(c3ccco3)CC21CC
O=C1c2ccc(Cl)cc2S(=O)(=O)c2cc(C(=O)O)c(S(=O)(=O)N3CCOCC3)cc21
NCCCCNn1cnc2c(-c3ccco3)nc(CC(=O)O)nc21
CC(C)c1ccccc1NC(=O)CCCCCN1CCC(c2nc(-c3ccccn3)no2)CC1
Cc1ccc2nc(NC(=O)COC(=O)C=Cc3ccco3)sc2c1
COc1ccccc1C(=O)c1c(C)n(C)c2ccccc12
COCCSc1nc(-c2ccccc2)c(-c2ccccc2)[nH]1
COc1ccc(OCC2c3cc(OC)c(OC)cc3CCN2C(=O)c2ccnc(-c3ccccc3)c2)cc1
O=C(NCCc1ccccc1)C(CO)Nc1cccc2ccccc12
COc1cc(C(C)=O)ccc1NC=NOCC(O)CNC(C)(C)C
Oc1ccc(C2=NSSN=C2)cc1O
COc1ccc(-c2cc(OC)c3ncc(Cc4ccccc4)n3c2)cc1NC=O
CS(=O)(=O)Nc1cc(Cl)ccc1C(=O)NCCC(=O)Nc1ccccc1C(F)(F)F
C=C(C=O)c1ccc(Oc2ccccc2)cc1
O=C1C(=Cc2ccc(Cl)cc2Cl)CCCC1=Cc1ccc(Cl)cc1Cl
COCCOc1nn(C)c(C)c1S(=O)(=O)N(CC(=O)NCc1cccc(C)c1C)c1ccc(C)cc1
COCC(CC(=O)NCC1CCCCC1)Nc1nnc(CCCCCNC(=O)C2C=CCCC2)s1
Cc1[nH]c(C)c(S(=O)(=O)N2CCN(c3ccc(F)cc3)CC2)c1C(=O)N1CCCC1
NC(Cc1ccc(O)cc1)C(=O)NC1CCC(=O)N2CCCC(C(=O)NCCOCCOCCNC(=O)CCc3ccccc3)N2C1=O
O=C(Nc1cc(C(=O)NCc2c(F)cccc2Cl)ccc1N1CCCC1)OCc1ccccc1
Cc1c(-c2ccccc2)nc2ccccc2c1NCCCCN1CCN(c2ccccn2)CC1
Cc1ccc(C2OOC(c3ccc(C=NNC(=O)c4c(C)noc4I)cc3)OO2)cc1
CC12CCC(=O)C=C1CCC1C2CCC2(C)C(C(=O)CSc3nncs3)CCC12
Cc1nc[nH]c1C(=O)Nc1cnccc1C1CC(C)C(O)C(C#CCCO)C1
O=C(NCc1ccccc1)C1CCC(CNS(=O)(=O)c2ccc(F)c(F)c2)CC1
Cc1ccc(CC(NC(=O)C(O)NC(=O)C(CSCc2ccccc2)NC(=O)Cc2ccc(-c3ccccc3)cc2)C(=O)NCCc2ccccc2)cc1
C=CC1CN(c2cc3c(Nc4cccc(F)c4)c(C(=O)NCCC(=O)O)cnc3cc2Cl)CCN1
Cc1ccc(CC2NC(=O)C(Cc3ccc(O)cc3)NCCCCNC2=O)cc1
CCC(C)C(N)P(=O)(O)O
COC(=O)C1Cc2c(sc3ccccc23)CN1
CC=CCc1ccc(O)c(OCCCCCC(C(=O)CC)C(=O)CC)c1
O=C(Nc1ccc(S(=O)(=O)Nc2ccccn2)cc1)C1CC(=O)N(c2ccccc2)C1
CC(C(=O)NC(C)(C)CO)n1ccnc1C1CN(C)CC(C)(C)C1
NCCNC(=O)c1cc(NC(=O)Nc2ccc(Oc3cccc(Cl)c3)cc2)ccc1Cl
CCCCCCCCCCCCCCCC(=O)C(=O)NC(CCCC)CC(=O)OC(C)(C)C
COc1c(CCCN2CCN(c3ccc(C)cc3)CC2)c2cccc3c2n1CCC3
CCOCCc1nc(C)c(Cl)nc1CN1CCN(c2ncc(C)cn2)CC1
O=c1ccc2sc(N3CCOCC3)nc2[nH]1
CC1Cn2c3ccccc3c3c4c(c5c6cc(N)ccc6n(c5c32)C1)C(=O)NC4
CCC(=O)N1CCC2(CC1)CNCCc1ccccc12
O=C(Cn1cnc2ccccc2c1=O)N1CCN(c2ccccc2)CC1
COC1C(=O)C(C)=Cc2ccc3c(c21)OC(Cl)O3
CC[N+](C)(CC)CCNC(=O)c1cccc([N+](=O)[O-])c1
C=CCc1c(C)cc(C=Nn2c(-c3nc4c(s3)CCCC4)n[nH]c2=S)cc1O
CC(=O)Nc1ccc2nc(C(F)(F)F)cc(NC(C)C)c2c1
Cc1cc2c(=O)n(C)cc(C(=O)N3CCN(Cl)CC3)c2cc1Cl
Clc1cccc(-c2cc3ccccn3n2)c1
CCOc1ccc(N2CC(C(N)=O)CC2=O)cc1
N=C(N)NCCCC(NC(=O)C(O)(c1ccccc1)c1ccccc1)C(=O)NCCc1ccccc1
COc1ccc(N2CCN(C(=O)c3ccc4c(c3)OCO4)CC2)cc1
COc1ccc(-c2noc(-c3cnc(OCc4ccc(C(F)(F)F)cc4)c(Cl)c3)n2)cc1
COc1ccc(C(CNC(=O)c2ccccc2N(C)C)N2CCCCC2)cc1
Fc1cccc2c1C(c1ccccc1)=NCC(Cc1ccccc1)N2
CCCCCCNC(=O)C(Cc1ccc(C)cc1)NC(=O)C(O)NC(=O)C(N)CC=Cc1ccc(-c2ccccc2)cc1
CC1=CC(C(=O)N(Cc2ccccc2)Cc2ccco2)C(C(=O)O)C(C(=O)NC(C)c2ccccc2)O1
Fc1ccccc1-n1cc(-c2ccnc3[nH]ccc23)cn1
Cc1ccn2c(Oc3ccccc3)c(-c3ccccc3)nc2c1
CC1CCC2(C(=O)OCCC[N+]3(C)CCCCC3)CCC3(C)C(CCC4C5(C)Cc6cn[nH]c6C(C)(C)C5CCC43C)C12
Cc1cccc2ncc(C)n12
NC(=O)c1[nH]cnc1C(=O)NCCCC(N)C(=O)O
O=c1c2ccccc2ncn1-c1cccnc1
COc1ccc(C=CC(=O)OCC(=O)NC2CCCCC2)cc1OCC#N
O=C(NC1COC(c2cccc(Cl)c2)OC1)c1ccccc1
Nc1nc(NCc2ccc(C(F)(F)F)cc2)nc(-c2cc3c(N)cccc3s2)n1
COc1sc(-n2cnc3ccccc3c2=O)nc1C#N
Oc1cccc(C2CCN(Cc3cc(Cc4ccccc4)nn3-c3ccccc3)CC2)c1
Oc1ccc(-c2ccc(O)c(-c3ccc(O)cc3)c2)cc1
CC(C)c1c(Cc2cc(CO)cc(-c3ncn(Cl)c3Sc3ccccc3Cl)c2)cccc1C1CC1
Cc1cc(C(=O)NCC(=O)NC2CC2)c(C#N)c(-c2ccccc2)n1
CN(C)c1cccc(C(=O)N2CCc3ccccc3C2Cn2ccnc2)c1
Cc1cccc(N2CCC(NC(=O)c3cc(C(=O)c4cccs4)n4ccccc34)CC2)c1F
O=C1c2ccccc2C(=O)N1CC1Cc2ccccc2-c2ccccc21
CC#CCn1ccc2c(OC)c3oc(CCc4ccccc4)cc(=O)c3c(C)c21
CCCCCC(O)C=CC1C(CC=CCCC(=O)OC)CC(O)C1F
Cc1ccc2c(CC(=O)OCC(=O)NCc3ccc(Cl)cc3)coc2c1
Cc1c(Nc2ccccc2)nc(Nc2ccccc2N)nc1[N+](=O)[O-]
CCNC(=O)Nc1ccc2nc(-c3cccnc3)c(-c3cccnc3)nc2c1
CCn1ncc2c(N(C)CCNCc3ccccc3)cc(C)nc21
O=c1ccn(C2OC(CBr)C(O)C2O)c(=O)[nH]1
CN(C)Cc1ccc(C(=O)C2CCCN(Cc3ccccc3)C2)cc1
Cc1ccc(-c2nc3ccccc3c(=O)n2S(N)(=O)=O)cc1
Cc1ccc(C=NOCC(O)CN2CCCCC2)cc1OCc1ccccc1
Cc1cc(O)c([N+](=O)[O-])c(C(=O)C=Cc2ccco2)c1
c1ccc(Oc2ccc(OCCOc3cccc4cnccc34)cc2)cc1
CCCCOC(=O)c1c(NC(=O)c2cccc(NC(=O)c3ccc(C(=O)OC)cc3)c2)sc2c1CCCC2
Fc1cccc(COc2ccc(-n3cccc3)cc2)c1
COc1ccc(C2C(c3ccccc3)C(=O)N2c2cc(OC)c(OC)c(OC)c2)cc1
COC(=O)C(C)NC1(N)C(O)C(COP(=O)(O)Oc2ccccc2)OC1n1ccc(C)nc1=O
CC(=O)OCCCCc1cc2sc(N(Cl)C(=O)c3ccccc3)nc2cn1
CNc1nc(OC)nc(N)c1-[n+]1cc(C)cc(N)c1
COc1ccc(C(=O)Nc2ccc(N=O)cc2O)cc1
CC(c1ccc(Oc2ccc(F)cc2)cc1)N(O)C(N)=O
Cn1cnc2cc(-c3ccncc3)nc(NCc3ccccc3C(F)(F)F)c2c1=O
CCCCn1nnnc1SCc1cc(=O)c2ccccc2[nH]1
CN(C)C(=O)C1(c2ccccc2)CC1CN
CCn1c(SCC(=O)c2cc(O)ccc2Cl)nnc1-c1cccnc1
COc1ccccc1N1CCN(CCc2c[nH]c3ccc(F)cc23)CC1
N#Cc1cccc(NC(=O)C=Cc2ccc(C(F)(F)F)cc2)c1
Cc1cccc(NC(=O)CSc2nncn2-c2ccccc2)c1C
COc1cccc(Nc2ccc(S(=O)(=O)N3CCOCC3)cn2)c1
C=CCOCc1nc2ccccc2c2cc(N)oc12
Cc1ccccc1CN(CC(=O)NCc1ccc2c(c1)OCO2)C(=O)c1csnn1
CN(c1nc2cc(Cl)cc(Cl)c2o1)C1CCCC1
Oc1ccc(F)c(Cc2nc3cccnc3n2CC2CCCNC2)c1
Cc1ccc(-c2ccc(OCCN3CCOCC3)cc2)nc1Cc1ccccc1-c1cccc(C(=O)O)c1
N=C(N)NCCCC1NC(=O)c2c([nH]c3ccccc23)C(CCCNC(=N)N)NC(=O)CNC(=O)C2CCCN2C1=O
O=C(Cn1c(=O)c2c(n(Cc3c(F)cccc3Cl)c1=O)CCN(Cc1ccc(F)cc1)C2)Nc1ccc(F)cc1
CC(=CC(c1ccccc1)n1ccnc1)c1cccc(C(=O)O)c1
O=C(Cn1cc(Br)c2ccccc2c1=O)OCc1ccc([N+](=O)[O-])cc1
CCOP(=O)(OCC)C1=C(C)N(C#N)C(=O)C1(N)O
CC(=O)Nc1n[nH]cc1NC(=O)c1ccno1
COc1ccccc1NC(=O)C=Cc1ccccc1
O=C(CCCC(=O)N1CCN(c2ncnc3sc(Br)cc23)CC1)c1cccs1
COc1ccc2nc(-c3ccccc3)n(-c3ccnc(Nc4ccccc4)n3)c(=O)c2c1
COc1ccc(NC(=O)N(CC2OCc3cnnn3CCCC(=O)N(C)CC2C)C(C)CO)cc1
Cc1cc(N2CCC(N3CCCC3C)C2)ccc1NS(=O)(=O)c1ccc(-c2ccn[nH]2)cc1
CN1CCN(c2ccccc2COc2ccc(C(=O)c3ccccc3)cc2)CC1
NC(CC1CCCCC1)C(=O)NC(C#CCCN(O)C=O)C(=O)Nc1ccc(OCc2ccccc2)cc1
O=C(Nc1cccc(OCc2ccccc2)c1)c1ccc(NS(=O)(=O)c2cccs2)cc1
CC12CCCN3C(=O)c4ccccc4C(=O)C3C1(c1ccccc1)C2
CC(OCC(CC(=O)O)c1ccccc1)c1ccccc1C(=O)O
CCNC(=O)CN(Cc1ccc(F)cc1)C(=O)COC(=O)Cc1ccsc1
COc1ccc(S(=O)(=O)OCC2C(C=Cc3ccccc3)CN(Cc3cccs3)C2c2ccc(Cl)cc2)cc1
CC1COC(OC2CCC3(C)C(CCC4(C)C3C=CC35OCC6(CCC(C)CC63)CCC45C)C2)C(OC2OC(C)CCC2C)C1
O=C(NCCN1CCCC1)c1cc(-c2ccc(O)c([N+](=O)[O-])c2)on1
COc1ccccc1-n1ccnc1SCC(=O)N(C)C1CCS(=O)(=O)C1
CCC(NC(=O)N1CCN(C(c2ccc(F)cc2)c2ccc(F)cc2)CC1)(C(F)(F)F)C(F)(F)F
Cc1ccc2c(ccc3ccc4c(NC(=O)C(C)(O)C(F)(F)F)nn(F)c4c32)c1
O=C(CC(=O)N1CCc2sccc2C1)Cn1cnc2cc(F)ccc2c1=O
NCCONc1c([N+](=O)[O-])nc(Nc2ccc(Cl)cc2)nc1C(F)(F)F
Cc1nnc(NC(=O)CCC(=O)N(c2cccc(F)c2)C(CC(=O)Nc2nccs2)CC(C)C)s1
Cc1cccc(C2(C)CC3CN(Cc4ccccc4)CCN3CC2O)c1
COC(C)Cc1sc2[nH]c(CN3CCOCC3)nc(=O)c2c1C
O=C(NC(=Cc1ccccc1)C(=O)N1CCCCCC1)c1ccccn1
Cc1ccc(NC(=O)c2cc(Cl)ccc2NC(=O)c2sc3ccccc3c2Cl)cc1
Cc1c(N)nsc1C(=O)n1ncc2cc(NS(=O)(=O)c3ccccc3)ccc21
CC(C)CC(Cc1ccccc1)NC(=O)OCc1ccccc1
COc1ccc(Cl)cc1N1CCN(C(=O)c2cc3occc3n2CCc2ccccc2F)CC1
CC(=O)c1cc2c(cc1S(=O)(=O)Nc1cccc(Br)c1)OCC(=O)N2
Oc1ccc(-c2cc(Cl)c3nc(NCc4ccccc4)ccc3n2)cc1
COC12COC3=C(C(=NOCc4ncc(C)n4[N+](=O)[O-])c4ccccc43)C1Oc1ccc(C)cc12
CCc1nc(Cn2c3ccccc3c(=O)c3c(CC)cccc32)cs1
COc1ccc(C)c(NC(=O)OCCN2CCCCC2)c1
CN(C)c1ccccc1COc1ccc[nH]1
Cc1cccc(C(=O)NNC(=O)CCn2c(C)ccc2C)c1
C=C(NC(=N)Nc1ccc(Cl)cc1)c1ccc(OCCCC)c(Cl)c1
CCCCC(N)C(=O)NC(CC(C)C)C(=O)NCC(=O)NC(C(=O)NC(C)C(=O)NC(CCC)C(N)=O)C(C)C
Cc1ccc2c(c1)CCCN2c1ccnc2ccccc12
CCCCCCCOC(=O)N1CCN(C(=O)CCNC(C)=O)CC1
CC(C)=CCC1CCCC=C(C)C(=O)OCC(=O)NCC(=O)NC(Cc2ccccc2)C(=O)NCC(=O)NCC(=O)NCC(=O)O1
O=C1CCCC(=O)c2[nH]nnc21
CCc1ccc2oc(-c3ccc(NC(=O)C(F)=C(c4cccc([N+](=O)[O-])c4)[N+](=O)[O-])cc3)nc2c1
COc1c(C(C)=O)ccc(C(=O)SCC(=O)O)c1O
CC(C)=CC(=O)Nc1ccc2ncnc(Nc3ccc(Oc4ccccc4)cc3)c2c1
CC(C)(O)C#Cc1ccnc(Nc2ccccc2C(N)=O)n1
O=C1OCCN1CCN1CCN(c2cccc(Cl)c2)CC1
CNc1ccccc1CC(Cc1cccc2ccccc12)OC
Cc1nnc(SCC(=O)N2CCN(S(=O)(=O)c3c(C)[nH]c(C)c3Oc3ccccc3)CC2)s1
COc1ccc(-c2ccc(C(=O)NC3CN4CCC3CC4)s2)cc1
CCN1c2ccc(Cl)cc2N(C)C(=O)c2cccnc21
CSc1ccc(C=CC(=O)Nc2ccc([N+](=O)[O-])cc2)cc1
Cc1ccc(NC(=S)OCCc2ccccc2)c(C)c1
NNS(=O)(=O)c1cccs1
COc1c(C=C2CCCC(O)(O)C2)c(C)cc2c1C(=O)c1c(O)ccc(O)c1C2=O
CCOc1cc(CN2CCN(c3ccccc3OC)CC2)cc(OCC)c1OC
Cc1ccc(CNC(=O)Nc2ccc3cn(N(C)C)nc3c2)cn1
NS(=O)(=O)c1ccc(-n2cc(Nc3ccc(F)cc3)c(-c3ccc(F)cc3)n2)cc1
CC(C)(C)SCCC(NC(=O)CBr)N1C(=O)OCC1(C)O
Cc1ccc(NC(=O)Cc2csc(=Nc3ccccc3Cl)n2C)cc1
Cn1c(C(=O)N2CCNCC2)c(-c2ccsc2)c2c1C(CO)N(C(=O)OCc1ccccc1)C2
c1ccc(-c2cnc(CN3CCc4ncsc4C3)nc2-c2ccccc2)cc1
Cc1cc(=O)nc(SCC(=O)N2CCN(c3nc4ccccc4o3)CC2)[nH]1
O=S(=O)(F)OCc1ncnc2c1ncn2C1OC(O)C(F)C1Cl
CC(O)C1CNC(=O)c2c1c1cc(OCc3cccc4ccccc34)ccc1n2C
CC(C)(C)c1cnc2c(NCC3CCCO3)cc(-c3ccccc3)nn12
O=C1C(C=Cc2ccccc2)=CNC1CC1CCc2cc(O)ccc2C1
Nc1ccc2c(c1)Nc1c(O)nc(Br)nc1O2
O=c1oc(-c2cc(Cl)cc(Cl)c2)cc2c1SCO2
Cc1ccc(S(=O)(=O)N2CCc3c(n(C(F)(F)F)c4ccccc34)CC2)cc1
COC1Cc2ccccc2N1C(=O)CN1C(=O)NC(C)(c2ccc(C)cc2)C1=O
CCCCCCCCCCCCCCc1ccc(C(=O)CCCCCOC(CO)CO)cc1
Cc1nc(-c2cccc(Cl)c2)cc(N2CCN(N)CC2)n1
O=C(CSc1nc(-c2cccs2)cc(C(F)(F)F)n1)Nc1ccc2c(c1)OCO2
Cc1ccccc1NC(=O)c1nn(Cl)c2c1CSc1ccccc1-2
CC(C)=CCc1cc(CC=C(C)C)c2c(c1O)COC2=O
Nc1nc(Nc2ccccc2F)nc2[nH]cnc12
Cc1ccc(Cl)c(Cl)c1
CC1=C(OCc2nc3c(OCCCOc4ccccc4)cccc3n2Cl)C(=O)c2ccccc2C1=O
O=C(N1CCN(c2ccccn2)CC1)n1nc2ccccc2c1-c1ccccc1
CNc1ccc2c(c1)C1(O)CCN(CC3CC3)C(C2)C1(C)C
Cc1ccc(CC(C)C)cc1-c1cc(=O)c2c(o1)C(CC(C)C)(CC(C)C)C(=O)C(C)C2=O
COc1ccc(C=CC(=O)Nc2cccc(NC(=O)C=Cc3ccc(OC)c(OC)c3)c2)cc1OC
Cc1cccc(OCCCc2ccc(C(=O)N(C)Cc3cc(C)no3)cc2)c1
Cc1ccc(-c2csc(NN=C3C(=O)Nc4ccccc43)n2)cc1
O=[N+]([O-])c1ccc(CCNCc2ccc(C(O)c3ccccc3)cc2)cc1
COc1ccc(N2CCN(Cc3cc(OC)ccc3F)CC2)cc1
Brc1ccc(NC2=NCCCC2)cc1
CC(C)(C)OC(=O)NCCOc1ccc(COC(=O)c2cccc(Cl)c2)c(Cl)c1
O=C1NC(=O)N(Cc2ccc(F)cc2)C(=O)C1=CNCCN1CCOCC1
O=C(NCc1ccc(F)cc1OC(F)(F)F)c1nc(Cl)ccc1OCC(F)(F)F
CC(C)(C)NCC(O)c1ccc(-c2cccs2)cc1
CCCCCCCc1cccc(C(=O)NCc2cccc3ccccc23)c1O
CC(C)(C)OC(=O)NC1CCC(COP(=O)(OCC2COC(c3ccccc3)OC2)Oc2ccccc2Cl)CC1
COc1ccc(CCNS(=O)(=O)c2ccc(NC(=O)c3cc(C(=O)O)cc(C(C)(C)C)c3)cc2)cc1
Cc1ccccc1C(=O)NNC(=O)CS(=O)(=O)c1ccccc1
CNC(=O)C(NC(=O)c1cc(-c2ccc(F)cc2)c(F)cc1OCC(F)F)C(C)(C)C
Cc1ccc(S(=O)(=O)C(Cl)C(=O)Nc2ccc3c(c2)OCCO3)cc1
CCCCNc1ncc(C(=O)Nc2ccccc2F)s1
Brc1ccc(-c2nn(-c3ccccc3)cc2-c2nnc(-c3ccccc3)o2)cc1
COc1cccc2c1CCCCC2CCCN1CCN(C2CCCCC2)CC1
Cc1cccc(C)c1NC(=O)c1cc(S(=O)(=O)N2CCOCC2)cc(S(=O)(=O)N2CCc3ccccc32)c1
Cn1cnc(S(=O)(=O)N(Cc2ccccc2)C2Cc3cc(C#N)ccc3N(Cc3cncn3C)C2)c1
Cc1cc(C)c(C#N)c(NC(=O)C=Cc2ccccc2)n1
CC(NC(=O)C1(C(C)C)CCN1Cc1ccccc1)C(=O)Nc1ccccc1Cl
O=C(Nc1ccc(-c2nc3cc(NC(=O)c4ccco4)ccc3o2)cc1)c1ccco1
CCOc1ccc(-c2nnc(CN(Cc3ccc(C)o3)C(=O)c3ccc(Br)cc3)o2)cc1
Cc1cc(C(=O)Nc2ccccc2-c2nnn(C(F)(F)F)n2)cc(CCC#N)c1N1CCCCC1
CN(C)S(=O)(=O)c1cccc(C(=O)OCC(=O)NCCN2C(=O)CSC2=O)c1
CCCCCCCCN(CCCCCCCC)CC(O)c1ccc2c(c1)cc(C(=O)N(CCCCCC)CCCCCCC)c1ccccc12
O=C1NC(=O)C(=Cc2c(-c3ccccc3)n(CC(=O)c3ccc(Cl)cc3)c3ccccc23)C(=O)N1
OC1CCCCOC(CN(CCF)Cc2ccc(Oc3ccccc3)cc2)C(CCF)CN(Cc2ccccc2)C1
CC(NC(=O)c1ccco1)c1nc2ccccc2s1
CCCCNCC(O)c1ccc2ccc(Cl)c(Cl)c2c1
O=C(NCc1c(Cl)cccc1Cl)c1cc(-c2cccc(F)c2)cs1
Cc1ccc(C(=O)NCC(=O)NN=Cc2ccc(OC(=O)c3ccc(C)cc3)cc2)cc1
COc1ccc(S(=O)(=O)Nc2c(OC)cc(C)cc2C(C)C)cc1
O=C(CN1CCOCC1)Nc1cc(Nc2c3c(nc4cc(Cl)ccc24)CCCC3)c2cc(O)c(O)cc2c1
Cc1ccc2c(c1)C(c1ccccc1)=NCC(=O)N2
Cc1ccc(C2CN(C(=O)OC(C)(C)C)CC2NS(=O)(=O)c2ccc(-n3cnnn3)cc2F)cc1
CCc1nc2ccc(Br)cn2c1C(=O)Nc1ccc(-c2ccccc2OC)cc1
CC(Cc1ccc2c(c1)OC(C)(CCC(=O)O)O2)NCC(O)c1cc(C(N)=O)cc(N2CCOCCO2)c1
Cc1[nH]c2c(Cl)nccc2c1Sc1ccc(N)cc1
CON1CCC(NC(=O)c2ccc(Nc3ncc(C)c(Oc4ccc(CCN5CCC5)c(Cl)c4)n3)c(Br)c2)CC1
O=[N+]([O-])c1ccc2[nH]c(-c3cccnc3)nc2c1
COc1cc(C=CC(=O)c2ccc3c(c2OC(C)=O)C=CC(OC)(OC(C)=O)O3)cc(C)c1C
O=C1NC(=O)C(=Cc2ccc(OCCCn3cnnn3)cc2)S1
O=C(O)c1ccc(Cl)c(N2C(=O)c3ccc(OCc4ccc(Cl)cc4Cl)cc3C2=O)c1
Cc1ccc(OCC(O)Cn2c3ccccc3c3ccccc32)cc1
O=c1c2ccccc2oc2cc(OCC(O)CNC3CCN(c4ccc5ccccc5n4)CC3)ccc12
COc1ccc(C2=NN(C(=O)CCC(=O)O)C(c3ccc(O)cc3)C2)cc1
Cc1ccc(C(=O)N2CC3NC(C2)C3c2ccc(-c3cccc(F)c3)cc2)cc1
COc1ccc(-c2sc(S(C)(=O)=O)nc2-c2ccc(C#N)cc2)cc1
c1cc(-c2nc3cncnc3[nH]2)ccn1
O=C(c1cccc(F)c1)N1CCCC2(CCCC(=O)N(c3cccnc3)C2)C1
Cc1ccnc(NC(OCCCC(N)=O)c2ccccc2)n1
COC(=O)C(CCC=CC(=O)OC(C)(C)O)C1C(=O)C(O)=CC(=O)C1(C)Cc1ccccc1
Cc1cccc(N2CCN(CCCNC(=O)C3CN(C)c4ccccc4O3)CC2)c1C
Cc1ccc2nc(NC(=O)Nc3ccc(-c4ccccn4)cc3)[nH]c2c1C
CC(=O)NC1CC=CC(=O)NCCCCC(NC(=O)C(Cl)Cc2cccc(C(N)=O)c2)C(=O)NC(CC2CCCCC2)C(=O)N1
CCOC(=O)C1C(=O)NC(=S)N1Cc1ccccc1
Clc1ccc(CN(CCCNCc2ccc(Cl)c(Cl)c2)Cc2ccc(Cl)c(Cl)c2)cc1
Cc1ccccc1C(=O)NC(Cl)C(=O)Nc1cccc(-c2nc3ccccc3[nH]2)c1
CC(=O)c1ccc(S(=O)(=O)NC2CCN(Cl)C2)cc1
CSC1(C)C=Cc2cc(CN3CN=C(c4ccc(C)cc4)NC3)ccc2O1
COC1C=CC(=O)C(CCCC=CC(C)O)O1
O=C(NC1=CC=CC=CC1c1nc(NCc2ccccc2)c2ccccc2n1)c1ccccc1
Cc1ccc(C(=C2CCN(CCN3CC(F)CC3=O)CC2)c2ccc(F)cc2)cc1
CC1OC(n2cc(O)c(=O)c3cc(O)ccc32)C(O)C1C(=O)O
O=C(O)c1ccc(CCNC(=O)c2ccc(-n3cnnc3)cc2)cc1
Cc1nc(NS(=O)(=O)Cc2ccccc2Cl)c2ccccc2n1
Clc1cccc(Nc2nnc(-c3ccc4c(c3)OCO4)o2)c1
O=C(CN1C(=O)NC2(CCCC2)C1=O)Nc1cccc(-c2cnc3ccccc3n2)c1
CCn1cc(O)c(=O)cc1CN1CCN(c2cc(C)cc3nonc23)CC1
CCCc1ccc(C#Cc2cc3c(c4c2C(=O)NC4=O)CN(C=O)CC3)cc1
COc1cccc(C=Cc2ncc([N+](=O)[O-])n2C)c1
c1ccc2c(N=NNc3nc4ccccc4o3)cccc2c1
COC1Cc2cc(C)c(C(C)(C)C)cc2C1(C)O
CCC(C)(C)C(=O)C(=O)N1CCCCC1C(=O)OCCc1ccccc1
O=C(Nc1ccc(F)cc1)Nc1ccnc2ccccc12
O=C(COc1ccc(Cl)cc1N1C(=O)C2C3C=CC(C3)C2C1=O)NC1CC1
CCOC(=O)C(NC(=O)c1cc(-c2ccccc2)nc2ccccc12)C(=O)N1CCN(C(=O)c2ccccc2)CC1
COC(O)(CNC(=O)COc1ccccc1C(F)(F)F)c1ccccc1
COC(=O)c1c(C(C)(C)O)cc2c(c(OC)cc3ccc(C)c(O)c32)c1OC
CCN(CC)c1nc(C(N)=O)c(C(=O)c2ccccc2)s1
Oc1ccc(CC(=S)Nc2ccc(Oc3ccccc3)cc2)cc1
Cc1cccc(C)c1-c1cccc(Nc2nccc(NC(C)c3cccc(OC(F)(F)F)c3)n2)c1
CCN(CC)S(=O)(=O)c1cc(CC(=NNc2ccc(OC)cc2)C(=O)Cc2ccc(N)c(OC)c2)ccc1OC
CC1(C)CSc2c(C3CC3)c(Cc3cccc4ccccc34)c(-c3nc4ccccc4c4nc5ccccc5n34)c(=O)n21
CCCCCCCCCCCCCCN(Cc1ccccc1)c1ccc(CN2CCCCC2)cc1
NC1C(COP(=O)(O)O)C(F)OC1n1ccc(O)nc1=O
O=C(NC(Cc1ccccc1)C(=O)NCc1ccccc1)c1ccc(OCCC23CC4CC(CC(C4)C2)C3)cc1
COc1ccc(C(=O)c2c(-c3ccc(Br)cc3)[nH]c(SSc3[nH]c4ccccc4c3C(=O)Nc3ccccc3)c2C(=O)NN=Cc2ccccc2)cc1
O=C(NC1CC2CCC(C1)N2Cc1ccc2cc(F)ccc2c1)c1ccccc1-c1ccccc1
O=C(NO)c1ccc(C2(Nc3ccccc3N(CCF)CCF)CCCC2)cc1
CC(Cl)=CCCC(C)=CCC(C)(C)C=CC(=O)NC(CCSCc1ccc(C2OC(C)(C)OC2[N+](=O)[O-])cc1)C(=O)O
Cc1ccc(C(=O)O)c(NC(=O)c2ccc3[nH]c4c(c3c2)C(S(=O)(=O)N(C)C)CNC4=O)c1
NCC(=O)N(c1ccccc1C=C1C=Cc2ccccc21)C(F)(F)F
COC(=O)c1cc(OCC2CO2)c2oc3c(-n4cccc4)cccc3c(=O)c2c1C
CCCCOC(=O)C(F)(F)C(F)(F)C(F)(F)C(F)(F)C(F)(F)C(F)(F)C(F)(F)C(F)(F)F
COc1ccc(C=CC(=O)OCC(=O)N2CCc3ccccc32)cc1OC
CN(C(=O)c1ccc(-c2cc(=O)c3cc4c(cc3[nH]2)OCO4)cc1)C1CCCCC1
CCCCCCCCC(=O)NCc1ccn(C2COC(N)O2)c(=O)n1
CN1CCC(Oc2ccc3[nH]c(=O)c4c(c3c2)CCS4)C1
CCCC1(CCC)CCc2ccc(OCCCCCCCN(C)Cc3ccccc3)cc2O1
COc1ccc(OC)c(N(C(OC)c2ccco2)S(=O)(=O)c2ccc(C)cc2)c1
Cc1ccc(NC(=O)CNC(=O)COC(=O)Cc2ccccc2F)cc1
CCN1CCC(c2ccc(Nc3nc(-c4cccc(CS(=O)(=O)c5ccccc5)c4)cs3)cc2)CC1
O=C(NCCC(=O)N(Cc1ccccc1)Cc1nc2ccccc2[nH]1)c1ccccc1Cl
Cc1ccccc1-c1cc(C(OCc2ccccc2)C(=O)Nc2ccc(-c3ccccn3)cc2)ccc1O
COC=C(C(=O)OC)n1nc(-c2ccccc2F)cc1OCc1ccccc1C
N=C(N)NCCCCNc1cccc(-c2c[nH]c(C(Br)Cc3cccc(F)c3)n2)c1
CCCCCn1nc(NC(=O)c2ccc(Cl)cc2)nc1C
Cc1cccc2nc3c(nc12)Nc1c(ccc2ccc(=O)[nH]c12)S3
C=CCNc1ccc(-c2cc(OC)ncn2)cc1
Cc1cc2c([nH]c(=O)c3c(Cl)nn(Br)c32)c2ccc(COC(N)=O)cc12
Cc1cc2cc3oc(=O)cc(C)c3cc2c(=O)[nH]1
N#Cc1ncccc1-c1nc(N2CCOCC2)c2nc[nH]c2n1
CC1C(OC2OCC(O)C(OC3OCC(O)C(O)C3O)C2O)CC=C2CC(O)C(O)CC21CO
Cn1c(=O)c2c(c3cccc(Cl)c31)CC(C(=O)NCCCN1CCN(c3ccccc3)CC1)NC2=O
COc1nc2c3ccccc3nc(CCC(=O)N3CCN(c4ccccc4)CC3)n2n1
Cc1nc(C)n(CC2CCCN2CCCc2ccccc2)n1
Cc1ccc(OCCn2c(=S)[nH]c3ccccc32)cc1
O=c1c2sc3nc(Br)c4cc[nH]c4c3c2ncn1Cc1ccccc1
Cc1ccc(CN2CCCC3(NC(c4ccc(C)cc4)C4C(=O)N(Cc5ccccc5)C(=O)C43)C2=O)cc1
COc1ccc(C2(OC)CCC(=O)NC2=O)cc1C
COc1cc(Br)c(CCOC(=O)c2cccc(O)c2OC)c(Br)c1C=O
NC(=NCC1CC1)c1cnn(C(=O)NC(=O)c2ccc(Oc3ccccc3)cc2)c1NCN1CCOCC1
CCc1ccc(OCC(=O)NN=c2cc(N3CCOCC3)[nH]c(O)n2)cc1
Cc1ccc(F)cc1-c1nc(C[S+]([O-])c2n[nH]c(F)n2)nc2ccccc12
CCCNC(=O)c1cc(N)c(Cl)cc1OCC(O)CO
CCOC(=O)c1nnn(-c2ccc(Cl)cc2)c1N
CCOC(=O)c1ccc2c(c1)C(=O)CC(C)(C)O2
CCCCCS(=O)(=O)NCC(CC(C)C)NC(=O)c1cc(C(=O)NC(CC2CCCCC2)NC(=N)N)cc(N2CCCC2=O)c1
CC(C)(C)OC(=O)c1ccccc1C1=Nn2c(nnc2-c2ccc(Cl)cc2)SC1C(F)(F)F
CC(C)=CCCc1ccc(C=CC(=O)c2cc(O)cc(O)c2O)cc1
Cc1ccc(C#Cc2cc(CC(C)(C)CNC(=O)OCC(C)C)cc(NS(C)(=O)=O)c2)cc1
c1ccc2cc3nc4cc[nH]c4cc3cc2c1
CC(C)CC(=O)C1CCC(Cn2c(=O)c3ccccc3c3nc4n(c(=O)c32)CCS4)CC1
CCOc1ccc2[nH]c(-c3cccc(C(=O)O)c3)nc2c1
Cc1cc2c(cc1S(=O)(=O)N1CCOCC1)n(C)c(=O)c(=O)n2C
COc1ccc(CC(Nc2ccc(-c3nc4ccccc4s3)cc2)c2nc(-c3ccccc3)c(-c3ccccc3)[nH]2)cc1
COC(=C(C)N=c1[nH]nc(-c2cc(OC)c(C#N)c(OC)c2)s1)c1ccccn1
CC(NC(=O)C1CC1)c1cn(C)c2cccc(F)c2c1=O
C=C(C)C12C=C(CC(=O)OCC)C(=O)C(C)(C)C1CCC1(C)C2CCC2C3C(C)CCC3(C)CC(=O)C21Cl
Cc1ccc(O)c(S(=O)(=O)Oc2ccc([N+](=O)[O-])c([N+](=O)[O-])c2)c1
COC(C)(c1nc2ccccc2s1)S(=O)(=O)c1ccc(C)cc1
N=C(N)c1ccc(CNC(=O)C(CCC(=O)N2CCN(C(=O)OCc3ccccc3)CC2)NS(=O)(=O)Cc2ccccc2)cc1
CON(Cc1cccc(-c2noc(=O)[nH]2)c1)c1cc(-c2cccc(C)n2)cc(C(C)CCO)c1
COc1cc(-c2ccc3c(n2)C(=O)C(SC)=CC3=O)cc(OC)c1OC
CC1=NN2C(=O)COc3ccc(Br)cc3C2C1
O=C(OCc1nnc(-c2ccccc2)o1)C1CCCN1S(=O)(=O)c1ccc(Cl)cc1
Cc1cccc(C(=O)Nc2ccccc2Oc2ccnc([N+](=O)[O-])c2)c1
Cc1ccccc1.O=C(O)NC(=O)c1cnc2[nH]ccc2c1NC1CC1
N#Cc1cc(Cl)cc(C(=O)N2CCc3cccc(-c4ccc(Cl)s4)c3C2)c1
CCOC(=O)c1cc(NS(C)(=O)=O)ccc1C(=O)N1CCCC1(Cl)OC
CCCc1nc(SCc2cc(C)no2)c2ccccc2n1
CNc1ccc(-c2ccc(C#N)c(F)n2)cc1
CCOc1cccc2nc(Cl)nc(Nc3ccccc3)c12
COc1cn(-c2ccc(C=C3N=C(c4ccc(F)cc4)OC3=O)cc2C)cn1
COc1cccc(Cn2ccc3cc(OCc4ccc5ccccc5n4)ccc32)c1
CCOC(=O)c1cc(Cl)c(Cl)cc1NC(=S)N1CCN(c2nc(OC)c(OC)cc2C(=O)OCC)CC1
Cc1cccc(NS(=O)(=O)c2cc3c(cc2Nc2ccccc2)NC(=O)CO3)c1C
O=C(CCN1C(=O)SC(Cc2c[nH]c3ccccc23)C1=O)ON=Cc1cccc(Oc2ccccc2)c1
COc1ccc(C(C)C)c(OC(CCN2CCC(N3C(=O)NCC3c3ccccc3)CC2)OC)c1
N#Cc1ccc(-c2cnc(F)c(-c3ccc4nonc4c3)c2)cc1
O=C1CCN1
Cc1ccc(CCNC(=S)N2CCN(c3ncnc4c3C(C(C)C)CC4C)CC2Cl)cc1
C=CC(=O)Nc1cccc(-n2nc(C(C)(C)C)cc2NC(=O)Nc2ccc(-c3ncnc4[nH]ccc34)cc2OC)c1
COc1ccccc1OCCCN1CCC(=C2c3ccc(Cl)cc3CCc3cccnc32)CC1
CCCc1ccccc1OCC(=O)Nc1ccc(N(C)S(=O)(=O)c2ccc(OC)cc2)cc1
CS(=O)(=O)c1cc(Cl)ccc1NC(=O)c1cc(-c2ccc(=O)[nH]n2)ccc1Cl
O=S(=O)(NCc1ccccc1C(F)(F)F)NCC1Cc2ccccc2N1
O=c1[nH]c2ccccc2n1-c1ccc(-c2nc3c(o2)C=CC(O)=CC=C3)cc1
CCCCc1ccc2c(c1)c(O)c(C(=O)NCCCCCCCNc1c3c(nc4cc(O)ccc14)CCCC3)c(=O)n2Cl
Cc1ccc2oc(-c3nc4c(N)cc(Br)cc4o3)cc2c1
COc1ccc(S(=O)(=O)NCCc2csc3nc(-c4ccc(F)cc4)nn23)cc1
Ic1ccc(Nc2nc(-c3ccccc3)cs2)cc1
Fc1ccc(Nc2nc(NCCN3CCOCC3)c3ccccc3n2)cc1
Cc1ncc(CNc2nc3ccc(-c4ccccc4)cc3n2C)s1
N#Cc1ccc(-c2nc3c(Br)cc(N4CC5CCCOC5C4)cn3c(=O)c2C(F)(F)F)cc1
O=C1NC(=O)C(=Cc2ccc(OCCCc3ccccc3)cc2)S1
CCn1c(SCCc2c[nH]cn2)nc2ccsc2c1=O
O=C(Nc1cc(Cl)c(Cl)cc1Cl)NS(=O)(=O)c1ccc2c(c1)CNCC2
CCN(CCCN1CCCCC1O)CC(C#N)(c1ccccc1)c1ccccc1
CNC(=O)C1CC2CN(Cc3ccncc3)CCOC2C1
CCCC1=NCC(N)N1C(=O)OCCCCCCC(=O)O
O=[N+]([O-])c1ccccc1N1CCN(CCOc2cc(-c3cc4ccccc4s3)ccc2OCCCCCCCCOc2ccc3c(c2)CCNC3)CC1
CCCCCC(C)OC(=O)CSc1nc(N(C)C)nc2c1[nH]c(=O)n2CC1CC1
COc1ccc(CN2CC(C(=O)N3CCCC3)CC3OCCC32)cc1
CCn1nnc(SCC(=O)N(Cc2ccc3c(c2)OCO3)C2CCS(=O)(=O)C2)n1
Cc1nc(N2CCNCC2)c2c3c(sc2n1)CCC3
CCCCCCCSCCCNC(=O)C1NC(C(O)CC(=O)C(C)(C)C)CS1
CCOc1ccc(S(=O)(=O)Nc2cccc3c2OC(CN(C)S(=O)(=O)c2ccc(C)cc2)C(C(C)CO)CN(F)C3=O)cc1
Cc1cnc(C(=O)OCC(=O)NCCNS(=O)(=O)c2ccc(Cl)cc2)cn1
CNC(=S)NN=C(C)c1ccc(C(=O)O)cc1
O=C(NN(C(=O)c1cccs1)c1ccccc1)c1cccs1
O=C(CCc1ccc(S(=O)(=O)NCCc2ccccc2)cc1)N1CCOCC1
CC1CCCN(C(=S)NC(=O)c2cccs2)C1
CC(=O)OC1CCC2(C(=O)OCNC(=O)CO)C(CCC3(C)C2C(=O)C=C2C4CC(C)(C)CCC4(C)CCC23C)C1(C)C
CC(C)(Cc1ccccc1-c1cc(Cl)on1)C(=O)O
O=C(CNC(=O)c1ccco1)Nc1ccccc1Sc1ccccc1
CCOCc1c(C(=O)N2CCN(c3ccc(F)cc3)CC2)oc2ccc(F)cc12
Cc1cc(=O)oc2c1ccc1[nH]ccc12
Cc1ccc2c(c1-c1n[nH]c(=S)[nH]1)CCCO2
O=C(CCCCCC(=O)Nc1cccc(Cn2cc[n+](Cc3ccc4oc5ccccc5c4c3)c2-c2ccccc2)c1)NO
CC(=O)OC(C=CC1=C(C)CCCC1(C)C)=CC=CC(C)=CC(=O)N1CC1
O=C(COc1ccc(Cl)cc1)N(Cc1ccc(O)cc1)C1CCS(=O)(=O)C1
O=S(=O)(c1ccc(OC(F)(F)F)cc1)N1CCc2ccc(Cl)cc21
NC1CC(n2cc(O)c(COP(=O)(O)OP(=O)(O)O)nc2=O)OC1O
CC(C)(C)CN(C(C(=O)NO)c1cccnc1)S(=O)(=O)c1ccc(Oc2ccc(CC(O)C(F)(F)F)cc2)cc1
COc1cc(-c2ccc3c(c2)Nc2ccc(CN4CCC(N)C4)cc2NC3=O)ccc1NC(=O)NC1CCCC1
O=C1C(=Cc2cc3ccccc3cc2O)C(=O)N(c2ccccc2)C(=S)N1Cc1ccccc1
COc1cccc(C=CC(=O)OC2C(COC3OCCCC3O)OC(OCc3ccc(O)c(O)c3)CC2OC2OCC(O)C(CO)C2OC)c1
O=C(c1ccc2ccccc2n1)N1CCN(c2ccccc2F)CC1
C[S+]([O-])c1cc(C=CC(=O)OCc2cc(O)c3c(c2)C(=O)c2cccc(O)c2C3=O)ccc1O
COCC1(c2cc(F)cc(C(F)(F)F)c2)COC1
CNC(=O)C(Cc1c[nH]c2ccccc12)NC(=O)C(Cc1ccccc1)NC(=O)C1CCCN1C(=O)C(N)Cc1ccc(O)cc1
Cc1c(C(=O)CSc2ccc3c(N)noc3c2)c(=O)n(C)c(=O)n1CC(C)C
O=C(N1CCC(NCCc2ccccc2)C1)N1CCC(N(CO)C(=O)c2ccc(-c3ccc(F)cc3)cc2)C1
CC1CCC2(C)CCC3(O)C(=CCC4C5(C(=O)O)CCC(C)C(C)(CO)C5CCC43C)C2C1C
Cc1cc(C)c2nc(Cl)c(C=NNC(=O)c3ccc(Cl)cc3)n2c1
COc1nc(NCc2ccc(N(C)C)cc2)nc(C(C)C)n1
C=C1C(=CC=C2CCCC3(OCCCO)C2CCC3C(O)CC2OC(=O)C(=C)C2O)CC(C)C(C)C1C
CCOC(=O)Cc1cc(-c2c(-c3ccccc3)noc2C)on1
NC1OC(n2cnc3c(CO)ncnc32)C(N)C1O
C=C(CCC=C(C)C)C1=CCC(O)C2=C1CCC2CO
O=C(CF)Nc1ccc(C(=O)NNC(=O)C(F)(Cc2c[nH]c3ccccc23)NC(=O)OC2C3CC4CC(C3)CC2C4)cc1
CN(C)CC(=O)N1c2ccccc2NC(=O)c2cccnc21
Cc1cc(-c2ncc(CC(=O)NCCCCCCC(=O)O)n2C)no1
COCN(Cc1cnc[nH]1)c1ccc(C=CC(=O)NO)cc1
Cc1noc(C)c1-c1cc(C(=O)N2CCCC2c2c(C)noc2C)no1
CC(C)c1ccc(C(=O)CN2C(=O)NC3(CCOc4ccccc43)C2=O)cc1
Cc1ccc(S(=O)(=O)N2CCN(C(=O)COC(=O)CCc3nc(=O)c4ccccc4[nH]3)CC2)cc1
Oc1ccc(CNCCNc2nc3ccccc3s2)cc1
Cn1nc(Cc2cnc([N+](=O)[O-])nc2N)c(C=NOCc2cccc(Cl)c2)c1Oc1ccc(N)cc1
NC(=O)c1ccc(C(=O)Nc2ccccc2)cc1-c1[nH]nc2nc(Nc3ccc(S(N)(=O)=O)cc3)ccc12
COc1ccc(F)cc1-c1ccnc(Nc2ccc(F)cn2)n1
C=CC(Br)C(C)(CCl)CCC(C)(C)O
COc1ccc2ncc(CO)c(Nc3nc4c(C)ccc(C)c4o3)c2c1
Cc1ccc(C(=O)OCc2c(C)noc2C)cc1S(=O)(=O)N(C)c1ccccc1
CC1=C([N+](=O)[O-])C(=NO)OC1(C)C
O=C(C=Cc1ccc(O)c(O)c1)OCCc1ccccc1
O=C(NC1CCN(CC2CCCCC2)CC1)c1cn2ccccc2n1
COc1ccccc1Nc1nc2cc(Nc3c4cc(Cl)ccc4nc4cc(OC)c(OC)cc34)ccc2[nH]1
CNc1ccc(C2C3CCCC3C(=O)N2Cc2ccccc2)cc1Cl
O=C(NCC#Cc1ccc2nccc(OC3CCNCC3)c2c1)c1ccc2ccn(Cc3c(F)cccc3F)c2c1
CN(C)c1nc(-c2ccc(Cl)cc2)c(C=NNc2nc(N3CCCCC3)c3sccc3n2)c(=O)[nH]1
O=C(NCCc1cccs1)NC12CC3CC(CC(C3)C1)C2
N#Cc1ccc(Cn2cncc2CNc2ccc(N)c(Cc3ccccc3)c2)cc1
O=C(CS(=O)(=O)CC1=C(C(=O)O)c2ccccc2CCC1)NCc1ccc(Cl)cc1
COc1ccc(S(=O)(=O)Oc2ccc(N3C(=O)c4ccccc4C3=O)cc2)cc1
COc1cc(N(C)C)nc(NC(=O)NS(=O)(=O)c2c(OC)nc3scc(C(C)(C)C)n3c2=O)n1
Cc1nc(C(=O)OCC(=O)N(N)CC(=O)Nc2ccc(N)cc2)c(Cl)nc1Cl
CNC(=S)NN=C(C)c1ccc2c(c1)OCO2
NC(=O)c1ccc2c(c1)oc1ccc(NC(=O)Oc3ccccc3)cc12
COc1ccc(S(=O)(=O)N2CCC(C(=O)Nc3cc(Cl)ccc3OC)CC2)cc1
C#CCN(Cc1ccc2[nH]c(C)c(C(=O)OC)c(=O)c2c1)c1ccccc1C(=O)OC
CCN(c1nc(NCc2ccc(Cl)cc2)cc(S(N)(=O)=O)n1)C(C)C
Cc1ccc(-n2c(C#N)ccc2-c2ccc(S(C)(=O)=O)cc2)c(C(C)C)c1
C=C(c1ccc(OCc2ccccc2)cc1)C1COC2(CCCC2)OO1
COc1cc(NC(C)(C)CO)cc2cccnc12
NC(=O)CN1C(=O)SC(=Cc2ccc3c(c2)OCO3)C1=O
N#CNc1cccc(N=C(Cl)Nc2ccccc2NC#N)c1
O=C(CCOc1ccccc1Cl)N1CCCC1
O=C(NNc1ccc2ccccc2n1)c1cc(Cl)ccc1O
CCOC(=O)C=C1c2cc(C(=O)OCC)ccc2-c2[nH]c3cc4c(cc3c21)OCO4
Cc1cccc(NC(=O)CSc2nnc(C)n2-c2cccc3ccccc23)c1C
CNc1cc(COCC2(c3ccccc3C(F)(F)F)CCNCC2)cc(C(F)(F)F)c1
COc1ccc(CNC(=O)C(CC(C)C)NC(=O)C(NC(=O)C(CCN)NC(=O)C(=O)NCc2ccccc2)C(C)C)cc1
CC(=O)N(O)CCCc1cccc2ccccc12
COc1ccc(Cc2c[nH]c3ccc(OCc4ccc(O)cc4)cc23)cc1
COc1ccc(C(=O)C(c2ccc(F)cc2)C2CCN(Cc3ccccc3)CC2)cc1
CC(=O)OCC1C(OC(C)=O)OC(OC(C)=O)C(OC(C)=O)C1S(N)(=O)=O
C=C1C(=CC=C2CCCC3(O)C2CCC3C(C)CC2CC(C)(O)C(=O)N2Cc2ccccc2)CC(C)CC1O
CC(C)=CCSC1=C(C(=O)c2ccco2)C(c2ccc([N+](=O)[O-])cc2)N(CCc2c[nH]c3ccccc23)C1=O
CS(=O)(=O)c1ccc(-c2nc(F)[nH]c2-c2cccs2)cc1
CNN1C2CCC1CC(OC(=O)c1ccc(N)c(C)c1)C2
CC(C=O)=CC=CC(C)=CC=Cc1cc(O)cc(O)c1C=O
COc1ccc(C(=O)C(=Cc2ccc(Cl)cc2)c2nc3ccccc3[nH]2)cc1
CCOc1ccc(-c2cn(NC(C)COC)nc2-c2ccnc(C)c2)cc1
CC(C)(C)OC(=O)Nc1ccccc1Cl
c1ccc(-c2nn(-c3ccccc3)cc2-c2ncn[nH]2)cc1
CCCCCCCCN(CCCCCC)c1nc(Nc2ccc(C(=O)Nc3ccc(N(CCCC)CCCCC)cc3)cc2)nc(C(C)C)n1
Cc1nc(CN2CCCNC(=O)C2CC(=O)N(C)C2CCOCC2)no1
N=C(N)c1ccc(-c2nnc(CNC(=O)c3ccc(C(=O)O)cc3)o2)cc1
COC(=O)c1cc(-c2cc(OC)c(C)c(=O)o2)ccc1OCCCCCCNc1nc(-c2ccccc2)cs1
Cc1cnc(OCCOc2oc(-c3cccc(C#N)c3)nc2C)nc1
COCc1ccc(C=CC(=O)C(=Cc2ccc(OCO)cc2Br)C(=O)C=Cc2ccc(C)c(F)c2)cc1O
CC1C(O)c2c(ccc3ccc(=O)oc23)OC1(C)O
CC(C)(C)OC(=O)Oc1ccc2c(c1)c1c3c(c4c5ccccc5n5c4c1n2C1OC(OC(=O)OC(C)(C)C)C(CO)C(F)C15)CNC3=O
CCOC(=O)C=CC1(CC2CCCCC2)CCN(Cc2cccc(O)c2)CC1
NC(=O)c1ccc2c(c1)-c1cc(Br)ccc1CS2
CC(C)=CCCC(C)=CCCC(C)=CC1=C(C)C(=O)c2ccccc2C1=O
CC(C)CCC(NC(=O)c1cc(COc2cccc3c2CNC3=O)on1)C(=O)N1CCCC(CC(C)C)CC1
O=C(Nc1ccccc1C(F)(F)F)N1OCCC1c1ccccc1
Cc1ccc(C(F)(CC(=O)NC(C)CCCCN2C(=O)Cc3ccccc32)c2c(C)n(CC(=O)O)c(=O)n(S)c2=O)cc1
CCSc1ccc(NC(=O)Nc2ccc3snc(F)c3c2)cc1
C=CCNc1c(NC(=O)c2ccc3nc(O)sc3c2)cccc1-c1ccncc1
COc1ccccc1C(=O)c1cn(-c2ccccc2)nc1-c1cccnc1
CC(C)C(=O)N1CCC(c2ccc([N+](=O)[O-])cc2)=N1
COc1cc(C)cc(C(=O)c2ccc(OC)cc2OCCn2cnc3ccccc32)c1
O=C(O)c1cc2cc(C(F)(F)F)c(=O)oc2c2ccccc12
CC1OC(n2cnc3c(O)nc(=O)[nH]c32)CC1CO
Fc1ccc2c(C3CCN(CCCOc4ccc(Cc5ccccc5)cc4)CC3)n[nH]c2c1
CC(C)(O)C1CC(N2CCC(CN(C(=O)Nc3ccc(F)c(F)c3)C3CCC4(c5ccc(F)c(C#N)c5)CC4C3)CC2)C1
Nc1ccc(OCc2nc3nc(S(=O)(=O)O)cc(O)n3n2)cc1
O=C1c2ccccc2C(=O)c2c1cc1ccc(N3CCC(Cc4ccccc4)CC3)nn21
O=C(OCc1nc2cc(C(F)(F)F)ccc2[nH]1)c1ccccc1
Cn1cc(-c2cnn(C)c2C(C)(C)O)c(-c2ccncc2)n1
Nc1ncnc2c1ncn2Cc1ccc2nc(C(F)(F)F)nc(NC(CO)CO)c2c1
Cc1cc2c(cc1OC1OC(O)C(O)C(O)C1O)COC2
CCCCCCCCCC(C)C(=O)O
Cc1ccc(C(Cl)C(=O)N2CCN(CCc3ccccc3)CC2)cc1
CNS(=O)(=O)c1cccc(Oc2ccc3c(c2)NC(=O)CC(c2ccccc2)N3)c1
NCCCCC(NC(=O)CNC(=O)CNC(=O)COC(CO)c1cn(N)c(=O)[nH]c1=O)C(=O)O
O=C(NN=Cc1ccc(O)cc1)c1cccs1
COc1cc(OC)cc(-c2nnc(NC(=O)c3ccc(OC)c(NC(=O)c4ccco4)c3)s2)c1
COC(=O)c1ccc2c(c1)c1c(n2-c2ccc(-c3ccccc3)cc2)CCN(O)C1
C=CCN(C)C(=O)C(OC(C)=O)C1C(CO)C(O)OC(O)C1OC(=O)c1ccc(O)cc1
Cc1ccnc(NC(=O)CSc2n[nH]c(=O)n2-c2ccccc2)c1
CC(C)CC(CC(=O)O)OC(=O)CCC(=O)O
N#Cc1ccccc1-c1ccc(-c2cccc(F)n2)cc1S(N)(=O)=O
Fc1ccc2c(NCc3ccccc3)c3ccccc3nc2c1
CC1CCCN1C(=O)C1CCCN1C(=O)C(Cc1ccccc1)NC(=O)CNC(=O)Nc1ccc(C(=N)N)cc1
Cc1ncn([N+](=O)[O-])c1Sc1ccccc1
CC(C)N(CC(O)C1(C)CCC2C3CCc4cc(O)ccc4C3CCC21O)C(C)C
Cc1nc2cc(NC(=O)NC(c3ccc(F)cc3)N(C)C)ncc2[nH]1
Cc1c(Cl)cccc1NC(=O)NCCCn1ccnc1
CCN(CC)S(=O)(=O)c1c(F)sc(=NC(=O)c2ccc(OC)cc2)n1Cc1ccc(OC)c(C)c1
Fc1ccc(-c2ccccc2C2CCNCC2)cc1
CCOC(=O)NCCOc1ccccc1C1=NC(Cl)C(=O)Nc2ccc(Br)cc21
CCON1CCC2(CC(=O)NC2=O)C12C(=O)Nc1ccc(C)cc12
Cc1cccc(C=C2C(=O)Nc3ccc(C(=O)O)cc32)c1
CCOc1ccc2nc(NC(=O)C=Cc3ccc(C)cc3)sc2c1
O=C(c1ccc(-c2ccc(Cl)cc2)cc1)C1CCN(C(=O)c2ccccc2O)CC1
CCOC(=O)C1CC(=O)NC(=O)N1
Cc1ccc(CC(=O)N(C)CC(F)(F)F)c(-c2cc([N+](=O)[O-])co2)c1
CCCN(CCC)c1cc2c(cc1S(=O)(=O)Nc1ccccc1)CCc1sc3c(c1-2)CCCC3
CC1CCC2(C)C(CC(O)C3(O)C4C(CCC23)C(C)(C)CC4(C)O)C1(C)O
NC(=O)C1CC(C(=O)NCc2cccc(Cl)c2F)N(C(=O)Nc2cn(N)c3ccccc23)C1
Cc1cc(NS(=O)(=O)c2ccc3ncc(Cl)cc3c2)ccc1-n1ccnc1F
O=C(COC(=O)c1ccco1)Nc1cc(S(=O)(=O)N2CCOCC2)ccc1O
CC1CCC2C(OC(=O)c3ccccc3)C(C(C)(C)CNC=O)OC3OC4(C)CCC1C32OO4
CCCCCC1SC(=Nc2ccccc2)N(C)C1=O
CC(=O)c1ccc2c(c1)CNc1ccccc1C2
CC(=O)Nc1ccc2c(C(=O)O)cc(-c3ccccc3)nc2c1
Cc1cnc(S(=O)(=O)N2CC3CCN(c4ccccn4)CC3C2)cn1
Cc1cc(NC(=O)CSc2nc(=O)n(CCCN3CCOCC3)c3c2CCC3)no1
Cc1ccc(NC(=O)c2ccc(Cn3cnc4[nH]cnc4c3=O)cc2)cc1
Cc1cc(O)cc2c1C(=O)C1Oc3cc(O)c(O)cc3OC1(O)O2
CCOC1(C)C=Cc2c(C)ccc(C(=O)C=Cc3ccc(OC)c(O)c3)c2O1
CC(=CCC1(C)C=CC2OC(=O)C=C2CCCC(C)(C)CCCCCC=CCC(C)COC(=O)CCC1)CCc1cc(-c2ccccc2)cs1
Cc1ccc(C(Cl)Nc2nccc(N3C(=O)OC(C)(C(C)C)C3C3CC3)n2)cn1
Cc1ccc(C(C)N2CCN(CCn3cccn3)CC2)cn1
O=C1C(=C2Nc3ccc(C(F)(F)F)cc3S(=O)(=O)N2)C(=O)N(C(=O)Nc2ccccc2)C2C3CCC(C3)C12
COC1C(O)C(O)OC1n1cnc2c(NCc3ccccc3CO)ncnc21
C=CC(C)(C=Cc1ccc(OC)c(OC)c1)CCC=C(C)C
CC(=O)Nc1noc(C)c1-c1ccc2ncnc(NCc3ccccc3Br)c2c1
CCC12CCC3c4ccc(O)cc4CCC3C1CCC(=Cc1ccc(-c3cccnc3)cc1)C2=O
CCc1nc2cc(Cl)cc(C#N)c2n1CCC1CNCCO1
Cc1nc2[nH]c(N)cc(=O)n2n1
CC(=O)C12CC=C(C)C=C1C(C)=CC1C2CCC2(C)C1CCC2(O)C(C)=O
Cc1cccc(OCC(=O)NC(=S)NNC(=O)c2cccnc2Cl)c1Cl
Cc1ccc(N=Nc2ccc(S(=O)(=O)N3CCCC3C(=O)NCc3ccccc3)cc2)cc1
C1CCC(C2(NCC3CCCC3)CCCCC2)CC1
Cn1ccc2cnc(Nc3ccc(C4CNCCO4)cc3)nc21
COC1C(O)CN(CCCCCc2cccc(O)c2)C(CO)C1O
COC=CC(C)(C(C)=NOC)[N+](=O)[O-]
COc1ccc(-c2nc(CN(C)C3CCCCC3)co2)cc1
O=C(O)c1ccc(CCC2c3ccc(OCc4ccc5ccccc5n4)cc3CC2Cl)cc1
Cc1ccc(-c2cc(F)cnc2-c2nc(-c3c(F)cccc3C(C)C)no2)cc1
O=C(CSCc1cccc(F)c1)N1CCN(c2ccccc2F)CC1
CCOC(=O)c1c(NC(=O)COC(=O)CNC(=O)OCc2ccccc2)sc2c1CCCC2
COc1c[nH]c2nnc(NC(=O)NCc3ccc(CC(C)C)cc3)c-2c1
O=C(CNc1cccc(OC(F)(F)F)c1)NC1CCCCCC1
CCNc1cc(O)cc(C=Cc2nc3cc(C)ccc3[nH]2)c1
Cc1ccc2c(c1)OC1C=CC(c3ccccc31)C(C(=O)C1CC3CC(C1)c1cccc(=O)n1C3)N2
COC(=O)c1cc(OC)cc(Oc2ccc(C(=NO)n3cc(OC)cn3)cn2)c1
COC(=O)c1ccc(Cl)c(C2(c3cc(OC)ccc3Cl)OC2(C)OC)c1
CCc1ccccc1CN(C(=O)c1ccc(Cl)c(S(=O)(=O)N(F)c2ccccc2)c1)C1CCCC1
Cc1cn(C2CC(OCCO)C(COC(=O)Nc3ccc(C=O)cc3)O2)c(=O)[nH]c1=O
CCOC(=O)c1sc(NC(=O)CSc2nncn2-c2ccc(C)cc2)c(C#N)c1C
COc1cc(-c2cccn3nc(Nc4ccc(C5CCN(OC(F)(F)F)CC5)cc4)nc23)ccc1C(C)=O
CC(=O)Oc1cc(C)c(CCC(=O)N2CC(C)CC(F)C2)c2[nH]c3ccc(C)cc3c12
CCCCCCCCc1ccc2c(c1)c(Sc1ccccc1)nc1cncn12
CC(C)C(NC(=O)c1ccc(CCCCN)cc1)C(=O)NC(CC(=O)NO)C(=O)NC1CCCNC1=O
c1ccc(Cn2nnc3c(=NNc4ccccc4)nc(-c4ccccc4)[nH]c32)cc1
Cc1ccc(-n2ccc(C(=O)CN3CCC(C(=O)c4ccccc4)CC3)n2)cc1
O=S(=O)(CC1CCCCC1)Nc1ccccc1O
O=C(NCCCn1ccnc1)c1ccc(S(=O)(=O)Nc2ccccc2)cc1
Cc1cccc(OCCCN2CCCC(n3cncn3)C2)c1
CN1CCc2c(sc3c2c(=O)[nH]c2ncnc(NCc4ccccc4)c23)C1
COc1ccc(OC)c(C=C2SC(=Nc3ccccc3)NC2=O)c1
CC(=CCCC(C)O)COC1C(C)CC(=O)OC1C
Cc1ccc(C2=NC(=CNc3ccccc3)C(=O)O2)cc1
Brc1cccc(C2=NN=C(c3ccco3)NS2)c1
C=CC(=O)OC
COC(=O)n1nc(C)cc1C(=O)NC1CC1NCCNc1cc(N)nc2ccccc12
COc1ccc(COC(Cn2cc(C#N)cn2)c2ccc(F)c(F)c2)cc1F
O=C(NNC(=O)Nc1ccc(-c2ccccn2)cc1)Nc1ccccc1
Cc1ccc(Nc2nnc(-c3ccc4c(c3)CCc3ccccc3-4)s2)cc1
CCCC(N)C(O)C1(Cl)CCC(c2ccc(O)cc2)CC1
c1ccc2c(Nc3nc4c(c(N5CCCCC5)n3)CNCC4)cccc2c1
CC(=O)Oc1cccc(C=CC(=O)Oc2cccc(C=C3Oc4ccccc4C3=O)c2C)c1
CC(=O)CCC(C)CCCC(C)C
COc1ccc2c(c1)S(=O)(=O)CC(CC(=O)O)C2Oc1ccc(C(F)(F)F)cc1
Cc1ncc2c(n1)C(=O)c1cc(CN3CC(C)CC(C)C3)c(N)nc1C2=O
COc1ccccc1OCCI
Cc1ccc(C(=O)CSc2nnc(Cc3cccs3)o2)cc1C
CC(n1nnc2cc(F)c(F)cc21)C(O)(Cn1cncn1)c1ccc(F)cc1Cl
O=C(c1cnccn1)N1CCC2(CC1)CC(Nc1ccc(-c3ccccc3)cc1)C2
N=C(N)c1ccc(OCc2cccc(COc3ccc(C(=N)N)cc3C(=N)N)c2)c(F)c1
Cc1ccccc1COc1ccc(-c2nn(F)cc2-c2ccncc2)cc1
Cc1ccc(-n2[nH]c(C)c(C(c3ccc(Cl)cc3)c3c(C)n(Cl)n(-c4ccccc4)c3=O)c2=O)cc1
CCOc1cc(OCC)nc(SCc2nc(-c3cccnc3)no2)n1
Cc1nc2c(c(=O)n1CCCN(C)c1ncccn1)Cc1ccccc1C2
CCc1nc2ccc(NC(=O)CSc3nnc(COc4ccccc4C)n3-c3ccccc3)cc2s1
CCC1CCN(c2ncnc(C)c2C#Cc2ccc(CCN(C)C)nc2)C1
COc1ccc(-n2nc(C(=O)NCc3cccc(C)c3)c3c2-c2ccccc2S(=O)(=O)N3OC)c(C)c1
COc1cc(Nc2nccc(Nc3ccc(N4CCOC(CN5CCOCC5)C4)cc3Cl)n2)cc(OC)c1OC
CNC(=O)C(C(=O)NO)N(C)C(=O)c1cccc(COc2ccc(NC(=O)Nc3ccccc3)cc2)c1
Oc1cc(C2Cc3ccccc3C3=NCCCN32)ccc1C1c2ccccc2C2CCCCC21
O=C(Cc1ccccc1)N1CCn2c(nnc2-c2ccc(Cl)cc2)C1
O=C(Cc1ccc(Cl)cc1)Nc1ccc(N2CCN(Cc3ccccc3)S2(=O)=O)cc1
Cc1cccc(NC(=S)N2CCN3C(=O)c4ccccc4C32c2ccccc2)c1C
CCn1c2ccccc2c2cc(NC(=O)CCc3ccccc3)ccc21
O=c1c2ccccc2ncn1-n1cccc1
COc1ccc(CC(NC(=O)CNC(=O)c2ccc(-c3ccccc3)cc2)C(=O)NC2CCCCC2)cc1
O=C(O)C=CC=Cc1cnc2ccccc2c1
CCCc1ccc(C(O)C(O)c2ccc(O)cc2)cc1
CCCSC1OC(Cn2cnc3c(CO)nc(O)nc32)C(N)C1O
O=C(O)c1cccc(-c2cccc(CNC3CCc4ccc(Br)cc4C3)n2)c1
O=[N+]([O-])c1ccc(-c2nsc(=Nn3c(-c4ccccc4)nnc3-c3ccc(Cl)cc3)[nH]2)cc1
O=C(COC(=O)CCc1ccc(Cl)cc1)Nc1ccc2[nH]c(=O)[nH]c2c1
Cc1c(F)c(Oc2cccc(F)c2)nc(Oc2ccc3c(C(=O)N4CCSCC4)cn(F)c3c2)c1C(=N)N
COC(=O)NC(Nc1ncnc2c1oc1c(C(N)=O)cccc12)(C(F)(F)F)C(F)(F)F
CS(=O)(=O)c1cc(SCC(=O)NCC2CCCO2)ccc1[N+](=O)[O-]
COC(=O)N=C1NCC(c2ccc(C)cc2)N1
CCCCOc1cc(C(=O)Nc2cccc(-c3cc(C(F)(F)F)no3)c2)no1
Clc1ccc(N=c2scc(-c3ccccc3)n2Cc2ccccc2)cc1Cl
Cc1cccc(N2C(=O)c3[nH]nc(Br)c3C2c2cccc(C#N)c2)c1
Cc1ccc(C(=O)Nc2ccc3c(c2)C(=O)N(C2CCCCC2)C3=O)cc1
O=C(Cn1ccc(-c2ccc(Cl)o2)n1)Nc1ccccc1[N+](=O)[O-]
COc1ccc2cc(-c3ccc(OC)c(OC)c3)c(=O)oc2c1
COC(NC(=O)C(CCCCNC(=O)Nc1ccccc1)NC(=O)C(C)Cc1c[nH]c2ccc(CC(=O)O)cc12)C(=O)N(N)C(C)Cc1ccccc1
CCc1cc(NC(=O)C(F)(F)F)cc(I)c1Nc1nc(C)cn(C(Cl)C2CC2)c1=O
Cc1ccc(NC(=O)CN(F)c2cccc(S(=O)(=O)N3CCOCC3)c2)cc1
CC1(C)C2CCC1(CS(=O)(=O)N1CCC3(C=Cc4ccccc43)CC1)C(=O)C2
Cc1cc(S(=O)(=O)N2CCCC2C(=O)N2CCOCC2)[nH]n1
CCCCc1ccc2c(c1)nc(SCC(=O)O)c1nnc(Cl)n12
O=C1C(=Cc2ccc(Cl)cc2)c2ccccc2N1CSc1nc2nc3ccccc3nc2s1
CC(=O)Nc1ccc(S(=O)(=O)NCCC(=O)OCC(=O)N2CC(C)OC(C)C2)cc1
C#CCOc1cc(C(c2ccccc2Cl)C(C)C)c(O)c2ncccc12
Cc1nc(CN2CCCN(C(=O)c3oc4ccccc4c3C)CC2)cs1
Cc1ccsc1C=NNC(=O)c1nnn(-c2nonc2F)c1CN1CCC(N)CC1
COc1ccc2nc(NC(=O)c3ccc(Cl)c(OC)c3)sc2c1
O=C(NCC(=O)N(C(=O)c1cc(-c2ccccc2)nc2ccccc12)c1ccccc1)c1ccccc1
C[n+]1ccnc(C(N)c2ccccc2)c1-c1ccc(-c2ccccc2)cc1
CCCCCCCCCCCCc1oc(Cc2ccc3ccccc3n2)nc1CN
Cc1cc(CN2C(=O)c3ccccc3C2=O)c(C)cc1O
COc1cc(CC=C(C)C)c(Cc2c(O)c3ccc(O)cc3oc2=O)cc1-n1ccnc1
Fc1ccc(CN2CCCn3nc(CNC4CC4)cc3C2)cc1
Cc1cc(C)c(Nc2nc(Cc3c(NCc4ccccc4)[nH]c4ccccc34)cnc2C)c(C)c1
Cc1ccc(-c2noc3cc(S(=O)(=O)Nc4ncns4)ccc23)c(C(F)(F)F)c1
Cc1ccc(-c2cc(-c3c(C)cc(O)cc3C)nn2Br)cc1
Fc1ccccc1C1CCC(c2c(-c3ccccc3)[nH]c3ccccc23)CC1
CCc1nc2cc(C3CCN(C(=O)CCOC)CC3)ccc2[nH]1
COC1CCCN1C(=O)C(C)N1CCN(c2ccc(C#N)cc2)CC1
COc1ccc(CNS(=O)(=O)NS(=O)(=O)NCc2ccc(C)cc2)cc1
CCCCCCC=CCCCCCCCCC(=O)NCc1cc(OC)ccc1O
N#Cc1cccnc1Sc1ccc(-c2ccccc2)cc1C(F)(F)F
Cc1c(Cl)cccc1NC(=O)CN(C(=O)c1cccc2ccccc12)C(C)C
CCc1cccc(CC(NC(=O)OCC2Cc3ccccc3CN2)C(=O)N2CCC(C(=N)N)(C3CCCCC3)CC2)c1
Cc1cc(CN2CCCC3(C2)NC(=O)NC3=O)no1
CCCCCSc1cccc(C2(c3ccccc3)N=C(C)N(C)C2=O)c1
CCOn1c(CCNC(=O)c2ccc(C)cc2)nnc1SCC(=O)N1CCCCC1
CC(=O)Nc1ccc(C(=O)NCCSCc2cccnc2)cc1
CCn1c(=O)n(C)c(=O)c2nc(CC3CCCCC3=O)[nH]c21
Cc1sc2nc3c(cc2c1N)CN(c1cccnc1)CC3
Nc1nc(=O)c2c([nH]1)NC(=Cc1ccc(P(=O)(O)CP(=O)(O)O)cc1)C=C2
O=C(O)CNC(=O)c1cccc(Cl)n1
COc1cccc(CNC(=O)C(CCc2ccccc2)NC(=O)OC(C)(C)C)c1
Cn1cccc1-c1csc(NC2CCCc3c2cnn3C)n1
CCCCCCCCCCCC(=O)OC(CC)CC(O)CN(CC)CC
CCCOC(=O)c1ccc(-n2c(=O)[nH]c3ccc(Cl)cc32)cc1
CCN(CC1(O)CCN(Cc2ccc(F)cc2)CC1)C(=O)c1ccc(C)cc1
CC(=O)Oc1cccc(C(=O)OC2CC3CCC(C2)N3C)c1Br
c1ccc(COC2=C3C(=Nc4ccccc43)c3ccccc3C2)cc1
CC(C(=O)Nc1ccc(Cl)nc1Cl)(c1ccc(N)cc1)c1ccc(O)cc1
Cc1c(S(=O)(=O)NC(C)(C)C(=O)NC2CCN(C)CC2)ccc(Cl)c1COc1cccc2ccc(C=CC#N)nc12
COC(=O)CN1C(=O)NC(CCc2ccccc2)C1=O
COC=C(C(=O)c1ccc(Br)cc1)n1ccnc1
Cn1c(SCC(=O)Nc2ccc(C(N)=O)cc2)nnc1-c1ccncc1
CSc1ccc2c(c1)ncn2CC(=O)NN=Cc1ccco1
CCCNc1cc(-c2cccs2)nc2nc(C(F)(F)F)n(C3CC3)c(=O)c12
Cc1ccccc1NC(=O)C=Cc1ccc(Br)o1
CC1CCCC(N2CCN(c3nccn4nc(-c5ccc6cnccc6c5)nc34)CC2)C1
Fc1ccc(-c2cnc3n2CCCCCC3)c(OCc2cc(F)c(F)c(Br)c2)c1
CC1CCCN(c2c(CNC(=O)c3ccccc3N)c3ccccc3n2F)C1
O=C(NCCCOC(=O)c1cc(O)cc(O)c1)c1ccc(O)cc1
NC1OC(n2ccc(CO)nc2=O)CS1
COC(=O)c1cc2c(cc1OC)CCN(C(=O)c1cccc(OC)c1)C2c1ccc(Br)cc1
Cc1ccc(C(=O)N2CCC(=O)N(C(C)C)C(C(=O)N(C)C)C2)cc1
O=C(NCCc1cn[nH]c1)c1ccc2c(c1)CCCC2
CCOC(=O)C1(Cc2cccc(F)c2)CCCN(C(=O)c2cnccn2)C1
CC1CCCCOC(CN(C)C(=O)Nc2cccc3ccccc23)C(C)CN(Cl)C(=O)c2cc(NS(=O)(=O)c3ccc(C(C)CO)cc3)ccc2O1
CC(=N)OCC1CC(Oc2c(OC(C)=O)ccc3oc(-c4ccccc4OS(=O)(=O)c4ccccc4)cc(=O)c23)OC(OC(C)=O)C1OC(C)=O
COc1ccc2c(c1)NC(=O)C1C(=N2)c2cc(C)ccc2OC1c1ccccc1
Cc1ccc(Oc2cc(C)c(S(=O)(=O)Nc3ncns3)cc2Cl)c(-c2ccnn2F)c1
CCCCc1nc2ccccc2n1SCC(=O)NC
CN(C)c1ccc(CNC(=O)C2CCCN(S(=O)(=O)c3c[nH]cn3)C2)c(Cl)c1
CCNCCC(=O)Nc1ccc(Br)nc1
Cc1ccc(C2(C(=O)O)CC(C)N(CCCc3ccccc3)CC2C)cc1C
COc1ccccc1CC(=O)NCC(NC(=O)C(N)CCC(=O)O)C(=O)NC(C(=O)NC(CCC(=O)O)C(=O)NC(C)C(=O)O)C(C)O
N=C(N)c1ccc2cc(CCCCCOc3ccccc3)ccc2c1
CC(C)c1ccc(NC(=O)c2ccc3[nH]c4c(c3c2)CC2(O)C3Cc5ccc(O)c6c5C2(CCN3[N+](=O)[O-])C4O6)cc1
COc1cccc(CNc2cc(S(=O)(=O)Nc3ccc(F)cc3)cc3ccccc23)c1
Cc1c(N2CC(C)C2F)c(N)cc2c(=O)c(F)cn(-c3ccc(F)cc3C(=O)NC(C)C)c12
Cc1c(C(C)C)sc2nc(SCC(=O)O)n(-c3ccccc3)c(=O)c12
CCc1cccc(C=NNC(=O)CN(C)c2ccc(C)cc2)n1
CCc1cccc2c1NC1=NC(=O)C=C(N3CCOCC3)NC1=C2
Cc1ccccc1-c1noc(-c2ccccc2C(=O)Nc2nccs2)n1
CC1CCN(C(=O)CN2C(=O)NC3(CCC(C)CC3)C2=O)CC1
O=S(=O)(O)c1ccc2c(c1)C(N=Nc1ccccc1)CCS2
COc1ccc(C2CC(=O)c3c(O)cc(O)cc3O2)cc1O
COC(=O)C(O)NC(=O)C(O)C(C)(C)CO
Cc1cc2nc(-c3ccc(NC(=O)N4CCOCC4)cc3)oc2cc1C
CC1=C2CC3OC3(C)C2C2OC(=O)C(C(C)O)C2CC1
CN=c1oc2ccccc2n1CCNC(C)C
CCOc1ccc(C2=C(c3ccccc3)C(=O)N(OC)C2=O)cc1OCC(=O)N(C)C
C=C(C)C1(C)C(OC(=O)c2ccc[n+](C)c2)CCC2(C)C1CCC1(C)C2CCC2C3C(C)CCC3(C)CCC21C(=O)OCC(=O)OCCCC
Clc1nnc2ccc(Br)nn12
C=CCSc1nc(=O)cc(O)[nH]1
Cc1ccc(-n2c(-c3ccccc3)c(F)[nH]c2=O)cc1
CC(=O)NCCOc1ccc(O)c(NC(C)=O)c1
CC#CCOc1ccc(S(=O)(=O)NCCOS(=O)(=O)CC)cc1
Cc1nn(C2=Cc3ccccc3CC2)c(C)c1NS(=O)(=O)C(F)(F)C(F)(F)C(F)(F)C(F)(F)C(F)(F)C(F)(F)F
O=C(Cn1ncc(Cl)c(Oc2ccccc2)c1=O)c1ccccc1
O=C(CCCCCC(=O)c1ncco1)Nc1ccc(F)cc1F
COc1cc(Nc2cncc(Oc3ccc4c(c3)CCCC4)n2)cc(OC)c1
c1ccc(Cn2cnc3c(SCc4cc(-c5cn[nH]c5)on4)ncnc32)cc1
CC(=O)C1OC(=O)C2CC3CC(C)CCC3C(C=Cc3ccc(-c4cccc(Br)c4)cn3)C21
ClCCCNCc1ccccc1
COc1ccc2c3c1OC1C(=O)C=CC4C(C2)N(C)CCC314
Cc1ccccc1C(=O)N1CCC(c2c[nH]c3ncccc23)CC1
CCOc1ccc(C(=O)NCC(O)c2ccccc2)cc1
N#Cc1cccc(C(=O)N2CCC(NCc3cncn3Cc3ccc(S(N)(=O)=O)cc3)C2=O)c1
CS(=O)(=O)c1ccc(N2N=C(c3ccc4c(c3)CCCC4)CC2c2ccc([N+](=O)[O-])cc2)cc1
CCC(CC)(CC(=O)Nc1ccc([N+](=O)[O-])cc1C)C(=O)OC
Cc1ncn(Cc2ccccc2Cl)c(=O)c1C(=O)NCc1ccccc1
COc1ccccc1OCC(=O)Nc1cc(S(=O)(=O)N2CCOCC2)ccc1N1CCOCC1
COc1cccnc1CN1CCOC2(CCN(C(=O)c3ccc[nH]3)CC2)C1
Nc1ccccc1NC(=O)c1cc(-c2ccco2)nc2ccccc12
CC(C)=CCCC(C)=CCc1ccc(C(=O)Oc2cc3occ(O)c(=O)c3cc2O)cc1O
Cc1ccc(C(=O)OCC(=O)c2c(S(C)(=O)=O)[nH]c3ccccc23)c(C)c1
Cc1ccc(S(=O)(=O)N(Cl)c2ccc(C(=O)Nc3nn[nH]n3)cc2)cc1
CC(C)c1ccc(S(=O)(=O)Nc2cc(-c3ccccc3)sc2C(=O)O)cc1
Cc1ccc2[nH]cc(C3CCCCC3)c2c1
Cc1cc2c([nH]c3ccccc32)c2c1OCC(=O)N2C
CN1CCCN(C(=O)c2ccc(NCc3cccs3)c([N+](=O)[O-])c2)CC1
CC(=NNC(=N)N)n1onc2ccc(=O)cc1-2
N#Cc1cc(F)c(F)c(Sc2cc(F)nc(N)n2)c1F
COc1ccccc1N(CC(=O)N1CCCC1)S(C)(=O)=O
Cc1ccc(N2CCN(C(=O)c3cnn4cccnc34)CC2)cc1
CN1CCCC1C(=S)NCCc1c[nH]c2ccccc12
Cc1ccccc1OCC(F)CN1CCN(c2ccccc2O)CC1
COC(=O)c1cc(C)n(-c2ccccc2)n1
CC(=O)NC(CC(=O)NCCc1ccccc1)C(=O)N1CCCC1C=CC(=O)C(F)(F)C(F)(F)C(F)(F)C(F)(F)C(F)(F)F
Cc1cc(OCC(F)(F)F)cnc1C=NOC1CCN(c2ncnc3onc(Cl)c23)CC1
COC1OCc2c3c4c5c(ccc(OC6CCCCO6)c5c2=O)oc2cc(=O)c5cc6c(c(c5c24)OC31)CCOC6
CCc1ccc(C(=O)NN2C(=O)C(Cl)SC2=NNC(=O)c2ccncc2)cc1
Cc1ccc(Sc2ccncc2)c2c1OCCC2(O)Cl
COCCOCc1nc(C)cs1
Nc1cccc(-c2ccc(COc3cccc(C(O)C4CCCCC4)c3)cc2)n1
O=C(NC(=S)NC1CC2CCCC(C1)N2Cc1cccnc1)c1ccc(F)cc1
Cc1ccc(CN(CC(O)C(Cc2ccccc2)NC(=O)C2CN(CCc3ccc(NS(C)(=O)=O)cc3)C(=O)O2)C(=O)C2CC2)cc1
CCOCn1cnc2cc(NCc3ccc(F)c(OC)c3)ccc21
CSc1nc(-c2ccncc2)no1
Cc1cc(CNC(=O)Nc2ccc3sc(-c4ccc(Cl)cc4)nc3c2)ccc1Cl
CC1=NC1(C)N=c1cccc(N)n1N
O=C(CCc1nc2cc(Cl)ccc2s1)NC1CCCCCC1
CCOC(=O)c1nnc2sc(OC)nn2c1=O
Cc1c(F)c(-c2c(F)cc(F)cc2OCC(=O)c2ccccc2F)n[nH]c1=O
CC1=CCC(C)CC1CCC(O)C(C)(C)O
Cc1cccc2cccc(OC(F)C3CNC(C(=O)N4CCC(N5CCCC5=O)C4)C3)c12
c1ccc(-c2nc(CN3CCC4CCCCC4C3)co2)cc1
Nc1n[nH]c2ncnc(N3CCC(C(=O)NCc4ccc(F)cc4)CC3)c12
CCCCN1CCN(c2ccc(NC(=O)N3CCCCCC3)cc2Cl)CC1
CC(C)(C)NS(=O)(=O)c1ccc(OCC(=O)c2ccc3c(c2)OCO3)cc1
C=CCNC(=O)C=Cc1cccc(C)n1
CCOc1ccc(C(=O)Cn2cnc([N+](=O)[O-])n2)cc1
Brc1[nH]c(-c2cccnc2)cc1-c1ccccc1
COc1ccccc1C(=O)C=Cc1c2c(nc3ccccc13)OC(C)(C)C=C2
COC(=O)c1c(C)cccc1NC(=O)c1cccc(S(=O)(=O)N2CCN(C)CC2)c1
Cc1ccc(S(=O)(=O)N(CC(=O)NCc2ccccn2)c2ccccc2F)cc1
Cn1nncc1-c1cc2c(cc1F)OCC(=O)N2C1CCN(C(=O)C2CCCCC2)CC1
O=C1CC(c2ccc(F)cc2Cl)c2c(n3nc[nH]c3nc2=O)N1
O=C1CCC2(N1)C(=O)NC(=O)NC2=O
CCOc1ccc(C(=O)Nc2ccc(NC(=O)c3ccco3)cc2)cc1
Cc1ccc(CNC(=O)CCc2c(C)nn(-c3ccc(N4CCCC4)nn3)c2C(C)C)cc1
Clc1ccc2[nH]c(-c3ccccc3)nc2c1
CCn1ccnc1CN1CCN(C(C)C(=O)NCc2ccc(C)cc2)C1=O
COC(=O)c1cc2c(cc1Sc1ccc(C)nc1NCC1CCC(C(=O)O)CC1)C(=O)CC2
CNC(=O)c1ccccc1NC(=O)c1ccc(C)c(C)c1
COC(c1ccc(Cl)cc1)(c1ccc(S(C)(=O)=O)cc1)C1C(=O)NC(=O)NC1=O
O=C1NC(Cc2ccccc2)C(O)C(Cc2ccccc2)N1Cc1ccccc1
Cc1cc[n+](CCOc2ccc(Cl)cc2NC(=O)c2ccco2)cc1
COC(=O)c1cn(Cc2ccc(OCc3ccccc3)c(OCc3ccccc3)c2)c(=O)c2ccccc12
CNC1(C)C=Cc2c(ccc(C(=O)C=Cc3ccc(OC)c4nc(C)c(=O)[nH]c34)c2OC)O1
CC(CS(=O)(=O)c1ccc(N(O)C=O)cc1)c1nc2ccc([N+](=O)[O-])cc2[nH]1
O=C(Nc1ccccc1)n1c(S(=O)(=O)N2CCCCC2)nc2ccccc21
CC(=O)NC(=S)Nc1ccccc1OC(F)F
CCc1cc(CNC(=O)CSc2nnc(-c3cc(OC)c(OC)c(OC)c3)o2)ccc1OC
Cc1ccc(C=NNC(=O)C(=O)NN=Cc2cccc(Cl)c2)cc1
Cc1c(Cl)cccc1Nc1ncc(-c2ccccc2)s1
CC(=O)CCP(=O)(O)Cc1ccccc1
COC(=O)N(CC(=O)Nc1ccc(S(=O)(=O)N(C)C)c(C)c1)c1ccccc1
Cc1c2n(cc(C(=O)NCc3ccc(F)cc3)c1=O)CC1N(O)CCCN1C2=O
C=C1CC(C)C(C)C2(C)C(O)CCC3C(=CCC4C(C)(COC(=O)c5ccc[nH]5)CCCC34C)C12OC(C)=O
OCCNC(=S)N1CCN(Cc2ccccc2)CC1
CCCCCCc1cccc(-c2ccc3c(c2)c(CCN(C)C)cn3C)c1
COc1cccc(Cn2ccc3c4cc(C#N)c(OC)cc4ccc32)c1
COC(=O)C(CC(C)C)NC(=O)CSCc1cccc2ccccc12
Cc1ccc(-c2ncn(C(C)C)c2-c2ccc(F)cc2)cc1
Cc1ccc(NC(=O)NCCNCc2cccs2)cc1
O=c1cc(COc2ccc(Cl)cc2Cl)oc2ccc(Cl)cc12
CCc1ccc2c(c1)nc(C(=O)O)n2Cc1ccc(-c2ccccc2-c2nn[nH]n2)cc1
O=C(CSc1nc[nH]n1)c1ccc(Cl)cc1Cl
O=C1OC(Cc2ccccc2)C(=O)C1=CNNC(=O)C1CCCCC1
Cc1nc2ccccc2c(C)c1CN(F)C1CC(=O)N(c2ccc(F)cc2)C1=O
O=c1c(-c2ccccc2Br)nnc2n1N=C(c1c(F)cccc1F)CS2
CC1(C)CC(=O)C2C(=Nc3ccccc3C2C(=O)Nc2ccc(Cl)cn2)C1
O=CCN(Cc1nc(-c2ccccc2)no1)C1CCCCC1
CC(C)=CCCC(C)C1(O)CC(=O)c2c(cc(O)c(C)c2C)O1
CCc1cc2c(cc1C(=O)NCc1ccc(C(=O)O)cc1)N1C(CCCC1C(=O)NC(OC)c1ccccc1)CC(C)N2OC
Cc1ccc(C2=NC(Br)C(=O)Nc3ccccc32)cc1
O=[N+]([O-])c1cc(Cl)c(NC(=S)NC2CCCC2)cc1Cl
CC(=NNC(=O)CNC(=O)Cc1cccs1)c1ccc2c(c1)OCCO2
Oc1cccc2c1CC(N1CCN(CCN3CCN(c4cccc5c4OCO5)CC3)CC1)C2
O=C(CCCCc1ccccc1)c1cccc(O)c1
C=C1C2CC3C(C(C)CC)C(OC(C)=O)=C(O)C(=O)C3(C)C(C)C2(C)C(O)C2=C3C(=O)OCC3(O)COC12O
OCc1cc2n(n1)CCCN(CC1CC1)C2
COc1ncc2c(n1)C(=O)N(Cc1ccc(OC(C)C)cc1)C2=O
CN1CCOc2c(NC(=O)c3cc(C4CC4)[nH]n3)cccc21
CS(=O)(=O)Nc1ccc(C(=O)N2CC(F)C(N3CCC4(CC3)CC(F)(F)OC4=O)C2)cc1
COc1ccc(S(=O)(=O)N2CCC(C(=O)N(C)C)CC2)cc1
C#CC1(C)C=CC(=CC(=C)C)C=C1
O=C(CBr)NCCC1CN(F)C(c2cccc(F)c2)CC1n1cc(-c2cccc(O)c2)nn1
COc1ccc(C=Cc2nc3ccccc3c(=O)n2-c2ccc(C)cc2)cc1
CC1Oc2ccccc2N(CC(=O)NCc2cccs2)C1=O
COC1CCN(C2=Nc3cc(-c4ccc(C)cc4)ccc3Nc3c(OC(F)(F)F)cccc32)CC1
COc1ccc(C=Cc2ccc3c(c2)C=C(C(=O)Nc2ccc(S(=O)(=O)Nc4ccccc4[N+](=O)[O-])cc2)CCCN3C(C)=O)cc1
CSc1nnc(-c2cc(S(=O)(=O)N3CC(C)OC(F)C3)ccc2C)o1
CCC(CC)C(=O)Nc1cc([N+](=O)[O-])ccc1O
O=c1sc(Nc2cccc(OCCCO)c2)nc2ccccc12
CCOC(=O)c1ccc(-c2cccc(Cn3c(O)c(C#N)c4c(N)onc4c3=O)n2)cc1
Cc1ccc(C=NNc2cc(Br)nc(SC(C)C(=O)NC3CCCC3)n2)cc1
COC(=O)c1cccc(C2C(F)C(=O)N2Cc2ccccc2)c1C
COc1nc(-c2ccc(N)c(C)c2)nn1C(=O)c1cccc(O)c1
CCOC(=O)c1cccc(Cl)c1CSCc1ccc(Cl)o1
CN(C)CC#CC(O)(c1ccccc1)c1ccccc1
Cn1cncc1C(C)(C#Cc1cccnc1)c1cccc(O)c1
CC(O)C1C(O)OC(n2cnc3c(N)ncnc32)C1O
Cc1ccc(Cl)c(Nc2nccc(Nc3ccc(N(C)CCN(C)C)nc3)n2)c1
CCCNc1nc(-c2ccc(S(=O)(=O)Nc3ccccn3)cc2)cs1
Cc1cc(S)n2ncnc2n1
CC(=O)NC(=O)C(Cc1ccc(OCC(=O)Nc2ccc3c(c2)oc2ccccc23)cc1)NC(=O)C(C)C(C)(C)COC(C)=O
Cc1ncc(C(=O)NCc2ccc(C(C)(C)C)cc2)c(NC2CCC(Br)CC2)n1
Cc1ccc(C(=O)N2CCN(Cc3ccccc3)CC2)cc1S(=O)(=O)N1CCCC1
O=C(C=Cc1ccc(Cl)cc1)c1ccco1
CC(=O)OC12CCC(C)C3CCC4(C)OC5OC6(C)CCC17C(C)CCC7C(C)(CCC42)C6OC53O
Cn1cnc2cc(-c3ccc(C(C)(C)O)nc3)nc(NCC(C)(C)C)c2c1=O
Cc1cc(Cl)c2nc(C)c3c(c2c1)Nc1ccccc1S3
COc1ccc(CN2CCN(C3CCN(S(=O)(=O)Cc4ccccc4)CC3)C(=O)C2=O)cc1
CC(C)(C)OC(=O)c1ccccc1Cc1sc2c(c1F)S(=O)(=O)c1ccccc1-2
CCc1ncccc1NC(=O)CSc1n[nH]c(NC(=O)c2ccccc2)n1
CCCCCNc1nc(NCC2CCCCC2)nc(NC(C)C)n1
CCCCCCCC(=O)Nc1ccc(S(=O)(=O)Nc2cc(CCCCc3ccccc3)cc(O)c2O)cc1O
Cc1ccc(-c2csc(=Nc3ccccc3)n2-c2ccc(C)cc2)cc1
COc1ccc(C(O)CN2CCN(c3ncc(C(=O)NCc4ccccc4)cn3)CC2)cc1
CCCCOC1CCC(Nc2cc(-c3cc(=O)c4c(O)cc(O)cc4o3)ccc2O)CC1
CC(=O)Nn1c(C)c(-c2nnc(SCC(=O)Nc3ccccc3C)o2)c(=O)n1-c1ccccc1
CN1C(C)(C)CC(NC(=O)COc2cc(=O)oc3ccccc23)CC1(C)[O]
CCOc1ccc2nc(NC(=O)CSC(OC)C(=O)c3ccc(CC)c(OCC)c3)sc2c1
CC(Cl)C=CC(=O)N(CCC(C)C)C(NC(=O)C(Cc1ccccc1)NC(=O)CCc1ccc([N+](=O)[O-])cc1)C(=O)NCCc1ccc([N+](=O)[O-])cc1
Cc1c(Br)noc1NS(=O)(=O)c1cccc(C[n+]2ccsc2C)c1
CCCCCCCCCCON1ONC(=COc2ccccc2)C1=O
Cc1ccc(C(O)C(O)c2ccc(C)cc2)cc1
CCOC(=O)C1NC(=O)NC(COC(=O)c2ccccc2C)=C1OC
COc1[nH]n(-c2cccc(C)c2)c(=O)c1N=Nc1ccc(O)cc1
CC(c1cccs1)C(O)CSCc1nc(=O)c(Br)c[nH]1
CCCCCC(=O)Nc1ccc(OC)cc1CS(=O)(=O)c1n[nH]c(Cl)n1
O=C(Nc1ccc(Br)cc1)C(=Cc1ccc2c(c1)OCO2)NC(=O)c1ccc(C(=O)O)cc1
CC1CCN(c2nnc(NC(=O)Nc3ccccc3F)s2)CC1
CN=C(c1ccc(Oc2ccc(O)c3cccnc23)nc1)N1C(C)CCCC1C
Clc1cnn(CC2CCCN2Cc2nnn[nH]2)c1
C=C1CC2(O)C(O)C(C)CC2(O)C2CCC3C(=CCC12)C(=O)CC3(C)O
O=C(O)CC1CC(c2nnn[nH]2)CN(C(=O)C(CCCCCc2ccccc2)NC(=O)OCc2ccccc2)C1
COc1c(C(=O)NN=C(C)c2cccc(N)c2)nnn1-c1nonc1C
O=C(CSc1nc2sccc2c(=O)n1CCc1c[nH]cn1)Nc1cc(COCCO)on1
Cc1cc(O)c(C(=O)C=Cc2ccc(O)cc2)c(OCCO)c1
Cc1cnn(CC(C)Nc2nc(-n3cnc4ccccc43)nc3ccsc23)c1
CC(C)c1ccc(CN(C)CC(F)NC(=O)c2ccc([N+](=O)[O-])c(F)c2)cc1
COc1ccc(COC(=O)N2CCCCC2)cc1-c1c(OC)cc(O)c2c(=O)nc(-c3cccc(C#N)c3)[nH]c12
COC(=Cc1ccc(C(=O)O)cc1)C(=O)C=Cc1ccc(OC)c(C)c1
CC(=O)ON1Cc2cc(Cl)ccc2C(c2ccc(C)cc2)C1
CCS(=O)(=O)N1CCCC(C(=O)Nc2nc(-c3cccs3)cs2)C1
c1ccc(-c2csc(-c3ccccc3)n2)cc1
CCCC(=O)N(CC)Cc1ccc(-c2noc3c2C(=O)N(C)CC3)cc1
CC(C)CC1CCC(CN2CCCC(C)C2)CC1
Cc1ccc(C(=O)C=CC(=O)N(C)CCOC(C)C)cc1
COC(=O)C(C(=O)N(C)C)=C(C)[N+](=O)[O-]
O=S(=O)(NC1Cc2ccc(-c3cc4ccccc4n3Cc3ccccc3)cc2C1)c1ccccc1
O=C(C=Cc1cn(CCCCOc2ccc(O)cc2)ccc1=O)NCCCO
Cc1cnc2ccc(Cl)cc2c1N(Cl)c1ccc(Cl)cc1
COCCNC(=O)c1ccc(-c2c(-c3ccncn3)cc(F)n2CCC2CCCC2)cc1
N=C(N)c1cccc(S(=O)(=O)NCCC(=O)Nc2ccc([N+](=O)[O-])cc2)c1
O=C(NCc1nc2ccccc2c(=O)n1-c1cccc(F)c1)C1=COCCO1
N#Cc1ccc(CN2CCN3C2=C([N+](=O)[O-])C(c2ccco2)CC3NCc2ccc(Cl)cc2)cn1
Cc1ccc(N2CCCC(NC(=O)c3cc4cccnc4o3)C2)nn1
CCOc1ccc2nc(NC(=O)C3CC3)sc2c1
COc1ccccc1-c1nc(CN(Cc2ccccc2)c2ccccc2)co1
CN(C)CCOC(=O)c1cc(-c2nc(-c3ccc4[nH]ccc4c3)cs2)cc(N2CCOCC2)c1
Cc1ccc(CC2NC(=O)C(C)N(CCCNC(=N)N)C(=O)C(Cc3c(CCCNC=N)[nH]c4ccccc34)NC(=O)C(C)NC(=O)C(O)NC2=O)cc1
COc1cc(C=C2CC(O)(COC(=O)c3cc(OC)c(OC)c(OC)c3)OC2=O)ccc1CO
O=C(O)CCNC(=O)C1CCCN(S(=O)(=O)Cc2ccccc2)C1
COc1cccc(-c2noc(F)c2-c2cnc(N)nc2)c1
CC(C)C(O)c1ccc(S(=O)(=O)NC2(C(=O)N3CCOCC3)CCCC2)c(Cl)c1COc1cccc2ccc(Cl)nc12
CCN1c2ncccc2C(=O)N(C)c2ccc(CCc3ccccc3)nc21
O=C(CN1CCN(S(=O)(=O)c2ccc(F)cc2)CC1)NCc1ccco1
Nc1cc(Br)cc(C(=S)Nc2cnc(F)cn2)c1Cl
Fc1c(Br)ccc(OCC(c2cccnc2)N(CC2CNC2)c2ccccc2)c1F
Cc1ccc2c(c1)c(Nc1ccc(Br)cc1)nc1c(S(=O)(=O)c3ccc(C)c(C)c3)nnn12
COn1c(NC(=O)c2ccc(CO)cc2)nc2cc(S(=O)(=O)Nc3nccs3)ccc21
Ic1ccc(OCc2cccs2)c(Cc2ccccc2)c1
CC(C)COC(=O)NC(=O)COc1ccc(Cl)cc1Br
[O-][s+]1nc(NCc2cccc(C(F)(F)F)c2)c(Nc2cccc(Cl)c2)n1
Cc1ccc(CN2CCN(C(=O)CCc3ccccc3)CC2)cc1
N#Cc1ccc(CN2CCC3(CC2F)CN(C(=O)c2ccsc2)C3)cc1
CC(C)=CCOc1c2c(cc[n+]1Cc1ccccc1)c1ccc(C)cc1n2C
CCOP(=O)(Cc1ccccc1N1CCCCC1)OCC
CNC(=O)C1=C(Nc2ncnc3ccc(OC)cc23)c2ccccc2C1
CCc1cccc(CNC(=O)C2CN(C(C)=O)C(=O)N2Cl)c1Cl
O=C(Nc1ccccc1NC(=O)c1ccco1)c1ccccc1
COc1ccc(C(=O)N2CCN(Cc3ccc4c(c3)OCO4)CC2)cc1OC
O=C(Nc1ccc(-c2ccccc2)cc1)N1CCC(N2CCCCC2)c2ccccc21
N#Cc1ccc(Nc2nc(NCc3ccncc3)nc(Nc3ccnc4cc(OCC(O)CO)ccc34)n2)cc1
COc1c(O)cc(C(C)CNC(C)(O)CCCc2ccc(CO)cc2)cc1C(C)C
Cn1c(O)cc(=O)sc1=S
CCOC(=O)c1[nH]c(C)c(Cl)c1S(=O)(=O)N1CCN(c2ccc(Cl)cc2C)CC1
CC(C=CC1=C(C)CCCC1(C)C)=CC=CC(C)=CC(=O)O
Cc1cc(O)cc2c1C(=O)c1c(Cl)cccc1C2(C)O
CC(C)=CCCC(C)=CCc1oc(O)c2c1C(=O)c1c(O)c(C=O)cc(C)c1C2=O
S=C1C(=C(Br)Cn2cncn2)N=C(c2ccccc2)N1c1ccccc1
CC1C(O)C(NC(=O)C(O)=Cc2ccc(O)c(O)c2)C(O)C2OCOC12
COc1ccc(CNC(=O)C(C#N)=Cc2ccc(OCc3ccsc3)c(Cl)c2)cc1
Cc1c(O)c(C)n(C#N)c(=O)c1C=Cc1ccccc1
Cc1nc(Cl)c(C)c(NCc2ccc(N(C)C)cc2)n1
COc1ccc(C(C)=NOCc2nc3ccccc3c(=O)n2-c2ccc(N)cc2)cc1
Nc1nc(=O)n(C2OC(O)C(F)C2=Cc2ccsc2)cc1CO
O=C(Cn1cc(C(=O)c2nccc3c2[nH]c2ccccc23)c(=O)c2cc(Cl)ccc21)Nc1ccc([N+](=O)[O-])cc1Cl
CCN=C(C[N+](=O)[O-])Nc1cccc2ccccc12
O=C(CSc1ccc2nnc(Cc3ccc(F)cc3)n2n1)NC1CCCCC1
COc1cccc(CNC(=O)CCCC2CCCN(C(=O)c3cccs3)C2)c1
O=C(Nc1ccccc1N1CCCCC1)c1ccc2c(c1)OCO2
CN(Cc1ccc(Cl)cc1)C(=O)CN1C(=O)COc2ccc(S(=O)(=O)N3CCCC3)cc21
COc1cc2c(c(OC)c1OC)-c1ccc(=O)c(NC(C)=O)cc1C(OC)CC2
O=C(COC(=O)C1CCCN1C(=O)c1cccs1)NCc1ccc(F)cc1
COC(=O)N1CCN(C(=O)C=Cc2ccc(F)cc2)CC1
COP(=O)(OC)c1ccc(C(Cl)NC(=S)NC(=O)C23CC4CC(CC(C4)C2)C3)cc1
N#Cc1c(C(O)C(=O)NCc2ccccc2)c(=O)[nH]c(=O)n1Cc1ccccc1
CN=C1CCC2(C(C)C)C(CCC3(C)C2CC=C2C4CC(C)(C)CCC4(OCC(O)CO)CCC23C)C1(C)C
CC(C)(C)c1ccc(OCc2nn[nH]n2)cc1
CCCCC1CCN(C(=O)c2ccc3c(=O)n(Cc4ccc(-c5ccccc5-c5nn[nH]n5)cc4)c(C(N)=O)nc3c2)CC1
C=C1C(=O)OC2CC3(C)C(OC(=O)Cc4ccccc4)CC(O)C(C)(O)C3CC12
C=CCN1CC(=O)N2C(Cc3ccccc3)C(=O)N(Cc3cccc4c(CCN5CCN(Cc6cccc(C)c6)CC5)cn(O)c34)CC2N1C(=O)NCc1ccccc1
CCN(C(=O)CSc1nc2ccccc2c(=O)n1CC)C1CCS(=O)(=O)C1
CCc1c(C(=O)NCc2ccc(O)c(O)c2)nc(C)c2cccnc12
Cc1cnn(CCNC(=O)c2cnsn2)c1
NS(=O)(=O)c1ccc(-c2n[nH]c(=S)n2-c2ccc(F)cc2)cc1
COc1ccc(C(=O)Oc2ccccc2Cc2noc(Cc3cc(OC)ccc3Cl)n2)cc1
Cn1ccnc1CN1CCOC2C(OCc3ccccn3)COC2C1
Cc1ccc(C2CC3CCC(C2C(=O)N(C)C)N3C(C)O)cc1
CC(OCCN1C(=O)c2ccccc2C1=O)C(=O)N1CCCC1
CC1(O)CCN(Cc2c(COc3ccccc3)nc3nc(CCO)ccn23)CC1
Cc1cc(Oc2cccc3c2NCC(C)(C#N)C3)c(=O)[nH]c1C(O)c1ccccc1
COc1ccc(-c2ccc3c(c2)CCN(c2cccc(C(F)(F)F)c2)C3)cn1
CCOn1c(CCF)cnc1-c1cccc(-c2cnc(N)nc2)c1
CON1CCC(Oc2cc(C(=O)Nc3cccs3)ccc2C)CC1
COC1=CC(=O)c2scc(C=Nc3ccc(OC)cc3)c2C1=O
COc1cc(C(=O)OCC(=O)N2CCC(OC)CC2)cc(C)c1OC
Cc1ccc(C=CC(=O)OC(CN2CCCC2)N(C)C)cc1
Nc1cc(Cl)ccc1-c1nn2c(NCCC(=O)O)cc(Cl)nc2c1-c1ccccc1
CCS(=O)(=O)N1CCC(C(=O)Nc2cccc(-n3ccc4c(NC(=O)C5CC5)nccc43)c2)CC1
N=C(N)NCCCCCCNC(=O)C(NC(=O)c1ccccc1)C(=O)N1CCCC1C(=O)NC(CCC(N)=O)Cc1ccc(N)cc1
O=C(O)CCCC(NC(=O)Nc1cnc2nc(C(=O)N(CCO)CCO)nc(N(CCCl)CCCl)c2n1)C(=O)O
CN1CC(CC(=O)O)C2(CCCc3ccc([N+](=O)[O-])cc32)C1=O
CCCCC12CCC3(C)CN(C(=O)C1CCC1CCCCC1)C2CC3O
CNC(=O)COc1ccc(-c2nc(=O)c3ccccc3[nH]2)cc1
COc1cccc(NC(=O)Nc2ccc(OC)c(C(C)(C)C)c2)n1
CCN(CC)C1C(=O)C(Cl)C(c2ccc(O)cc2)NC1c1ccc(C(=O)OC)cc1
CCOC(=O)C1(C(F)(F)F)CCOc2ccc(-c3cc(F)c(SCc4ccc(C)cc4)c(OC)c3)cc21
CC(C)(C)NC1C(I)OC(n2cnc3c(NCc4ccc(O)cc4)nc(CO)nc32)C1O
O=S(=O)(NN=Cc1ccccc1)c1cccc(-c2nnc(Cc3ccccc3)o2)c1
OCC1(F)OCC(CCCc2cc(F)ccc2F)O1
CC(OC(=O)c1cccnc1F)C(=O)NCCC1=CCCCC1
COC(CNC(Cl)Cc1cccc(NC(=O)Cc2ccc(Cl)c(C)c2)c1)COc1ccc(O)cc1
O=c1c2cn[nH]c2nc(SCc2ccc([N+](=O)[O-])cc2)n1-c1ccccc1
COc1ccc2[nH]c(CCNC(=O)c3ccccc3F)nc2c1
O=C(CN1CCN(c2ccnc3cc(Cl)ccc23)CC1)NCc1ccco1
CCOC(=O)C(C#N)=Cc1ccc(OCCOCCN2CCCCC2)cc1
CCCN(CC(=O)Nc1ccccc1OC)C(=O)c1ccc2c(c1)C(=O)c1ccccc1C2=O
CC1CN(c2ccc(-n3ncc(C(=O)N4CC=C(c5ccccc5)CC4)c3-c3ccccc3)cc2)C(=O)O1
Cc1ccc(C2N=C(N)N=C(N)N2c2ccc(Cl)cc2)c(Cl)c1
CCN(CC)c1ccc(CNC(=O)c2ccnc3ccccc23)cc1
CC(=O)Nc1ccc(Oc2ccc(S(=O)(=O)N(Cc3ccccc3)c3cccnc3)cc2)cc1
Cc1ccc(N2CCN(C(=O)CN3C(=O)C4(C(=O)NC(O)=C4C(=O)O)c4ccccc43)CC2)cc1
Cc1ccc2nc(-c3ccc(O)nc3)oc2c1
O=C1NCC(c2ccccc2)OC(=O)C(Cc2ccc(CCO)cc2)CCCC=CCC1CC(=O)N(F)Cc1ccccc1
CON=C(C)CC(=O)Nc1ccc2cc(C(=O)NC(OC)C(=O)NCCCN3CCc4ccc(O)cc4C3)c(OC3CC(C)C(OC)C(O)O3)nc2c1
Cc1cc2cc(C(F)(F)F)cc(C)c2nc1Sc1ncccc1-c1ccccc1C#N
COc1ccc(C(=O)SCC(=O)NNC(=O)c2ccccc2)c(OC)c1
CC(C)CC(=O)c1c(O)cc2oc(-c3cc(O)c(O)c(O)c3)cc(=O)c2c1O
CS(=O)(=O)C1(F)CCCc2ccc(C3(c4ccc(CC(=O)O)cc4)CC3)cc21
O=C(CSc1nncs1)c1cc(O)ccc1O
Cc1ccc(C(Nc2ccc([N+](=O)[O-])cc2Cl)c2[nH]c(Cl)nc2F)cc1
Cc1ccc(C(=O)NC2CC(C)N(CCc3ccc4c(c3)OCO4)C2)o1
O=C(CN1CC(c2ccc3c(c2)OCO3)C(CO)C1c1ccccc1)NC(Cc1ccccc1)c1ccccc1
CC(=O)Oc1cnc(SCC(=O)Nc2ccccc2C(F)(F)F)nc1C(=O)NCc1ccc(Cl)cc1
CON1CCC2(C#N)OC(=N)C(C)C(c3ccc(C#N)cc3)C2C1
COc1nn(OC)c2c1C(c1ccc(C)c(C)c1)=NCC(c1ccccc1)N2
CCCSc1c(C=NNc2ccccc2)c(=O)[nH]c(=S)n1-c1ccccc1O
CC(c1ccccc1)N1CCN(C(=O)c2cccc(Cl)c2)CCC1=O
CCCCP(=O)(CCCC)C1CCCC(NC(=O)C(CC=CC[N+](=O)[O-])NC(=O)C(CC(C)C)NC(=O)C(CC(C)C)NC(=O)OC(C)(C)C)C1
Cc1cc2c(cc1Sc1ccc(Cl)cc1)C(=O)N(CC1CC1)CCO2
CC(CCC(=O)Nc1ccc(C(F)(F)F)cc1)NCC(C)c1ccc(O)c(O)c1
Fc1ccccc1-c1nc(CN2CCN(Cc3ccccn3)CC2)cnc1-c1ccc(Cl)c(Cl)c1
C=CC(=C)CCC1CC(C)C(OC(C)C2CC(C)C3(C)C2CC(OC(C)=O)C2C4(C=O)CCCC(C)(O)C4CCC23O)OC1O
COc1cccc2c1nc1c(Br)nc(-c3ccc(O)cc3)cn12
N=C(N)NC(=O)Cn1ccc2ccc(-c3cccc4c3[nH]c3ccccc34)cc21
CC(C)C1NC(=O)C(O)C1CCCC(CCCSSCCNC(=O)CCCCC1SCC2NC(=O)NC21)NC(=O)CCCC1SCC2NC(=O)NC21
CCOC(=O)CCCc1c(Br)[nH]c2c(C)c(-c3ccc(C)cc3)nn2c1=O
Cc1ccc(CN2CCNC(=O)C2CC(=O)N(C)CCc2nncn2C)c(C#N)c1
COC(=O)C(c1ccc(F)c(Cl)c1)C1CCCCN1
COc1ccc(C(N)n2cnc3c(=O)nc(CP(=O)(O)O)[nH]c32)cc1OC
Cc1cccc(-n2nnnc2SCc2cc(=O)oc3cc(O)c(Cl)cc23)c1
CC1CCC(C)C(OCc2cc(C(=O)NCCCN3CCOCC3)no2)C1
CC(C)C(=O)c1cc2ccc1N=C(C1C(C)C(=O)C(=O)N1c1ccc(-c3ccc(C(=O)N(C)C)cc3)cc1)N2
CC(O)(c1ccc(C(=O)c2cc(C(F)(F)F)c(Br)c(C(F)(F)F)c2)c(Cl)c1)C(F)F
CC12CCC3c4ccc(O)cc4CCC3C1CC(=O)NC2=O
CC(C)NC(=O)c1ncc(S(=O)(=O)c2ccccc2F)s1
c1ccc(Nc2ccnn2C2CCCN(C(c3ccccc3)c3cccnc3)C2)cc1
CNC(=O)C=CN(CCCOc1ccc(C)cc1)Cc1cccc(C)c1
Cc1ccc(C(=O)N2CCCCC2c2c(C)n[nH]c2N(C)C)cc1
CN(C)CC(=O)NCCn1ccc2ccc(C(=O)N(C)C)c(Oc3ccc(Cl)cc3)c21
Cn1nc(C(=O)NCCc2ccccc2)c2c1-c1cc([N+](=O)[O-])ccc1OC2
Cc1ccc(-n2nc3c(c2NC(=O)c2ccco2)CS(=O)(=O)C3)cc1
COc1[nH]c(=O)n(-c2ccc(O)cc2)c1C(=O)OCc1cccc(Cl)c1
CCC(C)C(=O)N1CCCC(CC(=O)N2CCCCC2)C1
COc1cccc(C(N)=O)c1CNC(=O)c1ccc(-c2nn(-c3ccc(Br)cc3)cc2F)cc1
N=C(NCCCCCOc1ccc([N+](=O)[O-])cc1)SCc1ccc([N+](=O)[O-])cc1
O=C(COc1coc(-c2ccccc2)n1)Nc1cccc(-c2nc3cc(Cl)ccc3[nH]2)c1
CCCc1ccc(C2c3cc(OC)c(OC)cc3CCN2C(=O)c2ccccc2)cc1
CCCN1CCc2cc3c(cc21)OCC(c1ccccc1)=C3
Nc1nonc1-c1nc2ccccc2n1Cc1ccccc1
NC(=O)NN=Cc1ccc2nc[nH]c2c1
NCc1cc(=O)[nH][nH]1
COC(=O)c1ccc(CN(c2nnnn2-c2ccccc2)S(=O)(=O)c2ccc(C)cc2)cc1
Cc1cccc(-n2[nH]c(C(=O)N3CCc4c([nH]c5ccccc45)C3Oc3ccc(OC(F)(F)F)cc3)cc2=O)c1
Cc1ccc(CN(OC(C)(C)C)C(=O)C2CC(=O)N(c3ccc4c(c3)OCCO4)C2)cc1
CC1=NC(F)=NC(C)(F)N1c1ccc(C(NS(=O)(=O)COc2ccc(N)cc2F)c2ccc(N)cc2)cc1
O=C(CSc1nnnn1-c1cccnc1)NCc1ccco1
Cc1nnsc1C(=O)N1CCC(C(=O)c2ccc(F)cc2)CC1
CCOC(=O)c1cc(NC(=O)c2ccccc2)ccc1N1CCN(c2ccccn2)CC1
Oc1ccc2c(c1)CCNCCc1c([nH]c3ccccc13)C2
CNc1cccc(F)c1C(=O)N1CCn2c(cnc2Cc2ccc(F)nc2)C1
COc1cccc2c1C1CCCN(C(=O)CCC(C)O)C1CC2
Cc1ccc(C(=O)Nc2cccc(C(F)(F)F)c2)cc1Nc1ncnc2cnc(N3CCCCC3)nc12
CCCC(NC(=O)c1cc2ccccc2[nH]1)C(=O)NC(C(=O)NC(CCC(=O)O)Cc1ccc(OP(=O)(O)O)cc1)C(=O)NC(CCC(N)=O)C(=O)NC(C)C
COc1ccc2c(=O)c3c(OS(=O)(=O)O)c(-c4cc5c(=O)c6c(OS(=O)(=O)O)cc(O)cc6oc5cc4OC)ccc3oc2c1
Cc1ccccc1-c1cnc2cccnn12
Cc1ccccc1C(=O)NCc1ccc(C(=O)O)c(Oc2ccc(NS(C)(=O)=O)cc2)c1
CCOc1cnn(-c2ccc3c(c2)c2ccccc2n3C)c1-c1ccc(C)cc1
Cc1ccccc1-c1ccc2nc(F)c3nnc(-c4ccnc(NC(C)(C)C)c4)n3c2c1
CN(C)c1ccccc1-c1nccc2c1[nH]c1ccccc12
CN1CCN(C(=O)N2CCOCC2)C12CCN(c1ncnc3[nH]ccc13)CC2
CCCCCCCCCCCC(=O)OCC(CNC(=O)C(C)NC(=O)CC(C)C)NC(=O)CC(O)C(C)CC
CCCc1occc1C(=O)N1CCN(C)CC1
Nc1nnnn1-c1ccccc1
Cc1cc2c(c(C)n1)c(=O)n(C(C)C)c(=O)n2C
CCC(NC(=O)C(Cc1ccccc1)NC(=O)C1Cc2ccccc2CN1C(=O)C(N)Cc1ccc(O)cc1)C(=O)NCc1ccccc1
CC(C)CNC(=O)C(C)CC(O)C(CC(C)C)NC(=O)c1ccc(CC(F)c2ccccc2)cc1
CCOP(=O)(OCC)c1cc(NC(O)c2ccc(SC)cc2)c2c(c1S(=O)(=O)OC)C(=O)c1ccccc1C2=O
Cc1ccc(S(=O)(=O)Nn2cnnc2)cc1
Oc1ccc(-c2nccs2)cc1O
N#Cc1ccc(-c2cnc(-c3ccc(C(=O)O)cc3)nc2)cc1
COC(=O)CCCN(CCCC(=O)O)C(=O)NC(Cc1ccccc1)C(=O)OC
COCCNC(=O)CCn1c(=O)c2c3c(c(-c4ccccc4)nc2n(C)c1=O)C(=O)N(Cc1ccccc1)C3=O
CCOc1ccc(N2CCN(CC(=O)NN=Cc3ccc([N+](=O)[O-])cc3)CC2)cc1
N#Cc1ccccc1Sc1ccc(Cl)cc1CN
N#Cc1ccc(SCc2cn(Cc3ccc([N+](=O)[O-])cc3)nn2)cc1
O=C(CCCN1c2ccccc2Sc2ccccc21)NCC1CCCCC1
CC1C2C3=CCC4C5(C)CCC(C)C(C)(C(=O)O)C5CCC4(O)C3(C)CCC2(C)CCC1(C)C
Cc1cccc(Nc2nccc(Oc3c(C#N)cc(C)cc3C#N)n2)c1
Cc1c[n+]2ccccc2n1CC(=O)c1ccc(Cl)cc1
COC(=O)C(Cc1ccc(NC(=O)C(CCCCN)NC(=O)C(C)N)cc1)C(=O)NC(OP(=O)(O)O)C(=O)NC(Cc1ccccc1)C(=O)NCCc1ccccc1
CC(=O)C12c3ccccc3NC1C(C(=O)O)C2NS(C)(=O)=O
Cc1ccc(C(=O)C(C)C(=O)Nc2ccc(C(C)C)cc2)cc1
Oc1ccc2[nH]c(-c3ccc(-c4cccc(CNCc5ccccc5O)c4)cc3)nc2c1
Cc1ccccc1Nc1ccc(C(=O)N2CCCC2c2nc3ccccc3[nH]2)cc1
CN(C)C(=O)c1cncc(CN2CCC(COc3cccc4nc(Cl)cnc34)CC2)c1
Cc1cc(OCCCN2CCN(C)CC2)ccc1-c1nc2c(C)c(C)ccc2[nH]1
O=C(Cc1ccc(F)cc1)N1CCN(S(=O)(=O)Cc2ccccc2)CC1
COC(=O)CNS(=O)(=O)c1cc(OC)cc(Cl)c1Cl
COc1ccc(C(CC(=O)c2cccs2)Nc2ccc(F)cc2)cc1
O=C(O)Cc1ccc(F)cc1CCC1CCCCN1
Cc1ccc2c(c1)OC(N1CCOCC1)c1nn(-c3ccccc3)c(F)c1N2
CC(C)CC(NC(=O)CF)C(=O)O
CN(C)CCCOc1ccc(CCC(=O)c2cc(Cl)ccc2Cl)cc1
Cn1c2c(S(=O)(=O)c3ccccc3)c(CCc3ccccc3Cl)cc(C(=O)O)c2n2ccnc12
Cc1ccc(S(=O)(=O)Nc2cc(-c3nc(N4CCOCC4)c4ncccc4n3)cnc2F)c(Br)c1
CN(C)CCSc1nc(NC2CCCCC2)c2sccc2n1
Cc1ccc2c(c1)C([N+](=O)[O-])C(=O)NC2
COc1ccc(CCNC(=O)CN2C(=O)c3cccnc3Sc3ccc(Cl)cc32)cc1
CNc1ncnc2c1ncn2C1OC(CCC(=O)NCCCCCCC(=O)NCCCCNC(=O)OC(C)(C)C)C(O)C1O
CC(C)(O)CCC(CC(O)c1cccc(C2(NCC(O)COc3ccc(Cl)cc3)CCCCC2)c1)C(N)=O
COC(=O)C(F)(c1cccc(C)c1)c1ccc2nc(-c3cccc(C)c3)sc2n1
O=c1c2ccccc2[nH]n1-c1ccccc1Cl
Cc1ccc(-c2cc(-c3ccc(F)cc3)c(C#N)c(NN=C(c3ccc([N+](=O)[O-])cc3)[N+](=O)[O-])n2)cc1
CCCCCn1c(CC(=O)O)ccc1-c1cccc(-c2ccccc2)c1
CC(C)C1CC(C(=O)O)CC1=O
Oc1ccc2c(c1)OC(c1ccncc1)C1=C2CCOc2cc(O)ccc21
C=Cc1ccccc1Cc1ccc(C=C)c(OCCCCCCCCCC)c1
CCOc1ccc(-c2nc(C[S+]([O-])CC(=O)Nc3ccc(F)c(F)c3)c(C)o2)cc1
CNC1C(O)CCC2C=C3C(=O)c4c(cc5c(c4O)C(O)C4(O)OC(O)CC(O)C(C(C)=O)C4=C5)CC3C(O)C21
c1ccc(CON=C2CCCc3c2[nH]c2ccccc32)cc1
CC(=O)Nc1cccc(NC(=O)CSc2nc3ccccc3s2)c1
O=C(O)c1ccc(C(=O)N2CCC3(CC2)CC(F)CO3)cc1
Cc1ccc2c(c1)N(CC(=O)NCc1ccco1)c1ccccc1S2
O=C1c2ccccc2-c2[nH]c(=O)c3cnc(NC4CCCCC4)cc3c21
N=C(N)c1ccc(O)c(CN(CCN2CCOCC2)C(=O)Nc2ccc(Cl)cc2)c1
Cc1ccc(CCNC(=O)c2cccn2C)cc1
C=C(Br)Cc1ccc(O)cc1-c1cc(=O)c2cc(O)ccc2o1
Cc1nc2n(c1CN1CCCC1c1ccccc1)CCOc1ccc(C#N)nc1-2
Cc1ccc(S(=O)(=O)N2CC3C4C(=O)NC(=O)C4CC(=O)C3C2c2cccc3ccccc23)cc1
C=C(C)C1CCC2(CO)C(CCC3(C)C2CCC2C4C(C)CCC4(C)CCC23OC(C)=O)C1(C)C(=O)O
Cc1cc(S(=O)(=O)N(C)C)c(COCc2ccc(N)cc2)nc1C
CCc1cc2c(cc1OCCCn1ccc3ccccc31)C(=O)CC2
Cc1n[nH]c2ncc(-c3cnc4[nH]ccc4n3)cc12
CCCC(=O)Nc1nnc(Cc2c(SCC)sc3c2CCCC3)n1C1CCCCC1
CNCCc1cccc2c1Cc1ccccc1-2
CCOc1ccc2c(c1)CC=C1Nc3c(ccc(NC(C)=O)c3C)C(=O)N12
CN1C(=O)C2(CC(C)(C)Oc3ccc(-c4cccnc4)cc32)N=C1N
CCc1cccnc1NC(=O)c1ccc(-c2nn(C)cc2-c2ccccc2)cc1
COc1ccc(Oc2c(OC)cnn(-c3cccc(Cl)c3)c2=O)cc1
CC(C)c1nc2c(c(=O)n1CCn1cc(COc3cccc4c3OC(c3nnn[nH]3)C4)nn1)SCC2
CCOC(=O)c1cccc(Nc2nc(Cl)nc(COC(=O)CSc3ccccc3)n2)c1
Cc1cc(F)ccc1OCc1cc(C(=O)NC(Cc2ccccc2)C(=O)OC(C)C)no1
C#CCc1cc2c(cc1CCc1ccc(F)cc1)ncn2Cl
COc1cccc(-c2nnc(CN3CCC(C)C(OC)C3)o2)c1NS(C)(=O)=O
Cc1ccc(NC(=O)Cc2cccc(C(N)=O)c2)cc1NCCc1cccnc1
CC(C)(C)CCSn1ccc(=O)nc1CCCO
CC(=O)ON1C(=O)NC(C(C)=O)=C(C(C)=O)C1c1ccc(C)cc1
CCCCCCCc1ccc(-n2nc(Br)n(Cc3ccc(-c4ccccc4-c4nn[nH]n4)cc3)c2=O)cc1
CCCCS(=O)(=O)NCc1ccccc1C(=O)c1ccccc1
CC(Cc1ccc(N)cc1)C(=O)N(O)C(Cc1ccccc1)CN1CCCC1CN1CCCC1CNC(=O)c1ccccc1
CC(C)c1ccc(S(=O)(=O)N2CCCC2C(=O)N2CCCN(c3ccccc3)CC2)cc1
c1ccc(CNc2ccc(-c3ccccn3)nn2)nc1
COCCN(C(=O)CSc1nnc(-c2cccs2)n1N)c1c(CC(C)C)n(Cc2ccccc2)c(=O)[nH]c1=O
CCCCOC1CCNC(O)COC(=O)C(O)C(OC2CC(C)CC(C)O2)CC(OC2OCCC(OC)C2CC)C(C)(C)CC1
O=C(c1ncccc1Cl)N1CCn2cncc2C1
CCc1cc2ncc3c(N)ncnc3c2cc1O
CCCCN(CCCC)CCCCNc1nc(Cl)nc(CC(C)C)n1
Cc1c(C(=O)NCc2nc(-c3ccccc3)oc2COCCO)sc2nc(-c3cccs3)ccc12
Cc1ccc(Cl)c(NC(=O)c2noc3c2CCCC3)c1
O=C(NCCc1ccccc1)C(=Cc1ccccc1)NC(=O)c1cccc(Br)c1Br
O=C(O)C(=CNc1cccc(C(=O)O)c1)C(=O)O
CSc1c(N=Cc2ccc(Cl)cc2)c(=O)n(-c2ccccc2)n1C
NCCCNCCCCNCCCCCNS(=O)(=O)c1ccc(-c2ccccn2)cc1F
COn1nc(C)c(=O)c2cc3c(nc21)-c1cc[nH]c1CC3
Nc1ccccc1COc1cc(Cl)c(Cl)c(C(=O)O)c1
N=C(N)Nc1nc(-c2ccccc2)c2ccc(-c3ccsc3)nc2n1
COC1C=CC=C(C)C(=O)NC2=CC(=O)C(C)=C(C2=O)C(OC)C(O)CC(NCC(O)CN)C(C)C(OC(N)=O)C=C(C)C1C
COc1ccc2c(c1)CCN(C1CC(=O)N(c3cccc(F)c3)C1=O)C2
Brc1ccccc1CSc1noc(-c2ccccc2)n1
Clc1ccc(Nc2nccc(CCCN3CCCC3)n2)cc1
Cc1ccc(S(C)(=O)=O)c(N(Cl)CC(=O)Nc2ccccc2)c1
CCCN=C1CCC(N(O)C(=O)C2CCC(O)CC2)CC1
CC(C(=O)Oc1ccc2c(c1)C(=O)N(C(=O)Oc1ccccc1)C2=O)c1ccc(F)cc1
CCCCCCCCCCc1cc[n+](C)cc1C
Cc1cc([N+](=O)[O-])ccc1OCCn1ccnc1
Cc1ccc(CN2C(=O)SC(=CC(=Cc3ccccc3)C(=O)O)C2=O)cc1
CCOc1ccc(CNC(=O)CCS(=O)(=O)c2cc3c(cc2F)NC(=O)CO3)cc1
CCOC(=O)C=CC=CC=CCC=CCC=CCC=CCCCC(=O)NCCO
COc1ccc(C(=O)OCC(=O)N2CCN(c3ccccc3Cl)CC2)s1
COc1ncnc2c1[nH]c1ccc(NCCCO)cc12
CC1NC(c2csc3[nH]c(O)nc(=O)c23)C(CO)C1O
N=C(N)c1ccc(S(=O)(=O)N2CCN(C(=O)COc3ccc4sc(C(=O)O)cc4c3)CC2)cc1
Oc1ccc(-c2nnc(-c3nc4c(F)cccc4[nH]3)c3ccccc23)cc1
O=C(O)Cc1ccc(CCCC(Oc2ccc(-c3ccccc3)cc2)c2ccccc2)cc1
Cn1c(-c2ccc(O)cc2)c[n+]2c(C=NNCCC#N)cccc12
COC(=O)COc1ccccc1C=NOCCc1ccccc1
CC1SCN(C(=O)C(NC(=O)C(=O)OC(C)(C)C)C(Cc2ccccc2)NC(=O)COc2cccc(F)c2F)C1C(=O)NCc1ccccc1
Cc1nc(F)cc(N2CCN(c3nnc(Cc4c(F)c(F)c(N)c(F)c4F)c4ccccc34)CC2)n1
CN1CCN(CCCNC(=O)c2cc3c(=O)n4ccccc4nc3n(CCc3ccccc3)c2=N)CC1
O=[N+]([O-])c1c(O)cc(Br)cc1Nc1ccc(I)c(F)c1C(F)(F)F
Cc1ccc(S(=O)(=O)Oc2ccc3c(c2)C24CCCCC2C(C3)N(CC(=O)c2ccccc2O)CC4)cc1
Clc1ccc2c(c1)CC1(c3ccsc3)Oc3c(CCC4C=CC=CC4)c(Cl)c(Cl)c(Cl)c3C2O1
OCCCNc1ncnc2c1cnn2-c1ccccc1
COc1cccc(OC2CCN(c3ncnc4cc(Cl)c(OC)cc34)CC2)c1
NC(=O)c1cn(-c2ccc(O)cc2)c2nc(N3CCC(Cc4nnn[nH]4)CC3)c(F)cc2c1=O
N#Cc1ccc2c(c1)C(=O)N(c1c(Br)cccc1C(=O)NC(=N)N)C2=O
O=C1C=CC(O)(C=Cc2cccc(=O)n2O)C=C1
CC(NC(=O)NCc1ccccn1)c1ccccc1
COc1ccc(OCCCOc2ccc(C(C)=O)cc2)cc1
O=C(Nc1cc[n+]([O-])cc1)C1CCN(CC=Cc2ccccc2)CC1
CC(C)CC1NC(=S)N(c2ccc(Cl)cc2)C1=O
CC1=Cc2cccc3cc(OCc4n(C(=O)NCCN(C)C)cc[n+]4C)cc(c23)C1(C)C
Brc1ccc(C[n+]2ccc(-c3ccccc3)cc2)cc1
CCCc1cc(-c2cc(C(=O)N3CCN(c4ccccn4)CC3)[nH]n2)cs1
CC(=O)Nc1nc(NCCCN2CCOCC2)c2sc3ccccc3c2n1
Cc1cc(=O)n(N)c(=NS(=O)(=O)NC(C)(C)C)[nH]1
NC(=O)c1ccc(-c2cc(I)no2)cc1
Cc1ccc(S(=O)(=O)N2CCCCC2c2nnc(-c3ccncc3)o2)cc1
CCOC(=O)CCC(=O)c1c(F)c(F)c(F)c(C(CC(=O)c2ccco2)c2c(F)c(F)c(F)c(F)c2F)c1F
CSc1ccc(C(C)=NC2CCCC2)c(Oc2ccc(NO)cc2)n1
O=C(c1ccc(F)cc1)N1CCN(CCOc2ccc3c(=O)ccoc3c2)CC1
Cc1ccccc1CNC(=O)Cc1c(C)noc1Cl
COC(=O)c1cccc2ccc(NCc3ccccc3)c(O)c12
C=C1NO[N+]([O-])=C1C(=O)NCCC(C)C
Cc1ccc(-n2c(Cl)c3cnn(-c4ccccc4)c(=O)c3c2-c2ccccc2)cc1
O=C(Cc1ccc(F)cc1)N1CCN(Cc2ccncc2)CC1
C=CCc1cc(OC2CCCC2)cc(CC=C)c1OCCCOc1ccc(C2SC(=O)NC2=O)cc1
CC1=CCC2C(=O)C=C(CCc3ccc(C(=O)O)cc3)CC2C1
C#CCOC(=O)NC(=O)C(C)OC(=O)c1cccnc1Cl
O=C(NC12CCCC1CN(CC(=O)N1CCN(Cc3ccccc3)CC1)C2=O)c1ccccc1
CCN(CC)S(=O)(=O)NC(=O)c1cc(F)c(OC2CCOCC2)cc1Cl
CCC(C)NC(=O)CC1NC(=O)c2csc(n2)C(CCC(=O)O)NC(=O)c2coc(n2)CNC(=O)C(CCC(=O)O)NC(=O)CNC1=O
COC(=O)C1(C2CCC2)CCN(C(=O)C(Cc2ccc(F)cc2)NC(=O)Nc2ccc(Br)cc2)CC1
Cc1nnc(-c2ccc(S(=O)(=O)N3CCCC3)s2)o1
Cc1ccc(-n2c(C)nc3c(cnn3-c3ccccc3)c2=O)cc1
Oc1ncnc2c1ncn2C1CN(Cc2ncccn2)CC(Cl)C1O
CCC(=O)OCCS(=O)(=O)c1ccc(NC(=O)c2sc3ccccc3c2Cl)cc1
Oc1ccc(CC(O)CNCCOC(c2ccccc2)c2ccccc2)cc1
C#CCON=C(CC1OC2OC3(C)CCC4C(C)CCC(C1C)C24OO3)C1OC2OC3(C)CCC4C(C)CCC(C1C)C24OO3
CC1=C2CCc3cc(C#CCCN4CCCC4)ccc3N2CCC1=O
CCCc1ccc(Oc2ccc([N+](=O)[O-])cc2)c([N+](=O)[O-])c1
CCCCCCCCCCCS(=O)(=O)c1ccc(NC(=O)COc2ccccc2)cc1
N#Cc1cn(-c2ccc(F)cc2)cc1-c1ccccc1C(=O)O
CCC(NC(=O)c1ccccc1)C(=O)NC(C)(C)CO
O=c1ccn(C2CC(O)C(COP(=O)(O)OP(=O)(O)OP(=O)(O)OCC3OC(n4ccc(=NOCc5ccccc5)[nH]c4=O)C(O)C3O)O2)c(=O)[nH]1
CC1=C(C(=O)NNS(=O)(=O)c2ccc(C(F)(F)F)cc2)C(c2ccc(Cl)cc2)NC(=O)N1
CCC1(C)SC(C)(C)N(C(=O)c2ccc(C(=O)O)cc2)C1c1ccc(C)cc1
COc1ccc(OCc2ccccc2-c2cc(C(=O)Nc3cccc(C)c3)no2)c(C)c1
N#Cc1ccc2[nH]cc(C3CCN(c4ccc(C(=O)NCCN5CCCC5=O)nn4)CC3)c2c1
CS(=O)(=O)c1ccc2c(c1)COC2(c1ccc(F)cc1)c1ccc(F)cc1
CC(C)C(C)NC(=O)C12CNCC1CN(Cc1ccccc1)C2
O=c1c(O)c(N2CCN(c3cccc(Cl)c3)CC2)c1=O
Cc1ccc(CNC(=O)CCn2cc(-c3cc(F)ncn3)nn2)cc1
COc1nc2ccccc2cc1C=NNC(=O)c1ccc(F)cc1
CC(C)CC1=C(SC2CCOC2C(=O)O)C(C)C2C(C(=O)O)C(=O)N12
CCc1ccc(N2C(=O)C(CCCc3ccccc3)C2c2ccc(OC)cc2)cc1
O=C(CCNS(=O)(=O)c1cccc2cccnc12)N1CCCCCC1
O=C(Nc1ccc(N2CCOCC2)cc1)c1ccc(Br)o1
CC12CCC3C(CC=C4CC(OC(=O)c5ccco5)CCC43C)C1CCC2=O
O=C(C=Cc1ccc(O)cc1)OC(=Cc1ccc(O)cc1Cl)C(=O)C=Cc1ccc(OC(=O)C=Cc2ccc(Cl)cc2Cl)cc1
Cc1cccc(C)c1NC(=O)c1cc2ccccc2oc1=O
Cc1ccccc1OCC(=O)Nc1cccc(-c2nnc3n2CCCCC3)c1
COCCCNC(=O)c1c(C)nc(C(N)Cc2ccccc2)n1CC(=O)NC1=NCCS1
O=C1C(=O)N(Cc2ccc(F)cc2)c2ccc(S(=O)(=O)N3CCC3COc3cccnc3)cc21
CC1CCc2c(cccc2Nc2cnnc(-n3ccc(C(F)(F)F)n3)n2)C1
COc1ccc(C(=O)c2c(O)cc(OC)c(-c3cccc(SC(F)(F)F)c3)c2C)cc1
CCc1cnc(Nc2ccccc2)nc1SCC(=O)Nc1nccs1
COC(=O)C(=COc1ccccc1)C(=O)c1ccon1
Cc1ccc(N(Cc2ccc3[nH]c(CCS)nc(=O)c3c2)C(=O)NC(CCC(=O)NC(CCCCN)C(=O)NC(CCCCN)C(=O)NC(CCCCN)C(=O)O)C(=O)O)cc1
Oc1ccc(Br)c(O)c1
O=C(O)c1conc1NS(=O)(=O)c1ccc(Cc2nc(-c3ccc(Cl)c(Cl)c3)cs2)cc1
Cc1ccccc1NC(=O)C(=O)NNCc1ccc(Br)cc1
CN(CCc1ccccc1)Cc1cc2cc3c(cc2[nH]c1=O)OCO3
Cc1ccc(C(Cl)C(=O)NCCCn2cncn2)cc1
CCc1cccn2c(C(C)=O)c(C3=NS(=O)(=O)c4ccccc4N3)nc12
O=C(O)C(Cc1c[nH]c2ccccc12)NS(=O)(=O)c1cccc2c1CCCC2Cc1cccc2ccccc12
CCOCCOc1ccc(Cc2nccc3cc(F)c(OC)cc23)cc1OC
COc1ccc(C(=O)NC2CCN(CCOCC3CCCO3)C2)cc1
Cc1ccc(-c2n[nH]c(=O)c3ccccc23)cc1NC(=O)c1ccco1
Cc1ccc(C(=O)N(CCO)CCO)cc1
COc1ccc2c(=O)cc(-c3ccc(O)c(O)c3)oc2c1O
Nc1ccc(CC(O)C(=O)N2CCCC2C(=O)OCCCc2ccccc2)cc1
O=C(CO)NCC(=O)NC1=C(c2nc3ccccc3[nH]2)C(=O)c2ccccc2C1=O
Cc1ncnc2c1c(-c1cccc(N)c1)cn2C#N
COc1ccccc1CN1CCN(C(=O)C(=O)NCCc2ccccc2)CC1
COC(=O)c1ccc(NC(=O)COC(=O)c2ccc3[nH]c4c(c3c2)CCCC4)cc1
COc1ccc2c(C(F)(F)F)cccc2c1C(=O)NCCN1CCCC1=O
Cc1ccc(C(N)=O)cc1N(CC#N)c1ccnc(Nc2ccc3[nH]c(=O)[nH]c3c2)c1
O=C1c2c(cccc2[N+](=O)[O-])CN1CN1CCCCC1
CN(Cc1cccc(Cl)c1)C(=O)c1cc(=O)[nH]c2ccc(S(=O)(=O)NC3CCCCC3)cc12
O=C1NC(=O)C(=Cc2ccc(OCc3ccccc3)cc2)S1
O=c1[nH]c(CO)nc2c3[nH]cnc3c3ccc(Cl)cc3c12
CN(C)C(=O)Oc1ccc2c(c1)-c1c(-c3ccc(F)c(O)c3)cc(Cl)n1CC2
Cn1ccnc1CN1CCC(n2cccn2)CC1
COc1cc(C(=C2C(=O)Nc3ccc([N+](=O)[O-])cc32)c2nc(C(=O)NCCN3CCOCC3)c(OC)o2)cc(Br)c1OC
CC1=CCCC(C)(O)C1C=CC1=CC(=O)OC1C
CCc1ccc(NC(=O)N2CCCN(CCc3ccccn3)CC2)cc1
CCCCCC=CCC=CCC=CCC=CCCC(=O)NC(CO)CSOCC(N)C(=O)NCCCN(C)C
Cc1ccc(C2(C(=O)O)NC(=O)N(CC(=O)c3ccc4ccccc4c3)C2=O)cc1
Cc1cnc(Nc2cccc(OC(C)C)c2)nc1-c1ccc(C(=O)N(C)C)cc1
C(=NNc1ccccn1)c1cccnc1
CC(C)C(NC(=O)N(C)Cc1csc(CC(=O)O)n1)C(=O)NC(CCC(Cc1ccccc1)NC(=O)OCc1cncs1)Cc1ccccc1
Cc1ccc(CS(=O)(=O)Cc2ccc(C(=O)NC3CC3)o2)cc1
C=CCc1ccc(Cl)cc1NC(=O)CN(Cl)C(=O)c1cccc(S(=O)(=O)N2CCOCC2)c1
COC1(C)CC=C2C(CCC3=CC(=O)OC3)=C(c3ccsc3)OC2(C)C1
Nc1nc(Oc2cccc3ccccc23)nc2c(Cc3c[nH]c4ccccc34)c(O)ccc12
O=C1CCC(C(=O)NCc2ccccc2Cl)N1
Cc1c(NCC(C)C)cccc1Oc1cc(C(F)(F)F)nc(Cl)n1
Cc1nc(=O)c2c(Br)nc3sc(C)cc3c2[nH]1
CCOC(=O)N1CCN(c2nc(NCCCN3CCCC(C)(C)C3)c3ccccc3n2)CC1
COc1ccc(-c2cc3ncnc(Nc4ccc5[nH]c(Cc6ccccc6)nc5c4)c3s2)cc1OC
COc1ccc(C=CC(=O)OCCn2ccc3ccccc32)cc1Br
CC(C)n1cnnc1CNC(=O)NCc1ccc(F)cc1Cl
COc1cccc2c1OCCCC=CCOc1cccc(c1)CNC2=O
CCCOC(=O)C[S+](C)c1ccc(CC(NC(=O)Nc2ccc(O)cc2)C(=O)Nc2cccc(C(=O)Nc3ccccc3)c2)cc1
Clc1ccc(-c2csc(NN=Cc3cccnc3)n2)cc1
NS(=O)(=O)c1ccc2nc([N+](=O)[O-])n(-c3ccccc3F)c(=O)c2c1
CC(C)(C)OC(=O)NC(CC(=O)O)C(=O)OCCOC(=O)c1cnc2ccccc2c1
O=C(O)C(Cc1c[nH]c2ccccc12)NC(=O)C1CCN1S(=O)(=O)c1cccc2ccccc12
COC(=O)C1(C)CCc2c(c3ccccc3n2C(=O)c2ccco2)C1
CC(C)c1ccccc1CNC(=O)c1cc(C2CCCCN2C(=O)c2ccc(F)cc2)on1
O=C(Cc1ccc(-c2nc3ccccc3[nH]2)cc1)N1CCC2(CC1)Nc1c(F)cccc1C(=O)C21Cc2ccccc2C(Br)C1
CCn1c(O)c(N(F)C(=O)c2cc3ccc(N)cc3nc2CCC(C)C)c(=O)[nH]c1=O
O=C1C(=CCCSCCCBr)C(=O)N(CCCl)C(=O)N1Cl
Cc1ncc(CC(C)C)nc1N=C(N)NC(=O)c1ccco1
Cc1[nH]c(-c2ccccc2)cc1C(=O)c1ccccc1
Cc1c(C(=O)NC2CCCC2)oc2ccc(S(=O)(=O)N(C)C)cc12
CCS(=O)(=O)C(SC)=C1NCCCC1=O
CC(CNC(O)Cc1ccc(NS(=O)(=O)c2cccc3cccnc23)cc1)c1ccc(O)c2[nH]c(=O)sc12
COc1nc(NCC2CC2)nc2ccc(C(F)(F)F)cc12
NCCCCCCCNC(=O)c1cccc2cccnc12
CCC#CCOC1C(O)CCN1S(=O)(=O)c1ccc(C(=O)NO)cc1
Nc1cc(CC(Br)c2csc(Nc3ccccn3)n2)cc(O)c1Br
NC(CO)COc1cc(COCc2ccccc2)cc(-c2ccccc2)c1
COc1ccc(CS(=O)(=O)C=Cc2ccc3c(c2)CCCC(=O)N3)cc1
O=C(CCc1c[nH]c2ccccc12)NC(Cc1ccccc1)C(=O)O
NS(=O)(=O)c1cc2c(cc1Sc1ccccc1)C(=O)CC2
CCCCCCSc1ccccc1C1CC(=O)NC(C#N)=C1OCC
Cn1cc(C(=O)N2CCC(NCc3cncn3Cc3ccc(C(F)(F)F)cn3)C2)c(-c2cccc(C#N)c2)n1
O=C1NCCO1
Cc1ccc(Cl)cc1O
CC(C)(C)n1nnnc1C(c1ccccc1)N1CCN(C(=O)Oc2ccccc2)CC1
CCc1nc2sc3c(c2c(=O)n1C)CC(C)(NC)OC3
COc1cc(O)c2c([N+](=O)[O-])c(NC(=O)c3ccco3)ccc2c1OC
O=C(O)c1cc(Cl)cc(C(=O)OCC(=O)c2cc(C(=O)O)n(-c3ccc4c(c3)OCO4)c2Cl)c1
Clc1ccc(N2CCN(c3ncnc4c3oc3ccccc34)CC2)cc1Cl
Cc1ccccc1NS(=O)(=O)c1nnc(NC(=O)c2ccc(F)cc2)s1
O=C(Nc1ccc(Cl)cc1)c1ccc(-n2cnnn2)cc1
CC(=O)OCC1=CCC(CC2CCC3C4CC=C5CC(OC6CC(OC(C)=O)C(C)C(OC(C)=O)O6)CCC5C4CCC23COC(C)=O)OC1=O
COc1cccc(C=C2SC3=NNC(=O)NC3NC2=O)c1O
CCOc1ccc(-c2c(C(=O)NCCc3ccc(Cl)cc3)nn(-c3cccc(Cl)c3)c2-c2ccc(OC)cc2)cc1
Cc1ccc(CN2CC(C(=O)NC3CCCC3)CCC2=O)cc1
Cc1ccc(CC(N)C(=O)NCC(=O)NC(C(=O)NC(O)Cc2ccccc2)C(=O)NC(CCC(=O)O)C(=O)NC(C)C)cc1
CC(C)n1nc(-c2ccc(OC3CCN(CCc4ccccc4)CC3)c(Cl)c2)c2ccccc2c1=O
COc1c[nH]c(-c2cc(Oc3ccc(S(=O)(=O)Nc4ccc(F)cn4)cc3C#N)ccn2)c1
Cc1cc(F)ccc1COc1cc(C#N)c(-c2noc(Cl)n2)cc1Cl
Nc1ccc(NC(=O)c2ccccc2)cn1
COc1cc(-c2cn(OC)c(=O)c3cc(OC)c(OC)cc23)ccc1C
CCCN1CCN(Cc2cnc(Nc3ccc(NS(=O)(=O)c4ccc(Cl)c(Cl)c4)cc3)nc2C(F)(F)F)CC1
O=C(Nc1nc2ccccc2[nH]1)C1C(=O)N(CC(=O)N2CCOCC2)c2ccccc21
CN1C(=O)C(C(=O)CN)Cc2c(Cc3ccccc3)cccc21
Cc1ncc(C(=O)NC2CCN(C3Cc4ccccc4CC3CC(=O)O)CC2)c(C#N)n1
COc1ccc(S(=O)(=O)c2n[nH]c3ccc(-c4cnc(F)c(C5CC5)n4)cc23)cc1
FC(F)(F)c1cccc(N2CCN(Cc3cc4cc(C(F)(F)F)ccc4o3)CC2)c1
CCCCCCCNC(=O)Nc1ccc(OCC2CCC2)cc1
Cc1ccc(NC(=O)C(C)OC(=O)c2c(C)nn(C)c2C)cc1S(N)(=O)=O
Cc1c(S(=O)(=O)c2ccc([N+](=O)[O-])cc2)cnc(-c2cccs2)c1-c1nc(-c2cccc(C#N)c2)no1
COc1ccc(C2=C(c3ccc([N+](=O)[O-])cc3)C3C(C2)C3(O)OC)cc1
COc1ccc(NC(=O)OCc2ccccc2)c(OC)c1
O=C(OCCO)C1CCCN(S(=O)(=O)c2ccc(Cl)cc2)C1
Cc1ccc(Br)cc1C(=O)Nc1c(C)ccc2cccnc12
Oc1ccc(Br)c(C=NCc2ccccc2)c1
Cc1ccccc1-c1ccc(-c2nc3c(C(N)=O)cc(C(F)(F)F)nc3nc2N)cc1C
COc1cccc(C(=O)NC(=O)Nn2cccc2)c1
COc1ccccc1-c1ccc2ncnc(Nc3ccc4c(c3)OCO4)c2c1
N#Cc1cc(Sc2cccc(O)c2)cc(-c2ccccc2)c1
CC(C)(CC(=O)O)CC(=O)Nc1cccc2ccccc12
CCCCNC(=S)NN1C(=O)C(=NC)c2ccccc21
CC(=O)c1cccc2c1nc(-c1ccccc1)c1ccccc12
Cc1cn(-c2ccccc2)c(=S)n1-c1c(C)n(C)n(-c2ccccc2)c1=O
Cn1c(Cc2ccc(C(=O)NC(CCC(=O)O)C(=O)NC(CCC(=O)O)C(=O)O)cc2)nc2cc([N+](=O)[O-])ccc21
COc1cc2ncnc(-c3ccc4[nH]ccc4c3)c2cc1OC
Clc1ccc(CON=C2CCN(Cc3ccccc3Cl)CC2)cc1
CSc1ccc(C2NC(=O)Nc3c2c(=O)nc2[nH]cnn32)cc1
O=C(NCc1ccco1)c1cn(Cc2ccccc2)nn1
O=C(CCNC(=O)c1ccco1)NN1CCOCC1
COc1ccc2cc(-c3c(Br)cc(OC)c4ccccc34)ccc2c1
CC(=CCC(C)C1(O)CCCC2(C)C3=C(C(O)CC21)C1(C)C(CO)CC(C)C1(C)CC3)C(=O)O
COc1ccc(C(=O)N(c2ccc(C)cc2)C2C=CS(=O)(=O)C2)cc1OC
CC1CCCC(C)N1C(=O)COc1ccc2c(c1)OCO2
O=C(CN(C(=O)CCC(=O)Nc1ccccn1)c1nc2ccc(F)cc2s1)NCc1ccco1
CS(=O)(=O)c1ccc(-c2[nH]c3cc(OCCOc4ccccc4)c(C(N)=O)cc3c2CNC(Cl)Cc2ccccc2)cc1
CCc1ccccc1Cn1nnc2c1c(=O)n(CC1CCCN(C)C1)c(=O)n2OC
N#Cc1ccc(C=C(Br)C(=O)N2CCCCC2)cc1
Cc1n[nH]c2c1c(=O)oc1ccc(Nc3cccnc3)cc12
CN=C(Nc1ccc(C(C)(C)C)nc1)NC1CC2CCC1(CS(=O)(=O)N1CCC3(CCc4ccccc43)CC1)C2(C)C
CCc1ccc(N2CCN(C(=O)CS(=O)(=O)Cc3nc(-c4ccc(F)cc4)oc3C)CC2)cc1
COc1ccc(C=Cc2cc(Br)c(OC)c(OC)c2Br)cc1OC
COC1(O)CC(=O)C2=C(C1)OC(c1ccccc1)OC2c1ccc(C)c(Cc2ccc(C)cc2)c1
CC(=O)C(CCN(C(C)C)C1CCCCC1)Oc1ccc(C)cc1
O=[N+]([O-])c1ccc(C2=Nc3ccccc3Sc3ccccc32)cc1
O=C1NC(=O)C(c2cccc(C(F)(F)F)c2)=C1NCc1ccccc1
O=C(O)C12Cc3c([nH]c4c(-c5cc6ccccc6cn5)cccc34)C3Oc4c(O)ccc5c4C31CCN(CC1CC1)C2C5
Cc1nn(C)c2c(N3CCN(C)CC3)nc(C3CCCC3)nc12
O=C(Nc1cccc(OC(F)(F)F)c1)N1CCN(Cc2ccc3ccccc3c2)CC1
COc1ccc(O)c(C2=NC(=C(c3ccccc3)c3ccc(OC)c(OC)c3)c3ccc(OC)cc32)c1
Nn1c(SCC(=O)Nc2cc(-c3ccccc3)ccc2F)nnc1-c1ccncc1
O=C(CC1C(=O)NCCN1Cc1cccc(Oc2ccccc2)c1)NCCc1nnn[nH]1
CC(C(=O)Nc1nnc(-c2ccccc2Br)s1)c1ccc(O)cc1
COc1ccccc1CNC(=O)COC(=O)CCS(=O)(=O)c1ccc2c(c1)OCCO2
Cc1ccccc1NS(=O)(=O)c1cc(O)cc(C(=O)Nc2cccc(C(=O)O)c2)c1
O=C(C=Cc1ccccc1)Nc1ccc(S(=O)(=O)Nc2nccc(Cl)n2)cc1
COc1ccc(CCNC(=O)CSc2ccccc2)cc1OC
CC(C)CC1CCOc2ccc3ccc(C(=O)N4CCCC4)cc3c21
CNC(=O)NN(Cc1ccc2c(c1)OCO2)C1CCCN(Cc2cccc(C)c2)C1
CCCCC(NC(=O)C(CC1CCCCC1)NC(=O)OCc1ccccc1)C(=O)N1CCCCC1C(=O)NC(CC(C)C)C(=O)Cn1nnc2ccccc21
COC(=O)c1n[nH]c(=S)n1N=Cc1ccc(Cl)cc1
COc1ccc(C=NNC(=O)c2ccc3c(c2)OCCO3)c(OC)c1
O=C(NCCc1ccc(Cl)cc1)c1ccc(-n2cccn2)nc1
COc1cc(O)ccc1-n1c(-c2ccc(O)cc2)cc(-c2ccc(C)o2)c(OC)c1=O
Cc1c(C)c2ccc(OCCCN3CCCCC3)cc2oc1=O
CC1(NC(=O)c2nccn2C#N)CCSC1
OC(Cc1ccc2ccccc2c1)Cc1ccccc1Cl
CCCCc1ccc(NC(=O)C[n+]2cccc(C)c2)cc1C
CC(C)CC(NC(=O)C(Cc1ccccc1N)C(=O)NC(O)C(=O)NCC(=O)N1CCCC1CCCNC(=N)N)C(=O)O
CNc1nc2ccccc2c(=O)o1
Cc1cc(C)c2c(=O)n(-c3c(C)ccc(C)c3C)c(-c3ccccn3)nc2n1
CC(C)(C)c1ccc(NC(=O)c2ccc(C(=O)NCCN3CCOCC3)cc2)cc1
CONC(=O)Cc1n[nH]c(=S)n1N=Cc1ccccc1[N+](=O)[O-]
O=C(O)CCN1C(=O)c2ccccc2C1=O
O=C(Nc1ccc(CN2CCCCC2)cc1)Nc1ccc2cnccc2c1
COc1ccc(NC(=O)C(=O)NNC(=O)c2ccco2)cc1
O=C1COc2ccc(Cl)cc2N1
Cc1ccc(-n2c(=S)[nH]c(O)c(C=Nc3ccc4c(c3)OCO4)c2=O)cc1
COc1ccccc1NCC(=O)NN=Cc1ccc([N+](=O)[O-])c(O)c1
c1cncc(-c2ccc(-c3c(-c4ccc(CN5CCOCC5)cc4)[nH]c4ncnc(NC5CCCC5)c34)cc2)c1
Cc1ccccc1CC(NC(=O)C(CCCc1ccc(OP(=O)(O)O)cc1)CC(=O)NO)OP(=O)(O)O
Cc1ccc(COc2ccn(-c3ccc4c(CC(=O)O)c(C)[nH]c4c3C(F)(F)F)c(=O)c2)cc1
C(#Cc1ccc(OCCCN2CCN(Cc3ccccc3)CC2)cc1)c1ccccc1
COc1ccc(Oc2c(C)c(C(C)C)nn2C)cc1
COc1ccccc1Cn1ncc(Br)c(Oc2ccc(Cl)cc2)c1=O
CCc1nn(CN2CCN(Cc3ccccc3)CC2)c(=S)n1N=Cc1ccc([N+](=O)[O-])cc1
CCCCCCOc1ccc2c(CO)oc(=O)cc2c1
COC(=O)ON1C2CCC1C(C(C)=O)=C(c1ccc3c(c1)OCO3)C2
O=C(Cn1c(=O)oc2ccccc21)NC1CCN(Cc2cccnc2)CC1
CC1(C)CCC2(C)CCC3(C(=O)O)C4CCC5(C)CC(C)(C)CCC5C4(C)CCC3(C)C2C1
CC1CCC2(C)C(=CCC3C2CCC2(C)C(C(O)C4CC(C=O)=C(O)C(=O)O4)CCC32)C1
N#Cc1c(N)nc(SCC(N)=O)c(C#N)c1N
CC(=O)OC1C(=O)C2(C)C(OC(C)=O)CC3OCC3C2C(OC(=O)c2ccccc2)C2CC1=CC(OC(=O)CC(O)c1ccccc1)C2
CCCCOC(=O)NC(=O)N(CCCN(CCC)CCC)c1ccc(OCc2ccccc2)cc1
CC(COc1ccccc1O)CN1C(C)CCCC1F
COc1ccc(-c2cccn3nc(Nc4ccc5c(c4)CCN(C(C)=O)CC5)nc23)cc1OC1CCOC1
CN1CCN(CC(c2ccccc2)N(C)C(=O)CCC(=O)Nc2ccccn2)CC1
Cc1ccc(CON=C2CCC3(C(=O)O)C(CCC4(C)C3CC=C3C5CC(C)(C)CCC5(C)CCC34C)C2(C)C)cc1
S=C(NCc1ccccc1Br)Nc1ccc2ncnc(Nc3cccc(Cl)c3Cl)c2c1
Cc1ccc(-n2nc(C(=O)NN3CCCCC3)c(Cl)c2-c2ccc([N+](=O)[O-])cc2)c(Cl)c1
COc1ccc2c(c1)C1=NC(=O)N(Cc3ccco3)C(=O)C1N2Cc1ccc(F)c(OC)c1
O=C(CCN1CCN(C(=O)c2ccc(Cl)cc2)CC1)N1CCN(c2ccccn2)CC1
Cc1cccc(NC(=O)Cc2csc(=Nc3ccccc3F)n2F)c1C
CNC(=O)c1c(Cc2ccccc2)oc2ccccc12
CCCC(=O)c1cc(CC(=O)N2CCN(Cl)CC2CN2CCCC2)ccc1Cl
Cc1cc(F)nn1C(C)c1ccc(CNC(=O)Nc2cc3[nH]nc(-c4ccnc(Cl)c4)c3cn2)nc1
CCOCCCc1cc(Cl)cnc1NC(=O)COC(=O)c1ccc(Cl)c(Cl)c1
COc1ccc(CCNC(=O)c2cc(O)c3ccccc3c2O)cc1OC
CCCCCCCCNC(=N)NCCCCCCCOC
O=C(NC1CC1)c1ccc(C(F)(F)F)c(-n2cnc(Nc3nnc4[nH]c(=O)c5ccccc5n34)c2)c1
NC(C(=O)n1nnc(C2CC2)n1)c1ccc(-n2ncsc2=O)cc1
CN1CCN(c2ccc(Oc3ccc(C(=S)N4CCOCC4)cc3)cc2)C1=O
CC(=O)c1cc(-c2ccc3ccccc3n2)nc(SCc2ccc(C(=O)O)cc2)c1F
O=C(O)CCCC(=O)N1CC(=Cc2ccccc2)C(=O)C(=Cc2ccccc2)C1
C[N+]1(CC(=O)c2cccs2)CCCCC1
CCc1ccccc1Nc1c(-c2ccccc2)nc2cnccn12
Clc1ccc2nc(COc3cccc(NCc4cncs4)c3)ccc2c1
O=C(Cn1ncc2c1-c1ccccc1OC2)NCc1cccs1
Cc1ccc(Oc2cccc(CC(=O)O)c2)c(N(CC(=O)NCCCN2CCN(C(F)(F)F)CC2)CC(=O)N(C2CCCCC2)C(F)(F)F)c1
c1cncc(CC2CCNCCNCCNCCCNC2)c1
CN(c1cn(C2CC2)c2cc(N3CCOCC3)c(C(=O)O)cc2c1=O)S(C)(=O)=O
CCCC(=O)c1cc(OC)ccc1O
N#Cc1cccc(Nc2nccnc2N)c1
CCOCCc1cc(Cl)c(OCCOc2ccc(CC(C(=O)N(CN)CCc3ccncc3)c3ccc(C)c(C)c3)cc2)c(Cl)c1
Cc1ccc(-n2nc(C(=O)NC3CCCCC3)sc2=S)c(C)c1
N=C(N)c1ccc(CN2CCC(NS(=O)(=O)c3ccc4cccc(-c5cccnc5)c4c3)C2=O)cc1
COc1ccc(CCNc2nccc3c2ccn3OC)cc1C
CC(C)Oc1ccc(C(=O)c2nc(NCc3ccncc3)nc3ccsc23)cc1
CCCCn1cc(Cc2cncc(Cl)c2C(F)(F)F)c2cccc(CC)c21
CCN(CC)C(=O)CC(C(=O)O)(c1ccccc1)N1CCN(c2ccc(CC(C)c3ccccc3)cc2C)CC1
Cc1ccc(-n2c(COc3ccccc3C)nnc2SCC(=O)Nc2c(Cl)cc(C)cc2OC(F)(F)F)cc1
CCOC(=O)c1cc(CC)c2c(C(=O)C(=O)Nc3ccc(Cl)cc3)c(O)oc2c1
CC(C)CC(N)CSSCC(NC(=O)CCN)C(=O)N(C)CC(=O)O
C=C(C)C1CCC2(C)CCC3(C(O)C#N)C(CCC4C5(C)CCC(C)C(C)(OC(C)=O)C5CCC43C)C12
CC(=O)Nc1nc2ccsc2c(=O)n1C
CC(Cn1nc(-c2ccc(NC(=O)c3ccc(C(F)(F)F)cc3)cc2)ccc1=O)OC(=O)Nc1ccccc1Cl
CSc1ccc2nc(CNCc3ccccc3Cl)cn2n1
CCc1ccc(C2(C#N)CCN(C(=O)c3cc(NC(=O)c4ccc(C#N)nc4)c(C)cc3Cl)CC2)cc1
O=C(O)c1ccc(CCC(=O)N2CCC3(CCc4cc(Cl)ccc43)CC2)cc1
CC1=CCC2C1c1c(C)cc(C(=O)N3CCC(O)CC3)cc1OC2(C)C
N#Cc1c(-c2cc3ccccc3[nH]2)[nH]c(SCCc2ccccc2)nc1=O
O=C(CSc1nnc(COc2ccccc2Cl)o1)N1CCN(c2ccccc2)CC1
O=C(O)c1c(F)cccc1C=Cc1c(F)cccc1OC(F)(F)C(F)F
COC1CC(OC2CCCCO2)C(OC)OC1OC1CCC2C(=CCC3C2CCC2(OC)CC(c4ccccc4)CC32)C1
CCCCn1c(=O)c(NCC)c(C=C(C(=O)OCC)C(=O)OCC)c2ccccc21
O=C(CN1C(=O)c2ccccc2C1=O)NCc1ccc2c(c1)OCO2
COc1cc(S(=O)(=O)NC(=O)c2ccc(N3CCC(Oc4cc([N+](=O)[O-])ccc4-c4ccco4)CC3)nc2)ccc1NCC1CCOCC1
Cc1ccc(NC(=O)C2CCCN(CCc3cccc(F)c3)C2)cc1
Nc1c(N2CCN(c3ccc(Cl)c(Cl)c3)CC2)cccc1C(F)(F)F
COc1ccc(CCNCCOC2C(OC3CC(C(=O)O)C(CO)C(N)O3)COC2OC2C(O)C(O)CC(N)C2OC2OCCC(O)C2O)cc1
OCC1CN(Cc2csc(C(Cc3cn(Cc4ccccc4)nn3)Nc3ccccc3)n2)C(O)C1O
Fc1ccc(F)c(C=CSc2nnc(-c3ccccc3)o2)c1
C=CCN(C)CCCCOC(c1ccccc1)c1ccccc1
CC(=O)Nc1ccc(NC(=O)N2CCC(C(=O)N(C)Cc3ccc(F)cc3)CC2)cc1
CN(O)C(=O)Cn1cc(C(F)F)c(=O)[nH]c1=O
Cc1ccc(NC(=O)Nc2ccc(F)cc2)cc1OCCN1CCN(N(C)C)CC1
Cc1ccc(CNS(=O)(=O)c2ccc3[nH]c(=O)[nH]c3c2)cc1
O=C(O)c1ccc(-c2ccc3c(c2)Cc2ccccc2-3)cc1
O=P(O)(O)C(O)(CC=NNc1ccccc1)P(=O)(O)O
O=c1nc(N2CCOCC2)n(Nc2ccccc2)c2nc3sc4ccccc4n3c(=O)c12
COc1ccc(F)cc1C1CCCN1c1ccn2ncc(C(=O)NC3C4CC4C3C(=O)O)c2n1
COC(=O)c1cccc2c(-c3ccc(F)cc3)c3[nH]c4c(C(C)=O)cccc4c3nc12
CCCNc1nc2cc(Br)ccc2nc1SCC#N
Cc1sc2nc(C)n(N=Cc3ccco3)c(=O)c2c1C
O=C(Nc1ccc2cc(NC(=O)c3ccccc3)ncc2c1)c1ccccc1
O=C(O)c1ccc(NC(=O)N2CCC(CO)CC2)cc1
Cc1cccc(-c2nc3ccccn3c2NC(=O)c2ccccc2)c1
COc1ccc(NN=Cc2c(-c3ccccc3)nc3n(c2=O)C(=O)CS3)c(OC)c1
CS(=O)(=O)c1ccc(-c2ccc3c(c2)C2(CCCCN2S(C)(=O)=O)C(=O)N3)cc1
CC(=O)Oc1ccccc1NC(=O)C(C)=C1C(=O)C(C)C(C)(O)C(C#N)C1=O
CCc1ccc(C)c(N2CCC(N(F)Cc3noc(F)n3)C2=O)c1F
Cc1cccc(NC(=O)CN(C)C)c1C
CCOC(=O)c1nc(N)nc(C(F)(F)F)c1-c1cn(CCCC(N)Nc2cccc(C)c2)nn1
CON1C(=O)C(=NOCC(C)COCc2ccccc2)c2ccccc21
CC(C)c1n[nH]c(-c2cc3[nH]c(O)cc(=O)n3n2)n1
COc1cc(F)cc(-c2nnc(SCC(=O)c3ccc(OC)c(OC)c3)o2)c1
CN(C)CCCNC(=O)c1nonc1-c1nc2c(N)cccc2[nH]1
CCc1ccc(Cl)cc1NC(=O)c1cnn2ccccc12
CCC(=O)NC(C)Cn1cc(NC(=O)c2csc(-c3ccccc3C)n2)cc1C(=O)Nc1cc(C(=O)NCCN2CCOCC2)n(Cl)c1
O=C(CN1C(=O)c2ccc([N+](=O)[O-])cc2C1=O)N1CCCCC1
O=C(Nc1ccc2c(c1)[n+]1ccsc1c(C=Cc1ccccc1)[n+]2[O-])c1ccc(Cl)cc1
CNC(=O)c1ccc(CC(NC(=O)Cn2ccnc2)OC)cc1
CC(=O)NC1OC(C)CN2c3c(cc4cnoc4c3F)CC3(C(=O)NC(=O)NC3=O)C12
CCn1nc(N(C)C)c(CCNC(=O)C(=O)Nc2ccc(C)cc2)c1-n1cccc1
NCCCCCS(=O)(=O)Nc1ccc(CC(C(=O)N2c3ccccc3CC2C(=O)O)C(F)(F)F)cc1
COc1ccc(CNC(=O)CC(NS(=O)(=O)c2cccc3cccnc23)C(=O)N(C)c2ccccc2)cc1
CCC(=O)NCCc1cccc2c1C(=O)N(Cc1cncn1Br)CC(=O)N2
CC=CC(=O)OCc1cccc(O)c1O
COc1cccc(-c2nc(N3CCN(C(=O)CN4CC=C(c5ccccc5)CC4)CC3)ncc2C#N)c1
Cn1cnc2cc(COCCOCCNC(=O)C(N)CC(=O)O)ccc21
CC(=O)OC1CC2C(=O)NC(=O)C2c2c1c1ccccc1n2-c1ccccc1
Cc1cc(O)cc2c1C(=O)c1c(OC3OC(O)C(CO)C(O)C3O)cccc1C2=O
Cc1ccc(S(=O)(=O)Nc2cc(C(=O)O)ccc2-c2cccs2)cc1
CCC(O)C#CC#CC#CCO
COC(=O)c1ccc(COc2cccc(C=C3C(=O)N(c4ccccc4)N=C3Cl)c2)cc1
NC(=O)c1ccc(CC(=O)NC(Cc2ccccc2)C(=O)Nc2ccc(N3CCOCC3)cn2)cc1
Nc1ccccc1-c1nnc(C(=O)NCc2ccccc2)o1
CCCC(=O)c1ccc2c(c1)[nH]c1c3c(ccc12)OC(C)(C)C=C3
COc1ccc(C2C3=C(CSC3=O)N=C3CCS(=O)(=O)C32)cc1OCC(N)=O
CNCc1cc(C)ccc1Oc1ncnc2c1CCN(C(=O)c1ccc(F)cc1)C2
CC(CNC(=S)NOCc1ccccc1Cl)Cc1ccccc1
N=C(N)NCCCC(NC(=O)C(N)Cc1cnc[nH]1)C(N)=O
COc1ccc(NC(=O)c2cccc(C)c2)cc1
COc1cc(C)ccc1C1CN(OC)Cc2cc3c(cc21)OCO3
O=S(=O)(NCCc1ccc(C(F)(F)F)cc1)c1ccc2c(c1)CCNCC2
c1cc(-c2ccc(CCc3cc4ccc(C5=NCCCN5)cc4[nH]3)cc2)ccn1
CC(=O)CCC(=O)CC(=O)NC(C)c1cccc(-n2ccc(C(=O)N3CCOCC3)n2)c1
Nc1nn(CC(=O)OCC(=O)Nc2ccccc2)c(=O)n1N
CC(C)CC(NC(=O)C(CO)NC(=O)C(CCCC(NC(=O)C(NC(=O)CCC(N)C(=O)O)C(C)C)C(=O)O)N=O)C(=O)O
O=[N+]([O-])c1nc(Cl)nc2c1cc(CN(CCc1c[nH]cn1)Cc1cccs1)n2C1CCCC1
COCCNC(=O)c1ncnc2cc(-c3cc(N)cc(Cl)c3)ccc12
CC(C)Cc1ccc(Cn2c(SCC(=O)N(N)c3c(CC(C)C)n(C)c(=O)[nH]c3=O)nc3ccccc32)cc1
CNC(=O)N1CCC2(CC1)CCN(C1CCc3cc(-c4ccc(C(CO)C(C)(C)C)cc4)ccc31)C2=O
CC1CN(C(=O)C2(C)CCCCC2)CC(C)O1
Cc1cc(C(F)(F)F)nc(OCC2(c3ccccc3)CCN(C(=O)CN(C)C)C2)n1
O=C1NC(=O)C(c2c[nH]c3ccccc23)C1=Cc1cccs1
O=C(CSc1nc[nH]n1)N1CCOCC1
O=C(Oc1cccc(Cl)c1-c1nc(=O)c2c([nH]1)CCNC2)c1ccco1
CCOC(=O)CSc1nnc(N(CC)CC)s1
CC(C)CNC(=O)c1cc(-c2ccccc2)nc2c(Br)cnn12
COC=C1Cc2ccccc2N1C(=O)C(=Cc1ccc([N+](=O)[O-])cc1)C(=O)O
COc1ccc(-n2nc(Cl)c3c(Cl)cc(=O)n(Cc4ccc(C)cc4)c32)cc1C(C)C
CCCCC(C)(O)C1CC23C=CC1(O)C1Oc4c(O)ccc5c4C12CCN(C)C3C5
NC(=O)C1CCCN1C1CC1
N#CC(=Cc1ccc(C(=O)O)cc1)C(=O)Nc1ccccc1
Cc1ccc(NC(=O)NCCCN2CCN(CC(=O)Nc3cccc(C)c3Cl)CC2)cc1
CCNc1ccc(CNC(=O)c2cn3c(C)c(C)nc3nc2C)cc1
Cc1c(C=C2C(=O)NC(=O)NC2=O)cc(-c2ccccc2)n1-c1cccc(Cl)c1
CCOC(=O)c1nc2ccccc2n1Cc1ccc(OC)cc1
N#Cc1cc(OC(=O)c2c[nH]c3ccccc23)ccc1F
Cn1cc(CC(=O)Nc2ccc(C(=O)N3CCCCC3)cc2OC2CCOC2)c2ccccc21
CCCCc1ccccc1CC(=O)NN=c1nc(-c2ccccc2)c2c(OC)cccc2[nH]1
CCn1ncc2cc(C(=O)N3CC(C(=O)Nc4nc(C)ns4)C3)ccc21
Cc1ccc(Oc2cccc(CN3CCN(F)CC3)c2)c(CC(N)=O)c1
Cn1ncc2c(=O)nc(-c3cccn(-c4ccc(C(C)(C)C)cc4)c3=O)[nH]c21
CCOc1ccccc1N1CCN(CCc2ccccc2)CC1
COc1ccc(N2CCN(Cc3cccc(O)c3[N+](=O)[O-])CC2)cc1
O=C1C(=O)c2ccc(Br)cc2-c2ccccc21
O=C1c2c(c3c(c4[nH]c5cc(CCO)ccc5c24)n2c4c(c5ccccc5n34)CCC2)C(=O)N1O
Cc1ccc(N2C(=N)CCSC2=NN=C(C(=O)O)c2cccnc2)cc1
CCCCN(C(C)=O)c1ccc(CN2CCCCC2)cc1
COc1nc(C2CCN(C(=O)Nc3cc(C)c(OC)c(OC)c3)CC2)n[nH]1
CCCCCCCCCCCCCCCCNC(=O)c1cccnc1O
O=S1(=O)Nc2cccnc2N1Cc1ccccc1
COc1ccc(CCCC(=O)N2CCN(S(=O)(=O)c3ccc(Cl)c(C(F)(F)F)c3)CC2)cc1I
Cc1nn(CC(=O)N2CCOCC2)c(=O)c2nn(-c3ccccc3)c(C)c12
O=C(O)C1C(O)CC(O)CC1O
COc1c(CN(C)C)cccc1N1C(=O)c2nc(-c3ccc(C=Cc4ccccc4)c(C(=O)OCCN)c3)n(Cl)c2C1c1ccc(F)cc1
COc1ccccc1NC(=O)C1CSC(C(=O)N2CCOCC2)=N1
CC1=NOC2(C1)C(=O)N(Cl)c1ccc(CC(C)C)cc12
O=C(O)c1ccc2[nH]cc(O)c2c1
NC(=O)CN1CCc2ccc(OC3CCNC3)cc2C1=O
O=C(O)c1ccccc1Nc1nc(-c2ccccc2)nc2ccccc12
Cc1ccc(-c2c[nH]c(=O)c3[nH]nc(-c4ccc(Cl)cc4F)c23)cc1
O=C(CCCCc1nnc(NC(=O)OCc2ccccc2)o1)OCOC(=O)C(Cc1ccccc1)NC(=O)OCc1ccccc1
CCN(CC)c1cnc(NC(=O)C2CCN(S(=O)(=O)c3ccc(C)cc3)CC2)s1
CC1=C(c2ccc(O)cc2)C(=O)c2cccc(C)c21
COc1cccc(S(=O)(=O)NC(=O)Nc2ccccc2[N+](=O)[O-])c1[N+](=O)[O-]
c1ccc(-c2nnc(-c3c[nH]c4ccccc34)s2)cc1
Cc1ccc(-n2nccn2)c(C(=O)N2C3CCC2C(COc2cnccn2)C3)n1
O=S(=O)(Cc1ccccc1)Nc1ccccc1NC(=S)NCc1ccccc1
O=C1NCC(CCN2CCC(Cc3ccccc3)CC2)N(CCC2CCCCC2)C1=O
O=C(NN=Cc1coc2ccc(O)c(CO)c2c1=O)c1cccc(O)c1
CCNCCNC(=O)c1cccc(SCC(NC(C)=O)C(=O)NC(CC(C)C)C(O)CC(=O)NCCOC)c1
COc1cc2ncc3c(OC)nc(-c4ccccc4OC)cc3c2cc1N
COC(COC(c1ccc(C)cc1)c1ccc(Cl)cc1)CN1CC2CCC1CN2O
CC1C(C(=O)O)CCC2(O)CCC3(C)C(=CCC4C5(C)CCC(C)C(C)(C)C5CCC43C)C12
Cc1ccc(C2C(OC(c3cc(C)cc(C(F)(F)F)c3)C(F)(F)F)OC(=O)N2c2cccnc2)cc1
NC(CCC(=O)Nc1ccccc1)C(=O)Nc1nc(-c2ccccc2)cs1
Cc1ccc(C(Nc2nccc(N3C(=O)OCC3C(C)C)n2)C(C)C)cc1
COc1ccccc1NC(=O)CN(CCC#N)C(=O)c1c(C)nn(-c2ccccc2)c1C
OCCNc1nc(Nc2cccc(Cl)c2)c2nc[nH]c2n1
CCc1ccc(OCC2CN(C3CCOCC3)CCO2)nc1
CC(=O)OC12CCCC3C4CC=C5CC(C)CCC5(C)C4CCC31COC2
CN1C2CCN(CC2)C1c1cccc2ccccc12
COc1cc(-c2cccc(-c3c(O)ccc4c(-c5ccc6c(c5)OCO6)cc(=O)oc34)c2)ccc1O
O=C(O)CSc1nc(-c2ccc(Br)cc2)cs1
Cc1nc(N2CCC(OCC3CCC(N)CC3)C2)c2[nH]c3ccc(Cl)cc3c2n1
CCOc1ccc(OCCCCCCC(=O)Nc2ccc3nc(N4CCOCC4)cc(C)c3c2)cc1
CC(C)NCC(O)COc1cc(C(C)(C)C)ccc1Br
Cc1ccc(O)c2c(=O)c3ccccc3[nH]c12
Cc1cc(C(=O)NCCC(C)(C)O)n[nH]1
N#Cc1ccccc1CNC(=O)COC(=O)CNC(=O)c1ccco1
OC(Cc1ccccc1)CC(O)(c1ccccc1)c1ccccc1
NC(=O)C(CCC(=O)O)NC(=O)C(CCC(=O)O)NC(=O)C(NC(=O)C1CCCN1)C(=O)NC(CO)Cc1ccccc1
CC1CCN(c2cc3[nH]c(-c4c(NCC(CC(N)=O)c5cccc(O)c5)cc[nH]c4=O)nc3cc2C(=O)NC2CCC(Cl)CC2)C1
COC(=O)c1sccc1NC(=O)c1ccc(Cl)cc1
Cc1cccc(N2CCN(C(=O)c3cc(S(=O)(=O)N4CCCC4)cn3C)CC2)c1
O=C(NCCc1ccc(Cl)cc1)C(=O)NCC(c1ccco1)N1CCOCC1
CCCc1cc(O)c(NS(C)(=O)=O)cc1CCNCCCCCCCCc1ccc(O)cc1
Cc1ccc(C(=O)NCCC2(C)OCCCN2S(=O)(=O)c2ccc(OC(C)C)cc2)cc1C
c1cc2c(cn1)[nH]c1cc(OCc3ccc4c(c3)OCO4)ccc12
CC(C)Cc1c(N(CC(C)C)C(=O)COC(=O)c2ccc(N)cc2)c(=O)[nH]c(=O)n1N
CC=C(C)C(=O)OC1=CCC(C=O)C(=O)C=CC=Cc2coc(=O)c(C)c2CC1
CNC(=O)CCCC(NC(=O)CP(=O)(O)C=C(C)C)C(=O)NC(CCC(N)=O)C(=O)NC(CC(C)C)C(=O)O
Fc1ccc(-n2ncc3c(N4CC(Oc5cccnc5)CC4c4cncnc4)ncnc32)cc1
CC1(C)CNC(=O)c2cc3ccc(C(=O)Nc4cnc(C(=O)N5CCOCC5)s4)nc3n2C1
COc1ccc(-c2ncn(OC)c2-c2ccc(C=CC(=O)NO)cc2C)cc1
Cc1cccc(NC(=O)CN2CCN(S(=O)(=O)c3cn(C(C)C)cn3)CC2)c1
C=C(C)C1(C)C(C)CCC2(C)C1CCC1(C(=O)NC(=O)CCCCCCC(=O)NC(CC(=O)OC)C(=O)OC)C2CCC2C3C(O)CCC3CCC21C
NC(=S)NN=C(c1cncc(Br)c1)c1cc(Br)cc(Br)c1
CCOc1cc(C)ccc1OCCCOc1ccc(C)cc1C(O)CNC(C)C
CCc1cc(C(=O)OCC(=O)Nc2ccccc2N)nc(C)c1Br
Nc1cc(C(S)C(=O)O)ccc1Cl
Cc1nnc(NC(=O)c2cccc(S(=O)(=O)N(C)C)c2C)s1
Cc1c(OCc2ccccc2)ccc2c1C(=O)c1ccccc1C2=O
O=[N+]([O-])c1ccc(-c2c3ccccc3cc3ccccc23)cc1
COC(CC(=O)OC1C=CC2CC(=O)C3CC4OCC4(O)C3C(OC(=O)c3ccccc3)C(C2)C1)c1ncc(-c2ccccc2)o1
CCOC(=O)C1=C(Cl)C(c2ccc(NC(=S)Nc3ccc(Cc4ccccc4)cc3)c(C)c2)NC(=S)N1
COc1ccc(N=C2C=CC(=Nc3cccc(Cl)c3)c3ccccc32)cc1
O=C(CNc1ccc(F)c(F)c1)Nc1ccc2c(c1)OCCO2
CC(=O)Nc1ccc(NC2=C(C=Cc3ccccc3)C(=O)CCC2)cc1
ON=C1CCC(c2cc(Oc3ccc(Cl)c(O)c3Cl)on2)CC1
CS(=O)(=O)N1CCc2ccc(OCc3ccccc3)cc2C1
COc1ccccc1OCCN1CC(=O)N(CCc2ccccc2)CC(=O)N(CC(=O)NCCc2ccccc2)C1=O
COc1cc(CNCc2cccnc2N2CCCCCCC2)ccc1F
CC(C)NC(=O)C1CCCN(Cc2cnc(-c3cccc4[nH]ccc34)s2)C1
CCN(CC)CCCN(C)C(=O)c1ccc(-c2c(C(=O)NCc3ccc(C)cc3)c(=O)n(Cl)c3ccccc23)cc1
CCOC(=O)c1ccc2c(c1)C1(C)Cc3cnc(C(=O)OC)nc3N(C)C1N2N
O=C(NCc1cccnc1)c1ccc(NS(=O)(=O)c2ccc(Cl)c(Cl)c2)o1
COC(=O)NC(C(=O)c1ccc(-n2c(C=Cc3ccc(CN4CCCC4C(=O)O)nc3)nc3ccccc3c2=O)cc1)C(C)C
O=C1NC2(CCCCC2)C(=O)N1CCOc1ccc(Br)cc1
O=C(COC(=O)CCNC(=O)c1ccc(Br)cc1)NCc1ccc2c(c1)OCO2
CNC(=O)C(O)C(Cc1c[nH]c2ccccc12)NC(=O)C(CC(=O)NO)CC(C)C
C#CCCc1ccc(S(=O)(=O)N(F)c2nc3cc(S(=O)(=O)N4CCC(C)CC4)ccc3o2)cc1
Cc1ccsc1CN1CCC2OC(C(=O)NCc3ccco3)CCC21
Cn1nccc1-c1cc(NC(=O)Nc2ccc(Cl)cc2)ccc1OCCN1CCCC1
CCCCCCCCC=CCC=CCC=CCCCCC(=O)O
O=C1NC(=O)C(=Cc2c[nH]nc2-c2ccc(Cl)cc2)S1
ON=Cc1cc[n+](CCC#Cc2ccco2)cc1
CCOc1ccc(NC(=O)c2ccc(-c3ccccc3)c(N3CCOCC3)n2)cc1
CN(C)c1ccc(-c2nc(CS(=O)(=O)CC(=O)NC3CCCC3)c(C(F)(F)F)o2)cc1
COc1cccc(-c2cc(C(=O)NCc3cc(OC)c(OC)c(OC)c3)n[nH]2)c1
CC(=O)c1cc(Cl)c(Oc2ccc(N)c(Cl)c2)c(Cl)c1
COc1ccc(S(=O)(=O)c2c(Nc3ccc(NC(C)C)cc3)ncnc2OC)cc1
C=C1C(C)=C(C#N)C(=O)N1c1c(C)cccc1C
COC(=O)C1CC2C=CC(C2)C1
O=C(Nc1cccc2c1C1CCCN1CC2)c1ccc(-c2ccc(Cl)cc2Cl)cc1
Cc1ccc(N(c2ccccc2)C(O)(P(=O)(O)O)P(=O)(O)O)cc1
Nc1ccccc1-c1ccccc1Oc1ccccc1
O=C(O)c1ccc2nc(-c3cccc4ccccc34)[nH]c(=O)c2c1
O=C1CCC2(CCN(Cc3ccc(Br)s3)C2)CN1C1CCCC1
CCOC(=O)N1CCc2c(sc(NC(=O)c3ccc(C)cc3)c2Br)C1
CCOC(=O)C1=C(Nc2ccc(NC(C)=O)cc2)C(=O)N(c2ccccc2)C1c1ccccc1
O=C(Nc1cccc(N2CCC(N3CCCC3)C2)c1)c1cccc(-c2ccc(=O)[nH]c2)c1
CSc1c2c(nc3c1C(=O)NCN3C)CCC2
CC(=O)N1CCC(CN(C2Cc3cc(C)ccc3N(Cc3cncn3C)C2)S(=O)(=O)c2cn(C#N)cn2)CC1
CC=Cc1ccc(CC(=O)Nc2nc(CCNC(C)=O)cs2)cc1
C=CCc1ccc(NC(=O)CSc2nnc(C3CCN(S(=O)(=O)c4ccccc4)CC3)n2C)cc1
O=C(NC1C[N+]2(Cl)CCC1CC2)c1ccc(CC(F)(F)F)s1
CCOC(=O)CCCn1cc(CCc2ccccc2)c2cc(Br)ccc21
CCCCCCCCC1CN(OCCCCC(C)(C)C(=O)O)CCN1CC(c1ccccc1)c1ccccc1
CC=C(NC(=O)C1CCC2c3cc(NS(=O)(=O)c4cc(F)c(F)cc4F)ccc3CCN12)C(=O)OC
O=C1OCCN1Cc1nc(-c2ccoc2)cs1
O=C(NCC1CCN(c2ccncc2)CC1)c1ccc(F)c(OCCc2ccc(Cl)cc2)c1
COc1cc(CO)c2c(O)c3cc(F)c4cc(O)oc4c3cc2c1
CCOn1c(=O)c2c(cc(C=Cc3cc(C)c(O)c(C)c3)n2OCC)n(C)c1=O
CC
CC(=O)C1=C([N+](=O)[O-])Nc2nc(SCc3cccc(Cl)c3)nn2C1c1cccc(C)c1
CCCCCCCCC(=O)C(=O)O
C=CC(Cc1ccc(O)cc1)NC(=O)C(Cl)NCc1ccc(CC(N)=O)cc1
O=c1[nH]c2cccc(NC(c3ccccc3)c3nnc4n3CCC4)c2[nH]1
O=C(Cn1c(=O)n(Cc2ccncc2)c(=O)c2ccccc21)NCc1ccc(Cl)nc1
CC(=O)Nc1cccc(NC(=S)NC2OC(O)C(CO)C(Cl)C2O)c1
O=C(NC1c2cc3c(cc2C(c2ccc(O)cc2)C2C(=O)OCC12)OCO3)C(=Cc1ccc(O)c(O)c1)c1cccc(O)c1
COc1cc2ncnc(N3CCN(C(=S)Nc4ccc(Oc5ccccc5)cc4)CC3)c2cc1OC
O=C(OC1Cc2c(O)cc(O)cc2OC1c1cc(O)c(O)c(O)c1)c1cc(O)c(O)c(O)c1
O=C(O)CNC(=O)c1cc(Cl)cc(-c2ccnc(Nc3ccc4[nH]ncc4c3)c2)c1O
COc1ccc(C(=O)OC2CC3CCCC(C2)N3OC)cc1C
Cc1cc(I)cc(Cc2cc(-c3ccccc3)[nH]c(=O)c2C)c1
COc1ccc(C)c(CSc2nc3n[nH]c(=O)n3c(=O)n2-c2ccc(C)cc2)c1
O=C1c2cccc(O)c2C(=O)c2c1ccc1cc(O)ccc21
CC(=O)c1c(O)nc(-c2ccccn2)[nH]c1=O
CCc1nc2ccc(C(=O)OC)cn2c1N(Cl)Cc1ccc(Cl)cc1Br
Cc1cc(-c2ccccc2)cc2c3c(sc12)C(=O)NC(=O)C3
N#Cc1cc(OCc2cnc(Cl)cn2)cc2oc(OCc3ccccc3)nc12
Cc1ccccc1-c1ccc(C=CC(=O)Nc2ccc3nc(N)cc(N)c3c2)cc1
CCCCc1cc(-c2ccccc2)oc(=O)c1NC(=O)c1ccccc1SC1=C(OC)OC(C)(CCc2ccc(O)cc2)CC1=O
Cc1cc(-c2ccccc2)n(CC(=O)Nc2cc(C)c(NC(=O)CC(C)(C)C)c(C)c2)n1
CCCNc1nc2c(c(=O)n(C)c(=O)n2C)n1CCCc1ccccc1
CCc1ccc(CSc2nc[nH]n2)cc1
Cc1cc(CNC(=O)C(C)c2ccccc2)ccc1NS(C)(=O)=O
CCCCN1CCN(c2ccccc2Nc2ccccc2)CC1
O=S(=O)(CCCCc1ccccc1)c1ccccc1
Cc1ccc(CN2CCCC3(C2)NOC(=O)NC3=O)cc1
CCOc1ccc2nc(C)cc(-n3cc(C(=O)N4CCCCC4)c4ccccc43)c2c1
Cc1cc(NC(=O)CSc2ccsc2C)ccc1[N+](=O)[O-]
CN1CCN(c2ccc(-c3nc(N)nc4cc(-c5ccccc5)ccc34)cc2)CC1
CCN(CCNC(=O)N1CCCCC1C)Cc1ccccc1
Cc1ccc(C2(C)NC(=O)N(CC(=O)Nc3ccc(C#N)cc3)C2=O)cc1
O=C1NCc2cc(-c3cc(CCN4CCOCC4)c4ccccc4n3)ccc21
COC(c1ccc(N2C(=O)Cc3cc(C)c(Cl)cc3C2c2ccc(OC(C)C)cc2)cc1)N(C)C(=O)C1CC1
NC(=O)c1ccc2c(c1)N(CCCNCc1cccnc1)C(=O)CC2
CCOCCOc1ccc(C(CC(=O)O)c2ccccc2)cc1
CCOC(=O)c1ccc(CNC(=O)N2CCCCCC2)cc1
Brc1ccc(-c2nc(CNc3cccc(Br)c3)co2)cc1
CC(=O)Nc1ccc(S(=O)(=O)Nc2ccc3c(c2)N(C(=O)c2ccc[nH]2)CCC3)cc1
O=C(CSc1n[nH]c(-c2ccccc2)n1)Nc1ccccc1
CC(=O)Nc1ccc(C(=O)Nc2ccccn2)cc1
O=C(Nc1ncc(-c2cccc(Cl)c2)n1CC(F)(F)F)C1CCCCN1S(=O)(=O)c1ccc2c(c1)OCCO2
CCOc1ccc(S(=O)(=O)Nc2ccc3c(c2)OCCO3)cc1
CC1=C(C(=O)Nc2ccccc2)C(c2ccncc2)C(C(=O)Nc2ccccc2)=C(C)N1
Cc1nc(CN2CCOC3CN(CC4CCCCC4)CC3C2)oc1C
COc1ccc(C2=C(c3ccc(Cl)c(S(N)(=O)=O)c3)CC(=O)N(c3ccc(Cl)c(Cl)c3)C2)cc1
C=CCn1nc(-c2ccccc2)nc1-c1ccccc1
O=c1[nH]c(=O)n(C2CC(C=CBr)C(CO)O2)cc1C=CBr
C=C1Nc2ccc(O)cc2C1(OCCCCCC)c1c[nH]c2ccccc12
CC(C)Cc1ccc(CCCN(C(=O)Nc2ccc(F)cc2)C2CCC3(CC2)OCCO3)cc1
NC(=O)c1cccc(Br)c1-c1cccc(CC2NCCc3cc(F)c(C(F)(F)F)cc32)c1
Cn1c2c(c3ccccc31)CN(c1ccncc1)CC2
COC(=O)CCCC=CCC(CC(=O)OC)NC(=O)Cc1ccccc1
c1cc2c(c(SNCCNc3ccnc4ccccc34)c1)OCCO2
COc1ccc2c(c1)C1(CCc3cc(-c4ccc(F)cc4)ccc31)CNCC2
COc1cccc(-c2ccc(SCC(=O)c3ccc4ccccc4c3)nn2)c1
CC(O)(Cc1c[nH]c2c1C(=O)c1ccccc1C2=O)NCC(O)c1ccc(C#N)cc1
CC(Cn1cncn1)(c1ccc(F)cc1O)C(F)N1CCc2nc(-c3ccccn3)sc2C1
Brc1ccc2cc3ccccn3c2c1
Cc1ccc(S(=O)(=O)N(CC(C)N2CCOCC2)c2ccccc2)cc1
COc1cccc(-c2ccc(C3C4C(=O)N(C(C)(C)C)C(=O)C4C4(Cc5ccccc5)C(=O)N(c5ccccc5)C(=O)N34)cc2)c1
COc1ccc2c(c1)C(=Cc1ccc(OC)c(F)c1)CCN2
CC(=O)OC12CCC3(CC(CC4=CCC(C)CC4)OO3)CC1CCC1C3CCC(C(C)CCCC(C)C)C3(C)CCC12
COc1ccc(C2=NN(Cc3ccccc3OC)C(=O)CC2)cc1
CC1Cc2ccccc2N1c1nc(N2CCOCC2)nc2c1CCN(Cc1ccccc1)CC2
CC1CCC2(O)C(C1)C(C(C)CCCC(C)(C)OC(F)(F)F)CC1C3CCC(O)C3(C)CCC12
CCON=Nc1ccc(-c2cnc3cc(NC(C)C)nn3c2C)cc1
COc1cc(Cl)ccc1OCC(O)Cn1c([N+](=O)[O-])cnc1C
COc1ccc(N2CCN(C(=S)Nc3cc(Cl)ccc3Cl)CC2)cc1
CCc1nc2ccncc2c(=O)n1-c1ccc(S(=O)(=O)N2CCOCC2)cc1O
Cc1nc(C)c(C(=O)N=c2nc(-c3ccccc3)n(C=C3CCCCC3=O)n2C)s1
COc1nnnn1-c1ccc(C(F)(F)F)c(CNC2CCN(CC(F)(F)F)CC2c2ccccc2)c1
CCC(Cc1c[nH]c2ccccc12)C(=O)NC(CO)C(=O)OCc1cn(C2CC(n3cc(C(C)O)c(=O)[nH]c3=O)OC2NC(=O)OC(C)(C)C)nn1
Cc1ncccc1OS(=O)(=O)N(S(C)(=O)=O)S(C)(=O)=O
O=C(c1c[nH]c2ccccc12)N1CCN(c2ncnc3sc4c(c23)CCC4)CC1
Nc1cnc2c(c1NCc1ccc3c(c1)OCO3)CC(C(=O)NCc1ccc(Br)cc1)O2
O=C(CN1C(=O)CSc2ccc(S(=O)(=O)N3CCCCCC3)cc21)Nc1cc(Cl)ccc1F
O=S(=O)(Nc1cccc2ccccc12)c1ccc(F)cc1
CC1(C)CCN(C2C3CC4CC2CC(O)(C4)C3)C(=O)c2cnn(-c3ccc(CCO)cc3)c21
CCON(Cc1ccccc1)C(=O)NCC(NC(=O)OC(C)(C)C)C(=O)NC(CC(C)C)C(O)CC(=O)NCC(C)CC
COc1ccc(S(=O)(=O)Cc2nc3cnc(N4CCN(C)CC4)nc3n2CC23CC4CC(CC(C4)C2)C3)cc1
COc1ccc(C)cc1NC(=O)CSc1nnc2cc(OC)c(C)c(NC(=O)c3cccs3)n12
CC(C)(C)NCC(O)COC(=O)c1ccccc1
COc1cc(Nc2c3ccccc3nc3cc(Cl)ccc23)c(Cl)cc1C(=O)Nc1cc(OC)c(OC)c(OC)c1
CCOC(=O)c1cccc(-n2c(Cn3cccn3)nc3ccc(N)cc3c2=O)c1
CCC(C(=O)Nc1ccccc1C(=O)N1CCCC1)n1cccc1
CCCCCCCCCCCCCC(=O)NCc1ccccc1
Cc1cnn2c1nc(C(=O)Nc1ccccc1)c1ccccc12
CC(C)CN(Cc1cc(O)ccc1Cl)S(=O)(=O)c1ccccc1
COc1ccc(-c2nc(-c3ccccc3)n(CCC(O)CC(O)CC(=O)O)c2-c2ccc(F)cc2)cc1
O=C(NCC(c1cccnc1)N1CCOCC1)c1ccc(Cl)s1
CN1C(NCCCc2ccc(Cl)cc2)=NC(N)=NC1(C)c1nccn1C
CC(=O)NCc1ccc(-c2nc3scc(-c4ccc(NS(=O)(=O)c5ccccc5F)cc4)n3n2)o1
Cn1nnnc1SCC(=O)N1CCCc2ccccc21
O=C(NCc1ccc(F)cc1)c1cnc2sc(N3CCCCC3)nn2c1=O
CC(N)=NOCCOCOc1cc(Br)cc(C(=O)Nc2c(Cl)cccc2Cl)c1
Cc1cc2nc(C(C)NC(=O)Cc3cccnc3)[nH]c2cc1C
CCOC(=O)C1C(C(=O)OC(C)(C)C)=C(NCc2ccco2)C(=O)N1C1CC1
Cc1ccc(C(C(=O)NCC2CCCN2C)c2cccc3ccccc23)cc1
CC1CCN(Cc2nc(CC(=O)NCCc3ccccc3)cs2)CC1
COc1ccc(OCC(=O)Nc2ccc3[nH]cnc3c2)cc1
COc1ccc(CNC2CCC(C(c3ccccc3)c3ccccc3)NC2)cc1OC
O=C(NNC(=S)NCC(c1ccco1)N1CCOCC1)c1ccncc1
NC(CSC(c1ccccc1)P(=O)(O)O)C(=O)O
COCCc1ccc(Nc2cccc3c2C(=O)C=C3S(=O)(=O)N2CCOCC2)cc1
CCC(=C(c1ccccc1)c1ccccc1)c1ccccc1
O=C1SC(=Cc2ccccc2)C(=O)N1CC[N+](=O)[O-]
Clc1ccc(-c2cnc(Nc3cccc(Cl)c3)nc2-c2ccc(Cl)cc2)cc1
CNC1C(O)C(COP(=O)(O)Oc2ccccc2)OC1n1cnc2c(Nc3ccccc3)nc(NCCC3CCCO3)nc21
CCOc1c(C(=O)NC(=O)Nc2ccc(C)cc2)sc2nc3n(c(=O)c12)CCC3
CN(C)CCC(c1ccccc1)N1C(=O)C2C3C=CC(C3)C2C1=O
CCc1ccc(OCCCOc2ccc(C(=O)O)c3oc(-c4ccccc4)cc23)cc1
O=C(NCCn1ccnc1)N1CCN(Cc2ccccc2F)CC1
CCCCCCCCCCCCCCCCCC(=O)C(=O)NC(CCCC)C(=O)NC(CCCCN)C(=O)NC(CCCCN)C(=O)NC(CCCCN)C(N)=O
Cc1ccccc1NC(=O)C(=Cc1ccc(OC2OC(C#N)C(O)C(O)C2O)c([N+](=O)[O-])c1)CO
CCOc1cccc(C=NNC(=O)Cn2cnc([N+](=O)[O-])n2)c1
CCC(=O)Nc1ccc2c(c1)nc(Cl)n2C
Fc1cccc(F)c1Cn1cnc2ccccc21
c1ccc(CSc2n[nH]c(-c3ccncc3)n2)cc1
COc1cc(Oc2ccc(Nc3ncnc4ncc(C(F)(F)F)cc34)cc2C#N)ccc1F
COc1ccc(-c2cccc[n+]2Cl)cc1C
O=C1CC(c2ccccc2F)c2[nH]cnc2N1
c1ccc(-c2cc(-c3nc4ccccc4[nH]3)[nH]n2)cc1
CC(=O)Cc1cc(C)c2c(c1)OC(C)(O)C(C(C)C)C2
CC(=O)Nc1ccc(NS(=O)(=O)c2ccc(OCC(=O)NCC3CCCO3)cc2)cc1
N#Cc1ccncc1-c1csc(Nc2ccc(S(=O)(=O)NCc3ccco3)cc2)n1
Nc1cc(F)cc(CCc2nc3c(F)c(F)ccc3[nH]2)c1
CCN(CC)C(=O)C1=C(C)NC(=O)NC1CSCc1ccc(C(F)(F)F)cc1
COc1cc2cccnc2c(C(F)(F)F)c1C(OC)c1ccc(C#N)cc1
NS(=O)(=O)c1cccc(NC(=O)C2CC3CCC2C3)c1
Cc1ccc(CNC(=O)C2CCCN2C(=O)C2CCCO2)cc1
CC(C)c1ccc(Cn2nnnc2CN(Cc2ccco2)C(C)c2nc3ccccc3[nH]2)cc1
O=S(=O)(NCc1ccc(Cl)cc1)c1cc(F)ccc1NCc1ccccc1
COC(=O)c1cc(C)n2nc(C(=O)Nc3nc4ccc(C)cc4s3)nc2n1
COC(=O)c1cc(Cl)cc2cc(-c3ccccc3)c(=O)oc12
CC(O)c1ccc2c(c1)C(=O)C1(CCN(Cc3cc[nH]n3)CC1)CO2
Cn1cnc2nc[nH]c2c1=O
Cn1c(=O)c2[nH]c(Cc3ccc(Br)cc3)nc2n(C)c1=O
Cc1ccc(-c2c(Cl)c(Cl)c3n2CCC3)c(C=C(C#N)C#N)c1
COc1cc2c3c(c1OC)C(=O)CC(O)OC(C3)C1C=C(C)CCC21COCc1ccco1
O=C(CCC(=O)Nc1ccccc1)NN=Cc1cccc2c1CCC2
Cc1ccc(CC(=O)N2C(I)CCC2COCc2ccccc2)cc1
O=C(Nc1ccccc1[N+](=O)[O-])N1CCNc2nc(F)ccc2C1
COc1ccc(-c2nnc(Nc3ccc(NC(=O)c4ccc(S(N)(=O)=O)cc4)c(OC)c3)c3ccccc23)cc1
CN(C(=O)OC1CC2CCC(C1)N2C)c1ccccc1
O=C(O)c1cc(O)cc(O)c1Cl
Cc1ccc(C2(C)CCN(C(=O)c3cc(-c4nc(C)n[nH]4)c(C4CC4)cc3F)CC2)cc1
COc1cc2c(Nc3ccc4c(c3)C(OC)CCN4C(C)=O)ncnc2cc1C
CC(C(=O)Nc1ccc(S(=O)(=O)N2CCNCC2)cc1)c1ccccc1
Cc1cc(=O)nc(NCCc2ccccc2)[nH]1
COc1ccc(C=Cc2cc(OC)cc(OC)c2C=CC(=O)c2ccc([N+](=O)[O-])cc2)cc1
COc1ccc2c(c1)cc(Cc1ccccc1)n2Cc1ccc(C(=O)O)c(OC)c1
Cc1cc(C)cc(C(F)(NC(=O)n2cc(-c3cc(Cl)ccc3C#N)c(F)n2)C(F)(F)F)c1
COCC(C)Oc1ncnc2c1nnn2-c1ccc(C(C)C)cc1
O=C1NCC(=O)N(Cc2ccc(Cl)cc2)C1Cc1c[nH]c2ccccc12
O=C(NCc1ccco1)c1ccccc1C(=O)NCC1CCNCC1
CCCCc1ccc(NNC(=O)c2cc(S(=O)(=O)N3CCOCC3)ccc2N2CCCC2)cc1
COc1cc2c(cc1C)CCN(OC)C2c1ccc(-c2ccncc2)cc1
CCOc1cccc(NC(=O)C2CCCN2S(=O)(=O)c2cccc3cccnc23)c1
O=C(C1CC(=O)N(c2cccc(Cl)c2)C1)N1CCCCCCC1
O=C(Nc1ccc2c(c1)OCCO2)c1cc2cccnc2cn1
CN1CCCCC1CNC(=O)c1cccc(Cn2cncn2)c1
COc1ccc(N2Cc3ncnc(Nc4cccc(C(C)C)c4)c3C2)cc1
COc1cc2c(cc1OC)C[N+](C)(C)CC2
O=S1(=O)c2cccc3cccc(c23)N1CCCCN1CCN(c2ccc(F)cc2)CC1
CC(C)C1=[N+](CC(=O)c2ccccc2)c2ccccc2C1(C)C
COc1cc2nc(CCc3cc(OC)c4c(c3)OCO4)oc(=O)c2cc1OC
CC(O)C1N2C(=O)C(C)C2SC1(C)Cl
O=C(c1ccc2c(=O)n(Cc3ccccc3O)c([N+](=O)[O-])nc2c1)N1CCOCC1
CCO.c1ccc(CSc2ccccc2-c2ccncc2)cc1
CCN1C(=O)N(C2CCN(c3ccccc3)CC2)c2ccc(OC)cc2C1C
COc1ccc(Cn2c(N3CCCC3C3=NCCN3)nc3ccccc32)cc1OC
CCCCCOCc1cc(O)cc(O)c1
CNC(=O)c1ccccc1N1C(=O)N(Cc2ccccn2)C(C)(Cl)C1=O
CCN(CC)CCCC(C)C1CCC2(C)C1CCC1C2CCC2C(C)C(N(O)S(=O)(=O)c3ccc(C)cc3)CCC21C
CN1CC(C(=O)NCc2ccc(OC(F)(F)F)cc2)N(c2cccc(C(=N)N)c2)C1=O
CC(C)(C)C(=O)Nc1ccc(N2CCN(C(=O)Cc3cccs3)CC2)cc1
CCCCc1ccccc1N1CCN(c2ccc(F)cc2F)CC1
N#Cc1ccc2[nH]c(=O)c(C(c3nnnn3Cc3cccs3)N3CCN(c4ccccc4)CC3)cc2c1
Cc1cc(SCC(=O)Nc2ccccc2C)c2nc3c(c(=O)n2c1)CCCC3
CCOc1cc(S(=O)(=O)NCCC(=O)OCC(=O)N(OCC)c2ccccc2)ccc1CC
CC1CCCN1CCNC(=O)C1CC1c1ccc(N2CCCCC2)c([N+](=O)[O-])c1
CC(=O)c1ccc(NC(=O)C2CCC(CNS(=O)(=O)c3c(C)noc3C)CC2)cc1
Cc1c(N(CC(=O)O)C(=O)COC(=O)C=Cc2ccc(N)c(S(=O)(=O)N3CCOCC3)c2)c(=O)[nH]c(=O)n1Cc1ccccc1
CCSc1cccc(-c2cc(N)n[nH]2)c1
COC(=O)CCn1cc(O)c(=O)cc1-c1ccccc1
CC(C)C(C)(C)NC1=C(C(C)(C)C)N2C(=O)C(C(=O)O)C2S1
COc1ccc2c(c1)CCc1cc(OC)c(OC)c(OC)c1-2
COc1ccc2[nH]c3c(c2c1)CCNC3Cc1cc(OC)c(C)c(OC)c1
Cn1cc(-c2ccccc2)c(CC(=O)Nc2ccc(N3CCOCC3)cc2)n1
CS(=O)(=O)OCCNCc1cc2ccccc2[nH]1
CCOc1cc(NC(=O)c2c(-c3ccccc3OCC)noc2C)ccc1Cl
Cc1cc(C(=O)Nc2nn[nH]n2)nc(-c2ccc(Oc3ccc(F)cc3)cc2)c1
Cc1cccc(Cc2cnc(NC(=O)C3CCC(=O)N3)s2)c1
Fc1ccc(Nc2nc(NCCN3CCCNCC3)nc(Nc3ccc(Cl)cc3)n2)cc1
CCCCC(Cc1ccccc1)NC(=O)C(NC(=O)OCc1ccccc1)C(=O)C(=O)N(CCCC)CCCC
COC(Nc1ccccc1)C(=O)Nc1ccc(C)cc1
O=C(c1c[nH]c2ccccc12)C1CCN(CCn2nnnc2-c2cccnc2)CC1
CC(CO)C1CN(C)C(=O)CCCn2nncc2COC1CN(C)Cc1ccc2c(c1)OCO2
O=C(O)CCCCOc1ccc(-c2cccs2)cc1
N#Cc1cc(C(=O)Nc2ccccc2[N+](=O)[O-])ccc1NCCCN1CCCCC1
CCc1cc[n+](CC2CCCCC2)c2ccccc12
CC(C)C(NCC(N)CS)C(=O)NC(Cc1ccccc1)C(=O)NCC(=O)O
CC(=O)C1=C(C)C(c2ccncc2)n2nc(-c3ccccc3)nc2N1
CC(C)(C)NCC(O)COc1cccc2c(-c3ccccc3)cccc12
COc1cc2c(OC)c(OC)c3ccc(CCCC(C)C)cc3c2cc1OC
CC1=CCC(C2(C)CC(C)=C3C2CCC2(C)C3CCC2C(O)C2CCCC(C)(O)C2)CC1
O=c1cc(-c2ccccc2)c2c(ccn2-c2ccccc2)o1
O=C(C=Cc1cccc(O)c1)C=C(Cl)C=Cc1ccc([N+](=O)[O-])cc1
O=S(=O)(c1ccc(C(F)(F)F)cc1)N1CCCCC1c1cnc(N(CCO)CCO)nc1
O=S(=O)(Nc1ccccc1F)c1ccc(Oc2ccc(OCc3ccccc3)cc2)cc1
CC(C)Cc1ccc(N2CCN(C(=O)C3CN(C(C(=O)NCCON=C(N)N)C(C)C)CC3c3ccc(Cl)cc3)CC2)c(Cl)c1
C=CC1(O)CC2OC1C=CC2=O
O=c1cc(-c2ccc(O)c(Br)c2)nc(Cc2ccccc2Cl)[nH]1
O=C1CCCC(=O)C1=CNc1cscc1C(=O)NC1CCN(Cc2ccc(C(F)(F)F)cc2)CC1
CCOC(=O)C1=C(C)N(Cc2ccccn2)C(NCCc2ccccc2)=NC1c1ccccc1
Cc1cc(C(=O)NC2=NCCS2)c(C)o1
Cc1ccccc1CN1C=CC2=NN=C(c3ccc(OCCF)cc3)SC2=N1
COc1cccc(-n2cccc2C=C2C(=O)NC(=O)N(c3ccccc3C)C2=O)c1
Cc1ccccc1NC(=O)Cn1c(=O)n(-c2ccc(C(C)C)cc2)c(=O)c2sccc21
Nc1c(C(=O)Nc2nccs2)cc(O)c2cc(-c3ccccc3)ccc12
O=P(Br)(Oc1ccccc1)C(Br)(Br)P1(Br)=NP2(=N[PH]3=CC=CC=C3)C=CC=CC21
CCCCCCCn1cc[nH]c1=S
O=c1c2cccc([O-])c2c2ccc[n+](O)c2c2c1ccc1ccccc12
O=P(O)(O)C(O)(Cc1ccc(-c2ccc(Cl)cc2)cc1)P(=O)(O)O
Nc1cc(-c2ccc(Cl)nc2)ccc1C(F)(F)F
CC(=O)CCC1CCCN(C(=O)C(C)Oc2ccc3c(C)cc(=O)oc3c2)C1
CC(C)(C)OC(=O)C(NC(=O)OCC1c2ccccc2-c2ccccc21)c1ccccc1
Cc1ccc(S(=O)(=O)n2ccc(CNCC3CC3)c2)cc1
Oc1c2c(cc3ccc4ccccc4c13)OCO2
CCCC(NC(=O)C(NC(=O)C(CC(C)C)NC(=O)c1cccc(C=CC(=O)OC(C)C)c1)C(=O)NC(Cc1ccccc1)C(C)CC)C(=O)C(F)(F)F
CCCc1cncc(Cl)c1C(=O)Nc1ccc(CC(NC(=O)C2CC(N3CCC(Cl)CC3)CN2S(=O)(=O)c2ccc(Cl)cc2)C(=O)OCC)cc1
CC(C)CC(N)C(O)C(Cc1ccccc1)C(=O)NC(Cc1c[nH]cn1)C(=O)NC(CC1CCCCC1)NC(=O)C(C)C
CCC(C)NC(=O)C1C2CCC(O2)C1CC=CCCCC(=O)O
Cc1ccc(C(=O)CCC(=O)Nc2cccnc2)cc1
Cc1c(Cc2ccccc2)c1=NNC(=O)C(=O)NC(S)c1ccccc1
CCC1(C)CCC2(O)CCC3(C(=O)O)C(C(C)CC4C5(C)CCC(C)C(O)(CC)C5CCC43C)C2C1
Cc1c(F)cccc1C(=O)NCC(C)C(=O)NC1C(=O)N2C1SC(N)(C(=O)O)C2C
Cc1cccc(Cc2cnc(Nc3cc(C(N)=O)nc(F)n3)s2)c1
N#Cc1ccc(-c2sc[n+](C(=O)NCC=CCCCN)c2[O-])cc1
Cc1ccc(CSCC(=O)Nc2ccc(C)cc2C)cc1
CNC(=O)c1ccc(NC(=O)Nc2ccc(NC(=O)C=Cc3ccccc3)cc2)cc1
COCCN(C(=O)Cc1cccs1)c1c(N)n(Cc2ccccc2)c(=O)[nH]c1=O
Fc1ccc(-c2cc(-c3ccccc3)c(-c3ccc(F)cc3)cn2)cc1
CSc1ccc(OCC(O)CNC(C)(C)C)cc1
c1ccc(-c2ccc(OC(CC3CCCCC3)C3CNCCO3)cc2)cc1
Cc1cc(NC(=O)CSCc2n[nH]c(=O)o2)no1
COc1cccc(-c2cc(N3CCC(O)CC3)c3cc(NC(C)=O)ccc3n2)c1O
O=C(C=Cc1ccc(O)cc1F)C=C(O)C=Cc1ccc(O)cc1O
CC(=O)Nc1c(NC(=O)c2ccco2)oc2ccccc12
Clc1ccc(C2(c3nnc4c(Oc5ccc(Cl)cc5Cl)cccn34)CC2)cc1
Cc1cc(C(=O)N2CCN(C)CC2)ccc1-n1ncc(=O)[nH]c1=O
COc1ccc(C2C(Cl)c3cc(Cl)c(OC)cc3C(=O)CN2S(=O)(=O)c2ccc(OC(C)C)cc2)cc1
CCCCCCCCCCCCCCCCCCCCC(=O)OCC(COP(=O)([O-])OCC[N+](C)(C)C)OC(=O)CCCCCCCCCC
Cc1cc(=O)nc(SCC(=O)Nc2ccccc2O)[nH]1
O=C(Nc1ccc(CC(=O)N2CCC3(CC2)OCc2cc(C(F)(F)F)ccc23)cc1)Nc1ccccc1F
O=C(NCC(=O)N(Cc1ccccc1)C(C(=O)NC1CCCC1)c1ccccc1F)c1ccco1
O=C(COC(=O)c1cc(S(=O)(=O)N2CCOCC2)ccc1Cl)NCC1CCCO1
Cc1ccc(Nc2ccc3cc(S(=O)(=O)Nc4onc(CC(C)C)c4C)ccc3n2)cc1
CC(C)c1ccc2c(c1)C(=N)C1CCCN1C2
CC(C)SCC(C)C(=O)N(C)C1CCCCC1
Cc1ccc2c(c1)N(S(=O)(=O)c1ccc(OCC(=O)NCc3ccncc3)cc1)CC(C)O2
CNC(=O)c1coc2ccc(C#Cc3cccc(F)c3)cc12
CN1CCN(c2cc(F)c3ccc(O)cc3n2)CC1
Cc1ccc(C2CCc3c(cnc(OS(=O)(=O)C(F)(F)F)c3C)C2)cn1
CC(=O)Nc1nc(C=Cc2ccc(OCc3ccc(C)cc3)cc2)oc1C
Cc1cccc(-c2cccc3c(NC(=O)C4CCC4)c(F)nn23)c1
CCOC(=O)CCc1cc2cc(-c3ccc4oc5cccc(O)c5c(=O)c4c3)ccc2c(C(=O)OC2CCCC(O)O2)cc1=O
Cc1cccc(C)c1NC(=O)c1cnn(-c2ccccc2)c1-n1cccc1
Cc1nc2ccccc2n1-c1nc2oc3ccccc3c2c2c1CCC2
c1ccc(-c2nc3c(N4CCN5CCOCC5C4)ncnc3[nH]2)cc1
CCOC(=O)C1=C(C)NC(C)=C(C(=O)OCC)C1c1ccco1
O=[N+]([O-])c1ccc(COC2C(O)C(O)C(O)C(O)C2O)cc1
COc1cc2oc(=O)cc(-c3ccc(S(=O)(=O)NC(=O)NCc4ccccc4)cc3)c2cc1OC
CC(C)(C)c1ccc2n1CCN(C(=O)c1ccc(C(N)=O)cc1)C2F
O=C(Nc1cccc(NO)c1)NP(=O)(O)OCC1OC(n2cnc3c(O)ncnc32)C(O)C1F
Cc1ccc(-n2[nH]c3c(c2=O)CCN(C2CCCC2)C3c2ccc(F)cc2)cc1
CCc1ccc2cc3ccc(CN)cc3n2n1
O=C(Cc1ccccc1Cl)N1CC2=C(C1)C(=O)N(Cc1ccccc1)C(c1ccccc1)C2
COc1cc2c(cc1CC(C)(C)C)c(=O)[nH]c1c2ccc2ccc3cccc(OC)c3c21
O=C(NC1CCCCC1C(=O)O)NC12CC3CC(CC(C3)C1)C2
CC(Cc1ccc(-c2ccc3c(c2)CC(=O)N3F)cc1C#N)NC(=O)C1NC2CCC1C2
Cc1cc(=O)n(C(=O)C(O)(c2c(C)[nH]c3ccccc23)[N+](=O)[O-])o1
COCCCC(Sc1nnc(-c2ccco2)o1)C(=O)Nc1nnc(C)s1
CC1(C)Cc2c(sc3ncn4c(=O)[nH]nc4c23)CO1
CC(NC(=O)C(I)Cc1ccccc1)C(=O)OCC1OC(n2cc(O)c(=O)[nH]c2=O)CC1F
CNC(=O)C(N)CC(=O)O
CC(C)Cc1ccccc1OCc1ccc(C(=O)N(Cc2ccccc2)OCC(=O)O)o1
O=C(NNC(=S)Nc1ccccc1)Nc1ccc(Cl)cc1Cl
Cc1ccc(S(=O)(=O)N2CCOCC2)cc1C(=O)N1CCOCC1
O=C(CN1CCN(c2ccccn2)CC1)NN=Cc1cc([N+](=O)[O-])ccc1O
Nc1ccc(COc2c(C3CCC3)ccc(-c3cnc(OCC(F)(F)F)cn3)c2F)nc1
CNc1ccccc1C(=O)NCCn1ccnc1
COc1c(Cl)cccc1OCC(=O)OCC(=O)Nc1ccc(S(=O)(=O)N2CCCCC2)cc1C
CC(=O)OC12CCC(C)CC1(C)CCC(=O)C2CCC1=CCOC1=O
O=C1N(Cc2ccccc2)C(CCc2ccccc2)C(O)C(c2ccccc2)N1Cc1ccccc1
O=C(O)C(CCS)=Nc1ccccc1
CC(CO)c1nc2cc(Sc3ccncc3)ccc2n1CCCCCOc1ncnc(N2CCCC(N)C2)c1C(=O)O
CC(=O)Nc1ccc2nc(-c3cccnc3)nc(NCCCCNS(=O)(=O)c3ccccc3)c2c1
CCCCC=CC=CC(=O)c1c(C(C)C)oc(=O)c(O)c1O
CC(C)(C)C1CCCC(O)C1
CCOC(=O)c1nc(COc2ccc3c(c2)N(C)C(=O)C(C)(N)O3)c2ccccc2n1
CC1=C(CSc2nnnn2C(=O)O)CSC2C(NC(=O)Cc3ccccc3)C(=O)N12
Cc1c(C(=O)NCCC(C)C)nc2n1CCC1(C2)CN(c2ccccn2)C1
CCCCc1nc(N2CCOCC2)c2oc3ccccc3c2n1
O=C(COC(=O)c1ccc(F)c(S(=O)(=O)N2CCOCC2)c1)Nc1ccc(S(=O)(=O)N2CCCC2)cc1
Cc1ccccc1-c1c[n+]([O-])c2c([n+]1C)CCCC2
Cc1ccc(Sc2ccccc2N2CCN(Cl)CC2)cc1
CNC(=O)C(=NOC)c1ccc(Oc2nocc2Cl)c(C(C)C)c1
CCN(CC)c1ccc(NC(=O)c2nc3ccccc3nc2C(=O)OC)c(Cl)c1
O=c1n(-c2ccccc2)c2nc(-c3ccccc3)cc(-c3ccccc3)c2n1-c1ccccc1
Cc1cc(C(=O)N2CCC(Cl)(CNCc3ccc(F)cn3)CC2)ccc1Cl
N#CC1=C(c2cccc3ccccc23)CC2CCC1N2C(=O)NCCN1CCOCC1
CC(CO)C1CN(C)S(=O)(=O)c2ccc(-c3ccc(F)cc3)cc2OC1CN(C)C(=O)NC1CCCCC1
COc1ccc(C2(c3ccc(-c4cnc(N)nc4)cn3)CC3CCC2C3)cc1
Cc1cccc(CN2CCCN(c3nnc(C)c4c(OC(=O)N(C)C)n(-c5cccc(C)c5)nc34)CC2)c1
COc1cccc(C=CS(=O)(=O)NC2(c3cc(OC)ccc3Cl)CCN(C(=O)OC(C)(C)C)C2)c1
CCc1ccccc1C(=O)OCC(=O)N(Cl)C1CCS(=O)(=O)C1
NC(=O)C1C(O)C(COC(=O)NCCc2ccccc2)OC1n1cnc(N)n1
Nc1ccc(-c2ccc3ncnc(Nc4cccc5[nH]ncc45)c3c2)cc1
CCOC(=O)C(C#N)=C1CCN(c2sc(C)c(C)c2C#N)CC1
O=C1CC2C3=C(c4ccccc4S2(=O)=O)C2CCCC(C3)N2CO1
CC(C)NC1OC(Cn2cnc3c(CO)ncnc32)CS1
CCOC(=O)Cc1cc2n3c(ncc-2n1)NCCC3
CCCCCCCCc1ccc(CN2CCNC2=N[N+](=O)[O-])cn1
N#Cc1ccc(-c2nc3c(Br)cc(Br)cn3c2Cc2ccsc2)cc1
COc1cccc2c1CCC1CN(CCn3c(O)c4sc5ccccc5c4nc3=O)CC21
CC1C=C2C3=C(CCN(O)C3)c3cccc1c32
Cn1cnc2c(N3CCOCC3)nc(Cl)nc21
CON(CCc1cccc(C(C)C)c1)C(c1ccc(CN(C)S(=O)(=O)c2ccc(F)cc2)cc1)C(C)C
CCOC1(C)CC(=O)C2=C(C1)NC1=C(C(=O)CC(C)(O)C1)C2c1ccc(C)c(C)c1
CCNC(=O)Nc1ccc(NC(=O)c2ccnc(-c3cccc(C(F)(F)F)c3)c2)cc1Nc1nccc(-c2cccnc2)n1
Cc1cccc(N(CC(=O)NCc2ccco2)C(=O)CNS(=O)(=O)c2c(C)cc(C)cc2C)c1
O=C(COC(=O)C1CC2CCCCC2N1C(=O)c1ccco1)Nc1ccc(F)cc1
Cc1ccc(CNC(=O)Cn2c(N)cc3c(c2=O)NCN(CC2CC2)S3(=O)=O)c(C)n1
CC(C)CC1CCC(O)C(O)C1
COC(=O)C1=C(C)C(c2c(-c3cccc(N)c3)nc3n2CCS3)C(C)=C(C(=O)OC)N1
COc1ccc(Nc2nc(C)[nH]c(=O)c2C2=CC=CCC2(C)C)cc1
CC(C)(C)c1ccc(CN2C(=O)N(Cc3ccccc3)S(=O)(=O)c3ccccc32)cc1
Cc1cc(S(=O)(=O)Nc2cccc(C#N)n2)ccc1Oc1ccc(Cl)cc1-c1ccnn1Cl
CCCC12CCC3C4(C)CCCC(C)(C)C4CCC3(C)C3(OC3C1O)C2C(=O)O
CC(=N)Nc1ccc(C(CC(=O)NNC(=O)c2ccccc2)NC(=O)OC(C)(C)C)cc1
CC1CCC2(O)C3(O)CC4(C(C)C)OC2(C1)C1(O)C3(O)C(OC(=O)c2ccc[nH]2)C(O)(O)C41C
COc1ccc(-c2cc(=O)cc(N3CCOCC3)s2)cc1
COC(=O)Cc1c(C(=O)OC)sc(NC(=O)CCS(=O)(=O)c2ccccc2)c1C
Cc1cc(C)n(CC(=O)N2CCCCC2CCn2cccn2)n1
CC(CCc1ccncc1)c1ccc(-c2ccccc2)cc1
CCCOc1cc(OCCN(C)CC)ccc1C(=O)NCC(=O)Nc1ccc(CCCc2nnc(NC(=O)CN3C(=O)NC(C)(c4ccc(Cl)cc4)C3=O)s2)o1
COc1cccc(C=CC(=O)c2ccc3c(c2C)C=CC(OC)(OC)O3)c1C
CCC1(O)C(=O)OCc2c1cc1n(c2=O)Cc2cc3ccccc3nc2-1
COc1cc(C2=NN(C(=O)c3cc(C(=O)O)on3)C(c3ccccc3)C2)cc(OC)c1OC
CCCCc1ccccc1-n1nc(C(=O)OCOC(=O)C(C)C)c(Cc2ccc(-c3ccccc3-c3nn[nH]n3)cc2)c1C(=O)OCOCOC
CC(C)C(N)c1cc(C[S+]([O-])C(C)C)ccc1N1CCN(C(=O)C2CN(Cl)CC2c2ccc(F)cc2)CC1
CCN(CC)c1ccc2[nH]nc(-c3ccsc3)c2c1
Cc1nc(N)cc(N2CCC(N(C)Cc3ccccc3F)CC2)n1
COc1ccc2c(c1)cc1c(=O)nc(Nc3ccccc3C)nc-1n2C
COC(=O)NC(C)Cc1ccc(C#Cc2cnc(OCC3CC3)nc2)cc1
Cc1ccc(S(=O)(=O)NN=Cc2ccc(F)cc2)cc1
O=C(O)Cn1c(CCc2nc(-c3ccco3)cn2CCO)nc2c(Cl)cc(Cl)cc21
COc1c(O)c(O)c(Br)c2c1CCC2=NO
Cc1nc(Sc2cccnc2)c(C)c2c1CCC(C)(C#N)N2
Cc1ccc(Cn2c(SCC(=O)N3CCCc4ccccc43)n[nH]c2=O)cc1
CC1(Sc2cccc(Cl)c2)CCOC1=O
Cc1ccc(OCCOCC(C)(Cl)c2n[nH]c(-c3ccc4ccccc4n3)n2)cc1
Oc1cccc(Nc2nc3ccccc3c3nnc(Br)n23)c1
COC(=O)c1cnc(NS(=O)(=O)c2ccc(Oc3ccc(Cl)cc3C#N)c(C(F)(F)F)c2)s1
CC(C)(C)CCc1ccc2nc(Cc3nc(-c4cccs4)cn3C(C)(C)C)n(C(C)(C)C(=O)O)c2c1
COc1ccc(NC(=S)NN=C2C(=O)Nc3ccccc32)cc1
CC(=O)Nc1nc(C)c(-c2ccc(Cl)cc2)c(N)n1
Cc1occc1C(=O)NCCNC(=O)C1CC(C(=N)N)CN1C(=O)Cc1cn(O)c2ccccc12
NC1CCN(CCc2cc3c(s2)NCCCc2ccsc2-3)CC1
CCCOCCN1CC2=NN=C(c3ccc(OC)c(OC)c3)CN2c2ccccc2C1=O
Cc1cc(-c2ccc(Oc3ccc(S(=O)(=O)Nc4nccs4)cc3C(F)(F)F)cc2)n(C#N)n1
OC1(C#Cc2ccccc2)CC2CCC1O2
Clc1ccc2c(c1)C(c1cccs1)=NCc1nnc(N3CCOCC3)n1-2
FC(F)(F)c1ccc(NC(=S)c2c(S(F)(F)(F)(F)F)sc3c2CCCCC3)cc1
Clc1cccc(-c2ccc3nccnc3n2)c1
CC1CC(C)CN(S(=O)(=O)c2ccc3c(c2)oc(=O)n3C)C1
NCCCNc1ncnc2c1ncn2C1OC(COP(O)(=S)OP(=O)(O)O)C(O)C1O
Nc1nc(N)c2nc(-c3ccccc3)cnc2n1
O=C1CNc2nc(SCc3ccccc3)c3ccccc3c2C1
CC(C)=CCCc1cccc(Oc2cccc3c(Cl)cc(=O)n(Cl)c23)c1
Cc1cc(C)nc(-n2nc(C)cc2NC(=O)Nc2ccccc2)n1
CC(C)(C)C1CCc2cc(-c3cccc(Nc4nccc(N5CCSCC5)n4)c3)ccc2C1
Cc1nc(C2CCCN(C(=O)CCCn3ccnc3C)C2)no1
Nc1cc2c(Cl)c(O)cnc2cc1Br
CC(=O)Nc1cc2[nH]c(-c3ccc(-c4ccc(CNC5CCN(Cl)CC5)cc4)cc3)nc2cc1Cl
Cc1cc2ccccc2c(NC(=O)CCl)n1
COCCc1nc2cnccc2n1-c1ccccc1
CCCCn1ncc2c3ccccc3n(CCN(C(C)C)C(C)C)c2c1=O
COc1ccc(CC=CC(=O)Oc2ccc(C=NNC(=O)c3cccnc3)cc2OC)cc1
COC(=O)c1ccc(NC(=S)Nc2ccc(Cl)cc2Cl)cc1Cl
COC12CCCOC(=O)CC1(O)C(c1c3cc(C)c4c1C1C3CC(C4=O)C1(C)O)OC2=O
O=P(O)(O)C(Nc1ccccc1)P(=O)(O)O
Fc1ccc2[nH]cc(-c3cc(-c4ccccc4)[nH]n3)c2c1
CCSc1nc2cc(C(=O)O)ccc2cc1N
FNc1ccc(Sc2nc3ccccc3cc2-c2ccnc(F)c2)cc1
COCCCNC(=O)Cn1nc(F)c(-c2ccncn2)c1-c1ccc(C(C)C)cc1
O=C1CC2NC(C=CC2O)C1NC(=S)Nc1ccccc1
NC(=O)c1ccccc1-n1cccc1
Cc1cccc(-c2ccc(OC(=O)N3CCOCC3)cc2)c1
O=C(NN=Cc1cc(O)ccc1[N+](=O)[O-])c1ccc(-c2ccccc2)cc1
COC(=O)c1ccc(CC(CC(C)C)NP(N)(=O)C(NC(=O)C(CC(C)C)OC2CCCCC2)OC)cc1
CC=CCc1c(O)nc(OC)nc1C(=O)NC
O=C(O)CCC(NC(=O)c1ccccc1)C(=O)O
CC(Cc1c[nH]c2ccccc12)N(Cc1cccc(O)c1)C(=O)c1ccc(Oc2ccccc2)cc1
O=S(=O)(NCCN1CCCC1)c1cncc(-c2cccc(Cl)c2)c1
CCCCCCCCCCC1(O)OC(=O)C(=CCO)CC1COC(=O)C(C)(C)C
O=C(O)c1ccc(C(CN2CCN(CCCc3cccc4ccccc34)CC2)N2CCN(Cc3ccc4c(c3)OCO4)CC2)cc1
NCC1=Cc2cccc(Cl)c2C(=O)C1=O
COC(=O)CCC(C)NC(=O)CCc1ccc2c(c1)OCO2
O=C(O)CNC(=O)c1ccc(NC(=O)CN2CCC(=Cc3ccc(C(F)(F)F)cc3)S2(=O)=O)cc1
O=C(NN=Cc1ccc2oc3ccccc3c2c1)C1=Cc2ccccc2Oc2ccccc21
Nc1ccc(NCc2cnc3nc(Cl)nc(N)c3n2)cc1Cl
CNC(=O)c1ccc2nc3n(Cl)c4ccccc4c(C)c-3c2c1
COc1ccccc1CN1CCN(Cc2ccccc2)CC1
CC(=O)OCC1=C(C(=O)OC(C)(C)C)CSC2C(NC(=O)Cc3cc4ccccc4[nH]3)C(=O)N12
C=CC1(O)C(C)C23CCC(=O)C2C(C)(C(C)CC3)C(OC(=O)CCSc2cc(C)cc(C)c2)CC1(C)N
Cc1cc2c(C(=O)N3CCCC(c4cccc(Cl)c4)C3)cn(OCC(=O)O)c(=O)c2cc1C
CC1CCC2(O)C(=CC(=O)C3C2CCC2(C(C)C)C(C)CCC32)C1
O=C(NCc1ccc(Cl)cc1)Nc1ccc2c(c1)OCO2
CC(C)(C)c1ccc(C(=O)Oc2ccc([N+](=O)[O-])s2)cc1
Oc1cc2c(-c3cc(Cl)c4ccccc4c3)c(-c3cc4c(O)cc(-c5cc6ccccc6nc5Cl)cc4cc3Cl)[nH]c2c(O)c1O
Cc1ccc(Nc2nc(F)n(C(=O)C=Cc3ccccc3N)n2)cc1
CC(O)C(C)c1cccc(C2COCC2C(=O)N2CCN(c3c(Cl)cccc3Cl)CC2)c1
COc1c(O)c2ccc(C)cc2oc1=O
Cc1ccc(C(=O)NC(CCc2ccccc2)C(=O)NN)cc1
Cc1ccc(C2CCN(C(=O)c3cc(-c4nc(C#N)n[nH]4)c(C4CCCO4)cc3CC(=O)O)CC2)cc1
Cc1cc2[nH]c(=O)c3nnc(-c4cccs4)n3c2cc1NC1CCNCC1
Cc1cc(OCC(=O)NCCn2cccn2)c2c(C)cc(=O)oc2c1
Cc1c(O)c(O)c2c(c1Cl)CC1OC1CC(O)CC(=O)C=CCC(Cl)OC2=O
O=C(OCCc1ccc([N+](=O)[O-])cc1)c1cncc(Cl)c1
CCOC(=O)CCC(NC(=O)c1cnn(-c2nc3ccccc3[nH]2)c1)C(=O)OCC
O=C(Nc1ccccc1)c1cc[n+](CCCCCCCCCC[n+]2ccc(C(=O)Nc3ccccc3)cc2)cc1
CN(C)CCc1c(F)cccc1Br
COCCN1CCC(Oc2ccc3cc(-c4ccc(F)cc4)c(=O)oc3c2)CC1
O=CN(O)c1cccc(C(O)c2nc(-c3ccccn3)no2)c1
COc1cc(NC(=N)SCCCc2ccncc2)ccc1F
COc1ccc(S(=O)(=O)N2CCC3(C=Cc4ccccc4C3=O)CC2)cc1OC
NCCCCCCCCCNCCCCCN
CC(=O)c1ccc2nc(S(=O)(=O)Cc3cccc(N(C)C(=O)c4ccccc4)c3)sc2c1
C=C1OC(=O)C(c2ccccc2)O1
CCc1cc(-n2cc(Cl)cn2)ccc1N1CCC(NC(C(=O)O)c2ccc(C)cc2)C1=O
COc1cc(C)ccc1S(=O)(=O)N1CCN(c2ccccc2C)CC1
CC(=O)OC(=C1CCCCN1)c1c2c(OC(C)=O)c(OC(C)=O)ccc2cc2[n+]1CCc1cc3c(cc1-2)OCO3
C1=CC=C2CCC(=C1)OCCOc1ccccc1NCc1ccc2nc1
Cc1c([N+](=O)[O-])n(-c2ccccc2)c2c(OCCc3ccccc3)cc(CC(N)=O)cc12
Cc1ccc(-c2ccc(C(=O)Nc3ccc4c(c3)OCO4)o2)cc1
O=C(COc1ccccc1)NCc1nc2cccnc2n1Cc1ccc(F)cc1
COc1ccc(C2C3=C(COCC3=O)Oc3cc4c(cc32)OCO4)cc1OC(C)=O
CCCCc1ccc(OC2CCCN(C(=O)CCn3cnnn3)C2)cc1
CCCCNC(=O)CCn1nc(S(=O)(=O)c2ccc(C)cc2)c2ccccc21
CCOc1cccc(C=CS(=O)(=O)Cc2ccc([N+](=O)[O-])cc2)c1
Cc1ccc(Nc2c(S(N)(=O)=O)c(C(=O)NC3CCCCC3)nn2-c2ccccc2)cc1
C=c1c(=C(O)C(N)=O)c2cc(O)ccc2n1Cc1cccs1
NCC(=O)Nc1[nH]c(=O)ncc1N
COC(=O)c1cccc([S+](C)[O-])c1
Cc1ccc(Cl)cc1S(=O)(=O)NC(=O)Nc1cc(Br)on1
Oc1cccc(-c2nc(CSc3cccc(C(F)(F)F)c3)n[nH]2)c1
COc1ccc2c(c1)C(CCc1ccc(C)c(OC)c1)C(COC(=O)CCCCCCOC(=O)CCCCCC1SCC3NC(=O)NC31)CCC1C2CCC2(OC)C(OC)CCC12
CC(C)(C)c1cc(N)cc(C=c2[nH]c(=O)c(=Cc3ccccc3)[nH]c2=O)c1C(C)(C)C
Cc1ccc(C(F)NC(=O)Nc2cc3[nH]nc(C4CCC4)c3cn2)cc1
Cc1ccc(Cn2c(C)c(CN3CCC(Cl)CC3)c3ccc(C(=O)O)cc32)cc1
CN1CCN(c2cnn(CCCCN3CCN(c4ccccc4Cl)CC3)c(=O)c2Cl)CC1
CCCCOc1c(OC)cc(C=Cc2ccc3c(c2)OCO3)cc1C(C)=O
O=C1CNC(=O)C2CCCCN2C(=O)CNC(=O)C(c2c[nH]c3ccccc3c2=O)N1
Cc1nc(NCCN2CCOCC2)nc(-c2ccccn2)n1
O=C(COC(=O)c1ncc(Cl)c(Cl)c1Cl)Nc1nnc(-c2ccccc2)o1
Nn1c(CC=CBr)nc2ccncc21
CCCCCCCCCCc1ccc(-c2ccc(Cl)cc2)cc1C1=NCCCN1O
Cc1ccc(-n2c(SCC(=O)NNC(=O)CNC(=O)c3ccco3)nnc2-c2ccccc2)cc1
O=c1ccc2c(N=Cc3c([N+](=O)[O-])c(O)cc4cc5cc(O)c(O)cc5nc34)c(O)ccc2[nH]1
CCCn1nnnc1SCC(=O)NCCCc1ccccc1
CCOC(=O)N(CCCC(C1OC(OC2C(COC(C)=O)CCOC2OCCC2COC(=O)N2)C(OC)CC1O)N(C)C(=O)OC(C)(C)C)C(=O)OC(C)(C)C
CCOC(=O)c1nc(N)c(-c2ccc(Cl)cc2)c(N)n1
Nc1cc(NC(=O)Nc2ccccc2Cl)ccc1Cl
COc1ccc(CCNc2cc(-c3cc4c(OC)nccc4[nH]3)ccn2)cc1Cl
COc1cc2ncnc(N3CCN(C(=S)Nc4ccc(Oc5ccccc5)cc4)CC3)c2cc1OC
Cc1ccc(C(C)C)cc1S(=O)(=O)Nc1cccc(C(=O)Nc2nccs2)c1
CCc1ccc(C(=O)NC)c(CNC(=O)CN2C(=O)NC(C)(c3ccccc3)C2=O)c1
O=C(Nc1nncc2sc3ccccc3c12)c1ccccc1
CCCCCS(=O)(=O)NN=Cc1ccc2cc(F)sc2c1
Cc1ccc2nc(-c3ccc4nccc(NC(=O)c5ccsc5)c4c3)sc2c1
O=C(CN1CC(c2ccc(F)cc2)=NS1(=O)=O)NCC1CCCO1
CC1CCN(c2nc(-c3cnccn3)nc3ccccc23)CC1
CCOc1cc(NC(=O)c2ccccc2C(F)(F)F)c(Cl)cc1-n1cccn1
Cc1ccccc1Oc1ncccc1C(O)=NC1CCCN(CC(c2ccccc2)C(C)C)C1
Cc1ccccc1NC(=O)c1nc2ncccc2o1
NS(=O)(=O)C1CN(C(=O)N2Cc3c(C(=O)O)ncn3-c3ccc(CCl)cc32)CC(C(=O)O)N1
O=C(CCCCCCCNC(=O)c1ccc(NS(=O)(=O)c2ccc(Br)cc2)cc1)NO
N#CC(=Cc1nc(-c2ccccc2)c(-c2ccccc2)o1)c1ccccc1Cl
COc1ccc(-c2noc(N3CCCC(C(=O)Nc4ccccc4)C3)n2)cc1
CC(CP(=O)(O)O)NCc1ccc2ccc3cccc4ccc1c2c34
Cc1ccc(OC(=O)c2nscc2Nc2ccnc(Cl)c2)cc1
O=C(COC(=O)COc1ccccc1)NC1=C(C(=O)O)CSC1
CC(C)Cn1c(=O)cc(CNc2nc(N)cc(-c3ccccc3)n2)n(C(F)(F)F)c1=O
COc1ccc2cc(C(=O)n3nc(Cl)c4ccc(-c5ccc(N)cc5Cl)cc43)[nH]c2c1
C(=NOCc1ccc2c(c1)C1CC(C1)n1ccnc1C2)c1ccc[nH]1
COn1c(=O)n(C2CC2)c2nc(-c3ccc(C)nc3)nc(N3CC(C(N)=O)CC3N(C)C)c21
O=C(c1nc2cscc2c(=O)n1-c1ccccc1Cl)N(Cc1ccccc1)Cc1ccccc1
CCN(CC)C(=O)c1ccc(C2CCN(C(=O)c3cc(-c4ncccn4)nc4c3cnn4C)CC2)cc1
COc1ccc(-c2nc3cnc(Sc4ccccc4)nc3n(C)c2=O)cc1
Cc1nc(-c2ccc(-c3ccc4nnc(-c5ccncc5)n4n3)cc2)cs1
CC1=CC=CC2=NCC(C(=O)c3ccc(Cl)cc3)CN12
CC(CN1C(=O)c2ccccc2S1(=O)=O)c1[nH]cnc1O
CC(=O)N(CCC(=O)O)Cc1ccccc1NS(=O)(=O)c1ccc(Cl)cc1
CC(C)c1ncc(C(C)Nc2nccc(N3C(=O)OCC3C(C)C)n2)cc1F
CCc1c(N(C)CCCN2CCOCC2)c(=O)c1=O
Cc1ccc2c(c1)c(N(CCCN1CCCC(c3ccccc3)C1)S(=O)(=O)c1cn(C)cn1)c(C)n2C
COc1cc(-c2cc(OCC3CNC(=O)O3)c3cccnc3c2)ccc1O
Cc1ccc2c(c1)C1(C)CCN(CCC#N)C1N2C
Cc1ccc(Oc2cc(C3CCCN3C(=O)Cc3ccc(F)cn3)ccn2)cc1
COc1cc2c3c(c1C)-c1ccccc1CC3N(OC)CC2
COc1ccc(C2CC(=O)Nc3cc4c(cc32)CCC4)cc1
Cc1ccc(-n2c(F)cc(C(=O)CSc3nc(=O)c4c(C)c(Cl)sc4[nH]3)c2N)cc1C
Cn1c(-c2nonc2O)nc2cccc(N3CC(N)C(O)C3)c21
CCCCCCCCCCCCCCCCNC1CCN(C=O)C1=O
O=C(CNc1n[nH]c2ccc(-c3cnc4ccccc4n3)cc12)NCc1ccccc1
Cc1csc(-c2nnc(SCc3ccc(Br)cc3)o2)n1
CCCCCCCSc1nc(N)nc2c1ncn2CC(=O)OCC
CC(Cc1ccccc1)(Cn1ccc(=O)[nH]c1=O)c1ccccc1
CN(C)C(=O)CCCCC1OC(CCc2ccncc2)C=CC1Oc1ccc(-c2ccccc2)cc1
COc1cccc(-c2nc(CNCCc3ccccc3OC)co2)c1
COC(=O)C(CCCC(=O)O)c1ccc(CN2Cc3ccccc3C2=O)cc1
CCOC(=O)c1ccc2[nH]cc(C(=O)C3CCN(F)CC3)c2c1
CC(=O)C(F)C(Cl)C(=O)C(C)C
Nc1nc(Cc2cccc3ccccc23)n(Cc2cccc3c2Sc2ccccc2O3)n1
Cc1cn(C2OC(O)C(N)C2(C)C(N)=O)c2ncnc(O)c12
CCC(C)C(NS(=O)(=O)c1ccc2c(c1)OCCO2)C(O)C(O)CC
COc1ccnc(Nc2ncnc(-c3cnn4ccccc34)n2)c1
Cn1ccnc1Sc1nc2ccccc2[nH]1
NC(Cc1ccsc1)C(=O)O
CCOC(=O)CNC(C)=O
Cc1cccc(Cl)c1NC(=O)N1C(Cl)CCCC1c1noc(-c2ccccc2)n1
Cc1[nH]c2ccccc2c(=O)c1C=Nc1ccccc1
CCCCCSc1nc2c(F)c(-n3nc(Cl)oc3=O)c(COC(C)=O)cc2s1
CCCCC(=O)NCCCC12CCN(C)C1N(C)c1ccc(C)cc12
CSc1nc(O)c2ncn(C3OC(O)C(COP(=O)(O)CP(=O)(O)O)C3N)c2n1
Brc1ccc(CN2CCC(c3cc4n(n3)CCCCN4)CC2)cc1
CS(=O)(=O)c1ccc(N2CCCC(CNC3=CC=CC=CC(n4cnnn4)=C3)C2)nn1
CC(C)(C)n1nc(-c2ccc3c(c2)OCO3)c2c(N)ncnc21
O=C1CCC(=O)N1CCN1CCC(C(O)(c2ccccc2)c2ccccc2)CC1
Cc1ccccc1CN1C(=O)c2cc(C(=O)O)ccc2S1(=O)=O
Cc1c(F)cc(F)c(CCC(=O)O)c1CCc1cccc(OCc2ccccc2)c1
CCCC(CNCc1cn(-c2ccnc(Nc3ccc(N4CCOCC4)cc3)n2)nc1O)c1ccccc1
Fc1ccc(C2(CCCNc3ccc(F)c(C4CCCCC4)c3)COC2)cc1
COC1CCCN(S(=O)(=O)c2ccc(OCc3ccc(C(=O)NO)cn3)cc2)C1C
CC1=C(c2ccc(O)cc2)C(=O)NC12CCC(O)CC2
Fc1ccc(C#Cc2nc3c(s2)CN(Cc2ccc(F)cc2)CC3)cc1
COCc1ccccc1-c1ccnc2c(C(=O)c3cccs3)cnn12
O=S1(=O)CCCCN1S(=O)(=O)c1ccc(OC(F)(F)F)cc1
Cc1cc(SCCN2CCOCC2)c2c(c1C)OC(C)(C)CC2
COC(Sc1nc2ccccc2c(=O)n1-c1ccc(C)cc1)C(=O)Nc1nccs1
O=c1nc(CSc2nnc(NCc3ccccc3)s2)[nH]c2ccc(-c3ccccc3)cc12
CCOc1cc2ncc(F)c(Nc3ccc(F)cc3C#N)c2cc1NC(=O)C=CCN(C)C
Cc1ccc(C(=O)CSc2nnnn2-c2ccccc2)cc1
CCN(CC)CCNc1nc(C)cc(N(C)S(=O)(=O)c2ccc(NCCCl)cc2)n1
Nc1cc2nc(I)c(=O)[nH]c2c2oc3ccccc3c12
Cc1ccccc1CS(=O)(=O)c1c[nH]c(C(=O)N(C)C)n1
COc1cccc(CN2CC(CO)C(COCC(=O)O)C=CC2Cc2ccccc2)c1
CC(=O)NC1(C)C2Cc3c(C)cccc3C1(O)CCN2C(=O)C1CCC(NC(=O)c2cccc3ccccc23)CN1
CC1OC(c2cccc3ccccc23)OCC1CCCO
CN(C)C1CCCc2c1[nH]c1c(-c3ccccc3)nc(C(N)=O)nc21
O=[N+]([O-])c1cccc(Nc2cc(N3CCOCC3)c3nonc3c2Cl)c1
CC1CC2CCN(C(=O)c3ccsc3)CC2O1
COCCN1CC2CCN(Cc3ccoc3)CCC2S1(=O)=O
Cc1c(Cl)c(C=C(Sc2ccc(Cl)cc2)C(=O)c2ccc(Cl)cc2)c(C#N)c[n+]1C#N
CCCc1cn(Cc2ccc3c(C)cc(=O)oc3c2)nn1
CCCCCCCCCCCCCCC(O)C(CO)NC(=O)c1ccccc1
CCN(CC)c1ccc(C)cc1S(=O)(=O)Nc1ccc(CC(=O)O)cc1F
NC(Cc1c([N+](=O)[O-])ccc2c(Br)noc12)C(=O)O
[C-]#[N+]c1ccc(-c2nnc(C(C)Nc3ccc(CC)cc3)o2)cc1
C#CCOCCOCCOCCNC(C(=O)N1CCN(c2nc(C(C)O)nc(N3CCN(C(=O)C(C(C)C)n4ccnn4)CC3)n2)CC1)n1cc(C(N)CC(C)C)nn1
CN(C)c1ccc(NC(=O)C2CCN(CC(=O)Nc3ccc(F)cc3)CC2)cc1Cl
CC1CCC2(OC1)OC1CC3C4CC=C5CC(C)CC(O)C5(O)C4CCC3(C)C1C2C
Cc1ccc(NC(=O)CN(C)Cc2csc(-c3cccs3)n2)cc1
CN(C)CCCNC(=O)c1ncc(-c2ccccc2)o1
CC(O)C(=O)NC(C(=O)N1CCCCC1C(=O)NC(C(=O)O)C(C)O)C(C)O
CC=Cc1ccc(-n2ncc(=O)n(CC(=O)OCC)c2=O)cc1
COc1ccc(CCCC(=O)O)c(-c2ccnn2Cl)c1
COc1ccc(NC(=O)N(c2nc(C(=O)N3CCN(c4ccccn4)CC3)cs2)C2CCCC2)cc1
CCCCCCCSc1ncnc2c(NC(=O)NC(C)C)c(Cl)ccc12
COC(=O)CN(C(=O)c1cc(C)cc(C)c1)c1ccc(C)cc1
Cc1ccc(-n2c(C)nnc2Cn2c(C3CCNCC3)nc3ccccc32)cc1
O=C(Cn1c(=O)sc2ccccc21)Nc1ccc(N2CCOCC2)cc1
Cc1ccc(NC(=O)c2ccc(F)cn2)cc1C1(N)N=C(Br)OC2CC21
OCCN(CC#CCCCc1ccccc1)CCO
Nc1c2nc3ccccc3c-2nc(SCC(=O)Nc2cccc(Cl)c2)n1-c1ccccc1
CC(=O)NCN1CCN2C(=O)OCC2C1
Cc1ccc2c(c1)C(=NNc1cccc(S(=O)(=O)N(C)C)c1)C(=O)N2
CN(C)c1ccc(C(=O)NCC2(Cl)CCN(C(=O)c3ccc(Cl)c(F)c3)CC2)cc1
CON=C(C(=O)OC)c1ccc(-c2nn(C)c(OCc3ccccc3F)c2Br)cc1
CCN(CC)Cc1ccc(NC(=S)NN=C2C(=O)Nc3ccccc32)cc1
CCOC(=O)c1cccc(COc2ccc(OC)nc2)c1
OCc1ncnc2c1ncn2C1OC(Cl)C(O)C1O
COc1ccc(Nc2nnc(-c3ccc(OC)cc3)c3ccccc23)cc1
Cc1cc(C)c(C(=CCn2oc(=O)[nH]c2=O)C(F)(F)C(F)(F)F)cc1OCc1c(Cl)noc1C
CCON1C(=O)C(=Cc2cccc(O)c2CC(=O)O)SC1=S
CN(C)S(=O)(=O)N1CC2CCOCC2(COc2ccccc2)C1
Cc1cc(Nc2ncnc3[nH]c(C#CC4CCN(F)CC4)cc23)ccc1OCc1cccc(Cl)c1
Cc1ccc2nc(C=Cc3ccccc3)c3c(c2c1)N(c1ccccc1)CN(C)C3
N=C(N)NCCCC1NC(=O)CNC(=O)C(CC(=O)O)NC(=O)C(CC(=O)O)NC(=O)C(Cc2ccccc2)NC1=O
Cc1cc(C)c(C)c(S(=O)(=O)NC(C)C2=CC(=O)c3ccccc3C2=O)c1
Nc1ccc2c(c1)CC=C1c3cc(Br)c(=O)[nH]c3CCC12
Cc1ccc(C2=C(c3ccccc3)C(=O)C(=O)C(C)(S(C)(=O)=O)C2)cc1
Cc1c(C)c(C#N)c(C(=O)c2ccccc2)c(C)c1N
CCC(C)C(NC(=O)C(Cc1ccc(O)cc1)NC(=O)OC(C)(C)C)C(=O)NCC(=O)NC=C1C(=O)NC(=O)NC1=O
O=C(O)c1cc(NC(=O)c2ccc(-n3c(C(F)(F)F)cc4c3CCCC4)cc2)cc(N2CCOCC2)c1
COCCOc1nc(N)cc(C#CC2(CN3Cc4ccc(CC(C)(C)O)cc4C3=O)NC(=O)NC2=O)n1
COc1ccc(NS(=O)(=O)c2cccc(NC(=O)N3CCN(CCc4ccccc4)CC3)c2)cc1
O=c1nc2c(c3[nH]c(-c4ccc(Cl)cc4)cn13)CN(Cc1ccccc1)CC2
Cc1ccc2c(c1)C(c1ccc(Cl)cc1)=NCC(=O)N2N
Cc1csc(N=C=S)n1
CCN(CC)Cc1cc(C(=O)Nc2ccccc2C)n[nH]1
COc1ccc(OCC(=O)N2CCN3CCCC3C2)cc1
Cc1ccc(NC(=O)C(=O)Nc2ccsc2-c2ccccc2)cc1[N+](=O)[O-]
O=C(Nc1ccc(Cl)cn1)[S+]([O-])c1ccccc1
O=C(O)c1ccc(Cc2ccc(C3CCCC3)c(C(F)(F)F)c2)cc1-c1cccc2ccccc12
N#Cc1cc(N)ccc1OCCC(F)(F)C(=O)Nc1cnccc1NC(=O)CCOCCOCC(F)(F)F
CC(NC(=O)c1cc(-c2ccccc2)nc2ccccc12)C(=O)NCC(C(C)C)N1CCN(Cc2ccccc2)CC1
CN1C(=O)c2cn(CCn3ccnc3)nc2N(C)c2cccnc21
Cc1ccc2c(c1)ncn2C1CCN(CC(=O)Nc2ccc3c(c2)CCC(=O)N3)CC1
CSc1ccc(-c2nc(N3CCOCC3)c3cnn(-c4ccccc4)c3n2)cc1
O=C1c2ccccc2CN1CC(O)CN1CCN(c2ccccc2-c2ccccc2)CC1
CC(NC(=O)C(N)CCCNC(N)=N[N+](=O)[O-])C(=O)OC(C)(C)C
CC(=O)OC(C(=O)Nc1n[nH]c(=S)s1)c1ccc(-c2ccccc2)cc1
CON=C(N)C1CN(c2nc3c(cc2F)c(=O)c(C(=O)O)cn3C2CC2)CC1=NF
C=CCCn1c(=O)c2ccccc2n(CCCOC)c1=O
CC(=O)c1ccc(-c2nn(Cl)cc2N(CCC(C)C)C(C)=O)cc1
O=C1CC(N2CCC(F)(c3ccccc3)CC2)C(=O)N1c1ccc([N+](=O)[O-])cc1
O=C(CN1CCOC1=O)OCC(=O)c1ccccc1
COc1nc(N)nc2ccc(CNC(=O)Nc3ccc(N)cc3)cc12
CCC(C)Oc1cc(CN)cc(OC(C)C)c1OC(C)CC
CC1C(=CO)CC2C3CCc4cc(N=C=S)ccc4C3CCC12C
CC=CC=CC(=O)Nc1cc(Nc2ncnc3ccc(OC)cc23)ccc1OC
CC(C)CN(CC(C)C)C(=O)Cc1cccc2c1OCc1c(C(=O)N3CCN(C)CC3)noc1-2
O=C(NCc1ccco1)c1cc2sccc2n1Cc1ccccc1
COCCCNC(=O)C1=NOC(c2ccc(Br)cc2)C1
COc1cc(C2=C(c3ccc(OCCN4CCCCC4)cc3)C(=O)NC2=O)cc(OC)c1OC
COC(=O)C(Cc1csc(-c2ccc(OC)cc2)n1)Oc1ccccc1
CC(Oc1ccc(Cl)cc1Cl)C(=O)N1CCCCC1c1nc(-c2ccccc2)no1
CCc1cc2c(ccn2OC)cc1Oc1ccnc(NC(=O)c2cc(CN3CCCC3=NC3CC3)on2)c1
Cc1ccccc1CC(F)NC(=O)c1cc2cc(Cl)ccc2[nH]1
CCNCCCCc1ccccc1
Cc1nn(-c2ccc(CC(=O)O)cc2)c(C)c1C(=O)c1ccc(F)cc1
O=C(Nc1ccc(NC(=O)c2ccco2)c(C(F)(F)F)c1)c1ccc(I)cc1
Nc1nccc(CCc2ccncc2)n1
Oc1ccc(C=Cc2ccc(O)cc2O)cc1
O=C(O)c1nc(N2CCN(C(c3ccccc3)c3ccccc3)CC2)n2c1CN=C(c1ccccc1)c1cc(Cl)ccc1-2
CC(C)S(=O)(=O)CCn1c(=O)n(C(c2ccccc2)c2ccccc2)c(=O)c2ccccc21
O=C(O)C(Cc1ccccc1)NCc1ccc(-c2ccc(Cl)cc2)cc1
C=C(C)c1ccc(CC(=O)OCC2=CC3C4OC5(Cc6ccccc6)OC4(OC)CC(OC)C3(O5)C3C=C(C)C(=O)C3(OC)C2)cc1C
Cc1ccc(C=NNC(=O)c2ccncc2)o1
CC(C)(C)c1ccc(CCNC(=S)Nc2ccc(Cl)cc2)cc1
CC(C)(C)OC(=O)NC(Cc1c[nH]c2ccccc12)C(=O)NC(Cc1ccccc1)C(=O)NC(Cc1ccccc1)C(=O)OCc1ccccc1
CC1c2ccccc2NC(C(=O)N(C)C)C1C
O=C(Nc1ccc(OC(F)(F)F)cc1)N1CC2(CCNCC2)C1
COCCNC1CCC(C(=O)N2CCc3ccc(C(F)(F)F)cc3C2)(C(C)C)C1
Cc1cc2c(C)c(C(=O)c3cccc(CCC(=O)O)c3)[nH]c2cc1CCC(=O)O
CCOC(=O)c1[nH]c2ccccc2c1S(=O)(=O)N1CCC(C(=O)N2CCN(CCOC)CC2)CC1
Cc1noc(C)c1CN1CCCC2(CCC(=O)N(C3CCOCC3)C2)C1
CCCCN(C(=O)Nc1c(OCC)cc(C)cc1OCC)C(OC)c1ccco1
O=C(O)CCOc1cccc(C=C2CCC(=Cc3ccc(C(F)(F)F)cc3)C2=O)c1
CC=C1CCC2(O)COC(=O)C=C12
O=C(NCl)C(O)(O)C(F)(F)F
CC1=CC(=O)C2C(C)(C)CC(C(=O)OCCCN(C)C)CC2(CO)C1=O
O=C(Nc1ncc2cn(Cc3ccc(OC(F)(F)F)cc3)nc2n1)C(Cc1ccccc1)c1ccccc1
CC(CNC(=O)C(N)n1cccc(NC(=O)c2ccco2)c1=O)c1ccccc1
CC(C)CCCC(C)C12CCC(CCc3ccc(O)cc3)C(C)C1(O)CCC2C
COC1CCc2sc(C(=O)NCc3ccc(C(N)=O)cc3)cc2C1
O=Cc1ccc2c(c1)c(CCc1ccccc1)c(F)n2Cc1ccccc1
CC(C)c1nc2ccn(Cc3ccc4c(c3)OCO4)c(=O)c2n1C
COCCOCCOCCOCCOCCOCCOCCC1(O)c2ccccc2-c2c(C(C)(C)C)cccc21
O=P(O)(O)CC(c1ccc(C2=CCCCC2)cc1)P(=O)(O)O
O=C(O)c1ccc(COc2ccc(C=C3SC(=S)N(C(Cl)Cc4ccccc4)C3=O)cc2)cc1
Cc1ccc(-c2c(F)cccc2C(=O)NC2CCC2)cc1
COc1ccc(C2C(C)C(=O)OC2(O)c2ccc(OC)cc2)cc1
N#Cc1ccc(C(=O)c2cc(C#N)c3c(Cl)cccn23)cc1
COc1ccc(N(CC(=O)NNC(=O)NCC(C)C)S(C)(=O)=O)cc1
CC(C)(C)C1C(OC2OC=C(O)C3CC(CO)C(O)C23)OC(O)C(O)C1O
COC(=O)c1c(C(c2cc(O)ccc2C)c2c(OC)nn(-c3ccccc3)c2-c2ccc3ccccc3n2)c(=O)oc2ccccc12
Cc1ccccc1Nc1ccnc(Nc2ccc3ccccc3c2)c1
COc1cc(O)c(C=NNC(=N)N)c(OC)c1
COc1cc(C(=O)Nc2ccccc2-c2ccc(F)cc2)cc(OC)c1OC
CC=C(C)C(=O)C1=C(C)C2(C(=O)N1)C(C)C(=O)OC2c1ccccc1
COc1ccc(NC(=O)C(=O)c2cccn2C)cc1
CS(=O)(=O)c1ccc(C(=O)Oc2ccccc2C(=O)O)cc1
Cc1cccc(CN2CCC3(CC2)OC(=O)N(CC(=O)Nc2ccccc2)C3=O)c1
Cc1cc2nc(N(C)CCCN(C)c3ccccc3)nc(N)c2cc1C
CCCCCCCCc1ccccc1OCC(=O)NCCOP(=O)(O)OCC(N)C(=O)O
CCCNC(=O)C1CCCN(c2ncc(C)s2)C1
N#CC(C(=O)NCc1ccco1)N1C(=O)C2C3C=CC(C3)C2C1=O
CC1(Nc2ccc(S(C)(=O)=O)cc2F)CCN(CCc2ccccc2)CC1
CC(=O)c1cc2c(cc1N(C)C)NC(Cl)C1CC(c3ccc(O)cc3)=CN1C2=O
CC(C)(C)OC(=O)NCCCCCC=CC(=O)N(O)CCCCCNC(=O)Cc1ccccc1
Cc1cccc(C(=O)O)c1COc1cccc(-c2ccc3[nH]cc(-c4cccc(CF)c4)c3c2)c1
CC(=O)OC12C=CC(=O)C=C1C(C(C)C)CC1C3CCC4(C)C(C)CCC4C3CCC12
CC(C)CC(O)CN1CCC2(CC1)NCCC1=C2CCc2cc(Br)ccc21
CC1C2OP(=O)(O)OCC2OC1n1cnc2c1=NC(=N)C=2N
O=C(NCc1ccc(Br)cc1)c1cnn(-c2ccccc2)c1Nc1ccccc1
Nc1ccc(NC2=C(F)C(=O)c3[nH]ncc3C2=O)cc1
O=C1NCC2OC[n+]3cccc1c3-c1ccccc12
CC(=O)NC(C(=O)N1CSC(C)(O)C1C(=O)NCc1ccc(C)cc1)C(Cc1ccccc1)NC(=O)C(C)CS(=O)(=O)c1cccc2ccccc12
Cc1ccc(S(=O)(=O)N2CC3CCCN4CCCC(C34)C2CCCCNS(N)(=O)=O)cc1
Cc1ccc(C(=O)NC2CCN(c3cccc(Cl)c3)CC2)cc1Cl
NS(=O)(=O)C(=NN1CCOCC1)c1coc(C(F)(F)F)c1
CC(C)(C)Nc1nc(N2CCOCC2)nc2c1oc1ccccc12
CCOC(=O)C1CCN(Cc2ccc3c(c2)OCO3)CC1CN1CCCCC1
NCc1cccc2c(=O)c(Cc3ccccc3)cn(Cc3ccccc3)c12
NS(=O)(=O)c1ccc2nc(NC(=O)CNCCCCO)sc2c1
CCCC(=O)NN(C(=O)c1ccc(CNS(=O)(=O)c2ccc(C)cc2)cc1)C1CCCCC1
CC1CCCC(OC2CCC(OC3CCC4C(=CCC5C4CCC4(CO)C6CC7(CCCCO7)OC6CC54)C3)OC(CO)C2OC2CCCCO2)O1
O=C(c1cccnc1)N1CCN(c2ccc(S(=O)(=O)N3CCCCC3)cc2)CC1
Cc1ccc(CNC(=O)CN2C(=O)C(=NNC(=O)c3ccccn3)c3ccccc32)cc1
CC(C)Cc1c(-c2c(O)cc(O)c3c2OCO3)oc2cc3c(c(O)c2c1=O)CCC(O)(O)O3
Cc1c(C(=O)N2CCCCCCC2)oc2ccc(Cl)cc12
O=C(C=Cc1ccccc1)C=C(O)C(F)(F)F
COn1c(=O)oc2c(CC(C)N=C=S)ccnc21
CCOC(=O)c1ccc(Nc2nc3ccc(C)cc3nc2Nc2nc([N+](=O)[O-])c(C)s2)cc1
C#CCNCC(=O)Nc1ccccc1C(=O)NNC(C)=O
CCc1ccc(C=NC2=C3CCCCCN3C(O)(C#N)C2)cc1
O=C(CSc1nnc(COc2ccc(Br)cc2)o1)NNC(=O)c1cc(O)ccc1F
Cc1ccc(S(=O)(=O)C(C)c2ccc(C(=O)NCc3ccc4c(c3)OCO4)cc2)cc1
COc1cccc(C(=O)Nc2nnc(C=Cc3ccc(C)c(C)c3OC)s2)c1
Cc1c(NC(=O)COC(=O)c2nn(F)c(=O)c3ccccc23)ccc(F)c1F
CN(C)C(=O)Cc1nc(NCc2ccccc2)c2ncn(C3OC4(Cl)COC3C4OCc3ccccc3)c2n1
Cc1cc(Cl)c2c(nc(C)n2Cc2cccc(Cl)c2)c1Cl
O=c1[nH]c(O)c(Cl)c(Cc2nc3cccc(Cl)c3o2)c1I
CN(C)Cc1cncc2c1CCN(c1ncccn1)C2
CCCCCNC(=O)NC1CCCCC1
NCCCCC(NC(=O)C(Cc1c[nH]cn1)NC(=O)C(NC(CCCN=C(N)N)Cc1ccccc1)C(N)=O)C(=O)NC(CCC(N)=O)C(=O)NCC(=O)O
CCC(C)C(NS(C)(=O)=O)C(=O)NCc1ccc2c(c1)OCCO2
CCCCc1ccc(C(Cl)N2C(=O)C(c3cc(C)cc(C)c3)=NC2(C)Cl)cc1
Fc1ccc(C(c2nnnn2C2CCCC2)N2CCN(Cc3ccc4c(c3)OCO4)CC2)cc1
CCCCCCCCCCCCCCCCOP(=O)(Oc1cccc(C[n+]2ccsc2)c1)Oc1cccc(Cl)c1[O-]
CCCN(CCC)CC(O)c1ccc(-c2cc(Cl)c3ccc(Cl)cc3n2)cc1
CS(=O)(=O)c1ccc(-c2cnc(F)s2)cc1
O=C(OC1c2ccccc2Oc2ccccc21)c1ccccc1
FC(F)(F)c1cccc(-c2c[nH]cn2)c1
S=C(NN=Cc1ccccc1)NN=Cc1ccccc1
CC(C)(C)N(Cc1ccc(O)cc1)CC1(F)CCN(Cc2cnc(F)nc2)C1
Cc1cc(C)cc(C(=O)OCC(=O)NC2CCN(Cc3ccccc3)CC2)c1
O=C(CCN1c2ccccc2CCc2ccccc21)NNC(=O)c1cccc([N+](=O)[O-])c1
Cc1cccc2c1Sc1ccccc1N2
COC1(F)CCc2c(O)c(C(=O)OCc3ccc(CCC(C)CCCC(C)C)cc3)c(C)c(F)c2O1
Cc1ccc(-n2cc(-c3ccccc3)c(-c3nc(=O)n(C4CC4)c(=O)[nH]3)n2)cc1
COc1ccc(C=Cc2cc(OC)c(OC)c(OC)c2)cc1[N+](=O)[O-]
COc1ccc(CCNCCCC(=O)O)cc1
CC(=O)c1cccc(Nc2nc3c(C)ccc(C)c3o2)c1
Cc1ccc2c(c1)Sc1ncccc1N(C)C2=O
CCN(CC)CCc1cc(Cl)c2c(n1)N(Cl)CCN2
Cc1cc(C#Cc2csc(C)n2)cc(C(=O)N(C)C)c1
Cc1nc2cccnc2n1N
COC(O)(c1ccccc1)c1ccc(NC=C2C(=O)Nc3cc(C(C)=O)ccc32)cc1
Cc1ccc(NC(=O)CCN2C(=O)c3ccccc3C2=O)cc1C
CCS(=O)(=O)Nc1ccc(CCNC(=O)C2CCCN2C(=O)C(CC2CCCC2)NCC(=O)O)cc1
CCC(=O)C(COc1ccc(O)cc1)CN1CCN(F)CC1
CC(C)(C)c1nc(N2CCOCC2)nc(C#N)c1N
COc1cc2c(c(C(=O)O)c1O)Cc1ccccc1C=C2OCc1ccccc1
CCc1cc(Cl)cc(C)c1-n1c2ccccc2n2c(CN(CCc3ncccc3C)OC)c(CC)nc12
CCCCCCCCCCCCCCCOC1CC(C)CN(CCC(=O)c2ccc(C)cc2)C1
CN1CC(=O)N(C)c2ccc(S(=O)(=O)NCc3nccs3)cc21
CCCCC1(F)C(=O)N(C)c2ccc(C#N)cc21
Cc1nsc(NS(=O)(=O)c2ccc(F)cc2)n1
CNC(=O)C1(C(F)(F)F)CCC(Br)c2c1nn(-c1ccc(OC)c(C)c1)c2C#N
CC(=O)NC(C)Cc1ccc(C#Cc2ccc(OCC3CC3)nc2)cc1
CCCCCNc1ccc(Cc2n[nH]c(=O)c3ccccc23)cc1
O=C(COc1ccc2c(c1)CCC2)N1CCc2ccccc2C1
Cn1c2ccc(O)cc2c2c3c(c(-c4ccccc4Cl)cc21)C(=O)NC3=O
Cc1cc(-c2ccc(C(F)(F)F)cc2)[nH]n1
O=C(c1ccccc1)c1c[nH]c(C(=O)NN(C(=O)c2ccsc2)c2ccccc2)c1
CN1CCN(C(=O)C2CC2)C(C(=O)C(=O)N(C)C)C1
CCCCCCCCCC=CCCCCCNC(=O)C1CSC(c2ccc3c(c2)OCO3)N1
COc1cccc(C=Cc2ccc(OC)c(NC(=N)N)c2)n1
COc1ccc(C(O)C(O)CC(C)C)c(C(F)(F)F)c1OC
O=C1CN(c2ccccc2Cl)CC(=O)N1Cc1ccc(C(F)(F)F)cc1
CC(C)NCC(O)c1cc(C(F)(F)F)nc2c(C(F)(F)F)cc(-c3ccccc3)cc12
Cc1ccc(-c2cc(-c3ccccc3C#N)c(O)c(=O)n2F)cc1
CCN(CC)C(=O)N1N=C(c2ccccc2C(C)=O)CC1c1cc(C)nn1-c1ccccc1
COCCC(CCOC)N(C)CC(=O)Nc1cc(C)ccc1Br
CCCN(CC)Cc1cccnc1N1CCC2(CCCN(C)C2)C1
Cc1ncc(-c2cc(N3CCOCC3)nc(N3CCOCC3)n2)[nH]1
CC=C(C(=O)O)C(=O)OCC
CC(C)c1cc(O)nc(C(O)C(C)C)c1C(=O)O
CCOP(=O)(CCCCNc1ccc(CC(C(=O)NC(O)C(=O)NC(CCCCN)Cc2ccccc2)C(=O)NC(CCCN=C(N)N)C(=O)Nc2ccccc2)cc1)OCC
CCC1(Nc2nc(NC(CO)Cc3ccccc3)c3nc[nH]c3n2)CCCC1
CCc1cc(S(=O)(=O)Nc2ccc3nc(SCc4cccc(Cl)c4)sc3c2)ccc1[N+](=O)[O-]
CC(=O)OC1C2CC(OC(=O)C=Cc3ccccc3)C3(OC(C)=O)C(C)C(C)CC(C)(OC(C)=O)C13OC2(C)OC(C)=O
Cc1ccc(C(=O)Nc2nnc(S(=O)(=O)N3CCOCC3)s2)cc1C
CCOc1ccc(-c2csc(N3N=C(c4ccc(Br)cc4)CC3c3ccc(Br)cc3)n2)cc1
CCCCn1c2ccccc2c2ncnc(Nc3ccc(Oc4ccccc4)c(C(F)(F)F)c3)c21
O=C(Nc1cnc2ccccc2c1)C1CCCN(c2nc(-c3ccccc3)cs2)C1
COc1cccc(C(=O)N2CCc3nc(Nc4ccc(C)cc4)sc3C2)c1
CCc1cc(CO)c(O)cc1-c1cc(NC(=O)c2ccc(N3CCCCC3)cc2)on1
O=C(Nc1nnc(-c2ccc3c(c2)OCCO3)o1)c1ccccc1
O=S(=O)(Nc1cccc2cnccc12)c1ccc(Oc2ccccc2)cc1
CC=C(C)C1(C)C(O)(O)CCC2(C)C3=C(C(O)CC2C1(C)O)C1(C)C2=CCC(C)(O)CC2(C)CCC31O
CC1(C)CC(n2ccc(SCC(=O)NC3CCCC3)nc2=O)OC1=O
Nc1nc(NCc2cccnc2)nc2c1ncn2C1SCC(O)C1O
CC1C2CCC3(C)CC4=CCC5CC(NC(=O)CCCCc6c[nH]c7ccccc67)CCC5C4CCC3C2(C)CCC1(C)C(=O)OC(C)(C)C
COc1[nH]c2ccccc2c1C(=O)CCNc1ccc(C)cc1
CS(=O)(=O)c1ccc2[nH]c(-c3cc(Cl)cc(Cl)c3)c(-c3ccccc3)c2c1
Cc1ccc(C2=NN(c3ccccc3)C(C(=O)N3CCN(c4ccccc4)C(=O)C3)C2)cc1
O=C(NN=C1CCC(c2ccccc2)CC1)c1cc2ccccc2o1
COc1ccc(Cl)cc1NC(=O)COC(=O)CNC(=O)c1ccccc1[N+](=O)[O-]
O=C1C2=C(C(=O)c3ccccc31)C1(CCC2)C(c2cccs2)NC(=S)N1c1ccccn1
CC(=O)NCCNC1(C)Cc2cc(C)c3c(O)nn(C(F)(F)F)c3c2-c2ccccc21
O=C1CSC(c2cccc3ccccc23)N1c1ccc(F)cc1
CCOc1cc2oc(-c3ccccc3)cc(=O)c2c(OCC)c1OCC
CC(c1nc(=O)c2c(-c3ccccc3)nn(C3CC(c4ccccn4)c4ccccc4N3)c2[nH]1)N1CCN(C)CC1
CCCCNC(=O)Nc1ccc2c(c1)S(=O)(=O)N=C2
CN1C(=O)c2cc3ccccc3nc2C1=O
CNS(=O)(=O)c1ccc(-c2nc(C(N)=O)sc2N)cc1
O=C(COC(=O)c1cncc(Cl)c1)c1ccc([N+](=O)[O-])cc1
COc1ccc(NC(=O)c2cc(C=CN3CCSCC3)c(OC)cc2C(=O)O)c(Br)c1
CCOc1ccc(-c2cc(Nc3ccc4c(c3)OCCO4)ncn2)c(F)c1
COc1cc(C2=C(c3ccccc3)C(=O)NC2=O)cc(OC)c1O
COc1c(CNCCOc2ccccc2C)c(C)nn1CC(C)(C)C
CC(C)NCCOc1ccc(-c2cncc3cc4cccnc4cc23)cc1
O=C(C=Cc1ccccc1)NC1CCC2(OCc3ccccc3)C3Cc4ccc(O)c5c4C2(CCN3CC2CC2)C1O5
COC(=O)Cn1c(Nc2nnc(N=Cc3cccs3)s2)nc2ccccc21
CC(C)c1ccc(CNC(=O)c2cn(CC3CCC(C(=O)O)CC3)c3cccc(OCc4ccccc4)c23)c(N2CCNCC2)n1
CCCCCCCCCCC(CC1OC(=O)C1CCCCC)OC(=O)C(C)NC=O
CCCCn1nnnc1SCC(=O)c1ccc(-c2ccccc2)cc1
COc1cc(CNCc2ccccc2Br)ccc1OCCCCc1ccccc1
Cc1nc2cc(NC(=O)c3cc(NC(=O)c4cc5ccccc5o4)cc(C(C)(C)C)c3)ccc2[nH]1
CN(C)S(=O)(=O)c1ccc(NC(=O)c2ccc(Cl)cc2)c(C(=O)NCc2ccccc2)c1
Cc1onc(-c2c(Cl)cccc2Cl)c1C(=O)ONC(=O)c1ccc(Cl)cc1
COc1cc2c(=O)c(OC)cn(C3CC3)c2cc1N1CCN(CCCN(c2nc(OC)c3cc(C(=O)O)c(F)cc3n2)C2CC2)CC1
Nc1cc(F)ccc1C(=O)ON=C(O)Cc1ccc(F)cc1
CCC12OCC(Cc3ccc(O)cc31)C21OC(C)(C)OC1Cl
N=C1NCC(C(=O)O)CN1c1ccccc1
O=C1C(=C[N+](=O)[O-])c2cc(S(=O)(=O)N3CCOCC3)ccc2N1Cc1ccccc1
CNC(=O)C(NC(=O)C(Cc1ccc(-c2cccnc2)cc1)CC(CC(C)C)C(=O)O)C(C)(C)C
CC(C)CC(CC(=O)NO)C(=O)NCc1cccc(F)c1
COC(=O)C(CC(N)=O)c1ccc(OCCCC2COc3cc(F)ccc3O2)cc1
O=c1c(-c2ccncc2)c(-c2ccccc2C(F)(F)F)nc2n1CCCC2
CC1(C)OCC(C[N+]2(C(C)(C)C)CCCC2)=NO1
Cc1c(C(=O)N2CCOCC2)cnn1-c1nccc(-c2ccccc2Cl)n1
CNc1c2c(nc3ccc(Cl)cc13)CCCC2
CC(O)C1=C(c2cn3cnc(C(=O)c4cn(C(=O)O)c5ccc(Oc6ccccc6)cc45)c3s2)C(CC(N)=O)C2C(C)C(=O)N12
O=C(COc1ccc(F)cc1)N1CCN(c2ncccn2)CC1
O=C1COC2(CCN(CCOc3ccccc3)CC2)CN1Cc1ccoc1
CC(C)c1n[nH]c(CN2CCCC(N(C)Cc3cccnc3)C2)n1
COCC(C)NC(=O)c1ccc(F)c(NC(=O)Oc2cccc(-c3ccnc(Nc4ccc5[nH]c(F)cc5c4)n3)c2)c1
Cc1ccc(-n2c(Cl)nnc2SCc2ccc([N+](=O)[O-])cc2)cc1
Cc1cc(C)c(CN2CCN(C(=O)CNC(=O)c3ccccc3NC(=O)c3ccco3)CC2)c(C)c1
COc1ccc(C2CC(c3c(OC)cc(OC)c4c3OC(c3ccc(OC)cc3)C(OC)C4)c3c(OC)cc(C)cc3O2)cc1
NC(=O)c1nc2c(s1)CCN(C(=O)c1ccc(Br)o1)C2
CCOCCCNC(=O)C(c1ccccc1)N1CCC2(CC1)CC(C)=NO2
Cc1cc2sc(C(=O)N3CCC(Br)(c4ccccc4)c4ccccc43)cc2s1
O=C1NC2CSC(CCCCC(=O)c3ccccc3)C2N1
CCCCCCCCCCCCCC[N+](C)(C)CCCCCCCCCC
CCN(CC)CCCOc1ccc(C=C2CCC(=Cc3ccc(Cl)c(Cl)c3)C2=O)cc1Cl
CN(C)S(=O)(=O)c1ccc(NC(=O)CN2CCN(S(=O)(=O)c3cccc4cccnc34)CC2)cc1
NCc1cccc(-c2ccc(C(=O)N(CC3CCC(F)CC3)C3CCNC3)cc2)c1
CC(C)C(NC(=O)C(CN(C)C)NC(=O)C(CC(=O)O)NC(=O)CC(Cc1ccccc1)NC(=O)C1CCCN1C(=O)CCc1ccc(O)cc1)C(=O)NCCCCCNC(=N)N
Cc1cccc(CCO)c1Oc1ccc(-c2ccn(C#N)c(=O)c2C)cc1
COc1nc(Cl)nc(NN=Cc2c[nH]nc2-c2ccc(N)cc2)n1
CCCCSn1c(=O)c2c(C)ccnc2n(C)c1=O
COc1ccc(C=CC(=O)OC(OC)C(O)CC(OC)c2ccc(O)c(O)c2)cc1C
CCCCC(=NO)C1(C)CCC2C3CCc4cc(C)ccc4C3CCC21O
Cc1ccc2cccc(OCc3c(C)ccc(S(=O)(=O)NC(Cl)(Cl)C(=O)N4CCNCC4)c3C)c2n1
COC(=O)c1ccc2c(c1)C1CN(CCCC(=O)c3ccc(F)cc3)CCC1N2
O=c1c(O)c(-c2ccc3c(c2)Cc2c(ccc(O)c2O)O3)oc2cc(O)cc(O)c12
CCCN(CCC)C(=O)c1cc(OCC(O)CNC(C)C)ccc1C(=Cc1ccccc1)OC
COC(=O)c1nnc(NC(=O)Nc2ccc(OC)cc2)s1
CN=C(NC#N)NCCc1c[nH]c2ccccc12
CC(=O)NC(CCCCN)C(=O)NC(CCCNC(=N)N)C(=O)N1CCCC(C(=O)NC(CCC(N)=O)C(=O)NC(CCC(N)=O)C(=O)NC(CCC(N)=O)C(N)=O)C1
Cn1c(SCc2ccccc2)nnc1-c1cccnc1Nc1ccc(F)cc1
COc1ccc(C(C)=O)cc1CNC(=O)NCC1(Cc2ccccc2)CCN(Cl)CC1
Cc1nn(-c2ccc(S(=O)(=O)N(C)C)cc2)c(N2CCN(C(F)(F)F)CC2)c1C
CN(Cc1ccc2c(c1)OCO2)Cc1ccco1
Cc1ccc2cc(S(=O)(=O)N3CCN(C(=O)c4ccc(-c5nccs5)cc4)C(C(=O)N(Cl)Cc4ccccc4)C3)ccc2c1
CCOc1ccc(N(CC(C)C)C(=O)CN2c3ccccc3C(=O)Nc3cccnc32)cc1
COC(=O)c1cc(C2COc3c(-c4ccc5[nH]c(Br)c(OC)c5c4)cc(OC4CCCCO4)c(Br)c3O2)cc(OC)c1OC
COc1ccc(CNC(=O)c2cc(-c3cccs3)nc3ccccc23)cc1
c1ccc(CCN2CCN(CCSc3nc4ccccc4[nH]3)CC2)nc1
C=C(CCC(C)C1(C)C(=O)CCC2(C)C3=CCC4(C)C(OC(=O)CCC(C)=O)C(C)CC4(C)C3=CCC21)C(C)C
Oc1ccc(Br)c(C=NCC2CCCO2)c1
CCc1cccc(OCC(=O)N(C(C)=O)C2CCCCC2)n1
CCCCn1c(SCC(=O)Nc2nnc(CC)s2)nnc1-c1ccco1
O=C(N1CCOC(Cn2cncn2)C1)N1CCOc2ccc(F)cc21
Cc1nc(O)n2ncnc2n1
NS(=O)(=O)Oc1ccc2c(c1)CN(Cc1ccccc1)C2
OCC(O)CCc1ccc2c(c1)N(C(F)(F)F)CCc1c(Cl)ncn1-2
CCOC(=O)c1ccccc1CN1CCC(C)(CCC(=O)N2CCN(C(=O)c3ccncc3)CC2)CC1
COc1ccccc1N1CCN(CCCCn2nc(-n3ccnc3)ccc2=O)CC1
CCCCn1cncc1-c1ccc(C=CC(=O)c2cccs2)cc1
COc1ccc(CNC(=O)C(N)CCCNC(=N)N)c(OC)c1
Brc1ccc2c(c1)c(CNCCc1ccccc1)cn2CCc1ccccc1
C1=CCN(C2(c3ccc(OCc4ccccn4)nc3)CCCCC2)CC1
NC1=CC=C(Cc2ccc(I)cc2)[IH2]=C1
COCOC1(Cl)C(O)C(COS(=O)(=O)NC(=O)c2cccc(C)c2)OC1n1cnc2c(NCc3ccc(C)cc3)ncnc21
Clc1cccc(CSc2n[nH]c(-c3ccco3)n2)c1
CCC(=O)C(COc1ccc(C(C)=O)nc1)Cc1c[nH]c2ccccc12
O=c1c2cccnc2sn1-c1ccc(Cl)cc1Cl
COCCOCc1cc(C(=O)NCC2(N3CCCCC3)CCCCC2)no1
CCC(C(=O)c1ccccc1)(c1ccccc1)C1CCCC1
COc1cc2c(c(OC)c1OC)C(=O)CC(c1ccccc1)O2
O=C(O)c1ccc(N2C3=C(CCCCCC3)SC2c2ccc(Cl)cc2)cc1
Clc1ccc(-c2nsc(N3CCOCC3)n2)cc1
CC(Oc1cncc(-c2nc(-c3noc(=O)[nH]3)cc3nc(N4CCOC5CNCCC54)n(CC4CCC(Cl)CC4)c23)c1)C(F)(F)F
COc1ccc(CN2CCC(N3CCN(c4ncc(-c5nccs5)cn4)CC3C)CC2)cc1
COc1ccc(C)c(S(=O)(=O)N(Cc2ccc(C3CC3)o2)C2CCS(=O)(=O)C2)c1
COc1nc(Nc2ccncc2C(=O)NCCc2ccncc2)c2sccc2n1
CCNc1nnc(NS(=O)(=O)c2ccc3c(c2)CCC3)s1
Cc1ncc(NC(=O)CCCN2CCN(S(C)(=O)=O)CC2)cn1
CC(C)n1ccnc1C1CCN(C(CCO)c2nnnn2Cc2ccccc2)CC1
COC1OC(S(=O)(=O)Cc2ccc(O)c(O)c2)C(O)C(CO)C1Oc1cccc2ccccc12
O=c1[nH]c2ccc(Cn3ccnc3)cc2n2ccnc12
CC(=O)OCc1ccc(C(=O)N2CCN(C(=O)c3ccc(C)cc3)CC2)cc1
C[n+]1nc(-c2ccc(Br)o2)n2nc(C(=O)O)sc21
Cc1nc2cc(C(C)(C)C)cc(Nc3ncc(-c4ccccc4)o3)c2[nH]1
COc1ccc2nc(C)cc(NCc3ccc(C(=O)Nc4nc(-c5ccc(C(F)(F)F)cc5)cs4)cc3)c2c1
COc1ccc(S(=O)(=O)N(CC(=O)NCC2CCCO2)Cc2ccccc2)cc1
CC(C)(C)NC(=O)Nc1ccc(NC(=O)C2CCN(c3nc4ccccc4o3)CC2)cc1
COc1ccc2c(Oc3cc(OC)c(Cl)cc3OC)c3ccccc3nc2c1
COc1ccc(Cl)c(-c2cc(NC(=O)c3cccnc3Cl)on2)c1
O=C(NC1N=C(c2ccc(Cl)cc2)c2ccccc2N(c2ccccc2)C1=O)c1cccs1
O=S(=O)(Nc1ccc(-c2nnc(Nc3ccc(OCCN4CCCCC4)cc3)o2)cc1)c1ccccc1
O=C(O)c1cc(-c2ccccc2)nc2c1CCc1ccccc1-2
CCCCn1c2c(C)cc(C)cc2c2nnc(SCC(=O)Nc3ccc4c(c3)CCC4)n21
Cc1ccc2oc(S(=O)(=O)Nc3nc(-c4nc5cc(-c6ccccc6)ccc5o4)c(Cl)s3)cc2c1
O=S(=O)(NC(Cc1ccccc1)c1nc[nH]n1)c1ccc(O)cc1
CC(C)(C)NC(=O)c1cccnc1Oc1ccc(-c2n[nH]c3ccccc23)cc1
O=CN=C1Cc2ccccc2CN1C(=O)C1CC1C(O)(F)COc1ccc(F)cc1
O=C1Nc2ccc(Cl)cc2C1Nc1ncc(CO)c(Nc2cccc3[nH]c(=O)[nH]c23)n1
CC1CCc2cccc3oc(=O)c(OC(=O)c4ccco4)c(c23)C1
COn1cnc(-c2ccc3[nH]nc(N)c3c2)c1-c1ccc(C)cc1
Cc1ccc(C(=O)Nc2nc3c(s2)CCN(Cc2cccc(Cl)n2)CC3)s1
Cc1cc(C)c(-c2cccc3c(C)c(C)ccc23)c(C)c1
COC(=O)C(C)c1ccccc1C1C(S(N)(=O)=O)C(=O)C(=O)N1c1ccc(C#N)cc1
Cc1cc2c(cc1F)nc(-c1cc(OCC3CC3)ccc1Cl)n2Cl
Brc1ccc(-c2ccc(OCC3CO3)cc2)cn1
O=C(CCCCC1SCC2NC(=O)NC21)NCCCCCCCCCc1cccc2ccccc12
COCC(C)Nc1cc(N2C(=O)C3=C(CCCC3)C2=O)c(Cl)cc1Cl
COc1ccc(C(=O)NC2CCCN(C3CCCC3)C2)cc1OC
CC1=CC2=NCC(C(=O)c3ccccc3)CN2C=C1
Cc1nn(-c2ccccc2)c(C)c1C=CCCOc1ccccc1
CC(=O)C1(C#N)C(C)CCC2(C)C3=CCC4(C)C(C)CCC4(C)C3=CCC21
CCCO.NC(=O)c1ccco1.c1ccccc1
Cc1ccc2c(c1)NC(=O)C1=C(c3ccccc3)C3COc4ccccc4C3N1C2=O
OCc1ccc(O)c(CSc2nc3ccccc3[nH]2)c1
OC12CCC(CC1)CC2
COc1ccc(C(=O)n2c3ccccc3c3nc4ccccc4nc32)cc1
Oc1ccc(-c2[nH]c(O)nc2-c2ccc(C(F)(F)F)cc2)cc1
N=C(N)N1CC(O)C(O)C(O)C1O
COc1ccc(-c2nc(SCC(=O)c3cccs3)c(-c3cccs3)[nH]2)cc1
O=C1Nc2cc(C(=O)N3CCCCCC3)ccc2SC1=Cc1ccccc1F
Cc1nc(CC(=O)Nc2cccc(C(=O)N3CCCC3)c2)cs1
COC(=O)C=CC(=O)c1ccc(NC(=O)C2Cc3c([nH]c4ccccc34)CN2C)cc1
CN1CC2CC3(C)C4C(OC(=O)c5ccccc5)CCC(O)C4(C)CCC3(C)c3cccc1c32
COc1c(CCC(=O)Nc2ccc(C)cc2)c(C)nn1-c1ccc(N2CCCCC2)nn1
C=Cc1nc2n(c1N)CC(NC(=O)c1cnc(C3(C)CC3)nc1)C2
CC(C)c1nnc2n1-c1ccc(C#CCN3C(=O)c4ccccc4C3=O)cc1C(c1ccccc1F)=NC2
Cc1cccc(CC(=O)NCCc2cccn2NC(=O)CC(C)(C)C)n1
COC(=O)C(CNCCc1ccc(O)c(O)c1)c1ccccc1
Cc1ccc(C(=O)NCCc2ccncc2)cc1
O=C1C(Cl)=C(Cl)C(=O)C2=C1NCCO2
Cc1cc(Cl)cc(OCCn2ccnc2)c1
Cc1ccc(N2C(=O)c3ccccc3C(C(=O)N(O)Cc3ccccc3Cl)C2c2cccc(Cl)c2)c(C)c1
NS(=O)(=O)c1ccc(-n2nc(C3CCN(CCF)CC3)cc2-c2ccccc2)cc1
CCc1ccc2[nH]cc(C3=CCN(CCCCCOc4ccc(C(Br)c5ccccc5)cc4)CC3)c2c1
Cc1ccc(COc2ccccc2C(=O)N(C)C2CCCC(C)C2)cc1
CCc1cccc(-c2ccc(C3C4C(=O)N(OC)C(=O)C4C4(C(=O)OC)CCCN34)cc2)c1
Cc1ccc(NN=C2C=CC(=O)c3ncccc32)cc1
O=c1[nH]c2ccccc2c(Cl)c1Cc1ccccc1NS(=O)(=O)c1ccc(O)cc1
COc1c(O)c(CC2CCCCC2)cc(C)c1-c1cncnc1N(OC)C1CCN(C(=O)N2CCOCC2)C1
CCc1nc(N)c(-c2ccc(N3CCN(N)CC3)cc2)c(Cl)n1
CCCCCCc1[nH]nc2c1C(=NC(C)(C)C)CCC2
O=C(COc1ccc(Br)cc1)NN=Cc1ccc(OCCN2c3ccccc3Sc3ccccc32)cc1
COCCNC(=O)c1nc2ccc(S(=O)(=O)NCc3cccc(C)c3)cc2s1
Cc1ccc(C=C2SC(=O)N(CC(=O)N(Br)c3c(N)n(Cc4ccccc4)c(=O)[nH]c3=O)C2=O)cc1
Cc1cc(Nc2ncc3c(n2)CCN(C(=O)c2ccc(C(F)(F)F)cn2)C3)ccc1OC(C)(C)C(=O)O
O=C(c1cccnc1Cc1cccc2ccccc12)N1CCCCN1C1CCC1
O=C(O)c1cc(C(F)(F)F)cc(S(=O)(=O)N2CCN(CC3CC3)CC2)c1
CN(C)CCN1N=C2c3ccccc3OCC2CC1=O
Cc1ccccc1C(=O)Nc1ccc2nc(N)cc(Cl)c2c1
COC(=O)C1OC(Oc2ccc(S(=O)(=O)Nc3ccc(O)cc3)cc2O)C(O)C(O)C1OC(F)(F)F
CC(C)=CCCC(C)=CCCC(C)=CCCC=C(C)CCC=C(C)C=CCC(C)=CCl
Cc1cc(I)n(NC(=O)c2[nH]nc(Cl)c2Cl)c(=O)c1C
Cc1ccc(NC(=O)C2CCN(S(=O)(=O)c3ccc4[nH]c(=O)oc4c3)CC2)cc1C
O=C(O)c1cc(-c2ccccc2)no1
CCCOC1(c2ccc(CC(C)C)cc2)NC(=O)NC1=O
C=CCOc1ccccc1C(=O)NCCOC(=S)Nc1ccc(Cl)cc1
CCOC(=O)N1CCN(c2nc(-c3ccccc3)c(-c3ccccc3)s2)CC1
CCOc1ccc2ccccc2c1CCNC(C)=O
Cc1ccc(C)c(CN2CCCC(O)(CNCc3cccs3)C2)c1
CC1=C2C(=O)c3cc(OC(=O)c4cccc(N(C)C)c4)cc(N(C)C)c3CC2CC2C(O)C(O)=C(O)C(=O)C12C(N)=O
CC(=O)c1nc(NC(=Nc2cccc(C)c2)[N+](=O)[O-])sc1N
CCc1cnc(-c2nnc3n2CCN(C(=O)c2ccc(F)c(F)c2)C3)cn1
O=C(COC(=O)c1ccco1)NCCc1ccc(Cl)cc1
O=C(C=Cc1ccc(Cl)cc1)Nc1ccccc1F
N#Cc1c(C(N)=O)cccc1N1CCCS1(=O)=O
CSc1ccc(N=Nc2ccccc2Sc2ccc(Cl)cc2Cl)c(Cl)c1
COc1ccc(-c2nc(Cl)sc2-c2ccnc(NCc3ccc(C)cc3Cl)n2)cc1Cn1ccnn1
O=[N+]([O-])c1ccc(CC(Nc2nc3ccccc3s2)P(=O)(Oc2ccccc2)Oc2ccccc2)cc1
CC(=O)c1cccc(NC(=O)C2CCN(S(=O)(=O)c3c[nH]cn3)CC2)c1
CCOn1c(=O)c2c(nc(SCC(=O)Nc3ccccc3CCC(=O)O)n2C)n(C)c1=O
O=C(NCC(=O)N1CCCCC1)c1ccc([N+](=O)[O-])s1
O=C(Cn1c(=S)[nH]c2ccccc21)Nc1ccc2c(c1)OCCO2
O=C(CCNC1C2CC3CC(C2)CC1C3)Nc1ccccc1
O=C(COC(=O)Cc1c[nH]c2ccccc12)Nc1ccccc1Cl
CCCCCCCCn1c(=O)c2ccc3c(=O)c4ccccc4c(=O)c3c2c1=O
OC1(CCN2CCN(c3ncccn3)CC2)CCC(NCc2ccc(F)cc2)CC1
COc1ccc(C=C2CC(=O)NC2=O)cc1O
Nc1ccc(-c2nc(F)[nH]c2-c2ccncc2)cc1
CC(CNc1cc(O)nc(NCc2ccccc2)n1)c1ccc(F)cc1
O=C(c1ccco1)N1CCc2ccc(CN3CCCCC3)cc2C1
CCOc1ccc(C)cc1NC(=O)CCC(=O)c1cccs1
COc1ccccc1-c1cncnc1NCCCc1ccccc1
O=c1c2ccccc2ncn1CCCNCc1ccccc1
Cc1ccc2nccc(CC(NC(=O)Cc3ccccc3)C(=O)NC3CCN(Cc4ccccc4)C3)c2c1
Cc1onc(-c2ccccc2)c1COc1ccc(C(=O)NC2CCN(Cc3ccccc3)CC2)cn1
NCCCCCC1CSCCCCCNC(=O)C2CCCN2C(=O)C(N)NC1=O
O=C(CN1CCCC1=O)Nc1ccc(F)cc1
Cc1ccccc1C(F)c1nc2cc(-c3noc(=O)[nH]3)nc(-c3cncc(F)c3)c2n1CC1CCC(C)CC1
CNC(=S)NC(Cc1ccccc1)NC(=O)c1ccccc1
CC(C)c1nn(CO)c2c1CCN(CCCOc1ccccc1)C2
Cc1nc(-c2ccc(S(C)(=O)=O)c(O)c2)cc2ncn(NC(CO)C(C)C)c(=O)c12
CC1CC(N(C(=O)Nc2cccc(CO)c2)C2CCCCC2)CC(C(C)(O)CCC(F)(F)F)N1F
Oc1ccccc1C1CC(Cl)Cc2cc(OCCN3CCCCC3)ccc21
Cc1cccc(C(=O)Nc2ccc3c(c2)CC(NS(=O)(=O)c2cccc(C#N)c2)C3)c1-c1ccc(C(F)(F)F)cc1
COc1ccc(OCc2cc(C(=O)N3CCc4nccn4CC3)no2)cc1
CNc1nn2c(C)cc(Cl)nc2c1S(=O)(=O)c1cccc(F)c1
CCC(=O)OC1(C)CCCC2C(CCc3ccc4c(OCc5ccccc5)ccc(OCc5ccccc5)c4c3)=C(C)CCC21
CC(=O)c1ccccc1NC(=O)N1CCC(N2CCCCC2)CC1
Oc1ccc(Nc2nnc(-c3ccc(Br)cc3)c3ccccc23)cn1
O=C(O)C(CCS(=O)(=O)c1ccccc1)N1CCOCC1
Cc1ccc(S(=O)(=O)Nc2cccc(C(=O)NCc3ccccc3)c2)cc1
CC(=O)c1n[nH]c(=O)c2c(NC(=O)CSc3nnc(COc4ccccc4C)n3C)oc(C)c12
O=C(NN=Cc1ccc(Cl)cc1)c1ccccc1CN1CCCC1
O=C(NCc1ccncc1)c1cc(N(c2ccccc2)c2ccccc2)on1
CCc1cccc(C(=O)c2c(CC)cc3ccccn23)c1
COc1ccc(N(Cc2ccccc2)S(=O)(=O)c2ccc(C(=O)O)cc2)cc1
CCc1cccc(Cc2[nH]c(SCc3ccc([N+](=O)[O-])cc3)nc(=O)c2Br)c1
COc1cc(C=Cc2cc(OC)c(OC)c(OC)c2)ccc1OCCCCCN1CCCCC1
Cn1c(C(=O)Nc2ccccn2)c(-c2nc3ccccc3[nH]2)c2cc3c(cc21)CCCC3
CCOC(=O)CC12CCC3c4cccc(O)c4CCC3C1CCC2C
Oc1ccc2c(c1)C1=NCCCN1C(c1ccc(Cl)cc1)N2
O=C(NN=c1[nH]c(-c2ccccc2)cs1)NC(CCOc1c(Cl)cccc1Cl)c1ccc(Cl)cc1F
c1ccc(-c2sc3ccccc3c2-c2ccccc2)cc1
Cc1nc2ccc(-c3ccc(Oc4ccccc4)cc3)cn2c1N(C)C
Cc1oc(-c2ccccc2)cc1C(=O)N1CCCC1C(=O)N(C)C
CCOc1ccc(C)c(C(=O)Nc2cc(OCC)c(NC(=O)c3cc(Br)ccc3Cl)cc2OCC)c1
c1cc2c3c(c1)-c1cc(Cc4ncc5c(n4)CCNC5)ccc1CCC3CCC2
CC(C)=CCN(C)CCCCc1ccc(O)cc1OCc1ccccc1
CCOc1cc(C2Nc3ccccc3C(=O)N2CCCN2CCC(c3ccccc3)CC2)ccc1OC
CC(CS(=O)(=O)c1ccc2c(c1)OCO2)C(=O)NC(Cc1ccccc1)C(C)C(=O)N1CSC(C)(O)C1C(=O)NCc1ccccc1O
COc1cccc(Cl)c1Cc1c(OC)nc(Nc2cccc([N+](=O)[O-])c2OC)c(C#N)c1F
O=C(Nc1cc(C=NNS(=O)(=O)c2ccc(O)cc2)cs1)c1ccccc1
Nc1ncnc2c1nnn2CC1CN(CCO)CCO1
COC(=O)c1ccc(-c2sc3ccc(Br)cc3c2OC)cc1
c1ccc(-c2noc(CSc3nnc(-c4ncc[nH]4)o3)n2)cc1
Cc1ccc(C)c(S(=O)(=O)Nc2nccs2)c1
Cc1nc(CN2CCN(C(=O)CC(c3ccc(F)cc3)c3ccc(C(C)(C)C)cc3)CC2)oc1C
N=C(N)c1cccc(-c2nnc3c4ccccc4c(OC(=O)N4CCCC4C(=O)NCc4ccccn4)nn23)c1
CC(=O)Nc1ccc(NC(=O)COc2ccc(-c3cc4c([nH]3)c(=O)n(C)c(=O)n4C)cc2)cc1
Cc1cccc(CN(C)C(=O)c2cccnc2)c1
CC(O)CC12CC(C)C(C)C(C)(O)C1CCC1(C)C2CC=C2C3C(C)C(OC(=O)CCC(=O)O)CCC3(C)CCC21C
COc1cc(NC(=O)COC(=O)CN2C(=O)C3C4CCC(C4)C3C2=O)ccc1Cl
CC(=O)Nc1ccc(NC(=S)N2CCC(c3ncccc3Cl)CC2)cc1
CCc1ccc(S(=O)(=O)N(N=Cc2cnn3ccccc23)C(C)=O)cc1
CC(C)Cn1cc(C(=O)N2CCC(c3nn(C)c4ccccc34)CC2)ccc1=O
Cc1ccc(OC(=O)C2CC3CCC2(C)C3(C)F)c(C)c1
CC(CC(=O)NCC(C)Cl)=NNC(=O)OC(C)(C)C
COc1ccc(-c2c[nH]c(SCc3cc(OC)c(OC)c(OC)c3)n2)c(OC)c1
CC12C=CC3(OO1)C(C)(C)CCCC3(C)O2
CN(C)C(=O)c1cc2cnc(Nc3ccc(N4CC5(COC5)C4)cn3)nc2n1C1CCCC1
O=C(CNc1ccc(S(=O)(=O)Nc2ncccn2)cc1)c1ccccc1
O=C1NC(=O)C(=Cc2ccc(-c3ccccc3)o2)S1
O=C(O)Cc1cc(O)cc2c1C(=O)C1=C(O)C(C=c3nc(C(=O)O)oc3=C1O)C2=O
Cc1ccc(Cl)c(NC(=S)N(C)CCc2c(C)[nH]c3ccccc23)c1
Cc1ccc(N(CC(=O)NCc2ccncc2)S(=O)(=O)c2ccccc2)cc1C
CC(=O)c1ccc(CN2CCC(CN3CC4CCCCC4C3=O)CC2)cc1
COC(=O)Cc1c2c(nc3c1COc1ccccc1-3)CCCC2
CCCCC1(CCCC)CCC2(CCN(O)C2)C1
CC1CN(CCCNC(=O)C(C)NC(=O)C(NC(=O)C2c3ccccc3-c3ccccc3C2CCCNC(N)=N[N+](=O)[O-])C(=O)NC(C)C(=O)O)CC(C)O1
Cc1cc2c(=O)c(F)cn(C3CC3)c2c(N)c1N1CCC(C(=O)O)C1
COn1nccc1NC(=O)c1ccccc1C
Cc1ccc(-c2csc(N3N=C(c4ccc(F)cc4Cl)CC34C(=O)c3ccccc3C4=O)n2)cc1
CCC(NC(=O)Nc1cc(C)nc2c(C(C)C)cnn12)c1ccsc1
CN1CCN(C(=O)c2cc(C(=O)c3ccc4ccccc4c3)n3ccccc23)CC1
CC(=O)NCCCc1cc(F)cc(Cc2nc3ccccc3n(F)c2=O)c1
Cc1cc(NC(=O)Cn2ncc3c([nH]c4ccccc43)c2=O)no1
CCOC(=O)c1cc2c(N3CCOCC3)nc(Nc3ccccc3C)nc2cc1N1CCC(OC)CC1
O=C(COC(=O)C=Cc1ccc(O)c(O)c1)NN=Cc1ccc(O)c(O)c1
O=C1C(=O)N(Br)c2ccc(CCO)cc21
COn1ccnc1-c1cc(Nc2ccc(Oc3ccccc3C)cc2)nc2cc(C(=O)OC(C)(C)C)ncc12
Cc1ccc(C(=O)NCCN2CCCC2=O)cc1
CSc1ccccc1-c1nc(CN2CCC(c3nc(C)c(C)o3)CC2)c(C)o1
O=C(c1ccc([N+](=O)[O-])o1)N1CCN(CN2C(=O)CCC2=O)CC1
CCCCCCCCCCCCC1=C(OCC)OP(C)(=O)CCC1C(=O)OC
O=C(O)CCN1CCN(C(=O)c2cccc3ccccc23)CC1
Cc1ccc(-c2nc3cc(C(=O)Nc4cc(C)ccc4C)ccc3o2)cc1
COc1ccc(OCC(=O)N2CCN(c3ccncc3)CC2)cc1
COc1ccc(C(C(=O)NC2CCCCC2)N(C(=O)Cn2nnc(-c3ccc(C)o3)n2)c2ccc3c(c2)OCCO3)cc1
CNc1nc2c(s1)CCc1nc(S(=O)(=O)N(CC(=O)O)CC(=O)NC(C)C)sc1-2
Cc1ccc(CNC(=O)c2cc(S(=O)(=O)NCCc3ccccc3)ccc2Cl)cc1
O=C1N(c2ccccc2)C(=O)C2(CCN(Cc3ccccc3)CC2)c2c(cc[nH]c2=O)N1c1ccccc1
CNC(=O)C(=NOC)c1ccccc1COc1ccccc1-c1onc(C)c1C
Cc1cccnc1C(Cl)Oc1nc(Cl)nc2c(N)cccc12
Cc1ccc(NC(=O)c2c(NC(=O)C3CC3)cnn2C(F)(F)F)cn1
COCC(=O)N1CCN(C(=O)c2cncnc2C)c2ccccc21
COc1cc2c(OC)c3c(c(Nc4ccccc4C(N)=O)c2c(OC)c1OC)C(=O)CC(C)O3
Cc1ccccc1-c1ccc(C=CC2C3CCCCC3CC3C(=O)OC(O)C32)nc1
CC(=O)Oc1c(C)cc2c3c1C(OC(C)=O)C(C)C1(C)OC1(C(C)C=O)C3C(OC(C)=O)OC2=O
COc1cccc(C(=O)CN2CCc3ccccc3C2)c1
Cn1cc(-c2nc3c(CN4CCN(C(=O)c5ccco5)CC4)cccc3o2)cn1
CCN(CC)CCNc1ccc2c3c(cccc13)C(=O)N(C)C2=O
O=C(NN=Cc1cccc(F)c1)c1cnccn1
Cc1c2c(cc3c(-c4cnccn4)noc13)CC1(C(=O)NC(=O)NC1=O)C1C(C)OC(Cl)CN21
CC1CCc2c(sc3c(=O)n(Cc4ccccc4)nc(C(F)(F)F)c23)C1
COc1cc(C=Cc2cc(OC)c3ccoc3c2)cc(OC)c1OC
CCc1cc(C(=O)Nn2cnnc2C)[nH]n1
CC(C)=CCC1(C)OC2(C)C(=O)C3C=C4C(=O)c5c(c(C)c6c(c5OC(=O)c5ccccc5)OC(C)(C)CC6)OC42C1C3
N=C(N)c1ccc2cc(CCCC(=O)NCCc3ccc(-c4ccccc4)cc3)[nH]c2c1
CC1CC(O)C=CCC(O)C=CC=CC=CC=CC(O)C(O)C(O)C(O)C=CC=CC(=O)O1
O=C(CCCl)Nc1cc(-c2nc(-c3ccccc3)c(-c3ccccc3)[nH]2)ccc1Cl
Cc1cc(Oc2ccccc2Cl)nc(N(C#N)CCc2ccccc2)n1
COC(=O)C(OC)c1ccccc1COc1ccc(N(C)C)cc1
O=S(=O)(Nc1cccc2cc[nH]c12)c1ccc(Cl)cc1
CCCN(CCC)C1Cc2ccccc2C(c2ccc(Cl)c(Cl)c2)C1
Cc1ccc(N2C(=O)c3ccc(C(=O)N4CCC(C)CC4)cc3C2=O)cc1C
[O-][S+]1CCCC2(CCCNC2)C1
O=C(c1ccc(=O)oc1)N1CCc2ccccc2C1
COc1c(Br)c(Br)c2c(c1CCN(C)C)Oc1c(Br)cc(Br)cc1O2
Cc1c(Cc2cccnc2)oc2ccccc12
NC(=O)c1ccc(OCc2ccc(S(N)(=O)=O)cc2)cc1
COc1ccc2ccn(S(=O)(=O)c3ccc(C(F)(F)F)c(N4CCNCC4)c3)c2c1
NC(Cc1c[nH]c2ccccc12)C(=O)NC1CCc2ccccc21
CCc1nc(O)c(=O)n2c1C(CC)(N(CC)CC)CC2C(=O)NCc1ccc(C(=N)N)cc1
Cc1nc(-c2ccccc2)c(C(=O)N2CCN(S(=O)(=O)c3cccc(F)c3)CC2)o1
CN(CCSc1nc2ccc(Cl)cc2c(=O)[nH]1)c1nc2c(Cl)ccc(Cl)c2s1
Cc1noc(CO)c1-c1cccc(Cc2cccc(C(N)=O)c2)c1
Cc1cc(-n2c(SCC(=O)N3CCC(C)CC3)nc3c([nH]c4ccccc43)c2=O)no1
CC(=O)N1CCNC1=O
COc1cccc2c1cc1n2CC2NC2C1
COc1ccc2c(c1)oc(=O)c1ccc(OC)cc12
CCOC(=O)CSc1nnnn1C1CCCCC1
Cc1cccc(NC(=S)N(CCCC2CCCC2)Cc2cccs2)c1
CCCCc1cccc(Cn2cncc2CN(Cc2ccccc2)C(Cl)c2ccco2)c1
CCCCC(C)C1C(=O)NC(C2Cc3ccccc3C2)C(=O)N1Cc1ccccc1
COc1ccccc1N1CCN(C(=O)c2ccc(C(=O)N3CCCC3)cc2)CC1
CCCCNCCCN=C(N)c1ccccc1-c1ccc(-c2nc3cc(C(N)=NCCCNCCCNCCCN)ccc3[nH]2)cc1
COc1ccc(NC(=O)c2ccc(C(=O)N3CCN(c4ccc([N+](=O)[O-])cc4)CC3)cc2)cc1
COC(=O)CNC(=O)C(S)C(N)CC1CCCCC1
Cc1ccc(S(=O)(=O)N(c2nc(C#N)nc3[nH]cnc23)S(=O)(=O)c2ccc(C(C)(C)C)cc2)cc1
COc1ccccc1N=C1C(=O)N(CN2CCCCC2CN2C(=O)c3ccccc3C2=O)c2ccccc21
O=C(C=Cc1ccc2ccccc2c1)NN=Cc1ccccn1
CC12CCC(O)CC1CCC1C2CC(O)C2(O)C(C3=CC(=O)OC3)CCC12C=O
CCc1ccc(C2NC3(CCCCC3)C(=O)N2Cc2cccs2)cc1
Cc1ccc(F)cc1N1CCN(CC(O)(Cn2cncn2)c2ccc(F)cc2C)CC1
O=C(COc1nc(-c2ccccc2)nc(C(F)(F)F)c1Cl)Nc1ccccc1O
COc1ccccc1-c1nc(CN2CCN(c3ccccc3OC)CC2)co1
Nc1ncn(C2=NC(=Cc3ccccc3)C(=O)S2)n1
CCON=C(c1ccccc1)C1CNCCO1
COC(=O)c1cc(CC(NS(=O)(=O)NCc2ccc3ccccc3c2)C(=O)N2CCNCC2)cc2cn[nH]c12
CCOC(=O)c1ccc(NC(=S)NC2CC=CC2)cc1
N#Cc1cccc(Cn2ncc3c2C(=O)NCC(Oc2ccc(Cl)cc2)=N3)c1
CCc1ccc(C2c3cc4c(cc3C(n3cc(-c5ccccc5)nn3)C3COC(=O)C23)OCO4)cc1
CC(C)OC(=O)CSc1nc2cccnc2[nH]1
CN(CC(N)=O)C(=O)c1ccccc1Cc1ccccc1
CCCCCCCN(C)C(=O)OC1CCCOC1OC1CCCC(=O)CC(C)CCOC(=O)CC(OC2CCC(C)CO2)C1
CCC1C(OC2CCC(O)C(COC)O2)CC(=O)OCC(O)C(O)CCNC(O)CC(C)C1OC1CCCC(C)O1
Nc1cc(F)cc(CCc2nc3ccccc3s2)c1
CCc1ccc(N(Cc2ccccc2)S(=O)(=O)c2ccc(Oc3ccc([N+](=O)[O-])cc3)cc2)cc1
COC(=O)CC=C1C(=O)N2C(C(=O)OC)=C(C)CSC12
O=c1c2cnc(NC3CCOCC3)nc2n(Cc2ccccc2F)c(=O)n1Cc1ccc(Cl)cc1
O=c1ccn(CCCCCCn2ccc(=O)n(Cc3ccccc3)c2=O)c(=O)[nH]1
CSc1nc(NCc2ccccc2)c2cnn(CC(Cl)c3ccccc3)c2n1
Clc1ccc(C2(c3ccc(Cl)cc3Cl)CCCCC2)cc1
COCC(C)Oc1cc2c(cc1S(C)(=O)=O)c(F)cn2-c1ccc(C#N)cc1
COc1ccc(-c2nc(-c3ccccn3)no2)cc1OC
CCNC(=O)c1ccc(-c2oc3ccccc3c(=O)c2Cl)c(Cl)c1
NC(CC(=O)N1CCNC(=O)C1Cc1ccccc1)Cc1cc(F)c(F)cc1F
CCC(=O)N1CCC(N(CCCN2CCOCC2)C(=O)c2csc(C)n2)CC1
CCc1ccccc1-c1nnc(SCC(=O)N(N)c2c(Br)n(Cc3ccccc3)c(=O)[nH]c2=O)n1C
Nc1oc2ccc(Cl)cc2c(=O)c1O
Cn1cnnc1C1CCCN(Cc2cc(F)ccc2OCC#N)C1
CCCCCCCCCCCCCCOC(=O)C=C(C)C=CCC1(C)CCC(=O)O1
CC(C)C(Cl)=NOC(=O)Nc1cc(Cl)cc(Cl)c1
COC1C(=O)N(Cc2ccc(C(=O)NS(=O)(=O)c3ccccc3)cc2C(=N)N)c2cc(C)ccc21
CS(=O)(=O)c1ccccc1-c1ccc(NC(=O)Cc2ccc(S(N)(=O)=O)cc2)cc1
COCCN1C(=O)C(=Cc2ccc(-c3cc(C)ccc3C(=O)OC)s2)C(=O)N(C)C1=O
CCOC(=O)C(C(=O)OCC)C1(C)N=C(Nc2cc(C)ccc2NCC2CCCCC2)C(C)(C)N1
Cc1ccc(CN2Cc3cnnn3-c3ccccc3C2=O)cc1
C=Cc1c(C)cc(C)c2c(C)cc(=O)oc12
COc1cc2c(cc1C)CC1(OC1(C)OC)C2=O
Nc1ncnc2c1c(-c1ccc3ccccc3c1)nn2CCCN1CCOCC1
O=C(O)CCc1c(C(=O)O)sc(Cc2ccccc2)c1Br
NCCCCn1ncc(-c2ccc3c(c2)CCC3=NO)c1-c1ccncc1
Fc1ccc(-c2nccnc2C2CN(c3ccc4ccccc4n3)C2)cn1
CCNCCCCCCCNCC
COCCCOC(=O)C1CCc2c(sc(NC(=O)Cn3ncc4c(C(F)(F)F)cc(-c5ccccc5)nc43)c2C)C1
CN1CCC(COCCOc2ccc(C(=O)c3ccncc3)cc2)CC1
CCOC(=O)N1CCC(NC(=O)c2ccc(NC(=O)c3ccc(-c4ccccc4)cc3)cc2)CC1
CC(C)CC(NC(=O)c1ccccc1)C(=O)Nc1ccccn1
CC1=NN=C(c2ccccc2)C12C(=O)Nc1c(C)cccc12
O=C(O)c1ccc(Cc2nnc(SCc3ccc(Cl)cc3)o2)cc1C(=O)c1ccccc1
CCOC(=O)C(NC(=O)c1cc(OCC(=O)N2CCCC2C(=O)NC2CCCN(Cl)C2)c2ccc(CCC(=O)O)cc2n1)C(=O)N1CCN(C)CC1
Cc1ccccc1C=NNC(=O)C(c1ccccc1)[N+](=O)[O-]
CCON1CCN(C(=O)c2ccc3nc(Nc4ccc(C)cc4)c4cccn4c3c2)CC1
CCOc1c2cc(-c3ccccc3)ccc2nc2cnc(N)nc12
O=C(CSc1nnnn1CCCO)Nc1ccc2c(c1)OCO2
CN(C)C(=O)c1ccc(NC(=O)CSc2ccc(N)cc2)cc1S(=O)(=O)N1CCOCC1
Cc1ccc(C(=O)Nc2cccc3cccnc23)cc1NC(=O)c1cnoc1F
O=C(c1ccc(-c2ccc(=O)n(C(=S)Nc3cc(Cl)ccc3Cl)c2)cc1)N1CCOCC1
CN1CCN(c2nc(Nc3ccc(Nc4ccnc5cc(Cl)ccc45)cc3)nc(N3CCCCC3)n2)CC1
COC(=O)N1C(C(=O)Nc2cccc(Cl)c2Cl)CC2Cn3c(c(-c4ccccc4O)c4ccccc43)C21
c1ccc(-c2nc(CN3CCc4ccccc4C3)co2)cc1
COCc1nn(-c2cccnc2C#N)c(Cl)c1C(F)(F)F
O=c1[nH]c2ccc(F)cc2cc1CN(Cc1ccccc1)Cc1nnnn1CC1CCCO1
O=C(Cn1cc(Cc2ccccc2)c2ccccc2c1=O)NCCCCC=C1CCC2(O1)OC(C(=O)O)=CC(=O)C2C(=O)CC(C(=O)O)C(=O)O
COC(=O)C(Cc1ccccc1)NS(=O)(=O)c1ccc(NCc2cccc(O)c2)cc1
O=C1C(NS(=O)(=O)c2ccc3cc(CCF)ccc3c2)CCN1c1ncc(-c2cnn(F)c2)cc1Cl
NCCCCNCCCCNc1cccc2nc3c(c(Cl)c12)CCCC3
Cc1ccc(-c2nc(C)sc2SCC(=O)Nc2sc3c(c2Cl)CCCCC3)cc1
COc1ccc(Nc2ncc(C(=O)Nc3cc(OC)ccc3Cl)cc2OC)cc1
CCOc1ccccc1C=CC(=O)N1CCN(S(=O)(=O)c2ccccc2)CC1
CCN(CC)CCS(=O)(=O)NC(=O)c1cc(C)c(C)s1
CCC(O)(CC)C(=O)Nc1ccc(OCC(=O)Nc2ccc(Cl)cc2C(=O)O)cc1
ON=CCc1ccc(OCC(O)CNC23CC4CC(CC(C4)C2)C3)cc1
CCc1csc2ncc(C(=O)NCc3ccc4c(c3)OCO4)c(=O)n12
CCc1ccc2c(c1)C1(N=C(N)N(OC)C1=O)C1(CCC(C)CC1)CO2
O=C(NO)c1ccc(OCc2ccccc2)cc1
CCCCNCC(O)COc1cccc2ccccc12
NC(=O)Nc1ccc(S(=O)(=O)N2CCCC2)cc1
CC1CCCCOC(CN(C)Cc2ccc(C(F)(F)F)cc2)C(C)CN(C(C)CO)C(=O)c2cc(NC(=O)c3ccncc3)ccc2O1
COC(=O)CCC(=O)NCc1ccc(N2CCN(c3ncnc4c3nc3n4CCCCC3)CC2)nc1
Cc1ccc(N2CCN(C(=S)Nc3cccc(C)n3)CC2)c(C)c1
COc1ccccc1NC(=O)c1ccccc1NC(=O)C1=CSCCO1
CCN(CC)S(=O)(=O)c1ccc(CCNC(=O)Cn2c(SC)nc3ccccc32)cc1
CC(C)=CCSc1nc(CO)nc2c1ncn2C1OC(O)C(O)C1N
Cc1cccc(-c2ccc3c(c2)Nc2ccccc2NC3=O)n1
COc1cc2c(cc1OC)-c1ccc(N3CCN(C(=O)c4ccco4)CC3)nc1CC2
COc1ccc(C)cc1OCCC(=O)OCC(=O)Nc1cc(C)ccc1C
CC(=O)NCC1CN(c2cc(F)c(N3CCC(F)C3)c(C(=N)NO)c2)C(=O)O1
Cc1ccc2[nH]cc(C(=O)C(=O)NCc3ccc(Br)cc3)c2c1
CC(C)N=c1ccn(CCc2ccc(-c3ccccc3)cc2)cc1
Cc1ccc(CN2CCCC(C(=O)N(Cl)Cc3ccc(C)s3)C2)cc1
c1ccc(Cc2noc(CCCCN3CCCNCC3)n2)cc1
CC(=O)Oc1c2c(cc(C(=O)O)c1-c1c[nH]c(C(=O)N3CCOCC3)c1)CCC2
CC(=NOCCO)c1cc(F)c(OCc2cc(Cl)ccc2Br)c(F)c1
Cc1cc(C)c(N2CCn3c2nc(C)c3CN(C)Cc2ccccc2C)c(CCN(C)C)c1
CCCCc1oc(-c2ccccc2C)nc1C(=O)N(Cc1ccccc1)OC
CC1CC(=O)N1S(=O)(=O)c1ccc(OCCCC2CCCCC2)cc1
NC(=S)Nc1ccc2sc(=N[N+](=O)[O-])[nH]c2c1
COc1cc2ccc3nc(-c4ccc(N5C(=O)c6ccccc6C5=O)cc4)sc3c2cc1OC
CN(C)CCNc1cc(-c2n[nH]c3ccc(-c4cn[nH]c4)cc23)cnc1Cl
CNC(=O)c1nn(-c2ccc(Br)s2)c(=O)c2ccccc12
Cc1ncc2c(n1)CCN(C(C)C(=O)NC(Cc1ccccc1)C(=O)OCC(=O)NC(C)(C)C)C2
Clc1ncccc1-c1cncc(NCc2c[nH]c3ccccc23)n1
COc1ccc(C2C(Cl)C(=O)N2NCC2CCC2)cc1
CC(C)(C)NCc1ccc(-c2nc3cc(F)ccn3c2-c2ccncc2)cc1
Cc1ccccc1Nc1ncnc2c1nc(Cl)n2C1OC(CO)C(O)C1O
COc1cc(-c2cc(C(C)C)no2)cc(O)c1OC
CC(C)c1ccc(C(=O)NC(C(=O)Nc2sc3c(c2C#N)CCCC3)C(C)(C)C)cc1
COC(=O)N1C2CCC1C(CCF)C(c1ccc(Cl)cc1)C2
Cc1ccc(NC(=O)NNC(=O)COc2ccc3c(Cl)cc(=O)oc3c2)c(Cl)c1
NS(=O)(=O)c1ccc(-c2ccc(C=C3SC(=Nc4ccccc4)N(Cc4nnc(-c5ccc(Cl)cc5)s4)C3=O)o2)cc1
CC1=Nc2ccc(C)cc2C(c2ccc(=O)n(CC(O)CCl)n2)N1Cl
Oc1c(Br)cc(Cl)cc1C=NN=c1[nH]c2cc(Cl)ccc2s1
COc1ccc(CCC2CCCN(Cc3ccon3)C2)nn1
CC(C)C(NCC(=O)NC(CCC(Cc1ccccc1)NC(=O)C(O)NC(=O)NCc1ccccn1)Cc1ccccc1)C(=O)Nc1ccc(-c2cccs2)cc1
COc1ccc2c(Br)c(C3=NCCN3)sc2c1
CCOc1nc(-c2nc(C(N)=O)nn2C)nc2c1N(C)C(=O)C(C)N2C1CCOCC1
Cc1cc(C)c(NC(=O)Cn2c(=O)n(CCCN3CCc4ccccc4C3)c(=O)c3ccccc32)c(C)c1
O=C(NNC(=O)c1cccc2ccccc12)c1ccc(Cl)cc1
CC1OC(Nc2c(Nc3ccnc(O)c3O)c(=O)c2=O)C(O)C(C)C1CO
CCc1ccccc1NC(=O)CSc1nc2cc(C(=O)N3CCCCC3)ccc2c(=O)n1Cc1ccco1
CC(C)(C)C(=O)OCCC1NC(=O)C(Cc2ccccc2)NC(=O)C2CCCN2C(=O)C(Cc2c[nH]c3ccccc23)NC(=O)C2(CCCCC2)NC(=O)CNC1=O
CCCCCCCCn1c(=O)[nH]c(=O)c2c1nc(SCc1ccccc1-c1ccccc1)n2C
O=C(CSc1nnc(Nc2ccccc2)s1)N1CCCCC1
Cn1nc(COc2ccc(F)cc2)c2c1C(=O)N(Cc1ccc(Br)cc1)CC2
COc1ccc(S(=O)(=O)Oc2c(C)cc(-c3ccc(CN4CCOCC4)cc3)cc2F)cc1
CC1CCCCN1CC(=O)Nc1ccc2c(c1)OCCO2
Clc1ccccc1Nc1nc(NCCCN2CCOCC2)nc2ccccc12
O=C(O)C1CCCN1C(=O)NCCNS(=O)(=O)c1ccccc1
CCOc1ccc(CCNS(=O)(=O)c2ccc3c(c2)OCCO3)cc1OCC
CCN(C(=O)CCc1ccc(Cl)c(Cl)c1)C1CCCCC1N1CCCC1
CC(C)N(Cc1cc2c(cc1Br)OCCO2)C1CCN(C(=O)c2ccc(Cl)s2)C1
CN(CCc1ccccn1)Cc1ccc(Cl)cc1Cl
N#Cc1cc(OCCO)cc(C(=O)Nc2nc(-c3cccnc3)cs2)c1
S=C(NN=Cc1ccc2c(c1)OCO2)Nc1ccccc1Cl
CC1=CC2C(C)C(C)N3C(=O)C4=C3C(=CC2C(C#N)(CC#N)C1=O)C=C(C#N)C4=O
COc1ccc(OC)c(Nc2nc(-c3cc4cc(OC)c(C(F)(F)F)cc4nc3OC)cs2)c1
COC(=O)c1ccc(C2C(OC)=C(C)NC(OC)=C2OC)c(C)c1C(=O)OC(C)OC
CCOC(=O)C1=C(C(C)=O)c2oc(CCc3ccccc3)c(C)c2CO1
CC(C)CC(CC=C1CC(CO)(C(=O)OC(C)(C)C)OC1=O)CC(C)C
CSCC(Cl)(Cl)CBr
O=C(CN(C1=C(O)C(=O)c2ccccc2C1=O)S(=O)(=O)c1ccccc1)Nc1ccc(Cl)cc1
O=C(O)c1cccc(C(=O)Nc2ccccc2N2CCOCC2)c1
O=S(=O)(c1ccc(Cl)cc1)N1Cc2nccnc2CC1c1ccc(-c2cnccn2)cc1
CN1CCCC(C(=O)NCc2cnn(S(C)(=O)=O)c2)C1
COc1ccccc1COCCCOc1ccc(-n2cc(-c3ccccc3)[nH]c2=S)cc1C
OCC1C(O)OC(n2cnc3c(NO)ncnc32)C1O
NC(=O)C=Cc1ccc2c(c1)OCC1C2CCCN1C(=O)c1ccncc1
COc1cc(-c2cnc3[nH]ccc3c2)cc(O)c1OC
O=S(=O)(Nc1cccc(Cl)c1Cl)c1ccc(-n2cnnn2)cc1
O=c1cc(COc2ccc(Cl)c(Cl)c2)c2cc(Cl)ccc2o1
O=C(Nc1ccc(N2CCCCCC2)nc1)c1ccccc1F
CC1(C)CC(NS(=O)(=O)CCCc2ccccc2)CC(C)(C)N1
O=C(Oc1ccc(C(F)(F)F)cc1)c1cc(Cl)cc(C(F)(F)F)c1
CC(=O)c1nc2ccccc2c(=O)n1-c1ccc(O)c(C)c1
CC1(O)Cc2cc3c(c(Cl)c2C(O)C1)C(=O)c1c(cc(O)cc1N1CCOCC1)C3=O
Nc1ccc(COc2ccc3c(Cl)c(C(=O)Nc4nccs4)oc3c2)cc1
CCN(C)S(=O)(=O)c1ccc2c(c1)C(=O)C(C(=O)NCc1ccccc1)C(=O)N2Cc1ccccc1
CON(C(=O)c1ccc(CN2CCN(c3ccccc3C)CC2)cc1)c1ccc2c(c1)CCC2
c1ccc(Cc2ccc(OCC3CNCCN3)cc2)cc1
COc1ccc(-c2noc(OC)c2-c2cc(OC)c(N)c(OC)c2)cc1N
COc1ccccc1N1CCN(C(=O)c2cc3cc(Nc4nccc(-c5cc(C)c(OC)c(OC)c5)n4)ccc3[nH]2)CC1
O=C(Cc1ccc(F)c(F)c1)N1CC(F)C2OCCCC2C1
COc1ccc2[nH]cc(C(=O)C(=O)Nc3ccc(C)cc3)c2c1
CS(=O)(=O)OC1COc2cccc(OC3CCCCC3)c2C1
COCCCN1CCC(CN(C(=O)C2CCCO2)c2ccncc2)CC1
C[n+]1cccc2cc(NC(=O)c3ccc(-c4ccc(C(=O)Nc5ccc6c(c5)[N+](C)([O-])CCC6(C)C)cc4)cc3)ccc21
COc1c(C(=O)NCc2ccccc2O)cc(-c2ccc3cn[nH]c3c2)c2cccnc12
Cc1ccc(C2CC(c3ccccc3)=NN2C(=O)Cn2c3ccccc3c3nc4ccccc4nc32)cc1
COc1nnc(NC(=O)Nc2cc(C)c(OC)c(OC)c2)s1
COC(=O)[N+](C)=C1C([O-])=C(c2ccco2)c2ccccc21
CCCCN(C)C(=O)c1oc(-c2ccccc2C)nc1CN(C)Cc1cc(OC)nn1C
c1ccc(Nc2ncnc3[nH]ncc23)cc1
CSc1c(C#N)cccc1NC(=O)c1ccc(C)c(Nc2ccc(C)cc2)n1
Cc1ccc2[nH]c(-c3ccc(C(=O)NC4CC4)s3)nc2c1
COc1ccc(S(=O)(=O)Nc2cc(-c3cn4ccccc4n3)ccc2N2CCOCC2)cc1
C=CC(Nc1ccc([N+](=O)[O-])cc1)=C1C(=O)NC(=O)NC1=O
NCCCCn1c(SCc2ccncc2)n[nH]c1=O
CCc1c(N(c2ccccc2C)[N+](=O)[O-])c(=O)n(-c2ccccc2)n1C
Cc1ccc(C)c2c1CCC(=O)N2
CC(CO)c1ccc(C2OCC3C(c4ccc5c(c4)C(C)(C)CCC5(C)Cl)OC(=O)N23)cc1
Oc1ccc2c(c1)CNC1CCc3cc(O)c(O)cc3C21
COc1ccc(CNC(=O)C(=O)c2cn(CC(=O)N3CCCC3)c3ccccc23)cc1
COCC(C)Nc1nc(C)nc2c1cc(-c1ccc(OC)cc1)c(=O)n2Cc1ccccc1
COc1ccc(CN2CCc3cc(OC)c(OC)cc3C2)cc1
COc1cc(=O)c(=O)[nH]c2c(C)cccc12
Cc1ccc2c(c1C)CCC1C(C)(O)CCCC21C(C)C
C=CCN1C(=O)CC(C(=O)N(F)c2ccccc2)=Cc2cc(OC)ccc21
Cc1ccc(Cl)cc1CC1(Cl)C(=O)Nc2ccc(-c3ccc4c(c3)OCO4)cc21
CC(C)Oc1ccccc1NC(=O)C1CCCN1c1ncnc2cccc(Cl)c12
O=S(=O)(NCc1ccccc1)n1cc2c(n1)CN(c1ccccn1)C2
CCOC(=O)C(C)Sc1nnc(-c2cccs2)o1
Cc1c(CC(=O)c2ccnn2C)c(=O)n(N)c(=O)n1C
O=C(NCCc1c[nH]c2ccccc12)c1ccc(NC(=O)c2ccccc2Cl)cc1
CCc1ccccc1NS(=O)(=O)c1ccccc1
C=CC(C)(Oc1ccc(C(C)(C)C)cc1)C(=O)OC(C)=O
O=C(O)C1C(O)OC(OC2OC=C(O)C3CC=C(CO)C23)C(C(=O)O)C1O
Cc1cc(C)c(C=NOC(Cc2ccc(OCCc3nc(-c4ccccc4)oc3C)cc2)c2ccccc2)c(=O)o1
CC(C)(C=CC(=O)c1ccccc1)c1ccccc1
CCN1Cc2cc(CO)nc(-c3ccc(C(=O)N(C)C)c(-c4cc(C(=O)N(C)C)ccn4)c3)c2C1C
COc1ccc(C(=O)NN=c2[nH]c3cccc(F)c3s2)cc1
O=C1NCCCC12CCN(Cc1cc(F)ccc1-n1cncn1)C2
COc1cc(C=C2C(=O)N(Cc3cc(OC)c(OC)c(OC)c3)C(=O)N(Cc3cn(Cc4ccccc4)nn3)C2=O)cc(OC)c1OC
Cc1cc(Cl)nc(N2CCN(C(=O)Nc3cc(N)ccc3C)CC2)n1
O=C(Cn1c(=O)oc2cc(S(=O)(=O)N3CCCCC3)ccc21)NCc1cccc(C(F)(F)F)c1
Cc1ccccc1NC(=O)NCCCN1CCOCC1
CCC(CC)Nc1nc(Br)nc2c1c1[nH]cnc1n2C
CCN(CC)CCN1C(=S)N(C)C(=O)C1CC(=O)Nc1ccc(F)cc1
COC(=O)c1ccc(-n2cc(-c3ccc(C(C)=O)cc3)nn2)cc1
N=c1c(S(=O)(=O)c2ccc(CC(=O)O)cc2)cc2c(=O)n3cccc(Br)c3nc2n1Br
CC1CC1C(=O)Nc1cc(Oc2cccc(C(=O)O)c2Cl)ccn1
O=C(NCC1CCCO1)c1cc(S(=O)(=O)N2CCCCC2)ccc1Cl
C=CCOn1nccc1C(=O)NCc1cccc(C)c1
O=C(O)Cn1ccnc1
Cc1ccccc1-c1cnc(NNS(=O)(=O)c2ccc(Cl)cc2)o1
COC(=O)c1cccc(C(O)c2c[nH]cn2)c1
CC
CCOC1(C)C=Cc2c(ccc3nc4c(=O)oc5ccc(C)cc5n4c23)O1
CC1OC(OC2CCC3C(=CCC4C3CCC3C5CC6(CCC(CO)CO6)OC5CC34)C2)C(OC2CCC(CO)CO2)CC1OC1OCCCC1O
Cc1cc(CC(C)(C)CC(=O)N2CCc3nc(-c4ccccc4)ncc3C2)cc2c1OCC2
CC(C(=O)c1ccc(-c2ccncc2)cc1)c1ccc2ccccc2n1
COc1cc(O)cc2oc3c(O)cccc3c(=O)c12
CN1Cc2cccc(Oc3nc(Nc4ccc(C(=O)NC5CCN(N(C)C)CC5)cc4Cl)ncc3C(F)(F)F)c2C1=O
COc1cc([N+](=O)[O-])c(-c2c(-c3ccc(OC)c(OC)c3)c(OC)c(=O)n(Cc3cccs3)c2SCc2cccs2)cc1Br
Clc1ccc2c(N3CCNCC3)nc(Nc3ncccc3Cl)nc2c1
Nn1cnc2c(COCCCCP(=O)(O)O)ncnc21
O=C(CCNC(=O)c1ccc(Cl)cc1)NCC1CCN(c2ncccn2)CC1
FC(F)(F)c1ccc(Nc2nn[nH]n2)cc1
CCC(C)C(C(=O)NCc1cc(N)c(OC)c(OC)c1)n1c(OC)cnc(NCCc2ccccc2)c1=O
CCn1nc2n(c1=O)-c1ccc(CC(=O)NCCCN3CCOCC3)cc1CC2
O=C1CC23C=C(C=CC1C2c1ccccn1)CCC1CCCCC13
CCc1c(Cl)n(Cc2ccc(-c3ccc(SC(C)(C)C)cc3)cc2)c2ccc(OCC(CC(C)(C)C(=O)O)N3CCN(c4ccccc4)CC3)cc12
Cc1ccc(C=CC(=O)c2cc(O)ccc2O)cc1
CNC(=O)c1ccc(C(F)(F)F)c(-c2ccnc3[nH]c(C4=CCN(NC(=O)C(F)(F)F)CC4)cc23)c1
COc1cccc(C(=O)OCCCN2CCC(OC(c3ccccc3)c3ccccc3)CC2)c1
COc1ccc(O)cc1C(=O)NCc1ccc(C(=O)Nc2ccccc2Cl)cc1
COc1ccccc1C1NCCNC1=O
COc1ccc(C(=O)OC2C3c4cc5c(=O)cc(C(=O)Nc6ccccc6)oc5cc4OC2(c2ccccc2)C3C(=O)c2ccccc2)cc1
CC(=O)OC12C=CC(=O)NC1CCC1C3CCC(C(C)=O)C3(C)CCC12
CCc1ccc2c3c(cc(CCl)c2c1)N(C(=O)c1cc2cc(N(C)C)sc2[nH]1)CC3OC
O=C1Nc2ccc(OCC(O)CNC(=O)c3c[nH]c4ccccc34)cc2CO1
CSN1CCN(c2ccc(-c3nnc(-c4ccco4)o3)c(C)n2)CC1
CCOC(=O)CCC(=O)c1cccc(C=Cc2ccc(-c3ccc(N(CC)CC)cc3)cc2)c1
CCCCOC(=O)C1C(c2ccccc2)CC2CCC1N2C
Cc1ccc(NC(=O)NN=c2[nH]c3ccccc3nc2Cc2ccccc2)cc1
CCOc1ccc(-c2nc3sc(CCNC(=O)C(=O)NC4CC4)c(C)n3n2)cc1
CCCCNC(=O)Nc1nnc(CC)s1
CCOc1ccc(CNC(=O)CCn2c(=O)c3cccn3c3cccnc32)cc1
Nc1sc2c(c1C(=O)c1ccc(F)cc1)CCC2
CC(=O)NC(COCc1ccccc1)Cc1ccccc1
COc1ccc(OC)c(N2CCN(C(=O)N3CCN(c4ccccn4)CC3)CC2)c1
CC(=O)NC(C)C#Cc1ccc(Oc2nccs2)cc1
O=C(O)CC1(Cl)CCc2ccc(OCCCOc3ccccc3C(=O)O)c(Cl)c2O1
Cc1ccc(CC(=O)N(C#N)C(CN2CCCC2)c2ccccc2)cc1
CCCC(CCC)C(=O)Nc1cc(OC)cc(-c2cc(=O)cc(N3CCOCC3)s2)c1
CC(C)(C)OC(=O)NC(Cc1ccccc1)NC(=O)C(CC(=O)O)NC(=O)C1CCCCN1C(=O)C(Cc1c[nH]c2ccccc12)C(N)=O
CNN1C(=O)c2ccccc2NC1c1ccc(C)c(OC)c1
CN(CC(=O)NCc1ccc(S(N)(=O)=O)cc1)C1CCCC1
Cc1cc(F)cc(COCCOCCc2ccc(C(F)(F)F)cc2)c1
COC(=O)c1ccc(C=CC(=O)Nc2sc3c(c2C)CCCCC3)cc1
O=C(C=Cc1ccccc1C(=O)O)OC(O)C=Cc1ccccc1
COC(c1ccc(O)cc1)c1ccc(-c2ccc(C)cc2)cc1
CN(C)CCSc1nccc(OCC2CCCCC2)c1C#N
COc1cnc(-c2ccccc2)nc1NS(=O)(=O)c1ccc(C(F)(F)F)cc1
Cc1ccccc1OCC(=O)N(Cc1ccco1)NC(=O)CC(C)(C)C
O=C(Nc1ccccc1)c1c2[nH]cccc-2c(=O)c2ccccc12
CSCCc1ccc(S(=O)(=O)NC(=O)C(Cl)NC(=O)COc2ccc(Cl)cc2Cl)cc1
Fc1cccc(-c2noc(-c3cccc(F)c3)n2)c1
CCCCCCCCS(=O)(=O)c1ccc(OCC(O)CO)cc1
C=CCC(=C)CCCCC1CN(O)C(CO)C1O
COc1cc(C)ccc1NC(=O)Cn1nc2c(OC)cccn2c1=N
O=c1cc(C(F)(F)F)c2c3c(ccc2[nH]1)CC(C(F)(F)F)O3
Cc1ccc(NC(=O)Nc2ccc3c(c2)C(=O)N(F)CC(C)C(CN(Cc2ccc(-c4ccccc4)cc2)C(C)CO)O3)cc1
COc1ccc(-c2ccc3c4c(ccc3c2)C(N(C)C)NC4=O)cc1
Clc1ccc2cccnc2c1Cl
O=C(c1ccc2c(c1)OCO2)N1CC2CNCC(C2)C1
Cc1cc(Nc2cc(C#CC3=CN4CCC3CC4)ncn2)ccc1F
Cc1ccc(OC(C)C(=O)NCCN2C(=O)SC(=Cc3cccs3)C2=O)cc1
O=C(NC1CC1)c1ccc(NS(=O)(=O)c2ccccc2F)cc1
COCC(N)C(=O)Oc1c(-c2ccc(C(C)(C)C)cc2)cc(F)cc1C(C)(C)C(=O)N(C)C
Cc1ccc(C(OC(=O)NCCc2ccccc2)C2CN(S(=O)(=O)c3ccccc3)C2)cc1-c1ccccc1Cl
COc1ccc(C=CC(=O)OCCNC(=O)c2ccncc2)cc1O
CCc1cc(C2(Cl)N=N2)c(Oc2ccc(S(=O)(=O)Nc3ncns3)cc2C(F)(F)F)cc1OC(C)C
CCCCCc1ccc2c3c1OC1c4[nH]c5c(c4CC4(O)C(C2)N(CC2CC2)CCC314)CC1(C)C2Cc3ccc(OC)c4c3C1(CCN2CC1CC1)C5(O)O4
CCCn1c(-c2nc(N3CCN(S(=O)(=O)c4ccc(Cl)c(Cl)c4)CC3)nc3ccccc23)nc2ccccc21
CCCCCc1cc(Cl)ccc1NC(=S)NC1N=C(c2ccccc2)c2ccccc2N(C(F)(F)F)C1=O
CSC1C(O)OC(n2nc(O)cc2C(N)=O)C1CO
c1ccc2c(c1)nc1n2CCNCC1
CC(=NNC(N)=O)c1cccc(C(C)=NNC(N)=O)c1
COc1ccc(C)cc1S(=O)(=O)c1ccc(-c2nnc3sc(-c4ccccc4Cl)nn23)cc1
COC(=O)C1c2c(cc(-c3cccnc3)oc2=O)OC2(OC)C(c3ccc(C)cc3)CC3C(O)C(C)CC3(OC(C)=O)C12
O=C1CC2(CCCC2)CC(=O)N1CCCCN1CCN(c2cnccn2)CC1
CCc1cc2c(cc1Cl)nc(Cl)n2COCc1ccc(Br)cc1
CCOC(=O)c1cccc(NC(=O)COC(=O)c2cc(S(=O)(=O)N3CCCC3)ccc2C#N)c1
Cc1ccc(Cl)cc1N1CC(c2nc(-c3ccccn3)no2)CC1=O
CC
O=C(CCN1C(=O)C2CCCCC2C1=O)NCC1CCC(=O)N1
O=C(NCCCn1ccnc1)c1ccc(F)c(F)c1
Cc1ccc(-c2cnc(Cl)nc2NC2CCCC2)cc1
COc1ccccc1CNC(=O)c1ccc(CNc2[nH]c(=S)nc3ccccc23)cc1
CCC1=C2NCCN([N+](=O)[O-])C2NC1
CC(=O)OC1CCC2(O)C(CCC3(C)C2CC(C)C2C(C)CCC23C)C1(C)C(=O)O
CC(C=CC(C)=CCOC(=O)C=CC=CC=CC(O)CC(O)CC(=O)O)=CC=Cc1csc2ncnc(Nc3ccccc3)c12
CN1CC(=O)N(F)CC(=O)NC(Cc2cccc(CC(=O)O)c2)CC(=O)NC(CCCN=C(N)N)C1=O
CCc1nc(NCc2c[nH]nc2CN)ccc1C
CC#Cc1cncc(C2CCCN2Cc2cccs2)n1
Cc1cnc2c(c1)CCC2NC(=S)NC(=O)c1cn(F)c2ccc(OC(F)(F)F)cc12
Cc1ccc2c(n1)N(C(=O)NNc1ccc(F)c(C)c1)CCO2
CS(=O)(=O)N1CCN(C(=O)c2ccc(Oc3c4c(nc5ccccc35)CCCC4)cc2)CC1
CCCCc1ccc(NC(=O)C2CCCN(S(=O)(=O)c3cccc(C)c3C)C2)cc1
CCOc1nc(=O)n(C2CC2)c(O)c1C(=O)CSc1nnc(-c2c[nH]c3ccccc23)n1-c1ccccc1O
Cc1ncc(-c2cn(-c3ccc(C#N)c(C(F)(F)F)c3)nn2)[nH]1
N#Cc1ccc(Nc2nc3ccc(Oc4ccnc5[nH]ccc45)cc3n3cccc23)cc1
Cc1cc(C)c(NC(=O)c2nc3nc(C)cc(C)n3n2)c(Cl)c1
FC(F)(F)c1ccccc1-c1nc2cccnc2o1
COc1ccc(C(=O)c2[nH]c3[nH]c(=O)ccc3c2-c2cn(C)c3ccccc23)cc1
O=S(=O)(Nc1ccc2[nH]cc(CC3CCCN3)c2c1)c1ccc(Cl)cc1
CCOC(=O)C1C(=O)NCCN1C(=O)Cc1c(C)[nH]c2ccc(C)cc12
COc1ccc2c(=O)n(CC(=O)N3CCC(Cc4ccccc4)CC3)ccc2c1
CNC(C)C(=O)NC(C(=O)NC(C(=O)NC(CO)C(=O)N(C)C(CC1CCCC(C)(OC)C1)C(=O)N(C)C(CC(C)C)C(=O)O)C(C)C)C(C)C
NC(=NC(=O)N1CCC(c2ccccc2-c2ccccc2)CC1)N=c1[nH]c(N)c([N+](=O)[O-])[nH]1
CN1CC(S(=O)(=O)NC(CCC(Cl)Cl)C(N)=O)CC1=O
COc1ccc(S(=O)(=O)c2ccc(Cn3cnc(Cl)c3)cc2CNC(C)(C)C)cc1
CC(Sc1c[nH]c2ccc(Cl)cc12)C(=O)NCC1CCCO1
Cc1cccc2c(C(=O)O)c(C(=O)N3CCC(Cl)CC3)oc12
Cc1c(O)c(=O)[nH]c2c1ccc1c3c([N+](=O)[O-])cc(Br)cc3c(=O)n(C)c12
Cc1cc(NC(=O)COC(=O)C2CCN(S(=O)(=O)c3cccs3)CC2)no1
O=C(Nc1ccc2c(c1)OCO2)NC1CCN(c2nc(O)c3cc(F)c(F)cc3n2)CC1
O=C(CCc1ccc(O)cc1)CC(C(=O)CCc1ccccc1)c1ccc(O)cc1
O=C1NC(=O)C2(CCC3CN(S(=O)(=O)Cc4ccccc4)CC32)N1
CC(C)c1ccccc1-n1c(SCC(=O)NCc2ccco2)nnc1-c1ccccc1
CCOC(=O)c1ccc2cc(N=NC3=C4CC5CCC(C4)CC(C[N+](=O)c4ccc(O)c(O)c4)(C3)C5)c(=O)oc2c1
COc1ccccc1NC(=S)N1CCCC1c1nc2ccccc2[nH]1
CNC(=O)CCO
CCN(CC)c1ccc2c(c1)C(=O)c1cc(NC(=S)Nc3ccc(C)cc3)ccc1-2
CC1CCCCC1NC(=O)COC(=O)c1ccc(-n2ccnc2)cc1
O=C(NCCc1ccc(C(=O)O)c(Cl)c1)c1ccc(NC(=O)c2ccc(O)c(Cl)c2)cc1
COc1cccc2c1C(=O)n1c-2cc2c(C(C)N(C)C)cccc21
Cc1cccc(OCCCCC(=O)OCC(O)CNC(C)(C)C)c1
Cc1cc(NC2=CC(=O)c3cccc(OCCCCCN4CCOCC4)c3C2=O)c(Cl)cn1
CSc1ccc(C(=O)NC2CCN(c3ccccc3)C2)cc1
CO
CCC(Nc1cccc([N+](=O)[O-])c1)C(=O)Nc1ccccc1
CC(C)NC(=O)C1c2ccccc2N(Cc2cccc(-c3ccncc3)c2)C(=O)N1Cc1cccc(-c2ccccn2)c1
CCCCC1([N+](=O)[O-])CCC(C)(C(=O)O)c2c(C)ccc(Cc3c(C)nn(-c4ccc(C)cc4)c3C)c21
O=C(CCNC(=O)c1ccc(N2CCOCC2)cc1)NCc1ccc2c(c1)OCO2
CC(Oc1ncccn1)C1CNCCO1
CC(C)c1noc(C2CN(Cc3cc4ccccc4o3)CCO2)n1
CC=CCOC(NC(=O)c1cc2ccc(O)c(Cl)c2[nH]c1=O)c1ccccc1
CC1CCN(S(=O)(=O)c2ccc(NC(=O)N(C)C)cc2)CC1
CCCCOc1ccc(CN(Cc2ccc(Cl)cc2)n2cncn2)cc1
CCC(C)C(NC(=O)CC(O)CC(CC1CCCCC1)NC(=O)C(Cc1c[nH]cn1)NC(=O)CCc1ccccc1)C(=O)NCC(c1ccccc1)c1ccccc1
CCC1(Cl)CC(=O)c2cnc(Nc3cccc(C)c3)nc2C1
CC(=O)NCC1CCc2ccccc2O1
NC(=O)c1ccccc1Nc1nc(Nc2ccc3c(c2)CCN(F)CC3)nc2c1ncn2CC1CCCC1
COC(=O)C(NS(=O)(=O)c1ccc(-c2ccc(F)cc2)cc1)C(C)C
COc1cc(Cl)ccc1-n1ccc2ccc(F)nc21
CC(C)CCCC1NC(=O)C2=C(I)C(I)C(=O)N21
CON1CC(C)C(F)CN(C(=O)c2ccccc2C)C(C(=O)OC(C)(C)C)COc2cc(NC(=O)Nc3ccccc3N(C)C)ccc2C1=O
COc1cc(OC)c2c(c1)OC(c1ccc(OCC(=O)COc3ccc(O)cc3C)c(O)c1)C(C)C2=O
Cc1ccccc1Cn1cnc2c(NCc3ccccc3Cl)nc(NCc3ccccc3)nc21
CC(C)(NC(=O)Cc1ccc(F)cc1)c1ccccc1
O=C(c1cccc(Br)c1)N1CCN(CCc2ccncc2)CC1
Cc1ccc(S(=O)(=O)N2CC3OCCN3N2)cc1
O=C(NO)c1ccc(-c2nn(Cc3ccccc3)cc2O)s1
COc1cccc(CC(=O)N2CCc3nnc(Cn4ccc(-c5ccccc5)n4)n3CC2)c1
CCNC(=O)N1CCC2C(CCC2(CCCCc2ccc(CO)cc2)c2cccc(F)c2)C1
CC(C)(N)C(=O)Nc1nnc2n1CCCCS2
Cc1ccc(C)c(NC(=O)c2cc(Cl)nn2-c2ncccc2C(F)(F)F)c1
COc1ccc(-c2coc3cc(Cl)ccc3c2=O)cc1OC
CC1C(=O)N2C(C(=O)OCOC(=O)C(C)(C)C)=C(CSc3nnnn3C)CC12
CC(C)CC(NC(=O)CCc1ccccc1)C(=O)NCC(=O)NCC(=O)NCC(=O)NCC(=O)NC(Cc1c[nH]c2ccccc12)C(=O)NCCc1ccccc1
NC(=O)c1c(Cl)cccc1NC1CCCCC1
Cc1ccc(-c2nc3c([N+](=O)[O-])cccc3o2)cc1C
N#CCC(=O)Nc1cc(-c2ccc3ccsc3c2)n[nH]1
COc1ccc(NC(=O)Cn2c(=O)n(CCC(=O)NCC3CCCO3)c(=O)c3ccccc32)cc1
Cc1c(S(=O)(=O)N2CCC(c3nnc4ccccn34)CC2)ccn1C
NC(CNC(=O)C(C(=O)O)C(Cc1ccccc1)C(=O)O)Cc1ccccc1
CCOC(=O)Cn1c(S)nc2ccc(-c3ccccc3)cc2c1=O
Oc1cc(O)cc(Oc2cc(O)cc(O)c2)c1
Fc1ccc(N2CCN(Cc3cn(-c4ccc(Cl)cc4)nc3-c3ccccc3)CC2)cc1
Cc1ccc(C(=O)Nc2ccc(-c3cccc(C(F)(F)F)c3)cn2)cc1Nc1ncccc1-c1ccncn1
Nc1cc(Cl)ccc1-c1cc(-c2ccccc2)cc(CS(N)(=O)=O)n1
Cn1nccc1NC(=O)c1cccc(NC(=O)c2ccc(-c3cccc(NC(=O)c4ccccc4)c3)cc2)c1
CCC(=O)N1CCN(S(=O)(=O)c2ccc(F)c(C(=O)Nc3ccc4c(c3)OCO4)c2)CC1
CN1CCN(c2ccc(Nc3nc4ccccc4n4cnnc34)cc2)CC1
Cc1ccc(S(=O)(=O)N2CCN(C(=O)CNC(=O)c3ccccc3)CC2)cc1
COn1nc(C)c2nc(Nc3ccc(OC4CCN(C(=O)C(C)N)CC4)cc3)ccc21
CCCCCCC=CC(=O)Oc1ccc2c3c1OC1C(=O)C=CC4(O)C(C2)N(O)CCC314
O=S(=O)(c1ccc(F)cc1)N1CCCN(c2nsc3ccccc23)CC1
CCn1[nH]c2nc(=O)cnc-2c1-c1ccccc1
COc1cc(C(=O)OCCO)c(C=Cc2cccc3oc(I)cc23)cc1C(=O)C(F)(F)F
O=C(Nc1ccncc1)c1cc(-c2ccc(O)cc2)on1
CCCOC1(O)CCCC2(C)Cc3cc(C)c(C)c(C(C)C)c3CC21
Cc1nn(Cc2ccccc2)c(C)c1CS(=O)(=O)c1ccc2c(c1)OCCO2
Cc1cccc(C(C)C)c1CC1COC(Cc2ccc(OCCN3CCCC3)cc2)N1S(=O)(=O)c1ccc(F)cc1
O=C(Nc1ccccc1Cl)c1cc(-n2cnnn2)ccc1N1CCN(CC=Cc2ccccc2)CC1
OCCCCc1ccccc1-c1nnc(SCCCN2CC3CC3(c3ccc(Cl)c(Cl)c3)C2)n1OC(F)F
COCCCC1(C)Oc2ccc(C=CC3=NCCN3)cc2O1
COc1ccc(NC(=O)c2ccc3c(=O)n(CCc4ccccc4)c(S)nc3c2)cc1
O=C(O)CCNC(=O)c1ccc2c(c1)-c1ccccc1C2=O
CCCCCc1c(C(=O)OCc2ccc(C(=O)c3ccccc3)cc2)n(C(=O)OCC[N+](C)(C)C)c(=O)[nH]c1=O
O=C(CNc1ncnc2ccc(C(F)(F)F)cc12)NC1CN(C2CCC(C(F)(F)F)CC2)C1
O=C1c2c(c3ccccc3c3oc(=O)ccc23)-c2c[nH]n[n+]21
COc1noc2c1CNCC2
CCOC1=C(C(=O)Nc2ccccc2C)C(c2ccc(C)cc2)C(C(=O)Nc2ccccc2Br)=C(C)N1
CCCCNC(=O)CCc1cccc(C(=C(C(=O)OC)c2ccccc2)c2ccccc2)c1
CC1CN(C(=O)c2nnco2)CCN1c1cc2c(cc1C(=O)O)c(=O)c(F)cn2-c1ccc(F)cc1
CC(C)(C)Nc1ccc(S(=O)(=O)Nc2ccccc2-c2ccccc2)cn1
CCCCCCCCCCCCCN1CCCCC1
C1=C(Cc2cccnc2)CC2CCC1(c1cccnc1)C2
FCCc1cccc(Cc2nnc(COc3cccnc3Cl)o2)c1
CS(=O)(=O)c1ccc(Oc2ccc(S(=O)(=O)Nc3ccc(N)nn3)cc2)c(-c2ccnc(Cl)c2)c1
NC1C(O)C(O)C(CO)OC1n1cc(COCCOCCOCCOCCOc2ccc(CN(O)S(=O)(=O)c3ccc(O)cc3)cc2)nn1
CCOP(=O)(OCC)C1(P(=O)(OCC)OCC)OCC(COC(C)c2ccccc2)O1
CCCc1cc2nc(N)nc(C)c2cc1N(CC)Cc1nc(N)no1
CN1Cc2ccc(NC(=O)Nc3cc(-c4ccccc4)on3)cc2CC1=O
Cc1cc(NC(=O)C(C)Sc2nnc(-c3cc4ccccc4oc3=O)o2)no1
CCOC(=O)C1=C(C(F)(F)F)NC(C)=C(C)C1c1ccccc1C(=O)OCC
Cc1cc2c(cc1C=C1SC(=O)NC1=O)OCO2
O=C(O)C1CCC2(CC1)OOC1(O2)C2CC3CC(C2)CC1C3
Cc1cc(NC(Br)c2ccc(O)cc2)cnc1Nc1cccc(C(=O)N(C)C)c1C(=O)O
Nc1ccccc1NC1=CC(=O)c2ccccc2C1=O
CC(C)CC1NC(=O)C(Cc2ccccc2)NC(=O)C(C(C)O)NC(=O)C(CCCCN)NC(=O)C(CO)NC1=O
COc1cc(C(=O)Nc2ccc3c(c2)N(OC)CCC3)c(C)cc1Cl
O=C(CSc1nc2ccccc2c(=O)n1-c1ccccn1)NCCc1ccccc1
Cn1c2ccccc2c2cc(=O)n3nc[nH]c3c21
N#Cc1cc2c(=O)cc(-c3ccc(F)c(F)c3)oc2cc1F
CCC(C)C1NC(=O)C(CC(C)C)NC(=O)C(C(C)C)NC(=O)C(CC(C)C)NC(=O)CNC1=O
CN(C)C(=O)N(C)c1cc(Cl)cnc1OCC1CCN(c2ccccc2Cl)CC1
Cc1cccc(C(=O)N=C2SCC(=O)N2CC2CCCO2)c1C
CCc1ccc(-[n+]2c(F)ccc3ccc(-c4ccc(OC5C(=O)N(O)CC5(C)C)cc4)cc32)cc1
CN(C)c1ncc2c(n1)-c1ccccc1OCC2=O
O=C(CCCN1CCC(O)(c2ccccc2)CC1)c1ccc(Cl)cc1
CCN(C=C(c1ccccc1)c1ccc2nc(C)[nH]c2c1)CC
COc1cccc(CC2C(OC)C(O)C(Cc3ccc(OC)c(O)c3)N(Cc3cccc(-c4cccs4)c3)C(=O)N2Cc2ccccc2)c1
O=c1cc(N2CCOCC2)c2ccc(OCCCCN3CCCCC3)cc2o1
O=C(O)CC1CCCc2ccccc21
CN1CCN(C(=O)c2cccnc2Nc2ccccc2)CC1
Cc1ccc(C=C2CN(Br)CC3=C2NC(=S)NC3c2ccc(C)cc2)cc1
CCc1ccc(C(CC)c2ccc(O)cc2)cc1
CNC(=S)C1(c2ccccc2)c2[nH]c3c(C(N)=O)cc(-c4ccccc4)cc3c2CCN1C
CC(C)C(=O)Nc1cc(-c2n[nH]cc2C=NNC(=O)c2ccc(Cl)cc2)c(O)cc1Cl
Cc1cccc(Oc2ccc(C(=NC3CCCCC3)NO)cn2)c1
CCCS(=O)(=O)NCC1CCCN1C(=O)c1ccc(CO)cc1
CCC(=O)N1CCC(n2cc(-c3noc(=O)[nH]3)nn2)CC1
Cc1ccc(-c2nnc(SCC(=O)NC3CC3)o2)c(C)c1
Nc1cccnc1N(C(=O)NCCCCc1ccccc1)c1cnc(Br)nc1
C#CCNN=CCc1cccc(C)c1
CCN(CC)c1ccc(C=C(C#N)c2nc3ccccc3[nH]2)cc1
CC(C)(C)NCC(O)COC(=O)c1cccc2c(=O)c3ccccc3[nH]c12
COc1noc(C=Cc2ccc(C)cc2)c1S(=O)(=O)N1CCSCC1
Cc1c(Cl)cnn(-c2ccc(OCCO)c(NCc3cccc(N)n3)c2)c1=O
Cc1ccc(NC(=O)CNS(=O)(=O)c2ccc3c(c2)CCCC(=O)N3)c(F)c1
CC(c1ccccc1)c1cc2c(cc1OCC(=O)O)NC(=O)CC(=O)N2
CCCCCCCCCCCCCCCC(=O)OCC1C(OC2CC(OC(=O)CCCCCCCCC)C(COC(=O)CCCCCCC)CO2)OCC(OC(=O)CCCCCCCCCCCCCC)C1O
CCCc1ncc2c(n1)CCCC2
Cc1nc(N2CCN(C(=O)c3ccco3)CC2)nc2c(Nc3cc(NC(=O)c4cccc(C(F)(F)F)c4)ccc3N)ncnc12
CN(Cc1cn(-c2ccc(F)c(F)c2)nn1)C(=O)CNC(=O)c1ccccc1
COC(=O)c1ccc(C2(OC)CCN(Cc3c[nH]c4ccccc34)CC2)cc1
COC(COc1ccccc1C(=O)CCC1CCCC1)CN1CCN(c2ccccc2O)CC1
NC(=O)c1c[nH]c2ccc(Cl)cc12
COc1c(C)c2cccnc2n1S(=O)(=O)c1ccc(CC(=O)O)cc1
Cc1ccc(C=NNC(=O)c2c(O)c(-c3ccccc3)nc3ccccc23)cc1
O=C(O)c1cc(CN2CCCC2)c2c(Nc3ccc(N4CCN(c5ccccn5)CC4)cc3)c(C(F)(F)F)cnc2c1
CCCCC(C)C12CC=C3C(C)(CCC4C3(OC(C)=O)CCC3C(C)CC(OC(=O)c5ccccc5)CC34C)C1CC(O)(OC)CC2
COc1cc(C2CC(=O)Nc3c2c(=O)[nH]n3-c2ccccc2)cc(OC)c1OC
O=C(OCCCO[N+](=O)[O-])C1CCCCC1
O=C(O)COc1ccc(-c2cc(=O)c3ccc(O)cc3o2)cc1
NC(=O)c1ccc2c(c1)c(C(=O)O)c(C(F)(F)F)n2CC(=O)O
CC1C2Cc3ccccc3C1(C)CCN2Cc1ccccc1
COc1ccccc1-c1nc(OCc2ccccc2)sc1-c1ccccc1
O=C(Nc1cccc(F)c1)C1CCN(S(=O)(=O)N2CCCCCC2)CC1
c1csc(CNCc2ccncc2)c1
N=C(N)c1ccc(NC(=O)CC2COc3cc(Cl)ccc3O2)cc1-c1ccccc1
Cn1cc(CCc2ncccn2)c2ccccc21
NC(=O)C1CCN(c2ncnc3ccc(NC(=O)c4ccccc4)cc23)CC1
Oc1ccc(Oc2ccccc2O)c(O)c1
O=C(COC(=O)c1ccc(O)cc1)Nc1cccc(S(=O)(=O)N2CCCCCC2)c1
CN(C)C1OC(=O)C(C(=O)NN=Cc2ccc(O)cc2)C1=O
CC1C=CC(=O)OC(O)CCCC=CC2CC(O)CC12
NC(=O)C1C(O)C(COC2OC(O)C(O)C(OC3OC(O)C(O)C(O)C3CO)C2OCc2ccccc2)OC1n1nnc(O)n1
O=C(CCOCc1ccccc1)NC1CC2(O)C3Cc4ccc(O)c5c4C2(CCN3CC2CC2)C(O5)C1=O
CC1=CC=C(c2nnc(C)o2)C(C)(SCC(=O)O)C1
COc1cc(OC)c2c(Cc3cc(OC)c(OC)c(OC)c3)n[nH]c2c1
CCCNC(=O)Nc1ccccc1C=NOCC(F)(F)F
Cn1nc(C(F)(F)F)c(C(=O)c2ccc(F)cc2)c1NC(=O)c1ccc(F)cc1
CNC1=Cc2c(c(Nc3ccc(C#N)cc3)cn2Cc2ccccc2)NC1
CC(=O)OCC(CC1OC(c2ccccc2)C=CC1Oc1ccc(C#Cc2ccccc2)cc1)CN(c1ccc(Oc2ccccc2)cc1)C(C)C
O=C(O)CC1CSSCC(C(=O)O)C(=O)NC(Cc2ccc(O)cc2)C(=O)NCC(=O)NC(Cc2ccccc2)C(=O)N1
CCN(Cc1ccco1)C(=O)CCS(=O)(=O)c1ccccc1
COC(CNCCc1ccc(C(C)(C)C)cc1)COCc1ccc(O)cc1
CNc1ccc2cc(-c3ccccc3)n(CCCCN3CCCN(c4nc5ccccc5nc4C(=O)OC)CC3)c2c1
CCCOP(=O)(OCCF)ON=Cc1ccccc1
COc1c(O)c(CC=C(C)C)c(OC)c2c1Oc1c(c(I)c(CC=C(C)C)c(CC=C(C)C)c1C(C)=O)OC2=O
CCCCCCCCCCCCCCCCCNC(=O)c1ccccc1SSc1ccccc1OC
CCOC(=O)Cc1cccc(Cl)c1S(=O)(=O)C=C1SC(Cl)(CC)C(=O)N1C
Cc1c(S(N)(=O)=O)nn(-c2ccccc2)c1Nc1ccc(C(F)(F)F)cc1
CC(=O)Oc1c(-c2ccc(O)c(O)c2)oc2cc(O)cc(O)c2c1=O
CN=C(c1ccc(C)nc1Oc1cc(O)cc2c1C(=O)c1ccccc1C2=O)N1CCOCC1
CC(=NNC(=O)Cn1c(C)nc2ccccc21)c1ccc(F)cc1
Cc1c(OC2OC(C)(C)C(O)C(OC(=O)c3ccc(O)[nH]3)C2C)cc(O)c2c(=O)cc(-c3ccccc3)oc12
Cc1nonc1CN(O)C(=O)c1cc2cc(NC(=O)C(C)(C)C#N)ccc2[nH]1
CCOC1(C)Oc2c(ccc(C(=O)OC)c2C)CC1NCc1ccccc1
O=C(c1ccc2ccccc2c1)N1CCC2(CC1)Nc1ccc(F)cc1CO2
CCCc1ccc(OCC(=O)OCC(=O)N(OC)C2CCCCC2)cc1
CCN(CC)CCN(CCN(CC)CC)c1cc(C)ccc1-n1nnc2c(Br)nc(C(C)C)nc21
CC(=O)c1[nH]c(-c2ccc(C#Cc3ccc(C)cc3)cc2)nc1Cl
CN1CCC2(CCC#N)c3cc(O)ccc3CC1C2Br
CN1CCCC(c2[nH]ncc2-c2cccs2)CC1
COc1ncc(C(NCCc2ccc(OC)c(F)c2)C(=O)NC2c3cc4c(cc3C(c3cc(OC)c(OC)c(OC)c3)C3C(=O)OCC23)OCO4)[nH]1
O=S(=O)(CCOc1cccc2c1CCCC2c1c[nH]cn1)C(F)(F)F
COC(=O)C(NC(=O)C1=CC(C)(C)NC1(C)O)c1ccccc1
N#CC(=CNc1ccc(C(F)(F)F)cc1)C(=O)O
CNC(=O)Cn1cc(-c2nc3c(s2)c(=O)n(C)c2ccc(Cl)cc32)c2ccccc21
CCc1ccc(NC(=O)c2ccc3c(c2)nc(CNc2ccc(F)cc2)n3CCCO)cc1
NC1CC(COP(=O)(O)O)SC1n1cnc2c(O)ncnc21
CC(=O)Nc1ccc(S(=O)(=O)Nc2ncccn2)cc1
Cn1ccnc1SCC(=O)c1ccccc1
COc1ccccc1CSc1ccnc(NS(=O)(=O)c2ccc(OC)c(OC)c2)n1
CCCCNCC1CCC(c2ccc(-c3csc(-c4ccc(OCc5ccccc5C(=O)O)cc4)n3)cc2)CC1
COc1cc(NCc2ccccc2)ccc1Nc1ncc(-c2cccnc2)s1
Nc1ccc(-c2ccn(-c3ccc4c5c([nH]c4c3)CCNCC5)c(=O)c2)cn1
COc1c(C(=S)N2CCCCCC2)sc2nc(-c3cccc(N)c3)ccc12
COc1ccc(CC(=O)Nc2ccc(NC(=O)c3cccs3)cc2-c2ccccc2C(F)(F)F)cc1
CC(C)CCNC(=O)c1c2c(nc3ccccc13)C(=O)N(Cc1ccccc1)C2
CN(C)CCCNc1ncc(C#N)c2cc(-c3ccccc3Cl)sc12
O=C(O)COC(CCCc1ccccc1)CN1C(=O)SC(=Cc2ccccc2)C1=O
CC(=O)c1cc2c(o1)CC1CCC3C(CCC4(C(=O)O)C(C)CCC34)C1(C)C2
Cc1ccc(C(=O)c2ccc3c(c2)OCO3)cc1OCCNC(=O)c1cnccn1
Cc1ccc(C(=O)CSc2nnc(CCNC(=O)c3cccs3)n2Cl)cc1
O=C(Nc1ccc(-c2cc(-c3cc(F)cc(F)c3)on2)cc1)c1ccccc1OCC(O)CO
COc1ccc(CN2CN(C)CSC2=S)cc1OC
Cc1nnc(SCc2cc(=O)oc3cc(C)c(C)cc23)s1
CC(C)(C)c1ccc(C(c2nnnn2C2CCCCC2)N2CCC(F)CC2)cc1
COn1cc(Cn2cnc3c(c2=O)C(c2ccc(CCF)cc2)NC(=O)N3Cc2ccc(C(F)(F)F)cc2F)nn1
NCc1cccc(NCc2ccnc(-c3ccc(F)cc3)c2)c1-c1nnc(Cl)o1
CC(=O)N(C)C(C)Cc1ccc(-c2cc(OC(C)C)ccc2C#Cc2ccc(OCC(C)(C)O)cc2)cc1
Cc1occc1-c1nc(C2CCCN(C(=O)C3CCCCC3)C2)no1
Cc1cc(C(=O)NCC(F)(F)F)ccc1C(=O)Nc1ccc(Cn2nc(C3CC3)c(F)c2F)cc1
CN1CCc2cc3nc(-c4ccccc4Cl)[nH]c3cc2CC1
CCCCCCCCC(=O)Nc1cc(Nc2c3ccccc3nc3ccccc23)ccc1Cn1ccnc1O
CCCc1ccc(N(N)C(=O)Cn2nnc(C(=O)NCCc3ccccc3)c2C)cc1
C=CCOC(=O)c1ccc(N2CCN(CC(=O)N3CCC(Cl)CC3)CC2)c(Cl)c1
COc1ccc(-n2cc(C(=O)c3ccc(OC)c(OC)c3)nn2)cc1
Cc1ccc(C(Nc2c(Nc3cccc([N+](=O)[O-])c3)c(=O)c2=O)C(=O)N(C)C)cc1
COc1ccccc1C(=O)NC1=NCCS1
c1ccc(-c2csc(N3CCN(Cc4nc5ccccc5[nH]4)CC3)n2)cc1
CCc1c(C(=O)OCC(=O)N(C)c2c(N)n(Cc3ccc(-c4ccccc4)cc3)c(=O)[nH]c2=O)cc(C)n1NCc1ccccc1
CCCCCCc1nc2ccccc2n1C1CC2CCC(C1)N2C(=O)N(CC(C)C)CC(C)C
O=[N+]([O-])c1ccc(-c2csc(Nc3ccc(-c4nn[nH]n4)cc3)n2)cc1
CS(=O)(=O)c1cccc(CNC(=S)N2CCN(c3ccc(Cl)cc3Cl)CC2)c1
O=C(Nc1ccc(N2CCOCC2)c([N+](=O)[O-])c1)c1ccc(Br)o1
O=C1CCNC(=O)O1
NNC(=O)c1sc2nc3ccccc3cc2c1N
COc1cccc(Oc2ccc(S(=O)(=O)N3CCCOCC3)cc2NC(=O)c2ccc(Cl)c(Cl)c2)c1
Cc1ccc(CN2CCc3nc(N4CCN(C#N)CC4)ncc3C2)cc1
CN(C)C(=O)C1CCN(CCc2cn(C)nc2-c2ccc3c(c2)CCO3)CC1
Cc1cnc(N2CCCCC2)c2c1CN(CCC(C#N)(C#Cc1ccccc1)N1CCCCC1)C(C)(C)C2
CC(=O)c1ccc(-n2ncc3c2CC(C)(C)CC3NC(=O)CCCN2CCc3ccccc32)cc1
CC(=O)Nc1cc(F)cc(CC(F)C(O)CNC2(c3cccc(CC(C)(C)C)c3)CC2)c1
O=C(CSc1nc(-c2ccco2)cc(C(F)(F)F)n1)Nc1ccc(Cl)c(F)c1
CC(Cc1cccc(F)c1)Nc1nc(NCCc2ccccc2)nc2cc(-c3nnnn3C(=O)O)ccc12
CCC(C)=C1C(=O)C[N+](C)([O-])CC(O)(CC(=O)C(C)(C)CC)C1=O
CC(C)Oc1ccc(C(O)SCCC(=O)O)cc1
Cc1cc(C(=O)N(C#N)C2CCC(CCCN3CCC(F)(c4ccccc4)CC3)(c3ccc(F)c(F)c3)CC2)cc(F)c1C
CN=c1cc2n(-c3ccc(C)cc3)c3ccccc3nc-2cc1NS(=O)(=O)c1ccccc1
Cc1c(C(=O)NC(C)(C)c2nnnn2C)nn(-c2ccc(Cl)cc2Cl)c1-c1ccc(Cl)cc1
COC(=O)CNC(=O)C(CC(C)C)NC(=O)c1ccccc1-c1ccc(CC2NC(=O)C3CCCN3C(=O)C(CO)NC2=O)cc1
Cc1ccc(-n2nc(C(=O)N3CCCCC3)nc2NC(=O)c2ccco2)c(C)c1
CC(C)Cc1ccc(S(=O)(=O)N(CC(C)C)CC(O)C(Cc2ccccc2)NC(=O)OC2COC3OCCC23)cc1
Cc1ccccc1OCC(=O)NCC(c1ccc2c(c1)OCO2)N1CCCCC1
CCCCSc1[nH]c(N)nc(=O)c1NC(=O)CSc1cccc2ccccc12
O=[N+]([O-])c1cccc(F)c1NC1CCCC1OCc1cccc(F)c1
CC1CC(C)OC(OC2CC(OC3CCC(C)C(C)O3)CC(=O)OC(C)C(O)(O)C(O)NCC(N(C)C)CC2(C)C)C1
CC1=C2C(=O)C=C(O)C(=O)c3c(cc(C)c(C)c3C)C(=O)C3=C(O)C(=O)C(C)(O)C(C1)C3(C)C2C
COCc1ccc(S(=O)(=O)N2CCCC2)cc1NC(=O)COc1ccccc1
O=C(NCc1ccco1)C(=O)NC1CCCCC1
O=C(Nc1cccc(C(F)(F)F)c1)c1cccnc1N1CCCCC1
CN1CCC(c2cc(-c3ccc(C(=O)c4ccccc4)c(Cl)c3)c3c(N)ncnn23)CC1
CC1(C)CC(=O)c2sc(Nc3ccc(C(F)(F)F)cc3)nc2C1
O=C(COc1cc(O)c2c(=O)c3ccccc3oc2c1)NC1CCCCC1
COc1ccc(OC(=O)Nc2cccc(C3CN4CCSC4=N3)c2)cc1
COCCN1CCCC2CN(Cc3ccsc3)CCC2C1
COc1ccc(-c2c(-c3ccc(Cl)cc3)[nH]c(-c3ccc(Cl)cc3)c2SCC2CCCCC2)cc1
CN(Cc1ccccc1)Cc1cn(-c2ccc(F)cc2)c(-c2ccc(Cl)cc2)n1
NC(=O)c1ccc(NC(=O)c2cc[nH]n2)cc1S(=O)(=O)N1CCOCC1
CCOC(CNC(=S)N=c1sc(C)cn1Cc1ccc(-c2ccccc2-c2nn[nH]n2)cc1)OCC
CC1Cc2ccccc2N1C(=O)CSc1nc2cccc(-n3ccnc3)c2s1
CC1Cn2c3ccccc3c3c4c(c5c6ccccc6n(c5c32)CC1O)C(=O)NC4=O
Cc1ccccc1-c1nc(CN(F)c2ccccc2)co1
Fc1ccc(-c2nc(N3CCN(c4ccccc4)CC3)c3ncccc3n2)cc1
Cc1ccc(C(=O)c2cccc(NC(=O)c3ccc(Br)cc3)c2)cc1
COc1ccc(OC)c(-n2c(=O)n(Cc3ccccc3OC)c(=O)c3ccncc32)c1
CCNC(=O)N1C(C(=O)NC(C)c2ccccc2)=CC(c2ccccc2)=NS1(=O)=O
COc1c(O)cc(OCC=C(C)C)c2oc3cc(O)cc(C)c3c(=O)c12
CC(C)Nc1cccc(N2C(=O)C3=CC=CNC3N(Cc3ccc(Cl)cc3)C2=O)c1
CC(C)CC(NC(=O)c1cc2ccccc2o1)C(=O)NC1CCOC(C)(C)O1
COc1nc(CNC(=O)C(NCc2ccc(C)cc2)C(C(=O)NC(C)(C)C)C(Cc2ccccc2)NC(=O)OCc2ccccc2)sc1O
CC1OC1C(=O)N(C)Cc1ccccc1C(=O)O
CCS(=O)(=O)CCc1cccc2c1Cn1c(-c3ccc(Cl)cc3)nnc1N2c1ccc(OC)cc1
CCCCCc1nc(=O)c2c([nH]1)N(Cc1ccccc1)C(=O)N1CCCC21
Fc1ccc(CNc2nc3ccc(C4=NCCN4)cc3s2)cc1
Cc1nn2c(=O)cc(COC(=O)c3cccs3)nc2s1
O=C(COc1ccccc1)NCC(=O)OCC1OC(n2cnc3c(NCc4ccccc4)ncnc32)C(OCc2ccccc2)C1OCc1ccccc1
COC(OC(=O)C(NC(=O)OCc1ccccc1)C(C)C)C(O)C(CCC(C)c1ccccc1)OC(=O)c1ccccc1
CCOc1ccc(NC(=O)CN2C(=O)COc3ccc(S(=O)(=O)N4CCCC4)cc32)cc1
CCCCC(Cc1c[nH]c2ccccc12)NS(=O)(=O)c1ccc(-c2nc(C(=O)OCC)cs2)s1
COC(=Cc1ccccc1)Cn1ccc2cc(Oc3cc(Cc4ccccc4)cc(OC)c3OC)ccc21
O=C(NN=Cc1ccc(Cl)cc1)C(=Cc1cnn(-c2ccccc2)c1)c1ccc([N+](=O)[O-])cc1
C=C(C)C1(C)CCC2(C#N)CCC(C(=O)C=Cc3ccc(C[n+]4ccc(C)cc4)cc3)=CC2C1
CCc1ccccc1NC(=O)CSc1c(Cl)cc(-c2ccc(O)cc2)oc1=O
O=C(Nc1ccc2[nH]c(=O)[nH]c2c1)c1cnc(N2CCCCC2)nc1
CCCCCCCCNC(=O)C(C#N)=Cc1c(O)ncc(Cl)c1C
CCOc1ccccc1Nc1nc2ccc(S(=O)(=O)N3CCCCCC3)cc2c(=O)o1
CCc1nc(Nc2ccccc2)c(=O)n(CC(=O)Nc2ccc(S(=O)(=O)N3CCOCC3)cc2)c1C
O=C(NCCOc1ccc(Cl)cc1)c1ccc2c(c1)CC(=O)N2Cc1ccccc1
CC(=O)NC(C)Cc1ccc(C#Cc2cnc(N3CCC(NC(C)=O)CC3)nc2)cc1
NC1C(O)C(COP(=O)(Oc2ccccc2O)OC2OC(O)C(CO)C(O)C2O)OC1n1cnc2c(F)ncnc21
COn1c(=O)c(Nc2ccc(C)cc2)nc2cnc(Nc3ccc(F)cc3)nc21
Cn1c(=O)n(-c2ccc(F)cc2)c2c3cc(-c4ccnc(N)c4)ccc3ncc21
Cc1cccc(C(=O)NCC(=O)NC2CCN(C3CCC(c4ccc(OC(F)(F)F)cc4Cl)CC3)C2)c1
CCOC(=O)c1c(Cc2ccccc2)nsc1NC(=S)Nc1ccccc1NC(=O)c1cccs1
COCCNC(=O)c1ccc(NC(=O)CCS(=O)(=O)c2ccc3c(c2)CCN3C(C)=O)cc1
N#Cc1sc(NCc2cn(Cc3ccc(C(N)=O)cc3)nn2)nc1F
O=C(O)C(Cc1cccc(OCc2nc(-c3ccccc3)oc2C(F)(F)F)c1)Oc1ccc(CO)cc1
O=C(Cc1ccc(Br)cc1)NN=Cc1ccc(N2CCOCC2)cc1
Nc1nc(N)nc(NS(=O)(=O)c2ccc3ccccc3c2C=NNc2ccccc2)n1
N#Cc1c(-c2ccc(Br)cc2)[nH]c(N2CCNCC2)nc1=O
Cc1cc(-c2n[nH]c3cc(NC(=O)NC4CN(C)CC4C)ncc23)ccn1
Cc1nc(C)c2c(n1)OC1=C(CCN(CCCOc3cccc4ncc(N)cc34)C1)C2
Oc1ccc(C=Cc2c3ccccc3nc3ccccc23)cc1
OCC1OC(OCCc2ccccc2)C(O)C(O)C1OC1OC(O)C(CO)C(O)C1O
CS(=O)(=O)Nc1ccc2c(=O)[nH]c(C(=O)N3CCN(c4ccccc4)CC3)cc2c1
CCCc1cccc(C2NC(CC(C)C)(C(=O)OC)C3C(=O)N(Cl)C(=O)C23)c1
CCC=CCCCCCOC1C(O)OC2COC(O)OC2C1OCCCC
COC(=O)Cc1ccc(-n2ncc3c(=O)n(Cl)cnc32)cc1
CN(C)c1cc(C(=O)COC(=O)c2ccc(Cl)cc2)ccc1[N+](=O)[O-]
CN(C)S(=O)(=O)c1ccc(C(=O)N2CCCN(Cc3ccccn3)CC2)cc1
O=c1sc(Nc2ccccc2Cl)nc2ccsc12
O=C(Nc1ccccc1C(=O)O)NC(CO)C(=O)NC(Br)Cc1c[nH]c2ccccc12
O=C1NC(=Cc2ccc(-c3ccccc3)cc2)C(=O)N1Cc1ccccc1
Cc1cc(Cl)c2oc(=O)c3cnn(Cc4ccccc4C)c3c2c1
CC(=O)O
O=C(C1CC1)N1CCc2c(ccnc2-n2cncn2)C1
CC1CCC2C(C)C(CC3C4=CCC(c5cccnc5)C4(C)CC4C(C)(C)CCCC4(C)CCCC34CO4)OC3OC4(C)CCC1C32OO4
Cc1csc(SCC(=O)Nc2sc(C#N)c(C)c2C)n1
N#CC1CCC(COc2ccccc2O)NC1
Cc1ccc(-c2cnc(Nc3ccc(N4CCCCC4)cn3)cn2)cc1
CCCCCCCCCCCCC#CC(=O)NC(C(=O)OC(C)(C)C)C(C)C
O=S1(=O)CC1c1cc(NCC2CCOCC2)cnc1Cl
O=C(O)CCC(=O)Nc1cccc2c1C(=O)c1c(NC(=O)CCC(=O)O)ccc(NC(=O)CCC(=O)O)c1C2=O
COc1cccc(COC(=O)c2ccco2)c1
Cc1cccc(C=NNc2nc3ccccc3[nH]c2=O)c1
O=C(O)CCc1ccc(Cn2c(=O)ccn(Cl)c2=O)cc1
CS(=O)(=O)N1CCN(CC(=O)Nc2ccccc2-c2nc3ccccc3[nH]2)CC1
CCOc1ccc(CNC(=O)C(C)n2c(O)c3sccc3nc2=O)cc1
CCCCCCCCC=Cn1c(-c2ccc(N)cc2)cnc1CC
COc1cc2c(c3c1CCCN3)C1OCCN1CC2
CC(C)c1cc2c(cc1C1CC3CN(CCc4c1[nH]c1ccccc41)CC(C)(O)C3)C13CCN4CC=CC(C)(C(C)C(F)C1N2O)C43
Cc1ccccc1NC(=O)c1nc(-c2ccccc2)n(-c2ccccc2)n1
c1ccc(Oc2nn3c(-c4ccccc4)nnc3c3c2C2CCC3CC2)cc1
COc1cc(C=CC(=O)NCCCCCCCCCNC(=O)C=C(O)NCCCCCNC(=O)C=CC(=O)NC(C(N)=O)C(=O)N2CCCC2)cc(Br)c1Br
CCOC(=O)CC(NC(=O)N1CCc2ccccc21)c1ccccc1
Cc1ccc(Nc2c(I)c(=O)n(C)c(=O)n2C#N)cc1
CCOC(=O)CSc1nc2cc(N(C)C(=O)OCC)ccc2o1
CCC(C)N(Cc1coc2nc(C)nc(=O)c-2n1)c1ccc(N)cc1
Cc1cccc(-c2ccc(-c3ccc(O)cc3)n2NC(=O)C(C)N)c1
Cc1cc2nc(C)c(CO)nc2cc1N
COCn1ncc2c1CN(C(=O)c1cc(C)c[nH]1)CC2
Oc1ccc(CNC(=S)NN=Cc2cccnc2)cc1
CCOc1ccc2c(C(=O)CN3CCC(NC(=O)c4ccc5[nH]cnc5c4)CC3)coc2c1
CCOc1nc(-c2ccc3cc(NC(=O)C4CC4)ncc3c2)ccc1C#N
O=C(CC(O)CCC1(O)CO1)C1=CC(c2ccccc2)Oc2ccc(CCO)cc21
CCOC(=O)C1CCCN(C(=O)CCn2cnc3cccnc3c2=O)C1
Cc1cc(C)c2oc(C(=O)NN=Cc3c[nH]c4ccc(Cl)cc34)cc(=O)c2c1
COc1cccc(C(C)NC(=O)c2ccc(F)c(O)c2)c1
CN1CCN(c2ccc(C(=O)Nc3ccccc3C(=O)Nc3ccc(C(=O)O)cc3)cc2)CC1
CCCCc1nc2c(NCc3ccc(C(=O)NCCCCC4CCNCC4)cc3)nc(C)nc2n1Cl
CN(C)c1ccc(C(C(=O)NC2CCCCC2)N(C(=O)Cc2cccs2)c2ccccc2)cc1
CN1CCN(CCCCn2c(=O)nc3c4c(cccc-3c2=O)[nH]c2ncccc24)CC1
Cc1ccc(C2c3c(-c4ccc(O)cc4C)n[nH]c3C(=O)N2c2ccc(O)cc2)cc1
COc1ccc(-n2c(OC)nc3c(c2=O)-c2oc(S)c(C)c2C3=O)cc1
CCn1c(=O)n(Cc2ccccc2)c(=O)c2cc(S(=O)(=O)N3CCOCC3)ccc21
COc1ccc(-c2cc(=O)[nH]c3ccc4c(c23)OCO4)c(OC)c1
CCc1cc(-c2nccc(Nc3ccc(N)cc3)n2)cc(CC)c1OCC(O)CO
CC(NC(=O)C(CC(=O)O)Cc1ccccc1)C(=O)NC(N)C(=O)NC(CCCN=C(N)N)C(=O)NC(C)C(=O)NC(CCCN=C(N)N)Cc1ccccc1
COc1cc(-c2nc(CN3CCC(C(=O)NCCCN4CCCCC4C)CC3)c(OC)o2)ccc1C
Cc1cccc(-c2cnc(C(=O)C3CCc4cc(-c5ccccc5)ccc4C3)o2)n1
NC1CC(n2cnc3c(CO)ncnc32)C=CC1CO
Cc1ccc2c(=O)nc(C=Cc3ccc(Br)cc3)[nH]c2c1
C=Cc1c(O)ccc2c1-c1c(C)c(OC)cc3c1C(C2)N(OCC)CC3
CCc1cc2c([nH]c3ccccc32)c(C)n1
CC1=C(CCCCN2CCN(Cc3ccccc3)CC2)C(=O)c2ccccc2C1=O
COC(=O)C(Cc1c[nH]c2ccccc12)NC(=O)C(I)=C(I)NC(C)=O
CN(Cc1cc2c(=O)c(C(=O)NCc3ccc(O)cc3)cn(C)c2s1)CC(Cl)c1ccco1
C=C(CC)C(=O)n1nc(C)cc(OCC(=O)c2ccc(Cl)cc2)c1=O
CCOC(=O)c1c(C)sc(NC(=O)CC#N)c1C(=O)OCC
O=C(C1=C(O)C(=O)N(CCCn2ccnc2)C1c1ccc([N+](=O)[O-])cc1)c1ccco1
COc1ccc(C(=O)Nn2c(Cc3c(C)sc4c3CCCC4)n[nH]c2=S)cc1
COc1ccccc1Nc1c(-c2ccc(-c3cccnc3)nc2)cnc2c[n+](C)ccc12
Cc1c(C(=O)NC(=O)Nc2ccccc2)nn(-c2ccc(Cl)cc2Cl)c1-c1ccc(Cl)cc1
O=C(Nc1cnccc1N1CCCC(F)C1)c1ccc(P(=O)(O)O)cc1F
Cc1cc(NC(=O)NCc2cc3cc(CN4CCN(C)CC4)ccc3o2)n(C)n1
N#Cc1ccc(-c2cc(Oc3ccc([N+](=O)[O-])cc3F)c(F)c(=O)[nH]2)cc1
CC(=Cc1cccc(C(C)(C)C)c1)COc1ccccc1
Cc1[nH]c(C)c(C(=O)NCCCn2ccnc2)c1C
CCCC1(C#Cc2ccc3c(c2)N(O)C(=O)CO3)CCC1
CCN(C(=O)NC1CCC(c2ccc(O)cc2)CC1)C1CCN(C2CCC(c3cccc(C)c3)CC2)CC1
Cc1ccc(N2C(=O)N(c3ccccc3)C(C)(Cl)C2=O)cc1
CCCCCCC(C)(C)P1(=O)OCCCO1
CC1(C)CC2CCC1(CS(=O)(=O)N1CCC3(CCc4ccccc43)CC1)C2(C)N
Cc1ccc(NC(=O)CN2C(=O)CC(c3ccco3)c3ccccc32)c(C)c1
COc1cccc(CNC(=O)c2cc3c(c4ccccc24)C2CCCCC2O3)c1
CC1c2c(c(=O)c3cccc4c3n2C4)CC2C3(C)OC2(C)C12OC2CC1c2c(cccc23)OC1(F)C=CC1=CCCCC1
Cc1cnc(Nc2c(C)n(C(=O)NCC(=O)OC(C)C)n(-c3ccccc3)c2=O)s1
COc1ccccc1C(=O)N1CCN(C(=O)CCCCCC(=O)N2CCN(c3ccccc3OC)CC2)CC1
CCc1cc(NC(=O)CSCc2cnn(-c3ccccc3)c2-n2cccc2)no1
O=C(C=Cc1ccc(C(F)(F)F)cc1)N1CCN(S(=O)(=O)c2ccccc2)CC1
COc1nc2n(n1)C(c1cc(OC)c(C)c(OC)c1)C(C(=O)NCc1ccco1)=C(C)N2
CC(C)C1=C(C(=O)O)C=C1
CC(C)c1ccc(-c2csc(NC(=O)c3cccc4c3C(=O)N(C(N)=O)C4)n2)o1
NC(Cc1cccc(C(Sc2cc(C(=O)O)cnn2)C(=O)O)c1)c1ccccc1
Cn1cc(C=C2SC(=S)NC2=O)c(-c2ccccc2)n1
CN(CC(=O)Nc1ncc(Cl)cc1Cl)C(=O)COc1ccccc1
O=C(c1ccccc1)c1ccc(-c2cc3c(F)c(F)c(F)cc3c(=O)[nH]2)c(F)c1
COc1ccc(-c2nc(CN3CCC(C(=O)NCc4ccc(OC)c(OC)c4)CC3)c(C)o2)cc1
Cc1ccccc1NC(=O)C(F)Sc1nnc(NC(=O)c2ccco2)s1
O=C(O)c1ccc(-c2ccccc2)s1
Cc1nc(-c2cccs2)sc1C(=NOC(=O)c1ccc(Cl)cc1)C(F)(F)F
O=C(CNCCO)c1cccc(C(F)(F)F)c1
O=C(NO)C1(S(=O)(=O)c2ccc(OCNc3cnc(=S)[nH]n3)cc2)CCOCC1
COCCCNC(=O)c1ccc(NC(=O)CCCC(=O)O)c(O)c1
Cc1cc(OCc2nnc(NC(=O)c3ccc(Cl)c(Cl)c3)s2)ccc1Cl
CCCCn1c(N)c(N(CCOC)C(=O)c2cc3c(s2)CCC3)c(=O)[nH]c1=O
Cc1ccc(CN2C(=O)C(CC(=O)NCCN3CCOCC3)CC(C(=O)N3CCOCC3)=C2C(C)(C)C)cc1
Cn1c(=O)c2c(nc(SCC(=O)c3ccccc3)n2C)n(C)c1=O
COc1ccccc1C(=O)C=Cc1c(OC)cccc1C(F)(F)F
COC(=O)C=CC(Cc1ccccc1)NC(=O)C1(NC(=O)Cc2ccc(OC)cc2)CCCCC1
NC1=NC(c2ccc(Br)cc2)N(OCc2ccc(N)cc2)C(O)=N1
CNC1(C(C)=O)N=C(Cl)CC(C#N)=N1
CC(=O)NC1CCN(C(=O)CS(=O)(=O)c2ccc(Cl)cc2)CC1
O=C1NC(=O)C(=Cc2ccc(C=Cc3c(COc4ccc(Oc5ccccc5)cc4)nc4sccn34)cc2)S1
Oc1ccc(-c2nc(-c3ccccc3)sc2Br)cc1
Cc1c(Cl)cn(C(=O)COC(=O)Cn2cnc3c2c(=O)n(C)c(=O)n3C)c1C
O=C(c1cccc(S(=O)(=O)N2CCCCC2)c1)N1CCCC1
OCc1nc2ccccc2n1Cc1c(Cl)cccc1Cl
Cc1[nH]c2c(c1CCNC(=O)C(C)C)CCc1c-2[nH]c2ccc(F)cc12
C=CCC1(c2ccc(Cl)cc2)NC(=O)N(CC(=O)N2CCN(CC(=O)Nc3ccccc3)CC2)C1=O
COc1c(C)c(Cl)c(Cl)c(Cl)c1OC(=O)N(C)C
Cc1ccc(NC(=S)N(CCCN2CCOCC2)Cc2cc3cc4c(cc3c(=O)[nH]2)OCO4)cc1C
O=C(NCC1CCCO1)C(=O)NCC(c1cccs1)N1CCOCC1
Cc1cc(Cl)ccc1NC(=O)C(=O)N1N=C(Cl)C(N=Nc2ccc(Cl)cc2)C1=O
Cc1cc(Cl)ccc1C1CN(C(=O)C2CC2)CC1C(=O)N1CCN(c2ncccn2)CC1
CCOc1ccc(NC(=O)CN(c2cc(C)ccc2Cl)S(=O)(=O)c2c(O)nc(=O)[nH]c2C)cc1
COc1ccccc1Nc1nc(Cl)nc(NCC=Cc2ccccc2)n1
COc1ccc(C=Cc2cc3ccccc3s2)cc1OC
O=C(NN=Cc1ccccc1)c1cc2ccccc2cn1
Clc1ccc2c(NCCCCCCNc3ccccc3)c3c(nc2c1)CCCC3
CCOC(=O)c1cc(CC)c(C)c(-c2ccco2)c1C(=O)OCC
COC(=O)C1=C(COC(=O)c2cccc(S(=O)(=O)N3CCOCC3)c2)NC(=O)NC1C
O=C(C(=C1Nc2ccc(Cl)cc2S(=O)(=O)N1)n1cncn1)c1ccc([N+](=O)[O-])cc1
CC(C)=CCCC(C)(O)C1C(CO)OC(O)C(O)C1O
COc1ccccc1SCC1N=C(N2CCCCCC2)c2ccccc2NC1=O
CC1CN(C(=O)c2ccccc2)CCN1C(=O)C(=O)c1c[nH]c2cc(F)ccc12
CCc1ccccc1N=c1nc(Nc2ccc(C)cn2)cn[nH]1
CC1CC2CC34CCC5C(C)(C)CCCC5(C)C3CCC2(COC4)C(OC(=O)CCC(=O)O)C1=O
CCN(CC)c1ccc(C=NNc2cc(C)nc(C)n2)cc1
Clc1cc2c(cc1Cl)C1C3CCCCC3CCN1CC2
CCOc1ccc(NC(=O)CCc2nnc3sc(-c4ccccc4SC)nn23)cc1
CN(Cc1ccccc1)C(=O)C1c2ccccc2C(=O)N1Cc1ccccc1F
COc1cc(NC(=O)c2c(OC(C)C)sc3c2CCC3)ccc1-n1cnc(C)c1
COCC(CN)(COC(C)=O)COC(C)=O
Cc1cccc(C)c1C(=O)N(c1ccccc1)c1ccc2ccccc2c1
CCCCNC(=O)OC1(C)c2cc(O)ccc2NC(=O)N1c1ccccc1
O=C(O)c1ccc(-c2cc(F)n[nH]2)cc1
O=C(CCc1ccc(NC(=O)C2CC2)nc1)Nc1ccccc1Oc1ccccc1
CSCCC(NC(=O)c1ccccc1-c1cc(CN(Cc2ccncc2)c2cccnc2)ccn1)C(=O)O
O=C(Nc1cccc(F)c1)c1cncc(-c2ccc(O)cc2)c1
O=C(Nc1sc2c(c1C(F)(F)F)CCCC2)c1cccc(NC(=O)C(F)(F)F)c1
COC1C(=O)N2C(C(=O)OCc3ccc(COC(C)=O)cc3)=C(CC(=O)O)CS(=O)(=O)C12
Cc1cc(C)n(-c2nc(C(=O)Nc3ccc(-c4cccs4)cc3)cc(C(=O)N(C)C)n2)n1
CC1CCC(C)(C(C)CO)C2CCC(CC=O)=CC12
COc1ccc(S(=O)(=O)N2CCCCC2)cc1C(=O)Nc1cccnc1C
CC1OC2(CCN(S(=O)(=O)CC3(C)CCN(C(=O)OC4CCCC4)CC3)CC2)c2ccc(C(=O)NO)cc21
Nc1cc(NC(=O)CCCCCOc2ccc(F)cc2C(=O)Nc2ncc[nH]2)ccc1F
COc1ccc(N(CC(=O)N2CCCCCC2)S(=O)(=O)c2ccccc2)cc1
CCCc1ccc(SCC(C(=O)Nc2ccc(O)c(C#N)c2)([N+](=O)[O-])C(F)(F)F)cc1
CCCCCCCCCCc1ccc2c(c1)C(=NNc1ccccc1)CC1N2CCC12SCCS2
CC(C)CCNC(=O)C1CCC2CN3CCc4cc5c(cc4C3CC2C1O)OCO5
Cc1ccc(NC(=S)Nc2ccccc2N2CCOCC2)cc1C
Oc1ccc(C(O)CNCCc2ccc(OCCN3CCCCC3)cc2)cc1O
CCOC(=O)C1CCCN(C(=O)c2ccc(C)cc2)C1
CCOC(=O)C(O)=CC(=O)C=CC(NC(=O)CCCc1ccccc1)C(=O)NC(C)Cc1ccccn1
Cc1cc(NC(=O)NC(C(=O)N2CCC(CC(C)C)CC2)C(C)C)n(-c2ccccc2)n1
Cc1ccc(S(=O)(=O)Oc2cccc(C=C3C(=O)NN(C(=O)c4ccncc4)C3=O)c2)cc1
CC1OC(Oc2c(-c3ccc(F)cc3)oc3cc(O)cc(O)c3c2=O)C(O)C(O)C1O
CCCCOc1ccc(CN(Cc2ccco2)C(=O)CNC(=O)c2ccco2)cc1
CC(C)(O)C(=O)Nc1ccccc1CC(CCO)c1nnnn1[N+](=O)[O-]
Cc1cc(N2CCN(C)CC2)nc2ccc(NC(=O)c3ccc(F)cc3)cc12
CCCCCc1cccc2c(CCC(=O)O)c(C)n(C)c12
CCN(Cc1ccccc1)Cc1ccccc1CCCN
Cc1cc(C)n(C(=O)CNC(=O)c2ccco2)n1
Cc1cccc(CN2CCN(c3ccc4snc(-c5ccncc5)c4c3)CC2)n1
Cc1ccc(C(=O)Nc2ccc(S(=O)(=O)Nc3onc(C)c3Cl)cc2)cc1
CCc1ccc(OCc2nc(Nc3ccc(C)cc3)n3ncnc3n2)cc1
C=Cc1nc(C(Cc2cn(C(=O)O)c3ccccc23)NC(=O)C(NC(=O)NC2(C3CCCCC3)CCCCC2)C(=O)O)[nH]c1CC(C)C
COCC(C(C)C)n1cc(-c2nc(N(C)C)nc3c2CN(C)CC3)cn1
CCCCCCC=CCC=CCC=CCC=CCCC(=O)NCC(F)(F)F
CCS(=O)(=O)Cc1ccc(OC)cc1C(=O)Nc1cccc(Cl)c1
CC1C2CC(n3cnc4c(N)nc(C#CC5CCCCC5)nc43)C(C2)C1(C)C
C=C1C(=O)OC2CC(OC(=O)C(C)=CC)C3CC(OC(=O)CCC)C3(C)C(OC(C)=O)C12
Clc1ccc2c(c1)cc1ccccc1[n+]2Cl
CC(=O)c1ccc(OC(C)C(=O)Nc2ccccc2C(=O)N2CCCCCC2)cc1
COC12CCC(O)C(C)(O)C1CC(=O)C1=C2C(=O)C(O)=C(C)C1=O
Cc1cc(Br)ccc1C1=NOC2=C([N+](=O)[O-])C(=C2)Cn2c1nc1ccccc12
O=C(Nc1nnn[nH]1)c1cccc2c1C(=O)N(C1CCCCC1)C2
C=CCOC(=O)c1c(Sc2ccc(Cl)cc2)nn(C)c(=O)c1N
O=c1c(-c2ccccc2F)coc2cc(OC3CCCCC3)cc(F)c12
CCOC(=O)c1c(NC(=O)CN2CCCCC2)oc2ccccc12
Cc1cccc(NC(=O)c2ccc(C(F)(F)F)c(Nc3ncnc4cnc(NC5CCCC5)nc34)c2)c1
CCCCCC(=O)OCCCc1ccc2c(c1)c1c3c(c(-c4cc(C)c(OC)c(OC)c4)cc1n2OC)C(=O)NC3=O
CN1C(C(=O)C(N)CCCNC(=N)N)C(=O)N2CCN(C(=O)C3CC3)CC2C1C(=O)O
COc1ccc([N+](=O)[O-])cc1C(=O)NCC1CCCN2CCCCC12
N=C(N)NCCCCCCNC(=O)c1cc2c(-c3cc(CN)ccc3Cl)ccnc2s1
CCCN(C)C(=O)c1cc(NC(=O)c2cc(C3CC3)on2)nn1Cc1cccc(C)c1
Cc1ccc(C(=O)Nc2cc(C)ccc2OCC(=O)NCCc2ccccc2)cc1
Cc1ccccc1N(Cl)CCNC(=O)Nc1ccccc1F
O=C(NCc1cccs1)c1ccccc1-n1c(S)nc2ccccc2c1=O
O=C(c1ccc(Br)cc1)N1CCN(C(=S)Nc2ccccc2)CC1
CC(=O)N(C)Cn1ccnc1C(C)c1ccccc1
N=C(N)NCCS(=O)(=O)NCc1cc(C(F)(F)F)cnc1Cl
O=C(C=Cc1cc(=O)oc2cc(Br)ccc12)c1ccc2c(c1)OCO2
NC(=O)NN=C(NCCCc1ccccc1)Nc1ccncc1
COc1c(C)ccc(C2CC(=O)c3c(O)c(OC)c(OC)c(C)c3O2)c1OC
CCCCc1ncc(-c2ccc3nc(N)nc(N)c3c2)cn1
FC(F)(F)c1cccc(COc2nn3c(-c4ncccn4)nnc3c3ccccc23)n1
COc1nc(CC(=O)Nc2ccc(C)c(S(=O)(=O)N3CCOCC3)c2)cs1
CCOc1ccc(-c2nnn(CC(=O)Nc3c(C)cc(C)cc3OCC)n2)cc1
OC(CNCc1coc(-c2cccc(F)c2)n1)c1ccc(Cl)cc1
C[n+]1cccc(-c2ccc(-c3cccc4ccc(-c5ccc6no[n+](C)c6c5)cc34)cc2)c1
CCCCc1ccc(OCC(O)CNC(C)C)cn1
CNC(=O)c1c(C)n(C2CCC(C(=O)Nc3cc(C)cc(C)c3)CC2)c2ncccc12
O=C1C(=Cc2ccco2)Oc2ccccc21
O=C(NNC(=O)c1oc2ccccc2c1CSc1nnnn1-c1ccccc1)c1cccs1
NCCCCC1CNC(=O)C(=O)N1CC1CCN(CCc2ccccc2)CC1
O=C(O)c1ccccc1S(=O)(=O)n1cc(Cl)c2ccccc21
O=c1c2c(nc3n2CCN3c2ccccc2)n(Cc2ccccc2)c(=O)n1Cc1ccc(F)cc1
Cc1ccc(C(=O)CSC2=Nc3ccccc3C3=NC(CC(=O)NC4CCCCC4)C(=O)N23)cc1
O=C(O)CCc1c(Cl)cc2cc3c(cc2c1Cl)N(Cl)C(=O)CC3
N=C(N)Nc1ccc(-c2ccccc2)cc1
CC=C1c2ccccc2N=C(NCc2ccccc2)c2ccccc21
CCC(C)c1ccc(C)c(OCC(=O)NN)c1
CCCNC(=O)c1nn(-c2ccc(Cl)cc2)nc1CCN
CN1CCCc2cc(COC(c3ccc(Cl)cc3)c3cncn3C#N)c(-n3cccc3)cc21
Oc1c(Br)c(O)c2c(c1Br)C1(C=C(Br)c3cc(Br)cc(Br)c31)CCS2
O=C1NC(=O)C(=Cc2coc3ccc(C(F)(F)F)cc3c2=O)S1
CNC(=O)c1nc(N2CCOC(c3ccc(Cl)cc3)C2)nc2ccccc12
CCON1Cc2[nH]c3ccccc3c2-c2cc(CCS(=O)(=O)N(CC)CC)ccc2C1=O
O=C1Nc2ccc(Cl)cc2C1=Cc1ccc(-c2cccc(C(=O)N3CCCC3CN3CCCC3)c2)o1
CCC=CCCCCCCCCCCCCCCOCC(O)COP(=O)(O)O
COc1cc(CSc2nnc(OC)c3ccc(C)cc23)cc(OC)c1NCCC(C)C
CC(Oc1cc(-c2cnc(N)nc2)cnc1F)c1cc(N)ccc1-n1nccn1
CC(C)c1ccc(-c2nc(CNCCN3CCOCC3)c(C(=O)N(C)CCO)o2)cc1
OCC1CN(c2ncc(F)cn2)CC1CNC1CCCN(c2ccccn2)C1
CC(C)Cc1ccc(C(=O)CC(Nc2ccc(F)cc2)C(=O)NC(Cc2ccccc2)C(=O)NC(F)C(=O)NCc2ccccc2)s1
CCn1cc(-c2ccc(N)cc2)cc1C(=O)Nc1cc(C(=O)Nc2cc(C(=O)NCCN3CCOCC3)n(C)c2)n(C)c1
Cc1ccccc1N1CCN(CCCCNC(=O)c2cccc3c(=O)c4ccccc4[nH]c23)CC1
COC1CN(c2ccc(C)c(NS(=O)(=O)c3ccc(-c4ccccn4)nc3)c2)CC(C)N1
Nc1ncnc2c1C(c1ccccc1)C1=C(CCCC1=O)N2CC1CCCO1
CC1=C(C(=O)OCc2ccccc2)C(c2ccc3c(c2)OCO3)CC(=O)N1CCCCC(=O)Nc1ccccc1
N=C(NCc1ccccc1)Nc1nc(-c2cccc(Cl)c2)cs1
COc1cccc(C(=O)N(Cc2ccc(N(C)C)cc2)Cc2ccco2)c1
CCCCCNC(=O)NC12CCN(C)C1N(C)c1ccc(C)cc12
CCCCNC(=O)c1ccc2c(=O)n(Cc3ccco3)cnc2c1
COc1cc(NC(=O)c2ccc3c(c2)OCCO3)ccn1
COC(=O)CCc1ccc2c(c1)c(C)c(OC)n2C(=O)c1ccc(Cl)cc1
CC(C)Cc1ccccc1CCNc1nc(NCc2ccco2)nc(N)c1C(=O)OCCO
O=C(Nc1ccc(-c2csc(-c3ccccc3)n2)cc1)c1cccs1
CNc1cc2c(nn1)CCNCC2C1CCCCC1
NC1OC(n2cnc3c(O)nc(NC4CCCCC4)nc32)C(CO)C1O
COc1ccc(OCC(=O)N(C)Cc2cccc3ccccc23)c2c1CN(C)CC2
CC(C)n1c(SCC(=O)Nc2nc[nH]n2)nc2ccccc21
COC(=O)CCCC(N)=O
CCCNc1ccc(C(=O)O)cn1
CC(C#N)(c1ccccc1)C1NCCc2c1[nH]c1ccc(O)cc21
O=C(NCCCN1CCOCC1)c1cc(-c2ccc(F)cc2)nc2ccccc12
CC(=O)Nc1ccc(Nc2ccc3c(c2)C(=O)N(C2CCC(=O)NC2=O)C3=O)cc1
CCOC(=O)c1cccc2cc(OC)c(OC)c(OC)c12
C=C(C)C1CCC2(C)CCC3(O)C(CCC4C5(CNCCCCCCC(=O)NCC(=O)OCC)CCC(C)C(C)(C)C5CCC43C)C12
CC(=O)OC(c1ccco1)N1CCN(c2ccc(C)cc2)CC1
CNC(=O)C(Oc1cncc(-c2ccc3nccc(Cl)c3c2)c1)c1c(Cl)ccc(N)c1F
O=C1CCc2ccc(OCCN3CCC(Cc4ccccc4)CC3)cc2N1
CCc1cc(CCC(=O)Nc2ccc(-c3ccc(N4CC5CCCN4CC5Cl)cc3)cc2)ccc1Cl
NC(=O)C12CC3C4CC(c5cccc6cc(ccc56)C=C4CC1=O)C3C2
CC(=O)OC1CCc2c1c1ccc(C(=O)O)cc1oc2=O
CNc1nc(N)cc(NCCCOc2ccc(Cc3cnc(NC)nc3N)cc2)n1
C#CCCOC(=O)c1ccc(CBr)cc1
CC(C)(C)CC(=O)NC(=NNc1ccccc1Cl)c1ccncc1
CCCCCCCCC=CC=Cc1cccc(C(C)C(=O)N(C)N=O)c1
Cc1ccc(S(=O)(=O)NNC(=O)c2cnn3cccnc23)cc1
CCc1cc(C=Cc2ccc(C(=O)O)cc2)on1
CCc1cccc(C#Cc2cc(N(Cc3ccccc3)Cc3ccccc3)cc(Cl)n2)c1
CC(OC(=O)c1ccc(C2C(S(N)(=O)=O)C(C(F)(F)F)=NN2c2ccc(Cl)cc2)cc1)OC(=O)C(C)C
CON(C)C(=O)c1cc(Cl)cc(Nc2cncc(Nc3ccc(C)cc3)n2)c1
Cc1cccc(C)c1Nc1ncnc2[nH]c(C(=O)NC(CC(C)C)C(=O)O)c(C)c12
O=C(NCCc1ccc(Cl)cc1)c1cccc(NS(=O)(=O)c2cccc(Cl)c2)c1
CC(=O)OC1C2C(C)(C)C(C)C=CC(C)(OC(C)=O)C=CC(=O)OCC3(C)OC24CC(=O)OOC1(OC(C)=O)C4(O)C3OC(C)=O
N#Cc1cn(Cc2cc(Cn3nc(-c4ccc(F)cc4)c4c3CCNC4)ccc2Cl)c2cccc(F)c12
O=C(NN=Cc1cccc([N+](=O)[O-])c1)C1COc2ccccc2O1
Cc1cc(C(F)(F)F)nc2ccc(NC(=O)C=Cc3ccc(N)cc3)cc12
CCN1C(=O)NC(c2ccccc2F)(c2ccccc2Br)C1=O
Cc1cc(=O)nc(SCC(=O)Nc2cc(C(C)C)on2)n1O
COc1ccc(S(=O)(=O)N2C3CCCC2C(OC(=O)N2CCN(C)CC2)CC3)cc1
CCOC(=O)Nc1cc(C)c2nncn2n1
CC(C)CC(NCc1ccc(CNC(=O)C(CCCNC(=N)N)NC(=O)OC(C)(C)C)cc1)C(=O)NC(Cc1c[nH]c2ccccc12)C(=O)N1CCCCC1
CNC1=Nc2ccccc2N=C(c2ccc(OC)cc2)C1
CC(C)(C)Cc1ccc2c(c1)cc(-c1ccc(C=O)cc1)n2O
O=C(C=C(O)C(=O)O)Nc1ccccc1
C=CC1CC1(NC(=O)C1CC(OCc2cccc3ccccc23)CN1C(=O)C(NC(=O)C(NC(C)=O)C1CCCCC1)C(C)(C)C)C(=O)NS(=O)(=O)C1CC1
COc1cn(C2CC2)c2c(F)c(N3CCN(CCN4C(=O)C(=NC(=O)O)c5ccccc54)CC3)c(N)cc2c1=O
CC(NC(=O)COC(=O)c1cc2sccc2[nH]1)c1ccccc1
O=C(Nc1cc(Cl)ccc1Cl)c1cccc(S(=O)(=O)N2CCCC2)c1
CCCc1c(Cc2ccc(-c3ccccc3-c3nn[nH]n3)cc2)c(=O)n(C(C(=O)OC)c2ccccc2)c2nc(C(=O)OC)nn12
CN1C(=O)CSC1=Cc1ccc(Br)s1
COCCc1c(N(N)C(=O)COC(=O)CCc2nc(=O)c3ccccc3[nH]2)c(=O)[nH]c(=O)n1Cc1ccccc1
COC1OC(OC2CC(O)(C(C)=NNC(=O)c3ccc(O)cc3)Cc3cc4c(cc32)C(=O)c2c(O)cccc2C4=O)CC(O)C1N
COc1nc(C)ccc1-c1ccnc(NCc2ccccc2)n1
COc1c(-c2cccc(F)c2)c(=O)n(CC(C)NCc2ccccn2)c(=O)n1Cc1c(F)cc(C)cc1F
O=C(O)CCCC=CCc1ccc2ccccc2c1-c1nn[nH]n1
CC1CC(=NOCC(O)COC2CCC2)C2CCC3C(=O)N(Cc4ccccc4)C(=O)C3C2C1O
CCN(CC)CCNc1cccc2c(-c3nc4ccccc4n3C)c3c4ccccc4nc-3n(Cl)c12
CC(C)CNC(=O)C(=O)NCC1(F)C(=O)Nc2cc(O)c(O)cc21
CCCc1cc(-c2ccccc2-c2nn[nH]n2)ccc1Cn1c(OC)nc(-c2cnc(C(=O)O)s2)cc1=O
O=c1oc2cc(O)ccc2cc1Sc1ccc(Cl)cc1
COc1ccc(NC(=O)Nc2nn(Cc3ccccc3Cl)c3c2CCCC3)cc1
CCOC(=O)CCC(=O)Nc1ccc(S(=O)(=O)N2CCC(C(=O)OCC)CC2)s1
O=C(NCC1(c2ccc(F)nc2)CCC(F)(F)CC1)c1cccc(Cl)c1F
CN(C)CCN1CC2CC(c3ccccc3)=NN2C1
C#CCNC(=O)CC(O)C(CC(C)C)NC(=O)C(Cc1ccccc1)NC(=O)C(NC(=O)C(CC(C)C)NC(=O)C(=O)O)C(C)C
Cc1ccc(C(O)Cn2c(=N)n(CCN3CCOCC3)c3cc(C(F)(F)F)ccc32)cc1
C=CCc1ccc(CC2C(=O)N(Cc3cccc4c(-c5ccc(NC(=O)CN6CCOCC6=O)cc5)cn(O)c34)CC3N(C(=O)NCc4ccccc4)NCC(=O)N23)cc1
C=C1CCC(C)=CCC2(C(C)C)CCC(O)(OC(C)=O)C2CC1C
CC(C)N(Cc1ccccc1)C(=O)c1cccc(C(=O)NCCc2c[nH]c3ccccc23)c1
NC(=O)COc1ccc(C(=O)Nc2ccccc2)cc1
CC(C)c1ccc(Nc2c(Cl)c(=O)n(C(C)C)c3c(C(=O)NCCN)cccc23)cc1
CCOc1cc(Cl)cc(Oc2ccc(Cl)cc2Cl)c1OC(C)=O
CCc1cccc(C)c1NC(=S)N(CC)C1CCCc2nc(-c3ccccc3)ccc21
O=c1[nH]c(-c2ccccc2O)c([N+](=O)[O-])[nH]1
OCc1ccccc1Cl
O=P(O)(O)C(F)(F)c1ccc(Cc2ccc(C(F)(F)P(=O)(O)O)cc2)cc1
COC(=O)CCCCNC(=O)C(CC(C)C)Nc1ncc(-c2ccccc2)[nH]1
O=C(CC(F)(F)F)NC1OC(n2cnc3c2C(=O)NCCC(c2c[nH]c4c(O)ncnc24)=N3)CC1CO
CCn1cnc2c(NCc3ccnc(NCc4cc(C(F)(F)F)cs4)n3)ncnc21
O=C(Nc1ccccc1)N(Cc1ccccc1)c1cccc([N+](=O)[O-])c1
N=C(N)c1ccc(-c2cc(-c3ccncc3)c(-c3ccccc3)[nH]2)cc1
O=C(Nc1cc(F)cc(F)c1)C1CCCN1S(=O)(=O)c1cccc2nsnc12
CC(C)Nc1ccccc1-c1cc(O)ncn1
O=C(c1cc2ccccc2s1)c1cn(CC2CCCO2)c2ccccc12
Cc1ccc(COc2ccc3ccc(=O)oc3c2)cc1
Cc1ccc(C2=NNC(=O)C2(C)Br)cc1
CN(Cc1cccc(Oc2ccccc2)c1)c1nc2cccnc2n1Cc1ccccc1
O=C(CNCc1ccccc1F)c1ccccc1[N+](=O)[O-]
CN(N=Cc1cnc2c([N+](=O)[O-])cccc2c1)C(=O)c1cccc(F)c1
Cc1cccc(CNC(=O)c2ccc(S(=O)(=O)N3CCN(C)CC3)cc2)c1
COc1ccc(NC(=O)C(CS)NC(=O)C(C)N)cc1
CN1CCN(c2cc3c4c(c(=O)[nH]c3cc2Cl)C(=O)NC4)CC1
CCC(=C(c1ccc(CCCCCC(=O)O)cc1)c1ccc(OC(C)=O)cc1)c1ccccc1
Nc1ncc(-c2ccc(-c3ccccc3S(=O)(=O)Nc3ccncn3)cc2F)cn1
CCN(CC)CCc1cccc2c1ccn2OC(=S)N(C)C
COc1cccc(C)c1NC(=O)c1c(C(C)C)[nH]c2ccccc12
COc1ccc2[nH]c3c(c2c1)C1CCNC1(Cc1ccccc1)CN3Cc1ccccc1
COCCNS(=O)(=O)n1cc(C)cc1C(=O)N1CCC(C)CC1
CCNc1nc2cc(N3CCCN(C(=O)c4cccc(C)c4)CC3)ncc2[nH]c1=O
C=CCCN(c1ccc(CC(NC(=O)c2cc(N)ccc2C(=N)N)C(=O)N2CCC(Cl)CC2)cc1)S(C)(=O)=O
COc1ccc(C=CCC2C(C)C(COc3ccccc3)OC3OC4(C)CCC5C(C)CCC2C35OO4)cc1
CCCCOc1ccc(N=COc2ccc(OC(F)(F)F)cc2)cc1
N=C(N)NCCCCCC(=O)Nc1nc(-c2cccc(NC(=O)CCCNC(=N)N)c2)cs1
CCN(C)C(=O)n1cnc(CCC(=O)NCCc2ccc(OC)cc2)c1
CC(C)CNC(=O)c1c[nH]c(C(=O)NCC(O)c2ccccc2)c1
COC1CCCC(C)N1CC(C)COc1ccc(O)cc1C
COc1ccc(C2c3cc(OC)c(OC)cc3CCN2OC)cc1OC
Cc1[nH]c(-n2c(-c3ccccc3)cc3ccccc3c2=O)nc(=O)c1O
COc1ccccc1N1CCN(CCCSc2nc(C#N)c(C)c(-c3ccccc3)n2)CC1
CN(CCCC(O)(P(=O)(O)O)P(=O)(O)O)c1cccc(-c2cccc(N)c2)c1
C=CC(=O)Nc1cnc(Nc2cnn(Cl)c2)nc1NCc1cccc(C)c1
CC(C)(C)n1c(-c2ccccc2)c(S(=O)(=O)c2ccccc2)sc1=Nc1ccccc1
O=C1c2ccccc2C(=O)c2c(O)cccc21
CC(c1cccnc1)N(C)Cc1cnc(C(N)=O)s1
Cc1cc(-c2cc(C(=O)Nc3cccc(Cl)c3)[nH]n2)cc(-c2ccccc2Cl)n1
CCOC(=O)Cc1cc(=O)n(C)c2nc(-c3ccccc3)ccc12
c1cnc2c(c1)ccc1c3ccncc3[nH]c12
COc1ccc(-c2[nH]c3ccccc3c2Sc2ccc(C)cc2)cc1
C=CCOc1ccc(Cc2cc(C3OC(O)C(O)C(CO)C3Cl)ccc2O)cc1
O=C(O)c1ccc(O)c2ncccc12
Cc1cccc(CN(C)C(=O)C2CCN(S(=O)(=O)c3ccc(Br)s3)CC2)n1
COC1CCCN(CCCCCOc2ccc(C)cc2)C1
CNCCc1ccc(Cl)cc1
CC(C)C(=O)Nc1ccccc1C(=O)N1CCc2ccccc21
Cc1ccc(NC(=O)Nc2ccc3c(c2)C(=O)N(C(C)CO)CC(C)C(CN(C)Cc2ccc4c(c2)OCO4)OCCCCC(C(F)(F)F)O3)cc1
O=C(NC(Cc1ccc(Cl)cc1)C(=O)O)C1CCC(CNS(=O)(=O)c2ccc3c(ccn3C(=O)c3ccccc3)c2)CC1
CCOP(=O)(CC(CP(=O)(OCC)OCC)c1ccc(OCc2cn(CC(C)C)nn2)cc1)OCC
C=CC1C(OC2CCC3(O)C(CCC4C3CCC3(C(=O)O)C4CCC3(O)O)C2)OC(O)C(C)C1C
O=c1ccn(C2C=C(O)C(CO)C2O)c(=O)[nH]1
Clc1ccc(-c2cccc(NCc3ccccc3)c2)c(Cl)c1
CC(C(=O)NC1CCC(C(C)C)NC1=O)c1ccccc1
O=C(c1ccc(Cl)cc1F)C1CCN(C(=O)c2ccc(F)c(Cl)c2)CC1
CC1=C(C(=O)O)N2C(=O)C(NC(=O)COc3ccccc3)C2SC1
CC(C)COC(=O)Nc1cccc(COCC=CCCNCc2cccc(N)c2)c1
Cc1ccc2c(c1)C(=O)N(CC1CC1CNC(=O)c1cnn(C)c1)C2
CC(C)S(=O)(=O)c1ccc(C(=O)NCC2(c3ccccc3)CCN(C(F)(F)F)CC2)cc1
CC(=O)NCCCCCNC(=O)NC12CC3(C)CC(C)(CC(C)(C3)C1)C2
COc1cc(C(=O)c2cn(OC)c3ccc(OCc4ccccc4)cc23)ccc1C
Cc1ccccc1N1CCN(C(=O)Cn2ncc3c(=O)oc4ccccc4c32)CC1
Cc1ccc2c(CSc3nc[nH]n3)cc(=O)oc2c1C
CC(C)C1OC(n2cnc3cc(-c4cccc5c(N)nc(O)nc45)cnc32)C(CO)C1O
CC(=Cc1ccccc1)C=C1SC(=O)NC1=O
CCN1CC(C(C)CO)C(CN(Cl)Cc2ccc(Cl)c(C)c2)Oc2c(NC(=O)c3ccncc3)cccc2C1=O
Cc1ccc(Nc2ccc(OC(F)(F)F)cc2)c2ccccc12
Cc1cccc(C(C(=O)NCc2ccco2)N(C(=O)c2csnn2)C2CC2)c1
CC(C)(C)OC(=O)NC(C(=O)NCCc1c[nH]c2ccccc12)C(C)(C)C
NC(=O)c1ccc(OCCNCCc2ccco2)cc1
CC1CCCN1c1ccnc(S(=O)(=O)N(C)CCO)n1
COCCCNCC(O)COc1ccc(C(=O)NC(Cc2ccc(Cl)cc2)C(=O)NC(COCc2ccccc2)CC(C)C)cc1
Cc1ccc(S(=O)(=O)N(CC2Oc3ccc(NC(=O)Nc4ccc5c(c4)OCO5)cc3C(=O)N(C)CC2Cl)C(C)CO)cc1
Nc1ccc(-c2nc3ccc(C(=O)O)cc3s2)cc1
CCCc1ccc(NC(=O)CCCOc2ccc(-c3cc4c([nH]3)c(=O)n(CCC)c(=O)n4F)cc2)cc1
Cc1ccc(CN2CCOC3CN(C4CCCOC4)CC3C2)cc1F
CCCNc1c(C#N)cnc2c(-c3ccccc3)c(CC)nn12
Cc1cc(C(O)(O)C2(C)NC(=O)N(CC(=O)O)C2=O)oc(=O)c1C(C)C
COc1cc(C=CC(=O)Nc2ccc3ccc(C(C)(C)C)cc3c2)ccc1O
CN(C)c1nsnc1SCC#Cc1ccc([N+](=O)[O-])cc1
c1ccc(CN2CCC3(CC2)OCc2ccccc23)cc1
S=c1[nH]nc(COc2ccc(-c3nnco3)cc2)n1Cc1ccccc1
COC(=O)CNC(=O)C1CCC2C(C1)CC1C(=O)OC(F)C1C2C=Cc1ccc(-c2cccc(C)c2)cn1
COc1ccc(CNC(=O)C(=O)N=c2[nH]cc(C(C)(C)C)n2C)cc1
CCOc1ccccc1-n1c(SCC(=O)NCCc2ccccc2)nc2c(c1=O)SCC2
O=S(=O)(CC1Cc2c(F)cccc2OC1c1ccccc1)c1ccc(CO)cc1
CN(CCC(=O)O)C(=O)c1ccc(C(CCCCCOc2cccc(O)c2)C(=O)Nc2ccc3c(c2)OC(C)(Cl)O3)cc1
O=C1CC(=C2C(=O)Nc3ccccc32)CC2(CCCCC2)O1
COc1ccc(C)cc1CNC(=O)c1cc2sccc2n1OC
COc1cc2c(c(OC)c1SC)-c1ccc(OC)c(=O)cc1C(NC(C)=O)CC2
CC1=C(N)NC(=C(O)C(N)=O)C(=O)N1C
Fc1ccc(NC(=S)NN=Cc2ccc3c(c2)OCO3)cc1
COc1ccc(CN2CCN(CCCC(c3ccc(F)cc3)c3ccc(C(=O)N(C)C)cc3)CC2)cc1Br
COc1ccc(C=NNC(=O)c2ccc(C)cc2)cc1
CC(C)CC(NC(=O)C(CCCNC(=N)N)NC(=O)C(N)CCCNC(=N)N)C(=O)NC(C(=O)N1CCCC1C(=O)NC(C=O)Cc1ccccc1)C(C)C
Cc1ccc(NC(=O)Cn2nc(C)c(Sc3ccncc3)cc2=O)cc1C
CN1C(=O)Cc2cc(S(=O)(=O)CCC(=O)Nc3ccc(Cl)c(S(=O)(=O)N4CCCCC4)c3)ccc21
O=[N+]([O-])c1cc(C=NNc2ccc(Cl)cn2)ccc1Cl
CC(C)CCCC(C)C12CCC(=O)C=C1C(=NO)CC1C3CCC(C)C3(C)CCC12
O=C(c1cc(=O)c2ccc(O)cc2o1)N1CCOCC1
FC(F)(F)c1nc(-c2cccnc2)ncc1Cc1ccccc1
O=C(Cc1cccc(Oc2ccccc2)c1)NC1=NCCS1
CC(=O)c1ccc(NC(=O)c2ccco2)cc1NC(=O)c1cccc(F)c1
O=C(NCC1CCCCC1)C1C(c2ccccc2)OC(=O)N1CC1CCCCC1
OCCNCCNc1cccc(-c2c(-c3cc(NC4CCC(Cl)CC4)ncc3Cl)noc2O)c1
NC(=O)c1c[nH]cc(O)c1=NCCCCc1c[nH]c2ccc(Cl)cc12
NC1CC2CC2N1C(=O)C(CC(=O)O)Cc1ccccc1
O=C(NCCCNc1ccccn1)c1ccc(-c2cccnc2)s1
CC(C)CC(=O)Nc1cccc(OCCN2CCCC2)c1
COn1nc(-c2cccs2)c2c(C)c(C(=O)NCc3cccc(C)c3)sc21
O=C(O)c1ccc(C=CC(=O)N2CC3CC34C2=CC(=O)c2cc([N+](=O)[O-])ccc24)cc1
Cc1nc2cc3c(cc2c(=O)n1CCCC(=O)NC(S)c1ccccc1)OCO3
O=[N+]([O-])c1ccc2ccccc2c1C=NN=Cc1ccccn1
COc1cc(C=CC2=C(N3CCOCC3)C(=Cc3ccc(OC)c(OC)c3)CC2)ccc1F
Cc1ccc(NC(=O)C2=NN(c3ccccc3)C(=O)CC2)cc1
COc1cc(Oc2cccc(I)c2)cc(CN2CCOCC2)c1O
CCC(Cc1ccc(OCC(C)C)cc1)C(=O)O
Cc1ccc(Sc2nnc(-c3ccncc3)n2O)cc1
CC(=O)c1cccc(NCC(C)c2nc(-c3ccc(O)c(F)c3)no2)n1
O=C1c2ccccc2S(=O)(=O)c2nc(-c3ccc(OCCN4CCNCC4)cc3)ccc21
Cc1cc2c(C(=O)NCc3cccnc3)c(C)c(C#N)nc2c2c1CCCC2
CC(=O)C1(C(=O)Nc2cccc3ccccc23)CCN1Cc1ccccc1Cl
Cc1cc(C(C)C)cc2[nH]c(=O)c(CN(C)Cc3nnnn3C3CCCC3)cc12
CCOC(=O)c1cnc(Nc2cccc(C)n2)nc1Nc1ccccn1
C=CCc1nc(CSc2nc3c(c(=O)n(C)c(=O)n3CCC)n2N)nc(NCc2ccco2)n1
O=C1c2ccccc2C2C1O[N+]([O-])(O)C2c1ccccc1
Clc1ccc(CNc2ccc(N3CCOCC3)cc2)c(Cl)c1
COc1ccc(-c2c(OC)oc3c(Cn4cncn4)c(OC)ccc3c2=O)cc1C
Cc1ccc(CN(Cl)Cc2ccco2)s1
CCC1CCCN1CC(=O)Nc1ccccc1Cc1ccccc1
CC(=O)NC(C)c1ccc(OC2CN(c3ccc(C(C)NC(=O)CC(F)(F)F)cc3F)C2)cc1
COc1ccc(OCC(=O)O)cc1
CC(O)C(O)(Cc1ccccc1)C(=O)NCc1ccccn1
CCCCCCCCCCS(=O)(=O)C1CC2CCC3C4CCC(C)C4(O)CCC3C2(O)CC1C
COc1cccc2oc3ccc4c(c3c(=O)c12)C=CC(C)(CC=C(C)C)O4
O=C(Nc1ccccc1O)c1cc(-c2ccccn2)nc2ccccc12
Fc1ccc(C2=NN(c3nc(-c4ccc(F)cc4)cs3)C(c3ccco3)C2)cc1
C=C(C)C12OCC(=CC=Cc3ccccc3)CCC(OC(=O)CC(C)C)C3OC(c4ccccc4)OC3C1OC(C)(c1ccccc1)C(C)C2OC(C)=O
O=C(CSc1nnc(-c2ccc3c(c2)OCO3)o1)C(F)(F)F
COc1ccc(NC(=O)N2CCC3(CC2)NCc2ccccc23)c(OC)c1
CCOC(=O)C(O)([N+](=O)[O-])[N+](=O)[O-]
Cc1cc(C)cc(NC(=O)C2CC(=O)N(c3ccc4c(c3)OCCO4)C2)c1
Cc1cc(C(Cl)c2c(N)cccc2F)nc(Nc2ccc(Cl)cc2)n1
Cc1cc(=O)cc(SCc2ccc(Br)cc2)[nH]1
C=CCC1CC(C(=O)O)C2(CCc3cccc(C)c3O2)C(C)C1=O
CC(=O)NCCNC(=O)CN1C(=O)C2(CCOc3ccccc32)NC12CCCCC2
CON1CCC(NC(=O)c2cc(C)cc(S(=O)(=O)NC3CC3)c2)CC1
CCc1c(C(=O)NC(C)C(C)C)c(C)n(CC)c1[N+](=O)[O-]
CC(C)=Cc1c2oc3c(=O)cc(OC(=O)CCCCCCCCCCCCCNC(=O)C(N)COP(=O)(O)O)oc3cc-2cc(C)c1=O
CNCC(O)c1ccc(O)cc1O
COc1ccc(-c2n[nH]c(N)n2)cc1
O=[N+]([O-])C(CNCc1ccccc1)C(O)=NNc1ccccc1
CN(Cc1nccn1C)c1ccc(C(=O)NCCc2cnn(C)c2)c(-c2ccccn2)c1
COc1ccccc1CCNC(=O)Cc1nc(=O)cc(-n2cnc(C)c2)[nH]1
CC(C)(C)OC(=O)NC(CCCCCNC(=O)C(Cc1ccccc1)NC(=O)Cc1ccccc1)C(=O)OCCCCC#N
CC1(C)CCN(C(=S)NCc2ccncc2)CC1
Nc1ccc(NC(=O)c2cc(Nc3ccccc3)ccc2F)cc1
CC(C)c1ccc(-c2cccc3c2C(=O)OC3=Cc2ccc(CCC(=O)O)cc2)cc1
Cc1ccc2[nH]c(=O)c(CN(Cc3nnnn3C3CCCC3)C(CCO)c3nnnn3CC3CCCO3)cc2c1
CC1CCCN1CCN1CCCC1=O
CCCCCCCC(=O)C(=O)CCCCC(=O)OCC(O)(CC(=O)O)CC(=O)OCC(F)(F)F
COc1ccc(Oc2ncccc2C(=NC2CCC(O)CC2)NO)c2c1CCC2
COc1cc(-c2ccc(NC=O)cc2)cn2c(-c3ccccc3C)cnc12
CCSc1ccc(-c2ccc3c(=O)nc[nH]c3c2)nc1C
CCC(c1ccc(Cc2ccccc2)cc1)N(O)C=O
CCCc1ccc(-n2cnc3cc(C(N)=O)c(O)cc32)cc1C
Cc1onc(-c2c(Cl)cccc2C(F)(F)F)c1NC(=O)N1CCN(Cl)CC1
COc1cccc(CC(=O)N2CCc3cc(OC)c(O)cc3C2C)c1
Cc1ccc2nc(C)cc(-n3cc(-c4ccccc4)nn3)c2c1
c1ccc(Oc2ccc(Nc3nccc4ccccc34)cc2)cc1
O=C(Nc1ccccc1)c1cccs1
C=C1CCC2C(C)(C)CCCC2(C#N)C1CCc1ccoc1
CN(C)CCNC(=O)c1cc2c(=O)n3ccccc3nc2n(C2CCCCC2)c1=N
Cn1c(=NC(=S)Nc2ccc(Cl)cc2)[nH]c2ccccc21
CN=C1Nc2ncc(C(=O)OCCc3ccccc3)cc2S(=O)(=O)N1
O=C(NCC1CCN(c2ccncc2)CC1)c1ccccc1
C=CCOC(=O)c1ccc(C)cc1NC(=S)N1CCN(c2ncccc2Cl)CC1
CCCCCCCC=CC(CCCCNC(=O)C(Cc1ccc(O)cc1)NC(C)=O)C(=O)NC(C)C(=O)NC(C)C(=O)NC(C)C(=O)O
CCCCCCCc1ccc2c(c1)C(=O)C(=CC#Cc1ccc(O)cc1)O2
Nc1ccc(OCCCC(=O)C(Cc2c[nH]cn2)NC(=O)C(CCO)NC(=O)OCc2ccccc2)cc1
Cc1nc(-c2ccc(Cl)cc2)sc1C(=O)NCC(C)NS(=O)(=O)c1cn(C)cn1
Cc1cc2ccccc2cc1NC(=O)C(C)N
O=C(Cc1ccccc1Cl)Nc1ccc(C(F)(F)F)c(S(=O)(=O)Nc2cccc(F)c2)c1
CC1CCC(c2ccc(S(C)(=O)=O)cc2)=C(CN2CCN(c3ccc(C(=O)NS(=O)(=O)c4ccc(NC(C)CSc5ccccc5)cc4)cc3)CC2)C1
Cn1c(CC(=O)Nc2cccc(Cl)c2)csc1=Nc1cccc(CC(=O)O)c1
COc1ccc(S(=O)(=O)Oc2ccc3cc(C(=O)c4ccccc4)c(=O)oc3c2)cc1
COC(=O)N(CC(C)C)C1(C(=O)NCc2ccc(C(C)(C)C)cc2)CCC(C)CC1
CCOC(Cc1ccc(OCCCOCCc2ccccc2)cc1)C(=O)O
CN(C)c1ccc(C=Cc2ccccc2)nc1
O=C(CCCCCCNc1ccc(C(F)(F)F)c(Br)c1)C(F)(F)F
O=C(NC1CCCCC1)C(c1ccccc1F)N(C(=O)c1cc(-c2ccc(F)cc2)on1)C1CCCCC1
Cc1ccc(OCc2ccccc2N2C(=O)c3ccccc3C2=O)c(C)c1
CC(=O)N(CCn1c(Cc2cc(C)cc(Cl)c2)nn(Cl)c1=O)C(C)=O
COc1ccc(CSc2nc3[nH]ncc3c3nc(-c4ccccc4)nn23)cc1
CC(C)Cc1cccc(C(=O)NC(C)c2c(Cl)n[nH]c2-c2cccc(Cl)c2OCC(C)(C)O)c1Cl
CC(C)CC(CC(Cc1ccc(-c2ccccc2)cc1)N(C)CC#N)C(=O)NCC#N
O=C(c1ccc(F)cc1)C1CCN(CCN2C(=O)C=CC2=O)CC1
CCOc1ccc(COC(c2cccc(OC)c2)c2cccnc2Cl)cc1Br
Nc1cncc(C2CCCN2Cc2cccs2)n1
COc1ccc(NC(=O)c2cc3c(OC)cnc(OC)c3oc2=Nc2ccc(C(=O)O)c(CO)c2)cc1
Cc1cc(Nc2ccc(-n3ccnc3)cc2C)n2ncnc2n1
O=[N+]([O-])c1ccc(-c2nc3ccccc3o2)cc1
COc1ccccc1C=NNC(=O)CNC(=O)c1ccccc1OC
CCN(CC)C(=S)Nn1c2ccc(C)cc2c2c3cc(C(C)=O)ccc3nc(N3CCN(Cl)CC3)c21
CCc1nc(SCC(=O)c2cc(C(=O)OC)n(N)c2C)n[nH]1
Cc1cccc(-n2c(SCC(=O)NCc3ccco3)nc3ccsc3c2=O)c1C
NC(=O)CCC(=NNc1ccccc1)c1ccc(Br)cc1
C=CCc1cc(=O)c2ccccc2n1CC=C
COc1ccc(C=CC(=O)Nc2nncs2)cc1OC
Cc1ccc(-c2onc(C(=O)NC3CCC(F)CC3)c2C)cc1
CC(C)OC(=O)CNC(=O)C(NC(=O)C(=O)C(Cc1ccccc1)NC(=O)CCCc1ccccc1)C(=O)CNC(=O)c1cccc(C(C)(C)C)c1
COc1ccccc1C(=O)Nc1cccc(-c2cnc3ccccc3n2)c1
O=C(c1ccco1)n1nc(-c2ccc(Cl)cc2)c2oc3ccccc3c21
O=C(Nc1ccccc1OC(F)(F)F)OCC[n+]1ccccc1
Cc1ccccc1C(=O)N1CCN(C(=O)CSc2nncn2F)CC1
O=C(O)c1ccc(O)c(Oc2ccc3c(c2)OCO3)c1
CON1CCc2[nH]cnc2C12CCN(c1ccc(C)c(F)c1)CC2
Cc1cccc(CC(NC(=O)C2Cc3ccccc3CN2)C(=O)N2CCC(C3CCOCC3)([N+](=O)[O-])CC2)c1
CC(C)CC(NC(=O)c1ccccc1)C(=O)CC(=O)NC(CC(C)C)c1ccccc1
COc1cc2ccc(C)nc2cc1C
O=C(O)c1cc2ccccc2c2ccc(OC(Cc3ccccc3)C(=O)O)cc12
COc1ccc2c(c1)c(CCN1CCN(Cc3ccccc3Cl)CC1)c1n2CCc2ccccc2-1
CCCNS(=O)(=O)c1cc(N)ccc1OC
O=C1CSC(NCCCNC2=NC(=O)C(=Cc3ccc(Cl)cc3)S2)=N1
CCCN1C(=CC(=S)Nc2ccccc2)Sc2ccccc21
COCC(N)COc1ccc(C(=O)c2cccc(Cl)c2)cc1
CCCCCCCCCC(=O)C(O)(C(=O)OCC)c1ccccc1
CCNC(=O)c1ccc(F)cc1-n1cc(F)c2ccccc2c1=O
O=C(CSc1nnc(-c2cccc(Cl)c2)c(-c2ccccc2)n1)NC1CC1
Cc1ccc(S(=O)(=O)Nc2ccc3c(c2)C2CC(CC(=O)NCc4ccccc4)OC(CO)C2O3)cc1
N=C(N)NCCCC1C(CNC(=O)C(Cc2ccccc2)NC(=O)C(O)NC(=O)C2CCCC2c2nc3ccccc3[nH]2)OC(n2ccc(=O)[nH]c2=O)C1O
C[S+]([O-])c1cccc(-n2c(=O)ccc(=O)n2-c2ccccc2)c1
CCCCCCCCCCCCOP(=O)(O)OP(=O)([O-])OCC[N+](C)(C)C
c1cncc(-c2ccnc(C3CCN(Cc4ncc[nH]4)CC3)n2)c1
CC(C)S(=O)(=O)c1ccc2c3c([nH]c2c1N)C1(C)C(C(=O)NCCN(C)C)CC(CCCN(C)C)C(=O)N1CC3
C(=Cc1nccc2ccccc12)c1cc(-c2ccco2)n(-c2ccccc2)n1
CC(C)C1CCc2cc(F)ccc2C1=O
Cn1cc(C2=Nc3cccc4c(=O)[nH]nc(c34)C2=O)c2ccccc21
COc1ccc(CCOCC(=O)NC(C)(C)C)cc1CN1CCN(Br)CC1
CC(C)C(Nc1ccc2nc(Cl)c(-c3ccccc3)nc2c1Cl)C(=O)O
CN(C)C(=O)c1cc2cnc(Nc3ccc(C(=O)N4CC5CCC(C4)N5C4CC4)cn3)nc2n1C1CCCCC1
CC(=O)c1ccccc1-c1cc2nccc(-c3ccccc3)n2n1
COc1cc(C(=O)NN=c2c3ccccc3[nH]c3ccccc23)cc(OC)c1OC
CCNC(C)C(O)COc1ccccc1
Nc1nc(N)nc(NCc2cccs2)n1
CN1CCN(Cc2noc(-c3ccc4c(n3)NCCCC4)n2)CC1
Cc1cc([N+](=O)[O-])ccc1-n1nc2cc(Br)c([N+](=O)[O-])cc2n1
O=C(NC1CCCCC1)c1cn(-c2ccccc2F)c(-c2ccccc2)n1
CCCc1ccc(C2C3=CC(F)=CNC3CCN2F)cc1
COc1ccc(C(C(=O)NC2CCCCC2)N(Cc2ccco2)C(=O)c2csnn2)cc1
O=C(COc1ccc(Cl)cc1Cl)NC12CC3CC(CC(C3)C1)C2
CCC(CC)NC(=O)NC(=O)Cn1cccn1
Cc1ccc(-c2onc(C)c2C)cc1S(=O)(=O)NC1CCC1
Cc1ccc2nc(CNc3ccc(C(F)(F)F)cc3)n(C)c2c1
CN(C)C1CCCN(Cc2nncn2-c2ccc(O)c(C(F)(F)F)c2)C1
CC(C)C(NS(C)(=O)=O)(c1ccccc1)c1ccc(OCC(O)C(C)(C)O)cc1
O=C(C1CCN(c2nc3ccsc3c(=O)s2)CC1)N1CCC(N2CCOCC2)CC1
COc1cc(Cl)ccc1-c1cc(-c2ccccc2)cc(O)c1C#N
CCc1ccnc(OC)c1C#Cc1cccc(OCCCNS(C)(=O)=O)n1
COc1ccc(N2CCN(S(=O)(=O)c3cc4c(cc3C)NC(=O)CO4)CC2)cc1
O=C(NCCN1C(=O)SC(=Cc2ccc(O)cc2)C1=O)c1ccc(F)cc1
CS(=O)(=O)N1CCCC(Nc2ccc3ncc(-c4ccc(Cl)nc4)n3n2)C1
Cc1ccc(N=C2C(=O)CC(c3ccccc3)CC2=O)cc1
CCn1ncc(C)c1C(=O)Nc1ccc(Cl)c(Nc2ccccc2)n1
COCCC1=C2CCCCCC2=Nc2cccc3cccc1c23
COc1cc(C=CC(=O)c2ccc(OCCN3CCOCC3)cc2)cc2c1OCO2
CC(Cc1ccccc1C(C)C)NC(=O)CC1C(=O)Nc2ccccc2[S+]1[O-]
CSC(C)C(=O)C1CC(Cc2ncccc2OCc2ccccc2)CN1C
CCC(C)C(NC(=O)C(CC(N)=O)NC(=O)C(CCCCN)NC(=O)OCc1ccc(Cl)cc1)C(=O)NC(CC(=O)O)C(=O)NC(CC(C)C)C(=O)NC(CO)C(=O)O
CN(C)c1ccc(NC(=O)c2ccccn2)cc1
N=C(N)c1ccc(NC(=O)Nc2ccc(N3CCOCC3)cc2)cc1
O=C(CN1C(=O)NC2(CCCCC2)C1=O)Nc1cccc([N+](=O)[O-])c1
NC1=C(CSc2ccccn2)CSC2C(NC(=O)C(C(=O)O)c3ccccc3)C(=O)N12
O=c1[nH]c2ccccc2c2c1CCN2Cc1ccccc1
Cc1ccc(C(=O)Nn2c(C)nnc2[N+](=O)[O-])cc1
Cc1ccc(-n2c(=O)n(Cc3ccccc3)c(=O)n(CC(N)c3ccccc3)c2=O)cc1
CCOC(=O)N1C(=O)C(=O)c2cc(S(=O)(=O)N3CCCC(CCN(C)C)C3)ccc21
O=C(Nc1cccc(OC(F)F)c1)c1c(-c2ccccc2)no[n+]1[O-]
CON(c1ccc(N)cc1)c1nc(C(=O)NC(CCCCN)C(=O)O)nc2sc(Cc3ccccc3)c(C)c12
O=C(Cc1noc2ccc(OC3CCN(Cc4ccccc4)CC3)cc12)NCc1ccco1
CC(=O)N1CCOC(c2cc(-c3ccncc3)c(-c3cccc(C)c3)[nH]2)C1
CCCc1cc(=O)oc2cc(OC(C)C)c(OCC(C)C)cc12
O=C1OCC(OCCOC(=O)c2cc(O)ccc2[N+](=O)[O-])=C1c1ccccc1
O=C(NC1CC1)C1CCC2CN(S(=O)(=O)c3cnc4ccccn34)CC1O2
c1ccc2cc(Nc3nc(-c4cccc5ncccc45)cs3)ccc2c1
O=C(C=Cc1cccc(O)c1)OCCOC1OC(O)C(OC(=O)C=Cc2ccc(CO)c(O)c2)C(OCCOC(=O)C=Cc2ccc(O)c(O)c2)C1O
Cc1ccc(S(=O)(=O)NCCC(=O)OCC(=O)c2ccccc2)cc1
COc1c(CC(C)CC(F)(F)F)cc(O)c2c1C(=O)c1ccccc1C2=O
Cc1nc2ccc(Nc3nc4ccccc4nc3Nc3nnc(Cl)s3)cc2s1
COc1cc(C2CC(=O)Nc3c2ccc(OC)c3F)cc(OC)c1F
Cc1cccc(-c2ccc3c(c2)C(C)(C(F)(F)F)OC(=O)N3)c1
N=C(N)c1nc2ccc(OCc3cccc(C(=O)O)c3)cc2s1
O=C(NCCCN1CCOCC1)C1(c2ccccc2)CCCC1
CNC(C)Cc1ccc(-c2ccccc2)cc1
O=C(COC(=O)CNCc1ccco1)NC1CCCCCC1
CS(=O)(=O)c1ccc2c(=O)c(-c3ccccc3)c(-c3ccc(F)cc3)oc2c1
O=C(COc1ccc(F)cc1)Nc1c[nH]nc1C(=O)NC1CCCCC1
CC(C)C(COc1cccc2cccc(O)c12)Cn1nc(-c2cccc(Cl)c2)ccc1=O
O=c1ccc2c(n1CCCO)CCC(N1CCCC1)C2
CC1CC2C(C)(C)C(OC(=O)C=Cc3ccc(O)cc3)CCC2(C)C2CC=C3C4CC(C)(C)CCC4(C)CCC3(C)C12C(=O)O
Clc1ccc(-c2csc(Nc3ncnc4ccccc34)n2)cc1
CC1CN(c2nc(C(=O)NC(c3ccccc3)c3ncco3)cs2)c2ccccc2S1
CCCCC1CCC(=O)CCC(O)OC(=O)CCC(O)C1C
C=C(C)COc1ccc(F)c(S(=O)(=O)Nc2nnc(-c3ccc(F)cc3)s2)c1
Nc1cccc(Cc2c[nH]cnc2=O)c1
O=C(c1ccc(Cl)cc1)N1CCc2ccccc21
COc1cc(C2c3cc4c(cc3C(NC(=O)c3cc5ccc(NC(=O)OC(C)(C)C)cc5[nH]3)C3COC(=O)C23)OCO4)cc(O)c1OC
Cc1cc(C)cc(C(=O)N2CCN(CCc3ccc4ccccc4n3)CC2)c1
CC(C)c1cccnc1CSC1=C(C(F)(F)F)OC(O)(CCc2cccc3ccccc23)CC1=O
CN(C(=O)c1ccc(C=CC(=O)O)cc1)c1ccc2c(c1)OCCO2
O=C(NCc1ccccn1)c1ccccc1-c1nc(-c2ccccc2Cl)no1
Cn1c(-c2ccccc2)nn(CC(=O)NCCc2ccccc2)c1=O
COC1=CC2(CC(C(=O)NCCCCCCCCN(CCCCCCCC(C)(Cn3ccnc3)OC)OC)=NO2)CC(OC)=C1O
O=C(O)c1cc(Cl)c2nc(C3(c4ccc(Cl)cc4)CC3)[nH]c2c1
CCOC(=O)C1=CN(Cc2ccccc2)C=C(C(=O)OCC)C1c1ccc(OC(F)(F)F)cc1
NC(=O)CC(Cc1c[nH]c2ccccc12)C(=O)NCc1ccccc1
CCCCCCCCCCCCCCCc1cn(CCC)nn1
CCOC(=O)c1noc(-c2cc(C)n(-c3ccccc3)c2C)n1
Cc1cc(Nc2ncccc2C#N)cc(-c2ccccc2)n1
CCc1c(C)c(NCCCn2ccnc2)c2c3c1c(=O)c(OC(C)=O)cn3C([N+](=O)[O-])CO2
Cc1c(Cl)cccc1NC(=O)c1cc2c(s1)-c1ccccc1OC2C
CCCCCCCCCCCCCC(=O)NC(CN)Cc1ccccc1
CCn1c(OC)nc2c(Oc3ccc(CCNC(=O)C4CCCC4)cc3C)ccnc21
CCOC(=O)CN1OC2c3ccccc3C(=O)CC2C1=S
CC(C)OC(=O)C=Cc1ccc2ncnc3c2c1-c1cc(C#N)ccc1N3CCO
COc1ccc(C(=O)NCCS(=O)(=O)N2CCN(c3ccccc3)CC2)cc1
O=C(CNC(=O)c1cccnc1Cl)NN=Cc1ccc(OCc2ccc(Cl)cc2)cc1
CNC(=O)OCCCn1cc(C(=O)c2ccccc2)c2ccccc21
COc1ccc(NC(C(=O)NCc2ccccc2)c2ccc(OC)c(S(N)(=O)=O)c2)cc1
CN(C)CCNC(=O)c1ccc2nc(-c3cnc[nH]3)ccc2c1
O=C1OCC2=C(CO)CCC12O
Cc1cccc(NC(=O)CN(F)C(=O)c2cccc(-n3cccn3)c2)c1
CCOC(=O)c1cnc(Cl)nc1NC(=O)c1noc2c1CCCC2
COc1ccc(C=Cc2cc(Cl)cc(N)c2C=CC(=O)N2CCN(c3nc(OC)c4cc(OC)c(OC)cc4n3)CC2)cc1
CCCCCC(N)C(=O)NC(CCC)C(=O)NCC(=O)OC(C)(C)C
CCCc1cc(SC)cc(-c2ncccc2C#N)c1Cl
CCN(CC)CCNc1cc2c(Nc3ccc(OCc4ccccc4)cc3)ncnc2cn1
CCCN(CCC)c1ccc(-c2c(C)nn3c(OC)c(CCCCCc4ccccc4)c(C)nc23)cc1
CC(C)CCCNC(=O)C(CC(=O)O)CC(=O)OC(CSC(=O)C(C)NC(=O)CC(C)O)NC(=O)C(CC(C)C)NC(=O)C(CC(=O)O)NC(=O)C(CCCNC(=N)N)NC(=O)C(N)CO
Fc1ccc(COc2cccnc2)cc1
Cc1ccc(S(=O)(=O)N2CCN(C(=O)c3cccc([N+](=O)[O-])c3)C2=S)cc1
Clc1ccc(-c2csc(NCCc3c[nH]cn3)n2)cc1
COc1cc(C=NNC(=O)c2cc(-c3ccc(Cl)cc3)[nH]n2)cc(OC)c1OC
Clc1cccc(Cl)c1Nc1ccccc1Cc1nc2cc(OCc3ccc(N4CCCCC4)cc3)ccc2n1Cc1ccc(Br)cc1
CC1=CCC(C(C)C2CCC3(CO)C4=CCC5CC(OC6OC(O)CC(C)C6OC6OCCC(CO)C6O)CCC56CC46CCC23)OC1=O
c1cc2c(c(N3CCN(CCCc4c[nH]c5ccccc45)CC3)c1)OCCO2
CC(C)S(=O)(=O)N1CC(=NNc2nc(N)nc(Oc3ccccc3)n2)C1
Cc1cccc(NC(=O)Cn2ccc(=O)c(Cc3nnnn3C3CCCC3)c2C)c1O
CC(C)Cc1cc(-c2ccccc2S(=O)(=O)NC(=O)c2ccccc2N)ccc1-c1cnc(F)cn1
CC(C)c1ccc(CN2CNS(=O)(=O)N(Cc3ccc(C(C)C)cc3)C2)cc1
COc1cc(Br)cc(C(=O)OCCN2C(=O)c3ccccc3C2=O)c1Br
O=[N+]([O-])c1cc(-c2csc(Nc3ccc(F)cc3)n2)ccc1Cl
CCc1nnc(CN2CCCC2c2noc(C)n2)n1C
COc1[nH]n(-c2ccccc2)c(=O)c1C=NCCN1CCOCC1
COc1cccc(-c2cnc(N)c(C(=O)c3c(F)cccc3Cl)c2)c1
CCCc1cc(Oc2c(O)cc(I)cc2CC(N)C(O)CC(CO)C(=O)NCCO)cc(I)c1I
CCc1ccc(S(=O)(=O)N(C(=O)O)c2c(C)cccc2[N+](=O)[O-])cc1
CCCc1ccc(C(=O)N2CCC3CC(c4ccn[nH]4)OC3C2)cc1F
COc1cnc(Oc2ccc3c(c2)CCO3)c(C(C)c2ccc(OCC(=O)O)cc2C)c1
CC(Nc1nccc(N2C(=O)OCC2C(C)C)n1)c1ccccc1
O=c1c2c(-c3ccccc3)nn(Cc3ccccc3F)c2nc(NCc2cc[nH]n2)n1Cc1ccccn1
Cc1ccc(-n2cc(CNCc3ccccn3)c(-c3ccc(F)cc3)n2)cc1
O=C(C=Cc1ccccc1Br)c1ccc(OCc2cn(-c3ccc(F)cc3)nn2)cc1
Nc1ccccc1OCCCNc1ccc(-c2nc3cc(Cl)ccc3n2C2CCCCC2)cc1
O=[N+]([O-])c1cccc(NCCCO)c1
Cc1cc(F)cc(CN(Cl)C(=O)C2CCCN2C(=O)C(Cl)Cc2ccc(C)c(NS(C)(=O)=O)c2)c1
CC1(C)Oc2ccc3c(=O)c(CN4CCCC4)c(C#N)oc3c2CC1OC(=O)Nc1cccnc1
Oc1cc(Br)c2c(Br)cc(Br)cc2c1
CC(N)C#Cc1ccccc1
Cn1cc(C(=O)c2cncc(NC(=O)Cc3ccc4cccnc4c3)c2)c2cncnc21
COc1cc(-c2cn(F)c3cc(S(=O)(=O)Nc4ncns4)ccc23)cc(C(C)(C)C)c1
CCCCCc1ccc2c(NCCCN3CCN(CCCNS(=O)(=O)CC4CCCCC4)CC3)ccnc2c1
O=c1ccc(-n2cncn2)n[nH]1
O=C(OCc1ccc([N+](=O)[O-])cc1)C(c1ccccc1)(c1ccccc1)c1ccccc1
CN(C)c1ccc(Nc2c3ccccc3nc3cc([N+](=O)[O-])ccc23)cc1
Nc1ccc(Cl)cc1-c1nc(Cl)sc1C(=O)O
Cc1cc(NC(=O)c2cccs2)ccc1NC(=O)Nc1cccc(F)c1
O=C(Nc1cccnc1)c1cnn(-c2ccccc2)c1NS(=O)(=O)c1ccc(Cl)cc1
NS(=O)(=O)c1ccc(C2CC(c3ccc(C(F)(F)F)cc3)=NN2)cc1
CN(c1ccc(-c2nccc(N(Cc3ccccc3)c3ccccc3)n2)cc1)S(C)(=O)=O
CCCCc1ncc(C(=O)NCc2cn3ccccc3n2)c(C)n1
COC1CCC(Nc2ccc3ncc(-c4cncc(O)c4)n3n2)CC1
CCCCC(=O)Nc1cccc2c1C1(SC(C)=NN1C(C)(C)C)C(=O)N2
COc1ccc(C2CC(c3ccc(N4CCOCC4)cc3)=NN2c2ccc(F)cc2)cc1
COC1=C(CSc2nncs2)CSC2N1C(=O)C2(O)NC(=O)CS(=O)(=O)O
CCOC(=O)Cc1cc2cc(OCC(=O)Nc3ccc(C)cc3)ccc2oc1=O
Cn1cnc2c1C(=O)C1=C(NC(=O)C(Sc3nnnn3C)S1)C2=O
CCOC(=O)c1ccc(NC(=O)Nc2ccsc2Cl)cc1
CCSc1n[nH]c2cc(-c3noc(C4CCN(C(=O)Nc5ccccc5N(C)C)CC4)n3)ccc12
c1ccc(C2CCCc3c2[nH]c2cc(NCc4ccco4)ncc32)cc1
Cc1ccc(CN2CCCC2)cc1NC(=O)c1ccc(Nc2nccc(-c3nnc(OC(C)C)o3)n2)nc1
NC(=O)c1ccc(C2=NCCNc3sc(Cl)cc32)cc1
CCCCCCCCC12CCCC(C)(C)C1CC1=C(O)C(=O)OC1C=C(C)C2=NC
CCC(O)c1ccccc1O
COc1cccc(C(=N)NS(=O)(=O)Cc2ccccc2)c1
COC(=O)C1=C(c2ccc(Cl)cc2)C2CCC(C1)N2
Cc1ccc(C(=O)NC(=S)Nc2ncccn2)cc1
Clc1cccnc1CN1CCn2cc(COCC3CC3)nc2C1
Cc1nc(-c2ccc(O)[nH]c2=O)cs1
Cc1cc(C)c(C=CC(=O)c2cc3c(C)cccc3oc2=O)c(C=Cc2ccc(O)cc2)c1
O=P(O)(O)COCC#CCN(CCCl)CP(=O)(O)O
CC(COc1ccc2c(c1)OCO2)CN1CCN(c2ccccc2O)CC1
Cc1cccc(NC(=O)Nc2cc(F)ccc2Sc2ccc3nnc(Cl)n3c2)c1
CCC(NC)C(=O)Nc1cc(-c2ccccc2)ccc1C
CCC(C)C=C1COC(c2ccc(C)cc2)C1
COc1ccccc1C(CNC(=O)Nc1ccc(F)cc1)N1CCOCC1
NC(C(=O)O)c1cc2nc[nH]c2[nH]c1=O
Cc1ccc(NC(=O)C2Cc3ccccc3N2C(=O)c2ccccc2)cc1S(=O)(=O)N1CCOCC1
CCN(CC)S(=O)(=O)c1ncc(C)c(NC(=O)c2ccccc2Cl)n1
COCCN(CCOC(=O)C(C)(C)C1CSC(c2cccc(OC)c2)N1C)C(C)C
O=C(NC1CCN(Cc2ccc(F)cc2)CC1)c1ccc(CNc2nc(O)nc3ccc(O)cc23)cc1
Cc1cccc2c1CC1N(C(=O)C3CCC3)CCC2(C)C1(C)O
CC(=O)C(CC(C)C)C(=O)NC1CCC(C)CC1
CCC(=O)N1Cc2ccc(OC)cc2C(NC(C)=O)c2ccccc21
O=C1OCC(C(F)(F)F)N1c1ccn2ncc(-c3ccc(F)cc3)c2n1
CC(C)(c1cn(-c2ccc(Cl)cc2)nn1)c1nc2ccccc2[nH]1
CC(C)NC(=O)c1ccc(-c2ccc(-c3nnc4n3-c3cccnc3Nc3ccccc3-4)cc2)cc1
Cc1cccc(CNC(=O)c2ccco2)c1N1CCc2ccccc21
C=C1C(=O)C23CC(=O)C4C(C)(OC(C)=O)C(C)C(OC(=O)C(C)CC)C(OC(=O)C(C)CC)C4(O)C2C(O)CC1C3
CCCCCC(NC(=O)OC(C)C)C(=O)O
Oc1cccc2c(C(Cl)CC3CCCCN3)cc(-c3ccc(Cl)cc3)nc12
Cc1ccc2cccc(OCc3c(Cl)ccc(S(=O)(=O)NC4(C(=O)N5CCN(C(=N)N)CC5)CCCC4)c3Cl)c2n1
O=C(NC1CCCCC1O)C(O)C(O)C(=O)N1CCCC1COc1ccccc1
CNc1nc(N)c2cc(-c3cnc(C(=O)NC(C)C)c(NC(=O)c4cccnc4)c3)sc2n1
CCN(CC)CCOc1cc(-c2cc(=O)c3c(OCCN(CC)CC)c(O)c(OCCN(CC)CC)cc3o2)ccc1OC
O=C(NCc1nc2ccccc2[nH]1)Nc1c(Sc2ccccc2)cccc1N1CCOCC1
Clc1cccc(Nc2nccc3cnc(Nc4ccccc4Cl)nc23)c1
N#[N+][N-]C(CCl)c1cn(C2OC(O)C(CO)C2O)nn1
CC
Nc1nc(Cl)nc(N2CC2)n1
Nc1cncc(CSc2n[nH]c(N)n2)n1
O=C1COc2ccc(N3C(=O)CC(=O)N(c4ccc(C(=O)O)cc4)C3=S)cc2N1
COc1ccc(CSc2nc3nccnc3n2Cc2ccc(Cl)cc2)cc1
Cc1ccc(C2CC(=O)NC(F)=C2C(=O)OC2CCOCC2)cc1
CC1=C(C(=O)Nc2ccc([N+](=O)[O-])cc2)C(c2cccnc2)C(C(=O)Nc2ccc(CCCCN)cc2C)=C([N+](=O)[O-])N1
c1ccc(OCCCOc2ccccc2N2CCN(c3ccccc3)CC2)cc1
Cc1cccc(NC(=O)C=Cc2ccccc2)n1
COc1ccccc1N1CCN(C(=O)c2n[nH]c(=O)c3ccccc23)CC1
CC(C)C1(CC(=O)O)OCCc2c1[nH]c1ccc(Cl)cc21
COc1cc(-c2ccccc2)ccc1OCCCCCl
CC(=O)NC(Cc1ccccc1)C(=O)NNC(=O)C(NC(C)=O)C(C)(C)C
COc1ccc(CNCc2ccccc2)cc1
CCCc1c(C(=O)NCCc2ccc(F)cc2)[nH]c2ccc(Cl)cc12
CC(C)c1csc(C(C)C(=O)NCCc2nc3ccccc3[nH]2)n1
COc1cccc(C=CC(=O)c2ccc3c(c2OC)C=CC(C)(C)O3)c1
CN(CC(=O)NCc1ccco1)S(=O)(=O)c1c[nH]cn1
COc1ccnc2cccc(OCCCOc3ccc(C(=O)NN=Cc4ccc(CN)cc4)cc3)c12
CNCc1c(Oc2ccccc2Cl)ccc(F)c1Cl
CCc1ccc(C(NC2=NC(=O)C(CO)(C(F)(F)F)S2)C(C)O)cc1
O=c1[nH][nH]c2c1CN(Cc1ccccc1)CC2
CCCCCCCCC=CCCCCCCCCOCC(N)C(O)C(=O)NC(CC(C)C)C(=O)O
CCCCCCCc1c[nH]c2ccc(C(=O)O)cc12
CCc1ccccc1-c1cnc2c(n1)C(Cl)=NS(=O)(=O)N2N
COc1ccc(Cn2cc(C(=O)NCCCN3CCN(c4ccccc4F)CC3)cn2)cc1F
Nc1cnc2sc(S(=O)(=O)c3cc(Cl)cc(C(F)(F)F)c3)c(-c3cccc(Cl)c3)c2c1
Cc1ccccc1Nc1c(Cl)cnc2cc(OCCCN3CCCCC3)ccc12
CC(=O)c1ccc(S(=O)(=O)c2nc(C(C)=O)sc2N2CCN(Cl)CC2)cc1
O=S(=O)(NCc1cccnc1)c1cccc2ncccc12
CO[N+]1=C(c2ccccc2)C(C(=O)Oc2ccc(CCC3(C)CCC4=C(O3)C(=O)c3cccc(C)c3C4=O)cc2)c2ccccc21
CN1C2CCC3CC(c4ccoc4)NC(=O)C3C1CC2
NS(=O)(=O)c1ccc(C(=O)OCC(=O)Nc2cccc(S(=O)(=O)N3CCCCC3)c2)cc1Cl
Cc1nc(C)c(CN(C)c2cc(S(=O)(=O)N3CCCCC3)ccc2F)o1
O=C1C(=CC=Cc2ccccc2)SC(=S)N1N=Cc1ccccn1
Cc1ccc(OCCN(C)C(=O)c2cc3cccc(Cl)c3oc2=O)cc1
O=[N+]([O-])c1ccc2[nH]c(C=Cc3ccncc3)nc2c1
CNS(=O)(=O)CCN(C)Cc1ccc2c(c1)C1(CC2)CC(=O)NC1=O
N#Cc1ccc2c(c1)C1(C(=O)N2)c2c(c3ccccc3oc2=O)OC(=N)C1Cl
CCN(CC)c1ccc(C=NNC(=O)Cc2ccccc2)cc1
CN1C(=O)C(Cc2c[nH]c3ccccc23)N(CCCc2ccccc2)C(=O)N(C)C1Cc1ccccc1
CC(=O)NC1NC(=O)C(NC(=O)C(N)Cc2ccc(O)cc2)CSSCC(CCCN=C(N)N)NC(=O)C(C(=O)O)NC(=O)C(Cc2ccccc2)NC1=O
O=C(Nc1cccc(Oc2ccon2)c1)c1ccc(F)cc1
Cc1ccc(-c2nc3c4ccccc4ccn3c2CCN)cc1
CC(=O)c1cc(-c2ccc3c(c2)OCO3)n(CCCCN2CCN(c3cccc(Cl)c3)CC2)n1
Cc1ccc(S(=O)(=O)Nc2ccc(CCNCC(O)COc3ccc(NC(=O)CCCCN=C(N)N)cc3)cc2)cc1
Cc1ccc(CCNC(=O)c2cc(S(N)(=O)=O)on2)cc1
Cc1ccc2c(NCCCN(Cc3ccccc3)C(=O)CCCOc3ccccc3Cl)ccnc2c1
CON1CCN(C(=O)c2cc(-c3ccc(N)cc3)nc(C(C)(C)C)n2)CC1
CCOP(=O)(Cc1ccc(NC(=O)C2SCCc3ccccc32)cc1)OCC
Fc1ccc2c(c1)N(CCCN1CCCNCC1)c1ccccc1S2
CC(=O)NC(Cc1ccc(CC(N)=O)cc1)C(=O)NC1(C(=O)NC(CP(=O)(O)O)C(=O)NCCCc2cccc3ccccc23)CCCCC1
CC1=C2OC3C(=O)CCC4(OC(C)CCC(C)C34C)C2CCC12OC1CC(C)CNC1C2C
N#CC12CCCC1CN(CCc1ccccc1)CC2
COc1c(Cl)ccc(Nc2c(C(=O)NCc3ccccc3)cnc3cc(OCCCN4CCCCC4)c(F)cc23)c1Cl
Cc1occc1C(=O)NN=C1C(=O)Nc2ccccc21
N#Cc1ccc(CSc2nnc(CSc3nnc(-c4ccncc4)o3)o2)cc1
CC(=O)c1cccc(CN2CC3(CCN(F)CC3)CC2=O)c1
O=C(O)CCCN1C(=O)c2ccc(NC(=O)C(Cc3c[nH]c4ccccc34)NC(=O)c3ccc4ccccc4c3)cc2C1=O
COc1cc(C=NNc2nc3sc4n[nH]nc4c3c(=O)n2-c2ccccc2)ccc1O
c1coc(-c2nc(CNc3ccc4c(c3)OCCO4)co2)c1
NC(=S)Nc1ccc2[nH]c(CCc3ccc(OCCCCN4CCOCC4)cc3)nc2c1
O=C(c1ccccc1)C1(CBr)OCCO1
Cc1ccc(NC(=O)Nc2cnn(-c3ccccc3)n2)cc1
COc1ccc(C(=O)NCC(=O)OCC(=O)Nc2ccc3c(c2)OCCO3)cc1
NC(=O)c1ccc2ccccc2c1-c1cccc(C2CCCNC2)c1
CCOc1ccc(C=CC(=O)NCc2ccncc2)cc1
Cc1cccc(C(=O)Nc2ccc3c(c2)nc2n3CCCCC2)c1
COc1ccc(Nc2nc3cc(-c4ccc(S(=O)(=O)N(C)C)cc4)ccc3o2)cc1O
CCCc1cccc(CN2CCCC2Cn2cc(C)nn2)n1
COc1ccc(NC(=O)CN2C(=O)CCc3cc(S(=O)(=O)N4CCCCC4)ccc32)c(OC)c1
COc1ccccc1C=NNC(=O)c1ccc2c(c1)CCCC2
[O-][n+]1nc2c3ccccc3nc-2[n+]([O-])n1NCCO
CCN(CC)C(=O)c1ccc(C2(c3ccc(C(C)(C)C)cc3)CCCCC2)cc1
Cc1cc(Nc2nc(Sc3cccc(C(=O)NC4CC4)c3)nn3cccc23)n[nH]1
CCNC(=O)COC1CCc2ccc(CN)cc21
COc1cc(NC(N)=O)ccc1C1=Cc2ccc(F)cc2OC1
Cn1c2ccc(Br)cc2c2cnc3ccccc3c21
Cc1c(Nc2ccccn2)c2cccnc2n(C#N)c1=O
CCCCCc1cc2cc([N+](=O)[O-])c(C(=O)O)cc2n2nnnc12
COC(=O)c1nc[nH]c1-c1ccc2c(c1)c1c(n2C)CC2CCC1N2
Cc1ccc(-c2c(-c3ccc(S(C)(=O)=O)cc3)n(S(N)(=O)=O)n(-c3ccc(F)cc3)c2=O)cc1
Cc1ccccc1C(=O)N1CCc2ccccc21
CCOC=C1CS(=O)(=O)Cc2cc(C)c(C)cc21
CCCCCCCC(=O)OCOC(=O)CC
Oc1ccc2c(-c3ccc(O)c(O)c3)c3ccccc3cc2c1
Cc1ccc(C(=O)Cn2cnc3cccnc32)cc1
COc1cc2[nH]cc(OC)c(=O)c2cc1OC
O=c1oc2ccc(I)cc2c2c1cnn2-c1ccccc1
CCCc1ccccc1NC(=O)c1[nH]c2[nH]c(=O)ccc2c1C(=O)NCCNC(=O)c1ccccc1C
Cc1ccccc1C=Nn1c(-c2ccc(O)cc2)n[nH]c1=S
O=C(NCc1ccccc1Cl)C1CCCN1C1CCN(c2ncccn2)CC1
COc1ccc(NC(=O)Nc2ccncc2)cn1
Cc1ccc2c(c1)N(Cc1ccccc1)c1ccccc1S2
CC1CC2(O)C(=CC1=O)CCC1C3CCC(=O)C3(C)CCC12
CCc1nc2nonc2nc1-c1ccccc1
Cc1c(Cl)cccc1NC(=O)CSc1nccn1Cl
Nc1nc(-c2ccccc2)n(-c2ccccc2)n1
O=C1C(=Cc2ccc3c(c2)OCO3)CN(C(=O)c2ccccc2N2CCCC2)CC1=Cc1ccc2ccccc2c1
Cc1cc(Sc2c(O)c(=O)[nH]c(=O)n2C(C)(C)C)cc(C)c1C
Cc1ccc(C=C2CCN(C(=O)C(C)CS)C2=O)cc1
CCOc1cc(Cl)ccc1OCC(=O)NS(=O)(=O)c1ccc(Cl)cc1
O=S(=O)(c1ccc2ccccc2c1)c1cccc2cccnc12
COc1cc(F)ccc1C(=O)N1CCCN(CCc2ccccc2)CC1
CCc1ccc(CCNC(=O)COc2ncnc3c2cnn3-c2ccccc2)cc1
CCC1CCN(CC(C)Oc2ccccc2CNC(=O)C2CCCCC2)CC1
Cc1ccc(S(=O)(=O)NCCC(=O)N2CC(C)OC(Cl)C2)cc1
COc1cc2c(cc1C)C1CCC3(O)C(OC(C)=O)CCC3C1CC2
CCc1ccc(Oc2ccccc2C(=NCl)n2cncn2)c(Cl)c1
CN(C)c1nc(=O)c2ncn(C3OC(COP(N)(=O)NS(=O)(=O)N4CCOCC4)C(O)C3O)c2[nH]1
Cc1ccc(-c2ccc(C(=O)N(F)c3ccc(N4CC5COCCN5CC4=O)cc3)s2)cc1
CCc1cccc(N(C)C(=N)Nc2cc(OC(F)(F)C(F)Cl)ccc2C)c1
Oc1ccc(C23CCN(CCc4ccccc42)Cc2cc(Cl)ccc23)cc1
COC1=CC(=O)c2c(cc3c(c2C)C(OC(=O)c2cc(O)c(OC)c(OC)c2)C2(OC)C=CC32)C1=O
COCC1C(O)C(O)OC1n1c(S(=O)(=O)N(C)C)c(N)c2c(C#N)ncnc21
COc1cccc(-c2csc(NC(=O)C3CSC4(C)CCC(=O)N34)n2)c1
c1ccc(Oc2cccc(Cc3c[nH]cn3)c2)cc1
CSCCC(NC(=O)C(NC(=O)OC(C)(C)C)C(C)C)C(=O)NC(CC(C)C)C(O)C(O)C(Cc1ccccc1)NC(=O)OCc1ccccc1
CCCCN1C(=O)C(NC(=O)Nc2nccs2)N=C(c2ccccc2)c2ccccc21
CCC(C)C(NC(=O)C(NC(=O)C(CCC(=O)O)NC(=O)C(C)NC(=O)C(CCC(=O)O)NC(C)=O)C(C)C)C(=O)NC(Cc1ccccc1)C(=O)O
NC(=O)C1CCN(c2nccc(-c3ccnc4[nH]ccc34)n2)CC1
CCOC(c1ccc(Cl)cc1)c1c(O)cnc2ccccc12
COc1ccc2c(c1)c(=O)c(S(=O)(=O)c1ccc(C)cc1)cn2C
Cc1ccc(OCCCS(=O)(=O)O)c(Nc2c(F)c3c(c(C)c2Cl)C(=O)C(F)C3)c1
COc1cc2cc(CN(Cc3ncc[nH]3)Cc3cccs3)[nH]c2cc1OC
N#Cc1c(N)sc(CN(Cl)Cc2ccoc2)c1C(=O)CCCS
CC(C)(C)OC(=O)NC(Cc1c[nH]c2ccccc12)C(=O)NC(Cc1ccccc1)C(=O)NC(Cc1ccccc1)C(=O)Nc1ccccc1
CC(NC(=O)C(NC(=O)c1ccccc1)C(=O)O)C(=O)N(C)C(CCCN=C(N)N)C(=O)NC(CCS(=O)(=O)O)Cc1c[nH]c2ccccc12
CCCCN(CCCC)C(=O)Cc1c(F)c(NC(C)=O)c(O)c(F)c1-c1nc(C(=O)Nc2cnccc2C2C(F)CC(F)CC2F)cs1
CC(C)C(=O)Nc1cc(S(=O)(=O)Nc2ccc(Br)cc2)ccc1Cl
Cc1cccc(CSc2nc3ccc4nc(SCC(=O)N5CCOCC5)sc4c3s2)c1
Cc1ccc(-c2nn3c(=O)c(C(=O)NN=Cc4cccs4)cnc3s2)cc1
O=C(NNC(=O)C1CCCN1C(=O)NCc1ccccc1)c1cccc(F)c1
CC(C)(C)c1ccccc1C(=O)NCCNC(=O)c1cc(C(C)(C)C)c(O)c(C(C)(C)C)c1
COC1C(Oc2c(O)cc(O)cc2O)OC(COC(=O)c2ccccc2)C(O)C1O
Oc1cc(Cl)cc(CBr)c1-c1ccc(Br)cc1
COc1ccc(N(C)C)cc1CCNC(=O)c1cc(N2CCC(OC)CC2)cc2ncoc12
COc1ccc(-c2cc3nc(OC)c(CCC(=O)Nc4cccc(C)c4)c(C)n3n2)cc1OC
CCN1CCSC1COc1ccccc1S(N)(=O)=O
CN1CCN(c2nc3cc(Cl)ccc3n3cccc23)CC1
CC1CCN(C(=N)c2cc(C(N)=O)n[nH]2)CC1
COc1cccc(-c2nc(S(=O)(=O)c3ccc([N+](=O)[O-])cc3)c(NCc3ccc4c(c3)OCO4)o2)c1
O=c1c2[nH]c(-c3ccc(O)cc3)cc2n(CCCO)c(=O)n1O
CN1CC2CC(NC3CCOCC3C(F)(F)F)CC2(C(=O)N2CCc3ncc(C(=O)NCC(F)(F)F)cc3C2)C1
O=C(NN=C1C(=O)N(CCN2CCOCC2)c2ccccc21)c1cccnc1
O=C(COC(=O)c1ccc(S(=O)(=O)NCC2CCCO2)cc1)Nc1ccccc1F
CCn1cc(CN2CC(COc3ccc(C)cc3)Oc3ccccc32)c(C)n1
O=c1nc2ccccc2[n+]([O-])n1-c1cccc2ccccc12
CCOc1ccc(NC(=O)N2CCSc3ccccc32)cc1
Cc1cc(C(=O)NCCCn2ccnc2)c2ccccc2n1
CCC(c1ccccc1)c1nn(CC(C)O)c2cc(OCc3cc(C(C)C)nc4ccccc34)ccc12
CC(=O)n1nc(-c2ccccc2)nc1OCC(=O)N1CC2CCC(CC2)C1
CCC(=O)c1ccc(CC(=O)N2CCN(Cl)C3CCCC(N4CCCC4)C32)cc1Cl
CC(C)CC(C=O)NC(=O)C(CC(=O)O)NC(=O)OC(C)(C)C
Clc1ccc(Nc2nc(NN=Cc3ccc[nH]3)nc(Nc3cccc(Cl)c3)n2)cc1
CCCCCCCCCc1nc2ccccc2n1Cc1ccc(-c2ccccc2C(=O)O)cc1
COc1ccc(-c2noc(Cl)c2C(=O)NNC(=S)c2ccc(C)cc2)cc1
COc1ccc(-c2noc(CCC(=O)N3CC(OC)Oc4ccccc43)n2)c(C)c1
CCOc1ccc(Cc2cc(=O)oc3cc(OCC(=O)Nc4nc5c(C)cccc5s4)ccc23)cc1
CN(C)c1cc(C(=O)N2CCOCC2)ccc1Nc1ncc2cc(-c3ccncc3)n(C3CCCCC3)c2n1
Cc1cn(-c2nnc(C(N)=O)n2Cc2ccccc2)nc1-c1ccccc1
O=S(=O)(Nc1ccc(C(F)(F)F)c(F)c1)c1cc2c(cc1-c1ccc(F)cc1)OCCO2
CC(C)c1ccc(S(=O)(=O)Nc2ccc3[nH]cc(CC4CCCN4OC(F)(F)F)c3c2)cc1
CCc1ccc(C(=O)c2nc(O)cc3c2[nH]c2ccc(Cl)cc23)cc1
COCC(c1ccccc1F)N1C(=O)C2(CCC2)c2ccccc21
C=CC(=O)Nc1cnc(Nc2ccc(Br)cc2)nc1Nc1cn(C)nc1C(N)=O
C=CCNC(=O)c1ccc(S(=O)(=O)NNC(=O)COc2ccccc2C)cc1C
NCCCCCCCC(=O)NO
NC(=O)CC(NC(=O)Cc1ccccc1)c1ccc(-n2cccc(-c3ccc(OC(F)F)cc3)c2=O)cc1
c1ccc(N=Nc2cccc3cccnc23)cc1
CC(C)c1ccc(N2C(=O)c3ccc(C(=O)N4CCCCN(C5=NS(=O)(=O)c6ccccc65)C4=O)cc3C2=O)cc1
COc1ccc(S(=O)(=O)N(Cc2ccccc2)c2ccccc2)cc1
CN(C)CCN(C(=O)CN1CCCC1c1ccccc1S(C)(=O)=O)C1CCCCC1
CNC(=S)N1N=C(c2ccc([N+](=O)[O-])cc2)CC1Cc1ccccc1
CCc1ccc(C(=C(OC)c2ccc(C=CC(=O)O)cc2)c2ccc(O)cc2)cc1
NS(=O)(=O)C1CCN(C(=O)C(O)C2CCC(NS(=O)(=O)c3ccc(Cl)s3)CC2)C1
C=C1C(=O)OC2CC3(C)C(CC4C3C(OC(C)=O)CCC4(C)O)CC12C
Cc1nc2c(OCc3ccccc3)cccn2c(=O)c1CCC(=O)N1CCCN(C)CC1
O=S1(=O)NC(N(CCCl)CCCl)COc2cc(F)c(C(F)(F)F)cc21
CC1=C(Cc2ccc3ccccc3c2)C(=O)c2ccccc2C1=O
CC(F)(NCc1cc(Cl)ccc1Cn1cc(-c2cccc(C#N)c2Cl)nn1)c1ccccc1
O=C(NC1CCN(Cc2cccc(Cl)c2)CC1)c1ccc(-n2cnnn2)c(Cl)c1
CC(C)n1c(-c2ccccc2)csc1=NNC(=O)c1cc(-c2ccc(Cl)cc2)n[nH]1
Clc1ccc(C2CCNCC2)cc1
CNC(=O)CCn1cc(NC(=O)Nc2ccccc2)cc1C(=O)c1ccccc1
Cc1c(NC(=O)C=Cc2ccc(F)cc2)sc2c1CCCC2
C1=C(c2ccccc2)CCNC1
O=C(Nc1cccc(Cl)c1)NS(=O)(=O)c1cc(Cl)cc(Cl)c1Cl
O=C(Nc1cccc(C(=O)Nc2cccc3ccccc23)c1)c1cccc(F)c1
COc1ccc(C)c(-c2cn3cc(CN4CCN(OC)CC4)cc3c(=O)n2-c2ccc(OC)nc2)c1
COC(=O)c1ccc2nc(SCC(=O)c3ccccc3)nc(=O)n2c1
C=CC=CC=CCC=CCC=CCCCCCC(=O)NCCO
NC(=O)CC(N)C(=O)NC(CCc1ccccc1)NC(=O)CCc1c[nH]c2ccccc12
CCC(CO)Nc1nc(O)c2ncn(C3OC(COP(=O)(O)OP(=O)(O)OP(=O)(O)OP(=O)(O)O)C(O)C3N)c2n1
CON1C(=O)C(NC(=O)C(C)NC(=O)c2ccc(F)cc2)CC=CCC1c1ccc(C)cc1
Cc1ccc(NC(=O)CSc2nnc(N)n2-c2ccccc2)cc1
CS(=O)(=O)c1ccc(-c2nnc(-c3ccccc3Cl)o2)cc1
Nc1nc(-c2ccccc2)nc2ccccc12
COc1c(F)ccc2c(C(C)C)n(C(=O)Nc3ccc(F)cc3)c(=O)cc12
CCC(c1ccc(-c2nccnc2C2CN(c3ncc4ccccc4n3)C2)cc1)N(O)C=O
N#Cc1ccc(NS(=O)(=O)c2ccc3c(c2)OCCO3)cc1
CCCCCCCCCCCC1CC(n2cc(COP(=O)(O)OCCCC[N+](C)(C)C)c(=O)[nH]c2=O)OC1O
N#Cc1ccc(C(=O)N2CCC3(CC2)c2nc(-c4ccccc4)[nH]c2CCN3CC2CC2)cc1
COc1nn(C)c(C)c1CN1CCN(CC=Cc2ccccc2)CC1
CC(NC(=O)C(N)CCC(=O)O)C(=O)NC(Cc1c[nH]c2ccccc12)C(=O)NC(CCC(=O)O)C(=O)O
O=S(=O)(c1c[nH]cn1)N1CCCC2=NOCC2C1c1cc(F)cc(F)c1F
O=C1CN(NC(=O)c2ccc(Br)s2)C(=O)N1
O=C(NC(Cl)C1CCc2cc(CCO)ccc2N(Cc2cccc(C(F)(F)F)c2)C1=O)c1ccc(-c2cccc(OC(F)(F)F)c2)cc1
COc1cc(C=Cc2ccc(-n3cccc3)cc2)cc(OC)c1
Cc1cccc(C(=O)N(CCC(=O)Nc2ccccc2F)c2ccccn2)c1
O=C(NN=Cc1ccc([N+](=O)[O-])cc1)c1nn(-c2ccccc2)c(-c2ccccc2)c1C(=O)c1ccccc1
COn1cnc2sc(C)c(N3CCN(c4ccccc4F)CC3)c2c1=O
COC(=O)COc1cccc2c1cc(OCC(=O)N1CCCCCC1)c1nnnn12
O=C(NCCn1c(C(O)c2cccc([N+](=O)[O-])c2)nc2ccccc21)c1ccccc1
Cc1cc(C#N)ccc1S(=O)(=O)Cc1nc(Br)nc(Nc2cccc(OCCF)c2)n1
CON1CCN(c2ccc(-c3cccc(C)n3)cc2)CC1CCO
N=C(N)c1cccc(-c2cn(CCC(=O)Nc3cccc4[nH]ccc34)nn2)c1
Nc1nc(N2CCC(c3ccccc3)CC2)nc2c1nnn2Cc1ccccc1
O=C(CN1C(=O)c2ccccc2C1=O)N1CCN(CCc2ccccc2)CC1
CCCCCN1CCN(c2nc3ccccc3nc2C#N)CC1
NCc1cccc2ccc3c(c12)C(O)C1CCCC31O
COc1ccc(C2=NCc3ccccc3C3=C2c2cc(OC)c(OC)cc2C3c2ccc(OC)cc2)cc1
COc1cccc(OCc2nc(-c3cccc(C(C)NC(=O)COCCO)c3)no2)c1
CCCCN(CCCC)c1c(CCC)ccc2ccccc12
Cc1nn(-c2ccccc2)c2c1C(=NNC(=O)c1ccco1)C(=O)N2
NC(c1ccc(CC(F)(F)F)cc1)c1nc(=O)c2c([nH]1)CCOC2
Cc1ccc(-c2nc(CN3CCN(c4cccc(F)c4C)C(=O)C3=O)c(C)o2)cc1
COc1ncc(Cc2cn(CC(=O)N(CC3CC3)C(C)C)c(SCc3ccc(C)cc3)nc2=O)cn1
COc1nc2nc(CN3CCN(c4ccc(C)c(O)c4)CC3)[nH]c2c(=O)n1C#N
CC(=O)NC(=Cc1ccccc1)C(=O)NC(C(=O)NC(C(=O)N(C)C(C=C(C)C(=O)O)C(C)C)C(C)C)C(C)C
CC(C)(C)N(C(=O)COC(=O)COc1ccc(S(=O)(=O)N2CCCCC2)cc1Cl)C1CCS(=O)(=O)C1
COC(=O)COC12CCC3C(CCC4CC(C)CCC43O)C1CC([N+]1(C)CCCCC1)C2C
N=C1c2c[n+](CCOc3ccccc3)c3c(c2CCN1c1ccc(OCCOc2ccccc2)cc1)CCC3
Cc1ccc(CN(CC(=O)Nc2cccc(C)c2)S(=O)(=O)c2c(C)nn(C)c2C#N)cc1
COc1cc(C=NNC(=O)Nc2n[nH]c(=S)s2)ccc1O
OCC1CC(c2ccccc2)n2nc(NCc3ccccc3)cc2N1
CN1CC=C(C2=NOC(c3ccc(-c4ccccc4)cc3)C2)CC1
COc1cc(-c2ccc(C(C)=O)c(C(F)(F)F)c2)nn1OC
CCOC(=O)C(=O)c1c(Cl)cc(C(=O)Nc2ccc(Cl)c(Cl)c2)cc1[N+](=O)[O-]
Cc1ccc2c(n1)N(Cc1ccccc1)C(=O)C(C)O2
Cc1ccc(Cl)c(C(=O)OCC(=O)N(Cc2ccccc2)S(=O)(=O)N(C)C)c1
CC(C)c1ccc(C(=O)N2CCCCc3ccc(OCc4ccccc4)cc32)cc1
Cc1ccc(-c2nc(CNC3CCCC3)co2)cc1
Cc1ccc(NC(=O)CNc2cccc(Cl)c2C)cc1F
Nc1ncnc2c1c1c(n2Cc2ccccc2Cl)-c2ccccc2C1=O
COc1ccc2c(=O)cc(-c3ccc(C)cc3)oc2c1
COCC(NC(=O)c1nccnc1Cl)c1ccccc1
CC(=O)NCC1CCSC(c2c(Cl)cccc2NC(C)=O)N1S(=O)(=O)c1ccc(Cl)cc1
COC(=O)CSc1cc2c(cc1O)CCC(C(C)(C)C)O2
CCCc1ccccc1-c1nc(=O)cc(F)[nH]1
Cc1ccc(C2C(=O)N(C3CCCCC3)CC(=O)N2CCc2ccccc2)cc1
Cc1ccc(-n2nc(S(N)(=O)=O)cc2-c2ccc(C(F)(F)F)cc2)cc1
C=CC(=O)Nc1cc2c(Nc3ccc(Br)cc3OCCOC)ncnc2cc1F
CCCCN(C)C(=O)c1ccc(COc2cc(C)nn2C)cc1
CCc1ccc2c(c1)S(=O)(=O)n1cc(c3ccccc31)C1=CCN(CC1)CC2O
CC
c1cncc(-c2cccnc2Oc2ccc(Nc3nc4ccccc4s3)cc2)c1
COc1cnc(C(O)c2ccc(C)cc2)n1[N+](=O)[O-]
CCOC(=O)C1CCCN(Cc2c[nH]nc2-c2ccccc2)C1
CC(C)(C)c1ccc(C(=O)NCc2ccc(-c3ncccn3)cc2)cc1
Cc1nccn1CC1CCN(Cc2cnn(C)c2C)C(=O)O1
Cc1cc(CC(Cl)CC(=O)N2CCN(CCn3ncc(N)n3)CC2)c(C)cc1Cl
COc1ccccc1Cc1nn[nH]n1
O=C(C=Cc1ccccc1)NCCCCC1CCN(c2noc(-c3cccc(F)c3)n2)CC1
COc1ccc(C2=NN(c3nc4cc(Br)ccc4s3)C(c3ccccc3Cl)C2)cc1
CCOC(=O)C=CC(CCC(N)=O)NC(=O)c1cccc(C(F)(F)F)c1
CCOc1ccc(C(=O)CSc2nc3c(N4CCOCC4)ncnc3[nH]2)cc1
CC(=O)NC(CCCCNC(=O)C(CCCCN)NC(=O)C1CCCN1C(=O)OCc1ccccc1)N(C(C)C)S(=O)(=O)c1ccc(CC(C)C)cc1
CCCCn1c(=N)c(C(=O)NC2CCCC2)cc2c(=O)n3cc(C)ccc3nc21
Cc1ccc(C(=O)CSc2nc(Cl)nc(-c3ccc(F)cc3)n2)cc1
Cc1nc(Nc2cccc(NC(=O)c3cccs3)c2)c2sccc2n1
COc1c(C(=O)N2CCN(C)CC2)cccc1C1=CN2CCC1C2
Cc1ccc(S(=O)(=O)Oc2ccc3oc(-c4ccc5c(c4)OCO5)c(Cl)c3c2)cc1
Cc1nn2c(=O)c(Cc3ccccc3)c(-c3ccccc3)nc2s1
Cc1cccc(-n2nncc2CCc2ccnc(N3CCOCC3)c2)n1
OC1CN(Cc2ccccc2)CCN(Cc2ccc3oc(-c4ccccc4)cc(=S)c3c2)C1
Nc1cccc2ccc(-c3ccc(OCC(=O)O)cn3)nc12
N#Cc1ccccc1NC(=O)CSc1nc(-c2ccccc2)cc(Cl)c1C#N
CC(C)NC(=O)N1CCN(c2ccc(C(=O)Nc3ccc(Cl)cc3C(=O)Nc3ccc(Cl)cn3)cc2)CC1
O=C(O)Cc1cnc(OCc2ccc3ccccc3c2)c(OCc2ccc3ccccc3c2)c1
O=C1CSC(=O)N1Cc1ccccc1
CC(C)n1cnc2c(NC3CCC3)nc(Cl)nc21
CCc1ccc(ON=C(OC)c2ccc(S(N)(=O)=O)cc2)cc1
CCc1ccc(C(CC)C(CC)c2ccc(OCC(=O)O)c(O)c2)cc1CC
CC(=O)N1CCC(NS(=O)(=O)c2ccc(NC(=O)C3CCCC3)c3ccccc23)CC1
CCCS(=O)(=O)NC(=O)Cc1ccc(COc2cccc3ccccc23)cc1
COc1c(O)cc(O)cc1C(=O)C=C(C)C
Cc1cncc(C(=O)NNC(=O)c2ccc(Br)cc2)c1
C=CC1=CC2=NC(c3ccccc3)=Cc3cc4c(cc3C2=CC1OC)OCO4
O=P1(Oc2ccccc2C(F)(F)F)CSCC1F
N#CCCCNc1c(O)ccc2ccccc12
COc1ccccc1-c1ccc2nc(C)n(-c3ccccc3)c(=O)c2c1
CS(=O)(=O)c1ccc(CC(NC(=O)C2CC3CCC2C3)C(=O)N2CCC(NC3CCC3)CC2)cc1
Cc1ccc(C#N)cc1NC(=O)Nc1ccc(-c2c(C)noc2Cl)cc1
CCCN(CCO)C1CCc2cc(OS(=O)(=O)C(F)(F)F)ccc2C1
CC1=NNC(=O)NC1(S)c1ccccc1
CC1CC(n2cnc3c(=O)nc(O)[nH]c32)OC1COP(=O)(O)O
CC12C=CC(=O)NC1CCC1C2CCC2(C)C(N)CCC12
CCN(CC)CCC1CC(CC(=O)Nc2nc3c(C)cccc3s2)CN1CCn1c(=O)c2ccc3c4c(c-2c-4c1=O)C(C(=O)N(CC)CC)=CN3
COCCn1c(C)c(C)cc(NC(=O)c2ccccc2)c1=O
CC(C)(O)c1cc(Cl)ccc1CC(NC(=O)CCN)C(=O)N1CCN(c2ccccc2Cl)CC1
Cc1ccc2c(c1)c(=O)c1c(C)ccc3ncn2c31
COc1cc2c(cc1OC)CN(C(=O)CC(CC(=O)NC(CC(C)C)C(=O)NC(CC(C)C)C(=O)NC(CC(C)C)C(N)=O)Cc1cn(OC)c3ccccc13)CC2
CCOC(=O)Nc1cc2cc(CC)ccc2[nH]1
O=C(c1ccc(Cl)cc1)N1CCC2NCCOC2C1
CCC1CCc2[nH]c(C(C)C)c(C)c2C1=O
CC(C)=CCCC(C)C12CCC(C)C(C)(O)C1CCC1=C2CCC2(C)C(C)CCC12C
Cc1c(CO)cc(NC(=O)CO)cc1OC1OC(COC2(O)CC(O)C(O)C(O)O2)C(O)C(O)C1O
C#CC12CCC(=O)C=C1CCC1C2C(C)CC2(C)C1CCC1C3CCC(O)C3(C)CCC12
O=C(Nc1nc(-c2ccccc2)cs1)C1CCCCC1
O=C(O)c1ccccc1CNCc1cccs1
COc1cc(C=CC(=O)c2c(C(C)C)c3ccccc3n(OC)c2=O)ccc1O
CSC(NC(=O)N(CC(=O)NO)Cc1cnc(C)nc1)C(=O)NC(CCC(=O)N1CCCC1C(C)C)Cc1ccccc1
CC(C)(C)OC(=O)c1ccc(C(c2cccnc2)N2CCN(Cl)CC2)cc1
O=C(O)Cc1cc(F)ccc1Cn1cccc2c(=O)n(CC(=O)N3CCOCC3)nc-2c1=O
C=CCCc1cccc2c1-c1ccc3c(c1C(C)O2)C(OC)=CC(C)(C)N3
CCCc1cc(OC)c(N2CCOCC2)cc1CC
OCC1OC(SSC2OC(O)C(O)C(O)C2CO)C(O)C(O)C1O
CC(C(=O)NCc1ccco1)C1CCC2C3CCC4=CC(=O)CCC4(C)C3CCC12C(=O)CO
CN(C)c1ccc(CCNc2nc(Cl)nc(-c3cc4ccccc4[nH]c3=O)n2)cc1
COCCNc1cccc(-c2c[nH]nc2-c2ccc(C(F)(F)F)nc2)c1
Clc1cc(Cl)c2[nH]c(SCCc3ccccc3)nc2c1
CC1=CC(C)C(=O)C=CC=Cc2csc(n2)C(OC(=O)CC(C)C)NC(=O)CC2(CC1)[S+]([O-])SC(=O)C2(C)O
COC(Oc1cc(C)ccc1OCc1ccccc1)C(=O)Nc1ccc(Cl)cn1
CN(Cc1nccn1C)c1ccc(Oc2ncccc2C#N)cc1
COc1cc(OC)cc(C(=O)NNC(=O)CCn2c(=O)c(N3CCN(c4ccccc4)CC3)nc3cc(C)ccc32)c1
CCCBr
CCOC(=O)NC1C(Cc2c[nH]c3ccccc23)NC(=O)N(Cc2cccc(O)c2)C(Cc2ccccc2)C1O
COc1c(Cc2c(F)cccc2F)[nH]c(SCC(=O)OCC(=O)c2ccc(C)cc2)nc1=O
O=C(Cn1c(=O)n(CC(=O)N2CCN(c3ccc(F)cc3)CC2)c(=O)c2ccccc21)NCc1ccco1
CC(C)Cc1ccc(CC(NC(=O)OCc2ccccc2)C(=O)N(Cl)c2ccccn2)cc1
CC(C)CCS(=O)(=O)Nc1ccc(CCNCC(O)c2ccc(O)c3[nH]c(=O)sc23)cc1
O=C(NN=Cc1ccc(-c2ccccc2Cl)o1)c1ccncc1
Cc1cc(O)cc(C(=O)c2ccc(-n3cncn3)cc2)c1O
CCOC(=O)C1(Cc2ccccc2)CCN(c2ccccn2)CC1
Cc1ccc(C(Cl)NN2C(=O)C=CC2=O)cc1
CC(C)(C)c1c(C(F)(F)F)c(-c2ccccc2)nn1C(=O)c1ccccc1O
CC(C)C(=O)NC(N)CC(=O)O
Cc1c(CN2CC=C(c3csc(-c4ccccc4)n3)CC2)ccc2cccnc12
O=[N+]([O-])c1ccc(CCN2Cc3nccn3CC(n3cccn3)C2)cc1
Cc1ccccc1Cc1ncn(C2OCC(O)C(O)C2CO)c1O
Cc1[nH]c(=Nc2cccnc2)sc1C=Cc1cccs1
Cc1ccc(F)c(Nc2nc(NC3CCCN(F)C3)cc(C(=O)NC3CCN(C(=O)CN4CCSCC4)C3)n2)c1
CCOC(=O)CCCOc1ccc(S(=O)(=O)NC(C)C(=O)NCCC(C)C)cc1
N#CCn1nc(-c2ccc(Cl)c(Cl)c2)c2c(Cl)ncnc21
Cc1nc(=N)[nH]c2c1cnn2C(C)C
COc1ccc(CN(C)CC2Oc3ccc(NS(=O)(=O)c4ccc(C)cc4)cc3C(=O)N(C(C)CO)CC2C(=O)N(C)C)cc1
O=C(O)C=Cc1cc(=O)c2ccc(Cl)cc2[nH]1
CC1CC2C3CCc4cc(O)ccc4C3CCC2(OCCCI)C1O
CSc1ccc(-c2nc(Cl)ncc2-c2ccc(C(N)=O)cc2)cc1
CN(C)CCc1ccc(C2(Cl)Cc3ccccc3C2)cc1
Cc1cc(S(=O)(=O)Nc2cccc3cccnc23)ccc1OC(F)C(=O)N1CCOCC1
CCNS(=O)(=O)C1Cc2ccc(CF)cc2CN1
COC(=O)C1(C)CCCC2(CO)C1CCC13CC(CCC12)C(C)C3=O
Cc1ccc2c(c1)C(NS(C)(=O)=O)C(N1CCNC1=O)CO2
O=C(C=Cc1ccccc1)Oc1ccc(C=NNC(=O)c2ccccn2)cc1
OCc1ccccc1NC(=S)N1CCN(c2ccc(Cl)cc2)CC1
O=C(N1CCN(c2ccccc2)CC1)N1N=C(c2cc3ccccc3oc2=O)CC1c1cc2ccccc2[nH]c1=O
CSc1ccc(-c2csc(Nc3ccc(C(=N)N)cc3)n2)cc1
CCCC(N)C(O)c1ccc(OC(C(=O)O)C(=O)O)cc1
CCNc1cccc2c1ncn2-c1ccccc1
CCc1ccc(CCNCc2ccc(-c3ccc4cc(C)ccc4n3)cc2)cc1
CCOC(=O)c1ccc(-c2nnc(C3(N4CCC(N5CCCCC5=O)CC4)CC3)o2)cc1
CCOC(=O)C(C)Oc1ccc(Cl)cc1-c1cccc(C(=N)N)c1
O=C(Nc1nc2ccsc2c(=O)s1)c1cccc(Br)c1
CCc1ccc(O)cc1
O=C(Nc1cccc(F)c1)c1c(-c2ccccc2)oc2ccccc12
COc1cc2occ(CCCCCCc3ccccc3)c(=O)c2cc1OC
COc1ccc(C(=O)N2CCN(C)CC3(CN(Cc4ccccc4)CCO3)C2)cc1
Cc1ccc(N2CCN(CC(=O)NCc3ccccc3F)CC2)nc1
CC1CC2(O)C(CC(C(=O)COP(=O)(O)O)C2(N)Cl)C2CCC3=CC(=O)C=CC3(C)C12
COc1cc2nccc(Oc3c(OC)ccc4cnc(NC(=O)C5CC5)cc34)c2cc1F
COc1ccc(C(=O)O)c(C(OC)Oc2cc(-c3ccc(C#N)cc3)ncn2)c1
CCC(=O)CC(C)NCc1ccc(Cl)cc1
Cc1cccc(Nc2nc(C)cc(N3CCC(NCc4cnc[nH]4)CC3)n2)c1
COc1ccc2c(c1)C(=O)N(c1cccnc1CN)C2=O
COc1ccc(C=NNC(N)=O)c(OC)c1
N#Cc1cc(Oc2cccc3ccccc23)ccc1C(=O)O
CNC(=S)N1N=C(c2ccc(N)cc2)c2cc3c(cc2CC1N)OCO3
COc1ccc(S(=O)(=O)NCCc2ccc(OC)c3[nH]c(=O)sc23)cc1
c1ccc(CCN2CCC(Nc3nc4ncccc4n3Cc3ccccc3)CC2)cc1
O=C(CN1CCN(c2ccccn2)CC1)NN=Cc1ccc(O)cc1
COCCCNC(=O)CN1CCC(OCc2ccccc2)C1=O
S=c1nc(-c2ccc(Cl)cc2)c2c3c(sc2[nH]1)CCCC3
Cc1cccc(C(=O)c2cc(-c3cccc(C(=O)NC(C)(Cl)CCCCNC(=O)COc4cccc5cc6c(cc45)OCCO6)c3)c(C)[nH]2)c1
COn1c(=O)c2c(nc(CSc3ccccc3)n2CCC(=O)NN=Cc2ccc(C)cc2C)n(OC)c1=O
COc1ncc(-c2ccc3c(N4CCCC4C)nc(N)nc3c2)cn1
O=C(NCC(F)(F)F)c1ccc(=O)n(Cc2cccc(F)c2)c1
OC(COc1cccc(-c2ccc3cc[nH]c3c2)c1)Cc1c[nH]c2ccccc12
O=C(CSc1nnc(-c2cccs2)n1CCc1ccccc1)NN=Cc1ccc([N+](=O)[O-])o1
CC(C[S+](C)[O-])C(=O)NCCc1cnc([N+](=O)[O-])n1C
O=C(NCc1cc(C#Cc2ccccc2)ccc1O)c1ccc(N2CCCCC2)nn1
Cc1cccc(C)c1NC(=O)Nc1cccc2[nH]ncc12
CCc1ccc2c(c1)C(=O)N(C(C)C(=O)N1CCC(C(=O)OC)CC1)C2=O
CCOc1cc(OC)ccc1CNC(=O)c1sc(=O)n(Cc2ccc(OC)cc2)c1C
CCCCCCCCCCCNC(=O)c1cc(OC)cc(CSc2nnc(COc3ccccc3)o2)c1OC
O=[N+]([O-])c1ccc(C=Cc2nc3ccccc3o2)cc1
COCCc1cc(NC(=O)CCNS(=O)(=O)c2ccccc2)no1
NCCCCC(N)C(=O)C(NC(=O)Nc1nccc(-c2cccc3ccccc23)n1)NC(=O)C12CC3CC(CC(C3)C1)C2
Cc1ccc(-c2nc3cc(NS(=O)(=O)c4ccc(F)cc4)ccc3o2)cc1
O=C(CSc1nnc(COc2cccc3cccnc23)o1)c1ccc(F)cc1
Nc1ccc(NC(=O)CSCc2ccc(-c3cccnc3)o2)cc1Cl
O=C(CC1CCCC1)N1CCCC(CNS(=O)(=O)c2cccs2)C1
COc1ccc(OC)c(C=CC(=O)C=Cc2ccc(OC)c(OC)c2)c1
CC1CCN(c2cc(-c3ccccc3)ncn2)CC1
CC(CNC(=O)c1c(C(=O)Oc2ccccc2)[nH]c2ccccc12)c1ccccc1
O=C1NCCCn2c1c(Cc1cccc3ccccc13)c1c(Br)cccc12
Cn1c(CN2CCOCC2)nc2ccccc2c1=O
CCc1nn(C(C)C(=O)NCC2CCCO2)c(=O)c2c1sc1ccccc12
C(=NNc1ccccc1)c1cccc(C=NNc2ccccc2)n1
NC(=O)c1cccc(N(CCBr)CCBr)c1
OCC1CCCN1CCc1ccc(Oc2ccccc2)cc1
CCN(CC(=O)NC)S(=O)(=O)c1cc(C)ccc1C
Cc1nc(Cl)nc(C#N)c1Cl
CCOC(=O)c1ccc(CNC(=O)c2cc3c(s2)-c2ccccc2S(=O)(=O)C3)cc1
O=C(NS(=O)(=O)C1CC1)C(Cc1ccccc1)NC(=O)N1CC2CCC1CN(C(=O)c1ccc(N3CCOC3=O)cc1F)C2
CCOC(=Cc1ccc(Oc2nc(CC)nc(OC)n2)c(C#N)c1)C(=O)Nc1cccc(C)c1
COc1ccc(C2(C(=O)N3CCC3(C)C(=O)NS(=O)(=O)c3ccc(Cl)cc3)CCC2)cc1
O=C1N(Cc2cccc(CN3CCOCC3)c2)C(Cc2ccccc2)C(O)C(O)C(Cc2ccccc2)N1Cc1ccc2[nH]c(-c3ccccc3)nc2c1
CN1CCCc2cc(C=C3C(=N)N4C(C(=O)OC(C)(C)C)=CSC4=NC3=O)c(-n3ccnc3C(=O)OC(C)(C)C)c(O)c21
Cc1ccc(CNC(=O)Cc2c(C)ccc(NS(=O)(=O)c3c(Cl)cc(C)cc3S(N)(=O)=O)c2C)cc1
CCNCc1cccc(-c2ccc3c(c2)nc(OC)n3Cc2cccc(F)c2)c1
Cc1sc2c(nc(C(F)(F)F)n2Cc2ccccc2)c1C(=O)Nc1ccccc1
Cc1ccccc1Cn1nc(-c2cc(S(=O)(=O)O)ccc2Cl)cc1C(=O)NN=Cc1ccccc1
CC1SCN2N1C(=O)C(Br)(CC(=O)c1ccccc1)C(C)(C(=O)c1ccccc1)C21C(=O)Nc2ccc(Cl)cc21
Cc1c(N)c(=O)on1C(=O)N1CCCC1
Cc1cc(F)ccc1CN1CCC(Nc2c(N3CCCC(F)C3)c(=O)c2=O)C1
O=C(Nc1ccc(Cl)c(Cl)c1)c1ccc2ccccc2n1
COC(=O)N1CCC(n2cc3c(=O)n(-c4ccc(OC)cc4)nc-3c3ccccc32)CC1
CCCCOc1cc2nc(N3CCOCC3)nc(NC3CCN(Cc4ccccc4)CC3)c2cc1OCCCC
CCOn1c(=O)[nH]c2c(Br)c(CCCCN)ccc2c1=O
CCOC(=O)C1(C)CCOOC1=O
Cc1ccccc1C(=O)Nc1ccc(C(F)Nc2ncnc3cc(OCCCN4CCCC4)ccc23)cc1
Brc1cccc(Nc2nnc3sc(CCc4ccccc4)nn23)c1
CN1CCN(C(=O)Cc2cccc(C(C)(C)C)c2)C(CN2CCC(O)C2)C1
Cc1cc(Cl)c(N2CCN(C(=O)CSc3nnc(-c4cccnc4)n3[N+](=O)[O-])CC2)cc1Cl
O=C(NO)c1cc(Br)c2c(c1)oc(=O)n2CCNc1ccc(Br)cc1
CCOC(=O)c1ccc(CC(=O)N2CCCC2C2CCCO2)cc1
OC1c2ccc(OC(c3ccccc3)c3ccccc3)cc2C2(CCOCC2)C(O)C1O
CN(c1ccc(CNCc2ccccn2)cc1)S(=O)(=O)c1ccccc1
Cn1cccc1C(=O)N1CCCC(c2ccccc2)n2nccc2NC(=O)C1=O
COc1cc(NC(=O)N(Cc2cnn(C)c2)OC)ccc1C
COc1nnsc1C(=O)NNC(=O)c1ccc(C)cc1
CCCCc1ccccc1CNC(=O)c1cn(Cl)c2ccc(S(=O)(=O)N3CCCCC3)cc2c1=O
NC(=O)Cc1ccc(Cl)c(CNC(=O)C2CCCN(C(=O)N3CCNC(=O)C3F)C2)c1
Cc1cc(Br)cnc1N1CCCC1C(=O)N1CCCC1
CC(C)(C)c1ccnc(NC(=O)c2ccc3ccccc3c2)c1
Cc1cc(Br)cc(CN(Br)CC(Cc2c[nH]c3ccccc23)NC(=O)CN2CCN(c3ccccc3)CC2)c1
CCCCCCCCCCCCCCCCc1c(O)cc(O)cc1O
Cc1ccccc1C=NNc1nc(-c2c[nH]c3ccc(O)cc23)cs1
CCC(=NNc1ccccc1)C(=O)c1ccccc1
CC(=O)c1ccc(NC(=O)c2ccc3nc(Cc4ccccc4)n(Cc4ccccc4)c(=O)c3c2)cc1
Cn1c(=O)n(C(N)c2ccc(CC(C)(C)O)cc2)c(=O)c2ccc(C#N)nc21
CCc1ccc(C#Cc2c(Cl)ncnc2-c2ccc(C(=O)N3CCN(N)CC3)c(CCOC)c2)cn1
COc1ccccc1C(=O)N1CCN(C(=O)c2cccc3nc(-c4ccc(C)s4)[nH]c23)CC1
COc1ccc(-c2cn3nc(N4CCCC(C(=O)Nc5cc(F)ccc5C)C4)sc3n2)cc1
CCn1cc(CN2CCCn3nc(C(=O)NC4CCOCC4)cc3C2=O)cn1
CN(Cc1ccccc1)c1cc(=O)oc2cc(OCC3(C(=O)C(F)(F)F)CCCCC3)ccc12
NC(=S)NN=Cc1c[nH]c2ccc(Cl)cc12
COC(=O)NC(CCSC)C(=O)NC(Cc1ccccc1)C(CC(C)C)CN(O)S(=O)(=O)Cc1ccccc1
COc1ccc(C2=C(c3ccnc(Nc4cc(OC)c(F)c(OC)c4)n3)N3CCNC(=O)C3C2)cc1F
CC(C=CC=O)=CC=CC1CCCCOC(NC(=O)CCCC(F)(F)F)C(CN(C)C)CN(C)C(=O)c2cc(C(C)CO)ccc2O1
[C-]#[N+]c1ccc(NCc2nccn2CCSc2nnc(-c3ccccc3)o2)c(Cl)c1
CCC1CN(c2nccnc2C2CN(C(=O)c3nc4ccccc4[nH]3)C2)C1
COc1cccc(C(=O)NC2CCCCCCC2)c1
CC(NC(=O)c1cc(O)nc2ccccc12)C(N)=O
Cc1nc(C2CC2)cc(-n2nc(NC(=O)C(C)Br)cc2C)n1
Cc1ccc(-c2csc(NC(=O)CSc3nnc(-c4ccccc4)o3)n2)cc1
CC(=O)OCC(=NOC(C)=O)c1ccc(S(=O)(=O)Nc2ccccc2O)c(O)c1
O=S(=O)(Cc1ccc(Cl)cc1Cl)Nc1ccccc1
Cc1ccc(CN2CCC(C(=O)N3CCN(Cc4ccc5c(c4)OCO5)CC3)CC2)c(C)c1
CNC(=S)NC(=O)CN(CCOc1ccccc1OC)C1CCCCC1
C=C1C(C#N)=C(C)C(=O)N1c1c(C)cc(CBr)cc1C
Oc1ccc(CN2C3CCCC2CC(Nc2ncccc2-c2ncccn2)C3)cc1
CNC(=O)c1nc(NC(C)C)n(C)c1C
CCCN(C(=O)CSc1n[nH]c(-c2ccc(N)cc2)n1)c1c(OC)n(Cc2ccccc2)c(=O)[nH]c1=O
COC1COCCCN1c1nc(N2CCOCC2C)c2ccc(-c3ccc(CNC(C)=O)c(C)c3)nc2n1
O=C(NN=Cc1ccc(OCc2cccc([N+](=O)[O-])c2)cc1)c1ccccc1
COc1ccc(C2c3cc(Cl)c(Cl)cc3CC(=O)N2c2ccc(C(OC(C)C)N3CCC(C)CC3)cc2)cc1
NC(=S)NN1CNS(=O)(=O)c2cc(CCCl)ccc21
O=C(NCC1CCCO1)c1ccc2nc(-c3ccc(Cl)cc3)c(-c3ccc(Cl)cc3)nc2c1
C#CC[N+]1=CC2=C(C)c3ccc4cc(ccc4c32)Oc2cccc(c2)CC1
O=C(CC1CC1)Nc1ccc2c(c1)OCO2
N#Cc1cc(-c2[nH]c3sc(C(F)C(=O)Nc4ccccc4[N+](=O)[O-])cc3c2CCN2CCC(N3CCCC3=O)CC2)cc(C(F)(F)F)c1
Cc1ccc(NS(=O)(=O)c2ccc3[nH]c(=O)[nH]c3c2)cc1Cl
Cc1cc2c(cc1Cl)C1(CCN(C(=O)C3CN(C(N)=O)CC3c3ccc(F)cc3C(C)(C)C)CC1)CC2F
COc1ccc(Cl)c(C(=O)Nc2nnc(-c3ccccc3OC)o2)c1
O=C(c1ccc(F)cc1)N1CCN(Cc2sc(Nc3ccc(C(F)(F)F)c(F)c3)nc2Cl)CC1
CC1=C(C(=O)OCc2ccccc2)C(c2cccc(C)n2)C(C(=O)OCc2ccccc2)=C(Cl)N1
CCN(CC)CCc1ccc(Cl)cc1CN(C(=O)C1CNCC=C1c1ccccc1)C1CC1
CCOC(=O)c1ccc2c(c1)oc(=O)n2CC(=O)Nc1sc2c(c1[N+](=O)[O-])CCC2
COC(=O)CCCCNC(=O)Nc1ccccc1F
O=C1OCC(C=Cc2cccnc2)=C1C=Cc1cccnc1
COC(=O)c1c[nH]c(CCc2ccccc2)nc1=O
CNCc1ccc(CN2CCN(c3ncc(Cc4ccccc4)cn3)CC2)o1
O=C1c2ccccc2CC12N=C(c1ccccc1)C(c1ccccc1)N2
Clc1cccc2c1Nc1ccccc1CC2N1CCCC1
COc1cc2[nH]c(=O)c3cn[nH]c3c2c(Cl)c1Cl
CSCCC(NC(=O)OC(C)(C)C)C(=O)NC(C=O)CCCCN
Cc1ccccc1C1CCCC(=O)N1CC(=O)NC(c1ccccc1)C(F)(F)F
Fc1ccc(OCCN2CCC(Oc3ccc4[nH]ccc4c3)CC2)cc1
C=CC12C=CC(=O)C=C1C(OC(C)=O)=CC1C3CC(F)C(C)(C)C3(O)C(O)C(C)C12C
COc1sc2nc(N3CCCC(C(=O)NCc4ccccc4C)C3)n(-c3ccccc3)c(=O)c2c1C
N=C(N)SCc1c(F)cc(F)c(-c2csc3c(NC4CCOCC4)c(C(F)(F)F)nn23)c1F
CC(=O)Nc1ccc(N)cc1
COc1cc2oc(-c3ccccc3)cc(=O)c2cc1-c1c(OC)cccc1OC
Cc1ccc(OCCSc2nnc(-c3ccc4c(c3)OCO4)n2C)cc1
CN(Cc1cccnc1Cl)C(=O)CNS(=O)(=O)c1ccc2ccccc2c1
O=C(NCCc1ccccc1)c1ccc2ccccc2c1
COc1ccccc1CN1CCN(CC(=O)NC23CC4CC(CC(C4)C2)C3)CC1
CC1(C)CC2(C1)C(c1ccc(-c3ccccc3)cc1)C2c1[nH]ncc1-c1ncc(C(=O)O)[nH]1
CCC(C)C(=O)C1(C2CCC(C3OCCO3)CO2)CCC(OC2CC(=O)OCCCCN(C=O)CCOC(=O)C2)OC1C
COc1ccc(C)c(S(=O)(=O)N2CCN(C(=O)CCCc3ccccc3)CC2)c1
c1ccc2c(c1)-c1ncnc3ncnc-2c13
CCCCC(CC)N(Cl)Cl
CCc1ccc(Cn2c(SCc3ccc(C(=O)NC4CCCCC4)cc3)nc3ccncc32)cc1
N#Cc1ccc(OCC(CNCCn2cccn2)C(F)(F)F)c(O)c1
Fc1cnc(CSc2nc3ccccc3n2CCc2ccccc2)cn1
N#Cc1ccc(-c2nn(-c3ccccc3)cc2C2CC(c3cccc(C(N)=O)c3)=NN2Cl)cc1
CN(C)c1nc(N2CCC(N3CCCC3)CC2)cc(-n2ccc3cnccc32)n1
O=C(Nc1ccccn1)C1CC(=O)N(c2ccccc2)C1
CCCCCCC(C)(C)c1cc(OC)cc(OCCCCCCCCCCNC2CCN(Cc3cc(OC)ccc3OC)CC2)c1
CCCCCCCCCCCCCCNS(N)(=O)=O
CCc1ccccc1CSc1nc(=O)n(CCCC(=O)NC2CCN(C)CC2)c2c1CCC2
CCC(C)N1C(=O)CNC(=O)CNC(=O)C(Cc2ccccc2)NC(=O)C2CCCN2C(=O)C(C(C)O)N(C)C(=O)CNC(=O)C1Cc1ccccc1
Cc1c(NS(=O)(=O)c2cccs2)c(C(C)C)nn1C
Cn1nc(-c2ccccc2)c2c1-c1ccc(F)cc1SC2
CC(C(=O)NCc1cccnc1)N1CC=CC1=O
COc1ccc2c(NC(=O)C(C)NC(C)=O)c(Cl)oc(=O)c2c1
Cc1ccc(-c2ccc(C(=O)N(c3ccc(N4CCNCC4)cc3)C(F)(F)F)o2)cc1
CCN(CC)c1ccc(C=NNc2n[nH]c(N3CCOCC3)n2)cc1
Cc1cc(-c2cc(NC(=O)CCCCCCC(=O)NO)c3ccccc3n2)ccc1O
O=C(c1cncc(-c2ccc(F)cc2F)c1)N1CCCCC1
CNCc1cn2c(CN3CCCC3)c(C)nc2n1-c1ccc(F)cc1
CCC(C)Nc1nc(C2CCCN2C(=O)c2ccoc2)no1
CC(c1cc2ccccc2s1)N(O)C(N)=O
CC(=O)Nc1ccc(S(=O)(=O)n2nc(NC(=O)c3cccs3)sc2=Nc2ccccc2)cc1
CCCc1cccc(OCC(=O)OCC(=O)N(Cl)C2CCS(=O)(=O)C2)c1
N=C(N)Nc1ccc(C(=O)CCC2c3ccc(O)cc3-c3cccc([N+](=O)[O-])c32)cc1
Cn1nnc2cnc(OCc3ccccc3)nc21
CC1CCc2c[nH]c(C(=O)NCCCN(C)C)c2C1
O=S1(=O)CCN(CC2CCOc3ccccc32)CC1
CN(C)c1ccc(C=C2N=C(c3ccccc3)N(N=c3[nH]c(Cl)nc(=N)[nH]3)C2=O)cc1
CN(C)C(=S)SCCn1nc(-c2ccccc2)ccc1=O
CC(=O)N(C(=O)c1ccc(N2CCC(C)CC2)nc1)C(C(=O)N1CCCC1)c1ccccc1
O=C(NCCc1csc(-c2ccccn2)n1)c1cc(Cl)cc(Cl)c1
Cc1cc(-c2nnc(NC(=O)c3ccc(S(=O)(=O)N4CCCC4)cc3)o2)c2ccccc2n1
O=C(C=Cc1ccc(C(F)(F)F)cc1)c1ccc(O)c2c1CC1C2C1(F)Cl
COc1ccc(OC)c(CN(CCc2cccc(C)c2OC)OC)c1
C=CC1C(OC2OC(C(F)(F)F)C(O)C(O)C2CO)OC=C(O)C1Cc1nnc(C=Cc2ccc(C(=O)O)cc2)o1
O=C(O)Cc1ccc2c(CC(=O)O)ccc(-c3ccccc3)c2c1
CC(C)C(=O)c1ccccc1C1C(C)C(=O)C(=O)N1c1ccc(-c2ccsc2)cc1
CN1CCC(OC(=O)NC(=O)c2cccnc2)CC1
Cc1ccc(C(OCC(O)CNC(C)(C)Cc2ccc3ccccc3c2)c2ccc(C)cc2)cc1
Cc1ccc(-c2nc3ccccc3c(=O)n2-c2c(C)n(Cl)n(-c3ccccc3)c2=O)cc1
c1cc(-c2cncc(CN3CCOCC3)c2)cs1
Fc1ccc(F)c(Cn2cc(CSC(=S)N3CCNCC3)nn2)c1
COc1ccc2c(c1)OC(c1cc(OC)c(OC)cc1OC)C(c1ccc(OCCCN3CCCC3)cc1)O2
COCOc1ccc2c(c1)S(=O)(=O)N(COC1C=CC(N(C(=O)C=Cc3ccccc3)C(C)C)C(OCOC)C1)C2=O
CCc1c(C)nn(CC(=O)Nc2ccc([N+](=O)[O-])c(F)c2)c1C(F)(F)F
COc1ccc(C)cc1C=NNc1cc(C)nc2c(OC)cccc12
CCc1ccccc1-c1n[nH]c2c1C(c1ccc(O)cc1)N(Cc1cccnc1)C2=O
COc1ccc(C(C)Nc2ncc3ncnc-3[nH]2)cc1
O=C(NCCN1CCN=C1[N+](=O)[O-])c1ccccc1[N+](=O)[O-]
CC(=O)N1CCN(c2nc(-c3ccccc3)cc(-c3ccccc3Cl)c2C#N)CC1
CCOC(=O)c1cc(N)ccc1N(CCCl)CCCl
COC(=O)CCSSc1ccccn1
CCc1cccc(CNCC2CCCN2CC)c1
Cc1ccc2c(c1)C(OC(=O)c1ccccc1)C1(C)OC3(CCN(C)CC3)CC21Cl
Cc1ccc(CC(=O)N2CC(O)C(CN(C)C)C2)cc1OC(F)(F)F
O=c1[nH]ncn1Cc1cc(Br)ccc1Cl
COn1c2cc(N3CCN(C)CC3)c(O)cc2c(=O)c2c(C)cc(Cl)cc21
O=C(COc1ccc(Cl)cc1)Nc1cccnc1
O=C(O)c1cccc(C(=O)COc2ccc3oc4ccccc4c3c2)c1
Nc1c(C(=O)Nc2ccc(N3CCOCC3)cc2)nc2oc3ccccc3n12
O=C(C1Cc2ccccc2CN1)N1CCN(c2ccccc2F)CC1
Cc1ccc2nc(CN3CCCCC3F)c(C)c(-c3ccc(F)cc3)c2c1
O=CN(O)CCCC(Cc1ccccc1)NC(=O)CCc1ccccc1
CC(C)CCNC(=O)C(C)CC(O)C(Cc1ccc(-c2ccccc2)cc1)NC(=O)CC(C)C
CC(CO)Nc1ccc2c(C(=O)O)ccnc2c1
O=c1c(Cn2cncn2)c(-c2ccc(F)cc2Cl)[nH]c2sc(Cl)c(Cl)c12
Oc1ccc(-c2ccccc2C(Cl)c2cccnc2)cc1
COc1cc(-c2n[nH]c3c2C(c2ccc(OC)c(OC)c2)N(Cc2cccnc2)C3=O)ccc1O
CN(C)C(=O)c1c(Cl)nc2ccccc2c1OCC1CNCCN1
CN(C)C(=O)Oc1cc(OCC#Cc2cccc(F)c2)ccc1Cl
Cc1ccc2c(CC(=O)Nc3ccccc3)c3c(nc2c1)[nH]c1ccccc13
CN1CCN(c2ccc(Cl)c(NC(=O)c3cccc(-c4cccc(-c5nc6cc(C(=O)O)ccc6[nH]5)c4)c3)c2)CC1
COc1ccccc1-c1cc(-c2ccco2)nc(N)n1
O=S(=O)(CC(F)(F)F)c1ccc2c3c1OC1c4c(c5cccc6c5n4CCCC6)CC4(O)C(C2)N(CC2CC2)CCC314
O=C(O)C=Cc1cccc(C2=NOC(CS)C2)c1
Cc1ccccc1NC(=S)Nc1cccc(C(F)(F)F)c1
CCN(CC)CCCC(=O)NC(=Cc1ccc(C#N)cc1)c1ccccn1
CCc1nn(CC)c2nc(C)cc(N(CC)c3ccc(C)cc3)c12
NC(=O)CCC(NC(=O)NCC(N)C(=O)O)C(=O)O
O=C(c1ccc2c(c1)nc(NCCc1ccc(F)cc1)c1c(=O)[nH]c(-c3ccccc3)nc12)N1CCCC1
Clc1ccc(COc2ccc(Nc3ncnc4cnc(N5CCOCC5)nc34)cc2Cl)cc1Cl
CC1=C(O)C(=C(NC(=O)c2ccc(Cl)cc2)[N+](=O)[O-])C(=O)OC1=O
O=C(O)CCn1c(-c2ccccc2)ccc1-c1ccccc1
O=C(COc1ccc(F)cc1)NN=Cc1cccc2c1OCO2
OC(CNCc1ccccc1)c1cc(-c2ccc(C(F)(F)F)cc2)nc2c(C(F)(F)F)cccc12
CCOc1ccc(C(=O)N=C(NC(=O)c2ccco2)Nc2ccc(C(C)(C)C)cc2)cc1
Cc1cccc(Cl)c1CN1CCc2c(c(=O)n(CC(=O)N3CC(C)NC(C)C3)c(=O)n2Cc2c(C)cccc2Cl)C1
CC(=O)NCc1ccc(S(=O)(=O)c2ccc(NC(=O)Nc3cc(C)no3)c(Cl)c2)cc1
CC(C)N(C)c1ccc2[nH]cc(CCNc3nc(=O)n(C)c(=O)n3O)c2c1
Cc1nnc(-c2ccc(COc3cccc(-c4ccccc4Cl)n3)cc2)o1
CCNc1ccccc1NC(=O)CC1SC(=NC(=O)c2cc(C)ccc2Cl)N(F)C1=O
Cc1cc(C)nc(C2CCCN(C(=O)Cn3ccccc3=N)C2)n1
CC(C)CC1CSSCC(C)NC(=O)C(C(N)=O)NC(=O)C(C(N)=O)NC(=O)C(CCCN=C(N)N)NC(=O)C(Cc2ccccc2)NC1=O
O=C(CCCO)Nc1cccc(-c2ccc(-c3nc4cc(O)ccc4[nH]3)s2)c1
CC1CCC2(C)CCC3(C)C(CCC4C5(C)CCC(=O)C(C)(C)C5CCC43C(C)(C)O)C12
Cc1cc(C(=O)Nc2ccccc2C(F)(F)F)ccc1-n1cnnn1
O=c1n[n+](-c2ccc(F)cc2)[nH]c(NCc2ccccc2)c1Cc1ccccc1
CN1CCC2C(CCc3ccccc3)c3c([nH]c4ccccc34)CCC21
Cn1cc(-c2ccc3nc(N)nc(N)c3c2)cn1
Cc1cc(=O)nc(SCC(=O)N2CCN(c3ccccc3)CC2)[nH]1
COc1ccc(Cl)c(NC(=O)CCCN2C(=O)C(c3ccccc3)Oc3cccnc32)c1
CC1Sc2ccc(OCc3ccc(CC(=O)O)cc3)cc2NC1=O
FC(F)(F)c1cccc(NN=Cc2ccc(-c3cccs3)o2)c1
Cc1ccc(CC(O)C(=O)N2CCCC2C(=O)NC(Cc2ccccc2)C(=O)NC(N)Cc2c[nH]cn2)cc1
Cc1ccc(C2=NC(NC(=O)C3CC3)c3nnc(Cl)n3-c3[nH]cc(S(=O)(=O)N(C)C)c32)cc1
CCc1cccc(C=NNC(=O)c2ccc(-c3nnc(OC)o3)cc2)c1
O=S(=O)(Nc1ccc(Cl)cc1)c1ccc(Cl)cc1
O=C(Nc1cccnc1)c1ccc(CNC(=O)c2ccc3ccccc3n2)cc1
COc1ccc(NC(=O)Cc2ccccc2)c2c1C(=O)c1cccc(O)c1C2=O
Fc1ccc(C=CC=NNc2ccccc2)cc1
Cc1nc(NN=Cc2ccccc2C)nc(Nc2nc(O)cc(Cl)n2)n1
Cc1ccsc1C=CC(=O)c1ccc(C(=O)O)cc1
C#CCCC(=O)NC(C(=O)Nc1nc(OCCC)c(CCC)s1)c1ccc(C)cc1
Cc1cc(Cl)ccc1-n1nc(C(=O)N2CCC(C(=O)NCCCO)C2)c(Cl)c1-c1ccc(Cl)cc1
NCc1ccc2c(c1)[N+]([O-])=C(c1ccc(F)cc1)C2=O
COc1ccc(CN(CCCn2ccnc2)Cc2ccc(Cl)cc2)s1
Cc1ccc(CCCCNCCc2c(-c3cc(NS(C)(=O)=O)cc(C(F)(F)F)c3)[nH]c3ccc(C)cc23)cc1
CC(C)(C)c1cc(C(=O)NC(=S)Nc2ccccc2O)c(C(C)(C)C)cc1OCCN1CCCCC1
c1ccc(CSc2ccc3c(c2)C2SCCC2CS3)cc1
CCCCCCCCCCCCCCCCC(N)CNCC(=O)O
Cc1cc(N)nc2[nH]c(C3CCCN3C(=O)C3CCC(=O)N3Cc3ccccc3)cc12
Fc1ccc2[nH]cc(-c3nc4c[nH]c5ccc(F)cc5c-4n3)c2c1
COC(=O)C12CCC3(C)CCCC(C)(C)C3C1=CCC1C3(C)CC(C)=CC(C)(C)C3CCC12C
Cc1ccc(CC(=O)NCCc2csc(-c3ccc(Cl)cc3)n2)cc1
COc1ccccc1COc1ccccc1C(=O)N(C)CC(=O)NCc1ccco1
COc1cccc(CNc2ccc3cc(Br)ccc3n2)c1OC
Nc1ccc2c(C=Cc3ccc(Cl)c(Cl)c3)ccnc2c1Cl
COC(=O)c1ncnc2c1cnn2-c1ccc(N)cc1
CCN(C(C)=O)C(N)=O
C=C(C)C1CC=C(C)CC1C
CCCCC(C(=O)O)N(C)C(=O)c1cccc(-c2nc3cccnc3n2Cc2ccccc2)c1OC
O=c1oc2cc(F)ccc2c([N+](=O)[O-])c1-c1ccc(S(=O)(=O)O)cc1
COC(=O)C1CCC2(C)C3=CC(=O)C4CC(OC(C)=O)C(C)CC4(O)C3CCC12OC(C)=O
CC(C)CN(C(=O)COC(=O)COc1cccc2c1OC(C)(CC(C)C)C2)c1c(N)n(Cc2ccccc2)c(=O)[nH]c1=O
CCN(c1cccc(C)c1)c1cc(O)c(C(=O)O)c(C(C)C)c1
CC(=O)Nc1nc(C)nc(NCCNc2ccc(N)cc2)n1
Cc1ccccc1NC(=O)c1ccccn1
Cn1nc2c(cc1=O)CN(Cc1coc(-c3cccc4ccccc34)n1)CC2
CCc1cc(NC(C)=O)c2nc(C(=O)NC3CN4CCC3CC4)cc(-c3ccc(C)cc3)c2c1
CCCN(CCCOc1ccc2[nH]ccc2c1)C1CCc2nc(N)sc2C1
Cc1nc(-c2ccccc2)cn2c(C(Cc3cccnc3)C(=O)NCc3cccc4ccccc34)cnc12
O=C1ON=C2CSc3cc(Br)ccc3N2c2ccccc21
C=C(Cn1cc(COC(=O)c2ccccc2)nn1)c1ccccc1
CCCc1ccc(CCNC(=O)c2nn(Cl)c3c2CS(=O)(=O)c2ccccc2-3)cc1
O=Cc1cccc(OCCc2c[nH]cn2)c1
COc1cc(S(=O)(=O)Nc2c(C)c(C)cc3c2ncn3C)c(C)cc1Cl
CC(C)(NC(=O)NC(C#Cc1cnc(C(F)(F)F)nc1)(c1ccc(O)cc1)C1CC1)C(F)(F)F
O=C(COC(=O)c1ccc(F)c(S(=O)(=O)Nc2ccccc2F)c1)Nc1ccc2ccccc2c1
C=C1C(=CC=C2CCCC3(O)C2CCC3C(CC2OC(=O)C(=C)C2O)OCCCO)CC(C)C(C)C1C
C=Cc1cc2c(cc1OC)CC(C(=O)N1CC3CC34C1=CC(=O)c1ccccc14)S2
Nc1cc(NC(=O)Cn2c(=O)n(CCCCC(=O)NCc3ccc4c(c3)OCO4)c(=O)c3ccccc32)cc(C(=O)O)c1
CCCC(=O)Oc1ccc2c3c1OC1C(=O)CC4(O)C(C2)N(C)CCC314
Clc1ccc2c(NCCN3CCNCC3)ccnc2c1
c1ccc2c(c1)[nH]c1ccccc12
CCOCCCN1CCc2c(c(=O)nc3sc(-c4ccccc4)nn23)C1
C(=Nc1nccs1)c1ccccc1
Cc1nc2ncnn2c2c1CC(C)S2
CC(C)CC(CC(O)c1ccccc1)C(=O)NO
O=C(Nc1ccccc1)N1CCC1(COc1cccnc1)c1ccccc1
O=C(C=Cc1ccc(O)c(O)c1)OCc1cc(O)c2c(c1)CC(c1ccoc1)OC2=O
CC(C)(C)c1c(Br)c(Br)cc2c(C=C3NC(=O)C4CC4C3=O)c([N+](=O)[O-])[nH]c12
CC(C)Cn1c(=O)n(C)c(=O)c2c1nc(SCC(=O)N1CCC3(CC1)OCCO3)n2C
O=C(O)C1CC12C(=S)Nc1ccc([N+](=O)[O-])cc12
COc1nc2ccccc2c(=O)n1-c1ccc(NC(=O)NCCCCl)cc1
COC(=O)c1c(-c2ccccc2)sc(C)c1N
COc1cc(OC)c(OC)cc1CNC(=O)c1ncn2c1CSc1ccccc1-2
CCN(CC)CCN1C(=O)C(O)=C(C(=O)c2cccs2)C1c1ccc(F)cc1
CC(C)CNCc1coc(-c2ccc(Cl)cc2)n1
CCN1C(=O)CSc2ccc(S(=O)(=O)Nc3onc(C)c3C)cc21
COC(=O)CO
O=C(CCCCCCc1ccncc1)NO
COC(=O)c1c(F)c(-c2cncc(F)c2)cc2c1c(=O)c(N)cn2C1CC1
Nc1nccc(C(c2ccccc2)N2CCN(c3ncccc3F)CC2)n1
CC(C(=O)NCc1ccco1)N1C(=O)c2ccccc2C1=O
COc1ccc(C2N=C(c3ccc(Cl)cc3Cl)N(C(=O)NCc3ccccc3)C2c2ccc(OC(F)(F)F)cc2)cc1
COc1ccc(N=c2[nH]nc(-c3cc(Cl)c(C)c(OC)c3)n2-c2ccc(OC)cc2)cc1
CC(NC1(F)C(I)C(COP(=O)(F)Oc2ccccc2)OC1n1cc(O)c(=O)[nH]c1=O)C(=O)OC(C)(C)C
CCCOc1ccc(S(=O)(=O)N(CC(O)CN2C(=O)NC(Cc3ccccc3)C2=O)CC2CCCC2)cc1
CCCCOc1cc(Cl)cc(O)c1C(=O)c1c(O)nc(I)c(Cl)c1-n1c(C(=O)c2ccc(OCc3ccccc3)cc2)cc(O)c1Cl
COCCC1CCN(Cc2ccc(OCCCN3CCCC3=O)cc2)CC1
Cc1ccc(C(Nc2nc(F)nc3c2ncn3C(C)O)[N+](=O)[O-])cc1
Cc1ccc(CCNC(=O)C[n+]2c(C)cc(S(N)(=O)=O)cc2C)cc1
Nc1nc(C#CCCN2C(=O)c3ccccc3C2=O)cs1
Fc1cc(-c2c(-c3ccc(Br)cc3)c(=S)n3n2CCC3)ccc1Cl
N#Cc1cc(-c2ccc(O)cn2)cc2c1OCC(F)CNC2
CN(C)CCC1CCCN(C(=O)c2ccc(NC(=O)c3cc(-c4ccccc4)ccn3)cc2)C1
COc1ccc(S(=O)(=O)NCc2cccnc2)cc1[N+](=O)[O-]
O=C(COc1ccccc1Cl)Nc1ccc(N2CCCC2=O)cc1
CCCCCN1CCCC(NC(=O)c2cc3cc(Cl)ccc3[nH]2)C1
O=C(NCc1cccs1)C1CCCN(C(=O)c2cc(-c3ccc(Cl)cc3)n[nH]2)C1
C=Cc1sc2nc(-c3ccccc3)nn2c(=O)c1NN=O
O=C(Nc1ccc2c(c1)CCC2)C1CCCc2cc(OC(F)(F)F)ccc21
O=C(O)c1ccc2[nH]c(-c3ccccc3-c3cccc(-c4cccc(Cl)c4)c3)nc2c1
COc1ccc(OC)c(C(=O)CSc2nnc(-c3ccco3)o2)c1
Cc1ccccc1C=C1C(=O)OC2(C=Cc3c(O)cc(O)cc3C2=O)OC1=O
COc1ccc(CNS(=O)(=O)CCNC(=O)c2ccccc2C)cc1
O=C(c1ccco1)N1CCC2(C1)CN(c1nccs1)C2
Cc1cc(CCNC(Cl)C(=O)Nc2cn(C)nc2C(=O)Nc2cc(C)n(C(=O)NCC(C)C)c2)ccc1Cl
CCC(=O)c1ccccc1OCC(O)CNCCNC(=O)c1ccc2ccccc2c1
Cc1ccc(N2CCN(C(=O)c3nc(C4CC4)ns3)CC2)nc1
O=C1SC(=Cc2ccc(Oc3cccc(Cl)c3)cc2)C(=O)N1Cc1ccc(Br)cc1
O=S(=O)(c1cc(Oc2ccnc(Cl)n2)cc(N2C=NOC2)c1)C(F)(F)F
Cc1ccc(C(=O)N2CCCCC2)cc1NC(=O)c1ccnn1Cl
COc1cccc(CNC(=O)C2CCCN(S(=O)(=O)c3ccc4c(ccn4C)c3)C2)c1
COc1ccc2c(c1)C(=O)C(=NNC(=O)Cc1ccc(Br)cc1)C(=O)N2C
COC(=O)C1=C(C)NC(C)=C(C(=O)OCCCCCn2cc(C(=O)c3ccccc3)cn2)C1c1ccc2nccnc2c1
Cc1ccccc1C1=NOC2C(=O)N(c3ccc(CCc4ccc(N5C(=O)C(C)C5c5ccccc5Br)cc4)cc3)C(=O)C12
CC(Cc1coc(-c2ccc(C(C)C)cc2)n1)NCCC(=O)NCCc1cccc2ccccc12
Cc1ncc(CN(C)C2CCN(C(=O)c3cccnc3)CC2)s1
COC(=O)CCSc1nc(Cc2nnc(C)o2)cs1
O=S(=O)(Nc1cccc(N2CCOCC2)c1)c1c(F)cccc1F
CS(=O)(=O)C(CNc1ccc2[nH]c(=O)[nH]c2c1)Cn1nc(-c2ccccc2F)c2c1CCN(O)C2
CC(C)c1ccc(C2(C(=O)OCc3ccc(O)cc3)CCN(CCc3ccccc3)CC2)cc1
CN(C)c1ccc(-c2nc(-c3ccco3)no2)cc1
O=C(c1ccc(Cl)c(-c2ccc([N+](=O)[O-])cc2)c1)N(CCN1CCOCC1)Cc1ccccn1
COn1c(C(=O)Nc2nn[nH]n2)c(C)c2cc(C(C)C)ccc21
Cc1c2c(cc3c(N4C(=O)OCC4F)noc13)CC1(C(=O)NC(=O)NC1=O)C1C(C)OC(C)CN21
COC(=O)c1[nH]c2cc(OC)c(OC)cc2c1NC(=O)c1cc2sc3c(c2s1)CCCC3
CN(Nc1ccccc1Cl)C(=O)c1cccs1
Cc1ccc(NC(=O)COC(=O)CCc2ccccc2)c(Br)c1Br
COC(=O)NC(=O)Oc1cc(O)cc(CO)c1
CN(Cc1cnc2[nH]c(N)nc(=O)c2n1)c1ccc(C(=O)NCc2ccccc2)cc1
CCCCCCCOC(=O)CSc1nnc(-c2cccs2)o1
N#Cc1cccc(Cn2cncc2CNc2ccc(C#N)c(-c3ccccc3)c2)c1
CCOC(=O)N1CCN(c2ccc(NC=C3C(=O)NC(=O)c4ccc(Cl)cc43)cc2)CC1
COc1cccc(-n2cc(Cl)nc2-c2cccc(C(F)(F)F)n2)n1
Cc1cn(CC(=O)Nc2ccc([N+](=O)[O-])cc2)cc1S(N)(=O)=O
CCOc1ccc(NC(=O)CSc2nnnn2-c2ccc(OCC)c(NC(=O)COC)c2)cc1
Cc1cccc(Oc2ccc(CN(C(=O)NCc3ccncc3)C3CCCCC3)cc2)n1
O=C(O)COC(=O)c1cc(C2CC2)nc2ccccc12
COc1ccc(C)cc1C(=O)C=Cc1ccc(C=CC(=O)c2ccc3c(c2)C=CC(OC)(OC)O3)cc1
Cc1cccc(C2(O)CCN(CCc3ccccc3C)CC2C)c1
COc1ccccc1C1=Cc2[nH]c3ccccc3c2SC1
O=C(c1ccccc1)c1cc(Cl)ccc1OCC(=O)N1CC(Cl)C(c2ccc(F)cc2)C1
Cc1ccc2c(c1)N=C(N1CCN(C(=O)N(C)C)CC1)c1cnn(-c3ccccc3)c1N2
Cc1cccc2c1C(=O)c1c(O)cccc1C2C(=O)C(=O)NCCCCc1cccs1
Clc1ccccc1N1CCC(N2CCN(Cc3ncc[nH]3)CC2)CC1
CC(C)Cc1cc(-c2c(-c3ccccc3)[nH][nH]c2=O)cc2oc(=O)n(F)c12
CSC1=C(CSc2cc[n+](CC(=O)Oc3ccccc3)cc2)CSC2C(NC(=O)C(=NN)c3nc(C(=O)[O-])sc3O)C(=O)N12
O=C(CCCN1CCC(C(c2ccccc2)c2ccccc2)CC1)c1ccc(F)cc1
CC(C)NCC(O)c1ccc(O)cc1O
Cc1nc2c(c(=O)n1-c1cccc(N)c1)C(C)(F)CC2
Oc1ccc(-c2nc(CNC3CCC(c4cccc(C(F)(F)F)c4)CC3)co2)cc1
O=C(CCNS(=O)(=O)CCc1ccccc1)NCCCN1CCOCC1
COCOC(COc1ccccc1)Cn1cccc(NC(=O)OCc2ccccc2)c1=O
Cc1cc(CCCOc2c(C)cc(-c3noc(C)n3)cc2C(F)(F)F)on1
CCCc1ccccc1S(=O)(=O)NCC(=O)N(F)CC(=O)Nc1ccc(F)cc1
O=c1cc(N2CCOCC2)c2cc(OCc3cn(-c4ccc(F)cc4)nn3)ccc2o1
CC(C)CC1(C(O)CS(=O)(=O)CC(F)(F)F)CN2CCCCC2=C(C(C)C)N1C
CC1=C2C3OC(=O)C(O)C3C=CCCCCC3C(C)C(CC1)C2(C)CCC3(C)O
CC1C(O)C2(C)CC(C(C)(O)CCC(O)C(C)(C)O)C3C(CCC4(O)C(O)C(O)CC34O)C2(C)C1O
CCCc1ccc(Cn2ncnc2OC)cc1
O=C(c1cccc([N+](=O)[O-])c1)N1CCN(c2ccccn2)CC1
CC=C(C)C(=O)OCC1CC(C=CCCCOCC(O)c2ccccc2)OC1=O
CCCCNc1cccc(N=C(Cl)N2CC(c3ccccc3)C(c3ccc(Cl)cc3Cl)=N2)c1
O=C(c1ccccc1)N1CCCC(n2c(=O)[nH]c3ccccc32)C1
COC1(C=CC(O)C(O)CCCCCO)CCOc2c(C)cccc2C1
CCCCOC(=O)CCCC
CCOc1cccn2nc(-c3ccc(N)cc3)cc12
O=C(c1ccsn1)N1CC2CCCCC2(COc2cccnc2)C1
CCCCCCCCCCCCCCOC1=C(NC(=O)C(C)=C2C(=O)CC(C)(C)CC2=O)C(=O)c2ccccc2C1=O
CCCCCCCCCCCCOc1c(O)cccc1C(N)=O
CC1CCN(CCCNC(=O)c2nn(C)c3c2CS(=O)(=O)c2ccccc2-3)CC1
O=S(=O)(NCCCNS(=O)(=O)c1ccc(Cl)cc1)c1ccccc1
CCCc1ccc(N2C(=O)C3C(=O)NC(=O)C(c4ccc(F)cc4)C3C2=O)cc1
CCCc1cc(=O)oc2c3c(c4c(c12)OC(C)(C)CC4)OC(C)CC3=O
COc1cc2c(OC)ncnc2cc1NCCCCO
OCc1nc(NCc2ccsc2)c2ncn(C3C=CCC3)c2n1
N=C(N)c1cccc(-c2nc3ccc(C(=N)N)cn3c2NC2CCCCC2)c1
O=C(NCCCO)c1ccc(-c2ccc(NCc3cccc(Br)c3)cc2)cc1
Cc1ccc(-c2nc(C(=O)NCc3ccccc3F)c(C#N)o2)cc1
O=S(=O)(c1cccs1)N1CCC2(CC1)OCCO2
Clc1ccc(-c2ccc(Cl)c3cccnc23)nn1
COc1cc(Br)ccc1NC(=O)c1cccc(CNC(=O)c2cccc(C(=O)NCc3cccc(Br)c3)c2)c1
CN(CC1CC(c2ccc(C(F)(F)F)cc2)=NO1)C(=O)CNC(=O)OC(C)(C)C
COc1nc(N(C)N=Cc2ccc(OC)c(C(C)(C)C)c2)c2ccccc2n1
Cc1ccccc1-n1[nH]c(C)c(C=NCCc2ccccn2)c1=O
CCOC(=O)c1cccc(-c2nn(-c3ccccc3)cc2C2NC(=O)NC(O)=C2C)c1
Cc1cc(F)cc(C2CCc3cc(Oc4ncc(F)cc4OCCCF)ccc3O2)c1
CCC(O)C(N)C(=O)OC
FC(F)(F)c1ccccc1NC(=S)N(Cc1ccccc1)Cc1ccccc1
NS(=O)(=O)c1ccc(Nc2ncnc(Cl)c2NO)cc1
CCOc1ccccc1NC(=O)C(C)N1C(=O)C(=Cc2ccc(C)c(O)c2)SC1=S
Cc1cn(-c2ccnc(NC3CCCCC3)n2)nc1-c1ccccc1
COc1ccc(-c2csc(Nc3cccnc3)n2)cc1
c1csc(C2CC3(CCN(Cc4ccc5c(c4)OCCO5)CC3)CN2)n1
NCC(=O)NCCCCCCCC(=O)NO
Cc1ccc2nnn(OCc3ccccc3)c(=O)c2c1
CC(=O)c1ccc(S(=O)(=O)CC(=O)N2CCN(F)CC2)cc1
COc1ccc(Nc2ncnc3cc(F)c(Oc4ccc5[nH]ccc5c4)cc23)cc1Cl
O=C(C=Cc1ccccc1)Nc1cccc(C(=O)NCCc2ccccc2)c1
CN(C)CCCSC1=Cc2cccc3cccc(c23)C1=O
CN1CCC=C(C2c3ccccc3-c3nc4ncccc4n32)C1
O=C(Nc1ccnc(-c2cccnc2)n1)C1CCCCC1
O=C(c1c(-c2ccccc2)nnn1-c1cccc(C(F)(F)F)c1)N1CCc2ccccc21
O=C(COC(=O)c1cnccn1)NNC(=O)c1cccc(F)c1
CS(=O)(=O)c1ccc(CN(F)CC(=O)NC(=O)NC2CCCCC2)cc1
CN(C)C(=O)c1ccccc1Oc1ncccc1C(=NO)N1CCOCC1
OCC(O)COc1cccc(C#Cc2ccc(F)cc2)c1
C=CCC1CN(CCc2ccccc2)CCN1CCO
NC1OC(n2cc(-c3cccnc3)c3c(O)nc(CO)nc32)C(N)C1O
Cc1cccc(Cl)c1C1SCC(=O)N1c1ccc2c(F)cc(=O)oc2c1
CCCCCc1ccc(COC2C3CCN(CC3)C2C(c2ccccc2)c2ccccc2)cc1
CC(C(Cc1ccc(Cl)cc1)c1ccccc1)N(C)C
COC(=O)c1cc2c(c3ccccc13)C([N+](=O)[O-])CN2C(=O)C=Cc1ccc(O)cc1
COn1ncc2c(=O)n(CCc3ccc(C)cc3)cnc21
CCn1c(SCC(=O)NCc2ccc(Cl)cc2)nc2cccnc21
CCOC(=O)c1c(NC(=O)c2ccc(C)c(S(=O)(=O)N3CCCCC3)c2)sc(OC)c1C
COCC1CN(S(=O)(=O)N2CCCCC2)Cc2nn(C)cc21
CC(=O)Oc1c(C)cccc1-c1cc(C(=O)Nn2ccnc2)c2ccccc2n1
O=C1CC(=O)N(Nc2ccccc2)C1c1cccc(Cl)c1
CCCCC(O)C=CC1CC(O)C(O)C1CC=CCCCC(=O)O
CCNCCCCNCC
O=S(=O)(c1ccc(Cl)cc1)N1CCCc2ccccc21
OCC(O)Cn1c(CSc2nnc(Cl)o2)nc2cc(Cl)ccc21
CCC(C)C1NC(=O)C(Cc2ccccc2)NC(=O)C2CCCN2C(=O)C(C)N(C(C)CC)C(=O)C(CC(C)C)NC1=O
CCOCCCNC(=O)n1ncc2c(C)c(C)c(CCCC(C)C)nc21
CC1=C(CC=CC(C)(C)O)C(=O)c2ccccc2C1=O
COc1cccc(Cn2c(=O)n(-c3ccccc3)c(=O)c3sc4ccccc4c32)c1
CCCCCc1ccc2nc(C(=O)NC3CCCCC3)cn2c1
CCn1c(=O)c2c(n(CC)c1=O)=Nc1ccccc1N1CCN(c3ccccc3)C=21
COc1cc(C(=O)C=Cc2ccccc2-c2ccc(OC)c(OC)c2)ccc1Br
Cc1ccc2nc3c(=O)c(Cl)c(-c4ccccc4)cc-3[nH]c2c1
CN1C(=O)c2ccc3c4c2=C(CCC=4C=C(C(N)=O)C3=O)C(C)(C(=O)O)C1=O
O=C(NC1CCC(CCn2cc(-c3ccco3)nn2)OC1Cl)OCc1cc(Cl)cc(CO)c1
Clc1ccccc1Cc1cccnc1
CC(C)NC(=O)C(C)CC=CSC(=O)C(C)Br
C=CC1CC(C)C(C)(C)CC1OC(=O)c1nc(SCC(=O)OC2CC(C)(N)CC(C)C34CCC(=O)C3C2C(C)CC4)c(C)s1
Cc1ccc2c(c1)C(c1ccccc1)=NCC(=O)N2CN(CCCN(C)C)C(=O)NC(C)C
CCCCOc1ccc(C(=O)NC(=S)Nc2ccccc2[N+](=O)[O-])cn1
CN1CCc2nc3ccccc3n2CC1
Cc1cccc(CSc2nnc(-c3ccc(S(=O)(=O)NCc4ccco4)cc3)o2)c1
Cc1ccccc1-c1nc(CNC(C)c2ccccc2)co1
CC(=O)NCC1CN(c2ccc3c(c2)CCCN3C(=O)Nc2ccccc2)C(=O)O1
CCS(=O)(=O)NC(=O)c1cc(CC(C)CC(=O)n2ncc(F)c2OC)c(N)cc1F
Cc1ccccc1NC(=O)CNC(=O)c1nnn(-c2ccc(Br)cc2)c1O
CC(Cc1c(C(=O)O)[nH]c2ccccc12)NC(=O)C(CCCNC(=N)N)NC(=O)c1cc(Cl)n(-c2ccc(CCCNC(=N)N)cc2)n1
COC(=O)c1ccc(-n2nc(SCC#N)cc2-c2ccccc2)cc1
CCN(CC)Cc1ccc(C(=O)c2cc(OC)ccc2Cl)cc1
CCCc1nc2c(OCc3ccccc3)cccn2c1CCO
COC(=O)C1C(c2ccccc2)CC2CCC1N2C
COc1cc(C)c(OC)c(C(=O)NC2CCN(Cc3ccccc3)CC2)c1
CON1CCC(NC(=O)Cn2nc(-c3ccc(C)cc3)ccc2=O)CC1
C=C1C(=O)OC2C(C)C(OC(C)=O)C34C(CC3(C)OC(C)=O)C(OC(=O)C=CC=Cc3ccccc3)C3C1C(OC(C)=O)C=CC23C(O)C4OC
COc1cc(-n2nc(C)c3c(-n4cnc(-c5cnn(OC)c5)c4)ccnc32)cc(C(N)=O)c1C(N)=O
CON1CCN(c2cc3c(Nc4cccc(C)c4Cl)ncnc3cc2F)CC1
CC(C)OC(=O)CCSc1c(Cc2cccc3ccccc23)[nH]c(O)nc1=O
Cc1cccc(Cl)c1Nc1ncc2cc(-c3ccc(CN4CCN(Cl)CC4)cc3)cc(-c3nc[nH]n3)c2n1
Cc1ccc(-c2cnc3[nH]cc(-c4cccc(N)c4)c3c2)cc1F
COc1ccccc1C(=O)C1CCCN(Cc2cccc(Cl)c2)C1
COc1cnc2c(c1)CN(C(=O)C13CC(NC4CCOCC4F)CC1CN(C1CCCC1)C3)CC2
Cc1cc(NC(=O)CN2CCN(C)CC2)n(-c2ccccc2)n1
Cc1cccc(-c2c[nH]c3c(NC4CCCC(NS(C)(=O)=O)C4)ncnc23)c1
Cc1cc(NC(=O)CN2CCCC2)nc2ccccc12
Cc1c(-c2cccs2)n(Cc2ccc(Cl)nc2)c(=O)n1Cc1ccc([N+](=O)[O-])cc1
C=C1CCC2OC(=O)C(C(=O)O)C2C1C
CC1CN(C)C(=O)CCCn2nncc2COC1CN(Cc1ccc(-c2ccccc2)cc1)C(C)CO
O=C(NCCCN1CCOCC1)c1ccccc1SCCC(=O)N1CCOCC1
CCNC(=O)C1=NC2C(=O)N(C)C(=O)C2N1CC
Cn1cc(C2=C(c3c[nH]c4ccccc34)C(=O)NC2=O)c2ccccc21
CCC(Cc1ccccc1)NC(=O)c1cc(-c2ccc(Cl)cc2)n[nH]c1=O
CCOC(=O)C1CCN(S(=O)(=O)c2c(OC)noc2C=Cc2cccc(C)c2)CC1
CC(CO)C1CN(C)C(=O)CCCn2nncc2COC1CN(C)S(=O)(=O)c1ccccc1
Cc1cc(C)nc(N2CCCC3(C2)CN(c2nncs2)CCO3)n1
COc1ccccc1N1CCN(c2cc3c(c(C(=O)NC4CCCCCC4)c2)C(=O)OC3)CC1
Cc1cccc(Oc2ccc(CN3CCC4(CC3)CC(=O)C3=NN(Cl)C(=O)CC34)cc2)c1C
O=C1CCC(Nc2nccc(-n3cnc4ccccc43)n2)CN1
FC(F)(F)c1cccc(-n2nncc2-c2ccncc2)c1
O=C(CCc1coc2cc3occ(C(=O)O)c3cc12)Nc1ccc(S(=O)(=O)N2CCCCC2)cc1
CCCCCC[S+]([O-])N1CCCC1C(=O)NC(CC(C)C)C(=O)NC(CC(C)C)C(O)CC(=O)NC
O=C(NCC1CCCO1)c1ccc(CS(=O)(=O)Cc2ccc(Br)cc2)o1
N#Cc1ccc(NC(=O)c2[nH]c(C(F)(F)F)c(NC(=O)CCCN)c2Cl)cc1N
CCCC(=O)N(CCCCCN1C(=O)CCC1=O)c1ccccc1N(CCCl)CCCl
CN(CC(=O)NC1CCCC1)c1ccc(S(C)(=O)=O)cc1
Cn1ccc(NC(=O)N2CCC(S(=O)(=O)NCc3ccccc3)CC2)n1
CCCCCCCCOc1cc(C=CC(=O)OC2CC(O)OC(OCCc3ccc(O)c(O)c3)C2O)ccc1O
CN=C(c1ccccc1)c1ccccc1N
COc1ccc(C(CC(=O)N2CCCCC2)c2c(OC)cc(OC)cc2OC)cc1
CCCc1ccc(S(=O)(=O)CC[S+]([O-])Cc2ccccc2C(F)(F)F)cc1
Cc1ccc2c(c1)C1(CC(=O)N(Cc3cncn3C)C1=O)C(=O)N2Cl
O=c1cc(-c2ccccc2)oc2c(CN3CCOCC3)c(O)ccc12
CC(C)N(C(=O)CNCN1N=C(c2ccc(N)cc2)CC1(C)C)C(C)C
COC(C1CCC(NCc2ccc3c(n2)NC(=O)CS3)CO1)C(O)c1ccnc2ccc(C)nc12
Cc1ccc2c(c1)C(=O)C(=O)N2CCn1cc(COc2ccc3c(c2)OC(c2ccc(Cl)cc2)CC3=O)nn1
O=C(Nc1ccnn1C1CCN(Cc2ccccc2Cl)CC1)c1ccc2c(c1)OCO2
COc1cc(S(=O)(=O)N2CCC(C(=O)OCC(=O)c3ccccc3C)CC2)ccc1C
CCON1CCC(N(C(=O)c2cccc(Cl)c2C)c2ccccc2Cl)CC1
O=C(O)C=Cc1cccc(Cc2cc(NC(=O)c3ccccc3)[nH]n2)c1
CCON=CCOc1ccc(OCC(O)CNS(=O)(=O)c2cccs2)cc1
CC(C)(C)c1ccc(-c2cnn3ccc(F)nc23)cc1
Cc1cc(C)c2c(=O)nc(-c3ccccc3)[nH]c2n1
O=C(CN(Cc1ccc(Cl)cc1)S(=O)(=O)c1ccccc1OC(F)(F)F)Nc1cccc(F)c1
O=C(c1ccc(Cl)cc1)N1CCN(CCc2ccncc2)CC1
CS(=O)(=O)c1cc(Br)ccc1-c1ccc(-c2cnc(F)nc2)c(N)c1
CCOCc1cnc2n1CCN(C(=O)c1ccc(OC)c(C)c1)C2OC
CCCCOC(CCn1cncn1)c1ccc(CCCC)cc1
O=C1C=C(Br)C(=O)c2nc(-c3ccc4c(=O)n(-c5ccccn5)[nH]c4c3)ccc21
Cc1cccc(CC(=O)N(C)C2CCNC2)c1
Cc1cccc(NC(=O)Cn2c(C)cc(S(=O)(=O)c3ccc(Cl)cc3Cl)c2[N+](=O)[O-])c1
OC1CC2OC1C(O)(O)C2n1cnc2c(Nc3ccc(OCc4ccccc4)cc3)ncnc21
CC(=O)OC1CC2C3Cc4ccc(C)c5c4C2(CCN3CC2CC2)C(O5)C1=O
CCc1ccc(C(=O)NC2CCN(C3CCOCC3)C2)o1
CCN(CC)C(=O)c1oncc1C(=O)Nc1ccc(C(C)C)cc1
Cc1cccc(C(=O)c2ccc(-c3cccc([N+](=O)[O-])c3)s2)c1
CCC=Cc1cc(-n2cc(-c3ccc(C(N)=O)cc3)nn2)ccc1C(N)=O
COc1nc(C)ccc1S(=O)(=O)Nc1ccc(-c2cccs2)cc1
CC(NC(=O)C(N)Cc1ccc([N+](=O)[O-])cc1)P(=O)(O)O
COc1ccc(-c2csc3ncnc(N4CCC(Cc5ccccc5)CC4)c23)cc1
CC(C)c1cc(-c2nc(-c3cccc4cnccc34)no2)cc([N+](=O)[O-])c1[N+](=O)[O-]
COc1ccc(-c2cnc3c(c2)CN(C2CC2)C(=O)CN3)cc1
CC(C)(C)c1cccc(OCC=C(Cl)Cl)c1
N=C(N)NCCCC(NC(=O)CCCc1ccccc1)C(N)=O
CC(C)c1ccc(C(=O)COC(=O)C2CC2)cc1
CCCC1C(OC(c2ccc(OC)cc2)C2CN(O)C2)C(O)C1C(=O)NC(CCS(C)(=O)=O)C(=O)O
Cc1ccccc1OCC(=O)Nc1ccccc1C(=O)N1CCCC1
COCC(=O)N1CCCC1Cn1ccnc1C
CCc1ccc2[nH]c(C(=O)N3CCC(N(Cl)c4ncccc4NS(C)(=O)=O)CC3)cc2c1
CN(C)c1ccc2c(-c3ccc(C(=O)NCc4ccco4)cc3)c3ccc(N(C)C)cc3[o+]c2c1
CN(C)c1ccc(C=NNC(=O)c2cccc(S(=O)(=O)N3CCOCC3)c2)cc1
CCC(C#N)(c1ccc(Cl)cc1)c1c(O)cnn(OC)c1=O
Cc1ccc(Nc2nc(-c3ccccc3)cs2)cc1
C#CCOC(=O)C(CC)c1ccc2c(c1)C(=O)c1ccccc1C2=O
O=C(Nc1ccc(O)cc1)c1ccc2ccc[nH]c1-2
COC(=O)c1cc(C#N)cc(C(=O)Nc2sc3c(c2O)CC(OC)CC3)c1
c1ccc2c(c1)c(CN1CCCCC1)cn2CCCCc1ccc(OCCN2CCCC2)cc1
CCCCCCCCCSC1=C(C#N)NC2=C(C(=O)CCC2)C1c1ccccc1COC(C)=O
O=[N+]([O-])c1cccc(CSc2nc3c4ccccc4nc-3c(F)n2-c2ccc(O)cc2)c1
COc1cn(-c2ccc(C=C3N=C(c4cccc(Cl)c4)N(c4ccc(Cl)cc4OC)C3=O)cc2C)cn1
Cc1ccc2c(-c3ccccc3)c(OC(=O)c3ccc(C(F)(F)F)cc3)cnc2c1
COC(=O)c1nn(-c2ncc(Cl)cc2C)c(=O)c2ccccc12
O=C(O)c1ccc(NCn2cnc3sc4c(c3c2=O)CCCC4)cc1
Cc1cnn(C(=O)CC(NC(=O)OC(C)(C)C)C(=O)O)c1Br
N#Cc1c(C(=O)O)c2c(O)c(Sc3ccccc3)sc2n1-c1ccccc1
O=c1cc(N2CCN(c3ccc(F)cc3)CC2)c2cc(O)ccc2[nH]1
CCOC(=O)c1ccc(-c2nnc(CSc3nnc(-c4ccncc4)n3-c3ccccc3)o2)cc1
CN1CCN(CCNC(=O)Cc2ccccc2Cl)CC1
O=C(Nc1ccc(-c2ccnn2-c2ccc(F)cc2)cn1)c1ccccc1OC(F)(F)F
Cc1ccc(CNC(=O)CC2C(=O)NCCN2S(=O)(=O)c2ccccc2)c(C)c1
O=C(COCc1ccccc1F)NCc1ccc(F)cc1
CN(C)CCNCC(=O)N(C)Cc1ccc(-c2nc(Cl)co2)c(Cl)c1
Cc1nc2ccccc2n1-c1nc2c(c(NCc3cccs3)n1)CCNC2
COc1ccc(S(=O)(=O)N2CCC(C(=O)N3CCC(C(N)=O)CC3)CC2)cc1
Cc1cccc(-n2c(=O)c3c(c4cc(C)ccc4n3C)n(CCCN3CCCC3=O)c2=O)c1
CCOP(=O)(NC1OC(n2ccc(=O)[nH]c2=O)CC1O)OCC
O=c1c2ccccc2c2ccc(Cl)cc2n1C1CN2CCC1CC2
CCCCOCCCCCNC(=O)C(Cc1ccccc1)C(=O)O
CCOP(=O)(OCC)C1CC(C(=O)Nc2ccc(Br)cc2)ON1c1ccc(C(F)(F)F)cn1
COc1ccc(C(=O)C=C(C)Nc2ccccc2OCC(O)CNC(C)(C)C)cc1
CC#CC1(C)CCC2C3CCc4cc(O)ccc4C3C(=O)CC21O
C=CCN(C)c1cc(Cl)ccc1NC(=O)c1cccc(C)c1
COC1CN(C)C(=O)c2ccc(C)cc2Cc2cncn2CC1C=CC(=O)NO
O=C(O)CSc1ccc(-c2nn(-c3ccccc3)cc2C=C(C(=O)O)C(=O)O)cc1
CC1CN(C(=O)CCCOc2ccc3c(c2)OCO3)c2cc(Cl)ccc2O1
N#Cc1cc(Cl)cc(OCc2ccc(CCN3CCC4(CC3)OCCO4)cc2)c1
CCOC(=O)C1=C(Br)NC(C)=C(C(=O)OC)C1c1ccc(C)cc1
Nc1ccc(COc2ccsc2Cl)cc1
N=C(Nc1ccccc1)N1CCC(CNc2ncc(OCc3ccc4ccccc4c3)c(Nc3ccc4c(c3)CCC4)n2)CC1
Cc1c(-c2cccnc2)c2cc(OC(C)C(=O)O)ccc2n1Cc1ccc(S(C)(=O)=O)cc1
COc1ccc(-c2oc3c(Cl)cc(OC)cc3c(=O)c2N)cc1
CC(C)c1c(O)cc(CC(=O)O)c(C(=O)NC(Cl)C(=O)NC(Cl)C(=O)C(=O)Nc2nc(=O)[nH]cc2I)c1I
CCCCCCc1cccc(OCC(N)=O)c1
CC(C)CC(NC(=O)OCC(C)(C)C)C(=O)NCCCNc1cc2nc(-c3ccccc3)nn2c(N)n1
C#COc1cc2c(=O)oc3c(C)c(OC4OC(OC(C)=O)C(OC)C(OC)C4OC)cc4c(=O)oc(c1OC)c2c34
NCCCOc1ccc2[nH]cc(CC(=NO)C(=O)NCCc3c[nH]c4ccccc34)c2c1
CN(c1ccncn1)C1CCN(C(=O)c2cc(C3CC3)on2)C1
Oc1ccc2[nH]c3c(c2c1)CCNC3CCF
CCCCCCCCCCCCCCCCC(=O)NCc1ccc([N+](=O)[O-])cc1
COc1ccc(CCNC(=O)c2ccc3nsnc3c2)cc1
CCC(NC(=O)Nc1cnc2ccccc2c1)c1ccccc1
C=C1C(=O)CC(c2ccc(Cl)cc2Cl)CC1=O
CC(C)Oc1ccc(C(C(=O)NC2CCCCC2)N(Cc2cccs2)C(=O)c2ccccn2)cc1
CN(c1ncnc2[nH]ccc12)C1CCC(CS(=O)(=O)N2CCC(c3ncccn3)CC2)CC1
CCc1nn(C)c2c(N3CCN(CC4CC4)CC3)ncnc12
N#CN=C(N)N=C(N)Nc1cccc(CNC(N)=O)c1
CSc1ccccc1C(=O)c1c(N)sc2c1CCN(C)C2
CN1CCC2(CC1)CN(c1ccccc1NC(=O)Nc1ccc(F)cc1)C(Cl)c1[nH]c3cc(O)ccc3c12
CCCS(=O)(=O)N1CCC(COc2ccc3ncc(-c4ccccc4)n3n2)CC1
COC(=O)C(CNC(O)Cc1ccc(C)cc1)c1ccc(O)c(O)c1
Cc1ccccc1C1=NC(CCC(=O)Nc2ccc3c(c2)COC3)C(=O)N(C)c2ccccc21
O=C(OCc1cc(O)cc([N+](=O)[O-])c1)c1ccccc1Cl
NC(Cc1ccc(Cl)cc1)C(=O)O
COc1cc2c(cc1C=C1SC(=O)NC1=O)OCO2
CCOC(=O)Cc1cc(-c2ccc(C(C)(C)C)cc2)cc2cc(C(=O)OCC)c(=N)oc12
Cc1c(C2CCC(N3CCC(c4ccccc4)CC3)CC2)nc2ccccc2[n+]1C
CC(O)C(NC(=O)C(N)Cc1cccnc1)C(N)=O
O=C(NCc1ccccc1)OCC(O)CN(Cc1ccccc1)C(=O)NCc1ccccc1
Cc1oc2ccc(NS(=O)(=O)c3ccccc3)cc2c1C(=O)O
O=C(CSc1nc(Cc2ccccc2)nc2ccccc12)N1CCc2ccccc21
C=CCC1=C(C(=O)Nc2nc3ccccc3c(=O)n2C)SCCO1
O=C(CSc1cn(CCNC(=O)c2cc(=O)c3ccccc3o2)c2ccccc12)NCc1ccco1
CN1CC(C(=O)NCc2ccc(Cl)cc2SC(F)F)CCC1=O
CCOc1ccc(C(=O)C2CCCN(C(=O)c3ccnnc3)C2)cc1
CCCCC(O)CC1CC=CC(=O)O1
Cc1cc2nc(-c3ccccc3)cc(C(F)(F)F)n2n1
O=c1c2ccccc2n2cnnc2n1Cc1ccc(Cl)cc1
CCCCCCCCCC(=O)CC(=O)NC1CCOC1=O
O=C(CCC(=O)N1CCN(c2ccccc2F)CC1)c1ccc(Cl)cc1F
CCN1C(=N)C(C#N)C(c2ccc(F)c([N+](=O)[O-])c2)C2=C1CCCC2=O
NCCCCC(NC(=O)C(CCCNC(N)=N[N+](=O)[O-])NC(=O)C=Cc1ccccc1)C(N)=O
CC#CCOC1(CS(=O)(=O)c2ccc(S(=O)(=O)N(CC)CC)cc2)CCN(C(=O)NO)C1
CC(C)(N)C(=O)NC(CCCc1ccccc1)Cn1ccc(=O)n(Cc2ccccc2)c1=O
COc1cc(C=C2N=C(C)N(C(F)c3ccc(NCC(C)(C)C)cc3)C2=O)ccc1-n1cnc(Br)c1
Clc1ccc(N2CCN(CCCc3ccc4c(c3)Cc3cn[nH]c3-4)CC2)nc1
COc1nc(C)c(C)c(=O)n1-c1ccc(S(N)(=O)=O)cc1
CON1CCc2cc3c(cc2C1c1ccccc1)OCO3
O=C(NCc1ccccc1)c1cccc(-c2nc3cc(CO)sc3c(=O)n2Cc2ccccc2)n1
CNCc1c(F)cncc1-c1ccc2[nH]ccc2c1
CCOc1ccccc1NC(=O)c1cccc(CNCCCNc2ccnc3cc(Cl)ccc23)c1
Cc1cc(O)cc(SC(=S)NN=c2c3ccccc3[nH]c3ccccc23)c1SC=Cc1ccccc1
COc1cc(C(=O)NC2CC(=O)N(CCCCCCN3CCN(c4ccccc4Cl)CC3)C2=O)cc(OC)c1OC
O=[N+]([O-])c1cc(Cn2ccc3cc([N+](=O)[O-])ccc32)cc([N+](=O)[O-])c1
Cc1c2c[nH]c(C(=O)NCCCN(Br)CCCNC(=O)c3cccc4c(=O)c5cccc(Br)c5[nH]c34)cc-2c(Br)c1Br
O=C(Nc1ccccc1F)c1nc2cc(Cl)ccc2[nH]1
Cc1cnc(C)c(C=NO)c1-c1ccccc1
O=C(O)C(C1CCN(C(=O)C=Cc2cc(F)c(F)c(F)c2)CC1)N1CCC(c2c(C(F)(F)F)[nH]c3ccccc23)CC1
CCOC1(C(=O)NP(C)(=O)c2ccc(OC(F)(F)F)cc2)CCCC2(C)c3ccc(C)cc3CCC12
Cc1nc2n(n1)C(c1ccccc1C)C(C(=O)Nc1ccc(F)cc1)=C(Cl)N2
O=C(c1ccccc1)N1N=C(Nc2ccc(O)cc2)NC1(Cl)C#CC1CC1
CC(C)NC(=O)c1ccccc1N
CNC(=O)C(C)NC(=O)C(C(C)C)N(C)C(=O)C(C(C)C)N(C)C(=O)C(C(C)C)N(C)C(=O)C(C)NC(=O)C(C(C)C)N(C)C
O=c1c(O)cc2c(n1Cc1ccc(F)cc1)CCN(CCCc1ccccc1)CC2
CC(=O)c1c(O)c(C=O)c(O)c(C(C)=O)c1O
Oc1c[n+](Cc2cccc(OCCCCCCCCCCC[n+]3cc(O)c(O)cc3O)c2)c2ccccc2n1
Cc1c(O)cccc1C(O)CNC(O)Cc1ccc(-c2ccc(CCNC(=O)c3ccncc3)cc2)cc1
C=C(C(=O)Nc1ccc(F)cc1)c1ccc(F)c(OCC(=O)OCC)c1
CCCS(=O)(=O)N1CCCN(C(=O)c2ccc(OC3CCN(C4CCCCC4)CC3)cc2)CC1
CN1CCN(Cc2cc3c(s2)sc2ccccc23)CC1
O=C(NCCCOc1ccccc1)Nc1ncnc2c1C(c1ccccc1)c1ccccc1O2
NC(=O)c1cc(N2CCCC2)ccc1Cn1c(C2CCCN(C3CCCC3)C2)nc2ccccc21
O=C(COC(=O)c1ccc(Cn2cnc3ccccc32)cc1)Nc1ccc2c(c1)OCCO2
Nc1ccc2[nH]ccc2c1
CC(=O)O
CC(NC(=O)C1CCC2CN1C(=O)N2O)C(C(=O)O)c1ccccc1
COc1ccc(C=NNC(N)=S)cc1
Oc1ccc(C2CN3CCCC3c3ccccc32)cc1
CC(NC(=O)C1CCCN1C(=O)CC(NC(=O)C(CC(=O)O)NC(=O)C(CO)NC(=O)C(CC(=O)O)NC(=O)CN)C(C)C)C(N)=O
c1ccc(Cc2ccc(OCCCCCCc3noc(-c4ccc5c(c4)OCCO5)n3)cc2)cc1
CN1CCC(NC(c2ccccc2)c2cccc(-c3cccc(-c4nc5cc(C(F)(F)F)ccc5[nH]4)c3)c2)CC1
N=C(N)c1nc2ncc(N)cc2n1-c1ccc(-c2nc3ccccc3s2)cc1
CCCC1(C2=C(O)C(=O)c3ccccc3C2=O)OC(=O)C(=C2C(=O)N(Cc3ccccc3)c3ccccc32)CC1=O
Nc1cccc(C=Cc2nc(N)nc(O)n2)c1
Cc1ccccc1NC(=O)COC(=O)c1cc2occc2n1F
COc1cccc(N=Nc2c(C)n[nH]c2C)c1
COc1ccc(C(CNC(=S)Nc2cc(C)ccc2C)N2CCOCC2)cc1OC
COc1nc(-c2ccc(C)cc2)nc2oc(CC(=O)O)c(C)c12
COc1cc(Cl)c(NC(=O)C2CC3(CC(C(=O)Nc4ccc(Cl)nc4)=NO3)CN2C(=O)Nc2cncc(C(F)(F)F)c2)cc1F
Nc1cc(OCc2nc(F)nc(N)c2-c2ccc(CCc3ccccc3)cc2)ccc1Cl
CCOC(=O)C(NC(=O)c1ccccc1)C(=O)N1CC2(Cc3ccccc3C2)C1C(=O)Nc1ccccc1OC
O=[N+]([O-])c1ccc(N2CCN(c3ccc(C(F)(F)F)cc3F)CC2)c([N+](=O)[O-])c1
COc1ccc(CCNc2nc(-c3ccccc3)nc3ccccc23)cc1OC
O=C(CC(c1ccccc1)S(=O)(=O)c1ccccc1)Nc1ccc(Cl)cc1
COC(=O)n1c2c(c3ccc(-n4ccc(OCc5ccc(C)cn5)cc4=O)cc31)CCNCC2
Cc1cc(=O)nc(-c2ccccc2)[nH]1
CCCn1c(NC2CCN(Cc3ccc4c(c3)OCO4)CC2)nc2cccnc21
Cc1ccc(OCC(=O)NC2CC2)cc1C
Nc1cnc(Oc2ccc(C3(N4CCN(Cc5cccc(F)c5)CC4)C(=O)NC(=O)NC3=O)cc2)nc1
CNc1ccc(Cc2nnc(Cl)s2)cn1
CCCC(CCC)n1c(C(C)C)nc2cnc3[nH]ccc3c21
CC(C)c1nc(N2CCN(C#N)CC2)cc2[nH]c(-c3nonc3N)nc12
COc1cc(C=CC(=O)OCc2cc(=O)n3nc(-c4ccc(C)cc4)sc3n2)ccc1O
COc1ccc(CNc2nccnc2OC)c(N)c1
CC(C)c1cn[nH]c1C1CCCN(CCc2ccn[nH]2)C1
Cc1ccc2c(c1)C1(CCN(C(F)(F)F)CC1)CN2c1cccnc1
COC(COCc1ccc(O)cc1)CN1CCC(C2CCN(S(=O)(=O)c3ccc(Cl)c(F)c3)CC2)CC1
CCC1CCCOC1OC1CC(=O)CC(=O)OCC2OC(=O)NC2CC(=O)C(C)CC1OC(=O)NCC=Cc1ccc(-c2cnccn2)cc1
COc1ccc(N(C)CC(=O)Nc2ccc(S(N)(=O)=O)cc2)cc1
CN1C(=O)N(CCCC(=O)O)N(C)S1(=O)=O
COc1ccccc1CNC(=O)Cn1nc(Cl)c2sc3ccccc3c2c1=O
Cc1occc1C(=O)N1CCN(Cc2ccc3c(c2)OCO3)CC1
CN(C)c1ccc(C=NNc2ccccc2)cc1
CC(=O)Oc1ccc(C(=O)NN=C(O)C=Cc2ccccc2)cc1
C[N+](C)(C)CCOP(=O)([O-])NCCCNCCCN
Cc1cccc(F)c1-c1cc2c(NCc3ccccn3)nc(NC(F)c3ccccc3)nc2[nH]1
COc1ccccc1OCCC(=O)OCC(=O)N1CCCCCC1
COc1ccc(-n2sc3ncccc3c2=O)cc1
N#CCCN(C(=O)COc1ccc2ccccc2c1)C1CC1
COc1ccc(C(O)(OC)c2cccc(C)c2)cc1O
Cc1ccc(C(=O)NC(CCCCNC(=O)c2ccc(Cl)cc2)C(=O)O)cc1
O=C(NC1CCCCCCC1)c1ccc(Br)cc1
COc1ccc(CNc2ccc(S(=O)(=O)N3CCCC3)cc2[N+](=O)[O-])cc1OC
O=C(NCc1cccc(Cl)c1C(F)(F)F)C1CCC(=O)N1CCc1ccc(Cl)cc1Cl
COc1nn(CC(=O)Nc2ccc(C)cc2)c(=O)c2c1oc1cc3ccccc3cc12
CC(C)OC(=O)N1CCCC(Nc2nc(NCCCc3ccccc3)c3sccc3n2)C1
O=C(Nc1ccc(Oc2ccccc2)cc1)c1nn(-c2ccccc2)c(=O)cc1-c1ccncc1
CCOc1ccc(-c2c(C(N)=O)c(-n3ccnc3)c(C)n2OCC(=O)N2CCOCC2)c(C)c1
Cn1ncc2c(=O)[nH]c3ccccc3c21
CCC(=O)N1CCN(C(=S)NC(=O)c2ccc(Cl)cc2)CC1
Oc1cc(NN=CCc2ccc(C(F)(F)F)cc2)c2ccccc2n1
Cc1cc(-c2ccc3c(c2)CC(NS(=O)(=O)c2cc(S(=O)(=O)c4ccccc4)ccc2C(F)(F)F)C3)cc(F)c1F
COc1ccc(-c2nc3c(=O)[nH]c4ccc(N5CCOCC5)cc4n3n2)c(OC)c1OC
Cc1nc(SCC(=O)N2c3ccccc3N=C(N3CCN(N)CC3)c3ccccc32)n[nH]1
COc1ccc(S(=O)(=O)N(C)C)cc1C(=O)NC(C)Cc1ccsc1
CC(C)(CCCCOc1ccc(Cl)cc1-c1nc2ccccc2[nH]1)C(=O)O
CC1=NC(C)(N)N(c2ccc(OCCOc3ccccc3)c(S(=O)(=O)F)c2)C(N)=N1
CN(C)c1ccc(NC(=O)CN(C)S(=O)(=O)c2ccc3[nH]c(=O)oc3c2)cc1
CCc1cnc2c(c1)C(NCC(C)C(Cc1ccc3c(c1)OCO3)NC(=O)c1ccccc1O)CC1(CCC1)O2
COc1ccc(N2CCN(C(=O)C3CN(c4ccc(-n5cccc5)nn4)C3)CC2)cc1
O=S(=O)(c1ccc2ccccc2c1)c1sccc1-c1ccccn1
O=C(Nc1nnc(-c2ccccc2)c2ccccc12)c1ccco1
CC(C)CC1CN(S(=O)(=O)c2ccc3c(c2)oc(=O)n3CC(=O)O)c2ncccc21
CNC(=O)c1cc(Cl)cc(C)c1NC(=O)c1cc(Cl)nn1-c1ncccc1Cl
Cc1c(C)c(O)c2c(c1C)CCC(C)(CS(=O)(=O)NCc1ccc(OCCc3ccccc3)cc1)O2
Cc1ccc(N2CCN(C(=O)c3ccc4snnc4c3)CC2)cc1C
C#CCc1noc(-c2nc(Cl)n3c2CN=C(c2ccccc2)c2cc(C(N)=O)ccc2-3)n1
CC1CCCCN1S(=O)(=O)c1cccc(C(=O)OCC(=O)NCc2ccco2)c1
CCSc1nnc2c3c(c(OC(=S)Nc4ccc(Oc5ccccc5)cc4)nn12)C1CCC3CC1
O=C(CN1C(=O)COc2ccc(S(=O)(=O)N3CCCC3)cc21)NC1CCCC1
CON1CC(C(C)CO)C(CN(C)S(=O)(=O)c2ccc(C)cc2)OCCCCC(C)Oc2ccc(NC(=O)Nc3ccc(Oc4ccccc4)cc3)cc2C1=O
C=C(C)c1c[n+](CCCCCCC[n+]2ccc(O)c(C(F)(F)F)c2C(=O)OC)ccc1C(C)(C)C
CCCc1ccc(-c2cc(=O)n(CCCCC3CCCCC3)c(O)n2)cc1
CCc1nc(CC)n(Cc2ccc(NC(=O)c3ccccc3)cc2)c1C(=O)OC
CCOC(=O)C(Cc1ccccc1)NC(=O)C(N)CC(=O)O
COn1nc(C)c(CNCC(C)c2cccc(N(C)C)c2)c1O
O=C(Nc1ccc2c(c1)OCO2)Nc1nc(-c2ccc(F)cc2F)cs1
Cc1c(NC(=O)c2cc(-c3ccc(C(N)=O)cc3Cl)nc3ccccc23)sc2c1CCN(Cl)C2
CC1CN(CCOc2cc(N)ccc2Br)CC(C)O1
CCC(CN1CCCC1)C(=O)N1CCCC(n2cncn2)C1
Cc1ccc2nc(N)sc2c1
CC(C)(C)OC(=O)Nc1ccc(NC(=O)C(COCc2ccccc2)c2ccccc2)cc1
COC1CN(c2nc(N3CCOCC3)nc(N3CC(N)(O)c4cc(C)ccc43)n2)CC1C(N)=O
CC(NNC(=O)N1CCOCC1)c1cccnc1
Cc1ccc(C(=O)Nc2ccccc2)cc1Nc1ncnc2cnc(N3CCOCC3)nc12
CCc1ccc(C(C(=O)NC2CCCC2)N(CC(=O)NC(C)(C)C)C(=O)CCC(=O)Nc2nccs2)cc1
CC=CCOc1ccc(C=Nc2cccc3cccnc23)cc1
COn1cc(C2(S(=O)(=O)c3ccc(OCc4ccc(C(F)(F)F)cc4)cc3)CCNCC2)c2ccccc21
CC(C)c1csc(NC(=O)OC(Cn2ccc(-c3ccc(F)cc3)n2)C(F)(F)F)n1
COC1OC(Oc2c(-c3ccc(O)c(O)c3)oc3cc(O)cc(O)c3c2=O)C(OC2OC(CO)C(O)CC2O)C(O)C1OC
COc1ccc2c(c1)CC1(c3cccnc3)Oc3ncn(CCO)c(=N)c3C2O1
Oc1ccccc1C1NCc2ccccc2-n2cccc21
CC(C)CC(=O)c1cccnc1CNC(=O)CCC1CCCN1Cl
Nc1cc2c(-c3ccccn3)n[nH]c2[nH]c1=O
N#CC(=CSCc1ccc(Cl)cc1)C(N)=O
CC[n+]1ccc(C(=O)c2cc(C)ccc2S(=O)(=O)N(C)c2ccccc2)cc1
COc1ccc(-c2cc(C(=O)NN=Cc3ccc(C)cc3)c3ccccc3n2)cc1
Cc1cc2nc(-c3ccc(NC(=O)c4ccc(C5CC5)nc4)cc3)oc2cc1C
CC(C=CC=C(C=CC1=C(C)CCCC1(C)C)c1ccccc1C)=CC(=O)N1CCCCC1
CN(C(=O)c1cc(OCc2ccccc2)ccc1F)c1ccccc1
CS(=O)(=O)c1ccc(C(=O)Oc2ccccc2N2C(=O)c3ccccc3C2=O)cc1
CC#CC(CC(=O)O)c1ccc(Cl)c(Cl)c1
CC(NC(=O)c1cccc(COc2ccc(Nc3ncnc4ccc(-c5ccc(Cl)o5)cc34)cc2F)c1)C(F)(F)F
CN1CCN(C(=O)c2ccc(NCc3cc4cc(Br)ccc4n4nnnc34)cc2)CC1=O
CCOC(=O)CCCC12CCC3C(CCC4=CC(=O)C=CC43C)C1CCC2C
C=CCn1c(-c2cc(OC)c3c(c2)OCO3)n[nH]c1=S
COc1ccc(-c2noc(-c3cccc(N4C(=O)C5=C(CCCC5)C4=O)c3)n2)cc1
COc1cc(C)cnc1NC(=S)NC(=Cc1ccc(Cl)cc1)C(=O)Nc1c(Cl)cccc1Cl
CN(C)c1ccc(C(=O)NN2C(=O)CSC2c2cc(Br)ccc2O)cc1
CC1=CC(NC(=O)c2ccccc2C(=O)O)=CCc2c1[nH]c1ccccc21
Cc1cc([N+](=O)[O-])c(C)c(Sc2ccc(C#N)cc2)n1
COC(=O)c1ccc(-c2nnc(SCC(=O)N(C)c3ccc(Cl)c(C(=O)OC)c3)n2-c2ccc(Cl)cc2)cc1
COc1ccc(CCNC(=O)c2cc(S(=O)(=O)N3CCOCC3)ccc2OC)cc1F
Cc1cc(-n2nc(C(C)(C)C)cc2C2CCN(C(=O)C3CN(Cl)CC3c3ccc(F)cc3F)CC2)ccc1F
CN1CCN(n2nc(-c3ccccc3)c3[nH]c(=O)c4ccccc4c32)CC1
Cc1onc(-c2ccccc2Cl)c1C(=O)NC(=O)Nc1cccc2ccccc12
CCNC(=O)CN1CCc2[nH]c3ccc(C(N)=O)cc3c2C1
CCCN(CCC)c1cc(C)ccc1-c1c(Cl)nn2c(Cl)cc(C)nc12
CC(CN1CCN(c2ccccc2O)CC1)CN1CCN(S(=O)(=O)c2ccc3[nH]c(=O)[nH]c3c2)CC1
O=C(NCCn1cccn1)c1cc(-c2cccs2)nc2c1cnn2CC1CCCC1
CN(CCCn1cnc2c(cnn2-c2cccc(Cl)c2)c1=N)C(=O)OC(C)(C)C
CC1C(=N)OC2=C(C(=O)CC(C)(C#N)C2)C12C(=O)N(C)c1ccccc12
COc1ccc(NC(=O)Cn2nnnc2Cc2ccccc2OC)cc1
CON(Cc1ccco1)C1CC(=O)N(c2cccc(C)c2)C1=O
CCC(=O)c1ccc(C=C(NC(=O)C2CSCN2[N+](=O)[O-])C(=O)OC)cc1
Cc1ccccc1NC(=O)c1cc2nc(-c3ccc(OCCN4CCOCC4)cc3)cc(F)n2n1
Cc1ccc2c3c([nH]c2c1)C1(CC(=O)N(C)O)C(C(=O)N2CCOCC2)CC(CC(=O)NCC24CC5CC(CC(C5)C2)C4)C(=O)N1CC3
O=C1NC(Cc2ccccc2)C(=O)N2CCCC12
Cc1cc(C)c2oc(C(=O)NC(C)c3ccccc3)cc(=O)c2c1
CCc1cc(C)[nH]c(=O)c1CNC(=O)c1cc(-c2ccc(CN3CCC3)cc2)cc(N(C)C2CCOCC2)c1C
COc1nn(-c2ccccc2)c(-n2cccc2)c1CSCC(=O)NCc1ccc(C)cc1
COCCCNc1nc(C)nc2nn(CCc3ccccc3C)cc12
O=C(NCCc1cnc[nH]1)C(CO)N1C(=O)C(=Cc2ccccc2C=Cc2ccccc2)SC1=S
C(=NNc1nc(-c2ccccc2)cs1)c1ccc(Oc2ccccc2)cc1
OC1(c2ccccc2)Cc2ccccc2C2=NCCN21
CCOC(C)CCNC(=S)Sc1cc2c(C)cc(=O)oc2cc1OC
Cc1ccc2c(c1)CCCC(C(=O)N1CCC(c3ccn[nH]3)CC1)=C2Cl
O=c1c2ccccc2nc(Cl)n1-c1ccc(S)c(Cl)c1
CCC1=NC(=Cc2ccccc2Br)C(=O)N1O
Cc1ccc(S(=O)(=O)Cc2ccc(C(=O)N3CCOCC3)o2)cc1
COc1c(CCC(=O)O)cc(-c2ccc(C)cc2)n1-c1ccccc1
CS(=O)(=O)N(CC(=O)NN=C(N)N)c1ccccc1Cl
CC(NC(=O)C(CCc1ccccc1)NC(=O)c1cc2ccccc2[nH]1)C(=O)NC(Cc1cccc2ccc(OP(=O)(O)O)cc12)C(N)=O
Fc1ccc(CN(CC2CCCO2)C(=S)Nc2cccc(Cl)c2)cc1
O=C1CCC(c2cccnc2Oc2ccc(Nc3nc4ccccc4[nH]3)cc2)O1
Cc1cccc(C(=O)NC(=Cc2ccco2)C(=O)NC(Cc2ccccc2)C(=O)O)c1
COc1ccc(C(=O)NC(=S)Nc2ccc(N(C)S(C)(=O)=O)cc2)cc1
O=P(O)(O)OCCSSc1cccc(Cl)c1
COc1ccc(-c2c(OC)n(CCCN3CCCCCC3)c(=O)c3cc(OC)c(OC)cc23)cc1OC
COc1ccccc1NC(=O)c1cc(C(C)C)on1
Clc1ccc2c(c1)c1c(n2CCCn2ccnc2)CNCC1
N#Cc1ccc(C=C(O)C(=O)Nc2cnc3ccccc3c2)c2ccccc12
Cc1cc(Cl)cc(C(=O)Nc2ccc(Cl)cn2)c1NC(=O)C1CC1
CC1=C(C)C2=C3OC(CN(C)C)(C=C3CCC2)O1
N#Cc1ccc(C(=Cc2ccccc2)C(=O)C(F)(F)F)cc1
Cc1ccc(-c2nc3ccc(NC(=O)C4CCCCC4)cc3c(=O)n2Cc2ccco2)cc1
CCn1cnc2sc(C)c(S(=O)(=O)N3CCC(C(=O)N4CCC(C)CC4)CC3)c2c1=O
C#CCOc1ccc(F)cc1NC(=O)C(C)(C)N
COc1cnc(C(CNC(=O)c2cc(C)c(C)c(OC)c2)C2CCC2)cn1
c1ccc2c(c1)C1=NCCN1c1ccccc1-2
c1coc(Cn2cc(C3CN=C(Nc4ncc5cccnc5n4)O3)cn2)c1
O=C(O)c1ccccc1CNc1ccc(-c2ccccc2)cc1
Cc1ccc(C2CN(C(=O)CCS(=O)(=O)c3ccc(Br)cc3)CCO2)cc1
CC1(C)CC(=O)CC(C)(N)C1
CCOc1ccc(C=C2SC(=Nc3ccccc3)N(c3ccccc3)C2=O)cc1O
CCC(C)C(NC(=O)c1ccc(N(CCCOc2ccc3c(=O)cc(-c4ccccc4)oc3c2)C(=N)N)cc1)C(=O)O
CCCCCCCCCCCCCCCNC(C)OCCOCCCCC
Cc1ccc(S(=O)(=O)n2cc(NC(=O)C(C)(O)C(F)(F)F)c3ccccc32)cc1
C=C1C=CC(=O)C2OC(C)(O)C3CCC4(C)C(O)c5ccc6c(c5CC4(C)C3CC12C)C(=O)CC(OC(C)=O)C6(C)C
Cc1ccc2c(=O)c(-c3nnc(SCc4nn[nH]n4)o3)coc2c1
Cn1cc(S(=O)(=O)Nc2nccnc2Oc2cccc(C(=O)NC3=NCCS3)c2)cn1
CC(C)c1cccc(C(F)(F)F)c1-c1ccc(Cn2cnc(C3CC3)c2Sc2ccc(C(F)(F)F)cc2)cc1
CN(C)C(=O)c1ccccc1NC(=O)N1CCN(c2cc3[nH]c(=NCl)sc3cc2Cl)CC1
COc1cc2nc(-c3ccccc3C)cc(NCc3ccc(O)cc3)n2n1
CCc1cc(C(=O)O)c(O)cc1OCCCCOc1cccc2ccccc12
O=c1[nH]c2ccccc2n1C1CCN(CCc2c[nH]c3c(Cl)cccc23)CC1
S=c1[nH]c2ccccc2cc1CNCc1ccc(Cl)c(Cl)c1
O=C(O)c1cccc(N2CCN(c3ccc(N4C(=O)CCC4=O)cc3)CC2)c1
O=C(NCC1CCc2ncnn2C1)c1ccc(F)c(Cl)c1
Cc1ccc(S(=O)(=O)N2CCN(c3nc(C)cc(-c4ccccc4)n3)CC2)cc1
Cc1cc(O)ccc1C=Nc1nc(O)c2c(n1)CCC2
Clc1cccc(Cl)c1N=C1CCCCCC1
COc1ccc2c(c1)CC(c1nc3cc(C(N)=O)ccc3[nH]1)CCO2
Nc1ncncc1-c1ccc2c(c1)C1(COC(F)=N1)c1cc(-c3cc(F)cs3)cnc1O2
NC(CC(=O)O)CC(=O)CC1CCCCC1
O=C(c1ccc(Cl)cc1)c1cc(O)cc(F)c1Cl
Cc1ccc(S(=O)(=O)OC2C(COC(=O)c3ccccc3)OCC2OCc2ccccc2)cc1
N=C(N)NCCCC1NC(=O)c2ccccc2NC(=O)C(Cc2ccccc2)NC(=O)C2CCCN(C2)C(=O)C(CCCNCCCN)NC1=O
Cc1csc(-c2ccc(C=Cc3nc4[nH]nc(C)c4c(=O)n3C)cc2)c1
CC(C)S(=O)(=O)c1cc(Cl)c(-c2cnc(S(C)(=O)=O)n2Nc2ccc(OCc3ccccc3)cc2)c(Cl)c1
Nc1ccc2ccc(NS(=O)(=O)c3ccccc3Cl)cc2c1C(=O)N1CCN(c2ccncc2)CC1
COC(=O)c1ccc(C=CC2(C)OC3OC4CC5CCC6=C(CC(=O)OC6)C5CC4OC3(C)C(OCC=Cc3ccc(C(C)CCCC(C)C)cc3)C2O)cc1
C=CCC(NCC1CCCO1)=C1C(=O)N(C)C(=O)N(C)C1=O
CCCCC12C=CCN3CCC4(c5cc(C6(C=O)CC7C=CCN(CCc8c6[nH]c6ccccc86)C7)ccc5N(O)C4C(C)(C(=O)OC)C1)C32
COc1cccc(N2C(=O)C(CC(=O)NCCc3ccc(F)cc3)N(CCC3=CCCCC3)C2=O)c1
CCN(CC)S(=O)(=O)c1cccc(NC(=O)CSc2nnc(-c3ccoc3C)o2)c1
CC(C)c1ccc(C=Cc2cc[n+](C)c3ccccc23)cc1
COC(=O)C(N)CC(C)NP(=O)(OC)OCCCl
Cc1c2c3c(c4c1OCO4)-c1cc(O)ccc1CC3NCC2
O=C1NCCCCC1N(Cc1ccccc1Cl)C(=O)c1ccccn1
Cc1n[nH]c(C)c1CNCCC1CCCN1c1ccccc1O
O=C(Cn1ccc2ccccc21)NN=Cc1ccccc1
O=C(c1ccco1)N1CCN(NC(=S)Nc2ccc(F)cc2)CC1
CC1=C(C=CC(C)C(=O)O)CC(=O)C(C)C(CC(=O)NCc2ccco2)C(=O)C1
O=C(O)c1cc2c(cc1Cl)c(CCOc1ccc(Cl)cc1)c(Cl)n2C(c1ccccc1)c1ccc(C(F)(F)F)cc1
Cc1ccc(N2CC(C(=O)NC(Cl)C(=O)N3CCN(C(=O)c4ccco4)CC3)CC2=O)cc1
COc1ccccc1CNC(=O)C(C)NC(=O)c1ccccc1
O=C(Nc1ccc(Cl)cn1)N1CC2CCC(C1)N(Cc1ccc3c(c1)OCO3)C2
Cc1ccc(NC2CCN(C(=O)c3nccnc3C)CC2)nn1
CS(=O)(=O)c1ccc2sc(C(=O)Nc3nc4ccc(Cl)cc4s3)c(Cl)c2c1
COC(=O)C=CC=Cc1ccccc1C(=O)C1(Cc2ccccc2C(=O)O)C(=O)C(C)C=C1O
COCCNc1ncnc2ccc(-c3cnc(N)nc3)cc12
Oc1ccc(C=NNC(=S)Nc2ccccc2)c(O)c1
COC(C#CC1=C(c2ccc(S(C)(=O)=O)cc2)CCN(O)C1)c1ccccc1
COCCN1CCN(c2ccc(NC(=O)Cc3ccccc3)cc2)CC1
CCOCCCc1ccc2[nH]c(C(=O)N3CCC(N(NS(C)(=O)=O)c4ncccc4OC(F)(F)F)CC3)cc2c1
CC(NC(=O)c1cccc(S(=O)(=O)N2CCOCC2)c1)C(=O)NCCNc1ccc(C(Cl)(Cl)Cl)nc1
Cc1ccc(C)n1-c1cc(-c2ccccc2)nn1-c1ccccc1
COc1ccc(C(=N)NOC(=O)C=Cc2ccc(OCC(=O)O)c(OC)c2)cc1
O=C(CN1CCC(c2ccncc2)CC1)N1CCN(Cc2ccc3c(c2)OCO3)CC1
Clc1cccc(Nc2ccnc3[nH]c(-c4ccc5ccccc5c4)cc23)c1
CNc1nc(C(F)(F)F)c2cc(NC(=O)NCCc3ccc(N)cc3)ccc2n1
Cc1ccnc(NCC2CCC3(CCc4ccccc4O3)O2)c1
Cc1ccc(NC(=O)CS(=O)(=O)c2cn(Cc3ccccc3F)c3ccccc23)cc1
COCCNS(=O)(=O)c1ccc2c(c1)OCC(=O)N2CC(=O)Nc1ccccc1Cl
OC(CNCCCNC1CCCCC1)COc1cccc2ccccc12
CCC(c1cccc(NS(=O)(=O)c2ccc(O)cc2)c1)C1C(=O)OC2CCOC2C1=O
Cc1ccc(C(=O)N(C)c2ccccc2C(=O)N(F)C2CCCCC2)cc1
O=C(Nc1ccccc1)Nc1cc(Cl)ccc1COCC(F)(F)F
CC(C)n1ccc(NC(=O)c2nccnc2CCl)n1
Nc1ccc(Cc2cc(C(=O)NCc3ccccc3)c3cc(O)ccc3n2)cc1O
CC1(C2CCCCC2)CCN(CCC2(c3cccs3)CC2)CC1O
O=C1NC(=Cc2ccc([N+](=O)[O-])cc2)C(=O)N1CC1CCCO1
O=C(Nc1ccccc1)N1CCN(C(c2ccc(Cl)cc2)c2ccccc2Cl)CC1
COc1ccc(CCN(F)CCCC(F)(C#N)c2nc(-c3ccc(C)c(Cl)c3)c(-c3nc4ccccc4[nH]3)[nH]2)cc1C
CC(C)C(NS(=O)(=O)c1cc(F)ccc1NC(=O)NS(=O)(=O)c1cccs1)C(=O)O
Cc1cc(O)cc2c1C(=O)OC(O)CC=CC(O)CC=CCCCC=C2
CN(Cc1coc(-c2ccc(Br)cc2)n1)c1cccc2ccccc12
Cc1ccc(-c2nc(CN3CCCN(C(=S)Nc4ccccc4F)CC3)c(C)o2)cc1
O=C(NC(Cc1ccc(Cl)c(Cl)c1)C(=O)N1CSCC1C(=O)NCc1ccc(Cl)cc1)C1Cc2ccccc2CN1
O=C(NCCCN1CCN(c2ccccc2Cl)CC1)C1(c2cccc(Cl)c2)CC2CCC1C2
COc1cccc2c1C(=O)OC1OC(c3ccc(O)c(OC4OCC(CO)C(C)C4OC4OCC(O)C(O)C4O)c3)C(O)CC1O2
CC1C(O)C(O)OC1n1cc(CO)c2c(=S)nc(N)[nH]c21
COc1cc(C(=O)N2CC3CC(C2)c2cccc(=O)n2C3)cc(OC)c1OC
Cc1nc(NC(=O)CC(=O)O)c(C(=O)CC(N)C(=O)O)s1
CC(=O)NCC1NC(=O)C(CC(C)C)NC(=O)C2(CCCCC2)NC(=O)C(C(C)C)NC(=O)C(C(O)C(O)C(O)CO)CNC1=O
CC(C)N1CCN(C(=O)N(C(=O)OC2CC3c4ccccc4C2c2ccccc23)c2ccccc2)CC1
O=C(Nc1ccccn1)c1c(O)ccn(Cc2ccco2)c1=O
CC(C)COCc1ccc(Oc2ccc(C(=O)N3CCCC3)cc2C#N)nc1
CC(=O)NCc1ccc(-c2csc(NC(=N)NCc3ccccc3)n2)o1
N#Cc1ccc(Oc2ccc(N)cc2)cc1
COc1ccc2cc3n(c2c1)CCc1cc(OC)c(OC)cc1-3
Cc1ccc(C(=O)C2=C(F)C(=O)N(Cl)C2c2ccncc2)c(O)c1
Cc1cnc(Nc2ccc(OCCN3CCOCC3)cc2F)nc1-c1cnc2ccccn12
CCc1ccc(NC(=O)CSc2nnc(-c3cccnc3)n2C)cn1
O=C(OC1=C2CCn3c2c(c2cc4c(cc2c3=O)OCO4)C(=O)C1=O)C(=O)c1ccccc1
CS(=O)(=O)Nc1ccc(C(F)c2cccc(C(O)Cc3ccccc3)n2)cc1
CCCC1CCC2C3CCc4cccc(C)c4C3CCC12O
CC(C)Cc1ccc(Cc2nc(C(=O)NCC3CCC3)co2)cc1
O=C(NN=Cc1ccccc1)Nc1cccc(-c2ncccc2OCc2ccncc2)c1
O=C(C(Cc1nc(=O)c2ccccc2[nH]1)c1ccc(Br)cc1)N1CCNCC1
CNC(=O)c1cccc2c1CCC(NCc1cc(C)[nH]n1)C2
CCCCCC(O)c1ccc(S(=O)(=O)c2cc(Cl)c3cc(C(C)C)ccc3c2)cc1
O=C(Nc1ccc(N2C(=O)C3C4C=CC(C4)C3C2=O)c(Cl)c1)c1c[nH]cn1
CC(=O)N1Cc2cccc3c2C(C1)C(CNC(=O)C1CCN(C)CC1)C3N(C)C(=O)c1ccc2ccccc2c1
CC(Cc1ccc(C(N)=O)cc1)C(=O)NC(O)C(=O)NC(Cc1ccccc1)C(=O)NCC(=O)NC(Cc1c[nH]cn1)C(=O)NC(N)Cc1ccccc1
Cc1cccc(C)c1CNC(=O)C(Cl)NS(=O)(=O)c1cccc2c1NCC(Cl)(CC(=O)N(C)C)C2
Fc1cccc(-c2nc(OCC3CCCNC3)nc3c2CNCC3)c1F
Cc1cc(-c2n[nH]c3cc(NC(=O)NCc4cccs4)ncc23)n(C(F)(F)F)n1
CCOC(=O)C=CC(CCC(N)=O)NC(=O)c1ccc(CC(O)NC(=O)C(Cc2ccccc2)NC(=O)c2ccccc2)cc1
Cc1ccc(-n2c(SCc3nc(-c4ccccc4)no3)nnc2-c2csc(N3CCOCC3)n2)c(C)c1
O=C(NN=Cc1ccc2c(c1)OCO2)NC(=O)c1ccccc1
CN(C)CCCOc1ccc(CC(=O)NCCc2ccc(Cl)c(OCCCN(C)C)c2)cc1Cl
Clc1ccc2c(c1)-c1nncn1CCO2
COc1c(C(=O)NCc2ccccc2C)c(=O)n(O)c2ccccc12
CC(C)c1ccc(-c2ccccc2)c(NC(=O)C(F)(F)F)c1
Cc1cccc(-c2cn3nc(N4CCC(C(=O)Nc5ccc(Cl)c(C)c5)CC4)sc3n2)c1
C=CC(=O)Nc1cccc(Nc2nc(Nc3ccc(O)cc3)ncc2Cl)c1
CCCOc1ccc(CCNC(=O)Nc2cccc(-c3ccnc(Nc4ccc(Cl)c(C(Cl)(Cl)Cl)c4)n3)c2)cc1
CCc1cc(N2CCCC2CC(=O)NC2CCCCC2)n2ncnc2n1
CNC(C)Cc1ccc(OC)cc1OC
Cc1ccc(C(=O)CCC(=O)OCC(=O)C2CC2)cc1
O=[N+]([O-])c1ccc(-c2csc(=Nc3ccncc3)n2-c2ccc(Cl)cc2)cc1
CN1CCN(C(=O)Cc2ccc(C(=O)Nc3ccc(NC(=O)CCCCc4ccccc4)cc3)cc2)CC1
COc1ccc(Cl)c(CNC(=O)c2cn3cc(Cl)ccc3n2)c1
CC(C)NC(=O)C(C)N1CCSC1=Nc1ccccc1
CCNc1nc(=O)c2c([nH]1)N(C1CCCC1)C(=O)N1CCCCC21
CC(OC(=O)CCc1ccc(Br)cc1)C(=O)Nc1ccc([N+](=O)[O-])cc1Cl
COn1cc(C(=O)N2CCN(c3ccc(Cl)cc3)CC2)c(=O)c2cc(C)c3ncccc3c21
CC(=NOC(=O)OC1C[N+]2(CCOC(c3ccccc3)c3ccccc3)CCC1CC2)c1ccc(Cl)cc1
COc1nc(-c2ccc(C(=O)O)c(Cl)c2)ccc1Cn1cnc(-c2cc(Cl)sc2-c2ccccc2)c1
CCn1c(Sc2ccccc2)c(CCOC(N)=O)c(=O)[nH]c1=S
N#Cc1ccccc1NC(=C1C(=O)Nc2ccc(S(=O)(=O)NCCCN3CCOCC3)cc21)c1ccccc1
Cc1ccc(-c2nn(-c3ccc(C(F)(F)F)cc3)cc2C=C2SC(=O)N(c3nccs3)C2=O)cc1
COC1Cc2c(O)c3c(c(O)c2C(OC2CC(OC4CC(C)C(C(=O)CO)C(O)O4)C(O)CO2)C1)C(=O)c1c(O)cccc1C3=O
CCC(C)OC(=O)Cc1csc(C)c1
CN(Cc1cnccn1)C1CCCN(Cc2nc(C3CC3)no2)C1
Cc1noc(C)c1NC(=O)Nc1ccc2nccc(N3CCN(F)CC3)c2c1
C=CC(=O)Nc1cnc(Nc2ccc(N3CCN(OC)CC3)cc2Cl)nc1Oc1cccc(C(=O)C(F)(F)F)c1
O=C(C=C(NC(=O)c1ccccc1)c1ccccc1)c1ccccc1
CC(O)Cc1cc(NC(=O)c2nnnn2C)ccc1Oc1ccnc2cc(-c3cn(F)cn3)sc12
CC(C(=O)O)n1c2ccccc2c2ccccc21
Clc1ccc(OCCCn2ccnc2)cc1
COC1(C)CC(=O)C2=C(C1)NC(=O)C2=NNc1ccc(C)cc1
CCOc1cc(OCC)cc(-c2nc(CN3CCCCC3CCn3cncn3)co2)c1
O=C(NN=Cc1cccc(NN=CBr)c1O)c1nnn(-c2nonc2F)c1CN1CCCCC1
COc1ccc2cccc(CCNC(=O)c3cc(-c4ccccc4OC)c[nH]3)c2c1
COc1cccc(NC(=O)CNCc2ccc(C)cc2)c1
CN(C)c1ccc(C=Cc2ccccc2)cc1
CC1CCC2=C(CCC3C2(C)CCCC3(C)C2CCNCC2)C1
CC(CO)C1CN(C)S(=O)(=O)c2ccc(C#CC3=CCCCC3)cc2OC1CN(C)C(=O)CCC(F)(F)F
O=C(CCCc1ccccc1)N1CCc2c(CNc3ccccn3)n[nH]c2C1
N=C(N)CCN1C(=O)NC(Cc2ccc(O)cc2)C(=O)OC(c2ccccc2)CCCNC(=O)C(Cn2ccnc2)NC(=O)C1Cc1ccc2ccccc2c1
O=C1CC(C(CO)CO)C(CO)C(C(=O)C=Cc2ccc(CO)cc2)=C(F)N1
Cc1ccc(C=NNC(=O)c2cc(-c3ccc4ncccc4c3)[nH]n2)o1
COC(=O)c1c(C)c(C)n(CC(=O)N(C)Cc2ccncc2)c1-c1ccccc1
CCc1ccc(C2CCN(C(=O)c3cc(-c4nc(C#N)n[nH]4)c(C4CCC4)cc3CCO)CC2)cc1
CCOC(=O)C(=C(SC#N)c1ccccc1)P(=O)(OCC)OCC
CCCCCCCCCC(=O)NCCc1cccc(CC)c1C
Cc1ccc(C(=O)NCCOC(=O)CNC(=O)c2ccc(C)cc2)cc1
COC(=O)C=CC(CC(C)C)N(C)C(=O)C(NC(=O)C(C)N(C)C(C(=O)OC)C(C)C)C(C)(C)C
CC(C)Oc1cc(N2C(=O)c3ccccc3C2=O)cc(C(C)C)c1C(C)C
Cc1ccc2cc(Br)n(-c3ccccc3)c(=O)c2c1
CCOc1ccc(S(=O)(=O)NC(=NCl)NC2CCCCCC2)cc1
Cc1ccc(C(=O)c2c(F)oc3ccc(C#N)cc23)cc1
COc1ccc2cccc(CCC3CCNCC3)c2n1
O=c1c2ccccc2c2nc3c(c(-c4ccc(Br)cc4)nnc13)CCC2
COc1cc(C2OC(=O)N3C(c4cc(Cl)nc(Cl)c4)CCC23)cc(C(F)(F)F)c1
Cn1c(C=Cc2cc(F)c(F)c(F)c2)nc2ccccc2c1=O
Cc1cccc(Cn2cc(C(=O)C(=O)O)c3c(O)ccnc32)c1C
Nc1nc(=O)c2c(ccc3ccccc32)[nH]1
CC(=O)Nc1cccc(-c2nc3c(NC(=O)NC(C)C)ncnc3[nH]2)c1
O=C(CCCCC(=O)N(CC1CCC1)c1ccccc1)N1CCCC1
CC(=O)NCCNC(=O)C=Cc1ccccc1
O=C(O)CCCCNC(=O)c1csc(N(c2ccc(-c3ccc(OC(F)(F)F)cc3)cc2)c2ccccn2)n1
CCCC[N+]1(C)CCC(OC(=O)C(C)(c2ccccc2)c2ccccc2)CC1
Nc1ccc2c(c1)nc(CCNC(=O)c1ccco1)n2CC1CCCCC1
CCCCc1ccc(OCCCN(Cc2ccc(C(=O)O)cc2)c2ccc([N+](=O)[O-])cc2)cc1
Cc1cc(NCC(=O)O)cc(C)c1C
CN(C)c1nc(Nc2ccccc2)c2ncn(CC3COC(CO)O3)c2n1
O=C(COc1cccc2cnccc12)NC1CCN(CCc2ccc(O)cc2)CC1
Cc1ccc(-c2nccc(C(F)(F)F)n2)c(C(=O)Nc2ccc(N)c(NCc3ncccn3)c2)c1
Cc1ccc(C(=O)OCC(=O)NS(=O)(=O)c2ccc(Cl)cc2)s1
Cc1cccc(OC2CN(C(C)(C#Cc3cccc4[nH]nc(C(C)(C)C)c34)C(N)=O)C2)c1
Cc1noc(CN2CCC3(CCN(C(=O)N(C)C)C3)C2)n1
CCOC(=O)C1OC(=O)N2c3ccc(-c4nc(=O)c5ccccc5[nH]4)cc3OCC12
Cc1ccc2oc(=O)c(C(=O)Nc3ccccc3I)cc2c1
COC1CC2(O)C3Cc4ccc(CNC(C)=O)c5c4C2(CCN3CC2CC2)C(O5)C1=O
CC(C)C(NC(=O)CC(CO)Cc1ccccc1)C(=O)Nc1ccccc1
CC1CN(c2nc(NC(C)c3ccc(Cl)cc3)nc(N3CCOCC3)n2)CC(C)O1
O=c1cc(N=C2SCCN2Cc2ccco2)ccn1Cc1ccccc1
CNC(=O)Oc1cc(C#Cc2cccc3ccccc23)cc(OC)c1
COC(=O)c1cccc(NC(=O)C(C)NC(=O)C(Cc2ccccc2)NC(=O)C(C)NC(=O)C(O)C(C)c2ccccc2)n1
COc1ccc(N(C(=O)CCCCCOc2cc(O)cc(Cl)c2)c2ccc(Cl)c(O)c2)cc1
O=C(c1sc([N+](=O)[O-])cc1-c1ccc(C(F)(F)F)cc1)N1CCCC1
S=c1[nH]nc(-c2ccccc2)[nH]1
CCOC(=O)N1c2ccc(N)cc2S(=O)(=O)c2cc(S(=O)(=O)CC)ccc21
COc1cccc(COC2C3CCN(CC3)C2C(c2ccccc2)c2ccccc2)c1OC
O=C(c1ccc(F)cc1)N1CCC(n2cc(-c3cc(-c4ccccc4)nc(-c4ccccc4)n3)nn2)CC1
CC(NC(=O)COCC1CCCCC1)c1ccccc1
COc1cccc(NC(=O)c2cnc(SCC(=O)Nc3nccs3)c([N+](=O)[O-])c2)c1
CC(c1c[nH]c2cccc(OCc3ccccc3)c12)C(C)n1cnc2scc(O)c2c1=O
CC12Cc3cc4ccc(O)cc4nc3CC13CCN(O)C2Cc1ccc(Cl)cc13
Cc1c(CNC(=O)Nc2cnn(C)c2)cnn1C
CCCCCCCCCCNC(=O)CCNC(=O)c1ccccc1NC(C)=O
O=C(C[n+]1ccc(-c2cccc(Cl)c2Cl)cc1)Nc1ccc2c(ccn2CCCc2ccccc2)c1
CNC(c1ccccc1)c1cc(O)c2c(c1C=O)CCCC2
CCOn1c(SCC(N)=O)nnc1-c1ccco1
COc1cccc(CCNC(=O)C2CC(=O)N(Cc3ccc(Cl)cc3)C2)c1
CCCCCCCCCCCCCCCCNC(Cc1ccc(C(N)=O)cc1)C(=O)Nc1ccccc1C(=O)NC(O)Cc1ccccc1
NC1C=CC(n2cnc3c(=O)nc(COCP(=O)(O)OP(=O)(O)O)[nH]c32)OC1
CCCCc1ccccc1-c1ccc(Cn2c(Cl)nn(-c3ccc(S(=O)(=O)NC(=O)OC(C)C)cc3)c2=O)cc1
CCCCCCCNC(=O)C1CSC(C(=O)OCC)N1
Cc1cc(O)n(C#N)c(=O)c1C(O)c1ccccc1
COc1ccc(C=C2SC(=O)N(CC(=O)N3CCN(C(=O)c4ccco4)CC3)C2=O)cc1
O=C(NCc1ccc(Cl)c(Cl)c1)c1nn(C(F)(F)F)c2ccccc12
Cc1ccccc1C1CSCN1C(=O)c1cc(COc2ccccc2)on1
Cc1ccc2[nH]c(CC(NC(=O)c3ccc(C(=O)O)cc3)C(=N)N)cc2c1
CN1C(=O)COc2cc(NS(=O)(=O)c3ccccc3F)ccc21
CCCc1ccc(CNC(=O)c2ccc3c(c2)sc2nc(C)cc(C)c23)cc1
Cc1cnc(-c2cn3ncnc(Nc4cccc(-c5cc[nH]n5)c4)c3c2C)cn1
Cc1ccc(S(C)(=O)=O)c(NC(=O)C2CCN2Cl)c1
CC(=O)c1ccc(Oc2ccc(Nc3ncc(-c4ccc(Cl)cc4)cn3)cc2F)cc1F
CCCN(CCCCOc1cccc(-c2ccccc2)c1)CCc1ccccc1O
C=CC(=O)NN1CCN(c2ccc(Nc3ncc(OC)c(NCc4cccc(Cl)c4)n3)c(C)c2)CC1
CCc1ccccc1NC(=O)Nc1c(C(F)(F)F)sc2c1CCCC2
COc1ccccc1C(=O)Nc1ccc(C(=O)Nc2ccccc2N(OC)C(C)=O)cc1
COC(=Cc1ccc(O)cc1)C(=O)Nc1ccccc1
c1ccc(CCn2cnnc2C2CCN(c3ncccn3)C2)cc1
C=CCOc1ccccc1-c1noc(CCC(=O)NC2CCCCC2)n1
O=C1N(Cc2ccc(O)c(F)c2)CC(O)C1(O)CNCc1ccsc1
CC(=O)c1ccc(S(=O)(=O)NCc2ccc(C(=O)NCc3cccnc3)cn2)cc1
O=C(O)c1ccc(C(=O)NC(=Cc2ccc(COc3ccc([N+](=O)[O-])cc3Cl)cc2)[N+](=O)[O-])cc1
COC(=O)Cn1cc(C2C=C(C(=O)N3CCN(c4ncccc4CN4CCOCC4)CC3)OC(OCCCCO)C2)c2ccccc21
CN(CCOc1ccc(OCCN2CCCC2)cc1)CCc1ccc(OCCN2CCCCC2)cc1
CCCCN(CCCC)CC(O)c1cc(-c2ccc(Cl)cc2)nc(-c2ccc(Cl)cc2)c1
Cc1n[nH]c(C(=O)Nc2cc(C(=O)N3CCC(C)(c4ccc(C#N)cc4)CC3)ccc2F)n1
O=C(NC(Cc1ccc(OS(=O)(=O)c2cccc3cnccc23)cc1)C(=O)N1CCN(Cc2ccccn2)CC1)OCc1ccccc1
COc1cncc(C=NO)c1OC
Cc1ccc(C(=O)OC2=CS(=O)(=O)OC2(Cc2ccccc2)C(C)C)cc1
CCCC(=O)c1ccc(CN(Cc2cccnc2)CC2CNc3ccnn3C2)cc1C
CCNCc1nc(Cl)c(=O)n(CC(=O)Nc2ccc(C)cc2)c1-c1ccccc1
O=c1[nH]c2ccccc2n2nnc(-c3cccc(Br)c3)c12
COn1c(C)c(C)c2c(C)nc(Nc3ccccc3C)nc21
Cc1cc2ccccc2cc1-c1nc2ccccc2n1[N+](=O)[O-]
COc1ccc(C2COc3cc(O)cc(O)c3C2)cc1
CC(=CCOC(=O)c1cc(C)cc(C(F)(F)F)c1)C1=CC(=O)CC(C)(F)O1
CCCCCc1cc(OC)ccc1C1=C(C(=O)c2ccc(OC)cc2)C(OC)(OC)OC1=O
CCC(CC)C(=NS(=O)(=O)c1cc(Cl)ccc1-c1ccc(Cl)cc1)N(CC)CC
COc1ccc(CCNS(=O)(=O)c2cc(C(=O)N3CCC3)ccc2F)cc1OC
Cc1cc(NC(=O)CN2C(=O)NC(C3CC3)(C(F)(F)F)C2=O)no1
O=C(C=Cc1ccco1)Nc1ccc(CC(=O)NCC(=O)NC(Cc2c[nH]c3ccccc23)C(=O)N2CCC(Cc3ccccc3)CC2)cc1
Cc1cccc2c1OCC(CNc1ccc(O)nn1)([N+](=O)[O-])CO2
COc1ccc(C(Cc2ccc([O-])cc2Cl)N2CC[N+](Cl)(OC)CC2)c(C)c1
Cc1ccc(Oc2cc(C(=NC3CC(C)CC(C)(F)C3)NO)ccn2)cc1
CNC(=O)C1OC2(c3ccccc3)CN(C3CCOC3)C(=O)C1O2
CCN(CC)C(C)Cc1ccc(-c2ccccc2C(F)c2ccc(CC(N)=O)cc2)cc1
COc1cccc(NC(=N)c2ccc(OC)c(C)c2)c1
Cc1nc(N)nc2c1ncn2CC1CCc2ccccc2C1
CCOc1ccc(S(=O)(=O)N2CCN(Cc3ccc(C)cc3)CC2)cc1
COc1ccc(OC(C)C)c(C2SCCC(=O)N2Cc2ccc3c(c2)OCO3)c1
Nc1ccc(NC(=O)CNCC2(c3ccccc3)CCCCC2)cc1
COc1c2ccc(NCCN(C)C)cc2nc2ccc(Cl)cc12
CC1(C)Cc2cccc(OCC(=O)N3CCCCC3)c2O1
CCCCc1cccc(N2C(=S)N(Cl)C(=O)C23CCCC3)c1
CC1=C(C(=O)NC(C)C)NCCS1
O=C(Nc1ccc(F)cc1)Nc1cc2nncn2c2ccccc12
Cc1cc(OCCCCCCCN2C(=O)c3ccccc3C2=O)c2c(c1)OC(C)(C(C)C)CC2
CSc1ccc(CCNC(=O)CSc2nnc(COc3ccc(O)cc3)o2)cc1
Nc1ncc(-c2nc(N3CCNCC3)nc3c2CCN(c2ccccc2)CC3)cn1
COC1(C(N)=O)CCCN(C(=O)Cc2ccc(C)cc2)CC1
COCCc1ccc(C#Cc2ccc3nc(N)nc(N)c3c2)cc1
COc1ccc(NC(=O)NCc2ccon2)cc1OC
CCCCCCCCCCc1c(Cl)cccc1S(=O)(=O)Oc1ccc(Cl)cc1NC(C)=O
COC1(C)CC(=O)c2cc(F)c(SN3CCN(c4ccccc4C)C(=O)C3)nc2C1
O=NN(CCCl)C(=O)NCC1C(O)C(O)OC1n1ccc(=O)[nH]c1=O
CCCCCCC1=NC(c2ccccc2)(c2ccccc2)C(=O)N1N
O=C(CSc1nc(=O)c(S(=O)(=O)c2ccc(Cl)cc2)c[nH]1)Nc1ccc2c(c1)OCO2
CCSc1c(C2=NS(=O)(=O)c3ccccc3N2)c(=O)n(CC2CC2)c2ccccc12
Cc1ccc(C(=O)NCC=CCN2CCN(C(c3ccccc3)c3ccccc3)CC2)cc1
N#Cc1ccc(C(Cn2cncn2)OC(=O)Nc2ccc(F)cc2)c(F)c1
COc1ccc2c(c1)c1ccc(NC(=O)c3ccccc3)cc1n2CCN(C)C
CC(=O)c1cc(Cl)ccc1-c1cccc(Cc2nnn(Cl)n2)c1
Cc1nc(N2CCOCC2)c2c(C)c(C(=O)Nc3ccccc3)sc2n1
COC(=O)c1cccc(CNc2cccc3ccc(OC)cc23)c1
CCc1cccc(F)c1OCCN1CCC(c2cc(-c3ccc(F)cc3)nc(=S)[nH]2)CC1
Cc1cccc(-c2nn(N)c(=NC3CCCCC3)s2)c1
COC1NC(=O)C(Br)NC(=O)C(Cc2c[nH]c3ccc(Br)cc23)NC(=O)CC(Cc2cccc(CCCNC(=N)N)c2)C(C)NC(=O)C(CC(C)C)NC1=O
CCOC(=O)COC1C(=O)C(=O)N(c2ccc(Br)cc2)C1=O
CC(NS(=O)(=O)C(C)C)c1ccc(-c2ccc(C#N)cc2)cc1
Cc1nc(N2CCOCC2)nc2c1CCN(C(=O)C1CCN(C(=O)N(C)C)C1)CC2
O=C(CN1CCNCC1)Nc1cc(F)ccc1F
O=[N+]([O-])c1ccc(S(=O)(=O)Nc2ccc(C3CCNCC3)cc2)s1
CCN(CC(C)(O)c1ccc(Cl)c(Cl)c1)c1ccccc1
CC(=O)OC1CCC2C3CC=C4CC(OP(=O)(OCc5ccc(C)cc5)Oc5ccc(C)cc5)CCC4(C(C)CCCC(C)C)C3CCC12C(=O)O
COC(=O)Cn1cc(NC(=O)c2cc(NC(=O)c3cc(C(=O)NCCC(=N)N)cn3N(CCCl)CCCl)cn2C)cc1C
N#CC1CC(C(=O)OCC(=O)Nc2ccc(OC(F)(F)F)cc2)N(C(=O)Cc2cccs2)C1
C=CC1CCC2C(CCC3CC4c5[nH]c6ccccc6c5CCN4CC3C)C3OC3CC12C(=C)C
Cc1ccc(NC(=O)N2CCN(CC3COc4ccccc4O3)CC2)cc1
CC(C)(C)N1CCN(CN2C(=O)c3ccccc3C2=O)CC1
CCOC(=O)c1ccc(-c2ccccc2)cc1OC(=O)C=Cc1ccc([N+](=O)[O-])cc1
COc1ccc(-n2cc(C(=O)N3CCN(c4ccc(F)cc4)CC3)c(-c3ccc(Cl)c(Cl)c3)n2)cc1
CN1C(=O)c2ccc(C(=O)Nc3cccc(C4=NCCN4)c3)cc2C1=O
CC(C)=CC(=O)Oc1ccc2cc(S(=O)(=O)N3CCN(C(=O)c4ccc(-c5ccccc5)cc4)C(C(=O)NO)C3)ccc2c1
CCOCCC1CC2CN3CCc4c([nH]c5ccccc45)C(C(=O)NCC(=O)OCC)(C2)C13
Nc1cc(-c2ncccn2)c(OCC2CCC2)cc1F
O=C(COC(=O)c1ccccc1SCC(=O)N1CCN(S(=O)(=O)c2ccccc2)CC1)Nc1ccccc1
O=C(O)c1ccccc1CSc1nnnn1-c1ccccc1
COC(=O)C(Nc1c(Cl)nc2ccccc2c1C)c1ccc(Cl)cc1
Cc1cc(Nc2ccc3c(c2)OCCO3)n(-c2c(C)cc(Cl)cc2C)n1
COc1cccc(C(c2c(C)[nH][nH]c2=O)c2c(C)[nH][nH]c2=O)c1
Cc1ccc(-n2c(-c3cccs3)nc3c(NC4CCN(c5ncccc5C(F)(F)F)CC4)ncnc32)cc1
CCCNC(=O)c1ccc(-c2ccc(CCNCC(Cl)c3ccccc3)cc2)cc1O
CN(C)c1cnc2[nH]c(=O)[nH]c2c1C(=O)NC1CCCNC1
COc1c(CO)ccc2ccccc12
CCC1CCC(NC(=O)CN2C(=O)c3cccnc3Oc3ccccc32)CC1
CC(=O)OCc1ccccc1C(=O)Nc1ccc(Oc2cccc(C)c2)cc1
CC(C)n1c(-c2ccc(N3CCN(Cc4c(-c5ccc(Cl)cc5)nc5ccccn45)CC3)cc2)nc2cc(Cl)ccc21
CCCCCCCC[N+](C)(C)CCCSCc1ccccc1
CC1CN(Cc2ccc3nc(-c4nonc4N)n(-c4ccc(C5(C(F)(F)F)CCC5)cc4)c3n2)CCN1CCO
O=C(COC(=O)c1ccc(Br)s1)NCc1ccccc1
COC(Oc1ccc(C)cc1)C(=O)NNC(=O)CCCN1C(=O)c2ccccc2C1=O
CCCN(C(=O)COC(=O)COc1ccc(Cl)c(Cl)c1)C1CCS(=O)(=O)C1
CNc1ccc2cccc(OCC(=O)NC3C4CC5CC(C4)CC3C5)c2n1
CCc1ncc(C(=O)CN2CCCCC2c2ncc(C)o2)s1
CN(C)c1cccc2cc(C(=O)N3CCC(CC(=O)NCCc4ccncc4)CC3)[nH]c12
COc1ccc2c(N3CCN(CCCOc4ccc(Cc5cccc6ccccc56)cc4)CC3)ccnc2c1
COC(=O)C1CC(OC2OCC(C)C(C)C2O)C(C)(C)C2CCC3C(C(=O)C=C4C5CCCCC5(C)CCC43C(=O)O)C2(C)C1
COC(=O)c1c(-c2ccc(C#N)cc2)cc(-c2ccc(C)cc2)oc1=O
Cc1ccc2[nH]c(-c3cc(Br)c(C)c(C#N)c3)c(SSc3c(C)c(Br)c(C)c([N+](=O)[O-])c3C)c2c1
Cn1nc(C2CCN(S(=O)(=O)NC3(C(=O)N4CCCC4)CC3)CC2)c2cccnc21
CC1(C)C2Cc3ccc(O)cc3C1(CCO)CCN2Br
CN(CCN1CCCC(c2nc3ccccc3[nH]2)C1)CC(F)(F)F
CS(=O)(=O)c1ccc(NC(=O)COC(=O)CCOc2ccccc2)cc1
CCCOC(=O)c1cccc2c1C(=O)c1c(OC)cccc1C2OC
Cc1nc(SCc2cn(-c3ccccc3)nn2)oc1CO
C=CCC(CC(=O)OC(CC=CCCCCCCCCC)C(=O)OCC(CO)CC1OC1=O)C(=O)O
CNC(=S)Nc1ccc(C)cc1C
CNc1sc2c(c1C(=O)Nc1ccccn1)CCCC2
CC1C(O)NC(c2c[nH]c3ccc(O)cc23)C1O
COC1CCC2C3CCC4CCC(NCC56CC7CC(CC(C7)C5)C6)CC4(C)C3CCC12O
Cc1ccc(C(=O)CSc2nc(=O)c(F)n[nH]2)cc1
COc1ccc2nc3cc(Cl)ccc3c(NCCC3NCCc4c3[nH]c3ccccc43)c2c1
NC1C(O)C(O)OC1n1cnc2c(CO)ncnc21
O=C1OCC(O)C(O)CC2CCC(O2)C(=O)OCc2cccc1c2
O=C(O)c1c2n(c3ccc(O)cc3c1=O)CCc1ccccc1-2
Cn1c2ncnc-2cc(=O)n1C
CCCCNC(=O)c1cc(NC(=O)c2cncc3cn(-c4ccc(N5CC(F)OC5=O)cc4F)nc23)ccc1-c1ccncc1
Cc1ccc2nc(S(=O)(=O)NC3CCCCCC3)oc2c1
COc1ccc(Cn2c(=O)n(Br)c(=O)c3nc(-c4ccc(C)cc4)[nH]c32)cc1
Nc1nc(N)c2c(Sc3ccccc3)c(NC(=O)Cc3ccc(-c4ccccc4)cc3)ccc2n1
O=C(CN1CCOCC1)N1CCN(S(=O)(=O)c2c(F)cccc2F)CC1
NC1CC(n2cnc3c(=O)nc(CO)[nH]c32)OC1O
Cc1ccc(OCc2cc(C#N)cc(C(=N)N)c2)cc1C(=N)N
O=C(O)c1cc(Cn2c3ccccc3c3cc(Cl)cc(S(=O)(=O)N4CCCC4F)c32)ccc1Cl
CCCCc1nc(C(F)(F)F)c(-c2ccc(-c3ccccc3-c3nn[nH]n3)cc2)n1C(c1ccc(-n2ccnc2C(=O)O)cc1)C(F)(F)F
COc1cccc(C2=NOC(=O)C2=Cc2ccc(O)cc2)c1
COC1CN(C(C)CO)C(=O)CCCn2nncc2COC1CN(C#N)S(=O)(=O)c1ccc(C)cc1
COc1ccc(NC(N)=S)cc1OC
CC(C)(C)c1ccc2c(C3CCN(CCCCOc4c(Br)cc(Br)cc4Br)CC3)noc2c1
NC(Cc1ccccc1)CP(=O)(O)C(Cc1ccccc1)C(=O)O
CCCCOn1nc(CCC)c2[nH]c(-c3cc(S(=O)(=O)N4CCN(C)CC4)ccc3C)nc(=O)c21
CC(C)CCCC(C)C12CCC(C)CC1C(=NNC(=O)c1ccccc1)CC1C3CCC(=O)C3(C)CCC12
CNC1CCN(CCC(=O)N2CCCc3cnc(O)nc3C2)CC1
CS(=O)(=O)Nc1ccc(Nc2c3ccccc3nc3ccccc23)cc1
CC(O)C(C)NC(=O)COc1csc(-c2cccnc2)n1
CCN1CCN(CCOC(c2ccccc2)c2ccccc2)CC1
Cc1ccccc1N1CCN(C(=O)c2cncn2F)CC1
O=C(NCCC(=O)N1CCCC2(CC(=O)c3ccccc3O2)C1)c1ccccc1
Nc1ccc(-c2cc(-c3ccccc3)[n+](-c3ccc(N)cc3)c(-c3ccccc3)c2)cc1
Nc1nc(C(=O)O)c2c(CNc3ccccc3N)ccnc2n1
CCCc1cc(CC)c(OC(CCC)c2ccc(OC(CC)CC)cc2)c(C(=O)O)c1
COC(=O)C(CC(C)C)NCCCOc1c(CCCNC(=N)N)cccc1OCCCNC(=N)N
COCC(=O)Nc1cccc(C)c1C(=O)Nc1ccc(C)c(C(=O)c2ccccc2)c1
NC(=O)c1cnc2[nH]c(-c3ccccc3)cc2c1Nc1cccnc1
N=C(N)c1ccc(CNC(=O)C2CCC(CNS(=O)(=O)c3cnccn3)CC2)cc1
CCC(=O)OC1C(=O)C2CCC3OCC3C2C(OC(=O)c2ccccc2)C2CC1=CC(OC(=O)CC(NC(=O)c1ccccc1)c1ccco1)C2
CCC=CCCCCC(NC(=O)c1ccccc1)C(=O)O
COc1cc(OC)c2c(c1)C(=O)C=CC2=O
c1ccc(CN(CCN2CCCC2)CCN(Cc2ccccn2)C2CCCc3cccnc32)cc1
CCCCc1cc(NS(=O)(=O)c2cccc(C(F)(F)F)c2Cl)ccc1-c1ccc(CN2C(=O)NC(C)(c3ccc([N+](=O)[O-])cc3)C2=O)cc1
CC(NC(=O)c1ccco1)C(=O)NC(Cc1ccccc1)C(=O)CNS(=O)(=O)c1ccccc1
CCc1c2n(cc(C(=O)NCc3ccc(O)cc3F)c1=O)CC1OCC(F)N1C2=O
CSCCC(NC(=O)C(CS)NC(=O)C(N)CC(C)C)C(=O)C1CCCN1C(=O)C1CCCN1C(=O)NC(CCCCN)C(=O)NC(CC(C)C)C(=O)O
NS(=O)(=O)c1ccc(OCCCn2cnc(-c3ccccc3)c2)cc1
O=c1ccc2ccc(OCCN3CCN(c4ncccc4NS(=O)(=O)c4ccccc4)CC3)cc2o1
Cc1ccc(C=CC(=O)c2ccc(NC(=O)C(C)N3C(=O)c4ccccc4C3=O)cc2)cc1
COc1ccc(Nc2ncnc3c2oc2ccccc23)cc1
C#[N+]c1cccc(CNC(=O)C2NC(C(NC(=O)c3ccccc3)C(=O)NCc3ccccc3)SC2(C)NC(=O)C(C)NC(=O)NNC(=O)C=CC(=O)NCC(=O)O)c1
COC(=O)c1c(C)c(NC(=O)c2cc3ccccc3o2)cc(C)c1SCC(=O)Nc1cccc(C)c1
Cc1ccc(C=C2NC(=O)N(c3cccc(OC(F)(F)F)c3)C2=O)cc1
O=C(CSc1nc2cccnc2[nH]1)Nc1ccccc1Br
CCOC(=O)N1CCC(C(Nc2ccccc2)c2ccccc2)CC1
C=C(C(=O)OC)C1=CC(=O)C=CC=CC(=O)OC(OC)CC2OC1CC2C
Cc1ccc(NC(=O)Nc2nnc(N(C)C3CCOC3)s2)cc1S(N)(=O)=O
NC1OC(n2cnc3c(N4CCc5ncnc(C6CC6)c5CC4)nc(CO)nc32)C(O)C1O
Cc1ccc(N2C(=O)NC(=O)C(=Cc3ccc(-c4cc(C)no4)o3)C2=O)cc1
CC(C)N(CCC(C(=O)Nc1ccccc1)N1C(=O)c2ccccc2C1=O)C(C)C
Cc1ccc(SCC(=O)Nc2cccc(N3CCOCC3)c2)cc1
COc1ccccc1C(=NNC(=O)c1cc2ccccc2cc1[N+](=O)[O-])c1nc2ccccc2[nH]1
CCOC(=O)C1CCN(C(=O)c2cc(CC#N)ccc2N(Cl)C(=O)N2CCOCC2)CC1
N#Cc1ccc(-n2cc(O)c3c2CCNC3=O)cc1
CC(C)CC1=CC(=O)C=C(OC(C)C)C1=O
CCC(C)NC(=O)C1CSC2c3ccccc3C(=O)N12
CCc1cccc(OCCCCCCCCCCC#N)c1
NS(=O)(=O)c1c2cc(NC(=O)N3CCOCC3)ccc2nn1-c1ccc(C(F)(F)F)cc1
O=C(O)c1ccc(-c2ccccc2C=NN2CCN(c3c(C(=O)O)sc4ccccc34)CC2)cc1
O=C(O)Cc1ccc(C(=O)Nc2ccc(-c3nc4ccccc4s3)cc2)cc1
NC(=O)c1ccc(COc2ccc3c(c2)C24CCCCC2C(C3)N(CC2CCCC2)CC4)cc1
O=C1CSC(=Cc2cccs2)C(=O)N1
COc1ccc(NC(=O)Nc2cccc(-c3nnc(-c4cccnc4)o3)c2)c(O)c1
CCS(=O)(=O)N1CCCC(n2cnc3ccccc32)C1
CCOC(=O)C1CCCN(C(=O)c2cc3ccccc3cn2)C1
CN(C)C=Nc1ccc(C(=O)NN=Cc2cccc([N+](=O)[O-])c2O)o1
c1ccc(-c2nc(CN3CCCCC3Cn3cncn3)co2)cc1
CCCCCCCCCCCCC[N+](C)(C)Cc1ccccc1C[N+](C)(C)CCCCCCCCC
COc1ccc(CNC(=O)c2cccc(Cl)c2)cc1
CC(=O)NC(C)C1(F)CCN(c2ncc(C)c(N3CCC(Oc4ccc(F)cc4)C3)n2)C1
CCSC(C)C1(C#N)NC(=O)C(C)=C(C)S1
CON=C(COCC1CC1)C(CCN1CC(O)(Cl)C1)c1ccc(C)c(Cl)c1
c1cc2c(cc1OCN1CCOCC1)CCC1(CCNCC1)O2
CCSc1ccc(C2C3CCCN3C3(C(=O)Nc4ccccc43)C23NC(=O)NC3=O)cc1
O=[N+]([O-])c1ccccc1C=NNc1ccnc2ccccc12
CCOC(=O)N1N=C(C(=O)NCCS(=O)(=O)N2CCC(CC)CC2)CCC1=O
CCN1CCCC1CNCc1coc(-c2ccc(OC)cc2)n1
COc1cccc(OC)c1CN1CCNC(=O)C1CC(=O)N(C)CCC1CCCO1
CN(C)C(=O)Nc1ccnn2c(C3CCCCC3)c(-c3ccc(Oc4ccccc4)cc3)nc12
CNC(=O)c1cccc(CN2C(=O)C(Cc3ccccc3)N=C(c3ccccc3)c3ccccc32)c1
COC(=O)Cn1sc(=O)n(Cc2ccccc2)c1=O
CN(C)CCOC(=O)C1CCC2C3CCC4NC(=O)C=CC4(C)C3CCC12C
Cc1ccc(N2C(=O)CSC2c2ccc(C)cc2N)c(C)c1
COC(=O)CCC(=O)c1ccc2[nH]c(C(=O)N3CC4CC45C3=CC(=O)c3[nH]c(C)c(C)c35)cc2c1
O=C(Oc1cccc([N+](=O)[O-])c1)C1CCCCC1
O=c1oc(-c2ccc(F)cc2)nc2ccccc12
CC(NC(=O)Cc1ccc2c(c1)OCCO2)c1cccnc1
CC(=O)c1ccc(CNC(=O)c2ccc3c(c2)S(=O)(=O)N=C2CCCCCN23)cc1
Cc1ccc(NC(=S)NC2CC3CCC(C2)N3C2CCCCC2)cc1C
Cc1ccc(CNC(=O)C2CC(=O)N(C3CCCCC3)C2)cc1
Cc1ccc(C)c(NC(=O)CN2C(=O)c3ccccc3S2(=O)=O)c1
COC1C(=O)N(CC2CCCN2)c2cccc(OCCCCCO)c2CC1c1ccc(F)cc1
CC1CCC2(O)C(CCC3OC32CCCC(=O)C=CC(C)C(C)C)C1
CCC(=NOC(=O)C12CC3CC(CC(C3)C1)C2)c1ccccc1
CC1C(OC2CC(C)(CO)CC(O)(O)C2=Cc2ccc(O)cc2)OC(O)C(C(=O)O)C1C
CCCCCCCCCCCCCc1nc2[nH]cnc2c(=O)n1O
O=c1[nH]nc2c3c(cccc13)Sc1ccc([N+](=O)[O-])cc1-2
C=CC(O)C1Cc2c(ccc3c(-c4ccccc4)cc(=O)oc23)O1
Cc1ccc(CS(=O)(=O)c2nc3cc(F)c(N4CCCCC4)cc3[nH]2)cc1
O=C(NCCN1CCC(c2cccc[n+]2[O-])CC1)Nc1ccc(Cl)c(Cl)c1
COc1ccc2cc3[n+](cc2c1OCCS(=O)(=O)c1ccccc1)CCc1cc2c(cc1-3)OCO2
CCOc1nc(C2CCCN2C(=O)c2cc(COc3ccc(F)cc3C)on2)no1
NC(CCP(=O)(O)CBr)C(=O)O
COCOc1c(-c2ccccc2)c(-c2ccc(OC)cc2)n(C)c1C=C1C(=O)NC(=S)NC1=O
CC(=O)OC12CCC3C(CC4OC45CC(C)CCC35C)C1(C)CCC2CC=C1C=CC(=O)OCC1
CC(C)Oc1ccc(CSC2=NCCN2C(=O)c2ccc(Br)cc2)cc1
CC1C(=O)c2cc(F)ccc2OC1c1ccc(S(C)(=O)=O)c(OC(=O)c2ccc(Cl)cc2Cl)c1
O=C1COc2cc(C=NNC(=O)c3ccncc3)ccc2N1
O=C(NS(=O)(=O)c1ccc(Br)cc1)c1cccc(F)c1
CC(=O)NC1CN(C)CC(=O)N1S(=O)(=O)c1ccc(C)cc1
C=CCOc1c(Cl)cnn(-c2ccc(Cl)cc2)c1=O
O=C(NCCCCCCCNC(=O)c1cc2ccccc2[nH]1)c1cc2ccccc2[nH]1
COC(=O)c1ccc(COc2ccccc2-c2cc(C)on2)s1
Cc1ccc(S(=O)(=O)N2CCC(C(=O)NCCc3ccccc3)CC2)cc1
CN(O)C(=O)N1c2ccccc2C=Cc2ccccc21
CC(=O)Nc1ccc(C(=O)Nc2cccc(Nc3nccc(-c4cccnc4)n3)c2)cc1
O=Cc1ccc(-c2cccs2)o1
CCOc1ccccc1CNC(=O)c1sc2nc(Cl)c(C)c(CC)c2c1C
CN1CCC(C(NC(=O)C2CCC3CN(C(=O)Nc4cccnc4)CC(=O)N32)c2ccccc2)CC1
C=CCNC(=O)C(F)(F)C(=O)N1CCC(C(=O)OC(C)(C)C)CC1
COC1(C(=O)N2CCCC2)CCN(C2CCN(Cc3ccccc3O)CC2)CC1
COc1ccc(-c2ccc(CN(CC(N)=O)C(=O)C(C)C)o2)cc1C(N)=O
CCCN1CCN(C(=O)c2nc[nH]c2C(=O)NC(Cc2ccccc2)C(=O)COCC)CC1
Cc1ccc(C2(C(=O)N3CC(S(=O)(=O)c4ccc(C(C)(C)C)c(Cl)c4)CC3C(=O)NC(Cl)C(=O)C(=O)NC3CC3)CN(C#N)C2)cc1
O=C(c1ccc(C#Cc2cc(C#Cc3ccccc3)ccc2Cl)cn1)N1CCOCC1
CCOC(=O)C(O)=CC(=O)c1cc(Cl)ccc1Cl
COc1c(C)cccc1NC(=S)NCc1c(C)n[nH]c1C
COc1ncc(-c2ccc3c(c2)c(-c2ccc(N)cc2)cn3OC)cc1C
O=C(O)c1ccccc1C=CC(=O)N1CC2C3CCC(C3)C2C1
Cc1c(Cl)cccc1NC(=O)c1ccc(S(=O)(=O)N2CCOCC2)cc1
O=C(Nc1ccccc1)C1=CC(c2ccc3c(c2)OCO3)CC(OCc2ccc(CO)cc2)O1
OCC1C(O)OC(n2cnc(F)c2Cl)C1Cl
NCCCOc1ccc2oc(=O)c(-c3cc4ccc(OCCCN)c(Br)c4oc3=O)cc2c1
CCCS(=O)(=O)N1CCN(c2ncc3c(n2)CCN(Cc2cccc(F)c2)C3)CC1
CCc1ccc(S(=O)(=O)N(NC(=O)CN(C)S(C)(=O)=O)c2ccccc2)c(C)c1
Fc1ccc(CSc2nnc(-c3ccc4c(c3)OCO4)o2)nc1
Cn1nnnc1SCC(=O)NC1CC1
COc1c(C)c(O)cc2c1C(=O)CC(C)(CCC=C(C)C)O2
Cc1ccc(-c2nn(Cc3ccccc3[N+](=O)[O-])c(=O)c3ccccc23)cc1
CCC(O)(CC)CC(=O)Nc1ccc(OC)c2c(=O)c3ccccc3oc12
CCSc1ccc(N(Cc2ccc3[nH]c(C)nc(=O)c3c2)C(=O)NC(CCC(=O)O)C(=O)O)s1
CCN(C)C(=O)OCCCC(=O)C(=O)NC(C)(C)C
Cc1c[nH]c(C(=O)Nc2ccn([N+](=O)[O-])n2)c1
CC(OC(=O)C1CC1)C(=O)Nc1ccc(Cl)cn1
CCC(=O)c1c(Cl)c(O)c2c(c1CC(C)(C)C)OC(c1ccccc1)CN2Cl
CC(C)CC(NC(=O)C(N)CCCNC(=N[N+](=O)[O-])NC(=O)CN)C(=O)OC(C)C
Cc1c(-c2ccccc2)[nH]c2ccc(OCCCCCNC3CCCCC3)cc12
Cc1cc(O)c2c(c1)CC(O)C(c1ccn(C)c1)C(C)(C)N2
COC(=O)c1cccc(C)c1NC(=O)COc1ccc(CC(O)NCC(O)c2ccccc2)cc1
COc1coc2ccc(C=CC(C)=O)cc12
CCCCON(C(=O)CCc1ccccc1C)C1CCN(CCC(c2ccccc2)c2ccccc2)CC1
Cc1cc(C)c(OCc2nnc(SCC(=O)NNC(=O)c3ccncc3)o2)c(C)c1
O=C(OCC(=O)c1ccc[nH]1)c1ccc(Cl)cc1
O=S(=O)(Nc1ccccc1)OCC1OC(n2cnc3c(SCc4ccnnc4C(F)(F)F)ncnc32)C(Cl)(C(F)(F)F)C1O
C=C(C)C(O)CC1(CC=C(C)C)C(C)CC2OC21
COc1cccc(C(=O)N2Cc3cccc(OC(F)(F)F)c3Oc3c(Br)cccc32)c1
COC(=O)c1nc(N2CCN(S(=O)(=O)c3ccccc3Cl)CC2)sc1C(C)C
CC(=O)Nc1cccc(C(=O)Oc2ccc([N+](=O)[O-])cc2)c1SCc1ccccc1
CC(C)CC(C(=O)OCC(=O)Nc1nnc(-c2ccco2)o1)c1ccc(C#N)cc1
Nc1nc2c(c(N3CCCC3)n1)CCCC2NCc1cccc2ccccc12
Cc1ccc(OCc2nc(C)c(C)nc2Cl)cc1
O=C(OC1C[N+]2(CCC(c3ccccc3)c3ccccc3)CCC1CC2)C(Cl)(c1ccc(O)cc1)c1ccc(Cl)cc1
Cc1cccc(NS(=O)(=O)c2ccc(NC(=O)C(C)N(C)CCc3ccccn3)cc2)c1C
CCc1cn(C2C=CC(COP(=O)(O)Cc3ccccc3)O2)c(=O)[nH]c1=O
COc1ccc(CC(=O)O)c2cc(C3=NNC(=O)CC3)[nH]c12
COC(=O)c1cc(O)cc([N+](=O)[O-])c1C1C(C)=C(Cl)Nc2nc3ccccc3n21
CC(NS(=O)(=O)OCC1OC(n2cnc3c(O)ncnc32)C(O)C1N)C(=O)O
COc1cc(C=CCOC2OC(O)C(O)C(OC3OC(O)C(O)C(O)C3O)C2OC(=O)C=Cc2ccc(CO)c(O)c2)ccc1O
CCC(=O)Nc1ccc(-c2ccccc2C)c2cc(CCN3CCN(Cl)CC3)oc12
CCOC(=O)C=CC(NC(=O)C(CCCNC(=N)N)NC(=O)c1ccccc1)C(=O)NC(Cc1ccccc1)CC(C)C
CCCCCCCCCCCCCCCCCC(=O)Nc1cc(F)ccc1C(=O)COc1c(F)cccc1Cl
CC(C)CCCC(C)C12CCC(OS(N)(=O)=O)CC1CC=C1C3CCC(C)C3(C)CCC12
COc1ccc(C=Cc2ccccc2C=NNC(N)=O)o1
Cc1cc(C)nc(N2CC(C(=O)Nc3cc(C)nn3-c3nc(=O)cc(C)[nH]3)CC2=O)n1
O=C1C2=C(C(=O)c3ncccc31)C1(CS2)NC(=O)N(c2ccc(O)cc2)C1=O
CCCc1cc2c(cc1F)c(=O)n(F)c1c2cnn1-c1ccccc1
CC(C)c1ccc(C(=O)Nc2ccon2)cc1
Cc1ccc2[nH]c(C34CC5CC(CC(C5)C3)C4)nc2c1
CCOC(=O)C1C=CN(C(=O)Cc2ccccc2)C2CCC3(OCC4(CC4)CO3)C12
Cc1ccc(S(=O)(=O)NNC(=S)NC(Br)c2ccccc2)cc1
CNc1nc2c(S(=O)(=O)c3ccccc3)c(F)nn2n1C
N#CC(=Cc1cccnc1)c1ccc(Cl)cc1
N=C1c2cc3c(cc2CN1CCOc1ccccc1)OCS3
NNC(=O)c1n[nH]c2snc(N)c12
CCOc1cc(CNc2ncnc3ccc(-c4ccc(S(=O)(=O)N5CCOCC5)cc4)cc23)cc(OCC)c1
Cc1nc(N2CCN(C(=O)C3(c4ccccc4)CC3)CC2)c2cc(N)ccc2n1
COc1ccc(-c2noc(OC)c2-c2cc(Cl)c(OC)c(Cl)c2)c(OC)c1
CC1CCC(CCCC2=CCCCC2)(N(CC[N-][N+]#N)C(=O)CCO)C2C(OCc3ccccc3)CC([N-][N+]#N)OC12
COc1ccc(C(=O)NC(C(=O)OCc2cc(=O)n3ccsc3n2)C(C)C)cc1
O=C(Cc1nccs1)Nc1cccc(-c2ccc(-c3nc4cc(F)ccc4[nH]3)cc2)c1
O=C(CSc1n[nH]c(=O)n1-c1ccccc1)NCc1ccccc1
Cc1c(-c2ccccc2)[nH]n2c(SCCC(=O)c3ccc(F)cc3)nnc12
Cc1ccc(CNC(=O)c2cn(Cl)c3nc(C)ccc3c2=O)cc1
COc1ccc(CCNc2nc3ccccc3c3nc(-c4ccco4)nn23)cc1OC
Cc1cccc(CNC(=O)CSc2nncn2C2CC2)n1
Cc1ccc(-n2nc(C(F)(F)F)c3c2NC(=O)CSC3)cc1
CC1CCC2(C(C)CCC(O)C(C)(C)O)C3=CCC4C(C)(C)C(O)CCC4(C)C3CCC12C
Cc1ccsc1CN(C)C(=O)Nc1ccncc1
CCCN(CCC)C(=O)c1cc(C)cc(CC(NC(=O)c2cc(F)cc(OC)c2OC)C(O)C2CN(S(=O)(=O)c3cccc(F)c3)CCN2)c1
O=C(c1ccc(OCCN2CCCCC2)cc1)c1ccc(Cl)nc1
O=C(Nc1ccc(-c2ccccc2)cc1)N1CCN(c2ncnc3[nH]cc(-c4ccccc4)c23)CC1
CNC(=S)n1nc(C)nc1N
COc1ccc(-c2nc(OC)n(N)n2)cc1C(N)=S
CC(=O)CCCCCC(O)C#CC(=O)NC(C)C(=O)O
O=C(O)c1ccc2[nH]c(S)nc2c1
COCC(C)NCc1nc2ccccc2[nH]1
CCOc1ccccc1-n1cc(CNC(=O)c2cc(OCC)c(Cl)c(OCC)c2)c(=O)c2ccc(C)cc21
CCC1CCCN(CC(N)C(=O)O)C1
COc1nc(C(=O)c2ccc(C)cc2)n2ncccc12
N#Cc1cc2ccccc2c(S(=O)(=O)c2ccccc2)c1C(O)c1cccc(C(=O)NO)c1
CNn1c(C(=O)N(C)c2ccccc2)cc2c(=O)n3cccc(C)c3nc21
Cc1cc(NC2CCCN(C(=O)c3cccc(C(F)(F)F)c3)C2)n2ncnc2n1
Oc1ccc(CN(Cc2ccccc2)Cc2ccccc2)cc1CN1CCCC1
COc1ccc(-c2nnc(N3CCN(c4nc(N)c5cc(O)c(Cl)cc5n4)CC3)s2)cc1
COC(=O)c1ccc(C2=C(c3ccc(OCc4ccccc4)cc3)C(C)(C(C)C)OOC2)cc1
CC(C)c1nc2c(c(N3CCN(C)CC3)nc3ccccc32)c(=O)n1-c1ccccc1
CC(C)n1cnc2c(Nc3ccncc3)nc(CN(C)S(C)(=O)=O)nc21
Nc1nccc2c1ncn2C1OC(CCCSCC(N)C(=O)O)C(O)C1O
Cc1ccc(Cn2cc3c(cc2=N)CS(=O)(=O)C3)cc1
CCOC(=O)c1n[nH]c(=O)cc1C
NCCSc1cc(N2CCN(c3ccnc(Cl)n3)CC2)ccc1Cl
O=c1oc2ccccc2c(NCc2cccnc2)c1-c1cccnc1
Cc1ccc2c(c1)-c1nc(-c3ccc(CN4CCN(C(N)=O)CC4)cc3)c(-c3ccccc3)n1CCO2
COc1c(Cl)nc(Cl)c(Br)c1-c1ccncc1
CCc1cccc(C)c1NC(=O)C1CCN(S(=O)(=O)Cc2ccccc2)CC1
COc1ccc(Br)c2c(Cc3ccsc3)c[nH]c12
C#CCNc1cccc2[nH]c(C(=O)NCc3ccco3)nc12
CC(C(=O)OCc1ccc(-n2cnnn2)cc1)c1ccccc1
COC1C=C2C(c3ccc(OC(C)=O)cc3)=CC=CN2C=C1C(=O)Nc1ccccc1
O=[N+]([O-])c1ccc(C=NNc2[nH]c(=S)nc3ccccc23)cc1
O=C1C=C(CCCCCCCCCCCCCC(C(CO)CCO)C2OC(C(=O)NC(CO)CO)C(O)CC2(O)O)OC1O
COc1ccc(CNc2c3ccc(C)cc3nc3cc([N+](=O)[O-])ccc23)cc1
Cc1ccccc1N=NC1C(=O)N(C(=O)c2ccc3[nH]c4ccccc4c3c2)N=C1Cl
OC1CCCC(c2cccnc2Oc2ccc(Nc3ccccn3)cc2)C1
Cc1ccc(C(F)(Cl)C(=O)NC2CCC(C(=O)O)(N3C(=O)c4ccc(NC(=O)NCCCCC(=O)O)cc4C3=O)CC2)cc1C
COc1ccc(C2CNCCO2)cc1OC(=O)Nc1cccc(F)c1
CCCCCCCCCCCC[N+](C)(C)CC[N+](C)(C)CCC
COc1ccccc1NS(=O)(=O)c1ccc2[nH]c(=O)c(=O)[nH]c2c1
Cc1ccc(NCC(=O)Nc2ccccc2C(=O)N2CCOCC2)cc1
COC(c1ccc(F)cc1)c1nc(-c2ccc3c(c2)OCO3)cs1
CCOC(=O)c1cc(F)ccc1-c1nccc2cc(S(=O)(=O)Nc3nccs3)ccc12
Cc1c(C(=O)Nc2ccc(F)cc2F)c(=O)n(O)c2ncccc12
O=C(O)c1ccc(NC(=O)C2(C(=O)Nc3ccc(-c4ccccc4OCC(F)(F)F)cc3)CC2)cc1
Cc1ccc2c(c1)nc1n2CCC(c2ccccc2)C1
O=C(COc1ccccc1)Nc1ccccc1C(=O)NCc1ccco1
O=C(Cc1cc2c(F)cc(COc3cc(F)cc(C(=O)O)c3)nc2cc1Br)NCc1ccc(F)cc1
Cc1ccc(O)c(CN2CCN(C(F)(F)F)CC2)c1
COc1ccc(CC(=O)Nc2nc(Cc3ccc(C)cc3)ns2)cc1
Cc1nc2cc(C(=O)NCC(=O)Nc3cccc(Br)c3)ccc2[nH]1
CC1=CC(O)(CCO)C2CCC3C4CCC56CCC(C)C(OC5)C6C4CCC3C12
CCC1CCCN(C(=O)Nc2cn(F)c3ccccc23)C1C(=O)NCc1cccc(Cl)c1C(N)=O
CCOC(=O)C(=O)NC1C(O)C(CO)OC1n1cnc2c(O)cc(N)nc21
CNN(Cc1ccccc1)C1=C(CC(C)C)C(=O)c2ccccc2C1=O
O=C(Cn1c(=O)c(-c2cccnc2)nc2ccc(-c3cnn(CCO)c3)cc21)N1CCCCC1
CCC(C)(CCN1CCN(c2cnc(-c3ccc(Cl)cc3)c(C)c2)CC1)C(=O)NCC(F)(F)F
O=C(Nc1ccc(OC(=O)c2ccccc2)cc1[N+](=O)[O-])c1ccccc1
CCCCOC(=O)NS(=O)(=O)c1c(CC)nc(CCC)n1Cc1ccc(-c2ccc(-c3ccccc3)cc2C(=O)NC(CC(=O)O)C(=O)O)cc1
OCC1C(O)C(c2ccc(O)c(Cc3ccc(-c4cccnc4)s3)c2)OC(O)C1Cl
CCCCCCCCCCCCC(=O)OCC(COP(=O)([O-])NC(CCCC)C[N+](C)(C)C)OCC
COc1ccc(-c2ccc(S(=O)(=O)C(C(=O)NO)C3CCN(C(=O)NS(=O)(=O)c4ccccc4)CC3)cc2)cc1
Cc1ccc(-c2nnc3ccc(NCC4CCN(Cc5ccc([N+](=O)[O-])cc5)CC4)nn23)cc1
Nc1cc2[nH]c(C(=O)NCc3ccccn3)cnc-2c(=O)n1
CCOC(=O)Nc1c(Cl)nn(Cc2ccc(NC(=O)c3cc4cc(C)ccc4o3)cc2CC(=O)O)c1C
CCc1cc(C(=O)c2ccccn2)c(=O)[nH]c1C
COc1c(C(=O)Nc2nnc(-c3ccccc3Cl)o2)sc2ccccc12
COc1cccc(C2=C(c3n[nH]c4c3Cc3cc(OC)ccc3-4)C(=O)NC2=O)c1
O=C(c1ccccc1)N1N=C(c2ccc(Cl)c([N+](=O)[O-])c2)CC1c1ccc(Cl)cc1Cl
CN(C)CCC(=O)c1ccccc1C(=O)NCC1(c2ccccn2)CCN(C(F)(F)F)CC1
COC1(c2ccccc2)CCC(N(O)CCc2cc(C(C)=O)ccc2OCC(=O)O)CC1
COc1cc(C=c2[nH]c(=O)c(=Cc3ccccc3)[nH]c2=O)ccc1O
CSC1CCN(CC(=O)Nc2cc(C(=O)Nc3ccccc3C)ccc2N2CCCC2)CC1
CCc1cc(-c2ncnc(F)c2C#Cc2ccc(N)nc2)ccc1C(=O)N1CCOCC1
O=S(=O)(OCCNCCCCc1ccc(Cl)c(Cl)c1)c1ccccc1
OCCCCCOc1ccc(Cl)cc1-c1nc(-c2ccc3[nH]ncc3c2)c[nH]1
Cc1ccc(NC(=O)CCC(=O)OCC(=O)Nc2ncc(Cl)cc2[N+](=O)[O-])cc1
COc1ccccc1N=CC1COc2ccccc2O1
COc1cc(C2(OC)ON=C(c3ccc(Cl)cc3)O2)cc(N)c1OC
O=[N+]([O-])c1ccc2[nH]c(-c3nn[nH]n3)nc2c1
CN1CCC(Oc2cc(-c3ccncc3)cc(=O)[nH]2)CC1
Cc1ccc(C(=O)Nc2nc3c(s2)CCCC3)cc1
CC1=Nc2ccc(C(C)C)cc2SC1c1ccc(N2CCC(O)C2)nc1
Cc1oc(-c2ccccc2)nc1CCOc1ccc(CC(NC(=O)c2ccccc2-c2nn[nH]n2)C(=O)O)cc1
Cc1ccnc(OCC23CC(CCC2=O)C3(C)C(F)(F)F)c1
CCOC(=O)C(CCCNC(=N)N)NC(=O)NC1C(O)C(O)NC(CO)C1O
O=C(O)CC(CC(=O)OC(CCO)CC(=O)OC(CO)C1=CC(O)C(O)C(O)C1)C(=O)O
COc1ccc(N2CCN=C2NC(=O)c2ccc(S(=O)(=O)N3CCOCC3)cc2)c(OC)c1
O=C(O)CCCC(=O)Nc1ccc(CNC(=O)c2cc(=O)c3ccccc3o2)cc1
O=C(c1cccnc1)N1CCc2cc(OCCCCc3ccccc3)ccc2C1
CCC(C(N)=O)c1nc(-c2ccc(F)cc2)c(-c2ccnc(NC3CCCC3)c2)[nH]1
C=CC1(C)C=C(CC)C(=O)CC1
Cc1ncsc1C1CCN(C(=O)c2cnn(C)c2)C1
CCOC(=O)C1(C)CC1C(=O)Nc1nc(OC)c(SC)s1
COC1CC2=C(NCCc3ccc(C)cc3)C(=O)C=C(NC(=O)C(C)=CC=CC(O)C(C)C(N)=CC(OC)C(C)C(OC(N)=O)C1)C2=O
O=C(CCc1ccc(-n2cncn2)nc1)NCc1cccc(C(F)(F)F)c1
CNC(=O)CNC(=O)C=CCC(C)CCCCC(C)CCC(C)C
Cc1ccc2c(COC(=O)c3ccccc3)cc(=O)oc2c1
C=CCn1c(NC2CCN(Cc3ccccc3)CC2)nc2ccccc21
CC(=O)OCc1c(C)c(O)c(O)c2oc3cc4c(c(O)c3c(=O)c12)C(OC1OC(O)C(O)CC1O)CC(O)(O)C4O
Cc1c(Cl)cccc1NC(=O)C1CCN(S(=O)(=O)c2ccc3[nH]c(Cl)nc3c2)CC1
O=C1Nc2ccccc2C1=Cc1ccoc1
CC(=O)c1ccc(F)cc1NC(=O)NCCCN1CCCC(Cc2ccc(F)cc2)C1
CN(C)S(=O)(=O)C(COc1ccc(O)cc1)CN1CCc2ccccc2C1
COC(C(=O)N1C(=O)CC1C(=O)O)N1CCN(c2ccc(C)cc2)CC1
O=C(CNc1noc2ccc(C(F)(F)F)cc12)NC1CN(C2CCC(c3ccccc3C(F)(F)F)CC2)C1
Cc1ncc(-c2cccc(CC(=O)O)c2)cc1C(=O)NC(NS(C)(=O)=O)c1ccc2cccnc2c1O
O=c1[nH]c(=O)n(CC=CCP(=O)(O)O)cc1Cc1ccccc1
Cc1ccc(C(=O)O)c2c1SC(c1ccccc1Cl)C(Cl)=C(Cl)O2
CC(=O)Nc1ccc(CC(C)C(=O)N2Cc3ccccc3CC2C(=O)NC(Cc2ccccc2)c2nc(-c3ccccc3)c(N(C)C)[nH]2)cc1
O=C(Nc1cccc(-c2cn3cccnc3n2)c1)c1cccc(Cl)c1
COc1ccc(CCCn2cnc3ccccc32)cc1OCC(O)CNC(C)(C)C
CCOC(=O)c1[nH]c(C)c(S(=O)(=O)Nc2ccc(C)cn2)c1C
c1ccc(CNCCN2CCOCC2)cc1
Cc1ccc(Sc2cccnc2S(=O)(=O)CC2=NCCN2)cc1
CC(C)(Oc1cc2nc3c(ccn3CC3=C(N)N4C(=O)C(NC(=O)C(=NC(=O)O)c5csc(N)n5)C4SC3)cc2cc1O)C(=O)O
COc1ccc(C(=O)c2c(C3CCCN3)oc3ccc(C(F)(F)F)cc23)cc1
CC(=O)Nc1cc(-c2ccco2)nc(C(=O)NC(Cc2ccccc2)C(O)CN(C)S(=O)(=O)c2ccc(C(=O)NC(C)(C)C)c(O)c2)n1
NCCCN=C1CCC2=C1CCc1cc(O)cc(O)c12
O=C(NCCCN1CCCCC1)c1cc(N2CCC(O)C2)nc(-c2ccc(F)cc2)n1
CC(CO)c1ccc(Oc2ccccc2)nc1
CCCCCCCCCCCCCCCCOCC(COP(=O)([O-])OCC[N+](C)(C)C)OC
Cc1cn(-c2cccc(F)c2)c2cc(N=Cc3ccc(F)cc3)c(C(=O)O)cc2c1=O
COc1ccc(NS(=O)(=O)c2ccc(NC(=O)COc3ccccc3F)cc2)cc1
COCOc1ccc2cc1Oc1ccc(cc1)CC1c3c(cc(C)c4c3Oc3cc5c(cc3O4)CCN=C5C2)CCN1C
Cc1cccc(CNC(=O)c2ccc(N3CCN(Cl)CC3)nc2)c1
CCOC(=O)c1ccc(-c2nc(N)sc2CC)o1
Cc1ccc(OCC(O)Cn2cnc(C)c2)cc1
CCCc1cc2c(cc1O)CC(N1CCCCC1)CC2
COc1ccc(CCN2C(=O)c3oc4cc(C(=O)O)ccc4c(=O)c3C2c2cccc(O)c2)cc1
COc1ccc(C=Nn2c(C)n[nH]c2=O)cc1
COc1ccc(-c2nnc3sc(-c4ccccc4C)nn23)c(OC)c1
CCOC(=O)c1ccc(C2N=C(c3cccs3)CC(c3[nH]c(=S)[nH]c3C)N2)cc1
CC1CC(=CC=C2CCCC3(CO)C(CCC4C5C(C(=O)O)CCC5(CO)CCC43CO)C2O)C(C)CC1=CO
CCC1C2Cc3ccc(O)cc3C1(CCCC#N)CCN2C
N#Cc1ccc(C=C(F)c2ccccn2)cc1
O=C(O)CSc1ccccc1-c1nc2ccccc2c(=O)n1Cc1ccco1
O=C(O)CN1C(=O)C(NC(=O)C2Cc3ccccc3CN2)N=C(CCc2ccccc2)c2ccccc21
CCNCC1CCN(c2c(C)cc3c(=O)c(F)cn(F)c3c2C(=O)NCCCCCCC(=O)O)C1
Cc1nc(N)ccc1CNC(=O)C1(C(=O)N2C(C)C(=O)N2c2ccc(-c3ccccc3)cc2)CC1
Cc1cc(Cl)cc2c1CC(NC(=O)c1ccc(-n3cnc(O)c3)c(C#N)c1)CO2
COc1ccccc1N1CCN(CCCCCCCCCN2C(=O)N(Cc3ccccc3)C(=O)C2(c2ccccc2)c2ccccc2)CC1
Cc1cc(-c2ccc3c(-c4nnn(F)n4)c(-c4ccc(F)cc4)n(Cc4cccc(OCC(=O)O)n4)c3c2)ccc1C(F)(F)F
O=C1CCSc2nnc(CN3CCCC3Cn3cncn3)n21
COc1c(O)ccc2c1C(=O)c1ccc(C#Cc3ccccc3)cc1C2=O
O=C1C2C(c3cccc(Br)c3)N3C(=O)N(c4ccccc4)C(=O)C3([N+](=O)[O-])C2C(=O)N1C1CCCCC1
OCCC1CCCN1Cc1ccc(-c2cc3ccccc3s2)cc1
Cc1cccc(Nc2nc(=O)cc(N3CCCCCCC3)[nH]2)c1Cl
Cc1ccc(NC(=O)N(C)CC2OCc3cnnn3CCCC(=O)N(C(C)CO)CC2F)cc1
COc1cc(Br)c(O)c(C=Nc2ccccc2-c2nc(-c3ccccc3)no2)c1
COC(=O)C1OC2OC3(COC(C)=O)OC4(C)CCC5C(C)(COC(=O)CCc6ccccc6)CCCC5(C)C4CC3OC2CC1C
C=CC12CC(C(C)CCCC(C)(C)O)C(C)(C)C=C1C(=O)CCC2O
Cc1csc(CN(C)C(=O)C2(C(C)C)CCN2C(=O)Cc2csc3ccccc23)c1
CCOc1ccc(S(=O)(=O)N2CCN(CC)CC2)cc1C(=O)Nc1ccon1
CN1CC2(CCN1)CN(C(=O)c1ccc3n1CCc1ccccc1-3)CC2c1ccccc1
NC1(c2ccc(-c3nc(C4COCC4=O)no3)cc2)CCC1
C=C1C(=CC=C2CCCC3(O)C2CCC3C(C)CC2OC(=O)C(=C)C2CC)CC(OCCCO)C(C)C1O
CON(Cc1cc(Br)ccc1C)c1ccc(NC(=O)OC2CCCC2)cc1
Cc1ccc(-c2nn(-c3ccccc3)cc2C(=O)Nc2ccc(O)c(C)c2)cc1
O=C(CSc1nnc(-c2ccc(O)cc2)n1-c1ccccc1)c1c[nH]c2ccccc12
CCOC(=O)c1cccc(NC(=O)c2c(Nc3ccccc3[N+](=O)[O-])sc(C(=O)Nc3ccc(C)cc3C)c2C)c1
OCCCOc1cc(Cl)ccc1Nc1nc(Cl)nc2ccccc12
Cc1nc(C(=O)N2CCC(Cc3cc(F)ccc3F)CC2)c2ccccn12
CCc1nc(COc2cc(C(C)C)c(C(C)C)cc2C#N)cc(N(C)c2ccc(C(=O)O)cc2)n1
CN1CC2CCCN2c2cc3c(Cc4ccccc4C(=O)OC(C)(C)C)noc3nc21
Cc1c(C(=O)N2CCN(C(=O)c3ccc(C#N)cc3)CC2)oc2ccccc12
CCC(=O)Nc1ccc(C(=O)Nc2nccs2)cc1
Cc1cc2nc(SCC(=O)c3ccccc3)nc(C)c2cc1N
CSc1cccc(NC(=O)Cn2c(=O)n(CCCCC(=O)NCc3ccc4c(c3)OCO4)c(=O)c3sccc32)c1
CCN(CC)Cc1cc2c(=O)c(F)cn(C(=O)O)c2cc1N1CCS(=O)(=O)CC1
CN(C)C(=O)N1CC(C(=O)NCCC2=CCCCC2)CC2(CCNC2)C1
CC(C)c1cnn(CC2CCCN2C(=O)c2nnc3ccccn23)c1
COCCN(C)c1cccc(Nc2nccc(Nc3ccc4[nH]ccc4c3C(=O)O)n2)c1
CCC(C)NC(=O)c1c(Cc2ccc(O)cc2)cnc2c1c(C)c(O)c(=O)n2Cl
O=C1COc2ccc(Cc3ccccc3)cc2N1CCCCN1CCN(c2ncccn2)CC1
CCC(C)C(NC(=O)C(N)CCCCN)C(=O)NC(Cc1c[nH]c2ccccc12)C(O)C(C)C
Cc1ccc2c(=O)cc(C(=O)NN=Cc3cccc(OCCCCOc4ccccc4)c3)oc2c1
CC(=O)NC(CC(=O)N(c1ccccc1)c1ccc(-n2cnc(C(=O)O)c2)c(F)c1)c1ccc(N(Cl)c2cccc(C)c2)cc1
Cc1ccc(OC(=O)N(Cc2ccccc2)c2ccccn2)cc1
CCOC(=O)c1c(C(=O)Nc2ccccc2NC(C)=O)sc2c1CCC2
O=C(NCCOc1ccccc1F)c1ccc(-n2cccn2)c(F)c1
CN(C)CC(=O)NC1CCc2ccccc2N(Cc2ccc(Cl)cc2)C1=O
Cc1sc(COc2ccc(C(=O)O)c(OC3CCCC3)c2)nc1-c1ccccc1
Cc1cccc(-c2cn(S(=O)(=O)c3ccc(C)c(Cl)c3)c3ncccc23)c1
Cc1cc2nnc3c(ccc4cn[nH]c43)c2cc1C
COc1ccc(F)c(C(C)(CC(C)(O)Cc2cc3ccncc3[nH]2)C(F)(F)F)c1
CC(C)Oc1ccc(OCC(=O)Nc2ccc(Cl)cn2)cc1
COc1ccc(-n2cccc2C(=O)O)cc1[N+](=O)[O-]
COCCc1ccc(S(=O)(=O)Nc2ccc(C(=O)NC(CC3(O)CCCC3)C(=O)NC3C(=O)COC3C)cc2)cc1
O=C(Nc1ccc(Br)cc1F)c1ccc2nc(-c3nccs3)[nH]c2c1
Cn1nnnc1SCCNC1CCN(c2cccc(F)c2)CC1
O=C1CCc2cc(OCCN3CCCC3)cnc2N1
O=C(Nc1cccc(F)c1)Nc1cnccn1
CN(C)CCNc1ccc2[nH]c3c4ccccc4nc(-c4ccc(F)cc4)c3c2c1
CNC(=N)c1c[nH]c2cc(OC)ccc12
COc1ccc(C)c(NC(=O)CCc2c(OC)n[nH]c2C)c1
NS(=O)(=O)c1ccc(CNC(=O)Nc2ccc3nnsc3c2)cc1
CC(C)(C)NC(=O)C(CC(Cc1ccccc1)C(=O)NC1c2ccccc2CC1O)CN1CCN(C(=O)c2ccc3c(c2)OCO3)CC1O
C=CCOc1nc(CCNC(=O)c2ccc(C)cc2)cs1
CCC(NCc1cccc(Br)c1)C(=O)O
Cc1ccc(CNC(=O)c2cc(-c3ccc(C)c(S(=O)(=O)N4CCC(C(F)(F)F)CC4)c3)n(C)n2)cc1C
Cc1ccc(S(=O)(=O)N2CCN(Cc3cc(C)n(Cc4ccccc4)c3C(C)C)CC2)cc1
COC(=O)c1ccc(-c2nc(CSc3nc4ccccc4[nH]3)c(C)o2)cc1
CC1SN(c2ccccc2)C2(CCN(C)CC2)S1
CCCCCCCCCCCC1OCC(COP(=O)(O)O)O1
S=C(NCc1cn(-c2ccccc2)nc1-c1cccs1)NCC1CCCO1
Cc1cc2c(cc1O)CN(O)CC2
Nc1nonc1-n1nnc(C(=O)NN=CC=Cc2ccccc2)c1CN1CCOCC1
CN(C)CCCOc1ccc(CN(C(=O)Cc2ccccc2)C2CC3c4cc(C(=O)NCCc5ccccc5)ccc4OCC3N(Cc3ccccc3)C2)cc1
Cc1ccc(CC(NC(=O)C2(Cl)Cc3ccccc3C2)C(=O)N2CCSC2c2ccccc2)cc1
CC1CCN(S(=O)(=O)c2ccc(NC(=O)CN3CC(C)CC3=O)cc2)CC1
CCC(C)C(NC(=O)OCc1ccccc1)C(=O)N1CCCCC1C(=O)NC(CCCCN)C(=O)c1nc2ccccc2o1
CCc1cc(Cn2nc(N(C)C(C)C)cc2C)no1
O=C(O)Cc1[nH]c2ccccc2c1CCOc1ccc2ccccc2c1
Cc1cccc(C(=O)NNC(=O)c2cc(Cl)nn2Cc2ccc(F)cc2)c1
C=CCc1ccc(OCC(O)Cn2c(=N)n(O)c3ccccc32)cc1
Cc1c(N2CCN(O)CC2)c(=O)oc2cc(O)cc(N3CCOCC3)c12
CNC(=O)c1ccc(-c2ccc(F)c3[nH]c4ccc(C(=O)N5CCOCC5)cc4c23)cc1
CCN(CC)C(=O)Nc1ccc(O)cc1
COc1ccccc1C=C1C(=O)N(c2ccccc2)N=C1c1cccnc1
COc1ccc(C=C2CN(C)CC3(C2=O)C(c2ccc(OC)cc2)C2CCCN2C32C(=O)Nc3ccccc32)cc1
Cc1ccc(N(Br)S(=O)(=O)c2ccc(C(=O)Nc3nnc(C)s3)cc2)cc1
COCC1CN(S(=O)(=O)c2cccc3ccccc23)Cc2c1ccc(=O)n2C
C1=NN(c2ccc3c(N4CCOCC4)nc4nc(N5CCOCC5)ncc4c3n2)CC1
COc1ccc(-c2nnc(Sc3nccc(C)n3)o2)cc1
CCCNC(=O)C(C#Cc1ccc(OC2CCOC2)nc1)(c1cccc(C(N)=O)c1)C(F)(F)F
C=CC(=O)c1cccc(CNC(=O)C2CC(S(=O)(=O)c3ccc4c(c3)CCN4Cl)CCN2Cl)c1C
O=C1CNC(=O)C(O)NC(=O)C(CO)NC(=O)C(Cc2c[nH]c3ccccc23)N1
COc1ccc(-c2nnc(Sc3ccccc3Br)o2)cc1
C=CCC(CCN1C(=O)c2ccccc2C1=O)c1ccccc1
O=C(CCc1ccccc1)Oc1cccc(OC(=O)c2ccccc2)c1
CCN1CCN(Cc2ccc3[nH]c(-c4cccc(CNC(=O)c5ccc6scnc6c5)c4)nc3c2)CC1
Cc1cncn1CCNCc1ccc(-c2ccccc2)cc1
COc1c(NC(=O)Cn2c(Cl)c(Cl)c(C(=O)O)c2Cl)ccc(Cl)c1Cl
N#CC1C(=N)OC2=C(C(=O)CC(C#N)(C#N)C2)C1c1cccs1
CC(=NC1CCCCC1)c1ccc(Nc2c3ccccc3nc3c(NO)cccc23)cc1
CNC(=O)C(=NOC)c1ccc(Oc2ccc3cc(OC)ccc3c2)cc1
CC1(C)NC(=O)C(OCCCCn2cccn2)C1=O
Cc1ccccc1CNC(=O)c1cc2c(=O)n(C)c3ccccc3c2n1F
O=C(OC1(C2CCCC(c3ccc(CNCCN4CCOCC4)cc3)N2S(=O)(=O)c2ccc(Cl)cc2)CC1)N1CCC(N2CCCCC2)C1
Cc1ccc(C(C#N)=Cc2csc(C(N)=O)c2)cc1
Cc1ccc(C=CCN2CCN(C(=S)Nc3ccc(O)cc3)CC2)cc1C
O=C(OCc1cn(CC2CCOCC2)nn1)c1ccccc1OCCCc1cn(Cc2ccccc2)nn1
COc1ccc(C)cc1NC(=O)c1ccc(Nc2nc(-c3ccccc3)c(OC)s2)cc1
CC(C)(Sc1ccc(-c2cc(-c3cccc(OCC(N)=O)c3)cc(C(F)(F)F)c2)cc1OCC(=O)O)C(=O)O
O=C(Nc1ccc(OC(F)(F)C(F)F)cc1)Nc1cccc(C2CCc3ccc(Cl)cc3O2)c1
CCS(=O)(=O)c1ccc(-c2ccc3c(c2)C2C(CCN2CO)C(C)N3)cc1
O=S(=O)(Nc1ccncn1)c1ccc2c(-c3cnn(C(F)F)c3)nccc2c1
O=C1NC(=O)C(Cc2ccc(OCc3nc4cc(C(=O)O)ccc4n3C3CCCCC3)cc2)S1
O=C(O)C=C(O)C(=O)NN=Cc1cc(C(F)(F)F)ccc1C(F)(F)F
COc1ccc(-n2nnnc2C(N)=O)cc1
Cc1cc(N=Cc2sccc2C)c(C)c(C(=O)O)n1
Cc1cc(C)n(Cc2ccc(C(=O)N(C)Cc3nccs3)o2)n1
CN(C)c1ccc(C(=O)C=Cc2ccc(Br)cc2)cc1
CC(=NO)c1cnc(CN2CCN(C)C3CS(=O)(=O)CC32)cn1
COc1cc(F)cc(C=C(C(=O)c2ccc(OC)c(OC)c2)S(=O)(=O)Cc2ccc(F)cc2)c1
C[N+]1=NC(=O)C(NCCCP(=O)(O)O)=C1
CNC1(C(=O)N2Cc3nc(C)nc(O)c3C2)CCOCC1
COc1ccc(C)cc1NC(=O)CCn1c(=O)c2cccn2c2cccnc21
CCc1ccc(NC(=O)Nc2ccnc3ccccc23)cc1
O=C(O)c1cn(Cc2ccc(C(F)(F)F)cc2)c2ccc(-c3cccc(OC(F)(F)F)c3)cc12
CC(C)CN(CC(=O)NCC(N)=O)C(=O)c1cccnc1N
O=c1ccn(C2C(CO)C3CS(=O)(=O)CC32)c(=O)[nH]1
CCC(C)C(NC(C)=O)C(=O)NC(Oc1ccc(C(=O)NC(CO)CCSC)cc1)C(=O)NCc1ccccc1
CC(NCC(N)C[SH]=O)C(=O)O
CNC(=O)c1cccc(CNC(=O)c2nn(-c3ccccc3)nc2N)c1
CON(C)c1ccc(CC(Br)C(=O)N2CCN=C2N)cc1
COc1cc(OC)c(COC(=O)NC(C)(C)C)c(OC)c1CCN
Cn1ccc(=O)c(O)c1C=C(C#N)C#N
Cc1nc2c(c(=O)n(C)c(=O)n2Br)n1CC(=O)NCCCOc1ccccc1
CCn1c2ccc(N=Cc3ccc(C)cc3)cc2c2c3c(c4c(c21)CCc1nn(OC)cc1-4)C(=O)NC3
CSc1ccc(-c2c(C(F)(F)F)nsc2-c2ccc(C(F)(F)F)cc2)cc1
CCOC(=O)c1c(OC)cc(C(=O)c2cn(-c3ccc(OC)cc3)nn2)cc1OC
CON(CC(=O)NCCCn1ccnc1)S(=O)(=O)c1cc(C)ccc1C
COCC(NCCC(c1ccccc1)c1ccccc1F)c1ccccc1
CCN(CC)CCSN1C(=O)C(OC)C(c2ccc(CCN(CC)CC)cc2)Cc2cc(OC)c(Cl)cc21
Cc1nc2cc(CNC(=O)Cc3ccccc3)ccc2c(=O)n1-c1ccccc1Cl
N=C(N)c1cccc(OCc2ccc(N)cc2)c1
Cc1ccc(COC(=O)c2[nH]c3ccc(C(C)(C)C)cc3c2C)cc1
O=C(O)CCN1CCOCCNCCOC1=O
CC(C)n1c2ccc(Br)cc2c2cc(NC(=O)N(C)c3ccccc3O)ccc21
CNc1ccc2[nH]c(=O)oc2c1
Cc1ccc(CN2c3ccccc3CC2(O)C(=O)NCc2cccs2)cc1
COc1cccc(OCc2cc(=O)c3ccc(Cl)cc3o2)c1
COc1cccc(C2C3C(=O)N(C)C(=O)C3ON2c2cccc(O)c2)c1
CCCCCCCc1ccc(-c2ccc3c(c2)c(C)cn3C(=O)NC(CCCCN)C(=O)OC)cc1
CCN(CC)CC(C)OC(=O)c1cccc(NC(=O)C(Cl)Cc2ccccc2)c1
CCCCCCCc1cc(NC(C)=O)ccc1OCCNC(=S)Nc1ccc(S(=O)(=O)Nc2ccccc2O)cc1
O=Cc1ccc(CN2CCCC2=O)s1
CC(C)CC1C(=O)NC(C)C(=O)NC(C(C)O)C(=O)NC(C(C)O)C(=O)N(CC(C)C)C(CCC(=O)O)C(=O)NC(C)C(=O)N1CC(C)C
O=C(Cc1ccccc1)Nc1ccc(Nc2c3ccccc3nc3ccccc23)cc1
CCC(NC(=O)C(NC(=O)C(Cc1ccccc1)N(C)C(=O)C=Cc1ccccc1)C(=O)OC)C(=O)NCC(=O)NC(CC(N)=O)Cc1ccccc1
CCCCCCCCCCNC(=O)c1cc(C)ccc1-n1c(F)ccc1-c1cccnc1
N=C(N)NCCCC(N)C(=O)NC(NC(=O)C(Cl)Cc1ccc(CCCNC(N)=N[N+](=O)[O-])cc1)C(=O)NCCCc1ccccc1
CCCc1cc(C(=O)NN=C2CC(=O)c3ccccc32)c(C)o1
CC(C)COc1cc(-n2nnc(C(=O)O)c2Cl)c(Cl)cc1Cl
CC(=O)Nc1ccc(NC(=O)c2ccccc2N2C(=O)C3CCC(S(N)(=O)=O)CC3C2=O)cc1
O=[N+]([O-])c1cc2c(cc1O)nnn2Cc1cccc(Cl)c1
Cc1cc(-c2ccnc(Nc3ccc(N4CCOCC4)cc3)n2)ccc1NC(=O)Nc1cc(Cl)nn1-c1ccc(C(C)(C)C)cc1
Clc1ccc(-c2ccc(Cl)c3c4noc-4cccc23)cc1
COC(=O)c1cn(-c2ccc(O)cc2)c(=O)c2c(OC)c(OC)c(OC)cc12
O=C(Nc1nc2n(n1)CCc1cccc(C(F)(F)F)c1-2)c1ccc(O)cc1O
CC(CSc1ccc(C(C)C)cc1)NC(=O)OCc1ccccc1
COc1cc(Cc2nnc(OC)n2NC(=O)c2ccco2)cc(OC)c1SCC(=O)O
N#Cc1ccc(Cn2cncc2CNC2Cc3ccccc3CN(Cc3ccccc3)C2=O)cc1
CON1CCOC12CCCC(=Cc1ccc(C)cc1)C2=O
CCOC(=O)C(NC(=O)c1ccc2oc(NC3CCN(Cc4ccc(-c5ccccc5)cc4)CC3)nc2c1)C(C)C
COc1ccc(-c2n[nH]c(SCC(=O)Nc3cc(C)on3)n2)cc1
CC1OC(Oc2ccc3c(c2)CCC2C3CCC3(C(=O)CO)C(C)CCC23)C=CC1=O
COc1cccc(C(=O)NC(=S)Nc2ccccc2)c1
COC1(C)CCc2c(C)cc(O)c(C(=O)C=Cc3ccc(O)c(O)c3)c2O1
CC1(C)CC(=O)C=C(Nc2ccc(S(=O)(=O)NC3=NCCCCC3)cc2)C1
O=C(Nc1cccc([N+](=O)[O-])c1)N1CCCC1c1ccccc1
COc1ccccc1CC(=O)N1Cc2[nH]nc(-c3ccnc(C(=O)O)c3)c2CC1F
COc1ccc(N2C(=O)CC(N3C(=O)C(OC)C3c3ccccc3)C2=O)cc1CC(=O)O
COc1ccc2[nH]c(=O)n(CNC(C)=O)c2c1
CC(C)(C)c1cc(C(=O)Oc2ccc3cc(NC(=O)c4ccc[nH]4)ccc3c2)cc(O)c1C(C)(C)C
Cc1ccc(NC(=O)C(c2ccccc2)N2CCN(C(=O)c3ccco3)CC2)cc1
CC(=O)NC1C(O)NCC(CCCNC(=O)C(O)Cc2ccc(CC(=O)NCCCN)cc2)C1O
COc1ccccc1N(C(=O)c1csnn1)C1CCCCC1
CCC(=O)Nc1ccc(N2CCN(C(=O)c3ccco3)CC2)cc1
Cc1cc(C(=O)NCCc2ccccc2)on1
Cc1cccnc1CNc1cccn2nc(Nc3ccc4c(c3)NC(=O)CC4)nc12
CC1(CCc2ccccc2)CC(=O)C(Sc2cc(C(C)(C)C)c(CO)cc2O)=C(C(C)(C)C)O1
COCCc1cc(NC(=O)c2csc(Br)c2)ncn1
COn1c(Cc2ccccc2)nc2cc(NC(=O)CSc3cccc(C(C)C)c3)ccc21
Cc1ccc2[nH]cc(C(=O)CN3CCC4(CC3)C(=O)NCN4c3ccccc3)c2c1
COc1ccc(-c2nn3c(SCC(=O)NCCCN4CCCCC4=O)nc4ccccc4c3nc2=O)cc1
Cc1cc(Br)cn2c(Cc3cccc(Br)c3)c(-c3ccc(Br)cc3)nc12
CON(C(=O)CSc1nnc(-c2ccccc2N)n1C)C1CCS(=O)(=O)C1
CCON(Cc1ccon1)S(=O)(=O)c1ccc(CC)cc1
CC(C)N(C(=O)CSc1ccc(-c2nc3ccccc3[nH]2)cc1)C(C)C
CC(=O)OCC=CC1C(=O)OC1CCCCCCCCOC(C)=O
CCCCCCCCc1ccc(CCC(N)(CO)COP(=O)(O)O)cc1
CC1CC(NC(=O)c2ccn(-c3cccc(F)c3)n2)(C(F)(F)F)CCC1CC(=O)N(C)C
COC(=O)c1ccc(-n2[nH]c(C)cc2=O)cc1[N+](=O)[O-]
COc1ccc(C(=O)Nc2cc3ccc(OC4CCN(C)CC4)c(OC)c3oc2=O)cc1-c1cccc(N(C)S(C)(=O)=O)c1
Cc1ncnc2c1ncn2C1CCC(N)O1
COC(=O)c1ccc(C(CO)Cc2ccc(OCCCOc3ccccc3)cc2)cc1
O=C(O)c1ccc(C=C2SC(=S)N(c3ccccn3)C2=O)cc1
Cc1ccc(C(=O)N2CCN(C(=O)C3CC3)CC2)cc1Br
COc1cc(C(Cl)c2c(NC(=O)NCc3ccccc3)sc3c2CCC3)cc(C#N)c1OC
CC(=O)c1c(C)cccc1NC(=O)C1CCN(S(=O)(=O)c2ccc3c(c2)CCCN3C)CC1
CON(CC1OCc2cccnc2CC(=O)N(C(C)CO)CC1C)S(=O)(=O)c1ccc(C)cc1
C#CCc1nc2ccc(C(=O)N(C)Cc3cccc(-c4ccccc4)c3)cc2o1
O=C(NCc1cccnc1)c1ccc(I)cc1F
c1ccc(C(Nc2nnc(-c3ccccn3)o2)C2CC2)cc1
Cc1ccc(NC(=S)Nc2ccc3nc(Cl)nc(N)c3c2)cc1Cl
CCCCCC(C)C(=O)c1ccccc1CNc1ccc(CCNCC(COc2ccccc2OC)OC)cc1O
c1ccc(CCN2CCN(Cc3cccc(CN4CCC(c5nc(-c6ccccn6)no5)CC4)c3)CC2)nc1
O=C(C=Cc1ccc(Cl)c(Cl)c1)NC1CCC(CN2CCC(c3c[nH]c4ccccc34)CC2)CC1
CC1(CO)C=CCC2OCC(=O)C2(C)C(=O)CCC=CCC1
COc1cc(C2=CC(=O)CC(c3ccc4c(c3)OCO4)C2)cc(OC)c1OC
COC(=O)c1noc(C)c1S(=O)(=O)N1CCC(C(=O)N2CCN(c3ccccc3C)CC2)CC1
Nc1cc(Nc2ncnc3ccc(-c4ccc(CC(=O)Nc5ccncc5)o4)cc23)ccc1OCc1cccc(F)c1
O=C(c1cc(COc2cccc3cnccc23)on1)N(CCc1ccccc1)Cc1ccccc1
Oc1cccc(C(OCCCl)c2ccc(Cl)cc2)c1
COC(=O)c1ccc(NC(=O)CSc2ccc(-c3cccnc3)nn2)cc1
Cc1ccc(-c2ccc3c(c2)COC3c2ccc(OCCN3CCOCC3)cc2)cc1
CCCc1ccc(OCC(=O)OCCN2C(=O)c3cccnc3Oc3ccc(OC)cc32)cc1
Cc1onc(C(C)CO)c1CN1CCOCC(CNS(=O)(=O)N(C)C)C1
CCNC(=O)OC1C(O)C(CC(CCC2CCC=CCC(C(=O)CCc3ccccc3)CCCO2)OC(=O)Cc2ccccc2O)OC1n1ccc(=O)[nH]c1=O
CC(CN1C(=O)c2ccccc2C1=O)=NNc1nc(-c2ccccc2)cs1
COc1ccccc1Oc1c(NS(=O)(=O)c2ccc(C)cn2)ncnc1OCCOC(=O)Nc1ccccc1
O=C1c2ccccc2C(=O)N1CSCC(CSCc1ccccc1)N1C(=O)CCC1=O
O=c1c2c3c(sc2ncn1CCCN1CCN(c2ccccc2)CC1)CCCC3
COC=C(C(=O)OC)c1c(C)ccc(COc2cc(-c3ccc(Cl)cc3)nn2C)c1C
CCC(C)C(N)C(=O)C1CCCN1C#N
COc1cc(C=C2COc3ccccc3C2=O)ccc1OCCCCCN1CCOCC1
COC(=O)C1(Br)SCN(C(=O)C(C)NC(=O)C(Cc2ccccc2)NC(=O)OC(C)(C)C)C1C(=O)NC(C)Cc1ccc(N)cc1
O=C1CC(c2ccccc2)CC(=O)C1Sc1ccc(F)cc1
CC(=O)OCC1C(OC(C)=O)OC(Oc2ccccc2OC(C)=O)C(OC(C)=O)C1C
COC(=O)c1sc(NC(=O)c2ccccc2)cc1NC(=O)c1ccccc1
O=C(NCc1ccncc1)c1cc(S(=O)(=O)N2CCCCCC2)c[nH]1
Cc1ccc(-c2ccc3c(c2)c(C)cn3C2CCN(CCC(=O)c3cn[nH]c3O)CC2)cc1
CC1(O)CCC(C(=O)NP(=O)(Oc2ccccc2)Oc2ccccc2)C1
CN(C)C(=O)c1ccc2c(=O)oc(Cc3ccccc3)nc2c1
O=C(c1ccc(F)cc1)C1CCN(C(=O)c2ccc(Br)cc2)CC1
O=C(Nc1ccccc1C1=NCCO1)C1=Cc2ccccc2OC1
Cc1ccc(C(CO)Nc2ncnc3c2ncn3C2OC(O)C([N+](=O)[O-])C2O)cc1
CCCC(C)c1cc(O)cc(O)c1-c1ccccc1
CN(C)c1ccc(C(=O)NCC(c2ccc(F)cc2)S(=O)(=O)N(C)C)cc1
COc1cccc(NC(=O)N2CCCN(CC(=O)Nc3ccc(-c4nc5cc(C)cc(C)c5s4)cc3)CC2)c1
Cc1cnn2c1n[n+](C)c1ccc(N)cc12
CCn1c(C=Cc2ccc(N)cc2)nc2ccccc2c1=O
Cc1ccc(CN2CCCC3c4cc(S(N)(=O)=O)ccc4CCC32)s1
COC(=O)c1cc2cc(-c3cccs3)c(OC)c(OC)c2cn1
O=C(C1=CC(c2ccc(F)cc2)CC(O)O1)N1CCN(Cc2ccc3c(c2)OCO3)CC1
CCOc1nc(N2CCCC2)c2cn[nH]c2n1
COC(=O)c1ccc(CN2C(=O)C(CC(=O)NCCCc3ccccc3)CC3(Cl)CCCCC=C23)c(Cl)c1
CC(C)CCCC(C)C12CCC(C)CC1C=CC1C3CCC(C)C3(NCCCN(C)C)CCC12
CC(c1c(S(=O)(=O)NCCCCc2cc(=O)oc3cc(C(=O)O)ccc23)sc2ccccc12)N(C)C
Cc1ccc(-n2c(O)c(C)cnc2=O)c(C)c1
CC(=O)OC1(C(=O)O)CCCC2(C)C3CCC4CC3(CCC12)CC4C
CS(=O)(=O)c1cc(CNC(C(=O)NCc2ccccc2C(F)(F)F)C2CCCCC2)ccc1F
CN(C)CCc1c(COc2ccc(OC(F)(F)F)cc2)c2cc(C(=O)O)ccc2n1C(c1ccccc1)c1ccccc1
O=C(C(=O)N1CCC(Cc2ccc(O)cc2)CC1)c1c[nH]c2ccccc12
CC1CC(=O)c2c(n(CC(=O)N3CCCC4(CC3)OCCO4)c3ccccc23)C1
Cc1ccc(-n2c(=O)n(Cc3cc4n(n3)CCNC4=O)c3ccccc32)cc1C
CN(C)Cc1ccc(Oc2ccc(C(=O)NCCCN3CCCCC3)cc2)cc1
COC(C(=O)Nc1ccc(C)c(OC2CCCC2)c1)N1CCN(C)CC1
COCC(C)Oc1ccc(C(=O)O)c(C(=O)Nc2ccc(Cl)cn2)c1
Clc1ccc(NCc2cn(-c3ccccc3)nc2-c2ccc(Cl)cc2)cc1
CNc1nnnn1-c1c(Cl)cc(C)cc1Cl
Cc1ccc2nc3n([N+](=O)[O-])c4ccc(Br)cc4c(C)c-3c2c1
C=CCSn1c(=O)[nH]c(=O)c2c1nc(C)n2C
COc1ccc2c(-c3cnn(-c4ccc(Cl)cc4)c3)ccnc2c1
Cc1ccc(-c2cccc3cc4n(c23)CCNC4=O)c(C)n1
CCOc1c(CC(C)C)cc(C(=O)NC(OC)c2ccc(OC)cc2)cc1OC
COCCNCc1sc([N+](=O)[O-])cc1S(=O)(=O)c1ccccc1C
Cc1ccc(CC(=O)NCc2cc(C(=O)O)ccc2-c2cccc(C(=N)N)c2)cc1
CCC(=O)c1ccccc1CNC(=O)c1ccc(NC(=O)COc2ccccc2F)cc1
COc1cc2c(cc1C(C)=O)C(CCCN1CCN(c3ccccc3)CC1)N(OC)CC2
COc1ccc(-c2cn(-c3ccccc3)c(-c3ccc(OC)cc3)n2)cc1
O=C(O)COC1(CCc2ccncc2)CCCc2c1[nH]c1ccc(Cl)cc21
c1cc(Nc2nc(-c3ccncc3)cs2)ccn1
COC(=O)c1[nH]c2ccc(Cl)cc2c1CCC(=O)c1ccc2[nH]c(C)cc2c1
O=C(Nc1ccc(Cl)cc1)NC1CCCC1
CC(=O)Oc1cccc2c1CC([N+](=O)[O-])CS2(=O)=O
COC(=O)c1ccccc1C1C(O)=C(C)NC2=C1C(=O)CC(c1ccc(OC)c([N+](=O)[O-])c1)C2
O=c1oc2cc(O)ccc2c(I)c1Cc1cc(O)c(O)c(I)c1
CC1CCCN(C(=O)CCCn2c(=O)c3cccn3c3cccnc32)C1
Cc1ccc(-c2nc3ccccc3c(=O)n2CCc2ccccc2)cc1
CC(C)c1nc(Cl)nc(Cl)n1
CCN(CC)CCCn1cc2c(cc1=O)OCCc1ccccc1O2
Cn1cc(C(=O)c2ccccc2)cc1C(=O)C1CCC(C(=O)O)CC1
Cc1cc(C)c(NS(=O)(=O)c2ccc3[nH]c4c(c3c2)CCCC4)c(C)c1
COc1c(CC=C(C)CCC(=O)SCCOC(C)=O)c(C)c(O)c2c1COC2=O
CCCCCOC(=O)C=Cc1ccc2c(c1)OCCO2
COc1ccc(OC)c(N2C(=O)CSC23C(=O)N(CC(=O)Nc2cc(F)ccn2)c2ccccc23)c1
NCc1nc(CCc2ccc(Br)cc2)c2ccncc2n1
CCOC(=O)c1c(C2CCC(C)CC2)[nH]c(SCC(=O)Nc2sc(C)c(C(C)=O)c2C)nc1=O
COCCc1nnc(NC(=O)CSc2nc3c(c(=O)n2C)SC(C)C3)s1
CC(=O)Nc1ccc(C(=O)CSc2nnc(Cl)s2)cc1
COc1ccc(OC)c(C=NNC(=O)C(OC)SCC(=O)NN=Cc2ccc(O)c(O)c2)c1
Cc1onc(-c2ccccc2)c1C(=O)NN=Cc1cccs1
O=C(NC1CCCC(NC(=O)c2ccco2)C1)c1ccccc1
COCCc1nc(NCCc2ccc(S(=O)(=O)N(C)C)cc2)nc2nc(-c3ccco3)nn12
c1ccc(C(CCNc2nc3ccccc3[nH]2)c2ccccc2)cc1
CCC(C)C=C(C)C(=O)NC(NC(=O)C(Cc1ccccc1)NC(=O)C(C)NC(=O)C(O)Cc1ccccc1)C(=O)NC(C)Cc1cccc(CC(C)C)c1
COc1ccc2c3c(c4cc(OC)c(OC)cc4c2c1)CC1CCCN1C3
CC(=O)ON=Cc1cnc2nc(N)nc(N)c2n1
Cc1ccc(C(=O)n2nc(-c3cccnc3)nc2NCc2ccco2)cc1
O=S(=O)(NC1CCCCC1)c1cc(N2CCN(Cc3c(F)cccc3F)CC2)ccc1F
c1ccc(-c2cn3cc(C4CCNCC4)ccc3n2)cc1
CCC(=O)Oc1ccc(NC(=S)NC(=O)C=Cc2ccc(Cl)cc2)cc1
CCOc1cc(Cc2nc3ccncc3c(C)c2OCC)cc(C)c1N
CCCCCn1c(-c2cn(N)nc2C)n[nH]c1=S
COc1cc(F)ccc1OCc1cc(C(=O)N(C)Cc2ccccc2F)no1
CCC(C)c1ccc(NC(=O)CN2C(=O)c3ccccc3S(=O)(=O)c3ccc(C(=O)N4CCC(F)CC4)cc32)cc1
O=C(O)CCC(NC(=O)C(Cc1cnc[nH]1)NC(=O)c1ccccc1)C(=O)O
C=CCOc1ccccc1[N+](=O)[O-]
COC(=O)CCC(NC(C)=O)C(=O)NC(C(=O)NCC1C(O)CC(O)C(OC2OC(N)C(O)C(N)C2O)C1N)C(C)(C)C
COc1cc(OC)c2c(=O)c(-c3ccc(O)cc3)coc2c1
CC(CO)C1CCC2C(C)(C)C(C(=O)O)C(O)CC2(C)C12Cc1c(O)cc3c(c1O2)CN(C)C3=O
COC(=O)c1c[nH]c(C=C2SC(=O)NC2=O)c1C
COC(=O)Nc1ccc(CN2CCc3c(c(=O)oc4nc(F)ncc34)C2)cc1
COc1ccc(NC(=O)C(N)=O)cn1
CN(N=O)c1nnc(COc2ccc(C#N)cc2)o1
CCSCCNC(=O)C(=O)NCCNC(=O)OCc1ccccc1
COc1ccc(C(=O)OCc2oc(=O)oc2C)cc1OC
COc1ccc(S(=O)(=O)N2c3ccccc3Oc3ccccc32)cc1
O=C(C=Cc1ccc(Cl)c(OCCCc2ccccc2)c1)c1ccccc1
O=C(NC1CCCCC1N(C(=O)c1ccccc1)c1ccccc1)c1cccnc1
CCc1nc(O)ncc1C(=O)OCC(=O)NC(=O)NC1CCCCC1
COC(C=Cc1ccc(OCC(=O)Nc2cccc(OC)c2)c(O)c1)=CC(=O)C=Cc1ccc(OC)c(OC)c1
CCN1C(=O)C(c2ccccc2)=C(c2ccccc2)C1=O
COCCn1nc(N)cc1C(=O)NC1CC1
CC(C)c1ccc(CNC(=O)C(Cl)NC(=O)OCc2ccccc2)cc1
O=C(NCc1ccccc1Cl)C1(C2CC2)CCC(N2CCC(c3ccc(OC(F)(F)F)cc3)CC2)CC1
CC(C)c1cc(Cl)c(C(=O)OC(Cl)COC(=O)C(Cl)N2CCN(Cc3ccccc3)CC2)c(Cl)c1
S=c1[nH]nc(-c2cccnc2)n1-c1cccnc1
Cc1ncn2c1CN(C(=O)N1CC(C)NC(C)C1)c1cc(Cl)ccc1-2
O=C1c2cc(O)ccc2-c2ccc(-c3ccc(OCF)cc3)cc21
COc1cc(C(CC(=O)O)C(O)c2ccccc2)cc(C)c1O
NS(=O)(=O)c1cc(Oc2ccc(O)cn2)ccc1CO
Cc1cc(S(=O)(=O)NCCN2CCOCC2)ccc1[N+](=O)[O-]
CCCNC1CCC(C)C2=C(O)CCC34OC(O)(C(=O)C(OC(C)=O)C3C21)C1CC4C(C(=O)OC)C(=O)O1
C=S(CC)NS(=O)(=O)c1cc(C)ccc1C
COc1ccc(C2CN(OC)CCc3c2cc(O)c(OC)c3OC)cc1
C#CCn1cc(S(=O)(=O)c2ccccc2)c2cc(-c3nnn[nH]3)ccc21
O=C(C=Cc1cccc(C(=O)NCC(F)(F)F)c1)NCCCCN1CCC(N(C(=O)Nc2cccc(Cl)c2)c2cccc(Cl)c2)CC1
CCCN(CCC)c1ccc2c(CCCC(=O)Nc3ccc4nc5c(nc4c3)CCCC5)ccnc2c1
Cc1[nH]c2ccccc2c1C(=S)NCCCN1CCCC1=O
Cn1c(=O)c2ccccc2n(C2CCCCC2)c1=O
CC[N+](CC)(CC)CCOC(=O)c1ccc(I)cc1
O=C(NN=Cc1cccnc1)c1cccc(Cl)c1
O=C(Nc1ccc(Oc2ccc(Cl)c(Cl)c2)c(Cl)c1)c1ccc(Cl)cc1
CSc1ccc2sc(C(=O)Cc3ccccc3)nc2c1
COc1cc(O)cc(NCC(O)CON=C2c3ccccc3CCc3ccccc32)c1
CC(=O)Nc1ccccc1-c1cc(-c2ccccn2)ncn1
COc1cc2c(cc1OCc1ccccc1)c(OC)nc1ccc(C)cc12
N#CC(C(=O)N1CCCCC1)c1c(F)cccc1F
O=C(O)Cc1cc(C(=O)n2c(Cl)c(C(=O)O)c3ccccc32)ccc1Cl
O=C1C(=Cc2cccc(C(F)(F)F)c2)SC(=S)N1c1ccc(Br)cc1Cl
CCOCCCNC(=S)N1CC2CCC1CN(Cc1ccccc1)C2
NC(=O)c1cc(S(=O)(=O)N2CCOCC2)ccc1N1CCOCC1
Oc1ccc(C=NNC(=S)N2CCOCC2)cc1
CCOC(=O)COc1ccccc1OC
CCC1CCCCC1C(=O)NCC(=O)c1nc(-c2ccc(Cl)cc2)oc1C
CCOC(=O)C(=O)Nc1nc(-c2sccc2C)cs1
Cc1cc(C#N)cc(Oc2cc(Oc3cc(C)cc(N)c3)c(C#N)c(Oc3c(C)cc(C#N)cc3C)n2)c1
COc1ccc(Oc2ccc([S+]([O-])c3nc(-c4ccc(OC(F)(F)F)cc4)oc3CN(O)C(N)=O)cc2)cc1
CNc1c(Cl)c(O)c(C(=O)O)c(C)c1OCCCCc1c[nH]c2ccc(OC)cc12
CCCCCCc1cc2c(cc1CN(Cl)c1ncccn1)OCCO2
Cc1ccc(C2CCCN2Cl)nc1CS(=O)(=O)CC(N)=O
CS(=O)(=O)CCNCc1ccc(-c2ccc3ncnc(NCc4ccc5c(c4)OCO5)c3c2)o1
COc1cc(NC(=O)c2ccoc2OC)ccc1C
CCOc1ccc(C(=O)NCc2cccc(C(C)C)c2)cc1OC1CCN(F)CC1
O=C(CCCCCC(=O)Nc1ccc(-c2nc3ccc(F)cc3o2)cc1)NO
COC(NC(=O)c1ccc(Cl)cc1)C(=O)c1noc2ccc(C(C)C)cc12
O=C(NCCNC(=O)c1ccccc1NC(=O)c1ccccc1)c1ccccc1
CN(C)CC(C)(C)CNc1nc(-c2ccccc2C(N)=O)nc(F)c1F
FC(F)(F)c1ccc(Nc2nccc3c2c2c[nH]nc2n3-c2ccc(Cl)cc2)cc1
CNc1nn(-c2ccc(C)cc2N2CCN(Cl)CC2)c(=O)c2ccccc12
CC(=O)c1oc2ccccc2c1NC(=O)COC1=C=C(C)C=C1
CC(OC(=O)C1=COCCO1)C(=O)Nc1ccc2c(c1)OCO2
O=[N+]([O-])c1ccc2c(c1)C([N+](=O)[O-])c1ccccc1-2
CC1CN(c2nc(-c3ccccc3)cn3nc(N4CCNC(C)(C)C4)nc23)CCN1
COc1cc2c(cc1C)C(c1cc3ccccc3nc1N1CCN(OC)CC1)C1C(=O)OCC1C2
FC(F)(F)c1ccc2nc(-c3cc(-c4ccsc4)ccn3)oc2c1
C=C(C)C=CC1=C(C(=O)OC)C2(C)CCC(O)(O)C(C)(C)C2=CC1=O
CN(CC(F)(F)F)S(=O)(=O)c1ccc2c(c1)CNC(CF)C2
O=C(CN1CCCCC1)Nc1ccc(Cl)cn1
COc1cc2nc3n(c(=O)c2cc1OC)CC(COP(=O)(N1CCOCC1)N1CCOCC1)C3
CC=C(C)C(=O)Oc1c(CC=C(C)C)c(O)cc2oc(-c3ccccc3)cc(=O)c12
CC(NC(=O)N(Cc1csc(O)n1)C(C)C)C(=O)NC(Cc1ccccc1)CC(C(C)C)C(Cc1ccccc1)NC(=O)OCc1cncs1
Nc1ccc(-c2cccc(C3c4c(n[nH]c4Cl)C(=O)N3Cc3ccccc3)c2)cc1
O=C(Nc1cccc(-c2nc3ccccc3s2)c1)c1ccccc1O
CCCC(=O)N1CCN(S(=O)(=O)c2ccc(SC)cc2)CC1
C=C(CO)COc1cccc(C=Cc2ccccc2)c1
O=C(Nc1ccc(F)nc1)Nc1ccc(C2CNCCO2)cc1Cl
CCCCN(CCOC)S(=O)(=O)c1ccc(C(=O)NC2CCCCCCC2)cc1
CC(C)c1cc(-c2cn[nH]c2)ccc1CN(F)c1ccccn1
Cc1cccc(C(CCCN)(c2ccccc2)c2ccccc2)c1
COc1cccc(CCNCc2ccc(-c3cccc(-c4nc5cc(F)ccc5[nH]4)c3)cc2)c1
Cc1c(NS(=O)(=O)N2CCC(C(=O)Nc3ccc4c(c3)CCC(=O)N4C)CC2)c(=O)n(-c2ccccc2)n1C
NCC(O)c1cc2ccc(Cl)cc2c2cc(Cl)ccc12
CCOC(CC(=O)O)c1cc(Oc2ccc([N+](=O)[O-])cc2)nc2c(C)cnn12
CC(C)(C)OCCc1ccc(NC(=O)CSc2nnc(-c3ccc4c(c3)OCCO4)n2F)cc1
CCNC(=O)OCc1[nH]c2cc(C)cc(C)c2c(=O)c1Cl
COc1ccc(CNC(=O)CCc2cn(C)c3ccccc23)cc1
N#Cc1ccc(-c2ccc(CO)cc2)cc1C(=O)NC(C#N)c1ccccc1
COc1c(C)cccc1CNC(=O)C1CCN(S(=O)(=O)c2ccc3c(ccn3OC)c2)CC1
Cc1c(Cl)c(Cl)c2ccn(CCOC3CCCCO3)c2c1N
c1ccc(-c2ccnc(NCc3cccnc3)n2)cc1
NS(=O)(=O)c1ccc(CCNC(=O)COC(=O)c2ccc(Br)o2)cc1
O=P(O)(O)COCCn1ccnc1
O=C(c1ccc2c(c1)CCN2S(=O)(=O)c1ccccc1)N1CCN(c2ccncc2F)CC1
COC(c1nc2ccccc2[nH]1)N(Cc1nc2ccccc2[nH]1)C(=O)c1ccc(C)cc1
CC1N=C(N)N=C(N)N1c1ccc(OCCCO)cc1
CCN(CC)c1ccc(N2CCN(C(C)=O)CC2)c(NC(=O)c2ccc(Cl)cc2)c1
CCCCN(CCCC)CCCCOC(COc1ccc(O)cc1)Cn1cncn1
CC(C)c1ccccc1NC(=O)N1CCN(c2ncccn2)CC1
CCC(C)(C)C(=O)c1ncnc2c1c(C(=S)NCc1cccnc1)cn2N
COc1ccc(S(=O)(=O)N2CCC(C(=O)Nc3ccccc3C)CC2)cc1
CCOC(=O)Nc1nc2[nH]c(C)c(-c3ccccc3)c(=O)n2n1
COc1ccc(C=CC(=O)Oc2ccc3c(c2Br)CC2C(=O)N(c4ccccc4C)C(=O)C2C3)cc1
O=[N+]([O-])c1cccc(C2CC(c3nnc(Nc4ccc(Cl)cc4)s3)=NN2c2ccc(F)cc2)c1
COc1snnc1C(=O)N(C1CCCCC1)C(C(=O)NC1CCCC1)c1ccc(C)cc1
CCc1ccc2c(c1)C(=O)CC(S(=O)(=O)NCCc1ccccc1)S2
CCCCCCCCc1ccc2c(c1)C1(C)CCN(CC3CC3)C(C2)C1O
CC(CC(=O)N1C(=O)SC(=CN(C)C)C1=O)CC(C)(C)C
O=C([O-])[n+]1c2ccccc2nc2cccc(O)c21
O=C1SC(=Cc2ccc(O)c(O)c2)C(=O)N1NS(=O)(=O)c1ccccc1
CCOC(=O)COc1ccc(OCCNC(=O)CSc2nc(C)cc(-c3ccccc3)n2)cc1
Clc1ccc2c(Nc3ccc(Nc4nc(N5CCOCC5)nc(N5CCOCC5)n4)cc3)ccnc2c1
CN1CCCN(CC2CC(c3ccccc3)(C3CCCCC3)C(=O)O2)CC1
CCc1ccccc1NC(=S)Nc1ccc(Oc2ccccc2)cc1
CC1C2=CC(=O)CCC2(O)C2C(=O)C(CC(=O)O)C12
Cc1ccc2c(c1)C1Oc3cc(O)ccc3C(c3ccc(O)cc3)C1C1=C2OC(=O)CC1
CC(=O)c1ccc(C)s1
CN(C)CCCn1c(CN(C)C(=O)c2csnn2)nc2ccccc21
Cc1ccc(C2=NN(C=O)C(=O)C3CCCCC23)o1
CCOC(=O)c1nn(-c2cc(C)ccc2C)nc1C(=O)NCc1cccs1
CCOc1cncc(C#Cc2ccc(C(=O)NC)cc2)c1
CSC(N=O)=C(O)c1ccc(Cl)cc1
COC(=O)N1CCC(c2n[nH]c(=S)n2Cc2ccccc2)CC1
c1ccc(C(c2ccccc2)c2ccc(CN3C4CNc5ccccc5C4N4CCCCC34)cc2)cc1
Cc1c(CCC(=O)NCc2nc3ccc(Cl)cc3c(=O)n2-c2ccccc2)nnn1-c1ccccc1
COc1ccc(OC)c(NC(=O)CN2C(=O)NC(Cl)(c3cccc(C)c3)C2=O)c1
C#CCn1c(=O)n(C)c(=O)c2c1nc(SCC(=O)NC1CCCCC1)n2C
CSc1ccccc1OCC(=O)N1CCCC1C(=O)NCCCNc1c(C)cnc2[nH]c(-c3ccc(C)cc3)nc12
O=C(Nc1ccccn1)C1NC(O)C(O)C1CO
c1ccc(CNc2ccc(-c3ccnc(Nc4ccc(N5CCOCC5)cc4)c3)cc2)cc1
CON(Cc1cnc(C(C)(C)C)nc1)Cc1coc(-c2cccc(C)c2)n1
Nc1ccc(S(=O)(=O)N2CCC(C(=O)NC(=O)NC3CCCCC3)CC2)cc1
Clc1ccc(CSc2nnc3c4c5c(sc4ncn23)CCCC5)cc1
O=C(Nc1nccs1)c1ccc2cc3n(c2c1)CCCNC3=O
COC(c1cccnc1C#N)N1CCN(C(=O)CC(Cc2ccccc2)NC(=O)C(F)(F)F)CC1
CC(C)Sc1ncccn1
Cn1c(=O)c2c(-c3ccsc3)c3c(nc2n(C)c1=O)CCCC3
CC1=CCC2C(C)(O)C(C)CCC2(C)C1CC1OC(=O)C=CC1C
CCCCCCC(C)(C)c1cc(O)cc(OCCCCCCCCCCCC(=O)NC2CC2)c1
COc1cc(C(=O)COc2ccc(C=O)cc2)cc(OC)c1OC
O=C(Nc1ccc(C(=O)O)cc1)OC(Cl)Cc1cccc(Cl)c1
NC(=O)c1cc(F)ccc1NC(=O)COC(=O)c1cccc(Br)c1
Cc1ccc(S(=O)(=O)Nc2ccc(C(=O)C=Cc3ccc(Br)cc3)cn2)cc1
CC(C)c1cc(NC(=O)c2cnn3ccc(Nc4cccc(C(=O)NCCN5CCCC5)c4)nc23)ccc1CN1CCOCC1
O=P(O)(O)OCC1(O)CCCc2cc(C#CC3(CCCCO)CCCCC3)ccc21
CCCCCCNC(=O)CN1C(=O)C(=NO)c2cc(F)ccc21
O=C(Nc1ccccc1)Nc1cccc(-c2ccnc3c2CC(C(=O)NCc2ccccc2)O3)c1
Cn1ccc2cc(S(=O)(=O)N3CCC(C(=O)NCc4cc(F)ccc4Cl)CC3)ccc21
COC(=O)C1=C(COC(N)=O)C2=C(C(=O)C1OC(=O)c1ccc(F)cc1)C(C)C1(Cl)C3NC3CN21
O=C1C(F)=CCN1Cc1ccccc1O
Cc1ccc(S(=O)(=O)N2CCCC2)cc1NC(=O)CSc1nncn1C
O=C1CCCN1Cc1cc(=O)oc(NCc2ccncc2)n1
CCC1CCc2c(sc(NCc3ccc4c(c3)OCO4)c2C(=O)Nc2ccc(C)cc2)C1
CN1C(=O)C2C(c3ccc4sccc4c3)NC3(CCN(C(=O)OCC(C)(C)C)C3=O)C2C1=O
CC1(Cl)NC(=O)c2cc(S(=O)(=O)Nc3ccc(F)cc3)ccc2NC1=O
CC(C)Cn1c(SCC(=O)Nc2nnc(C(C)C)s2)nc2ccccc2c1=O
C=CCC(CC)CO
O=C(Cc1ccccc1)OC(=O)c1ccc(Br)c(S(=O)(=O)N2CCOCC2)c1
CCC(C(=O)OC)C(C)=Cc1ccc(OCc2cc(-c3ccc(C(F)(F)F)cc3)no2)c2cccnc12
CCCS(=O)(=O)Nc1ccc(-c2cc(-c3ccco3)nc(C(C)(C)O)n2)o1
CCC(C(=O)N(N)c1c(CC(C)C)n(Cc2ccccc2)c(=O)[nH]c1=O)c1ccccc1
COC(=O)c1ccc(C23OC2C(C)C(OC(=O)c2ccccc2)C2C(C)(C)CCCC23C(=O)OC)cc1
O=S1(=O)NCN(Cc2ccc3ccc(-c4ccccc4)cc3c2)c2ccc(C(F)(F)F)cc21
c1cc2ncc(C3CCCNC3)cc2[nH]1
COc1ccccc1C(=O)C1CCCN(C(=O)c2ccccc2)C1
COCCc1cccc(NC(=O)Nc2ccc(-c3cnc4ncnn4c3F)cc2)c1
C=Cc1ccc2cc(CN(Cc3cccnc3)C(=S)NC3CCCC3)c(=O)[nH]c2c1
Oc1cccc(Cl)c1C1OCC2c3ccc(-c4ccccc4Cl)cc3OCC21
CC(C)(CO)CN=Cc1ncc(-c2ccccn2)[nH]1
CN(C)c1ccc(NC(=O)N(Cl)C2CCC3(c4cccc(Cl)c4)CC3C2)cc1C(F)(F)F
Cc1ccc(NC(=O)Sc2onc3c2CCC3)cc1
CN(C)CCn1cc(-c2cc(-c3ccccc3)nc(NCCCN3C=CC=CC3)n2)c2ccccc21
CC(C)CCc1ccc2c(c1)S(=O)(=O)N=C(c1c(NCCCN(C)C)n(O)nc(-c3cccs3)c1=O)N2
CCON1CCN(c2cnc3cc(OCC(=O)OC)c(CC)cc3n2)CC1
O=C(Nc1cccc(C2=NCCN2)c1)c1ccc(Nc2ncc(Br)cn2)cc1
CC(=O)c1c(NC(=O)c2cccnc2)sc(C#N)c1N
Cc1c(C(=O)OCC(=O)N2CCOCC2)oc2ccccc12
CCOC(=O)Nc1ccc(N2CCN(c3ccc(Cl)cc3)CC2)cc1
CCCOc1c(S(=O)(=O)Nc2ccc(C)cc2)c(C(=O)N2CCCCC2)c(C)n1C
O=c1c2ccc(Cl)cc2[nH]c2c(Br)cnn12
CC1(C)CCCN(Cc2cccc(-c3cccc(NC(=O)c4ccncc4)c3)c2)C1
COc1ccc(CC(OC)(c2ccc(O)cc2)c2ccc(CN)cc2)cc1
COc1ccc(Nc2ncnc3ccccc23)cc1
CCc1c(C)c2cc(N(C)C)ccc2n1C(=O)c1ccc(Cl)cc1
O=C(Nc1ccc(F)cc1)C(c1ccccc1)N1CCNCC1
Cc1cc(N2CCC(=CC3=C(Cl)N4C(=O)C(NC(=O)C(=NOCCF)c5csc(N)n5)C4SC3)C2=O)cc(C(=O)O)c1OC(C)(C)C(=O)O
CNC(C)(c1cccc(Nc2ncnc3cnc(N)nc23)c1)c1nccs1
O=C1c2cccc(CN3CCOCC3)c2C(=O)c2c1c(O)c1c(O)ccc(O)c1c2Cl
Cc1ccc(-c2cccnc2)cc1.NNC(=S)NC(N)=O
COC1=c2c(N)nc(OC)nc2=NC(C)N=C1NCCc1cn(Cc2ccc(N)cc2)c2ccc(OC)cc12
O=S(=O)(Nc1ccc(OC(F)(F)F)nc1)N1CCNCC1
CCCCCCCCCCCCCCCCCOC1C(O)C(CO)OC(OCc2ccccc2)C1OCc1ccccc1
COC(=O)c1cc(C2CC3CCC(C2Cl)N3CCCF)ccc1Cl
O=C(CSc1nnc(COc2ccc(Cl)cc2)o1)NC1CCN(Cc2ccccc2)CC1
O=C(O)c1ccc(C(=O)N(C(=S)OCc2ccccc2)c2ccc(Br)cc2)cc1
[C-]#[N+]N1CC(=Cc2ccc([N+]#N)cc2)C(=O)C2(C1)C(c1ccc(C)cc1)C1CCCN1C21C(=O)Nc2ccccc21
Nc1cc(-c2c(C(F)(F)F)cccc2S(N)(=O)=O)nc2c1C(Nc1cccc(C(F)(F)F)c1)CCC2
COc1cn(F)c2nc(N3CCC(C(=O)O)C3)c(C(=O)O)cc2c1=O
NS(=O)(=O)c1ccc(-c2cn(-c3nc(N4CCOCC4)nc(N4CCOCC4)n3)nn2)cc1
O=C1N(CC2CCCCCC2)C(Cc2ccccc2)C(O)C(O)C(Cc2ccccc2)N1CC1CCCCC1
O=S(=O)(NCC(c1cc2ccccc2[nH]1)N1CCCCC1)c1ccc(F)cc1
Cc1ccccc1C(=O)NCC(=O)Nc1ccc(C(=O)N2CCOCC2)cc1
O=C(Nc1cccc(F)c1)C1CCCN1S(=O)(=O)c1ccc(F)cc1
COc1ccc(C(=O)Nc2ccc(-c3ccccc3)c(C(=O)N3CCOCC3)c2)cc1
COc1cc(O)cc(OC)c1C(=O)C=Cc1cccc(O)c1
COc1ccccc1N1CCN(CCCCn2nc(-n3ccnc3)ccc2=O)CC1
c1ccc(-c2noc(-c3cc(-c4ccccc4)[nH]n3)n2)cc1
CN(CCOc1cccc(Cl)c1)Cc1ccccc1N
Cc1nn(C)cc1CN1CCCC(NCc2cccnc2-n2ccnc2)C1
Cc1ccc(CN(C)C(=O)C2CC(=O)N(Cc3ccco3)C2)cc1
COc1cc2[nH]c3c(N4CCOCC4)ncnc3c2cc1OC
NC(=O)c1nnc2nnsc2n1
CC(C)(C)c1ccc(Oc2ccc(CC(=O)O)cc2Cl)c(NC(=O)c2ccc(Cl)cc2)c1
O=C(O)Cn1cc(C(=O)O)c2c(OCCCc3ccccc3)cccc21
CCCCCCS(=O)(=O)Nc1ccc(NC(=O)C2(NC(=O)c3cc4ccccc4s3)CCCC2)cc1
O=C(Nc1ccc2c(c1)Cc1ccccc1-2)c1ccc(S(=O)(=O)O)cc1
O=C(CC1CCCCC1)N1CCCC(CCO)C1
CC1CCCN1C(=O)C(Cc1n[nH]c(NC(=O)OC(C)(C)C)n1)NC(=O)c1ccccc1Cl
O=C(CCCc1nc(=O)c2ccccc2[nH]1)Nc1ccc2c(c1)OCO2
Cc1c(OCC(=O)N2CCCC2CN2CCCC2)ccc2c3c(c(=O)oc12)CCC3
CN1Cc2ccc(NC(=O)c3ccccc3)cc2NC1=O
COc1cc(C=Cc2cccc[n+]2OC)ccc1CCF
CC(=O)Nc1nnc(SCC(=O)Nc2ccc([N+](=O)[O-])cc2)o1
Cc1ccc2[nH]c3c(C)c4cc[n+](F)cc4c(C)c3c2c1
C#CN1CCC23c4c5ccc(O)c4OC2C(=O)C=CC3(N2CCC(=O)O2)C1C5
COC(=O)c1cc(=O)nc(SCC(=O)Nc2cccc(C(F)(F)F)c2)[nH]1
Cc1sc(-c2ccccc2)cc1Sc1nncn1S(=O)(=O)N(C)NS(=O)(=O)O
Cc1ccc(OCCOCCN2CCCC2)c(Br)c1
Cc1ccc(Cl)c(Cl)c1
CCN(CC)CC(O)CNc1ccc2c(Cl)ccnc2c1
COC(=Cc1ccccc1C#N)C(=O)Nc1cccc(OC)c1
CC(=O)Nc1nc2ccc(NC(=O)COc3ccc4ccccc4c3)cc2s1
Cc1nonc1-n1nnc(C(=O)NN=C(N)c2ccc(NC(=O)c3cccnc3)cc2)c1CN(C)c1ccccc1
O=C1NC(=O)C(=Cc2ccc(-c3nc4cc(OCc5ccccc5Cl)ccc4[nH]3)cc2)C(=O)N1
CN(C)S(=O)(=O)c1cccc(N2C(=O)NC(=O)C(CC3CCCC3)C2=O)c1
O=C1Nc2ccc(F)cc2C(F)(C#Cc2ccccc2C(F)(F)F)N1
Cc1csc(NC(=O)COC(=O)CNC(=O)c2ccccc2C)n1
O=C(CSSCC(=O)Nc1c(Cl)cc(Cl)cc1C(=O)O)Nc1cc(Cl)cc(Cl)c1Cl
COC(=O)[n+]1c([O-])c(C)n2ncsc21
CCC(C)C1NC(=O)C(CC(=O)CC2NCC=CCCCOc3ccccc3CCCN(C)C2=O)NC1=O
CCS(=O)(=O)c1ccc(CNC(=O)CN2C(=O)NC3(CCN(Cl)CC3)C2=O)cc1
COc1ccc(C=CC(=O)c2ccc[nH]2)cc1
Brc1ccc(Cc2nc(-c3cccc4ccccc34)c[nH]2)cc1
Brc1ccc(C=Cc2cc(C=Cc3ccccc3)on2)cc1
CCSC(=O)c1ccc2c(c1)CCO2
O=C(NC1CCN(C2CCC2)CC1)c1ncn(Cc2ccc(-c3ccc(Cl)nc3)cc2)n1
CC(C)(C)NCC(O)COc1c(C(C)(C)C)ccc2ccccc12
Cc1ccc2c(c1)N(CC1CCCN1Cl)c1ccccc1S2
COc1cc(NC(=O)N2CCN(c3nc(-c4ccc(Cl)cc4)ns3)CC2)cc(OC)c1OC
CCn1c(=O)n(Cl)c(=O)c2cc(S(=O)(=O)Nc3ccccc3C)ccc21
Cc1ccc(-c2ccccc2C(=O)Nc2ccc3c(c2)CC(NS(=O)(=O)c2ccccc2)C3)cc1C
Cc1ccc(C=C2SC(=O)N(Cc3ccccc3)C2=O)cc1
CCCCC(=O)c1c(C)cccc1N1CCN(C(=O)c2ccc(CN(C)C3CCN(C)CC3)cc2)CC1
COc1ccc(C2c3c(n(C)c(=O)n(C)c3=O)N=C3CC(C)(C)CC(=O)C32)cc1
COc1cc2c(cc1C)CCC1C2CCC2(C=CC(C)(C)O)C1CCC2(OC(C)=O)OC(C)=O
CCN1CCC2(CC1)CC(=O)N(CC1CCCCC1)C2
Cc1cc(C(=O)CCc2ccc3c(c2)C(C)C(=O)O3)c(C)o1
CC(C)(C)NC(=O)c1ccc2c(C3=NN(CCCCO)C(=O)CC3)cccc2c1
COc1nc(N2CCOCC2)cn2c(=O)cc(CSc3n[nH]c(=S)n3-c3ccc(C)cc3)nc12
NC(=O)C1CCCN(CCOC(c2ccc(Cl)cc2)c2ccc(Cl)cc2)C1
CC1CCCCC1Oc1ncc(Cl)c(O)n1
COc1cc(C=C(C(=O)O)c2nc3cc(C#N)ccc3[nH]2)ccc1OCc1csc(-c2ccccc2)n1
Cc1ccc(CSc2ncc(-c3nccs3)c(C(=O)Nc3ccc(F)cc3)n2)cc1
O=C(Nc1ccncn1)c1cccs1
Cc1cc(S(=O)(=O)Nc2nccs2)ccc1Oc1ccccc1Cl
Cc1ccc(N2CCN(C(=O)c3ccc(CNc4cccc5cc6cccc(F)c6nc45)cc3)CC2)cc1
COCc1cc(OO)c2c(=O)c(OC3OC(OC)C(OC)C(OC)C3OC)c(-c3ccc(O)c(O)c3)oc2c1
CCCn1c(O)c2ccc(OCc3ccccc3Cl)cc2nc1=O
CCn1c(O)nc(C(=O)NCc2ccc(Br)cc2)cc1=O
Cc1ccc(C(=O)n2nc(-c3ccc(C)cc3)nc2NCc2ccccc2)cc1
COc1ccc(C(=O)C=Cc2ccsc2)cc1O
Nc1ccc(CCNCc2cnc3nc(NC(P(=O)(O)O)P(=O)(O)O)nc(C(F)(F)P(=O)(O)O)c3c2)cc1
CC(CCCCC(CCCC(C)(C)O)C(=O)O)C(=O)O
Cc1onc(-c2ccccc2)c1C(=O)N(C)Cc1ccccc1
COC(NC(=O)CCC(=O)N1CCN(c2ccccn2)CC1)C(=O)N1CCN(c2ccc(CC(C)C)cc2)CC1
CCCOc1cc(C2(C(=O)NCC(Br)Cc3ccc(Cl)cc3)CCC2)ccc1Cl
COc1ccc(CCNC(=O)COC(=O)Cc2cccc3cccnc23)cc1OC
Cc1ccccc1-n1c(O)nc2c([N+](=O)[O-])cccc2c1=O
Cc1ccc2ccc(C(=O)N3CCOC(C)C3)cc2n1
Cc1ccc(S(=O)(=O)N2CCCN(C3CCNCC3)CC2C(C)(C)C)cc1
NS(=O)(=O)c1ccc(-n2cnc3ccc(Cl)cc3c2=O)cc1
CC(=O)N(C)CCc1cc2c(-c3ccc(C(N)=O)cc3)cccc2[nH]1
CCn1cccc1C(=O)N1CCCC1C(=O)c1nccs1
Cc1cc(-c2ccccc2)cc(C)[n+]1CCCCSc1ccccc1NC(=O)CCc1cccc(Cl)c1
CCOc1cc(Cl)ccc1Oc1ccc(C[N+](C)(C)CCO)cc1
O=S(=O)(c1ccc(SCc2cc[nH]n2)cc1)N1CCN(S(=O)(=O)c2cccc3cccnc23)CC1
CCCCCCSC1=NSC2=NC(=O)C(=Cc3cn(-c4ccccc4)nc3-c3ccccc3)C(=N)N12
O=C(Nc1ccc(C2CC2)cc1)c1cccc(O)c1Cn1ccnc1
COc1cc2c(c(OC)c1C)-c1c(c(O)c3c(c1OC)OCO3)CC(C)(OC)CC2
CN(C(=O)COC(=O)c1cccc(S(=O)(=O)N2CCOCC2)c1)c1ccccc1
CCCc1ccc(C(NC2CCN(Cl)CC2)c2ccsc2)cc1
COc1noc(-c2cncc(-c3ccc(N)cc3)n2)n1
Cc1cccc(C(=O)Nc2ccc3c(c2)n(C)c(=O)n3C)c1C
CCCC#CCCC(=O)Nc1ccc2nc(OC)sc2c1
CCCN1CCCC2c3nc4ccccc4c(C)c3CCC21C(C)C
C=CCn1cc(CCC(=O)NCc2cccc(F)c2)c(=O)nc1-c1ccc(F)cc1
CC(CC(=O)NC1CC1)(CC1Cc2cc(C(=N)N)ccc2O1)C(=O)O
O=C(c1cc(F)cc(F)c1)N1CCC(NCCc2ccncc2)CC1Cc1ccccc1
CCCc1cc(=O)[nH]c(=O)n1C1OC(O)C(O)C1CO
NC(=O)C(CCC(=O)O)NC(=O)C(CCCCNCc1ccccc1)NC(=O)CCCCCCCCCC(=O)O
O=C(Cc1ccsc1)NCc1ccc(-n2cnnn2)cc1
CC(C)Oc1ccc(S(=O)(=O)Nc2ccc3c(c2)CC(=O)N(C)CC(CCO)C(CN(C)Cc2ccc(Oc4ccccc4)cc2)O3)cc1
CCOC(Cc1ccc(OCCOc2ccc(OCc3ccccc3)cc2)cc1)C(=O)O
Cc1ccc(OCCCc2c(CCOC(=O)CN(C)C)nn(Cl)c2C)cc1
CC(C)=CCNS(=O)(=O)Nc1ccccc1
N#Cc1cc(-c2ccc(C3(Cl)CC3)cc2)ccc1Cl
CC(=O)Nc1cc(O)c2nc(-c3ccccc3C)sc2c1
Cn1c(=O)n(CC(=O)Nc2ccc(S(=O)(=O)N3CCCC3)cc2)c(=O)c2ccccc21
O=[N+]([O-])c1cccc(-c2c[nH]cn2)c1
Cc1ccc(Cc2cnc(-c3nc4c(N)cc(N5CCOCC5)cn4c(=O)c3O)s2)cc1
NCCCC1CCC2CCCC(CC(=O)O)CN12
CN(C)C(=O)c1c(C(=O)O)cn2ncnc(Oc3ccc4oc(Nc5ccc(C(N)=O)cc5)nc4c3)c12
Cc1[nH]c(=O)nc(O)c1S(=O)(=O)n1cc(COc2cc(C3CCN(Cc4ccccc4)C3)ccn2)nn1
CCn1cc(C(=O)O)c(=O)c2cc(F)c(N3CCN(c4ccccn4)CC3)cc21
CC(C=CC1(C)CCCC(C)=C1C)=CC=CC(C)=CC(=O)O
Cc1nc2c(c(NCc3ccc(-c4ccccc4N(C)C)cc3)n1)CCNCC2
CCCCCCCCCCCOc1cc(OCCCCCCCC)cc2c1C(=O)C=CC2=O
O=C(Nc1cccs1)OCCCc1ccccc1
Cc1n[nH]c2cc(-c3ccc(C(=O)N(C)CCN4CCCC4)cc3)ccc12
Cc1ccc(C2CCN(C(=O)c3cc(-c4nc5ccccc5[nH]4)c(C#N)cc3NC(=O)c3ccc(N4CCNC(C)C4)nc3)CC2)cc1
CSSSC(C)(C)C
Cc1cccc(CSC(=N)C(C#N)C(C#N)C(=N)SCc2ccc(F)cc2)c1
Cc1c(O)cccc1C(=O)NC(Cc1ccccc1)C(O)C(=O)N1CSC(C)(C)C1C(=O)NCc1ccccc1Cl
O=C(O)c1cccc(N=NN(C(=O)c2ccccc2C(=O)O)c2ccccc2Br)c1
CCSc1nc(N2CCOCC2)c2cccnc2n1
Cc1ccc(NC(=O)N2CCc3c(Cl)cccc32)cc1F
Oc1ccc(CNCCc2ccccc2Cl)cc1
COc1cc2c3c(c4cc(C)c(OC)c(OC)c4c2cc1OC)-c1cc2c(c(OC(C)=O)c1C3=O)OCO2
CCOC(=O)c1nn(Cc2ccccc2)c2cccnc12
COc1ccc(C2=C(c3ccc(S(C)(=O)=O)cc3)C(=O)C(OC)C2)cc1
CC(=O)OC1OC(=O)c2c1ccc1c2CCC2C1CCC1(C)C(C(C)(C)CCC=C3C(C)CCCC3(C)C)CCC21C
O=C(Cn1ccnc1Cl)c1ccc(Cl)cc1Cl
Cc1ccc(N(Cc2ccc3[nH]c(CCC(=O)O)nc(=O)c3c2)C(=O)NC(CCC(=O)NC(CS)CCC(=O)NC(CCC(=O)O)C(=O)O)C(=O)O)c(C)c1
CSCCC(NC(=O)C(CCCNC(=O)C=Cc1ccccc1)NC(=O)C(N)CCC(N)=O)C(=O)O
Cc1cc(=O)[nH]c2ccc(NC(C)(C)CC(F)(F)F)cc12
COc1cc(N)c(C(=O)c2cc(-c3ccccc3Br)sc2O)c(OC)c1
CC(C)(O)CCc1ccc(O)cc1CN1CCCC1
Cc1cccc(OCCCn2cc(C=[N+]([O-])C(C)(C)C)nn2)c1
CSc1ccc(C)c(C(C)NC(=O)c2ccc3c(c2)CC(Cl)N3C(=O)c2ccccc2C)c1
Cc1ccc(Nc2nc(C=C(c3ccccc3)N(C)C)nc3ccccc23)cc1
COc1cc(=O)n(-c2ncc3nc(-c4cc(OC)c(C)c(OC)c4)oc3n2)[nH]1
CC(C)(C)c1cnc(N2CCC3(CCCNC3=O)CC2)nc1
Cc1ccc(-n2cccc2C=c2oc(=O)n3nc(-c4ccc(Br)cc4)nc23)cc1
CNC(C)C(=O)NC(C(=O)NC(C)c1ccc(C2CN(c3ccc(OCC4CC4)cc3)C2)cc1)C(C)(C)C
Cc1ccc(C(NC2CCN(C(=O)c3cnccn3)CC2)c2cccnc2)cc1
COC(C(=O)c1ccccc1CC(C)(C)C)c1ccccn1
Cc1nc2ccccc2n1-c1nc(N2CCOCC2)c2nc(Cc3ccccc3)[nH]c2n1
CN(C)CCOc1cccc(-c2cc(CCNC(=O)N3CCS(=O)(=O)C3)n3ncnc3n2)c1
COc1cc(OC)c(OC)cc1NC(=O)NCCCN1CCC(F)(c2ccc(F)cc2)CC1
O=C(NC(=O)c1cnccn1)c1cccnc1
CCNCc1ccccc1-c1ccc(C)c(C(=O)O)c1
CCCCNC(=O)c1ccc(OCC(O)CNC(C)(C)C)cc1
CCc1ccc(S(=O)(=O)Sc2ccc(S(=O)(=O)c3c(N)oc4ccccc34)cc2)cc1
Clc1cccc(N(CC2CNC2)c2nccc3sccc23)c1
CC(=O)n1cc(CN2CCC3(CC2)Cc2ccccc2C3)cn1
COc1ccc(CCNC(=O)COC(=O)C=Cc2ccc(Cl)c(OC)c2)cc1Cl
CCOC(=O)N(C)C1CN(C(=O)c2cnc3ccccc3c2)C1=O
Cc1nc(CC(=O)Nc2ccccc2)sc1C(=O)NC1CCCCC1
COc1cc(-c2cc(=O)c3c(Br)cc(O)cc3o2)cc(O)c1O
O=c1cc(-c2ccc(Br)cc2)[nH]c2ccc(N3CCCC3)cc12
CN(C(=O)Cn1c(=O)c(Nc2ccccc2)nc2ccccc21)c1ccc(Cl)cc1
N#Cc1c(N)c(=O)n(S(=O)(=O)c2ccc(Cl)cc2)c2nc3ccccc3nc12
CCn1nncc1CN1Cc2cnn(C)c2C(COCC2CC2)C1
CCOC(=O)n1ccnc1NCCNC(=O)Cc1ccc(C)cc1
CCCc1c(C)c(CC(=O)O)c2ccccn12
O=C(CC12C(=O)CCCC1=Nc1ccc([N+](=O)[O-])cc12)c1ccco1
Cc1cccc2c1oc1ccccc12
NCC(N)Cc1c[nH]c2ccc(O)cc12
COc1ccc2[nH]c(C)c(C(=O)NN=Cc3ccncc3)c(=O)c2c1
Clc1cc2nc(-c3ccc4c(c3)OCO4)n(Cc3cccc4ccccc34)c2cc1Cl
CCCC(NC(=O)Cc1cc(F)cc(F)c1)C(=O)Nc1cc2ccccc2cn1
CCCc1cccc2c1CCC(N(CCN1CCN(c3ccnc(OC)c3)CC1)OC)C2
COc1cc(Cl)c(NC(=O)c2ccnc3ccccc23)cc1OC
CC1CCCCN1S(=O)(=O)c1ccc(C(=O)NC2CCCCCC2)cc1
Cc1ccc(CCN2CC(C(=O)N(C)Cc3nc(Cl)no3)CCC2=O)cc1
COc1ccc(NC(=O)CCn2cnc3ccccc3c2=O)cc1
CC=C(C)CCC(=O)C(C)(O)Oc1ccc(Cl)cc1O
COc1ccc(NC(=O)Cc2csc(=Nc3ccccc3OC)n2Cc2ccco2)cc1
CCN=C(NCC)Nc1ccc(C(F)(F)F)cc1
CC(C)CC(NC(=O)Nc1ccc(COCCOCC(O)Cc2c[nH]cn2)cc1)C(=O)NO
Cc1cccc2c1OC1(C(=O)N(C#N)c3ccccc31)c1c([nH]c3ccccc13)C2C
COCCNC(=O)c1cc(N2C(=O)c3ccc(C)cc3C2=O)ccc1Cl
O=C(Nc1cccc(S(=O)(=O)NC2=NCCC2)c1)c1ccc(Cl)cc1Cl
COn1c(=O)c(=O)n(Cl)c2cc(S(=O)(=O)Nc3ccc(C)cc3)c(C)cc21
COc1ccc(-n2cncc2-c2ccc(O)cc2)c(C)c1
CCOP(=O)(O)OCC(OC(N)=O)c1ccccc1
CCOc1ccc(-c2nnn(CC(=O)NCc3ccc4c(c3)OCO4)n2)cc1OCC
O=C(Cn1c(-c2ccc3ccccc3c2)cc(-c2ccccc2)c1-c1ccco1)NCc1ccccc1
CC(C)C(=O)C(Cc1ccc(O)cc1)C(=O)N1CCCC1C(=O)NC(Cc1ccc2ccccc2c1)C(=O)N1CCC(N(N)Cc2ccc(F)cc2)CC1
CC(C)Oc1c(Br)cccc1CNc1cc(-c2ccncc2)ncn1
CCC(=O)OC1CCC2C3C(O)Cc4cc(C)ccc4C3CCC12C
COc1ccc2c(c1CCCN(C)C)c(=O)n(OC)c1c3cc4c(cc3ccc21)OCO4
Cc1ccc(CCNc2nc3ccccc3n3nnnc23)cc1
CN1CCc2cc(-c3ccccc3)cc3c2C1Cc1ccc(O)c(C(=O)OC(C)(C)C)c1-3
NS(=O)(=O)n1cnnc1SC1C(=O)Nc2ccc(CCO)cc21
CC(C)c1ccccc1CC1CCC(O)(C(C)C)C(O)(Br)C1C
CCC(c1ccc(OC)cc1)n1c(CC(=O)OS(=O)(=O)O)c(C)[nH]c1=O
CCCCCCCCCCc1nc(-c2ccc(C(C)C)cc2)c(OC)c(C(C)C)n1
CC(C)C(NC(=O)CSc1nnc(-c2ccccn2)n1Cc1ccco1)C(N)=O
CC(C)C(=O)c1cc(S(=O)(=O)N2CCN(C(=O)c3ccco3)CC2)n(C)n1
Cc1cccc(COc2ccc(Nc3ncc(-c4ncco4)c4[nH]cc(Cl)c34)cc2F)c1
CCOc1ccccc1NC(=O)CSc1oc(-c2ccco2)nc1-c1ccccc1
COC(=O)C(c1ccc(Cl)cc1)c1c(Cl)cc(NC(=O)c2nc(F)nc(Cl)n2)cc1Cl
Cc1cccc(C(=O)Nc2ccc(C(F)(F)F)c(NC(=O)c3cnc4[nH]ccc4c3)n2)c1
COC1C(OCCc2ccc(CO)c(O)c2)OC(O)C(OC(=O)C=Cc2ccc(CO)c(O)c2)C1OC1OC(O)C(O)C(O)C1O
CC(=O)Oc1nc(-c2ccc(-c3ccccc3)cc2)nc(C)c1CC(=O)O
Cc1ccc(O)c(C2CC(c3ccc(-c4ccccc4)cc3)=NN2c2nc(=O)ss2)c1
CCCc1ncnc2c1C(=O)N(c1ccc(C3(N)CCC3)cn1)CCO2
O=C(O)c1cc(C(CCN2CCC3(CC2)CS(=O)(=O)c2ccccc23)NC(=O)C2CCC3(CC2)OOC2(O3)C3CC4CC(C3)CC2C4)cc2c1OCO2
O=C(C=Cc1cn(-c2ccccc2)nc1-c1ccc(F)cc1)N1CCOCC1
CC(C)(N)n1nc(-c2ccccc2)c(-c2ccccc2)c(-c2nnc(CCO)o2)c1=O
COCCn1c(CSc2nc3ccccc3o2)nnc1SCC(=O)N(C)C
COc1ccc(Cl)cc1N=Cc1c(-c2ccc(C)cc2)[nH][nH]c1=O
Cn1c(C=NN)c(Cl)c2ccccc21
COC(=O)c1cccc2nc(COc3ccccc3)cn12
N=C(N)NO
CC(=NOC(c1cc(-c2ccc(OCc3nn[nH]n3)cc2)cs1)C1CCCCC1)C(=O)O
CC(Cn1c(=N)n(CCCOc2ccc(-c3ccccc3)c(O)c2)c2ccccc21)c1ccc2c(c1)OCO2
Clc1cncc(Sc2n[nH]c(-c3cccs3)n2)c1
NCC1CCC(n2ccnc2)O1
CN(C)S(=O)(=O)c1ccc(C=CC(=O)c2ccc(O)cc2)cc1O
Cc1cc(C)c(-c2ccc(C)c(C)c2)c(C)c1
C=CC(=O)Nc1ccc2ncnc(Nc3ccc(Cl)c(Br)c3)c2c1
CC1=NC2(c3cc(C#Cc4cccc(F)c4)ccc3C)CN(CC(C)(C)C)CC2C(=O)N1N
O=C(NC(=S)NCC1CCCO1)c1cc(-c2ccccc2)nc2ccccc12
CN=C(Cc1cccc(NC(=N)N)c1)c1ccccc1C
COc1ccccc1OCCNCCOc1ccccc1OC
Cc1cccc2c(-c3cccc(Oc4cccc(F)c4)c3)c(C(O)C(F)(F)F)cnc12
Cc1cc(C(=O)NNC(=O)Cc2ccccc2)cc2c1OCO2
NC(=O)CCc1cc(Cn2cc(CCOc3ccc(CC(=O)O)cc3)nn2)ccc1OCCCCO
COc1c(C(=O)OCCN2CCC(C)(c3ccccc3)CC2)oc2ccc(C)cc12
O=C(O)c1ccc(-c2cccc(Cl)c2)cc1
OCCCCCc1cccc(CCN(Cl)CCCc2c[nH]c3ccc(O)cc23)c1
CCOC(=O)c1sc(N)c(C(=O)c2ccc(Cl)cc2)c1C
CCCCCCCCCc1ccc(OC(=O)c2ccccc2OCC)c(C(=O)Nc2ccc3ncccc3c2)c1
Cc1ccc(CNC(=O)c2[nH]cnc2C(=O)N(C#N)CC2CC2)cc1
Cn1cc(NC(=O)c2cc(NC(=O)c3cc(-c4ccc[nH]4)ccn3)cn2C)cc1C(=O)NCCN1CCOCC1
CCN1CC2CN(Cc3ccccc3)C(C1)c1cccc(=O)n1C2
Cc1ccc(C#CCOC2OC3OC4(C)CCC5C(C)CCC(C2C)C35OO4)cc1
O=C(O)c1[nH]c2ncccc2c1CCCOc1ccccc1
c1cncc(Nc2nccc(-c3cnc4ccccc4n3)n2)c1
O=C(Cn1cc(COC(=O)c2oc3ccc(Br)cc3c2Cl)nn1)c1ccc(F)cc1
CN(C)c1cccc(CCC(=O)O)c1Cn1ccc2ccc(F)cc21
C=C1CCC2CC(=O)CCC23C1CCC1C2OC2(C)C(=O)C(=O)C1(C)CCCC3(C)C
CCCCCCCCCCSCCCNC(=N)C1(Cl)C=C(C)c2cc(C)ccc2O1
Cc1ccc(Cl)cc1N1CCN(C(=O)c2cn(C)c3ccc(S(=O)(=O)N4CCCCCC4)cc3c2=O)CC1
COc1cccc(N2CCN(CCn3c(O)c4cc(OC)c(C(F)(F)F)cc4nc3=O)CC2)c1
CCC(=O)C(C1CCN(C)CC1)S(=O)(=O)c1ccc(Cl)cc1
O=C(O)C(C=NNc1ccc([N+](=O)[O-])cc1[N+](=O)[O-])=Cc1ccccc1
CN(Cc1ccccc1)C(=O)CCC1CCN(C(=O)c2ccccc2)CC1
C=C1C(=O)OC2C=C(O)CCCC(C)=C(C(C)=O)CC(OC(=O)C(C)=CC)C12
Cc1ccc(S(=O)(=O)N2CCC(C(=O)N3CCN(c4ncccn4)CC3)CC2)cc1
CC(=O)Nc1nc(COc2ccc3c(c2)OCO3)cs1
O=c1c(OC2OC(O)C(O)C(O)C2O)c(-c2ccc3c(c2)OC(c2ccc(O)c(O)c2)C(CO)O3)oc2cc(O)cc(O)c12
N=C(N)NC(=N)c1ccc(-c2ccccc2)cc1
CCCCC1CN(c2ccccc2)C(=O)O1
Nc1ncnc(NCc2ccccc2)c1[N+](=O)[O-]
COCCc1cccnc1NC(=O)COC(=O)CC12CC3CC(CC(Cl)(C3)C1)C2
CCCCCCCOc1ccc(S(=O)(=O)N(Cc2ccc3ccccc3c2)C(CCCN2CCCCC2)C(=O)NO)cc1
CCN(CC)n1nc(C(=O)NCc2ccc(OC)cc2)c2c1-c1ccccc1S(=O)(=O)C2
O=C(Oc1ccc(OC(=O)c2cc(O)cc(F)c2)cc1)c1cccc(O)c1
CC(=O)NC(C(=O)NC(CC(C)C)C(O)C(C)C(=O)C1CC(O)CN(C)C1)C(C)C
Cc1ccc(-n2cnnc2Oc2ccc3ccccc3c2)cc1
OCCc1ccc2c(c1)C1(CCc3ccccc3)CCN(O)CC1O2
O=C(Cc1ccc(C(=O)O)cc1)Nc1ccc2c(c1)OCCO2
Cc1cc(C(=O)NCc2ccccc2)c(C)c(I)n1
NC(=O)c1cccc2c(NCc3cccc(NC(=O)C4CC4)c3)ncnc12
COC(=O)c1sc(-c2cccs2)c(C(=O)OC)c1N
COc1ccc(C(=O)OCc2csc3nc(-c4ccc(Cl)cc4)c(-c4ccc([N+](=O)[O-])cc4)n23)cc1
Cc1ccc(C(=O)NCC(NC(=O)OC(C)(C)C)NC(=O)C(Cc2ccccc2)CC(O)C(Cc2ccccc2)C(=O)NC(CC(=O)O)C(=O)O)cc1
CCn1nc(C)c2nc(C)nc(NCCCN3CCOCC3)c21
Cc1nc(CNC2CCC(CC3(CC(C)(C)C)CC3)OC2C)no1
O=c1nc[nH]c2c1sc(=S)n2-c1ccc2c(c1)OCO2
COC(=O)C1C(=N)C2(C(=O)C=Cc3ccccc32)C(c2ccc(Cl)cc2)C2CCCC=C12
c1ccc2c(c1)oc1ccc(NCCCN3CCOCC3)cc12
Cc1ccc(-c2ccnc3c2CC(C(N)=O)(C(=O)NCCc2ccccc2)O3)cc1
Cc1ccc2nccc(C=CC(=O)c3ccc(Cl)cc3)c2c1
CC1CCC(N2CC(NC(=O)CNc3ncnc4ccc(C(F)(F)F)cc34)C2)CC1
Cc1ccc2c(c1)nnn2C1CCN(C(=O)c2cccs2)CC1
O=C(c1ccccc1)N1CCCC(Nc2ncccc2-c2ncon2)C1
CCN(CC)CC(C)NC(=O)c1c(Cl)nc(-c2ccc(C)cc2)n1-c1ccc2[nH]ncc2c1
Cc1ccccc1N1CCN(CCCn2nnn(N)c2=O)CC1
CC(C=Cc1ccccc1)=C1C(=O)C=CC1=O
CCNCc1ccccc1-c1cccc2[nH]c(NC(=O)NC(C)(C)C)cc12
COc1cccc(C=CC(=O)c2ccccc2)c1OC
Brc1ccc2[nH]cc(CCc3ccncc3)c2c1
O=S(=O)(c1ccc(Cl)c(Cl)c1)c1nnn2c1nc(N1CCOCC1)c1sccc12
N=c1c(C(=O)Nc2ccc(Oc3ccccc3)cc2)cc2c(=N)n3ccccc3nc2n1Cc1ccccc1
CSc1ccc(C(=O)NC(=O)Nc2cccc(C(F)(F)F)c2)cn1
OCC#Cc1ccc2c(c1)Sc1cc(Cl)ccc1O2
c1coc(-c2nsc(Cn3ccnc3)n2)c1
Cc1cccc2nc3c(C(=O)NC(Cc4c[nH]c5c(C)cccc45)C(=O)NCc4cncn4C#N)cccc3cc12
CCCc1cc(=O)oc2cc(OC(C)C(=O)NCc3ccccn3)c3c(c12)CCC(C)(C)O3
O=C(Cc1c(Br)[nH]c2ccc(Br)cc12)N1CCNCC1
O=[N+]([O-])c1ccc(Nc2cnccc2OCc2ccncc2)nc1
CCOC(=O)C1=C(C(=O)c2coc3ccc(O)cc23)C(c2ccccc2F)N(CCCn2ccnc2)C1=O
O=c1c(-c2ccc(O)cc2)coc2cc(OCC3CCCCN3)cc([N+](=O)[O-])c12
CN(c1ccccc1)S(=O)(=O)c1ccc(S(C)(=O)=O)cc1
O=C(NCCN1CCN(c2ccccc2F)CC1)c1ccc(S(=O)(=O)N2CCCC2)s1
Cn1c(=O)c2c(N3CCN(c4nccs4)CC3)nc(C3CC3)nc2n(C)c1=O
Cc1ccc(-n2nc(C(=O)NC3CCCC3)c(Cl)c2-c2ccc(Cl)cc2)c(Cl)c1
O=C(CSc1nnc2ccccn12)Nc1ccc(F)cc1F
COc1ccc(C#N)cc1S(=O)(=O)N1C(=O)C(c2ccccc2)(N2CCCCC2)c2ccccc21
CC1C(O)C(CO)OC1n1cnc2c(NC(O)c3ccccc3)ncnc21
COc1ccc2nccc(C(F)CN3CCC(NCc4cc5ccc(O)cc5cn4)CC3)c2c1
CC(C)CCOc1ccc2c(c1)C(=O)c1ccccc1-2
Cc1cccc(C)c1NC(=S)NC(=O)c1cc(Cl)ccc1N1CCCC1
Cc1ccc2c(c1)CN1N=C(c3ccccc3)CC1c1ccccc1O2
COC(=CC=Cc1cc2cc(Cl)c(Cl)cc2[nH]1)NC(=O)c1cc2cc(OC(=O)N3CCCC3)ccc2[nH]1
N#CCCN(N)c1ccc(N(CCN2CCC(Br)CC2)N=C2C(=O)Nc3ccc(F)cc32)cc1
COc1ncccc1C(=O)NN1C(=O)CSC1C12CC3CC(CC(Br)(C3)C1)C2
CON1CCN(C(CNS(=O)(=O)c2cc(-c3cc(C)n[nH]3)ccc2C)c2ccco2)CC1
Cc1ccc(OCCCCCCO)cc1F
COC1CCC2C3CCc4cc(O)c(O)cc4C3CCC12C
CC(CO)c1ccc(S(=O)(=O)N(C)CC2Oc3c(NC(=O)Nc4ccc(C(F)(F)F)cc4)cccc3C(=O)N(C)CC2C)cc1
CC(=O)c1ccc(N2CCN(CCCCNC(=O)c3cn4ccccc4n3)CC2)cc1
CCN1CCSC1=NC(=O)c1ccco1
Nc1ccc(-c2cc(C(=O)NCc3ccc(CN4CCCC4)cc3)[nH]n2)cc1
CCc1ccc(OCc2ccccc2)cc1-c1ccc(CNCCc2nnnn2OC)cc1
CCCc1cccc(Cl)c1NC(=O)CCC(=O)NN=Cc1cc(O)ccc1Cl
COc1c(C(=O)NCCCCCN2CCC(c3c(-c4ccccc4)n(Cc4ccccc4F)c4ccccc34)CC2)c(Cl)nc2ccccc12
N=c1ssc(=Nc2ccccc2)n1-c1ccccc1
NS(=O)(=O)c1cc(OCc2ccc(C(=O)O)cc2)ccc1C(F)(F)F
O=C1c2ccccc2C2(CCN(Cc3ccc[nH]c3=O)CC2)N1c1ccccc1
COn1ccc2ccc(-c3ccc4ncc(C)c(-c5ccc(C)c(O)c5)c4c3)cc21
COc1ccc(CC(N)NC(=O)CNC(=O)C2CCCN2C(=O)CC(C)Cc2ccccc2)cc1
COCN1C(=O)C(Cc2ccc(-c3ccccc3)cc2)SC1=Nc1ccccc1
COc1ccc2c3c1OC1c4[nH]c5ccccc5c4CC4(O)C(C2)N(CC2CC2)CCC314
CC(=O)c1c(C)[nH]c(C)c1-c1ccc(-c2ccccc2)o1
CON1CCCC1c1cccc(CC(=O)O)c1
Clc1ccc2c(NCCCNCCNCc3ccc4ccccc4c3)ccnc2c1
O=C(CNC(=O)c1cccs1)NCC(=O)OCC(=O)c1ccc(F)cc1
COc1ccc(CNCc2c(C)c(C(=O)O)n(Cc3ccc(OC)cc3C)c2Cl)cc1
CCN(CC)C(=S)Nc1ccc(C(=O)O)cc1
N#Cc1ccc(S(=O)(=O)C2CCCCN2C(=O)CN2CCN(c3ccccc3F)CC2)cc1
COC(=O)c1cnn2c([N+](=O)[O-])cc(-c3ccco3)nc12
CC(C)c1nsc(C(=O)N(c2ccccc2)C(C(=O)NC2CCCC2)c2ccc(N)cc2)c1O
COC1CCC2C3CCc4cc(O)c(O)cc4C3CCC12C
COCC(=O)NC1CCN2CCCC12
CC(C)c1nc2ccccc2c(-c2ccc(F)cc2)c1C#N
CCOc1ccc2nc(N3CCN(C(=O)C4CC4)C(CC)C3)sc2c1
COc1ccccc1N1CCN(C(=O)CCS(=O)(=O)c2cc3c(cc2Cl)NC(=O)CO3)CC1
CC(=O)c1c[nH]c2ccccc12
Nc1ccc(CC(c2csc(Nc3ccccn3)n2)C(F)(F)F)cc1
CCOc1ccc(CC(=O)N(Cc2ccc(S(=O)(=O)N(C)C)cc2)C2CCCc3cccnc32)cc1
Oc1ccc(C(=S)N2CCC(F)CC2)cc1
Cc1ncsc1C=Cc1nc2c(C(N)=O)cc(-n3cccn3)cc2[nH]1
CN1C(=O)CN2C(=O)N(Cc3ncoc3-c3ccccc3)C(=O)NC12
CCC(C)c1c(OC)ccc(C2C3=C(COCC3=O)OC(=N)C2OC)c1OC
OCc1cc2cc(c1)CCc1cc(CO)nc(c1)NC(=Nc1ccc(-c3ccccc3)cc1)c1cc(CO)cc(c1)CC2
CN1C2C=C(C3=C(c4cncc5cn[nH]c45)C(=O)NC3=O)CC1CC2
CC(CC(C)(C)NCC(O)COc1ccccc1C#N)=C1c2ccccc2CCc2ccccc21
CNc1nc2c(c3c1CC1(Cc4ccccc4C1)O3)CCC2=O
CCCCCCCCNc1ccc2c(C)cc[n+](Cl)c2c1
Cn1cnc(N2CCNCC2)c1C(=O)NCCc1c[nH]cn1
O=C(C1COCCN1C(=O)CCc1ccccc1)N1CCN(Cc2ccccc2)CC1
CCc1nnc(NC(=O)CC2C(=O)NCCN2Cc2ccsc2)s1
CCCc1ccc(C(CC)Nc2ccc(-c3ccncc3)cc2)cc1
CCC(=O)C(Cn1cc(COc2cccc(C3CCN(CN(CC)C(C)=O)CC3)c2)nn1)C(=O)CC
CC1(C(=O)NS(=O)(=O)c2ccccc2)CCN1C(=O)c1ccc(-c2ccccc2)cc1
CC(=NNC(=O)c1cc(Cl)ccc1O)c1cc2cc(Br)ccc2[nH]1
N=c1c(C=Nc2ccccc2)coc2ccccc12
CCOC(=O)c1ccccc1C1C(C#N)=C(C)NC(C[S+]([O-])c2ccccn2)=C1[N+](=O)[O-]
CCN(CC)C(=O)c1nn(-c2ccccc2)c(-c2ccco2)c1CCF
CN1CCN(c2ccc(CCO)cc2NC(=O)c2cc3c(-c4ccccc4Cl)nn(C)c3s2)CC1
CN(C)C(=O)C1CN(CCNC(=O)C2CC(c3ccccc3)=NO2)CC(C(C)(C)C)O1
COC(=O)c1cc(-c2nc(NCc3cnccn3)c3cnccc3n2)ccc1F
Cc1cc(C)c(C)c(S(=O)(=O)N2CCN(CC(=O)NCCCn3ccnc3)CC2)c1C
O=c1c2cc(OC3CCCCC3)ccc2ncn1-c1ccccc1
O=C1CC(c2ccco2)C(c2ccco2)=NN1
COC(=O)C12CCC(C)(C(COC(=O)CC(C)(C)C)C1C)C2(O)CC(C)=O
COc1cc(CCc2nnn(OC)n2)cc(Cl)c1OCc1ccc(C)cc1
Cc1ccc(N2CCN(C3=NC(=O)N(N)C3=O)CC2)cc1
CCN(CC)CCCNc1ccc2c(C3=C(c4ccccc4)C(=O)c4ccccc4C3=O)c3c(ccc1-2)C(=O)C(OC)=CC3=O
Cc1cccc(Cl)c1Nc1nc2cc(NC(=O)c3c(C)cc(=O)oc3Cl)ccc2n1C
Cc1ccc(CC(O)NC(=O)c2sc3ccccc3c2-c2ccc(-c3ccccc3)cc2)cc1
COC1(C)CC(C)(Cc2cccc(C)c2)OO1
CCN1C=CC(=CC(=O)c2ccc(N3CCOCC3)cc2)C=C1
Oc1ccc(-c2nc3c(-c4ccccc4)ccnc3[nH]2)cc1
C=C1CCC2C(O)(O)C(CO)CCC2(O)C1CCC1CC(=O)c2c(C)cc(C)cc2O1
CCOC(=O)N1CCC(NCC(O)COc2ccc(F)cc2)CC1
COC(=O)C(NC(=O)c1ccc(-c2ccccn2)s1)c1ccccc1
C=CC1(C)CCCCCC2(C(=C)C)C1CCC13CC(CCC12)C1(CO1)C3=O
COc1ccc2c(c1)C(C)=CC(C)(C)N2Cc1cccc(C#Cc2cncc(C)c2)n1
CCCCn1cc(C(=O)NC2CCCCC2)c(=O)c2c(C)cc(C)nc21
Cc1cccc(Nc2nnc(Cc3c(C)[nH][nH]c3=O)s2)c1
COc1ccccc1C(=O)C1CCN(C(=O)c2coc(C)c2C)CC1
COc1ccc(C=NNS(=O)(=O)c2ccc(OCc3ccncc3)cc2)cc1
CC(CCc1ccccc1)NC(=O)c1ccc2c(c1)CCN2C(=O)c1ccc(N)cc1
Cc1cc(C(=O)N2CCCC(n3ccnc3C)C2)n(C)n1
COc1ccc2c(c1)OC(c1ccccc1)CC21CC(c2ccc(OC)c(OC)c2)=NO1
CC1CCC(Cn2c(N3CCOC4CNCCC43)nc3cc(-c4noc(=O)[nH]4)nc(-c4cc(Cl)n5nccc5n4)c32)CC1
CCCc1nc2c(nc(-c3ccccn3)n2Cc2ccc(-c3ccccc3-c3nnn[nH]3)cc2)c(=O)n1O
O=C(NC(=Nc1ccccc1)c1ccccn1)c1cccc(-c2ccccn2)n1
O=C(Nc1cccc2ccccc12)c1cccc(NC(=O)c2ccc(Cl)cc2Cl)c1
NC(=O)c1cc2c(Oc3ccc(-n4cnc5cccnc54)cc3)cncc2s1
CCOc1ccc(N2CC(C(=O)Nc3ccc(Br)cc3)CC2=O)cc1
COc1ccccc1OCC(=O)N(c1ccccc1OC)C1CNCCC1=O
CC(C)(C)OCCc1ccc(C(=O)C=Cc2ccncc2)cc1
CC(=O)NC(C)c1cc(Oc2ccnc(N3CCC(Oc4ccc(F)cc4)C3)n2)ccc1S(C)(=O)=O
CNc1ncnc2c1ncn2C1CC(O)C(COP(=O)(O)OCC2OC(n3ccc(O)nc3=O)C(N)C2O)O1
CCc1cc(C(NS(C)(=O)=O)C(=O)NCC(Cc2ccc(F)c(C)c2)NS(C)(=O)=O)ccc1C(C)C
OCC1C(O)OC(c2ccc(O)c(Cc3ccc(OCCN4CCOCC4)cc3)c2)C(Cl)C1O
CCCCN1C(=O)CC(c2ccn(CC(=O)Nc3ccccc3)n2)C1=O
NCCC(c1ccccc1)c1cccc(CC(N)C(=O)O)c1
COc1cc(N(C)C)nc(-c2ccc(F)c(-c3ccc(C)cc3C3CCC4C(c5cc(C(F)(F)F)cc(C(F)(F)F)c5)OC(=O)N34)c2)n1
O=C(O)c1ccc2oc(CCCCCl)cc(=O)c2c1
Cc1c(C)c(O)c2c(c1C)CCC(C)(C(=O)NC(C(=O)NCC(=O)O)C(C)C)O2
CCOc1cc(S(=O)(=O)CC)n(-c2ccc(C(F)(F)F)cn2)n1
Cc1cccc2c1c(C(=O)c1ccn3c1CSC3c1cn(OCC(O)CO)c3ccccc13)cn2C
O=C(O)COCCCNS(=O)(=O)c1ccc(-c2nnc(-c3ccco3)o2)cc1
CC(C)N(C)CC#CCC1c2ccccc2C(=O)N1C
COc1cc2cc(C(=O)Nc3cccc4c3c(OC)nn4Cc3cccc(C)n3)cnc2cc1OCCn1cnc2ccccc21
C=CCc1cnc(Nc2ccc(C3CN(F)CCO3)cc2C(=O)OC(C)(C)C)nc1
CCSC(=Nc1ccc(C)cc1)c1c(C)n[nH]c1N
CC(CO)c1ccc(CN(C)CC2OCCCCC(F)Oc3ccc(NS(=O)(=O)c4cccs4)cc3C(=O)N(C)CC2C)cc1
O=C(Nc1ccc(Cl)cc1)Nc1ncccc1Cl
CC(C)C(=O)Nc1cccc(COC2COC(CNC(=O)c3ccccc3)C2c2ccc(CN(C)C)cc2)c1
CCN(CC)C(=O)N1C(=O)C(C)(c2cccnc2)Oc2c(O)cccc21
COc1ccc(OC)c(NC(=O)CCSCc2ccco2)c1
Cc1ccc(Cl)c(CC(Cl)NC(=O)c2ccnc(N3CCN(C(=O)CCCCCN)CC3)c2)c1
COc1cc(C)c(CC(C)(C)C(=O)O)c2c1C(=O)OC2C
C(=NNc1ccccc1)c1ccc(OC2OCC3C(c4ccc5ccccc5c4)OCC23)cc1
O=C(NCC1CCCO1)c1ccncc1NC(=O)c1ccccc1[N+](=O)[O-]
O=c1[nH]c2ccccc2c(=O)n1CN1CCN(c2nc3ccccc3[nH]2)CC1
O=c1cc(N2CCNCC2)nc2n1CCCc1ccccc1-2
O=C(NCCN1CCNCC1)c1cc(-c2ccccc2Cl)n[nH]1
CC(=O)NC1OCc2cc(S(=O)(=O)N3CCN(c4cccc(Cl)c4)CC3)ccc21
Cc1ccc(-n2ncc3c(N4CCCCCC4)ncnc32)cc1C
COc1ccc(CNC(=O)c2nc3cc(S(=O)(=O)N4CCc5ccccc54)ccc3[nH]2)cc1
Cc1ccc(N2CC(C(=O)OCC(=O)NC3CC3)CC2=O)cc1C
Cc1[nH]c2c(Br)cccc2c1Sc1ccc(Cl)cc1
Cc1ccc2[nH]c3c(CC4c5cc6c(cc5CCN4C)OCO6)c4ccccc4nc3c2c1
CC1(C(=O)NCCCn2ccnc2)CCN1C(=O)C(CCc1ccccc1)NC(=O)N1CCOCC1
Oc1ccc(Br)c(C=NCCCCCCN=CC2(C(O)C=Cc3ccccc3)CCCC2)c1
COc1cc(OC)cc(C(=O)ON=C2CCCCCCCCCC(=O)OC(c3ccccc3)CN2)c1
COc1ccc(-c2cc(-c3cn(CCc4cccc(C(N)=O)c4)nn3)on2)c(OC)c1
CC1CN(C(=O)COC(=O)CNC(=O)c2ccc(Cl)cc2)CC(C)O1
CCCCCCCCN=C=S
CNC(=O)c1ccc(CCCC(=O)NCc2cccc(C3CN(F)CC3C)c2)cc1
O=c1c2ccccc2nc(-c2cccnc2)n1N=Cc1ccc[nH]1
CC(C)CC(NC(=O)C(Cc1ccc(F)cc1)NC(=O)OC(C)(C)C)C(=O)NC(Cc1ccccc1)C(=O)NCC(=O)NC1=NCCS1
COC(=O)c1ccc(C2CCC3C(C=Cc4cccc(Oc5ccccc5Cl)c4)CC(O)CC3O2)cc1
N=C(N)NCCCC1NC(=O)N(C(=O)N2CCN(C(=O)C=Cc3ccccc3)CC2)C1=O
CC1CCC2(C)C1C(C)CC1C3(O)CCC(=O)C(C)(C(C)(C)O)C3CCC12C
Cn1c(=O)[nH]c2ccc(OC3CCN(Cc4ncc[nH]4)CC3)cc21
COc1ccc(OCCCCN2CCC(n3nccc3NC(=O)C3CC3)CC2)cc1
Cc1ccc(CN2CCC3(CC2)CC(c2nn[nH]n2)CO3)o1
COc1cc(C2c3ccc4c(oc(=O)n4C)c3CC3COC(=O)C32)cc(O)c1OC
CN1CCCC(c2n[nH]c(CS(C)(=O)=O)n2)C1
COC(=O)NC(c1ccccc1)C(C)c1cccc(C(=O)OC)c1
CS(=O)(=O)c1ccc(CCNC(=O)c2nc(C3CC3)ncc2-c2ccc(F)c(Cl)c2)cc1
CCCCNC(=O)NS(=O)(=O)c1ccc(Oc2ccc([N+](=O)[O-])cc2)cc1
Cc1c2c(cc3c(N4CC(C)CC(F)C4)noc13)CC1(C(=O)NC(=O)NC1=O)C1C(C)OC(C)CN21
CCC(O)(CC)C(=O)OCC(=O)C1Cc2ccccc2CN1C(=O)NC(C)C
CC(C)CC(=O)c1ccc(OCCCN2CCC(C(O)(c3ccccc3)c3ccccc3)CC2)cc1
COC1(c2ccccc2)CCN(CCC(C(COCc2cc(Cl)cc(Cl)c2)=NO)c2ccc(C(F)(F)F)c(C(F)(F)F)c2)CC1
CC(C)(C)CC(C)(C)n1ncnc1C(CCc1ccccc1)c1ccccc1
CCSc1cc(C)c(C)c(C#N)n1
CN1CC(=Cc2ccco2)C(=O)C(=Cc2ccco2)C1
CC(C)Nn1cnc2c(C(C)C)ncnc21
Cc1c(C)c2ccc(Oc3ccc(C=C4SC(=O)NC4=O)cc3)cc2oc1=O
O=C(NC1CCCCC1)NC1CC2CCC(C1)N2S(=O)(=O)c1ccc(C(=O)O)cc1
CCOc1ccc(OC(=O)CNC2CCN(S(C)(=O)=O)CC2)cc1
CCOc1ccc(CNC(=O)COC(=O)c2ccc3c(c2)OCCO3)cc1OC
COc1cccc(CN2CCC(c3ccccc3C#N)CC2)c1
O=c1nc(C=Cc2ccc(O)cc2)[nH]c2cc(Cl)ccc12
COc1cc2ncnc(N3CCN(C(=O)NCCCc4ccccc4)CC3)c2cc1OC
CCCCOc1ccc2ccccc2c1C(=O)Nc1ncccc1-n1cncn1
COc1cc(Nc2ccc3c(c2)OCCN3Cc2ccccn2)cc(OC)c1
COCC(C)n1c(SCc2nnc3sc(=O)c(Cc4ccc5c(c4)OCO5)nn23)nnc1-c1ccncc1
CCC(O)c1cccc2c(C)cc(=O)n(C)c12
COc1ccccc1NC(=O)C(C)N1CCN(C(c2ccccc2)c2ccccc2)CC1
NS(=O)(=O)c1ccc(C(=O)O)cc1C(=O)O
CCCCCCC(=O)NC(CCCNC(=N)N)C(=O)NC(CC(C)C)C(=O)NC(Cc1ccc(-c2ccccc2)cc1)C(N)=O
CC(NC(=S)NN=Cc1ccc(OC(=O)c2ccccc2)cc1)c1ccccc1
Cc1cc2c(=O)c(F)cn(C3CC3)c2c(C(=O)O)c1N1CCN(CN2C(=O)C(=NCl)c3cc(F)ccc32)CC1
Cc1cnc(Nc2ccc(-c3nnc4n3-c3cccnc3Nc3ccccc3-4)cc2)cn1
O=c1c(Br)nc2ncc(-c3ccc(O)cc3)cc2n1CC1CCCO1
Oc1cc2c(nc1OCCCN1CCOCC1)CCN(CC(F)(Cn1cncn1)c1ccc(F)cc1F)C2
CCC(C(=O)N1CC(=O)Nc2ccc(OC)cc21)N(C)c1ccc(Cl)cc1
CCOc1ccc2c(CSCCN3CCN(Cc4ccccc4)CC3)cc(=O)oc2c1OC
CC(=O)OCc1cc2c(c(C)c1OC(C)=O)CCC(COC(C)=O)C2(COC(C)=O)OC(C)=O
CC(=O)OC=C1C(OC(C)=O)CCC2(O)C(C)C(C)C3=C(O)C(=O)CC(C(OC(=O)C=Cc4ccccc4)C12)C3(C)OC(C)=O
Brc1cc(Nc2ncnc3[nH]ncc23)ccc1OCc1ccccc1
CN(C)c1ncnc2c1sc1c(-c3ccccc3)cnn12
Cc1cc(F)cc(CC(=O)NC(F)C(=O)NC(Cc2ccccc2)C(=O)NC(CO)Cc2ccccc2)c1
Cc1cccnc1N1CCN(C(=O)c2cc3ccc4c(=O)n(O)c(C)nc4c3[nH]2)CC1
Cc1ccc(-c2nc3c4cnn(-c5ccccc5)c4nc(C)n3n2)cc1
O=[N+]([O-])c1ccc(C2=NNCC2c2ccc([N+](=O)[O-])cc2)cc1
CCOc1ccc(N2C(=O)C(Cl)=C(N3CCOCC3)C2=O)cc1
CC(=O)NN(C(=O)C=Cc1ccccc1)N(C)C(=O)C(Cc1ccccc1)CC(C)C
CC(=O)NC(CC(C)C)C(=O)NCCC(=O)OC(C)(C)C
CN(C)c1ccc(NC(=O)C2c3ccccc3COc3ccccc32)cc1
CNC(=O)C(c1ccccc1)n1ccc(C)c(Oc2ccc(C)cc2Cl)c1=O
CCCCn1c(CCC)c(N(N)C(=O)CSc2nc(-c3ccccc3)no2)c(=O)[nH]c1=O
CC(C)c1ccc(Nc2nc(I)nc3c2ncn3N(CCO)CCCO)cc1
CCC1CSSCC(C(=O)N2CCCC2C(=O)NC(CCC(=O)O)C(N)=O)NC(=O)CNC(=O)C(C(C)CC)NC(=O)C(N)NC(=O)C(Cc2ccccc2)NC1=O
CN(C)CCN1CCC2(CC1)OCc1ccccc12
CN1CCN(c2ccc(S(=O)(=O)NC(Cc3ccccc3)C(=O)NCc3ccco3)cc2)CC1
CCCCC1=CC(=O)c2c(ccc3c2OCC=C3)C1=O
CSC1OC(O)C(CO)C(O)C1NC(=O)NC(C=CS(=O)(=O)c1ccccc1)CCc1ccccc1
CCCN1CCCC1=NC(=O)COC(=O)COc1ccccc1
CC(=O)OC(C)CCCC(O)C(C)C(CCCC(C)C=CCCC(C)C=CC1CC(C)CC(O)O1)CC1OC(=O)C(O)C1OC(C)=O
COc1ccc(S(=O)(=O)N2CCCCCC2)cc1C(=O)Nc1ccc(Cl)cc1
COc1ccc(C(=O)n2c(C(=O)O)c(Cc3sccc3S(C)(=O)=O)c3cc(C)ccc32)cc1
Oc1c(F)cccc1OC(c1ccc(F)c(F)c1F)C1CCOC(F)(F)C1
O=C(NC1CCCCC1)C1CN(C(=O)NCc2ccccc2)CC1C(=O)N1CCCC1
CC(C)NC(=O)CN(C)S(=O)(=O)c1ccc(N2CCOCC2)nc1
CCCCCCCCCCCCCC(=O)Nc1ccc(S(=O)(=O)N2CCOCC2)cc1
CCCN1CCCC1CN1CCN(S(=O)(=O)c2ccc(OC)cc2)C(C(C)=O)C1
CCCCCCCCCCCCOc1ccc(C(=O)CC(=O)OC)cc1
Oc1c(CCc2ccccc2)oc2cc(Cl)ccc12
CC1C(OCC2OC(OC3OC(O)(CO)C(=O)c4ccc5cc(O)c(=O)oc5c43)C(O)C(O)C2O)OCC(O)C1O
CCN(c1ccc(C(=O)N(C(=N)N)c2ccc(CCC(=O)O)cc2)c(Oc2ccccc2)c1)C(C)C
CC(C)CCc1ccc2c(c1)OC(C)(O)C(C)C2c1cccc(S(=O)(=O)NCCCN2CCCCCC2)c1
CC1CC2C3CCC4=CC(=O)CCC4(C)C3CCC2(C)C1CCC1=CCOC1=O
Fc1ccc(Nc2nc(SCc3cn4ccsc4n3)nc(N3CCOCC3)n2)cc1
Cc1ccc(C=NNC(=O)c2cc(F)on2)cc1
CN(Cc1ccccc1)C(=S)Nc1ccccc1N
CCC1=CC(C)C(N(C)C)OC(=O)CC(C)C(O)C(OC2OC(C)C(C)C(O)C2C)C(C)CC(CCN(C)C)C(=O)C=C1
COc1cc(C=CC(=O)N2CCC(C(F)N3CCC(c4c[nH]c5ccc(CO)cc45)CC3)CC2)ccc1F
CC(C)(C)OC(=O)N1CCN(C2CCC3(CC2)OC(=O)c2ccccc23)CC1
CCCCCCOc1cc(S(=O)(=O)N(CC(=O)NCc2cccs2)c2ccc(C)cc2)ccc1C
CNc1c(C)cc(C(C(=O)O)=C(OC)c2ccccc2)cc1OC
CCOC(=O)C1(CCOc2ccccc2)CCN(C(=O)C2CCN(C)CC2)CC1
CCOCC12CCC3C(CCC4N(C(=O)OCC)C(=O)C=CC34C)C1CCC2C
O=C(N1CCCC1)N1CCC(S(=O)(=O)c2ccccc2)CC1
COc1ccc(-c2ccc(-c3nc(-c4c(F)cccc4F)c(-c4ccncc4)[nH]3)cc2)cc1
COc1ccc2sc3c(c2c1)NCCCNCCNC3=O
C=CCc1ccc2c(c1)C(=NNC(=O)Cc1ccc([N+](=O)[O-])cc1)C(=O)N2
CC(=O)N(CC(C)(C)N)CC(C)(C)C#N
CS(=O)(=O)c1cccc(-c2cc(Cl)c(F)c(C=NCCC(=O)O)c2)c1
CS(=O)(=O)c1ccccc1N(F)CC1CCc2nc(N3CCNCC3)ncc2C1
O=C(c1ccc(C(=O)c2c(C(=O)O)ccc(F)c2F)cc1)c1ccccc1F
O=C(NCc1ccccc1)NS(=O)(=O)c1ccc(F)cc1
CC1CCC2(C)CCC3(C)C(=CCC4C5(C)C=CC(=O)C(C)(C)C5CCC43C)C2C1C
O=C1NC(=O)N(Cc2ccccc2)C(=O)C1=Cc1ccc(OCc2ccccc2)cc1
COCCOc1ccc(NC(=O)c2cccc(NC(=O)Cc3ccccc3)c2)cc1
COC(=O)c1cccc(NC(=O)c2nc(OC)sc2N)c1
CCOc1ccc(COc2c(-c3ccccc3)oc3cc4c(cc3c2=O)OCO4)cc1
CCc1oc2c3c(ccc2c1-c1ccccc1)C(=O)c1ccccc1C3=O
CCc1ccc2c(c1)c1nc3n(c(=O)c1n2OC)CCS3
CC1=C(F)c2cc(CC(=O)O)ccc2C1=Cc1ccccc1
CCc1csc2nc(C(=O)N3CCN(c4ccccc4F)CC3)cn12
C#Cc1cc2c(cc1OC)C1Oc3cc4c(cc3C1CO2)OCO4
Cc1ccc(OCc2cc(C(=O)Nc3nc(F)n[nH]3)no2)c(F)c1
COc1cc(C2=NN=C(c3ccccc3)CO2)cc(OC)c1OC
N=C(N)NC(=O)c1ccc(CN(C(=O)N(Cc2ccccc2)Cc2ccccc2)c2ccccc2)cc1
O=C(Nc1ccc(OC(F)(F)F)cc1OCC1CC1)c1nc(Cl)ccc1C(F)(F)F
CC(C)n1c2ccccc2n2nc(N)nc12
Nc1ncnc2c1ncn2C1OC(COC(CNCC2CCC3CCC2O3)c2ccccc2)C(O)C1O
COc1c(C2c3c(c4ccccc4oc3=O)OC(=N)C2Cl)ccc(C#N)c1C
COC1=CC(=O)C(=NNc2cccc(C(=O)Nc3ccc(OC)cc3C)c2)C(=O)O1
Cc1ncccc1C(NCC(=O)Nc1ncco1)c1ccc2cccnc2c1O
COc1ccccc1Oc1cnc(CNC(=O)C(O)C(C)C)nc1-c1ccc(N)cc1
COc1ccc(C)c(NC(=O)CCS(=O)(=O)c2cc3c(cc2Cl)NC(=O)CO3)c1
COC(=O)c1cccc(NC(=O)CCOc2cc(C)cc(C)c2)c1
O=C(NC(c1ccns1)C12CC3CC(CC(C3)C1)C2)c1ccc2ccccc2c1
Cc1cc(=O)oc2cc(Oc3ncnc4ccc(N5CCOCC5)cc34)ccc12
CC1NC(=O)C(CC(=O)NCc2ccccc2)NC1=O
CN1C(=O)C(NC(=O)c2ccccc2)N=C(c2ccccc2)c2ccccc21
COC(=O)C1=CC(=O)N(N=c2nc(-c3ccccc3)[nH]c3sccc23)C1=O
COCCc1cccc(-n2c(Cl)nnc2SCC(=O)N(F)CC(=O)Nc2ccc(C)cc2)c1
CC(=O)OC12OC3OC(C)C1CC3(O[SH]1C(=O)N3C=CC=CC3=NN=C1c1ccc(-c3ccsc3)cc1)COC2=O
CC(C)CCC(Cc1ccccc1)C(S)C(=O)NC(C)C(=O)NCc1ccc(C(=O)C(C)(O)C(=O)NO)cc1Cl
O=C(CN(Cc1ccccc1)Cc1ccccc1)c1ccc(Br)cc1
COc1cc(NC(=O)CN2CCCCC2Cc2ccccc2)cc(OC)c1
CCn1c(=O)nc2n(Cc3ccc(F)cc3)c3nc4ccccn4c(=O)c3cc-2c1=O
O=C(NCc1ccccc1)c1ccc(OCc2nc(-c3ccccc3F)no2)cc1
NS(=O)(=O)c1ccc2c(c1)C1C=CCC1C(c1ccccc1)N2
N=c1c2c(nnn1CCc1c[nH]c3ccccc13)sc1ncccc12
CN1CCN(C(=O)CNC2CC(C)(C)Oc3c(F)cc(Br)cc32)CC1
CCOC(=O)c1c(C)cc2oc(=O)c(O)c(N)c2c1Cc1ccc(OC)cc1
CC1CC(C)CN(S(=O)(=O)c2ccc3[nH]c4c(c3c2)CCCC4)C1
CCCCCCCC(C)CCCCP(=O)(CCOC(=O)CC)OC(=O)CCCNCCCCCC
CN(C)c1cc(Cl)ccc1CN1CCC(C2(C)OCCN2Cl)CC1
COC(=O)c1ncn(Cc2cc(OC)c(OC)c(OC)c2)n1
Cc1ccc(NC(=O)c2cccc(NC(=O)c3cccc(Cl)c3)c2)cc1
Fc1ccccc1N1CCN(c2nc(-c3ccccc3)ncc2Cl)CC1
Cc1ccc(NC(=O)c2cc3cc(Cl)ccc3[nH]2)c(O)c1C
CC(C)CN1C(=O)C(CCCCN)NC(=O)C2CCCCN2C(=O)C2CCCCN2C(=O)C(C)NC(=O)C(CCCCN)NC(=O)C(Cc2cnc[nH]2)NC(=O)C1C
CN(C)CCc1cccc2c1CCN2
CN1Cc2ccccc2C2(CCN(C(=O)CN3CCCC3)CC2)C1=O
CON1CC(C(C)CO)C(CN(C)C(=O)Nc2cnc(C)nc2)OCc2ccccc2-c2c(n(C)c3ccccc23)C1=O
CC(OC(=O)CCNC1=NS(=O)(=O)c2ccccc21)C1c2ccccc2Oc2ccccc21
N#Cc1ccccc1C(=O)Nc1cccc(N)c1
Cc1ccc2c(Nc3cccc(NC(=O)Nc4c(F)cccc4F)c3)ccnc2c1
Cc1ccc(NCc2nnc(SCC(=O)Nc3ccccc3OC(F)(F)F)n2-c2ccccc2)cc1
COc1ccc(CN2C(=O)CC3(CCCN(C(=O)c4cccc(OC)c4OC)C3)C2=O)cc1
CC(C)(C)c1n[nH]c(=O)c2c(NC(=O)Cc3ccccc3)oc(=O)n12
CCCCCC=CCC=CCCCCC=CCCCC(=O)O
O=C(C1CN(C2CCOCC2)CC1c1ccc(Cl)cc1)N1CCN(c2ccccn2)CC1
CCCCc1ccc(S(=O)(=O)N2CC3CC(=O)NC3C2)cc1
COc1ccc(OCC2(C(=O)O)OC=C(O)C3C(C)C(OC(=O)C=Cc4ccc(O)c(Cl)c4)CC32C)cc1
O=C(COc1cccc2cccnc12)Oc1ccc(Cl)cc1
Nc1ccc2cc(S(=O)(=O)N3CCOCC3)ccc2c1
Cc1nc(N2C(=O)CSC2c2c(Cl)cccc2Br)nc(Cl)c1C
CN(Cc1cnc2nc(N)nc(C(=O)NC(CCC(=O)NC(CCC(=O)NC(CCC(=O)O)C(=O)O)C(=O)O)C(=O)O)c2n1)c1ccc(N)cc1
COc1c(OCc2ccccc2O)c(O)c2oc(-c3ccccc3)cc(=O)c2c1OC
CN(C)CCNC(=O)c1n[nH]c2c1CCCCC2
CC12OC(=O)C(CC34CC(O)C3(C)C(=O)C=C14)C(O)C(C)(C)C2c1ccoc1
CC(O)Cc1ccc(C(C)C)cc1
CCOc1ccc(C(=O)C=Cc2cccc(O)c2)cc1OCC
O=C(c1ccco1)N(Cc1ccccc1)c1nc(Cl)nc2c1CCCCC2
CC(O)C1=C(SC2CNC(CN3CCCC3)C2)C(C)C2C(C(=O)O)C(=O)N12
Cc1ccccc1N1CCN(CCCOc2ccc3c(c2)CN(F)CC3c2ccc(Cl)cc2)CC1
CC1C(O)C(COCc2ccc(CNC(=O)CC3OC(n4cnc5c(O)ncnc54)C(N)C3O)cc2)OC1n1cnc2c(O)ncnc21
Cc1ccc(C=CC2=CC(=Cc3ccc(C)cc3)c3ccccc32)cc1
O=C(O)CCC(=O)N1CCC(c2ccc(Nc3ncc4cccc(-c5ccncc5)c4n3)nc2)CC1
CCC(CNCC(C)=O)C(=O)Nc1ccc(C(C)(C)C)cc1
CCOC(=O)c1sc(S(=O)(=O)N2CCCC2)cc1NC(=S)NC(C)C
O=C(NC1CCCC1)C(c1ccc2c(c1)OCO2)N(CC1CCCO1)C(=O)CN1CCc2ccccc2C1
COCCc1cc(=O)c2cc3c(N4CCN(C)CC4)cc(C(=O)NCCN(C)C)nc3c(C)c2o1
CC(=O)N1CCCc2cc(S(=O)(=O)N3CCN(c4ccc(F)cc4)CC3)ccc21
Cc1ccc(S(=O)(=O)N=c2sc(C)cn2CS)cc1
CCOC(=O)Nc1ccccc1Cc1c(-c2ccc(F)cc2)nc2ccc(F)cn12
COc1cccc(-c2nc(=O)cc(-c3ccc(F)cc3)[nH]2)c1
c1ccc(OCc2nc(-c3ccccn3)no2)cc1
COc1ccc(CNC(=O)CN2C(=O)COc3ccc(S(=O)(=O)N4CCCC4)cc32)cc1OC
CC(=O)c1cc(O)c(C)cc1CC(C)(C)NC(=O)CCSCCOc1ccccc1
Cc1ccc(NC(=O)CN2C(=O)CCc3ccccc32)cc1C
CCC(CC)Nc1cccc(-c2nc(Cl)nc(NC(CC)(CC)CC)n2)c1
CC1CCN(c2ccc(Nc3ncc4c5ccncc5n(C5CCCC5)c4n3)nn2)CC1
CNS(=O)(=O)c1ccc(NC(=O)C2Cc3ccccc3CN2C(=O)c2cccs2)cc1OC
Cc1nc2ccccn2c1C(=O)Nc1ncccn1
Cc1ccc(-n2cc(-c3ccc(O)c(O)c3)nn2)cc1
COc1ccc2c(c1)OC1(Oc3c(c(C)cc4c5c(ccc34)Oc3cccc(OC)c3O5)C(C)C1OC)C2=O
COc1c([N+](=O)[O-])ccc(C(=O)NCC(=O)Nc2cc(F)ccc2F)c1F
COc1ccc(-c2cnc(Br)c3nc(C=Cc4ccccc4)[nH]c23)cc1
O=c1cc(CCCCCN2CCCCC2)c2ccccc2[nH]1
Cc1cccn2c(NCc3ccc(Cl)s3)c(C#Cc3ccc(C(N)=O)cc3)nc12
CCCc1ccc2[nH]cc(C3CCN(CCN(O)C4CCN(C)CC4)CC3)c2c1
CC(C)=CCCC(C)=CCCC(C)=CCSCC(NS(=O)(=O)c1cccc2c([N+](=O)[O-])cccc12)C(=O)O
CC12CCC3C(CCC4CC5(CCN(S(=O)(=O)CC67CCC(CC6=O)C7(C)C)CC5)CCC43C)C1CCC2=O
NS(=O)(=O)c1ccc(N2C(=O)CNc3ccccc32)cc1
O=C(N=C(S)Nc1cccc(S(=O)(=O)N2CCOCC2)c1)c1cccc(F)c1
Cn1c(=O)c2nc(CCc3ccsc3)[nH]c2n(C)c1=O
N#[N+][N-]c1ncc(OCc2ccccc2)c(N)n1
c1ccc2c(NCCCCCC[n+]3c4n(c5ccccc53)CCCCCC4)c3c(nc2c1)CCCC3
CCCCCCCNC(=O)C(COP(=O)(O)O)NC(=O)CNC(=O)CN(CC)CC
CCOC(=O)C=C(C(=O)OCC)N(Cc1ccc(C(C)(C)S(C)(=O)=O)cc1)C(=O)c1ccc(-c2ccccc2)cc1
O=C(O)Cc1ccc(NC(=O)CN2C(=O)NC(Cl)(Cl)C2=O)c(Cl)c1
CNCC=CC(N)=O
COc1ncc(-c2cccc(C(=O)Nc3ccc(SC(C)(C)C(=O)O)cc3)c2)cn1
Cc1ccc(CN(CC2Oc3c(NC(=O)c4ccncc4)cccc3C(=O)N(Cl)CC2Cl)C(C)CO)cc1C
CN1C(=O)C(O)=C(C(=O)c2ccccc2)C1c1ccccc1
C1=C(c2ccccc2)CC2=C(C1)CC(c1ccccc1)NC21CCN(Cc2ccccc2)CC1
COCC12Cc3ccc(O)cc3C3(CCCC31)CCN2C
O=c1nc(-c2ccccc2)nc(C(F)(F)F)[nH]1
CC(C)c1ccccc1-c1cn2ccnc2nc1Nc1ccncc1
C=CCC1=Nc2ccccc2C2=NC(CC(=O)NCCCN3CCCC3=O)C(=O)N12
Cc1cccc(N(F)N=C(c2cc(Cl)ccc2Cl)C(CC(=O)O)C(=O)O)c1
O=C(O)c1cccs1
CCOc1cc(OCC)cc(C(=O)N(Cc2ccco2)CC2CCCO2)c1
C=C1C(=O)OC2C1CCC1(C)C(OC(C)=O)CC(O)C(=C)C21
CS(=O)(=O)C1CCN(C(=O)c2ccc(-c3ccc(OCc4ccccn4)cc3)cc2)CC1
C=CCSC1=NC(OC)=NN=C(c2ccc(Oc3ccccc3)cc2)N1
CN(C(=O)c1ccc(C(F)(F)F)cc1)C1CC(C)(C)NC(C)(C)C1
CC(C)OCCCNC(=O)CCc1nc2c(=O)n(CC(=O)NS(=O)(=O)c3ccccc3)ccc2c(=O)n1Cc1ccccc1
CCCCC(=O)N1Cc2cc(NC(=O)c3ccc(Cl)c(C)c3)ccc2C(C)(Cl)C1
O=S(=O)(NCCc1ccccc1)c1ccc(Cl)cc1
CSCCC(NC(=O)C(Cc1ccc(CN=C(N)N)cc1)NC(=O)OC(C)(C)C)C(=O)NC(Cc1ccccc1)c1ncc(Cc2ccccc2)o1
COc1cccc(-n2ncc3c(SCc4ccc(C)cc4)ncnc32)c1
O=P(O)(O)CCc1cc2cc(Cc3ccccc3)oc2cc1O
[truncated: 554,707 more chars]
