# Supplementary material for: t-SMILES: a fragment-based molecular representation framework for de novo ligand design
Source: Nat Commun. 2024 Jun 11;15:4993. doi: 10.1038/s41467-024-49388-6 (PMC11167009; doi:10.1038/s41467-024-49388-6)
Supplement: Supplementary file 4 — Source Data [file 41467_2024_49388_MOESM4_ESM.zip › Soure data/Source data and code for all other graphs/Metrics/Models/Chembl/ChEMBL_TSDY_Scaffold[MPL][rnd15][bs128]/gen.smi.re_smils[1].smi.rnd10000.csv]

Cc1ccccc1NC(=O)Cn1c(=O)n(-c2ccc(C(C)C)cc2)c(=O)c2sccc21
Cc1cc(C)c2nc(-c3cccnc3)cc(C(=O)N3CCN(c4ccccc4Cl)CC3)c2c1
COc1ccc(C(=O)N(C)CC(=O)NCc2cccc(C)c2)cc1S(=O)(=O)N1CCOCC1
CN1CCC=C(c2c[nH]c3ccccc23)C1
COc1cccc2c1CCC2CCCN1CCN(c2ccccc2)CC1
CC(C)C(=O)Nc1ccc(NC2CCCc3ccccc32)cc1
CCCn1c(N)c(N(CCOC)C(=O)c2ccc3c(c2)CCC3)c(=O)[nH]c1=O
CN1CCC(c2cc(-c3ccc(C(=O)c4ccccc4)c(Cl)c3)c3c(N)ncnn23)CC1
Cc1ccc(C)c(NC(=O)CN2C(=O)c3ccccc3S2(=O)=O)c1
CCCc1ccc(CC(CC(=O)O)NC(=O)CNC(=O)C(NC(C)=O)NC(=O)CCNC(=O)CNC(=O)CNC(=O)C(O)Cc2ccccc2)cc1
CCOc1ccc(-c2n[nH]c(C3CCN(Cc4ccc[nH]4)CC3)c2-c2ccncc2)cc1
O=C(O)CCC(=O)Nc1ccc(OCc2ccccc2)cc1
CC(C)CC1NC(=O)C(Cc2ccccc2)NC(=O)C(C(C)C)N(C)C(=O)C(Cc2ccccc2)NC(=O)C(C)OC(=O)C(C)(C)CNC1=O
CC(C)N(C(=O)CCc1c(-c2cc(Oc3cc(F)c(F)c(Oc4c(F)cccc4F)c3)ccc2N)cc[nH]c1=O)C(C)C
COC1CC2C(CCC1OC1CC(OC3OCCCC3OC3CCC(C)CO3)CCO1)CCC1C2CCC2C(C3CCCCO3)CCC21
COc1cc(C=Cc2ccc(OC(=O)c3ccccc3OC)cc2)cc(C(=O)O)c1
Nc1ncnc2c1c(-c1ccc3ccccc3c1)nn2CCCN1CCOCC1
Cc1ccc(CN2c3ccccc3CC2(O)C(=O)NCc2cccs2)cc1
CCOc1nccc(-c2cnc(N)nc2Nc2ccc(C)nc2C)n1
COc1cc(C=Cc2cc(OC)c(OC)c(OC)c2)ccc1OCCCCCN1CCCCC1
COc1cc2nc(-c3ccccc3C)cc(NCc3ccc(O)cc3)n2n1
Nc1ccc(NC(=O)c2ccccc2)cn1
CCCNC(=O)c1ccccc1N=c1sc2ccc(Cl)c(Cl)c2n1CC
O=C(Cc1ccccc1)Nc1ccc(S(=O)(=O)N2CCCCC2)cc1
O=C(O)C(Cc1ccccc1)NC(=O)C1CCCN1C(=O)C1Cc2ccccc2CN1C(=O)c1ccccc1
Cc1ccc(C(=O)Nc2cccc(C(=O)C=Cc3cc(C(=O)Nc4cc(C)n(C(=O)N(C)C)c4)n(F)c3)c2)cc1
O=C(O)C=CC(=O)Nc1nnc(-c2cccc3ccccc23)o1
CN(Cc1cnc[nH]1)c1cccc(C(F)(F)F)c1
O=C(NC1CCN(Cc2cccc(Cl)c2)CC1)c1ccc(-n2cnnn2)c(Cl)c1
Cc1ccc(S(=O)(=O)N(F)CC(COCc2ccccc2)CC(=O)NO)cc1
CCC(=O)c1cc(F)c(NC(=O)N(Cc2ccccc2)Cc2ccccc2)cc1F
Cc1ncc(-c2cn(-c3ccc(C#N)c(C(F)(F)F)c3)nn2)[nH]1
O=C(Nc1ccc(Cl)c(Cl)c1)N1CC2CCCN2c2ccccc21
COc1ccc(C)c(C2CC(C(=O)Nc3ccc(N4CCOCC4)c(Br)c3)=NN2c2ccccc2)c1
C(=C(SCc1ccccc1)C(c1ccccc1)c1ccccc1)c1ccc(Sc2ccccc2)cc1
CCCCCC(C)(N)C(=O)NC(C)C(=O)NCP(=O)(O)O
CCC(CCl)NC(=O)Nc1cccc(N(C)C)c1
Cc1nc2occn2c1C(=O)OC1CCCCC1
O=c1ccn(C2OC(O)C(CO)C2O)c(=O)[nH]1
CNC(=O)C(=O)c1ccc(CC(NC(=O)C(CCCN=C(N)N)NC(=O)C(CCC(=O)O)NC(=O)C(N)CCCN=C(N)N)C(=O)NC(C)C(=O)N2CCCC2C)cc1
Clc1cncc(-c2cncc(C3CCNCC3)c2)c1
COc1cccc(C(=O)c2cc(-c3cn(-c4ccccc4)nc3-c3ccccc3)n(-c3ccccc3)n2)c1
COc1cc(Nc2cncc(Oc3ccc4c(c3)CCCC4)n2)cc(OC)c1
COc1ccc2oc(=O)c(C(N=Nc3ccc(C)cc3)=Nc3nc(Cl)cs3)cc2c1
O=C(NN=Cc1ccncc1)c1n[nH]c2ccccc12
O=C1c2c(c3ccccc3c3oc(=O)ccc23)-c2c[nH]n[n+]21
Cc1ccc(NC(=O)CCS(=O)(=O)c2ccc(F)cc2)c(F)c1
CC(Nc1cc([N+](=O)[O-])ccc1CCc1ccc(C(=O)O)cc1Cl)C(C)(C)C
COc1cc2c(cc1F)Cc1ccc(O)cc1C2c1ccc(N(C)C)cc1
CCCC[n+]1ccc(CC(N)P(=O)(O)O)cc1
COn1c(=O)c(=O)n(C)c2cc(S(=O)(=O)N(C)CC(=O)N(C)c3ccc(C)cc3)ccc21
O=C(CSc1ccc([N+](=O)[O-])cc1[N+](=O)[O-])OCN1C(=O)c2ccccc2C1=O
COc1cc(CN(Cc2ccc(O)cc2)C(=S)Nc2ccccc2Br)ccc1C
O=C(NC(c1ccccc1)c1ccccc1)C1Cc2ccccc2CN1S(=O)(=O)c1ccc(Br)cc1
COc1cc(Cl)ccc1-c1cc(-c2ccccc2)cc(O)c1C#N
CCC(=O)N1CCC(N(CCCN2CCOCC2)C(=O)c2csc(C)n2)CC1
COCCOCCOCCOc1cc(C(=O)CCNC(=O)CI)ccc1[N+](=O)[O-]
O=C1CN(c2ccccc2Cl)CC(=O)N1Cc1ccc(C(F)(F)F)cc1
O=C(NCc1ccccc1)NS(=O)(=O)c1ccc(F)cc1
COCCc1nc2cnccc2n1-c1ccccc1
Cc1ccc(C(=O)Nc2ccc(OCC(F)(F)F)nc2-c2ccc3c(n2)NC(=O)C32CCCC2)s1
OCC1C(O)OC(n2cnc3c(Nc4ccccc4O)ncnc32)C1Cl
CCCCCCCCCCCCCCNC(=O)c1ccc2c(O)cc(=O)oc2c1
O=C(NCc1c(Cl)cccc1Cl)c1cc(-c2cccc(F)c2)cs1
CCCCCCCC=CCCCCCCCC(=O)c1nccs1
O=c1[nH]nc(CCCCCN2CCOCC2)c2ccccc12
COc1cc(O)ccc1C=NCCn1ccnc1
CC1CN(C)C2(CCCN(C(=O)c3cccc(C#N)c3)CC2)O1
Cc1ccc(C(=O)Nc2cc(Oc3ccc(C)c(Br)c3)ccc2Cl)cc1C
CCc1cc2c(cc1NC(=O)c1ccc3cc(C)ccc3c1)c1ccccc1n2OC
CN1CC(C(=O)NCc2ccc(Cl)cc2SC(F)F)CCC1=O
Cc1ccc(-c2nn(CC(O)CN3CCC(N4C(=O)NC(C)(F)C4=O)CC3)c3c2CN(C)CC3)cc1
CCc1ccc(CCNC(=O)c2ccc3c(c2)N(OC)C(=O)c2ccccc2[S+]3[O-])cc1
Nc1ccc(NCc2cnc3nc(Cl)nc(N)c3n2)cc1Cl
C#CCc1ccc(N(Cc2ccc3[nH]cc(C)c(=O)c3c2)C(=O)NC(C)C)cc1
Cc1ccccc1OCC(=O)Nc1cccc(-c2nnc3n2CCCCC3)c1
CCCCNC(=O)c1ccc(OCC(O)CNC(C)(C)C)cc1
Cc1[nH]c2ccc(Br)cc2c1C(=O)NCC(=O)N1CCOCC1
CCN(CC)c1ccc2[nH]c(C(=O)OCC(=O)N(CC)C3CCS(=O)(=O)C3)cc2c1
Cc1cn2ncnc(Oc3ccc4c(Cl)cc(=O)oc4c3)c2c1C
CN1CCN(C(=O)CNC2CC(C)(C)Oc3c(F)cc(Br)cc32)CC1
COc1cc(CN2CCCC(NC(=O)c3cccc4ccccc34)C2)cc(OC)c1OC
O=C(c1cccnc1)N1CCC(N2CCN(Cc3ccc4c(c3)OCO4)CC2)CC1
CC(C)NC(=O)C1CCCN(Cc2cnc(-c3cccc4[nH]ccc34)s2)C1
COc1ccc(-c2nc(N3CCOCC3)c3cnn(C)c3n2)cc1OC
O=C(NN=C1CCCCCC1)c1c(-c2ccccc2)nc2sccn12
CC(Cn1cncn1)(c1ccc(F)cc1O)C(F)N1CCc2nc(-c3ccccn3)sc2C1
COC1C(O)OC(n2c(O)c(F)c3c(C)cc(CO)nc32)C1C
c1ccc(-c2cc[nH]n2)cc1
CC1CCCC(N2CCN(c3nccn4nc(-c5ccc6cnccc6c5)nc34)CC2)C1
CC(C)(C)c1cc(NC(=O)CCCCCCCC(=O)NO)c(C(C)(C)C)c(C(=O)O)c1
CC(C)N(C)S(=O)(=O)c1ccc(COc2ccc3cc(NC(=O)C4CC4)ncc3c2)cc1
Cc1c(F)cc(C(=O)NC2(c3ccccc3)CCCCC2)cc1-c1cn(-c2ccc(C#N)cc2)c(C)n1
COC(=O)c1cccc(NC(=O)c2nc(OC)sc2N)c1
CC1(c2cccc(Oc3ccc(O)cc3)c2)CCC(NC(=O)CN(Cl)c2cccc(OCCN3CCOCC3)c2)CC1
COC(=O)NC(Cc1ccc(O)cc1)C(=O)NC(Cc1ccccc1)C(=O)C(=O)O
CCOC(=O)CSC1=C(C)C(=O)c2c(OC)cccc2C1=O
O=C(NNc1ccc2c(=O)cc(F)[nH]c2c1)c1ccc(O)cc1
Cc1ccc(C(=O)Nc2cccc(C(F)(F)F)c2)cc1Nc1ncnc2cnc(N3CCCCC3)nc12
CCOCCC(=O)N(C)CCOc1ccc2oc(-c3ccc4c(c3)OCO4)cc(=O)c2c1
CNC(=O)c1c(NC(=O)c2ccco2)sc(C)c1C(=O)N(C)C
CNc1c(NC(CO)C(C)C)c(=NC2CCCC2)c1=O
CCC(=O)N1CCC(CN(C2Cc3cc(C#N)ccc3N(Cc3cncn3C)C2)S(=O)(=O)c2ccccc2C#N)CC1
CN(NS(=O)(=O)C(C)(C)C)S(=O)(=O)c1ccc(Cl)cc1
COc1ccc(-c2cc(C3CC3)c(-c3cc(O)c(OC)c(OC)c3)cn2)cc1OC
O=C(O)c1cc(CC(=O)N2CC(N3CCOCC3)C2)cc(N2CCCC2=O)c1
Cc1nc2c(c(=O)n1-c1cccc(N)c1)C(C)(F)CC2
O=C(O)c1ccc(NC(=O)c2ccc([S+]([O-])c3ccccc3)cc2)c(-c2ccncc2)c1
Cc1cccc(-c2c[nH]c3c(NC4CCCC(NS(C)(=O)=O)C4)ncnc23)c1
CCCCCCCC(=O)OC12C=CC(=O)C=C1CCC1C2C(O)CC2(C)C1CCC2(C)C(=O)OCCl
CC(=O)c1cc(-c2ccc(C=Cc3ccc(C(C)(C)C)cc3)cc2)ccn1
Cc1c2c(cc3c1C(=O)OC3c1ccoc1)OC=C1C3C=C(C2=O)C24OC2C1(C)C(O)C(O)C(C3)C(O)C4O
Cc1ccc(C(CO)Nc2ncnc3c2ncn3C2OC(O)C([N+](=O)[O-])C2O)cc1
Cc1ccc2c(c1)C(c1ccccc1)=NCC(=O)N2
CCOC(=O)CCCc1cccc(C)n1
O=[N+]([O-])c1nc(N2CCCCC2)nc2ccc(Cl)cc12
COc1ccc(-c2[nH]c3ccccc3c2Sc2ccc(C)cc2)cc1
CCCCCC(=O)NC(CSC(=S)N(C)O)C(=O)O
COC1Cc2c[nH]c3cccc(c23)N(C)C1
c1ccc2c(c1)CCN(CCCn1ccc3ccccc31)C2
O=C(Nc1ccc2c(c1)OCCO2)c1ccc(S(=O)(=O)NCc2cccnc2)cc1
COc1cc(O)cc(OC)c1C(=O)C=Cc1cccc(O)c1
Cc1ccc2[nH]c3nc(Cl)nn3c(=O)c2c1
CC(C)Cc1ccc(CCCC2C(=O)NC(C)C(=O)NC(CC(C)C)C(=O)NC(CCCNC(=N)N)C(=O)N(O)C3CCCCC3C(=O)N2C)cc1
CC(C)NC(=O)c1nc2ccccc2s1
CCC(NC(=O)c1ccccc1)C(=O)NC(C)(C)CO
Cc1ccccc1NC(=O)CSc1nnc(-c2cscn2)n1O
CN(C(=O)Cn1c(=O)c(Nc2ccccc2)nc2ccccc21)c1ccc(Cl)cc1
Cc1ccc2ccn(CC(=O)C(F)(F)F)c2c1
C#CCCC(N)C(=O)NC(C(=O)NC(C=O)CC(=O)O)C(C)O
Cc1csc(NC(=O)c2c(N)n(CCN3CCOCC3)c3nc4ccccc4nc23)n1
O=C(NCc1ccccc1Cl)C1CCCN1C1CCN(c2ncccn2)CC1
Cc1cc(C(C)C)c2c(c1-c1cccc(Oc3c(O)cc(C(C)C)cc3C#N)c1)CCC(=O)N2
Cn1ccnc1SCC(=O)Nc1ccccc1-c1nc2ccccc2[nH]1
COc1nccc(-c2c(-c3cccc(NC(=O)Cc4ccc(F)cc4)c3)nc3ccc(N)cn23)n1
O=C(CSc1nc(-c2ccc(Cl)cc2)n[nH]1)NCc1ccc2c(c1)OCO2
CCc1ccc2oc(-c3ccc(NC(=O)C(F)=C(c4cccc([N+](=O)[O-])c4)[N+](=O)[O-])cc3)nc2c1
Cc1cc(Cl)ccc1NC(=O)c1ccc(C(F)(F)F)nc1
Cc1ccc2c(c1)CCC(C)(C(=O)NNC(=S)NCCC#N)O2
Cc1nc2cc(C(C)(C)C)cc(Nc3ncc(-c4ccccc4)o3)c2[nH]1
O=C(Nc1ccccc1)c1ccccc1-c1cc(-c2ccccc2)on1
COc1ccccc1NC(=O)c1ccccc1NC(=O)C1=CSCCO1
CNC(=O)c1nn(-c2ccc(Br)s2)c(=O)c2ccccc12
CCC1CCC2(CC1)Cc1ccc([N+](=O)[O-])cc1C21N=C(N)N(C2CCC(C#N)CC2)C1=O
Cc1ccc(CN2CCCC3(C2)NOC(=O)NC3=O)cc1
CC(=NNC1=NCCCS1)c1ccc2ccccc2n1
Cc1[nH]c2ccccc2c1CC(=O)N1CCC(CO)CC1
Cc1cccc(NC(=O)CN2CCN(S(=O)(=O)c3cn(C(C)C)cn3)CC2)c1
CNC(=O)COc1ccc2c(c1)C(c1ccccc1)=NCc1nnc(Cl)n1-2
O=C1CC2(CCc3ccccc32)CC(=O)N1CCN1CCN(c2ccccc2F)CC1
Nc1ccc(=O)[nH]n1
NS(=O)(=O)n1cnnc1SC1C(=O)Nc2ccc(CCO)cc21
NC(=O)c1ccc(-c2cc3ccc(C4CC5(CCCN(F)C5)C4)cc3oc2=O)cc1
O=P(O)(O)C(F)(F)c1ccc(Cc2ccc(C(F)(F)P(=O)(O)O)cc2)cc1
CC(Nc1nccc(N2C(=O)OCC2c2cccc(-c3cccs3)c2)n1)c1ccccc1
CCS(=O)(=O)Cc1ccc(OC)cc1C(=O)Nc1cccc(Cl)c1
COC1CCN(C(C(=O)Nc2nc(C)cs2)c2ccccc2)CC1
CC(NC(=O)C(N)CCCNC(N)=N[N+](=O)[O-])C(=O)OC(C)(C)C
CCOC(=O)CNC(=O)Cc1ccc2c(c1)N(C)c1ccccc1S2
N#Cc1ccc(C(=O)N(OCCN2C(=O)c3ccccc3C2=O)c2ccc(Cl)cc2)cc1
CCc1ccccc1Cn1nnc2c1c(=O)n(CC1CCCN(C)C1)c(=O)n2OC
Cc1ccccc1COc1ccc(-c2nn(F)cc2-c2ccncc2)cc1
Cc1ccccc1N1CCN(CCCNC(=O)Cn2ccnc2Cl)CC1
c1ccc(C(Nc2nnc(-c3ccccn3)o2)C2CC2)cc1
Cc1ccc(Nc2nc(Cl)cc(NC(=O)c3ccccn3)n2)cc1
COCC(=O)N1CCCC1Cn1ccnc1C
Cc1c2c(cc3c1C(=O)C(C(=O)O)=CC3=O)C(C)OC(O)C2
CN(C)c1nc2ccccc2c(=O)n1-c1ccnc(NCc2ccc(Cl)cc2)n1
NS(=O)(=O)c1ccc(-n2c(=O)c3ccccc3c3ccccc3c2=O)cc1
CCSc1nc2c(sc(=S)n2N)c(=O)n1-c1ccccc1C
Cc1ccc(CC(NC(=O)C2(Cl)Cc3ccccc3C2)C(=O)N2CCSC2c2ccccc2)cc1
CC(C)Cc1ccc2c(c1)c1c(n2Cl)NC(=O)CC1c1ccc([N+](=O)[O-])cc1
Cc1ccc(Cl)cc1N1CC(c2nc(-c3ccccn3)no2)CC1=O
CN(C)CCc1c(F)cccc1Br
N#CCc1ccccc1C(=O)Nc1ccc(Cl)cc1
COc1cc2c(s1)CCN(C(=O)c1ccc(CN3CCC(C(=O)N(C)C)CC3)cc1)C2
O=C(Nc1ccncc1)c1cc(-c2ccc(O)cc2)on1
c1ccc(-c2ccc(N3CCOCC3)nn2)cc1
O=C(c1ccco1)N1CCN(NC(=S)Nc2ccc(F)cc2)CC1
CN1CC2CCCN2c2cc3c(Cc4ccccc4C(=O)OC(C)(C)C)noc3nc21
NS(=O)(=O)C(=NN1CCOCC1)c1coc(C(F)(F)F)c1
COc1ccc2c(c1)OCC(=Cc1ccc(O)c(OC)c1OC)C2=O
CN(C)c1c(F)c(F)c(F)c(F)c1F
O=[N+]([O-])c1ccc(CCC2CC(CCc3ccccc3)N(CCc3ccccc3)C2)cc1
O=C(CN(C(=O)CCC(=O)Nc1ccccn1)c1nc2ccc(F)cc2s1)NCc1ccco1
CCC(O)c1cccc2c(C)cc(=O)n(C)c12
N=C(N)Nc1ncc2[nH]c(-c3ccccc3)cc2n1
COc1ccc(C(=O)OCC2OCCc3cnnn32)c(O)c1
CCCCC1Cc2cc(C(=O)NCc3ccccc3)c(OS(=O)(=O)O)cc2O1
CCCCCCCCCCCCCCCC(=O)OC(COC(OC(=O)CCCCCCCCCCCCCC)C(CCC(=O)O)N(C(C)=O)C(=O)CCCCCCCCCCCC)Cc1ccccc1
COc1cc(C)cc2c1C(=O)c1cc(O)c(O)cc1C2=O
O=C1CC2C(CS(=O)(=O)N2c2ccc(Cl)cc2)N1c1ccccc1-c1ccccc1
CCN(CC)C(=O)N1C(=O)C(C)(c2cccnc2)Oc2c(O)cccc21
c1ccc(Nc2nnc(-c3ccc(-c4ccccc4)n3CC3CO3)s2)cc1
COc1ccc(Cc2c([N+](=O)[O-])cc(C)c3nc(-c4ccccc4[N+](=O)[O-])cc(OC)c23)cc1NC(C)CCCN
O=[N+]([O-])c1ccccc1C=NNc1nnc(Br)nc1-c1ccc2c(c1)OCCO2
CC(=O)N(Cc1ccc(OCc2ccccc2)c(N)c1)c1ccccc1
Clc1ccc(-c2cnc(-c3ccc4c(c3)OCCO4)s2)c(Cl)c1Cl
O=C1NCCCC12CCN(Cc1cc(F)ccc1-n1cncn1)C2
CC1CCc2ncnc(N3CCN(C(=O)C(Cl)Cc4ccc(N)cc4)CC3)c21
CCC1CCCN(CC(=O)NN=C2C(=O)Nc3ccccc32)C1
CC(OC(=O)c1cccc(S(=O)(=O)NN=C2CCCCCC2)c1)C(=O)NNC(=O)c1ccccc1Cl
Cn1c(-c2cccc(Cl)c2CC(=O)O)c(Sc2ccncc2)c2ccccc21
CC(NP(=O)(OCC1OC(n2cc([N-][N+]#N)c(=O)[nH]c2=O)CC1C)Oc1cccc2ccccc12)C(=O)OCc1ccccc1
c1cc(N2CCN(Cc3ccc(-n4cncn4)cc3)CC2)ccn1
CCCCCCOc1ccc(C(=O)c2cc3ccccc3o2)cc1
Cc1cnc(Nc2cccc(OC(C)C)c2)nc1-c1ccc(C(=O)N(C)C)cc1
O=C(Nc1ccccc1)Nc1ccc2oc(C(=O)Nc3cccc(C(=O)Nc4ccccc4)c3)cc(=O)c2c1
COc1cc(NC(=O)N2CCCC2C(=O)N2CCC(Cc3ccccc3)CC2)ccc1Cl
O=C(Nc1cccs1)OCCCc1ccccc1
COC(=O)c1c(C)cccc1NC(=O)c1cccc(S(=O)(=O)N2CCN(C)CC2)c1
CCN(CC)CCNc1nc(C)cc(N(C)S(=O)(=O)c2ccc(NCCCl)cc2)n1
CCN(C)C(=O)n1cnc(CCC(=O)NCCc2ccc(OC)cc2)c1
Cc1ccc2c(c1)N1CCN3CCCC3C1c1c-2n(O)c2ccc(O)cc12
O=C1c2ccccc2C(=O)N1CCCCN1CCN(c2ncccn2)CC1
CCCOc1ccc(NC(=O)NCCN2CCOCC2)cc1
CNC(=O)Cn1cc(-c2nc3c(s2)c(=O)n(C)c2ccc(Cl)cc32)c2ccccc21
Cc1ccc(-c2ccc3c(c2)C2C(CCN2C(=O)NC2CCCC2)C(C)N3CO)cc1
CCc1ncc(C(=O)OCC(=O)Nc2ccc(Cl)cc2)cc1S(=O)(=O)N(C)C
O=C(COc1nc2ccccc2cc1-c1ccccc1)OCC(=O)N1CCOCC1
CC(C)(C)OC(=O)NCCNCC(O)COc1ccc(O)cc1
c1ccc(CCN2CCCN(CCNc3cccc4ccccc34)CC2)cc1
Cc1nc(C2CC2)cc(-n2nc(NC(=O)C(C)Br)cc2C)n1
CN(C)c1ccc(S(=O)(=O)N2CCC(C(=O)N3CCN(c4ccccc4)CC3)CC2)cc1
COc1ccc(CCNC2CCCc3c2ccc(=O)n3OC)cc1C
Nc1ccc(CC(NC(=O)C2Cc3ccccc3CN2)C(=O)N2CCN(c3ccccn3)CC2)cc1
O=C(O)c1c2c(cc3c1CC1(Cc4ccccc4C1=O)C3)CCCCC2
CCCCCCCCCCCCCCOC(C)C(COS(=O)(=O)O)OC(=O)CCCCCCCCCCC
COc1cccc(-n2cc(Cl)nc2-c2cccc(C(F)(F)F)n2)n1
Cc1ccc2c(c1)C(c1ccccc1Br)CC(C(=O)O)n1c-2c(O)c(Cc2ccccc2[N+](=O)[O-])cc1=O
COC(=O)NCc1ccc(OC)cc1C(=O)C=Cc1ccc(F)cc1
O=C(Cn1ccc(=NCCc2cccc(Cl)c2)nc1)Nc1ccc(-c2ccccc2)cc1
CN1CCCC1=N
Cc1csc(-c2ccc(C=Cc3nc4[nH]nc(C)c4c(=O)n3C)cc2)c1
CC(C)C(C)NC(=O)NC(CNC1CC2(CCC2)Oc2ncc(CC(C)(C)C)cc21)C(O)Cc1ccccc1
N=C(N)NC(=O)N=C(N)NC(=O)c1ccccc1SSc1ccccc1C(=O)NC(=N)N
CCC(C)C(=O)N1CCCC(CC(=O)N2CCCCC2)C1
CN(C)C(=O)c1ccc(N2CCN(S(=O)(=O)c3cccs3)CC2)c(F)c1
Cc1c(Sc2ncn[nH]2)n(Cl)cc(C(=O)Cn2cncn2)c1=O
COC(=O)[N+](C)=C1C([O-])=C(c2ccco2)c2ccccc21
COc1ccc(C(O)c2nc3cc(OC)c(Cl)cc3[nH]2)cc1Cl
NCCCCn1ncc(-c2ccc3c(c2)CCC3=NO)c1-c1ccncc1
CCOc1ccccc1-c1cc(C(=O)Nc2ccc3nc(OCC)c(C(=O)N4CCCC(C)C4)cc3c2)ccc1N
Cc1ccc(OCCc2c(C(=O)SCC(=O)O)noc2C)cc1
Oc1ccccc1-c1ccc(C=NN=c2[nH]c3c(s2)CCCC3)o1
CNCCNCc1ccc(Oc2ccccc2)cc1
CC(=O)C12CC=C(C)C=C1C(C)=CC1C2CCC2(C)C1CCC2(O)C(C)=O
[O-][n+]1nc2c3ccccc3nc-2[n+]([O-])n1NCCO
COc1ccccc1NS(=O)(=O)c1ccc(NC=CC(=O)c2cc(OC)c(Cl)c(OC)c2)cc1
Cn1ccc(=O)c(O)c1C=C(C#N)C#N
Cc1ccc(S(=O)(=O)Nc2ccc3c(c2)C2CC(CC(=O)NCc4ccccc4)OC(CO)C2O3)cc1
c1ccc(C(c2ccccc2)c2ccc(CN3C4CNc5ccccc5C4N4CCCCC34)cc2)cc1
Cc1csc(SCC(=O)Nc2sc(C#N)c(C)c2C)n1
NNC(=O)C1=Cc2cc(F)ccc2OCC1=O
O=P(O)(O)C(O)(CC=NNc1ccccc1)P(=O)(O)O
ClCCCNCc1ccccc1
COC(=O)c1cccc2ccc(NCc3ccccc3)c(O)c12
CCNC(=O)N1CCN(C(=O)CCc2ccccc2)CC1
Cc1nc(C2CCN(C(=O)c3ccc(NC4=NC5CS(=O)(=O)CC5S4)cc3)CC2)cs1
Cc1cc(F)ccc1CN1CCC(Nc2c(N3CCCC(F)C3)c(=O)c2=O)C1
CCc1cc(C2(Cl)N=N2)c(Oc2ccc(S(=O)(=O)Nc3ncns3)cc2C(F)(F)F)cc1OC(C)C
COc1ccc(CCNC(=O)CC2CC3(CCC2=O)OOC2(OO3)C3CC4CC(C3)CC2C4)cc1OC
N=C(N)NCCCC1C(CNC(=O)C(Cc2ccccc2)NC(=O)C(O)NC(=O)C2CCCC2c2nc3ccccc3[nH]2)OC(n2ccc(=O)[nH]c2=O)C1O
O=C(Nc1ccccc1)N1CCC1(COc1cccnc1)c1ccccc1
Cc1nc(C)c2cnn(N)c2n1
Cc1ccc(NC(=O)C2=C(O)NC(=O)NC2C(=O)Nc2ccc(Cl)cc2)c(Cl)c1
Nc1cc(OCc2nc(F)nc(N)c2-c2ccc(CCc3ccccc3)cc2)ccc1Cl
CCCc1cccn2c(=O)c3cc(C(=O)Nc4ccc(C)cc4)c(=N)n(Cc4ccco4)c3nc12
CSc1ccc(C(=O)CSc2nc3c(c(=O)n(C)c(=O)n3Cl)n2Cc2ccccc2)cc1
COC1COc2c(-c3ccco3)ncnc2N1c1ccccc1
N#Cc1cccc(Cn2ncc3c2C(=O)NCC(Oc2ccc(Cl)cc2)=N3)c1
N#Cc1cc(OCC(F)F)cnc1C(=O)Nc1ccc(F)c(C2(N)CC3CC3C(Cl)=N2)c1
O=C(Nc1n[nH]c(=S)s1)C(CCl)=C1C=C(O)Oc2ccccc21
Cc1ccc(-n2c(=O)n(Cc3ccccc3)c(=O)n(CC(N)c3ccccc3)c2=O)cc1
COc1cc2c(cc1OCC1CCCN1)-c1n[nH]c(-c3ccc(-c4cccc(O)c4)cc3)c1C2
CCc1ccc(N(Cc2ccccc2)S(=O)(=O)c2ccc(Oc3ccc([N+](=O)[O-])cc3)cc2)cc1
Cc1ccccc1NC(=S)Nc1cccc(C(F)(F)F)c1
COC(=O)c1ccc(NC(=O)c2cccc(C(F)(F)F)c2)cc1Nc1ncnc2c(N)nc(N3CCC(OC)C3)nc12
Cc1ccc2ccc(=O)oc2c1C(O)c1ccccc1O
COc1ccc(CNC(=O)C(C#N)=Cc2ccc(OCc3ccsc3)c(Cl)c2)cc1
CC1CCC(Cn2c(C(C)(C)c3ccccc3Cl)nc3cc(-c4noc(=O)[nH]4)nc(-c4cncc(C(=O)NCCO)c4)c32)CC1
COC1=CC(C)C(C)C(O)CC(OC)Cc2nc(cs2)C(N)=CC(C)=CC=CC(OC)C1OC(=O)CN
COCC1CN(S(=O)(=O)N2CCCCC2)Cc2nn(C)cc21
Cc1cn(C2OC(CO)C(C(=O)O)C2N)c(=O)nc1O
Cc1cnc(C#Cc2ccc(C(F)(F)F)c(OCC(F)F)c2)c(OCC(C)(C)C)c1
Cc1c2ccccc2nc(=S)n1CC(=O)N1CCN(c2ccc(O)cc2)CC1
Cc1nn(N)c(=O)c2nc(C)n(-c3ccccc3)c12
CCCOC1(O)CCCC2(C)Cc3cc(C)c(C)c(C(C)C)c3CC21
O=c1cc[nH]c2ccccc12
CNC(=O)C1CN(C(=O)OCCCCC#N)CC1N
Cc1ccc(C2CN(Cl)CCN2C(=O)c2cc3nc(C)cc(C)n3n2)cc1
CCCCCCCCC12CCCC(C)C1C(C(C)C)CC(OC(=O)C(O)NC(C)CNS(=O)(=O)c1ccc(C)cc1)(C(=O)O)C2
COC(=O)CCC1(C)CCCC2(OC)C(Cc3cc(O)c(C)c(C=O)c3)C(C)=CCC12
Cc1csc(NC(=O)CSc2nnc(CC(C)C)n2Cc2ccccc2)n1
N#Cc1cnc(N2CCOCC2)nc1-c1cccc(NC(=O)NCCO)c1
COc1cc(CN(C)C(=O)c2cccc(S(=O)(=O)N3CCN(C)CC3)c2)cc(OC)c1OC
O=C(CC(c1ccccc1)S(=O)(=O)c1ccccc1)Nc1ccc(Cl)cc1
COC1([N+](=O)[O-])CC(=O)C(C(C)c2ccc(C)cc2)C(=O)C1
O=C(Nc1ccc(C(=O)OCc2cc(=O)n3nc(C4CC4)sc3n2)cc1)c1ccc(F)cc1
CCn1nncc1CN1Cc2cnn(C)c2C(COCC2CC2)C1
CC(C)(N)C1CC1
Cc1ccc(N(C(=O)c2cc(-c3cc4c(cc3C(=O)N3Cc5ccccc5CC3C)OCO4)n(C)c2O)c2cnn(C)c2)cc1
O=C(NNC(=O)C1COc2ccccc2O1)c1ccccc1Cl
CCCCCOc1ccc(-c2ccc(C(=O)OC)cc2)cc1
CCOC(=O)c1ccccc1CNC(=O)c1sc2nc3c(cc2c1N)C(=O)CCC3
Cc1cc(C(=O)Nc2ccc(C3=NNC(=O)CC3C(C)C)cc2)n(CN)n1
Clc1ccccc1Nc1nc(NCCCN2CCOCC2)nc2ccccc12
COc1ccc(-c2nc(N3CCC(N4CCCC4)CC3)nc3cc(OC)c(OC)cc23)cc1
Cc1ccc(C(C#N)=Cc2csc(C(N)=O)c2)cc1
COC(=O)CNc1nc(NCC(N)CS)nc(-c2ccc(Cl)cc2)n1
COc1ccccc1-n1cc(S(=O)(=O)c2ccc(C)cc2)nn1
O=C(NCc1cccc(Cl)c1C(F)(F)F)C1CCC(=O)N1CCc1ccc(Cl)cc1Cl
CC(=O)OCc1ccccc1C(=O)Nc1ccc(Oc2cccc(C)c2)cc1
COc1cc(C)nc(NS(=O)(=O)c2ccc(N=Cc3ccc(C)cc3)cc2)n1
CN1CCN(C(=O)c2cc(C(=O)c3ccc4ccccc4c3)n3ccccc23)CC1
CCCC(C)c1ccc(C2=NN3Cc4ccccc4N=C3c3ccccc32)cc1
O=C(CCc1ccc(S(=O)(=O)N2CCOCC2)cc1)NN=Cc1ccc(Cl)cc1
COc1ccc(NC(C(=O)NCc2ccccc2)c2ccc(OC)c(S(N)(=O)=O)c2)cc1
Cc1ccc(-n2c(O)c(C)cnc2=O)c(C)c1
COc1cc(-c2cn(OC)c(=O)c3cc(OC)c(OC)cc23)ccc1C
CCN(Cc1ccc2[nH]cnc(=O)c2n1)c1ccc(F)c(F)c1
Cc1cc(C)n(CC(=O)Nc2ncc(CCCCc3ccc(NC(=O)C4CC(C)(CC(C)C)CO4)nn3)s2)n1
Clc1ccc(COc2ccc(Nc3ncnc4cnc(N5CCOCC5)nc34)cc2Cl)cc1Cl
NCCCNCCCNCCCCNCCCCNCCCNC(=O)c1cc(O)ccc1O
C=C1c2ccccc2-c2cc(Cc3ccncc3)ccc21
c1ccc2c(c1)C1=NCCN1c1ccccc1-2
O=C1C(Cl)=C(N2CCOCC2)C(=O)N1C1=NCC(=O)N2CCCc3cccc1c32
Nc1cc2c(Nc3ccc(CCC(=O)c4ccccc4)cc3)ncnc2s1
CNC(=O)C(Cc1c[nH]c2ccccc12)NC(=O)C(Cc1ccccc1)NC(=O)C1CCCN1C(=O)C(N)Cc1ccc(O)cc1
CN(C)c1ccc(NC(=O)C2c3ccccc3COc3ccccc32)cc1
CCON1CCN(c2oc3ccc(C)cc3c(=O)c2C)CC1
Cc1ccc(-n2cccc2C=c2oc(=O)n3nc(-c4ccc(Br)cc4)nc23)cc1
O=c1[nH]c(=O)n(C2CCN(S(=O)(=O)c3ccc(Cl)cc3)CC2)cc1[N+](=O)[O-]
Cc1cccc(F)c1C(=O)N1CCN(C(F)c2nc(=O)c3nnn(-c4ccc5ccccc5c4)c3[nH]2)CC1
O=c1nc(-c2ccccc2)nc(C(F)(F)F)[nH]1
CC(C)NCc1ccc(-c2nc(C(=O)NC(C)(C)C)co2)cc1
COC(=O)c1ccc(C=CC(=O)c2cc(C(=O)C=Cc3cc(OC)c(OC)c(OC)c3)c(OC)cc2CN2CCOCC2)cc1OC
COc1cc2c(c(OC)c1)C(=O)OC(C)CCCCCC(=O)CCCC2
NC(=O)c1c[nH]cc(O)c1=NCCCCc1c[nH]c2ccc(Cl)cc12
COc1ccc(NC(=O)c2ccc(C=NO)cc2)cc1
CC(C)Oc1ccc(S(=O)(=O)Nc2ccc3c(c2)CC(=O)N(C)CC(CCO)C(CN(C)Cc2ccc(Oc4ccccc4)cc2)O3)cc1
Cc1nn(O)c(C)c1CNc1cccc2c1OCCO2
COc1ccc(OCC(=O)Nc2ccc3[nH]cnc3c2)cc1
O=C(Nc1ccc(C(=O)N2CCCCCC2)cc1)C(c1c[nH]c2ccccc12)[N+](=O)[O-]
CC(=O)Nc1ccc(NS(=O)(=O)c2ccc(OCC(=O)NCC3CCCO3)cc2)cc1
CCCCCCCCCCCCc1ccc2c(=O)c(OC)c(-c3cccc(OC)c3)oc2c1
Fc1ccc(-c2nccnc2C2CN(c3ccc4ccccc4n3)C2)cn1
O=S(=O)(CC1CCCCC1)Nc1ccccc1O
CCCCC(=NO)C1(C)CCC2C3CCc4cc(C)ccc4C3CCC21O
CC(CNC(=O)OC(C)(C)C)OC(=O)c1cccs1
Cc1ccc(C(=O)CSc2nnc(Cc3cccs3)o2)cc1C
COc1ccc(-n2nnnc2SCC(=O)Nc2cc(Cl)ccn2)cc1
CCN(CC)Cc1cc(C(=O)Nc2ccccc2C)n[nH]1
Cc1ccc(NC(=O)C2CCCN(CCc3cccc(F)c3)C2)cc1
O=C1c2ccccc2-c2c1c1ccc([N+](=O)[O-])cc1c(=O)n2CCO
Cc1cc(-c2ccc(CCC(=O)O)cc2)n(-c2ccccc2)c1C(N)=O
Cc1c(O)cccc1C(O)CNC(O)Cc1ccc(-c2ccc(CCNC(=O)c3ccncc3)cc2)cc1
Cc1ccc(NC(=S)NN=C2C(=O)N(C(=O)O)c3ccc(-c4ccc(OC(F)(F)F)cc4)cc32)cc1
CCOc1ccc(CCNC(=O)c2ccc(CN3CCN(OCC)CC3)cc2)cc1C
COc1cc(CC2COc3cccc(OC)c3C2=O)ccc1O
N=C(Nc1nc(-c2ccc(S(=O)(=O)N3CCOCC3)cc2)cs1)c1ccncc1
Cc1ccccc1-c1cnc2cccnn12
COC1C(C)OC2OC3(C)CC(C)C4C(C)CCC1C24OO3
COc1ccc(CNc2ncccn2)cc1Br
COc1nc2c(=O)nc(-c3cc(OC)c(N)c(OC)c3)[nH]c2[nH]1
CCOC(=O)CCC(=O)c1cccc(C=Cc2ccc(-c3ccc(N(CC)CC)cc3)cc2)c1
Cc1cc(C)c(OC(=O)c2ccc(Cl)c(S(=O)(=O)N3CCOCC3)c2)cc1C
CC1(C)c2onc(-c3ccccc3)c2CC2(C)C1CCC1(C(=O)O)C2CCC2C3(C)CC(=O)OC3(C)CCC21C
O=C(NN=C1C(=O)N(CCN2CCOCC2)c2ccccc21)c1cccnc1
Cc1nn(C2CCOCC2)c2sc(C(=O)Nc3ccccn3)cc12
O=C1NCCN1C(=O)Nc1ccc(Cl)cc1
O=C1COc2ccc(Cc3ccccc3)cc2N1CCCCN1CCN(c2ncccn2)CC1
CCCCCc1ccccc1-c1cc2cn(C3CC(CO)C(O)O3)c(=O)nc2o1
O=C(c1ccc(Cl)cc1Cl)N(C(=O)C1COc2ccccc2O1)c1ccc(F)cc1
CCCc1ccc(Oc2ccc([N+](=O)[O-])cc2)c([N+](=O)[O-])c1
S=C(NCc1ccco1)Nc1ccccc1Cl
COc1cc(Cl)c(Cl)cc1S(=O)(=O)Nc1cc(C)on1
COCCOc1ccc(C2c3cc(Cl)ccc3NC(=O)CN2C(=O)c2ccc(OC)s2)cc1Br
Cn1cnc2c1C(=O)C1=C(NC(=O)C(Sc3nnnn3C)S1)C2=O
O=C(C=CNc1ccc(Cl)c(Cl)c1)c1ccc(F)cc1
COc1cc(C(=O)Oc2c(OC)cccc2OC(=O)c2cc(OC)c(OC)c([N+](=O)[O-])c2)cc(OCC(OC)OC)c1OC
COc1cc2c(cc1OC)C(=O)C(C1=C(c3cn(C)c4ccccc34)C(=O)NC1=O)C2
Cc1cccc(CN(C)C(=O)c2cccnc2)c1
Cc1ccc(CC(=O)N(C#N)C(CN2CCCC2)c2ccccc2)cc1
COc1cccc(Nc2nc3c(c(NCc4ccncc4)n2)CCC3)c1
NC(COc1cncc(C=Cc2ccncc2)c1)Cc1c[nH]c2ccccc12
COc1ccc(-c2cccs2)cc1NC(=O)c1sc2ccccc2c1C
Cc1cc([N+](=O)[O-])ccc1OCCn1ccnc1
Cc1ccc(C(=O)NCc2cc(N3CCC(NCc4cscn4)CC3)ccc2[N+](=O)[O-])cc1
Cc1cc2c(cc1S(=O)(=O)N1CCOCC1)n(C)c(=O)c(=O)n2C
COc1ccc(CCC(C)=O)cc1OC
CCOC(=O)C(CC)(NS(=O)(=O)c1ccccc1C)C(=O)OCC
CNC(=O)CSCC(=O)Nc1ccc(OCc2ccccc2)cc1
COc1ccc(C(=O)OCC(=O)Nc2ccc(C(C)=NNC(=N)N)cc2)cc1
CCOC(=O)Cc1cccc(Cl)c1S(=O)(=O)C=C1SC(Cl)(CC)C(=O)N1C
CCOc1ccc(NC(=S)NC(=O)c2cn(C)nc2OCc2ccccc2)cc1
CCCN(CCO)C1CCc2cc(OS(=O)(=O)C(F)(F)F)ccc2C1
COc1ccc(SCCCOc2c(OC)cc(-c3nc(-c4ccc(C(=O)O)cc4)c(C(C)(C)C)s3)cc2OC)cc1
O=C(COc1ccccc1Cl)Nc1nnc(-c2ccco2)o1
COc1ccc(Nc2nc(NCCN)nc3cccnc23)cc1
Cc1c(Nc2ccc(N3CCN(C)CC3)cc2)c2cc(-c3cccs3)sc2[nH]c1=O
CC1C(O)OC(n2c(CO)ccnc2=O)C1O
Cc1ccc(C(O)c2nc(Cc3ccccc3NC(=O)CCCCc3ccccc3)c[nH]2)cc1
CCCCn1c2c(C)cc(C)cc2c2nnc(SCC(=O)Nc3ccc4c(c3)CCC4)n21
CC(C)NC=C(c1ccccc1)c1cccnc1
COc1ccc(OC)c(Nc2ncnc3ccc(NC(=O)Nc4cccc(Cl)c4)cc23)c1
COc1cc(Cl)c(NS(=O)(=O)c2ccccc2C)cc1OC
c1ccc(-c2sc3ccccc3c2-c2ccccc2)cc1
COCCN1CCCC2CN(Cc3ccsc3)CCC2C1
Cc1ccc(S(=O)(=O)Oc2cccc(C=C3C(=O)NN(C(=O)c4ccncc4)C3=O)c2)cc1
Clc1cccc(N(CC2CNC2)c2nccc3sccc23)c1
COC(=O)N1C(C(=O)Nc2cccc(Cl)c2Cl)CC2Cn3c(c(-c4ccccc4O)c4ccccc43)C21
Cc1c(NC(=O)COC(=O)c2nn(F)c(=O)c3ccccc23)ccc(F)c1F
COCCCCCN=C=S
O=C(Oc1ccc2ccccc2c1Cl)c1cncc(Br)c1
O=C(c1ccc(Cl)c(Cl)c1)N(CCO)CCO
Cc1ccccc1C(=O)NN=C1CCCCCCC1
COc1ccc(C)c(CSc2nc3n[nH]c(=O)n3c(=O)n2-c2ccc(C)cc2)c1
CC(C)c1cc2c(cc1C(C(=O)O)C(C)C)nnc1c(O)c3c(nc12)OCCCCC3
N#CC1CC(C(=O)OCC(=O)Nc2ccc(OC(F)(F)F)cc2)N(C(=O)Cc2cccs2)C1
O=C(Nc1ccccc1)C1CC(=O)N(CCc2ccccc2)C(=O)N1
CC(=O)C1(c2ccc(O)cc2)c2c(Cl)c(C(F)(F)F)cc(F)c2NC(=O)N1F
CCCCCCCCCCC(=Cc1ccc(C(O)CCCCCC)cc1)C(=O)O
Cc1ccc(NS(=O)(=O)c2c(C)nc3scc(N)n3c2=O)cc1
Cc1ccc(C=NNc2cc(Br)nc(SC(C)C(=O)NC3CCCC3)n2)cc1
CCCCc1ccc(C(=O)NC(Cl)C(=O)Nc2nc3ccccc3o2)cc1
CCN1CCC(NCc2ccc(Cl)cc2)CC1
Cc1ccc(Cn2nc(F)n(NC(=O)c3c(F)cccc3Cl)c2=O)cc1
N#Cc1cccc(Cl)c1C(=O)Nc1cc(C(F)(F)F)nn1C1CCN(c2nc(-c3cccc(Cl)c3)cs2)CC1
O=C(Nc1ccc(NC(=O)c2c(S(=O)(=O)c3ccccc3)ccc3ccccc23)cc1)c1ccc2ccccc2c1
CCCCOC(=O)NC(CC(=O)OC1CCCC1)C(=O)OCCCC
O=C1C(Cl)=C(Cl)C(=O)C2=C1NCCO2
O=[N+]([O-])c1ccc(N2CCOCC2)c2cccnc12
CNC(=O)C(NC(=O)C(N)CCCCN)C(C)C
CCn1c2ccc(N=Cc3ccc(C)cc3)cc2c2c3c(c4c(c21)CCc1nn(OC)cc1-4)C(=O)NC3
COC1CCCC(NC(=O)CCCNc2c3ccccc3nc3ccc(C)cc23)C1C
NCCCCCS(=O)(=O)Nc1ccc(CC(C(=O)N2c3ccccc3CC2C(=O)O)C(F)(F)F)cc1
CC(=O)OCC(CC1OC(c2ccccc2)C=CC1Oc1ccc(C#Cc2ccccc2)cc1)CN(c1ccc(Oc2ccccc2)cc1)C(C)C
COC(Cc1c(C)cc(N(C)C)cc1O)C(=O)N1Cc2ccccc2CC1C(=O)NCc1ccc2ccccc2c1
O=C(Nc1ccc2c(c1)OCCO2)c1cc2cccnc2cn1
COC1C(OCCc2ccc(CO)c(O)c2)OC(O)C(OC(=O)C=Cc2ccc(CO)c(O)c2)C1OC1OC(O)C(O)C(O)C1O
Cn1cc(NC(=O)N2CCCC2c2cnn(C)c2)cn1
CC(=O)Nc1ccc(S(=O)(=O)N2CCCCCC2)cc1
O=C(Cc1c[nH]c2ccccc12)N1Cc2ccccc2CC1CN1CCCC1
COc1cccc(-c2n[nH]c(=S)n2-c2ccc3c(c2)OCCO3)c1
CCCCc1c(OC)ccc(Cc2csc(CC)n2)c1OC
CC(C)CC(NC(=O)C(N)CCCNC(=N[N+](=O)[O-])NC(=O)CN)C(=O)OC(C)C
CC(C)=CCc1cc(C=C(O)C(=O)N2Cc3ccccc3CC2O)ccc1O
Cc1ccccc1N1CCN(C(=O)c2cccc(S(=O)(=O)N3CCN(Cc4ccccc4)CC3)c2)CC1
Cc1ccc2c(=O)c(-c3nnc(SCc4nn[nH]n4)o3)coc2c1
O=C(CN(c1ccccc1)S(=O)(=O)c1ccccc1)NCc1ccco1
Cc1cnc2ccc(Cl)cc2c1N(Cl)c1ccc(Cl)cc1
O=C1Nc2ccc(OCC(O)CNC(=O)c3c[nH]c4ccccc34)cc2CO1
Cc1ccc2c(c1)ncc1c(Cl)nn(-c3ccccc3Cl)c12
Cc1ccccc1C=CC(=O)NS(=O)(=O)c1ccccc1
CN(CCCC(O)(P(=O)(O)O)P(=O)(O)O)c1cccc(-c2cccc(N)c2)c1
CN(C)c1ccc(C=C2N=C(c3ccccc3)N(N=c3[nH]c(Cl)nc(=N)[nH]3)C2=O)cc1
CC(=O)c1ccc(NC(=O)c2ccc(Nc3ccnc4ccc([N+](=O)[O-])cc34)cc2)cc1
CC(CCC(=O)O)C1CCC2C3C(O)C(O)C4CC(O)CCC4(C)C3CC(O)C12C
CC(=Cc1cccc(C(C)(C)C)c1)COc1ccccc1
COC(=O)c1ccc2c(c1)CC1(CC3(O)CCCCC3)CCC(C2)C1
CC1=C2C3OC(=O)C(O)C3C=CCCCCC3C(C)C(CC1)C2(C)CCC3(C)O
Cc1ccc2c3c([nH]c2c1)C1(CCN(C(C)C)C(C)C)C(C(=O)N2CCOCC2)CC(CCC(=O)N(C)C)C(=O)N1CC3
COc1ccc2c(-c3cnn(-c4ccc(Cl)cc4)c3)ccnc2c1
O=C(O)C(=O)c1cc(OCC(Cn2cnc(F)c2)OC(=O)N2CCN(C(=O)c3ccccc3)CC2)ccc1Br
CCNC(=O)Nc1cccc(C(=O)Nc2cccc(-n3ccc4c(S(C)(=O)=O)nccc43)c2)c1
NCC#Cc1ccc2c(c1)C(=O)N(CC(=O)O)CC(CC(=O)O)C(C(=O)NC(CCCN=C(N)N)C(=O)NCC(=O)O)OCCCCCN(CC(=O)O)C2=O
Clc1ccc(OCc2ccc(CNc3ccccn3)cc2)cc1
CCCCCCCCCCC(=O)OC(COC(=O)CCCCCCC)COP(=O)(O)OCC(N)C(=O)NCCNC(=O)CCCCCCCC
COc1cccc(-c2ncc[nH]2)c1
Cc1ccc(C(=O)NN=C(c2ccc3c(c2)nnn3C(=O)c2ccccc2)[N+](=O)[O-])cc1
O=C(O)CC(NC(=O)C1CCCN(C(=O)CCC2CCNCC2)C1)C1CCCCC1
CC(C)=CCCC(C)=CCOc1ccc(CCC(=O)NC(CO)C(=O)NCCO)cc1
CC(=Cc1ccccc1)C=C1SC(=O)NC1=O
COc1ccc(S(=O)(=O)Oc2ccc3cc(C(=O)C=Cc4ccc(OCc5ccccc5)cc4)c(=O)oc3c2)cc1
Cc1nc(C)c(S(=O)(=O)NCCc2ccnn2C)s1
CNCC(O)C(c1ccccc1)n1c(=O)n(C(C)(c2ccccc2)c2ccccc2)c2ccccc21
CC(C)(C)c1cccc(NC(=O)NCC2CCCN(Cc3ccc(C(N)=O)cc3)C2)c1
CC1=CCC2C(C)(O)C(C)CCC2(C)C1CC1OC(=O)C=CC1C
COc1c(O)cc(OCC=C(C)C)c2oc3cc(O)cc(C)c3c(=O)c12
CC(=O)N1CCC(NS(=O)(=O)c2ccc(NC(=O)C3CCCC3)c3ccccc23)CC1
Cc1ccc(-c2nnc(SCC(=O)Nc3cc(S(=O)(=O)N4CCOCC4)ccc3C)o2)cc1
C=CCOc1cc(Cl)c(OCC=C)c(C(=O)N(CC=C)CC=C)c1
Cc1cnc(NS(=O)(=O)c2ccc(Oc3cc(Cl)ccc3C(=O)Nc3nc[nH]n3)cc2)s1
CN(C)C=Nc1ccc(C(=O)Nc2cc(S(=O)(=O)N3CCOCC3)ccc2N2CCCCC2)cc1
O=C(NO)c1ccc(NC2CCN3C(=O)Cc4cccc(c43)N2)cc1
Cc1ccc2nc(C)c(CNCCc3ccccn3)n2c1
O=C(CNc1ccccc1Cl)NN=Cc1ccc(F)c(F)c1
OC(CNCc1ccccc1)c1cc(-c2ccc(C(F)(F)F)cc2)nc2c(C(F)(F)F)cccc12
C=C(C)C12C(=C(N(C)C)C(=O)C3(O)C4CCC(C5CCCC5N(C)C)C4(O)CCC31)C(C)CCC2OC(=O)C=Cc1ccccc1
CC12C=CC3(OO1)C(C)(C)CCCC3(C)O2
CCN(CC)Cc1ccc(C#Cc2cncc(C(=O)NCCOC)c2)cc1
c1ccc(Oc2ccc(OCCOc3cccc4cnccc34)cc2)cc1
O=S(=O)(NC1CCCC(NCc2cnccn2)C1)C(F)(F)F
CS(=O)(=O)c1ccc(-c2[nH]c3cc(OCCOc4ccccc4)c(C(N)=O)cc3c2CNC(Cl)Cc2ccccc2)cc1
COc1ccccc1CC(=O)N(Cc1ccc(C)c(OCc2ccccc2)c1)OC
COC(=O)c1ccc(NC(=O)Cc2c(C)n(C(=O)c3ccccc3)c3ccc(Cl)cc23)cc1
COc1n(C)c2cc(C)c(C)cc2[n+]1S(=O)(=O)c1ccc(C)cc1
O=c1cc(N=C2SCCN2Cc2ccco2)ccn1Cc1ccccc1
CCOC(=O)c1nn(CC(=O)N2CCC(C)CC2)c(=O)c2cc3cc(C)ccc3n12
CSCCC(=O)Nc1cccc(NC(=O)c2cccs2)c1
NC(=O)Nc1ccc(Oc2cccc(C(=O)NC3CCN(Cc4cccnc4)CC3)c2)cc1
CCOC(=O)Cn1c(CC)c(N(C)C(=O)C2CCN(S(=O)(=O)c3ccc(N)cc3)CC2)c(=O)[nH]c1=O
Nc1nccc(CCc2ccncc2)n1
O=S(=O)(c1ccc(F)cc1)N1CCCN(c2nsc3ccccc23)CC1
Cc1cc(Nc2ncnc3[nH]c(C#CC4CCN(F)CC4)cc23)ccc1OCc1cccc(Cl)c1
Cc1ccc(Nc2c(I)c(=O)n(C)c(=O)n2C#N)cc1
CCc1ccc(OC(=O)c2c(N(CC)c3ccccc3)sc3c2CCN(Br)C3)cc1
O=S(=O)(c1ccccc1)c1cc(Cl)c2oc3c(c2c1)CNCC3
C=C(C)C12OC3(c4ccccc4)OC4C(CC=CC=CC=CC=CC(=O)OC(C4O3)C1(C)C(=O)c1ccccc1)C1OC1CC1C(=O)C=CC12
CC(=O)c1ccc(NC(=O)CCN2C(=O)c3ccccc3S2(=O)=O)cc1
CC(=O)Oc1c(C)cc2c3c1C(OC(C)=O)C(C)C1(C)OC1(C(C)C=O)C3C(OC(C)=O)OC2=O
CN(CCc1ccccc1)C(=O)CNC(=O)CSc1nccn1C
COc1ccccc1C(=O)C1CCCN(C(=O)c2ccccc2)C1
Cc1ccc(-c2ccc(C(=O)N(F)c3ccc(N4CC5COCCN5CC4=O)cc3)s2)cc1
CON(CC(=O)Nc1ccccc1Cl)C(=O)Cc1csc(-c2ccc(C(F)(F)F)cc2)n1
COc1nc2ccccc2n1C(=O)Cc1ccc(Cl)cc1
CCOc1ccc(C(=O)NCCCC(=O)NO)cc1
CC(C)(C)c1cc(C(=O)Oc2ccc3cc(NC(=O)c4ccc[nH]4)ccc3c2)cc(O)c1C(C)(C)C
Cc1ccc(OCC2CN(c3ccc(N4CCC(Oc5ccccc5C(=O)O)CC4)cc3)C(=O)O2)cc1C
CCn1cc(CN2CCCn3nc(C(=O)NC4CCOCC4)cc3C2=O)cn1
CN(C)C(=O)Cc1nc(NCc2ccccc2)c2ncn(C3OC4(Cl)COC3C4OCc3ccccc3)c2n1
COc1ccc(CCNC(=O)c2cc(O)c3ccccc3c2O)cc1OC
CC1CCCN(C(=S)NC(=O)c2cccs2)C1
O=C(O)CC1(Cl)CCc2ccc(OCCCOc3ccccc3C(=O)O)c(Cl)c2O1
Oc1c2c(cc3ccc4ccccc4c13)OCO2
CCCCc1ccc2c(c1)nc(SCC(=O)O)c1nnc(Cl)n12
Cc1ncn(Cc2ccccc2Cl)c(=O)c1C(=O)NCc1ccccc1
CCCC(Cc1ccc(OCc2ccccc2)cc1)CC(C)(C)O
Cc1ccc(COc2ccc3ccc(=O)oc3c2)cc1
CC(C)n1c(C(=O)Nc2cncc(C(=O)c3cn(C)c4ncncc34)c2)cc2ccccc21
CC(C)n1nc(S(=O)(=O)CC(=O)NCc2ccco2)c2ccccc21
COC1CCC2c3c(cc(OC4CCCCO4)c(C(=O)Oc4ccc(OC(=O)c5ccccc5)cc4)c3O)OCC2CO1
Cc1cc(C)c2oc(C(=O)NN=Cc3c[nH]c4ccc(Cl)cc34)cc(=O)c2c1
COc1c(Br)cc(I)cc1C(=O)NCCOc1c(O)cc(Br)cc1Br
Cn1c(=O)[nH]c(=O)c2cc(C3=C(c4conc4-c4ccccc4)C(=O)NC3=O)cnc21
COc1ccc(CCN2CC(C(=O)NCc3occc3C)CCC2=O)cc1
Nc1ccc(-c2nc3ccc(C(=O)O)cc3s2)cc1
C=CC(C)(C=Cc1ccc(OC)c(OC)c1)CCC=C(C)C
Cc1ccc(CN2CCN(c3ccc(F)cc3)C(=O)C2=O)cc1
N#Cc1cc(F)ccc1COc1cncc(Cl)c1-c1ccccc1Cl
CC1(C)CC(=O)c2cc(C=Cc3[nH]nc4c(C(C)(C)C)cccc34)[nH]c2C1
Cn1nnnc1SCC(=O)NC1CC1
Cc1ccc(OCc2nnc(SCC(=O)c3ccc(-c4ccccc4)cc3)n2C#N)cc1
CS(=O)(=O)c1cccc(C(=O)Nc2nc(-c3ccc(Oc4ccccc4)cc3)cs2)c1
CC(C)C(=O)Nc1nnc(COc2ccc3c(c2)CCC3)s1
Cc1ccn(C2(c3ccc(F)c(F)c3)CCCN(CCC=C(c3ccccc3)c3ccccc3C)C2)n1
COC1CCC2C3CCC4CCC(NCC56CC7CC(CC(C7)C5)C6)CC4(C)C3CCC12O
O=C(c1ccccc1)C(CSc1ccc(Br)cc1)c1ccccc1
CCC(=O)Nc1ccc(NC(=S)Nc2ccc(Cl)cc2)cc1
O=c1cc(-c2ccccc2)oc2cc(OCc3ccccc3)cc(O)c12
CCCCc1ccc(NC(=O)C[n+]2cccc(C)c2)cc1C
CCc1ccc(-c2cc(C(=O)Nc3ccc(S(=O)(=O)Nc4nccs4)cc3)c3ccccc3n2)cc1
CC(C)CCC(Cc1ccccc1)C(S)C(=O)NC(C)C(=O)NCc1ccc(C(=O)C(C)(O)C(=O)NO)cc1Cl
Cc1cc(N(CC(=O)NC2CCCC2)C(=O)COc2ccc(F)cc2)ccc1OC(C)C
CC=C(NC(=O)C1CCC2c3cc(NS(=O)(=O)c4cc(F)c(F)cc4F)ccc3CCN12)C(=O)OC
CCC1CCN(c2ncnc(C)c2C#Cc2ccc(CCN(C)C)nc2)C1
CCCN(C(=O)c1ccc(OC2CCCC2)cc1)c1ccccc1C(=O)O
Cc1ccc(NC(=O)C(c2ccccc2)N2CCN(C(=O)c3ccco3)CC2)cc1
COCCN(Cc1cccc2ccccc12)C(=O)CN(C)C#N
CNC(=O)c1ccc(Nc2ncnc3ccc(-c4nccc(SCc5ccccc5)n4)cc23)cc1
O=C(CNc1noc2ccc(C(F)(F)F)cc12)NC1CN(C2CCC(c3ccccc3C(F)(F)F)CC2)C1
CN1CCC(n2cc(-c3cncc(C(=O)c4cccc(N)c4)n3)cn2)CC1
O=C(Cn1[nH]c(=O)c2ccccc2c1=O)OCC(=O)c1ccccc1
Nc1nccn2c(-c3ccc(Cl)cc3Cl)nc(-c3cccc(P(=O)(O)O)c3)c12
CCOc1ccc(NC(=O)CN2C(=O)COc3ccc(S(=O)(=O)N4CCCC4)cc32)cc1
COC(=O)Cn1cc(C2C=C(C(=O)N3CCN(c4ncccc4CN4CCOCC4)CC3)OC(OCCCCO)C2)c2ccccc21
Cc1cc(C)c(C=NOC(Cc2ccc(OCCc3nc(-c4ccccc4)oc3C)cc2)c2ccccc2)c(=O)o1
COC1CCCN(S(=O)(=O)c2ccc(OCc3ccc(C(=O)NO)cn3)cc2)C1C
COC1C(O)=CC23CCCN2CCc2cc4c(cc2C13)OCO4
CCC(CC)NC(=O)COC1OCCCC1C
Cc1cc2c(=O)c(C(=O)O)cn(C3CC3)c2cc1N1CCN(CC2COc3cc(F)ccc3C2)C(F)C1
CCc1cccc(C(=O)N2CCCN(F)CC2)c1O
OCC1C(O)C(O)OC1n1cnc2c(NCc3ccccc3)ncnc21
Cc1ccc(-c2cnn3c(NN=Cc4cccnc4)cc(Br)nc23)cc1
O=C(O)c1cc(Cl)ccc1OC(C(=O)Nc1ccc(Cl)cc1Cl)c1ccc(OCc2ccc3ccccc3n2)cc1
Cc1ccc(C(=O)Nn2c(CCn3c(Cl)cnc3[N+](=O)[O-])nc3ccc(C)cc3c2=O)cc1
Cc1ccc(-c2c(N(C)C)nn3c(NC(C)CO)nc(Br)nc23)cc1
Cc1ccc(-c2c(-c3ccc(S(C)(=O)=O)cc3)n(S(N)(=O)=O)n(-c3ccc(F)cc3)c2=O)cc1
Cc1cc(NC(=O)CN2C(=O)NC(C3CC3)(C(F)(F)F)C2=O)no1
Cc1ccc(NC(=O)Nc2ccon2)cc1
O=Cc1ccc(CN2CCCC2=O)s1
CCc1ccc(C(C=CC(=O)O)=C(c2ccc(C(C)CC)cc2)c2ccc3[nH]ncc3c2)cc1
COc1cccc(-c2cc(N3CCC(O)CC3)c3cc(NC(C)=O)ccc3n2)c1O
CC=CC(=O)OCc1cccc(O)c1O
CCc1ccc(C=NNC(=O)c2c(OC)c3ccccc3n(O)c2=O)c(O)c1
CCCOn1ccc2cc(Cc3c(OCC)[nH]c4ccc(C)cc34)ccc21
Cc1ccc(F)c(Nc2nc(NC3CCCN(F)C3)cc(C(=O)NC3CCN(C(=O)CN4CCSCC4)C3)n2)c1
CN(C)CCCCn1cnc2c(N)nc3ccccc3c21
CCCCc1nc(N(C)CC(=O)Nc2ccc(C)cc2)c2cccc(S(N)(=O)=O)c2c1OC
O=C(c1ccc[n+](S(=O)(=O)c2ccccc2)c1)c1cc2c(OCCN3CCOCC3)cccc2oc1=O
COc1ccc(N(C)C)cc1CCNC(=O)c1cc(N2CCC(OC)CC2)cc2ncoc12
CN(Cc1cnccn1)C1CCCN(Cc2nc(C3CC3)no2)C1
O=C(CSCc1cccc(F)c1)N1CCN(c2ccccc2F)CC1
CCCNC(=S)NNC(=O)c1cc2c(s1)CCC2
CCn1c(O)nc(C(=O)NCc2ccc(Br)cc2)cc1=O
Cc1ccc(-c2ncn(C(C)C)c2-c2ccc(F)cc2)cc1
Cc1ccc(C(=O)NC(CCc2ccccc2)C(=O)NN)cc1
Cc1ccc(-n2cnnc2Oc2ccc3ccccc3c2)cc1
CC#CCOc1c(Cl)cccc1C(=O)N1CCCN(S(=O)(=O)c2ccc(C(=O)NO)cc2)C(Cl)C1
CCCc1ccc(OCc2ccc(CC3SC(=O)NC3=O)cc2)c(C)c1C
Cc1cc(N2C(=O)C=C(N3CCOCC3)C2=O)ccc1-c1ccccc1
COC1(OC(C)=O)CC23OC4(CC(O)C=C4C=C(O)C(=O)C2C1Nc1ccccc1)C(=O)C3C
CC(=O)CSc1nnc(C2=NS(=O)(=O)c3ccccc3N2)n1C
CNC(=O)C(C)NC(=O)C(C(C)C)N(C)C(=O)C(C(C)C)N(C)C(=O)C(C(C)C)N(C)C(=O)C(C)NC(=O)C(C(C)C)N(C)C
CC1=C(C=[NH+]c2ccnc3cc([O-])ccc23)NON1[N+](=O)[O-]
C=CCNC(=O)C(C#N)=Cc1ccc([N+](=O)[O-])cc1
O=C(NCC1(c2ccc(F)nc2)CCC(F)(F)CC1)c1cccc(Cl)c1F
COc1ccc(CCn2c(=O)c3ccccc3n(Cc3cccc(C)c3)c2=O)cc1OC
COc1ccc2sc3c(c2c1)NCCCNCCNC3=O
COc1ccc2c(Nc3ccc(Nc4nc(N5CCOCC5)nc(N5CCOCC5)n4)cc3)c3cc(Cl)ccc3nc2c1
Nc1nc(Oc2cccc3ccccc23)nc2c(Cc3c[nH]c4ccccc34)c(O)ccc12
Cc1cc(F)cc(CC(=O)NC(F)C(=O)NC(Cc2ccccc2)C(=O)NC(CO)Cc2ccccc2)c1
CCCCCCCCCCCC[n+]1nnc(NC(=O)c2c(C(C)C)cccc2C(C)C)s1
O=C(OCCCCCCCCOC(=O)c1cc(O)c(O)c(O)c1)c1cc(O)c(O)c(O)c1
CCc1ccc(CN(C(=O)c2cccnc2Oc2ccc(Nc3ccccn3)cc2)C(C)C)cc1
O=C1c2ccc(F)cc2CCc2cccc(OCCCCN3CC=C(c4ccccc4)CC3)c21
CC1(c2ccncc2)CC2CCC(C1)N2C(c1ccccc1Cl)c1ccccc1Cl
COCCN1CC2CCN(Cc3ccoc3)CCC2S1(=O)=O
COc1c[nH]c(CNc2nccc(Nc3cc(OC)c(Br)c(OC)c3)n2)n1
CCOC(=O)c1[nH]c2ccccc2c1S(=O)(=O)N1CCC(C(=O)N2CCN(CCOC)CC2)CC1
COC1CCCN(CCCCCOc2ccc(C)cc2)C1
O=c1c2ccccc2nc(C=Cc2ccc(-c3ccccc3F)cc2)n1-c1ccc(F)cc1
Cc1ccc(-c2cnc3[nH]cc(-c4cccc(N)c4)c3c2)cc1F
CCN(CCO)S(=O)(=O)c1ccccc1C(=O)c1ccccc1
CCc1cc(O)cc(C(CC)C(CCCO)c2ccccc2Cl)c1
O=C(O)Cc1cccc(C#Cc2ccc(-c3nnn(F)n3)c(F)c2)c1
COc1ccc(C(=O)NS(=O)(=O)c2ccccc2)cc1Cc1ccccc1
N=C(NOC(=O)COc1cccs1)c1ccccc1Cl
CC(C)n1cnnc1CNC(=O)NCc1ccc(F)cc1Cl
OC(COc1ccccc1)CN1CCNCC1
CCNS(=O)(=O)C1Cc2ccc(CF)cc2CN1
CC(NC(=O)C(N)CNC(=O)Cc1ccc(-c2cccc3c(=O)cc(N4CCOCC4)oc23)c2ccccc12)C(N)=O
Cc1cc2c(cc1Cl)n(Cl)c(=O)n2-c1ccccc1
O=S(=O)(Nc1ccc(C(F)(F)F)c(F)c1)c1cc2c(cc1-c1ccc(F)cc1)OCCO2
CCCCOC(=O)CCCC
Cc1cc2c(C#Cc3ccc(C(=O)N(C)C)cc3)nc(C)cn2c1
CN(C)C(=O)Oc1ccc(S(=O)(=O)N2CCCCC2)cc1
COc1ccc(CCCC(=O)O)c(-c2ccnn2Cl)c1
Cc1ccc(Cl)cc1NC(=O)Oc1ccccc1
C#Cc1cccc2c1NC(=O)CC2c1ncn[nH]1
Cc1cc(Cl)c2c(nc(C)n2Cc2cccc(Cl)c2)c1Cl
CC(C)C(NCC(=O)NC(CCC(Cc1ccccc1)NC(=O)C(O)NC(=O)NCc1ccccn1)Cc1ccccc1)C(=O)Nc1ccc(-c2cccs2)cc1
CCN(CC(=O)NC)S(=O)(=O)c1cc(C)ccc1C
c1ccc(Nc2ncnc3[nH]ncc23)cc1
CON1CCC(NC(=O)c2ccc3c(C4CCCC4)c(-c4ccccn4)n(C=CC(=O)O)c3c2)(C(=O)Nc2ccc(C)cc2)C1
c1cncc(-c2nc(N3CCCC3)c3nnn(C4CCNCC4)c3n2)c1
FC(F)(F)c1ccc2[nH]c3c(c2c1)CCNC3Cc1ccccc1
CC(O)C1OC(n2cnc3c(N)ncnc32)C(O)C1O
COc1ccc2c(c1)OC(c1cc(OC)c(OC)cc1OC)C(c1ccc(OCCCN3CCCC3)cc1)O2
CCc1ccc(-c2n[nH]c(=NN)s2)cc1
CCCC12CCC(=O)C=C1CCC1C2C(=O)CC2(C)C(C(=O)CN3CCN(c4ccccn4)CC3)CCC12
CCOC(=O)c1cc(CC)c(C)c(-c2ccco2)c1C(=O)OCC
Cc1ccc2c(c1)C(=O)C1(C2)CC(NCC(=O)N2CCC(F)(NS(C)(=O)=O)C2)CO1
CN1C(=O)N(CCCC(=O)O)N(C)S1(=O)=O
O=C(Nc1cccnc1)c1ccc(CNC(=O)c2ccc3ccccc3n2)cc1
O=C(O)C1CCC2(CC1)OOC1(O2)C2CC3CC(C2)CC1C3
Cc1ccc(CN2CC(C(=O)NC3CCCC3)CCC2=O)cc1
O=C(O)c1c(OC(F)(F)F)cc(F)c2c1c(=O)c(Br)cn2Cc1cccc(F)c1
CC(C)(C)c1ccc(S(=O)(=O)N(Cc2ccc(Cl)cc2)c2nc3c(Cl)cccn3c2N)cc1
CCOC(=O)c1nc2c([nH]1)C(=O)C(Nc1ccc(Cl)cc1)=C(Br)C2=O
CCc1ccc(NC(=O)N2CCCN(CCc3ccccn3)CC2)cc1
CC(C)(C)C1CCC(CC(=O)NCCCCCCC(=O)NO)CC1
CCC(C)C(NS(C)(=O)=O)C(=O)NCc1ccc2c(c1)OCCO2
O=C(NCCc1csc(-c2ccccn2)n1)c1cc(Cl)cc(Cl)c1
O=C(CCc1ccc(Cl)cc1)Oc1cc(O)c2c(=O)cc(-c3ccccc3)oc2c1
COc1cc(O)c2c([N+](=O)[O-])c(NC(=O)c3ccco3)ccc2c1OC
Cc1c(C(=O)CN2CCC(C)CC2)cc(C(N)=O)n1-c1cc2sccn2c1
C=C1CC2C(C=C(C)C(C)C3(C)CC(O)C(O)C3C1OC(=O)C=Cc1ccc(O)cc1)C2(C)OC(C)=O
CC1CCC2(C)C1C(C)CC1C2(C)CCC2C(C)(O)C(OC(=O)CC3CCCN3)CCC21C(C)(O)CCCC(C)(C)O
CCCCc1ccccc1Cn1c(=O)[nH]c2c(Cl)nc(N)nc21
NC1C(COC(=O)c2ccccc2)OC(n2ccc(F)nc2=O)C1(F)F
O=C(O)CC(Cc1cccs1)NC(=O)c1[nH]cnc1CCc1ccc2c(n1)NCCC2
COc1cccc(NC(=O)CSc2nnc(C(C)(C)C)n2-c2ccccc2)c1
CN1Cc2c(-c3noc(C(C)(C)CO)n3)ncn2-c2ccccc2C1=O
CCN(CC)C(=O)OCCC(COC(=O)N(CC)CC)COS(=O)(=O)NC(CCC(=O)O)Cc1ccc(OC(C)=O)cc1
Cc1ccc(NC(=O)c2sc3cccc(N)c3c2Cl)cc1
Cn1c(Cc2ccc(OS(=O)(=O)c3ccccc3)cc2)nc2ccccc21
O=S(=O)(Nc1ccc(-c2nnc(Nc3ccc(OCCN4CCCCC4)cc3)o2)cc1)c1ccccc1
O=C(c1cccc(F)c1)N1CCCC2(CCCC(=O)N(c3cccnc3)C2)C1
C=C(C)C(O)CCC(C)c1cc(C)cc2c1OC1(O)CC(C)C3C(C)(O)CCCC3(O)C1C2
CCCCN(CCOC)S(=O)(=O)c1ccc(C(=O)NC2CCCCCCC2)cc1
CC(C)(CC1C=CCOC1c1cccc(OCCCCc2nc(C(=O)O)c[nH]2)c1)C(=O)O
CC1=C(CSc2nnc(C(=O)O)s2)CSC2C(NC(=O)Cn3nc(C=NO)c(C)c3Cl)C(=O)N12
CC(C)(C)C(=O)NCCNC(=O)CC(O)C(O)c1nc(-c2ccccn2)no1
CC1CN(C(C)CO)C(=O)CCCn2nncc2COC1CN(C)S(=O)(=O)c1ccccc1
Cc1cccc2c1nc(SCC(=O)Nc1cccc(F)c1)n1nc(CCn3c(C)nc4ccccc43)nc21
OCCC(=CCc1cc(O)cc(O)c1)CCO
Cc1ccc(NC(=O)C2CC(c3cccc(C)c3)=NO2)cc1
COc1cccc2oc(C(=O)C(F)NC(=O)c3ccc(CC(C)C)cc3)nc12
CC1=C(CCCCN2CCN(Cc3ccccc3)CC2)C(=O)c2ccccc2C1=O
CCc1ccc(CC(=O)N(Cl)C2CCN(CCC(c3ccccc3)C3CCCCC3)CC2)cc1Cl
Cc1cc(SCCN2CCOCC2)c2c(c1C)OC(C)(C)CC2
CC(=O)NC(C)c1c(N2CCC(Oc3ccc(N(C)C(C)C)cc3)C2)ccnc1C
CC(C)=NOC(=O)CN1CCCC(C(=O)c2cccc(Cl)c2)C1
CNc1c2c(nc3ccc(Cl)cc13)CCCC2
O=CC(Cc1cc(F)c(F)c(F)c1)c1ccc2ccccc2n1
CC(C)C(C)COC1=CC(=O)CC(C)C12C(=O)N(C#N)c1ccccc12
Fc1ccc(NC(=S)NN=Cc2ccc3c(c2)OCO3)cc1
Cc1ccc(Cn2nc(Cl)c(NC(=O)c3noc4c3CCC3(CCCCC3)C4)c2C)cc1
CCCc1cc(NC(=O)CCCC(=O)O)n[nH]1
Fc1cccc(CNc2ncnc3cc(Cl)c(Cl)cc23)c1
CCC(C(=O)Nc1ccccc1Br)N1C(=O)c2ccccc2C1=O
CCCCN(CCCC)C(=O)C(CNCCc1ccccc1)C(Cc1ccccc1)NC(=O)c1cc(O)cc(C(=O)O)c1
O=C(COC1OC(CO)C(O)C(O)C1O)NC1CCCCC1
Cc1ccc(C)c(OCCn2c(C)ccc2C)c1
O=c1[nH]c2cccnc2n1-c1ccccc1
CCCn1c(=O)n(C)c(=O)c2nc(NC(CCO)c3ccc(OC)cc3)n(F)c(=O)c21
CCN1C(=N)C(Br)(CC)C2CCCc3c([nH]c4ccccc34)C2c2cc(C#N)ccc21
O=C1CN(Cc2ccccc2Cl)C(=O)N1S(=O)(=O)c1ccc(F)cc1
O=C(NC(Cc1c[nH]c2ccccc12)C(=O)NCc1ccccc1)C(CS)Cc1ccc(-c2ccccc2)cc1
NCc1cc(C=CC(=O)NC2CCC(N3CCC(c4c[nH]c5ccccc45)CC3)CC2)cc(C(F)(F)F)c1
CNc1ccccc1C(O)c1c(C)cc(C)c2ccccc12
Cn1nnnc1C(c1cccs1)N(Cl)CC(=O)Nc1ccccc1C(C)(C)C
CCCC1(C)Oc2c(cc3c(O)cc(=O)oc3c2-c2ccccc2)CC1C
Cc1cnc2c(C(=O)c3cc(N)c(Cl)c(C(=O)N4CCN(C)CC4)c3)c(C)n(Cl)c2c1
COC1CCC2C1OCCN2c1ncc(-c2ccccn2)cn1
COC1OC(Oc2cc(-c3cc(O)cc(O)c3)ccc2CO)C(O)C(O)C1O
COc1ccc(C(O)C(O)CC(C)C)c(C(F)(F)F)c1OC
O=C(CN(Cc1ccccc1)C(=S)NC1CCCC1)NC1CCCCCC1
CCC(C)C(NC(=O)c1ccc(N(CCCOc2ccc3c(=O)cc(-c4ccccc4)oc3c2)C(=N)N)cc1)C(=O)O
COC(=O)C1(C)CCc2c(c3ccccc3n2C(=O)c2ccco2)C1
CN(Cc1cc2c(=O)c(C(=O)NCc3ccc(O)cc3)cn(C)c2s1)CC(Cl)c1ccco1
[O-][s+]1nc(NCc2cccc(C(F)(F)F)c2)c(Nc2cccc(Cl)c2)n1
O=C(OC1=C[S+]([O-])CC(Cl)=C1)c1ccc([N+](=O)[O-])c(Cl)c1
Cc1c(C(C)C)sc2nc(SCC(=O)O)n(-c3ccccc3)c(=O)c12
COC(=O)c1ccc2c(c1)CCC1C2CCCN1C(=O)CCC(=O)NCCc1ccccn1
CC(Cc1nc(-c2ccccc2)no1)NS(=O)(=O)c1ccc2ccccc2c1
O=C(CCCCCCC(=O)Nc1cccc2ccccc12)Nc1cccc2ccccc12
Cc1ccc(C(=O)N2CC3NC(C2)C3c2ccc(-c3cccc(F)c3)cc2)cc1
COc1ccc(S(=O)(=O)NCc2cccnc2)cc1[N+](=O)[O-]
O=C(CSc1nc(=O)c2c([nH]1)CCC2)c1ccc(F)cc1
O=C1CSC(c2ccccc2O)N1c1cc(Cl)[nH]c(=O)n1
c1ccc2c(NCCCCCC[n+]3c4n(c5ccccc53)CCCCCC4)c3c(nc2c1)CCCC3
CC(OC(=O)c1cccnc1F)C(=O)NCCC1=CCCCC1
CCOc1ccc(CNCCSc2nnnn2C)c(OC)c1
COc1ccc(S(=O)(=O)c2c(Nc3ccc(NC(C)C)cc3)ncnc2OC)cc1
O=C(O)Cn1c(CCc2nc(-c3ccco3)cn2CCO)nc2c(Cl)cc(Cl)cc21
COc1cccc(C2c3cc4c(cc3OC(=N)C2C#N)OCO4)c1OC
O=C(CSc1nc2ccccc2o1)c1cccc(O)c1
CC(c1c[nH]c2cccc(OCc3ccccc3)c12)C(C)n1cnc2scc(O)c2c1=O
CCOC(=O)c1nc2n(-c3ccc(N)cc3)nc(C)n2c(=O)c1C(C)=O
CNC(=O)CCn1cc(NC(=O)Nc2ccccc2)cc1C(=O)c1ccccc1
CS(=O)(=O)c1ccc(Cl)c(CSc2ccc3nnc(CCNC(=O)c4ccc([N+](=O)[O-])c(Br)c4)n3n2)c1
O=C(Nc1nc(-c2ccc(F)cc2)sc1CCNC(=O)c1cccs1)c1ccco1
Cc1nc(-c2ccncc2)c2[nH]c(-c3ccc(C4(N)CCC4)cc3)cc2n1
N#Cc1cnn(CC2CCCN2Cc2ccc(F)cc2)c1
Cn1c(C=Cc2cc(F)c(F)c(F)c2)nc2ccccc2c1=O
COC(=O)c1ccc(-c2nc(CSc3nc4ccccc4[nH]3)c(C)o2)cc1
Nc1cccc(Oc2c3ccccc3nc3ccccc23)c1
CC(=O)Nc1ccccc1C(=O)NCCCCNC(=O)c1ccccc1NC(C)=O
COc1cn(F)c2nc(N3CCC(C(=O)O)C3)c(C(=O)O)cc2c1=O
N#CC1C(=N)OC2=C(C(=O)CC(C#N)(C#N)C2)C1c1cccs1
CN(C)c1ccccc1-c1nccc2c1[nH]c1ccccc12
Cc1ccc(C)n1CC(=O)N1CCCc2cc(F)ccc21
CCCCC1=CC(=O)c2c(ccc3c2OCC=C3)C1=O
Cc1cccc(C2(O)CCN(CCc3ccccc3C)CC2C)c1
C#CCCCCc1nc2ccccc2n1CCC(=O)O
O=C(OCC1CNc2ccnn2C1)c1ccc(C(F)(F)F)cc1
O=C(O)C(CCS(=O)(=O)c1ccccc1)N1CCOCC1
CN1CCN(c2nccc(-c3ccccc3)n2)CC1
Cc1cnc2cc3cc(CN4CCN(c5ccncc5)CC4)oc3cc2c1Nc1cc(Cl)cn(Br)c1=O
CCCCc1cccc(N2C(=S)N(Cl)C(=O)C23CCCC3)c1
COC(=O)c1c(NC(N)=O)c(C(=O)NCc2ccc(O)cc2)c(O)oc1=O
CC(C)N(C)c1ccc2[nH]cc(CCNc3nc(=O)n(C)c(=O)n3O)c2c1
COC1CON2C(F)CC(c3cc4c(-c5cc(C#N)ccc5C)ccnc4[nH]3)=CC12
COc1ccc(CNc2nccnc2OC)c(N)c1
CN(C)c1cccc2cc(C(=O)N3CCC(CC(=O)NCCc4ccncc4)CC3)[nH]c12
COC(=O)CCC(=O)c1ccc2[nH]c(C(=O)N3CC4CC45C3=CC(=O)c3[nH]c(C)c(C)c35)cc2c1
O=C(C=Cc1ccccc1)Nc1ccc(NC(=O)c2ccccc2)cc1
CCC(=O)c1ccc(Oc2ccc(NC(=O)C(N)CC(=O)O)cc2)cc1
O=S(=O)(c1ccc(Cl)s1)N(Cc1ccccc1)CC1CC1
CCn1nc(F)c2c1-c1ccc(S(=O)(=O)N3CCN(Cc4cccc(C)c4)CC3)cc1C2
COC(=O)C12CCC(C)(C(COC(=O)CC(C)(C)C)C1C)C2(O)CC(C)=O
N#Cc1cccc(-c2ccc(NC(=O)C(Cc3c[nH]c4ccccc34)NC(=O)CCCC3CCCCC3)cc2)c1
CCOc1cccc(C=NNC(=O)CNC(=O)c2ccc3[nH]cnc3c2)c1O
COC(=O)CS(=O)(=O)NCc1cccc(SC)c1
CC1=C(C(=O)N2CCN(c3nc4ccccc4n3CCOc3cccc(C)c3)CC2)C(c2cccc(C)c2)NC(=O)N1
CCCNC1C(OC(C)=O)OC(n2cnc3c(C(=O)NC)ncnc32)C1OC(C)=O
O=C(O)CC(O)(CC(O)CCCCc1ccc(Cl)c(Cl)c1)C(=O)O
O=C(CS(=O)(=O)CC1=C(C(=O)O)c2ccccc2CCC1)NCc1ccc(Cl)cc1
O=C(NCCCN1CCOCC1)C1CCN(S(=O)(=O)c2ccc3cc[nH]c3c2)CC1
Clc1cc2c(cc1Br)NC(c1ccccc1Br)c1c-2noc1Br
O=C1NC(=O)C(=Cc2ccccc2[N+](=O)[O-])S1
O=C(CNCc1ccccc1F)c1ccccc1[N+](=O)[O-]
COc1ccc(OCCCCCNC2CCCc3[nH]c(=O)ccc32)cc1
CN1CCN(c2cccnc2Oc2ccc(Nc3ccccn3)cc2)CC1
COC(=O)c1sc2c(c1N)C(=O)CC2
CNC(C)Cc1ccc(-c2ccccc2)cc1
CCc1ncc(-c2cnn(C(F)(F)F)c2)c2scc(-c3ccc(NC(=O)Nc4ccc(N)cc4)cc3)c12
CCCC(=O)Nc1ccccc1NC(=O)COC(=O)CNC(=O)c1ccccc1Cl
N#Cc1cc(-c2cc3ccccc3[nH]2)ccc1CC(F)NC(=O)C1NC2CCC1C2
CN(Cc1nc(-c2ccc(S(C)(=O)=O)cc2)no1)c1ccccc1
CN(C)c1cccc(-c2nc(CSc3nnnn3C)cs2)c1
COc1cn(-c2ccc(C=C3N=C(c4cccc(Cl)c4)N(c4ccc(Cl)cc4OC)C3=O)cc2C)cn1
CCc1cc(C)cc(NC(=O)CCN2CCN(c3ccccn3)CC2)c1
COC(=O)c1sc(-c2cccs2)c(C(=O)OC)c1N
O=c1nc(SCc2ccccc2[N+](=O)[O-])[nH]c(Cc2ccccc2)c1OC(F)(F)F
CCc1nc(Cl)nc(N2CCOCC2)n1
Cc1cc2c3c(c1)OC(CC(C)O)CN3CC(O)N(C)C2
CCCCCCCCCCCCCCCCCOC1C(O)C(CO)OC(OCc2ccccc2)C1OCc1ccccc1
Cc1c(Cc2ccn(O)n2)c(=O)oc2c(C)c(OCC#CCN3CCOCC3)ccc12
Cc1ccc(S(=O)(=O)NCCN2CCOCC2)cc1C
CON(Cc1ccc(CCCCCC(=O)NO)cc1)Cc1ccc2ccccc2n1
C#CCCc1ccc(S(=O)(=O)N(F)c2nc3cc(S(=O)(=O)N4CCC(C)CC4)ccc3o2)cc1
c1cncc(-c2ccc(-c3c(-c4ccc(CN5CCOCC5)cc4)[nH]c4ncnc(NC5CCCC5)c34)cc2)c1
COC(=O)c1ccc(-c2c(OC)[nH]c(OC)c2-c2ccc(OC)cc2)c(OC)c1
COC1C2CC3=C(C(=O)C(C)=C(C)C3=O)C(C3CC4=C(C(=O)C(OC(C)=O)=C(C)C4=O)C(COC(=O)c4ccco4)N31)N2C#N
COc1ccc(C=Cc2nc3ccccc3c(=O)n2-c2ccc(C)cc2)cc1
O=C(CNc1ccc(F)c(F)c1)Nc1ccc2c(c1)OCCO2
CC(C=CC=O)=CC=CC1CCCCOC(NC(=O)CCCC(F)(F)F)C(CN(C)C)CN(C)C(=O)c2cc(C(C)CO)ccc2O1
NC(=O)CC(CNc1ccc(F)cc1)COc1ccc(C(=O)c2ccccc2)cc1
CCCCc1ccc(CCN(CC(OC)c2ccc3ncccc3c2)OC)cc1O
Cc1ccccc1OCC(=O)NCc1nnc(SCC(=O)Nc2ccc(F)cc2)o1
NC1CCN(c2cc(CO)nc3nc(SCCc4ccccc4)nn23)C1
Cc1ccc(C[n+]2c(O)cc3ccccc3[n+]2C)c(CN2CCC(C)CC2)c1
CN1CCN(CCCCOc2ccc(-c3nc(C45CCC(CC4)C5)c(-c4ccccc4)[nH]3)c(Cl)c2)CC1
Cc1ccc2c(c1)ncn2C1CCN(CC(=O)Nc2ccc3c(c2)CCC(=O)N3)CC1
O=[N+]([O-])c1ccc(C2=Nc3ccccc3Sc3ccccc32)cc1
Cc1cc(CN2CCN(C(Cc3ccccc3)C(=O)Nc3cc(Cl)ccc3Cl)C(=O)C2=O)ccc1F
O=C(NN=c1[nH]c(-c2ccccc2)cs1)NC(CCOc1c(Cl)cccc1Cl)c1ccc(Cl)cc1F
NC(=O)C1CCCN1C1CC1
CC(O)Cc1ccccc1Sc1ccccc1
CC(=NNC(=N)N)n1onc2ccc(=O)cc1-2
Cc1ccc(NC(=O)CN2C(=O)C(OCc3ccccc3)CCc3ccccc32)cc1
CC1CCCCCCCCCC(=O)N2CCCC2C(=O)N2CCN(CCCCCCCCCC3CCCCC3)CC2C(=O)N1
O=C(Cn1ccc(=O)[nH]c1=O)NCC(CO)N1CCC(c2ccccc2)CC1
CCOc1ccc2nc(C)cc(-n3cc(C(=O)N4CCCCC4)c4ccccc43)c2c1
Cc1c(-c2nn[nH]n2)cc2ccc(O)nc2c1C
O=C(NCCCCCN1CCC(c2c[nH]c3ccccc23)CC1)Nc1ccc(-c2cccc(Cl)c2)cc1
Cc1ccc(S(=O)(=O)N(Cl)CC(=O)NNC(=O)c2ccc(C)s2)cc1
Cc1cccc(Cl)c1Nc1ncc2cc(-c3ccc(CN4CCN(Cl)CC4)cc3)cc(-c3nc[nH]n3)c2n1
CCCCN(C)C(=O)c1ccc(COc2cc(C)nn2C)cc1
COc1cc(-c2cc(=O)c3c(Br)cc(O)cc3o2)cc(O)c1O
NC(=O)c1c(F)ccc(N)c1C(F)C(=O)NCc1ccc(Cl)cc1
COC1OC(=N)C(CC(C)C)C2CC=CC(C2=O)C(c2ccc(C#N)cc2)N(C(=O)OCc2ccccc2)C1=O
CCCCCCCCCOC(=O)C(CCCN=C(N)N)NS(=O)(=O)c1cc(F)cc(F)c1
CCOC(=O)c1cccc(COc2ccc(OC)nc2)c1
CCCCCCCCCCCCC(O)C1(C)OC1COC(=O)CCCCCCCCC(C)C1CCC(OC(C)=O)O1
O=C(C=Cc1ccc(CCCCOc2ccc3c(=O)ccoc3c2)cc1)NO
CC(C)Cc1c(N(CC(C)C)C(=O)COC(=O)c2ccc(N)cc2)c(=O)[nH]c(=O)n1N
Cc1cc(C(=O)Nc2n[nH]c3c2CN(C(=O)N2CC4CCCN4CC2C(F)(F)F)C3(C)C)cc(C(F)(F)F)c1
O=C(Nc1nc2c(s1)CCCC2)C(=O)Nc1sccc1C(=O)O
Cc1nc2c(c(N(CC3CC3)CC3COCCO3)n1)CCNCC2
N=c1c(S(=O)(=O)c2ccc(CC(=O)O)cc2)cc2c(=O)n3cccc(Br)c3nc2n1Br
CC(N)(CO)C(=O)Nc1ccc2c(c1)c(=O)n(CC(Cl)c1ccccc1)c(=O)n2Cc1ccc(O)cc1
CCCc1ccccc1NC(=O)c1[nH]c2[nH]c(=O)ccc2c1C(=O)NCCNC(=O)c1ccccc1C
COc1ccc(C(=O)Oc2cccc(C(=S)N3CCOCC3)c2)cc1[N+](=O)[O-]
CS(=O)(=O)c1cccc(-c2cc(Cl)c(F)c(C=NCCC(=O)O)c2)c1
COc1ccc(-c2[nH]nnc2-c2cc(Nc3ccc(C)c(OC)c3)c3ncnn3c2)cc1
O=C(NN=Cc1ccc(Cl)cc1)c1ccccc1CN1CCCC1
O=C(Nc1cccnc1)C(=O)c1c[nH]c2ccccc12
Nc1cc(NC(=O)Nc2ccccc2Cl)ccc1Cl
COC1Cc2ccccc2N1C(=O)CN1C(=O)NC(C)(c2ccc(C)cc2)C1=O
CN(C)C(=O)c1ccc(C(=C2CCN(CC3C(=O)N(Cc4ccco4)CC3C#N)CC2)c2ccc(CO)cc2)cc1
Cc1ccccc1C1CC(c2ccc(Cl)cc2)=Nc2ncnn21
Cc1cccc2c1Cn1cc(-n3ccc4c(C)cncc4c3=O)cc1C2
COCCCNC(=O)c1nnn(COCc2ccccc2)c1C
CCC(C)c1ccc(C=C2C(=O)NC(=O)N(F)C2=O)cc1
Cc1ccc(C(NC(=O)C(N)CC(=O)O)c2ccccc2)cc1
CC1=NOC2(C1)C(=O)N(Cl)c1ccc(CC(C)C)cc12
CC(COc1ccc2c(c1)OCO2)CN1CCN(c2ccccc2O)CC1
C#CC(O)(CC)c1ccc(OCCN2CCCCC2)c2c1CC(O)O2
N#Cc1ccc(C(=O)c2cc(C#N)c3c(Cl)cccn23)cc1
CC(CC1CCc2ccccc2C1)n1cccc(C#Cc2cccc(N)n2)c1=O
CCOc1cc(OC)cc(Cl)c1C(=O)NC(Cl)Cc1ccc(OCCc2nc(-c3ccc(C(=O)O)cc3)oc2Cl)cc1
Cc1ccc(C(C(=O)N2CCC(C(=O)Nc3ccccc3)CC2)N2CCN(C)CC2)cc1
COCCc1ccc(NC(=O)CN(NC(C)=O)C(=O)c2cc3ccccc3cn2)cc1
CC1CCN(CCCNC(=O)c2nn(C)c3c2CS(=O)(=O)c2ccccc2-3)CC1
Cc1ccc(-c2c(S(C)(=O)=O)cc(C=CC(=O)O)n2-c2ccc(Cl)cc2)cc1
Cc1ccc2c(c1)OC(N1CCOCC1)c1nn(-c3ccccc3)c(F)c1N2
COC(=O)NC(C)Cc1ccc(C#Cc2cnc(OCC3CC3)nc2)cc1
CCCCCCCC=CCCCCCCCCC(=O)Nc1ccc2ccccc2c1O
N#Cc1ccc(-c2nc3c(Br)cc(Br)cn3c2Cc2ccsc2)cc1
O=C(NN(C(=O)c1cccs1)c1ccccc1)c1cccs1
NC(=O)c1c(NC(=O)c2ccc3ccccc3c2)sc2c1CCC2
Cc1c(N2CCN(O)CC2)c(=O)oc2cc(O)cc(N3CCOCC3)c12
Fc1ccccc1Nc1ccnc(NCCc2ccncc2)c1
COc1ccc(NC(=O)OCc2ccccc2)c(OC)c1
COc1[nH]c2ccccc2c1C(=O)CCNc1ccc(C)cc1
Cc1ccccc1NC(=O)NN=Cc1ccc(Cl)o1
CC(=CCOC(=O)c1cc(C)cc(C(F)(F)F)c1)C1=CC(=O)CC(C)(F)O1
CCCCNC(=O)CCn1nc(S(=O)(=O)c2ccc(C)cc2)c2ccccc21
Cc1ncc2c(n1)C(=O)c1cc(CN3CC(C)CC(C)C3)c(N)nc1C2=O
O=C(NCCCOc1ccccc1)Nc1ncnc2c1C(c1ccccc1)c1ccccc1O2
c1ccc2[nH]c(C3CCCN(Cc4nccs4)C3)nc2c1
CC1CCC2C3CCC4CC(C(=O)CO)CCC4(C)C3CCC12N(CCO)CCO
Cc1cc(C#N)cc(Oc2cc(Oc3cc(C)cc(N)c3)c(C#N)c(Oc3c(C)cc(C#N)cc3C)n2)c1
CCCCCc1ccc(OC(=O)c2c(CC)nc(Cl)n2C)cc1
ON1CCOCC1
COC(=O)c1cccc(CC(=O)Nc2ccc(CCCCc3nnc(NC(=O)Cc4ccccc4)s3)nn2)n1
CC1=C2CCc3cc(C#CCCN4CCCC4)ccc3N2CCC1=O
Oc1ccc(-c2ccc3c(c2)CC(c2ccc(Cl)cc2)C(Cl)C3)cc1
O=S1(=O)CCC(Nc2ncccc2-c2cccc3c2[nH]c2ccccc23)C1
O=C(Cc1ccc(C(=O)O)cc1)Nc1ccc2c(c1)OCCO2
CSc1cc(C)cc(NC(=O)CCCC(=O)Nc2nnc(C)s2)c1
CC1CC(C)C(=O)N(CC(=O)NN=Cc2cccnc2)C1
COC(=O)c1ccc2c(c1)C1CN(CCCC(=O)c3ccc(F)cc3)CCC1N2
NC(=O)C1CC2CN(Cc3ccc(CO)cc3)CC2N1C(=O)CC(F)c1ccccc1
O=C(CCC1c2ccccc2CNc2ccccc21)NO
Cc1ccc(C(=O)C(=O)c2ccc(Br)n2C)cc1
O=C(O)CCn1c(-c2ccccc2)ccc1-c1ccccc1
Cn1nc(C(=O)OCC(=O)NCc2ccc(F)cc2)c2ccccc2c1=O
CN(CCC#N)C(=O)C=Cc1ccc(O)cc1O
N=C(N)NCCCC(NC(=O)C1Cc2ccccc2CN1)C(=O)N1CC(OCc2cc3ccccc3[nH]2)CC1C(=O)NCc1ccccc1
CCCCC(=O)N[n+]1c(C(=O)O)c2ccccc2n1[O-]
CC(=O)Oc1ccc(C=CC(=O)OC(C)CC2CC=CC(=O)O2)cc1
CC1CC(C)C2(C)CCC3(O)C(=CCC4C5(C)CCC(=O)C(C)(C(=O)O)C5CCC43C)C2C1(C)C
COC(C=Cc1ccc(OCC(=O)Nc2cccc(OC)c2)c(O)c1)=CC(=O)C=Cc1ccc(OC)c(OC)c1
O=P(O)(O)OCC1C(OP(=O)(O)O)OC(n2cnc3c(NC4CCCC4)ncnc32)C1OP(=O)(O)O
N=C(N)NCCCC(NC(=O)C1CCCN1C(=O)CN1CCC(Cc2ccccc2)CC1)C(=O)Cc1ccccc1
Cc1nnsc1C(=O)N1CCC(C(=O)c2ccc(F)cc2)CC1
CC1=C(O)C(=O)C=C2C1=CC=C1C(C)(OS(=O)(=O)O)CCCC21C
O=C(CN(Cc1ccccc1)Cc1ccccc1)c1ccc(Br)cc1
COc1ccc(CCNC(=N)NS(=O)(=O)c2ccc3ccccc3c2)cc1OC
COc1cc(Oc2ccc(C(C)=Nc3ccc(C(C)C)cc3)cn2)c(C)cc1C
COc1cccc(-c2n[nH]c(=S)n2-c2ccc(Br)cc2)c1
Cc1ccc(S(=O)(=O)N(CC2OCc3ccccc3-c3ccccc3C(=O)N(C)CC2F)C(C)CO)cc1
O=C(OCCN1C(=O)c2ccccc2C1=O)c1csnn1
COc1cc(Cl)ccc1Nc1ncccc1C(=O)NN=Cc1ccccc1O
CCOC(=O)Cc1cc(-c2c(-c3ccccc3)noc2C)on1
CC(Cc1c[nH]c2ccccc12)N(Cc1cccc(O)c1)C(=O)c1ccc(Oc2ccccc2)cc1
O=C(NC(Cc1ccccc1)C(=O)NC(CCCCCCCS)C(=O)O)c1ccccc1OCc1ccccc1
COc1ccc(OCCCN2CCCC2)cc1
CC(Oc1cncc(-c2nc(-c3noc(=O)[nH]3)cc3nc(N4CCOC5CNCCC54)n(CC4CCC(Cl)CC4)c23)c1)C(F)(F)F
S=C(Nc1cc(Cl)c(Cl)c(Cl)c1)N1CCCC1CCNc1ccnc2cc(Cl)ccc12
COc1ccccc1CNCCNCc1ccccc1OC
COC(c1ccc(O)cc1)c1ccc(-c2ccc(C)cc2)cc1
C#COC1CC(=O)CCC=CC(C)C(=O)CC(NC(=O)CCCC)C(C)C(=O)C(CC2(OC(C)=O)OC2C)COC(=O)C1
CCc1cc2c(cc1Cl)nc(Cl)n2COCc1ccc(Br)cc1
C=C(C)COc1c(O)ccc2c1CCC1C2CCC2(C)C(=O)CCC12
CCCCCCCCCCCCCC(=O)NCc1ccccc1
CC1CCC2C3=C4C(=CC3(C)C(C)C3OC5Cc6c([nH]c7ccccc67)CC5(C)C5C3CC(OC2O1)C5(C)C)OC(=O)C4=Cc1ccccc1
Cc1ccc(NC(=S)N(C)C(SC(F)F)c2ccccn2)cc1
COc1cccc(-n2ncc3c(SCc4ccc(C)cc4)ncnc32)c1
O=C(O)c1ccc2c(c1)nc(-c1ccc(F)cc1Cl)c1ccc(C(F)(F)F)nc12
CCCCc1ccc(OCC(O)CNC(C)C)cn1
COc1ccc(CN2CCCC2C(=O)Nc2ccc3c(c2)OCCO3)cc1
COC1=C(COC(=O)C(C)(C)C)N2C(=O)C(NC(=O)C(=NC(=O)O)c3csc(N)n3)C2SC1
Cc1ccc(NC(=O)C(c2ccccc2)n2c(=O)c(-c3cccc(Br)c3)nc3ccccc32)cc1
NS(=O)(=O)c1ccc(CCNC(=O)C2CCCN(C(=O)c3ccc(Cl)nc3)C2)cc1
CC(NS(=O)(=O)c1ccc2c(c1)CCN2C)C(=O)NCCc1cccc(C(C)C)c1
O=C(CCCCCC(=O)Nc1ccc(-c2nc3ccc(F)cc3o2)cc1)NO
COc1ccc(OC(C)=O)c(C(=O)CCCCCOP(=O)(O)OCC(COC(N)=O)OC(N)=O)c1
CC(C)C(=O)C1(C)CCN(C2CCC(C(=O)NCc3cc(C(F)(F)F)cc(C(F)(F)F)c3)(C(F)(F)F)C2)CC1
NS(=O)(=O)c1ccc(OCC(=O)NN=CCC(=O)O)cc1
C=CC(=O)Nc1ccc(NC(=O)C(C)C)c(Cl)c1
CON(CC(=O)NCCC1=CCCCC1)CC(=O)Nc1ccccc1C
COCOc1cc(C)cc(O)c1OC(OC)C(O)c1ccc(OCO)c(O)c1
N#CC1CCc2c1c1ccc(OCc3ccc(F)cc3)cc1oc2=O
Nc1cnc2ccc(CNc3ccc(F)cc3)cc2n1
COCc1cc(CCCCN2CCNCC2)c(OC)cc1OC
CNc1ccc2cc(-c3ccccc3)n(CCCCN3CCCN(c4nc5ccccc5nc4C(=O)OC)CC3)c2c1
CCCCCCCCc1ccc2c(c1Cl)NC(=O)C2(Cc1ccccc1)c1ccc(O)cc1
CCOC(=O)c1ccc2nc3c(nc2c1)CSc1ccc([N+](=O)[O-])cc1-3
CCCCc1nc(Cl)n(Cc2ccc(-c3ccccc3-c3nn[nH]n3)cc2)c1C(=O)O
C=C(CC(O)N1CCC(C)C1C(=O)NC(Cc1c[nH]cn1)C(=O)NC(C)CC1CCCCC1)C(=O)NCC(C)C
CC(C)CC1NC(=S)N(c2ccc(Cl)cc2)C1=O
CCCC[N+]1(C)CCC(OC(=O)C(C)(c2ccccc2)c2ccccc2)CC1
Cc1c(CCCCC(=O)NO)[nH]n(-c2ccccc2)c1=O
O=C(CCCN1c2ccccc2Sc2ccccc21)NCC1CCCCC1
CCCCCCCSCCCNC(=O)C1NC(C(O)CC(=O)C(C)(C)C)CS1
Cc1cc(Cl)c(Oc2cc(Cl)c(C)c(Cl)c2)c(OC(=O)N(C)C)c1
Cc1cccc(N2CCN(CC(=O)C(O)(c3ccccc3)C3CCC3)CC2)c1C
O=c1[nH]ncn1Cc1cc(Br)ccc1Cl
NC(=O)c1coc(-c2ccccc2OCc2ccccc2)n1
Nc1nc(=O)c2c([nH]1)CCN(Cc1ccc(C(F)(F)F)cc1)C2
COC(=O)c1ccc(NC(=O)C(O)=C(Cl)C2CC2)cc1
COc1ccc2c(c1)C(=O)C(O)C(c1ccc(C(=O)NCCc3c[nH]c4ccc(C)cc34)cc1)O2
C=C1CCC(OC)(C(=O)c2ccc(O)cc2)C1CCC(C)c1ccc(C)cc1
CCCCC1N=C(C2(NCCCOC)OCCc3c2[nH]c2c3ccc3ccc(Cl)cc32)NC1=O
CC(C)(C)NCC(O)c1ccc(-c2cccs2)cc1
O=C(O)c1cccc(-c2cc(Cl)c(Br)s2)c1
CC(C)CC(=O)c1cccnc1CNC(=O)CCC1CCCN1Cl
COC(=O)C(CCSC)NC(=O)C(CC(C)C)NC(=O)C(Cc1ccccc1)NCCc1ccccc1
O=C(Nc1ccc(C2CC2)cc1)c1cccc(O)c1Cn1ccnc1
O=C(O)Cc1cc(CCNC(=O)c2ccc(COc3cccc(OCc4ccc5ccccc5n4)c3)o2)ccc1C1=NCCCN1
COc1ccc(S(=O)(=O)OCC2C(C=Cc3ccccc3)CN(Cc3cccs3)C2c2ccc(Cl)cc2)cc1
COc1cc(C2=Cn3c(nnc3-c3ccc(F)c(O)c3)SC2)ccc1Cl
COc1ccc(-n2cc(C(=O)NCCc3ccc(OC)c(F)c3)nn2)cc1
Cc1ccc(S(=O)(=O)NC(CC(C)C)C(=O)NCC#N)cc1
Cc1noc(C)c1CNC(=O)c1sc(=O)n(-c2ccc3c(c2)OCCO3)c1C
COc1ccc(NCCNC(=O)C(=O)NCc2cccs2)cc1
O=C(c1cc(Cc2n[nH]c(=O)c3ccccc23)ccc1F)N1CCC2(CCCC2)CC1
CCOC(=O)c1ccc(C(C)N(C(=O)CNC(=O)c2cccs2)c2ccc(OCC)cc2)o1
O=C1CCCCC1C(c1ccc(O)cc1O)c1c(Cl)cc(Cl)cc1Cl
CC(N)C(=O)NC(Cc1ccc(OCC=Cc2ccccc2)cc1)C(=O)O
Cc1nc(C(C)N(C)C(=O)Cn2c(=O)n(C)c3nccnc32)n(C)n1
CCCCc1cc(OCC(C)(F)C(=O)Nc2cc(F)nc3ccccc23)ccc1C
CC(=O)c1ccc2c(c1)Sc1ccccc1N2N
Nc1nc(N2CCN(C(=O)C3CCCCN3S(=O)(=O)c3cccc4ccccc34)CC2)nc2nc(-c3ccco3)nn12
Cc1ccc(CNC(=O)Cn2nc(C)n3c(cc4occc43)c2=O)cc1
CCCC#CN1CC(C)C(CN(C(C)CO)S(=O)(=O)c2ccccc2)Oc2cc(C)ccc2S1(=O)=O
Cc1cc(Br)ccc1N1C(=N)C([N+](=O)[O-])C(c2cccc(F)c2)C2=C1CC(F)CC2=O
Cc1nc2cc(NC(=O)c3cc(NC(=O)c4cc5ccccc5o4)cc(C(C)(C)C)c3)ccc2[nH]1
CCc1cc(-c2cccnc2Oc2ccc(NC(=O)c3ccncc3)cc2)nc(N(OC)c2ccc(C)nc2)n1
CC(=O)Oc1nc(-c2ccc(-c3ccccc3)cc2)nc(C)c1CC(=O)O
CC1CCC(C)(C2CCC3(Cl)C2CCC2C4(C)C=CC(=O)C(C)(O)C4CC(C(=O)O)C23C)O1
COc1ccc(-c2cc(COC(=O)C3CC3)on2)cc1
CCc1ccc(CCN2C(=N)N(C(N)CN3CCCC3CN3C(Cl)=NCC3Cl)CC2C)cc1C
O=C(Nc1ccc(Nc2ncnc3cc(C(=O)N4CCCC4)sc23)cc1)c1ccc(C(F)(F)F)nc1
c1coc(Cc2nnc(N3CCc4sccc4C3)o2)c1
CCCCC1=C(O)CC(C(O)C2CCC3C4CC5OC56C(C)C=CC(=O)C6(CO)C4(C)CCC23C)OC1=O
O=C(Nc1ccc2c(c1)OCO2)Nc1nc(-c2ccc(F)cc2F)cs1
O=C(O)C(Cc1c[nH]c2ccccc12)NS(=O)(=O)c1cccc2c1CCCC2Cc1cccc2ccccc12
COc1ccc(CN2CCSc3ccc(C(=O)NCc4ccccn4)cc32)cc1
CCn1nc(C)nc1C1CN(C(=O)c2cccc3c2c(C(C)C)nn3CC)CCO1
COC(=O)CCC(=O)NCc1ccc(N2CCN(c3ncnc4c3nc3n4CCCCC3)CC2)nc1
CCOc1ccc(CNC(=O)Cn2nc(OC)c3ccccc3c2=O)cc1C
CC(C=CC(C)C(C)C)C1=CC(=O)c2cc(O)c(O)cc2C1=O
CCCCCCCCCCCCCCCC(=O)Nc1cccc(-c2cnc(N)nc2)c1
CCCn1c(=O)cc(C(=O)N2CCN(S(=O)(=O)c3cccc4c(C)cccc34)CC2)c2ccccc21
CCOc1ccc(NC(=O)N2CCN(c3ccc(OC4CCN(C(C)=O)C4)nc3)CC2)cc1
CCOC(=O)OCCC1CC=CCC(CC(C)C)C(=O)OCC(c2ccccc2)NC(=O)C2CCCN2C1=O
CC(=O)c1c(C)[nH]c(C)c1-c1ccc(-c2ccccc2)o1
Cc1ccc2c(=O)c3c(C)cc4c(c3oc2c1)CCC(O)C4
CCc1cc(F)c2cc(NCc3ccc(C)cc3)ccc2n1
CCOc1cc(CCC(=O)OCC(=O)Nc2ccc(OC)cc2)cc(OC)c1Br
Cc1ccccc1C=NNc1nc(-c2c[nH]c3ccc(O)cc23)cs1
Nc1cccc(-c2ccc(COc3cccc(C(O)C4CCCCC4)c3)cc2)n1
Fc1ccc(Nc2nc(NCc3cccnc3)nc(NCc3ccco3)n2)cc1
CC(=O)c1ccc2c(c1)C(OC(F)(F)C(F)F)(c1ccccc1)OC(c1ccccc1)=N2
O=C(Nc1ccc(F)c(F)c1)C1CCN(C(=O)c2ccc(F)c(F)c2)CC1
CC(=O)NN1C(=O)NC(=O)C(CCC(=O)O)C1=O
CSc1ccc(C2NC(=O)Nc3c2c(=O)nc2[nH]cnn32)cc1
O=C(CN1CCOCC1)NN=Cc1c(O)ccc2ccccc12
Cc1onc(-c2c(Cl)cccc2C(F)(F)F)c1NC(=O)N1CCN(Cl)CC1
C#CCOCCOCCOCCNC(C(=O)N1CCN(c2nc(CCCCN)nc(N3CCN(C(=O)Cn4cc(CCCCN)nn4)CC3)n2)CC1)n1cc(CCCCN)nn1
CC(=O)NN=C1CCCc2ccccc21
COc1ccc(C=C2CN(C)CC3(C2=O)C(c2ccc(OC)cc2)C2CCCN2C32C(=O)Nc3ccccc32)cc1
COc1cc2c(cc1CC(C)(C)C)c(=O)[nH]c1c2ccc2ccc3cccc(OC)c3c21
N#Cc1nc(NCCc2ccccc2)oc1-c1ccccc1
O=C(COC(=O)CCC(=O)c1ccc(F)cc1)Nc1ccc(S(=O)(=O)N2CCOCC2)cc1
N#CC1(CSc2ccc(CCO)cc2)NOC(CCOC(=O)C(O)C(C(N)=O)C(=O)NC(N)Cc2ccccc2)C1=O
Cc1ccc(S(=O)(=O)N(C)C)cc1NC(=O)COC(=O)c1cc(C)n(Cc2ccccc2)c1C
COC(C)(c1nc2ccccc2s1)S(=O)(=O)c1ccc(C)cc1
CCOC(=O)c1ccc(-c2nnc(C3(N4CCC(N5CCCCC5=O)CC4)CC3)o2)cc1
COc1cccc(C=CC(=O)OC2C(COC3OCCCC3O)OC(OCc3ccc(O)c(O)c3)CC2OC2OCC(O)C(CO)C2OC)c1
C
O=C(NCCNCC1CCCCC1)NCC1OC(n2cnc3c(NC4CCCC4)ncnc32)C(O)(Cc2ccccc2)C1=O
N=C(N)NCCCC1NC(=O)c2c([nH]c3ccccc23)C(CCCNC(=N)N)NC(=O)CNC(=O)C2CCCN2C1=O
Cc1ncn2c1CN(C(=O)N1CC(C)NC(C)C1)c1cc(Cl)ccc1-2
O=[N+]([O-])c1ccc(S(=O)(=O)N2CCOCC2)cc1-c1nc2ccccc2o1
O=C1C2=C(C(=O)c3ccccc31)C1(CCC2)C(c2cccs2)NC(=S)N1c1ccccn1
O=C1C(=Cc2ccc(O)cc2O)COc2ccccc21
CC(c1ccc(Oc2ccccc2)cc1)N(O)C(N)=O
CC1SCN2N1C(=O)C(Br)(CC(=O)c1ccccc1)C(C)(C(=O)c1ccccc1)C21C(=O)Nc2ccc(Cl)cc21
CC1=NC2(c3cc(C#Cc4cccc(F)c4)ccc3C)CN(CC(C)(C)C)CC2C(=O)N1N
Cc1ccc(NC(NC(=O)C(C)C)C(Cl)(Cl)Cl)cc1
Fc1ccccc1CNCc1ccccn1
Cc1onc(-c2ccccc2)c1C(=O)Nc1ccc(S(=O)(=O)Nc2ccccn2)cc1
N=C(NC(Cc1ccccc1)C(=O)N1CCOCC1)c1ccccc1
CC=Cc1ccc(-n2ncc(=O)n(CC(=O)OCC)c2=O)cc1
Cc1ccccc1C(C)NCCc1c[nH]c2ccc(F)cc12
COc1ccc(-c2nn(-c3ccccc3)cc2C2CC(=O)Nc3ccccc32)cc1OC
COc1ccccc1NC(=S)N1CCCC1c1nc2ccccc2[nH]1
Cc1cccc(NC(=O)Nc2cc(F)ccc2Sc2ccc3nnc(Cl)n3c2)c1
N=C(N)Nc1cccc(CC(=O)Nc2ccc(C(F)(F)F)cc2)c1
CCc1nc2ccccc2n1C(C)c1nc2ccccc2[nH]1
CCC(C)(C)CNC(=O)C(CC(C)C)NC(=O)c1nsc(-c2ccccc2)n1
CC1=NC(C)C(=O)N(C(CC(C)C)C(=O)Nc2cccc(C(=O)O)c2)c2cc(Cl)ccc21
CCOC(=O)C1C=CN(C(=O)Cc2ccccc2)C2CCC3(OCC4(CC4)CO3)C12
CCCC1=NCC(N)N1C(=O)OCCCCCCC(=O)O
Cc1ccc(OCC(=O)O)nc1C
O=C(Nc1ccccc1)n1c(S(=O)(=O)N2CCCCC2)nc2ccccc21
CCCCNC(=O)CNC(=O)c1ccc(-n2nnc(OC)c2-c2ccc(Cl)cc2)c(Cl)c1
CN(C)c1ccc(C2=NC(=Cc3ccccc3)C(=O)O2)cc1
Cc1ccc(S(=O)(=O)CCC(=O)NCc2ccco2)cc1
CCOC(=O)C1(O)COC(OC2C(C)C(OC3OC=C(CO)C4C(=O)OCC(OC(=O)CCc5ccc(O)cc5)C34)OC(O)C2O)C1C
Cc1cn(-c2cccc(F)c2)c2cc(N=Cc3ccc(F)cc3)c(C(=O)O)cc2c1=O
Cc1ccc(C=NOCC(=O)NCc2ccccc2)cc1C
CN(C)c1ccc2[nH]c(=O)cc(C(=O)Nc3ccccn3)c2c1
CCc1cc(N)cc(-c2csc(C)n2)c1
CCCCNc1cc(C=Cc2c(C#N)cnc3c(O)cccc23)ccc1C
Cn1nc2c(cc1=O)CN(Cc1coc(-c3cccc4ccccc34)n1)CC2
Nn1c(SCC(=O)Nc2cc(-c3ccccc3)ccc2F)nnc1-c1ccncc1
Cc1cccc(OCCC(=O)Nc2c(C)n(C)n(-c3ccccc3)c2=O)c1
NC1(c2cc(-c3ccccc3)c(=O)n(-c3ccc(Cl)cc3)c2)CC(O)C1
COC1C(C)CC2c3cc(O)ccc3C(=O)CC21[N+](=O)[O-]
CN(C)S(=O)(=O)c1ccc(NC(=O)c2ccc(Cl)cc2)c(C(=O)NCc2ccccc2)c1
COc1ccc(OC)c(C2NC(C(=O)NCc3ccccc3OC)Cc3c2[nH]c2ccccc32)c1
CCOC(=O)C1=C(Br)NC(C)=C(C(=O)OC)C1c1ccc(C)cc1
Cc1ccc(NC(=O)C(F)(F)Cc2ncc(-c3ccccc3)nc2-c2ccc(O)cc2)cc1
NC1CCC(OC2OC(O)C(O)C(O)C2N)C(OC2OCC(O)(CO)C(O)C2O)C1O
COc1cc2c(c(OC)c1C)-c1c(c(O)c3c(c1OC)OCO3)CC(C)(OC)CC2
CC=C(C)C(=O)OC1=CCC(C=O)C(=O)C=CC=Cc2coc(=O)c(C)c2CC1
CC(C)c1cccc(-c2ccc(CNc3nc[nH]n3)c(Cl)c2)c1Cl
C=CC(=O)Nc1cc(C(N)=O)c(Nc2cc(F)[nH]n2)nc1NCc1cccc(Cl)c1
CC(C)Cn1c2ccc(C(=O)Nc3cccc(Br)c3)cc2c(=O)n1C
CCO.c1ccc(CSc2ccccc2-c2ccncc2)cc1
CCC1(F)CCc2c(c(=O)oc3c(F)c([N+](=O)[O-])ccc23)C1
Cc1c(CC(=O)c2ccnn2C)c(=O)n(N)c(=O)n1C
O=C(Nc1ccccc1C(=O)NCCC(=O)N1CCOCC1)c1cccc(Cl)c1
COC1(c2cccc(N)c2)CCCCC1
NC(=NOC(=O)c1ccccc1Sc1ccccc1Cl)c1ccncc1
Cc1cc(C(Nc2nccc(N3C(=O)OCC3C(C)C)n2)N(C)C)cnc1C
Cn1c(SCc2ccccc2C#N)nc(=O)c2c1CCC2
Cc1c(-c2ccc(NC(=O)C(=O)O)cc2)oc2ccc(O)cc2c1=O
Cc1c(C(=O)Nc2ccccc2OCc2ccccc2)cc2n1C(=O)COC2
c1ccc2c(c1)oc1ccc(NCCCN3CCOCC3)cc12
Cc1cccc(C(=O)NN=Cc2ccccn2)c1
c1cc2c(c(N3CCN(CCCc4c[nH]c5ccccc45)CC3)c1)OCCO2
COc1cc(=O)n(-c2ncc3nc(-c4cc(OC)c(C)c(OC)c4)oc3n2)[nH]1
CCC#CC=C1C(=O)C2CCC1C2
COC(=O)c1cccc(CNc2cccc3ccc(OC)cc23)c1
CCOC(=O)C(C)Nc1n[nH]c(=O)nc1N
COC(=O)CCc1cc2c(=O)c3ccc(OC(C)=O)cc3oc2cc1OC(C)C(=O)OC
Cc1cnc2cc(C(=O)NCCO[N+](=O)[O-])c(NCC(N)=O)cc2c1Nc1ccc(Oc2ccccc2)cc1
COCCOCc1cccc(Cl)c1CS(=O)(=O)c1n[nH]c2ccc(Cl)cc12
COc1ccc(C(=O)NC(=O)Nc2cc(OC)cc(OC)c2)cc1
CCOC(=O)CCC(NC(=O)C(CCC(=O)OCc1ccccc1)NC(=O)C(NC(=O)OC(C)(C)C)C(C)C)C(=O)NC(CC(=O)OC)C(=O)NC(CCC(=O)O)C(=O)O
CCCCNC(=O)OCC12C(=CC(=O)C3CC31)C(Br)=CC1C2CCC2(C)C1CCC2(C)OC(C)=O
CC(Cc1coc(-c2ccc(C(C)C)cc2)n1)NCCC(=O)NCCc1cccc2ccccc12
Cc1ccc(NC(=O)c2cc(-c3ccc(Cl)cc3)[nH]n2)cc1Cl
O=C(COCCOCC(=O)NC1CCCCC1)NC1CCCCCC1
CCc1n[nH]c(-c2cc(C(=O)N3CCC(c4ccc(C)cc4)CC3)c(C#N)cc2C2CC2)n1
CCOC(=O)CCn1ccc2c1c(=O)n(Cc1ccccn1)c(=O)n2Cc1ccccc1
Oc1ccc(C2c3ncc(-c4ccc(F)cc4)nc3CCC2NCc2ccc(F)cc2)cc1
CCOC(=O)c1c(C)c2nc3ccccc3nc2n1NC(=O)Cc1ccccc1
COc1ccc(-c2nc(CN(C)C3CCCCC3)co2)cc1
CN1CCN(Cc2ccc(C(=O)c3ccc(NC(=O)c4cccs4)cc3)cc2CCO)CC1
CC1CC2CCN(C(=O)c3ccsc3)CC2O1
CCS(=O)(=O)C(SC)=C1NCCCC1=O
CC(C)(C)OC(=O)NC(Cc1c[nH]c2ccccc12)C(=O)NC(Cc1ccccc1)C(=O)NC(Cc1ccccc1)C(=O)Nc1ccccc1
Cc1ccc(C(NC(=O)NCCC(=O)NC(c2ccccc2)[N+](=O)[O-])C(=O)O)cc1
COc1ccc(C2C(Cl)C(=O)N2NCC2CCC2)cc1
Cc1ccc(C(=O)OC2=CS(=O)(=O)OC2(Cc2ccccc2)C(C)C)cc1
O=C(Nc1ccccc1)Nc1cccn(Cc2c(F)cccc2Cl)c1=O
CCCCCCCCNc1ccc2c(C)cc[n+](Cl)c2c1
OCC(O)c1ccccc1-c1ccccc1
CC(=O)C1C(O)N=C2c3ccccc3C(=O)c3ccccc3N21
CC(Cc1cc(Cl)nn1C)NC(=O)c1cc(C(=O)O)ccc1C(C)(C)C
CC(C)COc1ccnc(CSc2nncn2C)c1
Cc1ccnc(OCC23CC(CCC2=O)C3(C)C(F)(F)F)c1
C[N+]1=NC(=O)C(NCCCP(=O)(O)O)=C1
CC1Cc2ccccc2N1c1nc(N2CCOCC2)nc2c1CCN(Cc1ccccc1)CC2
O=C(c1ccc(Cl)cc1)N1CCC2NCCOC2C1
CCCCCCCCCCCCNc1cc2c(C(=O)NCCCCC)c3c(nc2cc1OC)-c1ccccc1OC3(C)C
CCOC(=O)c1cccc(NC(=O)c2c(Nc3ccccc3[N+](=O)[O-])sc(C(=O)Nc3ccc(C)cc3C)c2C)c1
CC(C)N1CCN(C(=O)c2[nH]cc3c2CN(C2COCCN(C4CCOCC4)C2)C3=O)CC1
Cc1cccc2nc3c(C)c(NC(=O)CN4CCN(C)CC4)ccc3nc12
COc1ccccc1C1CC(c2ccccc2)=NCCN1
CCOc1ccc(NC(=O)Nc2ccc(Cl)c(Cl)c2)cc1
COc1cc2cc(C(=O)Nc3cccc4c3c(OC)nn4Cc3cccc(C)n3)cnc2cc1OCCn1cnc2ccccc21
Cc1ccn2c(Oc3ccccc3)c(-c3ccccc3)nc2c1
CCCCCS(=O)(=O)CN(O)C=O
COC(=O)c1cccc(NC(=O)CCCSCC(=O)Nc2cccc(C(F)(F)F)c2)c1
Cc1ccc(S(=O)(=O)Nc2nc3cccnc3n2OCC(=O)O)cc1
CN(C)c1ncccc1CN1CCC(NC(=O)c2cccc3oc4ccccc4c23)C1
Cc1c2c(cc3c(-c4cnccn4)noc13)CC1(C(=O)NC(=O)NC1=O)C1C(C)OC(Cl)CN21
Cc1nc2ccccc2n1-c1nc(N2CCOCC2)c2nc(Cc3ccccc3)[nH]c2n1
COc1c(O)c2ccc(C)cc2oc1=O
O=S(=O)(c1ccccc1)N1CCC(c2snnc2Oc2ncccc2C2CCOCC2)CC1
CC12CCC(O)CC1CCC1C2CC(O)C2(O)C(C3=CC(=O)OC3)CCC12C=O
CC1(CSc2ccc(Br)cc2)CN2C(=O)CCC2(C(=O)NCc2ccccc2)C1
CCOc1ccc(CNC(=O)CCCOc2cc(=O)n(C)c3ccccc23)cc1
O=C(O)C1CCCN(C2CC(=O)C3C(=CC=C4CCCCC43)C2)C1
Cc1ccc2[nH]c(-c3cc4ccc(C)c([N+](=O)[O-])c4oc3=O)nc2c1
CSC1(C)Cc2c(C)c(C#N)nc(N3CCSCC3)c2CO1
COc1ccc(COc2ccccc2C=C2NC(=O)N(CC(=O)Nc3cccc(F)c3)C2=O)cc1
CCC(C)(C)Oc1ccc(C(=O)NCCCOc2ccc(CC(O)NCC(CO)c3ccc(COC(C)(C)C)c(C)c3)cc2)cc1O
CCCS(=O)(=O)N1CCC2C1c1cc(-c3ccc(N)cc3)ccc1NC2C(F)(F)F
C=C1CCCC2Nc3cccc(F)c3C(Cl)C12CCNS(=O)(=O)c1ccc(F)cc1
Cc1cccc(C(=O)CS(C)(=O)=O)c1NC(=O)c1cccc(C2CCN(C)CC2)n1
Nc1cnc(Oc2ccc(C3(N4CCN(Cc5cccc(F)c5)CC4)C(=O)NC(=O)NC3=O)cc2)nc1
CC(C)C(O)c1ccc(S(=O)(=O)NC2(C(=O)N3CCOCC3)CCCC2)c(Cl)c1COc1cccc2ccc(Cl)nc12
Cc1ccc(S(=O)(=O)NC2CC(=O)N(C(C)c3ccccc3)C2=O)cc1
COC(=O)C(CCSC)NCC1CCC2(C)C(CCC3(C)C2CC=C2C4C(C)C(C)CCC4(C)CCC23C)C1(C)O
COc1ccc(NC(=O)CSc2nc(=O)n3cnnc3[nH]2)cc1OC
CCC(N)C(=O)NC(Cc1c[nH]c2ccccc12)CN1Cc2cc(-c3ccccc3)ccc2C1=O
Cc1ccc(-c2c(F)cccc2C(=O)NC2CCC2)cc1
O=[N+]([O-])c1ccc2[nH]c(NC(=S)c3cccc(Br)c3)nc2c1
CCOc1ccc(N2CC(C(=O)Nc3ccc(Br)cc3)CC2=O)cc1
CCNCc1cccc(-c2ccc3c(c2)nc(OC)n3Cc2cccc(F)c2)c1
Nc1c(C2=NS(=O)(=O)c3cc(N4CCCCC4)ccc3N2)c(=O)n(CCc2ccccc2)c2ccc(O)cc12
COCC(CC(=O)NCC1CCCCC1)Nc1nnc(CCCCCNC(=O)C2C=CCCC2)s1
Cc1cc(C)c(OCc2nnc(SCC(=O)NNC(=O)c3ccncc3)o2)c(C)c1
C=CCc1nc(NN=Cc2cccc(C)c2)c(C#N)c(O)c1C#N
Cc1nc2ccccc2nc1SCC(=O)Nc1cc(C(C)C)on1
CC1(O)Cc2cc3c(c(Cl)c2C(O)C1)C(=O)c1c(cc(O)cc1N1CCOCC1)C3=O
NCCONc1c([N+](=O)[O-])nc(Nc2ccc(Cl)cc2)nc1C(F)(F)F
c1cncc(OCC23CCOC2CN(C2CCOCC2)C3)c1
Nc1ccc(CSCCNC(=O)c2ccncc2)cc1
CN1CCN(n2nc(-c3ccccc3)c3[nH]c(=O)c4ccccc4c32)CC1
Cn1c(SCC(=O)N2CCCC(c3ccccc3)C2)nnc1-c1ccncc1
COCCCNC(=O)Cc1cc2c(C(=O)NCCc3ccccc3)cn(OC)c(=O)c2cc1OC
O=C(Nc1ccccc1NC(=O)c1ccco1)c1ccccc1
Cc1ccc(CN(Cl)C(=O)c2cnc3ccccn3c2=O)cc1
COc1ccc(CN2CCN(CC3CC4CCC(C3)N4CCC34CC5CC(CC(C5)C3)C4)CC2)cc1
O=C1C(O)=C(C(c2ccc(O)cc2)C2CC2)C(=O)c2ccccc21
Cc1ccccc1OCC(=O)NCC(c1ccc2c(c1)OCO2)N1CCCCC1
CC(=O)O
O=C(O)C1CSSC1
CCc1nc2cc(C3CCN(C(=O)CCOC)CC3)ccc2[nH]1
CC1=C(c2ccc(OS(=O)(=O)c3ccccc3)cc2)CC(c2ccc(OCc3ccccc3)cc2)O1
O=C(CSc1nncn2c1cc1occc12)N1CCN(c2ccc(F)cc2)CC1
O=C(CSc1nc2n(c(=O)n1)CCCCC2)NCc1ccco1
[C-]#[N+]C(Nc1nccc(N2C(=O)OC(C)(C)C2(C)C)n1)c1cccc(C(C)C)c1C(C)C
COc1ccc(CCNC(=O)c2ccc3c(c2)ncn3-c2ccc(Cl)cc2)cc1OC
CCCC(=O)N1CCc2nc(NS(=O)(=O)c3ccccc3)c3c(c2C1)CSCC3
CC(C)Cc1[nH]c2ccc(C(=O)OCCCO)cc2c1-c1ccc(C(N)=O)cc1
O=C(Nc1ccc(N2C(=O)C3C4C=CC(C4)C3C2=O)c(Cl)c1)c1c[nH]cn1
COC(=O)c1cccc2c(-c3ccc(F)cc3)c3[nH]c4c(C(C)=O)cccc4c3nc12
Cc1cccc(Cl)c1C1SCC(=O)N1c1ccc2c(F)cc(=O)oc2c1
Nc1nc(Nc2ccccc2)sc1C(=O)C1CC1
CN(C)CCCOc1ccc(CN(C(=O)Cc2ccccc2)C2CC3c4cc(C(=O)NCCc5ccccc5)ccc4OCC3N(Cc3ccccc3)C2)cc1
CCCOc1nn(-c2ccccc2)c2[nH]c(-c3cc(C)ccc3OC)nc(=O)c12
O=C(C=Cc1cccc(O)c1)OCCOC1OC(O)C(OC(=O)C=Cc2ccc(CO)c(O)c2)C(OCCOC(=O)C=Cc2ccc(O)c(O)c2)C1O
CC(C)=CCc1cc(CC=C(C)C)c2c(c1O)COC2=O
COc1ccc(-c2c(-c3ccc(Cl)cc3)[nH]c(-c3ccc(Cl)cc3)c2SCC2CCCCC2)cc1
O=C1N(Cc2ccc(F)cc2)c2ccccc2C12SCCc1ccccc12
Cc1cccc(Cc2cnc(NC(=O)C3CCC(=O)N3)s2)c1
CC(C)OC(=O)c1onc2c1C(c1ccc3ccsc3c1)=NNC2(C)C
COc1ccc(CCn2c(OC)c3cnn(-c4ccccc4)c(=O)c3c2C)cc1
Cc1ccc(S(=O)(=O)N2CCCN(C3CCNCC3)CC2C(C)(C)C)cc1
CCCCCCCC(=O)OCOC(=O)CC
COc1cccc(Cn2cc(CCNc3nc(NCCCN4CCOCC4)nc(Nc4cc(F)cc(OC)c4)n3)c3cc(C(N)=O)ccc32)c1
O=C(O)c1cc(Cl)ccc1S(=O)(=O)c1ccc(Cl)cc1
Fc1cccc(F)c1-c1csc(=NC(=S)NC2CCCCC2)n1-c1ccc(Cl)cc1
N#CCc1c(C(c2cc(O)c(N)c(C#N)c2)c2[nH]c(O)c(N)c2C#N)ccc(O)cc1=O
Cc1nc(N)nc2c1ncn2CC1CCc2ccccc2C1
NCC1CSCC(CCCCCCCC(=O)O)O1
COc1cc2c(Oc3ccc(NN=Cc4ccccc4)cc3Cl)ccnc2cc1OCCCN1CCN(C)CC1
O=C(O)Cc1ccc(CN2C(=O)C3C4C=CC(C4)C3C2=O)cc1
O=C(NC1CCc2ccccc21)c1ccccc1SCc1ccccc1
NC(=O)c1nc(-c2cccs2)cc(C(=O)NC2CCN(Cc3ccccc3)CC2)c1Cl
O=C(O)c1ccc(CCN2C3=C(CCCC3)c3cccc4cccc2c34)cc1
O=C(Nc1ccc(N2CCOCC2)cc1)c1ccc(Br)o1
Oc1ccc(C=NNC(=S)Nc2ccccc2)c(O)c1
N=c1ccn(CCCCCCCn2cc(Cn3c(=N)n(CCCCCCCCCn4cc(Cn5cc(Cn6ccnc6)nn5)nn4)c4ccccc43)nn2)c(=O)[nH]1
CCCCOC1(C=CC=CC(=O)OC(C)(C)C)C(=O)C(C)=CC2(C)C(C)CCC12
N=C(N)c1ccc(CNn2cnnc2)cc1
CN(C)c1cc(C(=O)NN=Cc2ccc(C(F)(F)F)o2)cc(C(F)(F)F)c1
CSc1ccc(-c2csc(Nc3ccc(C(=N)N)cc3)n2)cc1
CCCCc1cccc(Cn2cncc2CN(Cc2ccccc2)C(Cl)c2ccco2)c1
COc1cccc(N2C(=O)C(CC(=O)NCCc3ccc(F)cc3)N(CCC3=CCCCC3)C2=O)c1
CC(C)CCOc1ccc(OC(=O)N2CC=CCC2)cc1
COc1ccc(S(=O)(=O)N(CC(=O)NCC2CCCO2)Cc2ccccc2)cc1
O=C(O)CCC(NC(=O)c1csc2ccc3c(c(=O)c12)CCCC3)C(=O)O
CCCc1cc(=O)oc2cc(OC(C)C)c(OCC(C)C)cc12
Cc1cc(C2=CCc3ccccc3N=C2)cc(OCC(O)CNC(C)(C)C)c1C
COc1ccc(CN2C(=O)CC(N3CCC(C(=O)NCc4ccco4)CC3)C2=O)cc1OC
Cc1ccc(OCc2c(-c3ccccc3)noc2C(=O)NC(C)C)nc1
OCC1OC(n2cnc3c(SCc4ccc(O)cc4)ncnc32)C(Br)C1O
COc1cc(C=CC(=O)c2ccc3c(c2)OCO3)cc(OC)c1OC
Cc1cc(C#N)ccc1S(=O)(=O)Cc1nc(Br)nc(Nc2cccc(OCCF)c2)n1
Cc1ccc(C(=O)c2cccc(C(=O)N3CCN(C(=O)c4ccco4)CC3)c2)cc1
CCOc1cccc(N2CCN(CCCNC(=O)c3ccc(-c4ccc(OC)cc4)nc3)CC2)c1
O=S1OC(c2ccccc2)(c2ccccc2)SC1=S
CN(C)CCc1ccc(C2(Cl)Cc3ccccc3C2)cc1
COC(c1ccc(O)c(O)c1)c1nc(-c2cccc3ccccc23)c[nH]1
CN(C)CCNC(=O)Nc1ccc(-c2nc3ncccc3o2)cc1
CCC(=O)Nc1ccc(-c2cccc3ccccc23)cc1NC
O=C(NCc1ccccc1)c1cc(C2CCCN(S(=O)(=O)c3ccccc3)C2)on1
OCC1C(Oc2cc(C=Cc3ccc(O)c(O)c3)cc(OC3OC(O)C(O)C(O)C3O)c2)OC(O)C(O)C1O
Clc1cccc(Nc2nccc3cnc(Nc4ccccc4Cl)nc23)c1
O=C(Nc1ccccc1)Nc1ccc(N2CCOCC2)cc1
O=C1c2ccccc2CS(=O)(=O)N1CCCCN1CCN(c2ncccn2)CC1
COc1cc2c(cc1OC)C(c1ccc3c(c1)OCO3)=NCC(=O)N2
Cc1cc(C(=O)NN(C#N)C(=O)c2ccccc2Cl)cc(-c2ccc(-c3ccc(O)cc3)o2)c1Cl
O=C(c1ccc(NCCO)cc1)n1nc(-c2ccccc2)nc1Cl
Nc1ncnc2c1nnn2CC1CN(CCO)CCO1
CNC(=O)C1=C(Nc2ncnc3ccc(OC)cc23)c2ccccc2C1
CCCCCCCCCCC1=NCCCC1
O=[N+]([O-])c1ccc(S(=O)(=O)N2CCN(c3ncccc3C(F)(F)F)CC2)cc1
O=C(Cn1cnc(S(=O)(=O)N2CCCCCC2)c1)Nc1ccc(F)cc1
O=C(C1CCN(S(=O)(=O)c2cccc3nonc23)CC1)N1CCCCC1
O=C(C=Cc1c(O)nc2ccccn2c1=O)c1ccco1
CCCCCNC(=O)Cc1ccccc1-c1ncc(Cl)[nH]1
COC12CCC3(C)CCC(C)(C(=O)O)CC3C1(C)CCC1(C)C3=CC(=O)C(C)=C(C)C3=CC=C12
c1ccc(-c2nnc(-c3ccccc3)s2)cc1
CN(C)c1cccc(CCC(=O)O)c1Cn1ccc2ccc(F)cc21
COCCN(C)c1cccc(Nc2nccc(Nc3ccc4[nH]ccc4c3C(=O)O)n2)c1
Clc1ccc(-c2cc[nH]n2)cc1-c1nc(-c2ccc(C3CCCCC3)cc2)cc2c1CNC2
Cc1ccc(-c2ccsc2S(=O)(=O)Nc2onc(C)c2Br)cc1
O=C1NC(COS(=O)(=O)O)CO1
COc1c(N2CCN(C(=O)c3ccco3)CC2)cnn(CCCCN2CCN(c3ccccc3Cl)CC2)c1=O
CC1(C)C=Cc2c(O)cc3c(c2O1)C(c1ccccc1)c1c(c2ccccc2[nH]c1=O)O3
COc1ccc(C2CNCCO2)cc1OC(=O)Nc1cccc(F)c1
CN1CCC=C(C2c3ccccc3-c3nc4ncccc4n32)C1
CC(CNC(=S)NOCc1ccccc1Cl)Cc1ccccc1
Cc1c(C=C2C(=N)N3N=C(CC(=O)NC4CCCCC4)SC3=NC2=O)ccc2occc12
O=C(COc1ccc2c(-c3ccccc3)cc(=O)oc2c1)Nc1nccs1
Cc1cc(C)c(S(=O)(=O)NC(C)Cc2ccccc2)c(C)c1
c1cc2ncc(C3CCCNC3)cc2[nH]1
COc1ccc(-c2c[nH]c(SCc3cc(OC)c(OC)c(OC)c3)n2)c(OC)c1
N=C(N)Nc1ccc(-c2nc(-c3ccccn3)no2)cc1
Cc1nnc(SCC(=O)NNC(=O)c2ccc(Cl)cc2)n1C(C)C
CCCCCCCCn1c(=O)c2ccc3c(=O)c4ccccc4c(=O)c3c2c1=O
CCOc1ccc(-c2nc(NC(=O)c3cccnc3Oc3ccccc3)ccc2C#N)cc1
NS(=O)(=O)c1sc(Br)cc1S(=O)(=O)N1CCCCCC1
O=C(NCCN1C(=O)SC(=Cc2ccc(O)cc2)C1=O)c1ccc(F)cc1
N#Cc1ccc(CN(Cc2ccccc2)c2ccc(NS(=O)(=O)c3ccccc3)cc2)cc1
CC(C)C(=O)c1ccccc1C1C(C)C(=O)C(=O)N1c1ccc(-c2ccsc2)cc1
CC1(O)CCC(C(=O)NP(=O)(Oc2ccccc2)Oc2ccccc2)C1
Cc1ccc2nnc(CCCC(=O)NCCc3ccccc3)n2n1
O=c1c2cn[nH]c2nc(SCc2ccc([N+](=O)[O-])cc2)n1-c1ccccc1
Cn1cc(NC(=O)c2cc(CC3CCCCC3)nc3cc4c(cc23)OCO4)nn1
NC(CC(=O)O)CC(=O)CC1CCCCC1
CC1Oc2ccccc2N(CC(=O)NCc2cccs2)C1=O
CNn1c(C(=O)N(C)c2ccccc2)cc2c(=O)n3cccc(C)c3nc21
CCCc1c(OCCCOc2n[nH]c(Br)n2)ccc(C)c1C
NCCNC(=O)c1ccc(N(C(=O)c2cccs2)c2cnccn2)cc1
Cc1cc(Cl)ccc1C1Sc2c(ccc3c2CCC(C)(C=CC(=O)O)O3)N1Cl
COc1ccc(CNC(=O)c2cccc(Cl)c2)cc1
NC(CC[S+]([O-])CCSCC(N)C(=O)O)C(=O)O
CCc1ccc(C)n1NC(=O)COC(=O)c1cccc(S(=O)(=O)N2CCN(C)CC2)c1
Cc1ccc(OCc2ccccc2N2C(=O)c3ccccc3C2=O)c(C)c1
N#Cc1ccsc1-c1c(-c2ccccc2)sc2ccccc12
CCCCCCCCCCCCc1oc(Cc2ccc3ccccc3n2)nc1CN
CCNC(=O)C1CCCC(NC(=O)C(CCc2ccccc2)C(=N)N)C1CC(=O)O
C=C(C)C12CCC3C(C)C(C)CCC3C1CCC1C3C(COCCCCC(=O)NC(CCCCN)C(=O)NC(CCCCN)C(=O)O)CC(O)C3(C)CCC12
CC1C2=CC(=O)CCC2(O)C2C(=O)C(CC(=O)O)C12
O=C(Nc1ccc2[nH]c(=O)[nH]c2c1)c1cnc(N2CCCCC2)nc1
C
COc1ccc(-c2nnc(-c3ccc(C(=O)NCCN(C)C)cc3)o2)cc1
O=C(CCCCOc1cccc2cc3c(cc12)CCCC3)N1CCCCC1
O=C(Cc1c(F)cccc1Cl)OCCN1CCN(C(=O)COc2cccc3ccccc23)CC1
CC1=C(C(=O)c2nccc3c2[nH]c2ccccc23)C(c2ccc(CCN(C)C)cc2)N(O)C1=O
CCOc1cc2oc(-c3ccccc3)cc(=O)c2c(OCC)c1OCC
COC(=O)C1CCC2(C)C(C1)C(=O)C=C1C3(C)CCCC3(O)CCC12C
CC(C)(C)C(N)c1cc(NC(=O)CSc2nnc(Cl)o2)cc(C(N)=O)c1
COc1ccc(-c2sc3c(c2CN(F)Cc2ccccc2)c(=O)n(-c2ccccc2)c(=O)n3Cc2c(C)cccc2F)cc1
CC=C1C(=O)N(C(=O)OCCCF)c2cc(CCCO)ccc21
Cc1ccc2c(c1)N=C(N1CCN(C(=O)N(C)C)CC1)c1cnn(-c3ccccc3)c1N2
COc1ccc(C(=O)Oc2ccccc2Cc2noc(Cc3cc(OC)ccc3Cl)n2)cc1
Cc1c(S(=O)(=O)NC(C)(C)C(=O)NC2CCN(C)CC2)ccc(Cl)c1COc1cccc2ccc(C=CC#N)nc12
CCC(c1c(F)cc(C)c2c1NCCC2=O)n1ccnc1F
CCCCCCCOC1OC(CNCCCP(=O)(O)O)C(O)C(O)C1O
COc1ccc(C(CCN2CCCC(C)C2)c2c(OC)cc(OC)c3ccc(=O)oc23)cc1
CS(=O)(=O)c1ccc2[nH]c(-c3cc(Cl)cc(Cl)c3)c(-c3ccccc3)c2c1
CC(C=CC(O)(CNC(=O)OCCc1ccccc1)OCC1CC(C)CCC1c1c(C)cccc1C(C)C)=CC(=O)O
FC(F)(F)c1ccc2nc(-c3cc(-c4ccsc4)ccn3)oc2c1
CC(=NNC(N)=S)c1ccccc1
O=C(Nc1cccc(F)c1)C1CCN(S(=O)(=O)N2CCCCCC2)CC1
Cc1ccc(OCc2cc(C#N)cc(C(=N)N)c2)cc1C(=N)N
COc1ccccc1OS(=O)(=O)c1ccc2c(c1)OCC(C(=O)N1CCN(c3ccccc3F)CC1)O2
CN(C)C(=O)CCSc1nc2ccccc2s1
COc1c(C(C)C)cccc1N1C(=O)c2nc(-c3cnc(F)nc3N(C)C)n(F)c2C1c1ccc(Cl)cc1
O=C(Cc1ccc2ncccc2c1)Nc1ccc(N2CCS(=O)(=O)CC2)cc1
CCCc1ccc(NC(=O)c2c(C)c3c(=O)n4c(nc3n2F)CCC4)cc1
CCCCCCNC(=O)CN1C(=O)C(=NO)c2cc(F)ccc21
CN(C)c1ccccc1COc1ccc[nH]1
CC(=NNc1ncc2ccccc2n1)c1ccc(N2CCOCC2)cc1
CCOC(=O)c1cc(Cl)cn(CC(=O)NCc2ccc(C(F)(F)F)cc2)c1=O
CC1(CO)C(=O)N(Nc2ccccc2)C1=O
COn1nc(C)c(CNCC(C)c2cccc(N(C)C)c2)c1O
O=C(NCCc1nnn[nH]1)c1csc(Oc2ccccc2)n1
Cc1ccc(C(=O)N2CCN(C(=O)C3CC3)CC2)cc1Br
O=S(=O)(c1ccc(Cl)cc1)N1CCCc2ccccc21
c1cc(N2CCCC(N3CCCC3)C2)ccn1
CNC(=O)N1CCC2(CC1)CCN(C1CCc3cc(-c4ccc(C(CO)C(C)(C)C)cc4)ccc31)C2=O
COc1ccc(NC(=O)c2cccc(OC)c2[N+](=O)[O-])cc1
CC(NC(=O)C1CCC2CN1C(=O)N2O)C(C(=O)O)c1ccccc1
COn1c(-c2cccc(C)c2)nc2nc(C)ccc2c1=O
Cc1ccc(C(=O)Nc2ccncc2)cc1[N+](=O)[O-]
O=C(COc1ccc2c(c1)CCC2)N1CCc2ccccc2C1
CN1C(=O)Cc2cc(S(=O)(=O)CCC(=O)Nc3ccc(Cl)c(S(=O)(=O)N4CCCCC4)c3)ccc21
CCOC1=CC(=O)c2ccc(C)cc2C1=O
CC=CCc1ccc(O)c(OCCCCCC(C(=O)CC)C(=O)CC)c1
Cn1c(=O)c2[nH]c(Cc3ccc(Br)cc3)nc2n(C)c1=O
c1ccc2[nH]c(CCC3CCCCC3)nc2c1
CC(C)N(CCNC(=O)C1CCCN1S(=O)(=O)c1cccc2c(c1=O)C(=O)c1ccccc1C2=O)C(C)C
Cc1cccc(C2CC(c3c4ccccc4cc4ccccc34)=NN2)c1
C=CCNC(=O)C(F)(F)C(=O)N1CCC(C(=O)OC(C)(C)C)CC1
N=C(N)NCCCC1C(C(=O)O)CC(C(=O)NC(C(=O)O)C(=O)NCc2ccccc2)N1C(=O)c1ccccc1
CN1CCC(Cn2c(=O)n(-c3cn(C)c(=O)c(-c4cn(C)c5ccccc45)n3)c3ccccc32)CC1
CC(C)(C)n1c(-c2ccccc2)c(S(=O)(=O)c2ccccc2)sc1=Nc1ccccc1
Cc1ccc(-n2c(Cl)c3cnn(-c4ccccc4)c(=O)c3c2-c2ccccc2)cc1
COc1cc2c(cc1OC)C1CC(F)(CCn3c(=O)c4c(OC)c(OC)c(F)c(F)c4[s+]3[O-])OCC1O2
CCc1ccc(Oc2ccccc2C(=NCl)n2cncn2)c(Cl)c1
COc1cc(C2c3cc(OC)c(OC)cc3CC(=O)N2c2ccc(N(Cl)CC3CCC(C)CC3)cn2)ccc1Cl
NC(=O)c1c[nH]c2ccc(Cl)cc12
Cc1ccc(O)c(CN2CCN(C(F)(F)F)CC2)c1
CC#CCc1ncnc2c1ncn2N
CC(C)CC(=O)C1CCC(Nc2nc(NCc3ccc4cn[nH]c4c3)c3ncn(N)c3n2)CC1
CC(C)c1nnc(C(=O)NCCCn2cncn2)o1
COc1ccc(C2N=C3CN(c4ccc(OC)cc4F)CCN3C2c2ccc(F)cc2)cc1
Cc1ccc(C(O)C(O)c2ccc(C)cc2)cc1
S=C=Nc1ccc(CSc2nnc(-c3ccccn3)n2Cl)cc1
COc1ccc(NS(=O)(=O)c2cccc(NC(=O)N3CCN(CCc4ccccc4)CC3)c2)cc1
CCOC(=O)NC(C(=O)N(C)C(C(=O)N(C)C(C)C(=O)N(C)C(Cc1ccccc1)C(=O)O)C(C)C)C(C)C
COc1cc2ncnc(N3CCN(C(=S)Nc4ccc(Oc5ccccc5)cc4)CC3)c2cc1OC
Cc1ccc(C(O)=NNc2nc(-c3ccc(Br)cc3O)cs2)c(Br)c1
CCCCCCCCCCC=C(C)C(O)C(C)C(=O)c1c(OC)n(Cc2cccc(C(=O)C(C)C(O)C(C)CCC=CNC(=O)OC)c2)c2ccccc12
Cc1ccc(-c2cc(C(=O)NCCCCN3CCN(c4cc(F)ccc4C)CC3)c3c(Cl)cccc3n2)cc1
CCC(=C(c1ccccc1)c1ccccc1)c1ccccc1
O=C1CCc2cc(-c3cnco3)ccc2N1
O=C1Nc2ccc(F)cc2C2(CCN(C(=O)Nc3ccc(Br)cc3Cl)CC2)N1
CCOc1ccc(C2C(c3ccccc3)=NN(C3=NC(=O)CS3)C2c2ccc(OC)cc2)cc1
CC(=O)Oc1c(C)cccc1-c1cc(C(=O)Nn2ccnc2)c2ccccc2n1
COc1ccc(-c2ncnc(OC)c2-c2ccc(OC)c(N)c2)cc1
O=C(O)c1cnc(-c2cc(NC3CCCC3)ncc2Cl)c(Cl)c1
CCOC(=O)c1cnn(CC(=O)Nc2ccc(S(=O)(=O)N3CCCCC3)cc2)c1
CN1CC(=O)N(F)CC(=O)NC(Cc2cccc(CC(=O)O)c2)CC(=O)NC(CCCN=C(N)N)C1=O
N=C(NO)NCCOc1cccc2ccccc12
CCC(CC)C(=O)Nc1cc([N+](=O)[O-])ccc1O
COc1ccc(NC(=O)CN2C(=O)c3ccccc3Sc3ncccc32)c(OC)c1
O=C1CN(C(=O)COC(=O)c2cccnc2)c2ccccc2N1
CS(=O)(=O)N(CC(N)=O)c1ccc(C23CC2C2=C(CCN(Cc4ccccc4)C2)C3=O)cc1
Cc1ccc2c(=O)cc(C(=O)NN=Cc3cccc(OCCCCOc4ccccc4)c3)oc2c1
COc1cc(NC(=N)SCCCc2ccncc2)ccc1F
CCOc1ccc(-c2c(C(=O)NCCc3ccc(Cl)cc3)nn(-c3cccc(Cl)c3)c2-c2ccc(OC)cc2)cc1
Cc1ccc(C=CC(=O)NCc2ccc(F)cc2)c(F)c1
Cc1nnc(NC(Cc2ccccc2)C(=O)N2CCN(S(=O)(=O)c3ccccc3[N+](=O)[O-])CC2)s1
CN(C)c1ncc2c(n1)-c1ccccc1OCC2=O
Clc1ccccc1-c1ccc(N2Cc3ccccc3N=C2c2ccccc2)nn1
CCn1cc(Cc2ccc(-c3ccccc3-c3noc(=O)[nH]3)cc2)c2c(N)ncnc21
COc1ccc(Oc2nc(F)ccc2C(=NC(C)C(Cl)(Cl)Br)NO)cc1
Cc1c(N2C(=O)NC3CCCCC32)[nH]c2c1C(=O)c1cnccc1C2=O
CCS(=O)(=O)c1cc(Cl)ccc1C(=O)NCC1(N2CCN(C(=O)c3ccccc3)CC2)CCCCC1
COc1cc(C(=O)N2CCN(c3ccccn3)CC2)ccc1OCC(=O)NC(C)(C)CO
CN1C(=O)CSC1=Cc1ccc(Br)s1
COc1ccc2c(c1)C13CCCCC1C(=C2)N(CCc1ccccc1)CC3
CC(=O)Nc1ccc(NC2=C(C=Cc3ccccc3)C(=O)CCC2)cc1
C=CCC(=O)N1CCC(Oc2cccc(Oc3cccc(C(=O)N(C)C)c3)c2)CC1
COC(=O)NC(C)CNc1nccc(-c2c(-c3ccc(F)cc3)ncn2C2CCNCC2)n1
CC1CC(=O)c2c(n(CC(=O)N3CCCC4(CC3)OCCO4)c3ccccc23)C1
Cc1ccc(CCNC(=O)C(C)n2nc(Cl)c3sc4ccccc4c3c2=O)cc1
COc1ccc(NC(=O)CN2C(=O)CCc3cc(S(=O)(=O)N4CCCCC4)ccc32)c(OC)c1
C=C1C(=O)c2cc3c(c(OC)c2N=C1C)CCCC3
COc1ccc2c(c1)C(=CCn1cnc3cc(N(C(=O)O)C4CCCCC4)ccc31)c1ccccc1CO2
Cc1cccc(NC(=O)NC(C)c2c(C(F)(F)F)nsc2-n2cccc2)c1
O=C(COC(=O)Cn1cnc2c(Cl)ncnc21)Nc1ccc(Oc2ccccc2)cc1
Cc1csc(NC(=O)CCC(=O)N(c2ccccc2)C(C(=O)NC2CCCC2)c2ccncc2)n1
O=C(O)c1ccc(OCCn2cnc3c(=O)nc(NC(CCP(=O)(O)O)C(=O)O)[nH]c32)cc1
Cc1ccc(CNC(=O)c2cnc3c(c2)n(Cl)c(=O)n3C)cc1
CCCC(=O)Nc1nnc(Cc2c(SCC)sc3c2CCCC3)n1C1CCCCC1
On1cc(Cc2ccc(C(F)(F)F)cc2)nc1-c1ccccc1
N#Cc1ccc(N2CCN(CCC(=O)c3ccc4c(c3)SCCO4)CC2)cc1
CC(C)Nc1ccccc1CSc1ccnc(Cl)n1
Cc1cc(-c2c(C)ccc3[nH]c(=O)c4sccc4c23)cc(O)c1C(C)CN
O=C(CN1CCN(Cc2ccc(F)c(F)c2)S1(=O)=O)Nc1ccccc1F
COc1ccc(N2CCN(C(=O)Cn3cccc3)CC2)cc1
COc1ccc(Nc2nn3c(=O)c4ccc(C(=O)N5CCCCC5)cc4nc3s2)cc1
CC(=O)c1cccc2c(Nc3ccc(NC(=O)Nc4ccc(F)cc4)cc3)c3ccccc3nc12
O=S(=O)(NCCc1cc(C(F)(F)F)cc(C(F)(F)F)c1)c1ccc(-c2ccccn2)s1
Cc1onc(C(C)CO)c1CN1CCOCC(CNS(=O)(=O)N(C)C)C1
C(=Cc1cccc(C=Cc2ccccc2)n1)c1ccccc1
Oc1cccc(Cl)c1CNc1ccccc1Cl
O=c1nc(N(Cc2cccnc2)C2CC2)[nH]c2c1cnn2-c1ccccc1Cl
O=C1CCc2cnncc2N1
CCC(=O)Nc1nc(C2CC2)nc2c1c(-c1ccccc1)nn2Cc1ccccc1
Cc1c(C)n(Cc2ccccc2)c2nc3c(c(=O)n(SC(C)(C)C)c(=O)n3O)n2c1=O
CC(C)CC(NCc1ccc(C(=O)NCCCCCN)cc1)C(=O)NCCCCC1CCCCC1
NC(=O)COC(=O)C(NC(=O)Cn1cc(NC(=O)c2cc(Cl)cn2CC(=O)O)ccc1=O)c1ccccc1
Clc1ccc(-c2nc[nH]n2)cc1
Ic1ccc(Nc2nc(-c3ccccc3)cs2)cc1
CCCc1cc(-c2cc(C(=O)N3CCN(c4ccccn4)CC3)[nH]n2)cs1
C=C(CCC1C(CCC2OC(C)C(O)CC2C)C1(O)C(C)CC(=O)OCC)C(O)C1CC(C(=O)O)=CC(CO)O1
Cc1ccc(Nc2nc(-c3c(Br)nn(-c4ccccc4)c3C)cs2)cc1
Cc1ccc(N2CCN(C(=O)CN3C(=O)C4(C(=O)NC(O)=C4C(=O)O)c4ccccc43)CC2)cc1
CC(=O)c1nnc(NC(=O)c2ccccc2C(=O)N2CCc3ccccc3C2)s1
c1ccc(CCn2cnnc2C2CCN(c3ncccn3)C2)cc1
COc1ccccc1OCC(=O)N(c1ccccc1OC)C1CNCCC1=O
CCNC(=O)N1C(C(=O)NC(C)c2ccccc2)=CC(c2ccccc2)=NS1(=O)=O
O=C(C1CN(C2CCOCC2)CC1c1ccc(Cl)cc1)N1CCN(c2ccccn2)CC1
CN(C)c1ccc([N+](=O)[O-])c(N(C)C)c1C=O
Cc1ccccc1CNC(=O)c1cccc(Cn2cc(Cl)cn2)c1
CC(=O)Nc1ncnc2scc(-c3ccc(Cl)cc3)c12
c1ccc(Cc2c[nH]c(SCc3ccccn3)n2)cc1
O=C1c2ccccc2C(=O)N1c1ccsn1
CCC(c1cccc(NS(=O)(=O)c2ccc(O)cc2)c1)C1C(=O)OC2CCOC2C1=O
CCC1(CSc2ccc3cc4ccccc4cc3c2C(=O)O)CCCc2ccccc21
CCC(Nc1cccc([N+](=O)[O-])c1)C(=O)Nc1ccccc1
Cc1nc(SCC(=O)c2ccccc2)sc1Cc1ccccc1
CC(=O)NCN1CCN2C(=O)OCC2C1
COc1c(C(=O)Nc2ccc(C)cc2)nnn1CCN1CCOCC1
COC(=O)c1c(C)c(-c2ccccc2)csc1=NC(=S)N1CCc2ccccc2C1
O=C(Nc1cccc(C(F)(F)F)c1)c1cccnc1N1CCCCC1
N#Cc1cccc(-c2c(C#N)c(SC34CC5CC(CC(C5)C3)C4)n(C3OCC(O)C(O)C3O)c(=S)c2O)c1
CC(C)(C)Cc1ccc2c(c1)cc(-c1ccc(C=O)cc1)n2O
CCOC(=O)c1cccc2cc(OC)c(OC)c(OC)c12
COC(=O)Nc1csc2c1CC(C(=O)N(C(C)C)C(C)C)CC2
COc1ccc(NC(=O)CCCCC(Cl)=NOc2ccc(OC)cc2Cl)c(Cl)c1
CCc1cc(NC(=O)c2cc3c(ncn3Cc3ccccc3)c(C)n2)ccc1Cl
N#[N+][N-]c1ccccc1C(=O)NN=Cc1cc(F)c(F)c([N+](=O)[O-])c1
Cc1c(C=NNC(=O)CN2CCCCC2)c(Cl)nn1-c1ccccc1
Cc1cc(Nc2ncnc3ccc(-c4ccc(CN5CCOCC5)o4)cc23)ccc1OCc1cccc(F)c1
CC(C)=CC(=O)Nc1ccc2ncnc(Nc3ccc(Oc4ccccc4)cc3)c2c1
COc1ccc(OCC(=O)N(C)Cc2cccc3ccccc23)c2c1CN(C)CC2
CCCSc1ncnc2scc(-c3ccco3)c12
Cc1n[nH]c2ncc(-c3cnc4[nH]ccc4n3)cc12
CCCc1cc(=O)nc(SCC(=O)N2CCCC2(C)C(=O)N2CCOCC2)[nH]1
CNC(=O)c1c(Cc2ccccc2)oc2ccccc12
C=CCNC(=O)C=Cc1cccc(C)n1
CC1C(COP(=O)(O)OP(=O)(O)OP(=O)(O)O)C(O)OC1n1cnc2c(NC(O)c3ccccc3)ncnc21
COc1c(C)cccc1NC(=S)NCc1c(C)n[nH]c1C
CC(=O)SCCSCC(=O)Nc1cccc(F)c1
O=C(NCCN1CCN(Cl)CC1)Nc1ccc2cnc3c(c(-c4ccc(CCO)cc4)cn3C3CCNCC3)c2n1
Cc1ccccc1CN(C)C(=O)c1ncccc1NC(=O)c1nn(F)c2ccccc12
CC(C)CN1CCN(CCNC(=O)c2cn(-c3ccccc3)nc2-c2ccc3c(c2)OCCO3)CC1
COc1ccccc1CNC(=O)COC(=O)CCS(=O)(=O)c1ccc2c(c1)OCCO2
CCc1c(C)c(C)nc2c(S(=O)(=O)c3ccccc3)cnn12
CCCCNc1c(C(O)(OC(C)=O)c2c(C)cccc2O)cc(OC)c2c1C(=O)c1cccc(C)c1C2=O
COC(=O)c1cccc([S+](C)[O-])c1
CNn1cnc2c(C)nc3[nH]c(-c4ccc(C)cc4)nc3c21
COCCC(CCOC)N(C)CC(=O)Nc1cc(C)ccc1Br
Cc1ccc2c(Nc3cccc(NC(=O)Nc4c(F)cccc4F)c3)ccnc2c1
COc1cc(C(F)(F)F)cc2[nH]c(-c3ccc(I)cc3)nc12
O=c1cc(O)[nH]c2c3scccc-3c(=NBr)cc12
O=C(NCc1ccco1)c1nn(-c2ccccc2)c(=O)c2ccccc12
CC(=O)OC1CCC2(O)C(CCC3(C)C2CC(C)C2C(C)CCC23C)C1(C)C(=O)O
Cc1ccc(CN2CCCC3c4cc(S(N)(=O)=O)ccc4CCC32)s1
O=C(Nc1cccc(F)c1)c1c(-c2ccccc2)oc2ccccc12
O=S(=O)(NC1CCN(Cc2ccc(Cl)cc2)C1)c1c(Cl)cccc1Cl
CC(C)n1cc(C(=O)c2cncc(NC(=O)Cc3ccc(Oc4cccnc4)cc3)c2)c2cncnc21
NS(=O)(=O)c1ccc(-c2n[nH]c(=S)n2-c2ccc(F)cc2)cc1
COC(=O)CCC(C)NC(=O)CCc1ccc2c(c1)OCO2
CC1=C(CSc2nnnn2C(=O)O)CSC2C(NC(=O)Cc3ccccc3)C(=O)N12
O=C(O)CCc1ccc(Oc2ccc([N+](=O)[O-])cc2)cc1
CC(=O)Nc1noc(C)c1-c1ccc2ncnc(NCc3ccccc3Br)c2c1
CCOP(=O)(OCC)c1ccc(OCC(=O)OC(F)c2c(F)c(F)c(F)c(F)c2F)cc1
NC1=CC=C(Cc2ccc(I)cc2)[IH2]=C1
O=C(C=Cc1cc(Cl)c(O)c(Cl)c1)OCCC1C(c2ccc(C(=O)O)c(Cl)c2)CC2CCC1N2O
COc1c(CC(=O)O)[nH]c2ccc(Br)cc12
Cc1cncc(C(=O)NNC(=O)c2ccc(Br)cc2)c1
COc1ccccc1NC(=O)NCCCCn1ccnc1
Fc1cccc(Cl)c1CN1CCC(c2ccn[nH]2)CC1
O=C1C=C2C(=NCCN2c2ccccc2)C=C1N1CCOCC1
Cc1cc(CN2CCCC3(C2)NC(=O)NC3=O)no1
Cc1ccc(C(OCCC2CCN(CCCc3ccccc3)CC2)c2ccc(C)cc2)cc1
O=c1[nH]c2c(Br)c(Br)c(Br)c(O)c2n1Cc1ccc(Br)cc1I
CC(C)c1nnc(SCC(=O)OCC(=O)c2ccccc2)n1C
CCCCN(C)C(=O)C(C)OC1C=CC2OC3CC(C)OC(=O)C3(C)OC2C1CC=C(C)C
C=CCCCCc1ccc(OCC(C)NC(=O)N(C)C)cc1
O=C(CCOc1ccccc1Cl)N1CCCC1
O=CCCc1ccc2c(F)cn(C(=O)O)c2c1
O=C1SC(=Cc2ccco2)C(=O)N1Cc1ccc(F)cc1
Cc1c(C2CCC(N3CCC(c4ccccc4)CC3)CC2)nc2ccccc2[n+]1C
COC(CN(O)S(=O)(=O)c1ccc(CC(C)C)cc1)C(Cc1ccccc1)NC(=O)OC1COC2OCCC12
C[n+]1c(-c2cccc([O-])c2)c(C(F)(F)F)[n+](C)c2ccccc21
CSc1ccc(OCC(O)CNC(C)(C)C)cc1
O=C1c2ccccc2C(=O)N1COCCO
Cc1cccc(-n2c(=O)c3c(c4cc(C)ccc4n3C)n(CCCN3CCCC3=O)c2=O)c1
C=CC1CSSCC(C(C)(C)C=C)NC(=O)C(C)NC(=O)CNC(=O)C(Cc2ccccc2)NC(=O)C(Cc2ccccc2)NC1=O
CC1=CCCC2(C)OC2C2OC(=O)C(Cn3ccnc3)C2CC1
C=C(C)C=CC1=C(C(=O)OC)C2(C)CCC(O)(O)C(C)(C)C2=CC1=O
Cc1cn(-c2ccnc(NC3CCCCC3)n2)nc1-c1ccccc1
CCc1ccc(C(=O)NC2CCN(C3CCOCC3)C2)o1
Cc1nc(CN2CCOC3CN(CC4CCCCC4)CC3C2)oc1C
c1ccc(CCN2CCNCC2)nc1
COc1ccc(-c2noc(OC)c2-c2cc(OC)c(N)c(OC)c2)cc1N
CCCN(C)Cc1ccccn1
Cc1ccc2nccc(C=CC(=O)c3ccc(Cl)cc3)c2c1
CC(OP(=O)(O)OP(=O)(O)O)C1C(O)OC(n2ccc(=O)[nH]c2=O)C1O
CC(C)NCCOc1ccc(-c2cncc3cc4cccnc4cc23)cc1
Cc1c(O)nc(-c2cccnc2)nc1NCC(Cl)c1ccccc1
NC1C(CO)OC(n2cnc3c(SCc4ccccc4O)ncnc32)C1O
O=C1C(=Cc2cccc(C(F)(F)F)c2)SC(=S)N1c1ccc(Br)cc1Cl
NC(=O)c1ccccc1OCCC(=O)N1CCC(Cl)CC1
Cc1cccc(N2CCN(S(=O)(=O)c3ccc(-c4ccc(C)cc4C)nc3)CC2F)c1
Cc1cc2c(cc1OS(N)(=O)=O)CCC1C2CCC2([S+](C)[O-])C(C#N)CCC12
O=C1NCC(c2ccccc2)OC(=O)C(Cc2ccc(CCO)cc2)CCCC=CCC1CC(=O)N(F)Cc1ccccc1
CCOC(=O)c1cccc(C(=O)C(c2ccccc2)[N+](=O)[O-])c1
COc1ccc(C(=O)c2c(O)cc(OC)c(-c3cccc(SC(F)(F)F)c3)c2C)cc1
CON1CCN(C(CNS(=O)(=O)c2cc(-c3cc(C)n[nH]3)ccc2C)c2ccco2)CC1
CC(NC(=O)C(N)Cc1ccc([N+](=O)[O-])cc1)P(=O)(O)O
Clc1nc(-c2ccccc2)nc2ncccc12
CN(C)C(=O)Oc1ccc2c(c1)-c1c(-c3ccc(F)c(O)c3)cc(Cl)n1CC2
Cc1ccc(-c2csc(NC(=O)c3ccc(Cl)cc3[N+](=O)[O-])c2[N+](=O)[O-])cc1
COC(=O)c1c[nH]c(C=C2SC(=O)NC2=O)c1C
CCCCCCc1ccc2c(c1)C1(C)CCN(C)C(C2)C1(CCC(=O)OC)OC(C)=O
CS(=O)(=O)c1cc(Cl)ccc1NC(=O)c1cc(-c2ccc(=O)[nH]n2)ccc1Cl
COc1ccc(Nc2ccncc2)cc1-c1ccc2c(c1)OCCCS2
CCNc1cccc2c1ncn2-c1ccccc1
COc1ccc(N2C(=O)C(=CBr)C(=O)c3cc(F)ccc32)cc1
CCCCCCCNC(=O)Nc1ccc(OCC2CCC2)cc1
CCC(=O)N(c1ccccc1)C1(c2ccccc2)CCN(CCc2ccccc2)CC1
CC1CCN(S(=O)(=O)c2ccc(NC(=O)CN3CC(C)CC3=O)cc2)CC1
COc1cn(I)c2nc(N3CCN(CN4C(=O)C(=Nc5ncc(Cc6ccc(C)cc6)cn5)c5cc(C)ccc54)CC3)ccc2c1=O
Cc1cc(C)c2oc(C(=O)NC(C)c3ccccc3)cc(=O)c2c1
Cc1ccccc1Cn1nc(SCc2ccc3c(c2)OCO3)c2c1c(=O)n(C)c(=O)n2F
COCCN1CCC(Oc2ccc3cc(-c4ccc(F)cc4)c(=O)oc3c2)CC1
Cc1ccc(CCn2c(C)c(C(=O)Nc3ccc(C)c(C)c3)sc2=O)cc1
O=C(O)C1C2CCC(O2)C1C(=O)NN=Cc1cccs1
COc1ccccc1CC(=O)Nc1cccc(S(=O)(=O)N2CCCC2)c1
CCCCNC(=O)C1OC(CO)C=CC1OP(=O)(c1ccccc1)c1ccccc1
CC(=O)c1cccc(NCC(C)c2nc(-c3ccc(O)c(F)c3)no2)n1
O=[N+]([O-])c1cccc(CSc2nc3c4ccccc4nc-3c(F)n2-c2ccc(O)cc2)c1
CCOC(=O)c1ccc(S(=O)(=O)NC(=O)Nc2cc(C)c(N3CCOCC3)c(C)c2)cc1
ClCCN(CCCl)CCOc1ccc(C(=C2CCCCC2)c2ccccc2)cc1
CC(C)(N)n1nc(-c2ccccc2)c(-c2ccccc2)c(-c2nnc(CCO)o2)c1=O
CS(=O)(=O)C1CN(C(=O)Cc2ccc(CN)cc2)CC1C1CC1
CCC(=O)N(C)C1C(C)OC(O)(c2ccc3c(CO)ncnn23)C1(C)O
O=c1c2ccccc2n(CCCS(=O)(=O)N2CCCC2)c2ccc(Cl)cc12
CC(C)C(=O)NC(N)CC(=O)O
NS(=O)(=O)C1CN(C(=O)N2Cc3c(C(=O)O)ncn3-c3ccc(CCl)cc32)CC(C(=O)O)N1
COc1ccc(C(=O)N2CCC(NC3CC4CCC3(C)C4(C)C)CC2)cc1OC
Cc1noc(NS(=O)(=O)c2ccc(Cl)cc2)c1Cl
Cc1csc(SCC(=O)Nc2ccc(S(=O)(=O)N3CCN(C)CC3)cc2)n1
Cc1ccc(OCC(=O)N(c2ccc(C)cc2)S(=O)(=O)c2c(C)nn(C)c2C)cc1
COc1c(O)c(CC=C(C)C)c(OC)c2c1Oc1c(c(I)c(CC=C(C)C)c(CC=C(C)C)c1C(C)=O)OC2=O
CCCCOc1ccc(N=COc2ccc(OC(F)(F)F)cc2)cc1
O=C(c1cc(COc2cccc3cnccc23)on1)N(CCc1ccccc1)Cc1ccccc1
COP(=O)(NNS(=O)(=O)c1ccc(S(N)(=O)=O)c(C)c1)OC
CCc1ccc(OC)c(C(=O)c2cn(Cc3cccnc3)c3ccccc3c2=O)c1
COC(=O)CC=C1C(=O)N2C(C(=O)OC)=C(C)CSC12
CC12C=CC(=O)NC1CC(OCC(=O)NC1CCC1)C1C2CCC2(C)C1CCC2(C)C
Cc1ccc2c(c1C)CCC1C(C)(O)CCCC21C(C)C
CC1CCCCC1Oc1ncc(Cl)c(O)n1
CN(C)c1nc(Nc2ccccc2)c2ncn(CC3COC(CO)O3)c2n1
OC(CNCCCNC1CCCCC1)COc1cccc2ccccc12
CCCCCCCCCCON1ONC(=COc2ccccc2)C1=O
CNC(=O)C(C)c1c(-c2ccc(CN(C)S(C)(=O)=O)cn2)n(C2CCCCC2)c2nc(F)c(C(=O)NC3(CBr)CC3)cc12
O=C(NCCc1cccc(O)c1)c1cc2ccccc2cc1O
COc1cc(Cl)ccc1-n1ccc2ccc(F)nc21
COc1ccc(CCCn2cnc3ccccc32)cc1OCC(O)CNC(C)(C)C
Cc1ccc(SCC(=O)Nc2cccc(N3CCOCC3)c2)cc1
CCOC(=O)C=C1c2cc(C(=O)OCC)ccc2-c2[nH]c3cc4c(cc3c21)OCO4
CN=C1C(=O)Oc2ccc(NC(=O)OC(C)(C)C)cc21
Cc1ccc(Cl)c(N2C(=O)C(C(=O)O)C2c2ccccc2)c1
CC(C)CCC(O)C(C)C1CCC2C3CC(=O)C4CC(C)CCC4(C)C3CCC12[O-]
CCOC(=Cc1ccccc1C#N)c1nc(=O)c2ccc(-c3cc[nH]n3)cc2[nH]1
c1cnc2cc(-c3cc4cncnc4nc3N3CCNCC3)ccc2c1
COc1cc(Cl)c(OCCOc2ccc(N3C(=O)CNCC3C(=O)N(Cc3cc(Cl)no3)C3CC3)cn2)c(Cl)c1
CN(C)C(=O)c1ccc(C(C)(CNC(=O)NCCC(F)(F)F)n2cc(F)cn2)cc1
C#CCN(Cc1cc2c(=O)nc(C(=O)NC(CC(C)C)C(=O)O)[nH]c2cc1F)c1ccc(S(=O)(=O)N2CCN(C)CC2)c(C)c1
CCCCCCCCCCCCCCCCC(N)CNCC(=O)O
N#CC(C#N)=Cc1ccc(Br)cc1
CSCCC(NC(=O)C(CC(=O)O)Cc1c[nH]c2ccccc12)C(=O)NC(CN)C(=O)NC(C)C(=O)NCC(=O)NC(Cc1c[nH]cn1)NC(=O)OC(C)(C)C
CC(C)NC(=O)c1c(CSc2ccc(F)c(C(F)(F)F)c2)noc1C(=O)O
Cc1cn(-c2ccccc2)c2cc(N3CCN(C(=O)O)CC3)c(F)cc2c1=O
CC1(C)CCN(C(=S)NCc2ccncc2)CC1
CCOCc1ccc2c(c1)CN(Cc1nccn1C(=O)N(CC)CC)CC2
COc1cc(NC(=O)CCn2c(=O)c3cccn3c3cccnc32)ccc1F
COC1(c2ccc3c(c2)OCO3)CCNCC1
CC(C)Sc1ncccn1
COc1ccc2[nH]c(=O)n(CNC(C)=O)c2c1
CCc1nc2oc3c(ccc4ccccc43)c(=O)c2o1
O=c1[nH]c(=O)n(CCOc2ccccc2F)cc1Br
C1CCC(C2(NCC3CCCC3)CCCCC2)CC1
CSc1nc2cc3c(cc2s1)CCC3
Cc1ccc([N+](C)(C)C)cc1C(=O)O
O=C(Nc1ccc(Cl)cc1)c1ccc(-n2cnnn2)cc1
COc1cccc(C(=O)NC2CCCCCCC2)c1
Cc1ccn2c(-c3nnc(-c4ccccc4)o3)cc(-c3ccc4nc(CCF)n(C)c4c3)c2n1
CC(=O)NC(COCc1ccccc1)Cc1ccccc1
Cc1ccc(NC(=S)N(CCCN2CCCC2)Cc2cccnc2)cn1
CC(C)(C)SCCNC(=O)c1cccc(CN2C(=O)SC(=Cc3cccnc3)C2=O)c1
NC1(N)COC2(CCC(n3c(C(F)F)nc4cc(CO)cnc43)CC2)C1
COc1ccc(CCNC(=O)c2ccccc2NC(=O)c2ccc(N3CCCN(OC)CC3)cc2)cc1C
COc1cccc(C2CN(Cc3ccccc3)CC2CN2CCN(C(=O)Nc3ccc(F)cc3)CC2)c1
COCCCCN1CCCN(C(=O)c2cc3c(cc2C)[nH]c(=O)c2cnn(C4CCOCC4)c23)CC1
O=C1c2ccccc2C(=O)c2c(O)cccc21
Nn1c(SCC(=O)Nc2cccc3ccccc23)nnc1-c1cnccn1
O=C(O)c1cc([N+](=O)[O-])ccc1N1CCC([N+](=O)[O-])CC1
COC(=O)C1C(c2ccccc2)CC2CCC1N2C
CCOC(=O)N1CCN(c2ncnc3c2cnn3-c2ccc(OC)cc2)CC1
O=C(Nc1cccc2[nH]ncc12)OCCNc1cccc(OCc2ccccc2)c1
CCCCCCCCCCCCCCCOc1cc(C=CC(=O)OCC(O)COC(=O)C=Cc2ccc(O)c(OC)c2)ccc1O
CC(=O)NC(Cc1ccc(CC(N)=O)cc1)C(=O)NC1(C(=O)NC(CP(=O)(O)O)C(=O)NCCCc2cccc3ccccc23)CCCCC1
Cc1nn(C(C)C(=O)N2CCN(c3ccccn3)CC2)c(=O)c2cc3occc3n12
CCCCCCCCc1ccc(CCN2C(=N)N(CCCCC3CNC(=N)N3CCCCCCC)CC2Cc2ccccc2)cc1
Cc1ccc(OCCN(C(C)c2ccccc2)C(F)(F)F)c(-n2cnnc2)c1
Cc1cc(S(=O)(=O)Nc2cccc3cccnc23)ccc1OC(F)C(=O)N1CCOCC1
O=C(Nc1ccc(OC(F)(F)F)cc1OCC1CC1)c1nc(Cl)ccc1C(F)(F)F
CCCN(C)c1ccn2c(-c3ccnc(NC(C)(C)C)n3)c(-c3ccc(F)cc3)nc2c1
CCCCNC(=O)NS(=O)(=O)c1ccc(Oc2ccc([N+](=O)[O-])cc2)cc1
CCCC=C(C)CCC=C(C)CCCC=C(C)CCC=C(C)CCCc1ccoc1
CON1C(C(=O)Nc2cc(Cl)ccc2CCN(C)C)=Cc2cccc3cnc(Nc4ccccc4)c1c23
Cc1ccc(S(=O)(=O)Oc2ccc(C(=S)N3CCOCC3)cc2C)cc1
CC(=O)Nc1ccc(OC(=O)c2cnccn2)cc1
COC1CCN(C(=S)c2cccc(OS(=O)(=O)c3ccc(C)cc3)c2)CC1
NC(=O)C1C(O)C(COC(=O)NCCc2ccccc2)OC1n1cnc(N)n1
Cc1ccc(C=C(C(=O)NC(C)(C)C)c2ccc(S(C)(=O)=O)s2)cc1
CCOC(=O)C1(C(F)(F)F)CCOc2ccc(-c3cc(F)c(SCc4ccc(C)cc4)c(OC)c3)cc21
CN1CCC(COc2ccc(F)c(-c3nc4c(N5CCCCC5)c(F)cnc4[nH]3)c2)CC1
Cc1cc(C(=O)NCCC(C)(C)O)n[nH]1
CC(=O)OC1CC(O)(OCc2ccccc2)OC(C(O)C(NC(=O)c2ccc(C(C)(C)C)cc2)C(C)(C)C)C1O
COc1cc2c(cc1C)c(C(=O)N1c3ccccc3Sc3ccccc31)cn2OC
CC(C)CN(C)CC(O)c1ccc(-c2cc(C(F)(F)F)cc(-c3ccc(C(F)(F)F)cc3)n2)cc1
N=C(N)c1ccc(CNC(=O)C2CCC(CNS(=O)(=O)c3cnccn3)CC2)cc1
COCCCOC(=O)C1CCc2c(sc(NC(=O)Cn3ncc4c(C(F)(F)F)cc(-c5ccccc5)nc43)c2C)C1
CCN1CCCC2c3c(cn(-c4ccccc4)c3COC(=O)c3cccnc3)C(=O)C21
Cc1ccccc1C(=O)N1CCc2ccccc21
CCc1ccc(C(c2nnnn2OC)N2CCc3ccccc32)cc1
Cc1ccc(OCc2c(-c3ccccc3)noc2C(=O)NC(C)C)nc1
COc1cc2nc3n(c(=O)c2cc1OC)CC(COP(=O)(N1CCOCC1)N1CCOCC1)C3
CN1CCC(NC(=O)c2cc(-c3ccccc3)n[nH]2)CC1
O=C(O)CCc1ccc(-c2ccc3c(c2)C(CCc2ccccc2)CNCC3)cc1
CCCCCCCCCCCCCCCC(=O)NC(CCC(=O)O)C(=O)NC(CCCC(F)(F)F)C(=O)NC(CO)C(=O)O
Nc1ccc(C(=O)ON=C(Cl)c2cccnc2)c(Cl)c1
COc1ccc(S(=O)(=O)N2CCOCC2)cc1C(=O)NC1CC(=O)N(c2ccccc2C)C1
O=c1c(CC2CCCC2)nc2cnc(N3CCOCC3)nc2n1CC1CCCO1
O=C1OC(n2ccnc2[N+](=O)[O-])c2ccccc21
Cc1nc(Oc2ccc(-c3ccc(Cl)c(Cl)c3)cc2)cc(C(=O)O)n1
NCCCCC(NC(=O)c1ccc2cc3ccccc3cc2c1)C(=O)N1CCCC1C(=O)O
CC(C)(C)CCc1ccc2nc(Cc3nc(-c4cccs4)cn3C(C)(C)C)n(C(C)(C)C(=O)O)c2c1
CC(C)(C)NCC(O)c1ccccc1
COC(=O)CS(=O)(=O)c1cc(Cl)c(Cl)cc1Cl
CC(=O)Nc1ccc(OCc2ccc(C(=O)Nc3ccc(Cl)cc3)o2)cc1
Cc1nn2c(=O)c(Cc3ccccc3)c(-c3ccccc3)nc2s1
CCCCc1cc(-c2ccccc2)oc(=O)c1NC(=O)c1ccccc1SC1=C(OC)OC(C)(CCc2ccc(O)cc2)CC1=O
CN(C)C(=O)COc1cccc2c(Cl)cc(-c3ccco3)nc12
N=C(N)Nc1ccccc1Cl
CCOc1ccccc1CN1CC(C(=O)Nc2ccc(F)cc2)CC1=O
Cc1ccccc1C1=NC(CCC(=O)Nc2ccc3c(c2)COC3)C(=O)N(C)c2ccccc21
O=C(CSc1nnc(Cc2c[nH]c3ccccc23)n1NC(=O)c1ccccc1)NCc1ccco1
CON1CCN(c2ccc(-c3cccc(C)n3)cc2)CC1CCO
C#CCCC(CO)c1cnc(Nc2nc3cc(Cl)ccc3n3ccnc23)nc1C
CCCCCCN(CCCCCC)CC(O)CSc1ccc(C(=O)NC(=O)OC)cc1
O=C(NCCN1CCN=C1[N+](=O)[O-])c1ccccc1[N+](=O)[O-]
Cc1cc(N2CSCC2=O)ccc1S(=O)(=O)N(C)C
FCCc1cccc(Cc2nnc(COc3cccnc3Cl)o2)c1
O=C(c1c[nH]c2ccccc12)N1CCN(Cc2cc(-c3ccncc3)no2)CC1
CSCCC(NC(=O)C(N)CC(=O)O)C(=O)NC(C)C(=O)O
CCCCOc1ccc2ccccc2c1C(=O)Nc1ncccc1-n1cncn1
O=C1C(=Cc2cc3ccccc3cc2O)C(=O)N(c2ccccc2)C(=S)N1Cc1ccccc1
CCOC(=O)N1c2ccc(N)cc2S(=O)(=O)c2cc(S(=O)(=O)CC)ccc21
CN1C(=O)c2ccc(OC(=O)NCCN3CCCC3)cc2Oc2ccccc21
O=c1nc(-c2ccc(Br)cc2)[nH]c2c(-n3cccc3)cccc12
CC1CCN(S(=O)(=O)c2ccc(OCC(=O)N3CCCCC3)cc2)CC1
C=CCc1ccc(NC(=S)N(Cl)C2CC3CCC(C2)N3C)cc1
CC(C)CC(CC(Cc1ccc(-c2ccccc2)cc1)N(C)CC#N)C(=O)NCC#N
COc1cc(C=NNC(=O)c2c(C)[nH]c(-c3ccoc3)c2-c2ccccc2)cc(OC)c1OC
Cc1cc(=O)oc2cc(CN3CCCCC3)c(O)cc12
Cc1cccc(N2CC3CN(S(=O)(=O)c4ccccc4)CC3C2=O)n1
O=C(CCCc1ccccc1)N1CCc2c(CNc3ccccn3)n[nH]c2C1
CC1CCC2(OC1)OC1CC3C4CC=C5CC(C)CC(O)C5(O)C4CCC3(C)C1C2C
CCOc1ccc(Br)c(S(=O)(=O)N2CCN(C(=O)c3ccc(OC)s3)CC2)c1
O=c1cc[nH]c(Nc2ccc(Nc3ccnc4cc(-c5ccncc5)ccc34)cc2)n1
CCn1ccc2ccccc2c1=O
Nc1nc(N2CCC(c3ccccc3)CC2)nc2c1nnn2Cc1ccccc1
CCCCCCOc1ccc(OCC(O)CN2CCCC2)cc1
C(=Cc1nnc(-c2ccco2)o1)c1ccccc1
O=C(Cc1ccccc1)N1CC2CCC(C1)N(S(=O)(=O)Cc1ccncc1)C2
NC(=O)c1cccc2c1c(=O)c(N)cn2Cc1cccc(-c2ccccc2)c1
OCC1C(O)OC(n2cnc(F)c2Cl)C1Cl
O=c1[nH]c2ccc(F)cc2cc1CN(Cc1ccccc1)Cc1nnnn1CC1CCCO1
CCCCCNc1ccc(Cc2n[nH]c(=O)c3ccccc23)cc1
O=C(NCCCCCCCCNC(=O)c1ccc(Cl)cc1Cl)c1ccc2c(c1)C(=O)N(c1ccc(Cl)cc1Cl)C2=O
COc1ccc(OCC(=O)NC(C)NC(=NC(C)(C)C)Nc2nccs2)cc1C#N
CC1CC(C)CN(S(=O)(=O)c2ccc3c(c2)oc(=O)n3C)C1
CCOC(=O)c1ccc(Oc2cc(-c3ccccc3)c(O)c(O)c2-c2ccccc2)cc1
O=C(O)CCNC(=O)c1ccc2c(c1)-c1ccccc1C2=O
Cn1nc(C2CCN(S(=O)(=O)NC3(C(=O)N4CCCC4)CC3)CC2)c2cccnc21
COc1ccc(C=NNC(=O)c2ccc(C)cc2)cc1
CCN(Cc1ccccc1)S(=O)(=O)c1ccc(OCc2cc(C)nc3ccccc23)cc1
CN(C)CCNc1cc(-c2n[nH]c3ccc(-c4cn[nH]c4)cc23)cnc1Cl
COc1ccc(C(=O)N(Cc2sccc2OC)C2CCS(=O)(=O)C2)cc1C
O=C(NO)c1ncc(-c2ccc(NCc3ccc(CO)cc3)nc2)o1
CCc1nc(N)nc2c1cnn2N(C)CCCCN(C)C
Cc1sc2nc3c(cc2c1N)CN(c1cccnc1)CC3
NCCCC(NC(=O)Cn1cnc2ccccc2c1=O)C(=O)c1nc2ccccc2s1
O=C1Oc2c(Br)c(Br)cc([N+](=O)[O-])c2C1(c1ccccc1)c1ccc(O)cc1
COc1cccc(CNC(=O)CC2CCC=CCC(=O)OC(c3ccccc3)CNC2=O)c1
Cc1cc(CNC(=O)C2CCC(N3CCN(Br)C3=O)CC2)c2occc2c1
Clc1ccc2nc(-c3c(-c4ccccc4)nc4cnccn34)c(-c3ccncc3)cc2c1
COc1ccc(C(=O)NCC2(N3CCOCC3)CCCCC2)cc1OC
Nc1cc(C(=O)Nc2cccc(Oc3cccc(O)c3)c2)ccc1C(=O)O
C=CC1CCC2C(CCC3CC4c5[nH]c6ccccc6c5CCN4CC3C)C3OC3CC12C(=C)C
Cc1nc2c(ccc3ccccc32)[nH]1
COc1ccc(Cc2noc(CN3CCC(C(=O)N4CCCC4)CC3)n2)cc1
CCCNC(=O)C1CCCN(C(=O)CCCN2C(=O)c3ccccc3C2=O)C1
NC(=O)c1cccc(CSc2ccc(Br)cc2[N+](=O)[O-])c1
CCOc1ccc(Nc2c(NC(c3ccc(C(=O)N(C)C)cc3)C(C)C)c(=O)c2=O)c(O)c1
CS(=O)(=O)c1cc(C(=O)OCC(=O)N2CCCCC2)ccc1[N+](=O)[O-]
CCCCCCCOC(=O)CSc1nnc(-c2cccs2)o1
CNC(=O)C(=NOC)c1ccc(Oc2ccc3cc(OC)ccc3c2)cc1
CCOC(=O)c1ccc(S(=O)(=O)Nc2ccc3oc(=O)ccc3c2)cc1
Cc1cc(C)c(CN2CCN(C(=O)CNC(=O)c3ccccc3NC(=O)c3ccco3)CC2)c(C)c1
Cc1cc(NC(=O)CSc2ccsc2C)ccc1[N+](=O)[O-]
CC(=O)Nc1ccc(CC(=O)N(c2ccccc2)C(C(=O)NC2CCCC2)c2ccccn2)cc1
CC(=O)Nc1nc(Oc2ccc(=O)n(C(C)C)n2)nc(-c2ccccn2)n1
CCc1cc(-c2ccn(OC)n2)ccc1OC
CC1(C(=O)N2CCc3ccccc32)CC1(Cl)Cl
CC(Oc1ccc(S(C)(=O)=O)c(C(=O)N2CCN(c3ccc(C(F)(F)F)cn3)CC2)c1)C(F)(F)F
Cc1cc(Cl)cc(OCCn2ccnc2)c1
[C-]#[N+]c1cnc(Nc2ccc(OC)c(C(=O)Nc3ccc(C)cc3Cl)c2)cn1
CC(N)C(=O)Nc1ncccc1CCCNc1cncc(-c2cccc(Cl)c2)n1
CN(C)c1ccccc1-c1ccc2c(=O)[nH]c(Nc3ccc(-c4cn[nH]c4)cc3Cl)nn12
Cc1nc(N)c2[nH]c(=O)[nH]c2n1
Cc1ccc(CNC(=O)c2nc(C3CC(C)(O)c4ccccc43)c3cccnc3c2C)cc1
O=C(O)c1cc(=O)c2c(C(=O)O)cc3oc(O)cc(=O)c3c2o1
Cc1ccc(OCC(Cc2c[nH]c3ccccc23)NC(=O)C(Cl)NC(=O)N2CCOCC2)c(Cl)c1
CCCCCCCCCC(NC(=O)C(CCC(=O)O)NC(C)=O)C(=O)NC(CC(C)C)C(=O)NC(Cc1ccccc1)C(=O)NC
CNC(=O)c1ccc(-c2ccc3nc(-c4ccccc4)c(N)c(C)c3n2)o1
COc1cc(C(=O)O)nc(CCc2ccc(N)c(OC)c2OC)n1
OCCCCCc1cccc(CCN(Cl)CCCc2c[nH]c3ccc(O)cc23)c1
CNc1nc2ccccc2c(=O)o1
COc1c(O)ccc2c1-c1c(OC)c(C)cc3c1C(C2)N(OC)CC3
COc1ccc(C=CC=Cc2cc3ccc([N+](=O)[O-])cc3o2)cc1
Cc1ccc(-n2cc(-c3ccccc3)c(-c3nc(=O)n(C4CC4)c(=O)[nH]3)n2)cc1
Cc1ccc(C(=O)NN=Cc2ccccc2O)cc1
Cc1ccc2c(NCCCN(Cc3ccccc3)C(=O)CCCOc3ccccc3Cl)ccnc2c1
CCCCCCCCCCCCCCCCCCC(=O)N1CC(c2cc3ccccc3o2)CC1C(=O)NCc1ccccc1
CC(C(=O)NCc1ccco1)N1CCOCC1
N#Cc1c(-c2ccc(Cl)cc2)[nH]c(Nc2ccc(S(=O)(=O)Nc3ncccn3)cc2)nc1=O
CCNCC1CCN(c2c(C)cc3c(=O)c(F)cn(F)c3c2C(=O)NCCCCCCC(=O)O)C1
CN=NNc1ccnc2cc(C(Cl)(Cl)Cl)ccc12
Fc1ccc(-c2ncn(C3CCCN4CCCCC34)c2-c2ccncc2)cc1
COc1ccc(C(=O)NN=c2[nH]c3cccc(F)c3s2)cc1
Cc1cc2cc(C(F)(F)F)cc(C)c2nc1Sc1ncccc1-c1ccccc1C#N
COc1ccc(C(=O)NC(CC(C)C)C(=O)Nc2ccc(OCc3cc(=O)n4ccsc4n3)cc2)cc1
CCc1cccc(C#Cc2cc(N(Cc3ccccc3)Cc3ccccc3)cc(Cl)n2)c1
COc1ccc(CC2CCCCN2C(=O)C2CCN(S(=O)(=O)Cc3ccccc3)CC2)cc1
CC(=O)NC(C)C#Cc1ccc(Oc2nccs2)cc1
CCN(CC)CCNCc1cc([N+](=O)[O-])ccc1OC(=O)CC1CC2CCC1C2
Cc1c(Cl)ccc2c[nH]c(=O)cc12
Oc1ccc(-c2[nH]nc3c2COc2cc(O)ccc2-3)cc1
CC(C)=CCCC(C)=CCCC(C)=CCc1c(C)c(C(=O)c2ccccc2)cc(O)c1O
COc1cc(CCC(=O)NCCCn2ccnc2)c2nnc(-c3ccc(C)cc3)n2n1
CCOC(=O)C1CCN(CC(=O)Nc2cc3c(cc2OC)OCCO3)CC1
CCOc1cc(N2CCOCC2)nc2ccc(NC(=O)CCCCCOc3ccc(C)cc3)cc12
Cn1cnc2c(N3CCOCC3)nc(Cl)nc21
Cc1[nH]c2ccccc2c1C(=S)NCCCN1CCCC1=O
C=C1COC(CCC(O)C2CC2C(C(C)O)C2CCC3C(=CC=C4CC(C)CC(C)C4)CCCC32C)C2(CC(O)C(O)O2)C1=C
COc1ccc(C#CCSc2ccsn2)cc1OCCCS(C)(=O)=O
COc1cccc(Cl)c1CON=C1CC(c2cccc(Cl)c2)NC(c2ccc(Cl)cc2Cl)C1
Nc1nc(N)c2nc(-c3ccccc3)cnc2n1
Brc1c(CN2CCCCC2)ccc2cccnc12
Cc1ccccc1OCC(=O)N(Cc1ccco1)NC(=O)CC(C)(C)C
COCCc1cccnc1NC(=O)COC(=O)CC12CC3CC(CC(Cl)(C3)C1)C2
Cc1cccc(Oc2ccc(CN3CCC4(CC3)CC(=O)C3=NN(Cl)C(=O)CC34)cc2)c1C
CNC(=O)C1C(O)OC(n2cnc3c(NC4Cc5ccccc5C4)ncnc32)C1O
O=C(O)c1cc(-c2cn(C3CCCC3)c3ccccc23)nc2ccccc12
COC(=O)c1cc2cc(-c3cccs3)c(OC)c(OC)c2cn1
COc1ccccc1N1CCN(CCCCn2nc(-n3ccnc3)ccc2=O)CC1
C=CCN1C(=O)C(=Cc2ccc(O)cc2)SC1=S
CSc1nnc2ccc(-c3cccnc3)nn12
COc1cc(-c2nn(-c3ccccc3)cc2C2CC(=O)N(OC)C2=O)cc(C)c1OC
N#Cc1ccc(CN2CCc3[nH]c(-c4cccc5ccccc45)nc(=O)c3C2)cc1
CSC1CCN(CC(=O)Nc2cc(C(=O)Nc3ccccc3C)ccc2N2CCCC2)CC1
CN(C)c1ccc(C=C2C(=O)NC(=S)NC2=O)cc1
O=C(c1cc(Cc2ccccc2)[nH]n1)C1CCCN1C(=O)c1c[nH]c2ccccc12
O=C(NCc1ccc2c(c1)COS(=O)(=O)N2)c1ccc(C(F)(F)F)cc1
CCOc1ccc(C=NNC(=S)Nc2ccccc2Cl)cc1Cl
CCCN(CCC)C(=O)c1cc(C)cc(CC(NC(=O)c2cc(F)cc(OC)c2OC)C(O)C2CN(S(=O)(=O)c3cccc(F)c3)CCN2)c1
Cc1ncccc1CN1CCCC1CN=C1CC(c2ccccc2)CC(=O)N1
COCCN(C)Cc1ccccc1NC(=O)c1ccc(Cl)s1
COCCNC(=O)CN1C(=O)C2(CCCC2)c2ccccc21
NC(C(=O)c1ccc(C(F)(F)F)cc1)c1ccc(F)cc1
COC(=O)C(C)NC(=O)C=Cc1ccc(OC)c(OC)c1
CC(C)n1nnnc1SCc1ccccc1
O=C(O)c1cnnn1-c1ccc2c(c1)OCO2
CC(Cc1ccc2c(c1)OC(O)(C(=O)NCCc1ccccc1)O2)NCC(C(=O)O)c1cccc(Cl)c1
CC(CO)C1CN(C)C(=O)Cc2cc(NC(=O)CN3CCCCC3)ccc2OC1CN(C)Cc1ccc(Oc2ccccc2)cc1
CCOC(=O)C1OC(=O)N2c3ccc(-c4nc(=O)c5ccccc5[nH]4)cc3OCC12
CN1C(=O)c2ccc(C(=O)Nc3cccc(C4=NCCN4)c3)cc2C1=O
CCN(CC)CCCCOc1ccc(NC(=O)c2cccc(-c3ccc4c(c3)CCN(CC)C4=O)c2)cc1
Cn1cnnc1C1CCCN(Cc2cc(F)ccc2OCC#N)C1
O=C(Nc1cc(-c2ccc(Br)cc2Cl)n[nH]c1=O)c1ccccc1Cl
COc1cccc(-c2noc(F)c2-c2cnc(N)nc2)c1
O=C(NCCN1CCOCC1)c1ccc(CSc2ccccn2)cc1
CC(C)(C)N(C(=O)COC(=O)COc1ccc(S(=O)(=O)N2CCCCC2)cc1Cl)C1CCS(=O)(=O)C1
C=C(C)CCCC(=O)NC1CCC2(OC(F)(F)F)C3CC=C4C(CCC5(C(=O)NCc6ccccc6)CCC(C)C(C)C45)C3CCC2C1(C)C
CC1=CC(C(=O)N(Cc2ccccc2)Cc2ccco2)C(C(=O)O)C(C(=O)NC(C)c2ccccc2)O1
Nc1ccc(C(=O)n2c3ccccc3c3nnc(SCCN4CCc5ccccc5C4)nc32)cc1
O=C(O)CC1(Cc2ccccc2)CCCC1
COc1ccc(C2C3=C(COCC3=O)Oc3cc4c(cc32)OCO4)cc1OC(C)=O
c1cc[n+](Cc2ccc(Cc3ccc(C[n+]4c5ccccc5c5ccccc5[n+]4Cc4ccco4)cc3)cc2)cc1
Cc1ccc(C(C(=O)NC2CCCC2)N(C(=O)Cn2nnc(-c3ccco3)n2)c2ccc(F)cc2)cc1
CC(=O)c1cc2c(o1)CC1CCC3C(CCC4(C(=O)O)C(C)CCC34)C1(C)C2
CCc1nc(F)n(CC2CCCCN2Cc2ccc(C)cc2)n1
COC(=O)C(N)C1c2ccccc2CC(=O)N1CC(C)C
COc1ccc(C(CNC(=O)c2ccccc2N(C)C)N2CCCCC2)cc1
Cc1cc(C(=O)N2CCCC(N(N)c3ccc4nc(N)nc(C)c4c3)C2)no1
CCOC(=O)C1=C(c2ccccc2)OC(=Cc2ccc(O)c(OC)c2O)C1=O
COc1ccccc1OCC(=O)Nc1cccc(C(=O)O)c1
O=C(NNC(=O)C1CCCN1C(=O)NCc1ccccc1)c1cccc(F)c1
CCC(CC)Nc1nc(Br)nc2c1c1[nH]cnc1n2C
CC(C(=O)NC1CC1)n1ccc2ccc(S(=O)(=O)N3CCCC3)cc21
C=CCc1cc(COc2ccc(C=[N+](CC=C)c3ccccc3)cc2)c2ccccc2n1
Cc1ccc(CC(=O)NCCc2csc(-c3ccc(Cl)cc3)n2)cc1
FC(F)(F)Oc1cccc(Nc2ccnc3cccnc23)c1
Cc1cc(C)c(-c2nc(N3CCC(C#N)C3)n[nH]2)cc1C(=O)N1CCC(c2ccc(C#N)cc2)CC1
CCCc1ccc2[nH]c(=NN=C(Br)c3ccncc3)sc2c1
CC1(C)C2CCC1(CS(=O)(=O)N1CCC3(C=Cc4ccccc43)CC1)C(=O)C2
CON=C(C(=O)OC)c1ccc(-c2nn(C)c(OCc3ccccc3F)c2Br)cc1
CC(C)NCNCn1cccc1O
O=C1CCC(Nc2nccc(-n3cnc4ccccc43)n2)CN1
CC(=O)OC12CCC(C)C3CCC4(C)OC5OC6(C)CCC17C(C)CCC7C(C)(CCC42)C6OC53O
COCCC1(C)NC(=O)c2cc3n(c2C1=O)CCCC3
COc1ccc(-c2nc3cnc(C)nc3n(C3CC3)c2=O)cc1
O=C(O)Cc1cc(Cl)ccc1C(=O)C=Cc1ccccc1
CC(=O)c1ccc(C(=O)Nc2ccc(N3CCNCC3)c(F)c2)cc1-c1ccc(F)cc1Cl
CCc1ccc(-c2nc(S)[nH]c(=O)c2SCC(=O)Nc2nnc(F)s2)cc1
Cc1nc2c(c(=O)n1CCCN(C)c1ncccn1)Cc1ccccc1C2
O=C1OC(c2ccc(Cl)cc2Cl)c2ccccc21
CCC1CN(C(=O)c2cc(S(=O)(=O)N3CCCCC3)ccc2C)CC(C)O1
Cc1ccc(NC(=O)c2ncc(N)nc2F)cc1C1(C(F)F)N=C(Cl)OC2CC21
CCOC(=O)c1ccc(NC(=O)N2CCc3c(C)c[nH]c3C2)c(C)c1
Nc1ccc(-c2ccccc2)cc1
O=C(Nc1ccccc1C(=O)NCCCN1CCOCC1)c1ccc([N+](=O)[O-])cc1
Cc1cccc(C)c1CSCCCCN1C(=O)NC(C)(C)C1=O
NC(=O)c1nnc2nnsc2n1
COc1ccc(C=NNC(=O)c2ccc3c(c2)OCCO3)c(OC)c1
CCCCCN1CCCC(NC(=O)c2cc3cc(Cl)ccc3[nH]2)C1
CC(=O)c1ccc(-c2c(-c3ccc(Cl)cc3)nn(Cl)c(=O)c2C(C)=O)cc1
CC(=O)c1cccc(NC(=O)C2CCN(S(=O)(=O)c3c[nH]cn3)CC2)c1
N#Cc1ccc(C(=Cc2ccccc2)C(=O)C(F)(F)F)cc1
O=[N+]([O-])c1cccc(-c2c[nH]cn2)c1
O=c1cc(N2CCOCC2)c2cc(OCc3cn(-c4ccc(F)cc4)nn3)ccc2o1
C=C1C(=O)C23CC1CC(OC(C)=O)C1C(O)C(OC(C)=O)C(OC(C)=O)C(OC(C)=O)(C(C)CCC2OC(C)=O)C13
CC(C)(C)NC(=O)C1CSc2ccccc2C1NC(=O)C(Cc1ccccc1)CC(O)CN1CCN(Cc2ccccc2)CC1O
CCOC(=O)c1cc(F)cc2[nH]c(F)cc(=O)c12
COc1ccc(NC(=O)c2cccc(S(=O)(=O)N3CCCCCC3)c2)cc1OC
CCCCCCC1NC(=O)c2cc(CCCCN)ccc2NCC(O)NC(=O)C(CCCCN)NC1=O
Cc1cc2c(OCc3ccccc3)cc3c(c2oc1=O)C(C)CCC3(C)C
O=C(OC(C(=O)NOCC1CO1)c1ccccc1)C1CCCCC1
COc1ccccc1C1CC(OC)Cc2ccc3ccccc3c2O1
Cn1c(Cc2ccc(C(=O)NC(CCC(=O)O)C(=O)NC(CCC(=O)O)C(=O)O)cc2)nc2cc([N+](=O)[O-])ccc21
O=C(Nc1cc(F)ccc1F)C(Sc1ccccn1)c1cccc(OCc2ccccc2)c1
O=C(NCc1cccc(F)c1)c1cccc(-c2ccc(F)cc2)n1
CC(C)c1csc(C2CCCN(C(=O)c3snnc3C(=O)O)C2)n1
CC(C)C(NC(=O)C1(C)C(C)CCC2(C)C1CCC1(C)C2C(=O)C=C2C3CC(C)(O)CCC3(C)CCC21C)C(=O)O
CCCOc1ccc(OP(=O)(Oc2ccc(OCCC)cc2)C2CC3CCN2CC3)cc1
N=C(N)NCCCC(NC(=O)C1CCCN1C(=O)C(Cc1ccccc1)NC(=O)CCc1ccccc1)C(=O)c1nc2ccccc2s1
CCOC(=O)C1C(c2ccccc2)=Nc2sc(C(=O)N3CCC(C)CC3)cc2C1C(=O)OCC
O=C(NCc1ccncc1)c1cc(N(c2ccccc2)c2ccccc2)on1
O=[N+]([O-])c1ccc(O)cc1C=NNc1nc2ccc(Br)cc2s1
CCC(CC)NC(=O)CSc1nccc(-c2cnc3ccccn23)n1
CSCCC(NC(=O)OC(C)(C)C)C(=O)C1CCN(C(=O)O)C1
NC(=O)CC(NC(=O)Cc1ccccc1)c1ccc(-n2cccc(-c3ccc(OC(F)F)cc3)c2=O)cc1
CCOC(=O)c1ccc(Nc2c3ccccc3nc3cc(OP(=O)(OCC)OCC)ccc23)c(C)c1
Clc1ccc2c(NCCCCCCCCNc3c4c(nc5ccccc35)CCCC4)c3c(nc2c1)CCCC3
CC1CC(c2ccncc2NC(=O)c2ccc(C(F)(F)F)c(N3CCC(F)CC3)n2)CC(N)C1O
O=C1C(=Cc2ccccc2)SC(=S)N1Cc1ccccc1
N#Cc1cc(C(=O)n2nc(Cl)c3sc(Cl)nc32)ccc1C(F)(F)F
COc1ccc2c(c1)OC1(Oc3c(c(C)cc4c5c(ccc34)Oc3cccc(OC)c3O5)C(C)C1OC)C2=O
CCCCOC(=O)Cn1c(-c2ccccc2)c(-c2ccccc2)c2ccccc2c1=O
COc1ccc(C2C(C)C(=O)OC2(O)c2ccc(OC)cc2)cc1
CN(C)c1cccc(C(=O)N2CCc3ccccc3C2Cn2ccnc2)c1
Nc1nc2cc(Oc3ccccc3)ccc2o1
O=C(Nc1cccc([N+](=O)[O-])c1O)c1ccccc1
Cc1cc(NCc2ccccc2)c2nncn2n1
Nc1ncnc(NCc2ccccc2)c1[N+](=O)[O-]
CCNCCCCCCCNCC
C=Cc1nc(C2(Cl)CC3CC(C2)C3NC(=O)C2CC2)cs1
COC1CNC(=O)C(=O)N1CC1CCCN1CC(Cc1ccc(CC(C)C)cc1)N1CC(CCCc2ccc(O)cc2)N(CCc2ccccc2)C(=O)C1=O
CCOC(=O)c1c(-c2cccc(C)c2)sc(NC(=O)c2csc3c2CCCC3)c1Cl
CN1CCN(Cc2cc3c(s2)sc2ccccc23)CC1
CCOCCn1c(=O)n(C)c(=O)c2nc(C3CCCCC3)oc21
CCCNc1nc(-c2ccc(Cl)nc2)c(-c2ccnc(Cl)c2)s1
COc1ccc(NC(=S)N2CCC(c3ccccc3)=N2)cc1
CN(C)S(=O)(=O)c1cccc(N2C(=O)NC(=O)C(CC3CCCC3)C2=O)c1
CCCCC=CC=CC(=O)c1c(C(C)C)oc(=O)c(O)c1O
COC(=O)c1cc2c(cc1OC)C1CC3=C(C1C)C2N(OC)CC3
CCN(CC)C(=O)c1oncc1C(=O)Nc1ccc(C(C)C)cc1
CC1=CCC2C(C)(C#N)CCCC2(C)C1CC1CCC(C)CC1
O=C(CNc1ncnc2ccc(C(F)(F)F)cc12)NC1CN(C2CCC(c3cscn3)CC2)C1
CCOC(=O)C(C)C
Nc1ccc(CC(=O)NCC2(N3CCOCC3)CCSC2)cc1
C#CN1CCC23c4c5ccc(O)c4OC2C(=O)C=CC3(N2CCC(=O)O2)C1C5
CCCCOc1ccc(CN(Cc2ccc(Cl)cc2)n2cncn2)cc1
O=C(O)CCCN1C(=O)c2ccc(NC(=O)C(Cc3c[nH]c4ccccc34)NC(=O)c3ccc4ccccc4c3)cc2C1=O
O=C(CCCNC(=O)Nc1ccc(Nc2ccccn2)cc1)NCC1CCCO1
CCOC(=O)C1=C(C)NC(=O)NC1C=Cc1ccco1
CC(C)c1nc2c(c(=O)n1CCn1cc(COc3cccc4c3OC(c3nnn[nH]3)C4)nn1)SCC2
CCCN(C)c1ccc(C(=O)N2CCC2(C)C(=O)Nc2ccc(Oc3ccccc3)cc2)cc1
CC(C)C(=O)NC(C)c1c(N2CCC(Oc3ccc(O)cc3)C2)ccnc1N1CCC(C)(Cl)C1
CSc1ccc(Cc2n[nH]cc2CO)cc1
CC(=O)OC12CCCC3C4CC=C5CC(C)CCC5(C)C4CCC31COC2
Cn1c2c(S(=O)(=O)c3ccccc3)c(CCc3ccccc3Cl)cc(C(=O)O)c2n2ccnc12
COc1cnn2c1NC(c1ccc(C(=O)O)cc1)CC2Cl
O=C(Cc1ccc(CCCCc2noc(CCc3ccc(C(F)(F)F)cc3)n2)cc1)NO
COC(=O)CN(C(=O)c1cc(C)cc(C)c1)c1ccc(C)cc1
Cc1nccc(-c2ccccc2)c1Cc1cc2cc(N)ccc2[nH]1
CC(C)OC(=O)CCCC(=O)Nc1ccc(S(=O)(=O)N2CCC(C(=O)OCc3ccccc3)CC2)cc1
O=C(COc1cc(O)c2c(=O)c3ccccc3oc2c1)NC1CCCCC1
CCCc1cc2c(cc1O[N+](=O)[O-])CCC1C2CCC2(C)C1CCC2(C)OC
CCN(Cc1cccc(OC)c1)c1ccnc(Nc2ccccc2F)n1
c1ccc(Cc2noc(CCCCN3CCCNCC3)n2)cc1
Oc1ccc2c(c1)Cc1ccccc1CO2
COc1ccccc1C(=O)NCCC(=O)N1CCN(Cc2ccccc2)CC1
NC(=O)c1cncc(-c2cc(-c3ccc(O)c(CN4CCCCCC4)c3)ccn2)c1
Cc1ccc(C(=O)NCC(=O)NN=Cc2ccc(OC(=O)c3ccc(C)cc3)cc2)cc1
CCCCC=CCCCCCCCCCCCCC(=O)NCC(C)C
COc1nnc(N(C(=O)Nc2ccc(C)cc2)c2ccc3c(c2)OCCO3)s1
Cc1nc(-c2ccc(-c3ccc4nnc(-c5ccncc5)n4n3)cc2)cs1
COc1ccc2c(Cc3cccc(O)c3)cc(=O)oc2c1
Cc1cccc(NS(=O)(=O)c2cc3c(cc2Nc2ccccc2)NC(=O)CO3)c1C
COc1ccccc1N1CCN(C(=O)c2n[nH]c(=O)c3ccccc23)CC1
Cc1oc(=O)c2ccc(=O)oc2c1CN1CCCCC1
COC(=O)C1=C(C)NC(N(C)C)=C(C(=O)OCC(=O)NC(=O)NC(C)(C)C)C1c1ccc(C)cc1
CCC(C)C(NC(=O)CC(O)CC(CC1CCCCC1)NC(=O)C(Cc1c[nH]cn1)NC(=O)CCc1ccccc1)C(=O)NCC(c1ccccc1)c1ccccc1
CC1(C)C2CC=C(CN3CCc4cc(F)ccc4C3)C1C2
O=C1CC(C(CO)CO)C(CO)C(C(=O)C=Cc2ccc(CO)cc2)=C(F)N1
Cc1ccc(NC(=O)c2cccc(NC(=O)c3cccc(Cl)c3)c2)cc1
O=C(O)Cn1cc(C(=O)O)c2c(OCCCc3ccccc3)cccc21
COc1cc(CCNC(=O)c2nnn(CC(=O)NCCc3ccc(O)cc3)c2N)ccc1C
C=C(C)C1(C)C(OC(=O)c2ccc[n+](C)c2)CCC2(C)C1CCC1(C)C2CCC2C3C(C)CCC3(C)CCC21C(=O)OCC(=O)OCCCC
Cc1ccc(NC(=O)NN=c2[nH]c3ccccc3nc2Cc2ccccc2)cc1
CN(C)CCCNc1nc(C=Cc2ccc(O)cc2)n[nH]1
C=C1CCC2OC(=O)C(C(=O)O)C2C1C
CCOC(=O)C1(OC)Cc2c(C)cc3oc(=O)c4c5ccoc5oc4c3c2CO1
COC(=O)C(CCCC[N+](C)(C)C)NC(=O)C(CC(C)C)NC(=O)C(Cc1ccccc1)NC(=O)C(CC(C)C)NC(C)=O
CN(C)CCCCCCCC1C(O)CN(O)C(CO)C1O
CC1CCN(S(=O)(=O)c2ccc3c(c2)NC(=O)CO3)CC1
CCc1ccc(S(=O)(=O)N2CCN(c3ccc(NC(C)=O)cc3)CC2)cc1
CC(C)(C)c1ccc(NC(=O)NC(=O)c2ccccc2[N+](=O)[O-])cc1
Cc1cccc(-c2[nH]c3nc(Cl)cc(C(=O)O)c3c2-c2ccco2)c1
CCCCCCCc1ccc(-c2ccc3c(c2)c(C)cn3C(=O)NC(CCCCN)C(=O)OC)cc1
COc1ccc(-c2nnc(Cc3ccc(N4C(=O)C5C6C=CC(C6)C5C4=O)cc3)o2)cc1
CC(=O)c1cccc(-c2nc(-c3ccc(C(=O)O)c(Cl)c3)cs2)c1
CCOC(=O)N1CCN(c2ccc(NC=C3C(=O)NC(=O)c4ccc(Cl)cc43)cc2)CC1
NC(=O)Nc1ccc2c(CCc3ccncc3)c[nH]c2c1
CCCCCCOc1cccc(C(C)C)c1CCP(=O)(O)O
CN(C)CCc1ccc(NC(=O)c2c(F)cccc2Cl)cc1
[truncated: 8,000 more rows]
