# Supplementary material for: t-SMILES: a fragment-based molecular representation framework for de novo ligand design
Source: Nat Commun. 2024 Jun 11;15:4993. doi: 10.1038/s41467-024-49388-6 (PMC11167009; doi:10.1038/s41467-024-49388-6)
Supplement: Supplementary file 4 — Source Data [file 41467_2024_49388_MOESM4_ESM.zip › Soure data/Source data and code for all other graphs/Metrics/Models/Chembl/ChEMBL_TSID_BAEID[mpl][rnd10][bs128][ST]/AE/gen.smi.new_vocs[1].smi.aes_3.csv]

*NC(:C):C	1814
*OC(:C):C	1742
	1585
*C(=O)C(:C):C	1576
*N(CC)CC	1412
*CCC	1346
*CC(:C):C	1143
*C(=O)C(*)C	806
*C(=O)CC	770
*S(=O)(=O)C(:C):C	680
*C(CC)CC	532
*NC(:C):N	512
*=CC(:C):C	464
*N(*)C(:C):C	378
*C(=O)C(:C):N	373
*C(OC)C(C)O	320
*SC(:N):N	303
*CC(:C):N	278
*CC(*)C	246
*C(=O)C(*)CC	241
*C(CC)CN	235
*N(CC)C(C)C	230
*NC(:N):N	222
*C(=O)CN	208
*C(C)N(*)CC	183
*CC(C)O	178
*=CCC	176
*C(CC)N(*)C	175
*NC(:N):S	168
*CC(*)=O	160
*C(=O)C(C)C	156
*CCN	156
*CC*	150
*C(=O)C(=C)C	149
*OC(:C):N	147
*C(=O)C(:C):S	145
*C(CC)C(N)=O	140
*C(C)C(*)OC	129
*C(CC)OC	126
*C(CC)C(=O)O	122
*C(=O)C(C)N	122
*C(NC)C(N)=O	118
*C(CC)C(C)(C)C	117
*NC(N)=S	115
*CC(C)=O	113
*CC(N)=O	111
*CC(C)C	108
*=CC(C)=O	107
*C(CC)C(C)O	103
*N(CC)C(C)=O	101
*CC=*	100
*SC(:C):C	100
*C(=O)C(:C):O	95
*N(CC)C(:C):C	92
*CC(:N):N	92
*C(C)CC	90
*ON=C	88
*C(C)C(*)CC	88
*SC(:C):N	87
*C(*)(CC)CC	85
*C(CC)C(C)C	83
*N(C(C)=O)C(C)=O	80
*NC(C)C	79
*OP(C)(=O)O	78
*C(C)C(:C):C	74
*C(CN)OC	73
*N(C)C(:C):C	72
*C(=O)C(:C):[NH]	72
*CC(:C):O	64
*NC(:C):S	63
*N(*)C(:C):N	63
*C(=O)C=*	63
*C(CC)NC	61
*NC(=N)N	60
*=C(SC)C(N)=O	58
*CC(:N):O	56
*CC#C	55
*C(OC)C(C)C	53
*C(CC)C(:C):C	53
*OP(=O)(O)O	52
CC1:C:C:C:C:C:1	52
*C(C(:C):C)C(:C):C	52
*SC(:N):O	52
*S(=O)(=O)CC	50
*CC(C)N	49
*CC(:C):S	46
*=CC(C)C	45
*C(=O)NN	44
*N(C(C)=O)C(N)=O	44
*SC(:N):S	42
*N(C(C)C)C(C)C	41
*C(C(C)C)C(C)C	41
*C(C)C(*)C(*)O	41
*C(=O)C(=*)C	40
*C(CC)N(C)C	39
*N1CCC1	39
*C(=O)C(*)*	39
*C(CN)N(*)C	39
CCC(C)C	38
*CN(:C):C	37
*CC(*)C(*)=O	37
*C(=O)C(C)=O	37
*CC(=C)C	36
*SC(:N):[NH]	35
*C(=O)C(C)O	35
*=C(C(N)=O)C(:C):C	35
*S(=O)(=O)C(:C):S	34
*C(=O)C(C)(C)C	33
*C(C)C(*)C(*)C	33
*=CC(:C):O	33
*CC(*)C(:C):C	32
*C(CC)C(C)N	32
*=C(C)CC	31
*C(CC)CO	31
*C(CC)C(C)=O	31
CCC(=O)O	31
*C(=O)C(*)C(C)C	30
*CN(:C):N	30
*C(CC)(CC)C(C)C	29
*C(*)C(:C):C	29
*C(=O)CS	29
*C(C(C)O)C(C)O	29
*C(C)C(*)C(C)O	29
*=CCCC	28
*OCO	28
*C(O)C(*)C(C)O	28
*N(C(:C):C)C(C)C	28
*C(=O)C(*)C(:C):C	28
*C(=O)C(*)C(:C:C):C:C	28
*=C(CC)C(C)=O	28
*CC(C)(C)C	28
*C(CN)C(C)C	27
*=CC(:C):N	27
*OP(N)(=O)O	27
*N(CC)C(N)=O	26
*C1(*)CC1C	26
*C(=O)C(C)=N	26
*NC(C)=N	26
*N(C)C(:C):N	26
*N(*)C(N)=S	26
*N(C(:C):C)C(:C):C	26
*C(C)(CC)CC	25
*N(C(C)=O)C(C)C	25
*C(C)(C)CC	24
*C(CC)(CC)C(:C):C	23
*CC(:N):S	23
*C(=O)C(*)(C)C	23
*NC(:C):O	22
*C(=O)C(*)C(C)CC	22
*C(C(N)=O)N(*)C	22
*OC(C)C	22
*CCS	22
*C(C)C(*)CN	22
*CC(:C):[NH]	22
*=CC(C)O	22
*CC(*)CC	21
*C(CC)C(*)(C)C	21
*N(*)C(:N):S	21
*C1CNC1	21
*OCN	21
*=CC=*	20
*NC(=C)C	20
*C(C)(CC)C(C)C	20
*NS(N)(=O)=O	20
*C(C(C)=O)C(C)C	20
*SC(=N)N	20
*=CC(=*)C	19
*C(OC)C(C)N	19
*C(SC)C(N)=O	19
*C(CC)(CC)CC	19
*=C(C(:C):C)C(:C):C	19
*=C(CC)CC	19
*C(OC)C(C)(C)O	19
*C(O)C(*)CC	18
*C(CO)OC	18
*CC(*)C*	18
*C(C)C(*)C(C)C	18
*NC(:N):[NH]	18
*C1C(=O)NC1S	18
*C(=O)C(:N):N	18
C:C(C):C1:C:C:C:C:C:1:[NH]	18
*C1C(=O)NC1C	18
*C1(*)CC1	18
*=C(C(N)=O)C(N)=O	17
*C(C)C=*	17
*C(CC)C(=C)C	17
*C(NC)C(C)C	17
*C(C(C)O)N(*)C	17
*ONC	16
*=CC(:C):S	16
*C(CO)C(C)C	16
*C(CC)ON	16
*C1CC1*	16
*C1(C(:C):C)CC1	16
*CC(*)C(C)O	16
*C(CN)N(C)C	16
*=CC(=C)C	16
*=CC(:C):[NH]	16
*CS(*)(=O)=O	16
*N(CC)C(C)(C)C	16
*C(=O)N=C	15
*C(OC)OC	15
*C(=O)C(*)CO	15
*C(C(=O)O)C(C)C	15
*OP(=O)([O-])O	15
*C(C(C)C)C(C)O	15
*C(C(C)C)C(C)N	15
*C(C=C)OC	15
*C(C=C)CC	15
*C(=O)N(:C):C	15
*N(*)C(:N):N	15
*C(*)(CC)OC	15
*S(=O)(=O)C(C)C	15
*C(C(:C):C)C(:N):N	14
*C1CC1C	14
*C(C)C(:N):N	14
*CC(:N):[NH]	14
*C(*)CC	14
*C1CCC1	14
*CC(C)(C)O	14
*C1(*)CCC1	14
*C(=O)N(C)N	14
*CC(*)O	14
*C(C(C)C)N(*)C	13
*=C(CN)C(C)=O	13
CC1:C:C:C(O):C:C:1	13
*C(CS)NC	13
*C(=O)C(=C)O	13
CCCCC	13
*C1CC(*)N(*)C1	13
*=CC(N)=O	13
*C(CO)C(C)O	13
*C(=O)C(=*)O	13
*=C(CC)C(=O)O	13
*NC(=*)C	13
*C(=O)C(=*)C#N	13
*C(C)C(*)C(N)O	13
*C(C(N)=O)C(C)C	13
*C(O)C(O)C(C)O	13
*CC(=*)C	13
*C(C#N)CC	12
*OS(C)(=O)=O	12
*C(C(C)C)C(C)(C)O	12
*C(N=C)C(N)=O	12
*C(NC)C(C)O	12
*CC(=O)O	12
*C(OC)C(=C)C	12
*ON(C)C	12
CCCCN	12
*N1CCC(*)(*)CC1	12
*C(C)N(*)C(N)=O	12
*=CCN	12
*SS*	12
*OC(=C)C	12
*C(=O)C(*)CCC	12
*C(C(C)C)N(C)C	12
*N1CCN(*)CC1	12
*N(C(C)=O)C(N)=S	12
*N(*)C(C)C	12
*CN(C)C	11
*C(C)(CC)OC	11
*C(*)(NC)C(N)=O	11
*C(=O)C(N)=O	11
*NC(:C):[NH]	11
*C(=O)C(C)(C)O	11
*CC(C)=N	11
*=CC(:N):N	11
*C(O)C(:C):C	11
CCC(N)=O	11
*OC(:N):N	11
*NC(=N)S	11
*N(CC)S(N)(=O)=O	11
*=C(OC)C(C)=O	11
*C(C)C(:C):N	11
*C(C(=C)C)C(C)(C)C	11
*C1CC1	11
*C(=O)C(*)C(C)(C)C	11
*OC=C	10
CCC1:C:C:C:C:C:1	10
*C(C)C(C)O	10
*C(CN)NC	10
*NC(:N):O	10
*C(C(:C):C)P(=O)(O)O	10
*C(C)C(N)=O	10
*C(C)C(*)C=C	10
*C(C)N(*)C(C)=O	10
C:C(:C)OC	10
*CC=C	10
*=CC=N	10
*=CC(=O)O	10
*C(=O)C(=C)N	10
*C(C=C)C(C)C	10
*CC(*)(C)C	10
*C(C)C(C)C	10
*SC(C)=O	10
*C(=O)C(:N):O	10
*C1CNCCN1*	10
*=C(CC)C(:C):C	10
*C(C=O)CC	10
*C(CC)CS	10
*C(O)C(*)C=C	10
*C(CC)C(C)(C)O	9
*C(=O)C(C)(F)F	9
*N(C(C)=O)C(=S)S	9
*C(=O)C(C)S	9
*CC(*)C(=O)O	9
*C(C)(C)C(:C):C	9
*C(OC)C(C)CN(*)C	9
*C(C)C(=O)O	9
*=C(NC)C(N)=O	9
*=CC(C)N	9
*C(=O)C(:N):[NH]	9
*N(CC)CN	9
*N(C)C(:N):N	9
*C(OC)C(N)=O	9
*N(CC)S(C)(=O)=O	9
*OC(N)=S	9
*C(CN)C(C)O	9
*C(C)CO	9
*C(C)C(*)CO	9
*N(CC)C(C)=N	9
*CC(*)*	9
*C(=O)C(*)C(C)O	9
*N(CC)C(=N)N	9
*NC1:S:C(C):C(CC):C:1C(*)=O	8
*C(=O)C(=*)N	8
*C(CN)C(N)=O	8
*C(CO)C(:C):C	8
*CO*	8
*C(*)(C(C)C)C(C)(C)C	8
*C(C(:C):C)C(:C):N	8
*CCO	8
*C(=O)C(*)=O	8
*=C(C(C)=O)C(C)=O	8
*C(C(=C)C)C(C)C	8
*S(=O)(=O)C(:C):N	8
*C(C)N(*)C(:C):C	8
*N(C(C)=O)C(C)S	8
*CC(C)(F)F	8
*C(C)N(C)C(:C):C	8
*C(=O)NO	8
CCC1:C:C:C(O):C:C:1	8
*C(=O)C(:N):S	8
*NCN	8
*C1CC(O)C(O)C(*)O1	8
*C(C(N)=O)C(N)=O	8
*SC(=C)C	8
*C(C(C)N)C(C)O	8
*C(*)(OC)C(C)O	8
*C(C)N(*)C(C)C	8
*C1(C(:C):C)CCC1	7
*C(O)(CC)CC	7
*C1CC1(*)C	7
*N(C)C(=O)CC	7
*C1(NC)CC1C	7
C:C:C(O):C(:C)C	7
*C(C(C)C)C(C)(C)C	7
*N(C)C(=O)C1:C:C:C:C(N):C:1OC	7
*SC(N)=S	7
*N1CCCCC1	7
*=C(C(=O)O)C(:C):C	7
*N(C(C)=O)C(C)N	7
*C(CO)N(*)C	7
*N(CC)C(=O)O	7
*C(C(C)O)C(C)(C)O	7
*C(CC)(OC)C(:C):C	7
CC1:C:[NH]:C:N:1	7
*N(C)C(:N):S	7
*CC(F)(F)F	7
C=C(C)C(C)C	7
*OCP	7
*=CC(:C:C):C:C	7
*C(C)C(*)C(C)(C)C	7
*CC(C)S	7
*C(C#C)(NC)C(N)=O	7
*C(C)(C)C1:C:C:C:C:C:1	7
*C(C(C)=O)C(C)N	7
*C(OC)(OC)C(:C):C	7
C:C(:C):C(=O):N(:C)C	6
*SC(*)=O	6
*N(C(:C):C)C(:C):N	6
*C(=O)C(:C):[N+]	6
*C(C)CCC	6
*ON(:C):C	6
*OC1:C:C(CC):C:C:C:1O	6
*C(C(:N):N)C(:C):S	6
*C1C(C)CN1C	6
COC1:C:C:C(N):C:C:1CC(N)=O	6
*C(O)C(C)CN(*)C(C)=O	6
*N(C(C)=O)S(C)(=O)=O	6
*C(O)CC	6
*=C(CC)C(=C)C	6
*C(N=C)(C(:C):C)C(C)C	6
*CCCl	6
*CC(=C)N	6
*C(OC)C(C)=O	6
*C(*)(CC)CN	6
*SC(=N)S	6
CC1:C:C:C(F):C:C:1	6
*N1CCC1(*)C	6
*=C(CC)C(C)C	6
CN=C(N)N	6
*NC(=*)C(*)=O	6
*=C1CCCC(C)(C)C1	6
*CC(C)(C)N	6
*C(O)C(C)O	6
*CN(*)*	6
*C(C)(C(C)C)C(C)C	6
*C(CO)CO	6
*C(O)(CC)C(C)(C)C	6
*NC1:C:C:C:C:C:1C	6
*C(C)(CC)C(C)O	6
*C(C(:C):C)(C(:C):C)C(:C):C	6
*C(=O)CC(*)C(*)=O	6
*N(C(C)=O)C(=O)S	6
*=C(C(C)=N)C(N)=O	6
*C(N)C(=O)N(*)C	6
*[N+](C)(CC)CC	6
*=CC(C)(C)O	6
*C(C)C(O)C(*)C	6
*N(C)C(C)C	6
*C(C)(CC)CN	6
*C(*)C(C)(C)O	6
*=C(C)C(:C):C	6
NC1:C:C:C:C:C:1	6
*NC=O	6
*C(*)(*)C(:C):C	6
*C(*)(CC)C(N)=O	6
*CS(C)(=O)=O	6
*SC(C)C	6
*N(CC)C(C)N	6
*=CC#C	6
*N(C(C)=O)C(*)(C)C	6
*CC(C)Cl	6
*C(C(=C)C)C(C)(C)O	6
*NC=C	6
*OC1:C:C:C:C:C:1	6
*=C(N=C)C(N)=O	6
*N(*)S(N)(=O)=O	6
*C(=O)C(=C)S	5
C:C:C(OC):C(:C)O	5
*OC(:C):S	5
*C(OC)C(C)[N-]	5
*CCF	5
*C(C)(OC)C(C)C	5
*NC1:C:C:C:C:C:1	5
*C(C)C(*)C(C)N	5
*C(CO)C(N)=O	5
*=C(C)C(C)=O	5
*N1C(=O)C(=*)SC1=S	5
*N(C(C)=O)C(C)(C)C	5
*N(N=C)C(C)=O	5
*C(CN)CO	5
*C(C(C)O)C(C)(C)C	5
C:C(C):C(O):C(:C)C	5
*CC(C)F	5
*CC(*)C(:C):O	5
*CC(*)CN	5
*CC(*)C(C)C	5
*C(NC(C)=O)C(=O)NC	5
*NC(C)=S	5
*C(C(N)=O)N(C)C	5
*C(CC)C(C)(C)N	5
*CCP	5
*CC#N	5
*N(CC)C(=N)S	5
*C(N(*)C)C(C)(C)S	5
*N(C(=N)S)C(C)=O	5
*C(OCC)C(C)CN	5
CCCCC(C)OC	5
*OS(=O)(=O)O	5
*C(C(C)C)C(*)(C)C	5
*C(C)N(*)C(N)=S	5
*C(*)(OC)C(N)=O	5
*C(C)(C(C)C)C(C)O	5
*C(C)C(C)=O	5
*C(C)N(*)CS	5
*C(*)C(C)C	5
*C(C)C(*)C(C)=O	5
*C1CNC(*)C1	5
*OP(C)(N)=O	5
*C(=O)N(:C):N	5
*C1C(C)C1C	5
*C(CS)N(*)C	5
*C1CN(*)CCO1	5
*C(C(C)(C)C)C(C)(C)O	5
CC1:C:C:C(OP):C:C:1	5
*C(=O)N(C)O	5
C:C:C(OC):C(:C)N	5
*C(C(=O)O)C(:C):C	5
*C(C)C(*)C(C)(C)O	5
*NO*	4
*C(C)C(*)(C)C(C)C	4
*C1OC1*	4
*C(N)C(*)CC	4
*C(*)(CC)NC	4
*C1NC(=O)C1*	4
*C(SC)C(C)O	4
*C(C)N(*)CN	4
*C(OC)C(C)F	4
*=C1C(=O)NC1S	4
*C(C(:C):C)C(C)O	4
*N(CC)C(C)O	4
*C(C)CN	4
*=C(C(:C):C)C(:C):N	4
*C(C)C(*)N(*)C	4
*SC(=C)N	4
*N1CCCC2:C:C:C:C:C:21	4
*C(*)C(=O)O	4
*C(CO)C(=O)O	4
*CCBr	4
*C(*)(CC)C(C)(C)C	4
*S(=O)(=O)C=C	4
*C1CCC(C(C)C)C1(C)C	4
*N(C(=N)N)C(C)=O	4
*S(=O)(=O)C(F)(F)F	4
*NS(=O)(=O)O	4
*C(C)C(O)C=*	4
*OC(:C):O	4
*NCP	4
*C(*)(OC)OC	4
*C(=O)C1=C(C)NC(C)=CC1C	4
*C(C)N(*)C(*)C	4
*NC(C)N	4
*N(CC)C(:C):N	4
*C(C(=C)C)C(C)O	4
*C(C#N)(CC)CC	4
*C(*)(CC)ON	4
*C(SC)N(*)C	4
*C(S)N(*)CC	4
*C(C)C(*)C(N)=O	4
*C1CCC(=C)N(*)C1=O	4
*C(C)C(O)C(*)O	4
*C(CC)SC	4
C:C(:C)C1:C:C:C(C):C:C:1	4
*N(C(=O)O)C(C)C	4
*C(C)C(:N):O	4
*C(C(=C)C)C(C)=O	4
*=C(C(=N)N)C(N)=O	4
*NC(:N:C):S:C	4
*C(C)C=O	4
*C(O)C(C)(OC)C(C)N	4
*C(C=*)CC	4
*N(C)C(:N):O	4
*C1CC(O)C(*)C(*)O1	4
*=C(OC)C(N)=O	4
*=C(OC)C(=C)C	4
*NC1:C:C:C(O):C(O*):C:1	4
*CC(=*)F	4
*=C(CC)C(C)O	4
*C(C)(C(C)=O)C(C)=O	4
*C(O)C=*	4
*=C(C)C(C)C	4
*C1CC1(C)C	4
*C(C)(C)C(=O)O	4
*C(*)C=*	4
*C(*)(NC)C(C)C	4
*OC(:C:C):C(:C)O	4
*=CC(:N):[NH]	4
*C(CC)(CC)S(C)(=O)=O	4
*N(CN)C(C)=O	4
*=CC(=*)O	4
OC1:C:C:C:C:C:1	4
*N1C2CCCC1CC2	4
*C(C[N+])C(C)C	4
*=C(CO)C(C)=O	4
*N(C(=C)C)C(N)=O	4
*C(=O)C(F)(F)F	4
*C(C(:C):C)C(:C):S	4
*C(=O)C(*)(*)*	4
*=CC(C)=N	4
*C(CS)C(N)=O	4
*C(*)C(N)=O	4
*N1CCC1C	4
*C(*)C(:C):N	4
*N(CC)C(=C)N	4
*=C(C)C=N	4
*C1(C)C:C(:C)CCN1C(C)=O	4
*C(C)C(=O)N(C)C	4
*C(*)(C(=C)C)C(N)=O	4
*CC[N+]	4
*C(*)C(C)O	4
*C(*)(CC)C(=O)O	4
*C(O)(C(:C):C)C(:C):C	4
*=CC(C)(C)C	4
*C(C)C(*)CS	4
*N1CCC2:C:C:C:C:C:21	3
*C1C(C)CC1C	3
*C1(C(C)C)COC1C	3
CC1:C:N:N:N:1C	3
C:C:C(OC):C(:C)C	3
*C1CC1(*)C(:C):C	3
*=C1C(=O)NC(:C):C1:C	3
*C(CC)(CC)C(C)(C)C	3
*C(C(C)=O)C(C)(C)C	3
*C(C)C(*)(CC)C(C)O	3
*C(N(C)C)C(C)(C)S	3
*C(=O)C(*)C(*)=O	3
*N1CCC(C)(O)C1	3
*C(NC)C(C)(C)S	3
*CC(*)C(=*)C	3
*C(C)C(=*)C	3
*N(CO)C(:C):C	3
CC(O)N1:C:N:C2:C(N):N:C:N:C:2:1	3
*=CC(=C)O	3
*NC1:S:C(C):C(C):C:1C(*)=O	3
*N(C(:C):C)S(N)(=O)=O	3
*C(=O)C(=O)O	3
*C(=O)C(*)CCCC	3
*C(=O)CC=*	3
*=C(O)C(:C):C	3
*C1C(=O)NC1O	3
*CC1:C:C:C(O):C(O*):C:1	3
CCC1:C:C:C(N):C:C:1	3
C:C:C(C#CC(:C):C):C:C	3
*N(*)C(=S)S	3
*N(C(C)C)C(C)(C)C	3
*C(C(=O)O)C(C)O	3
*C(C)(OC)OC	3
*S(=O)(=O)C1:C(C):N:O:C:1C=*	3
*C1OC1C	3
*N(CN)CN	3
*CC(Cl)(Cl)Cl	3
C=C(C)C(=O)NC	3
*C(CC)C(*)(C)N	3
*C(C)C(*)N(C)C	3
*S(=O)(=O)C(:C:C):C(:C)Cl	3
*C(C(:C):C)C(:N):S	3
*C(CC)C(:N):N	3
*N(CC)C(:N):N	3
*C(NC)C(C)(C)C	3
*C(C)CCO	3
*C(N)C(*)OC	3
*C(C)N(*)C(=O)O	3
*C(C)(O)CC	3
*OC1:C:C:C(C):C:C:1	3
*C(C)C(*)OP	3
*C(CN)C(C)(C)O	3
*=C(C#N)C(:N):N	3
*C(O)C(C)(O)C(O)C(C)N(*)C	3
*C(C)C(C)(O)CC(C)CN	3
*N(C)C(C)CC	3
*C(O)(CC)N(C)N	3
*N(CC)C(*)(C)C	3
*N(C)C(*)(C)CC	3
*S(=O)(=O)C(:N):S	3
*C(C(C)=O)C(C)O	3
*C(N)C(C)(C)SC	3
*C(CN)CN	3
*C(CN)SC	3
*[N+](CC)(CC)CC	3
*N(C(=C)C)C(:C):C	3
*=CC(:N):O	3
*OS(N)(=O)=O	3
CCC(C)(C)CC	3
*=CC(:C):[N+]	3
*OOC	3
*C(=O)C1:C(N):S:C(C):C:1C	3
*N(C(=N)S)C(:C):C	3
*C(CC)C(O)O	3
*N(CCC)CCC	3
*C(C=C)NC	3
*=C(CN)C(C)C	3
*=C(C(C)=O)S(C)(=O)=O	3
*C(CC)C(:N):[NH]	3
*CN(*)C	3
*N(C(C)=O)C(:C):C	3
*N(C)C(*)(*)CC	3
*OP(N)(N)=O	3
*C1(S(C)(=O)=O)CC1	3
*=C(C(C)=O)C(:C):C	3
*=C(C#N)C(:C):C	3
*C(C)(NC)C(C)C	3
*=C(C)NC	3
*=C(CC)C(C)(C)C	3
*N(C(:C):N)C(:C):N	3
*C1CC2CC2N1*	3
*N(CC)C(=C)C	3
*=C(CN)C(C)=N	3
*NC(=S)S	3
*C(C)(C)C(*)(CC)C(C)C	3
*C(C)(C)C(*)(C(=C)C)C(C)(C)C	3
*C(SC)C(C)N	3
*C(C)C(C)C(O)C(C)(O)C(*)O	3
*C(C)C(C)CC(C)(O)C(*)C	3
*C(CCC)C(=O)O	3
*=C(C#N)C(C)=O	3
*=C(O)C(=O)O	3
*N(C(N)=O)C(C)(C)C	3
*N(C(=N)N)C(:C):C	3
*C(C(:N):O)C(C)C	3
*N(C(C)=O)C(C)(C)N	3
*C(=O)C[N+]	3
*N(C(:C):C)C(C)(C)C	3
*=CC(:C:C):C(:C)O	3
CN(C)C1:C:C:C:C:C:1	3
*C1CCN(C)C1	3
*C(=O)C=N	3
*N(CS)C(C)C	3
*C(C(C)O)C(N)O	3
*C(C(C)=N)C(N)=O	3
*C(*)C(*)C	3
*C(=O)CO	3
*C(NC)OC	3
*C(=O)C(*)(*)N	3
*N(C)C(=CCCC)C(*)(C)C	3
*N(C=C)C(=C)C	3
*C1(C#N)CC1	3
*=C(C)C(=O)O	3
*C1C(C)C1(C)C	3
*SC(C)=N	3
*C(=O)C(*)C(:C:C):C:N	3
*=C(NC)C(C)=O	3
*N(CN)C(:C):C	3
*C(CC)(CN)C(:C):C	3
*C(C=C)C(C)(C)O	3
*=C(N=C)C(=O)O	3
*C1CN(*)CC1*	3
*C(CC)(C(=C)C)C(C)C	3
*C(C)(N)C1:C:C:C:C:C:1	3
*C(CC)(OC)C(C)(C)C	3
*C([N-][N+])(OC)C(C)O	3
*C(*)(CS)C(C)O	3
*N(*)C(:C):S	3
*[N+](*)(*)C(:C):C	3
*C(C(C)=O)C(=O)O	3
*C(C(N)=O)N(*)S	3
*C(CS)C(=O)O	3
*C(NC)NC	3
*C(N)C(O)C(C)O	3
*=C(OC)C(=C)O	3
*C(CC)(C(:C):C)N(C)C	3
*C(CC)SS	3
*C(*)(C)C=*	3
*C(C)C(*)(CC)C(C)(C)C	3
*CN(C)O	3
*C(=O)C(*)CS	3
*C1(F)CC1	3
*N1CCN(C)CC1	3
*C(C(:C):C)C(C)C	3
*CC(*)C(C)=O	3
*NC(=*)C(=O)O	3
*OC(F)(F)F	3
*C(=O)C(*)CN	3
*OC(:N):S	3
*C(CC)C(:C):S	3
*N(C)C(=O)C1:C:C(N):C:C:C:1OC	3
*C(C)C(C)=N	3
*C(CO)N(C)C	3
*C1CCN(C)CC1	3
C:C:C(F):C:C	3
*C(C)(O)C=*	3
*C(C)C(O)C(C)O	3
*C1CC1(*)*	3
*C1(*)COC1	2
*N1CC(=*)C(=O)C(=*)C1	2
*C(=O)C1=C(C)NC(=C)CC1C	2
*C1COC(*)(*)CC1O	2
*C1OC(*)(*)CC(O)C1*	2
*NCC	2
*C(C)C(*)NC	2
*C1CN(S)C1*	2
*N(*)C(:C):O	2
*C(=O)C(:C:C):C:C	2
*C(O)(CC)OC	2
*CC(=C)S	2
*N(CO)C(C)C	2
*C1(C)CC(C)=C2NC(:C):C(:C:C)C23CCN(C)C13	2
*N1CCNCC1	2
*C(N)C(=O)N(C)C	2
*C(C)(C)CO	2
*CC(*)C(O)S	2
CC1:[NH]:C2:C:C:C:C:C:2:C:1C	2
*OP(C)(C)=O	2
*C(NC)SC	2
*C1NC(=O)C1(*)*	2
*C(CC)(C(C)O)C(C)(C)C	2
*=C(NC)C(C)=N	2
*SC(:C):O	2
*C(C)(C)C1:C:C:C:C(F):C:1	2
*SC(:C):[NH]	2
*C(C)C(N)CC	2
CCC(O)C(C)O	2
*C(C(C)N)C(C)(C)C	2
*C(C)(C(=C)C)C(C)C	2
*C(=O)N(:C):S	2
*=C(CN)C(=C)N	2
*N(C)C(N)=S	2
C:C(:C)C1:C:C:C:C:C:1	2
*C1CO1	2
*C1CC(:C):C(:C:C)CN1	2
*N(CN)C(=C)C	2
*C(=O)C(:C:C):N:C	2
*SC(=*)Cl	2
*N(*)C(=N)S	2
*C1CNC1*	2
*C(CO)C(=C)C	2
*N(C)C(=O)C(:C):C	2
*=C(C)C1:C:C:C(O):C:C:1	2
*C(C)(C(C)=O)C(C)O	2
*C(CC)(C(=O)O)C(:C):C	2
*N(C(=C)C)C(C)=O	2
*C1OC(N)C(O)C1O	2
*NC1:C:C:C:C(C):C:1	2
*C(C)(CO)OC	2
*C[N-][N+]	2
*=C(C)C=C	2
*N1C(=O)NC(*)(*)C1=O	2
CC=C(CC)C1:C:N:C:C(C):C:1	2
*OC(:C:C):C(:C)N	2
C:N:C1:C(:C):N:C:N:1C(OC)C(C)O	2
*C(*)C(F)(F)F	2
*C1C(*)C1F	2
*C1C(C)CN1*	2
*C1NC(C)C1C1:C:C:C:C:C:1	2
COC(C)(OC)C(C)=O	2
*C(C)C(*)(C(:C):[NH])N(C)C	2
*C(C(=C)O)C(C)O	2
*C(N)C(*)C(C)C	2
*C(C)N(*)C(=N)N	2
*C(C)(SC)C(N)=O	2
*C(=O)C(*)(C)CC	2
*C1OC1(C)C	2
*C(NC)N(C)C	2
*C(C(C)=N)C(C)N	2
*C1CCC(N(C)C)C(C)O1	2
*N(C(:C):N)C(C)C	2
*C(=O)C1:C:C(N):C:C:C:1O	2
*C[N+](:C):C	2
CN1CCOCC1	2
*C(CC)(C(C)C)C(C)O	2
*C(C)C(*)C(O)P	2
*=CC(C)S	2
*C1C(=C)CCC2C(*)(C)CCCC12C	2
*C1CC(C)CCC1=C	2
*C(=O)CC(*)C(:C:C):C:C	2
C:C:C(C#CC(C)C):C:C	2
*C(*)(CO)OC	2
*N(C)C1=CCCC1(*)C	2
*N(C=C)S(N)(=O)=O	2
*OS(=O)O	2
*C(C)C(*)(C)CC	2
*CC(*)C(:C):S	2
*C(CO)NC	2
*N(C(C)=N)C(C)=O	2
*COC	2
*C12COC1CC(O)C(C)(C)C2	2
CCN1:C(N):N:C2:C:C:C:C:C:2:1	2
*C(*)(OC)C(C)C	2
*C(C)(O)C(:C):C	2
*C(=O)C1:N:N(C):C(C):C:1C	2
*C(C(N)=O)(C(C)C)N(C)C	2
CC1CCCN1C	2
*=C(C(C)C)C(C)(C)C	2
*C(C(C)=N)C(:C):C	2
C:C:C(C):C:C	2
*C1C(=O)NCC(=O)N1*	2
*C(CN)C(C)(C)C	2
*C(CC)C(*)(C)O	2
*C(C)C(=N)N	2
*CC(*)CO	2
*OC=O	2
*C(C)(C)C(:C):N	2
*C1CC(C)C=C(C)O1	2
*C(=O)C(C)(C)N	2
*OC(:C:C):C:C	2
*N1CC(=*)C(=O)NC1=S	2
*C1C(C)CC1O	2
*C(C(C)=O)C(N)=O	2
*C(C)(CC)C(C)(C)C	2
*C(C)(O)C(C)O	2
*C(C(N)=O)C(C)N	2
*C(=O)C(=N)N	2
*C1(C(:C):N)CC1	2
C:C1:C:C(=O):N(C):C:N:1	2
*C(C)C(C)(CC)C(C)C	2
C1:C:C:C:C:C:1	2
*SC(:C):S	2
*C(OC)(C(N)=O)C(:C):C	2
*C(C)C(*)C	2
*C(CN)C(C)=O	2
*C1CCC2C(CC)C(C)CCC12C	2
*CC(*)(*)C	2
*OC(C)=N	2
*=C(C(C)=O)C(C)C	2
*C(=O)C=C	2
*C(*)(C(=O)O)C(C)C	2
*C(C(C)F)N(*)C	2
*N1CCOC1(C)C	2
*OC(=*)C	2
*NC1:N:[NH]:C2:C:1CN(*)C2(C)C	2
*C(=O)C#C	2
*C(CC)(C(C)C)C(C)(C)C	2
*C(C#C)(OC)C(C)O	2
*CC=O	2
*CC(=C)O	2
*N(CC)N(C)C	2
*N(CC)C(*)(*)C	2
CC1COC2:C(N):C:C:C3:C(=O):C:C:N1:C:2:3	2
C:C:C(Br):C:C	2
*=CC(C)(Cl)Cl	2
*SC1:N:C(=O):N(C):C:C:1C	2
*C(*)(CC)C(C)=O	2
CC(N)C(=O)NCC(N)=O	2
*C(N)C(=O)NC(C)C(N)=O	2
*N(C(C)=O)S(N)(=O)=O	2
*C(CO)N=C	2
*C(CS)OC	2
*C1CC2CCCCC2N1*	2
CCC1:C:C:C:C:C:1C	2
*C(N)C(*)NC	2
*C(C)C(C)C(C)(C)O	2
*C(CC)(C(C)=O)C(C)C	2
*=CC(:N):S	2
*C(CN)C(:C):C	2
*C(CC)(CC)N(C)C	2
*C(=O)SC	2
*C(*)(CC)N(C)N	2
*C1(*)CO1	2
*C(OC)(C(C)O)C(C)(C)C	2
*CNC	2
*N1CC(N(C)N)N(C)CC1=O	2
C=CCN(C)N	2
*C(C)CC=*	2
*=C(NC)C(:C):C	2
*N(*)C=O	2
*C(CC)(C(C)C)N(C)C	2
*NC1:C:C:C(C):C(O*):C:1	2
*C(C)C(*)CC(C)C(C)=O	2
*N1CCCC(N)C1	2
*C(C)(C)C(C)C	2
*C(C)C(:N):S	2
*N1CCC(C)(C)C1	2
*C(*)C(C)(C)C	2
*OC(=C)O	2
*N1CCC(=*)CC1CC	2
*C(NC)C(C)N	2
*C(C)C(*)C(=O)O	2
*C(OC)C(C)(C)C	2
*CC(=N)N	2
*C(=O)C(*)N	2
*C(C)C(*)O	2
*C(C)(NC)C(N)=O	2
*C(C(:C):C)C(F)(F)F	2
*C(=O)C(*)(*)C(F)(F)F	2
*N(C#N)C(:N):N	2
*C(C)(C(C)C)C(C)(C)C	2
*N(C(C)=O)C(=O)O	2
*C(O)C(C)(O)C(O)C(C)C(C)=O	2
CC(C)C(=O)C(C)C(O)C(C)(C)O	2
*=C(C(C)=O)C(N)=O	2
*C(C)(CO)N=C	2
*C(C)N(*)CO	2
C:N:C1:C:C:C:C:N:1:C	2
COC1:C:C:C:C(C):C:1	2
*C(NC)(C(N)=O)C(:C):C	2
*C(O)C(*)N(C)C	2
*C(=O)C1:N:O:C(C):N:1	2
*C(C(C)C)C(C)(O)O	2
*N1CCC1=O	2
*C(=O)C(Cl)Cl	2
*N(C(=*)C)C(N)=O	2
*N(C)C(=O)C(=*)N	2
*N(C)C(=O)N(*)C	2
*C(CC)N(C)N	2
*OC(:N):O	2
*C(CN)C(*)(C)C	2
*N(CC(C)C)C(C)CO	2
*C(C)CN(C)C(=O)C(:C):C	2
*C(*)C(:C):S	2
*OC(:C:C):C(:C)C	2
*C(C)C(*)C(=C)C	2
*N(C=C)CC	2
*C1C(C)(C)CC1(C)C	2
*C(C)CC=C	2
*C(N)(CC)C(=O)O	2
*C1NC(*)(*)CO1	2
*C(OC)N(*)C	2
*C(O)N(*)CC	2
*C(C(=C)C)C(N)=O	2
*CC1:C(C):[NH]:C2:C:C:C:C:C:1:2	2
*C(F)(F)C(F)(F)F	2
*C(CC)N(C)P	2
*C(=O)C1C(:C):CCCN1*	2
*OC(=N)S	2
*=CCO	2
CC1:C:C:C(N(C)C):C:C:1	2
*C1CC(*)(*)OOC1(*)*	2
*C1CC2CCC1N2*	2
*N1CC(:C):C(:C(:C)C)C1=O	2
*C1CCC1C	2
*C(CO)C(=*)C	2
*C(C)C(=*)C(=O)O	2
*C(C=C)N(*)C	2
*CSC	2
*C(C(C)=O)C(:C):C	2
*C1CC(O)C(O)CO1	2
*C(OC)(OC)OC	2
*=CC(C)Cl	2
*C(*)C[N+]	2
*C(*)(CN)NC	2
CC1(C)CC(N)CC2:C:C:C:C(O):C:21	2
*C(CS)C(C)O	2
*C(OC)C(=O)O	2
*=C(CC)C(=C)N	2
*C(C)C(C)N	2
*=CC=C	2
*C(CC)(CC)N(C)O	2
*SC(C)N	2
*C1(C)CC1(Cl)Cl	2
COC1:C:C:C:C:C:1O	2
*=C(CN)C(:C):C	2
*C(=O)N(:N):N	2
*C(C(=N)O)C(C)C	2
*C(C(C)O)C(O)O	2
CN1:C:N:C2:C:C:C:C:C:2:C:1=O	2
*N1CCC(C)(C)CC1	2
*=C(C(=C)O)C(=O)O	2
*C(CC)C(:C):N	2
*N(C(:C):C)C(C)O	2
*C(*)CO	2
*=C(C=C)C(:C):C	2
*C(C(:C):S)P(=O)(O)O	2
*N1CC(CC)(CC)C(:C):CC1C	2
*C1(C)C(C)CCCC1O	2
*C1CN1P	2
*CC(*)C(*)C	2
CC1:C:C:C(Br):C:C:1	2
*NC(=N)O	2
*=C(C(C)=O)C(=O)O	2
*C(CN)(C(C)=O)C(C)N	2
*C(C)C(C)(C)C	2
*C(C)C(F)(F)F	2
*C(C)CCC=CC	2
C:C:C(Cl):C(:C)C	2
*C(*)(CO)CO	2
*C(C)(C)C(C)CC	2
*=CC#N	2
*C(N)(CC)CN	2
*N(*)C(=N)N	2
*C(C)C(=O)N(*)C	2
*N(C)C(:C):S	2
*C(C#N)C(:C):C	2
*C1OC1(*)C	2
*C1C(*)C1C	2
*=C(F)C(:C):C	2
*CC(=*)O	2
*N1CCCC(O)C1	2
*N1CC1	2
*C1CCC1(*)N	2
*C(O)C(*)C(C)N	2
*N(*)C(=N)O	2
*N1CCC:C(:S)C1	2
*=C(C(=O)O)C(C)O	2
*C(=O)C(*)C(C)(C)C(:C):C	2
*C1OCC(O)C(*)C1O	2
*C(N)C(=O)NC	2
*C1CC2CN(*)CC2N1*	2
*C(C)C1(C)CCC(C)CC1C	2
C:N(:N)C1:C:C:C:C:C:1	2
*C(C(C)O)N(C)C	2
*N(*)C(O)=S	2
*C(=O)C(=*)C(:C:C):C:C	2
*=C(CC)C(N)=O	2
*C1C(=O)CC1C	2
*N(*)C(=C)C	2
CC1:C:C:C(Cl):C:C:1	2
*C1CC1(*)N	2
*=C(C(C)C)C(C)C	2
C:N:N(C):C(:C)C	2
*CS*	2
*C(CC)(C(C)C)C(C)C	2
*C(NC)C(=O)O	2
*C(*)(NC)C(=C)C	2
CCCC(=O)O	2
*N(CC)CO	2
*C(=O)N(:C):O	2
*N(*)CN	2
*N(CC)C(C)(C)O	2
*NC1:C(C):O:C2:C:C:C:C:C:1:2	2
*N1CCOCC1	2
*C1C(O)COC(O)C1O	2
*SC=C	2
C=NOC	2
*C(C(=O)O)C(C)(C)N	2
*C1CC(*)C(*)C(C)(C)O1	2
*C(*)C(Cl)(Cl)Cl	2
*C(C=*)C(C)C	2
*C1C=CC(*)(*)OC1*	2
*C1(CC)CC1C	2
*=C(CC)C(C)=N	2
*=C(OC)C(:C):C	2
*C(*)(CC)C(C)C	2
*N(*)C(:N):[NH]	2
*C(C=C)CN	2
*C(OC)(C(C)=O)C(:C):C	2
*N1C(=O)CC1C	2
CC(C)C1:C:C:C(O):C:C:1	2
*ON(:C):N	2
COC1:C:C:C(C):C:C:1	2
*C(*)(C(N)=O)C(N)=O	2
*C(CC)(CC)OC	2
CC1:C:C:C:S:1	2
*C(C)C(C)CC	2
*C(=O)CP	2
*C1OC(*)(*)C(O)C1O	2
CC1:C:C:C:N:C:1	2
*=C(C=C)C=C	2
*C(*)(NC)NS	2
*C(CN)C(C)N	2
C:C(:C)C(F)(F)F	2
*C1N(*)C(=O)C1(*)*	2
*C1OC(*)(*)CC(N)C1*	2
*C(=O)C(*)C(*)C=*	2
*C(*)(CC)CO	2
*C(C)(N)C(*)(*)C(=C)C	2
*N(*)C(C)=N	2
*OO*	2
*C(CC)(CC)C(C)N	1
*CN(C)S	1
*N1C=C(C)CC(C)=C1	1
C:O:C1:C:C(OC):C:C:C:1:C	1
C=C(N)CC1:C:C:C:C:C:1	1
CC1CCCC(C)C1C	1
*C(=O)C1=C(C)NC(=C)C(*)C1C(:C:C):C(:C)Cl	1
*C(CC)(C(=C)C)C(C)O	1
*=CCF	1
CC1:C:C:C:C:N:1	1
*N1CCN(CC)C(C)C1	1
COC(F)(F)F	1
*ON=[N+]	1
*N(:C:C):C(:N)=O	1
COC1:C(C):C:C(C):C:C:1C	1
CC=C(CO)CC(=O)OC	1
C=C(C)C(O)(CC)C(C)C	1
*CC(N)P	1
*SC(:C):[N+]	1
*N(C)C(:C:C):C:C	1
CNC(=O)C(N)CSS	1
C:C:C1:C(:C)NCC2:C(C):N:C:N:21	1
*C1NC(=O)C(*)(*)NC1=O	1
CC1:C:N:C:C(Br):C:1	1
*OC1:C:C:C:N:C:1	1
*C1CCN(*)C(=O)C1	1
*C(=O)NC	1
*C(C=C)CS	1
*C(CC)(C(:C):C)C(:N):S	1
*C(=O)CN1:C:N:C(:C):C:1:N:C	1
CN1CCCC1C(N)=O	1
*NP(C)(=O)O	1
C:[NH]:C1:C:C(Cl):C(N):C:C:1:C	1
*N(CO)C(C)=O	1
*C(CC)C(:N):O	1
*=CC(:C:C):C(:N)O	1
*NC1:C:C:C(C):C(O*):N:1	1
*C(C)N(:C):N	1
CCN(O)C=O	1
C:C(:C)C(O)=C(C)C	1
*=C(C)C(C)F	1
*C1CC(C)C2(C(C)C)OOC(C)(C)OC2O1	1
*C(CC)C(*)(O)F	1
*C(C)C(*)(F)OC	1
*C(:C(C):N):C(C):O	1
CC1(C)CC(O)C2:C(:C:C:C:C:2:O)O1	1
*C1C(*)(O)CC(C)(C)C2N(C)CC=CC21*	1
C:C(:C)CCN(CC)CC	1
*C(=O)C(CC)(C(:C):C)C1:[NH]:C(:C):C(:C):C:1CC	1
*=CC=O	1
CC1=CC(C)C(C(C)(C)C)CC1=O	1
*SC1:N:N:C(:C):C(:C(:C):C):N:1	1
*C(C)(O)CO	1
*C1N(C)CC1(*)*	1
*C1N(C(:C:C):C:C)C(=O)C1(*)*	1
*C(=O)C(=C)F	1
COP(C)(=O)O	1
*CC(C=*)CC(*)=O	1
*N(C(:N):N)S(C)(=O)=O	1
*CS(=O)O	1
*N(CC)CS	1
*N(C(C)=O)N(C)C	1
*C1CCC(N)O1	1
*=C(C(C)=O)N(:C):N	1
C:C(C):C(OC):C(:C)=O	1
CCN(C)C(C)C	1
*C1(C)C=C(C)C2CC21	1
*SC(:N:C):S:N	1
CCC1C2:C:C:C:C(O):C:2CCC1N	1
CSCCCSC	1
NC1:C:C:C:C(S):C:1	1
*S(=O)(=O)N(:C):C	1
*C1(C(:C):C)C(C)CC1C	1
*C(C)C(*)C(*)N	1
*C(CC)(C(C)=O)C(C)=O	1
*C(C(C)=O)(C(C)=O)C(C)(C)C	1
*C1(C(C)O)CC1C	1
*SC(:N:C):S:C	1
*N1CCC(:C:C):C1:C	1
C:C(:C)C1:C:C:C(N):C:C:1	1
*C1CN(C)C1*	1
*C1CCN(C(:C:C):C:C)C1	1
*C(=O)N(C)C	1
CC1:C:C:C(C):C:C:1	1
C:C:C(F):C(:C)O	1
*C1(C)CCCC2(C)C1CCC(C)(O)C2C(C)O	1
*C(C)C1(C)OC(:C:C):C(:C)CC1C	1
*C(=C(C)C)C(*)C	1
*C(=C)C(*)CC	1
*C(OC)C(*)(C)O	1
*C1C(O)C2(*)OCC(*)(O)C1(*)O2	1
*C1C(O)C(*)(O)OC1(*)C(*)(C)O	1
*C1C(O)C(*)(OC)OC1(*)C	1
*C(O)C(*)(O)C(*)(C)O	1
*C1(O)CCC1	1
CCC1:C:C:C:C(F):C:1	1
*C(CO)(CO)CO	1
*N1CC1P	1
*C1COC2:C:C:C:C:C:2N1*	1
*C1CCC(C)(C(C)C)C(C)C1	1
*=C(C)CCC	1
*N1CCOCC1(C)C	1
CNC1:C:C:C(O):C:C:1	1
*C1C(C)CC1(C)C	1
*=CC1:C:C:C(C):O:1	1
*NC1:C:C(C):N(C(:C):C):N:1	1
C:N:C(:C(:C)C)N1CCOCC1	1
*C(=O)C(*)C(:C):O	1
CC(N)C1:C:C:C:C:C:1	1
*C(C(:C):[NH])N(*)C	1
*=CC(CC)CC	1
*OC1:C:C(C):C:C(O):C:1O*	1
*N(C)C=C	1
*C1CC(*)C2OCOCC2O1	1
*C(CC)(CC)C(:C):N	1
C:C:C(I):C(:C)O	1
*C(=O)C(C)(C)S	1
*C(C(:N):S)C(C)(C)O	1
*=C(C(:C):C)[N+](=O)[O-]	1
*C(=O)C(C(C)C)C(C)O	1
CC(C)C(C)C	1
C:C:N(C):C(:C):C	1
*C1C(C)C1(*)C	1
*C1C(C)C1(*)CN	1
*N1CC(C)CC(O)C1CC	1
*=C(C(:C):C)C(:N):N	1
C:C:C1:C(:C)OCO1	1
*C(CS)N=C	1
*=C(NS)C(:C):C	1
*C(CC)(C(:C):C)C(:C):N	1
*C(C(:C):S)C(:C):S	1
*C(=O)C(*)C(O)C(:C):C	1
*OC(C)=S	1
*=C(C)C(O)=S	1
*NC1:C:C:C(O):C(N*):C:1	1
*C1CN(*)C1=O	1
*C1CN(*)C1*	1
*=C(CN)N(C)C	1
*SC1:C:C(:C):C(:N:C):S:1	1
*N(C(=N)N)C(:C):N	1
*N(C(=N)N)C(C)O	1
*NC1:N:C(:C):C(:C):S:1	1
C:C:C(C#N):C(:C)O	1
*C(C)(C)C(*)(C)C(N)=O	1
*C1(C)C(=O)N:C(:C)C2N(C)CCCC21*	1
C:C(C):C(:O:N)C1:C:C:C:C:C:1	1
*C(C)C1CCCCC1C	1
*C(C(O)O)C(C)(O)O	1
*C(C)NC(=O)CCS	1
*C1CC(=*)C(=O)N1*	1
*N(C)C(=O)C(=*)C	1
*CC1:C:C:C:C:C:1O	1
*N(C(:C):C)S(C)(=O)=O	1
*=C(N=C)C(=C)P	1
*C(C)(C(=C)C)C(C)(C)C	1
*C(C)CCOC(=*)C	1
*C(C)C(=*)CC	1
*OC1:C:C:C:C(Cl):C:1OC	1
*C(=O)C1:C:C(C):C:C:N:1	1
*=CC(=C)S	1
*N1CCCC1C(:N):S	1
C:N(C):C1:C:C:C(C):C:C:1:N	1
*=CC1:C(C):C:[NH]:C:1C	1
CCC(C)(C(C)C)C(C)(C)O	1
*C1OC2(C)CC(O)C(C)C1(*)C2*	1
*C(C)C(C)(OC)C(*)C	1
*C(C(*)(C)C)C(C)(C)O	1
*=C(CC)C(:N):N	1
*C(=O)C(Cl)(Cl)Cl	1
*C(=O)C1:C:C(:C):C:O:C:1=O	1
*C(C(N)=O)N(C)N	1
N:C(:N)C1:C:[NH]:C2:C:C:C:C:C:1:2	1
C:C:C(C):N(:C):C	1
*NS(=N)(N)=O	1
*N(C)C1:C:C:C:C:C:1	1
*C(CSS)C(=O)NC	1
*N1CCC(C)(O)CC1	1
*C1CN(C)CO1	1
*OP(C)(=O)[O-]	1
*C(C(:C):C)P(=O)([O-])O	1
*C(C(C)N)N(*)C	1
C:C:C(C#CC(:C):C):C(:C)O	1
*C(C)C(=C)C	1
*C(C)(C(:C):C)C(:C):C	1
*C1CC(O)C2OC(C)OC2O1	1
*C(C)CS	1
*C(C)(C)CS	1
*CC(:C:C):O:C	1
*C(Cl)(CC)CN	1
*N(C(=C)C)C(C)=S	1
*N1CC(CC)(CC)OCC1=O	1
*C(CC)(C(N)=O)S(C)(=O)=O	1
*=C(CC)[N+](=O)[O-]	1
*C1COC1	1
*C(SC)C(C)=O	1
*C(O)(CC)CO	1
*C(=O)C(*)CCl	1
*=C(C=C)OC	1
*C(O)C(*)N(*)C	1
*C(N)C(*)C(N)=O	1
*=CC(:C:N):N:C	1
*=C(C(N)=O)N(C)C	1
*C1(C)CCCC2(C)C1CCC(C)(C)C2C(C)=O	1
*C1(*)OC(:C):C(:C:C)O1	1
*NC1:C:C:C:C(C(*)=O):C:1	1
*C(C)(O)C(*)(CC)C(C)C	1
*C(C)(C)C1(*)OC1C	1
NC1:C:C:C(S(N)(=O)=O):C:C:1	1
*CC(*)CS	1
*N(C)C(C)(C)C(:C):N	1
*C(OC)(C(C)=O)C(C)O	1
*CC1:C:N:C(N):C(C(N)=O):C:1	1
*N(C)CC(C)N(*)C(:C):N	1
*OC1:C:C:C(C):C(CC):C:1	1
*C1(C(:N):[NH])CCC1	1
*N(:C(:C)=O):C(:N)=O	1
*C(CC)(CC)S(C)=O	1
*CC(*)C(:C):N	1
*N(C=O)C(:C):C	1
*C(CC(=O)O)C(:C:C):C:C	1
*N(CC)C(C)=S	1
*C1C(C)COC(C)C1O	1
*N(C(=C)C)C(=C)C	1
*SC1:N:C(S):N:C(C):C:1CC	1
C:C(C):C1:C(:C)OP(=O)(O)OC1	1
*OC1:C:C:C(:C):C(:O:C):C:1	1
*C(CS)N(C)C	1
C:C(:N):N(C1:C:C:C:C(C):C:1):C(C):N	1
N:C1:C:C(N):N:C:N:1	1
*N1CC(CC)N(*)CC1C	1
*C(C)(C#N)C(C)C	1
*C1OC2COCOC2C1*	1
*N(C)C(=NC)C1CC1	1
*C(C)C(=O)C1(C)C(O)CCC(*)(C)C1C(*)C	1
C:C(:C)C1:C:C:C:C:C:1C	1
*C1CC(O)C(O)C(O)O1	1
CC(O)N1:C:C:C(=O):[NH]:C:1=O	1
*N1CC(C(C)C)C1C	1
*C(CC)([N-][N+])C(C)O	1
C:C1:[NH]:C2:C:C:C:C:C:2:C:1:C	1
*C(C)(OC)C(N)=O	1
*C(C)(C#C)CN	1
*N1CC(C)C(OC)C1	1
*C1CCC(C)(C)C1C=*	1
*N(CC(C)C)C(=O)C(:C):C	1
*C1OC(C)=CC(C(:C:S):C(:C):C)C1*	1
*C(=O)C1=CCC(*)C(*)O1	1
*C1CN(*)CCN1	1
*CON	1
*C(=O)N=N	1
*C1CC(*)C(*)O1	1
*CC1:C:C:C:C:C:1F	1
*C(=O)C1:C:C(C):C:C:C:1O	1
*C(CC)(C(:C):C)C(:C):C	1
*C(C(=C)C)C(C)N	1
*C(NC(=O)C(C)N)C(N)=O	1
CC#CC1:C:N:C:C(C):C:1	1
CC1:C:C:C:C(N(C)C):C:1	1
CCC1:C:C:C(C):C:N:1	1
C1:C:C:N:C:C:1	1
*NC1:C:C:C:C(O):C:1	1
*N(*)C=C(C(C)=O)C(:C):C	1
C:N:C(:C(:C)C)N1:C:C:C:N:1	1
C#CC1(C(:C):C)C2CCCC1C2	1
*=CC(=*)C(:C):C	1
CN(C)C1:C:C:N:C:C:1	1
*CC(*)C(N)=O	1
COC1:C:C:C(C):C:C:1O	1
C:C(:N)NC1:C:C:C:C:C:1	1
C:N:C(:C(:C)O)N1CCCCC1	1
*C(=O)C(*)C(C)C(:C):C	1
*C(OC)C(=C)N	1
*NC1:N:C(O):N:C(:N):C:1:N:C	1
CN1:C(N):N:C2:C(N):N:C(O):N:C:2:1	1
*C(=O)CC(C)O	1
*C1CC(O)C1O	1
*C(=O)C=O	1
C:C(C):C1:C:C:C:C:C:1:C	1
*C(C)OC1OC(C)(C)OOC1(C(C)C)C(C)C	1
*NC1:C:C:C(:C):C(:C:C):C:1OC	1
*C(C)CN1:N:C:N:C:1CN	1
*C1CCC(=*)CC1(*)O	1
CCC1:C:[NH]:C2:C:C:C:C:C:1:2	1
*=C(C=O)CC	1
*C(OC)(C(C)C)C(C)O	1
*NN(:C):C	1
*C(CC)C(C)Cl	1
*N1CCC(:N):C(:[NH]:C)C1	1
*C(CC)P(=O)(O)O	1
*N1CCC(:C):CC1C	1
*=CC(C)(F)F	1
*C(C)(C)C(C)(C)C	1
*N1C(=O)C(=*)NC1=S	1
C:C1:C:C:C:C:C:1:C(:N)=O	1
*C(=O)C(=*)[N+]	1
*C(=O)C(=*)[N+](=O)[O-]	1
*OCS	1
*CC1:C:N(:C):C(:N:C):S:1	1
*C1C2OC(C(:C):O)(OC:C2:C)C1*	1
C[P+](C)(N)C#N	1
*N(CN)C(N)=S	1
*C(C)(O)C(C)=O	1
*C1CNC(*)CN1	1
*C1C(=O)NCCC1(C)O	1
*C(=O)CN(:C:N):C(:C)=O	1
*=C(C)CO	1
*CCI	1
CC(O)N1:C:N:C2:C(N):N:C(N):N:C:2:1	1
CC1OC2(CCCCO2)C(C)C1C	1
*C1CC(*)C(C)(C(C)C)C(C)C1	1
*N(C)C(=C)C	1
*C(C)C(OC)N1:C:C:C:[NH]:C:1=O	1
*C(CC)(C(C)=O)C(C)N	1
*C1(C(C)=O)C(=O)CC1(C)O	1
*C1(C(N)=O)C(=O)CC1(C)O	1
CC(=O)N(C)C(C)C	1
*N(C(=C)C)C(C)C	1
C:C(:C)C(*C(=O)NC)SC	1
CC(C)(N)C(N)=O	1
*C([N+])C(O)C(C)(C)C	1
C:C:C(CC):C(:C):O	1
*C(C)C(=O)C(*)C	1
*=C(CC)C(:N):[NH]	1
*C(=O)C(C)[N-]	1
C:C(:C)C1:C:C:C(N):N:C:1	1
*=C(C#N)P(=O)(O)O	1
*SC(F)F	1
C:N(C):C1:C:C:C(S):C:C:1:N	1
*C(CC)N=C	1
*CN(*)C(:C):C	1
*C(=O)C(=*)C=O	1
*C(=O)C(C)[O-]	1
*C(CC)C(C)[O-]	1
*C1CC(*)(*)N(*)C1C	1
CC(N)C1:C:C:C:S:1	1
*C(NC)(C(N)=O)C(C)(C)O	1
*C(CC)(CN)C(=C)C	1
*C1OCCC(O)C1O	1
CCN1:C(C):N:C2:C:C:C:C:C:2:1	1
*C(CC)C(C)F	1
*C1(C)COC1	1
*C(C)C(*)C(:C):S	1
*C1CC(=NO)N(*)C1	1
*NC1:C(C):[NH]:C2:C:C:C:C:C:1:2	1
*C(CO)(C(:C):N)C(C)C	1
*C(=O)C(=O)C=*	1
*OC(C)O	1
*C(N=C)(OC)C(:C):C	1
*C(F)(C(F)(F)F)C(F)(F)F	1
*CC(*)C(Cl)(Cl)Cl	1
*C(C)C1C=COCC1(C)O	1
*N(C(C)C)C(C)(C)O	1
*C(C(=O)O)C(*)(C)C	1
*C(C)C(*)(C(C)O)C(C)(C)C	1
*OC1:C:C:C(:C):C(:C:C):C:1	1
*OOS	1
*C1=CC=CC=[N+]1	1
CN1CCC(O)CC1	1
*C(C)(C)C1:C:C:C(Br):C:C:1	1
*C(=O)CC(=*)N(:N:C):N:C	1
*=C(C#N)CS	1
*C(OC)(C(C)O)C(C)O	1
CC1CC2CCC(C1)N2C	1
*C(C)(C)C#C	1
*C(C(C)O)C(C)P	1
*C(C)CCN	1
*N(C(N)=S)C(:C):C	1
*C(CC)(OC)C(C)O	1
*C1CC(C)CC(C)(C)C1CC	1
NCC1:C(F):C:C:C:C:1F	1
*C(C)(O)C1(C)CCC(C)CC1C	1
*=CC(:C:N):C(:C):C	1
*N(C(C)=O)C(:N):N	1
*N1CC(=O)N(*)C(=O)C1	1
*C1CN(*)C(=O)CN1*	1
*C(N=C)SC	1
*N(CC)CCC(:C):C	1
CC(C)(C)N1:C:C:C(=O):C2:C:C:C(N):C:C:2:1	1
*C(NN)C(N)=O	1
*C(=O)CCl	1
*N(C=S)N(C)C	1
C:C:C(C1:C:N:C:C(C):C:1):C(:C)Cl	1
*C(C(:N):[NH])C(Cl)(Cl)Cl	1
*S(=O)(=O)C1:C:C(C):C:C:C:1C	1
NC1:C:C:N:C2:C:C:C:C:C:1:2	1
*C1CCC(:C:C):C1:C	1
*NC(O)=S	1
*C(=CC)CC	1
*C(=O)C1:C:C:C(S):C:C:1N	1
*N(C)C1=CC(=O)C(:[NH]):CC1(C)C	1
CC1:C:C:C(S(N)(=O)=O):C:C:1	1
*OC(:C:O):C(:C)=O	1
C:S:C1:C:C:C:C:C:1:N	1
C=NCC	1
*C(N)C(:N):S	1
*[N+](C)(C)NC	1
*C1(C)C=CC:C(:C)O1	1
*C1(C(S)S)CO1	1
*N(C(C)=N)N(C)C	1
*=C1C(=O)N(C)NC(=N)C1(C)C	1
*NC1:C:C:C(:C):C:C:1O	1
*C(C)(CC)N(C)C	1
*C(N)C(*)CN	1
*C1CNS(=O)(=O)N(C)C1	1
*CN(:C):[NH]	1
*C(C(C)C)C(C)(C)N	1
*N(C(=*)C)C(C)=O	1
*C(C)(C(C)=[N+])C(:C):C	1
*C1(C)C(C)=[N+](C)C2:C:C:C:C:C:21	1
*N(C)CN	1
C:C:C(SC(:C:C):C(:C)N):C(:C)C	1
*C1(C(C)C)CC(C)CCO1	1
*N(CCC)CCN	1
*N1CCC(:N):C(:S:C)C1	1
C:C(:C)C1:C:N:C(O):C(C(N)=O):C:1	1
*N(C)C(=O)C(C)N	1
C:C(O):C(Cl):C(:C)Cl	1
CC1=CCC2:C:C:C(Cl):C(Cl):C:2C1=O	1
*NC(P)P	1
*C(=O)C1:C:C(C):C:N:1C	1
*C(N)C(=O)NC(*)C(N)=O	1
*=C(CC)NC	1
*C(=O)C(:S:C):C(:C)Cl	1
*NC(=*)C(:N):[NH]	1
CC1:N:C2:C:C:C:C:C:2:S:1	1
*=C(NN)C(C)=O	1
*C(C=C)C(C)O	1
*C(CC)(C(:C):[NH])C(C)N	1
*=C(C)N(C)C	1
*NS(=C)(C)=O	1
*C1CN(*)CC(C(:C:C):C:C)N1*	1
CC1:C:C:C(CP):C:C:1	1
N:C(=O):C1:C:C:C:C:C:1:N	1
*S(=O)(=O)C1:C:C:C(:S):C:C:1	1
*NC1:C(C):S:C2:C:C:C(S):C:C:1:2	1
*C(CC)[N+](*)(C)C	1
*C(C=C)C(N)=O	1
*C(C)C(*)(O)C(C)N	1
*C(C(*)(C)C)C(*)(C)O	1
*C(C)C(*)(C=C)C(C)N	1
*C1(C(:N):O)CC1	1
*C(CCC)C(N)=O	1
*C(=O)C1=C(C)NC(*)(*)C1C(:C):C	1
*N(CC)C(C)(C)N	1
*=C(CN)C(=C)O	1
C:C(:C)C1:C:C:C(Cl):C:C:1	1
*CC(=O)NN	1
CC(=O)N(C)N	1
*CC1:C(O):C:C:C2:C(=O):C:C(C):O:C:1:2	1
*=C(C)C#N	1
CC(C)CN(C)N	1
*C(=O)CN(:C:C):C(:C)=O	1
*N1C(=O)CC(*)(*)C1=O	1
C#CC1:C:C:C(C):C:C:1	1
*N(C)C(=O)C(=O)N(*)CC	1
*C(OC)(C(N)=O)C(N)=O	1
*C(CC)(CC)NC	1
*C(CC)(C(N)=O)C(C)C	1
*C(F)(F)C(F)F	1
CC1:C:C:C:C(C):C:1	1
*C1OCCCC1C	1
*C(=O)C(C)Br	1
*C1CCN(C(:C):N)C1	1
*C1OC2OC(C)(C)OC2C1*	1
*C(NC)(C(N)=O)C(:N):O	1
*C(CO)NS	1
*N1CCS1(=O)=O	1
*C(CN)N(:C):C	1
*NC1:N:C(N):N:C:C:1C(*)=O	1
*N(*)C1:N:C:C(C):C:N:1	1
CC1:C:C:C(C(C)(C)C):C:C:1	1
*C(CC)(C(:C):C)C(:C):S	1
*N(C(:C):C)C(:N):N	1
*=C(Cl)P(=O)(O)O	1
*C(C(:N):N)C(F)(F)F	1
*C(=O)C1:N:C(S):N:C:C:1Cl	1
*N(C(C)=N)C(C)C	1
CN1CCN(C(:N):N)CC1	1
*C(CCC)C(=O)N(C)C	1
*C1CCC(N)C1O	1
*N1C(=O)C(:C):C(:C:C)C1=O	1
*C(C)(C#C)CC	1
COC1:N:C:N:C:C:1C(F)(F)F	1
*C(*)(C(N)=O)C(C)C	1
*C(C)C1OC(C)(C)OC1C	1
COC(C)(C)OC	1
*N(C(:N):N)C(C)C	1
C:C1:C:C(C2CNC2C):[NH]:C:1:N	1
*SC1:N:C(=O):C:C(O):[NH]:1	1
*=C(C(=C)C)C(:C):C	1
*NP(=O)(O)O	1
*C(CC)(CC)C(F)(F)F	1
*C(=C)C#N	1
*C(=O)C(*)C(O)C(C)O	1
*C1(S(C)(=O)=O)CC1C	1
*C(=O)CCC(*)C(*)=O	1
*C1NCC1C	1
*CC(*)C(*)*	1
*N1CCC(:C:C):C(:C)C1	1
*C(C=C)CO	1
*OCP(=O)(O)CC	1
*C(*)CP	1
*N(CC)C(N)=S	1
*N(C)C(=S)N(*)C	1
*C(C)C(*)CC(*)(*)OC	1
*C(*)(C)OC1CCC(C)(C)C1	1
*C(CN)C(C)F	1
*CS(C)=O	1
*C(C)(N=C)NC	1
CNC1:C:C:C:C:C:1C	1
*C(O)(CC)CN	1
*C(N=C)C(C)[N+]	1
CCC*1OC1(C)CC	1
*C(=O)C1:C:C(:C):C(:C:C):S:1	1
*C(C)(OC)C(=N)N	1
*C(=O)C(*)(*)C	1
CCC(=O)NO	1
*C(=O)C1:C:C(C):C:C(C):C:1	1
*N(C)C1:N:C:N:C(CC):C:1CCN	1
*C1(C)C=CC(:C):CO1	1
*C(C(N)=O)(C(N)=O)C(:C):C	1
*CC(N)N	1
*NC(=C)O	1
*C(OC)(C(C)O)C(C)(C)F	1
*C1CNCCC1=O	1
*C(C=*)CO	1
*N1C(C)CCC1CC	1
C:C:C(F):C(:C)C	1
*C1CCC(C)C2CN(*)CC12*	1
*C(=O)C(N)N	1
CCOC1:C:C:C:C:C:1CC	1
CCCC1:C:C:C:C:C:1OC	1
*N1CCN(*)C(=O)C1=O	1
*C(C(N)=O)C(C)(C)C	1
*C(C)(C(C)=O)C(C)C	1
CCN1:N:N:C2:C(N):N:C:N:C:2:1	1
*C(O)C(*)C(=C)C	1
C:C1:C:C(O):C:C:N:1	1
*=CC(C)(C)S	1
C=CC1:C:C:C(C):C:C:1	1
*C(C(:C):C)C(:N):[NH]	1
*CC(*)S	1
*CC(*)S(C)(=O)=O	1
*N1CC:C(:C)CC1	1
*C(C)C1:C(C):C:C(C):C(C(C)=O):C:1O	1
*CC(*)(C)O	1
*CC(*)(O)C(:C):C	1
*C(CC)C(:N):S	1
C:C:C(CO):C(:C)C	1
C:N(:C)C(C)(C)C	1
*C(C=N)NC	1
*C(O)(CC)C(C)C	1
*C(C)CCS	1
*C(CC)(C(C)O)C(C)(C)O	1
*C(OC)(C(C)C)C(C)(C)O	1
*C1CNC1=O	1
*C(C)C(C)(C)CN	1
*C(CC)(CN)C(C)O	1
*C1CC(C)=CC(C(:C:C):C:C)N1	1
*CC1=C(N)C(=O)C(C)=CC1=O	1
C=C(C)C(=O)C(=C)N	1
*C1CNC1N	1
*C(C)(O)C(C)Cl	1
*C(:N:N):C(:C)C	1
*C(C)C#C	1
*=C(N=C)NC	1
*C1CC(*)(*)C(=O)N1*	1
*N(C)C(=O)C(*)(*)C	1
*C1C(C)C1N	1
C:C:C1:C:C:C:C:N:1:C	1
*C(C)(C)C(N)=O	1
*C(C)C=N	1
*N1CC(C)C(C)(C)CC1C	1
CCC1:C:C(C(=N)N):C:C:C:1C	1
*C(C)C1C(*)C(*)C(*)OC1(C)O	1
*C1OCC(C)C(*)C1*	1
*=C(CN)C(C)O	1
*S(=O)(=O)C(C)O	1
*C1(C(C)(C)C)OC1C	1
*C(=O)C(*)C(:C:C):S:C	1
*NC1:C:C:C(C):C(CC):C:1	1
*C1OC(N(:N:C):C(:N)S)C(O)C1O	1
C:N(:N)C1:C:C:C(C):C:C:1	1
*C(=O)C1:C:C:C:C(C(:N):N):C:1	1
*C1CN(*)CC1(*)C(:C:C):C:C	1
*N(CN)C(:C):N	1
*C(=O)C1:C:C:C:C(C(:C):N):C:1	1
*C(C(:C):C)N(*)C	1
*C(C)N(*)C=C	1
*N1C2CC(CC)(CC)C21	1
CCCC	1
*OP(=O)(O*)C(CC(:C):C)CP(=O)(O)O	1
*C(O)CO	1
*=C(C(C)=O)C(C)Br	1
C:C1:C:C(C):C:C:C:1:N(:C)C	1
*C(=O)C(=*)C(*)C(C)C	1
*C(C(=*)C)C(C)C	1
*C(C(N)=O)C(C)(C)S	1
*C(N)C(C)(C)SSC(C)(C)C	1
*C1C=C(C)CC(*)C1*	1
*C(C#C)(CC)N(C)S	1
*N1CCC:C(:O)C1	1
COC1:C:C:C(C):C:C:1S	1
*C1CC(O)C(O)C(C)O1	1
*C(C=*)C(=O)O	1
CC1CC(C)(C)C(O)CC1C(C)(C)C	1
*C1CCC2(C)C(C)CC(=O)CC12C	1
*C1CCC(C)(C)C1(C)CC	1
C:C:C(:C:C)NC(:N:C):C(:C):C	1
*C(C)(C)C1:C:C:C:C(Cl):C:1	1
*C(=O)C(*)(C)N	1
*C(=O)C(*)(C)N(:C):C	1
*C1OC2C(OC(:N):N2:C:C)C1*	1
*CC(*)C(:N):O	1
*N1C2CCC1CNC2	1
CCOC1:C:C:C:C:C:1	1
*C(CC)NC(=O)C(*)C	1
*C(OC)(C(C)C)C(C)C	1
*OC1:N:C(N):C(C):N:C:1N	1
*=C1NC2:C:C:C:C:C:2C1=NO	1
*C(=O)C(=*)C(:C):S	1
CC1=CC(C)NC(=O)N1	1
CCN(C)C(C)=O	1
*C(NC(=O)CC)C(N)=O	1
*C(C)C(C)C(C)C	1
*C(C)(C)C(O)C(C)O	1
*C(O)(NC)C(C)C	1
*C(CC)(C(=C)C)C(C)(C)C	1
C:C:C1:C(=O):N(CC):C(C):C:C:1:C	1
C=C(C)C(=O)C(C)(C)O	1
C:C:C(O):C(:C)N	1
C:C(:N)C#N	1
C:N(C):C1:C(=O):[NH]:C(=O):N:C:1:N	1
*C1CC(C)(C)C2CCC(C)(C)C(CC)C2(C)C1	1
*C1CCC(C)(C(C)(C)C)C1C	1
*C(O)(C=C)C(C)C	1
*C(=O)C(:N:C):S:C	1
*C(C)N(:C):C	1
*=C(C(C)=O)C(C)O	1
*C(C)C1:C:C:C:C:C:1	1
*=C(C(N)=O)C(N)=S	1
CC(:N):N(CCCN):C(C):N	1
*C(NC)(OC)C(N)=O	1
*C(CO)(CO)OC	1
*N(N=C)C(C)C	1
*C(CC)C(*)(*)O	1
*C(*)(CC)OO	1
*C1CCOOC1(*)*	1
C=C(C)C(C1:C:C:C:C(O):C:1)N(C)C	1
O=C1:C:C:C2:C:C:C:C:C:2:[NH]:1	1
*NC1CCNC2:N:C:C:C:C:21	1
*C(CC)(C(:C):C)C(C)O	1
*C1CC2:C:N(C):C:C:2C(C)N1	1
CC1:C:C:C(C(C)C):C(N):C:1	1
*C(SC)SC	1
*C1(CN)CC1	1
*C(C)(ON)N(C)C	1
*C(C)(O)N1C=CC=CC1=N	1
*C(C=C)C=C	1
*OC1:C:C:C:C(C):C:1	1
*N1C(=O)C(C(:C):C)(C(C)(C)C)N=C1N	1
*C1(*)CCC(C)(C)CC1	1
*C(N(:C):C)C(F)(F)F	1
*C(CS)C(=C)C	1
*C1CC2C(C1(*)N)C2(*)F	1
*C1(F)C(C)C1C	1
*C(OC)(C(=C)C)C(=C)O	1
C:C:C(C1:C:C:N:C:C:1):C(:C)O	1
C:C:C(:C:C)OC(:C:C):C(:C)N	1
*N(C)C1:C:C:C(C):C:C:1C	1
*C(C)C1CC(OC)C(C)(C)CC1(C)C	1
*C(C)(O)C1(*)OC1C	1
*C(C)(O)C(*)(O)C(C)(C)O	1
*C1CC:C(:N)CC1	1
OC1:C:C(F):C:C2:C:N:C:C:C:1:2	1
*C1CN(C)CCO1	1
*C1C=CCOC1*	1
*C1C=CC(*)C(*)O1	1
CC1:C:C:C:C(Br):C:1	1
*SC(:[NH]):N	1
*C1(OC)C(=O)CC1N	1
*NC1:C:C:C:C:C:1O	1
*NC1:C:C:C(N):C:C:1S(*)(=O)=O	1
*NC1:C:C:C(N):C(S(*)(=O)=O):C:1	1
CC=C(OC)C(N)=O	1
CC1:C:C:C2:C:C:C:C:C:2:C:1	1
*N(C)CCS(=O)(=O)N(*)C	1
*C(O)(C(=O)O)C(C)O	1
*C12CCC1(*)O2	1
*C1(O)CCC1Cl	1
*=CC(C)=[N+]	1
*C(C)C(C)(C)CC	1
*=C(S)C(=O)O	1
COP(=O)(O)OC	1
*C(=O)C(*)CCC=*	1
CCC(=N)N	1
*C1(CO)C(C)C1(C)C	1
CCC(=O)N(C)C	1
CC(N)C1CCCCC1	1
CNC(=O)C1CCCN1C(C)=O	1
C:C:C1:C(=O):N(C(:C):C):C(C):N:C:1:C	1
*C(=O)C(=NO)C(*)C	1
*C(=O)C(=NO)C(*)C(*)CC	1
*C(C)CC(*)C(*)C(C)=N	1
*C(N)C(=O)O	1
*C1CCC:C(:C)C1	1
*C(Cl)(CC)C(C)C	1
*C(C)(C)C1:C:C:C(Cl):C(Cl):C:1	1
*C(C(:C):N)C(C)O	1
*C1OC(CO)C(O)CC1O	1
C:C1:C:C(N):C:N:C:1:N(C):N	1
CNC1:C:C:C:C:C:1N	1
*=C(CC)C(C)N	1
*N(C)C(=N)N	1
*C(=O)C(*)(C(F)(F)F)C(F)(F)F	1
*=CC(:C(:C)C):C(:C):C	1
*=CC(:[N+]):S	1
*C(C)N(*)C(C)=N	1
C=C(C)C(O)C(=O)C(C)(C(C)C)C(C)O	1
*C1CCC(C)(C)C(C(C)O)=C1C	1
C=C(O)C(=O)OC	1
*=C1CCC(=CC)C(C)(C)C1	1
*C(C)(CC)C(C)(C)O	1
C:C(:C)C1:C(C):S:C2:C:C:C:C:C:1:2	1
*C(OC(CC)CC)C(N)=O	1
CCC1C(C)CNC2:C(C):C:N:N:21	1
*C(C)(C(N)=O)C(N)=O	1
*C(C)(C)C(:N):O	1
*CC(F)F	1
*=C(C#N)C(N)=O	1
*C(N)C(CC)C1:C:C:C:C(Cl):C:1F	1
*C(OC)(C(C)O)N(:C):N	1
*C(C(=O)O)C(:C):N	1
*C(OC)SC	1
*C(=O)NP	1
*C1CC2C(:C:C):C(:C)OC2C(*)O1	1
*C1OCCC2C(:C):C(:C)OC12	1
*C(=O)C1:C:N(C):C(:C):C:1:C	1
*C(N)C(*)C(C)=O	1
*N(C(C)=O)C(C)(C)O	1
*C(O)C(*)C(*)O	1
*C(OC)C(N)O	1
*C(CC)S(N)(=O)=O	1
CC1(C)C=CC(=O)C=C1	1
*N(CO)C(=O)O	1
*S(=O)(=O)C(:C):[NH]	1
*C(C)C(C)C(C)=O	1
CC(C)C(=O)C(C)(C)F	1
*NC(C)O	1
*C(N)(C(C)C)C(C)C	1
*C1(C(C)C)C(C)CC1C	1
CCC1:C:S:C(N):N:1	1
*C1(O)C(=O)NC1O	1
C:C(C):C(CO):C(:C):N	1
CCCCC(=O)NO	1
*NC1:N:C:C(S):C(NC):N:1	1
*N1C(=O)CC1(C)C	1
*C(CC)C(N)O	1
C:N(:C)C1:C:C:C(C):C:C:1	1
*C(=O)C1:C:C(:C):C(:C):N:1C	1
*C1OC(*)C(C)(C)C1=C	1
*C1C=CC(C)(C)C(C(*)(C)C)C1	1
*C(N)C(O)C(*)N	1
*OC1:C:C:C(C):C:C:1C	1
*OC1:C:C:C(C):C:C:1C#N	1
*C1CC(C)N(*)C1CC	1
*N(N=C)C(*)(C)O	1
*N(N)C(*)(O)CC	1
*C1(C)CCN1C	1
*C(=O)C1:C:C(N):C:C:C:1F	1
*C(O)(C(C)=O)C(C)=O	1
*C1(O)C(=O)C(=*)C(F)(F)C1=O	1
*C1CC1(*)C(:N:C):S:C	1
CC(=N)C1CCC(C)CC1C	1
*C(N(C)C)C(*)(C)S	1
CN1CC(Cl)C1=O	1
C:C(:C)C1:C:C:N:C:C:1:N	1
*C(CC)(CC)C(:N):O	1
*N(:C:N):C(:C)=O	1
*C(C(:N):N)C(C)C	1
*C(C)(C)C1:C:C:C:S:1	1
*C(C)(C(:C):C)N(:C):C	1
*C(OC)C(C)Br	1
CC1NCCCC1CN	1
*C1CC(=O)N(C(:C):C)C1	1
*N(C)C1:C:C(C):C(:C):C:N:1	1
*NC(:C):[N+]	1
*=C(C(C)=O)[N+](=O)[O-]	1
*C1CC(:C):C(:C:C)C1	1
*C(C)C(C)(C)O	1
*C(:C:C):C:C	1
*C(=O)C(:C:C):C(:C)C	1
*NC(N)=P	1
*=CC(=N)N	1
*CC1:C(C):S:C2:C:C:C:C:C:1:2	1
*N(C(C)=O)C(*)(C)O	1
*N(C)C(*)(O)C(:C):C	1
*C1(O)COC(=O)C=C1C(C)C	1
CNC1:C:C:C:C:C:1	1
*S(=O)(=O)C1:C:C(C):C:C:C:1F	1
*C1C(C)CC2C(C)CCCC12C	1
*C1OC(N(:C):C)C(O)C1O	1
*C1CNCCO1	1
CCCCC(=O)NC	1
*C1C=C2C(C)(CC)C(C)CCC2(C)C1*	1
*C1CCC(C)(C)CC1(*)C	1
*C1CCC(C)(C)C(CC)C1(*)C	1
*C1CC(C)C(C(C)C)(C(C)O)C=C1C	1
*C(C)C(O)C1(C)C(O)CCC(*)(C)C1C(C)(C)C	1
*C(C(C)=O)C(*)(C)C	1
C:C:C1:C(:C)C(=O)C2:C1:N:[NH]:C:2C	1
C:C1:C(:N:[NH])C2:C:C(N):C:C:C:2C1=O	1
*=C1NC(:C):C(:C:C)C1=O	1
*C(=O)C(*)C(*)(C)C	1
*C(C)C(*)(C)C	1
C:C(:N)C1CCCCC1	1
*C1(CN)CC1C	1
CN1:C:N:C2:C:C:C(O):C:C:2:C:1=O	1
CN1CCCCC1	1
CC1=CC(=O)CCC1(C)C(C)C	1
*C(CO)(OO)C(C)O	1
*C(CC)(CC)CS	1
*NC(=*)C(:C):C	1
C:C(C):C1:C:C:C(N):N:C:1:C	1
*N(:C(:N)=O):C(:N)=O	1
*N1:C(=O):N:C(C):N(CC):C:1=O	1
C:C(:C)C(CN)CCl	1
NC1:C:C:C2:N:C:C:N:2:C:1	1
*=C(C)CN	1
*C(O)C1=CC(=O)C(C)C1(C)C	1
*=C(C#N)C(:N):O	1
*C(C)(C(C)O)C(C)O	1
*C1NCC(*)N(*)C1=O	1
*C1CN(*)CC(=O)N1*	1
*C(C#N)(SC)N(C)C	1
*C(C)C1:C:C:C(N):C:C:1	1
*C(ON)C(C)(C)C	1
*C(C)C(:C):S	1
CC=C(CC)OC	1
*C(C)(CNC(C)=O)OC	1
C:C1:C:C:C:N:C:1	1
*C(=O)C(CC)=NCC	1
*C1C(C)(C)C1(C)C	1
*C(C)C(*)C(C)(N)O	1
CCC1:C:C:C:C:C:1F	1
*=C1OC(:C):C(:C:C)C1=O	1
CC1CC(C)(C)CCC1C(C)(C)C	1
CNC(C)C(N)=O	1
*S(=O)(=O)C1:C:C:C(:N):C:C:1	1
*C(C(:N):N)C(:C):O	1
*C(C(*)(C)O)C(C)(C)O	1
*=CC1=C2C(=O)C(O)(O)C(C)(O)C2(O)C(=O)CC1=O	1
*=CC[N+]	1
*C(O)CCl	1
CC(C)C1:C(N):C:C(N):C(N=N):C:1O	1
*C(=O)C(*)C(:N):S	1
*C(C(:C):C)(C(:C):C)N(:C):C	1
*N(C(C)C)C(C)S	1
*OC(=C)N	1
*C(OC)N(C)C	1
CCCCCOC	1
*N(C)C(C)=C(C)C	1
*C(=O)C1:C:N(CC):C(:C):C:1:C	1
*C(C(=N)N)C(C)C	1
*C(=O)C(*)C(C)(C)S	1
*C(CS)C(C)C	1
C:C:C(C):C(:C)C	1
CCC1:C:C:C(F):C:C:1	1
*N(C(N)=O)C(C)C	1
*C(=O)C1=C(C)N(CC)C(C)(O)CC1C	1
*C(C(C)C)C(C)(N)O	1
*C(C(C)C)C(*)(*)C	1
*C1C2C(:C:C):C(:C)C(C(:C):C2:C:C)C1(*)*	1
*C(C)C(*)(*)C(C)C	1
N:C(N):C(N):N:O	1
*C1CNC1C	1
*C1(C(C)O)CCO1	1
*NC1:C:C(N):C:C(:C):C:1:N:C	1
*N(C)CC1:C:C:C:N:C:1N(*)C	1
NC(O)C1:C:C:C(Cl):C:C:1	1
*C(N)(CC)C(:C):C	1
CC(C)C1:C:C:C:C:C:1	1
[truncated: 683 more rows]
