# Supplementary material for: t-SMILES: a fragment-based molecular representation framework for de novo ligand design
Source: Nat Commun. 2024 Jun 11;15:4993. doi: 10.1038/s41467-024-49388-6 (PMC11167009; doi:10.1038/s41467-024-49388-6)
Supplement: Supplementary file 4 — Source Data [file 41467_2024_49388_MOESM4_ESM.zip › Soure data/Source data and code for all other graphs/Metrics/Models/Chembl/ChEMBL_TSID_BAEID[mpl][rnd10][bs128][ST]/AE/gen.smi.new_vocs[1].smi.aes_3.csv.top.smi]

*NC(:C):C
*OC(:C):C
*C(=O)C(:C):C
*N(CC)CC
*CCC
*CC(:C):C
*C(=O)C(*)C
*C(=O)CC
*S(=O)(=O)C(:C):C
*C(CC)CC
*NC(:C):N
*=CC(:C):C
*N(*)C(:C):C
*C(=O)C(:C):N
*C(OC)C(C)O
*SC(:N):N
*CC(:C):N
*CC(*)C
*C(=O)C(*)CC
*C(CC)CN
